# Supplementary material for: Building a foundation for gene family analysis in Rosaceae genomes with a novel workflow: A case study in Pyrus architecture genes
Source: Front Plant Sci. 2022 Nov 14;13:975942. doi: 10.3389/fpls.2022.975942 (PMC9702816; doi:10.3389/fpls.2022.975942)
Supplement: Supplementary file 1 [file DataSheet_1.zip]

Archive with 291 entries (279 files):
- SupFiles/
- __MACOSX/._SupFiles
- SupFiles/.DS_Store
- __MACOSX/SupFiles/._.DS_Store
- SupFiles/SupFile1_gene_familiy_sequences/
- __MACOSX/SupFiles/._SupFile1_gene_familiy_sequences
- SupFiles/Icon
- __MACOSX/SupFiles/._Icon
- SupFiles/SupFile8_Scripts/
- __MACOSX/SupFiles/._SupFile8_Scripts
- SupFiles/SupFile6_Bartlett.DH_v2_final_gene_models/
- __MACOSX/SupFiles/._SupFile6_Bartlett.DH_v2_final_gene_models
- SupFiles/SupFile4_bartlettDH_RNA-seq_mapping_results/
- __MACOSX/SupFiles/._SupFile4_bartlettDH_RNA-seq_mapping_results
- SupFiles/SupFile2_gene_family_trimmed_alignments/
- __MACOSX/SupFiles/._SupFile2_gene_family_trimmed_alignments
- SupFiles/README.txt
- __MACOSX/SupFiles/._README.txt
- SupFiles/SupFile3_gene_family_phylogeny/
- __MACOSX/SupFiles/._SupFile3_gene_family_phylogeny
- SupFiles/SupFile5_polished_BartlettDH_RNA-seq_mapping_results/
- __MACOSX/SupFiles/._SupFile5_polished_BartlettDH_RNA-seq_mapping_results
- SupFiles/SupFile7_dAnjou_final_gene_models/
- __MACOSX/SupFiles/._SupFile7_dAnjou_final_gene_models
- SupFiles/SupFile1_gene_familiy_sequences/IGT_all.faa
- SupFiles/SupFile1_gene_familiy_sequences/946.fna
- __MACOSX/SupFiles/SupFile1_gene_familiy_sequences/._946.fna
- SupFiles/SupFile1_gene_familiy_sequences/Pb_PIN_plus_26Gv2.fna
- SupFiles/SupFile1_gene_familiy_sequences/1145.fna
- __MACOSX/SupFiles/SupFile1_gene_familiy_sequences/._1145.fna
- SupFiles/SupFile1_gene_familiy_sequences/5928.fna
- __MACOSX/SupFiles/SupFile1_gene_familiy_sequences/._5928.fna
- SupFiles/SupFile1_gene_familiy_sequences/.DS_Store
- __MACOSX/SupFiles/SupFile1_gene_familiy_sequences/._.DS_Store
- SupFiles/SupFile1_gene_familiy_sequences/4241.faa
- __MACOSX/SupFiles/SupFile1_gene_familiy_sequences/._4241.faa
- SupFiles/SupFile1_gene_familiy_sequences/Icon
- __MACOSX/SupFiles/SupFile1_gene_familiy_sequences/._Icon
- SupFiles/SupFile1_gene_familiy_sequences/438.fna
- __MACOSX/SupFiles/SupFile1_gene_familiy_sequences/._438.fna
- SupFiles/SupFile1_gene_familiy_sequences/660.fna
- __MACOSX/SupFiles/SupFile1_gene_familiy_sequences/._660.fna
- SupFiles/SupFile1_gene_familiy_sequences/594.faa
- __MACOSX/SupFiles/SupFile1_gene_familiy_sequences/._594.faa
- SupFiles/SupFile1_gene_familiy_sequences/3655.fna
- __MACOSX/SupFiles/SupFile1_gene_familiy_sequences/._3655.fna
- SupFiles/SupFile1_gene_familiy_sequences/620.faa
- __MACOSX/SupFiles/SupFile1_gene_familiy_sequences/._620.faa
- SupFiles/SupFile1_gene_familiy_sequences/8031.faa
- __MACOSX/SupFiles/SupFile1_gene_familiy_sequences/._8031.faa
- SupFiles/SupFile1_gene_familiy_sequences/2407.fna
- __MACOSX/SupFiles/SupFile1_gene_familiy_sequences/._2407.fna
- SupFiles/SupFile1_gene_familiy_sequences/4063.fna
- __MACOSX/SupFiles/SupFile1_gene_familiy_sequences/._4063.fna
- SupFiles/SupFile1_gene_familiy_sequences/1006.faa
- __MACOSX/SupFiles/SupFile1_gene_familiy_sequences/._1006.faa
- SupFiles/SupFile1_gene_familiy_sequences/3163.faa
- __MACOSX/SupFiles/SupFile1_gene_familiy_sequences/._3163.faa
- SupFiles/SupFile1_gene_familiy_sequences/894.fna
- __MACOSX/SupFiles/SupFile1_gene_familiy_sequences/._894.fna
- SupFiles/SupFile1_gene_familiy_sequences/274.fna
- __MACOSX/SupFiles/SupFile1_gene_familiy_sequences/._274.fna
- SupFiles/SupFile1_gene_familiy_sequences/394.faa
- __MACOSX/SupFiles/SupFile1_gene_familiy_sequences/._394.faa
- SupFiles/SupFile1_gene_familiy_sequences/IGT_all.fna
- SupFiles/SupFile1_gene_familiy_sequences/946.faa
- __MACOSX/SupFiles/SupFile1_gene_familiy_sequences/._946.faa
- SupFiles/SupFile1_gene_familiy_sequences/4241.fna
- __MACOSX/SupFiles/SupFile1_gene_familiy_sequences/._4241.fna
- SupFiles/SupFile1_gene_familiy_sequences/Pb_PIN_plus_26Gv2.faa
- SupFiles/SupFile1_gene_familiy_sequences/1145.faa
- __MACOSX/SupFiles/SupFile1_gene_familiy_sequences/._1145.faa
- SupFiles/SupFile1_gene_familiy_sequences/5928.faa
- __MACOSX/SupFiles/SupFile1_gene_familiy_sequences/._5928.faa
- SupFiles/SupFile1_gene_familiy_sequences/438.faa
- __MACOSX/SupFiles/SupFile1_gene_familiy_sequences/._438.faa
- SupFiles/SupFile1_gene_familiy_sequences/660.faa
- __MACOSX/SupFiles/SupFile1_gene_familiy_sequences/._660.faa
- SupFiles/SupFile1_gene_familiy_sequences/3655.faa
- __MACOSX/SupFiles/SupFile1_gene_familiy_sequences/._3655.faa
- SupFiles/SupFile1_gene_familiy_sequences/620.fna
- __MACOSX/SupFiles/SupFile1_gene_familiy_sequences/._620.fna
- SupFiles/SupFile1_gene_familiy_sequences/8031.fna
- __MACOSX/SupFiles/SupFile1_gene_familiy_sequences/._8031.fna
- SupFiles/SupFile1_gene_familiy_sequences/594.fna
- __MACOSX/SupFiles/SupFile1_gene_familiy_sequences/._594.fna
- SupFiles/SupFile1_gene_familiy_sequences/4063.faa
- __MACOSX/SupFiles/SupFile1_gene_familiy_sequences/._4063.faa
- SupFiles/SupFile1_gene_familiy_sequences/2407.faa
- __MACOSX/SupFiles/SupFile1_gene_familiy_sequences/._2407.faa
- SupFiles/SupFile1_gene_familiy_sequences/1006.fna
- __MACOSX/SupFiles/SupFile1_gene_familiy_sequences/._1006.fna
- SupFiles/SupFile1_gene_familiy_sequences/3163.fna
- __MACOSX/SupFiles/SupFile1_gene_familiy_sequences/._3163.fna
- SupFiles/SupFile1_gene_familiy_sequences/894.faa
- __MACOSX/SupFiles/SupFile1_gene_familiy_sequences/._894.faa
- SupFiles/SupFile1_gene_familiy_sequences/274.faa
- __MACOSX/SupFiles/SupFile1_gene_familiy_sequences/._274.faa
- SupFiles/SupFile1_gene_familiy_sequences/394.fna
- __MACOSX/SupFiles/SupFile1_gene_familiy_sequences/._394.fna
- SupFiles/SupFile8_Scripts/rna-seq_mapping.md
- SupFiles/SupFile8_Scripts/.DS_Store
- __MACOSX/SupFiles/SupFile8_Scripts/._.DS_Store
- SupFiles/SupFile8_Scripts/commands_docker_apollo.md
- SupFiles/SupFile8_Scripts/Icon
- __MACOSX/SupFiles/SupFile8_Scripts/._Icon
- SupFiles/SupFile8_Scripts/newick2nexml_dendroscope_source_generator_26genomes_Rosaceae_color_blind_new_background_renamed.pl
- __MACOSX/SupFiles/SupFile8_Scripts/._newick2nexml_dendroscope_source_generator_26genomes_Rosaceae_color_blind_new_background_renamed.pl
- SupFiles/SupFile8_Scripts/PlantTribes_example/
- __MACOSX/SupFiles/SupFile8_Scripts/._PlantTribes_example
- SupFiles/SupFile8_Scripts/TGFam_finder_example/
- __MACOSX/SupFiles/SupFile8_Scripts/._TGFam_finder_example
- SupFiles/SupFile8_Scripts/bitacora.md
- SupFiles/SupFile6_Bartlett.DH_v2_final_gene_models/OG394.fna
- SupFiles/SupFile6_Bartlett.DH_v2_final_gene_models/BartlettDH_gff_combined.txt
- __MACOSX/SupFiles/SupFile6_Bartlett.DH_v2_final_gene_models/._BartlettDH_gff_combined.txt
- SupFiles/SupFile6_Bartlett.DH_v2_final_gene_models/OG3596.fna
- __MACOSX/SupFiles/SupFile6_Bartlett.DH_v2_final_gene_models/._OG3596.fna
- SupFiles/SupFile6_Bartlett.DH_v2_final_gene_models/OG594.fna
- __MACOSX/SupFiles/SupFile6_Bartlett.DH_v2_final_gene_models/._OG594.fna
- SupFiles/SupFile6_Bartlett.DH_v2_final_gene_models/OG5928.fna
- __MACOSX/SupFiles/SupFile6_Bartlett.DH_v2_final_gene_models/._OG5928.fna
- SupFiles/SupFile6_Bartlett.DH_v2_final_gene_models/OG1145.fna
- __MACOSX/SupFiles/SupFile6_Bartlett.DH_v2_final_gene_models/._OG1145.fna
- SupFiles/SupFile6_Bartlett.DH_v2_final_gene_models/.DS_Store
- __MACOSX/SupFiles/SupFile6_Bartlett.DH_v2_final_gene_models/._.DS_Store
- SupFiles/SupFile6_Bartlett.DH_v2_final_gene_models/OG620.fna
- __MACOSX/SupFiles/SupFile6_Bartlett.DH_v2_final_gene_models/._OG620.fna
- SupFiles/SupFile6_Bartlett.DH_v2_final_gene_models/Icon
- __MACOSX/SupFiles/SupFile6_Bartlett.DH_v2_final_gene_models/._Icon
- SupFiles/SupFile6_Bartlett.DH_v2_final_gene_models/OG2984.fna
- SupFiles/SupFile6_Bartlett.DH_v2_final_gene_models/OG3655.fna
- SupFiles/SupFile6_Bartlett.DH_v2_final_gene_models/OG2407.fna
- SupFiles/SupFile6_Bartlett.DH_v2_final_gene_models/OG4063.fna
- SupFiles/SupFile6_Bartlett.DH_v2_final_gene_models/OG9753.fna
- __MACOSX/SupFiles/SupFile6_Bartlett.DH_v2_final_gene_models/._OG9753.fna
- SupFiles/SupFile6_Bartlett.DH_v2_final_gene_models/OG8858.fna
- SupFiles/SupFile6_Bartlett.DH_v2_final_gene_models/OG894.fna
- __MACOSX/SupFiles/SupFile6_Bartlett.DH_v2_final_gene_models/._OG894.fna
- SupFiles/SupFile6_Bartlett.DH_v2_final_gene_models/OG274.fna
- SupFiles/SupFile6_Bartlett.DH_v2_final_gene_models/OG4241.fna
- SupFiles/SupFile6_Bartlett.DH_v2_final_gene_models/OG660.fna
- SupFiles/SupFile6_Bartlett.DH_v2_final_gene_models/OG438.fna
- __MACOSX/SupFiles/SupFile6_Bartlett.DH_v2_final_gene_models/._OG438.fna
- SupFiles/SupFile6_Bartlett.DH_v2_final_gene_models/OG8031.fna
- SupFiles/SupFile6_Bartlett.DH_v2_final_gene_models/OG946.fna
- SupFiles/SupFile6_Bartlett.DH_v2_final_gene_models/OG1006.fna
- SupFiles/SupFile6_Bartlett.DH_v2_final_gene_models/OG3163.fna
- SupFiles/SupFile4_bartlettDH_RNA-seq_mapping_results/PRJNA255920_bartlett_pear_ripeningLog.final.out
- SupFiles/SupFile4_bartlettDH_RNA-seq_mapping_results/Icon
- __MACOSX/SupFiles/SupFile4_bartlettDH_RNA-seq_mapping_results/._Icon
- SupFiles/SupFile4_bartlettDH_RNA-seq_mapping_results/red_clapp_anthocyaninLog.final.out
- SupFiles/SupFile4_bartlettDH_RNA-seq_mapping_results/PRJNA344800_cold_conditioned_European_pear_fruitLog.final.out
- SupFiles/SupFile4_bartlettDH_RNA-seq_mapping_results/PRJNA391797_duli_isoliquiritinLog.final.out
- __MACOSX/SupFiles/SupFile4_bartlettDH_RNA-seq_mapping_results/._PRJNA391797_duli_isoliquiritinLog.final.out
- SupFiles/SupFile4_bartlettDH_RNA-seq_mapping_results/PRJNA527142_bartlett-anjou_fruit_cold_conditioningLog.final.out
- SupFiles/SupFile4_bartlettDH_RNA-seq_mapping_results/PRJNA638229_alpha-linolenic_acid_in_dormant_pear_budsLog.final.out
- SupFiles/SupFile2_gene_family_trimmed_alignments/5928.faa.aln
- SupFiles/SupFile2_gene_family_trimmed_alignments/274.faa.aln
- SupFiles/SupFile2_gene_family_trimmed_alignments/946.fna.aln
- SupFiles/SupFile2_gene_family_trimmed_alignments/4241.fna.aln
- SupFiles/SupFile2_gene_family_trimmed_alignments/438.faa.aln
- SupFiles/SupFile2_gene_family_trimmed_alignments/1006.faa.aln
- SupFiles/SupFile2_gene_family_trimmed_alignments/3655.fna.aln
- SupFiles/SupFile2_gene_family_trimmed_alignments/Icon
- __MACOSX/SupFiles/SupFile2_gene_family_trimmed_alignments/._Icon
- SupFiles/SupFile2_gene_family_trimmed_alignments/1145.fna.aln
- SupFiles/SupFile2_gene_family_trimmed_alignments/594.fna.aln
- SupFiles/SupFile2_gene_family_trimmed_alignments/8031.fna.aln
- SupFiles/SupFile2_gene_family_trimmed_alignments/4063.fna.aln
- SupFiles/SupFile2_gene_family_trimmed_alignments/894.fna.aln
- SupFiles/SupFile2_gene_family_trimmed_alignments/Pb_PIN_plus_26Gv2.faa.aln
- SupFiles/SupFile2_gene_family_trimmed_alignments/620.fna.aln
- SupFiles/SupFile2_gene_family_trimmed_alignments/2407.faa.aln
- SupFiles/SupFile2_gene_family_trimmed_alignments/394.fna.aln
- SupFiles/SupFile2_gene_family_trimmed_alignments/660.faa.aln
- SupFiles/SupFile2_gene_family_trimmed_alignments/3163.fna.aln
- SupFiles/SupFile2_gene_family_trimmed_alignments/IGT_all.faa.aln
- SupFiles/SupFile2_gene_family_trimmed_alignments/394.faa.aln
- SupFiles/SupFile2_gene_family_trimmed_alignments/2407.fna.aln
- SupFiles/SupFile2_gene_family_trimmed_alignments/660.fna.aln
- SupFiles/SupFile2_gene_family_trimmed_alignments/3163.faa.aln
- SupFiles/SupFile2_gene_family_trimmed_alignments/IGT_all.fna.aln
- SupFiles/SupFile2_gene_family_trimmed_alignments/594.faa.aln
- SupFiles/SupFile2_gene_family_trimmed_alignments/8031.faa.aln
- SupFiles/SupFile2_gene_family_trimmed_alignments/4063.faa.aln
- SupFiles/SupFile2_gene_family_trimmed_alignments/620.faa.aln
- SupFiles/SupFile2_gene_family_trimmed_alignments/Pb_PIN_plus_26Gv2.fna.aln
- SupFiles/SupFile2_gene_family_trimmed_alignments/894.faa.aln
- SupFiles/SupFile2_gene_family_trimmed_alignments/1145.faa.aln
- SupFiles/SupFile2_gene_family_trimmed_alignments/5928.fna.aln
- SupFiles/SupFile2_gene_family_trimmed_alignments/274.fna.aln
- SupFiles/SupFile2_gene_family_trimmed_alignments/946.faa.aln
- SupFiles/SupFile2_gene_family_trimmed_alignments/4241.faa.aln
- SupFiles/SupFile2_gene_family_trimmed_alignments/438.fna.aln
- SupFiles/SupFile2_gene_family_trimmed_alignments/1006.fna.aln
- SupFiles/SupFile2_gene_family_trimmed_alignments/3655.faa.aln
- SupFiles/SupFile3_gene_family_phylogeny/4241.fna.aln.tree
- SupFiles/SupFile3_gene_family_phylogeny/Icon
- __MACOSX/SupFiles/SupFile3_gene_family_phylogeny/._Icon
- SupFiles/SupFile3_gene_family_phylogeny/IGT_all.fna.aln.tree
- SupFiles/SupFile3_gene_family_phylogeny/2407.fna.aln.tree
- SupFiles/SupFile3_gene_family_phylogeny/3163.fna.aln.tree
- __MACOSX/SupFiles/SupFile3_gene_family_phylogeny/._3163.fna.aln.tree
- SupFiles/SupFile3_gene_family_phylogeny/Pb_PIN_plus_26Gv2.fna.aln.tree
- __MACOSX/SupFiles/SupFile3_gene_family_phylogeny/._Pb_PIN_plus_26Gv2.fna.aln.tree
- SupFiles/SupFile3_gene_family_phylogeny/4063.fna.aln.tree
- SupFiles/SupFile3_gene_family_phylogeny/3655.fna.aln.tree
- SupFiles/SupFile3_gene_family_phylogeny/5928.fna.aln.tree
- SupFiles/SupFile3_gene_family_phylogeny/946.fna.aln.tree
- SupFiles/SupFile3_gene_family_phylogeny/1145.fna.aln.tree
- SupFiles/SupFile3_gene_family_phylogeny/438.fna.aln.tree
- SupFiles/SupFile3_gene_family_phylogeny/620.fna.aln.tree
- SupFiles/SupFile3_gene_family_phylogeny/660.fna.aln.tree
- SupFiles/SupFile3_gene_family_phylogeny/594.fna.aln.tree
- SupFiles/SupFile3_gene_family_phylogeny/1006.fna.aln.tree
- SupFiles/SupFile3_gene_family_phylogeny/394.fna.aln.tree
- SupFiles/SupFile3_gene_family_phylogeny/8031.fna.aln.tree
- SupFiles/SupFile3_gene_family_phylogeny/274.fna.aln.tree
- SupFiles/SupFile3_gene_family_phylogeny/894.fna.aln.tree
- SupFiles/SupFile5_polished_BartlettDH_RNA-seq_mapping_results/Icon
- __MACOSX/SupFiles/SupFile5_polished_BartlettDH_RNA-seq_mapping_results/._Icon
- SupFiles/SupFile5_polished_BartlettDH_RNA-seq_mapping_results/PRJNA638229_polished_alpha-linolenic_acid_in_dormant_pear_budsLog.final.out
- SupFiles/SupFile5_polished_BartlettDH_RNA-seq_mapping_results/PRJNA391797_polished_duli_isoliquiritinLog.final.out
- SupFiles/SupFile5_polished_BartlettDH_RNA-seq_mapping_results/redclapp_anthocyanin_PRJNA611986Log.final.out
- SupFiles/SupFile5_polished_BartlettDH_RNA-seq_mapping_results/PRJNA255920_polished_bartlett_pear_ripeningLog.final.out
- SupFiles/SupFile5_polished_BartlettDH_RNA-seq_mapping_results/PRJNA255920_polished_bartlett_pear_ripening_twopassLog.final.out
- SupFiles/SupFile5_polished_BartlettDH_RNA-seq_mapping_results/PRJNA527142_polished_bartlett-anjou_fruit_cold_conditioningLog.final.out
- SupFiles/SupFile7_dAnjou_final_gene_models/OG394.fna
- __MACOSX/SupFiles/SupFile7_dAnjou_final_gene_models/._OG394.fna
- SupFiles/SupFile7_dAnjou_final_gene_models/OG3596.fna
- SupFiles/SupFile7_dAnjou_final_gene_models/OG594.fna
- __MACOSX/SupFiles/SupFile7_dAnjou_final_gene_models/._OG594.fna
- SupFiles/SupFile7_dAnjou_final_gene_models/OG5928.fna
- SupFiles/SupFile7_dAnjou_final_gene_models/OG1145.fna
- __MACOSX/SupFiles/SupFile7_dAnjou_final_gene_models/._OG1145.fna
- SupFiles/SupFile7_dAnjou_final_gene_models/.DS_Store
- __MACOSX/SupFiles/SupFile7_dAnjou_final_gene_models/._.DS_Store
- SupFiles/SupFile7_dAnjou_final_gene_models/OG620.fna
- __MACOSX/SupFiles/SupFile7_dAnjou_final_gene_models/._OG620.fna
- SupFiles/SupFile7_dAnjou_final_gene_models/Icon
- __MACOSX/SupFiles/SupFile7_dAnjou_final_gene_models/._Icon
- SupFiles/SupFile7_dAnjou_final_gene_models/OG2984.fna
- SupFiles/SupFile7_dAnjou_final_gene_models/OG3655.fna
- SupFiles/SupFile7_dAnjou_final_gene_models/OG2407.fna
- SupFiles/SupFile7_dAnjou_final_gene_models/OG4063.fna
- SupFiles/SupFile7_dAnjou_final_gene_models/OG9753.fna
- SupFiles/SupFile7_dAnjou_final_gene_models/OG8858.fna
- SupFiles/SupFile7_dAnjou_final_gene_models/OG894.fna
- __MACOSX/SupFiles/SupFile7_dAnjou_final_gene_models/._OG894.fna
- SupFiles/SupFile7_dAnjou_final_gene_models/OG274.fna
- SupFiles/SupFile7_dAnjou_final_gene_models/OG4241.fna
- __MACOSX/SupFiles/SupFile7_dAnjou_final_gene_models/._OG4241.fna
- SupFiles/SupFile7_dAnjou_final_gene_models/OG660.fna
- SupFiles/SupFile7_dAnjou_final_gene_models/OG438.fna
- __MACOSX/SupFiles/SupFile7_dAnjou_final_gene_models/._OG438.fna
- SupFiles/SupFile7_dAnjou_final_gene_models/OG8031.fna
- SupFiles/SupFile7_dAnjou_final_gene_models/OG946.fna
- SupFiles/SupFile7_dAnjou_final_gene_models/OG1006.fna
- SupFiles/SupFile7_dAnjou_final_gene_models/OG3163.fna
- SupFiles/SupFile8_Scripts/PlantTribes_example/05_Phylogeny.sh
- __MACOSX/SupFiles/SupFile8_Scripts/PlantTribes_example/._05_Phylogeny.sh
- SupFiles/SupFile8_Scripts/PlantTribes_example/03_Integrator.sh
- __MACOSX/SupFiles/SupFile8_Scripts/PlantTribes_example/._03_Integrator.sh
- SupFiles/SupFile8_Scripts/PlantTribes_example/Icon
- __MACOSX/SupFiles/SupFile8_Scripts/PlantTribes_example/._Icon
- SupFiles/SupFile8_Scripts/PlantTribes_example/GeneFamilyPhylogenyBuilderEdt.pl
- SupFiles/SupFile8_Scripts/PlantTribes_example/01_Post_processor.sh
- __MACOSX/SupFiles/SupFile8_Scripts/PlantTribes_example/._01_Post_processor.sh
- SupFiles/SupFile8_Scripts/PlantTribes_example/04_Aligner_sing.sh
- __MACOSX/SupFiles/SupFile8_Scripts/PlantTribes_example/._04_Aligner_sing.sh
- SupFiles/SupFile8_Scripts/PlantTribes_example/02_Classifier.sh
- __MACOSX/SupFiles/SupFile8_Scripts/PlantTribes_example/._02_Classifier.sh
- SupFiles/SupFile8_Scripts/TGFam_finder_example/PROGRAM_PATH.config
- SupFiles/SupFile8_Scripts/TGFam_finder_example/.DS_Store
- __MACOSX/SupFiles/SupFile8_Scripts/TGFam_finder_example/._.DS_Store
- SupFiles/SupFile8_Scripts/TGFam_finder_example/Icon
- __MACOSX/SupFiles/SupFile8_Scripts/TGFam_finder_example/._Icon
- SupFiles/SupFile8_Scripts/TGFam_finder_example/Source/
- __MACOSX/SupFiles/SupFile8_Scripts/TGFam_finder_example/._Source
- SupFiles/SupFile8_Scripts/TGFam_finder_example/RESOURCE.config
- SupFiles/SupFile8_Scripts/TGFam_finder_example/Run_TGFam-Finder.sh
- __MACOSX/SupFiles/SupFile8_Scripts/TGFam_finder_example/._Run_TGFam-Finder.sh
- SupFiles/SupFile8_Scripts/TGFam_finder_example/Source/.DS_Store
- __MACOSX/SupFiles/SupFile8_Scripts/TGFam_finder_example/Source/._.DS_Store
- SupFiles/SupFile8_Scripts/TGFam_finder_example/Source/Icon
- __MACOSX/SupFiles/SupFile8_Scripts/TGFam_finder_example/Source/._Icon
- SupFiles/SupFile8_Scripts/TGFam_finder_example/Source/Pfam.274.trimmed.faa.fasta.tsv
- SupFiles/SupFile8_Scripts/TGFam_finder_example/Source/OG274.target_species.CDS.fa
- SupFiles/SupFile8_Scripts/TGFam_finder_example/Source/OG274.resource.PEP.fa
- SupFiles/SupFile8_Scripts/TGFam_finder_example/Source/OG274.target_species.PEP.fa
