# Supplementary material for: Building a foundation for gene family analysis in Rosaceae genomes with a novel workflow: A case study in Pyrus architecture genes
Source: Front Plant Sci. 2022 Nov 14;13:975942. doi: 10.3389/fpls.2022.975942 (PMC9702816; doi:10.3389/fpls.2022.975942)
Supplement: Supplementary file 1 [file DataSheet_1.zip › SupFiles/README.txt]

README
Supplementary file 1: contains coding sequences and peptide sequences of all the members in each orthogroups in this study. Can be visualized in any text editor.
Supplementary file 2: contains the codon alignment and amino acid alignment of all the members in each orthogroups in this study. Can be visualized in any sequence alignment visulization tools.
Supplementary file 3: Newick format phylogenetic tree of all the orthogroups in this study. Can be visualized in any phylogenetic tree viewers.
Supplementary file 4: RNA-seq read mapping results. Six datasets from public databases mapped to the original Bartlett.DH_v2 assembly. Can be visualized in tools such as Apollo.
Supplementary file 5: RNA-seq read mapping results. Six datasets from public databases mapped to the polished Bartlett.DH_v2 assembly. Can be visualized in tools such as Apollo.
Supplementary file 6 and 7: curated gene models of Bartlett.DH_v2 and d'Anjou, respectively. Can be visualized in any text editor.
Supplenemtary file 8: scripts.
