# Supplementary material for: Building a foundation for gene family analysis in Rosaceae genomes with a novel workflow: A case study in Pyrus architecture genes
Source: Front Plant Sci. 2022 Nov 14;13:975942. doi: 10.3389/fpls.2022.975942 (PMC9702816; doi:10.3389/fpls.2022.975942)
Supplement: Supplementary file 1 [file DataSheet_1.zip › SupFiles/SupFile1_gene_familiy_sequences/IGT_all.faa]

>gnl_Ambtr_v1.0_evm_27.model.AmTr_v1.0_scaffold00013.93
MQSDMVIILVSGASCNCFSGRPSFDGKPEFSFGPISQKDRLYRKSFAGLESIEDEDPIEIEDDVFANLNERLLAIGTLGLDPVAPDESQLEAHFDIQDLPEKESELTPTHIKLINEELEKVLNHHAKEEAQGHAPAPAPPQAQGQVLINHHPNNNAKDSGVENQGQYGNVCPLQGYLFGSPVNIGAVRVKEQRTSLGELFMRSKAEDVMREKEEREEKKEGNSNDNNNTKVGAHLVRKILGRKSAHRNTSSNANADSSIDPAANKLHKVTFL
>gnl_Aquco_v3.1_Aqcoe5G350200.1
MKLLGWMHRKLKQTSTGEPKEIGIGGSCNCLSGQPSLDDQEYYQKYYYGPRPSKSPKDNLLRKSFNGKSGEGEDYYFEEEYSEDAESDYFNGLLAIGTLGSDTTMVEPGTPTFPVTFDTVTENETTVTENDLRLINEELEKVLAADVKDDKWTDSSGRTSHVSTITLSATDGIGNVTGVCPLQGYLFGASIELPEHTVVKKENRTSLGELLQKTKVVEEIGEKEEKRGEKDGENQKSATKKLIRKILGSSADSVSADKKLTKILQMFHKKVHPEGMVTSKKSSKLNKTDSKNNIQHGGGGYASGEHMIPDEDITTPRKISISKECLQRFKSNSNPPQCAIDRSDSIGNREYWIKTDAEYLVLEL
>gnl_Arath_TAIR10_AT3G27025.1
MKLLSWMRTIKPNGLDSSKKFKGGLCSLRAQVFSDVQDIRTNSFSFYGHTHDPNPSKVEQDLRFDEDEFCGFLAIGTLGTDPETPKFSAMVAEEDATGEIKEMAKLIAKKLDQFLKEYPEDTRSKRVKISNECPLQDYDLFRSSIELTKGSNGRVKKKKSLLTSLFKRRQTVQGEPYIEKHSTRDAIKRVFKKLHGASSKTRNDDEDDSMSKKKKDLKKNVQTCRRKVHPVLCTTAIPQDDNEIDDRRKVDLKVPSLTGGFLGASSISEANRKRENWIKTDTEYLVLEL
>gnl_Arath_TAIR10_AT5G14090.1
MKFWGWMHHKFRENSKEPLKDASTGNSYSILSAHPSLDSQEVYPTACAGSRYNTGFRKQVNLFQESSFAGPKQYTEEDFKDERNSDFFDGFLAIGTLGGETLLDEQPATPTFGMSFEDPAIDDADVTENDLKLISNELDKFLEAEAKEGHHQPSGRNSDTNTIASTIEAIEGVDDEEDNQPMKFPLQEYFFGSLIELPESKIAGKKDRASLGELFQITEVQDKQSENIYGKKKKQPNSAHKSAKHLVKKVLKKIHPSSRGSVSGKPEVDSTKKKFQKMVQVFHRKVHPEESIMETKIYSSVANPKSSKANSIDLTFEKVNHCHEASKRCIQYELRSSRSAKNGEHWIKTDEDYFVLEL
>gnl_Betvu_v1.2_Bv6_131140_qtao.t1
MATYDSNFLLFLYSGSSCTCLFLPSANNQVNYITPSNEAKQKWQQKGHCQHHLKEFNPESNEEFNEKESTDIFPGFLTIGTLSMDPISEAPTPKFDMPHQVTNKGGIPEMKYDLKLINEELERFLKVEAEKEGTTDSSRRNSQASTITLSDEVNEDVNDHNSTNKQVYPLQGYLLGSSTELLTTKPKAKKEKTFLYELFKKSTKKDRRSINEADRTPRQATKEIKSPDHLMSKMQLTTQTSPRITRDFTGHAAESFLTLRRLTKINQLFHTKVHPEISKAASAAKEAKFDKQETRKNNSYEDSVLKGGGKSRTGCWGTLKKRKKQRPSTDMKLPQDAITQKGLDLPVEDTSGDAATEQWIKTDEEYFVLELQQHEGVKK
>gnl_Betvu_v1.2_Bv6_131140_qtao.t2
MATYDSNFLLFLYSGSSCTCLFLPSANNQVNYITPSNEAKQKWQQKGHCQHHLKEFNPESNEEFNEKESTDIFPGFLTIGTLSMDPISEAPTPKFDMPHQVTNKGGIPEMKYDLKLINEELERFLKVEAEKEGTTDSSRRNSQASTITLSDEVNEDVNDHNSTNKQVYPLQGYLLGSSTELLTTKPKAKKEKTFLYELFKKSTKKDRRSINEADRTPRQATKEIKSPDHLMSKMQLTTQTSPRITRDFTGHAAESFLTLRRLTKVSLPALHVT
>gnl_Betvu_v1.2_Bv6_150430_qwnz.t1
MKLLTWMHRKFKQGNSETLKECPMGQSLLDDPHFYQKQIQGRKRRSSFTSVETSKFAEYERKSSIDEFPEYFEGFLAIGTLGMRDSVISEPETPTFAVSFEKLAEGEAEVTENELALINDELERELAAEAKDDGYTDSSGRNSHVSNGRISHASTITLSGKPLEIPESTGNNLMYCPLQEYLLGSAVDLPEKATAPKKENRTSLGELFEKHKAEESSEVKCKRGEKREDKDGDKTASMNLMKKILTKKKNALHAASRNSTRGTAESASAEPKLCKILQKFHKKVHPECLISTEKSNKMHNAGIKNMVPWDAGYYKDEHAFRDESTTTFSQKPGQSGYMLCRKSISNPTQFSEDGSDSNGSRECWIKTDADYLVLEL
>gnl_Carpa_v0.4_evm.model.supercontig_286.6
MKLLGWMHRKFRQNSSDLLKDFAIGQASVDDQHCYSKANYGKQCQKEQLRKSFGGVESAKGEEEEEYEDESVSELFHGFLAIGTLGNDPISTPTFAISVDNITERETEVTESELKLINDELEKVLGGEGQDHEYSSGRNSHVSTGRSSHGSSITLSGKAMEGGVESTVCPLQGYLFGSAIELSETTASVAKKEHRTSLGELFQRTKIAEDHNSGSGGKWDKEEKRATDKEADKSAVHIMKKMLKKKMLQASRTSTNDSASQETKLHKILQMFHRKVHPESSTSLQKHGKAGNNKKNMWLDGANDVVARQMLLQDEDVATLPTRIISKEPIRRNKSQSNPSQFTLTTTDSNGNREYWIRTDADYLVLEL
>gnl_Carpa_v0.4_evm.TU.contig_42793.1
MKDNDASTASQKIILCDHDKWTDSPAMVIQMFHRKIHPENSIAEREFNKSRRCKTIGNSSDGYRNGDLTHTTNNNRRFPWGSKSKEGILCYENNSELPKNGLNVSNSIRNGEHWIKTDADX
>gnl_Elagu_v2.0_p5_sc00073.V1.gene387
MGMGMLSIAYISRKRSKVLLRSPKGGTCNCLSGGPSLEEEHLRRRRHLNAVPSRSLRLPAAAEFVQDGGTGGGGGGDATMEELFGGLLAIGTLGIGAGPIDEEEATAEDEGAGTPAFGAAAIVDAIAEKRAEATTETDLMVVNAELEKVLAVEAEKAAAEAAAGDRLSSARPSHVSAGSAACPLQGFHFGSPIEIAETTPATGGRKERRASLGDLFMRSRIAEEGGGKREEATVAGGAACDGEGRSTAGMHLMKKLKRRGSRVSGGGPGETSAETKFQKILQIFHRKVHPENTAAAKKPAWPGKNGSDCMHRGGGNDFNGTRGAAMTAAKGACRKEGIPKSKFCSNSSSLVLCGSDSNGNQDTACTTSTILNTAIKVDLDKLQKGFWRLPSDKNPSGRCMCSKGAPETRSGKRLSNNVVLIVLLSKETCSLQHPIHRHNLNVKDPGIPGQPNLISNVRHPTTNSVAFRRASTDLFQEWRKPGVAHSSPGLPFCHSPDQARPWTSKQCMLNHLILRSVHRAGN
>gnl_Elagu_v2.0_p5_sc00152.V1.gene104
MGGGVDAHDGQLFMPQILQIFHRKVHPENSVAAKKTARSGKKNGSDCMPHGGGNDFNGSGGAVITASKSICRKEGTPNFKFCLNAPSLAIGGSDSNGNREHWIKTDADCGTTISSGYPCTPYDDASCSFLDGATCAF
>gnl_Eucgr_v2.0_Eucgr.H04615.1
MKLLGWMHRKLRQNGHEPLKDFGATAGQPCLDDQKFSQRRSCGAEHLKQSQREVLRKSFACLESAISQDDEHYKEEPLAAEITDLFHGFLAIGTLGSEPALGHDPATPTFSYSLENITEKETEVTENDLKLINEELEKVLAAEANKDEWGNQSSGRNSHVSTGRSSHVSTITLGGKVEAQETNSSNGSAVCPLQGYLFGSAVEVLEAPKVDKKEHRTSLGELFQKTKMTEEEFGYGKKDWDSSMVHFVKKKLKKKALQANPAARSSSFDAGTSSDSGSAETKLHKILHMFHKKVHPENSSAAKKSYEQQKIEVKKKATRGHGHNVGNQVLPEEDIVIVPEKILLKEKIRRLRSQSNRARILVTGDESNGNRECWIKTDAD
>gnl_Eucgr_v2.0_Eucgr.B03522.1
MVPDFKNKEPILSGQVRHQILQMFHRKVHPESSASTKKTQKKQQKESKKKTNQESKKKNRDQELHNKPPQFKLAGSESNGNRECWIKTDADCKYAFSLIFNTRDVNRRVLETNTRQKVYFQKRFLFDEENHNINPDKHLQSCRKFHFGISERDIYLRSSRSIRLIQLKHASKPPQPIVLIGNLSIKMNFF
>gnl_Eucgr_v2.0_Eucgr.B03523.1
MKLLGWMHRKFRQTGGEPLKDLVIGNPCNCLSGQRSIDDQEYYQHANYGVKPARHGQQENRLRKSFASLEVARAEYENRQQEEFLVGEPQLFPGFLAIGTLGSDTPLSDPSTPTFDNSVDYITEKETEMTENELRLINDELEKVLVAEAKEDSSNDSSGRSSQVSMGRSSHGSTITLSGKPILEGQETNNGSTNTVYPLQGYLFGSAIELSETTAAVKKEHRTSLGELFQRSKLTEDVHELKPEREERHTAMNLMKKKLKKKMLLPSRSSTATVGMNVDSTSAETKLQKVHRQIS
>gnl_Eucgr_v2.0_Eucgr.I01630.1
MPNFSSRYAPKSSESPAEEYGNSISLEPETSTELFHGFLAIGFLGSEAAPSEPATPTFAVTLDNMTKEAVEVTEDDLKVINNELEKFLEAESQEEGHKGSSRNSYASTITLDSPQMEAVEDEGPADTVVFPLQGYLFGSSVELPETKIEMKKQKASLLQLFQETRKTGGDCSKKSEMGAKLVEPIHKSSKHIMKKFLKKLCASSRPPSHSTGGDATESSLPKKKFHKVLQMFRRKIHPENAMDTAEMNKCKAYKSKKAFNDNSCSHKDLIDQDKANISSAQGLMSTEGEKASLKLRPPEIATATSDDCREHWIKTDADYLVLEL
>gnl_Manes_v6.1_Manes.04G088700.1
MRFLGWMHNKIRDTNIEPFKDFKIGNYCACLSAKTPLDDQVSHIRPRFDSRHEARENNLSEVEAKKAEGNCEDETSMVIPDLFHGFLAIGTLGSEYGTSEPATPTFPRSLENIADEKIEVTENDLKVLKDETRKFLDTEAEAEEDCNESLGRNSCISTITLGGMQMKGAKADDYVKVAPCPLQGYLFGSLRELPETTVELEKEKASPGEVFQRKKLTDETSAETEGKREMHAKKAHKSAKHLIKKILRKFHPSRSPAPPSTNEAASSVSTKKKLNKVLRMLHRQVHPENSLAEEEFIEFHKENIKALGHNADLASENEDNRKFLTESKSMERIQRYKNDFQYGLSGSNINGNGEYWIKTDADCKY
>gnl_Manes_v6.1_Manes.13G009000.1
MHRKFRQNSSEVLKDFAIGHACNCLIGQPSLDDQQYYAKSNYGSRSFKQAQKDHLRKSFAGLEAARIEEEEEYEEEYFEEESSAAISELFHGFLAIGTLGSDPVINDPSTPTFAISVDNITEKETVTENELKLINDELEKVLGAEAREDCCNDSSGRNSYVSAGRSSHGSTITLSGKPTEGQDTNVNGTTVCPLQGYLFGSAIELSETTTVAKKEHRTSLGELFQRTKLAEENSGGKCEKDEKHIEKEADKSAMHLMKKILKKKTLHASSRSSAATAGGTVDPASAEKKQHKIIHMFHRKVHPETSTTTRKADKPQKNENKKTNNGGHNNGNQMLADEDITVLPQRYLSKRSIRRYKSQSNPPQFTLGSSDSNGSRECWIKTDADYLVLEL
>gnl_Manes_v6.1_Manes.12G008500.1
MKLLGWMHRKFRQNSSEPLKDFAIGHACNCLIGQPSLDDQQYYAKPNYGTRSFKQAQKDHLRKSFAGMEAARIEEEEEEDYEEESSAAISELFHGFLAIGTLGSDPVNTNPSTPTFAISVENITEKETEVTENELKLINDELEKVLVAEEDNDSSGRNSYVSAGRSSQGSTITLSGKPIEGQETNVNESTVCPLQGYLFGSAIELSETTTVAKKENRTSLGELFQRTKIAEENSGGKCERDEKRIEKEADKSTVHLMKKMLKKKMSHASSRSSAAAAGGTVDPALAETKLHKILQMFHRKVHPESSTSARKADKPQKNENKKSTNNGGHNNGSQMLLDEDITVLPQRALSKRSIRRYKSQSNPPQFTLSSSDSNGSREYWIKTDADYLVLEL
>gnl_Manes_v6.1_Manes.11G086900.1
MRLLGWMHNKLRHTSIEPFKDFTIGNYCACLSAKSPLNDKVSYIRPRFASRHEACDDTLSEVEAKSAEGNYEDETSDAMPELFHGFLAIGTLGSKQVNSEPATPTFPMSLEDIGDEKVEVIVNDLKLINDELEKFLDAEAEEGCNGSLARSSYVSTITLSGMQMEGANADNYGSTAICPLQGYLFGSSIEVPETPVELKKEKTSLGEMFRRTKIADESSTGTEGKGEMHAKQAHKSAKHLIRKILGKFHTSRNPAPSTNEAANSVSTKKKLNKVLRMLHRKVHPENPLTEKEFTKFHEENINKTLHKNAELVHLDEDNRKILPGRKSMEGKQCDKNNLKLFQYGLSGSKSSGNGEYWIKTDADYVVLEL
>gnl_Medtr_Mt4.0v1_Medtr3g085710.1
MKLLGWMHRKLRQNSTEPFKDLVTGQATSVDEENNYYYYLKPKFGSCKYVKQTQKEQFKLRKSFEAVGSGRAVDEEEDKEAWSGVFPGFLAIGTLGLETDPSPLTPSFSISVENIITEREAEVTEKELKVINNELEKVLVLTNNNDDSSGRNSHVSTAGRNSHGRISIESNSICPLQGYLFGSAVELSETKTSSISVSKNKEQQHHSQRTTLAELFQRSKQADQDNLVGAKDDTDKEKEEANKSAMHLMRKKLKKKRAHASSQTSVDSTSADRKLHNKILQMFHRKVHPENPTCAEKYEKKKIMNEGGHNKSNKVEEESIMIQPKRAVGKENIGQCKKRQLQITLGSGSEDSSENMEQWIKTDADYLVLEL
>gnl_Medtr_Mt4.0v1_Medtr7g028350.1
MAGNPCACLTVQLTLDTKYSQTKPSFSSINESDFFKPHDHESQKFWFREDKSQEETSEVISEKFQGFLTIGTLGAEPATPTFASPLGNIPMKDAAVTETQLKLISYELEKFVEADEECFYESSGRISFRSNVTLSRKKTDGLETEDLGNKVICPLQEYLLGSSFEIREKTEVRIERASVRETQVKQGRRSALHIIKKMSNMVLSSSKSCNTYGNTADHATSTNEKLCKVLYKFHRKVFPKDTKNANNFTKSHKGKIKSTPRDCFDEYENGDITYPNTGRRFHLDSKSKNWSKHCEINWKLPQDGLSSGSLGNNEHWINTDPEYLVLEL
>gnl_Medtr_Mt4.0v1_Medtr7g022360.1
MTLLGWMHRKFRQNSSTEPFKDLVIGNSCNCLSGQPSLDEEQNYHQKPNLGIRFNKQTQKTQNNFRKSFAGLESTREEHEEEYGRQSQDDDAMFDLFPGFLAIGTLGSDQPISSNLSTPSFPISVQTITENENEDEVTENDLKLINDELEKVLGAETKDDVLSYDSSSRNSHVSTGRSSHVSTGRSSHVSIVTISGKPIEGTDTNAVCPLQGYLFGTAVEMSETAVTSVGKKEHRTSLGELFQRSKLADEISFGMKFEKEFDKRNERDAEKYSSALNMVKEKLKKRMFHSCSKNSSSTNGANVDSASAETKLNKILHMFRKKVHPENSTVGHKSGKHRKNENKKKNMNDGGPNKGYLVHPEEDPSSYREHWIKTDADYLVLEL
>gnl_Medtr_Mt4.0v1_Medtr7g028590.1
MKLFQWVHRKLRQNDNDTFKDVKLGNPCACLTLDSQYSQTKQSFSSINQLCFVKSHHQESQTSWRREEETSAVVSELFEGFLTIGTLGAEAVINEPATPTFATPSENIPMKDADVTENELKLISYELEKFLETEEESFNESSGRNSRLSLSNIKISGKQTDGSEDEDCGNKDVCPLQGYLLGSSFEIPEKVQVRKERASLAELFQRTKTANEDCIETGVKDTQVKQAHKSPMHIMKKMLKMVHISSKSCNTSENIADSTTTNKKLSKVLRKFHRKVHPEDTLNAKSVTKSHKDKIKNLPRECFDEHCEINWNPPQDDLCCSGSTGNNEHWIKTDAEYLVLEL
>gnl_Mimgu_v2.0_Migut.F00050.1
MFDEHSYYVKPTNSFSHSNIKCQKYSKSNRMEANNMEELIQEESFEPFNFLAIGTFGTELLNTDPPTPTFSIPFEESTNKQTGIIENDLKLINYELEKFLEAQEKEIGNDMSGRGNDANTITLSSKQLEGADSEDHMFMKTCPLQNYLFGTPVELVETDKEVQREKTSLEELFKRNNIIHDDFKTKSDAAEQKPKKKDAAYFMKKVVKKFYSSPSSSMASSKSDAAVLLSIKKKLSKAIKKFQRKIHPEEINDKRFVKTKKGENKNISHADAGQIGGDNEDMMVDQANGRKAKNDTLKLYSEDIFKGATTINGGHWIKTDSDYLVLEL
>gnl_Mimgu_v2.0_Migut.K01477.1
LLGWMHRKLKHNGCIEALNNNSTIGNGSTCFSVQTVFDEHKYYIEPAKPLPHSNMIHRKSSNGYEGGVVEASYKEELFEPFDFLSIGTFGYEFITDTPTPTLAVSIEKLTGQQQIEMITENDVNVMKNELDKFIEAEEAVSSQRTSQASIITLSYKPIFEGEDSIDGHMHMVATCPLQNYLFAASVELLAETENQELKRERTSLEELFKRNSVYHENPPTKKCTHELGSQKQAKKGNIIGFMKKVANKFHCSSSNCVSAPDKDTTTATTASNPIKKKLSKVRFTLSLSL
>gnl_Mimgu_v2.0_Migut.K01003.1
MKLLHKSIFFRNISSQAYLDDLHCYNGGTGNNNCKPFSKTQRYRRNSFTSLESARDDHDNNLNNEDHELMEPTSESDMTELFHGFLAIGTLGSHEFAATDNDVQDEEDNDYYPSTPRFTMDHIAEKQTQEAITENELKLINDELEKVLNIGDDDDIASSGRNSHVSSSAGRFSHVSSITLSGNNNRISDVCPLQSYLLGTAAAATTTETAAAKKEQRTSLGELFQKTKQAEEMNSGVKSERDKSAVRLVKKMLKKKIVHAIDSETKLTKILQIFNRKVHPENYTAEESACNKKEKKNINDDEMMKNSESVPLVGCNNNYSGGTIRRSSSAEDIIIYPDQHPIINKNANEFWVNTDSDYLVLEL
>gnl_Musac_v1_GSMUA_Achr9T01410_001
MHRKFRQNSGDVLKDYGNGELPNLRCRTWVAGGTCNCLSGRPSLGEDLHRRRRSQYEPFKARSLRLEVEELIDGGNGGGGNAAMEELLGGLLTIGTLGSGTGPIEDKEEEEEEEEENEAGSEDDEKQLTVSAQEEEVVVTPAALEAIAEKEAESTTETDLLVVSAELEKVLTAEAEKGGGRISSARSSYAGSAACPLQGFLFGSPIEVAETMATAADARKERRASLGELFMISRITEEEGGGGSGTAEQVKFAGGHDEDGKSTAEICLMKKKMTKRRGGKGSDGGGPSNGSTVETKFQKILQFFHKKVHPESSIMSKKPSKTGKNEKKEYAHPVGGSEPAGTDGCTAASAKVGPCRKEHIPDLNFCYNPPAHAFGGDDSNGSREHWIKTDADYLVLEL
>gnl_Musac_v1_GSMUA_Achr6T06380_001
MKVSRRPFTSCICRIPPFPRHGFVSRCSFWVGCTAGSAPPSAMCSRPWEAVRSPLSVSVLGWRLDVFLWVHRTAVKLGRLSVCVAGGTCNCLAGQPSLDEDPHRSRRQYEPFKVRSLRLDAEVLFDGDGGGGGGDPAMEVFFGGLLTVGTLGTGSWPIEEKGAEADAKANGEVDEKKPMVLAVEELVTPAALEAIAEKEAEATERDLMVVGAELEKVLATEAEKGGGGGGMSSARSSHSGAAACPLQGFPFGSPIETASGVAGGRKERRASLGELIMMSRIAEGGGGKAEEAEFAGVDSAGDGEGKPTAEMCLMRTTMAKQRKGSDGDGGSTHASTVETKIQKILQIFHRKVHPESSIMTKNASKTGKIEKKDHTALVGGIDLSGTGGSTLATLKGECRKEDILNVSFCTDPPSNAFSGCHSNINGEHWIKTDADYLVLEL
>gnl_Musac_v1_GSMUA_Achr6T20820_001
MHRKFRQNSGDVFKDYGGGGTCNCLSGRPSLDEDLHGGRRQYEPFRARSLRLGVEELTDGGRGGGGDPAIEELLGGLLTIGTLGMGSPLAVAVEELVVTPATLEAIAEKEEEATTETDLMVVGTELEKVLAAEAEKGDGRMSSARSSYAGSAACPLQGFLFGSPIEVAETMATGARKERRASLGELFMMSRIVEEGSGGGKAEEGKLAGDVSDDRERKPTVDICLMRKKMTKRRGGMGSDGGSPSNVSTVEKKFQKILQIFHRKVHPESSLMAKKASKTGKFEKNDYVSLAGGIDPTGTGGRRMTTVKGACRKENIPNPPSYALGGSDSNSGREHWIKTDADCK
>gnl_Nelnu_v1.0_NNU_004047-RA
MKLLDWMHRKFRHNSGEPLKDFTIGHPCNCLSGQSSLQDEQQYLARPSFSSRTLRQHQKERVRRNSFAGLEATSVEGEFEDESSAAASSELFDGLLTIGTFGSDPAATPSFNFSVENITEKETEVTENDLKLINEELEKVLVAEAKEDGCNLSSGRSSHVSTITLSGKQLEATDHTGSGTAICPLQEYLFGSPIELPETTMVAKKEHRMSLGELFLKSKMADDNSAGKCDKDEKRAEKDAEKSGVHLMKKMLKRRVPNSTTSRSSAAAAPADPVSAEKKTHKILQMFHRKVHPESTLPAKKPSKSHKTEIKSNGLNDGGCNNGDHTLPDEYIMIFPQRTISKERIRRYKSQSNPPQFALSGSDSNGNREYWIKTDAD
>gnl_Nelnu_v1.0_NNU_003146-RA
MSQKERIRRKSFAGSETTVVDEDLEAAAAAERFDGLLTIGTFGSDPVLADPTTSVFTFSVENITEKETEVTESDLKLINEELEKVLVTEVKEDGCNLSSGRSSHVSTKTTENNGNSTMAICPLQEYLFGSPIKIPETTMVAKKQHRMSLSELFHRSKTTGNSASDAKCERKAKRAEKEAIAEKCGSTSSHHLMTKILKRRTSNTCSRNPATAVAAASDPVSAEKKTHKILQMFHRRVHPESSTTSKKPGKLYKNEMKSDIPDDKGGSYDYNNGDQMPLEEDIMIFPQSAISKEGFLRHCESPSNPPPQLPLGGRDSNGNREYWIKTDADYLVLEL
>gnl_Orysa_v7.0_LOC_Os11g29840.1
MKLLGWMHRKLRSNNDVFKEFNTGGGGACNCITGLASPDHDNDYFSGDDAAHASPPVTAGDLFTFGGSGLLTIGTLGIAAVAIPSGGDDDDYDIDFEVDATSDDDGGFTVEDDDADVGGAVTPTFTFPAATAAEAVVATVEKAVAAVEAIAEKDDDTTTEDDLMVVSAELEKVLGGVDVASARVSFAMGGGVDCPLQGFLFGSPVSDVESRPEYLQAPRDSSGSCGGGGRRTSLGELFMRTRFADEKVALVAVAEGEDGVAGDDGAAAAGVGGDRAGKGGGYKTMKKRKVKDEKGGGGAAGGGMPATVTKSKFQKILQIFHRKVYPENTLLTRNLTKKSRNRGATDNGGGAVATGDPDGPLASPVLRCRKDHPMRGFGCCTNGAFGASSPGGNAEMNGNKSGHWIKTDADYLVLEL
>gnl_Phavu_v2.1_Phvul.008G017100.1
MKLLGWMHRKFRQNSGEPFKDLVIGNSCNCLSGQPPFDDEQIYQKPNLGIRLSKHAQKGHNLRNSFAGLEAARVDEDYEGEFFPGFLAIGTLGSEQVSDPSTPSFPISVESITEKEDEVTENDLKLINDELEKVLGAETKDDVSIDSSRRTSHVSTGRSSHVSTGRSSHVSIITLSGKPIEGTEPNGNGAAICPLQGYLFGTAIELSETTAAAKKENRTSLGELFQRSKSAEENFSAKCEKEDKRTEKELDKSAMNLMKEKLKKRMLHAYSKNSSSINGGPIDSASAETKLNKILHMFRKKVHPESSTAAQKSAKHHKNMKKKKILNDGGYNKHDLVHPEEDSSAREYWIKTDADYLVLEL
>gnl_Phavu_v2.1_Phvul.007G001200.1
MKLLGWMHRKFRQNSTEPFKDLVIGSCDDEHNYPNPKGSFGNYKHVKQSQKEQNLRKSFAGVEDDEYEEDSAGAMYELFHGFLAIGTLGSEQVVSDPSTTPTFAISVENITEKEDEVTENELKLINDELEKVLGADDESSCGRNSHVSNGRSSHGSIITLSGKPLLEGESNGNGSAVCPLQGYLFGSAIELSETTTVAVAKQKEHRTSLGELFQRSKLAEESIGGNKDDNKRSEREAEKSAMNLMKKKLKKRMLHTSSRSSSSATASAQSVDSASAERKLHKILHMFHRKVHPENWTGAQKCDKYQKNENKKTMNEVVHGEEDIMIHPKRAVSKENIMRQYYKIALGCEDSSDNKEHWIKTDADYLVLEL
>gnl_Phavu_v2.1_Phvul.001G088600.1
MKLFQWVHRKLRQNNIEPFKDSALGNPCTCLTVQPTLDNQYSQTKPCFITQPRFSKSDNQENQISYSGLVDSREDKSQEETPAISSQLFQGFLTIGTLGAETVTDEPGTPTFAMPSKNITMRSEEVTENEIKLISYELEKFLEAEREESFHDSSGRNSYVSTITLGGKEIDGPKAEEYINKAVCPLQGYLLGSSFELPETKQLRKERASLAELLDRTKATSQDCTETGIRSETQVKKTLKSAARHIMRKILKKVCSSSKSCNTSKNDADSASTNKNLHKVLCLFHRKVYPESPINGKDGIKSHKDEIQNVSHEFFHEYDNGKPTNPDKGKRFHPDTRSREWSQHCMTNWNPPQLGQICSSSTGNNEHWIRTDAEYLVLEL
>gnl_Poptr_v3.0_Potri.003G168700.1
MKLLGWMHRKLRQNGSEPLKDFAIGNACNCLTGQPSLDDHQHYRKPNYGTRTFRQAQKEQLRNSFSGLEAARVEEEEKEEEGDYEEESSAAISELFHGFLAIGTFGSEPVNTDPSTPTFPISVENITEKETEVTENELKLINDELEKVLAEDCCNDSSGRNSYVSAGRSSHGSTITLSGKPMEGRDSNAVCPLQGYLFGSSIELSETTPVAKKEHRTSLGELFQKTKIAEENSGIKFEREEKRMEKEADKSAVNLMKKTLKKKMLNASSRSSTSAGGGTLDSASAETKLSKILHMFHRKVHPESSTSTRKAGKPQKNENKKSNNNGGQVLPNEDITIVPRTLSRRSTRRFKSQSNPPHFTFTGCESNESRECWIKTDADYLVLEL
>gnl_Poptr_v3.0_Potri.001G059100.1
MKLLGWMHRKLRQNGSETLKDFAIGNPCNCLIGQPSLDDQQYYTKPNYGTRTFRQAQKEHLRKSFAGLEAARVEEEEGEEEEDFEEESSAAISELFHGFLAIGTLGSEPVNTDPSTPTFPISVENITEKETEVTENELKLINDELEKVLAEDCSNDSSGRNSHVSAGRSSHGSTITLSGKPMEGRDSNAVCPLQGYLFGSAIELSETAPVAKKEHRTSLGELFQKTKIAEENYGVKFEREEKRVEKEADKSAVNLMKKILKKKMLHASSRSSTSAGGATVDSASAETKLHKILHMFHRKVHPESSTSTRKADKPPKTENKKSNNNGGNNNGGQMLLDEDITIVPRTLSKRSIRRFKSQSNPPHFMFTGCDSNGSRECWIKTDADYLVLEL
>gnl_Poptr_v3.0_Potri.001G327500.1
MDETTNLLRSQERLISVCNKARHNRQSSRVLMEKEKGGASVQVFPDIPPLRFSTTGQGLLWPLGKWISLPRDKVQRSYCTCLSAQSPIDDHVSYTGPSFNSRYGPRLLKQPNEECENTFSENEGVDENNGDETSIISSDLFHGFLTIGTLGSEPITSEPATPTFPMSSESITEENIEVTENELKIMNNELEKFLEAEAEEEGCNESLARSSYVSTITLSGMQMEATDAEDYGKTVACPLQGYLFGSSVELPETRVGVKKEKVSLGEMFRMTKVTDEIPSEKEVKGEMQAKKAHKSAKYLIKKILGMFCTTSGNPTPSTSDEASNSVSTKKTLNKVLKVFHRKVHPENPLAEREFTKSHKDKTMNTLNDGGYNAELTNQVKEKRKFLPGYKSREGVQCHKNSLKLPQHDHICSNSSANGEYWIKTDADCKY
>gnl_Prupe_v2.1_Prupe.3G308500.1
MQLLQWVHHKFRHSSIEPLKDLSIAQPSVDDQHSHMKSSFGSSYGSTSLEPPKRDQEKSFSESEANREEETSAIISELFHGFLTIGTLGSEPSINEPETPTFATTLENLSEPKTEVTQNDLKLISYELEKFLEAETKEEGVRASSARNSHASTITLNGKQMEESEDEEYWTTTVVRPLKEYLFGSSIELPDTRIEAKKEKTSLQELFDRTKMTTENCKETSESVDIKSEHKHTSAMQFMKKIIKKLHASSKSSAPCTGGDVTDPVSTRKTFGEASDSVSTKKKPHKILRMFHRRIHPESSTAAREFVEAEKYKDKNNYSAHGRCRENMMLMGRDNRRFPQGAMIKEGTEHGKKYMNLPQYRLSGSNFRRKGEHWIKTDADYLVLEL
>gnl_Prupe_v2.1_Prupe.1G222800.1
MPMLQLLGWMHRKFRQNSNEPFKVFVIGQPSLDDQQCYPKPNCGTKPFKQTQRDQHLRKSFNGLEAARAEEEYYEDESSAAASELFHGFLAIGTLGSEQVITEPSTPTLAISVENITEKETEVTENELKLINDELEKVLAADSAKDEICNDSSGRNSHVSNGRSSHGSTITLSGKTLEGSESNGINGTTVCPLQGYLFGSAYELSETTTVAKKEHRTSLGELFQRTKLAEEISGPKSAKEEKRAEKEAEKSAMHLMKKKLKKKMLYASSRSSGGPADPSSAETKLNKILHMFHRKVHPETSSAEQKTGKYHKNENKKKTSNDGAYNSGDQVLPDEDIMLYPERGFSLKQSMRRYKSQSNPPQFALSSIDSNENREHWIKTDADYLVLEL
>gnl_Solly_v2.4_Solyc05g015880.2.1
MKLLGWMHRKFRQNSSEPLKEFSVGNPCTCLTGQPSLDDIHCYPKSNFYNKSLSKTQRDNHLRKSFAGLEAAARADHYDLEEESSAALSELFHGFLAIGTLGTDPLLDDPSTPTFSISVENIAEKDTEVTENELKLINDELEKVLGAEAKDDTCNLSSGRNSYVSTGRSSHGSTITLSGKQLESAENNGNGTTVCPLQGYLFGSTVEMQETTSASAKKEHRPSLGELFQKTKLAEENYGPKYHEKRTDKDSDKSAVHLMKKILKKKMLHASSRNSVSASGGTVDSVSAESKPHKILQMFHRKVHPESSMKPDKFLKNERAHDRGGLSLARDDITIIPHHRLSKDSIKGQPIMQQSTVDGDSNENRECWIKTDADYFVLEL
>gnl_Sorbi_v3.1_Sobic.005G117100.1
MKLLGWMHRKLRQNSNDVFKEFNNGGGGTCNCLTGLASPDPATFLASANEYFAGDHDFTNIHSSPPDTDLFTFGGSGLLTIGTLGITAVAVPADADDDDYDVDVDADSDSDDNDDTADEGDKVDSAVTPTFTYTAPPTALAEAAEVVEKAAVAVVEAIAEKDDDTTTEDDLMVVSAELEKVLGGRNSGAAGDLIASARVSFAMGVDCPLQGFLFGSPVSDAAESRLEQPRDSNGGRRTSLGELFMRTRFADEKVALVAVEEGEDGGDGGAAGGERDDGKAGKGGGCHKTTKKRRVKDDKVAGGDGTPASAAVTKSKFQKILQIFHRKVYPESAALARNLTKKSRKRGSGGADEPAEPASSNKLRCRKEQRAPGFGCCANRASFGGAASPIHDDDDDDELNGSKSGHWIKTDAEYLVLEL
>gnl_Spipo_v2_Spipo4G0054100
MTAGHGLPSKCLSGRPSLEELRSHSHHHPKTPARPSLRSLQDHRLFGEDDLCDVSPEEDQLAAMDDVLFQGLLAIGTLGSATPTFGAPPQKLLPDSVDSIIAEKEPSERELKAINAELEKVLVPEPGDMMDRLSSARPSHVSHKHLPAEVCPLQGYLFGSTVEMAETSESAAEKKEHRVSLGELFMKSRVVEETAGGGKKGEEKERSPAGMHLMVKKILKGRCSKTDTSSNRWPASSAGTRAGDPVAGETKFQKVRTLRHGPPAPLQAGAAKVGALYVIGGPILEIPTRWVCYL
>gnl_Spipo_v2_Spipo4G0054200
MFHRKVHPEALSSSKKHGKSGRNFPHPVSGDGGCDAIAAYTKGLKKDGASRCLKCQSNPSPAPAPPSTSRSDSNGNREHWIMTDADCKWSTHRKLAPRRSPTQQALNRSLILSMASDAVDLVLEL
>gnl_Stras_v2.0_SGA_v2.0_scaffold253T45184
MKFLGWMHRKLMHNGTEPNKKSTLGNVSACYSVHALFDEQKGYKEPTKTMTYPDIRCKKSSDIFESNKGEMIFQEESFESFDFLAIGTFGMELLHTDPPTPKLATPHENWTDPQKKITENDLKLINYELEKFLEAEEKEIAHDTSARSSQASIITLSHATTEGLASESQMYTMACPLQNYLFPT
>gnl_Stras_v2.0_SGA_v2.0_scaffold47T17616
MTCTCGSLSPSLYFCYIVKTDLTLLYNILALVPYPLEEKKKGIFIVFLLVIIKMKLLGWMHRKLMQNSTDPVKSYTIENHSSCFSSDDQNYYIAPTKTPTRQSLKRERSPNSFDEPFDFLSIGTFGTELLLNTGPPTPTLPAPNVEALTGQPIEITENDLDLISHELEKFLESEDVETGYDSSERSSRASVITLTDQGNVQILASSCPLQNYLLAAPVREEVKKTRMSLEELFKEGKNCGEENGGASVKKGEGVGGKGNVARLVKKVVKRLSSNSSNSTSGFDDIDDDDDNAGVSLPIKKKLAKKLVKMFQKKVYPEEMTGKRFFKVTKSNKKNKYNPSKEEHLAGHNNSDQSAKSKKKTMRLFCTGVCTGSSPVNAGHWIKTDSDYLVLEL
>gnl_Stras_v2.0_SGA_v2.0_scaffold154T37199
MHRKLMQNSTEPLKNDSTDQRSTNAFEPANEPFDFLSIGTFGTDLLLHTAPPTPTLLPTPVEPLTGQPIDINENDLDLISQELEKFLESEDAETVHNSSERSSKASVITINDQGNLQICPLQKYLLAAPVELAEMGREEVKKTRTSLEELFKEGNDGPLLKKGEGVGGKGNVARLVKKFVKRLSHKSSDGTAGFNDDDDYDGAVFRPTKKKLTKKLVKMFNKKVYPEEMAEKQILKVTKSNEKKNYNCSKENHLIGHNNDDQSASINKSKKNTIGLFCTGFGRGSSPVNAGHWVKTDSDYLVLEL
>gnl_Theca_v1.1_Thecc1EG017254t1
MLMHQGQQHCLIGTFLDPKVIHAAGKHLRGNLPLLKRMSLSCLHKVRLHDKNHQPWTLLATTGLLLVSSDDAKILDVLLFNNPISSFKSHSPCSSKSISIHSSYENQSILTSSSSKREQNEAHLLLLLLQLLGWMQHKLRQSNIEPFKDFTIGNYCSCLSAHSSLNDQDSNPKSASGHGHGSRFSTLSQQESENSFTEFEAKGVEENFGDEASTVISGLFHGFLTIGTLGSELIISEPVTPTFAMSLENSEDKAEVTENDLKIINDELEKFLEAEAEEHGSNESSGRNSQVSTITLSGKPMQEANAKEYGKTIVCPLQGYLFGSSIELPEARFEVKKEKASLAELFYRTKIAEESPTEKCGKEEMQTKQANKPVKHLIKKILKKLHASSGSSTSTSSPKETNSISTKKKLHKVIKLFHRKIHPESSIAERESKNLHTDKMNNAPYDDGEYTDVQQTHQGKGNRRFPQGSWSKEGTQNYKTISKLPQYGLTGFTAGANGEHWIKTDADYLVLEL
>gnl_Theca_v1.1_Thecc1EG008615t1
MKRKKGKAINPLARHAHEHEWMAYVEFWAPGVEDPLDIGLHDVILTINSQPKFYLHSTHNPQQVIKVELLGWMHRKFRQNSSEPLKDFAIGHSCNCLTGQSSLDDQQFYSKPNYGTKPFRQPQRDHLRKSFAGVEAARVEEDYEEESSSAISELFHGFLAIGTLGSDPNIPDPSTPTFAISVENITEKETEVTENELKLINDELEKVLGAEVKEEGCNDSSGRNSHVSTGRSSHGSTITLSGKPMEGPDTNGNGTIVCPLQGYLFGSAIELSETTTVAKKEHRTSLGELFQRTKITEENFGSKYDKEEKRPEKEGDKSAVHIMKKMLKKKMLNASRSSTAATGGNIDSASAETKLHKILHMFHRKVHPESSTATYKHDKPQKNENKKGILYDGGHENGGHTLEDEDIMLFPQRALSKNMRRYKSQSNPPQFTISCNDSNGNRECWIKTDADCKPGVGALKGRSNFQVWFSNYHPHTTNETNPKIVVGNNAVRAARNTFS
>gnl_Utrgi_v4.1_Scf00195.g12156.t1
MLPKRQQRKYNLAGFAGQVSLIDQQCYAREGNGNKYQNKPQEDKFRRSFIAFEATKIDEDFREEPAAALTDLFHGFLTIGTLGTESHIKDPDTTKFSISVDSISEEKTEDKEDKLELIENLSEKVLEGDHNDENNNDSSDRVSLISSAEKSESTLITLGNKRAELAETYGTEGVTCRKQSCPLRSTVEVPAAAKSLKKKHTTLEELFHKTEQAEENSGIKSHKGKKIAGKEPDNSSIHLIKKFMKKRTVHGLGKSFTHDSGGTSQSTPKEKLHKIMKTFSRKVHPDDALLGPIHHKPGKIWSQIRTSCTMEKSVGGRRSLDGDIIINPQDVFPNQIFYSENQSHAPLLTKARLSSTGNEFWIKTDADYVVLEL
>gnl_Vitvi_Genoscope.12X_GSVIVT01010528001
MKLLGWMHRKFRQNSSEPLKDFAIGQRSLDDQQYYPKSNYGTKPLRQRDYYLRKSFAGLEAAREEEEDDFEEESSAAISELFHGFLAIGTLGSDPVVNDPSTPTFAISVENITEKETEVTENELKLINDELEKVLGAEAKEDGYSSGRNSHVSTGRSSHGSTITLSGKPMEGTESNGNGTTVCPLQGYLFGSAIELPETTTVAKKEHRTSLGELFQRSKEENSGAKCERGEKRTDKEADKSAVHIMKKMLKKKMLHASSRNSTAAGGTVDSASAETKLHKILHMFHRKVHPESSTATEKPNRPHKNEIKNGIFYDGGCNNGDRMLPDEDIMIFPQRTLSKESIRRYKSQSNPPQFTLCGNDSNGNREYWIKTDADYLVLEL
>gnl_Vitvi_Genoscope.12X_GSVIVT01033059001
MELTPGTSNPPTKGKIKANHNLVSFSVFSLYSSVSQTLLATTDLQFLTSHTKKSLCSFIINAKALLLKPLFHLLSKSISIYVSHTDQSTLTSSPLKEKMKLLRWMHHKLRQNSIEPFKDFKIGNSCSCLSGQQWLDDQPYYPTPTCGFRHFKQPQKECQKKISECEAKRVEEDYEEESSNVVSDLFHGFLAIGTLGSNEPSTPTFGVSSENMTEKETEVTEIDLKLINDELEKFLEAEAKDEGSIESPGRNSHVSIITLCGKQMEAADVEESGKMIVCPLQGYLFGSSIELPETRSTEVKKGKASLGELFQRTKIADEYATVKDEKGEIQAKGTNKSAMHLVKKILRKLQASSRSTCATSAKEPQGSLRSTSAISAKEPHASRSPWPTSDGRTGGDPLSTKRKLHSIKFPHGYISRDANQCLNLPQDMLSNSGSSGSREHWIKTDADYLVLEL
>Frave_01344-v2.0.a2-hybrid.t1
MQLLQWVHQKFQQSSIEPLKDLSIAWPSDDDKDAYTKPTIHHRHGSTFLERPRKDQKKSFSEFEDRREGEETSVIAPELF
HGFLTIGTLGLETNASEPVTPTFATPLENLTEQKPKVTENDLKLISYEPERFLQAETREGLCPSSARDSHVSTITLGGWG
MEDSEDEEYCATVVCPLQEYLLGSSVEVPQMSTEAKKEKTSLQELFDRTKMTENFEKSEIDPKQKSKSATASMKKIIKKL
YASSKSPTSTSGHPTDPAILEKLGEASDSVSTKKKPHKVLRMFQRKVHPEGSIAEKEIIKSKKYKDKSNSSDIGGCNRNL
KLMGEENRRLPQESKLKEGTKNCNKYMDMPQYRLNGNDLKRNEEHWIKTDANCNGKLHSGNDKGVLDVPILYQCDDEV
>Frave_07212-v2.0.a2-hybrid.t3
SCMPMLQLLGWMHRKFRQNSNEPVFLIERSCACLAGQPSLDDQQYYGKANYGNKPFKQGQRDHQLRNSFAGLESAKVDQE
DYFEDESYAAASELFHGFLAIGTFGSDQVITEPSTPTLGMSVENITEKETEATENELKLINDELEKVLVAEAKDEICNDS
SGRNSHVSNGRSSHGSTITLSGKMLEVPESNGTNGTTVCPLQGYLFGSAYELPETTTVAKKEQRTSLGELFQKSKLTEEN
YSGAKLSKEEKRADQKEADKSSIHLMKKKLMKKVLHMNASSRSSTAAGEPGSAETKLNKILQMFHRKVHPENSTAGEKSG
KYQKSENKKRRSSDGISNHRDQVFPDDQDIMLYPEQVSSSNQIMRRYKSQSNPPQFALGALDSNGNKEHWIKTDADYLVL
EL
>Maldo_GDDH_09G1008500
MKSSFGSRYGSTSLQPPARDQEKSLAESEAKREGETSATISELFHGFLTIGTLGSESSINEPETPTFATTLENLTQQKAE
VTENDLKLISYELEKFLEAETKEEGVHASSARDSNASSITLSGMQMEESEDEEYWTAAYPLKGYLFGSSTELPETTMEAK
KERASLQELFDRTKITTDYKEKSEIEEIEVKHKHKSAMGFMKNMIKKFHASSRRSSPSTGGDATDPVSIKKKLGEASDSL
PTKKKPHKVGFLQLDLLRTVHLMALHHTHTHTNTHTEQLNNIW
>Maldo_GDDH_13G1122400
MKLLGWMHRKFRQNSNDPFKVFVVGQPSLDDQQYYPKPNCGTKPFKQAPRDQHVRKSFNGLEAARTEEEYYEEESSAEAS
EYFHGFLAIGTLGSSDQVTTEPSTPTLGISVENITEKETEATENELKLINDELERELVADPAKDDICNDSSGRNSYVSNG
RSSHGSTITLSGKALEGGESNGINGTAVCPLQGYLFGSAYELSETTSVTKKEHRTSLGELFQRTKLAEEISGAKLSKEEK
RAEKEADKSAMHLMKKMLKKKMIHASSRGSGGAADHASAETKLNKILHMFHRKVHPETSAAQQKPGKYERNQTKKKTSSE
GTYSNGDQEDDIILYPQQGFSSNPSMRRYKSQSNPPQIALSGMDSNDNREHWIKTDADYLVLEL
>Maldo_GDDH_16G1122900
MLALGRVFLTPPPSLCCLPLLAMLLVDCHELLSLGCRFSGVCSWARSEAWNWLLVSRRLWRKTQQLRLFLCFGLNFGWAS
VVWQPSLDDQQYYPKSNWGTKPFKQAPKDQHLRKSFNGLDAARAEEEYYEEESSAEASVLFHGFLAIGTLGSSDQVNTEP
STPMLGISVENITEKETEATENELNLINDELEKELVAVPAKDDICNDSSGRNSYVSNGRSSQGSTITLSGKALEGAANKG
NNGTAVCPLQGYLFGSAYELSETTIVAKKEHRTSLGELFQRTKLAEEISGAELIKEEKRADKSAMHLIKKMLKKKMLHAS
SRGSGRAADHASAETKLNKILHMFRRKVHPETSAAERKPGKYKGNQSKKKPSSEGTYNNGGQDEDILLYPQQGFSSMQSM
WHYKSQSNPLQFVLSGMDSKENREHWIKTGADYLVLEL
>Maldo_GDDH_17G1002300
HQALQHLKMKLLQWVHHKFRHGSIEPFKDLTIAQPSLDDQDAYMKSSFGSRYRSTSLEPPARDREKSFSESEAKREEETS
AIISELFPGFLTIGTLGSESGINEPETPTFGTTLENLTQQKAEVTENDLKLIRYELEKFLDAETKEEGVRVSSARDSHAS
SVTPNGKQMEESEDEEYWKDAACPLKGYLFGSSTELPETMEAKKEKASLQELFDRTKITTDYKEKSESEETEVKYKHKSA
MGFMKKMIKKFHASSKSSGGDATDSVSIKKKCGEASDSLSTKKKPHKVLRMFHRTIHPESSIAAREVVKSEKYKKKKIFS
ADSGCNENMMLKGGDNRRFPEGPLVKEGTENCKKYMNFPQYRLNGSTYGTRAEHWIKTDAEYLVLEL
>Maldo_Gala_09g000780
MKLLQWVHYKFRHGSIEPRKDLTQPSLDDQDAYMKSSFGSRYGSTSLQPPARDQEKSLAESEAKREGETSATISELFHGF
LTIGTLGSESSINEPETPTFATTLENLTQQKAEVTENDLKLISYELEKFLEAETKEEGVHASSARDSNASSITLSGMQME
ESEDEEYWTAAYPLKGYLFGSSTELPETTMEAKKERASLQELFDRTKITTDYKEKSETEEIEVKYKHKSAMGFMKNMIKK
FHASSKRSSPSTGGDATDPVSIKKKLGEASDSLSTKKKPHKVLRMFHRRIHPECSIAARESVKSEKYEKKNNSSAGSGCN
ENMMLMSGDNGRFPDGAMAKEGTENCKKFMNFPQYRQSGSSSRRKGEHWIKTDAEYLVLEL
>Maldo_Gala_13g010480
MPMLQLLGWMHRKFRQNSNDPFKVFVVGQPSLDDQQYYPKPNCGTKPFKQAPRDQHVRKSFNGLEAARTEEEYYEEESSA
EASEYFHGFLAIGTLGSSDQVTTEPSTPTLGISVENITEKETEATENELKLINDELERELVADPAKDDICNDSSGRNSYV
SNGRSSHGSTITLSGKALEGAESNGINGTAVCPLQGYLFGSAYELSETTSMTKKEHRTSLGELFQRTKLAEEISGAKLNK
EEKRAEKEADKSAMHLMKKMLKKKMIHASSRGSGGAADHASAETKLNKILHMFHRKVHPETSAAQQKPGKYERNQTKKKT
SSEGTYSNGDQEDDIILYPQQGFSSNPSMRRYKSQSNPPQIALSGMDSNDNREHWIKTDADCKFTMH
>Maldo_Gala_16g011010
MGNSAEGRLTSLTSVEHSEGSGERSLQAGRFTHLSLLGWMHRMFRQNSNDPFKVSVVGQPSLDDQQYYPKSNWGTKPFKQ
APKDQHLRKSFNGLDAARAEEEYYEEESSAEASVLFHGFLAIGTLGSSDQVNTEPSTPMLGISVENITEKETEATENELN
LINDELEKELVAVPAKDDICNDSSGRNSYVSNGRSSQGSTITLSGKALEGAANKGNNGTAVCPLQGYLFGSAYELSETTI
VAKKEHRTSLGELFQRTKLAEEISGAELIKEEKRADKSAMHLIKKMLKKKMLHASSLHPETSAAERKPGKYKGNQSKKKP
SSEGTYNNGGQDEDILLYPQQGFSSMQSMWHYKSQSNPLQFVLSGMDSKENREHWIKTGADCKSIMH
>Maldo_Gala_17g000870
MKLLQWVHHKFRHGSIEPFKDLTVGNPCVCLSAQPSLDDQDAYMKSSFGSRYRSTSLEPPARDREKSFSESEAKREEETS
AIISELFPGFLTIGTLGSESGINEPETPTFGTTLENLTQQKAEVTENDLKLIRYELEKFLDAETKEEGVRVSSARDSHAS
SVTPNGKQMEESEDEEYWKDAACPLKGYLFGSSTELPETMEAKKEKASLQELFDRTKITTDYKEKSESEETEVKYKHKSA
MGFMKKMIKKFHASSKSSGGDATDSVSIKKKCGEASDSLSTKKKPHKVLRMFHRTIHPESSIAAREVVKSEKYKKKKIFS
ADSGCNENMMLKGGDNRRFPEGPLVKEGTENCKKYMNFPQYRLNGSTYGTRAEHWIKTDAECKYYFLYADKL
>Maldo_HF26197-RA
MGNSAEGRLTSLTSVEHSEGSGERSLQAGRFTHLSVLAFSGWMHRMFRQNSNDPFKVSVVGQPSLDDQQYYPKSNWGTKP
FKQAPKDQHLRKSFNGLDAARAEEEYYEEESSAEASVLFHGFLAIGTLGSSDQVNTEPSTPMLGISVENITEKETEATEN
ELNLINDELEKELVAVPAKDDICNDSSGRNSYVSNGRSSQGSTITLSGKALEGAANKGNNGTAVCPLQGYLFGSAYELSE
TTIVAKKEHGTSLGELFQRTKLAEEISGAELIKEEKRADKSAMHLIKKMLKKKMLHASSRGSGRAADHASAETKLNKILH
MFRRKVHPETSAAERKPGKYKGNQSKKKPSSEGTYNNGGQDEDILLYPQQGFSSMQSMWHYKSQSNPLQFVLSGMDSKEN
REHWIKTGADCKSIMH
>Maldo_HF32942-RA
MKGTLVFAFSAQPSLDDQDAYMKSSFGSRYGSTSLQPPARDQEKSLAESEAKREGETSATISELFHGFLTIGTLGSESSI
NEPETPTFATTLENLTQQKAEVTENDLKLISYELEKFLEAETKEEGVHASSARDSNASSITLSGMQMEESEDEEYWTAAY
PLKGYLFGSSTELPETTMEAKKERASLQELFDRTKITTDYKEKSEIEEIEVKHKHKSAMGFMKNMIKKFHASSKRSSPST
GGDATDPVSIKKKLGEASDSLSTKKKPHKVLRMFHRRIHPECSIAARESVKSEKYEKKNNSSAGSGCNENMMLMSGDNGR
FPDGAMAKEGTENCKKFMNFPQYRQSGSSSRRKGEHWIKTDAEYLVLEL
>Maldo_HF39049-RA
MQLLQWVHHKFRHGSIEPFKDLTIGNPFVCLSAQPSLDDQDAYMKSSFGSRYRSTSLEPPARDREKSFSESEAKREEETS
AIISELFPGFLTIGTLGSESGINEPETPTFGTTLENLTQQKAEVTENDLKLIRYELEKFLDAETKEEGVRVSSARDSHAS
SVTPNGKQMEESEDEEYWKDAACPLKGYLFGSSTELPETMEAKKEKASLQELFDRTKITTDYKEKSESEETEVKYKHKSA
MGFMKKMIKKFHASSKSSGGDATDSVSIKKKCGEASDSLSTKKKPHKVLRMFHRTIHPESSIAAREVVKSEKYKKKKIFS
ADSGCNENMMLKGGDNRRFPEGPLVKEGTENCKKYMNFPQYRLNGSTYGTRAEHWIKTDAECHRFVPFLRKRKANITEEA
ELSPRRLVADVADILNDQKMQQITF
>Maldo_HF42819-RA
MKLLGWMHRKFRQNSNDPFKVFVVGQPSLDDQQYYPKPNCGTKPFKQAPRDQHVRKSFNGLEAARTEEEYYEEESSAEAS
EYFHGFLAIGTLGSSDQVTTEPSTPTLGISVENITEKETEATENELKLINDELERELVADPAKDDICNDSSGRNSYVSNG
RSSHGSTITLSGKALEGAESNGINGTAVCPLQGYLFGSAYELSETTSMTKKEHRTSLGELFQRTKLAEEISGAKLNKEEK
RAEKEADKSAMHLMKKMLKKKMIHASSRGSGGAADHASAETKLNKILHMFHRKVHPETSAAQQKPGKYERNQTKKKTSSE
GTYSNGDQEDDIILYPQQGFSSNPSMRRYKSQSNPPQIALSGMDSNDNREHWIKTDADSGDKTRNLNGTSYRQKGDVQSK
EFMACLLSKNGKKKES
>Malsi_09g000950
MKGTIVFTFSAQPSLDDQDAYMKSSFGSRYGSTSLQPPARDQEKSLAESEAKREEETSATISELFHGFLTIGTLGSESSI
NEPETPTFATTLENLTQQKAEVTENDLKLISYELEKFLEADTNEEGFHASSARDSHASSITLSGMQMEESEDEEYWTAAY
PLKGYLFGSSTELPETTMEAKKERASLQELFDRTKITTDYKEKSESEEIEVKHKHKSAMGFMKKMIKKFHASSKRSSPST
GGDATDPVSIKKKLGEASDSLSTKKKPHKVLRMFHRRIHPECSIAARESVKSEKYEKKNNSSAGSGCNENMMLMGGDNGR
FPDGARAKEGTENCKKVMNFPQYRQSGSSSRRKGEHWIKTDAEYLVLEL
>Malsi_13g010770
MAMDSDSKQLLGWMHRKFRQNSNDPFKVFVVGQPSLDDQQYYPKPNCGTKPFKQAPRDQHVRKSFNGLEAARTEEEYYEE
ESSAEASEYFHGFLAIGTLGSSDQVTTEPSTPTLGISVENITEKETEATENELKLINDELERELVADPAKDDICNDSSGR
NSYVSNGRSSHGSTITLSGKALEGAESNGINGTAVCPLQGYLFGSAYELSETTSMTKKEHRTSLGELFQRTKLAEEISGA
KLNKEEKRAEKEADKSAMHLMKKMLKKKMIHASSRGSGGAADHASAETKLNKILHMFHRKVHPETSAAQQKPGKYERNQT
KKKTSSEGTYSNGDQEDDIILYPQQGFSSNPSMRRYKSQSNPPQIALSGMDSNDNREHWIKTDADCKFTMH
>Malsi_16g011230
MKLLGWMHRMFRQNSNDPFKVSVVGQPSLDDQQYYPKSNWGTKPFKQAPKDQHLRKSFNGLDAARAEEEYYEEESSAEAS
VLFHGFLAIGTLGSSDQVNTEPSTPMLGISVENITEKETEATENELNLINDELEKELVAVPAKDDICNDSSGRNSYVSNG
RSSQGSTITLSGKALEGAANKGNNGTAVCPLQGYLFGSAYELSETTIVAKKEHRTSLGELFQRTKLAEEISGAELIKEEK
RADKSAMHLIKKMLKKKMLHASSLHPETSAAERKPGKYKGNQSKKKPSSEGTYNNGGQDEDILLYPQQGFSSMQSMWHYK
SQSNPLQFVLSGMDSKENREHWIKTGADCKSIMH
>Malsi_17g000820
MKLLQWVHHKFRHGSIEPFKDLTIGIASYHRNPCVCLSAQPSLDDQDAYMKSSFGSRYRSTSLEPPARDQEKSFSESEAK
REEETSAIISELFPGFLTIGTLGSESGINEPETPTFGTTLENLTQQKAEVTENDLKLIRYELEKFLDAETKEEGVRVSSA
RDSHASSVTPNGKQMEESEDEEYWKDAACPLKGYLFGSSTELPETMEAKKEKASLQELFDRTKITTDYKEKSESEETEVK
YKHKSAMGFMKKMIKKFHASSKSSGGDATDSVSIKKKCGEASDSLSTKKKPHKVLRMFHRTIHPESSIAAREVVKSEKYK
KKKIFSADSGCNENMMLKGGDNRRLPEGPLVKEGTENCKKYMNFPQYRLKGSTYGTRGEHWIKTDAECHRFVPFLRKRKA
NITEEAELSPRRLVADVADILNDQKM
>Malsy_09g000750
MKSSFGSRYGSTSLQPPARDQEKSLAESEAKREGETSATISELFHGFLTIGTLGSESSINEPETPTFATTLENLTQQKAE
VTENDLKLISYELEKFLEAETKEEGVHASSARDSNASSITLSGMQMEESEDEEYWTAEYPLKGYLFGSSTELPETTMEAK
KERASLQELFDRTKITTDYKEKSETEEIEVKYKHKSAMGFMKNMIKKFHASSKRSSPSTGGDATDPVSIKKKLGEASDSL
STKKKPHKVLRMFHRRIHPECSIAARESVKSEKYEKKNNSSAGSGCNENMMLMSGDNGRFPDGAMAKEGTENCKKFMNFP
QYRQSGSSSRRKGEHWIKTDAEYLVLEL
>Malsy_13g009560
MLQLLGWMHRKFRQNSNDPFKVFVVGQPSLDDQQYYPKPNCGTKPFKQAPRDQHVRKSFNGLEAARTEEEYYEEESSAEA
SEYFHGFLAIGTLGSSDQVTTEPSTPTLGISVENITEKETEATENELKLINDELERELVADPAKDDICNDSSGRNSYVSN
GRSSHGSTITLSGKALEGGESNGINGTAVCPLQGYLFGSAYELSETTSVTKKEHRTSLGELFQRTKLAEEISGAKLSKEE
KRAEKEADKSAMHLMKKMLKKKMIHASSRGSGGAADHASAETKLNKILHMFHRKVHPETSAAQQKPGKYERNQTKKKTSS
EGTYSNGDQEDDIILYPQQGFSSNPSMRRYKSQSNPPQIALSGMDSNDNREHWIKTDADCKFTMH
>Malsy_16g009410
MLQLLGWMHRMFRQNSNDPFKVSVVEHSCGCLSGQPSLDDQQYYPKSNWGTKPFKQAPKDQHLRKSFNGLDAARAEEEYY
EEESSAEASVLFHGFLAIGTLGSSDQVNTEPSTPMLGISVENITEKETEATENELNLINDELEKELVAVPAKDDICNDSS
GRNSYVSNGRSSQGSTITLSGKALEGAANKGNNGTAVCPLQGYLFGSAYELSETTIVAKKEHRTSLGELFQRTKLAEEIS
GAELIKEEKRADKSAMHLIKKMLKKKMLHASSRGSGRAADHASAETKLNKVTLTKNMEKLCFLQHWRSNDFM
>Malsy_17g000690
MQLLQWVHHKFRHGSIEPFKDLTIGIASYHRNPCVCLSAQPSLDDQDAYMKSSFGSRYRSTSLEPPARDREKSFSESEAK
REEETSAIISELFPGFLTIGTLGSESGINEPETPTFGTTLENLTQQKAEVTENDLKLIRYELEKFLDAETKEEGVRVSSA
RDSHASSVTPNGKQMEESEDEEYWKDAACPLKGYLFGSSTELLETMEAKKEKASLQELFDRTKITTDYKEKSESEETEVK
YKHKSAMGFMKKMIKKFHASSKSSGGDATDSVSIKKKCGEASDSLSTKKKPHKVLRMFHRTIHPESSIAAREVVKSEKYK
KKKIFSADSGCNENMMLKGGDNRRFPEGPLVKEGTENCKKYMNFPQYRLNGSTYGTRAEHWIKTDAECHRFVPFLRKRKA
NITEEAELSPRRLVADVADILNDQKMQQITF
>Pruav_sc0000555.1_g310.1.mk
MKLLGWMHRKFRQNSNEPFKVFVIGQPSLDDQQCYPKPNCGTKPFKQAQRDQHLRKSFNGLEAARAEEEYYEDESSAAAS
ELFHGFLAIGTLGSEQVITEPSTPTLAISVENITEKETEVTENELKLINDELEKVLAADSAKDEICNDSSGRNSHVSNGR
SSHGSTITLSGKTLEGSESNGINGTTVCPLQGYLFGSAYELSETTTVAKKEHRTSLGELFQRTKLAEEISGPKSAKEEKR
AEKEAEKSAMHLMKKKLKKKMLYASSRSSGGAADPSSAETKLNKILHMFHRKVHPETSSAEQKTGKYHKNENKKKTSNDG
AYNGGDQVLPDEDIMLYPERGFSLKQSMRRYKSQSNPPQFALSSIDSNENREHWIKTDADYLVLEL
>Pruav_sc0001080.1_g850.1.mk
MKLLQWVHHKFRHGSIEPLKDLSIGDPGIFLSAQPSVDDQHSYMKSSFGSSYGSTSLEPPKRDQEKSFSESEANREEETS
AIISELFHGFLTIGTLGSEPSINEPETPTFATTLENLSEQKTEVTQNDLKLISYELEKFLEAETKEEGVHASSARNSQAS
TITLNGKQMEESEDEEYWTTTVVCPLKEYLFGSSIELPDTRIEAKKEKTSLQELFDRTKMTTENCKETSESVDIKSEHKH
TSATQFMKKIIKKLHASSKSSAPCTGGDVTDPVSTRKKFGEASDSILRMFHRRIHPESSTAAREFVEAEKYKDKNNSSAH
GGRSENMMLMGRDNIRFPQGAMIKEGTEHCKKYMNFPQYRLSGSNFRRKGEHWIKTDAD
>Pyrbr_009373976.2_cds_XP_009372251.1_1
MGNSAEGRLTSLTSAEHSEGSENDLFRQADSPILVFLLSLLLGWMHRMFRQNSNDPFKVSVVGQPSLDDQQYYQKSNWGT
KPFTQAPKDQHLGKSFNSLEAARTEEEYYEEESSAEASELFHGFLAIGTLGSLDQVNTEPSTPMLGISVENITAKETEAA
ENELNLINDELEKVLVADPAKDDICNDSSGRNSYVSNGRSSQGSTITLSGKALEGAENNGNNGTAVCPLQGYLFGSGYVL
SETIIVAKQEHRTSLGELFQRTKLAEEISGAELIKEEKQADKSAMHLIKKMLKKKMLHASSRGSGIAADHASAETKLNKI
LHMFRRKVHPETSAAERKPGKYKGNQSRKKPSSEGTYNNGDQDEDILLYPQQGFSSNQSMRLYKSQSNPPQFVLSGMNSN
ENRGHWIKTGADYLILEL
>Pyrbr_009373977.2_cds_XP_009372252.1_1
MGNSAEGRLTSLTSAEHSEGSENDLFRQADSPILVFLLSLLLGWMHRMFRQNSNDPFKVSVVGQPSLDDQQYYQKSNWGT
KPFTQAPKDQHLGKSFNSLEAARTEEEYYEEESSAEASELFHGFLAIGTLGSLDQVNTEPSTPMLGISVENITAKETEAA
ENELNLINDELEKVLVADPAKDDICNDSSGRNSYVSNGRSSQGSTITLSGKALEGAENNGNNGTAVCPLQGYLFGSGYVL
SETIIVAKQEHRTSLGELFQRTKLAEEISGAELIKEEKQADKSAMHLIKKMLKKKMLHASSRGSGIAADHASAETKLNKI
LHMFRRKVHPETSAAERKPGKYKGNQSRKKPSSEGTYNNGDQDEDILLYPQQGFSSNQSMRLYKSQSNPPQFVLSGMNSN
ENRGHWIKTDLILEL
>Pyrbr_018644468.1_cds_XP_018499984.1_1
MKLLGWMHRKFRQNSNDPFKVFVVGQPSLDDQQYYPKPNCGTKSFKQVPRDQHVRKSFNGLEAARTEEEYYEEESSAEAS
ELFHGFLAIGTLGSSDQLTTEPSTPTLGISVENITEKETEATENELKLINDELERELVADPAKDDICNDSSGRNSYVSNG
RSSHGSTITLSGKALEGAESNGINGTAVCPLQGYLFGSAYELSETTSVTKKEHRTSLGELFQRTKLAEEISGAKLSKEEK
RAEKEADKSAMHLMKKMLKKKMIHASSRGSGGAADPASAETKLNNVPLTLLLVAPAELLITLQQKQNSIRKVHPETSAAE
QKPGKYERNQTKKKTSSEGTYSNGDQEDDIILYPQQGFSSNPSMRRYKSQSNPPQIALSGMDSNDNREQWIKTDADCKLT
MH
>Pyrbr_018644736.1_cds_XP_018500252.1_1
MKSSFGSRYRSTSLEPPARDQEKSFSESEAKREETSDIISELFPGFLTIGTLGSESGINEPETPTFGTTLENLTQQKAEV
TENDLKLIRYELEKFLEAETKEEGVRVSSARDSQAGSVTPNGKQMEESEDDEYWKDAACPLKGYLFGSSTELPETTEAKK
EKASLQELFDRTKITTDYKEKSESEETEVKYKHKSAMRFMKKMIKKFHASSKSSGGDATDSVSIKKKCDEASDSLSTKKK
PHKVGFL
>Pyrbr_018650941.1_cds_XP_018506457.1_1
MKLLGWMHRMFRQNSNDPFKVSVVGQPSLDDQQYYQKSNWGTKPFTQAPKDQHLGKSFNSLEAARTEEEYYEEESSAEAS
ELFHGFLAIGTLGSLDQVNTEPSTPMLGISVENITAKETEAAENELNLINDELEKVLVADPAKDDICNDSSGRNSYVSNG
RSSQGSTITLSGKALEGAENNGNNGTAVCPLQGYLFGSGYVLSETIIVAKQEHRTSLGELFQRTKLAEEISGAELIKEEK
QADKSAMHLIKKMLKKKMLHASSRGSGIAADHASAETKLNKILHMFRRKVHPETSAAERKPGKYKGNQSRKKPSSEGTYN
NGDQDEDILLYPQQGFSSNQSMRLYKSQSNPPQFVLSGMNSNENRGHWIKTGADYLILEL
>Pyrco_BartlettDH_LAZY.Chr16
MKLLGWMHRMFRQNSNDPFQVSVVGQPSLDDQQYYQKSNWGTKPLTQAPKDQHLRKSFNSLEAARTEEEYYEEESSAEAS
ELFHGFLAIGTLGSLDQVNTEPSTPMLGISVENITEKETEAAENELNLINDELEKELVADPAKDDICNDLSGRNSYVSNG
RSSQGSTITLSGKALEGAENNGNNGTAVCPLQGYLFGSGYVLSETIIVAKKEHRTSLGELFQRTKLAEEISGAELIKEEK
QADKSAMHLIKKMLKKKMLHASSRGSGRAADHASAETKLNKILHMFRRKVHPETSAAERKPGKYKGNQSRKKPSSEGTYN
NGDQDEDILLYPQQGFSSNQSMRHYKSQSNPPQFVLSGMNSNENRGHWIKTGADYLILEL
>Pyrco_BartlettDH_new_LAZY.Chr111
MKLLQWVHYKFRHGTIEPRKDLTQPSLDDQDAYMKSNFGSRYGSTSLQPPARDQEKSFAESEAKREEETSATISDLFHGF
LTIGTLGSESSINEPETPTFATTLENLTQQKAEVTENDLKLISYELEKFLEAETKEEGVCASSARDSNASSITLSGMQME
ESEDEEYWTAAYPLKGYLFGSSTELPETTMEAKKEKTSLQELFDRTKITTDYKEKSEIEEIEVKHKHRSAMGFMKKMIKK
FHASSKRSSPSTGGDATDPVSIKKKLGEASDSLSTKKKPRKVLRMFHRRIHPESSIAARESVKSEKYKKKNNSSAGSGCN
ENMMLMGGDNGRFPDGARAKEGTENCKKFMNFPQYRQSGSGSRRKGEHWIKTDAEYLVLEL
>Pyrco_BartlettDH_new_LAZY.Chr13
MKLLGWMHRKFRQNSNDPFKVFVVGQPSLDDQQYYPKPNCSTKPFKQVPRDQHVRKSFNGLEAARTEEEYYEEESSAEAS
ELFHGFLAIGTLGSSDQVTTEPSTPTLGISVENITEKETEATENELKLINDELERELVADPAKDDICNDSSGRNSYVSNG
RSSHGSTITLSGKALEGAESNGINGTAVCPLQGYLFGSAYELSETTSVTKKEHRTSLGELFQRTKLAEEISGAKLSKEEK
RAEKEADKSAMHLMKKMLKKKMIHASSRGSGGAADHASAETKLNKILHMFHRKVHPETSAAEQKPGKYERNQTKKKTSSE
GTYSNGDQEDDIILYPQQGFSSNPSMRRYKSQSNPPQIALSGMDSNDNREQWIKTDADYLVLEL
>Pyrco_BartlettDH_new_LAZY.Chr17
MKLLQWVHHKFRHGSIEPFKDLTIGNPCVCLSAQPSLDDQDAYMKSSFGSRYRSTSLEPPARDQERSFSESEAKREEETS
AIISELFPGFLTIGTLGSESGINEPETPTFGTTLENLTQQKAEVTENDLKLIRYELEKFLEAETKEEGVRVSSARDSQAG
SVTPNGKQMEESEDEEYWKDAACPLKGYLFGSSTELPETTEAKKEKASLQELFDRTKITTDYKEKSESEETEVKYKHKSA
MRFMKKMIKKFHASSKSSGGDATDSVSIKKKCDEASDSLSTKKKPHKVLRMFHRTIHPESSIAAREFVKSEKYKKKIFCA
DSGCNENMMLKGGDNRRFPEGPLVKEGTENCKKYMNFPQYRLSGSTYGKRGEHWIKTDAEYLVLEL
>Pyrco_Bartlett_007253.1
MKLLQWVHYKFRHGTIEPRKDLTQPSLDDQDAYMKSNFGSRYGSTSLQPPARDQEKSFAESEAKREEETSATISELFHGF
LTIGTLGSESSINEPETPTFATTLENLTQQKAEVTENDLKLISYELEKFLEAETKEEGVHASSARDSNASSITLSGMQME
ESEDEEYWTAAYPLKGYLFGSSTELPETTMEAKKEKTSLQELFDRTKITTDYKEKSEIEEIEVKHKHRSAMGFMKKMIKK
FHASSKRSSPSTGGDATDPVSIKKKLGEASDSLSTKKKPRKVLRMFHRRIHPESSIAARESVKSEKYKEEE
>Pyrco_Bartlett_008342.1
MHRKFRQNSNDPFKVFVVGQPSLDDQQYYPKPNCSTKPFKQVPRDQHVRKSFNGLEAARTEEEYYEEESSAEASELFHGF
LAIGTLGSSDQVTTEPSTPTLGISVENITEKETEATENELKLINDELERELVADPAKDDICNDSSGRNSYVSNGRSSHGS
TITLSGKALEGAESNGINGTAVCPLQGYLFGSAYELSETTSVTKKEHRTSLGELFQRTKLAEEISGAKLSKEEKRAEKEA
DKSAMHLMKKMLKKKMIHASSRGSGGAADHASAETKLNKILHMFHRKVHPETSAAEQKPGKYERNQTKKKTSSEGTYSNG
DQEDDIILYPQQGFSSNPSMRRYKSQSNPPQIALSGMDSNDNREQWIKTDADSGDKTRNLNGTGYRQKGDVQGKEFMACL
LSKYGKKKES
>Pyrco_Bartlett_018859.1
MASSAQVVDQPSSKTGPVAPTVVDVDLGNRSYPIHIRSGLIDQPFRGSDLVFSALRLGCWCSVKKREKTGPKPKGRLTSL
TSVEHSEGSENDLFRQADSPILVFLLSLLLGWMHRMFRQNSNDPFQVSVVGQPSLDDQQYYQKSNWGTKPLTQAPKDQHL
RKSFNSLEAARTEEEYYEEESSAEASELFHGFLAIGTLGSLDQVNTEPSTPMLGISVENITEKETEAAENELNLINDELE
KELVADPAKDDICNDLSGRNSYVSNGRSSQGSTITLSGKALEGAENNGNNGTAVCPLQGYLFGSGYVLSETIIVAKKEHR
TSLGELFQRTKLAEEISGAELIKEEKQADKSAMHLIKKMLKKKMLHASSRGSGRAADHASAETKLNKILHMFRRKVHPET
SAAERKPGKYKGNQSRKKPSSEGTYNNGDQDEDILLYPQQGFSSNQSMRHYKSQSNPPQFVLSGMNSNENRGHWIKTGAD
WSDYVFKYLQRIKEAQYYLFAVGVYFPDEDIVILPLNGLPSEYNAFRCVIRGRESVISLKDFRFQLLAEELIVESNVSSQ
FLSAMFNNNKQKGKESSIKVIGILHQDNSSLIRLMSLPQEARYYLFAAGVYFPDEDIVILPLNGLPYEYNAFRCVIRGRE
SVISLKDFRFQLLAEELIVESNVSCQFLSAMVANTNTIYEPMSSTYSTQSNHGHVTYSSSAGSSYGQTGGFRQFNNNKQK
GKGKFNQAPQFPSQPVMQTMYTMIPSYSSTSIQGMQNMVQSSSQASSSQISPQFWLADSRATNHMTTDLSNLSLASPYPT
NVTIQNVNGKGQGHMEDHLQRAMQ
>Pyrco_Bartlett_029516.1
MKLLQWVHHKFRHGSIEPFKDLTIGNACVCLSAQPSLDDQDAYMKSSFGSRYRSTSLEPPARDQEKSFSESEAKREEETS
AIISELFPGFLTIGTLGSESGINEPETPTFGTTLENLTQQKAEVTENDLKLIRYELEKFLEAETKEEGVRVSSARDSQAG
SVTPNGKQMEESEDEEYWKDAACPLKGYLFGSSTELPETTEAKKEKASLQELFDRTKITTDYKEKSESEETEVKYKHKSA
MRFMKKMIKKFHASSKSSGGDATDSVSIKKKCDEASDSLSTKKKPHKVLRMFHRTIHPESSIAAREFVKSEKYKKKIFSA
DSGCNENMMLKGGDNRRFPEGPLVKEGTENCKKYMNFPQYRLSGSTYGKRGEHWIKTDAECHRFVPFLRKRKTNITEKAE
LSPRRLVADG
>Pyrco_DAnjou_new_LAZY.Chr16
MKLLGWMHRMFRQNSNDPFQVSVVGQPSLDDQQYYQKSNWGTKPLTQAPKDQHLRKSFNSLEAARTEEEYYEEESSAEAS
ELFHGFLAIGTLGSLDQVNTEPSTPMLGISVENITEKETEAAENELNLINDELEKELVADPAKDDICNDLSGRNSYVSNG
RSSQGSTITLSGKALEGAENNGNNGTAVCPLQGYLFGSGYVLSETIIVAKKEHRTSLGELFQRTKLAEEISGAELIKEEK
QADKSAMHLIKKMLKKKMLHASSRGSGRAADHASAETKLNKILHMFRRKVHPETSAAERKPGKYKGNQSRKKPSSEGTYN
NGDQDEDILLYPQQGFSSNQSMRHYKSQSNPPQFVLSGMNSNENRGHWIKTGADYLILEL
>Pyrco_DAnjou_new_LAZY.Chr17
MKLLQWVHHKFRHGSIEPFKDLTIGNPCVCLSAQPSLDDQDAYMKSSFGSRYRSTSLEPPARDQEKSFSESEAKREEETS
AIISELFPGFLTIGTLGSESGINEPETPTFGTTLENLTQQKAEVTENDLKLIRYELEKFLEAETKEEGVRVSSARDSQAG
SVTPNGKQMEESEDEEYWKDAACPLKGYLFGSSTELPETTEAKKEKASLQELFDRTKITTDYKEKSESEETEVKYKHKSA
MRFMKKMIKKFHASSKSSGGDATDSVSIKKKCDEASDSLSTKKKPHKVLRMFHRTIHPESSIAAREFVKSEKYKKKIFSA
DSGCNENRMLKGGDNRRFPEGPLVKEGTENCKKYMNFPQYRLSGSTYGKRGEHWIKTDAEYLVLEL
>Pyrco_Danjou_new_LAZY.Chr13
MKLLGWMHRKFRQNSNDPFKVFVVGQPSLDDQQYYPKPNCGTKPFKQVPRDQHVRKSFNGLEAARTEEEYYEEESSAEAS
ELFHGFLAIGTLGSSDQVTTEPSTPTLGISVENITEKETEATENELKLINDELERELVADPAKDDICNDSSGRNSYVSNG
RSSHGSTITLSGKALEGAESNGINGTAVCPLQGYLFGSAYELSETTSVTKKEHRTSLGELFQRTKLAEEISGAKLSKEEK
RAEKEADKSAMHLMKKMLKKKMINASSRGSGGAPDHASAETKLNKILHMFHRKVHPETSAAEQKPGKYERNQTKKKTSSE
GTYSNGDQEDDIILYPQQGFSSNPSMRRYKSQSNPPQIALSGMDSNDNREQWIKTDADYLVLEL
>Pyrco_Danjou_new_LAZY.Chr9
MKLLQWVHDKFRHGTIEPRKDLTQPSLDDQDAYMKSNFGSRYGSTSLQPPARDQEKSFAESEAKREEETSATISDLFHGF
LTIGTLGSESSINEPETPTFATTLENLTQQKAEVTENDLKLISYELEKFLEAETKEEGVCASSARDSNASSITLSGMQME
ESEDEEYWTAAYPLKGYLFGSSTELPETTMEAKKEKTSLQELFDRTKITTDYKEKSEIEEIEVKHKHRSAMGFMKKMIKK
FHSSSKRSSPSTGGDATDPVSIKKKLGEASDSLSTKKKPRKVLRMFHRRIHPESSIAARESVKSEKYKKKNNSSAGSGCN
ENMMLMGGDNGRFPDGARAKEGTENCKKFMNFPQYRQSGSGSRRKGEHWIKTDAEYLVLEL
>Pyrusco0g065240.1
MLQLLGWMHRMFRQNSNDPFKVSVVGQPSLDDQQYYQKSNWGTKPLTQAPKEHLGKSFNSLEAARTEEEYYEEESSAEAS
ELFHGFLAIGTLGSLDQVNTEPSTPMLGISVENITEKETEAAENELNLINDELEKELVADPAKDDICNDSSGRNSYVSNG
RSSQGSTITLSGKALEGAENNGNNGTAVCPLQGYLFGSGYVLSETIIVAKKEHRTSLGELFQRTKLAEEISGAELIKEEK
QADKSAMHLIKKMLKKKMLHASSRGSGIAADHASAETKLNKILHMFRRKVHPETSAAERKPGKYKGNQSRKKPSSEGTYN
NGDQDEDILLYPQQGFSSNQSMRLYKSQSNPPQFVLSGMNSNENRGHWIKTGADYLILEL
>Pyrusco13g000530.1
MKLLGWMHRKFRQNSNDPFKVFVVGQPSLDDQQYYPKPNCGTKSFKQVPRDQHVRKSFNGLEAARTEEEYYEEESSAEAS
ELFHGFLAIGTLGSSDQLTTEPSTPTLGISVENITEKETEATENELKLINDELERELVADPAKDDICNDSSGRNSYVSNG
RSSHGSTITLSGKALEGAESNGINGTAVCPLQGYLFGSAYELSETTSVTKKEHRTSLGELFQRTKLAEEISGAKLSKEEK
RAEKEADKSAMHLMKKMLKKKMIHASSRGSGGAADHASAETKLNKILHMFHRKVHPETSAAEQKPGKYERNQTKKKTSSE
GTYSNGDQEDDIILYPQQGFSSNPSMRRYKSQSNPPQIALSGMDSNDNREQWIKTDADYLVLEL
>Pyrusco16g010360.1
MKLLGWMHRMFRQNSNDPFKVSVVGQPSLDDQQYYQKSNWGTKPFTQAPKEHLGKSFNSLEAARTEEEYYEEESSAEASE
LFHGFLAIGTLGSLDQVNTEPSTPMLGISVENITEKETEAAENELNLINDELEKELVADPAKDDICNDSSGRNSYVSNGR
SSQGSTITLSGKALEGAENNGNNGTAVCPLQGYLFGSGYVLSETIIVAKKEHRTSLGELFQRTKLAEEISGAELIKEEKQ
ADKSAMHLIKKMLKKKMLHASSRGSGIAADHASAETKLNKILHMFRRKVHPETSAAERKPGKYKGNQSRKKPSSEGTYNN
GDQDEDILLYPQQGFSSNQSMRLYKSQSNPPQFVLSGMNSNENRGHWIKTGADYLILEL
>Pyrusco9g019070.1
MKLLQWVHYKFRHGSIEPCKDLTQPSLDDQDAYMKSNFGSRYGSTSLQPPARDQEKSFAESEAKREEETSGTISELFHGF
LTIGTLGSESSINEPETPTFATTLENLTQQKAEVTENDLKLISYELEKFLEAETKEEGVRASSARDSNASSITLSGMQME
ESEDEEYWTAAYPLKGYLFGSSTQLPETTMEAKKEKTSLQELFDRTKITTDYKEKSEIEEIEVKHKHRSAMGFMKKMIKK
FHASSKRSSPSTGGDATDPVSIKKKLGEASDSLSTKKKPRKVLRMFHRRIHPESSIAARESVKSEKYEKKNNSSAGSGCN
ENMMLMGEDNGRFPDGARAKEGTENCKKFMNFPQYRQSGSGSRRKGEHWIKTDAEYLVLEL
>Rosch_v2.0_Chr4g0429831
MPMLQLLGWMHRKFRQNSNEPVFLIERSCACLAGQPSLDDQQYYPKANYGTKPFKQGQRDHQLRNSFAGLESAKVDQEDY
YEDESSAAASELFHGFLAIGTFGSDQVITEPSTPTLPMSVENITEKETEATENELKLINDELEKVLVAEAKDEICNDSSG
RNSHVSNGRSSHGSTITLSGKMLEVPESNGINGTTVCPLQGYLFGSAYELSETTTVAKKEQRTSLGELFQKSKLTEENYS
GAKLSKEEKRADQKEADKSSIHLMKKKLMKKVLHMNASSRSSAAAADAGSAETKLNKILQMFHRKVHPENSNAGEKSGKY
QKGEKKKRMSTDGICNHGDQVLPDDQDIMLYPEQVFSSKQSMRRYKSQSNPPQFALGGLDSNGNKEHWIKTDADYLVLEL
>Ruboc_04_G07104
MKLLGWMHRKFRQNSNEPVFFIGQPSLDDQQYYPKPNYGTKPFKPGQKDHQLRNSFAGLEAAKVDQEGYYEEESTAAASE
LFHGFLAIGTFGSDQVITEPATPTLAMSVENITEKETEATENELKLINDELEKVLVAEAKDEICNDSSGRNSHVSNGRSS
HGSTITLSGKMLEVSESNGINGTTVCPLQGYLFGSAYELSETTTVAKKEHRTSLGELFQKSKLTEENYSGAKLSKEEKRA
DQKEADKSSIHLIKKKLRKKMLHMNASSRSSAAAADPGSAETKLNKILQMFHRKVHPETSVAGEKSGKYQKKKRMSSDGI
CNHGDGVLPDDQDIMLYPEQAFSSNQSMRRYKSQSNPPQFALSGLDSNGNKEHWIKTDADLNTYRGDRLHCSCCKR
>Ruboc_06_G03781
NPCICLSAQPSDDDQDAYTKPTIGYRYGSTFLELPRKDQKKSFPESEARREEEETSVIVSELFHGFLTIGTLGSETSVNE
PATPTFATPLENLTEQKKGVIENDLKLISYELERFLEAETREEGVCPSSARDSHVSTITLGGMQMEDSEDEEYWATVICP
LQGYLLGSSVELPETRTEAKKEKASLQELFDRTKVTENFERGEEIDPKQKRKSAMSFMKKIIKKLYSSSKSSASSTSGDP
TDPVSIMKKLGEESDSVLHMFKRRIHPEGSIAAKEFIKSEKYNDMSNSSDSGGRNRNLMLMGGENRRFPQGSKLKEGTKH
CKKYMDLPQYRLNGSDLRRNEEHWIKTDADCKYDFVFHTMVTYLDLVPPSTKHQTKNRKPNIQGNNCTKHTRKNEKL
>gnl_Ambtr_v1.0_evm_27.model.AmTr_v1.0_scaffold00131.75
MKLLSWMQHKLNGRNTPKNTQLPSPGFGTHEASKDTKSKEDNTQWQHGLLAIGTLGNNDLKEDGENQELNKNGAQELEEMSEFTAEEIAKLQKELTRLLAFKPSSGDACSNNGGENSDCPLKKFLSCPSTLNLERRYQLDATEDRIELREDSNCSSTVRSKGKDVCVDNKSVICQRSISFLLKKMFVCRSGFAPVPSLRDPLPESRMEKLLRTILHRRIYPQSTSTSSRKYLSSKSMAKSETTNEEQGQGDSCRWVKTDSDFIVLEM
>gnl_Aquco_v3.1_Aqcoe7G432200.1
MKIFSWMQNKLNGRQEVKKQTGGLQHHGQVLHEPRKEEFSDWPHGLLAIGTFGNSTDIKEEQQKCNMNNQTSSDENQIDFRPEEVGKLQKELTKLLSRKPKKSSECEDGLSLPLDKFLNCPSSLEVDRTNCNTFREDLDEKDIEEIASSIVLSNGKDMCMDKNKSIRKKSITFLLKKIFVCHGGFGPSPSLSDPIPESRMEKVLRTLLHKKIYPQRPSTGSVKKYLGDRHNSMSKKDDDQIEEKRDSGAKWVKTDSEYIVLEI
>gnl_Arath_TAIR10_AT1G72490.1
MKFFGWMQNKLHGKQEITHRPSISSASSHHPREEFNDWPHGLLAIGTFGNKKQTPQTLDQEVIQEETVSNLHVEGRQAQDTDQELSSSDDLEEDFTPEEVGKLQKELTKLLTRRSKKRKSDVNRELANLPLDRFLNCPSSLEVDRRISNALCDEKEEDIERTISVILGRCKAISTESKNKTKKNKRDLSKTSVSHLLKKMFVCTEGFSPVPRPILRDTFQETRMEKLLRMMLHKKVNTQASSKQTSTKKYLQDKQQLSLKNEEEEGRSSNDGGKWVKTDSDFIVLEI
>gnl_Arath_TAIR10_AT1G17400.1
MKFFGWMQNKLNGDHNRTSTSSASSHHVKQEPREEFSDWPHALLAIGTFGTTSNSVSENESKNVHEEIEAEKKCTAQSEQEEEPSSSVNLEDFTPEEVGKLQKELMKLLSRTKKRKSDVNRELMKNLPLDRFLNCPSSLEVDRRISNALSAVVDSSEENKEEDMERTINVILGRCKEISIESKNNKKKRDISKNSVSYLFKKIFVCADGISTAPSPSLRDTLQESRMEKLLKMMLHKKINAQASSKPTSLTTKRYLQDKKQLSLKSEEEETSERRSSSDGYKWVKTDSDFIVLEI
>gnl_Betvu_v1.2_Bv7_169760_mawi.t1
MQNKINGKPGNQKPNTVIPLNHLPKQPSQREEFNDWPHGLLTIGTFGNTDLKDKAASSEIQTATHEQEQEQNPTCASSPDLSEFTPEEVGKLQKELTKLLKRKSAKQEEENADHLPLDRFLNCPSSLEVSRRISNVVCTDPDNKEDDIERTISVIIGKCKEVRAEKTKNEIGKKSLSFLLKKMFVCANGFSPAPSLRDTLQESRMEKLLRTILHKKIYPKTSNRTSSMKRYLGDKHIAEKKNNEEDTQEKPRPSEACKWDKTDSEYIVLEI
>gnl_Betvu_v1.2_Bv7_169760_mawi.t2
MKFLNWMQNKINGKPGNQKPNTVIPLNHLPKQPSQREEFNDWPHGLLTIGTFGNTDLKDKAASSEIQTATHEQEQEQNPTCASSPDLSEFTPEEVGKLQKELTKLLKRKSAKQEEENADHLPLDRFLNCPSSLEVSRRISNVVCTDPDNKEDDIERTISVIIGKCKEVRAEKTKNEIGKKSLSFLLKKMFVCANGFSPAPSLRDTLQESRMEKLLRTILHKKIYPKTSNRTSSMKRYLGDKHIAEKKNNEEDTQEKPRPSEACKWDKTDSEYIVLEI
>gnl_Betvu_v1.2_Bv_009460_xahe.t1
MKLFSWVHDKLNGRQSNNSNTNIHASNKNQTQHLAAQKEEFSDWPQGFLSIGTLFTKSLKEDNTTTTNQQNSPNPILDITLEEVNELQKELNALISSNDLIDCFSEKEKNHESLSSSSNKEEEEDEEEESDDQHFTSMVLNHNKGKDVYLDSNGNNNAISKKSLSFLLKKMFVCGVGGLGPTPSLRDPVLSAPKTTRFSKILRAMLRKKIYPQNPGPNMSRKRYLGSGQIGSSNYDDEDDMDTEANNHIKWDKSDTEYIVLEI
>gnl_Carpa_v0.4_evm.model.supercontig_25.141
MKFFGWMQNKLSGKQESKKHNAISTTHHAKQESREEFSDWPHGLLAIGTFGNNDLKDNSDDQGIQGEPSNIQEDPSSSEDLQDFSPEEVGKLQTELTKLLSRKPTSDVEKELANLPLDRFLNCPSSLEVDRRISNALNSDSDDKDGDIERTISLILGRCKDICADHKKKAIGKKSLSFLLKKMFVCRSGFAPTPSLRNTLQESRLEKLLRVMLHKKIYTQNYSRASSMKKYLEDKQSSDKKDEEDETREKVSSDGYKWVKTDSEYIVLEI
>gnl_Elagu_v2.0_p5_sc00035.V1.gene682
MGSGQVYKPLYYSPQQEERMTGIAHASMPDVRKEEFNDWPQALLSIGTFGNNDLKEDPQRHELSENLDSSENLDASQDFPDFTMEEVRKLQKELTKLLSRKSKSSTKGPEVVEEEERANLPLNRFLNFPSSLEVDRTASLRLQDDLDNNKGDLSPNTKIILNKAKDWLLDNRNAMKEKTLTFLLKKIFVCRSGFSPTPSLRDPMPESRMEKILRTLLQKKIYPRSSASSSMRKCLEERPVENVQAEKKEEKGEDRYKWGGGEDGSTLGQGGGEDEGGGRGGHIKNQKKVFDPLRSCSMGAIVGEKRCFSRSLETGNPPGGDQGSHGIIGVSRWMVSDDLEIVIGVEGSSDSIKSGNKKTVELSLKRKLS
>gnl_Elagu_v2.0_p5_sc00036.V1.gene183
MVVRDRDTSMQDACKEEFSDWPQVLLSIGTFGNKELKEDPQRHEPSENLDSSQNLPDFTSEEVRKLQKELIKLLSGKSKAGTNGLEVGEEERANLPLNRFLNCPSSLEVDRTASLRLHDDLDNNNGDLSPTTKIIFKKAKDLLFDNGDAIKKKSLTFLLKKIFVCRSGFSPAPSLRDPIPESRMEKILRTLLHKKIYPRSSASSSSTRKYLEEKPMEKVQAEEKEEKGEDRCKWVKTDSEFVAGRNEMSSNAVLEGACERVIVGDLYCDISLGLYVIRGENVVLIGELDLEREELPPHMICVSAAEIRRAQKAERDATDLKGSMRKRMEFLDLD
>gnl_Eucgr_v2.0_Eucgr.J02802.1
MKLFSWVQNKLNGTKGNAKPEPVPSNRHHHVKQEPREEFSDWPQGLLAIGTFGNNDLGENQESQNNLQENNQESQDNIQENPSSSPDLSDFTPEEVGKLQKALTKLLSRKPSSKVERETTDQPLDRFLNCPSSLEVDRRVSSSLSSEPGDREEDIERTISIIIGKCKEICADNSKKAIGKKSISFLLKKMFVCRSGFAPAPSLRDPLPESRMEKLLRTLLRKKMYPQNTSRASSMKRYLEDKPISRADKEKQEEADEGSKWDKTDSEYIVLEI
>gnl_Eucgr_v2.0_Eucgr.C00791.1
FHTPEPFKEEFSDWPNGLLTIGTFGNGDLNKDQARQDQQDHTPSPSQDQLPQDLTIEEVWKLQQELNSFLNTQPQQEIAEPIAHEPNTKDDNFQETNGAVVSRKSGKDTAVLDGAKRNRIGKRSLSLLMKKMFACKSGFDHELSPVLNLKDPLPETRMEKILKAILHKKIYPQSSSQALSAKRYLEQRPMPKSSSDQEEVNKETTKSKWDRTDSEYIVLEI
>gnl_Manes_v6.1_Manes.04G147300.1
NVKQDSREEFSDWPHGLLAIGTFGNNELRSENVEIQDVQEEEEDPSSSEDLQDFTAEEIGKLQKELTKLLSRKPTCDKEKEVAKTLPLDRFLNCPSSLEVDRRISNTVTSDMDDNEEDIERTISVILGRCKDICEKNKKKAIKKKSISFLLRKIFVCTSGLAPQPSLRDTLQESRMEKLLRTLLHKKINHQNSTRASSVKKYIEDGKQKSKKENEKEEGKRNKTCDGSKWVKTDSE
>gnl_Manes_v6.1_Manes.16G093700.1
MKIFGWMQKKLSGRHAAKKHNSISVNHHITQHEPRNQEFSDWPHGLLAIGTFGNDSTKGDSKPNYVQENLSQDLQLTLEEVEKLQDELNLLFNKQYGSTSDEAESNTEKLALDKFVNGNPSSEEDDKDHCHLQGSTTAILGRGKGICSADNTGCAINKKSLSFLLKKMLICRGGFAPTLSLRDQVPESRMEKMLRAILHKKIYPQNPSSNSSTTKKYLENKHKPRSIKGEDDINYKDDNGSKWVKTDSEYIVLEI
>gnl_Manes_v6.1_Manes.11G017200.1
MKLFSWMQNKLNGNKQGIIRKPNAASSTHHEKQGSREEFSDWPHGLLAIGTFGNNELRSENLEIQDVEEIHQQVEEKEEEEEEEEEDPSSSEDLQDFTPEEIGKLQKELTKLLSKKPTSDKEKEVAKTLPLDRFLNCPSSLEVDRRISNTATSDIDDNEENIERTISVILGRCKDIREKNKKKSIGKKSISFLLKKVFVCRGGFAPQPSLRDTFQESRMEKLLRTLLHKKINHQNSSQTSSMKKYLEDNKQITMEENEKEGKREKTCDGGKWVKTDSEYIVLEI
>gnl_Medtr_Mt4.0v1_Medtr2g042670.1
MNIFKWMQNRLNGTNGKMKPSSISATHHMLNETYKQEFSDWDHAILAIGTLGNNNLNENSNKSIDEEDSHSFQDFTHEFSFEEVGNFQNELKMNLEESGNFYPSNNLICNRGRKSLDKSNKNEVSNQSLSFLLKKIFVCGGELPPTSVFKDPLSTESRMEKILRAILHKKIHPHGSCSTTFVNKYLENNSKPEYDYEDEDEDEDEYEYEYEEELKNSVVEKGCKWVKTNSEYIVLEI
>gnl_Medtr_Mt4.0v1_Medtr8g021237.1
MKFFNWMQNKLGGKQENRKSNTSTSTTYAKPEPREEFSDWPHSLLAIGTFGNNNEITQNIENQNTQQEDPSSSEEVPDFTPEEIGKLQKELTRLLRRKPNVEKEISELPLDRFLNCPSSLEVDRRISNALCSESGGDKDEDIEKTLSVILDKCKDICAEKSKKSIGKKSISFLLKKMFVCRSGFAPTPSLRDTLQESRMEKLLRTMLHKKLYTQNNSRAPVLKKCLENKKSIKKRNEDEAEERIDEGSKWVKTDSEYIVLEI
>gnl_Mimgu_v2.0_Migut.D00931.1
MQFFNWMQKKFNAGGQNGHDHQITTKKKLIEPSKQEFNGLMLSIGTFGNKHDVVDQPSSSPDNFSEFTAEEIVKLEKELTKLLTRKSDKNDHLPLDRFLNSPSSLLATSDTSFSTSFSDDKEDEEEDDDEIDRTVRIILKRCKELSRNKKSIIGKKSSLSFLVKKMFVCTGGFAAAAPRFRDAFQESRMEKLLRTMLTRTIFPRNSSGASSTKKFIEERRRNEDESHDQIGDGSSKWIKTDSECELLLIIKKN
>gnl_Mimgu_v2.0_Migut.I01096.1
MQNKFTGAQNAVPASNHAKKESPKEEFSDWPHGLLAIGTFGDTADTIQVDEKNPHKNEIIPLKEEEYSSGDLSEFTAEEVVKLQKELTKLLSKKSATKSTDKKSVANLPLDRFLNCPSSLEMDRINSNRFSTYSDNRDEEEEIDRTIRIILGRCKDVYEKKKKNSNKTIGIKSLSFLVKKMFVCRSGFGPTTSFRDTLQESRMEKLLRTMLTKTIYTQKCSRTSSTKKYIENYYKPEMKAEKEEEVEESHGISEEGSKWDKTDSE
>gnl_Mimgu_v2.0_Migut.J00917.1
MKIFGWTLNKRNRSEVSNKPNPESMSYDHMMQHHCKEVYSDWPNGLLAIGTLGNSDKLSVHANNENTASQVQDNFEEEEEEEEQQVIDKELRLLLNNHISLDREKLFLDCSREIEERAVHLLANEDARIQRTISSTVNKGAKDARLNNNNNNNNNKRKNGIGKKSISFLIKKALLCRGGFVLRDPHPDTTKVDNSRLDKILRALLHKKIYPQRPTSKKYLDNRPAIVDSDDEEYEESFHQTKWVKTDSEYIVLEI
>gnl_Musac_v1_GSMUA_Achr2T21760_001
MKQDPQIAENLDASEDLLDFTAEEVNTLQKELAKLLSRKPKCSTSGSEIAEEEEEEEGRANLPLNRFLNCPSSLEVDRTTSLKLDNNGDLSPYTKIILSKVKDALQGNRNAIRKKSLSFLLKKICVCGSGFESPPSFRDPIPEPRIEKVCQILILKAILTKKSSAPTSMRSYLESKPNEKLQASKVEEDDRRKNQCRWVKTDSECKTINSCITMVIPCFDGH
>gnl_Musac_v1_GSMUA_Achr2T07700_001
MLLGSPNLPLVSTTQSEVGNFQGSSAATSGLHAQDHCSRRWIFGWVQNKFHGRQEKKSFDAGSSSAHYPSMPSSQKEELNDWPQALLSIGTLGNSEMKEEPRRDEHSRTLDSPSEDLSNFTIDEVSNLQKELKKLLSLKSKTKSAGSEFGEEDRAKLPLNRFLNCPSSLEVDRIASAKLEYLDNDNNGDLSPNTKIVLSKVKEVLLGNRNAIKKKSISFLLKRMFVCGGGFAPAPGFRDPMPESRMEKILRAILTKKMHQQSSTPSSSQKYLENKPVGRSQEGEAEEEEEKRKAQCKWVKTDSECEFNYCCHFNFSMSHCILNS
>gnl_Musac_v1_GSMUA_Achr1T12350_001
MGFCITALPVYLTIHTPYWLKTRVVRISVLSFLPLYSQTLLDYREGGLCSLESCIQILSWVQNKFHGRQEKKKFDAGVSSAHYASMSGNQKEEPNDWPQALLTIGTLGNNDLKEESHRVEYSQDLDSSQDLSDFTIEEVNKLQKELKKLLTRKSKLKSNGSEIGEEDRANLPLNRFLNCPSSLEVDRTANTKHECSENENNGDLSPNTKIMLSKLRDALLGNRNTIKKKSISFLLKKVFVCGGGFAPAPSSRDPAPESRMEKILRAILAKKMSQPNSAPASSEKKYLENKPAERTREGEEEDKKKAQCKWVKTDSECKFSYCWNLSNSNMW
>gnl_Musac_v1_GSMUA_Achr6T11640_001
MVPFYYSQIIPASRASQRYKRNEDAADTFSNALFLILRSICSTISRSRFIFLVGTMRILSWVQTKFSGRQEHKRCAAALSSASCTSIPVISKEEFRDWPQALLAIGTLGNRDIKEDPQRPESSENLQASEDLPDFTMEEVNRFRVELVKLLTRKPNSSTSAPEIAEADRANLLLNWFLNRPSSLEVDRKLENLGDLSPSTKIILSKVRDALLSNRTAIKKESLSFLFKKMFVCGSGFAPPRNLKDPIPEPRIDKVLRAILTKKIYPRSSALAPAKKYLANKPTEKMQEEDKRKDQYKWVKTDSECKMFHSCVSAF
>gnl_Nelnu_v1.0_NNU_018181-RA
MKIFNWVQNKLQGRKQGSKKQSGVSANHQNFQEPYKPKEEFSDWPHGLLAIGTFGNNDLKQEPEMCDPPEDPSSSQDLLGFTPEEVGKLEKELTKLLSRNPVPTGAESTEGEATHLPLDKFLNCPSSLEVDRTICQRFCHDLDDRDDDHPGCSSSVVSKGKDVNLEGNTAIRRRSISFLLKKIFVCRSGFTPIPSLRDQLXESKMEKLLKDMLHKRIYPRSSSTSSTKKYLENRQMLKTGNEDDGCKWVKTDSEYSILTR
>gnl_Nelnu_v1.0_NNU_010573-RA
MKIFSWMQSKIHGRPGNKKPSGVLPNHLNLREPLKEEFSDWPHGLLAIGTFGNNDLKGESERCDPLENPSSSQDLLDFTAEEVGKLEKELTKLLSHKPDSIGTESTNLGETIHLPLDKFLNCPSSLDVDRTNCHKFCEDSEDKNDNNLLGNTSIVLSKGKDVCVDGKKAIGKRSITFLLKKIFVCRSGFPPAPAPSLWDQLPESRMEKLLRAILHKKIYPQSSTSSSLKKYLDNRQMLKAINKDDELEETSDDGCKWDKTDSEYIMIDFIIILLTEEGLSLDRRIQIAGTKPSGSAMNKANEGDYILRDMIKAM
>gnl_Orysa_v7.0_LOC_Os07g42290.1
MGIINWMQNRLSTAKQDKRRTEAAAVASSARRRGGGGGESCRQEEARDEIKIAGDHLLSIGTLGNESPPRPPAAAAATAAEEVADFTIEEVKKLQEALNKLLRRAKSTKSGSRRGSTAAEHDADERSSSSSSSGSQLLLPLDRFLNCPSSLEVDRRVAAADGEFSPDTQIILSKARDLLVNTNGGGAIKQKSFRFLLKKMFVCRGGFSPSPAPPPTLKDPVESRIEKLFRTMLHKRMNARPSNAAASSSRKYYLEDKPREKMQREHLHDDEDDDENAEDIFKWDKTDSDFIVLEM
>gnl_Orysa_v7.0_LOC_Os03g29270.1
MEHTTSAYIASNVPMPLLGVVQFGHSTSGIDCSRFLGARHISSSSLMGIVSWVQGRLGGRTSAAAESRGLAAGNGNPSVVAAVVAAGKERKHQQVVPDDLAGDQWPTPATHLFSIGTLGNDELPEQGEEEEDLPEFSVEEVRKLQDALARLLLRARSKKYSEAVATAAATATCCGGGGADSGLPLDMFLNCPSSLEVDRRAQRDHGGGGAAVGLSPGTKMILTKAKDILVDGNTRNTTTSGGDIKNKSFKFLLKKMFVCHGGFAPAPSLKDPTESSMEKFLRTVLGKKIAARPSNSPASRTYFLEGNNAHGDDHRLCRRRRPRCGEEEEEEEEENKGEESCKWDRTDSEYIVLEI
>gnl_Orysa_v7.0_LOC_Os09g26840.1
MKIFSWVANKISGKQEANRFPANSSAPYRANVSDCRKDEFSDWPQSLLAIGTFGNKQIEEVAQVENSSDNVQSVQDTVKFTEEEVDKIRKEFETLLAIKDQAEAQRSHDDDQVGLQKRADGEDNEKHIRQLINKRIIVSKSKNSLGKKGNTLKPRSVASLLKLFMCKGGFTSVVPEPRNTFPQSRMEKLLKAILQKKIHPQNSSTLVAKRHLDWKPDETEINECLEDALRDLDDDGAKWVKTDSEYIVLEM
>gnl_Phavu_v2.1_Phvul.010G128000.1
MKFLSWMQNKLGGKQDNRKPNTHTTATYHAKQEPREEFSDWPHGLLAIGTFGNNSEIKENSDDQNAQEDPSSSEEIADFTPEEIGNLQKELTKLLRRKPNVEKEISELPLDRFLNCPSSLEVDRRISNALCSESDDKEEDIEKTLSVIIDKCKDICAHNRKKTIGKKSISFLLKKIFVCRSGFAPTPSLRDTLQESRMEKLLRTMLHKKIYTQNSSRTSLMTKCIEDKKMTRKRSDDESDEKTGDGCKWVKTDSEYIVLEI
>gnl_Phavu_v2.1_Phvul.009G262800.1
MKFLSWMQNKIGGKQDNRKPDTYTYDGKQEGREEFSDWPDGLLAIGTFGNNNEAKEKATEDPSSSEQIPDFTPEEIGKLQKELTKLLRQKPKVEKEIAHLPLDRFLNCPSSLEVDRRISNVLCNDEEEQKQEREEEEEEEEEEEEKQETEEDIEKTLSVILGKFKEICAKNSKKAIGKKSISFLLKKMFVCRSGFAPPPSLRDTLQLQESRMEKLLRTILQKKIKSQHCSRAVSLKKRLEDRQKMPMEEEEEAEDKADAETDDGCKWVKTDSEYIVLEI
>gnl_Phavu_v2.1_Phvul.009G225800.1
MKIFEWMQNRISGSNGKNKRTLSISATHYLKHEPCKQEFSDWPQALLAIGTFGSNTIREDSGGRSNNTAEDSSSFKDCTQEITLEEVANLQNEFSIFFKGRVEPNLGGEQEEHTNDLIKECLNSEHSRLDSEGKENESLSDGSNANRGNFYPSKSIIFSRGKDCCLDNSSKRGVGKKSLSFLLKKILACKSGFQPTPLFKDPLSTESRMEKILRAILHKKIYPQGSCSTTPFIKKYLEATPISHSDDDEDNYDGDDEEEHATISENGSKWVKTDSEYIVLEI
>gnl_Poptr_v3.0_Potri.003G068300.1
MKLFSWMQNKINGKQGNCRKPNTVLSATQHVKQESREEFSDWPHGLLAIGTFGNNELRDNNEIQDVEEDPSPSDDLQDFTPEEIGKLQKELTELLTRKPSSQDKEKEIANLPLDRFLNCPSSLEVDRRISNTVISDVDNHEDDIERTISVILGRCKDICENNNKKKAIGKRSISFLLKKIFVCTSGFAPQPSLRDTLHESRMEKLLRTLLHKKINPQSTSRASSMKKYIEDRSTPKKDKEDDEKRDKTSNGSKWVKTDSEYIVLEI
>gnl_Poptr_v3.0_Potri.006G140100.1
MTNDSHSDSNYHEVIIFIGWLQGRWAHLYSVKDHIRQESRKEEFIDWPNELLAIGTFGNKSIKEEFKHNHFSQNLPQELTPEEVGKLQNELSILLHKQGGSTDGAESETANFFNSQTSMEDDSTNSDGCSDESNNKDCCVQANTEVVTSRRKDIWADNSAAINKKSLSFLLKKMFICGGGFSPTPSLKNQVPESRMEKILRAILHKKIYPQNPSPKSSRNKYLENKQKPKSAEEDGIDEKADEGSKWVKTDSECKFGLVCIRIICTDMISTTNT
>gnl_Poptr_v3.0_Potri.001G166700.1
MQNKLNGKQGNNTKPNAVNSATRHVKQESREEFSDWPHGLLAIGTFGNKELGESNEIQDAEEDQLVEEDPSSSHDLQDFTPEEIGKLQKELTKLLTRKPTSQDKEKETANLPLDRFLNCPSSLEVDRRVSNTAIGDVDDKEDDIERTISVILGRCKDICENNKKKAIGKKSISFLLKKIFVCRSGFAPQPSLRDTLQESRMEKLLRTLLHKKINPQSTSRPSSMKKYIEDKKISKKEKEDDEKQYKTSDGSKWVKTDSECKFIFSLLGCPNIYIYIKSRSN
>gnl_Prupe_v2.1_Prupe.7G195900.1
MQSKLTGKTQIKKPSSKVFDDDKVQKPPKEEVNEWPHGLLTIGTLGNSDLKEDQQSNPPPSPKNHPHGFTPEEVRNIQNELNSYLNEEADHQSNSGTELEKVPNFLPLDKFLNRQSSLKAERNGNNADCDEPKENGSRFQRSGNVVLSRGKDVCLENTNTAIGKKSLSFLLKKVCVCRSGFAPAAAPGLRDPILESRMEKILKAILHKKIYPKSSSASTMSMKKYLENGHNIAKSANDEEINIDKEDEGSKWVKTDSEYIVLEI
>gnl_Prupe_v2.1_Prupe.3G038300.1
MKLFGWMQNKLNGKQGNKKPNTVPITTHPAKQEPREEFSDWPHGLLAIGTFGNNDLKENAAESQDIQEDPTSSEEILDNFTPEEVGKLHKELTKLLTRKPNIEKEIADLPLDRFLNCPSSLEVDRRNSNALCSDSADDHKDEDIEKTISVILGRCKEICGDKNKKAIGKKSISFLLKKMFVCRSGFAPQPSLRDTLQESRMEKLLRVMLNKKIINPQGSSRAASMKKYLEDRQIPTKKESNTEDDTKEKINNGCKWVKTDSEYIVLEI
>gnl_Solly_v2.4_Solyc06g062970.1.1
MKLFSWVQNKFNGGQVNKVQTKNQPSKEPRNEEFNGWPDSLLAIGTFGASSSSLKPKIQNDNDNDNEISEDVKQSSSPDLAEFTPEEVGKLQKELTKLLSKKPAAAAKLTAAAEGRQDGNLPLDRFLNCPSSLEVDRRTSSRFSSTNSEIYENLDEEEIDRTIRAIIGRLNGMKSVTFLLKKMFVCSSGFAPTPNLRDTLPESRMEKLLRTILSKKIIPQSASRISTKRYLEDRCVPKEEVEEKKRDKTCDGSKWVKTDSDFIVLEI
>gnl_Solly_v2.4_Solyc12g049380.1.1
MHNKLNGGQGSRRSNAMPITTNHNINEEFKDWPDSLLSIGTFGNRSSDLKEQSKLHVKDDELTSYSSSPELAEFTSEEVEKLQKELTKLLSRKPPPTASNSEFVDIKNGAANADDILPLDRFLNCPSSLEVDRRVNSSRFSSVNYSYDYDEEEIDRTIRVIIGRCKDVCRKQSKKKSIGMKSISFLLKKMLVCTKGGFAPAPNLRDTFPESRMEKLLRTMLSKKIHPQNAPRTSTKRYLEEKHAQREEKEEKKREENSYDGSKWVKTDSECKTATLRFEDDEYIAI
>gnl_Solly_v2.4_Solyc07g042100.2.1
MKIFSWIQTKFNGKQTTCKSNPVAVTHHMLHQEFSDWPNELLAIGTFGSLKNDGKLKQQDQSLTVEEVGQLHKELKHLFPDHEESNKIGSNKDLDKFFDCLQNLVDDDDHRVIENKENIFKRSNSTLVHVRSQEQSSKLDNMTNTGISKKSLSYLLKKTLFCSAGFAAPLRDNPLLPHSKIQKSRMEKILRAILHKKIYPQANSPRGNGSTTRKRYIDNTCVIESDTDQDDEAFDTTVKNGSKWDKSDSDFIVLEI
>gnl_Sorbi_v3.1_Sobic.001G342000.1
MGIINWMQNRFHGKTENRIFDGGATATSSYRGAGAQERQETIIREPEKHLDAEPWPQAPAGLLSIGTLGSEEPPPPAAQDLPEFTVEEVKKLQDALAMLLRRAKSKSSARGSAAGEDRPPLDRFLNCPSCLEVDRRVQTTAKHGECGGGQEGEGDLSPDTKIILTRARDLLDSGGGIKQRSFKFLLKKMFACNGGFSAAPPRSLKDPVESRMEKFFRTVIGKKMNASSGNRSSTSRKYFLEDGTSKGKRRGARRCGCQEEEEEREESCKWDRTDSEFIVLEI
>gnl_Sorbi_v3.1_Sobic.002G373700.1
MGIINWMQNRFNGKHEKRRPEATAAAAAAAFSSAHESCRQDHGREDKIPTGDWPPQGLLSIGTLGDDPPPAAGDGGGGPPRASQADVLDFTIEEVKKLQDALNKLLRRAKSKSSSSRGSGATDEDRASQLPLDRFLNCPSSLEVDRRISLRHAAGDGGGENGEFSPDTQIILSKARDLLVNSNGTTIKKKSFKFLLKKMFVCHGGFAPAPSLKDPVESRIEKLFRTMLQKKMNNARPSNAAVSSRKYYLEDKPSGRMMIRDGHHDEEDDEKGSDRIKWDKTDTDFIVLEI
>gnl_Sorbi_v3.1_Sobic.002G215300.1
MKIFSWVANKIGGKQEPKRSPAPYRGNVSECRNDEFSDWPQSLLAIGTFGNKQLEEEVASESSSANAQTTQDPAKFTEEEVDNIRREFEVLLQGNAQAEAQGSCEDEQVAASKEHDGEDNNEKQRREQLMNREMIISKARELVGKKKSAKLKPRSMVSLLRLLACKGGFTTPVLEPRNAFPQSRMEKLLKAILQKKIHPQNSNTVATRRHLDWKLDEKEINECLEDALRDLDDDDDGAKWVKTDSDFIVLEM
>gnl_Theca_v1.1_Thecc1EG037503t1
MTSFRGFCGERGWPKSSILAVEVLLPVVARWSRCLVVRYSAGCKTSSLARNPTRFQLIVSVFVSFLDFYFSRRHMFCLHTFVGFLMKLSSLILNFHSSDLDHIQQPCKEEFSDWPHGLLTIGTFGNKIKQEPDQKANLQENFPSAQDHLHGLTPEEVGKLQKELNLIFQEHVGVGPTSDNLEAPNLPFEKFLDTNSSTEAEERNCSACSHDSNKKNDHIQCSTSLVHSRGKDICFDNSKGAIGKKSLSFLLKKMFVCRSGFSPAPSLRDPNLESRMEKLLRTILHKKIYPQSSSPKLSTNKPLESSYTPKTANGDEKVEKADDGSKWVKTDSECKFIWYQSPCLYAGILTMNV
>gnl_Theca_v1.1_Thecc1EG029168t1
MKFFGWMQNKFNGKQGSSKPNTVSATRRMKQEPREEFSDWPHGLLAIGTFGNNDLKENPQCQNTIQQDHPSDIQEEPSSSEDLQEFTQEEVGKLQKELTKLLSRKPTSDVQKELANLPLDRFLNCPSSLEVDRRISNALCSDSGDREEDIDRTISVILGRCKDICAENKKKAIGKKSISFLLKKMFVCASGFSPAPSLSDTLQESRMEKLLRVMLHKKIYSQNPSRASSLKKYLEDKQTPKRQNNQDETRERKSEDGSKWVKTDSEYIVLEI
>gnl_Vitvi_Genoscope.12X_GSVIVT01016727001
MQNKLNVRQGNRKTNAPSATHLTKQEPIKEEFSDWPHGLLAIGTFGNNDLKENPESQNPPHQEDPSSSEELLDFTPEEIGKLQKELTKLLSRKPASNVDRRISATLCSDSDDKDENIERTISVILGKCREVCTDHGKKNIGKRSLSFLLKKMFVCRSGFAPAPSLRDTLQESRMEKLLRAMLHKKIYPQNSSRASSMKKYLEDKQRPKRENEDEVQEKHKAKDGYKWVKTDSEYIVLEI
>Frave_12532-v1.0-hybrid.t1
MERLISPTSLSKCWSVIWSKVDQVGPDRARQAPNKLRKAWEIWVLGLAYGHLHVWLDGLETLMNSMLAQQPYLYHIFSWM
QSKLTGKPQKKPNLTLLDDDHKVQKPPKEDQPISEWPHGLLTIGTLGSNHESKEVLHAAPPPSPRDPLHDFTPEEATHIQ
NELNSFFNEHVDQSSSSAAELDKFLNRQSSLKLTERTSSNAADCDEPKEHFNSRFQRSESVILSRGKDVNCLENTDTAIG
KKSLSFLLKKMFVCRSGFAPPVAAPTLRDPMPKSRMEKLLRAILQKKIYPQQSSNSTLSKKTHLEDRHITKSNVTAIEDQ
LVQKGDVSDSDDDDGSKWDKSDSECKHLNMVLIKLLYMQIHASKA
>Frave_37799-v2.0.a2-hybrid.t1
MRLFGWVQDKLHGKQGNKKPNTASTSTHHVKPEPREEFSDWPHSLLAIGTFGNNNLKESTDYQSQHIQEEPSSSDEILEN
FTPEEVGKLHKELTKLLTRKPDIEKEIAALPLDRFLNCPSSLEVDRRTSNALCSDSDDHKDEDIEKTISVILGRCKDICA
DNNKKAIGKKSISFLLKKMFVCRSGFAPAPSLRDTFQESRMEKFLRLMLNKKIINPQNSSRASSMKKYLEDTRQNPTKKG
NNNEEDKKEKINDGCKWVKTDSECECNLNLKIFMINYSSKLLRILMRATYFLVADIVLEI
>Maldo_GDDH_09G1179400
MQNKINGKQGNKKPNTVSTTTHSAKQEPREEFSDWPHGLLAIGTFGNNELKEKKAAQSQDIQEDPSSSEEILDNFTSEEV
GKLQKELTKLLTRKPDIEKQIADLPLDRFLNCPSSLEVDRRTSNALCSDSSDDHKDEDIEKTISVILGRCKDIYADNKKA
IGKKSISFLLKKMFVCRSGFAPASSLRDTLQESRMEKLLRVMLNKNIINPQGASRASSMKKYLEDRQNPTKKGNNNEDDT
KEKINDGCKWVKTDSEYIVLEI
>Maldo_GDDH_17G1165000
MKLFGWMQNKINGKQRNKKPNTVSTTTHHAKQEPREEFSDWPHGLLAIGTFGNNELKENNAAQSPDIQEDPSSSEEILDN
FTPEEVGKLHKELTKLLTRKPDIEKKIADLPLDRFLNCPSSLEVDRRTSNVLCSDSSNDHKDEDIEKTISVILGRCKDIC
ADNKKAIGKKSISFLLKKMFVCRSGFAPAPSLRDTLQESRMEKLLRVMLNKKIINPQGTPRASSMKKYLEDGQNPTKREN
HNEDDTKEKINDGCKWVKTDSEYIVLEI
>Maldo_Gala_02g008240
MQQKPSKEEANEWPHGLLAIGTLGNGDLKHDQQTNPPPSPNDHLHDFTPEEATHIQNELSSYWNQSNLAALLELEKAPNK
FLSKRLSLKPERTSTDNVDCDQLPKENMSRFQRSSSVVLRRGKDVCLDNTNSTIGKKSLSFLLKKVFFCSSGFALAAAAP
GLRDPVPDSRMEKILRAILHKKIYPQSSSTSTMSMKKYLENSNPKSAKANEESKWDKTDSEYLLTNDYSSDRKFTVSIVQ
FGVVTLYHLFSLFHIIIDFDIYVHASNIDMDPSTNLRKQRGTKATSGHASSAIRSSLSAKCLLKVPWPETSASSSSPPTC
LASSPSKPMINSNSNNDKNKILLFLPIARTRPKSEDEMTGPSSGFEPEIVTEFPAELWKKPKLSKYGVDEMHSHKPVFSK
RNFNKHVISLPQDTEQAKREVTNTRESSQVQRHFIARDEQEPRRTCQATKATLTGASKWSDYVTRDEDDDCSLRLITRRK
HADNAGQCNNEIDKTTTNYETVLTNDETVEDDIHPGFLALTSLALKEAKELIEGLPKKFREGISKDEAEEAKKQLEAAGA
KINIV
>Maldo_Gala_09g015600
MQNKINGKQGNKKPNTVSTTTHSAKQEPREEFSDWPHGLLAIGTFGNNELKEKKAAQSQDIQEDPSSSEEILDNFTSEEV
GKLQKELTKLLTRKPDIEKQIADLPLDRFLNCPSSLEVDRRTSNALCSDSSDDHKDEDIEKTISVILGRCKDIYADNKKA
IGKKSISFLLKKMFVCRSGFAPASSLRDTLQESRMEKLLRVMLNKNIINPQGASRASSMKKYLEDRQNPTKKGNNNEDDT
KEKINDGCKWVKTDSEYIVLEI
>Maldo_Gala_17g015270
MKLFGWMQNKINGKQGNKKPNTVSTTTQFSDWPHGLLAIGTFGNNELKENNAAQSPDIQEDPSSSEEILDNFTPEEVGKL
HKELTKLLTRKPDIEKKIADLPLDRFLNCPSSLEVDRRTSNVLCSDSSNDHKDEDIEKTISVILGRCKDICADNKKAIGK
KSISFLLKKMFVCRSGFAPAPSLRDTLQESRMEKLLRVMLNKKIINPQGTPRASSMKKYLEDGQNPTKRENHNEDDTKEK
INDGCKWVKTDSECKYSTRNLRCLYVTAILTSYYQLHKL
>Maldo_HF00507-RA
MLGKAEKWGCLMLVLFSWMQNKINGKQGNKKPNTVSTTTHSAKQEPREEFSDWPHGLLAIGTFGNNELKEKKAAQSQDIQ
EDPSSSEEILDNFTSEEVGKLQKELTKLLTRKPDIEKQIADLPLDRFLNCPSSLEVDRRTSNALCSDSSDDHKDEDIEKT
ISVILGRCKDIYADNKKAIGKKSISFLLKKMFVCRSGFAPASSLRDTLQESRMEKLLRVMLNKNIINPQGASRASSMKKY
LEDRQNPTKKGNNNEDDTKEKINDGCKWVKTDSEYYYDFSISKLNDSLIVYIEKDVFDSIDNGFVRRRFQNMRTRREQL
>Maldo_HF19045-RA
MKIFDWMQSKLTGKPRLEKPSLKFFDDEKVQQKPSKEEANEWHHGLLAIGTLGNGDLKQDQQTNPPPSPNDHLHDFTPEE
ATHIQNELSSYLNQSNSAALLELEKAPNKFLSNQSSLKPEITSTDNVDCDELPKENMSRFQRSSSVVLSRGKDVCLDNTN
STIGKKSLSFLLKKVFVCSSGFAPAAAAPGLRDPVPESRMEKILRAILHKNIYPQSSSTSTMSMKKYLENSNPKSAKAKW
DKTDSECKHLNMIKTWIKKANAIGEGLRVLLVAVSKKLLVLLRDGRKLLGLLRSFDQFANVVLEGACERVIVGDLYCDIP
LGLYVIRGENVVLIGELELDKEELPPHMTLVREAEIKRAQKAERDATDLKGSMRKRMEFLDFD
>Maldo_HF28801-RA
MKLFGWMQNKINGKQRNKKPNTVSTTTHHAKQEPREEFSDWPHGLLAIGTFGNNELKENNAAQSPDIQEDPSSSEEILDN
FTPEEVGKLHKELTKLLTRKPDIEKKIADLPLDRFLNCPSSLEVDRRTSNVLCSDSSNDHKDEDIEKTISVILGRCKDIC
ADNKKAIGKKSISFLLKKMFVCRSGFAPAPSLRDTLQESRMEKLLRVMLNKKIINPQGTPRASSMKKYLEDGQNPTKREN
HNEDDTKEKINDGCKWVKTDSECKYSTRNLRCLYVTAILTSYYQLHKL
>Malsi_02g008530
MHQKPSKEEANEWPHGLLAIGTLGNGDLKHDQQTNPPPSPNDHLHDFTPEEATHIQNELSSYWNQSNLAALLELEKAPNK
FLSKRLSLKPERTSTDNVDCDELPKENMSRFQRSSSVILRRGKDVCLDNTNSTIGKKSLSFLLKKVFVCSSGFALAAAAP
GLRDPVPDSRMEKILRAILHKKIYPQSSSTSTMSMKKYLENSNPKSAKANEESKWDKTDSEYIVLEI
>Malsi_09g016010
MKLFSWMQNKINGKQGNKKPNTVSTTTHSAKQEPREEFSDWPHGLLAIGTFGNNELKEKKAAQSQDIQEDPSSSEEILDN
FTSEEVGKLQKELTKLLTRKPDIEKQIADLPLDRFLNCPSSLEVDRRTSNALCSDSSDDHKDEDIEKTISVILGRCKDIY
ADNKKAIGKKSISFLLKKMFVCRSGFAPASSLRDTLQESRMEKLLRVMLNKNIINPQGASRASSMKKYLEDRQNPTKKGN
NNEDDTKEKINDGCKWVKTDSECGFERIFKEPLGLDLEDERFFKGC
>Malsi_17g014820
MKLFGWMQNKINGKQGNKKPNTVSTTTHHAKQEPREEFSDWPHGLLAIGTFGNNELKENNAAQSPDIQEDPSSSEEILDN
FTPEEVGKLHKELTKLLTRKPDIEKKIADLPLDRFLNCPSSLEVDRRTSNVLCSDSSNDHKDEDIEKTISVILGRCKDIC
ADNKKAIGKKSISFLLKKMFVCRSGFAPAPSLRDTLQESRMEKLLRVMLNKKIINPQGTPRASSMKKYLEDGQNPTKREN
HNEDDTKEKINDGCKWVKTDSESS
>Malsy_02g009390
MQSKLTGKPRLEKPSLKFFDDEKVQQKPSKEEANEWHHGLLAVGTLGNGDLKLDQQTNPPPSPNDHLHDFTPEEATHIQN
ELSSYLNQSNSAALLELEKAPNKFLSNQSSLKPEITSTDNVDCDELPKENMSPFQRSSSVVLSRGKDVCLDNTNSTIGKK
SLSFLLKKVFVCSSGFAPAAAAPGLRDPVPESRMEKILRAILHKKIYPQSSSTSTMSMKKYLENSNPKSAKAKWDKTDSE
YIVLEI
>Malsy_09g014750
MYCVDSAKHEPREEFSDWPHGLLAIGTFGNNELKEQKAAQSQDIQEDPSSSEEILDNFTSEEVGKLQKELTKLLTRKPDI
EKQIADLPLDRFLNCPSSLEVDRRTSNALCSDSSDDHKDEDIEKTISVILGRCKDIYADNKKAIGKKSISFLLKKMFVCR
SGFAPASSLRDTLQESRMEKLLRVMLNKNIINPQGASRASSMKKYLEDRQNPTKKGNNNEDDTKEKINDGCKWVKTDSEC
KYSTRNLRCLCLPPFLLVITR
>Malsy_17g014770
MHCVDHAKQEPREEFSDWPHGLLAIGTFGNNELKENNAAQSPDIQEDPSSSEEILDNFTPEEVGKLHKELTKLLTRKPDI
EKKIADLPLDRFLNCPSSLEVDRRTSNVLCSDSSNDHKDEDIEKTISVILGRCKDICADNKKAIGKKSISFLLKKMFVCR
SGFAPAPSLRDTLQESRMEKLLRVMLNKKIINPQGTPRASSMKKYLEDGQNPTKRENHNEDDTKEKINDGCKWVKTDSEY
IVLEI
>Pruav_sc0000129.1_g1330.1.mk
MKIFDWMKSKLTGKTLIKKPSSKVFDDDKVQKPPKEEVNEWPHGLLTIGTLGNSDLKEDQQSNPPPSPKDHLHGFTPEEV
RNIQNELNSYLNEEADHQSNSGAELEKVPNFLPLDKFLNRQSSLKAERNGISADCDEAKENGGRFQRSGSAVLSPGKDVC
LENTNTAIGKKSLSFLLKKVFVCRSGFVPAAAPGLRDPILESRMEKILKAILHKKIYPQSSSASTMSMKKYLENRHNIAK
SANDEEINIDKEDEGSKWVKTDSECKHSLNFVIVWWEANAIGEGSVFLLIGFSSSRFSVEEKSTSCRGLAQKTLSFPLLL
QAILTKSFLSYCEMAESSWDYYGLLISACERVIVGDLYCDIPLGLYVIRGENVVLIGELELGKEELPPHMTLVPEAEIKR
AQKAERDATDLKGSMRKRMEFLDFD
>Pruav_sc0001580.1_g190.1.mk
MKLFGWMQNKLNGKQGNKKQNTVPTTTHPAKQEPREEFSDWPHGLLAIGTFGNNDLKENAAESQDIQEDPTSSEEILDNF
TPEEVGKLHKELTKLLTRKPNIEKEIADLPLDRFLNCPSSLEVDRRNSNALCSDSADDHKDEDIEKTISVILGRCKEICG
DNNKKAIGKKSISFLLKKMFVCRSGFAPQPSLRDTLQESRMEKLLRVMLNKKIINPQGSSRAASMKKYLEDRQIPTKKES
NTEDDTKEKINDGCKWVKTDSEYIVLEI
>Pyrbr_009338956.1_cds_XP_009337231.1_1
MKIFDWMQSKLTGKPRLEKPSLKVFDDEKVKQKPSKEEASEWPHGLLAIGTLGNGDLKQDQQTNPPPSPNDHLHDFTPEE
ATHILNELSSYWNQSNSAALLELEKAPNKFLSKQSSLKPERTSTDNVDCDELPKENMSRFQRSSSVVLSRGKDVCLDNIN
STIGKKSLSFLLKKVFVCGSGFAPAAAASGLRDPVPESRMEKILRAILHKKIYPQSSSTSTMSMKKYLENSNPKSAKANE
GSKWDKTDSEYIVLEI
>Pyrbr_009352585.1_cds_XP_009350860.1_1
MKLFSWMQNKINGKQGNKKPNTVSTTTHHAKQEPREEFSDWPHGLLAIGTFGNNELKENNAAQSPDIQEDPSSSEEILDN
FTPEEVGKLHKELTKLLTRKPDIEKKIADLPLDRFLNCPSSLEVDRRTSNVLCSDSSDDHKDEDIEKTISVILGRCKDIC
ADNKKAIGKKSISFLLKKMFVCRSGFAPAPSLRDTLQESRMEKLLRVMLNKKIINPQGTPRASSMKKYLEDRQNPTIREN
QNEDDTKEKINDGCKWVKTDSEYIVLEI
>Pyrco_BartlettDH_new_DRO.Chr17
MKLFSWMQNKINGKQGNKKPNTVSATTHHAKQEPREEFSDWPHGLLAIGTFGNNELKENNAAQSPDIQEHPSSSEEILDN
FTPEEVGKLHKELTKLLTRKPDIEKKIADLPLDRFLNCPSSLEVDRRTSNVLCSDSSDDHKDEDIEKTISVILGRCKDIC
ADNKKAIGKKSISFLLKKMFVCRSGFAPAPSLRDTLQESRMEKLLRVMLNKKIINPQGTPRASSMKKYLEDRQNPTVREN
HNEDDTKEKINGGCKWVKTDSEYIVLEI
>Pyrco_BartlettDH_new_DRO.Chr2
MKIFDWMQSKLTGKPRLEKPSLKVFDDEKVKQKPSKEEANEWRHGLLAIGTLGNGDLKQDQQTNPPPSPNDHLHDFTPEE
ATHIQNELSSYWNQSNSAALLELEKAANKFLSKQSSLKPERTSTDNVDCDELPKENMSRFQRSSSVVLSRGKDVCLDNIN
STIGKKSLSFLLKKVFVCSSGFAPAAAASGLRDPVPESRMEKILRAILHKKIYPQSSSNSTMSMKKYLENSNPKSAKANE
GSKWDKTDSEYIVLEI
>Pyrco_BartlettDH_new_DRO.Chr9
MKLFSWMQNKINGKQGNKKPNTVSTTTHSAKQEPREEFSDWPHGLLAIGTFGNNELKEKNAAQSQDIQEDPSSSEEILDN
FTPEEVGKLQKELMKLLTRKPDIEKQIADLPLDRFLNCPSSLEVDRRTSNALCSDSSDDQKDEDIEKTISVILGRCKDIC
ADNKKAIGKKSISFLLKKMFVCSSGFAPAPSLRHTLQESRMEKLLRVMLNTNIINPQGASRASSMKKYLEDRQNPTKKGH
NNEDDTKEKINDGCKWVKTDSEYIVLEI
>Pyrco_Bartlett_005626.1
MHCVDHAKQEPREEFSDWPHGLLAIGTFGNNELKENNAAQSPDIQEHPSSSEEILDNFTPEEVGKLHKELTKLLTRKPDI
EKKIADLPLDRFLNCPSSLEVDRRTSNVLCSDSSDDHKDEDIEKTISVILGRCKDICADNKKAIGKKSISFLLKKMFVCR
SGFAPAPSLRDTLQESRMEKLLRVMLNKKIINPQGTPRASSMKKYLEDRQNPTVRENHNEDDTKEKINGGCKWVKTDSEY
IVLEI
>Pyrco_Bartlett_032768.1
MKIFDWMQSKLTGKPRLEKPSLKVFDDEKVKQKPSKEEANEWRHGLLAIGTLGNGDLKQDQQTNPPPSPNDHLHDFTPEE
ATHIQNELSSYWNQSNSAALLELEKAANKFLSKQSSLKPERTSTDNVDCDELPKENMSRFQRSSSVVLSRGKDVCLDNIN
STIGKKSLSFLLKKVFVCSSGFAPAAAASGLRDPVPESRMEKILRAILHKKIYPQSSSNSTMSMKKYLENSNPKSAKANE
GSKWDKTDSE
>Pyrco_DAnjou_DRO.Chr9
MKLFSWMQNKINGKQGNKKPNTVSTTTHSAKQEPREEFSDWPHGLLAIGTFGNNELKEKNAAQSQDIQEDPSSSEEILDN
FTPEEVGKLQKELMKLLTRKPDIEKQIADLPLDRFLNCPSSLEVDRRTSNALCSDSSDDHKDEDIEKTISVILGRCKDIC
ADNKKAIGKKSISFLLKKMFVCSSGFAPAPSLRHTLQESRMEKLLRVMLNKNIINPQGASRASSMKKYLEDRQNPTKKGH
NNEDDTKEKINDGCKWVKTDSEYIVLEI
>Pyrco_Danjou_new_DRO.Chr17
MKLFSWMQNKINGKQGNKKPNTVSATTHHAKQEPREEFSDWPHGLLAIGTFGNNELKENNAAQSPDIQEHPSSSEEILDN
FTPEEVGKLHKELTKLLTRKPDIEKKIADLPLDRFLNCPSSLEVDRRTSNVLCSDSSDDHKDEDIEKTISVILGRCKDIC
ADNKKAIGKKSISFLLKKMFVCRSGFAPAPSLRDTLQESRMEKLLRVMLNKKIINPQGTPRASSMKKYLEDRQNPTVREN
HNEDDTKEKINGGCKWVKTDSEYIVLEI
>Pyrusco0g001230.1
MKIFDWMQSKLTGKPRLEKPSLKVFDDEKVKQKPSKEEANEWPHGLLAIGTLGNGDLKQDQQTNPPPSPNDHLHGFTPEE
ATHIQNELSSYWNQSNSAALLEFEKAANKFLSKQSSLKPERTSTDNVDCNELPKENMSRFQRSSSVVLSRGKDVCLDNIN
STIGNKSLSFLLKKVFVCSSGFAPAAAASGLRDPVPESRMEKILRAILDKKIYPQSSSTSTMSMKKYLENSNPKSAKANE
GSKWDKTDSECKHLNMINTWIKSLFIQRHICFGNNFIHTIFFFLVADIVLEI
>Pyrusco0g045440.1
MGLFSWMQNKINGKQGNKKPNTVSTTTHHAKQEPREEFSDWPHGLLAIGTFGNNELKENNAAQSPDIQEDPSSSEEILDN
FTPEEVGKLHKELTKLLTRKPDIEKKIADLPLDRFLNCPSSLEVDRRTSNVLCSDSSDDHKDEDIEKTISVILGRCKDIC
ADNKKAIGKKSISFLLKKMFVCRSGFAPAPSLRDTLQESRMEKLLRVMLNKKIINPQGTPRASSMKKYLEDRQNPTIREN
QNEDDTKEKINDGCKWVKTDSEYIVLEI
>Pyrusco17g010890.1
MKLFSWMQNKINGKQGNKKPSTVSTTTHHAKQEPREEFSDWPHGLLAIGTFGNNELKENNAAQSPDIQEDPSSSEEILDN
FTPEEVGKLHKELTKLLTRKPDIEKKIADLPLDRFLNCPSSLEVDRRTSNVLCSDSSDDHKDEDIEKTISVILGRCKDIC
ADNKKAIGKKSISFLLKKMFVCRSGFAPAPSLRDTLQESRMEKVCANLHKHICKGTQVRIPLFAIQNNKKIIIITCIVNY
VIN
>Pyrusco9g008650.1
MKLFSWMQNKINGKQGNKKPNTVSTTTHSAKQEPREEFSDWPHGLLAIGTFGNNELKEKNDAQSQDIQEDPSSSEEILDN
FTPEEVGKLQKELMKLLTRKPDIEKQIADLPLDRFLNCPSSLEVDRRTSNALCSDSSDDHKDEDIEKTISVILGRCKDIC
ADNKKAIGKKSISFLLKKMFVCSSGFAPAPSLRHTLQDSRMEKVFANLHNRLCT
>Rosch_v2.0_Chr2g0146241
MRLFGWVQGKLNGKQGNKKPNTASTSTHLVKPEPREEFNDWPHGLLAIGTFGNNNLKENTDHRSQNIQEEPSSSDEILEN
FTPEEVGKLHKELTKLLTRKPDIEKEIAALPLDRFLNCPSSLEVDRRTSNVLCSDSDDPKDEDIEKTISVILGRCKDICA
DSNKKAIGKKSLSFLLKKMFVCRSGFAPAPSLRDTFQESRMEKFLRLMLNKKIINPQSSSRASSMKKYLEDTRQSPTKKG
NNNEENTKEKINDGCKWVKTDSECKCNLNFRSIMIKYSSKLLRIWN
>Ruboc_01_G03016
MKIFNWMQSKLTRKPQIKKPNLKLFDDDHKVQKPPKEDEQISEWPHGLLTIGTLGSNHDLKEDHLHSNPPPSPRDPLHDF
TPEEAIHLQNELNSFFNEQVLDPSISSAEELGKFLNRQSSLKLAERTSNNAADSDEPKENFSSRFQRSASVVLGRGKDVN
CLENTNTAIGKKSLSFLLKKMFACRSGFSPPVAPPGLRDPIPESRMEKILRAILHKKIYPQQSPNSTLSKKKYLENRYMT
KSVTANEEQLNDKGDDSESDDDGSKWVKTDSESARIT
>Ruboc_06_G25085
SSHFANKLPPPPPPPPPPFCTQRVTDSPFVSQKMRLFGWVQDKLNGKQGNKKPNTASTSTHHAKPEPREEFSDWPHGLLA
IGTFGNNNLKENPDHRSQNIQEEPSSSEEILENFTPEEVGKLHKELTKLLTRKPNIEKEIADLPLDRFLNCPSSLEVDRR
TSNALCSDSDDHKDEDIEKTISVILGRCKDICADNNKKAIGKKSVSFLLKKMFVCRSGFAPAPSLRDTLQESRMEKLLRL
MLNKKIINPQSSSRASSMKKYLEDTRQNPTKRENNNVEDAKQKINDGCKWVKTDSECE
>gnl_Aquco_v3.1_Aqcoe2G387900.1
MQILKRLFKVAQEEQATNTTPAKPKTDVTVFKEAEPKVLIFSKRRQTKVTEGANLTYKVPHSFRITARAFFYHSLNLKRLGSFRGKQHCTFKGKEKGFVMGHKVDSAVHVGNKVSPISDATSISASTVGTYQCWSSEKIDDLKGDKNKAISRMKELWKWAATAKSDKGGNYIRRKVLHFRNRGGLKASLQDDQWSLSSPKISFRWETESCSTTTSAYSAFSLPSSSKHDRKWSKPCSNNAAVDVVAPDSSIKDTTLVIEDNECSSRSGNWITTDDDFVVLEL
>gnl_Arath_TAIR10_AT3G24750.1
MAKIKAQGGEEQVTSTRFDLKKAIRVLQPEKQDDTNKEKSKSEQSKGKATLSRMKELIKWAAAAKSDKAVKFFTPKIMMELKNRRKLKMMREVNEEESTKRMSSVSANISLRWESSESCTTNSSSDHISIVSSPGILVSLSPTPLYRCRSRKCNWITTDSEFVVLELEL
>gnl_Betvu_v1.2_Bv7_167090_ttay.t1
MQVLQWLFKVPQDHKQDINHHHSNLEIKSPKARETSKEVISYKKKRVYKKFQKPEETSLDCRKFRYLTFLLKKGNSRSNYFSSTLHQRRISNCSDYQKQHYILSMKLKEEIVRAGLGKNLKADSSAHVGNKVLPINDSTSSSSSSLSSTCNNADDQQHCRSSDQKKQRSNKGESNKAKTLSRMKELLRWAAAAKSDKGGKFGKKVLHFRNKSATIKSGGLDDDVSIESPKISLRWEVESNCSTTCSAASAPPTLKYDESCRRTGSWITTDDEFVVLEL
>gnl_Carpa_v0.4_evm.model.supercontig_8.175
MQQILQWLFKAAHDQARDTTPSNKEIANGQEAKSKEIINLVKNRSWCTRKHNKIKDQGRNCGVGCKNFKVFSFLCRRNVAKACFYSTLNLRRVNSFSNSNNTSRKQQQQQKMMMIQSMKMKKLEEQQKVVDSSATQAGNKVLPVTDTPLSSSNDQTESVKVKGDKTKAMSRMKEMLRWVAAAKSDKGKKFLIGRKVMHLRNRGSLKGAVTGDDDQLSFESPKISFRWEVESSYSTTTCSGISMASSSSKNDISLGSTPIHDINPSRADRKGNWITTDSEFVVLEL
>gnl_Elagu_v2.0_p5_sc00076.V1.gene471
MGHKADSANVGCKVLPICDAVSTGSNGGDSSDGSEKDVQKGERRRAVSQMKELLKWAAAARSHKCGSKGWKVLYFRNRVRHPSVKGGCSSSSSMNSSLSLASISGNDRTLVKNSSNHSGNLRSSECDANMLASPKSEEYVRPGRWITTDSDSDGPLPEVNGISIPEAKKVVKNGGLANALRLP
>gnl_Eucgr_v2.0_Eucgr.H00807.1
MQILQWLFRVSQEEAKGNSCSSTDSKNTASDQETSKGKSIVLFKKSRRGKEKAKPGHPRCASFAILCRKDVAKACFYSTINLRRLSSLHRRQNSIHTKRMKKEDVARGLGIIGQKADSGAAHGGNKVLPISDTALTSSATSANDQYSASEKKEKVKGDKAKVISRMKELIRWAAASKAEKGGKFISRKVLQFRQRGALKAIPDDDQFSNESPKISFRWDVESCSTISTSYSAISLASARIDPIASRLSADSLPPQMTDQCLRRKGNWITTDSEFVVLEL
>gnl_Manes_v6.1_Manes.12G042000.1
MQQILHWLFKLPQEQARESNKHNTNDQETEGRDIILFKYSGSHQRSARGKENKFSRRGFRQFVILCRKDVASACFYSTINLKRLDSFNRRKQQQHWVYSMKMKKEEEIAKEQSMNNKMDSATHAGNKVLPITDTTSLSSLSANSNIGQCGSLEKKNTLKGDKTKAMSRMKELLKWAAAAKSEKKGNFIGRKVLHFRNKATLKAVPDDDQLSNESPKISFRWDVESCSTTSSVYSAISMGSCSKTDLAMNMLSLNSTPLHDRKGNWITTDSEFVVLEL
>gnl_Medtr_Mt4.0v1_Medtr7g059080.1
MKELLTRQTQQTHGGNKVLPITQEAPLSSSAERNDQCDNTITKDQVKGDRKKPMSRMKELLRWAAASAKTDKGGKFYGRKVLMFRRRGNLKAVQDDDQVSTESPKISFRWDMESCSTTSSAYSAFSMASSTRNGQNQTATSTISIPSSQSGHTTCRRKANWITTDSEFVVLEL
>gnl_Medtr_Mt4.0v1_Medtr0027s0200.1
MRYFKVTSLSKFRPKQRKFRMDREKWSKFRILQWLFKKAQEQERKRSTYINEQNGKGNISGLKQDGSYKRTKRFSCSKDGYKNLKIFSLLYRKDIPKACFFRTLSLKRIGISRRHFVYSMKMKKEESSRDEGIVNKTDSTTHGGNKVLPITQEAPLSSSAERNDQCDNTITKDQVKGDRKKPMSRMKELLRWAAASAKTDKGGKFYGRKPSYNAKWSPSLTSNDDIVRLNTFIQI
>gnl_Medtr_Mt4.0v1_Medtr0027s0180.1
MAPTPENIFFIVHYNGKVSRNQFGSFFESEQRKCFYVSIKSNIDHLKKRIEQKLHLTESQVISKIIYRAPQAFVQGHIQYNDTEIYDNDDIADMFATHKYFNAVGSIELSVIIENREISQPRQTPQPRQTPQLFSQTQYEFEHPSSSQQLPYTELLSQTQYEFCLSRLFSFDGQDAPVGEKSQWKLLHHPPIQPQIQGTQSRERVQEQNGKGNISGLKQDGSYKRTKRFSCSKDGYKNLKIFSLLYRKDIPKACFFRTLSLKRIGISRRHFVYSMKMKKEESSRDEGIVNKTDSTTHGGNKVLPITQEAPLSSSAERNDQCDNTITKDQVKGDRKKPMSRMKELLRWAAASAKTDKGGKFYGRKVLMFRRRGNLKAVQDDDQVSTESPKISFRWDMESCSTTSSAYSAFSMASSTRNGQNQTATSTISIPSSQSGHTTCRRKANWITTDSEFVVLEL
>gnl_Mimgu_v2.0_Migut.D00520.1
MQILQWLSKIAQEPPRAANSSPVNTKKVDKDQRVKSKDTSSGNRQRRLKGVEESKLSCENLNLFYYLRRKDLSKTYFYRTLNLKRLGSFRRKPQNSIDPMKMMTKEDFARGLGISQKTDNSSTHSHIIVGNKILPITDQTTKDQACMNVDKKEKSKGDKTKTISRMKELLKWAAAAKSEKGGKYIGRKMMHFRNRTALKAVPDDEQMSNDSPKISFRWEVESCSTTTSSVYSAISSVMAASSMRHDEMIMNGNSSVNSTPAHVRDLSVARPGNWITTDSEFVVLEL
>gnl_Nelnu_v1.0_NNU_022336-RA
MQIFQWLFKVTQEQQPRETTPTDKEIIGTVKKKAESKDLVLVKRSDAYRRRSSKGYQDDEVELKDSDSFTILYSRGNAKACFYSTLNLKRLGSLGKGQNWMQSLRLKEEELARQLVMGHKVDLAAHVGNKVLPLCDAPASASTTMNDQCGSSEKKDKPKGERTRAISRMKELLRWASAAKSEKGGKHISRKVLLFRNRGALKHGDESSPKISFRWEVGSCSNSSSVYSGFSLASSTNGRTSISPTSEDISTSDCNKEKTTLANQDEEWRPSRRGNWITTDEDFVVLEL
>gnl_Orysa_v7.0_LOC_Os02g02160.1
MGHSGGVEAACRVLPIIDEESESEMDEGSPERKVVDDRRKAIVSRMRELLRRAAAQSSAQSKLRSTVLVSAKKWKRVVVSLQNSRRKQEQQQQQLTTTSRQSDGGMSSSPVSSKSDSFSWDIATAESCSSSPAQSPLWPAALRQFSPSPATKHGMRLRRDSSGSAADDDRMSSMSCSGSPDDDDYGGSSRLCQWITTDSDFVVLEL
>gnl_Phavu_v2.1_Phvul.010G019300.1
MKEQHTTNTMEEELTKSTRKACSEAKCREERCREYESVRENKNGSDESLLQWVSKGQNDHQIGGNSNLKTIIRDKKGKGKDIIALRHHRVDRGTKGIEMRKVGSKNLKLFIFMCGKDIPKACFYRTLNINRNLKRRRSFIRSVNMKREELSGAVGITERADFVVHVGNKVLPISEESFSKTTKTNDKYYFNAEAKHPTKGNNRKKSVSRMKELLRRVASTKEDKIEEFYEHKVLQNIAFAEDERGSSESPKISFIWDVDTPSVLSLATFSENVQTKISHSQICIPRNSTCRKENWITTDSECKPICIYYENFFP
>gnl_Phavu_v2.1_Phvul.010G019000.2
MCGKYIPKACFYKTLNINRNLKRRRSFIRSVNMKREELSGAVGIIERADFVVHVGNKVLPISEESFSKTTKTNDKYCFNAEAKHPSKGNNRKKPVSRMKELLRRVASTKEDKIKEFYEHKVLQNIAFAKDERGSSESPKISFTWDVDTPSVLSLATFSENVQTEISHSQICILRNSTCRKENWITTDSEFVVLEL
>gnl_Phavu_v2.1_Phvul.008G123300.1
MQILQWLFKGAHEQERKSSKNNNFSIPPKREDTSEKNAKGKEVNLQKGERSQKRERRNKWSTPGCKNFKTFTFLYRKDIPKAFFYSTLNLKRLASFNRRQSLYFMKMKKEEPSKDVGSANKADSASHVGNKVLPLSEAPLSSSAERNDKCGDTTETKDQTKGDKKKPMSRMKELLRWAASAKSEKGGKFNGRKVLMFRRRGNLKAVPDDDQGCTESPKISFRWDVESCSTTSSVYSAISIASSSKHGHNQISTSTLSIPPEHTGLSNTTRKGNWITTDSEFVVLEL
>gnl_Poptr_v3.0_Potri.002G240300.1
MQTFHKLFRVTHEQAREHTSIPATKNNSNAKGREIILLKDSGNHRRSERVRESDRFGFKYSWPFAFLCRKDVAKACFYSTLDLKRINSYNSTRQQHCIRSRKMKQEETAARGQVTSNKVDPAAHAGNKVLPVSDTTLSSSASTNEKCSTLEKKDKVKGDKAKAISRMKELLRWAATAKSEKAGKYIGRKVLQLRSRATLKSVPDDEELSIESPKISFRWDVERCSTTSSAYSGISKASSKNMDLNMLSLSSTPVHDRKGNWITTDSEFVVLEL
>gnl_Prupe_v2.1_Prupe.8G205000.1
MAGVKRRIETDSDIRALYKELDAVTCPICMDHPHNAVLLLCSSHEKGCRSYICDTSYRHSNCLDRFKKLRENTRNSPTLPSSLPERVEHDELDGENSPDSKLSLKCPLCRGAILGWEVVEDVRKYLNLKKRSCSRESCSFSGNYQELRRHARRVHPTTRPSDIDPSRERAWQHLEHQREFGDVVSAIHSAIPGAVVVGDYVIENGDRLAGGGESGAAREDTSGSINKKATTNDQEAKPNYIIVFKCGGVGVYWKFKGIEERKSGSKKFKPLAFLRRKDVAKACFYSTLQLKRLGSINRRQARQRWIQSMKMKKEDIARGLGISTKADSANVGNKVLPVTDSTLTTSTNTNEQCGTSEKKERVKGDKTKTMSRMKELLRWAAAAKSERGGKFIARKVMQFRNRGTLKAVPDDDQLSNDSPKISFRWDLESCSTTSSAYTSISTASSLKNDQIMIINQALNSTKCQDPDRAPRKGNWITSDSEFVVLEL
>gnl_Solly_v2.4_Solyc06g083560.2.1
MQILQWLFKNANDTNFNTNSSKKQVVTDEEVNSQGIVLFEISGKKRNRAGKSANSSCCNILNWFNTLRRKDIAKEYFYSTIRLNRLESSRRKQQLVHCMKMKKQSLTRGLSFRRNSDSAIAKVLPVSDAVGTKNSHKEQNLSADKKEKANGDKMKTVSKMKELIRWAAAVKSQKGGKYFSQKVLYLRDRPDLKTVANDDDDDQLSCDSPKISFRWDVDQNYSTISVTKNHRSIKNSPLKSTVVHIDQCPAATRKGNWVTTDSEFVVLELEL
>gnl_Solly_v2.4_Solyc09g061730.1.1
MKMKKENLRVTNKADSTVTGNHVGNITQILPITHDSTNDHKDGGEKKEKVKGDKAKMSISKMKELLRWAAAAKTDKGTRYITRKVFNFRNRATLKAVADDDQLSNDSPKISFRWDAESCSTTYSAMSMPNSSTTKNHEQSIQINFASVNSTPIHIDHCPKLNWITTDSEFVVLEPNDISALNI
>gnl_Sorbi_v3.1_Sobic.010G001000.1
MGHIAEPTGTVVIGCKVLPIFNEHGIVDSAMKKMVHRIDGKKAVARVKELLKRAAQARPHSATVSGKKWKKVLSFHARDSAAATTASKGARQQQQKQQQQVASDEISCSSGKLSFKWDVGSCSSSSSVAYSPLSLMSAPAKASEQTLLTPLRKDYCMSRLSSMSQQSMLYGGSSPKSLKNMEAEEEEAACSCRTAQWITTDSDFVVLEL
>gnl_Sorbi_v3.1_Sobic.004G009300.1
MGHGGTGAAVAVVDHHSASAAAGCRVLPVIMEEEPPATTTATESHYQQGSPQETRVAERRKAIVARMRELLSRAAAAQAAHSRLRRSTVATAKKWKRAVGRIQKRGACKGYDRAATDDGALLASSSSISSNGSFSWDDDDAAAEVTFCSSAANSCPGPAPLLWPALVPSSPLPAATSTTVLRLSCSSGGGSWSAEDDDDDDDDIRMAAHWVTTDSDFVVLEL
>gnl_Stras_v2.0_SGA_v2.0_scaffold1T00715
MQIIEWLSKITTQEPSRVANSKDQKKVKSKDIVACDECGFNQTLPKRVEQSGLNCEDFHLFNFTRKNSYLYHTLNLKSFISCRKRPHSANSMKMKEELGIAQKSDSNVGNKVLPITDTSHSSNDEQCPNPDKKEKSKGDKMKTLFRMKELLKWAAAAKAEKGGKYIGRKVLLFKNRAALKGVPDNDQLNDESPKISFRWEVESRSTTSSVYSAISQVASSLKHDRTLVKAESISSTPLHVRDLSVARPGNWITTDSDFVVLEL
>gnl_Theca_v1.1_Thecc1EG002988t1
MQILQWLFKVAHEQGGQNTTSPSNKKTAEDQEGKPREIILSKHRRSKSKKFKPFIFLCNRDAAKACFYSTIYLRRTGSSHRRQHCAQPMKMKKEDIARGLVVGHKSDLATHAGNKVLPLIDAALSSSTDKNDQCSTSGKKEKHKGDKTKAMSRMKELLRWAAAAKSERGKSIGRKVLHFRNRGALKSVPDDDQLSNDSPKISFRWDVESCSTTSSAFSGISATSSLKKDQTCNMVSLNSTPIHAVGLNRCSGRRGNWITTDSEFVVLEL
>gnl_Utrgi_v4.1_Scf00051.g5501.t1
MNPILRMKELVNTTTVARGERRHTKKVLHSKSKAGLKSTPGKEESPKSSMKWGTDSSMYSAISNEMEFTSRDEFIGLGGNWITTDSEYVVLEL
>gnl_Utrgi_v4.1_Scf00059.g6133.t1
MMMKHLDHTFLRPVFPFKDHMSLSVPAQHRDVPTADNAHFIRAFVFFMQDIRPRRLVEPSSRMHFRDDKTRPRKKLRAVEETDLHCSSMNLLCFLRGRDSNASFSSVPSSKKMKKGNNPDSVPHVRHKVLPITDAAHPTNFNTHYLEQSKGSNRMNPISRMKELMSMTTATRGERHHTKRVLQSKPRKEESPKISMRWDRDAYSNFSAISNELGFNSRDQLVDRDGNWITTDSEYVVLELSEV
>Frave_17535-v2.0.a2-hybrid.t1
MKMKKEDIARGLENSNKVDQANVGSKVLPVSDSTLSTSTNTSHDQCGASEKKERIKGDKTKTLSRMKELIRWAAAAKSAE
KGGKYIGRKVLQFRNRGTLKPVPDDDQLSDDSPKISFRWELESCSTTSSAYSAISVASSSKNDQVMNIQSLDTKFQDSDH
WQPKKGNWITSDSDFVVLEL
>Maldo_GDDH_05G1178500
MQLLQWLFGAKVGQEREEISSSSNKNATTNDQEAKPNYIIVFRRGSASVYRKSSKGVEESKSGNKKFKPFTFLCRKDVAT
ACFNSTLQLKRLNSINRRQGRQHWIQSMKIMKKEDIARGLGISSTKADSVNVSNKVLPVNDSTLSTSTRTNEQCGLPEKK
EQLKGDKTRTLSRMKELLRWAAAAKSDKGGKFIARKVKQFRNRGTLKAVPDDDQPSNDSPKISFRWDLESNSTTSSAYTA
LSTASSLKNDQIISLPSLNSTKFQDPDHLEPKKGNWITSDSEFVVLEL
>Maldo_GDDH_10G1166700
MQLLQWLFRVKVGQEGEEISSSTNKKATTNDQEVKPNYVIVFRRGSVGVYRKSKGVEESKLGSKKFKTFTFLCRKDVTTA
CFYSTLQLKRLSSINRRQARQHWIQSMKIMKKDDIAGGLGISSTKADSANVGNKVLPVTDSTLSTSTSTNEQCGTSEKKE
TLKGDRTKTLSRMKELLRWAAAAKSEKGGKYFARKIMQFRNRATLKAVAYDDRLSNDLPKISFRWDLESCSTTSSAYTAL
STASSLKNDQIISLPSLNSTKFQHLVDLELKKENWITSDSEFVVLEL
>Maldo_Gala_05g016400
MQLLQWLFGAKVGQEREEISSSSNKNATTNDQEAKPNYIIVFRRGSASVYRKSSKGVEESKSGNKKFKPFTFLCRKDVAT
ACFNSTLQLKRLNSINRRQGRQHWIQSMKIMKKEDIARGLGISSTKADSVNVSNKVLPVNDSTLSTSTRTNEQCGLPEKK
EQLKGDKTRTLSRMKELLRWAAAAKSDKGGKFIARKVKQFRNRGTLKAVPDDDQPSNDSPKISFRWDLESNSTTSSAYTA
LSTASSLKNDQIISLPSLNSTKFQDPDHLEPKKGNWITSDSECNTCFLL
>Maldo_Gala_10g016380
KQLLQWLFRVKVGQEGEEISSSTNKKATTNDQEVKPNYVIVFRRGSVGVYRKSKGVEESKLGSKKFKTFTFLCRKDVTTA
CFYSTLQLKRLSSINRRQARQHWIQSMKIMKKDDIAGGLGISSTKADSANVGNKVLPVTDSTLSTSTSTNEQCGTSEKKE
TLKGDRTKTLSRMKELLRWAAAAKSEKGGKYFARKIMQFRNRATLKAVAYDDRLSNDLPKISFRWDLESCSTTSSAYTAL
STASSLKNDQIISLPSLNSTKFQHLVDLELKKENWITSDSECVVSA
>Maldo_HF10903-RA
MQQLLQWLFGAKVGQEREEISSSSNKNATTNDQEAKPNYIIVFRRGSASVYRKSSKGVEESKSGSKKFKPFTFLCRKDVA
TASFNSTLQLKRLNSINRRQGRQHWIQSMKIMKKEDMARGLGISSTKADSVNVSNKVLPVNDSTLSTSTRTNEQCGLPEK
KEQLKGDKTKTLSRMKELLRWAAAAKSDKGGKFIARRVKQFRNRGTLKAVPDDDQPSNDSPKISFRWDLESNSTTSSAYT
ALSTASSLKNDQIISLPSLNSTKFQDPDHLEPKKGNWITSDSECNTCFLL
>Maldo_HF29867-RA
MAGVKRRLDTDSDIRALNKELDAVSCPICMDHPHNAVLLLCSSHDKGCRSYICDTSYRHSNCLDRFKKLRENTRNSPTLP
SPLPINRYGPSITSDLNIPLRIDSNEANESHNLIESNSVLSVNLPGLRQQNVIQDLNRPFEAQPEGVMEVVDSESFQERA
EHDDLDGEISPESQLSLKCPMCRGAILGWEVVEDARKYLNLKKRSCSRESCSFSGNYQELRRHARRVHPTTRPSDIDPSR
ERAWRHLEHQREFGDVASAIHSAMPGAVVVGDYVIENGDRLAGGGESGVVEANGPWWTTLFLFQMIGSADRAGEPRARSR
AWTRHRRSAGALNERRFLWGENLLGLQDDDDDGDNDDDNMPMINHRDLSPIPRRRRRLTRLRVKVGQEGEEISSSTNKKA
TTNDQEVKPNYVIVFRRGSVGVYRKSKGVEESKLGSKKFKPFTFLCRKDVTTACFYSTLQLKRLSSINRRQARQHWIQSM
KIMKKEDIAGGLGISSTKADSANVGNKVLPVTDSTLSTSTSTNEQCGTSEKKETLKGDRTKTLSRMKELLRWAAAAKSEK
SGKYFARKIMQFRNRATLKAVAYDDRLSNDLPKISFRWDLESCSTTSSAYTALSTASSLKNDQIISLPSLNSTKFQHLVD
LELK
>Malsi_05g017810
MQLLQWLFGAKVGQEREEISSSSNKNATTNDQEAKPNYIIVFRRGSASVYRKSSKGVEESKSGSKKFKPFTFLCRKDVAT
ACFNSTLQLKRLNSINRRQGRQHWIQSMKIMKKEDIARGLGISSTKADSVNVSNKVLPVNDSTLSTSTRTNEQCGLPEKK
EQLKGDKTKTLSRMKELLRWAAAAKSDKGGKFIARKVKQFRNRGTLKAVPDDDQPSNDSPKISFRWDLESNSTTSSAYTA
LSTASSLKNDQIISLPSLNSTKFQDPDHLEPKKGNWITSDSEFVVLEL
>Malsi_10g017070
MKIMKKEDIAGGLGISSTKADSANVGNKVLPVTDSTLSTSTSTNEQCGTSEKKETLKGDRTKTLSRMKELLRWAAAAKSE
KGGKYFARKIMQFRNRATLKAVAYDDRLSNDLPKISFRWDLESCSTTSSAYTALSTASSLKNDQIISLPSLNSTKFQHLV
DLELKKENWITSDSECVVSA
>Malsy_05g016780
MKIMKKEDIARGLGISSTKADSVNVSNKVLPVNDSTLSTSTRTNEQCGLPEKKEQLKGDKTRTLSRMKELLRWAAAAKSD
KGGKFIARKVKQFRNRGTLKAVPDDDQPSNDSPKISFRWDLESNSTTSSAYTALSTASSLKNDQIISLPSLNSTKFQDPD
HLEPKKGNWITSDSECNTCFLL
>Malsy_10g016040
MQQLLQWLFRVKVGQEGEEISSSTNKKATTNDQEVKPNYVIVFRRGSVGVYRKSKGVEESKLGSKKFKTFTFLCRKDVTT
ACFYSTLQLKRLSSINRRQARQHWIQSMKIMKKDDIAGGLGISSTKADSANVGNKVLPVTDSTLSTSTSTNEQCGTSEKK
ETLKGDRTKTLSRMKELLRWAAAAKSEKGGKYFARKIMQFRNRATLKAVAYDDRLSNDLPKISFRWDLESCSTTSSAYTA
LSTASSLKNDQIISLPSLNSTKFQHLVDLELKKENWITSDSEFVVLEL
>Pruav_sc0001963.1_g220.1.mk
MAGVKRRIETDSDIRALYKELDAVTCPICMDHPHNAVLLLCSSHEKGCRSYICDTSYRHSNCLDRFKKLRENTRNSPTLP
SSLPVNHSDSHNISDLNIPSRTESNEANETHNLIESNTLISVNLPGPPQGHIIQDLNRPLEAQTEGVLEVADSESFQERV
EHDELDGENSPDSKLSLKCPLCRGAILGWEAVEDVRKYLNLKKRSCSRESCSFSGNYQELRRHARRVHPTTRPSDIDPSR
ERAWQHLEHQREFGDVVSAIHSAIPGAVVVGDYVIENGDRLPGGGESGAGEANGPWWTTLFLFQMIGSVDRAGEQRARSR
AWTRHRRSDCLWLTPFGTIVVPVTAVTARQTRPTALRTAGQWWCKFEGDSIEPMFSLSVGGMSLCSLQAAQVSKARQESS
EHADSIGRSLCAVHLTKTQSSASHSSHSHHYIKEALNTSIIMQIFQWLFRATNGQTREDTSGSTNKKATTNDQEAKPNYI
IVFKCGGVGVYRKFKGIEERKSGSKKFKPLAFLRGKDVAKACFYSTLQLKRLGGINRRQARQRWIQSMKMKKEDIARGLG
ISTKADSANVGNKVLPVTDSTLTTSMNTNEQCGTSEKKERVKGDKTKTMSRMKELLRWAAAAKSEKGGKFIARKVMQFRN
RGTLKAVPDDDQFSNDSPKISFRWDLESCSTTSSAYTSISTASSLKNDQIMSINQALNSTKCQDPDRAPRKGNWITSDSE
FVVLEL
>Pyrbr_009373061.2_cds_XP_009371336.1_1
MQLLQWLFGAKVGQEREEISSSSNKNATTNDQEAKPNYIIVFRRGSVCVYRKSSKGVEESKSGSKKFKPFTFLCRKVVAT
PCFNSTLQLKRLNSINRRQARQHWIQSMKIMKKEDIAKGLGISSTKADSVNVSNKVLPVNDSTLSTLTSTNEQCGLPEKK
EQLKGDKTKTLSRMKELLRWAAAAKSDKGGKFIARKVKQFRNRGTLKAVPDDDQLSNDSPKISFRWDLESNSTTSSAYTA
LSTASSLKNDQIISLPSLNSTKFQDPDHLEPKKGNWITSDSEFVVLEL
>Pyrco_BartlettDH_LAZY.Chr10_short2
MNNVARQRRKKRLKGTEPNPVKNEGASEMGCCCKIRQGGNYFPRKVMQFQNRATLKAVAYDDQLSNDSPKISFRWDLESC
STTSSAYTALSTASSLKNDQIISLPSLNSTKFQHLDDFEPKKGNWITSNSEFVVLEL
>Pyrco_BartlettDH_new_LAZY.Chr5
MQLLQWLFGAKVGQGREEISSSSNKNATTNDQEAKPNYIIVFRRGCVGVYRKSSKGVEESKSGSKKFKPFTFLCRKVVAT
RCFNSTLQLKRLNSINRRQARQHWIQSMKIMKKEDIAKGLGISSTKADSVNVSNKVLPVNDSTLSTLTSTNEQCGLPEKK
EQLKGDKTKTLSRMKELLRWAAAAKSDKGGKFIARKVKQFRNRGTLKAVPDDDQLSNDSPKISFRWDLESNSTTSSAYTA
LSTASSLKNDQIISLPSLNSTKFHDPDHLEPKKGNWITSDSEFVVLEL
>Pyrco_Bartlett_013165.1
MAGVKRRLDTDSDIRALNKELDAVSCPICMDHPHNAVLLLCSSHDKGCRSYICDTSYRHSNCLDRFKKMRENTRNSPTLP
SPFPINRYGPRISDLNIPLRTDSNEANESDNLIENNSVLSVNLPGPPQQHVIQDLNRPFEAQPEGVMEVVDSESFQERDE
HDDLDGENSPESQLSLKCPMCRGAILGWEVVEDARKYLNLKKRSCSRESCSFSGNYQELRRHARRVHPTTRPSDIDPSRE
RAWRHLEHQREFGDVVSAIHSAMPGAVVVGDYVIENGDRLPGGGESGAGEANGPWWTTLFLFQMIGSADRAGEPRARSRA
WTRHRRSAGALNERRFLWGENLLGLQDDDDEDDEDDDEDDDDDNMPMTNHRDLSPIPRRRRRLTRSRLPLVDSIGVFDNC
CSNQEAKPNYIIVFRRGCVGVYRKSSKGVEESKSGSKKFKPFTFLCRKVVATRCFNSTLQLKRLNSINRRQARQHWIQSM
KIMKKEDIAKGLGISSTKADSVNVSNKVLPVNDSTLSTLTSTNEQCGLPEKKEQLKGDKTKTLSRMKELLRWAAAAKSDK
GGKFIARKVKQFRNRGTLKAVPDDDQLSNDSPKISFRWDLESNSTTSSAYTALSTASSLKNDQIISLPSLNSTKFQDPDH
LEPKKGNWITSDSEFVVLEL
>Pyrco_Bartlett_036082.1
MHNVARQRRKKRLKGTEPNPVKNEGASKMGCCCKIRQGGKYFPRKVMQFQNRATLKAVAYDDQLSNDSPKISFRWDLESC
STTSSAYTALSTASSLKNDQIISLPSLNSTKFQHLDDFEPKKGNWITSNSECIISA
>Pyrco_DAnjou_new_LAZY.Chr5
MQLLQWLFGAKVGQEREEISSSSNKNATTNDQEAKPNYIILFRRGSVGVYQKSSKGVEESKSGSKKFKPFTFLCRKVVAT
PCFNSTLQLKRLNSINRRQARQHWIQSMKIMKKEDIAKGLGISSTKADSVNVSNKVLPVNDSTLSTLTSTNEQCGLPEKK
EQLKGDKTKTLSRMKELLRWAAAAKSDKGGKFIARKVKQFRNRGTLKAVPDDDQLSNDSPKISFRWDLESNSTTSSAYTA
LSTASSLKNDQIISLPSLNSTKFQDPDHLEPKKGNWITSDSEFVVLEL
>Pyrusco0g018570.1
MQQLLQWLFRAKVGQEREEIFSSTNKKATTNDQEVKPNYVIVFRRGSVGVYRKSKGVEESKLGSKKFKPFTFLRQKDVAT
ACFYSTLQLKQHWIQSMKIMKKEDIARGLGISSTKADSANNQTLSRMKELLRWAAAAKSDKVMQFQNRATLKAVAYDDQL
SNDSPKISFRWDLESCSTTSSAYTALSTASSLKNDQIISLPSLNSTKFQHLDDLEPKKGNWITSNSEFVVLEL
>Pyrusco10g012530.1
MQQLLQWLFRAKVGREREEISSSTNKKATTNDQEVKPNYVIVFRRGSVGVYRKSKGVEESKLGSKKFKPFTFLRRKDVAT
ACFYSTLQLKRPSSINRRQARQHWIQSMKIMKKEDIARGLGISSTKADSAIVGNKVLPVTDSTLSTSTSINAQCGTSEKK
ETLKGERTKTLSRMKELLRWAAASKSDKGGKYFPRKVMQFQNRATLKAVPYDDQLRNDSPKIRFRWDLESCSTTSSAYTA
LSTASSLKNDQIVSLPSLNSTKFQHLDDLEPKKGNWITSNSEFVVLEL
>Pyrusco5g015410.2
MAGVKRRLDTDSDIRALNKELDAVSCPICMDHPHNAVLLLCSSHDKGCRSYICDTSYRHSNCLDRFKKMRENTRNSPTLP
SPFPINLVDSESFQERDEHDDLDGENSPESQLSLKCPMCRGAILGWEVVEDARKYLNLKKRSCSRESCSFSGNYQELRRH
ARRVHPTTRPSDIDPSRERAWRHLEHQREFGDVVSAIHSAMPGAVVVGDYVIENGDRLPGGGESGAEREEISSSSNKNAT
TNDQEAKPNYIILFRRGSVGVYQKSSKGVEESKSGSKKFKPFTFLCRKVVATPCFNSTLQLKRLNSINRRQARQHWIQSM
KIMKKEDIAKGLGISSTKADSVNVSNKVLPVNDSTLSTLTSTNEQCGLPEKKEQLKGDKTKTLSRMKELLRWAAAAKSDK
GGKFIARKVQF
>Rosch_v2.0_Chr6g0285151
MQFLRWLSKVTQGQAREETSAPTNKKKEISDQEAKQNYIIVFKSGGVGVYRKTKGFEEGKPARKKFKPFAFLCRKDIAQA
CFDSTLHLRRLDSINRRQQKQCWTRSMKMKKEDIARGLENSNKVDAANVGSKVLPVSDSTLSTSTNKNHDQCGASEKKER
IKGDKTKTLSRMKELIRWAAAAKSAEKGGKYIGRKVLQFRNRGTLKPVPDDDQLSNDSPKISFRWELESCSTTSSAYSAI
SVASSLKTDQIMNIQSLNSTKLQDTDHWQPKNGNWITSDSDFVVLEL
>Ruboc_02_G06626
MAIIGFHGQDVWEFAATSYVTQGQAKEDTSAPTNKKEATNDQEAKPNYIIVFKCGGVGVYRETKELEESKFSTKKFKPFA
FLCRRDVAQACFYSTIRLKRLDSINRRQKKQCWTQSMKMKKEDIARGLENSNKEDSANVGSKVLPVSDSTLSTSTNTNHD
PCGASEKKERVKVDKTKTLSRMKELIRWAAAAKSAEKGSKYINRKVLQFRNRGTLKPVPDDDQLSNDSPKISFRWELESC
STTSSAYSAISVASSLKNDQIMSIQSLNSTKFQDSDQWQPRKGNWITSDSDLYGARF
>gnl_Ambtr_v1.0_evm_27.model.AmTr_v1.0_scaffold00027.15
MKVRCFNVHGIFNWVHWKFRQNMDRGVVEDTKGEPEGDKEQLLSEERSLVEVLNGWHHGILTIGTFGLDPVNQLEPEFEPQDPNSELGDVIVVEPSEGIAEVLDLNSKIVMKGEAEDTFEAEKSMGSPETEIVGLEREDGQAKVKEGRERTTLADLFSWDDQVRGGGQGSKEESAGEVHTGKKKGGSRAKHGLSFAKKLIKWKGEESGRCTKLHKLISRALKKKIHPELETCVEVREMKISSNEANMAMHENGLDDESNEAKSLLNGDPHYEVQSLYASVPSVMVMA
>gnl_Aquco_v3.1_Aqcoe5G462000.1
MKIFNWVTKKLYQNADGYIASPKKDDFSYHVNKTKTVINEADTKALLEYVNSVDIWKDGILTIGTFGFDQPQDECSIEEQKEDQEEEEHSMTSTEKQTHMLVTKASPKLEMVLQNLKPDTTVAKPNITVNVEETPDTLPLLQLVNEKKRVTLADLLAATEVDVKKPNAVKVPVESSGKKSAGTSKKGVLSFGKKPKEENSRPKRKLHKMISKMLKKKIYPDLDLKKTTDSTDGRTIEIISFLQEAVSQS
>gnl_Arath_TAIR10_AT2G46640.3
MTIFNWVQKKLHQNVIKEIDGVRKNEKKKRNEGISEIEKNTKAILDQVGLVDALDNWFDGVLTIGTFGFDTLNFKEEDEMDDDECGSGDLDYVVIDGSIIKNVDQESDPLISVENKFYDHHEDVGNLYVQADTDHFGSIKTAETPAVTAAAEAEIEPQKKRTTLAELFMEDHDKGYDTWHCKKPNNPNLDGEEVKYYKQNGSKLSKRFSFVKKKLVMSKSKEEENDLRPIKKMRQMIKRMLKKKIHPDVDATKALKKDVPYKPTRNCEALESHYLLKIQDCVA
>gnl_Betvu_v1.2_Bv1_002530_kaif.t1
MKVFNWVQRRLLNVHSCTNFPQENGELEDSHDAHMVVNMLDHWNDGILAIGTLAIGPLENCDEYDIIEEVNDGHDKAITNYVHDQDVDIFSHELEKFIGANHEITEEEVVEHEGQTNKRRVTLADLFLEDPDHYHPVQDDVIVEKKGLKMIIKPTSRVKNRLSKAKKLVMEELHPLKKFNKLVKRIMKKKIYPDLEGKTKDNKMQQSYNSTNEQDVANHDSASLLLVQGNMV
>gnl_Betvu_v1.2_Bv7_163910_yxco.t1
MKVFNWVHQRFLNAHSCTGFLQENAADKNGSLKIENEKHLLLEHNAHMVVEMQMLDHWKDGILSIGTLAIGPLEDSTFGSIEEVGDGHHHDHEITDVHNHDVNDDDDHEGDDDDNDHEASPLMDVEFFSHELEKVIGANHEIVEEVVADNVVHLRDNNFDEGQTKRRVTLAELFLEEYSDYHPVKTQKELEDGDDDDDDIRGDYYIMKEKGLEMSTKPTFLAKNGLSKAKKLLKEDLHPVKKFNQLMKRMMKKKIHPDLEGKKDMQMHPNYGRSSPTNDQDPSNNELASLLLIQDAMV
>gnl_Carpa_v0.4_evm.model.supercontig_144.10
METPRNMPCNHKTGLFCGSYISTFTRVTISVLHSFWSPLQISIFPYLLIFDCLPFSSCTNICSFPKHNFGLSHKMKIFNWVQRRLHQSVIKDGLAKNVKKTESIAIDNNTQALLEQVAFVDVLEGWKDGILTIGTFGFDPLKNTHKQKQHFFLGSDEEEELDEDYNEGENTHPAEDDDDEDADQFSISDDDNNEDEEEDNKSRKVEDEEVNPLILRTFDEGRSNMDDEERLRKGDELIMSVELGAIVHVTTEIEQAVQKRRTTLAELFMADSDDMEKKVEGGDEFEVTKKACIRTKNGLSFAKKLIPHVGDDSRPIKKIQQMMKRMLKRKIHPELEGKSHKSNDIQLLSADTVSLLQPPDGTA
>gnl_Eucgr_v2.0_Eucgr.E00024.1
MKIFNWVQKRKRSNANILQDHELGGSVKEAESITADALALLEGLTFAGVLDGWKDGILTIGTFGYDPLKPLDQEKDELFLESHHESQEEDDQHDHDLYPGDPGEPIVEDEEQNPLMSTTFCNNDHVLNDETRPLNPFKDDVAKPDRSMVVDNVELTKGVVFEEEKKKKGHRVTLADLFSADSDVKEKPYPSEVGQPTKPLGKKESASTKKDGQSFAKKLIHHMVSEDSRPTRKLNRLMRKMLKKKIHPELGSKINDKENQMMKPGCIHQLLVTNNQQKDEYLSLLQSPQGKSAGCFCRCHGVIRTRGSSIPTILVAIWCDWLSF
>gnl_Manes_v6.1_Manes.05G019000.1
MKIFNWVQRRFHHGALKDGLARNVKKAESITSGADKQALLKQVALVDVLDGWKGGILTIGTLGLDPLKPFNQQHEYLVLETEGGEEDDGDDYNDDEEEQEEYSVHSDEEDSNVDEDEDEKEEENPLIFTRFQHNFEELTSSFGANAAKSEDIMIIDPTETKSNIHDNDQRKRKGERITLAELFLADSDVKKKPESFEVEPDSGKKPAFRGKNGLSFAKKLIPNVGEDSRPIKKFHQLMRRMLKRKIHPELEGKTQKTDNQNKIAIMEVGISKGIAADESISLLPTPPRSYQYEL
>gnl_Manes_v6.1_Manes.01G242600.1
MKKVESITSEADKQALLKQVALVDVLDGWKDGILRIGTLGLDPLKPFNQQHEYFVLEREEEEEEEEEEEEEGYNDSEYNDEEEEQDRYSFHSDDADGNMNEEEEEEENPLICTRFEHNFEELASTFDANTVKSKEIILFSPIETDSNVHENDERERKGERTTLAELFLADSEMKKKQESFEFETDIGKKQAVGAKNGLFFAKKLIPHVGEDSRPIKKFHQLMRRMLKRKIHPELEGKSQKKDSQSKPAIMEAAGISNGNESGESVSLLPTPPRSFRMSFE
>gnl_Medtr_Mt4.0v1_Medtr8g027100.1
MKIFNWVHKRFHPNNTLNDGFASNMKKNEPSINNTDNQALLKQVALTDMLGDWKDGILTIGTLGYDPLKSMNNHKEYFALEAEKQHDIVVDDDDVENFYDVEQEELNPLINNTFDENNFEVVICENHDVVDDDARKEEEMIIRNFKEIVEVPPMICHEIMEANDVEADQKKRITLADLFLADSDVKTKLDYSAAKVLVESSEKPKLKAKNGFSFAKKIIPLVKENARPMKDIKKLMKKMLKRKIHPDIDLKNHKAEENIINNHMNEGNGSRSFIAV
>gnl_Mimgu_v2.0_Migut.B01906.1
MITENNNYKLDVVITHDSEEEEQPLLYAVYDHHDYCDEGLLEMKMEESQPHDLHTNKKERTTLADLFSADSELDNIINININELKKKRLQAATIVNNMKEADDHVIDKMMSNIDLPFANYKLDKARPIHKLHRLMRRMMKRKIHPAEINGGGLTNYSKLAADFTESASLLSS
>gnl_Nelnu_v1.0_NNU_014139-RA
MKIFNWVHRKFHHNVDFYTVPHKKDAFGDFGHNTKKTEVVTYENDTEALLEHVNLVDVLEGWKDGLLSIGTLGFDPLKRSNQPNEYSVDHIQVEYSMMEEEEEDADEEEDAENEGELNPLVVKAFKREFEKVLGSYTDSNSQKSDVLRADIDDTPLIRFLESPEIRNACDNSESDKKKRTTLADLFSADREVPRKLDSTEVPPDSGKKTLECRTKHGVSLAKKLLPRKGEDSRPITKLQRLMKRMLKRKIHPELGDKIDGVNGPIDASKTEIGNNVVNHSWGGGDAAIEMVSLLQ
>gnl_Phavu_v2.1_Phvul.010G116900.1
MKIFNWVQKRFHHNSLKDGFASNMKKTEPIINNADSQALLKQVALTESLGGWEDGILTIGTLGYDPLKSINPHKEYFALEIEVEQEDGEGEDSIMVDEQEELNPLIYNTFEHSLENIVSENYDDVDVVRSFNEIVVAPSVISYEVMESYDVEADEKKKKGERITLADLFLADSDVKIKLNPAKVCHLASSEKPNLKAKHGLSFAKKLIPRVKENPHPMKDIKKLMKKMLKRKIHPDLDVKNHKPEGQEVSAAGLNLDDNHMNEGNDSSYFLSI
>gnl_Phavu_v2.1_Phvul.010G116850.1
MKIFNWVQKRFHHNSLKDGFASNMKKTEPIINNADSQALLKQVALTESLGGWEDGILTIGTLGYDPLKSINPHKEYFALEIEVEQEDGEGEDSIMVDEQEELNPLIYNTFEHSLENIVSENYDDVDVVRSFNEIVVAPSVISYEVMESYDVEADEKKKKGERITLADLFLADSDVKIKLNPAKVCHLASSEKPNLKAKHGLSFAKKLIPRVKENPHPMKDIKKLMKKMLKRKIHPDLDVKNHKPEGQEVSAAGLNLDDNHMNEGNDSSYFLSI
>gnl_Poptr_v3.0_Potri.002G175300.1
MWKPNWGYDTVGLHKVINLQAQAWQLSTFIAFQPSRLAQDRGRFHHLYKSIAGFSFLIAAGKYQQVYWIAEEKTVQEDEVEMLTRQKRLGRIFNWVQRRFHHGTIKDGLAGNVKKAESITKEADKQALLKQVALVDVLDGWKDGILTIGTLGLDPLIPFNQQNDQYFILESDEEGQEEEEDEGKEEEREIEQYSVDDDYYYDDNVEDEEVNPLIYATFDHSFEEIGSDSLHYDVITNSTTIAEHEQRKNKGERITLAELFLEDSDMKRKPDSVEVETEPGNKKPVARAKSSISFAKKLIRSHVVEDSRPIKKFNQLMRRMLKRKIHPEFDWKGNKTESK
>gnl_Poptr_v3.0_Potri.014G102600.1
MAKEISSFFKIISLILTFPLYQFPCQELAVNMKIFNWVQRRFHHGAIKDGLARNVKKAESITNEADKQALLKQVALVDVLDGWKDGILTIGTLGLDPLKPFNQQNDQYFILESEEEEEVEREQEQYSVDDDYFDDDNVEDEEVSPLIYATFEHSFEGTGSNTVTCDVITTSSITEQEQRKRKGERITLAELFLEDADMKKKPDSVEIETKSGNKKPVARAKGGLSFAKKLIRPRPGEDSRPIKKFNQLMRRMLKRKIHPEFDGKGNKTDNQNKPGIMDVQIRKGNEAESVFLLQTPSGPTI
>gnl_Prupe_v2.1_Prupe.2G194000.1
MKIFNWVHKRLHQRVVKDGFAGNVKKSELETNDKDTQAFLKQVGLVNVDGLDGWRDGILTIGTFGFDPLKPSTHQNEYFVLESEEDDQESHGFSHSGNDDDDDDDEHYDHSVEDEELNPLMFTTFEHSFEDIGSNFDAIVQKPADVILTVDGVPLTPFEGSSEISTKPDQSANDQSKNKKGQRITLADLFQADVPDVGQLKLDSGKVQPEMEKKMNARTRSGLAFAKKLIPRVKDDSSPIKNMQRLMRRMLKRKIHPAELEVKIHKSDGQKQPSAVELISNVENDAYESVSLLPIQGAPCVH
>gnl_Solly_v2.4_Solyc01g096260.2.1
MKIFSWVHRKLNQKDGLFCGNVKTDEVIVINDHKQLLIQDEFSMLGGWKEGILTIGTFGFDPIKDELSSCLHDENEVPEIIAVSDHEEPNALMSANNEPEESPIMANVITSNNPLVTAGDESNMDIKKERITLADLFSADLSDDDDDDDDKEEKVQLPDLYDDVTNIHKKSLKLPKVKNGVTFAKKIIPRVKEDSRRIQKLMTRALKRKIHPDMEGKNQKNSQAIAASTMLELFPITSKSISLREILEIPA
>gnl_Solly_v2.4_Solyc10g009320.2.1
MKIFNWVHRKFHQKDGKKDIDELKISNEIIGHHDTQILLQDASFAHMLDIWNGGLLTIGTFGFDPLMKNVQDQQSVIDIESLEDEEEILEEEEEYYSVENEIQECEIPFNDHEGIDEELYPLIYANIGDEMIYNEDNIESNNNSFTDQTNTKMMKKERITLADLFSADSDHHHNKANRRSVRESEIFTKKSNSSPQVKNGLSFAKKLIPRVKDEPRPIQKLQKLMTKVLKRKVHPDIENKLSKNNNQVKAGSMLGLSCVKHVRVESSVSLLLTDQDLTA
>gnl_Theca_v1.1_Thecc1EG005082t1
MKIFNWVQRRFHHNVLKDGLARNVKKTDSIAIDTNTKALLEQVALVDVLDGWRDGILTIGTFGFDPLKSFSEQKEYLASESEEEEEEEEEEERYSDNNDEEDDDDDHDDDDNNNDEEVNPLMFSTFEHSFEDVESDVDHPKYGKPDVTMTFDRVAGSTDHEIKFDLDATEGHSGKLRRRTTLADLFSEDSDMKKKPSPLALDSNSCKRASVRTKNGLSFAKKLIPQVGEDSRPIKKLHQMMRRMLKRKIHPELEGKGSKLEGQSKASVIDVLGSKKHEAGESVSLLQTPDAAIA
>gnl_Vitvi_Genoscope.12X_GSVIVT01027402001
MRSQTYPNFCGPTIRKGHVSLSQVSTRSAPRCLPSLPNPHESLCKFNVIFVFVSQIFNWVHRRFNHNVHSTPISLQKDGLAANLKKVESITNDTDTQALLKHVALVDMLDGWKDGILAIGTLGFDDPLYSFSSEKECAMTDEEEGEDEEEEEVYSLNNENGEVEDEDEEDETEVNPLVFSAFGDNVPKPIPIMTVDGVPLSRFVGSSHEVGIESFTTENDQRKSKGERTTLADLFSADSEVRAKVDPEGLKVDSGKKPAPRSKNGLSFAKKLIPRVGEDSRPIKKLHQLMTRMLKRKIHPELEGKIQKPEDQIKASTAVGGLATVGNGAIESVSLLQTQDATMV
>Frave_18660-v2.0.a2-hybrid.t1
MPFTHKHSYILETPVLGTCHFLILQPTWPPPFKLSSASFLVHTSICTHHSLAHQFCCEVWPEVMKIFNWVHKRFHHKVPK
DGVAGNGDNTEPEGNTDKDTQAFLSQVSLVDGIDHGWRDGILTIGTFGFDPLKSFNNQSDYTVLESEEDGKESQELTHGG
DDCDNDEDTDNVCEELNPLMFTTFGHSFEDMGSNSDAIVAEPDVISLTPFEGFNEIIAEPDHDSETDHMKSKGERITLAD
LFMADGHDFQSQLDSRKVQPELKKMSTTRTRNGGLGFAKKLIPRVKEESTPIKNVQRLMRRMLKRKIHPADLDVKKPTTA
VELISTNVETDASESVSLLPIQGATSVR
>Maldo_GDDH_00G1035800
MKIFNWVHKRLHQKVEFAGNVKKTELEVETNHKGTQAFLKQVGLVNVDGLDGWREGILTIGTLGFDPVKPFNPQNEYFVL
ESAEHDQENNGFSHCGNDYDEDDEHYDDNFGDEELNPLMFKTFGHSFEDVGSNSDATEKLVDDDHAILTVDGVPLTPYEG
SNNEISIAPPDLYRSEITDDDQRKKRGQRITLADLFQADHVHDVGQLKLDSCKVQPKMQKKVNVRTKTGLSFAKKLILRV
KEDSSPIKNLQRLMRRMLKRKIHPAEHDVKVDKSDGQKQPGAVELVTKVKSDASESVSLLQIQGATACVH
>Maldo_GDDH_07G1155200
RWGFALIIGNFAQKNMKIFNWVHKRLHHKDGFSASVKKTELEMETNDKGTQAFLKQVGLVDVDGLDGWREGILTIGTLGF
NPLKSFNQNEYFVLESEEDDQENNGFSHSDNDDDNDEHYDDNFGDEELNPLMFKTFGHSFEDVGSNSDAIEKPADDDHAI
LTVGGVPLAPFEGSHYEISIASPDLYCSEITDEDQRKKRGQRITLADLFQADHVHDVGQLNLDSCKVQPEMQKKVNVGTK
SGLAFAKKLIPRVKEDSSPIKNLQRLMRRMLKRKIHPAELDVNVHKSDGLKQPRAVELITNVESDASDSVSLLPIQGATA
CVH
>Maldo_Gala_01g008390
MKIFNWVHKRLHQKVEFAGNVKKTELEVETNHKGTQAFLKQVGLVNVDGLDGWREGILTIGTLGFDPVKPFNPQNEYFVL
ESAEHDQENNGFSHCGNDYDEDDEHYDDNFGDEELNPLMFKTFGHSFEDVGSNSDATEKLVDDDHAILTVDGVPLTPYEG
SNNEISIAPPDLYRSEITDDDQRKKRGQRITLADLFQADHVHDVGQLKLDSCKVQPKMQKKVNVRTKTGLSFAKKLILRV
KEDSSPIKNLQRLMRRMLKRKIHPAEHDVKVDKSDGQKQPGAVELVTKVLLLVSIEIWPETSLPGNDLYFGDCYNHYMKD
NVN
>Maldo_Gala_07g013910
MPQRPNIVARQRSQCTHKHSRWGFALIIGNFAQKNMKIFNWVHKRLHHKDGFSASVKKTELEMETNDKGTQAFLKQVGLV
DVDGLDGWREGILTIGTLGFNPLKSFNQNEYFVLESEEDDQENNGFSHSDNDDDNDEHYDDNFGDEELNPLMFKTFGHSF
EDVGSNSDAIEKPADDDHAILTVGGVPLAPFEGSHYEISIASPDLYCSEITDEDQRKKRGQRITLADLFQADHVHDVGQL
NLDSCKVQPEMQKKVNVGTKSGLAFAKKLIPRVKEDSSPIKNLQRLMRRMLKRKIHPAELDVNVHKSDGLKQPRAVELIT
NVESDASDSVSLLPIQGATACVH
>Maldo_HF05689-RA
MPKLMRRMLKRKIHPAEHDVKVDKSDGQKQPGAVELVTKVKSDASESVSLLQIQVIRCGLIKSKSCLVLLLVSIEIWPET
SLPGNDLYFGDCYNHYMKDNQNDPTLALNKEYDIVAQFLDKDWHLTFA
>Maldo_HF05690-RA
MKIFNWVHKRLHQKVEFAGNVKKTELEVETNHKGTQAFLKQVGLVNVDGLDGWREGILTIGTLGFDPVKPFNPQNEYFVL
ESAEHDQENNGFSHCGNDYDEDDEHYDDNFGDEELNPLMFKTFGHSFEDVGSNSDATEKLVDDDHAILTVDGVPLTPYEG
SNNEISIAPPDLYRSEITDDDQRKKRGQRITLADLFQADHVHDVGQLKLDSCKVQPKMQKKVNVRTKTGLSFAKKLILRV
KEDSSPIKNLQRVSHCL
>Maldo_HF12502-RA
MHPQTQVHFRAPLWTRVVFRLCNPLGPCPFILVLIIIPLQFVFQSLGLCSDNWQLCSEKYEDGFSASVKKTELEMETNDK
GTQAFLKQVGLVDVDGLDGWREGILTIGTLGFNPLKSFNQNEYFVLESEEDDQENNGFSHSDNDDDNDEHYDDNFGDEEL
NPLMFKTFGHSFEDVGSNSDAIEKPADDDHAILTVGGVPLAPFEGSHYEISIASPDLYCSEITDEDQRKKRGQRITLADL
FQADHVHDVGQLNLDSCKVQPEMQKKVNVGTKSGLAFAKKLIPRVKEDSSPIKNLQRLMRRMLKRKIHPAELDVNVHKSD
GLKQSRAVELITNVESDASDSVSLLPIQGATACVH
>Malsi_01g008520
MKIFNWVHKRLHQKVETNHKGTQAFLKHVGLVNVDGLDGWREGILTIGTLGFDPVKPFNPQNEYFVLESAEHDQENNGFS
HCGNDYDEDDEHYDDNFGDEELNPLMFKTFGHSFEDVGSNSDATEKLVDDDHAILTVDGVPLTPYEGSNNEISIAPPDLY
RSEITDDDQRKKRGQRITLADLFQADHVHDVGQLKLDSCKVQPKMQKKVNVRTKTGLSFAKKLILRVKEDSSPIKNLQRL
MRRMLKRKIHPAEHDVKVDKSDGQKQPGAVELVTKVKSDASESVLLLVSIEIWPETSLPGNDLYFGDCYNHYMKDNVN
>Malsi_07g013360
MPQRPNIVARQSSQCTHKHSRWGFALIIGNFAQKNMKIFNWVHKRLHHKDGFSASVKKTELEMETNDKGTQAFLKQVGLV
DVDGLDGWREGILTIGTLGFNPLKSFNQNEYFVLESEEDDQENNGFSHSDNDDDNDEHYDDNFGDEELNPLMFKTFGHSF
EDVGSNSDAIEKPADDDHAILTVGGVPLAPFEGSHYEISIASPDLYCSEITDEDQRKKRGQRITLADLFQADHVHDVGQL
NLDSCKVQPEMQKKVNVGTKSGLAFAKKLIPRVKEDSSPIKNLQRLMRRMLKRKIHPAELDVNVHKSDGLKQPRAVELIT
NVESDASDSVSLLPIQGATACVH
>Malsy_01g009070
MASGRKMRDREKILAFLNSSPYVGPQHRDHLYTNFGPSSAVSFYRKRKQTLNLTDEAVEVAEREYSGHWRFVLIIWQLSS
EKYEVEFAGNVKKTELEVETNHKGTQAFLKQVGLVNVDGLDGWREGILTIGTLGFDPVKPFNPQNEYFVLESAEHDQENN
GFSHCGNDYDEDDEHYDDNFGDEELNPLMFKTFGHSFEDVGSNSDATEKIVDDDHAILTVDGVPLTPYEGSNNEISIAPP
DLYRSEITDDDQRKKRGQRITLADLFQADHVHDVGQLKLDSCKVQPKMQKKVNVRTKTGLSFAKKLILRVKEDSSPIKNL
QRLMRRMLKRKIHPAEHDVKVDKSDGQKQPGAVELVTKVKSDASESVLLLVSIEIWPETSLPGNDLYFGDCYNHYMKDNQ
NDPTLALNKEYDIVAQFLDKDWHLTFA
>Malsy_07g014250
METNDKGTQAFLKQVGLVDVDGLDGWREGILTIGTLGFNPLKSFNQNEYFVLESEEDDQENNGFSHSDNDDDNDEHYDDN
FGDEELNPLMFKTFGHSFEDVGSNSDAIEKPADDDHAILTVGGVPLTPFEGSHYEISIASPDLYCSEITDEDQRKKRGQR
ITLADLFQADHVHDVGQLNLDSCKVQPEMQKKVNVGTKSGLAFAKKLIPRVKEDSSPIKNLQRLMRRMLKRKIHPAELDV
NVHKSDGLKQPRAVELITNVESDASDSVSLLPIQATDTKGTPQTKVYGGITRGVE
>Pruav_sc0000586.1_g750.1.mk
MKIFNWVHKRLHQRVVKDGFAGNVKKSELETNDKDTQAFLKQVGLVNVDGLDGWRDGILTIGTFGFDPLKPFTHQNEYFV
LESEEDDQESHGFSHSGNDDDDDDDDDDDDDDDDDDDDDDDDDDYDHSVEDEELNPLMFTTFEHSFEDIGSNFDAIVEKP
ADVILTVDGVPLTPLEGSSKISTKPDQSANDQSKNKKGQRITLADLFQADVPDVGQLKLDSGKVQPEIEKKMNARTRSGL
AFAKKLIPRVKDDSSPIKNMQRLMRRMLKRKIHPAELEVKIHKSDGQKQPSAVELISNVKNDAYESVSLLPIQGAPCVH
>Pyrbr_009336107.2_cds_XP_009334382.1_1
MKIFNWVHKRLHHKDGFSGSVKKTELEMETNDKGTQAFLKQVGLVDVDGLDGWREGILTIGTLGFNPLKSFNQNEYFVLE
SEEDDQENNGFPHSDNDDDNDEHYDDNFGDEELNPLMFKTFGHSFEDVGSNSDAIEKPADDDHAILTVGGVPLTPFEGSH
YEISIASPDLYCSEITDEDQRKKRGQRITLADLFQADHVHDVGQLNLDSCKVQPEMQKKVNVGTKSGLAFAKKLIPRVKE
DSSPIKNLQRLMRRMLKRKIHPAELDVNVHKSDGLKQSCAVELITNVESDASDSVSLLPIQGATACVH
>Pyrbr_009377168.2_cds_XP_009375443.1_1
MKIFNWVQKRLHQKVEFAGNVKKTELEVETNHKGTQAFLKQVGLVNVDGLDGWREGILTIGTLGFDPVKPFNSLNEYFVL
ESEEQEHDQENNGFSHCGDDDDEDDEHYDDNFGDEELNPLIFKTFGHSFEDVGSNSDATEKLVDDDHAILTVDGVPLTPY
EGSNNEISIAPPDLYRSEITDDDQRKKRGQRITLADLFQADHVHDVGQLKLDSCKFQPKMQKKVNARTKTGLSFAKKLIL
RVKEDSSPIKNLQRLMRRMLKRKIHPAEHDVKVDKSDGQKQPVAVELVTKVESDASESVSLLPIQGSTACVH
>Pyrco_BartlettDH_TAC.Chr7
MKIFNWVHKRLHHKDGFSGSVKKTELEMETNDKGTQAFLKQVGLVDVDGLDGWREGILTIGTFGFNPLKSFNQNEYFVLE
SEEDDQENNGFSHSDNDDDNDEHYDDNFGDEELNPLMFKTFGHSFEDVGSNSDAIEKPADDDHAILTVGGVPLTPFEGSH
YEISIASPDLYCSEITDEDQRKKRGQRITLADLFQADHVHDVGQLNLDSCKVQPEMQKKVNVGTKSGLAFAKKLIPRVKE
DSSPIKNLQRLMRRMLKRKIHPAELDVNVHKSDGLKQPRAVELITNVESDASDSVSLLPIQGATACVH
>Pyrco_BartlettDH_new_TAC1.Chr1
MKIFNWVHKRLHQKVEFAGNVKKTELEVETNHKGTQAFLKQVGLVNVDGLDGWREGILTIGTLGFDPVKPFNSQNEYFVL
EREEQEHDQENNGFSHCGDDDDEDYEHYDDNFGDEELNPLIFKTFGHSFEDVGSNSDATEKLVDDDHAILTVDGVPLTPY
EGSNNEISIAPPDLYRCEITDDDQRKKRGQRITLADLFQADHVHDVGQLKLDSCKVQPKMQKKVNARTKTGLSFAKKLIL
RVKEDSSPIKNLQRLMRRMLKRKIHPAEHDVKVDKSDGQKQPGAVELVTKVESDASESVSLLPIQGSTACVH
>Pyrco_Bartlett_019415.1
MRRWKWQRESTAVEFAGNVKKTELEVETNHKGTQAFLKQVGLVNVDGLDGWREGILTIGTLGFDPVKPFNSQNEYFVLES
EEQEHDQENNGFSHCGDDDDEDDEHYDDNFGDEELNPLIFKTFGHSFEDVGSNSDATEKLVDDDHAILTVDGVPLTPYEG
SNNEISIAPPDLYRSEITDDDQRKKRGQRITLADLFQADHVHDVGQLKLDSCKVQPKMQKKVNARTKTGLSFAKKLILRV
KEDSSPIKNLQRLMRRMLKRKIHPAEHDVKVDKSDGQKQPGAVELVTKVESDASESVSLLPIQGSTACVH
>Pyrco_Bartlett_044373.1
MHPQTQVHFRAPLWTRVVFRLCNPFGPGPFILVLIIIPLQFVFQSLGLCSDHWQLCSEKYEDGFSGSVKKTELEMETNDK
GTQAFLKQVGLVDVDGLDGWREGILTIGTFGFNPLKSFNQNEYFVLESEEDDQENNGFSHSDNDDDNDEHYDDNFGDEEL
NPLMFKTFGHSFEDVGSNSDAIEKPADDDHAILTVGGVPLTPFEGSHYEISIASPDLYCSEITDEDQRKKRGQRITLADL
FQADHVHDVGQLNLDSCKVQPEMQKKVNVGTKSGLAFAKKLIPRVKEDSSPIKNLQRLMRRMLKRKIHPAELDVNVHKSD
GLKQPRAVELITNVESDASDSVSLLPIQATDTKGTPQTKVYGGITRGVE
>Pyrco_DAnjou_TAC1.Chr7
MKIFNWVHKRLHHKDGFSGSVKKTELEMETNDKGTQAFLKQVGLVDVDGLDGWREGILTIGTLGFNPLKSFNKNEYFVLE
SEEDDHENNGFSHSDNDDDNDEHYDDNFGDEELNPLMFKTFGHSFEDVGSNSDAIEKPADDDHAILTVGGVPLTPFEGSH
YEISIASPDLYCSEITDEDQRKKRGQRITLADLFQADHVHDVGQLNLDSCKVQPEMQKKVNVGTKSGLAFAKKLIPRVKE
DSSPIKNLQRLMRRMLKRKIHPAELDVNVHKSDGLKQPRAVELITNVESDASDSVSLLPIQGATACVH
>Pyrco_Danjou_TAC.Chr1
MKIFNWVHKRLHQKVEFAGNVKKTELEVETNHKGTQAFLKQVGLVNVDGLDGWREGILTIGTLGFDPVKPFNSQNEYFVL
ESEKQEHDQENNGFSHCGDDDDEDDEHYDDNFGDEELNPLIFKTFGHSFEDVGSNSDATEKLVDDDHAILTVDGVPLTPY
EGSNNEISIAPPDLYRSEITDDDQRKKRGQRITLADLFQADHVHDVGQLKLDSCKVQPKMQKKVNARTKTGLSFAKKLIL
RVKEDSSPIKNLQRLMRRMLKRKIHPAEHDVKVDKSDGQKQPGAVELVTKVESDASESVSLLPIQGSTACVH
>Pyrusco0g020340.1
MKIFNWVHKRLHHKDGFSGSVKKTELEMETNDKGTQAFLKQVGLVDVDGLDGWREGILTIGTLGFNPLKSFNQNEYFVLE
SEEDDQENNGFSHSDNDDDNDEHYDDNFGDEELNPLMFKTFGHSFEDVGSNSDAIEKPADDDHAILTVGGVPLTPFEGSH
YEISIASPDLYCSEITDEDQRKKRGQRITLADLFQADHVHDVGQLNLDSCKVQPEMQKKVNVGTKSGLAFAKKLIPRVKE
DSSPIKNLQRLMRRMLKRKIHPAELDVNVHKSDGLKQPRAVELITNVESDASDSVSLLPIQGATACVH
>Pyrusco1g007870.1
MKIFNWVQKRLHQKVEFAGNVKKTELEVETNHKGTQAFLKQVGLVNVDGLDGWREGILTIGTLGFDTVKPFNSQNEYFVL
ESEEQEHDQENNGFSHCGDDDDEDDEHYDDNFGDEELNPLIFKTFEHSFEDVGSNSDATEKLVDDDHAILTVDGVPLTPY
EGSNNEISIAPPDLYRSEITDDDQRKKRGQRITLADLFQADHVHDVGQLKLDSCKVQPKMQKKVNVRTKTGLSFAKKLIL
RVKEDSSPIKNLQRLMRRMLKRKIHPAEHDVKVDKSDGQKQPGAVELVTKVESDASESVSLLPIQGSTACVH
>Pyrusco7g023350.1
MPQRPNIVARQRSQCTHKHSRWGFALIIGNFAQKNMKIFNWVHKRLHHKDGFSGSVKKTELEMETNDKGTQAFLKQVGLV
DVDGLDGWREGILTIGTLGFNPLKSFNQNEYFVLESEEDDQENNGFPHSDNDDDNDEHYDDNFGDEELNPLMFKTFGHSF
EDVGSNSDAIEKPADDDHAILTVGGVPLTPFEGSHYEISIASPDLYCSEITDEDQRKKRGQRITLADLFQADHVHDVGQL
NLDSCKVQPEMQKKVNVGTKSGLAFAKKLIPRVKEDSSPIKNLQRLMRRMLKRKIHPAELDVNVHKSDGLKQSRAVELIT
NVESDASDSVSLLPIQGATACVH
>Rosch_v2.0_Chr1g0360641
MKIFNWVHKRFHHKVLKDEVAGNGEKIEPESNTDKDTQAFLRQVSLVDGLDQGWRDGILTIGTFGFDPLKPFNNQNDYRV
LESEEDGKEAQEVSHGGGDCDSDEDTDNGEYEELNPLMFTTFGHSFEETESNSEAIVAKPDVILDIDGVPLAPFEGSNEI
STEPDHDSESDQRKRKGERITLADLFMADGHDVQSQLDSRKVQPELKKKMNPRTRNGGLAFAKKLIPRVKEDSTPIKNVQ
RLMRRMLKRKIHPADLDVKKPTSAVELTCTNVETDASESVSLLPIRGATSVH
>Ruboc_07_G07900
MKIFNWVHKRFHHKVLKDGFAGNVEQTEPESNIDKDTQAFLRQVSLVDGLDHGWKDGILTIGTFGFELLKPFNNQNEYSV
LESKEDGKESQQLSRGGDDCDDDDDDEDSDNVKYEELNPLMFTTFGHSFEDMGSNSDAIVEKPDVILAIDGVPLTPFERS
NEISTEADHDSESDQRKNKGERITLADLFMADGHDGQLKLDSSKVVQPDLKKKMNTRTRNGGLAFAKKLVPRVKEDSTPI
KNMQRLMRRMLKRKIHPADIDVKKPTAAVQLISTDVEIDASESVSLLPIQGK
