# Supplementary material for: Building a foundation for gene family analysis in Rosaceae genomes with a novel workflow: A case study in Pyrus architecture genes
Source: Front Plant Sci. 2022 Nov 14;13:975942. doi: 10.3389/fpls.2022.975942 (PMC9702816; doi:10.3389/fpls.2022.975942)
Supplement: Supplementary file 1 [file DataSheet_1.zip › SupFiles/SupFile1_gene_familiy_sequences/946.fna]

>gnl_Ambtr_v1.0_evm_27.model.AmTr_v1.0_scaffold00019.399
ATGGCGGTTCAACTCATGAGCTACAACACCAACAACGCCTACCCCATAATGGAGGACCAAGCCCTGCAAGAGGCCGCATCAGCTGGGATCAGGAGCATGGACCAACTGGTTAAGCTCTTGGGCCGGCAGCCGAACCCGAGCTCGCCCACCGCGGACTGCATGTCCATTACTGACACAACAGTCACCAAATTCAAGAAAGTTATCTCAATTCTCAACAGAACAGGCCATGCTCGCTTCAGGAGAGCACCCACTAATACCCATTCTGCTCCTTTCAGAGAGCCAAACCCTCTTCTGGAGTCAAGGGAATGGAAACCATCGAACCTGGTCTCGATGGCCGAGCTGGCTCCTATTCGATCGAGCCCTGAAATGGCTCAGAAACCCCCATGTCCCAAACCTGTGAGTGCTTGTGAGGTTGTTATGAAAGAGGGGAACAATAACATGGGGTTCAGCCTCTCTGATTCCCCTCCGATGTCTTCCAATTCGAGCTCATTTGTTTCTTCCGTAACTGGAGATGGGAGCTGTTTGGATGGGAAGATTGTGGTCTCAAATGGTAGGCCTCCATTGAGCTCTTCTTATAAGAAGAGGTGCCATGGCCATGAGAAACCAGATGAGAGTTCAGGAAAGTGTGGGAATCCAGGAAGGTGCCATTGCTCTAAGAGAAGGAAGAACAGAGTGAAGAGGAGTATTAGAGTGCCTGCTATAAGCTCAAAGATGGCTGATATTCCACCTGATGAATATTCTTGGAGAAAATATGGACAGAAGCCAATCAAGGGATCGCCATACCCAAGGGGCTATTACAAGTGTAGCAGTGTAAGAGGGTGCCCTGCTAGAAAGCATGTAGAGAGAGCCTCTGATGATCCAGCCATGCTTATTGTGACTTATGAAGGGGAACACAGCCATTCTCGCTCTATATCTGAGAGCACAGGCCTAGTCATTGATTCT
>gnl_Aquco_v3.1_Aqcoe6G312400.1
ATGACTATGAATCTTTTAACAGATTACAATAACATTAATCCAAAGATTGAAATGGAGTCCAAAGATGTTGTAGATGTTAGTGTAAGTGATGATTTCAAGAAGATGATTTCGTTATTAAGTCGAACACGAGTAGGACATGCTCGTTTTAGAAGAGCTCCTCCTTCTCCTACTCATCTATCTTTATCTTCTCCTTCTTGTTTAGAACAAATACCCCAAGAGATGATAACTACTGAGAAAAAAGAGTTGACCATTTCAAAACTTCCACCTCTTCCTCCTCTTACAAGAACCATTTCATTTACTTCTCAACCTTTATCTTCTTCTTCTTCTTCATTGAAGAGGAAATGCTATTCGTCAAACGATACCATTGTTAAGTGCAGAAGTGTAGGGAGTTCTGGAGGTTGCAATTGTTCCAAGAGAAGGAAACGGGGAGTGAAGAAGGTAGTGAAAATTCCATTAATAAGTTTGAAAATGGCAGAGATACCATCAGATGATTTTTCATGGAGAAAGTATGGACAGAAATCTATCCAAGGATCTCCACATCCAAGGGGATATTATAGGTGCAGTAGTGTGAAGAACTGTCCTGCACGTAAACAAGTTGAAAGAGCTTCAGATGAAGGAAAGATGTTGATTGTCACTTATGAAGGAGAGCATAATCATTCCCAGGCAGTCAGTGAAACTATAACTATCAACATCCTTGAATCATCT
>gnl_Aquco_v3.1_Aqcoe7G308900.1
ATGGCGATGGAACTTCTTGGATTTTCAAAGATGGAAGATCAGATCGCGATGCAAGAAGCAGCAACAGCAGGAATTAGAAGTATGGAACATCTAATTCGTACATTATCTCATCAAAATCAACAAAATTCTCAAAACAATCTAAATCAATTAGATTGTAGAGAAATTACTGATTTCACTGTTTCTAAATTCAAGAAAGTAATCTCCATCTTAAATCGAACTGGTCATGCTCGATTTCGTCGTGGTCCTCCATCTTGTTCAACTACTACTCCTTCATCATCATCTTCACCTCAATCTACTTCTGAAATTCCGCAAATCTTATCTCTAACACCAACTCCAAAACCACAAACACAACAACACCACCACCACCTTCAACAACAACAACAACAACAAAAAATCTTCTTTCATCCTCAATCACAACAACAACAGCAAAATGTTACTTTTGATTTCACTAAACCAAATCTAGTTAACTCATCTAGTCCTAATTTGAGTGAAGTTTCAACAAATCAGTTTAGTAAAAATAGTTGTAGTACTATATCACCTCCGATCTCTACTTCTGGTAGTTCTTCTTTTATGTCTTCAATTACTGGAGAAGGTACTGTCTCTAACGGAAAACCTCTGTTTGCACCTCCGGCTCCGACGATGTCGGCCGGAAAACCACCTCTTGGTTCATCTTGCCGGAAAAGGTGCCATGAAAATGACCTCTCTGCTAAATACACTGTTTCAGGAAGCCGTTGTCATTGCTCTAAAAGAAGGAAATCTCGTGTGAAAAATACAATTAGAGTTCCAGCAATTAGTTCAAAGATGGCTGATATTCCTGCAGATGAATATTCATGGAGAAAATATGGTCAAAAACCTATCAAGGGATCACCTTTCCCACGAGGTTATTATAAGTGCAGTACAATGAGAGGATGTCCAGCAAGAAAACATGTTGAAAGAGCACAAGATGATCCAACGATGCTGATAGTAACTTATGAAGGTGAACACCGTCATCCACAAGCATTAGATACAGTTGGAAAAGTTGGGATGGTTCTTGATTCCTCATCAATTGAGAAGAAGAAGAGAGAAATC
>gnl_Aquco_v3.1_Aqcoe5G143700.1
ATGGCTGTAGAACTAATGATGGGGTTTAGAAATATTGATAATGGGTTTTCTTCTTCGTCATCTTCTTCTTTAAAGAATAATATTATTGAAGAGAATAATGCAGTAGTAGAAGAAGCTGCATCAGCAGGACTTGAAAGTGTTGAGAAACTTATTGGATTGTTATCTCAAAGACAAGTACAATATCAACAAGCTTCTGTAGAGAAAAATTCTAAAGTTGCTATGGAGATTGAAATGGATTGTAAAGTTGTTACTGATTTAGCTGTTAATAAGTTTAAAAAAGTTATTTCTTTATTAGGTAGAACTAGAACAGGGCATGCTCGTTTCAGAAGAGGTCCTTCTCCTATTTCTTCTCCACCAACATCACAACCTCAATCTTTTCAACAACAACAACAACAACAACAAGCTCCTTTTCCTCAACAAATACAACTGAGTCATCATGAAGTTATTGAATCGGTTAAAGAAGAGAAACAACAGTGTTCTGGTTCTAGAATCTATTGTCCTACACCGATCCAAAGGCTTCCACCTCTTCCCCATCATCATCAATACAATAATCAGCATCCTTCTCATCAAAGCAATTCCAATGGTAATCAATCATTTGGGGTTGTAAAGAATGGTGTTTTAGAAAGGAAAGAATCTTCAAAGACGATAACTTTCGCTTCTTCTCCACAGATTTCTGCTTCAAATTCATTTATGTCTTCATTAACAGGGGATACAGATAGCAAACAACCTTCATCTTCATCTGCTTTTCAAATAACAAATCTTTCTCAGATTTCTTCTTCTTCTGGTAGACCACCTTTATGTTCTTCGATGAAGAGAAAGTGCAGTTCTTTAGATGAAGGAGGTGCTAAGTGTGGTGGTGGAACAGGAAGGTGCCATTGTTCAAAGAGAAGAAAATCTAGAGTGAAGAAGGTAGTAAGAATACCTGCAATTAGCTTGAAGATGGCTGATATCCCACCAGATGATTTTTCTTGGAGAAAATATGGACAGAAACCCATTAAAGGATCTCCTCATCCAAGAGGATATTACAAGTGCAGTAGCTTAAGAGGTTGCCCTGCACGTAAACATGTTGAAAGAGCTTTAGATGATCCAACAATGCTGATAGTCACATATGAAGGTGAACACAACCATTCTCACTCAGTTACTGACACAGCTGGTATCATCCTTGAATCGTCT
>gnl_Arath_TAIR10_AT2G24570.1
ATGACCGTTGATATTATGCGTTTACCTAAGATGGAAGATCAAACGGCTATACAAGAAGCTGCATCACAAGGCTTAAAAAGCATGGAACACTTGATTCGTGTCCTCTCTAACCGTCCCGAAGAACGTAACGTTGATTGCTCTGAGATCACTGATTTCACAGTTTCTAAGTTCAAGAAAGTTATCTCTCTTCTTAACCGTTCCGGTCACGCCCGGTTTAGACGTGGTCCGGTTCATTCCCCTCCTTCCTCCTCCGTTCCTCCACCGGTGAAAGTGACAACTCCGGCTCCCACTCAGATCTCTGCTCCAGCACCGGTTAGCTTCGTTCAGGCAAATCAACAAAGCGTGACGTTAGATTTCACTAGACCGAGCGTTTTTGGCGCTAAAACCAAGAGCTCGGAGGTTGTTGAGTTTGCTAAAGAGAGCTTTAGCGTATCTTCTAACTCTTCTTTCATGTCTTCTGCGATCACCGGTGATGGAAGTGTCTCTAAAGGCTCTTCGATCTTTCTTGCTCCGGCTCCAGCGGTGCCAGTGACTTCCTCCGGGAAACCGCCGCTTTCTGGTCTTCCTTACAGGAAGAGATGCTTTGAACATGACCACTCTGAAGGCTTTTCCGGCAAGATCTCTGGCTCCGGCAACGGCAAGTGCCATTGCAAGAAAAGCCGAAAAAATCGGATGAAGAGAACCGTGAGAGTACCGGCGGTAAGTGCAAAGATCGCCGATATACCACCAGACGAATATTCATGGAGAAAGTATGGACAAAAACCGATCAAAGGCTCACCACATCCACGGGGTTATTACAAGTGTAGTACATTTAGAGGATGTCCAGCGAGGAAACACGTGGAAAGAGCTTTGGATGATTCAACGATGTTGATTGTGACGTACGAAGGAGAGCACCGTCATCACCAGTCCACGATGCAGGAGCATGTAACTCCTAGCGTGAGTGGTTTGGTGTTTGGTTCGGCT
>gnl_Arath_TAIR10_AT2G23320.1
ATGGCGGTGGAGCTCATGACTCGGAATTACATCTCCGGCGTCGGAGCTGATAGCTTCGCCGTTCAAGAAGCAGCTGCTTCAGGACTCAAAAGTATCGAAAATTTCATCGGTTTAATGTCTCGTGATAGCTTTAACTCTGATCAGCCATCTTCTTCTTCCGCCTCCGCCTCCGCCTCCGCCGCCGCAGATCTTGAATCAGCTCGTAACACAACGGCGGACGCGGCTGTTTCAAAGTTTAAAAGAGTCATATCTCTCTTAGATCGAACTCGAACCGGACACGCCCGGTTTAGACGTGCTCCGGTTCATGTTATTTCTCCGGTTCTTTTACAAGAAGAACCAAAAACGACGCCGTTTCAGTCTCCTCTTCCTCCTCCGCCGCAAATGATCCGAAAAGGTTCGTTTTCTTCATCGATGAAAACGATTGATTTCTCATCTCTCTCCTCTGTAACAACGGAATCAGACAACCAGAAGAAGATTCATCATCATCAACGTCCCTCTGAAACGGCGCCGTTTGCGTCTCAAACTCAAAGCCTCTCCACGACGGTCTCGTCTTTCTCAAAATCAACAAAGAGAAAATGTAACTCTGAGAATCTTCTCACCGGAAAATGCGCTTCCGCTTCTTCCTCCGGTCGTTGTCATTGCTCGAAGAAAAGAAAGATAAAACAGAGGAGAATAATTAGGGTTCCGGCGATAAGTGCAAAAATGTCCGATGTACCACCGGACGATTATTCATGGAGGAAATACGGACAAAAACCAATTAAAGGATCTCCACATCCAAGAGGATATTATAAGTGTAGTAGCGTAAGAGGTTGTCCAGCACGTAAACATGTTGAGAGAGCAGCTGATGATTCGTCCATGTTGATTGTTACTTATGAAGGAGATCATAATCATTCTCTCTCCGCCGCTGATCTCGCCGGAGCCGCCGTTGCTGATCTTATTTTGGAATCGTCT
>gnl_Arath_TAIR10_AT4G24240.1
ATGACTGTTGAGCTGATGATGAGCAGCTACAGCGGCGGCGGAGGAGGAGGTGATGGTTTTCCTGCAATCGCCGCGGCGGCGAAAATGGAAGATACCGCTTTGAGAGAAGCTGCTTCTGCAGGGATTCACGGTGTGGAGGAGTTTCTTAAACTGATCGGTCAAAGTCAACAACCAACGGAGAAGAGTCAGACGGAGATAACCGCGGTGACTGACGTCGCCGTTAACAGCTTCAAGAAGGTCATTTCTCTACTCGGTAGATCTAGAACCGGACACGCTAGATTCAGACGAGCTCCCGCGTCAACGCAAACGCCGTTTAAGCAAACGCCGGTGGTTGAGGAGGAGGTGGAGGTGGAGGAGAAGAAGCCAGAAACAAGCTCCGTGTTAACAAAACAGAAAACAGAGCAATATCACGGTGGTGGATCTGCGTTTAGAGTTTATTGTCCAACACCAATTCATCGTCGTCCTCCTCTATCACACAATAACAACAACAATCAGAATCAAACAAAGAACGGTTCGTCTTCTTCATCTCCTCCGATGCTCGCAAACGGAGCACCGTCAACGATAAACTTTGCGCCGTCACCACCAGTCTCAGCGACGAACTCATTCATGTCTTCTCATAGATGTGACACCGATAGTACTCACATGTCATCAGGATTCGAGTTCACTAACCCATCTCAGCTCTCTGGTTCGAGAGGTAAACCTCCTTTATCATCAGCTTCGTTGAAGAGAAGATGTAATTCATCTCCCTCAAGCCGTTGCCATTGCTCCAAGAAAAGGAAATCAAGAGTAAAAAGAGTGATTAGAGTTCCAGCAGTAAGTAGCAAAATGGCTGATATACCATCAGATGAGTTTTCATGGAGAAAATATGGTCAAAAACCAATCAAAGGCTCTCCTCATCCTCGGGGATATTACAAGTGCAGCAGTGTAAGAGGTTGTCCGGCGCGTAAGCATGTGGAGCGTGCACTAGATGATGCGATGATGCTAATCGTGACGTACGAAGGAGACCACAACCATGCTTTGGTTCTCGAGACGACGACGATGAATCATGACAAAACTCTT
>gnl_Arath_TAIR10_AT4G31550.1
ATGGCCGTCGATCTAATGCGTTTCCCTAAGATAGATGATCAAACGGCTATTCAGGAAGCTGCATCGCAAGGTTTACAAAGTATGGAACATCTGATCCGTGTCCTCTCTAACCGTCCCGAACAACAACACAACGTTGACTGCTCCGAGATCACTGACTTCACCGTTTCTAAATTCAAAACCGTCATTTCTCTCCTTAACCGTACTGGTCACGCTCGGTTCAGACGCGGACCGGTTCACTCCACTTCCTCTGCCGCATCTCAGAAACTACAGAGTCAGATCGTTAAAAATACTCAACCTGAGGCTCCGATAGTGAGAACAACTACGAATCACCCTCAAATCGTTCCTCCACCGTCTAGTGTAACACTCGATTTCTCTAAACCAAGCATCTTCGGCACCAAAGCTAAGAGCGCCGAGCTGGAATTCTCCAAAGAAAACTTCAGTGTTTCTTTAAACTCCTCATTCATGTCGTCGGCGATAACCGGAGACGGCAGCGTCTCCAATGGAAAAATCTTCCTTGCTTCTGCTCCGTTGCAGCCTGTTAACTCTTCCGGAAAACCACCGTTGGCTGGTCATCCTTACAGAAAGAGATGTCTCGAGCATGAGCACTCAGAGAGTTTCTCCGGAAAAGTCTCCGGCTCCGCCTACGGAAAGTGCCATTGCAAGAAAAGCAGGAAAAATCGGATGAAGAGAACCGTGAGAGTACCGGCGATAAGTGCAAAGATCGCCGATATTCCACCGGACGAATATTCGTGGAGGAAGTACGGACAAAAACCGATCAAGGGCTCACCACACCCACGTGGTTACTACAAGTGCAGTACATTCAGAGGATGTCCAGCGAGGAAACACGTGGAACGAGCATTAGATGATCCAGCGATGCTTATTGTGACATACGAAGGAGAGCACCGTCATAACCAATCCGCGATGCAGGAGAATATTTCTTCTTCAGGCATTAATGATTTAGTGTTTGCCTCGGCT
>gnl_Betvu_v1.2_Bv1_015670_ettr.t1
ATGGCGGTTGAATTGATGATGGGGGCATACAAGAGTAGTACTGATAGTTTTGCTGCACGGATGGAAGAGAATGCTGTCCGTGAAGCTACATCTGCTGGTCTTCAAAGTGTCGAAAAACTCATCAAATTACTCTCACAAAATGAACATCTTCATCAACAACACCATCAACAACAAACACAACAACAGAATAATGATTCTGATTACAAGGTTGTTGCTGACCTTGCAGTTAATAAGTTCAAAAAAGTCATCTCTCTCCTCGACCGCAATCGCACCGGCCACGCCCGCTTCCGCCGTGGCCCACTCAATAATCAACAACAACAACAACAGCAGCAACAACAACAACAACAGCAACAACAACACCCGCAACAACAACAACAACAACAACAACAGCAACAACCGCAACAACAACAACAACAACAACAACAACAACCGCAACAACAACAACAACAACAACAACAGCAACAACCGCAGCAGTTGATGTTAGAAAGCAAGCCATCACATGGTTCAGCTTTCACAAGGGTATACAGTTCAACAACACAGATCCAACGACTACCACCGTTGCCGCACAGTAACTTCCATAGTTCAGCTGTTGGGGTACCGAAGCAAATAGAGAGGAAAGATTCATCAACAACTATTAATTTCTCATCATCACCTGCTATGTCGGCAACTAATTCTTATATCTCATCGTTAACTGGTGATACTGATAGTGTTCAACCTTCAATGTCTTCTGGGTTTCAAATTACTAATTTGTCACAGGTTTCATCTGTTGGAAATGGGAAACCTCCACTTTCTTCTTCTTCTTTAAAGAGGAAGTGTAATTCCATGGATGATTCTAAGTGTGCTGGATCTTCTGGCCGTTGCCATTGCCCCAAACGAAGGAAGTCAAAAGTAAAGAGGGTGGTAAGAGTAGCAGCAATAAGTTTGAAGATGGCTGATATTCCACCAGATGATTATTCATGGAGAAAATACGGTCAGAAGCCAATCAAAGGATCTCCCCACCCAAGAGGGTACTACAAATGTAGTAGCGTGCGGGGATGTCCAGCGCGTAAACATGTGGAGCGCGCGTTAGATGATTCATCGATGTTGATCGTGACCTACGAAGGAGATCATAGCCACCCGCAGTCTGTTACCGACGCTACAGTTGCTGCAGCCCTTGTACTAGAATCATCT
>gnl_Betvu_v1.2_Bv2_045310_ztfc.t1
ATGGAAGATGAAGTAGCCATAGAAGAAGCTGCATCAGCTGGAATGAAATCCATGGAACAATTGCTTCGACTTTTATCATCTTCATCTTCTCAACCTCAACGTGAAGCTGAGTGTAGAGAAGTTACAGAAGCAACAGTTGGTAAGTTTAAGAAACTCATCTCTGTTCTTAATCGTACTGGTCATGCTCGTTTTCGTCGTGCACCTAATCTTTCTCTCTCCTCTGACTCGTCAAACTCAACTGATTCACCTCCTCCTCCTTCTTCTTCATTTCAACCACCAGTACAACCACAGCTTGCAATTTCTCAACCAGAGAAACCAATTCCTGTGAGAGTTGTTAGACAATCTCACCAACCAGTTACTCTAGATTTTACAAAACCTAACCCTAACCAGTGTACTTCTGTTTCTAATTCGGCGTCGTTTAGTATTTCATCATCGGCGAATTCATCGTCGTTTTTATCTTCGATTACTGGTGAAGGAAGTGTTTCTAATGGAAAACAATTTGGAATTGGATCTATGTTTGTTCCTCCTCATCCTCCTTCATCTTCTTCTGGTTTCTCCGGAAAACCTCCGCTCTCTAATTCTTCATCTTCTCATCATAATAAAAGTTGTCATCATCATCATCACCGACATCAAGAATATTCCGATGATTTTTCCGGCAAACTTTCCGGCTCTACTCGCTGTCACTGCTCCTCCAAGCGTAAGAAATTGAGAGTGAAGAAAACCATCAGAGTTCCTGCTATTAGCTCTAAAACTGCTGATATTCCTGCTGATGATTTTTCTTGGAGAAAATACGGCCAAAAACCAATCAAAGGATCTCCTTACCCACGAGGATATTACAAGTGTAGCACAGTAAGAGGATGTCCGGCGAGAAAGCATGTAGAAAGAGCAACAGATGATCCAACGATGTTAATTGTAACTTATGAAGGAGAACACCGACACTCACCTGTACCTGCATCACACGATAACATTTCTCACCATCTACCAGTGGTCCCCACTACTGCATCACCGGCATGGTTGGTCCCTTTGCAGTCTCACTCTATTTTGACTTTGTCTGAC
>gnl_Betvu_v1.2_Bv6_127320_cktt.t1
ATGGCAGTAGATCTCATGCTTGGCACTTCTTCTTCTTCTTCTTCTAAACTCTCTCTTTCTCTCTCCTCTTCTCACATGGAGGAAGCCATTGCTCATGAAACTGCTGCTGGTCTTCAAAGTGTTCATAATTTCCTTCAACTTCTCTCTCTTAAACAACAACAACCTCAAAATCATCAAACCTCCGCCACGTCAGCATCTCTTACTACTATTAACAACAATAATAATAGTAATAATATGGAGATTGATTTGAACTGTCAAGTGGTTGCAGACGACGCCGTTTCTCGGTTCAAGAAAGTAATCTCTCTCTTGGGCCGGGCTAGAACGGGCCATGCCAGGTTCCGTCGGGGGCCCGTACTTGAGATTAACCCGCAGCAGAACGGTGTCGTTTTATGTCCTAAGCCTCTTCAACAAGTGCCGCCTATGATGAGAAGAGTAATACTCAATAATAATACTAATCATAATAATAACAACGGCTATGATTATACTGTAGTACCACCGACGGCTACGATCAATTTCTCGTACTCATCTCCCGTTATATCGGCGGGTAATTCCGTGAAGTCAACGTTGACCGGCGAGATGGAGATGAAGCAGGAGAATTTCACGAATCATAATAATAATAATATTAATAATAATAATACAGTAACTCCTAGTCCAGCTACTACAACAACAACTACTACTACAACGACGTCGTTTCAGATGACGAATTATTCCGGGGTTGTTTCGTCGGTGGGTAGACCGCCTCTTTCTCATACGTCGTCGTTTAAGATTAGGAAGTGTTATTCCGAAAATGGCAAGTGTGGTGGGCCATCTGGTCGTTGTCACTGTTCTAAGAAGAGAAAAATGAGGGTAAAGAGAATAGTGAGAGTACCAGCAATAAGTTCAAAGATGGCAGATATACCACCAGATGATTACTCCTGGAGAAAGTATGGTCAAAAACCTATTAAAGGTTCTCCACATCCAAGAGGATACTACAAATGCAGTACAGTAAGAGGATGCCCAGCAAGGAAACATGTAGAGAGGGCATTGGATGATCCAAATATGCTAATAGTCACCTATGAAGGCGAGCACAACCACACTCTCTCCGTCGTCGAAACATCCAGTCTCATCCTTGAGTCTTCT
>gnl_Carpa_v0.4_evm.model.supercontig_21.159
ATGGCTGTGGAGTTGATGATGGGTTACGGTGGTGATAGTTTCGCAGCGGCGTCGCCGGCGAGGATGGATGAGAATGCTCTGCGGGAGGCGGCATCGGCTGGAATTCAGGGTGTTGAGGAGGTGATAAGATTGCTTTCTCAAAGTCAACCGAGAGATAAGCAACAGCTGTATCAGGAATCCTCGCCGTCGTCCTCGTTAAGCCCACCGCCAGCGGTGGAAATCAAGGCTGTTGCAGATGTAGCTGTGAACAACTTCAAGAAGATGATATCTCTGCTGGGTCGATCTAGAACTGGCCATGCTCGGTTCAGAAGAGCTCCTGCCGTCCAGATTCACCCCCAGCAACAACCAGAACAGCAGCAGCAATCCCAGCCAAAGTTTCAAACGCAGAGCAATCACCAAGACCCAGGTCCATCTGTTTCTGTTCCGTCGGCCACGTATCATCAAACGACAGAGCAAGGTTCTGCTTTCAGAGTCTATTGTCCAACTCCCCTTCATCGTCTACCTCCTCTGCCCCACAATCACCACCACAACAAGTCCAATCCTCATCTGGGGGTGACCAAGAGCGGATTCGTGGAGAGAAATGATGCTCATGGCACAATCAATTTCTCACCATCTCCATCAATTTCTGCCGCGACTTCTTTCATGTCGTCCTTAACTGGGGAAACGGATAGCATACAGCGATCTTTATCTTCTGGTTTTCAGTTCACAAACCCATCTCATGTTGCGTCCTCTGGCAAGCCTCCTTTGTCATGTTCTTCTCTCAAGAGGAAGTGCAGTTCCATGGACGATGCTGCTCTCAAGTGCGGTTCATCTTCTAGTCGATGTCATTGCTCCAAGAAAAGAAAATCAAGGGTAAAGAGAGTAATCAGAGTTCCTGCAATTAGCAACAAGATGGCTGATATTCCACCCGATGATTATTCTTGGAGAAAATATGGCCAGAAACCAATCAAAGGCTCTCCTCATCCAAGGGGATATTACAAATGCAGTAGCGTCAGAGGGTGTCCTGCTCGGAAACACGTGGAGCGCGCTCTAGACGATCCCATGATGTTGATTGTAACATACGAAGGCGATCACAACCATACCCAACCAGCCGCCGAGATGCCGGCGGCGATTGTCCTGGAGTCATCG
>gnl_Carpa_v0.4_evm.model.supercontig_55.104
ATGGCTGTGGAGCTCATGATGGGTTACAGAGGCGATAGTTTTACAGCCAAAATGGAAGACAACGCTGTTCAAGAAGCCGCGGCATCTGGACTCGAGAGCGTTCAGAAGCTCATCAGATTGCTCTCGCAGCAAGAAACCAATATCCATCTTCATCACCATCACCATCAACAACACCAACACCAACACCAACACCAACACCAACAATCGTCTTCAACCTCCAGATCCTGTGCTGTTGACTTGGAAATGGACTGCAAGGTCGCCGCAGACGTCGCCGTTTCAAAGTTTAAGAAAGTCATCTCCCTTCTCGGTCGAACCCGAACGGGTCACGCGCGTTTCAGACGGGCCCCCGTCATGTCCAAGAACACTGACTCCACTACCAGTAGCCATGGCCAGCAGAATCAAGCTCCGGAAACTAAGGTGTATCACGCTACGCCGATCCAGCAGATTCCGCCTTTTTCTCCGCATCAGCCACGCGATTTCTCTGTCTTGGTGCCCAAGAGTGGAGTAGTCGAGAGAAAAGATTCATCGTCTGCGACGATTAATTTCTCGTATTCCTCGCCTGGGAATTCCTCTTTCCTATCGTCTTTGACGGGAGAAAACACTGAGAGCAAGCACCAACCACCACCACCGCCCCCTTCCTCCTTGTCGGCGCCGTTCCAGATTACGAATCTCTCTCAGGTCTCCTCAGCCGGTAAGCCGCCGCTCTCTTCTTCTTCTTCTCTGAAGAGAAAGTGCAGCTCCGACAACTTGGGCTCCGGCAAGTGCGGCAGCACCTCCACTCGCTGCCATTGTTCCAAAAAGAGCAGGAAGCTGAGATTGAAGAGGGTGGTTAGGGTTCCGGCGATAAGCTTGAAGATGGCGGATATTCCACCAGACGATTACTCTTGGAGAAAATACGGACAGAAACCCATCAAAGGATCTCCTCATCCGAGGGGATACTACAAGTGCAGCAGCGTGAGGGGATGTCCGGCGAGAAAACACGTAGAGAGAGCTCTGGACGATCCGTCGATGCTAATTGTGACCTACGAAGGAGAACATAATCACAGTCTCTCAGTTGCAGAGGCTAGTAATCTCATCTTAGAATCATCT
>gnl_Carpa_v0.4_evm.model.supercontig_768.1
ATGGCCGTCGATCTCATGAGCTTTCCGAAGATGGACGATCAAACGGCCATACAGGAAGCGGCATCCCAAGGCCTGAGGGGCATGGAGCACCTGATCCGACTATTGTCTCACCAACCTAACACTGAAAATCATGTGGACTGCACGGACTTGACTGACCTCACTGTTTCCAAATTCAAAAAGGTAATTTCCCTCCTCAATCGGACCGGTCACGCGCGCTTCCGGCGAGGGCCCCTTCAGTCTTCCTCTTCATCCTCCTCGCCCTCCTCATCGTCAGCTTCTCTTTCTCTACCTCACTCTCAAACTCTAACCCTAGCGCCGGCGACCGTGCACCCGGCACCGTTCAACACTCAGGTTGTTAATCCGTCCGCAGTCACTGCTCCGGCAAGTTTCGTTCAATCACATCCGCCACAGAGCTTGACTCTTGACTTTACAAAACCTAATCTGTTTGGTTCTAAAACGAAGAGCGCTGAGCTTGAGTTCACCAAGGAAAGCTTTAGTGTCTCGTCCAGCTCCTCTTTTATGTCTTCTGCTATCACTGGAGACGGCAGCGTTTCGAACGGGAAGCAAGGGCCGTCGATCTTCTTGGCGCCGGCGGCACCGTCCTCTGGGAAGCCTCCTCTGTCGGCGGCACCGTACAAGAAAAGGTGCCACGAGCACGAACACTCCGATGATATGTCTGGCAAGCTCTCCGGATCCGCCAGCGGCAAGTGCCACTGCTCGAAAAGAAGGAAAAATCGCGTGAAGAGAACCATCAGAGTCCCAGCTATCAGTTCCAAGATCGCCGATATTCCACCGGATGAGTATTCTTGGAGAAAGTACGGTCAGAAGCCGATCAAAGGCTCACCACACCCACGGGGTTACTACAAATGCAGTACAGTGAGGGGCTGCCCAGCGAGGAAACACGTGGAGAGGGCCGTAGACGATCCGAGTATGCTTATCGTTACGTACGAAGGGGAGCACCGTCACACTCAACCCGCGTTACAGGATAACGTTGGGCTTGTCTTCGAGTCAACG
>gnl_Elagu_v2.0_p5_sc00005.V1.gene1006
ATGGCCGTTGATCTGATGGGCTACGCGAAGGTGGACGACCAGATCGCGATCCAGGAGGCCGCCTCCGCGGGCCTCCGGAGCTTGGAACACCTGGTCTTCCAGCTTACCCACCAGAAGTCGCCGTCCGATTGCAGGGATATTGCCGATCAGACGGTCTCCAAGTTTAAGAAGGTCATCTCCATCCTCAACCGGACAGGCCACGCCCGCTTCCGCCGTGGGCCGCCGGCCGCAGCCACTCCGGTCGCTGCGCCGACCCTCAACCTGGCCTCGGCGCCGCTGCAGGTGCGCCAGACCCAGTCCCTCCCTCCGCCGCCGCCTCCTGCGGCGCCGCATGCCCTAACCCTGGACTTCACAAAGCCCGATCCGACTCCGTGCCGTGAGACTGCTGCCGTTCAGTACTCCAAGGAGAGCTTCAGCATCTCGGCCCCACTTTCATCGGCGAGCTCCTCCTTCCTCTCGTCGATCACCGGCGACGGCAGCGTCTCGAACGGTAAGCAGGGCTCGTCCCTCCTCCCTCTGGTCGCCCCTGCCGCCTCCGCGGGCAAGCCACCGCTCTCGTCCTCCTCCAAGAAGAAATGCCACGGCCACGCCCACTCCGAGGTCGCCGGTGGCAAGTACGCCGCTTCCGGTGGCCGCTGCCATTGCTCGAAGAGAAGG
>gnl_Elagu_v2.0_p5_sc00005.V1.gene1007
ATGGCCGATATCCCGCCGGACGAGTTCTCGTGGCGGAAGTACGGGCAGAAGCCGATCAAGGGCTCCCCTTATCCGAGGGGCTATTACAAGTGCAGCAGCGTGAGGGGGTGTCCGGCGAGGAAGCACGTGGAGAGGGCGCCGGACGACCCATCGATGCTGATCGTGACGTACGAGGGGGAGCATCGGCACACCCAGAATCCTGTGCCGCTGTCCACCGATAAACTCATGATGGAGTCTTCTCCT
>gnl_Elagu_v2.0_p5_sc00019.V1.gene578
ATGGCCGTTGATCTTATGGGCTACTCTAAGATGGACGACCAGATCGCTATCCAGGAGGCGGCGACCGCCGGCCTCCGGAGCATGGAGCACCTCATCTTCCAGCTCTCCCACCACAAGTCCCCGCAGCTCGACTGCCGGGAGATCGCCGATGTCACCGTCTCCAAGTTCAAGAAGGTGATCTCCATCCTCAACCGCACCGGCCATGCTCGCTTCCGGCGGGGCCCCACGGCGGCGCAGGCTCCCCAGACCCGGACCCTCGCGCCGATTCCCCTCCAGTCGCAGCCAATCCAGCCGGCAGCACCGCACCCGCCGCCTCCTCCTCCTCCCCAGACCCTGACGCTGGACTTCACCAAGCCGAACCCGGGCACGTACCCCCTTGTCGTCGAAGGCGGCGAGACCGCCGCCAGCCAGTACACCAAGGAGAGCTTCAGCATGTCGAACCCGATGTCCTCGGCGAACTCGTCGTTCATGACGTCCATCACCGGCGATGGCAGCGTCTCCAACGGTAAGCAGGGGTCATCCCTGCTCTTCAACCCTGTCACCCCTTCCGCCGGCAAGCCGCCGCTGTCCTCCTCTTACAAGAAGAAGTGCCACGAGCACGCCCATTCCGAGTACGTTCCCGGCGGCCGCTGCCACTGCTCCAAGAGAAGGAAGTCTCGGGTGAAGAAGACGATCAGAGTTCCGGCGATAAGCGCGAAGATGGCCGACATCCCTCCTGATGAGTATTCCTGGCGCAAGTACGGGCAGAAGCCCATCAAGGGCTCCCCCTACCCGAGGGGTTACTACAAGTGCAGCAGCCTGAGGGGTTGCCCGGCGAGGAAGCACGTGGAGCGGGCGCCCGACGACCCATCGATGCTGATCGTAACGTACGAGGGGGAGCACCGCCACACCCAGAACCCTGTACCCGAGTCCACGGAAGCTCTCGTCTCATATTCGACTCCTCCTGATGGGAATTGTGGGGAAGGGGAGGGGAGGCGGCCCCGGATTTGGTCGTGGAGGCCGTTTTCGGAAGGCGGATTTGAGACTGGTTTCGCGTCCGGGTGCCTCGTTGCTTCGTCCGTTGTTCCGGGCGGAGGTCAGAGGGCGCGGGGCCCACGGGCCGTAACTGAACGTTGTGTGGGAAGCGGCCGAAAGAAAGGGGGTGGAGGAGGTGGATGTGGGTGGTGGGTCCCGGTGGCCGCTGCCCCTCCCTTGTCACCGTTGACCGGCGTCAGCTTTTCTAAATCCAGCCGTGAACTG
>gnl_Elagu_v2.0_p5_sc00020.V1.gene382
ATGGCTGTTGACCTGATGGGCTACGCGAAGATGGACGACAAGATCGCGATCCAGGAGGCGGCTTCCGCTGGGCTCGGGAGCTTGGAGCACCTGGTCTTCCAGCTCTCCCACCAGAAATCGCCGTCCGACTGCAGGGAGATCGCCGATCAGACGGTCTCCAAGTTCAAGAAGTTCATCTCGATTCTCAACCGGACCGGCCACGCCCGCTTCCGCAGAGGGCCGCCTCCGACGGCGCAGCCCCTGACTTTCTCCCCGGCGGCGCCGCCGCAGGCGAAGCAGCCACAGCCGCCCCCTCCGCCTCCGCCGGCCCCCCAGGCCCTAACCCTGGACTTCACCAAGCCCAACCCGACCCCGTGCACCGGGATAGCCGCCGTCCAGTACTCAAAGGAGAACTTCAGCATCTCGGGCCAGCTCTCGTCGGCGAGCTCCTCCTTTCTCTCGTCGATCACCGGCGACGGAAGCGTCTCCAACGGCAAGCAGGTTTCGTCCGTCCTCCCTCCGGTCGCCCCCGCGGCCTCCGCCGGCAAGCCGCCGCTCTCGTCCTCCTACAAGAAGTGCCACGGCCACGCGCATTCTGAGGTGGCTACCGGAAAGTACGCTGCCTCCGGCGTTCGCTGCCACTGCTCCAAGAGAAGG
>gnl_Elagu_v2.0_p5_sc00077.V1.gene442
ATGGCCGTTGATCTGATGGGCTACTCGAAGATGGACGACCAGATCGCGATCCAGGAGGCGGCCACCGCCGGGCTCCGGAGCATGGAGCACCTCATCTTCCAGATCTCCCACCACAAGTCCCAGCAGCTCGACTGCCGCGAGTTCACCGATCTCACCGTCTCCAAGTTCAAGAAGGTCATCTCCATCCTCAACCGCACCGGCCACGCCCGCTTCCGCCGCGGCCCAACGGCGGCGCCTCCGCCGGCTCCCCAGACCCTGACCCTAGCCCCGATTCCCCTCAAGGCGCAGCCAACCCAGCCGGCGGTGCCGCCTCCGCCTCCCCAGACCCTGACGCTGGACTTCACCAAGCCGAACCCGGGCCCCTGCTCCGTCGTCGTTGGTGGCGGCGAGATCGCCACCAGCCAGTACACCAAGGAGAGCTTCAGCATCTCGACCCCGATTTCTTCGACGAACTCGTCGTTCCTGTCGTCCATCACCGGGGACGGCAGCGTCTCCAACGGCAAGCAGGGATCGTCCCTTCTCCTCCCTCCAGTCGCCCCCTCTGCTGCCATCTCCGCCGGCAAGCCGCCCCTCTCGTCCTCCTACAAGAAGAAGTGCCACGAGCACGCCCACTCCGAACTTGTCTCCGGCAAGTACGCCGTCTCCGGCGGCCGCTGCCACTGCTCCAAGAGAAGAAAATCTCGAGTGAAGAAGACGATCAGAGTGCCGGCGATAAGCACGAAGATGGCCGACATCCCTCCTGACGAGTACTCGTGGCGCAAATACGGGCAGAAACCCATCAAGGGCTCCCCTTACCCGCGGGGCTACTACAAGTGTAGCAGCCTGAGGGGCTGCCCTGCGAGGAAGCACGTCGAGCGGGCGCCCGACGATCCTTCGATGCTGATCGTAACGTACGAAGGGGAGCACCGCCACACCCAGAACCCTGCATCCGAACCCACCGATTCTCTCTTGTTCGCCTCCTCCCGGGAGATC
>gnl_Eucgr_v2.0_Eucgr.C00077.1
ATGGCAGTAGACTGCGTCAAGATGGTGGACAACGAGCGGGCCATCCAGGAAGCGGCCGCGGCCGGGCTCAAGAGCATGCAGCATCTCATCTCCTTCCTCTCTTCTCCCCCCCAACCCAGCTCCAACCCGGATCCCCACCACCACCACCACCTCCAGCAGCCCTCCGATTCGGCCGCTCACCTCACCGACTTTACCGTCTCCAAGTTCAAGCAGGTCATCTCCCTCTTGAACCGCACCGGCCACGCCCGCTTCCGCCGCGCCCCGCAGCCGCCCCTCCCTCTCGATCTCGTCCTCGAATCCAAGCCCGACCCCCCGAAGCCGGCGACCAAGCCCCTGAGCCAGGCCCACCCCTCGCTGTGCCAGTCCCAGTCGCTGTCGCTGTCGCCGTCCCAGGACTTCTTCAGCATGTCTCAGCCCATGTCGTCCGCCACCTCGTCCTTCCTCTCCACCATCACCGGCGACGGCAGCGTCTCCAACGGCAAGCAGGGGCTGTCGCCCCCCACGATGTCCGCCGGGAAGCCGCCTCTGGCGTCGACCCACAGGAAGAAGTGCGCGGAGGAGGCCCTCTCCGCCGGGAGATGCCACTGTTCGAAGAAGAAGAAGCACAGAGTGAAGAGGGTCGTTAGAGTGGCGGCGGAGACAGCGGCGGACCAGTACACGTGGAGGAAGTACGGTCAAAAGCCCATCAAAGGGTCGCCATTCCCACGAGGGTACTATAGGTGCAGTAGCGTGAGAGGATGCCCGGCGAGGAAGCACGTGGAGAGAGCCCAGGACGATCCGAGGCTGCTGGTCGTGACGTACGAGGGGGAGCACCGTCACTCCGTCTCCAACGCCATCTCCTACGGCTCGATGCCCGACGCT
>gnl_Eucgr_v2.0_Eucgr.C04011.1
ATGGCGATCGAGCTGCATCTTGGCTTCTCCAAGATGGAGGATCACACGGCGATACAGGAGGCCGCGTCTCAGGGGCTGAAGACCATGGAGCACCTGATCGGCGTCCTCTCCCGCCAGAACCTCCACCACCCCGGCGCCGTCGACTGCACCGACCTCACCGACCGGACCGTCTCCAAGTTCAGGAAGGTCATCTCCCTCCTGGACCGCACCGGCCACGCCCGCTTCCGGCGGGCCCCGCTCCCCTCCTCCTCCTCTTCCTCCTCCAAGTCTGCCCCCGTCGCTTCCCCTGTCCCCCCGGCGGTTCAGTCTCGGAGCCAGCCTCTAGCGCCGACGCCCATCCAGGCCCCGACGAGCTCGCAGCCGTCTCCGGCCAGCTTCCTCCACGCGCAGCCCAAGCAGAGCTTGACCCTCGACTTCACCCGGCCGAGCATCCTGGGCCCCAACTCCAAAGGCGTTTCCGAGATCGAGTTCGCGAAGGACAGCTTCAGCGTGTCGTCCAACTCTTCCTTCATGTCTTCGGCGATCACCGGCGACGGAAGCGTTTCGAACGGGAAGCTGGGGACGTCGATGTTCATAGCTCCGGCGTCCGGCCCGGCTTCGTCCGCCGGAAAGCCACCGATCTCGAGCGTGCCGTACAAGAAGCGGTGCCACGAGCACGACCCCTCCGATAACATCTCCGGCAAGCACTCCGGCTCCGGCAGCGGCAAGTGCCACTGCTCCAAAAGAAGGAAAAACCGAGTGAAGAAGGTGACGAGAGTGCCGGCGATCAGCAACAAGATCGCGGACATCCCGGCCGACGAGTTCTCGTGGAGGAAGTACGGACAGAAGCCGATCAAAGGGTCTCCCTTCCCACGAGGTTACTACAAGTGCAGTACAATGAGAGGGTGCCCCGCGAGGAAACACGTGGAGAGGGCCCCCGACGATCCAACGATGCTGATCGTGACGTACGAGGGGGAGCATCGTCACTCCCAGTCCGCGTCGCAGGAGATTGTGCCCGCCGGTGCGATGAACCTGGTATTCAAGTCAACC
>gnl_Eucgr_v2.0_Eucgr.F00187.1
ATGCCAAGAGGAGGAAAGGCGAGGGGGCAGATCTATCTCTATGTCCTGCGACCCCTTTCCTCTCGTCTTCTTCCCCTTCTTCTTATAGACCCCCCCAGGGCTCGGCTTCTTCTTCATATGTGTTCCTTCTCTAGCCGCTCCAGGGAGAGAGGTATGGCCGTGGAGCTGATGATGGGTTACGGGAGCGGCGGCGACGGCGGCGTTGGCTTCGCGGTGAAGAAGGAGGAGACCGCCCTCCGGGAGGCCGCCTCCGCCGGCATACAGAGCGTCGAGAATCTCATCAAGATGCTGTCTTCCTCGCCTTCCTCCCCCTCCGGCGGCGGCGTGGGCGGCGGGCGGCGGGCCGGGCAGGACTCGCCGTCGCCGTCGTCGTCCTCTTCCGGGGGCCCGAGCCCCGCCGTGGACATCGAGGCCGCCACGGACGCCGCCGTCAACAAGTTCAGGAAGGTCATCTCGCTGCTCGACAGGGCGAGGACCGGCCACGCCCGCTTCAGGAGAGCCCCTGTCGCCGACCCCCTCCCTGAGAACCGGGAAGCGTTTACTCCGGTCCGACCGGCGGAGAACCCGGTCGGGAGCGCCCGGTTGCAGAGCGCCGAGCCGGTCTCGGCTTTCAAGGTCTACTGCCCGACGCCGATCCAGCGGCTGCCGCCCCTGCCTCACAACCACCACCACCACCACAACCACAACCACCACCACCACCACCACCAGGTCCAACAGAACCCCATCCCGGTGGTTCCGAAGGTGGAGAGAAAGGAGTCCGCGACGCCGACGACTATAAATTTCTCCACCTCGCCGCCGATCTCGGCTGCGAACTCCTCGTTCCTGTCCTCACTGACCGGGGAGACGGACAGCGTGCAGAGATCCTTCTCCTCTGCAGGGTTTCAGATGACGCACCATCTATCGCAGGTTTCGTCGGCGGACAAGCCTCCCTTGTCGTACTCACTGAAGAGGAAGTGCAGTTCCATGGACGACGCGGCTCTGAAGTGCGGGTCGTCCTCCGGCAAGTGCCATTGCTCGAAGAAGAGGAAATCGAGATTGAAGAGAGTGGTTAGAGTCCCAGCGGTCAGTTCGAAAATGGCGGACATCCCACCAGATGATTTCTCATGGAGGAAGTATGGACAGAAGCCCATCAAAGGCTCCCCTCATCCAAGGGGCTATTACAAGTGCAGCAGCGTAAGAGGATGCCCGGCGAGGAAGCACGTGGAGCGGGCCCTGGACGACCCGGGCATGCTCATCGTGACCTACGAGGGCGAACACAACCACTCCCAGTCCGTCGCCGACGTGAAGGCGCCGCTGGTCCTGGAATCTTCC
>gnl_Eucgr_v2.0_Eucgr.I00882.1
ATGGCCGTGGAGCTCATGCTGGGTTACCGGAACGACACCACCTTCTCGGCCAAGATGGAGGAGACCGCAGTGAAAGAGGCCGCCTCGGGCCTCGAGAGCGTCGGGAAGCTCATCAAGCTCCTCTCTCACTCTCAGATACAGCACCCGCCGGCGCAAGAAGCACCCCCGTTGGACCTAGATCGAGACTGCCGAGCCGTCGCCGACGACGCCGTCTCCAAGTTCAAGAACGTCATCTCCCTCCTCGGCCGCACCCGCACCGGCCACGCCCGGTTCCGGAGGGCCCCGGTCCAATCGGCCCTGGACAAATTGCCGGGCCAGCACCCCCACCAGCCCAAGATTTACTACGCCACCCCGATCCAGCAGATCCCGCCGACGCCGGCGCCGGTGCCGGCGCTTCCTCTCGGCCACTATGGCGGCTCGGCCGTGATATCGAAGAGCAACGGGGTGGTCGGCGAGAGGAGGGACTCGTCGACGACGATCAGCTTCTCGGACGCTAGCTTCCCGTTTGGGTCGTCGTTGACCGCCGACAATATCAGCGGTAATGTTAACTATAACAATGTGAACGAGCGTCATGTTGTCGTGAAGCAGCAACAGTGCTCCTCCTCATCGACTTTCCAGATCACGAGCTCCTCCATAAGCGGGAAGCCACCCCTGTCGTCGTCGTCGTCGCTGAAGAGGAAGTGCAGCTCCGAGACCTTGGGCTCCGGCAGGTGCGCATCGTCCTCCGGGCGGTGTCATTGCTCCAAGAAGAGCAGGAAATTGAGACTGAAGAGGGTGGTGAGGGTCCCGGCGATTAGCCTGAAGATGGCCGATATTCCACCGGACGAGTACTCTTGGAGGAAGTACGGTCAGAAACCCATCAAGGGCTCCCCTCATCCAAGGGGATACTACAAGTGCAGTAGCGTCAGAGGATGCCCAGCGAGGAAGCACGTCGAGAGAGCGTCGGACGACCCGGCGATGCTCATCGTCACCTACGAGGGAGAGCACAACCACTCTCTCTCCGTGGTCGATTCGACCAGCCTCATCCTTGAGTCCTCT
>gnl_Manes_v6.1_Manes.05G176800.1
ATGGCTGTGGAATTGATGATGGGCTTTTCCGGCGATAGTTTTACAACAAAAATGCAAGAGACTGCTGTGAGAGAAGCGGCGACTGCTGGGATCCAGAACGTTGAGGAGGTCATAAAGCTACTGAAAAGAAATCAGCTGCAGCAACAACAACAGTATTATCCTGAGTTATCATCCTCTTCAGCCGTTAATAATCCTCCGGCGACGGATAATATTATGGCTGTTACAGATGCGGCTGTTAACAGTTTCAAAAAGGTTATTTCTTTGCTGGGTCGCACCACAAGAACCGGCCATGCTCGATTTCGTAGAGCCCCCGTGTCTCCTGCTTCTGCTACTCAAGAACGGCCGAAGCAACCACAACCACAACCGCAGCAGCAGCAGCAACAAGTTCAAGATCCAGGGCCTACTGTTCGACCTATTAGTTCTCAGACAACAGAGCAAGGCTCTGCCTTTAGAGTTTACCAACCAACCCCAGTTCATCGGCTTCCTCCCTTGCCCAATACTCACGGCCACCAGCAGCAAAAGACTCCTCTTTTAGTTACAAAGAATGGGTTTTCAGAAAGGAACGAGATTCAGCCTTCTATCAATTTTTCAAATTCACCTTCAATCTCCGCCGCTACTTCTTTCATATCTTCTTTAACAGGGGAAACCGACAGTGTACAGCGATCCATGTCCTCTGGGTTTCAATTTGCCCAACCCTCACATGTTTCATCTGCTGGGAAACCTCCTCTGTCTTCAGCTTCCCTTAAAAGAAAGTGTAATTCCATGGACGATGCTGCTCTCAAGTGCGGTTCCTCTTCAGGTCGATGCCATTGCTCCAAGAAAAGAAAATCAAGAGTGAAGAGAGTGATTAGAGTGCCTGCAATTAGTAATAAGCTGGCTGATATTCCATCTGATGAGTATTCCTGGAGAAAATATGGACAAAAACCCATCAAAGGATCTCCTCATCCAAGGGGATATTACAAGTGCAGCAGCATGAGAGGCTGCCCAGCAAAAAAACATGTGGAGAGAGCTCTAGATGATCCCATGATGCTGATTATCACATACGAAGGTAATCACAATCACTCCAACTCCATCAACGATGCACCAGCAGTTCGGGTTCTTGAATCATCT
>gnl_Manes_v6.1_Manes.13G119700.1
ATGGCTGTAGAGCTCATGATGACATATAGAAACGATGGTTTCGCTGCTAAAATGGAAGAGAACGCCGTCCAAGAGGCTGCTTCTGGGCTTGAAAGTGTCAACAAACTCATCAGACTTCTCTCGCATCAGAATCAAGAAAATATTCAATCTTCATCTTCTTCTCCAAGTTCAAGATCGTCCATGGATATAGAGATGGATTGCAAGGCAGTTGCAGATGTTGCCGTTTCTAAATTCAAGAAAGTTATTTCTCTTCTGGGTCGAACCAGAACAGGCCATGCTCGTTTTAGAAGAGCTCCTGTGGCTACTCCGTTCAGTAATGCTCAGATTAGCCAAGAAAATCAAGTTCCTGCAAGTAAGATTTATTATGCTACGCCGATCCAGCAGATTCCTCCGCCGCCTCCTCCTCCTCCTTCAGTTCCTAATCATTTCCATGATTATTCTTCTATGACGGTGATGTCAAAGAACAATGGGGTGACTAATGACAGGAAAGAATCGTCTACCACGATCAATTTTTCTTATTCTTCTGCTGGGAACTCGTTTATGTCTTCATTGACTGGCGATACGATTGATAGTAAACAGCCATCGTCTTCATCAGCGTTTCAGATTACCAATCTGTCTCAGGTTTCTTCAGCGGGAAAGCCTCCACTGTCGTCTTCTTCCTTGAAGAGGAAGTGTAGTTCTGAAAATTTGGGTTCTGGAAAGTGCAGTGGTGGGTCTTCTGGTCGTTGCCATTGCTCTAAGAAGAGCAGAAAATTGAGACTGAAGAGAGTTGTGAGAGTTCCAGCAATTAGCTTGAAGATGGCGGATATTCCCCCGGATGATTATTCCTGGAGAAAATATGGACAGAAACCCATCAAAGGTTCACCGCATCCAAGAGGCTACTACAAGTGCAGTAGCGTGAGAGGTTGCCCAGCACGTAAGCATGTGGAGAGAGCTCTGGATGATCCCTCAATGCTTATAGTCACCTATGAAGGAGAGCACAATCATACGCTCTCCATTGCAGAGACAAGCAATCTCATCCTAGAATCCTCA
>gnl_Manes_v6.1_Manes.16G134800.1
ATGGCCGTCGATCTTATGAGCTTTGCAAAAATGGAAGATCAGATGGCTGTACAAGAGGCCGCATCACAAGGCTTGAAGAGTATGGAGCACCTGATTCGCCTCATGTCTCACCAATCTAACCACGTGGATTGCACGGACCTCACTGACCTCACCGTCTCGAAGTTTAAAAAAGTCATATCTCTTCTCAACCGGACCGGTCATGCCCGATTCAGACGCGGACCTGTTCAATCTTTCTCCCCTTCGTTGTCATCGGCACCAACTGGTTACGCCTCTCGTCCCCAGAATTTAAATCAAGCTCCGACTCATGTTGCTGCTCCGGCTACTGTACAACAGGCGCCTGCCGTCCATACGGTGGCAGCTCCTCAGGTTCCGATCGCGGCTCCGGCAAGCTTTGTTCAGTCACAGCCGCAGAGTTTGACTCTCGACTTCACAAAACCGAGCATATTCAGCTCGAATGGTAAGAACTCAGAGCTTGAGTTCACAAAAGAAAGCTTTAGCGTGTCATCGAGCTCATCTTTCATGTCCTCGGCTATAACTGGAGACGGCAGCGTTTCAAATGGGAAGCAAGGGTCCTCGATTTTCCTGGCGCCTGCGGTCTCCGGCGGCAAGCCCCCTCTCTCATCGGGGCCATACAACAAGAAGCGGTGCCACGAGCACGATCATTCCGATGATATGTCTGGAAAGTTCTCCGGATCCACTAGCGGGAAGTGCCATTGCTCCAAGAGAAGGAAAAATCGGGTGAAGAAAACGATCAGAGTCCCAGCGATTAGTTCGAAAATAGCCGATATCCCTCCGGACGAGTACTCGTGGAGAAAGTATGGTCAAAAGCCAATAAAAGGATCACCATACCCACGGGGATATTACAAGTGTAGTACTGTTAGAGGGTGCCCAGCTAGAAAGCACGTAGAACGGGCTAACGACGATCCGAAGATGCTGATTGTGACATACGAGGGGGAGCACCGTCACGCCCAACACGCGATGCAGGAGAACTTGAGCGGTGGTGTAGGGTTAGTGTTCGAGTCAACG
>gnl_Manes_v6.1_Manes.12G107400.1
ATGGGGTTCTGTAACCGATGCCATCGTTTTGACCAGACCGCGAGAGAGAAGACGACCTTTCTCTTTACCCTTTATCAACTGCCCACCTCTCATAGCTTTCTTTTCACCCACTTCAATTTCTCTCTTGGTTTCTCTTTCTTTCATGATCTTGTTTCACTAATCATGGCTGTAGAGCTCATGATGGCTTTTAGCAACGATGGGTTTGTTACTAAATTGGAAGATAACGCTGTCCAAGAGGCTGCGTCAGGGCTCGAGAGTGTTAATAAGCTTATCAGATTGCTGTCGCAGCAGAATCAAGAAACCATTCAATCTTCATCTTCACCTTCTGCGACTTTAAGATCGTCTATGGATATAGATATGGATTGCAAGGCAGTCGCTGATGTTGCTGTTTCTAAATTTAAGAAAGTGATTTCTCTTTTGGGTCGAACCAGAACCGGCCATGCTCGCTTTAGAAAAGCTCCTGTGGCGGTGGCTATGGCGGCTGCTCTAAGCCACACCCAAATTAGCCAAGAAAATCAACTTCTTGAAAGTAAGGTTTATTATGCTACGCCGATCCAGCAGATTCCTCCAACTCCTCCGGTCCCTAATCATTACCATGATTATTCTTCTATGGGGATGATGCCAAATAATAATGGGGTGATTGGTGAGAGGAAAGAATCATCTACCACCATTAATTTTTCTTATTCTTCCGCTGGGAACTCCTTTGTTTCTTCCTTGACGGGTGATACGACCGATGGCAAACAGCCGTCATCTTCATCAGCGTTTCAGATTACCAATCCGTCTCAGGTTTCATCAGCTGGAAAGCCTCCTCTGTCTTCATCTTCTTTGAAGAGAAAGTGTAGCTCTGAAAATTTGGGTTCTGCCAATTGCAGTGGACCTTCTGGTCGGTGCCATTGCTCTAAAAAGAGCAGAAAGTTGAGGCTGAAGAGAGTGGTGAGAGTTCCAGCAATTAGCCTGAAGATGTCTGATATTCCACCAGATGATTACTCCTGGAGAAAATATGGACAGAAACCCATTAAAGGGTCTCCACATCCAAGAGGCTACTACAAGTGCAGCAGCGTCAGAGGCTGCCCAGCACGTAAGCATGTGGAGAGAGCTTTAGACGATCCATCAATGCTTGTAGTCACCTACGAAGGAGAGCACAATCACAATCTCCCCATTGCAGAGCCAACCAATCTGATCTTAGAATCCTCT
>gnl_Manes_v6.1_Manes.18G041000.1
ATGGCTGTGGAACTGATGATGGGCTTTTCTGGGGATAGTTTTGCAGCTAAAATGGAAGAGCTTGCTGTGAGAGAAGCGGCGACTGCTGGGATCCAGAACGTTGAGGAGGTCATAAAGATGCTCAAACAAAATCAGCTGCAGCAGCCACAATACTACCCTGATTTCACTTCTTCGCCCACTAATAATCCGCCCGGGACAGATAATATTATGGCTGTTACGGATGCGGCTGTGAACAGCTTCAAGAAGGTTATTTCTTTGCTGGGTCGCACGACGAGAACTGGCCATGCTCGCTTTCGGAGAGCCCCTGTATCTCCTGCTTCTGCTAATCAAGAGCAGCAGCAGCAAGCTCAAGATCTAGGCGCTTCTGTTCGACCTATTAGTTCTCACCCAACAGAGCCAGTTTCTGCCTTTAGAGTTTACCAACCGACACCAGTTCATCGGCTCCCTCCCTTGCCTAATAGTCACCATCAGCAGCAGAAGACTCCAAGTTTAGTTGCAAAGAATGGTTTTTCCGAGAGGAACGAGATGCGTTCCATTAATTTCTCTAATTCACCTTCAATCTCTGCCTCTACTTCTTTCATGTCTTCTTTAACAGGGGAAACCGATAGCGTAAAGCGCTCTATGTCCTCTGGGTTTCAGTTTGCCGAACCCTCACATGTTTCATCCGCTGGGAAACCTCCTTTATCCTCATCTTCCCTTAAAAGAAAGTGCAATTCCATGGACGATGCTGCTCTCAAGTGCGGTTCCACTTCAGGGCGATGCCATTGCTCCAAGAAAAGGAAATCAAGAGTGAAGCGAGTGATCAGAGTCCCTGCAATAAGCAATAAGTTGGCTGATATTCCACATGATGACTATTCCTGGAGAAAATACGGTCAAAAGCCCATAAAAGGATCTCCTCATCCAAGAGGATATTACAAGTGCAGTAGCATGAGAGGATGCCCAGCTAGGAAACATGTGGAGAGAGCTGTAGATGATCCAATGATGCTCATAGTCACATACGAAGGTGATCACAATCACTCCAACTCCATCAACGACAACGATGCACCTGCTGCCGTTCAGGTTCATGAATCATCA
>gnl_Medtr_Mt4.0v1_Medtr3g108960.1
ATGACATTGAGATTGATGGATTTTCCAAACATGGATGAGGAAAAAGAAAAAGCAATATTAGAAACTGCCACACAAAGCATAAACTCACTTACCAGCTTCGCTAATAACGTCTCTCCCCAACCCTCTCTTCAAAACACTCAACTCACCAACATCACTGTTTCAGAACTCAAGAAACTATCCAACTTACTAAACCGTAAAGGCCACGCTCGCTTCCGCCGCAATCCGAATGCAACTCCTGATCAACCGCTGCCAAAATCATCCACTCCCTCCACCTCTACTCAGCCACCACCACCACCACTTCAAATTCAAATTCCTCCCAAGAGCCATAACCAACCTTTAACTCTCGATTTTACTAAACCTTACACCTTTATATCTAACCCTAAATCCTTAGATCTAGAAATCCCCAAGGAAACATTTAGTTTTCCATCACTCCTGTCCTCCGCCATCACCGGCGACGGCAGTGTTTCCGATGGCAGGCTAGGTCCATGTCCATCTATCATCCCCACCCCCGCTGTCTCCCGAGGTAAACAGCCTCTTTCATCCATCACACCATTCATGTCCTCCCCCATTACCGGCCATTACACCGGCGAAGGCAGTGGTTCCAATGGCAGACTAGGTCTATCTCCATTCCTTACCCCCTCTGTCTCCCGTGGTAAACAGCCTCTTACATCTTACTCATCCTTCATGTCCTCCGCCATCACCGGTGATAGAAGCGTTTCCAGCGGCAGAATCGGTCCATCTTATACCCTCACCCCTGCTGTCTCCGGTGGTAAGCCGCCTCTTTCATCGCCGACATTGAAGAAAAGCTGTCACAGTCACTCCGGCGATGTCTCTGGGAAAACCTCCGCATCTAAGAAATGCCACTGCCAGAAAAGGAAAAATCGGAACAGGAGAGAAGTGAGAGTCCCGTGCATAAGTTCAAGGATTGCTGATATACCAGCAGATGAGTATTCATGGAGGAAGTATGGTTCCAAACCGATTAAGGGAACACCACATCCAAGGGGCTATTATAGGTGCACTGTGTCTAAAAATTGTCCAGCTAGGAAAAGGGTGGAGAAAGCAAAGGATGATCCAAATATCCTGGTTGTAACGTACGAGTTTGAGCATCGTCATAATCAAGCCCCAATGCAAGAGAATAATTCTGGTTCAGGGTGTGGGAGTGGGAGCATGGATTTGGGGGTGTTTGAGCTAACCTTAGGAGGAGGGAAT
>gnl_Medtr_Mt4.0v1_Medtr0229s0060.1
ATGGCAGTGGAACTCATGGGGTTCCCAAAAATAGATGAACAAAAAGCCATACAAGAGGCTGCATCAGAAGGACTCAAAGGTATGGAACACTTGATCCTAACCCTTTCTCATCAACCAACTCAATTAAACACTCAACTAACCGACCACACCGTTTCTAAGTTCAAAAAACTCATCTCTTTACTTAACCGAACCGGTCATGCCCGGTTCAGACGCGCCCCGGTTCACTCCTCTTCCTCATCAGCACCGGTTCAACCGGTTCAGATTCAATCAACACCTTCACCGGTTCAAACACCAACCGTATCTTTACCAAAACACTTTCCTTCTCCGTCACAGGCACCGGCGCCAATCTCCGTGCGTCACGCGCCGGCGAGCTTTGTTCAACCACAATCACACAGCATGACACTCGATTTCACGAAGCCAAACGACGTTGTTTTGAGCTCAAACACGAAAAACTCCATGGTTGAGCTTGAATTCTCGAAGGATACAGCAACGTTTAGCGTTTCTTCAGCTTCATCGTTTATGTCATCTGCTATTACCGGTGATGGAAGCGTTAACGGGAAACAAGGATCTTCGATTTTTCTCAATCCTGCGGCGACACCAGCTATCTCCGGTGGAAAGCCGCCTCTTTCGGCGGTGCCGTCTAAGAAAAGGTGTCATGATCATGGGGAACACTCCGATGACGTTTCAGGGTCGAATAAGTGCCACTGTGTTAAGAGA
>gnl_Medtr_Mt4.0v1_Medtr5g016610.1
ATGGCCGTTGAACTAATGATAGGACACAAAAACAACAATTTAACAAACAAATTCCAAGAGAATGCAGTTCAAGAAGCTGCTTCTGGTTTACAAAGCATAGAAAAACTCATTAAATTACTATCATCGTCACAAACATGTTCTTCAAATTCAAACCCTAATTCCATGGACTATAAAACCGTAGCTGATGTAGCAGTTTCAAAGTTTAAGAATGTTATTTCACTTCTGAATCAAAATAGAACAAGAACTGGTCATGCACGTTTCAGAAGAGCACCTTTACCTTCTACTACTGCCACTTCTGAAACTAGAGTCTACCATGCTACTCCGTTGCAGCAGATTCCTCCTCTAATCGCCAACAATATTGAAGTTATTGATAAGAATATCATTGATTTTTCTTATTCCTCTCAGGTTTCTTCTTCGTTTGGAAAGTCTTGTGTTTCTTCGTGCTCGTTGAAGAGAAAGTGTGGCTCTGATAATTTTGGCAATGGAAAGTGTGGTAGTTCATCTAGCCAATGTCATTGTTCAAAGAAGAGAAAAATGAGGTTGAAAAGAGTGGTGAGGGTAGCTGCAATAAGTTTGAAGATGGCTGATATTCCAACAGATGAATATTCTTGGAGGAAGTATGGTCAGAAACCTATTAAAGGATCACCTCATCCAAGGGGTTATTACAAGTGCAGCAGTATTAAAGGTTGTCCAGCACGAAAACATGTAGAAAGAGCTTTGGATGATCCATCTATGTTGGTAGTTACTTATGAAGGCGACCACAATCACTCCCTCTCTATGGTTGAAGCTAATAATCTCATCTTAGAATCCTCT
>gnl_Medtr_Mt4.0v1_Medtr1g009613.1
ATGGCAGTGGAACTCATGGGGTTCCCAAAAATAGATGAACAAAAAGCCATACAAGAGGCTGCATCAGAAGGACTCAAAGGTATGGAACACTTGATCCTAACCCTTTCTCATCAACCAACTCAATTAAACACTCAACTAACCGACCACACCGTTTCTAAGTTCAAAAAACTCATCTCTTTACTTAACCGAACCGGTCATGCCCGGTTCAGACGCGCCCCGGTTCACTCCTCTTCCTCATCAGCACCGGTTCAACCGGTTCAGATTCAATCAACACCTTCACCGGTTCAAACACCAACCGTATCTTTACCAAAACACTTTCCTTCTCCGTCACAGGCACCGGCGCCAATCTCCGTGCGTCACGCGCCGGCGAGCTTTGTTCAACCACAATCACACAGCATGACACTCGATTTCACGAAGCCAAACGACGTTGTTTTGAGCTCAAACACGAAAAACTCCATGGTTGAGCTTGAATTCTCGAAGGATACAGCAACGTTTAGCGTTTCTTCAGCTTCATCGTTTATGTCATCTGCTATTACCGGTGATGGAAGCGTTAACGGGAAACAAGGATCTTCGATTTTTCTCAATCCTGCGGCGACACCAGCTATCTCCGGTGGAAAGCCGCCTCTTTCGGCGGTGCCGTCTAAGAAAAGGTGTCATGATCATGGGGAACACTCCGATGACGTTTCAGGGTCGAATAAGTGCCACTGTGTTAAGAGAAGAAAAAATAGGGTGAAAAGGACTGTGAGAGTACCGGCGATAAGTTCAAAGACCGCCGATATACCACCGGACGAGTACTCATGGCGGAAATACGGTCAGAAACCGATCAAGGGTTCGCCATATCCACGAGGCTATTACAAGTGTAGCACAGTGAGAGGGTGCCCAGCAAGGAAACACGTGGAGCGTGCAACCGACGATCCAACGATGCTGATTGTAACGTATGAAGGAGAGCACAGACACACTATTCAAGCTGCGATGCAGGAGAACGCAGCCGGGATTGTGGGTTTGGTATTTGAGTCAACG
>gnl_Medtr_Mt4.0v1_Medtr4g094908.1
ATGGCCGTGGAGCTCATGACAGGCTACAACAGAAACCAATCTTTCACTACCAAAGCAGAAGAAAATGCTGTCCAAGAAGCAGCTTCTGGTTTAGAAAGTGTTGAAAAACTCATAAAACTTCTCTCAGAAGCACGTCACAAATACCAACCTTCTTCATCTTCTTCCTCTTCCTTTTCACCTTCAAACCCTAACAACAATAACAACAACCCTACTATGGATATAGAAAGAGATTGCAAAGCTGTTGCAGACATAGCTGTTTCCAAGTTCAAACGTGTTATTTCACTGCTTGAAAAAACTAGAACTGGTCATGCTCGTTTCAGAAAAGCTCCTTTACCACAACCACAACCACCACCATCACAAACCCTACAATTTCAACCTTCTGAACCAATGATTTTCAACGCTACACCTTTGCAACAGATTCCACCAACTGTTTCTACTACCCTTCACCGTCCTATAATCAAGAGAAATGATTCTTCAAAAACTCTTAATTTTTCATACTCTTCTGCTGGTAATTCTTTCATTTCTTCACTCACTGGCGACGACAACAACAAACAACCGTCGATGTCGTCTCCGGCGGGTGCTTTTCAGATTACAAATCTGTCTCATGTTTCATCTGTTGGTAAGCCACCACTCTCTTCTTCTTCATTGAAAAGGAAGTGTAGCTCTGAAACTTTGGGTTCTGGAAAGTGTGGTAGTTCTTCTAGCCGTTGTCATTGTTCCAAAAAAAGTAGGAAAATGAGATTGAAGAGAGTTGTTCGGGTTCCTGCAATTAGCTTGAAGATGGCTGATATTCCACCAGATGATTATTCTTGGAGAAAATATGGTCAGAAACCTATTAAAGGTTCACCTCATCCAAGGGGATACTACAAGTGTAGCAGTGTGAGAGGGTGTCCAGCAAGAAAGCATGTAGAGAGAGCTCTTGATGATGCTTCTATGCTGGTAGTTACCTATGAAGGAGAGCACAATCACTCTCTTTCTGCAGCTGATGCTAGCAATCTCATTTTAGAATCATCA
>gnl_Medtr_Mt4.0v1_Medtr4g127040.1
ATGGTTGTAGATCCGGTAGTTATTCCAAAGTTGAGGATGGATGAACAAAGAGCTATTCAAGAAGCTGCTTCTGCTGGATTGAAAAGTATGGAGCAACTAATTCGTGTGCTTTCTTCTCAAACTTCTTCTTCTTCTTCTTCTTCAAATCAACTTAACCAACTAGATCTGGTCAATAAACTTGATTGTACTGAAATTACTGATTTCACTGTTTCTAAGTTTAAAACGGTTATTAACTTGTTAAATCGAACCGGTCACGCTCGTTTTCGTCGTGCACCTTCTTCTCCTCCTTGTTCTTCTTATCAATTTCAATCTCAATCTCAACCTGAGAAATTCAAGACTCAACCACAGTCAACTACTCTTGATTTTGCAAAACCGATTCAATTAGTTAAGTCAAATCCAAATCCCAATCTCAAACCTAAAACTAATCAATCTACTGATTTATCTGTTTCTCAATACTCCAAATCAAAGGAAGCTTATAGCATCTCTACCACTACTTCTTCTTTCATGTCCACCATCACCGGAGATGGAAGCGTTTCCGACGGTAAAATAGGTCCTATCATTTCCTCTGGCAAGCCTCCTCTAGCTTCATCTCACCGGAAAAGGTGTCACGAAGCCACAATCTCTGGCAAAGTCTCATCCTCCGGTCACTGCCATTGCTCCAAGAGAAGGAAATCTCGTGTGAAGAGAACAATTCGTGTTCCGGCGATAAGTTCAAAGGTCGCTGATATACCATCAGACGAATTTTCGTGGAGGAAATACGGTCAAAAACCTATTAAAGGTTCACCTTACCCACGTGGTTACTACAAGTGCAGTAGCTTCAAAGGATGTCCGGCGAGGAAGCATGTAGAAAGAGCACAAGACGATCCCAATATGCTTGTTGTTACTTACGAGGGAGAGCACCGTCACGCACAAACCGTCGTAACTGGCGCCGGATTCATATCTCAGCCTCTT
>gnl_Mimgu_v2.0_Migut.N02732.1
ATGGCAGTGGAGTTGATGCCTGGCTACAGGTTTACATCTAAAATGGAGGCTAACGCCGCCCAGGAAGCGGCGGCGGCCGGCCTTCAGAGCGTCGAGAATCTCATCAGATTACTTTCAAACTCCCACCATCAAAATTTCCCAGATCAACAACAATCCTCCTCCAAATATCAGTCATCGGAACCGATCGCCGCCGCTGCCGCCGCGGATTACCAGGCCGCCGCGGATTACCAGGCCGTCGCCGATGTCGCCGTCAACAAATTTAAGAAGTTTATTTCTATACTCGACCAGACCCCCCGAACCGGGCACGCCCGGTTCCGCCGTGGCCCGATTTCCAATCCCACTCAGAAGGTCAAACCGGCCGGCCCTCCAGCACAACCGCCAAAGACAGAGGAAAATAGTACTGTTCCTGCTCCCGGTTCGAGAATTTATTGCCCGACTCCGGTTCAGCGGCTACCGCCGCTGCCCCAAAACCACCTACAGCTGTTGAAGAACGCCACCGTCGAGCGGAAGGAGTCAACCACCATAAACTTCGCGTCGCCGGCGACATCGTTCATGTCCTCCTTAACCGCCGGCGACACTGATAGCCTGCAGCCGTCGATGTCTTCGTCGGGATTTCAGATCACGAACCTCTCTCAGGTTTCCTCCGTCGGCCGGCCGCCGCTGTCGACGTCGTCGTTCAAGCGGAAGTGCAACTCAATGGATGACGCCAACACCAAGTGCGGCGGCGCGTCGTCTCGTTGCCATTGCCCAAAGAAAAGGAAATCAAGGCTGAAGAAAGTAGTTAGAGTTCCAGCAATTAGCATGAAAATGGCTGATATTCCACCTGATGATTATTCCTGGAGAAAATACGGTCAAAAGCCAATCAAAGGTTCCCCCCATCCTAGGGGATATTACAAATGCAGCAGTGTAAGAGGGTGCCCGGCCCGAAAGCATGTGGAGCGGGCTTTAGATGACCCGGGAATGTTAATTGTAACTTATGAAGGTGAACACAGTCACGCCGTTAACAATACAGAAGCACCTGCACTGGTTCTTGAATCATCT
>gnl_Mimgu_v2.0_Migut.A00430.1
ATGGCCGTGGAATTGCTCGGCTACGGGAATCTGAACGAGCAAATGGCGATCCAGGAAGCTGCTTCGGCCGGTTTAAAATCAATGGAGCATTTAATATTTGCCGTATCTCACCAGCAGCAGCAGCAGCAGTACCGGAATCAGCAGATTGACTGCAGAGAAATTACTGATTTCACCGTTTCCAAGTTCAGGAAAGTGATTTCTATTCTGGACCGGACCGGCCATGCCCGGTTCAGACGTGGTCCGGTTCAGCCGCAGACGACGGCGTTGGTTGCTGTTCAGCCTCAGCTAGAAACGCAGAAGCCTGCTGCTCCTCCTACAATTTACAAGCCGAAGCCTCTGAGCCTGTTCTCTCTTTCTCCCGCCTCGCCGGAGCCGGCCGCGGCGCTGCCGCTGACGCTTGATTTTACCAAACCTGGCAAGTGTTTATCGGCGGCGATGTCGACTTCCGGTAACTCGTCTTCGACCTTTTTGTCGTCAATTACTGGTGAAGGCAGCGTTTCGAACGGGAAGGGTGGATCTCCGTCAATGTTTCTGACGCCGTCTGTTGCGGCGGTCTCCGCCGGTAAGCCGCCTCTCTCCGGGAAGAGGTGCCGGGAGCACGACCATTCCGATAACTTATCCGGCAAGACCTCGGGTTCTAGCCGGTGCCACTGCAAAAAGAGGAAATCGAGGGTGAAGAACACAATTAGGGTTCCGGCAATTAGCTCAAAAGTTGCGGATATTCCGTCCGACGAGTATTCATGGAGGAAGTACGGCCAGAAGCCAATCAAGGGCTCACCATACCCACGGGGCTACTACAAATGCAGTACAGTCAGGGGTTGTCCGGCGAGGAAGCATGTCGAAAGGGCGACCGACGACCCGGCGATGCTGATCGTAACTTACGAAGGCGAGCACCGGCACACCACCACTCAGGGCGGCGCGATGCAGGAGATTCCGGCCGCCGGAGTTGCTGCTCCCGGCCAGTTAGTGGTGTTTGAGTCGTCG
>gnl_Mimgu_v2.0_Migut.C00539.1
ATGGCAGTAGAAATGATGCCAGGCTATAACCTCACTTCAAAAATGGAGGAAAATGCCGCCCAAGAAGCCGCCGCCGCCGGCCTCCACAGCGTCGACAAGCTAATCCGATTACTCTCCCACTCCCACCACCACAAGTCCCGACAGCCCTCTTCCGCCGCCGCCGCCGATTACCTCGCCGTGGCTGATGTCGCCGTCGACAAATTCAAGAAGTTCATCTCCCTGCTCGACCGGACTCGGTCCGGCCACGCACGTTTCCGCCGCGGCCCGGTTCCGAATCCGCAGCCGGTTAAGATCGAACCGGTGCCGGAACCGGCGGTCCTGCCGTCATCCCAACCTCCGAAAACCGAGGAAAGGGATCCCGCGGCCGGTTCGAGGATTTACTGCCCGACGCCGATTCAGAGGCTGCCGCCTCTCCCCAACCACCACCACCAGCTAATCAAACACGGCTCGATCGAGCGGAAGGAGTCTTCCACAACGACGATTAACTTCTCGTCGCCGGCGAATTCTTTCATTTCGTCGTTGACCGGAGACACCGAAAGCCAGCCGCCGTCGATGTCGACGTCGGGATTCCAGATCACAAACCTCTCACAGATTTCCTCCGCCAGCCGTCCGCCGCCGCCGTCGTTCAAGAGGAAGTGCAGCTCCTCCATGGACGACGCCGCCGCCGCCAAATGCGGCGGCGGGTCGTCGGCGAGCCGTTGCCATTGTCCCAAGAAAAGGAAATCGAGATTAAAGAGAGTAGTGAGAGTGGCAGCAATAAGCATGAAGATGGCTGACATTCCACCTGATGATTACTCTTGGAGAAAGTACGGTCAAAAGCCCATCAAGGGTTCACCTCATCCTAGGGGTTATTACAAATGCAGCAGTGTAAGAGGGTGCCCGGCCCGAAAGCACGTGGAAAGGGCATTGGATGACCCGGCAATGCTAATAGTAACATACGAAGGCGAACACAATCATGCTGCCCAGTCAAATACTGAACCACCTTCTACTACCATGCTTCTTGAATCATCT
>gnl_Mimgu_v2.0_Migut.H00406.1
ATGGCCGTGGAGCTGATGATGAACTACAGAAACAGCAGCTTTGTTTCACAGTCGTCGTCGGAAGAAAAAGCCGCCGCCGCAGAAGCTTCTTCTGGCCTCCAGAGTGTCGAGAAGCTCATCAGATTGTTCTCTTCTTCTTCTTCCACCTCCTCCCACCACCAAACCGTTGAGGCGGCGGAGACGGATTACGCGGCGGTGGCCGACGCCGCGGTGAGCAAGTTCAAGAGAGCGATCTCTCTCCTCGGACCGGCCCGAACCGGCCACGCCCGGTTCAGGAGAGCCCCTGTATCTGCTGCTGCTGCTGCAACGTCTCCGCCGGCTTCTTCTTCCTCTTCACCTAACTCCGACGAACCAGAAACTCACGGCTACCGTAATAGTAACACTAAAATCTACTGCCCAACTCCAATTCAGCAAATCCCACCTCCGGATTACCATCTCAACAACAAGGAATATTCCAGCTCCAAAACAATTAGCTTCTCCTACTCGCCGGCGATTTCCCGAGTCAACTCGTTTGTTTCCTCCCTGACCGGCGCCGATTCGGAAAACAAGCTACAGCTACAGGTACATCCGTCTTCTTCGTCGGCTTTTCAGATCATCAGCAGTAGTAATAATAATAACAACTCCGCCGCAAAGCCGCCACTATCCTCTTCCTCCTCCTTCAAGAGGAAGTGCACTTCGTCGGAAAACGCCTTCTCCGGCCAGTGCAGCGGATCCTCCAGCCGCTGCCACTGTACCAAGAGAAGGAAATTGAGACTGAAGAGAGTAATAATGGTGCCGGCGATAAGCATGAAAATGTCGGATATACCCCCGGACGATTACTCGTGGAGAAAGTACGGACAGAAGCCGATCAAAGGTTCACCGCACCCTAGGGGTTATTACAAATGCAGTAGTGTGAGAGGGTGCCCGGCCCGAAAACACGTGGAGCGGGCCGTGGATAATCCGACTATGCTTATTGTTACCTATGAGGGCGACCACAATCACTCCCTCTCTGTATTAGCTGATACCCCCACTACCATGATTCTAGAATCTTCC
>gnl_Musac_v1_GSMUA_Achr3T05670_001
ATGGCCGTTGATCTGTTGGGGTACGCGAAGATGGACGAGCAGATGGCGATCCAGGAGGCGGCGACGGCGGGGCTCCGGTCCATGGAGCACCTTCTCTCCCAACTCTCCCACCATCACCAACAGTCGCCGCAGCTCGACTGCCGCGAGATCACTGATCTCACCGTCTCCAAGTTCAAGAAGGTCATCTCTATCCTCGACCGCACCGGCCACGCCCGATTCCGTCGCGGCCCGAGCCTCGCCCCGGCAGTGGAGCCAGCGCCGCGGGCCCCGATCGCTGCACCGTCCCTCGTCGAGGCCTCCGGCAGCCAGTTCACGGCGGAGGGCTTCAGCATCTCGACGTCCATCACCGGCGACGGCAGCATCTCCAACGGCAAGATCGGATCCGCTTCCCTCCTCCTCCACCCCGCCGCCGTCTCCACCGGCAAGCCGCCTCTCTCCTCCTCCTTCAAGAAAAGGTGCCACGAGCACGCCCACTCCGAGCACCTTACCGAAAAGCATGCCATCCCCGGCGGCCGATGCCACTGCTCCAAGCGTAGGAAATCGCGGGTGAAGAGAACGATACGCGTGCCGGCGATCAGCCCGAAGATGGCCGATATCCCACCCGACGAGTACTCGTGGCGGAAGTACGGGCAGAAGCCCATCAAGGGCTCCCCTTACCCGAGGGGCTACTACAAGTGCAGCATCCTCAGGTGGTGCCCGGCGCGGAAGCACGTGGAGCGGGCGCTCGATGACCCGACGATGCTGATCGTGACGTACGAGGGCGAGCACTGCCACGGCCGCGGCACCGCTGCGCCGCCCGAGACCGCCGATGCTCCCGTTGCGGCCGTC
>gnl_Musac_v1_GSMUA_Achr3T00510_001
ATGATGGCCGTCGATCTGGTGGGCCGTGGAAAGATGGACGACCTGGTGGCGCTCCAGGAGGCGACCGCCGCCGGGGTCCGCAGCTTGGAGCACCTCGTCTTCCGGCTCTCCCACCTCCCGTCGTCGCCGTCAGATTGCAGTGAAATCGCTGATACGACGATCTCCAAGTTCAAGCAGGTGATCTCCGTCCTCGACCGCACCGGGCACGCCCGCTTCCGCCGCGGACCGGCTCCCGCCACCGACGGAAGGCTGAGCGACCTCCCTGGGACGTCCCTGAAGCTCGGTTTCGGCGCCTTGGCCACGACGTCGTCCACGAACTCCTCCTTCCTCTCCTCGCTCACAGGCGACGGCAGCGTCACCAACGGCAGGGTGTGGCCCTCCGTCGGGAAGCCCCCCCTCTCGTCGTCGTTCCACAAGAAGAGATGCCCCGGCTCCGGCGTTGCCGCGAGAAAGAACGCCGGCGCCGACGGCCTCTGCCACTGCTCGTCCAAGAAGAAATCGCGGGCGAAGAGGACGATACGCTTGGCGGCGATAAGCTCGAGGGACGCTGACATACCGCCGGATGAGCACTCGTGGCGGAAGTACGGCCAGAAGCCAATCAAGGGCTCCCCTCACCCCAGGGGCTACTACAAGTGCAGCAGCGTGCGGGGGTGCCCGGCGAGGAAGCACGTGGAGCGGGCGGCCGACGACCCCTCGGTGCTCATCGTGACCTACGAGGGGGAGCACCGGCACACCCCCAACCCCGCGCCGCCCGCGTCCACGGAGGCCATCGTCGTCGGCCGCCCACGTGCT
>gnl_Musac_v1_GSMUA_Achr3T27880_001
ATGGGACACCTCAAGATGGACGGCAAGATGGAGGTCCGGGAGGCGGCCGCCGCAGGGCTCCGCAGCTTGGAGCGTGTCGTCTTCCATCTCTCCCACCAGCAGTCGCCGTGGGATTGCCGTGAGATCACAGACCAGACGATTGCCAAGTTCAAGAAAGTCATCTCCGCCCTGAACCGGACCGGCCATGCCCGGTTCCGCCGCGGCCCGGCTCAGCCCGCCTTCTCCGCCGAAGCAGAGGAAGCACCAGCAGTGCACTACCACGCGCTCGCTCGTCCGCCGCTGCCGCCGGCTGCGGTCGCGACCTTGAACCTAGATCCTACAAAGCTGGAGGAGCACTTGAACGTCTCGGCGGCGGTGTCGTCGGCCCATAAGCCGCCTCTGGCGCCGTCCCACAAGAGGAAGGTCCCCGACCACGCCCACCCCCCGGAGGCCGCAAAACAAGCCGCCAGGTGCTGCCACTGCTCAAAGAAAAGGTACCCCTCCTCCGTCGCGCCGAAACTTAATTTCGCGCATCCACGCATCTCCTCGCTGACACGCTCCGCGACGTCCTCTGCGTGCGACAGGAAGGACCGGGAAAAAAGGACGGTGCGCGTGCCGGCCGTCGGCTCGAGGAACGCGGACTTTCCGGTGGACGAGTACTCGTGGCGTAAGTACGGACAAAAGTTCATCAAGGGATCCCCTTACCCGAGGGGGTACTACAAGTGCAGCAGCGTGAAGGGGTGCCCGGCGAGGAAGCACGTCGAGCGGGCGGCCGATGACCCCTCGATGCTAATCGTAACGTACGAAGGGGTGCACCGGCATTCCCCGAGCAGGCCCGCCTGTCGG
>gnl_Musac_v1_GSMUA_Achr4T20600_001
ATGACTGCCGCCGATCTGATGAGCCGCCAGAAGATGGACGAGCTGGTGGCTATCCAGGAGGCTGCAGCTGCCGGGGTCCGTAGCATCGAGCACCTCGTCTCCCGGCTCTCCCGCCAGAGTTCGCCGTCCGATTGCCGGGAGATTACCGATCTGACGGTTTCCAAGTTCAGGAAGGTGATCTCCGTCCTGGACCGCACCGGCCACGCACGTTTCCGTCGGGGACCGATGCTCGCCACGACTGACGCCACGGAAGATAAAACCCTGAGTCTGCTTCCGCAGCCATTCGAGTCGCAGCCTCAGCCGAATCTGCCGGTGGCGTCGAAGGGCCTAACCATGGACTTCACCGAGGCGAAGGGCGAACCCGCCGCAACGACCCTGAGTCTCGGCTTCAGCGCTTCCACCACGATGTCATCCGGAAATTCCTCGTTCCTCTCTTCGCTCACCGGCGACGGCAGCCCCCCTCTGTCATCGTCCCACAAGAGGAAAAGCCCCGGCGACTGTCACGACCGCGTCCACTGTGACGTCGCCCTGAGAAAGCACAGCGGTGATCTCTGCCACTGCTCCTCCAAGAAAAAGAAAACTCGGGTGAAGAGGACGATTCGCGTGCCAGCGACAAGCTTGAGGAACGCGGACATACCATCCGACGAGTACTCGTGGCGGAAGTACGGGCAGAAGCCCATCAAGGGCTCCCCTTATCCCAGGGGCTACTACAAGTGCAGCAGCATGCGGGGATGCCCGGCGAGGAAGCACGTGGAGCGGGCGCCTGACGACCCCTCGATGCTCATCGTGACGTACGAGGGGGAGCACCGTCACGCCTCCAACCCCGAGCCCATCTCAACCGGTGCA
>gnl_Musac_v1_GSMUA_Achr7T15930_001
ATGGCCGTTGATCTGATGGGGTACGCCAAGATGGACGACCAAATCGCCATCCAAGAGGCGGCAGCCGCCGGGATCCGCTCCATGGAGCACCTCATCAGCCGTCTCTCCCAGCAGCAGCAGCTGGACTGCCGCGATATCACCGACCACGCCGTCTCCAAGTTCAAGAAAGTCATATCGATTCTCAACCGCACCGGCCACGCCCGCTTCCGCCGCAGCCCCACGGCGCCGCCACCTGCGGAGCCGTCGCCTCCCCACCATCCTCTGCCGCCACCTTCCCGACCGTTGACACTGGACTTCACCGAGCCGCCGATGTCTTCGGCGACATCCTCGTTCATGTCGTCCGTCACCGGCGACGGCAGCGTGTCGAACGGCAGGCCAGGCGCCTCATCCTTCCTCCTCCCCCCGCCTGCGGCGGCCGTATCCGCCGGAAAGCCTCCATTCTCGTCCACAATCAGTCGGCGGTGCCACGAGCACGGCCACACCAACTCCGAGCACGTCGCCGGCAAGTACGCCATCCCCGGCTCTCGCTGCCACTGCTCCAAGAGAAGGAAATCACGGGTGAAGCGGACGATACGCGTGCCGGCAATAAGCTCGAAGCTGGCCGACATCCCGCCGGACGAGTACTCGTGGCGCAAGTACGGACAGAAACCGATCAAGGGATCTCCATATCCCAGGGGTTACTACAAGTGCAGCACGCTGCGTGGATGCCCGGCGAGGAAGCACGTGGAGCGGGCGCCGGACGACCCCACGATGCTGATCGTCACGTACGAGGGCGAGCACCGCCACACTCCGAGCGCCGCCACCGTCGCGGCGCCCGAGCCCGTCACCGCCTCCGCCTCCGCCATC
>gnl_Musac_v1_GSMUA_Achr9T22950_001
ATGGCCGTCGATTCGATGGGCTACCGGAGGATGGACGACCAGATCGCGGTCCGGGAGGCGGCCGACGTGGGGCTTCGCACCCTGGAGCGCCTCGTCTTCCAGCTCTCGCACCAGCAGTCGCCGTCGGACTGCCGCGAGGTCACTGACCATACCATCGCCAAGTTTAAGAAGGTCATCTCCGTCCTGAACCGGACCGGCCACGCCCGCTTCCGCCGCGGCCCGGCCCAGCCCGCCTTCGTACCCCCGGTAGAGGAGGACCCGGCCTTGCCCCCCGCGGTTCCGCGGGCCGTGACCCTCGACTTCACCAAGCCGAAGGAGAGCTTCAGCGCCTCGGGGACGGTGTCGAGTTCGTCGCTCACCGGCGACGGCAGCGTCACCGGCAAGCAGGGCTCCTCGATCTTGGTTCCCGCCGCCGCGGCCTTCGCCGTCTCCTCCGGGAAGCCGCCGCTCGCGTCGTCCCACAAGAGGAAGGCCCCCGAACACGCCCACCCCCACTGCCCCGAGGACGCCAAGCAGGAGGCCCCCGCCGGCCGCTGCCACTGCTCCAAGAAAAGGAAGAACCGGGACAAGAGGACGGTGCGCGTGCCGGCGATCAGCTCGAGGAACGCGGACATACCGGCGGACGATCACTCGTGGCGCAAGTACGGGCAGAAGCCCATCAAGGGCTCTCCCTACCCGAGGGGGTACTACAAGTGCAGCAGCGTGAAGGGGTGCCCGGCGCGGAAACACGTGGAGCGCGCGCCCGACGACCCGACGATGCTCATCGTGACGTACGAAGGGGAGCACCGGCACGGCCAGAGCAGGCCCGGCACAGCGCTGCCCGTCGCAAACGCGGCGTCTGGT
>gnl_Musac_v1_GSMUA_Achr1T23560_001
ATGGCCGTCGATCTGATGGGCCTCGGGAAGATGGACGATCTGATGGCGATGCAGGAGGCGGCCGCCGCTGGGATCCGCAGCTTGGAGCACCTCGCTTTGCAGCTCTCCACCCACCAACCGCCACCGGACTGCCGCGAGATCACCGACCCGAGGGTCTCCACGTTCAAGAGGGCGATCTCCGTCGTAAACCGCACCGGCCACGCCCGCTTCCGCCGGGGTCCGGTCCCCGCTCCCCCTCCCCCTCCCGAACGTCCGGTTGTAGCGCCGAAGGCCCTCAACCTGGACTTCACCAACCCCAAAGGCGAACCCGCCGCGACGCCCGTGAACCTTAGCTTCGGCTCATCGAGCACGACGTCATCCGGCAACTCGTCGTTCCTCTCGGCGGTCACCGGCGACGGCAGCGTCACCAACGGCAAGATAGGGCCGGCCATCCTCGCAGCGGCCGCCCCCTGCGTCGGGAAACCGCCTCTCTCATCGTCCCACAAGAAGCGATCCCTCGATGATGGCCACACCCACGGTCACGGCGATGTCGCCGTGGGGAAGCACGCCGGCCCCGGCAACCGCTGCCACTGCTCCAAGAAAAAGAAGCATCGGGTAAAAACGACGATACGCGTGCCGGCGATAAGCTCGAGGAACGCCGACATACCGCCCGACGAGTACTCGTGGCGTAAGTACGGGCAGAAACCGATCAAGGGCTCCCCTTACCCAAGGGGATACTACAAGTGCAGCAGCGTGCGCGGGTGCCCGGCGCGGAAGCACGTGGAGCGGGCGCCCGACGACTCTTCGATGGTGATCGTGACGTACGAGGGGGAGCACCAGCACGCCCTGAACCCGATGGCCATCTCAACCGACGGCGTGGTCGTCGACCCGCCTAACCAGGGCGGCTCATCCTTCAGAGGAGGTCCCTTT
>gnl_Musac_v1_GSMUA_Achr6T03810_001
ATGCGAGAGCGGGTCCCGAAGAAGACTCGATCTTCTATCCACGCAGGTATAGTCGGGTTAGTTGGTTTCAGAGAGGGAATAGTTTTGCCTATTTGGATCCCATCTCGAGGAAAAGCGAAAGATCAATGCCGTCGGAGTGGAAACATCCAGCAGCAGCAGCAAGACTGCCGCGAGATCGCCGACCTCGCCGTGTCTAAGTTCAAAAAGGTGATCTCCATCCTCAACCGCACCGGCCACGCCCGCTTCCGCCGCGGCCCGACCGGCCCGCCCCCGCCGGGTCGGCCGTCGCTTCCCGCAGCGTCGAAGACACTAACCCTCGCCCCGGTGTCACCCCCGAGCCGGTACAACAAGGGGTGCTTCAGTATCTCGAAGTCGTTGTCGTCGGCGACGTCTTCGTTCGTGTCATCCCACACCCACGCCCACTCCGATCACGTCGCCGGCAAGTACGCCGTCCCCGGCTCCCGCTGCCACTGCTCCAAGAAAAGGAAATCTCGGGTTAAGCGGACGATACGCGTGCCGGCGATCAGCTCCAAGGTGGCCGATATCCCCGGCGACGAGTACTCGTGGCGCAAGTACGGGCAGAAGCCCATCAAGGGTTCCCCTTACCCTAGGGGCTACTATAAATGCAGTACCGTCCGAGGCTGCCCCGCGAGGAAGCACGTGGAGCGGGCGCCGGATGACCCCTCGATGCTGATCGTGACCTACGAGGCGGAGCACCGCCACAACCCCACCTCAATATACCATTTTCGGTCACTGAAGGAAAACAATAAA
>gnl_Musac_v1_GSMUA_Achr10T23420_001
ATGATGGCTGTTGATCTGATGGGGTACGCCAAGATGGACGACCAGATTGCTATCCAGGAGGCCGACGCCGCTGGGATTCGCTCCATGGAGCACCTCATCAGTCGCCTCCCCCACCACCAGCAGCAGCAACGCGACTGCCTCGAGATCACCGACCAAGCCGTCTCCAAATTCAAGAAGGTCATCTCCTTCCTCAACCGCACCGGACACGCCCGCTTCCGCCGCAGCACCACCTCGCCGCCGTCGGAACCGCCGGCCGAGCCTTATCCCCTGCCGCCGCCAGCACGGACGTTGACGGTGGATTTCACCGAGCCGATCAACTGCGGCGAGGTCGTGTCGAACGGCCGGTTCGGAGCCGCCTCCTTCCTCTTCCCCCCGCCCGCCGCCGCGATATCTGCTGGCAAGCCGCCACTCTCGTCCGCGCTCAAGCCACGGTGCCATGAGCACGACCACGCGAATTCCGAGCACGTGACCGGAAGGTACGCCGTCCCCGGCGCCCGCTGCCACTGCTCCAAGAGAAGGAAATCGAGGGTTAAGCGGACGATCCGCGTGCCGGCGATAAGCTCGAAGGTGGCCGACATCCCCCCGGACGACTACTCGTGGCGCAAGTACGGGCAGAAGCCGATCAAGGGATCCCCGTATCCCAGGGGCTACTACAAGTGCAGCTCGGTGCGCGGCTGCCCGGCGAGGAAGCACGTGGAGCGGGCGCCGGACGACCCCACGATGCTGATCGTCACGTACGAGGGCGAGCACCGCCACACCCCCACCGGCGCCGCTCCCGAGCCTATCCCGGCGGCCGCCATC
>gnl_Musac_v1_GSMUA_Achr5T21910_001
ATGGCCGTTGATCTGGTGGGGTACACAAAGATGGACGACCGGATCGCCATCCAGGAGGCGACCGCCGCGGGGCTTCGCTCAATGGAGCACCTCATCCGTCACCTCTCAAACCCCCACCGCCACCAGCAGCAGCAGCTGGACTGCCACGAGATCGCCGATTTCGCTATTTCCAAGTTCAAGAAGGTCATCGCCATCCTCGACGGCACCGGCCACGCTCGGTTCCGCCGCGGCCCAGTGGCGCCGGTTCCTCTGGCCGAGCCGTCGTTGCCAGCCGCCGCGAAGAGTCTTACCCTCGCGCCGATACCGCTGCGCCTGCCCCCGCCCACTCGATATGGCAAGGAGTACTTCAGCATCTCAATGCCGATGACGTCCGCGACGTCCTCGTTCGTGTCGTCCGTCACCCGAGACTGCAGCCACTCTCATGCCCACTCGGATCACGTCGCCGGCAAGAACGCCGTCCCGGGCACTCGCTGCCACTGCTCCAAGAGAAGGAAGCCGCGGGTTAAACGGACGATACGGGTGCCGGCGGTGGGCTTGAAGGCGGCCGACATCCCGGCCGACGAGTATTCGTGGCGAAAGTACGGGCAGAAGCCCATCAAGGGATCACCTTACCCCAGGCAAGGACTCGTTCTCCGCACGGGTTACTACAAGTGCAGCACCCTGCGGGGTTGCCCGGCAAGGAAGCACGTGGAGCGGGCGCCGGACGACCCCTCGATGCTGATCGTGACCTACGAGGGAGAGCACCGCCACAGTGCCGCCGCCATC
>gnl_Musac_v1_GSMUA_Achr5T04870_001
ATGGCGGTAGATCTGATGGGGTATGGGAAGATGGACGAGAAGATGGCGATCCAGGAGGCGGCCACCGCGGGGCTCCGCTCCATGGAGCACCTCATCTTCCAGCTCTCCCACCGCCACCAGTCGCCGCAGCTCGACTGCCGCGAGATCACTGACCTTACCGTCTCCAAGTTCAAGAAGAACTCGCCTCCGCGAGCGCCGCTGGCCCTGACCCTCCCACCGGCCAAGCCGCCCCGGCACCTGGCCCCGCCGCCGCCGCCGCCTCCCCCTCCGCCGCCGCAGGCCTTGACCCTCGACTTCACGAAGCCGGTCGCCATCGGCGGGCGGAGCGAGGCCACCGGCAGCAAGTACACGACGGAGAGCTTCAGCATCTCGACGACGATGACGTCCGCGACGTCGTCGTTCATGTCGTCCATCACCGGAGACGGCAGCGTCTCCAACGGCAAGATCGTATCCTCCTCCTTCCTCCCCGCCTCCTCCGGCAAGCCTCCGCTCTCCTCCTCCTCCTTCAAAAAGAAGTGCCACGAGCACGCTCACTCCGAGCTCGTCGCCGGTAAGTACGCCGTCCCTGGCGGCCGCTGCCACTGCTCCAAGCGAAAGAAATCTCGGGTCAAAAGGACGATCCGGGTGCCGGCGATAAGCTCGAAGACGGCCGATATCCCACCCGACGAGTACTCCTGGCGCAAGTACGGGCAAAAGCCCATCAAGGGCTCCCCCTACCCGCGGGGTTACTACAAGTGCAGCAGCGTGAGGGGGTGCCCGGCGCGGAAGCACGTGGAGCGAGCGCCCGACGACCCCACGATGCTGATCGTCACCTACGAGGGCGAGCACTACCACACCCGCGGCGCCGCCGTCGCCGCGCCTGCAGAGCCATCCGACGTCCCCGTGGCCGCCGTC
>gnl_Nelnu_v1.0_NNU_002094-RA
ATGGCGGTGGAGCTTATGATGGGCTACAGGAATGATAACTTTGCAGCTAAAATGGAGGAGAATGCAGTCCAAGAAGCTGCTTCTGCAGGCCTTCAGAGTATTGAGAAACTCATAAGGTTGCTCTCCCAGAGACAACAACAACAGCATCCTAAAGCAGATATGGAGATTGATCTGGATTACAAGGCTGTCGCTGATGTAGCTGTAACCAAGTTTAAGAAAGTCATCTCCCTCCTGGGTCGGCCAAGAACCGGCCACGCTCGCTTCAGAAGGGGTCCTTTGTGTTCTCCTCAACAGACCCACGATAATGACCAACCCTTCTCTGCTGTGTCCCCTGCTCCCCACAAAGACGACGACAAACTGTCTTCTGGGTCTAGGGTTCACTGTCCTACGCACATCCAACACCTCCCTCCTCTTCCTCATCATCATCAGCAGCACCAACACCACCATCCCAACAATACCCACGTTCCCCTTGCGGTGCCGAAGACCGTCAAGGAATTGACCACCACCATTAATTTCACGTCTTCTCCCCCTATTTCTGCTGCAAATTCATTCATGTCGTCTTTGACGGGTGATACTGATAGCAAGCAGCCGTCTTCATCATCGGCTTTTCAGATTACCCATCTTTCTCAGGCTTCCTCTGCTGGACGTCCGCCTTTGTCTTCGTCTTCCTTGAAAAGGAAATGTAGCTCGTCTGACGACGCGGCTGGCAAGTGCGGAGGTTCTGCTGGGAGGTGCCATTGTTCCAAGCGAAGG
>gnl_Nelnu_v1.0_NNU_012815-RA
ATGGCGGTTGACCTTCTCTCGTTCTCCAAGATGGACGAACAGATCGCGATTCAAGAAGCCGCTTCTGCCGGATTGAAAAGCATGGAGCACCTGATCCGTTTAATGTCTCATCAGAGCCCTCAACACCAGAAATTGAACCAGTTGGATTGCAGAGAAATCACGGATTTCACAGTCGCCAAGTTCAAGAAGGTGATTTCGCTCTTGAACCGGACCGGCCACGCTCGGTTCCGTCGCGGCCCTCCTTCCTCCGCTTCTACGTCCTTCTCGGTTCCTCAGCCTCAGACCACCCTGAACTTACCACCGACATCAGCTCCGGCACCGCATGTTCAATCTCAACCGCAAGCCCTGACGCTCGATTTCACAAAGCCTAATCTGCTAAACCACCCCAGCTCTAATCCCACCGATGCCTCGACTTGCCAGTTCTCTAAGGAGAGTTTCAGCATATCACCTCCGATGTCCTCTGCTAACTCGTCTTTCATGTCTTCCATCACCACCGGGGACGGCAGCGTTTCGAACGGGAAACAGGGATCATCACTCTTTGCAACTCCAACCCCGGCTGTGTCCGCCGGAAAACCGCCTCTCTCTTCATCCTACCGTAAGAAATGCCATGGGCACGGTCATTCCGATGACATCTCCGGCAAGTACTCCGAGTCCGGCCGCTGTCACTGCTCCAAAAGAAGGAAATCTCGTGTGAAGAAAACGATCAGAGTCCCGGCAATAAGTTCAAAGATGGCCGATATCCCACCGGACGAATACTCCTGGCGAAAATACGGCCAGAAACCGATCAAGGGTTCCCCCTACCCACGAGGGTATTACAAGTGCAGCAGCTTGAGGGGATGCCCGGCGAGAAAGCACGTTGAGCGGGCCCCAGATGATCCGACGATGTTGATCGTGACATACGAGGGTGAGCACCGCCACTCACAGCCTCCTCCGCCGGATTCGGTCGCCGGAGGCTTGATCGAGTCGTCG
>gnl_Nelnu_v1.0_NNU_011577-RA
ATGGCGGTGGATTTCATGATGGGTTACAGGAGCGATAGCTTCGCATCAGCAAACATGGAGGAGAATGCAGTCGAAGAAGCTGCCTCTGCTGGCCTTCAGAGCGTCGAAAAGCTCATAAGGTTGCTCTCCCAGAGGCAACAGCAGCAACACCCTAAAGCAGACATGGAGATGGAGATGGATTGCAGGGCCGTCGCAGATGTAGCCGTAACCAAATTTAAGAAAGTGATTTCCTTACTGGGTCGGACAAGAACCGGTCACGCTCGATTCAGAAGGGGTCCTTTGGGTAGTTCTCCTCCCCCCCAACAGAACCATGATACCGACCACTCCTTTTCCGTTTCCTTCACTCATAAAGAGGAGGACATGCAGCCTTCTGGGTCTAGGGTTTACTGTCCTACTACGTCCATCCAACGCCTTCCTCCTTTTCCTCCTCATCACCATCACCACCTCCACCATCAGAATAACAACAACAGTAGCCACAACCATCCTCCCCTCTCTTTGCCGAAGAACGGCGTCATCGAGAGGAAGGAATCAGCGACCACAATTAGTTTCACATCCTCTCCCCCCATTTCTGCCGCAAATTCTTTTATGTCGTCTATGACGGGCGATACCGACAGCAAGCAGCCCTCGTCGTCGTCCGCTTTTCAGATTACCCATCTCTCGCAAGTTTCCACGGCCGGACGTCCTCCTTTGTCCTCATCTTCTTTGAAGAGAAAGTGCAACTCGTCTGATGACGCGGCTGGCAAGTGCGGAGTCTCTTCTGGGCGGTGCCATTGCTCCAAGCGAAGGAAATCGAGGGTGAAGAGGGTGGTGAAAGTTCCCGCCATAAGCTTGAAGATGGCCGACATCCCTCCTGATGATTTCTCATGGAGGAAGTACGGACAAAAACCCATTAAAGGATCCCCGCATCCAAGGGGGTACTACAAGTGCAGTAGCGTTAGAGGTTGTCCCGCACGTAAACACGTGGAACGAGCTTTGGATGATCCAACGATGCTGATCGTCACCTACGAAGGCGAGCACAACCACACCCGATCTGTTACAGAGCCCTCTGGTTCCGGTCTCATCCTCGAGTCCTCT
>gnl_Orysa_v7.0_LOC_Os08g13840.2
ATGGCCGTGGACCTCATGGGCTTCAGCCCGCGCGGCGGCTGCCGCCCGTCCGTGGAGACGGAGCAGCTCGCTTTCCAGGAGGCCGCCGCCGCGGGGCTCCGCAGCCTCGAGCTGCTCGTCTCGTCGCTCTCCGCCGGGGGGGAGCACCACCACCGCCGCCGCCCGCAGGAGAAGCAGTCTTCGCCGCCGCTGGGGGAGATCGCGGACCAGGCGGTGTCCAGGTTCAGGAAGGTGATCTCGATTCTTGACCGGACCGGCCACGCCCGCTTCCGCCGTGGCCCTGTCGTCGGAGCGGCAGCTGCGGAGGCGGCTGCCGCGGCGGCGTCGGCGTCACCGTCGTCGTCTCCTGTCTCGCCGCCTCTCCCGCCGGTGACGACGCAGCCGGCGGCCGCCGTGAAGAGCCTGACGCTGGACTTCACGAATCCCGCCAAGGTCGCGGCGGCGTCGGTGACCTCGACGTCGTTCTTCTCGTCGGTCACCGCCGGCGGAGACGGCAGCGTGTCCAAGGGCCGGAGCCTGGTCTCCTCCGGGAAGCCCCCGCTCGCCGGCGGCGTCAAGCGCAAGCACCCGCACCCGCCCTGCGCCGCCGCCGGCGACGGCCACGGCCACGGCGCAGGCCACGCGCACGCGCACGGCGGGTGCCACTGCTCCAAGAAGCGGAAGCAGCGGGTTCGGCGCACGGTGCGCGTGGCGGCGGCGAGCGCGCGGGTGGCGGACATCCCCGCCGACGAGTACTCGTGGCGCAAGTACGGGCAGAAGCCGATCAAGGGGTCCCCCTACCCGCGCGGCTACTACCGGTGCAGCACCGTCAAGGGTTGCCCCGCCCGGAAGCACGTCGAGCGCGCCGCCGACGACCCCGCCACCCTCGTCGTCACCTACGAGGGCGACCACCGCCACTCGCCGCCGCCGCCGCCGCTTGTT
>gnl_Orysa_v7.0_LOC_Os04g51560.1
ATGGCCGTGGACCTGATGGGCTGCTACGCCCCGCGCCGCGCAGACGACCAGCTCGCCATCCAGGAGGCGGCCACCGCCGGCCTCCGCAGCCTGGAGATGCTCGTGTCGTCCCTCTCCTCCTCCTCTCAGGCCGCCGGGGCTCACAAGGCCTCGCCGCAGCAGCAGCCGTTCGGCGAGATCGCCGACCAGGCCGTCTCCAAGTTCCGCAAGGTCATCTCCATCCTCGACCGCACCGGCCACGCCCGCTTCCGCCGCGGCCCGGTCGAGTCGTCTGCTCCCGCCGCCCCCGTCGCTGCTGCTCCCCCTCCTCCTCCTCCACCACCGGCGCCGGTCGCTGCCGCCCTCGCGCCGACCTCCTCGCAGCCGCAGACCCTGACGCTGGACTTCACGAAGCCGAACCTGACCATGTCGGCCGCGACGTCCGTGACATCCACGTCGTTCTTCTCGTCGGTGACGGCCGGCGAGGGAAGCGTTTCCAAGGGCCGGAGCCTGCTCTCCTCCGGCAAGCCGCCGCTGTCTGGGCACAAGCGGAAGCCCTGCGCCGGCGGCCACTCCGAGGCCACCGCCAACGGCGGCCGCTGCCACTGCTCCAAGAGAAGGAAGAACCGGGTGAAGAGGACGATCCGAGTGCCGGCAATCAGCTCGAAGATCGCCGACATCCCGCCGGACGAATACTCGTGGAGGAAGTACGGCCAGAAACCCATCAAGGGCTCCCCTTACCCACGGGGCTACTACAAGTGCAGCACAGTGAGAGGATGCCCCGCGCGGAAGCACGTGGAGCGCGCCACCGACGACCCGGCGATGCTGGTCGTGACCTACGAGGGCGAGCACCGCCACACGCCGGGGCCCCTCCCGGCGCCACCCGCCGCCGCCGCCGTCGCCGCGATGCCGGTGTCCGTCGCCGTGTCCACCGGCAACGGACATGTC
>gnl_Orysa_v7.0_LOC_Os04g21950.1
ATGATTACCATGGATCTGATGGGTGGGTACGGGCGGGTGGACGAGCAGGTGGCCATCCAGGAGGCGGCGGCGGCGGGGCTAAGGGGGATGGAGCATCTTATTCTGCAGCTGTCCCAGACTGGGACGAGCGAGAGGTCGCCGGCGCCGGCGCAGGAGCAGCAGCAACAGGTGGACTGCAGGGAGATCACGGACATGACGGTGTCCAAGTTCAAGAAGGTGATCTCCATGCTGAACCGCACCGGCCACGCGCGGTTCCGGCGGGGCCCGGTGGTGGCGCAGTCGTCGGGCCCGGCGGCGTCCGAGCCGGCGCCGGTGAGGTCGTCCCCGTCGGCGGTGTCGAGGCCCATGACGCTCGACTTCACCAAGGCGGCGTCCGGGTACGGCAAGGACGCCGGGTTCAGCGTCTCCGGCATCTCCGCCGCGAGCTCGTCCTTCCTCTCGTCGGTCACCGGCGACGGCAGCGTGTCCAACGGGCGCGGCGGCGGGTCATCCTCCCTGATGCTTCCCCCGCCGCCGGCGACCAGCTGCGGCAAGCCACCGCTGTCCTCCGCCGCCGCCGCCATGTCAGCCGGCGCAGGCCACAAGCGCAAGTGCCACGACCACGCGCACTCCGAGAACGTCGCCGGCGGCAAGTACGGATCCACCGGCGGCCGCTGCCACTGCTCCAAGCGCCGGAAGCATCGGGTGAAGAGGACGATCCGCGTGCCGGCGATAAGCTCGAAGGTGGCGGACATCCCCGCCGACGACTTCTCGTGGCGGAAGTACGGGCAGAAGCCCATCAAGGGCTCCCCCTTCCCACGAGGATACTACAAGTGTAGCACGCTGCGCGGTTGCCCGGCGAGGAAGCACGTGGAGCGCGACCCGACCGACCCGTCCATGCTCATCGTCACCTACGAGGGCGAGCACCGCCACTCCCCCTCCGCCGCCGGCCAGGACCACCCGCCGGCGCCGCCTCCGCCGCTGGCGCTGCCGCTCGCC
>gnl_Orysa_v7.0_LOC_Os02g26430.1
ATGGCGGATCCGTTCCCGGCGGCGGCGCGCGGCGGCGAGCAGGGTGGTGGCACCGCGGGGCAGCTGGTGTCGACGCCGTCCAGGTTGAGGACGGCGGTGGCGTCCATGCTCAACCGCACCGGCCACGCGCGCTTCCGCCGCGCCGCCCCCGTCGTCGTGCAGGAGGAGGAGGATGAGGCGGCGGCGGCGGCGAGGGATGCGGTCGTGCGGTGTGACGGGCTCAGCGCGTCGGCCAGCTCGTCGTTCCCGTCGTCGGTGACGGGGGTCACCGGCGATGGGAGCGTGTCCAACGCCCGCGCGGTGCTCCCGGCGGCAGGCGACGGCGACAAGCCGCCACCAATGCAGTCTGCTTCAGATTATGCTTCTGATGGCCGCCTCAAACGCAGCAGCGACGACGACGGCGAGCGCTGCCACTGCTCCAAGAAAAAACGGAAGGCGTCGTGGAGGGCGAGGCGGCGCATCCGCGTGCCGGCGATCAGCTCACGGAACGCCGACATCCCGGCGGACGACTATTCGTGGCGCAAGTACGGCCAGAAGCCCATCAAAGGCTCGCCTTATCCACGCGGGTACTACAAGTGCAGCACGGTGCGCGGGTGCCCGGCGCGGAAGCACGTGGAGCGCGACCCCGGCGAGCCGGCCATGCTCATCGTCACCTACGACGGCGACCACCGCCACGGGGAACCCGGCCATCGACGTCCCGATGAGGCGGCAACGACGACGGAGCACAGGACGACTGACCAAACTACTGGAAGATTGCTC
>gnl_Phavu_v2.1_Phvul.003G139500.1
ATGCCACTAGATCTTGAAGCCCTTCCCAAGATTAGGATGGAAGAACAAACAGCCATTGAAGAAGCAGCTTCCGCTGGGTTGAAAAGTATGGAGCATCTCATTCGTGTCCTTTCCTCTCAAATCCCTTCTTCTTCTTCCGCCGCCTCCTCTTCTTCCACACACCACCGCCGTCTTAATCTCAACCACCTTGACTGCACGGAAATCACCGACTTCACTGTCTCCAAGTTCAAACAAGTCATCAACTTGTTGAATCGCACCGGTCACGCTCGCTTTCGTCGCGCACCTTCCCATCCCTCTCCCTCCCCCTCTCTTCCTTCTCCACCGCAACCTCACACTCAAAAACCCGCTCTTCATTTTGCAAACCCTAAGGTCAAGTCTATTCCCAATCCCAACCCTTCTTCCACGGATTTCTCGGTCTCTCAATACTCCAAGACCAAAGACACCACCTTTACCATATCCCCTCCCATCTCCACCACCACCTCCTCCTTCATGTCCTCCATCACGGCCGACGGAAGCGTCTCCGACGGCAAGATCGGCCCCGCCATCCTCTCCTCCGGGAAGCCTCCTCTCTCCTCATCCCACCGCAAAAGGTGTCACGACGCCACCCTCTCCGCCGGGAAAGCCTCATCCTCCGCCAACTGTCATTGCTCCAAGAGAAGGAAATCCCGTCTGAAACGAATGATTCGAGTGCCGGCGGTGAGTTCGAAGATCGCCGATATCCCTGTGGACGAGTACTCCTGGAGAAAGTATGGTCAAAAACCCATCAAGGGATCACCCTACCCACGAGGGTACTACAAGTGCAGTAGCGTGCGAGGGTGTCCGGCGAGGAAGCACGTGGAGCGGGCCCAGGATGACCCCAACATGCTCATCGTTACCTACGAGGGAGAGCACCGTCATCCGCAGCCGCGTCTGCCGGAAACCGCCGCCACCGCTGCAGTTGCTTTCGGTGCTCAGGCTGTT
>gnl_Phavu_v2.1_Phvul.003G240900.1
ATGGCCGTGGAGCTCATGACGGGGTACAGAACCACCACTTTCACAACCAAAGCCGAGGAAAATGCCGTCCAAGAAGCCGCCTCCGGTTTGGAGAGCGTGGAGAAGCTAATCAGACTCCTCTCTCAGACCCCCCAACAATACAACTCCTCCAATCAAATCGCCATCGACTGCAAGGCCGTCGCTGACCTCGCAGTTTCCAAGTTCAAAAACGTCATTTCGCTCCTCGGCCCGGGCCCAGGCCCAACCCCAACCGGCCACGCCCGCTTCCGAAGAGCTCCTCTCCCTCCTCCTCCTCCTCCTCCGCCTCCTTCTTCCACACAACCCTCCCAACCTTCCGTCTTCCACGCCACCCCTCTGCACCAAATCCCCAAAACAGACAACACCCTCAACAACGACCCCTCTTCCAAAACCATTTATTTCTCCTACCCCACCCCCGCCACTTCCTTCATCTCCTCCCTCACCGCCGACGCCCACACCAAACAACCCTCTTCCTCCTCGCCGCCCCCGCCTGCGCCGGGGGCTTTCCACATCACCTCTCTCTCTCACGTCTCGTCCGCGGGGAAGCCTCCCCTCTCCTCCTCCTCCTCTTTCAAGAGGAAGTGCAGCTCTGAGAACTTGCCTTCTGGAAAGTGCGGTAGCTCCTCTAGCCGCTGCCATTGCTCCAAAAAGAGTAGGAAAATGAGGTTGAAGAGGGTGGTGAGGGTACCGGCTATAAGCTTGAAGATGGCTGATATTCCACCAGATGATTATTCTTGGAGGAAGTATGGTCAGAAACCAATCAAAGGATCCCCTCATCCAAGGGGTTACTACAAGTGCAGTAGCGTTAGAGGGTGTCCAGCGCGCAAGCATGTGGAACGAGCTTTGGATGATCCAGCTATGCTGGTGGTAACCTATGAGGGGGAGCACAATCACGCTCTCTCTGCGGCTGATGCTACTAACCTTATTCTTGAATCATCT
>gnl_Phavu_v2.1_Phvul.009G233900.1
ATGGCACTGGATATGCTCGATCTTCTTCCCAGAACAAGGATGGAGGAACAGTTAGCAATTCAAGAAGCTGCTTCGGCTGGTTTGAAAAGCATGGAGCATCTCATTCGACTCCTTTCTCCCTCTGCCTGCAACTCTTCTTCTTTTTCTTCTTCTTCTAACAACAGCAACAACAACGTTAGCCTTAACAACCTTGACTGCTCCGAAATCACCGACTTCACCGTCTCTAAGTTCAAACAAGTCATTAACCTTCTCAACCGCACCGGTCACGCTCGCTTCCGCCGTGCACCGACCCAGGCCCAGGCCCAGCCGCAACCAGAGCCACAACCACAACCACAACCACAACCTCAATCCCAACCAGGCTTTACTTTGGATTTCGTTAAACCCACCATTCTCAACTCTAAGCCCTGCAACAAAGACGAAACCCTCACTCTTTCCACCACCCCCACCACCTCCTCTTCCTTCTTATCCTCCGTCACCAACGACGCCAGCGTCTCCGACGGCAAGATCGGCCCTTTCCTCCCTCCCTCCGCCGCCAAACCCCCTCTATGCTCCTCCCACAGGAAAAAGTGCCGCGACGCCGCGCTGTCCGCCAAACCCTCCTGCCACTGCTCCAAGAAAAGGAAATCACGCGTGAAAAAAACGATCCGCGTTCCGGCGATAAGTTCCAAGATCGCCGACATCCCACCGGACGAGTACTCGTGGAGAAAGTACGGCCAGAAACCGATCAAGGGTTCACCTTTTCCTCGTGGGTACTACAAGTGCAGCACCGTGAAAGGGTGTCCGGCGAGGAAGCACGTGGAGCGCGCGCAAGATGACCCGAAGATGCTGATAGTGACGTACGAGGGCGAGCACCATCACGCGCTGCCGTTACCTGCCGCAACCGGCGTTGGTTTCGGGCTC
>gnl_Phavu_v2.1_Phvul.009G101900.1
ATGGCAGTGGAGTTGATGAGCTTGCCGAAAATGGAGGAACAGAAGGCAATTGAAGAAGCAGCGACGTTGGGCCTGAAGGGAATGGAAAACTTCATCCATCTCCTCTCCCACCAACCCTCCAATCTCAACACTCACCTCACCCACGCAACCGTTTCAAACTTCAAAAAACTCATCTCCTTGCTCAACAGAACCGGCCACGCCCGTTTCCGCCGCGCACCTCTCCCTTCAAACACCCACCCCATTCCGCCGGCTAACCCGGTTCCCCTCCACCAACCTCCCTCGCACACTCTCACTCTCGATTTCACCAAACCTAACATCTTCGCCTCCACCGACGCCAAGTCCACGGATCTCGAATTCTCCAAGGAAACCTTCAGCGTCTCCTCCAACTCCTCCTTCATCTCCTCCGCCCTCACCGCCGACGGCAGCGTCTCCAACGGCAACCAAGCCTCCTCTCTCTTCCTCGCCCCGCCTCCGCCGCCCTCTTCCTCCGGAAAACCACCTCTCCTCAAGAAGAGGTGCCGCGACCACTCCGACAACGTCTCCGGTAAACTCTCCGGCTCCACCAAGTGCCACTGCATTAAGAAAAGGAAAAACCGGGTGAAGAAGACGGTGAGAGTGCCGGCGATTAGTGCGAAGATCGCCGATATTCCGTCGGACGAGCACTCGTGGAGGAAGTACGGGCAGAAGCCGATCAAGGGATCACCGTACCCGAGGGGGTATTACAAGTGCAGTACGGTGAGAGGGTGTCCGGCGAGGAAACACGTGGAGCGTGCTTCGGACGATCCCACGATGTTGATTGTGACGTACGAGGGGGAGCACCGTCATTCCTTTCAGACCGCGATGCAGGACAACATTTCCGGCGCCATGGGTTTGGTTTTTCAGTCAAAA
>gnl_Phavu_v2.1_Phvul.001G060200.1
ATGGCTGTGGAACTCATGGGGTTCCCCAAAATAGATGATCAAAAGGCCATCCAAGAGGCTGCATCCGAAGGCCTCAAGGGCATGGAACACCTGATCCGAATCCTCTCCCACCAACCCTCTCACTTGAACACTGACCTCACCGACGTTACCGTCTCCAAGTTCAAGAAACTCATCTCCCTCCTCAACCGAACCGGCCACGCTCGCTTCAGACGTGCTCCGGTTCAGGCCCCTCAACCTGTTCAAACCCCCGCACCGGTTCACAATCCTCCCTCTGCACCTCTCCATCCTCCTCCCCCGCAAACCGCCAACCTCTCCCTCCCGGCGCTCTTCGCCTCGCCGGCGCCGGTTCACCATGCGCCGGGCAGCGTCACGCTCGACTTCACCAAGCCGCACAACGCGCTCCGGAACTCCAAGGCAAAGTCCGTGGAGCTCGAGTTCTCCAAGGAGACCTTCAGCGTCTCCTCCAACTCCTCCTTCATGTCCTCCGCCATCACCGGCGACGGCAGCGTCTCCAACGGCAAGATCTTTCTCGCCCCGCCGCCGCCGCCCGCGACCTCCGCCGGAAAACCGCCGGCGTTCAAGAAACGCTGCCTCGAGCACCGCGAACACTCCGACGACGTGTCCGGATCCGGCAAGTGCCACTGCGTCAAGCGAAGGAAAAACAGGGTGAAGAAGACTGTGAGGGTGCCGGCGATAAGTTCAAAGATCGCCGATATTCCGCCGGACGAGTACTCGTGGAGAAAGTACGGTCAGAAGCCGATCAAGGGTTCACCGTACCCTCGGGGGTATTACAAGTGCAGCACGGTGAGAGGGTGTCCCGCGAGGAAACACGTGGAGCGCGCACCAGATGATCCGGCGATGCTGATTGTGACGTACGAGGGGGAGCACAGGCACGCGGTTCAGGCCGCGATGCAGGAGAACGCAGCCGGAGTGGTGGGTTTGGTGTTCGAGTCAACG
>gnl_Phavu_v2.1_Phvul.002G016100.1
ATGCCTGTGGAGCTCATGATGGGGTACAGGAACGACACTTTCGCCGAAGAGAATGCGGTTCGTGAAGCTGCGTCGGGGCTAGAGAGCGTCGAGAAGCTCATCAGGTTGCTGTCACGCGCCCAGCTGCAACAGCAGCAACAGCAGCAGCAGCAGCAACAATCGCACGCATCCAATTCGAAGTCTTCCATGGAAATTGAATCCGATTACGGAGCTGTCGCTGACGTGGCGGTTTCCAAGTTCAAGAAGGTCATTTCGCTTCTGGGCCGAACCAGAACCGGCCACGCGCGTTTCAGAAGAGCCCCCGTGCCTCCGCCGCCTCCTTCCGAGCCCAGATTCTACCGCGCAACGCCGCTGCAGCAGATCCCGCCGCCCACCGAACACCCTTTCATCCCTAAAAATGGACTGATTGACACAAAGGACTCCTCCAAGACCATCAATTTCTCCTATTCTAATTCCTTCGTCTCCTCCCTCACCGGCGACACCGACACGAAGCAGCCCTCTTCCTCGTCGCCTGCGGCGGCGGCTGCCACGGCAGCGCCTTTTCAGATCACGAATCTCTCTCAGGTCTCCTCCGCGGGAAAGCCTCCTCTTTCTTCGTCTTCGTTGAAGAGGAAGTGCAGCTCTGAGAATTTGGGTTCTGCCAATTGTGGGAGTTCCTCTAGCCGATGCCATTGCTCAAAGAAGAGTAGAAAAATGAGGTTGAAGAGGGTGGTGAGGGTACCAGCAATAAGTTTGAAGATGGCTGATATTCCACCAGATGATTATTCTTGGAGGAAATACGGACAGAAACCCATTAAAGGATCTCCTCATCCAAGGGGCTATTACAAGTGCAGCAGTGTTAGAGGGTGTCCAGCGCGCAAGCATGTAGAGAGGGCTTTGGATGACCCAGCTATGTTGGTAGTCACCTATGAAGGTGAACACAATCACTCACTCTCTGCAGTCGAAGCTACTACTAATCTTATCCTAGAATCTTCT
>gnl_Poptr_v3.0_Potri.006G072400.1
ATGGCTGTGGATCTAGTTAGGTATTCAAAGATGGAAGATCAGATGGCTATACAAGAAGCTGCATCAGCTGGGCTCGAGAGCATGGAGCACTTGATCTTTGCATTCTCTAACCAAACTCGACAAAGCCACCAACTTGACTGCGGAGAAATCACAAACTTCACCGTTGCTAAGTTCAAGCAAGTCATCTCCATGTTGAACCGGACCGGTCATGCCCGTTTTCGCCGTGGACCAACTTCTTCTCCTTCTTCCTACCCGGTTCCCGTCCGACCTGTCCCTCAAGAGCCTCAAAAACTGAACCTTGATTTTGTTAACAGTAATAGCCCCCCTAAAGCTGAGTCGAAAAATGACCTGTCTTTGGGTAGTCAGTATTCAAAGGATAGCCTTAGCTCTGGCACCACTACCTCATCCTTCGTGTCTTCTGTTACAGCTGATGGGAGTGTCTCTAATGGGAAACAAGGTGGCTCTTCTCTTTTCGGAACTCAAGCGCGATCTACCGGAAAACCACCTCTCTCATCGACCCACCGCAAGAAATGCCACGATCATGCCCTCTCCGCCAGAAAGATCTCCTCCGGTGGAAGCTGTCATTGCTCCAAAAGAAGGAAATCAAGGGTTAAGAGGACAATAAGGGTACCAGCCGTGAGTTCCAAGATTGCCGATATACCAGCAGATGAGTACTCATGGAGAAAATATGGTCAAAAGCCAATCAAGGGCTCACCATACCCAAGAGGGTATTACAAGTGTAGCAGTGTTAGAGGATGTCCAGCAAGGAAGCATGTGGAGCGTGCCGTAGATGACTCGGCCATGCTTATCGTGACTTACGAGGGGGAGCACCGTCACTCACATACTCCGTTGCCGGGAGACGTCACCGCGAGTGCTGCAATGCGACACGTGTTTCACTCAACA
>gnl_Poptr_v3.0_Potri.018G139300.1
ATGGCTGTTGATCTAGTTGGGTACTCAAAGATGGAAGATCAGATGGCTATTCAAGAAGCTGCATCAGCTGGGATTAAGAGCATGGAGCACTTGATCTTTGCACTCTCTAACCAAACCCAACAAAGTCACCAACTTGACTGCAGAGAAATCACTAGCTTCACCGTTGCTAAGTTCAAGCAAGTCATCTCCATCCTGAACCGGACCGGTCATGCCCGTTTCCGCCGTGGACCCACTTCTTCCAACCCGGTTTCCGTCCGACCTGTCGTCCAAGAACCTCAAAAACTAAATCTTGATTTCTTTAAGAGTAACAATACCTTTAAATCTGAGACCAAAAACGACTTGTCATTCGGCAGTCAGTATTCCAAGGATTGTTTTAGCTCTGGCACGACTACTTCGTCCTTCCTGTCTTCTGTTACAGCTGATGGGAGTGTCTCTGATGGGAAACAAGGTGGCTCGTCTTCTCTTTTCGGAACTCATCCTCGACCTACCGGAAAACCACCTCTCTCATCTATCCATCGCAAGAAATGCCATGATCATACCCTCTCCACCAGCAAGATCTCCTCCTCCGGTGGCAGCTGCCATTGCTCCAAAAGAAGGAAATCAAGGGTGAAGAGGACAATAAGAGTCCCAGCAATAAGTTCCAAAGTTGCTGATATACCAGCAGATGAGTTCTCATGGAGAAAATATGGTCAAAAGCCAATCAAGGGTTCACCTTACCCAAGAGGGTACTACAAGTGTAGTAGTGTGAGGGGATGTCCAGCAAGGAAGCACGTGGAGCGTGCCGTAGATGATCCGGCCATGCTTATTGTAACATACGAAGGGGAGCACCGTCACTCACATGCTCCCCTACCAGAAAATGTCACAGCCAACGCTGCCATGCGACACGTGTTCCAGTCAACA
>gnl_Poptr_v3.0_Potri.018G008500.1
ATGGCGGTAGAGCTGATGAGTTTTAACACAAAGATGGATGATCAGTCGGCTATACAAGAGGCTGCGTCACAAGGAATTAAGAGCATGGAACACTTGATCCGAATCATGTCTCACCAAAATAATCATCACGTTGCCGATTGCACTGACCTTACTGATGTAACCGTTTCCAAGTTCAAGAAAGTCATTTCCATCTTAAACCGAACAGGTCACGCCCGGTTCCGTCGTGGCCCGATTCAACCCAACCAGCCGGCCAAGTCTTCGTTTTCCCTCTCTCCACCCTCCACATCGACACAATCACCGCAATCACAGTCTCAGTCCCCCTCCTTCTCTCGCTTCCAAAACCTAACCCTAACTCCACAGCAAATCACAACTCCGGTCACCGCACCGGCGGCGCCGACGAGTCTGACGCTTGATTTCACGAAACCGAATATATTTAGCTCCAAGAGTGCAGAGATTGAGTTCTCGAAGGATAGTTTCAGTGTCTCTTCGAACTCGGCGTCGTTTATGTCGTCGGGGATAACCGGAGACGGCAGCGTTTCTAATGGAAAGCAAGGATCGTCGATTTTCTTAGGATCCGCTGGCAAGCCGCCGCTCTCGACGGTGCCGTACAGCAACAAGAAGCGGTGCCATGAGCATCATCATGATGACACTGTCTCTGGCTCCTCTAGTGGCAAGTGCCATTGCTCTTCCAAGAGAAGGAAGAATCGGGTGAAGAAAACAATCAGGGTTCCAGCAATAAGTTCAAAAATAGCTGATATTCCACCAGATGAGTATTCTTGGAGAAAATATGGTCAAAAACCAATCAAGGGATCACCATACCCAAGGGGATATTACAAGTGCAGTACAATGAGAGGGTGCCCGGCAAGGAAACATGTGGAGAGAGCAACAGATGATCCAGCCATGTTGATTGTAACCTACGAGGGAGAGCACTGCCATACTCAAGGTGCAATGGAGGGTAACATGGCTGCCGGAACTGTTAACTTGGTGTTCGAGTCAACCATGATGGTAGGGGAA
>gnl_Poptr_v3.0_Potri.007G047400.1
ATGGCTGTAGAGCTCGTGATGGGTTACAGGAACGATGGTTTTGCAATAACTAGTAAAATGGAAGAAAACGCAGTCCAAGAAGCGGCTTCAGGGCTCGAGAGTGTTAACAAGCTAATTAGATTATTGTCACAGAAAAATCAACAAAATCTTCATCAATCTTCAACTTCTACCTCAAGAACTTCCATGGATATGGAAATAGACTGCAAGGCTGTTGCCGATGCGGCCGTTTCTAAGTTCAAGAAAGTCATTTCTCTTCTGGGTCGTAACAGAACTGGTCATGCTCGGTTTAGAAGAGCTCCTGTTTCTACTCCTCCAATTAACCAAAGACAAGAACTAAGTTATCAAGTTCCTGAAGCTAACACTAAGGTTTATTATGCCACACCAATCCAGCAGATTCCTCCTCCAGTTCTTAACCAAAATCATTATCCTATTCTTGTGCCAAAGAATGGGGTGATGGAGAGGAAAGATTCGGCAACAACTACTATAAATTTCTCTTATTCTTCAGCTGGGAACTCTTTTGTGTCTTCATTGACTGGTGATACTGATAGCAAACAGCCATCATCTTCATCAGCTTTTCAGTTTACAAACGTTTCTCAGGTTTCTTCAGCTGGAAAGCCTCCTTTATCTACATCTTCTTTGAAAAGAAAGTGTAGCTCTGAAAATCTGGATTCTGCTGGCAAGTGTGGCTCTCCTGGTCGCTGCCATTGCTCCAAGAAAAGCAGAAAGATGAGATTGAAAAGAGTGGTGAGGGTTCCAGCAATCAGTTTGAAGATGTCTGATATTCCACCTGATGACTACTCATGGAGAAAGTACGGTCAAAAGCCCATTAAAGGGTCTCCACATCCAAGAGGTTACTACAAGTGCAGCAGCGTAAGAGGATGTCCAGCTCGTAAGCATGTGGAGAGAGCTTTAGATGATCCATCAATGCTAGTAGTTACCTATGAAGGGGATCACAACCACACTATCTCAGTTGCAGAGACATCCAATCTCATCTTAGAATCCTCT
>gnl_Poptr_v3.0_Potri.002G123300.1
ATGGCTGTGGAGCTTATGATGGGGTATTCTGGTGATTGTTTTGCTACAAAAATGCAAGAGAATGCCGTGAGGGAAGCGGCAGCTTCTGGGATACAAAGCGTCGAGGAAGTCATAAAATTGCTCAAACAAAATCAACTTGAACAGCAACACTACCAAGAGTTATCTGCAGCCTCTTCAAGTTCCAATCTTGGCACGGATAATATCATGACTGTTACTGATATGGCGGTGAACAACTTCAAAAAGGTCATCTCTTTACTGGGTCGCACCACAAGAACTGGCCACGCTCGATTTAGAAGAGCTCCTGATACCCCCCCTACTCAACAACAAATACGAGAAGAACCAGAATCGCAACAAGAAAAACGGCAAGTTCAAGAGCCTGGACCATCTGTTCGAGCAATTAATTCGCAGCCAACAGAGCAAGCCTCTGCTTTTAGAGTTTATCAACCGACCCCAATTCATCGTCTCCCTCCTTTACCTCACAATCAGCAGCAAAAGAGCCCTCTTCTGGTTACAAAAAAAGGGTTGTCAGATCGGAATGAAATTCCTACCACAATCAATTTCTCTAATTCGCCATCAATTTCTTCTGCCACTTCTTTCATGTCTTCTCTTACAGGGGAAACTGATGGCTTCCAGCGTTCTATGCCTTCTAGGTTTCATTTTACCCAACCTTCTGCTGGTAAACCCCCTTTGTCCTCTTCTTCTCTTAAGAGAAAGTGCAACTCCATGGATGATGCTGCTCTCAAGTGTGGCTCTTCTTCTGGTCGCTGCCATTGCTCCAAGAAAAGCAGAAAATCAAGGGCTAAAAGAGTGGTCAGAGTTCCTGCAATTAGCAATAAGATGGCTGATATTCCACCTGATGATTATTCCTGGAGAAAGTATGGTCAAAAGCCCATCAAAGGCTCTCCTCATCCAAGGGGATATTACAAGTGCAGCAGCGTGAGAGGATGTCCAGCACGCAAACATGTGGAGAGAGCTCTAGATGACTCCATGATGCTTATTGTGACCTATGAAGGGGAACACAATCACTCTCATCCATTCGATGATGCACCTGCTGCTCTCGTCCCTGAATCATCT
>gnl_Poptr_v3.0_Potri.005G141400.1
ATGGCTGTGGAACTCATGATGGCTTATAGGAACAGTGGTTTTTTAGTAACTAAGATGGAAGAAAACGCAGTCGAAGAAGAGGCTTCAGGACTCGAGAGTGTTAACAAGCTAATTAGATTATTATCCCAACAGAATCAAGAAAATCTTCATCAGTCATCAACTCCAACCTCGAGAACTTCCATGGATGTGGAAATGGATTGCAAGGCTGTTGCAGATGTTGCCGTTCCTAAATTCAAGAAAGTCGTTTCTCTTCTGCCTCGTAACAGAACTGGCCATGCGCGCTTTAGAAGAGCCCCTGTGTCTACTCCTCCAGTTAACCAAAGACAAGAACAAGATTATCAAGTTCTTGAAGCTAATCAGGTTTATTATGCCACACCAATCCAGCAGATTCCACCTCCAGTTCATAACCAAAATCATTATCCTATTGTAGAGCCAAAGAACGGGGAGATTGAGAGGAAAGATTCGGCAACTACTATAAACTTCTCTTGTTCTTCAGCTGGGAACTCTTTTGTGTCTTCATTGACTGGTGATACTGATAGCAAACAGCCATCGTCTTCATCATCTTTTCATATCACAAATGTTTCTCGGGTTTCTTCAGCGGGGAAGCCACCTTTATCTACTTCTTCTTTGAAAAGAAAGTGTAGCTCTGAAAATTCGGATTCTGCTGGCAAGTGTGCCTCTTCTGGTCGTTGCCGTTGCTCCAAGAAAAGAAAGATGAGATTGAAAAGAGTGGTGAGGGTTCCAGCAATCAGCTTGAAGATGTCTGATATTCCACCTGATGACTACTCATGGAGAAAGTATGGTCAAAAGCCCATTAAAGGATCTCCACATCCAAGAGGTTACTACAAGTGCAGTAGTGTGAGAGGATGTCCAGCTCGCAAGCATGTGGAGAGAGCTTTAGATGATCCATCAATGCTTGTAGTTACCTATGAAGGAGAGCACAGCCACACTATCTCTGTTGCGGAGACATCCAATCTCATCCTAGAATCCTCT
>gnl_Poptr_v3.0_Potri.014G024200.1
ATGCCTTTGGCATTTGAGAGAGGAAAGGTCAATCAATCCATAGAGAGAAAGAGAGATTCAGTCTTGGATGGTGTAAAAGACATGGCTGTGGAGCTTATGATGGGGTATTCTGGTGATAGTTTTGCTACAAAAATGCAAGAGAATGATGTGAGAGAAGCCGCAACTGCTGGGATACAAAGCGTTGAGGAAGTCATAAAACTGCTCAAACAAAATCAACTGGAACAGCAACAAAAACAACAATACTACCAAGAGTTGTCTGCAGCCTCTTCAAGTTCCAATCTTGGCACGGATAATATCATGGCTGTTACTGATATGGCCGTGAACAATTTCAAAAAGGTTATTTCTTTACTGGGTCGCACCACAAGAACTGGCCATGCTCGATTTAGAAGAGCTCCTGTTGCCTGCCCTCCTCAACAACAAATACAAGAACCAGAACCAGGACCGCAACAGCAAAAACAGCAAGTTCAAGAGCCAGTACCATATGTTCGAGCAATTAATTCGCAGCCAACAGAGCAAGGCTCTGCTTTTAGAGTTTATCAACCGACCCCAATTCATCGTCTCCCTCCTTTGCCTCACAATCAGCAACAAAAGACACTGCTGGTTACGAAAAATGGATTATCAGATCGGAATGAAATGGCTACTACGATCAATTTCGCTAATTCGCCAACAATATCTGCTCCTTCTTTCTTGTCTTCTTTAACAGGGGAAACTGATAGCTTCCAGTGTTCTAAGTCTTCTGGGTTTCAGTTTACCCAACCTTCTGCTGGTAAACCTCCTTTGTCCTCTTCTTCTCTTAAGAGAAAGTGCAACTCCATGGATGATGCTGCTCTCAAGTGTGGCTCTTCTTCTAGTCGCTGCCACTGCTCCAAGAAAAGCAGGAAATCAAGAATTAAAAGGGTGGTTAGAGTTCCTGCAATTAGTAGTAAGATGGCAGATATCCCACCTGATGATTATTCCTGGAGAAAGTATGGCCAAAAGCCCATCAAAGGCTCTCCTCATCCCAGGGGATACTACAAGTGCAGTAGCGTGAGAGGATGTCCGGCACGCAAACACGTGGAGAGAGCTCTAGATGACTCGATGATGCTTATTGTGACCTATGAAGGGGAACACAACCACTCTCATCCAATCGATGAAGCACCTGGTGCTCTTGTCCTTGAATCATCT
>gnl_Prupe_v2.1_Prupe.6G230600.1
ATGGCTGTAGATTTTATGGGTTATAGGAACAGCAGCTTCTCTGCGAAATTGGAAGAGAACGCGGTGCAAGAAGCAGCTTCTGGGCTCGAGAGCGTTGAGAAGCTTATTAGACTCTTGTCTCAGGCTCAGCAGAACCAGCACCAAGATAAGTACCCTTCCATGGTTATGGACATGGATTGTAGAGCCGTCGCGGACGTCGCCGTTTCCAAGTTCAAGAAGGTCATTTCTCTTCTGGGTCGTACCCGGACCGGCCATGCCCGCTTCCGGCGAGCACCTTTGACTTTGACTTCTGGGTCTTCTTCTTCTCAAAACCAAGCCCAAACCCAAGAGACCTTCGTCAAGCAAGCTCCTTTAGAGTCCACCAAGGTTTACCATGCGACCCCGATCCAGCAGATCCCGCCTCCTCTGCATCATCACAGTACTGTGCTTGAGAGCACCAAGGACTCCTCCACCACAATAAATTTCTCCTATTCAGCTACGACGTCGTTTATGTCGTCGTTGACTGGAGACTCCGACAGCAAGCAGCCATTGTCGTCTTCGGCTTTTCAAATTACCAACATGTCCCAGGTGTCTTCAGTTGGAAAGCCACCGCTTTCGTCAGCTTCGTTGAAGAGGAAGTGCAGTTCTGATAATTTGGGCTCTGGCAAGTGCGGTGCTGGGTCCTCCGGCCGCTGCCATTGCTCTAAGAAGAGAAAGCTGAGATTGAAAAGGGTTGTGAGAGTTCCAGCTATAAGCTTAAAGATGGCTGATATTCCACCTGATGATTACTCTTGGAGAAAGTATGGACAGAAACCCATTAAGGGATCTCCACATCCAAGGGGATACTATAAGTGCAGCAGTGTCAGAGGGTGCCCAGCTCGAAAACATGTAGAGAGAGCTCTCGATGATCCAGCAATGCTTGTAGTGACCTATGAAGGCGAGCACAATCACTCTCTCTCAGTTGCAGAGACCTCCAATCTCATTCTAGAATCGTCT
>gnl_Prupe_v2.1_Prupe.1G431100.1
ATGGCTGTGGAGCTCATGATGGGATTTATTGACAGTTTTGCAGCGCAAATGGAAGAGAATGCTGTGAAGGAAGCGGCCTCAGCTGGAATTCAAAGCGTCGAGAAGTTCATAAGCTTGATTTCGCAACACCACCACCAATTCCAAGACTCTTCTTTTTCTTCCTCATCAAACCCTGAAGCCGCTACAGAGTACAAAGCTGTTGCAGACATGGCCGTGAACAAGTTCAGGAAGGTCATTTCATTACTGGACAAAGGAAGAACCGGCCACGCTCGGTTCAGAAGAGCTCCTGTCACTCCATCTCCGCCACCGCCACCGCCACCGCCACCGCCGCCACAGAAAACAGAGACCCAAATCCCAAGGCCTTCAATTCAAGAACCCCATAACCCAAGAACAGATCAACCCCCGGGTTTCAAAACAGAGCAATCCTCTGCTTTCAAGGTTTACTGCCCCACACCAAGTGTGCGTTTACCGCCTCTGCCTCACAATCCCCATCTGAAAACCACGCCTGTTGTGTTGACAAAGAGTGTTGGGTGCGCTGAGAGAAAGCTGGATGCTCCTACCACCATCAATTTCTCACCCTCACCTTCGATTTCCGCTGCCAATTCATATATGTCTTCTTTAACCACTGGGGATGCTGAGGGTTCTGTGCAGCATTCAATGTCTTCTGGGTTTCAGTTCACAAACATGTCACAGTCGTCCTCGGGCAAGCCTCCTCTTTCCTCTTCTTCGTTGAAGAGGAAGTGCAATTCCATGGACGATGTTGCAGCTCTCAGGTGCGGCTCATCTTCTGGGCGCTGCCACTGTTCCAAGAAAAGGAAATCAAAAGTGAAAAGAGTGGTCAGAGTCCCTGCAATTAGTATGAAAATGGCTGATATTCCACCGGATGATTATTCATGGAGAAAGTACGGTCAAAAACCCATCAAGGGTTCCCCTCATCCAAGAGGATATTACAAGTGCAGTAGCCAGAGAGGCTGCCTTGCACGCAAGCACGTGGAGCGGGCTCTAGACGATCCAACCATGCTGATTGTGACCTACGAAGGTGATCACAATCACTCCCACACTGGCACGGATCCAACGCCTGATCTCGTCCTCGAATCATCT
>gnl_Prupe_v2.1_Prupe.1G459100.1
ATGGCGGTGGAGCTGATGAACTTTTCGAAGATGGAAGATCAGAAGGCTATACAGGAAGCTGCATCGCAAGGCTTGAAGAGCATGGAGCACCTGATCCGCTTTCTATCGCACCAGCAGCAAACTAACCAGTCGTCTCGCTTGGACTGTACAGACATCACCGACCACACCGTCTCCAAGTTCAAAAAGGTCATTTCGCTCCTGAACCGGACCGGCCACGCCCGGTTCAGGCGCGGACCTGTTCAACCGGATCCACCGGTTCAGTTCCCCTCTTCTTCTTCTCATCCCTCGTATTTACAAACATTGAGCTTGGCTCCGGCTCTGAATCCGAGGCCCTCTCCGGCGCCGGCTCCGGTCACTACACCAGCGATCGTCCCGCCGGCCCCGATCGAGTCGAGCTATGTCCAATCTCAGCCGCACAGCATGACGCTAGATTTCACGAGGCCTAATGTCTTCGCATCAAATCCTAAGAGCACGGAGATCGAGTTCGCGAAGGACAGCTTCAGCGTCTCGTCGAGCTCGTCGTTCATGTCGTCGGCGATCACTGGAGACGGCAGCGTTTCGAACGGCAAACAAGGATCGTCGATCTTCCTGGCAACAGCGCCGGCCGTCTCCGGCGCAAAGCCTCCGCTCTCCACGGCGCCGATTAAGAAGAGGTGCCACGAGCACGACCACCACTCCGACGACGCGTCGTGCAAGTATTCCGGCTCGGGTTCTGCTTCTGGCTCCGGCAAGTGCCATTGCTCCAAGAGAAGGAAAAATCGGGTGAAGAAAACCATTCGGGTCCCAGCGATTAGTTCAAAAATCGCCGATATTCCACCGGACGAGTACTCGTGGAGGAAGTACGGTCAAAAGCCCATCAAGGGCTCACCCTACCCAAGGGGATATTACAAGTGCAGTACGGTTAGGGGGTGCCCAGCAAGGAAACACGTGGAGCGAGCCCCGGATGATCCGGCGATGCTGATCGTAACGTACGAAGGGGAACACCGTCATGCGCCTGAAAACGTGGGGTTGGTGTTCGAGTCAACG
>gnl_Prupe_v2.1_Prupe.1G071400.1
ATGGCTATTGATCTCGTCGGGTTCTCAAGGATGGACGATCGGACGGCCATGGAAGAAGCAGCCTCCGCCGGCTTGCAGAGCATGGACCACCTGATCCGCGTCCTATCGAATCAAAACCCATCCCAAACCCAAACCCAAACCCCCCTCGACTGCCGAGAAATCACCGACTTCACCGTCTCCAAGTTTAAGCAGCTCATCTCCGTCTTGAACCGGACCGGTCACGCTCGGTTCCGCCGCGGACCGGCCAATCAATCCTCCACCCCGGTCCAACCCAAGCCTCAGACAACTTCGAGTGCTTTTTCTGTCCCTAAGTCCAACAACGACGACTCTCTCACTCTATCCCCTCCAATCTCCACGACGTCGTCGTTTTTGTCCTCCATCACAATCGGAGACGGCAGCGTTTCGAACGGTAAAGCCGTCTCGTCAATTCTCGCGCCACCGGCGCCGGCTTTCTCAGCCGGGAAACCTCCTCTCTCCCAATCTCACCGGAAACGGTGCCACGATAACGACTTCGCAGCTAAAACGTCGTCGTCCGGCCGCTGCCATTGCTCTAAAAGAAGGAAGACTAAGGTTAGGAGGACGATTAGAGTGCCGGCGATTAGTTCAAAAATCGCCGATATACCTTCGGATGAATTCTCCTGGAGAAAGTATGGTCAAAAGCCGATCAAGGGCTCGCCTTACCCGAGAGGGTATTATAAGTGTAGCAGCGTGAGAGGGTGTCCAGCGAGGAAACACGTGGAGAGAGCACAAGACGACCCCACTATGCTCGTCGTTACTTACGAAGGCGAGCACCGTCACCGTCACCCTTCCATCACAGCCGGTTCTGTGGGCCTTGTTTTCCAG
>gnl_Selmo_v1.0_147026
ATGGATGTGGATGTTTTACACTATGGAGGCGGCAGCCATAGCCATACCAGGGATCACTATGTCCAAGTAGCGGCAAAAGCTGGCCTGGAGAACGTCCATCGATTGATCGACATTCTTTCCAGAGACAAGCCTCCGGTGTTACAGGAAGACAGCAGCCTCGCAGCGTCCTCGGCAATGTTGCAGTTCAAAAAGGTGAATTCGCTCTTGAGTCGGACTGGGCACGCTCGTTTCAGGAAAGGGCCAACACAACCCAACGTAATGACCACCTCGGTTTTCCTGGTGAATCACTCCTCCAAGGACGAGCAGCAGGAGAGCATTCAGAAACTCGCCAAAGAAGAGCCAGCAGCTGGGACGGAGCTCGCTCTTGGATCGATGTGCTTCAGCTCCGATAATTCCATGAGCTCCAGCCCGCCACCTTCGTCGTCCAGATCGTTCATCTCGTCCCTGAGCCTCGAGGGGAGCGTCACAAACGGCGGGCTCTTCGAGAACAGCGTCACCAATGGGACCATTTTCAAGCCGGTTCCTCCCAAGAGCAGCCATCCCGTTGAAAAATGCTCGGCCGCGAGCATTCTCGACAAGTGTCGAAGCGTTGGCAAGTGCCATTGCTTCAAGCGCACCAGAAAGCTTAGAGTCAAGCGAGTGATCAGCGTGCCTGCCGTCAGCAACAAGATCGCTGACATTCCCCAGGACGAGTACTCTTGGAGAAAATATGGTCAGAAGCCGATCAAAGGCTCTCCACATCCAAGGGGCTACTACAAATGCAGCAGCTTGAGAGGCTGTCCCGCGAGAAAGCACGTAGAGCGGTGCCTGGACGATCCGACAATGCTGCGTGTGACTTACGAGGGAGAGCACAGTCATGGCGTGCAACCGCGG
>gnl_Solly_v2.4_Solyc04g078550.2.1
ATGGCTGTAGACTTAATGACCAGTGGTTACAGAACCGATAATTTTTCATCAAAAATGGAGGAAACCGCCGTACAAGAAGCTGCAACCGCCGGACTTCAAAGCGTTGAGAAATTAATCAGATTGTTGTCTAAATCTCATCAAAATCAACAACAACAACAAACGAATTTTCAGGATTCGTCATCGGGTAATTCCTCTGTTTCTGCAGATTATCAAGCTGTAGCTGATGCTGCTGTAAACAAATTCAAAAAGTTCATTTCTTTACTTGATAAAAACAGAACTGGTCATGCTAGATTCCGGCGAGGACCAATTAGTTCTCTTTCTCCTCCACTTCCATCAAAGCCACAACAATTACAACAATCCATTAAGAATCAAAACCCCCAAATTGAAGAAATCGAAAAACCCCAAGCTTCAAATACCAAAATCTACTGTCCGACCCCAATTCAAAGATTGCCTCCTTTACCTCATAACCATCTTCAATTAGTGAAAAATGGGTCGATTGAAAGGAAAGAAGCATCAACTACCATTAATTTTGCTTCTCCATCGCCGGCGACTTCGTTTATGTCATCGTTAACAGGGGAAACAGAGAGCTTACAGCAGTCTTTATCTTCTGGGTTTCAAATAACAAATCTTTCTCAGGTTTCATCCGCCGGCCGTCCACCTCTTTCTACTTCTTCATTCAAAAGGAAGTGTAGTTCCATGGACGATACCGCCCTCAAGTGCAGCAGCGCCGGTGGTTCCTCTGGCCGTTGCCACTGCCCAAAGAAAAGAAAATCAAGAGTCAAAAGAGTAGTAAGAGTCCCTGCTATTAGCATGAAAATGGCTGATATTCCACCTGATGATTATTCATGGAGAAAATATGGTCAAAAACCCATCAAGGGTTCTCCTCATCCTAGGGGATATTACAAATGTAGCAGTGTACGAGGATGTCCAGCAAGAAAACATGTAGAAAGAGCATTAGACGATGCAGCTATGTTGATTGTTACATATGAAGGAGAACACAATCATTCACATTCCATTACAGAAACACCAGGAGCTCATGTTCTTGAATCTTCG
>gnl_Solly_v2.4_Solyc12g096350.1.1
ATGGCTGTTTTATCAAAAATGAATGAAAGTTTTGCTGTTGAAGAAGCAGCTTCCGCCGGTTTGAAATCAATGGAGAATTTAATCCGATTGGTTTCTCATGAACCGGTTCAGGCTGATTGCCGTGAAATGGCTGATTTTACGGTTTCGAAGTTCAAAAAGGTGATTTCAATTTTGGACCGGACCGGTCATGCTCGGTTCCGGCGAGGACCGGTTCAGGCTCAGGCTCCGGCTCCGGTTCAGGTTAGAGCTCCGGTTCGTGGTCCGGTTTATCCTGATTCGTTTACTTCGTTGTCTCTTGCTCCGTCGTTAAGCTTTGCTACGGCGAAGGAGAGACTTGCTCCGTCGTTAAGCTTTGCTTCGGCGAAGGAGAGACCGGTGGTGCAGGTGCAGACGGCGTTGACGCTTGACTTTTCGAAGCTGAATGTTAACCGTCCGATCGGGAATTCAAGTGCTTTTACTGCTTTTACTGTGAAATCTAAGGAGGTTTTAATGGCGGATCCGACGCCGACGAACTCGTCGTCGTTTATGTCGACGATTACCGGCGAAGCAACTGTATCTAATGGTAAGCAAGTTTCTTCTTCTATGTTGTTGCTTCCGCCACAGGCTGTGAATTTTCCGACCACCGGAAAACGTTGCCGCGAGCATGAACAATCTGATGCTATCTCCGGCAGCAAATCCACCGGCTCCGGCAAGTGTCACTGCAAAAAGAGGAAAGCTAAGGATCGGAAAGTGATTAGGATTCCGGCGATAAGTACGAGGGTGGCTGATATACCGGGAGACGAGTTTTCATGGAGGAAATACGGGCAAAAGCCGATCAAGGGTTCAAAATACCCAAGGGGTTATTACAAGTGTAGCAGCTTACGTGGATGTCCAGCAAGGAAACACGTGGAGCGCGCGATGGACGATCCAACGATGCTGATTGTGACTTATGAAGATGAACATTGTCATAATCCAGTTGCTGCGATGCATGGGAACAGTTCTCAAATGGTGAATTTTGGGTTAATGGAAAAGAAG
>gnl_Solly_v2.4_Solyc08g006320.2.1
ATGGCTGTAGATTTGTTAAATTATTCGAATTTGAATGAACAATTAGCTTTACAAGAAGCTGCTACAGCCGGTTTAAAATCTATGGATAATTTAATCCGGTTCGTTTCATTTCAACAACAGCAAAATCAAACGGTTCAGCCGGATTGTAGAGAGATAACTGATTATACTGTTTCGAATTTTAGAAAGGTTATTACTATTTTGAACCGGACCGGTCATGCCCGGTTTAGACGTAGTCCGGTTCAGGTTACTGATGATTCGTCTACGGCTTTAACTCTATCGCCGTTGACAAATCCGGCGGAGGAAACTGTACCGGCGGTGAAAGTACCGGTTGAGAAGTATCAATCGAAGGCGTTGACTTTAGATTTTACGAAACGGAAAGTTGGTAAATCTATTGGATGTGAAGCTGTTCCGGTAGCGAGTTCGACGACGTCGTCGTCGTTTATGTCGACGATTACAGGTGAAGGAAGTGTTTCGAATGGTAAAGTGTTTTCGTCGATGAGTTTACCTCCTCGTCCGCCTGTTTCCTCCGGGAAGCCGCCAATCGCCGGGAAAAGATGTCGTGATCATGAGCTGTCTGATGAATTTTCCGGTAGAACTTCTAGCTCCGGGAAGTGTCAGTGCAAAAAGAGGAAATCTCGAGTAAAAAAAGTGATCAGAGTTCCGGCGATCAGTTCAAAAACTGCTGATATTCCGGCAGATGAATACTCATGGAGAAAGTACGGTCAAAAGCCGATCAAAGGTTCACCATACCCAAGGGGATATTACCGATGTAGTAGTGTTAGAGGCTGTCCGGCGAGAAAGCACGTAGAAAGAGCCACCGATGATCCTGGAATGCTTGTTGTGACTTACGGCGGAGAGCATCGTCATGTTCAAACCACGATCTCCGGCAACGTCACCGGCGCTGGAGCTGGAAGTTCCGGCGAGAGAATGATGGCTTTTGAGTTAACAGGACAGAAAAATGGAGAAAGATTAGGGTTAGAGATT
>gnl_Solly_v2.4_Solyc02g093050.2.1
ATGGCTGTGGAGCTAATGATGGATTACAGAAGCACTAGAAATAACAATAATACTAATTGTATTAACTTCGTTGCGAAATTAGAAGAAAAATCAGTTGTGCAAGAAGCTGCTTCTGGTCTTGAGAGTGTTGAGAAACTCATCAGATTATTATCACAGTCTCAATCTCAACAAATTCAGCAGCAAAATAAGTCTCCAATGGAGATTGAAATGGTGGCTGATGCAGCTGTTACAAAGTTTAAGAAGGTAATTTCACTTCTAGATCGAAACAGAACTGGTCATGCTAGATTCAGAAGAGCTCCTTTGGCTAATAATAATTCTCCTTTGCCTTCAAATTCTAGTAAAGATTTTGTGGATACAAAAGTGTATTCTCCAACTCCGATCCAACAAGTTCCTTTAATTACCTATGACCATTTTAACCCTCTGGTTCCAAAGACGATAAGTTTCTCCTATTCACCGGAAATGTCTCGCACAAATTCCTTCAATATCTCGTCGTTAACAGGGGAAACAGAGAGCAAACAACATTCTTCATCTAATTCAGCTTTCCAGATGACCAATCTTTCTTCTCAAGTCTCTAATTCTGCCGGAAAGCCTCCATTGTCTTCTTCTTCACTGAAACGAAAGTGCAGTTTATCGGAAAATGCCGTATCTGGAAAGTGCAGTGGATCTTCCGGCCGATGCCATTGTTCCAAGAGAAGAAAGTTAAGACTAAAGAGGGTAGTTCGAGTACCGGCAATAAGCATGAAACTGTCAGATATCCCACCGGATGATTACTCATGGAGAAAATATGGACAGAAGCCAATCAAAGGATCTCCACATCCAAGGGGATATTACAAGTGTAGTAGTGTAAGAGGGTGTCCAGCACGTAAACATGTTGAAAGAGCATTGGATGATCCAACTATGCTGATTGTTACCTATGAAGGAGAACATAATCATTCACTTTCTGTTGCTGAAACAAGTAGTCTCATTTTAGAGTCTTCT
>gnl_Sorbi_v3.1_Sobic.004G138400.2
ATGATCACCATCGATGATCTGCTGAGGAGCTGTGGCGGCGACAGCGGCAGTATTCCAGTTCCTAGCAGCGACGACGGGCGGCAGATGCTTGCGATGGGCGACCACCACCAGCTGACGGTGTCCAGGATCCGCACGGCTGTGTCCATGCTCAACCGCCGCACGGGCCACGCGCGCTTCCGCCGCGGCCCGGTCGTCGCGGAGCAGCATGCATCAGCGCGCCCCGGTGTCGTGGCGCTGGACTTCGTCAATAAGGCTTGCGAGGCGAGGTTCAGCGCGTCGGCCTCGGGGACCAGCTCGTCGCTGCCGTCGAGCCTCACAGTCACAGCCGGCGAAGGGAGCGTCTCCAACGGCCGCGCTCAGCCTCAGGGTCAGTACCCCTTCCAGCCTGTGAGCGGCGGCGGCGGCAGCGACGGCCACTCTGCCAGGAAGCCGCTGCCGCTGGCGGTATCCATGCAGCAGCAGCAGCATGCCTCCCCCGATCACTCCGCCCCTGCAGGCACCGCGCTTAAAAACGGCAAGTGCCACGACCGCGCGCGCTCCGAGAACGACGCCGGCGGCAAGACGCACGGCCACCGCTGCCACTGCTCTAAGAAACGGAAATCGCGCGTGAAGCGGACGGTCCGCGTGCCGGCGATCAGCTCCCGGAACGCGGACATCCCGGCGGATGACTACTCGTGGCGCAAGTACGGCCAGAAGCCCATCAAGGGATCGCCGTATCCCCGCGGCTACTACAAGTGCAGCACGGTGCGCGGGTGCCCGGCGCGGAAGCACGTGGAGCGAGACCCCGGCGAGCCGGCGATGCTTATCGTCACCTACGAGGGCGACCACCGCCACGACGACCAGCAGCAGGAACGGTCGGCCGGCGGCGCGCAGACGGATCACACGACGACGTCCAGT
>gnl_Sorbi_v3.1_Sobic.007G085300.1
ATGGCGGTGGACCTGATGTCGTCCTGCGGCGGCCGGGCCGGGGCGTACGAGCAGCTGGCGTTCCAGGAGGCGGCCGCGGCGGGGCTGCGCAGCCTGGAGCTGCTGGCTTCGTCGCTGTCGTCCCCGTGCGGAGCGGGGCAGCGGGCCGAGTCGCCGCCGCTCGGGCAGATCGCGGACCAGGCCGTGTCCCGCTTCCGCCGCGTCATCAACCTGCTGGACCGCACGGGGCACGCCCGCTTCCGCCGCGCGCCCGTCGCCGCGGTGGAGACGGAGACGACGCTCCAGGCCGCGGTGGAGGAGCCGCAGCCGCCTCAGAAGAAGGCCGCCCTGACGCTGGACTTCACCAAGCCGGTCCCGGTCCCGGCGGCGGCGGCGACCAAGCCGGCAGCGCCGGCGCCGGCGCCGGCCGTGTCCGGTACCTCGACCTCGTTCCTGTCGTCCGTGACCGCGGGCGGCGGCGGCGAAGGGAGCGTGTCCAAGGGGTGCAGTCTGGCCGTGTCCTCCGGCAAGCCTCCCCTCCCGAAGCGCAAGCTCCCGTGCCCCGCCTCCGCTCCCCAGCAGGCGCAGGCGCACCAGCACCAGCACCAGCACCAGCACCTCGCGGAGTCGTCCGCCGGGCGTTGCCACTGCTCGAAGAAGAAGCGGAGCCGTCAGGGCCTGTCCCGGCGCACGGTGCGCGTGCCCGCGGCAGCCGCGGCCGCAGGAGCGCCGGGGTCCCACGTGCCGGCGTCGTCGGACATCCCCGCCGACGACTACTCGTGGCGCAAGTACGGGCAGAAGCCCATCAAGGGGTCCCCTTACCCGCGCGGCTACTACCGCTGCAGCAGCGCCAAGGGCTGCCCCGCGCGGAAGCACGTGGAGCGCGCCGCCGACGACCCGGCCATGCTCGTCGTCACCTACGAGGGCGACCACCGCCACGACGCCGCCGCCGCCGCCGTCCGCGCCCGCGCGGCC
>gnl_Sorbi_v3.1_Sobic.006G206000.1
ATGGCCGTGGACCTGATGGGCTGCTACGCCCCGCGCCGCGCCGACGACCAGCTCGCCATCCAGGAGGCGGCGGCGGAAAGTCTCCGCAGCCTGGAGCTCCTGGTGTCGTCCCTGTCCACCCAGGCCGGCGCGCCGCACAGGGCCGCTCATCACCTGCAGCAGCAGCAGCCGTTCGGCGAGATCGCCGACCAGGCCGTCTCCAAGTTCCGCAAGGTCATCTCCATCCTGGACCGCACCGGCCACGCCCGCTTCCGCCGCGGGCCCGTCGAGTCCCCGCCGCGGGCGGCCGCGGCGCCTCCGGTCCCCGCTCCCGCTCCGGCTCTCTCCCTGGCTCCGTTGGCTCACGTGGCGCCCGTCAGCGCGGCGCAGCCGGCGCCGGCTTCCCAGCCGCCGCAGAGCCTGACGCTGGACTTCACGAAGCCTAACCTGACCATGTCGGGCGCCACGTCCGTCACCTCCACGTCGTTCTTCTCCTCCGTCACGGCCGGCGAGGGCAGCGTCTCCAAGGGCCGGAGCCTGATGTCCTCCGGCAAGCCGCCGCTGTCCGGCCACAAGCGGAAGCCCTGCGCCGGCGCGCACTCCGAGGCCACCACCAACGGCGGCCGCTGCCACTGCTCCAAGAGAAGGAAAAACCGCGTGAAGAGGACCATCAGAGTGCCGGCGATCAGCTCGAAGATCGCCGACATCCCGCCGGACGAGTACTCGTGGAGGAAGTACGGCCAGAAGCCCATCAAGGGCTCCCCTTACCCACGGGGCTACTACAAGTGCAGCACTGTGCGGGGATGCCCGGCGAGGAAGCACGTGGAGCGCGCCACCGACGACCCGGCCATGCTGGTGGTGACCTACGAGGGCGAGCACCGCCACACGCCCGGAGCGGCCGGGCCCAGCCCCCTGGCGACCGCGTCTCCGGTGGCCGCCGCTGTCTCCGCCGGCAACGGCCATGTC
>gnl_Spipo_v2_Spipo12G0058600
ATGGCGCTCGATCTGATGGGCCTGTCGAGGATGGACGAGCAGCTCGCGATTCAGGAGGCGGCGGCGGCGGGCATCCGCAGCATGGAGCACCTCGTCTTCCAGCTCTCCGGGCCTGCCCGGCACAACCAAGTGGACTGCAGGGAGATCGCCGATTTCACGGTGACCAAGTTCAAGAAGGTCATCTCCTTGCTGAATCGGACAGGCCACGCGCGGTTCCGCAGGGGTGGCGCTGCCACCGCCGCTTCATCCGCTCCCTCCTCCGCCGGCGCTGCCAGGCGGGCGCCGCCGGCCACGCCGTCCTTCTCCGCCCCCGTCACCACGGATCTGAACTTCGCCCCTGTGTCGCCGCCCGTGAAGCCGGCGCCGGCGTTCCTCGCGCTGGACTTCACGAAGCCCTGCCCGGTGGCGCAGAAGTGCGGCGAGATGACGATGGCGAGCCAGTTCTCGAAGGAGACCTTCAGCATCTCCCCGCCGATGTCGTCGACGAACTCGTCCTTCTTGTCGTCCATCACCGGCGACGGCAGCGTCTCGAACGGGAAGCAGGGATCGTCCATCCTCCTCCCCTCCGCCACCTTGTCCGCCGGAAAACCCCCCCTCTCCTCGTCCTACAAGAGGAAGTGCCCCGCCCACTCGGACGTCTCCGGCAAGCACTCCGCCTCCGGTGGCCGCTGCCATTGCTCGAAGAAGAGGAAATCGCGGGTGAAGAAGGTGATGAAAGTCCCGGCCATCAGCTCCAAGATCGCCGACATCCCGCCGGACGAGTTCTCGTGGAGGAAGTACGGCCAGAAGCCGATCAAGGGGTCGCCCTTCCCAAGAGGGTACTACAAGTGCAGCACCATGAGGGGATGCCCGGCCAGGAAGCACGTCGAGAGGGACCCCAACGACCCCTCGATGCTCATCGTAACCTACGAGGGCGAGCATCGCCACAGCCAGCACGGCGTCCCCGACGGCGGCCATCTCGCCCTCGCCCAGCCCATCGGCAACCTCGTGTTCGAGTCCTCG
>gnl_Spipo_v2_Spipo12G0000800
ATGACATTCATGGCGGGCTTCCGGAGCATGGAGAAGCTTCTCCGGCTACTCTCGCACCAGTCGCCAGAGAAGCGGCTGGAGGAACAAGGGCCGGCGGTGGCGGTGGCGGCGGAATGCCGGGGGGCGGTGGCAAAGTTTCGCAAGGTGATCTCCCTCCTCGACCACGCCCGCACCGGCCACGCCCGCTTCCGGCGAGCCCCCGCCCTCCCGCACCAGATGAAGAGGCTCGCCGGCGAGGAGGCGGCGCCGGCGACGGCGGAGGCGAAAAAGAGGAAGAAAGAGGACGAGGAGGGCTCCTTGCGGCGGTTGCCGCCGCTCCCTCACATCCATCAGAACCATCATCTCCTGCAGCGACACAGATTCTCCACCGCGGACCCGGCAGCGCCACTCACCACGGCGCCGAGGGCCGCCGCCGGCCAGCCTCCCGGGTCCTCTTCATTCTCCCTCCCCCTCAAGAGGAGCTTCGGGACTTCGTCGGAGGGGGCCGCCGGCCCCGGCAAATGCCACTGCCCGAGGAAAAGCAGGAAGCTGAGGTTGAGGAGGACGGTGAGGGTGCCGGCAATCAGTGCGAAGATGGCCGACATCCCCCCGGACGAGTACTCCTGGCGCAAGTACGGCCAGAAGCCCATCAAGGGCTCCCCTTACCCACGGGGGTACTACAAGTGCAGCAGCTTGAGGGGGTGCCCAGCTAGGAAGCACGTCGAGAGGGCGCTGGACGACCCCACCATGCTGATTGTCACCTACGAGGGCGACCACCTCCACGGCCCCTCGGACCCGGCGGCGCCGCCGCCC
>gnl_Spipo_v2_Spipo28G0021800
ATGGCCGTCGATCTGATCGGCTACTCGAAGATGGAGGACCAGATCGCGATCCAGGAGGCGGCTTCTGCCGGCATCCGGAGCATGGAGCACCTCATCTTGCAGCTCTCCCACCATGGCCACCGCTCAGGCCCGCCACAACCGCAGCAGCAGCAGCAGGATCTCGACTGCAGAGAGATCACCGATTTTACCGTCGGCAGGTTCAAGAAGGTCATCTCTATTCTAAATCGTACTGGCCACGCTCGCTTCCGGCGAGGCCCCGCTGTCGAAGAGGCAGCGGAACCGACGCCTCCGCCGCCTCAGCCGCAATCCCTGACGCTTGACTTCACGAAGCCGACACCGGGGATGAAGACAACCGGCTTCCTGTGTGGTGAAACGTCGGTCTCCAGCCGCTTCAGCAAGGACAGCTTCAGCATCACCCCCTCCATGTCTTCGGCGAACTCGTCCTTCATGTCTTCCATCACCGGCGACGGCAGCATATCCAACGGGAAGCAGGGATCCTCGCTGCTGCTCTCCCACGTCGCCGCGGCTTCTCCCTCCGCCACCATTTCTGCCGGTAAACCTCCTCTCTCGTCGTCATCTAGAAAGTGCCACGTCCACGGCCACCACTCTGAAGGAGCAGCCGCCAAATATTCCCTCTCCGGCGGTCGCTGCCATTGCTCCAAGAGGAGGAAATCTCGGGTGAGGAACACGATCCGAGTCCCGGCGATCAGCTCCAAGATGGCCGACATCCCTCCGGACGAGTACTCCTGGAGGAAGTACGGCCAGAAGCCGATCAAAGGATCCCCTTATCCAAGAGCCTACTACAAGTGCAGCACCCTGCGGGGCTGCCCCGCGAGGAAGCACGTCGAGAGAGCGCTCGACGATCCTTCGATGCTCATCATCACCTACGAGGGCGAGCACCGCCACCAGGGCTACAGCCTCGTCGTCGGCGCCGGCGCCGCCGTCGCCTCCCCCGGGAAACTTGTGTCCGAGTCGTCG
>gnl_Spipo_v2_Spipo5G0003700
ATGGCGGTTGACCTGATGGGATACTCGAGGATGGAGGAGGACGCGGCGGTCATCCAGGAGGCGGCCGCCGCCGGCTTCCGCAGCGCGGAGCTCCTCGTCTTCCAGCTGTCGCACCAGAGACAGCAGGAGCAGGAGCAGGAGCAGCAGCCGCCGGACTTCCGGGAGATCGCCGACTTTGCGGTCGGAAAGTTCAAGAAGGTGATCTCCATGCTGAGCCGCACCGGCCGCGCCCGCTTCCGCTCTGGCCCCGTCGGGGACAGGGCACCGCCGCCGCCGACGTCCGTGACGATTGATTTCTCCAAGCCGAGCCCGGTGATCAACGCGGACGGCTTCACCCTCTCCCAGCCGATGTCGTCAGCGTCCCCGTCCTTCATGACGTCGTTGACTGGCGACGGCAGCCTGTCCACCGGAAAGCTGGGCTCCGCCCTCTTCGCCGGGAGGCCCCCTCTCTCGTCGGACCTGAAGAAGAAGCGCCACGCCCACATCCACTGCGACACCGTCTCCGGCGGCCGGTGCCATTGCTCCAAGAAGAAGAGGCACCGCGTGAAGAAGGTCATCAGAGTTCCGGCCATCAGCTCCAAGATCGCCGACATCCCGCCGGACGAGTACTCGTGGAGGAAGTACGGGCAGAAGCCGATAAAGGGCTCCCCCTATCCGAGAGGGTACTACAAGTGCAGCAGCCTGCGGGGTTGCCCGGCGAGGAAGCACGTGGAGAGGGCGCTCGAGGACCCTTCCATGCTCATCGTCACCTACGAGGGAGAGCACACGCACGTCGGCGCGCGGGGGAGGGACTGGGAGCAGGAGGAAGATTCTGGGGGGGTCCTCCGGCGATGCATGCTCGCCTCAGCGCAGCCGGCGCATGTC
>gnl_Spipo_v2_Spipo10G0008000
ATGGCGGTGGATACGATGGGGTACGCGAAGATGGAGGACCAGGTGGCGATCCAGGAGGCGGCGGCGGCGGGGATGCACAACATGGAGCGGCTCATCTTCCAGCTCTCCGACCGGAGCAGGTCGCCGCCGGCGGATTGCAGGGAGATCGCAGAGCTTACCGTCGCCAAGTTCAAGAAGGCCATCTCTCTGATGAACCGGACGGGCCACGCCCGCTTCCGCCGGGGACCCGTGGCGGCCGCCGCCCCTCCGGTGGCGCCTCCGGTGGCGCCGCCCCCGCCACCGCCGCGGCCCATCACGCTGGATTTCACCAAGCCGAGCGCCGCCGCCGCCGCCGCCAGCCAGTTCAGCAAGGACAGCTTCAGCATGTCGTCGGCGAACTCGTCCTTCATGACCGGAGAGGGCAGCGTGTCCAACGGGACGCTGGGCCTGTCACTCCTGGCCGCCGCCGCCCCCGCCGCCGCCGCCGCGGCGGCAGCTGCCGCGCCCTCCGCCGCCGTCTCCGCCGGGAAGCCCCCCCTCTCCTCCTCCTACAAGAAGAAGTGCCACGCTCACGGCGATCTCTCGGGGAAGCACCTTCTTCCCGGCGCTCGCTGCCATTGCTCCAAGAAAAGGAGATCTCGGGTGAAGAGGACGATCAGAGTGCCGGCGGTGAGCTCCAAGCCGGCGGACATCCCGGCGGACGAATTCTCCTGGAGAAAATACGGCCAGAAGCCGATCAAAGGATCCCCCTACCCGCGAGGGTACTACAAGTGCAGCACGCAGAGGGGATGCCCGGCGAGGAAGCACGTGGAGAGGGCAACCGACGACCCCTCCATGCTCATCGTCACCTACGAAGGCGAGCACCGCCACCACGACCAGAGACTCCCCTCCGCCGCAGCCGCCGCCGCCGCCGGCGGAGGCGGCGGTGGCTTCGTCTTCCCTTCTTCCTCG
>gnl_Stras_v2.0_SGA_v2.0_scaffold121T33028
ATGGCGGTTCAACTCCTCAGCTATCCCAATCTCACCGAGCCAGCGGCGGTCCGAGAGCCCATACCCGCCGGATTAATATCACCGGAGCATTTGAACCGAGCAGTTTCAAACTTCAGAAAAGCTACTTCGTTGCTGAACAGGACCGGCCATGCCCGGTTCAGGCGCGCACCGGTTCAACCGCACCACAGCCAGCTGCCTCCGCCGACGTTAGCTCCGATTCAACCCCTAACTCTGAATCTGTTCTCAATTTCAACACAGGAGCGAGCTCCGGCGGCGGATCGGCCGTTGAAAAAACATTTGACCGAGGTGAGCGATTGTTTTGCGAAGAATCAGATGGATTTGCCGCCGCCGACGCCACCGGCGTCCACGTCGGGGAACTTGTCTTCGACTCTCGCGTCGACAATAACCGGCGAGGGGAGCGTGTCGGGCGGGAAAGGCGGATTGCCGCCCACGGCTCCAGCGCCGGCTTTCTCCTCCGGCAAGCCGCCGCTGTCTGGGAAGAGGTGTCGCGAGCATAACCATACTGATAGAATCTCCGGCAAGACCTCCAAATCTTCGAGCTGCCAGTGCACAAAGAGGAAAAATAAGGTGAGGAGAACGATTCGAGTGCCGGCAATCAGCTCAAAAGCCGCCGAAATCCCGCCGGACGAGTACTCGTGGAGAAAGTACGGCCAGAAGCCGATCAAGGGCTCGCCATACCCACGGTAA
>gnl_Stras_v2.0_SGA_v2.0_scaffold28T11803
ATGGCGGTAGAGTTGATGCCCGGATACAATCTCACGTCTAAAATGGAAGTCAGCGCCGCCCAGGAGGCTGCCGCCGCCGGCCTCCAGAGCGTCGAAAAGCTCATCAGACTACTATCTCCGGCCGCCGTCCACCCGGCCGGGGCCGGCGACTACCAGGCGGTGACTGACGCCGCCGTCATCAAGTTCAAGAAATTCATCTCCCTCCTCGACCGGACCCCGCAGACCGGTCACGCCCGGTTCCGCCGCGGTCCGCTCTCGAATCCGGTTCGGACGGCTGAACCTGATATCCCGTCGGCCAGGGCCGTAAAAGCCGACGAGGGCGGCCAGTGCTCGAGGGCCCACTTCCCGGCGCCGTCCCAGAGGCTGCCGCCGCTTCCGGCGGCGAAGCCAGGGCAGATCGAGCGGAAGGAGACGTCGACGACCATCAACTTCGCGACTCCGGCGGCGTCGTTCATGTCGTCGCTGACGGGGGACACGGAGAGCCTGCAGCCGTCGATGACGTCATCGGGGTTCCAGATCACGAACCTGTCGCAGGTGTCCTCCTTGGGCCGGCCGCCGCTCTCGACGTCGTCGTTTAAGAGGAAGTGCAGCTCCATGGACGACGCCGGTGGAAAGTGCGGCGGCGGGTCGTCTAGGTGCCATTGCCCCAAGAAAAGGAAATCGAGGTTGAAAAGGGTAATGAGAGTCCCGGCGATAAGCATGAAATTGGCTGATATTCCACCGGACGATTACTCGTGGAGAAAGTATGGTCAAAAGCCAATCAAGGGCTCACCTCATCCTAGGGGATATTACAAATGCAGCAGCGTGAGAGGGTGCCCGGCCCGAAAGCATGTTGAGCGGGCCTTGGACGACCCAACAATGCTAATCGTGACATATGAAGGAGAACACAATCACGCACTCTCCAGTACAGAAGCACCTGCTCTGGTTCTTGAATCATCTTGA
>gnl_Stras_v2.0_SGA_v2.0_scaffold193T40666
ATGGCGGTTGAGTTATTGGGCTACACAAATCTCAAGGAGCAGATGGCCATTCAGGAAGCCACCTCAGCCGGGTTGAAATCCATGGAGCATTTGATTCGAACAGTTTCTCATCAACAGCAGCAGCAGATGTGCCAGAGCCAGCAGCTCGACTGCCGGGAAATCACTGATTTCACCGTCTCCAAGTTTAGGAAGGTGATTTCCATCCTGAACCGGTCCGGACACGCTCGGTTCCGCCGGGCTCCGGTGCAGCCTCAGCCGGATACCGCTGCCTTCAACCCGGTTCAGCACCACAAGCTGCCTTCAGTCTCGGCTCAACCTCCGACGATTCCGACTTCTGGAGTTTACCAGCCTCAGCCTCAGCCTCTGAACATCTTCTCTCTTTCCCCAGCTCCGTCCGTCGCTGAAGCGCAGGCGCAGGCGCCGGCAGCAGCTCCGTCTCTGACACTTGATTTCACCAAGCCGGGTGCTGTTTTCGGTAAGGATGGGGGCGAGAAGATGGGTAAAGAGGGGTTCAGTTTATCGGCGGCGTTATCGACCTCCGGGAACTCGTCTTCGACCTTTTTGTCCTCCATTACGGGGGAAGGAAGCGTTTCCAACGGAAAAGGTGGTCCGTCGTCGATGTTTCTTGCGCCGGCGATCTCCGCCGGAAAACCGCCGCTCTCCGGCAAAAGGTGTCTGGAGCACGGGCATTCCGATAGCATGTCCGGGAAAACCTCTGGCTATACCCGGTGTCACTGCAAAAAGAGGAAATCCAGGGTGAAGAGGACTATCAGAGTTCCGGCGATAAGCTCGAAGGTCGCCGATATCCCGGCGGACGAGTACTCGTGGAGAAAATACGGTCAGAAGCCAATCAAGGGCTCGCCATACCCACGGGGTTACTACAAGTGCAGTACGGTGAGGGGTTGCCCGGCTAGGAAGCACGTGGAGAGGGCAACCGATGATCCAACGATGCTGATAGTGACGTACGAGGGGGAGCACAGGCACACGCAGGGCGCGATGCAGGAGATCCCTGCCGCACCAGGCGCAACACCGGCCCAGTTAGTGGTGTTCGAGTCATCATGA
>gnl_Stras_v2.0_SGA_v2.0_scaffold14T06981
ATGGCGGTCGAGTTGATGCCTGGATACAACTTGGCGTCTAAAATGGAAGTGACCGACGCCCGTGAGGCGGGGGCCGCCGGCCTGAGGAGCGTCGAGAAACTCATCAGACTGTTTTCTCCGGCAGCCACCAACCAGATCGCCGCCGGAGACTACCGGGCAGCTGCCGACGCCGCTGTCTGCGAGTTCAAGAAATTCATCTCCCTCCTCGACCGGACCCCGCGCGCCGGCCACGCCCGGTTCCGCCGAGGACCGGTCTCGAACCCGGTTCCGGTTGCCGAACCGCCCGGTCCATCGGCCCCGGCCGTGAAAACCGAAGAGAGCGGCCACGGCTCCAGGACTCACTGCCCGGCGCCGGTGCAGGCGCAGGCGCAGCGGCTGCCGCCGCTGCCGGCGGCGAAAACAGGGCAGATCGAGCGGAGGGAGACGTCCACAACCATCAGCTTCGCGTCGCCGGCGGCTTCGTTCGTGTCGTCTCTGACGGCGGGGGGAACGGACAGCCTGCAGCCGTCGATGACGTCGTCGGGGTTCCAGATCACGAACCTATCGCAGGCGTCGTCCGCCGGCCGGCCGCCGCTGTCCACGTCGTCGTTCAAGAGGAAGTGCAGCTCCACGGACGACGCCGGCGGGAGCTGCGGCGGCGGGTCGTCCCGCTGCCACTGTCCTAAGAAAAGGAAATCGAGGTTGAAGAAGGTAGTGAGAGTGCCGGCAATAAGCATGAAAATGGCAGATATTCCACCGGACGACTACTCTTGGAGAAAGTACGGTCAAAAGCCAATCAAGGGCTCACCACATCCTAGGGGTTACTACAAATGCAGTAGCGTGAGAGGGTGCCCAGCCCGAAAGCATGTTGAACGGGCTTTGGACGACCCGACTATGCTAATCGTAACTTATGAAGGAGAACACAATCATGCACTCTCCCGTACAGAATCACCTGCACTAGTCCTTGAATCATCTTGA
>gnl_Stras_v2.0_SGA_v2.0_scaffold15T07352
ATGGCCGTTGAGCTCATGATGAACTGCAGAAACACCAGCAGCTTCACCATCCCAACCCCGCCGCCGGAGGAGAAAGCCGCCGCCGAGGAAGCCGCCTCCGGCCTCCAGAACGTCCAGGAGCTCCTCCGCCTCTTCTCCCCTCAGCCGCCCCGCTCCCCCGACGGAGGATCCACCGCCTCCGACTACGCAGCCGTGGCCGGCGCGGCGGTGAGCAAGTTCGAGAGGGTCATCTCCCTCCTCGGCCGGACTCGGACCGGACACGCCCGGTTCAGGCGGGCCCCGACCGCCTCGTCCCCGAGCTCCGTGCTCCCCCGCAAAATTACCGAGCTGCCCCCGCCGGAGGCGGGCGGCTACGGCAGGGTCTACTGCCCGACACCGATCCAGCAGGTCCCGCCGCCGGACTACCGCCACCGCCAGCCGGGGCCTAAGGCGATCAGCTTCTCTTACTCACGCGCCAACTCGTTCTCGTCGCTGACCGGCGGCGACGCCGCTGGAAAGCCGCCGCTGTCGTCCTCGTCGTCGTTCAAGAGGAAGTGCGGTTCCGAGAGCGCCGGCGCCTCCGGCAAGTGCAGCGGGTCGTCGTCCAGCCGCTGCCACTGCTCCAAGAGAAGGAAGCTGAGGTTGAAGAGAGTTGTTATGGTGCCGGCGATAAGCTCGAAGATGGCCGATATCCCGCCGGACGACTACTCGTGGAGGAAGTACGGACAGAAGCCCATCAAAGGTTCCCCACATCCTAGGGGCTACTACAAGTGCAGCAGTGTGAGAGGCTGCCCGGCTCGAAAGCACGTGGAGAAGGCCATCGATAACCCGACTATGCTCATCGTAACCTATGAAGGAGAACACAATCACGCGCTCTCTAACAATGCAGAAACTTCGAGCGCAATGAATATTCTAGAATCTTCCTAG
>gnl_Theca_v1.1_Thecc1EG036832t1
ATGGCGGTGGATCTGATCAGTTTTCCGAAGATGGATGATCAGAAGGCCATACAAGAGGCTGCATCGCAAGGCTTGAAGAGCATGGAGCACCTGATCTGCCTCCTTTCTCACCAGTCAAACCAAGTCGACTGCACGGACCTGGCCGACATCACCGTCTCTAAGTTCAAGAAGGTCATCTCGCTTCTCAACAGGACCGGTCACGCCCGGTTCAGACGAGGACCGATTCAGTCCTCATCTTCCTCGTCTTCCCCATCATCATCCTCTGCTGCTCTATATGTTCCTAATTCCCACAAGACTCGGGCTCTAACTCCGGCTCCGGCTGCGACCTCAGCGACTATAAATCCGGCGCCAGTCGCTGCTCCGGTGATCACTCCCGCTAGTTTCGTCCAATCGCAGCCACACAGTTTGACGCTCGACTTTACAAAACCTAGTTTGTTCAGCTCCAACACTAAAAGCACTGAGTTGGAGTTCACAAAAGAAAGCTTCAGCGTTTCGTCGAACTCTTCGTTTATGTCTTCTGCCATCACCGGAGACGGCAGCGTTTCCAACGGGAAGCAGGGATCCTCTCTATTCTTGGCGCCGGCACCGGCCGTTTCCGCGGGAAAACCACCGCTCTCCTCGGCTCCGTACAAGAAGAGGTGCCACGAACACGACCACTCCGAGGACGTATCCGGCAAGTTCTCCGTATCCGGCAACGGCAAGTGCCATTGCTCAAAGCGAAGGAAGAATCGTGTGAAAAAAGTTATCAGAGTTCCAGCGATCAGTTCGAAGATCGCCGATATTCCACCGGACGAATTTTCCTGGAGGAAGTACGGGCAAAAGCCGATCAAGGGCTCACCGTACCCACGGGGATATTACAAGTGCAGTACCATCAGAGGATGCCCAGCGAGGAAACACGTGGAGCGAGCCCCGGATGATCCGGCTATGTTGATCGTAACTTACGAAGGGGAGCACCGCCACTCTCAACCCGCGATGCAGGACAACGTGGCTCCTGGGGTGGGACTGGTCTTCGAGTCAACG
>gnl_Theca_v1.1_Thecc1EG000680t1
ATGGCCGTGGAGCTCATGATGAGTTACAGGAACAGCAACAGCTTCACAACCAAAATGGAAGAAAACGCAGTCCAAGAAGCAGCTTCCGGGCTGGAAAGTGTTGAGAAACTCATCAGGTTGCTTTCCCAAACCCAGCAGCAACAGCAACAAAACATTACTAATCAGGAAAAATATCAATCTTCTTCGAGCTCAACAAGATCCTCCCTGGATTTAGATATGGACTGCAAAGCTGCAGCTGACGTTGCTGTTTCAAAGTTCAAGAAAGTTATCTCTCTTCTGGGTCGAACCAGAACTGGACATGCTCGCTTTCGGAGAGCCCCTGTAGCGCCCCCAGCTGCTACAAATACTACAACTATTTCACCTCCTGTTAGCCAAAACCAAGCAAATCAAGAGCTTGAAACTAAGGTTTATTATGCAACGCCGATCCAGCAGATTCCACCACCGGTTACTTATCATACTCATCATCATCAGGATTTTTTAACGGTGAAAAGTGGGGTTTTAGAGAGGAAAGATTCATCAACAACCATCAATTTTTCATATTCTTCCGCTGGGAATTCGTTTATGTCATCTTTGACCGGCGATACTGATAGCAAGCAGCCATCTTCATCGTCTGCGTTTCAAATTACTAATCTTTCTCAGGTTTCCTCAGCTGGGAAGCCTCCTTTGTCTTCCTCTTCTTTTAAGAGGAAGTGTAGCTCGGAGAACTTGGGTTCTGGCAAGTGCAGTGGCTCTTCTGGTCGCTGCCATTGCTCTAAGAAAAGAAAGCTGAGATCGAAAAGGGTTGTAAGAGTTCCAGCAATAAGCCTGAAGATGGCTGATATTCCACCTGATGATTACTCGTGGAGGAAGTACGGTCAAAAACCAATCAAGGGATCTCCACATCCAAGAGGTTACTATAAGTGCAGTAGCGTGAGAGGATGTCCAGCTCGCAAACATGTGGAAAGGGCTTTAGATGATCCATCGATGCTAATAGTTACCTATGAAGGCGAACATAACCATCCTCTCTCTCTTGCGGAAACCTCCAGTCTCATCCTGGAATCTTCT
>gnl_Theca_v1.1_Thecc1EG033777t1
ATGGCTGTGGAATTGATGATGGGATATGGTCGTGGTGATAGTTTTGCAGGGAAAATGGAGGAAAATGCTTTGAGAGAAGCTGCAACTGCTGGAATTCAAGGTGTTGAAGAATTGATAAGGTTGATGTCTAACAGTCAACAGCTCTACAATCAGGATGCTTCGTTTAAAACTTCTTCTCCTTCAGGTCCAGAGCCAGCCATGGAAATCCAAGCTGTTACAGATAAGACTGTTAATTCCTTCAAGAAGGTTATTTCTTTACTTGGTCGACCGAGAACTGGCCATGCTCGATTTAGACGTGCTCCTCTTACTTCTCTCCAACAAGAAGAGAAGCAACAGCAACAAGATTTACAACAACCTCGGCAGAAGATCCAAGAGTCAGGGACTTGTTCTGTTCAAGTAAACAAAGATCAGGTGTCTGCTTTCAAGCCTTTTTGTCCAACCCCAGGTCATAGGTTGCCTCCTTTGCCTCATAATCACCACCAAAGTAAAAGCAGTCCTCTTTTGGTGGCAAGGAGTGGTCTTTTGGAGAGAAATGAAGCGCCTACTACTATCAATTTCACATCTTCTCCCCCTTTGTCTGCTGGGAATTCTTTTATATCTTCATTGACAGGGGATACTGATAGCATGCAGCCATCTTTCTCTTCTGGGTTCCAATTTACTAGTCCTTCGCATGTACCTTCTTCTGGTAAACCTCCTTTGTCTTCCTCTCTGAAAAGGAAGTGCAATTCCGTGGATGATGCTGCTCTCAAGTGTGGGTCAGCATCTGGCCGTTGCCACTGCTCCAAGAAAAGGAAATCGAGAGTGAAGAGAGTGATTAGAGTTCCAGCTATTAGCAACAAGATGGCTGATATTCCTCCTGATGATTTTTCCTGGAGAAAGTATGGCCAGAAACCAATCAAGGGTTCTCCTCATCCAAGGGGCTATTACAAGTGTAGCAGCGTGAGGGGCTGCCCTGCAAGGAAACATGTGGAACGAGCTGTAGACGATCCGAGAATGCTAATTGTAACATATGAAGGAGATCACAATCACAGCCACAACATCACGGATGCGCCGGCGGCCGTGGTCCTGGAGTCATCT
>gnl_Utrgi_v4.1_Scf00242.g13595.t1
ATGGCGGTGGAGATGATGGGATACTCGGATCGGAGCGAGGAGATGGCGATTCAGGAGGCGGCGGCGGCGGGATTGAAGTCTATGGAGCATCTGATTAGAACGGTGTCGCAACAGAATCAGCAGGCGGATTGCAGAGAGATTGCGGATTTCACGGTTTCCAGGTTCAAGAAAGTGATCTCGATTCTTGACCGGGCCGGTCACGCACGGTTCCGACGTGGCCCGGTTCAGCCACGGCTGTCGGTGCCGCCGGTGGTGGTGCACAACCCTGCTCCTCAGCCTTTTCATCCTCCGAAGACGGGCGTGTTTTCTCTCTCAACTGCGCAGCCGTTAACTCTTGATTTTACGAAGCCGGTGGCTGGGGCTTTGTTTAGGAAAAATGGGGGAGCAGGAAACGAGGTGTTTACTTTGTCGACAGCGGTTTCTACTTCTGGTAATTCCTCATCGACGTTTGTTTCGTCGATCACTGGCGAAGGAAGCGTTTCTAACGGGAAGGTCGGCGCGTTTTCAACACCTATCGGAAAGTCCCCTCTCTCCGGCAACGGGAACGCCTCGGGCTCAAAGAGATGTCGTGAGCATGAACTTTCTGATAACATCTCCGGCGGCAAAAACTCCAACTCCTCAAGGTGTAACTGCAAAAAGAGAAAATCGAGGGTGAAACGGAGCATCAAAGTTCCGGCAATCAGCTCCAAAATCGCTGATATTCCACCGGATGAATATTCATGGAGAAAGTACGGACAGAAGCCCATCAAAGGATCGCCATACCCGCGAGGTTACTACAAGTGCAGCACCGTAAGAGGCTGTCCGGCCCGAAAACACGTGGAGCGCGCGACAGACGATCGGAATATGTTGATCGTGACGTACGAGGGCGAGCACCATCATTCGCATCCGGCGATCCAGGAGATCCCCGATGGCGCAATCGCCGCGGTGCCCCCGCACCTCGTCGTTTTCGAGTCTTCC
>gnl_Utrgi_v4.1_Scf00019.g2683.t1
ATGGCGGTGGAGTTGTTGAGTTACGCGAATCGCAGTGATCACGTTGCGGTTCAGGAAGCGGCGATGGCGGGATTGAAGTCTATGGAGCATTTGATTCGTACGCTTTCTCGTCAGAATCAGGCTGTTGATTGCAGGGAGATGACGGATTTCACGGTTTCCAAGTTCAAGAAGGTGATTTCGATTCTTGATCGGAAGGGTCACGCACGGTTTCGCCATGGGCCGGTTCTGTCGGCGCAGGTTTCGTCGGTTCCTGTGGTGAAAGAGCCCCCGTCGTTGAGTCCAAACCTTTCTGGGCAGTGTCCTTTACCGGAGGCGGCGACCCCGCAGCGGCTGGCTTTCGATTTTACGAAACCTAGCGGGGGGTTTAATAAAGAAGAGGGTGTTGAGGCGAAAGGGAAAGAGATGCTTAGTTTGTCGAGTTCTGGGAACTCGTCGTCGGCGTTCGTTTCGACGTTTTCCGGCGAAGGGAGTGTTTCTAATGGAAAGGGTATATTCTTAACCACGGCGGCTCCTGCTATTTCTGCCGGAAAGCCGCCGCTCTCCGTCAAAAGGTGCCGCGAACATGACGCATCTGATAGCAAAACTCCCGGCGGAAACAGCTGCCACTGCAAAAAGAGGAAATCAAAATCGAGAAAAACGATAAGAGTTCCTGCAATTAGCCCAAAAATCGCCGATATTCCTCAAGATGAACACTCCTGGAGAAAGTACGGACAAAAGCCCATCAAGGGCTCACCATACCCAAGAGGGTACTACAAGTGCAGTACCGTGAGAGGATGCCCCGCGAGGAAGCACGTAGAGAGAGCGTCAGATGATCCCAATATGCTGATAGTCACTTACGAAGGTGACCATCTGCACTCACAAGACATTGTTTCAGACGGAGGAGGAGCTCCGGCCCAGCTGGCGGTG
>gnl_Utrgi_v4.1_Scf00127.g9778.t1
ATGGCGGTGGAGCTCCTTTCCGGTTGCCGGAGCAGGAGCCTCGTCTCTCAGCCGGATCAGGAACCGGCGCTTCCCGATTTACGGCGAGTGGACAATCTCATCAGCTTCTTCTCTTCCCAGGAGGGCAGTCACGCTCCCGCGGCTGGGATGATGGGGGACGACGGAGCGGCGGTGGATAGGTGTAAGAGCACGTATTCGGTGTTGAACCGGAATCGAACCGGACACGCGCGGTTCAGGAGGGGACCGGTGAACGCTTCGGATTCGTCTACTTGCCTCGAATCCGAGGTTGCAGGAGGAGGAGGAGGTGAAAGGGAGTTTGATAGGAAAATCTACTGTCCTACTCCGATTCAGCAGGTGGCGCCGCTGGATTATCATCTGAAATTGGGGGGCGATTTCAAGGAATCGCCGAAATCGGAGTCGATTAGGCTCTCCTACTCGCCTGAGCCTTCTAGAGCGACCTCCTTCGTCTCTGGCCGTGAAACAGAGAACGGAAAGCAGCTGACCCAGTCCTTTTGCGGTTTCCCAAGCTCCGTCGTTGGTCCGGCGGTTTCAGCTGTCAAGAAACGGTGCAGCCTTTCGGAGAACGCAAAATGCAGCGGCTCCTCTTGCCGGTGCCACTGCTCGAAAAGAAGAAAGATGAGAGTGAAGAGGGCAATTAGGGTTCCAGCGATTAGCATGAAAATGGCCGACATTCCCCCGGACGATTACTCCTGGAGGAAGTACGGTCAAAAGCCCATCAAAGGTTCTCCACATCCCAGAGGTTACTACAAGTGCAGCAGCGTGAGGGGCTGTCCCGCAAGGAAGCACGTCGAGCGGGCTCTCGACGATCCCAAGATGCTAATCGTGACATATGAAGGGGAGCACAACCACACCATGACAGAAACACCCAACTCGATGGTTCTCGAATCCTCC
>gnl_Utrgi_v4.1_Scf01265.g24353.t1
ATGGCTGTTGAGTTCGTTTCCGGTTACCATTTAGCTTCCAAATCGGAAGACGCTGCCGCCAGGGAAGCCGCCGCCGCGGGACTGCATAGCGTCGAGAAGCTTATCCGGTTGCTTTCTAATTCTCACCCAAATTTTCATGAACAGACCATTGATTCCGGCGATTACGTCGCCGCGGCGGATGCGGCCGTCAACAACTTGAAAAAATTCATTTCCCTCATCGATCGCGGTATCCGTACCGGACACGCACGCTTCCGGCGCCGCCCTGTTTCCAATTCTTCAAGTTCCGACATCCTGGGATTAGCACCGGGCTGCAAGACGGAGGATGAACCCGTGAAAACTCCGAAAATCTATTGCCCTACCCCGATTCAGCGGTTACCCGCTTTGCCCCTCCCTTACCAGAAATTCCAGATCGAACGGAAAGAGTCGTCCACGACTATAAACTTCGCTCCTCCCTCGGCGGAGGTGTCGATGATGTCTTCTGGTTTTCAGAATACGAATCTCTCCCGCCCACCCCTGTCCTCCTTCAAGAGAAAGTGCAATTCCATGGATGACGTCTCCGGCAAGTGCACCAGTGGCGGCGCGTCCCGTTGCCACTGCCCCAAAAAAAGGAAATCAAGAATGAAGAGAGTAATCAGAGTCCCTGCGATAAGCATGAAAATGGCTGATATCCCACCAGACGATTACTCCTGGAGGAAATACGGTCAAAAACCCATCAAAGGCTCACCGCATCCAAGGGGATACTACAAATGCAGCAGCGTACGAGGATGCCCGGCCCGGAAGCACGTGGAGCGGGCATTGGATGACCCAGTGATGCTTATCGTGACCTACGAAGGAGAGCACAACCACGGCCTTACCTTGTCGAAAAGCGAATCTCCGGCGACCGTGGTTTTGGAATCGTGT
>gnl_Utrgi_v4.1_Scf00632.g20277.t1
ATGGCGGTGGAGCTCCTTTCCGCGTGCGGGAGCAGGACCCTCGTCTCGCAGGCGGATCTAGAGCCCGATTTCCGCAATCTCATAAGGCTCTTCTCTTCCCAGGAGAATAGGCGCTCGATGATGGGCGGCGACGAGGCTGCGGTTGTTGGGTCGAGGAACGTGGCGAATCGGACTGGACACGCGCGGTTCAGGAGGGGACCGGTGAGAGATCCGGCCGGGTGTGATTTGTCTACTTGCCCCGAATCTGAGGTTGGGGGAGGAGGTGGTGAAAGGGAGGCCGGTGCGTATGATCGGAAAATCTACTGCCCTACTCCGATTCAGCAGGTGCCGCCGCTGGATTATCATCTGCAATTGGGGGATAATTTCAAGGAGTCGACGAAATCGGAGACGATTAGCTTCCCTTACTCGCTTGAAACTTCTAGAGCGACCTCATTCATCTCCGCCCGTGAAACGGGGGGCAATAACCAGCGGATCCAGTCTTTTTCCTGTTTCCCGAACCCCGTCGTTAGTCCGACGGTTTCAGCTGGCAAGAGACGGTGCAGCTTCTCGGAAAACGCCACTTGCAGCGGGTCCTCTTGCCGCTGCCACTGCTCGAAAAAAAGAAAGATGAGAGTGAAGAGGGCAATTAGGGTTCCGGCCATTAGCATGAAAATGGCCAACATTCCGCCGGACGATTACTCCTGGAGGAAGTACGGCCAGAAGCCCATCAAAGGCTCTCCCCACCCCAGGATACGGATACTGGAGATCAGCAAGGAGTCCGAGAATGTTCATTACTGCACTTGCTCCCTTTATGAAAAAGAGGATGTCTCTCTGGCCCATCTTATAACTGGGCCGCCCCTGTACTTGCACTCTAATGTG
>gnl_Utrgi_v4.1_Scf00434.g17615.t1
ATGGCGCTGGACTTGCTGGGTTACCCTGATAGGAGTGATCGGATTGCGATTCAGGAAGAGGCGATGGCGGGGCTGAAGTCGATGGAGCATTTGATTCGTACGGTTTCTCATCAGAGCCAGGCTGGTGTTGATTGTAGGGAGATGGCGGATTTCACGGTTTCCAAGTTCAAGAAGGTGATTTCGATTCTTGATCGGACGGGCCACGCTCGGTTCCGCCGGGGCCCGGTTCAGTCGCCGGCTCCGGAGGTGAGACAGGTGCCGTCGTTGAATCTGAACCTGTCCCCGCCCTCTGAGGTACCGGAGACGACGACGACGACGCAGCGGTTGACTATTGATTTTACGAAACCTAGCGGTGGGGTTAGTAAAGAAGGGGTAGAGGTGAAGGGCAAGGAGTTGTTTAGTTTGTCCAGTTCTGGGAACTCGTCCTCGACGTTTGTCTCGACTATTACCGGCGAAGGAAGCGTTTCTAATGGGAAGGGCATGTTTTTAACCGTTGCGGCTCCGGCTGTTTCCGCCGGCAAGCCACCGCTCTCTGGTAAAAGGTGCCGCGAACATGACCTTTCTGATAGCAAATCTTCCAGATGCCACTGCAAAAAAAGGAAATCGAAAGCACGAAGAACGATAAGAGTTCCCGCAATCAGCTCCAAAATCGCCGATATTCCTCAAGATGAATATTCCTGGAGAAAATACGGACAAAAGCCCATCAAAGGCTCTCCATATCCAAGGGGGTATTACAAGTGCAGCACAGTGAGAGGATGCCCGGCGAGGAAGCACGTAGAGAGGGCAACAGATGATCCGAAGATGTTGATAATTACTTACGAAGGCGACCACCGACATACACCAGACACTATTCCAGACGGCGGAGCTCCGCCGCAACTGGTGGTGTTCGAATCTTCT
>gnl_Utrgi_v4.1_Scf00504.g18726.t1
ATGTCAACTAGGCCCCAACACCTTGGCGAAGACTCCCGTCTTATGAAGCAGAAACACGGAGCCCGTAAGTTGTCCTTTTCAACAACTATATTAATCGTGAGATCTCAGCCGTTGGATTTAGACCTCAACATTGACTCGTGTTCCCGGTCACCTGCCCGTCCGGAGGAGAAAGAGAGAGATTCGGAGTTGGAAGATATGGCGGTGGAGTTGCTGGGCTACGCGAATCGGAGTGAGCAGATGGCGATTCAGGAGGCGGCGACGGCAGGATTGAAATCGATGGAGCATCTGATTACGACGGTTTCTCAACAGAATCGGCATGTGGATTGCAGAGAGGTTACGGATTTTACGGTTTCGAAGTTCAAGAAAGTGATCTCGATTCTTGACCGGGCCGGTCACGCGCGGTTCCGCCGCGGGCCGGTTCAACACCGGGCGGCGGTGTCGGCGGCTGCGATGGTGCATAATCCTGTTCCTCAGCCTCCTCCTACTGCTCCGATGGGTTTATTTTCTCTATCGGCCGCGCAGCCGTTGACTCTCGATTTTACGAAACCGGGGGCTGGGGCTTTGTTTAGGAAAGATGTGGGGACGGCCAAAGAGTTGTTTACTTTGTCGACGGCTGTTTCTACGTCTGGTAACTCCTCATCGACGTTCGTTTCATCTATTACCGGCGAAGGGAGCGTTTCTAATGGGAAGGACACCGCATTTCTAACACCCGTCGGGAAATCTCCTCTCTCCGGAAACGGCAACGGCTCCGGCTATAAGAGATGTCGTGAGCACGAATTCTCGGATGATATCTCCGGTAAAAATTCCAACGCCTCAAAATGTCACTGCAAAAAGAGAAAATCGAGGGTGAAACGGAGTATCAGAGTTCCGGCAATCAGCCCAAAAATCGCCGACATCCCACCGGATGAATACTCGTGGAGAAAGTACGGACAGAAACCCATCAAAGGATCCCCATACCCACGGGGATACTACAAGTGCAGCACCGTGAGAGGGTGTCCAGCGAGGAAACACGTGGAGCGGGCTATGGACGATCCGAATATGCTGATCGTGACGTACGAAGGCGAGCACCACCACACACAACCGGCGATGCAGGAGATCTCCGATGATGGCGCCGCGGCGGTGCCACCTCACCTCGTCGTATTTGAGTCTTCT
>gnl_Vitvi_Genoscope.12X_GSVIVT01009441001
ATGGCAGTGGAGCTGATGATGGGGTACGCCAACGATAGTTTTGCAGCAAAAATGGAAGATAATGCTCTCCAGGAAGCTGCGTCTGCTGGGATCCAGAGCGTTGAGAAGCTTGTAAAGTTGCTATCTCAATGCCAGCAACAGAAGCAGACCACAACCTCTCTGGAAATTGATATTGATTGCACGGCTGTTGCGGACATGGCCGTCACCAAGTTCAAGAGGGTTATTTCGTTGCTGGATCGAACAAGAACTGGTCACGCTCGCTTCAGAAGGGCTCCTTTGGTGCCTCCTCAACAGCCGCCCCAAGATACCGACACCCCAGTTCCTGTTAGCCATCACCAGCCGGCTGAGGATAAACAAACCTCTGTTTCTAAGATTTATTGTCCAACTCCTGTTCATCCCATAGAGAAGAAGGAATCTATGACTACAATCAATTTCACAACTTCTCATTCAGTCTCTGCTCCCAACTCTTTCGTATCATCGTTAACGGGAGACACCGAAAGCGTCCAACCGTCTTTATCGTCTGGGTTTCATATTTCGAATCTATCACAGGTTTCATCTGCGGGTCGGCCTCCTCTTTCCTCGTCTTCATTGAAGAGAAAGTGCAGTTCAATGGACGACGCAGGTGCCAAGTGCGGATCATCTTTTGGGCGGTGTCATTGTTCTAAGAAAAGGAAATTGAGAGTGAAGAGAGTGGTCAGAGTTCCTGCAATAAGCACCAAGATGGCTGATATTCCACCGGATGATTTTTCTTGGAGAAAGTATGGTCAGAAACCTATCAAAGGTTCTCCGCATCCAAGGGGATATTACAAGTGCAGTAGCGTGAGAGGGTGCCCCGCACGCAAACACGTGGAACGGGCTCTCGACGATCCGACGGTGCTGACTGTCACCTATGAAGGCGATCACAACCACTCTCAATCAATTACGGACGCTACTGCAGCTCTCGTTCTCGAATCATCC
>gnl_Vitvi_Genoscope.12X_GSVIVT01022067001
ATGGCTGTGGAGCTGATGATGGGTTACAGAAACGATGGTTTTGCCGACAAAATGGAGGAGAACGCTGTGCAGGAAGCCGCTGCTGGGCTGGAAAGCGTCGAGAAGCTGATAAGGTTGCTGTCTCATGATGGATTGCAGGGCCGTGGCGGATGTCGCCGTTTCCAAGTTCAAGAAGGTGATTTCTCTTCTGGGTCGGACCAGAACCGGTCACGCTCGGTTCAGGAGGGCTCCTTTGTCCTCTCCTCCCAACCAAAGCGAGGAATCACAGGGCGGAATGGTGTGATCGATCGTAAAGATTCGACGACCACCATCAATTTCTCATACTCTTCGGCGATTTCCGGTGCGAATTCGTTTATGTCGTCGCTGACTGGCGATACTGATAGCAAGCAACCCTCATCGTCGTCGGCTTTTCAGATTACGAATCTGTCTCAGGTTTCGTCGGTGGGAAGGCCGCCGCTGTCTTCTTCGTCCATGAAAAGGAAGTGCAGTTCGTCGGACAATCCCGGCTCCGGCAAGTGCGGTGGGTCCTCTGGCCGGTGCCATTGTTTGAAGAGAAGAAAGATGAAATTGAAGAGGGTGGTTAGAGTTCCGGCAATAAGCATGAAAATGGCCGATATTCCACCAGATGATTTCTCTTGGAGGAAGTACGGACAGAAACCAATAAAAGGATCTCCACATCCAAGGGGCTACTACAAGTGCAGTAGCGTGAGAGGTTGCCCAGCACGCAAACATGTAGAGAGAGCTCTGGACGACCCAAAGATGCTGATTGTCACCTACGAAGGCGAGCACAACCACTCTCTCTCCGTCGCAGAAGCCGCTGGTCTCATCCTAGAATCTTCT
>gnl_Vitvi_Genoscope.12X_GSVIVT01029265001
ATGGCCGTCGATTTTCTAGGATTCTCCAAGATGGACGAGCAGATGGCTATCCAGGAAGCCGCATCGGCCGGTTTGAAGAGCATGGAGCACCTGATCCTCCTCTTGAATCATCACCATCCTCAATCTCAGCAAATCAACCACTTCGATTGCAGAGAAATCACCGATTTCACAGTTTCCAAGTTCAAGCAAGTCATTTCCATCCTGAACCGGACCGGCCACGCCCGGTTCCGTCGCGGTCCGGTTACTTCTTCTCCTTCTCACCCATTTCATTCGAACCTGATTCTATCTGCGAAGCCTGATCCGCTCAAATCGGAAGGCAACGCTAGCGTGTCGTCGACGACTTCGTCTTTCTTGTCGTCGATCACCGGAGACGGCAGCGTGTCGAACGGAAAATTAGGGACTCCTCTGTTCGCACCTCCTCCGGCTCCGGCGGTTTCCGCCGGTAAACCGCCTCTTTCGTCGTCTCAACGGAGGAAATGTCATGAGCATGGATCCTCCGACAACATCTCCGGAAAACTCTCTGTTTCCGGCCGCTGCCATTGCTCGAAAAGAAGGAAAAATCGTGTGAAGAGGACGATCAGAGTTCCTGCGATAAGCTCGAAGATCGCCGATATTCCCGCCGACGAGTACTCTTGGAGAAAGTACGGTCAGAAGCCGATCAAGGGCTCACCATACCCACGAGGCTACTACAAATGTAGCAGCGTGAGAGGCTGCCCAGCGAGAAAACACGTGGAGCGCGCACCAGACGATCCGGCGATGCTCATCGTCACCTACGAGGGAGAGCACCGCCACTCTCAAACTCCGGCACCGGCCGGTGGGCTCATGTTCCCATCAACC
>gnl_Vitvi_Genoscope.12X_GSVIVT01033188001
ATGGCGGTTGAGCTTCTAGGGTTTTCCAAAATGGATGAGCAGATCGCGATTCAAGATGCGGCTTCGGCTGGATTGAAGAGCATGGAGCATCTGATCCGCATGCTGTCTCATCAGACCAATCAAAACCACAACATGAATCAGCTCGATTGCAGGGAAATCACAGATTACACCGTTTCCAAGTTCAAGAAGGTCATTTCCATCTTGAACCGTACCGGCCACGCCCGCTTCCGCCGCGGACCGGTTTCTTCTTCTGATTCTCCCTCTAGCGATCCTATGTCGTCCGCGACAAATTCGTCATTTATGTCGTCGATCACCGGAGACGGCAGTGTTTCTAACGGAAAGCAGGGGTCATCTCTGTTTCTAGCTCCAGCGCCGGCCGTTTCTGCCGGTAAACCTCCTCTCTCATCTTCTTGCCGGAAGAGATGCCACGAGCATGATCATTCCGATGATATATCCGGAAAGTACTCCAGCTCCGGCCGTTGCCATTGCTCTAAAAGAAGGAGATCTCGGGTGAAGAAAACTATTAGAGTGCCAGCAATCAGTTCGAAAATCGCCGATATTCCTGCGGACGAGTACTCGTGGAGAAAGTACGGCCAGAAGCCAATCAAGGGCTCACCATACCCACGTGGTTATTACAAGTGCAGTAGCATGAGAGGGTGTCCCGCTAGGAAACACGTGGAGCGGGCCTCAGATGATCCAGCGATGCTGATCGTGACGTACGAGGGGGAGCACTCTCACTCACAGGTCGCGATGCAGGAGATGATACCCCACGGAGGAGTGGGCTTGGTGTTCGAGTCAACT
>Frave_08720-v1.0-hybrid.t2
ATGGCGGTGGAGATGATGAGCTTTCCGAAGATGGAAGACCAGAAGGCGATCCAGGAGGCCGCATCGCAAGGCTTGAAGAG
CATGGAGCATCTGATCCGTTACCTCTCCCACCAGCAACAGACTAACCAAGCCTCCTCTCGCCTCGACTGCACCGACCTCA
CCGACCACACCGTCTCCAAGTTCAAAAAGGTCATTTCCTTGCTGAACCGGACCGGCCACGCCCGGTTCAGGCGCGGACCG
GTCGCGGTTCCGCCACATCATCATAATCAGTTGACTAACTCAAATCCCTCCACCTCTTCCTCCTCCGCCTCTCTCCCCTT
CCCTCCCTCTCAGTCCCTCAGCCTCGCTCCGGCGCCGGTCGCGATCATTCCTCCGGCGCCGGTGAAGGCTCCGGAGGCTA
ATTTTGCTCACTCCCTGACGCTGGATTTCACCCGGCCTAACGTGCTGACGTCATCGAACCCTAAGTGCACCGACAACAAC
ATCGAGTTCAGCGTCTCGTCCAGCTCGTCGTTCATGTCGTCGGCCATCACCGGCGACAACAGCGTCTCCAACGGCAAGCT
CGGCCTGTTCATGTCTCAGAATCAGGCCCCTGCCGTCTCCGGCGCCAAGCCTCCGCTCTCCACGGCGGGGCCGTATAAGA
AGCGGTGCCACGAGCACGATCACTCCGACGACGTCTCCTGCAAGCTCTCCGTGTCCGGATCCGCTTCCGGGTCGGGCAAG
TGCCATTGCTCCAAGAGAAGGAAAAATCGGGTGAAGAAAACAATCCGAGTGCCGGCGATTAGTTCAAAGATCGCCGATAT
CCCGCCGGACGAGTACTCCTGGAGGAAGTACGGCCAGAAACCGATCAAAGGCTCACCTTACCCAAGGGGTTATTACAAGT
GCAGTACAGTGAGGGGGTGTCCGGCGAGGAAACATGTGGAGCGAGCGCCGGATGATCCAGCAATGCTGATCGTAACTTAC
GAAGGGGAGCATCGGCACGCACCGGAGAATATGAGCGGGGGAGTTGGGTTGGTATTTGAGTCAGCC
>Frave_09147-v1.0-hybrid.t1
ATGGCTGTGGAGCTCATGATGGGTTTGGTTGACAGCTTTGCAGCTAAAATGGAAGAGAATGACGTCAAGGAAGCAGCCTC
CGCTGGGATACAGAGCGTCGAGAAATTCATAAGCTTAATGTCTTCTTCTTCAGCCTCTGAAAGTGCTTCTTTAGAGTACA
AAGCAGTTGCGGACATGGCCGTCGATAAGTTCAGGAAGGTCATTTCTTTGTTGGATAGAGGAAGAACCGGTCACGCTCGT
TTTCGAAGAGGTCCTGTAAATACTACCACTACAGCTACTGTTTCTTCTAGTCTACCACAACAAGCACCACAAGTTTTAAC
CAGAGAAACAGGGCAGCCTTCATTTCGGTGTCAAGATGCTACAAATTTGAAGACAGAGCAATCCCAATCCTCATCTGCTT
TCAAAGTTTATTGTCCCAAGCCGGTTCTGCGGTTACCGCCTCTGCCAAAGAGTGGTACTAGTTTCAGTTTCACGGCTTCG
CCGGCGGTTTCGGGTTCGAATTCTTTTATGTCCGGCGACGGCGAGACTACTACTACCCTGCAACACTCGATGTCGTCCGG
GTTTCAATTGACGAACATGTCAAACATGTCAGTGTCGTCTGCTGGTAAGCCTCCTCTTCCTTCTTCTTCGTTCAAGAGGA
AGTGTAATTCTGTGGATGATTCGACGGCTATGAGATGTGGCTCGTCTTCTTCAAGATGCCACTGTTCCAAGAAAAGGAAA
TCAAGAGTGAAGAGAGTGACGAGAATCCCTGCTATCAGTACGAAAATGGCTGACATCCCAGCTGATGAGTATTCTTGGCG
GAAGTACGGCCAAAAACCAATCAAGGGTTCCCCTCATCCAAGAGGGTATTACAAATGCAGCAGCCAAAGAGGGTGCCCAG
CGCGAAAACACGTAGAGAGAGCTGTAGACGATCCGAGCATGCTGATCGTGACCTACGAAGGCGATCACAATCACTCCCAA
GCTGTCACGGAGGCAATGGCAGCCATCGTCCTCGAATCGTCC
>Frave_12308-v1.0-hybrid.t1
ATGGCAATTGATCTTGTTAGGTTCTCCAAGATCGACGATCGGACGGCCATGGAAGAAGCCGCCTCCGCCGGTTTGCAGAG
CATGGAGCACCTTATCCGCGTCTTGTCAAGCCAAACCCCGTCTCAGAACAACCTCGATTGCCGTGAAATCACCGACTTCA
CCGTCTCCAAGTTCAAGCAGTTCATCTCCGTCTTGAACCGGACCGGCCACGCCCGCTTCCGCCGCGGACCGGCTAAGCAA
CCTAGTGAACCGACAACCACCTATTCAGCTCCTCCACCTCCTCCCAACCCGGTCCCACCAAAGTCTCAGACCACTTTGTC
TTTTGAATCCAGAAATCCCAAAGCAAACACCAAAACCAATTCCAACTCCAAAGACTGCCTCACCTTGTCTCCACCCATGT
CAACTACGTCGTCGTTTCTTTCTTCCGTCACCACCGGAGACGGCAGCATTTCGAACGGGAAAGTCTTCTCATCAGCTGCC
GTAGCCCCGGCCCCGGCCTTCTCCGCCGGTAAGCCTCCGCTCTCACAATCTCACCGGAAACGCTGCCACGACGAGCTGGC
GACCAAAACTACATCCTCCGGCCGATGCCATTGTTCTAAGAGAAGAAAAACCAAGGTGAAGAGGACAGTCCGTGTGCCGG
CGATTAGTTCCAAAATCGCCGATATACCTTCCGACGAGTTTTCATGGAGGAAGTACGGCCAAAAGCCGATCAAGGGCTCC
CCTTACCCACGAGGCTATTATAAGTGTAGTAGCGTGCGAGGGTGCCCAGCGAGGAAACACGTGGAGCGCGCACAGGACGA
CCCCACCATGCTTATCGTTACCTACGAAGCCGAGCACCGTCACCCTCACCCGCAGTCTAACTCAGTCCCCGCCGGTGTCG
TGGGTCTCGTGTTCCAGTCGTCT
>Frave_35438-v2.0.a2-hybrid.t1
ATGGCCGTCGATTTCATGGGCTATAGAAACTTCTCCTCCGCCAAGCTCGAAGAAAACGCCGTCGTCCAGGAAGCCGCCTC
CGGCCTCGAGAGCGTCGAGAAGCTCATACGCCTGCTTTCGTCATCTTCTTCGTCATCCCAGCAGAAACAAGATAGTAATA
ATAATAACAAGTACCACCACTCCATGGACATGGACTGCACCGCCGTCGCCGACGCCGCCGTCTCCAAGTTCAAGAAAGTC
ATTTCCCTCCTCGGCCGCACCCGCACCGGCCACGCCCGCTTCCGCCGCGCCCCTCTGGGACCCACTCATGACTCCTCCTC
CACTAGGGTCTACCATGCGACGCCGATCCAGCAGATCCCTCCGCCGCCGCCCGCGGTGGTGATGCACCACATGGAGCAGG
GGACTAAAGACTCGTCAACCACTATTAACTTCTCGTCGTACTCCTCCGCTGCTACGACATCGTTTATGTCGTCGTTGACT
GGCGACTCGGACAGCAAGCAGCAGCACCCCATGTCGTCTTCCGCTTTCCAAATTACCAACATGTCCCAGGTCTCTTCCGC
CGGAAAGCCGCCGCTTTCTTCGGCTTCGTTGAAGCGCAAGTGCAGCTCCGACACCTTGGGCTCCGGCAAATGCGGCGCCA
GCTCCTCCGGTCGCTGCCATTGCTCTAAGAAAAGAAAGCTGAGATTGAAGAGGGTAGTGAGAGTTCCGGCGATAAGCTTA
AAGATGGCGGATATTCCACCGGATGATTACTCTTGGAGAAAGTACGGGCAGAAACCCATCAAGGGCTCACCGCATCCTAG
GGGATACTACAAGTGCAGCAGTGTTAGAGGGTGCCCGGCTCGTAAACATGTAGAAAGAGCTTTGGATGATCCATCGATGC
TAGTAGTGACATATGAAGCAGAGCACAATCATTCTCTCAATATTGCAGAGGCCTCCAATCTCATCCTAGAATCGAGT
>Maldo_GDDH_02G1177500
ATGGCCGTTGATTTCATGGGTTACAGAAACACCATCAGTAGCAGCAGCAGCTTCTCCGCCAAGTTGGAAGAGAACGCCGT
GCAGGAAGCGGCTTCCGGCCTCGAGAGCGTCGAGAAGCTTATTCGCTTGCTGTCCCAGGCACAGCAGAACCAGCACCAAG
GGAAATATCCGTCGACGGCTATGGACATGGACTGCAGAGCCGTCGCGGACGTCGCTGTTTCCAAGTTCAAGAAGGTCATT
TCTCTTCTTGGTCGGACCCGGACCGGCCACGCCCGGTTCCGGCGAGCCCCTTTGACTTTGAGTTCCGGATCGTCTTCTCA
AACCCAAAACCAGAGCCAAGAGATCCTCGTCAAGCATGTTCCGTTACCGTTAGAGTCCACTAAGGTTTACCATGCGACGC
CGATCCAGCAGATCCCGCCACCTCACCACCACCACAGTACGGTGCTTGAGAGCACTAAGGACTCATCTACCACTATAAAT
TTCTCATATCCAACTACGACGTCGTTTATATCGTCGTTGACCGGAGACTCCGATAGCAAGCAGCCAATGTCGTCATCGTC
TTTTCAAATTACCAATTTGTCCCAGGTTTCCTCGGCCGGAAAGCCGCCGCTTTCCTCCGCCTCGTTGAAGCGGAAGTGCA
GCTCCGAGAACTTGGGGTCTGGGAAGTGCGGTGCTGGGTCCTCCGGCCGCTGCCATTGCAAGAAGAGAAAGCTGAGACAG
AAGAGGATCGTGAGAGTTCCGGCTATAAGCTTGAAGTTGGCCGATATCCCACCTGACGATTACTCCTGGAGAAAGTACGG
ACAAAAACCCATCAAAGGATCTCCACATCCAAGGGGATACTACAAATGCAGCAGTGTAAGAGGATGCCCGGCTCGAAAAC
ACGTAGAGAGAGCTCTGGACGATGCGGCAATGCTAGTGGTTACCTACGAAGGCGAGCACAATCACTCTCTCTCCGTTGCA
GAGACCTCCAATCTTATTCTAGAATCTTCT
>Maldo_GDDH_08G1094900
ATGTGCGTGGAACTAATGATGGGATTGGTCGACAGTTTTGCAGCGAGGATGGAGGAGAATGCGGTGGAGGAGGCGGCCTC
CGCCGGAATCCAGAGCGTCGAGAAGTTCATTAGCCTGATTTCGGAACACCACCAATCAACGTCGTCGAACTCGGAAGCTG
GTACGGAGTATAAAGCCGTGGCGGACATGGCCGTGACCAAGTTCAGAAAGGTCATTTCGTTGTTGGACAAAGGAAGTACC
GGCCACGCCCGGTTTCGGAAAGCTCCAGTGACTCTATCTCCGCCTCCCCCGCCGCCGGTGCCTCCGAAGACGATAACCCA
AATTCTGAGACCTTCAATTTCAGAACCCCATGATCAAAAAACAGAGCAACCCTCTGTTTTCAGAACAGAACAATCTTCTG
CTTTTAAGGTTTATTGTCCGAAGCCGGTGGTTCGCCTGCCGCCGCTGCCGCAAAATCCCCATCTGAAAACCACTCCGGTT
GTGCTGACAAACGGTATTGGGTGCTCTGAGAGAAAGATGGATTCTGCTGCTGCCACCACCATCAACTTCTCGCCTTCGGC
GCCCATTTCTGTCGCAAATTCGTTCATTTCGTCTTTAACTACTGGGGACCCCGCTGAGCAATCGATCTCTTCTGGGTTTC
AATTTACAAATATGTCACAGTCATCTTCCGGTAGGCCGCCTCTGTCTTCGTCATCGTTGAAAAGAAAGTGCAGCTCCGTC
GACAATGTTTCTCGTCTCCGGTGCGGATCTACTACCGGCCGCTGCCACTGCTCTAAGAAAAGGAAATCTAAAGTGAAAAG
AGTGATTAGGGTTCCTGCAATTAGTATGAAACTGGCTGATATTCCTCCTGATGATTATTCTTGGAGAAAGTACGGTCAAA
AACCCATCAAGGGTTCCCCTCATCCAAGAGGGTATTACAAGTGTAGCAGCCAGAGAGGTTGCCTTGCACGCAAGCACGTG
GAGCGCGCTGTAGACGATCCCACCATGCTGATCGTGACCTACGAAGGCGATCACGATCACTCCCTCGGCGTCACCGAACC
AACGGCCGCCCTCGTCCTCGAATCCTCT
>Maldo_GDDH_08G1127200
TTCCCCACTCCCCCATCAGCACGCAACCTTCACCCAAAATCTCAAATACGGGAATGTCCTCTTGAGAGACCTCCCCAACC
TCGCCGGCCGGAGATTCTTGAAACCCTTACAATGACGGTGGAGCTGATGGAATTCCCGAAGATGGAGGATCAGAAGGCCA
TCCAGGAAGCCGCATCGCAAGGATTGCAGAGCATGGAGCACCTGATCCGGTTCCTCTCCCACCAGCAGCAACACCCAAAC
AACCAATCGGCCCGCCTGGACTGTACGGACATCACCGATCACACCGTCTCCAAGTTCAAAAAGGTCATCTCCCTCCTCAA
TCGGACGGGCCATGCCCGGTTCCGACGCGGTCCGGCTCAACCGGTTCAGCCCGTCCACTTCTCTTCTTCTCATCCCTCAC
CTTCACAAACACTGAGCTTAGCTCCGGCTCTAAATCTTACTCCGACTCCCGCGCCGGTTCCGGTAACTGCTCCTGCGGTT
GTTCAGCAGGCTACGATCGAGTCGAGTTTCGGCCAATCGCAGCCGCACAGCATGACGCTCGACTTCACGAGGCCTAATGC
CTTCGCCTCGAACCCGAAGAGCGCGGAGATTGAATTCGCAAAGGATAACTTCAGCGTCTCGTCAGGCTCGTCGTTCATGT
CGTCGGCGATCACCGGAGATGGCAGCGTTTCGAACGGGAAGCTGGGATCGTCGATCTTCTTGGCTCCCGCTCCGGCTGTG
TCCGGCGCGAAGCCTCCTCTCTCAACGGCGCCGTTTAAGAAGAGTTGTCACGAGCACGACCACTCCGACGACACGTCGTG
CAAGTTTTCCGCCTCAGGATCTGCTTCCGGTTCCGGCAAGTGCCATTGCTCCAAGAGAAGGAAAAATCGGGTGAAGAAAA
CGATTCGCGTGCCGGCGATTAGTTCAAAAATCGCCGATATTCCACCGGACGAGTACTCCTGGAGAAAGTACGGTCAGAAG
CCGATCAAGGGCTCGCCTTACCCAAGGGGATATTACAAGTGCAGTACGGTGAGGGGGTGCCCGGCGAGGAAACACGTGGA
GCGGGCTCCGGATGATCCGGCGATGCTGATCGTAACGTACGAAGGGGAGCACCGTCACGCGCCGGAGAGCGTGGGGTTGG
TGTACGAGTCAACG
>Maldo_GDDH_10G1096000
ATGACGCTCGACTTCACGAGGCCTAATGCCTTCACCTCGAACTCGAAGAGCGCGGAGATTGAATTCGCAAAGGATAACTT
CAGCGTCTCATTAGGCTCGTCGTTCATGTCGTCGACGATCACTGGAGATGGTAACGTTTCGAACGGGAAGCTAGGATTGT
CGTTCTTCTTGGCTCCCGCTCCGACCGTGTCCGGTGCGAAGCCTCCTCTCTCAATGGCGCCATTTAAGAAGAGGTGTCAT
GAGCACGACCACTTCGACGACACGTCATGCAAGTTTTCCACCTCAGGATCTGATTCCGGTTCCGACAAGTGCCATTGCTC
CAAAAGAAGGAAAAATCAGGTGAAGAAAATGATTCACGTGCCGGCGATTAGTTTAAAAATCGTCGATATTCCACCGGACG
AGTATTCCTGGAGAAAGTACGGTCAGAAGCCTGATAAGCTCATATTTATATATATTTTACATAAAATTCACTTGTCTTTT
CTTAGT
>Maldo_GDDH_13G1239100
ATGGCTATAGATCTAGTTGGCTTCTCCAAGATGGACGATCGGACTGCCGTGCAAGAAGCTGCCTCCGCCGGCCTGCAAAG
CATGCAGCACCTCATCCGCACCCTGTCCAATCAAACCCCGTCCCACACTCCACTCGATTGCCGGGAAATCAGCGACTTCA
CCGTCACCAAGTTCAAGCACCTAATCTCCGTCTTGAACCGGACCGGTCACGCCCGGTTCCGTCGCGGACCGGCCAAACCA
GCTTCAGATTCGGTCCATCCGAAACCTCAGACGACTTTGACTGCTTTTCAAACCCCAAAATCGGACAAGGACTACTCCAC
TACTGTGTCCCCTCCGGTCTCCACTACGTCGTCGTTTTTTTCCTCAAACACAATCGGAGACGGCAGCGTTTCCAACGGTA
AAACCTTCTCATCGATTTCTGTGCCTACGCCTCCGGCTTTCTCCGCTGGAAAACCGCCCCTTCCACAATCTCACCGGAAA
CGGTGTCACGAGGGCGAACCCGCTAAAACGTCGTCGTCGTCGGGCCACTGCCATTGTTCTAAAAGAAGGAAGTCTAAGGT
TAAGAGGACGATCAGAGTGGCGGCGATTAGCTCGAAAACCGCCGATATACCTGCGGACGAGTTCGCCTGGAGAAAGTATG
GTCAAAAGCCGATCAAGGGCTCACCTCACCCGAGAGGGTATTATAGGTGCAGTACAGTGAGAGGGTGTCCAGCAAGGAAA
CACGTGGAGAGAGCACAGGACGACCCCAAGATGCTCGTCGTTACCTACGAAGCTGAGCACCGTCACCCGCACCCTTACCC
TTCCCTCACAGCCGCTAATGTGGGCCTTGTTTTCCAGTCGTCC
>Maldo_GDDH_15G1078200
ATGGCCCTGGAACTAATGATGGGATTGATTGACAGTTTTGCAGCGAAGGGGGAGGAGAATGCCGTGAAGGAGGCGGCCTC
CGCCGGAATCCAGAGCGTCGAGAAGTTTATCAGCTTGATTTCGCAACACCACCACCAGTCCTTGTCGTCGAACACGGAAG
ATGCAACGGAGTATAAAGCGGTGGCGGACATGGCAGTGACCAAGTTCAGGAAGGTCATTTCGTTGTTGGACAAAGGAAGA
ACCGGCCACGCCCGGTTCCGGAAAGCTCCGGTAACCCAAATTCCGACACCTTCAATTTCAGAACCCCATGATCAAGAAAC
AGAGCAACCTTCTGTTTTCAGAACAGAACAATCTTCTGCTTTCAAGGTTTACTGTCCGACGCCGGTGGTTTACCTTCCGC
CGCTGCCGCAAAATCCTCATCCAAAAACCACTCCGGTTATGCTGACAAAAGGTATTGGGTGCGCTGAGAGAAAGATGGAT
TCTGCCGCTGCTGCTACCATCAGTTTCTCGCCTTCGGCACCCAAAACTGCCGCGAACTCGTTCATTTCTTCTTTAACAGC
TGGGGACGCTGCTGAGCAATCGATCTCTTCTGGGTTTCAATTCACAAACATGTCGCAGTCGTCTTCCGGTAGGCCGCCGC
TGTCTTCGTCGTCGTTGAAGAGGAAGTGCAGCTCCGTCGACAATGTTTCTCGTCTCCGGTGCGGCTCTACTACGGGGCGT
TGCCACTGTTCGAAGACAAGGAAACTTAAAGTGAAAAGAGTTATTAGGGTTCCTGCAATTAGTATGAAATTGGCTGATAT
TCCACCTGATGATTATTCTTGGAGAAAGTACGGTCAAAAACCCATCAAGGGTTCCCCTTATCCAAGAGGGTATTACAAGT
GTAGCAGCGAGAGAGGTTGCCTTGCACGCAAGCACGTGGAGCGCGCTGTAGACGATCCCACCATGCTGATCGTGACCTAC
GAAGGCGATCACAATCACTCCCTCTGCGTTACCGATCCAACGGCCACCCTTATCCTCGAATCGTCT
>Maldo_GDDH_15G1106600
ATGGCGGTGGAGCTGATGAACTTCCCGAAGATGGAGGATCAGAAGGCCATACAGGAAGCGGCATCACAAGGATTGCAGAG
CATGGAGCACCTGATCCGGTTCCTCTCTCATCAGCAGCAACAGTCAAACAACCAATCGGCCCGCGTCGACTGTACGGACA
TCACCGATCACACCGTCTCCAAGTTCAAGAAGGTCATCTCCCTCCTCAATCGGACCGGCCACGCCCGGTTCCGACGCGGT
CCGGTTCAGCCGGTTCACTTCCCTACTTCTCACCCCTCGTCTTCACAAACACTCAACTTAGCTTCGGCTCTAAATCTTAC
TCCGACTCCGGCGCCGGCTCCAGTGACTACTCCGGCTATCGTCCCTTCGACTCCGATCGAGTTGAGTTTCGTCCAATCCC
AGCCACACAGCATGACGCTCGACTTCACGAGGCCCAACGCCTTCACGTCGAACCCGAAGAGCGCGGAGATTGAGTTCGCG
AAGGAGAGCTTCAGTGTCTCGTCGAGCTCGTCATTCATGTCGTCGGCGATCACCGGAGACGGCAGCGTTTCGAACGGGAA
GCTCGGATCGTCGATCTTCTTGGCGCCCGCCCCGGCCGTTTCCGGTGCGAAGCCTCCCCTCTCTACGGCGCCGTATAAGA
AGAGGTGCCACGAGCACGACCACTCCGACGACACGTCGTGCAAGTTTTCCGGCTCGGGATCTGCTTCCGGCTCCGGCAAG
TGCCATTGCTCCAAGAGAAGGAAAAATCGGGTGAAGAAAACGATTCGTGTGCCGGCGATAAGTTCAAAAATCGCGGATAT
TCCAGCGGACGAGTACTCCTGGAGAAAGTACGGTCAGAAGCCGATCAAGGGCTCGCCTTACCCAAGGGGATATTACAAGT
GCAGTACGGTAAGGGGGTGCCCGGCGAGGAAACACGTGGAGCGCGCTCCGGATGATCCTGCGATGCTGATCGTAACGTAC
GAAGGGGAGCACCGGCACGCGCCGGAGAACGTGGGGTTGGTGTCTGAGTCGACG
>Maldo_GDDH_15G1287300
TTTTCCTTTTTCCTCTCCCCTCTCTGCTTTCTCTGTTCTCCTTGCTTTTCCTTTTCCTTGTTATGCTCAAGAGGGTCAGA
TATGGCCGTTGATTTCATGGGTTACAGAAACACCAGCAGCAGCAGCAGCTTCTCCGCCAAGTTGGAAGAGAACGCCGTGC
AGGAAGCGGCTTCCGGCCTCGAGAGCGTCGAGAAGCTTATCCGGTTGCTGTCGCAGGCGCAGCAGAACCAGCACCAAGAG
AAATATCCGTCGACGGCTATGGACATGGATTGCAGAGCCGTCGCCGACGTCGCCGTTTCCAAGTTCAAGAAGGTCATTTC
TCTTCTCGGTCGGACCCGGACCGGCCACGCGCGGTTCCGGCGAGCCCCTTTGACTGTGAATTCCGGGTCGTCTTTCCAAC
CCCAATACCAGAGCCATAGCCAAGACATCGTCGTCAAGCAAGCTCCTTTAGAGTCCACCAAAGTTTACCATGCGACGCCG
ATCCAGCAGATCCCGCCTTCTCATCACCATCACCACAGTATGGTGCTCGAGAGCACTATGGACTCCTCTAACACTATGAA
TTTCTCGTATTCGGCTGCGACGTCGTTTATGTCGTCGTTGACCGGCGACTCCGATAGCAAGCAACCAATGTCGTCTTCGG
CTTTTCAAATTACCAATTTATCCCAGGTTTCCTCAGCCGGAAAGCCGCCGCTTTCCTCCACCTCGCTGAAGCGGAAGTGC
AGCTCCGAGAACTTGGGCTCTGGGAAGTGCGGTGCTGGATCCTCCGGCCGCTGCCATTGCTCCAAGAAGAGAAAGCTGAG
ACAGAAGAGGGTTGTAAGAGTTCCAGCTATAAGCTTGAAGATGGCGGATATCCCACCCGACGATTACTCCTGGAGAAAGT
ACGGACAGAAACCCATCAAGGGATCTCCACATCCAAGGGGATACTACAAATGCAGCAGCGTAAGAGGATGCCCGGCTCGA
AAACACGTAGAGAGAGCTCTGGACGATCCGGCAATGCTAGTGGTTACCTACGAAGGCGACCACAATCACTCTCTCTCAGT
TGCAGATACCTCCAATCTCATTCTAGAATCTTCT
>Maldo_GDDH_16G1244300
ATGCCAGCTCCAATGGCTGTAGATCTAGTTGGCTTCTCCAAGATTGATGATCGGACGGCCATGCAAGAAGCTGCCTCCGC
CGGCTTGCAAAGCATGGAGCACCTCATCCGCGCCCTATCCAATCATCCCCCATCCCAAACCCCACTCGATTGCCGGGAAA
TCACCGACTTCACCGTGACAAAGTTCAAGCAGCTAATCTCTGTTCTGAACCGGACCGGTCACGCGCGGTTCCGCCGTGGA
CCGGCCAATCCACCTTCCGACCCGGTCCACCCAAAACCTCAGACGACTTTGACTGTTCTTCAAACACCACAGTCCGACAA
AGATTCCTCCACTGCTCTGTCCCCGCCGCTCTCCACTACTTCGTCGTTTCTATCCTCCATCACAATCGGTGACGGCAGCG
TTTCCAACGGTAAAGCCTTCTCATCGATTTCCGTGCCTCCGGCGCCGGCTTTCTCCGCTGGAAAACCTCCCCTTCCACAA
TCTCACCGGAAACGGTGTCACGACGGCGAAACCGCTAAAAGATCATCGTCTGGACACTGCCATTGCTCTAAGAGAAGGAA
GTCTAAGGTTAAGAGGACGATGAGAGTGCCGGCTGTTAGCTCGAAAATCGCCGATATACCTGCCGATGAGTTCACCTGGA
GAAAGTACGGTCAAAAGCCGATCAAGGGCTCGCCTTACCCGAGAGGGTATTATAAGTGCAGTACAGTGAGAGGCTGTCCG
GCAAGGAAACACGTGGAGAGAGCTCAGGACAACCCCACTATGCTCGTCGTTACCTACGAGGCTGAGCACCATCACCCGCA
CCCTTCCATCACAGCCGCAAATGTGGGCCTTGTTTTCCAATCTTCTAAAGAA
>Maldo_Gala_02g014790
ATGGCCGTTGATTTCATGGGTTACAGAAACACCATCAGTAGCAGCAGCAGCTTCTCCGCCAAGTTGGAAGAGAACGCCGT
GCAGGAAGCGGCTTCCGGCCTCGAGAGCGTCGAGAAGCTTATTCGCTTGCTGTCCCAGGCACAGCAGAACCAGCACCAAG
GGAAATATCCGTCGACGGCTATGGACATGGACTGCAGAGCCGTCGCGGACGTCGCTGTTTCCAAGTTCAAGAAGGTCATT
TCTCTTCTTGGTCGGACACGGACCGGCCACGCCCGGTTCCGGCGAGCCCCTTTGACTTTGAGTTCCGGATCGTCTTCTCA
AACCCAAAACCAGAGCCAAGAGATCCTCGTCAAGCATGTTCCGTTACCGTTAGAGTCCACTAAGGTTTACCATGCGACGC
CGATCCAGCAGATCCCGCCACCTCACCACCACCACAGTACGGTGCTTGAGAGCACTAAGGACTCATCTACCACTATAAAT
TTCTCATATCCAACTACGACGTCGTTTATATCGTCGTTGACCGGAGACTCCGATAGCAAGCAGCCAATGTCGTCATCGTC
TTTTCAAATTACCAATTTGTCCCAGGTTTCCTCGGCCGGAAAGCCGCCGCTTTCCTCCGCCTCGTTGAAGCGGAAGTGCA
GCTCCGAGAACTTGGGGTCTGGGAAGTGCGGTGCTGGGTCCTCCGGCCGCTGCCATTGCAAGAAGAGAAAGCTGAGACAG
AAGAGGATCGTGAGAGTTCCGGCTATAAGCTTGAAGTTGGCCGATATCCCACCTGACGATTACTCCTGGAGAAAGTACGG
ACAAAAACCCATCAAAGGATCTCCACATCCAAGGGGATACTACAAATGCAGCAGTGTAAGAGGATGCCCGGCTCGAAAAC
ACGTAGAGAGAGCTCTGGACGATGCGGCAATGCTAGTGGTTACCTACGAAGGCGAGCACAATCACTCTCTCTCCGTTGCA
GAGACCTCCAATCTTATTCTAGAATCTTCT
>Maldo_Gala_07g011080
ATGCAACACCTCATCCGCACCCTGTCCAATCAAACCCCGTCCCACACTCCACTCGATTGCCAGGAAATCAGTGACTTCAC
CGTCACCAAGTTCAAGCACCTAATCTCCGTCTTGAACCGGACCGGTCACGCCCGGTTCCGTTGCGGATCGGCCAAATCAG
CTTCAGATTCGGTCCATCCGAAACCTCAGACGACTGTGACTGCTTTTCAAACCCCAAAATCGGACAAGGACTACTCCACT
ACTGTGTCCCCTCCGGTCTCCACTACGTCGTCGTTTTTTTTCCACAAACACAATCGGAGACAGCAGCGTTTCCAACGTAA
TGAGGATCATCATCACGACGTAGACCGGGACATGAGGGAGCTCTTCTCGAAGCTCAACCCCATGGCGGAGGAGTTCGTGC
CGCCGTCACTGGCTAACGGACATGGACTCAATGCTGGGTTTGTTAACATGGCACTGATGATGCAGAACAGGAATAGAAAT
GGACAAGCTAATGGCTTTCCTGGTCGACAGAAAAATCAGAGAATGAGCAATAGGTTTTACAGCGGTGGCGGCCAGTACAA
GTTCTACTCCGTCAAGCCCACTTCTGCAAAGACT
>Maldo_Gala_08g008490
ATGTGCGTGGAACTAATGATGGGATTGGTCGACAGTTTTGCAGCGAGGATGGAGGAGAATGCGGTGGAGGAGGCGGCCTC
CGCCGGAATCCAGAGCGTCGAGAAGTTCATTAGCCTGATTTCGGAACACCACCAATCAACGTCGTCGAACTCGGAAGCTG
GTACGGAGTATAAAGCCGTGGCGGACATGGCCGTGACCAAGTTCAGAAAGGTCATTTCGTTGTTGGACAAAGGAAGTACC
GGCCACGCCCGGTTTCGGAAAGCTCCAGTGACTCTATCTCCGCCTCCCCCGCCGCCGGTGCCTCCGAAGACGATAACCCA
AATTCTGAGACCTTCAATTTCAGAACCCCATGATCAAAAAACAGAGCAACCCTCTGTTTTCAGAACAGAACAATCTTCTG
CTTTTAAGGTTTATTGTCCGAAGCCGGTGGTTCGCCTGCCGCCGCTGCCGCAAAATCCCCATCTGAAAACCACTCCGGTT
GTGCTGACAAACGGTATTGGGTGCTCTGAGAGAAAGATGGATTCTGCTGCTGCCACCACCATCAACTTCTCGCCTTCGGC
GCCCATTTCTGTCGCAAATTCGTTCATTTCGTCTTTAACTACTGGGGACCCCGCTGAGCAATCGATCTCTTCTGGGTTTC
AATTTACAAATATGTCACAGTCATCTTCCGGTAGGCCGCCTCTGTCTTCGTCATCGTTGAAAAGAAAGTGCAGCTCCGTC
GACAATGTTTCTCGTCTCCGGTGCGGATCTACTACCGGCCGCTGCCACTGCTCTAAGAAAAGGAAATCTAAAGTGAAAAG
AGTGATTAGGGTTCCTGCAATTAGTATGAAACTGGCTGATATTCCTCCTGATGATTATTCTTGGAGAAAGTACGGTCAAA
AACCCATCAAGGGTTCCCCTCATCCAAGAGGGTATTACAAGTGTAGCAGCCAGAGAGGTTGCCTTGCACGCAAGCACGTG
GAGCGCGCTGTAGACGATCCCACCATGCTGATCGTGACCTACGAAGGCGATCACGATCACTCCCTCGGCGTCACCGAACC
AACGGCCGCCCTCGTCCTCGAATCCTCT
>Maldo_Gala_08g011760
ATGACGGTGGAGCTGATGGAATTCCCGAAGATGGAGGATCAGAAGGCCATCCAGGAAGCCGCATCGCAAGGATTGCAGAG
CATGGAGCACCTGATCCGGTTCCTCTCCCACCAGCAGCAACACCCAAACAACCAATCGGCCCGCCTGGACTGTACGGACA
TCACCGATCACACCGTCTCCAAGTTCAAAAAGGTCATCTCCCTCCTCAATCGGACGGGCCATGCCCGGTTCCGACGCGGT
CCGGCTCAACCGGTTCAGCCCGTCCACTTCTCTTCTTCTCATCCCTCACCTTCACAAACACTGAGCTTAGCTCCGGCTCT
AAATCTTACTCCGACTCCCGCGCCGGTTCCGGTAACTGCTCCTGCGGTTGTTCAGCAGGCTACGATCGAGTCGAGTTTCG
GCCAATCGCAGCCGCACAGCATGACGCTCGACTTCACGAGGCCTAATGCCTTCGCCTCGAACCCGAAGAGCGCGGAGATT
GAATTCGCAAAGGATAACTTCAGCGTCTCGTCAGGCTCGTCGTTCATGTCGTCGGCGATCACCGGAGATGGCAGCGTTTC
GAACGGGAAGCTGGGATCGTCGATCTTCTTGGCTCCCGCTCCGGCTGTGTCCGGCGCGAAGCCTCCTCTCTCAACGGCGC
CGTTTAAGAAGAGTTGTCACGAGCACGACCACTCCGACGACACGTCGTGCAAGTTTTCCGCCTCAGGATCTGCTTCCGGT
TCCGGCAAGTGCCATTGCTCCAAGAGAAGGAAAAATCGGGTGAAGAAAACGATTCGCGTGCCGGCGATTAGTTCAAAAAT
CGCCGATATTCCACCGGACGAGTACTCCTGGAGAAAGTACGGTCAGAAGCCGATCAAGGGCTCGCCTTACCCAAGGGGAT
ATTACAAGTGCAGTACGGTGAGGGGGTGCCCGGCGAGGAAACACGTGGAGCGGGCTCCGGATGATCCGGCGATGCTGATC
GTAACGTACGAAGGGGAGCACCGTCACGCGCCGGAGAGCGTGGGGTTGGTGTACGAGTCAACTTTAATTAAATGGATAAT
GGGAAAAAAT
>Maldo_Gala_10g009710
ATGAACCAAAGCTCCTTGTCTGCACGAGCCTATACTGTAGGACACGAGGCTCCTCGCCTACACGAGCCTAAACTGCATGG
CACTAAGCTCCTGCTAGGATTGTCGATCTTCTTGGCTCCCGCTCCGACCGTGTCCGGCGCGAAGCCTCCTCTCTCAATGG
CGCCATTTAAGAAGAGGTGTCATGAGCACGACCACTTCGACGACACGTCATGCAAGTTTTCCACCTCAGGATCTGATTCC
GGTTCCGACAAGTGCCATTGCTTCAAAAGAAGGAAAAATCAGGTGAAGAAAATGATTCACGTGCCGGCGATTAGTTTAAA
AATCGTCGATATTCCACCGGACGAGTATTCC
>Maldo_Gala_13g020310
ATGGCTATAGATCTAGTTGGCTTCTCCAAGATGGACGATCGGACTGCCGTGCAAGAAGCTGCCTCCGCCGGCCTGCAAAG
CATGCAGCACCTCATCCGCACCCTGTCCAATCAAACCCCGTCCCACACTCCACTCGATTGCCGGGAAATCAGCGACTTCA
CCGTCACCAAGTTCAAGCACCTAATCTCCGTCTTGAACCGGACCGGTCACGCCCGGTTCCGTCGCGGACCGGCCAAACCA
GCTTCAGATTCGGTCCATCCGAAACCTCAGACGACTTTGACTGCTTTTCAAACCCCAAAATCGGACAAGGACTACTCCAC
TACTGTGTCCCCTCCGGTCTCCACTACGTCGTCGTTTTTTTCCTCAAACACAATCGGAGACGGCAGCGTTTCCAACGGTA
AAACCTTCTCATCGATTTCTGTGCCTACGCCTCCGGCTTTCTCCGCTGGAAAACCGCCCCTTCCACAATCTCACCGGAAA
CGGTGTCACGAGGGCGAACCCGCTAAAACGTCGTCGTCGTCGGGCCACTGCCATTGTTCTAAAAGAAGGAAGTCTAAGGT
TAAGAGGACGATCAGAGTGGCGGCGATTAGCTCGAAAACCGCCGATATACCTGCGGACGAGTTCGCCTGGAGAAAGTATG
GTCAAAAGCCGATCAAGGGCTCACCTCACCCGAGAGGGTATTATAGGTGCAGTACAGTGAGAGGGTGTCCAGCAAGGAAA
CACGTGGAGAGAGCACAGGACGACCCCAAGATGCTCGTCGTTACCTACGAAGCTGAGCACCGTCACCCGCACCCTTACCC
TTCCCTCACAGCCGCTAATGTGGGCCTTGTTTTCCAGTCGTCC
>Maldo_Gala_15g007420
ATGGCCCTGGAACTAATGATGGGATTGATTGACAGTTTTGCAGCGAAGGGGGAGGAGAATGCCGTGAAGGAGGCGGCCTC
CGCCGGAATCCAGAGCGTCGAGAAGTTTATCAGCTTGATTTCGCAACACCACCACCAGTCCTTGTCGTCGAACACGGAAG
ATGCAACGGAGTATAAAGCGGTGGCGGACATGGCAGTGACCAAGTTCAGGAAGGTTATTTCGTTGTTGGACAAAGGAAGA
ACCGGCCACGCCCGGTTCCGGAAAGCTCCGGTAACCCAAATTCCGACACCTTCAATTTCAGAACCCCATGATCAAGAAAC
AGAGCAACCTTCTGTTTTCAGAACAGAACAATCTTCTGCTTTCAAGGTTTACTGTCCGACGCCGGTGGTTCACCTTCCGC
CGCTGCCGCAAAATCCTCATCCAAAAACCACTCCGGTTATGCTGACAAAAGGTATTGGGTGCGCTGAGAGAAAGATGGAT
TCTGCCGCTGCTGCTACCATCAGTTTCTCGCCTTCGGCACCCAAAACTGCCGCGAACTCGTTCATTTCTTCTTTAACAGC
TGGGGACGCTGCTGAGCAATCGATCTCTTCTGGGTTTCAATTCACAAACATGTCGCAGTCGTCTTCCGGTAGGCCGCCGC
TGTCTTCGTCATCGTTGAAGAGGAAGTGCAGCTCCGTCGACAATGTTTCTCGTCTCCGGTGCGGCTCTACTACCGGGCGT
TGCCACTGTTCGAAGACAAGGAAACTTAAAGTGAAAAGAGTTATTAGGGTTCCTGCAATTAGTATGAAATTGGCTGATAT
TCCACCTGATGATTATTCTTGGAGAAAGTACGGTCAAAAACCCATCAAGGGTTCCCCTTATCCAAGAGGGTATTACAAGT
GTAGTAGCGAGAGAGGTTGCCTTGCACGCAAGCACGTGGAGCGCGCTGTAGACGATCCCACCATGCTGATCGTGACCTAC
GAAGGCGATCACAATCACTCCCTCTGCGTTACCGATCCAACGGCCACCCTTATCCTCGAATCGTCT
>Maldo_Gala_15g009680
ATGTTTATCAGGGTAATTATTGACGATATCACTAAACTACTCCAAAGCCCGACTCCAATTGGAATGGCATTTACGGACCT
TCAAGGAATAGATTCTACCGAGCTCGCATTATCTCTTATGTCCAGCGCTATGTCTCCCCTTTCTACGCTTCCGGGCGAGT
TACCTGGCACGGGATCTGCTTCCGGCTCCGGCAAGTACCATTGCTCCAACTCCAACAGAAGGAAAAAGCAAGTGAAGACG
ATTCGGGTGCCGGTGATAGGTTCAAAAATCAATGATATTCCAACGGATGAGTACTCTTGGAGAAAGTACGGTCAAAAGCC
GATCAAGGGCTCGCCTTACCCAAGGGGATATTACAGGTGCATAACGGTAAAAGGGTGCCCGGCGAGGAAACAAGTGGACC
GAGCTCCGAATGATCCGATGACGTTGATCGTAACGTACTATTGGGAGCACCGGCACGCGCCGGAGAACATGGAGTTGGTG
AAGCCTTTCTCAAAAGTTTTTGTTTTCAAGGTTGTGAAGCCTTTCTCAAAAGTT
>Maldo_Gala_15g009930
ATGGCGGTGGAGCTGATGAACTTCCCGAAGATGGAGGATCAGAAGGCCATACAGGAAGCGGCATCACAAGGATTGCAGAG
CATGGAGCACCTGATCCGGTTCCTCTCTCATCAGCAGCAACAGTCAAACAACCAATCGGCCCGCGTCGACTGTACGGACA
TCACCGATCACACCGTCTCCAAGTTCAAGAAGGTCATCTCCCTCCTCAATCGGACCGGCCACGCCCGGTTCCGACGCGGT
CCGGTTCAGCCGGTTCACTTCCCTACTTCTCACCCCTCGTCTTCACAAACACTCAACTTAGCTTCGGCTCTAAATCTTAC
TCCGACTCCGGCGCCGGCTCCAGTGACTACTCCGGCTATCGTCCCTTCGACTCCGATCGAGTTGAGTTTCGTCCAATCCC
AGCCACACAGCATGACGCTCGACTTCACGAGGCCCAACGCCTTCGCGTCGAACCCGAAGAGCGCGGAGATTGAGTTCGCG
AAGGAGAGCTTCAGTGTCTCGTCGAGCTCGTCGTTCATGTCGTCGGCGATCACCGGAGACGGCAGCGTTTCGAACGGGAA
GCTCGGATCGTCGATCTTCTTGGCGCCCGCCCCGGCCGTTTCCGGTGCGAAGCCTCCCCTCTCTACGGCGCCGTTTAAGA
AGAGGTGCCACGAGCACGACCACTCCGACGACACGTCGTGCAAGTTTTCCGGCTCGGGATCTGCTTCCGGCTCCGGCAAG
TGCCATTGCTCCAAGAGAAGGAAAAATCGGGTGAAGAAAACGATTCGTGTGCCGGCGATAAGTTCAAAAATCGCGGATAT
TCCAGCGGACGAGTACTCCTGGAGAAAGTACGGTCAGAAGCCGATCAAGGGCTCGCCTTACCCAAGGGGATATTACAAGT
GCAGTACGGTAAGGGGGTGCCCGGCGAGGAAACACGTGGAGCGCGCTCCAGATGATCCGGCGATGCTGATCGTAACGTAC
GAAGGGGAGCACCGGCACGCGCCGGAGAACGTGGGGTTGGTGTTTGAGTCGACTTTAATTAAGTGGATAATGGGAAACAA
ATTGAGGGAAGAATCTCAATCTGTCTCAGCGTTGAACGCAAAATTTTACCATTCAACTATT
>Maldo_Gala_15g025940
ATGGCCGTTGATTTCATGGGTTACAGAAACACCACCAGCAGCAGCAGCTTCTCCGCCAAGTTGGAAGAAAACGCCGTGCA
GGAAGCGGCTTCCGGCCTCGAGAGCGTCGAGAAGCTTATCCGGTTGCTGTCGCAGGCGCAGCAGAACCAGCACCAAGAGA
AATATCCGTCGACGGCTATGGACATGGATTGCAGAGCCGTCGCCGACGTCGCCGTTTCCAAGTTCAAGAAGGTCATTTCT
CTTCTCGGTCGGACCCGGACTGGCCACGCGCGGTTCCGGCGAGCCCCTTTGACTGTGAATTCCGGGTCGTCTTTCCAACC
CCAATACCAGAGCCATAGCCAAGACATCGTCGTCAAGCAAGCTCCTTTAGAGTCCACCAAAGTTTACCATGCGACGCCGA
TCCAGCAGATCCCGCCTTCTCATCACCATCACCACAGTATGGTGCTCGAGAGCACTATGGACTCCTCTAACACTATAAAT
TTCTCGTATTCGGCTGCGACGTCGTTTATGTCGTCGTTGACCGGCGACTCCGATAGCAAGCAACCAATGTCGTCTTCGGC
TTTTCAAATTACCAATTTATCCCAGGTTTCCTCAGCCGGAAAGCCGCCGCTTTCCTCCACCTCGCTGAAGCGGAAGTGCA
GCTCCGAGAACTTGGGCTCTGGGAAGTGCGGTGCTGGATCCTCCGGCCGCTGCCATTGCTCCAAGAAGAGAAAGCTGAGA
CAGAAGAGGGTTGTAAGAGTTCCAGCTATAAGCTTGAAGATGGCGGATATCCCACCCGACGATTACTCCTGGAGAAAGTA
CGGACAGAAACCCATCAAGGGATCTCCACATCCAAGGGGATACTACAAATGCAGCAGCGTAAGAGGATGCCCGGCTCGAA
AACACGTAGAGAGAGCTCTGGACGATCCGGCAATGCTAGTGGTTACCTACGAAGGCGACCACAATCACTCTCTCTCAGTT
GCAGAGACCTCCAATCTCATTCTAGAATCTTCT
>Maldo_Gala_15g030290
ATGGCTATAGATCTAGTTGGCTTCTCCAAGATGGACGATCGGAATGCCGTGCAAGAAGCTGACTCCGCCGGCCTGCAAAG
CATGCAGCACCTCATCCGCACCCTCTTCAGATTCGGTCCATCCGAAACCTCAGACGACTGTGACTGCTTTTCAAACCCTA
AAATCGGACAAGGACTACTCCACTACTGTGTCCCCTCCGGTCTCCACTACGTCGTCGTTTTTTTTTCCTTAAACACAATC
GGAGACGGCAGCGTTTCCAACGGTAAAACCTTCTCATCGATTTTTGTGCCTACGCCTCCGACTTTCTCCGCTGTTAATCG
CCCTCTGCACCAGATTGGTACTATTCCTGCTGCTGCTTCTTCTATGATTCCAATAGATTGTGGTTATAGTATTGATGGTG
ATGTGATTGAG
>Maldo_Gala_16g021040
ATGCCAGCTCCAATGGCTGTAGATCTAGTTGGCTTCTCCAAGATTGATGATCGGACGGCCATGCAAGAAGCTGCCTCCGC
CGGCTTGCAAAGCATGGAGCACCTCATCCGCGCCCTATCCAATCATCCCCCATCCCAAACCCCACTCGATTGCCGGGAAA
TCACCGACTTCACCGTGACAAAGTTCAAGCAGCTAATCTCTGTTCTGAACCGGACCGGTCACGCGCGGTTCCGCCGTGGA
CCGGCCAATCCACCTTCCGACCCGGTCCACCCAAAACCTCAGACGACTTTGACTGTTCTTCAAACACCACAGTCCGACAA
AGATTCCTCCACTGCTCTGTCCCCGCCGCTCTCCACTACTTCGTCGTTTCTATCCTCCATCACAATCGGTGACGGCAGCG
TTTCCAACGGTAAAGCCTTCTCATCGATTTCCGTGCCTCCGGCGCCGGCTTTCTCCGCTGGAAAACCTCCCCTTCCACAA
TCTCACCGGAAACGGTGTCACGACGGCGAAACCGCTAAAAGATCATCGTCTGGACACTGCCATTGCTCTAAGAGAAGGAA
GTCTAAGGTTAAGAGGACGATGAGAGTGCCGGCTGTTAGCTCGAAAATCGCCGATATACCTGCCGATGAGTTCACCTGGA
GAAAGTACGGTCAAAAGCCGATCAAGGGCTCGCCTTACCCGAGAGGGTATTATAAGTGCAGTACAGTGAGAGGCTGTCCG
GCAAGGAAACACGTGGAGAGAGCTCAGGACAACCCCACTATGCTCGTCGTTACCTACGAGGCTGAGCACCATCACCCGCA
CCCTTCCATCACAGCCGCAAATGTGGGCCTTGTTTTCCAATCTTCTAAAGAA
>Maldo_Gala_scaffold128g000030
ATGGCCCATCCTCATTCAGCTCCTAAACCCAAGACATATGGGCCCATCAATTTCCTCGCCCAGGGCTTCTCTCAGCTACT
CTCCGATAAATCACAAAACCATGTTACGCTCGGAAGCTTGGTTGATCAGTTCATTGGTTGGGCCTTGCCGTTGCTTGGTA
ATGGTGGTGCTGAAGATGGGACCATGGAACTATCATTGGATAGCCTACGGGAGTTTCTCAATGTTGGGGATGTTGATGCT
TCCAGCCTCATTTTCTTGACATTATTGTTCTGCTTCTTGGCTGGGCATTGCAACAGTCAAACAAACCAATCGGCCCGCGT
CGACTGTACGGACATCACCGATCACACCGTCTCCAAGTTCAAGAAAGTCATCTCCCTCCTCAATCGGACCGGCCACGCCC
GGTTCCGACGCGGTCCGGTTCAGCCGTTTCACTTCCCTGCTTCTCACCCCTCGTCTTCACAAACACTCAACTTAGCTTCG
GCTCTAAAATCTTACTCCAACTCCGGCGCCGGCTCCAGTGACTACTCCGGCTATCGTCCCTTCGACTCCGATCGAGTTGA
GTTTCGTCCAATCCCAGCCACACAGCATGACCTCGACTTCACGAGGCCCAACGCCTTCGCGTCGAACCCGAAGAGCGCGG
AGATTGAGTTCGCGAAGGAGAGCTTCCGTGTCTCGTCGAGCTCGTCGTTCATGTCGTCGGCAATCACTAGAGACGGCAGC
GTTTCGAACGGGAAGCTCGGACCGTCGATCTTCTTGGCGCCCGCCCCGGCCGTTTCCGGTGCGAAGCCTTCCCCCTCTAC
GGCGCAGTTTAAGAAGAGGTGCCACGAACACAACCACCCCGACGACACGTCGTGCAAGTTTTCCAGCTCAGGATCTGCTT
CTGGCTCCGGGGAGTGCCTTTGCTGCTGCAGT
>Maldo_HF02170-RA
ATGGCTATAGATCTAGTTGGCTTCTCCAAGATGGACGATCGGACTGCCGTGCAAGAAGCTGCCTCCGCCGGCCTGCAAAG
CATGCAGCACCTCATCCGCACCCTGTCCAATCAAACCCCGTCCCACACTCCACTCGATTGCCGGGAAATCAGCGACTTCA
CCGTCACCAAGTTCAAGCACCTAATCTCCGTCTTGAACCGGACCGGTCACGCCCGGTTCCGTCGCGGACCGGCCAAACCA
GCTTCAGATTCGGTCCATCCGAAACCTCAGACGACTTTGACTGCTTTTCAAACCCCAAAATCGGACAAGGACTACTCCAC
TACTGTGTCCCCTCCGGTCTCCACTACGTCGTCGTTTTTTTCCTCAAACACAATCGGAGACGGCAGCGTTTCCAACGGTA
AAACCTTCTCATCAATTTCTGTGCCTACGCCTCCGGCTTTCTCCGCTGGAAAACCGCCCCTTCCACAATCTCACCGGAAA
CGGTGTCACGAGGGCGAACCCGCTAAAACGTCGTCGTCGTCGGGCCACTGCCATTGTTCTAAAAGAAGGAAGTCTAAGGT
TAAGAGGACGATTAGAGTGGCGGCGATTAGCTCGAAAACCGCCGATATACCTGCGGACGAGTTCGCCTGGAGAAAGTATG
GTCAAAAGCCGATCAAGGGCTCACCTCACCCGAGAGGGTATTATAGGTGCAGTACAGTGAGAGGGTGTCCAGCAAGGAAA
CACGTGGAGAGAGCACAGGACGACCCCGAGATGCTCGTCGTTACCTACGAAGCTGAGCACCGTCACCCGCACCCTTACCC
TTCCCTCACAGCCGCTAATGTGGGCCTTGTTTTCCAGTCGTCC
>Maldo_HF12832-RA
ATGGCGGTGGAGCTGATGAACTTCCCGAAGATGGAGGATCAGAAGGCCATACAGGAAGCGGCATCACAAGGATTGCAGAG
CATGGAGCACCTGATCCGGTTCCTCTCTCATCAGCAGCAACAGTCAAACAACCAATCGGCCCGCGTCGACTGTACGGACA
TCACCGATCACACCGTCTCCAAGTTCAAGAAGGTCATCTCCCTCCTCAATCGGACCGGCCACGCCCGGTTCCGACGCGGT
CCGGTTCAGCCGGTTCACTTCCCTACTTCTCACCCCTCGTCTTCACAAACACTCAACTTAGCTTCGGCTCTAAATCTTAC
TCCGACTCCGGCGCCGGCTCCAGTGACTACTCCGGCTATCGTCCCTTCGACTCCGATCGAGTTGAGTTTCGTCCAATCCC
AGCCACACAGCATGACGCTCGACTTCACGAGGCCCAACGCCTTCGCGTCGAACCCGAAGAGCGCGGAGATTGAGTTCGCG
AAGGAGAGCTTCAGTGTCTCGTCGAGCTCGTCGTTCATGTCGTCGGCGATCACCGGAGACGGCAGCGTTTCGAACGGGAA
GCTCGGATCGTCGATCTTCTTGGCGCCCGCCCCGGCCGTTTCCGGTGCGAAGCCTCCCCTCTCTACGGCGCCGTTTAAGA
AGAGGTGCCACGAGCACGACCACTCCGACGACACGTCGTGCAAGTTTTCCGGCTCGGGATCTGCTTCCGGCTCCGGCAAG
TGCCATTGCTCCAAGAGAAGGAAAAATCGGGTGAAGAAAACGATTCGTGTGCCGGCGATAAGTTCAAAAATCGCGGATAT
TCCAGCGGACGAGTACTCCTGGAGAAAGTACGGTCAGAAGCCGATCAAGGGCTCGCCTTACCCAAGGGGATATTACAAGT
GCAGTACGGTAAGGGGGTGCCCGGCGAGGAAACACGTGGAGCGCGCTCCAGATGATCCGGCGATGCTGATCGTAACGTAC
GAAGGGGAGCACCGGCACGCGCCGGAGAACGTGGGGTTGGTGTTTGAGTCGACG
>Maldo_HF12848-RA
ATGTTTATCAGGGTAATTATTGACGATATCACTAAACTACTCCAAAGCCCGACTCCAATTGGAATGGCATTTACGGACCT
TCAAGGAATAGATTCTACCGAGCTCGCATTATCTCTTATGTCCAGCGCTATGTCTCCCCTTTCTACGCTTCCGGGCGAGT
TACCTGGCACGGGATCTGCTTCCGGCTCCGGCAAGTACCATTGCTCCAACTCCAACAGAAGGAAAAAGCAAGTGAAGACG
ATTCGGGTGCCGGTGATAGGTTCAAAAATCAATGATATTCCAACGGATGAGTACTCTTGGAGAAAGTACGGTCAAAAGCC
GATCAAGGGCTCGCCTTACCCAAGGGGATATTACAGGTGCATAACGGTAAAAGGGTGCCCGGCGAGGAAACAAGTGGACC
GAGCTCCGAATGATCCGATGACGTTGATCGTAACGTACTATTGGGAGCACCGGCACGCGCCGGAGAACATGGAGTTGGTG
TGTGAGACAAAG
>Maldo_HF13058-RA
ATGGCCCTGGAACTAATGATGGGATTGATTGACAGTTTTGCAGCGAAGGGGGAGGAGAATGCCGTGAAGGAGGCGGCCTC
CGCCGGAATCCAGAGCGTCGAGAAGTTTATCAGCTTGATTTCGCAACACCACCACCAGTCCTTGTCGTCGAACACGGAAG
ATGCAACGGAGTATAAAGCGGTGGCGGACATGGCAGTGACCAAGTTCAGGAAGGTTATTTCGTTGTTGGACAAAGGAAGA
ACCGGCCACGCCCGGTTCCGGAAAGCTCCGGTAACCCAAATTCCGACACCTTCAATTTCAGAACCCCATGATCAAGAAAC
AGAGCAACCTTCTGTTTTCAGAACAGAACAATCTTCTGCTTTCAAGGTTTACTGTCCGACGCCGGTGGTTCACCTTCCGC
CGCTGCCGCAAAATCCTCATCCAAAAACCACTCCGGTTATGCTGACAAAAGGTATTGGGTGCGCTGAGAGAAAGATGGAT
TCTGCCGCTGCTGCTACCATCAGTTTCTCGCCTTCGGCACCCAAAACTGCCGCGAACTCGTTCATTTCTTCTTTAACAGC
TGGGGACGCTGCTGAGCAATCGATCTCTTCTGGGTTTCAATTCACAAACATGTCGCAGTCGTCTTCCGGTAGGCCGCCGC
TGTCTTCGTCATCGTTGAAGAGGAAGTGCAGCTCCGTCGACAATGTTTCTCGTCTCCGGTGCGGCTCTACTACCGGGCGT
TGCCACTGTTCGAAGACAAGGAAACTTAAAGTGAAAAGAGTTATTAGGGTTCCTGCAATTAGTATGAAATTGGCTGATAT
TCCACCTGATGATTATTCTTGGAGAAAGTACGGTCAAAAACCCATCAAGGGTTCCCCTTATCCAAGAGGGTATTACAAGT
GTAGTAGCGAGAGAGGTTGCCTTGCACGCAAGCACGTGGAGCGCGCTGTAGACGATCCCACCATGCTGATCGTGACCTAC
GAAGGCGATCACAATCACTCCCTCTGCGTTACCGATCCAACGGCCACCCTTATCCTCGAATCGTCT
>Maldo_HF19647-RA
ATGCCAGCTCCAATGGCTGTAGATCTAGTTGGCTTCTCCAAGATTGATGATCGGACGGCCATGCAAGAAGCTGCCTCCGC
CGGCTTGCAAAGCATGGAGCACCTCATCCGCGCCCTATCCAATCATCCCCCATCCCAAACCCCACTCGATTGCCGGGAAA
TCACCGACTTCACCGTGACAAAGTTCAAGCAGCTAATCTCTGTTCTGAACCGGACCGGTCACGCGCGGTTCCGCCGTGGA
CCGGCCAATCCACCTTCCGACCCGGTCCACCCAAAACCTCAGACGACTTTGACTGTTCTTCAAACACCACAGTCCGACAA
AGATTCCTCCACTGCTCTGTCCCCGCCGCTCTCCACTACTTCGTCGTTTCTATCCTCCATCACAATCGGTGACGGCAGCG
TTTCCAACGGTAAAGCCTTCTCATCGATTTCCGTGCCTCCGGCGCCGGCTTTCTCCGCTGGAAAACCTCCCCTTCCACAA
TCTCACCGGAAACGGTGTCACGACGGCGAAACCGCTAAAAGATCATCGTCTGGACACTGCCATTGCTCTAAGAGAAGGAA
GTCTAAGGTTAAGAGGACGATGAGAGTGCCGGCTGTTAGCTCGAAAATCGCCGATATACCTGCCGATGAGTTCACCTGGA
GAAAGTACGGTCAAAAGCCGATCAAGGGCTCGCCTTACCCGAGAGGGTATTATAAGTGCAGTACAGTGAGAGGCTGTCCG
GCAAGGAAACACGTGGAGAGAGCTCAGGACAACCCCACTATGCTCGTCGTTACCTACGAGGCTGAGCACCATCACCCGCA
CCCTTCCATCACAGCCGCAAATGTGGGCCTTGTTTTCCAATCTTCTAAAGAA
>Maldo_HF21607-RA
ATGTGCGTGGAACTAATGATGGGATTGGTCGACAGTTTTGCAGCGAGGATGGAGGAGAATGCGGTGGAGGAGGCGGCCTC
CGCCGGAATCCAGAGCGTCGAGAAGTTCATTAGCCTGATTTCGGAACACCACCAATCAACGTCGTCGAACTCGGAAGCTG
GTACGGAGTATAAAGCCGTGGCGGACATGGCCGTGACCAAGTTCAGAAAGGTCATTTCGTTGTTGGACAAAGGAAGTACC
GGCCACGCCCGGTTTCGGAAAGCTCCAGTGACTCTATCTCCGCCTCCCCCGCCGCCGGTGCCTCCGAAGACGATAACCCA
AATTCTGAGACCTTCAATTTCAGAACCCCATGATCAAAAAACAGAGCAACCCTCTGTTTTCAGAACAGAACAATCTTCTG
CTTTTAAGGTTTATTGTCCGAAGCCGGTGGTTCGCCTGCCGCCGCTGCCGCAAAATCCCCATCTGAAAACCACTCCGGTT
GTGCTGACAAACGGTATTGGGTGCTCTGAGAGAAAGATGGATTCTGCTGCTGCCACCACCATCAACTTCTCGCCTTCGGC
GCCCATTTCTGTCGCAAATTCGTTCATTTCGTCTTTAACTACTGGGGACCCCGCTGAGCAATCGATCTCTTCTGGGTTTC
AATTTACAAATATGTCACAGTCATCTTCCGGTAGGCCGCCTCTGTCTTCGTCATCGTTGAAAAGAAAGTGCAGCTCCGTC
GACAATGTTTCTCGTCTCCGGTGCGGATCTACTACCGGCCGCTGCCACTGCTCTAAGAAAAGGAAATCTAAAGTGAAAAG
AGTGATTAGGGTTCCTGCAATTAGTATGAAACTGGCTGATATTCCTCCTGATGATTATTCTTGGAGAAAGTACGGTCAAA
AACCCATCAAGGGTTCCCCTCATCCAAGAGGGTATTACAAGTGTAGCAGCCAGAGAGGTTGCCTTGCACGCAAGCACGTG
GAGCGCGCTGTAGACGATCCCACCATGCTGATCGTGACCTACGAAGGCGATCACGATCACTCCCTCGGCGTCACCGAACC
AACGGCCGCCCTCGTCCTCGAATCCTCT
>Maldo_HF21885-RA
ATGACGGTGGAGCTGATGGAATTCCCGAAGATGGAGGATCAGAAGGCCATCCAGGAAGCCGCATCGCAAGGATTGCAGAG
CATGGAGCACCTGATCCGGTTCCTCTCCCACCAGCAGCAACACCCAAACAACCAATCGGCCCGCCTGGACTGTACGGACA
TCACCGATCACACCGTCTCCAAGTTCAAAAAGGTCATCTCCCTCCTCAATCGGACGGGCCATGCCCGGTTCCGACGCGGT
CCGGCTCAACCGGTTCAGCCCGTCCACTTCTCTTCTTCTCATCCCTCACCTTCACAAACACTGAGCTTAGCTCCGGCTCT
AAATCTTACTCCGACTCCCGCGCCGGTTCCGGTAACTGCTCCTGCGGTTGTTCAGCAGGCTACGATCGAGTCGAGTTTCG
GCCAATCGCAGCCGCACAGCATGACGCTCGACTTCACGAGGCCTAATGCCTTCGCCTCGAACCCGAAGAGCGCGGAGATT
GAATTCGCAAAGGATAACTTCAGCGTCTCGTCAGGCTCGTCGTTCATGTCGTCGGCGATCACCGGAGATGGCAGCGTTTC
GAACGGGAAGCTGGGATCGTCGATCTTCTTGGCTCCCGCTCCGGCTGTGTCCGGCGCGAAGCCTCCTCTCTCAACGGCGC
CGTTTAAGAAGAGTTGTCACGAGCACGACCACTCCGACGACACGTCGTGCAAGTTTTCCGCCTCAGGATCTGCTTCCGGT
TCCGGCAAGTGCCATTGCTCCAAGAGAAGGAAAAATCGGGTGAAGAAAACGATTCGCGTGCCGGCGATTAGTTCAAAAAT
CGCCGATATTCCACCGGACGAGTACTCCTGGAGAAAGTACGGTCAGAAGCCGATCAAGGGCTCGCCTTACCCAAGGGGAT
ATTACAAGTGCAGTACGGTGAGGGGGTGCCCGGCGAGGAAACACGTGGAGCGGGCTCCGGATGATCCGGCGATGCTGATC
GTAACGTACGAAGGGGAGCACCGTCACGCGCCGGAGAGCGTGGGGTTGGTGTACGAGTCAACG
>Maldo_HF27390-RA
ATGGCCGTTGATTTCATGGGTTACAGAAACACCATCAGTAGCAGCAGCAGCTTCTCCGCCAAGTTGGAAGAGAACGCCGT
GCAGGAAGCGGCTTCCGGCCTCGAGAGCGTCGAGAAGCTTATTCGCTTGCTGTCCCAGGCACAGCAGAACCAGCACCAAG
GGAAATATCCGTCGACGGCTATGGACATGGACTGCAGAGCCGTCGCGGACGTCGCTGTTTCCAAGTTCAAGAAGGTCATT
TCTCTTCTTGGTCGGACCCGGACCGGCCACGCCCGGTTCCGGCGAGCCCCTTTGACTTTGAGTTCCGGATCGTCTTCTCA
AACCCAAAACCAGAGCCAAGAGATCCTCGTCAAGCATGTTCCGTTACCGTTAGAGTCCACTAAGGTTTACCATGCGACGC
CGATCCAGCAGATCCCGCCACCTCACCACCACCACAGTACGGTGCTTGAGAGCACTAAGGACTCATCTACCACTATAAAT
TTCTCATATCCAACTACGACGTCGTTTATATCGTCGTTGACCGGAGACTCCGATAGCAAGCAGCCAATGTCGTCATCGTC
TTTTCAAATTACCAATTTGTCCCAGGTTTCCTCGGCCGGAAAGCCGCCGCTTTCCTCCGCCTCGTTGAAGCGGAAGTGCA
GCTCCGAGAACTTGGGGTCTGGGAAGTGCGGTGCTGGGTCCTCCGGCCGCTGCCATTGCAAGAAGAGAAAGCTGAGACAG
AAGAGGATCGTGAGAGTTCCGGCTATAAGCTTGAAGTTGGCCGATATCCCACCTGACGATTACTCCTGGAGAAAGTACGG
ACAAAAACCCATCAAAGGATCTCCACATCCAAGGGGATACTACAAATGCAGCAGTGTAAGAGGATGCCCGGCTCGAAAAC
ACGTAGAGAGAGCTCTGGACGATGCGGCAATGCTAGTGGTTACCTACGAAGGCGAGCACAATCACTCTCTCTCCGTTGCA
GAGACCTCCAATCTTATTCTAGAATCTTCT
>Maldo_HF31395-RA
ATGGCCGTTGATTTCATGGGTTACAGAAACACCACCAGCAGCGGCAGCTTCTCCGCCAAGTTGGAAGAAAACGCCGTGCA
GGAAGCGGCTTCCGGCCTCGAGAGCGTCGAGAAGCTTATCCGGTTGCTGTCGCAGGCGCAGCAGAACCAGCACCAAGAGA
AATATCCGTCGACGGCTATGGACATGGATTGCAGAGCCGTCGCCGACGTCGCCGTTTCCAAGTTCAAGAAGGTCATTTCT
CTTCTCGGTCGGACCCGGACTGGCCACGCGCGGTTCCGGCGAGCCCCTTTGACTGTGAATTCCGGGTCGTCTTTCCAACC
CCAATACCAGAGCCATAGCCAAGACATCGTCGTCAAGCAAGCTCCTTTAGAGTCCACCAAAGTTTACCATGCGACGCCGA
TCCAGCAGATCCCGCCTTCTCATCACCATCACCACAGTATGGTGCTCGAGAGCACTATGGACTCCTCTAACACTATAAAT
TTCTCGTATTCGGCTGCGACGTCGTTTATGTCGTCGTTGACCGGCGACTCCGATAGCAAGCAACCAATGTCGTCTTCGGC
TTTTCAAATTACCAATTTATCCCAGGTTTCCTCAGCCGGAAAGCCGCCGCTTTCCTCCACCTCGCTGAAGCGGAAGTGCA
GCTCCGAGAACTTGGGCTCTGGGAAGTGCGGTGCTGGATCCTCCGGCCGCTGCCATTGCTCCAAGAAGAGAAAGCTGAGA
CAGAAGAGGGTTGTAAGAGTTCCAGCTATAAGCTTGAAGATGGCGGATATCCCACCCGACGATTACTCCTGGAGAAAGTA
CGGACAGAAACCCATCAAGGGATCTCCACATCCAAGGGGATACTACAAATGCAGCAGCGTAAGAGGATGCCCGGCTCGAA
AACACGTAGAGAGAGCTCTGGATGATCCGGCAATGCTAGTGGTTACCTACGAAGGCGACCACAATCACTCTCTCTCACCT
TCGATTGCCCCCAGCGATGACCTGTGGATCTGTGCTGCCCTTCTTGTGTCATGCTCATTCGTATCACGGTTGTGGTACAC
GTCATTGCCAATTGATATTGAGTTTGAGCGTTTCTACTTCCTTTTAGATCTGATTTTGTTGGGCGATGGCACCTTGGTTT
GTGCTGCTTTTTCGGCTGGCTACGTTACACGTTGTTCGTCTCTGGCTAATGAGCATGTTTGTCACACCCCAAAATTTGAG
GTG
>Maldo_HF35758-RA
ATGACGCTCGACTTTACGAGGCCTAATGCCTTCACCTCGAACCCAAAGAGCGCGGAGATTGAATTCGCAAAGGATAACTT
CAGCGTCTCATTAGGCTCGTCGTTCATGTCGTCGACGATAACTGGAGATGGTAACGTTTCGAACGGGAAGCTAGGATTGT
CGTTCTTCTTGGCTCCCGCTCCGACCGTGTCCGACGCGAAGCCTCCTCTCTCAATGGCGCCATTTAAGAAGAGGTGTCAT
GAGCACGACCACTTCGACGACACGTCATGCAAGTTTCCACCTCAGGATCTGATTCCGGTTCCGACAAGTGCCATTGCTCC
AAAAGAAGGAAAAATCAGG
>Malsi_02g015060
ATGGCCGTTGATTTCATGGGTTACAGAAACACCATCAGCAGCAGCAGCAGCTTCTCCGCCAACTTGGAAGAGAACGCCGT
GCAGGAAGCGGCTTCCGGCCTCGAGAGCGTCGAGAAGCTTATTCGCTTGCTGTCCCAGGCACAGCAGAACCAGCACCAAG
GGAAATATCCGTCGACGGCTATGGACATGGACTGCAGAGCCGTCGCGGACGTCGCTGTTTCCAAGTTCAAGAAGGTCATT
TCTCTTCTTGGTCGGACCCGGACCGGCCACGCCCGGTTCCGGCGAGCCCCTTTGACTTTGAGTTCCGGATCGTCTTCTCA
AACCCAAAACCAGAGCCAAGAGATCCTCGTCAAACATGTTCCGTTACCGTTAGAGTCCACTAAGGTTTACCATGCGACGC
CGATCCAGCAGATCCCGCCACCTCACCACCACCACAGTACGGTGCTTGAGAGCACTAAGGACTCATCTACCACTATAAAT
TTCTCATATCCAGCTACGACGTCGTTTATATCGTCGTTGACCGGAGACTCCGATAGCAAGCAGCCAATGTCGTCATCGTC
TTTTCAAATTACCAATTTGTCCCAGGTTTCCTCGGCCGGAAAGCCGCCGCTTTCCTCCGCCTCGTTGAAGCGGAAGTGCA
GCTCCGAGAACTTGGGGTCTGGGAAGTGCGGTGCTGGGTCCTCCGGCCGCTGCCATTGCAAGAAGAGAAAGCTGAGACAG
AAGAGGATCGTGAGAGTTCCGGCTATAAGCTTGAAGTTGGCCGATATCCCACCTGACGATTACTCCTGGAGAAAGTACGG
ACAAAAACCCATCAAAGGATCTCCACATCCAAGGGGATACTACAAATGCAGCAGTGTAAGAGGATGCCCGGCTCGAAAAC
ACGTAGAGAGAGCTCTGGACGATGCGGCAATGCTAGTGGTTACCTACGAAGGCGAGCACAATCACTCTCTCTCCGTTGCA
GAGACCTCCAATCTTATTCTAGAATCTTCT
>Malsi_08g008940
ATGTGCGTGGAACTAATGATGGGATTGGTCGACAGTTTTGCAGCGAGGATGGAGGAGAATGCGGTGGAGGAGGCGGCCTC
CGCCGGAATCCAGAGCGTCGAGAAGTTCATTAGCCTGATTTCGGAACACCACCAATCAACGTCGTCGAACTCGGAAGCTG
GTACGGAGTATAAAGCCGTGGCGGACATGGCCGTGACCAAGTTCAGAAAGGTCATTTCGTTGTTGGACAAAGGAAGTACC
GGCCACGCCCGGTTTCGGAAAGCTCCAGTGACTCTATCTCCGCCTCCCCCGCCGCCGGTGCCTCCGAAGACGATAACCCA
AATTCTGAGACCTTCAATTTCAGAACCCCATGATCAAAAAACAGAGCAACCCTCTGTTTTCAGAACAGAACAATCTTCTG
CTTTTAAGGTTTATTGTCCGAAGCCGGTGGTTCGCCTGCCGCCGCTGCCGCAAAATCCCCATCTGAAAACCACTCCGGTT
GTGCTGACAAACGGTATTGGGTGCTCTGAGAGAAAGATGGATTCTGCTGCTGCCACCACCATCAACTTCTCGCCTTCGGC
GCCCATTTCTGTCGCAAATTCGTTCATTTCGTCTTTAACTACTGGGGACCCCGCTGAGCAATCGATCTCTTCTGGGTTTC
AATTTACAAATATGTCACAGTCATCTTCCGGTAGGCCGCCTCTGTCTTCGTCATCGTTGAAAAGAAAGTGCAGCTCCGTC
GACAATGTTTCTCGTCTCCGGTGCGGATCTACTACCGGCCGCTGCCACTGCTCTAAGAAAAGGAAATCTAAAGTGAAAAG
AGTGATTAGGGTTCCTGCAATTAGTATGAAACTGGCTGATATTCCTCCTGATGATTATTCTTGGAGAAAGTACGGTCAAA
AACCCATCAAGGGTTCCCCTCATCCAAGAGGGTATTACAAGTGTAGCAGCCAGAGAGGTTGCCTTGCACGCAAGCACGTG
GAGCGCGCTGTAGACGATCCCACCATGCTGATCGTGACCTACGAAGGCGATCACGATCACTCCCTCGGCGTCACCGAACC
AACGGCCGCCCTCGTCCTCGAATCCTCT
>Malsi_08g012160
ATGACGGTGGAGCTGATGAACTTCCCGAAGATGGAGGATCAGAAGGCCATCCAGGAAGCCGCATCGCAAGGATTGCAGAG
CATGGAGCACCTGATCCGGTTCCTCTCCCACCAGCAGCAACACCCAAACAACCAATCGGCCCGCCTGGACTGTACGGACA
TCACCGATCACACCGTCTCCAAGTTCAAAAAGGTCATCTCCCTCCTCAATCGGACGGGCCATGCCCGGTTCCGACGCGGT
CCGGCTCAACCGGTTCACCCCGTCCACTTCTCTTCTTCTCACCCCTCACCTTCACAAACACTGAGCTTAGCTCCGGCTCT
AAATCTTACTCCGACTCCCGCGTCGGTTCCGGTAACGGCTCCTGCGGTTGTTCAGCAGGCTACGATCGAGTCGAGTTTCG
GCCAATCGCAGCCGCACAGCATGACGCTCGACTTCACGAGGCCTAATGCCTTCGCCTCGAACCTGAAGAGCGCGGAGATT
GAATTCGCAAAGGATAACTTCAGCGTCTCGTCAGGCTCGTCGTTCATGTCGTCGGCGATCACCGGAGATGGCAGCGTTTC
GAACGGGAAGCTGGGATCGTCGATCTTCTTGGCTCCCGCTCCGGCCGTGTCCGGCGCGAAGCCTCCTCTCTCAACGGCGC
CGTTTAAGAAGAGGTGTCACGAGCACGACCACTCCGACGACACATCGTGCAAGTTTTCCGCCTCAGGATCTGCTTCCGGT
TCTGGCAAGTGCCATTGCTCCAAGAGAAGGAAAAATCGGGTGAAGAAAACGATTCGCGTGCCGGCGATTAGTTCAAAAAT
CGCCGATATTCCACCGGACGAGTACTCCTGGAGAAAGTACGGTCAGAAGCCGATCAAGGGCTCGCCTTACCCAAGGGGAT
ATTACAAGTGCAGTACGGTGAGGGGGTGCCCGGCGAGGAAACACGTGGAGCGGGCTCCGGATGATCCGGCGATGCTGATC
GTAACGTACGAAGGGGAGCACCGTCACGCGCCGGAGAGCGTGGGGTTGGTGTATGAGTCAACG
>Malsi_10g010080
ATGACGCTCGACTTCACGAGGCCTAATGCCTTCACCTCGAACCCGAAGAGCGCGGAGATTGAATTCACAAAGGATAACTT
CAGCGTCTCATTAGGCTCGTCGTTCATGTCGTCGACGATCACTGGAGATGGTAACGTTTCGAACGGGAAGCTAGGATTGT
CGATCTTCTTGGCTCCCGCTCCGACCGTGTCCGGCGCGAAGCCTCCTCTCTCAATGGCGCCATTTAAGAAGAGGTGTCAT
GAGCACGACCACTTCGACGACACGTCATGCAAGTTTTCCACCTCAGGATCTGATTCCGGTTCCGACAAGTGCCATTGCTT
CAAAAGAAGGAAAAATCAGGCTTCGGATAATCCGGCAATGCTGATAGTAACGTACGAAGGGGAGCACCGTGACGTATCAG
AGAGCGTGGGATTGGTGTTTGAGTCAACG
>Malsi_13g020620
ATGGCTATAGATCTAGTTGGCTTCTCCAAGATGGACGATCGGACTGCCGTGCAAGAAGCTGCCTCCGCCGGCCTGCAAAG
CATGCAGCACCTCATCCGCACCCTGTCCAATCAAACCCCGTCCCACACTCCACTCGATTGCCGGGAAATCAGCGACTTCA
CCGTCACCAAGTTCAAGCACCTAATCTCCGTCTTGAACCGGACCGGTCACGCCCGGTTCCGTCGCGGACCGGCCAAACCA
GCTTCAGATTCGGTCCATCCGAAACCTCAGACGACTTTGACTGCTTTTCAAACCCCAAAATCGGACAAGGACTACTCCAC
TACTGTGTCCCCTCCGGTCTCCACTACGTCGTCGTTTTTTTCCTCAAACACAATCGGAGACGGCAGCGTTTCCAACGGTA
AAACCTTCTCATCAATTTCTGTGCCTACGCCTCCGGCTTTCTCCGCTGGAAAACCGCCCCTTCCACAATCTCACCGGAAA
CGGTGTCACGAGGGCGAACCCGCTAAAACGTCGTCGTCGTCGGGCCACTGCCATTGTTCTAAAAGAAGGAAGTCTAAGGT
TAAGAGGACGATTAGAGTGGCGGCGATTAGCTCGAAAACCGCCGATATACCTGCGGACGAGTTCGCCTGGAGAAAGTATG
GTCAAAAGCCGATCAAGGGCTCACCTCACCCGAGAGGGTATTATAGGTGCAGTACAGTGAGAGGGTGTCCAGCAAGGAAA
CACGTGGAGAGAGCACAGGACGACCCCGAGATGCTCGTCGTTACCTACGAAGCTGAGCACCGTCACCCGCACCCTTACCC
TTCCCTCACAGCCGCTAATGTGGGCCTTGTTTTCCAGTCGTCC
>Malsi_13g024800
ATGGTAGGTGCGAAAACATTGATCGCAGGACTCCTTGGAAGGGAAGCGGTTCTGTCCGTGAGGAAGATCCGAGCTTGTGT
TCGGGTTTTTGGATCCTCGAGACGCTCCAGCACTGATCTCAAGGCAGCGTATGCGGCATCGCCCGACTGCCGACACCGCT
TCAGGAAGTCGTCCACCGATTCCAACGAAGCCTCGTTCTTCGCCATTCACTCACTCTGTCACTCACACAATGAGTCACGC
AAGCCGTATCCTCCGCTCCTCCTCTACCGCGCTCATCTGGACGGAAAGATTAGTACTTGGGGACGGAAAAGGAAGGCAGT
CCTCCGGCCCAAGGGCAGCGCAATCCGCGATCCCAAGGCAATTCTTGAGGATTTGTCAAACAAGGTGAAAGCGCTCAGTG
AAAGTAAGGAATTTGCAATAAAGGCGACAGAAGCTGCAAAATGTCAGGCAAAGCAACTTGAAGAAGCAAACTGTGGCAAC
CTTATGGGATCTGATGGTGCTTGGAAACAAGACGTGGAATCTGCAAGAGCACAATACATGGGTGTGATTACTGAACTTAA
TTCTGCAAAGCAAGAGTTACAGAAAATTCGTCAAGACTGTGATGCATCCTTGGAAGCAAAAGCTACTGCCATCAAGCAGA
CATGGCGGAGGTTGCTCAGAAGCTTGAGTAGCAGTGAAGAAACTTCCAACACAGGATCTGCTTCCGGTCCCGGCAAGTGC
CATTGCTCCAGAAAAAAAAAAAAAAAAAAAATCAGAAGACGATTTGCATGCCAGCGATTAGTTCAAAAAAAAAAATCGCC
GGTATTCCATCGAACGAGTATTCCTAGAGAAAGTACGAAGCCGATCAAGGGCTCGCCTTACCCAAGGAGATATTACAGGT
GCAGTACGGTGAAGGGGTGCCCGGCGAGGAAACACGTGGAGCAGGCTCCGGATGATCCGGCGATGCTGATAGTAACGTAC
GAAAGGGAACACCATACTTGCTCGCTCATTCGGGGATCACCATCTTCTTCTGCACCACCGCCATGTGGTGGCATTAGCAA
TCACATGGGTGCCCACAAGGATGACTGGATCATGACACTCACCCAGTCCCTGAGCTTCGCGCCCGTTCTCCCGGATTTTC
TGACCGCAGCGGATCCCGTCATGCCTGAACAAGAGCTCAATGACTACGAGATCAACCTCAAGGATTGCAGGCCCATGGTG
CTCGACGCCCTCTTCATGCTTTTCTCGTCAAAATCACCTCGCCAGTACCTGCACCAATATCTTAAAACTCCTCGAGGTCC
TGCCATGGCGTCTCTGTCCGTCACAGCTGCCCTGTCCTCCTCCGTCTCTTGCCTCGCAGCTGCCACCAACTTCAAAGACC
GCTGTCAAACAACTAGCCGACCGAGAAGCTCTTCCTCAAACTCCGGCTCTCCGTCCGTCTTCGTCCTTCCCTACAAAATC
CCTCAGCCAAGCATCCTAATTTATACAAAAAAAAAAAAAAAAGTGGTGGAGCAAAGCAGAGTGGTGCTGTCACCACGTGA
AAAAAAAAGAAAAAAAAAAGGGGGTGCATCTGGCACCACG
>Malsi_15g007740
ATGGCCCTGGAACTAATGATGGGATTGATTGACAGTTTTGCAGCGAAGGGGGAGGAGAATGCCGTGAAGGAGGCGGCCTC
CGCCGGAATCCAGAGCGTCGAGAAGTTTATCAGCTTGATTTCGCAACACCACCACCAGTCCTTGTCGTCGAACACGGAAG
ATGCAACGGAGTATAAAGCGGTGGCGGACATGGCAGTGACCAAGTTCAGGAAGGTTATTTCGTTGTTGGACAAAGGAAGA
ACCGGCCACGCCCGGTTCCGGAAAGCTCCGGTAACCCAAATTCCGACACCTTCAATTTCAGAACCCCATGATCAAGAAAC
AGAGCAACCTTCTGTTTTCAGAACAGAACAATCTTCTGCTTTCAAGGTTTACTGTCCGACGCCGGTGGTTCACCTTCCGC
CGCTGCCGCAAAATCCTCATCCAAAAACCACTCCGGTTATGCTGACAAAAGGTATTGGGTGCGCTGAGAGAAAGATGGAT
TCTGCCGCTGCTGCTACCATCAGTTTCTCGCCTTCGGCACCCAAAACTGCCGCGAACTCGTTCATTTCTTCTTTAACAGC
TGGGGACGCTGCTGAGCAATCGATCTCTTCTGGGTTTCAATTCACAAACATGTCGCAGTCGTCTTCCGGTAGGCCGCCGC
TGTCTTCGTCATCGTTGAAGAGGAAGTGCAGCTCCGTCGACAATGTTTCTCGTCTCCGGTGCGGCTCTACTACCGGGCGT
TGCCACTGTTCGAAGACAAGGAAACTTAAAGTGAAAAGAGTTATTAGGGTTCCTGCAATTAGTATGAAATTGGCTGATAT
TCCACCTGATGATTATTCTTGGAGAAAGTACGGTCAAAAACCCATCAAGGGTTCCCCTTATCCAAGAGGGTATTACAAGT
GTAGTAGCGAGAGAGGCTGCCTTGCACGCAAGCACGTGGAGCGCGCTGTAGACGATCCCACCATGCTGATCGTGACCTAC
GAAGGCGATCACAATCACTCCCTCTGCGTTACCGATCCAACGGCCACCCTTATCCTCGAATCGTCT
>Malsi_15g010050
ATGTTTATCAGGGTAATTATTGACGATATCACTAAACTACTCCAAAGCCCGACTCCAATTGGAATGGCATTTACGGACCT
TCAAGGAATAGATTCTACCGAGCTCGCATTATCTCTTATGTCCAGCGCTATGTCTCCCCTTTCTACGCTTCCGGGCGAGT
TACCTGGCACGGGATCTGCTTCCGGCTCCGGCAAGTACCATTGCTCCAACTCCAACAGAAGGAAAAAGCAAGTGAAGACG
ATTCGGGTGCCGGTGATAGGTTCAAAAATCAATGATATTCCAACGGATGAGTACTCTTGGAGAAAGTACGGTCAAAAGCC
GATCAAGGGCTCGCCTTACCCAAGGGGATATTACAGGTGCATAACGGTAAAAGGGTGCCCGGCGAGGAAACAAGTGGACC
GAGCTCCGAATGATCCGATGACGTTGATCGTAACGTACTATTGGGAGCACCGGCACGCGCCGGAGAACATGGAGTTGGTG
TGTGAGACAAAG
>Malsi_15g010300
ATGGCGGTGGAGCTGATGAACTTCCAGAAGATGGAGGATCAGAAGGCCATACAGGAAGCGGCATCACAAGGATTGCAGAG
CATGGAGCACCTGATCCGGTTCCTCTCTCATCAGCAGCAACAGTCAAACAACCAATCGGCCCGCGTCGACTGTACGGACA
TCACCGATCACACCGTCTCCAAGTTCAAGAAGGTCATCTCCCTCCTCAATCGGACCGGCCACGCCCGGTTCCGACGCGGT
CCGGTTCAGCCGGTTCACTTCCCTACTTCTCACCCCTCGTCTTCACAAACACTCAACTTAGCTTCGGCTCTAAATCTTAC
TCCGACTCCGGCGCCGGCTCCAGTGACTACTCCGGCTATCGTCCCTTCGACTCCGATCGAGTTGAGTTTCGTCCAATCCC
AGCCACACAGCATGACGCTCGACTTCACGAGGCCCAACGCCTTCGCGTCGAACCCGAAGAGCGCGGAGATTGAGTTCGCG
AAGGAGAGCTTCAGTGTCTCGTCGAGCTCGTCGTTCATGTCGTCGGCGATCACCGGAGACGGCAGCGTTTCGAACGGGAA
GCTCGGATCGTCGATCTTCTTGGCCCCCGCCCCGGCCGTTTCCGGTGCGAAGCCTCCCCTCTCTACGGCGCCGTTTAAGA
AGAGGTGCCACGAGCACGACCACTCCGACGACACGTCGTGCAAGTTTTCCGGCTCGGGATCTGCTTCCGGCTCCGGCAAG
TGCCATTGCTCCAAGAGAAGGAAAAATAGGGTGAAGAAAACGATTCGTGTGCCGGCGATAAGTTCAAAAATCGCGGATAT
TCCAGCGGACGAGTACTCCTGGAGAAAGTACGGTCAGAAGCCGATCAAGGGCTCGCCTTACCCAAGGGGATATTACAAGT
GCAGTACGGTACGGGGGTGCCCGGCGAGGAAACACGTGGAGCGCGCTCCAGATGATCCGGCGATGCTGATCGTAACGTAC
GAAGGGGAGCACCGGCACGCGCCGGAGAACGTGGGGTTGGTGTTTGAGTCGACG
>Malsi_15g026220
ATGGCCGTTGATTTCATGGGTTACAGAAACACCACCAGCAGCGGCAGCTTCTCCGCCAAGTTGGAAGAAAACGCCGTGCA
GGAAGCGGCTTCCGGCCTCGAGAGCGTCGAGAAGCTTATCCGGTTGCTGTCGCAGGCGCAGCAGAACCAGCACCAAGAGA
AATATCCGTCGACGGCTATGGACATGGATTGCAGAGCCGTCGCCGACGTCGCCGTTTCCAAGTTCAAGAAGGTCATTTCT
CTTCTCGGTCGGACCCGGACTGGCCACGCGCGGTTCCGGCGAGCCCCTTTGACTGTGAATTCCGGGTCGTCTTTCCAACC
CCAATACCAGAGCCATAGCCAAGACATCGTCGTCAAGCAAGCTCCTTTAGAGTCCACCAAAGTTTACCATGCGACGCCGA
TCCAGCAGATCCCGCCTTCTCATCACCATCACCACAGTATGGTGCTCGAGAGCACTATGGACTCCTCTAACACTATAAAT
TTCTCGTATTCGGCTGCGACGTCGTTTATGTCGTCGTTGACCGGCGACTCCGATAGCAAGCAACCAATGTCGTCTTCGGC
TTTTCAAATTACCAATTTATCCCAGGTTTCCTCAGCCGGAAAGCCGCCGCTTTCCTCCACCTCGCTGAAGCGGAAGTGCA
GCTCCGAGAACTTGGGCTCTGGGAAGTGCGGTGCTGGATCCTCCGGCCGCTGCCATTGCTCCAAGAAGAGAAAGCTGAGA
CAGAAGAGGGTTGTAAGAGTTCCAGCTATAAGCTTGAAGATGGCGGATATCCCACCCGACGATTACTCCTGGAGAAAGTA
CGGACAGAAACCCATCAAGGGATCTCCACATCCAAGGGGATACTACAAATGCAGCAGCGTAAGAGGATGCCCGGCTCGAA
AACACGTAGAGAGAGCTCTGGATGATCCGGCAATGCTAGTGGTTACCTACGAAGGCGACCACAATCACTCTCTCTCAGTT
GCAGAGACCTCCAATCTCATTCTAGAATCTTCT
>Malsi_15g032870
ATGGCTATAGATCTAGTTGGCTTCTCCAAGATGGACGATCGGACTGCCGTGCAAGAAGCTGCCTCCGCCGGCCTGCAAAG
CATGCAGCACCTCATCCGCACCCTATCCAATCAAACCCCGTCCCACACTCCACTCGATTGCCGGGAAATCAGCGACTTCA
CCGTCACCAAGTTCAAGCACCTAATCTCCGTCTTGAACCGGACCGGTCATGCCCGGTTCCGTCGCGGATCGGCCAAACCA
GCTTCAGATTCGGTCCATCCGAAACCTCAGACGACTGTGATTGCTTTTCAAACCCCAAAATCGGACAAGGACTACTCCAC
TACTGTGTCCCCTCCGGTCTCCACTACGTCGTCGTTTTTTTTTCCTCAAACACAATCGGAGACGGCAGCGTTTCCAACTG
TAAAACCTTCTCATCGATTTCTGTGCCTACGCCTCCGGCTTTCTCCGCTGTTAATCGCCCTCTGCACCAGTATTGATGGT
GATGTGACTGAG
>Malsi_16g021500
ATGCCAGCTCCAATGGCTGTAGATCTAGTTGGCTTCTCCAAGATTGATGATCGGACGGCCATGCAAGAAGCTGCCTCCGC
CGGCTTGCAAAGCATGGAGCACCTCATCCGCGCCCTATCCAATCATCCCCCATCCCAAACCCCACTCGATTGCCGGGAAA
TCACCGACTTCACCGTGACAAAGTTCAAGCAGCTAATCTCTGTTCTGAACCGGACCGGTCACGCGCGGTTCCGCCGTGGA
CCGGCCAATCCACCTTCCGACCCGGTCCACCCAAAACCTCAGACGACTTTGACTGTTCTTCAAACACCACAGTCCGACAA
AGATTCCTCCACTGCTCTGTCCCCGCCGCTCTCCACTACTTCGTCGTTTCTATCCTCCATCACAATCGGTGACGGCAGCG
TTTCCAACGGTAAAGCCTTCTCATCGATTTCCGTGCCTCCGGCGCCGGCTTTCTCCGCTGGAAAACCTCCCCTTCCACAA
TCTCACCGGAAACGGTGTCACGACGGCGAAACCGCTAAAAGATCATCGTCTGGACACTGCCATTGCTCTAAGAGAAGGAA
GTCTAAGGTTAAGAGGACGATGAGAGTGCCGGCTGTTAGCTCGAAAATCGCCGATATACCTGCCGATGAGTTCACCTGGA
GAAAGTACGGTCAAAAGCCGATCAAGGGCTCGCCTTACCCGAGAGGGTATTATAAGTGCAGTACAGTGAGAGGCTGTCCG
GCAAGGAAACACGTGGAGAGAGCTCAGGACAACCCCACTATGCTCGTCGTTACCTACGAGGCTGAGCACCATCACCCGCA
CCCTTCCATCACAGCCGCAAATGTGGGCCTTGTTTTCCAATCTTCTAAAGAA
>Malsi_scaffold463g000030
ATGGCTATAGATCTAGTTGGCTTCTCCAAGATGGACGATCGGACTGCCGTGCAAGAAGCTGCCTCCGCCGGCCTGCAAAG
CATGCAGCACCTCATCCGCACCCTCGACTTCACCGTCACCAAGTTCAAGCACCTAATCTCCGTCTTGAACCGGACCGGTC
ACGCCCGGTTCCGTCACGGATCGGCCAAACCAGCTTCAGATTTGGTCCATCCGAAACCTCAGACGACTGTGACTGCTTTT
CAAACCCCAAAATCGGACAAGGACTACTCCACTACTGTGTCCCCTCCGGTCTCCACTACGTCGTCGTTTTTTTTTCCTCA
AACACAATCGGAGACGGCAGCGTTTCCAACGGTAAAACCTTCTCATCGATTTCTGTGCCTACGCCTCCGGCTTTCTCCGC
TGTTAATCGCCCTCTGCACCAGTATTGATGGTGATGTGATTGAG
>Malsy_02g015710
ATGGCCGTTGATTTCATGGGTTACAGAAACACCATCAGCAGCAGCAGCAGCTTCTCCGCCAAGTTGGAAGAGAACGCCGT
GCAGGAAGCGGCTTCCGGCCTCGAGAGCGTCGAGAAGCTTATTCGCTTGCTGTCCCAGGCACAGCAGAACCAGCACCAAG
GGAAATATCCGTCGACGGCTATGGACATGGACTGCAGAGCCGTCGCGGACGTCGCTGTTTCCAAGTTCAAGAAGGTCATT
TCTCTTCTTGGTCGGACCCGGACCGGCCACGCCCGGTTCCGGCGAGCCCCTTTGACTTTGAGTTCCGGATCGTCTTCTCA
AACCCAAAACCAGAGCCAAGAGATCCTCGTCAAGCATGTTCCGTTACCGTTAGAGTCCACTAAGGTTTACCATGCGACGC
CGATCCAGCAGATCCCGCCACCTCACCACCACCACAGTACGGTGCTTGAGAGCACTAAGGACTCATCTACCACTATAAAT
TTCTCATATCCAGCTACGACGTCGTTTATATCGTCGTTGACCGGAGACTCCGATAGCAAGCAGCCAATGTCGTCATCGTC
TTTTCAAATTACCAATTTGTCCCAGGTTTCCTCGGCCGGAAAGCCGCCGCTTTCCTCCGCCTCGTTGAAGCGGAAGTGCA
GCTCCGAGAACTTGGGGTCTGGGAAGTGCGGTGCTGGGTCCTCCGGCCGCTGCCATTGCAAGAAGAGAAAGCTGAGACAG
AAGAGGATCGTGAGAGTTCCGGCTATAAGCTTGAAGTTGGCCGATATCCCACCTGACGATTACTCCTGGAGAAAGTACGG
ACAAAAACCCATCAAAGGATCTCCACATCCAAGGGGATACTACAAATGCAGCAGTGTAAGAGGATGCCCGGCTCGAAAAC
ACGTAGAGAGAGCTCTGGACGATGCGGCAATGCTAGTGGTTACCTACGAAGGCGAGCACAATCACTCTCTCTCCGTTGCA
GAGACCTCCAATCTTATTCTAGAATCTTCT
>Malsy_04g005150
ATGATGGCGGTGGAGCTGATGAATTTCTCGAAGATGGAGGATCAGAAGGCCATACAGGAAGCGGCATCACAAGGATTGCA
GAGCATGGAACACCTGATCCGGTTCTTCTCTCATCAGCAGCAACAGTCAAATAACCAATCGGCCCACATCAACTATACGG
ACATCACCGATCACACCGTCTCCAAGTTCAAGAATGGCATCTCCCTCCTCAATCGGACCGGCCACGCCCGCGCCGCCTCC
AGTGACTGCTCCAACTATCGTTCTTCCGACTTCGATCGAGTTAAGTTTCGTCTAGCTTGCCGCCACAAGTTAAACCCG
>Malsy_04g009230
ATGGCTATAGATCTAGTTGGCTTCTCCAAGATGGACGATCGGACTGCCGTGCAAGAAGCTGCCTCCGCCGGCTTGCAAAG
CATGCAGCACCTCATCCGCACCCTCGACTTCACCGTCACCAAGTTCAAGCACCTAATCTCCGTCTTGAACCGGACCGGTC
ACGCCCGGTTCCGTCACGAATCGGCCAAACCAGCTTCAGATTCGGTCCATCCGAAACCTCAGACGACTGTGACTGCTTTT
CAAACCCCAAAATCGGACAAGGACTACTCCACTACTGTGTCCCCTCCGGTCTCCACTACGTCCGTTTCCAACGGTAAAAC
CTTCTCATCGATTTCTGTGCCTACGCCTCCGGCTTTCTCCGCTGTTAATCGCCCTCTGCACCAGATTGGTACTATTCCTG
CTGCTGCTTCTTCTATGATTCCAATAGATTGTGGTTATAGTATTGATGGTGATGTGATTGAGGGTGGAGCTTGGGAAGAG
TGTGGGGTCGAACTCGGCGAATCGGAACCCGGAGACTTCGACGACGCCCCAGAACGGTGGTGCTGTTACCGCACCCAACG
ATCAGGATCAACGACTAACGGTTGCCGCTTTCTGAACGAGCAGATCTATCAGTTGGAAGCTCAGGAGGCTCAGTCTCTGA
TGCCAAACCAAATGCCTCTTCCTCTGGAGCGTCAACTGCCAAGGATCCATGCTTTCCATCTTCATGACTCGGTCATTGGA
CTCACAAATGATCCTGAAGCTTTTGCTGAACTAAGAGAGCGAAGATTGGCGCTGTTGACGGTGGCGAAGAAGCTTCGGAA
GCGCTGTCAATCTGTCTCTCCCCTTGCAGTGGTGATGCAGCAGCAGTGCGGGGAAGGCAGTGGGGGTGCAGTAAAGGTAC
AGTGGTGCAGCAGCAAGCGAGATAGGGCAGTGCAGTTTTGTGCAATGCTTTGTGCAGACGACAAGGCTGTGCAGCAAGGA
AACAGCGCAATGAAGATGCAAAACAGTGTGCGGTGCAGAAGCAATGGGGATGGTGCAGTGGAGATGCAGTGGACAGTGCA
ATGGCAAAGGCTATGCTGCGACGGTGCGACGGCGATGCTGTGCAGCAAGGAAACAGTGCAAGGACGACAAGGCAGTGCAG
CAAGTTCAACAGGCAGTATAGATGGTAGTGCAGTGAAGATGCTGGCAGTGCGATGGGTGTACGGTGGCTGTGCTCGGTGG
CAGTACAACGGGTGTGCAGTGGCTGTGCTCTGTGGTTGGGCTCAGTGGCTGTGCTCTGGATTC
>Malsy_08g008660
ATGGGCGTGGAAATAATGATGGGATTGGTTGACAGTTTTGCAGCGAGGATGGAGGAGAATGCGGTGGAGGAGGCGGCCTC
CGCAGGAATCCAGAGCGTCGAGAAGTTCATTAGCCTGATTTCGGAACACCACCAATCAACGTCGTCGAACTCGGAAGCTG
GTACGGAGTATAAAGCCGTGGCGGACATGGCCGTGACCAAGTTCAGAAAGGTCATTTCGTTGTTGGACAAAGGAAGTACC
GGCCACGCCCGGTTTCGGAAAGCTCCGGTGACTCTATCTCAGCCTCCCCCGCCGCCGGTGCCTCCGAAGACGATAACCCA
AATTCTGAGACCTTCAATTTCAGAACCCCATGATCAAAAAACAGAGCAAACCTCTGTTTTCAGAACAGAACAATCTTCTG
CTTTTAAGGTTTATTGTCCGAAGCCGGTGGTTCGCCTGCCGCCGCTGCCGCAAAATCCCCATCTGAAAATCACTCCGGTT
GTGCTGACAAACGGTATTGGGCCGCCTCTGTCTTCGTCATCGTTGAAAAGAAAGTGCAGCTCCGTCGACAATGTTTCTCG
TCTCCGGTGCGGATCTACTACCGGCCGCTGCCACTGCTCTAAGAAAAGGAAATCTAAAGTGAAAAGAGTGATTAGGGTTC
CTGCAATTAGTATGAAACTGGCTGATATTCCTCCTGATGATTATTCTTGGAGAAAGTACGGTCAAAAACCCATCAAGGGT
TCCCCTCATCCAAGAGGGTATTACAAGTGTAGCAGCCAGAGAGGTTGCCTTGCACGCAAGCACGTGGAGCGCGCTGTAGA
CGATCCCACCATGCTGATCGTGACCTACGAAGGCGATCACGATCACTCCCTCGGCGTCACCGAACCAACGGCCGCCCTCG
TCCTCGAATCCTCT
>Malsy_08g011800
ATGACGGTGGAGCTGATGAACTTCCCGAAGATGGAGGATCAGAAGGCCATCCAGGAAGCCGCATCGCAAGGATTGCAGAG
CATGGAGCACCTGATCCGGTTCCTCTCCCACCAGCAGCAACACCCAAACAACCAATCGGCCCGCCTGGACTGTACGGACA
TCACCGATCACACCGTCTCCAAGTTCAAAAAGGTCATCTCCCTCCTCAATCGGACGGGCCATGCCCGGTTCCGACGCGGT
CCGGCTCAACCGGTTCAGCCCGTCCACTTCTCTTCTTCTCATCCCTCACCTTCACAAACACTGAGCTTAGCTCCGGCTCT
AAATCTTACTCCGACTCCCGCGCCGGTTCCGGTAACTGCTCCTGCGGTTGTTCAGCAGGCTACGATCGAGTCGAGTTTCG
GCCAATCGCAGCCGCACAGCATGACGCTCGACTTCACGAGGCCTAATGCCTTCGCCTCGAACCCGAAGAGCGCGGAGATT
GAATTCGCAAAGGATAACTTCAGCGTCTCGTCAGGCTCGTCGTTCATGTCGTCGGCGATCACCGGAGATGGCAGCGTTTC
GAACGGGAAGCTGGGATCGTCGATCTTCTTGGCTCCCGCTCCGGCCGTGTCCGGCGCGAAGCCTCCTCTCTCAACGGCGC
CGTTTAAGAAGAGGTGTCACGAGCACGACCACTCCGACGACACGTCGTGCAAGTTTTCCGCCTCAGGATCTGCTTCCGGT
TCCGGCAAGTGCCATTGCTCCAAGAGAAGGAAAAATCGGGTGAAGAAAACGATTCGCGTGCCGGCGATTAGTTCAAAAAT
CGCCGATATTCCACCGGACGAGTACTCCTGGAGAAAGTACGGTCAGAAGCCGATCAAGGGCTCGCCTTACCCAAGGGGAT
ATTACAAGTGCAGTACGGTGAGGGGGTGCCCGGCGAGGAAACACGTGGAGCGGGCTCCGGATGATCCGGCGATGCTGATC
GTAACGTACGAAGGGGAGCACCGTCACGCGCCGGAGAGCGTGGGGTTGGTGTATGAGTCAACGGGATTTGTCACAGCAGT
TGAGAGGAAGGTGGTGGAACTGGAATGGATG
>Malsy_12g003880
ATGACCGCTGCGGTGGTGGCCCGAAACCTTGTCACTCCCAGAGATAACAGACTACTTTCCAAACGGTCTGATGAGTTAGC
TGTTAAGGATTCTCTGGCTCTCAGTGTGCAGTGTGCAGGTTCTGTGTCTAATATGGCCCAACGCCTATTTGCTCGAACCC
GTCAAGTTGAATCATTGGCGGCGGAAGTGATGAGTCTCAAACAGGATATTAGAGGGCTCAAGCAGGAGAATAAACAGTTG
CATAAGCTCGCACATAGCTATGCGACAAACATGAAGAGGAAGATTGACCAGATGTTTGTGGGTTTGTTCCAGCAGCATTT
GCCTTCGTCTTCTGGGGCTGTACCGCGTAATGAAGCTCTAAATGATCAACCTTTGGCTCCTCTTCTTCCTGGAGTTCCGC
CGAGTGGTGAGGCTTCAAACAGTCAACCTCCAGCGCCTCTCATTTCTGGCGCTCTGACGGAGCAGCGGAGTTTGAAGCCC
GAGGACGCAAGAGACGGAGGAGCTTGGAGCTGCTCGTTGGGGCAGAAGCCGAACTGCTGCTGCTGTCGTCCTTGTTGCTT
GAAGACGGTGAGGACCTGGGAGAGCCGGAACTTCCATGATGGCAGAGTTTTGTGGAAGTTTGTTTACTTGAGGTTTCGCT
GGAATAATGTTTCAGGAGGTGAAGAGGAGTGGAGGACTCAAATCCCAGATGGACAGCGGCGACTGAGTGTTTGGGCTTCC
GTGGCTCGAGCGGATGATGCAGAGCTGGAGCTCTTAGATGTCGGCTTCCCTATGTTGGAGAGGATGATCCAATATGTTGC
TGTGCCATGCAGAGGAAAATATGACGAAATGGCTCTGTACCATGCGACGCCGATCCAGCAGATCCCGCCTTCTCATCACC
ATCACCACAGTATGGTGCTCGAGAGCACTATGGACTCCTCTAACACTATAAATTTCTCGTATTCGGCTGCGACGTCGTTT
ATGTCGTCGTTGACCGGCGACTCCGATAGCAAGCAACCAATGTCGTCTTCGGCTTTTCAAATTACCAATTTATCCCAGGT
TTCCTCAGCCGGAAAGCCGCCGCTTTCCTCCACCTCGCTGAAGCGGAAGTGCAGCTCCGAGAACTTGGGCTCTGGGAAGT
ACGGTGCTGGATCCTCCGGCCGCTGCCATTGCTCCAAGAAGAGAAAGCTGAGACAGAAGAGGGTTGTAAGAGTTCCAGCT
ATAAGCTTGAAGATGGCAGATGAGGCTGCTGAACACGCAGTGGCTTGTAGAACGACAGGTTGCTGTATTTCCATGCTGCA
TTGCTCCTGCTGCAGACGTGATATGCTGCAAAGACAACGCTCACCATCAGATACGTTGCTCGCTGCACGGAATGATCTTC
GTTGCGATGGTGGAGGAGCAGCAGGCATGCTTAGATGGTGTTCTCCAGCGTCGTCGGAAAGAAGAGATGCGAGGTTTGTG
CCATTTGAGGCATATCTAGCATTTGGGTGGGAGAAGGCCTCGAGAAGCTCTGGGACACATCAAACATTTGCCTCTACTGG
TCCTGGAGTTGGACTAGTTGACCAGGCGGTTGAGACTGTTATCTTCGTTCAAGATAGCACTCAAGTCACGCTGCCCTGCA
AGAGTCTGGAGACGACGGAGCTGCTGAAG
>Malsy_13g020070
ATGGCTATAGATCTAGTTGGCTTCTCCAAGATGGACGATCGGACTGCCGTGCAAGAAGCTGCCTCCGCCGGCCTGCAAAG
CATGCAGCACCTCATCCGCACCCTGTCCAATCAAACCCCGTCCCACACTCCACTCGATTGCCGGGAAATCAGCGACTTCA
CCGTCACCAAGTTCAAGCACCTAATCTCCGTCTTGAACCGGACCGGTCACGCCCGGTTCCGTCGCGGACCGGCCAAACCA
GCTTCAGATTCGGTCCATCCGAAACCTCAGACGACTTTGACTGCTTTTCAAACCCCAACATCGGACAAGGACTACTCTAC
TACTGTGTCCCCTCCGGTCTCCACTACGTCGTCGTTTTTTTCCTCAAACACAATCGGAGACGGCAGCGTTTCCAACGGTA
AAACCTTCTCATCGATTTCTGTGCCTACGCCTCCGGCTTTCTCCGCTGGAAAACCGCCCCTTCCACAATCTCACCGGAAA
CGGTGTCACGAGGGCGAACCCGCTAAAACGTCGTCGTCGTCGGGCCACTGCCATTGTTCTAAAAGAAGGAAGTCTAAGGT
TAAGAGGACGATTAGAGTGGCGGCGATTAGCTCGAAAACCGCCGATATACCTGCGGACGAGTTCGCCTGGAGAAAGTATG
GTCAAAAGCCGATCAAGGGCTCACCTTACCCGAGAGGGTATTATAGGTGCAGTACAGTGAGAGGGTGTCCAGCAAGGAAA
CACGTGGAGAGAGCACAGGACGACCCCAAGATGCTCGTCGTTACCTACGAAGCTGAGCACCGTCACCCGCACCCTTACCC
TTCCCTCACAGCCGCTAATGTGGGCCTTGTTTTCCAGTCGTCC
>Malsy_15g006640
ATGGCCCTGGAACTAATGATGGGATTGATTGACAGTTTTGCAGCGAAGGGGGAGGAGAATGCCGTGAAGGAGGCGGCCTC
CGCCGGAATCCAGAGCGTCGAGAAGTTTATCAGCTTGATTTCGCAACACCACCACCAGTCCTTGTCGTCGAACACGGAAG
ATGCAACGGAGTATAAAGCGGTGGCGGACATGGCAGTGACCAAGTTCAGGAAGGTCATTTCGTTGTTGGACAAAGGAAGA
ACCGGCCACGCCCGGTTCCGGAAAGCTCCGGTAACCCAAATTCCGACACCTTCAATTTCAGAACCCCATGATCAAGAAAC
AGAGCAACCTTCTGTTTTCAGAACAGAACAATCTTCTGCTTTCAAGGTTTACTGTCCGACGCCGGTGGTTCACCTTCCGC
CGCTGCCGCAAAATCCTCATCCAAAAACCACTCCGGTTATGCTGACAAAAGGTATTGGGTGCGCTGAGAGAAAGATGGAT
TCTGCCGCTGCTGCTACCATCAGTTTCTCGCCTTCGGCACCCAAAACTGCCGCGAACTCGTTCATTTCTTCTTTAACAGC
TGGGGACGCTGCTGAGCAATCGATCTCTTCTGGGTTTCAATTCACAAACATGTCGCAGTCGTCTTCCGGTAGGCCGCCGC
TGTCTTCGTCGTCGTTGAAGAGGAAGTGCAGCTCCGTCGACAATGTTTCTCGTCTCCGGTGCGGCTCTACTACGGGGCGT
TGCCACTGTTCGAAGACAAGGAAACTTAAAGTGAAAAGAGTTATTAGGGTTCCTGCAATTAGTATGAAATTGGCTGATAT
TCCACCTGATGATTATTCTTGGAGAAAGTACGGTCAAAAACCCATCAAGGGTTCCCCTTATCCAAGAGGGTATTACAAGT
GTAGCAGCGAGAGAGGTTGCCTTGCACGCAAGCACGTGGAGCGCGCTGTAGACGATCCCACCATGCTGATCGTGACCTAC
GAAGGCGATCACAATCACTCCCTCTGCGTTACCGATCCAACGGCCACCCTTATCCTCGAATCGTCT
>Malsy_15g009020
ATGGCGGTGGAGCTGATGAACTTCCCGAAGATGGAGGATCAGAAGGCCATACAGGAAGCGGCATCACAAGGATTGCAGAG
CATGGAGCACCTGATCCGGTTCCTCTCTCATCAGCAGCAACAGTCAAACAACCAATCGGCCCGCGTCGACTGTACGGACA
TCACCGATCACACCGTCTCCAAGTTCAAGAAGGTCATCTCCCTCCTCAATCGGACCGGCCACGCCCGGTTCCGACGCGGT
CCGGTTCAGCCGGTTCACTTCCCTACTTCTCACCCCTCGTCTTCACAAACACTCAACTTAGCTTCGGCTCTAAATCTTAC
TCCGACTCCGGCGCCGGCTCCAGTGACTAATCCGGCTATCGTCCCTTCGACTCCGATCGAGTTGAGTTTCGTCCAATCCC
AGCCACACAGCATGACGCTCGACTTCACGAGGCCCAACGCCTTCACGTCGAACCCGAAGAGCGCGGAGATTGAGTTCGCG
AAGGAGAGCTTCAGTGTCTCGTCGAGCTCGTCATTCATGTCGTCGGCGATCACCGGAGACGGCAGCGTTTCGAACGGGAA
GCTCGGATCGTCGATCTTCTTGGCGCCCGCCCCGGCCGTTTCCGGTGCGAAGCCTCCCCTCTCTACGGCGCCGTATAAGA
AGAGGTGCCACGAGCACGACCACTCCGACGACACGTCGTGCAAGTTTTCCGGCTCGGGATCTGCTTCCGGCTCCGGCAAG
TGCCATTGCTCCAAGAGAAGGAAAAATCGGGTGAAGAAAACGATTCGTGTGCCGGCGATAAGTTCAAAAATCGCGGATAT
TCCAGCGGACGAGTACTCCTGGAGAAAGTACGGTCAGAAGCCGATCAAGGGCTCGCCTTACCCAAGGGGATATTACAAGT
GCAGTACGGTAAGGGGGTGCCCGGCGAGGAAACACGTGGAGCGCGCTCCGGATGATCCTGCGATGCTGATCGTAACGTAC
GAAGGGGAGCACCGGCACGCGCCGGAGAACGTGGGGTTGGTGTTTGAAAAGAAAAGAAAAGTGGGTAGAAAGATGGATTT
GTTCCAGCAGTTTGAAGTAGTTGAGAGGAAGGTGGTGGAACTGGAATGGATG
>Malsy_15g024470
TCCTCTTTATCAACACCCCTTCCCCCCTACCTTTTGCGCTTTTCCTTTTTCCTCTCCCCTCTCTGCTTTCTCTGTTCTCC
TTGCTTTTCCTTTTCCTTGTTATGCTCAAGAGGGTCAGATATGGCCGTTGATTTCATGGGTTACAGAAACACCAGCAGCA
GCAGCAGCTTCTCCGCCAAGTTGGAAGAGAACGCCGTGCAGGAAGCGGCTTCCGGCCTCGAGAGCGTCGAGAAGCTTATC
CGGTTGCTGTCGCAGGCGCAGCAGAACCAGCACCAAGAGAAATATCCGTCGACGGCTATGGACATGGATTGCAGAGCCGT
CGCCGACGTCGCCGTTTCCAAGTTCAAGAAGGTCATTTCTCTTCTCGGTCGGACCCGGACCGGCCACGCGCGGTTCCGGC
GAGCCCCTTTGACTGTGAATTCCGGGTCGTCTTTCCAACCCCAATACCAGAGCCATAGCCAAGACATCGTCGTCAAGCAA
GCTCCTTTAGAGTCCACCAAAGTTTACCATGCGACGCCGATCCAGCAGATCCCGCCTTCTCATCACCATCACCACAGTAT
GGTGCTCGAGAGCACTATGGACTCCTCTAACACTATAAATTTCTCGTATTCGGCTGCGACGTCGTTTATGTCGTCGTTGA
CCGGCGACTCCGATAGCAAGCAACCAATGTCGTCTTCGGCTTTTCAAATTACCAATTTATCCCAGGTTTCCTCAGCCGGA
AAGCCGCCGCTTTCCTCCACCTCGCTGAAGCGGAAGTGCAGCTCCGAGAACTTGGGCTCTGGGAAGTGCGGTGCTGGATC
CTCCGGCCGCTGCCATTGCTCCAAGAAGAGAAAGCTGAGACAGAAGAGGGTTGTAAGAGTTCCAGCTATAAGCTTGAAGA
TGGCGGATATCCCACCCGACGATTACTCCTGGAGAAAGTACGGACAGAAACCCATCAAGGGATCTCCACATCCAAGGGGA
TACTACAAATGCAGCAGCGTAAGAGGATGCCCGGCTCGAAAACACGTAGAGAGAGCTCTGGACGATCCGGCAATGCTAGT
GGTTACCTACGAAGGCGACCACAATCACTCTCTCTCAGTTGCAGAGACCTCCAATCTCATTCTAGAATCTTCT
>Malsy_16g019840
ATGGCTGTAGATCTAGTTGGCTTCTCCAAGATTGATGATCGGACGGCCATGCAAGAAGCTGCCTCCGCCGGCTTGCAAAG
CATGGAGCACCTCATCCGCGCCCTATCCAATCATCCCCCATCCCAAACCCCACTCGATTGCCGGGAAATCACCGACTTCA
CCGTGACAAAGTTCAAGCAGCTAATCTCTGTTCTGAACCGGACCGGTCACGCGCGGTTCCGCCGTGGACCGGCCAATCCA
CCTTCCGACCCGGTCCACCCAAAACCTCAGACGACTTTGACTGTTCTTCAAACACCACAGTCCGACAAAGATTCCTCCAC
TGCTCTGTCCCCGCCGCTCTCCACTACTTCGTCGTTTCTATCCTCCATCACAATCGGTGACGGCAGCGTTTCCAACGGTA
AAGCCTTCTCATCGATTTCCGTGCCTCCGGCGCCGGCTTTCTCCGCTGGAAAACCTCCCCTTCCACAATCTCACCGGAAA
CGGTGTCACGACGGCGAAACCGCTAAAAGATCATCGTCTGGACACTGCCATTGCTCTAAGAGAAGGAAGTCTAAGGTTAA
GAGGACGATGAGAGTGCCGGCGGTTAGCTCGAAAATCGCCGATATACCTGCCGATGAGTTCACCTGGAGAAAGTACGGTC
AAAAGCCGATCAAGGGCTCACCTTACCCGAGAGGGTATTATAAGTGCAGTACAGTGAGAGGCTGTCCGGCAAGGAAACAC
GTGGAGAGAGCTCAGGACGACCCCACTATGCTCGTCGTTACCTACGAGGCTGAGCACCATCACCCGCACCCTTCCATCAC
AGCCGCAAATGTGGGCCTTGTTTTCCAATCTTCTAAAGAA
>Pruav_sc0000624.1_g520.1.mk
ATGGCTATTGATCTCGTCGGGTTCTCAAGGATAGACGATCGGACGGCCATGGAAGAAGCAGCCTCCGCCGGCTTGCAGAG
CATGGATCACCTGATCCGCGTCCTATCGAATCAAACCCCTTCCCAAACCCAAACCCAAACCCCCCTCGACTGCCGAGAAA
TCACCGACTTCACAGTCTCCAAGTTCAAGCAGCTCATCTCCGTCTTGAACCGGACCGGTCACGCTCGGTTCCGCCGCGGA
CCGGCCAATCAATCCTCCACCCCGGTCCAACCGGTCCAACCCAAGCCTCAGACGATTTCGAGTGCTTTTTCTGTCCCTAA
GTCCAACAACGACGACTCTCTCACTCTCTCCCCGCCAATCTCCACGACGTCGTCGTTTTTGTCCTCCATCACAATCGGAG
ACGGAAGCGTTTCGAACGGTAAAGCCATCTCGTCAATTCTCGCGCCACCGGCGCCGGCTTTCTCAGCCGGGAAACCTCCT
CTCTCCCAATCTCACCGGAAACGGTGCCACGATAACGACGTCGCAGCTAAAACGTCGTCGTCCGGCCGCTGCCATTGCTC
TAAAAGAAGGAAGTCTAAGGTTAAGAGGACGATTAGAGTGCCGGCGATTAGTTCAAAAATCGCCGATATACCTTCGGATG
AATTCTCCTGGAGAAAGTACGGTCAAAAGCCAATCAAGGGCTCGCCTTACCCGAGAGGGTATTACAAGTGTAGTAGCGTG
AGAGGGTGTCCAGCGAGGAAACACGTGGAGAGAGCACAAGACGACCCCACTATGCTCGTCGTTACTTACGAAGGCGAGCA
CCGTCACCCGCACCCTTCCATCACAGCAGGCTCTGTGGGCCTTGTTTTCCAGTCAACC
>Pruav_sc0000852.1_g460.1.mk
ATGGCTGTGGAGCTCATGATGGGATTTATTGACAGTTTTGCAGCGCAAATGGAAGAGAATGCTGTGAAGGAAGCGGCCTC
AGCTGGAATTCAAAGCGTCGAGAAGTTCATAAGCTTGATTTCGCAACACCACCACCAATTCCAAGACTCTTCCTTTTCTT
CCTCATCAAACCCTGAAGCTGCTACAGAGTACAAAGCTGTTGCAGACATGGCCGTGACCAAGTTCAGGAAGGTCATTTCA
TTACTGGACAAAGGAAGAACCGGCCACGCTCGGTTCAGAAGAGCTCCTGTCACTCCATCTCCGCCACCACCGCCACCGCC
GCCTCAGAATACAGAGACCCAAATCCCAAGACCTTCAATTCAAGAACCCCATAACCCAAAAACAGATCAACCCCCTGGTT
TCAAAACAGAGCAGTCCTCTGCTTTCAAGGTTTACTGCCCCACACCAAGTGTGCGTTTACCGCCTCTGCCTCACAATCCC
CATCTGAAAACCACGCCTGTTGTGTTGACAAAGAGTGTTGGGTGCGCTGAGAGAAAGCTGGATGCTCCTACCACCATCAA
TTTCTCACCCTCACCTTCGATTTCCGCTGCCAATTCATTTATGTCTTCTTTAACCACCGGAGATGGTGAGGGTTCTGTGC
AGCATTCAATGTCTTCTGGGTTTCAGTTCACAAACATGTCACAGTCGTCCTCGGGCAAGCCTCCTCTTTCTTCTTCTTCG
TTGAAGAGGAAGTGCAATTCCATGGACGATGTTGCAGCTCTCAGGTGCGGCTCATCTTCTGGGCGCTGCCACTGTTCCAA
GAAAAGGAAATCAAAAGTGAAAAGAGTGGTCAGAGTCCCTGCAATTAGTATGAAAATGGCTGATATTCCACCAGATGATT
ATTCATGGAGAAAGTACGGTCAAAAACCCATCAAGGGTTCCCCTCATCCAAGAGGATATTACAAGTGCAGTAGCCAGAGA
GGCTGCCTTGCACGCAAGCACGTGGAGCGGGCTCTAGACGATCCAACCATGCTGATTGTGACCTACGAAGGTGATCACAA
TCACTCCCACAGTGTCACGGATCCAACGCCTGCTCTCGTCCTCGAATCATCT
>Pruav_sc0003562.1_g440.1.mk
ATGGCGGTGGAGCTGATGAAATTTCCGAAGATGGAAGATCGGAAGGCTATACAGGAAGCTGCATCGCAAGGCTTGGAGAG
CATGGAGCAGCTGATCCGCTTTCTATCGCACCAGCAGCAAACTAACCAGTCTTCTCGCTTGGACTGTACGGACATCACCG
ACCACACCGTCTCCAAGTTCAAAAAGGTCATTTCGCTCCTGAACCGGACCGGCCACGCCCGGTTCAGACGCGGACCTGTT
CAACCCGATCAACCGGTTCAGTTCCCCTCTTCTTCTTCTCATCCCTCGTATTCACAAACGTTGAGCTTGGCTCCGGCTCT
GTATCCGAGGCCCTCTCCGGCGCCCGCTCCGGTCACTACACCAGCGATCGTCCCGCCGGCGCCGATCGAGTCGAGCTATG
TCCAATCTCAGCCGCACGGCATGACGCTAGACTTCACGAGGCCTAATGTCTTCGCATCAAATCCTAAGAGCACGGAGATC
GAGTTCGCGAAGGAGAGCTTCAGCGTCTCGTCGAGCTCGTCGTTCATGTCGTCGGCGATCACCGGAGACGGCAGCGTTTC
GAACGGCAAACAAGGATCGTCGATCTTCCTGGCACCCGCGCCGGCCGTCTCCGGCGCAAAGCCTCCGCTGTCAACGGCGC
CGTTTAAGAAGAGGTGCCACGAGCACGACCACCACTCCGACGACGCGTCGTGCAAGTACTCCGGCTCGGGTTCTGCTTCT
GGCTCCGGCAAGTGCCATTGCTCCAAGAGAAGGAAAAATCGGGTGAAGAAAACCATTCGGGTCCCAGCAATTAGTTCAAA
AATCGCCGATATTCCACCGGACGAGTACTCGTGGAGGAAGTACGGTCAAAAGCCGATCAAGGGCTCACCCTACCCAAGGG
GATATTACAAGTGCAGTACGGTTAGGGGGTGCCCAGCAAGGAAACACGTGGAGCGTGCCCCGGATGATCCGGCGATGCTG
ATCGTAACGTACGAAGGGGAACACCGTCATGCGCCGGAGAACGTGGGGTCGGTGTTCGAGTCAACG
>Pruav_sc0007033.1_g040.1.mk
ATGGCTGTAGATTTTATGGGATATAGGAACAGCAGCTTCTCTGCGAAATTGGAAGAGAACGCGGTGCAAGAAGCAGCTTC
TGGGCTCGAGAGCGTTGAGAAGCTCATTAGACTCTTGTCTCAGGCTCAGCAGAACCAGCACCAAGATAAGTACCCTTCCA
TGGTTATGGACATGGATTGCAGAGCCGTCGCGGACGTCGCCGTTTCCAAGTTCAAGAAGGTCATTTCTCTTCTGGGTCGT
ACCCGGACCGGCCATGCCCGCTTCCGGCGAGCACCTTTGACTTTAACTTCTGGGTCTTCTTCTTCTTCTCAAAACCAAGC
CCAAACCCAAGAGACCTTCGTCAAGCAAACTCCTTTAGAGTCCACCAAGGTTTACCATGCGACGCCGATCCAGCAGATCC
CGCCTCCTCTGCATCATCACAGTACTGTGCTTGAGAGCACCAAGGACTCCTCCACCACTATAAATTTCTCCTATTCAGCT
ACGACTTCGTTTATGTCGTCGTTGACTGGAGACTCAGACAGCAAGCAGCCATTGTCATCTTCGGCTTTTCAAATTACCAA
CATGTCCCAGGTGTCTTCAGCTGGAAAGCCACCGCTTTCGTCAGCTTCGTTGAAGAGGAAGTGCAGTTCTGATAACTTGG
GCTCTGGCAAGTGCGGTGCTGGGTCCTCCGGCCGCTGCCATTGCTCTAAGAAGAGAAAGCTGAGATTGAAAAGGGTTGTG
AGAGTTCCAGCTATAAGCTTAAAGATGGCTGATATTCCACCTGATGATTACTCTTGGAGAAAGTATGGACAGAAACCCAT
TAAGGGATCTCCACATCCAAGGGGATACTATAAGTGCAGCAGTGTCAGAGGGTGCCCAGCTCGAAAACATGTAGAGAGAG
CTCTCGATGATCCAGCAATGCTTGTAGTGACCTATGAAGGCGAGCACAATCACTCTCTCTCAGTTGCAGAGACCTCCAAT
CTCATTCTAGAATCGTCT
>Pyrbr_009355032.2_cds_XP_009353307.1_1
ATGACGGTGGAGCTGATGAACTTCCCGAAGATGGAGGATCAGAAGGCCATCCAGGAAGCCGCATCGCAAGGATTGCAGAG
CATGGAGCACCTGATCCGGTTCCTCTCCCACCAGCAACAACACCCAAACAACCAATCGGCCCGCCTGGACTGTACGGACA
TCACCGATCACACCGTCTCCAAGTTCAAAAAGGTCATCTCCCTCCTCAATCGGACCGGCCATGCCCGGTTCCGACGGGGT
CCGGTTCAACCGGTTCAGCCCGTCCACTTCTCTTCTTCTCACCCCCCACCTTCACAAACACTGAGCTTAGCTCCGGCTCT
GAATCTTTCTCCGACTCTAAATCTTACTCCGACTCCGGCGCCGGTTCCGGTAACTGCTCCTGCGGTTGTNNNNNNNNNNN
NNNTCGAGTCGAGTTTCGGCCAATCGCAGCCGCACAGCATGACGCTCGACTTCACGAGGCCTAATGCCTTCGCCTCGAAC
CCAAAAAGCGCGGAGATTGAATTCGCAAAGGATAACTTCAGCGTCTCGTCAGGCTCGTCGTTCATGTCGTCGGCGATCAC
CGGAGATGGCAGCGTTTCGAACGGGAAGCTGGGATCGTCGATCTTCTTGGCTCCCGCTCCGGCCGTGTCCGGCGCGAAGC
CTCCTCTCTCAACGGCGCCGTTTAAGAAGAGGTGTCACGAGCACGACCACTCCGACGACACGTCGTGCAAGTTTTCCGCC
TCAGGATCTGCTTCCGGTTCCGGCAAGTGCCATTGCTCCAAGAGAAGGAAAAATCGGGTGAAGAAAACGATTCGCGTGCC
AGCGATTAGTTCAAAAATCGCCGATATTCCACCGGACGAGTACTCCTGGAGAAAGTACGGTCAGAAGCCGATCAAGGGCT
CGCCTTACCCAAGGGGATATTACAAGTGCAGTACGGTGAGGGGGTGCCCGGCGAGGAAACACGTGGAGCGGGCTCCGGAT
GATCCGGCGATGCTGATCGTAACGTACGAAGGGGAGCACCGTCACGCGCCGGAGAGCGTGGGGTTGGTGTTTGAGTCAAC
G
>Pyrbr_009355066.2_cds_XP_009353341.1_1
ATGACGGTGGAGCTGATGAACTTCCCGAAGATGGAGGATCAGAAGGCCATCCAGGAAGCCGCATCACAAGGATTGCAGAG
CATGGAGCACCTGATCCGGTTCCTCTCCCACCAGCAGCAACACCCAAACAACCAATCGGCCCGCCTGGACTGTACGGACA
TCACCGATCACACCGTCTCCAAGTTCAAAAAGGTCATCTCCCTCCTCAATCGGACCGGCCATGCCCGGTTCCGACGCGGT
CCGGCTCAACCGGTTCAGCCCGTCCACTTCTCTTCTTCTCACCCCCCACCTTCACAAACACTGAGCTTAGCTCCGGCTCT
AAATCTTTCTCCGACTCTAAATCTTACTCCGACTCCGGCGCCGGTTCCGGTAACTGCTCCTGCGGTTGGTCAGCAGGCTT
CGATCGAGTCGAGTTTCGGCCAATCGCAGCCGCACAGCATGACGCTCGACTTCACGAGGCCTAATGCCTTCGCCTCGAAC
CCAAAGAGCGCGGAGATTGAATTCGCAAAGGATAACTTCAGCGTCTCGTCAGGCTCGTCGTTCATGTCGTCGGCGATCAC
CGGAGATGGCAGCGTTTCGAACGGGAAGCTGGGATCGTCGATCTTCTTGGCTCCCGCTCCGGCCGTGTCCGGCGCGAAGC
CTCCTCTCTCAACGGCGCCGTTTAAGAAGAGGTGTCACGAGCACGACCACTCCGACGACACGTCGTGCAAGTTTTCCGCC
TCAGGATCTGCTTCCGGTTCCGGCAAGTGCCATTGCTCCAAGAGAAGGAAAAATCGGGTGAAGAAAACGATTCGCGTGCC
GGCGATTAGTTCAAAAATCGCCGATATTCCACCGGACGAGTACTCCTGGAGAAAGTACGGTCAGAAGCCGATCAAGGGCT
CGCCTTACCCAAGGGGATATTACAAGTGCAGTACGGTGAGGGGGTGCCCGGCGAGGAAACACGTGGAGCGGGCTCCGGAT
GATCCGGCGATGCTGATCGTAACGTACGAAGGGGAGCACCGTCACGCGCCGGAGAGCGTGGGGTTGGTGTTTGAGTCAAC
G
>Pyrbr_009361683.2_cds_XP_009359958.1_1
ATGGCCCTGGAACTAATGATGGGATTGATTGACAGTTTTGCAGCGAAGAGGGAGGAGAATGCCGTGAAGGAGGCGGCCTC
CGCCGGAATCCAGAGCGTCGAGAAGTTTATCAGCTTGATTTCGCAACACCATCACCAGTCGGTGTCGTCGAACACGGAAG
ATGAAACGGAGTATAAAGAGGTGGCGGACATGGCAGTGACCAAGTTCAGGAAGGTCATTTCGTTGTTGGACAAAGGAAGA
ATCGGCCACGCTCGGTTCCGGAAAGCTCCGGTATCCCAAATTCCGACACCTTCAATTTCAGAACCCCATGATCAAGAAAC
AGAGCAACCTTCTGTTTTCAGAACAGAACAATCTTCTGCTTTCAAGGTTTACTGTCCGACGCCGGTTGTTCGCCTTCCGC
CGCTGCCGCAAAATCCTCATCTAAAAACCACTCCGGTTGCGTTGAAAAAAGGTATTGGGTGCGCTGAGAGAAAGATGGAT
TCTGCTGCTGCTGCTACCATCAGCTTCTCGCCTTCGGCACCCAAAACTGTCGCGAATTCGTTCATTTCTTCTTTAACTGC
TGGGGATGCTGCTGAGCAATCGATCTCTTCTGGGTTTCAATTCACAAACATGTCGCAGTCGTCTTCGGGTAGGCCGCCGC
TGTCTTCGTCGTCGTTGAAGAGGAAGTGCAGCTCCGTCGACAATGTTTCTCGTCTCCGGTGCGGCTCTACTACTGGGCGT
TGCCACTGTTCGAAGACAAGGAAACTTAAAGTGAAAAGGGTGATTAGGGTTCCTGCAATTAGTATGAAATTGGCTGATAT
TCCACCTGATGATTATTCTTGGAGAAAGTACGGTCAAAAACCCATCAAGGGTTCCCCTTATCCAAGAGGGTATTACAAGT
GTAGCAGCGAGAGAGGTTGCCTTGCACGCAAGCACGTGGAGCGCGCTGTAGACGATCCCACCATGCTGATCGTGACCTAC
GAAGGCGATCACAATCACTCCCTCAGCGTCACCGATCCAACGGCCACCCTCATCCTCGAATCGTCT
>Pyrbr_009361690.2_cds_XP_009359965.1_1
ATGGCTGTAGATCTAGTTGGCTTCTCGAAGATTGATGACCGGACGGCCATGCAAGAAGCTGCCTCCGCTGGCTTGCAAAG
CATGGAGCACCTCATCCGCGCCCTATCCAATCACCCCCCATCCCAAACCCCACTCGATTGCCGGGAAATCACCGACTTCA
CCGTGACAAAGTTCAAGCAGCTAATCTCTGTTCTGAACCGGACCGGTCACGCGCGGTTCCGCCGTGGACCGGCCAATCCA
CCTTCCGACCCGGTCCACCCAAAACCTCAGACGACTTTGACTGTTTTTCAAACACCAAAGTCCGACAAAGATTCCTCCAC
TACTCTGTCCCCGCCGCTCTCCACTACGTCGTCGTTTCTATCCTCCATCACAATCGGTGACGGCAGCGTTTCCAACGGTA
AAGCCTTCTCATCGATTTCCGTGCCTCCGGCGCCGGCTTTCTCCGCTGGAAAACCCCCCCTTCCACAATCTCACCGGAAA
CGGTGTCACGACGGCGAAACAGCTAAAACATCATCGTCTGGCCACTGCCATTGCTCTAAAAGAAGGAAGTCTAAGGTTAA
GAGGACGATCAGAGTGCCGGCGGTTAGTTCGAAAATCGCCGATATACCGGCCGATGAGTTCACCTGGAGAAAGTACGGTC
AAAAGCCGATCAAGGGCTCGCCTTACCCGAGAGGGTATTATAAGTGCAGTACAGTGAGAGGCTGTCCGGCAAGGAAACAC
GTGGAGAGAGCTCAGGACGACCCCACTATGCTCGTCGTTACCTATGAGGCTGAGCACCATCACCCGCACCCTTCCCTCAC
AGCCGCAAATGTGGGCCTTGTTTTCCAATCTTCTAAGGAA
>Pyrbr_009369197.2_cds_XP_009367472.1_1
ATGGCCGTTGATTTCATGGGTTACAGAAACACCATCACCAGCAGCAGCACCAGCAGCTTCTCCGCCAAGTTGGAAGAGAA
CGCCGTGCAGGAAGCAGCTTCCGGCCTCGAGAGCGTCGAGAAACTTATTCGCTTGCTGTCCCAGGCACAGCAGAACCAGC
ACCAAGGGAAATATCCGTCGACGGCTATGGACATGGACTGCAGAGCCGTCGCGGACGTCGCTGTTTCCAAGTTCAAGAAG
GTCATTTCTCTTCTTGGTCGGACCCGGACCGGTCACGCCCGGTTCCGGCGAGCCCCTTTGACTTTGAGTTCCGGATCGTC
TTCTCAAACCCAAAACCAGAGCCAAGAGATCCTCGTCAAGCATGTTCCGTTACCGGAGTCCACTAAGGTTTACCATGCGA
CGCCGATCCAACAGATCCCGCCACCTCACCACCACCACCACGGTACGGTGCTTGAGAGCACTAAGGACTCATCTACCACT
ATAAATTTCTCGTATCCACCTACGACGTCGTTTATGTCGTCTTTAACCGGAGACTCCGATAGCAAGCAGCCAATGTCGTC
ATCGTCTTTTCAAATTACCAATTTGTCACAGGTTTCCTCAGCCGGAAAGCCGCCGCTGTCCTCCGCCTCGTTGAAGCGGA
AGTGCAGCTCCGAGAACTTGGGGTCTGGGAAGTGCGGTGCTGGATCCTCCGGCCGCTGCCATTGCAAGAAGAGAAAGCTG
AGACAGAAGAGGGTCGTGAGAGTCCCGGCTATAAGCTTGAAGTTGGCCGATATCCCACCTGACGATTACTCCTGGAGAAA
GTACGGACAAAAACCCATCAAAGGATCTCCACATCCAAGGGGATACTACAAATGCAGCAGTGTAAGAGGATGCCCGGCTC
GAAAACACGTAGAGAGAGCTCTGGACGATGCGGCAATGCTAGTGGTTACCTACGAAGGCGAGCACAATCACTCTCTCTCA
GTTGCAGAAACCTCCAATCTTATTCTAGAATCTTCT
>Pyrbr_009369690.2_cds_XP_009367965.1_1
ATGGATACAAGTACAGCCCTTGAAGCCTCACCTTCATCTTCACCGTCCTCCTCCTCCTCCTCCTCCTCCTCCACCACCTC
CTCCTCCTCACCCTACGATGTATTCATGAGCTTTAGCGAAGACACGCGCAAAACCTTCACGGACCACCTCTACTGGACAA
TGAAAGACGCCGGAATTGACTTCTTTATGGAGGAGAACGAATCAATAAGAAGAGGGGAAAATATATCAGACAAAGTGAAG
CAAATAATCGAAGGGTCTAAGGTTTCGGTCATCGTCTTCTCAAGTAGGTATGCGGATTCCATCTGGTGTCTTGAGGAGCT
AGTGCAGATCATGGAGTGCAGAGGAACAGTGAAGCAAATGGTTCTGCCAATATTCTACGATCTTAGTCCGTCAGATGTTA
TAGGTACTTTTGTACTAGCATTTCAGAAGCATAGAGAGCGCTTCCATGAAGATACAGATATACAAGAAAAGCTACGGCGG
TGGACAGGTGCTCTTACTGCAGCTGCAGGTTTGGCAGTCTGGACAGATGATCATACTGCAGCTGCAGATTTGACAGTCTG
GACAGATGCTCTTACTGCAGCTGCAGATTTGACAGTCTGGACAGATGCTCTTACTGATTTGACAGTCTGGACAGATGCTC
TTACTGCAGCTGCAGGTTTGACAGTCCGGGTTTTCAGAACTACTAATGGGTATGAAGGAATGTTTATCAGGGCAATTATT
GACGAGATCACTAAACTACTCCAAAGCCCGACTCCAATTGAAATAGCATTTACGGACAGCGCTAAGTCTCCCCTTTCTAC
GCTTCCGGGGAAGTTACCTGGCACGGGACCTGCTTCCGGCTCCGGCGAGTACCGTTGCTCCAACTCCAAGAGGAGGAAAA
AGCAGGTGAAGAAAACGATTCGGGTGCCGTTGATAAGTACCGGGGATATTCCAGCGGACGAGCACTCCTGGAGAAAGTAT
GGTCAGAAGCCGATCAAGGGCTCGCCTTACCCAAGGGGATATTACAGGTGCACTAAGGTCAGAGGGTGCCCGGCGAGGAA
ACACGTGGAACGAGCTCCGGATGATCCGAAGGTGCTGATCGTAACGTACGAGGGGGAGCACCGGCACCCGCCGGAGAAGG
TGGAGTTGGGGTTTGAGACAACG
>Pyrbr_009369691.2_cds_XP_009367966.1_1
ATGGATACAAGTACAGCCCTTGAAGCCTCACCTTCATCTTCACCGTCCTCCTCCTCCTCCTCCTCCTCCTCCACCACCTC
CTCCTCCTCACCCTACGATGTATTCATGAGCTTTAGCGAAGACACGCGCAAAACCTTCACGGACCACCTCTACTGGACAA
TGAAAGACGCCGGAATTGACTTCTTTATGGAGGAGAACGAATCAATAAGAAGAGGGGAAAATATATCAGACAAAGTGAAG
CAAATAATCGAAGGGTCTAAGGTTTCGGTCATCGTCTTCTCAAGTAGGTATGCGGATTCCATCTGGTGTCTTGAGGAGCT
AGTGCAGATCATGGAGTGCAGAGGAACAGTGAAGCAAATGGTTCTGCCAATATTCTACGATCTTAGTCCGTCAGATGTTA
TAGGTACTTTTGTACTAGCATTTCAGAAGCATAGAGAGCGCTTCCATGAAGATACAGATATACAAGAAAAGCTACGGCGG
TGGACAGGTGCTCTTACTGCAGCTGCAGGTTTGGCAGTCTGGACAGATGATCATACTGCAGCTGCAGATTTGACAGTCTG
GACAGATGCTCTTACTGCAGCTGCAGATTTGACAGTCTGGACAGATGCTCTTACTGATTTGACAGTCTGGACAGATGCTC
TTACTGCAGCTGCAGGTTTGACAGTCCGGGTTTTCAGAACTACTAATGGGTATGAAGGAATGTTTATCAGGGCAATTATT
GACGAGATCACTAAACTACTCCAAAGCCCGACTCCAATTGAAATAGCATTTACGGACAGCGCTAAGTCTCCCCTTTCTAC
GCTTCCGGGGAAGTTACCTGGCACGGGACCTGCTTCCGGCTCCGGCGAGTACCGTTGCTCCAACTCCAAGAGGAGGAAAA
AGCAGGTGAAGAAAACGATTCGGGTGCCGTTGATAAGTACCGGGGATATTCCAGCGGACGAGCACTCCTGGAGAAAGTAT
GGTCAGAAGCCGATCAAGGGCTCGCCTTACCCAAGGGGATATTACAGGTGCACTAAGGTCAGAGGGTGCCCGGCGAGGAA
ACACGTGGAACGAGCTCCGGATGATCCGAAGGTGCTGATCGTAACGTACGAGGGGGAGCACCGGCACCCGCCGGAGAAGG
TGGAGTTGGGGTTTGAGACAACG
>Pyrbr_009369692.2_cds_XP_009367967.1_1
ATGGATACAAGTACAGCCCTTGAAGCCTCACCTTCATCTTCACCGTCCTCCTCCTCCTCCTCCTCCTCCTCCACCACCTC
CTCCTCCTCACCCTACGATGTATTCATGAGCTTTAGCGAAGACACGCGCAAAACCTTCACGGACCACCTCTACTGGACAA
TGAAAGACGCCGGAATTGACTTCTTTATGGAGGAGAACGAATCAATAAGAAGAGGGGAAAATATATCAGACAAAGTGAAG
CAAATAATCGAAGGGTCTAAGGTTTCGGTCATCGTCTTCTCAAGTAGGTATGCGGATTCCATCTGGTGTCTTGAGGAGCT
AGTGCAGATCATGGAGTGCAGAGGAACAGTGAAGCAAATGGTTCTGCCAATATTCTACGATCTTAGTCCGTCAGATGTTA
TAGGTACTTTTGTACTAGCATTTCAGAAGCATAGAGAGCGCTTCCATGAAGATACAGATATACAAGAAAAGCTACGGCGG
TGGACAGGTGCTCTTACTGCAGCTGCAGGTTTGACAGTCCGGGTTTTCAGAACTACTAATGGGTATGAAGGAATGTTTAT
CAGGGCAATTATTGACGAGATCACTAAACTACTCCAAAGCCCGACTCCAATTGAAATAGCATTTACGGACAGCGCTAAGT
CTCCCCTTTCTACGCTTCCGGGGAAGTTACCTGGCACGGGACCTGCTTCCGGCTCCGGCGAGTACCGTTGCTCCAACTCC
AAGAGGAGGAAAAAGCAGGTGAAGAAAACGATTCGGGTGCCGTTGATAAGTACCGGGGATATTCCAGCGGACGAGCACTC
CTGGAGAAAGTATGGTCAGAAGCCGATCAAGGGCTCGCCTTACCCAAGGGGATATTACAGGTGCACTAAGGTCAGAGGGT
GCCCGGCGAGGAAACACGTGGAACGAGCTCCGGATGATCCGAAGGTGCTGATCGTAACGTACGAGGGGGAGCACCGGCAC
CCGCCGGAGAAGGTGGAGTTGGGGTTTGAGACAACG
>Pyrbr_009369694.2_cds_XP_009367969.2_1
ATGTTTATCAGGGCAATTATTGACGAGATCACTAAACTACTCCAAAGCCCGACTCCAATTGAAATAGCATTTACTGACAG
CGCTAAGTCTCCCATTTCTACGCTTCCGGGGAAGTTACCTGGCACGGGATCTACTTCCGGCTCCGGCGAGTACCATTGCT
CCAACTCCAAGAGGAGGAAAAAGCAGGTGAAGAAAACGATTCGGGTGCCGGCGATAAGTTCAAAAATGAAGGATATTCCA
GCGGACGAGTACACCTGGAGAAAGTACGGTCAGAAGCCGATCAAGGGCTCGCCTTACCCAATGGGATATTACAAGTGCAG
TAAGGCAAGAGGGTGCCCGGCGAGGAAACACGTGGACCAAGCTCCGGATGATCCGAAGGTGCTGATCGTAACGTACGAGG
GGGAGCACCGGCACGGGCCGGAGAAGGAGGAGTTGGTGTTGAGACAACGTGAG
>Pyrbr_009369722.2_cds_XP_009367997.1_1
ATGACGTTGGAGCTGATGAACTTCCCGAAGATGGAGGATCAGAAGGCCATACAGGAAGCGGCATCGCAAGGATTGCAGAG
CATGGAGCACCTGATCCGATTCCTCTCTTATCAGCAGCAACAGTCAAACAACCAATCGGCCCGCGTCGACTGTACGGACA
TCACCGATCACACCGTCTCCAAGTTCAAGAAGGTCATCTCCCTCCTCAATCGGACCGGCCACGCCCGTTTCCGACGCGGT
CCGGTTCAGCCGATTCAGCCGGTTCACTTCCCCACTTCTGACCCCTTGTCTTCACAAACACTCAACTTAGCTTCGGCTCT
AAATCTTACTCCGACTCCGGCGCCCGCTCCAGTGACTGTTCCGGCTATCGTCCCTCCGACTCCGATCGAGTCGTGTTTCG
TCCAATCCCAGCCACACAGCATGACGCTCGACTTCACGAGGCCCAACGCCTTCGCGTCGAACCCGAAGAGCGCGGAGATT
GAGTTCGCGAAGGAGAGCTTCAGTGTCTCGTCGAGCTCGTCGTTCATGTCGTCGGCGATCACCGGAGACGGCAGCGTTTC
GAACGGGAAGCTCGGATCGTCGATCTTCTTGGCACCCGCCCCGGCCGTTTCCGGTGCGAAGCCTCCCCTCTCCACGGCGC
CATTTAAGAAGAGGTGCCACGAGCACGACCAGTCCGACGACACGTCGTGTAAGTTTTCCGGCTCGGGATCTGCTTCCGGC
TCCGGCAAGTGCCATTGCTCCAAGAGAAGGAAAAATCGGGTGAAGAAAACGATTCGTGTGCCGGCGATAAGTTCAAAAAT
CGCGGATATTCCAGCGGACGAGTACTCCTGGAGAAAGTACGGTCAGAAGCCGATCAAGGGCTCGCCTTACCCAAGGGGAT
ATTACAAGTGCAGTACGGTAAGAGGGTGCCCGGCGAGGAAACACGTGGAGCGCGCTCCGGATGATCCGGCGATGCTGATC
GTAACGTACGAAGGGGAGCACCGGCATGCGCGGGAGAACGTGGGGTTGGTGTTTGAGTCAACG
>Pyrbr_018649004.1_cds_XP_018504520.1_1
ATGACGTTGGAGCTGATGAACTTCCCGAAGATGGAGGATCAGAAGGCCATACAGGAAGCGGCATCGCAAGGATTGCAGAG
CATGGAGCACCTGATCCGATTCCTCTCTTATCAGCAGCAACAGTCAAACAACCAATCGGCCCGCGTCGACTGTACGGACA
TCACCGATCACACCGTCTCCAAGTTCAAGAAGGTCATCTCCCTCCTCAATCGGACCGGCCACGCCCGTTTCCGACGCGGT
CCGGTTCAGCCGATTCAGCCGGTTCACTTCCCCACTTCTGACCCCTTGTCTTCACAAACACTCAACTTAGCTTCGGCTCT
AAATCTTACTCCGACTCCGGCGCCCGCTCCAGTGACTGTTCCGGCTATCGTCCCTCCGACTCCGATCGAGTCGTGTTTCG
TCCAATCCCAGCCACACAGCATGACGCTCGACTTCACGAGGCCCAACGCCTTCGCGTCGAACCCGAAGAGCGCGGAGATT
GAGTTCGCGAAGGAGAGCTTCAGTGTCTCGTCGAGCTCGTCGTTCATGTCGTCGGCGATCACCGGAGACGGCAGCGTTTC
GAACGGGAAGCTCGGATCGTCGATCTTCTTGGCACCCGCCCCGGCCGTTTCCGGTGCGAAGCCTCCCCTCTCCACGGCGC
CATTTAAGAAGAGGTGCCACGAGCACGACCAGTCCGACGACACGTCGTGTAAGTTTTCCGGCTCGATCCCCGGAGACGGC
AGCGTTTCGAACGGGAAGCTCGGATCGTCGATCTTCTTGGCACCCGCCCCGGCCGTTTCCGGTGCGAAGCCTCCCCTCTC
CACGGCGCCATTTAAGAAGAGGTGCCACGAGCACGACCAGTCCGACGACACGTCGTGTAAGTTTTCCGGCTCGGGATCTG
CTTCCGGCTCCGGCAAGTGCCATTGCTCCAAGAGAAGGAAAAATCGGGTGAAGAAAACGATTCGTGTGCCGGCGATAAGT
TCAAAAATCGCGGATATTCCAGCGGACGAGTACTCCTGGAGAAAGTACGGTCAGAAGCCGATCAAGGGCTCGCCTTACCC
AAGGGGATATTACAAGTGCAGTACGGTAAGAGGGTGCCCGGCGAGGAAACACGTGGAGCGCGCTCCGGATGATCCGGCGA
TGCTGATCGTAACGTACGAAGGGGAGCACCGGCATGCGCGGGAGAACGTGGGGTTGGTGTTTGAGTCAACG
>Pyrbr_018650980.1_cds_XP_018506496.1_1
ATGGCCGTTGATTTCATGGGTTACAGAAACACCAGCAGCAACAGCAGCTTCTCCGCCAAGTTGGAAGAAAACGCCGTGCA
GGAAGCGGCTTCCGGCCTCCAGAGCGTTGAGAAGCTTATTCGGTTGCTGTCGCAGGCGCAGCAGAACCAGCACCAAGACA
AATATCCGTCGACGGCTATGGACATGGATTGCAGAGCCGTCGCCGACGTCGCCGTTTCCAAGTTCAAGAAGGTCATTTCT
CTTCTGGGTCGGACCCGGACCGGCCACGCCCGGTTCCGGCGAGCCCCTTTGACTTTGACTCCCGGGTCGTCTTTCCAACC
CCAATACCAGAGCCATAGCCAAGACATCGTCGTCAAGCAAGCTCCTTTAGAGTCCACAGAAGTTTACCATGCGACGCCGA
TCCAGCAGATCCCGCCTCCTCATCACCATCACCACAGTATGGTGCTCGAGAGCACTATGGACTCCTCTAACACTATAAAT
TTCTCGTATTCAGCTGCGACGTCGTTTATGTCGTCGTTGACCGGCGACTCCGACAGCAAGCAACCAATGTCGTCTTCGGC
TTTTCAAATTACCAATTTGTCCCAGGTTTCCTCAGCCGGAAAGCCGCCGCTTTCCTCCACCTCGCTGAAGCGGAAGTGCG
GCTCCGAGAACTTGGGCTCTGGGAAGTGCGGTGTTGGATCCTCCGGCCGCTGCCATTGCTCTAAGAAGAGAAAGCTGAGA
CAGAAGAGGGTTGTAAGAGTTCCAGCTATAAGCTTGAAGATGGCGGATATCCCACCCGACGATTACTCCTGGAGAAAGTA
CGGACAGAAACCCATCAAGGGATCTCCACATCCAAGGGGATACTACAAATGCAGCAGCGTAAGAGGATGCCCGGCTCGAA
AACACGTAGAGAGAGCTCTGGACGATCCGGCAATGCTAGTGGTTACCTACGAAGGTGACCACAATCACTCTCTCTCAGTT
GCAGAGACCTCCAATCTCATTCTAGAATCTTCT
>Pyrco_BartlettDH_WRKY9.Chr13
ATGGCTATAGATCGATCTGGCTTCTCCAAGATTGACGATCGGACTGCCGTGCAAGAAGCTGCCTCCGCCGGCCTGCAAAG
CATGCAGCACCTCATCCGCACCCTGTCCAATCAAACCCCGTCCCACACTCCACTCGATTGCCGGGAAATCACCGACTTCA
CCGTCACCAAGTTCAAGCACCTAATCTCCGTCTTGAACCGGACCGGTCACGCCCGGTTCCGCCGCGGACCGGCCAAACCA
GCTTCAGATTCGGTCCATCCGAAACCTCAGACTACTTTGACTGCTTTTCAAACCCCAAAATCGGACAAGGACAACTCCAC
TACTGTGTCCCCGCCGGTCTCCACTACGTCGTCGTTTTTTTCCTCAAACACAATCGGAGACGGCAGCGTTTCCAACGGTA
AACCCTTCTCATCGATTTCTGTGCCTACGCCTCCGGCTTTCTCCGCCGGAAAACCGCCCCTTCCACAGTCTCACCGGAAA
CGGTGTCACGAGGGCGAACCCGCTAAAACGTCGTCGTCGTCGGGCCACTGCCATTGTTCTAAAAGAAGGAAGTGTAAGGT
TAAGAGGACGATTAGAGTGCCGGCGATTAGCTCGAAAACCGCCGATATACCTGCGGACGAGTTCACCTGGAGAAAGTATG
GTCAAAAGCCGATCAAGGGCTCACCTTACCCGAGGTGCAGTACAGTGAGAGGGTGTCCAGCAAGGAAACACGTGGAGAGA
GCACAGGACGACCCCAAGATGCTCGTCGTTACCTACGAAGCTGAGCACCGTCACCCGCACCCTTGCCCTTCCCTCACAGC
CGCTAATGTGGGCCCTGTTTTCCAGTCTTCC
>Pyrco_BartlettDH_WRKY9.Chr15_2
ATGGCCCTGGAACTAATGATGGGATTGATTGACAGTTTTGCAGCGAAGAGGGAGGAGAATGCCGTGAAGGAGGCGGCCTC
CGCCGGAATCCAGAGCGTCGAGAAGTTTATCAGCTTGATTTCGCAACACCATCACCAGTCGGTGTCGTCGAACACGGAAG
ATGAAACGGAGTATAAAGAGGTGGCGGACATGGCAGTGACCAAGTTCAGGAAGGTCATTTCGTTGTTGGACAAAGGAAGA
ATCGGCCACGCTCGGTTCCGGAAAGCTCCGGTAACCCAAATTCCGACACCTTCAATTTCAGAACCCCATGATCAAGAAAC
AGAGCAACCTTCTGTTTTCAGAGCAGAACAATCTTCTGCTTTCAAGGTTTACTGTCCGACGCCGGTTGTTCGCCTTCCGC
CCCTGCCGCAAAATCCTCATCTAAAAACTACTCCGGTTGCGCTGAAAAAAGGTATTGGGTGCGCTGAGAGAAAGATGTTT
GCTGCTGCTGCTACCATCAGCTTCTCGCCTTCGGCACCCAAAACTGCCGCGAATTCATTCATTTCTTCTTTAACTGCTGG
GGATGCTGCTGAGCAATCGATCTCTTCTGGGTTTCAATTCACAAACATGTCGCAGTCGTCTTCCGGTAGGCCGCCGCTGT
CTTCGTCGTCGTTGAAGAGGAAGTGCAGCTCCGTCGACAATGTTTCTCGTCTCCGGTGCGGCTCTACTACTGGGCGTTGC
CACTGTTCGAAGACAAGGGTTCCTGCAATTAGTATGAAATTGGCTGATATTCCACCTGATGATTATTCTTGGAGAAAGTA
CGGTCAAAAACCCATCAAGGGTTCCCCTTATCCAAGAGGGTATTACAAGTGTAGCAGCGAGAGAGGTTGCCTTGCACGCA
AGCACGTGGAGCGCGCTGTAGACGATCCCACCATGCTGATCGTGACCTACGAAGGCGATCACAATCACTCCCTCAGCGTC
ACCGATCCAACGGCCACCCTCATCCTCGAATCGTCT
>Pyrco_BartlettDH_WRKY9.Chr15_3
ATGGCCGTTGATTTCATGGGTTACAGAAACAGCAGCAACAGCAGCTTCTCCGTCAAGTTGGAAGAAAACGCCGTGCAGGA
AGCGGCTTCCGGCCTCGAGAGCGTCGAGAAGCTTATTCGGTTGCTGTCGCAGGCGCAGCAGAACCGGCACCAAGAGAAAT
ATCCGTCGACGGCTATGGACATGGATTGCAGAGCCGTCGCCGACGTCGCCGTTTCCAAGTTCAAGAAGGTCATTTCTCTT
CTGGGTCGGACCCGGACCGGCCACGCCCGGTTCCGGCGAGCCCCTTTGACTTTGACTTCCGGGTCGTCTTTCCAACCCCA
ATACCAGAGCCATAGCCAAGACATCGTCGTCAAGCAAGCTCCTTTAGAGTCCACCGAAGTTTACCATGCGACGCCGATCC
AGCAGATCCCGCCTCCTCATCACCATCACCACAGTATGGTGCTCGAGAGCACTATGGACTCCTCTAACACTATAAATTTC
TCGTATTCAGCTGCGACGTCGTTTATGTCGTCGTTGACCGGCGACTCCGACAGCAAGCAACCAATGTCGTCTTCGGCTTT
TCAAATTACCAATTTGTCCCAGGTTTCCTCAGCCGGAAAGCCACCGCTTTCCTCCACCTCGCTGAAGCGGAAGTGCGGCT
CCGAGAACTTGGTTTCTGGGAAGTGCGGTGTTGGATCCTCCGGCCGCTGCCATTGCTCTAAGAAGAGAAAGCTGAGACAG
AAGAGGGTTGTAAGAGTTCCAGCTATAAGCTTGAAGATGGCGGATATCCCACCCGACGATTACTCCTGGAGAAAGTACGG
ACAGAAACCCATCAAGGGATCTCCACATCCAAGGGGATACTACAAATGCAGCAGCGTAAGAGGATGCCCGGCTCGAAAAC
ACGTAGAGAGAGCTCTGGACGATCCGGCAATGCTAGTGGTTACCTACGAAGGTGACCACAATCACTCTCTCTCAGTTGCA
GAGACCTCCAATCTCATTCTAGAATCTTCT
>Pyrco_BartlettDH_WRKY9.Chr16
ATGGCTGTAGATCTAGTTGGCTTCTCCAAGATTGATGATCGGGCGGCCATGCAAGAAGCTGCCTCCGCTGGCTTGCAAAG
CATGGAGCACCTCATCCGCGCCCTATCCAATCACCCCCCGTCCCAAACCCCACTCGATTGCCGGGAAATCACCGACTTCA
CCGTGACAAAGTTCAAGCAGCTAATCTCTGTTCTGAACCGGACCGGTCACGCGCGGTTCCGCCGTGGACCGGCCAATCCA
CCTTCCGACCCGGTCCACCCAAAACCTCAGACGACTTTGACTGTTTTTCAAACACCAAAGTCCGATAAAGATTCCTCCAC
TACTCTGTCCCCGCCGCTATCCACTACGTCGTCGTTTCTATCCTCCATCACAATCGGTGACGGCAGCGTTTCCAACGGTA
AAGCCTTCTCATCGATTTCCGTGCCTCCGGCGCCGGCTTTCTCCGCTGGAAAACCCCCCCTTCCACAATCTCACCGGAAA
CGGTGTCACGACGGCGAAACAGCTAAAACATCATCGTCTGGCCACTGCCATTGCTCTAAAAGAAGGAAGTCTAAGGTTAA
GAGGACGATCAGAGTGCCGGCGGTTAGTTCGAAAATCGCCGATATACCGGCCGATGAGTTCACCTGGAGAAAGTACGGTC
AAAAGCCGATCAAGGGCTCGCCTTACCCGAGAGGGTATTATAAGTGCAGTACAGTGAGAGGCTGTCCGGCGAGGAAACAC
GTGGAGAGAGCTCAGGACGACCCCACTATGCTCGTCGTTACCTACGAGGCTGAGCACCATCACCCGCACCCTTCCCTCAC
AGCCGCAAATGTGGGCCTTGTTTTCCAATCTTCCAAG
>Pyrco_BartlettDH_WRKY9.Chr2
ATGGCCGTTGATTTCATGGGTTACAGAAACAGCAGCACCAGCAGCTTCTCCGCCAAGTCGGAAGAGAACGCCGTGCAGGA
AGCAGCTTCCGGCCTCGAGAGCGTCGAGAAGCTTATTCGCTTGCTGTCCCAGGCACAGCAGAACCAGCACCAAGGGAAAT
ATCCGTCGACGGCTATGGACATGGACTGCAGAGCCGTCGCGGACGTCGCTGTTTCCAAGTTCAAGAAGGTCATTTCTCTT
CTTGGTCGGACCCGGACCGGTCACGCCCGGTTCCGGCGAGCCCCTTTGACTTTGAGCTCCGGATCGTCTTCTCAAACCCA
AAACCAGAGCCAAGAGATCCTCGTCAAGCATGTTCCGTTAGAGTCCACTAAGGTTTACCATGCGACGCCGATCCAGCAGA
TCCCGCCACCTCACCACCACCACCACGGTACGGTGCTTGAGAGCACTAAGGACTCATCTACCACTATAAATTTCTCGTAT
CCACCTACGACGTCGTTTATGTCGTCTTTAACCGGAGACTCCGATAGCAAGCAGCCAATGTCGTCATCGTCTTTTCAAAT
TACCAATATGTCACAGGTTTCCTCAGCCGGAAAGCCGCCGCTTTCCTCCGCCTCGTTGAAGCGGAAGTGCAGCTCCGAGA
ACTTGGGGTCTGGGAAGTGCGGTGCTGGGTCCTCCGGCCGCTGCCATTGCAAGAAGAGAAAGCTGAGACAGAAGAGGGTC
GTGAGAGTCCCGGCTATAAGTTTGAAGTTGGCCGATATCCCACCTGACGATTACTCCTGGAGAAAGTACGGACAAAAACC
CATCAAAGGATCTCCACATCCAAGGGGATACTACAAATGCAGCAGTGTAAGAGGATGCCCGGCTCGAAAACACGTAGAGA
GAGCTCTGGACGATGCGGCAATGCTAGTGGTTACCTACGAAGGCGAGCACAATCACTCTCTCTCAGTTGCAGAAACCTCC
AATCTTATTCTAGAATCTTCT
>Pyrco_BartlettDH_new_WRKY9.Chr15_1
ATGACGTTGGAGCTGATGAACTTCCCGAAGATGGAGGATCAGAAGGCCATACAGGAAGCGGCATCGCAAGGATTGCAGAG
CATGGAGCACCTGATCCGATTCCTCTCTTATCAGCAGCAACAGTCAAACAACCAATCGGCCCGCGTCGACTGTACGGACA
TCACCGATCACACCGTCTCCAAGTTCAAGAAGGTCATCTCCCTCCTCAATCGGACCGGCCACGCCCGGTTCCGACGCGGT
CCGGTTCAGCCGATTCAGCCGGTTCACTTCCCCACTTCTGACCCCTTGTCTTCACAAACACTCAACTTAGCTTCGGCTCT
AAATCTTCCTCCGACTCCGGCGCCCGCTCCAGTGACTGTTCCGGCTATCGTCCCTCCGACTCCGATCGAGTCGAGTTTCG
TCCAATCCCAGCCACACAGCATGACGCTCGACTTCACGAGGCCCAACGCCTTCGCGTCGAACCCGAAGAGCGCGGAGATT
GAGTTCGCGAAGGAGAGCTTCAGTGTCTCGTCGAGCTCGTCGTTCATGTCGTCGGCGATCACCGGAGACGGCAGCGTTTC
AAACGGGAAGCTCGGATCGTCGATCTTCTTGGCCCCCGCCCCGGCCGTTTCCGGTGCGAAGCCTCCCCTCTCCACGGCGC
CATTTAAGAAGAGGTGCCACGAGCACGACCACTCCGACGACACGTCGTGCAAGTTTTCCGGCTCGGGATCTGCTTCCGGC
TCCGGCAACTGCCATTGCTCCAAGAGAAGGAAAAATCGGGTGAAGAAAACGATTCGTGTGCCGGCGATAAGTTCAAAAAT
CGCGGATATTCCAGCGGACGAGTACTCCTGGAGAAAGTACGGTCAGAAGCCGATCAAGGGCTCACCTTACCCAAGGGGAT
ATTACAAGTGCAGTACGGTAAGAGGGTGCCCGGCGAGGAAACACGTGGAGCGCGCTCCGGATGATCCGGCGATGCTGATC
GTAACGTACGAAGGGGAGCACCGGCATGCGCGGGAGAACGTGGGGTTGGTGTTTGAGTCAACG
>Pyrco_BartlettDH_new_WRKY9.Chr8_1
ATGACGGTGGAGCTGATGAACTTCCCGAAGATGGAGGATCAGAAGGCCATCCAGGAAGCCGCATCGCAAGGATTGCAGAG
CATGGAGCACCTGATCCGGTTCCTCTCCCACCAGCAGCAACATCCAAACAACCAATCGGCCCGCCTGGACTGTACGGATA
TCACCGATCACACCGTCTCCAAGTTCAAAAAGGTCATCTCCCTCCTCAATCGGACCGGCCATGCCCGGTTCCGACGCGGT
CCGGCTCAACCGGTTCAGCCCGTCCACTTCTGTTCTTCTCACCCCCCACCTTCACAAACACTGAGCTTAGCTCCGGCTCT
AAATCTTTCTCCGACTCTAAATCTTACTCCGACTCCGGCGCCGGTTCCGTCGAGTTTCGGCCAATCGCAGCCGCACAGCA
TGACGCTCGACTTCACGAGGCCTAATGCCTTCGCCTCGAACCCAAAGAGCGCGGAGATTGAATTCGCAAAGGATAACTTC
AGCGTCTCGTCAGGCTCGTCGTTCATGTCGTCGGCGATCACCGGAGATGGCAGCGTTTCGAACGGGAAGCTGGGATCGTC
GATCTTCTTGGCTCCCGCTCCGGCCGTGTCCGGCGCGAAGCCTCCTCTCTCAACGGCGCCGTTTAAGAAGAGGTGTCACG
AGCACGACCACTCCGACGACACGTCGTGCAAGTTTTCCGCCTCAGGATCTGCTTCCGGTTCCGGCAAGTGCCATTGCTCC
AAGAGAAGGAAAAATCGGGTGAAGAAAACGATTCGCGTGCCGGCGATTAGTTCAAAAATCGCCGATATTCCACCGGACGA
GTACTCCTGGAGAAAGTACGGTCAGAAGCCGATCAAGGGCTCGCCTTACCCAAGGGGATATTACAAGTGCAGTACGGTGA
GGGGGTGCCCGGCGAGGAAACACGTGGAGCGGGCTCCGGATGATCCGGCGATGCTGATCGTAACGTACGAAGGGGAGCAC
CGTCACGCGCCGGAGAGCGTG
>Pyrco_BartlettDH_new_WRKY9.Chr8_2
ATGGGCGTGGAACTAATGATGGGATTGGTTGACAGTTTTGCAGCGAGGATGGAGGAGAATGCGGTGAAGGAGGCGGCCTC
CGCCGGAATCCAGAGCGTCGAGAAGTTCATTAGCCTGATTTCGGAACACCACCAATCAACGTCGTCGAACTCGGAAGCTG
GTACGGAGTATAAAGCCGTGGCGGACATGGCCGTGACCAAGTTCAGAAAGGTCATTTCGTTGTTGGACAAGGGATGTACC
GGCCACGCCCGGTTTCGGAAAGCTCCGGTGCCTCTATCTCCGCCTCCCCTGCAGCTGGTGCCTCCGAAGACGATAACCCA
AATTCTGAGACCTTCAATTTCAGAACCCCATGATCAAACAACAGAGCAACCCTCTGTTTTCAGAACAGAACAATCTTCTG
CCTTTAAGGTTTATTGTCCGAAGCCGGTGGTTCGCCTGCCGCCGCTGCCGCAAAATCCCCATTTGAAAACCAGTCCGGTT
GTGCTGACAAAAGATATTGGGTGCTCTGAGAGAAAGATGGATTCTGCTGCTGCCGCCACCATCAACTTCTCGCCTTTGGC
GCCCATTTCTGCCGCGAATTCGTTCATTTCGTCTTTAACTACTGGGGATCCCGCTGAGCAATCGATCTCTTCTGGGTTTC
AATTTACAAATATGTCACAGTCGTCTTCGGGTAGGCCGCCTCTGTCTTCGTCGTCGTTGAAGAGGAAGTGCAGCTCCGTC
GACAATGTTTCTCGTCTCCGGTGCGGATCTACTACCGGGCGCTGCCACTGCTCTAAGAAAAGGGTTCCTGCAATTAGCAT
GAAACTGGCTGATATTCCACCTGATGATTATTCTTGGAGAAAGTACGGTCAAAAACCCATCAAGGGTTCCCCTCATCCAA
GAGGGTATTACAAGTGTAGCAGCCAGAGAGGTTGCCTTGCACGCAAGCACGTGGAGCGCGCTGTAGACGATCCCACCATG
CTGATCGTGACCTACGAAGGCGATCACAATCACTCCCTCGGCGTCACCGATCCAACGGCCACCCTCGTCCTCGAATCCTC
T
>Pyrco_Bartlett_003810.1
ATGACGTTGGAGCTGATGAACTTCCCGAAGATGGAGGATCAGAAGGCCATACAGGAAGCGGCATCGCAAGGATTGCAGAG
CATGGAGCACCTGATCCGATTCCTCTCTTATCAGCAGCAACAGTCAAACAACCAATCGGCCCGCGTCGACTGTACGGACA
TCACCGATCACACCGTCTCCAAGTTCAAGAAGGTCATCTCCCTCCTCAATCGGACCGGCCACGCCCGGTTCCGACGCGGT
CCGGTTCAGCCGATTCAGCCGGTTCACTTCCCCACTTCTGACCCCTTGTCTTCACAAACACTCAACTTAGCTTCGGCTCT
AAATCTTACTCCGACTCCGGCGCCCGCTCCAGTGACTGTTCCGGCTATCGTCCCTCCGACTCCGATCGAGTCGAGTTTCG
TCCAATCCCAGCCACACAGCATGACGCTCGACTTCACGAGGCCCAACGCCTTCGCGTCGAACCCGAAGAGCGCGGAGATT
GAGTTCGCGAAGGAGAGCTTCAGTGTCTCGTCAAGCTCGTCGTTCATGTCGTCGGCGATCACCGGAGACGGCAGCGTTTC
GAACGGGAAGCTCGGATCGTCGATCTTCTTGGCCCCCGCCCCGGCCGTTTCCGGTGCGAAGCCTCCCCTCTCCACGGCGC
CATTTAAGAAGAGGTGCCACGAGCACGACCACTCCGACGACACGTCGTGCAAGTTTTCCGGCTCGGGATCTGCTTCCGGC
TCCGGCAACTGCCATTGCTCCAAGAGAAGGAAAAATCGGGTGAAGAAAACGATTCGTGTGCCGGCGATAAGTTCAAAAAT
CGCGGATATTCCAGCGGACGAGTACTCCTGGAGAAAGTACGGTCAGAAGCCGATCAAGGGCTCACCTTACCCAAGGGGAT
ATTACAAGTGCAGTACGGTAAGAGGGTGCCCGGCGAGGAAACACGTGGAGCGCGCTCCGGATGATCCGGCGATGCTGATC
GTAACGTACGAAGGGGAGCACCGGCATGCGCGGGAGAACGTGGGGTTGGTGTTTGAGTCAACG
>Pyrco_Bartlett_005850.1
ATGGCCGTTGATTTCATGGGTTACAGAAACACCAGCAGCAACAGCAGCTTCTCCGTCAAGTTGGAAGAAAACGCCGTGCA
GGAAGCGGCTTCCGGCCTCGAGAGCGTCGAGAAGCTTATTCGGTTGCTGTCGCAGGCGCAGCAGAACCGGCACCAAGAGA
AATATCCGTCGACGGCTATGGACATGGATTGCAGAGCCGTCGCCGACGTCGCCGTTTCCAAGTTCAAGAAGGTCATTTCT
CTTCTGGGTCGGACCCGGACCGGCCACGCCCGGTTCCGGCGAGCCCCTTTGACTTTGACTTCCGGGTCGTCTTTCCAACC
CCAATACCAGAGCCATAGCCAAGACATCGTCGTCAAGCAAGCTCCTTTAGAGTCCACCGAAGTTTACCATGCGACGCCGA
TCCAGCAGATCCCGCCTCCTCATCACCATCACCACAGTATGGTGCTCGAGAGCACTATGGACTCCTCTAACACTATAAAT
TTCTCGTATTCAGCTGCGACGTCGTTTATGTCGTCGTTGACCGGCGACTCCGACAGCAAGCAACCAATGTCGTCTTCGGC
TTTTCAAATTACCAATTTGTCCCAGGTTTCCTCAGCCGGAAAGCCGCCGCTTTCCTCCACCTCGCTGAAGCGGAAGTGCG
GCTCCGAGAACTTGGGCTCTGGGAAGTGCGGTGTTGGATCCTCCGGCCGCTGCCATTGCTCTAAGAAGAGAAAGCTGAGA
CAGAAGAGGGTTGTAAGAGTTCCAGCTATAAGCTTGAAGATGGCGGATATCCCACCCGACGATTACTCCTGGAGAAAGTA
CGGACAGAAACCCATCAAGGGATCTCCACATCCAAGGGGATACTACAAATGCAGCAGCGTAAGAGGATGCCCGGCTCGAA
AACACGTAGAGAGAGCTCTGGACGATCCGGCAATGCTAGTGGTTACCTACGAAGTGGTCTACGTGCGTTACTTCCTTATG
GATCTTCCTTCGTTGGGAAGCCTTCGATTGCCCCCGGTGATGACTTATGGGTCTGTGCTACCCTTCTTATGTCCTGCTCG
TTCGTATCATGGCTGCGGTACACGCTGTTTGTTCTTGGCTGACGAGTTAGCTGCTCATGGTTACGCTTGGCGTAGATTGC
CAATTGATATTGAGTTTGAGCGTTTCTACTTCCTTTTAGATTTGATTTTGTTGGGTGATGGCACCTTGGTTGTCTCTAGT
GGTAGTTCGCAGGTTTATGCTGCTTTTTCGGCTGGCTACGTTACACATCATTTGTCTTTAGCTAATGAGCAGGTTGATCG
TGGTTGTGCTAGGCATTGGGTGCCATTTGAACTTGAGCTTGAGAATTCTCGAGTTTCTTTATGTTTCTATGTTGCCTGCT
CCGATATAAGGTGGAAGGAACTCCATGCAAGCTATGTCGAGAATGAACACTGTGCTGGAGTCGGGCCT
>Pyrco_Bartlett_005862.1
ATGGCCCTGGAACTAATGATGGGATTGATTGACAGTTTTGCAGCGAAGAGGGAGGAGAATGCCGTGAAGGAGGCGGCCTC
CGCCGGAATCCAGAGCGTCGAGAAGTTTATCAGCTTAATTTCGCAACACCATCACCAGTCGGTGTCGTCGAACACGGAAG
ATGAAACGGAGTATAAAGAGGTGGCGGACATGGCAGTGACCAAGTTCAGGAAGGTCATTTCGTTGTTGGACAAAGGAAGA
ATCGGCCACGCTCGGTTCCGGAAAGCTCCGGTAACCCAAATTCCGACACCTTCAATTTCAGAACCCCATGATCAAGAAAC
AGAGCAACCTTCTGTTTTCAGAGCAGAACAATCTTCTGCTTTCAAGGTTTACTGTCCGACGCCGGTTGTTCGCCTGCCGC
CCCTGCCGCAAAATCCTCATCTAAAAACTACTCCGGTTGCGCTGAAAAAAGGTATTGGGTGCGCTGAGAGAAAGATGGAT
TCTCCTGCTGCTGCTACCATCAGCTTCTCGCCTTCGGCACCCAAAACTGCCGCGAATTCATTCATTTCTTCTTTAACTGC
TGGGGATGCTGCTGAGCAATCGATCTCTTCTGGGTTTCAATTCACAAACATGTCGCAGTCGTCTTCCGGTAGGCCGCCGC
TGTCTTCGTCGTCGTTGAAGAGGAAGTGCAGCTCTTCCGACAATGTTTCTCGTCTCCGGTGCGGCTCTACTACTGGGCGT
TGCCACTGTTCGAAGACAAGGAAACTTAAAGTGAAAAGAGTGATTAGGGTTCCTGCAATTAGTATGAAATTGGCTGATAT
TCCACCTGATGATTATTCTTGGAGAAAGTACGGTCAAAAACCCATCAAGGGTTCCCCTTATCCAAGAGGGTATTACAAGT
GTAGCAGCGAGAGAGGTTGCCTTGCACGCAAGCACGTGGAGCGCGCTGTAGACGATCCCACCATGCTGATCGTGACCTAC
GAAGGCGATCACAATCACTCCCTCAGCGTCACCGATCCAACGGCCACCCTCATCCTCGAATCGTCT
>Pyrco_Bartlett_006427.1
ATGCTGCTGCAGTTGTTCTTTGAAGGAACAAAGCAAAATGAACAGGATGGTGATTCTACAAAAAGTGAATGTATTTCAGC
TCCTGAAGGTGGAGACCCGCCAGGTAGCCAATGCCTGGAAAGTGGGCTGATAGAACATGAAAGGAAAAAGGCCCGTCTTG
GCCTTTGCAAATCAAAGAATAAGATAGAGCTTATCTTGCCTCGCCGTGCTTCAAAGCGACTAGCTGGAGTTGAAGTTGGT
CCAGTCCCAGAACTGAAAACAAGTACTCGAGCATGTCGAGTTGCAATTAAACAGTCAAGGGAGGGAGTATGCCATACAAC
TGAAAGTTCTTACCCTGAGGGTAGCGCCATTCTTGAACTTCGAAGGTTAAGGCTGCTGAAGCTCGGGTCTTGCTCACCCC
CCCCCCCACCTTCACAAACAATGAGCTTAGCTCCGGCTCTAAATCTTACTCCGACTCTGGCGCCGGTTCCGGTAACTGCT
CCTGCGGTTGTTCAGCAGACTTCGATCGAATTGAGTTTCGGCCAATCGCAGCCACACAGCATGACGCTCGACTTCACGAG
GCCTAATGCCTTCGCCTCGAACCCAAAGAGCGCGGAGATTGAATTCGCAAAGGATAAGTTCAGCGTCTCGCCAGGCTCGT
CGTTCATGTCGTCGGCGATCACAGGAGATGGCAGCGTTTCGAACGGGAAGCTGGGATCGTCGATCTTCTTGTCTCCCGCT
CCGGCCGTGTCCGGCGCGAAGCCTCCTCTTCCAACGGCGCCGTTTAAGAAGAGGTCTCAAGCACCTCCAGCACAAAAGCC
TCCTGCAAATCCTGCAGTTTATGGGCAAACCGCTCAGTCACCCAGCACTCCAGGAGGCTATGGTCAGTCAGCACCTGTGC
AGCCAGGATACCCGCATTCTCAGCCTCCGGCTTCTGCACTTCCGCCATGGCTGCTGCCTGTGAATGTGATTAACAAAAAC
AAAGTTTGTCAACTCACATCTGCTTGCCTCTGCTGCTGCCTT
>Pyrco_Bartlett_012049.1
ATGGCCGTTGATTTCATGGGTTACAGAAACACCATCACCAGCAGCAGCACCAGCAGCTTCTCCGCCAAGTCGGAAGAGAA
CGCCGTGCAGGAAGCAGCTTCCGGCCTCGAGAGCGTCGAGAAGCTTATTCGCTTGCTGTCCCAGGCACAGCAGAACCAGC
ACCAAGGGAAATATCCGTCGACGGCTATGGACATGGACTGCAGAGCCGTCGCGGACGTCGCTGTTTCCAAGTTCAAGAAG
GTCATTTCTCTTCTTGGTCGGACCCGGACTGGTCACGCCCGGTTCCGGCGAGCCCCTTTGACTCTGAGTTCCGGATCGAC
TTCTCAAACCCAAAACCAGAGCCAAGAGATCCTCGTCAAGCATGTTCCGTTACCGGAGTCCACTAAGGTTTACCATGCGA
CGCCGATCCAGCAGATCCCGCCACCTCACCACCACCATCACGGTACGGTGCTTGAGAGCACTAAGGACTCATCTACCACT
ATAAATTTCTCGTATCCACCTACGACGTCGTTTATGTCATCTTTAACCGGAGACTCCGATAGCAAGCAGCCAATGTCGTC
ATCGTCTTTTCAAATTACCAATTTGTCACAGGTTTCCTCAGCCGGAAAGCCGCCGCTTTCCTCCGCCTCGTTGAAGCGGA
AGTGCAGCTCCGAGAACTTGGGGTCTGGGAAGTGCGGTGCTGGGTCCTCCGGCCGCTGCCATTGCAAGAAGAGAAAGCTG
AGACAGAAGAGGGTCGTGAGAGTCCCGGCTATAAGTTTGAAGTTGGCCGATATCCCACCTGACGATTACTCCTGGAGAAA
GTACGGACAAAAACCCATCAAAGGATCTCCACATCCAAGGGGATACTACAAATGCAGCAGTGTAAGAGGATGCCCGGCTC
GAAAACACGTAGAGAGAGCTCTGGACGATGCGGCAATGCTAGTGGTTACCTACGAAGGCGAGCACAATCACTCTCTCTCA
GTTGCAGAAACCTCCAATCTTATTCTAGAATCTTCT
>Pyrco_Bartlett_014225.1
ATGGACCCGGAAAAAGCAGGTGAAGAAAAAGATTCGGGTGCCGGCGATAAGTTCAAAAATCAAGGATATTCCAGCGGACG
AGCACACCTGGAGAAAGTACGGGGATATTACAAGTGCAGTAAGGTAAGAGGGTGCCCGGCGAGGAAACACGTGGACCGAG
CTCCCGATGATCCGAAGGTGCTGATCGTAACGTACGAGGGGGAGCACCGGCACCCGCCGGAGAAGGTGGAGTTGGTGTTT
GAGACAACAACTTCCATCAAGTTGACAGGAGAACTATACTGTGGGAAATCCGAGAATGCTAAGGAGCGGCAGATCAACTC
TATGCTTGTTGAGAAAGACGATCAACAGAAGGCAGATGAGTCAAGTCTCATAGATTATAATCTA
>Pyrco_Bartlett_014491.1
ATGGCTATAGATCTAGTTGGCTTCTCCAAGACTGACGATCGGACTGCCGCGCAAGAAGCTGCCTCCGCCGGCTTGCAAAG
CATGCAGCACCTCATCCGCACCCTGTCCAATCAAAACCCGTCCCACACTCCACTCGATTGCCGGGAAATCACCGACGTCA
CCGTCACCAAGTTCCGCCCCAATACATTCAACCTCCCCAGCACCGACCGAACCAACCATCATCCTCAACCAACGTTCCCA
TCATTGACCTATTCGGACCCGACCCGACCCGCCGCGACTCGGTTCGGGCCTCAATCGGACAAGCCTGCAGAGACTGGGGC
GCCTTCCACGTTACCAATCACGGCGTACCCGCCGCCTTACTCGATGCCATTAAGCGCGCCGGCCTCACCTTCTTCAACGA
TAGCTCAGTCGAAGACAAGC
>Pyrco_Bartlett_017870.1
ATGGCTATAGATCTAGTTGGCTTCTCCAAGATTGACGATCGGACTGCCGTGCAAGAAGCTGCCTCCGCCGGCCTGCAAAG
CATGCAGCACCTCATCCGCACCCTGTCCAATCAAACCCCGTCCCACACTCCACTCGATTGCCGGGAAATCACCGACTTCA
CCGTCACCAAGTTCAAGCACCTAATCTCCGTCTTGAACCGGACCGGTCACGCCCGGTTCCGCCGCGGACCGCCCAAACCA
GCTTCAGATTCGGTCCATCCGAAACCTCAGACTACTTTGACTGCTTTTCAAACCCCAAAATCGGACAAGGACAACTCCAC
TACTGTGTCCCCGCCGGTCTCCACTACGTCGTCGTTTTTTTCCTCAAACACAATCGGAGACGGCAGCGTATCCAACGGTA
AACCCTTCTCATCGATTTCTGTGCCTACGCCTCCGGCTTTCTCCGCTCGGAAAACCGCCCCTTCCACAGTCTCACCGGAA
ACGGTGAAGTGTAAGGTTAAGAGGACGATTAGAGTGCCGGCGATTAGCTCGAAAACCGCCGATATACCTGCGGACGAGTT
CACCTGGAGAAAGTATGGTCAAAAGCCGATCAAGGGCTCACCTTACCCGAGAGGGTATTATAGGTGCAGTACAGTGAGAG
GGTGTCCAGCAAGGAAACACGTGGAGAGAGCACAGGACGACCCCAAGATGCTCGTCGTTACCTACGAAGCTGAGCACCGT
CACCCGCACCCTTGCCCTTCCCTCACAGCCGCTAATGTGGGCCCTGTTTTCCAGTCTTCC
>Pyrco_Bartlett_018872.1
ATGGGCGTGGAACTAATGATGGGATTGGTTGACAGTTTTGCAGCGAGGATGGAGGAGAATGCGGTGAAGGAGGCGGCCTC
CGCCGGAATCCAGAGCGTCGAGAAGTTCATTAGCCTGATTTCGGAACACCACCAATCAACGTCGTCGAACTCGGAAGCTG
GTACGGAGTATAAAGCCGTGGCGGACATGGCCGTGACCAAGTTCAGAAAGGTCATTTCGTTGTTGGACAAAGGATGTACC
GGCCACGCCCGGTTTCGGAAAGCTCCGGTGCCTCTATCTCCGCCTCCCCTGCAGCTGGTGCCTCCGAAGACGATAACCCA
AATTCTGAGACCTTCAATTTCAGAATCCCATGATCAAACAACAGAGCAACCCTCTGTTTTCAGAACAGAACAATCTTCTG
CCTTTAAGGTTTATTGTCCGAAGCCGGTGGTTCGCCTGCCGCCGCTGCCGCAAAATCCCCATTTGAAAACCAGTCCGGTT
GTGCTGACAAAAGATATTGGGTGCTCTGAGAGAAAGATGGATTCTGCTGCTGCCACCACCATCAACTTCTCGCCTTTGGC
GCCCATTTCTGCCGCGAATTCGTTCATTTCGTCTTTAACTACTGGGGATCCCGCTGAGCAATCGATCTCTTCTGGGTTTC
AATTTACAAATATGTCACAGTCGTCTTCGGGTAGGCCGCCTCTGTCTTCGTCGTCGTTGAAGAGGAAGTGCAGCTCCGTC
GACAATGTTTCTCGTCTCCGGTGCGGATCTACTACCGGGCGCTGCCACTGCTCTAAGAAAAGGAAATCTAAAGTGAAAAG
AGTGATTAGGGTTCCTGCAATTAGCATGAAACTGGCTGATATTCCACCTGATGATTATTCTTGGAGAAAGTACGGTCAAA
AACCCATCAAGGGTTCCCCTCATCCAAGAGGGTATTACAAGTGTAGCAGCCAGAGAGGTTGCCTTGCACGCAAGCACGTG
GAGCGCGCTGTAGACGATCCCACCATGCTGATCGTGACCTACGAAGGCGATCACAATCACTCCCTCGGAGTCACCGATCC
AACGGCCACCCTCGTCCTCGAATCCTCT
>Pyrco_Bartlett_019271.1
ATGACGGTGGAGCTGATGAACTTCCCGAAGATGGAGGATCAGAAGGCCATCCAGGAAGCCGCATCGCAAGGATTGCAGAG
CATGGAGCACCTGATCCGGTTCCTCTCCCACCAGCAGCAACATCCAAACAACCAATCGGCCCGCCTGGACTGTACGGATA
TCACCGATCACACCGTCTCCAAGTTCAAAAAGGTCATCTCCCTCCTCAATCGGACCGGCCATGCCCGGTTCCGACGCGGT
CCGGCTCAACCGGTTCAGCCCGTCCACTTCTGTTCTTCTCACCCCCCACCTTCACAAACACTGAGCTTAGCTCCGGCTCT
AAATCTTTCTCCGACTCTAAATCTTACTCCGACTCCGGCGCCGGTTCCGGTAACTGCTCCTGCGGTTGTTCAGCAGGCTT
CGATCGAGTCGAGTTTCGGCCAATCGCAGCCGCACAGCATGACGCTCGACTTCACGAGGCCTAATGCCTTCGCCTCGAAC
CCAAAGAGCGCGGAGATTGAATTCGCAAAGGATAACTTCAGCGTCTCGTCAGGCTCGTCGTTCATGTCGTCGGCGATCAC
CGGAGATGGCAGCGTTTCGAACGGGAAGCTGGGATCGTCGATCTTCTTGGCTCCCGCTCCGGCCGTGTCCGGCGCGAAGC
CTCCTCTCTCAACGGCGCCGTTTAAGAAGAGGTGTCACGAGCACGACCACTCCGACGACACGTCGTGCAAGTTTTCCGCC
TCAGGATCTGCTTCCGGTTCCGGCAAGTGCCATTGCTCCAAGAGAAGGAAAAATCGGGTGAAGAAAACGATTCGCGTGCC
GGCGATTAGTTCAAAAATCGCCGATATTCCACCGGACGAGTACTCCTGGAGAAAGTACGGTCAGAAGCCGATCAAGGGCT
CGCCTTACCCAAGGTAC
>Pyrco_Bartlett_020495.1
ATGGCTGTAGATCTAGTTGGCTTCTCCAAGATTGATGATCGGACGGCCATGCAAGAAGCTGCCTCCGCTGGCTTGCAAAG
CATGGAGCACCTCATCCGCGCCCTATCCAATCACCCCCCGTCCCAAACCCCACTCGATTGCCGGGAAATCACCGACTTCA
CCGTGACAAAGTTCAAGCAGCTAATCTCTGTTCTGAACCGGACCGGTCACGCGCGGTTCCGCCGTGGACCGGCCAATCCA
CCTTCCGACCCGGTCCACCCAAAACCTCAGACGACTTTGACTGTTTTTCAAACACCAAAGTCCGACAAAGATTCCTCCAC
TACTCTGTCCCCGCCGCTATCCACTACGTCGTCGTTTCTATCCTCCATCACAATCGGTGACGGCAGCGTTTCTAACGGTA
AAGCCTTCTCATCGATTTCCGTGCCTCCGGCGCCGGCTTTCTCCGCTGGAAAACCCCCCCTTCCACAATCTCACCGGAAA
CGGTGTCACGACGGCGAAACAGCTAAAACATCATCGTCTGGCCACTGCCATTGCTCTAAAAGAAGGAAGTCTAAGGTTAA
GAGGACGATCAGAGTGCCGGCGGTTAGTTCGAAAATCGCCGATATACCGGCCGATGAGTTCACCTGGAGAAAGTACGGTC
AAAAGCCGATCAAGGGCTCGCCTTACCCGAGAGGGTATTATAAGTGCAGTACAGTGAGAGGCTGTCCGGCGAGGAAACAC
GTGGAGAGAGCTCAGGACGACCCCACTATGCTCGTCGTTACCTACGAGGCTGAGCACCATCACCCGCACCCTTCCCTCAC
AGCCGCAAATGTGGGCCTTGTTTTCCAATCTTCCAAGGAA
>Pyrco_Bartlett_025677.1
ATGAACTTCCCGAAGATGGAGGATCAGAAGGCCATCCAGGAAGCCGCATCGCAAGGATTGCAGAGCATGGAGCACCTGAT
CCGGTTCCTCTCCCACCAGCAGCAGACCCCTCACGAAATGGCGTTCCACTCCTTCGCGGAGGACCAGCCGCCGCTCTTCG
GAGCTCTGACGTGGCTCAACAACGCAGCTTTCCGCCAGCAAAACACCAGCTTCAGCGGCCTTCACGACGCGGGGAGAAAC
GACGACGTGGTCATATCGCCATCCGGGAAGAGCAGCAGCTGCAGCGATCGGAATCGGAGGGATATAAACGGGTACGACGG
CGGAGAAGAGGAGGAGGGGGAAGACGAGCTGGAGTGCGAGAGGAGAAGG
>Pyrco_DAnjou_WRKY9.Chr13
ATGGCTATAGATCTAGTTGGCTTCTCCAAGATTGACGATCGGACTGCCGTGCAAGAAGCTGCCTCCGCCGGCCTGCAAAG
CATGCAGCACCTCATCCGCACCCTGTCCAATCAAACCCCGTCCCACACTCCACTCGATTGCCGGGAAATCACCGACTTCA
CCGTCACCAAGTTCAAGCACCTAATCTCCGTCTTGAACCGGACCGGTCACGCCCGGTTCCGCCGCGGACCGCCCAAACCA
GCTTCAGATTCGGTCCATCCGAAACCTCAGACTACTTTGACTGCTTTTCAAACCCCAAAATCGGACAAGGACAACTCCAC
TACTGTGTCCCCGCCGGTCTCCACTACGTCGTCGTTTTTTTCCTCAAACACAATCGGAGACGGCAGCGTATCCAACGGTA
AACCCTTCTCATCGATTTCTGTGCCTACGCCTCCGGCTTTCTCCGCTGGAAAACCGCCCCTTCCACAGTCTCACCGGAAA
CGGTGTCACGAGGGCGAACCCGCTAAAACGTCGTCGTCGTCGGGCCACTGCCATTGTTCTAAAAGAAGGAAGTGTAAGGT
TAAGAGGACGATTAGAGTGCCGGCGATTAGCTCGAAAACCGCCGATATACCTGCGGACGAGTTCACCTGGAGAAAGTATG
GTCAAAAGCCGATCAAGGGCTCACCTTACCCGAGAGGGTATTATAGGTGCAGTACAGTGAGAGGGTGTCCAGCAAGGAAA
CACGTGGAGAGAGCACAGGACGACCCCAAGATGCTCGTCGTTACCTACGAAGCTGAGCACCGTCACCCGCACCCTTGCCC
TTCCCTCACAGCCGCTAATGTGGGCCCTGTTTTCCAGTCTTCC
>Pyrco_DAnjou_WRKY9.Chr15_1
ATGACGTTGGAGCTGATGAACTTCCCGAAGATGGAGGATCAGAAGGCCATACAGGAAGCGGCATCGCAAGGATTGCAGAG
CATGGAGCACCTGATCCGATTCCTCTCTTATCAGCAGCAACAGTCAAACAACCAATCGGCCCGCGTCGACTGTACGGACA
TCACCGATCACACCGTCTCCAAGTTCAAGAAGGTCATCTCCCTCCTCAATCGGACCGGCCACGCCCGGTTCCGACGCGGT
CCGGTTCAGCCGATTCAGCCGGTTCACTTCCCCACTTCTGACCCCTTGTCTTCACAAACACTCAACTTAGCTTCGGCTCT
AAATCTTCCTCCGACTCCGGCGCCCGCTCCAGTGACTGTTCCGGCTATCGTCCCTCCGACTCCGATCGAGTCGAGTTTCG
TCCAATCCCAGCCACACAGCATGACGCTCGACTTCACGAGGCCCAACGCCTTCGCGTCGAACCCGAAGAGCGCGGAGATT
GAGTTCGCGAAGGAGAGCTTCAGTGTCTCGTCGAGCTCGTCGTTCATGTCGTCGGCGATCACCGGAGACGGCAGCGTTTC
AAACGGGAAGCTCGGATCGTCGATCTTCTTGGCCCCCGCCCCGGCCGTTTCCGGTGCGAAGCCTCCCCTCTCCACGGCGC
CATTTAAGAAGAGGTGCCACGAGCACGACCACTCCGACGACACGTCGTGCAAGTTTTCCGGCTCGGGATCTGCTTCCGGC
TCCGGCAACTGCCATTGCTCCAAGAGAAGGAAAAATCGGGTGAAGAAAACGATTCGTGTGCCGGCGATAAGTTCAAAAAT
CGCGGATATTCCAGCGGACGAGTACTCCTGGAGAAAGTACGGTCAGAAGCCGATCAAGGGCTCACCTTACCCAAGGGGAT
ATTACAAGTGCAGTACGGTAAGAGGGTGCCCGGCGAGGAAACACGTGGAGCGCGCTCCGGATGATCCGGCGATGCTGATC
GTAACGTACGAAGGGGAGCACCGGCATGCGCGGGAGAACGTGGGGTTGGTGTTTGAGTCAACG
>Pyrco_DAnjou_WRKY9.Chr15_2
ATGGCCCTGGAACTAATGATGGGATTGATTGACAGTTTTGCAGCGAAGAGGGAGGAGAATGCCGTGAAGGAGGCGGCCTC
CGCCGGAATCCAGAGCGTCGAGAAGTTTATCAGCTTGATTTCGCAACACCATCACCAGTCGGTGTCGTCGAACACGGAAG
ATGAAACGGAGTATAAAGAGGTGGCGGACATGGCAGTGACCAAGTTCAGGAAGGTCATTTCGTTGTTGGACAAAGGAAGA
ATCGGCCACGCTCGGTTCCGGAAAGCTCCGGTAACCCAAATTCCGACACCTTCAATTTCAGAACCCCATGATCAAGAAAC
AGAGCAACCTTCTGTTTTCAGAGCAGAACAATCTTCTGCTTTCAAGGTTTACTGTCCGACGCCGGTTGTTCGCCTTCCGC
CCCTGCCGCAAAATCCTCATCTAAAAACTACTCCGGTTGCGCTAAAAAAAGGTATTGGGTGCGTTGAGAGAAAGATGTCT
GCTGCTGCTGCTACCATCAGCTTCTCGCCTTCGGCACCCAAAACTGCCGCGAATTCATTCATTTCTTCTTTAACTGCTGG
GGATGCTGCTGAGCAATCGATCTCTTCTGGGTTTCAATTCACAAACATGTCGCAGTCGTCTTCCGGTAGGCCGCCGCTGT
CTTCGTCGTCGTTGAAGAGGAAGTGCAGCTCCGTCGACAATGTTTCTCGTCTCCGGTGCGGCTCTACTACTGGGCGTTGC
CACTGTTCGAAGACAAGGAAACTTAAAGTGAAAAGAGTGATTAGGGTTCCTGCAATTAGTATGAAATTGGCTGATATTCC
ACCTGATGATTATTCTTGGAGAAAGTACGGTCAAAAACCCATCAAGGGTTCTCCTTATCCAAGAGGGTATTACAAGTGTA
GCAGCGAGAGAGGTTGCCTTGCACGCAAGCACGTGGAGCGCGCTGTAGACGATCCCACCATGCTGATCGTGACCTACGAA
GGCGATCACAATCACTCCCTCAGCGTCACCGATCCAACGGCCACCCTCATCCTCGAATCGTCT
>Pyrco_DAnjou_WRKY9.Chr15_3
ATGGCCGTTGATTTCATGGGTTACAGAAACAGCAGCAACAGCAGCTTCTCCGTCAAGTTGGAAGAAAACGCCGTGCAGGA
AGCGGCTTCCGGCCTCGAGAGCGTCGAGAAGCTTATTCGGTTGCTGTCGCAGGCGCAGCAGAACCGGCACCAAGAGAAAT
ATCCGTCGACGGCTATGGACATGGATTGCAGAGCCGTCGCCGACGTCGCCGTTTCCAAGTTCAAGAAGGTCATTTCTCTT
CTGGGTCGGACCCGGACCGGCCACGCCCGGTTCCGGCGAGCCCCTTTGACTTTGACTTCCGGGTCGTCTTTCCAACCCCA
ATACCAGAGCCATAGCCAAGACATCGTCGTCAAGCAAGCTCCTTTAGAGTCCACCGAAGTTTACCATGCGACGCCGATCC
AGCAGATCCCGCCTCCTCATCACCATCACCACAGTATGGTGCTCGAGAGCACTTTGGACTCCTCTAACACTATAAATTTC
TCGTATTCAGCTGCGACGTCGTTTATGTCGTCGTTGACCGGCGACTCCGACAGCAAGCAACCAATGTCGTCTTCGGCTTT
TCAAATTACCAATTTGTCCCAGGTTTCCTCAGCCGGAAAGCCGCCGCTTTCCTCCACCTCGCTGAAGCGGAAGTGCGGCT
CCGAGAACTTGGGCTCTGGGAAGTGCGGTGTTGGATCCTCCGGCCGCTGCCATTGCTCTAAGAAGAGAAAGCTGAGACAG
AAGAGGGTTGTAAGAGTTCCAGCTATAAGCTTGAAGATGGCGGATATCCCACCCGACGATTACTCCTGGAGAAAGTACGG
ACAGAAACCCATCAAGGGATCTCCACATCCAAGGGGATACTACAAATGCAGCAGCGTAAGAGGATGCCCGGCTCGAAAAC
ACGTAGAGAGAGCTCTGGACGATCCGGCAATGCTAGTGGTTACCTACGAAGGTGACCACAATCACTCTCTCTCAGTTGCA
GAGACCTCCAATCTCATTCTAGAATCTTCT
>Pyrco_DAnjou_WRKY9.Chr16
ATGGCTGTAGATCTAGTTGGCTTCTCCAAGATTGATGATCGGGCGGCCATGCAAGAAGCTGCCTCCGCTGGCTTGCAAAG
CATGGAGCACCTCATCCGCGCCCTATCCAATCACCCCCCGTCCCAAACCCCACTCGATTGCCGGGAAATCACCGACTTCA
CCGTGACAAAGTTCAAGCAGCTAATCTCTGTTCTGAACCGGACCGGTCACGCGCGGTTCCGCCGTGGACCGGCCAATCCA
CCTTCCGACCCGGTCCACCCAAAACCTCAGACGACTTTGACTGTTTTTCAAACACCAAAGTCCGATAAAGATTCCTCCAC
TACTCTGTCCCCGCCGCTATCCACTACGTCGTCGTTTCTATCCTCCATCACAATCGGTGACGGCAGCGTTTCCAACGGTA
AAGCCTTCTCATCGATTTCCGTGCCTCCGGCGCCGGCTTTCTCCGCTGGAAAACCCCCCCTTCCACAATCTCACCGGAAA
CGGTGTCACGACGGCGAAACAGCTAAAACATCATCGTCTGGCCACTGCCATTGCTCTAAAAGAAGGAAGTCTAAGGTTAA
GAGGACGATCAGAGTGCCGGCGGTTAGTTCGAAAATCGCCGATATACCGGCCGATGAGTTCACCTGGAGAAAGTACGGTC
AAAAGCCGATCAAGGGCTCGCCTTACCCGAGAGGGTATTATAAGTGCAGTACAGTGAGAGGCTGTCCGGCGAGGAAACAC
GTGGAGAGAGCTCAGGACGACCCCACTATGCTCGTCGTTACCTACGAGGCTGAGCACCATCACCCGCACCCTTCCCTCAC
AGCCGCAAATGTGGGCCTTGTTTTCCAATCTTCCAAG
>Pyrco_DAnjou_WRKY9.Chr2
ATGGCCGTTGATTTCATGGGTTACAGAAACAGCAGCACCAGCAGCTTCTCCGCCAAGTCGGAAGAGAACGCCGTGCAGGA
AGCAGCTTCCGGCCTCGAGAGCGTCGAGAAGCTTATTCGCTTGCTGTCCCAGGCACAGCAGAACCAGCACCAAGGGAAAT
ATCCGTCGACGGCTATGGACATGGACTGCAGAGCCGTCGCGGACGTCGCTGTTTCCAAGTTCAAGAAGGTCATTTCTCTT
CTTGGTCGGACCCGGACCGGTCACGCCCGGTTCCGGCGAGCCCCCTTGACTTTGAGTTCCGGATCGTCTTCTCAAACCCA
AAACCAGAGCCAAGAGATCCTCGTCAAGCATGTTCCGTTAGAGTCCACTAAGGTTTACCATGCGACGCCGATCCAGCAGA
TCCCGCCACCTCACCACCACCACCACGGTACGGTGCTTGAGAGCACTAAGGACTCATCTACCACTATAAATTTCTCGTAT
CCACCTACGACGTCGTTTATGTCGTCTTTAACCGGAGACTCCGATAGCAAGCAGCCAATGTCGTCATCGTCTTTTCAAAT
TACCAATTTGTCACAGGTTTCCTCAGCCGGAAAGCCGCCGCTTTCCTCCGCCTCGTTGAAGCGGAAGTGCAGCTCCGAGA
ACTTGGGGTCTGGGAAGTGCGGTGCTGGGTCCTCCGGCCGCTGCCATTGCAAGAAGAGAAAGCTGAGACAGAAGAGGGTC
GTGAGAGTCCCGGCTATAAGTTTGAAGTTGGCCGATATCCCACCTGACGATTACTCCTGGAGAAAGTACGGACAAAAACC
CATCAAAGGATCTCCACATCCAAGGGGATACTACAAATGCAGCAGTGTAAGAGGATGCCCGGCTCGAAAACACGTAGAGA
GAGCTCTGGACGATGCGGCAATGCTAGTGGTTACCTACGAAGGCGAGCACAATCACTCTCTCTCAGTTGCAGAAACCTCC
AATCTTATTCTAGAATCTTCT
>Pyrco_DAnjou_WRKY9.Chr8_1
ATGACGGTGGAGCTGATGAACTTCCCGAAGATGGAGGATCAGAAGGCCATCCAGGAAGCCGCATCGCAAGGATTGCAGAG
CATGGAGCACCTGATCCGGTTCCTCTCCCACCAGCAGCAACATCCAAACAACCAATCGGCCCGCCTGGACTGTACGGATA
TCACCGATCACACCGTCTCCAAGTTCAAAAAGGTCATCTCCCTCCTCAATCGGACCGGCCATGCCCGGTTCCGACGCGGT
CCGGCTCAACCGGTTCAGCCCGTCCACTTCTGTTCTTCTCACCCCCCACCTTCACAAACACTGAGCTTAGCTCCGGCTCT
AAATCTTACTCCGACTCCGGCGCCGGTTCCGGTAACTGCTCCTGCGGTTGTTCAGCAGGCTTCGATCGAGTCGAGTTTCG
GCCAATCGCAGCCGCACAGCATGACGCTCGACTTCACGAGGCCTAATGCCTTCGCCTCGAACCCAAAGAGCGCGGAGATT
GAATTCGCAAAGGATAACTTCAGCGTCTCGTCAGGCTCGTCGTTCATGTCGTCGGCGATCACCGGAGATGGCAGCGTTTC
GAACGGGAAGCTGGGATCGTCGATCTTCTTGGCTCCCGCTCCGGCCGTGTCCGGCGCGAAGCCTCCTCTCTCAACGGCGC
CGTTTAAGAAGAGGTGTCACGAGCACGACCACTCCGACGACACGTCGTGCAAGTTTTCCGCCTCAGGATCTGCTTCCGGT
TCCGGCAAGTGCCATTGCTCCAAGAGAAGGAAAAATCGGGTGAAGAAAACGATTCGCGTGCCGGCGATTAGTTCAAAAAT
CGCCGATATTCCACCGGACGAGTACTCCTGGAGAAAGTACGGTCAGAAGCCGATCAAGGGCTCGCCTTACCCAAGGGGAT
ATTACAAGTGCAGTACGGTGAGGGGGTGCCCGGCGAGGAAACACGTGGAGCGGGCTCCGGATGATCCGGCGATGCTGATC
GTAACGTACGAAGGGGAGCACCGTCACGCGCCGGAGAGCGTGGGGTTGGTGTTTGAGTCAACG
>Pyrco_DAnjou_WRKY9.Chr8_2
ATGGGCGTGGAACTAATGATGGGATTGGTTGACAGTTTTGCAGCGAGGATGGAGGAGAATGCGGTGAAGGAGGCGGCCTC
CGCCGGAATCCAGAGCGTCGAGAAGTTCATTAGCCTGATTTCGGAACACCACCAATCAACGTCGTCGAACTCGGAAGCTG
GTACGGAGTATAAAGCCGTGGCGGACATGGCCGTGACCAAGTTCAGAAAGGTCATTTCGTTGTTGGACAAAGGATGTACC
GGCCACGCCCGGTTTCGGAAAGCTCCGGTGCCCCTATCTCCGCCTCCCCCGCCGCTGCCGAAGACGATAACCCAAATTCT
GAGACCTTCAATTTCAGAACCCCATGATCAAAAAACAGAGCAACCCTCTGTTTTCAGAACAGAACAATCTTCTGCCTTTA
AGGTTTATTGTCCGAAGCCGGTGGTTCGCCTGCCGCCGCTGCCGCAAAATCCCCATTTGAAAACCAGTCCGGTTGTGCTG
ACAAAAGATATTGGGTGCTCTGAGAGAAAGATGTCTGCTGCTGCCACCACCATCAACTTCTCGCCTTTGGCGCCCATTTC
TGCCGCGAATTCGTTCATTTCGTCTTTAACTACTGGGGATCCCGCTGAGCAATCGATCTCTTCTGGGTTTCAATTTACAA
ATATGTCACAGTCGTCTTCGGGTAGGCCGCCTCTGTCTTCGTCGTCGTTGAAGAGGAAGTGCAGCTCCGTCGACAATGTT
TCTCGTCTCCGGTGCGGATCTACTACCGGGCGCTGCCACTGCTCTAAGAAAAGGAAATCTAAAGTGAAAAGAGTGATTAG
GGTTCCTGCAATTAGCATGAAACTGGCTGATATTCCACCTGATGATTATTCTTGGAGAAAGTACGGTCAAAAACCCATCA
AGGGTTCCCCTCATCCAAGAGGGTATTACAAGTGTAGCAGCCAGAGAGGTTGCCTTGCACGCAAACACGTGGAGCGCGCC
GTAGACGATCCCACCATGCTGATCGTGACCTACGAAGGCGATCACAATCACTCCCTCGGCGTCACCCATCCAACGGCCAC
CCTCGTCCTCGAATCCTCT
>Pyrusco13g009710.1
ATGGCTATAGATCTAGTTGGCTTCTCCAAGATGGACGATCGGACTGCCGTGCAAGAAGCTGCCTCCGCCGGCCTGCAAAG
CATGCAGCACCTCATCCGCACCCTGTCCAATCAAACCCCGTCCCACACTCCACTCGATTGCCGGGAAATCACCGACTTCA
CCGTCACCAAGTTCAAGCACCTAATCTCCGTCTTGAACCGGACCGGTCACGCCCGGTTCCGCCGCGGACCGGCCAAACCA
GCTTCAGATTCGGTCCATCCGAAACCTCAGACGACTTTGGCTGCTTTTCAAACCCCAAAATCGGACAAGGACAACTCCAC
TACTGTGTCCCCGCCGGTCTCCACTACGTCGTCGTTTTTTTCCTCAAACACAATCGGAGACGGCAGCGTTTCCAACGGTA
AACCCTTCTCATCGATTTCTGTGCCTACGCCTCCGGCTTTCTCCGCTGGAAAACCTCCCCTTCCACAGTCTCACCGGAAA
CGGTGTCACGAGGGCGAACCCGCTAAAACGTCGTCGTCGTCGGGCCACTGCCATTGTTCTAAAAGAAGGAAGTGTAAGGT
TAAGAGGACGATTAGAGTGCCGGCGATTAGCTCGAAAACCGCCGATATACCTGCGGACGAGTTCGCCTGGAGAAAGTATG
GTCAAAAGCCGATCAAGGGCTCACCTTACCCGAGAGGGTATTATAGATGCAGTACAGTGAGAGGGTGTCCAGCAAGGAAA
CACGTGGAGAGAGCACAGGACGACCCCAAGATGCTCGTCGTTACCTACGAAGCTGAGCACCGTCACCCGCACCCTTGCCC
TTCCCTCACAGCCGCTAATGTGGGCCCTGTTTTCCAGTCTTCC
>Pyrusco15g009630.1
ATGGCCGTTGATTTCATGGGTTACAGAAACACCAGCAGCAATAGCAGCTTCTCCGCCAAGTTGGAAGAAAACGCCGTGCA
GGAAGCGGCTTCCGGCCTCGAGAGCGTCGAGAAGCTTATTCGGTTGCTGTCGCAGACGCAGCAGAACCAGCACCAAGAGA
AGTATCCGTTGACGGCTATGGACATGGATTGCAGAGCCGTCGCCGACGTCGCCGTTTCCAAGTTCAAGAAGGTCATTTCT
CTTCTGGGTCGGACCCGGACCGGCCACGCCCGGTTCCGGCGAGCCCCTTTGACTTTGACTGCCGGGTCGTCTTTCCAACC
CCAATACCAGAGCCATAGCCAAGACATCGTCGTCAAGCAAGCTCCTTTAGAGTCCACCGAAGTTTACCATGCGACGCCGA
TCCAGCAGATCCCGCCTCCTCATCACCATCACCACAGTATGGTGCTCGAGAGCACTATGGACTCCTCTAACACTATAAAT
TTCTCGTATTCAGCTGCGACGTCGTTTATGTCGTCGTTGACCGGCGACTCCGACAGCAAGCAACCAATGTCGTCTTCGGC
TTTTCAAATTACCAATTTGTCCCAGGTTTCCTCAGCCGGAAAGCCGCCGCTTTCCTCCACCTCGCTGAAGCGCAAGTGCG
GCTCCGAGAACTTGGGCTCTGGGAAGTGCGGTGTTGGATCCTCCGGCCGCTGCCATTGCTCTAAGAAGAGAAAGCTGAGA
CAGAAGAGGGTTGTAAGAGTTCCAGCTATAAGCTTGAAGATGGCGGATATCCCACCCGACGATTACTCCTGGAGAAAGTA
CGGACAGAAACCCATCAAGGGATCTCCACATCCAAGGGGATACTACAAATGCAGCAGCGTAAGAGGATGCCCGGCTCGAA
AACACGTAGAGAGAGCTCTGGACGATCCGGCAATGCTAGTGGTTACCTACGAAGGTGACCACAATCACTCTCTCTCAGTT
GCAGAGACCTCCAATCTCATTCTAGAATCTTCT
>Pyrusco15g023620.1
ATGACGTTGGAGCTGATGAACTTCCCGAAGATGGAGGATCAGAAGGCCATACAGGAAGCGGCATCGCAAGGATTGCAGAG
CATGGAGCACCTGATCCGATTCCTCTCTTATCAGCAGCAACAGTCAAACAACCAATCGGCCCGCGTCGACTGTACGGACA
TCACCGATCACACCGTCTCCAAGTTCAAGAAGGTCATCTCCCTCCTCAATCGGACCGGCCACGCCCGTTTCCGACGCGGT
CCGGTTCAGCCGATTCAGCCGGTTCACTTCCCCACTTCTGACCCCTTGTCTTCACAAACACTCAACTTAGCTTCGGCTCT
AAATCTTACTCCGACTCCGGCGCCCGCTCCAGTGACTGTTCCGGCTATCGTCCCTCCGACTCCGATCGAGTCGTGTTTCG
TCCAATCCCAGCCACAGAGCATGACGCTCGACTTCACGAGGCCCAACGCCTTCGCGTCGAACCCGAAGAGCGCGGAGATT
GAGTTCGCGAAGGAGAGCTTCAGTGTCTCGTCGAGCTCGTCGTTCATGTCGTCGGCGATCACCGGAGACGGCAGCGTTTC
GAACGGGAAGCTCGGATCGTCGATCTTCTTGGCACCCGCCCCGGCCGTTTCCGGTGCGAAGCCTCCCCTCTCCACGGCGC
CATTTAAGAAGAGGTGCCACGAGCACGACCAGTCCGACGACACGTCGTGTAAGTTTTCCGGCTCGGGATCTGCTTCCGGC
TCCGGCAAGTGCCATTGCTCCAAGAGAAGGAAAAATCGGGTGAAGAAAACGATTCGTGTGCCGGCGATAAGTTCAAAAAT
CGCGGATATTCCAGCGGACGAGTACTCCTGGAGAAAGTACGGTCAGAAGCCGATCAAGGGCTCGCCTTACCCAAGGGGAT
ATTACAAGTGCAGTACGGTAAGAGGGTGCCCGGCGAGGAAACACGTGGAGCGCGCTCCGGATGATCCGGCGATGCTGATC
GTAACGTACGAAGGGGAGCACCGGCATGCGCGGGAGAACGTGGGGTTGGTGTTTGAGTCAACG
>Pyrusco15g023820.1
ATGGTATTCTGGGTCTTTGGATATGGTTCACTTGTGTGGAACCCAGGATTCGAGTACGACGAGAAAGTGATAGGTTACAT
CAAGGACTACAGGCGTGTGTTTGATCTTGCGTGCATTGATCACAGAGGTACACCTGAGCACCCTGCTCGGACTTGCACTT
TGGAGTACCAAGAAGGAGCTATCTGCTGGGGTGCCGCTTATTGTGTTCGTGGAGGGCCAGAAAGGGAGAAATTGGCAATG
GAGTACTTGAAAAGGAGAGAATGTGAATATGATTTGACGACCCTCGTCGACTTTTACAAGGAAGGGGAGTTCTCTGAGAC
CGAGCCTTCCTTGACAGGAGTTATTGTTTTCACATCCACTCCAGACAAAGAATCGAACAAGTATTACCTCGGTCCTGCTC
CACTGGAGGACATGGCAAGGCAAATTGCAACAGCTTCTGGGCCCTGCGGAAACAATAGAGACTATCTCTTTCTGTTGGAG
AAGGTTATGTTCGATATAGGCCATGAAGAGGACTATGTGATAGAGCTAGCAAATGCGGTGAGGAAGGTTCTTGGAATAGG
CGGAAAAGGATATCCAAAGGAGAAGAAGTTGGCCGGGCCAACCCACCTCCCGCTCAAGTCCAACATCCCTGCCCTCCAAC
TGCATCCGCTGCCGGAAGCCATCGCCCTTGAAGCCTCACCTTCATCTTCACCGTCCTCCTCCTCCTCCTCCTCACCCTAC
GATGTATTCATGAGCTTTAGCAAAGACACGCGCAAAACCTTCACGGACCACCTCTACTGGACAATGAAAGACGCCGGAAT
TGACTTCTTTATGGAGGAGAACGAATCAATAAGAAGAGGGGAAAATATATCAGACAAAGTGAAGCAAATAATCGAAGGGT
CTAAGGTTTCGGTCATCGTCTTCTCAAGTAGGTATGCGGATTCAATCTGGTGTCTTGAGGAGCTGGTGCAGATCATGGAG
TGCAGAAGAACAGTGAAGCAAATGGTTCTGCCAATATTCTACGATCTTAGTCCGTCAGATGTTATAGGTACTTTTGTACT
AGCATTTCAGAAGCATAGAGAGCACTTCCATGAAGATACAGATATACAAGAAAAGCTACGGCGGTGGACAGGTGCTCTTA
CTGCAGCTGCAGGTTTGACAGTCTGGACAGATGATCTTACTGCAGCTGCAGGTTTGACAGTCCGGGTTTTCAGAACGACT
AATGGGGCAATTATTGACGAGATCACTAAACTACTCCAAAGCCCGACTCCAATTGAAATAGCATTTACGGACAGCGCTAA
GTCTCCCCTTTCTACGCTTCCGGGGAAGTTACCTGGCACGGGATCTGCTTCCGGCTCCGGCGAGTACCATTGCTCCAACT
CCAAGAGGAGGAAAAAGCAGGTGAAGAAAACGATTCGGGTGCCGTTGATAAGTACCGGGGATATTCCAGCGGACGAGCAC
TCCTGGAGAAAGTATGGTCAGAAGCCGATCAAGGGCTCGCCTTACCCAAGGTTATATTACAGGTGCACTAAGGTCAGAGG
GTGCCCGGCGAGGAAACACGTGGAACGAACTCCGGATGATCCGAAGGTGCTGATCGTAACGTACGAGGGGGAGCACCGGC
ACCCGCCGGAGAAGGTGGAGTTGGGGTTTGAGACAACGGCAATTATTGACGAGATCACTAAACTACTCCAAAGCCCGACT
CCAATTGAAATAGCATTTACTGACAGCGCCAAGTCTCCCATTTCTACGCTTCCGGGGAAGTTGCCTGGCACGGGATCTAC
TTCCGGCTCCGGCGAGTACCATTGCTCCAACTCCAAGAGGAGGAAAAATCAGGTGAAGAAAACGATTCGGGTGCCGGCGA
TAAGTTCAAAAATGAAGGATATTCCAGCGGACGAGTACACCTGGAGAAAGTACGGTCAGAAGCCGATCAAGGGCTCGCCT
TACCCAAGGGGATATTACAAGTGCAGTAAGGCAAGAGGGTGCCCGGCGAGGAAACACGTGGACCAAGCTCCGGATGATCC
GAAGGTGCGGATCGTAACGTACGAGGGGGAGCACCGGCACGGGCCGGAGAAGGAGGAGTTGGTGTTGAGACAACGTGAG
>Pyrusco15g025820.1
ATGGCCCTGGAACTAATGATGGGATTGATTGACAGTTTTGCAGCGAAGAGGGAGGAGAATGCCGTGAAGGAGGCGGCCTC
CGCCGGAATCCAGAGCGTCGAGAAGTTTATCAGCTTAATTTCGCAACACCATCACCAGTCGGTGTCGTCGAACACGGAAG
ATGAAACGGAGTATAAAGAGGTGGCGGACATGGCAGTGACCAAGTTCAGGAAGGTCATTTCGTTGTTGGACAAAGGAAGA
ATCGGCCACGCTCGGTTCCGGAAAGCTCCGGTAACCCAAATTCCGACACCTTCAATTTCAGAACCCCATGATCAAGAAAC
AGAGCAACCTTCTGTTTTCAGAGCAGAACAATCTTCTGCTTTCAAGGTTTACTGTCCGACGCCGGTTGTTCGCCTGCCGC
CGCTGCCGCAAAATCCTCATCTAAAAACCACTCCGGTTGCGCTGAAAAAAGGTATTGGGTGCGCTGAGAGAAAGATGGAT
TCTGCTGCTGCTGCTACCATCAGCTTCTCGCCTTCGGCACCCAAAACTGCCGCGAATTCGTTCATTTCTTCTTTAACTGC
TGGGGATGCTGCTGAGCAATCGATCTCTTCTGGGTTTCAATTCACAAACATGTCGCAGTCGTCTTCGGGTAGGCCGCCGC
TGTCTTCGTCGTCGTTGAAGAGGAAGTGCAGCTCTTCCGACAATGTTTCTCGTCTCCGGTGCGGCTCTACTACTGGGCGT
TGCCACTGTTCGAAGACAAGGAAACTTAAAGTGAAAAGAGTGATTAGGGTTCCTGCAATTAGTATGAAATTGGCTGATAT
TCCACCTGATGATTATTCTTGGAGAAAGTACGGTCAAAAACCCATCAAGGGTTCCCCTTATCCAAGAGGGTATTACAAGT
GTAGCAGCGAGAGAGGTTGCCTTGCACGCAAGCACGTGGAGCGCGCTGTAGACGATCCCACCATGCTGATCGTGACCTAC
GAAGGCGATCACAATCACTCCCTCAGCGTCACCGATCCAACGGCCACCCTCATCCTCGAATCGTCT
>Pyrusco16g018790.1
ATGGCTGTAGATCTAGTTGGCTTCTCCAAGATTGATGATCGGACGGCCATGCAAGAAGCTGCCTCCGCTGGCTTGCAAAG
CATGGAGCACCTCATCCGCGCCCTATCCAATCACCCCCCATCCCAAACCCCACTCGATTGCCGGGAAATCACCGACTTCA
CCGTGACAAAGTTCAAGCAGCTAATCTCTGTTCTGAACCGGACCGGTCACGCGCGGTTCCGCCGTGGACCGGCCAATCCA
CCTTCCGACCCGGTCCACCCAAAACCTCAGACGACTTTGACTGTTTTTCAAACACCAAAGTCCGACAAAGATTCCTCCAC
TACTCTGTCCCCGCCGCTCTCCACCACGTCGTCGTTTCTATCCTCCATCACAATCGGTGACGGCAGCGTTTCTAACGGTA
AAGCCTTCTCATCGATTTCCGTGCCTCCGGCGCCGGCTTTCTCCGCTGGAAAACCCCCCCTTCCACAATCTCACCGGAAA
CGGTGTCACGACGGCGAAACAGCTAAAACATCATCGTCTGGCCACTGCCATTGCTCTAAAAGAAGGAAGTCTAAGGTTAA
GAGGACGATCAGAGTGCCGGCGGTTAGCTCGAAAATCGCCGATATACCGGCCGATGAGTTCACCTGGAGAAAGTACGGTC
AGAAGCCGATCAAGGGCTCGCCTTACCCGAGAGGGTATTATAAGTGCAGTACAGTGAGAGGCTGTCCGGCGAGGAAACAC
GTGGAGAGAGCTCAGGACGACCCCACTATGCTGGTCGTTACCTACGAGGCTGAGCACCATCACCCGCACCCTTCCCTCAC
AGCCGCAAATGTGGGCCTTGTTTTCCAATCTTCTAAGGAA
>Pyrusco16g024470.1
ATGGCTGTAGATCTAGTTGGCTTCTCCAAGATTGATGATCGGACGGCCATGCAAGAAGCTGCCTCCGCTGGCTTGCAAAG
CATGGAGCACCTCATCCGCGCCCTATCTAATCACCCCCCATCCCAAACCCCACTCGATTGCCGGGAAATCACCGACTTCA
CCGTGACAAAGTTCAAGCGGCTAATCTCTGTTCTGAACCGGACCGGTCACGCGCGGTTCCGCCGTGGACCGGCCAATCCA
CCTTCCGACCCGGTCCACCCAAAACCTCAGACGACTTTGACTGTTTTTCAAACACCAAAGTCCGACAAAGATTCCTCCAC
TACTCTGTCCCCGCCGCTCTCCACTACGTCGTCGTTTCTATCCTCCATCACAATCGGTGACGGCAGCGTTTCCAACGGTA
AAGCCTTCTCATCGATTTCCGTGCCTCCGGCGCCGGCTTTCTCCGCTGGAAAACCCCCCCTTCCACAATCTCACCGGAAA
CGGTGTCACGACGGCGAAACAGCTAAAACATCATCGTCTGGCCACTGCCATTGCTCTAAAAGAAGGAAGTCTAAGGTTAA
GAGGACGATCAGAGTGCCGGCGGTTAGTTCGAAAATCGCCGATATACCGGCCGACGAGTTCACCTGGAGAAAGTACGGTC
AAAAGCCGATCAAGGGCTCGCCTTACCCGAGAGGGTATTATAAGTGCAGTACAGTGAGAGGCTGTCCGGCAAGGAAACAC
GTGGAGAGAGCTCAGGACGACCCCACTATGCTCGTCGTTACCTACGAGGCTGAGCACCATCACCCGCACCCTTCCCTCAC
AGCCGCAAATGTGGGCCTTGTTTTCCAATGTTCT
>Pyrusco17g005100.1
ATGGTCGTTGATTTCATGGGTTACAGAAACACCAGCAGCAACAGCAGCTTCTCCGCCAAGTTGGAAGAAAACGCCGTGCA
GGAAGCGGCTTCCGGCCTCGAGAGCGTCAAGAAGCTTATTCGGTTGCTGTCGCAGGCGCAGCAGAACCAGCACCAAAAGA
AATATCTGTCGACGGCTATGGACATGGATTGTAGAGCCGTCGCCGATGTCGCCGTTTCCAAGTTCAAGAAGGTCATTTCT
CTTCTGGGTCGGACCCGGACCGGCCATGCCCGGTTCCGGCGAGCCCCTTTGACTTTGACTTCCGGGTCGTCTTTCCAACC
CCAATACCAGAGCCATAGCCAAGACATCGTCGTCAAGCAAGCTCCTTTAGAGTCCACCAAAGTTTACCGTGCGACGCCGA
TCCAGCAGATCCCGCCTCCTCATCACCATCACCACAGTATGGTGCTCGAGAGCACTATGGACTCCTCTAACACTATAAAT
TTCTCGTATTCAGCTGCGACGTCGTTTATGTCGTCGTTGACCGGCGACTCCGACAGCAAAGCAATTGAAAAGCTTAAGCA
TCCTAACAGCGAGGGAATTCCTCTGGTTAAAATCTATGGGCCAAAGATCAAATTCGACAGGGGACCAGCTCTGGCATTCA
ATGTATATGATTGGAAAGGAGAGAAGGTTGAGCCTATTCTCATACAGAAACTAGCTGACAGAAACAATATTTCTCTTAGC
TATGGATTCTTACACCAAATCTGGCCCCAATACTTGGTGGAACGCTTGATGACGCCGGAAAAATGTGCCTCTGGAAGAAA
GACGCAAGCCTTTGACGGTCACTTTGAACGCGACCTTGAGATTCTTGCATCTCATCAAGCTTCCTCTTCATGCCCGACGA
ATAGTTATTTGCAAGCACATGCAAACTTCTATTCTCGTACT
>Pyrusco2g000750.1
ATGAAAAAAATACCACTAATCGTTCGAAAACCTCTCATTTGCAATTTTGTCTTCTCCGCCAAGTTGGAAGAGAACGCCGT
GCAGGAAGCAGCTTCCGGCCTCGAGAGCGTCGAGAAGCTTATTCGCTTGCTGTCCCAGGCACAGCAGAACCAGCACCAAG
GGAAATATCCGTCGACGGCTATGGACATGGACTGCAGAGCCGTCGCGGACGTCGCTGTTTCCAAGTTCAAGAAGGTCATT
TCTCTTCTTGGTCGGACCCGGACCGGTCACGCCCGGTTCCGGCGAGCCCCTTTGACTTTGAGTTCCGGATCGTCTTCTCA
AACCCAAAACCAGAGCCAAGAGATCCTTGTCAAGCATGTTCCGTTACCGGAGTCCACTAAGGTTTACCATGCGACGCCGA
TCCAGCAGATCCCGCCACCTCACCACCACCACCACGGTACGGTGCTTGAGAGCACTAAGGACTCATCTACCACTATAAAT
TTCTCGTATCCACCTATGACGTCGTTTATGTCGTCTTTAACCGGAGACTCCGATAGCAAGCAGCCAATGTCGTCATCGTC
TTTTCAAATTACCAATTTGTCACAGGTTTCCTCAGCCGGAAAGCCGCCGCTTTCCTCCGCCTCGTTGAAGCGGAAGTGCA
GCTCCGAGAACTTGGGGTCTGGGAAGTGCGGTGCTGGGTCCTCCGGCCGCTGCCATTGCAAGAAGAGAAAGCTGAGACAG
AAGAGGGTCGTGAGAGTCCCGGCTATAAGCTTGAAGTTGGCCGATATCCCACCTGACGATTACTCCTGGAGAAAGTACGG
ACAAAAACCCATCAAAGGATCTCCACATCCAAGGGGATACTACAAATGCAGCAGTGTAAGAGGATGCCCGGCTCGAAAAC
ACGTAGAGAGAGCTCTGGACGATGCGGCAATGCTAGTGGTTACCTACGAAGGCGAGCACAATCACTCTCTCTCAGTTGCA
GAAACCTCCAATCTTATTCTAGAATCTTCT
>Pyrusco8g018750.1
ATGACGGTGGAGCTGATGAACTTCCCGAAGATGGAGGATCAGAAGGCCATCCAGGAAGCCGCATCGCAAGGATTGCAGAG
CATGGAGCACCTGATCCGGTTCCTCTCCCACCAGCAGCAACATCCAAACAACCAATCGGCCCGCCTGGACTGTACGGATA
TCACCGATCACACCGTCTCCAAGTTCAAAAAGGTCATCTCCCTCCTCAATCGGACCGGCCATGCCCGGTTCCGACGCGGT
CCGGCTCAACCGGTTCAGCCCGTCCACTTCTGTTCTTCTCACCCCCCACCTTCACAAACACTGAGCTTAGCTCCGGCTCT
AAATCTTTCTCCGACTCTAAATCTTACTCCGACTCCGGCGCCGGTTCCGGTAACTGCTCCTGCGGTTGTTCAGCAGGCTT
CGATCGAGTCGAGTTTCGGCCAATCGCAGCCGCACAGCATGACGCTCGACTTCACGAGGCCTAATGCCTTCGCCTCGAAC
CCAAAGAGCGCGGAGATTGAATTCGCAAAGGATAACTTCAGCGTCTCGTCAGGCTCGTCGTTCATGTCGTCGGCGATCAC
CGGAGATGGCAGCGTTTCGAACGGGAAGCTGGGATCGTCGATCTTCTTGGCTCCCGCTCCGGCCGTGTCCGGCGCGAAGC
CTCCTCTCTCAACGGCGCCGTTTAAGAAGAGGTGTCACGAGCACGACCACTCCGACGACACGTCGTGCAAGTTTTCCGCC
TCAGGATCTGCTTCCGGTTCCGGCAAGTGCCATTGCTCCAAGAGAAGGAAAAATCGGGTGAAGAAAACGATTCGCGTGCC
GGCGATTAGTTCAAAAATCGCCGATATTCCACCGGACGAGTACTCCTGGAGAAAGTACGGTCAGAAGCCGATCAAGGGCT
CGCCTTACCCAAGGGGATATTACAAGTGCAGTACGGTGAGGGGGTGCCCGGCGAGGAAACACGTGGAGCGGGCTCCGGAT
GATCCGGCGATGCTGATCGTAACGTACGAAGGGGAGCACCGTCACGCGCCGGAGAGCGTGGGGTTGGTGTTTGAGTCAAC
G
>Rosch_v2.0_Chr2g0106361
ATGGCCGTGGATTTCATGGGTTATAGGAATTTCTCGGCCAAGCTTGAAGAAAACGCCGTCGTCCAGGAAGCCGCATCCGG
CCTCGAGAGCGTCGAGAAGCTCATCAGATTGCTGTCCTCCCAGCAGAAGCAGGAGAAGTACCACTCCATGGACATGGACT
GCACCGCCGTCGCCGACGTCGCCGTTTCCAAGTTCAAGAAAGTTATTTCTCTTCTGGGCCGGACCCGGACCGGCCACGCC
CGCTTCCGGAGAGCCCCTCTGCCCTTCACTGCTCCTCCACAAGAGTCCGTCAATCCCATAGATTCTTCGTCGACTAGGGT
CTACCATGCGACGCCGATCCAGCAGATCCCTGCGCCGGTGGTTATGCACCACCACGGCAGCGGAATGGAGGGGACTAAAG
ACTCGTCCACCACTATAAATTTCTCATCGTACTCTTCTGCTGCGACGACATCGTTTATGTCGTCGTTGACTGGGGACTCG
GACAGCAAGCAGCCCATGTCGTCTTCCGCGTTTCAAATTACCAATATGTCCCAGGTCTCTTCGGCCGGAAAGCCGCCTCT
TTCTTCTGCTTCCCTGAAGCGGAAGTGCAGCTCCGACACCTTGGGCTCCGGCAAATGTGGTGCAAGCTCCTCTGGTCGCT
GCCATTGCTCAAAGAAAAGAAAGCTGAGATTGAAGAGGGTAGTGAGAGTTCCGGCTATAAGCTTAAAGATGGCTGATATT
CCACCGGATGATTACTCTTGGAGAAAGTACGGACAGAAACCCATCAAGGGTTCTCCACATCCAAGGGGATACTACAAGTG
TAGCAGTGTTAGAGGGTGCCCGGCTCGTAAACATGTAGAGAGAGCTTTGGATGATCCATCAATGCTAGTAGTGACCTATG
AAGCAGAGCACAATCACTCTCTCAATATTGCAGAGGCTTCGAATCTTATCCTAGAATCGAGT
>Rosch_v2.0_Chr4g0398741
ATGGCAATTGATCTCGTTAGGTTCTCCAAGATCGACGATCGGACGGCCATGGAAGAGGCCGCCTCCGCTGGCTTACAGAG
CATGGAGCATCTCATCCGTGTCTTGTCCAGTCAAACCCCGTCTCACAACAACCTCGACTGCGGTGAAATCACCGACTTCA
CCGTCGCTAAGTTCAAGCAGTTCATCTCCGTCTTGAACCGGACCGGTCACGCCCGCTTCCGCCGCGGACCGGTCAAGCAA
CCTAGTGACTCTACCACTACTTCTTCTCCTCCTCCTCCACCTCCTCCCAACCCGGTCCCACCAAAGCCTCAGGTTACTTT
GTCTTTGGAAACCGGAAATCCCAATACCAATACCAATACGAACACCCATTCCAAGTCCAAAGACTGCCTCACCTTATCTC
CTCCCATGTCCACAACGTCATCGTTTCTTTCTTCCATCACCACCGGAGACGGCAGCGTTTCGAACGGCAAAGTTTTCTCC
TCAGCTGCCTTTCCCCCGGCTCCGGCCTTTTCCGCCGGTAAACCCCCGCTCTCCCAATCCCACCGGAAACGCTGCCACGA
CGAGCTCGCAACCAAAACGACATCGTCCGGTCGATGCCATTGTTCTAAAAGAAGAAAATCCAAGGTGAAGAGGACAGTCC
GAGTGCCGGCGATTAGTTCGAAAATCGCCGACATACCTTCCGACGAGTTTTCGTGGAGGAAGTACGGCCAAAAGCCGATC
AAGGGCTCCCCATACCCACGAGGCTATTATAAGTGTAGTAGCGTGCGAGGGTGTCCAGCAAGAAAACACGTGGAGCGCGC
GCAAGACGACCCCACCATGCTTATCGTTACCTACGAAGCGGAGCACCGTCACCCTCACCCGCAGCAGTCAAACTCTGTCC
CGGCGGGTGTTGTCGGACTCGTGTTCCAATCCGCC
>Rosch_v2.0_Chr6g0305101
ATGGCGGTGGAGATGATGAGCTTTCCGAAGATGGAAGACCAAAAGGCCATCCAGGAGGCCGCGTCGCAAGGCTTGAAGAG
CATGGAGCACCTGATTCGTTACCTCTCTCACCAGCAACTGTCTAACCAGCCCTCCTCTCGCGTGGACTGCACCGACCTCA
CAGACCACACCGTCTCCAAGTTCAAAAAGGTCATTTCCCTTCTGAACCGGACCGGCCACGCCCGGTTCAGGCGCGGACCG
GTCGCCGCGGTTCCGGCTCACCATCATCATCATCATCAGTTCTCTTCTTCTTCTTCTTCCACCTCTCTCCCCTTCCCTCC
CTCCCAGACCCTGAGCTTGGCTCCGGCACCCGTCGCTTCCCCGGCGATTGCTCCTCCGGCTCCGGTCAAAGCTCCGGAGA
CTAATTTTGCTCATTCCATGACGCTTGACTTCACCAGGCCTAATGCGCTGGCCTCAAACCCTAAGTGCACCGACATCGAG
TTCAGCGTCTCGTCCAGCTCGTCGTTCATGTCGTCGGCCATCACCGGAGACAACAGCGTCTCCAACGGCAAGCTCGGTCT
GTTCATTGCCCCCAATCCGGCCCCTGCCGTCTCCGGCGCCAAGCCTCCGCTCTCCGCCGCGCCGTTTAAGAAGCGGTGCC
ACGAGCACGACCACTCCGACGATGTCTCCTGCAAGTTATCCGGATCCGGATCCGCTTCCGGGTCGGGCAAGTGCCATTGC
TCCAAGAGAAGGAAAAATCGGGTGAAGAAAACAATCCGAGTCCCGGCGATTAGTTCAAAGATTGCCGATATTCCGCCGGA
CGAGTACTCCTGGAGAAAGTACGGCCAGAAGCCGATCAAAGGCTCACCTTACCCAAGGGGTTATTACAAGTGTAGTACAG
TGAGGGGGTGTCCGGCGAGAAAACACGTGGAGCGAGCACCGGATGATCCGGCGATGCTGATTGTAACGTACGAGGGGGAG
CATCGACACGCTCCGGATAATATGAGCGGCGGAGTTGGGATGGTATTCGAGTCAACG
>Rosch_v2.0_Chr6g0308491
ATGGCTGTGGACCTCATGATGGGTCTGGTTGACAGCTTTGCGGCCAAAATGGAAGAGAATGACGTCAAGGAAGCAGCCTC
GGCTGGGATCCAGAGCGTTGAGAAGTTCATAAGCTTGATGTCTTCTTCTTCTTCAACCCCTGAAAGTGCTGCCATGGAAT
ACAAAGCTGTTGCGGACATGGCGGTGAATAAGTTCAGAAAGGTCATTTCATTGTTGGATAGAGGAAGAACCGGTCACGCT
CGTTTTCGAAGAGGTCCTGTGACTACTACCAGTCCACAATCGCCACTAGTTTTGACCAAAGAAACAGAGCAGTCTTCATT
TCAGTTTCAAGAGGCTCTAAATACGAAGACAGAGCAATCCCAATCCTCATCTGCTTTCAAGGTTTATTGTCCCAAACCGG
TTCTGCGTTTACCGCCTCTGCCAAAGACTAGTACTAGTTTCCATTTCTCGGCTACGCCGGCGGTTTCAGGTTCGAATTCG
TTTATGTCTGGGGACGGCGAGACTACTACTCTGCAACACTCGGTGTCGTCCGGTTTTCAATTGACCAACATGTCAGTGTC
TTCTGCTGGTAAGCCTCCTCTTCCTTCTTCGTCGTTAAAGAGGAAGTGTCATTCTGTGGATGATGCGGCGGCTCTCAGGT
GTGGCTCGTCCTCTTCAAGATGCCACTGTTCCAAGAAAAGGAAATCAAGAGTTAAGAGAGTGACGAGAATCCCTGCTATT
AGTACGAAAATGGCTGATATCCCAGCTGATGAGTATTCATGGAGAAAGTACGGCCAAAAACCAATCAAGGGTTCCCCTCA
TCCAAGAGGGTACTACAAGTGCAGTAGCCAGAGAGGGTGCCCTGCACGAAAACACGTAGAGCGAGCTGTAGATGATCCGA
GCATGCTGATAGTGACGTACGAGGGCGATCACAATCACTCCCAAGCTGTCACGGAGGCCATGGCAGCCATCGTCCTCGAA
TCGTCG
>Ruboc_01_G04143
ATGGCTGTGGATTTCATGGGCTATAGAAATTTCTCGGCCAAGTTAGAAGAGAACGCGGTGCAGGAGGCGGCTTCCGGGCT
CGAGAGCGTCGAGAAGCTGATTCGACTCTTGTCTCAGACGTCCCAACAGAAGCAGGAAAAGTACCAGTCCATGGAAATGG
ATTGCACCGCCGTTGCTGACGTCGCCGTTTCCAAGTTCAAGAAGGTTATTTCTCTCCTGGGCCGGACCCGGACCGGCCAC
GCCCGCTTCCGGAGAGCCCCGTTGGCTTTGGCTTCTCCTCCCTCAGTTGCCCAGCCCCATCAGCCCACCAAAGTGCCTTT
AGAATCATCGTCGGCCAGGGTTTATCATGCCACACCGATCCAGCAGATCCCGCCGCCGATTCTTCACCACGGCGGAGGCG
TCATGGAGGGAACTAAAGACTCCTCCACCACCATAAATTTCTCCTCCTACTCCTCCGCTGGGACGACATCGTTTATGTCG
TCGTTGACTGGGGACTCGGACAGCAAGCAGCCAATGTCGTCTTCCGCCTTCCAAATTACCAATATGTCCCAGGTTTCTTC
GGCCGGAAAACCGCCGCTTTCGTCTTCTTCGTTCAAGAGGAAGTGCAGCTCTGAGACCTTGGGTTCCGGGAAATGCGGTG
CAAGCTCCTCTGGTCGCTGCCATTGCACAAAGAAAAGAAAGCTGAGGTTGAAGAGGGTTGTGAGAGTTCCGGCTATAAGC
TTAAAGATGGCTGATATTCCACCGGACGATTACTCTTGGAGAAAGTACGGACAGAAACCCATTAAGGGGTCTCCACATCC
TAGGGGGTACTACAAGTGTAGCAGTGTTAGAGGGTGCCCAGCTCGTAAACATGTAGAGAGAGCTTTGGATGATCCATCAA
TGCTAGTAGTGACCTACGAAGCAGAGCACAATCACTCTCTCAATGTTGCAGAGGCCTCAACTCTCATCCTAGAATCGTCT
>Ruboc_02_G00571
ATGGCTGTGGAGCTTATGATGGGTTTGGTTGACAGCTTTGCAGCGAAAATGGAAGAGAATGATGTCAAGGAAGCCGCCTC
GGCTGGGATTCAGAGCGTTGAGAAATTCATAAGCTTGATGTCTTCTTCTTCAAGCTCTGAACCTGCTTCTCTAGAGTACA
GAGCAGTTGCGGACATGGCCGTCAACAAATTCAAGAAGGTAATTTCATTGCTGGACAAAGGAAGAACAGGCCACGCTCGT
TATAGAAGAGCTCCCCCTGTCACTCTTCCACAACAAATTTTGACTACCAAAGAAACAGGGCAGCCTTCCTTTCAGTATCA
AGATCCCCAAACTATGAAAACAGAGCAATCCCAATCTTCCTCGGCTTCTGCTTTCAAGGTTTACTGTCCCAAACCGGTTT
TGCGGTTACCACCTCTGCCTCACCAGGGAACTACTACCACTGGTCATACTTTCTCGGCTTCACCAACGATTTCCGGTTCA
AATTCGTTTATGTCCGGTGACGGCGAGAATACTACTCTGCAACACTCAATGTCGTCTGGGTTTCGATTAACAAACATGTC
AGCGTCGTCTGCGGGTAAGCCTCCCCTTCCTTCCTCGTCGTTCAAGAGGAAGTGTCATTCTGTGGATGATGCGGCGGCGC
TCAGGTGTGGCTCGTCTTCTTCTTCGCGATGCCACTGTTCCAAGAAAAGGAAATCAAGAGTGAAGAAAGTGATGAGAATC
CCCGCAATTAGCATGAAAATGGCCGATATTCCAGCCGACGAGTATTCATGGAGAAAGTACGGCCAAAAACCCATCAAGGG
TTCCCCTCATCCAAGAGGGTATTACAAGTGTAGTAGCCACAGAGGGTGCCCTGCACGAAAACACGTGGAGCGAGCTGTAG
ACGATCCGACCATGCTGATTGTGACCTACGAAGGCGATCACAATCACTCCCACGCTGTCACGGAGGCAATGGCTGCCATC
GTCCTCGAATCGACT
>Ruboc_02_G00778
ATGGCGGTGGAGATGATGAGCTTCCCGAAGATTGAAGATCAAAAGGCTATACAGGAGGCCGCATCGCAAGGCTTGAAGAG
CATGGAGCAGCTGATCCGTTACCTATCTCACCAACAACATGCTAACCAACTCTCTTCTCGCATGGACTGTACCGACCTCA
CGGACCACACGGTTTCCAAGTTCAAAAAAGTAATTTCCTTGCTGAACCGGACCGGCCACGCTCGGTTCAGACGCGGACCG
GTTGCCGTGCCGGTTCAGTTTCCTTCTTCTCAGCCCTCCACTTCTTCATCGGCCTCTCTGCCCTTTCCTCCCTCGCAGAC
CTTGAGCTTGGTTCCGGCTCCGGTGGCTTCTCCGGCTCTGATTAAGGCTCAGGAGACGAGTTTTCTTCAGTCCCAGCCGC
ATAGCATGACGCTCGACTTCACCAGGCCTAATATCTTGACTTCAAACCCTAAGTGCACGGACATCGAGTTCAGCGTGTCG
TCTAGCTCATCGTTCATGTCATCGGCGATCACCGGAGACAACAGCGTCTCGAACGGTAAGCTTGGACCGTCGCTCTTCTT
GGCTCAGAATCCGGCTCCGGCCGTATCTGGCGCGAAGCCTCCGCTCTCCACTGCGCCGTATAAGAAGCGGTGTCACGAGC
ACGACCACTCCGACGATGTCTCCTGCAAGTTATCCGTATCCGGTTCTGCTTCCGGGTCGGGCAAGTGCCATTGCTCCAAG
AGAAGGAAAAATCGGGTGAAGAAAACAATCCGAGTCCCAGCGATTAGTTCAAAGATCGCCGATATTCCGGCGGACGAGTA
CTCATGGAGAAAGTACGGTCAAAAGCCGATCAAGGGCTCACCTTACCCAAGGGGTTATTACAAGTGCAGTACGGTGAGGG
GGTGCCCGGCGAGGAAACACGTGGAGCGAGCTCCGGACGATCCGGCGATGCTGATCGTAACATACGAGGGGGAACATCGT
CACGCGCCGGAGAATTTGAATGGGGGAGTGGGGTTGGTTTTCGAGTCAACG
>Ruboc_04_G17961
ATGGCAATTGATCTAGTAAGGTTCTCCAAGATCGACGATCGGAGGGCCATGGAAGAAGCTGCCTCCGCCGGCTTACAGAG
CATGGAGCACCTGATCCGCCTCTTGTCCAATCAAACCCCATCCCAAACCAACCTCGATTGCCGAGAAATAACCGACTTCA
CCGTCGGAAAGTTCAAGCAATTCATCTCCGTCTTGAACCGGACCGGTCACGCCCGCTTCCGCCGCGGACCGGCTAATCCA
TCTACCACCACCACCTCCACTTCTCCTCCGCCTCCTGCGAACCCGGTCCCACCCAAGCCTCAGGCGAATTTGTCTTTTGA
ATCTGGAAATCCCAATTCCAACAATTCCAAGTCCAAGTCCAAGGACTGCTTCACCTTGTCTCCTCCTATGTCTACAACGT
CGTCGTTTATATCCTCCATCACAACCGGAGACGGCAGCGTCTCCAACGGAAAAGTTTTCTCCTCGGCCGCCGTGCCCCCG
GCGCCGGCCTTCTCCGCCGGCAAACCGCCTCTCTCCCAATCTCACCGGAAACGCTGCCACGACGAGCTCGCAGCGAAAAC
GACGTCGTCTGACCGCTGCCATTGCTCCAAGAGAAGAAAATCCAAGGTGAAGAGGACAGTTCGAGTGCCGGCGATTAGTT
CGAAAATCGCCGATATACCTTCCGATGAGTTTTCATGGAGGAAATACGGTCAAAAGCCAATCAAGGGCTCCCCTTACCCA
CGAGGGTATTATAAGTGTAGCAGTGTGAGAGGTTGTCCAGCAAGGAAACACGTGGAGCGAGCACAAGACGACCCGACTAT
GCTTGTCGTTACCTACGAAGCTGAGCACCGTCACCCTCACCCTCACCCGCAGTCTAACTCCGTCCCAGCCGGTGTTGTGG
GTCTCGTGTTCCAATCAGCC
