# Supplementary material for: Building a foundation for gene family analysis in Rosaceae genomes with a novel workflow: A case study in Pyrus architecture genes
Source: Front Plant Sci. 2022 Nov 14;13:975942. doi: 10.3389/fpls.2022.975942 (PMC9702816; doi:10.3389/fpls.2022.975942)
Supplement: Supplementary file 1 [file DataSheet_1.zip › SupFiles/SupFile1_gene_familiy_sequences/Pb_PIN_plus_26Gv2.fna]

>gnl_Ambtr_v1.0_evm_27.model.AmTr_v1.0_scaffold00013.203
ATGTTATTGGCATATGCATCAGTGAAATGGTGGAAGATCTTTGGGCCTGATCAGTGCGCAGGCATCAATCGATTTGTTGCCATTTTCGCAGTCCCCCTACTTTCTTTTGAATTCATTTCTCGCATCGATCCCTATAATATGGACCTTCTCTTTGTTGCAGCTGATTCTCTATCAAAAATCTTGATTCTCTCTTTCTTGGCTTCATGGGCCAGGCTCTCATCAAAAGGCAGTATAGATTGGGTCATTACCCTGTTCTCGCTCGCAACCCTCCCCAACACCCTTGTCATGGGCATCCCTCTCGTCAAGGCCATGTATGGGGATGACAAAGAAAGCCTAATGATTCAGGCCGTGGTCTTACAGTGCATTATCTGGTACACCATGTTGTTGTTTCTATTTGAGTACAGGGCAGCTAGATTGGCAGTAATGAAGGGGTTTAACACTGGATCAGAGAGTGGAAGGAGAGATAAAGTGGAGGAGATAGAGAGTGGGATGAGAGAGAAATTGGAGGAGAGTCAGAAGGGAGAAGATGAAGTGGTCCATGTGATGGTCGCGAAGAACTCGAATTCCCCATCTCATAGCTCAAATAGAGTCGCGCCTCACTTGGCGAGCACTGATGACGACGGCAAAGAACTTCACATGTTCGTTTGGCCGTGCGGGTGCTGCAATTCTGAAGCGGTGTGTCATCAGTCAATTCAAGTATGCAGCAAAGAGGAGAAGAGAAAGAAAGAAGAAGGGCTTGTGTCTGTGCAAGAGGCTTCTATGTCAGTTGAAATGGTAAAAATGATCATGAAAATGGTGTGGTTTAAACTTCTGGCAAATCCAAATACTTATGCCAGCTTGTTGGGTCTTGCTTGGGCTCTTGTTTCATGCAAGTGGAATGTTAAGAAACCCCTCATCCTGGAGAATTCTGTGACAATTCTGTCAAATGCTGGCCTAGGAATGGCCATGTTTAGCCTTGGACTGTTCATGGCTCTGCAACCAAGGATCATAGCATGTGGGACAAGGCTTGCAGCTTATGGGATGTTGATAAGGTTTTTTTTAGGCCCAGCTATAATGGCTGTTGCTTCAACTGGAGTTGGTCTTAGAGGCCCTATTCTCAGAGTCGCAATTGTCCAAGCAGCTCTACCACAAGGGATTGTTCCATTCGTATTTGCAAGGGAGTACAATCTACACCCAGATGTGTTAAGCACAGCGGTGATCTTTGGGATGATTGTGTCACTGCCCATAACAGTGTTGTATTATGTGTTTCTGGGCCTC
>gnl_Ambtr_v1.0_evm_27.model.AmTr_v1.0_scaffold00013.199
ATGATAGGGTTGAGGGATGTCTACCTGGTGCTCTCAGCCATGGTGCCACTCTACATACCTCTAGGCCTTGGCTACGGCTCGGTGCGGTGGTGGGGTGTCTTAAACCCCGAGCACTGCAATGGCATAAACCGAGTCGTCGCCCTCTTCACCCTCCCTCTGTTCACCTTCAATTTCACTGCAAGCATTGACCCCTTCACCATGAATTTTCGATTCTTAGGAGCGGATGCCCTCTCAAAAGTCTTCGTAGTTGCCGCAGTCGCACTTTGGGCTAAAACTCGAGGGACATGCTGTAAAGGCCCAGCTTGCTCTTGGGCTATTACAGGTTTCTCCCTCTCCACCCTAACAAACACACTTGTGGTTGGTGTCCCTCTATTGAAAGCAATGTATGGTGGTATTGCTCAAGATCTAGTGGTTCAAGTTTCAGTTATTCAGGCAATTGTGTGGCTGAGTATTCTATTGTTTGTGCTCGAGTGCCGATCGTCGTGTATCAATGGTGGCGTGGTGGTGGCCTCTGAGACTGTAGGAAATGAAGGTAGCCATGTGGCTGTGGATGTTGCAGGGACTGACACTGGGGTGAAGGTTGTACAAGTGCATAAGAGGCCTTCTCTTGGATCCTTGATGAAGGTGGTGTGGAGGAAGCTTGCTCTAAATCCTAATTCTTATGCTAGTATTGTTGGCGTTATATGGGCTTTCATTTCTTCAAGGTGGCATTTCTCAATGCCATTGTTGATGGAGAACTCAGTGAGCATGATGGCCAAAGCTGGATCAGGCATGGCCATGTTCAGCATGGGTTTGTTTATGGCATCACAAGAGAAGCTGATAGGGTGCGGGCCGAGCCTTACGGTGTTGAGTATGGTGTTGAGGTTCTTGGCGGGCCCAGCAGCCATGGCCGTTGCCTCCATCGCCGTCGGATTGCATGGAGACGTCCTCCATATAGCCATCATTCAAGCCGCTTTGCCACAGTCCATAACCTCATTCATCTATGCAAGAGAATATGGTCTCCATGCAGAAGTTCTCAGTACAGCGGTTATATTTGGGATGCTAGTTTCCCTTCCGGTGCTGATCGCATACTACGTTGTCCTCGAGCTTTTGAGA
>gnl_Ambtr_v1.0_evm_27.model.AmTr_v1.0_scaffold00038.35
ATGGCAGGCTTCTATGAAATTCTCAGTACCATGGTTCCCTTGTACTTGGCCATGTTATTAGCTTTTGCTTCTGTGAAATGGTGGAGAATGTTCAGTGATGAGCAATGCTCAGGAATCAACAAATTTGTCGCAAATTTTGCGGCCCCCCTTCTTTCATTCAAAATCATCTACTCCAATGATCCTTACAAGATGAACCACAAACTCATACTCGCCGACACCATGCAAAAACTACTGATACTGTTTGCGCTGATGTTGTGGGTTAAATTAACGAAACGGGGGAGTTTCGATTGGATGATAACTCTATTTTCGATGTCTACTTTGCCTAACACTGTGATTTTGGGGATACCTTTGTTGAGGGCGATGTATGGTGAAGAGAGTGAACAGATTTTGTTTCAAATTGTGGTGCTTCAGTTTGTAGTGTGGTACCCATTTTTGTTGTTCTTGTATGAGCTTCGAGAGGCGAAGGGAGCTGTCGGTCGTCGGGTTTCAACGGCGGTGATCAATGGTAGCACCGTGGTTTTGGAAGTTGAGGCTAGGAGTGAGACGCGGATGAGTTCTCTATCACTGGCAACCGTTGATGGTCAGGGTTCGACGACAGCGATGAATGGTAGCGTGGTTTTGGTTGTTGAGGCAAGCGCCAAAGAGAATTCCTTAGGCTATTTGAATGGAGAAGAGGGTACTGCAAATTCTAAAGAAAGAGAAGTTCAAGTAGAGGCCGCTCCCCCTCAAATGAGAATGATAAATCTACTCATTTTGGTTTGGTCCAAGGTGATAAAGAACCCCAACACCTACTCAAGTATCTTGGGCCTCGTCTGGGGGCTCATTTCCTTCAGGTTCAACATAAGAATGCCAAAGATAGTAGACAAATCTGTGACGATTCTGTCCGTTACCGGTCTTGGCTTATCAATGTTCAGTTTAGGTCTTTTCATGGCATCTCAGCCCAACTTAATGCCATGTGGAAAGCGCAATGCTACGATTGCCATGTTCGTGAGATTTTCCTTCTCAGTCGTTGTTATGTCTATGTGTTCCATCTTGTTAGGGCTACAAGGCAACTTGTTGAAAGTTGCCATAGTTCAGTTTTGCAATCCAAGCTATGCTTCATATGCTGTATTTCGTCTTGTAGGTTCAACTGGGAAAAAG
>gnl_Ambtr_v1.0_evm_27.model.AmTr_v1.0_scaffold00038.32
ATGATTACAGCATCAGCTTTCTACGATGTTTTTACTGCCATGGTGCCCCTTTATGTGGCCATGTTCTTAGCCTACGGCTCTGTAAAATGGTGGCGAATTTTCACCACTGATCAGTGCTCTGTAATCAACAGATTTGTAGCCATTTTTGCAATCCCATTTCTTTCACTACAAATCATCTCCTCCATCAATCCTTACCAAATGAACCTCAAATTCATACTTGCCGACACACTGCAAAAACTGTTGATTCTTTTTGTGTTGGTTTTGTGGGGCAGCTTCAGTAGTTGGGGTAGCTTGGATTGGGTTATAACTCTGTTTTCTATCTCTACTTTGCCTAATACTTTAATTATTGGGATTCCATTGTTGAGGGCCATGTATGGGGTAGAGATTAATGGTCTTTTGGTTCAGATTGTGGTTTTGCAAGGTTTGGTGTGGTATACACTTTTGCTGTTTCTATTTGAATTGAAGGCCAAGATAGAAATGGGTCCCCAGATTCCAGTGTCAATGGGTTCTCAAGTGGGTTCAGACGTTTCTCCGGTGCATGCTCAAAGTTCAGTTGTGAGCTGTAAAGGTGATTTGGAAGGAGATGGAGAAATGCATTCAAAAGAAATAGAAGATGAAGAGGCGCCTTCAAAAGACAGTGAAGATGAAGGGGAAGCCACTTGCTCTAGTGTAAAGATGATACATCTCTTCTTTTTGGTGTTGTCCAAGGTTATAAAGAACCCCAATACTTATGCCAGTGTTTTGGGCCTAGTTTGGGGGCTCATTGCCTGCAGGTGGAACATTCATATGCCAAAGATAGTTCAAAATTCCATATCAATATTGGCTGATGCTGGTCTTGGCATGGCCATGTTCAGTCTAGGTCTTTTCATGGCATCCCAAAACAAAATAATAGCATGCGGAAAGCGTAGGGCTACCCTAGCCATGGTTGTGAGATTTCTCCTCGGCCCGGCGGTCATGGCTGCCTGCTCTTTAGCAGTTGGTCTTAGGGGCAAGTTGCTACATGTAGCAATTGTTCAGGCTGCTCTTTCCCAAGCAATCACTCCATTTGTTTACGCTAAAGAGTATAATGTTTACCCAGATATTTTAAGTACCATGGTCGTTTTTGGAATGCTGGTTTCCTTGCCAATAACATTGGCCTACTACGTATTGCTTGGCATC
>gnl_Ambtr_v1.0_evm_27.model.AmTr_v1.0_scaffold00038.38
ATGATTTCCTTGGCAGATTTATATGCAGTTTTCACGGCTATGGTGCCTCTTTACGTAGCAATGTTCTTAGCCTACGCCTCAGTAAAACGGTGGGAAATTTTCACACCTGAACAATGCTCAGGAATCAACAGATTTGTTGCGACTTTTGCAATACCTTTCCTAGCGTTCAATATCATCTCATCCACTGATCCTTATAAAATCAACTTGAAGTTCATATTAGCTGACACAATGCAGAAACTATTGATTCTCTTTGTATTAATCTTGTGGGCTAAATTCACCAGGTGGGGAAGCTTCAATTGGATGATAACCCTATTTTCTCTATCTATTATGCCTAACACATTGATTATAGGGATACCTTTGTTGAGGCCGATGTATGGAGAAGAGTGCATAGGGCTTTTGGTTCAAGTCGTGGTTCTTCAGTTGGTGGTGTGGTGCCCCATCTTCTTGTGTTTGTATGAGCTTCATGCTGCGAAGGTGACGATGAATGGTAAGGTACGTTTTACAAATGATACAAATGAGGGAAAGGAAGGCGACGAGATGATGAATGTTGAAGTGATTTTCAAGAAAAAGAATACCCCAGCAGATGAATGCCCAGGTGATTTAGCACATTCTAATGAAAGAGAAGTCCAAGGGGAGGTGACCCACCCAAGAATGACCACCACCAATCTCTTCCTTTCGGTTTTATCCAAGGTTATGAAGAACCCCAATACCTATGGAAGTGTTTTGGGCCTCATTTGGGGACTGATTTCCTTTAGGTGGAACATTAGCATGCCAAAGATAATACACAAGTCTGTGTCAATATTGTCAGTCACCGGACTTGGCATGGCAATGTTCAGTCTAGGTCTTTTTATGGGATCTCAACGCAAGATAATAGCATGTGGGAAAAGGAAGGTTATCTTAAGCATGGTTGTGAGATTTATATTCTCATCTACTGTAATGGCTATGTGTTCTATTGCAATTGGCATACGGGGCATTGCACTGAAGACTGCTATAATACAGGCGGCGCTTCCGCAAGGAGTGATTACTTTTGTGTATGCTAAAGAGTACCAAGTGCATGAAGAAGTTTTGAGCACCGCG
>gnl_Ambtr_v1.0_evm_27.model.AmTr_v1.0_scaffold00038.33
ATGATTTCTGCATCAGCTTTCTACGACATTTTTACGGCCATGGTGCCCCTTTATGTGGCCATGTTCTTAGCCTATGGCTCTGTAAAATGGTGGAGAATTTTCACCCCTGATCAGTGCTCCGGAATCAACAGATTTGTAGCCATTTTTGCAACCCCCTTTCTCTCACTGCGAATCATCTGCTCCATCAATCCTTACAAAATGAACCTCAGATTCATACTTGCGGACACGTTGCAAAAACTGTTGATTCTTTTTCTGCTGGTTTTGTGGGGCAGTTTCAGTAGTTGGGGGAGCTTGGATGGGGTGATAACCCTCTTTTCTATCTCTACTTTGCCTAATACTTTAATTATAGGGATACCATTATTGAGTGCCATGTATGGGGTGGAGAGTAATGGTCTTTTGATTCAGATTGTGGTTTTGCAAGGTTTGGTATGGTATACACTTTTGCTGTTTCTATTTGAATTGAAGGCCAAGATGGTAAAGGGTCCCCAAATTACAGTATCAATGGGTTCAGAAGTTTCTCCGGTGGATGCTCAAAGTTCAGGTATGGAGGTTGTTTACTTTTCTCTC
>gnl_Aquco_v3.1_Aqcoe2G426000.1
ATGTATGGTTCAAATGCGGTAGACATTGTCGAAGATGTCCAAGAATCCTTGGAAATAACCGGAGATGTTGAGAAAAATACAAATGCGAAACCACATAAAACTTCATTCCTGGTTTCATTAAGGACTGTCTTCCTGAAGTTACGACGAAACCCCAATGCTTATTGTAGCGTGGTTGGCCTCATATGGGCATTAATCGCCAACAGATTTCATTGGAAAATGCCAAGCATAATGGAAGGTTCTATATTGATATTGTCTAGAGCAGGGACAGGTGCAGCCATGTTTAGTATGGGTGAGGAGAAGTTGATTGCCTGTGGTACCAAGCTAACTGTAGTTGGTATAGTACTTAGGTTCCTTGTCGGACCAGCTGCAATGGCAATATGTTGCCTTGCAGTTGGTCTTCGTAGTGATGTATTACGAGTTGCCATTATCCAGGCGGCATTACCACAATCAATTACCTCTTTTGTCTATGCAAAAGATTATGGGTTGCATCCTGATGTTTTAAGCACATCTTGTTCTGGGGCTGATTGTTTGCTTACCAATATTGTTGGTTTACTATGGGATCTTGAGTTTGTAAAC
>gnl_Aquco_v3.1_Aqcoe2G425700.1
ATGATAGGATTGGAAGATGTCTATAATGTGGTGGAGGCAATGGCACCTCTATATGTTGCACTTCTTCTAGGGTATGGTTCTGTCAAGTGGTGGGGCATATTCACCCCAGAGCAGTGTGACTCCATTAATAAACTTGTCTCCTTCTTCACTCTTCCTCTTTTCACCTTTGAGTTCACTGCCCATGCCGATCCCTTTGAAATGAATTACTTGTTTATTGGTGCCGATGCAATATCAAAACTAATCATTTTGGTGGTATTGGTTTTCTGGGCCAAGTGTAGTAGCAAGGGAAGCTATTGTTGGTTCATAACAAGCTTCTCTTTGTCAACTCTCACCAATACTCTAGTTGTAGGGGTGCCATTAATAAAGGCCATGTATGGCCCGAATGCGGTAGACCTTGTTGTGCAAGCTTCTATAGTGCAAGCCATCATATGGTTAACTATTCTTTTGTTCGTTTTAGAGTTCCGTAAGACAGGAAGCGACATTGCATCTACGACACCTAGTACCTCCGATTCCCACATGATATCCTTCGAAATAAAAGATGCCGAAGGAAATGACACCACAGTAAGGCCTAGAACTTCATTTTTGGGTCTAATGAAGATTGTGTGGTTAAAGCTGGCTCTTAATCCCAATTCCTACGCTAGTATCATCGGTATCACTTGGGCTTTAATCGCAAATAGGTGGCATTTCCAAATGCCAAGCATCATGGAGGGTTCTATATTGATTATGTCAAGAGCTGGGACAGGCACCGCCATGTTTAGTATGGGACTTTTTATGGCACAACAAAAAAACCTTGTTGCGTGTGGCCCCACGTTAACAGTGTTTGGTATGGTATTAAGATTTTTCGCTGGACCAGCCGCCATGGCAATAGGTTGTATTATTGTAGGTTTGCATGGTGATACATTACGAGTAGCTATTATCCAGGCGGCTTTACCACAATCTATCACATCTTTCATATATGCAAAAGAATATGGATTGCATGCTGATGTGCTAAGTACTGCAGTAATATTCGGGATGATGGTTTCCCTACCTGTGTTGATTGGATATTATTTCATGTTGGGATTTCTTCAT
>gnl_Aquco_v3.1_Aqcoe3G090400.1
ATGATTTCCCTGATTGACGTTTACCACGTCTTGGAAGCAATAGTCCCTCTGTATGTTGCGATGATCTTAGCGTATGCATCTGTAAAATGGTGGAAACTCTTTACACCTGATCAATGCTCCGGCATCAGTAAGTTTGTCTCTAAATTCTCTGTCCCACTCTTGTCTTTCCGTGTGATCTCAGCCAACAATCCGTATCAGATGAACTTAAAACTCATGCTGTCAGATTCCTTGCAAAAAATATTTGCTCTAGTTGTATTGACAGTTGTCAGCAAACTTAGTTCTAGACGAAGCTTGGATGGTATCATAACTGGTCTTTCTTTGTCAACACTTCCCAACACTTTGATCGTGGGGATCCCAATACTGAAAGCAATGTATGGGAATGGAGCAGCTACGCTCCTTGCTCAGATAGTTGTTTTACAAAGCATAATTTGGTACAATCTACTGCTATTTCTTTTTGAGTTCAGAGCTGCACAGGCAGTCTCCATGACTTCTCCAGCAGAAACCAGAGGGGAATCGGAAGTCACTCAGGGAACACAGTCAAAGGAAAGAGAGGAGAAAGCAAACGATGGATCACCAAGAGTCAGCACCAAACTCATTCTCCTGACAGTGGGGAAAAAACTCATAAGCAATCCAAATACTCATGCGACACTGAGTGGTCTTATTTGGTCATTGATCAGTTTTAGGTGGGACCTAAAACTGCCAGTAATTATTGATAAGTCTATCTCAATACTGGCAGATGGAGGACTTGGCATGGCCATGTTTAGCTTAGGTCTTTTCATGGCATCACAGGCTAGCATATTCGCATGTGGGGCTTGGCTGGCAGTATTGGCCATGGCAGCGAAGTTCTTAGTAGGACCTGCTCTAATGGCAGTTGCCTCGTTCGCT
>gnl_Arath_TAIR10_AT5G16530.1
ATGATAAATTGTGGAGATGTTTACAAGGTAATCGAAGCAATGGTTCCACTCTATGTAGCCTTAATCTTAGGCTATGGCTCTGTGAAATGGTGGCACATCTTCACGCGTGATCAATGTGATGCTATAAACCGTCTCGTTTGCTATTTCACCCTGCCGCTCTTCACCATTGAGTTCACGGCCCATGTCGACCCGTTCAACATGAATTACCGGTTCATCGCGGCCGATGTCCTCTCTAAGGTCATCATAGTCACGGTCTTAGCGTTGTGGGCCAAATATAGCAACAAAGGAAGCTATTGTTGGTCCATTACTAGTTTCTCTCTATGCACTCTTACTAACTCTCTTGTCGTTGGTGTGCCATTGGCTAAGGCAATGTACGGACAACAGGCTGTTGATCTGGTGGTTCAATCCTCGGTATTTCAAGCCATCGTGTGGCTCACACTCTTGTTGTTTGTCTTAGAGTTTAGAAAAGCCGGATTTAGTAGTAATAATATCAGCGACGTACAAGTAGACAACATCAATATCGAAAGTGGAAAAAGAGAAACTGTGGTTGTGGGAGAGAAGTCGTTCCTTGAGGTCATGTCCCTCGTTTGGTTGAAGCTTGCAACGAATCCAAATTGCTATTCTTGCATCCTTGGGATCGCATGGGCTTTTATTTCTAACAGATGGCATCTGGAGCTGCCGGGCATATTAGAGGGTTCGATTCTTATAATGTCAAAAGCAGGAACAGGAACGGCCATGTTCAATATGGGAATATTCATGGCACTTCAAGAAAAGTTGATAGTATGTGGAACAAGCTTGACTGTGATGGGAATGGTATTGAAGTTTATTGCCGGACCGGCGGCCATGGCCATCGGCTCTATTGTCCTTGGCCTCCACGGTGATGTCCTCCGCGTAGCCATCATTCAGGCTGCTTTGCCACAATCGATTACTTCGTTCATTTTTGCTAAGGAATATGGATTACATGCAGATGTTCTAAGCACAGCGGTGATATTTGGGATGTTGGTCTCTCTACCTGTGCTCGTCGCCTACTACGCAGCTCTGGAGTTTATTCAT
>gnl_Arath_TAIR10_AT5G15100.1
ATGATCTCCTGGCTCGATATCTACCATGTTGTTTCAGCAACTGTTCCTCTCTATGTCTCAATGACATTAGGTTTCCTCTCTGCAAGACATCTAAAGCTCTTCTCACCCGAACAATGCGCAGGCATCAACAAATTCGTGGCCAAATTCTCCATCCCTTTGCTTTCTTTTCAAATAATCTCTGAAAACAACCCCTTCAAGATGAGCCCTAAACTCATTCTCTCTGATATTCTCCAGAAATTCTTAGTCGTTGTTGTATTAGCCATGGTTTTAAGATTCTGGCATCCAACAGGAGGAAGAGGAGGAAAATTGGGTTGGGTCATAACCGGATTATCTATATCGGTGTTGCCAAATACTCTCATTCTTGGAATGCCAATCTTGAGTGCCATCTATGGAGATGAAGCTGCGAGCATCTTGGAGCAGATTGTTGTCTTGCAAAGCTTGATTTGGTACACCATCTTGCTCTTTTTGTTCGAGCTTAACGCCGCAAGGGCGTTACCATCTTCTGGAGCTTCCCTAGAACATACAGGCAATGACCAGGAAGAGGCTAATATAGAGGACGAGCCAAAAGAAGAAGAGGACGAAGAAGAAGTAGCAATAGTGAGAACAAGATCTGTTGGAACTATGAAGATTCTATTGAAGGCTTGGAGAAAGCTTATAATCAATCCAAATACATACGCAACATTGATCGGAATCATTTGGGCTACTTTACATTTCAGATTGGGATGGAATTTGCCTGAGATGATTGATAAATCAATACATTTATTATCTGATGGAGGCTTAGGAATGGCCATGTTCAGCTTAGGTCTGTTCATGGCATCACAAAGTAGTATCATAGCATGTGGTACAAAAATGGCGATTATAACAATGCTGCTCAAGTTCGTATTAGGACCTGCTCTTATGATTGCTTCTGCGTATTGCATCAGATTAAAAAGTACTCTCTTCAAAGTAGCAATATTACAGGCAGCATTGCCTCAAGGAGTAGTGCCATTTGTTTTTGCAAAAGAGTATAATCTTCACCCGGAGATCATTAGTACTGGGGTGATATTTGGAATGCTAATTGCCTTACCAACAACTTTGGCATATTATTTTCTATTGGACCTA
>gnl_Betvu_v1.2_Bv4_075150_pnwi.t1
ATGATAAGCTTAGAAGATATATCCAAGGTTATAGTAGCAACAGTTCCACTCTATGTAGCACTAATTTTAGGCTATGGCTCAGTCAAATGGTGGCGCCTCTTTAAAGCTGATCAATGTGATGCCATAAATAGGCTTGTTTGTTACTTTACTCTCCCTCTTTTCAACTTAGATTTCACGGCTCATAGTAACCCTTTTGAATGGAATTACAAGTTCCTAGCCGCGGATGCCATGTCTAAGGTCATTATAGTCGCGGTCTTAGCCCTTTGGGTTACATGTAGCAGCAAGGGAAGCTATTGTTGGTCGATAACTAGTTTTTCGTTGTCAACCTTAACAAATTCACTCGTCGTTGGGGTGCCCTTACTAGGGGCCATGTATGGTCCTATGGGTGTAGACCTAGTTGTTCAATTTTCGGTTACTCAAGCTATTATTTGGCTTACGGTACTCTTATTTGTTCTTGAATTTCGTCAATCTAGGATAGATTTACCTAGTACTATAAATTGTGTTAGTACTAGTGTAGAGATTAAGGATCCTTCTCAAGTTCATTCTTTTGGGGTTGATCAGAATAAAGATATGGAAGGAAAAATTATTAGTACTAATGATGGTTTAGGGGATGTTGTTAGGCCATCATTATGGTCTTTAATCAAGGGGGTTGGGGTGAAAATTCTTGCTAATCCCAACTCTTATTCTTGCATTATAGGTATTGCTTGGGCGTTTTTTGCTAGCAGGTTTCATTTGCAATTGCCAAGCATAGTTGATGGATCTATACTCATTATGTCAAAAGCTGGGACTGGAACTGCTATGTTTAGTATGGGCATGTTCATGGCATCGCAAGAGAAGCTAATCTCATGTGGACCAAAGTTGACCATATTCGCGATGATTTTGAAGTTTATAGCTGGCCCTGCCGCTATGGCTATATCTTCGCTTGTTCTTGGTTTGCATGGTGATGTTCTACGTGTAGCTATCATCCAGGCAGCATTGCCCCAATCTATCACCTCCTTCATATATGCGAAAGAATATGGACTGCACGCAGATGTTCTAAGTACTGCGGTAATATTTGGCATGATGGCTTCACTTCCAATTTTGATTGCATATTATGCAATTTTAGAGACATTTCACTCATTA
>gnl_Betvu_v1.2_Bv8_185320_cdyx.t1
ATGATTTCCTGGAAAGATTTATACAATGTACTATCAAATGTAGTACCTCTTTATGTAGTAATGATTTCAGCTTATGGATCAGTGAAATGGTGGAAAATATTTACACCAAATGAAATCTCAGGAATCAATAGATTTGTAGCACTATTTGCAGTCCCACTTTTGTCTATCAAATTCATCTCAAACAACAACCCTTATGCAATGAACTTCCGCTTCATTCTAGCAGATACACTGCAAAAACTTATAGTCATACTACTCTTGTTTATATGGTGTAAACTGAGTTCAAAAGGATCTCTTGAATGGTGTATCACCCTCTTTTCGCTTTCGGCTCTTCCCAACACACTTGTCGTGGGCATTCCTTTATTAGGAGGAATGTATGGTGAAGAACTTTCACAATCTCTAATGGTGCAACTTTCTGTTATACAGTTTAATATATGGTTCCCTATTATGTTGTTTTTGTATGAATATAGAAGAGCAACAGTTCTAATTCCTGAGCAAGAGACTGAAATAAGTACTAATAGTAGCTCATCACATGAATGTTCTAAGAATGATTGTTCTCAGACTTTAAAGTATGATGAGGAAAAAGATTTAGATAATGTTAGTGTTCTTCCTTCTAGGTCATCAAACAAGATTATTGATCATGATAATGAAGAGAATATTTGCCCTACAGAATCGAGCTCGGTGTTGAAGGTTGAGGTCCATGTGGAAACTGTTGCTGAATGTAAACCCAAATCGACAAACACACTCCCTGCAGTTGGAAGTGTGACAACCAGGCAGATTTTGATCATGGTCTGTAAGAAACTTATGAGGAACCCTAACTTCTACTCTAGTCTTGTTGCTCTAACTTGGTCACTGATCTCTTTTAGGTGGCATGTCGAAATTCCTGCAGTGGTGGCCAATTCAATTAAAATATTCTCTGATACAGGACTTGGGATGGCAATGTTTAGTCTTGGCTTATTCATGGCTTCACAACCAAAAATAATTTCCGGTGGGAGTGCATTAGCTGCCTTAGCTGCAGCCATGAGGTTCATTGTGGGACCCGCTATCACGGCAGCTACTTCATCTGCTATTGGATTAAGAGGGACTCTCTTACAGATTATCATTATGCAGGCAGCTCTACCACAAGCAATTGTCTCTTTTGTCTTTGCTCACGAATACAATGTTCATCCTGGTGTTCTTAGCACAGCGGTTAGCTTTGGAATGCTGATATCCTTACCAATTACACTAGTTTATTACATCATATTGGGCATTTGTATCAAG
>gnl_Carpa_v0.4_evm.model.supercontig_127.48
ATGATTGGCATAAAAGATCTGTACTGTGTGTTGACAGCCGTAGTTCCTCTCTACGTCACCATGTTCTTAGCTTACGCTTCTGTAAAATGGTGGAACATATTTTCTCCCGATCAATGCGCCGGCATAAACAGGTTCGTCGCCATTTTAGCCGTCCCACTCCTCTCATTCGAGTTCATTTCAAGAATAAACCCTTATAGAATGAACTTACTTTTTCTGGCCGCCGACGGAATCTCCAAGCTTATAATTTTGTTTGCCTTGCTTTGCTGGGCTAATTTCTCCCGAAAAGGAAATCTCGACTGGGCAATAACACTTTTCTCCCTCTCCTCTCTCCCCAACACTCTGGTTATGGGGATTCCTTTGTTGAAATCCATGTACGGAGATGACAAGGAGTTTCTCATGGTCCAAGTCGTGGTGTTGCAGTGCATTATGTGGTATACCTTATTGCTGTTTTTGTTTGAGTATAGAGCTGCCAGGAATGTTCTTGTCGCCAACAGGATGAAGCTGGCTGGTAATTACAGTAATGAAAGAAATATTCAGCTGGTTCAGGGAGGTGACGAACTGGTGGCTGGCGCTCCTGAGGAAGATGAAGTTGTCGGCGTTGTGGTAGCGAGTGGTTTAACGACGTCGGATTCGCAGAAGTTAAAGCCTATCCAAGCTGCAGCCATAGAGGGAGACTGTAAACAGGTCCATTTGTTCATTTGGCGATGTGGCTGTTGCGTTTCTCAAGGTGTTTGCGAGAAGGCAGTGCAAGTTTTCGAAAAAGAAGAAAGCAACGTAGAGACAATGATGACATATGAGAAAACAGAAGCAGTTCCCGATGATCAGAATAACAAAAAAGATATTTCTTCTCCATTAATATTCTCCTGGGAGCTGGTCTGGCAGATTCTCAAAACAGTATGGTTTAAACTTTTAAGGAATCCCAACTCTTACGCCAGCGTACTCGGCATAACTTGGGCCTTAATTTCTTGCAGATGGGATATAAAGAAACCCGAAATAATGGACAATTCGGTGACAATTTTGTCGAAAGCCGGTCTGGGTATGGCTATGTTTAGTCTTGGGCTGTTCATGGCATTGCAACCCAGATTGATAGCTTGTGGAAAAAGAGTTACAGTGTATTGGATGGTAGCTAGGTTTATGGTTGGACCTGGAGTGATGGGAATAGCTTCAGTTGCAGTAGGGCTTAGAGGCACCGTACTTAAACTCTCCATTGTACAAGCTGCCCTCCCACAAGCCATTGTTCCCTTCGTTTTTGCCAGGGAATATAATCTTCATCCTCATGTTTTAAGCACTGCGGTGATATTTGGAATGATAGTTTCGCTGCCAATCACTATATTATATTACATTCTATTGGGTCTC
>gnl_Carpa_v0.4_evm.model.supercontig_14.40
ATGATTTCCCTAATTGATGTGTATCATGTTGTTGCAGCCACTGTTCCTCTATATGTTGCCATGACATTAGCCTACATATCTGTGAAATGGTGGAAGTTATTTACACCAGATCAATGTGCAGGAATCAATAAGTTTGTGGCAAAATTCTCAATACCTCTGCTGTCTTTCAAGTTGATATCAGTTAACAATCCTTATAAGATGAATATGAAGCTCATTTTCTCGGATTTTCTTCAGAAACTACTTGCCCTTTTGTTGTTGGCAGCTATCTCAAAATTCAGGTCAAGAGGTGGATTGAATTGGATCATCACTGCCCTTTCTCTCTCAACTCTTCCTAATACTTTGGTCCTAGGAATTCCTCTCTTGAAGGCCATGTATGGAGATGGAGCCGCTGCTCTCCTCGCCCAGATCGTCGTCTTGCAGAGCTTAGTTTGGTACAACTTACTCTTGTTTCTTTTCGAGCTTAGTGCAGCACGGGCAGCCTCCATGACAGCTCCTCTAGAAACAGGGAGCTTGGAGGGAGGGGCTCAGGAACAGCAACCAAAAGATGAAAGTGAAGAAGCACAGACCAGAACAGCAAGAAAAGTGAAGACCAGGCTCATTCTCTGGACAGTTTGGAGGAAGCTCTTTACAAATCCTAACACTCATGCAACTTTAGCTGGTTTAGTCTGGGCTGGTGTACACTTCAAGTGGGGATTAAAACTGCCCGGAATTGTTAATGACTCAATATCAATAATGGCGAATGGAGGACTTGGTATGGCAATGTTCAGCTTAGGACTGTTCATGGCATCTCAAAGCAGCATAATAGCATGTGGAAAACAAATGGCATTGGTCGCCATGGGAATGAAGTTCCTTGTGGGACCTATTATAATGGCAGCATCTTCGTTAGCCATTGGACTTCGAGGGAGACTCTTGAGAGTGGCAATAGTGCAGGCAGCTCTTCCTCAAGGAATTGTTCCCTTTGTTTTCGCCAAAGAATATAATGTTCATCCAGAAATACTAAGTACAGGCGTAATTTTTGGCATCCTGATTTCATTACCGATTGATTTGGCCTACTACTTCCTGTTAGCTCTA
>gnl_Carpa_v0.4_evm.TU.contig_26337.3
ATGATAGGGTGGGAAGACGCATACAAGGTGGTGGTAGCCATGACTCCACTCTACGTGGCTTTAATGTTGGGTTACGGATCGGTTCGGTGGTGGCGGATCTTCCCGCCGGAGCAGTGTGACGCCGTCAACCGATTCGTTTGTTACTTCACGCTTCCCATGTTCGTCCTCGAGTTCACCACTCACGTTGACCCGTTCCAGATGAACTACCGGTTCATTGCCGGAGACGCGATCTCCAAGGTGGTGATCGTGTTGGTGCTGGTGGTGTGGGCCAAGTGCAGTAGCAAGGGAAGTTTCAGATGGGCCATAACCAGTTTCTCTCTCAGCACATTGACCAACACATTGGTGGTGGGTGTGCCGCTGATCGAAGCCATGTACGGTCAGAGTGCGGTGAATTTGGTGGTTCAGGCATCGGTGGTTCAAGCCATTTTTTGGTTAACTTTTCTGCTGTTTGTGTTGGAGTTTCGAAGCTCGTTGGTGACTGAAGATGACGATAAGGATATGGAGATGATTGGTAATGGAGGATCAGTGAGAAGATCTTTCTGGTCGTTGATGAAGAATGTTTGGCTCAAACTCATGGTGAATCCTAACTGCTACGCTTGCGTTCTTGGCGTTGCATGGGCTTTCATGGCCAACAGGTGGCATTTTGAGATGCCAAAAATCTTGGAGGGTTCTATATTGATCATGTCGAGAGCAGGGACAGGAACTGCCATGTTCAGCATGGGGATGTTCATGGCTGTGCAGCAGAAATTGATAGCATGCGGGACAGGGCTGACTATATATGGAATGGTGTTGAGGTTTATTGCGGGACCAGCCGCCATGGCTATTGGCTCTATAGCTGTGGGCTTGCATGGTGATGTTTTACGTGTTGCAATCATTCAGGCAGCTCTGCCACAATCAATTACGTCCTTCATCTTTGCTAAAGAATATGGTTTGCATGCAGAAGTCCTCAGCACAGCTGTGATATTCGGGATGATGGTGTCTCTACCGATTTTGATTGCTTACTACGCAATCTTAGAATTTGTAAAT
>gnl_Elagu_v2.0_p5_sc00004.V1.gene1167
ATGGCGTTGCAGCCAAGGATCATAGCATGTGGGTATAAGGTTGCAGCTTTTGCCATGGCCGTGAGATTCCTCGCAGGCCCAGCTGTCATGGCTGCCGCTTCCATAGCCGTGGGTCTCCGTGGCGTCCTCCTGCACGTCGCCATTGTACAGGCTGCACTCCCTCAAGGCATTGTCCCCTTCGTCTTTGCAAAGGAGTACAATCTGCATCCTGATATCCTTAGCACTGCG
>gnl_Elagu_v2.0_p5_sc00008.V1.gene758
ATGGCGCTGCAGCCGAAGATCATCGCGTGCGGGAACTCGGCGGCGACCTTCGCGATGGCCGTCCGGTTCCTTACCGGCCCGGCGGTCATGGCCGCGGCCTCCATCGCCGTCGGCCTCCGCGGCGTCCTCCTCCACGTGGCCATCGTACAGGCGGCCCTTCCACAAGGCATTGTCCCCTTCGTGTTCGCCAAGGAGTATAACGTCCATCCCGCTATTCTTAGCACGGCG
>gnl_Elagu_v2.0_p5_sc00077.V1.gene420
ATGATCACCGGGAAGGATACCTCTGAGGTGCTCTCGGCCCTCGTACCCCTCTACGTGGCGATGATCCTCGCATATGGCTCGGTCCGGTGGTGGAAGATCTTCACACCCGATCAGTGTTCGGGCATCAACCGCTTCGTTGCAGTCTTTGCCGTTGCCTTCCTCAACTTCCACTTCATCTCCTCCGACAACCTCTACGCCATGAACCTCCCCTTCATCGCCGCCGACTCCCTCCAGAAGCTGGTCATCCTCCTCGCTCTCTTCCTATGGCAATGCTTCAGGAGGCACGGCGACCTGGGCTGGACCATCACGCTCTTCTGCCTCTCCACCCTCCCCAACACCCTCGTCCTTGGGATTCCCCTCCTCGACGCCATGTACGGGGACTTCTCGAGGAGCCTCATGGTCCAGATCGTTGTACTGCAAGCCCTGGTTTGGTACACCTTGCTGCTCTTCTTATTCGAGTACCGGGCGGCGGAGCTGGTCTCCGAGCAGGTCCCGCCGGAGCTCGCCCCGGACATCACCTCCTTTCGAGTCGAATCCGATGTCACGTCGCTAGGTGGTTCAGATCGTCTCCGGGCTGAAACGGAGTTCGGAGAGGATGGGAATGTCCAAATTGTTGTCCAGAGATCGGCTTCGCAAGGCCATGATCCTTGGCACCAGAAGATGACTCCTTCGGGAGGCTCGCATGCATGCATTGAGGCTGCTACGAATGAAGGAAGGATTGGGGAGATACGAGTGAAAGATGGGCGCAAGAGCTCGAGCTGCAAGGCTCCCTTGGCAGGGTCGAACCTTGTTGCTCAGAAGAGCAATGCAGTCATAGAAACAGGGGAGCAAGGGCATGGGAACCGCTGCAGTATATCTTCTGGGGTCATGACCAGACCGATGCTAATCATGGTGTGGAGGAAATTAATTCGAAACCCGAATACATATGCTAGCATTATCGGACTTGTCTGGTCCCTGGCGAAGATTGATGCTAACATTTTCTGTGGGGGTCTTCAACCAGGTCTGTTTATGGCCTTGCAACCCAACATAATAGCTTGTGGGAAATCTGCTGCAGCATTGGCGATGGCCGTCCGCTACCTGATGGGTCCGGCGGTGACTGCTGCAACTTCCGCCGCCATTGGATTACGCCATGATCTTTTGCATGTAGCAATCGTACAGGCTGCTCTCCCTGGAGGAATTGTTCCCTTTGTGTTTGCTAAGGAGTACAATTGTTATGCAGACATTGCTAGCACTTCCATGTTGAGGTATGTGTACAAGGACATCCCTGCAAGAGCTGTGATGGCTCCACAGATACTTGACACACCTGGATTAGAATTGAAAAGAAGGAACCCTCCAAGAAGGATAACACATGTTTTGAACTGTCCAAGAACAACA
>gnl_Elagu_v2.0_p5_sc00078.V1.gene250
ATGATAGGGTGGGCTGATATATATAAGGTGGTGGTGGCTATGGTGCCACTCTACGTCGCCCTCGGTCTCGGCTATGGCTCGGTGCGGTGGTGGCGGATCTTCACACCGGAGCAGTGCGGGGCAATCAACCGCCTTGTGGCCTACTTCTGCCTCCCTTTCTTCGCCTTCGAGTTCACAGTCCATACTGACCCCTTTGCCATGAATTACCGAGTCATAGCAGCCGATGCCATCTCTAAGGTCATCATAGTGCTAGTTTTAGCTGCATGGGCCAAGTTTAGTGGCAAAGGGAGCTACTGCTGGTCCATCACCAGCTATTCACTCTGCACACTGAACAATACTTTGGTCGTCGGCGTGCCGCTGCTCAACGCCATGTATGGGCGGTGGGCGCAGGACCTCGTGGTGCAACTCTCGGTGGTGCAATCCATCGTATGGGTTATCCTCCTTTTGTTCATGTTCGAGCTGAGGAAGGCAGGAACGTTGGCAGCTACGGTGGCTGCTACCTCTAATGGTGGTGGTGGTGGTGATGGTGTGTCTGTGGAACTTCAGACCGTGAAGGATGTAGAGGGTAACATCGAGGTGGCCAGCCGGCCTTCCTTCTGGTCACTGATGAAGATTGTGTGGCTCAAGCTTGCATTCAATCCAAACTTTTATGCGAGCTTTCTCGGTGTCACCTGGGCTTTTATCGCCAATCGG
>gnl_Elagu_v2.0_p5_sc00091.V1.gene220
ATGGCGATCGGCGCCATCGCCGTCGGACTTCGGGGTGATCTTCTGCGTGTGGCGATCATACAGGCTGCAATACCCCAATCTATCACTTCATTTATTTTTGCTAGGGAGTATGGTCTGCATGCTGAAGTGCTTAGCACAGCG
>gnl_Elagu_v2.0_p5_sc00091.V1.gene221
ATGATAGGTTGGGCTGATATATATAATGTGGTGGCGGCCATGGTGCCTCTCTACGTCGCACTTGGCCTTGGCTATGGCTCAGTGCGGTGGTGGCGGATCTTCACGCCAGAACAGTGTGAAGCGATCAACCGCATGGTGGCCTACTTCTCCTTTCCCTTCTTCACTTTAGAGTTCACACTTCACACCGACCCCTATGCCATGAATTATCGCGTTATTGGAGCCGATGCCATCTCAAAGCTCATCATCGTGTTGGTTTTAGCTGCATGGGCCAAATGCAGTAGCAAAGGGAGCTACTGTTGGTCCATCACCAGCTACTCACTCTGCACTCTGACCAATTCTTTGGTCGTCGGTGCTCCACTGCTCAATGGAATGTATGGTCAGTGGGCGCAGGATCTTGTGGTACAATTATCGGTTGTGCAAGCCATCGTATGGCTAACATTACTCCTGTTTGTGCTTGAGATAAGGAAGGCAAGAATACAGGAAGCTATGGTGGCTGCCATCTCTAGTGATCATGATGGTAGTGGTGGTGGTGCTCGTATTGTGTCTGTTGAACAAGAGGCAGAGAAGGATGTTGAAGACAATATGACCGAGGTGGTACACCGGCCAGCCTTCTGGTCACTGATGAAGATTGTGTGGCTCAAGCTTGCAGTGAATCCAAATTCATATGCGAGCATCGTCGGCATCACCTGGGCTTTTGTCGCGAACCGGTGGCACCTTGAGATGCCAAGCATCATGGAGGGTTCGGTTCTGATCATGTCAAGAGCAGGGACTGGATTGGCAATGTTTAGCATGGGTAAGGATGCATACAAT
>gnl_Elagu_v2.0_p5_sc00091.V1.gene227
ATGATAGCTTGGGCTGACATATATAAGGTGGTGGTGGCCATGGTGCCTCTCTATGTGGCGCTCGGCCTTGGTTATGGCTCGGTGAGGTGGTGGCGGATCTTCACACCGGAACAGTGCGAGGCGATCAACCGCATGGTGGCCTACTTCTCATTTCCCTTCTTCACCTTCGAGTTCACACTCCACACCGACCCCTTCGCCATGAATTATCGCGTCATCGCAGCCGATGTCATCTCAAAACTCATCATCGTGCTGGTTTTAGCTGCATGGGCCAAGTGCAGCAGCAAAGGGAGCTACTGCTGGTCCATCACCAGCTTCTCGCTCTGCACTCTCACCAATTCCTTGGTCGTCGGCGCTCCGCTGGTCAACCAGATGTATGGCCGGTGGGCGCAGGACCTCGTGGTGCAACTCTCGGTTGTGCAAGCCATCATGTGGCTGACACTACTCTTGTTCGTGCTCGAGCTGAGGAAGGCAGGGATGGGGGAAGCTGTGGTGGCTGCCACCTCTACACCACGTGGTGGTGGTCGTCGATCTGTTGACCAACAGCCAGTGAAGGATGTCGAAGGGAACATGACCGAGGTGGTGGCGAGCCGGCCGGCCTTCTGGTCACTAATGAAGACTGTGTGGCTCAAGCTTGCACTGAATCCTAACTCATATGCAAGCATCGCCGGCATCACCTGGGCTTTTGTTGCCAATCGG
>gnl_Eucgr_v2.0_Eucgr.L03400.1
ATGCCAGGCATCGTCAAAGAATCCATAGAGATCCTATCGACAGCTGGGTTAGGAACTGCTATGTTCAACATTGGTATATTCATAGCAATGCAGAGGAAGGTGATAGCTTGTGGCGTGAAATTGACATTTGTGGGAATGGTCTTGAGGTTCATTGCTGGACCAGCTCTAATGACCGTGAGTTCCTTTATCATGGGACTGCGCGGTGATGTCCTCAGAATGGCTATCATGCAGGCGGCACTGCCACAGTCGATTACGACCTTCATCTTCGCGAAAGAGTACGGATTACATGCGAGCGTTCTCAGCACCGCGGTGGTGTTCGGCACATTGGCATCTCTACCGCTGCTGATAGCCTATTATGCTGCTTTAGAGGTTATG
>gnl_Eucgr_v2.0_Eucgr.H01382.1
ATGGACTATAGCTGGTGCATCACCACCTTTTCCTTGCTCACCTTGACGAATGTCCTGATCGTCGGGGTGCCATTACTGAGAGCGATGTACGGTCAGGTGGGTGTGGATATCGTGGTTCAGTTATCGGTCATGCAGGCCGTTCTGTGGTTTCCGCTTCTGTTGTGTTTCCTTGAGTTTCGGAAGATGGGGATGGACTATTCTCCGACGACGACGAGCGCGACTACTGATGATTTGGTGCCGGGCGAGAAAGACGTCGAGGGAACAGCCGAGGCTGTGAGGACCAACAGCACAAGACCGAGACTGTGGACCGCCGTGAAAATTGTGGCTCCGAAACTGGCCCTGAATCCTAACATCTACGCTTGCATCATCGGCGTCGCTTGGGCAGTAATAGCACACAGGTTCAAAGTGAAAATGCCAGGCATCGTCAAAGAATCCATAGAGATCCTATCGAGAGCTGGGTTAGGAACTGCTATGTTCAACATTGGTATATTCATAGCAATGCAGAGGAAGGTGATAGCTTGTGGCGTGAAATTGACATTTGTGGGAATGGTCTTGAGGTTCATTGCTGGACCAGCTCTAATGACCGTGAGTTCCTTTATCATGGGACTGCGCGGCGATGTTCTCAGAATGGCTATCATGCAGGCGGCACTGCCACAGTCGATTACGACCTTCATCTTCGCGAAAGAGTACGGATTACATGCGAGCGTTCTCAGCACCGCGGTGGTGTTCGGCACATTGGCATCTCTACCGCTGCTGATAGCCTATTATGCTGCTTTAGAGGTTATG
>gnl_Eucgr_v2.0_Eucgr.B01405.1
ATGATAGGGTTGGAGGATGTGTATAAGGTGGTGGAGGCGATGGTGCCGCTATATGTCGCGTTGATGTTGGGCTACGGATCGGTGAAGTGGTGGAAGATTTTTAAGCCGGAGCAGTGTGATGCGGTAAACCGGCTTGTCTGCTATTTCACCCTCCCTCTCTTCACCTTCGAGTTCACGGCCCATGTTGATCCCTTCGAGTGGAACTACGCGTTCATCGCCGCAGACGTCGTCTCCAAGGTCATCATAGTCTTGGTGCTAGCGTTTTGGGCCAAGTGCAGCACCAAAGGGAGCTATTGCTGGTCCATCACCAGCTTCTCGCTGTGTACGCTGACCAACTCGCTCGTCGTTGGCGTCCCCCTGCTCAAGGCCATGTATGGCTCGATGGGCGTGGACCTGGTGATCCAGGGCTCGGTGTTCCAGGCGATCGTGTGGCTCACGTTGCTCCTTTTTGTGCTGGAGATGAAGCGGTCGGGGCTTGACATCTCATCGACACCATCCTCCACGGAGGGCGACTCGCCAGCAAGGACAGTCGTCGATCCGGTGGCCAAATTCAATTTGGAAGGGGGGTTGGAGATGATGGTGAGCTCTAGTAGGCCATCATTTTGGTCTCTCATGAGGGTCGTTTGGATGAAGCTTGCCATGAACCCAAACTCCTATGCATGCATAGTTGGTATAGTTTGGGCGTTGATTGCAAACAGGTGGCACTTTGAGATGCCAGGCATCATAGATGGATGCATAACGATCTTGTCAAAAGCTGGGACGGGCACTGCCATGTTTAGTATGGGGATGTTCATGGCGCAGCAAGAGAAATTGATAGCATGTGGGCCGAGCTTGACCGTGTTCGGGATGGTTTTGAGGTTCATCGCTGGTCCGGCGGCCATGGCCATCGGTTCTATTGCCTTGGGCTTGCGTGGCAATGTCCTCCGTGTCGCTATCATTCAGGCAGCACTGCCACAGTCGATTACATCCTTCATCTACGCCAAAGAATATGCACTGCATGCGGACGTGCTTAGCACTGCGGTGATCTTTGGAATGATTGTCTCTTTTCCGGTGCTGCTTGCATATTATGCAATTCTCGAGCTCGTCCCCTGC
>gnl_Eucgr_v2.0_Eucgr.B01406.1
ATGATAGGATGGGGCGACATGTACAAGGTGGTGGTGTCGATGTTCCCGCTGTACGTGCCGCTCATGCTTGGCTACAGCTCCGTCAAGTGGTGGCGCCTCTTCTCCCACGACCAATGTGATGGCATCAACCGCTTCATCTCCCTCTTCATCCTCCCCCTCTTCGGCTTCGGATTCACTGCCCACATAAACCCCTTTGCCATGAACTTCCGCCTCCTCGCTGCTGATGGCCTGTCCAAGCTCGCCACCCTCTCGATCCTCGCCCTCTGGGGTAGGTTCAGCAGCCGGGGGAGCTACAGCTGGTGCATCACGACATTCTCGCTGTGCACGCTGCCAAACCTGCTCGTCGTCGGCGTGCCGATGCTGCAGGCCATGTACGGCAAGTGGGCGGTCGATCTGGCGGTCCAGCTGTGCATGTTGCAGTCTCTGATTTGGTACCCTCTGGTTCTTCTGTTTCTTGAGTTCAGAAAAAGGAGGATGATGGATTTGGCCACTCCTCCTCCTCCTCCTCTTGAAGAAAATGGTGTGGTTGACGAAGAGAGGGATATAGGGATGAGTGTTGTGAATACAAGTGAAGTTGGTGGTGATGATCTTGAGAAGAGGAGCCGTGGGACATTCCAAATGGTGTGGATTAAGATGGCCATGAACCCTAATGTGTATGCCAATGTTCTCGGCCTCGCTTGGGCTCTCATGGCTAGCAGACTCAAATTTACAATGCCAAGTATCATGGAAGGTTCGATCGAGATCATGTCAAAAGGGGGGACAGGCACAGCCATGTTTAACATCGGGATATTCATGGCAATGCAAACGAAGGTGATAGCCTGTGGAACGGGCCCAGCGGTTTTAGGAATGGTGTCG
>gnl_Eucgr_v2.0_Eucgr.B01403.1
ATGATAGGGTGGGACGACGTGTACAAGGTGGTGGTGTCGATGTTCCCGCTGTACATGGCGCTCATGCTTGGCTACGGCTCCGTCAAGTGGTGGCGCCTCTTCACCCACGAGCAGTGCGACGGCATCAACCGCTTCATCGTCCTGTTCATCCTCCCCCTCTTCGGGTTTGAATTCACAGCCCACATAAATCCGTATGCCATGAACTTCCGCCTCCTCGCTGCTGATGCCCTGTCCAAGCTCGCCACCCTTGCTATCCTTGGGCTGTGGGGGAGGTTCAGCAGTAGGGCGAGCTACAACTGGAGCATCACGACGTTCTCATTGTGCACGTTGACAAACCTGCTCGTCGTCGGCGTGCCAGTGATGCGGGCCATGTACGGCCAATGGGGCGTCGACATGGTGGTCCAGCTGTGCATGGTACAGTCTTTGGTTTGGATACCTCTGCTTCTTTTGCTTCTTGAGTTCAGAAACACGAGGATGATGGATTCGACCACTTCTTCGTCTCCTCCTCCTCCCGAAAATAATGGCGTGGTCGATGAAGAGAGGGATGTAGAGATGAGCGTTGTGATTACGATGGAAGGCGGCGGTGATCATCATGAGAAGAGGAGCTACTGGTCATTCGCGAAAGTGGTGTGGATGAAGATGGCCATGAACCCTAACGTGTATGCCAATGTTCTCGGCCTCGCTTGGGCTCTCATGGCTAGCAGGTTCAAATTTACTATGCCGAGTATAATGGAAGGTTCAGTCGAGATCATGTCAAAAGCGGGGACGGGTACGGCCATGTTCAATATCGGGATATTCATAGCAATGCAAACGAAGGTGATAGCATGCGGCACGGGGCCCACGGTCTTAGGATTGGTCTCAAGGTTTGTGGTGGGGCCGGCAATCACGGCCCTTTGCTCTCTTGCCGTGGGCTTGCATGGGCCTACTTTACATATCGCCATCATTCAGGCGGCACTTCCACAAGCCATAGCTTCTTTCGTGTTTGCCAATGAGTACGGGCTGCATGCAAACGTCCTTAGTACTGCGGTGGTGTTTGGCACGGTGATTTCTCTTCCGCTGTTGATTGGCTATTACATTGGCTTGGAATACGCTGCA
>gnl_Eucgr_v2.0_Eucgr.I01919.1
ATGATTTCCTTGACCAATGTCTACCATTGTGTGGCAGCTACAGTCCCTTTATACGCCACGATGTTTCTAGCATTTATATCGATTCGGTTTTGGAAGCTCTTTACGCCAGACCAATGTGCCGGAATAAATAAGTTTGTGGCGAAATTTTCCATACCGCTTCTGTCATTCCAAGTGATCTCATCCACCAATCCATACAAGATGAACCTCAGGCTTGTCCTAGCGGATTTCGCACAGAAGATCCTTGCGATTTTGATAGTGGGAGGGGTGGCGAAGTTCCGCTCCGGGGGAGGGTTGAGGTGGATCATAACCGGCGTCTCTCTGTCCACGCTGCCAAACACGCTAATCCTGGGGATTCCGCTCTTGAGGGCCATGTATGGAGATGAGGCAGCTTCACTCATTGCTCAGATAGTCTGCTTACAAAGCATACTCTGGTACAATCTGTTGCTGTTCTTATTTGAGCTCAATGCAACAAAGGCAGCCTCAGTTACACCCTCATCAGAAGCCACAGGGGTCACGGCGACCACAGAGGAGGATGAAACGAAAGATGGAGGAGATGAGTTGAAGTTGAGAAACGGAAGAAAGTATGAGACTTTGCTCATTTTTCTCAAAGTGGGGAAGAATCTCCTGAGAAACCCCAATACGTATGCAACTGTCATGGGCGTGATCTGGGCAAGCATCCACTTCAGATGGGGGGTTGAAATGCCAGCAATTGTTAGTAGCTCAATACTAATACTCTCAGAGGGAGGACTCGGAATGGCCATGTTCAGCTTAGGCCTTTTCATGGCATCACAGACTCGAATAGTCGCTTGTGGTGCTCGGTTGGCTGCGGTGGCCATGGCCGCCAAGTTTATCGCCGGGCCAGGCCTAATGGCCATCTCCTCCCTTGCCATCGGACTCAGGGAAACCTTACTGAAAGTGGCAATTGTGCAGGCGGCTCTACCCCAAGGAATTGTTCCCTTTGTTTTCGCCAAAGAGTACAATGTACATCCAGAAATCTTGAGCACAGGGGTGCTCTTTGGAATGCTCATTGCCATGCCAATATCATTAGTTTACTATCTCTTGCTGTCTCTG
>gnl_Eucgr_v2.0_Eucgr.G02549.1
ATGATAGGGTGGGACGACGTGTACAAGGTGGTGGTGTCGATGTTCCCGCTGTACGTAGCGCTCATGCTTGGCTACGGCTCCGTCAAGTGGTGGCGTCTCTTCACCCACGAGCAGTGCGACGGCATCAACCGCTTCGTCGCCCTGTTCATCCTCCCCCTTTTCGGGTTCGAATTCACAGCCCACATGAACCCGTATGCCATGAACTTCCGCCTCCTCGCCGCTGATGCCCTGTCCAAGCTTGCCACCCTTGCTATCCTTGGCCTATGGGGGAGGTTCAGCAGTAGGGCGAGCTACAACTGGAGCATCACGACGTTCTCGCTGTGCACGCTGACGAACCTGCTCGTTGTTGGCGTGCCGGTGATGCAGGCCATGTACGACCAGTGGGGTGTCGACCTGGTGGTCCAGCTGTGCATGGTACAATCTCTGGTTTGGATCCCTCTGCTTCTTCTGCTTCTCGAGTTCAGAAACACAAGGATGATGGATTCGACCACTTCTTCGTCTCCTCCTCCTCCCGTAAATAATGGCATGGTCGATGAAGAGAGGGACGTAGAGATGAGCCTTGTGATTACGAGGGAAGGCGGTGGTGAGAGCTACTGGTCATTAGCGAGAGTGGTGTGGATGAAGATGGCCATGAACCCTAACGTGTATGCCAATGTTCTCGGCCTCACTTGGGCTCTCATGGCTAGCAGGTTAAAATTTACTATGCCGAGTATAATGGAAGGTTCAGTCGAGATCATGTCGAAAGCAGGGAAGGGCACATCCATGTTCAACATCGGGATATTCATAGCATTGCAAACGAGGGTGATAGCATGCGGAACGGGGCCCACTGTCTTAGGATTGGTCTCAAGGTTTGTGGTGGGGCCCGCAATCACGGCCCTTTGCTCTCTTGCCGTGGGCTTGCACGGGCCTGCTTTACATATCGCCATCATTCAGGCGGCAATTTCACAAGCCATAGCTTCTTTCGTGTTTGCCAACGAGTACGGACTACATGCAAACGTCCTTAGTACTGCGGTGGTGTTTGGCACGGTGATTTCCCTTCCGCTATTGATTGGCTATTACATTGGCTTGGAATACGCTGCA
>gnl_Eucgr_v2.0_Eucgr.G02548.1
ATGATAGGGTGGGACGACGTATACAAGGTGGTGTACAAGGTGGTGAAGTCCATGTTCCCACTGTACGTAGCGCTGATGCTTGGCTACGGCTCTGTCAAGTGGTGGCGCCTCTTCACCCACGAGCAGTGCAACGGCATCAACCGTTTCATCGCCCTGATCGTCCTCCCCCTCTTTGGGTTCGAATTCACAGCCCACATAAATCCATACACCATGAATTTCCGCCTCCTTGCCGCTGATGCCCTGTCCAAGCTCGCCATCCTTGCTATCCTTGGGCTCTTGGGGAGGATCAGCAGCAGGGCGAGCTACGACTGGATCATCACAACGTTCTCGCTGTGCACGCTGACGAACCTGCTCGTTGTCGGCGTGCCGGTGATGCGGGCCATGTACGGCCAGTGGGGCGTCGACCTGGTGGTCCAGCTATTCATGGTACAATCTCTCGTTTGGATCCCTCTAGTTCTTCTGCTTCTCGAGTTCAGAAACACGAGGATTCCCGAAAATAATGGCGTGGTCGATGAAGAGAGGAGTTACTGGTCTTTAGCGAGAGTAATGGGGATGAAGATGGCCATGAACCCTAACGTGTATGCCAATGTTCTCGGCCTCGCTTGGGCTCTCATGGCCAACAGGTTCAAATTTACTATGCCGAGTATAATGGAAGGTTCAGTTGAGATCATGTCGAAAGCGGGGACGGGCACGGCCATGTTCAACATCGGGATATTCATAGCAATGCAAACGAGGGTTATAGCATGCGGAACGGGGCCCACTGTCTTAGGATTGGTCTCAAGGTTTGTGGTGGGGCCCACAATCATGGCCGTTTGCTCTCTTGCTGTGGGCTTGCATGGGCCTGCTTTACAGATCGCCATCATTCAGGCGGCAATTCCACAAGCCATAGCTTCATTCGTGTTTGGCAACGAGTACGGACTACATGCAAACGTCCTTAGTACTGCGGTGGTGTTGGGCACGGTGATTTCCCTTCCACTGTTGATTGGTTATTACATTGGCTTGGATTACGCTGTA
>gnl_Manes_v6.1_Manes.08G104400.1
ATGATAGGGTGGGAAGATGTTTATAAGGTGGTGGTGGCCATGGTGCCTTTGTACGTGGCCCTGGTGTTAGGTTACGGGTCAGTAAGGTGGTGGAAAATATTCACACCTGAACAGAGTGGAGCTGTGAATCGTTTCGTTTGTTACTTCACTCTCCCTCTTTTCACCTTCGAATTCACAGCCCATGTTGATCCTTTCAACATGAACTATCTATTCATTGGTGCTGATGCTATATCTAAGTTCATTATAGTGGTTGTGCTTGCTTTCTGGGCTAAGTTTAGTAGCAAAGGAAGCTACACATGGTCCATTACAAGCTTCTCTTTATGTACGTTAACTAATTCTCTTGTTGTGGGTGTGCCTCTGGCGAAAGCCATGTATGGGCAGATGGCAGTTGATCTTGTGGTTCAATCATCTGTCATTCAAGCCATAATTTGGCTTACCATTTTGTTGTTTGTGTTGGAAATAAGAAGAACAGGACTTGATATTTCTTCTAATACTAATGGTGAAAATTTAGACAAGGATTTGGAGGGGATAAGTAGAAGTGTAGATCATAAAATGGAAAGTGCAAAGCCTTCTTTCTGGGCTTTGATGAAGGTGGTGTGGTTGAAAATGGCTATGAATCCTAATTCATATGCCTGTATCATTGGTCTTGTTTGGGCTTTTATAGCAAAAAGGTGGCATTTTGAAATGCCAAGTATCATGGAGGGGTCTATATTGATCATGTCAAGGGCTGGTACAGGCACTGCTATGTTTAGCATGGGGATCTTCATGGCTTTGCAAGAAAAGTTAATTGCCTGTGGGACAGGACTAACTGTTGTAGGGATGGTTCTAAGGTTCATTGCTGGACCTGCAGCCATGGCTATTGGCTCTATTGCTGTTGGTTTGCACGGTGACGTTTTAAGGGTTGCTATTATTCAGGCAGCATTACCACAATCTATTACATCCTTTATATTCGCAAAAGAATATGGATTGCATGCAGAGGTGCTAAGCACAGCAGTTATCTTCGGCATGATAGTGTCGCTTCCAGTGCTAATTGCTTATTATGCAGTTTTAGAATTTGTACAT
>gnl_Manes_v6.1_Manes.09G184600.1
ATGATAGGATGGGAAGATGTTTATAAGGTGGTGGTAGCCATGGTACCACTGTATGTAGCCCTAGTTTTAGGATATGGATCTGTAAGGTGGTGGAAAATTTTTACACCTGAACAGTGTGGAGCTGTGAATAAATTTGTTTGTTTCTTCACTCTTCCTCTTTTCACCTTTGAATTCACAGCCCATGTTGATCCTTTCAAAATGAATTATCTATTCATCGGTGCAGATGCTATATCTAAGTTGATAATTGTGGTGGTGCTTGGTTTTTGGGCTAACTGTAGTAGCAAAGGCAGCTACACATGGTCCATTACAAGCTTCTCTCTGTGTTCCTTAACTAATTCTCTTGTCGTGGGTGTGCCTCTGATGAAGGCCATGTACGGGCAAATGGCAGTTGATCTTGTGGTTCAATCATCTGTCATTCAATCCATAATTTGGCTTACCGTTTTGTTGTTTGTATTAGAATTTAGAAGATCGAGACTTGACGTTTCTTCTTGTAATAATACTGATACTGACAATTTACAGAAGGATTTAGAGGGAAGTAATTGTAGTGTAGATCATAATAACAGTAATAGGCCTGCTTCTTTCTGGGTTTTAATGAAGGTGGTGTGGATCAAATTGGCTATGAATCCCAATTTATATGCCTGCATCATTGCCCTTTTTTGGGCTTTTATATCAAACAGGTGGCATTTTGAAATGCCAAGCATCATGGAGGGATCTGTATTGATTATGTCAAAGGCTGGCACTGGCACTGCCATGTTTAGCATGGGGATCTTCATGGCTTTGCAAGAAAAGTTTATCGCTTGTGGAACAGGGCTAACTGTGATGGGAATGGTTCTGAGATTCATTGTTGGACCTGCAGCCATGGCTATTGGTTGTATTGCTGTGGGTTTGCATGGTGATGTTCTACGAGTTGCTATCATTCAGGCAGCATTGCCACAATCCATTACATCCTTCATATTTGCTAAAGAATATGGATTGCATGCAGAGGTTTTAAGCACAGCTGTGATATTTGGCACCGCGGCATCGCTTCCGGTGTTAATTGCTTATTATGCCATGTTAGAGTTTACACGT
>gnl_Manes_v6.1_Manes.S018500.1
ATGATTTCTTTAGCAGATGTGTATCATGTTGTGGCTGCGACAGTTCCACTCTATTTTGCCATGATATTGGCTTACATCTCTATGAAATGGTGGAGGCTTTTTACACCAGATCAGTGTGCAGGCATTAACAAATTTGTTGCTAAATTTTCAATCCCACTATTATCTTTCCATGTTATCTCCAACAACAACCCTTACAAAATGAACCTCAAACTCATATTTGCTGACTTTCTTCAGAAACTATTAGGCCTCTTAGTTCTCACAGCACTCACCAAGATCAGCTCCAGAGGAAGATTGAATTGGATCATTACTGGTCTCTCTCTTTCAACTTTGCCCAATACTTTGATCCTGGGAATTCCACTTTTGAAGGCTATGTATGGAGATGAAGCTGAGGCTCTCCTTTCTCAGATAATTGGCTTACAAAGCTTAGTTTGGTATAATTTGTTGCTGTTTCTGTTTGAGCTAAATGCCACCTATGCAGCCCCAGTGGCACCATCTTCAGAAATTACAGAGGACCTTGAAGCTCATCATGATGCTCAATCAAAAGAGGGAGAAGAGGAAACACATGCCACAAAGAGGGTCAAAACCATGCTCATTCTCTTCACAGTGGGGAGGAAGTTGGTGAGAAATCCAAATTTTCATGCGACTTTGCTAGGTCTTATTTGGGCAAGCATACATTTCAGGTGGGGTGTGAAAATGCCAGAAATTGTTGATAATTCTATACTGATATTGTCTAATGGAGGGCTTGGTATGGCAATGTTCAGCTTAGGTCTGTTTATGGCATCACGCACCAGTATAATAGCGTGCGGCGTCCGACTTGCTGTGCTAGCTATGGCAATGAAGTTCATTGCGGGACCTGCCTTAATGGCAGTTGCTTCCCTTGCCATTACAGTAAGGGGCACAGTGTTTAAAGTGGCAATTGTTCAGGCAGCTCTACCTCAAGGGATTGTTCCATTTGTGTTTGCTAAAGAATATAATATTCATCCAGACATATTAAGCACAGGGGTAATTTTTGGTATGCTCATTGCATTGCCAATAGCATTAGCCTACTACTCCCTGTTAGCCTTG
>gnl_Manes_v6.1_Manes.17G020700.1
ATGATTTCCTTATCAGATGTATATCATGTGGTTTCTGCAACAGTTCCATTGTATTTTGCAATGCTATTGGCTTACATCTCTATGAAATGGTGGAGGCTTTTCACACCAGATCAATGTGCAGGGATAAACAAATTTGTTGCTAAATTTTCAATCCCACTCTTATCTTTCCAAGTTATTTCTCATAACAATCCTTACCAAATGAATTTGAAACTCATTTTAGCTGACTTTCTTCAGAAGCTATTAGCCCTTCTAGCACTCACTGCTCTCACCAAAATCAGCTCCAGAGGAAGATTGAATTGGATAATTACTGGGTTGTCTCTGTCAACATTGCCCAACACTTTGATTCTGGGAATCCCACTTCTGAAAGCTATGTATGGAGCTGAAGCTGAGTCTCTACTTTCCCAGATAATTGTCTTGCAGAGCTTGGTTTGGTATAATTTGTTGTTGTTTCTCTTTGAGCTCAATGCCACCTATGCAGTTCCAATCACCCCATCTTCAGAAATCACGGTGGACCATGAGGACCCCCAAGAGGCAGAAGAAAAGGAGGAAGAAGAAGAAGAAGAAGAAGAAACACAAACCAGAACAACTAGGAGAGTAAAAACCATGCTCATTCTCTTGACAGTGGGGAGAAAGCTAGTGAGAAATCCCAATTTCCATGCTACTCTATTGGGTCTTATTTGGGCAAGCATACGCTTCAGGTGGGGAGTGAAAATGCCAGAAATTGTTGATAGTTCTATAATGATATTGTCTAATGGAGGGCTTGGCATGGCAATGTTCAGCTTAGGTCTGTTCATGGCATCTCGCGCCAGTATAATAGCCTGTGGCGTCCGAATGGCAGTGCTGTCTATGGCAATGAAGTTCACTGCAGGACCTGCTCTAATGGCAGTTGCTTCTCTAGCCACTACACTAAGAGGCACAGTCTTTAAAGTGGCAATTGTCCAGGCAGCTCTACCACAAGGGATTGTTCCATTTGTGTTTGCTAAAGAATATAATATTCATCCTGATATATTAAGCACAGGGGTAATTTTTGGTATGCTTATTGCATTGCCAATTGCATTGGCTTACTACTCGCTTTTAGAATTG
>gnl_Medtr_Mt4.0v1_Medtr7g079720.1
ATGATTGGGTGGGAAGACGTGTACAAAGTTATTGTAGCAGTGGTGCCACTCTATTTTGCACTAATATTAGGCTATGGTTCTGTAAGGTGGTGGAAAATTTTCACAAGAGAACAATGTGATGCAATAAACAAACTAGTTTGTTACTTCACATTGCCACTCTTCGCCTTCGAGTTCACCGCGCACATCGATCCTTTTAAGATGAACTTCTTATTTATAGGCGCGGACACTCTATCGAAGCTAATCATTGTCGCGGTGATTGCCCTTTGGGCTAAGTGTAGTAGCAAAGTAAGTTATTCTTGGTCTATAACAAGTTTCTCTTTGTGTACTCTAACAAATTCTCTTGTTGTTGGAATACCAATGGTGAAACCTATGTATGGACCTATGGGTGTGGATCTTGTGGTTCAAGCTTCAGTTGTTCAAGCTATTATATGGCTCACTTTGCTTCTATTTGTGTTGGAGTTTAGAAGAACGGGAATAGAGGGGACTATAACCACTTTGAAACCGAAGGCTAGTAGCATTAGTAATGTGACATGTGAAGGTGAAGAAAGTAAAGATGTTGAAGCAAATAACATAGTAGAATATACAAGTAGTAGGCTTCCTTTCTTACAATTGATGAAGCGTGTGTGGCTCAAACTTATAGCAAATCCAAATTCCTATGGTTGTGTCATTGGCATTTCTTGGGCTTTCATATCTAATAGGTGGAATTTGGAATTGCCAAGTATGGTAGAAGGGTCTATATTGATCATGTCAAAGGCTGGAACGGGCACTGCCATGTTTAGTATGGGTATTTTCATGGCACTTCAAGAGAAAGTGATTTCTTGTGGACCAAGTTTGACTGTATTTGGTTTGGTTTTAAAGTTCATCGCTGGACCTGCAGCAATGGCTATTAGTGCCTTCATTGTAGGATTGCGTGGTGACGTTTTACGAATTGCCATCATTCAGGCAGCAGTTCCACAATCCATCACATCATTCATTTTTGCTAAAGAATATGAACTGCATGCCGAGGTTCTTAGCACTGCGGTAATCTTTGGAATGATTGTTTCGCTACCGATCTTAGTAGCCTACTACGCAATATTGGAGTTCGTTCAT
>gnl_Medtr_Mt4.0v1_Medtr7g009370.1
ATGATTTCCTTAGCCAATGTTTATCATGTAATAACAACAACTGTCCCATTATATGTAACAATGATACTAGCCTATGTCTCAGTGAAATGGTTTAAGATCTTCACACAAGAACAATGTTCAGGAATAAACAAATTTGTTGCAAAATTCTCAATCCCTCTTTTATCATTTCAAGTCATTTCTTCCAACAATATCTACAAAATGAGCCTAAAACTAATGTTTTCTGATTTCATTCAGAAACTTCTTGCATTTGTTCTCTTAACAGCAATTATTAAGATTAGTGGTAAAGGTGGTTTGAAATGGATTATAACTGGTTTTTCATTATCAACACTTCCTAATACTTTGATTCTTGGAATTCCATTGTTAAAAGCAATGTATAAGGATGAAGCTATTGTCTTGTTAGCTCAGATTGTTTTCTTGCAAAGTATGATTTGGTACAATTTGCTTTTATTTCTTTATGAGTTTGATGCTGCCAAGAACATGCTATCTGCACCTCCATCACAAGACACAGGAGAATCGGAATCGGCGAGTGAAATACAATCAAAAAGAGAAGAAGATGAAGAACCTGTTGGAACAAAAAGAAAAATGAAGATCTTTCCCATTCTTGTCACAGTGGGGAAGAAGCTAATCAGAAATCCAAATACTTTTGCCTCTTTAATAGGCATCATTTGGTCAAGCATACAGTTCAGGTGGGGGATACATATGCCTCAAGTGATTAATCATTCAATAGAACTGTTGTCCAATGGAGGTCTTGGTATGGCAATGTTCAGCTTAGGTCTGTTTATGGCATCACAGTCAAGCATCATAGCATGTGGGCCAAGGAATACAGTGGTTGCAATTGGACTGAAAGTGTTGGTAGGACCTGCTCTAATGGCTTTGGCATCCATTGTCATTGGTTTAAGAAACACATTGTTTAAAGTTGCAATAGTTCAGGCAGCTCTACCACAAGGAATTGTTCCTTTTGTTTTTGCTAAAGAATATAATGTCCATCCATCCATCTTAAGCACTGCGATCTTGTTAGGAATGCTCATTGCCTTGCCGGTGGAATTGGCTTTCTACTTCCTCTTAGCACTT
>gnl_Medtr_Mt4.0v1_Medtr6g011400.1
ATGATTTCCTTAATTGATGTCTATCATGTAGTAACAGCCACTGTCCCATTATATGTAACTATGTTACTAGCATACATTTGTGTTAAATGGTGGAAACTTTTCACACCAGATCAATGTGCAGGCATAAACAAATTTGTAGCAAATTTTTCAGTTCCATTGTTATCATTTCAAGTGATATCTTCAAATAACATTTACAAAATGAGTCTTAAACTTATATATGCAGATTGTGTTCAAAAATTTCTTGCATTTTTAGTCTTGATTGTTATTATTAAGATTAGTGATATTAGAGGAGGTTTGAAATGGATTATAACTGGTCTTTCATTATCAACACTTCCTAATACTTTGATCCTTGGAATTCCACTCATGAAGGCTATGTATAAAGATGAATCTGATTTTCTACTACCTCAGATTATTTTCTTGCAAAGTATGATTTGGTATAATTTGCTTTTGTTTCTTCATGAGCTTGATGCTGCAATTCCTGCAAGGACTATGCCTGCTGCACAACCATCACATGAAACAGGAGATAGTGAGAGTTCTGTGGAAGTACAATCAAAAGAAGAAGATGAAGGAAGAGAAACAAGACCAGAAAGGAAAACTAGGATCTTGATTATTCTTATGAAAGTTGGGAAGAAATTGATCATGAATCCTAATACTTATGCAACTTTTATAGGCCTTATTTGGGCAAGCATACACTTCAGGTGGGGAGTAGATATGCCAGATGTTGTTAATCAGTCAATAACAATATTGTCTAGTGGAGGCTTAGGTATGGCCACATTCAGCTTAGGTTTATTCATGGCATCAAACTCAAGCATCATTGCATGTGGACCAAAGATGACAATGGTGTCAATGGGACTTAAATTTCTTTTTGGTCCTGCCCTAATGGCTGTTGCCTCCATTGTGATTGGATTAAGAGATACAATGCTCAAAGTGGCAATTGTTCAAGCAGCTCTACCCCAAGGAATTGTTCCTTTTGTTTTTGCAAGAGAGTATAATGTCCATCCAGCAGTTTTAAGCACAGGGGTCTTACTAGGAATGCTAATTGCTTTGCCAGTGGCATTGATTTACTACCTCCTCTTATCCATT
>gnl_Mimgu_v2.0_Migut.F02141.1
ATGATCGCATGGGGAGATATTTACAAAGTAGTGGCGGCAATGGTGCCGCTGTACGTGGCACTGGTATTGGGGTATGGGTCGGTGAAATGGTGGAGGATGTTCAAGCCTGACCATTGCGACGCCATTAACAGATTTAATTGCTATTTTATAATACCTTTCTTCACGTTCAGGTTCACAGCCGGAGTGGATCCCTACCACATGAACTTTAGGTTCCTGGCCGGAGATGTGATAGCGAAAGGGGTGGTGGGTGTAGCACTAGCACTGTGGGCTAACCTATGCAGAGAAGGGAAGTTGTCGTGGGCAGTGACGTCATTCTCACTGTCTAGCCTCAACAACACTCTGGTGGTCGGTGTGCCGTTGCTCAAGGCCATGTACGGTGCTCTAGGTGAGGATCTGGTCGTGCAATCCTCCGTCATCCAGTCCCTACTATGGTTTCCTACTCTCCTTTTCATGCTCGATTTCTGGCGCATAAACAACAATGATGCTGATGGTGATAGTGATGATCATCAGCAGCAGCCCGGTCAGACGACGCATGAGGTGCAGCTTTGTTCCATTGAAATAACAGATGCTAATTATAATAATACTACTACTAGTACTAGTGCTAATAAACATGAAGATGCTAATGGTGTTAATACGAGAATATCATCATCATCATCATCATCGTCGTCATCCAACAATTTCAGAATAACAATCAAGAAAGTTTTGGCAAAACTTGCAAAGAACCCAAATTTGTATGCTTGTGCCATTGGCCTCATTTGGGCTCTACTAGCTAAAAGGTGGGATTTAGAAATGCCGAGTGTAGTGGAAGGATCAATTCTGATAATGGCCAAGGCAGGAAGTGGAGTAGCCATGTTTTCAATGGGATTGTTCATGGCACTGCAAGAGAAGATGATAGCATGTGGGGTAAGGTTGACAGTGTACGGAATGGTTCTAAGGTTTATTGGTGGACCAGTTACCACTCTTGTCGGCTGTCTGGCTTTAGGCATCCGCTCCAGAACCCTTCATATTGCTATTATCCAGGCAGCTCTACCACAAGCAATTACGTCCTTTGTGTTTGCTCAAGAGTATGGCTTGCACGCTACTGTACTCAGCACTGCGGTCATTTTCGGCACTATTGTGTCCCTTCCCCTCTTGATCTCATACTACGTTGCCTTGGATGCCTTCCGT
>gnl_Mimgu_v2.0_Migut.F02142.1
ATGATAGGAAGGGAAGATGTGTATAAGGTGGTGGTGGGAATTGCACCACTGTACGTAGCGCTGATGTTAGGATACAGTTCGGTGAAATGGTGTAGGATGTTCAGTCCAGAGCAGTGTGAAGCAATAAACAGGCTAGTATGCTACTTCACATATCCATTGTTTGTATTTGAGTTCACAGCACACGTGGACCCTTTCAAGATGAACTATTTAATGATGGGTGCTGATGTGATATCGAAAGTAATAATAGTGATGGTGCTGGGATGCTGGGCCAAGTGCTGCAAAGGGAGCTACTGCTGGTCAATAACGAGTTTCTCTCTATCCACACTGACCAATTCACTTGTGGTTGGTGTCCCCCTTTTGAAGGCAATGTATGGACCCATGGCCGTCGACCTTGTCGTTCAGTCCTCCGTCTTTCAGGCACTTGTTTGGCTCTCCATACTCTTGTTCGTCTTGGAACTCAGGCGCACATATCATGATCATGTTGCTGCTGCTGATCTTGAAAACCAGAGCAGCGGTGTTATTGCGGATGCCTCTAGGATTAATTTCTGGAATTTGATGAGACGTGTTTCCCTCAAACTCGCTATTAATCCAAACTCATATGCATGTATACTTGGTATCACCTGGGCATTCTTATCTAATAGGTGGCACTTTGAAATGCCAAGCGTGATGGAAGGATCTATTCTCATCATGTCAAGAGCTGGCACTGGCACTACCATGTTTAGCATGGGATTGTTCATGGCATTGCAAGAGAAAGTGATAGCATGTGGAGCAAGTCTGACTGTATTTGGGATGGCCTTAAGATTTATTGCTGGCCCTCTTGCCATGGCTTTGGCTTCCTTTGCTGTCGGTTTGCATGGCGATGTCTTACGCATAGCTATTATCCAGGCAGCATTACCACAATCGATCACGTCCTTCATCTTTGCCAAAGAATATGGATTGCATGCAGATGTTCTCAGCACTGCGGTTATCTTCGGCATGATTGTGTCTCTTCCGGTGTTGATTGCTTATTACGCAATTCTCGAATTTGTACAC
>gnl_Mimgu_v2.0_Migut.H00890.1
ATGATAACGTTAGCTAATGTGTACCATGTTTTTACTGCGATCATCCCACTCTACGTTGCGATGATTGCAGCTTATCTTTCTATCAAATGGTGGAAACTTTTCACGCCGGATCAGTGCTCGGGGATCAACAAGTTTGTCGCAAATTTTTCCATCCCGCTTTTGTCGTTCCAGGTGATCTCATCGAACAATCCTTATAAAATGAACTTGAAACTTGCGTCCGCCGATTTCCTCCAAAAGCTTATCGCATTCGTCGTACTGGCAGTGATTGCCAGAATGCGATCGAGAGGGAGCCTGAGTTGGATAATTACAGGTTTGTCCTTGTCCACATTGCCTAATTCACTTATTCTAGGAATCCCGCTAATACGAGCAATGTACGGGGACGAAGCGGCGGTACTCTTGGCTCAGATAGTTGTACTGCAGAGCTTAGTTTGGTACAACCTTCTGTTAATTCTTTTCGAGATCGATGCTGCAAATGCAGTACCACCGTCACAAGTACCAGGAGAATCGGAGAATCCACAAGTACCGGAACCAATTACGAACGGAGTAAAACATCAAAGCGAAAGAAGCATAAGAATCATTCTATTGACAGTCGGAAAAAAATTGATCACAAATCCCAATACTCATGCCACATTGGCAGGGCTCGTATGGTCGAGCATACATTTCAGGTCGTATAAAACAATACGCCTCGTATATATTAAGAATTTGAGTCTAACTTGTAAAATCACGGGTGTAGGTATTAGCTTTTTACGTTTCCACATCTTTCGTATATACGTAAAAACAGGGTTCTTGAACAACGAAATTTATTACTTGTTAGGTCTTTTTATGGCATCACAAGCCCGATTGATTGCATGCGGTACCCGAAAAGCAGTATTAGCCATGGCACTGAAGTTTATAGCAGGACCATCTCTCATGGCAGTGCCTTCAATCGCGCTCGGGTTAAGAGGCACGTTACTCAAAGTAGCACTCGTGCAGGCAGCTCTGCCACAAGGGATAGTTCCGTTCGTGTTTGCGAAAGAGTACAATCGACATCCGGACATACTGAGCACAGCGGTTATATTCGGTATGCTCGTAGCGGTTCCGATCGGATTAGCATACTACTTCCTGCTGGCTTTG
>gnl_Musac_v1_GSMUA_AchrUn_randomT08290_001
ATGATTTCTTGGTCGAGCCTCTACCATGTGGTGGAAGCGATGATGCCGCTCTACGCGGCCATGGCTCTCGGCTACGCATCCGTCCGGAAGAAGGCATTTACCCCGGAGCAATGTGCGGGGATCAACCACTTCGTCGCACTGTTGGCCGTCCCCTTGCTCATCTTCCGCATGATCTCCTCCAACAATCCTTACACGATGAACATCCGGTTCCTCGCCGCGGACACGCTGCAGAAGGTGATCATCCTCGCTGCCCTCGCTGCATGGGCACGCTTCAGTAACAACGGCTCGATCGCATGGGTCATCACCCTCTTCTCCCTGGCGACGTTGCCCAACACGGTGCTTATGGGCGTGCCGGTCCTCCGCGGCATGTACGGGCCAATGTCCGAGAACCTAATGGTCCAGATCGTCGTCCTCCAGTTCGTTGTGTGGTACGTGCTAGTTGTGTTCTTGTTCGAGTACATGGCCGCCCAGAATGCCTTCATGGAGCAGCAGCAGATGCCGCCACCACAAGCCAATGGTTCTCACTCGGTGGACATACCAGCTGTTAATGCCGATGGCAGTGACCCCGATGTTTCGATTGCACAAGAAGAGACGATTCGACCATCAGGGATGCTCATTCTGGTTATGGCGGTCAAGAAGATTCTCAAGATCCCAAGCACATACGCCAGTTTGCTTGGCTTGTTTTGGTCATTGATCGCTTTCAGATTTGGTATCAAAATGCCAGCGATCATAGACAACTCATTGTCAATTATTTCAGTATCAGCTATTGGCTTGGGCATGTTCAGCGTTGGTGCCTTCATGGCTCAACGGAAGAAATTTATTACATGTGGATATTATCTTGCCGTCTTGGCTATGGTTATGAGGTTTCTTATAGGCCCCATCGTTATGCTTGTATCATCGTTTGCGGTCGGTCTTCAGGGTGTGTTTCTAAACGTAGGCGTTGTCCAGGCCGCTCTTCCTCTTGCTGTACTTTCATTTGTTTACGCGGAGGAATACAATGTGCATCCGGATATCATGAGTACAGGGGTCATTGTGGGAATTTTCATATCTGTTCCCCTAACAATCCTCTACTATGTTCTATTGGGACTAGAAAGG
>gnl_Musac_v1_GSMUA_Achr4T00310_001
ATGATCTCCAAGTCGAGTCTGTACCATGTGGTTGAGTCCATGGCGCCGCTGTACGTGGCCATGGGCCTCGGCTACGCGTCCGTCCGGTTCCGGGCATTCACGCCGGAGCAGTGCGCGGGAATCAACCACTTCGTCGCCCTCTTCGCCATGCCGCTGCTCATCTTCCGCATGATCTCCTCCAACGACCCCTACGCCATGAACCTGCGCTTCATCGCCGCCGACACCATCCAGAAGGCGGCCATCCTCGCGGCGCTCGCCCTGTGGGCGCGCCTCAGCGCCCGGGGCTCGCTCGCCTGGGTCGTCACCCTCTTCTCCCTCGCCACCCTGCCCAACACCATCATCATGGGCGTGCCCATCCTCCGCGGCATGTACGGCTCCATGTCCGGAACCCTCATGGTCCAGATCGTCGTCCTCCAGTTCGCCTTCTGGTACGTCCTCGTCGTGTTCCTGTTCGAGTACATGGCCGCGCAGCGCGCCCTGATTCCGAGCATACACGCAAGCATGCTCGGCCTCGTGTGGTCTTTCATCGCATACAGGGAAGGCATCAAGCTGCCAACCATCATCGACGACTCAGTGGCGATCATCTCTGTCTCGGCAACAGGGTTGGCCACGTTCAGCGTAGGTACTTTCATGGCACAACAAAGCCGGTTCATTTCATGTGGCTGTTCTGTTGCGAGCTTAGCCATGGCGATGAGGTTCCTGGTAGGACCTGCTGTCATGGCCGCTTCATCGCTCGCCGTAGGGCTGCATGGTGATCTCTTACATGTAGGGATTGTCCAGGCTGCTCTTCCTCTGGCTGTAATATCATTTGTTTATGCAAAAGAATATAATGTGCATCCGGAGATCATGAGCACAGGGGTCATCGTTGGCACATTTGCATCTTTTCCCATCACAATCATCTATTACATATTACTAGGATTG
>gnl_Musac_v1_GSMUA_Achr9T15520_001
ATGATTACTGGTACGGACTTCTACCATGTGATGACGGGCATGGTGCCGTTGTACGTGGCGATGATACTGGCGTACTTGTCGGTGAAGTGGTGGAAGATCTTCACGCCGGAGCAGTGCGCAGGGATCAATCGCTTCGTGGCGCTCTTTGCGGTGCCGCTCTTGTCGTTCCACTTCATCGCCGGTAACGATCCTTATAAGATGAATTATCGGTTCATCGGCGCTGACACGTTGTCCAAGGTTATCGTGCTCGTCATTTTGGCCGTCTGGAGCAATCTCAGCCGCCGCATGTCACTCGATTGGACCATCACCATCTTCTCCCTGGCCACCCTGCCCAACACCCTCGTCATGGGCATCCCGCTGCTCGAGGGCATGTACGGGGAGTACTCCGGCAGCCTCATGGTCCAGATCGTGGTGCTGCAGTGCATCATCTGGTACACCCTCATGCTGTTACTGCTCGAGTACCGCGCCGGCCGGTTGCTGATCGCGGAGAAATCGTCATTCTCCGTTGTGTTCCCCGTCGCCGGTCCATCGGAAATTCAAGAAATCCGAGTGGAAGTTCCTCCGCGCCAAAGTACTAATCGACCACTCACTACTTTCCTCGAGAACCAGGAGAGCGGGCCCCAAGACGGCGACGTGATGGTCCAAGAGCCGGCAATTGGCGCGCTCACGATAGTGCCGACGACAATGCCGCCGGCGAGCGTGATGGCGAAGCTGATCCTCGTAGTGGTGTGGAGGAAGCTGATCCGTAACCCCAACAACTACGCCAGCCTGATCGGCCTCGCCTGGTCGCTCGTCTCCTACAAATTGCACGTTAACATGCCTGTGATTGTGGCGAAATCCATCTCCATCATGTCGGACACAGGCCTAGGAATGGCTATGTTCAGCCTCGGGCTGTTCATGGGGCTGCAGCCGAGGGTCATAGCATGTGGGAATTTGGCAGCAGCTATTGCCATGGCCATCAGATTCTTAGCAGGGCCTGCTTTCATGGCTATCGCCTCCTTTGCCGTGGGCATCCGCGGCGAGCTCCTGCGCATCGCCATCGTGCAGGCGGCGCTCCCTCAAGGCATTGTCCCCTTTGTGTTCGCAGAGGAGTACAACCTGCATGCTGAGATCCTCAGCACAGCGGTGATATTTGGGATGATAATTGCGCTGCCCATAACATTGGTGTATTACGTTATAGTTGGACTAGTG
>gnl_Musac_v1_GSMUA_Achr8T29780_001
ATGATCTCGTGGCACGACCTGAACACGGTGCTGGTGGCGGTGGTGCCGCTGTACGTGGCGATGGTGCTGGCGTACGGGTCGGTGCGGTGGTGGGGGATCTTCTCGCCGGAGCAGTGCGCTGGCATCAACCGATTCGTGGCCGTCTTCGCCGTGCCTCTGCTCTCGTTCCACTTCATCTCCACCAACGACCCCTACGCCATGAACCTCCGCTTCGTCGTCGCCGACACCCTGCAGAAGCTGCTCGTCCTCGCGGCCCTGGCCGTCTGGTCCAAACTCCTCCGCCGACGCCCGTTCCCTGGCGGCGTTTCATCCCTCGACTTGTCCATCACCGCTTTCTCTCTCTCCACCCTCCCCAACACGCTGGTGATTGGCATCCCCCTGCTCGTCGCCATGTACGGGCCCTATTCCGGCTCCCTCATGGTCCAGGTCGTCGTCTTGCAGTGCATCATCTGGTACACCCTCATGCTCTTCCTCTTCGAGTACCGCGCCGCTCGCCTCCTCGTCGCCGACCAGTTCCCCGACACCGCCGCCTCCATCGTCTCCTTCCGTGTCGACCACGATGTCGACTCGCTCGACGCCGGGGCTGCCGAGACCGCTGCAGAATTCAACGGCGACGGCAAGATTTACGTCACCGTCCGCAAGTCAACGTCGTCCAGGAGGGGATCCAACTGCAACAACGCCGACTTAGACAACGACCACTACGCCACGGAGGAGCTGCACATGTTCGTGTGGAGCTCGAGCCCGTCGCCGGTGTCGGACCACGTCGATCACGGGGCAAAGGAGATTCCGGTGGTGGTGCCAGCCGACGTGCCCTTTAACGGCCTCACCACCAAAGGCTTCGACGAGGAGGAGGCGGCCAACTACAAGGGCGCGGGAGGAGGAGAAGGAGGAGGGCCGTCCGATAGCGACGGAGGGCCACACCAGATGCCCCCCGCGGGCGTCATGACCCGTCTGATCCTGATCATGGTGTGGCGTAAGCTGGTCCGCAATCCCAACACCTGCTCCAGCCTCGTCGGCCTCCTCTGGTCCCTCGTCGCCTTCCGGTGGAACATTACCATGCCGAAGGTTGTAGAGAAGTCCATCTCCATACTCTCCGACGCGGGCCTCGGGATGGCCATGTTTAGCTTAGGCGACGCTGTGGAATCATCGACAGGGCTGTTCATGGCGCTGCAGCCGAGGATAATAGCGTGCGGGAACAGGGTGGCCGCGCTCGCCATGGTGATCCGGTTCGTGGCCGGACCCGCGACGATGGCCGTGTCGTCCGTCGCCGTCGGCCTGCGTGGGACCCTCCTCCACGTCGCCATCGTGCAGGCGGCGCTGCCGCAGGGCATCGTGCCCTTCGTCTTCGCCAAGGAGTACAACCTCCACCCTGCCATCCTCAGCACAGCGGTTATATTTGGGATGCTGATAGCTCTTCCGATCACCTTGCTATACTACATTCTTCTGGGACTA
>gnl_Musac_v1_GSMUA_Achr11T10870_001
ATGATAAGCTGGGGGGACATCTACAAGGTGGTGGACGCCATGGCGCCGCTGTATGTAGCACTGGGCCTCGGATATGGCTCGGTGAAGTGGTGGCGTGTTATCACGCCGGAGCAGTGCGAGGCGATCAACCGCCTCGTCTCCTGCATCACCCTCCCCCTCTTCACCTTCCAGTTCACGCTCCACACCGACCCTTTCGCCATGAACTACCGCTTCGTGGCCGCCGACGCCATCTCCAAGGTCACCATCGCGCTGCTCCTCGCCGCCTGGCCCAAGTGCAGCAGCAAGGGCAGCTACTGCTGGTCCGTCACCAGCTTCTCCCTCGCCACCCTCACCAACTCCCTCGTCGTCGGCGTTCCCCTCGTCGGCGCCATGTACGGGCCGTGGGCGCAGGACCTTGTGGTGCAGCTCTCGGTGGTGCAAGCCATCTCACCGCCGGCGAAAGACGCAGACGTAGACGTCGCTTCGCAGCCTTCCTTCTGGTCGCTGATGAAGACGGTGTGGCTCAAGCTCGCGCTCAACCCCAACTCATACGCGAGCATTGTGGGCATCACCTGGGCGTTCATCGCGAACAGGTGGCATTTTGAGATGCCGAGCATCATGGAGGGATCGGTGTTGATCATGTCCAAGGCAGGGACAGGGATGGCCATGTTCAGCATGGGACTGTTCATGGCTCTGCAAGAGAAGATACTCGCGTGTGGACCGAGCTTGACGGCATTTGGGATGGCATTAAAGTTCGTCGCAGGGCCGGTGGCGACCGCCATCGGAGCCATTGCGGTCGGACTTCGCGGTGACATCCTGCATCTGGCAATCATACAGGCTGCACTGCCTCAGTCCATCACCTCCTTCATTTTTGCAAGAGAGTATGGATTACATGCTGATGTGCTCAGCACTGCGGTGATCTTTGGGATGCTGGTTTCTTTGCCTGTGCTTGTTACATACTATGTGGTGCTAGGTTTTCTGAGT
>gnl_Musac_v1_GSMUA_Achr11T19530_001
ATGATAAGCTGGGGCGACATTTACAAGGTGGTGGTGGCCATGGCGCCGCTGTACGTCGCTCTGGGTCTCGGGTACGGTTCGGTGCGGTGGTGGCGCATCATCACGCCGGAGCAGTGCGAGGCCATCAACCGCCTCGTCTCCTGCATCACCCTCCCTCTGTTCACCTTCGAGTTCACGCTCCACGTCGACCCCTTCGCCATGAACTACCGTTTCATCGCCGCCGACGCCGTCTCCAAGGTCACCATCGCCGTGCTGTTAGCCGCGTGGCCCAAGTGCAGCAGCAAGGGCAGCTACTGCTGGTCCGTCACCAGCTTCTCCCTTTCCACCCTCACCAATTCCTTGGTGGTGGGCGTGCCGCTGGTGAGCGCCATGTACGGGCGGTGGGCGCAGGACCTGGTGGTGCAGCTCTCGGTGCTCGCGTCTGTCGAATCACCGCCGCTCAAGGACGTCGACGGCGGCGGCCCCGAGGTCACACCACGACCTTCCTTCTGGTCGCTGATGAAGACGGTGTGGCTCAAGCTTGCTCTCAATCCCAACTCATACGCGAGCATCGTCGGCATCACCTGGGCCTTCATCGCAAGCAGGTGGCATTTCGAGATGCCAAGCATCATGGAGGGTTCAGTTCTGATCATGTCCAAGGCAGGGACTGGAATGGCCATGTTCAGCATGGGGCTGTTCATGGCTCTGCAAGAGAAGATACTCGCCTGTGGACCGAGCCTGACCGCATTTGGGATGGTCTTGAAGTTTATCGCAGGCCCGGCAGCCACGGCCATCGGAGCCATCGCCGTCGGACTTCGTGGGGACGTCCTGCATCTGGCAATCATACAGGCTGCACTGCCTCAGTCCATCACCTCTTTCATCTTCGCAAGAGAATACGGATTGCATGCTGATGTGCTAAGCACTGCGGTAATTTTTGGGATGCTGGTTTCTTTGCCTGTGCTTGTGGCATACTATGTGGTTCTGGGTTTCATGAGC
>gnl_Musac_v1_GSMUA_Achr5T25220_001
ATGATAGAGGGGCGGGATGTGTTAAAGGTGATTGAGGCAATGACGCCGCTCTATGTCGCACTCGGCCTCGGCTACGGCTCGGTGCGGTGGTGGCACGTCTTCACCCGCGAGCAGTGCGAAGCGATCAACCGCCTCGTCGTCTATTTCGCCATCCCCTTCTTCACCTTCGATTTCACCAGCCACATCAACCCTTTCACCATGAACTACCGCGTCATCGCCGCCGACGCCATCTCCAAGCTCCTCACCGTGGCAGTACTGGCTGCATGGACCTGGTGCAGCAGCAGCGACAAGAGCAGCTACAGCTGGGCCATCACCATCTTCTCGCTCTCCCAGCTCAGCAACATCTTGGTGGTGGGCGCGCCGCTGCTGGACGCCATGTACGGACGTTGGGCGCAGGACATCATCGTGCAGCTGTCCGTGATGGTGGCACCCGAACCGCAACAAGCAATGGACGTGGAGCGCAACGCCGACGTCGCTGCACGTCCTACGTTAGGATCACTGATGAAGACGGTGTGGCTCAAGCTCGTTATCAATCCCAACATATACGCCAGCGTTCTCGGCGTCATTTGGGCTCTCATAGCAAACAGGTGGCACTTCGAGATGCCGCGAATCATCGAGGGATCGGTGTTGGTGATGTCCAAGACCGGGACAGGGATGTCCATGTTCAGCATGGGGTTGTTCATGGCTCTGCAAGACAAGATTGTCGCATGTGGCCCGAAGCTGAGCGCGTTCGGCATGGTTCTAAAGTTCATCGCGGGGCCGGCGGCTACGGCGATCTCCGCCGTCTCCGTGGGACTTCGTGGTGATCTCCTGAGGGTGGCGATCATACAGGCTGCACTGCCTCAATCTATCTCCTCCTTCATCTTCGCAAGAGAGTATGGATTGCATCCTGGTGTGCTCAGCACCGCAGTCATTTTTGGAACGCTCGTCTCATTGCCGGTGCTGATAGCATACTATGAAGTTCTTGGTTTACTGAGC
>gnl_Musac_v1_GSMUA_Achr5T25210_001
ATGATAGGGGGGCGGGATGTGATTAAGGTGATCGAAGCAATGACACCGCTCTATGTCGCAGTCGGCCTCGGCTACGGCTCGGTGCGATGGTGGCATGTCTTCACCCGCGAGCAGTGCGAGGCGATCAACCGCCTCGTCGTCTACTTCACCATCCCCTTCTTCACCTTTGAGTTCACCAGCCACATCGACCCTTTCACCATGAACTACCGCGTCATCGCTGCTGACGCCATCTCCAAGCTCCTCACCGTTGGCGTCCTGGCTGCATGGACCTGGTGCAGCAGCAGCTCCAAAAGCAGCTACAGCTGGGCCATCACCATCTTCTCACTCTCCCAGCTCACCAACACCTTGTTGGTGGGCGCGCCGCTGCTGGACGCCATGTACGGGAGATGGGCGCAGGACATCGTCGTGCAGCTCTCCGTGGTGGTGGCACCTGAACCGCAACAAGCAACGGACGTGGAGTGCAACACCGACGTCGCTGCACGTCCTACGTTAGGATCACTGATGAAGACGGTGTGGCTCAAGCTCGCTCTCAATCCCAACATATACGCCAGCGTTCTCGGCGTCATTTGGGCTCTCATAGCAAACAGGTGGCACTTCGAGATGCCGCGAATCATGGAGGGATCGGTGTTGGTGATGTCCAAGGCCGGGACAGGGATGTCCATGTTCAGCATGGGGTTGTTCATGGCTCTGCAAGACAAGATTGTCGCATGTGGGCAGAAGCTGAGCGCGTTCGGCATGCTTCTAAAGTTCATCGCAGGGCCGGCGGTTACGACGATCTGCGCCGTCGCCGTGGGACTTCGTGGTGACCTCCTGAGGGTGGCGATCATACAGGCTGCACTGCCTCAATCTATCTCCTCCTTCATCTTCGCAAGAGAATATGGATTGCATCCTGATGTGCTCAGCACCGCAGTCATTTTTGGAACGCTTGTCTCCTTGTCGGTGCTGATAGCATACTATGAAGTTCTTGGTTTACTGAGC
>gnl_Nelnu_v1.0_NNU_022861-RA
ATGATCTCCCTGTTAGATGTTTACCATGTCTTGGCTGCTACAATCCCTTTGTACTTTGCCATGATCTTAGCCTACGTATCTTTAAAATGGTGGAAGCTCTTCTCAGCAGATCAATGCTCTGGCATTAACAAGTTTGTAGCAAAATTCTCTATCCCGCTCCTCTCCTTCAGTGTGATCTCTGCCAACAATCCCTACCAGATGGACCTGAAACTCATATTGGCAGATGGCCTCCAGAAACTGCTTGCCTTCCTTCTATTGGTAATTCTTGCCAAAATTAGCTCCAGGGGACACACAGATTGGGTTATAACTGGTTTGTCTTTGTCAACTTTACCCAACACCTTGATTGTGGGAATTCCATTGTTGAGAGCCATGTACGGGAATAAAGCATCGGCACTTCTCTCCCAGATAGTTGTCATGCAGAGTTTGGTCTGGTACAATCTATTGCTGTTTCTGTTTGAGTTTAGAGCTGCTGAGACAGCCTCTGAAACTCCTCCCTTAGAAGTCACAGGGGAACTGGAGGCCCCACAGGAAGCACAACCAAAAGCGGTAGGTGAGGAAGCAAAGGCCAGAACCCTGAGAAAAATGAACACCAAGCTTATTCTCATGACTGTGGGGAGGAAGCTCGTGAGGAATCCCAACACTCATGCAACTTTGATTGGTCTTATTTGGGCAGTCATCAGTTTTAGGTGGAGAGTTAAACTGCCGCTAATTGTTAACAACTCAATATCAATATTGTCAGATGGAGGACTTGGCATGGCAATGTTCAGCTTAGGTCTTTTCATGGCCTCACAGCCTAGCATAATTGCATGTGGAACTAGGAAGGCAGCCTTAGCCATGGGAATCAAGTTCCTGGTAGGACCTGCCCTAATGGTAGTCTCCTCCTATGCTATTGGATTGAAAAGCATATTGTTTAAGGTGGCAATTGTACAGGCAGCTCTTCCTCAAGGAATTGTTCCATTTGTGTTTGCTAAAGAGTATAATGTACATCCAGACATATTGAGCACTGGGGTTATCTTTGGCATGCTTATTGCGCTTCCAATAGCTTTGGCCTACTACTTCCTGCTAGGGTTAAAAATTCAGAGAGGATGGAGAGAAGAAAATTACAAAAGTTCCACGGGGAAGCTAGCTGTCCAAACCTCACATGGAAAATGTGACGAGAGAGCAATGAAGAACAACGACACAATCAGACTGCGC
>gnl_Nelnu_v1.0_NNU_000483-RA
ATGATCACCGGCAAGGACATCTACGATGTGCTAGCAGCAATTGTACCACTCTATGTTGCTATGATCCTTGCCTATGGTTCAGTTTGGTGGTGGAAGATTTTCACCCCTGATCAATGCTCCGACATCAATCGCTTTGTGGCAATCTTTGCCGTCCCCCTCCTTTCCTTCCATTTCATCTCCAGTAACAATCCTTATGCCATGAACTACCGCTTCACCGCTGTCGACTCTCTGCAAAAGATTGTCATCCTCTCTGCTCTACTCCTCTGGCAGGCCTTGAGCAAGAATGGAAGTCTGGAATGGATGATCACCTTCTTCTCCCTTTCCACTCTCCCCAACACTCTTGTCATGGGCATTTCCCTCCTTAAGGCCGCCATGTATGGAGAGTTCTCTGGGAGTCTCATTGTGCAAATTGTGGTGTTGCAGTGTGATCTGGTACACTCTTATGCTCTTCATGTT
>gnl_Nelnu_v1.0_NNU_014664-RA
ATGATAGGGTTGGAAGATGTTTACAAGGTGGTAGTGGCCATGGTGCCTCTGTATGTTGCCACAGTTCTGGGTTATGGCTCGGTGAAATGGTGGCACATATTCACTCCTGATCAGTGTCAAGCAATTAACCGACTTGTTTGCTACTTCACCCTCCCTCTCTTCACCTTCGAATTCACTGCCCACATCGATCCTTTTAACATGAACTATCTCTTCATTGCCGCCGATGCCATCTCCAAGGTAGTCATCGTCATAGTTCTCGTCTTCTGGGCTAAGTGCAGCAGCAAGGGGAGTTACCCTTGGTCCATAACCAGCTTTTCTCTCTCCACTCTCACCAACTCTCTGGTCGTAGGGGTCCCTCTCCTTAAGGCCATGTACGGCCAAATTGGGGTGGATCTCGTCGTGCAATCCTCTGTGATTCAAGCCATCGTATGGCTCACGATTCTTCTCTTCGTCTTGGAGCTGCGCAAAACCAGGAGCGACACTCTGTCGTCCATGGCGACCAGCCTCGACTCTCAATCTCATGTGGTTTCTCTCGAATCAGCCAAGGATGTCCAAACAAATGACCACGTTGTTGAGGGCCTGAGTACTACAAAACCTTCCTTCTGCTCTGTAATGAAGATTGTGTGGCTGAAGCTGGCTCTCAATCCTAATACATATGCTAGTCTCGTTGGCATAGTCTGGGCTTTTGTCTCAAACAGGTGGCACATTGAAACGCCAAGCATCATGGAGGGATCTGTGTTGATCATGTCAAGAGCAGGGACAGGCACGGCCATGTTTAATATGGGAATCTTCATGGCGTTGCAGGAGAAGTTAATTGCTTGTGGTCCGCCCCTAACGATTTTTGGAATGGTATTGAAGTTTATTGCAGGACCTGCTGCCATGGCAATAGGAGCCATAGCTGTTGGTCTCCATGGTGACGTCTTGAGAGTGGCCATCATCCAGGTAATTCATCTACTTAGACCCTCTAGACTCTATCATGGTTCAAAGTAT
>gnl_Orysa_v7.0_LOC_Os08g41720.1
ATGGCGCCGCTGTACTTCGCGCTGGGGCTAGGGTACGGGTCGGTGAGGTGGTGGAGGTTCTTCACGGCGGAGCAGTGCGCCGCCATCAACACCATGGTGGTCTACTTCTCCATGCCCTTCTTCACCTTCGACTTCGTCGTCCGCACCGACCCGTTCGCCATGAACTACCGCGTCATCGCCGCCGACGCGGTGTCCAAGGCGATCGCCATCGCCGCCATGGCGGCGTGGGCGCGCACGCGCTGCGGCTGCGCCGCCGCCAAGGCCGGGGCGCAGTCGTGGTCCATCACCGGGTTCTCCCTCGCCGCGCTCAACAACACGCTCGTCGTCGGCGTGCCGCTGCTCGACGCCATGTACGGGAGGTGGGCGCAGGACCTCGTGGTGCAGATCGCCGTCGTGCAGTCCATGGTGTGGTTCCCGCTCCTGCTCATGGCGTTCGAGCTCCGCAAGGCCTGGGTCGTCGGCGGCGGCGGCGGCGTCGGGCCGGCGGTGATGTCGTCGTCGTCGCCGCCGGAGAAGCAGAGCGACGTCGAGATGAACGGCGCCGTCGTCGCGGCGCCGGGCGGCGGCGGCGGCGTCCGGCTACCGTTCTGGGCGACGGCGAGGACGGTGGGGCTGAAGCTGGCGAGGAACCCGAACGTGTACGCCAGCGTTCTCGGCGTCGTGTGGGCGTGCATCGCGTACAGGTGGCACCTGAGCTTGCCGGGGATCGTGACGGGGTCGCTGCAGGTGATGTCCAGGACTGGCACGGGGATGTCCATGTTCAGCATGGGGTTGTTCATGGGGCAGCAGGAGAGGGTGATAGCGTGCGGGGCGGGGCTGACGGCGCTGGGGATGGCGCTGCGGTTCGTCGCCGGTCCGCTCGCCACGCTCGTCGGCGCCGCCGCCCTCGGCCTCCGCGGCGACGTCCTGCACCTCGCCATCATACAGGCCGCACTGCCTCAATCGATTGCTTCCTTCGTTTTCGCAAAGGAGTATGGGCTTCATGCCGATGTACTCAGCACGGCGGTTATATTCGGAACATTGATCTCTCTGCCGATTCTGATTGCATATTACGCGGTTCTGGGCTTTGTC
>gnl_Orysa_v7.0_LOC_Os01g69070.1
ATGATAGGGTGGGGAGACGTGTACAAGGTGGTGGCGGCGACGGTGCCGCTCTACTTCGCGCTGTTCCTGGGCTACGGGTCGGTGAGGTGGTGGCGGATCTTCACGAGGGAGCAGTGCGACGCCGTGAACCGGCTCGTCGCCTTCTTCGCGCTCCCCTTCTTCACCTTCGAGTTCACCCTCCACACCGACCCGTTCCAGGTGAACTACCGCGCCGTCGCCGCCGACGTGATCTCGAAGGCGGTCATCGTCGCCGTCATCGGCGCCTGGGCGCGGTTCATGAGCAAGGGCGGCTGCGCCGTGAGCTGGTCCATCACCAGCTTCTCGCTGTCCACGCTCACCAACTCGCTTGTCGTCGGCGTGCCCATGGCGCGCGCCATGTACGGCGAGTGGGCGCAGCAGCTCGTCGTCCAGCTCTCCGTCTTCCAGGCCATTGTCTGGCTCACGCTGCTGCTCTTCGTGCTCGAGGTCAGGAAGGCCGCCATCGGGATGTACGTCGACGGCGCCGAGGCGGCGGCGGCGGCCGGCAAGGACGTCGAGGCCGCCGGCGCCGCCGCCGCCGCAGGCACGGTCGTCGTCGCCGCCGCCGCGGGCAAGCCGTCGCTGTGGGCGCTGGTGAAAGTGGTGGCGCACAAGCTGGCGCGCAACCCCAACACTTACGCCAGCTTCGTCGGCATCACCTGGGCCTGCCTCGCCAATAGGTTACACATCGCGTTGCCGAGCGCCTTCGAGGGATCGGTGCTGATCATGTCCAAGTCAGGCACAGGAATGGCCATGTTCAGCATGGGATTGTTCATGGCGCAGCAGGAGAAGATCATCGCGTGCGGGACGAGCTTTGCGGCGCTGGGGCTGGTGCTAAAGTTCGCGCTCGGCCCCGCCGCCATGGCCATCGGCTCCATCGCCGTCGGCCTCCGCGGCGACGTCCTCCGCGTCGCCATCATACAGGCAGCCCTACCTCAATCCATCACATCATTCATATTTGCGAAAGAATACGGGCTGCATGCTGATGTGCTCAGTACTGCGGTGATTTTTGGAATGCTTGTCTCCCTACCCTTGTTAGTCGGATTTTACATAGTTTTAGAGCTAATTAGG
>gnl_Orysa_v7.0_LOC_Os01g51780.1
ATGGTGTCCTGGAAGGACATCTACCTCGTTCTTGAAGCGACAGTTCCACTATATGTAGCTATGATACTGGCCTACCTATCCATAAAATGGTGGAAGCTGTTCACCCCAGAGCAGTGCTCTGGGATCAACAAGTTTGTGGCGAAGTTTTCTATTCCTCTGCTCTCTTTTCAGGTCATTTCCACAACCGATCCTTATGACATGAATATCAAGCTCATATACTCGGATATCCTACAAAAGTCGCTTGCCTTGCTGGGATTTGCAGCCATTTCCAAAGCATGCTGTGCAGAGAAGTTTGACTGGCTGATTACTGGTTTTTCTTTATCAACACTTCCCAATACACTGATTGTTGGCATCCCGTTGCTGAAAGGAATGTATGGTGAGCAAGCCGGCAAACTACTAAGTCAGATAGTAGTCCTCCAGAGCCTAATTTGGTACACTCTTCTTCTATTTTTGTTTGAACTTCGGGCTGCTAATGGAATGGCCACCACTACATCATCTGAAACTACAGGTTTAATTTGGGCACTGGTCGGCTTCAGGTGGCACATAAGATTACCGTTGATTGTCAGCAATTCTATAAGGATGCTCTCGGATGGAGGGCTGGGAATGGCAATGTTCAGCCTAGGCCTTTTCACTGCTCTACAAACTAAAATTATAGCCTGTGGAGCTAAAAGGATGCTACTAGCATTAGCCATCAGGTTCTTTCTAGGACCAGCACTAATGGGTATGTCTTCTTATGCTATTGGAATGCGTGGAGTATTGCTGAAGATAGCCATTGTACAGGCAGCTCTACCTCAAGGAATAGTTCCGTTTGTGTTTGCAAAGGAGTACAATGTCCAAGCAGATATTCTGAGCACTGCGATAATTGTTGGCATGATGGTTGCAGTTCCTGTGGCGCTGGCTTACTACTTTGCAATGATCATCCCAGCTATCAAA
>gnl_Orysa_v7.0_LOC_Os01g58860.1
ATGATTACGGGTTCGGAGGTGTACCAGGTGGTGGAGGCGATGGCGCCGCTGTACACGGCGGCGGCGCTGGGGTACGGGTCGGTGCGGTGGCTGAAGGCGTTCTCCAACGAGCAGTGCGCCGGGATCAACCACTTCGTGGCGCTCTACGCCGTGCCGGTGCTCATCTTCGACATGGTGTCCACCAACAACGTGTACAAGATGAACGGCCGCCTCATCGCCGCCGACACGCTGCAGAAGGCCGTGCTGCTGCTGGGCCTCATGGCGTGGGCGCTCTGGGAGCGGTCGCGCGCGCGCGGCGCCGGGGCCAAGGCCAAGGCGGCGGTGTCGTCGCCGCTGCAGTGGGTCATCACCTGCTTCTCCGTCGCGTCGCTGCCCAACACCATCATCATGGGCGTCCCGCTCCTCAACGGCATGTACGGGCCCGTGTCCAAGGACCTCATGAAGCAGATCGTCGTCATGCAGTTCTGCATCTGGTACAACGTCATCATCTTCCTCTACGAGTACATGGCGGCGCGTAGATCGGCCTCGGCGCCGCCGCCGGCGTCGTCGGAGGGCAGCGCCAAGATCAGCCCTTCGTCGCCGGTGAAAGCTGCTGCGGCGGCGGCGGACACAAACGGCAATGCTGTCGCGGCCGACCGGCCGCAAGAAGTGGCGGTGAACATCGAAATCACGGAGATGGCGGCGTCCACGGCACGAGACGGCGTGTCCGGCGAGACGACGGCGGCCGCCAAGGAGGTGAGCTCTGGTGAAGTTGCTCCGGTGGAAGAGGAGGAGGCGTCTGCGCCAGCGCCGTCGATGAAGCACGTCATCTGGATGGCGGTGAAGAAGCTGCTACAGATTCCGAATACCTATGCAAGCTTCCTTGGCCTCATCTGGTCTCTAATCGCATTCAAGTGTGGATTCTCGATGCCAAAAATCGTCGAGGACTCTCTGTTCACCATTCGTACCACCGCTGTAGGCCTAAGCATGTTTTCTTCAGGGACGTTCATAGCGCGGCAGTCGCGGTTCGTGCCGTGCGGATACAAGATAGCGTCGTTCTCCATGGTCATCAAGTTTCTGATAGGCCCGGTTGTGATGCTGTTCGCCTCGCTCGTCATCGGCATGCACGGCACACTTCTGCACATCGCTGTTGTGCAGGCGGCTCTCCCCCTGGCAGTGACATCATTTGTGTACGCTGAAGAGTACAAGGTCCACGCAGACATCATGAGCACAGGGGTTATTCTTGGGATATTTATATCACTTCCTGTGACAATTGTTTACTATATTCTGTTGGGGCTG
>gnl_Orysa_v7.0_LOC_Os09g32770.1
ATGGCGCCGCTCTACTTCGCGCTGGGCCTCGGCTACGGCTCCGTGCGGTGGTGGCGCCTCTTCACCGCCGACCAGTGCGACGCCGTGAACCGCCTCGTCGCCTGCTTCGCCGTCCCCTTCTTCGCCTTCGACTTCGCCGCCCGCATCGACCCCTTCGCCCTCAGCTACCGCGTCCTCGCCGCCGACGCGCTCTCCAAGCTCGCCGTCGCGCTCGCCCTCGCCGCCTGCGCCGCCGCCGCCTCCACCCGCTGCTGCGGCTCCGGCGGAGGCAAGCGCGGCGGCGGCGGCGGGTTCTCGTGGTGCATCACTGGGTTCTCGCTGGCGACGCTGAACAACACGCTCGTCGTCGGCGTGCCGCTGCTGGACGCCATGTACGGGAAGTGGGCGCGCGACCTCATCGTGCAGATCTCCGTGGTGCAGACCATCGTCTACTTCCCGCTGCTGCTGCTCGCGTTCGAGGTGAGGCGCGCCACCACGGCGGCGGCGGCGCCGCCGCCGCCGCCGACGGGGACCGACGACGACGACGTGGAGGACGGCGCCGCCGCGGCGGCGACGGCGGCGGCGGCGAGGCGGTCGCTGTGGCCGCTGGTGAGAGCGGTGTGGCTCAAGGTGGCGCGCAACCCGAACGTCTACGCGGGCGTTCTTGGCGTCGCGTGGGCGTGCGTCACAAACAGGTGGCATGTCGAAACGCCAAGCATCATAGAGGGGTCAGTGCTGATCATGTCCAAGACCGGGGTTGGACTCTCCATGTTTAGCATGGGTTTGTTCATGGCGTTGCAGGACAAGATCATCGTCTGCGGCGCCGGCCTGACCGTGCTGGGCATGGCGCTGCGGTTTGTCGCCGGCCCGGCCGCCACCGCCGTCGGCGCCTTCGCCCTCGGCCTCCGCGGCGACCTCCTGCGTCTTGCCATCATACAGGCATACACACATTTACACGAAATTCATTCGCCAAGTTCTTTTTTTCTTCTTTCACCTGAAATTTGTCTGAATTCAAACGGATGCATGCATGACACAAGTCCTCACGATGAAACTGCTCGTGATGAACAGGCTGCGCTTCCTCAATCCATCACGACGTTCGTGTTCGCAAAGGAGTACGGCCTGCACGCCGAAATACTCAGCACAGCGGTTATATTCGGGACACTGGCGTCATTACCGGTGTTGATCGTGTACTACATTGTTCTAGGCTTCATACGA
>gnl_Orysa_v7.0_LOC_Os11g02950.1
ATGGCTGAAATTCCATACGGCCTAGGGTCACACATGATAGGGTGGGTGGACATTGGAAAAATCTTGTCCGCGATAGCACCGCTCTATTTCGCCCTTGTATTGGGGTACTGCTCTTCCAAGCGGTGGTGGCGAATCTTCACGGCAGAAGATTCCGAAGCAATAATGGTCGCTTGGTTTGCTCTTCCCTTTTTCACCTTTGAATTTACGCTCCACCTTGATCCCTACAATGTGAGGTACAGCCTTATAGCAGCTGATAGCATATCGAAGTTAATTATAGTCATCGTAATCGGCATTGGTGTTGGGTTAATATTCCGGAAAGAGGGATTATGCACCGCTGTCATCGACTGGTGTATAAGCGGCTTTTCTCTTGCGTCACTCACCAATTCTCTGGTTGTGGGCGTGCCCATGGCGAGGGCCATGTATGGCAACTGGGCAGGGCAAGTCGTGGTACAACTATCAATCTTCCAGGCAATAGTGTGGCTCACCTCACTCATGGTGGTCCTGGAAGTAAGGAAAGCTTTCGTCTCCGACGCTCATGACGAGTCTAATAGACATGAAGAAGGGTCCTACATAGATGATGATACGGTTGTCGGTGGCTCGGGTACCAGCGAAGATATGCAAAGCCTCGAAGAGGGGGTTTCAGATGCCACGAACCAAGATCTCAAGGGGGAGGAGGCAGTGACAGTGGCAGGGGTGAATGGTGCTAGGTTACCGCTCTTCAAGTCGGTGGCACGCAAGTTAGCCTGTAATCCCAATCTACACGCCAGTGTAATCGGCATCTCCTGGGCTTGCATCTCCAATAGGTCGCACCTCACTTTGCCACCAGCTTTGGAGGGGTCGGTGCAAATAATGTCAAGATCAGGGCTGGGGCTGGCTATGTTCAGTATGGGCTGCAATACCTCAGTCTATTTCATCCTTCATATTTGCCAAGGAATATGGATTGCATGCAGACGTCCTGAGTACAGCAAAACTGGGGGTGCACGTGTACCAGTCAGGTTGATCTGCCGGCATGGTACTGCGTGGAGAGGGGCGACGAAGGGGCACGTGCGAGAGCGTGATCTCATGATAGGGTGGGTGGACATTGGAAAAATATTGTCCGCGATAACACTGCTTTATTTCGCCCTTGCATTGGGGTACTGCTCTTCCAGGCGATGGTGGCAAATCTTCACGGCAGAAGATTCCGAAGCAATAAATAGAATGGTCGTTTGGTTTGCTTTTCCATTTTTCACCTTTGAATTTACCCTCCACCTTGATCCCTACAATGTGAGGTGCAGCCTTATAGCGGCTGATAGCATAGCAAAGTTAATTATAGTCGCCGCAATCAGCATTGGTGTTATGTTGAAATTCCGGAAAGAGGGATTATGCGCCGCTGTCACCGACTGGTGTATAAGCGGCTTTTCTCTTGCGTCACTCACCAATTCTTTGGTTGTGGGCATGCCCATGGCGAGGGCCATGTATGGCAACTGGGCAGGGCAAATTGTGGTACAACTATCAATCTTCCAGGCAATAGTGTGGCTCACCTCACTCGTGGTGGTCCTGGAAGTAAGGAAAGCTTTCGTCTCCGACGCTCATGACGAGTCTAACAGTTATGAAGAAGGATCCTTCATAGATGATGATACGGTCGTCGGTAGCTCGGGTACCAGCGAAGATATGCAAAGCCTCGAAGAGGGGGTTTCAGATGCCACGAACCAAGATCTCAGGGGGGAGGAGGCAGTGTCAGTGGCAGTGGTGAATGGTGCCAGGTTACCGCTCTTCAAGTCGGTGGCACGTCGCACCTCACTTTGCCACCAGCTTTGGAGGGGTCGGTGC
>gnl_Phavu_v2.1_Phvul.009G210900.1
ATGATCAAAGGTAAAGACTTGTATGAAGTTGTGGCAGCGATTGTGCCCCTCTACGTGGCTTTGTTCTTAGCATATGGCTCTGTCCGTTGGTGGAAGATCTTCACCCCAGAACAGTGTTCTGGTATAAACCGTTTTGTGTCGGTTTTTGCAGTGCCTTTCCTCTTCTTTCATTTCATATCCAACAATAACCCTTACACCATGAACTTCAGGTTCTTAGCCGCGGACTCTCTTCAAAAGGTTCTGATTTTGGTTGCACTTGTTCTGTGGAACACTTTCACCAAGTGGGGTAGCATTAACTTGACAATCACACTGTTCTCACTCTCCACTCTCCCCAACACACTCATCATGGGGGTCCCTCTTCTCAAAGCCATGTATGGAGACTTCACAACCACCCTCATGATTCAAATTGTGGTTTTCCAAATTGTGATTTGGTTCACTCTCTTGCTGTTCATGTTTGAATACAGAGGAGCCAAGCTTCTCATCTCAGAGCAATTTCCTGAGACAGCCGGAGCCATTGCCTCCCTAAGGGTTGATTCAAGTGTGAGCTCTCTAAACGGTAGAGAGCCATTGCATGCTGATGCAGAAATTGGAGAAAACGGAGAACTCCACGTGGTGGTGAGAAGCATGTCACGTTCTATGTCCATAAACAAGCCTTCTGCATTCAACAAGTCATATTCAACACCTATACCGTCTAGTCTCCAAAATGCAGTCATGATAAATCTTATTCTCACCATGGTTTGGAGGAATCTCATAAGAAACCCTAATACCTATGCAAGTATTTTAGGTCTCATTTGGTCTCTCATATTTTTCAGGTGGAACATCAAAATGCCATCCATTATAAAAGGTTCCATTGAAATAATTTCTAATACAGGACTAGGAATTGTCATGTTCAGTCTTGGTTTATTCATGGCATTACAACCGAAGATCATTACTTGTGGAAAAACCCTGACTTTACTTGCATTAGCATTGAAGTTCTTGGTTGGTCCATTTATTATTCTTGCAACCTCCAAAATAGTTGGTATGCATGGAATTCTTTTACGAGTTACAATTGTTCAGGCTGCTCTTCCCCAAGGAATTGTCCCTTTTGTATTTGCAAGAGAATATAATCTCCACGCTGACATACTCAGTACAACGGTCATCTTCGGAATGGTGGTTGTGTTGCCTGTAACAATAATTTACTATGTAATTCTTGGACTT
>gnl_Phavu_v2.1_Phvul.009G208200.1
ATGATCAACAGCCAAGATATATACAACACTCTTTCAGCTCTTGTGCCACTGTATGTGCCCATGATTCTGGCCTATGGCTCGGTCCGGTGGTGGAAGATCATCACGCCGGAACAGTGCACTGGCATAAACCGCTTCGTGGCATTTTTCTCAGCTCCTTTCCTTAACTTCTATTTCCTAGCCACCAACAACCCTTACACTATAAACTTGGGATTCATAGCCGCAGACACGCTTCAGAAATTGGTGATTCTCAGTGCTCTTTTTCTATGGTCTGCCTTCATAAAAGGTGGCAGCATCGACTGGACCATCACCCTCTTCTCACTTTCCACGCTGCCCAACACGGTGGTCGTGGGTGTGCCGCTTCTAACGGCCATGTACGGAGACTCAACAACCAGCCTCATGAGTCACATTTTCGTCATGCAGGGTGTGGTCTGGTTCACGCTCATGCTGTTCTTGTACGAATACAGAAGCGCCAGAAACCTTATTTCGAAGCAGTTCCCTCAAAACGGAGGCTCCATCGCCTCCTTCACCGTTGACTCTGACGTTATCTCGCTCAGCGAGAACGAGCCTCTGCAAACTGAAGCCGAAACGGGAGAAAACGGAGAGGTTCATGTGGTGCTGAAGAGCCCTTCCTTCAACAACTCTTGTAACTGTTCATCTTCCAATCGTTCTGCAACAGATATTTTCTCCATTCGAAGATCTATGAGTTTTAACACCACACGTGATCTCCGAGACCAGGGTTCTGAAAGAGGAATGTCCAAGATCTATGAACCAAACCAAGATGCAGTGAAAAATGAATTTATTGTGAATCTTAAAGCAATGGGAGACACAGAGGTTGAGAATGTGGATAGAATAAAACATCCTTTAAGCGAGGGCAAAAAAGAGGTGAAAAATGAAGAAGGAGGTGCATACAGTAAAAAGCAGCAAATGCCAGCAACTAGTGTGGTAACAAGGCTTGTTCTAACCATGGTTTGGAGGAATCTAGTTAGAAACCCTAATACCTATGCTTGTGCTACTGGACTCGCATGGTCTCTCATATCATTCAGGTGGAATATAAAATTTCCGTTGATGATAGATGGTTCCATTCTAATATTGGCAAAAACTGGGACAGGAACGGCCATGTTCAGTATGGGTTTATTCATGGCATTACAAACCAAAATCGTAGCTTGTGGAAACACTTGGGCAACAGTATCTATGGTGGCTCGATTCGTGGTTGGTCCAACAGTGATTGCTATAGCCGCCATAGCCATCGGTGTCCGAGGAGATCTTTTACGAATTGCCATTGTTCAAGCTGCTCTTCCCCAATCTGTCCTCTCTTTTGTATATGCCAAAGAGTACAATCACCACACAGACATAATAAGCACTGCGGTTATATTTGGAACGGTGATTTCGTTGCCCGTTACAATATTATACTACGTGCTGCTTGGACTCAAT
>gnl_Phavu_v2.1_Phvul.009G234000.1
ATGATCAAAGGTAAAGACGTGTATGAAGTTGTGGCAGCGCTTGTGCCCCTCTACGTGGCTCTGTTCTTAGCATATGGCTCTGTCCGTTGGTGGAAGATCTTCACCCCAGAACAGTGTTCTGGTATAAACCGTTTTGTGTCGGTTTTTGCAGTGCCCTTTCTCTCCTTCCATTTCATATCCAACAACAACCCTTACACCATGAACTTCAGGTTCTTAGCCGCGGACTCTCTCCAAAAGGTTGTGATTTTGGTTGCCCTTGTTCTGTGGAACAGTTTGACAAAGTGGGGTAGCATCAACTGGACCATCACACTCTTCTCACTCTCCACTCTCCCCAACACCCTCATCATGGGGGTTCCTCTTCTCAAAGCCATGTATGGAGACTTCACAGCCACCCTCATGATCCAAATTGTGGTTTTCCAAAGTGTCATTTGGTACACTCTCTTGCTCTTCATGTTCGAATACAGAGGAGCCAAGCTGCTCATCTCAGAGCAATTCCCCGAGTCAGCTGGAGCCATTGCCACCCTAAGGGTTGATTCAAGTGTGAGCTCTCTAAACGGCACAGAGGCATTGCATGCTGATGCAGAAATTGGAGAAAAGGGAGAACTCCACGTGGTGGTGAGAAGCATGCCACGTTCTGTGCCTTCTTCATTCAACAAGTCATACTCAACACCTAGATCATCAAATGCAGGGTTTGAGAAAGGCATGGTGAAAAATGAAGAAGTTGATACAAATAAAAATCAACAAATGCCACGTGCTAAAGTCATGATAAATCTAATTCTCACCATGGTTTGGAGGAATCTCATAAGAAATCCTAATACTTATGCAAGTATTTTAGGTCTCATTTGGTCTCTCATATTTTTCAGGTGGAGCATCAAAATGCCATCCATTATAAAAGGTTCCATTGAAATAATTTCTAATACAGGATTAGGAATGGCCATGTTTAGTCTTGGTCTATTCATGGCATTACAACCTAAGATTATTACTTGTGGAAAAACCTTGGCTGCACTTGCATTCGCAATTAAGTTCTTGGTTGGTCCATTTATTATTCTTGCAACCTCCAAAATAATTGGTATCCATGGAGTTCTTTTACGAGTTACAATTGTTCAGGCTGTTCTTCCCCAAGGAATTGTCCCTTTTGTATTTGCAAGAGAATATAATCTCCACACAGACATACTCAGCACAGCGGTTATCTTCGGAATGGTGGTTGCGTTGCCTGTAACAATAATTTACTATGCAATTCTTGGACTT
>gnl_Phavu_v2.1_Phvul.008G055200.1
ATGATAGGGTGGGAAGATGTGTACAAAGTGGTAGTGGCAGTGGTGCCACTGTATGTTGCTCTAGTGTTAGGATATGGTTCAGTGAAGTGGTGGAAGATCTTCACTAGGGAGCAATGTGAGGCAATAAACAAGCTAGTATGTTACTTCACTTTGCCACTCTTTACTTTTGAGTTCACTGCTCACATCGACCCTTTCAAAATGAACTTTTCGTTCATAGCTGCAGACACCATATCAAAGTTCATCATCATGCTGGTGCTTGCCCTTTGGGCCAAGTGCACTAAAGGGAGTTTCTGCTGGTCTATAACCAGCTTCTCTTTGTGCACTCTCACCAACGCTCTTGTTGTTGGGGTTCCAATGGTCAAGCCCATGTATGGAGCCCTTGGCGAGGACCTAGTGGTCCAGTCCTCAGTGGTGCAGGCCATCATATGGCTCACTTTTCTTCTCTTTGTCTTGGAGTTTCGTAGAACAGCAATTGAGGGAACCACCAACACCTTTAAACCCAAATCAAAAGCAATGATTGTTGACAGCAATACTAATAATAAGACAGGTGAAGGTGGAATGGGAAAAGATGTGGAGGAAAATACTGTAGCTATTGATGTGAAAGAGGAGTTGGCGTTAGAAGAAACTGTTAGTAGTAGGATTCCCCTTTGCAAGTTGATGAAACTTGTGTGGATCAAACTTGTTATGAACCCAAACTCCTACGGCTGTGTCATTGGCATTTCCTGGGCCTTCATATCCAACAGGTGGAATTTGGAGATGCCAAGTATGTTAGAGGGGTCTATACAGATCATGTCAAAGGCAGGGACGGGAACTGCTATGTTTAGCATGGGTATTTTCATGGCACTTCAGGATAAGTTGATTGCTTGTGGACCAAGTCTGACTGTATTTGGTTTAGTTTTAAAGTTCATTGCGGGCCCTGCAGCCATGGCCATTGGTGCCATCGCTGTAGGATTGCACGGTGACGTCTTGAGAGTTGCCATCATTCAGGCTGCTGTGCCACAATCCATCACATCCTTCATTTTTGCTAAAGAATATGGATTGCATCCAGAGGTTCTCAGCACTGCGGTGATCTTTGGCATGATTATTTCACTTCCCATCTTAGTTGCCTACTATGGAATATTGGAGTTGATACAC
>gnl_Phavu_v2.1_Phvul.008G043700.1
ATGATTTCCCTAGCAGATGCCTATCATGTGGTAGCAGCCACTCTTCCACTATATGTGACCATGATACTGGCCTACGTTTCTGTGAAATGGTGGAAGATCTTCACACCAGATCAATGTTCAGGCATAAACAAATTTGTGGCAAAGTTCTCCATCCCCCTTTTGTCATTTCAAATCATTTCCTCTAACAACATCTATGACATGAGCCTCAAACTCGTATATGCGGATTTTGTTCAGAAATCGCTTGCATTTCTAGTCTTAATAGCAATCACTAAGATCAGTGGCCGAGGAGGTTTAAAGTGGATCATAACGGGTTTGTCATTAACAACACTCCCCAACACTTTGATTCTTGGAATCCCTCTGATGAAAGCTATGTATAAGGGTGAAGCAGTTGTTCTCCTGGCACAGATTATTTTCTTGCAGAGCATGATCTGGTACAATTTGTTGTTGTTTCTTTATGAACTTGATGCTGTCAACACCAGGCCCGTTGCAGCTGCACCACCACCACAAGGCTCGGCTGGAGAAACAGACAGAGATCGTGAGGTACAATCAAAAGGAGAAGAAGACGCAGACCCTAGAACAAAAAGGAAGCTGAAGGTCTTGCCCATTCTTGCCAAAGTGGGAAAGAAGCTAATAAAAAATCCTAATACCTATGCAACTTTAGTGGGTTTTATTTGGTCAAGCATACATTTCAGGTGGGGATTACACATGCCTGAAGTTGTTACTCAGTCAATAGAAATATTGTCCAATGGAGGTCTTGGCATGGCAATGTTCAGCTTAGGTTTGTTTATGGCATCACAGTCCAGCATCATAGCATGTGGGCCAAGGATGACAATGGTGGCAATAGGACTGAAAGTTGTGGTTGGACCTGGTCTGATGACAGTGGCTTCTCTTCTGATAGGACTAAGAAACACATTGTTTAAAGTGACAATTGTTCAGGCAGCTCTACCTCAAGGAATTGTTCCTTTTGTTTTTGCCAAAGAATATAATGTTCATCCAGCCGTTTTAAGCACAGCGATCTTGTTAGGAATGCTCATTGCCTTGCCAGTGGAATTAGCCTTCTACTTCCTCTTAGCAATT
>gnl_Phavu_v2.1_Phvul.004G026500.1
ATGATTTCCTTAGCAGATGTCTACCATGTTGTCACTGCCACTGTCCCATTATATGTCACCATGGTTCTAGCCTACATCTCAGTCAAGTGGTGGAAGCTCTTCACACCAGAACAATGTTCAGGCATAAACAAATTTGTGGCCAATTTCTCAGTTCCTATTCTCTCATTCCAAGTCATTTCATCCAACAACATTTACAAAATGAGCCTCAAACTTGTCTATGCTGATTTTGTTCAGAAATTGCTTGCATTCCTCATCTTCACAGCAATCATTAAGATCAAGGGCAGGGGGGGTTTGAAGTGGATCATAACTGGTCTCTCACTCTCAACACTTCCCAACACTTTGATCCTTGGAATTCCTCTCATGAAGGCCATGTACAGGGATGAAGCTTCCCTTCTCCTGCCCCAGATTATTTTTCTCCAGAGCATGCTCTGGTACAATCTCTTGCTGTTTCTTCATGAGTTGGATGCTGCAATTCCTGCAAGAACCATGCCTGTTGTTGCACCACCATCACAAGACACAGGAGAATCTGAGACTTCTCAGGAGATACAGTCAAAAGAAGAAGAAGAAGAACATAGAACACAGAGTAAAACAAGGATGTTGCTCATTCTTATGAAAGTGGGGAATAAATTAACCATTAATCCTAATACCTATGCAACTTTCATAGGTCTTATTTGGGCAAGCATACACTTCAGGTGGGGAGTGGATATGCCAGATGTTGTTAATCAGTCAATAGAAATATTGGCCAGTGGAGGTCTAGGCATGGCAACTTTCAGCTTAGGTCTATTTATGGCATCAAACAACAGAATCATAGCATGTGGGCCAAGGATGACAATGGTGGCAATGGGCCTGAAATTTCTTGTTGGGCCTGCTATAATGGCTGTAGCCTCCATTGTGATTGGATTAAGAGATAGAATGCTCAAAGTGGCAATTATTCAGGCAGCTCTACCCCAAGGAATTGTTCCATTTGTTTTTGCTAGAGAGTATAATGTTCATCCAGGAATTTTAAGCACAGGGGTCTTGCTAGGAATGCTCATGGCCTTGCCTGTGGCATTGACCTACTATCTCCTCTTGTCTCTCTGCTTC
>gnl_Phypa_v3.3_Pp3c14_8850V3.1
ATGTTGACAGGTGGTCAGTTTTACGATGTACTCTGTGCCGTCGTGCCGCTATATGTAGCCCTATTTCTTGGATACGGGTCCCTTAAATGGTGGGGAGTCGTTACGCCGGAGCAAAGTGCAGGGATAAGTCGCTTCAATGCGCTAATAGCGATGCCACCGCTCATCTTCGAGATCATCGCTTTTAATAACCCCTACACCATGAACAACCGCCTAATTGCTGCATACTGTTTGTCTAACGGAATCGTTCTCGTTGGATTGTGCGCGTGGGTTTGGTGCACAAAATGCGGTAATCTCGACTGGGTGATTACCTTATTCCAGCTCTCGGTGATGCCGAACACAATTATCGTGGGAATCCCTGTGCTATCGCCGCTGTACTCCGTTACTGAATCCGGCATAGCAGCGATCTTCATAGGCCAAGTCCTGTGGTTGTTTCCCACTCTGTTTCTTTATGAACTGAAGGAAGTGAGGAAAATGGGTCAGCCTGCCGTGGGTTCCGTCGCACAAGTTCAGGATGATGGGCCTCGGAGCCTTCATTCTGGTGAAACAACGGAATCAGCAGCAGAGCACGGATTCGAAGGTCATGAAAGTGGTATTCCTGCTCTGCTGACGCAAGGTGAGCATAACGACTTTCGCATTGGAATTGGTGACGAACCAAGCCATGCAGCAACCGAAGTGTCCCATAAAGATGAAGAGCATGTCAAGAATGGAAGTCGGCAGCGAAACTCATTTTCTGTTGCGAATGGGGAGAGCGGTACGAGAGAAAATGGAACAGAACACGGTCACGAGATGGCACCCTCCCAGATGAACTTGAAGGAGATGGCAATTAAGGTTGCGAAGAAAATGGTGCAGCTACCGCTTACTCACGCCACCGTTATGGGAATCGTCTACTCGCTCATTGCTGGCAGGTGGGGCTTCGATCCTCTTCGAATTTTGAGAAATTCGCTCGATATTATGGGCAGGATCACACTGGGGCTGACCATGTACTCCATCGGACTGTTCATGGCGGGTCAGAAGAAGCTTGTTGCATCCTGGTGGGTTGCCTTTTATGGTGCATTCTGTCGTTTTATAGTAGGCCCTGGTACAATGGGCGTCGCATCGTTACTGCTTGGATTGCGCGGTGATACCTTGCGCTTCGCATTTTTACAGGCAGCGTTGCCGCAGGCTGTTATAAGCTTCGTGTTTGCTAAGGATTACAATCTGCATACGGACGTCTTCACTACTGCAGTGTCACTTCAGACCATAGTGTTCATGCCAATTGTGCTGGTGTATTACACACTACTTGAACTC
>gnl_Pinta_v2.0_PITA_000046447-RA
ATGATCAAGTTAAAGGATTTATACACTGTCATCAGTGCAGTAGTTCCACTATATGTGACGATGTTTCTGGCTTATGGGTCTGTGAAGTGGTGGAAGATCTTCAGCCCGGAGCAATGTGCAGGTATCAATAGATTCGTGGCCATATTTGCGGTGCCACTTCTCTCATTTAAGTTCATCTGTAAAATCAATCCTTATGAGATGAATTTCAAATTCATTGCAGCAGATGTGATATCCAAAGCCATAGTGTTACTAGTGCTGGGTCTGTGGGGGAAATTTGCTAAACGAGGAAGCTTGGATTGGGTTATCACGTTATTTTCACTTTCAACTCTTCCCAACACTCTCGTCATGGGCATACCCCTCTTGGAGGCCATGTATGGGGGAAACTCAGAGCTTCTGATGGTTCAGACAGTTGTCCTGCAATGCATTATCTGGTACACACTTTTGCTGTTTTTGTTGGAATATAGAAGTGCCAAGATACTCATAGCCGAACAGTTCCCTGGGGCTGCTAATTCCATTGGTTCTTTTAAAGTTGGATCAGATGTTATGTCCCTGGATGGAAGAGAACTTCTGCAGACTGATGCCGAGATGGGTGAAGATGGAAAACTTCACGTTATAGTGAGGAAATCAGCTTCCTCGCAAGGGAATTCTGCTCCTGCTTCTCAGAGATTTCAGCCATTGAATTCCATCAAATCCTTCCCTCTTGGAAGGCCTGCTAACCAGCATAATACAGACATATATTCTCTTCAATCCTCCCGGAATTTGACTCCCAGGGACTCCAGCTTCAATAGAGCAGACTATGTTTCTATGATGTCAAGCCGAGCAATGAGCCCCCTGCGATCAAATACAAACAATGACAATAGCAACAACAACAGCCCACATGTCTGTGATGTCAATTCCCTTCATTCTTCCCAAGGCCACACACCCAGAACATCAAACTGCCACGAAGATCATAACAGAGACCTTAATTCTGTGATTAGGACTACAAACTCCAATTCAAACTGTAATGGAGGATTCTGTCATGGATACAAGAGCTACATCAGTACTTCAGAGCCCTTGGAGAATGGCCTACAAGGTGATTCGTTACATGGGAGTAGCAGAGAACAACAACAGCTACCTGGCGATGGTCTCATCAATTCTGGCTGTAGAAGTTTGTGCAACGGAAATCATTCGGGAGTGAGTTTTTCACCTAATGCTGTGCAGTTGACCAAGAGAATTCCGGATTCCAGAAGTTCTCCTAAGATTGATGGTGATGTCAAGGAATTGCATATGTTTGTTTGGAGTTCTAGCGGTTCTCCGGTGTCTGAAGGAGGTTTTCAATTGTTGGGTGGAAGCGATTTTAGCATGGGAGATAGCTCGCGCCGAGAGTTCGATAATATCAGAGAAGATAGAGGGCCAACAACTCCTGTCAATGATCAAACGGAGACTGGAGGCATGGTACTCGAACCACCACAGGCTGAGGAAGACCCTCAGGAAGAGGACTTCAGTTTTGGAAACAAAGGTACTATGATGGCAAATGTAAGATCTGGGGATAAAGACGGTCCAAGGCTCTCCAAGTTCACCTCAAGCTCTACTGCAGCTCTTACACCAAGGCTATTGGGTGAAGCTGATGGAGAACGAAATGAGTCGCCACCAGCAGTTGTTATGATCAACCTAATCCTCAACATGGTCTGGCGTAAACTTGTGCGAAATCCAAACACCTATGCAAGTGTCATTGGAATTACCTGGGCTCTGATTTCTTACAGGCATGATTTAAAGATTTCTGCC
>gnl_Poptr_v3.0_Potri.017G078300.1
ATGATTTCCACAGCTGATGTCTATCATGTGGTGGCAGCCACAGTCCCATTATATTTTGCCATGATATTGGCCTACATCTCTGTGAGATGGTGGAAGCTCTTTACACCAGATCAGTGTGCAGGCATAAACAAGTTTGTTGCTAAATTCTCAATCCCGTTATTATCATTCCAAGTCATCTCTAGTATCAATCCCTACAAAATGAACCTGAAACTTATATTTGCCGACTTTCTTCAAAAACTACTTGCCCTTTTAGTACTGACAGCACTCGCCAAAATCAGCTCTCGCGGGCGGTTGAATTGGATCATCACTGGTCTCTCCCTGTCAACATTGCCCAACACTTTGATCCTGGGCCTTCCCCTTCTGAGGGCTATGTACGGAGCCGAGGCAGAGCCACTTCTTTCGCAGATAGTTGGCTTGCAAAGCCTGATTTGGTACAATTTGTTGCTGTTTCTGTTTGAGCTCAATGCCACCAAGGAAGCCACTGTGGCACCATCTTCAGAAACTACAGGAGATCAAGAGGCTCTTCAAGAATCACAATACAAAGAAGGAGGGGAAGTGCACAGCAGAACAACAAGGAAGGTTAAAGCCATGCTCGTTCTTTTGACGGTGGGGAAGAAGCTAATGAGCAACCCAAATTTTTATGCTACCATGGTGGCTCTTATTTGGGCAAGCATACACTTCAGGTGGGGAGTGAAATTGCCGGATATTGTAGATAAATCCATAGTGATATTGTCAACAGGAGGGCTTGGTATGGCAATGTTCAGCTTAGGTCTATTTATGGCATTGCGGCCCAGCATAATATCATGTGGAATCCGAATGGCTGTGGTCGCCATGGCAATGAAGTTCATCGTGGGGCCTGCCCTGATGGCAGTCGCTTCCTTCGCCGTTAGACTGGAGGGCACGGTGCTCAAAGTGGCAATTGTGCAGGCAGCTCTTCCTCAAGGGATCGTTCCGTTCGTCTTCGCAAAAGAGTACAACGTTCATCCAGATACGTTGAGCACAGGGGTGATATTTGGCATGCTCATTGCCATGCCAATAGCACTGGCCTACTACTCCCTGTTAGCACTG
>gnl_Poptr_v3.0_Potri.T058300.1
ATGATCGGGTGGGCAGATATTTACAAGGTAGTGGTGGCCATGGTGCCACTCTATGTGGCACTGATGTTGGGGTATGGTTCTGTCAGGTGGTGGAAGGTATTCACACCAGAGCAGTGCGGCGCCATAAACCGCTTTGTTTGTTATTTCACTCTCCCATTCTTCACCTTTGAGTTCACTGCTCATGTTGATCCTTTCAAAATGAATTACCTATTTATTGGCGCCGATGCCATATCGAAGCTCATTATAGTGGTTGTGCTCGCCGTTTGGGCTAAGTGGAGTGGCAAGGGAAGCTACGGCTGGTCCATTACCAGCTTCTCTCTTTGTACCCTAACCAATTCTCTTGTTCTGGGTGTTCCTCTGATTAAAGCCATGTATGGGCCGACGGCAGTTGATCTTGTTGTTCAATCGTCTGTCATCCAATCTATTATATGGCTTACAATGTTGTTGCTCGTATTAGAATTTCGAAGATCAGGACTTGGCGTTTCATCCAGCAATCCTGACAAGGATTTAGAAGGAAATGCAGACAGCACGGTAAGCTCTAGGCCTGCTTTCTGGTGCTTGATGAAGACTGTGGGGGTGAAACTTGCCATGAATCCCAATTCATACGCTTGCATTATTGGTCTTGTTTGGGCCTTCATAGCTAAAAGGTGGCGTTTTGAAATGCCGAGCATAATGGAAGGTTCTATACTGATCATGTCGAAAACTGGCACAGGAACTGCCATGTTTAGCATGGGGATCTTCATGGCTTTGCAGGAAAAAGTGATTGCCTGTGGCGCAAGTCTAACTGTTATTGGGATGGTTTTAAGGTTTATAGCAGGACCCGCTGCTATGGCTATTGGATCAATCGCTGTGGGCTTGCGCGGCGATGTCTTACGTGTTGCTATCATTCAGGCTGCTTTCCCACAGGCAATTATATCCTTCATCTTTGCTCAAGAATACGGATTACATGCAGAGGTGCTAAGCACAGCTGTAATCTTCGGAACCATCGTGGCTCTTCCGGTGTTAATCGCTTATTATGCAATTTTAGACTTTGTACAT
>gnl_Poptr_v3.0_Potri.004G124200.1
ATGATTTCTGCAGCTGATGTCTATCATGTGGTGACAGCCACAGTTCCATTATATTTTGCCATGATATTGGCGTACATCTCTGTGAAATGGTGGAAGCTCTTTACACCAGATCAGTGTGCAGGCATAAACAAGTTTGTTGCCAAATTCTCAATCCCATTATTATCATTCCAAGTTATCTCTGGTATCAATCCATACAAAATGAACCTGAAACTTATATTTGCCGACTTTCTTCAAAAACTACTAGCCCTTTTAGTGCTCACAGCACTCGCCAAAATCAGCTCTCGCGGACGGTTGAATTGGATCATCACTGGTCTCTCCCTCTCAACATTGCCCAACACTTTGATTCTGGGGATTCCACTTCTGAGGGCTATGCATGGGGCTGAGGCAGAGCCACTTCTTTCACAGATAGTTGGCCTGCAAAGCCTAATTTGGTACAATTTGTTGTTGTTTCTGTTTGAGCTCAATGCCACCAAGGAAGCCACTGTGGCACCATCTTCAGAATCCACAGGGGATCTAGAGGCTCTTCAAGAAGCACAACACAAAGACGATGAGGGAGTGCAAAGAAGAACAAGGAAAGTCAAAGCCATGGTCATTCTTTTGACGGTGGGAAGGAAGCTAATGAGCAATCCAAACTTTTACGCTACCTTGGTGGCTCTTATCTGGGCTAGCATACACTCTCGGTGGGGAGTGAACTTGCCGGACATTGTTGATAAATCCGTAAGGATATTGTCAACAGGAGGGCTTGGTATGGCAATGTTCAGCTTAGGTCTATTTATGGCATCGCGGCCCAGCATAATAGCATGTGGAATCCGAATGGCAATGGTAGCCATGGCAATGAAGTTCATCGTAGGGCCTGCTCTAATTGCAGTCGCTTCCATTGCTGTTGGACTAAAGGGAACAGTGCTCAAAGTGGCAATTGTGCAGGCAGCTCTTCCTCAAGGGATCGTTCCATTCGTCTTTGCAAAAGAGTACAACGTTCATCCGGATACATTGAGCACAGGGGTAATATTTGGCATGCTCATTTCCATGCCAATAGCATTGGCCTACTACTCCTTATTAGCATTG
>gnl_Poptr_v3.0_Potri.013G087000.1
ATGATAGGGTGGGAAGATGTTTACAAGGTAGTGGTGGCCATGGTACCACTCTACGTTGCATTAGTGTTAGGCTATGGTTCTGTCAGGTGGTGGAAGGTATTTACACCTGAACAGTGCGGGGCTATAAACCGCTTTGTTTGTTATTTCACTCTGCCACTCTTCACCTTCGAGTTCACTGCTCATGTTGATCCTTTCAAAATGAATTATCGTTTCATTGGTGCTGATGCCGTATCGAAAGTCATTATAGTGGTAGTTCTTGCCTTTTGGGCTAAGTGCAGTAGTAAGGGAAGCTACAGCTGGTCCATAACCAGTTTCTCTCTTTGTACCTTAACTAATTCTCTTGTTGTTGGTGTACCTATAATTAAAGCCATGTATGGCCCGGCGGCAGTTGATCTTGTTGTTCAATCATCTGTCATCCAAGCTATTATATGGCTCACATTGTTGTTGCTCGTATTAGAATTTCGAAGAACAGGACTTGGTTTTTCATCCAACAATTCTGACAAGGATTTAGAGGGAAGTGTAGATAACACTGAAAGCTCCAGACCTGCCTTTTGGTGTTTGATGAGGACTGTGTGGGTGAAACTGGCCATGAATCCTAATTCATACGCTTGTATTATTGGCCTTGTTTGGGCTTTTATATCTAACAGGTGGCATTTCGAGATGCCCGCCATGATGGAAGGGTCTATATTGATCATGTCGAAAGCTGGCACAGGCACTGCCATGTTTAGCATGGGGATCTTCATGGCTTTGCAAGAAAAAGTGATTTCCTGTGGTGCAAGTCTGGCCGTTATTGGGATGATTTTAAGGTTTATAGCTGGACCCGCAGCTATGGCTATTGGCTCTATCGCTGTGGGTTTGCAAGGCGATGTTTTACGAGTTGCTATCATCCAGGCAGCATTGCCACAATCAATTACATCCTTCATCTTTGCTAAGGAATACGGATTACATGCAGAGGTGCTAAGCACAGCTGTAATCTTCGGCATGCTGGCAGCGCTTCCGGTCTTAATCACTTATTATGCAATTTTAGAGTTTGTACCT
>gnl_Poptr_v3.0_Potri.019G052800.1
ATGATCGGGTGGGCAGATATTTACAAGGTAGTGGTGGCCATGGTGCCACTCTATGTGGCACTGATGTTGGGGTATGGTTCTGTCAGGTGGTGGAAGGTATTCACACCAGAGCAGTGCGGCGCCATAAACCGCTTTGTTTGTTATTTCACTCTCCCATTCTTCACCTTTGAGTTCACTGCTCATGTTGATCCTTTCAAAATGAATTACCTATTTATTGGCGCCGATGCCATATCGAAGCTCATTATAGTGGTTGTGCTCGCCGTTTGGGCTAAGTGGAGTGGCAAGGGAAGCTACGGCTGGTCCATTACCAGCTTCTCTCTTTGTACCCTAACCAATTCTCTTGTTCTGGGTGTTCCTCTGATTAAAGCCATGTATGGGCCGACGGCAGTTGATCTTGTTGTTCAATCGTCTGTCATCCAATCTATTATATGGCTTACAATGTTGTTGCTCGTATTAGAATTTCGAAGATCAGGACTTGGCGTTTCATCCAGCAATCCTGACAAGGATTTAGAAGGAAATGCAGACAGCACGGTAAGCTCTAGGCCTGCTTTCTGGTGCTTGATGAAGACTGTGGGGGTGAAACTTGCCATGAATCCCAATTCATACGCTTGCATTATTGGTCTTGTTTGGGCCTTCATAGCTAAAAGGTGGCGTTTTGAAATGCCGAGCATAATGGAAGGTTCTATACTGATCATGTCGAAAACTGGCACAGGAACTGCCATGTTTAGCATGGGGATCTTCATGGCTTTGCAGGAAAAAGTGATTGCCTGTGGCGCAAGTCTAACTGTTATTGGGATGGTTTTAAGGTTTATAGCAGGACCCGCTGCTATGGCTATTGGATCAATCGCTGTGGGCTTGCGCGGCGATGTCTTACGTGTTGCTATCATTCAGGCTGCTTTCCCACAGGCAATTATATCCTTCATCTTTGCTCAAGAATACGGATTACATGCAGAGGTGCTAAGCACAGCTGTAATCTTCGGAACCATCGTGGCTCTTCCGGTGTTAATCGCTTATTATGCAATTTTAGACTTTGTACAT
>gnl_Poptr_v3.0_Potri.014G146800.1
ATGATTAGTATAGAAGATTTGTACGGGGTTCTATGTGCTGTAGTTCCTCTATATGTCACCATGTTCTTGGCTTATGCCTCTGTGAAATGGTGGAATATATTCACTCCTGAACAATGTTCCGGCATCAACAGGTTCGTTGCTTACTTTGCAGTTCCACTCCTATCCATGGAGTTTATTTCAAGGATAAATCCGTACAAAATGGACCTTCTCTTCATGGCTGCTGATGGGGTTTCCAAAGTCTTGATCTTGGTGGTCTTGCTTTGCTGGGCTAATTTCTCAAGAAGAGGAAGCCTGGAATGGGCCATCACTCTTTTCTCTCTATCCACTCTCCCCAACACCCTTGTGATGGGGATCCCACTGCTAAAATCCATGTACGGGGATGATAAGGAAGGCCTTATGATCCAAGTTGTGGTGCTACAGTGCATCATCTGGTACACTTTATTGTTGTTTTTGTTTGAATACAGAGAAGCAAGACTAGCAATGTTAAAGAACTTCAAGGGGAGTAGTAGCAGTAGTAGTTTTAGTAACAGTGAGAGGAGCAAGGGAAGTTTCAAGGGTGTTGGGGAAGTACTTGGAAGCCGTGGAAGTAATGCAGATGAAGTTGTTAATGTTATTGTTTCAACCCCTACAAGCCAAGAGATTACTGAAAATGTCAACACCAAGGTTGCACCGGATCCCCAGCAGTTTAGATCAATGGTAGCAGCTGCAGTGGATGGAGATGATAAAGAGGTCCATTTATTCATTTGGCGATGTGTATGTTGCACTTCTCAAGGTTTCTGTGAGCAGTCAGTGCAAGTTCTTCGAAAAGAAGAAAGCATGAAAAGGGGAGTAGAATCTGAAAAAACGGAGGGTATAGAGAACAATACGGCTGCAATATCTTCCTTATCATCAGTTATGCTCTTGCAAATTCTGAAGACAGTGTGGCTTAAGCTGGTGAGGAATCCCAACTCCTATGCAAGCTTAATAGGTCTAAGCTGGGCGTTAGTCTCTTGCAGATATGGAATAATGAAGCCCCAAATAGTGGACAATTCGGTAACAATCTTGTCAAAGGCAGGTCTTGGAATGGCAATGTTTAGCCTTGGACTGTTCATGGCCCTGCAACCAAGAATCATAGCCTGTGGAAACAGAATGGCTATTTATGGGATGCTTGCAAGGTTTTTAGCTGGTCCAGCAGTAATGGCAGTAGCTTCCATTGGAGTAGGCCTGAGAGGGACCATGTTGAAACTATCCATTGTGCAAGCCGCCTTGCCGCAAGGAATCGTCCCTTTTGTGTTTGCTAGAGAATACGGTCTACATCCAGATGTATTAAGCACTGCGGTGATATTTGGAATGATAGTGTCTCTGCCCATCACAATACTTTACTACATTTTTCTTGGCCTC
>gnl_Prupe_v2.1_Prupe.6G360300.1
ATGATAGGTTGGGGAGATGTTTACAAGGTGGTGGTGGCCATGATGCCACTCTACGTTGCCCTAATTCTAGGGTTTGGCTCTGTGAGGTGGTGGCGCATCTTCACTCCCGAGCAGTGTGGTGCAATCAACCGCTTTGTTTGCTTCTTCACTCTACCACTCTTCACATTTGAATTCACAGCTCATGTTGATCCTTACAAATGGAACTACCGCTTCATCGGTGCGGATGCCATCTCAAAGCTCATAATCGTGGCGGTGCTTGCGTTATGGGCCAAGTGTAGTAGCAAGGGAAGCTATAGTTGGTCCATCACAAGCTTCTCCTTGTGCACTTTGACAAATTCGCTTGTGGTAGGGGTACCCTTGATGAAAGCCATGTATGGTCAGGTAGCCGTTGATCTTGTTGTTCAATCATCGGTGGTGCAGGCTATCGTGTGGCTGACAATTCTTCTGTTCGTCTTAGAATTTCGACGAACGGGGTCGTTAGACATGCATATGATTTCGGGGACTAACACAAGTCAATCGGTGGAGCAAGGTGAAGGAGGGAAAGCGGTAGAGGGGTTGGCTGCAATGAGCACGATGAGCAGCAGTAGGCCTTCTTTCTGGTACTTGATGAAGGCTGTGTGGCTGAAACTTGGGATGAATCCCAACTCGTATGCGGTTTTCATAGGGATTGGATGGGCTTTTATATCAAGCAGGTGGCATATTGAGTTGCCAAGCATTATGGAAGGATCTGTTTTAATCATGTCAAAAGCTGGTACAGGCACTGCCATGTTTAGCATGGGTATCTTCATGGCACTGCAGGAAAAATTCGTGGCGTGCGGGACGAGCCTGACTATAATAGGGATGGTTTTGAGGTTTATTGCTGGACCAGCAGCCATGGCTATTGGCTCCATCGCTGTGGGCTTGCATGGTGATGTTTTACGTGTGGCCATCATTCAGGCAGCATTGCCGCAGTCCATTACCTCCTTCATATTTGCCAAAGAATACGGACTCCATGCAGAGGTGCTCAGTACAGCGGTGATATTTGGCATGATAGTGTCCCTTCCAGTGTTGATCGCTTACTATGCAGTTCTAGAATTTGTGCAT
>gnl_Prupe_v2.1_Prupe.3G271700.1
ATGATTTCTCTAGCTGATGTCTATCATGTTGTGGCAGCCACTGTCCCTCTATATGTTGCCATGATTTTAGCCTATGTTTCTGTGAAATGGTGGAAGCTCTTCACACCAGATCAATGTTCTGGCATAAACAAGTTTGTGGCAAAATTCTCAATTCCTCTCTTGTCGTTTCAAGTGATTTCTGGGAATAACCCCTACAAAATGAACCTCAAACTCATTCTCTCTGACTGCCTACAAAAACTAATTGCTTTTCTAGCATTGACAGCAATCACTAAATTCAGCTCCCATGGAGGCTTGAATTCGATCATAACCGGTCTCTCTCTGTCAACTATGCCTAACACATTAATCTTGGGAATTCCTCTGTTAAAGGCCATGTATGGGGATGAAGCAGCCATGCTCGTTACTCAGATAGTTGTGTTACAGAGCTTAATCTGGTACAATATGTTATTGTTTCTCTTTGAGTTCAGGGCTGCTAAGGCAGCTTCTGTGACACCTTCATCAGAATCCACTGCAGAGGAGATGGAAGCCCCTCAAGAAGCACAATCCAAAGAGGAAGCAGAGGATGAAACAAGAAGCAGAACTCCTAAGAAAATCAAATCTATTCTCTTAACAGTTGGGAGGAAGCTTATAGCCAACCCTAACACACATGCAACATTGTTGGGTCTAATTTGGGCAAGCATACACTACAAGTGGGGGGTGAAACTGCCAGATATTGTCACACAATCAATTGCAATACTGTCAAATGGAGGACTTGGTATGGCAATGTTCAGCTTAGGCCTTTTCATGGCATCGCGTGGCAGCATAATAGCATGCGGGACACGAACGGGGATGCTAGCCATGGGATTGAAGTTCATAGCTGGGCCTGCGCTAATGGCAGTGTCCTCCTTTGCAGTTGGACTAAGAGGCAGAATTCTCAGAGTGGCAATTGTGCAGGCGGCTCTTCCTCAAGGAATCGTTCCATTCGTTTTCGCGAAAGAATACAATGTACATCCAGACATTTTGAGCACCGGGGTTATATTTGGGATGCTCATTGCCTTGCCAATAGCATTGGCCTACTACTTCCTACTGGGACTA
>gnl_Solly_v2.4_Solyc01g068410.2.1
ATGATAGGTTGGGATGATATATACAAGGTGGTGGTTGGGATGATGCCACTTTATGTAGCACTAATTTTAGGCTATGGTTCAGTAAAATGGTGGCACATGTTTAAGCCAGAACAATGTGACACAATTAATAGATTCAATTGTTTTTTCATCCTCCCATTTTTCAATTTCCAATTCATAGCTAAAATCAACCCTTACAATCTCAACTACCTTTTTCTGTCGGGAGACGTAATTGCTAAAGCGTTAGTGATTCTGATCCTGGTCCTGTGGGCTAACTTTTATAAAAAGGGGAGTTTTTGTTGGGGTATAACAACTTTTTCTTTGTCCACTTTGAATAACACACTTGTTGTTGGTGTCCCACTAATGAAGGCTATGTATGGGGATTTAGGTGTTGATCTTGTTGTTCAAGCAGCTGTGATTCAAGCTTTGTTGTGGTTAACTTCATTGTTATTTGCACTTGAATTTTGGAAAACAAAAATGACTAATAATAGTAATTTAATTGATGATAATAATAATAATTCTCTTGAATTGGGAAATATTAGTAGTACTAATACACAAATGAGGAACATTAATAACATTGAGCTGGCATTTTGGCCTTTGATGAAAGCTGTTTCTACAAAACTTGCTAAGAATCCAAATTCTTATGCTTGTTTTCTTGGTCTCTTCTGGGCTCTCGTAGCTAGCAGGTGGCATTTTGAAATGCCAAGCATAATAGAGGGATCAATTTTGATAATGTCAAAGGCTGGTAGTGGAGTTTCAATGTTTAGTATGGGATTATTCATGGCTTTGCGTGGGAAAATAATTGCATGTGGAGCTGCATTGACAATTTATTCAATGATTTTGAGGTTTATTGTTGGTCCAGCAACAATGGCACTTGGTTGTGTTGTATTGGGCTTGAGAGGAAATGTTTTGCGCGTCGCTATTATTCAAGCTGCATTACCCCAAGCAGTGACATCTTTTGTATATGCTCAAGAATATGGACTTCATGCTGATGTACTTAGCACTGCGGTGATTGTTGGAACAATAATTTCGTTACCTCTATTGATAGCATACTATGCAGTTTTGGATATTATCCCT
>gnl_Solly_v2.4_Solyc04g056620.1.1
ATGATAGAGTGGCTAGACATTTACAAGGTTATTGAAGCTATGATGCCACTTTATTTGGCATTAGGTCTTGGTTATGGTTCTGTAAAATGGTGGCACAAACTTAGTGCTGAACATTGTGATGCTATAAATAGGTTAAACTACTTTTTTGTTCTTCCTTTTTTCACATTTGACTTCATTTCACAAGTAAATCCCTATAAAATGAACTACCTCTTCATTTGTGGTGACCTTATTGCCAAAGCCATCATTGGTTTTTTTCTAACTTTGTGGGCTAATTTTTATAGCAAAGGGAACCTTTCTTGGTCCATAACAACATTCTCATTTTGTAGTTTAACTAATGCACTTGTTATGGGAATTCCTGTAATGAATGCTGTGAGTCCTCAAGTTGGTGTTGACTTAGTGATTCAATCATTGGCAATTCAATTTCTCATTTGGTCTATAATTATACAATTTATGATGGAATTCAAAAATGCCAAAGATGAGATTATGGCTTGTGAGGGTGCTAATCAAGATTTAGAAGGAAATAATAATGCAAGCAAAAATACAACACCATCTTTGGGGTCAGTAATGACAATTGTATGGACTAAGCTTTCCAAGAATCCCAACTTTTATGCTTGTTTTCTAGGCATTATGTGGTCTCTCGTAGCTGACAGGTGGCATTTCGGACTGCCGAATATTGTGAAGGAATGCATATCAATAATGTCAAAGGCAGGAAGTGGCATTGGAATGTTTACTATTGGGGTATTTGTGGCAATGCAACAGAAAATAATGGCTGGTGGGACAGGTGTCATAATATTTGGACTATTTTTGAGGTTTTTTATAGGACCAGCTACCATGACTATAGGATCATTCCTAGTAGGTTTACATGGCAATGTTTTTAGAGCTTCCATACTTCAGGCAGCATTACCCCCTGGCATAGCCTCCTTTGTTTTGGCAAAAGAATATGGAGTTCACCCTGAGATTGTTAGCGCTGTGGTAATTATTGGCATTCTGGTGTCACTTCCCATTATGATTGCTTATTATGCAATTTCAGAGCTTACACAT
>gnl_Solly_v2.4_Solyc02g087660.2.1
ATGATATCCCTACGTGATGTCTACCATGTTGTGGCAGCCACTATACCTTTATATGTTGTCATGATCTTAGCCTATATCTCTGTAAGGTGGGGGAAACTCTTTTCACCAGAGCAATGCTCTGGAATCAACAAGTTTGTAGCGAAATTTTCAATACCTTTATTGTCCTTCCAAGTGATATCAGGAAGCAACCTCTACAAAGTAAACCTGAAGCTTCTATTAGCAGATTTCGTTCAAAAATTTCTTGCTGTCTTTCTACTGGCAATTTTATCCAAACTGAAGCCCAAAGGAAACCTGACTTGGATCATAACAGGTCTTTCAGTTTCCACCCTTCCAAACACCTTAATTTTGGGGATCCCGCTAATTAAGGCCATTTTTGGAGATGCGGCAGCAGAACTACTAGCGCAGCTAATTGCACTACAGAGTTTAGTCTGGTACAACCTCCTCCTACTCCTATTCGAGCTCAATGCAACAAAAGAATCTTATGTGATGTCACCATCAGAAGTAGCAGAGCTTGAGGTCCCTGGAGAACCAGAACTAGAAGAGGACGGTGAGGAGGAAGCGACAGACAGACCCCCAAGGAAGAAAACAATTATGGTAATTCTTCTAACAGTTGGAAGGAAACTCATAATAAATCCTAATACACATGCAACTCTAGCCGGTATTATTTGGTCAAGCATACACTTCAGGTGGGGAGTCAATCTGCCAAAAATTGTTGAACAATCAATATCAATACTTTCAGATGGTGGACTAGGAATGGCAATGTTTAGCATAGGTGTTTTCATGGCATCCCAAGATAGTATTATAGCATGCGGAACCAAAAAGGCAATATTAGCAATGGCACTGAAGTTTGTTCTTGGACCTGTTCTCATGGCAATCTCATCTATTGTTGTTGGACTAAAGGGAAAATTGTTTAGATTGGCAATAGTACAGGCAGCCCTTCCCCAAGGAATCGTTCCTTTTGTGTTTGCCAAGGAGTATAACATACATCCAACCATCTTAAGTACAGGGGTAATCTTTGGCATGCTGATTGCAATACCAATTGCTTTGGCATACTATTTCCTGTTGGAAATA
>gnl_Sorbi_v3.1_Sobic.003G327500.1
ATGATCCCGGGATCCGCGGTGTACCACGTCGTGGAGGCGATGGCGCCGCTGTACACGGCGGCGGTGCTGGGCTACGCGTCGGTGCGGTGGCTCAAGGCCTTCTCCGACGAGCAGTGCGCGGGGATCAACCACTTCGTGGCGCTCTACGCCGTCCCCGTGCTCATCTTCCACATGGTCTCCACCAACGACCCCTACCACATGAACGAGCGCCTCATCGCCGCCGACACGCTGCAGAAGGCCGTCATGCTGCTGGCGCTCACGGCCTGGGCCTTCTGGTCCCACTTCCGCAGGCGGCGTGACGGCAAGGCGTCGTCGGCGTCGGCGGCGTCGCCGATCAAGTGGGTGGTGACCAACTTCTCGGTGGCGTCGCTGCCCAACACCATCATCATGGGCGTGCCGCTCCTGGACGGCATGTACGGGTCCGTCTCCGGCGGGCTCATGAAGCAGATCGTCGTCATGCAGTTCTGCATCTGGTACAACGTCGTCATCTTCCTCTACGAGTTCATGGCGGCGCGGGACGGCACCGCCAAGATCAGCCCCGCCACCGTGCCGCCGGCGGCGGCGGCGGCCGAGAATCGCGACCGTGTCATCATCGACGAAAACGGCGGAAGCAGTATTCATGAACATGACCACCGTAGCCATCACCAGGTGGTCGTCAACATTGAGATCACGGAGGTGGCGGCGGCGGCAGTTGCGTCGACGCCCACTGCACCAGTCGACGGCGCGGCGGCCGCGAAGGAGCTGATGAGCGCAGACGACGCTGGAGATGGAGATGCAGATGCTAACAATAACAAGGCGGCCGTGGATGTCGTCCCGCCGCCAACGCCGGTCCAGCCGCAGGTGCCGTCGGTGATGCACGTCGTGTGGATGGCCACGAAGAAGCTTCTCCAGATTCCGAATACCTATGCCAGTTTCCTTGGCCTCATCTGGTCTCTCATGGCATTCAAGATTGGATTCTCAATGCCAAAAATTGTTGGTGACTCTCTGTTCATCATCTACACAACCGCAGTTGGGCTGAGCATGTTCGCTTCAGGGACGTTCATAGCGCGGCAGTCGCGGTTCGTGCCATGCGGCTACACCATCGCGTCGCTCTCCATGGTCCTCAAGTTCCTGATTGGCCCGATCATCATGCTGCTCGCCTCGCTGGCCGTTGGAATGCACGGCACCCTTCTGCACATTGCTGTTGTACAGGCGGCTCTCCCCCTGGCCGTGACCTCATTCGTGTATGCGGAGGAGTACAAGGTCCACGCCGACATCATGAGCACTGGGGTTATTCTCGGGATATTTATCTCGCTGCCCGTCACAATTGTGTACTACATACTGCTCGGCCTT
>gnl_Sorbi_v3.1_Sobic.003G403900.1
ATGATCGGGTGGGGCGACGTGTACAAGGTGGTGGCGGCGACGGTGCCGCTCTACTTCGCGCTGTTCCTGGGCTACGGCTCCGTGCGGTGGTGGCGCATCTTCACGCGGGAGCAGTGCGACGCCGTGAACCGTCTGGTGGCCTTCTTCGCGCTGCCCTTCTTCACCTTCGAGTTCACGCTGCACACGGACCCGTTCCAGGTCAACTACCGCGCCGTCGCCGCCGACGTCATCTCCAAGGCAGTCATCGTCGGCGTCATCGCCTGCTGGGCCGCCAGGGTCACCTCCGCGGGCAAGGGCGCCGGCGCCGGCGGCGGCGGCGGCTGGGCAGGCTGCGCCGTCGGCTGGTCCATCACCGGCTTCTCGCTGTCCACGCTCACCAACTCCCTCGTCGTCGGCGTGCCCATGGCCAGGGCCATGTACGGCGAGTGGGCGCAGCAGCTCGTCGTCCAGCTCTCCGTCTTCCAGGCCATCGTCTGGCTCACGCTCCTCCTCTTCGTGCTCGAGATCAGGAAGGCCGCCATCGGCATGTACGTCGACGTGCCGGACTCGCCGGTCAAGGACGTCGAGGCCGCCGCCGACGCCGCCTCTGCGGCCACCGTCGTCGTCGTCCCCGTCGTCGTCGCCAGCGACAAGCCCTCGCTCTGGGCGCTCGTCAAGGTGGTGGCGCACAAGCTGTCGCGCAACCCAAACACGTACGCCAGCTTCGTCGGCATCACCTGGGCCTGCGTTGCCAACAGGCTGCACATCGAGCTGCCCAGCGCCTTCGAGGGGTCGGTGCTCATCATGTCAAAGTCGGGCACAGGAATGGCCATGTTCAGCATGGGGTTGTTCATGGCGCAGCAGGAGAAGGTGCTGGCGTGCGGTCCCAGCTTCGCGGCGCTGGGCCTCGTGCTCAAGTTCGCGCTCGGCCCGGCCGCCATGGCCATCGGCTCCATCGCCGTCGGTCTCCGCGGCGACGTCCTCCGCGTCGCCATCATACAGGCTGCACTACCTCAATCCATCACATCATTTATATTTGCAAAAGAATATGGGTTGCACGCTGATGTTCTTAGTACTGCGGTTATTTTTGGGATGCTTGTCTCCTTGCCGTTGCTAGTTGGATTTTATATTGTTTTAGAGCTAATTAGG
>gnl_Sorbi_v3.1_Sobic.003G276700.1
ATGATCTCTTGGCCAACCATCTACCATGTTCTTGAAGAAACAGTTCCCTTGTATGTAGCTATGATAGTGGCCTACCTATCCATACAATGGTGGAAGCTATTCACCCCAGAGCAGTGCTCTGGTATCAACAAGTTTGTGGCAAAGTTTTCCATTCCTTTACTCTCTTTCCAGATCCTCTCTACAAACAATCCTTACAACATGAACCTAAAGCTCATATTCTCAGACATCCTACAGAAATCGCTCTCCTTACTGGGGTTTGCAGTTATCTCTAAAGCATGTTGCAAGGAGAAGTTTGATTGGCTGATTACAGGGTTTTCTTTATCAACACTGCCAAATACCTTGATTGTTGGAATCCCATTGCTGAAAGGAATGTATGGGGATGAAGCTGTGAAGCTGCTAAGTCAGATAGTTGCCTTACAAAGCCTAATTTGGTACACACTTCTGCTGTTTCTGTTTGAGTTTCGGGCTGCTAGAGGAATGGCTATCACAACATCATCTGAAACTACAAATGAAGCAGAATCAGGGACTACAGGACCTATGCAGCAAAGACACGAAGAGGGACAAGAAAAAAGAGTATCGGCAAGATGTTATGGTGCTTTTCAGTTTTTACTGGTGGTCGGTAAGAAGCTAGTGACAAATCCCAACATGTATGCAAGCCTAATCGGCCTAATCTGGGCACTGATCAGCTTCAGGTGGCGAATACAGTTACCATCAATTGTTAACAATTCCATAAGAATACTTTCAGATGGAGGGCTAGGGATGGCAATGTTCAGCTTAGGACTTTTCACTGCCCTACAAACTAAAATTGTGGCCTGTGGGACCAAAAAAATGCTACTATCACTAGGCATCAGATTCTTCCTAGGACCAGCCTTGATGGTGGTCTCTTCCTATGCAATCGGGATGCGTGGAACTTTGCTGAAGGTGGCCATAATACAGGCAGCTCTACCTCAAGGAATAGTGCCATTTGTGTTTGCCAAAGAGTACAATGTGCATGCAGATATTCTGAGCACTGCGATAATTCTCGGAATGATAGTTGCGGTTCCGGTGGCCCTGGGTTACTACTTTGTCATGGATCATCCCAGACTC
>gnl_Sorbi_v3.1_Sobic.007G195201.1
ATGATCCCGTGGGGTGACATCTACAAGGTGGTGGCGGCAATGGCGCCGCTCTACTTCGCGCTGGGGCTCGGGTACGGCTCGGTACGGTGGTGGCGGTTCTTCACGGCGGAGCAGTGCGCCGCCATCAACACGCTGGTGGTCAACTTCTCCATGCCCTTCTTCACCTTCGACTTCCTGGCGCGCGCCAACCCCTACACCATGAACTACCGCGTCCTGGCCGCCGACGCCGTGTCCAAGGCGCTGGCCATCGCCGCCGTGTCAGCCTGGGGCTGCTGCTGCCGCGGCGGCAAGGCCGCCGGCGCGCAGGCCTGGGCCATCACGGGGTTCTCCCTCGCCGGGTTCAACAACACGCTCGTCGTCGGCGTCCCGCTGCTCTACGCCATGTACGGCAAGTGGGCGCAGGACCTCATCGTGCAGATCGCCGTCGTGCAGTCCCTCTTCTGGTTCCCGCTCCTCCTGCTGGGGTTCGAGCTGCGCAAGGCGTGGTGGGTCGGCATCCCATCAGCCCAAGGCGGCGGCGGCGGCAGCCGTTGCAATAGCAGCAACAGCGATGACGACGACGACTCGGCAGGCGGAGGCCGCGTGGGACCGGTGTCGTCGTCGTCTGCTTCGTCGTCGTCACCGCCACCGTCGCCGCCGCCCAAGAAGGACGCCGCCGCCGAGAAGGACGTCGAGATGAACGCGGAGGAAACCGCCGCCGCCGCCGCCGGGACGACGATCCGGCTGTGGCCGTTGGTGAGGACTGTCGGGCTGAAGCTCGCTGGGAACCCCAACGTGTACGCCAGCGTGCTCGGCGTGGTGTGGGCGTGCATCGCCTACAGGTGGGACAGGCATCGTGACGGGATCGCTGGACGTCATGTCCAAGACTGGCACGGGGATGAGCATGTTGAGCATGGG
>gnl_Sorbi_v3.1_Sobic.002G257001.1
ATGATGATAGGGTGGGGCGACGTGTACAAGGTGGTGGCGGCCATGGCGCCGCTCTACTTCGCGCTGGGGCTCGGCTACGGGTCGGTGCGGTGGTGGAAGATGTTCACGCCGGACCAGTGCGACGCCATAAACCGCCTCGTCTCCTACTTCGCCGTGCCCTTCTTCGCCTTCGACTTCGCCTCGCGCATCGACCCTTTCTCGCTCAGCTACCGGGTCCTGGCCGCGGACGCGCTGTCCAAGCTCGCCGTCGCGCTCGCTCTCGCTGCCTGGGCCACCGCAGCCGCCGCCGCCGCCGCCGCGCGCCCTGGCGGCGGCAAAGGCAAGGACAGGGCCTTGTCGTGGTGCATCACGGTTTTCTCGCTTGCCACGCTCAACAACACGCTCGTCGTGGGCGTGCCGCTCCTGGACGCCATGTACGGCAAGTGGGCGCGCGATCTCATCGTGCAGATCTCCGTGGTGCAGTTCATCGTCTACTTCCCGGCTTTGCTGCTCGCGTTGGAGGCCAGGCGCGCCGGCAAGATGGCCGCCGCCGCCGCGGTGGAACCTGCAGGTGACGACGTTGACGAAAGCGGCGGCGGCGGATCGGGTGGCGAGATCACGGCGGCTCATCAGTCGTCGTCGTTCTGGCCGCTGGTCAGAGCGGTCGGGACGAAGGTGGCGAGGAACCCGAACATCTACGCGGGCATTCTTGGCGTCTCGTGGGCTTGCGTCACCAACAGGTGGCACATCGAGACGCCGAGCATCATCGAGGGCTCCGTGCTCGTCATGTCCAAGACCGGCGTTGGCCTCGCCATGTTTAGCATGGGGCTGTTCATGGCGCTGCAAGAGAAGATCATCGTCTGCGGCGCCGGGCCGACCATGCTCGGCATGGCGCTGCGGTTCGTGGCAGGGCCGGCTGCCACCGCCGCCGGGGCCGTGGCTCTCGGCCTCCGCGGCGACGTCCTGCGCCTCGCCGTCATGCAGGCCGCGCTTCCGCAGTCCATCACCACGTTCGTGTTCGCCAGGGAGTACGGCCTGCACGCGGACGTGCTCAGCACGGCGGTTATCTTCGGGACGTTGGCGTCACTGCCCGTGCTGATCGTCTACTACATTGTTCTAGGCTTGATACGGTGT
>gnl_Stras_v2.0_SGA_v2.0_scaffold66T22441
ATGATAACCGGAAAGGACATATACGACGTTTTGGCGGCCATAACCCCACTCTACGTGGCCATGATCCTCGCGTACGGCTCGGTTCGTTGGTGGAAGATCTTTACCCCCGACCAATGCTCCGGCATCAACCGTTTCGTGGCCGTCTTCGCCGTCCCACTCCTCGGCTTCCACTTCATCTCCACCAACGACATCTACGCCATGAACTACCACTTCATAGCCGCCGATTCCCTCCAGAAAGTCGTCATCCTCTCGGCTCTCCTCCTCTGGCACTCCCTCTCGAAAAACGGGTCCCTCGACTGGACCATCACCCTCTTCTCCCTCTCGACCCTCCCCAACACCCTCGTCATGGGGATCCCTTTGCTCCGAGCCATGTACGGCGACTTCTCGGCCAACCTCATGGTCCAGATCGTCGTCATGCAGAGCGTCGTCTGGTACACCCTCATGCTCTTCATGTTCGAGTATCGCGGGGCCCGCGCCCTCATCTCCGACCAGTTCCCTGGAGGGGCCGCCGCCTCGATCGCCTCGTTCCGGGTCGACCCGGACGTCGTCTCGCTCAACGGCCGGGAGCCTGGGGAGCATAAGGAGATTGAGATTGAGGACGCGCCAAAGTTTCCGACGAGCGCGTCACCATATTCATGTCCGAAGAAATTTGATGACGAGGAGGATGGAGAGAAAAAGACGCAAATGCCCCCGGCGAGCGTGATGACGAGGCTGATACTCATCATGGTGTGGAGGAAGCTTATCAGGAATCCCAACACTTACTCCAGTCTCTTTGGACTTATTTGGTCTCTCATCTCATTCAGGTGGAACATTCAAATGCCCTCAATAGTGAAAGGTTCGATATCGATTTTGTCCGATGCAGGCCTCGGCATGGCCATGTTTAGCCTTGGTTTGTTCATGGCTTTGCAACCAAAGATCATAGCTTGCGGAAAATCGGTGGCCACATTTTCAATGGCGGTAAGGTTCTTAACCGGCCCAGCTGTCATTGCCGCAACTTCCATTGCCATTGGCCTCCGAGGAATTCTTCTGCACGTCGCGATTGTTCAGGCTGCCCTTCCACAGGGGATTGTACCCTTTGTTTTTGCAAAAGAGTACAATGTGCATCCAGACATACTTAGCACTGCGGTTATTTTTGGAATGTTGATTGCCTTGCCCATCACAATTCTCTACTATGTGCTTCTTGGAGTATAA
>gnl_Stras_v2.0_SGA_v2.0_scaffold13T06470
ATGATAAGTTGGGAAGATATATACAAAGTGGTGGGGTCGATGGTGCCATTGTACGTGCCGCTCGGGTTAGGTTATGCATCCATTCGTTGGTGGAGGATGTTCAAGCCCAAGCACTGCGATGTCATCAACCGTTTGAATTGCTATTTCGTCTTCCCTTTCTTCACCTTCCATTTCTCATCCGGCATCGATCCCTACCGCCTCAACTACCGATTCCTGGTCGGGGATGTCGTGGCCAAAGCCATCGCGGGTGCTATTCTAGCCCTGTGTGCCACCCTATGGAGATCAAATAACTTCTCGTGGGTGATTACGTCATTTTCCCTCTCAAGCCTCAACAACCTGTTGGTGGTGGGAGTTCCAGTGTTGCGTGCAATGTATGGGTCAGTTGGGGAGGATCTCGCTGTCCAATGCTCCATCATGCAATCTTTCCTCTGGTTCCCGACTCTCTTATTCATGCTCCAAATCAATCATGAACAACAACGTCAGAATAGCGACCACGAAAATCAAATCGGTGACAGTGATAACAATAACGACCATGGTACAACAAACGCGACCGAGTGCACGACTGTAAGTTCTCCATTGACTAGGACAACTAGTGTGGGATCAATCATGACCAAAGTTTTGGCAAAGCTTGCCAAGAATCCCAATTGTTATGCATGTGCCCTTGGACTCATTTGGGCTCTCCTTGCAAAGAGGTGGAATTTTGATATGCCTGAAATAGTGGAAGGATCGGTTTTGATTATGGCCAAGGCAGGGAGTGGTGTTGCTATGTTCACCATGGGGCTATTCATGGCACTGCAAGAGAAGGTGATAGCTTGTGGTGTGAAATTGACTTTGTATGGGATGCTTCTAAGGTTTGTAGGTGGACCACTCACCACAGCAATTGGTTCCTTCGCTTTAGGATTGAGGTCAAATATCCTTCGTATTGCCATCATCCAGGCCGCTCTTCCAGAAGCAATAACAGCATTCGTTTTTGCCCAAGAATATGGGTTGCACGCTAACGTACTCAGCACCGCGGTTATTTTCGGCACAATAGTATCCCTTCCACTCTTGATCGCCTTTTATGCCGTCTTGGAAGTTATCCATATATGA
>gnl_Stras_v2.0_SGA_v2.0_scaffold62T21328
ATGATAGGGTGGGAAGATATATACAAAGTGGTGGTGTCGATGGTGCCGTTGTACGTTCCACTCGTTTTAGGGTATGCTTCTGTTCGTCGGTGGAGAATGTTCAAACCCGAGCATTGTGACGCCATCAACCGTTTCAACTGCTATTTCGTTATACCTTTCTTCACCTTCCATTTCACATCGGGAGTCAATCCTTACCGCCTCAACTTCCGATTTCTGGCTGGTGATGTCGTGGCAAAAGCTATCGTGGGCTCGATTTTAGCCTTATGGGCCAATCTTTGGAGAGGGGGCAACTTCTCGTGGGCAATTACGTCATATTCCCTCTCGAGCCTTAATAACACGTTGGTCGTGGGAGTCCCGTTGTTGGGCGCTATGTATGGGCCGGTTGGTGAGGATTTAGTAGTCCAATCGTCTGTCATTCAGGCACTCATATGGTTCCCAATTTTATTGTTCTTGCTCCAGCTCAGACAACAACAACAAAAACAAAAACAACAACAAGAACAACAAAATGTCGATCAAGAAAATCAAAACGGTGATATAACTGCGGTTGAGTACACCGTTGGATCAACGATGATCAAAGTTTGGGCAAAGCTTGCAACGAATCCCAATTGTTACGCATGTGCCCTTGGACTCGTTTGGTCTCTCCTTGCAAAAAGGTGGAATTTTGGGATGCCCGATATAGTGGAAGGATCGGTTTTGATTATGGCCAAGGCGGGGAGTGGTGTGGCCATGTTCTCAATGGGACTGTTTATGGCACTTCAAGAAAAGGTGATAGCTTGTGGTGTGAAATTGAGCTTGTATGGGATGCTTCTAAGGTTCGTGGGTGGACCGCTCACCACAGCAATTGGTTCCCTCGCTTTAGGGCTGAGGTCAAATATCCTCCGTATTGCCATCATCCAGGCGGCTCTACCAGAAGCCATAACAGCTTTCGTATTTGCTCAAGAATATGGGTTGCACGCCAACGTACTCAGCACAGCGGTCATTTTCGGTACTATTGTATCCCTTCCTCTGTTGATCGCGTATTATGCCATCTTAGATGTTGTCAAGATATGA
>gnl_Theca_v1.1_Thecc1EG025269t1
ATGATAGGGTGGGAAGATGTTTGCAAGGTGGTTGTGGCTATGGTGCCTCTCTATGTTGCATTGATGTTAGGGTATGGATCAGTGAAGTGGTGGCGGATATTCACCGCGGAACAGTGTGATGCTATAAACCGCCTTGTCTGCTATTTCACTCTCCCTCTCTTCACTGTGGAATTCACAACTCATATTGATCCTTTTCAAATGAATTATCGATTCATCGGTGCTGATACCATATCCAAGCTTGTTATTGTGGTGGTTCTAGCCTTTTGGGCAAAGTGTAGTAGCAAAGGGAGCTATTGCTGGTCCATCACAAGTTTCTCTTTGTCTACTTTAACTAATGCTTTGGTTGTAGGGGTGCCTTTGATGAAAGCCATGTATGGCCAAACAGGGGTCGATCTTGTTGTCCAGTCATCTGTTGTCCAAGCGATTATCTGGTTGACCATTTTGCTATTTGTTTTGGAATTTCGGAGGTCAGGAGTGTCCATTTCTTCAGCTACAAAAGATGGTAATGAACAGGAGAAAGATGTAGAAGGAAACACAGATAATGCTGGGGTACTAAGCACCAGGCCTTCTTTCTGGAATCTGATGAAGGTTGTGGGAATGAAACTGGCTATGAATCCCAATTCATACGCTTGTGTTATTGGCCTTGCTTACGCTTGTGTTGCAAACAGGTGGCATTTTGAGATGCCAAGCATAATGGAGGGATCAATATTGATAATGTCAAAAGCTGGAACAGGCACTGCCATGTTTAGCATGGGAACCTTCATGGCTCTTCAAGAAAAAATAATAGCCTGTGGCACAAGTTTGACTATATTTGGGATGGTTTTGAGGTTTATTGCTGGACCAGCGGCCATGGCCATTGGGGCCATTGCAGTGGGTTTGCATGGTGCTGTTTTACGTGTCGCCATCATTCAGGCAGCATTGCCACAATCCATTACCTCCTTCATCTTCGCCAAGGAATATGGAATGCATGCAGAAGTACTCAGCACTGCAGTGATATTTGGCACCATCGTATCGTTACCGGTGCTGGTCGCTTATTATGCAATTTTAGAGTCTGTACAT
>gnl_Theca_v1.1_Thecc1EG020308t1
ATGATTGGCATCAAGGATTTGTACAGTGTTTTGACTGCAGTTGTACCACTTTATGTCACCATGTTCTTGGCTTATGCTTCTGTGAAATGGTGGAACATATTCACTCCAGAACAATGTGCTGGCATCAACAGGTTTGTTGCAATCTTCGCTGTTCCACTTCTCTCCTTCGAGTTTGTTTCTCGGATAAATCCTTACAAAATGGACCTCCTTTTCCTTGCTGCCGATGGAGTCTCAAAAATTTTGATATTGGTAGTTTTGTTTTGTTGGGCTAATTTCTCAAAAACAGGGAGTCTTGACTGGTCCATCACACTTTTCTCACTCTCCACTCTCCCAAACACCCTTGTGATGGGGATTCCCCTCCTCAAATCAATGTATGGGGATGACAAGGAATACCTAATGATTCAAGTTGTGGTATTGCAATGCATAATCTGGTATACGTTATTACTATTTTTGTTTGAATATAGAGAAACAAGAACTTCTGTCTTTAGCAAGTTCAAGGAAAGTAGTTTTAGTTTACCTGAGAGAGAAAAGGAGAATTTTAAGGGAACTGCGGAAAAGGTTGGTGGAAACTGCAGCAGCGAAGATGAAGTCATCAACGTTATTGCCACGACACCATCTAGCCAACAAACAGCCCAAAATGTTAACAAGATTGCACCTGATCAATCTCAACGGTTCAAGCCCATGGTTGCAGCTTCCGTGGAGGGAGAGCGTAACGAGCTCCATTTATTCATTTGGAGATGTGGATGTTGCATTTCTCCAGCTACTTGTGAGTCAGTGCAAGCTGGTCAAAGAGAAGAAAGCAGTGGAAAGGCAGTTGCAAGTGAAAAACAAGCGGATGTCGAAAATTCTAGCATCCCCTCTTCTCTTTCTTCAGCAATGCTCCTGAAAATATTGAGAAAAGTCTGGTTCAAGCTTGTGAGGAACCCTAACTCCTATTCAAGTTTACTGGGTCTAAGCTGGGCTTTAGTCTCGTGCAGATGGGACATAAAAAAGCCTCAAATAATGGAAAATTCAGTCACAATACTGTCAAGTGCAGGTCTTGGAATGGCAATGTTTAGCCTTGGATTGTTCATGGCTTTGCAACCAAGGATCATAGCCTGTGGAACGAAGCTGGCTTTGTATGGGATGCTTGCTAGGTTTATCACAGGACCGGCACTAATGGCAATAGCATCCGTTGTAGTAGGCCTCAGAGGCACCGCCTTAAAGGTGTCTATTGTACAAGCAGCATTGCCTCAAGGGATTGTCCCTTTTGTTTTTTCTAGGGAGTATAATTTGCATCCGGATGTATTAAGCACTGCGGTGATATTTGGAATGATAGTCTCTTTGCCCATCACAATACTATACTACATTTTATTGGGTATC
>gnl_Theca_v1.1_Thecc1EG018366t1
ATGATTTCCCTGGCAGATGTCTATCATGTTGTCGCAGCCACTGTCCCGCTGTACTTCGCCATGATTTTGGCCTACACCTCTGTGAAATGGTGGAAGCTCTTTACACCAGAACAATGTGCAGGCATAAACAAGTTTGTAGCTAAATTCTCAATCCCGCTATTGTCTTTCCAAGTGATCTCAGAAAACAACCCCTACAAGATGAACCTGAAACTCATACTTGCTGACTTCCTTCAAAAACTACTAGCCTTTGTGGTTTTAATGGCCATCGAAAAGTTCAGCTCCCGGGGAGGTTTACCATCGATCATAACTGGCCTCTCTCTATCAACCTTGCCTAACACCTTAATCCTGGGGATTCCGCTGTTGAGGGCCATGTATGGAGATAAATCAGCTACACTCCTGGCTCAGATAGTTGTCCTACAAAGCTTGATATGGTACAATATACTGTTGTTTCTGTATGAGCTAAACGCCACAAAGGCAGCCTCTGAGACACCACCTTCACAAGACTCAGGTGACCTAGAGGCCCCCGAAGAAGCACAAGCGAAAGAGGGTGGAGAAGAGGCACACACCAGACCAAGGAAATCGAAGGCTATGCTCATTTTCTTGACAGTGGGGAAGAAGCTCATGGCAAATCCTAATACCCATGCAACCTTGCTGGGTCTTATTTGGGCAAGCATACAATTCAGGTGGAACATAAAATTCCCAGCCATTATTGAAAAATCAATAGCAATATTATCAAGTGGAGGACTTGGTATGGCAATGTTCAGCTTAGGGCTATTTATGGCATCAAGGCCTAGCATAATAGCATGTGGTATTCGAATGGCAGCAGTAGCCATGGCAATGAAATTCATGGCGGGTCCTGCTCTGATGGCAGCATCCTCTGCTGCCCTCGGACTTAGAGGCAAAGTATTGAGAGTAGCAATTGTGCAGGCAGCTCTTCCTCAAGGAGTCGTGCCATTTGTTTTCGCTAAAGAGTACAACGTTCATCCCGATGTATTGAGCACAGGGGTAATCTTTGGCTTGCTCATTGCCTTACCTGTAGCATTGGTCTACTATCTTATTTTAGCAGTC
>gnl_Utrgi_v4.1_Scf00514.g18888.t1
ATGATATCGGGAGAGGACATCTATAGGATAATTTCCGGCGTGATGCCACTCTACATGGCCATCGCCTTCGGGTACGCCTCGATTCGGTGGTGGCGAATGTTCGACTCCGACGACTGTGCCGCCCTGAATCGGTTTAGTTGCTACTGTGCCACCCCGTTCTTGATCTTCCGTTTGGTGTCCGGCATCGCCCCTGATCAGATGAACTTTCGTTTCCTCATGGGTATTGCTGTTGGTAACTTGATCGTAGTTGTTGCCCTAGCACTGTGGCTTCTGTTCTCCAACAACGGGGATTTGCCATGGGCCATCACCACGTTGTACATGTCTACTTTCAAGAACACCGTGATTGTTGGGGTGCCAATGCTGGATGCGATGTACGGTCCCTTAGGGGTGGACTTGGTGACACAGGCCGGTGCCCTAAGTTACATAATTTGGGTCCCTGCCTTCTTGTTCCTCCTCGAATCCCGAAAAGCGTATTCCAGGGACGAAGCCGATGCGGCGGAGATGGGGGAGCAGCAAACACTCTCTCATTTCAGTAGGCTGAGGCAAACCCTCAGGATAGTGTGTTGGAAGCTGGCTACAAACCCCAACGCCTACGCCCCGGTCATGGGTCTCACGTGGGCTTTCATAGCCCAAAGGTGGCATGTCGAGATACCTGTTATCGTCAATGGGTCGATCGTACTGATGGCGAACACTGCACGGACAGTGAGCATGAATGTTCATGGGAATGCAAGAAAAAATTGTGGCTTCCGGGGTTGTCCTAGCGTCGTACGGCATGCTTCTCTCGTTTGTCGTAGCGCCCCTTACAGCAGCCGTAGGGTGCATGGCTCTTGGACTCAGATCCGACCCGCTCAGGATCGCTATCATCCAGGTTTGTTTGCTTATCCTTGCCAGGAATGTTGTTTAACTGGGAATGCAGTATGCGAGAGAAGTCAATTACAATTCAGTAAAATTGCAAGAATTAGGGTTCTTCGAATGCCAGAATCAAATCCCATCCCAATAGTGTCTGGTATA
>gnl_Vitvi_Genoscope.12X_GSVIVT01011347001
ATGATTTCTCTGGCTGATGTCTACCACGTTGTGGCAGCCACTATCCCTTTGTATTTTGTCATGATCTTAGCCTACATCTCTGTGAAGTGGTGGAAGATCTTCACACCAGAACAATGCTCAGGCATCAACAAGTTTGTGGCAAAATTCTCAATTCCACTATTGTCCTTCCAGTTGATCTCTGAAAACAACCCCTACCAAATGAATATGAGACTCATACTCTCCGACTTTCTTCAGAAACTGCTTGCCCTCATTTTATTGGCAACAATTGCAAAAATTAATTCCAGAGGAAGCTTGACTTGGGTCATAACAGGGCTATCTTTGTCAACATTGCCCAACACTTTGATCCTGGGAATTCCACTCCTGAAGGCCATGTATGGGGATAAAGCTGCTGGACTCCTTTCCCAGATAGTTGTCTTGCAGAGCTTAGTTTGGTACAACCTGTTGCTGTTTCTTTTTGAGCTCAATGCCATGAAGGCAGTGTCAGCAACAACACCATTAGAGGCTGCAGTGGAGCTGGAGGCCCCACAAGAAGCACAACCGAAAGAGGAAAGGGAGGAAGGAAAAACAACAGCTACAAGAAAAACCAAGACGATGCTCATTCTCCGCATAGTGGGAAGAAAGCTCATGATGAACCCCAATACTCATGCAACTATAGTCAGCCTTATTTGGGCATGCATACGCTTCAGGTGGAATGTAAAATTGCCAGGGGTTGTTGATGACTCAATATCAATATTGTCAAAAGGAGGACTTGGTATGGCAATGTTCAGCTTAGGTCTTTTCATGGCTTCACGTCCAAGCATTATAGCATGTGGGACCCGGCTGGCAGTATTAGCCATGGGAATGAAGTTCTTAGTAGGCCCTGCAATAATGGCAGCATCTGCCAGTATCACTCTCTCGAGGGGCACCTTGTTTAAAGTGTCAATTGTGCAGGCATGCCTTCCTCAAGGAATTGTTCCATTTGTTTTTGCCAAAGAGTATGATGTCCATCCAGACATCTTGAGCACCGGGGTAATCTTTGGCATGCTCATTGCACTGCCAATAGCATTGGTCTACTACTTCCTACTGGCGTTG
>gnl_Vitvi_Genoscope.12X_GSVIVT01019110001
ATGATTGAATGGGGAGATGTTTACAAGGTGGTGGAAGCCATGGCACCACTCTACGTTGCACTGCTGCTGGGCTACGCCTCCGTGAGGTGGTGGCACATGTTCAGCTCCGATCAATGCGCCGCCATCAACCGCTTCATCTGCTACTTCATTTTCCCATTCTACAGCTTTGATTTCACCTCCCATATCGACCCTTTCTCCATGAATTACAAGTACATGGGGGCCGATATCATGAGCAAGTTCATCTGTGTTGCTGCGCTTGGCCTCTGGTGCAAGTGCAGTAGCAGAACCGGCAGCTATGGCTGGTTCGTCACCTGCTTCAGTCTCTGCACAATGACTAATTCTCTCTTTATCGGGGTGCCCATTTTAGAGGCCATGTATGGCCGGACGGGGGTCAATCTCGTCCTCCAGGCTTCCGTCGTCCAAGTCATTATCTATAGCACCGTCTTCTTGATTCTCTTGGAGTTCTGGAAATCTTTCGTTTCTTTAAACAAAACAATTCCTGAGGACTCTAATATTGCACCGGTGGGGGCTGCAGAGGAAGATTTGGAAGGGCATAGGACGACGGAGGTGTCGGAAAGCTCGGGGCCGTCGTCTTTCTGGCCACTGATGAGGAACGCGTTGCTGAAACTCGTGAAGAACCCAAACATTTATGCCTGTGTTCTTGGCCTCATTTGGGCTTTTCTATCAAAGCGGTGGCATATTGGAATGCCAAAAATTGTGGAGGGATCCGTACAAATCATGTCAAGAGCTGGGACATCCACTGCCATGTTTAGTCTTGGGTTCTTCATGGCAATGCAAGGAAAGGTGATGGCATGTGGAGCGACTCTGACTGCGTTTGGGATGATTATAAGGTTCATTGCTACACCGGTGACCATGGGGGTGGTCGCCTTGGCAATTGGCTTGCGTGGCAATGTTTTGCGCATCGCCATAATCCAGGCTGCATTGCCACAATCACTTGCTTCATTCGTCTTCGTCAAGGAATATGGCTTGCATACAGAAGTGATTAGCACTGCGGTGATCCTTGGAATTATAATTTGTCTTCCCTTGTTGGTTGCATATTACGCGATTTTGGTATACATAAGA
>gnl_Vitvi_Genoscope.12X_GSVIVT01019126001
ATGATAGGATGGGAGGATGTATACAAGGTGGTGGTTGCCATGTTACCACTCTATGTTGCACTGGTCCTAGGGTATGGCTCTGTGAAGTGGTGGCGAATTTTTACGCCTGATCAGTGTGACGCGATCAACCGCCTTGTTTGCTACTTCACTCTCCCCCTTTTCACCTTTGAGTTCACTGCCCATGTTGATCCCTTCAAGATGAACTACCTCTTCATTGGTGCGGATGCCGTCTCCAAGTTGATAATTGTATTGGTGCTTGCCCTTTGGGCCAAGTGCAGCAGCAAGGGCAGCTATTGCTGGTCTATAACAAGCTTCTCTTTGGCCACCTTGACCAACTCCCTGGTTGTGGGGGTGCCTTTGATAAAAGCCATGTATGGGCCGCTAGGAGTTGATCTTGTCGTCCAATCATCAGTCGTGCAGGCCATCATCTGGCTCACACTTCTGCTATTTGTTCTGGAGTTTCGAAGGACAGGTACCGGCATTTCTTCAAATACTACTATGGGAGACTCTGGTGTGATAGAGGTTGAGCCTGGAAAAGATTTAGAAACTAATGAGATGGTGGTGAGCACTAGACTATCTTTCTGGTCATTGATGAGGAAAGTATGGCTGAAACTTGCACAAAACCCTAACTCCTACGCTTGTATTATCGGTATCGTCTGGGCTTTCATAGCGAACAGGTGGCATTTTGAAATGCCAAGCATCATGGAGGGATCGATATTGATCATGTCAAGAGCTGGAACAGGCACTGCCATGTTTAGTATGGGGCTCTTCATGGCTATGCAAGAGAAGATTATAGCTTGTGGCACAACCCTAACGGTGTTCGGGATGGTCTTGCGGTTTATTGCTGGACCAGCAGCAATGGCTATCGGCGCTATTGCTGTTGGTCTGCATGGTGACGTTTTGCGCATTGCTATCATACAAGCCGCGGTACCACAATCGATCACATCATTTATCTATGCTAAAGAATATGGATTGCATGCAGATGTGCTTAGCACAGCGGTGATTTTTGGCATGATCGTCTCCCTTCCGTTGTTGGTCGGTTACTATGCGGTTTTAGAGTTTTTGAAT
>gnl_Vitvi_Genoscope.12X_GSVIVT01029266001
ATGATTAGAGGGAAGGATATTTACGATGTTCTTGCGGCCATTGTGCCACTCTACGTTGCCATGATTCTGGCCTACGGCTCAGTCCGGTGGTGGAAGATCTTCACCCCAGAGCAGTGCGCCGGAATCAATCGATTTGTGGCGGTTTTCGCCGTTCCGTTGCTGTCTTTCCATTTCATATCATTGAATGACATATACAACATGAATTACAACAGTTCCCTGAGACGGCAGGCTCCATCACATCTTTCCGGGTTGAATCTGATGGCCTCCAGCTTCAACCAGACTGACTTTTACGCCATGTTTGCTAGCAAGACCGCAAGCCCCAGACATGGAAGCATTGGCGGTGTTGGCGCTGGGGGCGGGGCTGATGTCTTTTCGCTGCAGAGTATGAGCGGAGAGCTCTTTCATGGCGGTTTGCTTTCTTCATACCCTCCTCCAAATCCTATGTTTTCAGGGTCTACAAGTGGAGGTCCAAAGAAGAAAGAGAGCGGAGGAGGTGGTGCAATGCCTAATAAGGAGCTTCACATGTTTGTTTGGAGCTCGAGCGCATCTCCGGTCTCTGAAGGAAACCTAAGGCATACAGTTAACCGAGCTGAGTCGGCTGATTTCGGCGTCATTGATTCATCTAAGGCGGTTCTCCAACAAGAGATCGCGGCTTCAAGAGGAATGCTTGATTTCAATGACACTATAAGTCCTAGAGTGAACGGAGATAGAGAAGCGGACATGGAAGACGGATCGATCAGGACTCAGGCAGCCGGCACTCCATACTCAGGGCAGAAGAAGGCGGACATGCAAGCCAAAAAGCAGCAGATGCCTCCAACAAGCGTCATGACTAGGCTCATAATGATCATGGTATGGAGGAAACTAATCAGAAATCCCAACACATATGCCAGTCTTATAGGCTTAATATGGTCTTTGGTATCATTCAGATGGAACATCAAAATGCCAACAATTGTGAGTGGATCGATATCGATATTATCTGATGCAGGTCTTGGAATGGCTATGTTCAGTCTAGGTTTGTTCATGGCTTTACAACCAAAGATGATAGCTTGTGGGAAAACTGTGGCTACCTTTTCAATGGCTGTCAGATTCTTGACAGGCCCAGCTGTAATTGCTGCCACCTCTATTGCCATCGGTATGCGAGGAGTTCTTCTACATGTCGCAATTGTTCAGGCAGCTCTCCCCCAAGGGATTGTCCCCTTTGTGTTTGCAAAGGAGTACAATGTTCATGCAGACATACTTAGCACTGCGGTTATTTTTGGGATGCTGATAGCCTTGCCAATAACAATAATCTATTATGTGCTTCTTGGGCTC
>PbPIN5-1
ATGATTGGGTGGGAAGATGTTTACAAGGTTGTGGTGGCCACGGTTCCACTCTATGTTGCCCTAATTTTAGGGTACGGCTC
AGTAAGGTGGTGGCACATATTCACTACCGAGCAGTGTGGCGCGATCAACCGCTTCGTTTGTTTCTTTACTCTCCCACTCT
TCACGTTCGAATTCACTGCACATGTGGATCCTTACAAATGGAACTACCGCTTCATCGGCGCCGACTTCATCTCCAAGCTC
ATAATCGTGGTGGTGCTAGCACTTTGGGCCAAGTGCAGCAGCAAAGGAAGCTACAGTTGGTCCATCACAAGCTTCTCTTT
GTGCACGTTAACTAATTCCCTAGTGGTTGGTGTGCCCTTGATTAAAGCCATGTATGGTTCGTCATCCGTTGATCTTGTTG
TTCAAGCATCGGTCGTGCAGGCCATCGTATGGCTCACCATTCTTTTGTTCGTCTTGGAATTTCGACGTACGGGGTCGATA
GACATAGTTTCAAGTCGTACTAATGTCGGCACTCGAGTTCAATCGGTTGATCCACAAGGGAATGATGTAGAAGCCATGGA
GGAGATAACAATAAGTACTGGGCCTTCCTTTTGGTATTTGATGAAGGCTGTGTGGGTGAAACTTGGGATGAATCCCAACT
CCTATGCAGTTTTTATTGGTATTGCTTGGGCTTTGATAGCAAGCAGGTGGCATATTGAGTTGCCAAGCATCATGGAAGGA
TCTGTTTTAATTATGTCAAAAGCTGGTACAGGCACTGCTATGTTTAGCATGGGTATCTTCATGGCACTGCAGGAAAAATT
TGTAGCCTGTGGGACGAGCCTAACAATAATTGGGATGGTTCTGAGGTTTATTGCAGGACCGGCAGCCATGGCGATTGGCT
CTATTGCGGTGGGTCTGCATGGTGATGTTTTACGTGTTGCTATCATTCAGGCAGCAGTGCCACAGTCCATTACGTCCTTC
ATATATGCCAAAGAGTATGGACTCCATGCAGAAGTGCTCAGTACAGCGGTAATATTTGGCATGTTGGTCTCCCTTCCAGT
GTTGATCGCTTACTATGCAGTTCTAGGATTTGTGCAT
>PbPIN5-2
ATGATAGGGTGGGAAGATGTTTACAAGGTGGTGGTGGCTATGGTTCCACTCTACTTTGCCCTAATTTTAGGGTACGGCTC
AGTGAGGTGGTGGGGCGTCTTCACTCCCGAGCAGTGTGGCGCGATTAACCGCTTCGTTTGTTTCTTTACTCTCCCACTCT
TCACGTTCGAATTCACTGCACATGTTGATCCTTACAAATGGAACTACCGCTTCATTGGCGCCGACGCCATCTCTAAGGTC
ATAATCGTGGTGGTGCTAGTACTCTGGGGCAAGTGCAGCAGCAAAGGAAGTTATAGCTGGTCCATCACAAGCTTCTCTTT
ATGCACGTTAACCAATTCCCTAGTGGTTGGTGTGCCCTTGATTAGAGCCATGTATGGTTCGTCAGCCGTTGATCTTGTTG
TTCAGTCATCGGTCGTGCAGGCCATCATATGGCTCACCATTCTTTTATTCGTCTTGGAATTTCGACGAACGGGGTCGATA
GACATAGTTTCAAGTAGTACTAGTGTCGACACTCGAGTTCAATCAGTTGATCCACAAGGGAAAGATGTAGAAGCCATGGA
GGAGATAACAATAAGTACTAGGCCTTCCTTTTGGTACTTGATGAAGGCTGTGTGGGTGAAACTTGGGATGAATCCCAACT
CCTATGCAGTTTTTATTGGTATTGCTTGGGCTTTTATAGCAAACAGGTGGCATATTGAGTTGCCAAGCATCATGGAAGGA
TCTGTTTTAATCATGTCAAAAGCTGGTACAGGAACTGCTATGTTTAGCATGGGTATCTTCATGGCACTGCAGGAAAAATT
TGTAGCCTGTGGGACGAGCCGAACAATAATTGGGATGGTTTTGAGGTTTATTGCTGGACCGGCAGCCATTGCGATTGGCT
GTATTGCTGTGGGCTTGCATGGTGATGTTTTACGTGTTGCTATCATTCAGGCAGCATTACCACAATCCATTACCTCCTTC
ATATTTGCCAAAGAATATGGACTGCATGCAGAAGTGCTCAGTACAGCGGTAATATTTGGTATGTTGGTGTCCCTTCCGGT
GTTGATCGCTTACTATGCAGTTCTAGAATTCGTGCAT
>gnl_Ambtr_v1.0_evm_27.model.AmTr_v1.0_scaffold00101.123
ATGATCAAGGGCAGTGATCTCTACCACGTTTTAACAGCAGTTGTTCCTCTTTATGTGGCTATGATCTTAGCTTATGGCTCTGTAAAATGGTGGAAAATTTTCAGTCCAGACCAGTGTTCAGGCATTAACAGATTCGTGGCCTTATTCGCCGTTCCTCTTCTCTCTTTCCATTTCATCTCAACCAACAATCCTTACGCCATGAATCTGAGGTTCATAGCAGCTGATACTCTTCAAAAGCTCATTGTTCTCTCTGTTCTCTTCTTCTGGTCGAAAACCAGTCGAAGGGGTTGTCTCGAATGGGCTATCACTCTATTTTCTCTCTCTACACTGCCCAACACTCTGGTTATGGGTATTCCCCTTCTCAAAGGAATGTATGGTGATTTCTCTGGCTCTCTAATGGTGCAAATTGTCGTTTTACAGTGCATTATATGGTACACTTTGATGCTTTTTCTCTTCGAATACAGAGGAGCCAGGCTTTTGATCTCAGAGCAATTTCCTGATAATGCTGGTTCCATTATATCAGTTGCAGTGGAATCAGATGTCCTCTCCTTCGATGGGAGAGAGCCATTGCAAACTGAAGCGGAGATTGGAGAAGATGGGAAGCTCCATGTTAGAGTGAGAAAGTCGACTTCTTCTCGCTCGGAGATATTCTCTCGTCGATCGCAAGGATTGAATTCAGGAAACTCCATGACCCCGCGACCTTCGAACCTCACCAACGCAGAGATTTACAGTCTTCAGTCCTCGAGGAACCCGACACCGAGGGGTTCGAGCTTCAATCACAGTGATTTTTTCTCGATGGTTCAAGGAAAAAATGCAGGAGTTAGTCCTAGGCAATCGAATTTTGGGAATTCGGGGGTTGAGGAGGAGAGAGAACGGGCTAATGGGGTGTATCATAATCTTCATAACCAGAAGCAGGGGAAACAGGGGAGGAAAGAGAATGAGGGAAGGGACTTGCATATGTTTGTTTGGAGCTCGAGCGCTTCGCCGGTTTCAGAGGGTGGGATTCATGTGTTTAGAGGAGGGGAGTTTGGGCATGAAAACCATGGTGGTGCTGACCTGAGGTTGGGGATGGGTCCTCATGGTGGTGAAGTTGCTAAAGAAGCCAATCATGAAAGCTATGACGAGTTTGGTAGAGACGATTTCAGCTTTGGGAACAGGCCATTGTCTCAGGGTGATGAGTCTCTTCCTAGAGATGGCCATGGACCCAGCCTTTCTAAGTTCGGTTCGAGCTCAACAGCTGAGCTCCACCCGAAGGCAAGTGGCGATGGCGGTCCGAAACCTTCGGCTATGCCTCCAACGAGCGTGATGACCAGGCTCATTCTCATCATGGTCTGGCGCAAGCTTATTCGAAATCCCAACACTTATTCAAGTCTCATTGGCCTTACTTGGTCTCTGGTTTGTTTCAGGTGGGGCATACAAATGCCTGTTATTGTTGCACGTTCCATATCGATTCTCTCTGATGCAGGTCTGGGAATGGCCATGTTTAGTCTTGGGCTTTTCATGGCTCTGCAGCCTAGGATCATTGCCTGTGGGAATTCTATTGCAGCTTTTGCGATGGCTGTTAGGTTCCTCACAGGCCCTGCTATCATGGCTGTCGCCTCCATTGCTGTGGGACTGAGAGGTGTTCTCTTGCACGTTGCGATTGTGCAGGGTCATCTTTGGCATGCTGATTGCTTTACCCATCACCCTGGTCTACTACATTTTGCTTGGACTATGATGACCACCTCTAAAATGGCAGCAAAGCCAGCTCAAAGGCTGGGAGGACTTGCTTTCTCTCTCAAGAATCTAGAGAGAAGAGAAAGAGAGAAGCTCTATCTTTTTGCAGAAAAC
>gnl_Ambtr_v1.0_evm_27.model.AmTr_v1.0_scaffold00024.330
ATGATAACATGGAAGGATCTATACAAAGTCCTGACTGCTGTAGTCCCGCTCTATGTGGCCATGATCCTCGCCTATGGCTCTGTTCGGTGGTGGAAAATCTTCTCTCCTGATCAGTGCTCCGGGATCAACCGCTTCGTTGCGATTTTTGCGGTCCCCCTCCTCTCCTTCCATTTCATCTCAACCAACAACCCCTACGCCATGAACCTCCGGTTCATCGCAGCTGATACTCTGCAGAAGATCATCATGCTCTTTGTTCTTGCTTTGTGGACCAATCTCACTCGAGCCGGCTGTCTCGAGTGGATGATCACCATCTTTTCTCTTTCTACCCTGCCCAACACCCTGGTCATGGGCATCCCCCTCCTCATAGCAATGTATGATGAGTACTCAGGGAGCCTCATGGTCCAGGTTGTGGTGCTCCAGTGCATCATTTGGTATACCCTGCTCCTCTTCCTCTTCGAGTACAGGGGAGCCAAGCTTCTCATAATGGAGCAATTCCCTGACACCGCCGGCTCCATAGTCTCTCTGAAGGTCGATTCCGATGTCATGTCATTGGATGGTCAGGAGTTCCTGCAAGCCGATGCCGAGGTAGGAGATGATGGCAAGCTCCATGTCACAGTGCGTAAATCCACTTCTTCGTCAAGAAGATCACAGGGTCTCGGTTCTCTGCCCTCTCTCACTCCTCGGCCCTCGAATCTCACCGGGGCCGAGATTTACAGTCTGAACTCATCACGGAACCCAACCCCACGAGGGTCCAATTTTAACAATTCGGATTTCTACTCGATGATGGCGGGGCCTCGACACTCCAATTTCGCCCAACCCGACCTCTACTCATTGCAGTCATCTCGAGGGCCAACACCTCGGCCATCAAATTTTGATTACCCTTACAATTCTACGACTGCAACACAGAAGAATCAAGGTGGTGGTGTTCATTTTGGGATCGAAAATGGGAATGGAGGGAATGGGAGCTCTGGTTATCCAGCTCCGAATCCCGAAGTTTTCGCTTCTTCGAATGTGAATTCGAAGCCACTACACTCGAGGAGAGGGGGCTCTGATCAATTGTTGCAGCAACCAAGATCTCCACAAAGGAGTGCCAATAACAATAGGGAGAGCCATAGTCAAAGTAATCACCATGATGCAAAGGAATTGCATATGTTTGTGTGGAGTTCGAGCGCGTCCCCGGTTTCTGAAGGTGGTGGGTTGCATGTGTTCGGGGGGCCGGATTTCGCCAGGAATGAGCAGCCGGGGAGAGGGAGTGACCATGGCGCAAAGGAGATCAGGATGTTGGTGTCTGACCACCTCCCCAACGGGGAGACTAAAGCTATACCACAGAGTGGAGACGATTATGAGGGAGAAGATTTCAGCTTCAGCAACAGAGTAATGGGCGAAATGGGAGAGGAATCCCTTCCCTTAGAGAAAGAAGGTCCCAATCTCTCCAAATTCGGATCGAGCTCCACTGTCGAGCTTCACCCGAAGCCTGGACCAGAGGATTGGCGGAAGAAGCAGATGCCTCCAGCAAGTGTTATGACCAGGCTCATACTGATTATGGTCTGGAGGAAGCTCATCCGAAATCCGAACACTTACTCGAGCCTCATTGGTCTGATATGGTCCCTCATTGCTTTCAGGTGGGACGTCGCCATGCCGAAAATTGTCAAGAAATCGATTTCCATTCTCTCTGATGCCGGCTTGGGAATGGCCATGTTTAGTCTAGGATTGTTCATGGCTTTGCAACCAAAGATCATTGCATGTGGAAACTCTGTTGCTGCGTTTGCGATGGCAGTTAGGTTTCTCACTGGCCCTGCAGTAATGGCTGCCGCCTCCATTGCTGTCGGCCTTCGTGGTAAACTCCTTCATGTGGCTATCGTCCAGGCTGCCCTTCCTCAAGGCATTGTCCCCTTTGTGTTTGCAAAAGAATACAATGTCCATCCTGCAATTTTGAGCACAGGGGTCATCTTTGGAATGCTGATTGCTTTGCCAATTACGCTTGTTTATTACATTGTTCTTGGACTG
>gnl_Ambtr_v1.0_evm_27.model.AmTr_v1.0_scaffold00019.408
ATGATCTCAGGAAAGGATTTCTATGATGTTTTAGCTGCCATGGTCCCTCTCTATGTGGCCATGATGTTGGCTTATGGATCAGTGAGGTGGTGGAAAATATTTACTCCTGATCAATGCTCCGGCATAAACCGCTTCGTGGCAGTTTTTGCAGTGCCTCTTCTCTCTTTCCATTTCATCTCAACAAATGATCCATACTCCATGAATTATAGGTTCATAGCAGCTGATACCCTTCAGAAAGTAGTGATCTTGATTGCTTTGGGAGCATGGGTGAACCTAGCAAAAAACGGAAGCTTAGAGTGGATGATCACCTTATTTTCTCTCTCTTCACTACCCAACACTCTGGTCATGGGGATCCCTCTCTTGAAGGCCATGTATGGGGAGTTTTCAGGAGCCCTCATGGTGCAGGTGGTGGTGCTCCAAAGTGTGATTTGGTACACCCTCATGCTCTTCATGTTTGAATACAGAGGAGCAAAGGTCCTTATAACTGAACAGTTCCCTGATACAGCACAGTCCATAACCTCTTTCAAGGTGGAATCAGACATTCTCTCTCTAGATGGAAGAGAGCCTCTCCTAGCTGACGCAGAGATAGGGCAAGATGGAAAACTTCATGTGGTGGTGAGAAAATCTCTCTCCTCAAGGTCTCAAATCTCATCCTACAAATCACAGTGCCTCAACTCTGCAACCTCAGTCACACCAAGGACCTCAAACCTCACAGGTGTGGAGATTTACTCTTTGCAGTCCTCAAGAGAGCCCACACCGAGGGGATCAAGCTTTAACCACACTGATTTCTATGCCATGTTCAGTAAGTTGCCGGCGGGTGGCGGCCAAGCGAATTACGGGGAGGTGTACTCGCTGAATTCGTCAAGGGGGCCGACGCCGAGGACTTCGAATTTTGATGAGGAGGTCAGCACGAGGTTGGGGCGGATGAGGTCGCAGGACATGAAGGATGGGAAGAGTAAGAGTGGTGAGTTCGGGTACCCGGCTCCGAACCCATTGCTGTTGAAGTCTCCTAATGGGGATAACAAGAGGAGGTGCAGTGAGGTGGGGGCTAAGGAGCTGCATATGTATGTCTGGAGCTCAAGTGCTTCTCCAGGTTCAGAGGCTCATGTCCATGGGTCAGTGGCGAGAGGGGGGTCTCATGATTTCGGAGGGGCCATGGGGTTGGATTCTAAGGGGGTTAATGGCTTTACACAGTCCCCAAGGACTGGTTACAAAGGCATGCAGGATCAGGGTGAAAACTACAGCCCAAACAGGAAAATTGCACCAGATGGCGATAGCTTCGTGCCAAGAGACCCCCTAGAGATACAAAGCGGGTGCATTAGCCCTAATAAGTTATCAGCCGTTGCCTCTCCTTTTGCCCAAAAGACCCCCGATTTTAATGGCACGACAAAAACCCGCATTAGTGCCAATAATAATGCCCAAATGCCCCCTGCTAGTGTCATGACAAGGCTCATACTTATCATGGTGTGGAGAAAACTCATTAGGAATCCAAACACTTATTCTAGCCTCTTTGGGCTAGCTTGGTCTCTTGTTTCTTTCAGGTGGCAAATTCAAATGCCCACGATTGTGCATGGATCTATAGCAATTCTCTCTGATGCAGGGCTTGGAATGGCCATGTTCAGCTTAGGTCTATTCATGGCTTTGCAGCCTAAGATTATAGCCTGTGGAACATCAGTTGCTGGCTACTCCATGGCAGTTAGATTCTTGGTGGGGCCCGCTGTCATGGCAGCTACTTCCTCAGCTATAGGGCTTCGAGGGGTCCTCCTCCATGTGGCTATTGTTCAGGCAGCTCTTCCACAAGGGATCGTTCCTTTTGTTTTCGCTAAGGAGTACAGTGTTCATGCTGATGTTCTTAGTACTGCG
>gnl_Ambtr_v1.0_evm_27.model.AmTr_v1.0_scaffold00010.98
ATGATCAGCTTATTGGACCTCTACCATGTCTTAACAGCGGTGGTTCCACTCTATGTGGCCATGATCTTAGCTTACGGTTCAGTAAAATGGTGGAAAATCTTCACTCCCGATCAGTGCTCAGGAATCAACAGATTTGTGGCGTTGTTCGCTGTTCCTTTGCTTTCTTTCCACTTCATCGCCGCTAATGATCCTTATTCCATGAACTTTCGATTCATTGCAGCTGATACCCTGCAAAAACTCATTGTCCTCGGTGTTTTAGCAGTATGGTGCAGAGTTAGTAAGAGGGGCACACTGGAATGGACCATCACACTGTTTTCTCTCTCTACACTGCCTAACACTCTGGTCATGGGTATCCCCTTACTGAAAGGCATGTATGGTGATTTCTCGGGGAGTCTCATGGTCCAGATCGTGGTGCTTCAGTGCATCATATGGTACACTCTCATGCTCTTCCTGTTCGAATATAGGGGAGCCAAGCTCCTTATCACCGAGCAATTTCCCGACACAGCGGCCGCCATTAAGTCCTTCACTGTGGATTCAGATGTTCTCTCTCTAGATGGCCGAGAACCGCTGGAGACCAACGCTGAGATTGGAGAAGATGGAAAGCTTCACGTTACGGTGAGGAAGTCCAATGCTTCTCGCTCTGATATCTTCTCTCGAAGATCGCAGGGAATCACTCCTCGACCTTCTAATCTCACAAACGCTGAGATTTACTCTCTGCAATCCTCTCGAAACCCAACGCCGAGAGGTTCAAGCTTCAACCACACTGATTTCTACTCCATGATCGCCGGCCGTGGCAACCCAAACCCCAATATGAGCCCAAGACACTCCAATTTTGGAGCTAATGATCTCTACTCCAGCAGGGGACCAACGCCCAGGCCCTCTAATTTCGAAGACGAGACTAAGGACAGCGATTACCATCACAAATCGCGATTCGCAAGGGGTTCTTCAGAGAATCACCCTCTTCCCATTGCTCCTCCTAATCCTTCCATTGCTCAATATCCCGCTCCCAATCCTGCCATGTTTTCGCCTAATAGCGGGACTAAGCCCGCGGTTAAAGGTGCTAATGGGCAACAAAATGAGGGAGCCAAGGATTTGCACATGTTCGTCTGGAGCTCGAGTGCTTCTCCTGTATCGGAAGTTTTCGGACAGCATCAAGAGTTTGGGGCTTCTAAAGAAGTAAGGGTTGGTGTATCCCCGACAAATGAACACCCACCATCGAAAGGAGAAAGTTATCCAAGAGAGAGTCAGGAATATGAGCGTGGCGATTTTAGCTTTGGGAACGCAGGTGCAGAAGGAGAGGGGCAAAATCAAGGGAAGTTCGGTTCAAGCTCAGCTATGGAGCTTCACTCTAGGCCAACGGATGGAAAAGCCACGTCCATGCCTCCTGCCAGTGTTATGACAAGACTTATTCTCATCATGGTTTGGAGGAAGCTTATTCGAAACCCAAACACATATTCCAGCTTGATTGGTCTCACATGGTCCCTTGTCTCCTTCAGGTGGCACGTCAAGATGCCTGCTATTGTGGCTCAGTCCATTTCGATTCTCTCAGATGCAGGCCTTGGAATGGCTATGTTCAGTTTGGGGTTATTCATGGCGTTGCAGCCGAGGATCATAGCATGTGGGAATTCGATAGCAGCTTTTGCGATGGGAGTGAGATTCCTTAGCGGACCAGCTGTCATGGCTGCTGCTTCCATTGCTGTTGGATTGCGAGGCGTCCTCTTACACGTCGCCATTGTACAGGCGGCACTTCCTCAAGGCATTGTCCCCTTCGTCTTCGCCAAAGAGTACAACGTACACCCCGATATTCTGAGCACCGGAGTTATATTTGGCATGCTGATCGCCTTGCCCATAACACTAGTCTACTACATCTTATTGGGTCTT
>gnl_Aquco_v3.1_Aqcoe7G304900.1
ATGATCTCAGGCAAGGACATTTACGATGTGTTAGCGGCTATTGTACCACTATATGTTGCAATGATCTTAGCTTATGGATCAGTTAGATGGTGGAAGATTTTCACACCTGATCAGTGCTCCGGCATCAATCGTTTTGTTGCTGTATTTGCTGTTCCTCTCCTTTCCTTCCATTTTATCTCTAACAATGATCCTTATGCCATGGATTATCGTTTTATTGCTGCAGATTCCCTTCAAAAGGTAGTCATTCTTTTCGCACTTTTTATCTGGCAGATTTTTTGTAAGAATGGTAGTTTAGAATGGATGATAACACTCTTTTCACTTTCAACTCTTCCAAACACTCTTGTTATGGGCATTCCCCTTCTTAAAGCCATGTATGGTGATTTTTCGGGTAATCTAATGGTTCAAATTGTGGTCTTACAAAGTGTTATTTGGTATACTCTCATGCTCTTCATGTTTGAATATAGAGGTGCTAAGCTTCTTATAAATGAACAATTTCCTGAAACTGCTGGCTCCATTACCTCTTTTAGGGTAGAATCAGATGTCATCTCTCTTAATGGACGCGAGCCATTAGAAACCAATGCAGAGATTGGCGACGATGGCAAACTCCATGTCAGAGTTAAAAGATCGACGTCATCATCAGTTGTGTCTTCTTATAACAAATCTCATGGATTGAATTCGATAAATACCATGACTCCCCGGGCTTCAAATCTCACTGGAGTTGAGATCTACTCAATTCAATCCTCACGAGAGGCAACACCAAGGGCTTCTAGCTTTAATCAGAATGATTTTTACGCCATGTTTTCAAGCAAGATGCCTAGTCCAAAACATGGATATACTAATAGTTTTCAAAGTGGTGGTGCCGATGTTTATTCATTACAATCTTCAAAAGGACCAACACCTAGAACATCGAATTTCGAAGAGGAGATGATGAGACTTGGTAAGAAGAAAGGAGGCAGGAGTATGAGTGCTGAGTTATTGAATGGTACTACATTAACTTCTTCATACCCTCCTCCAAATCCAATGTTTTCGGGTTCAGGGAGTGCTGGTAAGAGGAAGGAAGGTGGTAGTATTGGTGGTAATAATCCTAATAAGGAGCTTCACATGTTTGTTTGGAGTTCAAGTGCTTCCCCTGTTTCTGAAGGAAACTTGAGGCATGCAGTAAATAGAGCTGCTTCTACTGATTTTGGTGTGGTAGATTCTTCTAAAGCTGTTCTTCAACAAGAAATAGCTGCTTCCAGAGCAGGCATGCATGATTTCAATGAAACAGCATCCCCTATCAGAAAAGTGGTTGATGACGGAGAAGTAGAAATCGAAGACGGATTAAAGTATCCTGCAAATGGATCACCATTTTTGAGCCAGAAGAAGATTGATATGGCAGTAGCAGTTGGAGGAGGACAGAAGAGGCTTGGAGGTGGTAGTCAAATGCCTCCTGCAAGTGTGATGACTAGACTCATTCTTATCATGGTGTGGAGAAAGCTCATTAGAAATCCCAACACTTATTCAAGTGTTATTGGCCTTGTTTGGTCACTGGTCTCTTTCAGGTTCCACATCGAAATGCCTTCTATCGTGGCAGGATCAATTACAATACTATCAAATGCAGGACTTGGAATGGCTATGTTCAGTTTAGGTTTGTTCATGGCTTTGCAACCAAAGCTCATTGCTTGTGGTAAAAGAGTAGCCACATTTTCCATGGCTGTTAGATTTTTGACAGGCCCAGCAGTAATTGCAGCTACGTCTATCGCATGCGGTCTTAGGGGTGTGCTTTTGCATGTTGCTATTGTTCAGGCAGCTCTTCCTCAAGGAATTGTTCCTTTCGTATTTGCAAAGGAGTACAATGTCCATGCAGACATACTTAGCACAGCGGTTATATTTGGAATGCTAATTGCACTACCTATAACAATTCTTTACTACATTCTTCTTGGTCTC
>gnl_Aquco_v3.1_Aqcoe1G048900.1
ATGATTACTGGAACTGACCTATACCATGTTTTTACAGCAGTTGTTCCTCTCTATGTTGCTATGATCTTAGCTTATGGGTCTGTGAAATGGTGGAAAATCTTTAGTCCTGATCAATGTTCTGGTATCAATCGTTTTGTTGCTCTTTTTGCTGTTCCTTTGCTTTCTTTCCATTTCATCTCTAGTAATGATCCATATCACATGAACTTCAGATTCATTGCAGCTGATACTCTTCAGAAGATAATAGTTTTAGTTGTTCTTGCTATTTGGTCTAGATTTAGTGCTAGAGGATCTCTTGAGTGGTCTATTACACTCTTTTCACTCTCTACACTTCCAAACACTCTTGTTATGGGAATCCCTCTTTTGAAAGGGATGTATGGTGATGCTTCAGGAACTTTAATGGTTCAAATTGTTGTTCTCCAGTGTATTATTTGGTACACTTTAATGCTCTTCTTGTTTGAGTATAGAGGAGCTAAGCTTCTTATTAATGAACAATTTCCAGATACTGCTGGTTCTATTATTTCCTTTAGAGTAGACTCTGATATTCTCTCTTTAGATGGAAAAGAACCACTTCAGACTGAAGCTGAAGTTGGGGAAGATGGTAAACTTCATGTTACTGTAAGAAAATCAACTAGTTCAAGATCTGAGATCTTTTCCAGGAGATCCCATGGACCAAATTCAACAGTTTCATTAACACCAAGGCCTTCTAATTTGACAAATGCAGAGATTTACTCTCTTCAGTCTTCAAGGAATCCGACGCCGAGGGGGTCTAGTTTTAATCATACTGATTTCTATTCAATGGTTAATGGAAGGAACATGAACAATGCTAGTCCCAGGCAATCAAATTTTGGAAACATGGGTTTCGACGAGGAGAGTGGACTCAATGGGTTTTCGAATCCTCCTTCCAAGGCCAATGGTGTTCAGGGTAATGCATATCCAGCACCACCAAGTGCTGGAATATTTTCTCCTGCAGCTGGTCCAGGAGCGAAGAAGTCGACACCAAATGGAACTGATGGGAAGGATCTTCACATGTTTGTTTGGAGCTCAAGTGCTTCTCCAGTCTCTCAAGGAGGTCTTCATGTTTATAGAGAGTTTGAACATGGTGGTGTAGCACCACAAACAGCTCATCATATTGATACTCACACCAAAGAATATGGAGAGTATGGTGGAGATGAGTTCAGCTTTGGAAACAAAAAGGCTGGAGAGGTTGCTGATCGAGATGGACCTACCCTATCTAAGCTTGGTTCCAGCTCTACAACTGAGCTTCATCCCAAGAGTGGTGTTCATGGAGACTCAAAAAACACTTCAATGCCTCCAGCCAGTGTAATGACTAGACTAATTCTGATTATGGTTTGGAGAAAGCTCATCAGGAATCCAAATACATATTCAAGTCTCATTGGTCTCACATGGTCTCTTGTGTCTTTCAGGTGGGGAATCCAAATGCCAATCATTATAGCAAAGTCCATATCAATTCTGTCTGATGCTGGTCTGGGGATGGCGATGTTTAGTCTTGGGTTGTTTATGGCGTTGCAACCGCGAATTATTGCCTGTGGTAAATCTGTCGCTGCATTTTCCATGGCTGTTAGGTTTCTCACAGGTCCTGCTGTCATGGCGGCAGCCTCAATTACTGTTGGATTGCGGGGTGTACTCTTACACATTGCAATTGTACAGGCATCTCTTCCTCAAGGCATTGTTCCCTTTGTCTTTGCCAAAGAATACAATGTGCACCCTGATATACTAAGCACGGGGGTTATCTTTGGAATGTTAATAGCTCTTCCCATTACACTAGTTTACTACATTCTACTTGGACTT
>gnl_Aquco_v3.1_Aqcoe3G003200.1
ATGATCAAACTATCAGATTTCTATCATGTTATGACTGCAGTTGTTCCTTTATATGTTGCTATGATATTAGCATATGGGTCTGTAAAATGGTGGAAGATCTTTACACCTGATCAATGTTCTGGTATTAATCGATTTGTTGCACTTTTCGCAGTCCCACTTCTTTCTTTCCATTTCATTGCTAGTAATAATCCTTACAAAATGAATTTTCGGTTTATTGCTGCTGATACTCTTCAAAAAATTATAATGTTAGTAGTATTGGGAATTTGGAGTAGAGTAAGTAAAAGGGGTTGCTTAGAATGGACTATTACATTGTTTTCATTATCTACACTTCCAAATACTCTTGTGATGGGAATTCCATTACTTAAAGGAATGTATGGAAATTTTTCTGGAAGTTTAATGGTTCAAATAGTGGTGCTTCAATGCATTATTTGGTACACTTTGATGTTGTTTATGTTTGAATACAGAGGAGCTAGGATGCTTATTACTGAACAGTTTCCTGATACAGCTGGTTCTATTGTTTCAATTACTGTTGATTCTGATGTTGTTTCATTAGATGGAAGAGATGGTATGGTGGAAACAGAAACTGAGATTAAAGAAGATGGGAAACTTCATGTTACTGTAAGGAAATCAAATGCATCAAGGTCTGAGATCTTTTCAAGAAGATCACAAGGCTTGTCTTCAAATACACCAAGACCATCAAATCTAACAAATGCTGAGATTTACTCTTTACAATCATCAAGAAACCCAACACCAAGAGGGTCTAGTTTCAATCACACAGATTTCTATTCAATGGTTGCTGGTGGTAGGGGATCAAATTTTGGTCCATCTGATGCTTATGGACTTACTACGTCGAGGGGACCGACACCAAGGCCATCTAATTATGAAGAAGAAATGAACAATAACAAGACCAGGTTCCATTACCATGGTGGACAGCAAGATGTGGGAAGGCATTACCCAGCTCCTAATCCTGATATGTTCTCACCAACTGCTTCAAGAACTCTACCTTCAGCTACTACTACTACTACTACTACTGCTACCACAAAGAAGCCTAATGGACAAGTAACAACACAACAAAAACCAGAAGAAGGTACAAGAGATCTTCACATGTTTGTTTGGAGTTCAAGTGCTTCTCCAGTGTCTGATGTGTTTGGCAGTCAAGAATATGCTGCTCATGAGCATTCTGCTAAGGATGTAAGAGTTGCTGTTTCACCTGGAAAAGTTGAAGGTCAGAGAGACATTCACCAAGAAGATTACTTAGATCAGAAAGATGATCAGTTCAGCTTTGGAAATAGAGCATTGGGTGATAGAGAAATGATTGATGAACCAACTAAGATTACTGAAACTAGAGGCAAAGCAATGCCACCAACAAGTGTGATGACAAGGTTGATTTTGATAATGGTGTGGAGGAAACTGATCAGAAATCCAAACACTTATTCCAGCTTAATTGGTCTAACTTGGTCTTTAGTCTCATTCAGGTGGGACGTTAAGATGCCTGCAATCATAGCACAGTCCATTTCCATATTGTCAGATGCAGGTCTTGGCATGGCCATGTTCAGTCTTGGTTTGTTCATGGCTTTGCAACCAAGGATCATAGCATGTGGGAATTCTATAGCAACTTTTGCTATGGCTGTGAGATTCCTTACAGGTCCAGCTGTTATGGCTGCTGCTTCCATTGCTGTTGGATTAAGGGGTGTTCTCTTACATGTCGCCATTGTACAGGCTGCTCTTCCACAAGGAATTGTTCCCTTTGTGTTTGCAAAGGAATACAACGTACATCCTGATATTCTCAGCACTGCTGTGATTTTTGGGATGTTGATCGCTTTACCAATCACACTTGTGTACTATATCTTACTGGGACTT
>gnl_Aquco_v3.1_Aqcoe3G016800.1
ATGATCTCATGGAAAGATCTTTATACTGTGTTAACTGCGGTTGTTCCGCTTTATGTTGCAATGATTTTAGCTTATGGTTCAGTTCGTTGGTGGAAGATTTTTACTCCAGATCAATGTTCTGGCATCAATCGTTTTGTAGCAGTGTTTGCAGTTCCACTACTTTCATTCCATTTTATTTCTACTAATGATCCTTATGCTATGAACTTCAGGTTTATCGCAGCTGATACGTTACAAAAAATCATTATGCTTGTTGTTCTAGGCATCTGGACTAAGTTCTCTGAGCATGGAAATCTTGAATGGATGATTACTATATTTTCTTTAAGTACACTACCTAATACTTTAGTTATGGGAATTCCATTATTGATTGCTATGTATGGTGATTTTTCGGGTAGTTTAATGGTTCAAGTAGTTGTTCTTCAGTGTATTATTTGGTACACACTTTTACTATTCTTGTTTGAGTATCGCGGTGCAAAGATGTTGATTATGGAACAATTTCCAGAAACTGCAGCATCGATTGTTTCGTTTAAGATTGACTCAGATGTTATGTCACTTGATGGTCGTGATTTCTTACAAACTGATGCTGAAATTGGAAATGATGGTAAACTTCATGTTACAGTGAGGAAATCGAATGCGTCTAGAAGGTCATTAGGACCATGTTCGCTTTCTGGGTTGACACCTCGACCGTCTAATCTTACTGGAGCAGAGATATATAGCTTAAGTTCTTCGAGAAATCCAACGCCTAGAGCATCAAATTTTAATAATTCGGATTTCTATTCTATGATGGGATGTCAAGGATTACAAGGAAGACAATCGAATTTTGGTACGACAGATTTATATTCAGTTCAGTCATCTAGAGGGCCTACACCTAGGCCCTCGAATTTTGAAGAAACTTGTGCACCAGGTTCTGGTGTGCAAGCCGTGAATTCCTCAAGGTTCGGAATTCATCCTGCACCACCTGTGACAAATTCTTACCCTATGCCTAACCCGGAAATCTCTAATACTGGAGCAAAAGTACAGAAAAGTCAGCCGCAGCAGCAACTACAACAAGGGCAAATCCAATCACAAACCAAAACCACCCATGATGCAAAGGAGCTACACATGTTTGTGTGGAGTGCAAGTACTTCACCAGTTTCAGAAGGAGGTGGACTTCATGTATTTGGGGGTACAGATTACGGTGCTTCGGATCAATCAGGACGGTCGGATCAGGGTGCCAAGGAGATCAGAATGTTAGTTACTGATCATCCACAAAATGGGGAAGCCAAAGAAGCTACACCGGAAAATGAGGATTTTGCTACTGAAGACTTCAGTTTTATGGGAAGCAGAGAAATGATGGATGAAGGGGATGAGGAGAGAGACAAAAATAGTGGGCCTAATGGTTTGTCCAAACTAGGGTCAAGTTCAACTTCAGAGCTCCACCCGAAGACCGGAGCTATGTCAGATTCTGGTGCCGGAAAACAAATGCCTCCCGCAAGTGTCATGTCGCGTCTAATTTTGATCATGGTGTGGCGCAAGCTTATCCGCAATCCTAATACCTACTCTAGTCTTATCGGTCTCATTTGGTCCCTTGTTGCTTTTAGGTGGCATGTGGCCATGCCGAAAATAATAGAGAAGTCTATTTCCATTCTCTCTGATGCTGGTTTAGGAATGGCCATGTTCAGCTTAGGGCTGTTTATGGCACTTCAACCAAAAATAATTGCATGTGGGAAATCTGTCGCTACCTTCTCAATGGCCGTTAGATTCCTCACTGGACCAGCAGTTATGGCTGCAGCTTCTATTGCAGTTGGTCTACGTGGGGTCCTACTTCACGTGGCAATTGTACAGGCAGCTCTTCCTCAAGGCATAGTTCCCTTCGTGTTCGCCAAAGAATATAATGTCCACCCTCAAATTCTTAGCACTGCGGTAATTTTTGGAATGCTGATAGCATTGCCCATCACATTAGTCTACTACATTATTCTTGGATTG
>gnl_Arath_TAIR10_AT2G01420.2
ATGATTACGTGGCACGACTTGTACACCGTCCTCACCGCCGTGGTACCACTTTACGTAGCTATGATTCTCGCCTACGGATCCGTACAGTGGTGGAAGATATTCTCACCAGACCAGTGCTCCGGCATCAACCGCTTCGTCGCTATCTTCGCCGTCCCTCTCCTCTCCTTCCACTTCATCTCCACCAACGATCCTTACGCCATGAATTTCCGCTTCGTCGCCGCCGACACGCTTCAAAAAATCATCATGCTCGTCTTACTTGCTCTATGGGCTAACCTAACCAAGAACGGTAGCTTGGAGTGGATGATCACAATCTTCTCTCTCAGCACTCTCCCAAACACTCTTGTCATGGGGATCCCTCTGTTGATCGCCATGTACGGAACCTACGCAGGTTCTCTAATGGTCCAAGTCGTTGTTCTTCAGTGTATCATTTGGTACACTCTCCTTCTCTTCCTCTTCGAGTACCGTGGCGCTAAGCTTCTTATTATGGAGCAGTTCCCGGAGACTGGTGCGTCTATTGTTTCGTTTAAAGTTGAATCCGACGTCGTTTCTCTCGACGGTCATGATTTTCTTGAGACGGATGCTGAGATAGGAAACGACGGGAAGCTTCATGTTACCGTGAGGAAATCAAACGCATCGAGACGGTCACTGATGATGACTCCACGGCCTTCGAATCTTACCGGAGCTGAGATCTATAGTCTTAGTTCGACTCCGAGAGGTTCTAACTTTAACCATTCTGATTTTTACTCTGTTATGGGGTTTCCCGGCGGGAGGCTTTCGAATTTTGGTCCGGCGGATTTGTACTCCGTTCAATCTTCTCGTGGTCCGACTCCACGGCCTTCGAACTTCGAAGAGAACAACGCCGTTAAATATGGATTTTACAATAACACTAACAGTTCTGTTCCGGCGGCCGGTTCGTACCCGGCTCCGAACCCGGAGTTTTCAACCGGTACGGGTGTTTCAACTAAACCGAATAAAATTCCTAAAGAAAACCAACAGCAACTGCAAGAGAAAGATAGCAAAGCGAGCCATGACGCTAAGGAGCTTCACATGTTTGTTTGGAGCTCAAGCGCTTCTCCGGTCTCCGACGTGTTTGGCGGAGGTGCAGGCGACAACGTGGCAACGGAACAATCTGAACAAGGTGCTAAGGAGATTCGGATGGTTGTCTCTGATCAACCTCGAAAGAGTAATGCTAGAGGTGGTGGTGATGATATCGGCGGTCTTGATAGTGGAGAGGGAGAAAGAGAGATAGAGAAAGCTACAGCAGGGCTGAATAAAATGGGGTCTAATTCCACGGCGGAGCTAGAGGCGGCTGGTGGAGATGGCGGCGGCAACAACGGAACACATATGCCGCCGACAAGTGTGATGACACGACTGATATTGATAATGGTGTGGAGAAAGCTGATCAGAAACCCAAACACGTACTCCAGTCTAATCGGTCTCATATGGGCTCTTGTTGCTTACCGGTGGCATGTGGCTATGCCCAAAATATTACAACAATCCATCTCCATACTCTCAGATGCTGGTCTTGGAATGGCTATGTTCAGCTTAGGTTTATTCATGGCACTTCAACCCAAAATCATTGCTTGTGGGAACTCTGTCGCCACGTTTGCCATGGCGGTCAGATTTATAACCGGTCCGGCCATCATGGCTGTTGCTGGGATTGCCATTGGCTTACACGGCGACCTTCTCCGTATAGCCATCGTTCAGGCTGCGTTGCCTCAAGGAATAGTTCCGTTTGTGTTTGCAAAAGAGTACAATGTGCATCCCACGATTCTAAGCACTGGGGTCATATTTGGAATGTTAATAGCCTTACCTATAACTCTGGTCTACTATATTCTTCTTGGCCTT
>gnl_Arath_TAIR10_AT1G23080.1
ATGATCACATGGCACGACCTCTACACCGTCCTCACGGCGGTGATACCACTCTACGTAGCCATGATCCTCGCTTACGGCTCAGTCCGGTGGTGGAAAATCTTCTCACCAGACCAATGTTCCGGCATAAACCGCTTCGTCGCTATTTTCGCCGTCCCTCTTCTCTCTTTCCACTTCATCTCCTCAAACAATCCTTACGCAATGAATCTCCGATTCATCGCAGCCGATACACTCCAAAAACTAATCATGCTCACTCTCCTAATCATCTGGGCTAACTTCACTCGCTCCGGTAGTCTTGAATGGAGCATCACAATCTTCTCTCTTTCAACACTTCCCAACACTCTCGTTATGGGAATACCTCTCTTGATCGCCATGTACGGAGAATATTCCGGCTCACTCATGGTTCAGATCGTTGTTCTTCAGTGTATAATCTGGTACACGCTTCTTCTCTTTCTTTTCGAATACAGAGGAGCTAAGATCTTGATCATGGAACAGTTTCCAGAGACTGGTGCTTCGATTGTATCGTTCAAAGTTGAGTCCGATGTTGTTTCTTTAGATGGACATGATTTTCTTGAAACTGATGCTCAAATCGGTGACGATGGTAAGCTTCATGTTACGGTGAGAAAATCAAACGCTTCTCGGAGATCTTTTTACGGTGGTGGTGGTACTAATATGACTCCTCGTCCGTCTAATCTCACCGGAGCTGAGATTTATAGTCTTAACACTACTCCAAGAGGATCTAACTTCAATCATTCTGATTTTTACTCTATGATGGGGTTTCCCGGTGGCCGGCTTTCGAACTTTGGTCCGGCGGATATGTACTCTGTTCAGTCCTCGAGAGGACCTACTCCTAGACCTTCGAATTTTGAGGAGAGTTGTGCTATGGCTTCTTCGCCAAGATTCGGGTATTACCCGGGAGGAGCTCCCGGGTCGTACCCAGCTCCTAATCCGGAGTTTTCTACCGGTAATAAAACCGGTAGTAAAGCTCCAAAAGAGAATCATCATCATGTAGGAAAATCAAATAGTAATGATGCTAAGGAGCTTCATATGTTTGTTTGGGGATCCAACGGATCACCCGTTTCGGACCGAGCTGGTCTTCAAGTTGATAATGGAGCCAATGAACAAGTCGGAAAATCCGATCAAGGCGGTGCAAAAGAGATTCGAATGTTGATCTCTGATCATACTCAAAATGGTGAAAACAAAGCTGGTCCGATGAACGGGGACTATGGCGGGGAAGAAGAGTCGGAGAGGGTAAAGGAAGTGCCTAACGGACTACACAAGCTTCGGTGTAACTCCACAGCAGAGCTAAACCCTAAAGAAGCTATAGAAACGGGTGAAACTGTACCGGTAAAACATATGCCACCAGCGAGTGTGATGACTCGGCTGATATTGATAATGGTGTGGAGGAAACTCATAAGAAACCCAAACACTTACTCTAGTCTCATTGGTCTCATTTGGGCTCTTGTTGCTTTCAGGTGGGATGTGGCAATGCCTAAAATTATTCAACAATCAATCTCAATTCTTTCTGATGCTGGTCTTGGTATGGCAATGTTCAGTTTGGGGTTGTTCATGGCATTGCAACCGAAATTAATTGCTTGCGGAAATTCGACGGCGACTTTTGCGATGGCGGTGAGATTCTTTACTGGACCAGCGGTAATGGCCGTGGCAGCAATGGCTATTGGATTACGTGGAGACCTATTGCGTGTGGCCATTGTTCAAGCTGCATTGCCTCAAGGGATCGTGCCGTTTGTGTTTGCAAAAGAGTATAATGTTCATCCCGCAATCTTGAGTACAGGGGTAATATTTGGAATGCTTATCGCACTACCGATTACACTTGTTTACTACATTTTACTCGGGCTA
>gnl_Arath_TAIR10_AT1G73590.1
ATGATTACGGCGGCGGACTTCTACCACGTTATGACGGCTATGGTTCCGTTATACGTAGCTATGATCCTCGCTTACGGCTCTGTCAAATGGTGGAAAATCTTCACACCAGACCAATGCTCCGGCATAAACCGTTTCGTCGCTCTCTTCGCCGTTCCTCTCCTCTCTTTCCACTTCATCGCCGCTAACAACCCTTACGCCATGAACCTCCGTTTCCTCGCCGCAGATTCTCTCCAGAAAGTCATTGTCCTCTCTCTCCTCTTCCTCTGGTGCAAACTCAGCCGCAACGGTTCTTTAGATTGGACCATAACTCTCTTCTCTCTCTCGACACTCCCCAACACTCTAGTCATGGGGATACCTCTTCTCAAAGGCATGTATGGTAATTTCTCCGGCGACCTCATGGTTCAAATCGTTGTTCTTCAGTGTATCATTTGGTACACACTCATGCTCTTTCTCTTTGAGTACCGTGGAGCTAAGCTTTTGATCTCCGAGCAGTTTCCAGACACAGCAGGATCTATTGTTTCGATTCATGTTGATTCCGACATTATGTCTTTAGATGGAAGACAACCTTTGGAAACTGAAGCTGAGATTAAAGAAGATGGGAAGCTTCATGTTACTGTTCGTCGTTCTAATGCTTCAAGGTCTGATATTTACTCGAGAAGGTCTCAAGGCTTATCTGCGACACCTAGACCTTCGAATCTAACCAACGCTGAGATATATTCGCTTCAGAGTTCAAGAAACCCAACGCCACGTGGCTCTAGTTTTAATCATACTGATTTTTACTCGATGATGGCTTCTGGTGGTGGTCGGAACTCTAACTTTGGTCCTGGAGAAGCTGTGTTTGGTTCTAAAGGTCCTACTCCGAGACCTTCCAACTACGAAGAAGACGGTGGTCCTGCTAAACCGACGGCTGCTGGAACTGCTGCTGGAGCTGGGAGGTTTCATTATCAATCTGGAGGAAGTGGTGGCGGTGGAGGAGCGCATTATCCGGCGCCGAACCCAGGGATGTTTTCGCCCAACACTGGCGGTGGTGGAGGCACGGCGGCGAAAGGAAACGCTCCGGTGGTTGGTGGGAAAAGACAAGACGGAAACGGAAGAGATCTTCACATGTTTGTGTGGAGCTCAAGTGCTTCGCCGGTCTCAGATGTGTTCGGCGGTGGAGGAGGAAACCACCACGCCGATTACTCCACCGCTACGAACGATCATCAAAAGGACGTTAAGATCTCTGTACCTCAGGGGAATAGTAACGACAACCAGTACGTGGAGAGGGAAGAGTTTAGTTTCGGTAACAAAGACGATGATAGCAAAGTATTGGCAACGGACGGTGGGAACAACATAAGCAACAAAACGACGCAGGCTAAGGTGATGCCACCAACAAGTGTGATGACAAGACTCATTCTCATTATGGTTTGGAGGAAACTTATTCGTAATCCCAACTCTTACTCCAGTTTATTCGGCATCACCTGGTCCCTCATTTCCTTCAAGTGGAACATTGAAATGCCAGCTCTTATAGCAAAGTCTATCTCCATACTCTCAGATGCAGGTCTAGGCATGGCTATGTTCAGTCTTGGGTTGTTCATGGCGTTAAACCCAAGAATAATAGCTTGTGGAAACAGAAGAGCAGCTTTTGCGGCGGCTATGAGATTTGTCGTTGGACCTGCCGTCATGCTCGTTGCTTCTTATGCCGTTGGCCTCCGTGGCGTCCTCCTCCATGTTGCCATTATCCAGGCAGCTTTGCCGCAAGGAATAGTACCGTTTGTGTTTGCCAAAGAGTATAATGTGCATCCTGACATTCTTAGCACTGCGGTGATATTTGGGATGTTGATCGCGTTGCCCATAACTCTTCTCTACTACATTCTCTTGGGTCTA
>gnl_Arath_TAIR10_AT1G77110.1
ATGATAACGGGAAACGAATTCTACACGGTGATGTGTGCCATGGCACCACTCTACTTCGCCATGTTCGTGGCTTATGGATCGGTAAAGTGGTGCAAGATCTTCACGCCGGCGCAATGTTCCGGAATCAACCGTTTTGTCTCCGTTTTCGCCGTCCCAGTCCTCTCTTTCCACTTCATCTCACAAAACAACCCTTACAAAATGGACACAATGTTCATCCTCGCCGACACTTTGTCCAAAATCTTCGTCTTCGTTTTGCTCTCTCTATGGGCCGTTTTCTTCAAAGCCGGTGGTCTCGATTGGCTCATCACTCTATTCTCAATCGCTACTCTCCCTAACACTCTCGTTATGGGCATACCTTTGCTTCAGGCCATGTATGGAGATTACACTCAAACCCTCATGGTCCAACTCGTTGTTCTTCAATGCATCATTTGGTATACTCTGCTACTATTCCTCTTTGAACTCCGAGCAGCGAGGTTGCTTATCCGAGCAGAGTTTCCGGGTCAAGCAGCCGGATCAATCGCCAAGATCCAAGTCGACGATGACGTCATTTCCTTAGACGGCATGGATCCGCTCCGTACAGAAACTGAAACCGATGTTAACGGTCGGATCAGGCTCAGGATCCGACGGTCCGTATCATCCGTACCTGATTCTGTTATGTCCTCCTCCTTGTGCTTAACCCCTAGAGCCTCTAATCTTTCTAACGCCGAGATTTTCTCCGTCAACACTCCTAATAACCGTTTCTTCCACGGCGGAGGAGGAAGCGGTACCCTTCAGTTTTATAACGGTAGTAACGAGATCATGTTTTGTAACGGAGATTTAGGCGGGTTCGGATTTACTCGACCCGGATTAGGTGCAAGTCCTAGAAGGCTCTCGGGTTATGCTTCCTCCGATGCTTACTCGTTGCAGCCAACACCACGTGCCTCGAACTTTAACGAGCTTGACGTTAACGGAAACGGTACGCCGGTTTGGATGAAATCTCCTGCCGCCGGGAGAATATACCGGCAATCTTCGCCGAAGATGATGTGGGAGTCTGGGCAAAGACATGCAGCCAAAGATATCAATGGATCAGTGCCAGAGAAGGAGATTAGCTTCAGAGACGCACTTAAGGCTGCACCACAGGCTACGGCAGCCGGTGGTGGTGCTTCCATGGAGGAAGGAGCCGCCGGAAAAGACACAACTCCGGTGGCTGCGATTGGCAAGCAAGAAATGCCAAGTGCAATTGTAATGATGCGCCTCATACTAACAGTCGTGGGCCGCAAGCTTTCTCGAAACCCTAACACTTATTCCAGCCTCTTAGGTCTTGTCTGGTCACTTATATCCTTCAAATGGAATATACCGATGCCAAATATAGTGGATTTCTCGATAAAGATCATTTCAGATGCAGGTCTTGGGATGGCTATGTTTAGTTTAGGCCTGTTTATGGCGCTGCAGCCAAAGATGATCCCTTGTGGGGCGAAAAAGGCAACAATGGGGATGTTGATCAGGTTCATCTCAGGTCCTCTTTTCATGGCTGGTGCTTCCCTTCTTGTCGGATTAAGAGGTTCTAGGTTACATGCTGCTATCGTACAGGCTGCTCTACCGCAAGGGATAGTACCATTTGTGTTTGCGAGGGAGTACAATTTGCATCCAGACCTACTCAGTACATTGGTTATCTTTGGGATGATAGTATCTTTACCAGTAACTATTTTGTACTACGTCCTCTTGGGCCTA
>gnl_Arath_TAIR10_AT1G70940.1
ATGATCTCATGGCACGACCTCTACACGGTCCTCACCGCCGTGATTCCTCTCTACGTGGCCATGATCCTCGCTTACGGCTCTGTCCGGTGGTGGAAAATCTTCTCACCCGACCAATGCTCCGGAATCAACCGTTTTGTCGCCATCTTCGCCGTCCCTCTCCTCTCTTTTCACTTCATCTCCACCAACAATCCTTACGCAATGAATCTCCGGTTCATCGCCGCCGACACTCTCCAAAAAATCATCATGTTGTCACTTTTAGTCCTATGGGCTAATTTCACTCGCTCCGGTAGCCTCGAGTGGAGCATCACAATCTTTTCCCTCTCCACACTTCCCAACACTCTTGTTATGGGGATTCCTCTCTTGATCGCCATGTATGGCGAATACTCTGGTTCCCTCATGGTCCAAATCGTCGTCCTCCAGTGTATCATCTGGTACACGCTTCTCCTTTTTCTCTTCGAGTTTCGTGGCGCCAAGATGCTCATCATGGAGCAGTTCCCTGAGACGGCTGCTTCCATTGTTTCTTTCAAAGTCGAATCCGACGTCGTTTCGCTCGACGGCCATGATTTTCTTGAGACCGATGCAGAGATAGGTGACGACGGGAAGCTTCACGTCACCGTGAGAAAATCCAACGCTTCACGTCGTTCGTTCTGCGGCCCGAACATGACTCCACGGCCGTCAAATCTCACCGGAGCTGAGATTTATAGTCTCAGCACCACTCCTAGAGGCTCTAATTTCAACCACTCTGATTTTTACAACATGATGGGTTTCCCCGGTGGTCGTCTCTCCAATTTCGGTCCGGCGGATATGTACTCCGTTCAATCATCTAGAGGTCCAACTCCTCGACCTTCAAACTTCGAGGAGAATTGCGCCATGGCATCCTCCCCGAGATTCGGGTATTACCCTGGAGGAGGAGCCGGGTCTTATCCGGCTCCGAATCCAGAGTTCTCTTCAACCACCACATCTACCGCCAATAAAAGCGTCAATAAAAACCCGAAAGACGTTAATACGAATCAGCAGACGACTCTTCCAACGGGCGGCAAGTCAAACAGCCATGACGCCAAGGAGCTTCACATGTTCGTCTGGAGCTCAAACGGGTCACCCGTTTCAGACCGGGCGGGTCTTAACGTTTTCGGCGGAGCACCTGACAACGATCAAGGCGGAAGATCTGACCAAGGTGCTAAAGAGATCCGTATGTTAGTCCCAGATCAATCTCACAACGGCGAGACCAAAGCTGTAGCTCATCCAGCAAGTGGAGATTTCGGAGGAGAACAACAATTTAGTTTCGCCGGAAAAGAAGAAGAAGCAGAGAGACCAAAAGACGCCGAGAATGGTCTAAACAAACTTGCTCCAAATTCCACGGCGGCGCTACAATCCAAGACAGGTCTAGGAGGAGCCGAAGCAAGTCAACGAAAAAATATGCCTCCGGCGAGTGTGATGACAAGGCTGATACTGATAATGGTTTGGAGGAAACTCATCAGAAACCCAAACACTTACTCTAGTCTCATTGGACTTATTTGGGCTCTCGTCGCTTTCCGGTGGCACGTGGCAATGCCCAAAATCATTCAACAATCTATCTCCATTCTATCTGATGCTGGTCTTGGAATGGCAATGTTTAGTTTGGGGTTGTTCATGGCGTTGCAACCCAAATTAATCGCTTGTGGGAATTCAGTGGCAACGTTTGCCATGGCGGTTAGGTTCCTTACGGGTCCGGCCGTGATGGCGGTTGCTGCTATAGCCATCGGATTACGTGGTGATTTACTGCGTGTCGCTATAGTTCAGGCCGCATTACCTCAAGGAATTGTGCCCTTTGTGTTTGCGAAGGAGTACAATGTTCATCCTGCTATTTTAAGTACAGGGGTAATATTTGGAATGCTTATAGCGCTTCCGATCACGCTGGTTTACTACATTCTACTCGGGTTA
>gnl_Arath_TAIR10_AT5G57090.1
ATGATCACCGGCAAAGACATGTACGATGTTTTAGCGGCTATGGTGCCGCTATACGTTGCTATGATATTAGCCTATGGTTCGGTACGGTGGTGGGGGATATTCACACCGGACCAATGTTCCGGTATAAACCGGTTCGTTGCGGTTTTCGCGGTTCCTCTTCTCTCTTTCCATTTCATCTCCTCCAATGATCCTTATGCAATGAATTACCACTTCCTCGCTGCTGATTCTCTTCAGAAAGTCGTTATCCTCGCCGCACTCTTTCTTTGGCAGGCGTTTAGCCGCAGAGGAAGCCTAGAATGGATGATAACGCTCTTTTCACTATCAACACTGCCTAACACGTTGGTAATGGGAATCCCATTGCTTAGGGCGATGTACGGAGACTTCTCCGGTAACCTAATGGTGCAGATCGTGGTGCTTCAGAGCATCATATGGTATACATTAATGCTCTTCTTGTTTGAGTTCCGTGGGGCTAAGCTTCTCATCTCCGAGCAGTTCCCGGAGACGGCTGGTTCAATTACTTCCTTCAGAGTTGACTCTGATGTTATCTCTCTTAATGGCCGTGAACCCCTCCAGACCGATGCGGAGATAGGAGACGACGGAAAGCTACACGTGGTGGTTCGAAGATCAAGTGCCGCCTCATCAATGATCTCTTCATTCAACAAATCTCACGGCGGAGGACTTAACTCCTCCATGATAACGCCGCGAGCTTCAAATCTCACCGGCGTAGAGATTTACTCCGTTCAATCGTCACGAGAGCCGACGCCGAGAGCTTCTAGCTTTAATCAGACAGATTTCTACGCAATGTTTAACGCAAGCAAAGCTCCAAGCCCTCGTCACGGTTACACTAATAGCTACGGCGGCGCTGGAGCTGGTCCAGGTGGAGATGTTTACTCACTTCAGTCTTCTAAAGGCGTGACGCCGAGAACGTCAAATTTTGATGAGGAAGTTATGAAGACGGCGAAGAAAGCAGGAAGAGGAGGCAGAAGTATGAGTGGGGAATTATACAACAATAATAGTGTTCCGTCGTACCCACCGCCGAACCCAATGTTCACGGGGTCAACGAGTGGAGCAAGTGGAGTCAAGAAAAAGGAAAGTGGTGGCGGAGGAAGCGGTGGCGGAGTAGGAGTAGGAGGACAAAACAAGGAGATGAACATGTTCGTGTGGAGTTCGAGTGCTTCTCCGGTGTCGGAAGCCAACGCGAAGAATGCTATGACCAGAGGTTCTTCCACCGATGTATCCACCGACCCTAAAGTTTCTATTCCTCCTCACGACAACCTCGCTACTAAAGCGATGCAGAATCTGATAGAGAACATGTCACCGGGAAGAAAAGGGCATGTGGAAATGGACCAAGACGGTAATAACGGGGGAAAGTCACCTTACATGGGCAAAAAAGGTAGCGACGTGGAAGACGGCGGTCCCGGTCCTAGGAAACAGCAGATGCCGCCGGCGAGTGTGATGACGAGACTAATTCTGATAATGGTTTGGAGAAAACTCATTCGAAACCCTAACACTTACTCTAGTCTCTTTGGCCTTGCTTGGTCCCTTGTCTCTTTCAAGTGGAATATAAAGATGCCAACGATAATGAGTGGATCGATTTCGATATTATCTGATGCTGGTCTTGGAATGGCTATGTTTAGTCTTGGTCTATTTATGGCATTGCAACCAAAGATTATTGCGTGCGGAAAATCAGTAGCAGGGTTTGCGATGGCCGTAAGGTTCTTGACTGGACCAGCCGTGATCGCAGCCACCTCAATAGCAATTGGTATTCGAGGTGATCTCCTCCATATCGCCATCGTTCAGGCTGCTCTTCCTCAAGGAATCGTTCCTTTTGTTTTCGCCAAAGAATATAACGTCCATCCTGATATTCTCAGCACTGCGGTTATATTCGGAATGCTGGTTGCTTTGCCTGTAACAGTACTCTACTACGTTCTTTTGGGGCTT
>gnl_Betvu_v1.2_Bv3_061190_owyj.t1
ATGATTTCATGGCACGACCTGTACACTGTACTGGCCGCTATGGTGCCCCTTTATGTAGCCATGATATTAGCCTACGGCTCGGTCCGGTGGTGGAAGATCTTCTCACCGGACCAATGTTCTGGGATTAACCGTTTCGTGGCGATTTTCGCCGTGCCATTGCTTTCTTTTCATTTCATATCTACTAACAATCCATGGGAAATGAACCTTCATTTCATTGCTGCTGACACTCTTCAGAAGGTCATTATGCTGGTGCTTTTAGCCCTTTGGACTAATCTCACTCGCAACGGTAGTCTCGAGTGGATGATAACTATATTTTCGCTTTCAACTCTTCCTAATACTCTTGTTATGGGTATCCCACTTCTCATTGCTATGTATGGTCCGTATTCAGGTAGTTTGATGGTTCAAGTTGTGGTGCTTCAGTGTATTATTTGGTATACACTTTTGTTATTTTTGTTTGAATATCGTGGTGCTAAGATTTTAATCATGGAGCAGTTTCCTGAAACTGCTGCATCCATTGTGTCGTTTAAGGTTGATTCTGATGTTGTGTCGTTAGATGGTCGTGATTTCCTTGAAACGGATGCTGAGATTGGTGATGATGGGAAACTTCATGTTGTTGTTAGAAAATCTAATGTATCAAGACGGTCTATGTCGGGTATGACCCCTAGACCGTCTAATTTAACAGGAGCTGAGATTTATAGTCTCAGCTCCTCTCGAAATCCGACCCCTAGAGGGTCGAATTTTAATACCTCTGATTTTTATTCTATGATGGGATATCAAGGATTTGGTGGCAGGTTGTCAAATTTTGGACCAGCCGATTTGTACTCTGTGCAGTCCTCTCGAGGACCCACGCCTCGTCCTTCGAATTTCGATGAGAATCCCAACCCGACTGCCTCTCCGAGGTTCGGGTATTACCCGGCTACTTCGGGTCCTGCTTTGAATTCTGTGGGTGGGTCGTACCCAGCCCCGAATCCGGAGTTTGTTAATGGGTCTGTTGGTGGTGGTGGTGGTGGAAGTGGTGGAGCTGCTAGTTCAAATAAGAGCGGCGGGAAGAATCAGATGCAGCAGCCTGCGCCACAACAACAACAGCTACAGCTACCACAACAGCTACCGCAACTACCCCAACAGCAACAACAGGGTCACCACGAAAGTAAGCTGAGCCATGATGCAAAAGAGCTGCATATGTTCGTGTGGAGTTCTAGTGCATCTCCTGTTTCAGAAGTAGGTGGGCTCCACGTATTTGGCAGTAATGATTACGGAAATTCTGATCAATCTGGTCGCTCTGATCAGGGAGCTAAGGAAATTCGGATGTTGGTTTCAGATCACCCACAAAATGGTGAAACAAAAGGAGTTAGGAAAAGTGAGGAATTTGCAAGGGAAGATTTCAGCTTCACAGGTGGAGAAGAGGAGAAAGAAGAGAAAGACGGAGCGATTCCGATGGCGGCGTTAAACAAATTGGCGTCCAGTTCGACTGCGGAGCTACACCCGAAAGTAGTGTCGGGTACAGCGGAATTAGGTGGCGCAAAACAAATGCCACCAGCAAGTGTAATGACAAGATTAATCTTAATCATGGTTTGGAGAAAGCTCATTAGAAATCCTAACACGTACTCAAGTCTAATCGGCCTAATTTGGTCTTTGGTTTCTTTTCGATGGCATGTGGCAATGCCAAAAATAATTGAGAATTCAATATCAATACTTTCAGATGCTGGACTTGGTATGGCTATGTTCAGCTTAGGTTTGTTCATGGCTTTACAACCCAAGATGATTGCTTGCGGGAATAAAGTTGCTGGTTTTGCTATGGCTGTGAGGTTCCTCACTGGTCCCGCTGTCATGGCGGTCGCCGCCATTGCTATTGGTTTAAGGGGTGATCTTCTAAGAGTGGCCATCGTTCAGGCAGCACTTCCTCAAGGGATTGTCCCATTTGTTTTTGCCAAAGAGTACAACAATCATCCAGCTATTCTGAGTACTGCCGTGATCTTTGGGATGTTGATAGCACTACCAATAACTTTGGTGTATTACATCCTTCTAGGACTG
>gnl_Betvu_v1.2_Bv3_063090_cnrg.t1
ATGGGCATTCCTTTATTAACAGGAATGTATGGTGATTTTTCAGCAACTTTAATGGTGCAAATTGTGGTGTTACAATGCATTATTTGGTACACTTTAATGCTGTTTTTGTTTGAGTTTAGGGGTGCAAGAGTCCTTATTTCGGAGCAATTTTGTGAATCTGCTGCTTCGATTGCATCGTTTAAGGTTGATTCTGATGTAGTTTCACTTGATGGGAGAGAACCTTTGGAGACTGAAGCTGAAATTGGGCAAGATGGTAAAGTTCATGTTACAGTTAAAAAATCAAGAAGTTTAAATTTAGCGGATAATTCTAAATATTCTGATGATGTTAGGTTTTGTTTAAGTGATCCTACACATTCTAATTTGACTAGAGTAGAGATTTATTCTCTTCAATCTTTTACGAGAGGGTCTAAGTTAAGGACTTCAAGTATGGGAAATGTGGGATTTGATGAGGAGAAAAGAAGTGGTGGTGTTGGTGGAGTTCCTTCAATTGGGTTAACAAGGTTTAATGGGATGCACGGTGGTAGTCGTGGCGGAAGTGGTGCTGTTGGGGGACACCTAACCCCGTCAACAGCTGGGAATTTCTCGCCTACGGAGGGACACACAACGGCGATGAAGAAGAAGGAGGTTGGTGGGAAAGAACTTCATGTGTTTGTTAGGAGTTTAAGTGTTCCTGCTATATCTAAAGGTGTGCATGGTTTTAGAGGTAATGTTGATTATGATCATACTTGTGGAGGAAATACTCATCCTAAAGATTATGACAAAAATGGAATAGATGAACTCAATCTTGGGAACAAACCTGGTGGAAATGGGCCAGAAGTTGAAGGCCCAATATTGCTAAAAGTCAGTTCAAGTTCGACCACCAAAGCCCAACCCGAAAGTGCTGCTCAATGTGAAGTCAAGCCCACTGCTATGCCCCCTGCTAGAGTGATGATCAAACTCATATTGAAGATGGTGTGGAGGAAACTTATCAGGAACCCTAATACCTACTCAAGTCTTATTGGTCTTGCTTGGTCCTTGATCTCATTCAGGTGGCGGGTTGAATTACCTTCTATAGTGGCAAACTCGATTAAGATTCTATCTGATACCGGACTTGGAATGGCAATGTTTAGTCTTGGTTTGTTCATGGCATTGCAACCAAGGATAATTGGTGGAGGGAAAGCAATGGCTGCCTATGCGACAGCATTGAGGTTCATCCTAGGCCCCGCTATCATGGCAGCCGCTGCAGCAATTGTTGGGTTGAGAGGAGCTCTCCTACAAATAGCTATTGTACAGGCTGCTCTACCACAAGGAATTGTACCTTTTGTATTCGCCAAAGAGTACAATGTTCATCCTCAAATTCTTAGTACAGCGGTTATATTTGGAATGTTGATAGCTCTACCAATTACACTGGTTTATTTCATCTTGTTGGGCCTTGTTAAG
>gnl_Betvu_v1.2_Bv3_063100_srwc.t1
ATGATAACTTTACTAGATTTATACCATGTTTTAACTGCAGTAGTACCTCTTTATGTTGCAATGATCTTAGCATATGGTTCAGTAAAATGGTGGAAAATATTTTCACCTGATCAATGTTCAGGTATTAACAGATTTGTTGCACTTTTTGCAGTACCACTTCTTTCATTCCATTTCATCTCATCAAACGACCCGTATTCAATGAACTACCGTTTTATAGCAGCTGACACACTACAAAAACTCATCGTTTTAATCCTTCTTTTCCTTTGGTCAAAACTTAGCTCAAAAGGTTCACTTGAATGGTCAATCACACTATTTTCTCTTTCAACTCTTCCAAACACTCTTGTTATGGGTATACCTTTATTAAAGGGTATGTATGGTGATGAATCTGGTACTTTAATGGTACAAATTGTTGTTTTACAGTGTATTATTTGGTACACATTAATGTTGTTTTTGTTTGAATATCGTGGTGCAAGATTATTAATATCTGAACAATTTCCTGATACTGCTGGTTCAATTATATCATTTAAAGTTGATTCTGATATTATATCACTTGATGGAAAAGAACCATTAGAAACTGAAGCTGCACTTGGTGATGATGGTAAACTTCATGTTAAAGTTAGGAAATCAACAAGTTCAAGATCAGAAGTTTATTCAAGAAATTCATATGGTGTTACACCTAGACCATCAAATTTGACAAATGCTGAGATTTATTCTTTGCAATCTTCTAGGAATCAAACTCCTAGAGGTTCTAGTTTTAATCATACTGATTTTTACTCATTTGTGAATGGTGCTGGAAAAAGTGGATTAAGTACTATTAGTCCGAGAACTTCTAACTTTGGTAATAATATTGGTTTCGATGAAGAAACTGGTATCAGTGGAATGGGAAAAGGAACACATCAAGGTGGTAGTGGCTACCCGGCTCCGCCAACTGCGGGGATTTTTTCTCCTGCGGCCGGGCCGGGGCCGGGGGTGGGGGTTGGTGCTGGGAAGAATAAGAAAGGGGAGAATGGGAAAGATCTTCATATGTTTGTTTGGAGTTCAAGTGCTTCCCCTGTTTCTGAAGGTGGTCTTCATGTTTATAGAGGTGGTGCTGCTGCTGCTGGTGTTGGTTATAATAATAATAATAGTCATCTTGATCATGCTCCTCTTCCTAATACTAAAGATTATGATGATTATGGAAGAGATGAATTCAGCTTTGGAAACAAAAATGGTGGGAATGGGCCAGAAGTCGACGGTCCTACACTATCGAAGCTTGGTTCGAGCTCGACCACTGAGCTTCGACCTAAAGCCGCTGCTCAGAGTGAAGCAAAGGGAACTTCCATGCCACCTACTAGTGTGATGACAAGGCTTATATTGATCATGGTTTGGAGGAAACTCATCAGGAACCCTAACACATATTCTAGTCTTATTGGCCTTTCTTGGTCCTTGATCTCATACAGGTGGCATGTTGAAATGCCTGCAATTGTGGCCAGTTCTATCAAAATTCTCTCTGATGCAGGACTTGGAATGGCGATGTTTAGTCTTGGTCTGTTCATGGCATTGCAGCCGAGGATCATAGCGTGTGGAAATACAGTGGCTACCTTTGCGGCTGGGGTGAGGTTCATCACTGGACCGGCTGTCATGGCAGCTGCCTCAATTGCAGTTGGGTTGAAGGGAACCCTTTTGCATGTAGCCATAGTTCAGGCTGCTCTACCACAAGGGATTGTTCCTTTCGTCTTTGCTAAGGAGTACAATGTTCATCCTGATATTCTCAGCACAGCGGTTATATTTGGCATGCTTATAGCTTTACCAATAACACTGGTATACTACATCTTGCTGGGACTTTTTAGA
>gnl_Betvu_v1.2_Bv5_111350_gqhy.t1
ATGATAAGTTTATCAGATTTCTACCATGTTATGACCGCAGTTGTGCCACTCTATGTGGCTATGATCCTCGCTTACGGTTCCGTAAAATGGTGGAAAATTTTCAGCCCAGATCAATGTTCTGGCATTAACAGGTTTGTTGCTTTATTTGCTGTTCCTCTTCTTTCTTTCCATTTCATTTCAAGCAACAATCCTTACTCGATGAACCTCAAGTTTATCGCGGCCGATTCCCTCCAGAAGGTGATTGTTCTGACTGTGCTATTCGTCTGGAGTAAATTCAGCAAGCGTGGCTCGCTCGAATGGACAATCACTCTCTTTTCTCTTTCCACCCTTCCAAACACACTTGTAATGGGCATCCCTTTATTAAAAGGAATGTACGGGGACTTCTCCGGTAGTTTAATGGTACAAATTGTTGTCCTCCAATGTATCATTTGGTATACATTAATGTTATTCATGTTCGAATACCGAGCTGCAAAGATGCTGATATCAGAACAATTCCCCGACACTGCTGGCTCAATCGTATCCATACACGTCGACTCCGATGTAGTATCATTAGATGGGCGGCAGCCGTTGGAGACGGAGGCCGAGATTAAGGAAGATGGAAAGTTGCATGTAACAGTCCGCAGATCAAATGCATCAAGGTCTGATATCTTCTCAAGAAGGTCTCATGGATTTTCCTCTACCACTCCTCGTCCTTCGAATTTAACAAATGCAGAGATCTACTCCCTTCAGTCGTCGCATAATCCGACGCCGCGAGGCTCCAGCTTTAACCACACTGATTTCTACTCAATGGTTGGTGCTGCTGGTGCTGGTGCTGCTAGGAGGTCCAACTTTGGTGCAGGGGATGTTTATGAATTAGGACTAACCACTTCTAGGGGTCCCACTCCAAGACCGTCTAATTTTGAAGAGGAAAGTGGAGGGAATAGTAACAGGACTAATAAGTATGGTCATGCTCATTACCCTGCCCCTAACCCGGGGATGTTTTCACCCACTAAGAAAGATGCAAGTGTTAATGCTAATAATACTAGTACTAATACTACTACGACGACGAATAATAACCTGAAAAAGGGTAAGGGAGGAGAAGAAGGAGGGAAAGATCTTCATATGTTTGTATGGAGTTCAAGTGCTTCTCCTGTATCGGATGTATTCGGTGGACAACATGATCAATATGCTGTTTCAGACCAGGCTGTTAAAGAAGTCCGAATGAACGTGTCTCCTGGTAAAGTGGAGGGTGGAAGAGATAACCACGAAGAGTACTTGAGTAAAGATGAATTCAGCTTTAGAAATAGAGGATTAGAAGGAGAAATGAAAGACCATCATCAGGGTAGCAAAATGGAAGATGGGACGTCCAAAATTTTGCCTCCAGCAAGCGTTATGACAAGGCTCATTCTCATCATGGTTTGGAGGAAACTTATAAGAAATCCTAATACTTATTCAAGTTTAATTGGCCTTACGTGGTCTTTGATCTCCTTCAGGTGGCATGTAGAGATGCCGGCCATCATCGCAAAGTCCATTTCAATATTGTCCGATGCAGGTCTTGGCATGGCCATGTTCAGTCTCGGTCTGTTCATGGCTTTGCAACCAAGGATTATAGCATGTGGCAATTCCGTAGCAACTTTTTCAATGGGAGTAAGATTCCTTACAGGCCCAGCTGTCATGGCCGCTGCTTCTATTGTTGTTGGCCTACGTGGCGTACTTTTACATGTTGCCATCGTCCAGGCAGCACTGCCACAAGGAATAGTTCCGTTTGTGTTTGCAAAGGAGTACAATGTGCATCCTGACATTTTGAGCACGGGTGTCATATTTGGGATGCTAATCGCGTTACCTATCACACTCGTTTACTACATTTTGCTGGGCCTA
>gnl_Betvu_v1.2_Bv6_155380_roxe.t1
ATGATTACAGGCAAAGACATATATGATGTATTTGCCGCGATCATACCACTCTACGTGGCAATGATCCTAGCCTATGGTTCGGTCCGGTGGTGGAAGATCTTCACCCCGGATCAATGCTCAGGGATCAACCGTTTTGTCGCAGTTTTTGCGGTGCCTTTACTATCCTTCCATTTCATATCCAACAACAACATCTACAAGATGAACTATCATTTCATAGCCGCAGATTGCCTACAAAAGGTAGTCATCCTAGTTGCCCTTTGCTTATGGCTTATAATCACCAAGAAAGGAAACTTAGAGTGGATGATCACCCTATTTTCACTTTCCACTTTGCCTAATACTCTTGTGATGGGCATCCCTCTGTTGAAGGCTATGTACGGAGACTTTAGTGGTAGCCTTATGGTCCAAATTGTGGTCTTACAAAGTATCATTTGGTATACACTTATGTTGTTTTTATTCGAGTATAGAGGGGCTAAGTTGCTCATCTCCGAGCAGTTTCCAGAGACCGCTGCGTCCATCACTTCTTTCCGGGTCGAGTCGGACGTCGTCTCCCTCAACGGCAGGGAACCCATACAGGCAGATGCAGAAATAGGGGATGATGGGAAACTGCACGTAGTGGTGCGACGATCAACAGCATCAAGCATGGTTTCAGGCTCTCATTACAACAAGTCTCACCTCCACTCTCTCACCTCAATGACACCGCGAGCTTCAAACCTCACCGGCGTAGAAATCTACAGCATACAATCGTCGAGGGAGCCTACCCCTCGAGCATCTAGCTTCAATCAAACCGATTTCTACGCCATGTTTGCTAGCAAGGCAGCGAGCCCTAGGCACGCTGCCTCAGGTTTTCCCCCCGCTCAAGGTAGCGGAGGGGACGTATTCTCACTTCAGTCATCCAAGGGGCCTACACCAAGGACGTCTAACTTTGATGAAGAGTTGATCTTCAAACAACAACAACAACAACAACAACAACAAGGTGGTGGGAAAAGGAGGTTTGGGAGGAGTATGAGTGGAGAATTGTATAATGGTGGTGGAGGATCGCTTCCGCCTTATCCGCCACCGAACCCGATGATTTCGGGGACTACGAGTATGGGTGGTGGTGGTGGTGGTGGTGGTGGTGGAAGAAGGAAGGAAGGTGGTGGGAACCCTCCTACACCACCTAATAAGGACTTGCATATGTTTGTTTGGAGTTCAAATCAATCGCCTGTTTCGGAGCACATGAAGAATACTAATGCAATGAATAATAATAATGTTAATAATAGGGTAGGAGGGCCTAATGATTTGGGTGTTTTAGATTCGTCTAAAGCTGTGCTTCAACAAGAGATTGCTGCTGCTAGAGCTGGGATGAATAATTTTCCAGAGAACTCGAGTCCAGGCAGAAAAATGAGTGGAGATAAGGTGGTGGAAGGGGAGGAAGGACTAAAATTTCCGGCGATCGGATCGCCGTACCAGAAGAAGGTGGTGGATGACATGGAAGAAGGGAATATGGAGAGGAAACATCAGATGCCCCCTGCTAGTGTTATGACTAGACTTATACTCATCATGGTTTGGAGGAAACTTATTCGTAACCCCAACACTTATTCCAGCCTTATAGGCTTAGCTTGGTCTCTTGTATCATTCAGATGGAACATCGAAATGCCCACAATTGTGAAAGGATCGATATCAATATTGTCCGACGCAGGCTTAGGAATGGCCATGTTCAGTCTAGGGTTGTTCATGGCCTTGCAACCAAGACTAATAGCATGTGGAAATAGAGTGGCTGCATTTGCAATGGCTGTGAGATTTTTGACTGGCCCCGCTGTCATTGCTGCTACTTCTATCGCCATTGGCCTTCGTGGAGTTCTTCTACACGTTGCCATTGTTCAGGCTGCTCTTCCTCAAGGAATTGTCCCTTTTGTGTTTGCAAAGGAGTATAATGTCCATCCTGATATTCTCAGCACGGGGGTTATATTCGGAATGTTGATTGCATTACCGATTACAATATTGTACTACGTGCTTCTTGGACTC
>gnl_Carpa_v0.4_evm.model.supercontig_115.56
ATGATCAATGGCAAGGACATTTACGATGTCCTTTCGGCTATCGTTCCTCTCTACGTAGCCATGTTATTGGCTTACGGCTCCGTCCGGTGGTGGAAAATCTTCTCGCCGGATCAATGCGCCGGAATTAACCGATTCGTCGCCGTTTTCGCAGTTCCTTTACTCTCCTTCCATTTCATCTCCACCAATGATCCGTACATGATGAACTACCGTTTCATCGCAGCGGATTCTCTGCAAAAACTTGTCATCCTCACCGCTCTCTTTCTCTGGAACGCTTTCACCAAAACCGGCAGCCTCGAATGGGTCATCACGCTTTTTTCCCTTTGCACTTTACCAAACACTCTCGTCATGGGGATCCCGCTTCTGCAAGCCATGTACGGAGAATTCTCTGGGTCGTTGATGGTCCAGATTGTGGTGTTGCAGAGCGTGATTTGGTATACTCTCATGTTGTTCCTGTTCGAGTACAGGGGAGCCAAGCTTTTAATCGCCGAGCAGTTTCCCGAAACCGCCGGGTCTATAACCTCGTTTCGAGTTGACTCCGACGTCGTTTCGTTAAACGGGAGAGAACCATTGCAGGCGGATGCGGAGATCGGCGATGACGGGAAGCTTCACGTGGTGGTTAGAAGGTCAAGCGCCGCGTCATCGATGGTCTCTTCGTTCAATAAAACGCATGGGATGAACTCGTTGACTTCTATGACTCCACGTGCATCAAATTTGACTGGCGTTGAGATTTATTCAGTGCAGTCTTCAAGAGAGCCGACGCCAAGAGCTTCAAGTTTTAATCAGACAGATTTCTACGCCATGTTTGCCAGCAAAGCTCCGAGTCCTAAACATGGATACACCAACAGTTTCCATGGCGACGTTTACTCTCTGCAATCTTCCAAAGGAGCAACACCGAGGACGTCGAATTTCGACGAGGAGATGTTGAAGATAAACGCGAAGAAACGAGGAGGGAGGAGTATGAGCGGTGAGCTTTTTAATGGCGGTCTGCCATCTTATCCCCCTCCGAATCCCATGTTCGCCTCAGGGTCCACAAGCGGCTCCGTCGGCGGTGGTACGAGGAGGAAGGAAAACGGCGGCGGGGGCGCAAGCATTTCGGCAGGAACGACGACGCCGAACAAGGAGCTTCACATGTTTGTGTGGAGCTCGAGCACGGCGTCTCCAGTGTCGGAAGGGAACATGAGACATGCAGTTCAGAAAGGCGGCTCCACCGATTTGGCCGCCATGGATGCCAAGCAAGAAAATGCCGCTTCAAGAGCTATGCAGCGTTTGATAGAGAATATGAGTCCGGGAAGGAAAGATCATCAGCAACAGGTGGAGATGGAGGAAGGGAGCAAGGTGCAGGGAGGTGTGAATGGAACGTCGCCGTTTAATTACCAGAAGAAGTTAAGCGTTGAGGGAGGAGAGGGAGGTGGAAGGAAACAGAGAATGCCTCCTGCAAGTGTGATGACAAGACTCATCCTCATCATGGTCTGGAGAAAGCTCATCAGAAATCCTAACACCTATGCCAGTCTCCTTGGCTTGGCTTGGTCCCTCGTGTCTTTCAAGTTACATGTCAAAATGCCAAAAATTATAAGTGCATCCATATCCATATTATCAGACACTGGTCTGGGCATGGCTATGTTCAGTCTAGGATTATTCATGGCACTACAACCCAAGGTGATAGCTTGTGGGAAATCAGTGGCATTATTTTCCATGGCGGTTCGGTTCTTAACAGGTCCAGCAGTGATGGCTGCTTGCTCTATTGCCATTGGCATTCGTGGTGTTCTTCTTCATGTTGCAATTGTCCAGGCTGCTCTTCCTCAAGGTATAGTTCCTTTTGTATTTGCCAAGGAATACAACGTGCATGCCAATATACTTAGCACAGGGGTTATATTTGGAATGCTGATTGCCTTGCCGATAACAATAATCTACTACGTGCTTCTTGGACTA
>gnl_Carpa_v0.4_evm.model.supercontig_65.140
ATGATCACTTGGAAGGATCTCTACACAGTTTTGACGGCGGTTATTCCGCTCTACGTGGCGATGATCCTCGCCTACGGTTCCGTCCGGTGGTGGAAGATTTTCTCGCCCGACCAGTGCTCTGGGATCAACCGCTTTGTGGCGATATTTGCTGTCCCCCTGCTCTCCTTTCACTTTATCTCCACCAACGACCCTTACGCCATGAACTTCCGGTTTATTGCAGCAGATACGTTGCAGAAGATAATTATGCTGTTTGTGCTCGCTCTATGGACCAATTTAAGCAGGAATGGAAGCCTGGAGTGGATGATAACCATATTCTCTCTCTCCACGCTTCCAAACACGCTGGTCATGGGCATACCTCTCCTTATCGCCATGTATGGCCAGTACTCTGGTTCTCTCATGGTCCAGATCGTCGTCCTCCAGTGTATCATCTGGTACACCCTCCTGCTCTTCCTCTTCGAGTATCGCGGAGCTAAGATCCTTATCATGGAGCAGTTTCCAGAGACCGCCGCCTCCATCGTTTCCGTCCGAGTCGAATCAGACGTTGTCTCTTTGGACGGCCGAGACTTCTTGGAGACCGACGCGGAGATTGGCCAAGACGGAAAGCTCCATGTAACCGTCCGCAAATCTAATGCCTCGAGACGCTCGCTTGGGCCTTGCTCCCTACCAGCATTGACGCCCAGGCCCTCGAACCTCACCGGCGCTGAGATATACAGCTTGAGTTCGTCCAGGAACCCCACTCCAAGAGGCTCCAATTTCAACAATTCGGACTTCTACTCCATGATGGGCGTTCCTGGATTCCCTGGCCGGCATTCCAACTTCGGCCCTGCAGATTTGTACTCGGTGCAGTCTTCGCGAGGACAAACACCTAGGCCATCAAATTTCGAGGAGAATTGCACAGGGATATCTTCTCCAAGATTTGGGTTCTACCCTGCGACGCAGACTGTACCCACGTCGTACCCGGCTCCAAATCCAGAGTTCTCATCCACTGTTACAACCAAGAACAACAAAACCCAGAAGGAAAACAACCACCCGCAACAGCAACAGCAACAAAACCAGAACCAGAACCAGAACCAGAACAACAAAGCGAACCATGACGCCAAGGAGCTCCATATGTTCGTGTGGAGCTCGAGCGCGTCACCGGTTTCCGACGTAGCAGGGCTCCACGTTTTCGGCGGGAATGATTTCGAGGGGACAGAGCAATCTAGACGGTCCGATCAAGGAGCAAAAGAGATCAGGATGATCGTATCTGATCATGCCCAGAATGGTGAAAGCAAAGGTTGTATTCCAGTCCAATCATTTTCAAATGACGATGAAGATTTAATTATTCGC
>gnl_Carpa_v0.4_evm.model.supercontig_92.84
ATGATCACTTTAACAGACCTCTACCATGTTCTCACCGCCGTGGTGCCACTATATGTGGCGATGATCCTGGCCTACGGCTCTGTCAAGTGGTGGAAAATCTTCAGCCCTGATCAGTGTTCCGGCATCAACAGATTTGTTGCTCTGTTTGCGGTTCCTCTTCTCTCTTTTCACTTCATCTCCACCAACAACCCGTACACCATGAACTTAAAGTTCATAGCCGCTGACACACTCCAGAAAGTAATCGTGTTGGGAGTTTTGGCCGTCTGGTCAAGAACTAGCTCGAGAGGCTCCCTTGAGTGGTCCATTACTCTGTTCTCCCTCTCAACACTGCCCAACACTCTTGTCATGGGCATCCCTCTCTTGAAGGGCATGTATGGAGACTTTTCAGGCAGCTTAATGGTTCAGATTGTTGTGTTACAGTGTATAATTTGGTATACGTTAATGCTATTTCTCTTTGAGTACAGAGGAGCAAGGCTCCTCATTGCAGAGCAGTTTCCTGACACTGCTGGGTCTATCATTTCGTTTAGAGTCGATTCTGATATTATTTCCTTGGATGGCAAAGAGCCACTGCAGACTGAAGCTGAGGTTGGAGAAGACGGTAAACTTCACGTAACCGTTAGGAAATCAACGAGCTCTCGATCAGAGATCTTCTCTCGCCGATCACACGGCCCCAACTCCGGCCTTTCTCTTACACCAAGACCATCTAACTTAACAAACGCAGAGATTTACTCTCTGCAATCATCAAGAAACCCAACGCCAAGATGCTCTAGTTTCAACCACACTGATTTCTACTCCATGGTGAACGGTAAAGGCGGCACTAATGTAAGCCCAAGGCAATCAAATTTTGGGAACTTGGGGTTTGATGAAGAGAACGCAGTCGGTGTTTTTGGGAATGCCGGGAAAGCAGCTAACGGGAGTGCTTACCCGGTACCCACAAACGCCGGAATCTTTTCCCCAGTTGCAGGTCCAGGAGCAGCGAAGAAGAAAGTCAATGGCGCTGAAGTCGGCAAGGATCTGCATATGTTTGTTTGGAGCTCCAGTGCGTCCCCGGTATCAGAAGGAGGAATTCATGTCTTCAGAGGTGGAGAATATGGCAATGATCTCGGTGGGGTAGCTCACCAGAAAGATTATGAAGAATTTGGACGAGATGAGTTCAGTTTTGGCAACAGACGTGTAGGAAATGGGGGTGAGCAGGATGGTCCAGTTCTTTCTAAGTTGGGTTCGAGCTCCACGGCTGAGCTGCATCCTAAGGCTGCCCAAGGTGAATCCAAGCCATCTGCCATGCCACCTGCTAGTGTCATGACCAGGCTTATTCTGATCATGGTCTGGCGAAAACTAATCAGGAATCCAAACACTTACTCCAGCCTCGTTGGCCTCACTTGGTCTTTGGTCTCTTTTAAGTGGAACGTTGTTATGCCTGCAATTGTCGCTGGTTCAATCAAAATTCTGTCAGATGCAGGTCTTGGGATGGCCATGTTTAGTCTTGGTTTGTTTATGGCATTGCAGCCAAGGATTATCGCCTGTGGAAACTCAGTTGCGGCATTTGCAATGGCGGTCCGGTTTCTCACCGGTCCTGCTGTTATGGCTGCTGCGTCCATTGTAATAGGATTGAAGGGAACTCTGTTGCACATAGCCATCGTACAGGTGGCAGCTCTTCCACAAGGGATTGTCCCTTATGTCTTCGCCAAGGAATATAATGTTCATCCGGATATTTTGAGCACCGGGTTAGCT
>gnl_Carpa_v0.4_evm.TU.contig_35483.1
ATGATCACCGGAACAGATTTCTACCATGTCATGACGGCAATGGTGCCACTTTACGTGGCCATGATTCTCGCTTACGGCTCTGTTAAGTGGTGGAAGATCTTCACTCCTGACCAGTGTTCTGGTATCAACCGTTTTGTCGCTCTCTTTGCCGTTCCTCTTCTCTCTTTCCACTTCATTGCCGGCAATGATCCTTACACCATGAACTTCCGCTTCATAGCTGCTGATACTCTCCAAAAGGTTATTGTCCTCGTGGTTCTTGCTCTCTGGACTAAGCTCAGCAAAAGGGGTTGTCTAGAATGGACCATTACTCTCTTTTCACTTTCCACTCTCCCAAACACTTTGGTCATGGGCATCCCTCTGCTTAAAGGGATGTACGGCGAGTTCTCCGGCAGCTTGATGGTTCAAATCGTTGTTCTTCAGTGCATTATCTGGTACACTTTAATGCTTTTCATGTTTGAATACAGAGGTGCCAAATTGCTCATCTCCGAGCAGTTTCCGGACACTGCCGGCTCCATTGTCTCCATCAATGTCGAGTCCGATATCGTCTCGCTTGACGGACGGCAGCCGCTGGAGACGGAAGCTGAGATTAAAGAAGATGGAAAGCTACATATCACTGTTCGAAAATCCAATGCGTCGAGATCAGATATCTTCTCCAGAAGGTCTCAAGGGTTATCAACAACTCCGCGTCCCTCAAACTTAACCAATGCGGAGATTTACTCTCTGCAATCGTCGAGGAACCCGACGCCGAGAGGTTCCAGCTTCAACCACACTGATTTTTACTCGATGATGGCTGGTGGGCGCAACTCTAACTTCGGCGCCAACGATGTTTATGGACTATCGGCGTCGCGAGGGCCGACGCCGAGGCCGTCTAATTACGAGGAAGATGGTGCAGCCGGTGGCAAGCCGAGGTTTCATTACCACGGGTCCGGTGGTGCGGCTCATTATCCGGCGCCGAACCCGGGGATGTTCTCGCCAACTGGGTCTAAAGGTGTTGGAGCTAACGCTAGTGCGAAGAAGCCTAATGGACAGGCGCAGCAGAAGCAAGAAGATGGAGNN
>gnl_Carpa_v0.4_evm.TU.contig_44255.1
ATGATGGCTGGTGGGCGCAACTCTAACTTCGGCGCCAACGATGTTTATGGACTATCGGCGTCGCGAGGGCCGACGCCGAGGCCGTCTAATTACGAGGAAGATGGTGCAGCCGGTGGCAAGCCGAGGTTTCATTACCACGGGTCCGGTGGTGCGGCTCATTATCCGGCGCCGAACCCGGGGATGTTCTCGCCAACTGGGTCTAAAGGTGTTGGAGCTAACGCTAGTGCGAAGAAGCCTAATGGACAGGCGCAGCAGAAGCAAGAAGATGGAGGTAGGGATCTTCACATGTTTGTTTGGAGCTCTAGTGCTTCTCCAGTATCCGATGTGTTTGGCGGCCATGAATATGCTGGAAACGACCATAAGGAGGTTAGATTAGCTGTGTCTCCTGGCAAAGTAGAAGGTCATAGGGAGAATCATGATCAAGAATACAATATGGAGAGGGATGACTTCAGCTTTGGGAACAGAGAGAGGGAAACGAACAACCATGAAGGAGACAAAGTTGGGGATGGGAAGCCTAAAGCCATGCCACCAACAAGTGTAATGACAAGGCTTATACTCATCATGGTTTGGAGAAAACTTATCAGAAATCCAAACACTTACTCAAGCTTAATAGGCCTGACTTGGTCATTAGTTTCATTCAGGTGGCATGTTCAAATGCCTGCCATTATAGCACAGTCCATTTCCATACTGTCAGATGCAGGTCTTGGCATGGCCATGTTCAGTCTTGGTCAN
>gnl_Elagu_v2.0_p5_sc00004.V1.gene1168
ATGATCACCCTATCCGATTTCTACAACGTCATGACCGCCGTGGTGCCGCTTTACGTGGCCATGATCCTCGCCTACGGCTCCGTCAAATGGTGGAAAATCTTCTCCCCTGACCAGTGCTCCGGCATCAACCGCTTCGTCGCCCTCTTCGCCGTCCCCCTTCTCTCCTTCCATTTCATCTCCACCAACGATCCCTACGCCATGAACCTCCGCTTCATCGCCGCCGACACCCTCCAGAAGCTCATGGTGCTCGGTGTCCTCACCCTCTGGACCCAACTCACCCGCCGTGGCTCCCTCGAGTGGACCATCACCCTCTTCTCCCTCTCCACCCTCCCCAATACCCTCGTCATGGGCATCCCCCTCCTTAAAGGCATGTACGGCCCCTTCTCCGGCGGCCTCATGGTCCAGATCGTAGTCCTCCAATGCATCATTTGGTACACCCTCATGTTGTTCCTCTTCGAGTACCGCGGCGCCAAGATGCTTATCACCGAACAGTTTCCCGACACTGCCGGCTCCATCGCCTCCATCGCTGTCGACTCCGATGTCGTCTCCCTCGACGGGCGCAGGGACGCCCTCGAGACCGAGGCCGAGATCGGAGAAGACGGCAGGATTCACGTCACCGTCCGACGGTCGAACGCCTCCCGGTCGGATATTTACTCCAGGAGGTCGCAGGGTTTCTCCACCACCACCCCTCGTCCTTCCAACCTCACCAACGCCGAGATTTACTCGCTTCAGTCCTCCCGCAATCCCACGCCGCGGGGCTCCAGCTTCAACCACAACGACTTCTACTCCATGGTCGGCAGGAGCTCCAACTTCGGCGCGGCGGATGCCGGCTACGGCGCGTCGAGGCCGTCCAACTATGAGGAGGAGCACGGCACCGCCAGGTCCAGGTTCCACTACCCGGCGCCGAATCCGACCATTTTTTCGACGGCGCCGCCGGCGGCGACGGCGGTGGGCGCTCCGAGGGTGCAGGTGGTGGGCGGCAAGGTGGCCAACGGGCAATCCCATTTGGTGAAAGCGGAGGACGGAGGTACCAAGGATCTCCACATGTTCGTGTGGAGCTCCAGCGCGTCTCCAGTCTCCGACGTGTTCGGAAATAACCAGGAATACGTCTTCCCACCGGCGCCCACGGATCCTTCAGCCGTCAAACAAGTCAGAATGACTACAGTTTCTCCGAGCAAAGTAGATGAGCGGAAGGAGCGGGATGATTACTTGGAGCGAAACGACTTCAGCTTCGGAAACGGAGGGATGATGGCGAGAGAGGGTGGGCGCGAGGCCGGAGGAGACGATGAGAAGATGCATGAGAGCAGCAAAGGAGCAAAGAGAGCCACGGCGTTGCCTCCGGCCAGCGTCATGACGAGACTGATCCTAATCATGGTGTGGCGCAAGCTCATCCGCAACCCCAACACCTACTCCAGCCTCATCGGTCTCACCTGGTCCCTCGTCTCCTTCAGG
>gnl_Elagu_v2.0_p5_sc00005.V1.gene1009
ATGATCACCGGGAAGGACATCTATGAAGTTCTGGCGGCGATCGTACCCCTCTATGTGGCGATGATCTTGGCCTACGGCTCCGTCCGATGGTGGAAGATCTTCTCAAAGGACCAATGCTCCGGCATCAACCGCTTCGTGGCGGTTTTCGCCGTCCCGCTCCTCTCCTTCCACTTCATCTCCACCAACAACCCCTATGCCATGAACTACCACTTCATCGCGGCCGACTCCCTCCAGAAGGTGGTCATCCTCCTCGCGCTCTTCCTCTGGCACAACCTCTCCAAGCGCGGCAACCTCGACTGGACGATCACCCTCTTCTCCCTCTCCACTCTCCCCAACACCCTCGTCATGGGGATCCCCCTCCTCCGCGCCATGTACGGTGACTTCTCCGGTAGCCTCATGGTCCAGATCGTGGTGCTGCAGAGCGTCATTTGGTACACCCTCATGCTCTTCCTCTTCGAGTACCGGGGTGCCAAGGCCTTGATCTCCGAGCAATTCCCCCCTGACATCGCTGGATCCATCACCTCCTTTCGAGTCGACTCCGACGTGGTCTCCCTCAATGGTCGGGAGCCGCTGCAGGCGGATGCGGAGATCGGGCAGGACGGGAAGCTCCATGTGGTAGTCAGGAGGTCCAGCTCTTCGGCGGGGAGGTCCACGGTGTCCTCCTATAACAAGTCTCATGGTTTTAATTCTATGACCTCGATGACTCCAAGGGCTTCGAACCTCACCGGAGTCGAGATCTATTCCATCCAATCATCGAGAGAGCCAACCCCGAGGGCTTCGAGCTTCAACCAGACGGACTTCTATGCCATGTTCTCTAGCAAGGTGACCAGCCCGAGGACAGGGTGCGGTGGTGGGTTCGAGGAGGAGCCGGGGACGAGGTTGGGGAAGCACAAGGGAGCTGGGAGCAAGAGCAGTGACTTCATGAATGGGGGGCTCTTCTCCACCTCTTCGTCTTCCACCTACCCGGCTCCCAATCCTTTAATGCTTTCCGGCCCGGCTTGCGGCAGTAAGAAGGATGGTGGCACGAGTTCAGCCATGAGTGCCAATTCCAATAAGGAGCTCCACATGTTTGTTTGGAGCTCCAGTGCTTCGCCGGGCTCGGAGGCTAATCTAAGAAATGCGGTGAACCGGGCTGCCTCTCATGATTTTGGAAATATGGATCCTTCGAAGCCTACTTTCCACCAGGACATCCCTGCTCGTAAAGGACTGCATGCCCCTAGTGGAAATGCTAGTCCAATAAGGAAGGCAGGAGTTAATGGAGAGCTTGAAATAGAGGACGGGTGCAAGAGCCTGGAAGGGAAGTTTCCAGCGTCTCCTTTTGTGGCCCAGAAGAAGGGGGCAGACACGGGGGGAGTCGCAGGGCTGGTGGAGAGCAACCACAGGATGCCACCAGCCAGTGTGATGACTAGGCTCATACTCATCATGGTGTGGAGGAAGCTCATCAGAAACCCTAACACATACTCCAGCCTTTTAGGCCTAGTGTGGTCCCTCGTATCTTTCAGG
>gnl_Elagu_v2.0_p5_sc00008.V1.gene759
ATGATCACGTGGCACGACCTGTACACGGTGCTGACGGCGGTGGTGCCGCTGTACGTGGCGATGATCCTGGCCTACGGGTCGGTGCGATGGTGGGGGATCTTCTCGCCCGACCAGTGCTCCGGCATCAACCGCTTCGTCGCCATCTTCGCCGTCCCCCTGCTCTCCTTCCACTTCATCTCCACCAACGACCCCTACACCATGAACTTCCGCTTCATCGCCGCGGACACCCTCCAGAAGCTGATCGTCCTCGCCGCTCTCACCGCCTGGGCCCGCCTCTCTTCCCGCGGCTCCCTCGATTGGGCCATCACCGTCTTCTCTCTCGCCACCCTCCCAAACACCCTCGTCATGGGAATTCCCCTCCTCATCGCCATGTACGGCGGCTTCTCCGGATCCCTCATGGTCCAGGTCGTCGTCCTCCAGTGTATCATCTGGTACACCCTCCTTCTCTTTCTTTTCGAGTACCGCGCCGCCCGCCTCCTCATCGCCGACCAGTTTCCCAACACCGCTGCCTCCATCGTCTCCTTCCGCGTCGACTCCGACGTCGTCTCTCTTGATGGCGGCCGCGACCTCCTCCAAGCCGACGCCGAGGTCGGCGGCGACGGCAAGATCCACGTCACCGTCCGCCGCTCCAACGCCTCCCGCCGCTCCTTCTCCATGGCCATGACCCCGCGCCCCTCCAACCTCACCGGCGCCGAGATCTACTCCCTGAGCTCCTCCCGGAATCCTACTCCACGGGGATCCAACTTCAATCACTCCGACTTCTTCGCCATGGTCGGCGGCGCCCCTCCACCACTCCGCCCCTCCAACTTCGGTCCTGCAGATCTCTACTCTCTCCACTCCTCCCGTGGCCCGACTCCTCGCCCCTCCAACTTCGACGACGGCGCCGCCGCCGTCGGATCCCCACGCTTCGGGCGTTACCCGGCTCCCAACCCGGAGATCTCCTCCGCCTCCGCCACCGTGATAAAGAAACCTACCGCCAGCAATCCAACCCTGCCGACAACAACTGCAGCGACGCAGCAGCAGCAGAACAGAGCGGCGAACCACGACGCGAAGGAGCTCCACATGTTTGTTTGGAGCTCCAGCGCGTCGCCGGTGTCGGATGCCGGCGGCCTGCACGTGTTCGGCGGCGCGGATTTCGCCGCCCCGGACCTCGCTGGCCGGCTGGACCACGGTGGCGCCAAGGAGATCCGCATGCTCGTTCCCACCGATCTCCCCCAAAATGGCGGAACCAAAGGAGTGGTGATACCGGAAGGTGAGGATTGTGGACGTGGAGGAGAAGATTTTAGCTTTGAAGGAGGGAAGGGATTAGAAGACTTGGAGGAGAGAGACAGGGACAGCGGGCCGGATGGGTTATCGAAGCTGGGGTCGAGCTCGACGGCGGAGCTCCACCCCAAGGGCGGCGGAGGACCATCCAATGGAAGGAAGCACACCCACCCCCAGATGCCTCCTGCTAGCGTCATGACCCGTCTGATCCTCATCATGGTGTGGCGCAAACTGATCCGCAACCCTAACACCTACTCCAGCCTTGTCGGCCTCATCTGGTCCCTCGTCGCCTTCCGGTCCATCTCCCAACTAACTATCATTTTGCCCCCCATTTTT
>gnl_Elagu_v2.0_p5_sc00051.V1.gene466
ATGATCACCCCGGAGGACTTCTACACCGTTATGTGCGCCATGGTCCCCCTCTATGTGGCCATGCTCCTCGCCTACGCCTCCGTCAAATGGTGGAAGATCTTCACCCCCGAGCAGTGCTCCGGCATCAACCGCTTCGTCGCCGTCTTCGCTGTCCCGGTCCTCTCCTTCCACTTCATCTCCCACAACAACCCCTACCAGATGGACACCCGCTTCATCCTCGCTGACACCCTCTCTAAGCTCCTCGTCCTCCTCCTCCTCTCCCTCTGGGCTTGCCTCTCCCCCTCCTCCCCCGGCCGCAGCCGCCTCGACTGGCTCATCACCCTCTTCTCCATCGCCACCCTCCCTAACACCCTTGTCATGGGCATTCCCCTCCTACGTGCCATGTACACTTTGCTGCTCTTCCTGTTCGAGTATCGCGCGGCCACTCTCTTGATCCAAGAGCAGTTTCCGGGGCCGGTGGCGGCGGCCATCGCCAAGATCAAGGTCGACGGCGATGTCATCTCGTTGGACGGGCGAGACCCGATCCACGCCGAGTCGGAGATGGATGCGGACGGGAGGGTTCGTCTCCGGATCCGGCGGTCCGTGTCATCGGCGCCGGAATCCGGGTTGTCGTCGTCGGTGGGGTTCACGCCGGCCCGCCTGTCGAACATATCGGGCGCGGAGATATACTCGCTGAACACGCCGGGCCGGCATCCCATGGAGCAATTCACCATCGCCGACGTCACGTTTGGGTACCGGTCGGCGAGCCCGCGGCTGTCGGGGTATGCGTCGTCGGATGCGTACTCGCTGCAGCCGACGCCGAGGGAGTCGAATTTTAATGAGATGGAGATAGGGACTCCGGTGTGGATGAGGTCGCCGGCGGCGGCGGCAGGAGGAGGGAGGGTGGCCCGGCAGCAGTCGCCGGCGGTGGCCAAGGTGGTGCGCGGTTGTCACGAGGGTGGCAGCGGTGGTGGGGAGGGACAAGGGGACAAGGATGTTGGAGGTAAGTACGCCGCTGGCGCTGCGGCTCTTCCTCAAGGTATTGTACCATTCGTCTTCGCTAGAGAATACGGGCTACATCCAGACATACTTAGCACCGGG
>gnl_Elagu_v2.0_p5_sc00061.V1.gene311
ATGATCACGTGGCAGGACCTGTACACGGTGCTGACGGCGGTGGTGCCGCTGTACGTGGCGATGATCCTGGCCTACGGGTCGGTGCGGTGGTGGGGGATCTTCTCCCCCGACCAGTGCTCCGGCATCAACCGATTCGTCGCCATCTTCGCCGTTCCCCTCCTCTCCTTCCACTTCATCTCCACCAACAACCCCTACGCCATGAACTTCCGCTTCATCGCCGCCGACACCCTCCAGAAGCTCATCGTCCTCGCCGCCCTCGCCGCCTGGGCCCGCCTCTCCTCCCGCGGCTCCCTCGACTGGGCCATCACCGTCTTCTCCCTCGCCACCCTCCCCAACACCCTCGTCATGGGCATCCCCCTCCTCATCGCCATGTACGGCGCCTTCTCCGGCTCCCTCATGGTCCAGATCGTTGTTCTCCAGTGTATCATCTGGTACACCCTCCTCCTCTTCCTCTTCGAGTATCGCGCCGCCCGCCTCCTCATCGCCGACCAGTTCCCCGACACCGCCGCCTCCATCGTCTCCTTCCGCGTCGACTCCGACATCGTCTCCCTCGACGGCGGCCGCGACCTCCTCCAGACCGACGCTGAGGTCGGCGGCGACGGCAAGATCCACGTCACCGTCCGCCGCTCCAACGCCTCCCGTCGCTCCTTCTCCATGGCCATGACCCCGCGCCCCTCCAACCTCACCGGCGCCGAGATCTACTCCCTGAGCTCCTCCCGGAATCCTACTCCTAGGGGTTCCAACTTTAACCACTCCGACTTCTTCGCCATGGTCGGCGGTGCTCCGCCCCCTCTCCGCCCCTCCAACTTTGGCCCCGCCGACCTCTACTCCCTCCAGTCCTCCCGCGGCCCCAGCCCCCGCCCCTCCAACTTCGACGATGGTGCCACCGCCGTCGGATCGCCACGCTTCGGGCATTACCCCGCACCCAACCCCGTAATCTCCTCCGCCTCCGGCGCCGCCGCAAAGAACAACGCCACCAATCCGACCCCTCCAGCGGCCGCTGCTCCGCCGCAGCAGCAGCAGAACGGGGCGGCACAACATGACGCGAAGGAGCTCCACATGTTCGTGTGGAGCTCGAGCGCGTCGCCGGTGTCGGAGGTCGGCGGTCTGCACGTGTTCGGCGGCGCGGACTTCGCCGCGACGGACCTCGCCGGCCTGCCAGACAACGGTGGCGCCAAGGAGATCCGGATGCTCGTTCCCGCCGATCTCCCCCAACACGGCGGAACCAAAGGAGCAGTAATACCGGAGGGTGCGGACTACGGAGGTGGGCGAGAAGATTTTAGCTTCGGAGGAGGAAAGGGATTAGAAGATTTGGGGGCGAAAGACACGGAAAACGGCCCGGAGGGGGTACCGAAGCTTGGGTCGAGTTCGACGGTGGAGCTCCACCTGAAAGGCGGCGGGCCGCCGGACAGCGGCAAGCACACCGACCATCAGATGCCTCCGACGAGCGTCATGACCCGTCTGATCCTCATCATGGTGTGGCGCAAGCTGATCCGCAACCCCAACACCTACTCCAGCCTCATCGGCCTCATCTGGTCCCTCGTCGCCTTCCGGTGGCACGTGTCCATGCCAAAAATAATAGAGAAGTCGATCTCTATACTATCCGACGCCGGGCTGGGGATGGCTATGTTTAGCTTAGGTGGGTTA
>gnl_Elagu_v2.0_p5_sc00094.V1.gene87
ATGGTCGGGATAGAAGACCGTAAAATAAATGCAACTAATATAGTTGAAGCACGAATGCCTGTGAAATCGATAATTGGAGCAGAGACGGTAGAATTCCACAGAACTGCCAAACCTGTAGCTCATTCTCTTCACCACCTTCTCCTCCTCCAAAATCCCATCGACAAGATGATCACAGCTGCCGATCTCTACCACGTCCTCTCGGCCGTAGTCCCGCTCTACGTCGCCATGATCCTGGCCTACGGCTCCGTCAAATGGTGGAGGATATTCAGCCCCGACCAGTGCTCCGGCATCAACCGCTTCGTCGCGCTCTTCGCCGTCCCCCTCCTCTCCTTCCACTTCATCTCCACCAACAACCCCTACGCCATGAACTACCGCTTCATCGCGGCCGACACCCTCCAGAAGCTCATCGTCCTCGTGGTCTTGGCCATTTGGTCCAAAACCAGCTCCAGAGGGTGCTTGGAGTGGACCATAACACTCTTCTCCCTCGCCACACTTCCAAACACTCTCGTCATGGGCATCCCCTTGCTCAAGGGAATGTATGGCCCCGCTTCGGGGAGCCTCATGGTCCAAATCGTCGTCCTCCAATGCATAATTTGGTACACATTGATGCTCTTCTTGTTTGAGTACAGGGGAGCTAAGCTTCTCATCACCGAGCAGTTCCCCGACACCGCCGGCTCCATCATCTCCTTCCGGGTCGACTCCGACATCATCTCCCTCGACGGCAAGGAGCCGCTGCAGACCGAGGCTGAGGTCGGGGAGGATGGGAAGCTCCATGTCACGGTGAGGAAGTCGACGAGCTCGCGCTCGGAGATATATTCCCGCCGGTCACACGGCCTGAATTCCGGCGTCTCCATCACTCCCCGACCATCCAATCTATCGAATGCCGAGATATATTCGCTTCAGTCGTCGAGGAATCCGACGCCAAGGGGGTCCAGTTTCAACCACACCGATTTCTATTCCATGGTGAATGGGAGGAATGCGAGTGGTGTGAGCCCGAGGCATTCCAACTTTGGGAACGTGGGCTTCGACGAGGAGAGTGGTGGCGGGGTGGCGGCGGGGATTCCCAAGGCGAATGGGGTGGCGGGCGGATATCCGGGGCCGCCGGGCACCGGAATATTCTCTCCCGTGGGGGCGAAGAAGAAGGTGGGTGGGGGTGAGGGGGGGAAGGATCTGCACATGTTTGTTTGGAGCTCGAGTGCTTCGCCGGTGTCGGAGGGAGGGATGCACGTGTTTAGAGGGGGGGAGTTTGGAAATGAGCATGGTGGAGCAGCTCACCCAACCGATCACCATCCAAAAGATGCCTATGATGTATATGGTCGCGATGACTTCAGCTTCCAGAACAGAGCTGGTACCCAGGGAATGGACTCACTGCAGAAGGATGGGCCTAGTCTCTCGAAGCTCGGTTCCAATTCCACAGCTGAACTCCACCCGAAATCTGGGGCTGATGGAGAAATCAAGCCGACTTCGATGCCACCTGCTAGTGTGATGACCAGGCTTATTTTGATCATGGTCTGGCGAAAGCTAATTAGAAATCCAAACACCTACTCCAGCCTAATTGGTTTATTTATGGCATTGCAACCAAGGATTATAGCTTGTGGCAATTCGATTGCTGCATTTGCAATGGCTGTCAGATTTGTTACAGGCCCTGCTGTCATGGCTGCAGCCTCAATTGCTGTTGGACTTAGAGGCGTTCTCTTGCATATCGGCATCGTACAGGCAGCTCTTCCTCAAGGAATTGTTCCATTTGTGTTCGCCAAGGAGTATAATGTCCATCCTGATATTCTAAGCACAGGAAACGCATGGGAAACGCCCACGAGATCCACAGGCCCAGTCGTGGACTGCCCGATCCTCGGTGGACTGGGGTACAGGCCCAGGCAGGGTGCTTGGGCCTGGGCCGCGCCCGTGCGTGGGCCCGCACACGGGATGGGCCGCACCGCCGGTTGGGCCGCCTGCCCGCTTGGGCCGCGCGTCCCGCTCATTGGCCCTGCCTGGGCCGCGCACCGCAGCCGCTCCACCGGCCCGCCGCCGGCGGTCTTCTGCCACCTCGGATCTTGTGCCAATTTCAAAAGCTCGTATCTCCTCCATCCGAGCTCTGTTTGGGATGATCTTGGTCTCGTTGGACTCCGTTTTTCGCCGCGAACCTCGCTGTGGGCCCAATGTGGGCTGAATCTCGAGGTGTCAAATCCTAACAATCTCCACATCGACTCGATATTCGATCTCCTCCAAACTTCGAGAGCTTCTGGATCTCCTCGCCCCCATGCCCTGAGGCAATCGCCTGCTGTTCATGGATGGGCAAATATGAGAGTCGAGCCAGACTGTTCGATCCCATCTCTGTCGTATGCTATGCTCCTCCTGACC
>gnl_Elagu_v2.0_p5_sc00189.V1.gene42
ATGATCAGCGCTGGTGATCTCTACCACGTCCTCACAGCGGTAGTCCCGCTCTACGTCGCCATGATCCTGGCCTATGGCTCGGTCAAGTGGTGGAGGATATTTAGCCCAGACCAGTGCTCCGGCATCAACCGCTTCGTCGCTCTCTTCGCCGTCCCACTCCTCTCATTCCACTTCATCTCCACCAACGACCCCTACGCCATGAACTACCGCTTCATCGCCGCCGACAGCCTCCAGAAGCTCATCGTTCTCACCGTCTTGGCCATTTGGACTAAAACCAGCTCCCGAGGCTGCTTGGAGTGGACCGTAACTCTGTTCTCGCTTGCCACGCTTCCAAACACTCTGGTCATGGGCATACCCTTGTTGAAAGGAATGTACGGCCCCGACTCGGGGAGCCTAATGGTCCAGATCGTTGTTCTCCAATGCATAATTTGGTACACGTTGATGCTCTTCTTGTTCGAGTACAGGGGAGCTAAGCTTCTGATCGTCGAGCAGTTCCCCGACATCGCTGGGTCCATAGTTTCCTTCCACGTGGACTCCGACGTCATCTCGCTCGACGGCAAGGAGCTGCTGCAGACAGAGGCCGAGGTCGGAGAGGATGGCAAGCTCCATGTCACGGTGAGGAAGTCCACGGGCTCGCGGTCGGAGATATGCTCCCAGCAATCCCAGGGGCCGTATTCCGGCGTGTCCATCACATCCCGACCGTCCAATCTATCGAACGCCGAGATATATTCGCTTCAGTCATCGGTGAATCCGACGCCGAGGGGTTCTAGCTTCAATCGCAATGATTTCTACTCGATGGTGAATGGGAGGAGTGCTAGTGGAGTGAGCCCAAGGCATTCTAACTTTGGGAGTGTGGCTTTCGACGTGCAGAGCATTCCGATGGGGGTGCCGGCGACCGGGCTGTTCTCGCCGGCGAGGGCGAAGAAGAAGGTGATTGGGGTGGACGGGGGGAACGATTTGCACATGTTTGTCTGGAGCTCCAGCGCTTCGTCGGGGGGAGAGTTTGGAAGTGAGCATGGTGGAGCTGCTCACCCAAAAGATGCCTATGATGTATATGGTCGTGATGAATTCAGCTTGCAGAACCGGCCCGGTACTCAGGAAATCGACTCTCTGCAGAACGATGGGCCTACCGAGCTCCTCCCAAAATCTGGGGCTGCTGCGGAAATCAAGCAGACTTCCATGCCTCCTGCCGGTGTGATGACCAGGCTTATTTTGATCATGGCAGCTCTTCCTCAAGGAATTGTTCCATTTGTGTTTGCCAAGGAGTACAACGTGCATCCTGATATTCTAAGCACAGCATTGAACAAAGACTACCTGTTGAATTTGGACTCCATGGCGGACTGGCATTTGGAACCTTCCCAACATGACAGTACAGAAAGTCCAGCATATGCAGAAAACCTTGCAAAGACACCAAATCCCCAGATGCTCATAGAATCCTTATCAGATTCGTTCAACATCGAAGGGTCATGCAAG
>gnl_Elagu_v2.0_p5_sc01123.V1.gene15
ATGATAACCCTGTCGGATTTCTACAACGTCATGACGGCTGTCGTGCCGCTCTACGTGGCCATGATCCTGGCCTATGGCTCGGTGAAGTGGTGGAAAATTTTCTCCCCGGACCAGTGCTCGGGCATCAACCGCTTCGTGGCGCTGTTCGCGGTGCCGCTGCTCTCCTTCCACTTCATCTCCACCAACGATCCTTACAAGATGAACCTGCGGTTCATCGCCGCCGACACGCTCCAGAAGCTGATGGTGCTGGCGATCCTGACGGTGTGGAGCAATGTCAGCCGCCGAGGCTGCCTCGAGTGGACTATAACTCTCTTCTCCCTCTCCACCCTCCCCAACACTCTTGTCATGGGCATCCCCCTCCTCAAGGGTATGTACGGCGGCGACTCCGGCAGCCTCATGGTCCAGATCGTCGTCCTCCAATGCATCATCTGGTACACTCTCATGCTCTTCATGTTCGAGTACCGCGGCGCCAAGCTGCTCATCACCGAGCAGTTCCCCGACACCGCCGGCTCCATCGCCTCCATCACCGTCGACTCCGACGTCGTGTCGCTCGACGGGCGCCGCGACGCGCTCGAGACCGAGGCAGAGATCAAAGAGGACGGCAAGCTCCACGTCACTGTCCGGCGGTCCAACGCCTCCCGGTCGGACGTCTACTCCAGGAGGTCCCAGGGGTTCTCCACCGCCACCCCTCGCCCTTCCAACCTCACCAACGCCGAGATTTACTCGCTTCAGTCGTCCCGCAACCCGACGCCGAGAGGCTCCAGCTTCAACCACACCGACTTCTACTCCATGGTCGGCAGGAGCTCCAATTTCGGTGCATCGGATGCCTACGGCGCGATGCCGACTGGAGCAGTGAGGGGGCCGACGACGCCGAGGCCGTCCAGCTTTGAGGAAGAGCACGGCACCGCCGCAGCTGGCGCGAACGCGGCCGGCGCAGGTGCCAAGGCCCGCTTCCACTACCAGATGCCGGTGACCGCCGGGACGCCCCACTACCCGGCGCCGAATCCCTCCGTGTTTTCGACGGCGGCGACAGGCGGTCCAAGAGCTGCACCGATGGGCGGCAAGAAGGCTAACGGGCAGTCCCATTTGTTGAAAGCGGAGGACGGAGGGACGAAAGATCTCCACATGTTTGTATGGAGCTCCAGTGCGTCTCCCGTCTCCGATGTGTTTGGTAACAACCAGGAGTACGGTTTGCCGGCGACGGATCCTTTGGCTGCCAAAGAAGTTAGAATGACGGTTTCTCCAGGCAAAGTTATTCCAGTGGTGGATGGGCGCAAGGAGAGGGATGATTACATGGAGCGAGAGGACTTCAGCTTCGGAAATAGGGGAATGATGGAGAGAGATGGTGCGCATGAGGGAGGTGGCGACGAGAAGATGCATGAGAGCACCAAAGGAGGAGGGAGAGGCACGGTGTTGCCCCCGGCCAGCGTCATGACGAGGCTGATCCTCATCATGGTGTGGCGGAAGCTCATCCGCAACCCCAACACCTACTCCAGCCTCATCGGCATCACCTGGGCCCTCGTCTCCTTCAGGCTGAGTGGGGATGTCTTTTGGCTGTGCTGCGGGTGTGGGTGGGTCGGGGGGCCAGGTCTGTTTATGGCGTTGCAGCCAAGGATCATAGCATGTGGGAATTCGGTTGCAGCTTTTGCCATGGCTGTGAGATTCTTCGCAGGCCCAGCTGTCATGGCCGCCGCTTCCATCGTCGTGGGTCTCCGAGGCGTCCTCCTCCACATCGCCATTGTGCAGGCAGCACTCCCCCAAGGAATTGTCCCCTTCGTCTTTGCAAAGGAGTACAATCTGCATCCTGATATCCTCAGCACTGCAATTCCACCGAAGCTGGAGTTGCTGGAGTCGATGACCGCGGCCGCCGTCGGGACCTGCAAGAAAAGTCTAAACCAGAGT
>gnl_Eucgr_v2.0_Eucgr.C00078.1
ATGATCACCGGGAAGGACATGTATGATGTGCTCGCGGCGGTGGTGCCGCTCTATGTGGCGATGATCCTCGCCTACGGGTCGGTGCGGTGGTGGAAGATCTTCACCCCGGACCAGTGCTCGGGGATCAACCGGTTCGTGGCGGTGTTCTCTAAGGTGGTCATCCTCTTCGCGCTCTTCCTCTGGCACGCCTTCACCAAGCGCAGCAGCCTCGAGTGGATGATCACCCTCTTCTCTCTCTCCACCCTGCCCAACACGCTGGTCATGGGCATTCCTCTTCTCAAGGCCATGTACGGCGACTTCTCGGGCTCCCTCATGGTCCAGATCGTGGTGATGCAGAGCGTCATTTGGTACACCCTCATGCTCTTCATGTTCGAGTACCGAGGCGCCAAGCTGCTCATCAACGAGCAGTTCCCCGAGACCGCAGGGTCCATCACCTCGTTCCGGGTCGAGTCGGACGTCATGTCGCTCAATGGTCGTGAGCCGCTGCAGGCCGACGCCGAGATCGGTGAGGACGGGAAGCTCCACGTGGTTGTCCGCAGGTCCAACGCTTCCTCCATGATCTCATCCTTCAAGTCTCATGGCCTCAACTCCATCACACCGCGCGCCTCCAACCTCACGGGTGTCGAGATCTACTCGGTGCAGTCATCCCGAGAGCCAACTCCGAGGGCTTCGAGCTTCAACCAAACCGACTTCTACGCCATGTTCGCGAGCAAAGCGGCGAGCCCCAAGCACGGCTACACCAACAGCTTCCAGGGAGGAGTTCCGGACGTTTACTCATTGCAGTCGTCCAAGGTGGCGACACCGAGGACGTCCAACTTCGACGAGGAGATGATGAAGATGAGCGGCAGCAACAATGTGAACGCCAAAAGACGCGGAGGGAGGAGCATGAGCGGAGAGCTGTTCAACGGGGGTCCAGGTAACAATGTCTTCCCTTCGTATCCGCCTCCAAACCCGATGTTTTCGGGGTCGACCAGCGGGAATACGAAGAAGATGAAGGACAGTGGGAACAACAAGGAGCTGCATATGTTTGTGTGGAGCTCGAGCGCGTCGCCAGTTTCCGAAGGTAACATGAGGCACGCTGTGAATAGAGCCACTTCCACTGAACTTGGGCTAGTAGATGCCGCCAAGGCATCTCTGCAACATGCGGAAACTGCTCCTGCTAATTCCAAAGGAATGCAGGATTTGATAGAGAACATGAGTCCACCACCAGGAAAGAGAATGATGGATAACCATAGCAAGGAAGTTGAACAGAATCAGATAGAGGACGGATCAGGTGCATGCAAGTTCCCAGTGAATGGGTCACCATACACCAACAGCTGCCAGAAGAAGGTGGCCGATGAGGAAGGTGGGATTGGAGAGAAGAAGAAGCAACAGATGCCGCCCGCTAGTGTAATGACAAGGCTCATCCTCATCATGGTTTGGAGGAAGCTCATCCGCAACCCTAACACCTACTCTAGTCTCCTCGGTCTCGCTTGGTCCCTCATCTCTTACAGGTGGAACATCCAAATGCCCTCGATAGTAAAAGGATCCATCTCAATATTATCGGACGCCGGTCTTGGAATGGCTATGTTCAGTCTAGGTCTGTTCATGGCATTGCAACCGAAGATCATAGCGTGCGGGAAATCAGTGGCCACATTTTCAATGGCGGTGAGGTTCTTGACCGGCCCTGCTGTGATTGCTGCAACCTCCATAGCCATCGGTCTTCGCGGCGTCCTTTTGCACGTCGCCATCGTCCAGGCTGCTCTTCCCCAAGGAATCGTTCCCTTTGTGTTCGCAAAGGAGTATAATGTTCATCCGGACATCCTCAGCACTGCGGTCATTTTCGGAATGCTGATAGCCTTGCCCATAACAATAGTCTACTACGTACTTCTCGGGGTC
>gnl_Eucgr_v2.0_Eucgr.H01390.1
ATGCTCTCTGGTAAGGACATCTACACTATCATTGCAGCGATCATGCCCTTGTACGTGGCCATGATCATAGGCTATGCCTCTGTTTGGTTCTGGAATATCTTCGACCCACAACAGTGCGCCGGCATCAACCGGTACGTGGCCTCTTATGCGGTCCCCATCCTTTCCTTCGATGTGATTGCATCTTGCAACTTCTACGACATGAATTATCGCTTTATTGGAGGTGACACTCTCCAGAAAGTGGTGATTCTAGCCGCTCTTCTGCTGTGGATAATCTTCAGCCGAAAGTCGAGCCTCGAGTGGGTGATTTCTTTCTTCTCCCTCTCCACCCTTCCAAACACTCTGATCATAGGCATCCCTCTCCTCCAGGCCATGTACGGAGAATACACGAGGGATCTGATGGTTCAAATAGTGGTGCTGCAGGGTTTAATATGGTATACCCTCTTGCTAATCTTGTTTGAATATAGAGGTGCAATGATCCTAATCAATGAAAACTTTCCCGATTGCTCTTGGGCCATAACCTCCATCAGGGTCGATCCTGATGTTGTTTCGCTTAATGGTTGTGAAACATTAGAGACTGAGGCTGAGATAGATGATAATGGTAGGGTCCACGTGGTGGTCAGGAGATCCTCCGTTTCATCTATGGAGTCCCCACTTCGTCCATCCCTCGATCGACTGAGTTCCATCACAACAACCCCACGGGCATCAAACCTGTCAGGGGTAGAGATTTATTCATTGCAAAGTTATAGGGGAAGAAATCGGGGCAGCGAGTTGATAAATAGCTTCCTGTTTCCATCGTACCAGCCTTCTCACCGGACATCTCCCAGCGAGATGCCAGTGATGTTCAGAGACAGTTATTCCAGTGCAGGGCCTGCCAAGGGGCTTCACATGTTTGCATGGGGTTCGAGGGCAGACAAGTCGAGGCACGCCAGCTCTAGGATCACACATTGTCCTTCCGATCTTGGTGAGTTCTTTCAAAACCTTAACATCCCCTTCACTAATCATACCTCACAAATTACGTGGCATCCAAAGTACGGACAAGGAAAATTGAACGAACATGCAGAGAATGCATCCAAGATGAGTGATGAAGAAAGGAATGCAGTGAATGCTGAGCTTGGGAGGCCTCCACTTACTGTCATGACAAGACTAGTCTTATTGATGGTTTGGAGGAAGCTCATTGTAAACCCTAACATATACAGCAGCGTAATCGGTCTTGCTTGGTCTCTACTTTCATTCAAGTTGCACATCCAATTCCCTCTGATTGTCAGCGGGTCAATAAAAATACTCTCGGATACAGGTCTTGGAATGGCAATGTTCAGTATAGGTTTATTCATGGGGTCACAACCAACATTGATACCTTGTGGATATTGGTTAGCAGCATTAAGCATGGTCTTGAAGTTCATAGTAGGACCTCTAGTGGCTGCAGCTACTTCAGCTGCACTGGGTCTTCGTGGCGAACTTTTGTGTGTATCAATTGTACAGGCTGCCCTTCCGGAAGCTGTTGTTCCATTTGTATTTGCTAACCAATACAAAGTACATGCCGATATAATGAGTGTCTCG
>gnl_Eucgr_v2.0_Eucgr.A02229.1
ATGATCAAGGCTTCGGACCTGTACCACGTGCTGACGGCGGTGGTGCCGCTGTACGTGGCCATGATCCTGGCCTACGGCTCCGTCAAGTGGTGGAAGATCTTCAGCCCCGACCAATGCTCGGGGATCAATCGCTTCGTGGCCCTCTTCGCCGTCCCCCTCCTATCCTTCCACTTTATCTCCCTCAACAACCCGTACAAGATGAACTACCGCTTCATCGCCGCCGATACCCTCCAGAAGCTCATCGTCCTCGCCGTCCTCGCCGTCTGGTCCCGCGTCAGCCGCCGCGGCTCCCTGGAGTGGTCCATCACCCTCTTCTCCCTCTCCACCCTCCCCAACACCCTCGTCATGGGCATCCCCTTGCTGCAGGGCATGTACGGCCCCGAGTCCAAGAGCCTCATGGTCCAGATCGTCGTCCTCCAGTGCATCATCTGGTACACCCTCATGCTCTTCCTCTTCGAGTACCGGGGCGCCAGGCTCCTCATCGCCGAGCAATTCCCCGACACCGCCGCCTCCATCATCTCCTTCCGCGTCGACTCCGACATCATCTCCCTCGACGGCAAGGAGCCCCTCCAGACCGAGGCCGCGGTCGGCGACGACGGCAAGCTCCACGTCACCGTCCGCAAGTCCACCAGCTCCCGCTCCGAGGTCTTCTCCCGCCGCTCGCACGGCCCCAACTCGGGCCTCTCCCTCACCCCGAGGCCGTCCAACCTGACCAATGCCGAGATTTACTCCCTCCAGTCGTCGCGGAACCCGACCCCCCGGGGGTCCAGCTTCAACCACACCGACTTCTACTCCATGGTGAACGGCAAGGGCATGAGCGGCGTGAGCCCGCGGCAGTCCAACTTCGGGGGCCTGGGCTTCGACGAGGAGAGCGGCGTCCCCCCGGTGTACGGCAACGGGGCGAGGGCCAATGGCGGCGGAGCGTACCCCGCGCCGCCGAATGCGGGGATTTTCTCACCCGTGGCGGCGGCGGCTGCGAAGAAGAAGGGAGGCGATGGGAAGGACCTGCACATGTTCGTCTGGAGCTCCAGCGCCTCGCCGGTGTCGGAGGGCGGCCTTCACGTCTTCCGAGGCGGGGGCGACTACGGGAATGAGCTCGGCGTTGGTGGTGGGGGTGGGGTGGCTCACCAGAAAGATTATGACGAGTTTGGGAGGGATGAGTTTAGCTTCGGGAACAGGCAGGTCCCGAACGGGGTCGACCGTGATGGGCCGGTGCTGTCCAAGCTGGGGTCGAGCTCCACGGCGGAGCTCCATCCCAAGGCGGCCGTGGACGGCGAGGCCAAGCTGACTTCCATGCCTCCGGCTAGCGTGATGACCAGGCTCATCCTCATTATGGTGTGGAGGAAACTCATCAGGAACCCCAACACATACTCCAGTCTCTTTGGCCTCACTTGGTCCTTGGTTTCGTGCAGGTGGAATTTGGCTATGCCGGCCATAATTGGCAAGTCGATTGCTATATTGTCGGATGCAGGTCTTGGGATGGCAATGTTCAGTCTTGGTCTGTTCATGGCATTACAACCGAGGATAATTGCTTGTGGAAACTCGATAGCGGCCTTTTCGATGGCCGTGCGCTTTCTCACTGGTCCGGCTGTCATGGCAGCCGCATCCATTGCCGTTGGTCTAAAACATAACCTGTTACACATAGCCATCGTGCAGGCTGCTCTTCCCCAAGGAATTGTGCCCTTCGTATTTGCCAAGGAGTACAACGTTCATCCGGACATTCTGAGCACAGGGGTCATATTTGGGATGCTAATTGCTCTTCCCATCACCCTGGTCTACTACATCTTTCTCCAACTG
>gnl_Eucgr_v2.0_Eucgr.F04265.1
ATGATAACGTCGGACGACCTGTACAAGGTGATGTGCGCCATGGTCCCTCTCTACTTCGCCATGCTGGTGGCTTACGGGTCGGTCAAGTGGTGGAAAATCTTCACCCCCTCGCAGTGCTCCGGCATCAACCGCTTCGTCGCGGTCTTCGCCGTCCCCATACTCTCCTTCCACTTCATATCCCAGAACAACCCTTACGAGATGGACACCCGGTTCATCGCTGCCGACACCCTCTCGAAGGTCCTCGTGCTCGCATCGCTCTCCGCTTGGACCGCCTTCTTCAATGGCAGCTTGGAGTGGCTGATAACCCTGTTCTCCGTCGCCACTTTGCCCAACACTCTGGTCATGGGTATACCTCTGTTGAAGGCCATGTACGGAGACTTCACTCAGAGCCTCATGGTCCAAGTTGTCGTGCTTCAGTGCATTATCTGGTACACCCTTCTTCTCTTTCTACTCGAATATAGAGCTGCCACCCAACTCATCCGAAACCAATTTCCGGGCCCAACCGCGGCCTCCATAGCCAAGATTGAGCTCGACGGGGATGTGATATCGCTCGACGGCCGGGACCCAATATGCACCGAGTCTGAAGTCGACAACAACGGGCGGATCCGAGTCCGCATCCGACGGTCCACCTCGTCTGCCCCAGACTCTGCCCTATCTTCCACCGTCGGCATCACTCCGAGAGCGTCCAATCTGTCTAACGTGGAGATCTTCTCAATAAACACTCCTGGACCTCTCCATGAGTATCACCATTCAGGCACCGACATCTCATTTGGAATCGGGGACCTAGCATTCGGGTGCCGCTCCGCGAGCCCCCGGCTATCCGGGTACGCGTCATCGGATGCGTACTCGCTTCAGCCGACTCCGCGTGCCTCAAATTTCAACGAGTTAGACAGTATCTCCGTGACAACTGCGACTACACCGGTGTGGGTCAAGTCGCCAATTTCAGGGAAGGTTTTCAACAGGCCGGCGTCACCGGTGCTTTCTGGCATAACAGAGAAAGAGATAAGCTTCAGAGAATGCACAATAACTTCTGGGCCAGAGCCACCTGATAAGAAGCAAGAGGCAACAGCAGCAACCCCACAAGAAATGCCAAATGCCTTGGTCATGCTGAAGCTCATCCTCACGGTTGTGGGAAGAAAGCTCTCTCGCAATCCCAACACTTACTCCAGCATTCTGGGGCTTCTCTGGTCTCTTATCTCGTTCAAATGGAATTTGGGGATGCCCAGCTTGGTGAAATATTCGATAAAGATCATATCAGATGCTGGTCTTGGGATGGCAATGTTCAGCTTAGGACTGTTCATGGCCCTCCAGCCCCGGCTCATCGCCTGCGGCACCAAGATGGCGACCATCTCAATGGCGATCCGCTTCATCTCCGGGCCGCTGGTCATGTCTGCCGCGTGCCTCGCGGTTAGGTTGAGAGGAGTGCGGCTTCACGCAGCGATAGTGCAGGCTGCTCTTCCACAAGGGATTGTCCCATTTGTATTTGCTAGGGAATATGGGGTGCATCCAGATATTCTTAGCACAGGGGTAATATTTGGGATGTTGGTTTCTTTGCCAGTGACCCTCCTTTATTACATACTTCTAGGCCTA
>gnl_Eucgr_v2.0_Eucgr.B02902.1
ATGATCACGTGGCACGACCTCTACACCGTCCTGTCGGCGGTCGTCCCCCTCTACGTCGCCATGATCCTGGCCTACGGCTCGGTGCGGTGGTGGAAGATCTTCTCCCCCGACCAGTGCTCCGGCATCAACCGCTTCGTCGCCATCTTCGCCGTCCCCCTCCTCTCCTTCCACTTCATCGCCAAGAACGACATCTACGCCATGAACCTCCGCTTCATCGCCGCCGACACCCTCCAGAAGCTCATCATGCTCGCCGTCCTCGCCCTCTGGGCCAACTTCACCCGCAACGGCTCCCTCGAGTGGATGATCACCATCTTCTCCCTCTCCACCCTCCCCAACACCCTCGTCATGGGCATCCCCCTCCTCGAGGCCATGTACGGCCCCGGCGCCTCCAAGCGCGACGACGCCGGCGGCCTCATGGTCCAGGTCGTCGTCCTCCAGTGCATCATCTGGTACACCCTCCTCCTCTTCCTCTTCGAGTACCGCGGCGCCAAGATCCTCATCATGGAGCAGTTCCCGGAGACCGCCGCCTCCATCGTCTCCTTCAAGGTCGAGTCCGACGTCGTCTCCCTCGACGGTCGCGACTTCCTCGAGACCGACGCTGAGATCGGCGACGACGGCAAGCTCCACGTCACCCTCAGGAAGTCCAACGCCTCCAGGCGGTCCCTAGGCCCCGGCTCCTTCTCCGGGCTGACCCCGAGGCCCTCGAACCTCACCGGCGCCGAGATTTACAGCCTGAGCTCGTCCCGGAACCCGACCCCGAGGGGTTCCAACTTCAACCAGTCGGACTTCTACTCCATGATGGGGTTCGCCCCGAGGCGGTCCAACTTCGGGTCCGCCGATCTGTACTCTGTCCAGTCGTCCCGCGGCCCGACCCCGAGGCCATCGAATTTCGAGGAGAACTCTGCGGCAATGGCACAGTCCGTGCCGTCTCCAAGATTCGGGTTCTACCCGTCACAGACGGTTCCGACAGCATACCCGGCTCCGAATCCAGAAATCGCATCCGCTTTCACCAAAAACAGCAAGAACGCGCCACAGCATTTGCAGCCAAAGCAGGAAGGAAAAGCCAACCACGACGCCAAGGAGCTCCACATGTTCGTGTGGAGCTCCAGCGCGTCGCCGGTGTCCGAAGGAGGCGGGCACCACGTGTTCGGGGGGACCGAAGTCGGAGCGTCGGAGCAATCCGGACGGTCCGATCAGGGCGCCAAGGAGATCCGCATGATCGTCGCTGACCACCCACCCAATGGCGAAACCAAAGCGGTTGCGGAAGCCGAGGGCTTGGGCGGGGGGGATGACTTCAGCTTTGGTGGGAAAGGCGGGGAGGGCGACGAGGAGAGGGAGAACAAGGAGGGCCCCACCGGGCTGACCAAGCTGGGGTCGAGCTCCACGGCGGAGCTGCACCCGAAGGCCGCGGGTGCGGCGGAGCAGCTGGGGGTCGGCGGCGGTGCCGGCGGCGAGGGCGGGAAGCATATGCCCCCGGCGAAAGTCATGACCCGCCTTATCCTCATCATGGTGTGGCGCAAGCTCATCCGCAACCCCAACACCTACTCCAGCCTCATCGGCCTCACGTGGTCCCTCATCGCTTTCCGGTGGAACGTGACAATGCCGGTGATAATAAACGAGTCGATCGAGATACTGTCCCGTGCCGGGCTGGGAATGGCTATGTTCAGCTTAGGTCTGTTCATGGCTTTGCAGCCCAAGATCATTGCGTGCGGGAACTCGGTCGCCTCGTTTGCCATGGCAGTGAGGTTCCTCACTGGCCCGGCCGTGATGGCCGCTGCTTCGATCGCCATCGGCTTGCACGGGAGACTCCTTCACATCGCCATTGTCCAGGCTGCTCTTCCGCAAGGCATCGTGCCCTTCGTGTTCGCCAAAGAGTACAACGTCCATCCAGCCATTCTTAGCACAGGGGTGATTTTCGGGATGTTGATAGCACTGCCGATTACCCTAGTGTACTACATCCTTCTCGGGCTG
>gnl_Eucgr_v2.0_Eucgr.B00948.1
ATGATCACGGGGTCGGACTTCTACCATGTCATGACGGCGATGGTGCCGCTGTACGTGGCGATGATCCTGGCCTACGGCTCCGTCCGGTGGTGGCGCATCTTCACCCCGGACCAGTGCTCCGGCATCAACCGCTTCGTCGCCCTCTTCGCGGTCCCCCTCCTCTCCTTCCACTTCATCTCCTCCAACAACCCTTTCACCATGAACCTCCGCTTCCTCGCCGCCGACTCCCTCCAGAAGCTCCTCATCCTCCTCGCCCTCGCCCTCTGGTCCCACCTCTCCCGCCGCGGCTCCCTCGACTGGTCCATCACCCTCTTCTCCCTCTCAACCCTCCCAAACACCCTCGTCATGGGCATCCCCCTCCTCCGCGGCATGTACGGCCCCTACTCCGGTGACCTCATGGTCCAGATCGTCGTCCTCCAGTGCATCATCTGGTACACTCTTATGCTCTTCCTGTTCGAGTTCCGCGCCGCCCGAACCCTCATCTCCAACCAGTTCCCTGGCACTGCTGCCGCGTCCATCATCTCCATCCGAGTTGATCCTGACGTCGTCTCCCTTGACGGATCCCGGCAGCCCCTTGAGACCGAGGCTGAGGTAGGCAGTGATGGCAAGCTCCGTGTCACCGTCCGCCGCTCCAGCGCCTCGCGGTCAGACATCTTCAAGCCCGCGGCATGGCTCTCTCCACGGCCGTCAAACCTGACCAATGCTGAGATCTACTCACTACAGTCGTCGCGGAACCCAACGCCAAGAGGGTCCAGCTTCAACCATGCCGAACTCTACTCCGTTGCTGCGGGGCTCGGAGGCGGTGGGAGGGGATCAAACTTCGGGTCTGCTGACGTGTACGGCCTATCAGCATCGTTCGGGCCAACGCCGAGGCCATCAAATTACGAAGAGGATAAACCGAAGTTCCCATATGGCAGCGGAGGCAGCACGGCCGGTAGCTACCCCGCCCCAAATCCAGGGATGTTCTCACCAAAGAACAACGGTGGGAGCGGAGGGAAGAGGGCGAATGTCCAAGGAGGGAAGAGAGGAGCTGAAGATGGTGGTGGTGGTGGTCGGAGGGATCTTCACATGTTTGTTTGGAGCTCAAGTACTTCTCCAGTTTCTGATGTGTTTGGGAACAACCATGACTTGCCCACCGGTGCAACTCATGAGAAAGTGGATCAGAATCATATTAAAGAAGGTGATCAGCTGGAGAGAGATGAGTTCAGCTTCAGGAACAGAAGGCCGGAGAATGTTGAAGCGGGCGGCGGGGATGCGATGCCACCAACGAGTGTGATGACGAGGCTCATCTTGATCATGGTGTGGAGGAAGCTCATCCGGAACCCTAACACCTACTCCAGCTTGATCGGCATCACTTGGTCCCTCGTCTCCTTCAGGTGGCACATCGAGATGCCCGCAATCATAGCCAAGTCCATTTCCATACTGTCAGATGCAGGACTTGGCATGGCCATGTTCAGCCTTGGTCTGTTCATGGCGTTGCAACCCAAGATCATAGCTTGCGGGAATTCCGTCGCAACTTTTGCTATGGCCGTCAGATTCCTCACCGGTCCGGCCGTCATGGCCGCTGCCTCCCTGGTAATCGGCCTCAGGGGTGATCTCCTCCGCGTCGCCATCGTACAGGCAGCTCTTCCTCAGGGGATCGTCCCCTTCGTCTTCGCCAAAGAATACGGCCTACACCCGGACATTCTTAGCACAGCTGTCATATTCGGGATGTTAATCGCCTTGCCAATTACACTCGTCTACTACATTTTGCTGGGCATC
>gnl_Eucgr_v2.0_Eucgr.K02271.1
ATGATCACGGGAACCGACTTCTACCACGTGATGACCGCCATGGTTCCACTCTACGTGGCCATGATCTTGGCCTATGGCTCGGTCAAGTGGTGGAAGATCTTCACCCCCGACCAGTGCTCCGGCATCAACCGGTTCGTGGCCTTGTTCGCGGTCCCTCTCCTCTCCTTCCACTTCATCTCCACTAATGACCCTTACACCATGAACTTCAAGTTCATCGCAGCGGACACGCTGCAAAAAATCGTCGTCTTGGCAGTCCTCTTCGTGTGGGCTAAGGTGAGCAAGAGAGGCTCATTGGATTGGACTATCACGCTGTTCTCTCTGTCGACTCTGCCCAACACGCTGGTCATGGGCATTCCTTTGCTCCAGGGCATGTATGGGGAGTACTCCGGGAGCCTCATGGTCCAGATTGTGGTGCTTCAGTGCATCATCTGGTACACTCTGATGCTCTTCATGTTCGAGTACCGAGGTGCAAAAATACTCATCTCCGAGCAGTTCCCGGACATGGCAGGGTCGATAGTATCGATCCATGTCGACTCCGACATCATGTCGTTGGATGGAAGACAGCCCTTGGAGACAGAGGCCGAGGTCAAGGAAGACGGCAAGCTCCATGTGACAGTGAGGAGGTCCAATGCTTCAAGGTCAGACATCTTCTCAAGGAGGTCCCAAGGCCTGTCCTCGACCACCCCTAGGCCATCGAACCTTACCAATGCAGAAATTTACTCGCTCCAGTCTTCGAGGAACCCCACCCCAAGAGGGTCCAGCTTCAACCACACCGACTTCTATTCCATGATGGCCGGCCAACGGAGCTCCAACTTTGGCTCGGCCGACGTCTACGGGCTCTCGGCATCGCGTGGCCCCACGCCGAGGCCATCAAATTATGAGGAAGACGGTGGGAACAAGCCGAGGTTCCACTACCATGGCCAGGGTGGCGGTGCTCACTACCCAGCCCCAAACCCGGGAATGTTCTCGCCAAAGAGTGGCGGAGGCGGCGGTAATAATGTGAAGAAGCCTAATGGCCAGGCTCAAAAGGGTGAGGATGGTGGGAAGGATTTGCACATGTTTGTCTGGAGCTCGAGTGCTTCCCCAGTTTCTGATGTGTTCGGAAATAACAACCATGATCAGTTCGGACCTAATGAATCAAAGGACGTGAGGCTGGCTGTTTCTCCTGGTAAAGTGGAGAATCACGGAGAGAACCAAGAAGAGTACATGGAGAGGAACGAGTTCAGCTTCGGCAACAGAGAGAACGTGACCCACGAGGCTGAGAAGGTGGATGATGGGAAGCCCAAGGCAATGCCTCCGAGCAGTGTAATGACCAGGCTCATCCTCATCATGGTATGGAGGAAGCTCATCAGGAACCCCAACACATACTCAAGCTTGATTGGCCTCACTTGGTCCTTGGTCTCATTCAGGTGGCATTTGGTGATGCCTGCAATTATAGCAAAGTCCATCGCAATACTGTCAGATGCGGGACTTGGCATGGCCATGTTCAGTCTTGGGCTGTTCATGGCATTGCAACCGAGGATAATAGCATGTGGGAATTCTGTAGCAGCTTTTGCGATGGCCGTGAGATTCCTCACAGGCCCAGCTGTCATGGCTGCTGCCTCCATCGCTGTTGGCCTCAAAGGAGACCTCTTGCACATTGCCATTGTCCAAGCAGCTCTTCCACAAGGGATTGTCCCCTTCGTCTTTGCCAAAGAGTACAGCGTGCACCCGGACATTCTGAGCACAGCGGTCATATTCGGGATGTTAATTGCTTTGCCCATAACGCTCGTCTACTACATATTGCTGGGCATA
>gnl_Eucgr_v2.0_Eucgr.G02187.1
ATGATCAAGTGGCACGATCTCTACGCGGTGCTGGTCGCGGTGGTGCCGCTCTACGTGGCGATGATCCTGGCCTACGGCTCCGTGCGGTGGTGGAGGATCTTCTCCCCCGACCAGTGCTCCGGCATCAACCGCTTCGTCGCCATCTTCGCCGTCCCGCTCCTCTCCTTCCACTTCATCTCCACCAACGACCCCTACCGCATGAACCTCCGCTTCATCGCCGCCGACACCCTCCAGAAGCTCCTCCTCCTCCTCCTCCTCGCCCTCTGGGCCAACCTCCACCGCCGCGGCTCCCTCGACTGGTCCATCACCGTCTTCTCCCTCTCCACCCTCCCCAACACCCTCGTCATGGGCATCCCTCTCCTCGGCGCCATGTACGGCACCGAAGCTAGCAACCTCATGGTCCAGGTGGTCGTGCTGCAGTGCATCATCTGGTACACCCTCCTCCTCTTCCTCTTCGAGTACCGGGGCGCGAAGATCCTCATCATGGAGCAGTTCCCCGAGACCGCCGCGTCCATCGTGTCCTTCAATGTCGACCCGGACGTCGTCTCCCTCGACGGCCGGAACTTCCTCGAGACCGACGCGGAGGTCGGCCAAGACGGGAAGCTGCACGTCACGGTGAGGAAGTCGAACGCGTCGCGGCGGTCCTTCGGCCTGGGGCCTGGCGGTGGCGGCTCGTTCTCCGGGATGACGCCGCGGCCTTCGAACCTCAGCGGCGTGGAGATCTACAGCCTGAGCTCGTCGCGGAACCTGACTCCGAGGGGTTCCAACTCGGACTTCTACTCCATCATGGGCGTGCCTCGGCTCTCCAACTTCGGACCCTCCGACGTGTACTCCGTCCAGTCCTCCCGGGGCCCGACCCCGAGGCCATCGAACTTCGACGAGAACCTGCAGCCGTCCCCGAAGTTCGGGTTCTACCCGGCCCAGGTCGCGTCCGCCCCGTACCCGGCTCCGATCCCCGATTTCGCATCAGCATTCGCGAAGAGCGGCAAACCCAACCAGCAACAGCAGCAGCCGGCGCCGGCGCCGCCGGAGCAGCAATCTAACGGCGCGGCAAAGGCAAACAGTTACGACGCCAAGGAGCTCCACATGTTCGTGTGGAGCTCCAGCGCCTCGCCGGTTTCGGAAGTCGGCGGGCTCCACGTTTTCGGCAGCGGCGATTTCGGGGCTCCGGACAATCAATCCAGGCGGGCCGATCACAGCGTCAAGGAGATCCGGATGATGGTTGCCGATAATAACCAGCCCAACGGCGAGACCAAAACTGCCCCGGAAACGACGGGATTTACTGGGCAAGATCAGTTCAACTTCGTGGCTAAAGCAGACGAAAGGGACGAGGGGACCGGAGGAGAGAAGGAGGCGGCCGGGCCCGACCGGCCCAACAAGCTCTGCGCGAGCTCCTCCGCCGGAGAGCCGGGGGGGTACGGCGGCTGCGACGACGCCGGGAACGACAAGCAGATGCCGCCGGCGAGCGTGATGACCCGCCTCATCTTGATCATGGTGTGGAGGAAGCTGATCCGGAACCCCAACACCTACTCGAGCCTCATCGGCATCATCTGGTCCTTGATCGCCTTCCGGTGGGATGTGGGAATGCCCGAGATCGTCGACAAGTCCATCCACATACTGTCCGACGCCGGGCTGGGAATGGCCATGTTCAGCTTGGGTCTGTTCATGGCTCTTCAGCCTAAGCTAATTGCGTGCGGGAACTCTGTCGCCACGTTCGCCATGGCCGTCAGGTTCCTCGTTGGCCCAGCTGCGATGGCCATCGCCTCCGCCGCTATCGGATTGCGCGGGCCCCTACTCCATATAGCCATCGTCCAGGCGGCGCTTCCCCAGGGAATCGTCCCGTTCGTGTTTGCCAAGGAGTACAACGTTCATCCGGCCGTTCTCAGCACCATGGTCATATTCGGGATGCTGATAGCCCTGCCAATCACGCTTGTCTATTACATTCTTCTAGGACTA
>gnl_Manes_v6.1_Manes.08G060200.1
ATGATCAGTATCACAGACCTCTACCATGTTCTCACAGCTGTTGTGCCACTTTATGTGGCTATGATCTTAGCCTATGGCTCAGTGAAATGGTGGAAGATCTTTAGCCCTGACCAGTGTTCAGGGATCAACAGATTCGTTGCTCTATTTGCCGTGCCTTTGCTTTCTTTTCACTTTATCTCCACTAACAATCCTTACGCTATGAACTATAGGTTCATTGCAGCGGACACTCTCCAAAAAATCATAGTTCTTGTGGTTTTAGCCATCTGGTCTAGACTTAGTTCTAGAGGCTCCCTTGAATGGTCCATCACTCTCTTTTCTCTCTCCACTCTCCCAAACACTCTGGTTATGGGCATCCCTTTGTTGAAGGGTATGTATGGGGACTCCTCGGGAACCCTTATGGTTCAAATAGTTGTCCTTCAATGCATAATATGGTACACGTTGATGCTTTTTCTATTTGAATATAGAGGAGCTAGAATCTTGATTGGCGAACAGTTTCCTGACACTGCTGGCTCTATAATCTCCTTCAGAGTTGATTCTGATATAATTTCTTTAGATGGTAGAGAGCCATTGCAAACTGAAGCAGAGCTTGGTGAGGATGGCAAGCTCCATGTTACAGTGAGGAAATCAACCAGCTCAAGATCAGAAATCTTCTCTCGCAGATCCCATGGTCCAAATTCAGGCCTATCATTGACTCCTAGACCATCCAATCTAACAAATGCAGAGATATATTCTCTCCAATCTTCAAGAAATCCAACACCAAGAGGCTCAAGCTTTAACCACACTGATTTTTACTCAATGGTGAATGGCAAAAATGCAAGCAATGTGAGTCCTAGACAATCAAACTTTGGTAACCTGCCATTTGATGAAGAAAATGGAGGAATTGGAGTGTATGGAAATGTTTCAAGAGCAAATGGGAATGCTTATCCTGCTCCACCAAATGCTGGGATATTCTCTCCTGGAACCAAGAAGAAAGCAAATGGAGCTGATAATGGCAGAGACTTGCACATGTTTGTTTGGAGTTCTAGTGCTTCACCAGTTTCAGAAGGTGGGATACATGTCTTCAGGGGAGGAGCTACTGATTATGCCAATGAACTTGGTGGGGCAACTCACCAGAAAGATTATGATGAGTTTGGTCGGGATGAGTTCAGCTTTGGAAACAGACAGGTAGCCAATGGGGTAGACAGGGAGGGTCCAGTGCTATCCAAGCTTGGTTCAAGCTCCACAGCAGAGCTCCACCCAAAGGCTGGTGCTGATGGCGAACCCAAGCCCACTGCCATGCCACCTGCTAGTGTTATGACAAGACTTATTCTCATTATGGTTTGGAGAAAACTTATAAGGAATCCCAATACTTATTCGAGCCTCATTGGCCTTACTTGGTCTCTTGTTTCTTTCAAATGGAACGTAGAGATGCCTGCGATTATTGCTCGTTCCATATCTATCCTATCTGATGCTGGTCTTGGAATGGCTATGTTTAGCCTTGGTTTGTTTATGGCATTACAGCCGAAGATCATTGCTTGTGGAAACTCGGTCGCGTCATTTGCAATGGCTGTTAGATTTCTCACTGGTCCTGCAGTTATGGCTGCTGCTTCAATTGCTGTTGGATTAAGGGGAGTTCTGTTGCACATTGCCATAGTACAGGCAGCTCTTCCACAAGGAATTGTCCCCTTTGTTTTTGCGAAGGAATATAATGTTCATCCTGACATATTGAGCACTGGGGTTATATTTGGGATGTTAATAGCTCTTCCCATTACACTGGTCTATTACATCTTGCTGGGACTT
>gnl_Manes_v6.1_Manes.06G000100.1
ATGATTACAGGCAAGGATATTTACGATGTTCTCGCAGCGATTGTTCCTCTATATGTTGCTATGATACTAGCCTATGGCTCAGTCCGATGGTGGAAAATCTTCACGCCCGATCAATGCTCCGGTATTAATCGTTTTGTGGCAGTCTTTGCGGTTCCTTTACTCTCTTTCCATTTCATCTCTTCCAACGACCCTTACGCCATGAACTATCGCTTCATTGCTGCCGATTCTCTCCAGAAAGTAGTCATTCTTACGGCTCTCTTTCTTTGGCAAGCTTTTAGCAAACGAGGTAACCTTGAGTGGATGATCACTCTCTTCTCTCTCTCTACCCTCCCCAACACTCTGGTCATGGGCATCCCTCTTTTGAAAGCCATGTATGGAGATTTTTCGGGGAGTCTTATGGTTCAAATCGTGGTCTTGCAGAGTGTAATTTGGTATACTTTAATGCTCTTCATGTTCGAATATAGAGGAGCCAAGTTACTCATCTCCGACCAATTTCCTGAGACAGCCGGTTCCATTACCTCCTTCAAAGTTGATTCTGATGTCGTTTCGCTAAATGGTCGGGAACCATTACAAGCAGATGCTGAGATAGGGGATGATGGTAAGCTTCATGTGGTTGTTAGAAGATCTAGCGCCTCGTCAATGGTGTCTTCCTTTAACAAGTCACATGGACTAAACTCAATAACATCCATGACCCCAAGAGCTTCGAATCTCACGGGTGTAGAGATCTATTCAGTACAATCTTCTCGAGAACCAACACCAAGGGCTTCAAGTTTTAACCAGACAGATTTTTATGCGATGTTTGCTAGCAAAGCCGCAAGTCCCAAGCACGGGTACACCAATAGTTTCCAGGGAGCTATTGGTGATGTTTACTCTCTGCAATCTTCTAAAGGAGTCACGCCTAGAACTTCAAATTTTGATGAGGAAACATTGAAAATCGGGAAGAAAAGAGGTGGGAGAAGCATGAGTGGGGAGTTGTTTAATGGTTATCCGCCTCCTAATCCAATGTTTGCAGGATCTACTAGTGGTTGTCCTAGAAAGAAGGAAAGTGGCGCGATGCCTAACAAGGAGCTTCACATGTTCGTCTGGAGCTCGAGTGCCTCACCAGTTTCTGAAGGGAATCTGAGACATGCAGTTCATAGAGCTGCCTCCTCTGACTTTGGGGCCATAGACTCTTCTAAAGTCGGTCTTCAGCATGAGACTAGTGCTGCTTCAAAAGCCATGCATGAATTGATTGAAAATATGAGTCCCGCTGGCAAAATGAATGGAGAAAAAGAGATCGACATAGAGGATGGACAAAAGTTTGCAGTAACTGGTTCCCCCTTCAATTGTCAAAAGAAGATGGAAATGGAATGCGATGGATCAAGAAAGCACCAGATGCCTCCTGCAAGTGTCATGACTAGACTCATACTAATCATGGTTTGGAGGAAGCTGATAAGAAACCCTAACACATATTCAAGCCTTTTGGGCGTAGTGTGGTCTCTCATATCTTTCAGATGGAACATCCAAATGCCGTCAATTGTAAGAGGGTCCATATCAATATTATCAGATGCTGGTTTGGGAATGGCCATGTTCAGTCTAGGTTTATTCATGGCTTTGCAACCAAAAATTATAGCTTGTGGAAAATCTGTAGCGACTTTTGCTATGGCTGTAAGGTTTCTGACTGGTCCAGCTGTAATTGCTGCAACCTCTATTGCTATTGGTCTTCGTGGCCCTCTTCTACATGTGGCGATTGTTCAGGCGGCTCTTCCCCAAGGGATTGTTCCATTTGTATTTGCCAAGGAATACAATGTCCACGCTGACATACTTAGCACTGCGGTTATCTTCGGAATGTTGATTGCCTTGCCCATTACAATACTCTATTACGTGCTTCTCGGCCTT
>gnl_Manes_v6.1_Manes.06G006800.1
ATGATTACGATAACAGATTTTTACCATGTAATGACTGCAATGGTGCCACTGTACGTGGCCATGATCTTGGCTTATGGGTCAGTGAAATGGTGGAAGATCTTTACTCCTGATCAGTGTTCAGGAATCAATCGTTTTGTTGCTCTTTTTGCAGTCCCTCTTCTTTCTTTTCACTTCATATCTAGTAATGATCCTTATGCTATGAACTTTCGTTTCATAGCTGCTGATACTCTTCAGAAAGTCATTGTTCTTGTAGTCTTAGCTTTCTGGACTAAGTTAAGCAAAAGGGGTTGTTTGGAATGGACGATTACGCTATTTTCACTTTCTACTCTTCCAAACACTCTTGTCATGGGCATTCCTTTGCTCAAAGGAATGTATGGTGAATTTTCTGGGAGTTTAATGGTGCAAATTGTTGTTCTTCAATGTATTATTTGGTATACTTTGATGCTTTTCTTGTTTGAATATAGAGGAGCTAAACTGCTCATCTCTGAGCAATTTCCAGACACTGCTGGTTCCATTGTCTCAATCCATGTCGACTCTGATATTATGTCTCTCGACGGTCGGCAGCCTCTTGAAACTGAAGCAGAGATCAAAGAAGATGGTAAGCTACATGTAACTGTAAGAAAATCTAATGCTTCAAGGTCAGATATTTTCTCGAGAAGATCTCAGGGACTATCATCTACAACGCCAAGGCCATCAAATCTAAGCAATGCAGAGATTTACTCTTTACAATCTTCAAGAAATCCAACACCAAGAGGCTCTAGCTTTAACCACACTGATTTTTACTCCATGATGGCCACTGGGAGGAACTCTAATTTTGGTGCTTCAGATGTCTATGGCCTATCAGCGTCTCGAGGACCAACACCAAGGTCATCAAATTATGAAGAGGATGGTGGTGGTTTGGGTAACAAGCCAAGGTTCCATTACCATGCATCTGGTGGTGCAGCCCATTATCCAGCTCCTAATCCAGGCATGTTTTCGCCAACTGGGTCTAAAGGTGGCGTTGCTGCTAATAATGCAGCGGCAGCTGCTACAAAGAAGCCTAATGGTCAAGCTCAACAGAAAGCTGAAGATGGTGGTGGTAAAGATCTTCATATGTTCGTTTGGAGTTCTAGTGCTTCTCCTGTTTCAGATGTGTTTGGTAGCCATGATTATGGTGGTCATGATCAGAAAGAAGCTAGATTGGCTGTATCTCCAGGAAAAGTGGAAGGAAATAGAGAGAATCATCATCAAGAGGATTATATGGAAAGAGAAGATTTCAGCTTTGGCAACATAGGAGTAGAAAGAGAAATGAACAATAATCATGAGAAAGTGATGGAAAATGTTGGAAAACCAAAACCCATGCCTCCAACAAGTGTAATGACAAGGCTTATACTCATCATGGTTTGGAGGAAACTGATTAGAAATCCAAACACTTACTCAAGCTTAATTGGTCTCATTTGGTCTCTAGTTTCATTCAGGTGGCATATAGAAATGCCTGCCATTATAGCAAAGTCCATTTCCATTTTGTCAGATGCAGGGCTTGGCATGGCCATGTTCAGTCTTGGACTGTTCATGGCATTGCAACCAAGGATAATAGCATGTGGAAATTCCATAGCAGCTTTTGCAATGGCTGTGAGATTCCTTACAGGACCAGCTGTTATGGCAGCTGCTTCTATTGCTGTTGGACTTAGAGGAACTCTCTTACATGTTGCCATTGTCCAGGCAGCTCTACCACAAGGAATTGTCCCCTTTGTCTTTGCCAAGGAATACAATGTGCACCCTGATATTCTCAGCACAGGTGTCATATTTGGGATGCTAATTGCATTGCCCATAACTCTTGTGTACTACATTCTATTGGGTTTA
>gnl_Manes_v6.1_Manes.18G087300.1
ATGATAACAGGAGATGATTTCTACAAGGTGATGTGTGCAATGGTGCCTTTGTATTTTGCAATGCTGGTTGCATATGGGTCAGTGAAATGGTGGAAGATATTCACACCAGAGCAATGTTCAGGGATCAACAGATTTGTTGCTGTTTTTGCAGTCCCAGTTTTATCTTTCCACTTTATTTCTCAAAATAATCCATACCAAATGGATACCAAGTTCATATTAGCTGATACACTCTCTAAGATCATAGTCCTTGTTGTTCTCTCAGTTTGGGCTGTTTTCTTTAATGGAGGATTGGATTGGCTCATCACTCTCTTCTCAGTCGCAACTTTGCCTAACACTCTTGTCATGGGCATCCCTTTGCTCATGGCCATGTATGGAGATTTCACTCAGAGCCTTATGGTGCAAGTGGTTGTTCTTCAGTGCATCATATGGTACACTCTTTTGCTCTTCCTCTTCGAGTACAGAGCAGCAACCCTCCTAATCAAAACCCAGTTCCCAGGACCCACAGCAGCCTCCATTACCAAAATCGAACTCGACAATGATGTCATCTCCCTCGATGGCAGGGACCCACTCCGCACTGAATCTGAAACCGACGGCAACGGCCGAATCCGAGTTCGTATCCGCAGGTCCACTTCCTCCGCCCCAGAATCCGCCCTATCATCCTCCATCTGCCTCACTCCTAGACCCTCAAATCTCTCCAACGCAGAAATCTTTTCTGTCAACACCCCTGCGCCATTTTATGAATACAGTATAAATCCTAATGCGAATAATGGTTACACTCATTACAATCATGGACCAAACAACGAGATAATAATATGTAATGGGGACTTGGGTTTCGGATATCGGTCCGGAACGAGTCCTAGACTATCGGGATACGCTTCATCGGATGCTTACTCGCTGCAACCCACGCCAAGGGCGTCGAATTTTAATGAGCTGGATGTGACGAACGCCGGGGGTACGCCATACTGGGTCAGGTCTCCGGTTGCCGGGAAATTTTTCAGGCAGCCGTCCCCGGCGGTTCCAGATGTCAGAATGGTATGGGGAGAGTCGCCAGGAAAGTGTCAAAATGGAGGAGCAGGCGCCGGCAAAGATATTACAGAAAAGGAAATTAGCTTTAGAGACAGTAGCAAAACGGCAGCGCTTGAGGAGACTAATTCAAAAGAAGCAGCAACTGACCAAGAAATGCCTCGTGCGTTTGTGATGCTGAAGCTCATACTCATTGTAGTAGGACGGAAGCTCTCTCGCAACCCAAATACATATTCTAGTGTGATAGGCCTTCTCTGGTCTTTAATCTCATTCAAATGGAATGTGGGAATGCCAAGCCTGGTAAAAAACTCTATCAAAATCATTTCAGATGCAGGACTTGGAATGGCCATGTTCAGTTTAGGGTTGTTCATGGCCCTTCAACCTCGAATAATTGCATGTGGGAAGAAAAGGGCAACAATGGGAATGGCAATCCGATTTATTTGCGGTCCCATAGTGATGTCAGCCGCTTCTGTCGCCGTTGGTCTAAGAGGAGTTCGGTTACGCGCCGCCATAGTCCAGGCAGCTCTTCCACAAGGGATTGTACCGTTTGTTTTCGCAAGGGAATATGGATTACATCCTGACATTTTAAGCACAGGGGTCATATTTGGGATGCTAGTTGCTTTACCAGTAACGCTGCTCTATTACATAAGCCTAGGGCTT
>gnl_Manes_v6.1_Manes.15G127700.1
ATGATTACGGGGAAGGATCTGTACACCGTCTTAACGGCGGTTGTTCCTCTCTATGTTGCGATGATCTTGGCTTATGGCTCTGTGCGTTGGTGGAAGATTTTCAGCCCCGACCAGTGCTCCGGCATCAACCGGTTCGTGGCGATATTTGCTGTGCCGTTACTGTCGTTCCATTTCATCTCCACTAACGATCCTTATGCCATGAATTTCCGGTTCATTGCCGCCGATACGCTTCAAAAGATTATAATGCTTGTCGCTCTCGGAATTTGGACTAATTTCACTAAAAATGGAAGTTTAGAATGGATGATTACCATTTTCTCTTTGTCTACTCTTCCAAACACTCTGGTTATGGGCATTCCTCTGTTAATCGCCATGTACGGTGAGTACTCCGGTAGCCTTATGGTTCAGGTGGTGGTTTTGCAGTGTATCATTTGGTACACTCTTCTCTTGTTTCTGTTCGAGTACAGAGGAGCCAAGATGTTGATCATGGAGCAGTTCCCTGAAACTGCAGCTTCCATTGTTTCCTTCAAGGTCGATTCTGATGTTGTTTCTTTAGACGGTAGAGATTTCTTGGAAACAGATGCTGAGATTGGTGGTGATGGGAAGCTACATGTGACGGTGAGGAAATCGAATGCTTCGCGGCGATCTTTGGGGCCTGGTTCTTTCTCTGCATTGACTCCTCGTCCGTCGAATCTTACTGGAGCTGAGATTTATAGCTTGAGTTCATCGAGAAATCCTACACCAAGGGGATCTAATTTTAACACTTCCGACTTTTACAATATGATGGGAGTTCAGGGATTCCCTGGCGGAAGGCTTTCAAATTTTGGCCCAGCAGACTTGTACTCTGTGCAATCTTCAAGAGGTCCAACGCCTCGGCCCTCAAATTTTGAAGAAAATTGTGCTCCAATGGCTACAATTTCTTCTCCGAGATTCGGGTTCTATCCGGCGCAGACGGTTCCAACATCTTACCCAGCACCGAGTGCAGAATTTTCTGCAACAGTCTCCACTAAGAATTCTAAGAATCAACAGCAGCAGCTGCAGGAGCAACAGCAACAGCAGCAACAGCAACAGAATTCCAAAGCAAACCATGACGCTAAGGAGCTGCACATGTTTGTATGGAGCTCAAGTGCCTCCCCGGTCTCCGATGTATTTGGTGGGAATGATTTCGGAGCATCCCAGCAATCTGGCCGGTCCGACCAGGGAGCAAAGGAGATCAGGATGTTAGTTGCTGACCACCCACAGGATGGGGAAACCAAAGCCATTGCACATGCTGGAGAATTTCCTGGCGAGGACTTCAGTTTTGCTGGTAAAGGAGAAGGAGAAGAGGATGGGCGAGAAAAAGAGGGACCCACTGGCCTTAACAAGCTAGGGTCAAGCTCAACCGCGGAACTCCACCCAAAAGCCGCCGGAGCACCAGAATCTGGAGCCAACAAACATATGCCTCCGGCAAGCGTGATGACCCGTCTGATACTGATCATGGTTTGGCGCAAACTGATTCGGAACCCAAACACATACTCCAGTCTCATTGGCCTGGTGTGGTCTCTAATTTGTTTCCGGTGGCATGTGGCTATGCCTAAAATAATTGAGAAGTCCATCTCCATACTGTCTGATGCTGGCCTTGGAATGGCTATGTTCAGCCTAGGTCTGTTTATGGCTTTACAACCGAAGATAATTGCCTGTGGGAACTCGGTGGCCGCATTCGCCATGGCTGTTCGTTTCCTGACTGGTCCTGCAGTGATGGCTGCAGCTTCAATTGCAGTTGGCCTGCGTGGTACTCTCCTCCATGTCGCTATTGTTCAGGCTGCGCTGCCACAAGGGATTGTTCCATTTGTGTTTGCCAAGGAATACAATGTCCATCCAGCCATTCTCAGCACTGCGGTTATCTTCGGAATGTTGATAGCATTACCAATTACACTTGTCTACTACATTCTCCTTGGATTG
>gnl_Manes_v6.1_Manes.14G171100.1
ATGATTACACCAACCGATTTTTACCATGTAATGACTGCAATGGTGCCACTATACGTGGCTATGATATTGGCTTATGGGTCAGTGAAATGGTGGAAGATCTTCACTCCTGATCAGTGTTCAGGAATCAATCGTTTTGTTGCTCTTTTTGCAGTCCCCCTTCTCTCTTTCCACTTCATATCTTCCAATGATCCTTACGCCATGAACTTTCGTTTCATAGCTGCTGATACTCTCCAAAAGGTCATAGTTCTTGGAGTCCTAGCTCTGTGGACTAATTTGAGCAAAAGGGGATGCTTGGAATGGACCATTACGCTTTTTTCACTTTCTACTCTTCCAAACACTCTTGTGATGGGCATCCCTTTGCTCAAAGGGATGTATGGTGAATATTCTGGAAGTTTAATGGTGCAAATAGTTGTTCTTCAATGTATTATTTGGTATACTTTGATGCTTTTTATGTTTGAATATAGAGGTGCTAAAATGCTCATCGCTGAGCAATTTCCAGACACTGCTGGTTCCATTGTCTCAATCCATGTCGATTCTGATATTATGTCTCTTGATGGTAGACAACCTCTAGAAACTGAAGCAGAGATAAAAGAAGATGGCAAGTTACATGTCACTGTAAGAAAATCCAATGCTTCAAGATCAGATATCTTCTCAAGGAGATCTCAAGGGCTATCTTCTACAACTCCTAGGCCGTCAAACCTAACCAATGCAGAGATTTACTCTTTACAATCTTCAAGGAATCCAACTCCAAGAGGCTCTAGCTTTAACCACAATGATTTTTACTCCATGATGGCTGCTGGGAGGAACTCAAATTTTGGTTCTTCAGATGTCTATGGCTTATCAGCATCTCGAGGACCTACACCCAGGCCGTCAAATTATGAAGAAGATGGTGGGGGTAACAAGCCAAGGTTCCATTACCACGGGTCTGGTGGTGCAACCCATTATCCAGCACCTAACCCAGGCATGTTTTCGCCAACTGGGTCTAAGGGTGGAGTTGCTGCTAATAATGCAGCTGGTCCGAAAAAGCCTAATGGTCAAGCTCATATGAAAGCTGAAGATGGTGGTGGCAGAGATCTTCATATGTTCGTTTGGAGTTCTAGTGCTTCTCCTGTTTCAGATGTGTTTGGTAGCCATGATTATGGTGCTCATGACCAGAAAGAAGTTCGATTGGCTGTATCTCCAGGAAAAGTAGAGGGACACAGAGAGAATCATCAACATCATGAAGATTATATGGAAAGAGAAGATTTCAGCTTTGGCAACAGAGGAATAGAAAGAGAAATGAATAATAACAATCATCAAGGTGAGAAAATTATAGGAGATGAAGGAAAATCCAAAGCCATGCCTCCAACAAGTGTAATGACAAGGCTTATTCTGATCATGGTTTGGAGGAAACTGATTAGAAACCCTAATACTTACTCCAGCTTAATTGGTCTCACTTGGTCTCTAATTTCATTCAGGTGGCATGTAGAAATGCCTGCCATTATAGCAAAATCCATTTCTATACTGTCAGATGCAGGGCTTGGCATGGCCATGTTCAGTCTTGGTCTGTTCATGGCTTTGCAACCAAGGATCATAGCATGTGGAAATTCCATAGCAGCTTTTGCAATGGCTGTGAGATTCCTTACAGGTCCAGCTGTTATGGCAGCTGCTTCTATTGTTGTTGGTCTTAGAGGAACTCTCTTACACATTGCCATTGTCCAGGCAGCTCTACCACAAGGAATTGTCCCCTTTGTCTTTGCCAAGGAATACAATGTACACCCTGATATTCTCAGCACAGGGGTGATATTTGGAATGCTAATTGCATTGCCAATAACTCTTGTGTACTACGTTTTGTTGGGGTTG
>gnl_Manes_v6.1_Manes.17G077100.1
ATGATTAGCTGGAAAGATCTCTACACCGTTTTAACGGCGGTGATTCCTCTTTATGTTGCTATGATCTTGGCCTATGGCTCCGTTCGCTGGTGGAAGATCTTCAGCCCGGACCAGTGCTCAGGTATCAACCGGTTCGTCGCTATTTTCGCTGTGCCGCTATTGTCTTTCCATTTCATCTCCAGCAACGATCCTTACGCTATGAATTTCCGGTTCATTGCCGCCGATACGCTTCAAAAGATTATAATGCTTTTCGCTCTCGGTATTTGGACTAATTTCACTAAAAATGGAAGTTTAGAATGGATGATTACGATTTTCTCCTTATCTACTCTTCCAAACACGCTAGTCATGGGCATTCCTTTGTTGATTGCCATGTACGGCAAGTACTCCGGTAGCCTCATGGTTCAGGTGGTGGTTTTGCAGTGTATCATTTGGTACACTCTTCTCTTGTTTCTTTTTGAGTACAGAGGAGCCAAGATGTTGATCATGGAGCAATTCCCTGAAACTGCAGCTTCCATTGTTTCGTTTAAGGTAGATTCCGATGTTGTTTCTTTAGACGGTAGAGATTTCTTGGAAACAGATGCTGAGATTGGTGATGATGGGAAGCTGCATGTGACGGTGAGGAAATCCAATGCTTCGCGGCGATCTTTGGGGCCTGGTTCTTTCTCTGGATTGACTCCTCGTCCCTCGAATCTTACTGGCGCTGAGATTTATAGCTTGAGTTCATCAAGAAATCCAACCCCAAGAGGATCTAATTTTAACACTTCCGACTTCTATAATATGATGGGTGTGCAGGGATTCCCCGGTGGAAGACTCTCAAATTTTGGTCCGGCGGACTTGTACTCGGTACAATCTTCAAGAGGTCCAACTCCTCGGCCCTCAAACTTTGAAGAAAACTGTGCTCCAATGGCTACAAATTCTTCTCCAAGATTCGGGTTTTATCCGGCGCAAACGGTGCCAACATCTTATCCAGCACCAAATCCGGAATTTTCTTCAACGGTTTCCACAAAAAACACCAAGAATCTTCAGCAGCAGCAACAGGAGCAACAACAGCAGCAGCAGCAGCCTCAGCAACAGAATTCCAAAGCAAACCATGACGCTAAGGAGCTCCACATGTTTGTTTGGAGCTCGAGTGCCTCGCCGGTCTCCGACGTATTTGGAGGGAACGATTTTGGGGCATCCCAGCCATCTGGCCGGTCCGACCAGGGAGCCAAGGAGATCAGGATGTTAGTTGCTGACCACCCACAAAATGGTGAATCCAAAGGAGAATTTCCTGGCGAGGACTTCAGTTTTGCTGGTAAAGTAGAAGGAGAAGATGAAGGGCGAGAAAAAGGGGGACCCACTGGACTTAACAAACTGGGGTCGAGCTCAACCGCAGAGCTCCACCCCAAAACCTCCGGAGCACCAGAGTCTGGAGGCAACAAACAGATGCCTCCAGCAAGTGTGATGACCCGTCTGATATTGATCATGGTATGGCGTAAACTGATTCGGAATCCAAACACATACTCCAGTCTCATTGGCTTGGTTTGGTCTCTAATTTCATTCCGGTGGCATGTGGCTATGCCTAAAATAATAGAGAAATCCATCTCTATACTCTCTGATGCTGGCCTCGGAATGGCTATGTTCAGCTTAGGTCTGTTTATGGCTTTACAACCAAAGATAATTGCCTGTGGGAATTCGGTGGCTGCATTTGCTATGGCTGTTCGCTTCCTTACTGGGCCTGCAGTGATGGCTGCGGCTTCAATTGCTGTTGGCCTGCGTGGTACTCTTCTCCATGTCGCTATTGTTCAGGCTGCACTACCACAAGGAATTGTTCCATTTGTGTTTGCCAAAGAGTACAACGTCCATCCAGCCATCCTTAGCACTGCGGTTATCTTCGGAATGTTAATAGCGTTACCAATTACCCTTGTCTACTACATTCTCCTTGGATTG
>gnl_Medtr_Mt4.0v1_Medtr2g038470.1
ATGATCAAAGGTAAAGATGTATACAATATTCTTGAGAGTATTATGCCCCTATATGTAGCCATGATATTAGGCTATGGGTCAATTAAATGGTGGAAAATCTTTACACCAGATCAATGTGCTGGTATAAACCGTTTTGTGGCAATGTTTGCAGTTCCTACACTTTCTTTTATTTACATATACCCAATTAACCCTTATCATATGAATTGGAGGTTAATACTAGCTGACACACTTCAAAAAGTTGTGACATTGGCTTGTCTAGCTCTATGGAACATTTTCACAAAACGTGGTGGTTTAGATTGGAGTATAACTCTTTTCTCACTTACCAATTTACCAAACACACTTGTTGTTGGGATCCCTCTTTTGAATGCAATGTATGGAGAATTTACAAAACCACTTTTGACCCAAATTTTGGTTTTGCAAGGTGTTGTATGGTATACTATTTTGTTGTTGATGTATGAATATAGAGCTGCTAAGCTTTTTATTTCTCAACAATTTGTTGACACTAATGAAGGGTCCCACAAGATTGAAATTGAATCATCACTTGATGATGTAGAATTGAGAGAAATTGGTAATAACCTAAGTGTCAAGTCTCATTCAACACCTAGAGTGCCAAATCTTACTAGGGTTGAGGTACATTCAAGCTACACAAATAGTCCCCAAAGTAATGGTTTTGAAGACAATATATTCAACATTCATTGGACAAGATTTAAGAAGAGTAGGAGTTTGACCAATGTGAGTGCATTTATGAAGAGCAAGAGTTGCACTACTATGGGTGCTAGGGTTTCTCCTTACCCAATTCTAAAATCAACTTTTTCAGAAAAAATCATTGATGACCAAAGAAAGTTCAATTTCAGTGATGGCTTAGACATGCCACAAGAAATTGAAGCTTCAAAAGGTGTTCATGAATTGATTGGCAGAAGTACTTCTAGTGGTAAAGTAAGTGGAGACAATGATCATGAGAGTGAGGAGAGGAAGAAGGAGCTGGTGGAGATTAAAGAAAATGTTACCAATGAACATCAAATGCAACCTGGTCATGGCACGATGACAAAGCTCATTCTTTTTAGGGTTTGGAAGAAGCTATCAGTAAATCCTAATCTCTATGCTTCAGTTCTTGGCATTGTATGGGCTCTCATATCAGCTAGGTGGAATATCAAAATGCCTTCAATCATACATGACTCGATTACAATAATATCTCATACTGGACTAGGAATGTCCATGTTTAGTCTAGGAATATTCATGGCATTACAACCTAAGATCATTGCTTGTGGAAAAACTCAAGCAACAATTTCTATGGTACTTAAGTTCTTGGTTGGTCCTGCATCATTTGGTGCAACCTCTGCTGCCGTTGGTATTCGTGGAGTTGTTTTTAAAGTAGGAATTATTCAGGCTGCTCTTCCACAAGGTATCGTTCCATTTGTATTCGCCAAAGAGTACAATCTCCATGCCGAAATATTTAACACAGCGGTTTCTCTTGGATTGGCAATTGCGTTTCCTGTAGCAATACTATACTATGTTCTACTTGAGCTTAACAAATCTTTT
>gnl_Medtr_Mt4.0v1_Medtr8g107360.1
ATGATAACGTTAACAGATTTCTACCATGTGATGACATCAATGGTGCCACTTTACGTGGCTATGATATTAGCTTATGGTTCAGTGAAATGGTGGAAGATATTCTCTCCCGATCAATGCTCCGGCATCAATCGCTTCGTTGCTCTGTTTGCAGTTCCTTTACTTTCATTCCATTTCATTGCCTCTAACAATCCTTACAAAATGAACACACGCTTCCTCGTCGCAGACACACTTCAAAAGATTATCGTCTTACTTGCTCTCACCATTTGGGCCAACGTCAGCAAAAGGGGTTGTTTAGAATGGACAATAACACTCTTCTCCATTTCAACACTCCCAAACACTTTGGTTATGGGAATCCCTCTTCTCAAATGTATGTACGGTGGTGAATTTTCTGGGAGTTTGATGGTACAAATTGTGGTCCTTCAGTGTATTATTTGGTACACGTTGATTTTGTTCATGTTTGAGTTTAGAGGAGCAAGAATGCTTATCTCAGAACAGTTTCCAGACACTGCTGGTACCATTGTTTCCATTCATGTTGACTCTGATGTGATGTCGTTGGATGATGGAAGACAGTGTTTGGAAACAGAAGCTGTAATCAAAGAAGATGGGAAGCTTCATGTTATAGTGAGGAGATCAAATGCTTCAAGAAGGTCTCATTCTCAGTCTCATACAACACCTCGAGCTTCAAATCTGACGAATGCAGAGATATACTCTTTGCAATCATCAAGGAATCCAACTCCAAGAGGGTCTAGTTTCAACCACACAGATTTACATTCCATGATGGGTGGTAGTCGTAATTCTAACTTTGGTGCTTTTGATTTGAAAGGAACACCACCGAGGACTTGTAATTATGATAATTCAATGTCTACGACAAAGGGGAATTACCCTGCGCCAAACCCCGAAATGTTCTCTCCAAAAAACGTTGTTGCTGCTAAGAAAACGGAGGATCTTCATATGTTTTTTTGGAGTTCAAGTGATTCCCTTGTTTCTGATGTTAAATTGAATGTCTCTCCAGAAAAAGTGGAGGGTGAGGATGAGCACAAGAGAGGGGAGGAAGGTGGGGCAAAAACGATGCCACCAGCAAGTATAATGACGAGGCTGATATTGATAATGGTTTGGAGAAAACTTATCAGAAACCCAAACACATATTCGAGCATTATCGGCCTAACTTGGTCACTCATTTCATTCAGGTGGAATATTGAAATGCCTGTTATCATAGCAAAGTCTATTTCCATATTGTCGGATGCAGGGCTTGGCATGGCCATGTTCAGTCTTGGTCTGTTCATGGCTTTGCAACCGAGGATTATAGCATGTGGTAATCGCATAGCAGCTTTCTCTATGGCCATTAGATTCCTTACCGGTCCAGCTGTCATGGCAGCTGCTTCCATTGTTGTTGGACTCAGAGGAACCCTCTTGAACGTTGCCATTGTTCAGGCAGCACTTCCACAAGGAATTGTCCCATTTGTCTTCGCCAAGGAATACAATGTACATCCTGATATTCTCAGTACAGGGGTAATTTTTGGGATGTTGATTGCATTGCCCATAACGCTCGTTTATTACATCTTGTTGGGTCTA
>gnl_Medtr_Mt4.0v1_Medtr7g089360.1
ATGATAAGTGCTTTAGACTTATACCATGTCCTCACAGCAGTAGTACCACTCTATGTAGCAATGATCCTTGCCTATGGTTCTGTAAAATGGTGGAAAATCTTCACACCAGATCAATGTTCAGGCATAAACCGTTTTGTAGCACTTTTTGCAGTTCCACTTCTCTCATTCCACTTCATCTCAACCAACAATCCTTACACTATGAACTACAGGTTCATAGCAGCTGATTCACTTCAAAAAACTATCATCCTAACACTCCTTTTCATTTGGTCAAGAACAAGCTCCAGAGGGTCATTAGAATGGTCTATAACACTGTTCTCACTTTCAACACTTCCTAACACACTTGTTATGGGCATTCCTTTGTTGAAAGGAATGTATGGTGATGATTCTGGTACCCTTATGGTTCAAATAGTTGTTCTTCAATGTATCATTTGGTATACATTGATGTTGTTTTTGTTTGAGTATAGGGGTGCTAGGATTCTCATTGTTGAACAGTTTCCTGATACTGCTGGTTCTATTATATCATTCAAAGTTGATTCTGATGTTCTTTCTTTGGATGGTAAAGAGCCACTTCAAACTGAAGCTGAAGTTGGTGAAGATGGTAAACTTCATGTGAAAGTTAGAAAATCAACTAGTTCAAGAAGTGAGATTTTTTCTAGAAGGTCTCATGGTGTTAACTCTGGTGTTTCTTTGACACCAAGACCTTCTAATTTGACTAATGCTGAGATTTATTCTCTTCAATCTTCTAGAAATCCTACACCAAGAGGGTCTAGTTTTAATCATACTGATTTTTATTCTATGGTGAATAATGGAAGAAATGTTAGTCCTAGACAATCTAACTTTGGAAGTTTAGGTTTTGATGAGGAAAGTGGTGTTGCTAAAGCTAATGGAAATGGTGGAAATGGCTACCCTGCTCCTCATAGTGCAGGGATTTTTTCACCTGTGGCTAATAAGAAAAAGGGTCATGGTGGTGGTGCTGGTGATGGTGGAAAAGATCTTCATATGTTTGTTTGGAGTTCAAGTGCTTCACCTGTTTCTGAAGGTGGAATCCATGTCTTTAGAGGTGGTGGTGATTATGGAAATGATCAGCTTAATGGAGTAGCTCACCAAAAAGATTATGAAGAATTTGGTCATGATGAGTTTAGCTTTGGAAATAGAACTGTTGCTAATGGTGTGGACAAAGAAGGACCAGTGCTATCCAAACTTGGTTCAAGCTCAACTACTGAGCTTCATCCTAAAGCTGGATCTCAAGGTGAAGCTAAGCCAACAAACATGCCACCTGCTAGTGTTATGACAAGACTCATTTTGATTATGGTGTGGAGGAAATTGATTAGGAATCCTAATACTTATTCCAGCCTTATTGGTCTTACCTGGTCCCTGGTCTCATTCAGGTGGAATGTTGTTATGCCTGCTATTGTTGCTAAATCGATTGCAATTTTATCTGATGCTGGCCTTGGAATGGCTATGTTTAGCCTTGGGTTGTTCATGGCATTGCAACCAAGGATTATTGCTTGTGGAAACACCGTTGCTTCTTTCGCGATGGCGGTTCGCTTCCTTACCGGCCCTGCTGTCATGGCTTTTTCTTCATTTGTTGTAGGACTCAGGGGAGTTCTGTTGCACATTGCTATTGTACAGGCTGCTCTTCCCCAAGGAATAGTCCCTTTTGTGTTTGCCAAGGAATACAATGTTCATCCTGACATTCTTAGCACTGGGGTTATATTTGGAATGCTAATTGCTCTTCCTATCACATTAGTTTACTACATTTTATTGGGACTT
>gnl_Medtr_Mt4.0v1_Medtr1g029190.1
ATGGTGACAAGAGAAGATTTATACAACGTGATGTGTGCAATGGTACCTCTATATTTTGCAATGTTAGTTGCTTATGGTTCAGTAAAGTGTTGCAAAATGTTCACCCCAGATCAATGTTCCGGCATAAACCGATTCGTCGCAGTTTTTGCTGTTCCAGTTCTATCTTTTCACTTCATTTCTCTCAACAATCCTTATCAAATGGACACAAAATTTATCTTGGCAGATACAATTTCTAAGCTACTTGTTCTATTTTTTCTTACCATTTGGGCCATTTTCTTTACTAAAGGCTCATTGGATTGGGTTATAACTTTATTCTCAGTGGCTACTTTGCCTAATACCCTTGTTATGGGTATCCCTCTTCTTCAAGCTATGTATGGTGATTTTACACAAAGTCTCATGGTGCAACTAGTTGTTCTTCAATGTATTATATGGTATACTCTGCTTCTATTCCTACTAGAATACAGAGCAGCCAAACTCTTAATCAAAAGCCAGTTTCCAGGAACAACAGCAGCCTCCATAACAAAAATCTCCCTCGACGACGACGTAATTTCCCTCTACAGCCACGACGCACCGCTCACAACGCAATCAGAAACCGACGAAAATGGCAGAATCAAAGTCCGAATCCGACGCTCCATTTCCTCAGCACCACCAGAATCAACTTCCTCATTGGGTAAAAGCTTTACTCCTACAAGACTCTCCAATCTCTCCAACGCCGACATCTTCTCCATCAACACGCCGGGGAATTTTCTCGATAATATGACAAGTCCACAGCTGTCTGGTTATGCTTCAACGGACGCTTATTCCTTGCAGCCGACGCCTAGGGCGTCGAATTTTAATGAAATGGAGATAGTTGGCGGTGGTACGCCTGTTTGGGGGAGGTCTCCGGTGGCCGGAGGTAGGGTTTTGGATGGAGGGATGGTAGTGTGGGAATCACCTGAGAAATGGCGGGGAGATGGGGGACATGGATGCAAGGACATTACTATGTCAGATAAAGAAATTAGCTTCAGAGACAGCCTCAAAGTCTCAGTGGCAGGGGAAGTTGTGGACCCCAAAGACCAAATTGCCAGTAGCCCGAAAATGCCATATGCCTTTGTAATGTTAAGGCTTATACTTATTGTAGCTGGAAGAAAACTTTCTAGAAATCCTAACACATATTCTAGTCTATTAGGACTTCTATGGTCTCTAATCTCCTTCAAATGGAATATAGAAATGCCCAGTTTGATCAAATCATCTATCAAGATCATATCTGATGCAGGTCTTGGGATGGCAATGTTTAGCTTAGGGCTTTTCATGGCTCTTCAGCCTCGTATCATTGCTTGTGGCACCAAAAGAGCAGCCATGGGAATGGCCATTAGATTTCTATTTGGGCCTCTTGTAATGTCCTTATCCTCGATTGCCGTTGGATTGAGAGGGAAAAAATTGCATACTGCAATTGTACAGGCTGCTCTTCCACAAGGAATAGTTCCATTTGTATTTGCAAGAGAATATGGGCTGCATCCTGATATTTTGAGCACAGGGGTAATCTTTGGCATGTTAATTTCCTTGCCAATAACTCTCATTTACTACATATTTCTTGGCTTG
>gnl_Medtr_Mt4.0v1_Medtr1g030890.1
ATGATAACACTAAAAGATCTTTACACTGTCTTAACAGCAGTGGTTCCATTATATGTTGCTATGATCTTAGCCTACGGTTCGGTCCGTTGGTGGAAGATTTTCTCACCGGATCAATGTTCCGGTATAAACCGTTTTGTCGCGGTTTTCGCCGTACCTCTCCTTTCCTTCCACTTCATCTCAACCAATAATCCATACCAAATGAACTTCAGGTTCATAGCTGCAGACACACTTCAAAAAATCATCATGCTAGTAGCACTTTCATTATGGACATTGTTCACTAAAAATGGCAATTTAGAATGGATGATAACAATCTTTTCATTATCAACACTTCCTAACACTTTGGTTATGGGAATTCCTTTGTTAATTGCTATGTATGGTGATTATTCAGGTAGCTTAATGGTTCAAGTTGTGGTTCTTCAGTGTATTATTTGGTACACTCTTTTGCTTTTTCTTTTTGAGTACCGTGGTGCTAAGCTTTTAATCATGGAGCAGTTTCCAGAAACCGCGGCTTCCATCGTTTCCTTTAAGGTCGATTCGGACGTTATGTCGTTAGATGGAAGAGATTTTCTTGAAACTGATGCATCAGTTGGTGATGATGGGAAGTTACATGTTACTGTTAGGAAGTCTAACGCGTCGCGGAGGTCATTTATGATGAATACTCCGCGACCGTCAAATTTGACTGGAGCTGAGATTTATAGTCTCAGCTCCACACCTAGAGGATCCAATTTCAACCATCAGGAGTTTTACTCCATGATGGGTTATCAACCAAGACATTCCAATTTTGGGGCTAATGATTTGTATTCTGTTCAGTCTTCTTCTAGAGGACCAACTCCTAGACCTTCAAATTTCGAAGAAAACGGTGCAAGTTCTCCTAGATTCGGGTTTTATCCGGCTGCGCAAACCGTGCCTACTTCGTATCCGGTGCCGAACCCGGAATTCTCCTCTACTACTAAACCTGTGAAGAATCAGAATCAAAATTTGATGCCGCAACAACCGCAGGTTCAATTGCAGACAAAAGGTTCTCAGGATAAAGAGTTGCATATGTTTGTGTGGAGCTCAAGTGCTTCGCCGGTTTCGGAAAGTGCTGGCCTCAACGTGTTCCGAAATTCGGAACAATCGGAAGAGGGTGCTAAGGAGATCAGGATGGTGGTGGCTGATGAACATAATCAAAATGGTGAAACCAATAACAAAGGTGGTCAAGAAAAGGAAATAGGTGGGGAAGAGGACTTCAAGTTCAATGGGGTGAAGGTAGGAGAACAAGGAGAAGGACCCAATGGGCCTAACAAGCTCGGGTCGAATTCAACGCCGGAGCTCCACCCTAAAGCCACTGGAGTCGCGGATTCAAGTGTCGGAAAACTCATGCCTCCGGCGAGCGTCATGACACGTCTCATACTCATTATGGTTTGGAGGAAGCTTATCCGTAATCCAAACACTTATTCAAGTCTCATTGGTCTTATTTGGTCCCTTGTTGCCTTTAGGTGGGATGTTCATATGCCTAAAATAATAGAGAAATCAATTTCCATACTGTCTGATGCTGGTCTTGGAATGGCTATGTTTAGCTTAGGTCTGTTTATGGCTCTTCAACCCAAGATCATTGCATGTGGGAATTCTGTTGCTTCATTTGCCATGGCTATAAGATTCCTTACTGGTCCAGCAGTTATGGCAGCAGCTTCTATCGCCGTTGGCCTCCGTGGGACCCTCCTACATGTAGCTATTGTTCAGGCTGCACTTCCACAAGGGATTGTTCCATTTGTGTTTGCAAAAGAGTACAATGTTCATCCAGCCATTCTTAGTACAGCGGTTATATTTGGTATGTTAATAGCCCTTCCAATTACTCTACTCTACTACATTCTCCTTGGTTTG
>gnl_Medtr_Mt4.0v1_Medtr6g069510.1
ATGATCACTTTAACAGATTTCTACCATGTCATGACAGCAATGGTGCCACTTTATGTAGCTATGATCTTAGCTTATGGATCAGTAAAATGGTGGAAAATATTTTCACCTGATCAATGTTCAGGAATCAACCGTTTTGTTGCACTCTTTGCAGTTCCACTTCTTTCATTCCATTTCATAGCATCAAACAATCCTTACAAAATGAACCTTAGGTTTTTAGCAGCTGATACACTTCAAAAACTCATAATCTTATGTCTTCTTGCTATTTGGAGCAATTTCTCCAAAAGGGGTTGTTTAGAATGGACTATAACACTCTTTTCACTCTCAACACTTCCAAACACTTTGGTTATGGGAATTCCTTTACTTAAAGGAATGTATGGTGAATTTTCAGGTAGTTTAATGGTACAAATTGTTGTTCTTCAATGTATCATTTGGTATACTTTGATGCTTTTCATGTTTGAGTTTAGAGGAGCAAGGTTGTTGATTTCTGAACAGTTTCCTGACACTGCTGGTTCCATTGTTTCAATCCATGTTGATTCTGATGTCATGTCATTGGATGGTAGAACACCATTGGAAACTGATGCTGAAATCAAAGAAGATGGTAAACTTCATATCACTGTTAGAAAATCAAATGCTTCAAGATCAGATATTTACTCAAGAAGATCACAAGGTCTTTCTTCAAATACTCCAAGACCTTCTAATCTTACTAACGCTGAAATTTACTCTTTGCAATCTTCTAGAAACCCTACACCAAGAGGTTCTAGTTTTAATCATACTGATTTTTATTCTATGATGGGTGGTGGAAATGGAAGAAACTCAAACTTTGGTGCTAATGATGTTGTTAATAACTATGGTTTATCTGCTAATTCAAGAGGTGTTACTCCAAGACCTTCTAATTATGAAGAAGAAGCTAATAATAATGCTAAGAAATTCAAAAACTATCCTGCACCTAATCCAGGAATGTTTTCTCCTACTAATAATAATAATGGTAGCAAAAATCTTGGTTCTAATGTTAGTGTTAATGCTAAGAAGAGTAATGGTCAAAGTCAACAGAAACAAGAAGATCTTCATATGTTTGTTTGGAGTTCTAGTGCTTCACCTGTCTCTGATGTGTTTGGTGGACATGACTTTGGTGCTCATGATCAGAAAGAAGTTAAATTGAATGTGTCTCCTGGAAAAGTGGAGGGTCATAGAGAAACTCAAGAGGACTATTTGGAGAAAGATGAATTCAGCTTTGGTAATAAAGGGATGGAAAGGGAAATGAATCAACATGAAGGAGGTGAGAAAGGTGGAGATGGAAAATCAAAAGTTATGCCACCAGCTAGTGTGATGACAAGGCTTATATTGATTATGGTTTGGAGAAAACTTATCAGAAATCCAAACACTTATTCTAGCTTAATTGGTCTCACTTGGTCTTTGGTTTCATTCAGGTATCATATTGAAATGCCTGCCATTATAGCAAAGTCTATTTCCATTCTGTCAGATGCAGGACTTGGCATGGCTATGTTCAGTCTTGGTTTGTTCATGGCTTTGCAACCAAAAATCATAGCATGTGGAAATTCCATTGCAGCTTTTTCAATGGGTGTGAGATTCCTTGTTGGTCCAGCTGTCATGGCAGCTGCTTCATTTGCTGTTGGACTCAAAGGTGTTCTCTTTCATGTTGCCATTGTTCAGGCAGCTCTTCCACAAGGAATTGTCCCATTTGTCTTTGCTAAAGAATATAATGTACATCCTGATATTCTAAGCACAGGTGTCATTTTTGGAATGTTGATTGCATTACCCATTACTCTTGTGTACTACATTTTAATGGGGCTA
>gnl_Medtr_Mt4.0v1_Medtr4g127090.1
ATGATTACCGGCAAGGACATATACAATGTTTTAGCGGCGATTGTGCCACTATATGTCGCTATGATATTAGCATATGGTTCGGTCCGATGGTGGAAAATCTTCACACCAGATCAATGTTCTGGAATAAACCGTTTTGTCTCGGTTTTTGCAGTTCCGTTACTATCATTCCATTTTATTTCATCCAATGATCCTTATGCTATGAATTACCATTTCTTAGCAGCCGATTCACTTCAAAAAGTAGTTATCCTTGGTGCTCTTTTTATATGGAACACATTCTCAAAAAACCAAGATAGTCTTGATTGGACCATTACACTTTTCTCCATTTCAACTCTTCCTAACACACTTATCATGGGAATCCCTCTTTTAAAAGCCATGTATGGTGATTTCTCAGGAAATCTTATGGTACAAATTGTTGTTCTGCAAAGTGTTATCTGGTACACACTCATTCTTTTCTTGTTTGAATATAGAGCTGCTAAACTTCTTATTTCAGAACAGTTTCCAGAAACTGCAGCTTCTATAACATCATTCAAAGTTGATTCTGATGTTGTTTCGCTTAACGGTAGAGAAACACTTCAAACTGATGCAGAGACAGGTGAAGATGGTAAACTTCACGTTGTTGTTAAAAGATCAACTACAAACTCTATTGCATCTGGATCGTTTAACAAATCTCATTTAAATAATATGACGCTGCGAGCTTCAAATCTTACAGGTGTTGAGATATATTCGGTTCAAACATCAACAGAACCAACACCGAGAGCTTCTGGTTTTAACCAAACTGATTTTTATATGCCTCCGAGTCCAAAAAATGGTTACCCAAATAGTGTTCGGAGTAATGGTAATGGTACTAATGGTGATGTTTACTCTGTGCAATCTTCGAAAGGGGCAACACCTCAGTATTCAATACCAGAAGATGAGAATTCGAAGATGAATAGGAATAGGAGAGGGCGGAGTATCGGTGGTGAGTTGTTTAATAATAATGGTGGTTCTTACCCTCTTCCAAATCCAATGCTTTTTTGTTCTACAAGTGTGGGCACAAAAAAGAAAGATAGCATTGGTGGTGGAAATGGTTTGATGGAGAACATGAGTGATAGTCGAAGAGAAAGAGACTTTGAAATTGAGGAAGAAACAAAGTCTCCATATATTAGCCAGAAGAAGGTGGACTTGGAAGGAGTTGGGGATGTAAACAAAAACAAACAGATGCCACCAGCAAGTGTGATGACAAAACTCATCCTCTTCATGGTTTGGAGAAAACTCATCAGAAATCCTAACACATACGCAAGTCTTATCGGACTTGTTTGGTCTCTTATATCATTTGGGTTGCACATTGAAATGCCCTCGATTGTAAACGGTTCCATCTCAATACTATCTAATACTGGTCTTGGAATGGCCATGTTTAGTCTAGGTTTGTTCATGGGATTACAACCTAAGCTGATTTCACGTGGGAAAAAAATTGCAACATATTCTATGGCTGTAAGGTTCTTGGTCGGTCCAGCTGTGATTGCGGCAACCTCGTTAGCAGTTGGTCTCCGTGGAGTTCTCTTACATGTTGCAATTGTTCAGGCTGCTCTTCCCCAAGCTATCGTTCCCTTTGTGTTTGCCAAAGAATACAATATCCATCCAAACATACTCGGTACTGGGGTTATATTTGGAATGTTGATTGCATTGCCAATAACAGTACTCCACTATGTAATTCTTGCATTACTG
>gnl_Medtr_Mt4.0v1_Medtr4g127100.1
ATGATTACCGGTAAGGATATATACGATGTTTTCGCAGCAATTGTGCCGCTATATGTTGCTATGATATTAGCATACGGTTCAGTTCGTTGGTGGAAAATCTTCACACCAGATCAATGTTCTGGTATAAACCGTTTTGTCGCTGTTTTCGCAGTTCCATTACTATCTTTCCATTTTATATCTTCCAATGATCCTTATGCTATGAATTACCATTTCTTAGCAGCTGATTCACTTCAAAAAGTAGTTATCCTTGGTGCTCTTTTTATATGGAACACATTCTCAAAAAACCAAGATAGTCTTGATTGGACTATTACACTTTTCTCCCTTTCAACTCTTCCTAACACACTTGTTATGGGAATCCCTCTTTTAAGAGCTATGTATGGTGATTTCTCAGGAAATCTTATGGTACAAATTGTTGTTCTTCAAAGTGTTATTTGGTACACTCTTATGTTGTTTTTGTTTGAATATAGAGCTGCTAAACTTCTTATAACAGAACAGTTTCCTGAAACTGCAGCTTCTATAACATCATTCAAAGTTGATTCTGACGTTGTTTCTCTTAACGGTAGAGAACCACTTCAAACTGATGCAGAGATAGGTGAAGATGGTAAACTTCATGTTGTTGTTAAAAGATCAACTACTAACTCTATGGTATCTGGTTCATTTAACAAATCTCATTTAAATAATATGACGCCACGAGCTTCAAATCTAACCGGTGTTGAGATATATTCTGTTCAATCATCAAGAGAACCAACACCAAGAGGTTCTAGTTTTAACCAAACTGATTTTTATGCCATGTTTCAAAGTAAAGCACCGAGTCCAAAACACGGTTACACAAATAGTTTTCAAAGTAATGGTAATGGTGATATTTATTCTATGCAATCTTCAAAAGGGGCTACTCCGAGGACTTCAAATTTCGAAGATGAGACATTGAGGATGCATAAGAAAAGGGGAGGGAGGAGTATGAGTGGTGAGTTGTTCAATAATGGTGGTTCTTACCCTCCTCCAAATCCTATGCTTTCTGGTTCTACAAGTGCTGGCACAAAGAAGAAAGATAGCATGGGCGGTGGAAGTGGTAATGGACCTAATAACAAGGAGTTACACATGTTTGTTTGGAGTTCAAGTGCTTCACCTGTTTCTGAAGGGAATCTTAGACATGCAGTAAATAGAGCTGCTTCTACTGATTTTGGCACTGTTGATCCTTCCAAATATGTTCCACATGAAAATTCCGTTGCATCAAAAGCTGTTACTGAATTGATTGAGAACATGAGTCCTAGAGAAAGGGATGTTGAAATTGAGGAAGCAGTAAAGTCTCCATATATTAGCCAGAAGAAGATGGACTTGGAAGGAGGAGGGGATGTAAGCAAAAATACACAGATGCCACCAGCAAGTGTCATGACAAGACTAATCCTCATCATGGTTTGGAGAAAACTCATCAGAAATCCTAATACCTACTCAAGTCTTATAGGACTTGTTTGGTCTCTTGTATCATTTAGGTTTCACATTGAAATGCCATCCATTGTAAAAGGTTCCATCTCAATACTGTCTGATGCTGGTCTTGGAATGGCCATGTTCAGTCTAGGTCTGTTCATGGCTTTACAGCCTAAGCTGATTGCATGTGGAAAACGAGTTGCAACATTTTCTATGGCTGTAAGGTTCTTGACCGGTCCAGCTGTGATTGCGGCAACCTCAATAGCAATTGGTATCCGTGGAGTTCTGTTACATGTTGCAATTGTTCAGGCTGCACTTCCCCAAGGTATTGTTCCCTTTGTGTTTGCCAAAGAATACAATCTCCATCCAAATATACTCAGTACTGGGGTTATATTTGGAATGTTGATTGCATTGCCCATAACAATACTCTACTATGTGCTTCTTGGAGTA
>gnl_Medtr_Mt4.0v1_Medtr4g084870.1
ATGATAACCTGGCACGATCTATACACAGTTTTAACCGCAGTAGTTCCACTTTACGTAGCCATGATCTTAGCCTATGGCTCCGTACGGTGGTGGAAAATATTCTCACCGGACCAATGTTCCGGCATAAACCGTTTCGTCGCGATTTTCGCAGTTCCTCTTCTATCCTTTCATTTCATCTCCACAAATAACCCTTATGCCATGAACTATAGGTTCATCGCAGCTGATACACTTCAAAAAATCATCATGCTCCTTGCACTTACAATTTGGACTAATTTCACAGCTAATGGTAGCTTAGAGTGGATGATCACAATCTTCTCTCTTTCAACATTACCCAACACTTTGGTTATGGGAATTCCACTTCTCATAGCTATGTATGGTGAATATTCCGGTACCCTTATGGTTCAAGTTGTGGTTCTTCAGTGTATCATTTGGTACACTTTGTTATTGTTTCTTTTTGAGTATCGTGGTGCTAAGCTTCTAATTATGGAACAGTTTCCTGAAACTGCTGCTTCTATTATTTCCTTTAAGGTTGATTCTGATGTTGTTTCTCTTGATGGGAGAGATTTTCTTGAGACAGATGCTGAGGTTGGTGATGATGGTAAGCTTCATGTTCATGTCAGAAAATCAAACGCTTCCCGGAGATCTTTTATGATGACTCCACGGCCGTCGAATCTCACCGGAGCAGAGATTTATAGTTTGAGTTCTTCCCGGAATCCGACGCCGCGAGGGTCTAATTTTAATCATACGGATTTCTACTCTATGATGGGCTATGCTCCGAGACATTCTAATTTTGGTGCTAATGATGTGTATTCCGTTCAGTCCAATTCCCGTGGGCCGACTCCAAGACCGTCAAACTTCGAAGAGAACCCTGTGCCAACTGCAACATCGGCACAGACTGTTAACTCTCCGAAATTTGGATTTTATCCGGCACAAAATGTGCCGGCAGCTTACCCTGCTCCAAACCCGGAATTCTCTTCCGGGTTGAGCAAGAGTGTTAGTAAAAACTCTCAGCAACATTTATCACAGCAACAGACTCAGCAAACAGTTCAAGTACAACCACAAACAGTTACTAGCAATGGCTCTGCTGCTGCTGCTAAAACTAGCCATGATGCTAAAGAGCTTCACATGTTTGTGTGGAGCTCTAGTGCCTCACCGGTTTCCGAAGCCAGCGGGCTTCAAGTTTTTGGTAGTGGTGCTGCTGATTACGGAGCGTCTGATCAATCTGGACGCTCCGAACAAGGTGCTAAAGAGATTAGAATGTTGGTTTCTGATGACCATCCACCAAATGGTGTTAATATTACCAACAAAGGTATGCAAGAAACAGAGCTTGGTGGGGAAGAGTTGAAGTTTCCAGTAAAAGAAGAAGAATTGCTGGTAGAAGAAGAGGTAGGGAAAGTGGAACCAGCTGCCCTGAACAAGCTAGGAGGATCCAGCTCAACGGCGGAGCTACACCCAACAGCCACCGTGAAACACATGCCTCCGGCAAGTGTTATGACCCGTCTCATTCTGATCATGGTTTGGCGGAAGCTTATCCGTAACCCAAACACGTACTCCAGCCTCATTGGTCTAATTTGGTCTCTTGTGGCATTTAGGTGGCATGTGCATATGCCTAAAATAATAGAGAAATCAATCTCCATACTGTCTGATGCTGGTCTTGGAATGGCTATGTTCAGTTTAGGTTTGTTTATGGCTCTACAACCCAAGATGATTGCATGTGGAAACTCAGTTGCTTCATTTGCAATGGCTGTTCGATTTCTTACAGGTCCTGCAGTCATGGCTGCAGCTTCCATTGCTGTTGGACTGCGTGGTAACCTTTTACGTGTAGCTATTGTTCAGGCTGCACTTCCTCAAGGGATTGTTCCATTTGTGTTTGCCAAGGAGTACAATGTTCATCCAGCCATTCTTAGTACAGGGGTTATTTTTGGAATGTTGATAGCTCTACCAATTACTCTAGTCTACTACATATTACTTGGTTTG
>gnl_Mimgu_v2.0_Migut.E00429.1
ATGATAAGCTGGCACGATCTGTACGTTGTGCTAACTGCGGTGGTCCCACTCTACGTGGCGATGTTTCTGGCGTACGGCTCCGTCCGGTGGTGGAAGATATTCACCCCCGATCAGTGCTCCGGCATCAATCGATTCGTCGCCATTTTCGCCGTTCCCCTTCTCTCTTTCCACTTCATCTCCAAAAACGACATCTACGCTATGAACTTCCGATTCATCGCCGCCGACACCTTGCAGAAGATCATCATGCTCGTGGTGCTTGGATTCTGGGCCAATTTCACCAAAAACGGCAGCCTCGAGTGGTCGATTACCATTTTCTCCCTCTCGACTCTGCCGAACACGCTCGTGATGGGGATTCCGCTGCTCATCGCCATGTACGGCGAGTACGCCGGCAGCCTCATGGTCCAGGTGGTGGTGCTGCAGTGCATCATCTGGTACACGCTCCTCCTCTTCCTGTTCGAGTACCGCGGCGCCAAAATGCTGATTATGGAGCAGTTCCCCGAGACGGCCGCCTCGATTGTCTCCTTCAAGGTCGAATCCGACGTCGTTTCGCTCGACGGCCAGGATTTTCTCGAGGCGGACGCCGCCCTCGGCCGCGACGGGAAGCTCCACGTCACCGTGAGGAAATCCAACGCCTCGAGGCGGTCCTTAGGGCACGGATCCTTCGCCGGAATAACTCCCCGGCCGTCGAACTTGACCGGAGCCGAGATTTACAGCTTGAGCTCTTCCCGAAACCCTACCCCGAGGGCGTCTAATTTTAACCACTCCGATTTCTACTCCATGATGGGGTTCGGAGGAAGACTGTCGAATTTCGGGAATTCCGATACCGGCAGACTCTCCAATTTCAACGTGGCTGATATGTGTTCGGTGCAGTCGTCGAGAGGGCCAACTCCGCGGCCGTCGAATTTCGAAGAGAATTGCGCTCCGGGAGGTCTGATGAACTCGCCGAGATTCGGTTACTACCCGCCGCCGCAGCCTGCGCCGCCCACTTCTTACCCCGCTCCAAACCCTGATATCGCTTCAGCTATGCCGAAAACTGCGAAAACCCACCACCACAATCATCACCAGCAGCAACAGGGCGGCAAGGCAAATCACGACTCCAAGGAGCTTCACATGTTCGTGTGGAGCTCGAGCGCGTCGCCGGTTTCCGAAGTCGGCGGCGGCGGCGGTCTGCACGTGTTCGGTGGCCAGGATTTCGGCGGTGCTCCCGAAAATTCCGGGAAGTCTGATCAGGGAGCGAAGGAAATCAGGATGGTTGTTAATGATCATCATCTTCCTCAAAACGGGGACACCAAAGGTGTTCCGCAAACCGGGAACTTTGCCGGAGAAGACTTCAGCTTCGGGGGTGGAGATGACGAGAAAGAAAAGGAAGGCCCCGTCGGACTGTTGAGCTCCACCGCCACCGAGGCCGCCGGAGCTAGAAAACACATGCCGCCAACAAGTGTGATGACACGCCTAATCTTGATCATGGTTTGGCGAAAACTTATCCGAAACCCAAACACTTACTCCAGCCTTATCGGCCTCATTTGGTCTCTAGTCTCCTTTAGGTGGCATGTGCATATGCCTAGCATCATAGAGCAGTCAATCTCTATACTTTCTGATGCTGGTCTTGGAATGGCCATGTTCAGCTTAGGTCTGTTTATGGCACTTCAACCAAAGATAATCGCGTGTGGGAACACGGTGGCCTCCTTTTCGATGGCGGTGAGGTTTCTCACCGGCCCTGCAGTTATGGCTGCAGCTTCCATTGCCGTCGGTCTTCGTGGGACCCTCCTCCACGTCGCTATTGTCCAGGCCGCACTTCCACAAGGGATTGTCCCATTTGTGTTTGCTAAAGAGTACAATGTTCATCCAGCAATTCTTAGCACCGGGGTCATATTTGGAATGTTGATCGCGCTACCGATAACTCTGGTCTATTATATTCTTCTTGGATTG
>gnl_Mimgu_v2.0_Migut.D01545.1
ATGATAAGCCTAGGTGATTTTTACCACGTTATGACGGCGGTGGTGCCGCTCTACGTGGCGATGATACTAGCTTACGGCTCCGTTAAGTGGTGGAAGATCTTCACGCCCGACCAGTGCTCCGGCATCAACCGCTTCGTCGCCTTATTCGCCGTCCCTCTCCTCTCCTTCCACTTCATCGCCAGCAATAACCCCTATGCTATGAACCTGAGGTTCATCGCAGCGGATACACTACAAAAACTCATCGTACTCGCGGTTCTCGCCGTGTGGGCTAATTTCAGCAAAAGGGGCTGCCTCGAGTGGACAATTACCCTTTTCTCCCTGTCGACCCTGCCCAACACACTCGTTATGGGGATCCCTCTGCTGAAGGGCATGTACGGCGACTTCTCCGGGAACCTGATGGTGCAGATCGTCGTGCTCCAGTGTATTATCTGGTACACTTTGATGCTGTTCATGTTCGAGTACAGGGGAGCGAGGATGCTGATCTCCGAGCAGTTTCCCGGCACGGCGGGGTCGATCGTATCGATCCACGTGGACTCCGACGTCATGTCGCTGGACGGGCGGCAGCCGCTCGAGACGGCGGCCGAGGTCAAGGAGGACGGGAAGCTCCACGTCACCGTGCGGAGATCGAACGCTTCGCGGTCGGATATCTACTCGAGGAGGTCGGTGGGCTTTTCGTCGAACACCCCGCGTGCGTCGAATTTGACGAACGCGGAGATTTACTCCCTGCAGTCGTCGAGGAATCCAACTCCGAGAGGGTCGAGTTTCAACCACACCGACTTCTACTCCATGATGCAGGGCGGTGGGACTGGGAGGGCATCGAACTTCGGCGCAAATGACGTTTATGCCCTCCCGAATTCTAGGGGCCCCACCCCGAGGCCGTCGAATTTTGAGGAGGAAAGTGGAAACAATATTAATGGAAGCAAAGCAACGTTCTACCATGGCGGCGGTAATAATAATAGTAATAGTAATAGTAGTAGTAACGCGCATTATCCAGCGCCGAACCCAGGTATGTTTTCTCCGGCGGGTTCGAAAACAAATGCGGCGGCGAAGAAGCCATTAAATGAAGGTGGGAAAGATCTACACATGTTTGTATGGAGCTCGAGCGCTTCTCCAGTTTCGGATGTTTTTGGAGGTTCGTTAGACCACCATGGCAGAGAAGTTAGGGTTCCTGTTTCACCTACTAAAGGGGAAGGGCAAAGAGAGCAAGAAGACAATAATTACATGGAGAGAGAAGAGTTGAGGTTTGGGAAGAGAGAGAATGAAGGTGAGAAAATGGGAGGTGGAGATGAGAACAAAGTGAAATTAATGCCACCAACAAGTGTGATGACGAGGCTGATTTTGATCATGGTTTGGAGGAAACTCATCAGAAATCCCAACACTTACTCCAGCTTGATTGGCCTTACTTGGTCTCTTGTTTCTTTCAGGTGGCATGTTGAAATGCCGGCCATTATAGCAAAGTCCATCTCCATATTGTCGGATGCAGGTCTTGGCATGGCCATGTTCAGTCTTGGTCTATTCATGGCATTGCAACCGAGGATAATAGCATGTGGGAATAGTGTGGCAGGATTTGCAATGGCTGTTAGATTCCTTACAGGGCCAGCTGTCATGGCTGCTGCTTCCATTGCTGTTGGCCTTCGTGGTGTTCTCTTGCGAGTCGCCATCGTTCAGGCTGCTCTGCCTCAAGGAATTGTCCCCTTTGTTTTTGCTAAGGAGTATAATGTACACCCCGATATACTCAGCACCGGGGTCATATTCGGGATGCTAATCGCTTTGCCAATAACGTTAGTCTACTACATTTTGTTGGGGCTA
>gnl_Mimgu_v2.0_Migut.I00299.1
ATGATAACCTCAACCGATTTCTACCACGTGATGACCGCGGTGGTGCCGCTCTACGTGGCGATGATCCTCGCCTACGGCTCCGTAAAATGGTGGAAGATCTTCACGCCGACGCAATGCTCCGGCATCAACCGGTTTGTGGCAATGTTCGCGGTGCCGCTCCTCTCGTTCCACTTCATAGCCGGCAACAACCCGTACACAATGAACGTACGCTTCATCGCGGCCGACACCCTCCAGAAGCTCATAGTCCTCGCGGCACTCGCCGTGTGGGCCAACTTCACCAAGAGGGGCTGTTTGGAATGGACGATAACCTTCTTCTCGCTATCCACGCTCCCAAACACCCTCGTTATGGGAATCCCGTTATTGAAGGGGATGTACGGCGACTTCTCCGGCGGGCTGATGGTCCAGATCGTCGTTCTCCAGTGCATCGTCTGGTACACGTTGATGCTGTTCTTGTTCGAGTTCAGAGGCGCCCGGTTGCTCATCTCCGAGCAGTTTCCCGACGACACCGCCGGAGCTATAGCGTCCATCACCGTCGACTCCGACGTGACGTCGCTCGACGGGCGGCAGATGCTGGAGACGGCGGCGGAGGTTATGGAGGACGGGAAGCTCCACGTCACCGTCAGGAAATCCAGCGCCTCGAAATCCGACGTGTTCTCGAGAAAGTCCGTCGGCGGGTTTCCCTCCGGCGCGACGCCCCGGCCGTCGAATCTGACGAACGCCGAGATTTATTCTTTACAGTCGTCGAGGAATCCGACGCCGAGAGGGTCGAGCTTCAACCACTCCGATTTCTACTCGGCCGGCGGCGGGAGAAACTCAAACTTCGGAGCTAACGACGTTTACGGGCTGTCCGGTTCGAGGCCGTCGAACTTCTTCGAGGAGGAGGCGGCGGCGGCGAATAAGTCTAGATTCTTCCATGGGAATGGGACAAACTACCCGGCGCCGAACCCCGGGATGTTTTCACCTTCAAAAATGGCGGGAAATAAAAAGGAAAGTGGCGGGAAAGATGTTCATATGTTCGTATGGAGCACGAGTGCTTCTCCTGTTTCGGATGTGTTTGGCGGTGGTGTTTCTCCTGCCAAAGTGGAGGGACAAGGAGAAAATAATAAGGAAGAGGAATGTGTAGAGAGAGAAGATTTGAGTTTTAGAAATAACAGAGAAGATCAAGAAGGAGGAGGAGAGAGAGAGGGAGAGAAGAGAGAGAAAGTGAATATGCCACCAACAAGTGTGATGACTAGGCTTATTTTGATCATGGTTTGGCGGAAACTCATCAGAAATCCCAACACTTATTCCAGCTTAATTGGTCTCATTTGGTCTCTTGTTTCTTTCAGGTGGAATGTAGAGATGCCTGCTATAATAGCAAAGTCGATATCTATACTGTCTGATGCAGGGCTTGGGATGGCCATGTTTAGTCTTGGTCTGTTCATGGCATTGCAACCGAGGATAATAGCATGTGGTAATTCAGTGGCGACTTTTGCTATGGCTGTCAGATTTCTTACAGGACCAGCTGTCATGGCCGCTGCTTCTATTGCCGTTGGCCTACGTGGCGTTCTTCTCCGCGTCGCCATTGTTCAGGCTGCTCTGCCGCAAGGAATTGTCCCCTTTGTTTTTGCCAAGGAGTACAATGTACACCCTGATATTCTCAGCACAGGTGTAATATTCGGAATGTTGATCGCGTTGCCGATAACACTGGTGTACTACATTTTGCTGGGGCTA
>gnl_Mimgu_v2.0_Migut.L00994.1
ATGATTAGCTGGAACGATCTGTACGTAGTGCTGACGGCAGTAATCCCTCTGTACGTGGCCATGATCCTTGCCTACGGCTCGGTCCGGTGGTGGAAGATATTCACCCCGGACCAGTGCTCCGGCATCAACCGCTTCGTGGCGGTGTTCGCCGTGCCCCTACTGTCGTTCCACTTCATCTCCAAGAACGACATCTACGCCATGAACTTCCGCTTCGTCGCCGCCGACACGTTGCAGAAGATAATCATGCTGGCGGTGTTGGCGATGTGGGCCAACATCAGCAAGAACGGCAGCCTCGAGTGGTCGATCACCATTTTTTCTCTTTCCACACTCCCCAACACGCTCGTGATGGGGATCCCGTTGCTCATCGCCATGTACGGCGACTACTCCGGCAGCCTCATGGTCCAGGTGGTGGTGCTCCAGTGCATCATCTGGTACACGCTCCTCCTCTTTTTATTCGAGTACCGCGGCGCTAAGATGCTTATCATGGAGCAGTTCCCGGAGACCGCCGCCTCCATTGTTTCGTTCAAGGTTGAGTCCGACGTCCTGGGGAACGACGGGAAGCTCCACGTCACTGTCAGGAAATCCAACGCCTCGCGGCGGTCGTTCGGGATTGGGTCATACTCCGGCGTCACTCCCCGGCCGTCTAATCTGACCGGCGCCGAAATCTACAGCCTGAGCTCGTCCAGAAACCCGACCCCCAGAGGCTCGAATTTCAACCACTCCGATTTCTACTCGATGATGGGTTTGGGAAGGCTGTCCAATTTCGGGAATTCCGACACCGGCAGGCTGTCCAATTTCAACGTCGCTGATATGTATTCAGTTCAGTCGTCCAGGGGCCCGACGCCGCGGCCGTCGAACTTCGAAGAGAACTCCGCTCCCGGAGCTTTAATGACGTCACCGAAATTCGGCTACTTTCCGGCGCAGCCTCCGCCGCCGAGTTCTTACCCTGCTCCGAATCCTGAAATCTCATCGGCAATGCCCAAAACGGCCAAAACCCATCAGCCGCAGCAGCTCGGAGGAAAAACTTCTAGCGACGCCAAGGAGCTTCACATGTTTGTATGGAGCTCAAGTGCGTCGCCGGTGTCTGAAGGCGCCGCCGCCGGCGGCGCAGCCGCCGGCCTCCACGTCTTCGGCGGTCCTGATTACGGTGCTTCCGACCAATCCGGCCGGTCCGATCCAGGCGCAAAGGAAATCAGGTTGTTGGTCCCCGATCATCCTCAAAATGGAGAACCCAAAGCTGTTGCGCAAACTGGGGAACTTGGTAGAGAGGACTTCAGCTTCGGCGGTGCAGGGGAAGAGGACAGAGAAAAGGAGCCTCCAATCGGGCTATCGAAACTGGGGCCCACCTCCGATGCTGAGCTGGACTCCAAGGTGGCCGGTGGCGGAAAACACATGCCGCCAACAAGCGTGATGACACGCCTAATCTTGATCATGGTTTGGCGTAAACTTATCCGAAACCCGAACACCTACTCCAGTCTCATCGGCCTAATTTGGTCCTTGATCTCGTTCAGGTGGCATGTGCAAATGCCGAAACTTCTCGAGGAGTCAATCCGGATACTCTCCGATGCCGGTCTTGGAATGGCTATGTTTAGCTTAGGTCTTTTTATGGCCCTTCAACCGAAGATAATCGCATGTGGTAACACGGTTGCTTCGTTCGCCATGGCTGTGAGGTTTCTCACTGGCCCAGCAGTTATGGCTGCAGCTTCTATTGCCGTTGGCCTTCGTGGCACTCTTCTCCATGTCGCTATTGTCCAGGCGGCACTTCCACAAGGGATTGTTCCGTTTGTTTTTGCGAAAGAGTACAATGTTCATCCTGCGATTCTAAGCACCGGGGTTATATTCGGAATGCTGATTGCGTTACCTATTACACTTGTGTATTACATTCTTCTTGGTTTG
>gnl_Mimgu_v2.0_Migut.J01639.1
ATGATCTCGTTAACAGACCTGTACCACGTGCTCACCGCCGTGGTCCCACTCTACGTTGCCATGATACTCGCGTACGGCTCCGTCAAGTGGTGGAAGATCTTCACCCCCGACCAGTGCTCCGGCATCAACAGATTCGTCGCGTTGTTCGCCGTCCCGCTCCTCTCGTTCCACTTCATCTCCTCCAACAACCCCTACGCCATGAACTACCGCTTCATCGCCGCCGACACGCTCCAGAAACTCATCGTCCTCGCCGTGCTCGCCGTCTGGTCGAGAACCAGCGCCAGGGGCTCCCTCGAGTGGTCGATCACCCTCTTCTCTCTCTCCACGCTCCCCAACACACTCGTGATGGGGATCCCACTCCTGAAAGGGATGTACGGCGAGAACTCCGGCACGCTGATGGTGCAGATCGTCGTGCTGCAGTGCATCATCTGGTACACGCTGATGCTGTTTTTATTCGAGTACAGAGGCGCGCGTATGCTCATCGCCGAGCAGTTCCCCGACACCGCCGCGTCCATCATCTCCTTCCGAGTCGACTCGGACATACTATCGCTCGACGGGAAGGAGCCTCTCCAGACGGAGGCCGAAGTCGGCGACGACGGGAAACTACACGTCACCGTGAGGAAATCCACAAGCTCGAGATCGGAGATCTTCTCCAGAAGGTCCCACGGCCCCAACTCCGGCGTCTCGTTGACCCCGCGCCCCTCCAACTTAACCAACGCCGAGATTTACTCGCTCCAGTCATCGAGGAACCCAACTCCACGTGGCTCCAGCTTCAACCACACCGATTTCTATTCAATGGTGAACGGGAAAAACGCGAGTAATACTAATATCAGCCCGCGGCAATCGAACTACGGCAACTTCGACGAGGAGAACGGCGGCTATGGAAATCAGCCGAGGCAGGGGAATATCAATACGGCGTACCCTGCACCTGCTAGCGCCGGAATATTCTCTCCGGTGGCGGGGCCCGCCGCCGCCGCGGCGGCGAAGAAGAAACCTAATGGGAATGAAGGTGGCGGGAAAGATCTTCACATGTTTGTTTGGAGCTCGAGTGCTTCGCCGGTTTCTGAAGGTGGGATTCATGTTTTCCGGGGAGGTGATTATGGTAATGAACTCAACGTTGGAGCTCACCCCAAAGATTACGATGATTTCGGGCCGGATCGAAACGGGCCGGTTCTGTCTAAGCTCGGTTCCAGCTCCACCGCGGAGCTCCACCCCAAGAACGGGGGTTTAGATGCTAAATCCACTGCCATGCCGCCAGCGAGTGTGATGACGAGGCTGATTCTGATCATGGTGTGGCGGAAACTGATCAGAAATCCCAACACTTACTCGAGCCTCGTCGGCCTCACTTGGTCTTTGGTCTCATACAAGTGGCATGTGGAGATGCCTGCGATTATAGCGAAATCGATATCGATTCTGTCCGATGCTGGTCTTGGAATGGCAATGTTCAGCCTCGGGCTGTTTATGGCATTGCAGCCAAGAATTATTGCGTGTGGAAAATCGGTAGCTGCATTCTCGATGGCTGTTCGTTTTTTAACGGGGCCCGCAGTTATGGCTGCTGCTTCGATTGCTGTTGGTCTTCGAGGGGTCCTTCTGCATATCGCAATTGTTCAGGCAGCGCTCCCGCAAGGTATCGTACCGTTCGTCTTCGCAAAGGAATACAATGTTCATCCCGATATACTTAGTACCGGGGTTATTTTTGGAATGCTAGTGGCACTGCCAATCACTTTAGTCTACTACATCTTGCTGGGACTT
>gnl_Mimgu_v2.0_Migut.J01508.1
ATGATTACAGGTAAAGATATATACGATGTACTAGCAGCAATAGTCCCGCTGTACGTGGCGATGATCCTCGCGTACGGCTCGGTCCGGTGGTGGAAGATCTTCACACCGGACCAATGCTCCGGCATCAACCGCTTCGTGGCGGTGTTCGCCGTCCCACTCCTAGGGTTCCACTTCATCTCCTCCAACAACATCTACGCCATGAACTACCACTTCATCGCCGCCGACTCCCTCCAGAAGGTCGTCATCCTCGCCGCCCTCTTCCTCTGGCAGGCCTTCTCCACCCGGTCCGGCGCCGCCGCCGTCTCCTCCGACTGGATGATCACCCTCTTCTCGTTATCCACCCTCCCCAACACCCTAGTCATGGGCATCCCGCTCCTCCGCGCCATGTACGGCGACTTCTCCGGCGACCTCATGGTGCAGATCGTCGTCATGCAGAGCGTCGTGTGGTACACGCTCATGCTGTTCATGTTCGAGTACCGGGGGGCCAAGCTACTCATCACCGACCAGTTTCCGGAGACCGCCGCCTCCATCACCTCCTTCAAGGTTGACTCCGACGTCCTCTCCCTCAACGGCCGGGAGCCACTCCAGGCCGACGCTGAGATCGGCGACGACGGAAAACTCCACGTCGTCGTGAAGAGGTCCACGTCAGCATCGATGATATCCTCCTACAACCACCACAACAAGGGTTTGAACTCCAGCGCGATTACTCCGAGGGCTTCGAATCTCACCGGGGTCGAGATTTACTCCGTCCAGTCTTCGCGTGAGCCGACGCCACGCGCCTCCAGCTTCAACCAGACGGATTTCTACGCCATGTTTGCCGGTAACAACAAAACCGCCAGCCCGAAGCATGGGTACACGAACAGCTACGGCGGAGGGGATGTTTTCTCGTTGCAGTCGTCGAAGGGGGTCACCCCCCGCACGTCGAATTTCGACGAGGAAATGATGAAGATGGGGAAGAAGAGGAGCGGCGGCGGCGGTGGTGGTGGTGGTGGTAATAATAATAATATCAATACTGGGAGGAGTATGAGTGGTGAGCTTTTTCAGCATTCGTATCCTCCCCCGAATCCCATGTTCTCCGGTGGTGGCCCGAGGAGGAAGGAAAGTGGCAGCAGCGGCGGCGGTGGTGGTGGCAATGCCAACGGCAGCATTGTTAGTGGTGGTGGTAGTGGGAATAGCAATAATCCGAATAAAGAACTGCACATGTTTGTTTGGAGCTCGAGCGCTTCGCCCGTGTCCGAAGCAAATATGAGAAATGCCGTTAACAAAGCCGCCTCCGGTGATTTTGCTAGCACCATTGACGCTCCGTCAAGAGAGAATGGAAGTCCAGTTGGGAAAATGAAAACGGGAGACGAAAAGGAGACTGAGATTGAGAATGTAGCGTCGAAGTTTCCGGCGAACGCGTCGCCGTATAATAATACATGCCAGAAGAAGATGGAGATGGATCCGGAGGAAGGTGGTGAGATGATGGGTAAAAAGACACAAATGCCCCCAGCAAGTGTTATGACTAGGCTTATACTAATCATGGTTTGGAGGAAGCTCATTAGGAACCCTAATACTTATTCCAGTCTTATTGGCCTTATTTGGTCTCTTGTATCATTCAGGTGGAATATCGAGATGCCTTCGATCGTGAAAGGGTCGATATCGATTTTGTCCGATGCAGGTCTTGGCATGGCCATGTTTAGTCTAGGTTTATTCATGGCTTTGCAGCCGAAAATCATAGCTTGCGGAAAATCGGTGGCGACGTTTTCGATGGCGGTTAGGTTCTTGACAGGGCCAGCTGTCATCGCCGCAACCTCCATCGCAATCGGCCTCCGAGGAGTTCTCCTGCACATAGCAATTGTTCAGGCTGCTCTTCCACAGGGAATTGTCCCCTTTGTGTTTGCTAAAGAATACAATGTTCATCCAGACATACTCAGCACTGCGGTTATTTTCGGGATGCTGATAGCTTTGCCCATAACAATTCTGTACTATGTGCTACTTGGGCTG
>gnl_Mimgu_v2.0_Migut.C01042.1
ATGATAAGCACAAATGACTTCTACAACGTGATGTGCTCAATGGTGCCACTCTACTTCGCAATGCTGGTGGCCTACGCGTCGGTGAAGTGGTGGGGAATATTCTCTCCGGAGCAGTGCTCCGGCATCAACCGGTTCGTGGCGGTGTTTGCGGTTCCGGTGTTGTCGTTCCACTTCATCTCTCAGAACAACCCTTACCAAATGGACACCAAATTCATATTGGCCGACACTCTCTCCAAATCACTCGTCCTCGTCTCGCTATCGATTTGGTGCGTATGTAAAGGCCAAATCGACTGGCTAATCACTCTCTTTTCGGTATCGACTTTGCCCAACACTCTTGTTATGGGCATCCCTTTGCTCAAAGCAATGTACGGCGACTTCACTACATCTCTCATGGTTCAATTAGTCGTTCTCCAATGCATCATCTGGTATACGCTGTTGCTCTTCCTCTTTGAATACAGGGCGGCGGCGATACTTATCCAGACGCAGTTCCCCGGACAAGCGGCGGCCGCCATAACCAAATTCGAAATAGACAATGACGTCATCTCACTCGACGGGCGGGACCCACTTCTCACCGAGTCCGAAGTCGACGACAACGGCCGTATCCACGTCCGGATCCGACGGTCCACGTCATCGGCCGCCACCTCCGTGGGGCCCACCCCCAGGGGTTCGAATCTCTCCAACGCCGAAATCTTCTCCATCGGCACCCCGCTCGAGTACGGGTTCGGGTTCCGACCCGTCAGCCCGGCCGGGTTTTCTGCGGGCTACGCCTCGTCGGATGCTTATTCTCTGCAGCCCACGCCGAGGGCTTCGAGTTTCAACGAGCTTGATTCCGCCGCCGCGAGCCCGGTTGCCGGGAAGATTTTCCGGCAGCCTTCTCCGGTGGTGAAAATGGTGTGGGAGTCCCCGGAGGAAGGACACGGGTTCGGAGATGTTGCGGAGAAAGATCTAAGCTTCAGAGATTGCGGAAGGATTTCAGTGGAAGAAGGATTAGATATGAAGGAAACATCAACCAATCAAGAAATGCCACGTGCCCTAGTAATGCTAAGGCTTATACTAATCATGGTTGGAAGGAAGCTTCTACGTAACCCCAACACTTATTCCAGCGTTTTAGGCCTTTCTTGGTCTCTAATCTCCTTTAAATGGAACGTGGGAATGCCAAGTTTGGTTAAATACTCTGTCAAAATCATTTCAGATGCAGGGCTAGGAATGGCAATGTTCAGTTTGGGGCTTTTTATGGCACTTCAGCCTCGATTAATAGCATGCGGTACGAAAATGGCAACAATATCGATGCTGATTAGATTCATCGGAGGCCCGATTTTGATGTGCGCCGCTTCTTTCGCCGTCGGGCTTAGAGGGGCCCACCTTCACGCCGCCATAGTTCAGGCAGCTCTGCCGCAAGGGATTGTTCCGTTTGTGTTTGCACGAGAATACGGATTGCATCCAGACATACTAAGTACCGGGGTTATTTTTGGAATGTTGGTGTCCTTACCGGTAACTCTCATGTATTACATATTATTGGGCTTA
>gnl_Musac_v1_GSMUA_Achr3T22010_001
ATGATCACCTGGGAGGACTTCTACACCGTGATGTGCGCCATGGTCCCTCTCTACTTCGCCATGTTCGTCGCCTACGGCTCCGTCAAGTGGTGGAAGATCTTCACCCCGGAGCAGTGCTCCGGCATCAACCGCTTCGTCGCCACCTTCGCCGTCCCCGTCCTCTCCTTTCACTTCATCTCCCACAACAACCCTTACCAGATGGACTCCCGCTTCATCCTTGCCGACACCCTCTCCAAGCTCCTCGTCCTCGTCATCCTCTCCCTGTGGGCCTCCCTGTCCGCCGCCTGCGCCGGCCCCCGACGCCGCGGCCGCCGGCTCGACTGGGTCATCACCCTCTTCTCCGTCGGGACGCTCCCCAACACTCTCGTGATGGGCATCCCCCTCCTCCGCGCCATGTACGGCGACTTCACCCAGAGCCTCATGGTGCAGCTGGTGGTGCTGCAGTGTATCATCTGGTACACGCTGCTGCTCTTCCTCTTCGAGTACCGCGCAGCCACGATGCTAATCGAAGACCAATTCCCGGGTACGGCGGCGGCCGCCATTGCCAAGTTCGAGGTAGACGGCGACATCATCTCCCTCGACGGGCGAGACCCGATCCGGGCCGAGTCGGAGATGGAGATCGGCACGCCGGTGTGGGTGCGGTCGCCGGCCGCGCCCGCGGGAATGTTGATCAGGCAGCAATCGCCGGCGACACCCGGGGCGCTGAAGCTGGCGTCTCCTCTTTGGACTTTGCTGGCTATTGGATCACGTAGAAGCCAAAGTAGTCTTCACCAATTTGCTCGCATCAAACTTCACCATCTACGTGAATCTCGAAGCCACAGTCCCTTTATTCTGCTAGGAATGGGACTTGAGGCTGTAAAAGAAACCTGCGTCACCACTGCAACGGTTCCTGTTCTTCACATCACAGACACAAGATTGGAAGGAAGGGAGAAAGATCTGAGCTTCCGGAGCACTTCAAAGTTCGTGGTCGACAAAGAAGATGAAGAAGAGGAGTTGGAGGTGGAAGGAGATCAAGAGATGCCGGCAGCGTTTGTCATGCTCAGGCTCATCCTGACCGTCCTCGGCCGGAAGCTGTCGCGCAACCCAAACACGTACTCCAGCATATTAGGCCTCCTTTGGTCCCTCATCTCGTTCAAGTGGGGCGTCGACATGCCGACGCTGGTGAAGGAGTCCATCAAAATAATCTCAGATGCAGGGCTTGGAATGGCCATGTTCAGCCTCGGGCTGTTCATGGCTCTGCAGCCAAGGATCATTGCCTGCGGGCCAAAGATGGCGGCCATAAGCATGGCGATCCGATTCCTAAGCGGCCCCATGGTGATGTCTGTTGCATCCATGGTAGTGGGGTTAAGAGGTGTACGGCTTCACACAGCCATCGTGCAGGCAGCTCTTCCTCAAGGGATCGTACCATTTGTTTTTGCCAGAGAATACGGATTGCATCCTGATATATTAAGCACTGGGGTCATCTTTGGCATGCTTGTCTCTTTGCCCGTAACCTTGCTTTACTACATACTCCTGGGGCTG
>gnl_Musac_v1_GSMUA_Achr3T07280_001
ATGATTACGCTTGCGGACTTCTACCATGTGATGACGGCGGTGGTGCCGCTGTACGTGGCGATGATACTGGCGTACGGGTCGGTGAAGTGGTGGAAGATCTTTACGCCGGACCAGTGCTCCGGGATCAACCGCTTCGTGGCGCTCTTCGCGGTGCCGCTGCTGTCCTTCCACTTCATCTCCACCAATAACCCTTATGAGATGAACATGCGGTTCATCGCGGCGGACACGCTGCAGAAGCTGATGGTGCTCGCCGTCCTCGCCGCCTGGTGCAGGCTCAGCCGCCGTGGCTCCCTCGAGTGGACCATCACCATCTTCTCGCTGTCCACCCTCCCCAACACGCTCGTGATGGGCATCCCGCTGCTGAAGGGCATGTACGGGAGCTACTCCGGCACCCTGATGGTGCAGATCGTGGTGCTGCAGTGCATCATCTGGTACACCCTCATGCTGTTCCTGTTCGAGTACCGCGCCGCCCGGATGCTGATCTCGGAGCAGTTCCCGGACACCGCCGGGGCCATCGCGTCCATCACTGTCGACTCCGATGTTACGTCGCTGGACGGGCACCGCGACATGCTGGAGACGGAGGCGGAGATCAAGGAGGACGGTAAGCTGCACATCACGGTGCGTCGGTCGAACGCGTCGCGGTCGGACATCTACTCCCGGCGGTCCATGGGGTTCTCTGCCACCACCCCCCGCCCCTCCAACCTCACCAACGCAGAGATCTACTCGCTGCAGTCGTCCAGGAACCCCACGCCCCGGGGCTCCAGCTTCAACCACAACGACTTCTACTCCATGGTGGGCCGGAGCTCCAACTTCGGCGCCGCCGACGTCCACGGCATGAGAGGCTCCAAGCCCAATTACCAGTTGCCGGTGACGGCGGCCACGCAGAACTACCCAGCACCGAATCCTTCGGTTTTCTCCGCGGAAGACGGTGGGACTAAGGATCTCCACATGTTCGTCTGGAGCTCCAGCGCGTCACCGGTCTCCGACGTATTCGGTGGCAACAACACCAATCACCACGAGTATGGCTTGCCGGCCGCTGATCCTTCGGCCATGAAAGAAGTCCGAATGGCTGTTTCTCCGGGCAAAGGTACGACCTTTCACTCACTCCCTCTTCTCATACGCGGTCGTTACCGAGCTTGGAATTTGGACCGATTTCGCCAGTGGACGGGCGGAAGGAAAGGCGGCGGGCACGAAGACGGCGGCGACAAGGTTCAAGGCGCGGCCAAGGGCGGGCTCATGCGGGCGACGGCGATGCCGCCGACGAGCGTCATGACGAGGCTAATCCTAATCATGGTGTGGAGGAAGCTGATCCGCAACCCCAACACCTACTCCAGCCTGATCGGCGTCGTCTGGTCCCTCGTCTCCTTCAAATGGCACGTTAACATGCCTGACATCGTGTCGCACTCCATCTCCATCTTGTCGGATGCAGGCCTCGGAATGGCCATGTTCAGCCTCGGGCTGTTCATGGCGCTGCAGCCAAGGATCATAGCATGTGGGAACTCCGTAGCAGCTTTTGCCATGGCCGTGAGATTCCTGACAGGCCCAGCTGTCATGGCCGCCGCCTCCATCGCCGTGGGTCTGCGTGGCGTCCTCCTCCGCATCGCCATTGTGCAGGCGGCGCTCCCACAAGGCATCGTCCCCTTTGTGTTCGCCAAGGAGTACAACCTGCATCCCGATATCCTCAGCACAGCGGTGATATTTGGGATGCTGATCGCGCTGCCCATAACACTGGTGTACTACATTTTACTTGGCCTG
>gnl_Musac_v1_GSMUA_Achr7T07300_001
ATGATCACGTTGGGAGACTTCTACAATGTGATGACGGCGGTGGTGCCGCTGTACGTGGCGATGATCCTGGCTTACGGGTCGGTGAAGTGGTGGAAGATCTTCACGCCGTTGCAGTGCTCCGGCATCAACCGCTTCGTGGCGCTGTTCGCGGTGCCGCTGCTCTCCTTCCACTTCATCTCCGGGAACAACCCCTACACCATGAACCTCCGATTCATCGCCGCCGACACGCTGCAGAAGCTGATGGTGCTGGCGGCGCTCACCGCCTGGGGCTGCCTCAGCCGCCGTGGCCGCCTCGACTGGACCATCACTACCTTCTCCCTCTCCACCCTCCCCAACACCCTGGTGATGGGCATCCCCCTCCTCCGGGGCATGTACGGCGAAGTCTCCCACAGCCTCATGGTCCAGATCGTCGTCCTCCAGTGTATCATCTGGTACACCCTCATGCTCTTCCTCTTCGAGTACCGCGCCGCCAAGCTTCTCATCGCCGAGCAGTTCCCCGACACCGCCGGGGCCATCGCCTCCATCAGCGTCGACTCCGACGTCGTCTCGCTCGACGGGCGCGAGATGCTGGAGACGGAGACGCAGATCAAGGAGGACGGCAAGCTGCATGTGACCGTCCGGCGATCGAACGCTTCGCGGTCGGACATCCACTCCAGGCGGTCGCTCGGCTTCTCGGCCACCACCCCTCGCCCCTCCAACCTCACCAACGCCGAGATCTATTCGCTGCAGTCGTCGCGGAACCCCACGCCGAGAGGCTCCAGCTTCAACCACAACGACTTCTACAACATGGTGGGCAGGAGCTCCAATTTCGGCGCTGCCGACCCCCGGTTCCAGTACCAATTGCCAGTGACCACGACCGCAGCAGCTCCGCACTACCCGGCTCCAAACCCAGCCGACGGTGGGGCGAAGGATCTGCACATGTTCGTGTGGAGCTCCAGCGCGTCTCCGGTCTCCGAAGCGTTCGGTAACAGCAAGGAGTACGGTTTGCCGGCGACCGAAGCTTCCGGCTTAAAAGAACTTCGTTCGATGAATTTGATTTGGTTCACAGTGGACGGATGGAAGGACGGCAGGGACGACTATTTAGAGCGGGAGGAGTTCAGCTTTGCGAACAAGGCAACCATGGACAAAGAGGGTGCTCCGCAGGAGGGAGACGAGAAAGCCAACAATGAGGCCAACAAGGGAGGGCTCAGAGAAGTGAAAGCCATGCCGCCGACGAGCGTGATGACCAGGCTGATCCTGATCATGGTGTGGCGGAAGCTGATCCGCAACCCCAACACCTACTCCAGCTTGATCGGCCTCATCTGGTCCCTCGTCTGCTTCAGATGGAACTTTCAGATGCCCGCGATCGTACTGCGTTCCATCTCCATACTGTCGGACGCCGGCCTAGGCATGGCCATGTTCAGCCTCGGTCTGTTCATGGCCTTGCAGCCAAGGATCATAGCATGTGGGAACAAGGCAGCAGCTTTTGCTATGGCGGTGAGGTTCCTAACAGGCCCCGCTGTCATGGCTGCCGCTTCTCTTGTCGTCGGTCTTCGTGGTGTCCTCTTGCACATCGCCATTGTACAGGCAGCACTGCCCCAAGGCATCGTTCCCTTCGTATTCGCAAAGGAGTACAATGTACATCCGGACATTCTCAGCACAGCGGTGATATTTGGGATGCTAATCGCCTTGCCTATAACCCTGGTGTACTACATCCTAATGGGCATC
>gnl_Musac_v1_GSMUA_Achr7T17140_001
ATGATCTCGTGGCACGACCTGTATACGGTGCTGGCGGCGGTGGTGCCGTTGTACGTGGCGATGATCCTGGCTTATGGATCCGTGCGGTGGTGGGGAATCTTCACGCCGGACCAGTGCTCCGGCATCAACCGCTTCGTCGCAATCTTCGCGGTGCCGCTCCTGTCCTTCCACTTCATCTCCACCAACGACCCCTTCACCATGAACCTCCGCTTTATCGCAGCCGACACCCTGCAGAAGCTGCTCGTCCTGGCGGCCCTCGCCGCTTGGTCTAATCTCCTCCCCCACCGCCACCCGCTCCCCGGCGGCGCTGCCCCCCTCGACTGGTCCATCACCGTCTTCTCCCTCTCCACGCTCCCCAACACCCTGGTGATGGGCATCCCGCTCCTCATCGCCATGTACGGTCCCTACTCCGGCTCCCTCATGGTCCAGATCGTCGTCCTCCAGTGCATCATCTGGTACACCCTCATGCTCTTCCTCTTCGAGTTCCGAGCCGCTCGCCTCCTCATCGCCGAGCAGTTCCCCGACACCGCGGCCTCCATCGTCTCCTGCCGCATCGACCCCGACGTCGTCTCGCTCGACGCCGGCGCCGCAGAGGCGGCCGCCGAGGTCGGCAGCGACGGCAAGATACACGTCACCGTACGCAAGTCCACGTCGTCGAGGAGGTCGGCAATGATGACCCCCCGACCCTCCAACCTCACCGGCGCAGAGATCTACTCGCTCAGCTCCTCCAGGAACCCCACCCCGAGGGGTTCCAATTTCAACCACGCCGAGTTCTTCGCCATGATCTCCACCGCTGAAAAGAAGCCCTACCCACAACTCAACTACCATCGACACCACCACAATCGACCCGGTGCTGCAACGGCGACGGCGGACGCGAAGGAGCTGCACATGTTCGTGTGGAGCTCGAGCGCGTCGCCGGTGTCGGAGGTGAGCGGGATTCACGCCTTCGGCGGCCAGGATCTCGCATCATTGGAGCCCGGTGGCCGCGCCGATCACGGGGCCAAGGAGATACGGATGCTCGTGCCCACCGAACTCGCCCGCAATGGCCCCACCACTAAAGGTGACGCGTGCCGGGCGGAGGAGTTCAGCTTCGGGGGCGAAATGAGGGAATCGGAGCAGCAGACAGGCGTGAGGGCAACGCGGGTGCTGCAGAAGCTGGGGTCCAGCTCGACGGCGGAGCTGGACCCGAAGGGCGGAGGGACGCCCGACGGGAAGAGGGCGGGCGGCGCGGCCCACCACCAGATGCCTCCGGCCAGCGTCATGACCCGTCTCATCCTCATCATGGTGTGGCGCAAGCTGATCCGCAACCCCAACACCTACTCCAGCCTCATCGGCCTCGTCTGGTCCCTCGTCGCCTTCCGGTGGCACGTGACCATGCCGAAGATAGTAGAGCAGTCCATCTCAATCCTCTCCGACGCCGGCCTCGGAATGGCCATGTTTAGCTTAGGGCTGTTCATGGCGCTGCAGCCGCGAGTAATCGCGTGCGGGAACAAGGTGGCGACGTTCGCGATGGCCGTCCGGTTCCTGGCCGGGCCGGCGGTGATGGCTGCGGCGTCCGTAGCCGTCGGGCTACGCGGGACGCTCCTCCACGTGGCGATCGTTCAGGCGGCGCTTCCGCAAGGCATTGTGCCCTTCGTGTTCGCCAAGGAGTACGGCGTCCACCCCGCCATCCTTAGCACAGCGGTTATATTTGGGATGCTGATTGCGCTTCCCATCACTCTGGTTTACTACATCCTCCTCGGTCTA
>gnl_Musac_v1_GSMUA_Achr2T00910_001
ATGATCTCCGCCGCTGACCTTTACCACGTGCTGGTGGCCGTGGTGCCACTGTACGTGGCCATGATCCTGGCCTACGCTTCCGTGAAGTGGTGGTGCATCTTCACCCCAGACCAGTGCTCCGGCATCAACCGCTTCGTGGCGCTCTTTGCTGTCCCCCTCCTCTCCTTCCATTTCATCTCCACTAACAACCCGTATGCCATGAACTACCGCTTCATCGCCGCAGACACGCTGCAGAAGCTCATCGTGCTCGTCGTGCTTACTGTGTGGACCAAGGTCTGCTCCCGTGGCTGTCTCGAGTGGACCATCACCCTCTTCTCCCTCTCCACACTCCCAAACACCCTCGTCATGGGCATCCCCCTCCTCAAGGGCATGTACGGCCCCGACTCCGGCAGCCTCATGGTGCAGATCGTCGTGCTCCAGTGCATCATATGGTACACCCTCATGCTCTTCCTCTTCGAGTACAGGGGTGCCAGGCTCCTTATCATGGATCAGTTCCCGGACACCGCCGGTTCCATCATCTCGTTCCGGGTGGACTCCGACATCATCTCCCTCGATGGCAAGGAGACGCTCCAGACGGACGCGGAGATCGGCGACGACGGAAAGCTCCACGTCACGGTGCGTAAGTCGACGAGCTCCCGTTCCGAGATCTGCTCCAGGAGGTCACACGGGCTCAACTCCGGCGGCATCTCGATAACGCCGCGCCCCTCCAACTTGTCCAACGCAGAGATTTACTCCCTGCAGTCATCAAGGAACCCGACGCCCCGGGGCTCCAGCTTCAACCACGCCGATTTCTATTCCATGGAAAGCGACCTGAGGGCGAGTGGCATCGCAGCGCCTTGCGGCTATCCAGCCCCGCCCGCCACCGGAATATTCTCGCCGGTCATGGCGACGAAGAAGGCACGTGCGGCCGAGGGTGGAAAAGACCTGCACATGTTTGTATGGAGTTCGAGCGCGTCACCCGTGTCGGAAGGTGGGATGCATGTGTTCAGAGACACAGATTTCGCTAACGAGAATGGTGGGGCAACTCACGCAGCCGATCACCATCACAGAGAGGCCCATCACGATGCTTACGATGTTGATGGTCCAAGCCTCTCCAAACTAGGTTCCAGCTCTACCGCCGAGCTTCACCCCAAAGCTGGTGCTGCAGGAAACCCAAAGCCTAATTCAATGCCTCCTGCAAGTGTGATGAGCAGACTTATACTGAGCATGGTCTGGCGGAAGCTGATCAGAAACCCAAACACCTATTCCAGCCTTCTTGGTGTCATCTGGTCTCTTGTCTCTTACAGGTGGGACATAGAAATGCCTGCTATTATTGCTCGCTCCATCTCAATACTCTCTGATGCAGGACTTGGAATGGCTATGTTCAGTCTCGGTTTATTTATGGCCTTACAGCCGAGAATTATAGCTTGTGGCAATTCTGTAGCTGCATTTGCTATGGCTGTCAGATTCGTCACTGGTCCTGCTGTCATGGCTGCAGCTTCCATTGCGGTAGGCCTGCGTGGAGTGCTGCTACATGTTGCTATCGTGCAGGCAGCTCTTCCACAAGGAATTGTTCCATTTGTCTTTGCAAAAGAATACAATGTGTATCCTGATATTTTAAGCACAGCGGTTATCTTTGGGATGCTAATTGCTCTACCCATCACCTTGGTGTATTATATCTTGCTCGGACTT
>gnl_Musac_v1_GSMUA_Achr9T27160_001
ATGATCACGGCGGGGGATTTCTACAATGTGATGACGGCGGTGGTGCCGCTGTACGTAGCCATGATCCTGGCTTACGGCTCCGTGAAGTGGTGGAAGGTCTTCACGCCGACCCAGTGCTCCGGCATCAACCGCTTCGTTGCTCTCTTCGCCGTGCCGCTCCTCTCTTTCCACTTCATCTCTGGGAATGACCCCTACACCATGAACCTCCGGTTCATCGCCGCCGACACCCTGCAGAAGCTGATCGTGCTGGCCGGGCTCGCAGCCTGGGGCGTCCTCAGCCGCCGCGGCCGCCTCGACTGGACCATCACCACCTTCGCCCTCGGGACCCTCCCCAACACCCTGGTGATGGGCATCCCCCTCCTTCGGGGCATGTATGGAGAGGTCTCCCACAGTCTCATGGTCCAGATCGTTGTCCTCCAGTGCATCATCTGGTACACTCTCATGCTCTTCCTCTTCGAGTACCGCGCCGCCAAGCTCCTCATCGCCGAGCAGCGCTCGATGGGCTTCTCGGCGGCCACACCCCGGCCGTCCAACCTCACCAACGCGGAGATCTACTCGCTGCAGTCGTCGCGCAACCCCACGCCCAGAGGTTCCAGCTTCAACCACAACGACTTCTACTCCATGGTGGCCGGCAGGGGCTCCAATTTCGGGGCGGCCGACGTCTACGGGGTGCGAGCAGGGGCGGCGGCGGCGGCGGCGACGACACCGAGACCGTCCAACTACGAGGAGGAGCACGCATCTCCGAACTACCCGGCTCCGAATCCAGCTGTGTTCGTTCAGGCGGCGTCAAGGACGAGCGGGCCTAAAAGAGCCAATGGACAACCCCATCTGTCGAAGACGGAGGACGGAGGGGGGAAAGACCTCCACATGTTCTTGTGGAGCTCAAGCGCATCTCCAGTCTCCGACGTGTTCGGCAACGGCAAGGAGTACGGTGTGCCGTCGACAGATCCTACCGGTATAAAAGATGTCAGGGTGGCAGTTTCTCCCGGCAAAGTGGATGGCCGGAGGGAGAACAGGGATGAGTATGTAGGGCGAGAGGATTTCAGCTTTGGCAACAGGGCAGCCATGGACAAAGATGGCACAGCTCAGCACGAGGGAGATGAGAAGGTAAAGGAGGTCAAGAAAGGAGGGCTACGAGAAGTGACAGCGATGCCGCCGACCAGCGTCATGACCAGGCTGATACTGATCATGGTGTGGCGGAAGCTGATCCGCAATCCCAACACCTACTCCAGCTTGATCGGCATCATCTGGGCTCTCGTCTGCTTCAGATGGAATGTTCAGATGCCTGCGATTGTATTGCAGTCCATCTCCATACTGTCGGATGCTGGCCTTGGAATGGCCATGTTCAGCCTTGGTCTGTTCATGGCGTTGCAGCCAAGGGTCATAGCATGTGGGAACAAGGCAGCAGCTTTCGCCATGGCGGTGAGGTTCCTAACAGGCCCGGCTGTCATGGCTGTGGCTTCCCTAGCCATCGGCCTACGTGGTGTTCTCTTGCGCGTCGCCATCGTACAGGCAGCGCTGCCTCAAGGCATCGTTCCCTTCGTGTTTGCCAAGGAGTACAATGTGCACCCTGATATCCTTAGCACAGCAGTGATCTTTGGAATGCTAATCGCCCTGCCCATCACACTGGTGTATTACATCCTACTGGGCATA
>gnl_Musac_v1_GSMUA_Achr8T23120_001
ATGATTACGGGTGCAGACTTCTACCATGTGATGACGGCGGTGGTGCCGCTGTACGTGGCGATGATACTGGCGTATGGGTCGGTGAAGTGGTGGAAGATCTTCACGCCGGACCAGTGCTCCGGGATCAACCGCTTCGTGGCGCTCTTCGCGGTGCCGCTCCTCTCCTTCCACTTCATCTCCACTAACAACCCATACGAGATGAACATGCGGTTCATCGCCGCGGACACGCTGCAGAAGCTGATGGTGCTCGCCATGCTCGCCGCCTGGAACAGGCTCAGCCGCCGTGGCTCCCTCGAGTGGACCATCACCATCTTCTCCCTGTCCACGTTGCCCAACACCCTCGTCATGGGCATCCCGCTGCTTAAGGGCATGTACGGCAGCTACTCCGGCAGCCTTATGGTCCAGATCGTGGTGCTGCAGTGCATCATCTGGTACACGCTCATGCTGTTCCTGTTCGAGTACCGCGCCGCTCGGATCCTGATCACGGAGCAGTTCCCGGACACTGCCGGCGCCATCGCGAACCCCACGCCCCGGGGTTCCAGCTTCAACCACACCGACTTCTACTCTATGGTCGGGCGGAGCTCCAACTTCGGCGCCGCCGACTCCAAGATCAGTTACCAATTGCCGGCGACGGCAGGTACGCCGCACTACCCAGCTCCGAATCCCTCAGCCAACGGGCAAGCACCCGTGTTCAAGGCGGAGGATGGTGGGACTAAGGATCTTCACATGTTCGTGTGGAGCTCAAGCGCTTCACCGGTCTCCGACGTGTTCGTCGGCAGTAACAACCACCACCACGAGTACGGCTTTCCGTCCGTCGTTCCTTCGGCTCTTAAAGAAGTCCGGGTGGCCGTTTCGCCTGGCAGAATGGAGGGGCGGAAGGAGAACCCGGCGGACTGCTTGGAGAGGGACGACTTCAGCTTCGGAAACAAAGGAGACGGCTGCGGGCACGACGCCGTCGACGACAAGGTCCAGGGACCAGCCAAGGCCGGGCTCACGCGGGTGACGACGATGCCACCGACGAGCGTCATGACGAGGCTCATCCTGATCATGGTGTGGAGGAAGCTGATCCGCAACCCCAACACCTACTCCAGCCTCATCGGCGTCGTCTGGTCTCTCATCTCCTTCAAATGGCAAGTTAACATGCCCGACATTGTATCGGGCTCCATCTCCATCTTGTCGGACGCAGGCCTCGGAATGGCCATGTTCAGCCTGGGGCTGTTCATGGCGCTGCAGCCGAGGATCATAGCATGTGGGAATTCGGTGGCAGCTTTTGCCATGGCCGTGAGATTCCTAACAGGCCCAGCTGTCATGGCCGCCGCCTCCATTGCCGTGGGTCTCCGCGGCGTCCTCCTCCGCATCGCCATCGTGCAGGCGTCACTCCCGCAAGGCATCGTCCCTTTCGTGTTTGCGAAGGAGTACAATTTGCATCCCGATATCCTCAGCACAGCGGTGATATTTGGGATGCTGATTGCGCTGCCAATCACGCTGGTGTACTACATCTTACTGGGGCTC
>gnl_Musac_v1_GSMUA_Achr8T09440_001
ATGATCACCGCTGCGGACCTGTACCATGTTCTCACGGCCGTGGTGCCGTTATACGTGGCCATGATCCTGGCCTACGGCTCCGTGAAGTGGTGGCGCATCTTTAGCCCGGACCAGTGCTCCGGCATCAACCGCTTCGTGGCCCTTTTCGCCGTCCCCCTCCTTTCCTTCCACTTTATCTCCACCAACAATCCATATGCCATGAACTACCGCTTCATAGCCGCCGACACGCTTCAGAAGCTCATCGTGCTCACCGTGCTCTCCGTTTGGACCAAGGCCAGCCGCCGTGGCTGCCTTGAGTGGGCCATCACCCTCTTCTCGCTTTCCACCCTCCCCAACACCCTCGTCATGGGCATTCCTCTGCTGAAGGGCATGTACGGCTCCGAGTCCGGTAGCCTCATGGTCCAGATCGTCGTGCTCCAATGCATCATCTGGTACACGCTCATGCTCTTCCTGTTCGAGTACAGGGGAGCCAGGCTCCTCATCATGGAGCAGTTCCCCGACTCCGCCGGCTCCATCATCTCCTTCAGGGTCGACTCCGACATCATCTCTCTGGATGGCAAGGAGCCGCTACAGACCGAGGCCGAGGTCGGCGACGACGGGAAGCTCCACGTCACGGTACGAAAGTCGACGAGCTCCCGCTCCGATATCTACTCCCGGAGGTCTCACGGGCTGAACTCCGGTGGCATCTCCATAACGCCGCGGCCGTCCAACTTGTCCAACGCGGAGATTTACTCGTTGCGGTCATCGAGGAACCCGACGCCGAGGGGCTCGAGCTTCAACCACGCGGATTTCTGTTCCATGCCGAGGAAGGGCGGCCCGAGGGCGAACGGCTTGGCAATGAGCGGGATCGAGGGAGGGAAGGACCTGCACATGTTTGTGTGGAGTTCGAGCGCTTCCCCGGTGTCGGAAGGTGGGATGCATGTGTTTGCCGGGGCGGAATTCTTCTTTGAAGATGCCATATCTGCAGTGTCTCACCTCGGTGATGCTTACGACGGGTACCGCCAGGATGATTTCAGCTTCAGGAACAAGCCTACTGACCCTCTGCAGAGGGACGGGCTGAGCCTCTCTAAGCTCGGTTCAAACTCCACCGAACTCCACTCGAAAGCTGAGGCAGATGGAGTTGGAAAGCCTTCCATGCCTCCTGCAGGCGTGATGACCAGGCTTATATTGATTATGGTATGGCGGAAGCTAATCCGAAATCCGAACACCTATTCCAGCCTACTCGGTCTCATCTGGTCCCTCGTCTCGTTCAGGTGGGAAATCGAAATGCCTGCAATCGTCGCTCGTTCGATATCGTTACTGTCTGATGCAGGACTTGGGATGGCTATGTTTAGTCTTGGGTTGTTTATGGCGTTACAGACGAGAATTATAGCTTGTGGCAATTCTGTTGCTGCGTTCGCAATGGCTGTCAGATTTGTCACTGGCCCTGCTGTAATGGCTGCAGCTTCTATCACAGTCGGCCTACGCGGGGTGCTCCTACATATTGCGATCGTACAGGCAGCTCTTCCGCAAGGTATCGTTCCATTCGTGTTTGCTAAAGAATACAATGTTCATCCTGATATCCTAAGCACAGGGGTTATCTTTGGGATGTTAATTGCTCTCCCCATCACTTTAGTATACTACATATTACTGGGACTT
>gnl_Musac_v1_GSMUA_Achr8T08300_001
ATGATCACCTGGGAGGACTTCTACACCGTGATGTGCGCCATGATCCCCCTCTACTTCGCCATGTTCCTCGCCTACGGCTCCGTGAAGTGGTGGAAGATCTTCACACCGGAGCAGTGCTCCGGCATCAACCGCTTCGTCGCCACCTTCGCCGTCCCCGTCCTCTCATTCCACTTCATCTCCCACAACAACCCCTACCAGATGGACTCCCGCTTCATCCTCGCTGACACCCTCTCCAAGCTCCTCGTCCTCATGGCCATCTCCCTCTGGGCCGCCCTGTCCGCCGCCTTCGCCAGCCCCCGTCGCCGCGGCCGCCGCCTCGACTGGGTCATCACCCTCTTCTCCGTCGGTACGCTCCCCAACACTCTGGTGATGGGCATCCCCCTCCTCCGCGCCATGTACGGCGACTTCACCCAGAGCCTCATGGTGCAGCTGGTCGTCCTGCAGTGCATCATCTGGTACACTCTGCTGCTCTTCCTCTTCGAATACCGTGCGGCCACGCTGCTCATCGAGGATCAATTCCCGGGTACGGCGGCGGCCGCCATTGCTAAGTTCGAGATAGACGGCGACATCATCTCCCTCGACGGGCGAGACCCGATCCAGGCGGAGTCGGAGATCGACGCGGACGGCCGCCTCCGAGTACGCATCCGACGGTCCACTTCGTCTGCGCCGGGCTCGGGCATGTCGTCTTCGCTCGGCATCACGCCACGCCGCCTCCCGCACCCGTCAGGGTACGCGTCCTCCGACGCGTACTCGCTGCAGCCCACGCCGCGGGCGTCCAACTTCAACGAGCTGGAGATCTGCACGCCGGTGTGGTCGACAAGGATGTCGGGGGTAAGTACACACATGCCATCCGCTGCTGTCAGGTCTCTCTTTGGACTCTGTTTGCCATGGCATCACATTGAAGACAAAGAAAAAACATCACATTACTCTGACACTGCAGTAATTTACAACACAACTCAAATTCACGGTCTCAGATTCTTCAACAATGTCTCCTTCTTAGAACAGCACTGCTGTTACTCGCATGTGATGGCAGGCAGCTCCGCTGCTGTCACTGTCCAAGGTTGTAGGAGATGCTCTCTCTCCCTGCGTATGCCATGTAACTTAGAATCTCATTATGTCCTTGGGGAGAAAGATCTGAGCTTTAGGAGCACCTCAAAGTTTGTGGTTCGCAAAGAAGACGAGATAGAGATGGAGGGAGAAGCTGAGCAAGAGATGCCGGCCGCGCTGGTCATGCTGAGGCTCATCCTCACCGTCGTCGGCCGGAAGCTCTCCCGCAACCCGAACACATACTCCAGCATATTAGGCCTTCTCTGGTCTCTGATCTCGTTCAAGTGGGATATCAGCATGCCAAGTCTGCTAAAGGAGTCCATTAAAATTATCTCAGATGCAGGCCTTGGCATGGCCATGTTCAGCCTTGGATTGTTCATGGCTCTGCAACCAAGGATCATTGCCTGTGGGCCAAAGATGGCAGCCATAAGCATGGCGATTCGGTTCCTGAGCGGACCCACGGTGATGTCAGCTGCATCCATGGCTGTGGGATTAAGAGGAGTGAGGCTGCACACAGCCATCGTGCAGGCAGCTCTTCCTCAAGGGATCGTGCCTTTCGTCTTCGCCAGAGAATATGGACTGCACCCTGATATCTTGAGCACTGGGGTCATCTTTGGGATGCTTGTCTCCTTGCCTGTAACCCTACTTTACTACATTCTCTTGGGTCTG
>gnl_Musac_v1_GSMUA_Achr1T15720_001
ATGATCACCGGGAAGGACATTTACGACGTGCTGGCGGCGGTGGTGCCGCTGTACGTGGCGATGATCCTAGCCTACGGCTCGGTGCGGTGGTGGAAGATCTTCACCCCCAACCAGTGCTCCGGGATCAACCGCTTCGTTGCGGTGTTCGCCGTCCCACTCCTCTCCTTCCACTTCATCTCCACCAACAACATCTACGCCATGAACTTCCACTTCATCGCCGCCGACTCGCTGCAGAAGGTGGTCATCCTAGTGGCGCTGTTCCTGTGGCACAACCTCTCCCGACGCGGCAGCCTCGACTGGAGCATCACCCTCTTCTCCCTCTCCACTCTCCCCAACACCCTGGTGATGGGCATCCCCCTCCTCCGGGCCATGTACGGCGACTTCTCCGGCAACCTCATGGTCCAGATCGTGGTGATGCAGAGCGTCATCTGGTACACCCTCATGCTCTTCCTCTTCGAGTACCGCGGCGCCAAGGCCCTCATCTCGGAGCAGAAGTCGAGCTCCTCCATCGCACGATCCATGGCGTCCTCCTACAACAAGTCTCACGGACTCAACTCCATGACTTCCATGACGCCGAGGGCCTCCAATCTCACAGGCGTCGAGATCTACTCCCTGCAGTCGTCGAGGGACCCGACGCCGAGGGCGTCCAGCTTCAACCAGACTGACTTCTACGCCATGTTCTCGAGCAAGGTCACCAGCCCGAGGGCCGCCGGCGGGGCCAAGGAGGGCGCCGCCGCCGCGGCCAATGGCAACAAGGAGCTCCACATGTTCGTGTGGAGCTCCAGTGCTTCCCCGGGCTCGGAGGCCAACCTAAGGAACATAGTGAACCGAGCTGCCTCCACAGAATTCGGGATCGTGGATCCTCCCAAGGCCGCCGCCCACTTCCAAGAAAACCCTACTCCCAAAGGTAGCGTGCATGCAACCAGCGGCAACGCCAGCCCGACAAAGAAGGCGGGAGCAGCGGCAAGCGGGGAGTTGGACATGGAAGACGGCCGGAAAAGCCACGGTGGGAAGTTCCCGACAAACACCCACCGGATGCCGCCAGCCAGCGTGATGACCCGACTCATAGTCATCATGGTTTGGAGGAAGCTCATCCGGAACCCTAACACCTACTCCAGCCTCATCGGCCTCATCTGGTCCCTCGTATCCTACAGGTGGAACATCGAGATGCCGACGATAATAAAAGGTTCGATATCGATACTATCTGATGCAGGACTGGGAATGGCCATGTTCAGTTTAGGTCTTTTCATGGCACTCCAACCAAAGATCATTTCATGTGGGAAGTCGGTGGCTGCTTTCTCCATGGCGGTCAGGTTCTTGACAGGCCCAGCAGTGATCGCAGCGACCTCCATCGCCATTGGAGTCCGTGGAGTTCTCCTGCATGTGGCCATTGTCCAGGCAGCTCTACCCCAAGGAATTGTCCCATTTGTGTTCGCCAAGGAGTACAATTGCCACCCTGACATACTTAGCACTGCGGTTATCTTTGGCATGCTCATCGCCCTACCCATCACAATCCTCTACTACGTTCTCCTGGGAGTG
>gnl_Musac_v1_GSMUA_Achr1T25190_001
ATGATCTCGTGGCACGACCTGTACACGGTGCTAGCGGCGGTGGTGCCGCTGTACGTGGCGATGATACTGGCGTACGGGTCGGTGCGGTGGTGGGGCATCTTCACGCCGGACCAGTGCTCCGGCATCAACCGCTTCGTGGCCATCTTCGCGGTGCCCCTCCTCTCCTTCCACTTCATCTCCACCAACGACCCCTACGCCATGAACCTCCGGTTCGTCGCCGCTGACACGTTGCAGAAGCTGCTCGTCCTCGGGGCTCTCGCCGCCTGGTCGAACCTGCTCCCACACCGCCGCCCGCTCCCCGGCGGCGCCGCCCCTCTCGACTGGTCCATCACGGTCTTCTCCCTGTCCACTCTCCCTAACACGCTGGTGATGGGCATCCCCCTCCTCATCGCCATGTACGGGCCCTACTCCGGCTCCCTCATGGTCCAGATCGTCGTCCTCCAGTGCATCATCTGGTACACCCTCATGCTCTTCCTCTTCGAGTTCCGCGCCGCCCGCCTCCTCATTGCCGACCAGTTCCCCGACACCGCCGCCTCGATTGTCTCCTTCCGGATCGACCCCGATGTCGTCTCGCTCGACGCCGGCGCCACCGAGGCTGCCGCCGAGGTCAGCGGCGATGGAAAGATCCACGTCACGGTTCGCAAGTCGACGTCGTCGAGGAGGTCGGCGATGATGACCCCCCGCCCCTCCAACCTCACCGGCGCCGAGATCTATTCCCTCAGCTCCTCCAGGAACCCCACCCCGAGGGGGTCCAACTTCAACCACGCCGAGTTCTTCGCTATGGTCGGCGGGGGCGCACCCGCCCAAACCTTCCGCCCCTCGAGCTTCGGGGCCGCCGACATCTACTCCCTCCAATCCTCTCGCGGCCCCACCCCGCGTGCCGCAACGGCAACGGCGACCGGGGCGGCGGCGGACGCAAAGGAGCTACACATGTTCGTGTGGAGCTCGAGCGCGTCACCGGTGTCGGAGGTGGCCGGCCTCCACGCTTTCGGCGGTCAGGACCTCTCCGCGTCGGACCTCGGCGGCCGCGCCGATCACGGAGCGAAGGAGATCCGGATGCTTCTGCCCGCCGAACTACCCCTCAACGGCCCCACCACCAAAGGTTTAGTTACTAACATATTATTATTCCAAACACCAATTAATACCCCCGGTGAGGATTACCGCGCGGAGGAGTTCAGCTTCGGAGACGGGAGGAGGGGAGCGGATGACGGACGTGAGGAGAAGGAGGTGATCACCCCTGAGGTGCTGCAGAAGCTGGAGGCGAAGGTCGTCGGAGGCCAAGGAGAAGAGAGGCCAGGCGGGGCCGTCCACCACCAGATGCCGCCCGCCAGCGTAATGACCCGCCTCATCCTCATCATGGTGTGGCGCAAGCTGATTCGCAACCCCAACACCTACTCCAGCCTCATCGGCCTCATCTGGTCCCTCGTCGCCTTCCGATGGCACGTTGCTATGCCGAAGATCGTAGAGAAGTCCATCTCTATACTCTCCGATGCTGGCCTCGGGATGGCCATGTTTAGCTTAGGGCTGTTCATGGCGCTGCAGCCGCGGATAATAGCGTGCGGGAACACGGCGGCGGCGTTCGCGATGGCCGTACGGTTCCTCACCGGGCCAGCGGTGATGGCCGCTGCGTCCATCGCCGTCGGGCTGCGCGGGACCCTCCTCCACGTGGCAATCGTTCAGGCGGCACTTCCGCAAGGCATCGTGCCCTTCGTGTTCGCCAAGGAGTACAACGTCCACCCTGCCATCCTTAGCACGGCGGTTATATTCGGAATGCTGATTGCTCTTCCCATCACTCTGGTCTACTACATCCTCCTCGGACTG
>gnl_Nelnu_v1.0_NNU_025337-RA
ATGATCACCGGAACCGACATGTATCACGTTCTCGCGGCCGTAGTGCCTCTCTATGTGGCTATGATCCTTGCTTACGGTTCGGTGAAATGGTGGAAGATATTCAGCCCCGATCAGTGTTCCGGCATCAACCGCTTTGTCGCTCTGTTCGCTGTTCCTCTGCTTTCTTTTCACTTCATCTCTACTAATAACCCATACACCATGAACATACGTTTCATTGCTGCTGATACGCTTCAGAAGATCATTGTCTTATCTGTCCTTGCAATCTGGTCAAGAGCCAGCTCGAGAGGCTCCCTTGAATGGTCGATAACACTCTTCTCCCTCTCTGCTCTCCCCAACACTCTTGTTATGGGCATTCCCCTTCTGAAGGGTATGTATGGAGAGTTGTCAGGGAGTTTAATGGTTCAAATCGTTGTTCTCCAGTGCATAATCTGGTACACTTTGATGCTCTTCTTGTTCGAGTACAGAGGAGCCAGGCTTCTCATCGTAGAACAGTTTCCGGACACCGCTGGTTCGATAATTTCCTTTAGGGTTGACTCTGATATCATCTCCTTAGATGGTAAAGAGCCTCTCCAGACAGAGGCAGAGGTCAGCGAAGATGGCAAGCTTCACGTTACAGTGAGGAAATCCACGAGCTCGCGGTCGGAGATATTTTCCCGACGATCTCATGGACCCAACTCTGGCGTTTCTTTGACTCCTCGGCCGTCGAACTTGACAAATGCAGAGATTTACTCTCTACAATCCTCGAGAAATCCAACACCAAGAGGGTCGAGCTTCAACCACACTGATTTCTATTCCATGCTGAACGGGAGAAATGCCAACAGTGCAAGTCCCAGACGATCCAATTTCGGGAATTTGGGTTTTGATGAGGACAATGGTATGGTCAATCCACTGAGGGCTAATGGGATTTTTTCACAAGGAAATTCAGTGGAGGGTGTTGGCTATCCAGCGCCACCTAATGCCGGAATATTTTCTCCGGCGGCCGGACCCGGGGCCAAGGAGAAGGCCAATGGGATCGGTGGGGAGAAAGATCTGCACATGTTTGTTTGGAGTTCCAGTGCTTCCCCAGTCTCTGAAGGGGGAATTCATGTCTTCAGAGGAGGAGATTTTGGTAATCAACATGGAGGTGTAGCTCATCCTGCAGATTATGAAGAGTTTGGCCGGGATGAGCGAGAGGGACCAGTCTTGTCGAAGCTGGGCTCAAGCTCTACAGCCGAGCTTCACCCAAAAGCTGGGGTCCATGGAGACTCTAAACCTACATCCATGCCACCTGCCAGTGTTATGACCAGACTCATTCTGATAATGGTCTGGCGTAAGCTCATTAGGAATCCGAACACATACTCCAGCCTCATTGGCCTTACCTGGTCTCTAGTATCTTTCAGGTGGGAGATTGAGATGCCAGCAATCATAGATGGTTCGATTAAGATTCTATCGAATGCGGGTCTCGGAATGGCTATGTTCAGTCTTGGTTTGTTTATGGCCTTGCAGCCAAGGATCATTGNTTGTGGGAATTCAGTTGCTGCCTTCACCATGGTTGTTCGGTTCCTCACAGGTCCTGCTGTCATGGCTGCAGCCTCAATTGCTGTTGGTTTGCGAGGCGTCCTCTTACATGTTGCCATTGTACAGGCAGCTCTTCCCCAAGGAATTGTCCCCTTTGTCTTTGCCAAGGAATATAATGTGCATCCTGACATCCTGAGCACAGGGGTTATCTTTGGAATGTTAATAGCTCTGCCAATAACACTAGTTTACTATATCTTACTGGGGCTT
>gnl_Nelnu_v1.0_NNU_018727-RA
ATGATTTCATGGGGAGATCTCTACACGGTCTTAGCCGCCATGGTTCCTCTCTACGTGGCTATGATCTTAGCCTATGGCTCAGTTCGGTGGTGGAAGATTTTCTCGCCGGACCAGTGCTCCGGCATCAACCGCTTCGTCGCTATATTCGCCGTTCCACTTCTCTCCTTCCACTTCATCTCCACCAACAACCCTTACAAGATGAACTTCCATTTCATCGCCGCCGATACATTGCAGAAGATAATTATGATCGTCGTTCTCGGCATCTGGGCTAACTTTACCAGGAACGGAAGCCTTGAATGGTTAATCACAATCTTCTCTCTTTCCACGCTGCCCAACACCTTGGTTATGGGGATCCCTCTCTTGATAGCCATGTATAATCCGGAGGCAGGCAATCTCATGGTTCAGGTCGTCGTGTTGCAGTGTATCATCTGGTATACACTGCTTCTGTTCCTCTTCGAGTACCGTGGCGCGAAGATGCTGATCATGGAGCAGTTCCCTGATACCGCAGGGTCGATCGTCTCGTTCAAGATCGACTCCGATGTCGTGTCGCTCGACGGCCGGGACTTCTTGGAGACGGATGCGGAGATCGGAAACGATGGGAAGCTTCACGTGACTGTGAGGAAGTCGAATGCGTCAAGAAGGTCGCTTGGACCGGGTTCACTCTCGGCATTGACGCCTCGCCCATCCAATCTCACCGGGGCAGAGATTTACAGCTTGAGTTCGTCGAAGAATCCAACGCCGAGGGGTTCGAATTTTAACAACTCGGATTTCTATTCAATGATCGGACTTCAAGGCTTCCCAGCGAGGCAGTCCAATTTTGGACCGGGAGACTTGTATTCAGTACAGTCATCGAGGGGTCCGACCCCGAGGCCGTCGAATTTCGAGGAGAATTGTGCCCCAGCTGCAGCAGCAGCATCCGTCACCTCTCCTCGCTTCGGCTTCTATCCTGCTGTGCCGACTGCGAGCACTTATCCTGCGCCGAATCCGGAGATTTCTTCAACCGGCACCAAAAGCGCAAAGAAAGAGCAGCAACAGCAGCTGCAGCAGACGACGACGCAAGCGCAAGGACAGGGCAAAGCGAACCACGATGCCAAGGAACTTCACATGTTCGTATGGAGCTCCAGCGCTTCGCCAGTGTCCGAAGGCGGTGGGCTCCACGTATTCGGTGCGACGGAGCAATCTGGACGCTCTGATCAGAGCGCCAAGGAGATCCGGATGTTAGTAGGTGATCACCCTCAAAATGGTGGGAACAAAGAGGTCTTTGGTGGGGAGGACCTCCGTTTCCCGGGTGGAAGAGGAATGATGATGGGTGAAGGAGAAGAGGACGGAGAGAAAGAAGGGGCGACTGGCCTTTCCAAGCTGGGGTCGAGCTCGACTGCTGAGTTACACCCGAAAGCTGTGGGAACGACAGAATCCGGCGCCGGGAAACAGATGCCACCGGCAAGTGTGATGACCCGGCTTATTCTAATCATGGTTTGGCGCAAGCTAATCCGGAACCCAAACACGTACTCGAGCCTCATCGGTGTCGTCTGGTCTCTCATCGCTTTTCGGTGGGATCTGTCTATGCCCAAAATAATAAAGGGTTCAATCTCTATACTCTCCGATGCTGGTCTCGGCATGGCCATGTTCAGCTTAGGGCTGTTCATGGCACTCCAACCGAAGATAATCGCCTGCGGGAACTCGGTGGCCGCCTTCGCCATGGCCGTCAGGTTTCTGACGGGTCCGGCCGTAATGGCCGCGGCTTCTATTGCAGTTGGCTTACGCGGCCAGCTCCTCCACATCGCAATTGTACAGGCCGCTCTTCCGCAGGGGATCGTCCCTTTTGTGTTCGCCAAAGAATATAACGTCCACCCAACCATTCTCAGTACTGCGGTGATATTTGGGATGTTAATAGCGCTGCCAATCACTCTGGTCTACTATATTGTTCTTGGGTTA
>gnl_Nelnu_v1.0_NNU_018797-RA
ATGATTAAATTATTAGACTTCTACCATGTCATGACTGCAATGGTTCCACTCTACGTGGCCATGATCTTAGCTTATGGCTCTGTCAAATGGTGGAAGATCTTCTCGCCGGATCAATGCTCCGGAATCAATCGCTTCGTTGCCCTCTTTGCCGTTCCACTTCTCTCCTTCCACTTCATCTCCACCAACAATCCCTACGCCATGAACTTCCGCTTCATCGCAGCTGATACCCTTCAAAAGCTTATCGTCTTGGGCATTTTGGCCGTGTGGTCCAACGTCAGCAAGCGAGGCTGCTTGGAGTGGACCATCACGCTCTTTTCTCTGTCTACTCTCCCAAACACGCTCGTCATGGGCATCCCTTTGCTTAAAGGGATGTATGGAGATTTCTCGGGGAGTTTAATGGTGCAAATCGTGGTGCTTCAGTGCATCATTTGGTACACTTTGATGCTGTTCATGTTTGAGTACAGAGGGGCCAAGATGTTGATCACTGAGCAGTTTCCGGAGACAGCTGGTTCCATTGTGTCCATCGCTGTTGATTCCGATGTGATGTCGTTGGATGGCCGTGAGCCGCTGGAGACTCAGGCGGAAATTAAGGAAGACGGGAAGCTTCATGTTACTGTAAGGAAGTCCAATGCTTCCAGGTCAGAGATCTTCTCTAGACGCTCTCAAGGGTTGTCGACCACGCCGAGGCCTTCCAATTTAACAAATGCAGAGATATACTCTCTGCAGTCGTCCAGGAACCCAACTCCAAGAGGGTCCAGCTTCAATCACACGGATTTCTACTCAATGGTTGCCGGTGGCCGGAACTCTAACTTCGGAGCCTCGGATGTTTATGGGCTTTCAGCGTCGAGAGGACCGACACCGAGGCCGTCTAATTATGAAGAGGATAACAAGGCTAGATTCCATCACCATGCAACAGGTGGGGCACAGTACCCGGCTCCAAATCCCGGCATGTTCTCTCCTACTGGATCCAAACCGGCCTCTAATAATACAGCTGCCACCGCTGCTGCTACTTCTGCTAAAAAGACCACCAATGGCCAAGTGCAGCAGAAACCAGAAGAAGGGACGAAAGATCTTCATATGTTCGTCTGGAGCTCAAGTGCTTCTCCAGTCTCAGATGTCTTTGGTGGTCAAGAATATGGCGTTGCAGACCAGACTGTAAAAGATGTTAGAATGGCTGTTTCTCCCGGAAAAGTGGAGGGTCGTAGAGAGAACCAAGAAGAGTACATGGAGAGAAATGATTACAGTGGAGTAGTAGTAGATAGGGAGATGAACGATGCAGGGCACAAAATGGGTGATAGCAAACCCAAAGGCATGCCTCCTGCTAGTGTCATGACGAGGCTTATTCTGATCATGGTGTGGAGGAAACTCATCCGAAACCCCAACACATATTCCAGCCTACTCGGCCTCACTTGGTCTCTAATTTCATTCAGGTGGCACGTTGAGATGCCTGCTATAATAGCAAAGTCCATCTCAATACTGTCAGATGCGGGCCTTGGCATGGCCATGTTCAGTCTGGGTCTGTTCATGGCCTTGCAACCGAGGATCATAGCATGTGGGAATTCTATAGCATCTTTTGCCATGGCTGTGAGATTCCTTACAGGTCCAGCTGTCATGGCAGCTGCTTCCATTGCTGTTGGGCTGCGGGGCGTTCTCTTACACGTCGCCATTGTACAGGCTGCTCTTCCACAGGGAATTGTCCCCTTTGTCTTCGCCAAGGAATACAACGTACATCCTGATATTCTCAGTACCGCTGTTATTTTTGGGATGCTGATTGCATTGCCCATCACGCTGGTTTACTACATTTTGTTGGGTCTG
>gnl_Nelnu_v1.0_NNU_023985-RA
ATGATAAGTGCAGATGACTTCTACAAGGTTATGTGCGCGATGGTTCCACTCTACTTTGCCATGTTGGTGGCGTATGGTTCGGTGAAATGGTGGAAGATATTTACGCCGGAGCAATGCTCCGGCATCAATCGGTTCGTTGCTGTGTTTGCTGTTCCTGTGTTGTCATTCCACTTCATATCTCAGAACAACCCATACCAGATGGACACCAAGTTCATACTGGCTGATACTGTTTCTAAGATCTTGGTGCTTGTTTTGCTCTCCCTCTGGGCCATGATCTTCCATGGAGGACTAGATTGGTTAATTACTCTCTTCTCTGTTGCAACACTGCCAAACACACTAGTCATGGGCATTCCATTGCTCAAGTCCATGTATGGAGACTTCACTCAGAGCCTCATGGTGCAACTGGTCGTTTTACAATGTATAATCTGGTATACGCTTCTACTGTTCTTGTTTGAATATAGAGCTGCAACCCTACTAATCCAGGACCAGTTCCCGGGCTCCGCAGCTGCTTCCATAGAAAAATTCGAGATCGACGGTGATGTAATTTCCCTCGACGGCCGGGACCCACTACGTACCGAGTCGGAAGTTGACGGCAACGGCCGCATTCGAGTTCGTATCCGACGGTCTACGTCGTCCGCCCCGGATTCAGCATTATCATCCTCCATTGGAATTACCCCACGTGCATCAAACCTATCAGGAGCCGAAATCTATTCAGTAAACACTCCAGCCCCACCTCGCGAGTTCAACCACGGGAACACAGATATAGGTTTCTGCAATGCCGATTTGGCATTCGGCTACCGGTCGGCAGCCAGCCCCCGGCTATCCGGGTATGCATCATCCGACGCCTACTCCCTCCAGCCAACGCCACGCGCATCAAATTTTAATGAATTGGATACAACGACGGTGACAACATCAAATACACCGACGTGGATCAGATCTCCGGCAGGTGGGAGGGTTTTCCGGCAGACGTCACCAGCATTCTCCGGCGTGAAGATGGTGTGGGAGTCACCGGGGAAGGGTCAAGCTGGGGGGGACAAACAAGGGTGCAAAGATGTTGGACTCGGAGAGAAAGATCTTAGCTTCAGAAATGACACAAAAATTACAGAAAATGAGGAAACAGAATCGAAGCCCGCAGCGGCCGGGAATCAGGAAATGCCGCGCACCCTTGTGATGTTGAGACTCATACTTATCATGGTTGGTCGAAAACTATCTCGCAATCCTAACGCTTACTCCAGCGTATTAGGCCTCCTCTGGTCTCTAATTTCATTCAAGTGGGGTGTTGGCATGCCTAGTTTGGTGAAACATTCAATAAAGATAATTTCGGATGCAGGACTTGGGATGGCCATGTTCAGTCTAGGGCTGTTCATGGCTCTTCAGCCCAGGATCATAGCCTGTGGAATGAAAATGGCAACACTAGGTATGGTGATTCGTTTTATCACCGGACCTACAGTAATGTCAGCAGCATCTCTCGCGGTTGGATTAAGAGGAGTTCGGTTACATACCGCCATTGTACAGGCTGCTCTTCCACAAGGAATTGTACCATTCGTCTTTGCTAGGGAATATGGACTGCACCCTGACATACTTAGCACAGGGGTCATCTTTGGCATGTTAGTTTCCTTGCCTGTCACCCTCCTCTACTACATATTGCTAGGCCTA
>gnl_Nelnu_v1.0_NNU_017022-RA
ATGATCACCGGAACCGATCTGTATCACGTTCTCACGGCCGTTGTGCCTCTATATGTTGCTATGATCCTTGCTTACGGTTCAGTGAAATGGTGGAAGATTTTCAGTCCCGATCAATGTTCGGGTATAAATCGCTTTGTTGCTCTATTCGCTGTTCCTCTGCTTTCCTTTCACTTCATCTCAACCAACAACCCGTACACCATGAACCTAAGATTCATTGCTGCTGATACACTTCAGAAGATCATGGCATTAACAGTCCTGGCAATCTGGTCCAGAGTCAGCTCGAGAGGTTCTCTCGAGTGGTCAATAACACTCTTTTCCCTTTCTACTCTGCCCAACACTCTTGTTATGGGTATTCCCCTTCTGAAGGGTATGTATGGAGATTTCTCAGGGAGTTTAATGGTTCAGATCGTTGTTCTCCAATGCATAATATGGTACACTTTGATGCTCTTCTTGTTCGAGTACAGAGGAGCTAGGCTTCTCATTGTAGAACAGTTCCCCGACACGGCTGGTTCGATCATTTCCTTCAGAGTGGACTCCGATATTATTTCCTTAGATGGAAAAGAACCTCTCCAGACCGAAGCCGAGGTCGGTGAGGATGGGAAGCTTCATGTTACAGTGAGGAAATCAACCAGTTCCCGTTCAGAGATTTTCTCTCGACGGTCACATGGGCCTAACTCCGGTGTTTCGTTGACTCCCAGACCGTCGAACTTGACGAATGCAGAGATTTACTCGCTGCAGTCATCCAGAAATCCAACACCGAGGGGCTCGAGCTTCAACCACACTGATTTTTATTCCATGGTGAATGGAAGGAATGCCAACAGCATAAGTCCCAGACAGTCGAATTTCGGGAACCTGGCTTTCGACGAGGAGAACGGGATGGGTGGATTCACGAATCCTCCCAGAGCAAATGGGATCTTTTCACAGGGGAATCCGGTGCAGGGTGCAGGGTATCCTGCCCCGCCAAGTGCGGGAATATTTTCGCCAGCTGCCGGACCTGGGGCGAAGAAGAAGGCAAATGGGACCGATGGGGGGAAAGATCTCCACATGTTTGTTTGGAGCTCCAGTGCTTCCCCCGTCTCTGAAGGGGGAATTCATGTCTTCAGAGGAGGGGATTTTGGGAATGAACATGGTGTAGGTCATCCTGCAGAAAATCATACTAAAGATTACGAAGAATTTGGCCGGGATGAGTTCAGCTTCGGGAACAGGCCGGGCTCCCAAGTGGCTGAGCGAGATGGACCGACCTTGTCAAAGCTGGGTTCAAGCTCTACGACCGAGCTCCACCCTAAGGCTGCGATGCAAGGCGACGCCAAGTCCTCATCCATGCCGCCTGCCAGTGTTATGACCCGGCTCATCCTGATCATGGTTTGGCGTAAACTCATTAGGAATCCCAACACTTACTCCAGCCTCATTGGCCTCACCTGGTCCCTGGTTTCTTTTAGGTGGGGGATTGAGATGCCAGCCATTATAGATGGTTCGATTAAAATCCTTTCTAACGCCGGTCTCGGAATGGCCATGTTCAGTCTTGGGTTGTTTATGGCATTACAGCCAAGAATCATTGCTTGTGGGAACTCAGTTGCTTCCTTCGCTATGGCTGTCCGGTTCCTCACGGGTCCTGCAGTCATGGCTGCAGCCTCCATTGCCGTTGGTCTGCGAGGAGTTCTCTTACATGTCGCCATCGTACAGGCAGCTCTTCCCCAGGGAATTGTACCCTTTGTGTTTGCCAAGGAATATAATGTGCATCCGGACATACTGAGCACTGGGTTTGTATTCAACAATGGTTATCTTTGGAATGTTGATAGCTCTGCCCATAACCCTAGTCTACTACATCTTACTGGGTCTTTGAGAGGGGGGTATGGGAGAGGGATGCTG
>gnl_Nelnu_v1.0_NNU_000121-RA
ATGATTTCATGGAAAGATCTCTACACGGTCTTGGCCGCCATGGTTCCTCTCTACGTGGCCATGATCTTAGCCTATGGTTCAGTTCGATGGTGGAAGATTTTCTCGCCGGACCAGTGCTCCGGCATCAACCGCTTCGTCGCCGTATTCGCAGTTCCGCTTCTCTCCTTCCACTTCATCTCTACCAACAACCCTTACAAGATGAACTTCCATTTCATCGCTGCCGATACTCTGCAGAAGATAATTATGCTCGTTGTTCTGGGTATCTGGGCTAACTTCACCCGGAACGGAAGCCTTGAATGGTTGATCACCATCTTCTCTCTCTCCACGCTCCCTAACACCTTGGTCATGGGGATTCCTCTCTTGATCGCCATGTATGACAAGAACGCCGGCAGCCTCATGGTTCAGGTCGTTGTGTTACAGTGTATCATTTGGTATACACTGCTTCTGTTTCTCTTCGAATACCGAGGTGCCAAGATGCTGATCATGGAGCAGTTCCCTGATACCGCGGGGTCTATCGTTTCTTTCAAGGTTGACTCGGATGTCGTGTCGCTCGACGGCCGGGATTTCTTGGAGACGGATGCGGAGATCGGAGAGGATGGGAAGCTTCACGTGACCGTGAGGAAGTCGAATGCGTCAAGGAGGTCGCTTGGGCCGGGATCGCTTCCGGCATTGACTCCTCGCCCGTCGAATCTCACCGGAGCAGAGATTTACAGCTTGAGTTCGTCAAGGAATCCGACGCCGAGAGGTTCGAATTTTAACAATTCGGATTTCTATTCAATGATTGGACTTCAGGGTTTTCCTGGGAGGCAGTCCAATTTTGGGCCGGGGGACTTGTATTCGTCGAGAGGTCCTACGCCGAGGCCATCGAATTTCGAGGAGAATTGCGCACCGGCGGCAATCAGTTCTCCTCGTTTCGGATTCTATCCAGCAGTGCCGGCGGCGAGCACTTATCCTGCTCCGAATCCGGAAATTTCTTCTACTGGGAGCAAGAACGCGAAGAAAGAACAGAACCAGCAGCAGCAGACGCAAGTGCAAGGGCAAACGGTGCAGTCACAGAGTAAAGCGAACCATGACGCCAAGGAGCTTCACATGTTCGTTTGGAGCTCCAGCGCTTCGCCTGTTTCCGAAGGTGGTGGGCTCCACGTCTTTGGTGGGACGGATTTCGGTGCGACGGAGCAGTCTGGACGGTCTGATCAGAGCGCAAAGGAGATCCGGATGTTAGTTGCCGATCACCCACAAAATGGGGGAAACAAAGAGGAATTTGGAGGGGAAGACTTCAGTTTCGCGGGGGGAAGAGGAACGATGGCGGAGGGAGAAGAGGACAGAGAGAAAGAAGGGCCAACTGGACTGTCAAAGCTCGGCTCAAGCTCGACGGCGGAATTACACCCGAAAGCCGGGGGAACGTCGGATTCAGGCGCCGGGAAACAGATGCCACCGACGAGCGTCATGACCCGACTGATTTTGATTATGGTGTGGCGCAAGCTCATCCGGAACCCAAACACGTATTCGAGCCTTGTTGGTGTTATTTGGTCCCTCATTTCCTTCCGGTGGGATGTGTCGATGCCGCAAATAATAAAGGGATCGATCTCTATACTCTCCGACGCCGGTCTTGGGATGGCCATGTTCAGCTTAGGGCTGTTTATGGCGCTTCAGCCGAAGATAATTGCATGTGGGAACTCCGTTGCCGCGTTCGCCATGGCCGTGCGGTTTCTGACGGGCCCAGCAGTAATGGCCGCGGCTTCCATTGCTGTTGGCTTACGAGGCCAGCTCCTCCACATCGCAATTGTACAGGCCGCACTCCCTCAAGGGATCGTCCCTTTCGTCTTCGCCAAAGAGTATAATGTTCACCCGGCGATTCTCAGTACTGCGGTGATATTTGGAATGCTAATAGCGCTGCCCATCACTTTGGTTTATTACATTGTTCTTGGGTTG
>gnl_Nelnu_v1.0_NNU_000155-RA
ATGATTAATTTATCAGATTTCTACCATGTCATGACTGCTATGGTTCCACTCTACGTGGCCATGATCTTAGCCTATGGCTCCGTCAAATGGTGGAAAATCTTCTCCCCCGACCAATGTTCCGGCATCAACCGCTTCGTCGCCCTCTTCGCCGTCCCACTTCTCTCCTTCCACTTCATCTCCACCAACGATCCTTACGCCATGAACTTCCGCTTCATCGCAGCTGATACGCTTCAGAAGCTCATCGTCCTAGGCATCTTGGCCGTGTGGACCAACTTCAGCAAGCGGGGTTGCTTGGAATGGACCATCACGCTCTTCTCTCTGTCCTCTCTCCCAAACACCCTCGTCATGGGTATTCCTTTGCTTAAAGGGATGTATGGAGAGTTCTCGGGGAGTTTGATGGTTCAAATCGTTGTGCTTCAATGCATTATCTGGTACACTTTAATGCTGTTCATGTTTGAGTACAGAGGGGCTAAGATGTTGATCAGCGAGCAGTTCCCAGATACCGCTGGTTCTATTGTGTCCATCGCTGTTGATTCCGATGTGATGTCGTTGGATGGCCGGGAACCCCTGGAGACCCAGGCGGAGATTAAGGAGGACGGGAAGCTTCATGTTACTGTAAGGAAGTCCAATGCTTCCAGGTCGGAGATTTTCTCCAGACGATCTCAAGGGTTGTCGTCGACGACGCCCAGGCCTTCTAATTTAACAAATGCGGAGATATACTCTCTGCAGTCATCCAGGAATCCAACCCCAAGAGGCTCTAGTTTCAATCATACGGATTTCTATTCAATGGTCGCCGGTGGCCGGAACTCCAATTTCGGAGCTTCGGATGCTTATGGGCTTGGGGCGTCGAGGGGTCCGACGCCGAGGCCGTCTAATTACGAAGAAGATAACAAGGCCAGGTTCCATTACCATGCATCAGTCTCAGATGTCTTCGGGGGCCAAGAATATGGTGTTGCAGACCAGACTGTAAAAGAAGTTAGAATGGCTGTTTCTCCTGGAAAAGTGGAGGGTCGCAGAGAGAACCAAGAGGAGTACTTGGAGAGAGATGATTTCAGCTTTGGAAACAGAGGGGTAGCAGATACAGAGATGAACGATGAAGGCCACAAAATGGGTACCACGAAAGCCAAAAGCTTGCCTCCTGCAAGTGTCATGACCAGGCTTATTCTCATCATGGTTTGGAGGAAACTCATCCGAAACCCAAATACATACTCCAGCTTAATCGGCCTCACTTGGTCTCTTATTTCATTCAGGTGGCACGTTGAGATGCCTGCTATAATAGCAAAGTCCATCTCCATACTGTCAGATGCAGGCCTTGGCATGGCCATGTTCAGTCTTGGTCTGTTCATGGCTTTGCAGCCGAGGATCATAGCATGTGGGAATTCTATAGCAGCTTTTGCCATGGCTGTGAGATTCCTTACAGGTCCAGCTGTCATGGCAGCAGCTTCCATTGCTGTTGGGCTGAGGGGCGTTCTCTTACACGTCGCCATTGTACAGGCTGCACTTCCCCAAGGAATTGTCCCGTTTGTCTTCGCCAAGGAATACAACGTACATCCTGATATTCTCAGCACTGCTGTTATTTTTGGGATGCTGATTGCATTACCTATCACGTTGGTTTACTACATCCTATTGGGTCTG
>gnl_Nelnu_v1.0_NNU_014665-RA
ATGATAAGTTTCAGCGATCTATACTGTGTCTTATCTTCTGTTGTTCCTCTCTATGTCACCATGTTCTTGGCTTATGCTTCCGTAAAATGGTGGAACGTCTTCACGCCCGACCAGTGTGCTGGGATCAACAAGTTTGTCGCTATCTTTGCTGTCCCACTTCTCTCGTTCGAGTTCATTTCTCGGATAAATCCATACAAGATGAATCTCTTGTTCATCGCTGCTGACAGTGTATCCAAAGTTGTAATTCTGATAGTGTTGTTTTCTTGGGCTAAGTTGTCTAAGAGAGGGAGTCTGGACTGGGTCATCACCCTCTTCTCGCTCTCCACCCTCCCGAACACTCTTGTCATGGGCATTCCACTTCTGAAATCCATGTATGGAAGTGACAAGGAAAATCTGATGGTCCAGGTGGTGGTTTTACAGTGTATAATTTGGTATACTTTGATGTTGTTTTTGTTTGAATATAGAGAAGCAAGGATTCTGGTACTGCAGAAATTTGATGGTGGTGATAACACTGAGAAGCATGGAGAAGATGTAAGTTCAGCTCAGAAGGTCCGAAGCAGTAGCAGTGGTAGTGCTGGTCTTGATCAAGATGAGGTTGTTCATGTGATTGTAACTAGACCAAGTTCTGGATCTCCACAATCTGATACACAGAGTACTCTCCAGAACTTGAACAAAGTGGCACCTGATTCCAGGCGATTCAACCAAATGTTTGCAACAGCAGCGGCAGCTGCAGAAGACGGTAAAGAGCTACACTTGTTCATTTGGAGATGCGGATGCTGCAGTTCTGAAGGCAAGAGACGTGTCCCTGAGCAGTCTGTTGAAGTTTCTACTAGAGAAGAAGCAAATGACAACAAAGGGAAGAGCACCAGAGAGGCTGATGAAAAGTCACAAGTTCTACAGGCTCCTGATGACCATTCTTCCAACATGTCCTCAGTGATGTTTAAGCTGATCTTGAAAATGGTGTGGTTTAAGCTCATCAAGAACCCAAATTCTTATGCAAGCTTACTGGGCCTAAGCTGGGCTCTAGCTTCTTGCAGGTGGAGTTTTAAGAAACCCCAAATCATAGAAAACTCTGTCACAATCTTGTCAAATGCAGGCCTTGGAATGGCAATGTTTAGCCTTGGTCTGTTCATGGCGCTTCAACCAAGAATTATCGCCTGTGGAAATAGATTGGCAGCATATGGGATGCTCATGAGGTTTGTGGTTGGACCTGCTGTAATGGCAGTTGCTTCTATAGCTGTTGGTCTTAGGGGAACGGTACTGAGAGTTTCCATTGTTCAAGCTGCCTTGCCACAAGGAATAGTCCCTTTTGTGTTTGCAAGGGAATATAATTTACACCCAGATGTATTAAGCACAGCGGTTATCTTTGGGATGATAATCTCACTGCCCATTACAGTACTATATTACGTCTTCCTTGGTCTC
>gnl_Nelnu_v1.0_NNU_025285-RA
ATGATCACCGGCAAGGACATCTACGATGTGCTAGCAGCAATTGTACCACTCTATGTTGCTATGATCCTCGCCTATGGTTCAGTTCGGTGGTGGAAGATCTTCACCCCCGATCAGTGCTCCGGCATCAATCGCTTTGTGGCAGTCTTCGCCGTCCCCCTCCTTTCCTTCCATTTCATCTCCAGTAACAATCCTTATGCCATGAACTACCGCTTCATCGCTGCCGACTCTCTGCAAAAGATTGTCATCCTCTCTGCTCTATTCCTCTGGCAGGCCTTCAGCGAGAATGGTAGCCTGGAATGGATGATCACCCTCTTCTCCCTTTCCACTCTCCCCAACACTCTTGTCATGGGCATTCCCCTCCTTAAGGCCATGTATGGAGAGTTCTCTGGGAGTCTCATGGTGCAAATTGTGGTGTTGCAGAGTGTGATCTGGTACACTCTTATGCTCTTCATGTTTGAATACAGAGGTGCAAAGCTCCTCATCGGAGAGCAGTTCCCAGAGACTGCTGGCTCCATCACTTCCTTCAGGGTTGACTCTGACGTCGCTTCACTGAATGGTCGGGAGCCATTGCAGGCCGACGCTGAGATTGGAGACGACGGGAAGCTCCATGTGGTCGTCAGGAGATCAACCACAACGTCGGTGACATCTTCTTACAACAAATCACATGGGCTAAATTCAATTTCGATGACCCCAAGAGCGTCCAACCTCACTGGTATGGAGATCTACTCGGTCCAGTCGTCCCGAGAGCCAACGCCAAGGGCTTCAAGCTTCAACCAGACTGACTTCTACGCCATGTTTGCAAGTAAGATGCCAAGTCCAAAGCACGGCCACAGTCACACAAACAGTTGTCAAGGTGGCTCTGGGGATGTTTATTCCCTGCAGTCCTCGAGAGGGGCAACGCCGAGGACTTCGAATTTTGAAGAGGAGATGATGAGGTTTGGGAAGAGGAAAGGAGGGAGGAGCATGAGTGGCGAGCTCTTCAATGGAGTACTGTCTTCTTCTTACCCACCTCCGAACCCAATGTTATCAGGGGCAACCAGTGGCGCCAAGAAGAAGGAAGCTGGAGGCAGTGCGCCTAATAATAAGGAACTCCATATGTTTGTTTGGAGCTCAAGTGCATCTCCTGTCTCAGAAGGAAATCTCAGAAATGCCGTTAATAATAGAGTTGCTTCTACAGATTTTGGAGTGCTTGATTCTTCAAAGGCTGTTCTTCAACAAGAAATAGCTGCTTCAAGAGGTATGCATGATTTCAATGAAAATGATAGCCCACTTACAAAAATGGGGGGAGATAGAGAGTTTGACATAGAAGATGGTCCCAAGAATCAGGCCTCTGGATCACCCCATTTGACAGAGAAGAAGGTTGAATTGGGAGGAGAGGGTGAAAAGAAACACCAGATGCCCCCTGCAAGTGTTATGACCAGGCTCATTCTTATCATGGTTTGGAGGAAGCTTATAAGGAATCCAAACACTTACTCAAGTCTCTTTGGGCTAGCGTGGTCCCTCATATCTTTCAGATGGAACATTCAAATGCCTTCAATCGTGAGTGGGTCGATAGCCATATTATCTAATGCTGGTCTGGGGATGGCTATGTTTAGTCTAGGCTTGTTCATGGCTCTGCAACCAAAAATCATAGCTTGTGGCAAAACTGTAGCCACATTTTCCATGGCCGTTAGGTTTTTGACAGGACCAGCAGTAATGGCAGCGACTTCAATCACTATTGGTGCCGCTCTTCCCCAAGGGATTGTCCCCTTTGTGTTTGCAAAAGAATATAATGTTCATCCAGATATACTGAGCACTGCGGTCATTTTTGGAATGTTGATTGCACTACCCATAACAATACTCTACTACGTTCTTCTCGGACTC
>gnl_Nelnu_v1.0_NNU_025286-RA
ATGATCACCGGCAAGGACATCTACGATGTGTTGGCAGCAATTGTACCACTCTATGTTGCCATGATCCTTGCCTACGGTTCAGTTCGGTGGTGGAAGATCTTCACCCCCGATCAATGCTCCGGCATCAACCGCTTTGTGGCAGTATTCGCCGTCCCCCTCCTTTCCTTTCACTTCATCTCCAACAACGACCCTTACGCCATGAACTACCGCTTCATTGCAGCAGACTCTCTGCAAAAGATTGTGATCCTCTTTGCTCTATTCCTCTGGCAGGCCTTCAGCAAGAATGGTAGCCTTGAATGGATGATCACCCTCTTCTCCCTTTCCACTCTCCCCAACACTCTTGTCATGGGCATTCCCCTCCTTAAGGCCATGTATGGAGAGTTCTCTGGGACTCTCATGGTGCAAATTGTGGTGTTGCAGAGTGTGATCTGGTATACTCTTATGCTCTTCATGTTTGAATACAGAGGTGCAAAGCTCCTCATCGGAGAACAGTTCCCAGAAACTGCTGGCTCCATCACTTCCTTCAAGGTTGACTCCGACGTTGTTTCACTTAATGGTCGAGAGCCATTGCAGGCCGATGCTGAGATCGGAGATGACGGGAAGCTCCATGTGGTCGTAAGGAGATCGACAACAACGTCGGTGATATCTTCTTACAACAAATCCCATGGACTAAATTCAATCTCAATGACCCCAAGAGCGTCCAACCTCACTGGCGTCGAGATCTACTCGGTCCAGTCGTCCCGAGAGCCAACGCCAAGGGCTTCGAGCTTCAACCAGACCGACTTCTATGCCATGTTTGCGAGTAAGATGCCGAGTCCAAAGCACGGTCACAGTCACACAAACAGTTTTCAAGGTGGCGCTGGGGAAGTTTATTCCGTGCAGTCCTCGAGAGGGGCAACGCCGAGGGCCTCGAATTTTGAGGAGGAGATGAGGTTCGGGAAGAGGAAAGGAGGGAGGAGTATGAGTGGCGAGCTCTTCAATGGATTGCCTTCTTCTTACCCACCTCCGAACCCAATGTTTTCAGGGTCAACCAGTGGCGCCAAGAAGAAGGAAGCTACTGGTGGTGGTGGTGGTGGTGCGCCTAATAATAAGGAACTCCACATGTTTGTTTGGAGCTCAAGTGCATCACCAGTTTCAGAAGGAAATCTCAAACATGTCGTTAATAAAGCTACTTCTACTGATTTTGGGGTGGTTGATTCTTCCAAAGCCGTTCTTCAACAAGAAATAGCTGCTTCAAGAGGTATGCATGATTTCAATGAAAATGCTAGCCCACTTACAAAAATGGGGAGAGATAGAGAGTTTGACATAGAAGATGTTCCCAAGAATCCGGCAGCTGGATCTCCCCATTTGAGCCAGAAGAAGGTTGAATTAGGAGGAGAGGGTGAAAAGAAACACCAGATGCCCCCTGCAAGTGTCATGACCAGACTCATTCTTATCATGGTTTGGAGGAAGCTTATAAGGAATCCAAACACTTACTCAAGTCTCTTTGGGCTGGTGTGGTCCCTAATATCTTTCAGATGGAACATTCAAATGCCTTCAATTGTGAGAGGGTCGATAACCATATTATCTAATGCTGGCCTGGGGATGGCTATGTTTAGTCTAGGCTTGTTCATGGCTCTGCAACCAAAAATCATAGCTTGTGGCAAAACCATAGCCACATTTTCCATGGCAGTTAGGTTTTTGACAGGGCCAGCAGTAATGGCAGCGACTGCAATCACTATTGGTATTAGGGGAGTTCTATTGCATGTTGCAATTGTTCAGGCCGCTCTTCCGCAAGGGATTGTCCCCTTCGTGTTTGCAAAAGAATATAATGGTCATTTTTGGAATGCTGGTTGCACTACCCATAACAATACTCTACTACGTTCTTCTCGGTTTCTAAAGGAAGTTTTGGGAAGAGAAGACAGATCAGCAGAGGAGAAGACACACGTTGAAACAGATACCATTTCATCACTAAGACAGGCTGAGGTAATTAGA
>gnl_Orysa_v7.0_LOC_Os01g45550.1
ATGATATCCGGGCACGACTTCTACACGGTGATGGCGGCGGTGGTGCCGCTGTACGTGGCGATGTTCCTGGCGTACGGGTCGGTGCGGTGGTGGGGCATCTTCACGCCGGACCAGTGCTCCGGCATCAACCGCTTCGTCGCCATCTTCGCCGTGCCGCTCCTGTCCTTCCACTTCATCTCCACCAACGACCCGTACGCCATGAACCTCCGCTTCCTGGCGGCGGACACGCTGCAGAAGCTGCTCGTCCTGGCGGGGCTCGCCGCGTGGTCGCGCCTCCCCTCGCGGACCGGCGCGCCGCGGCTGGACTGGTCCATCACGCTCTTCTCCCTCTCCACGCTGCCCAACACGCTCGTCATGGGGATCCCGCTGCTGATCGCCATGTACGGGCCATACTCCGGCTCGCTCATGGTCCAGATCGTCGTGCTCCAGTGCATCATCTGGTACACGCTGATGCTCTTCCTCTTCGAGTTCCGCGCCGCGCGGATGCTGATCGCCGACCAGTTCCCGGACACGGCGGCGTCCATCGTGTCCCTGCACGTCGACCCGGACGTGGTGTCGCTGGAGGGCGGCCACGCGGAGACGGAGGCCGAGGTGGCGGCGGACGGGCGGCTGCACGTCACCGTGCGCCGGTCCTCGGTGTCGCGGCGGTCGCTGCTGGTCACGCCGCGGCCGTCGAACCTGACGGGAGCGGAGATCTACTCGCTTAGCTCGTCGCGGAACCCAACCCCGCGGGGCTCCAACTTCAACCACGCCGACTTCTTCGCCATGGTCGGCGGCGGGCCACCGCCCCCGACGCCCGCTGCGGTGCGCGGCTCGAGCTTCGGCGCCTCCGAGCTCTACTCGCTGCAATCGTCGCGGGGCCCAACCCCGAGGCAGTCCAACTTCGACGAGCACTCGGCACGGCCGCCGAAACCACCGGCAACGACCACGGGGGCACTCAACCACGATGCCAAGGAGCTCCACATGTTCGTGTGGAGCTCGAGCGCGTCTCCCGTCTCAGAAGTCAGCGGCCTGCCTGTGTTCAGTGGCGGCGGCGGCGGCGGCGCTCTCGACGTCGGCGCCAAGGAAATCCACATGGTCATCCCCGCCGACCTGCCGCAGAACAACGGCTCAGGCAAAGAGCACGAGGAGTACGGCGCAGTGGCATTGGGTGGCGGCGGCGGCGGAGAGAACTTCAGCTTCGGAGGCGGCAAGACGGTGGACGGCGCCGAGGCAGTAGACGAGGAGGCGGCCTTGCCTGACGGGCTGACGAAGATGGGGTCGAGCTCGACGGCGGAGCTGCACCCGAAGGTCGTCGACGTCGACGGACCGAACGCCGGCGGCGGCGCCGCGGGCGCGGGGCAGTACCAAATGCCGCCGGCGAGCGTGATGACACGCCTCATCCTCATAATGGTGTGGCGCAAGCTCATCCGCAACCCCAACACTTACTCCAGCCTCCTCGGCCTCGCCTGGTCCCTCGTCGCCTTCCGGATTGTTCATGGCGCTGCAGCCCAGCATCATCGCGTGTGGCAAATCAGCCGCCGTCGTCTCCATGGCCGTCCGCTTCCTCGCGGGCCCTGCCGTCATGGCCGCCGCGTCAATCGCCATCGGACTCCGCGGGACGCTCCTGCACGTCGCCATTGTTCAGGCGGCTCTACCACAAGGGATTGTGCCTTTTGTTTTTGCAAAAGAATACAATGTCCACCCGGCCATCCTGAGCACAGCGGTAATTTTTGGCATGCTAATAGCTCTTCCAATCACATTGCTGTACTACATCCTTCTTGGACTATGATCAAGAAAGCTTATGGACGCTCTCACATAAAACGGAAGAAATGGGGGCAAAGAGAGAGAAAAAAAAGCGATCCTGTCCATCTCAAACAGCGTATGCTTATATGTATAGCCTGTTGTCGGACATTGCCCATGATGACAAGACAACGAAGTTGTTACAGAGCTATATATCTCTGCGACATTTGTACAAGAGATAACGACAGAATGTACTCAAATATAACCGATATTAGATATGTGTTCTGT
>gnl_Orysa_v7.0_LOC_Os02g50960.1
ATGATTACGGCGGCGGACTTCTACCACGTGATGACGGCGATGGTGCCGTTGTACGTGGCGATGATACTGGCGTACGGGTCGGTGAAGTGGTGGCGCATCTTCACGCCGGACCAGTGCTCCGGGATCAACCGCTTCGTGGCGCTCTTCGCCGTGCCGCTGCTGTCGTTCCACTTCATCTCCACCAACAACCCGTACACGATGAACCTCCGGTTCATCGCCGCCGACACGCTGCAGAAGCTGATGGTGCTGGCCATGCTCACGGCGTGGAGCCACCTCAGCCGCCGGGGGAGCCTCGAGTGGACCATCACGCTCTTCTCCCTCTCCACGCTGCCCAACACGCTCGTCATGGGGATCCCTTTGCTCAAGGGCATGTACGGGGAGTTCTCCGGCAGCCTCATGGTGCAGATCGTCGTGCTGCAGTGCATCATCTGGTACACGCTCATGCTCTTCATGTTCGAGTACCGCGGCGCCCGGATGCTCATCACCGAGCAGTTCCCGGACACCGCCGCCAACATCGCCTCCATCGTCGTCGACCCGGACGTCGTGTCGCTGGACGGCAGGAGGGACGCCATCGAGACGGAGACGGAGGTGAAGGAGGACGGCAGGATACACGTCACCGTGCGCCGCTCCAACGCGTCTCGCTCGGACATCTACTCCCGCCGCTCCATGGGCTTCTCCAGCACCACGCCGCGGCCGAGCAACCTCACCAACGCCGAGATCTACTCGCTGCAGTCGTCGCGGAACCCGACGCCGAGGGGTTCAAGCTTCAACCACACCGACTTCTACTCCATGGTGGGCCGCAGCTCCAACTTCGGCGCGGCCGACGCGTTCGGCGTCCGCACCGGCGCCACGCCGCGCCCGTCCAACTACGAGGACGACGCGTCCAAGCCCAAGTACCCGCTCCCGGCGTCGAATGCGGCGCCCATGGCGGGCCACTACCCGGCGCCGAACCCGGCCGTGTCGTCGGCGCCCAAGGGCGCCAAGAAGGCGGCCACGAACGGGCAGGCCAAGGGCGAGGACCTCCACATGTTCGTCTGGAGCTCCAGCGCGTCGCCCGTGTCCGACGTCTTCGGCGGCGGCGCGCCAGACTACAACGACGCCGCGGCAGTCAAGTCCCCCCGCAAAATGGATGGAGCGAAGGACAGGGAGGACTACGTGGAGCGGGACGATTTCAGCTTCGGGAACAGGGGCGTCATGGACAGGGACGCGGAGGCAGGGGACGAGAAGGCGGCGGCGGCGGCGGGCGCCGACCCCAGCAAGGCCATGGCGGCGCCGACGGCGATGCCGCCGACGAGCGTGATGACCCGCCTCATCCTGATCATGGTGTGGCGCAAGCTCATCCGCAACCCGAACACCTACTCCAGCCTCATCGGCCTCATCTGGTCCCTCGTCTGCTTCAGGTGGAACTTCGAGATGCCGGCCATCGTCCTGAAATCCATCTCGATCCTGTCGGACGCGGGGCTCGGCATGGCCATGTTCAGTCTCGGTCTGTTCATGGCGCTGCAGCCGCACATCATCGCGTGCGGGAACAAGGTGGCGACGTACGCCATGGCGGTGCGGTTCCTGGCCGGGCCGGCCGTGATGGCGGCGGCGTCCTTCGCCGTCGGACTCCGTGGCACGCTCCTGCACGTCGCCATTGTCCAGGCAGCTCTGCCCCAGGGCATTGTCCCCTTCGTCTTCGCCAAGGAGTACAGCGTGCACCCTAGCATTCTCAGCACAGCTGTCATCTTTGGCATGCTCATCGCCTTGCCTATCACCCTCGTCTACTACATCTTGCTTGGGCTG
>gnl_Orysa_v7.0_LOC_Os06g12610.1
ATGATAACGGGGGCGGACTTCTACCACGTGATGACGGCGATGGTGCCGCTGTACGTGGCGATGATCCTGGCGTACGGGTCGGTGAAGTGGTGGCGCATCTTCACGCCCGACCAGTGCTCCGGGATCAACCGCTTCGTGGCGCTCTTCGCCGTCCCGCTCCTCTCCTTCCACTTCATCTCCACCAACAACCCCTACACCATGAACCTCCGCTTCATCGCCGCCGACACCCTGCAGAAGCTCATCGTCCTCGCGCTCCTCACCCTGTGGAGCCACCTCTCCCGCCGCGGCTCCCTCGAGTGGACCATCACCCTCTTCTCCCTCTCCACGCTGCCCAACACGCTCGTCATGGGGATCCCGCTGCTGAAGGGGATGTACGGGGAGTTCTCCGGTAGCCTCATGGTGCAGATCGTGGTGCTCCAGTGCATCATCTGGTACACGCTGATGCTCTTCATGTTCGAGTACCGCGGCGCCAGGATCCTCATCACCGAGCAGTTCCCGGACACCGCGGGCGCCATCGCGTCCATCGTCGTGGACGCCGACGTCGTGTCGCTCGACGGGCGGAGGGACATGATCGAGACGGAGGCCGAGGTGAAGGAGGACGGCAAGATACACGTCACCGTGCGCCGCTCCAACGCGTCGCGCTCCGACGTCTACTCGCGGCGCTCCATGGGGTTCTCCAGCACCACGCCGCGGCCGAGCAACCTCACCAACGCCGAGATCTACTCGCTGCAGTCGTCGCGCAACCCGACGCCGCGGGGCTCCAGCTTCAACCACACTGACTTCTACTCCATGGTCGGGCGCAGCTCCAACTTCGCCGCCGGGGACGCGTTCGGGGTGCGCACCGGCGCCACGCCGCGGCCGTCCAACTACGAGGAGGACGCGGCGGCGCCCAACAAGGCCGGCAGCAAGTACGGGCAGTACCCGGCGCCCAACCCGGCCATGGCGGCGCCGCCCAAGCCCAAGAAGGCGGCCAACGGCCAGGCCAAGGGCGAGGACGGCAAAGACCTCCACATGTTCGTCTGGAGCTCCAGCGCGTCGCCCGTGTCCGACGTCTTCGGCAACGGCGCCGAGTACAACGACGCCGCCGCCGTCAAGGAGGTCCGCATGGCCGTCGCCTCGCCGCGCAAAGCGGACGGCGTGGAGAGGGACGACTTCAGCTTCGGGAACAGAGGCGTCGCCGAGAGGGACGCGGAGGCCGGCGACGAGAAGAGCGTGGCGGCGGCGGTGTCGGGTGAGCATGGCAAGCCTGGCTTGACGCCGGCGCCGACGGCGATGCCGCCGACGAGCGTGATGACGCGGCTCATCCTGATCATGGTGTGGCGCAAGCTCATCCGCAACCCCAACACCTACTCCAGCCTCATCGGCCTCATCTGGTCGCTCGTCTGCTTCCGGTGGAACTTCGAGATGCCGGCGATCATCCTGAAATCCATCTCCATCCTCTCCGACGCCGGCCTCGGCATGGCCATGTTCAGCCTCGGGCTGTTCATGGCGCTGCAGCCGCGGATCATCGCGTGCGGGAACAAGGTGGCGACGTTCGCCATGGCGGTGCGGTTCCTGACCGGCCCGGCCGTCATGGCCGCCGCCTCCATCGCCGTCGGCCTCCGCGGCACGCTCCTCCACGTCGCCATCGTGCAGGCAGCGTTGCCACAGGGCATTGTCCCCTTCGTCTTCGCCAAGGAGTACAGCGTGCACCCCGACATTCTCAGCACGGCGGTCATCTTTGGCATGCTCATCGCGCTGCCCATCACGCTGGTGTACTACATCCTGCTGGGGCTG
>gnl_Orysa_v7.0_LOC_Os06g44970.1
ATGATCACCGGACGCGACATCTACGACGTGCTGGCGGCGATCGTGCCGCTGTACGTGGCGATGTTCCTGGCGTACGGGTCGGTGCGGTGGTGGGGGATATTCACGCCGGACCAGTGCTCCGGCATCAACCGCTTCGTCGCCGTCTTCGCCGTGCCGCTCCTCTCCTTCCACTTCATCTCCACCAACGACCCCTACTCCATGAACTACCGCTTCCTCGCCGCCGACTCGCTCCAGAAGCTCGTCATCCTCGCCGCGCTCGCCGTCTGGCACAACCTGCTCTCCCGCTACCGCCGCAATGGCGGCGCCGCCGCGTCGCTCGACTGGACCATCACCCTCTTCTCGCTGTCCACGCTGCCCAACACGCTGGTCATGGGCATCCCGCTGCTCCGCGCCATGTACGGCGACTTCTCCGGCTCGCTCATGGTGCAGATCGTCGTGCTCCAGAGCGTCATCTGGTACACCCTCATGCTCTTCCTCTTCGAGTACCGCGGCGCCAAGGCGCTCATCTCCGAGCAGTTCCCGCCGGACGTCGGCGCCAGCATCGCCTCGTTCCGCGTCGACTCCGACGTCGTCTCGCTCAACGGGAGGGAGGCGCTGCAGGCGGACGCCGAGGTGGGGCGCGACGGCCGCGTCCACGTCGTCATCCGCCGCTCCGCCTCGGCCTCCACCACGGGCGGCGGCGGCGGCGCGGCGCGCTCCGGCGTGTCCCGGGCGTACGGCGCGTCCAACGCCATGACGCCGCGCGCCTCCAACCTCACCGGCGTGGAGATCTACTCGCTGCAGACGTCGCGCGAGCCCACGCCGCGGGCGTCCAGCTTCAACCAGGCCGACTTCTACGCCATGTTCTCCGGCAGCAAGATGGCCAGCCAGATGGCTAGCCCCATGGCGCAGCACGGCGGCGCCGGCGGCCGCGCCCAGGGCCTCGACGAGCAGGTCACCAACAAGTTCGCCTCCGGCAAGGCCGCCGACCCGCCGTCGTATCCCGCCCCGAACCCCGGCATGATGCCGGCGCCAAGGAAGAAGGAGCTCGGGGGCTCAAACTCCAACTCCAACAAGGAGCTACACATGTTCGTGTGGAGCTCTAGCGCGTCGCCGGTGTCGGAGGCCAACCTCCGCAACGCCGTCAACCACGCCGCCTCCACCGACTTCGCCTCCGCGCCGCCGCCGGCAGCCGTTCCCGTCGGCGGCGCCACTCCCAAAGGGGTGAGTGGCAGTGTCACGCCGGCGGCGAAGAACGGCGGCGGCGAGTTGGAGATCGAGGACGGGCTGAAGAGCCCGGCGGCGGGGCTGGCGGCGAAGTTCCCGGTGTCGGGGTCGCCGTACGTGGCGCCGAGGAAGAAGGGCGGCGGCGCCGACGTGCCCGGGCTGGCGGAGGCGGCGCACCCGATGCCGCCGACGAGCGTGATGACGCGGCTCATCCTCATCATGGTGTGGCGCAAGCTCATCAGAAACCCCAACACCTACTCCAGCCTCATCGGCCTCGTCTGGTCCCTCGTCTCCTTCAGGTGGAATATCCAAATGCCTTCAATAATAAAGGGCTCAATATCAATATTGTCAGATGCAGGGCTAGGAATGGCTATGTTCAGCTTAGGCTTGTTCATGGCTCTGCAACCAAAGATCATTTCTTGTGGCAAGACCGTTGCGACATTTGCAATGGCAGTGAGGTTCTTGACTGGTCCAGCTGTTATTGCAGCTACTTCCATTGCCATTGGGCTCAGGGGAGTACTCTTGCATGTTGCCATTGTTCAGGCAGCACTTCCACAAGGCATTGTCCCGTTTGTGTTTGCCAAGGAGTACAATTGCCATCCTCAAATACTTAGCACAGCGGTTATTTTTGGGATGCTCATCGCGCTTCCGATCACGATACTCTACTATGTGCTTCTTGGGATA
>gnl_Orysa_v7.0_LOC_Os12g04000.1
ATGGAGCAGTTCCCGGACACCGCCGCCTCCATCGTCTCCTTCCGGGTGGATTCCGACGTCGTCTCGCTCGCCGGCGGCGGTGGTGGAGCCGCGGAGCTGCAGGCGGAGGCGGAGGTCGGGGACGATGGCAAGATGCGAGTCACCGTGCGCAAGTCGACGAGCTCGCGCTCCGAGGCGGCGTGCTCGCACGGGACGCAGTCACACTCGCAGTCCATGCAGCCGCGCGTCTCCAACCTCTCCGGCGTCGAGATTTACTCGCTGCAGTCGTCGCGGAACCCGACGCCGCGGGGCTCCAGCTTCAACCACGCCGAGTTCTTCAACATCGTCGGCAACGGCAAGCACGGCGACGAGGAGAAGGGCGCCGCCGGTGGCGGGGGCCACTCGCCGCAGCCGGTGGTGGGGAAGAGGAAGGACCTGCACATGTTCGTGTGGAGCTCAAGCGCCTCGCCGGTGTCGGAGCGCGCCGCCGCCGCCGCCGCTGCCGGCGCGGTGCACGTCTTCGGCGGTGGTGGCGCCGACCACGGCGACGCCAAAGGTGCTCAGGCCTATGATGAGTACAGCTTCGGGAACAAGAATGAGAAGGACGGGCCGACACTGTCGAAGCTGGGGTCCAACTCGACGGCGCAGCTCCGGCCAAAGGACGACGGCGAGGGGAGGGCGGCAGCGATGCCGCCGGCGAGCGTGATGACGAGGCTCATACTGATCATGGTCTGGAGGAAGCTGATCAGGAACCCAAACACTTACTCCAGCCTCCTCGGTGTCATCTGGTCCCTCGTCTCCTACAGGTGGGGAATTGAGATGCCGGCTATCATCGCCCGGTCGATTTCGATCCTTTCAGATGCAGGGCTCGGAATGGCCATGTTCAGCCTAGGATTGTTCATGGCATTGCAGCCACGGATCATTGCCTGTGGGAACTCCCTTGCTTCGTATGCCATGGCCGTCAGGTTCCTCGTTGGTCCTGCCGTCATGGCTGCGGCCTCCATCGCCGTCGGACTTCGCGGGGTGCTTCTGCACATTGCCATTGTTCAGGCCGCTCTTCCTCAAGGAATCGTGCCCTTCGTGTTTGCCAAGGAGTACAATGTTCATCCTAACATTCTGAGCACAGCCGTGATATTCGGGATGCTGATAGCTCTCCCCATCACATTGGTCTACTACATACTGCTGGGGCTC
>gnl_Orysa_v7.0_LOC_Os05g50140.2
ATGATATCGTGGCACGAGCTGTACATGGTGCTGTCGGCGGTGGTGCCGCTGTACGTGGCGATGATGGTGGCGTACGGCTCCGTGCGGTGGTGGGGCGTCCTCACGCCGGAGCAGTGCTCCGGCATCAACCGCTTCGTCGCCGTCATCGCCGTCCCGCTCCTCTCCTTCCACTTCATCTCCTCCAGCGACCCCTACGCCATGAACCTCCGCTTCGTCGCCGCCGACACCCTGCAGAAGGTGCTCGTCCTCGCCGCGCTCGCCGCGTGGTCGCGCTTCCCCGCGCGCTTCGTCCCCCCGGCGTGGCCGCCGCTCGACTGCTCCATCACGCTCTTCTCCGTCTCCACCCTCCCCAACACGCTCGTCATGGGGATCCCGCTCCTCGTCTCCATGTACGGCCCTTACTCCGGCGACCTCATGGTCCAGATCGTCGTGCTCCAGTCCATCGTCTGGTACACGCTCCTGCTCTTCCTCTTCGAGTTCCGCGCCGCGCGGGTGCTCATCGCGGCGCAGTTCCCGGACACCGCGGCGTCCATCGCCGCCGTGCACGTCGACCCGGACGTGGTGTCGCTCGAGGGCAGCCAGGCGGAGGCGCACGCCGAGGTGGCGCCCGACGGGAGGCTGCGCATGGTCGTGTGCCGCTCGTCGGTGTCGAGGCGGTCCGCCGCCGCCGCCGCCACGCCGCGCGCGTCGAACCTGACCGGCGTGGAGATCTACTCGATCAGCTCGTCGCGGAACGCCACCCCGAGGGGCTCCACCTTCACCCTCGCCGACATCCCTGGTCACCAGCCGCCCAACAGCGCGCTGCGCGCGTCCAGCTTCGGCGCCGCGGACCTCTTCTCGCTGCACTCTTCGTCGAGGCAGCACACCCCGAGGCCGTCCAGCTTCGACGAGCACGCGGCGGCGCGGGCCAGAGCATCCGCGACCGTGGCTCCCACCAATGACCTCAAGGACACGCACATGATCGAGTGGAGCTCCGGCGCTTCCGCCGCGTCGGAGGTCACCGGCCTGCCGGTGTTCCGCAGCGGCCGGGAGACGCGCCGGCTTGTCCCCTCCGACGCGCCATCCATTGCCTCGTCGAGAGTTATCCGACCGCCGCCGGGAGCGACGGGCGGGGAGCGCGCGGCGAGCTTCAACAAGGCCGTGGGCGGGCAGGACGAGCTAGCGAAGCTGGAGGCCGGCGCCAAGACGGAGCAGCAGACGACGGCGGTGACTACGACGACGAAGGGCGGCGGCGCAGCGGGCGCGGAGCGGGCGAGAGGGCAGCAGAACGCGCCGGCCGGCGTGATGCTGCGGCTCATCCTCACTACGGTTTGGCGCCGGCTGATCCGGAACCCCAACACGTACGCCAGCCTCATCGGCCTCACCTGGTCGCTCATCGCGTTCCGGTTCCACATCACGATGCCAATCATAGTAGCCAAATCAATCTCCATTCTCTCCGATGCAGGGTTAGGCATGGCCATGTTTAGCTTAGGATTGTTCATGGCCACGCAGCCGAAGATCATCGCCTGCGGCTACTCCGTCGCGGCGGCCAGCATGGGCGTCCGCTTCTTCTTCGGCCCCGCCATCATGGCCGCCGCGTCCGCCGCCGTCGGCATCCGAGGCACGCTCTTGCGTATCGCCATTGTTCAGGCCGCCCTGCCACAAGGAATTGTGCCATTTGTGTTCGCTAAGGAATACAACCTCCACGCTACCATCCTTTGCACTTTGGTCATATTTGGCATGCTAATAGCTCTCCCCATCACCTTGGTCTACTATATTATTCTTGGGCTACTA
>gnl_Orysa_v7.0_LOC_Os11g04190.1
ATGATCACGGTGGTGGACCTGTACCACGTCCTGACGGCGGTGGTGCCGCTGTACGTGGCGATGACGCTGGCGTACGCCTCCGTCCGGTGGTGGCGCATCTTCTCCCCGGACCAGTGCTCCGGCATCAACCGCTTCGTCGCGCTCTTCGCCGTCCCGCTCCTCTCCTTCCACTTCATCTCCACCAACAACCCCTTCGCCATGAACCTCCGCTTCCTCGCCGCCGACACGCTCCAGAAGCTCATCGTCCTCGCCCTCCTCGCCCTCTGGTGCCGCCTCTCCGCGCGCGGGTCACTCGACTGGCTCATCACCCTCTTCTCCCTCTCCACCCTCCCCAACACCCTCGTCATGGGCATCCCGCTGCTCAAGGGGATGTACGCCGCCGCCGCCGACGTCGACTCCGGCAGCCTCATGGTGCAGATCGTCGTGCTCCAGTGCATCATCTGGTACACGCTCATGCTGTTCCTCTTCGAGTACCGCGGCGCGCGGCTTCTTGTCATGGAGCAGTTCCCGGACACCGCCGCCTCCATCGTCTCCTTCCGGGTGGATTCCGACGTCGTCTCGCTCGCCGGCGGCGGTGGTGGAGCCGCGGAGCTGCAGGCGGAGGCGGAGGTCGGGGACGATGGCAGGATGCGGGTCACCGTGCGCAAGTCGACGAGCTCGCGCTCCGAGGCGGCGTGCTCGCACGGGACGCAGTCACACTCGCAGTCCATGCAGCCGCGCGTCTCCAACCTCTCCGGCGTCGAGATTTACTCGCTGCAGTCGTCGCGGAACCCGACGCCGCGTGGCTCCAGCTTCAACCACGCCGAGTTCTTCAACATCGTCGGCAACGGCAAGCAGGGCGACGAGGAGAAGGGCGCCGCCGGTGGCGGGGGCCACTCGCCGCAGCCGGTGGTGGGGAAGAGGAAGGACCTGCACATGTTCGTGTGGAGCTCAAGCGCCTCGCCGGTGTCGGAGCGCGCCGCCGCAGCAGCAGCTGGCGCGGTGCACGTCTTCGGCGGTGGTGGCGCCGACCACGGCGACGCCAAAGGAGCTCAGGCCTATGATGAGTACAGTTTCGGGAACAAGAACGAGAAGGACGGGCCGACGCTGTCCAAGCTGGGGTCCAACTCGACGGCGCAGCTCCGGCCAAAGGACGACGGCGAGGGGATGGCGGCGGCGATGCCGCCGGCGAGCGTGATGACGAGGCTCATCCTGATCATGGTTTGGAGGAAGCTGATCAGGAACCCCAACACTTACTCCAGCCTCCTTGGTGTCATCTGGTCCCTCGTCTCCTACAGGTGGGGGATTGAGATGCCAGCCATCATCGCCCGGTCGATTTCGATCCTGTCAGATGCAGGGCTTGGAATGGCCATGTTCAGCCTAGGATTGTTCATGGCATTGCAGCCACGGATCATTGCCTGTGGGAACTCCCTTGCTTCGTATGCCATGGCCGTCAGGTTCCTCGTGGGTCCGGCCGTCATGGCTGCCGCCTCCATCGCCGTCGGACTTCGCGGGGTGCTTCTGCACATTGCCATTGTTCAGGCCGCTCTTCCTCAAGGAATCGTGCCCTTTGTGTTTGCCAAGGAGTACAATGTTCATCCTAACATTCTGAGCACAGCCGTGATATTCGGGATGCTGATTGCTCTCCCCATCACATTGGTCTACTACATACTGCTGGGGCTC
>gnl_Phavu_v2.1_Phvul.003G032500.1
ATGATAACATGGAAAGACCTATACACGGTGCTCACCTCAGTGGTGCCTCTCTACGTCGCCATGATCCTCGCCTATGGTTCGGTCAGGTGGTGGAAGATATTCTCGCCGGACCAGTGCTCCGGCATAAACCGCTTCGTCGCCATCTTCGCCGTTCCCCTCCTCTCCTTTCACTTCATCTCCTCCAACAACCCCTACGCCATGAACTTCCGCTTCATCGCCGCCGACACCCTCCAGAAAATCATCATGCTCTTCGCCCTCACTCTCTGGACCAACCTCACCAAAACGGGGTCGTTGGAGTGGATGATCACCATCTTCTCCCTCTCCACGCTCCCCAACACGCTCGTCATGGGCATCCCCCTCCTCATCGCCATGTACGGGGACTACTCCGGCTCCCTCATGGTCCAGGTCGTCGTGCTCCAGTGCATCATCTGGTACACCCTCCTCCTCTTCCTCTTCGAATACCGCGCCGCCAAAATCCTCATCATGGAACAGTTCCCCGAAACCGCTGCCTCCATCGTCTCCTTCAAGGTCGACTCCGACGTCGTCTCGCTCGACGGCAGGGACTTTCTCGAAACCGACGCGGAGGTCGGGGACGACGGGAAGCTCCACGTCACCGTGAGGAAATCCAACGCCTCGCGACGGTCCTTCATGATGACGCCGCGCCCCTCCAACCTCACCGGCGCCGAGATTTACAGCCTCAGCTCCTCGCATAACCCCACGCCACGCGGCTCCAACTTCAACCACGCCGATTTCTTCTCCATGATGGGGTACCAACCGCGCCACTCAAACTTCACCGCCAATGATTTGTTCTCCTCCCGTGGACCCACTCCTCGACCTTCCAATTTCGAAGAATCCTCCATGCCTCAGCCCGTCGCCGTCGCTTCTCCCCGCTTCGGGTTTTACCCGACCCAGACTGTCCCCGCTTCGTACCCGCCGCCCAACCCGGAGTTCTCTTCCGCTCCTGCTAAACCCACCGTAGCCAAGACCCAGAACCAGCAGACTCCCACTAAGGGTGCCCACGATGCGAAGGAGCTCCACATGTTTGTGTGGAGCTCCAGCGCGTCGCCGGTGTCGGAAAATGCCGGGCTCAACATGTTCGGGAGCACCGACCTTGGAACCTCCGAACAACCCGACCAGGGCGCCAAGGAGATCAGGATGTTGGTGGCTGATAATGCGCACGTACAAAATGGGGAAGCAAACATCAAAGGTGGTTCGGAGGCGGAATTTGGTGGGGAAGAGTTCAAGTTTCCGGTGAACGGCGGAGAACAGGAGGAGGAAGAGAAGGATAAAGAGAAAGAAAAAGAGGGGCTGAACGGGCTGAACAAGTTGGGGTCGACCTCCACGGCAGAGCTCCACCCGAAAGTTATCGGAGCCGGCGAGTCTTCCGGCGGAGGAAAACACATGCCGCCGGCGAGTGTGATGACTCGTCTCATTCTGATCATGGTGTGGAGGAAGCTTATCCGCAACCCCAACACGTATTCAAGCCTCATTGGTGTAGTATGGTCCCTCATTGCCTTCAGGTGGCACGTGCACATGCCCAAAATAATAGAGAAATCAATTTCCATACTGTCTGATGCTGGTCTTGGAATGGCAATGTTCAGCTTAGGTCTGTTTATGGCACTTCAACCAAAGATAATTGCATGTGGAAACTCTGTGGCTACATTTGCTATGGCTATTAGGTTTCTCACTGGTCCAGCCGTTATGGCTGCAGCTTCCATAGCAGTTGGCCTCCGTGGCACTCTCCTACACGTGGCCATTGTTCAGGCTGCACTTCCTCAAGGGATTGTTCCATTTGTGTTTGCTAAGGAGTACAATGTTCATCCAGCCATTCTTAGCACAGGGGTTATATTTGGGATGTTGATAGCACTTCCGATTACTCTGGTCTACTACATTCTCCTTGGTTTA
>gnl_Phavu_v2.1_Phvul.003G139600.1
ATGATAACCGTTAAGGATATTTATGATGTTTTCGCGGCTATTGTGCCCCTGTACGTGGCTATGATATTAGCATATGGTTCAGTTCGGTGGTGGAAAATTTTCACACCTGATCAGTGTTCAGGTATAAACCGCTTTGTCGCCGTGTTCGCAGTTCCACTGCTTAGTTTCCACTTCATCTCCTCCAATGACCCTTATGCTATGAACTACCACTTCATAGCAGCTGATTGTCTTCAAAAAGTTGTCATTCTGGGTGCTCTCTTTCTATGGAACACCTTCACAAAACATGGCAGCCTAGACTGGACCATCACCCTGTTCTCTCTTTCCACTCTTCCAAACACCCTTGTCATGGGGATCCCTCTATTGAAGGCCATGTATGGGGACTTTTCAGGGAGCCTCATGGTTCAAATTGTGGTGTTGCAAAGTGTCATATGGTACACTCTCATGTTGTTCTTGTTTGAATATAGAGGTGCCAAACTCCTCATAACGGAACAGTTCCCTGAGACTGCAGGCTCCATCACCTCCTTCAGGGTTGACTCAGATGTTGTCTCACTCAATGGTAGGGAGGCACTGCAAACTGATGCTGAGATAGGAGAAGATGGAAAGCTCCATGTGGTGGTTAAGAGATCAGCAGCTTCTTCCATGATATCTTCCTTCAACAAATCCCATTTAACTTCTATGACTCCTAGAGCATCTAATCTCACTGGGGTTGAGATCTATTCCGTTCAGTCATCAAGAGAACCAACCCCAAGAGCTTCAAGTTTCAATCAAACAGACTTTTATGCCATGTTTGCAAGCAAGGCACCGAGTCCAAAGCATGGCTACACAAACAGTTTCCAGAGTAACAGTGGTATTGGTGATGTTTACTCGCTGCAATCTTCCAAGGGGCCAACACCAAGGACTTCTAACTTTGAAGAGGAGATGTTGAAGATGCAGAAAAAGAGAGGCGGGAGGAGCATGAGTGGAGAGTTGTTTAATGGAGGTTTGGTTTCTTCTTACCCACCTCCTAATCCAATGTTTTCAGGGTCTACAAGCGCTGGTGGCCCAAAAAAGAAAGATACTGCCGCTGCTGCACCTAACAAGGAGTTACACATGTTTGTTTGGAGTTCAAGTGCATCACCAGTTTCCGAGGGAAATTTGAGGCATGCAGTTAATAGAGCTGCCTCTACCGACTTTGGGACTGTTGATCCTTCTAAGGCTGTTCCACACGAAACTGTTGCTTCCAAAGCTGTTCAAGAATTGATTGAGAACATGAGTCCTGGTCGTAGAGGGAGCGGAGAGAAGGAGCTTGAAATGGATGAGGGAGCCAAATATCCCACAAGTGGATCTCCATACACCAGCCAGAAGAAGGTGGATTTGGAAGGCAATGCAAACAAAAACCAACAGATGCCACCTGCAAGTGTCATGACAAGACTCATCCTCATCATGGTCTGGAGAAAACTCATAAGAAATCCTAATACCTACTCTAGTCTTTTGGGACTCGCATGGTCTCTCATATCATTTAGGTGGCACATTGAAATGCCAACTATTGTAAAAGGTTCCATCTCAATACTGTCTGATGCTGGTCTTGGAATGGCCATGTTCAGTCTAGGTCTGTTCATGGCATTACAACCCAAGATCATTGCCTGTGGAAAATCTGTGGCAGCATTTTCTATGGCTGTAAGGTTCTTGACAGGTCCAGCTGTTATTGCTGCAACCTCCATAGGCATTGGACTCCGTGGAGTTCTTTTGCATATTGCAATTGTCCAGGCTGCCCTTCCCCAAGGTATCGTTCCCTTTGTGTTTGCCAAAGAATACAATCTCCACGCAGATATACTTAGCACTGCGGTTATATTTGGAATGCTGGTTGCATTGCCCATAACCATACTCTACTACGTGCTGCTTGGACTC
>gnl_Phavu_v2.1_Phvul.009G234200.1
ATGATCAAAGGTAAAGACGTGTATGATGTAGTGTCAGCTATTGTGCCCCTCTATGTGGCTTTGATCTTAGCCTATTGCTCCGTCCGTTGGTGGAAGATCTTCACACCAGAACAGTGTGCTGGTATAAACCGTTTTGTGTCGGTTTTTGCAGTGCCCTTCCTCTCCTTCCGTTTCATATCCAACAATAACCCTTACACCATGAACTTCAGGTTCTTAGCCGCGGACTCTCTTCAAAAGGTTGTGATTTTGGTTGCACTTGTTCTGTGGAACAGTTTGACAAAGTGGGGTAGCATTAACTGGACCATCACACTCTTCTCACTCTCCACTCTCCCCAACACACTCATCATGGGGGTTCCTCTTCTCAAAGCCATGTATGGAGACTTCACAGCCCCCCTCATGATCCAAATTGTGGTTTTCCAAAGTGTCATTTGGTTCACTCTCTTGCTCATCATGTATGAATATAGAGGGGCCAAGCTGCTCCTCTCAGAGCAATTCCCTGAGAAAGCTGGAGCCATTGCCTCCCTAAGGGTTGATTCAAATGTTGATTCTCTGAGTGACAGGAAGATACTAGAAACTAATGCAGAAACAGGAGAAGATGGGAATCTTCATGTGGTGGTGAGGAGCATGTCACGTTCTGTGTCCGTTGCATCAAGCTTCACTGGGATTGACATCTACTCGATGGAACCTCGTGGTTCCAAAAGAGAAAGGATGTTGAAAATGCATGAGAAAAGTTTTCCAAGAAGCAATAGTGTTGCTCATGATTTGGCTTGTGCATATCCGTCTCTAAAACCAATAGGGCAGTCACCAACTTCTGATGCTAATGTGAGACATGCAGCAAATAATAGAGCTGGGTATCATGAGCTTAAGACCATGGAATCTTCAAAGGGTGTTGATTTTGCAAAAGAAACTGCTGCATCAAAAGTTGCGCATGAAGATGATGAAAATGAAGGTATTAAAGATCCTGTATTAGGGAGTGAGATGAATGAGAGCATCGAAGAAGATTCAAATAGAATGCAAGAAATGCCTCGTGCTACTGTCATGATAAAACTTATTCTCACCATGGTTTGGAGGAATCTCATAAGAAACCCTAATACCTATGCAAGTGTTTCGGGTCTTGTTTGGTCTCTCATATTTTTTAGATGGAACATCACAACGCCACCTATAATAAAAGGATCCATAGAAATAATTTCTAATGCTGGGTTGGGAATGGCCATGTTCAGTTTAGGTTTATTCATGGGATTACAACCTAAAATCATTACTTGTGGAAAATCTCGAGCTATAATGTCAATGGTAATTAAGTTCTTGGTTGGTCCCTTAGTGATGTTTGCAACCTCTAAAGTCATGGATATCAATGGAGTTCTTTTAAGGGTTGCAATTCTTCAGGCATCTCTTCCCGAGGCTCTTGTTTGCTTTGTTTTTGCCAAAGAATATAATCTTCATGCAGACATACTCAGCACAGCG
>gnl_Phavu_v2.1_Phvul.009G234100.1
ATGATCAAAGGTAAAGACGTGTATGATGTAGTGGCAGTTATTGTGCCCCTCTACGTGGCTCTGTTCTTAGCATATGGCTCTGTCCGTTGGTGGAAGATCTTCACACCAGAACAGTGTTCTGGTATAAACCGTTTTGTGTCGGTTTTTGCAGTGCCCTTTCTCTCCTTCCATTTCATATCCAACAACAACCCTTACACCATGAACTTCAGGTTCTTAGCCGCGGACTCTCTTCAAAAGGTTGTGATTTTGGTTGCACTTGTTCTGTGGAACAGTTTGACAAAGTGGGGTAGCATTAACTGGACCATCACTCTGTTCTCACTCTCCACTCTCCCCAACACACTCATCATGGGGGTTCCTCTTCTCAAAGCCATGTATGGAGACTTCACAGCCACCCTCATGATCCAAATTGTGGTTTTCCAAAGTGTCATTTGGTACACTCTCTTGCTGTTCATGTTTGAATACAGAGGAGCCAAGCTGCTGATTCTGGAGAAATTCCCTGATACTGCAGGGGCTATATCCTCTGTTTGGGTTGATTCAAATGTTGATTCTCTGAGTGACAGGAAGATACTAGAAACTAATGCAGAAGCAGGAGAAGATGGGAATCTTCGTGTGGTGGTGAGGAGCATGTCACGTTCTGTGTCCATTGCATCAAACCTCACTGGGATTGAGATCCATTCGATGGAATCGTCTAGAGAACCAAGGCTGAAAAATTCAAATTATAGTGCTACAGATTTGCACCCTCGTGGTCCCAAAAGAGAAAGCATGTTGAAAATGCATGAGAAAAGTTTTCCAAGAAGCAAAAGTGTTGGTTATGATTTGGTTTCTTATCCGTCTCTAAAACCAATAGGGCAAAAGGAGACTAATAGGAACAAGGTTTTAAACATGTTCGAGTTGAGTTCAAGTGCAATTTCACCAACTTCTGATCCTAATGTGAGACATGAAGCAGATAATAGAGTTGGGTATTATGAGTTTGAGACCATGGAATCTTCAAAGGGTGTTGATTTTGCAAGCGAAACTACTCCATCAAAAGTTGTGCATGAAGATATTGAAATTGAAGGTCTTAAAGATCCTGTATTAGGGAGTCATCATATGAATGAGAACATTGAAAGAGATTCAAATAGAAGGCAAGAAATGCCTCGTGCTAGTGTTATGATAAAGCTTATTCTCACCATGGTTTGGAGGAATCTCATGAGAAACCCTAATACATATGCAAGTGTTTCGGGTCTTGTTTGGTCTCTCATATTTTTTAAGTATTTCTTCCACCTCTTTAATTGCTTTCTAACGTGTTTATTCATGGCATTACAACCTAAAATCATTACTTGTGGAAAAACTCAAGCTATGATTTCAATGGTAATTAAGTTCTTGGTTGGTCCCATAGTGATGCTTGCAACCTCAAAAGCCATGGGTATCAATGGAGTTCTTTTAAAGGTTGCAATTGTTCAGGCTTCTCTTCCAGAGGCTATTGTTCCTTTTGTTTTTGCCAAAGAATATAATCTCCATGCAAACATACTAAGCACAGCGGTTATCTTCGGAATGGTGGCTGCATTACCCGTAACAATAATCTACTACGTGATTCTTGAATTC
>gnl_Phavu_v2.1_Phvul.011G164500.1
ATGATCACCTTAGTTGACTTCTACCATATCATGACTGCATTGATGCCACTTTATGTGGCTATTATTCTAGCCTATGGCTCAGTTAAGTGGTGGAAGATTTTCTCTCATGACCAATGTTCACACATCATTTGTTTTATGGCTCTCTTTGCAGTGCATCTTCTTTCCTTCCGTTTCATAGCCTCCAACAACCCTTACAAGATGAACCTTGGGTTCCTAGCTGCTCACACCCTTCAGAAGATCATACTACTAGTCCTTCTTGCATTCTGGAGCAACTTCACCAAAAAGGGGTGCTTGGAGTGGACCATAACCTTGTTCTCTCTCTCCACCCTCCCCAACACTTTGGTCATGGGCATCCCTTTGCTCAAAGGGATGTATGAGGAATTCTCTAGGAGTCTGATGGTACAAATTGTGGTCCTTCAGTGCATTATTTGGTACACCTTGATGCTTTTCATGTTTGAGTTTAGGGGTGCCAGAATGTTAATCTCTAAGCAGTTCCCTGACACTGCTGGCTCCATTGTCTCCATCCATGTGGACTTTGTTGTCATGTCATTGGATGGAAGACAACCACTTGAGATTGAAACTGAGATCAAAGAAGATGGGAAACTCCATGTCACTGTGAGGAAATCCAATGCCTCAAGATCAGACATCTTCTCCAGAAGATCTCAAGGTCTTTCTTCCACCACTCCACGCCCTTCTAACCTTACAAATGTAGAGTTATACTCTTTGCAATCTTCTAGGAACCCAACACCAAGAGGGTCTAGCTTCAACCACACAGACTTCTACTCAATGATGGTTGTTGGTGGCAGGAACTCCAACTTTAGAGCCTTGGATGTTTATGGCCTTTCAGCTTCAAGAGGGCCAACTCCAAGGCCTTCTAACTATGATAAAGATAGTGGGAAGCCAAAGCTTCATTACCATGCCGGTGGAACTGGACACTACCCTACACCAAACCCTGGCATGTTCTCTCCCTCTAATGGGTCCAAAAGTCTGCTAATTCTAATGCTAATGCAAATGCCAAGAAGCCTAATGGGTAGGCTCAGT
>gnl_Phavu_v2.1_Phvul.004G150600.1
ATGATCACCTTAGTAGACTTCTACCATGTCATGACTGCAATGGTGCCACTCTATGTGGCTATGATACTAGCCTATGGCTCAGTTAAGTGGTGGAAGATTTTCTCCCCTGACCAATGTTCAGGCATCAACCGTTTTGTGGCACTCTTTGCAGTGCCTCTTCTTTCCTTCCACTTCATAGCATCCAACAACCCTTACAAGATGAACCTTAGGTTCCTAGCTGCTGACACACTTCAGAAGATCATACTACTAGTCCTTCTTGCAATCTGGAGCAACTTCACCAAAAAGGGGTGCTTGGAGTGGACCATAACCTTGTTCTCCCTCTCCACCCTCCCCAACACTTTGGTCATGGGCATCCCTTTGCTCAAAGGGATGTATGGGGAGTTCTCTGGGAGTCTCATGGTGCAAATTGTGGTCCTTCAGTGCATCATTTGGTACACCTTGATGCTGTTCATGTTTGAGTTCAGGGGTGCCAGAATGCTAATCTCTGAGCAGTTCCCTGACACTGCTGGCTCCATTGTCTCCATCCATGTGGACTCTGATGTCATGTCATTGGATGGAAGACAACCACTTGAGACTGAAGCTGAGATCAAAGAAGATGGGAAACTCCATGTCACTGTGAGGAAATCCAATGCCTCAAGATCAGACATCTTCTCTAGAAGGTCTCAGGGTCTTTCTTCCACCACTCCACGCCCTTCTAACCTCACAAATGCAGAGATATACTCTTTGCAGTCTTCTAGGAACCCAACACCAAGAGGGTCTAGCTTCAACCACACAGACTTCTACTCAATGATGGCTGCTGGTGGCAGGAACTCCAACTTTGGAGCCTCGGATGTTTATGGCCTTTCAGCTTCAAGAGGGCCAACTCCAAGGCCTTCTAACTATGATGAAGATAGTGGGAAGCCAAAGTTTCATTACCATGCCGGTGGAACTGGACACTACCCTGCACCAAACCCTGGCATGTTCTCTCCCTCTAATGGCTCCAAAAGTGTTGCTGCTGCTAATGCTAATGCTAATGCTGCTAATGCCAAGAAGCCTAATGGGCAGGCTCAGCTGAAGCCTGAGGATGGGAATAGGGACCTTCACATGTTTGTTTGGAGTTCAAGCGCTTCACCTGTTTCTGATGTGTTTGGTGGCCATGAGTATGGAGGTCATGATCAGAAAGAAGTCAAATTGACTGTTTCTCCAGGAAAAGTGGAGAATCATAGAGACACTCAGGAGGACTACCTAGAGAAAGATGAGTTCAGTTTTGGGAATAGAGGAATGGAGAGGGAGATGAATCAGCATGAGGGTGAGAAAGTTGGAGATGGGAAGCCAAAAACCATGCCTCCTGCAAGTGTGATGACAAGACTTATATTGATTATGGTGTGGAGGAAACTCATCAGAAACCCCAACACATACTCTAGTCTAATTGGCCTCACTTGGTCTCTTGTTTCATTCAGGTGGAATGTTGAGATGCCTGCCATAATAGCAAAGTCTATCTCCATACTGTCAGATGCAGGGCTTGGCATGGCCATGTTCAGTCTTGGTCTCTTCATGGCTTTGCAACCGAGGATCATAGCATGTGGAAATTCCATAGCAGCTTTTGCCATGGCTGTGAGATTCCTTACAGGTCCAGCTGTCATGGCAGCTGCTTCCATTGCTGTTGGACTCAAAGGTGTTCTCCTACACGTTGCCATTGTTCAGGCAGCTCTTCCCCAAGGAATTGTCCCATTTGTCTTTGCCAAGGAATATAATGTACATCCAGATATTCTGAGCACAGCTGTTATTTTTGGGATGTTGATTGCGTTGCCCATAACTCTAGTGTACTACATTTTGATGGGGTTG
>gnl_Phavu_v2.1_Phvul.001G063900.1
ATGATCACGGGAGAGGATTTGTACAAGGTGATGTGCGCCATGGTGCCGCTGTACTTCGCAATGCTGGTGGCGTACGGTTCGGTGAAATGGTGCAAGATGTTCACCCCGGAGCAGTGTTCCGGCATAAACCGGTTCGTGGCGGTTTTCGCCGTTCCGGTCCTCTCCTTCCACTTCATTTCGATGAACAACCCGTACCAGATGAACACGAGGTTCATCATCGCGGACACACTCTCGAAGCTCCTGGTGCTTCTCTTCCTCTCGCTTTGGGCCATTTTGTTCGCAAAAGGCTCCCTGGAGTGGCTCATCACTCTCTTCTCCCTCGCCACCCTTCCCAACACCCTCGTCATGGGCATTCCCCTCCTCCAAGTCATGTACGGCGACTTCACTCAGTCCCTCATGGTGCAACTCGTCGTCCTCCAATGCATCATATGGTATACTCTACTTCTGTTTTTGTTCGAGTACAGAGCTGCGACGCTTTTGATCCAGAGGCAGTTTCCGGGACAAGCGGCGGCGTCTATCACGAGATTCGAGGTGGACGGCGACGTTATATCGCTGGACGGCCACGACATGCCGCTGCGGACGGAGTCAGAGACCGATGACCTCGGGCGGATCCGGGTGCGGATCCGGCGATCCGTTTCGTCGGTGCCGGAGTCCAGCTCCTCCATCGGCAACGCCGCCGTCCTCACTCCGCGACCCTCCAACCTCTCCAACGCCGACATTTTCTCCATCAACACGCCCCTGCACCTGCACGACGGCGATCACCCCGCCGGCGCCAGCCCCTACCTCTCTGGCTACGCCTCCTCGGACGCGTACTCGCTGCAGCCCACGCCGCGGGCCTCCAACTTCAACGAGATGGAGGCCGGCACCCCCGTCTGGGGGCGTTCGCCGGTCGCCGCAGGAAGACTGTGCCTCCAGTCATCCCCGGTGGCCAGGGTTGTGTGGGAGTCGCCGGGGAAATACGGTAGAGGAGAAGAGACACAAGGTTGCAAGGATATCACTCTCTCAGATAAAGAGATGAGCTTCAGAGACAGCACCAAAGTCCCAATGCCGGGGGATGCTGCAGACCAGAAAATGCCACATGCCTTTGTCATGATGAGGCTTATACTGGTTGTAGTGGGAAGAAAACTTTCCCGAAATCCTAATACATATTCTAGTGTATTAGGACTTCTTTGGTCTTTAATCTCTTTCAAATGGAATATGGAAATGCCAAGTCTCATCAAATCATCAGTCAAAATCGTCTCAGATGCCGGCCTTGGGATGGCTATGTTTAGCTTAGGGCTTTTCATGGCCCTTCAGCCCCGTATCATAGCCTGTGGTACTAAAAGGGCAGTTATGGGCATGGTCATTCGCTTCCTGTGTGGGCCTCTTGTGATGTCTGCATCTTCCATTGCCATTGGACTAAGACATGACATACTTCACACTGCCATTGTACAGGCTGCTCTTCCACAGGGGATAGTGCCATTTGTATTTGCCAGAGAATATGGACTGCATCCTGATATTTTGAGCACAGGGGTTATCTTTGGCATGCTGGTTTCCTTACCAATAACTCTCTTATATTACATATTTCTTGGCTTA
>gnl_Phavu_v2.1_Phvul.001G121100.1
ATGATAACCTTGCTGGACCTGTACCATGTTCTCACCGCGGTGGTGCCGCTCTACGTCGCCATGATCCTCGCCTACGGTTCCGTCAAGTGGTGGAAGATCTTCACCCCGGACCAATGCTCCGGCATCAACCGCTTCGTCGCGCTCTTTGCGGTGCCCCTACTCTCCTTCCACTTCATCTCCACCAACAATCCCTACGCCATGAACTACAAGTTCATAGCTGCGGATTCGCTTCAGAAAACCATAGTCCTTGCCGTGCTCTTCGTCTGGTCCAGAACCAGCTCACGGGGCTCTCTGGAATGGTCCATCACGCTCTTCTCCCTCTCCACGCTCCCCAACACGCTCGTCATGGGGATCCCATTACTTAAGGGCATGTACGGGGACGCATCGGGGACCCTCATGGTGCAGATAGTGGTGCTTCAGTGCATCATCTGGTACACTCTGATGCTGTTTTTGTTTGAGTATAGGGGTGCCAAGCTTCTCATCGTGGAGCAGTTTCCCGACACTGCAGGGTCCATTATCTCGTTCAAGGTTGACTCTGATATCTTATCTTTGGATGGGAAGGAACCGCTTCAGACTGAAGCTGAGGTTGGTGACGATGGCAAGCTTCATGTTACTGTCAGAAAGTCCACCAGTTCGCGCTCTGAGATCTTCTCGCGGCGCTCGCATGGTCCCAACTCGGTTTCGTTGACTCCGAGGCCTTCCAATTTAACCAATGCAGAGATTTACTCGCTGCAGTCTTCCAGGAATCCAACGCCGAGAGGGTCCAGTTTCAACCATACGGACTTCTACTCGATGGTGAATAATGGGAGGAACGTGAGTCCGAGGCAGAGTAGTTTTGGGGGCGTGGCATTTGATGAGGAGAGTGGTGTGAGGGTTAATGGGGGTGCAGGAGGGTACCCTGCACCTCACAATGCGGGGATTTTTTCTCCGGTGGGGAAGAAGAAAGGTGGTGGTGGTGGTGAAGGGGGAGGGAAGGATCTTCACATGTTTGTCTGGAGTTCTAGTGCTTCTCCGGTGTCGGAAGGCGGGATTCATGTGTTCAGAGGTGGGGATTATGGAAATGACCAACTTCCTGTTGGTGGGGTGGCTCACCCGAAAGACTATGATGATTTTGGTCACGACGAGTTTAGCTTCGGGAACGGAACCGTCCCTAATGGAGTGGAGAAGGAAGGGCCAGTACTTTCGAAGCTTGGCTCAAGTTCGACGGCTGAGCTTCACCCAAAAGCACAAGTTGAATCCAAAGCCACGTCCATGCCACCCACAAGTGTTATGACAAGACTCATTCTGATTATGGTTTGGAGAAAGCTGATTAGGAACCCCAACACATATTCCAGCCTCTTTGGTCTCACTTGGTCTTTGATCTCATTCAAGTGGAATGTTGTTATGCCTGCTATTGTTGCTCGATCGATATCAATTTTATCTGATGCTGGCCTTGGGATGGCAATGTTTAGCCTAGGGTTATTCATGGCTTTGCAACCAAAGATTATTGCATGTGGAAACTCGGTTGCTTCCTTTGCTATGGCAGTTCGTTTCCTCACTGGACCCGCTGTCATGGCTGTCGCTTCAATAGTTGTAGGGCTCAGGGGAGTTCTGTTGCACATTGCTATTGTACAGGCTGCTCTGCCCCAAGGGATTGTCCCTTTTGTGTTTGCCAAGGAATACAACGTTCATCCAGACATCCTTAGCACAGGGGTTATATTTGGGATGTTAATTGCTCTTCCTATCACGCTAGTTTACTACATTTTGCTTGGGCTT
>gnl_Phavu_v2.1_Phvul.002G094000.1
ATGATAAGCTGGGCCGATTTGTACACCGTCTTGACGGCGGTCATTCCGCTCTACGTCGCCATGATCTTAGCGTACGGTTCTGTACGGTGGTGGAAGATATTCTCGCCGGACCAATGCTCCGGCATAAACCGCTTCGTCGCGATCTTCGCCGTTCCGCTTCTTTCCTTCCACTTCATCTCCACCAACAACCCTTACGCCATGAACTTCCGCTTCATCGCTGCCGACACGCTCCAGAAAATCATCATGCTTTTTGCGCTGGCAATCTGGACCAACTTCACCGCCAACGGGAGCTTGGAGTGGATGATTACCATTTTCTCCCTCTCTACATTGCCCAACACGCTAGTCATGGGAATCCCTCTTCTTATCGCCATGTACGGCGAATATTCCGGCAGCCTCATGGTCCAGGTCGTGGTGCTCCAGTGCATCATCTGGTACACGCTCCTCCTCTTCCTCTTCGAGTACCGCGGCGCCAAGCTCTTGATAATGGAACAGTTTCCCGAAACCGCTGCTTCCATAGTTTCCTTCAAGGTCGACTCCGATGTCGTTTCGCTCGACGGAAGGGATTTCCTCGAAACTGATGCTGAAGTAGGCGACGATGGGAAGCTCCACGTGACCGTTAGGAAATCCAATGCTTCTAGAAGGTCCTTCATGATGACCCCTCGCCCGTCTAACCTCACCGGTGCCGAGATTTACAGCCTCAGCTCCTCTCGTAACCCCACGCCACGTGGCTCCAACTTCAACCACGCGGATTTCTACTCCATGATGGGTTACGCGCCTAGGCATTCTAACTTCGGCGCTGCGGATTTGTACTCCGTGCAGTCCACGTCACGCGGGGTCACACCGAGGCCCTCCAATTTCGAAGAGAACTCTGCACCCGCGCCTCAGGCTATCAGCTCCCCCAGGTTCGGCTTCTACCCCGCCGTGCAGACCGTGCCCGCCGCCTACCCTGCTCCGAACCCTGAATTCTCTTCTGGGTTAACAAAGAGTGTGAGCAAGAATTCGCAGACGCAGCCACAGCCACAGCCACTGCCACAGCCTCAGTCTCAGCCGCAGGCTCAAGCTCAAGCTGCTCCTCAAGTTGCTCAACCACCCAACGGCAGTAACAAAGCTAGCCACGACGCTAAGGAGCTGCACATGTTCGTGTGGAGCTCCAGTGCCTCGCCGGTTTCTGAAGCTGGCGGCCTCCATGTGTTCAGTGGAGCCGATTTCGGAGCTTCCGACCAATCGGGCCGCTCCGATCAAGGTGCCAAGGAGATTAGGATGTTGGTAGCCGACGAACACCCTCAAAATGGAGAAGCCAACAAAGCTGCAGCAGAAGGAGAATTTAGGGGTGAAGATTTGAAGTTTCCAGGGAAAGAAGGTGAACAAGTGGAGGAAGAGGGAGAGAAAGCGGGAGCCACTGGGCTTAACAAGCTGGGTTCCAGTTCAACGGCGGAGCTACACCCGAAATCGGGTGTGGCCACCGCGGCGAAACACATGCCTCCTGCGAGTGTGATGACTCGTCTCATACTGATTATGGTGTGGCGGAAGCTTATCCGCAACCCCAACACTTACTCCAGCCTCATTGGTGTCGTTTGGTCTCTGGTGGCGTTTAGGTGGCATGTGCACATGCCCAAAATAATAGAGAAATCAATCTCCATACTGTCTGATGCTGGTCTTGGAATGGCTATGTTCAGCTTGGGTCTCTTCATGGCTCTTCAACCCAACATAATTGCGTGTGGGAACTCGGTTGCAACATTTGCCATGGCTGTTCGATTCCTCACAGGTCCAGCCGTCATGGCTGCAGCTTCCATCGCTGTTGGCCTACGTGGCACTCTTTTACGTGTAGCTATTGTTCAGGCTGCCCTTCCGCAAGGGATTGTTCCATTTGTGTTTGCCAAGGAGTACAACGTTCATCCAGCCATTCTTAGCACAGGGGTTATATTTGGGATGTTGATAGCTCTACCAATTACTCTAGTCTACTACATATTACTTGGTTTG
>gnl_Phavu_v2.1_Phvul.002G330300.1
ATGATCACTTTAGCCGACTTTTACCACGTCATGACCGCAATGCTGCCACTCTATGTGGCCATGTTACTCGCTTACGCGTCGGTCAAATGGTGGAAAATCTTCTCCCCGGACCAATGCTCCGGCATAAACCGCTTCGTCGCTCTGTTCGCAGTCCCTCTGCTCTCCTTCCACTTCATCGCCTCCAACAACCCCTACCAGATGAACTTCCGGTTCATCGCGGCGGACACGCTGCAGAAGACGATCGTGTTGGCGGTGCTGACGATCTGGAGCAACGTCAGCAAGAGGGGGTGTTTGGAATGGACCATAACTCTGTTCTCCATCTCCACCCTCCCCAACACGCTGGTGATGGGCATTCCGTTGCTGAAGGGGATGTACGGGGAATTCTCCGGGAGTTTGATGGTCCAAATAGTGGTCCTCCAGTGCATCATCTGGTACACCTTGATGCTGTTCATGTTCGAGTACAGAGGCGCCAGAATGTTGATATCAGAGCAGTTTCCAGACAGTGGCGCCGCCATTGTCGCCATCCACGTGGACTCCGATGTGATGTCGCTTGATGGACGACAGACCTTGGAAACGCAAGCCCAGATCATGGAGGACGGCAAGCTCCACGTCACCGTCAGAAAGTCCAACGCTTCCAGATCCGACATCTTCTCCAGAAGGTCCCATGGCTTCTCTTCCACCACCCCTCGCCCTTCCAACCTCACCAATGCAGAGATTTACTCTCTCCAATCCTCCACCAACCCCACTCCCAGAGCCTCCAGCTTCAACCACTCCGATTTCTACTCCATGATGGCCCCTCCTCGTACCTCCAACTTCGCCACCAACGACGGTTATGCCTTCTCTGCTTCCAGAGGACCAACTCCCAGACCTTCCAACTACGACGAAGATGCTTCCGCAGCTGCTAATGCTAATGCCAACAACAACGACAAACCCAGGCACCATTACCCTGCTCCTAACCCTGACATCTTCTCCCCCGCCGCGTATAAAAATGGCCCCAAGAAGCCCAATGGGCATGCCAGTGCCCCCTCCAAAGCAGAGGATCCAAACAGGGACCTTCATATGGTCGTTTGGAGTTCAAGTGCTTCCCCTGTTTCAGATGTGTTTGGTGGACATGAACACGATCATAGAGAAGTGAAGATAGCTGTGTCTCCCAAAAAAGGGGAGGGTAACAGAGAGAGTGAAGAGGAGTACCTTGAGAAGGAGGGTTTTAGTTTTGGAAAGAGGGAGATTGAGAATGAGCATGAAGTTGAGAAAGCTGGGAACAGAAATCCAAAAACTATGCCTCCAACGAGTGTGATGACAAGACTTATTTTGATCATGGTGTGGAGGAAACTTATCAGAAACCCCAACACATATTCCAGCCTAATTGGCCTAACTTGGTCACTTATTTCCTTCAGGTGGAACGTGGAAATGCCAGCCATAATTGCCAAGTCTATTTCCATATTGTCAGATGCAGGGCTTGGGATGGCCATGTTTAGTCTTGGTCTGTTCATGGCTTTGCAACCAAGGATCATAGCATGTGGAAATTCCACAGCAGCTTTTTCTATGGCCGTGAGATTCCTTACAGGTCCAGCTGTCATGGCCGTTGCTTCCATTGTTGTTGGACTCAAAGGTGTTCTCTTACACGTTGCCATTGTTCAGGCAGCTCTTCCTCAGGGAATTGTCCCATTTGTGTTTGCAAAGGAATACAATGTGCACCCTGATATTCTGAGCACTGGTGTTATTTTTGGGATGTTGATTGCATTGCCCATTACTCTGGTGTACTACATCTTGCTGGGGTTATTA
>gnl_Phypa_v3.3_Pp3c10_24880V3.1
ATGATTACGGGTCATGACATGTATAATGTCTTGAGCGCCATGGTGCCGCTGTACGTGGCGATGATGTTGGCCTACGCGTCTGTGAAATGGTGGGGAATTCTAACGCCGCAACAATGTGACGGAATCAACAGATTCGTGTCGATTTTCGCCGTCCCACTGCTCTCTTTCCAGTTCGTCTCGGGCAACAACCCTTACGAGATGAATTTCAGATTCATTGCAGCGGACGCCGTGTCCAAGGTGTTCGTTCTCTCGTGCTTAGGTCTTTGGGTCCGGTTCTCAAAGCGGGGAAGTCTGGAGTGGGTGATTACATTGTTTATGCTGACGACGATTCCAAACACCCTGGTGATCGGAACGCCTCTGTTGGCCGCCATGTATGGGTCTAAGCCTGGCCAACTCACAGTCCAAGCCGTTGTCCTGCAATGCATAATTTGGTATACTCTCTTGCTTGTGATGTACGAGTACCGGGCTGCCCGAATTCTCATCATGCACCGATTCCCAGAGAATGCTGCATCCATCGTCTCCTTCAAGGTGGAATCAGATGTGATGTCCCTGGATGGCCCGGACCCTGTGCTCACGGAAGCTGAATTTAGGAACGATGGGAAGCTCCACGTGAGGGTGAGGAGATCTGTGTCATCCAGGTCGCAAGGTGTGCACTCCGCCAACCACTCCATACCCTCGTCGAAAGCGCTCACGCCGCGCGCTTCCAACCTCAGCAACGCAGAAATATACTCCATGAATTCGTCCGTGAATTTGACTCCGAGAGGTTCGAGCTTTGATCGAGGGGAGGACTGCTCTACCATGGCTCACAGGGATCCAAACCGTAAGTCAAACTTCGATACCTCTGATATCTACTCTCTGCAATCATCCCGCGGCCCCACTCCGCGCAATTCTAACTTCAATGAGGAAAATTCTAAGGAGGTGCATAATCACCGGGGCGCCCTTAACGTGAACATTCCTCGGTTCGCTCCTCCTTTGTATCGCAACGGCTCCGGAGGTCGATTGTTCATGGCCCGAAGCGACCTCGGTGGAGTTGGAGCCCTGAGTTTCGAACCTGCAGCCCATAGCATGGGTCCCGATGGTCGCACCATTTATCCAGGAATCACTGTTGTCACTAATTCCGTGGCTGCAGTTCCTGCTTCTGGTGTCAGCACCCATATTATCAACCCAGTGTTTTCTCCGCTTGTCTCTCAAGTGGCAAAGAAGGTGAATGATCCAAGAGCTTCGATACCCAAGACAGACGAAGAAGCGAAGGAGCTTCACATGTTTGTAAGCAGCGCAAATCCAACGTCCGTCTCGGAAGGCGAGTTGCACGTCTTCGGAGGAAGCGATATCTCCATTAACCTCCAGCAAAGTGTTAACCCTAAAGAACTGCATGTGCATGTGCATCCTCAGTCGGAGCATCACCTCCCCGGTGCAGCAAACCATAAAACACAAGACGAGCATGCTCGGCAAGGCTTTAGCTTCGGAAACAGGAGGGATTTGAAAGTGGAGGATGTTGACAATAACGGGTCAAAGCTGGACAAGAAATTTCGATCAATATTGACTGCAGAACTGGCACCGAAGCATCCAATGGACGAAGGGAAGACGAGCATGCCGCCTTCCTCAGTGATGATTAAGCTGATATGTGTCATGACCTTCAGAAAACTCACTCGCAATCCGAACACTTACTCCAGTTTACTCGGAGTGGTGTGGTCATTAATCTCATTCAAGTGCCATTTGGACATGCCTCTGATCCTATACAAGTCCTATCACATAATCTCAGATGCAGGAATTGGGATGGCCATGTTCAGTCTTGGCTTGTTCATGGGAATGGGAGACCGCATTATAGCGTGCGGGACCAAGCATGCACTATTCGCAATGCTTCTACGGTTCCTAGTCGGCCCTGCGGTGTTTGCTGCGGCATCATATCTAGTGGGCCTTCGAGGAGTGAGCCTCAACGTTTCCACAGTGCAGGCTGCATTACCACAAGGCATTGTACCATTTGTGTTCGCAAAGGAATACAATGTGCATCCAGAGATCCTCAGCACTGCGGTGATCTTTGGAATGATTGTAACACTACCAACTGCACTTTTGTACTACATCCTACTGGGCCTC
>gnl_Phypa_v3.3_Pp3c24_2970V3.1
ATGATTAACGGGCATGACATTTACAATGTCCTCAGCGCCATGGTGCCACTCTACGTGGCGATGATGTTGGCTTACGGTTCGGTGAAATGGTGGGGGATATTGACGCCACAGCAATGTGGTGGGATCAACAGATTCGTCTCCATTTTTGCTGTCCCTCTCCTATCCTTCCAGTTCATCTCCGGCAACAACCCCTACGCGATGAATTTTAGGTTCATTGCAGCCGATGCGGTGTCCAAGGTGTTTGTCCTCTTGTGCCTTGGTCTCTGGGCTCGATACTCAAAGCGAGGAAGCCTCGAGTGGATGATTACATTGTTTGTGCTGATCACGATACCCAACACTTTGGTGATGGGAACACCTCTATTGGCAGCCATGTATGGGCCCGGGCCTGGCGATCTTACGATCCAGGCAGTTGTCCTGCAGTGTATAATTTGGTACACCCTCTTGCTTTTGATGTACGAGTACCGAGCTGCGAAGATTCTTATCATGCAGCAGTTCCCAGAAAACGCTGGATCCATCGTGTCTTTCAAGGTGGACTCAGACGTTATGTCTTTGGACGGACGGGAGCCAGTGCTCACTGAAGCTGAAATAGGCGACGACGGGAAACTGCACGTCAAAGTTCGAAGGTCTGTGTCATCCAGGTCGCAGGGCATGCACTCCGCTCATCACTCCATGCCTTCGTCGAAGGCCCTGACACCACGTCCCTCCAACCTCACCGGCGCAGAAATCTATTCCATGCATTCTTCAGTGAATCTAACGCCACGAGATTCGAGTTTCAACCAGGGCGAATACTTCTCCATGATGGCGCAAAGGAGCCCCCACCGTCAGTCGAATTTCGACATCTCTGATGTTTACTCCCTGCAGTCATCTCGAGGCCCCACTCCACGAACTTCGAATTTCAATGAAGAAAATTCCAAGGATATGCACACTCACCACCGAGGCCTGAATTTGACTTCCCCGAGGTTTGTGCCTCCTTTGTATCGGAATGTTGCAGGAGGTCGAATGTTCATGCCACGAACCGGGCTTGGTGGATTGCCTGTCCATGGCAATGATCCCACAGGGCATGGATCACTAAGTACTCTCGGCACGCCGGGGATGGGTCCTGATGGTCGCACCATCTATCCGGGAAGCCAAACTGCCATCAGTCTTGTTACTCCCGGAGGTACCGGAAACATCGCTACCCCTCTTTCTTCTAGTCTTAACACCCAGATTGTTAACCCTGTTTATTCTCCACGGGCTTCTCAAATCGCTAAAAAGGTGAAAGACACAAGAACCTCTCCGAAATCAGACGAGGATGCCAAGGAGCTTCACATGTTTGTGTGGAGTGCGAATGCGTCGCCTGTCTCGGAAGCTGGGTTGCACGTCTTTGGAGGAAATGACACATCCGCTAATCTCCACCAAAGCTTTGACCCCAAAGAAGTGCGTATGCTTGTGCACCCGCAGTCGGACCTTCGCCACCCAGAAGCGAACCCCAGAACTTATGATAATTATGCTCAAGAGGACTTCAGCTTCGGAAACAGGAATGATTTGAAATTGGAGGATCTTGACAAGGATGGGCCTAGGCTGGACAACAAGTTCGGTTCAACGTCCACTGCAGAATTGACACCCAAGGTACCCGAAGACGAAGCAAAGAAGAGCATGCCACCTTCGGCAGTGATGATCAAGCTCATCGCTGTCATGACCTTCAGAAAACTTGTCTGGAATCCAAATACTTACTCCAGTTTACTTGGGGTGATCTGGTCACTAGTTGCAAATAGGTGGCATTTCACCATGCCGCTGATCCTCTACAAGTCCGTGCATATTCTTTCAGATGCAGGACTTGGGATGGCTATGTTCAGTCTTGGCTTGTTCATGGGATTGGGCGACCGAATTGTTGTGTGCGGACGTAAAATGGCAATATTTGGGATGAGTCTTCGATTTCTAGCAGGTCCAGCTGTGTTCGCTGCCGCATCTTATTTGGTGGGCCTTCGTGGTGTGCCGCTTAAAGTGTCCATAGTGCAGGCTGCCTTACCTCAAGGAATTGTACCATTTGTTTTTGCAAAGGAGTATGGAGTCCATCCAGAGATGCTCAGTACTGCGGTGATATTTGGAATGCTTATTGCTTTGCCAATTACTATGGTGTACTACATATTACTTGGTCTG
>gnl_Phypa_v3.3_Pp3c23_10200V3.1
ATGATTAACGGCCATGACATATACAATGTTCTCAGTGCCATGGTACCTTTATACGTGGCGATGATGTTGGCCTACGGCTCTGTGAAGTGGTGGGGGATTTTGACACCACAGCAATGTGGCGGAATCAACAGATTTGTGTCCATTTTCGCCGTCCCCCTTCTATCCTTCCAGTTCATCTCCGGAAACAACCCATACGCGATGAATTTCAAATTCATTGCAGCCGATGCGGTGTCCAAGGTGCTTGTTCTCCTATGCTTGGGTCTCTGGGCACGATATGCCAAGCGGGGAAGTCTGGAATGGATGATAACATTGTTTGTGCTGATCACAATACCCAATACCCTGGTGATGGGAACCCCTCTGTTGGCAGCTATGTATGGAGCTGGGCCAGGCGATCTCACCGTCCAAGCAGTCGTCCTGCAGTGTATAATCTGGTACACTCTCTTACTTGTAATGTACGAGTATCGGGCTGCAAAGATTCTAATCATGCAGCAGTTCCCAGAAAACGCTGCATCTATCGTCTCCTTCAAGGTGGACTCAGACGTGATGTCCCTGGATGGGCGGGAGCCAGTGCTCACGGAAGCTGAAATAGGCGATGATGGCAAACTGCACGTCAAGGTTCGAAGGTCTGTGTCATCTAGGTCGCAGGGTATGCACTCAGCGCACCACTCCATGCCTTCTTCAAAGGCACTAACGCCCCGCCCTTCCAACCTTACTGGTGCAGAAATCTACTCCATGCATTCCTCAGTGAATCTTACGCCACGAGATTCGAGTTTTAACCAGGGCGAATTCCACTCCATGATGTCGCAGCGAAGCCCTCATCGTCAGTCGAATTTTGACACTTCGGATGTCTACTCCTTGCAATCATCTCGAGGTCCCACACCAAGATCTTCCAATTTCAACGAGGAAAACTCGAAGGATATACACACGCATCACCGAGGATTGAACATGAATTCCCCTCGGTTCGCCCCACCTTTGTATCGGAACGGAATGGGGGCTAGGATGTTCACGCCCCGACCTGGCCTTGGAGGGATAGGAGTACCTGGCACCGATTGCACAGGACATGGGACTCTAAGCACTTTGGGTGCCCCGGGAATGGGCCCTGATGGTCGCACCATTTATCCAGGAAGCCAAACAGCCATCAACATTCTTACTCTTGGAGGTGCTGCAAACGTCAACGCAACTGCTCCCTCAACTGCTGTCAACACTCAGATTGTTAACCCAGTGTATTCACCACAGGCGTCACAAATCGCGAAGAAGGTGAAGGATCCAAAAGCCTCTCCAAGGGCGGACGAGGATGCCAAGGAACTTCACATGTTTGTGTGGAGCGCGAATGCATCCCCCGTCTCTGAAGCTGGTTTGCACGTCTTTGGAGGAAATGATACCTCTGCTAATCTTCAGCAAAGATTTGACCCAAAAGAAGTGCGCATGCTTGTACATCCACAGTTGGACCGTGGCCTTGCTGCAGCAAGCCCTAGAACGTATGATGAATACACTCGAGAGGACTTCAGCTTTGGAAACAGAAACGATTTGAAATTGGAGGATCTTGACAAGGATGGACCTCGGTTGGACAAGTTTGGTTCGACGTCGACTGCTGAATTGACACCGAAACTGGCAGAGGACGAAGCGAAGAAAAGCATGCCACCTTCTGCTGTGATGATTAAGCTAATTGCGGTCATGACCTTCAGAAAACTTGTTTGGAATCCAAATACTTACTCCAGTTTACTCGGGGTTATCTGGTCATTGGTTGCAAATAGGTGGCACCTCTCTATGCCGCTGATCCTTTACAAGTCTGTGCACATTCTTTCAGATGCAGGTCTTGGGATGGCAATGTTTAGCCTCGGTCTATTCATGGGATTGGGCGATCGTATAATTGTGTGCGGGACGAAAATGGCAGTGTTTGGGATGGCTCTGCGATTCCTGGCAGGCCCAGCTGTATTTGCTGCAGCCTCTTATTTAGTGGGCCTCCGTGGCGTGCCGCTCAAGGTTTCCATAGTGCAGGCTGCGTTACCACAGGGCATTGTACCATTTGTGTTTGCAAAGGAGTATGGTGTGCATCCAGAGATACTAAGCACTGCGGTGATCTTTGGAATGCTTATTGCATTGCCAATTACGATGGTATACTACATATTACTTGGTCTG
>gnl_Pinta_v2.0_PITA_000024726-RA
ATGATTAATGGAGCGGACATATACAACGTACTCTCGGCAGTGGTGCCACTGTACGTGGCCATGATCTTAGCATACGGTTCTGTGAAATGGTGGAAGATTTTCAGCCCCGATCAGTGCTCGGGAATCAACCGTTTCGTGGCCCTGTTCGCAGTTCCCCTGCTCTCCTTCCATTTCATCTCCACCAACAACCCATATGCCATGAATTTGAGATTCATAGCAGCAGATTCGCTGCAGAAGATCATCATATTGGCAATGCTGGTCATATGGGCCAAAGTGGGGAAAAGAGGGAGCCAAGAATGGATGATAACACTTTTTTCGTTGTCCACTCTGCCCAACACTCTGGTCATGGGAATTCCCCTGCTCAAGGCAATGTATGGAAATTTTTCGGGTGACCTGATGGTACAGGTTGTGGTGCTGCAGTGCATAATTTGGTATACTCTCATGCTTTTCATGTTCGAATACCGCGGAGCCAAGCTTTTGATCATGGAGCAGTTTCCCGACACAGCTGCCTCCATTGTTTCTTTCCGGGTGGATTCCGACGTCCTGTCATTGGATGGCAGAGAACCTATTCAGACGGACGCGCAAGTCGGAGAAGACGGGAAGCTTCATGTTACAGTCAGAAAATCCACTTCTTGTCTCTCTGTTTTGTCGTCTCATAGATCTCAGGGGGCGCTGAGCCTCACTCCCAGGCCTTCCAATTTAAGCAATGCAGAGATCTATTCAAACCCAACACCCAGAGGCTCCAGTTTTAATCATGCTGATTTCTATTCCCTGTTCACCAACAGAACAGCAGCAGCAGCAGCAATGAGCCCTCGCGCATCCAATTTTGGCCTTTCAGATGTCTATTCACTCCATTCCTCCCGGGGTCCTACACCCAGAAATTCGAATTTCGATGAAGAAAATTTCAAGGACATAAATAACAAGCTTATGATCCAGAATGCGAACAATGCCAACTCCCCTCGATTCGGACCTCGGCCCCTGTATTCCCCATATGGGCCGAGAAGCCAAGGGAGCACAGTGAATGCATTTGAGCTGAACCCAGGTGTTAGTGTTCCGGGAAGTGTGAGTTCTTATCCCACTCCTAGTCCAACTCATGGTGTGTTATCTCCAAACGTATCGAAAACAGGGAAGACGACTGTGGGTGATAATCCAAGGCACTATCAGCAGAGAATGATGGCAACGGATGATAACAAGGAGCTTCATATGTTTGTATGGAGTTCTAGCGCATCCCCTGTATCAGAAGCAAATCACCACCATGTATTCGCTCATGGCTCAGATATTATAGCTCCTGACAACAACCATAACAGTAATTCCCATGTCAAGGATATACGGATGTTGAATTCTTCCCCACTCACTGCACAGACACTCAATGGGACCAAAGGTTTGCATGAGGCTCGAGACACATACGAAGACTATTTCCGTCAGGAGTTCAGTTTTGGGAACAGGGGAATGTCCCCACAAGAAGAAATACACTCTAAGGAAGTTCCTCCTCCCCCTCTCAGTCTCTCCAAATTTGGTAGTTCCAGTTCAACGGCAGAGCTGCATCCCAAGCGCCAGCATGAACCGAGATTTGCAAGTATGCCTCCTGCTAGTGTCATGACCAGACTTATTCTTATCATGGTGTGGAGGAAACTCATCCGCAATCCTAATACCTATTCCAGCCTTGTAGGTCTCATATGGGCACTCGTCTCCTACAGATGGGGTATTGCAATGCCAAGAATCATGGAGGGATCAATACGAATTTTGTCTGATGCTGGTCTCGGTATGGCCATGTTCAGTCTGGGCCTGTTTATGGCATTGCAACCACGCATTATAGCCTGTGGGAATTCTATTGCAGCATTTGCAATGGCTGTGAGGTTTCTTACTGGACCAGCTGTAATGGCTGCAGCTTCTATTGCTGTTGGCCTTCGAGGAGTTTTTCTTCATGTCGCTATTGTGCAGGCAGCACTCCCTCAAGGCATTGTTCCCTTTGTGTTTGCTAAAGAGTACAATGTACATCCAGATATACTTAGCACAGCAGTGATATTTGGCATGCTGATTGCATTACCAATAACTCTTGTGTATTACATTCTTCTTGGAGTT
>gnl_Pinta_v2.0_PITA_000012975-RA
ATGATAACTTGGAAGGATTTATACACTGTAATCAGTGCTGTTGTTCCACTGTATGTAACAATGTTCTTTGCTTATGGGTCTGTAAAATGGTTGAAGGTATTCAGTCCCGAGCAATGTGCAGGGATCAATAAGTTTGTGGCTGTATTTGCTGTCCCTCTACTGTCATTTGAGTTTATATCCAGGATCAACCCTTACAAGTTGAATTTTACTTTCATTGCTGCTGATGTGGTATCTAAAGCCATGGCACTTTTGGTTCTGGGCTTGTGGGCTAAGTGGTCACATAGAGGAAGCTTGGATTGGGTCATCACACTGTTCTCATTATCTACATTGCCTAATACTCTAGTCATGGGAATCCCAATTTTAAAGGCCATGTATGGGGATTCAGCAGAAAAATTGATGGTACAAACAGTTGTTCTGCAATCTATTATCTGGTATACTATTTTGTTATTTCTATATGAGTACAGAAGTGCTAAAATGTTGCATGATAATGTACCTTCCATTCTTAAGGAAAGAGAAAATTCAAGTCTGTCAAGAGATGCCCAGGTGGATGTAGACAATGAAAGGATACATGTTGTAGTCAGAAAATCATCTTCCTCGTCATTTTCACAGCGATTTAACTCTGCTGCATCATCTCAAAGACTTCAAATTTCAAATTCACTGCATTTGATGCCAATAATGGCCATGACTCACTCAGATTTGGACATGGCATATAAATCTGTTCATTCCTCCAGAAACCTGCAATGTCCTATGGATTCTGGCTACAAAATTACAGGAGAAATGGTATCAGAAAAAACACCAATTACTCCGACTGAAGGCATTTTTTCTGATGACAGCTCAACCATTACTCCCCACAATGCAGTGCAGCTGAGAAAGATGGCCTCCCCCTCTGCAACTAATCATCACCCTGACATTGAAGATGAATGTTCAAAGGAGATTCAGAAGTTTGTTTGGAGCTGTGAAAGTTCTTTACTCTCTGAAGGCAAGTATATCTCTGAAAGTTCATTTAAAACACTTTGCCATAGCAACTATTGGTGGAACTGTTTGAAGTTATTTATATCGAATGCAGTCATAACCGACCCAGAGCAGCTACATAAAGAAGTTAGTGTTTACAGAGATTTTACTTCTGAACATAAACTACCCATGGGGGATGGAGATTTTGTAATTGAAAAAGAGGATCATAAGCTTCCAGAATCTATCTCAAAAGCTACACCAGCTCTTATAGCTATAAAGGTTGATAAATCTGATGGGAAAGATCTGTCTGAACCAAACTCTCCACATGCAGCTGCAGTGATGAGAATAATATTAGGCATGGTTGGGCGTAAGCTTCTCTGTAATCCCAACTCCTATTCAAGCGTAATAGGAATGATATGGGCACTCATTTCAGCAAGGTCAATTTTCGTTATCAACCCCCATCTACAGAATTATGTAATCTGTGAGGCACAAGACATAGAGATTTGTGTTAAATGTGGAGCAAAAATATATATGTTGCATGTTGAACTACCTCCAATGGTGCAAGGTTCGGTCACAATTCTGTCAAACGCTGGATTGGGAATGGCAATGTTTAGTCTAGGGTTATTCATGGCCCTGCAACCCAGAATCATTTCATGTGGAACATCTCTTGCATTGTTAGCGATGCTTATGCGTTTTCTTGCTGGACCAGCTTTCATGGGCATCGCTTCAATTGCAACTGGTCTTCGAGGAACTGTGTGGCATCTGTCCATTGTGCAGGCAGCGTTGCCTCAAGGAATAGTCCCATTTGTGTTTGCAAGGGAGTACGATTTACACTCAGATATTCTGAGCACAGCGGTAATATTTGGCATGCTCGTTTCTTTGCCAATCACTGTGGCATACTACGTCCTTCTTGAAGTCCACTCG
>gnl_Poptr_v3.0_Potri.010G112800.1
ATGATTAGCTGGAATGATCTCTACAACGTTTTGTCCGCTGTGATTCCTCTATATGTTGCCATGATCTTGGCTTATGGGTCTGTTCGGTGGTGGAAAATTTTCAGCCCGGACCAGTGTTCCGGTATCAACCGTTTCGTGGCGATATTCGCAGTGCCACTACTGTCATTCCATTTTATCTCCACCAATGATCCCTATGCTATGAACTTCAGGTTCATTGCGGCCGACACGCTTCAAAAAATAATAATGCTGATCGCTCTGGGAATTTGGACTAATTTCACAAAAAATGGAAGCTTGGAATGGATGATTACCATCTTTTCTGTCTCGACTCTTCCGAACACTCTTGTCATGGGCATTCCTCTTTTAACCGCCATGTACGGCAAGTACTCGGGAAGCCTAATGGTTCAAATTGTGGTGTTGCAGTGTATCATTTGGTACACTCTCCTCTTGTTTCTTTTCGAGTATAGAGGTGCCAAGATGTTGATCATGGAGCAATTTCCTGAAACTGCAGCCTCCATTATTTCGTTTAAGGTTGATTCTGACGTGGTCTCTTTAGATGGCCGGGATTTTCTGGAAACTGATGCTGAAATCGGTGATGATGGCAAGTTACATGTGACTGTCAGGAAATCTAATGCCTCCAGGCGGTCTCTTGGGCCGGGTTCTTTCTCTGGAATGACTCCTCGGCCATCAAATCTTACTGGAGCTGAGATTTATAGCCTGAGTTCTTCAAGGAATCCTACTCCGAGAGGGTCTAATTTCAACCCTTCAGATTTCTACTCCATGATGGGAGTTCAGGGATTCCCTGGAAGGCATTCAAATCTCGGCCCGGCTGATTTGTACTCGGTACAATCTTCAAGAGGGCCAACTCCAAGGCCGTCTAATTTCGAAGAAAATTGTGCTCCAACGGCTACTTTATCCTCTCCTAGATTCGGGTTTTATCCAGCACAGACAGTACCCACGTCTTATCCGGCACCAAATCCTGAATTTGCCTCTACTGTCACTACTAAAACAGCAAAAAATCAGCAGCAGCAAAATAGCAAGGCAAACCATGATGCCAAGGAGCTGCACATGTTCGTGTGGAGCTCGAGTGCATCACCAGTTTCTGAAGGAGGTGGGCTCCACGTATTCGGTGGGGCTGATTTTGGTGCATCAGAGCAATCTGGACGGTCTGATCAGGGCGCCAAGGAGATCAGGATGTTGGTTGCTGACCATCCGCAAAATGGGGAAACCAAAACTATTCCACAACAAGATGGAGATTTTGCTGGCGAGGACTTCAGTTTTGCGGGCAGAGGAGAAGGAGATGACGACCAAAGGGAAAAAGAGGGGCCCACTGGACTTAACAAACTAGGGTCCAGCTCAACAGCCGAGTTGCAACCAAAAGCAGCCGAAGCTCCAGATTCCGGTGGCAGTAGGAAGATGCCTCCGGCAAGCGTTATGACCCGTTTGATATTGATCATGGTTTGGCGCAAACTTATTCGAAACCCCAACACATACTCCAGTCTCATTGGTCTCACTTGGTCTCTAGTCGCTTTCCGGTGGCATGTGGAAATGCCTAAAATAATAAAACAGTCAATCTCCATACTGTCTGATGCTGGACTAGGAATGGCTATGTTCAGCTTAGGTCTTTTTATGGCTTTACAACCGAAGCTAATTGCTTGTGGGAATTCGGTTGCCACATTCGCCATGGCTGTTCGATTCTTGACTGGCCCTGCGGTGATGGCCGCTGCTTCAATTGCTGTCGGCCTGCGTGGTACCCTCCTTCACGTTGCTATTGTTCAGGCTGCACTGCCACAAGGAATTGTTCCATTTGTGTTTGCCAAGGAGTACAATGTCCATCCAGCCATTCTTAGCACCGCGGTTATCTTTGGAATGCTGATAGCATTACCAATTACTCTTGTTTACTACATTTTCCTTGGATTA
>gnl_Poptr_v3.0_Potri.006G037000.1
ATGATCAGTCTCACAGACCTTTACCATGTTCTCACAGCTGTGGTACCACTTTATGTGGCCATGATTTTGGCTTATGGTTCAGTCAAATGGTGGAAAATATTTAGCCCTGACCAATGTTCAGGGATCAACAGATTTGTGGCTCTATTCGCTGTACCTTTGCTTTCTTTTCACTTCATTTCCACCAACAACCCCTATGCTATGAACTACAGGTTCATTGCAGCAGATACTCTTCAAAAAATCATAGTCTTGGTGGTTTTAGCTATTTGGACCAGAGTTATCTCTAGAGGCTCCCTTGAATGGTCCATTACTTTGTTTTCACTCTCTACTCTCCCAAACACTCTTGTTATGGGCATCCCTTTGTTGAAGGGTATGTATGGAGAAGCCTCAGGGAGTCTTATGGTCCAAATAGTTGTTCTTCAATGCATAATATGGTACACATTGATGCTGTTCTTGTTTGAGTATAGAGGAGCTAGAATCTTGATTGGTGAACAGTTTCCCGATACTGCTGGTTCTATAATATCATTCAGGGTTGACTCTGATATTCTTTCTTTAGATGGTAGAGAGCCATTGCAAACTGATGCTGAAGTCGGTGAAGATGGGAAGTTACATGTTACTGTTAGGAAATCAACTAGCTCGAGATCAGACGTGTTTTCTCGGATGTCTCATGGTCTAAACTCGGGCCTTTCAATGACTCCTAGACCGTCTAATTTAACCAACGCAGAGATATACTCCCTTCAATCTTCTAGGAATCCTACCCCAAGAGCCTCCAGTTTTAACCATACTGATTTTTATTCTAAGAATGCAAGCAATGCCAGTCCAAGACACTCGAACTTCAGTAACCTGCAATTTGATGAAGAAAGTGGAGGGCTTGGGGTGTTTGGTAATGTTCCAAGAGCAAATGGAAGCGCTTATCCTACTCCACCTAATGCTGGGATCTTTTCTCCCGGGGGTAAAAAGAAGGCAAACGGGACTGAGAATGGCAAGGATTTGCATATGTTTGTTTGGAGTTCAAGTGCTTCACCAGTATCAGAAGGTGGCCTACATGTCTTTAGGGGAGGGGATTATGGCAATGACCTTGGTGGGGTAGCTAACCAAAAAGATTATGAAGAATTTGGTCGAGATGAGTTCAGCTTTGGAAACAGACCTGTACCTAATGGGGTAGACCGTGACGGTCCAGTGCTTTCTAAGCTTGCTTCAAGCTCCACAGCTGAGCTGCACCCGAAGAGTGCTGCTAATGGTGAACCGAAGCCAACTGCCATGCCTCCTACTAGCGTTGTGACAAGACTCATTCTCATTATGGTGTGGAGAAAACTTATCAGGAATCCCAATACTTATTCCAGTCTAATTGGGCTCACATGGTCTCTTGTTTCGTTCAAGTGGGACTTGGAGATGCCTCAAATAATTGCTCATTCTATATCTATTCTATCCGATGCTGGTCTTGGAATGGCCATGTTTAGTCTTGGTTTGTTCATGGCATTGCAGCCTAGGATTATTGCTTGTGGAAACTCAGTTGCTGCCTTTGCCATGAGTGTTAGATTCCTCACTGGTCCTGCAGTCATGGCTGCTGCTTCATTTGCTGTTGGACTACGAGGAGTTCTACTGCACATTGCCATAGTGCAGTCAGCTCTTCCACAAGGGATTGTGCCCTTTGTCTTTGCAAAGGAATACAATGTTCATCCTGACATACTGAGCACTGGAGTTATATTTGGGATGCTAATTGCTTTGCCAATCACACTGGTTTACTATATTTTGCTTGGACTT
>gnl_Poptr_v3.0_Potri.018G139400.1
ATGATCACTGGCAAGGACATTTATGATGTTCTAGCAGCAATTGTGCCTCTTTATGTTGCTATGATTTTAGCCTATGGCTCAGTCCGATGGTGGAAAATCTTTACACCTGATCAATGCTCAGGCATTAACCGTTTTGTAGCAGTCTTTGCAGTTCCTTTATTGTCTTTCCATTTCATATCATCCAATGATCCTTATGCTATGAACTTTAGGTTCATTGCTGCTGATACTCTTCAAAAAGTTGTTATTCTTGGGGCTCTTTTTATTTGGCAAGCCTTTAGCAAACGTGGGAATCTTGAATGGATGATCACTCTCTTCTCTCTTTCTACTCTCCCAAATACTCTTGTCATGGGAATCCCTCTTTTGAAAGCCATGTATGGAGACTTCTCGGGGAATCTTATGGTTCAAATTGTGGTTTTGCAAAGTGTAATTTGGTATACTATTATGCTCTTCTTGTTTGAATATAGAGGAGCTAGGCTACTAATCTCCGAGCAATTCCCTGAAACGGCTGGGTCTATTACATCATTCAGAGTTGACTCTGATGTTGTTTCGCTCAACGGGCGGGAACCATTACAGGCTGATGCTGAGATTGGAGATGATGGTAAGCTACATGTGGTGGTGAAAAGATCAAATGCATCATCAATAGTGTCTTCCTTTAACAAGTCTCATGGACTAAACTCAATAACTTCAATGACTCCGAGAGCTTCGAATCTTACTGGTGTGGAGATCTACTCGGTTCAATCTTCTCGAGAGCCAACACCGAGAGCTTCAAGCTTTAATCAAACAGATTTTTATGCCATGTTTGCTAGCAAGGCCGCAAGTCCGAAACATGGATACACAAATAGTTTCCAAGGAGGGATTGGTGATGTCTACTCTTTGCAATCTTCGAAAGGAGCGACACCAAGAACTTCAAATTATGACGAGGAGATGTTGAAGTTAGGGAAGAAAAAAGGAAGAACAAATATGAGTGGTGAATTATTTAATGGTGGCAGTTTAGTTTCTTCTTATCCACCTCCAAATCCAATGTTTTCAGGGTCTACAAGTGGTGGACCAAAGAAGAAGGAAAGTGGTTCTGGTGCAATGCCTAACAAGGAGCTTCATATGTTTGTTTGGAGCTCGAGTGCATCTCCGGTTTCAGAAGGGAACCTGAGGCACGCAGTTAATAGAGCTGCCTCCACTGATTTCGGGGTCACCGACCCTTCTAAAGCTGCTTTTCAACCTGAATCCGCTGCTTCAAAAGCAATGAACCAATTAATTGAAAACATGAGCCCTTCTGGGAAATGGAGTGGAGAAAAGGAACATGATGTAGAAGATGGGTGCAAGTTTCCTCAAAATGTGTCTCCTTTCACTTGCCAAAAGAAGATGGATATGGCAGCAGATGGCTCAAAAAAACACCAAATGCCTCCTGCAAGTGTCATGACTAGACTCATCCTTATCATGGTCTGGAGGAAGTTGATAAGAAACCCTAATACTTACTCAAGCCTTTTGGGTGTTATATGGTCTCTCGTATCATACAGGTGGAACATCAAGATGCCGTCGATAGTTAGTGGATCTATAGCAATATTATCTGATGCAGGTCTAGGAATGGCTATGTTCAGTCTAGGATTGTTCATGGCTCTACAACCAAAGATTATAGCTTGTGGAAAATCAGTGGCAACTTTTGCAATGGCAGTGAGGTTCTTGACAGGCCCTGCTGTGATTGCTGCAACCTCTATTGCCATTGGCATTCGTGGTGTTCTTTTACATGTTGCAATTGTTCAGGCAGCTCTTCCCCAAGGTATAGTCCCTTTTGTATTTGCCAAGGAGTACAACGTCCATCCAGACATACTTAGCACAGCGGTTATTTTTGGGATGTTGATTGCCTTGCCCATTACAGTACTCTATTATGTGCTTCTTGGCGTT
>gnl_Poptr_v3.0_Potri.016G035300.1
ATGATCAGTATAGGAGACCTCTACCATGTCCTTACAGCTGTGGTACCCCTCTATGTGGCCATGATTTTGGCTTATGGTTCTGTCAAATGGTGGAAAATCTTTAGCCCTGATCAATGTTCAGGGATCAACAGATTTGTTGCTCTGTTTGCAGTGCCCTTGCTTTCTTTTCACTTCATTTCCACCAACAACCCCTATGCTATGAACTTAAGGTTCATTGCTGCAGATACTCTTCAAAAAATTATTGTCTTGGTGGTTTTAGCTATTTGGTCCAGAGCTAGCTCCAGAGGCTCCCTTGAATGGTCCATTACTTTGTTTTCACTCTCTAGTCTCCCAAACACTCTTGTTATGGGCATCCCTTTGTTGAAGGGAATGTATGGACATTCCTCAGGGAGTCTCATGGTCCAAATAGTTGTTCTTCAATGCATAATATGGTACACATTGATGCTGTTCTTGTTTGAGTATAGAGGAGCTAGAATCTTGATTGGTGAACAGTTTCCTGACACAGCTGGCTCTATAATATCCTTCAGGGTTGATTCTGATATTCTTTCTTTAGATGGTAGAGAGCCATTGCAAACCGAGGCTGAAGTCGGTGAAGATGGGAAGTTACATGTTACTGTTCGGAAATCAACTAGTTCAAGATCAGAAGTTTTTTCTCACATGTCCCATGGTCTAAATTCTGGTCTTTCATTGACTCCTAGACCATCTAATTTGACCAATGCAGAGATATACTCTCTACAATCCTCAAGGAATCCTACCCCAAGAGCATCGAGTTTTAACCATACCGATTTTTATTCCATGGTTAATGGCAAGAATGCGAGTCCAAGACACTCTAACTTCACTAACTTGCAATTCGATGAAGAAAGTGGAGGACTTGGGGTATTTGGTAATGTTCCAAGAGCAAATGGAAGTGCTTATCCTGCTCCACCAAATGCTGGAATCTTTTCTCCTGGGGGTAAAAAGAAGGCAAATGGGGCTGAGAATGGCAAGGATTTGCATATGTTTGTTTGGAGTTCAAGTGCCTCACCAGTATCTGAAGGTGGCCTCCATGTCTTTAAGGGAGGGGATTATGGCAATGACCTCGGTGGGGTAGCTCACCATAAAGATTATGATGAGTTTGGTCGAGATGAGTTCAGCTTTGGAAACAGACCTGGACCTAATGGGGTGGATCGGGATGGTCCAGTGCTTTCTAAGCTTGGTTCAGGCTCTACAGCCGAGCTACACCCAAAGAGTGCTGCTAATGGTGAAGCCAAGCCAACTGTTATGCCTCCTACAAGCGTTATGACAAGACTCATTCTCATTATGGTGTGGAGAAAACTTATAAGAAATCCAAATACCTATTCCAGCCTGATTGGCCTCACCTGGTCTCTTGTTTCATTCAAGTGGAACATAATGATGCCCGCGATCATTGCTGATTCAATAGCTATTCTATCTAATGCTGGTCTCGGGATGGCCATGTTTAGTCTTGGTTTGTTCATGGCATTGCAGCCTAGGATTATCGCCTGTGGAAACTCAATTGCTTCCTTTGCCATGGGTGTTAGATTCCTCACAGGTCCTGCAGTCATGGCTGCTGCTTCGTTTGCCGTTGGTCTACGAGGAGATCTGCTGCGCATTGCCATAGTGCAGGCAGCTCTTCCACAAGGGATTGTGCCCTTTGTCTTTGCAAAAGAATATAATGTTCATCCTGACATACTGAGCACTGGAGTTATATTTGGGATGCTAATTGCTCTACCCATCACACTGGTTTACTACATTTTGCTGGGACTT
>gnl_Poptr_v3.0_Potri.015G038700.1
ATGATTTCTTTACTAGATTTCTACCATGTAATGACTGCAATGGTGCCACTTTACGTGGCCATGATCTTAGCCTACGGCTCGGTGAAATGGTGGAAGATCTTCACTCCTGATCAGTGCTCAGGCATAAACCGTTTTGTGGCTCTTTTTGCAGTCCCTCTCCTCTCTTTCCACTTCATATCTACCAATGATCCTTATAATATGAACCTTCGTTTCATAACTGCTGATTCTCTACAAAAGATCATAGTTTTGGTAGTATTAGCACTTTGGACTAAGTTGAGTAAAAGGGGTTGCTTGGAATGGACCATTACATTGTTCTCGCTTTCAACCCTGCCGAACACTCTTGTTATGGGCATTCCTTTGCTCAAAGGAATGTATGGTGATTATTCTGGTAGTTTAATGGTGCAAGTGGTTGTCCTTCAATGTATCATTTGGTACACTTTGATGCTGTTTATGTTCGAATATAGGGGTGCTAAACTGCTCATCTCTGAGCAATTCCCAGACACTGCTGGTTCCATTGTGTCAATCCATGTTGATTCTGATATCATGTCACTTGATGGTAGACAGCCTCTAGAAACCGAAGCAGCGATCAAAGAAGATGGAAAGCTACATGTCACTGTTAGGAAATCCAATGCTTCAAGATCAGATATCTTCTCAAGAAGGTCTCAAGGTCTGTCATCAACAACACCAAGGCCATCAAATCTCACAAATGCAGAGATTTACTCTTTACAATCATCAAGAAACCCAACTCCAAGAGGGTCTAGCTTCAACCATACAGATTTCTACTCGATGATGGCTGCTGGAAGAAACTCAAATTTTGGTGCTTCAGATGTTTATGGACTATCAGCGTCGAGGGGACCGACACCACGGCCATCAAATTTTGAAGAAGAACATGGTGGAAGTAACAAACCAAGGTTCCACCATTACCACGCGCCAGGTGGTGCAACTCATTATCCAGCACCGAACCCTGGCATGTTCTCTCCAACAACTGCTGCATCTAAAGGTGTTTCTGCCAATGCTAATAATACTGCTGCTGCTGCTGCGAAGAAGCCTAATGGCCAGGCCCAACAGAAAGCTGAAGATGGTAGGGACCTTCATATGTTTGTTTGGAGTTCAAGCGCTTCTCCTGTTTCAGATGTTTTTGGTGGTCATGATTATGGCGCCCATGACCTGAAAGATGTTAGAGTTGCTGTATCCCCTGGAAAAGTAGAGGGACAGAGAGAAAACCAGGAGGACTATAATTTGGAGAGAGATGATTTTAGCTTTGGAAATAGAGGGTTGGACAGAGAAAGGAATAGCCATGAAGGTGAGAAAGTCGGTTTTGATGGGAAACCAAAACCAATGCCTCCAACAAGTGTCATGACAAGGCTTATACTAATCATGGTCTGGAGAAAACTTATCAGAAACCCCAACACTTACTCCAGCTTAATTGGTCTCATTTGGTCTTTAGTTTCTTTCAGGTGGAATGTAAAGATGCCACTCATTATAGCAAAGTCCATTTCCATTCTGTCAGATGCAGGGCTTGGCATGGCAATGTTCAGTCTTGGTCTGTTCATGGCTTTGCAACCAAGGATCATAGCATGTGGAAATTCCATTGCAGCTTTTTCTATGGCTGTGAGATTCCTTACAGGTCCAGCTATCATGGCAGCTGCTTCTATTGCTGTTGGTATTAGAGGCACGCTCTTACACATCGCCATTGTTCAGGCAGCTCTACCACAAGGAATAGTCCCCTTTGTCTTTGCCAAGGAGTACAACGTGCATCCTGAAATTCTCAGCACAGGTGTCATATTTGGGATGCTGATTGCATTGCCCATAACTCTTGTGTACTACATTTTGTTGGGGCTA
>gnl_Poptr_v3.0_Potri.002G072200.1
ATGATAACTGCCGGCGATTTCTACAAGGTCATGTGTGCGATGGTGCCTCTGTATTTTGCAATGCTGGTTGCGTATGGGTCAGTTAAACGGTACAAGATATTCACACCGGAGCAGTGCTCAGGGATCAACAGATTTGTTGCTGTTTTTGCAGTCCCGGTGCTATCTTTCCACTTCATAGCTCAAAATAATCCATACCAGATGGACACCAGGTTCATAATGGCCGATACCCTTTCGAAAGTCTTGGTCCTTGTTCTGCTGTCAATATGGGTTATTTTCTTCAATGGAGGATTGGATTGGCTCATCACTCTCTTCTCAATTGCTACTTTGCCTAACACACTTGTCATGGGCATTCCTTTGCTCAAGGCCATGTATGGAGATTTCACCCAGAGCCTCATGGTGCAAGTGGTTGTTCTCCAATGTATAATATGGTACACGCTTTTGCTCTTCCTCTTTGAATACAGGGCTGCAACCCTCCTGATCAAAACCCAATTCCCTGGCCCCAAAGCAGCCTCCATTTCCAAAATCGAACTCGACAATGATGTCATCTCCCTCGACGGCAGGGATCCACTTCGCACAGAATCTGAAACAGACGGAAACGGACGCCTTCGCGTCCGCATCAGACGGTCCACGTCATCGGCTCCCGACTCTGCTCTATCATCTTCCATATGCCTTACTCCTAGACCCTCAAACCTCTCCAACGCCGAAGTTTTCTCGGTCAGCACTCCTGCCCCATTGCAAGAATACCATGGTTATAATGGTCGTTTCAGTCATGGACCCAACAATGAGATAATGCTTTGTAATGGTGACTTGGGATTTGGATATCATCGGTCTGGAACGAGTCCGAGGTTGTCAGGATACGCGTCATCAGATGCTTACTCACTTCAACCCACGCCACGGACTTCCAATTTTAATGAATGGGACTTGACTAATGCAACCAACACACCTTTCTGGGCCCGATCTCCAGTCGCCGGTAAAATATCCCGGCATCCATCTCCGGCGGTTCCTGAGCTCAGGCTAGTATGGGGTGAGTCACCGGTAATGTGTCCAAATGGCGGCGGCAAAGAGATTGCAGAAAAAGAAATCAGCTTCAGAGACAGTTGTAAAATGCCAGCACCAGAGGAAACAAATTCGAAGGAAGCAGTGACCAGCCAAGAAATGCCACATGCCATTGTCATGCTAAGACTTATACTTCTTGTTGTAGGGAGGAAGCTCTCTCGCAATCCCAACACATATTCAAGTGTTTTGGGGCTTCTTTGGTCTTTAGTCTCTTTCAAATGGAATGTGGGAATGCCCAGCTTGGTGAAATATTCAATAAAAATAATTTCAGATGCAGGTCTTGGGATGGCTATGTTCAGTTTAGGGTTGTTCATGGCTCTTCAGCCTCGGATTATTGTCTGTGGCAAGAAGAGGGCGACCATGGCAATGGCAATCCGATTCATTTGTGGACCCGTCGTAATGTCAACCGCTTCGCTTGCTGTTGGAATGAGAGGGGAACGGCTCCGTGCAGCCATAGTGCAGGCAGCTCTCTCACAGGGGATTGTGCCATTTGTCTTTGCAAGAGAATATGGGTTGCATCCTGATATAATGAGCACAGGGGTGATTTTCGGCATGCTAGTTTCCTTACCGGTAACCCTCCTCTACTATATATTTATAGGGCTG
>gnl_Poptr_v3.0_Potri.005G187500.1
ATGATCACTGCAGATGATTTCTACAAGGTCATGTGTGCAATGGTGCCTCTGTATTTTGCAATGCTGGTTGCGTATGGATCAGTGAAATGGTACAAGATATTCACACCAGAGCAGTGCTCAGGGATCAACAGATTTGTTGCTGTTTTTGCAGTCCCTGTGCTGTCTTTCCACTTCATCGCTCAAAACAATCCATACCAAATGGACACCAAGTTCATACTGGCTGATACTCTTTCGAAAGTCTTAGCCCTTGTTCTGCTCTCAGTGTGGGCTGTTTTCTTTAATGGAGAATTTGATTGGCTTATCACTCTCTTCTCAGTCGCTACTTTGCCTAACACACTTGTCATGGGCATTCCTTTGCTCAAGGCCATGTATGGAGATTTCACACAGAGCCTCATGGTGCAAGTGGTTGTTCTTCAATGTATAATATGGTACACGCTTCTGCTCTTCCTCTTTGAATACAGAGCTGCAACCCTCCTAATCAAAGCCCAATTTCCCGGCCCCACAGCAGCCACCATTTCCAAAATCGAACTCGACGACGACGTCATCTCGCTCGACGGCAGGGATCCACTCCGCACAGAATCAGAAACAGACGGCAACGGACGCATACGAGTCCGCATCAGACGGTCCACATCTTCGGCTCCAGACTCCGCTCTATCATCCTCCATATGCCTCACTCCTAGACCATCAAACCTCTCCAACGCCGAAGTTTTCTCCGTTAACACACCTGTACCACTGCACGAATACCATGGTTATAATGGTCATTTCAGTCATGGACCCAACAATGAGATTGTGCTATGTAATGGTGACTTGGGATTGGCATATCGGTCTGGAACGAGTCCGAGGTTGTCAGGATACGCGTCGTCTGATGCTTACTCACTTCAACCGACACCACGTGCGTCCAACTTTAACGAATTGGACCTAACTAATGCAACGAACACGCCTTTTTGGGTCCGATCTCCGGTCGCCGGTAAAATTTACCGGCAGCCATCTCCGGCGGTTCCTGAAGTCAAGCTAGTCTGGGGTGAGTCGCCAGTAATATGTCCAAATGGCGGCGGCAAAGATGTGCCAGGCAAGGAAATCAGCTTCAGAGACAGTTGTAAAATGCCAGCACCAGAGGAATCGAATTCGAAGGAATCAGTGAGCAACCAAGAAATGCCGCATGCCATTGTCATGATTAGACTTATACTTGTTGTGGTAGGGAGGAAGCTCTCTCGAAATCCAAATACATACTCGAGTGTCTTGGGGCTTCTCTGGTCTTTAGCCTCTTTCAAATGGAATGTGGGAATGCCCAGCTTGGTGAAATATTCAATAAAAATAATTTCAGACGCAGGTCTTGGGATGGCCATGTTCAGTTTAGGGTTGTTCATGGCTCTTCAGCCTCGGATAATTGTATGCGGCAAGAAAAGGGCAACAATGGCAATGGCAATCCGATTCATTTGTGGGCCAATCGTAATGTCGACAACTTCGGTCGCTGTTGGAATGAGAGGAGTGCGGCTCCGTGCGGCCATAGTGCAGGCAGCTCTTTCACAAGGGATTGTGCCATTCGTCTTTGCAAGGGAATACGGGTTGCATCCCGATATAATGAGTACAGGGGTAATCTTCGGCATGTTGGTTTCCTTGCCGGTAACCCTCATCTACTATATATTTCTAGGCCTG
>gnl_Poptr_v3.0_Potri.008G129400.1
ATGATTAGTTGGAATGATCTCTACAACGTTTTGTCCGCTGTTATTCCTCTTTATGTTGCTATGATCTTGGCTTATGGGTCTGTTCGATGGTGGAAAATCTTCAGCCCGGACCAGTGTTCCGGTATCAACCGTTTCGTGGCGATTTTCGCAGTGCCACTGTTGTCATTTCATTTTATCTCCACCAATGATCCTTATTCTATGAACTTCAGGTTCATTGCGGCCGACACGCTTCAAAAAATAATAATGCTGTTTGCTCTGGGAATTTGGACTAATTTCACCAAAAATGGAAGCCTGGAATGGATGATTACCATCTTTTCTTTGTCGACTCTTCCGAATACTCTTGTCATGGGCATTCCTCTTTTAATCGCCATGTATGACGACTACTCGGGAAGCCTGATGGTTCAAGTTGTGGTATTACAGTGTATCATTTGGTACACTCTCCTCTTGTTTCTTTTCGAATATAGAGGTGCAAAGATGTTGATCATGGAGCAATTTCCTGAAACTGCAGCCTCCATTGTTTCGTTTAAGGTTGATTCTGATGTGGTATCTTTAGATGGTCGAGATTTTCTGGAAACTGATGCTGAAATCGGTGACGATGGCAAGTTACATGTGACGGTCAGGAAATCTAATGCCTCCAGACGGTCTCTTGGCCCGGGTTCTTTCTCTGGATTGACTCCCCGGCCATCAAATCTTACTGGAGCTGAGATTTACAGTCTGAGTTCTTCAAGGAATCCTACTCCAAGAGGGTCCAATTTTAACCCTTCTGATTTCTACTCCATGATGGGAGTTCAGGGGGGAAGGCATTCAAATTTAGGTCCAGCTGATTTGTACTCAGTACAATCTTCAAGAGGGCCAACTCCAAGGCCGTCGAATTTCGAGGAAAATTGTGCTCCAATGGCTACTATAACCTCTCCAAGATTCGGGTTTTATCCAGCACAGACAGTACCTACATCTTATCCAGCACCGAATCCTGAACTTGCCTCTACTATCACTTCTAAAACCACAAAAAATCAGCAGCAGCAGAACCACCAGCAGCAGCTGCTGCAGCCGCAGCCGCAACAGAATAGCAAAGTAAATCATGATGCTAAGGAACTACACATGTTTGTGTGGAGCTCAAGTGCATCACCAGTTTCCGAAGGAGGTGGGCTCCACGTCTTCGGCGGGACTGATTTTGGGGCATCAGAACAATCCGGACGGTCTGATCAGGGCGCCAAGGAGATCAGGATGTTGGTTGCTGACCACCCGCAAAATGGGGATAGCAAAACCATTCCACAAGCTGGAAATTTTGCTGGCGAGGACTTTAGTTTTGCTGGGAGAGGAGAAGGAGAAGATGATCAGAGGGAAAAAGAGGGTCCCACTGGACTTAACAAACTTGGGTCCAGCTCAACTGCCGAGTTGCACCCAAAAGCAGTCGGCGCTCCAGATTCCGGTGGCAGTAAGCAGATGCCACCGGCAAGCGTTATGACCCGTCTGATATTGATCATGGTTTGGCGGAAACTTATTCGCAACCCCAACACATACTCTAGTCTCATTGGTCTCATTTGGTCTCTAATTGCTTTCCGGTGGCATGTGGAAATGCCTAAGATAATAAAACAGTCAATCTCCATACTGTCTGATGCCGGACTTGGAATGGCTATGTTCAGCTTAGGTCTGTTTATGGCTTTGCAACCGAAGATAATTGCTTGTGGAAATTCGGTTGCCACATTCGCCATGGCTGTTCGATTCTTGACTGGCCCTGCAGTGATGGCTGCTGCATCAATTGCTGTTGGTCTGCGTGGTACCCTCCTTCATGTTGCTATTGTCCAGGCTGCACTGCCACAAGGAATTGTTCCATTTGTGTTTGCCAAGGAGTACAATGTCCATCCAGCCATTCTTAGCACTGGGGTTATCTTTGGAATGTTGATAGCATTACCAATTACTCTTGTTTACTACATTCTTCTTGGACTG
>gnl_Poptr_v3.0_Potri.001G205200.1
ATGATTTCCGGTAAGGACATTTACCAGGTTGTTTCGGCGTTGGTTCCTCTCTATGCTGCAATGATATTAGCCTATGGTTCAGTGAGATGGTGGAAAGTTTTTACACCAGATCAGTGCGCAGGCATCAATCGTTTTGTTGCAGTTTTTGCAACTCCTTTTCTCGTTTTTGATTTTATATGTTCTAACAACCCTTATAAAATGAACTTACGCTTCATCGCTGCTGATTCTCTCCAAAAAGTGGTGGTTCTGGTGGTTCTCTTCATTTGGAAAGCCACCGCCAGACGTGGTGACCTTGACTGGACAATCACTCTTTTTTCTCTATCTACTCTTCCCAACACTCTTGTCATGGGCGTCCCTCTTTTGAAATCCATGTATGGAGAATTCACATCGCCTCTTATGATTCAAGTTTGTTTCATGCAGAGTGTACTTTGGTACACTCTGCTGCTGTCCATGTTTGAATACAGAGGTGCAAAGAGACTCGTTGCTGGGCAGTTTCCTGAAACAGCTGCCTCTATTTCCTCTTTCAAGGTTGATTCGGCTGTTGTTTCTCTCGGTGGTCACGAACCACTAGAGACGGATGCTGAGATTGATGATGATGGCAAGCTCCGAGTGGTGGTGAGAAGATCAAGTGCAACATCCTCAAATTTCTCATCGCGCGACAGGTTCGACGGATGGAACCCGGTCCTTAGTGTTCATCTTCCACCCAGAGCTTCAAACTTCTCCAGCGTAGAGGTTTTCTCCGTACAATCCTCACCAAGGGCTTCAAGTTACAGGCAGACAGATCTCCCTAACTTAACTAATAGTTTTGGAGACATTTACTCATTACAATCTTCAAGGAATTCTGTTCCAAGGATTTCTTCGAATCTTGAGGAGGAAATGAGAAGGAAAAATGGAGTTGCTTTTCCAGGTTCTCCAAGCTGTGCAGTACCACAAAAGGAAGGTGGTGGGGCGCCAGCACCTAACAAAGACCTTCACATGTTTGTTTGGAGTTCAAGTATTTCCTCTAATATTTCTGATCATAGATATCTGAGAGCTGATCAAATAAATGGCAGACACACCTACCCTGATCCCTTCAATGGAGCAGATCCTCAAGAGGACAACATTGCTGCTGCTGCTTCAACAGCGAAGAAACAACAGATGCCTCCGGCGACTGTCGTGGCTCGACTCATCGCTATGATGGTGGGGAGGAAGCTCGTTAGAAACCCTAACACTTACGCAAGCTTGCTGGGCTTGCTATGGTCTTTGATATCATTTAGGTGGAGCATCAAGTTGCCATTGATCGTGGATGGATCTGTAAGAATATTATCCAATGCTGGTCTGGGAATGGCTATGTTCAGTCTAGGTTTATTTGCAGCGTTACAGCCCAAGGTCATAGCTTCTGGAAAGGTTTTAGCGTTGATTTCTATGGCTATTAAATTCTTGATAGGACCAGCAGTTCTTGCCGCAACATCTCTTGCCGTTGGCCTTCGCGGTGATCTCCTACGTATAGCTATTGTTCAGGCTGCACTTCCATCAGGCATTCTTCCTTTCATATTCGCCAAGGAGTACAATCTCCACGCGAATATACAGAGCACTTCGGTCATTTTTGGAATGGTGGTTGCCTTGCCTGTTACAATAATATATTATGTGCTCTTGGACCTT
>gnl_Poptr_v3.0_Potri.012G047200.1
ATGATTAGTTTACTAGATTTCTACCATGTGATGACTGCAATGGTGCCACTTTACGTGGCCATGATTTTGGCCTATGGCTCGGTGAAATGGTGGAAGATTTTCACTCCTGATCAGTGCTCGGGCATCAACCGTTTTGTGGCGCTTTTTGCTGTCCCTCTCCTCTCTTTCCACTTCATATCTACTAATGATCCTTACAAAATGAACTTTCGCTTCATAGCTGCTGATACTCTACAAAAGATCATAGTTTTAGTAGTATTAGCATTTTGGACTATGTTTAGTAAAAGGGGTTGCTTGGAATGGACCATTACATTGTTTTCACTTTCAACACTGCCCAACACTCTTGTTATGGGCATTCCTTTGCTCAAAGGAATGTATGGTGATTATTCTGGTAGTTTAATGGTGCAAGTTGTGGTCCTTCAATGCATCATTTGGTACACTTTGATGCTGTTTCTGTTTGAATATAGGGGTGCTAAACTGCTCATCTCTGAGCAATTTCCAGACACTGCTGGTTCCATTGTGTCAATCCATGTAGACTCTGATATCATGTCACTTGATGGTAGACAGCCTCTAGAAACTGAAGCAGAGATCAAAGAAGATGGAAAGTTACATGTCACTGTTAGGAAATCCAATGCTTCAAGATCGGATATTTTCTCTAGAAGGTCTCAAGGTCTATCATCAACAACACCAAGGCCATCAAACCTTACCAATGCTGAGATTTACTCCTTACAATCATCAAGAAATCCAACTCCGAGAGGGTCTAGTTTCAATCACACGGATTTCTACTCAATGATGGCGGCTGGTAGAAACTCAAATTTTGGTGCTTCAGATGTTTATGGACTATCAGCATCTCGGGGCCCAACACCGAGGCCATCCAATTTTGAAGAAGAGAATGGTGGAAGTAACAAACCAAGGTTCCATTACCACGCGCCAGGTGGTGCAACTCATTATCCAGCACCAAACCCTGGCATGTTTTCGCCAACAACTGCATCTAAAGGTGTTGCAGCAAATGCCAATAATGCTGCTGCAAAGAAACCTAATGGGCAAGCTCAACAGAAAGCTGAAGATGGTAGGGACCTTCATATGTTTGTTTGGAGTTCAAGTGCTTCTCCTGTTTCAGATGTTTTCGGTGGTCATGATTATGGTGCCCATGACCAGAAAGATGTTAGGCTCGCTGTATCTCCTGGAAAAGTTTCAGTTGAGGGGCATACAGAGAATCAGGAAGACTATAATTTAGAGAGAGATGGTTTTAGCTTTGGAAATAGAGGAATGGACAGAGAAATGAATAACCCTGAAGGTGAGAAAGTTGGTGCTGCAGGCAAACCAAAACCAATGCCCCCAACAAGTGTCATGACAAGGCTTATACTCATCATGGTCTGGAGGAAACTTATCAGAAACCCCAACACTTACTCCAGCTTAATTGGTCTCACCTGGTCCTTGGTTTCTTTCAGGTGGGATGTACAGATGCCTGCGATTATAGCTAAGTCCATTTCCATTCTGTCAGATGCAGGGCTCGGCATGGCAATGTTCAGTCTCGGTCTGTTTATGGCTTTGCAACCAAGGATCATAGCATGTGGGAATTCCGTCGCAGCTTTTGCTATGGCTGTGAGATTCCTTACAGGTCCAGCTGTCATGGCAGCTGCTTCTATTGCTGTTGGTCTAAGAGGCACGCTCTTACACATTGCCATCGTTCAGGCAGCTCTACCACAAGGAATTGTCCCCTTTGTCTTTGCCAAGGAGTACAACGTGCATCCTGATATTCTCAGTACAGCTGTCATATTTGGGATGCTAATTGCATTGCCCATAACTCTTGTGTACTACATCTTAATGGGGCTA
>gnl_Prupe_v2.1_Prupe.8G018200.1
ATGATAACAGCAGAAGATTTCTACAAAGTCACCTGTGCAATTGTCCCGCTATACTTTGCAATGCTGGTGGCCTATGCCTCTGTCAAATGGTGCAAAATATTCACACCGGAGCAGTGCTCCGGCATCAACCGCTTCGTCGCGGTTTTCGCCGTTCCGGTGCTGTCTTTCCACTTCATATCCCAAAACAACCCTTATCAGATGGACACCAAGTTCATATTGGCTGACACTTTCTCTAAGCTCTTGGTCCTTGCTTTGCTCTCACTTTGGGCAATTTTCTTCAAGGCAGGAGGTCTTGACTGGCTTATCACTCTCTTCTCATTGGCCACTCTGCCCAATACACTGGTCATGGGCATCCCTTTGCTCAAGGCCATGTATGGTGATTTCACTCAATCCCTCATGGTTCAAGTGGTTGTGCTTCAATGCATAATATGGTACACACTTTTGCTCTTCCTCTTTGAATACAGAGCAGCCACACTACTCATCCAAACGCAGTTCCCAGGACCCACCGCCGCAGCCATAACGAAGTTCGAAATCGATGACGACGTTATCTCCTTAGACGGCCGAAACCCGCTTTGTACGGAGTCGGAAACCGACGATAACGGCCGTATCCGGGTCCGCATCCGACGCTCCACGTCATCACTCCCTGGCTCCTCAGCTCTATCATCCTCCATGGGTCTCACTCCCAGACCATCAAACCTTTCCAACGCCGAAATTTTCTCAATCAACACACCTCACCATGCAAACCATGACTTCACGTTGGGGCATGGTGACGTGGCGTTTGGGTATCGATCCGCAAGCCCTCAATTTTCCACCGGCTACGCGTCTTCTGATGCGTACTCGCTACAGCCGACGCCGCGTGCGTCGACTTTTAATGAAATGGACACGACGACTGTCGCCACCACGGCCAACACTCCGGTTTGGGGGAGGTCTCCTGTGGCCGGAAAGTTTTCCCAGCAGCCTTCGCCGGCGTTTAGCGGCGTGAGGATGGTGTGGGAGTCGCCGGTGAAATGTGAAAGTGGGGATCAGATACAACAAGGTCGCAAAGAGGTTGGAGAGAAAGAAATCAGCTTCAGAGACTGCACCAAAATCCCAATGCCAGAGGAGGCAGATACGAAGGCCGCAGCAACTAATCAAGAAATGCCAAGTGCCCTAGTCATGCTAAGGCTTATACTAATCATGGTTGGAAGAAAGCTTTCCCGCAACCCAAACACATACTCAAGTGTCTTAGGCCTTGTCTGGTCTCTCATCTCATTCAAGTGGGATGTGGGGATGCCGAATTTGGTGAAATATTCCATAAAAATAATATCCGATGCAGGTCTAGGGATGGCGATGTTCAGTTTAGGGTTGTTCATGGCCCTTCAGCCTCGGATTATTGCGTGTGGCACAAAAAGGGCAACAATGGGGATGGGGATCCGTTTTATTTGTGGGCCTCTTCTAATGTCTGCTGCCTCTGTCACCACTGGTCTAAGAGGAGTAAAACTTCATGCTGCCATAGTTCAGGCAGCGCTTCCACAAGGAATAGTACCATTTGTCTTTGCTAGGGAATACGGGCTGCATCCTGACATTTTGAGTACAGGGGTTATTTTTGGGATGCTAGTGTCCTTACCAGTAACGCTCCTCTACTACATACTTCTAGGGTTGTAT
>gnl_Prupe_v2.1_Prupe.5G233100.1
ATGATCTCATTATCTGACTTCTACCATGTCATGACTGCAGTGGTTCCACTCTACGTGGCCATGATCTTAGCCTATGGCTCAGTGAAATGGTGGAAGATCTTCACCCCTGACCAGTGCTCTGGCATCAACAGGTTTGTGGCTCTGTTTGCAGTCCCACTCCTCTCCTTCCACTTCATCTCCTCCAACGACCCTTACAACATGAACACTCGCTTCATAGCAGCTGACACTCTCCAGAAGCTCATCGTTCTTGCTGTGCTTGCTGTCTGGACCAAAGTCAGCAAAAGGGGCTGCTTGGAATGGACCATCACTCTGTTTTCCCTCTCCACTCTGCCCAACACTCTGGTCATGGGCATCCCCCTGCTCAAAGGAATGTATGGCGATTTTTCAGGAAGCCTCATGGTCCAAATTGTTGTGCTTCAGTGCATTATTTGGTACACTTTGATGCTCTTCATGTTTGAATACAGAGGTGCCAAATTGCTCATCTCCGAACAGTTCCCAGACACTGCTGGCTCCATTGTCTCCATCCATGTTGATTCTGACATCATGTCATTGGATGGGAGGCAGCCACTTGAAACTGAAGCTGAAATCAAAGAAGACGGCAAGCTTCATGTTACTGTGAGGAAATCAAATGCTTCGAGGTCTGATATCTTTTCAAGAAGGTCTCAGGGATTGTCGTCCACAACTCCAAGGCCTTCAAACCTCACCAATGCAGAGATTTACTCTCTGCAGTCTTCAAGAAACCCAACTCCACGAGGGTCTAGTTTCAATCACACAGACTTTTACTCTATGATGGCGGCTGGGAGGAACTCCAACTTTGGTTCTTCAGATGTTTATGGGCTCTCTGCATCCAGAGGGCCAACTCCAAGGCCGTCAAATTATGAGGAAGATGGTACTGGTGTGGTCAGCGCTACAGGTAATAAGCCAAGGTTTTACCACGGCGGCCAGCAAGGTAACAATACGACAGCGCATTACCCGGCACCGAACCCAGGAATGTTTTCACCTACAGCCTCCAAAAACGTTGCTGCTGCTAATAATAATAGTAATGCCATTAATGCAAAGAGGCCTAATGGGCAAGCTCAGCAGAAGCCAGAGGATGGTGGTAAGGATCTTCATATGTTTGTCTGGAGTTCCAGTGCCTCTCCTGTTTCAGATGTGTTTGGAAGCAATGAATATGGTACTGCTCATGACCAAAAAGAGGTGAAATTGGCTGTGTCTCCTGGAAAAGTGGAAGGTCGTAGAGAGAATCAAGAAGAGTACTTGGAGAGAGATGATTTCAGCTTTGGCAACAGGGATCAGATGAACATGAACCATGAGCAAGCTGAAAAAGCAGCAGGGGATGGGAAGGGCAAAGTGATGCCTCCAACCAGTGTGATGACTAGGCTGATTCTGATCATGGTTTGGAGAAAACTCATCAGAAACCCCAACACTTACTCAAGCTTGATTGGCCTCACCTGGTCTCTAGTTTCATTCAGGTGGCATATTCAAATGCCAGCCATTATAGCAAAGTCCATTGCCATACTATCTGATGCAGGACTTGGCATGGCCATGTTCAGTCTTGGTCTGTTTATGGCTTTGCAACCGAGGATCATAGCATGTGGAAATTCCATTGCAGCTTTTACTATGGCTGTGAGATTCCTTACAGGTCCAGCTGTCATGGCAGCTGCTTCCATTGCTGTTGGCTTAAGAGGCACTCTCTTGCACGTTGCCATTGTTCAGGCAGCTCTACCCCAAGGAATTGTTCCCTTTGTCTTTGCTAAGGAATACAATGTACACCCTGATATTCTCAGCACAGGAGTTATATTTGGAATGTTGATTGCGTTGCCCATAACGCTTGTCTACTACATCTTGTTGGGGCTA
>gnl_Prupe_v2.1_Prupe.7G031400.1
ATGATCAGTTTCACAGACCTCTACCACGTTCTCACAGCTGTTGTGCCACTCTATGTGGCCATGATCTTAGCCTACGGCTCAGTGAAATGGTGGAAGATCTTCAGCCCTGATCAGTGTTCGGGCATAAACCGCTTTGTGGCTCTGTTTGCAGTTCCTCTGCTCTCTTTCCACTTCATCTCTACCAACAATCCCTATGCCATGAACTACAGGTTCATAGCAGCTGACACTCTTCAGAAAGTCATAGTCTTGGTGGCCCTAGCAGTATGGTCAAGAACCAGCTCAAGAGGCTCTCTAGAATGGTCCATAACTCTCTTTTCTCTCTCCACTCTCCCCAACACTCTGGTCATGGGCATACCCTTGTTAAAGGGCATGTATGGAGATGCCTCAGGCAGCTTGATGGTCCAAATTGTGGTCCTCCAATGCATTATTTGGTACACTCTGATGCTCTTCTTGTTTGAGTACAGAGGAGCTAGGCTCTTGATTGGGGAACAGTTCCCAGACACTGCTGGCTCCATCATTTCCTTCAGGGTTGATTCTGATATCATTTCCTTAGATGGGAAAGAGCCGTTGCAAACTGAAGCTGAGGTTGGTGAAGATGGCAAGCTCCATGTCACTGTCAGAAAATCTACAAGCTCTCGCTCTGAAATCTACTCCAGAAGATCCCACGGACCCAACTCTGGCGTTTCCTTAACTCCAAGGCCTTCGAATCTAACAAATGCTGAGATTTACAGCCTTCAGTCTTCAAGAAACCCAACTCCCAGAGGCTCAAGCTTTAACCACACTGATTTCTACTCCATGGTGAACGGCAAGAACATGAGCAATGCGAGTCCAAGGCAGTCAAATTATGGAAATGTTGGGTTTGATGAAGAGGCAGGAGGAGTTGGGATGAGAGGAGGAACAAATGGGGTTTATCCGCCGGGGAATTCGGGGTATCCCGCACCTCCTACGGCCGGAATTTTCTCTCCGGTGACAGGGCCCAATGCGAAGAAGAAACCCAATGGGGCTGATGGCGGTAAAGATCTTCACATGTTTGTTTGGAGCTCAAGCGCCTCACCTGTGTCTGAAGGAGGCATTCATGTTTTCAGAGGTGGAGAGTATGGCAACGACATTGGTGGGGTTGCTCACCAAAAGGATTATGATGAGTTTGGCCGAGATGAGTTCAGCTTTGACAACAGACCAAATTCAAATGGGGTTGACCGGGAAGGTCCTGTGCTTTCCAAGTTGGGTTCAAGCTCCACCACTGAACTCCATCCCAAGACAGCTCATGGTGAACCAAAGGCCACAGCCATGCCACCTGCTAGTGTTATGACCAGACTGATTCTTATCATGGTTTGGCGAAAACTCATTCGGAACCCAAACACTTACTCCAGCCTTATTGGCCTCACCTGGTCTTTAGTCTCATATAAGTGGCACGTTGTTATGCCCGCAATCGTGGCCCGTTCAATCGCCATTCTGTCAGATGCAGGTCTTGGAATGGCCATGTTTAGTCTTGGCTTGTTCATGGCATTACAACCAAAGATGATTGCCTGTGGAAATTCAGTTGCTTCCTTTGCCATGGCAGTTCGATTCCTCTCTGGTCCGGCTGTCATGGCGGCAGCCTCAATTGCTGTAGGACTGCGAGGTGTTCTGTTGCACATTGCCATTGTACAGGCAGCTCTTCCACAAGGGATTGTTCCCTTTGTCTTTGCCAAGGAATACAATGTTCATCCTGACATACTAAGCACCGGGGTTATTTTTGGAATGCTAATTGCTCTGCCTATCACATTGGTTTACTACATCCTGCTTGGACTG
>gnl_Prupe_v2.1_Prupe.1G071800.1
ATGATCACTGGCAAGGACATATACGATGTTTTTGCAGCCATAGTCCCTTTATACGTGGCTATGATCTTAGCCTACGGTTCCGTCCGGTGGTGGAAAATCTTCACCCCGGACCAATGCTCCGGCATAAATCGCTTCGTGGCCGTTTTCGCCGTCCCATTGCTCTCCTTCCACTTCATCTCCTCCAACGACCCTTACGCCATGAACTACCAGTTTATCCTCGCCGACTCCCTCCAAAAAGTCGTCATCCTCACCGCCCTCTTCCTTTGGCAAGCCTTCTCCAAACGCGGCAACCTCGAGTGGATGATCACGCTTTTCTCCCTCTCCACCCTCCCCAACACCCTCGTCATGGGCATCCCGCTGCTCAAAGCCATGTACGGCGACTTCTCCGGCACCTTGATGGTTCAGATTGTTGTTTTGCAGAGCGTGATCTGGTACACTCTCATGCTCTTCATGTTCGAGTACCGCGGCGCCAAGCTCTTGATCTCCGAGCAGTTCCCGGAGACTGCAGCTTCGATCACGTCGTTCAGAGTTGACTCCGACGTTGTTTCACTCAACGGCCGAGAGCCGCTGCAAACAGACGCGGAGATCGGCGACGACGGGAAGCTTCACGTGGTGGTGAAGCGGTCCAGTGCTTCGTCTATGGTGTCGTCCTTCAACAAGTCACACGGGTTGAACTCGCTGACTTCGATGACCCCGCGGGCTTCGAATCTCACGGGAGTGGAGATTTACTCGGTGCAGTCCTCCCGTGAACCGACGCCGCGGGCGTCCAGCTTCAACCAAACGGATTTTTACGCCATGTTTAATGCCAGCAAGGCCCCGAGCCCCAAGCACGGCTACACAAACAGTTTCCAAGGTGGATTCGGGGACGTTTATTCAGTGCAGTCTTCGAAAGGGGTGACGCCGAGGACTTCAAATTTTGATGAGGAGGCGTTGAAGATGAGTACTAGTAATAAGAAGAGGGGGGCGAGGAGTATGAGCGGTGAGATCTTCAATGGTGGTATGGTCTCTTCGTACCCTCCTCCAAACCCGATGTTTTCCGGGTCTACCAGTGGTGGGCCGAAGAAGAAAGACAGTGGAGGTGGCGGTGGAGGCGGTGGTGGTGGTAGTGGTGGGGCAGCGCCTAATAAAGAGCTTCACATGTTTGTTTGGAGTTCGAGTGCATCGCCAGTTTCTGAAGGGAATCTTAGACATGCAGTAAATCGAGCTGCTTCCACTGACTTTGGGGTAATTGATCCTTCCAAGGCTGCAGCTCTTCATCAACATGAAACTGCTGCTTCAAAAGGTATGCATGAGTTAATTGAGAATATGAGTCCTGGGAGGAAAATGAGTGGAGATAGGGAGCTTGAGACAGAAGAAGGATCCAAGTTTCCACCAAGTGCTTCGCCGTACAGTAGTTGCCAGAAGAAGGTGGACATGGAAGGAGGTGTAGCCAAGAAGCACCAAATGCCTCCTGCCAGTGTCATGACTAGACTTATACTCATCATGGTCTGGAGAAAGCTCATTAGAAACCCCAACACCTACTCCAGCCTTCTTGGCGTGGCCTGGTCTCTCATATCATACAAGTGGCACATCAAAATGCCAACAATTGTAAGTGGATCCATATCAATCTTATCTGATGCTGGTTTGGGAATGGCTATGTTCAGTCTCGGATTATTCATGGCTTTACAACCAAAGATCATAGCTTGTGGAAAATCTGTTGCAACATTTGCAATGGCTGTTAGGTTTTTAACAGGCCCAGCAGTGATTGCTGCAACCTCTATTGCTGTTGGTCTTCGGGGAGTTCTTTTACATGTTGCAATAGTTCAGGCTGCTCTTCCTCAAGGCATTGTTCCCTTTGTATTTGCCAAGGAATACAATGTCCACGCAGACATACTTAGCACTGCGGTCATTTTTGGAATGCTGGTTGCCTTGCCCATAACAATTCTCTATTATTTTCTTCTTGGGCTT
>gnl_Prupe_v2.1_Prupe.1G071700.1
ATGATCACTGGCAAGGACATATACGATGTTTTTGCAGCCATATCCCTTTATACTTGGCTAGCTATGATCTTAGCCTACGGTTCCGTCCGGTGGTGGAAAATCTTCACTCCGGACCAATGCTCCGGCATAAACCGCTTCGTGGCGGTTTTCGCCGTCCCATTGCTCTCCTTCCACCTCATCTCCTCCAACGACCCTTACGCCATGAACTACAAGTTTATCCTCGCCGACTCCCTCCAAAAAGTTGTCATTTTGGTCGCCTTGTTTCTCTGGCGAGCCTTCTCCAAACGTAACAACCTCGAGTGGATGATCACGCTCTTCTCCCTCTCCACCCTCCCCAACACCCTCGTCATGGGCATCCCGCTGCTCAAAGCCATGTACGGCGACTTCTCCGGCACCTTGATGGTTCAGATTGTTGTTTTGCAGAGCGTGATGTGGTACACTCTCATACTCTTCATGTACGAGTACCGCGACGCCAAGCTCTGGGTCTCCGAGCATTTCCCGGAGACTGCAGCTTCGATCACGTCGTTCAGAGTTGACTCTGATGTCGTTTCGCTCAGCGGCAGAGAGCCTCTGCAAACAGACTCGGAGATCGGCGACGACGGGAAGCTTCACGTGGTGGTGAAACGATCCAATGCGTTGTCTTTCAACAGGTCACACAGGTTAAACTCGTTGAATTCGATGACCTCGCGGGTTTCCAATCTGACTGGAGTCGAGTTTTACTCTGTACAGTCTTCCCTTGAGACGACCACACGGGCCTCCAGCTTCAACCAGACGGATTTTTACGCCATGTTTAGTGCCAGCAAGGCGCCGAGCAGCAAACACGGCTATACAAACAGTTTCCAAGGCGGATTCGGGGATAATGAGGAGGCGTTGAAGATGAGCACTACTAATAAGAAGAGGAGGGGGAGAAGCATGAGTTGTGAGGTCTTCAATGATGGTATGGTCTCTTCGTATCCGCCTGCGAACCCAATGTTTGAGAGGTCTACCAGTGGCGTTCCGAAGAAAAAAGATAGTGGTGGTGGTGATGGTGAGGCAGTGCGTAATAAGGACCTCCATATGTTTGTTTGGAATTCCAGTGCATCGCCAGATCCCGAAGGGAATCTTAGACATGCAGTAAATCGAGCTGCTTCCACTGACTTTGGGGTAATTGATCCTTCCAAGGCTGCAGCTCTTCAACAACATGAAACTGCTGCTTCAAAAGGTATGCATGATTTAATTGCAAATATGAGTCCCGGGAGGAAAACGAGTGCAGATAGAGAGCTTGAGATAGAAGAAGGGTCCAAGTTTCCAGCAAGTGAGTCTCCGTACGGTAGTTTCCGGAAGAAGGTGGACATGGAAGACGGAGGTGTAGCCAAGAATCACCAAATGCCTCGTGCCAGTATCATGATTAGACTTATACTTATTATGATCTGGAGGAAGCTTATTAGAAACCCCAACACCTACGCCAGCCTTCTTGGCTTGGCCTGGTCTCTCATATCATACAAGTGGCACATCAAAATGCCGACAATTGTAAGTGGATCCATATCGATATTATCTGATGCTGGCTTCGGAATGGCTATGTTCAGTCTCGGATTATTCATGGCTTTACAACCAAAGATCATAGCTTGTGGAAAATCTGTTGCAACATTTGCAATGGCTATCAGGTTTTTAGCAGGCCCGGCAGTGATTGCTGGAACCTCTATTGCTGTTGGTCTTCGGGGAGTTCTTTTACATGTTGCAATAGTTCAGGCTGCTCTTCCTCAAGGCATTGTTCCTTTTGTATTTGCCAAGGAATACAATGTCCATGCAGACGTACTTAGCACTGCGGTCATTTTTGGAATGCTGCTAAACGTGGCCGTAACAATAATCTACTATATTCTTCTTGGGCTC
>gnl_Prupe_v2.1_Prupe.1G324900.1
ATGATATCGTGGCACGACCTTTACAACGTCTTAACGGCGGTGGTGCCGCTGTACGTTGCCATGATCTTAGCCTACGGCTCCGTCAGGTGGTGGAAGATCTTCTCCCCTGACCAGTGCTCCGGCATCAACCGCTTCGTCGCCATCTTTGCCGTCCCTTTACTCTCCTTCCACTTCATCTCCACCAACAACCCCTACACCATGAACTTCCGCTTCATCGCCGCCGACACCCTCCAGAAAATCATCATGCTCTTCGCCTTGGGCCTCTGGACCAACTTCACCCGCAACGGTAGCCTCGAGTGGATGATCACCATTTTCTCCCTCTCCACCCTCCCCAACACTCTCGTCATGGGAATTCCCCTCCTAATCGCCATGTACGGCCACAAAATCCCCGAATCCGGCAGCCTCATGGTGCAAGTGGTGGTCCTGCAGTGCATCATTTGGTACACTCTCCTCCTCTTCCTCTTCGAGTACCGCGGCGCCAAGCTCCTCATCATGGAGCAGTTCCCCGAAACCGCCGCCTCCATCGTCTCCTTCAAAGTCGACTCCGACGTCGTTTCGCTCGACGGCCGCGATTTCCTCGAGACCGACGCCGAGATTGGAGACGACGGTAAGCTCCACGTCAAGGTCCGCAAGTCCAACGCCTCCCGGCGGTCGCTCTCCGCAATGACGCCTCGGCCATCTAACCTTACAGGCGCAGAGATTTACAGCTTGAGCTCGTCCCGGAACCCGACTCCGAGGGGCTCGAATTTCAACCCCTCCGATTTTTACTCCATGATGGGAGTTCAAGGCTTCAACACGAGGCACTCCAATTTCGGACCCGCCGACTTGTATTCGGTTCAGTCCTCCCGAGGTCCGACTCCGAGACCGTCAAATTTCGAAGAGACTCCAATGCCGCAGGCGCAGACGGTTACGTCTCCGCGGTTTGGGTTTTACCCGGCGCAGACGGTACCGGCTTCATACCCGGGGCCGAATCCCGAGTTCTCGGCCCCTGTCAGTAAAAGCAGTACCAAAAACCAACAGCAGCAACCGCAAGTGGCAGCGCAACAGGCTTTGAATAATGGTGCTACTAAAACGAATAGTCATCCACATGATGCTAAGGAGCTCCACATGTTTGTTTGGAGCTCCAGTGCCTCCCCTGTTTCGGAAGGCGGTGGGCTCCATGTATTTGGCGGTACTGATTTTGGCGCGTCCGAGCAATCTGGACGGTCCGATCAGGGCGCTAAGGAGATAAGGATGTTGGTTGCTGATCACCCCCAAAATGGAGAAAACAAAGTGGCTGTTACTGAGAGTGGTGGTGGTGAGGGGGTGTATGGTGGAGAAGCGTTTAGCTTTGGCGGGAGGGGTGGTGCTGCAGAGGGAGAGGAAGAGAGGGAAAAAGAGGGACCCACTGGGCTCAACAAGGTGGGTTCGAGCTCAACAGCTGAGCTACACCCAAAGGGCGGTGGAGGTCCTGAGCACGATCCGTCTGGTAGCGGAAAACAAATGCCTCCTGCGAGCGTTATGACCCGTCTGATCTTGATCATGGTGTGGCGCAAGCTTATCCGCAATCCCAACACGTATTCTAGTCTCATTGGTCTCATCTGGTCTCTGATCGCTTTCCGGTGGCATGTGGCGATGCCGAAAATAATAGCCAAGTCAATCTCCATACTGTCCGATGCTGGGCTAGGAATGGCTATGTTCAGCTTAGGTCTGTTCATGGCACTTCAACCCAAGATAATTGCTTGTGGGAACTCGGTCGCCGGATTTGCAATGGCTGTGAGGTTCCTGACTGGCCCAGCCGTCATGGCTGCTGCCTCCATTGCTGTTGGCCTGCGCGGTACCCTCCTCCATTTAGCTATTGTCCAGGGTTATATTTGGAATGTTGATAGCGTTACCAATTACTCTTGTCTACTACATTATTCTCGGACTGTAAATGTTTGTTGTCATAGAAGCTTAAACACAAGAGAGTTGTATGTTGTGGCGCAATTGTGTCACACTTTAAATTGTGATTTTGGAGTATGTACCTACAAGCTTGATGAGGGATTTTCCGGCATA
>gnl_Selmo_v1.0_234325
ATGATCAGCGCGCACGACTTCTATGTGGTGATGAGCGCCGTGGTGCCGCTCTACGTCGCAATGATCCTGGCCTACGGCTCAGTCCGGTGGTGGAAGATCCTCACTCCGGATCAATGCGGCGGCATCAATCGCTTCGTGGCGATCTTCGCGGTCCCACTCCTCTCCTTCCAGATTCTCGCCACCAACAATCCTTACAAGATGAACGCGCAGTTCATCGCCGCCGACGTCCTCCAGAAGCTGGCCATTCTCGCGGTTCTTCTCGTCTGGTGCCGCTACTCCAGCAATGGAAGCATGGAGTGGACTATCACTCTCTTCATGCTGGCCACGCTTCCCAACACTCTGGTCATGGGGATCCCTTTGCTCGCAGCGATGTATGGGACCGAGTCTGGAAGTCTCGTCGTCCAGGCAGTGGTCCTCCAATGCATCATCTGGTACACGCTGCTGCTCGTCTTCTACGAGTACCGCAGTGCCAGGAACCTCATCCGGGACCAGTTCCCCAAGACCGCTGCGTCCATCGTTTCCTTCAAAGTCGACTCGGACGTAGTCTCTCTGGATGGAAACCGAGAGCCCATCCAGGCCGACGCGGAGATTGGTGACGACGGTAAGATTCACGTCACTGTGCGGCGCTCCACTGCTTCCAGGCACGACCTCTATCCTCCTTCTCCCATCGCGTCCTCGAAAGCTCTCACGCCGCGGCCTTCCAATCTCACCGGAGCTGACATCTACTCTATCCACTCCTCGAGGAACATGACCCCGCGGGAGTCCAGCTTCAACCACGCCGAGTACTACTCCATGATGATGATGATGCCGGCTTTCAACAATCCACCACCACCGCCACCGCCGCCGCCACCTCGCCACTCGAGCTTCACTGCCTCGGATATCTACTCGCTCCATTCTTCCAGGGGGCCGACGCCGAGAACTTCCAACTTTAACATCGAAGAGCAGCACCGACCGTCGACAAAGTCTGCTCCTCCACCGTCTCGGATGATTCCTCCTCCTGTTCCTGCTCCACCCCCTGCCCCTGCTCCTCTAGCTCCAGCTCCAGTTCTCAATGCTGCTGCCAGCAAGAACGACCTCGTCCATATGTTCGTGTGGAGTTCCAGCGGCTCTCCAATTTCCGAAGGCAATGTCCGAATGCTCAACGATGACTTCCGCTCCAACAATAACAAGGACGTCCGGCTTCTCGTAGGTGACGATGACGATTCAACAGCAACAGCAGCGTCCGGAGCTCCTCATGACTTTAGCTTCGGTCACGCTGGAGGAGTGGACGAGGGCAACAGCAGCACCAACATTCCTGCTCGAAATTCCAGCTCCGGCTTGGAAATGCCTCCGAAGAACAGCAGCAACCTCGCGGACGATCAGCCGACCGAGATGCCCTCTGTTGGTGTCATGACCCGGCTCATCGTGGACATGGTGTGGAGAAAGCTGATCCGCAATCCCAACACGTACTCCAGCTTGCTCGGCCTCGGCTGGGCTCTCGTCGCCTACAAGTGGCACGTCAGGATGCCGGCTATCATCGACAACTCCATCCAAATCTTATCCAAGGCCGGACTCGGAATGGCCATGTTCAGCTTAGGCCTGTTCATGGCATTGCAGAAGCGCATTCTGGTGTGTGGCACATCAATGGCGTTGTTCGGGATGGTGGTACGCTTTGTAACAGGCCCTGCGGTAATGGCAGCAACTTCCATAGCTGTCGGCCTCAAAGGTGTCAATCTCCACGTCTCTATAGTACAGGCCTCGCTTCCCCAAGGCATTGTCCCATTCGTCTTCGCGAAGGAGTACAACGTGCATCCAGACGTCCTCAGCACAGCGGTGATATTCGGCATGCTGGTGGCCTTTCCCATCACAATGCTCTACTACGTGCTCCTGGGCCTG
>gnl_Selmo_v1.0_102666
ATGATTAGCGGGGGCGATTTCTACCAAGTCATGGCCGCTGTGGTGCCGCTCTACGTCGCCATGATCCTGGCCTACGGCTCCGTGCGCTGGTGGGGGATCCTCACGCCCGAGCAGTGCTCGGGCATCAATCGATTCGTGGCGCTCTTCGCAGTGCCACTGCTCTCCTTCCAGATCATCTCCAAGAACAACCCCTACCTCATGAACCCCCAGTTCATCGCCGCCGACGCCATCCAAAAGGCGGCCGTGATGCTCGTCCTCGCCATCTGGGCGCGCTACTCGTCGCGCGCCAGCTTCGAGTGGGTCATCACGCACTTCATGGTGGCGACGCTGCCCAACACGCTGGTGATGGGAATTCCCCTCCTCTACGCCATGTATGGCGAGAAGCACGGCAGCCTCGTCGTCCAGGCCGTGGTTCTCCAGTGCATCGTCTGGTACACGCTCCTCCTCGTCATGTACGAGTACCGCAGCGCCAAGATCCTCATCCTGGAGCAATTCCCCGACACCGCCGCCTCCATCGTCTCCTTCAAGGTGGACTCGGACGTGATCTCGCTCGATGGCCGCGACCAGCCCGTGCTCACCGAGGCCGAGGTGGGCGACGACGGCCGGATCCACGTCAAGGTCCGCAAGTCCACCTCCTCCGCGCAGTCCGCCAGATCGCCCATGGCATCGATGTTCTCGAGCAAGGCGGGGACTCCCCGCCCCTCCAATCTCACCGGGGCCGAGATCTACTCGCTGCATTCTTCGCGGAATATGACCCCCCGCGACTCGAGCTTCACCCGCGGGGACGCGTATCTCATGAGCGGCGGCGGGAACTCGAGCTTGATGAGCTCCAACATATTTGGACGAGCGAGCACTGGGCATCACGCTGGGGGGACGTACTCGCCATCGCCATCCATGCAGCTCCCCAAAAAGGTGGCGAACAATAACATTTCCAGCACCACAGGCAAAGATAACAGTGCCACCAATGTTTTGCAAGGGATTCCACAGGGAAAATCGGCTGACTACGACGCCAAAGAGCTTCATATGTTTGTGTGGAGCTCGAGCGCTTCCCCAACGTCCGAGAAGGGTTTGCATGTCTTCGGTGGAACCGACTTCAATGCCCGAGATGGAGCCAAGTTTGATCCAAAAGAAACCAAACTGTACTTGCACCAGGAATTCAGCTTTGCTGATCGAAACGGTGCGTATGATCCATCCGATAAGCTTGAGCCGAATCTTGCGAAGCTAGAATCGAGCTCCACTGTGGAGCTTGCTCCAAAAACTCCAAACTTGAATGGTGGTGGTACTGGAGAAGGGAATCAAGCAATGCCTCCAGCAACAGTCATGACTAGGCTCATCCTTGACATGGTGTGGAGAAAACTCGTGAGGAATCCAAACACTTACTCGAGTCTCATCGGCTTGGTCTGGGCTCTCGTCTCTTTCAGGTGGAATGTCAAGGCGCCGAAACTCATTGAAAAGTCCATCACTATTCTCTCGGATGCTGGCTTGGGGATGGCTATGTTCAGTCTAGGACTTTTCATGGCGCTGCAACCGAGAATTTTGGCCTGTGGAACTTCCATGGCAATGTTTGGAATGTTGCTCAGATTTTTCTGTAGCCCGGCTATCATGTCTGTGGCGTCCATCGCTGTGGGGTTAAGAAAGCTGGATCTTCGAGCGGCCATTGTCCAGGCAGCTCTACCTCAAGGAATCGTGCCGTTCGTTTTTGCGAAAGAATATAATGTTCATCCAGATGTTCTCAGCACGGCTGTGATCTTCGGTATGCTAGTGGCACTGCCTATAACTCTTTTATACTACGTTTTACTTGGCATC
>gnl_Selmo_v1.0_119024
ATGATCACGTTGCAAGAGTTTTACACGGTGATGTCGGCTGTGGTGCCACTCTATGTCGCAATGATCCTTGCTTATGGCTCCGTTCGATGGTGGAAGCTGCTCACACCTGCACAGTGCTCTGGGATAAATAGATTTGTGGCAATCTTTGCAGTACCTCTGCTCTCCTTTCAAATCATAGCGCACAACAATCCATACGACATGAATCCCAGGTTCGTAGCCGCTGATGTCCTCCAGAAGCTCATTGTTCTCGCAGTCCTCGCATCCTGGTCTAGGCTCAAAAAGTTCAGCTCGTCAGTCAGGAGCACCAGTGACACAAAGAGTAAAGACTTGGACTGGGCCATTACCTTGTTCATGGTGTCAACGCTCCCAAACACACTGGTATTGGGGATTCCTCTCGAAGTCGCGATGTACGGAGAGAAGCCAGCTGAATTAGTCGTCCAAGCGGTCGTTCTGCAGTGCATTGTCTGGTACACGCTGCTGCTCTTCCTCTACGAGTACAGAAGTGCCAAAAATCTCATCTTGGAGCAGTTTCCTGGACCGTCAGCTGCCAACATCGTCTCCTTTAGAATTGATCCGGATGTCATCTCGCTGGACGGAGAGCAGCAGCAGATCAAAACCGAGGCCGAGATCGGACAGGACGGGAAAATACATGTCCAGGTGAAGCGGTCACCACCACCACAACCACCACCACTACCACCGACGTCTTCAATGTACAGAGAGTACGACTCCTCCAGCATTTCTCTCCTGAGATCACCTGGCCTTGTTTCACCTCTGTCCTCGAAAGCTGGAACTCCGAGAGCTTCCGACCTCACAGGAGTAGAGATCTACTCGGTTCAATCTTCCAGGAACATGACTCCAACAGGCTCTTATACGGATCTCGGCTTGATGACGGGAACTCACGGCTCAAGTCCACACCTTCGACCAAGTAGCAACAATCCCGGCCTCTCTATCGAAACCAGTACCACTTTGTCGAGCAACGAGCTTCCACATTACTCCAATCACTCCTCCAATATGCACACTCCCAGGGAGCCTCCTTCGGAAGAGCAGACTGAAGCCGCGAGAAAGATGGACTACCAGCAACAGCAATACGAATCTCGAGAGATGCAAATGCTGGTGTGGAGCTCGAGCAACTCTCCTGCGTCTGATAGAGGCTGTTACGAGACCAGGAAATTGACAAGCCACAAGAACCTGTCAATTCAAAGTAAGTACGTTTCTATTTCTGTTTCAAGGAAAACTTACATCCTTACTTACGAAGAAGACACCACCCCGCTGTCAGAGAAGAATCTGAAGAGCGAATCACATTTGCCTTGCAAGGTTCCCTTCACGCCACCGAAACTGGTTGACAGCGACTCGTCAGCTCCGACTCAAATGCCACCACCTACAGTCATGACAAAACTCATCGTGAGAATGATGTGGAAGAAGCTGATCCGAAATCCAAATACTTACGCAAGTCTGCTCGGGCTTGCATGGGCCCTGATATCCTTCAGATGGAACGTCGGAATGCCAAAAATTCTTGAGCATTCCATCACAATCTTGTCCGACGCAGGCTTGGGGATGGCCATGTTCAGTCTGGGCCTCTTTATGGCGCTGCAATCGAGTTTAATAGCCTGCGGGACTACCATGGCTGTTGTCGTGATGATCATTCGCTTCGTGACAGGCCCTGCTATTATGTCTGCGACATCGATTGCTGTTGGCCTCCGAAATGTCCAGTTGAGGGCCTCCATCATCCAGGCAGCACTGCCACAAGGAATAGTTCCTTTTGTGTTCGCGAAGGAGTACAACGTCCATCCAGATGTCCTCAGCACGGCTGTAATCTTCGGCATGCTGATCTCACTTCCCATCAATCTTCTCTACTATGTGCTGCTGGGCCTT
>gnl_Selmo_v1.0_231064
ATGATAAGTCCGGCGGAGTTCTACTCGGTCATGGCGGCAATGGTTCCACTCTACGTCGCCATGCTCCTCGCCTACGCCTCCGTGAGGTGGTGGGGAATCCTCACGCCTGACCAGTGCTCCGGCATCAACCGCTTCGTCGCCATCTTCGCGGTGCCGCTCCTCTCCTTCCAGATCATCGCTCACAACAATCCTTACGACATGAGCCTCAAGTTCGTCCTCGCGGACGCTCTCCAGAAGATCATCGTCCTGGCGGTCCTGGGAGCCTGGGCGAGATACTCACGCCGCGGCAGCCTCGAGTGGATGATCACTCTCTTCATGCTGGCGACGCTTCCGAACACGCTGGTGATGGGAATCCCGCTGCTCAACGCCATGTATGGTGGCGACCCCTCCAGGCTCGTCGTCCAAGCCGTCGTCCTCCAGTGCATTGTCTGGTACACGCTCCTCCTCGTCCTGTTCGAGTACCGCAGCGCAAAGATCCTCGTCGCACAAAAGTTTCCAAAGCCCGCCGCTGCCATCGCCTCCGTCAAGGCCGATCCGGACGTGGTTTCTCTCAGCTTCAAGGAAGGCCTGACCACCGAGGCCTCCGTGGGAGAAGATGGCAAGATTTACGTCCAGCTCAAGCGCTCACCACCACCAATTCGCACTGCTCCTGCGACGAAAAATCCGTTTTTTCCTCCGGCGGCGATGGCGAGCACGGCGTTTTCTTCCAAGGCCAGCACTCCCGGAGCCTCGGACCTGAGCAACGCGGAGATATACTCGGTGCACTCCTCGAGCGTCTTGACTCCTGGGCACAGCTTCCATCGCAGCAGCGACCGGAGGCTTCTCGCAGACGGCGGTGCAGATCACCAAGAAGGACAACGACGAGGAGGGCGCGTCCTCCAACTTGGACTACGATGCGAAAGAGCTCCAGATGTTCGTGTGGAGTGCGAGTACGTCGCCGAGGTCGCCAGCGTCGGTGGCTGCTCCGGCGAAGCTCTTATGGCGGAAGGACGAGAAACGGAAAGGAACAGGCCATGGATCAAAACTTTTCTACCATCAAAGGATGCTGCTGCAAAGCTGCCAGACGATCCGGACATGCCGTCTACAGCTGTGATGACGAAGCTCATCCTGGACATGGTGTGGAGGAAGCTTGTTCGGAATCCAAACACGTACTCGAGCTTACTGGGCTTGACGTGGGCACTCATTTCCTTCCGATGGAACCTCCGCATGCCAAAGATTATCGAAGGCTCCATCACGATTCTATCGGACGCCGGGCTTGGAATGGCCATGTTTAGCCTGGGATTGTTCATGGCTTTGCAACCAAAGCTACTCGCGTGCGGGACGTCGATGACGATAATCGGAATGGTTATCAGGTTTGTGACCAGTCCCGCGATCATGTCGGCTACTTCAATCGCAGCGGGGCTTCGCAATATGGATTTGAGAGCGTCGATTGCTGCCTTGCCGCAAGGTATTGTCCCTTTCGTTTTTGCTAAAGAGTACAATGTGCATCCAGACGTCCTGAGCACTGCAGTCATCTTTGGTATGCTCGTATCGCTTCCTATCACACTGCTCTATTACGTGCTTCTGGGATTA
>gnl_Selmo_v1.0_268490
ATGATAAGTCCGGCGGAGTTCTACACGGTCATGGCGGCAATGGTTCCACTCTACGTCGCCATGCTCCTCGCCTACGCCTCCGTGAGGTGGTGGGGAATCCTCACGCCTGACCAGTGCTCCGGCATCAACCGCTTCGTCGCCATCTTCGCGGTGCCGCTCCTCTCCTTCCAGATCATCGCTCACAACAATCCTTACGACATGAGCCTCAAGTTCGTCCTCGCCGACGCTCTCCAGAAGATCATCGTCCTGGCGGTCCTGGGAGCCTGGACGAGATACTCGCGCCGCGGCAGCCTCGAGTGGATGATCACTCTCTTCATGCTGGCGACGCTTCCGAACACGCTGGTGATGGGAATCCCGCTGCTCAACGCCATGTATGGTGGCGACCCCTCCAGGCTCGTCGTCCAAGCCGTCGTCCTCCAGTGCATTGTCTGGTACACGCTCCTCCTCGTCCTGTTCGAGTACCGCAGCGCAAAGATCCTCGTCGCGCAAAAGTTTCCAAAGCCCGCCGCTGCCATCGCCTCCGTCAAGGCCGATCCGGACGTGGTTTCTCTCAGCTTCAAGGAAGGCCTGACCACCGAGGCCTCCGTGGGAGAAGATGGCAAGATTTACGTCCAGCTCAAGCGCTCGCCACCACCAATTCGCACTGCTCCTGCGACGAAAAATCCGTTCTTTCCTCCGGCGGCGATGACGAGCACGGCGTTTTCTTCCAAGGCCAGCACTCCCGGAGCCTCGGACCTGAGCAACGCGGAGATATACTCGGTGCACTCCTCGAGCGTCTTGACTCCGGGGCACAGCTTCCATCGCAGCAGCGACCGGAGTGATTTCTATCTGATGACGCCGTCATCTCGGTCAGGGACGATCATATCTTCCCGCTGGACATGTACCGAACTGGAGGGCTTCTCGCAGACGGCGGTGCAGATCACCAAGAAGGACAACAACGAGGAGGGCGCGTCCTCCAACTTGGACTACGATGCGAAAGAGCTCCAGATGTTCGTGTGGAGTGCGAGTACGTCGCCGAGGTCGCCAGCGTCGGTGGCTGCTCCGGCGAAGCTCTTGTGGCGGAAGGACGAGAAAGTTCTCATGTCACACGAAACAACGCTGGAAGTTCCCGAAGAAGCAGTGACAAGACCGGATGGAAGTGCTGCTGCTGCTGTTCAGACTCCAGCGGAAAGGAACAGGCCATGGATCAAAACTTTTCTACCATCAAAGGATGCTGCTGCAAAGCTGCCAGACGATCCGGACATGCCGTCTACAGCTGTGATGACGAAGCTCATCCTGGACATGGTGTGGAGGAAGCTTGTTCGGAATCCAAACACGTACTCGAGCTTACTGGGCTTGACGTGGGCACTCATTTCCTTCCGATGGAACCTCCGCATGCCAAAGATTATCGAAGGCTCCATCACGATTCTATCGGACGCCGGGCTTGGAATGGCCATGTTTAGCTTGGGATTGTTCATGGCTTTGCAACCAAAGCTACTCGCGTGCGGGACGTCGATGACGATAATCGGAATGGTTATCAGGTTTGTGACCAGCCCCGCGATCATGTCGGCTACTTCAATCGCAGCGGGGCTTCGCAATATGGATTTGAGAGCGTCGATTGTCCAGGCTGCCTTGCCGCAAGGTATTGTCCCTTTCGTTTTTGCTAAAGAGTACAATGTGCATCCAGACGTCCTGAGCACTGCAGTCATCTTTGGTATGCTCGTATCGCTTCCTATCACACTGCTCTATTACGTGCTTCTGGGATTA
>gnl_Selmo_v1.0_99301
ATGATAAGTCTCCATGATCTCTACACCGTGCTGAGCGCCGTGGTGCCACTCTACGTCGCGATGATCCTGGCCTACGGCTCGGTGAGGTGGTGGGGGATCCTCACGCCGGAGCAGTGCGGCGGGATCAATCGCTTCGTCGCCATCTTCGCGGTGCCGCTGCTCTCGTTCGAGATCGTCAGCAGCAACAACCCCTACGCCATGAATCTCAAGTTCATCGCCGCCGACATCGTCCAGAAGCTCGCAATTCTCGCCGCGCTCGCGCTCTGGGTCAAGTTGTCGCGCCACGGCAGCCTCGAGTGGCTCATCACCTTGTTCATGCTCGCCACGCTTCCAAACACGCTGGTGATGGGAATTCCACTCCTGGCAGCCATGTATGGAGCCAAGCCCGGTGGATTGATCGTCCAGGCGGTGGTGCTCCAGTGCGTCATCTGGTACACCTTTCTACTCTTCCTCTACGAGTACCGCAGCGCGAAGTTGCTCATCCAAGAACAGTTCCCCGACACCGCCGGATCCATCATCTCGTTCAAGATCGAGTCGGACGTGGTTTCGCTCGACGGCCGCGAGCCGCTCCAGACCGACGCCGAGGTGGGCGACGATGGAAAGATTCACGTCACCGTGAGGAAGTCGGTGTCCTCGCACCACTCCATGCTCTCGCCGAGGAGATCCGTGGGTCTCAGATCCATGCCGTCGTCCAAAGCGCTCACACCCCGGCCCTCCAACCTCACCGGAGCGGAGATTTACTCGATGCATTCGTCGCGGAACTTGACTCCGAGAGAGTCGAGCTTCAACCGGAATGACTTCTACTCGCTCATGAGCTTCACCAACATCCCACCACCGCGGCAGTCGAATTTCACCAACACGGATGTCTACTCGCTCCACTCCTCCATCTTTCCAAAGCCCGGCGATGGCGGCTTTGGATTCTCTCCAAAGCATCACCACGGAGGAGAACTCCGCGCTTCTCCAAAGCTCGTCCACAACAACAGGTCGGCGGTAGCGGCCGAGGATCCAAACGCCAAAGATCTCCACATGTTCGTGTGGAGCTCCAGCGCCTCGCCAGTCTCGGAAGCTCATCCGCAGCACCAGCAGCAGCAACACGGTGGTGTTCTTGGTGGCTATGTTCCGGGCCGACAGTATGACGAGTACGATCGAGACGACTTTAGTTTTGGCAACAGGCCGAGCTTCCGCGGGGATGAATCCATGATCGCGGATAAAGAGGGGCCAAGCCTCACCAAGATTGGATCCAGCTCCACGGCGGAGCTGGCTCCGAAAGACGGCGACAACAAGGCCGAGATGCCTCCGGCTCGGATTATGACGAGGGTGATACTGAGCATGGTGTGGCGAAAGCTTGTTCGCAATCCCAACACTTACTCGAGCTTGATTGGAGTTATCTGGGCTCTCATCTCGTTCAAGTGGCACATCGAAATGCCTGTGATCGTCGACAAGTCCATCACAATTCTCTCCAGAGCTGGCCTGGGGATGGCTATGTTCAGCTTGGCAGGACTTTTCATGGCTCTCCAGAAGAGACTTTTGGCGTGTGGAACTTCTCTGGCGATCTACGGCATGGTGGTGCGATTTCTCACCGGCCCGGCGGTCATGGCGGCCGCGTCCATCGCCTGTGGACTCCGGAGTGTGGAGCTCAAAGTCTCCATCGTCCAGGCCGCACTGCCTCAAGGAATCGTGCCTTTTGTTTTCGCCAAGGAGTATAATGTCCATCCCGACATTTTGAGCACCGCGGTCATCTTCGGCATGCTCGTGTCATTTCCAATCACTCTCTTGTATTACGTGCTCTTGGGTCTG
>gnl_Solly_v2.4_Solyc06g059730.1.1
ATGATAGGTGTAAATGATTTTTACAAAGTAATGTGTGCAATGGTTCCATTATACTTTGCTATGATAGTGGCATATGGTTCAGTAAAATGGTGGAAGATATTCTCGCCGGAGCAATGCTCCGGCATCAACCGTTTCGTCGCGGTATTTGCCGTTCCGGTCCTATCCTTCCACTTCATCTCTCAGAATAATCCTTACCAAATGGACACGAAATTCATATTGGCTGATACTTTGTCGAAGATTTTGGTTCTTGTATTGCTCTCAGTTTGGGCCATTTGTAAAGGGCAGTTGGATTGGCTTATCACTCTTTTTTCTGTTTCAACTTTGCCTAATACATTAGTTATGGGCATTCCTTTGCTTAATGCCATGTATGGTGATTTCACTCAAAGCCTCATGGTTCAACTTGTTGTCCTTCAATGCATTATATGGTATACTTTATTATTGTTCTTGTTTGAATATAGAGCTGCCACAATATTAATCAAAAATCAATTCCCCGGCAATGTTGCTGCATCCATAACAAAATTCGAAATCGACAACGACGTCATCTCACTAGACGGCCGGAATCCACTTTGTACGGAATCAGAAATCGACGGTAACGGACGTATCCACGTCCGTATCCGTCGATCCACTTCATCGGCACCGGAATCCGCATTTTCATCCTCTATAGGGATCACACCTAGGGCATCAAATCTCTCCAATGCTGAAATTTTTTCCGTTCATACCCCTTTACACAACGGGGATATCCCGTTTGGGCATGGAGACCTGGGCGTGGGGTTTCGTGCAGCGAGTCCTCGGTTGTCTGGTGGGTACGCGTCTTCTGACGCGTACTCGCTGCAACCGACGCCCAGGGCCTCGAATTTCAACGAATTGGATGTGACAACAAGTGGGAATACCCCAATGTGGGTAATGTCCCCAGTGGGTGGTAAGGTGTTTAAGCAGGCGTCTCCATCTAGTAAAATGGCGTGGGAGTCTTCATGTTTAAATGGAGAGAGACAAGGGTACAGAGATGATGTTGGAGAAAAGGAAATCAGCTTTAGAGATATATCAAATTTCCCAGTACAAGAAGTTGGAGCTGCAGATTCATCAAATACAAATAATATTATTAAACAAGAAATGCCAAATGCTTTAGTGATGCTAAGGCTCATTATCGTTATGGTTGGCAGAAAACTTTCTCGTAATCCAAATACTTACTCCAGTATTTTAGGACTTCTATGGTCTCTTATCTCATTCAAATGGAATGTGGGGATGCCAAGTTTGGTAAAATATTCCATTAAAATAATTTCAGACGCAGGCCTTGGGATGGCAATGTTCAGTTTAGCAATAGGGATGGCCATAAGATTTATAGGTGGACCTCTAGTAATGTCAGCCACTTCTATTGCCGTTGGACTTAAAGGAGTTCGACTTCATACCGCAATTGTACAGGCAGCTCTTCCCCAAGGAATCGTTCCATTTGTCTTCGCTAGAGAATATGGGTTGCATCCAGACATACTAAGCACAGGGGTTATATTCGGGATGTTGGTTTCATTACCAGTAACCCTTCTTTATTATGTCCTTTTGGGGCTA
>gnl_Solly_v2.4_Solyc03g118740.2.1
ATGATAACTTTATCTGATTTCTACCATGTTATGACTGCTGTTGTGCCACTTTATGTAGCTATGATACTAGCTTATGGCTCTGTTAAGTGGTGGAAGATTTTCTCACCAGATCAGTGTTCTGGGATCAACAGATTTGTTGCACTTTTTGCAGTTCCACTTCTATCTTTCCACTTTATAGCTGCTAATAATCCTTACGCTATGAACTTGAGATTCATTGCTGCAGATACTCTGCAGAAACTTATTGTTCTTGGGGTTCTTGCTGTTTGGGCTAATGTAAGCAAAAGGGGTAGTTTGGAATGGAGTATAACTCTGTTTTCACTATCAACTCTTCCAAATACTTTAGTTATGGGCATTCCTTTGTTAAAAGGAATGTATGGTGATTTCTCTGGGAGTTTAATGGTTCAAATTGTTGTATTACAGTGTATCATTTGGTACACTCTGATGCTTTTTATGTTTGAGTTTAGAGGTGCAAGACTGCTAATTTCTGAGCAGTTTCCTGATACTGCTGGTTCAATTGTATCTATTCATGTTGATTCTGATGTCATGTCATTAGATGGTAGACAAGTTTTAGAGACTGAAGCAGAGTTAAAAGAAGATGGAAAACTTCATGTCACTGTTAGAAAATCAAATGCCTCAAGGTCTGATATATTTTCAAGAAGGTCAGGTGGATTTTCTTCTACTACACCAAGACCATCCAATTTGACAAATGCAGAGATTTACTCTCTGCAGTCATCAAGAAATCCAACACCAAGAGGGTCTAGTTTTAATCATACTGATTTTTACTCAATGGTGGCTGGTACTGCTGGGAGAAACTCAAACTTTGGTGCTAATGATGTTTATGGTATGTCTAATAATTCAAGAGGGCCAACTCCAAGACCTTCTAATTATGAAGAAGAAAGTGGAAAATCAAGATTCAATAATTATCATGGTGGAGCAGCAGCACCACAGAGTAATAGTAACACTCATTATCCAGCACCAAATCCAGGCATGTTTTCACCTAGTAACAATGGCAACAAAGCACACAAGAGTACAGCTAAAAAAGGAGATCAAGAAGTTGGCAAGGATCTTCATATGTTTGTTTGGAGTTCAAGTAACTCTCCTGTTTCTGATGTTTTTGGAGGACATGATTATACAGCTAATCTAGACCAGCCTGCAGCACCTAATAAGGATGTGAGAGTACCTATCTCCCCTGGAAAAGTTGAGGGGCAAAGGAACAATAATCAAGAAAACTACATGGAGAGAGATGATTTCAGCTTTGCAAATAGAGATGGAGTTGATCAAATGAACAATCAAGATGGTGAAAAAGCTGGAGAAAACAAAGCAAAAGTAATGCCACCAACAAGTGTAATGACTAGGCTAATACTTATCATGGTTTGGAGAAAACTTATTAGAAACCCAAACACTTATTCGAGCTTGTTTGGCCTCACTTGGTCTCTAGTTTCATTCAGGTGGAATTTGAAGATGCCTGCTATAATTGCACAGTCCATATCTATACTGTCAGATGCAGGACTTGGCATGGCAATGTTCAGTCTTGGTCTGTTCATGGCTTTGCAACCAAGGATCATAGCATGTGGAAATTCTGTTGCATCTTTTGCTATGGCTGTGAGATTCCTTACAGGTCCAGCTGTTATGGCAGCTGCTTCCATTGCTGTTGGTCTTCGTGGAACTCTATTACACGTGGCAATTGTACAGGCAGCTCTACCACAAGGAATTGTTCCTTTTGTCTTCGCTAAGGAATACAACGTTCATCCTGACATTCTTAGCACAGCTGTGATTTTTGGGATGTTGATTGCGTTGCCGATTACATTGGTGTATTACATATTTATGGGACTT
>gnl_Solly_v2.4_Solyc04g007690.2.1
ATGATAAGTTGGCATGATCTTTACGTCGTCTTGACGGCCGTTGTTCCACTTTATGTCGCCATGATCTTAGCCTATGGCTCGGTCCGGTGGTGGAAAATCTTCTCACCGGATCAATGTTCAGGAATCAATAGATTTGTAGCTATTTTCGCGGTCCCATTGTTGTCATTTCACTTCATTTCTATGAATAACCCTTACGAAATGAATTTTCGATTCATCGCAGCTGACACGTTGCAAAAAGTGATCATGTTGATAGTGTTATGCATTTGGTCTAACGTGACCAAAAATGGAAGTCTTGAATGGAGTATAACGATTTTTTCGCTTTCAACACTTCCAAATACACTTGTTATGGGGATTCCATTATTGATAGCTATGTATGGTGATTATTCAGGTAGTTTGATGGTACAAGTTGTGGTGTTACAATGTATAATATGGTATACGTTGTTGCTATTTTTATTCGAATTTCGAGGTGCTAAGATGTTGATTATGGAACAATTCCCAGAAACAGCAGGGGAAATTGTTTCATTCAAAGTTGAATCTGATGTTGTTTCGTTAGATGGACAAGATTTTCTTGAAACTGATGCTGAATTAGGGCGAGATGGGAAACTTCATGTTACGTTACGTAAGTCCAATGTGTCTAGAAGGTCATTTGCTATGACCCCTAGACCCTCAAATCTTACCGGGGCTGAAATTTATAGCTTGAATTCTTCTAGAAATCCTACCCCACGAGGGTCGAATTTCAATCACAGTGATTTCTACGCGATGATGGGGTTTCCAGGAAGGTTATCGAATTTTGGTCCGGTCGATTCAACTCCTAGACCATCTAATTTCGAAGAAAATTGTGCTCAGGGCTCCCCTAAATTCGGGTTTTACCCTGCACAATCTAATTATCCGGCCCCAAATCCGGAAATTGCTTCCATAGTTTCTATAAACACGAAAAATCAACAAGTACAATACCAGCACCAGCACCAGCAACAACAAAATGGTAAAGCTAGTCATGATGCTAAAGAGCTACACATGTTTGTGTGGAGCTCTAGTGCTTCACCAGTATCGGAGGCCGCAGGCCTCCATGTGTTCGGTGGCACGGATTTTAGTGCCAACGAACAGTCTTGTAGGTCTGATGGTGCTAAAGAAATAAGAATGTTGGTACCTGATCACCCTCAAATTGGGGATAATAAAGACGTTTCTCAAGATTTTGGTGGTGAAGAATTCAGCTTTGGTGGTAGTACTGGTGGTGGTGATGAAAAGAGTAAAGACGAAAAGAAAGAAGAAAAAGAAGGTCTCACCGGAGTACACACTACGACTACCGGAGTTCAAGATTCCGGTACCAGAAAACATATGCCTCCAGCAAGTGTTATGACTCGTTTGATTTTAATCATGGTTTGGCGTAAGCTTATCCGAAATCCAAACACGTATTCGAGTCTCATTGGTTTGATTTGGTCCCTAATCTCGTATAGGTGGCATGTGCATATGCCTAAAATAATAGAGAAATCAATCTCTATTCTCTCTGATGCTGGCCTTGGAATGGCTATGTTTAGCTTAGGTTTGTTTATGGCCCTTCAACCAAAGATAATAGCATGTGGGAACACTGTGGCTACTTTTGCAATGGCAGTAAGATTTCTAACTGGCCCGGCAGTTATGGCTGCCGCTTCTATTATCGTTGGCTTACGTGGTACACTCCTTCATGTCGCGATTGTTCAGGCTGCATTGCCACAAGGGATTGTTCCATTTGTGTTTGCTAAGGAGTACAATGTTCATCCGGCTATTCTTAGTACTGCGGTTATTTTTGGAATGTTGATAGCATTACCAATCACATTAGTCTATTATATTATTCTTGGATTA
>gnl_Solly_v2.4_Solyc05g008060.2.1
ATGATCACTTGGCACGATCTGTATGTTGTGTTAACGGCAGTTGTTCCTCTGTATGTTGCTATGATATTAGCTTATGGTTCTGTTCGTTGGTGGAAGATCTTTTCTCCCGATCAATGTTCAGGGATCAACAGATTCGTAGCTATTTTTGCAGTTCCTTTGTTGTCTTTCCATTTCATAGCTATGAACAATCCATATGAGATGAATTTCCGTTTCATTGCGGCGGATTCGCTGCAGAAAGTGATTATGCTTGTTGTACTTTCATTATGGGCTAATTTAACTAAAAATGGTAGCCTTGAATGGAGTATTACCATTTTTTCACTTTCAACACTACCAAATACATTGGTGATGGGTATTCCTTTGTTAATTGCTATGTATGGTGAGTACTCTGGTAGTCTCATGGTACAAGTAGTGGTGTTGCAGTGTATCATTTGGTACACACTTTTGCTTTTTTTGTTCGAATATCGCGGTGCGAAAATGCTTATAATGGAGCAATTCCCAGAAACTGCTGCTTCCATTGTTTCGTTTAAAGTTGAATCTGATGTTGTATCTCTAGATGGACATGATTTTCTCGAAACAGATGCTGAAATTGGTCAAGATGGAAAACTGCATGTTACTGTGAGAAAATCGAATGCGTCCCGGAGATCGTTCGCTATGGATCATCGGCCGTCGAATCTCACCGGAGCTGAGATTTACAGTCTCAGTTCTTCGAGAAATCCGACTCCTCGAGGGTCTAATTTTAATCATAATGATTTTTACTCAATGATGGGATTTCCTGGAGGAAGATTATCCAATTTTGGTCCTGCAGATATGTATTCTGTACAATCGTCTCGGGGTCCGACCCCGAGACCATCTAATTTCGAAGAAAACTGTGCTCCGGGAGGTCTAGTTCAGAGTTCCCCGAGGTTCGGATACTTTCCGACGCAGCAGCCTGCGCCGGGATCTTATCCTGCCCCGAACCCCGAAATTGCATCCGCAGGGCCTAAAAGCACAAAACCTCAGCAGCCAAATGTACAAACGCAGAAGCAGGAAGTACAACAGCAACAGCAGCAGCACCAACAGCCAAATGCTAAAGCTAATAATCATGATGCTAAGGAACTTCACATGTTTGTATGGAGTTCGAGTAATTCTCCGGTGTCGGAGGCCGGTGGCCTCCATGTGTTCGGTGGCAATGATTTCAGTGCCAACGAACAATCGGGTCGATCCGATGGAGCTAAAGAAATTCGAATGTTGGTTTCTGATCATACTCAAAATGGAGATAGTAAAGCCATTCCGCAAATAGGGGAATTTGGTGGTGAGGATTTCACTTTTGGAGGTGCCAATGGTGGTGGAAAAGATGGCGATGAAGAAAAAGGCGAAAAAGAGGGACCCACTGGACTGACTAAACTAGGGTCTAGCTCTACATCGGAGCTACACCCCAAGCTCGCTGGAGTACAAGATGCTGGTATGGGAAAACAGATGCCTCCGGCTAGTGTTATGACTCGTTTGATCTTAATCATGGTTTGGCGTAAGCTTATTCGTAACCCAAACACGTATTCAAGCCTCATTGGTCTGATTTGGTCTCTAATCTCATTCAGATGGCATGTGCATATGCCCAAAATTATAGAGAAGTCAATCTCCATTCTCTCTGATGCTGGTCTTGGAATGGCTATGTTTAGCTTGGGTTTGTTTATGGCTCTTCAACCAAAAATCATTGCATGTGGTAACACAGTGGCTACATTTGCAATGGCTGTAAGGTTTCTAACTGGCCCAGCAGTTATGGCTGCTGCTTCAATTGCTGTTGGGCTACGTGGTACTCTTCTTCATGTAGCCATTGTACAGGCTGCATTGCCACAAGGGATTGTCCCATTTGTGTTTGCTAAGGAGTACAATGTTCATCCAGCTATTCTTAGTACTGCGGTTATTTTTGGGATGTTGATAGCGTTGCCAATTACATTAGTGTACTACATTATTCTTGGATTA
>gnl_Solly_v2.4_Solyc10g080880.1.1
ATGATAACAGTTTCAGACCTTTATCATGTTCTAACTGCTGTAGTTCCACTTTATGTAGCTATGATATTGGCATATGGCTCAGTAAAATGGTGGAAGATATTTAGTCCAGATCAATGTTCAGGAATCAATAGATTTGTGGCTCTTTTTGCAGTTCCATTGTTATCTTTTCACTTCATTGCTTCAAACAATCCTTATGCCATGAACTACAGGTTCATAGCAGCTGACACATTACAAAAAGTTATTGTTCTGGTTGTTTTAGCTATTTGGTCAAGAATTAGCTCAAGGGGGTCTCTTGAATGGTCCATTACTTTGTTTTCCCTTTCAACTTTGCCTAATACTTTAGTTATGGGAATCCCTTTGTTAAAAGGGATGTATGGTGATGCCTCAGGTAGTTTAATGGTTCAAATTGTTGTTCTTCAATGTATCATTTGGTACACTTTGATGCTTTTCTTGTTTGAGTATAGAGGTGCTAGAATGCTTATTGCTGAACAGTTTCCTGATACTGGAGGATCAATTGTTTCATTTAAAATTGATTCTGATGTTATTTCATTAGATGGAAAAGAACCATTAGAAACTCAAGCTGAAGTTGGTGATGATGGGAAACTTCATGTAGTTGTTAGGAAATCAGCTAGTTCAAGGTCTGAAATTTTTTCAAGAATGTCACATGGTCATAACACTGGTGGTCTTTCCATGACACCACGACCATCCAATTTGTCTAATGCTGAGATTTACTCTTTGCAATCTTCAACAAATATGACCCCTAGAGATTCAAATTTTAACCATAATGATATATACTCAATGGTGAATGGGAAAAATAATGCAAATATGAGTCCTAGGACATCAAATTTTGGTAACTTGGGATTTGATGAAGAGAGTGGATTTGGGAAGACTAATGTAGGGTACCCTGCACCTACTAATGCTGGGATTTTTTCTCCGGCAATCGGACCGGGGACAAAAAAGAAGGCTAATGGGACAGAAAGTGGAAAAGATCTTCATATGTTTGTTTGGAGTTCAAGTGCTTCACCAGTATCTGAAGGAGGGATTCATGTGTTCAGGGGAGGTGACTTTGGTAATGAGCTTGGAATTGGACATCACTCAAAAGATTATGATGATTTTGGCCGAGAAGAGTTTTCTCTCAGGGATAAAAATAACTCCAATGGATGTCATCGAGAAGAGCCGGTGCTAAAGAAGCTAGGATCGAGTTCTACAGCCGAGCTGTTTCCCAGGACTGCTACTGAAACTAAGGCTACTGCTATGCCTGCTGCTAGTGTGATGACCAGACTTATTCTGATTATGGTGTGGCGAAAACTCATTAGGAACCCGAATACTTATTCTAGTCTCCTTGGTCTTGCTTGGTCCTTGATCTCATTCCGGTGGAACATTCAGATGCCTTTAGTTTTTGCTAAGTCGATATCAATTCTCTCCGATGCTGGTCTTGGAATGGCAATGTTTAGTCTTGGTTTGTTCATGGCGTTGCAGCCTAAAATGATCTCCTGTGGAAAATCAATTGCTGCCTTCTCTATGGCAGTGAGATTCATCAGCGGTCCAGCAGTCATGGCTGCTGCCTCCTTCGCTATTGGACTTCGAGGTGTTCTTTTGCATATTGCAATAGTTCAGGCAGCTCTACCTCAAGGAATCGTTCCTTTCGTCTTTGCAAAAGAATACAATCTTCATCCTGATATACTTAGCACAGGGGTTATATTTGGTATGTTAATAGCTCTTCCAATCACTTTGGTTTACTACATTTTGCTGGGGCTT
>gnl_Solly_v2.4_Solyc10g078370.1.1
ATGATATCACTTTCAGACCTTTACCATGTTCTTACTGCTGTAGTTCCACTATATGTAGCAATGATCTTAGCTTATGGTTCTGTAAAATGGTGGAAAATTTTCAGCCCTGACCAATGTTCTGGAATCAATAGATTTGTAGCTCTTTTTGCTGTTCCATTGCTATCTTTTCATTTCATTGCTTCCAACAATCCATATGCAATGAACTACAGGTTCATAGCTGCTGACACCCTTCAGAAAATCATAGTTCTTTTTGTTCTAGCTATTTGGTCAAGAGTTAGCTCAAGGGGATCCCTTGAATGGTCCATTACTTTGTTTTCACTATCCACTTTACCAAACACTTTAGTTATGGGGATTCCTTTGTTAAAGGGTATGTATGGTGATGCCTCAGGAAGCTTAATGGTCCAAATTGTTGTGCTTCAATGTATCATTTGGTACACTTTGATGCTTTTCTTGTTTGAGTATAGAGGGGCAAGAATGCTTATTGCGGAACAGTTTCCTGACACTGGAGGTTCCATTATTTCCTTTAAAGTGGATTCTGATATTATTTCATTAGATGGTAAAGAGCCATTGGAAACTCAGGCTGAAGTTGGTGATGATGGGAAACTTCATGTAACTGTTAGAAAATCCACTAGTTCCAGGTCTGAAATATTTTCAAGAAGATCCCATGGTCCTAATTCTGGCCTTTCATTAACTCCTAGACCATCAAACTTAACTAATGCTGAGATTTATTCATTGCAATCTTCAAGAAATCCAACTCCTAGAGGCTCAAGCTTTAACCATACTGATTTTTACTCAATGGTGAATGGAAAAAATGCAAATATGAGTCCAAGGAATTCCAATTTTGGGAACTATGGTCATGATGAGGAGAGTGGTGTTGCTGGATTTGGGAGAGGAAATGGGGTTTATGGACAGGGAAATGCAGGGTACCCTGCTCCTACTAATGCTGGAATCTTCTCTCCAGCCACTGGACCAGTTACAAAGAAGAAAGCTAATGGTGGTACAGAAGGTGGAAAAGATCTTCACATGTTTGTTTGGAGTTCAAGTGCTTCACCAGTATCTGAAGGAGGGATTCATGTCTTTAGGGGAGGAGGTGACTATGGTAATGAGCTTGGTGTTGGAGCCCACCCAAAAGATTATGATGAATTTGGCCGAGAAGAGTTCACATTTGGAAACAAACAGAACCTGAATGGAAATGACCGGGAAGGGCCAGTTGTGCGCTCGAGCTCCACAACCGAGCTCCGTCCTAAGATTGCTCAAGAAGAGACCAAGGCAACTGCCATGCCACCAGCTAGTGTCATGACCAGGCTCATTTTGATTATGGTGTGGCGAAAACTAATCAGGAACCCAAATACTTACTCCAGCCTCATTGGCCTAACTTGGTCCTTGGTCTCTTTCAAGTGGAATGTTCAAATGCCAGCGATTATAGCCAAATCAATATCGATTCTTTCTGATGCTGGTCTCGGAATGGCAATGTTTAGTCTTGGTTTGTTCATGGCATTGTCGCCTAGAATCATTGCATGTGGGAAAACAATTGCTATCTTCTCAATGGGTGTGAGATTCCTTACTGGTCCTGCAGTTATGGCTGCTGCCTCCATTGCAGTCGGACTTCGAGGTGTCCTTTTGCATATTGCTATCGTTCAGGCAGCTCTACCTCAGGGAATTGTTCCATTCGTCTTTGCCAAGGAATACGGCGTCCATCCTGATATATTGAGCACAGGGGTCATATTTGGTATGTTAGTTGCTCTTCCTATAACTTTGGTCTACTACATTTTGCTGGGGCTT
>gnl_Solly_v2.4_Solyc07g006900.1.1
ATGATTAATGGCAAAGACATATATGATGTTCTTGCTGCAATTATACCATTATATGTTGCGATGATATTAGCTTATGGTTCTGTTCGATGGTGGAAGATCTTCACCCCCGATCAATGTTCTGGAATCAATCGATTCGTGGCAGTTTTCGCTGTTCCTCTGCTCGGTTTCCATTTCATATCCACGAACGATCCTTACGCGATGAATTACCATTTCATCGCTGCTGATTCCCTTCAAAAAGTTGTTATACTTTTCGCGCTTTTCATCTGGCATCTTTTCAGCAAAAGAGGAAATTTAGAATGGGTGATTACTCTGTTTTCTCTTTCGACTTTGCCCAACACTCTAGTTATGGGGATCCCTCTGCTTAAAGCAATGTACGGAGATTTTTCTGGGAATCTAATGGTACAAATTGTCGTTATGCAAAGTGTGATTTGGTATACACTTATGCTTTTTCTGTTCGAATACAGAGGAGCTAAGTTACTGATCGGTGAGCAATTCCCCGAAACTGCAGCTTCGATTACTTCGTTCAGAGTTGAATCTGATGTTGTTTCACTCAATGGACGTGAACCATTACAGGCCGATGCTGAAATCGGAGACGATGGAAAATTACATGTTATAGTTCGAAGATCCTCTGCTTCTTCAATTATTTCATCTTATAATAAAGGGATACTGCAATCGAATAACATGACTCCGCGAGCTTCGAACTTGACTGGTGTTGAGATTTATTCTGTGCAATCGTCTCGAGAGCCAACGCCAAGAGCGTCTAGTTTTAATCAGACAGATTTTTACGCCATGTTTGCTAGTAAAACAGCTAGTCCGAAGCATGGGTATACGAATAGCTATGGTGGAGATGTGTTTTCTCTGCAGTCATCTAAAGGGCCAACACCGCGAACTTCTAATTTTGAAGAGGAGATGTCGAAGATTGGAAGTAATAAGAAGAATCGAGGAGGTAGGAGTATGAGCGGAGAGCTATATAATAGTAGTAGCACTGCTTCTACTAATGGATTGGTGTATCCACCTCCGAATCCAATGTTTGTAGGGCAAAGGAAAAAGGAAGTTGGAAGCGGAAGTGGTGTACCAACGCCAGTGCCAGTGCCAGTACCAGTACCAGTATCAATGTCGAATAGTAATAGTAATAGCAATAGTAAAGAGCTTCATATGTTTGTTTGGAGTTCAAGTGCTTCTCCTACATCCGAAGGTAATCATAAGCACGCGATTAGCAAAGGTGGTTCAAGTGAACTTGGAGTTCTTGATGCATCCAAAGCCGTTCTTCAACAAGAGATAGCTGCAGCAAGAGAGAATGCAAGTTCGGTTAGTAAAGGAAATGTAGACAAAGAAATAGAGATCGAGGATGGATCGAAGAATATAGAAGATGGAGAGAAGAAATCACAAATGCCTCCGGCTAGTGTTATGACAAGGCTAATCCTTATAATGGTATGGAGGAAGTTGATAAGAAATCCAAACACCTATGCAAGTTTGATCGGACTCATTTGGTCTCTCATCTCGTACAGATGGAATATTCAAATGCCTTCAATTGTGAAAGGCTCGATCTCAATTCTATCAGATGCTGGTCTCGGAATGGCTATGTTCAGTCTAGGTTTATTCATGGCTTTACAACCAAAGATCATAGCTTGTGGAAAATCTGTTGCTACATTCTCCATGGCAGTTAGGTTTTTAACAGGACCAGCTGTTATTGCTGCTACTTCTATCGCGATTGGTCTTCGCGGTGTATTACTACATGTTGCTATCGTTCAGGCTGCTTTGCCCCAAGGCATTGTTCCGTTTGTGTTTGCAAAAGAATACAATCTCCATCCTGATATCCTTAGTACCGCGGTTATATTTGGAATGCTAGTTGCTTTACCAATTACAATATTATATTATGTGCTTCTTGGTGTG
>gnl_Sorbi_v3.1_Sobic.010G216700.1
ATGATCACCGGGCGGGACATCTACGACGTCCTGGCGGCGATCGTGCCGCTGTACGTGGCCATGTTCCTGGCGTACGGGTCGGTGCGGTGGTGGGGCATCTTCACCCCGGACCAGTGCTCGGGCATCAACCGCTTCGTGGCCGTCTTCGCCGTGCCGCTGCTCTCCTTCCACTTCATCTCCAGCTGCGACCCCTACGCGATGCAGTACCGGTTCCTGGCCGCCGACTCGCTCCAGAAGCTCGTCATCCTGGCGGCGCTGGCGGTGTGGCACAACGTGCTCTCCCGCTACCGCCGTGGCGCGGCGGCGTCGTCGCTGGACTGGACCATCACGCTCTTCTCGCTGTCCACGCTGCCCAACACGCTGGTGATGGGCATCCCGCTGCTCCGCGCCATGTACGGCGACTTCTCGGGCAACCTCATGGTGCAGATCGTGGTGCTGCAGAGCGTCATCTGGTACACGCTCATGCTCTTCCTCTTCGAGTACCGCGGCGCCAAGGCGCTCATCTCCGAGCAGTTCCCGCCGGACGTCGGCGCCAGCATCGCCTCCTTCAGGGTCGACTCCGACGTCGTCTCACTCAACGGCCGCGAGGCGCTGCAGGCCGACGCCGAGGTCGGCAGCGACGGCCGCGTCCACGTCGTCATCCGCCGCTCCGCGTCCGCGTCCACCACGGGCGGCGGCCACGGTGGTGCGCGCTCCGGCGTGGGGGGGTACCGCCCCTACGGCCCGTCCTCGGCCATGACCCCGCGCGCCTCCAACCTCACGGGCGTCGAGATCTACTCGCTGCAGACGTCGCGGGAGCCCACGCCCCGCGGCTCCAGCTTCAACCAGTCCGACTTCTACGCCATGTTCAACGGCAGCAAGATGGCCAGCCCGCTCGCGCAGCCCGGCGCACGCGCGCCGGGGCTCGACGAGCAGGTGGCCAACAAGTTCGCGTCTGGGAAAGGCGGCGACGCGACGGCGGCGTACCCCGCGCCAAACCCCGGCATGATGCCACCGCCACGGAAGAAGGAGCTCGGGGGCTCCAACTCCAACTCCAACAAGGAGCTGCACATGTTCGTGTGGAGCTCCAGCGCGTCGCCCGTGTCGGAGGCCAACCTCCGCAACGCCGTCAACCACGCCGCCTCTACCGACTTCGCTGCCGTGCCGCCGCCACCGATGCCCGTCGACGGCGCCACCCCAAAAGGCGTGAGTGGGACTGTGACGCCGGCCAAGAAGCCGGACCCCGCGGCCAACGGCGGCGACCTGGAGATCGAGGACGGCCTCAAGAGCCCCGCGACGGGCCTGGCCGCCAAGTTCCCGGTGTCGGGCTCGCCGTACGTGGCACCGCGCAAGAAGGGCGCCGACGCGCCGGGGCTGGAGGAGGCCGCGCACCCGATGCCGCCGGCGAGCGTGATGACGCGCCTCATCCTCATCATGGTGTGGCGGAAGCTCATCAGGAACCCCAACACCTACTCCAGCCTCATCGGCCTCGTTTGGTCCCTCGTCTCGTTCAGGTTTAACATCCAGATGCCCTCAATTATAAAGGGATCAATATCTATATTGTCCGATGCAGGGCTAGGCATGGCTATGTTCAGCTTAGGTCTGTTCATGGCTCTGCAACCAAAGATCATCTCTTGTGGCAAGAGGGTGGCGACGTTCGCCATGGCGGTGAGATTTTTGACTGGTCCGGCAGTGATCGCGGCTACCTCCATCGCCATTGGGCTCCGGGGAGTGCTCCTGCACGTTGCCATCGTTCAGGCTGCACTTCCACAAGGCATCGTTCCCTTTGTGTTTGCAAAGGAATACAACTGCCATCCTCAAATACTTAGCACAGCGGTTATATTCGGGATGCTCATCGCGCTTCCGATCACGATACTCTACTATGTTCTTCTTGGAATT
>gnl_Sorbi_v3.1_Sobic.010G051000.1
ATGATCTCGTGGCACGACCTGTACACGGTGCTTTGCGCGGTGGTGCCGCTGTACGTGGCGATGGTCCTGGCGTACGGCTCCGTGCGGTGGTGGGGCGTGCTGACGCCGGACCAGTGCGCCGGCATCAACCGCTTCGTCGCCGTCTTCGCCGTGCCGCTCCTCTCCTTCCACTGCATCTCCACCAGCGACCCCTACGTGATGAACCTCCGCTTCATCGCCGCCGACACGCTGCAGAAGGTCCTCGTCCTCGCCGCGCTCGCCGTCTGGTCGTACCTCCCGACCGCGCGCCGCGGCGGCGCCGCCGCCGATGCGGCGGCCGGCGGGACGAATAATAAGCGGGAGCCGTTGGACTGGTCCATCACGCTCTTCTCCCTGTCCACGCTGCCCAACACGCTCATCATGGGGATCCCGCTCCTGGTCGCCATGTACGGGCAGTACTCGGGCGACCTCCTGGTGCAGGTGGTGGTGCTCCAGTGCATCGTGTGGTACACCCTCCTGCTCGTCCTCTACGAGTTCCGCGCCGCGCGGGTGCTCATCGCGGGGCAGTTCCCGGCCGGCACCGCGGCCGCGGCGTGCATCATCGCCGACGTGCGCGTGGACCCGGACGTGGTGTCGCTGGCCGGCAGCCAGGCGGAGGCGCAGGCCGAGGTGGCGCCCGACGGCAGGATGCGCCTCGTCGTGCGCCGGTCCACGTCGGCGCCGTCACGGCGGTCCCTGGCGGCGGCCACCGCCGCGACGCCGCGGCCGTCCAACCTGACAGGCGTGGAGATCTACTCGATGAGCTCGTCGCGGAACGCCACCCCGAGAGGGTCCAGCGGCATCGCGCACGCCGACATAGGCTGGCCCGCCGCCGCGCCGCTGCACGGCGCGTCGTCGCTGCGCATGTCGAGCTTCGGCGCGGCGGACCTCTTCTCCCTGCACCCGACGCCGCGGCCGTCTAGCTTCGACGAGCAAGCTGTGCGGGCAAGATCGGCCGCCACGGTGGCGCCCAGCAACGACCCCAGGGACGTGCACATGATCGAGTGGAGCTCCGGCGCGTCCACGACGTCGGAGGTGCGCGGCTTGCCGGTGTTCCACGGCGGCGACCTCCACCGCGGCATGGATTCCCGCCGGCTGGTCCCCTCCGAGGTGCCTCCGAGAGCGATGCGGCCGGGGGAGCGCGTCGTCACGGGCTTCCCGGCGGACGCCGCCGGGCAGGACGCGCTGACGAAGCTGGAGTCCGGGTCGACGGAGGAGGAGCGGAAGGACGACAAGGACGCCGGCGCCGGAGCGGGAGGGCAGCAAACGGCGGCGGCGGCACCGGCCGGCGTGATGATGCGGCTGATCGTCACGATGGTGTGGCGCCGGCTGATCCGCAACCCAAACACGTACGCCAGCGTTGTCGGCCTCACTTGGTCGCTCATCTCGTTCCGATTCCACGTCGCAATGCCAGTCCTAGTGAAGAACTCCATCAGCATACTCTCCGATGCAGGGCTAGGGATGGCCATGTTTAGCTTAGGGCTGTTCATGGCCACGCAGCCCAAGATCATTGCCTGCGGAAACAAAGTCGCGGCCATCACCATGGCAATTCGCTTCCTCTTCGGCCCCGCCGTCATGGCCGCCACGTCCGCCGCCATCGGCCTCCGAGGCACGCTCCTGCGCGTCGCCATTGTTCAGGCTGCTCTGCCGCAAGGAATTGTGCCATTTGTGTTCGGCAAGGAGTACAATCTGCACGCCGCCATTCTTTGCACCGGGGTGATTTTTGGCATGCTAATCGCTCTTCCCATCACCTTGGTCTACTATATTATTCTCGGACTATTG
>gnl_Sorbi_v3.1_Sobic.010G095100.1
ATGATCACGGGCACGGACTTCTACCACGTGATGACGGCCATGGTGCCGCTGTACGTCGCCATGATCCTGGCGTACGGCTCCGTCCGGTGGTGGCGCATCTTCACGCCGGATCAGTGCTCCGGGATCAACCGCTTCGTGGCGCTCTTCGCCGTGCCGCTGCTCTCCTTCCACTTCATCTCCACCAACAACCCCTACACCATGAACCTCCGGTTCATCGCCGCCGACACGCTGCAGAAGCTCATCGTCCTGGCGCTGCTCACCGCCTGGAGCTACCTCTCCCGGCGGGGCTGCCTGGAGTGGACCATCACGCTCTTCTCCCTGTCCACGCTGCCCAACACGCTGGTGATGGGCATCCCGCTGCTCAAGGGCATGTACGGCGACTTCTCCGGCAGCCTGATGGTGCAGATCGTGGTGCTCCAGTGCATCATCTGGTACACGCTGATGCTCTTCATGTTCGAGTACCGCGGCGCCAGGATCCTCATCACCGAGCAGTTCCCGGACACGGCGGGCGCCATCGCGTCCATCGTCGTCGACCCCGACGTGGTGTCGCTGGACGGCCGGAACGACGCCATCGAGACGGAGGCCGAGGTGAAGGAGGACGGCAAGATACACGTGACGGTGCGCCGCTCCAACGCGTCCCGGTCGGACATCTACTCCCGGCGGTCCATGGGGTTCTCCAGCACCACGCCGCGGCCCAGCAACCTGACCAACGCCGAGATCTACTCGCTGCAGTCGTCGCGGAACCCGACGCCGCGGGGGTCCAGCTTCAACCACACCGACTTCTACTCCATGGTGGGGCGCAGCTCCAACTTCGCCGCCGGGGACGCCTTCGGGCTGCGCACCGGCGCCACGCCCAGGCCGTCCAACTACGAGGAGGAAGCGCAGGGCGGCAAGGCGGCGAACAAGTACGGCGGCCAGTACCCGGCGCCCAACCCGGCCATGGCGGCGCAGCCCATGCCCACCAAGCAGGGTCTCAAGAAGGCGGCGGCCAATGGGCAGGCCAAGGGCGAGGACGGCAAGGACCTGCACATGTTCGTCTGGAGCTCCAGCGCGTCGCCCGTGTCCGACGTGTTCGGCAATGGCGCCGCCGAGTACAACGACGCCGCCGCCGTCAAGGAGGTCCGCATGGCCGTCGCCTCCCCGCGCAAAGTTGCGGCGGACGGGAGGAAGGAGAGGGGCGAGGACTTCACAGAGCGGGACGACTTCAGCTTCGGCAACAAGGGCGCGGCGGAGAGGGACGCGGAAGCCGGCGACGAGAAGGCGGCGGCTCTGCAGGTGGGGAATGCCTGCGGCGTGGCGGCGGCGCCCGCGGCGATGCCACCGACGAGCGTGATGACGCGGCTCATCCTCATCATGGTGTGGCGCAAGCTCATCCGCAACCCGAACACCTACTCCAGCCTCATCGGCCTCGTCTGGTCGCTCGTCTGCTTCAGGTGGAACTTCGAGATGCCGGCGATCATCCTCAAGTCCATCTCGATCCTCTCCGACGCCGGGCTCGGCATGGCCATGTTCAGTCTGGGTCTGTTCATGGCGCTGCAGCCACGGATCATCGCGTGCGGTAACAAGGTGGCCACGTTCGCCATGGCCGTGCGGTTCCTCACCGGCCCCGCCGTCATGGCCGCCGCCTCCCTGGCCGTCGGCCTCCGCGGCACGCTCCTCCACGTCGCCATCGTCCAGGCCGCGCTGCCGCAGGGCATTGTCCCCTTCGTCTTCGCCAAGGAGTACGGCGTGCACCCTGACATCCTCAGCACGGCAGTGATCTTCGGCATGCTCATCGCGCTGCCCATCACGCTGGTGTACTACATCCTGATGGGGCTG
>gnl_Sorbi_v3.1_Sobic.003G235800.1
ATGATATCGGGGAACGATGTATACACGGTGCTGACCGCGATGGTGCCTCTGTACGTGGCCATGTTCCTGGCGTACGGGTCGGTGCGGTGGTGGCGCATCTTCACGCCGGACCAGTGCTCCGGCATCAACCGCTTCGTCGCCATCTTCGCCGTGCCGCTGCTGTCCTTCCACTTCATCTCCACCAACAACCCCTACGCCATGAACCTCCGGTTCCTGGCCGCCGACACACTGCAGAAGCTGCTCGTCCTGGCGGGGCTGGCCGTGTGGTCGCGCCTGCTGCCCACCAGCTCCGGCAGGCTCGCGGCGCCGCGGCTGGACTGGTCCATCACGCTCTTCTCCGTGTCGACGCTGCCCAACACGCTGGTGATGGGGATCCCGCTGCTGATCGCCATGTACGGTCCCTACGCGGGCTCCCTCATGGTGCAGGTCATCGTGCTCCAGTGCATCATCTGGTACACGCTGCTGCTCTTCCTCTTCGAGTTCCGCGCCGCGCGGATGCTCATCGCGGACCAGTTCCCGGACACCGCGGCGGCCATCGCGTCGCTGCACGTGGACGCGGACGTGGTGTCGCTGGAGGGCGGCCGCGCCGAGACGGAGGCCGAGGTGGCGGAGGACGGCCGCCTGCACGTCACGGTGCGCCGCTCGTCGGCGTCGTCGCGGCGGTCGCTGCTGATGGTCACGACGACGCCGCGACCGTCCAACCTCACGGGCGCGGAGATCTACTCCATGAGCTCGTCGCGGCAGCACAGCCCGCGGGGCTCCAACTTCAACCACGCCGACTTCTTCGCCGCCATGGCCATGGTCGACGGCGCGCCTCCGCCTCCGCCTCCCGCCGGCGGGGCGCGCGCCTCGAGCTTCGGCGCCGCCGAGCTGTACTCGATGCACTCGTCGCGGGGGCCGACGCCGCGGCAGTCCAACTTCGACGAGCGCTCGGCCTCGGCACGGTCGTCGTCGAGACCCGCGGGCGCCGTGCCCAGCTGCCACGACGCCAAGGAGCTCCACATGTTCGTGTGGAGCTCCAGCGCCTCCCCCGTCTCGGAAGTCAGCGGCCTGCCGGTATTCACCGGTGGCGCGGGCGGCGGCGTCAACGTCGGCGCCAAGGAAATTCGCATGGTTGTCCCCGCCGAGCTGCCGCTGCCGCAGAACGGCTCGGCCGGCAAAGAGAAGGAGAGCAACGGTGCAGTAGCTGCGGCGGCGACGGGGGAAGCCGCCGAGGCTTTCGGCTTCGGCGGTGGCAAGACGGCGACGGCGGAGGACGCCGCGGAGGCGGTAGAAGCAGGAGGAGGAGGGCCGGAGCAGGTGACGAAGCTAGTAGGGTCCAGCTGCTCCACGACGGCCGCCGAGGTGCGCGTGAAGGACGTGGACGGAGTGGCGGACGGCGGCGGCGGCGGTGGGTACGACCCGGACGACGCGGGGGGCGGCGGCGGGGGCCGGGCGCAGCAGCAGATGCCGCCGGCGAGCGTGATGACCCGGCTGATACTCATCATGGTGTGGCGCAAGCTGATCCGCAACCCCAACACGTACTCCAGCCTCATCGGCCTCGCCTGGTCCCTCATCGCGTTCCGGTGGCACATCTCCATGCCGGCGGTCGTGGCCAAGTCCATCTCCATCCTCTCGGACGCCGGGCTCGGGATGGCCATGTTTAGCCTAGGATTGTTTATGGCGCTGCAGCCGAATATCATCGCGTGCGGATGGCGCGCCACCGGCATCTCCATGGGCGTCCGCTTCCTCGCCGGCCCCGCCGTCATGACCGCCGCGTCACTAGCCATCGGCCTCCGAGGGAACCTTTTGCGCGTCGCCATTGTGCAGGCGGCTCTACCGCAAGGGATCGTGCCCTTTGTGTTCGCGAAAGAATACAACGTCCACCCGGCCATCCTGAGCACTATGGTAATTTTTGGTATGCTGATAGCCCTGCCGATCACCTTGCTCTACTACATCCTTCTTGGATTGAAACCAGTG
>gnl_Sorbi_v3.1_Sobic.005G025900.1
ATGATCACGGCGCTGGACCTGTACCACGTGCTGACGGCGGTGGTGCCGCTGTACGTAGCCATGACGCTCGCCTACGGCTCCGTCCGCTGGTGGCGGATCTTCACCCCGGACCAGTGCTCAGGGATCAACCGCTTCGTCGCGCTCTTCGCCGTCCCGCTCCTCTCCTTCCACTTCATCTCCACCAACAACCCTTTCGCCATGAACCTGCGCTTCCTCGCCGCCGACACGCTGCAGAAGGTCGCCGTCCTCGCGCTCCTCTTCCTCGCCTCCCGCCTCTTCTCCTCCTCCGCCTCGCGCTTCCTCGGCCTCGACTGGAGCATCACGCTCTTCTCCCTCTCCACGCTCCCCAACACGCTCGTCATGGGCATCCCGCTGCTCCGCGGCATGTACGGCGGCGGCGGCGCCTCCTCCTCCTCCATCGACGCGGGAACGCTCATGGTCCAGGTCGTCGTGCTCCAGTGCATCATCTGGTACACGCTCATGCTCTTCCTCTTCGAGTACCGCGCCGCCCGCGCGCTCGTGCTCGACCAGTTCCCCGACGGCGCCGCGGCGTCCATCGTCTCGTTCCGCGTCGACTCCGACGTCGTCTCGCTCGCCAGGGGCGAGATCGAGCTCGAGGCAGACGCCGTCCCCGTCCCCGCCGGCGGCGACGGCGGACGGGTGCGGGTCACCGTGCGCAAGTCCACCAGCTCGCGCTCTGAGGCCGCGTGCTCGCACTCCCACTCCCACTCGCAGTCCATGCAGCCACGGGTGTCCAACCTCTCCGGGGTGGAGATCTACTCGCTGCAGTCGTCGCGCAACCCCACCCCGCGGGGATCCAGCTTCAACCACACCGACTTCTTCAACATCGTCGGCGCCGGTGCCAAGGGAGGAGCAGCAGCGGCGGCGGCCGGGGACGAGGAGAAGGGCGGCGCCGGTGGACACTCGCCGCAGCCGCAGGCCGTCGCCGCCGTGGCGGCCAAGAGGAAGGACCTGCACATGCTCGTCTGGAGCTCCAGTGCCTCCCCGGTCTCCGAGCGTGCTGCTGGTGCCGCCGTGCACGTCTTCGGCGCCGGCGCCGCCGACCATGCCGACGTCCTCGCCAAAGGAACCCAGGCCTACGACGAGTACGGGCGTGACGATTTCAGCAGGACCAAGAACGGGAACGGCGCGGACAAGGGCGGGCCGACGCTGTCCAAGCTTGGGTCCAACTCCACGGCGCAGCTCTACCCCAAGGACGACGGCGAGGGGAGGCCGGCGGCCGCGATGCCGCCGGCGAGCGTCATGACGAGGCTCATCCTCATCATGGTCTGGAGGAAGCTGATCAGGAACCCCAACACCTACTCCAGCCTCATCGGCGTCATCTGGTCCCTGGTATCCTACAGGTGGGGCATTCAGATGCCGGCGATCATCGCCCGGTCGATTTCGATCCTGTCAGATGCAGGGCTTGGGATGGCCATGTTCAGCCTCGGCTTGTTCATGGCATTGCAGCCGAGGATCATCGCTTGTGGCAACAAGTTTGCCGTGATCGCGATGGCTGTCCGCTTCCTTGCGGGTCCAGCAGTCATGGCTGCCGCCTCCATCGCTGTGGGGCTGCGAGGCGTACTTCTTCACATTGCCATTGTTCAGGCTGCTCTACCTCAAGGAATCGTGCCATTTGTGTTTGCCAAGGAGTACAATGTTCACCCTGACATACTGAGCACAGCTGTGATCTTCGGGATGCTCATCGCCCTGCCCATCACCCTGGTCTACTACATCCTGCTGGGGCTC
>gnl_Sorbi_v3.1_Sobic.004G240900.1
ATGATTACCGCGACGGACTTCTACCACGTCATGACGGCCGTGGTGCCGCTGTACGTGGCGATGATCCTGGCCTACGGGTCGGTGCGGTGGTGGCGCATCTTCTCGCCGGACCAGTGCTCCGGGATCAACCGCTTCGTCGCGCTCTTCGCCGTGCCGCTGCTGTCCTTCCACTTCATCTCCACCAACAACCCCTACACTATGAACCTGCGCTTCATCGCCGCCGACACGCTGCAGAAGCTCATGGTGCTGGCCATGCTCACCGCGTGGAGCCACCTCAGCCGCCGGGGCAGCCTGGAGTGGACCATCACGCTCTTCTCCCTCTCCACGCTGCCCAACACACTGGTCATGGGCATCCCGCTGCTCAAGGGCATGTACGGCGACTTCTCCGGGAGCCTCATGGTGCAGATCGTCGTGCTCCAGTGCATCATCTGGTACACGCTCATGCTCTTCATGTTCGAGTACCGCGGCGCGCGCTTGCTCATCACCGAGCAGTTCCCGGACAACGCGGGCGCCATCGCGTCCATCGTCGTCGACCCGGACGTCGTCTCCCTCGACGGCCGGAGGGACGCCATCGAGACGGAGGCCGAGGTGAAGGAGGACGGCAAGATACACGTCACCGTGCGCCGCTCCAACGCGTCGCGCTCCGACATCTACTCGCGCCGGTCCATGGGATTCTCAAGCACCACGCCGCGGCCCAGCAACCTGACCAACGCCGAGATCTACTCGCTGCAGTCGTCGCGGAACCCGACGCCACGGGGCTCCAGCTTCAACCACAACGACTTCTACTCCATGGTGGGGCGCAGCTCCAACTTCGGCGCGGCCGACGCGTTCGGCATCCGCACGGGCGCCACGCCGCGCCCGTCCAACTACGAGGACGACGCGGCTAAGCCCGCCAAGTACCCGCTCCCCGTGGTGAATGCGGCGGCGCCCGTTCCCGGGGCGGCGGCGGGACACTACCCCGCGCCCAACCCGGCGGTGGCCGCGGCGCCCAAGAAGAAGGCGGCCGGCACCAACGGGCAGGCCAAGGGCGAGGACCTCCACATGTTCGTCTGGAGCTCCAGCGCGTCGCCCGTGTCGGACGTCTTCGGCGGCGGCGCGCCGGACTACAACGACGCCGCGGCGGCCGTCAAGTCCCCCCGCAAAATGGACGGCGGCGGAGCCAAGGACAGGGACGACTACGTGGAGCGCGACGAGTTCAGCTTCGGGAACAGGGGCGCGATGGACAGGGACGCGGAGGCAGGGGACGAGAAGGCCGCGGCGGCGACCGCGGTTGCTGGCGGGGACCCCAACGCGGTAGCCGCGCCGACGGCGATGCCGCCGACGAGCGTGATGACCCGTCTCATCCTGATCATGGTGTGGCGCAAGCTCATCCGCAACCCGAACACCTACTCCAGCCTCATCGGCGTCATCTGGTCACTCGTCTGCTTCAGGTGGAACTTCCAGATGCCGGCCATCGTCCTGCAATCCATCTCCATCCTGTCGGACGCGGGGCTCGGAATGGCCATGTTCAGTCTCGGGCTGTTCATGGCGCTGCAGCCGCGGATCATCGCGTGCGGGAACAAGGTGGCGACGTTCGCCATGGCGGTGCGCTTCCTGACCGGTCCGGCCGTTATGGCGGCCGCGTCCTTCGCCGTGGGCCTCCGCGGGACGCTTCTGCACGTCGCCATCGTCCAGGCAGCTCTGCCCCAGGGCATTGTCCCCTTCGTCTTCGCAAAGGAGTACAACGTGCACCCTGACATTCTCAGCACGGCAGTCATTTTTGGCATGCTCATCGCCCTGCCAATCACGCTCGTCTACTACATCCTGCTCGGCCTG
>gnl_Spipo_v2_Spipo4G0091500
ATGATAAGCGGAGGGGACTTCTACAACGTGATGTGCGCCATGGTGCCTCTCTACTTTGCCATGTTCATGGCCTATGGTTCGGTCAAGTGGTGGGGGGTCTTCTCGCCGGAGCAGTGCTCGGGGATCAACCGATTCGTGGCGGTGTTCGCCGTGCCGGTGCTCTCTTTCTACTTCATCTCTCAGAACAACCCATACCAGATGGACCTCAAGTTTGTCCTCGCTGATACCCTCTCCAAGATCGCCGTGCTGGTTGTGCTCTCCCTGTGGGCCATCTTATCCAAAGGAGGACTAGACTGGCTGATCACCCTCTTCTCCGTGGCCACCCTGCCCAACACACTGGTCATGGGCATCCCCTTGCTCCGCGCCATGTACGGCGACTTCACCCAGAGTCTAATGGTGCAGCTCGTCGTCTTACAGTGCATAATATGGTATACGCTGCTGCTCTTCCTCTTCGAATACCGTTCCGCTACGCTGTTGATCCGGAACAACTTCCCCGGGCCCGCGGCGGCGGCAATTTCTCGAGTCGACGTCGACGGCGATGTCATTTCCTTGGACGGGCGGGACCCTGTCTGGGCGGACTCAGAGCTCGACACCAACGGTCAAATCCGTGTCCGTATCAGGCGGTCCACTTCGTCGGCAGCCGACTCGGCCATCTCCTCCTCCGTCGCGATGACCCCCCGCCATTCGAGCCTCTCCGGAGCAGAGATATACTCCGCCAATACCCCTGGCCGCCCAGGGGCGGCGCCGCCGTCGCATGACTACGCCGGCGGCGACGCTGCTGCAATGGGATGCAAGATGATGAGTCCCCGCCTCTCTGGGTACGCGTCCTCGGAGGTGTACTCCTTCCATCCCACGCCGCGGGCCTCTAACTTCAACGAAGTAGACGTGAGCACGCCGGTGTGGGCCAAGTCCCCGGCCGCCGCTGCGAGGGCTTTCAGATCGTATTCTCCGGCCGTCAACAGTGCTGCGAGAGCAGTGTGGGAGTTTCAACAGCCGACAGGACAGCGGTGCAAGGACCTTGGAGAGAAGGACTTGAGTTTCAGGAGCACTTCGAAGTTCGTTTTGAGGGAGGAAGACGAGCCAGAAGATCCCGAAGAAGAAATCCGCCAGAAGATGCCACCGGCCGGCGTCATGGTGCGGCTCATATTGATCATGGTGGCCCGGAAGCTCTTGCGGAACCCTAACACCTATTCGAGTGTCCTGGGCCTGGTCTGGTCTCTGATCTCCTTCAAGTGGGGCGTCGGCATGCCGGTCCTGTTGAAGAATTCGATAAATATAATCGCGGATGCGGGGCTTGGAATGGCCATGTTCAGCTTAGGACTCTTCATGGCTCTTCAGCCAAGGATCATCGCGTGCGGACCCAAAATGGCTGTTCTCAGCATGGCCATCCGATTCATCAGCGGGCCTATGATAGTCACAGCTACTTCCTTCGCCGTGGAACTGAGAGGCGCGCGCCTGCGCACAGCAATCGTTCAGGCGGCTCTTCCTCAGGGGATCGTGCCCTTCGTCTTTGCTAGGGAATACGGACTTCATCCTGACATCCTCAGCACAGGGGTCATCTTCGGCATGCTGGTCTCCCTGCCCACCACCATTCTCTACTACGTTCTGCTAGGGCTG
>gnl_Spipo_v2_Spipo15G0027400
ATGATTACCGGGACAGACTTCTACCATGTGATGACAGCGATGGTGCCGCTGTACGTGGCGATGATCCTAGCCTACGGCAGCGTGAGGTGGTGGAAGATCTTCACGCCGGACCAGTGCTCCGGGATCAACCGGTTCGTGGCCCTGTTCGCTGTGCCGCTCCTGTCCTTCCACTTCATCTCCACCAACGATCCGTACACGATGAACCTCCGCTTCATCGCTGCCGACACCCTGCAGAAGCTGCTTATGCTGGCGATGCTCGCCGTCTGGTCCAGGCTGAGCAGCCGGGGCAGCCTGGAGTGGACCATCACTCTCTTCTCCCTCTCGACCTTGCCCAATACCCTCGTCATGGGCATCCCCCTCCTCAAGGCCATGTACGGCGACTACTCCGGCAGCCTCATGGTGCAGATCGTCGTCCTCCAGTGCATCATCTGGTACACCTTCATGCTCTTCATGTTCGAGTACCGCGCCGCCCGCCTCCTCATCACGGAGCAGTTCCCTGACGTCGCCGGCTCCATCGTCTCCATCGCCGTCGACTCCGACGTCGTCTCCCTCGACGGCCACCGCGAGGGCGCCATCGAGGCCGACGCCGAGGTCAAGGAGGACGGCAAAGTCCACGTCACAGTCCGGCGCTCCAACGCCTCCCGCTCCGACGTCTTCTCCCGCCGCTCCGTCGGCTTCTCCGCCACCACGCCGCGCCCTTCCAACCTCACCAACGCGGAAATCTATTCGCTGCAGTCGTCCCGCAACCCCACACCGAGGGGTTCCAGCTTCAACCACACCGACTTCTACTCCATGGCCGGCCGGAGCTCCAACTTCGGTGCCACCGACGCCTTCGGCATGGTAGCCACCTCCCGGGGCCCAACCCCCCGCCCGTCGAACTACTACGAGGAGGACAACCTCGCCGCCGGAGGACCCGGCGGCGCGAAATCCAGGTTTCACTACCACACGCCGGCGCCGCCGCCGGTTTCAGCGGCAATGCACGGCTACCCAGCTCCCAATCCGGGGGTGTTCTCGCCTCCACCGACGGCGCCGGCGAAGACCGTCTCCATGTCCAACGCCGGTGGAGCGAGGAAAGCCAACGGGCAGCCGCAGACCGTGGCGAAAGGGGACGAAGGGGGCAAGGACCTGCATATGTTCGTGTGGAGCTCCAGCGCCTCGCCGGTTTCCGACGTGTTCGGCGGCGCGCAGGAGTACGCCGCGGCCCCAGACGCCGCCGCCGCTCCTGTCAAGGATGTGAGGATGGTAGTGTCTCCGGGAAAGGTGGACGGCGCCCGGAGGGAGGACTTCTTGGAGAGGGACGACTTCAGCTTCGGCAACGAACGCGAGGCCCACGAGGCGCGCGGAAGCGGCGGCGACGTGGGGAAGGCGGCGATTGGCGGGGGAGGGAAGGCCGGCGGCGCCGACGGCGGCGGGTTGGAGGGGAAGGTGGCAATGCCGCCGACGAGCGTCATGACGAGGCTGATACTGATCATGGTGTGGAGGAAGCTCATAAGGAACCCCAACACCTACTCCAGCCTCATCGGGCTCATCTGGTCCCTCGTCTCCTTCAGGTGGCATGTGGAGATGCCGGCCATCGTCGCCAAGTCCATCTCCATACTGTCGGACGCGGGGCTCGGAATGGCCATGTTCAGCCTGGGGCTGTTCATGGCCTTGCAGCCGAGGATCGTAGCATGTGGAAACTCGGTGGCAGCCTTTGCCATGGCCGTCAGGTTCCTAACAGGGCCAGCTGTCACGGCCGCCGCTGCCATCGCCGTCGGCATCCGGGGCGACCTCCTCCGCATCTCCATTGTCCAGGCGGCCCTCCCGCAGGGGATCGTCCCCTTCGTCTTCGCCAAGGAGTACAACGTCCACCCGCAGATTCTTAGCACGACGGTCATTTTCGGAATGCTGATAGCCCTGCCGATCGACCTGGTCTACTACGTCCTGCTGGGCCTC
>gnl_Spipo_v2_Spipo0G0150000
ATGATCACAGGCAGAGACATCTACGGCGTGCTGGCGGCGATGGTGCCGCTCTATGTGGCGATGATCGCCGCCTACGGCTCGGTGCGGTGGTGGAAGGTCTTCACCCCGGAGCAGTGCGCCGGCATCAACCGCTTCGTGGCCCTCTTCGCCGTCCCGCTCCTCTCCTTCCACTTCATATCCTCCAACAACCCCTATGCCATGAACTACCGCTTCATCGCCGCTGACTCCCTTCAGAAGGCGGTCGTCCTCGCCGCCCTCGTCCTCTGGTCCAACCTCACCCGCCGCGGCAGCCTGGACTGGTCCATCACCTTCTTCTCCCTTTCCACCCTCCCCAACACGCTCGTCATGGGGATCCCCCTCCTGCGGGCCATGTACGGCGACTCCGCCGCCGACCTCATGGTGCAGATTGTCGTGCTTCAGAGCGTGGTGTGGTACAGCCTCATGCTCTTCCTCTTCGAGTACCGCGCCGCCAAAGCTCTTATCCCCGACCAGTTCCCCGACGCCGCCGTCTCCATCGCCTCCCTCACCGTTGACCCTGACGTTCTCTCGCTTTGCGGCAAGGAGCAGCTGCAGGCTGACACCGAGGTTGGGGAAGACGGCCAGCTTCACGTCGTCATCAGGAAGTCGAGCTCAAACTGCAGGTCAACGGCACAGTCTTGCAATAAGTCATGCAGCGGTATCAACTCTGCCCGCTCCATGGCGGCGAGGGCGTCGAGTATGACAGGCGTGGAGATATTCTCCGTACAGTCGTCGACGCTGATGACGCCGAGGACGTCCAGCTTCAACCAGGCGGACGTCTACACCCTCTCCCACGTCTACCCTGCTCCGAACCCGACGTTAATATCGGGGACGGGATGGAGTGGGAAGGAAGGTCTCTCGAAGAATGGGAGTGCTTCGAACAAGGAGCTCAACATGTACACCTGGAGCTCCAGTGAGTCACCGGGGTCAGAGGGAAACCGCGCAGCCTCAGTTGACCTCGGAGATCTGATCGACTTCCCACGAGAGATTGCAGTATCGAAAGTTGATGACACCTCTGAGAGCACCAGACCAGTCAGGAAGGCGGGGATTGATGGTGAACCGGACGCCGATGAGCTAAGTAAGAGTCCGAATCGACCGCTCCAGAAGAAGGGAGAGATGGTTCGGGGAAGCCCTGTGCCTGGAGAAGACCGTCCGATGCTCCCCACATACCTCATGACCAGACTGATCCTCGTCATGATCTCGAGAAAACTTATCCGAAATCCGAACACGTACTCCAGCTTGTTTGGCCTCGTGTGGTCTCTCGTCTCCTTCAGGTACGTAAATTTGGCAGAA
>gnl_Spipo_v2_Spipo19G0020700
ATGATCACATGGAAGGATTTCTACACGGTGGTGGCGGCGGTGGTGCCGCTGTACGTGGCGATGATCCTGGGCTACGGTTCCGTGCGGTGGTGGCGGATCTTCTCCCCCGACCAGTGTTCCGGGATCAACCGCTTCGTCGCCGTCTTCGCCGTGCCGCTGCTCTCCTTTCACTTCATCGCCACCAACGACCCCTACGCCATGGACCTCCGCTTCATCGCCGCTGACACCCTGCAGAAGGTCATCGTCCTCGCGGCCCTCGCCGTCTGGTCCAACATTCCGTCCAGATCCGGCGCCGCCGCCGGAGCCGGCCGCGGAGGGGCCTCCTTCGACTGGGCCATCACCATCTTCTCCCTCTCCACACTCCCCAACACGCTCATCATGGGCATCCCCCTACTCACCGCCATGTACGGTGATTTCTCCGGCAGCTTGATGGTGCAGGTGGTGGTGCTCCAGTGCATCATCTGGTACACCCTCCTCCTCTTCCTCTTCGAGTACCGCGCCGCCAGGCTGTTGATCCTCGACCAGTTCCCCGACGGCACTGCAGCCTCCATCGTCTCCTTCAAGGTCGACTCAGATGTCGCCTCCCTCGTCGACGGCGCCGGCGACGACGGCCGCTCCGGCCACGAGTTCCTCCAGGCCGATGCGGACGTCGGCGACGATGGCAAGATCCGCGTCACCGTCCGCAAGTCCACTTCCTCCCGCCGCTCCGTCTCCCTGATAACTCCCCGGCCGTCTAACCTCACCGGCGCTGAGATCTACAGCTTGAGCTCTTCCCGGAACCCTACTCCCAGAGGCTCCAATTTTAACCCCTCCGACTTCTACTCCATGGCGCGGCCGACTCCTCGCCCTTCCAACGTCGACGACGGCCACAGCCTCACGGCGCCGGCGGCCTTTCCCAACCCGGAGATCGCCGCCGGCAAACCGATCAGTCACCTCCATCATAACCACGACGCCAAGGAGCTCCACATGTTCGTGTGGAGCTCCAGCGCCTCCCCCGTCTCCGACGTCGGTGGCTTCCACGGCGAGTTCACCGCCGCAGAACAGGGCGCCAAGGAGATTCGTATGATCGTCCCGGCGGATCCCCCCCAGAGGAAATCGGTAACCGGAGGGGAGGGGGGGACTGAGGAGGAGCCGGCGGCGGAGGGGCCGACCGCGGCGGCGCAGTTCCCTCAGGACGGCGGAGGCGGAGGAGGGCTGCCCATGGAGGAGAAGGTCCGTGGGAATCGGCAGCAGATGCCCCCGGCGAGCGTGATGACGAGGCTGATACTGATCATGATGTGGCGGAAGCTTATCCGCAACCCCAACACCTACTCCAGCCTCGTCGGCCTCATCTGGTCCCTCATCGCCTTCCGGTGGCATATTGCGATGCCGAAGATAGTAGAGCAGTCCATCTCCATCCTCTCCGACGCCGGGCTGGGGATGGCCATGTTCAGCCTTGGGCTGTTCATGGCATTACAGCCGAAGATCATAGCGTGCGGGAACTCGGTGGCGAGCTTCGCGATGACGGTGAGGTTCCTCACGGGGCCGGCCGTGATGGCAGCGGCCTCCATTGCGGTGGGCCTGCGGGGAACCCTCCTCCACGTCGCCATCGTGCAGGCGGCGCTGCCGCAGGGGATCGTCCCGTTCGTCTTCGCCAAGGAGTACAACGTCCACCCCACCATACTCAGCACAGGGGTCATCTTCGGGATGCTCATATCCCTCCCCATCACCCTCCTCTACTACATCATTCTTGGGCTG
>gnl_Spipo_v2_Spipo3G0023400
ATGATCACTGCCTCGGACCTCTACCATGTTCTCACGGCGGTGGTGCCGCTGTACGTGGCCATGATCCTCGCCTACGGCTCGGTGAAGTGGTGGAAGATCTTCTCCCCCGACCAGTGCTCCGGCATCAACCGCTTCGTCGCCATCTTCGCCGTCCCCCTGCTCTCCTTCCACTTCATCTCCACCAACGACCCCTACGCCATGAACTACCGCTTCATCGCCGCCGACACGCTGCAGAAGCTCATCATCCTCGCCGTGCTCGCCGTGTGGACCAACGTCAGCTCCCGGGGCTGCCTCGAGTGGAGCATCACCCTCTTCTCCGTCTCCACCCTCCCCAACACGCTGGTGATGGGCATCCCCCTGCTGAAGGGCATGTACGGCGCCGCCACGGGCACCCTCATGGTGCAGATCGTCGTCCTCCAGTGCATCATCTGGTACACCCTCATGCTCTTCCTGTTCGAGTACCGCGGGGCGCGTCTGCTCATCGCCGAGCAGTTCCCCGACACCGCCGGCTCCATCATCTCCTTCCGGGTCGACTCCGACGTTATCTCCCTCGACGGAAAGGAGCCGCTGCAGACCGAAGCGGAGCTCGGCGACGACGGCAAACTCAGGGTCACCGTGAGGAAATCCGCCGCTTCCCGCTCCGACGTCTTCTCCCGGCATTCTCACGGCCCGGCGGGGGCGGCCATGACCCCGCGGCCGTCGAACCTCAGCAACGCGGAGATCTACTCGCTCCAGTCTTCCAGGAACCCCACGCCGAGGGGGTCGAGCTTCAACCACGCCGACTTCTACACGGCGGCAGCGGCGGGTGGCCGGAACATGCCTGGTCTGAGCCCACGGAGCTCCAACTTCGGCAACATGGGCTTCGACGAGGAGACCGGCGGCGGTAAGCTGCTGAGGCCCAACGGAGCGGCTGCGGGGGCGCGGAGGAAGGGGGATGGGGGCAAAGAGCTGCACATGTTCGTGTGGAGCTCCAGCGCGTCCCCCGTGTCGGAAATCGGTGGTCAACTCTCCAGAGGGGGAGAGCTCGGGAGCGACGACCACTGTAATGAGGCTCTGCAGAGGGAGAAAGACGAGTGCAACAATCTAGCGAAGCCCGCGGCGGCGGGGGCGTCGTCGACGCCGCCGGCGAGCGTGATGACGAGGCTCATCCTGATCATGGTCTGGCGGAAGCTTATCAGGAATCCGAACACCTACTCCAGCCTCATCGGCCTCATCTGGTCTCTGGTTTCCTTCAGGTGGGGAATCGAGATGCCCGCCATTATCGCCCGCTCGATCTCCATCCTTTCCGACGCAGGGCTGGGCATGGCGATGTTCAGCCTCGGCCTGTTCATGGCGCTGCAGCCAAAAATCATCGCCTGCGGGAACTCCGTCGCCGCCTTCGCCATGGCCGTGAGGTTCGTCACCGGGCCGGCGGTGATGGCCGCCGCGTCCATAGCCGTGGGGCTGCGCGGTGTCCTCCTGCACATCGCCATCGTGCAGGCGGCGCTCCCGCAGGGGATCGTCCCCTTCGTCTTCGCCAAGGAGTACAACGTGCACCCGGACATCCTCAGCACCGGGGTCATCTTCGGGATGCTGATAGCGCTGCCCATCACGCTGGTTTACTACATCCTGCTGGGGCTC
>gnl_Stras_v2.0_SGA_v2.0_scaffold66T22268
ATGATAACGGGCACTGACTTTTACCACGTGATGACCGCCGTGGTCCCCCTGTACGTGGCGATGATCCTCGCCTACGGCTCCGTCAAGTGGTGGCGGATCTTCACCCCCGACCAGTGCTCCGGCATCAACCGCTTCGTGGCTCTGTTCGCCGTCCCCCTCCTCTCCTTCCACTTCATCTCCACCAACGATCCCTACACCATGAACCTCCGCTTCATCGCCGCCGACACCCTCCAGAAGCTCATCGTCCTCGCCGTCCTCGCCGTCTGGTCCCACACCAGCCGCCGCGGCTCCCTCGAGTGGTCCATCACCCTCTTCTCCCTCTCCACCCTCCCCAACACTCTCGTCATGGGCATCCCCCTTCTGAAAGGCATGTACGGCGAGTTTTCCGGCAGCCTCATGGTCCAGATCGTCGTACTCCAGTGCATAATCTGGTACACCCTCATGCTCTTCCTCTTCGAGTACAGGGGCGCCCGCACCCTCATCGCCGAGCAGTTCCCCGACACGGCCGGGTCCATCATCTCGTTCCGGGTCGACTCGGACATCATCTCGCTCGACGGGAAGGAGCCGCTGCAGACGGAGGCCGAGATCGGGGAGGACGGCAAGCTCCACGTCACGGTCAGGAAGTCGGCCAGCTCGAGGTCGGAGATCTTCTCGCGGCGGTCTCACGGCGGCGGGCCGAACTCCGGGCTATCGTTGACCCCCCGGCCGTCGAACTTGACCAACGCCGAGATTTATTCCCTGCAGTCGTCGAGGAACCCTACGCCGAGGGGCTCGAGCTTTAACCACACGGACTTCTACTCGATGGTGAACGGGAGGAACGTGAGTCCCCGGCAGTCGAATTATGGGAACGCCGGGTATGACGAGGAGGGAGGGTACGCGGGCCAGGCTCGGGCCAACGGGATGTTCTCTCCCGGGCCGGGTGGCCCGAAGAAGAAGGGTGAAAATGGGAAGGATCTTCACATGTTTGTCTGGAGTTCGAGTGCATCCCCTGTTTCTGAAGGGGGGATTCATGTCTTCAGAGGTGGGGATTATGGGAACGAGGCGAATGTCGGAGCTCATCCTAAAGATTACGATGATTTTGGTCGTGATAAATATAGCTTTGCAAACAAGCAAGGCCCGAACGCGACTGAGCGTGAAGGGCCCGTTTTGTCTAAACTTGGGTCGAGCTCGACTGCCGAGCTTCACCCGAAGGCTAGTGTCGAGACAAAGCCAACTGCAATGCCGCCAACTAGCGTGATGACTAGGCTTATCCTAATCATGGTTTGGCGAAAACTTATTCGAAATCCAAACACTTACTCGAGTCTCATTGGACTCACTTGGTCTTTAGTCTCCTTCAAGTGGCATGTTGAGATGCCGGCCATAATAGCAAAGTCGATATCCATTTTGTCGGATGCGGGTCTTGGAATGGCTATGTTCAGTCTTGGGTTGTTTATGGCATTGCAGCCAAGAATCATCGCGTGTGGTAAATCAGTGGCTGCTTTCTCCATGGCCATTCGGTTTTTAACGGGCCCTGCAGTTATGGCGGCTGCTTCTATTGCTGTTGGGCTTCGAGGCGTGCTTTTGCGAGTTGCAATTGTGCAGGCTGCTCTACCACAAGGGATTGTGCCTTTTGTCTTTGCTAAGGAATACAATGTTCATCCGGACATACTTAGCACCGGGGTTATATTTGGAATGCTGGTGGCTCTCCCCATAACTCTAGTCTACTATATCTTTTTGGGACTCTGA
>gnl_Stras_v2.0_SGA_v2.0_scaffold25T11156
ATGATAAGTGGTGAGGACTTCTACAAGGTGATGTGTGCCATGGTCCCTCTCTACTTCGCCATGCTCGTGGCCTACTCGTCGGTCAAATGGGCCTCCATATTCACCCCGGCCCAATGCGCCGGCGTGAACCGGTTCGTGGCCGTGTTCGCAGTCCCGGTTCTCTCGTTCCACTTCATAGCCCAGAACGACCCCTACCGAATGGATGTGTGGTTCGTCGTGGCCGACACGGCCTCCAAGGTTTTCGTGCTGGCCGCGCTCTTCGCGTGGACAGCATTAATCCGCCGTGGGGCCCACGGCCTCGACTGGCTCATCACCATCTTCTCCGTCTCGACGCTTCCCAACACGCTCGTTATGGGGATACCTTTGCTCAAGGCCATGTATGGGGACTTCACTCAAAGCCTCATGGTACAAGTCGTTGTGCTTCAATGCATTATATGGTACACACTATTGCTCTTCCTTTTCGAGTATCGGGCCGCCACCATCCTAATCCGGGCCCAATTCCCCGGCCCGAATGCCGCAGCCATCACCGAGATCCACGTGGACAACGATGTCATCTCCCTCGACGGCCGGGACCCACTCTGCACGGACTCCGAGATCGACGGCAGCGGTCGGATCCACGTCCGGATCCGACGGTCCACGTCATCAGCCCCGCAGTCTTCCACTGTGGGGCCCACGCCGCGGGCCTCCAACCTTTCGAGTGCCGAGATATTCTCCGTGGCCACGCCCAACGAGTTCGGGTTCGGACTCAGGGGGCCCATAAGCCCGCGCCACTCGGGCTACGCGTCCTCCGACGCGTACTCGCTGCAGCCCACGCCGCGTGCGTCAAACTTCAACGAGATGGACGTAACTGCTGCTACAGCCAGCCCGACGCCGGCAAAGGTGTTCCGCCAGGCATCGCCGGCGGTGAGAATGGTGTGGGAGTCGCCGGCAGAGGGGCGGGGCCCATCTGAAGACGACGTTAGTGGAGAAAAAGATCTTAGCTTTAGGGACTGCGCAAAGATTCAAGTGGAAGAGGGGTCAGAGGGCAAAGGGGATAATAATAATCAAGAAATGCCACAGGCATTTGTGATGTTAAAGCTCATACTTATCATGGTTGGAAGAAAGCTTTCACGTAATCCTAATACTTATTCAAGTGTATTAGGTCTTGCGTGGTCTCTAATCTCATTCAAATGGAATGTGGGGATGCCAAGTTTGGTGAAATACTCGATTAAAATCATTTCTGATGCAGGGCTTGGGATGGCCATGTTCAGCTTGGGTAAATCATATGTCTCCTCTCATTGA
>gnl_Stras_v2.0_SGA_v2.0_scaffold38T15114
ATGATTACCTGGCACGACCTGTACGTCGTCCTGACAGCCGTGATCCCCCTCTACGTGGCCATGATTCTCGCGTACGGCTCCGTCCGCTGGTGGAAGATCTTCACTCCCGACCAGTGCTCCGGCATCAACCGCTTCGTGGCCGTCTTCGCCGTCCCTCTCCTCTCCTTCCACTTCATCTCCCAAAACAACATCTACACTATGAACTTCCGCTTCATAGCCGCCGACACCCTCCAGAAAATCATCATGCTCGCCGTCCTCTCTCTCTGGGCCAACCTCAGCCGCGCCGGAAGCCTCGAGTGGTCCATCACAATCTTCTCACTCTCCACTCTACCAAACACACTCGTGATGGGAATCCCACTCCTCATAGCCATGTACGGAGAATATTCCGGAAGCCTCATGGTCCAAGTAGTCGTCCTCCAGTGCATTATATGGTACACTCTCCTCCTCTTCCTCTTCGAGTTTCGCGCCGCGAAAACCCTCATATGTGACCAGTTCCCGGACACCGCTGCTTCGATCGTCGCCTTTAAAGTCGACTCTGACGTCGTCTCCTTAGACGGGCAGGACTTTCTGGAGACGGACACGCAGATTGGGGATGACGGGAAGCTGCACGTCACGGTTCGAAAATCGAATGCCTCTCGCCGCTCTTTCTCCGGCCGGCCGTCGAACCTCACCGGAGCTGAGATCTATAGTCTCAGCTCGTCGAGGAACCCCACTCCAAGGGGATCGAATTTTAACCACTCGGATTTCTACTCCATGATGGGGATGGGGGGGCGACTTTCCAATTTCGGAAACTCCGACACTGGGAGGCTTTCCAATTTCAACGTGGCTACGGATGTGTATTCGGTACAGTCGTCGTCGAGGGGGCCCACTCCGCGGCCATCCAATTACGAGGACAACTCGTCCGGGAAAATGCAAGTCCAGCAGCATTATTCAGGAAAGGCGGCTCATCACAATAGTAGTCATGACGCGAAAGAGCTTCACATGTTCGTGTGGAGCTCGAGCGCGTCGCCACTGTCCGAAGGCGCCGCCGCCGCGGGGAGCGGACTTCACGTGTTCGGCGGCACAGATTTCAGTGCCGCCGAGCAGTCGGGTCGATCGGATCCGGGCGCCAAAGAAATCAGGCTGCTCGTTGCTGATCGTCCGCAAAACGGTGAGCCGAAAGGGGACCACGGTGGAGATGAGTTCAGCTTTGGCGGAGCAGGAAAAGAACATGGGAATGAGGAAAAGGACAAGGAAGGAGCAAATGGGCTGTCCAAACTGGGCCCAAACTCGACGGACGATCTCGACCAGAAGGCGGCCGGAGGACATGAAGTGGGCCCGGGAAAGAACATGCCGCCAGCCAGCGTGATGACGCGCCTCATCTTGATTATGGTTTGGCGTAAGCTTATCCGCAACCCCAACACATACTCCAGCCTCATTGGGCTAATTTGGTCATTGGTCTCCTACAGGTGGAATGTGCATATGCCTAAAATTCTTGAAGAATCAATTAAAATACTATCTGATGCTGGCCTTGGAATGGCTATGTTTAGCTTGGGCTTGTTTATGGCTCTTCAGCCTAAGATAATCGCATGTGGGAACACTGTGGCTTCTTTTGCCATGGGCGTCAGGTTCCTCACTGGCCCTGCAGTTATGGCTGCTGCCTCCATTGCTGTTGGCCTACGTGGCACTCTTCTTCACGTTGCAATTGTGCAGGCCGCGCTCCCACAAGGGATTGTCCCCTTTGTTTTTGCGAAAGAGTACAATGTTCATCCAGCCATTCTTAGCACTGGGGTCATATTCGGGATGTTGATTGCACTACCTATTACACTAGTTTATTATATTCTTCTTGGTTTGTAA
>gnl_Stras_v2.0_SGA_v2.0_scaffold172T39012
ATGATAACATCATCGGATTTCTACCACGTGATGACGGCGGTTGTGCCGCTGTACGTGGCGATGATCCTCGCCTACGGCTCGGTGAAGTGGTGGCGGATCTTCACTCCCGACCAGTGCTCCGGCATCAACCGTTTCGTCGCCCTCTTCGCCGTCCCCCTCCTCTCCTTCCACTTCATCGCCTCCAACGACCCCTACGCCATGAACTTCCGCTTCATCGCCGCCGACACCCTCCAGAAGCTCGCCGTCCTCGCCGCCCTCGCCCTCTGGTCCCGCCTCTCCTCCTCCGGCGGCGGCCTCGACTGGACCATCACCCTCTTCTCCCTCTCCACCCTCCCCAACACCCTCGTCATGGGCATCCCCCTCTTGAAAGGCATGTACGGCGACTTCTCCGGCAGCCTCATGGTCCAAATCGTCGTCCTCCAGTGCATCATCTGGTACACCCTCATGCTCTTCCTCTTCGAGTTCCGCGCCGCCCGCCTCCTCATCTCCGACCAGTTCCCCGCCGCCGCCGCCGCCTCCATCGTCTCCATCCGCGTCGACTCCGACGTCGTCTCCCTCGACGGCCGCCACCCCCTCGAGACCCAGGCCGAGGTCGCCGCCGACGGCCGCCTCCGCGTCACCGTCCGCCGCTCCAGCGCCTCCCGCTCCGACGTCTTCTCGCGCCGCTCCGCCGCGGCGCCGCCGGACGCGCCGCCGCGCGCGTCCGGCCTCACCAACGCCGAGATCTACTCGCTCCAGTCGTCGAGGGGCCCCACCCCCCGCGGCTCGAGCTTCAACCACGCCGACTTCTACTCCATGATGGGCGGCAGGGCCTCCAACTTCGGGCCGGCCGACGGGTCCAGAGGGCCCACTCCACGGCCCTCCAACTTCGAAGACGAGAGGCCGCGGCCCAACTTTCCGGCGACCGCCGCCGGGAACAAAGATCTCCACATGTTTGTTTGGAGCTCCAGCGCGTCCCCTGTCTCTGACGTGTTTGGTGGAGGCCGTGATTATAATAATAATATTAATAATAATAATAATAATCTCAATATGGTTGGTGGTAAAGAGCCTAGAGTTCCTCTTTCTCCCACCAAAGTGGAGAGACAGAGGGAGAATCAAGAAGGGTACTTGGAGAGAGATGAATTCAGTTTTACAAACAGAGGTGGCGGTGAAGGGGATAATGAAGGCGGAGAAAAAATGGATGAAAACAAAGCAAAGGTTATGCCTCCGGCGAGTGTGATGACGAGGCTTATTCTAATCATGGTTTGGAGGAAGTTAATTAGAAATCCAAATACTTATTCCAGCTTGATTGGGCTAACATGGTCTCTAGTTTCATTCAGATGGCACGTTGAGATGCCTGCAATAATAGCAAAGTCCATATCTATACTGTCAGATGCAGGCCTTGGCATGGCCATGTTCAGTCTTGGTTTGTTCATGGCTTTGCAACCGAGGATAATAGCATGTGGGAATTCTGTGGCAGCTTTTGCAATGGCTGTGAGATTCCTTACAGGGCCAGCTGTCATGGCTGCTGCTTCCATTGCTGTTGGCCTTCGTGGTGTTCTCTTGCGCGTTGCAATTGTTCAGGCGGCTCTACCTCAAGGAATTGTACCCTTTGTTTTCGCCAAGGAGTACAATGTGTACCCTGATATCCTCAGCACGGCAGTCATTTTTGGAATGCTAATAGCATTACCAATAACACTCGTCTACTACATCTTGTTGGGGCTGTGA
>gnl_Stras_v2.0_SGA_v2.0_scaffold39T15174
ATGATTAGCTGGCACGATCTATACGTGGTCCTCACCGCCGTGATTCCCCTGTACGTGGCGATGATTCTGGCCTACGGCTCCGTCCGGTGGTGGAAGATATTCACCCCCGACCAGTGCTCCGGCATCAACCGCTTCGTGGCCGTCTTCGCCGTCCCACTCCTCTCTTTCCACTTCATCTCCACCAACGACCCCTACGCCATGAACTTCCGCTTCATCGCCGCCGACACCCTCCAGAAGGTCATCATGCTCGCCGCCCTCGCCCTCTGGACTTCCCTCTCACGCAACGGCAGCCTCGAGTGGTCCATCACCATCTTCTCCCTCTCCACACTCCCCAACACTCTCGTCATGGGCATCCCCCTCCTAATCGCCATGTACGGCGAGTACTCCGGCAGCCTTATGGTCCAGATCGTCGTCCTCCAGTGCATCATCTGGTACACCCTTCTCCTCTTCCTCTTCGAGTACCGCGGTGCTAAAACCCTCATTATGGACCAGTTCCCCGACACCGCCGCCTCTATTGTATCCTTCAAGGTCGACTCCGACGTTGTCTCCCTCGACGGCCAGGATTTCCTCGAGACCGACGCCCAGATCGGCGGCGACGGCAAGCTCCACGTCACTGTAAGGAAGTCCAGCGCTTCCAGGAGGTCCTTCTCCGGCGTTACCCCGCGGCCATCAAATCTGACCGGGGCCGAGATCTACAGCCTCAGCTCCTCCAGAAACCCCACGCCGAGGGGCTCCAATTTCAACCACTCCGATTTCTACTCGATGATGGGGTTTGGGGGCCGGCTGTCCAATTTCGGGAACTCCGACACCGGCAGGCTCTCCAATTTCAACGTCGCCGATATGTGCTCGGTGCAGTCTTCCCGGGGGCCCACGCCGAGGCCGTCCAACTTCGAGGAGAACTGCGCGCCGGGAGGGACGATGAGCTCGCCGAGATTCGGCCACTACCCGGCGGCGCAGCCGGCGCCGGGCTCTTACCCTGCCCCGAATCCCGAAATAGCTTCCTCCACGCCTAACACCGCCAAAGAGCTTCATATGTTCGTCTGGAGCTCGAGCGCGTCGCCGGTGTCCGAGGTCGGCAGGGGAGGGGGCGGCGGCGGCGCCGCCGCCATCGGCAGCGGACTGCACGTGTTCGGCGAGCAGTCGGGGAGGTCCGACCAGCGTGCCAAGGAGATCCGGTTGTTGGTTAGCGATCATCAATCCCAAAATGGGGAGGGCAAAGCCGGTCCGCAAAACGGGGATTTTGTTAAGGAGAAGTTCAGCTTTAGCGGTGCAGGTGACGAGAGAGGAAAGGAGGGGCCAACGTCGGAGCTCGACCCGAAGGCGGCGGCGGCCGCCGCCGGTGGTGGCCGCGCCGGAAAAAATATGCCGCCTGCTAGCGTCGTCACTCGCCTCATCCTTATCATGGTCTGGCGTAAGCTCATCAGAAACCCAAACACTTACTCCAGTCTCATCGGCCTCATTTGGTCTTTAGTCTCGTTCAGATGGCATGTGCATATGCCCAAAATTATAGAACAGTCAATCTCTATCCTTTCTGACGCAGGTCTGGGAATGGCTATGTTCAGCTTAGGTTTGTTCATGGCCCTTCAACCGAAGATAATTGCTTGTGGTAATACAGTGGCTACATTTGCTATGGCCGTTCGATTCTTAACAGGTCCAGCTGTAATGGCAGCAGCTTCCATTGCTGTAGGCCTCCGGGGAACACTACTCCACATTGCAATCGTGCAGGCTGCTCTTCCACAAGGAATTGTCCCATTTGTGTTTGCTAAAGAGTACAATGTCCATCCAGCAATACTCAGCACAGCGTATGGTCATATTCGGAATGTTGATCGCACTACCAATCACTCTGGTCTATTACATTCTTCTTGGACTGTAAAATCTCTGCTCTTTTTCAGCTCGGCTCAAGAAATTGAATATAATAGTCTAAAGGGAAGCGAAAGGAAAATTTCAACTAAACGGTGCATATGTTTGTTAAAGAAGTCTTTGATTGGGATCGACAAAAATCTTACACTCGTGGGCAACAGTTGA
>gnl_Theca_v1.1_Thecc1EG023972t1
ATGTCATTTTCCTGCCATTCTCTTTTCCACTTTCTCACCAAGAAAATCCCTGAAAACTGTGAGAAGAATCATACAAAGTGCATTCCTTCTTCGTTCTCGTGTGAAATTATATCTGGGTTTTGCATATTAGCCCTACATATATATTTGTCATCTGGGTTTCTTTTGCAATACACAATGATCAGTGCCACAGACCTCTACCATGTCCTTACTGCCGTGGTGCCGCTTTATGTGGCTATGATCTTAGCATATGGCTCTGTGAAATGGTGGAAAATCTTCAGCCCTGACCAATGCTCTGGCATCAATCGGTTCGTTGCTTTATTTGCAGTGCCTCTACTTTCTTTCCATTTCATATCTACCAACAATCCATACGCTATGAACTTGAGGTTCATAGCAGCGGACACTCTCCAAAAGATCATAGTCTTGGTTGTGTTGGCTATCTGGTCAAGAACTAGCTCAAGAGGTTCCCTGGAATGGTCCATCACCTTATTTTCGCTCTCAACTCTTCCTAACACTCTTGTCATGGGCATCCCTTTGTTGAAAGGAATGTATGGAGAAAATTCAGGGAGCTTAATGGTCCAAATAGTCGTTCTTCAATGCATAATTTGGTACACGTTGATGCTCTTTCTCTTTGAATACAGAGGAGCTAGACTTCTCATAGCTGAGCAATTCCCAGATACTGCTGGCTCTATCATTTCCTTCAAAGTTGATTCTGATATCATTTCCCTGGATGGGAAAGAGCCATTGCAAACCGATGCCGAAGTTGGGGAAGACGGGAAACTCCATGTCACTGTTAGAAAATCTACTAGTTCTCGCTCGGAAATTTTTTCTCGCCGATCACACGGTCCGAACTCAGGCGTCTCTTTAACCCCAAGACCATCAAATTTGACAAATGCGGAAATTTACTCCCTCCAATCATCAAGAAATCCTACTCCAAGAGGATCCAGCTTCAACCACACTGATTTCTACTCAATGGTGAATGGAAAAAACATAAGCAATGTGAGTCCAAGACAATCGAACTTTGGGAACTTGGGTTTCGATGAAGAGAACGGACTTGGGGTATTTGGTAATCCAGGGAGAGCAAATGGAAATGCTTATCCTGCTCCAACTAGTGCTGGAATCTTTTCTCCAGTGACTGGACCAGGTGCCAAGAAGAAGGCAAATGGAACTGATAGTGGCAAGGATTTGCATATGTTTGTTTGGAGTTCAAGCGCTTCTCCTGTATCAGAAGGTGGGATTCATGTTTTCAGGGGAGGAGAGTATGGGAATGATCTTGGTGGGGTAGCTCACCAAAAAGGTATCAACGTTAACCTTTCAAAGTCGATTTGGCAATTTCCAACACTAAACTTTAAGAATGTTCTGTTTATTGGGGTAACTGTATTTGTCTTGTTGAATGAGGGTTTGGGATTGGAGAATGCTTTTTTCCGTTGTGCATCAAGTGGGGCTGACTATGATGAGTATGGTAGAGATGAATTTAGCTTTGGTAATAAACAACTTACAAATGGGGTTGATCGTGAAGGACCAGTGCTTTCCAAGCTCGGTTCAAGCTCCACAACTGAACTCCACCCCAAGGCTAGTGCTCATGCTGAAACAAAGCCATCTGCTATGCCTCCTGCTAGTGTTATGACCAGACTCATCCTCATCATGGTGTGGCGAAAGCTAATCAGGAATCCCAATACTTATTCGAGTCTCATTGGCCTCACCTGGTCTCTCGTTTCGTTCAAATGGGATATTCAGATGCCTGCTATAATTGCTCGTTCAATATCTATTCTTTCTGATGCAGGTCTTGGAATGGCAATGTTTAGTCTTGGTTTATTCATGGCACTTCAGCCGAGGATTATTGCATGTGGAAACACAATTGCAGCCTTTGCCATGGCAGTTCGATTCCTAACAGGTCCTGCAGTCATGGCTGCTGCCTCGATCGCTGTTGGATTGAGAGGTGTCCTACTGCGCATCGCAATTGTGCAGGCGGCTCTTCCACAAGGGATTGTCCCTTTCGTCTTTGCAAAAGAATACAATGTTCACCCTGACATATTGAGCACAGGGGTCATATTCGGAATGCTGATTGCCCTTCCTATAACAATGGTTTACTACATCCTGCTGGGACTT
>gnl_Theca_v1.1_Thecc1EG039622t1
ATGATCACTGGAAAGGATATTTACGATGTTCTTGCAGCTATTGTACCGCTATATGTTGCTATGATATTAGCATATGGATCGGTTAGGTGGTGGAAAATTTTCACTCCAGATCAATGTTCTGGCATCAACCGTTTTGTTGCAGTGTTTGCAGTTCCATTACTTTCCTTCCATTTCATCTCCTCAAATGATCCATATGCCATGAACTACCACTTCATAGCTGCCGATACTCTCCAGAAGGTAGTCATTCTTGTAGCTCTCTTTCTATGGCAAGCCTTTACCAAACACGGCAGCCTTGAGTGGATGATTACTCTCTTCTCTCTATCTACTCTTCCCAACACGCTTGTCATGGGCATCCCCCTTTTGAAAGCTATGTATGGAGACTTTTCAGGGACCCTTATGGTTCAAATTGTAGTTTTGCAGAGTGTAATTTGGTACACTCTCATGCTCTTCTTGTTTGAGTATAGAGGGGCAAAGCTTCTCATCAATGAGCAATTCCCCGAGACTGCAGGATCCATCACCTCTTTCCGAGTTGAGTCCGACGTTGTTTCACTTAACGGTCGTGAGCGTTTACAAGCTGACGCTGAGATTGGTGATGATGGTAAACTTCATGTGGTGGTCAGAAGATCAAGTGCATCGTCGATGGTGTCGTCATTTAACAAATCACATGGATTGAATTCATTAACGTCCATGACACCAAGAGCATCAAATCTCACTGGTGTTGAAATATACTCTGTACAGTCATCCAGAGAACCGACTCCCAGGGCTTCAAGCTTTAATCAAACCGACTTCTACGCCATGTTTGCAAGTAAGGCTCCAAGTCCAAAGCATGGATGCACAAACAGCTTCCAGGGGGCAGTCGGGGATGTTTATTCCCTGCAGTCTTCAAAAGGAGCGACACCAAGAACTTCAAACTTCGATGAGGAGATGATGAAGATTGCGAAAAGAAGGGGAGGAAGGAGCATGAGTGGCGAGTTGTTTAATGGTGGTGTTGTTTCTTCTTATCCACCTCCAAATCCAATCTTTTCAGGGTCTACCAGCGGTGGCTCAAAGAAGAAGGAAAGTGGCGGTGCTGGTGCAATGCCTAACAAGGAGCTTCATATGTTTGTTTGGAGCTCCAGTGCTTCTCCTGTATCTGAAGGGAATCTAAGGCATGCAGTTAATAGAGCTGCCTCCACTGAATTTGGGGCCGTTGACTCTTCTAAAGGTGCTCTTCAACATGAAAACGCTGCTTCAAGAGCAATGCATGAGTTAATTGAACATATGACTCCTACCGCTAAAGTTAGTGGAGACAAGGATCTTGAGATTGAGGAGGGATCAAAGTTTCCGACAAGTGGATCTCCCTTCAGCTGCCAGAAGAAGGCTAACATGGAAGAAGGTGATGGATCAAGGAAGCAGCAGATGCCTCCAGCAAGTGTGATGACAAGGCTTATTCTTATCATGGTTTGGAGGAAGCTCATAAGAAACCCTAACACATATTCGAGTCTTTTTGGCTTGACTTGGTCGCTTATATCCTTCAGGTGGAACATCCAAATGCCAACAATTGTGAGTGGATCGATCTCAATATTATCTGATGCTGGTCTAGGAATGGCAATGTTTAGCCTAGGCTTATTCATGGCTTTACAACCAAAGATCATAGCCTGTGGAAAATCAGTAGCAACATTTTCCATGGCTGTCAGGTTTTTGACAGGCCCCGCTGTGATTGCTGCAACCTCGATTGCAATTGGTCTTCGTGGCGTTCTTTTGCATGTCGCAATTGTTCAAGCTGCTCTTCCCCAAGGAATAGTTCCATTTGTCTTCGCCAAGGAGTATAACGTTCATCCAGACATACTTAGCACTGCGGTTATCTTCGGCATGCTGATTGCTCTGCCCATTACCATACTCTACTACGTGCTACTCGGACTG
>gnl_Theca_v1.1_Thecc1EG012854t1
ATGATCACGTTGACGGACTTCTATCATGTCATGACCGCAATGGTGCCACTTTACGTGGCCATGATTTTAGCTTATGGCTCGGTGAAATGGTGGAAGATCTTCTCTCCTGATCAGTGCTCAGGCATCAACCGCTTTGTCGCTCTCTTTGCCGTTCCCCTCCTCTCTTTCCACTTTATCTCCTCTAACGACCCCTATTCTATGAATTTTCGCTTCATAGCTGCTGATACTCTCCAAAAAATCATAGTTCTCGTAGTACTAGCAGTTTGGACCAAGGTGAGCAAAAGGGGTTGCTTAGAATGGACCATCACCTTATTTTCTCTCTCTACCCTTCCAAACACGTTGGTCATGGGCATCCCTTTACTTAAAGGAATGTACGGAGAGTTTTCAGGAAGCTTGATGGTGCAAATAGTCGTCCTCCAATGCATTATTTGGTACACTTTGATGCTTTTTATGTTTGAGTATAGAGGTGCCAAAATGCTCATCTCGGAGCAATTTCCAGACACTGCTGGCTCCATTGTTTCAATCCATGTCGATTCAGATATCATGTCGCTTGACGGTAGGCAACCTCTAGAAACTGAGGCTGAGATCAAAGAAGATGGTAAGCTCCATGTCACTGTGAGAAAATCTAATGCCTCAAGATCAGATATTTTCTCAAGAAGGTCCCAAGGTTTATCTTCAACAACACCACGGCCTTCAAATCTGACCAATGCTGAGATATACTCTTTGCAATCATCAAGAAACCCAACGCCAAGAGGCTCAAGCTTTAATCACACTGATTTCTACTCGATGATGGCTGGGGGACGCAATTCAAATTTTGGTGCTGCAGATGTTTACGGGTTGTCTGCCTCGCGTGGACCAACTCCGAGGCCATCCAACTATGAGGAGGATGGTGCAGCCACCGGTAAGCCAAGGTTCCATTACCACGCGCCAGGTGGTGCAGCCCATTATCCGGCTCCTAATCCGGGTATGTTCTCGCCGACTGGGTCTAAAGGTGTCGGTGCTAATGCTAATGCTAATGCAAAGAAGCCCAATGGTCAGGCTCAGCTAAAGTCTGAAGATGGTGGTAGGGATCTTCATATGTTTGTTTGGAGTTCGAGTGCTTCTCCTGTATCCGACGTCTTTGCTGGCCATGAATATGGAGCTAGTGACCAGAAAGAAGTTAGATTGGCTGTTTCCCCTGGGAAAGTGGAAGGACATAGAGAGAATCATGAGGCGTATATGGAGAGAGATGACTTCAGCTTTGGGAACAGAGGATTGGACAGAGAAATGAACAACCACGAAGGTGACAAAGTGGGGGATGGCAAGCCCAAAACTATGCCTCCAACAAGTGTCATGACAAGGCTTATTCTGATCATGGTTTGGAGAAAGCTTATCAGAAATCCCAACACTTATTCAAGCTTAATAGGACTCACTTGGTCTCTAGTCTCATTCAGGTGGAATGTACAAATGCCTGCCATCATAGCAAAGTCCATTTCCATTCTGTCAGATGCAGGCCTTGGCATGGCCATGTTCAGTCTTGGTCTGTTCATGGCTTTGCAACCAAGGATCATAGCATGTGGGAATTCCGTTGCAGCTTTTGCTATGGCTGTGAGATTCCTTACAGGTCCAGCTGTCATGGCAGCCGCTTCCATCGCTGTTGGCCTTAGGGGAGTTCTTTTACACGTTGCCATTGTACAGGCAGCTCTTCCACAAGGGATTGTCCCCTTTGTCTTCGCTAAGGAATACAACGTACACCCTGATATTCTCAGCACAGCTGTTATCTTTGGGATGCTCATTGCATTGCCCATAACGCTTGTCTACTACATTTTATTGGGGGTC
>gnl_Theca_v1.1_Thecc1EG035431t1
ATGATAACAGCAGGTGATTTTTACAAGGTGATGTGTGCAATGGTTCCATTGTATTTCGCAATGTTGGTCGCGTACGGGTCAGTGAAATGGTGGCGGATATTCAGCCCAGAGCAATGCTCTGGGATCAACAGATTCGTGGCCGTTTTCGCTGTGCCGGTCTTGTCTTTCCATTTCATAGCTCAGAACAACCCTTACCAAATGGACACCAAGTTCATCCTGGCTGATACTCTGTCCAAGGTCTTGGTCCTTGTCTTGCTCTCAGGTTGGGCTATCTTCTTCCCCGGAGGATCCCTGGATTGGCTCATCACCCTCTTCTCTGTTGCTACTTTGCCCAACACTCTTGTCATGGGCATCCCTTTGCTTAATGCTATGTATGGAGATTTCACTCAAAGCCTCATGGTGCAACTCGTTGTTCTTCAATGCATCATATGGTACACTCTGTTGCTCTTCCTCTTCGAATACAGAGCAGCAACTCTCTTAATCAAAATCCAATTCCCCGGCCCCACTGCTGCCACCATTTCCAAATTCGAGCTCGACAACGACGTCATCTCATTGGACGGCCGTGATCCTCTCCGTACAGAATCCGAGACCGACATCAACGGCCGTATCCGTGTCCGCATTAGGCGGTCCACGTCATCAGCCCCGGACTCAGCTCTATCATCCTCCATATGCCTCACCCCTAGAGCATCCAACCTCTCCAACGCCGAAATCTTTTCCGTTAATACGCCGGGCGGACCAAATAATAACGAAATTGTTTTCTGTAACGGCGATTTGGGGTTCGGTTACCGTGCCGTTAGCCCGCGTTTGTCGGGGTACGCTTCGTCGGATGCTTACTCCTTGCAGCCGACGCCGAGGGCTTCGAATTTTAATGAGATGGATGTGATTACGACGACGACGACGACGGGGAATACACCAATATGGATGAGGTCTCCAGTGGCGGGTGGGAAAGTTTCCAGGCAGCAGTCTCCGGTGGTTCCTGCGATGAAAATGGTTTGGGAGTGTCAAGGTGGTGGTGGTGGGAGTGATAACAGGCAGGGATTCAAAGACGTTGGTGAGAAGGAAATTAGCTTTCGAGACAACACCAAAATAACAGTAGCAGAGGTTGCAGATGGGAAGGAAGCAGTGAGCAAACAAGAAATGCCAAATGCCTTGGTCATGCTAAGACTCATACTAATTGTGGTCGGAAGGAAGCTCTCTCGCAATCCAAATACCTACTCAAGTATCTTAGGCCTTCTTTGGTCTCTCATCTCCTTCAAGTGGAATGTAGGGATGCCAAGTTTGGTGAAATACTCAATAAAAATAATTTCGGATGCAGGCCTTGGGATGGCAATGTTCAGTTTAGGGTTATTCATGGCACTTCAGCCAAGGATTATTGCTTGTGGCACAAAAAGAGCAACAATGGGGATGGTGATCCGTTTCCTTAGTGGTCCTGTAATAATGTCCACCGCATCGATTGCTATGGGATTGAGAGGACCAAAGCTTCATGCTGCCATAGTACAGGCTGCACTTCCCCAAGGGATTGTACCGTTCGTTTTTGCCAGGGAATACGGGTTGCATCCTGACATATTGAGTACAGGGGTTATCTTTGGCATGTTGGTGTCATTGCCTGTAACACTAGTGTATTACATACTTTTAGGCATA
>gnl_Theca_v1.1_Thecc1EG010862t1
ATGATCACCTGGAAGGATCTTTACAGCGTTTTAACAGCGGTGATCCCACTGTACGTGGCTATGATCTTAGCTTACGGCTCTGTCCGTTGGTGGAAAATTTTCTCCCCTGACCAGTGCTCTGGTATCAACCGCTTTGTCGCCATATTTGCCGTTCCCCTCTTGTCTTTCCATTTCATTTCCACTAACGACCCTTACGCCATGAACTTCAGGTTCATCGCGGCCGACACCCTTCAGAAAATCATCATGCTATTTGTTCTTGGGTTGTGGACTAATTTCACTAGAAACGGAAGCCTGGAATGGATGATCACCATTTTCTCTCTATCCACTCTACCCAACACTCTAGTCATGGGCATTCCTCTATTAATCGCTATGTACGGTCCTTACTCAGGAATGCTAATGGTTCAGGTCGTGGTTCTCCAGTGTATTATTTGGTACACTCTTCTTCTTTTCCTTTTCGAGTACCGCGGTGCCAAAATACTCATCATGGAGCAGTTCCCGGAAACTGCAGCTTCCATAGTTTCCTTCAAAGTTGATTCCGATGTGGTGTCACTTGATGGCCGTGATTTTCTTGAAACCGACGCTGAAATTGGCGAAGACGGAAAGCTTCACGTTACTGTGAGGAAATCCAATGCTTCCAGGAGGTCCTTGGGGCCTTGCTCGCTTCCTGCATTGACTCCGAGGCCTTCGAACCTTACTGGAGCTGAGATATACAGCTTGAGCTCTTCTCGGAATCCGACTCCAAGAGGTTCGAATTTTAACAGCTCAGACTTTTATTCCATGATGGGAATTCAAGGTTTTCCTGGAAGGCAGTCTAATTTCGGTCCATCCGATTTGTACTCTGTTCAATCCTCCAGAGGACCAACTCCAAGACCATCAAATTTTGAGGAAAATTGTACGGTCATGTCTCCAAGATTTGGATTTTATCCAGCACAGACAGTTCCGACATCTTACCCTGCTCCAAATCCTGAATTCTCATCCGTAACAAAGAACACTAAAAATAACCAGCCGCAGCAGCAGCAACAACAACAAGTTCAACCACAGCAACAGCAGCAGCAGCAGAAGGAGAATAATAAAGTGAATCACGATGCAAAGGAATTGCACATGTTTGTGTGGAGTTCCAGTGCTTCGCCGGTATCAGAAGGCGGTGGACTTCACGTCTTTGGTGGGACAGATTTTGGGGCATCCGAGCAATCTGGACGATCTGATCAGGGAGCTAAAGAGATCAGGATGTTGGTTGCTGATCACCCTCAAAACGGGGAAAACAAAGCTGCGCCGGCCAGTGGTGACTTTAATGGAGAGGACTTTAGCTTTGCTGGGAGAGATGGGGAGGAGGAGAGAGAGAAAGAAGGGCCCGCTGGACTCAATAAGTTGGGGTCAAGTTCGACGGCTGAGCTGCACCCTAAAGCTGCCGGAGCAACGGAGTCCGGCGTTGGCAAACAAATGCCTCCGGCTAGTGTGATGACCCGCCTGATCTTGATAATGGTCTGGCGCAAGCTTATTCGAAACCCCAACACATACTCCAGCCTCATTGGACTTGTTTGGTCTCTAATTGCTTTCAGGTGGCATGTGCGTATGCCGAAAATAATAGAGAAGTCTATCTCCATCCTGTCGGATGCTGGACTAGGAATGGCCATGTTTAGCTTAGGCAATTATGTACTAATTAAGAAATTGGAGGTTAATCTTTGGACTGAAAATGGGATTGACCTCCCGACATGTGGGGTCGACTTGCGACGTTGGCTAGCGGTCCAGGGTCGGTGGGCATTGGTTGTAATAGATGCCATTTTGGCCCCATGTCTGTTTATGGCTCTGCAACCCAAGATCATCGCTTGTGGGAATTCTGTGGCCGCCTTTGCCATGGCCGTTAGGTTCTTGACCGGTCCGGCTGTCATGGCTGCAGCTTCAATTGCAGTAGGGTTGCGTGGCACGCTACTCCGTGTTGCCATTGTTCAGGCTGCTCTGCCACAGGGAATTGTACCATTTGTGTTTGCCAAAGAATACAATGTTCACCCAGCAATTCTTAGCACAGCGGTCATCTTTGGGATGTTGATAGCATTACCGATAACGCTTGTGTACTACGTCCTTCTAGGATTA
>gnl_Utrgi_v4.1_Scf00621.g20162.t1
ATGATAAGTTCCAAGGACTTGTACCACGTGATGACGGCGATGGTGCCGTTGTACGTTGCCATGGCATTGGCCTACGCCTCCGTCAAGTGGTGGAAGATATTCACGCCGGAACAGTGCTCCGGCATCAACCGCTACGTGGCCCTCTTCGCCGTCCCTCTTCTCTCCTTCCATTTCATTGCTACAAACGATCCCTACGCCATGAATTTCAGGTTCATAGTAGCCGATACGCTGCAGAAGCTGATGATTCTCGGGATCCTCTCTCTGTACGTGAGGTTCAGCAGACAGGGCTCCTTCGAACAGACCATTACCTTCTTCTCCCTCTCCACCCTCCCCAACACCCTGGTGATTGGGATCCCGTTGCTGGAAGGGATGTACGGCGAGTTTTGCGGAGGACTGATGGTGCAGATCGTGGTGCTGCAGTGCATCATCTGGTACACTCTGATGCTCTTCATGTTCGAGTATAGGGCCGCCATGATTCTCATATCCGATCGCTTCCCGGAGACGGCTGATTCGATCATTTCGATCCGCGTGGAATCCGACGTGGTATCTCTCCAGCAGGAGCAGCCGCTGGAGACGGTGGTGGGAGATGTCAGAGAAGACGGCAAGTTCCACGTCACGGTGAGGCTATCGAATGCCGAGATCTACTCCGTTCAATCCTCGATGAATCCGACGCCCCGGGGATCCAGCGCGCGATCCACGTCTCCAATAAGAAAATTAGATGCGGGTGGCCCTGAAGCGGATCCAGTCTTCCTCGGGAGCTCAACGGGCTCCTCTGTTTCCGGCAGAGTTTTCGTTGCCAGCCCAACACATCATCATCATCATCATCATCATGCGAAGGAAATCAGATTTGTTTCTCCCATCAGAACAAGATCCCCGGAAGGGGAGGAAATGGAAGTGGAAATGGAATCGGAAAAGAGTCCAACAGATGATTTGGCGGAGAAGAAAGGGAAAGGGATGCCTCCCACCAAAGTAATGACGAGGCTGTTACTCGTTATGGTTTGGCGGAAGCTTATAAGGAATCCCAACACTTACTCCAGCTTCATTGGCCTCTTCTGGTCTCTCATCTCCTTCAGGTGGGAGGTGGAGATGCCTCCCATAGTCGCCAAGTCCATCTCCATCTTATCTGATACGGGACTCGGCATGGCCATGTTCAGCCTCGGGCTGTTCATGGCGTTGCAACCGAGGATGATAGCATGCGGGAAGACGATGGTGACCTTTGCCATCGCCGTGAGATTCATCATCGGCCCCGCCTTCATGGCCATCGCTTCTCTCATCTCCGGCATCGGCGGCGTCCTCCTAAGTGTCGCAATCGTTCAGGGTTATATTCGGGATGCTGCTAGCGGTACCCGTGGCGCTCCTCTACTACCTCGTCCTGGGGCTGTAAGTCAGTGTATG
>gnl_Utrgi_v4.1_Scf00025.g3327.t1
ATGATTACTTTGCACGATCTGTACGTCGTACTAACGGCGGTGATTCCTCTGTACGTCGCCATGATACTGGCCTACGGCTCGGTGCGATGGTGGAAGATCTTCACTCCGGATCAGTGCTCCGGAATCAACCGCTTCGTGGCAATCTTTGCGGTGCCGCTCCTGTCCTTCCATTTCATTTCCCAGAACAATATCTATGAGATGAATTTTAGGTTCATAGCTGCGGACACTGTTCAGAAATTGATCATGCTTTTCCTGCTGTTGATTTGGGGGAATTTCAGTAGAAGAGGGAACCTAGAATGGTCGATTACCGTTTTCTCCCTCGCCACGCTGCCCAACACTCTGGTGATGGGGATTCCGTTGCTGATCGCTATGTACGGAGAATATTCTGGCAGCCTTATGGTTCAGATCGTGGTGCTGCAGTGTATCATATGGTACACGCTTTTGCTCTTCTTGTTTGAGTACCGTGGTGCGAAAATGCTGATATCGGAGCAGTTCCCGGAGACGGCCGCGTCGATTGTGTCGTTTAAAGTTGATTCCGATGTCGTTTCACTCGACGGCCAGGATTTTCTGGAAACCGACGCGGAGATTGGGAGCGACGGCAAGCTTCACGTTACAGTGAGGAAATCGAATGCTTCGAGGAGATCTCTAGGGCATGGATCTATCCATGGGATTACGCCCCGGCCGTCGAATTTGACCGGGGCTGAAATTTACAGCTTGAGTTCTTCGCGGAATGCGACGCCGCGGGGTTCGAATTTTAACCCAGGGGATTTCTATTCGATGATGGGGTTCCCCGGAAGATTGTCGAATTTCGGCAACTCCGATACGGGAAGATTGTCAAATTTCAATGCTGCCGATATGTACTCTGTGCAATCATCGCGTGGGCCGACTCCACGGCCGTCGAATTTCGAGGAAAGTTCTGCTCCGGCGGCGCCGGCGGTAACGAATTCCCCGAAATTTGGTTACTACGCGGCGCCATCGGTGACTTCGTATCCTGCACCGAATCCCGGAATCTCCTCCGGTGCGCCGCCAAAGCCCGTGAAATCTCAGCAGCCTCAACAGATCGCGAAATCTAATCACGATGCTAAGGAGCTTCACATGTTCGTATGGAGTTCAAGCGCTTCCCCTGCTTCTGAAGCTGCCACCGGCGGCGGCCTGCATGTTTTCAACGTTCCTGAGTTTGAACAACCGGGGAGATCTGATCAAGGCGCAAAGGAGATCAGATTGCTGGCTAACGACCATCGCCATAATGGAGAAACCAAAGCCGCCGGAGAAACTCACCATGATGACTTCAGCTTCGCGAAGCGGCAGCCCGAGGAACATAAAGACAAAGAAATCCCCATCGGGACTTCCAAAATGGGCTCCACTTCCACCACCACGGAACATGACCGGAAAACCGGCGGCGGGGATGACCCCATTACCCGAAACCACATGCCACCGGGCAGTGTAATGACTCGCCTCATCCTGATAATGGTTTGGCGTAAGCTCATCCGCAACCCCAACACATACTCCAGCCTCATTGGCTTAATTTGGTCACTAGTCGCGTTTCGGTGGAATGTCCACATGCCCAGAATAGTAGAGAAATCAATCTCCATCCTCTCCGACGCCGGCCTCGGAATGGCCATGTTCAGTCTAGGTCTTTTCATGGCCCTTCAGCCTAACATCATCGCCTGCGGCAACAAGATGGCCGTATTCGCCATGGCCATCAGGTTCCTCACCGGTCCCGCCNNNNNNNNNNNNNNNNNNNNCAAAGAGTACAACGTTCACCCTGCCATTCTCAGCACCGCGGTCATATTCGGAATGCTGATCGCCCTACCCATCACTTTGGTGTACTACATTCTCCTGGGACTG
>gnl_Utrgi_v4.1_Scf00293.g14833.t1
ATGATCTCCTGGCACGATCTCTACGTCGTTCTCACGGCGGTGATACCGCTCTACGTGGCTATGATATTGGCGTACGGCTCAGTCAGATGGTGGAAGATTTTCACGCCGGATCAGTGCTCCGGCATCAATCGCTTCGTCGCGATCTTCGCTGTGCCGTTGCTGTCCTTCCATTTTATCTCGCAGAACAACATCTACGCGATGAATTTCCGGTTCATCGCGGCAGATACTGTCCAGAAAGCGATCATGCTGGCTGTTCTTGCGATTTGGGGGAGTTTCAGTAAGCGCGGTAGTTTGGAATGGTCGATTACCATTTTCTCGCTCTCCACGCTGCCGAATACCCTCGTGATGGGGATTCCCTTGCTTATCGCGATGTACGGGGAGTATTCCGGCAGCCTTATGGTTCAGATCGTCGTTCTTCAGTGTATAATCTGGTACACGCTTCTGCTTTTCTTGTTCGAGTACCGTGGTGCGAAGATGCTGATTACGGAACAGTTCCCGGAGACGGCGGCGTCGATTGTGTCGCTTAAGGTTGAATCTGACGTCGTTTCACTTGACGGCCAGGACTTTCTCGAGACCGACGCGGAAATTGGAAACGACGGCAAGATCCACGTCATTGTGAGGAAATCGAACGCTTCGAGGTCGCGTGGGCAGGGATCCTTCCACGCCATTACGCCGCGGCCCTCGAATTTGACCGGCGCTGAAATTTACAGTATGAGCTCCTCGAGGAATCCGACGCCGCGGGGGTCTAATTTCAATCATGCCGATTTCTATTCGATGATGGGGTTCCCGGGGAGATTGTCCAATTTCGGAAACTCCGACACCGGCAGATTATCGAATTTCAACATCGCTGATATGTATTCGGTTCAATCCTCACGGGGGCCTACTCCACGGCCGTCAAATTTCGAAGAAAAATCAGCTCCGGCGGCATTGACGAGTTCCCCCAAATTTGGGAGCTACCCCGCCCAATCGGCGCCGCCGCCTTCCTACCCAGCACCGAACCCTGAAATCTCAACGGCCGCGACCAAATCTACAAAAACCCATCACCCTCAACAGATTACGAAGTCCAATCATGACGCCAAGGAGCTTCATATGTTCGTTTGGAGTTCAAGCTCCTCCCCTGTTTCCGAAATCACCGGCGGCGGGCTTCACGTTTTCAACGTGCCTGAGTACGGCGCCGCTGAGCAGCCAACCGGACGATCTGATCAAAGCGCTAGAGAAATCAGGTTGTTGGTGAGCGACCACCCGCAAAACGGGGCCAGTAAAGCCGTGACGCATACCGCAGAAGATCTGCCGGAGGACTTCAGCTTCGGTAGAGCACAAGTTGATGAGGATAAAGACAGGGAACTACCCAGCGGAGTCCCAAAACTGGGCTCCACTCCCACCGCCGGAGCAGAGCCAAAAGTCGCCAGCGGCGACGATTCCGGGACTAGAAAACACATGCCACCAGCAAGTGTCATGACTCGCCTCATCCTGATAATGGTGTGGCGGAAGCTCATCCGCAACCCAAACACTTATTCCAGCTTAATCGGCCTAATCTGGTCCCTGGTCGCGTTTAGGTGGAATGTTCATATGCCGAGGATAGTCGAGAAATCGATTTCCATTCTCTCCGACGCCGGCCTCGGAATGGCCATGTTCAGTTTAGGTTTGTTCATGGCCCTTCAGCCTAAGATCATCGCATGTGGGAACTCCATGGCGCTGTTCGCTATGGCCGTCAGGTTTCTAGCTGGTCCGGCGGTCATGGCCGTCGCTTCCTTCGCGGTCGGCCTGCGCAGTACTCTACTCCACGTGGCCATTGTCCAGGCAGCCCTTCCTCAAGGGATAGTCCCCTTCGTTTTTGCAAAAGAGTATAATGTTCATCCCGCGATTCTAAGTACAGCTGTTATATTCGGCATGCTGATCGCTCTACCCATCACCCTGGTGTATTACATTCTTCTGGGACTG
>gnl_Utrgi_v4.1_Scf00231.g13302.t1
ATGATCTCTCTTACAGACCTCTACCATGTCCTTGCAGCTGTTGTTCCTCTCTACGTTGCAATGATTCTGGCGTATGGATCAGTGAAATGGTGGAAAATTTTCACCCCTGATCAGTGCTCTGGGATCAACAGATTCGTTGCACTTTTCGCTGTTCCTCTTCTCTCGTTCCACTTCATCTCCACCAATAATCCCTACGCCATGAACTACCGCTTCATCGCCGCCGACACTCTGCAGAAACTCATTGTTCTTGCTGTTCTGGCTGTCTGGTCCAGACTCAGCTCCAGGGGATCCCTTGAATGGTCCATTACACTGTTTTCTTTGTCAACTCTCCCAAACACGCTGGTTATGGGCATCCCTCTTCTGAAAGGGATGTACGGAGACTTCTCTGGGAGTTTAATGGTCCAGATTGTTGTGCTTCAATGCATCATCTGGTACACCTTGATGCTCTTCTTGTTTGAGTACAGAGGCGCGAGAATGTTGATCGCTGAGCAGTTTCCAGACACTGCTGGTGACATTATTTCGTTCAGAGTTGATTCGGACATCATTTCTTTGGATGGTAAGGAGCCATTACAGACGGAAGCGGAAGTTGGACAAGATGGGAAGATCCATGTTACTGTCCGAAAATCAGCGAGTTCCAGGTCTGAAATCTTTTCAAGAAGATCACACGGTCCGAACTCCGGTCTCTCTTTGACACCCCGTCCCTCCAATTTGACAAACGCAGAGATTTACTCTCTTCAGTCATCCCGAAATCCAACACCAAGGGGCTCCAGTTTCAATCACACCGATTTCTATTCAATGGTGAACGGTAAAAGCGCCTTGAGTGCTAGTCCAAGGCATTCCAATTTCGGGAACTCAGGATTTGATGAGGAGAATCAAGTACGAGTCACCGGCGGTTATGGTGGTTCTGCAGCCGCCGGAATATTCTCTCCGGCTACAGGACCTAATGCGAAAAAGAAGGCAAACGGGCATGATGTCGGCAAAGATCTTCACATGTTTGTGTGGAGTTCAAGTGCTTCTCCAGTTTCTGAAGGAGGGATCCATGTTTTCAGAGGAGGCGAATATGGAAATGAGGTCACCGTGGGACCTCATCCTAAAGGTGCAGATAGAACAGTTTCGTTTTCCAAGCATGTTGGTCATTACTCCACGTTTCTACTGGCATTTCAGTACACTATGCCACCATTATATTATTCCTGTTGTTCAATCCTTGCAGAGTATGATGATTTCGGGAGAGAAGAGTTCAGCTTCGGGAACAAACATGGACCAAATGGCCCAGATGCATCTAAACTCGCATCGAGCTCCACGGCGGAGCTCCGAACCAAGAGCGGTGGCGATGCCAAGGCGAATGCCATGCCGCCCACCAGTGTGATGACGAGGCTGATTCTGATCATGGTTTGGAGAAAGCTGATCAGAAATCCCAACACTTACTCCAGCCTCATTGGCCTCACCTGGTCTCTAGTCTCGTTCAGATGGCACATTGAGATGCCTGTTATCGTTGCCAAATCGATTTCCATCCTGTCTGATGCCGGCCTCGGGATGGCGATGTTTAGTCTCGGTTTGTTCATGGCGCTTCAGCCAAAGATCATCGCCTGCGGGAAGTCGATCGCCGCCTTCTCGATGGCCATCCGGTTCCTCACAGGTCCGGCCGTCATGGCTGCAGCATCGATAGCCGTTGGACTGAGAGGCGTGCTGCTGCACGTCGCAATAGTACAGGCCGCTCTTCCACAAGGAATCGTCCCCTTCGTCTTCGCAAAGGAGTACAACGTTCACCCCGACATTCTCAGCACCGGGGTGATCTTCGGAATGCTGATAGCGCTCCCCATAACTCTCGTGTACTACATCCTGTTGGGGTTGTGGAAGGGGGAGCTCTCCTGGACACGGAGGGGGTTCATTCAGACAAGATTCGCCGGCCATCCGCCACGACAACACCATCCTGTAAAGGCAGCCTGTCGGGTGAAAGGGGATCCAGTGGTAGTCGCTATTATTGCAGTAGTTCTTTTGTTGGCTTGTCCAGTTTGTTCCTTC
>gnl_Utrgi_v4.1_Scf00218.g12926.t1
ATGATCTCCCTCACAGACCTCTATCATGTCCTGACCGCGGTGGTTCCTCTCTACGTGGCCATGATTTTGGCTTATGGCTCGGTGAAGTGGTGGAAGATCTTCACCCCGGACCAATGCTCCGGCATCAACAGATTTGTCGCCCTTTTTGCCGTTCCATTGCTCTCTTTCCATTTCATCTCCACCAACAATCCCTATGCCATGAACTACCGTTTCATAGCCGCTGACACTTTGCAGAAACTCATAGTTCTTGCAGTTCTCGCAGTCTGGTCCAGGCTGAGCTCCAGAGGTTCCCTTGAATGGTCCATTACTCTCTTTTCCTTGTCCACACTACCGAATACACTTGTCATGGGCATTCCTCTCTTGAAAGGGATGTACGGCGACTTCTCCGGGAGTTTAATGGTCCAGATCGTTGTTCTCCAGTGCATCATTTGGTACACATTGATGCTGTTCTTGTTTGAGTTCAGAGGAGCGAGGATGCTTATTGCTGAACAGTTCCCAGATACTGCGGGCGACATCATTTCTTTCAGGGTTGATTCAGACATTATTTCGTTGGACGGGAGAGATCCTCTCCAGACGGAGACGGAGGTTGGTGAAGACGGCAAGATTCACGTGACTGTTCGAAAATCAGCCAGCTCGAGATCTGAAATCTTCTCAAGAGGATCGCATGGTCCGAAGTCGGGACTCTCCTTGACTCCTCGTCCGTCTAACTTAACCAATGCCGAGATTTACTCACTTCAATCGTCGAGAAATCCTACCCCAAGAGGCTCCAGTTTCAACCACGCTGATTTCTATACGATGGTGAACGGGAAAAACGCTATCAGTCACAGTCCAAGGCAATCGAGTTATGCGAACCCTGGATTAGATGAGGAGAACCAATCACGAGTTAACACTAACGCAGGAGGTGGATATGCTCCTCCTGCAACCACCGGAATATTCTCTCCTGCTGCGAAAAAGAAGGCGAACGGTCACGAAAGCAGCAAGGATCTTCACATGTTTGTCTGGAGTTCGAGTGCTTCTCCAGTTTCCGAACGAGGGATTCATGTCTTCCGAGGAGGTGAATATGGGAATGAGCTTAACTTGGGACCTCATCCTAAAGAATACGATGAGTTTGGGCGAGATGACTTCAGCTTCGGGAACAAACAAGGTGCTGATCCACTGAAGCTGGGATCAAGCTCCAAGGCTGAGCTCCGGACAAAAAGTGGAAACGACGACACGAAACCGGCGGCCATGCCACCCACAAGTGTGATGACGAGACTGATTCTGATCATGGTGTGGCGGAAGCTGATCAGAAATCCCAACACATACTCCAGCCTCATTGGCCTCACTTGGTCCTTGGTCTCATTCAGGTGGCATCTTGAGATGCCGGCCATAGTTGCAAAATCTATTTCCATCCTGTCAGACGCTGGTCTAGGAATGGCTATGTTTAGTCTTGGACTGTTCATGGCGCTGCAGCCTAAAATCATTGCCTGTGGTAACTCCGTGGCGGCCTTTTCCATGGCGGTTCGCTTTCTTACTGGACCGGCAGTCATGGCTGCAGCTTCCGTTGCGGTAGGACTAAGGGGCGTGCTCCTACGTGTGGCGATTGTGCAGGCTGCTCTTCCGCAAGGAATAGTCCCTTTCGTGTTTGCCAAGGAGTACAATGTGCATCCCAAGATCCTTAGCACTGGGGTGATATTTGGAATGTTGATAGCCCTCCCAATCACCCTAGTGTATTACATCCTACTGGGGCTC
>gnl_Utrgi_v4.1_Scf01300.g24439.t1
ATGATTACTTTGCATGATCTATACGTGGTCCTCACGGCGGTGATTCCTCTGTACGTTGCCATGATACTGGCCTACGGCTCCGTGCGCTGGTGGAAAATCTTCACTCCCGATCAGTGCTCCGGCATCAACCGCTTTGTTGCAATCTTTGCCGTTCCTCTGCTTTCCTTCCATTTCATCTCCCAGAACAACATCTATGCGATGAATTTCAGATTCATAGCGGCAGACACTGTTCAGAAATTGATCATGCTTGCGCTGTTGTTCATTTGGGCGAATTTGAGTAGAAGGGGAAGCCTGGAATGGTCGATTACCATTTTCTCGCTCTCCACTCTGCCAAACACTCTGGTAATGGGGATTCCCTTACTTATCGCTATGTACGGCGAGTATTCTGGCAGCCTCATGGTGCAGATCGTGGTGCTGCAGTGTATCATCTGGTACACTCTTTTGCTTTTCCTGTTCGAGTACCGTGGGGCGAAAATGCTGATATCGGAACAGTTCCCGGAGACGGCGGCGTCCATTGTGTCGTTTAAGGTTGAATCCGATGTCGTGTCACTCGACGGGCAGGATTTTCTGGAAACGGACGCGGAGATTGGGAACGACGGCAAGCTTCACGTTACTGTGAGGAAATCAAATGCTTCTCGGAGGTCTTTGGGGCCTGGATCTTTCCATGGGATTACGCCGCGGCCGTCGAATTTGACCGGAGCTGAAATTTACAGTTTGAGTTCTTCAAGAAATCCGACGCCGAGAGGGTCGAATTTTAACCACGCTGATTTCTATTCGATGATGGGGTTCCCGGGGAGATTGTCGAATTTCGGCAACTCCGATACCGGGAGACTGTCGAATTTCAATGTTGCCGATATGTATTCCGTACAGTCATCGCGTGGGCCAACTCCCCGTCCGTCGAATTTCGAGGAAAACTCTGCCCCGGCAGCGGCGGTGGCGGCGGCGGCTGTGACGAATTCCCCAAAATTTGGTTACTACGCCGCGCCGCCGGTGGCTTCTGCGGCGGCTGCAGCTTCTTACCCCGCACCGAATCCCGGAATCTCCTCCAGCGCGCCGCCCAAACCTGTGAAATCTCAGCAGCCCCAACAGATTTCGAAATCCCATAGCGATGCTAAGGAGCTTCACATGTTCGTCTGGAGTTCAAGCGCTTCCCCTGTTTCTGAAGTTGGCACCGGCGGCGGCCTGCATGTTTTCAACGCGCCGGAGTTAGAACAGCCGGGAAGATCCGATCAAAGCACTAAAGAAATCAGATTACTAGTTAATGACCATCCCCAGAAGGGAGAAACCAGAGCCGCCAGAGAAACTCCCAATGAAGATTTCAGTTTCGCGAAAGGACTCCTGGAGGAGGATAAAGACAAAGAGGAACCCACCGGCCTCCCCAAACTGGGCTCCACTTCCACCACCGAACATGACCCGAAAAGCGGCGGCGATGATCCCGCTCCTCGGAAACACATGCCGCCGGCGAGTGTAATGACCCGGCTCATCCTGATCATGGTTTGGCGTAAGCTTATCCGCAATCCCAACACATACTCCAGCCTCATCGGCTTAATCTGGTCCTTGGTCGCATTTCGCTGGAATGTTCACATGCCTAAAATAGTAGAGAAATCAATCTCCATCCTCTCCGACGCCGGCCTCGGAATGGCCATGTTCAGCTTAGGTCTTTTCATGGCCCTCCAGCCTAAAATCATTGCCTGCGGCAACACCATGGCCGCCTTCGCCATGGCCATCAGGTTCCTCACCGGCCCCGCCGTCATGGCCTTCGCCTCCATCGTCGTCGGCCTCCGCGGCACGCTTCTCCACGTCGCCATCGTTCAGGCGGCTCTTCCACAAGGCATCGTCCCCTTCGTCTTCGCTAAAGAGTACAACGTCCACCCCGCCATTCTCAGCACAGCGGTCATTTTTGGAATGCTGATTGCTCTGCCCATAACCTTGGTGTATTACATCCTCCTGGGATTG
>gnl_Vitvi_Genoscope.12X_GSVIVT01008430001
ATGTTTTCGCCGACTGGGTCCAAAAATGTTGCTTCTGCTGCTGCTGCTAAGAAGCCTAATGGCCAAGCTCAGCAGAAGCCAGACGAAGGAACTAGGGATCTTCATATGTTTGTTTGGAGTTCAAGTGCTTCTCCTGTTTCAGATGTGTTTGGGGGCCATGAATACGGAGCCAATGATCAGAACGTGAAAGAGAGAGTGGCAGTGTCTCCCGGAAAAGTGGAGGGTCACAGAGAGAATCAAGAAGATTACTTGGAGAGAGACGATTTCAGCTTTGGAAACAGGGTGTTAGCCCAAGAGATGAACAACCACGAAGGTGAAAAAGTGGGAGATGGAAAAGCCAAAGCCATGCCTCCAGCTAGCGTCATGACTAGACTCATCCTGATAATGGTTTGGAGAAAGCTCATCAGAAACCCCAACACTTACTCAAGCTTAATAGGCCTTATTTGGTCTCTAGTTTCATTCAAGTGGAAAGTTCAGATGCCTGCTATTATAGAAAAGTCCATTGCCATACTGTCAGATGCAGGGCTTGGCATGGCCATGTTCAGTCTAGGTCTGTTCATGGCTTTGCAACCAAGGATCATAGCATGTGGAAATTCCATAGCAGTTTTTGCCATGGCCGTGAGATTCCTTACAGGCCCAGCTGTCATGGCAGCTGCTTCCATTGCTGTTGGGCTTCGCGGAGTCCTCCTGCGCGTTGCCATTGTCCAGGCAGCTTTACCCCAAGGAATCGTGCCCTTTGTCTTTGCTAAAGAATACAATGTACACCCTGATATTCTCAGCACAGGAGTCATATTTGGGATGTTAATTGCATTGCCCATTACACTTGTCTACTACATTTTACTGGGAATA
>gnl_Vitvi_Genoscope.12X_GSVIVT01010025001
ATGATCAGTGCAGATGATTTCTACAAGGTCATGTGTGCAATGGTTCCATTGTATTTTGCAATGCTGGTTGCATATGGGTCAGTGAAATGGTGCAAGATATTCTCGCCGGAGCAGTGCTCCGGCATTAACCGGTTCGTTGCGGTGTTTGCCGTTCCGGTTCTTTCCTTCCACTTCATATCTCAGAACAACCCATATGAGATGGACACCAAGTTTATAGTTGCAGACACTCTCTCTAAGTTGCTGGTTCTTGTGTTGCTGTCCGTGTGGGCTATCTTGTTTAAGGGAGGGTTGGACTGGCTCATCACTCTCTTCTCTCTCGCCACTTTGCCAAACACTCTGGTCATGGGCATCCCTTTGCTCAATGCCATGTATGGAGACTTCACTCAGAGCCTCATGGTGCAACTGGTTGTTCTTCAGTGCATTATCTGGTACACTCTACTGCTCTTCCTGTTTGAATACAGAGCTGCCACTCTACTGATCAAGAACCAGTTCCCTGGCTCCACTGCCGCTTCCATATCGAAATTTGAGATAGACGGAGACGTCATATCGCTAGATGGCCGTGACCCAGTACGCACCGAATCTGAAATCGATGGCAATGGTCGTATCCGCGTGCGTATCAGACGGTCCACATCTTCCGCTCCGGACTCGGCCTTATCATCGTCCATGGGCATCACTCCCAGGGCGTCCAATCTCTCCGGAGCCGAAATTTTCTCCGTCAACACTCCCGCGCCGCTGCATGATCCTCGACTATCCGGGTACGCCTCGTCCGACGCTTATTCGCTTCAACCGACGCCACGCGCCTCCAATTTCAATGAATTGGACACCACTACAATAACAACGACGAACACGCCATTCTGGGTGAGATCCCCGGTGGCAGGGAAGGTTTACCGGCAACAGTCGCCGGCTTTTTCAGGGGTGAGAATGGTGTGGGAGTCGCCGGGAAAGTGCAACGGTGGTGGAGGAGAGAGACAAGGGTGCAAAGATGTCGTCGGAGAAAGAGAGATTAGTTTCAGGGACAGCTCCAAATTTCCAGTGGCGGAGGAAGAAGACCCAAAAGCGACAGCGACCGGTCAAGATATGCCACGCACCCATGTGATGCTGAGGCTCATACTGACCATGGTCGGCCGGAAGCTCTCACGTAATCCCAATACCTACTCAAGTGTCCTAGGCCTTCTGTGGTCTCTAATCTCCTTCAAATGGAATGTGGGGATGCCGAGTTTGGTGAAGTATTCAATAAAAATAATTTCAGATGCTGGTCTAGGGATGGCCATGTTCAGTTTAGGGCTGTTCATGGCTCTTCAGCCCCGGATAATTGCCTGTGGAACAAAGAGGGCAACCATGGGAATGGGGATCCGCTTCATTTGCGGGCCTATATTAATGTCAGCTGCGTCCATAGCTGTTGGACTAAGAGGAGTTCGACTTCACGCAGCCATAGTACAGGCATCTCTTCCTCAAGGGATTGTACCATTTGTCTTCGCTAGAGAATACGGTTTGCATCCTGATATTCTGAGTACCGGGGTTATATTTGGCATGTTAGTGTCCTTACCAGTAACGCTCCTCTACTACATATTATTAGGCCTA
>gnl_Vitvi_Genoscope.12X_GSVIVT01011756001
ATGTTCGTATGGAGTTCGAGCGCATCGCCGGTGTCGGAAGGTGGCGGACTCCATGTGTTTGGCGGAACCGATTTCGGCGCGGCGGAGCAATCTGGACGGTCCGATCAGGGCGCTAAGGAGATCAGGATGTTGGTTGCTGATCACCCTCCTCACCCCCAAAATGGGGAAAGCAAAGCTATTCCGGAAGCCGAGGACTTTGGTGGAGAAGACTTCACCTTTGTTGGAAATAGAGGAGTGGAGGGAGAAGAGGAGAGGGAGAAGGAGGGACCCATTGGACTGTCCAAGCTGGGGTCAAGCTCCACCGCTGAGCTACACCCAAAAATGTTGGGAGCTCCAGAGTCCGGTGCCGGCAAACAGATGCCTCCGGCCAGTGTGATGACCCGTCTCATCTTGATCATGGTGTGGCGCAAGCTTATCCGCAACCCCAACACCTACTCAAGCCTCATTGGTCTGGTTTGGTCTCTCATTGCTTACCGGTGGGATGTGGCTATGCCCACAATCATAAAGCAGTCCATCTCTATACTGTCGGATGCTGGTCTTGGAATGGCTATGTTCAGCTTAGGTCTGTTTATGGCCCTGCAACCAAGGATAATCGCATGCGGTAACTCGGTGGCTACATTCGCCATGGCTGTGAGATTCCTAACTGGCCCAGCAGTAATGGCTGCAGCTTCCATTGCTGTTGGCCTGCGGGGCACCCTCCTCCATGTTGCCATCGTGCAGGCTGCACTTCCACAGGGCATTGTTCCCTTTGTGTTCGCCAAAGAGTACAACGTTCATCCAGCTATTCTCAGCACTGCGGTGATCTTTGGGATGCTAATAGCGTTACCGATTACCCTCGTCTACTACATCCTTCTGGGATTG
>gnl_Vitvi_Genoscope.12X_GSVIVT01025748001
[truncated: 26,811 more chars]
