# Supplementary material for: Building a foundation for gene family analysis in Rosaceae genomes with a novel workflow: A case study in Pyrus architecture genes
Source: Front Plant Sci. 2022 Nov 14;13:975942. doi: 10.3389/fpls.2022.975942 (PMC9702816; doi:10.3389/fpls.2022.975942)
Supplement: Supplementary file 1 [file DataSheet_1.zip › SupFiles/SupFile1_gene_familiy_sequences/1145.fna]

>gnl_Ambtr_v1.0_evm_27.model.AmTr_v1.0_scaffold00013.203
ATGTTATTGGCATATGCATCAGTGAAATGGTGGAAGATCTTTGGGCCTGATCAGTGCGCAGGCATCAATCGATTTGTTGCCATTTTCGCAGTCCCCCTACTTTCTTTTGAATTCATTTCTCGCATCGATCCCTATAATATGGACCTTCTCTTTGTTGCAGCTGATTCTCTATCAAAAATCTTGATTCTCTCTTTCTTGGCTTCATGGGCCAGGCTCTCATCAAAAGGCAGTATAGATTGGGTCATTACCCTGTTCTCGCTCGCAACCCTCCCCAACACCCTTGTCATGGGCATCCCTCTCGTCAAGGCCATGTATGGGGATGACAAAGAAAGCCTAATGATTCAGGCCGTGGTCTTACAGTGCATTATCTGGTACACCATGTTGTTGTTTCTATTTGAGTACAGGGCAGCTAGATTGGCAGTAATGAAGGGGTTTAACACTGGATCAGAGAGTGGAAGGAGAGATAAAGTGGAGGAGATAGAGAGTGGGATGAGAGAGAAATTGGAGGAGAGTCAGAAGGGAGAAGATGAAGTGGTCCATGTGATGGTCGCGAAGAACTCGAATTCCCCATCTCATAGCTCAAATAGAGTCGCGCCTCACTTGGCGAGCACTGATGACGACGGCAAAGAACTTCACATGTTCGTTTGGCCGTGCGGGTGCTGCAATTCTGAAGCGGTGTGTCATCAGTCAATTCAAGTATGCAGCAAAGAGGAGAAGAGAAAGAAAGAAGAAGGGCTTGTGTCTGTGCAAGAGGCTTCTATGTCAGTTGAAATGGTAAAAATGATCATGAAAATGGTGTGGTTTAAACTTCTGGCAAATCCAAATACTTATGCCAGCTTGTTGGGTCTTGCTTGGGCTCTTGTTTCATGCAAGTGGAATGTTAAGAAACCCCTCATCCTGGAGAATTCTGTGACAATTCTGTCAAATGCTGGCCTAGGAATGGCCATGTTTAGCCTTGGACTGTTCATGGCTCTGCAACCAAGGATCATAGCATGTGGGACAAGGCTTGCAGCTTATGGGATGTTGATAAGGTTTTTTTTAGGCCCAGCTATAATGGCTGTTGCTTCAACTGGAGTTGGTCTTAGAGGCCCTATTCTCAGAGTCGCAATTGTCCAAGCAGCTCTACCACAAGGGATTGTTCCATTCGTATTTGCAAGGGAGTACAATCTACACCCAGATGTGTTAAGCACAGCGGTGATCTTTGGGATGATTGTGTCACTGCCCATAACAGTGTTGTATTATGTGTTTCTGGGCCTC
>gnl_Ambtr_v1.0_evm_27.model.AmTr_v1.0_scaffold00013.199
ATGATAGGGTTGAGGGATGTCTACCTGGTGCTCTCAGCCATGGTGCCACTCTACATACCTCTAGGCCTTGGCTACGGCTCGGTGCGGTGGTGGGGTGTCTTAAACCCCGAGCACTGCAATGGCATAAACCGAGTCGTCGCCCTCTTCACCCTCCCTCTGTTCACCTTCAATTTCACTGCAAGCATTGACCCCTTCACCATGAATTTTCGATTCTTAGGAGCGGATGCCCTCTCAAAAGTCTTCGTAGTTGCCGCAGTCGCACTTTGGGCTAAAACTCGAGGGACATGCTGTAAAGGCCCAGCTTGCTCTTGGGCTATTACAGGTTTCTCCCTCTCCACCCTAACAAACACACTTGTGGTTGGTGTCCCTCTATTGAAAGCAATGTATGGTGGTATTGCTCAAGATCTAGTGGTTCAAGTTTCAGTTATTCAGGCAATTGTGTGGCTGAGTATTCTATTGTTTGTGCTCGAGTGCCGATCGTCGTGTATCAATGGTGGCGTGGTGGTGGCCTCTGAGACTGTAGGAAATGAAGGTAGCCATGTGGCTGTGGATGTTGCAGGGACTGACACTGGGGTGAAGGTTGTACAAGTGCATAAGAGGCCTTCTCTTGGATCCTTGATGAAGGTGGTGTGGAGGAAGCTTGCTCTAAATCCTAATTCTTATGCTAGTATTGTTGGCGTTATATGGGCTTTCATTTCTTCAAGGTGGCATTTCTCAATGCCATTGTTGATGGAGAACTCAGTGAGCATGATGGCCAAAGCTGGATCAGGCATGGCCATGTTCAGCATGGGTTTGTTTATGGCATCACAAGAGAAGCTGATAGGGTGCGGGCCGAGCCTTACGGTGTTGAGTATGGTGTTGAGGTTCTTGGCGGGCCCAGCAGCCATGGCCGTTGCCTCCATCGCCGTCGGATTGCATGGAGACGTCCTCCATATAGCCATCATTCAAGCCGCTTTGCCACAGTCCATAACCTCATTCATCTATGCAAGAGAATATGGTCTCCATGCAGAAGTTCTCAGTACAGCGGTTATATTTGGGATGCTAGTTTCCCTTCCGGTGCTGATCGCATACTACGTTGTCCTCGAGCTTTTGAGA
>gnl_Ambtr_v1.0_evm_27.model.AmTr_v1.0_scaffold00038.35
ATGGCAGGCTTCTATGAAATTCTCAGTACCATGGTTCCCTTGTACTTGGCCATGTTATTAGCTTTTGCTTCTGTGAAATGGTGGAGAATGTTCAGTGATGAGCAATGCTCAGGAATCAACAAATTTGTCGCAAATTTTGCGGCCCCCCTTCTTTCATTCAAAATCATCTACTCCAATGATCCTTACAAGATGAACCACAAACTCATACTCGCCGACACCATGCAAAAACTACTGATACTGTTTGCGCTGATGTTGTGGGTTAAATTAACGAAACGGGGGAGTTTCGATTGGATGATAACTCTATTTTCGATGTCTACTTTGCCTAACACTGTGATTTTGGGGATACCTTTGTTGAGGGCGATGTATGGTGAAGAGAGTGAACAGATTTTGTTTCAAATTGTGGTGCTTCAGTTTGTAGTGTGGTACCCATTTTTGTTGTTCTTGTATGAGCTTCGAGAGGCGAAGGGAGCTGTCGGTCGTCGGGTTTCAACGGCGGTGATCAATGGTAGCACCGTGGTTTTGGAAGTTGAGGCTAGGAGTGAGACGCGGATGAGTTCTCTATCACTGGCAACCGTTGATGGTCAGGGTTCGACGACAGCGATGAATGGTAGCGTGGTTTTGGTTGTTGAGGCAAGCGCCAAAGAGAATTCCTTAGGCTATTTGAATGGAGAAGAGGGTACTGCAAATTCTAAAGAAAGAGAAGTTCAAGTAGAGGCCGCTCCCCCTCAAATGAGAATGATAAATCTACTCATTTTGGTTTGGTCCAAGGTGATAAAGAACCCCAACACCTACTCAAGTATCTTGGGCCTCGTCTGGGGGCTCATTTCCTTCAGGTTCAACATAAGAATGCCAAAGATAGTAGACAAATCTGTGACGATTCTGTCCGTTACCGGTCTTGGCTTATCAATGTTCAGTTTAGGTCTTTTCATGGCATCTCAGCCCAACTTAATGCCATGTGGAAAGCGCAATGCTACGATTGCCATGTTCGTGAGATTTTCCTTCTCAGTCGTTGTTATGTCTATGTGTTCCATCTTGTTAGGGCTACAAGGCAACTTGTTGAAAGTTGCCATAGTTCAGTTTTGCAATCCAAGCTATGCTTCATATGCTGTATTTCGTCTTGTAGGTTCAACTGGGAAAAAG
>gnl_Ambtr_v1.0_evm_27.model.AmTr_v1.0_scaffold00038.32
ATGATTACAGCATCAGCTTTCTACGATGTTTTTACTGCCATGGTGCCCCTTTATGTGGCCATGTTCTTAGCCTACGGCTCTGTAAAATGGTGGCGAATTTTCACCACTGATCAGTGCTCTGTAATCAACAGATTTGTAGCCATTTTTGCAATCCCATTTCTTTCACTACAAATCATCTCCTCCATCAATCCTTACCAAATGAACCTCAAATTCATACTTGCCGACACACTGCAAAAACTGTTGATTCTTTTTGTGTTGGTTTTGTGGGGCAGCTTCAGTAGTTGGGGTAGCTTGGATTGGGTTATAACTCTGTTTTCTATCTCTACTTTGCCTAATACTTTAATTATTGGGATTCCATTGTTGAGGGCCATGTATGGGGTAGAGATTAATGGTCTTTTGGTTCAGATTGTGGTTTTGCAAGGTTTGGTGTGGTATACACTTTTGCTGTTTCTATTTGAATTGAAGGCCAAGATAGAAATGGGTCCCCAGATTCCAGTGTCAATGGGTTCTCAAGTGGGTTCAGACGTTTCTCCGGTGCATGCTCAAAGTTCAGTTGTGAGCTGTAAAGGTGATTTGGAAGGAGATGGAGAAATGCATTCAAAAGAAATAGAAGATGAAGAGGCGCCTTCAAAAGACAGTGAAGATGAAGGGGAAGCCACTTGCTCTAGTGTAAAGATGATACATCTCTTCTTTTTGGTGTTGTCCAAGGTTATAAAGAACCCCAATACTTATGCCAGTGTTTTGGGCCTAGTTTGGGGGCTCATTGCCTGCAGGTGGAACATTCATATGCCAAAGATAGTTCAAAATTCCATATCAATATTGGCTGATGCTGGTCTTGGCATGGCCATGTTCAGTCTAGGTCTTTTCATGGCATCCCAAAACAAAATAATAGCATGCGGAAAGCGTAGGGCTACCCTAGCCATGGTTGTGAGATTTCTCCTCGGCCCGGCGGTCATGGCTGCCTGCTCTTTAGCAGTTGGTCTTAGGGGCAAGTTGCTACATGTAGCAATTGTTCAGGCTGCTCTTTCCCAAGCAATCACTCCATTTGTTTACGCTAAAGAGTATAATGTTTACCCAGATATTTTAAGTACCATGGTCGTTTTTGGAATGCTGGTTTCCTTGCCAATAACATTGGCCTACTACGTATTGCTTGGCATC
>gnl_Ambtr_v1.0_evm_27.model.AmTr_v1.0_scaffold00038.38
ATGATTTCCTTGGCAGATTTATATGCAGTTTTCACGGCTATGGTGCCTCTTTACGTAGCAATGTTCTTAGCCTACGCCTCAGTAAAACGGTGGGAAATTTTCACACCTGAACAATGCTCAGGAATCAACAGATTTGTTGCGACTTTTGCAATACCTTTCCTAGCGTTCAATATCATCTCATCCACTGATCCTTATAAAATCAACTTGAAGTTCATATTAGCTGACACAATGCAGAAACTATTGATTCTCTTTGTATTAATCTTGTGGGCTAAATTCACCAGGTGGGGAAGCTTCAATTGGATGATAACCCTATTTTCTCTATCTATTATGCCTAACACATTGATTATAGGGATACCTTTGTTGAGGCCGATGTATGGAGAAGAGTGCATAGGGCTTTTGGTTCAAGTCGTGGTTCTTCAGTTGGTGGTGTGGTGCCCCATCTTCTTGTGTTTGTATGAGCTTCATGCTGCGAAGGTGACGATGAATGGTAAGGTACGTTTTACAAATGATACAAATGAGGGAAAGGAAGGCGACGAGATGATGAATGTTGAAGTGATTTTCAAGAAAAAGAATACCCCAGCAGATGAATGCCCAGGTGATTTAGCACATTCTAATGAAAGAGAAGTCCAAGGGGAGGTGACCCACCCAAGAATGACCACCACCAATCTCTTCCTTTCGGTTTTATCCAAGGTTATGAAGAACCCCAATACCTATGGAAGTGTTTTGGGCCTCATTTGGGGACTGATTTCCTTTAGGTGGAACATTAGCATGCCAAAGATAATACACAAGTCTGTGTCAATATTGTCAGTCACCGGACTTGGCATGGCAATGTTCAGTCTAGGTCTTTTTATGGGATCTCAACGCAAGATAATAGCATGTGGGAAAAGGAAGGTTATCTTAAGCATGGTTGTGAGATTTATATTCTCATCTACTGTAATGGCTATGTGTTCTATTGCAATTGGCATACGGGGCATTGCACTGAAGACTGCTATAATACAGGCGGCGCTTCCGCAAGGAGTGATTACTTTTGTGTATGCTAAAGAGTACCAAGTGCATGAAGAAGTTTTGAGCACCGCG
>gnl_Ambtr_v1.0_evm_27.model.AmTr_v1.0_scaffold00038.33
ATGATTTCTGCATCAGCTTTCTACGACATTTTTACGGCCATGGTGCCCCTTTATGTGGCCATGTTCTTAGCCTATGGCTCTGTAAAATGGTGGAGAATTTTCACCCCTGATCAGTGCTCCGGAATCAACAGATTTGTAGCCATTTTTGCAACCCCCTTTCTCTCACTGCGAATCATCTGCTCCATCAATCCTTACAAAATGAACCTCAGATTCATACTTGCGGACACGTTGCAAAAACTGTTGATTCTTTTTCTGCTGGTTTTGTGGGGCAGTTTCAGTAGTTGGGGGAGCTTGGATGGGGTGATAACCCTCTTTTCTATCTCTACTTTGCCTAATACTTTAATTATAGGGATACCATTATTGAGTGCCATGTATGGGGTGGAGAGTAATGGTCTTTTGATTCAGATTGTGGTTTTGCAAGGTTTGGTATGGTATACACTTTTGCTGTTTCTATTTGAATTGAAGGCCAAGATGGTAAAGGGTCCCCAAATTACAGTATCAATGGGTTCAGAAGTTTCTCCGGTGGATGCTCAAAGTTCAGGTATGGAGGTTGTTTACTTTTCTCTC
>gnl_Aquco_v3.1_Aqcoe2G426000.1
ATGTATGGTTCAAATGCGGTAGACATTGTCGAAGATGTCCAAGAATCCTTGGAAATAACCGGAGATGTTGAGAAAAATACAAATGCGAAACCACATAAAACTTCATTCCTGGTTTCATTAAGGACTGTCTTCCTGAAGTTACGACGAAACCCCAATGCTTATTGTAGCGTGGTTGGCCTCATATGGGCATTAATCGCCAACAGATTTCATTGGAAAATGCCAAGCATAATGGAAGGTTCTATATTGATATTGTCTAGAGCAGGGACAGGTGCAGCCATGTTTAGTATGGGTGAGGAGAAGTTGATTGCCTGTGGTACCAAGCTAACTGTAGTTGGTATAGTACTTAGGTTCCTTGTCGGACCAGCTGCAATGGCAATATGTTGCCTTGCAGTTGGTCTTCGTAGTGATGTATTACGAGTTGCCATTATCCAGGCGGCATTACCACAATCAATTACCTCTTTTGTCTATGCAAAAGATTATGGGTTGCATCCTGATGTTTTAAGCACATCTTGTTCTGGGGCTGATTGTTTGCTTACCAATATTGTTGGTTTACTATGGGATCTTGAGTTTGTAAAC
>gnl_Aquco_v3.1_Aqcoe2G425700.1
ATGATAGGATTGGAAGATGTCTATAATGTGGTGGAGGCAATGGCACCTCTATATGTTGCACTTCTTCTAGGGTATGGTTCTGTCAAGTGGTGGGGCATATTCACCCCAGAGCAGTGTGACTCCATTAATAAACTTGTCTCCTTCTTCACTCTTCCTCTTTTCACCTTTGAGTTCACTGCCCATGCCGATCCCTTTGAAATGAATTACTTGTTTATTGGTGCCGATGCAATATCAAAACTAATCATTTTGGTGGTATTGGTTTTCTGGGCCAAGTGTAGTAGCAAGGGAAGCTATTGTTGGTTCATAACAAGCTTCTCTTTGTCAACTCTCACCAATACTCTAGTTGTAGGGGTGCCATTAATAAAGGCCATGTATGGCCCGAATGCGGTAGACCTTGTTGTGCAAGCTTCTATAGTGCAAGCCATCATATGGTTAACTATTCTTTTGTTCGTTTTAGAGTTCCGTAAGACAGGAAGCGACATTGCATCTACGACACCTAGTACCTCCGATTCCCACATGATATCCTTCGAAATAAAAGATGCCGAAGGAAATGACACCACAGTAAGGCCTAGAACTTCATTTTTGGGTCTAATGAAGATTGTGTGGTTAAAGCTGGCTCTTAATCCCAATTCCTACGCTAGTATCATCGGTATCACTTGGGCTTTAATCGCAAATAGGTGGCATTTCCAAATGCCAAGCATCATGGAGGGTTCTATATTGATTATGTCAAGAGCTGGGACAGGCACCGCCATGTTTAGTATGGGACTTTTTATGGCACAACAAAAAAACCTTGTTGCGTGTGGCCCCACGTTAACAGTGTTTGGTATGGTATTAAGATTTTTCGCTGGACCAGCCGCCATGGCAATAGGTTGTATTATTGTAGGTTTGCATGGTGATACATTACGAGTAGCTATTATCCAGGCGGCTTTACCACAATCTATCACATCTTTCATATATGCAAAAGAATATGGATTGCATGCTGATGTGCTAAGTACTGCAGTAATATTCGGGATGATGGTTTCCCTACCTGTGTTGATTGGATATTATTTCATGTTGGGATTTCTTCAT
>gnl_Aquco_v3.1_Aqcoe3G090400.1
ATGATTTCCCTGATTGACGTTTACCACGTCTTGGAAGCAATAGTCCCTCTGTATGTTGCGATGATCTTAGCGTATGCATCTGTAAAATGGTGGAAACTCTTTACACCTGATCAATGCTCCGGCATCAGTAAGTTTGTCTCTAAATTCTCTGTCCCACTCTTGTCTTTCCGTGTGATCTCAGCCAACAATCCGTATCAGATGAACTTAAAACTCATGCTGTCAGATTCCTTGCAAAAAATATTTGCTCTAGTTGTATTGACAGTTGTCAGCAAACTTAGTTCTAGACGAAGCTTGGATGGTATCATAACTGGTCTTTCTTTGTCAACACTTCCCAACACTTTGATCGTGGGGATCCCAATACTGAAAGCAATGTATGGGAATGGAGCAGCTACGCTCCTTGCTCAGATAGTTGTTTTACAAAGCATAATTTGGTACAATCTACTGCTATTTCTTTTTGAGTTCAGAGCTGCACAGGCAGTCTCCATGACTTCTCCAGCAGAAACCAGAGGGGAATCGGAAGTCACTCAGGGAACACAGTCAAAGGAAAGAGAGGAGAAAGCAAACGATGGATCACCAAGAGTCAGCACCAAACTCATTCTCCTGACAGTGGGGAAAAAACTCATAAGCAATCCAAATACTCATGCGACACTGAGTGGTCTTATTTGGTCATTGATCAGTTTTAGGTGGGACCTAAAACTGCCAGTAATTATTGATAAGTCTATCTCAATACTGGCAGATGGAGGACTTGGCATGGCCATGTTTAGCTTAGGTCTTTTCATGGCATCACAGGCTAGCATATTCGCATGTGGGGCTTGGCTGGCAGTATTGGCCATGGCAGCGAAGTTCTTAGTAGGACCTGCTCTAATGGCAGTTGCCTCGTTCGCT
>gnl_Arath_TAIR10_AT5G16530.1
ATGATAAATTGTGGAGATGTTTACAAGGTAATCGAAGCAATGGTTCCACTCTATGTAGCCTTAATCTTAGGCTATGGCTCTGTGAAATGGTGGCACATCTTCACGCGTGATCAATGTGATGCTATAAACCGTCTCGTTTGCTATTTCACCCTGCCGCTCTTCACCATTGAGTTCACGGCCCATGTCGACCCGTTCAACATGAATTACCGGTTCATCGCGGCCGATGTCCTCTCTAAGGTCATCATAGTCACGGTCTTAGCGTTGTGGGCCAAATATAGCAACAAAGGAAGCTATTGTTGGTCCATTACTAGTTTCTCTCTATGCACTCTTACTAACTCTCTTGTCGTTGGTGTGCCATTGGCTAAGGCAATGTACGGACAACAGGCTGTTGATCTGGTGGTTCAATCCTCGGTATTTCAAGCCATCGTGTGGCTCACACTCTTGTTGTTTGTCTTAGAGTTTAGAAAAGCCGGATTTAGTAGTAATAATATCAGCGACGTACAAGTAGACAACATCAATATCGAAAGTGGAAAAAGAGAAACTGTGGTTGTGGGAGAGAAGTCGTTCCTTGAGGTCATGTCCCTCGTTTGGTTGAAGCTTGCAACGAATCCAAATTGCTATTCTTGCATCCTTGGGATCGCATGGGCTTTTATTTCTAACAGATGGCATCTGGAGCTGCCGGGCATATTAGAGGGTTCGATTCTTATAATGTCAAAAGCAGGAACAGGAACGGCCATGTTCAATATGGGAATATTCATGGCACTTCAAGAAAAGTTGATAGTATGTGGAACAAGCTTGACTGTGATGGGAATGGTATTGAAGTTTATTGCCGGACCGGCGGCCATGGCCATCGGCTCTATTGTCCTTGGCCTCCACGGTGATGTCCTCCGCGTAGCCATCATTCAGGCTGCTTTGCCACAATCGATTACTTCGTTCATTTTTGCTAAGGAATATGGATTACATGCAGATGTTCTAAGCACAGCGGTGATATTTGGGATGTTGGTCTCTCTACCTGTGCTCGTCGCCTACTACGCAGCTCTGGAGTTTATTCAT
>gnl_Arath_TAIR10_AT5G15100.1
ATGATCTCCTGGCTCGATATCTACCATGTTGTTTCAGCAACTGTTCCTCTCTATGTCTCAATGACATTAGGTTTCCTCTCTGCAAGACATCTAAAGCTCTTCTCACCCGAACAATGCGCAGGCATCAACAAATTCGTGGCCAAATTCTCCATCCCTTTGCTTTCTTTTCAAATAATCTCTGAAAACAACCCCTTCAAGATGAGCCCTAAACTCATTCTCTCTGATATTCTCCAGAAATTCTTAGTCGTTGTTGTATTAGCCATGGTTTTAAGATTCTGGCATCCAACAGGAGGAAGAGGAGGAAAATTGGGTTGGGTCATAACCGGATTATCTATATCGGTGTTGCCAAATACTCTCATTCTTGGAATGCCAATCTTGAGTGCCATCTATGGAGATGAAGCTGCGAGCATCTTGGAGCAGATTGTTGTCTTGCAAAGCTTGATTTGGTACACCATCTTGCTCTTTTTGTTCGAGCTTAACGCCGCAAGGGCGTTACCATCTTCTGGAGCTTCCCTAGAACATACAGGCAATGACCAGGAAGAGGCTAATATAGAGGACGAGCCAAAAGAAGAAGAGGACGAAGAAGAAGTAGCAATAGTGAGAACAAGATCTGTTGGAACTATGAAGATTCTATTGAAGGCTTGGAGAAAGCTTATAATCAATCCAAATACATACGCAACATTGATCGGAATCATTTGGGCTACTTTACATTTCAGATTGGGATGGAATTTGCCTGAGATGATTGATAAATCAATACATTTATTATCTGATGGAGGCTTAGGAATGGCCATGTTCAGCTTAGGTCTGTTCATGGCATCACAAAGTAGTATCATAGCATGTGGTACAAAAATGGCGATTATAACAATGCTGCTCAAGTTCGTATTAGGACCTGCTCTTATGATTGCTTCTGCGTATTGCATCAGATTAAAAAGTACTCTCTTCAAAGTAGCAATATTACAGGCAGCATTGCCTCAAGGAGTAGTGCCATTTGTTTTTGCAAAAGAGTATAATCTTCACCCGGAGATCATTAGTACTGGGGTGATATTTGGAATGCTAATTGCCTTACCAACAACTTTGGCATATTATTTTCTATTGGACCTA
>gnl_Betvu_v1.2_Bv4_075150_pnwi.t1
ATGATAAGCTTAGAAGATATATCCAAGGTTATAGTAGCAACAGTTCCACTCTATGTAGCACTAATTTTAGGCTATGGCTCAGTCAAATGGTGGCGCCTCTTTAAAGCTGATCAATGTGATGCCATAAATAGGCTTGTTTGTTACTTTACTCTCCCTCTTTTCAACTTAGATTTCACGGCTCATAGTAACCCTTTTGAATGGAATTACAAGTTCCTAGCCGCGGATGCCATGTCTAAGGTCATTATAGTCGCGGTCTTAGCCCTTTGGGTTACATGTAGCAGCAAGGGAAGCTATTGTTGGTCGATAACTAGTTTTTCGTTGTCAACCTTAACAAATTCACTCGTCGTTGGGGTGCCCTTACTAGGGGCCATGTATGGTCCTATGGGTGTAGACCTAGTTGTTCAATTTTCGGTTACTCAAGCTATTATTTGGCTTACGGTACTCTTATTTGTTCTTGAATTTCGTCAATCTAGGATAGATTTACCTAGTACTATAAATTGTGTTAGTACTAGTGTAGAGATTAAGGATCCTTCTCAAGTTCATTCTTTTGGGGTTGATCAGAATAAAGATATGGAAGGAAAAATTATTAGTACTAATGATGGTTTAGGGGATGTTGTTAGGCCATCATTATGGTCTTTAATCAAGGGGGTTGGGGTGAAAATTCTTGCTAATCCCAACTCTTATTCTTGCATTATAGGTATTGCTTGGGCGTTTTTTGCTAGCAGGTTTCATTTGCAATTGCCAAGCATAGTTGATGGATCTATACTCATTATGTCAAAAGCTGGGACTGGAACTGCTATGTTTAGTATGGGCATGTTCATGGCATCGCAAGAGAAGCTAATCTCATGTGGACCAAAGTTGACCATATTCGCGATGATTTTGAAGTTTATAGCTGGCCCTGCCGCTATGGCTATATCTTCGCTTGTTCTTGGTTTGCATGGTGATGTTCTACGTGTAGCTATCATCCAGGCAGCATTGCCCCAATCTATCACCTCCTTCATATATGCGAAAGAATATGGACTGCACGCAGATGTTCTAAGTACTGCGGTAATATTTGGCATGATGGCTTCACTTCCAATTTTGATTGCATATTATGCAATTTTAGAGACATTTCACTCATTA
>gnl_Betvu_v1.2_Bv8_185320_cdyx.t1
ATGATTTCCTGGAAAGATTTATACAATGTACTATCAAATGTAGTACCTCTTTATGTAGTAATGATTTCAGCTTATGGATCAGTGAAATGGTGGAAAATATTTACACCAAATGAAATCTCAGGAATCAATAGATTTGTAGCACTATTTGCAGTCCCACTTTTGTCTATCAAATTCATCTCAAACAACAACCCTTATGCAATGAACTTCCGCTTCATTCTAGCAGATACACTGCAAAAACTTATAGTCATACTACTCTTGTTTATATGGTGTAAACTGAGTTCAAAAGGATCTCTTGAATGGTGTATCACCCTCTTTTCGCTTTCGGCTCTTCCCAACACACTTGTCGTGGGCATTCCTTTATTAGGAGGAATGTATGGTGAAGAACTTTCACAATCTCTAATGGTGCAACTTTCTGTTATACAGTTTAATATATGGTTCCCTATTATGTTGTTTTTGTATGAATATAGAAGAGCAACAGTTCTAATTCCTGAGCAAGAGACTGAAATAAGTACTAATAGTAGCTCATCACATGAATGTTCTAAGAATGATTGTTCTCAGACTTTAAAGTATGATGAGGAAAAAGATTTAGATAATGTTAGTGTTCTTCCTTCTAGGTCATCAAACAAGATTATTGATCATGATAATGAAGAGAATATTTGCCCTACAGAATCGAGCTCGGTGTTGAAGGTTGAGGTCCATGTGGAAACTGTTGCTGAATGTAAACCCAAATCGACAAACACACTCCCTGCAGTTGGAAGTGTGACAACCAGGCAGATTTTGATCATGGTCTGTAAGAAACTTATGAGGAACCCTAACTTCTACTCTAGTCTTGTTGCTCTAACTTGGTCACTGATCTCTTTTAGGTGGCATGTCGAAATTCCTGCAGTGGTGGCCAATTCAATTAAAATATTCTCTGATACAGGACTTGGGATGGCAATGTTTAGTCTTGGCTTATTCATGGCTTCACAACCAAAAATAATTTCCGGTGGGAGTGCATTAGCTGCCTTAGCTGCAGCCATGAGGTTCATTGTGGGACCCGCTATCACGGCAGCTACTTCATCTGCTATTGGATTAAGAGGGACTCTCTTACAGATTATCATTATGCAGGCAGCTCTACCACAAGCAATTGTCTCTTTTGTCTTTGCTCACGAATACAATGTTCATCCTGGTGTTCTTAGCACAGCGGTTAGCTTTGGAATGCTGATATCCTTACCAATTACACTAGTTTATTACATCATATTGGGCATTTGTATCAAG
>gnl_Carpa_v0.4_evm.model.supercontig_127.48
ATGATTGGCATAAAAGATCTGTACTGTGTGTTGACAGCCGTAGTTCCTCTCTACGTCACCATGTTCTTAGCTTACGCTTCTGTAAAATGGTGGAACATATTTTCTCCCGATCAATGCGCCGGCATAAACAGGTTCGTCGCCATTTTAGCCGTCCCACTCCTCTCATTCGAGTTCATTTCAAGAATAAACCCTTATAGAATGAACTTACTTTTTCTGGCCGCCGACGGAATCTCCAAGCTTATAATTTTGTTTGCCTTGCTTTGCTGGGCTAATTTCTCCCGAAAAGGAAATCTCGACTGGGCAATAACACTTTTCTCCCTCTCCTCTCTCCCCAACACTCTGGTTATGGGGATTCCTTTGTTGAAATCCATGTACGGAGATGACAAGGAGTTTCTCATGGTCCAAGTCGTGGTGTTGCAGTGCATTATGTGGTATACCTTATTGCTGTTTTTGTTTGAGTATAGAGCTGCCAGGAATGTTCTTGTCGCCAACAGGATGAAGCTGGCTGGTAATTACAGTAATGAAAGAAATATTCAGCTGGTTCAGGGAGGTGACGAACTGGTGGCTGGCGCTCCTGAGGAAGATGAAGTTGTCGGCGTTGTGGTAGCGAGTGGTTTAACGACGTCGGATTCGCAGAAGTTAAAGCCTATCCAAGCTGCAGCCATAGAGGGAGACTGTAAACAGGTCCATTTGTTCATTTGGCGATGTGGCTGTTGCGTTTCTCAAGGTGTTTGCGAGAAGGCAGTGCAAGTTTTCGAAAAAGAAGAAAGCAACGTAGAGACAATGATGACATATGAGAAAACAGAAGCAGTTCCCGATGATCAGAATAACAAAAAAGATATTTCTTCTCCATTAATATTCTCCTGGGAGCTGGTCTGGCAGATTCTCAAAACAGTATGGTTTAAACTTTTAAGGAATCCCAACTCTTACGCCAGCGTACTCGGCATAACTTGGGCCTTAATTTCTTGCAGATGGGATATAAAGAAACCCGAAATAATGGACAATTCGGTGACAATTTTGTCGAAAGCCGGTCTGGGTATGGCTATGTTTAGTCTTGGGCTGTTCATGGCATTGCAACCCAGATTGATAGCTTGTGGAAAAAGAGTTACAGTGTATTGGATGGTAGCTAGGTTTATGGTTGGACCTGGAGTGATGGGAATAGCTTCAGTTGCAGTAGGGCTTAGAGGCACCGTACTTAAACTCTCCATTGTACAAGCTGCCCTCCCACAAGCCATTGTTCCCTTCGTTTTTGCCAGGGAATATAATCTTCATCCTCATGTTTTAAGCACTGCGGTGATATTTGGAATGATAGTTTCGCTGCCAATCACTATATTATATTACATTCTATTGGGTCTC
>gnl_Carpa_v0.4_evm.model.supercontig_14.40
ATGATTTCCCTAATTGATGTGTATCATGTTGTTGCAGCCACTGTTCCTCTATATGTTGCCATGACATTAGCCTACATATCTGTGAAATGGTGGAAGTTATTTACACCAGATCAATGTGCAGGAATCAATAAGTTTGTGGCAAAATTCTCAATACCTCTGCTGTCTTTCAAGTTGATATCAGTTAACAATCCTTATAAGATGAATATGAAGCTCATTTTCTCGGATTTTCTTCAGAAACTACTTGCCCTTTTGTTGTTGGCAGCTATCTCAAAATTCAGGTCAAGAGGTGGATTGAATTGGATCATCACTGCCCTTTCTCTCTCAACTCTTCCTAATACTTTGGTCCTAGGAATTCCTCTCTTGAAGGCCATGTATGGAGATGGAGCCGCTGCTCTCCTCGCCCAGATCGTCGTCTTGCAGAGCTTAGTTTGGTACAACTTACTCTTGTTTCTTTTCGAGCTTAGTGCAGCACGGGCAGCCTCCATGACAGCTCCTCTAGAAACAGGGAGCTTGGAGGGAGGGGCTCAGGAACAGCAACCAAAAGATGAAAGTGAAGAAGCACAGACCAGAACAGCAAGAAAAGTGAAGACCAGGCTCATTCTCTGGACAGTTTGGAGGAAGCTCTTTACAAATCCTAACACTCATGCAACTTTAGCTGGTTTAGTCTGGGCTGGTGTACACTTCAAGTGGGGATTAAAACTGCCCGGAATTGTTAATGACTCAATATCAATAATGGCGAATGGAGGACTTGGTATGGCAATGTTCAGCTTAGGACTGTTCATGGCATCTCAAAGCAGCATAATAGCATGTGGAAAACAAATGGCATTGGTCGCCATGGGAATGAAGTTCCTTGTGGGACCTATTATAATGGCAGCATCTTCGTTAGCCATTGGACTTCGAGGGAGACTCTTGAGAGTGGCAATAGTGCAGGCAGCTCTTCCTCAAGGAATTGTTCCCTTTGTTTTCGCCAAAGAATATAATGTTCATCCAGAAATACTAAGTACAGGCGTAATTTTTGGCATCCTGATTTCATTACCGATTGATTTGGCCTACTACTTCCTGTTAGCTCTA
>gnl_Carpa_v0.4_evm.TU.contig_26337.3
ATGATAGGGTGGGAAGACGCATACAAGGTGGTGGTAGCCATGACTCCACTCTACGTGGCTTTAATGTTGGGTTACGGATCGGTTCGGTGGTGGCGGATCTTCCCGCCGGAGCAGTGTGACGCCGTCAACCGATTCGTTTGTTACTTCACGCTTCCCATGTTCGTCCTCGAGTTCACCACTCACGTTGACCCGTTCCAGATGAACTACCGGTTCATTGCCGGAGACGCGATCTCCAAGGTGGTGATCGTGTTGGTGCTGGTGGTGTGGGCCAAGTGCAGTAGCAAGGGAAGTTTCAGATGGGCCATAACCAGTTTCTCTCTCAGCACATTGACCAACACATTGGTGGTGGGTGTGCCGCTGATCGAAGCCATGTACGGTCAGAGTGCGGTGAATTTGGTGGTTCAGGCATCGGTGGTTCAAGCCATTTTTTGGTTAACTTTTCTGCTGTTTGTGTTGGAGTTTCGAAGCTCGTTGGTGACTGAAGATGACGATAAGGATATGGAGATGATTGGTAATGGAGGATCAGTGAGAAGATCTTTCTGGTCGTTGATGAAGAATGTTTGGCTCAAACTCATGGTGAATCCTAACTGCTACGCTTGCGTTCTTGGCGTTGCATGGGCTTTCATGGCCAACAGGTGGCATTTTGAGATGCCAAAAATCTTGGAGGGTTCTATATTGATCATGTCGAGAGCAGGGACAGGAACTGCCATGTTCAGCATGGGGATGTTCATGGCTGTGCAGCAGAAATTGATAGCATGCGGGACAGGGCTGACTATATATGGAATGGTGTTGAGGTTTATTGCGGGACCAGCCGCCATGGCTATTGGCTCTATAGCTGTGGGCTTGCATGGTGATGTTTTACGTGTTGCAATCATTCAGGCAGCTCTGCCACAATCAATTACGTCCTTCATCTTTGCTAAAGAATATGGTTTGCATGCAGAAGTCCTCAGCACAGCTGTGATATTCGGGATGATGGTGTCTCTACCGATTTTGATTGCTTACTACGCAATCTTAGAATTTGTAAAT
>gnl_Elagu_v2.0_p5_sc00004.V1.gene1167
ATGGCGTTGCAGCCAAGGATCATAGCATGTGGGTATAAGGTTGCAGCTTTTGCCATGGCCGTGAGATTCCTCGCAGGCCCAGCTGTCATGGCTGCCGCTTCCATAGCCGTGGGTCTCCGTGGCGTCCTCCTGCACGTCGCCATTGTACAGGCTGCACTCCCTCAAGGCATTGTCCCCTTCGTCTTTGCAAAGGAGTACAATCTGCATCCTGATATCCTTAGCACTGCG
>gnl_Elagu_v2.0_p5_sc00008.V1.gene758
ATGGCGCTGCAGCCGAAGATCATCGCGTGCGGGAACTCGGCGGCGACCTTCGCGATGGCCGTCCGGTTCCTTACCGGCCCGGCGGTCATGGCCGCGGCCTCCATCGCCGTCGGCCTCCGCGGCGTCCTCCTCCACGTGGCCATCGTACAGGCGGCCCTTCCACAAGGCATTGTCCCCTTCGTGTTCGCCAAGGAGTATAACGTCCATCCCGCTATTCTTAGCACGGCG
>gnl_Elagu_v2.0_p5_sc00077.V1.gene420
ATGATCACCGGGAAGGATACCTCTGAGGTGCTCTCGGCCCTCGTACCCCTCTACGTGGCGATGATCCTCGCATATGGCTCGGTCCGGTGGTGGAAGATCTTCACACCCGATCAGTGTTCGGGCATCAACCGCTTCGTTGCAGTCTTTGCCGTTGCCTTCCTCAACTTCCACTTCATCTCCTCCGACAACCTCTACGCCATGAACCTCCCCTTCATCGCCGCCGACTCCCTCCAGAAGCTGGTCATCCTCCTCGCTCTCTTCCTATGGCAATGCTTCAGGAGGCACGGCGACCTGGGCTGGACCATCACGCTCTTCTGCCTCTCCACCCTCCCCAACACCCTCGTCCTTGGGATTCCCCTCCTCGACGCCATGTACGGGGACTTCTCGAGGAGCCTCATGGTCCAGATCGTTGTACTGCAAGCCCTGGTTTGGTACACCTTGCTGCTCTTCTTATTCGAGTACCGGGCGGCGGAGCTGGTCTCCGAGCAGGTCCCGCCGGAGCTCGCCCCGGACATCACCTCCTTTCGAGTCGAATCCGATGTCACGTCGCTAGGTGGTTCAGATCGTCTCCGGGCTGAAACGGAGTTCGGAGAGGATGGGAATGTCCAAATTGTTGTCCAGAGATCGGCTTCGCAAGGCCATGATCCTTGGCACCAGAAGATGACTCCTTCGGGAGGCTCGCATGCATGCATTGAGGCTGCTACGAATGAAGGAAGGATTGGGGAGATACGAGTGAAAGATGGGCGCAAGAGCTCGAGCTGCAAGGCTCCCTTGGCAGGGTCGAACCTTGTTGCTCAGAAGAGCAATGCAGTCATAGAAACAGGGGAGCAAGGGCATGGGAACCGCTGCAGTATATCTTCTGGGGTCATGACCAGACCGATGCTAATCATGGTGTGGAGGAAATTAATTCGAAACCCGAATACATATGCTAGCATTATCGGACTTGTCTGGTCCCTGGCGAAGATTGATGCTAACATTTTCTGTGGGGGTCTTCAACCAGGTCTGTTTATGGCCTTGCAACCCAACATAATAGCTTGTGGGAAATCTGCTGCAGCATTGGCGATGGCCGTCCGCTACCTGATGGGTCCGGCGGTGACTGCTGCAACTTCCGCCGCCATTGGATTACGCCATGATCTTTTGCATGTAGCAATCGTACAGGCTGCTCTCCCTGGAGGAATTGTTCCCTTTGTGTTTGCTAAGGAGTACAATTGTTATGCAGACATTGCTAGCACTTCCATGTTGAGGTATGTGTACAAGGACATCCCTGCAAGAGCTGTGATGGCTCCACAGATACTTGACACACCTGGATTAGAATTGAAAAGAAGGAACCCTCCAAGAAGGATAACACATGTTTTGAACTGTCCAAGAACAACA
>gnl_Elagu_v2.0_p5_sc00078.V1.gene250
ATGATAGGGTGGGCTGATATATATAAGGTGGTGGTGGCTATGGTGCCACTCTACGTCGCCCTCGGTCTCGGCTATGGCTCGGTGCGGTGGTGGCGGATCTTCACACCGGAGCAGTGCGGGGCAATCAACCGCCTTGTGGCCTACTTCTGCCTCCCTTTCTTCGCCTTCGAGTTCACAGTCCATACTGACCCCTTTGCCATGAATTACCGAGTCATAGCAGCCGATGCCATCTCTAAGGTCATCATAGTGCTAGTTTTAGCTGCATGGGCCAAGTTTAGTGGCAAAGGGAGCTACTGCTGGTCCATCACCAGCTATTCACTCTGCACACTGAACAATACTTTGGTCGTCGGCGTGCCGCTGCTCAACGCCATGTATGGGCGGTGGGCGCAGGACCTCGTGGTGCAACTCTCGGTGGTGCAATCCATCGTATGGGTTATCCTCCTTTTGTTCATGTTCGAGCTGAGGAAGGCAGGAACGTTGGCAGCTACGGTGGCTGCTACCTCTAATGGTGGTGGTGGTGGTGATGGTGTGTCTGTGGAACTTCAGACCGTGAAGGATGTAGAGGGTAACATCGAGGTGGCCAGCCGGCCTTCCTTCTGGTCACTGATGAAGATTGTGTGGCTCAAGCTTGCATTCAATCCAAACTTTTATGCGAGCTTTCTCGGTGTCACCTGGGCTTTTATCGCCAATCGG
>gnl_Elagu_v2.0_p5_sc00091.V1.gene220
ATGGCGATCGGCGCCATCGCCGTCGGACTTCGGGGTGATCTTCTGCGTGTGGCGATCATACAGGCTGCAATACCCCAATCTATCACTTCATTTATTTTTGCTAGGGAGTATGGTCTGCATGCTGAAGTGCTTAGCACAGCG
>gnl_Elagu_v2.0_p5_sc00091.V1.gene221
ATGATAGGTTGGGCTGATATATATAATGTGGTGGCGGCCATGGTGCCTCTCTACGTCGCACTTGGCCTTGGCTATGGCTCAGTGCGGTGGTGGCGGATCTTCACGCCAGAACAGTGTGAAGCGATCAACCGCATGGTGGCCTACTTCTCCTTTCCCTTCTTCACTTTAGAGTTCACACTTCACACCGACCCCTATGCCATGAATTATCGCGTTATTGGAGCCGATGCCATCTCAAAGCTCATCATCGTGTTGGTTTTAGCTGCATGGGCCAAATGCAGTAGCAAAGGGAGCTACTGTTGGTCCATCACCAGCTACTCACTCTGCACTCTGACCAATTCTTTGGTCGTCGGTGCTCCACTGCTCAATGGAATGTATGGTCAGTGGGCGCAGGATCTTGTGGTACAATTATCGGTTGTGCAAGCCATCGTATGGCTAACATTACTCCTGTTTGTGCTTGAGATAAGGAAGGCAAGAATACAGGAAGCTATGGTGGCTGCCATCTCTAGTGATCATGATGGTAGTGGTGGTGGTGCTCGTATTGTGTCTGTTGAACAAGAGGCAGAGAAGGATGTTGAAGACAATATGACCGAGGTGGTACACCGGCCAGCCTTCTGGTCACTGATGAAGATTGTGTGGCTCAAGCTTGCAGTGAATCCAAATTCATATGCGAGCATCGTCGGCATCACCTGGGCTTTTGTCGCGAACCGGTGGCACCTTGAGATGCCAAGCATCATGGAGGGTTCGGTTCTGATCATGTCAAGAGCAGGGACTGGATTGGCAATGTTTAGCATGGGTAAGGATGCATACAAT
>gnl_Elagu_v2.0_p5_sc00091.V1.gene227
ATGATAGCTTGGGCTGACATATATAAGGTGGTGGTGGCCATGGTGCCTCTCTATGTGGCGCTCGGCCTTGGTTATGGCTCGGTGAGGTGGTGGCGGATCTTCACACCGGAACAGTGCGAGGCGATCAACCGCATGGTGGCCTACTTCTCATTTCCCTTCTTCACCTTCGAGTTCACACTCCACACCGACCCCTTCGCCATGAATTATCGCGTCATCGCAGCCGATGTCATCTCAAAACTCATCATCGTGCTGGTTTTAGCTGCATGGGCCAAGTGCAGCAGCAAAGGGAGCTACTGCTGGTCCATCACCAGCTTCTCGCTCTGCACTCTCACCAATTCCTTGGTCGTCGGCGCTCCGCTGGTCAACCAGATGTATGGCCGGTGGGCGCAGGACCTCGTGGTGCAACTCTCGGTTGTGCAAGCCATCATGTGGCTGACACTACTCTTGTTCGTGCTCGAGCTGAGGAAGGCAGGGATGGGGGAAGCTGTGGTGGCTGCCACCTCTACACCACGTGGTGGTGGTCGTCGATCTGTTGACCAACAGCCAGTGAAGGATGTCGAAGGGAACATGACCGAGGTGGTGGCGAGCCGGCCGGCCTTCTGGTCACTAATGAAGACTGTGTGGCTCAAGCTTGCACTGAATCCTAACTCATATGCAAGCATCGCCGGCATCACCTGGGCTTTTGTTGCCAATCGG
>gnl_Eucgr_v2.0_Eucgr.L03400.1
ATGCCAGGCATCGTCAAAGAATCCATAGAGATCCTATCGACAGCTGGGTTAGGAACTGCTATGTTCAACATTGGTATATTCATAGCAATGCAGAGGAAGGTGATAGCTTGTGGCGTGAAATTGACATTTGTGGGAATGGTCTTGAGGTTCATTGCTGGACCAGCTCTAATGACCGTGAGTTCCTTTATCATGGGACTGCGCGGTGATGTCCTCAGAATGGCTATCATGCAGGCGGCACTGCCACAGTCGATTACGACCTTCATCTTCGCGAAAGAGTACGGATTACATGCGAGCGTTCTCAGCACCGCGGTGGTGTTCGGCACATTGGCATCTCTACCGCTGCTGATAGCCTATTATGCTGCTTTAGAGGTTATG
>gnl_Eucgr_v2.0_Eucgr.H01382.1
ATGGACTATAGCTGGTGCATCACCACCTTTTCCTTGCTCACCTTGACGAATGTCCTGATCGTCGGGGTGCCATTACTGAGAGCGATGTACGGTCAGGTGGGTGTGGATATCGTGGTTCAGTTATCGGTCATGCAGGCCGTTCTGTGGTTTCCGCTTCTGTTGTGTTTCCTTGAGTTTCGGAAGATGGGGATGGACTATTCTCCGACGACGACGAGCGCGACTACTGATGATTTGGTGCCGGGCGAGAAAGACGTCGAGGGAACAGCCGAGGCTGTGAGGACCAACAGCACAAGACCGAGACTGTGGACCGCCGTGAAAATTGTGGCTCCGAAACTGGCCCTGAATCCTAACATCTACGCTTGCATCATCGGCGTCGCTTGGGCAGTAATAGCACACAGGTTCAAAGTGAAAATGCCAGGCATCGTCAAAGAATCCATAGAGATCCTATCGAGAGCTGGGTTAGGAACTGCTATGTTCAACATTGGTATATTCATAGCAATGCAGAGGAAGGTGATAGCTTGTGGCGTGAAATTGACATTTGTGGGAATGGTCTTGAGGTTCATTGCTGGACCAGCTCTAATGACCGTGAGTTCCTTTATCATGGGACTGCGCGGCGATGTTCTCAGAATGGCTATCATGCAGGCGGCACTGCCACAGTCGATTACGACCTTCATCTTCGCGAAAGAGTACGGATTACATGCGAGCGTTCTCAGCACCGCGGTGGTGTTCGGCACATTGGCATCTCTACCGCTGCTGATAGCCTATTATGCTGCTTTAGAGGTTATG
>gnl_Eucgr_v2.0_Eucgr.B01405.1
ATGATAGGGTTGGAGGATGTGTATAAGGTGGTGGAGGCGATGGTGCCGCTATATGTCGCGTTGATGTTGGGCTACGGATCGGTGAAGTGGTGGAAGATTTTTAAGCCGGAGCAGTGTGATGCGGTAAACCGGCTTGTCTGCTATTTCACCCTCCCTCTCTTCACCTTCGAGTTCACGGCCCATGTTGATCCCTTCGAGTGGAACTACGCGTTCATCGCCGCAGACGTCGTCTCCAAGGTCATCATAGTCTTGGTGCTAGCGTTTTGGGCCAAGTGCAGCACCAAAGGGAGCTATTGCTGGTCCATCACCAGCTTCTCGCTGTGTACGCTGACCAACTCGCTCGTCGTTGGCGTCCCCCTGCTCAAGGCCATGTATGGCTCGATGGGCGTGGACCTGGTGATCCAGGGCTCGGTGTTCCAGGCGATCGTGTGGCTCACGTTGCTCCTTTTTGTGCTGGAGATGAAGCGGTCGGGGCTTGACATCTCATCGACACCATCCTCCACGGAGGGCGACTCGCCAGCAAGGACAGTCGTCGATCCGGTGGCCAAATTCAATTTGGAAGGGGGGTTGGAGATGATGGTGAGCTCTAGTAGGCCATCATTTTGGTCTCTCATGAGGGTCGTTTGGATGAAGCTTGCCATGAACCCAAACTCCTATGCATGCATAGTTGGTATAGTTTGGGCGTTGATTGCAAACAGGTGGCACTTTGAGATGCCAGGCATCATAGATGGATGCATAACGATCTTGTCAAAAGCTGGGACGGGCACTGCCATGTTTAGTATGGGGATGTTCATGGCGCAGCAAGAGAAATTGATAGCATGTGGGCCGAGCTTGACCGTGTTCGGGATGGTTTTGAGGTTCATCGCTGGTCCGGCGGCCATGGCCATCGGTTCTATTGCCTTGGGCTTGCGTGGCAATGTCCTCCGTGTCGCTATCATTCAGGCAGCACTGCCACAGTCGATTACATCCTTCATCTACGCCAAAGAATATGCACTGCATGCGGACGTGCTTAGCACTGCGGTGATCTTTGGAATGATTGTCTCTTTTCCGGTGCTGCTTGCATATTATGCAATTCTCGAGCTCGTCCCCTGC
>gnl_Eucgr_v2.0_Eucgr.B01406.1
ATGATAGGATGGGGCGACATGTACAAGGTGGTGGTGTCGATGTTCCCGCTGTACGTGCCGCTCATGCTTGGCTACAGCTCCGTCAAGTGGTGGCGCCTCTTCTCCCACGACCAATGTGATGGCATCAACCGCTTCATCTCCCTCTTCATCCTCCCCCTCTTCGGCTTCGGATTCACTGCCCACATAAACCCCTTTGCCATGAACTTCCGCCTCCTCGCTGCTGATGGCCTGTCCAAGCTCGCCACCCTCTCGATCCTCGCCCTCTGGGGTAGGTTCAGCAGCCGGGGGAGCTACAGCTGGTGCATCACGACATTCTCGCTGTGCACGCTGCCAAACCTGCTCGTCGTCGGCGTGCCGATGCTGCAGGCCATGTACGGCAAGTGGGCGGTCGATCTGGCGGTCCAGCTGTGCATGTTGCAGTCTCTGATTTGGTACCCTCTGGTTCTTCTGTTTCTTGAGTTCAGAAAAAGGAGGATGATGGATTTGGCCACTCCTCCTCCTCCTCCTCTTGAAGAAAATGGTGTGGTTGACGAAGAGAGGGATATAGGGATGAGTGTTGTGAATACAAGTGAAGTTGGTGGTGATGATCTTGAGAAGAGGAGCCGTGGGACATTCCAAATGGTGTGGATTAAGATGGCCATGAACCCTAATGTGTATGCCAATGTTCTCGGCCTCGCTTGGGCTCTCATGGCTAGCAGACTCAAATTTACAATGCCAAGTATCATGGAAGGTTCGATCGAGATCATGTCAAAAGGGGGGACAGGCACAGCCATGTTTAACATCGGGATATTCATGGCAATGCAAACGAAGGTGATAGCCTGTGGAACGGGCCCAGCGGTTTTAGGAATGGTGTCG
>gnl_Eucgr_v2.0_Eucgr.B01403.1
ATGATAGGGTGGGACGACGTGTACAAGGTGGTGGTGTCGATGTTCCCGCTGTACATGGCGCTCATGCTTGGCTACGGCTCCGTCAAGTGGTGGCGCCTCTTCACCCACGAGCAGTGCGACGGCATCAACCGCTTCATCGTCCTGTTCATCCTCCCCCTCTTCGGGTTTGAATTCACAGCCCACATAAATCCGTATGCCATGAACTTCCGCCTCCTCGCTGCTGATGCCCTGTCCAAGCTCGCCACCCTTGCTATCCTTGGGCTGTGGGGGAGGTTCAGCAGTAGGGCGAGCTACAACTGGAGCATCACGACGTTCTCATTGTGCACGTTGACAAACCTGCTCGTCGTCGGCGTGCCAGTGATGCGGGCCATGTACGGCCAATGGGGCGTCGACATGGTGGTCCAGCTGTGCATGGTACAGTCTTTGGTTTGGATACCTCTGCTTCTTTTGCTTCTTGAGTTCAGAAACACGAGGATGATGGATTCGACCACTTCTTCGTCTCCTCCTCCTCCCGAAAATAATGGCGTGGTCGATGAAGAGAGGGATGTAGAGATGAGCGTTGTGATTACGATGGAAGGCGGCGGTGATCATCATGAGAAGAGGAGCTACTGGTCATTCGCGAAAGTGGTGTGGATGAAGATGGCCATGAACCCTAACGTGTATGCCAATGTTCTCGGCCTCGCTTGGGCTCTCATGGCTAGCAGGTTCAAATTTACTATGCCGAGTATAATGGAAGGTTCAGTCGAGATCATGTCAAAAGCGGGGACGGGTACGGCCATGTTCAATATCGGGATATTCATAGCAATGCAAACGAAGGTGATAGCATGCGGCACGGGGCCCACGGTCTTAGGATTGGTCTCAAGGTTTGTGGTGGGGCCGGCAATCACGGCCCTTTGCTCTCTTGCCGTGGGCTTGCATGGGCCTACTTTACATATCGCCATCATTCAGGCGGCACTTCCACAAGCCATAGCTTCTTTCGTGTTTGCCAATGAGTACGGGCTGCATGCAAACGTCCTTAGTACTGCGGTGGTGTTTGGCACGGTGATTTCTCTTCCGCTGTTGATTGGCTATTACATTGGCTTGGAATACGCTGCA
>gnl_Eucgr_v2.0_Eucgr.I01919.1
ATGATTTCCTTGACCAATGTCTACCATTGTGTGGCAGCTACAGTCCCTTTATACGCCACGATGTTTCTAGCATTTATATCGATTCGGTTTTGGAAGCTCTTTACGCCAGACCAATGTGCCGGAATAAATAAGTTTGTGGCGAAATTTTCCATACCGCTTCTGTCATTCCAAGTGATCTCATCCACCAATCCATACAAGATGAACCTCAGGCTTGTCCTAGCGGATTTCGCACAGAAGATCCTTGCGATTTTGATAGTGGGAGGGGTGGCGAAGTTCCGCTCCGGGGGAGGGTTGAGGTGGATCATAACCGGCGTCTCTCTGTCCACGCTGCCAAACACGCTAATCCTGGGGATTCCGCTCTTGAGGGCCATGTATGGAGATGAGGCAGCTTCACTCATTGCTCAGATAGTCTGCTTACAAAGCATACTCTGGTACAATCTGTTGCTGTTCTTATTTGAGCTCAATGCAACAAAGGCAGCCTCAGTTACACCCTCATCAGAAGCCACAGGGGTCACGGCGACCACAGAGGAGGATGAAACGAAAGATGGAGGAGATGAGTTGAAGTTGAGAAACGGAAGAAAGTATGAGACTTTGCTCATTTTTCTCAAAGTGGGGAAGAATCTCCTGAGAAACCCCAATACGTATGCAACTGTCATGGGCGTGATCTGGGCAAGCATCCACTTCAGATGGGGGGTTGAAATGCCAGCAATTGTTAGTAGCTCAATACTAATACTCTCAGAGGGAGGACTCGGAATGGCCATGTTCAGCTTAGGCCTTTTCATGGCATCACAGACTCGAATAGTCGCTTGTGGTGCTCGGTTGGCTGCGGTGGCCATGGCCGCCAAGTTTATCGCCGGGCCAGGCCTAATGGCCATCTCCTCCCTTGCCATCGGACTCAGGGAAACCTTACTGAAAGTGGCAATTGTGCAGGCGGCTCTACCCCAAGGAATTGTTCCCTTTGTTTTCGCCAAAGAGTACAATGTACATCCAGAAATCTTGAGCACAGGGGTGCTCTTTGGAATGCTCATTGCCATGCCAATATCATTAGTTTACTATCTCTTGCTGTCTCTG
>gnl_Eucgr_v2.0_Eucgr.G02549.1
ATGATAGGGTGGGACGACGTGTACAAGGTGGTGGTGTCGATGTTCCCGCTGTACGTAGCGCTCATGCTTGGCTACGGCTCCGTCAAGTGGTGGCGTCTCTTCACCCACGAGCAGTGCGACGGCATCAACCGCTTCGTCGCCCTGTTCATCCTCCCCCTTTTCGGGTTCGAATTCACAGCCCACATGAACCCGTATGCCATGAACTTCCGCCTCCTCGCCGCTGATGCCCTGTCCAAGCTTGCCACCCTTGCTATCCTTGGCCTATGGGGGAGGTTCAGCAGTAGGGCGAGCTACAACTGGAGCATCACGACGTTCTCGCTGTGCACGCTGACGAACCTGCTCGTTGTTGGCGTGCCGGTGATGCAGGCCATGTACGACCAGTGGGGTGTCGACCTGGTGGTCCAGCTGTGCATGGTACAATCTCTGGTTTGGATCCCTCTGCTTCTTCTGCTTCTCGAGTTCAGAAACACAAGGATGATGGATTCGACCACTTCTTCGTCTCCTCCTCCTCCCGTAAATAATGGCATGGTCGATGAAGAGAGGGACGTAGAGATGAGCCTTGTGATTACGAGGGAAGGCGGTGGTGAGAGCTACTGGTCATTAGCGAGAGTGGTGTGGATGAAGATGGCCATGAACCCTAACGTGTATGCCAATGTTCTCGGCCTCACTTGGGCTCTCATGGCTAGCAGGTTAAAATTTACTATGCCGAGTATAATGGAAGGTTCAGTCGAGATCATGTCGAAAGCAGGGAAGGGCACATCCATGTTCAACATCGGGATATTCATAGCATTGCAAACGAGGGTGATAGCATGCGGAACGGGGCCCACTGTCTTAGGATTGGTCTCAAGGTTTGTGGTGGGGCCCGCAATCACGGCCCTTTGCTCTCTTGCCGTGGGCTTGCACGGGCCTGCTTTACATATCGCCATCATTCAGGCGGCAATTTCACAAGCCATAGCTTCTTTCGTGTTTGCCAACGAGTACGGACTACATGCAAACGTCCTTAGTACTGCGGTGGTGTTTGGCACGGTGATTTCCCTTCCGCTATTGATTGGCTATTACATTGGCTTGGAATACGCTGCA
>gnl_Eucgr_v2.0_Eucgr.G02548.1
ATGATAGGGTGGGACGACGTATACAAGGTGGTGTACAAGGTGGTGAAGTCCATGTTCCCACTGTACGTAGCGCTGATGCTTGGCTACGGCTCTGTCAAGTGGTGGCGCCTCTTCACCCACGAGCAGTGCAACGGCATCAACCGTTTCATCGCCCTGATCGTCCTCCCCCTCTTTGGGTTCGAATTCACAGCCCACATAAATCCATACACCATGAATTTCCGCCTCCTTGCCGCTGATGCCCTGTCCAAGCTCGCCATCCTTGCTATCCTTGGGCTCTTGGGGAGGATCAGCAGCAGGGCGAGCTACGACTGGATCATCACAACGTTCTCGCTGTGCACGCTGACGAACCTGCTCGTTGTCGGCGTGCCGGTGATGCGGGCCATGTACGGCCAGTGGGGCGTCGACCTGGTGGTCCAGCTATTCATGGTACAATCTCTCGTTTGGATCCCTCTAGTTCTTCTGCTTCTCGAGTTCAGAAACACGAGGATTCCCGAAAATAATGGCGTGGTCGATGAAGAGAGGAGTTACTGGTCTTTAGCGAGAGTAATGGGGATGAAGATGGCCATGAACCCTAACGTGTATGCCAATGTTCTCGGCCTCGCTTGGGCTCTCATGGCCAACAGGTTCAAATTTACTATGCCGAGTATAATGGAAGGTTCAGTTGAGATCATGTCGAAAGCGGGGACGGGCACGGCCATGTTCAACATCGGGATATTCATAGCAATGCAAACGAGGGTTATAGCATGCGGAACGGGGCCCACTGTCTTAGGATTGGTCTCAAGGTTTGTGGTGGGGCCCACAATCATGGCCGTTTGCTCTCTTGCTGTGGGCTTGCATGGGCCTGCTTTACAGATCGCCATCATTCAGGCGGCAATTCCACAAGCCATAGCTTCATTCGTGTTTGGCAACGAGTACGGACTACATGCAAACGTCCTTAGTACTGCGGTGGTGTTGGGCACGGTGATTTCCCTTCCACTGTTGATTGGTTATTACATTGGCTTGGATTACGCTGTA
>gnl_Manes_v6.1_Manes.08G104400.1
ATGATAGGGTGGGAAGATGTTTATAAGGTGGTGGTGGCCATGGTGCCTTTGTACGTGGCCCTGGTGTTAGGTTACGGGTCAGTAAGGTGGTGGAAAATATTCACACCTGAACAGAGTGGAGCTGTGAATCGTTTCGTTTGTTACTTCACTCTCCCTCTTTTCACCTTCGAATTCACAGCCCATGTTGATCCTTTCAACATGAACTATCTATTCATTGGTGCTGATGCTATATCTAAGTTCATTATAGTGGTTGTGCTTGCTTTCTGGGCTAAGTTTAGTAGCAAAGGAAGCTACACATGGTCCATTACAAGCTTCTCTTTATGTACGTTAACTAATTCTCTTGTTGTGGGTGTGCCTCTGGCGAAAGCCATGTATGGGCAGATGGCAGTTGATCTTGTGGTTCAATCATCTGTCATTCAAGCCATAATTTGGCTTACCATTTTGTTGTTTGTGTTGGAAATAAGAAGAACAGGACTTGATATTTCTTCTAATACTAATGGTGAAAATTTAGACAAGGATTTGGAGGGGATAAGTAGAAGTGTAGATCATAAAATGGAAAGTGCAAAGCCTTCTTTCTGGGCTTTGATGAAGGTGGTGTGGTTGAAAATGGCTATGAATCCTAATTCATATGCCTGTATCATTGGTCTTGTTTGGGCTTTTATAGCAAAAAGGTGGCATTTTGAAATGCCAAGTATCATGGAGGGGTCTATATTGATCATGTCAAGGGCTGGTACAGGCACTGCTATGTTTAGCATGGGGATCTTCATGGCTTTGCAAGAAAAGTTAATTGCCTGTGGGACAGGACTAACTGTTGTAGGGATGGTTCTAAGGTTCATTGCTGGACCTGCAGCCATGGCTATTGGCTCTATTGCTGTTGGTTTGCACGGTGACGTTTTAAGGGTTGCTATTATTCAGGCAGCATTACCACAATCTATTACATCCTTTATATTCGCAAAAGAATATGGATTGCATGCAGAGGTGCTAAGCACAGCAGTTATCTTCGGCATGATAGTGTCGCTTCCAGTGCTAATTGCTTATTATGCAGTTTTAGAATTTGTACAT
>gnl_Manes_v6.1_Manes.09G184600.1
ATGATAGGATGGGAAGATGTTTATAAGGTGGTGGTAGCCATGGTACCACTGTATGTAGCCCTAGTTTTAGGATATGGATCTGTAAGGTGGTGGAAAATTTTTACACCTGAACAGTGTGGAGCTGTGAATAAATTTGTTTGTTTCTTCACTCTTCCTCTTTTCACCTTTGAATTCACAGCCCATGTTGATCCTTTCAAAATGAATTATCTATTCATCGGTGCAGATGCTATATCTAAGTTGATAATTGTGGTGGTGCTTGGTTTTTGGGCTAACTGTAGTAGCAAAGGCAGCTACACATGGTCCATTACAAGCTTCTCTCTGTGTTCCTTAACTAATTCTCTTGTCGTGGGTGTGCCTCTGATGAAGGCCATGTACGGGCAAATGGCAGTTGATCTTGTGGTTCAATCATCTGTCATTCAATCCATAATTTGGCTTACCGTTTTGTTGTTTGTATTAGAATTTAGAAGATCGAGACTTGACGTTTCTTCTTGTAATAATACTGATACTGACAATTTACAGAAGGATTTAGAGGGAAGTAATTGTAGTGTAGATCATAATAACAGTAATAGGCCTGCTTCTTTCTGGGTTTTAATGAAGGTGGTGTGGATCAAATTGGCTATGAATCCCAATTTATATGCCTGCATCATTGCCCTTTTTTGGGCTTTTATATCAAACAGGTGGCATTTTGAAATGCCAAGCATCATGGAGGGATCTGTATTGATTATGTCAAAGGCTGGCACTGGCACTGCCATGTTTAGCATGGGGATCTTCATGGCTTTGCAAGAAAAGTTTATCGCTTGTGGAACAGGGCTAACTGTGATGGGAATGGTTCTGAGATTCATTGTTGGACCTGCAGCCATGGCTATTGGTTGTATTGCTGTGGGTTTGCATGGTGATGTTCTACGAGTTGCTATCATTCAGGCAGCATTGCCACAATCCATTACATCCTTCATATTTGCTAAAGAATATGGATTGCATGCAGAGGTTTTAAGCACAGCTGTGATATTTGGCACCGCGGCATCGCTTCCGGTGTTAATTGCTTATTATGCCATGTTAGAGTTTACACGT
>gnl_Manes_v6.1_Manes.S018500.1
ATGATTTCTTTAGCAGATGTGTATCATGTTGTGGCTGCGACAGTTCCACTCTATTTTGCCATGATATTGGCTTACATCTCTATGAAATGGTGGAGGCTTTTTACACCAGATCAGTGTGCAGGCATTAACAAATTTGTTGCTAAATTTTCAATCCCACTATTATCTTTCCATGTTATCTCCAACAACAACCCTTACAAAATGAACCTCAAACTCATATTTGCTGACTTTCTTCAGAAACTATTAGGCCTCTTAGTTCTCACAGCACTCACCAAGATCAGCTCCAGAGGAAGATTGAATTGGATCATTACTGGTCTCTCTCTTTCAACTTTGCCCAATACTTTGATCCTGGGAATTCCACTTTTGAAGGCTATGTATGGAGATGAAGCTGAGGCTCTCCTTTCTCAGATAATTGGCTTACAAAGCTTAGTTTGGTATAATTTGTTGCTGTTTCTGTTTGAGCTAAATGCCACCTATGCAGCCCCAGTGGCACCATCTTCAGAAATTACAGAGGACCTTGAAGCTCATCATGATGCTCAATCAAAAGAGGGAGAAGAGGAAACACATGCCACAAAGAGGGTCAAAACCATGCTCATTCTCTTCACAGTGGGGAGGAAGTTGGTGAGAAATCCAAATTTTCATGCGACTTTGCTAGGTCTTATTTGGGCAAGCATACATTTCAGGTGGGGTGTGAAAATGCCAGAAATTGTTGATAATTCTATACTGATATTGTCTAATGGAGGGCTTGGTATGGCAATGTTCAGCTTAGGTCTGTTTATGGCATCACGCACCAGTATAATAGCGTGCGGCGTCCGACTTGCTGTGCTAGCTATGGCAATGAAGTTCATTGCGGGACCTGCCTTAATGGCAGTTGCTTCCCTTGCCATTACAGTAAGGGGCACAGTGTTTAAAGTGGCAATTGTTCAGGCAGCTCTACCTCAAGGGATTGTTCCATTTGTGTTTGCTAAAGAATATAATATTCATCCAGACATATTAAGCACAGGGGTAATTTTTGGTATGCTCATTGCATTGCCAATAGCATTAGCCTACTACTCCCTGTTAGCCTTG
>gnl_Manes_v6.1_Manes.17G020700.1
ATGATTTCCTTATCAGATGTATATCATGTGGTTTCTGCAACAGTTCCATTGTATTTTGCAATGCTATTGGCTTACATCTCTATGAAATGGTGGAGGCTTTTCACACCAGATCAATGTGCAGGGATAAACAAATTTGTTGCTAAATTTTCAATCCCACTCTTATCTTTCCAAGTTATTTCTCATAACAATCCTTACCAAATGAATTTGAAACTCATTTTAGCTGACTTTCTTCAGAAGCTATTAGCCCTTCTAGCACTCACTGCTCTCACCAAAATCAGCTCCAGAGGAAGATTGAATTGGATAATTACTGGGTTGTCTCTGTCAACATTGCCCAACACTTTGATTCTGGGAATCCCACTTCTGAAAGCTATGTATGGAGCTGAAGCTGAGTCTCTACTTTCCCAGATAATTGTCTTGCAGAGCTTGGTTTGGTATAATTTGTTGTTGTTTCTCTTTGAGCTCAATGCCACCTATGCAGTTCCAATCACCCCATCTTCAGAAATCACGGTGGACCATGAGGACCCCCAAGAGGCAGAAGAAAAGGAGGAAGAAGAAGAAGAAGAAGAAGAAACACAAACCAGAACAACTAGGAGAGTAAAAACCATGCTCATTCTCTTGACAGTGGGGAGAAAGCTAGTGAGAAATCCCAATTTCCATGCTACTCTATTGGGTCTTATTTGGGCAAGCATACGCTTCAGGTGGGGAGTGAAAATGCCAGAAATTGTTGATAGTTCTATAATGATATTGTCTAATGGAGGGCTTGGCATGGCAATGTTCAGCTTAGGTCTGTTCATGGCATCTCGCGCCAGTATAATAGCCTGTGGCGTCCGAATGGCAGTGCTGTCTATGGCAATGAAGTTCACTGCAGGACCTGCTCTAATGGCAGTTGCTTCTCTAGCCACTACACTAAGAGGCACAGTCTTTAAAGTGGCAATTGTCCAGGCAGCTCTACCACAAGGGATTGTTCCATTTGTGTTTGCTAAAGAATATAATATTCATCCTGATATATTAAGCACAGGGGTAATTTTTGGTATGCTTATTGCATTGCCAATTGCATTGGCTTACTACTCGCTTTTAGAATTG
>gnl_Medtr_Mt4.0v1_Medtr7g079720.1
ATGATTGGGTGGGAAGACGTGTACAAAGTTATTGTAGCAGTGGTGCCACTCTATTTTGCACTAATATTAGGCTATGGTTCTGTAAGGTGGTGGAAAATTTTCACAAGAGAACAATGTGATGCAATAAACAAACTAGTTTGTTACTTCACATTGCCACTCTTCGCCTTCGAGTTCACCGCGCACATCGATCCTTTTAAGATGAACTTCTTATTTATAGGCGCGGACACTCTATCGAAGCTAATCATTGTCGCGGTGATTGCCCTTTGGGCTAAGTGTAGTAGCAAAGTAAGTTATTCTTGGTCTATAACAAGTTTCTCTTTGTGTACTCTAACAAATTCTCTTGTTGTTGGAATACCAATGGTGAAACCTATGTATGGACCTATGGGTGTGGATCTTGTGGTTCAAGCTTCAGTTGTTCAAGCTATTATATGGCTCACTTTGCTTCTATTTGTGTTGGAGTTTAGAAGAACGGGAATAGAGGGGACTATAACCACTTTGAAACCGAAGGCTAGTAGCATTAGTAATGTGACATGTGAAGGTGAAGAAAGTAAAGATGTTGAAGCAAATAACATAGTAGAATATACAAGTAGTAGGCTTCCTTTCTTACAATTGATGAAGCGTGTGTGGCTCAAACTTATAGCAAATCCAAATTCCTATGGTTGTGTCATTGGCATTTCTTGGGCTTTCATATCTAATAGGTGGAATTTGGAATTGCCAAGTATGGTAGAAGGGTCTATATTGATCATGTCAAAGGCTGGAACGGGCACTGCCATGTTTAGTATGGGTATTTTCATGGCACTTCAAGAGAAAGTGATTTCTTGTGGACCAAGTTTGACTGTATTTGGTTTGGTTTTAAAGTTCATCGCTGGACCTGCAGCAATGGCTATTAGTGCCTTCATTGTAGGATTGCGTGGTGACGTTTTACGAATTGCCATCATTCAGGCAGCAGTTCCACAATCCATCACATCATTCATTTTTGCTAAAGAATATGAACTGCATGCCGAGGTTCTTAGCACTGCGGTAATCTTTGGAATGATTGTTTCGCTACCGATCTTAGTAGCCTACTACGCAATATTGGAGTTCGTTCAT
>gnl_Medtr_Mt4.0v1_Medtr7g009370.1
ATGATTTCCTTAGCCAATGTTTATCATGTAATAACAACAACTGTCCCATTATATGTAACAATGATACTAGCCTATGTCTCAGTGAAATGGTTTAAGATCTTCACACAAGAACAATGTTCAGGAATAAACAAATTTGTTGCAAAATTCTCAATCCCTCTTTTATCATTTCAAGTCATTTCTTCCAACAATATCTACAAAATGAGCCTAAAACTAATGTTTTCTGATTTCATTCAGAAACTTCTTGCATTTGTTCTCTTAACAGCAATTATTAAGATTAGTGGTAAAGGTGGTTTGAAATGGATTATAACTGGTTTTTCATTATCAACACTTCCTAATACTTTGATTCTTGGAATTCCATTGTTAAAAGCAATGTATAAGGATGAAGCTATTGTCTTGTTAGCTCAGATTGTTTTCTTGCAAAGTATGATTTGGTACAATTTGCTTTTATTTCTTTATGAGTTTGATGCTGCCAAGAACATGCTATCTGCACCTCCATCACAAGACACAGGAGAATCGGAATCGGCGAGTGAAATACAATCAAAAAGAGAAGAAGATGAAGAACCTGTTGGAACAAAAAGAAAAATGAAGATCTTTCCCATTCTTGTCACAGTGGGGAAGAAGCTAATCAGAAATCCAAATACTTTTGCCTCTTTAATAGGCATCATTTGGTCAAGCATACAGTTCAGGTGGGGGATACATATGCCTCAAGTGATTAATCATTCAATAGAACTGTTGTCCAATGGAGGTCTTGGTATGGCAATGTTCAGCTTAGGTCTGTTTATGGCATCACAGTCAAGCATCATAGCATGTGGGCCAAGGAATACAGTGGTTGCAATTGGACTGAAAGTGTTGGTAGGACCTGCTCTAATGGCTTTGGCATCCATTGTCATTGGTTTAAGAAACACATTGTTTAAAGTTGCAATAGTTCAGGCAGCTCTACCACAAGGAATTGTTCCTTTTGTTTTTGCTAAAGAATATAATGTCCATCCATCCATCTTAAGCACTGCGATCTTGTTAGGAATGCTCATTGCCTTGCCGGTGGAATTGGCTTTCTACTTCCTCTTAGCACTT
>gnl_Medtr_Mt4.0v1_Medtr6g011400.1
ATGATTTCCTTAATTGATGTCTATCATGTAGTAACAGCCACTGTCCCATTATATGTAACTATGTTACTAGCATACATTTGTGTTAAATGGTGGAAACTTTTCACACCAGATCAATGTGCAGGCATAAACAAATTTGTAGCAAATTTTTCAGTTCCATTGTTATCATTTCAAGTGATATCTTCAAATAACATTTACAAAATGAGTCTTAAACTTATATATGCAGATTGTGTTCAAAAATTTCTTGCATTTTTAGTCTTGATTGTTATTATTAAGATTAGTGATATTAGAGGAGGTTTGAAATGGATTATAACTGGTCTTTCATTATCAACACTTCCTAATACTTTGATCCTTGGAATTCCACTCATGAAGGCTATGTATAAAGATGAATCTGATTTTCTACTACCTCAGATTATTTTCTTGCAAAGTATGATTTGGTATAATTTGCTTTTGTTTCTTCATGAGCTTGATGCTGCAATTCCTGCAAGGACTATGCCTGCTGCACAACCATCACATGAAACAGGAGATAGTGAGAGTTCTGTGGAAGTACAATCAAAAGAAGAAGATGAAGGAAGAGAAACAAGACCAGAAAGGAAAACTAGGATCTTGATTATTCTTATGAAAGTTGGGAAGAAATTGATCATGAATCCTAATACTTATGCAACTTTTATAGGCCTTATTTGGGCAAGCATACACTTCAGGTGGGGAGTAGATATGCCAGATGTTGTTAATCAGTCAATAACAATATTGTCTAGTGGAGGCTTAGGTATGGCCACATTCAGCTTAGGTTTATTCATGGCATCAAACTCAAGCATCATTGCATGTGGACCAAAGATGACAATGGTGTCAATGGGACTTAAATTTCTTTTTGGTCCTGCCCTAATGGCTGTTGCCTCCATTGTGATTGGATTAAGAGATACAATGCTCAAAGTGGCAATTGTTCAAGCAGCTCTACCCCAAGGAATTGTTCCTTTTGTTTTTGCAAGAGAGTATAATGTCCATCCAGCAGTTTTAAGCACAGGGGTCTTACTAGGAATGCTAATTGCTTTGCCAGTGGCATTGATTTACTACCTCCTCTTATCCATT
>gnl_Mimgu_v2.0_Migut.F02141.1
ATGATCGCATGGGGAGATATTTACAAAGTAGTGGCGGCAATGGTGCCGCTGTACGTGGCACTGGTATTGGGGTATGGGTCGGTGAAATGGTGGAGGATGTTCAAGCCTGACCATTGCGACGCCATTAACAGATTTAATTGCTATTTTATAATACCTTTCTTCACGTTCAGGTTCACAGCCGGAGTGGATCCCTACCACATGAACTTTAGGTTCCTGGCCGGAGATGTGATAGCGAAAGGGGTGGTGGGTGTAGCACTAGCACTGTGGGCTAACCTATGCAGAGAAGGGAAGTTGTCGTGGGCAGTGACGTCATTCTCACTGTCTAGCCTCAACAACACTCTGGTGGTCGGTGTGCCGTTGCTCAAGGCCATGTACGGTGCTCTAGGTGAGGATCTGGTCGTGCAATCCTCCGTCATCCAGTCCCTACTATGGTTTCCTACTCTCCTTTTCATGCTCGATTTCTGGCGCATAAACAACAATGATGCTGATGGTGATAGTGATGATCATCAGCAGCAGCCCGGTCAGACGACGCATGAGGTGCAGCTTTGTTCCATTGAAATAACAGATGCTAATTATAATAATACTACTACTAGTACTAGTGCTAATAAACATGAAGATGCTAATGGTGTTAATACGAGAATATCATCATCATCATCATCATCGTCGTCATCCAACAATTTCAGAATAACAATCAAGAAAGTTTTGGCAAAACTTGCAAAGAACCCAAATTTGTATGCTTGTGCCATTGGCCTCATTTGGGCTCTACTAGCTAAAAGGTGGGATTTAGAAATGCCGAGTGTAGTGGAAGGATCAATTCTGATAATGGCCAAGGCAGGAAGTGGAGTAGCCATGTTTTCAATGGGATTGTTCATGGCACTGCAAGAGAAGATGATAGCATGTGGGGTAAGGTTGACAGTGTACGGAATGGTTCTAAGGTTTATTGGTGGACCAGTTACCACTCTTGTCGGCTGTCTGGCTTTAGGCATCCGCTCCAGAACCCTTCATATTGCTATTATCCAGGCAGCTCTACCACAAGCAATTACGTCCTTTGTGTTTGCTCAAGAGTATGGCTTGCACGCTACTGTACTCAGCACTGCGGTCATTTTCGGCACTATTGTGTCCCTTCCCCTCTTGATCTCATACTACGTTGCCTTGGATGCCTTCCGT
>gnl_Mimgu_v2.0_Migut.F02142.1
ATGATAGGAAGGGAAGATGTGTATAAGGTGGTGGTGGGAATTGCACCACTGTACGTAGCGCTGATGTTAGGATACAGTTCGGTGAAATGGTGTAGGATGTTCAGTCCAGAGCAGTGTGAAGCAATAAACAGGCTAGTATGCTACTTCACATATCCATTGTTTGTATTTGAGTTCACAGCACACGTGGACCCTTTCAAGATGAACTATTTAATGATGGGTGCTGATGTGATATCGAAAGTAATAATAGTGATGGTGCTGGGATGCTGGGCCAAGTGCTGCAAAGGGAGCTACTGCTGGTCAATAACGAGTTTCTCTCTATCCACACTGACCAATTCACTTGTGGTTGGTGTCCCCCTTTTGAAGGCAATGTATGGACCCATGGCCGTCGACCTTGTCGTTCAGTCCTCCGTCTTTCAGGCACTTGTTTGGCTCTCCATACTCTTGTTCGTCTTGGAACTCAGGCGCACATATCATGATCATGTTGCTGCTGCTGATCTTGAAAACCAGAGCAGCGGTGTTATTGCGGATGCCTCTAGGATTAATTTCTGGAATTTGATGAGACGTGTTTCCCTCAAACTCGCTATTAATCCAAACTCATATGCATGTATACTTGGTATCACCTGGGCATTCTTATCTAATAGGTGGCACTTTGAAATGCCAAGCGTGATGGAAGGATCTATTCTCATCATGTCAAGAGCTGGCACTGGCACTACCATGTTTAGCATGGGATTGTTCATGGCATTGCAAGAGAAAGTGATAGCATGTGGAGCAAGTCTGACTGTATTTGGGATGGCCTTAAGATTTATTGCTGGCCCTCTTGCCATGGCTTTGGCTTCCTTTGCTGTCGGTTTGCATGGCGATGTCTTACGCATAGCTATTATCCAGGCAGCATTACCACAATCGATCACGTCCTTCATCTTTGCCAAAGAATATGGATTGCATGCAGATGTTCTCAGCACTGCGGTTATCTTCGGCATGATTGTGTCTCTTCCGGTGTTGATTGCTTATTACGCAATTCTCGAATTTGTACAC
>gnl_Mimgu_v2.0_Migut.H00890.1
ATGATAACGTTAGCTAATGTGTACCATGTTTTTACTGCGATCATCCCACTCTACGTTGCGATGATTGCAGCTTATCTTTCTATCAAATGGTGGAAACTTTTCACGCCGGATCAGTGCTCGGGGATCAACAAGTTTGTCGCAAATTTTTCCATCCCGCTTTTGTCGTTCCAGGTGATCTCATCGAACAATCCTTATAAAATGAACTTGAAACTTGCGTCCGCCGATTTCCTCCAAAAGCTTATCGCATTCGTCGTACTGGCAGTGATTGCCAGAATGCGATCGAGAGGGAGCCTGAGTTGGATAATTACAGGTTTGTCCTTGTCCACATTGCCTAATTCACTTATTCTAGGAATCCCGCTAATACGAGCAATGTACGGGGACGAAGCGGCGGTACTCTTGGCTCAGATAGTTGTACTGCAGAGCTTAGTTTGGTACAACCTTCTGTTAATTCTTTTCGAGATCGATGCTGCAAATGCAGTACCACCGTCACAAGTACCAGGAGAATCGGAGAATCCACAAGTACCGGAACCAATTACGAACGGAGTAAAACATCAAAGCGAAAGAAGCATAAGAATCATTCTATTGACAGTCGGAAAAAAATTGATCACAAATCCCAATACTCATGCCACATTGGCAGGGCTCGTATGGTCGAGCATACATTTCAGGTCGTATAAAACAATACGCCTCGTATATATTAAGAATTTGAGTCTAACTTGTAAAATCACGGGTGTAGGTATTAGCTTTTTACGTTTCCACATCTTTCGTATATACGTAAAAACAGGGTTCTTGAACAACGAAATTTATTACTTGTTAGGTCTTTTTATGGCATCACAAGCCCGATTGATTGCATGCGGTACCCGAAAAGCAGTATTAGCCATGGCACTGAAGTTTATAGCAGGACCATCTCTCATGGCAGTGCCTTCAATCGCGCTCGGGTTAAGAGGCACGTTACTCAAAGTAGCACTCGTGCAGGCAGCTCTGCCACAAGGGATAGTTCCGTTCGTGTTTGCGAAAGAGTACAATCGACATCCGGACATACTGAGCACAGCGGTTATATTCGGTATGCTCGTAGCGGTTCCGATCGGATTAGCATACTACTTCCTGCTGGCTTTG
>gnl_Musac_v1_GSMUA_AchrUn_randomT08290_001
ATGATTTCTTGGTCGAGCCTCTACCATGTGGTGGAAGCGATGATGCCGCTCTACGCGGCCATGGCTCTCGGCTACGCATCCGTCCGGAAGAAGGCATTTACCCCGGAGCAATGTGCGGGGATCAACCACTTCGTCGCACTGTTGGCCGTCCCCTTGCTCATCTTCCGCATGATCTCCTCCAACAATCCTTACACGATGAACATCCGGTTCCTCGCCGCGGACACGCTGCAGAAGGTGATCATCCTCGCTGCCCTCGCTGCATGGGCACGCTTCAGTAACAACGGCTCGATCGCATGGGTCATCACCCTCTTCTCCCTGGCGACGTTGCCCAACACGGTGCTTATGGGCGTGCCGGTCCTCCGCGGCATGTACGGGCCAATGTCCGAGAACCTAATGGTCCAGATCGTCGTCCTCCAGTTCGTTGTGTGGTACGTGCTAGTTGTGTTCTTGTTCGAGTACATGGCCGCCCAGAATGCCTTCATGGAGCAGCAGCAGATGCCGCCACCACAAGCCAATGGTTCTCACTCGGTGGACATACCAGCTGTTAATGCCGATGGCAGTGACCCCGATGTTTCGATTGCACAAGAAGAGACGATTCGACCATCAGGGATGCTCATTCTGGTTATGGCGGTCAAGAAGATTCTCAAGATCCCAAGCACATACGCCAGTTTGCTTGGCTTGTTTTGGTCATTGATCGCTTTCAGATTTGGTATCAAAATGCCAGCGATCATAGACAACTCATTGTCAATTATTTCAGTATCAGCTATTGGCTTGGGCATGTTCAGCGTTGGTGCCTTCATGGCTCAACGGAAGAAATTTATTACATGTGGATATTATCTTGCCGTCTTGGCTATGGTTATGAGGTTTCTTATAGGCCCCATCGTTATGCTTGTATCATCGTTTGCGGTCGGTCTTCAGGGTGTGTTTCTAAACGTAGGCGTTGTCCAGGCCGCTCTTCCTCTTGCTGTACTTTCATTTGTTTACGCGGAGGAATACAATGTGCATCCGGATATCATGAGTACAGGGGTCATTGTGGGAATTTTCATATCTGTTCCCCTAACAATCCTCTACTATGTTCTATTGGGACTAGAAAGG
>gnl_Musac_v1_GSMUA_Achr4T00310_001
ATGATCTCCAAGTCGAGTCTGTACCATGTGGTTGAGTCCATGGCGCCGCTGTACGTGGCCATGGGCCTCGGCTACGCGTCCGTCCGGTTCCGGGCATTCACGCCGGAGCAGTGCGCGGGAATCAACCACTTCGTCGCCCTCTTCGCCATGCCGCTGCTCATCTTCCGCATGATCTCCTCCAACGACCCCTACGCCATGAACCTGCGCTTCATCGCCGCCGACACCATCCAGAAGGCGGCCATCCTCGCGGCGCTCGCCCTGTGGGCGCGCCTCAGCGCCCGGGGCTCGCTCGCCTGGGTCGTCACCCTCTTCTCCCTCGCCACCCTGCCCAACACCATCATCATGGGCGTGCCCATCCTCCGCGGCATGTACGGCTCCATGTCCGGAACCCTCATGGTCCAGATCGTCGTCCTCCAGTTCGCCTTCTGGTACGTCCTCGTCGTGTTCCTGTTCGAGTACATGGCCGCGCAGCGCGCCCTGATTCCGAGCATACACGCAAGCATGCTCGGCCTCGTGTGGTCTTTCATCGCATACAGGGAAGGCATCAAGCTGCCAACCATCATCGACGACTCAGTGGCGATCATCTCTGTCTCGGCAACAGGGTTGGCCACGTTCAGCGTAGGTACTTTCATGGCACAACAAAGCCGGTTCATTTCATGTGGCTGTTCTGTTGCGAGCTTAGCCATGGCGATGAGGTTCCTGGTAGGACCTGCTGTCATGGCCGCTTCATCGCTCGCCGTAGGGCTGCATGGTGATCTCTTACATGTAGGGATTGTCCAGGCTGCTCTTCCTCTGGCTGTAATATCATTTGTTTATGCAAAAGAATATAATGTGCATCCGGAGATCATGAGCACAGGGGTCATCGTTGGCACATTTGCATCTTTTCCCATCACAATCATCTATTACATATTACTAGGATTG
>gnl_Musac_v1_GSMUA_Achr9T15520_001
ATGATTACTGGTACGGACTTCTACCATGTGATGACGGGCATGGTGCCGTTGTACGTGGCGATGATACTGGCGTACTTGTCGGTGAAGTGGTGGAAGATCTTCACGCCGGAGCAGTGCGCAGGGATCAATCGCTTCGTGGCGCTCTTTGCGGTGCCGCTCTTGTCGTTCCACTTCATCGCCGGTAACGATCCTTATAAGATGAATTATCGGTTCATCGGCGCTGACACGTTGTCCAAGGTTATCGTGCTCGTCATTTTGGCCGTCTGGAGCAATCTCAGCCGCCGCATGTCACTCGATTGGACCATCACCATCTTCTCCCTGGCCACCCTGCCCAACACCCTCGTCATGGGCATCCCGCTGCTCGAGGGCATGTACGGGGAGTACTCCGGCAGCCTCATGGTCCAGATCGTGGTGCTGCAGTGCATCATCTGGTACACCCTCATGCTGTTACTGCTCGAGTACCGCGCCGGCCGGTTGCTGATCGCGGAGAAATCGTCATTCTCCGTTGTGTTCCCCGTCGCCGGTCCATCGGAAATTCAAGAAATCCGAGTGGAAGTTCCTCCGCGCCAAAGTACTAATCGACCACTCACTACTTTCCTCGAGAACCAGGAGAGCGGGCCCCAAGACGGCGACGTGATGGTCCAAGAGCCGGCAATTGGCGCGCTCACGATAGTGCCGACGACAATGCCGCCGGCGAGCGTGATGGCGAAGCTGATCCTCGTAGTGGTGTGGAGGAAGCTGATCCGTAACCCCAACAACTACGCCAGCCTGATCGGCCTCGCCTGGTCGCTCGTCTCCTACAAATTGCACGTTAACATGCCTGTGATTGTGGCGAAATCCATCTCCATCATGTCGGACACAGGCCTAGGAATGGCTATGTTCAGCCTCGGGCTGTTCATGGGGCTGCAGCCGAGGGTCATAGCATGTGGGAATTTGGCAGCAGCTATTGCCATGGCCATCAGATTCTTAGCAGGGCCTGCTTTCATGGCTATCGCCTCCTTTGCCGTGGGCATCCGCGGCGAGCTCCTGCGCATCGCCATCGTGCAGGCGGCGCTCCCTCAAGGCATTGTCCCCTTTGTGTTCGCAGAGGAGTACAACCTGCATGCTGAGATCCTCAGCACAGCGGTGATATTTGGGATGATAATTGCGCTGCCCATAACATTGGTGTATTACGTTATAGTTGGACTAGTG
>gnl_Musac_v1_GSMUA_Achr8T29780_001
ATGATCTCGTGGCACGACCTGAACACGGTGCTGGTGGCGGTGGTGCCGCTGTACGTGGCGATGGTGCTGGCGTACGGGTCGGTGCGGTGGTGGGGGATCTTCTCGCCGGAGCAGTGCGCTGGCATCAACCGATTCGTGGCCGTCTTCGCCGTGCCTCTGCTCTCGTTCCACTTCATCTCCACCAACGACCCCTACGCCATGAACCTCCGCTTCGTCGTCGCCGACACCCTGCAGAAGCTGCTCGTCCTCGCGGCCCTGGCCGTCTGGTCCAAACTCCTCCGCCGACGCCCGTTCCCTGGCGGCGTTTCATCCCTCGACTTGTCCATCACCGCTTTCTCTCTCTCCACCCTCCCCAACACGCTGGTGATTGGCATCCCCCTGCTCGTCGCCATGTACGGGCCCTATTCCGGCTCCCTCATGGTCCAGGTCGTCGTCTTGCAGTGCATCATCTGGTACACCCTCATGCTCTTCCTCTTCGAGTACCGCGCCGCTCGCCTCCTCGTCGCCGACCAGTTCCCCGACACCGCCGCCTCCATCGTCTCCTTCCGTGTCGACCACGATGTCGACTCGCTCGACGCCGGGGCTGCCGAGACCGCTGCAGAATTCAACGGCGACGGCAAGATTTACGTCACCGTCCGCAAGTCAACGTCGTCCAGGAGGGGATCCAACTGCAACAACGCCGACTTAGACAACGACCACTACGCCACGGAGGAGCTGCACATGTTCGTGTGGAGCTCGAGCCCGTCGCCGGTGTCGGACCACGTCGATCACGGGGCAAAGGAGATTCCGGTGGTGGTGCCAGCCGACGTGCCCTTTAACGGCCTCACCACCAAAGGCTTCGACGAGGAGGAGGCGGCCAACTACAAGGGCGCGGGAGGAGGAGAAGGAGGAGGGCCGTCCGATAGCGACGGAGGGCCACACCAGATGCCCCCCGCGGGCGTCATGACCCGTCTGATCCTGATCATGGTGTGGCGTAAGCTGGTCCGCAATCCCAACACCTGCTCCAGCCTCGTCGGCCTCCTCTGGTCCCTCGTCGCCTTCCGGTGGAACATTACCATGCCGAAGGTTGTAGAGAAGTCCATCTCCATACTCTCCGACGCGGGCCTCGGGATGGCCATGTTTAGCTTAGGCGACGCTGTGGAATCATCGACAGGGCTGTTCATGGCGCTGCAGCCGAGGATAATAGCGTGCGGGAACAGGGTGGCCGCGCTCGCCATGGTGATCCGGTTCGTGGCCGGACCCGCGACGATGGCCGTGTCGTCCGTCGCCGTCGGCCTGCGTGGGACCCTCCTCCACGTCGCCATCGTGCAGGCGGCGCTGCCGCAGGGCATCGTGCCCTTCGTCTTCGCCAAGGAGTACAACCTCCACCCTGCCATCCTCAGCACAGCGGTTATATTTGGGATGCTGATAGCTCTTCCGATCACCTTGCTATACTACATTCTTCTGGGACTA
>gnl_Musac_v1_GSMUA_Achr11T10870_001
ATGATAAGCTGGGGGGACATCTACAAGGTGGTGGACGCCATGGCGCCGCTGTATGTAGCACTGGGCCTCGGATATGGCTCGGTGAAGTGGTGGCGTGTTATCACGCCGGAGCAGTGCGAGGCGATCAACCGCCTCGTCTCCTGCATCACCCTCCCCCTCTTCACCTTCCAGTTCACGCTCCACACCGACCCTTTCGCCATGAACTACCGCTTCGTGGCCGCCGACGCCATCTCCAAGGTCACCATCGCGCTGCTCCTCGCCGCCTGGCCCAAGTGCAGCAGCAAGGGCAGCTACTGCTGGTCCGTCACCAGCTTCTCCCTCGCCACCCTCACCAACTCCCTCGTCGTCGGCGTTCCCCTCGTCGGCGCCATGTACGGGCCGTGGGCGCAGGACCTTGTGGTGCAGCTCTCGGTGGTGCAAGCCATCTCACCGCCGGCGAAAGACGCAGACGTAGACGTCGCTTCGCAGCCTTCCTTCTGGTCGCTGATGAAGACGGTGTGGCTCAAGCTCGCGCTCAACCCCAACTCATACGCGAGCATTGTGGGCATCACCTGGGCGTTCATCGCGAACAGGTGGCATTTTGAGATGCCGAGCATCATGGAGGGATCGGTGTTGATCATGTCCAAGGCAGGGACAGGGATGGCCATGTTCAGCATGGGACTGTTCATGGCTCTGCAAGAGAAGATACTCGCGTGTGGACCGAGCTTGACGGCATTTGGGATGGCATTAAAGTTCGTCGCAGGGCCGGTGGCGACCGCCATCGGAGCCATTGCGGTCGGACTTCGCGGTGACATCCTGCATCTGGCAATCATACAGGCTGCACTGCCTCAGTCCATCACCTCCTTCATTTTTGCAAGAGAGTATGGATTACATGCTGATGTGCTCAGCACTGCGGTGATCTTTGGGATGCTGGTTTCTTTGCCTGTGCTTGTTACATACTATGTGGTGCTAGGTTTTCTGAGT
>gnl_Musac_v1_GSMUA_Achr11T19530_001
ATGATAAGCTGGGGCGACATTTACAAGGTGGTGGTGGCCATGGCGCCGCTGTACGTCGCTCTGGGTCTCGGGTACGGTTCGGTGCGGTGGTGGCGCATCATCACGCCGGAGCAGTGCGAGGCCATCAACCGCCTCGTCTCCTGCATCACCCTCCCTCTGTTCACCTTCGAGTTCACGCTCCACGTCGACCCCTTCGCCATGAACTACCGTTTCATCGCCGCCGACGCCGTCTCCAAGGTCACCATCGCCGTGCTGTTAGCCGCGTGGCCCAAGTGCAGCAGCAAGGGCAGCTACTGCTGGTCCGTCACCAGCTTCTCCCTTTCCACCCTCACCAATTCCTTGGTGGTGGGCGTGCCGCTGGTGAGCGCCATGTACGGGCGGTGGGCGCAGGACCTGGTGGTGCAGCTCTCGGTGCTCGCGTCTGTCGAATCACCGCCGCTCAAGGACGTCGACGGCGGCGGCCCCGAGGTCACACCACGACCTTCCTTCTGGTCGCTGATGAAGACGGTGTGGCTCAAGCTTGCTCTCAATCCCAACTCATACGCGAGCATCGTCGGCATCACCTGGGCCTTCATCGCAAGCAGGTGGCATTTCGAGATGCCAAGCATCATGGAGGGTTCAGTTCTGATCATGTCCAAGGCAGGGACTGGAATGGCCATGTTCAGCATGGGGCTGTTCATGGCTCTGCAAGAGAAGATACTCGCCTGTGGACCGAGCCTGACCGCATTTGGGATGGTCTTGAAGTTTATCGCAGGCCCGGCAGCCACGGCCATCGGAGCCATCGCCGTCGGACTTCGTGGGGACGTCCTGCATCTGGCAATCATACAGGCTGCACTGCCTCAGTCCATCACCTCTTTCATCTTCGCAAGAGAATACGGATTGCATGCTGATGTGCTAAGCACTGCGGTAATTTTTGGGATGCTGGTTTCTTTGCCTGTGCTTGTGGCATACTATGTGGTTCTGGGTTTCATGAGC
>gnl_Musac_v1_GSMUA_Achr5T25220_001
ATGATAGAGGGGCGGGATGTGTTAAAGGTGATTGAGGCAATGACGCCGCTCTATGTCGCACTCGGCCTCGGCTACGGCTCGGTGCGGTGGTGGCACGTCTTCACCCGCGAGCAGTGCGAAGCGATCAACCGCCTCGTCGTCTATTTCGCCATCCCCTTCTTCACCTTCGATTTCACCAGCCACATCAACCCTTTCACCATGAACTACCGCGTCATCGCCGCCGACGCCATCTCCAAGCTCCTCACCGTGGCAGTACTGGCTGCATGGACCTGGTGCAGCAGCAGCGACAAGAGCAGCTACAGCTGGGCCATCACCATCTTCTCGCTCTCCCAGCTCAGCAACATCTTGGTGGTGGGCGCGCCGCTGCTGGACGCCATGTACGGACGTTGGGCGCAGGACATCATCGTGCAGCTGTCCGTGATGGTGGCACCCGAACCGCAACAAGCAATGGACGTGGAGCGCAACGCCGACGTCGCTGCACGTCCTACGTTAGGATCACTGATGAAGACGGTGTGGCTCAAGCTCGTTATCAATCCCAACATATACGCCAGCGTTCTCGGCGTCATTTGGGCTCTCATAGCAAACAGGTGGCACTTCGAGATGCCGCGAATCATCGAGGGATCGGTGTTGGTGATGTCCAAGACCGGGACAGGGATGTCCATGTTCAGCATGGGGTTGTTCATGGCTCTGCAAGACAAGATTGTCGCATGTGGCCCGAAGCTGAGCGCGTTCGGCATGGTTCTAAAGTTCATCGCGGGGCCGGCGGCTACGGCGATCTCCGCCGTCTCCGTGGGACTTCGTGGTGATCTCCTGAGGGTGGCGATCATACAGGCTGCACTGCCTCAATCTATCTCCTCCTTCATCTTCGCAAGAGAGTATGGATTGCATCCTGGTGTGCTCAGCACCGCAGTCATTTTTGGAACGCTCGTCTCATTGCCGGTGCTGATAGCATACTATGAAGTTCTTGGTTTACTGAGC
>gnl_Musac_v1_GSMUA_Achr5T25210_001
ATGATAGGGGGGCGGGATGTGATTAAGGTGATCGAAGCAATGACACCGCTCTATGTCGCAGTCGGCCTCGGCTACGGCTCGGTGCGATGGTGGCATGTCTTCACCCGCGAGCAGTGCGAGGCGATCAACCGCCTCGTCGTCTACTTCACCATCCCCTTCTTCACCTTTGAGTTCACCAGCCACATCGACCCTTTCACCATGAACTACCGCGTCATCGCTGCTGACGCCATCTCCAAGCTCCTCACCGTTGGCGTCCTGGCTGCATGGACCTGGTGCAGCAGCAGCTCCAAAAGCAGCTACAGCTGGGCCATCACCATCTTCTCACTCTCCCAGCTCACCAACACCTTGTTGGTGGGCGCGCCGCTGCTGGACGCCATGTACGGGAGATGGGCGCAGGACATCGTCGTGCAGCTCTCCGTGGTGGTGGCACCTGAACCGCAACAAGCAACGGACGTGGAGTGCAACACCGACGTCGCTGCACGTCCTACGTTAGGATCACTGATGAAGACGGTGTGGCTCAAGCTCGCTCTCAATCCCAACATATACGCCAGCGTTCTCGGCGTCATTTGGGCTCTCATAGCAAACAGGTGGCACTTCGAGATGCCGCGAATCATGGAGGGATCGGTGTTGGTGATGTCCAAGGCCGGGACAGGGATGTCCATGTTCAGCATGGGGTTGTTCATGGCTCTGCAAGACAAGATTGTCGCATGTGGGCAGAAGCTGAGCGCGTTCGGCATGCTTCTAAAGTTCATCGCAGGGCCGGCGGTTACGACGATCTGCGCCGTCGCCGTGGGACTTCGTGGTGACCTCCTGAGGGTGGCGATCATACAGGCTGCACTGCCTCAATCTATCTCCTCCTTCATCTTCGCAAGAGAATATGGATTGCATCCTGATGTGCTCAGCACCGCAGTCATTTTTGGAACGCTTGTCTCCTTGTCGGTGCTGATAGCATACTATGAAGTTCTTGGTTTACTGAGC
>gnl_Nelnu_v1.0_NNU_022861-RA
ATGATCTCCCTGTTAGATGTTTACCATGTCTTGGCTGCTACAATCCCTTTGTACTTTGCCATGATCTTAGCCTACGTATCTTTAAAATGGTGGAAGCTCTTCTCAGCAGATCAATGCTCTGGCATTAACAAGTTTGTAGCAAAATTCTCTATCCCGCTCCTCTCCTTCAGTGTGATCTCTGCCAACAATCCCTACCAGATGGACCTGAAACTCATATTGGCAGATGGCCTCCAGAAACTGCTTGCCTTCCTTCTATTGGTAATTCTTGCCAAAATTAGCTCCAGGGGACACACAGATTGGGTTATAACTGGTTTGTCTTTGTCAACTTTACCCAACACCTTGATTGTGGGAATTCCATTGTTGAGAGCCATGTACGGGAATAAAGCATCGGCACTTCTCTCCCAGATAGTTGTCATGCAGAGTTTGGTCTGGTACAATCTATTGCTGTTTCTGTTTGAGTTTAGAGCTGCTGAGACAGCCTCTGAAACTCCTCCCTTAGAAGTCACAGGGGAACTGGAGGCCCCACAGGAAGCACAACCAAAAGCGGTAGGTGAGGAAGCAAAGGCCAGAACCCTGAGAAAAATGAACACCAAGCTTATTCTCATGACTGTGGGGAGGAAGCTCGTGAGGAATCCCAACACTCATGCAACTTTGATTGGTCTTATTTGGGCAGTCATCAGTTTTAGGTGGAGAGTTAAACTGCCGCTAATTGTTAACAACTCAATATCAATATTGTCAGATGGAGGACTTGGCATGGCAATGTTCAGCTTAGGTCTTTTCATGGCCTCACAGCCTAGCATAATTGCATGTGGAACTAGGAAGGCAGCCTTAGCCATGGGAATCAAGTTCCTGGTAGGACCTGCCCTAATGGTAGTCTCCTCCTATGCTATTGGATTGAAAAGCATATTGTTTAAGGTGGCAATTGTACAGGCAGCTCTTCCTCAAGGAATTGTTCCATTTGTGTTTGCTAAAGAGTATAATGTACATCCAGACATATTGAGCACTGGGGTTATCTTTGGCATGCTTATTGCGCTTCCAATAGCTTTGGCCTACTACTTCCTGCTAGGGTTAAAAATTCAGAGAGGATGGAGAGAAGAAAATTACAAAAGTTCCACGGGGAAGCTAGCTGTCCAAACCTCACATGGAAAATGTGACGAGAGAGCAATGAAGAACAACGACACAATCAGACTGCGC
>gnl_Nelnu_v1.0_NNU_000483-RA
ATGATCACCGGCAAGGACATCTACGATGTGCTAGCAGCAATTGTACCACTCTATGTTGCTATGATCCTTGCCTATGGTTCAGTTTGGTGGTGGAAGATTTTCACCCCTGATCAATGCTCCGACATCAATCGCTTTGTGGCAATCTTTGCCGTCCCCCTCCTTTCCTTCCATTTCATCTCCAGTAACAATCCTTATGCCATGAACTACCGCTTCACCGCTGTCGACTCTCTGCAAAAGATTGTCATCCTCTCTGCTCTACTCCTCTGGCAGGCCTTGAGCAAGAATGGAAGTCTGGAATGGATGATCACCTTCTTCTCCCTTTCCACTCTCCCCAACACTCTTGTCATGGGCATTTCCCTCCTTAAGGCCGCCATGTATGGAGAGTTCTCTGGGAGTCTCATTGTGCAAATTGTGGTGTTGCAGTGTGATCTGGTACACTCTTATGCTCTTCATGTT
>gnl_Nelnu_v1.0_NNU_014664-RA
ATGATAGGGTTGGAAGATGTTTACAAGGTGGTAGTGGCCATGGTGCCTCTGTATGTTGCCACAGTTCTGGGTTATGGCTCGGTGAAATGGTGGCACATATTCACTCCTGATCAGTGTCAAGCAATTAACCGACTTGTTTGCTACTTCACCCTCCCTCTCTTCACCTTCGAATTCACTGCCCACATCGATCCTTTTAACATGAACTATCTCTTCATTGCCGCCGATGCCATCTCCAAGGTAGTCATCGTCATAGTTCTCGTCTTCTGGGCTAAGTGCAGCAGCAAGGGGAGTTACCCTTGGTCCATAACCAGCTTTTCTCTCTCCACTCTCACCAACTCTCTGGTCGTAGGGGTCCCTCTCCTTAAGGCCATGTACGGCCAAATTGGGGTGGATCTCGTCGTGCAATCCTCTGTGATTCAAGCCATCGTATGGCTCACGATTCTTCTCTTCGTCTTGGAGCTGCGCAAAACCAGGAGCGACACTCTGTCGTCCATGGCGACCAGCCTCGACTCTCAATCTCATGTGGTTTCTCTCGAATCAGCCAAGGATGTCCAAACAAATGACCACGTTGTTGAGGGCCTGAGTACTACAAAACCTTCCTTCTGCTCTGTAATGAAGATTGTGTGGCTGAAGCTGGCTCTCAATCCTAATACATATGCTAGTCTCGTTGGCATAGTCTGGGCTTTTGTCTCAAACAGGTGGCACATTGAAACGCCAAGCATCATGGAGGGATCTGTGTTGATCATGTCAAGAGCAGGGACAGGCACGGCCATGTTTAATATGGGAATCTTCATGGCGTTGCAGGAGAAGTTAATTGCTTGTGGTCCGCCCCTAACGATTTTTGGAATGGTATTGAAGTTTATTGCAGGACCTGCTGCCATGGCAATAGGAGCCATAGCTGTTGGTCTCCATGGTGACGTCTTGAGAGTGGCCATCATCCAGGTAATTCATCTACTTAGACCCTCTAGACTCTATCATGGTTCAAAGTAT
>gnl_Orysa_v7.0_LOC_Os08g41720.1
ATGGCGCCGCTGTACTTCGCGCTGGGGCTAGGGTACGGGTCGGTGAGGTGGTGGAGGTTCTTCACGGCGGAGCAGTGCGCCGCCATCAACACCATGGTGGTCTACTTCTCCATGCCCTTCTTCACCTTCGACTTCGTCGTCCGCACCGACCCGTTCGCCATGAACTACCGCGTCATCGCCGCCGACGCGGTGTCCAAGGCGATCGCCATCGCCGCCATGGCGGCGTGGGCGCGCACGCGCTGCGGCTGCGCCGCCGCCAAGGCCGGGGCGCAGTCGTGGTCCATCACCGGGTTCTCCCTCGCCGCGCTCAACAACACGCTCGTCGTCGGCGTGCCGCTGCTCGACGCCATGTACGGGAGGTGGGCGCAGGACCTCGTGGTGCAGATCGCCGTCGTGCAGTCCATGGTGTGGTTCCCGCTCCTGCTCATGGCGTTCGAGCTCCGCAAGGCCTGGGTCGTCGGCGGCGGCGGCGGCGTCGGGCCGGCGGTGATGTCGTCGTCGTCGCCGCCGGAGAAGCAGAGCGACGTCGAGATGAACGGCGCCGTCGTCGCGGCGCCGGGCGGCGGCGGCGGCGTCCGGCTACCGTTCTGGGCGACGGCGAGGACGGTGGGGCTGAAGCTGGCGAGGAACCCGAACGTGTACGCCAGCGTTCTCGGCGTCGTGTGGGCGTGCATCGCGTACAGGTGGCACCTGAGCTTGCCGGGGATCGTGACGGGGTCGCTGCAGGTGATGTCCAGGACTGGCACGGGGATGTCCATGTTCAGCATGGGGTTGTTCATGGGGCAGCAGGAGAGGGTGATAGCGTGCGGGGCGGGGCTGACGGCGCTGGGGATGGCGCTGCGGTTCGTCGCCGGTCCGCTCGCCACGCTCGTCGGCGCCGCCGCCCTCGGCCTCCGCGGCGACGTCCTGCACCTCGCCATCATACAGGCCGCACTGCCTCAATCGATTGCTTCCTTCGTTTTCGCAAAGGAGTATGGGCTTCATGCCGATGTACTCAGCACGGCGGTTATATTCGGAACATTGATCTCTCTGCCGATTCTGATTGCATATTACGCGGTTCTGGGCTTTGTC
>gnl_Orysa_v7.0_LOC_Os01g69070.1
ATGATAGGGTGGGGAGACGTGTACAAGGTGGTGGCGGCGACGGTGCCGCTCTACTTCGCGCTGTTCCTGGGCTACGGGTCGGTGAGGTGGTGGCGGATCTTCACGAGGGAGCAGTGCGACGCCGTGAACCGGCTCGTCGCCTTCTTCGCGCTCCCCTTCTTCACCTTCGAGTTCACCCTCCACACCGACCCGTTCCAGGTGAACTACCGCGCCGTCGCCGCCGACGTGATCTCGAAGGCGGTCATCGTCGCCGTCATCGGCGCCTGGGCGCGGTTCATGAGCAAGGGCGGCTGCGCCGTGAGCTGGTCCATCACCAGCTTCTCGCTGTCCACGCTCACCAACTCGCTTGTCGTCGGCGTGCCCATGGCGCGCGCCATGTACGGCGAGTGGGCGCAGCAGCTCGTCGTCCAGCTCTCCGTCTTCCAGGCCATTGTCTGGCTCACGCTGCTGCTCTTCGTGCTCGAGGTCAGGAAGGCCGCCATCGGGATGTACGTCGACGGCGCCGAGGCGGCGGCGGCGGCCGGCAAGGACGTCGAGGCCGCCGGCGCCGCCGCCGCCGCAGGCACGGTCGTCGTCGCCGCCGCCGCGGGCAAGCCGTCGCTGTGGGCGCTGGTGAAAGTGGTGGCGCACAAGCTGGCGCGCAACCCCAACACTTACGCCAGCTTCGTCGGCATCACCTGGGCCTGCCTCGCCAATAGGTTACACATCGCGTTGCCGAGCGCCTTCGAGGGATCGGTGCTGATCATGTCCAAGTCAGGCACAGGAATGGCCATGTTCAGCATGGGATTGTTCATGGCGCAGCAGGAGAAGATCATCGCGTGCGGGACGAGCTTTGCGGCGCTGGGGCTGGTGCTAAAGTTCGCGCTCGGCCCCGCCGCCATGGCCATCGGCTCCATCGCCGTCGGCCTCCGCGGCGACGTCCTCCGCGTCGCCATCATACAGGCAGCCCTACCTCAATCCATCACATCATTCATATTTGCGAAAGAATACGGGCTGCATGCTGATGTGCTCAGTACTGCGGTGATTTTTGGAATGCTTGTCTCCCTACCCTTGTTAGTCGGATTTTACATAGTTTTAGAGCTAATTAGG
>gnl_Orysa_v7.0_LOC_Os01g51780.1
ATGGTGTCCTGGAAGGACATCTACCTCGTTCTTGAAGCGACAGTTCCACTATATGTAGCTATGATACTGGCCTACCTATCCATAAAATGGTGGAAGCTGTTCACCCCAGAGCAGTGCTCTGGGATCAACAAGTTTGTGGCGAAGTTTTCTATTCCTCTGCTCTCTTTTCAGGTCATTTCCACAACCGATCCTTATGACATGAATATCAAGCTCATATACTCGGATATCCTACAAAAGTCGCTTGCCTTGCTGGGATTTGCAGCCATTTCCAAAGCATGCTGTGCAGAGAAGTTTGACTGGCTGATTACTGGTTTTTCTTTATCAACACTTCCCAATACACTGATTGTTGGCATCCCGTTGCTGAAAGGAATGTATGGTGAGCAAGCCGGCAAACTACTAAGTCAGATAGTAGTCCTCCAGAGCCTAATTTGGTACACTCTTCTTCTATTTTTGTTTGAACTTCGGGCTGCTAATGGAATGGCCACCACTACATCATCTGAAACTACAGGTTTAATTTGGGCACTGGTCGGCTTCAGGTGGCACATAAGATTACCGTTGATTGTCAGCAATTCTATAAGGATGCTCTCGGATGGAGGGCTGGGAATGGCAATGTTCAGCCTAGGCCTTTTCACTGCTCTACAAACTAAAATTATAGCCTGTGGAGCTAAAAGGATGCTACTAGCATTAGCCATCAGGTTCTTTCTAGGACCAGCACTAATGGGTATGTCTTCTTATGCTATTGGAATGCGTGGAGTATTGCTGAAGATAGCCATTGTACAGGCAGCTCTACCTCAAGGAATAGTTCCGTTTGTGTTTGCAAAGGAGTACAATGTCCAAGCAGATATTCTGAGCACTGCGATAATTGTTGGCATGATGGTTGCAGTTCCTGTGGCGCTGGCTTACTACTTTGCAATGATCATCCCAGCTATCAAA
>gnl_Orysa_v7.0_LOC_Os01g58860.1
ATGATTACGGGTTCGGAGGTGTACCAGGTGGTGGAGGCGATGGCGCCGCTGTACACGGCGGCGGCGCTGGGGTACGGGTCGGTGCGGTGGCTGAAGGCGTTCTCCAACGAGCAGTGCGCCGGGATCAACCACTTCGTGGCGCTCTACGCCGTGCCGGTGCTCATCTTCGACATGGTGTCCACCAACAACGTGTACAAGATGAACGGCCGCCTCATCGCCGCCGACACGCTGCAGAAGGCCGTGCTGCTGCTGGGCCTCATGGCGTGGGCGCTCTGGGAGCGGTCGCGCGCGCGCGGCGCCGGGGCCAAGGCCAAGGCGGCGGTGTCGTCGCCGCTGCAGTGGGTCATCACCTGCTTCTCCGTCGCGTCGCTGCCCAACACCATCATCATGGGCGTCCCGCTCCTCAACGGCATGTACGGGCCCGTGTCCAAGGACCTCATGAAGCAGATCGTCGTCATGCAGTTCTGCATCTGGTACAACGTCATCATCTTCCTCTACGAGTACATGGCGGCGCGTAGATCGGCCTCGGCGCCGCCGCCGGCGTCGTCGGAGGGCAGCGCCAAGATCAGCCCTTCGTCGCCGGTGAAAGCTGCTGCGGCGGCGGCGGACACAAACGGCAATGCTGTCGCGGCCGACCGGCCGCAAGAAGTGGCGGTGAACATCGAAATCACGGAGATGGCGGCGTCCACGGCACGAGACGGCGTGTCCGGCGAGACGACGGCGGCCGCCAAGGAGGTGAGCTCTGGTGAAGTTGCTCCGGTGGAAGAGGAGGAGGCGTCTGCGCCAGCGCCGTCGATGAAGCACGTCATCTGGATGGCGGTGAAGAAGCTGCTACAGATTCCGAATACCTATGCAAGCTTCCTTGGCCTCATCTGGTCTCTAATCGCATTCAAGTGTGGATTCTCGATGCCAAAAATCGTCGAGGACTCTCTGTTCACCATTCGTACCACCGCTGTAGGCCTAAGCATGTTTTCTTCAGGGACGTTCATAGCGCGGCAGTCGCGGTTCGTGCCGTGCGGATACAAGATAGCGTCGTTCTCCATGGTCATCAAGTTTCTGATAGGCCCGGTTGTGATGCTGTTCGCCTCGCTCGTCATCGGCATGCACGGCACACTTCTGCACATCGCTGTTGTGCAGGCGGCTCTCCCCCTGGCAGTGACATCATTTGTGTACGCTGAAGAGTACAAGGTCCACGCAGACATCATGAGCACAGGGGTTATTCTTGGGATATTTATATCACTTCCTGTGACAATTGTTTACTATATTCTGTTGGGGCTG
>gnl_Orysa_v7.0_LOC_Os09g32770.1
ATGGCGCCGCTCTACTTCGCGCTGGGCCTCGGCTACGGCTCCGTGCGGTGGTGGCGCCTCTTCACCGCCGACCAGTGCGACGCCGTGAACCGCCTCGTCGCCTGCTTCGCCGTCCCCTTCTTCGCCTTCGACTTCGCCGCCCGCATCGACCCCTTCGCCCTCAGCTACCGCGTCCTCGCCGCCGACGCGCTCTCCAAGCTCGCCGTCGCGCTCGCCCTCGCCGCCTGCGCCGCCGCCGCCTCCACCCGCTGCTGCGGCTCCGGCGGAGGCAAGCGCGGCGGCGGCGGCGGGTTCTCGTGGTGCATCACTGGGTTCTCGCTGGCGACGCTGAACAACACGCTCGTCGTCGGCGTGCCGCTGCTGGACGCCATGTACGGGAAGTGGGCGCGCGACCTCATCGTGCAGATCTCCGTGGTGCAGACCATCGTCTACTTCCCGCTGCTGCTGCTCGCGTTCGAGGTGAGGCGCGCCACCACGGCGGCGGCGGCGCCGCCGCCGCCGCCGACGGGGACCGACGACGACGACGTGGAGGACGGCGCCGCCGCGGCGGCGACGGCGGCGGCGGCGAGGCGGTCGCTGTGGCCGCTGGTGAGAGCGGTGTGGCTCAAGGTGGCGCGCAACCCGAACGTCTACGCGGGCGTTCTTGGCGTCGCGTGGGCGTGCGTCACAAACAGGTGGCATGTCGAAACGCCAAGCATCATAGAGGGGTCAGTGCTGATCATGTCCAAGACCGGGGTTGGACTCTCCATGTTTAGCATGGGTTTGTTCATGGCGTTGCAGGACAAGATCATCGTCTGCGGCGCCGGCCTGACCGTGCTGGGCATGGCGCTGCGGTTTGTCGCCGGCCCGGCCGCCACCGCCGTCGGCGCCTTCGCCCTCGGCCTCCGCGGCGACCTCCTGCGTCTTGCCATCATACAGGCATACACACATTTACACGAAATTCATTCGCCAAGTTCTTTTTTTCTTCTTTCACCTGAAATTTGTCTGAATTCAAACGGATGCATGCATGACACAAGTCCTCACGATGAAACTGCTCGTGATGAACAGGCTGCGCTTCCTCAATCCATCACGACGTTCGTGTTCGCAAAGGAGTACGGCCTGCACGCCGAAATACTCAGCACAGCGGTTATATTCGGGACACTGGCGTCATTACCGGTGTTGATCGTGTACTACATTGTTCTAGGCTTCATACGA
>gnl_Orysa_v7.0_LOC_Os11g02950.1
ATGGCTGAAATTCCATACGGCCTAGGGTCACACATGATAGGGTGGGTGGACATTGGAAAAATCTTGTCCGCGATAGCACCGCTCTATTTCGCCCTTGTATTGGGGTACTGCTCTTCCAAGCGGTGGTGGCGAATCTTCACGGCAGAAGATTCCGAAGCAATAATGGTCGCTTGGTTTGCTCTTCCCTTTTTCACCTTTGAATTTACGCTCCACCTTGATCCCTACAATGTGAGGTACAGCCTTATAGCAGCTGATAGCATATCGAAGTTAATTATAGTCATCGTAATCGGCATTGGTGTTGGGTTAATATTCCGGAAAGAGGGATTATGCACCGCTGTCATCGACTGGTGTATAAGCGGCTTTTCTCTTGCGTCACTCACCAATTCTCTGGTTGTGGGCGTGCCCATGGCGAGGGCCATGTATGGCAACTGGGCAGGGCAAGTCGTGGTACAACTATCAATCTTCCAGGCAATAGTGTGGCTCACCTCACTCATGGTGGTCCTGGAAGTAAGGAAAGCTTTCGTCTCCGACGCTCATGACGAGTCTAATAGACATGAAGAAGGGTCCTACATAGATGATGATACGGTTGTCGGTGGCTCGGGTACCAGCGAAGATATGCAAAGCCTCGAAGAGGGGGTTTCAGATGCCACGAACCAAGATCTCAAGGGGGAGGAGGCAGTGACAGTGGCAGGGGTGAATGGTGCTAGGTTACCGCTCTTCAAGTCGGTGGCACGCAAGTTAGCCTGTAATCCCAATCTACACGCCAGTGTAATCGGCATCTCCTGGGCTTGCATCTCCAATAGGTCGCACCTCACTTTGCCACCAGCTTTGGAGGGGTCGGTGCAAATAATGTCAAGATCAGGGCTGGGGCTGGCTATGTTCAGTATGGGCTGCAATACCTCAGTCTATTTCATCCTTCATATTTGCCAAGGAATATGGATTGCATGCAGACGTCCTGAGTACAGCAAAACTGGGGGTGCACGTGTACCAGTCAGGTTGATCTGCCGGCATGGTACTGCGTGGAGAGGGGCGACGAAGGGGCACGTGCGAGAGCGTGATCTCATGATAGGGTGGGTGGACATTGGAAAAATATTGTCCGCGATAACACTGCTTTATTTCGCCCTTGCATTGGGGTACTGCTCTTCCAGGCGATGGTGGCAAATCTTCACGGCAGAAGATTCCGAAGCAATAAATAGAATGGTCGTTTGGTTTGCTTTTCCATTTTTCACCTTTGAATTTACCCTCCACCTTGATCCCTACAATGTGAGGTGCAGCCTTATAGCGGCTGATAGCATAGCAAAGTTAATTATAGTCGCCGCAATCAGCATTGGTGTTATGTTGAAATTCCGGAAAGAGGGATTATGCGCCGCTGTCACCGACTGGTGTATAAGCGGCTTTTCTCTTGCGTCACTCACCAATTCTTTGGTTGTGGGCATGCCCATGGCGAGGGCCATGTATGGCAACTGGGCAGGGCAAATTGTGGTACAACTATCAATCTTCCAGGCAATAGTGTGGCTCACCTCACTCGTGGTGGTCCTGGAAGTAAGGAAAGCTTTCGTCTCCGACGCTCATGACGAGTCTAACAGTTATGAAGAAGGATCCTTCATAGATGATGATACGGTCGTCGGTAGCTCGGGTACCAGCGAAGATATGCAAAGCCTCGAAGAGGGGGTTTCAGATGCCACGAACCAAGATCTCAGGGGGGAGGAGGCAGTGTCAGTGGCAGTGGTGAATGGTGCCAGGTTACCGCTCTTCAAGTCGGTGGCACGTCGCACCTCACTTTGCCACCAGCTTTGGAGGGGTCGGTGC
>gnl_Phavu_v2.1_Phvul.009G210900.1
ATGATCAAAGGTAAAGACTTGTATGAAGTTGTGGCAGCGATTGTGCCCCTCTACGTGGCTTTGTTCTTAGCATATGGCTCTGTCCGTTGGTGGAAGATCTTCACCCCAGAACAGTGTTCTGGTATAAACCGTTTTGTGTCGGTTTTTGCAGTGCCTTTCCTCTTCTTTCATTTCATATCCAACAATAACCCTTACACCATGAACTTCAGGTTCTTAGCCGCGGACTCTCTTCAAAAGGTTCTGATTTTGGTTGCACTTGTTCTGTGGAACACTTTCACCAAGTGGGGTAGCATTAACTTGACAATCACACTGTTCTCACTCTCCACTCTCCCCAACACACTCATCATGGGGGTCCCTCTTCTCAAAGCCATGTATGGAGACTTCACAACCACCCTCATGATTCAAATTGTGGTTTTCCAAATTGTGATTTGGTTCACTCTCTTGCTGTTCATGTTTGAATACAGAGGAGCCAAGCTTCTCATCTCAGAGCAATTTCCTGAGACAGCCGGAGCCATTGCCTCCCTAAGGGTTGATTCAAGTGTGAGCTCTCTAAACGGTAGAGAGCCATTGCATGCTGATGCAGAAATTGGAGAAAACGGAGAACTCCACGTGGTGGTGAGAAGCATGTCACGTTCTATGTCCATAAACAAGCCTTCTGCATTCAACAAGTCATATTCAACACCTATACCGTCTAGTCTCCAAAATGCAGTCATGATAAATCTTATTCTCACCATGGTTTGGAGGAATCTCATAAGAAACCCTAATACCTATGCAAGTATTTTAGGTCTCATTTGGTCTCTCATATTTTTCAGGTGGAACATCAAAATGCCATCCATTATAAAAGGTTCCATTGAAATAATTTCTAATACAGGACTAGGAATTGTCATGTTCAGTCTTGGTTTATTCATGGCATTACAACCGAAGATCATTACTTGTGGAAAAACCCTGACTTTACTTGCATTAGCATTGAAGTTCTTGGTTGGTCCATTTATTATTCTTGCAACCTCCAAAATAGTTGGTATGCATGGAATTCTTTTACGAGTTACAATTGTTCAGGCTGCTCTTCCCCAAGGAATTGTCCCTTTTGTATTTGCAAGAGAATATAATCTCCACGCTGACATACTCAGTACAACGGTCATCTTCGGAATGGTGGTTGTGTTGCCTGTAACAATAATTTACTATGTAATTCTTGGACTT
>gnl_Phavu_v2.1_Phvul.009G208200.1
ATGATCAACAGCCAAGATATATACAACACTCTTTCAGCTCTTGTGCCACTGTATGTGCCCATGATTCTGGCCTATGGCTCGGTCCGGTGGTGGAAGATCATCACGCCGGAACAGTGCACTGGCATAAACCGCTTCGTGGCATTTTTCTCAGCTCCTTTCCTTAACTTCTATTTCCTAGCCACCAACAACCCTTACACTATAAACTTGGGATTCATAGCCGCAGACACGCTTCAGAAATTGGTGATTCTCAGTGCTCTTTTTCTATGGTCTGCCTTCATAAAAGGTGGCAGCATCGACTGGACCATCACCCTCTTCTCACTTTCCACGCTGCCCAACACGGTGGTCGTGGGTGTGCCGCTTCTAACGGCCATGTACGGAGACTCAACAACCAGCCTCATGAGTCACATTTTCGTCATGCAGGGTGTGGTCTGGTTCACGCTCATGCTGTTCTTGTACGAATACAGAAGCGCCAGAAACCTTATTTCGAAGCAGTTCCCTCAAAACGGAGGCTCCATCGCCTCCTTCACCGTTGACTCTGACGTTATCTCGCTCAGCGAGAACGAGCCTCTGCAAACTGAAGCCGAAACGGGAGAAAACGGAGAGGTTCATGTGGTGCTGAAGAGCCCTTCCTTCAACAACTCTTGTAACTGTTCATCTTCCAATCGTTCTGCAACAGATATTTTCTCCATTCGAAGATCTATGAGTTTTAACACCACACGTGATCTCCGAGACCAGGGTTCTGAAAGAGGAATGTCCAAGATCTATGAACCAAACCAAGATGCAGTGAAAAATGAATTTATTGTGAATCTTAAAGCAATGGGAGACACAGAGGTTGAGAATGTGGATAGAATAAAACATCCTTTAAGCGAGGGCAAAAAAGAGGTGAAAAATGAAGAAGGAGGTGCATACAGTAAAAAGCAGCAAATGCCAGCAACTAGTGTGGTAACAAGGCTTGTTCTAACCATGGTTTGGAGGAATCTAGTTAGAAACCCTAATACCTATGCTTGTGCTACTGGACTCGCATGGTCTCTCATATCATTCAGGTGGAATATAAAATTTCCGTTGATGATAGATGGTTCCATTCTAATATTGGCAAAAACTGGGACAGGAACGGCCATGTTCAGTATGGGTTTATTCATGGCATTACAAACCAAAATCGTAGCTTGTGGAAACACTTGGGCAACAGTATCTATGGTGGCTCGATTCGTGGTTGGTCCAACAGTGATTGCTATAGCCGCCATAGCCATCGGTGTCCGAGGAGATCTTTTACGAATTGCCATTGTTCAAGCTGCTCTTCCCCAATCTGTCCTCTCTTTTGTATATGCCAAAGAGTACAATCACCACACAGACATAATAAGCACTGCGGTTATATTTGGAACGGTGATTTCGTTGCCCGTTACAATATTATACTACGTGCTGCTTGGACTCAAT
>gnl_Phavu_v2.1_Phvul.009G234000.1
ATGATCAAAGGTAAAGACGTGTATGAAGTTGTGGCAGCGCTTGTGCCCCTCTACGTGGCTCTGTTCTTAGCATATGGCTCTGTCCGTTGGTGGAAGATCTTCACCCCAGAACAGTGTTCTGGTATAAACCGTTTTGTGTCGGTTTTTGCAGTGCCCTTTCTCTCCTTCCATTTCATATCCAACAACAACCCTTACACCATGAACTTCAGGTTCTTAGCCGCGGACTCTCTCCAAAAGGTTGTGATTTTGGTTGCCCTTGTTCTGTGGAACAGTTTGACAAAGTGGGGTAGCATCAACTGGACCATCACACTCTTCTCACTCTCCACTCTCCCCAACACCCTCATCATGGGGGTTCCTCTTCTCAAAGCCATGTATGGAGACTTCACAGCCACCCTCATGATCCAAATTGTGGTTTTCCAAAGTGTCATTTGGTACACTCTCTTGCTCTTCATGTTCGAATACAGAGGAGCCAAGCTGCTCATCTCAGAGCAATTCCCCGAGTCAGCTGGAGCCATTGCCACCCTAAGGGTTGATTCAAGTGTGAGCTCTCTAAACGGCACAGAGGCATTGCATGCTGATGCAGAAATTGGAGAAAAGGGAGAACTCCACGTGGTGGTGAGAAGCATGCCACGTTCTGTGCCTTCTTCATTCAACAAGTCATACTCAACACCTAGATCATCAAATGCAGGGTTTGAGAAAGGCATGGTGAAAAATGAAGAAGTTGATACAAATAAAAATCAACAAATGCCACGTGCTAAAGTCATGATAAATCTAATTCTCACCATGGTTTGGAGGAATCTCATAAGAAATCCTAATACTTATGCAAGTATTTTAGGTCTCATTTGGTCTCTCATATTTTTCAGGTGGAGCATCAAAATGCCATCCATTATAAAAGGTTCCATTGAAATAATTTCTAATACAGGATTAGGAATGGCCATGTTTAGTCTTGGTCTATTCATGGCATTACAACCTAAGATTATTACTTGTGGAAAAACCTTGGCTGCACTTGCATTCGCAATTAAGTTCTTGGTTGGTCCATTTATTATTCTTGCAACCTCCAAAATAATTGGTATCCATGGAGTTCTTTTACGAGTTACAATTGTTCAGGCTGTTCTTCCCCAAGGAATTGTCCCTTTTGTATTTGCAAGAGAATATAATCTCCACACAGACATACTCAGCACAGCGGTTATCTTCGGAATGGTGGTTGCGTTGCCTGTAACAATAATTTACTATGCAATTCTTGGACTT
>gnl_Phavu_v2.1_Phvul.008G055200.1
ATGATAGGGTGGGAAGATGTGTACAAAGTGGTAGTGGCAGTGGTGCCACTGTATGTTGCTCTAGTGTTAGGATATGGTTCAGTGAAGTGGTGGAAGATCTTCACTAGGGAGCAATGTGAGGCAATAAACAAGCTAGTATGTTACTTCACTTTGCCACTCTTTACTTTTGAGTTCACTGCTCACATCGACCCTTTCAAAATGAACTTTTCGTTCATAGCTGCAGACACCATATCAAAGTTCATCATCATGCTGGTGCTTGCCCTTTGGGCCAAGTGCACTAAAGGGAGTTTCTGCTGGTCTATAACCAGCTTCTCTTTGTGCACTCTCACCAACGCTCTTGTTGTTGGGGTTCCAATGGTCAAGCCCATGTATGGAGCCCTTGGCGAGGACCTAGTGGTCCAGTCCTCAGTGGTGCAGGCCATCATATGGCTCACTTTTCTTCTCTTTGTCTTGGAGTTTCGTAGAACAGCAATTGAGGGAACCACCAACACCTTTAAACCCAAATCAAAAGCAATGATTGTTGACAGCAATACTAATAATAAGACAGGTGAAGGTGGAATGGGAAAAGATGTGGAGGAAAATACTGTAGCTATTGATGTGAAAGAGGAGTTGGCGTTAGAAGAAACTGTTAGTAGTAGGATTCCCCTTTGCAAGTTGATGAAACTTGTGTGGATCAAACTTGTTATGAACCCAAACTCCTACGGCTGTGTCATTGGCATTTCCTGGGCCTTCATATCCAACAGGTGGAATTTGGAGATGCCAAGTATGTTAGAGGGGTCTATACAGATCATGTCAAAGGCAGGGACGGGAACTGCTATGTTTAGCATGGGTATTTTCATGGCACTTCAGGATAAGTTGATTGCTTGTGGACCAAGTCTGACTGTATTTGGTTTAGTTTTAAAGTTCATTGCGGGCCCTGCAGCCATGGCCATTGGTGCCATCGCTGTAGGATTGCACGGTGACGTCTTGAGAGTTGCCATCATTCAGGCTGCTGTGCCACAATCCATCACATCCTTCATTTTTGCTAAAGAATATGGATTGCATCCAGAGGTTCTCAGCACTGCGGTGATCTTTGGCATGATTATTTCACTTCCCATCTTAGTTGCCTACTATGGAATATTGGAGTTGATACAC
>gnl_Phavu_v2.1_Phvul.008G043700.1
ATGATTTCCCTAGCAGATGCCTATCATGTGGTAGCAGCCACTCTTCCACTATATGTGACCATGATACTGGCCTACGTTTCTGTGAAATGGTGGAAGATCTTCACACCAGATCAATGTTCAGGCATAAACAAATTTGTGGCAAAGTTCTCCATCCCCCTTTTGTCATTTCAAATCATTTCCTCTAACAACATCTATGACATGAGCCTCAAACTCGTATATGCGGATTTTGTTCAGAAATCGCTTGCATTTCTAGTCTTAATAGCAATCACTAAGATCAGTGGCCGAGGAGGTTTAAAGTGGATCATAACGGGTTTGTCATTAACAACACTCCCCAACACTTTGATTCTTGGAATCCCTCTGATGAAAGCTATGTATAAGGGTGAAGCAGTTGTTCTCCTGGCACAGATTATTTTCTTGCAGAGCATGATCTGGTACAATTTGTTGTTGTTTCTTTATGAACTTGATGCTGTCAACACCAGGCCCGTTGCAGCTGCACCACCACCACAAGGCTCGGCTGGAGAAACAGACAGAGATCGTGAGGTACAATCAAAAGGAGAAGAAGACGCAGACCCTAGAACAAAAAGGAAGCTGAAGGTCTTGCCCATTCTTGCCAAAGTGGGAAAGAAGCTAATAAAAAATCCTAATACCTATGCAACTTTAGTGGGTTTTATTTGGTCAAGCATACATTTCAGGTGGGGATTACACATGCCTGAAGTTGTTACTCAGTCAATAGAAATATTGTCCAATGGAGGTCTTGGCATGGCAATGTTCAGCTTAGGTTTGTTTATGGCATCACAGTCCAGCATCATAGCATGTGGGCCAAGGATGACAATGGTGGCAATAGGACTGAAAGTTGTGGTTGGACCTGGTCTGATGACAGTGGCTTCTCTTCTGATAGGACTAAGAAACACATTGTTTAAAGTGACAATTGTTCAGGCAGCTCTACCTCAAGGAATTGTTCCTTTTGTTTTTGCCAAAGAATATAATGTTCATCCAGCCGTTTTAAGCACAGCGATCTTGTTAGGAATGCTCATTGCCTTGCCAGTGGAATTAGCCTTCTACTTCCTCTTAGCAATT
>gnl_Phavu_v2.1_Phvul.004G026500.1
ATGATTTCCTTAGCAGATGTCTACCATGTTGTCACTGCCACTGTCCCATTATATGTCACCATGGTTCTAGCCTACATCTCAGTCAAGTGGTGGAAGCTCTTCACACCAGAACAATGTTCAGGCATAAACAAATTTGTGGCCAATTTCTCAGTTCCTATTCTCTCATTCCAAGTCATTTCATCCAACAACATTTACAAAATGAGCCTCAAACTTGTCTATGCTGATTTTGTTCAGAAATTGCTTGCATTCCTCATCTTCACAGCAATCATTAAGATCAAGGGCAGGGGGGGTTTGAAGTGGATCATAACTGGTCTCTCACTCTCAACACTTCCCAACACTTTGATCCTTGGAATTCCTCTCATGAAGGCCATGTACAGGGATGAAGCTTCCCTTCTCCTGCCCCAGATTATTTTTCTCCAGAGCATGCTCTGGTACAATCTCTTGCTGTTTCTTCATGAGTTGGATGCTGCAATTCCTGCAAGAACCATGCCTGTTGTTGCACCACCATCACAAGACACAGGAGAATCTGAGACTTCTCAGGAGATACAGTCAAAAGAAGAAGAAGAAGAACATAGAACACAGAGTAAAACAAGGATGTTGCTCATTCTTATGAAAGTGGGGAATAAATTAACCATTAATCCTAATACCTATGCAACTTTCATAGGTCTTATTTGGGCAAGCATACACTTCAGGTGGGGAGTGGATATGCCAGATGTTGTTAATCAGTCAATAGAAATATTGGCCAGTGGAGGTCTAGGCATGGCAACTTTCAGCTTAGGTCTATTTATGGCATCAAACAACAGAATCATAGCATGTGGGCCAAGGATGACAATGGTGGCAATGGGCCTGAAATTTCTTGTTGGGCCTGCTATAATGGCTGTAGCCTCCATTGTGATTGGATTAAGAGATAGAATGCTCAAAGTGGCAATTATTCAGGCAGCTCTACCCCAAGGAATTGTTCCATTTGTTTTTGCTAGAGAGTATAATGTTCATCCAGGAATTTTAAGCACAGGGGTCTTGCTAGGAATGCTCATGGCCTTGCCTGTGGCATTGACCTACTATCTCCTCTTGTCTCTCTGCTTC
>gnl_Phypa_v3.3_Pp3c14_8850V3.1
ATGTTGACAGGTGGTCAGTTTTACGATGTACTCTGTGCCGTCGTGCCGCTATATGTAGCCCTATTTCTTGGATACGGGTCCCTTAAATGGTGGGGAGTCGTTACGCCGGAGCAAAGTGCAGGGATAAGTCGCTTCAATGCGCTAATAGCGATGCCACCGCTCATCTTCGAGATCATCGCTTTTAATAACCCCTACACCATGAACAACCGCCTAATTGCTGCATACTGTTTGTCTAACGGAATCGTTCTCGTTGGATTGTGCGCGTGGGTTTGGTGCACAAAATGCGGTAATCTCGACTGGGTGATTACCTTATTCCAGCTCTCGGTGATGCCGAACACAATTATCGTGGGAATCCCTGTGCTATCGCCGCTGTACTCCGTTACTGAATCCGGCATAGCAGCGATCTTCATAGGCCAAGTCCTGTGGTTGTTTCCCACTCTGTTTCTTTATGAACTGAAGGAAGTGAGGAAAATGGGTCAGCCTGCCGTGGGTTCCGTCGCACAAGTTCAGGATGATGGGCCTCGGAGCCTTCATTCTGGTGAAACAACGGAATCAGCAGCAGAGCACGGATTCGAAGGTCATGAAAGTGGTATTCCTGCTCTGCTGACGCAAGGTGAGCATAACGACTTTCGCATTGGAATTGGTGACGAACCAAGCCATGCAGCAACCGAAGTGTCCCATAAAGATGAAGAGCATGTCAAGAATGGAAGTCGGCAGCGAAACTCATTTTCTGTTGCGAATGGGGAGAGCGGTACGAGAGAAAATGGAACAGAACACGGTCACGAGATGGCACCCTCCCAGATGAACTTGAAGGAGATGGCAATTAAGGTTGCGAAGAAAATGGTGCAGCTACCGCTTACTCACGCCACCGTTATGGGAATCGTCTACTCGCTCATTGCTGGCAGGTGGGGCTTCGATCCTCTTCGAATTTTGAGAAATTCGCTCGATATTATGGGCAGGATCACACTGGGGCTGACCATGTACTCCATCGGACTGTTCATGGCGGGTCAGAAGAAGCTTGTTGCATCCTGGTGGGTTGCCTTTTATGGTGCATTCTGTCGTTTTATAGTAGGCCCTGGTACAATGGGCGTCGCATCGTTACTGCTTGGATTGCGCGGTGATACCTTGCGCTTCGCATTTTTACAGGCAGCGTTGCCGCAGGCTGTTATAAGCTTCGTGTTTGCTAAGGATTACAATCTGCATACGGACGTCTTCACTACTGCAGTGTCACTTCAGACCATAGTGTTCATGCCAATTGTGCTGGTGTATTACACACTACTTGAACTC
>gnl_Pinta_v2.0_PITA_000046447-RA
ATGATCAAGTTAAAGGATTTATACACTGTCATCAGTGCAGTAGTTCCACTATATGTGACGATGTTTCTGGCTTATGGGTCTGTGAAGTGGTGGAAGATCTTCAGCCCGGAGCAATGTGCAGGTATCAATAGATTCGTGGCCATATTTGCGGTGCCACTTCTCTCATTTAAGTTCATCTGTAAAATCAATCCTTATGAGATGAATTTCAAATTCATTGCAGCAGATGTGATATCCAAAGCCATAGTGTTACTAGTGCTGGGTCTGTGGGGGAAATTTGCTAAACGAGGAAGCTTGGATTGGGTTATCACGTTATTTTCACTTTCAACTCTTCCCAACACTCTCGTCATGGGCATACCCCTCTTGGAGGCCATGTATGGGGGAAACTCAGAGCTTCTGATGGTTCAGACAGTTGTCCTGCAATGCATTATCTGGTACACACTTTTGCTGTTTTTGTTGGAATATAGAAGTGCCAAGATACTCATAGCCGAACAGTTCCCTGGGGCTGCTAATTCCATTGGTTCTTTTAAAGTTGGATCAGATGTTATGTCCCTGGATGGAAGAGAACTTCTGCAGACTGATGCCGAGATGGGTGAAGATGGAAAACTTCACGTTATAGTGAGGAAATCAGCTTCCTCGCAAGGGAATTCTGCTCCTGCTTCTCAGAGATTTCAGCCATTGAATTCCATCAAATCCTTCCCTCTTGGAAGGCCTGCTAACCAGCATAATACAGACATATATTCTCTTCAATCCTCCCGGAATTTGACTCCCAGGGACTCCAGCTTCAATAGAGCAGACTATGTTTCTATGATGTCAAGCCGAGCAATGAGCCCCCTGCGATCAAATACAAACAATGACAATAGCAACAACAACAGCCCACATGTCTGTGATGTCAATTCCCTTCATTCTTCCCAAGGCCACACACCCAGAACATCAAACTGCCACGAAGATCATAACAGAGACCTTAATTCTGTGATTAGGACTACAAACTCCAATTCAAACTGTAATGGAGGATTCTGTCATGGATACAAGAGCTACATCAGTACTTCAGAGCCCTTGGAGAATGGCCTACAAGGTGATTCGTTACATGGGAGTAGCAGAGAACAACAACAGCTACCTGGCGATGGTCTCATCAATTCTGGCTGTAGAAGTTTGTGCAACGGAAATCATTCGGGAGTGAGTTTTTCACCTAATGCTGTGCAGTTGACCAAGAGAATTCCGGATTCCAGAAGTTCTCCTAAGATTGATGGTGATGTCAAGGAATTGCATATGTTTGTTTGGAGTTCTAGCGGTTCTCCGGTGTCTGAAGGAGGTTTTCAATTGTTGGGTGGAAGCGATTTTAGCATGGGAGATAGCTCGCGCCGAGAGTTCGATAATATCAGAGAAGATAGAGGGCCAACAACTCCTGTCAATGATCAAACGGAGACTGGAGGCATGGTACTCGAACCACCACAGGCTGAGGAAGACCCTCAGGAAGAGGACTTCAGTTTTGGAAACAAAGGTACTATGATGGCAAATGTAAGATCTGGGGATAAAGACGGTCCAAGGCTCTCCAAGTTCACCTCAAGCTCTACTGCAGCTCTTACACCAAGGCTATTGGGTGAAGCTGATGGAGAACGAAATGAGTCGCCACCAGCAGTTGTTATGATCAACCTAATCCTCAACATGGTCTGGCGTAAACTTGTGCGAAATCCAAACACCTATGCAAGTGTCATTGGAATTACCTGGGCTCTGATTTCTTACAGGCATGATTTAAAGATTTCTGCC
>gnl_Poptr_v3.0_Potri.017G078300.1
ATGATTTCCACAGCTGATGTCTATCATGTGGTGGCAGCCACAGTCCCATTATATTTTGCCATGATATTGGCCTACATCTCTGTGAGATGGTGGAAGCTCTTTACACCAGATCAGTGTGCAGGCATAAACAAGTTTGTTGCTAAATTCTCAATCCCGTTATTATCATTCCAAGTCATCTCTAGTATCAATCCCTACAAAATGAACCTGAAACTTATATTTGCCGACTTTCTTCAAAAACTACTTGCCCTTTTAGTACTGACAGCACTCGCCAAAATCAGCTCTCGCGGGCGGTTGAATTGGATCATCACTGGTCTCTCCCTGTCAACATTGCCCAACACTTTGATCCTGGGCCTTCCCCTTCTGAGGGCTATGTACGGAGCCGAGGCAGAGCCACTTCTTTCGCAGATAGTTGGCTTGCAAAGCCTGATTTGGTACAATTTGTTGCTGTTTCTGTTTGAGCTCAATGCCACCAAGGAAGCCACTGTGGCACCATCTTCAGAAACTACAGGAGATCAAGAGGCTCTTCAAGAATCACAATACAAAGAAGGAGGGGAAGTGCACAGCAGAACAACAAGGAAGGTTAAAGCCATGCTCGTTCTTTTGACGGTGGGGAAGAAGCTAATGAGCAACCCAAATTTTTATGCTACCATGGTGGCTCTTATTTGGGCAAGCATACACTTCAGGTGGGGAGTGAAATTGCCGGATATTGTAGATAAATCCATAGTGATATTGTCAACAGGAGGGCTTGGTATGGCAATGTTCAGCTTAGGTCTATTTATGGCATTGCGGCCCAGCATAATATCATGTGGAATCCGAATGGCTGTGGTCGCCATGGCAATGAAGTTCATCGTGGGGCCTGCCCTGATGGCAGTCGCTTCCTTCGCCGTTAGACTGGAGGGCACGGTGCTCAAAGTGGCAATTGTGCAGGCAGCTCTTCCTCAAGGGATCGTTCCGTTCGTCTTCGCAAAAGAGTACAACGTTCATCCAGATACGTTGAGCACAGGGGTGATATTTGGCATGCTCATTGCCATGCCAATAGCACTGGCCTACTACTCCCTGTTAGCACTG
>gnl_Poptr_v3.0_Potri.T058300.1
ATGATCGGGTGGGCAGATATTTACAAGGTAGTGGTGGCCATGGTGCCACTCTATGTGGCACTGATGTTGGGGTATGGTTCTGTCAGGTGGTGGAAGGTATTCACACCAGAGCAGTGCGGCGCCATAAACCGCTTTGTTTGTTATTTCACTCTCCCATTCTTCACCTTTGAGTTCACTGCTCATGTTGATCCTTTCAAAATGAATTACCTATTTATTGGCGCCGATGCCATATCGAAGCTCATTATAGTGGTTGTGCTCGCCGTTTGGGCTAAGTGGAGTGGCAAGGGAAGCTACGGCTGGTCCATTACCAGCTTCTCTCTTTGTACCCTAACCAATTCTCTTGTTCTGGGTGTTCCTCTGATTAAAGCCATGTATGGGCCGACGGCAGTTGATCTTGTTGTTCAATCGTCTGTCATCCAATCTATTATATGGCTTACAATGTTGTTGCTCGTATTAGAATTTCGAAGATCAGGACTTGGCGTTTCATCCAGCAATCCTGACAAGGATTTAGAAGGAAATGCAGACAGCACGGTAAGCTCTAGGCCTGCTTTCTGGTGCTTGATGAAGACTGTGGGGGTGAAACTTGCCATGAATCCCAATTCATACGCTTGCATTATTGGTCTTGTTTGGGCCTTCATAGCTAAAAGGTGGCGTTTTGAAATGCCGAGCATAATGGAAGGTTCTATACTGATCATGTCGAAAACTGGCACAGGAACTGCCATGTTTAGCATGGGGATCTTCATGGCTTTGCAGGAAAAAGTGATTGCCTGTGGCGCAAGTCTAACTGTTATTGGGATGGTTTTAAGGTTTATAGCAGGACCCGCTGCTATGGCTATTGGATCAATCGCTGTGGGCTTGCGCGGCGATGTCTTACGTGTTGCTATCATTCAGGCTGCTTTCCCACAGGCAATTATATCCTTCATCTTTGCTCAAGAATACGGATTACATGCAGAGGTGCTAAGCACAGCTGTAATCTTCGGAACCATCGTGGCTCTTCCGGTGTTAATCGCTTATTATGCAATTTTAGACTTTGTACAT
>gnl_Poptr_v3.0_Potri.004G124200.1
ATGATTTCTGCAGCTGATGTCTATCATGTGGTGACAGCCACAGTTCCATTATATTTTGCCATGATATTGGCGTACATCTCTGTGAAATGGTGGAAGCTCTTTACACCAGATCAGTGTGCAGGCATAAACAAGTTTGTTGCCAAATTCTCAATCCCATTATTATCATTCCAAGTTATCTCTGGTATCAATCCATACAAAATGAACCTGAAACTTATATTTGCCGACTTTCTTCAAAAACTACTAGCCCTTTTAGTGCTCACAGCACTCGCCAAAATCAGCTCTCGCGGACGGTTGAATTGGATCATCACTGGTCTCTCCCTCTCAACATTGCCCAACACTTTGATTCTGGGGATTCCACTTCTGAGGGCTATGCATGGGGCTGAGGCAGAGCCACTTCTTTCACAGATAGTTGGCCTGCAAAGCCTAATTTGGTACAATTTGTTGTTGTTTCTGTTTGAGCTCAATGCCACCAAGGAAGCCACTGTGGCACCATCTTCAGAATCCACAGGGGATCTAGAGGCTCTTCAAGAAGCACAACACAAAGACGATGAGGGAGTGCAAAGAAGAACAAGGAAAGTCAAAGCCATGGTCATTCTTTTGACGGTGGGAAGGAAGCTAATGAGCAATCCAAACTTTTACGCTACCTTGGTGGCTCTTATCTGGGCTAGCATACACTCTCGGTGGGGAGTGAACTTGCCGGACATTGTTGATAAATCCGTAAGGATATTGTCAACAGGAGGGCTTGGTATGGCAATGTTCAGCTTAGGTCTATTTATGGCATCGCGGCCCAGCATAATAGCATGTGGAATCCGAATGGCAATGGTAGCCATGGCAATGAAGTTCATCGTAGGGCCTGCTCTAATTGCAGTCGCTTCCATTGCTGTTGGACTAAAGGGAACAGTGCTCAAAGTGGCAATTGTGCAGGCAGCTCTTCCTCAAGGGATCGTTCCATTCGTCTTTGCAAAAGAGTACAACGTTCATCCGGATACATTGAGCACAGGGGTAATATTTGGCATGCTCATTTCCATGCCAATAGCATTGGCCTACTACTCCTTATTAGCATTG
>gnl_Poptr_v3.0_Potri.013G087000.1
ATGATAGGGTGGGAAGATGTTTACAAGGTAGTGGTGGCCATGGTACCACTCTACGTTGCATTAGTGTTAGGCTATGGTTCTGTCAGGTGGTGGAAGGTATTTACACCTGAACAGTGCGGGGCTATAAACCGCTTTGTTTGTTATTTCACTCTGCCACTCTTCACCTTCGAGTTCACTGCTCATGTTGATCCTTTCAAAATGAATTATCGTTTCATTGGTGCTGATGCCGTATCGAAAGTCATTATAGTGGTAGTTCTTGCCTTTTGGGCTAAGTGCAGTAGTAAGGGAAGCTACAGCTGGTCCATAACCAGTTTCTCTCTTTGTACCTTAACTAATTCTCTTGTTGTTGGTGTACCTATAATTAAAGCCATGTATGGCCCGGCGGCAGTTGATCTTGTTGTTCAATCATCTGTCATCCAAGCTATTATATGGCTCACATTGTTGTTGCTCGTATTAGAATTTCGAAGAACAGGACTTGGTTTTTCATCCAACAATTCTGACAAGGATTTAGAGGGAAGTGTAGATAACACTGAAAGCTCCAGACCTGCCTTTTGGTGTTTGATGAGGACTGTGTGGGTGAAACTGGCCATGAATCCTAATTCATACGCTTGTATTATTGGCCTTGTTTGGGCTTTTATATCTAACAGGTGGCATTTCGAGATGCCCGCCATGATGGAAGGGTCTATATTGATCATGTCGAAAGCTGGCACAGGCACTGCCATGTTTAGCATGGGGATCTTCATGGCTTTGCAAGAAAAAGTGATTTCCTGTGGTGCAAGTCTGGCCGTTATTGGGATGATTTTAAGGTTTATAGCTGGACCCGCAGCTATGGCTATTGGCTCTATCGCTGTGGGTTTGCAAGGCGATGTTTTACGAGTTGCTATCATCCAGGCAGCATTGCCACAATCAATTACATCCTTCATCTTTGCTAAGGAATACGGATTACATGCAGAGGTGCTAAGCACAGCTGTAATCTTCGGCATGCTGGCAGCGCTTCCGGTCTTAATCACTTATTATGCAATTTTAGAGTTTGTACCT
>gnl_Poptr_v3.0_Potri.019G052800.1
ATGATCGGGTGGGCAGATATTTACAAGGTAGTGGTGGCCATGGTGCCACTCTATGTGGCACTGATGTTGGGGTATGGTTCTGTCAGGTGGTGGAAGGTATTCACACCAGAGCAGTGCGGCGCCATAAACCGCTTTGTTTGTTATTTCACTCTCCCATTCTTCACCTTTGAGTTCACTGCTCATGTTGATCCTTTCAAAATGAATTACCTATTTATTGGCGCCGATGCCATATCGAAGCTCATTATAGTGGTTGTGCTCGCCGTTTGGGCTAAGTGGAGTGGCAAGGGAAGCTACGGCTGGTCCATTACCAGCTTCTCTCTTTGTACCCTAACCAATTCTCTTGTTCTGGGTGTTCCTCTGATTAAAGCCATGTATGGGCCGACGGCAGTTGATCTTGTTGTTCAATCGTCTGTCATCCAATCTATTATATGGCTTACAATGTTGTTGCTCGTATTAGAATTTCGAAGATCAGGACTTGGCGTTTCATCCAGCAATCCTGACAAGGATTTAGAAGGAAATGCAGACAGCACGGTAAGCTCTAGGCCTGCTTTCTGGTGCTTGATGAAGACTGTGGGGGTGAAACTTGCCATGAATCCCAATTCATACGCTTGCATTATTGGTCTTGTTTGGGCCTTCATAGCTAAAAGGTGGCGTTTTGAAATGCCGAGCATAATGGAAGGTTCTATACTGATCATGTCGAAAACTGGCACAGGAACTGCCATGTTTAGCATGGGGATCTTCATGGCTTTGCAGGAAAAAGTGATTGCCTGTGGCGCAAGTCTAACTGTTATTGGGATGGTTTTAAGGTTTATAGCAGGACCCGCTGCTATGGCTATTGGATCAATCGCTGTGGGCTTGCGCGGCGATGTCTTACGTGTTGCTATCATTCAGGCTGCTTTCCCACAGGCAATTATATCCTTCATCTTTGCTCAAGAATACGGATTACATGCAGAGGTGCTAAGCACAGCTGTAATCTTCGGAACCATCGTGGCTCTTCCGGTGTTAATCGCTTATTATGCAATTTTAGACTTTGTACAT
>gnl_Poptr_v3.0_Potri.014G146800.1
ATGATTAGTATAGAAGATTTGTACGGGGTTCTATGTGCTGTAGTTCCTCTATATGTCACCATGTTCTTGGCTTATGCCTCTGTGAAATGGTGGAATATATTCACTCCTGAACAATGTTCCGGCATCAACAGGTTCGTTGCTTACTTTGCAGTTCCACTCCTATCCATGGAGTTTATTTCAAGGATAAATCCGTACAAAATGGACCTTCTCTTCATGGCTGCTGATGGGGTTTCCAAAGTCTTGATCTTGGTGGTCTTGCTTTGCTGGGCTAATTTCTCAAGAAGAGGAAGCCTGGAATGGGCCATCACTCTTTTCTCTCTATCCACTCTCCCCAACACCCTTGTGATGGGGATCCCACTGCTAAAATCCATGTACGGGGATGATAAGGAAGGCCTTATGATCCAAGTTGTGGTGCTACAGTGCATCATCTGGTACACTTTATTGTTGTTTTTGTTTGAATACAGAGAAGCAAGACTAGCAATGTTAAAGAACTTCAAGGGGAGTAGTAGCAGTAGTAGTTTTAGTAACAGTGAGAGGAGCAAGGGAAGTTTCAAGGGTGTTGGGGAAGTACTTGGAAGCCGTGGAAGTAATGCAGATGAAGTTGTTAATGTTATTGTTTCAACCCCTACAAGCCAAGAGATTACTGAAAATGTCAACACCAAGGTTGCACCGGATCCCCAGCAGTTTAGATCAATGGTAGCAGCTGCAGTGGATGGAGATGATAAAGAGGTCCATTTATTCATTTGGCGATGTGTATGTTGCACTTCTCAAGGTTTCTGTGAGCAGTCAGTGCAAGTTCTTCGAAAAGAAGAAAGCATGAAAAGGGGAGTAGAATCTGAAAAAACGGAGGGTATAGAGAACAATACGGCTGCAATATCTTCCTTATCATCAGTTATGCTCTTGCAAATTCTGAAGACAGTGTGGCTTAAGCTGGTGAGGAATCCCAACTCCTATGCAAGCTTAATAGGTCTAAGCTGGGCGTTAGTCTCTTGCAGATATGGAATAATGAAGCCCCAAATAGTGGACAATTCGGTAACAATCTTGTCAAAGGCAGGTCTTGGAATGGCAATGTTTAGCCTTGGACTGTTCATGGCCCTGCAACCAAGAATCATAGCCTGTGGAAACAGAATGGCTATTTATGGGATGCTTGCAAGGTTTTTAGCTGGTCCAGCAGTAATGGCAGTAGCTTCCATTGGAGTAGGCCTGAGAGGGACCATGTTGAAACTATCCATTGTGCAAGCCGCCTTGCCGCAAGGAATCGTCCCTTTTGTGTTTGCTAGAGAATACGGTCTACATCCAGATGTATTAAGCACTGCGGTGATATTTGGAATGATAGTGTCTCTGCCCATCACAATACTTTACTACATTTTTCTTGGCCTC
>gnl_Prupe_v2.1_Prupe.6G360300.1
ATGATAGGTTGGGGAGATGTTTACAAGGTGGTGGTGGCCATGATGCCACTCTACGTTGCCCTAATTCTAGGGTTTGGCTCTGTGAGGTGGTGGCGCATCTTCACTCCCGAGCAGTGTGGTGCAATCAACCGCTTTGTTTGCTTCTTCACTCTACCACTCTTCACATTTGAATTCACAGCTCATGTTGATCCTTACAAATGGAACTACCGCTTCATCGGTGCGGATGCCATCTCAAAGCTCATAATCGTGGCGGTGCTTGCGTTATGGGCCAAGTGTAGTAGCAAGGGAAGCTATAGTTGGTCCATCACAAGCTTCTCCTTGTGCACTTTGACAAATTCGCTTGTGGTAGGGGTACCCTTGATGAAAGCCATGTATGGTCAGGTAGCCGTTGATCTTGTTGTTCAATCATCGGTGGTGCAGGCTATCGTGTGGCTGACAATTCTTCTGTTCGTCTTAGAATTTCGACGAACGGGGTCGTTAGACATGCATATGATTTCGGGGACTAACACAAGTCAATCGGTGGAGCAAGGTGAAGGAGGGAAAGCGGTAGAGGGGTTGGCTGCAATGAGCACGATGAGCAGCAGTAGGCCTTCTTTCTGGTACTTGATGAAGGCTGTGTGGCTGAAACTTGGGATGAATCCCAACTCGTATGCGGTTTTCATAGGGATTGGATGGGCTTTTATATCAAGCAGGTGGCATATTGAGTTGCCAAGCATTATGGAAGGATCTGTTTTAATCATGTCAAAAGCTGGTACAGGCACTGCCATGTTTAGCATGGGTATCTTCATGGCACTGCAGGAAAAATTCGTGGCGTGCGGGACGAGCCTGACTATAATAGGGATGGTTTTGAGGTTTATTGCTGGACCAGCAGCCATGGCTATTGGCTCCATCGCTGTGGGCTTGCATGGTGATGTTTTACGTGTGGCCATCATTCAGGCAGCATTGCCGCAGTCCATTACCTCCTTCATATTTGCCAAAGAATACGGACTCCATGCAGAGGTGCTCAGTACAGCGGTGATATTTGGCATGATAGTGTCCCTTCCAGTGTTGATCGCTTACTATGCAGTTCTAGAATTTGTGCAT
>gnl_Prupe_v2.1_Prupe.3G271700.1
ATGATTTCTCTAGCTGATGTCTATCATGTTGTGGCAGCCACTGTCCCTCTATATGTTGCCATGATTTTAGCCTATGTTTCTGTGAAATGGTGGAAGCTCTTCACACCAGATCAATGTTCTGGCATAAACAAGTTTGTGGCAAAATTCTCAATTCCTCTCTTGTCGTTTCAAGTGATTTCTGGGAATAACCCCTACAAAATGAACCTCAAACTCATTCTCTCTGACTGCCTACAAAAACTAATTGCTTTTCTAGCATTGACAGCAATCACTAAATTCAGCTCCCATGGAGGCTTGAATTCGATCATAACCGGTCTCTCTCTGTCAACTATGCCTAACACATTAATCTTGGGAATTCCTCTGTTAAAGGCCATGTATGGGGATGAAGCAGCCATGCTCGTTACTCAGATAGTTGTGTTACAGAGCTTAATCTGGTACAATATGTTATTGTTTCTCTTTGAGTTCAGGGCTGCTAAGGCAGCTTCTGTGACACCTTCATCAGAATCCACTGCAGAGGAGATGGAAGCCCCTCAAGAAGCACAATCCAAAGAGGAAGCAGAGGATGAAACAAGAAGCAGAACTCCTAAGAAAATCAAATCTATTCTCTTAACAGTTGGGAGGAAGCTTATAGCCAACCCTAACACACATGCAACATTGTTGGGTCTAATTTGGGCAAGCATACACTACAAGTGGGGGGTGAAACTGCCAGATATTGTCACACAATCAATTGCAATACTGTCAAATGGAGGACTTGGTATGGCAATGTTCAGCTTAGGCCTTTTCATGGCATCGCGTGGCAGCATAATAGCATGCGGGACACGAACGGGGATGCTAGCCATGGGATTGAAGTTCATAGCTGGGCCTGCGCTAATGGCAGTGTCCTCCTTTGCAGTTGGACTAAGAGGCAGAATTCTCAGAGTGGCAATTGTGCAGGCGGCTCTTCCTCAAGGAATCGTTCCATTCGTTTTCGCGAAAGAATACAATGTACATCCAGACATTTTGAGCACCGGGGTTATATTTGGGATGCTCATTGCCTTGCCAATAGCATTGGCCTACTACTTCCTACTGGGACTA
>gnl_Solly_v2.4_Solyc01g068410.2.1
ATGATAGGTTGGGATGATATATACAAGGTGGTGGTTGGGATGATGCCACTTTATGTAGCACTAATTTTAGGCTATGGTTCAGTAAAATGGTGGCACATGTTTAAGCCAGAACAATGTGACACAATTAATAGATTCAATTGTTTTTTCATCCTCCCATTTTTCAATTTCCAATTCATAGCTAAAATCAACCCTTACAATCTCAACTACCTTTTTCTGTCGGGAGACGTAATTGCTAAAGCGTTAGTGATTCTGATCCTGGTCCTGTGGGCTAACTTTTATAAAAAGGGGAGTTTTTGTTGGGGTATAACAACTTTTTCTTTGTCCACTTTGAATAACACACTTGTTGTTGGTGTCCCACTAATGAAGGCTATGTATGGGGATTTAGGTGTTGATCTTGTTGTTCAAGCAGCTGTGATTCAAGCTTTGTTGTGGTTAACTTCATTGTTATTTGCACTTGAATTTTGGAAAACAAAAATGACTAATAATAGTAATTTAATTGATGATAATAATAATAATTCTCTTGAATTGGGAAATATTAGTAGTACTAATACACAAATGAGGAACATTAATAACATTGAGCTGGCATTTTGGCCTTTGATGAAAGCTGTTTCTACAAAACTTGCTAAGAATCCAAATTCTTATGCTTGTTTTCTTGGTCTCTTCTGGGCTCTCGTAGCTAGCAGGTGGCATTTTGAAATGCCAAGCATAATAGAGGGATCAATTTTGATAATGTCAAAGGCTGGTAGTGGAGTTTCAATGTTTAGTATGGGATTATTCATGGCTTTGCGTGGGAAAATAATTGCATGTGGAGCTGCATTGACAATTTATTCAATGATTTTGAGGTTTATTGTTGGTCCAGCAACAATGGCACTTGGTTGTGTTGTATTGGGCTTGAGAGGAAATGTTTTGCGCGTCGCTATTATTCAAGCTGCATTACCCCAAGCAGTGACATCTTTTGTATATGCTCAAGAATATGGACTTCATGCTGATGTACTTAGCACTGCGGTGATTGTTGGAACAATAATTTCGTTACCTCTATTGATAGCATACTATGCAGTTTTGGATATTATCCCT
>gnl_Solly_v2.4_Solyc04g056620.1.1
ATGATAGAGTGGCTAGACATTTACAAGGTTATTGAAGCTATGATGCCACTTTATTTGGCATTAGGTCTTGGTTATGGTTCTGTAAAATGGTGGCACAAACTTAGTGCTGAACATTGTGATGCTATAAATAGGTTAAACTACTTTTTTGTTCTTCCTTTTTTCACATTTGACTTCATTTCACAAGTAAATCCCTATAAAATGAACTACCTCTTCATTTGTGGTGACCTTATTGCCAAAGCCATCATTGGTTTTTTTCTAACTTTGTGGGCTAATTTTTATAGCAAAGGGAACCTTTCTTGGTCCATAACAACATTCTCATTTTGTAGTTTAACTAATGCACTTGTTATGGGAATTCCTGTAATGAATGCTGTGAGTCCTCAAGTTGGTGTTGACTTAGTGATTCAATCATTGGCAATTCAATTTCTCATTTGGTCTATAATTATACAATTTATGATGGAATTCAAAAATGCCAAAGATGAGATTATGGCTTGTGAGGGTGCTAATCAAGATTTAGAAGGAAATAATAATGCAAGCAAAAATACAACACCATCTTTGGGGTCAGTAATGACAATTGTATGGACTAAGCTTTCCAAGAATCCCAACTTTTATGCTTGTTTTCTAGGCATTATGTGGTCTCTCGTAGCTGACAGGTGGCATTTCGGACTGCCGAATATTGTGAAGGAATGCATATCAATAATGTCAAAGGCAGGAAGTGGCATTGGAATGTTTACTATTGGGGTATTTGTGGCAATGCAACAGAAAATAATGGCTGGTGGGACAGGTGTCATAATATTTGGACTATTTTTGAGGTTTTTTATAGGACCAGCTACCATGACTATAGGATCATTCCTAGTAGGTTTACATGGCAATGTTTTTAGAGCTTCCATACTTCAGGCAGCATTACCCCCTGGCATAGCCTCCTTTGTTTTGGCAAAAGAATATGGAGTTCACCCTGAGATTGTTAGCGCTGTGGTAATTATTGGCATTCTGGTGTCACTTCCCATTATGATTGCTTATTATGCAATTTCAGAGCTTACACAT
>gnl_Solly_v2.4_Solyc02g087660.2.1
ATGATATCCCTACGTGATGTCTACCATGTTGTGGCAGCCACTATACCTTTATATGTTGTCATGATCTTAGCCTATATCTCTGTAAGGTGGGGGAAACTCTTTTCACCAGAGCAATGCTCTGGAATCAACAAGTTTGTAGCGAAATTTTCAATACCTTTATTGTCCTTCCAAGTGATATCAGGAAGCAACCTCTACAAAGTAAACCTGAAGCTTCTATTAGCAGATTTCGTTCAAAAATTTCTTGCTGTCTTTCTACTGGCAATTTTATCCAAACTGAAGCCCAAAGGAAACCTGACTTGGATCATAACAGGTCTTTCAGTTTCCACCCTTCCAAACACCTTAATTTTGGGGATCCCGCTAATTAAGGCCATTTTTGGAGATGCGGCAGCAGAACTACTAGCGCAGCTAATTGCACTACAGAGTTTAGTCTGGTACAACCTCCTCCTACTCCTATTCGAGCTCAATGCAACAAAAGAATCTTATGTGATGTCACCATCAGAAGTAGCAGAGCTTGAGGTCCCTGGAGAACCAGAACTAGAAGAGGACGGTGAGGAGGAAGCGACAGACAGACCCCCAAGGAAGAAAACAATTATGGTAATTCTTCTAACAGTTGGAAGGAAACTCATAATAAATCCTAATACACATGCAACTCTAGCCGGTATTATTTGGTCAAGCATACACTTCAGGTGGGGAGTCAATCTGCCAAAAATTGTTGAACAATCAATATCAATACTTTCAGATGGTGGACTAGGAATGGCAATGTTTAGCATAGGTGTTTTCATGGCATCCCAAGATAGTATTATAGCATGCGGAACCAAAAAGGCAATATTAGCAATGGCACTGAAGTTTGTTCTTGGACCTGTTCTCATGGCAATCTCATCTATTGTTGTTGGACTAAAGGGAAAATTGTTTAGATTGGCAATAGTACAGGCAGCCCTTCCCCAAGGAATCGTTCCTTTTGTGTTTGCCAAGGAGTATAACATACATCCAACCATCTTAAGTACAGGGGTAATCTTTGGCATGCTGATTGCAATACCAATTGCTTTGGCATACTATTTCCTGTTGGAAATA
>gnl_Sorbi_v3.1_Sobic.003G327500.1
ATGATCCCGGGATCCGCGGTGTACCACGTCGTGGAGGCGATGGCGCCGCTGTACACGGCGGCGGTGCTGGGCTACGCGTCGGTGCGGTGGCTCAAGGCCTTCTCCGACGAGCAGTGCGCGGGGATCAACCACTTCGTGGCGCTCTACGCCGTCCCCGTGCTCATCTTCCACATGGTCTCCACCAACGACCCCTACCACATGAACGAGCGCCTCATCGCCGCCGACACGCTGCAGAAGGCCGTCATGCTGCTGGCGCTCACGGCCTGGGCCTTCTGGTCCCACTTCCGCAGGCGGCGTGACGGCAAGGCGTCGTCGGCGTCGGCGGCGTCGCCGATCAAGTGGGTGGTGACCAACTTCTCGGTGGCGTCGCTGCCCAACACCATCATCATGGGCGTGCCGCTCCTGGACGGCATGTACGGGTCCGTCTCCGGCGGGCTCATGAAGCAGATCGTCGTCATGCAGTTCTGCATCTGGTACAACGTCGTCATCTTCCTCTACGAGTTCATGGCGGCGCGGGACGGCACCGCCAAGATCAGCCCCGCCACCGTGCCGCCGGCGGCGGCGGCGGCCGAGAATCGCGACCGTGTCATCATCGACGAAAACGGCGGAAGCAGTATTCATGAACATGACCACCGTAGCCATCACCAGGTGGTCGTCAACATTGAGATCACGGAGGTGGCGGCGGCGGCAGTTGCGTCGACGCCCACTGCACCAGTCGACGGCGCGGCGGCCGCGAAGGAGCTGATGAGCGCAGACGACGCTGGAGATGGAGATGCAGATGCTAACAATAACAAGGCGGCCGTGGATGTCGTCCCGCCGCCAACGCCGGTCCAGCCGCAGGTGCCGTCGGTGATGCACGTCGTGTGGATGGCCACGAAGAAGCTTCTCCAGATTCCGAATACCTATGCCAGTTTCCTTGGCCTCATCTGGTCTCTCATGGCATTCAAGATTGGATTCTCAATGCCAAAAATTGTTGGTGACTCTCTGTTCATCATCTACACAACCGCAGTTGGGCTGAGCATGTTCGCTTCAGGGACGTTCATAGCGCGGCAGTCGCGGTTCGTGCCATGCGGCTACACCATCGCGTCGCTCTCCATGGTCCTCAAGTTCCTGATTGGCCCGATCATCATGCTGCTCGCCTCGCTGGCCGTTGGAATGCACGGCACCCTTCTGCACATTGCTGTTGTACAGGCGGCTCTCCCCCTGGCCGTGACCTCATTCGTGTATGCGGAGGAGTACAAGGTCCACGCCGACATCATGAGCACTGGGGTTATTCTCGGGATATTTATCTCGCTGCCCGTCACAATTGTGTACTACATACTGCTCGGCCTT
>gnl_Sorbi_v3.1_Sobic.003G403900.1
ATGATCGGGTGGGGCGACGTGTACAAGGTGGTGGCGGCGACGGTGCCGCTCTACTTCGCGCTGTTCCTGGGCTACGGCTCCGTGCGGTGGTGGCGCATCTTCACGCGGGAGCAGTGCGACGCCGTGAACCGTCTGGTGGCCTTCTTCGCGCTGCCCTTCTTCACCTTCGAGTTCACGCTGCACACGGACCCGTTCCAGGTCAACTACCGCGCCGTCGCCGCCGACGTCATCTCCAAGGCAGTCATCGTCGGCGTCATCGCCTGCTGGGCCGCCAGGGTCACCTCCGCGGGCAAGGGCGCCGGCGCCGGCGGCGGCGGCGGCTGGGCAGGCTGCGCCGTCGGCTGGTCCATCACCGGCTTCTCGCTGTCCACGCTCACCAACTCCCTCGTCGTCGGCGTGCCCATGGCCAGGGCCATGTACGGCGAGTGGGCGCAGCAGCTCGTCGTCCAGCTCTCCGTCTTCCAGGCCATCGTCTGGCTCACGCTCCTCCTCTTCGTGCTCGAGATCAGGAAGGCCGCCATCGGCATGTACGTCGACGTGCCGGACTCGCCGGTCAAGGACGTCGAGGCCGCCGCCGACGCCGCCTCTGCGGCCACCGTCGTCGTCGTCCCCGTCGTCGTCGCCAGCGACAAGCCCTCGCTCTGGGCGCTCGTCAAGGTGGTGGCGCACAAGCTGTCGCGCAACCCAAACACGTACGCCAGCTTCGTCGGCATCACCTGGGCCTGCGTTGCCAACAGGCTGCACATCGAGCTGCCCAGCGCCTTCGAGGGGTCGGTGCTCATCATGTCAAAGTCGGGCACAGGAATGGCCATGTTCAGCATGGGGTTGTTCATGGCGCAGCAGGAGAAGGTGCTGGCGTGCGGTCCCAGCTTCGCGGCGCTGGGCCTCGTGCTCAAGTTCGCGCTCGGCCCGGCCGCCATGGCCATCGGCTCCATCGCCGTCGGTCTCCGCGGCGACGTCCTCCGCGTCGCCATCATACAGGCTGCACTACCTCAATCCATCACATCATTTATATTTGCAAAAGAATATGGGTTGCACGCTGATGTTCTTAGTACTGCGGTTATTTTTGGGATGCTTGTCTCCTTGCCGTTGCTAGTTGGATTTTATATTGTTTTAGAGCTAATTAGG
>gnl_Sorbi_v3.1_Sobic.003G276700.1
ATGATCTCTTGGCCAACCATCTACCATGTTCTTGAAGAAACAGTTCCCTTGTATGTAGCTATGATAGTGGCCTACCTATCCATACAATGGTGGAAGCTATTCACCCCAGAGCAGTGCTCTGGTATCAACAAGTTTGTGGCAAAGTTTTCCATTCCTTTACTCTCTTTCCAGATCCTCTCTACAAACAATCCTTACAACATGAACCTAAAGCTCATATTCTCAGACATCCTACAGAAATCGCTCTCCTTACTGGGGTTTGCAGTTATCTCTAAAGCATGTTGCAAGGAGAAGTTTGATTGGCTGATTACAGGGTTTTCTTTATCAACACTGCCAAATACCTTGATTGTTGGAATCCCATTGCTGAAAGGAATGTATGGGGATGAAGCTGTGAAGCTGCTAAGTCAGATAGTTGCCTTACAAAGCCTAATTTGGTACACACTTCTGCTGTTTCTGTTTGAGTTTCGGGCTGCTAGAGGAATGGCTATCACAACATCATCTGAAACTACAAATGAAGCAGAATCAGGGACTACAGGACCTATGCAGCAAAGACACGAAGAGGGACAAGAAAAAAGAGTATCGGCAAGATGTTATGGTGCTTTTCAGTTTTTACTGGTGGTCGGTAAGAAGCTAGTGACAAATCCCAACATGTATGCAAGCCTAATCGGCCTAATCTGGGCACTGATCAGCTTCAGGTGGCGAATACAGTTACCATCAATTGTTAACAATTCCATAAGAATACTTTCAGATGGAGGGCTAGGGATGGCAATGTTCAGCTTAGGACTTTTCACTGCCCTACAAACTAAAATTGTGGCCTGTGGGACCAAAAAAATGCTACTATCACTAGGCATCAGATTCTTCCTAGGACCAGCCTTGATGGTGGTCTCTTCCTATGCAATCGGGATGCGTGGAACTTTGCTGAAGGTGGCCATAATACAGGCAGCTCTACCTCAAGGAATAGTGCCATTTGTGTTTGCCAAAGAGTACAATGTGCATGCAGATATTCTGAGCACTGCGATAATTCTCGGAATGATAGTTGCGGTTCCGGTGGCCCTGGGTTACTACTTTGTCATGGATCATCCCAGACTC
>gnl_Sorbi_v3.1_Sobic.007G195201.1
ATGATCCCGTGGGGTGACATCTACAAGGTGGTGGCGGCAATGGCGCCGCTCTACTTCGCGCTGGGGCTCGGGTACGGCTCGGTACGGTGGTGGCGGTTCTTCACGGCGGAGCAGTGCGCCGCCATCAACACGCTGGTGGTCAACTTCTCCATGCCCTTCTTCACCTTCGACTTCCTGGCGCGCGCCAACCCCTACACCATGAACTACCGCGTCCTGGCCGCCGACGCCGTGTCCAAGGCGCTGGCCATCGCCGCCGTGTCAGCCTGGGGCTGCTGCTGCCGCGGCGGCAAGGCCGCCGGCGCGCAGGCCTGGGCCATCACGGGGTTCTCCCTCGCCGGGTTCAACAACACGCTCGTCGTCGGCGTCCCGCTGCTCTACGCCATGTACGGCAAGTGGGCGCAGGACCTCATCGTGCAGATCGCCGTCGTGCAGTCCCTCTTCTGGTTCCCGCTCCTCCTGCTGGGGTTCGAGCTGCGCAAGGCGTGGTGGGTCGGCATCCCATCAGCCCAAGGCGGCGGCGGCGGCAGCCGTTGCAATAGCAGCAACAGCGATGACGACGACGACTCGGCAGGCGGAGGCCGCGTGGGACCGGTGTCGTCGTCGTCTGCTTCGTCGTCGTCACCGCCACCGTCGCCGCCGCCCAAGAAGGACGCCGCCGCCGAGAAGGACGTCGAGATGAACGCGGAGGAAACCGCCGCCGCCGCCGCCGGGACGACGATCCGGCTGTGGCCGTTGGTGAGGACTGTCGGGCTGAAGCTCGCTGGGAACCCCAACGTGTACGCCAGCGTGCTCGGCGTGGTGTGGGCGTGCATCGCCTACAGGTGGGACAGGCATCGTGACGGGATCGCTGGACGTCATGTCCAAGACTGGCACGGGGATGAGCATGTTGAGCATGGG
>gnl_Sorbi_v3.1_Sobic.002G257001.1
ATGATGATAGGGTGGGGCGACGTGTACAAGGTGGTGGCGGCCATGGCGCCGCTCTACTTCGCGCTGGGGCTCGGCTACGGGTCGGTGCGGTGGTGGAAGATGTTCACGCCGGACCAGTGCGACGCCATAAACCGCCTCGTCTCCTACTTCGCCGTGCCCTTCTTCGCCTTCGACTTCGCCTCGCGCATCGACCCTTTCTCGCTCAGCTACCGGGTCCTGGCCGCGGACGCGCTGTCCAAGCTCGCCGTCGCGCTCGCTCTCGCTGCCTGGGCCACCGCAGCCGCCGCCGCCGCCGCCGCGCGCCCTGGCGGCGGCAAAGGCAAGGACAGGGCCTTGTCGTGGTGCATCACGGTTTTCTCGCTTGCCACGCTCAACAACACGCTCGTCGTGGGCGTGCCGCTCCTGGACGCCATGTACGGCAAGTGGGCGCGCGATCTCATCGTGCAGATCTCCGTGGTGCAGTTCATCGTCTACTTCCCGGCTTTGCTGCTCGCGTTGGAGGCCAGGCGCGCCGGCAAGATGGCCGCCGCCGCCGCGGTGGAACCTGCAGGTGACGACGTTGACGAAAGCGGCGGCGGCGGATCGGGTGGCGAGATCACGGCGGCTCATCAGTCGTCGTCGTTCTGGCCGCTGGTCAGAGCGGTCGGGACGAAGGTGGCGAGGAACCCGAACATCTACGCGGGCATTCTTGGCGTCTCGTGGGCTTGCGTCACCAACAGGTGGCACATCGAGACGCCGAGCATCATCGAGGGCTCCGTGCTCGTCATGTCCAAGACCGGCGTTGGCCTCGCCATGTTTAGCATGGGGCTGTTCATGGCGCTGCAAGAGAAGATCATCGTCTGCGGCGCCGGGCCGACCATGCTCGGCATGGCGCTGCGGTTCGTGGCAGGGCCGGCTGCCACCGCCGCCGGGGCCGTGGCTCTCGGCCTCCGCGGCGACGTCCTGCGCCTCGCCGTCATGCAGGCCGCGCTTCCGCAGTCCATCACCACGTTCGTGTTCGCCAGGGAGTACGGCCTGCACGCGGACGTGCTCAGCACGGCGGTTATCTTCGGGACGTTGGCGTCACTGCCCGTGCTGATCGTCTACTACATTGTTCTAGGCTTGATACGGTGT
>gnl_Stras_v2.0_SGA_v2.0_scaffold66T22441
ATGATAACCGGAAAGGACATATACGACGTTTTGGCGGCCATAACCCCACTCTACGTGGCCATGATCCTCGCGTACGGCTCGGTTCGTTGGTGGAAGATCTTTACCCCCGACCAATGCTCCGGCATCAACCGTTTCGTGGCCGTCTTCGCCGTCCCACTCCTCGGCTTCCACTTCATCTCCACCAACGACATCTACGCCATGAACTACCACTTCATAGCCGCCGATTCCCTCCAGAAAGTCGTCATCCTCTCGGCTCTCCTCCTCTGGCACTCCCTCTCGAAAAACGGGTCCCTCGACTGGACCATCACCCTCTTCTCCCTCTCGACCCTCCCCAACACCCTCGTCATGGGGATCCCTTTGCTCCGAGCCATGTACGGCGACTTCTCGGCCAACCTCATGGTCCAGATCGTCGTCATGCAGAGCGTCGTCTGGTACACCCTCATGCTCTTCATGTTCGAGTATCGCGGGGCCCGCGCCCTCATCTCCGACCAGTTCCCTGGAGGGGCCGCCGCCTCGATCGCCTCGTTCCGGGTCGACCCGGACGTCGTCTCGCTCAACGGCCGGGAGCCTGGGGAGCATAAGGAGATTGAGATTGAGGACGCGCCAAAGTTTCCGACGAGCGCGTCACCATATTCATGTCCGAAGAAATTTGATGACGAGGAGGATGGAGAGAAAAAGACGCAAATGCCCCCGGCGAGCGTGATGACGAGGCTGATACTCATCATGGTGTGGAGGAAGCTTATCAGGAATCCCAACACTTACTCCAGTCTCTTTGGACTTATTTGGTCTCTCATCTCATTCAGGTGGAACATTCAAATGCCCTCAATAGTGAAAGGTTCGATATCGATTTTGTCCGATGCAGGCCTCGGCATGGCCATGTTTAGCCTTGGTTTGTTCATGGCTTTGCAACCAAAGATCATAGCTTGCGGAAAATCGGTGGCCACATTTTCAATGGCGGTAAGGTTCTTAACCGGCCCAGCTGTCATTGCCGCAACTTCCATTGCCATTGGCCTCCGAGGAATTCTTCTGCACGTCGCGATTGTTCAGGCTGCCCTTCCACAGGGGATTGTACCCTTTGTTTTTGCAAAAGAGTACAATGTGCATCCAGACATACTTAGCACTGCGGTTATTTTTGGAATGTTGATTGCCTTGCCCATCACAATTCTCTACTATGTGCTTCTTGGAGTATAA
>gnl_Stras_v2.0_SGA_v2.0_scaffold13T06470
ATGATAAGTTGGGAAGATATATACAAAGTGGTGGGGTCGATGGTGCCATTGTACGTGCCGCTCGGGTTAGGTTATGCATCCATTCGTTGGTGGAGGATGTTCAAGCCCAAGCACTGCGATGTCATCAACCGTTTGAATTGCTATTTCGTCTTCCCTTTCTTCACCTTCCATTTCTCATCCGGCATCGATCCCTACCGCCTCAACTACCGATTCCTGGTCGGGGATGTCGTGGCCAAAGCCATCGCGGGTGCTATTCTAGCCCTGTGTGCCACCCTATGGAGATCAAATAACTTCTCGTGGGTGATTACGTCATTTTCCCTCTCAAGCCTCAACAACCTGTTGGTGGTGGGAGTTCCAGTGTTGCGTGCAATGTATGGGTCAGTTGGGGAGGATCTCGCTGTCCAATGCTCCATCATGCAATCTTTCCTCTGGTTCCCGACTCTCTTATTCATGCTCCAAATCAATCATGAACAACAACGTCAGAATAGCGACCACGAAAATCAAATCGGTGACAGTGATAACAATAACGACCATGGTACAACAAACGCGACCGAGTGCACGACTGTAAGTTCTCCATTGACTAGGACAACTAGTGTGGGATCAATCATGACCAAAGTTTTGGCAAAGCTTGCCAAGAATCCCAATTGTTATGCATGTGCCCTTGGACTCATTTGGGCTCTCCTTGCAAAGAGGTGGAATTTTGATATGCCTGAAATAGTGGAAGGATCGGTTTTGATTATGGCCAAGGCAGGGAGTGGTGTTGCTATGTTCACCATGGGGCTATTCATGGCACTGCAAGAGAAGGTGATAGCTTGTGGTGTGAAATTGACTTTGTATGGGATGCTTCTAAGGTTTGTAGGTGGACCACTCACCACAGCAATTGGTTCCTTCGCTTTAGGATTGAGGTCAAATATCCTTCGTATTGCCATCATCCAGGCCGCTCTTCCAGAAGCAATAACAGCATTCGTTTTTGCCCAAGAATATGGGTTGCACGCTAACGTACTCAGCACCGCGGTTATTTTCGGCACAATAGTATCCCTTCCACTCTTGATCGCCTTTTATGCCGTCTTGGAAGTTATCCATATATGA
>gnl_Stras_v2.0_SGA_v2.0_scaffold62T21328
ATGATAGGGTGGGAAGATATATACAAAGTGGTGGTGTCGATGGTGCCGTTGTACGTTCCACTCGTTTTAGGGTATGCTTCTGTTCGTCGGTGGAGAATGTTCAAACCCGAGCATTGTGACGCCATCAACCGTTTCAACTGCTATTTCGTTATACCTTTCTTCACCTTCCATTTCACATCGGGAGTCAATCCTTACCGCCTCAACTTCCGATTTCTGGCTGGTGATGTCGTGGCAAAAGCTATCGTGGGCTCGATTTTAGCCTTATGGGCCAATCTTTGGAGAGGGGGCAACTTCTCGTGGGCAATTACGTCATATTCCCTCTCGAGCCTTAATAACACGTTGGTCGTGGGAGTCCCGTTGTTGGGCGCTATGTATGGGCCGGTTGGTGAGGATTTAGTAGTCCAATCGTCTGTCATTCAGGCACTCATATGGTTCCCAATTTTATTGTTCTTGCTCCAGCTCAGACAACAACAACAAAAACAAAAACAACAACAAGAACAACAAAATGTCGATCAAGAAAATCAAAACGGTGATATAACTGCGGTTGAGTACACCGTTGGATCAACGATGATCAAAGTTTGGGCAAAGCTTGCAACGAATCCCAATTGTTACGCATGTGCCCTTGGACTCGTTTGGTCTCTCCTTGCAAAAAGGTGGAATTTTGGGATGCCCGATATAGTGGAAGGATCGGTTTTGATTATGGCCAAGGCGGGGAGTGGTGTGGCCATGTTCTCAATGGGACTGTTTATGGCACTTCAAGAAAAGGTGATAGCTTGTGGTGTGAAATTGAGCTTGTATGGGATGCTTCTAAGGTTCGTGGGTGGACCGCTCACCACAGCAATTGGTTCCCTCGCTTTAGGGCTGAGGTCAAATATCCTCCGTATTGCCATCATCCAGGCGGCTCTACCAGAAGCCATAACAGCTTTCGTATTTGCTCAAGAATATGGGTTGCACGCCAACGTACTCAGCACAGCGGTCATTTTCGGTACTATTGTATCCCTTCCTCTGTTGATCGCGTATTATGCCATCTTAGATGTTGTCAAGATATGA
>gnl_Theca_v1.1_Thecc1EG025269t1
ATGATAGGGTGGGAAGATGTTTGCAAGGTGGTTGTGGCTATGGTGCCTCTCTATGTTGCATTGATGTTAGGGTATGGATCAGTGAAGTGGTGGCGGATATTCACCGCGGAACAGTGTGATGCTATAAACCGCCTTGTCTGCTATTTCACTCTCCCTCTCTTCACTGTGGAATTCACAACTCATATTGATCCTTTTCAAATGAATTATCGATTCATCGGTGCTGATACCATATCCAAGCTTGTTATTGTGGTGGTTCTAGCCTTTTGGGCAAAGTGTAGTAGCAAAGGGAGCTATTGCTGGTCCATCACAAGTTTCTCTTTGTCTACTTTAACTAATGCTTTGGTTGTAGGGGTGCCTTTGATGAAAGCCATGTATGGCCAAACAGGGGTCGATCTTGTTGTCCAGTCATCTGTTGTCCAAGCGATTATCTGGTTGACCATTTTGCTATTTGTTTTGGAATTTCGGAGGTCAGGAGTGTCCATTTCTTCAGCTACAAAAGATGGTAATGAACAGGAGAAAGATGTAGAAGGAAACACAGATAATGCTGGGGTACTAAGCACCAGGCCTTCTTTCTGGAATCTGATGAAGGTTGTGGGAATGAAACTGGCTATGAATCCCAATTCATACGCTTGTGTTATTGGCCTTGCTTACGCTTGTGTTGCAAACAGGTGGCATTTTGAGATGCCAAGCATAATGGAGGGATCAATATTGATAATGTCAAAAGCTGGAACAGGCACTGCCATGTTTAGCATGGGAACCTTCATGGCTCTTCAAGAAAAAATAATAGCCTGTGGCACAAGTTTGACTATATTTGGGATGGTTTTGAGGTTTATTGCTGGACCAGCGGCCATGGCCATTGGGGCCATTGCAGTGGGTTTGCATGGTGCTGTTTTACGTGTCGCCATCATTCAGGCAGCATTGCCACAATCCATTACCTCCTTCATCTTCGCCAAGGAATATGGAATGCATGCAGAAGTACTCAGCACTGCAGTGATATTTGGCACCATCGTATCGTTACCGGTGCTGGTCGCTTATTATGCAATTTTAGAGTCTGTACAT
>gnl_Theca_v1.1_Thecc1EG020308t1
ATGATTGGCATCAAGGATTTGTACAGTGTTTTGACTGCAGTTGTACCACTTTATGTCACCATGTTCTTGGCTTATGCTTCTGTGAAATGGTGGAACATATTCACTCCAGAACAATGTGCTGGCATCAACAGGTTTGTTGCAATCTTCGCTGTTCCACTTCTCTCCTTCGAGTTTGTTTCTCGGATAAATCCTTACAAAATGGACCTCCTTTTCCTTGCTGCCGATGGAGTCTCAAAAATTTTGATATTGGTAGTTTTGTTTTGTTGGGCTAATTTCTCAAAAACAGGGAGTCTTGACTGGTCCATCACACTTTTCTCACTCTCCACTCTCCCAAACACCCTTGTGATGGGGATTCCCCTCCTCAAATCAATGTATGGGGATGACAAGGAATACCTAATGATTCAAGTTGTGGTATTGCAATGCATAATCTGGTATACGTTATTACTATTTTTGTTTGAATATAGAGAAACAAGAACTTCTGTCTTTAGCAAGTTCAAGGAAAGTAGTTTTAGTTTACCTGAGAGAGAAAAGGAGAATTTTAAGGGAACTGCGGAAAAGGTTGGTGGAAACTGCAGCAGCGAAGATGAAGTCATCAACGTTATTGCCACGACACCATCTAGCCAACAAACAGCCCAAAATGTTAACAAGATTGCACCTGATCAATCTCAACGGTTCAAGCCCATGGTTGCAGCTTCCGTGGAGGGAGAGCGTAACGAGCTCCATTTATTCATTTGGAGATGTGGATGTTGCATTTCTCCAGCTACTTGTGAGTCAGTGCAAGCTGGTCAAAGAGAAGAAAGCAGTGGAAAGGCAGTTGCAAGTGAAAAACAAGCGGATGTCGAAAATTCTAGCATCCCCTCTTCTCTTTCTTCAGCAATGCTCCTGAAAATATTGAGAAAAGTCTGGTTCAAGCTTGTGAGGAACCCTAACTCCTATTCAAGTTTACTGGGTCTAAGCTGGGCTTTAGTCTCGTGCAGATGGGACATAAAAAAGCCTCAAATAATGGAAAATTCAGTCACAATACTGTCAAGTGCAGGTCTTGGAATGGCAATGTTTAGCCTTGGATTGTTCATGGCTTTGCAACCAAGGATCATAGCCTGTGGAACGAAGCTGGCTTTGTATGGGATGCTTGCTAGGTTTATCACAGGACCGGCACTAATGGCAATAGCATCCGTTGTAGTAGGCCTCAGAGGCACCGCCTTAAAGGTGTCTATTGTACAAGCAGCATTGCCTCAAGGGATTGTCCCTTTTGTTTTTTCTAGGGAGTATAATTTGCATCCGGATGTATTAAGCACTGCGGTGATATTTGGAATGATAGTCTCTTTGCCCATCACAATACTATACTACATTTTATTGGGTATC
>gnl_Theca_v1.1_Thecc1EG018366t1
ATGATTTCCCTGGCAGATGTCTATCATGTTGTCGCAGCCACTGTCCCGCTGTACTTCGCCATGATTTTGGCCTACACCTCTGTGAAATGGTGGAAGCTCTTTACACCAGAACAATGTGCAGGCATAAACAAGTTTGTAGCTAAATTCTCAATCCCGCTATTGTCTTTCCAAGTGATCTCAGAAAACAACCCCTACAAGATGAACCTGAAACTCATACTTGCTGACTTCCTTCAAAAACTACTAGCCTTTGTGGTTTTAATGGCCATCGAAAAGTTCAGCTCCCGGGGAGGTTTACCATCGATCATAACTGGCCTCTCTCTATCAACCTTGCCTAACACCTTAATCCTGGGGATTCCGCTGTTGAGGGCCATGTATGGAGATAAATCAGCTACACTCCTGGCTCAGATAGTTGTCCTACAAAGCTTGATATGGTACAATATACTGTTGTTTCTGTATGAGCTAAACGCCACAAAGGCAGCCTCTGAGACACCACCTTCACAAGACTCAGGTGACCTAGAGGCCCCCGAAGAAGCACAAGCGAAAGAGGGTGGAGAAGAGGCACACACCAGACCAAGGAAATCGAAGGCTATGCTCATTTTCTTGACAGTGGGGAAGAAGCTCATGGCAAATCCTAATACCCATGCAACCTTGCTGGGTCTTATTTGGGCAAGCATACAATTCAGGTGGAACATAAAATTCCCAGCCATTATTGAAAAATCAATAGCAATATTATCAAGTGGAGGACTTGGTATGGCAATGTTCAGCTTAGGGCTATTTATGGCATCAAGGCCTAGCATAATAGCATGTGGTATTCGAATGGCAGCAGTAGCCATGGCAATGAAATTCATGGCGGGTCCTGCTCTGATGGCAGCATCCTCTGCTGCCCTCGGACTTAGAGGCAAAGTATTGAGAGTAGCAATTGTGCAGGCAGCTCTTCCTCAAGGAGTCGTGCCATTTGTTTTCGCTAAAGAGTACAACGTTCATCCCGATGTATTGAGCACAGGGGTAATCTTTGGCTTGCTCATTGCCTTACCTGTAGCATTGGTCTACTATCTTATTTTAGCAGTC
>gnl_Utrgi_v4.1_Scf00514.g18888.t1
ATGATATCGGGAGAGGACATCTATAGGATAATTTCCGGCGTGATGCCACTCTACATGGCCATCGCCTTCGGGTACGCCTCGATTCGGTGGTGGCGAATGTTCGACTCCGACGACTGTGCCGCCCTGAATCGGTTTAGTTGCTACTGTGCCACCCCGTTCTTGATCTTCCGTTTGGTGTCCGGCATCGCCCCTGATCAGATGAACTTTCGTTTCCTCATGGGTATTGCTGTTGGTAACTTGATCGTAGTTGTTGCCCTAGCACTGTGGCTTCTGTTCTCCAACAACGGGGATTTGCCATGGGCCATCACCACGTTGTACATGTCTACTTTCAAGAACACCGTGATTGTTGGGGTGCCAATGCTGGATGCGATGTACGGTCCCTTAGGGGTGGACTTGGTGACACAGGCCGGTGCCCTAAGTTACATAATTTGGGTCCCTGCCTTCTTGTTCCTCCTCGAATCCCGAAAAGCGTATTCCAGGGACGAAGCCGATGCGGCGGAGATGGGGGAGCAGCAAACACTCTCTCATTTCAGTAGGCTGAGGCAAACCCTCAGGATAGTGTGTTGGAAGCTGGCTACAAACCCCAACGCCTACGCCCCGGTCATGGGTCTCACGTGGGCTTTCATAGCCCAAAGGTGGCATGTCGAGATACCTGTTATCGTCAATGGGTCGATCGTACTGATGGCGAACACTGCACGGACAGTGAGCATGAATGTTCATGGGAATGCAAGAAAAAATTGTGGCTTCCGGGGTTGTCCTAGCGTCGTACGGCATGCTTCTCTCGTTTGTCGTAGCGCCCCTTACAGCAGCCGTAGGGTGCATGGCTCTTGGACTCAGATCCGACCCGCTCAGGATCGCTATCATCCAGGTTTGTTTGCTTATCCTTGCCAGGAATGTTGTTTAACTGGGAATGCAGTATGCGAGAGAAGTCAATTACAATTCAGTAAAATTGCAAGAATTAGGGTTCTTCGAATGCCAGAATCAAATCCCATCCCAATAGTGTCTGGTATA
>gnl_Vitvi_Genoscope.12X_GSVIVT01011347001
ATGATTTCTCTGGCTGATGTCTACCACGTTGTGGCAGCCACTATCCCTTTGTATTTTGTCATGATCTTAGCCTACATCTCTGTGAAGTGGTGGAAGATCTTCACACCAGAACAATGCTCAGGCATCAACAAGTTTGTGGCAAAATTCTCAATTCCACTATTGTCCTTCCAGTTGATCTCTGAAAACAACCCCTACCAAATGAATATGAGACTCATACTCTCCGACTTTCTTCAGAAACTGCTTGCCCTCATTTTATTGGCAACAATTGCAAAAATTAATTCCAGAGGAAGCTTGACTTGGGTCATAACAGGGCTATCTTTGTCAACATTGCCCAACACTTTGATCCTGGGAATTCCACTCCTGAAGGCCATGTATGGGGATAAAGCTGCTGGACTCCTTTCCCAGATAGTTGTCTTGCAGAGCTTAGTTTGGTACAACCTGTTGCTGTTTCTTTTTGAGCTCAATGCCATGAAGGCAGTGTCAGCAACAACACCATTAGAGGCTGCAGTGGAGCTGGAGGCCCCACAAGAAGCACAACCGAAAGAGGAAAGGGAGGAAGGAAAAACAACAGCTACAAGAAAAACCAAGACGATGCTCATTCTCCGCATAGTGGGAAGAAAGCTCATGATGAACCCCAATACTCATGCAACTATAGTCAGCCTTATTTGGGCATGCATACGCTTCAGGTGGAATGTAAAATTGCCAGGGGTTGTTGATGACTCAATATCAATATTGTCAAAAGGAGGACTTGGTATGGCAATGTTCAGCTTAGGTCTTTTCATGGCTTCACGTCCAAGCATTATAGCATGTGGGACCCGGCTGGCAGTATTAGCCATGGGAATGAAGTTCTTAGTAGGCCCTGCAATAATGGCAGCATCTGCCAGTATCACTCTCTCGAGGGGCACCTTGTTTAAAGTGTCAATTGTGCAGGCATGCCTTCCTCAAGGAATTGTTCCATTTGTTTTTGCCAAAGAGTATGATGTCCATCCAGACATCTTGAGCACCGGGGTAATCTTTGGCATGCTCATTGCACTGCCAATAGCATTGGTCTACTACTTCCTACTGGCGTTG
>gnl_Vitvi_Genoscope.12X_GSVIVT01019110001
ATGATTGAATGGGGAGATGTTTACAAGGTGGTGGAAGCCATGGCACCACTCTACGTTGCACTGCTGCTGGGCTACGCCTCCGTGAGGTGGTGGCACATGTTCAGCTCCGATCAATGCGCCGCCATCAACCGCTTCATCTGCTACTTCATTTTCCCATTCTACAGCTTTGATTTCACCTCCCATATCGACCCTTTCTCCATGAATTACAAGTACATGGGGGCCGATATCATGAGCAAGTTCATCTGTGTTGCTGCGCTTGGCCTCTGGTGCAAGTGCAGTAGCAGAACCGGCAGCTATGGCTGGTTCGTCACCTGCTTCAGTCTCTGCACAATGACTAATTCTCTCTTTATCGGGGTGCCCATTTTAGAGGCCATGTATGGCCGGACGGGGGTCAATCTCGTCCTCCAGGCTTCCGTCGTCCAAGTCATTATCTATAGCACCGTCTTCTTGATTCTCTTGGAGTTCTGGAAATCTTTCGTTTCTTTAAACAAAACAATTCCTGAGGACTCTAATATTGCACCGGTGGGGGCTGCAGAGGAAGATTTGGAAGGGCATAGGACGACGGAGGTGTCGGAAAGCTCGGGGCCGTCGTCTTTCTGGCCACTGATGAGGAACGCGTTGCTGAAACTCGTGAAGAACCCAAACATTTATGCCTGTGTTCTTGGCCTCATTTGGGCTTTTCTATCAAAGCGGTGGCATATTGGAATGCCAAAAATTGTGGAGGGATCCGTACAAATCATGTCAAGAGCTGGGACATCCACTGCCATGTTTAGTCTTGGGTTCTTCATGGCAATGCAAGGAAAGGTGATGGCATGTGGAGCGACTCTGACTGCGTTTGGGATGATTATAAGGTTCATTGCTACACCGGTGACCATGGGGGTGGTCGCCTTGGCAATTGGCTTGCGTGGCAATGTTTTGCGCATCGCCATAATCCAGGCTGCATTGCCACAATCACTTGCTTCATTCGTCTTCGTCAAGGAATATGGCTTGCATACAGAAGTGATTAGCACTGCGGTGATCCTTGGAATTATAATTTGTCTTCCCTTGTTGGTTGCATATTACGCGATTTTGGTATACATAAGA
>gnl_Vitvi_Genoscope.12X_GSVIVT01019126001
ATGATAGGATGGGAGGATGTATACAAGGTGGTGGTTGCCATGTTACCACTCTATGTTGCACTGGTCCTAGGGTATGGCTCTGTGAAGTGGTGGCGAATTTTTACGCCTGATCAGTGTGACGCGATCAACCGCCTTGTTTGCTACTTCACTCTCCCCCTTTTCACCTTTGAGTTCACTGCCCATGTTGATCCCTTCAAGATGAACTACCTCTTCATTGGTGCGGATGCCGTCTCCAAGTTGATAATTGTATTGGTGCTTGCCCTTTGGGCCAAGTGCAGCAGCAAGGGCAGCTATTGCTGGTCTATAACAAGCTTCTCTTTGGCCACCTTGACCAACTCCCTGGTTGTGGGGGTGCCTTTGATAAAAGCCATGTATGGGCCGCTAGGAGTTGATCTTGTCGTCCAATCATCAGTCGTGCAGGCCATCATCTGGCTCACACTTCTGCTATTTGTTCTGGAGTTTCGAAGGACAGGTACCGGCATTTCTTCAAATACTACTATGGGAGACTCTGGTGTGATAGAGGTTGAGCCTGGAAAAGATTTAGAAACTAATGAGATGGTGGTGAGCACTAGACTATCTTTCTGGTCATTGATGAGGAAAGTATGGCTGAAACTTGCACAAAACCCTAACTCCTACGCTTGTATTATCGGTATCGTCTGGGCTTTCATAGCGAACAGGTGGCATTTTGAAATGCCAAGCATCATGGAGGGATCGATATTGATCATGTCAAGAGCTGGAACAGGCACTGCCATGTTTAGTATGGGGCTCTTCATGGCTATGCAAGAGAAGATTATAGCTTGTGGCACAACCCTAACGGTGTTCGGGATGGTCTTGCGGTTTATTGCTGGACCAGCAGCAATGGCTATCGGCGCTATTGCTGTTGGTCTGCATGGTGACGTTTTGCGCATTGCTATCATACAAGCCGCGGTACCACAATCGATCACATCATTTATCTATGCTAAAGAATATGGATTGCATGCAGATGTGCTTAGCACAGCGGTGATTTTTGGCATGATCGTCTCCCTTCCGTTGTTGGTCGGTTACTATGCGGTTTTAGAGTTTTTGAAT
>gnl_Vitvi_Genoscope.12X_GSVIVT01029266001
ATGATTAGAGGGAAGGATATTTACGATGTTCTTGCGGCCATTGTGCCACTCTACGTTGCCATGATTCTGGCCTACGGCTCAGTCCGGTGGTGGAAGATCTTCACCCCAGAGCAGTGCGCCGGAATCAATCGATTTGTGGCGGTTTTCGCCGTTCCGTTGCTGTCTTTCCATTTCATATCATTGAATGACATATACAACATGAATTACAACAGTTCCCTGAGACGGCAGGCTCCATCACATCTTTCCGGGTTGAATCTGATGGCCTCCAGCTTCAACCAGACTGACTTTTACGCCATGTTTGCTAGCAAGACCGCAAGCCCCAGACATGGAAGCATTGGCGGTGTTGGCGCTGGGGGCGGGGCTGATGTCTTTTCGCTGCAGAGTATGAGCGGAGAGCTCTTTCATGGCGGTTTGCTTTCTTCATACCCTCCTCCAAATCCTATGTTTTCAGGGTCTACAAGTGGAGGTCCAAAGAAGAAAGAGAGCGGAGGAGGTGGTGCAATGCCTAATAAGGAGCTTCACATGTTTGTTTGGAGCTCGAGCGCATCTCCGGTCTCTGAAGGAAACCTAAGGCATACAGTTAACCGAGCTGAGTCGGCTGATTTCGGCGTCATTGATTCATCTAAGGCGGTTCTCCAACAAGAGATCGCGGCTTCAAGAGGAATGCTTGATTTCAATGACACTATAAGTCCTAGAGTGAACGGAGATAGAGAAGCGGACATGGAAGACGGATCGATCAGGACTCAGGCAGCCGGCACTCCATACTCAGGGCAGAAGAAGGCGGACATGCAAGCCAAAAAGCAGCAGATGCCTCCAACAAGCGTCATGACTAGGCTCATAATGATCATGGTATGGAGGAAACTAATCAGAAATCCCAACACATATGCCAGTCTTATAGGCTTAATATGGTCTTTGGTATCATTCAGATGGAACATCAAAATGCCAACAATTGTGAGTGGATCGATATCGATATTATCTGATGCAGGTCTTGGAATGGCTATGTTCAGTCTAGGTTTGTTCATGGCTTTACAACCAAAGATGATAGCTTGTGGGAAAACTGTGGCTACCTTTTCAATGGCTGTCAGATTCTTGACAGGCCCAGCTGTAATTGCTGCCACCTCTATTGCCATCGGTATGCGAGGAGTTCTTCTACATGTCGCAATTGTTCAGGCAGCTCTCCCCCAAGGGATTGTCCCCTTTGTGTTTGCAAAGGAGTACAATGTTCATGCAGACATACTTAGCACTGCGGTTATTTTTGGGATGCTGATAGCCTTGCCAATAACAATAATCTATTATGTGCTTCTTGGGCTC
>Frave_16792-v1.0-hybrid.t2
ATGATAGGATGGGAAGATGTTTACAAGGTGGTGGTAGCCATGGTACCACTCTACTTTGCACTCATTTTAGGGTTTGGCTC
CGTCAGGTGGTGGGGAATCTTCACTCCTGAGCAGTGCGGCGCTATCAACCGCTTCGTCTGCTTCTTCACCCTCCCACTCT
TCACCTTCGAGTTCACCGCTCACGTCGATCCTTTCGAGTGGAACTACCGCTTCATCGCGGCGGATGCCATTTCCAAGCTC
ATCATCGTGGTTGTGCTAGCGTTTTGGGCAAAGTGTAGTAGCAAGGGAAGCTATAGTTGGTCAATAACAAGCTTCTCTCT
CTGCACTTTAACTAATTCACTTGTCGTTGGAGTTCCCCTGATGAAAGCCATGTACGGCCCGATGGCTGTTGATCTTGTAG
TTCAATCTTCGGTGGTGCAAGCTATCATATGGCTCACCGTGCTTCTGTTCGTCTTGGAATTCCGACGGACGGGGCTAGAC
ATCTCGAGTAATGATACAAGGGTTCAATCAGTTGAACTTCAAGGCGTGAAAGATGTAGAGGGCCTGAACCAGAGCACTGT
GGCCAATTCACCTTCTTATTATTACTGGAGTTTGCTGAAGGGTGTGTGGCTCAAACTTGGGATGAATCCCAACTCTTATG
CCGTTTTCATTGGAATTGCTTGGGCTTTTATAGCAAACAGGTGGCATATTGAGTTGCCAAGCATTATGGAGGGATCTGTT
TTGATCATGTCCAAGGCTGGTACCGGAACTGCCATGTTTAGCATGGGTATCTTCATGGCACTGCAAGAGAAATTCGTAGC
TTGTGGAACAAGCCTAACGATAATAGGGATGGTTTTGAGGTTCATTGCCGGACCGGCAGCCATGGCTATCGGATGTATCG
CTGTTGGCTTGCATGGTGATGTTTTACGTGTCGCCATCATTCAGGCAGCATTGCCCCAATCGATTACCTCCTTCATATTT
GCCAAAGAATATGGACTTCATGCAGACGTCTTGAGTACTGCAGTGATATTTGGAATGTTGGTGTCCCTTCCAGTGTTGAT
CGGCTACTATGCAGTTTTAGAATTTGTGCAT
>Maldo_GDDH_04G1205100
ATGATTGGGTGGGAAGATGTTTACAAGGTGGTGGTAGCCATGGTTCCACTCTATGTTGCCCTAATTTTAGGGTACGGCTC
AGTAAGGTGGTGGCACATATTCACTCCCGAGCAGTGTGGCGCGATCAACCGCTTCGTTTGTTTCTTTACTCTCCCACTCT
TCACGTTCGAATTCACTGCACATGTGGATCCTTACAAATGGAACTACCGCTTCATCGGCGCCGACTTCATCTCTAAGCTC
ATAATCGTGGTGGTGCTAGCACTTTGGGCCAAGTGCAGCAGCAAAGGAAGCTACAGTTGGTCCATTACAAGCTTCTCTTT
GTGCACGTTAACTAATTCCCTAGTGGTTGGTGTGCCCTTGATTAGAGCCATGTATGGTTCGTCATCCGTTGATCTTGTTG
TTCAATCATCGGTCGTGCAGGCCATCGTATGGCTCACCATTCTTTTGTTTGTCTTGGAATTTCGACGTACGGGGTCGATA
GGCATAGTTTCAAGTCGTACTAATGTCGACACTCGAGTTCACTCGGTTGATCCACAAGGGGAGGACATAGAAGCCATGGA
GGAGATAACAATAAGTACTAGGCCTTCCTTTTGGTATTTGATGAAGGCTGTGTGGGTGAAACTTGGAATGAATCCCAACT
CCTATGCAGTTTTTATTGGTATTGCTTGGGCTTTTATAGCAAAAAGGTGGCATATTGAGTTGCCAAGCATCATGGAAGGA
TCTGTTTTAATCATGTCAAAAGCTGGTACAGGCACTGCTATGTTTAGCATGGGTATCTTCATGGCACTGCAGGAAAAATT
TGTAGCCTGTGGGACGAGCTTAACAATAATTGGGATGGTTCTGAGGTTTATTGCAGGACCGGCAGCCATGGCGATTGGCT
CTATTGCTGTGGGTCTGCATGGTGATGTTTTACGTGTTGCTATCATTCAGGCAGCAGTGCCACAGTCCATTACGTCCTTC
ATATTTGCCGAACAGTATGGACTCCATGCAGAAGTGCTCAGTACAGCGGTAATATTTGGCATGTTGGTCTCCCTTCCAGT
GTTGATCGCTTACTATGCAGTTCTAGGATTTGTGCAT
>Maldo_GDDH_04G1243800
ATGATTGGGTGGGAAGATGTTTACAAGGTGGTGGCGGCCATGGTTCCACTCTATGTTGCCCTAATTTTAGGGTACGGCTC
AGTAAGGTGGTGGCACATATTCACTCCCGAGCAGTGTGGCGCGATCAACCGCTTCGTTTGTTTCTTTACTCTCCCACTCT
TCACGTTCGAATTCACTGCACATGTGGATCCTTACAAATGGAACTACCGCTTCATCGGCGCCGACTTCATCTCTAAGCTC
ATAATCGTGGTGGTGCTAGCACTTTGGGCCAAGTGCAGCAGCAAAGGAAGCTACAGTTGGTCCATCACAAGCTTCTCTTT
GTGCACGTTAACTAATTCCCTAGTGGTTGGTGTGCCCTTGATTAAAGCCATGTATGGTTCGTCATCCGTTGACCTTGTTG
TTCAAGCATCGGTCGTGCAGGCCATCGTATGGCTCACCATTCTTTTGTTCGTCTTGGAATTTCGACGTACTGGGTCGATA
GACATAGTTTCAAGTCGTACTAATGTCAACACTCGAGTTCAATCGGTTGATCCACAAGGGAAGGATGTAGAAGCCATGGA
GGAGATAACAATAAGTACTAGGCCTTCCTTTTGGTATTTGATGAAGGCTGTGTGGGTGAAACTTGGAATGAATCCCAACT
CCTATGCAGTTTTTATTGGTATTGCTTGGGCTTTTATAGCAAAAAGGTGGCATATTGAGTTGCCAAGCATCATGGAAGGA
TCTGTTTCAATCATGTCAAAAGCTGGTACAGGCACTGCTATGTTTAGCATGGGTATCTTCATGGCACTGCAGGAAAAATT
TGTAGCCTGTGGGACGAGCCTAACAATAATTGGGATGGTTCTGAGGTTTATTGCAGGACCGGCAGCCATGGCGATTGGCT
CTATTGCTGTGGGTCTGCATGGTGATGTTTTACGTGTTGCTATCATTCAGGCAGCAGTGCCACAGTCCATTACGTCCTTC
ATATATGCCAAAGAGTATGGACTCCATGCAGAAGTGCTCAGTACAGCGGTAATATTTGGCATGTTGGTCTCCCTTCCAGT
GTTGATCGCTTACTATGCAGTTCTAGGATTTGTGCAT
>Maldo_GDDH_12G1259500
ATGATAGGGTGGGAAGATGTTTACAAGGTGGTGGCGGCTATGGTTCCACTCTACTTTGCCCTAATTTTAGGGTACGGCTC
AGTGAGGTGGTGGGGCGTCTTCACTCCCGAGCAGTGTGGCGCGATCAACCGCTTCGTTTGTTTCTTTACTCTCCCACTCT
TCACGTTTGAATTCACTGCACATGTTGATCCTTACAAATGGAACTACCGCTTCATTGGCGCCGACGCCATCTCTAAGGTC
ATAATCGTCGTGGTGCTAGTACTCTGGGGCAAGTGCAGCAGCAAAGGAAGTTATAGCTGGTCCATCACAAGCTTCTCGTT
GTGCACGTTAACCAATTCCCTTGTGGTTGGTGTGCCCTTGATTAAAGCCATGTATGGTTCGTCAGCCGTTGATCTTGTTG
TTCAATCATCGGTCGTGCAGGCCATCATATGGCTCACCATTCTTTTATTCGTCTTGGAATTTCGACGAACGGGGTCGATA
GACATAGTTTCAAGTAGTACTACTGTCGACACTCGAGTTCAATCGGTTGATCCACAAGGGAAAGATGTAGAAGCCATGGA
GGAGATAACAATAACTACTAGGCCTTCCTTTTGGTACTTGATGAAGGCTGTGTGGGTGAAACTTGGGATGAATCCCAACT
CCTATGCAGTTTTTATTGGTATTGCTTGGGCTTTTATAGCAAACAGGTGGCATATTGAGTTGCCAAGCATCATGGAAGGA
TCTGTTTTAATCATGTCAAAAGCTGGTACAGGAACTGCTATGTTTAGCATGGGTATCTTCATGGCACTGCAGGAAAAATT
TGTAGCCTGTGGGACGAGCCGAACAATAATTGGGATGGTTTTGAGGTTTATTGCTGGACCGGCAGCCATGGCGATTGGCT
GTATTGCTGTGGGCTTGCATGGTGATGTTTTACGTGTTGCTATCATTCAGGCAGCATTACCACAATCCATTACCTCCTTC
ATATTTGCCAAAGAATATGGACTCCATGCAGAAGTGCTCAGTACAGCGGTAATATTTGGCATGTTGGTGTCCCTTCCGGT
GTTGATCGCTTACTATGCAGTTCTAGAATTCGTGCAT
>Maldo_Gala_04g017860
ATGATTGGGTGGGAAGATGTTTACAAGGTGGTGGTAGCCATGGTTCCACTCTATGTTGCCCTAATTTTAGGGTACGGCTC
AGTAAGGTGGTGGCACATATTCACTCCCGAGCAGTGTGGCGCGATCAACCGCTTCGTTTGTTTCTTTACTCTCCCACTCT
TCACGTTCGAATTCACTGCACATGTGGATCCTTACAAATGGAACTACCGCTTCATCGGCGCCGACTTCATCTCTAAGCTC
ATAATCGTGGTGGTGCTAGCACTTTGGGCCAAGTGCAGCAGCAAAGGAAGCTACAGTTGGTCCATTACAAGCTTCTCTTT
GTGCACGTTAACTAATTCCCTAGTGGTTGGTGTGCCCTTGATTAGAGCCATGTATGGTTCGTCATCCGTTGATCTTGTTG
TTCAATCATCGGTCGTGCAGGCCATCGTATGGCTCACCATTCTTTTGTTTGTCTTGGAATTTCGACGTACGGGGTCGATA
GGCATAGTTTCAAGTCGTACTAATGTCGACACTCGAGTTCACTCGGTTGATCCACAAGGGGAGGACATAGAAGCCATGGA
GGAGATAACAATAAGTACTAGGCCTTCCTTTTGGTATTTGATGAAGGCTGTGTGGGTGAAACTTGGAATGAATCCCAACT
CCTATGCAGTTTTTATTGGTATTGCTTGGGCTTTTATAGCAAAAAGGTGGCATATTGAGTTGCCAAGCATCATGGAAGGA
TCTGTTTTAATCATGTCAAAAGCTGGTACAGGCACTGCTATGTTTAGCATGGGTATCTTCATGGCACTGCAGGAAAAATT
TGTAGCCTGTGGGACGAGCTTAACAATAATTGGGATGGTTCTGAGGTTTATTGCAGGACCGGCAGCCATGGCGATTGGCT
CTATTGCTGTGGGTCTGCATGGTGATGTTTTACGTGTTGCTATCATTCAGGCAGCAGTGCCACAGTCCATTACGTCCTTC
ATATTTGCCGAACAGTATGGACTCCATGCAGAAGTGCTCAGTACAGCGGTAATATTTGGCATGTTGGTCTCCCTTCCAGT
GTTGATCGCTTACTATGCAGTTCTAGGATTTGTGCAT
>Maldo_Gala_04g020780
ATGATTGGGTGGGAAGATGTTTACAAGGTGGTGGCGGCCACGGTTCCACTCTATGTTGCCCTAATTTTAGGGTACGGCTC
AGTAAGGTGGTGGCACATATTCACTCCCGAGCAGTGTGGCGCGATCAACCGCTTCGTTTGTTTCTTTACTCTCCCACTCT
TCACGTTCGAATTCACTGCACATGTGGATCCTTACAAATGGAACTACCGCTTCATCGGCGCCGACTTCATCTCTAAGCTC
ATAATCGTGGTGGTGCTAGCACTTTGGGCCAAGTGCAGCAGCAAAGGAAGCTACAGTTGGTCCATCACAAGCTTCTCTTT
GTGCACGTTAACTAATTCCCTAGTGGTTGGTGTGCCCTTGATTAAAGCCATGTATGGTTCGTCATCCGTTGACCTTGTTG
TTCAAGCATCGGTCGTGCAGGCCATCGTATGGCTCACCATTCTTTTGTTCGTCTTGGAATTTCGACGTACTGGGTCGATA
GACATAGTTTCAAGTCGTACTAATGTCAACACTCGAGTTCAATCGGTTGATCCACAAGGGAAGGATGTAGAAGCCATGGA
GGAGATAACAATAAGTGCTAGGCCTTCCTTTTGGTATTTGATGAAGGCTGTGTGGGTGAAACTTGGAATGAATCCCAACT
CCTATGCAGTTTTTATTGGTATTGCTTGGGCTCTTATAGCAAAAAGGTGGCATATTGAGTTGCCAAGCATCATGGAAGGA
TCTGTTTCAATCATGTCAAAAGCTGGTACAGGCACTGCTATGTTTAGCATGGGTATCTTCATGGCACTGCAGGAAAAATT
TGTAGCCTGTGGGACGAGCCTAACAATAATTGGGATGGTTCTGAGGTTTATTGCAGGACCGGCAGCCATGGCGATTGGTT
CTATTGCTGTGGGTCTGCATGGTGATGTTTTACGTGTTGCTATCATTCAGGCAGCAGTGCCACAGTCCATTACGTCCTTC
ATATATGCCAAAGAGTATGGACTCCATGCAGAAGTGCTCAGTACAGCGGTAATATTTGGCATGTTGGTCTCCCTTCCAGT
GTTGATCGCTTACTATGCAGTTCTAGGATTTGTGCAT
>Maldo_HF15887-RA
ATGATTGGGTGGGAAGATGTTTACAAGGTGGTGGTAGCCATGGTTCCACTCTATGTTGCCCTAATTTTAGGGTACGGCTC
AGTAAGGTGGTGGCACATATTCACTCCCGAGCAGTGTGGCGCGATCAACCGCTTCGTTTGTTTCTTTACTCTCCCACTCT
TCACGTTCGAATTCACTGCACATGTGGATCCTTACAAATGGAACTACCGCTTCATCGGCGCCGACTTCATCTCTAAGCTC
ATAATCGTGGTGGTGCTAGCACTTTGGGCCAAGTGCAGCAGCAAAGGAAGCTACAGTTGGTCCATTACAAGCTTCTCTTT
GTGCACGTTAACTAATTCCCTAGTGGTTGGTGTGCCCTTGATTAGAGCCATGTATGATTCGTCATCCGTTGATCTTGTTG
TTCAATCATCGGTCGTGCAGGCCATCGTATGGCTCACCATTCTTTTGTTTGTCTTGGAATTTCGACGTACGGGGTCGATA
GGCATAGTTTCAAGTCGTACTAATGTCGACACTCGAGTTCACTCGGTTGATCCACAAGGGGAGGACATAGAAGCCATGGA
GGAGATAACAATAAGTACTAGGCCTTCCTTTTGGTATTTGATGAAGGCTGTGTGGGTGAAACTTGGAATGAATCCCAACT
CCTATGCAGTTTTTATTGGTATTGCTTGGGCTTTTATAGCAAAAAGGTGGCATATTGAGTTGCCAAGCATCATGGAAGGA
TCTGTTTTAATCATGTCAAAAGCTGGTACAGGCACTGCTATGTTTAGCATGGGTATCTTCATGGCACTGCAGGAAAAATT
TGTAGCCTGTGGGACGAGCTTAACAATAATTGGGATGGTTCTGAGGTTTATTGCAGGACCGGCAGCCATGGCGATTGGCT
CTATTGCTGTGGGTCTGCATGGTGATGTTTTACGTGTTGCTATCATTCAGGCAGCAGTGCCACAGTCCATTACGTCCTTC
ATATTTGCCGAACAGTATGGACTCCATGCAGAAGTGCTCAGTACAGCGGTAATATTTGGCATGTTGGTCTCCCTTCCAGT
GTTGATCGCTTACTATGCAGTTCTAGGATTTGTGCAT
>Maldo_HF31623-RA
ATGATTGGGTGGGAAGATGTTTACAAGGTGGTGGCGGCCATGGTTCCACTCTATGTTGCCCTAATTTTAGGGTACGGCTC
AGTAAGGTGGTGGCACATATTCACTCCCGAGCAGTGTGGCGCGATCAACCGCTTCGTTTGTTTCTTTACTCTCCCACTCT
TCACGTTCGAATTCACTGCACATGTGGATCCTTACAAATGGAACTACCGCTTCATCGGCGCCGACTTCATCTCTAAGCTC
ATAATCGTGGTGGTGCTAGCACTTTGGGCCAAGTGCAGCAGCAAAGGAAGCTACAGTTGGTCCATCACAAGCTTCTCTTT
GTGCACGTTAACTAATTCCCTAGTGGTTGGTGTGCCCTTGATTAAAGCCATGTATGGTTCGTCATCCGTTGACCTTGTTG
TTCAAGCATCGGTCGTGCAGGCCATCGTATGGCTCACCATTCTTTTGTTCGTCTTGGAATTTCGACGTACTGGGTCGATA
GACATAGTTTCAAGTCGTACTAATGTCAACACTCGAGTTCAATCGGTTGATCCACAAGGGAAGGATGTAGAAGCCATGGA
GGAGATAACAATAAGTACTAGGCCTTCCTTTTGGTATTTGATGAAGGCTGTGTGGGTGAAACTTGGAATGAATCCCAACT
CCTATGCAGTTTTTATTGGTATTGCTTGGGCTTTTATAGCAAAAAGGTGGCATATTGAGTTGCCAAGCATCATGGAAGGA
TCTGTTTCAATCATGTCAAAAGCTGGTACAGGCACTGCTATGTTTAGCATGGGTATCTTCATGGCACTGCAGGAAAAATT
TGTAGCCTGTGGGACGAGCCTAACAATAATTGGGATGGTTCTGAGGTTTATTGCAGGACCGGCAGCCATGGCGATTGGCT
CTATTGCTGTGGGTCTGCATGGTGATGTTTTACGTGTTGCTATCATTCAGGCAGCAGTGCCACAGTCCATTACGTCCTTC
ATATATGCCAAAGAGTATGGACTCCATGCAGAAGTGCTCAGTACAGCGGTAATATTTGGCATGTTGGTCTCCCTTCCAGT
GTTGATCGCTTACTATGCAGTTCTAGGATTTGTGCAT
>Maldo_HF33235-RA
ATGATTTCTCTAACAGATGTCTACCATGTTGTGGCAGCCACTGTTCCTCTATATGTTGCCATGATTTTGGCCTACCTTTC
TGTGAAATGGTGGAAGCTCTTCACACCAGATCAATGCTCTGGAATTAACAAATTCGTTGCCAAATTCTCAATCCCTCTTC
TGTCCTTTCAAATCATTTCTTCCAACAACCCTTACAAAATGAACCATAAACTCATCCTCTCGGACTGCCTCCAAAAACTG
ACTGCATTCCTGGCACTGGCAGCAGTCACTAAATTCAGTTCCTATGGCGGGTTGAATTCCATCATAACCGGCCTCTCTCT
TTCGACGCTTCCTAACACGTTGATCCTCGGGATTCCGTTGCTGAAGGCCATGTACGGGGATGAGGCGGCCAAGCTTGTGA
CACAGATAGTTGTGTTGCAGAGCTTAATCTGGTACAATATGTTGCTGTTTCTGTTTGAGTTCAGGGCCGCTAAGGCGGCG
TCTGTCACACCTTCATCGGAACCCACTGCAGAGGATATGGAGGTGCCTCACGAAGCGCAATCGAAAGATGAGACGGAGGA
CGAAACGAGAGCCGACAATACTAGGAAGATCAAATCTATTCTGTTAACAGTTGGGAGGAAGCTTATAACCAACCCAAACA
CTCATGCAACAATGTTGGGTCTGATTTGGGCAAGCATACACTACAAGTGGGGAGTGAAGCTGCCAGAAATCATTGCGCAA
TCAATCTCGATACTGTCGAATGGAGGACTTGGGATGGCAATGTTCAGCTTAGGCCTTTTCATGGCAACGCGCGGTAGCAT
AATAGCGTGTGGGACACGAAAGGCGATGCTAGCCATGGGATTGAAGTTCATAGCCGGCCCTGCGATAATGGCGCTGTCCT
CCTTTGCAGTTGGACTAAGGGGCAAAGTTCTCAGAGTGGCAGTAGTGCAGTGTATGGTACACAGGAATGCTAAATACTCT
GTTGTTTACTTACCGCAGGCAACTCTTCCTCAAGGAATCGTTCCTTTCGTGTTTGCGAAAGAATACAATGTACATCCAGA
CGTTTTGAGCACCGGGGTTATTTTTGGGATGCTCATTGCATTGCCGATAGCATTGGCCTACTACTTCCTTCTGGGATTAA
TACCAACGATTCGAGTTCCGAAATCGATTAAATCGGAAAAGCTCATCATCGTCGTTCACCACCCATCCTTCCTTCCACCA
TCTCCATACCTCGTCGCCCAACCACCACCCCCTTGGGTCCACGACTTCTCTCTGGGTTTTCGCCTCCCCCAATATATATT
GCTCATCGCTTTCGCCATTTCTCACCTCCGCTTCTCAGAGAGCTACAGAGACACCCAAATCCCTTCTGGGTTTCCATTGT
TCGCGTTCCAATCCCAAATCTTTGCTGAGAAGATGGTGGGACCTGGGCTTTACACCGACATCGGGAAGAAAGCCAGAGAT
CTCCTGTACAGGGATTACCAGAGCGACCATAAGTTCACCATCACCACCTTCTCTCCCACTGGAGTGGCTATCACTTCTTC
AGGAACGAAGAAAGGTGAGTTGTTTCTGGCTGATGTGAACACTCAGTTGAAGAACAAGAATGTCACAACTGATGTCAAAG
TTGACACCGACTCCAATCTGTCCACCACTATTACGGTTGATCAACCTGCTCCTGGCCTGAAGGCAATCTTTAGCTTCAAA
GTTCCTGATCAGAGGTCTGGCAAGGTGGAACTCCAATATCTGCATGACTATGCAGGGATAAGCTCCAGTGTTGGTTTGAC
AGCGAACCCTATTGTTAACTTCTCTGGTGTTATTGGAACCAATCAGCTTGCACTTGGTACTGATCTGTCATTCGACACCA
AGACCGGGAATTTGACTAAATGCAATGCTGGACTGAGCTTCTCCAATGCTGATCTGGTCGCTGCATTGACCCTGAATGAT
AAAGGTGACATCCTCAGTGCATCCTACTATCACAGTGTCAATCCCCTTTCCAACACAGCTGTTGGCGCTGAGGTGACCCA
CAGGTTTCCTACCAACGAGAATACCATCACTCTTGGCACCCAGCATGCCCTGGATCCATTGACATCCATTAAGGCACGCG
TAAACAACTTTGGCAAAGCAAGTGCCCTGATCCAGCACGAGTGGCGCCCAAAGTCATTCCTCACTGTTTCAGGAGAGGTT
GACACCAAGGCCATTGAGAAGAGCGCCAAGATTGGGTTGGCTCTTGCTCTCAAGCCA
>Maldo_HF38504-RA
ATGATAGGGTGGGAAGATGTTTACAAGGTGGTGGCGGCTATGGTTCCACTCTACTTTGCCCTAATTTTAGGGTACGGCTC
AGTGAGGTGGTGGGGCGTCTTCACTCCCGAGCAGTGTGGCGCGATCAACCGCTTCGTTTGTTTCTTTACTCTCCCACTCT
TCACGTTTGAATTCACTGCACATGTTGATCCTTACAAATGGAACTACCGCTTCATTGGCGCCGACGCCATCTCTAAGGTC
ATAATCGTCGTGGTGCTAGTACTCTGGGGCAAGTGCAGCAGCAAAGGAAGTTATAGCTGGTCCATCACAAGCTTCTCGTT
GTGCACGTTAACCAATTCCCTTGTGGTTGGTGTGCCCTTGATTAAAGCCATGTATGGTTCGTCAGCCGTTGATCTTGTTG
TTCAATCATCGGTCGTGCAGGCCATCATATGGCTCACCATTCTTTTATTCGTCTTGGAATTTCGACGAACGGGGTCGATA
GACATAGTTTCAAGTAGTACTACTGTCGACACTCGAGTTCAATCGGTTGATCCACAAGGGAAAGATGTAGAAGCCATGGA
GGAGATAACAATAACTACTAGGCCTTCCTTTTGGTACTTGATGAAGGCTGTGTGGGTGAAACTTGGGATGAATCCCAACT
CCTATGCAGTTTTTATTGGTATTGCTTGGGCTTTTATAGCAAACAGGTGGCATATTGAGTTGCCAAGCATCATGGAAGGA
TCTGTTTTAATCATGTCAAAAGCTGGTACAGGAACTGCTATGTTTAGCATGGGTATCTTCATGGCACTGCAGGAAAAATT
TGTAGCCTGTGGGACGAGCCGAACAATAATTGGGATGGTTTTGAGGTTTATTGCTGGACCGGCAGCCATGGCGATTGGCT
GTATTGCTGTGGGCTTGCATGGTGATGTTTTACGTGTTGCTATCATTCAGGCAGCATTACCACAATCCATTACCTCCTTC
ATATTTGCCAAAGAATATGGACTCCATGCAGAAGTGCTCAGTACAGCGGTAATATTTGGCATGTTGGTGTCCCTTCCGGT
GTTGATCGCTTACTATGCAGTTCTAGAATTCGATGCGGATTGTCTGCCCTCCTATTTCGGTGTCTTTCTCATCCCCTCTT
ATTTTGTAACTTTACGTGCAGATCTGAGAAGCGGGAAATTGTGTTTTTGTAGCATTCTCCCGGCAGCTTCTCTGCTGTGT
ATACTGTTTCTCATAGTGAGTGCATACATATCATCAGATTACAGAGAGAATCAGAAAAAGCCTTATGGAAGTGAGCCACT
GCCTCGAGGCATTGTTGCCAAGACTTCTGATCTGGAAATGCGGCCGTTATGGAGTGCTAAAAAGAAGCCTTCAGTTAACT
TGTTGAAGAAGAAAGATGCAAATTCCTCAACTAGTTTATTTGCCATGGCTGTCGGGATAAAGCAAAAGGATCTTGTTAGT
AAAATGGTCAAAAAGTTCCTGTCTAGTGGTTTCGTTGTGATGCTCTTCCATTATGATGGCATCGTCGATGAGTGGAAGGA
ATTTCAATGGAGTGATCAAGTTATTCATGTATCTGCAGTCAGTCAAACTAAATGGTGGTTTGCAAAGCGTTTCTTGCATC
CTGACATAGTTGCCGAATATAGTTACATTTTCCTCTGGGATGAGGACCTCGGAGTTGACTATTTCCAGCCCCAACGGTAC
ATATCCATTGTTCAAAAGGAAGGGCTTGAGATATCACAACCTGCACTGGATTATTCAAAATCAGAGGTGCATCATCAAAT
TACTACGCGTTTGAGAGGATCGGTAGCGCACAGAAGGACTTACAAGTCAAGTAACAATGGGAAAGGTTGTTATGAGAGCA
GTAGAGCTCCTCCTTGCACCGGGTGGATAGAAGTGATGGCTCCTGTTTTCTCTCGAGCTGCCTGGCGTTGTGTTTGGTAT
ATGATCCAGGGAGATCGAACTAAAAAAGTTGGAGTTGTGGATGCCGAGTACATAATCCATCACGGCCGCCCTACATTGGG
AGGAGCCTCAGATGATCAAAATAATCAGGGATCATCATCATCATCCTCAAAATCTACAGGAAACGACCACAGAGTTGATG
TGAGGCGGGAATCGTTCAATCAAATGAAAGTGTTCAGAAGGAAATGGGAACGAGCCGTCGGGAACGATAAATGTTGGATT
GATCCCTACAAG
>Malsi_04g018290
ATGATTGGGTGGGAAGATGTTTACAAGGTGGTGGTAGCCATGGTTCCACTCTATGTTGCCCTAATTTTAGGGTACGGCTC
AGTAAGGTGGTGGCACATATTCACTCCCGAGCAGTGTGGCGCGATCAACCGCTTCGTTTGTTTCTTTACTCTCCCACTCT
TCACGTTCGAATTCACTGCACATGTGGATCCTTACAAATGGAACTACCGCTTCATCGGCGCCGACTTCATCTCTAAGCTC
ATAATCGTGGTGGTGCTAGCACTTTGGGCCAAGTGCAGCAGCAAAGGAAGCTACAGTTGGTCCATTACAAGCTTCTCTTT
GTGCACGTTAACTAATTCCCTAGTGGTTGGTGTGCCCTTGATTAGAGCCATGTATGGTTCGTCATCCGTTGATCTTGTTG
TTCAATCATCGGTCGTGCAGGCCATCGTATGGCTCACCATTCTTTTGTTTGTCTTGGAATTTCGACGTACGGGGTCGATA
GGCATAGTTTCAAGTCGTACTAATGTCGACACTCGAGTTCACTCGGTTGATCCACAAGGGGAGGACATAGAAGCCATGGA
GGAGATAACAATAAGTACTAGGCCTTCCTTTTGGTATTTGATGAAGGCTGTGTGGGTGAAACTTGGAATGAATCCCAACT
CCTATGCAGTTTTTATTGGTATTGCTTGGGCTTTTATAGCAAAAAGGTGGCATATTGAGTTGCCAAGCATCATGGAAGGA
TCTGTTTTAATCATGTCAAAAGCTGGTACAGGCACTGCTATGTTTAGCATGGGTATCTTCATGGCACTGCAGGAAAAATT
TGTAGCCTGTGGGACGAGCTTAACAATAATTGGGATGGTTCTGAGGTTTATTGCAGGACCGGCAGCCATGGCGATTGGCT
CTATTGCTGTGGGTCTGCATGGTGATGTTTTACGTGTTGCTATCATTCAGGCAGCAGTGCCACAGTCCATTACGTCCTTC
ATATTTGCCGAACAGTATGGACTCCATGCAGAAGTGCTCAGTACAGCGGTAATATTTGGCATGTTGGTCTCCCTTCCAGT
GTTGATCGCTTACTATGCAGTTCTAGGATTTGTGCAT
>Malsi_04g021570
ATGATTGGGTGGGAAGATGTTTACAAGGTGGTGGCGGCCATGGTTCCACTCTATGTTGCCCTAATTTTAGGGTACGGCTC
AGTAAGGTGGTGGCACATATTCACTCCCGAGCAGTGTGGCGCGATCAACCGCTTCGTTTGTTTCTTTACTCTCCCACTCT
TCACGTTCGAATTCACTGCACATGTGGATCCTTACAAATGGAACTACCGCTTCATCGGCGCCGACTTCATCTCTAAGCTC
ATAATCGTGGTGGTGCTAGCACTTTGGGCCAAGTGCAGCAGCAAAGGAAGCTACAGTTGGTCCATCACAAGCTTCTCTTT
GTGCACGTTAACTAATTCCCTAGTGGTTGGTGTGCCCTTGATTAAAGCCATGTATGGTTCGTCATCCGTTGACCTTGTTG
TTCAAGCATCGGTCGTGCAGGCCATCGTATGGCTCACCATTCTTTTGTTCGTCTTGGAATTTCGACGTACTGGGTCGATA
GACATAGTTTCAAGTCGTACTAATGTCAACACTCGAGTTCAATCGGTTGATCCACAAGGGAAGGATGTAGAAGCCATGGA
GGAGATAACAATAAGTACTAGGCCTTCCTTTTGGTATTTGATGAAGGCTGTGTGGGTGAAACTTGGAATGAATCCCAACT
CCTATGCAGTTTTTATTGGTATTGCTTGGGCTTTTATAGCAAAAAGGTGGCATATTGAGTTGCCAAGCATCATGGAAGGA
TCTGTTTCAATCATGTCAAAAGCTGGTACAGGCACTGCTATGTTTAGCATGGGTATCTTCATGGCACTGCAGGAAAAATT
TGTAGCCTGTGGGACGAGCCTAACAATAATTGGGATGGTTCTGAGGTTTATTGCAGGACCGGCAGCCATGGCGATTGGCT
CTATTGCTGTGGGTCTGCATGGTGATGTTTTACGTGTTGCTATCATTCAGGCAGCAGTGCCACAGTCCATTACGTCCTTC
ATATATGCCAAAGAGTATGGACTCCATGCAGAAGTGCTCAGTACAGCGGTAATATTTGGCATGTTGGTCTCCCTTCCAGT
GTTGATCGCTTACTATGCAGTTCTAGGATTTGTGCAT
>Malsi_12g022230
ATGATAGGGTGGGAAGATGTTTACAAGGTGGTGGCGGCTATGGTTCCACTCTACTTTGCCCTAATTTTAGGGTACGGCTC
AGTGAGGTGGTGGGGCGTCTTCACTCCCGAGCAGTGTGGCGCGATCAACCGCTTCGTTTGTTTCTTTACTCTCCCACTCT
TCACGTTTGAATTCACTGCACATGTTGATCCTTACAAATGGAACTACCGCTTCATTGGCGCCGACGCCATCTCTAAGGTC
ATAATCGTCGTGGTGCTAGTACTCTGGGGCAAGTGCAGCAGCAAAGGAAGTTATAGCTGGTCCATCACAAGCTTCTCTTT
GTGCACGTTAACCAATTCCCTTGTGGTTGGTGTGCCCTTGATTAGAGCCATGTATGGTTCGTCAGCCGTTGATCTTGTTG
TTCAATCATCGGTCGTGCAGGCCATCATATGGCTCACCATTCTTTTATTCGTCTTGGAATTTCGACGAACGGGGTCGATA
GACATAGTTTCAAGTAGTACTACTGTCGACACTGGAGTTCAATCGGTTGATCCACAAGGGAAAGATGTAGAAGCCATGGA
GGAGATAACAATAACTACTAGGCCTTCCTTTTGGTACTTGATGAAGGCTGTGTGGGTGAAACTTGGGATGAATCCCAACT
CCTATGCAGTTTTTATTGGTATTGCTTGGGCTTTTATAGCAAACAGGTGGCATATTGAGTTGCCAAGCATCATGGAAGGA
TCTGTTTTAATCATGTCAAAAGCTGGTACAGGAACTGCTATGTTTAGCATGGGTATCTTCATGGCACTGCAGGAAAAATT
TGTAGCCTGTGGGACGAGCCGAACAATAATTGGGATGGTTTTGAGGTTTATTGCTGGACCGGCAGCCATGGCGATTGGCT
GTATTGCTGTGGGCTTGCATGGTGATGTTTTACGTGTTGCTATCATTCAGGCAGCATTACCACAATCCATTACCTCCTTC
ATATTTGCCAAAGAATATGGACTCCATGCAGAAGTGCTCAGTACAGCGGTAATATTTGGCATGTTGGTGTCCCTTCCGGT
GTTGATCGCTTACTATGCAGTTCTAGAATTCGTGCAT
>Malsy_04g018040
ATGATTGGGTGGGAAGATGTTTACAAGGTGGTGGTAGCCATGGTTCCACTCTATGTTGCCCTAATTTTAGGGTACGGCTC
AGTAAGGTGGTGGCACATATTCACTCCCGAACAGTGTGGCGCGATCAACCGCTTCGTTTGTTTCTTTACTCTCCCACTCT
TCACGTTCGAATTCACTGCACATGTGGATCCTTACAAATGGAACTACCGCTTCATCGGCGCCGACTTCATCTCTAAGCTC
ATAATCGTGGTGGTGCTAGCACTTTGGGCCAAGTTCAGCAGCAAAGGAAGCTACAGTTGGTCCATTACAAGCTTCTCTTT
GTGCACGTTAACTAATTCCCTAGTGGTTGGTGTGCCTTTGATTAGAGCCATGTATGGTTCGTCATCCGTTGATCTTGTTG
TTCAATCATCGGTCGTGCAGGCCATCGTATGGCTCACCATTCTTTTGTTTGTCTTGGAATTTCGACGTACGGGGTCGATA
GGCATAGTTTCAAGACGTACTAATGTCGACACTCGAGTTCACTCGGTTGATCCACAAGGGGAGGACATAGAAGCCATGGA
GGAGATAACAATAAGTACTAGGCCTTCCTTTTGGTATTTGATGAAGGCTGTGTGGGTGAAACTTGGAATGAATCCCAACT
CCTATGCAGTTTTTATTGGTATTGCTTGGGCTTTTATAGCAAAAAGGTGGCATATTGAGTTGCCAAGCATCATGGAAGGA
TCTGTTTTAATCATGTCAAAAGCTGGTACAGGCACTGCTATGTTTAGCATGGGTATCTTCATGGCACTGCAGGAAAAATT
TGTAGCCTGTGGGACGAGCTTAACAATAATTGGGATGGTTCTGAGGTTTATTGCAGGACCGGCAGCCATGGCGATTGGCT
CTATTGCTGTGGGTCTGCATGGTGATGTTTTACGTGTTGCTATCATTCAGGCAGCAGTGCCACAGTCCATTACGTCCTTC
GTATTTGCCGAACAGTATGGACTCCATGCAGAAGTGCTCAGTACAGCGGTAATATTTGGCATGTTGGTCTCCCTTCCAGT
GTTGATCGCTTACTATGCAGTTCTAGGATTTGTGCAT
>Malsy_04g020930
ATGATTGGGTGGGAAGATGTTTACAAGGTGGTGGCGGCCACGGTTCCACTCTATGTTGCCCTAATTTTAGGGTACGGCTC
AGTAAGGTGGTGGCACATATTCACTCCCGAGCAGTGTGGCGCGATCAACCGCTTCGTTTGTTTCTTTACTCTCCCACTCT
TCACGTTCGAATTCACTGCACATGTGGATCCTTACAAATGGAACTACCGCTTCATCGGCGCCGACTTCATCTCTAAGCTC
ATAATCGTGGTGGTGCTAGCACTTTGGGCCAAGTGCAGCAGCAAAGGAAGCTACAGTTGGTCCATCACAAGCTTCTCTTT
GTGCACGTTAACTAATTCCCTAGTGGTTGGTGTGCCCTTGATTAAAGCCATGTATGGTTCGTCATCCGTTGACCTTGTTG
TTCAAGCATCGGTCGTGCAGGCCATCGTATGGCTCACCATTCTTTTGTTCGTCTTGGAATTTCGACGTACTGGGTCGATA
GACATAGTTTCAAGTCGTACTAATGTCAACACTCGAGTTCAATCGGTTGATCCACAAGGGAAGGATGTAGAAGCCATGGA
GGAGATAACAATAAGTGCTAGGCCTTCCTTTTGGTATTTGATGAAGGCTGTGTGGGTGAAACTTGGAATGAATCCCAACT
CCTATGCAGTTTTTATTGGTATTGCTTGGGCTCTTATAGCAAAAAGGTGGCATATTGAGTTGCCAAGCATCATGGAAGGA
TCTGTTTCAATCATGTCAAAAGCTGGTACAGGCACTGCTATGTTTAGCATGGGTATCTTCATGGCACTGCAGGAAAAATT
TGTAGCCTGTGGGACGAGCCTAACAATAATTGGGATGGTTCTGAGGTTTATTGCAGGACCGGCAGCCATGGCGATTGGTT
CTATTGCTGTGGGTCTGCATGGTGATGTTTTACGTGTTGCTATCATTCAGGCAGCAGTGCCACAGTCCATTACGTCCTTC
ATATATGCCAAAGAGTATGGACTCCATGCAGAAGTGCTCAGTACAGCGGTAATATTTGGCATGTTGGTCTCCCTTCCAGT
GTTGATCGCTTACTATGCAGTTCTAGGATTTGTGCAT
>Malsy_12g022510
ATGATAGGGTGGGAAGATGTTTACAAGGTGGTGGCGGCTATGGTTCCACTCTACTTTGCCCTAATTTTAGGGTACGGCTC
AGTGAGGTGGTGGGGCGTCTTCACTCCCGAGCAGTGTGGCGCGATCAACCGCTTCGTTTGTTTCTTTACTCTCCCACTCT
TCACGTTTGAATTCACTGCACATGTTGATCCTTACAAATGGAACTACCGCTTCATTGGCGCCGACGCCATCTCTAAGGTC
ATAATCGTCGTGGTGCTAGTACTCTGGGGCAAGTGCAGCAGCAAAGGAAGTTATAGCTGGTCCATCACAAGCTTCTCGTT
GTGCACGTTAACCAATTCCCTTGTGGTTGGTGTGCCCTTGATTAAAGCCATGTATGGTTCGTCAGCCGTTGATCTTGTTG
TTCAATCATCGGTCGTGCAGGCCATCATATGGCTCACCATTCTTTTATTCGTCTTGGAATTTCGACGAACGGGATCGATA
GACATAGTTTCAAGTAGTACTACTGTCGACACTCGAGTTCAATCGGTTGATCCACAAGGGAAAGATGTAGAAGCCATGGA
GGAGATAACAATAACTACTAGGCCTTCCTTTTGGTACTTGATGAAGGCTGTGTGGGTGAAACTTGGGATGAATCCCAACT
CCTATGCAGTTTTTATTGGTATTGCTTGGGCTTTTATAGCAAACAGGTGGCATATTGAGTTGCCAAGCATCATGGAAGGA
TCTGTTTTAATCATGTCAAAAGCTGGTACAGGAACTGCTATGTTTAGCATGGGTATCTTCATGGCACTGCAGGAAAAATT
TGTAGCCTGTGGGACGAGCCGAACAATAATTGGGATGGTTTTGAGGTTTATTGCTGGACCGGCAGCCATGGCGATTGGCT
GTATTGCTGTGGGCTTGCATGGTGATGTTTTACGTGTTGCTATCATTCAGGCAGCATTACCACAATCCATTACCTCCTTC
ATATTTGCCAAAGAATATGGACTCCATGCAGAAGTGCTCAGTACAGCGGTAATATTTGGCATGTTGGTGTCCCTTCCGGT
GTTGATCGCTTACTATGCAGTTCTAGAATTCGTGCAT
>Pruav_sc0000744.1_g330.1.mk
ATGAAGAAAGGAAGAAATGTAGTACTAGCACTTCTGCCCCCAACCTTCAACAGTGGCTCCTCTCGGCTGTATGAAAACTA
TGGACACCCTGGGCGGTTTGGTATGGCTGCCAACGACCATCAAATTGGTGCTAATTCTGGTGCCATGCAGTTAAGTTCGT
CATCTCTGCTGCATAAAACTGGTGCAGATAAGTTTGGTATGGTGGCCAACAAACAAGAAATTGGTGCTAATTTTGGTGCA
ACACCTGCACAGTTTCGTATGGCTGCCAACGAACATGATACTGACGCTAATTTTGGTGCCATAGGGTTAAGTTCATCATC
TCTGCTGTATGAAACTTATGGACACCCTGCAAGGTTTCGTATGGCTGCCGCCAACAATGACCATGAAATCGGCACTAATT
TTAAGATGATAGGTTGGGGAGATGTTTACAAGGTGGTGGTGGCCATGGTGCCACTCTACTTTGCCCTAATTCTAGGGTTT
GGCTCTGTGAGGTGGTGGCGCATCTTCACACCCGAGCAGTGTGGTGCAATCAACCGCTTTGTTTGCTTCTTCACTCTCCC
ACTCTTCACATTTGAATTCACAGCTCATGTTGATCCTTACAAATGGAACTACCGCTTCATCGGTGCGGACGCCATCTCAA
AGCTCATAATCGTGGCGGTGCTTGCGTTATGGGCCAAGTGTAGTAGCAAGGGAAGCTATAGTTGGTCCATCACAAGCTTC
TCCTTGTGCACTTTGACAAATTCGCTTGTGGTAGGGGTACCCTTGATGAGAGCCATGTATGGTCAGGTAGCCGTTGATCT
TGTTGTTCAATCATCGGTGGTGCAGGCTATCGTGTGGCTGACAATTCTTCTGTTCGTCTTAGAATTTCGACGAACGGGGT
CGTTAGATGTGCATATGATTTCGGGGACTAACACAAGTCAATCGGTGGAGCAAGGTGAAGGAGGGAAAGATGTAGAAGGG
TTGTCGGCAATGAGCACGACGAGCAGCAGTAGGCCTTCTTTCTGGTACTTGATGAAGGCTGTGTGGCTGAAACTTGGGAT
GAATCCCAACTCGTATGCGGTTTTCATTGGGATTGGATGGGCTTTTATATCAAGCAGGTGGCATATTGAGTTGCCAAGCA
TTATGGAAGGATCTGTTTTAATCATGTCAAAAGCTGGTACAGGCACTGCCATGTTTAGCATGGGTATCTTCATGGCACTG
CAGGAAAAATTCGTGGCGTGCGGGACGAGCCTGACTATAATAGGGATGGTTTTGAGGTTTATTGCTGGACCAGCAGCCAT
GGCTATTGGCTCCATCGCTGTGGGCTTGCATGGTGACGTTTTACGTGTTGCCATCATTCAGGCAGCATTGCCGCAGTCCA
TTACCTCCTTCATATTTGCCAAAGAATACGGACTCCATGCGGAGGTGCTCAGTACAGCGGTGATATTTGGCATGATAGTG
TCCCTTCCAGTGTTGATCGCTTACTATGCAGTTCTAGAATTTGTGCAT
>Pyrbr_009339732.1_cds_XP_009338007.1_1
ATGATTGGGTGGGAAGATGTTTACAAGGTTGTGGTGGCCACGGTTCCACTCTATGTTGCCCTAATTTTAGGGTACGGCTC
AGTAAGGTGGTGGCACATATTCACTACCGAGCAGTGTGGCGCGATCAACCGCTTCGTTTGTTTCTTTACTCTCCCACTCT
TCACGTTCGAATTCACTGCACATGTGGATCCTTACAAATGGAACTACCGCTTCATCGGCGCCGACTTCATCTCCAAGCTC
ATAATCGTGGTGGTGCTAGCACTTTGGGCCAAGTGCAGCAGCAAAGGAAGCTACAGTTGGTCCATCACAAGCTTCTCTTT
GTGCACGTTAACTAATTCCCTAGTGGTTGGTGTGCCCTTGATTAAAGCCATGTATGGTTCGTCATCCGTTGATCTTGTTG
TTCAAGCATCGGTCGTGCAGGCCATCGTATGGCTCACCATTCTTTTGTTCGTCTTGGAATTTCGACGTACGGGGTCGATA
GACATAGTTTCAAGTCGTACTAATGTCGGCACTCGAGTTCAATCGGTTGATCCACAAGGGAATGATGTAGAAGCCATGGA
GGAGATAACAATAAGTACTGGGCCTTCCTTTTGGTATTTGATGAAGGCTGTGTGGGTGAAACTTGGGATGAATCCCAACT
CCTATGCAGTTTTTATTGGTATTGCTTGGGCTTTGATAGCAAGCAGGTGGCATATTGAGTTGCCAAGCATCATGGAAGGA
TCTGTTTTAATTATGTCAAAAGCTGGTACAGGCACTGCTATGTTTAGCATGGGTATCTTCATGGCACTGCAGGAAAAATT
TGTAGCCTGTGGGACGAGCCTAACAATAATTGGGATGGTTCTGAGGTTTATTGCAGGACCGGCAGCCATGGCGATTGGCT
CTATTGCGGTGGGTCTGCATGGTGATGTTTTACGTGTTGCTATCATTCAGGCAGCAGTGCCACAGTCCATTACGTCCTTC
ATATATGCCAAAGAGTATGGACTCCATGCAGAAGTGCTCAGTACAGCGGTAATATTTGGCATGTTGGTCTCCCTTCCAGT
GTTGATCGCTTACTATGCAGTTCTAGGATTTGTGCAT
>Pyrbr_009348574.2_cds_XP_009346849.2_1
ATGATAGGGTGGGAAGATGTTTACAAGGTGGTGGTGGCTATGGTTCCACTCTACTTTGCCCTAATTTTAGGGTACGGCTC
AGTGAGGTGGTGGGGCGTCTTCACTCCCGAGCAGTGTGGCGCGATTAACCGCTTCGTTTGTTTCTTTACTCTCCCACTCT
TCACGTTCGAATTCACTGCACATGTTGATCCTTACAAATGGAACTACCGCTTCATTGGCGCCGACGCCATCTCTAAGGTC
ATAATCGTGGTGGTGCTAGTACTCTGGGGCAAGTGCAGCAGCAAAGGAAGTTATAGCTGGTCCATCACAAGCTTCTCTTT
ATGCACGTTAACCAATTCCCTAGTGGTTGGTGTGCCCTTGATTAGAGCCATGTATGGTTCGTCAGCCGTTGATCTTGTTG
TTCAGTCATCGGTCGTGCAGGCCATCATATGGCTCACCATTCTTTTATTCGTCTTGGAATTTCGACGAACGGGGTCGATA
GACATAGTTTCAAGTAGTACTAGTGTCGACACTCGAGTTCAATCAGTTGATCCACAAGGGAAAGATGTAGAAGCCATGGA
GGAGATAACAATAAGTACTAGGCCTTCCTTTTGGTACTTGATGAAGGCTGTGTGGGTGAAACTTGGGATGAATCCCAACT
CCTATGCAGTTTTTATTGGTATTGCTTGGGCTTTTATAGCAAACAGGTGGCATATTGAGTTGCCAAGCATCATGGAAGGA
TCTGTTTTAATCATGTCAAAAGCTGGTACAGGAACTGCTATGTTTAGCATGGGTATCTTCATGGCACTGCAGGAAAAATT
TGTAGCCTGTGGGACGAGCCGAACAATAATTGGGATGGTTTTGAGGTTTATTGCTGGACCGGCAGCCATTGCGATTGGCT
GTATTGCTGTGGGCTTGCATGGTGATGTTTTACGTGTTGCTATCATTCAGGCAGCATTACCACAATCCATTACCTCCTTC
ATATTTGCCAAAGAATATGGACTGCATGCAGAAGTGCTCAGTACAGCGGTAATATTTGGTATGTTGGTGTCCCTTCCGGT
GTTGATCGCTTACTATGCAGTTCTAGAATTCGTGCAT
>Pyrco_BartlettDH_new_PIN.Chr12_1145
ATGATAGGGTGGGAAGATGTTTACAAGGTGGTGGTGGCTATGGTTCCACTCTACTTTGCCCTAATTTTAGGGTACGGCTC
AGTGAGGTGGTGGGGCGTCTTCACTCCCGAGCAGTGTGGCGCGATCAACCGTTTCGTTTGTTTCTTTACTCTCCCACTCT
TCACGTTCGAATTCACTGCACATGTTGATCCTTACAAATGGAACTACCGCTTCATTGGCGCCGACGCCATCTCTAAGGTC
ATAATCGTGGTGGTGCTAGTACTCTGGGGCAAGTGCAGCAGCAAAGGAAGTTATAGCTGGTCCATCACAAGCTTCTCTTT
GTGCACGTTAACCAATTCCCTAGTGGTTGGTGTGCCCTTGATTAGAGCCATGTATGGTTCGTCAGCCGTTGATCTTGTTG
TTCAATCATCGGTCGTGCAGGCCATCATATGGCTCACCATTCTTTTATTCGTCTTGGAATTTCGACGAACGGGGTCGATA
GACATAGTTTCAAGTAGTACTAGTGTCGACACTCGAGTTCAATCAGTTGATCCACAAGGGAAAGATGTAGAAGCTATGGA
GGAGATAACAATAAGTACTAGGCCTTCCTTTTGGTACTTGATGAAGGCTGTGTGGGTGAAACTTGGGATGAATCCCAACT
CCTATGCAGTTTTTATTGGTATTGCTTGGGCTTTTATAGCAAACAGGTGGCATATTGAGTTGCCAAGCATCATGGAAGGA
TCTGTTTTAATCATGTCAAAAGCTGGTACAGGAACTGCTATGTTTAGCATGGGTATCTTCATGGCACTGCAGGAAAAATT
TGTAGCCTGTGGGACGAGCCGAACAATAATTGGGATGGTTTTGAGGTTTATTGCTGGACCGGCAGCCATGGCGATTGGCT
GTATTGCTGTGGGCTTGCATGGTGATGTTTTACGTGTTGCTATCATTCAGGCAGCATTACCACAATCCATTACCTCCTTC
ATATTTGCCAAAGAATATGGACTCCATGCAGAAGTGCTCAGTACAGCGGTAATATTTGGCATGTTGGTGTCCCTTCCGGT
GTTGATCGCTTACTATGCAGTTCTGGAATTCGTGCAT
>Pyrco_BartlettDH_new_PIN.Chr4_1145
ATGATTGGGTGGGAAGATGTTTACAAGGTTGTGGTGGCCACGGTTCCACTCTATGTTGCCCTAATTTTAGGGTACGGCTC
AGTAAGGTGGTGGCACATATTCACTACCGAGCAGTGTGGCGCGATCAACCGCTTCGTTTGTTTCTTTACTCTCCCACTCT
TCACGTTCGACTTCACTGCACATGTGGATCCTTACAAATGGAACTACCGCTTCATCGGCGCCGACTTCATCTCCAAGCTC
ATAATCGTGGTGGTGCTAGCACTTTGGGCCAAGTGCAGCAGCAAAGGAAGCTACAGTTGGTCCATCACAAGCTTCTCTTT
GTGCACGTTAACTAATTCCCTAGTGGTTGGTGTGCCCTTGATTAAAGCCATGTATGGTTCGTCATCCGTTGATCTTGTTG
TTCAAGCATCGGTCGTGCAGGCCATCGTATGGCTCACCATTCTTTTGTTCGTCTTGGAATTTCGACGTACGGGGTCGATA
GACATAGTTTCAAGTCGTACTAATGTCGGCCCTCGAGTTCAATCGGTTGATCCACAAGGGAATGATGTAGAAGCCATGGA
GGAGATAACAATAAGTACTAGGCCTTCCTTTTGGTATTTGATGAAGGCTGTGTGGGTGAAACTTGGGATGAATCCCAACT
CCTATGCAGTTTTTATTGGTATTGCTTGGGCTTTGATAGCAAGCAGGTGGCATATTGAGTTGCCAAGCATCATGGAAGGA
TCTGTTTTAATCATGTCAAAAGCTGGTACAGGCACTGCTATGTTTAGCATGGGTATCTTCATGGCACTGCAGGAAAAATT
TGTAGCCTGTGGGACGAGCCTAACAATAATTGGGATGGTTCTGAGGTTTATTGCAGGACCGGCAGCCATGGCGATTGGCT
CTATTGCGGTGGGTCTGCATGGTGATGTTTTACGTGTTGCTATCATTCAGGCAGCAGTACCACAGTCCATTACGTCCTTC
ATATATGCCAAAGAGTATGGACTCCATGCAGAAGTGCTCAGTACAGCGGTAATATTTGGCATGTTGGTCTCCCTTCCAGT
GTTGATCGCTTACTATGCAGTTCTAGGATTTGTGCAT
>Pyrco_Bartlett_001505.1
ATGATTGGGTGGGAAGATGTTTACAAGGTTGTGGTGGCCACCGTTCCACTCTATGTTGCCCTAATTTTAGGGTACGGCTC
AGTAAGGTGGTGGCACATATTTACTACCGAGCAGTGTGGCGCGATCAACCGCTTCGTTTGTTTCTTTACTCTCCCACTCT
TCACGTTCGACTTCACTGCACATGTGGATCCTTACAAATGGAACTACCGCTTCATCGGCGCCGACTTCATCTCCAAGCTC
ATAATCGTGGTGGTGCTAGCACTTTGGGCCAAGTGCAGCAGCAAAGGAAGCTACAGTTGGTCCATCACAAGCTTCTCTTT
GTGCACGTTAACTAATTCCCTAGTGGTTGGTGTGCCCTTGATTAAAGCCATGTATGGTTCGTCATCCGTTGATCTTGTTG
TTCAAGCATCGGTCGTGCAGGCCATCGTATGGCTCACCATTCTTTTGTTCGTCTTGGAATTTCGACGTACGGGGTCGATA
GACATAGTTTCAAGTCGTACTAATGTCGGCCCTCGAGTTCAATCGGTTGATCCACAAGGGAATGATGTAGAAGCCATGGA
GGAGATAACAATAAGTACTAGGCCTTCCTTTTGGTATTTGATGAAGGCTGTGTGGGTGAAACTTGGGATGAATCCCAACT
CCTATGCAGTTTTTATTGGTATTGCTTGGGCTTTGATAGCAAGCAGGTGGCATATTGAGTTGCCAAGCATCATGGAAGGA
TCTGTTTTAATCATGTCAAAAGCTGGTACAGGCACTGCTATGTTTAGCATGGGTGAG
>Pyrco_Bartlett_008510.1
ATGATAGGGTGGGAAGATGTTTACAAGGTGGTGGTGGCTATGGTTCCACTCTACTTTGCCCTAATTTTAGGGTACGGCTC
AGTGAGGTGGTGGGGCGTCTTCACTCCCGAGCAGTGTGGCGCGATCAACCGTTTCGTTTGTTTCTTTACTCTCCCACTCT
TCACGTTCGAATTCACTGCACATGTTGATCCTTACAAATGGAACTACCGCTTCATTGGCGCCGACGCCATCTCTAAGGTC
ATAATCGTGGTGGTGCTAGTACTCTGGGGCAAGTGCAGCAGCAAAGGAAGTTATAGCTGGTCCATCACAAGCTTCTCTTT
GTGCACGTTAACCAATTCCCTAGTGGTTGGTGTGCCCTTGATTAGAGCCATGTATGGTTCGTCAGCCGTTGATCTTGTTG
TTCAATCATCGGTCGTGCAGGCCATCATATGGCTCACCATTCTTTTATTCGTCTTGGAATTTCGACGAACGGGGTCGATA
GACATAGTTTCAAGTAGTACTAGTGTCGACACTCGAGTTCAATCAGTTGATCCACAAGGGAAAGATGTAGAAGCCATGGA
GGAGATAACAATAAGTACTAGGCCTTCCTTTTGGTACTTGATGAAGGCTGTGTGGGTGAAACTTGGGATGAATCCCAACT
CCTACGCAGTTTTTATTGGTATTGCTTGGGCTTTTATAGCAAACAGGTGGCATATTGAGTTGCCAAGCATCATGGAAGGA
TCTGTTTTAATCATGTCAAAAGCTGGTACAGGAACTGCTATGTTTAGCATGGGTATCTTCATGGCACTGCAGGAAAAATT
TGTAGCCTGTGGGACGAGCCTAACAATAATTGGGATGGTTCTGAGGTTTATTGCAGGACCGGCAGCCATGGCGATTGGCT
CTATTGCGGTGGGTCTGCATGGTGATGTTTTACGTGTTGCTATCATTCAGGCAGCATTACCACAATCCATTACCTCCTTC
ATATTTGCCAAAGAATATGGACTCCATGCAGAAGTGCTCAGTACAGCGGTAATATTTGGCATGTTGGTGTCCCTTCCGGT
GTTGATCGCTTACTATGCAGTTCTGGAATTCCATTCTCCCGGCAGCTTCTCTGCTGTGTATACTGTTTCTCATAGTGAGT
GCATACATATCAACAGATTACAAAGAGAATTCATCATCGTTTTGGAGAGTCGCAAACAATTTGCAGAATCTAAAAATCAG
AAAAAGCCTTATGGAAGTGAGCCACTGCCTCGAGGCATTGTTGCCAAGACTTCTGATCTGGAAATGCGGCCGTTATGGGA
TGCTAAAAAGAAACCTTCAGTTAACTTGTTGAAGAAGAAAGATGCAAATTCTTCAACTAATTTATTTGCCATGGCTGTCG
GGATAAAGCAAAAGGATCTTGTCAGTAAAATGGTCAAAAAGTTCCTGTCAAGTGGTTTCGTTGTGATGCTCTTCCATTAT
GATGGCATCGTTGATGAGTGGAAGGAATTTCAATGGAGCGACCAAGTTATTCATGTATCTGCAGTCAGTCAAACCAAATG
GTGGTTTGCAAAGCGTTTCTTGCATCCTGACATAGTTGCCGAATATAGTTACATTTTCCTCTGGGATGAGGACCTCGGAG
TTGACAATTTCCATCCCCAACGGTACATATCCATTGTTCAAAAGGAAGGGCTTGAGATATCACAACCTGCACTGGATTAT
TCCAAATCAGAGGTGCATCATCAAATTACTGTGCGTTTGAGAGGATCAGTAGCACACAGAAGGACTTACAAGTCAAGTAA
CAATGGGAAAGGTTGTTATGACAGCAGTAGATCTCCTCCTTGCACGGGGTGGATAGAAGTGATGGCTCCTGTTTTCTCTC
GAGCTGCCTGGCGTTGTGTATGGTATATGATCCAGGGAGATCGAACTAAAAAAGTTGGAGTTGTGGATGCCGAGTACATA
ATCCATCACGGCCGCCCTACATTGGGAGGATCCTCAGATGATCAAAATAATCAAGTGACGAAGGGATCATCACCATCATC
ATCAAAATCTACAGGAAACGACCACAGAGTTGATGTGAGGCGGGAATCGTTCAATCAAATGAAAGTGTTCAGAAGGAAAT
GGGAACGAGCTGTCAGGAACGATAAATGTTGGATTGATCCCTACAAG
>Pyrco_Bartlett_039545.1
ATGATAGGGTGGGAAGATGTTTACAAGGTGGTGGTGGCTATGGTTCCACTCTACTTTGCCCTAATTTTAGGGTACGGCTC
AGTGAGGTGGTGGGGCGTCTTCACTCCCGAGCAGTGTGGCGCGATCAACCGTTTCGTTTGTTTCTTTACTCTCCCACTCT
TCACGTTCGAATTCACTGCACATGTTGATCCTTACAAATGGAACTACCGCTTCATTGGCGCCGACGCCATCTCTAAGGTC
ATAATCGTGGTGGTGCTAGTACTCTGGGGCAAGTGCAGCAGCAAAGGAAGTTATAGCTGGTCCATCACAAGCTTCTCTTT
GTGCACGTTAACCAATTCCCTAGTGGTTGGTGTGCCCTTGATTAGAGCCATGTATGGTTCGTCAGCCGTTGATCTTGTTG
TTCAATCATCGGTCGTGCAGGCCATCATATGGCTCACCATTCTTTTATTCGTCTTGGAATTTCGACGAACGGGGTCGATA
GACATAGTTTCAAGTAGTACTAGTGTCGACACTCGAGTTCAATCAGTTGATCCACAAGGGAAAGATGTAGAAGCCATGGA
GGAGATAACAATAAGTACTAGGCCTTCCTTTTGGTACTTGATGAAGGCTGTGTGGGTGAAACTTGGGATGAATCCCAACT
CCTACGCAGTTTTTATTGGTATTGCTTGGGCTTTTATAGCAAACAGGTGGCATATTGAGTTGCCAAGCATCATGGAAGGA
TCTGTTTTAATCATGTCAAAAGCTGGTACAGGAACTGCTATGTTTAGCATGGGTATCTTCATGGCACTGCAGGAAAAATT
TGTAGCCTGTGGGACGAGCCTAACAATAATTGGGATGGTTCTGAGGTTTATTGCAGGACCGGCAGCCATGGCGATTGGCT
CTATTGCGGTGGGTCTGCATGGTGATGTTTTACGTGTTGCTATCATTCAGGCAGCATTACCACAATCCATTACCTCCTTC
ATATTTGCCAAAGAATATGGACTCCATGCAGAAGTGCTCAGTACAGCGGTAATATTTGGCATGTTGGTGTCCCTTCCGGT
GTTGATCGCTTACTATGCAGTTCTGGAATTCGTGCAT
>Pyrco_DAnjou_PIN.Chr12_1145
ATGATAGGGTGGGAAGATGTTTACAAGGTGGTGGTGGCTATGGTTCCACTCTACTTTGCCCTAATTTTAGGGTACGGCTC
AGTGAGGTGGTGGGGCGTCTTCACTCCCGAGCAGTGTGGCGCGATCAACCGTTTCGTTTGTTTCTTTACTCTCCCACTCT
TCACGTTCGAATTCACTGCACATGTTGATCCTTACAAATGGAACTACCGCTTCATTGGCGCCGACGCCATCTCTAAGGTC
ATAATCGTGGTGGTGCTAGTACTCTGGGGCAAGTGCAGCAGCAAAGGAAGTTATAGCTGGTCCATCACAAGCTTCTCTTT
GTGCACGTTAACCAATTCCCTAGTGGTTGGTGTGCCCTTGATTAGAGCCATGTATGGTTCGTCAGCCGTTGATCTTGTTG
TTCAATCATCGGTCGTGCAGGCCATCATATGGCTCACCATTCTTTTATTCGTCTTGGAATTTCGACGAACGGGGTCGATA
GACATAGTTTCAAGTAGTACTAGTGTCGACACTCGAGTTCAATCAGTTGATCCACAAGGGAAAGATGTAGAAGCCATGGA
GGAGATAACAATAAGTACTAGGCCTTCCTTTTGGTACTTGATGAAGGCTGTGTGGGTGAAACTTGGGATGAATCCCAACT
CCTATGCAGTTTTTATTGGTATTGCTTGGGCTTTTATAGCAAACAGGTGGCATATTGAGTTGCCAAGCATCATGGAAGGA
TCTGTTTTAATCATGTCAAAAGCTGGTACAGGAACTGCTATGTTTAGCATGGGTATCTTCATGGCACTGCAGGAAAAATT
TGTAGCCTGTGGGACGAGCCGAACAATAATTGGGATGGTTTTGAGGTTTATTGCTGGACCGGCAGCCATGGCGATTGGCT
GTATTGCTGTGGGCTTGCATGGTGATGTTTTACGTGTTGCTATCATTCAGGCAGCATTACCACAATCCATTACCTCCTTC
ATATTTGCCAAAGAATATGGACTCCATGCAGAAGTGCTCAGTACAGCGGTAATATTTGGCATGTTGGTGTCCCTTCCGGT
GTTGATCGCTTACTATGCAGTTCTGGAATTCGTGCAT
>Pyrco_DAnjou_PIN.Chr4_1145
ATGATTGGGTGGGAAGATGTTTACAAGGTTGTGGTGGCCACGGTTCCACTCTATGTTGCCCTAATTTTAGGGTACGGCTC
AGTAAGGTGGTGGCACATATTCACTACCGAGCAGTGTGGCGCGATCAACCGCTTCGTTTGTTTCTTTACTCTCCCACTCT
TCACGTTCGACTTCACTGCACATGTGGATCCTTACAAATGGAACTACCGCTTCATCGGCGCCGACTTCATCTCCAAGCTC
ATAATCGTGGTGGTGCTAGCACTTTGGGCCAAGTGCAGCAGCAAAGGAAGCTACAGTTGGTCCATCACAAGCTTCTCTTT
GTGCACGTTAACTAATTCCCTAGTGGTTGGTGTGCCCTTGATTAAAGCCATGTATGGTTCGTCATCCGTTGATCTTGTTG
TTCAAGCATCGGTCGTGCAGGCCATCGTATGGCTCACCATTCTTTTGTTCGTCTTGGAATTTCGACGTACGGGGTCGATA
GACATAGTTTCAAGTCGTACTAATGTCGGCCCTCGAGTTCAATCGGTTGATCCACAAGGGAATGATGTAGAAGCCATGGA
GGAGATAACAATAAGTACTAGGCCTTCCTTTTGGTATTTGATGAAGGCTGTGTGGGTGAAACTTGGGATGAATCCCAACT
CCTATGCAGTTTTTATTGGTATTGCTTGGGCTTTGATAGCAAGCAGGTGGCATATTGAGTTGCCAAGCATCATGGAAGGA
TCTGTTTTAATCATGTCAAAAGCTGGTACAGGCACTGCTATGTTTAGCATGGGTATCTTCATGGCACTGCAGGAAAAATT
TGTAGCCTGTGGGACGAGCCTAACAATAATTGGGATGGTTCTGAGGTTTATTGCAGGACCGGCAGCCATGGCGATTGGCT
CTATTGCGGTGGGTCTGCATGGTGATGTTTTACGTGTTGCTATCATTCAGGCAGCAGTGCCACAGTCCATTACGTCCTTC
ATATATGCCAAAGAGTATGGACTCCATGCAGAAGTGCTCAGTACAGCGTACGGTAATATTTGGCATGTTGGTCTCCCTAT
CTCTCTCAGCTATATATCTCTCCTTTGTTTTTTGTTT
>Pyrusco12g002060.1
ATGATAGGGTGGGAAGATGTTTACAAGGTGGTGGTGGCTATGGTTCCGCTCTACTTTGCCCTAATTTTAGGGTACGGCTC
AGTGAGGTGGTGGGGCGTCTTCACTCCCGAGCAGTGTGGCGCGATTAACCGCTTCGTTTGTTTCTTTACTCTCCCACTCT
TCACGTTCGAATTCACTGCACATGTTGATCCTTACAAATGGAACTACCGCTTCATTGGCGCCGACGCCATCTCTAAGGTC
ATAATCGTGGTGGTGCTAGTACTCTGGGGCAAGTGCAGCAGCAAAGGAAGTTATAGCTGGTCCATCACAAGCTTCTCTTT
ATGCACGTTAACCAATTCCCTAGTGGTTGGTGTGCCCTTGATTAGAGCCATGTATGGTTCGTCAGCCGTTGATCTTGTTG
TTCAGTCATCGGTCGTGCAGGCCATCATATGGCTCACCATTCTTTTATTCGTCTTGGAATTTCGACGAACGGGGTCGATA
GACATAGTTTCAAGTAGTACTAGTGTCGACACTCGAGTTCAATCAGTTGATCCACAAGGGAAAGATGTAGAAGCCATGGA
GGAGATAACAATAAGTACTAGGCCTTCCTTTTGGTACTTGATGAAGGCTGTGTGGGTGAAACTTGGGATGAATCCCAACT
CCTATGCAGTTTTTATTGGTATTGCTTGGGCTTTTATAGCAAACAGGTGGCATATTGAGTTGCCAAGCATCATGGAAGGA
TCTGTTTTAATCATGTCAAAAGCTGGTACAGGAACTGCTATGTTTAGCATGGGTATCTTCATGGCACTGCAGGAAAAATT
TGTAGCCTGTGGGACGAGCCGAACAATAATTGGGATGGTTTTGAGGTTTATTGCTGGACCGGCAGCCATGGCGATTGGCT
GTATTGCTGTGGGCTTGCATGGTGATGTTTTACGTGTTGCTATCATTCAGGCAGCATTACCACAATCCATTACCTCCTTC
ATATTTGCCAAAGAATATGGACTCCATGCAGAAGTGCTCAGTACAGCGGTAATATTTGGTATGTTGGTGTCCCTTCCGGT
GTTGATCGCTTACTATGCAGTTCTAGAATTCGTGCAT
>Pyrusco4g000470.1
ATGATTGGGTGGGAAGATGTTTACAAGGTTGTGGTGGCCACGGTTCCACTCTATGTTGCCCTAATTTTAGGGTACGGCTC
AGTAAGGTGGTGGCACATATTCACTACCGAGCAGTGTGGCGCGATCAACCGCTTCGTTTGTTTCTTTACTCTCCCACTCT
TCACGTTCGAATTCACTGCACATGTGGATCCTTACAAATGGAACTACCGCTTCATCGGCGCCGACTTCATCTCCAAGCTC
ATAATCGTGGTGGTGCTAGCACTTTGGGCCAAGTGCAGCAGCAAAGGAAGCTACAGTTGGTCCATCACAAGCTTCTCTTT
GTGCACGTTAACTAATTCCCTAGTGGTTGGTGTGCCCTTGATTAAAGCCATGTATGGTTCGTCATCCGTTGATCTTGTTG
TTCAAGCATCGGTCGTGCAGGCCATCGTATGGCTCACCATTCTTTTGTTCGTCTTGGAATTTCGACGTACGGGGTCGATA
GACATAGTTTCAAGTCGTACTACTGTCGGCACTCGAGTTCAATCGGTTGATCCACAAGGGAATGATGTAGAAGCCATGGA
GGAGATAACAATAAGTACTAGGCCTTCCTTTTGGTATTTGATGAAGGCTGTGTGGGTGAAACTTGGGATGAATCCCAACT
CCTATGCAGTTTTTATTGGTATTGCTTGGGCTTTGATAGCAAGCAGGTGGCATATTGAGTTGCCAAGCATCATGGAAGGA
TCTGTTTTAATTATGTCAAAAGCTGGTACAGGCACTGCTATGTTTAGCATGGGTATCTTCATGGCACTGCAGGAAAAATT
TGTAGCCTGTGGGACGAGCCTAACAATAATTGGGATGGTTCTGAGGTTTATTGCAGGACCGGCAGCCATGGCGATTGGCT
CTATTGCGGTGGGTCTGCATGGTGATGTTTTACGTGTTGCTATCATTCAGGCAGCAGTGCCACAGTCCATTACGTCCTTC
ATATATGCCAAAGAGTATGGACTCCATGCAGAAGTGCTCAGTACAGCGGTAATATTTGGCATGTTGGTCTCCCTTCCAGT
GTTGATCGCTTACTATGCAGTTCTAGGATTTGTGCAT
>Rosch_v2.0_Chr3g0448071
ATGATAGGATGGGAAGATGTTTACAAGGTGGTGGTAGCCATGGCACCACTCTACTTTGCACTCATTTTAGGGTTTGGCTC
CGTCAGGTGGTGGCACATCTTCACTCCTGAGCAGTGCGGAGCCATAAACCGCTTTGTTTGCTTTTTCACCCTCCCACTCT
TCACGTTCGAATTCACTGCTCACGTCGATCCTTTCGAGTGGAACTACCGCTTCATCGCGGCCGATGCCATTTCCAAGCTC
ATAATCGTGGTTGTGCTCGCGTTTTGGGCAAAGTGTAGTAGCAAGGGAAGCTATAGTTGGTCAATAACAAGCTTCTCTCT
CTGCACTTTAACTAATTCACTTGTCGTTGGAGTGCCCCTAATGAAAGCTATGTACGGCCCGATGGCTGTTGATCTGGTAG
TTCAGTCTTCGGTGGTGCAAGCTATCGTATGGCTCACGGTGCTTCTGTTCGTCTTGGAATTTCGAAGGACGGGGCTAGAC
ATTTCTTCGGGGTCGAGTAATGATACCCGGGTTCAATCAGTTGAGCAAGGTGGGAAAGATTTAGATGGCACGAACGAGAG
CACTCTGGCTTCACCTTCTTATTATTACTGGTCTTTGATGAAGGGTGTGTGGCTCAAACTTGGGATGAATCCCAACTCTT
ATGCTGTTTTCGTTGGAATTGCTTGGGCTTTTATAGCAAACAGGTGGCATATTGAGTTGCCAAGCATTATGGAGGGATCT
GTTTTAATCATGTCGAAGGCTGGTACCGGAACTGCCATGTTTAGCATGGGTATCTTCATGGCACTGCAAGAGAAATTCGT
AGCTTGTGGGACGAGCCTAGCGATAATAGGGATGATTTTGAGGTTCACTGCCGGACCGGCAGCCATGGCTATCGGCTCTA
TCGCTGTTGGCTTGCATGGTGATGTTTTACGTGTTGCTATCATTCAGGCAGCATTGCCACAATCGATTACCTCCTTCATA
TATGCCAAAGAATATGGACTCCATGCAGAAGTTTTGAGCACCGCAGTAATATTTGGAATGATGGTGTCCCTTCCGGTGTT
GATCGCCTACTTTGCAGTTTTAGAATTTGTGCAT
>Ruboc_06_G09214
ATGATAGGATGGGAAGATGTTTACAAGGTGGTGGTGGCCATGGCACCACTATACTTTGCACTCATTTTAGGGTTTGGCTC
CGTCAGATGGTGGCACATCTTCACTCCCGAGCAGTGTGGCGCCATCAACCGCTTTGTTTGCTTCTTTACCCTCCCACTCT
TCACCTTCGAATTCACGGCTCACGTTGATCCTTTCAAGTGGAACTACCGCTTCATCGCGGCCGATGCCATCTCCAAGCTC
ATAATCGTGGCGGTGCTCGCGTTTTGGGCAAAGTGTAGTAGCAAGGGAAGCTATAGTTGGTCCATAACGAGCTTCTCTCT
GTGCACTTTAACTAATTCGCTCGTCGTAGGGGTGCCCCTAATGAAAGCCATGTACGGTCCAATGGCTGTTGATCTTGTAG
TTCAGTCTTCCGTGGTGCAAGCTATCATATGGCTCACGATGCTTTTGTTCGTCTTGGAATTTCGACGAACGGGTCTAGAC
ATCTCTTCCGGGTCGGGTAACGATACCCGGGTTCAATCAGTTGAGCAAGGTGGGAAAGATCTAGAGGGTATGGATGAGAG
CACTCTGTCTTCACCTTCTTATTATTACTGGTCTTTGATGAAGGGTGTGTGGTTCAAACTTGGGATGAATCCCAACTCTT
ATGCAGTTTTCATTGGAATTGCTTGGGCTTTTATAGCAAACAGGTGGCATATTGAGTTCCCAAGCATTATGGAGGGATCT
GTTTTAATCATGTCAAGGGCTGGTACCGGAACTGCCATGTTTAGCATGGGTATTTTCATGGCACTGCAAGAAAAATTCAT
AGCATGTGGAACGAGCCTAACGATAATTGGGATGGTTTTGAGGTTCATTGCCGGACCGGCAGCCATGGCTATCGGCTCCA
TCGCTGTGGGCTTGCATGGTGATGTTTTACGTGTTGCTATCATTCAGGCAGCATTGCCACAGTCCATTACCTCCTTCATA
TATGCCAAAGAATATGGACTTCATGCAGAAGTTTTGAGCACCGCAGTGATATTTGGAATGATGGTGTCCCTTCCTGTGTT
GATCGCCTACTATGCAGTTTTAGAATTTGTGCAT
