# Supplementary material for: Building a foundation for gene family analysis in Rosaceae genomes with a novel workflow: A case study in Pyrus architecture genes
Source: Front Plant Sci. 2022 Nov 14;13:975942. doi: 10.3389/fpls.2022.975942 (PMC9702816; doi:10.3389/fpls.2022.975942)
Supplement: Supplementary file 1 [file DataSheet_1.zip › SupFiles/SupFile1_gene_familiy_sequences/5928.fna]

>gnl_Ambtr_v1.0_evm_27.model.AmTr_v1.0_scaffold00021.15
ATGGTGGGTGTAGGCCAAGGAGGGGAGGCGGAGACGAAAGTGCAGGACCTGCCGGATGCCATTTTGGGCAGCATCATCGGCTGTGTGACGGAAACTCGCAGCCGCAATGCGGTTGCCCTGGTCTGCCGCAAGTGGGCGGCGCTCGAGCGCTCTTCCCGCATCCACTTGTCTCTGCGTGGCCATGCCCGCGAACTCCCCTTCCTCCCTACTTCCTTCACCTCCATCTCTCACCTTGACCTCTCCTCTCTCTCTCCTTGGGGCCATCCCCTCCTCCTCACCTCCAATGATCCCTCCTCTCTCCTCCTCCTCGCCCGCCTCCTGTCCTCCTCCTTCCCCAATCTCACCTCCCTCTGTCTCTACGCCCGCTCACCCTCCTCTCTCCTCCTCCTCGCCCCGCTCTGGCCCAATCTTGTCTCGGTCAAGCTCGTCCGATTCCACCCTCGTCCTCCCGATGGCCCTCCAGGCTCTGATTTTGCACCCATTTTCTCTCACTGCAACAACCTCTCTCGTCTTGACCTCTCCCTGTTCTATTGCTGGCTCCCTGATGATCTCCCTCCAGCTCTCGAAGCCCACCCTCTGGTCGCATCTAATCTATCGTCTCTCTATCTGCTCAATCCCTCCACCGATGCATTCAAGGCGACGCAACTCTTAGCCCTCGCACAAGCTTGCCCTAATCTCAGCACCCTCCTCGCCTCCTGCGTCTTTGACCCCCGCTATGTTGATGCCGTTGGTGACGCTGCCCTTGTGGACCTCGCCCTTGCCTGCCCTAAACTGAGTGTCCTCCACCTCGTCGACTCCTCTGCACTCTCCGCTCCACGGGCCTGCCCTGACTCTGCTGTTCCCACGAACGTGACCCCCGTTGGCCTCACCGAGGCCTTCAACGCCCTCCCATTGCTCCGAGATTTCGCGCTGGATGTGCGCCACAATGTGCTTAATTCAGCTCCTGCTCTCGAGGCTCTTGCAATGCGTTGCCCTCGCCTCATGGCCCTTGAGCTAGGCCACTTCCAGGGGCTCTTGTGTCCACAAGATCCTCGTCCTAGCGGCCTAGCCCATTGTCATGGCCTGAAATCCCTTTCCATAAAGAATTCGGTGAATTTCTCAGACGAAGACCTTGCCATGGTCTCTGTTGGTTGCCCGCGTCTCGTGAAGCTTGAGCTCCTGGGCTGCCCAGAGATAACCGAGAGCGGGCTCCGCGGCGTGGTGAGGTGTCTGTGTCGCAGCCTTGTGGACTTGAGAGTCTCATGTTGCAAGCGTTTGGACGCTGTATCAACCCTTTGTGCACTCGAGCCAATTTGCAACCAGTTGCAGCACCTGCACATTGATTGCGTGTGGAATCAGCAGGCCGAATTTGCTAACAACCCAAATTCAAACAGGTTTCTTACGAATCATGGTGAAGATGAAGAGTCCTGTACCAGACACACTGATAAGAAAATGAAGATGTCTTCTATCGACTCAGATGACCTATGTTACACTCACAATGGCTTTTACCGCACCAAGACCTGGACCAAACTAAAGTCACTCTCTCTCTGGATAGCAGTGGGCGAACTTTTGAGCCCGCTTGTCAATGCAGGCCTGGAGAGTTGCCCAGCCTTAGAGGAAGTGAGGATCAAAGTAGAAGGAGATTGTCGATTATGTGCAAAGCCAGGCGTACAGGCGTTTGGGCTCGCATCTCTCGCACGCTACCACTCTCTTACGAAGCTCCACCTTGACTGTGGAGATGCAGTTGGCTATGCTCTCTCGGCACCTAGTGGGCAGATGGACTTGAGCTTATGGGAGAGGTTTTATTTGAATGGAATCAGAGAGCTTGGTATCACAGATATGGACTACTGGCCACCTCAGGACCGAGAAATGAATCGAAGGAGCGTCTCTCTGCCGGGAGCCGGACTACTGTCAGAGAGTTTGACACTCCGGAGGCTTATCATACATGGGACTACACATGAGCATTTTATGCAGCTTTTGCTAAGGATCCCAAGCTTAAGGGATGTGCAGTTAAGGGAGGACTATTACCCTGCTCCTGAAAATGATATGTCTACCGAGATGAGGGCTGACTCATGTAGGCGGTTCGAGGAAGCATTGAGTAGGAGGCCAATTCCTGAT
>gnl_Aquco_v3.1_Aqcoe1G224800.1
ATGGCATCATCAACAACACCATCTCCAACTCATCTTCATGATATCCCAGATGTAATATTATCAAACATCTTAGCTTCAATTGAAGACACAAGAACAAGAAATTCTTTGTCATTAGTTTGTAGAAAATGGTTACTCTTAGATCGTTCAACACGTACTTCATTATCACTTCGTGGTAACTTTCGTGATACTTATATGGTTCCATCTTGTTTTCGTTCAATTACTCATCTTGATTTATCTCTTTTATCACCTTGGGGACATTCTCTTTTTCCTGATTCTTCTTCTCAAGATTCTCTTATTCTTTCTCAATTTCTTCATATTGCTTTTCCATCTGTTATTTCTCTTGTTATTTATTCAAGAACACCTTCAACACTTGAATTTTTATCTCCTCAATGGCCAAATCTTCGTCATGTTAAACTTATTCGTTGGCATCAAAGATTTCAATCTCCAATTGGGTCTGATTTTTTTCATTTATTTGATAATTGTACTTGTTTAACTTCTCTTGATCTTTCTCATTTTTATTGTTGGACTGAAGATCTTCCAACTGCACTTGAATCTCATCCTTCAATTGCTTCTTCACTTACTTATTTAAATCTATTGATTGTACCTTCACCTGAAGGTTTTAAATCTTATGAACTTATTGCAATTTCTACTGCTTGTCCAAATCTTCGTGAATTTCTTGTTTCTTGTATGTTTGATCCAAGATATATGGATTTTATTGGTGATGAAGCTTTGGTTGCTCTTGCTTCCAATTGTCCGAAATTAGTTAATCTTCATCTTGCTGATGTATGTTCACTGTTGAATCCGAGAGGTAATCCAGATGATGAAGGGTATACTTCTGATGACGCCAAGATTAGTCATGCTACGTTTGAACAACTTTTTAAGGGTCTTCCATTGCTTCAAGAGTTAGTTCTTGATATTTGTCATAATGTTAGAGATTCTGCGGTTGTGTTGGAAGTGTTGAATAAGAAGTGCCCTAGGTTAAAATCATTGAAATTGGGACAATTTCATGGGATTTGTAGACCAGGGGATTCTAAAATTGAGGGAGTTGCTGTTTGTAAAGGGTTGGAAATGTTGTCGATAAAGAATTCTGCAGATTTAACTGATTCTAAATTGATGGTGATTGCTCTTGGTTGTCCTAGATTGACGAAATTTCATATACATGGGTGTAAGAAGGTTACAGAAATGGGATTAAAGAATTTTACCTGTGTATTAAGAAAGACACTTATTGAAGTGAGTGTTTCATGTTGTAAGAATCTTGATGCTGGTTCGGCATTGCGAGCAATGGAACCCATCCGAAAGGTAATTCAAAGACTTCATATTGATTGTGTGTGGGGTAGTATGGGAATGCCTGTGAATAATGGGCAGATTGACAGTGATTTTGATCTAAACGAGTTAGATGATGAGGCAGGGGTGTCTAGTCATATGTATGAATCTGATGATTTATTTTTCCCAACTTCAACAAAGCGGAATGCAGATTGCTACGACACAAGGAAGAACAAGAAATGCAAGTATTCAAGTGACTCGCAAAGCAATGGTAATGGTTTCCCGGACAAGAGTTGGGATCGATTGCAATTCCTTTCACTTTGGTTCGCAGTGGGTGACTTGCTGAGTACTTTGCCCTTATATGGGTTGGAGATATGCCCGGTTTTGGAAGAGATTCAGATAAAGGTAGAAGGAGATTGCAGAAGCAGACCACCCAAGCCGAATGATCAATCATTTGGGCTTATCTGTCTTGCCAGATATCCCCAGTTGTCGAAGATGAAGCTAGACTGTGGTGATGCAATAGGATTTTCCCTGACTGCTCCAAGTGGGCAGATGGATTTGAGTCCCTGGGAAAGGTTTTACTTAATGGGAATTAGTCACTTGAATCTTAATGAGCTTGATTACTGGCCACCACAAGACAAAGATGTTAACCAGAGATGCCTCTCTCTTCCTGCAGTCGGATTGCTTTCGGAATGTGTTACTCTAAGGAAACTTTTCATCCATGGAACTGCACATGAGCATTGGCTGAGGAGTTTTCTTAATATCCCAAATCTGAGGGAAATGCAACTAAGAGAAGATTACTATCCAGCACCTGAAGATGATATGAGTACAGAGATGCGAGTAGCTTCCTGTAGCCGCTTTGAAGAGGCATTGAACAGAAGAGAAATCCCGGAT
>gnl_Arath_TAIR10_AT2G42620.1
ATGGCTTCCACTACTCTCTCCGACCTCCCTGACGTCATCTTATCCACCATTTCCTCTCTCGTATCCGATTCCCGAGCTCGCAACTCTCTCTCCCTCGTCTCTCACAAATTCCTCGCTCTCGAACGATCCACTCGCTCTCACCTCACTATCCGTGGCAACGCTCGTGATCTCTCCCTCGTCCCCGACTGTTTCCGATCAATCTCACATCTCGATCTCTCTTTCCTCTCCCCATGGGGTCACACTCTTCTCGCTTCTCTCCCAATCGATCACCAGAACCTTCTCGCTCTCCGTCTCAAATTCTGTTTCCCTTTCGTCGAGTCTCTAAACGTCTACACACGATCTCCGAGCTCTCTCGAGCTTCTACTTCCTCAATGGCCGAGAATTCGCCACATCAAGCTCCTCCGATGGCATCAACGAGCTTCTCAGATCCCTACCGGTGGCGATTTTGTTCCTATTTTTGAACACTGTGGTGGTTTCCTTGAGTCTTTAGATCTCTCCAACTTCTATCACTGGACTGAAGACTTACCTCCTGTGCTTCTCCGCTATGCTGACGTGGCGGCGAGGCTTACACGGTTAGATCTCTTGACGGCGTCGTTCACCGAGGGATACAAATCAAGCGAAATCGTTAGTATCACCAAATCTTGCCCTAATTTGAAGACTTTTCGTGTAGCTTGTACGTTTGATCCGAGATACTTTGAATTCGTCGGAGACGAGACTCTCTCCGCCGTAGCTACCAGTTCCCCTAAGTTAACGCTTCTACACATGGTGGACACAGCTTCGTTGGCGAATCCTAGAGCTATTCCAGGTACGGAAGCTGGAGATTCAGCTGTCACGGCGGGGACGCTAATTGAAGTTTTCTCAGGTTTACCGAATCTAGAGGAGCTGGTTCTTGACGTAGGAAAGGATGTGAAGCATAGTGGTGTAGCTTTAGAGGCATTGAATTCTAAATGCAAGAAGTTAAGAGTATTGAAGCTAGGACAGTTCCAAGGTGTTTGCTCTGCTACAGAATGGAGGAGGCTCGACGGTGTGGCTTTATGTGGAGGATTGCAGTCGTTGTCGATTAAGAATTCCGGCGATTTGACTGATATGGGTTTGGTGGCTATAGGGAGAGGATGTTGTAAGTTGACTACGTTTGAGATTCAAGGGTGTGAGAATGTAACAGTGGATGGACTAAGAACAATGGTTAGTCTTCGGAGTAAGACTTTGACTGATGTGAGAATCTCTTGCTGCAAGAATCTTGACACAGCTGCTTCTTTAAAGGCAATTGAGCCGATTTGTGATCGGATCAAGAGACTGCATATAGACTGTGTGTGGTCTGGTTCAGAGGACGAGGAGGTAGAAGGAAGAGTGGAAACTAGTGAGGCTGACCACGAAGAGGAGGATGATGGTTACGAGAGGAGCCAGAAGAGGTGCAAGTATTCATTCGAGGAAGAACACTGCTCAACTAGTGATGTGAATGGATTCTGTTCTGAAGATAGAGTATGGGAGAAACTGGAGTATCTATCTTTATGGATCAATGTTGGAGAATTTTTGACGCCATTACCTATGACAGGACTAGATGACTGTCCGAATTTGGAAGAGATTAGGATCAAGATAGAAGGAGATTGCAGAGGTAAACGCAGGCCAGCCGAGCCAGAGTTTGGGTTAAGTTGTCTCGCTCTCTACCCAAAGCTCTCAAAGATGCAGTTAGATTGCGGGGACACAATCGGTTTCGCACTGACCGCACCGCCAATGCAGATGGATTTGAGTTTATGGGAAAGATTCTTCTTGACCGGAATTGGAAGCTTGAGCTTGAGCGAGCTTGATTATTGGCCACCACAGGATAGAGATGTTAACCAGAGGAGTCTCTCGCTTCCTGGAGCAGGTCTGTTACAAGAGTGCCTGACTTTGAGGAAGCTGTTCATCCATGGAACAGCTCATGAGCATTTCATGAACTTTTTGTTGAGAATCCCAAACTTAAGGGATGTACAGCTTAGAGCAGACTATTATCCGGCGCCGGAGAACGATATGAGCACAGAGATGAGAGTTGGTTCGTGTAGCCGATTCGAGGACCAATTGAACAGCCGCAACATCATTGAC
>gnl_Betvu_v1.2_Bv9_209910_tzhd.t1
ATGTCCACTACCACAATCCACGATCTCCCCGACGCCATCCTAACCAACATCCTCTCTCTGATCAGCGATGTCCGCGCCCGCAACTGCGCCTCCCTCGTAACGACGAAATGGCGCGCCTTAGAGCGCCTGACACGCACCCACCTAACTTTACGCGGCAACATCCGCGACCTTCTGTTCCACCTCCCAAACTCCTTCACCTCTATCACACATCTGGACCTCTCTCTCCTCTCTCCTTGGGGTTTGGGACTCTCTCTTCACATTCAAGACCCTTCTTTCCTTCTCTCTCACCGCCTACGCTTGGCTTTTCCATCTGTCTCTTCTCTTACCCTTTACTCTCGTTCTCCCTCTACTCTCTCTCTTCTCTCTCCCTTTTTCCCCTCTCTTTCTCACGTCAAGCTTATTCGCTGGCATCAACGCCCTAATCATACCCCACTTGGCTCTGATTTCTTCGCTCTTTTTCAGAATTCTTCCCTTCTTTCTTCTCTTGATTTGTCTTGCTTTTATTACTGGACTGAGGATCTTCCTCCTGCTCTTCAGGCTCATCCTTTCATTGCCTCCAATTTGATTCACTTGAATTTGTTGAACTTTTCTTTGTCGGAAGGTTTTAAGTCTGATGAGCTTGTTGATATTACTAGGGCTTGCCCTAATTTGAGGGATTTTAGGGTTGGCTGTGTTTTTGATCCTAGATATGTTGGCTTTGTTGGGGAAGACGCGCTTTTGGCAATTCCGTCCAATTGTATTCACTTGAGGGTTCTTCATCTTGCGGATATTTCGCAGGGAGATCGAGATTTTGATGAGGATGGCTTTTCTAGTGAGGATGCTGGCTTTAGTCTTGACTGTCTTGTTCGCTTTTTTTCTGGGTTGAGTTTCATTGAGGAATTGCTCTTGGATGTTTGCAGGAATGTTAGAGGGAGTTGGGTGTGTTTGGAAGCTTTGGCTTCCAGATGTCCCAATTTGAGGGTGCTTGAGTTGGGGTGTTTTCATGGGATTTGTAGGGCAATTGAGTCTCATTTGGATGGGATTGCTCTGTGTCAGGGACTTGAGTCGTTAACTATTAACAACTCGGCTGATTTGACGGACTTTGGTTTGATCGCCATTGGGAGGGGGTGCTCCAAGCTTGCTAAGTTTGAGGTCCAAGGATGTAGGAAGATCACGATGAGGGGACTAAGGACGATGGTGTGCTTGCTCACGAAGACGCTAGTTGAAGTCAAGATCACGGGTTGCAAATACCTTGATGCTCCTACATCTTTGAAGACAGTGGAGCCAATTAGGGACCGAATTAGGAGCCTTCACATTGATTGTGTTTGGGATGGTGAGAAGCCCGAGTACGAGGAAGAGGCAATTGTACTAGGTGATGATGATATTAATGAGATGGAGAGCAAAGATGATGATGATGGAATTGAGGTAGAAAGTAGGGTGAAAAAGAGATGTAAGCTTTCTCTGGGTACTGGGAGCTGGTTCATGAATGGCAACATCAAACGAGGAGGCACTAGCAATGGAAATCTGATTAAGACATGGAAACGCCTGGAATTTCTATCACTTTCTATTGGTGTTGGAGAGCTCTTGACACCATTAGCTGCTGCAGGACTCAAGGATTGCCCAAGTTTGAGAGAGATACATATAAAGGTGGACGGAGACTGTCGAGAGAGACCGAAACCCTCACAGGGTTTTGGGATTAGCTCACTTGGGCAATATCCTATGTTGTCTAAGATGAAACTCGATTGTGGTGATACAATAGGCTATGCATTGACAGCCCCATCTGGGCACATGGACCTTAGCCTGTGGGAGAGGTGGTTCTTGGATGGTTTTAGGAATTTGAGGCTGAATGAGCTTGATTATTGGCCTCCACAAGATAGGGAGGTCAATCAAAGGAGCCTCTCACTTCCGGCAGCAGCACTTCTAACAGAATGTGATACGTTGAGGAAACTCTTCATACATGGAACTGCTCATGAGCATTTCATGATGTTTTTCATTAGGATTCCAAATCTGAGAGATGTGCAACTGAGAGGGGATTACTACCCTGCTCCCGAGAACGATATGAGCACCGAGATGAGAGTGGATTCGTGTTGTCGATTCGAGAACAGGTTGAATGCACGCCAAATTCCAGAC
>gnl_Carpa_v0.4_evm.model.supercontig_52.168
ATGGCGAACAATATCTCCGATGCCGCTGCTACAACCACGATAAACGAGCTTCCCGATGTGATTTTATTACACATATTTTCGATGGTTACTGATACCAGAAGCCGGAATTCTCTGGCTCTGGTTTGCCGGAAATTCATGGCACTTGAAAGGGCAACGCGCTACTCTCTCACGCTCCGGGGAAACGCGCGGGACCTTTTCTTGATCCCCAATTGTTTCAGATCTGTGACCCACTTGGACCTCTCTGTTCTTTCCCCATGGGGCCACTCTCTACTCTCTTCTCCTTCCTCCGATCCTCACCTTCTCGCTTACCGCCTCAAGGTTGCCTTCCCTGCCGTAACCTCCCTCACCGTTTACTCCCGATCTCCCTCTACTCTCCAGTACCTTCTTCCCCAATGGCCTCGTTTGCGCCGCCTCAAGCTGATCCGGTGGCATCAGCGATCCCAAACTGATATCGGCGACGACTTCATTCCCATCTTCGAGCACTGCCAATCTCTTGAATATCTAGATCTTTCCTCTTTCTATTACTGGACTGAAGATTTACCTCCCGTTCTCCAAGCATATCCCGCTATATCGGCGTCGCTTACACACTTGGATCTGCTGACCGCGTCCTTGTCGGAGGGATTCAAGGCGAACGAGATTAGCGACATAGCTCGTGCTTGTCCCAATCTGAACAAGTTTCTTGTAGCCTGTATATTCGACCCGAGGTACATTGGATTTGTCGGGGACGAGACTTTGATGGCCATAGCGAGTAACTGCCAAAAATTGTCGGTTCTCCATTTGGTGGATACATCTTCGTTGTCCAAGGTGAGAGGAAATCCGGAGAGCGAGCAGTTAACGTCAGAGGAGGCGAGGATTACCGGAGCAACGCTGGTGGAGTTTTTCTCAAGCTTGCCTCTGCTTGAGGAACTGGTTTTGGACGTTGCGAAGAACGTGAGGGAGAGTGGGTTTGCATTGGAGGTTTTGAATTCAAAATGCAAGAAGTTGAGGGTGCTTAAATTAGGGCAATTCCATGGGATCTGCTCGGCCAGTGAGTGGCAGCTCGCTGGAGTTGCCTTGTGTGGGAATTTGAAATCTTTGTCTATAAAGAATTCATGGGACTTGACGGATATGGGGTTGGTGGCTATAGGCAGAGGGTGTTGTAAGTTGGCTAAGTTTGAAGTTGAAGGGTGTAAGATGATTACTGTGAATGGGTTAAGGACTATGGCTTCATTACTCCGGAACACACTGGTGGAGGTGAAGATTTCCTGCTGCAAGAATCTTGATGCTTCTTCGTCTCTGCGTGCTGTGGAGCCAATTCGTGATCGGATTCAGCGACTGCATATTGATTGTGTGTGGGATGGGCTGAAAGAGGGAGGTGAGGTGGGTCAATCCAGTTACGATGGAATTAAAGACGGAGATTGGAGCAACAAGAATAAGAGATCGAAGTACGCATTGGACGAAGATTGCTCCTATGTTCATCGCAATGGTAATGGTTTTTGGTGCAAGAGATGGGATAAGCTGAGTTACCTGTCTCTTTGGATTAATGTTGGTGACCTCCTGGCTCCATTGCCCATGGCAGGTTTGGAGAATTGTCCTGTTTTAGCGGAGATTTGTATAAAAGTTGAGGGAGATTGCAAGGATCGCCACAAACCATCAGAACCTGCCTTTGGATTGAGCTGCCTTGTGCGATACCCTATGCTTTCGAAAATGAAGTTGGATTGTGGCGACACTATAGGCTATGCACTCACTGCACCATCAGGGCAAATGGACCTCAGCTTGTGGGAGAGGTTCATCTTGAGAGGGATTAAGAATTTGAGCCTCAATGAACTTCATTACTGGCCGCCTCAAGACAGGGATGTAAACCAAAGGAGTCTATCGCTGCCAGCAGCTGGCTTGCTTGCTGAATGTCTCACCCTGAGAACGCTTTTCATTTATGGTACTGCTCATGAGCATTTCATGATGTTCCTGCTTAGGATTACCAATCTCAGGAATGTGCAGCTGAGAGAGGAGTACTATCCAGCTCCGGATAATGATATGAGTACAGAGATGAGAGTTGAGTCATGCAGCCGCTTTGAGGATGCATTGAATATGAGGCAGATACCGGAT
>gnl_Elagu_v2.0_p5_sc00065.V1.gene284
ATGGCTTATCCACGAGATAAAGTGAAGAGGACACAACGCACATTTGCTGGAGATCACTCTGCACTCCAACTGCTACATCTTATATTCCTTTCTCTGCCTCCAACTCGAGAGGAACAAGAAGAAGAAATGGCTGGAGAAGGAGAGACTCACCTGCACGACCTCCCGGAGGCGATACTGAGCAACTTGTTCGCGCTGGTAGAGGACACGAGGACGCGCAACCGCATGGCGCTGGTATGCCGCAGGTGGTACACCCTGGAGCGCTTCACCCGCTCCTCCCTCTGCCTCCGCGGCAACGTCCGCGACCTCTTCCTCCTCCCCACCTGCTTCGCCTCCGTCACCCACCTCGACCTTTCCCACCTCTCCCCTTGGGGCCACCCCTTCCTCCTCCACCACCACCACCACCACCAACGCGAACATCCCACCGCCGAGGAGCAGCAGCAGCACCACCTCATCGCCCTCCTCCTCTGCCGGGCCTTCCCCAACCTCACCTCCCTCACCGTCTACGCCCGCCACCCTTCCACCCTCCAGGCCCTCGCCCCCCAGTGGCCGGCTCTCCGCCACGCCAAGCTCGTCCGCTGGCACCAGCGGCCCCCCCACCACCCCCATGGCGCTGACCTCGCCCCGCTCCTCGCCGCCTGCCCGTCGCTACACTCGCTTGATCTCTCCCAATTCTACTGCTGGGCCGAGGACGTGCCTCCAGCCCTCCACGCCTTCCCGGCCACCGCCGCCTCCCTCGTTCGCCTCGATCTCCTCAGGCCCGTCGCCGAGGGCTTCCGGGCCAGCGAACTCGTCCCCATCTCCGCCGCCTGCCCCAACCTCCGCTACCTCCTCGCTCCCTGCGTCTTCGATTCCCGCTACATCGACTCCGTCGGCGACGAGGCCCTCGTCGCCGTCGCCACAAACTGCCCCCGTCTCTCCCTCCTCCACCTCGCCGACCCCTCTGCCGTCTTCCCTGCGGCCCACGCCCCCGACGCCGAGGGCTTCGCGCCGCAAGATGCCAGGATCACCGCCGCGGGCCTCGAGGTCCTCTTCGCCGCCCTCCCGCTACTCGAGGACCTCGCGCTCGATCTGTGCCAGAACGTCAGAGACGCGGGGCCGGCATTGGAGACCCTCAGCGAAAGATGCCCCCGGATAGAGTCACTCAGGCTGGGGGGGTTCCATGGCGTCTGCCGGGGCGCCGGGCTGCGCTTGGATGGGGTGGCCGTCTGTGGCCGGCTGGAGTCCTTGTGCATCAAAAACTCGGCCGATCTCACGGATGCCGGCTTGGTGGCGATCGCCCGGGGTTGCTCGAGGCTGTCCAAATTGGAGATCCATGGCTGCAAGAGAGTTACCGAGTCCGGGCTGAAGAAGATGACCGGCATGCTTCGTTGGACCCTCGTGGATATCGGCATCTCCCGCTGCGAGCATCTCGATGCCCCCCACTCCTTGCGAGCTGTGGAGCCAATTCGCGACCGAATCAAGCGCCTCCACATTGATTGCATCTGGGCCGGGCAGGAGCTCGAACACTTGCCTGATAGTTCGTTGGCAGCAGCTGGGGATGACTTGGAGTGGAATGAGTTGGAGCAGGATATTGAGCTGGAGGCGAGCGAAGAATCCGATGCTGTCTTCATCGACTTCCTGGACGTAGAGGATAGTCCTGGTGATAGCTTGACGATGATGTGTAGGCGCTCGGAAGCAGCAGGCGACCATAGGGCTGGCAATAGTTGTAGCAGAAATGGAATTGGGGCTTTTTGGTGCAGGGAATGGAAGCAGCTGCGCCACCTCTCGCTATGGGTGCCTGCTGGAGAATTGCTGATTCCTCTGGTAGATGCTGGACTGGATAGCTGCCCAGAGTTAGAGGAGATATGTATCAAGGTCGAAGGCGACTGCCGGACATGCCCGATGCCATCCCAGGAGGTATTCGGATTAAGCTCCCTCGCTTGCTATCCCAAGCTTTCAAAGATGAAGCTCGACTGCAGGGATGTGGTTGGTTATGCTCTGACCGCACCCACGGGTAGGAAGGATCTGAGCTCATGGGAGAGGTTTTATCTCCATGGGATGGGAGATCTGAATCTTTGCGATCTCGACTACTGGCCACCGCAGGACAGGGATGTGAACCTGAGGAGCCTCTTCCTTCCAGCAGCCGGCCTGCTACAGGGGTGCATCACCCTGCGCAAGTTGTTCATCCATGGTACCGCCAACGAACACTTCATGAGGTTTTTCCTGGCGATGCCCAACCTTAGGGACGTGCAGCTGCGAGAAGACTACTATCCAGCGCCGGAGTATGATATGAGCACGGAGATAAGAGTTGACTCCTGTAGTCGCTTCGAGGACGCTTTAAGGAGACGCCCCGTTCCTGAC
>gnl_Elagu_v2.0_p5_sc00135.V1.gene283
ATGACTGGAAAAAGACCGACGCATATCCATGACCTGCCGGAGCCGATCCTTAGAGAGGTGTTTGCGCTGGTGAAAGACGTTCGGTCCCGCAACTCGGTGGCGCTGGTGTGCCGCAAGTGGCGCTCCCTCGAGCGCCTCACGCGGACCTCCCTCTCCCTCCGCGGCCACGTCCGCAACCCCTTCCTCCTCCCCACCTGCTTCCCCTCCGTCTCCCACCTCGATCTCTCCCTCCTCTCCCCCTGGGGGCACCACCTCTTCCTCCGCCCATCTCCCACCCGACTTAACGGCCATCCAGACCCCCATCCCAATAATTACAATGACCACCGTCACTCACTCCTCGACGACCAGCAACTACTCGTCGCTCAGCGCCTCGGTCAGGCCTTCCCTAACGTTACTTCCCTCACCGTCTACGCCCGAGAACCTTCGACTCTCCATGCCCTCGCCCCGCAGTGGCCGGGCCTCCGCCACGCCAAGCTCGTCCGCTGGCACCAGCGCCCTCACCACCCGCCGGGCACGGACCTCGGCCCGCTCCTCGCCGCCTGCCCCTCCCTCGCCTCCCTCGACCTCTCCCACTTCTACTGCTGGACCGACGACATCCCCCCGGCACTCCAGGCCCATCCCGCCACCGCCGTCTCCCTCGCCCGCCTCGATCTCCTCTCCGCCTCCTCCGCCGAGGGCTTCCGCGCCTCCGAGCTCGCCGCCATCGCCACTGCCTGCCCCAACCTCCGCCACCTACTCGGCCCCTGCGTCTTCAAGCCCCGCTTCGAGTTCGTCGGCGACGCCTCCCTCCTCGCCCTTGCCGCCTCCTGCCCCCGTCTCTCCCTCCTCCACCTGGTCGACCCGTCCACCCTCTCTCCCGCCCGCCCCATCCCCGAAACCGCCAACGACGGCCTCACCACCCGCGACGACCCCGGGATCACCGCCGCTGGGCTGGAAAGCCTCTTCGCCGTGCTCCCCGAGCTCGAGGACCTCGCCCTCGACCTCTCCCACAACGTCCGGGACGCCGGCCCGGCATTGGAGGCCCTCGGCCGCAAGTGCCCCAGGATCAAGTCCCTCAAGGTGGGCCACTTTCATGGCGTCTGCAGGGCCGCTTGGCTGCATCTCGACGGCGTCTCCCTCTGCGGCGGGCTGCAGGCCCTCTGCATCAAGAATTGCCCCGATCTGACCGACGCCGGCCTCGCCACAATCGCCCGGGGCTGCCGGATACTGTCCAAGCTCGAGATCCACGGATGCTGTAAGGTCACCGAGATCGGTTTCAAGAAGCTGGCCGGCATGCTCCATTCCACCCTCGTGGACGTGAGCATCTCTGGCTGCCGGCAGCTCGATGCTACCCGATCCTTGCGCGCCGTGGAGCCAATCCGGGAACGCATCGAGCGCCTCCACATCGACTGCGTCTGGGTCAGGCCCGAGTTCGAACAGTCACCTGAGAATGCAGACGAAGCTTGTTCTTGTAACTCCGACGATCTCGATGAACTTAAGGAACAGGAGATTTCGAACCAATCGAAGAACAAGAAATGTAGGTATGATGGTGATCATAGCAAGAGCAATGGCGGCAGCAGTAGTTTCTGGTGGCGGATATGGGAGCGGCTCCACTATCTATCGGTATGGGTGCCGGCCGGCGAAGTACTGAGCCCCTTAGCCAACGCCGGACTGGACTGCTGCCCCGAACTCGAAGAGATCTACATCAAGGTGGAAGGCGACTGCAGGACCTGCCCCAAGCCGGCCCAGCGAGTGTTCGGACTGAGCTCTCTTTCCCGCTACCCCCGGCTGGCAAAGATGAAGCTGGACTGCGGCGAGGCGATCGGATACGCGCTCACCGCGCCGACCGGCCACATGGATTTGAGCTTGTGGGAGAGGTTCTACCTTCATGGGATCGGGGACCTGAACCTCTATGAGCTGGACTACTGGCCGCCGCAGGACAAGGACGTGAACCAGAGAAGCCTCTCCCTTCCGGCGACAGGCCTGATCCAGGGGTGTCTTACTCTGAGGAAGCTTTTCATCCACGGAACCACCCACGAGCACTTCATGAGGTTCTTTCTCATGATGCCTCATCTCAGGGATGTGCAGCTCAGAGAAGATTATTATCCGGCGCCGGAAAATGATATGAGCACGGAGATGAGAGTGGATTCCTGCAGTCGCTTCGAAGACGCGTTGAACAGTAGATTAATTCCGGAT
>gnl_Eucgr_v2.0_Eucgr.K01130.1
ATGGCGACGCGCTGCAGCGCCACGGACATCGGCGACCTCCCCGACGCCATCCTCTCCTACATCTTCACCCTCGTGACCGACACGCGCGCCCGCAACGCGCTCTCCCTGGTGTGCCGCAAGTACCTCGCCCTGGAGCGGGCCACCCGCGTGGACCTCACGCTCCGCGGCAAAGTCTGCGACCTCCACCGGATCCCCACCGGATTCCGCCGCGTGGAGCGCCTCGACCTGTCGCTCCTCTCGCCGTGGGGCCACGACCTCGCCTCCTCCGTCTCCGACCCCTTCCTCCTCGCCGGCCTCCTCGGCGCGGCCTTCCCGTCGGTCGTCTCCCTCACCGTCTACGCGCGGTCCCCGGCGACGCTCCACGTGCTGCTCCCGCAGTGGCCCCGCCTCCGCCGCGTCAAGCTGGTGCGGTGGCACCAGCGGCCCCAGCAGTCTCTCGGCGCCGACTTCGTGACGCTCTTCGAGCATTGCCGGTCCCTCTCCGAGCTCGACCTCTCGAGCTTCTACTACTACACCGAGGACCTCCCCCCGGCTCTCCAGGGCTACCCGTCGATCGCGTCCTCCCTCACGCGGCTGGATCTCCTGACGACGTCGTTCACCGAGGGGTTCAAGACGGAGGAGATTCGCGTGATTGCGGCCGCCTGCGGCAACCTGCGGGAGCTCCTCGTCGCGTGCACCTTTGATCCCAGGTACTTCGGCTTCGTCGGCGATCAGGCTTTGCTCGATATAGCCGCGAATTGCCCGAAATTGACTCTGCTTCACTTGGTCGATACTTCTTCTCTGTCGAATCCGAGAGGCGATCCGGAGGACGACGATGGGCTCGCTTCGGAGGAAGCCGGGATTACGCGGGCCGCGCTGGTGGAGGTGTTCTCGAAACTTTGCTTGCTTGAGGAGTTGGTGTTAGATGTTTGTAGAAATGTTAGAGAGAGCTGGCTTGCTCTGGAAGCGTTGAGTTCCAAATGCAAGAACTTGAGGGTGCTCAAGTTGGGGCAATTTCATCGGGTTGTGATGGCAATCGAATCTCAGTTAGATGGGTTGGCGCTCTGTGAAGGTCTCACTTCTTTGTCGATCAAGAACGTGGTGGATTTGACGGACATGGGGTTGATTGAGATTGCGAGAGGGTGTTCAAAGCTGAGGAAATTCGAAATTCAGGGCTGCAAGCATGTTACCTGGCAGGGCATGAGGCTGTTGGCTAGTTTGCTTCGCCGGACTCTGCTTGATGTCAGGATTTCTTGTTGCAAGAATCTAGATGCTGTGGCATCTTTGCGTGCCATGGAACCGATTCGTGATCGGATCCAGCGGCTCCACATTGATTGTGTATGGGATGGGTTGGAAGAGCACAAGAGGCGAGAGGAAGCTTGTCACGGTTTCAATCTGAATGAAGTGGCTGAGCCTAGTGTGCAGGATACAGGCCAGAACAAGAGATGCAAATATACTCTTGATAGCCAATATTCCAATGCACTCAGCAATGGCAATGGATTCTTGTGCAATAGCTGGGAAAGATTACAATACCTCTCGCTTTGGATTGGGGTTGGTGACCTCTTGACACCGCTTCCAATGGCCGGTCTTGAGGATTGTCCCAATTTGGAGGAGATCCGAATAAAAGTGGAGGGAGATTGCAAGGGGAAGCCAAAGCCTGCGGTTCCCGCATTTGGGTTGAGTATGCTTTCCCGTTACCCAGCACTTTCGAAGATGCAGTTGGATTGTGGTGATGCCATAGGTTTTGCATTAACAGCACCATCAGGGCAAATGGATCTGAGCTTGTGGGAGAGATTCTTCTTGAACGGGATCGGGAACCTTTACCTCAACGAGCTTGATTACTGGCCTCCACAAGATCGGGATGTCAACCACAGAAGCTTGTCGCTGCCGGCGGCCGGTTTACTTGCACAGTGTCTTACACTGAGGAAGCTCTTCATTCACGGGACGGCCCACGAGCATTTTATGAATTTTCTGCTGAAAATTTCGAATCTTAGGGATGTACAGCTGAGAGAAGATTACTATCCAGCACCCGAAAATGATATGAGTACAGAGATGAGAGTGGATTCATGCAGTCGCTTTGAAGACGCACTGAATCGGCGGTACATACTAGAT
>gnl_Manes_v6.1_Manes.17G056300.1
ATGGCTAGAACCCTAAGCAGTGATGTTCATTTTCATGATATTCCAGATGCAATTGTTTCCAATATATTTTCTTTGATTACTGATACTCGCACTCGTAATTCTATGTCCCTTGTTTGCTTGAAGTGGCACTTGATAGAGCGATCCACTCGCACCTCTCTCACTCTCAGAGGCAATATCCGCGACCTCTTTCTCCTCCCAACTTGCTTTCGAGCTGTTACTGATCTTGACCTCTCTTTCCTCTCCCCTTGGGGCCATCCGATTTTTGATTCCTCTTCCAATCCTAAACTTCTTGCTCAGCTTATTCATAGGGCTTTTCCATCTGTTGTTTCTCTCACTGTTTATGCTAGGAATCCTTCCGCTCTTCAGCTTCTTGCTCCTCAATGGCCTGGTTTAAGCAAAGTTAAGCTCGTTCGTTGGCACCAGAGATCACCTGCCACTCCGGGTTCTGATTTTGTTGCAGTGTTTGAGCATAACCATTCACTTAATTCGCTTGATCTGTCCCATTTCTATTGCTGGACCGAAGATCTGCCACCAGCCCTCGAAGCATACCCTTCTGTTGCTGCTTCTATAACCCATCTTAATGTCCTTGCCCACTCTTCTGCTGAGGGATTCAAGTCTCATGAGCTTCTTGCCATTTCTGCTGCCTGCCCAAATCTTTGTGAATTGCTTGCAACTTGTGTATTTGATCCTAGATTCATCGGTTTTGTTGGGGATGAAACCCTGCTATCTCTTGCTTCAAATTGTCCTCGCCTTTCCCTTCTTCACCTTGTTCGCACTGGTTCCTTATGTGATGCTAGGGGTGACCCTGATGATGAGGGATACACTTCAGAGGATGCTAGAATCAGCCATTCTGCGCTTGCAGACATGTTTGCTGGATTGCCATTACTTGAAGAATTAGTTCTTGATGTTTGCCACAATGTTAGAGATACTTGGCCAGCATGGGAAGTGCTTAATTCCAAGTGCCCAAGACTTAAATTCTTAAAGTTGGGACGCTTTCATGGAATCTGTAGGGGAATAGATGCTAGGCCGGATGGGATTGCTATTTGCAGCAGATTGGAATCATTGTCAATAAAGAACTCTGCTGACTTGACTGATTCTCATCTGATATCGATCTCCTTTGGCTGCCCACGACTTGCCAAGTTTGAGGTCCAGGGTTGCAAGAGGATTACTGAAATGGGGATGAATAAATTGGCCTCCATTCTTCAAAAATCTTTGGTTGATGTTAAAATCTCTTGTTGCAAGTACCTAAATGCTGTGTGCTCCTTAAGGGCTCTGGAACCAATTCAAGACAGGATACAACGCTTGCACATAGATTGTGTGTGGGAAAATGTTGAACAGTTTGGAGAAGTAGCTAGCTTTTCAGGTGAAGCTGCTGACCTGAGGCATTTCTCATCAGAAAAGAGAGGTGGTATTTGGGAAGACACAAGCCCATGGAAGAGAAGAAAAACTTTCAATGATAATGGAATTGATTACCAGTCCAGGACTTGGGCGAGGTTAGAGTTTCTTTCCCTTTGGATACCTGTTGGTGAGTTGCTGACTCCATTGACATTGTCAGGGTTGGAGAATTGCCCTGTCCTGGAGGAAATTAAAATCAAAGTTGAAGGTGACTGCAGGCATCGACCAAGTTCCACCAATGCATTTGGGTTGAGCTCTCTTGCATGCTATCCTCGGCTTTGGAAGATGAGTCTGAACTGTGGATCTGCAATAGGGACACAGATGTTAATCAAAGAAGCCTCTCTCTCCCAGCAGCTGGATTGCTGGCTCAATGTGGAAGCC
>gnl_Manes_v6.1_Manes.17G056400.1
ATGAGAGTTTGCATGTGTGTGGTTACAGTTGAGAAAATGGCTAGAACCCTAAGCAGTGTTCATGATGTCCCAGATGCAATCCTTTCCAATATATTTTCCTTGATCACTGATATTCGTAGCCGTAATTCCATGTCTCTTGTTTGCGTCAAGTGGCACTTGATGGAGCGATCCACTCGCACTTCGCTTACTCTCAGAGGCAATATCCGCGACCTGTATCTTCTCCCAACTTGCTTTCGAGCTATCACTAATCTTGATCTCTCTTTTCTATCACCTTGGGGCCACCCGATTTTTGATTCCTCTTTTATTAACCCTAAACTTCTTGCTCAGCTTCTTCGTAGGGCTTTTCCATCTGTTGTGTCTCTCACTCTTTATGCCAGGAATCCTTCAGCTCTTCAACTTCTTGCCCCCCAATGGCCTGGTTTAAGCAAGGTTAAGCTCGTTCGATGGCACCAGAGATCACCTACGAATCCGGGTTCTGATTTTGTTGCGTTGTTTGAGCATAGCCATTCACTTACTTCGCTTGATCTGTCCTATTTCTACTGCTGGACAGAAGATCTGCCGCCAGCCCTCGAAGCGTACCCTTCTACTGCTGCTTCTCTAACCCATCTTAATATCCTTACCCACTCTTCTGCCGAGGGATTCAAGTCTCATGAGCTCCTTTCAATTTCCGTTGCCTGCCCAAATCTCCGTGAATTGCTTGCAACTTGTTTATTTGATCACAGATTCATTGGTTTTGTTGGAGATGAAACCCTACTGTCTCTTGCTTCAAATTGTCCTCGCCTTTCCCTTCTTCACCTTGTTGACACTGATTCCTTATCTGATGCAAGGGGAGACCCGGATGATGAGGGATACACTTCTGAGGATGCTAGAATCAGCCACACTACGCTTGTAGACATGTTTGCTGGATTGCCATTGCTTGAAGAATTGGTTCTTGATGTTTGCCACAATGTTAAAGATACTTGGCCAGCATTGGAAGTGCTTAATTCCAAGTGCCCAAGACTTAAATCGTTAAAGTTGGGACAATTTCATGGAATATGTAAAGGAATAGATGCTAGGCCGGATGGGCTTGCTCTTTGCAGCAGATTGGAATCATTGTCAATCAAGAACTCTGCTGACTTGACTGATTCTCGTCTGATAGCGATCTCCCTTGGCTGCCCACGACTAGCCAAGTTTGAGGTCCATGGTTGCCAGAGGATCACTGAAATGGGGATGAATAAATTGGCCTCCATTCTCCAACAAACTTTAATTGATGTTAAAATCTCTTGTTGCAAGTACCTAAATGCTGTGTGCTCCTTAAGGGCTCTTGAACCAATTCAAGACAGGATACAACGCTTGCACATAGATTGTGTGTGGGAAAATGTTGAACAGTTTGAAGGGGAAGCCAGCTTTTCAAGTGAATCTGCTTACCTGAGGCATTTCCCATCAGAAAAGAGAGGTGGTATATGGGAAGAAACAAGCTCAAGGAAGAAAAGCAAGTGTTTCGATGGTGATGACAATGAGTACTTTTCTAATACTTGGGCAAGGCTAGATTTTCTTTCCCTTTGGATTCCTGTTGGTGAGCTGCTGATTCCATTGACGTTATCTGGATTGGAGAATTGCCCTGTCCTGGAGGAAATTAAAATCAAAGTTGAAGGTGATTGCAGGCATCGACCAAGGCCAACCAACGCATTTGGATTGAGCACTCTTGCTTGCTATCCTCGGCTTTCGAAGATGAATCTGAATTGCGGAGCTGCAATAGGGTTTGCTCTGACAGCCCCTTCTGGGCTTGCGGATTTAAGCCCTTGGGAGAGATTTTACCTGAATGGGATCGGTAACTTGAACCTCACCGAGCTTGATTATTGGCCTCCGCAGGACACAGATGTTAATCAAAGAAGCCTCACTCTCCCGGCAGCTGGATTGCTGGCTCAATGTGGGAGGCTAAGGAAGCTGTTTATTCATGGCACAGCCAATGAACATTTTATGATGTTTCTGTTGAAAATACCAACTCTCAGGGATGTCCAGCTTAGGGAAGATTATTACCCCGCACCTGAGAATGATACGTGCACAGAGATGAGAATAGATTCTTGCTCTCGTTTTGAGGATGCCTTGAACAGGCGTCGGATCCCTGAC
>gnl_Medtr_Mt4.0v1_Medtr4g080020.1
ATGGTAGGAAACAACTCAGCAACCACCGTCAGCCACCTACCGGAGGAGATTTTATCGAAAGTCTTCACCGGAATAACTGACACACGAACTCGAAACTCACTCTCCTTAGTATGTCATAGCTTCTTCAAGTTAGAGAGAAAAACGCGATTATCCCTCACGCTCCGAGGAAACGCGCGTGACTTATACAGAATTCCAACTTCCTTCACGAACGTTACTCATCTCGATGTATCACTTCTCTCGCCGTGGGGTCACGCGCTGTTCTGTTCACCTGCTGGTAATGATTCTCCGCTTCTAGCTCAACGGTTACGAAATACTTTCCCGCGCGTGACTTCACTCACTGTCTACGTGCGTGACCCGCACACGCTTCACCTTCTTCTCTTCAACCACTGGCCGGAGCTTCGTGATGTTCGGCTTGTTCGGTGGCATCAACGGCCGCAGGGGTTGCAACCGGGGTCAGACTTCGACGCCTTGTTCTCACGGTGCCGATCGATTACTTCACTTGATCTTTCATCGTTCTATCACTGGCCGGAGGATCTTCCACCGGTTTTGGCGGAGAATACTACCACAGCCGCCTCACTCCGTCGTTTGAATCTCTTAACGACGTCGTTCACGGAGGGGTTCAAGTCTAACCAAATCGAATCCATCACTTCATCTTGCCCTAATCTGGAACACTTTCTTGTTGCATGCACTTTTGATCCGAGATACATCGGTTTTGTCGGTGACGAAACTTTATTGGCCGTCGCTTCTAATTGTCCTAAGCTGAAACTTCTTCACATGGCTGATACGTCGTCGTTTTCGAATCGGAGAGAGGAAGAAGGTGTAGAGGATGCTAGGGTGAGTCGTGCCACGCTTGTAGCGTTGTTCACTGGGTTGCCTCTTCTGGAAGAATTGGTGCTAGATGTTTGTAAAAATGTCACCGAGACTAGTTTTGCTTTGGAGATGTTGAGTTCTAAATGTCCTAATTTGAAGGTTGTGAAGTTGGGTCAGTTTCAGGGGATTTGTTTGGCAATTGGGTCACGGCTTGACGGAATTGCGCTTTGCCATGGGCTTCAATCGTTGTCTGTTAACACGTGTGGTGATCTTGATGATATGGGGTTGATTGAGATTGGGAGAGGGTGTTCACGGTTGGTGAGATTTGAGATTCAGGGTTGTAAGCTTGTTACTGAAAAAGGGTTGAGGACTATGGCGTGTTTGCTTCGAAGGACTTTGATTGATGTTAAGGTTGCTTCATGTGTCAACCTGGATGCGGCTGCTACTCTTAGAGCTTTGGAGCCTATTCGGGACCGGATTGAGCGGCTTCACTTGGATTGTATATGGAAAGAAAGTGATAACTTCGGACAAGGTTTGTTCAACTTTGATCTGAACACTTTGGATGAACTGAACGGTTCAGAGTTAATGGATTGCTTTGGAGGTGAGGAATGTGGAGAAGACACAAGCATGAGGAAGAGGCAAAGGTGTGAGTATGGATTGGAGGCTGATGATTTGTTTGTGCAAAGCAATGGCAATGGTAACGGCAATGGATACTATGGCTATAGCTGGGATAGGTTGGAGTATCTTTCTCTTTGGATAAAGGTTGGTGAACTTTTGACTCAGTTGCCAGTAGCAGGGTTGGAGGATTGCCCCAATCTAGAAGAGATTCGTATAAAAGTCGAAGGAGATTGCAGAGGACAGCCCAAACCGGCAGTGCGCGAATTTGGTTTGAGCATTCTAGCTTGTTATCCTCAGTTGTCAAAGATGCAGCTGGATTGTGGCGATACAAAAGGTTATGTATACACAGCGCCTTCCGGCCAATTGGATTTGAGTTGGTGGGAGAGGTTCTTCCTTAATGGGATCGGTAGCTTGAGTCTAAATGAACTTCATTACTGGCCACCACAAGATGAGGATGTGAACCAGAGGAGTCTGTCTCTTCCAGCTGCTGGCCTGTTGCAAGAATGCTATACTTTGAGGAAGCTTTTCATTCATGGAACAACTCATGAACACTTCATGAACTACTTCCTCAAAATACCAAATCTGAGAGATGTTCAGCTGAGAGAGGATTACTATCCAGCACCAGAGAATGACATGAGTACAGAGATGAGGGTAGGATCATGCATTCGCTTTGAAGATGCGTTGAATAGGCGTCAAATATGTGAC
>gnl_Mimgu_v2.0_Migut.M00265.1
ATGGCGGCGCCGCCCACTTCCGGCACAACCCTGAACGACCTCCCCGACGTGATTCTCTCGAACATAATCGCCGCCGTGGTCGACGTCCGCGGCCGCAACTCCGCCGCCCTCGTCTGCAGCAAGTGGTACGCCCTGGAGCGCGCCACCCGCTCCTCCATCACCCTCCGCGCCAACCTCCGCGACCTTTTCATGGTGCCCAACTGTTTCCGATCCGTCTCCCACCTCGACCTCTCGCTCCTCTCTCCGTGGGGCCACCCGCTCACCTCCGCCTCCGACCCCGCCCTCATCGCCCACCTACTCCGCCTCGCCTTCCCTTCTCTCACCTCCCTCACCTTCTACGCACGAAACCCATCCACCATTCAGCTAGTAGCTTCTCAGTGGCATAACGTCGAACACCTTAAGCTCGTGAGATGGCACCAGCGGCCTCAGGTGGAAACCGCCGGCGACGAGCTCAAAATACTGTTCTCCGAGTGCGGGAAGAACCTCAATTCTCTCGATCTCTCCGCTTTCTATTGCTGGACGGATGACGTGCCTCCCGCGCTGGAGTCGTGCCCTTCAGTTTCATCCAATCTCACGCGCCTCAATCTCTTGAACCCATCGTTCTCCGAGGGTTTCAAGTCCGACGAGATTAAATCAATCACCAAGGCTTGTCCCAATCTGAAGGAATTTCGGGCCGCCTGTATGTTCGATCCGAGGTATATGGGCTCTGTCGGAGATGAAGCCTTGGTTTCTGTATCAGTCAACTGCCCGAAACTTTCGATTCTTCATTTGGCCGATACATCTGCTTTGTCGAACACGAGAGGCGATCCGGAACACGATGGATTCACACAGGAGGACGCAAAGATTAACGTTGCCACTTTGATTGAGGTTTTTTCAGGGCTTCCTCTGTTGGAAGAGCTCGTGTTAGATGTTTGTAATAATGTCCGAGAGAGCGGTCCGGCGCTCGAGGTGCTCAATTCGAAATGCCCAAAATTAAGGTCTCTTAAACTGTGTCAGTTTCACGGTGTTTCGTTACCGATTGAGTCGAAGCTGGACGGAATCGCCCTTTGTCACGGGCTCGAGTCTTTGTCGATTAGAAATGTAGGCGATTTAACCGACATGGGATTGATTGCGATTGGCAGAGGTTGTTGTAGGTTGTCCGTGTTCGAGGTTCATGGCTGCAAGAATATAACCGTGAGAGGAATGAGAACTCTGGCTAGTTTGCTTCGCAGGACGCTAATCGATGTAAGAATCTCTTGCTGCAAAAACCTCGGCGCGGAACAGTCGTTGAAAGCATTGGAACCCATACAGGATCGGATCGAAAGTCTTCACATCGATTGCATTTGGGATGACGGGACCGAAAGTGGGTTCGATCTCAACGACAGTTTCGATCAAGGCGAGGTATCGAACGACGAGAACCACTTCGAAAGCCGCGGTTACAATGATTATTACGATGCTGCCACCATAGAGAATCCAAGCAAGAAGTGCAAATACTCGTACGATCTGAACTCTTCTTCCGATTTAAACGGCTACGAAAACGGCAATGTATACGGGGAACGAACATGGGAAAGACTGAAATATCTCTCGCTATGGATAGCAGTGGGGCAGCTTCTGAATCCACTAACAAACGCCGGGCTCGAAAACTGTCCGAATCTTGAAGAAATACGAATCAAGATTGAAGGAGATTGTAGGGAATTACCAAAACCCTCCGAGCGAGAATTCGGTTTGAGCAATCTTGTGAACTATCCTAGGTTGTCTAAAATGCATTTAGACTGTGGCGAGACGATCGGATACGCGCACACTGCACCTTCGGGGCAGATGGATTTGAGCTTGTGGGAGCGGTTTTATTTAATCGGGATCGGGCATTTAAGTTTGAGGGAGCTCGATTATTGGCCCCCGCAAGATCGGGATGTTAACCAGAGGAGTTTGTCTCTACCAGCTGCCGGTTTATTACAAGAATGTTTTGGGCTGAGGAAACTGTTCATACACGGGACTGCGCACGAGCATTTTATGATGTTTCTGCTTAGGATACCCGACTTGAGAGATGTTCAGTTGAGGGAAGATTATTATCCGGCGCCGGAGAATGATATGAGCACTGAGATGAGGTCGGATTCTTGTAGTCGATTCGAGGCCGCTCTTAATAGGCGCCAGATTTCTGAT
>gnl_Musac_v1_GSMUA_Achr3T03570_001
ATGGCCACCGCTGCCGCCACCGGCATCCACCTGCATGATCTGCCGGAGCCAATCCTGACGCACATCTTCTCGCTGGTGTGCGACGTCCGCAGCCGCAACGCCATGTCGCTCGCCTGCCGCCGGTGGCGCACCCTGGAGCGGACCACGCGCACGTCCCTCTTCGTCGGCGACGACGCCCTACTCATGCTCGCCACCGGCTGCCCTCGTCTCTCCCTTCTCCACCTCGTCGATCCTTCCACCCTCTCGCCCGCCCGCAGCGACTCCGAAGCCAAGGAAGACGCTGCGGTGACGGGCCCGGGCCTCGAGGAGCTCTTTGCCAAGCTTCCGCAGCTGGAGGATCTCGCTCTCGATCTCTGCCACAACAAGACGGCCGACGACTCGGATGTCGATCAGGTGGATGAGGAAATGTCCGACGAGTCAAGAAACAAGAAAAGTAGGCACTCGGACGGCAATGACGGCAGCAACGAGAGCAGCAGCTTCTGGTTTCGGACATGGGCGAATCTCCGGTGCCTCTCGCTCTGGGTTCCCGCGGGCGAAGTGCTAACGCCGTTGGGGGACGCAGGGCTGGAGAGCTGTCCGCAGCTGGAAGGTATCAGCATCAAGGTGGAGGGTGACTGCAGGACGTGCCCGAGACCGAGGCAGAGAGTGTTCGGATTGAGCTTCCTCGCTCGCTACCCTCGCCTGGTGAAGATGAAGCTGGACTGCGGGGAGGCGATCGGATACGCCCTGACTGCGCCCACGGGCCACATGGACCTGAGCTTGTGGGAGAGGTTTTACCTTCATGGAATAAGTGATCTGAGGCTTTACGAGCTCGACTACTGGCCGCCCCAAGACAAGGAGGTGAACCAGAGAAGCCTGTCGCTTCCGGCGACCGGACTGATCCAAGAGTGCCTCAGCTTGAGGAAACTGTTCATCCATGGCACCACCCACGAGCACTTCATGAGGTTCTTTCTCATGATGCCGGTGTTGAGGGATGTGCAGCTCAGGGAAGACTATTATCCGGCACCGGAGAATGATATGAGCACTGAGATGAGGGTAGACTCGTGCAGTCGCTTCGAGGAGGCCTTGAACAGCCTGTTGAAGTCCATGAGGGGATCGGATGAAAATTTTCGTGTTATGCTTTTGGAG
>gnl_Musac_v1_GSMUA_Achr11T10210_001
ATGGCGGCCGCCACCGTCAGCGGCATCCACCTGCACGATCTGCCGGAATCAATCCTGACAAACATCTTCTTGCTGGTGAGCGACGTGCGCAGCCGCAACGCCATGGCGTTGGCCTGCCGCCGGTGGCGATCCTTGGAGCGGGCCACGCGCACCTCCCTCGATCTCCGTGGCCACTTCGTCGGCAACCACACCCTTCTCACGCTGGCCGTCGGCTGCCCTCGCCTCGCCCTCCTCCACCTCGTCGATCCCGCCACCCTCTCCTCCGCCCGCATCGACTCCGAAGCCAAGGAAGCCGCTGCGATTACCGGGCGGGGCCTCGAGGGGCTCTTCGCCGGGCTTCCGCAGCTGGAAGACCTCGCGCTCGATATATGCCACAACAAATGTAGGTACTCGGACGGCAATCATGACGACATCGAGAACCGCTGCTTCTGGTTTCGGACATGGACGAGGCTCCGCTGCCTCTCGCTTTGGATACCCGCAGGAGAAGTGCTAACGCCGCTGGGGGATGCGGGGCTGGAGAGCTGCCCGCAACTGGAAGACATCTGCATCAAGGTGGAGGGCGACTGCCGGATGTGCCCGAGGCCGAGGCAGAGAGTCTTCGGGTTAAGCTTTCTTGCCCGCTATCCGCGCCTTGCCAAGATGAAGCTGGACTGCGGCGAGGCGTTCGGGTACGCGCTGACGGCGCCGACGGGCCACATGGATCTGAGCTTGTGGGAGAGGTTTTACCTCCACGGAATCGGTGACCTGGGCCTTTACGAGCTCGACTACTGGCCGCCGCAGGACAAGGAGGTGAACCAGAGAAGCCTGTCGCTTCCGGCGACTGGACTGATCCAGGGCTGCCTTAGCTTGAGGAAGCTGTTCATCCATGGCACCACCCACGAGCACTTCATGCGGTTCTTTCTCGGGATGCCGGGCCTGAGGGATGTGCAGCTCAGGGAAGACTACTATCCGGCACCGGAGAATGACATGAGCACAGAGATGAGAGTCGACTCCTGCAGTCGCTTCGAGGAGACCTTGAACAGCCTTTCAAATTATATCAGTACAACATGTTTGGAACACTCATTAGTAGAAGATATATGGTTTTCATGTATAAGCAAGGATCGAATGCGTGTCTCCTCTAGGATGGTAGCCAATTGGTTCTATACAATCACACACAATTCAATAGCTCATCATACGAAAGAGCAGCAAAAGAATGGAAAAAAAAAATCTGGGTCGAGAAAGTCTTTAGAGATTAAGTCTTACATCAGAAATTCT
>gnl_Nelnu_v1.0_NNU_020214-RA
ATGGCCGCCGGAAACATCCACTTCCATGACTTGCCGGATGTGATACTCTCCAACATCTTCGCCCTGGTGGTCGACACTCGGACCCGAAACGCCATGTCGCTGGTATGCCGGAAATGGTTATTGCTGGAGCGGTCGACGCGCACCTCCATCACCCTGCGAGGCAAGGTTCGCGACCTCTTCCTCATTCCCACCAGCTTCAGGGCTGTCACCCACCTCGACCTTTCCTTGCTCTCGCCATGGGGCCAATCGCCCCTCGACTCCTCTCCACTCCTCGCCCAGCTCCTCCGCCAAGCCTTCCCACTTGTCACCTCCCTCACCCTCTACGCCCGTACGCCTTCCACTCTCCTCCTCCTCGCCCCTCAGTGGCCCTCCCTCCGTCACGTCAAGCTCGTTCGCTGGCATCAGCGCTCCAGTATCATCCCTCCCGGATCCGATTTCCTTCCTCTGCTGGAGCACTGCTCTACCCTCACCTCTCTCGATCTCTCCCACTTCTACTGCTGGACCGAAGACCTCCCCCCCGCCCTCCAGGCTCATCCTTCCGTCGCCGCTTCCCTCTCCCGCCTCAATCTTCTCACCCTCTCCACCGAGGGGTTCAATTCGCAAGAACTTCTTGCCATCACCCGCGCCTGCCCCAACCTCACTCACCTCCTCGCCGCCTGCGTCTTCGATCCCAGGTTCATGGATTTCGTCGGGGACGAAGCCTTGCTGGCTCTTGCATCTCACTGCCCCCGTCTCACCCTCCTCCACCTCGCCGATTCATCCTCCCTTTCCAATGCCCGTCCCGACCTAGACGATGATGGGTTCCCTGCAGAAGATGCGAGCATCAGTCGAACAGCTCTTGAGGAGTTCTTTGCCGCCCTTCCCTTGCTTGAAGAACTGACCCTTGACGTTTGCCGCAATGTCATGGATGCGGGGCCTGCGTTGGAGGTGCTGAATTCGAGATGCCCAGGTCTGAAATCGCTGAAGCTAGGACAGTTCCATGGAATCTGCAAGGCCATTGAATCTGTGTTAGACGGCATTGCACTCTGCAGTGGGCTGGAGTCTTTGTCCATCAAGAACACCGGCGATCTCACCGACTCTGGTTTGCTGGCCATCTCCCGTGGCTGCCCAAAACTGGCCAAATTCGAGGTTCAAGGTTGTAATAACATCACAGAGACGGGAATGAGGAACTTGGCTGGCATGCTCCGGAAAACGCTGGTTGATGTGAACATCTCCTGCTGCAAAAACCTCGATGCTGCATCCTCACTGAGAGCTCTGGTGCCAATCCGGGACAGGATCCGGCGGTTGCACATAGATTGTATATGGGACAGCCTACCGCAGTCCGAGATTCCTAGCGATAAGTCCGCCCCTCGACATGCTTTCGACCTCAATGAATCTGCGGAGGAAGCCAGCACATCCAATTGCTCTGCTGCTGCTGGGTTCATGAATGATAGTCCCAAGAAGAAGAAATGCAGGTACGCCGTGAATGATAGTCCCAAGAAGAAGAAATGTTGGTCTCGGCTGCAATACCTCTCCCTTTGGATCCCCGTTGGCGAGCTGTTGACTCCTCTGACTTTAGCTGGATTAGACAGTTGCCCTGTTCTGGAGGAAATCAGAATTAAGGTGGAAGGTGACTGCAGGAAGCGGCCGAAACCAACAGAGCGTGCATTCGGATTGAGCTCCCTTGCGCGTTATGCTCGACTGTTTAAGATGCATCTCGATTGTGGAGATGCAATAGGTTATGCGCTAACTGCTCCAACCGGGCACATGGATCTGAGTTTGTGGGAGAGGTTTTACTTGAATGGAATTGGTAATCTGAACCTGAGTGAGCTTGACTACTGGCCACCACAGGACAGGGATGTTAACCAGAGGAGCCTTTCCCTCCCTGCAGCAGGTTTGCTTCAACAGTGTTCCACCCTGAGGAAACTGTTTATCCACGGGACTACCCATGAACACTTCATGACGTTTCTCCTCAACATACCAAATCTCAGAGATATGCAGCTGAGAGAAGACTACTATCCAGCACCAGAAAATGATATGAGCACAGAGATGCGCGCAGAGTCGTGCAGTCGATTCGAGGATGCACTGAATAGGCGCCAGATTCCTGAT
>gnl_Nelnu_v1.0_NNU_021583-RA
ATGGCCATCTTCGACGACCTACCGGACGCCATACTATCCATCATCTTCACCCTGGTGGTCGACACTCGGACTCGCAACGCCATGTCTCTGGTTTGTGGGAAATGGCTTGTGCTGGAGCGCTCCACCCGCACCTCCATCACCCTCCGTGGCAACGTCCGCCACCTCTTTGACATCCCCACCTGCTTCAGGGCCGTCACCCAACTCGACCTCTCCCTGCTTTCTCCATGGGGCCAATCCATCTTTGACTCATCTCCTCACCCCATCTCCCTCGCCCATTACCTCCGCCGGGCCTTCCCTAATGTCATCTCCCTCACTCTCTACGCCCGCACCCCTTCCATCCTTCGCCTCCTTGCCCCTCAATGGCCCTCTCTCCGACACGTCAAGCTCGTTCGCTGGCATCCGCGCTCCGCTAACATTCCACCCGGATCAGATTTCCTTCATTTGTTCCACCACTGTCCTTCTCTCTCCTCTCTCGATCTCTCCCACTTCTACTGCTGGACCGATGACCTCCCTCCCGCCCTTCAGGCCCACCCTCTCGTCGCCGCTTCCCTCTCCCGCCTCAACCTCCTCATCCTCTCCTCCGACGGTTTCAAGTCCCACCAACTTCTCGCCATCACCTCCGCCTGCCCCAACCTCACCCACCTTCTCGCCACCTGTGTCTTCCACCCAAGGTTCAATGATTTCGTCGGGGACAAAACCTTGATCGCTGTTGCTTTACACTGCCCCCGCCTCTCTCTCCTTCACCTCGCTGATCCGTCCTCTCTCTCCACTGCACGTGGCGATCCGGACCATGATGGGTTCACCTCCGACGACGCGATGATCAACCGAACAGCTCTTGAGAACCTATTTTCTGCCCTTCCCTTGCTCGAAGAATTGACCCTTGACATTTGCCACAATGTCATGGACACTGGTCCGGCATTGGAGGTACTGAATTCGAAGTGCCCGGGGCTGAAATCACTGAAGTTGGGACAGTTCCATGGTATCTGCAAGGCTATTGATTCACAACTAGACGGCATTGCACTCTGCAGGTTGCTGGAGTCTCTGTCCATCAAGAACACCGGTGACCTGACTGATTCTGGCTTGATAGCAATATCCCGTGGCTGTCAAAGGCTAGCCAGGTTTGAGGTTCAAGGATGCAAGAGCATCACAGAGACCGGGGTGAGGACATTTGCTTGCTTGCTCCGGCAGACGCTGGTGGATGTAAGTATCTCCTGCTGCAAGAACCTTGACGCTACCTCATCACTGCGAGCTCTGGAACCTATCCGGGACAGGATCCAACGACTGCATATTGATTGTGTCTGGGACAGCCTCCACCAGTCTGAGATCACTGGCGACGGGGCCATCTGCCAACATGGTTTTGAACCCAACGAATCCAGGGAGGATGCCAGCACATCGGATCGGCCTGCTGAATTCATGATCTTCCTGGGTGATGATGGTAGCAAGAAGAAAAGATGCAAATATTCCGGTGAAGTGGATTACTCTCGTGTTCAAATCAAAGGCATTAATTGCAGCAGGTTCTGGAGGAAAACTTGGGACCGGCTGCGATATCTCTCCCTCTGGATTGCCGTTGGCGAGCTGCTGAACCCTTTAGCTTCGTCTGGATTGGACAATTGCCCTGTTCTGGAGGAGATCAGGATTAGGGTGGAAGGCGACTGCAGGATGGGGCCAAAACCAACAGAACAACCATTTGGATTGAGCTCCCTTGCACGGTATCCCAGGCTTTCAAAGATGCAGCTAGACTGTGGAGATGCAATAGGTTATGCATTAACAGCTCCAACCGGACACATGGATCTGAGCTTGTGGGAGAGGGTTTACCTGATGGGAATTGAGAATCTGAAGTTAACTGAGCTCGACTACTGGCCACCACAGGACAGGGATGTTAACCAGAGGAGCCTCTCTCTCCCTGCTGCTGGCTTGCTTGCGCAATGTACCAGGTTAAGGAAGCTGTTTATCCATGGGACTGCTTACGAACACTTCATGATGTTTTTTCTGGGAATACCAAACCTTAGGGATGTGCAGCTGAGAGAAGACTACTATCCAGCACCAGAAAACGATATGAGCACAGAGATGAGGGTAGATTCGTGCAGCCGATTTGAGCAGGCACTGAATAAGCGCCAAATCGGTGAT
>gnl_Nelnu_v1.0_NNU_011503-RA
ATGATCTTCCTGGGTGATGATGGTAGCAAGAAGAAAAGATGCAAATATTCCGGTGAAGTGGATTACTCTCGCGTTCAAATCAAAAGCATTAATTGCAGCAGGTTCTGGAGGAAAACCTGGGACCAGCTGCGATACCTCTCCCTCTGGATTGCCGTTGGCAAGCCGCTGAACCCTCTAGCTTCGTCTGGATTGGACAATTGCCCTGTTCTGGAGGAGATCAGGATTAGGGTGGAAGGCGACTGCAGGATGGGGCCAGAACCAACAGAACAACCATCTGGATTGAGCTCCCTTGCACGGTATCACAGGCTTTCAAAGATGCAGCTAGACTGTGGAGATGCAATAGGTTATGCATTAACAGCTCCAACCGGACACATGGATCTGAACTTGTGGGAGAGGGTTTACTTGATGGGAATTGAGAATCTGAAGTTAACTGAGCTCGACTACTGGCCACCAAAGGACAGGGGATGT
>gnl_Orysa_v7.0_LOC_Os06g06050.1
ATGGCGGAAGAGGAGGAGGTGGAGGAGGGGAGGTCCTCGTCGTCGGCGATACTGGACCTGCCGGAGCCGCTGCTGCTGCACATCCTGAGCTTCCTGACGGACGTGAGGTCTCGGCACAGGGCGGCGCTGGCGTGCGGGAGGATGCGGGCGGCGGAGCGGGCGACGAGGTCGGAGCTCTCGCTGAGGGGCGACCCGAGGTCGCCGGGGTTCCTGTTCCTCTCGCACGCGTTCCGCTTCCCGGCGCTGGAACACCTCGACCTCTCGCTCGTCTCGCCGTGGGGGCATCCGCTTCTCTCCTCCGTGCCGCCCTGCGGCGGCGGCGGCGGCGGCGCGCCCTCGGCGTCGTCGTCGTCGGGGATGAACGTGTACCACCCCGAGGCGATCTCCGAGCAGAACGCCTTCATCGCCGCCCGCCTCGCGGGCTGCTTCCCGGCGGTGACCTCGCTCGCCGTCTACTGCCGCGACCCCACCACGCTCGCCAACCTCACCCCGCACTGGCAGGCCTCCCTCCGCCGCGTCAAGCTCGTGCGCTGGCACCAGCGCCCGCCCACCCTCCCCGACGGCGCGGATCTCGAGCCGCTGCTGGAGACCTGCGCCGCGCTCCGGGAGCTCGACCTGTCGGAGTTCTACTGCTGGACCGAGGACGTCGTGAGGGCGCTCACCACGCACCCTTCCGCCACCGCGGCGCTCACCCACCTCGACCTCGGCCTCGCCGCCGCCACCGACGGCTTCAAATCCTCCGAGCTTGGGCCAATCGCGGCCTCCTGCCCCAACCTCCGCAAGCTCGTGGCGCCATGCTTGTTCAACCCACGGTTCAGCGATTGCGTCGGCGACGACGCGCTGCTCTCGCTGGCCACCAGCTGCCCGCGGCTGACCGTCTTGCGGCTCAGCGAGCCGTTCGAGGCTGCGGCCAACATCCAGAGGGAGGAGGCGGCCATCACCGTTGCGGGGCTAGTCGCCTTCTTCGCGGCGCTCCCCGCGCTGGAGGATTTCACCATGGATCTCCAGCACAATGTGCTGGAGGCCGCGCCCGCGATGGAGGCGCTTGCCCGAAGGTGCCCGCGGATCAAGTTCTTGACCCTGGGTTCCTTCCAGGGGCTGTGTAAGGCCTCTTGGTTGCATCTTGATGGTGTTGCGGTGTGCGGTGGGCTGGAGTCACTTTACATGAAGAATTGCCAGGATCTCACGGATGCCAGCCTTGCGGCAATTGGCCGTGGGTGCCGGAGGCTTGCTAAGTTCGGCATCCATGGCTGTGACCTTGTCACTTCGGCTGGGATCAGGAGGCTTGCATTCACGCTTCGGCCTACTCTCAAGGAAGTCACTGTCTTGCACTGCCGGCTTCTGCACACTGCAGAATGTCTCACTGCTCTAAGTCCGATCCGTGATCGCATTGAAAGTCTTGAGATCAACTGTGTCTGGAACACAACCGAACAACCCTGCAGTGTTGCAAATGGCACCACCACCGAATGCGATCCTGAGGATGATGAGCTTGGTGAAGTGTACGAGTCTGCAGCCAAGAAATGTAGGTACATGGAATTTGATGATCTTGGAAGCTGGGAGATGCTCAGGTCACTCTCCCTATGGTTCTCTGCTGGCCAGCTTCTCTCTCCGCTCATTTCTGCTGGTCTCGATAGCTGTCCCGTGCTTGAGGAGATCTCAATTAAGGTGGAGGGTGATTGCCGGACATGCCCACGACCTGCTCCAAGAACAATTTTTGGCTTAAGTGATCTTGCAGGCTTCCCAGTATTAGCCAAGATGAAATTGGACCTCAGTGAAGCTGTGGGTTATGCACTTACTGCACCAACAGGGCAGATGGATCTTTCACTATGGGAGCGATTTTATTTGCATGGTATCGAATCACTGCAGACTTTGTATGAATTGGACTACTGGCCGCCCCAAGACAAGGATGTGCACCACCGGAGCCTGACATTGCCAGCCGTGGGATTGATCCAACGCTGCGTTGGACTCAGGAAGCTTTTCATCCATGGCACCACACATGAGCACTTCATGACCTTCTTCCTTTCAATTCCAAACTTGCGGGACATGCAGTTGCGGGAGGACTATTATCCAGCCCCAGAGAATGATCTGATGTTCACAGAGATGCGGGCTGAATCTTGGCTTAGGTTTGAGGTGCAACTGAACAGCCGGCAAATTGATGAT
>gnl_Phavu_v2.1_Phvul.011G129700.1
ATGGCTGACGGAACAACTGTTAGCAACCTGCCGGAGGAGATCCTGTCGAACGTCTTCTCCGCCGTCTCCGACACGCGCACGCGAAACTCGCTGTCCCTGGTGTGTCGAAGCTTCTTCCGCTTGGAGCGCAAGACGCGCATCTCGCTCACGCTGCGAGGGAACGCGCGTGACCTGCACCTCATCCCGACCTCCTTCACGCACGTCACACACCTCGACATCTCCTTCCTTTCGCCGTGGGGCCACGCGCTTTTCTGCTCCTCCGCCACCAACACCTTCGACCCACGCCTCCTAGCGCTCCGCCTCCGCGACGCCTTCCCGCACGTCACCTCGCTCGCCGTCTACGCGCGCGACCCCGCTACTCTCCACCTCCTCCTCCTCTCCCCCTGGCCGGAGCTCTCCAGCGTCAAGCTCGTGCGCTGGCACCAGCGCCCGCCGACGTCGCCTGCGGGATCCGACTTCGCCGTGCTGTTCTCGCAGTGCCGATCGCTCGCCTCGCTCGACCTCTCCTCGTTCTACCACTGGCCAGAGGACCTTCCGCCTGTGCTGGCCGCCAACCCTGACACTGCTGCCTCGCTCCGCCGCCTCAACCTCTTGACAACTTCCTTCACGGAGGGTTTCAAGTCTCATCAAATCGAATCCATCACCGCGTCGTGTCCTAACCTGGAGCACTTTCTCGTGGCCTGCAACTTCGATCCGAGATATATAGGGTTTGTTGGGGACGACACGCTGGTTGCTATTCCCTCAAATTGCCCCAAGCTCTCGCTGCTTCACTTGGCCGATACGTCGTCGTTTTCAAATCGCCGAGAGAACGAGGGTTTCGGGGGAGAAGAAGGTAGGGTTACCCGTGCTACTCTTGTGACTTTGTTCTCCGGACTTCCTCTTTTGGAAGAGTTGGTGTTAGATGTCTGTAAAAATGTGAGAGATAGTAGTTTGGCGTTGGAAGTGTTGGGTTCGAAGTGCCCTAATTTGAGGGTTCTGAAGTTGGGCCAGTTTCAAGGGATTTGCTTAGCCCTTGGGTCAAAGCTTGACGGAGTTGCCCTCTGCCATGGACTTCAATCTTTGTCAGTTGGTAACTGCGCGGACCTTGATGACATGGGGTTGATTGAGATTGCTAGAGGGTGTTCCAGACTTGTTAGGTTCGAGCTTCAGGGTTGCATGCTTGTGACTGAGCAGGGGCTTAGGACCATGGCTTGTTTCCTTAGCAGGACTATGATTGATGTCAAGGTTTCTGGCTGCGTCAACCTCGACACCGCCGCTACTCTCAGAGCTTTGGAGCCCATTCGGGACCGGATTGAGCGGCTCCATGTGGATTGTGTGTGGAATGGTTTGAAGGAAAGTGATGGATTGGGGCATGGGTTTCTCAATTTTGATCTGAAGGGTTTAGATGAACTGGATGGTGGTGGTGAGTTAATGGACTACTTTGGGGGTGGAGAATGTGAGAATACAAGCAAAAGGAAGAGGCAGAGATGCAAGTACGAAATGGGGGTTCAAGATTCCTTTTTGGAAAGCAATGACAATGGTTTCTATGGCAAGTGCTGGGACAAGCTGCGGTATCTTTCTCTTTGGATAAAAGTTGGTGATCTGTTGACTCCATTGCCAGTGGCAGGGTTGGAGGATTGTCCCAGTTTGGAAGAGATTCTAATAAAGGTTGAAGGAGATAGCAGGGGGCAACAGAAACCAGCAGAGCGGGAGTTTGGTCTGAGCATTCTGGCTTGTTATCCTCAGCTATTGAAGATGCAGCTGGACTGTGGTGATACTAAAGGTTATGCCCTCACAGCACCATCAGGGCAAATGGATTTGAGCCTGTGGGAGAGGTTCTTTCTGAATGGGATTGGCAGTTTGAGTCTGAATGAGCTTCATTACTGGCCACCACAAGATGAGGATGTGAACCAGAGGAGTGTGTCACTTCCAGCAGCTGGTTTGCTTCAAGAATGTTACACTTTGAGGAAGCTCTTCATTCACGGAACAGCTCATGAGCATTTCATGAACTTTTTCCTCAAGACACCAAACCTAAGGGATGTACAGCTGAGGGAGGATTATTACCCAGCTCCTGAGAATGACATGAGCACAGAGATGAGAGTGGCCTCGTGCAGCCGCTTTGAAGATGCACTGAACAGGCGTCAAATCTGTGAT
>gnl_Phypa_v3.3_Pp3c17_1180V3.1
ATGGAAGCAGTGCAGTGGCCATCTCTGTTCGTGCATTCAGAATCTGATCGTCAGTCAATGCAATCTTCCCCAGAGGCGGCTCCTGCTGGGACGCATATCAGCGACTTGCCAAGTGTTATACTCACTAACATCATCGCTTATGTATCAAATCCAAGGGTTCGGAACTGCATTTCACTTGCTTGCAGGGACTGGTATTTCATTGAGAGACAGACACGGACGGAGCTTTCCTTGCGTGGCAACATTTGTGTCATGCATGAACTGCCAACTTGCTTCCAACAGATTTGTACCTTAGATCTTTCACAGTGCTCTCCGTGGGGTTCTTCTCTTTTTCAGTCCACTCAGAACGGCGAGGAGATCGGAAATTGCTTGAGAATTGGGTTTCCTAATGTGGTAAACCTTACGGTATATGTCCGCGATGCCTTGGACATCCAGATGGTTGCCTGGATTTGGCCAGATCTCGAGATTGTTAAGTTGGTGCGGTGGCATCCGCGAGCCATGGAGAGTTCGGAGGCGGATGACTTAGGTAACGAAATCGAAGGGCTGTTGAGCGCTTGCAAGAGGTTGAAGTCCCTCGATCTCTCGAAGTTCTACTGTTGGACAGAAGACATACCCCCAGCGTTACGGGCAGGAGCTTCCACTGCTGCGAATTTACGAGTACTGAACCTGCTGAAACTTTCTCCTAATGGATTTAAAGCGCAGGAGGTTGGAGCAATCACCAGCTCCTGCTTTAATCTTGAGGAATTTTACATCCTATGTGATTTCGACCACCGCTTACTAGACTCTGTTGGTGATGAGGCCCTGCTTTCCATTGCCACGAATTGCCCACTCTTGAAAGTGCTTCACCTTGTCGATTATAATGAATGGAGTGCAGTTTCAGATGATCCCAACCAAGATGCGTTTGCAGCGGAAGATTCAAGTCTCTCTCGTCAGGGTCTAGAGGCAATGTTCAAGGCACTTCCGCACTTAGAAGACTTGGTTTTTTACCTATCACAGAACTTGCGAGACTCGGGCGCTCCCTTTGAGATCCTTGCTTCGAGTTGCAAGAAGCTTCGTTCTTTGAAACTCAGCAATTTTCTTGGTGTTTGTGGTGGACCCCATCCAGATGGGATTGCGCTGTGTCATGCGCTTCAGGAGCTGAGGTTGAAGAACTGCGGAGATCTGACGGATGACGCATTGAAGGCCATTTCAGTTGGATGCCCTAAGCTTTCAAAGCTGGGATTGCGACAGTGCAAGTCAATCACCAAGGAGGGGCTTCATGCGTGTGTGAAGAATTTGTCGCACACTCTCAAGGATGTTGAGATTGCTGGTTGTAAGTTGCTTCCGACAGCAATGACATTGAAAGCACTCGAGCCAATCCAGGTAACAGTGAAGAATCTGCATCTAGACTGTGTCTGGGATGAAGGCATTTTGGCTCAAGAGGCATCTGCAGCAAGGACCCAAAGCACAGTGGACTCTTTGAATCATGAGCAATCAGGTTTTGGACTTCCGATCGATATCGGCTGTATGGGAGGGATGAGCGCTTGGTCGCAACGCTTCTCTTCAACCCTCGAAGCTTACGCTATGAACGAAATGATTGGAGCCAAGACTGATAGTTTCCTGACCCCGCACAGACTAGTTACAAAGCGTCGCAAGCTAAACAAAGCAGAGAATGGAGGAGACTCAGGAATGGATATCCGCCGCGCGACTGCCTATTCATCAATGAGCTTGCAGATTTTTGGAGGTGAGGCATCATCATCCGCGTCTTTTTTATTAAAAGAAAGACCTGGCACAGGCCTTGGAAGTGGTAATTTAAACTCTGCCCAGGGTTTTCCAGCTAGATCGATGGGTCCAGGCGGAACTCAACAGTTGTCTGTGCCTGGTGCAAAGAAGATACAGACTTCATCAGGAAAAGTGTGGAAATCTCTTGAAAGTCTCTCACTTTGGATTCCTGTGGGAGAGGTAATCTCTCCCTTGGCTGCTATGGGTCTTGAGGAATGCCCAGCCCTCCATGAACTGAAACTCAAAGTTGAAGGTGATGGTCGGCTTTTGCGGAAACCTAGCACACAAGGCTGGGGGATCAATTCTTTCGGCCGATACCCAAAACTGGAGAAAGTTGAGTTAGATCTTAGTGAAGTTACCGGGTTCTCTTTGAGTGCTCCCAAGGGCTTCACGGACCTCAGCTCGTGGGAAAGACACTATCTAGTCGGCATAAACGAGTTGCTCCTCACAGAACTCGACTACTGGCCTCCATCAGACAAGGAAGTCAACAGGAGAGCAATATCCCTACCTGGAGCAGGGCTCTTGTCACTTTGCTCAAAGCTTCGGAAGCTGTTTGTGCATGGAACCGCTCATGAACACTTCCTTAACATGATTACTGGATGTCGATGTCTCCGGGATGTGCAGCTGCGAGGAGACTACTACCCAGCACCAGAGCAAGAAACTACCACGGAGCTTCGGTCCGTTTCTTGTCAGAGATTCGAGGCGCTAGTTGCAAAACGAGGTTTTCCTGAT
>gnl_Poptr_v3.0_Potri.011G066700.1
ATGGCTAAAAAATTTAACACTAATGTTCATTTCCATGACATACCAGATGCAATCCTTTCCAGTATATTCTCCTTGATAACAGATACACGTAGCCGCAACGCCATGTCCCTTGTGTGCCTTAAATGGCACTTGATAGAGCGCTCTACACGCACTTGTCTCTCTCTTAGAGGCAATATCCGTGACCTCTTTCTTCTCCCAACTTGCTTTAGAGCTGTCTCTAATCTTGATCTCTCATTGGTTTCCCCTTGGGGGCGTCCAATTCTTGATTCCTCACCAAACACTACCCTTCTTGCTCAAGTTCTCCATTGTACCTTTCCCTCTGTTGTAACTCTCACTGTTTATGCAAGAAATCCTTCAATTCTTCATCTTCTTGCTCCTCAATGGCCTAACTTACGCCAGATTAAGCTTGTTCGCTGGCACAAGCGATCTCCAACTACTTTGGGCTCTGATTTTCTTGCATTGTTTGAGCATTGCCATTCACTTGCCTCACTTGATCTCTCGCATTTCTATTGCTGGACAGAAGATTTACCTCCAGCCCTTGAAGCATACCCTTCCATTGCTGCTTCTTTAAGCCATCTTAATATCCTTAATTACACTTCATCTGATCAGGGATTCAAGTCCCATGAGATTCTTGCCATTACCTCTGCATGCCCAAATCTCCGTGAATTTTTAGCAGCCTGTATATTTGACCATAGATACATTGGTTTTGTTGGAGATGAAACCTTGCTATCTCTTGCCACAAATTGTCCTCGCCTTTCTCTTCTTCACCTTGTCGATTCTAGTTCCTTGTCTGCTGCCAGGGGTGATCCAGATAATGATGGATACACGACCGAGGATGCTAGAATCAGACAAACTATGCTAATTGAAATGTTTTCTGCATTGCCATTGCTTGAAGAATTGGTTCTTGATGTTTGCCACAATGTTAGGGATACGTGGGTAGCACTGGAAATGCTTAATTCCAAGTGCCCAAGGCTCAAGTCTTTAAAGTTGGGACAGTTTCACGGAATCTGTAAGGGAATAGATGCACGGCCCGATGGGATTGCACTTTGCAGCAGATTGGAATCATTGTCAATCAAGAACTGTGCTGACTTGACTGATTCTGGTTTGATTTCAATCTCCCTTGGCTGCCCAAGACTCACCAAGAAAACTTTAACTGAAGTGAAAATCTCTTGTTGCAAGCATCTCAATACCGTGACCTCGTTGCAGGCATTGGAACCGATCCGAGATTGTCTACAACGATTGCACATAGATTGCGTGTGGGAAATGGTTGAACAATCAGGATCGGAGGCTACCAGTTCAGCTAAATATGATGGATTCAAATGTTCAGACAAGAGACGTGGCATTTGGGAAGACGCAAACTTGAAGAAGAAATACAAGAAGTATAATGACAACGAGAATGGATACGCCTCTAGTAATTGGGCAAAACTGCAGTGTCTTTCACTTTGGATTCCAGTCGGCGAGTTGCTGAATCCATTGGTTTTGGCAGGATTGGATAACTGCCCTATGCTGGAGGAGATACAAATAAAAGTTGAAGGTGACTGTAGGCATCAGTCAAGACTTTCCCCAGATGGTTTCGGTCTCAGCTCCCTTCTATGCTACCCTCGGCTTTCGAAGATGCACATAGACTGTCAAGCTGCAATAGGATATGCTCTTACTGCCCCTTCTGGACATGTGGATTTGAGCCCGTGGGAGAGGTTTTATCTTAATGGGATTGGAAGACTGAACCTGACTGAGCTCAACTATTGGCCTCCACAGGACATTGATTATAATAAAAGGAGCCTATCTCTCCCAGCAGCGGGATTGCTTGCACAGTGTAGGACTATGAGGAAGCTATTTGTTCATGGCACAGCTAATGAACATTTCATGATGTTTCTTTTGAAAGTACAAACTCTCAGAGATGTCCAGTTGAGGGAAGATTATTACCCTGCACCGGAGAATGACAATAGCACAGAGATGAGAATAGACTCTTGCTCTAGATTTGAGGATGCTCTCAACAGGCGTGCGATTCCTGAT
>gnl_Poptr_v3.0_Potri.014G142600.1
ATGGCCAGTTCCAGTATGGCTATGGCTGCTACCATGAACGATCTGCCGGATGTGATTTTGTCAATCATTTTTTCATCGGTCTCTGACACACGAACCCGAAACTCACTCTCCCTGGTTAACAGGAAATTTCTAGCTCTAGAGAGATCCACCCGCACCTCCCTCACTCTCCGTGGCAAAGCGCGTGATATCTACATGATCCCTACCTGTTTCAGATCGGTGACGCACCTCGACCTCTCTCTGCTCTCTCCTTGGGGCCGTTCTGATCTCCTATCCACCGCCTCCTCTGTACCTTTTCTCCTCGCCCAACGCCTTCGTCTGGCCTTCCCTCTAGTCACCTCCCTCACCGTTTATGCTCGATCTCCCTCCACTCTTCACATCCTCCTCCCTCAGTGGCCTAATCTGAGCCATGTCAAGCTCATCCGTTGGCATCCACGCTCCTCGTCCCCTCACCTTGGAAATGATGTAGTCCCTCTGTTTGAGCACTGCCAGGCGCTTAGTAGCATCGACCTTTCCAGTTTTTATTACTGGACTGAGGATATCCCTCCTGTTTTGCAAGCCTATCCCTCTGTGTCCAAGGCCTTGACATGCTTGGATCTCTTAACTGTTTCTTTGACTGATGGTTTTAAGTCTGAGGAGATTCAGGCAATCACTGCAGCTTGTCCTAGTCTAACCAGGTTCCTTCTTGTTTGTATTTTCGATCCAAGTTACTTTGGATGTGTTGGTGACGAGACCTTGCTAGCGATTGTTGCTAACTGTCCAAGATTAAGGGTTTTGCATCTTGTTGATAGGGCTTCCTTGGGGAGCACTAGAGGGGAACCTGAAGATGATGGGTACACAAGGGAGGATGCAAGGATCACTAAAGTGGGGCTGGTGGACTTCTTTACTGGCCTTCCTCTTTTACAAGAGTTGGTTCTAGATTTTTACCAGAATGTAAGGGATAGTGCTTTGGCTTTGGAAGCGCTTCATTCGAAGTGTCCTGAGTTGAAGCTGCTTAAATTGGGGCAGTTTCATGGGATCTGTATGGCCATTGAGTCCCAGCTTGATGGGGTTGCCTTGTGTTCGGGCCTGGTGTCCTTGACCATAAAGAATTCGGCAGATTTGACGGACATGGGGTTGATTGAGATTGGTAGAGGATGCTGTAATTTGGCGAGGTTTGAAGTCGAGGGATGCAAGAAGATTACAATGAAGGGAATGAGGACAATGGCTTCATTGCTCCATAAGACTCTGATTGAGGTCAAAATATCTTGTTGCAAGAACCTTAATGCGGTAGCGTCTCTGCGATCTCTTGAGCCTATTCAGGGTCGAATTGAAAGGCTACACTTTGATTGTGTCTGGGAAGGTTTGGAAGAGGATGGCGGTATCCTCTGTTTTGACCTCAACGAAGGCCTTTGTCAAAGTGTCGAGCACGAGTATGGCAGCAAAAGGAAGAAGAGCAAGTATTCTTCGGATCCTGATTCTTCATCCTCCTGTATGCAAAGCAATGGAAATGGAATGTTTAGCAAGTCTTGGGACAGGCTCAAGTACCTTTCTCTATGGATTGGTGCCGGTGTGCTTTTGACTCCATTACCAATGGCTGGCCTGTATGATTGTCCTAATTTGGAGGAAATCAGGATAAAGGTCGAGGGAGACTGCAGAACTGGGCACAAACCATCACAGCGTGAATTTGGATTAAGCTGCCTTGCTTATTATCCTCGACTGTCAAAGATGCAGTTGGATTGTAGTGATACAATAGGTTTTGCATTAACTGCGCCATCTGGGCAAATGGATTTGAGCCTGTGGGAGAGGTTTTTCTTGAATGGGATCGGGAATTTAAGCATATATGAGCTTGATTATTGGCCACCACAAGATCGGGACGTAAATCAAAGGAGCCTGTCACTCCCAGGAGCAGGGTTGCTTGCAGAATGTCTTGCAATGAGGAAGCTTTTCATACATGGAACAGCTCATGAGCATTTCATCATGTTCCTCCTAAGAATCCCCAATCTGAGAGATGTGCAGCTGAGGGAAGACTATTATCCAGCACCAGATAATGACACGTGCACTGAGATGAGAGTTGGTTCATGCAGTCGTTTTGAAGATGCATTGAACAGGCGTCAGATCCTCGAC
>gnl_Prupe_v2.1_Prupe.3G117700.1
ATGACCACCGCCACCACAATCAATGACTTGCCGGACGCCATACTCTCGACCATAATCGGGATGGTATCCGGCACCCGAACCCGGAACTCCCTCTCCCTCGCGTGCCGCAAATTCCGGAGCACGGAGAGGGCCACGCGCACCTCCCTCACACTACGGGGAAACGCGCGCGACCTCCCCGACCTCCCGCTCTGCTTCGCCGCCGTCACCCACCTCGACCTCTCCCTCCTCTCTCCGTGGGGCCACTCTCTGCTCTCACCCTCCGCCGCCGCCAATGACACCGACCCTCTCCTCCTGGCCCAACGCCTACGTGCCGCCTTCCCATTCGTGGACTCCCTCATCGTCTACTCCCGATCTCCTTCCACCGTCCAGATCGTCTCCCATCTGTGGCCCGGATTGCGCCGCGTCAAGCTTGTCCGATGGCATCAACGGCCACAATCGCCCCCCGGCGCCGACTTCGATCCTCTCTTCGACCAATGCCACTCGCTCTCCGAGCTCGACCTGTCGGAATTCTACTACTGGACGGAGGACCTCCCCCCGGTCCTCGAGGCCCACCCGAACGTGGCCCGATCTCTCACCAAGCTGGATCTCCTGACGACGTCGTTTACCGAGGGGTTCAGAGCGAACGAGATCAAATCCATCGTCACCGCCTGCCCTAAGCTCCAGCATCTTCTCATCGCGTGTATGTTCGATCCCCGATACATAGGCTTCGTCGGCGAGGAGGCTCTGCTGTCGATCTCCGCTAACTGCCCGGAGCTCAAAGTCGTCCATTTGATCGATACGTCATCGTTGGCCAACGCCCGCGGCGATCCAAACGACGACGGATTTACGTCGGAGGACGCGCGGATTGGGCGCGCGGCTTTGGTGGATTTCTTCTCGGGGCTTCCGCTGTTGGAGGACCTGGCGTTGGATGTGTGCAAGAACGTGAGAGACAGTGGGTTGGCGTTGGAAGTGCTTGGGTCGAAGTGTCCCAGGCTGAGGGCTCTCAAGCTTGGGCAGTTTCATGGGATTTGCTCTGCGATTGGGTCCGAGCTAGACGGCATTGCGTTGTGTTCAGGGCTGGAGTCGTTGTCGATCAAGAACTCGGCTGATTTGACGGATATGGGGTTGATTGAGATCGCTAGAGGGTGCTGCAAATTGGCCAAGTTTGAGGTTCAGGGATGTAAGAGAATCACGGTGAAGGGGCTGAGGACGATGGCTTGCTTGTTAAGGAAGACTCTGGTTGATGTTGGGATCTCTTGTTGCAAAAACTTGGATGCTGCTGCTTCTTTGCGGGCTTTGGAGCCGATTCGTGATCGGATTCAAAGGCTCCACATTGATTGTGTTTGGGAGCAGGAGGATGAGCATGCCCGCAATTTTGATCTCAATCAAGTGAATGATCAAGAAGATGTTAATAGTGAAGCCAGTGTGTTGAATCGGAATGGGGAGGATGCTGATTACATGGAGTTGAATTGGGCGGCTGAGTATGAGCACAGAAGCAGCAAGAAATGCAAGTTGGGGTTGGATGGGGACTGTTCCTATATGCCACCAAGCAATGGATATGGCTATGGCAATGGAAATGGGTTTTGGTGTGGTGAGAGCTGGGAGAGGTTGCATTATCTTTCACTTTGGATTGGGGTTGGTGAGCTGCTGACCCCGTTGCCAACGGCTGGTCTCGATGACTGTCCCAATCTGGAGGAGATTCGGATCCGGGTAGAAGGGGATTGCAGGGGAAGGCAGAAACCCACACAACGAGATTTTGGGTTGAGCTGCCTCGCCGGCTATCCTCTGCTGTCCAAGATGAAGTTGGATTGTGGTGATACAGTTGGCTATGCACTTACTGCACCCCCGGGGCAGATGGACCTGAGTCTTTGGGAGAGGTTCTTCCTGAGTGGGATTGAAAGCTTGAGCCTCAGTGAACTCGATTACTGGCCCCCGCAGGATCGGGACGTAAACCAGAGGAGTCTTTGGCTTCCGGCCGCTGGGTTGCTGTCAGAATGCCTGACATTGCGGAAGCTTTTCATCCATGGCACGGCACATGAGCATTTCATGATGTTCCTGGTGAGAATTCCAAGCTTGAACTGCAACTTGAGGGATGTGCAGCTGAGGGAGGATTACTATCCGGCACCAGAAAACGAAATGAGTACAGAGATGAGGGTGGATTCGTGCCGTCGCTTTGAAAAAGCACTCAACAGGCGGCCTATCCTTGAC
>gnl_Selmo_v1.0_90091
ATGTTCAGCAACAACAAGCGGCAAAAGACCACCCATGGCGAGGAAGAAGATCACGAGCAAGGGAGGCGCACGGCGCTGCACGACATTCCGGGCTCTATCTTGGCGGCGATAATCGCTCTGGTGCCCGACACACGCAGCCGCAACGCAGCGTCACTCGTGTGCAAGGAGTGGCACGCAATGGAGCGCGCGACGCGACGCCGGCTGTGCCTCCGCGGCAGCTCCGCCCAGCTCCACATGCTGCCCACCACCTTCCATGCCGTGCGGCACCTCGACGTCTCCAACGTCTCGCCCTGGGGCACCACGCTGTACGCCGCCCACTCGGCGGTGTGCGGCCAGCTTACCGCGCGGTGGCTCAACCGGGCCTTCCCCAGCGTCGTGGATCTCACCGTCTACGCCCGCGATGGTACGGACATCCAGCTCGTGGCCGCCTCCTGGCCCGACCTTGAGACCGTACGCCTGGTTCGATGGCACCAGCGCCCCACCGGCGCCGGCGGCGATGGCAGCGATGGCGGCGACGCCGCCATGGAGCTCCGCGGCCTCCTCTCTTCGTGCCCCCGCCTCACCCATCTCGACCTCTCGCGCTTCTACTGCTGGGCCGAGGACATTGCGCCCGCGCTCCAGGCCAGCCCATCCGCCAATCTCCGCGTCCTCAACCTCCTCAAGCTCTCGCCCGAGGGATTCAAGGCCGCGGAGCTCCTCGCCATCGCCGCCGCGTGTGGGATCAACCTCGAGGAGCTCTACGCGCTGTGCGAGTTCGATCCGCGGTTCCTCGACTGCTTGAGCGACGAGTGCCTGATCCAGGTCGCCGACTACTGCCCGCACCTCCGCGTGCTCCACCTCGTGGATTCCACGCAGTTCTCCGCCAGCCGCGATCCCGCCAGCGATGATCCGGTGTTTGGCGCCCCCGCGCTCGACGCCAGCGTCACGGTCCGGGGGCTGGAGTCCCTGTTCCAGGCGCTGCCGCTGCTGGAAGATCTCGCGCTGCTGCTAGGCCACAAGGTAAGAGACTCCGCCCCGGCATTCGAGGCCCTGGCCAAGAGCTCCAAGAGCGTCCACGCGCTCCACCTCGGCCACTTCCAGGGCTTGTGCTCGGGCAGCAATGGGATCGCGCGCTGCGGCGCCGCCGGGCTGCGGACCCTCCAGCTCCGGAGCTGTGACGATCTCACGGACGCCGCGCTGGGCGCCATCGCCAGCGCCAGCCCACAGATCTCCTGGCTGGGCCTCCGCCGCTGCCCGCTCGTCACCCCGGCTGGCCTCTCCTCGTGCGTCTCGATTCTCCGCCGGAGTCTCACCCGCGTGGAGATCGAGTGCTGCCCGACGCTGTCCACGCGCAATCTCCTCCGCGCGCTAGCTCCGGTGCGATCCACGCTCCAGCACCTCCACGTCGATTGCGTGTGGGATGCGGACCTGGAAGAAGAAGAACAAGGAGGGGCTGAGCAAGAGCAAGAGCAAGATCAAGCGCTGGATCTCTTCGGAAATCTCGCCTGGAAGAAGCTCCACCACCTCTCGCTGTGGATCTCGGCAGCGCATCTCATCAGCCCGCTCGTCCAGATGAATCTCATCTCCCACTGCCCGCTCCTCCGCGAGCTCAGCATCCGGGTGGAGGGCGACTGCCGCCTCTTCGCCAAGCCGCAAGCTCGCGAGTTTGGGCTGCGCTCCTTCGCGCGCTTCCCATCGCTGGCGAGCCTCCGCCTGGATCTCAGCGAGGCGGTGGGCTACGCGCTCAGTGCCCCCGGCGGCAACCGCGATCTCAGCATCTGGGAGCGCTTCTACCTCCAGGGGATCCAGTCACTGCCCGGCCTCCAGGAGCTCGACTACTTCCCTCCCTCGGACAAGGACGTGAACTATCGCGGGATGACGCTGCCGGGAGTGGGACTGATCTCGCAGTGCCATGGTCTCCGCAAGCTCTTCGTGCATGGCACCGCGTACGAGCACCTCTTCATGATGCTGCTCAAGATCTATAACTTGCGCGACGTCCAGCTCCGCGCGGACTACTTCCCGGCCCCGGATATGGAGACGTCCACCGAGATGAGAGCCGAGTCGTGCAAGCGGTTTGAGACTCTACTCGAGAAGCGTGGCTTCCCCGAC
>gnl_Solly_v2.4_Solyc12g010900.1.1
ATGGCTACTTTAGCTAGACCCACCATCATCAATGACCTTCCTGATGTGATCCTTTCTAACATTATCGCCGCCGTCTCCGACGTTCGCAGCCGGAACACCGCCGCACTTGTCTGCCGGAAATGGCTCGTCCTTGAACGAGCCACGAGAACTTCCCTCACTCTCCGTGGTAACATCCGTGACCTTTTCATGTTACCCACTTGCTTCCGATCTGTTACCCATCTCGACCTCTCACTCGTTTCTCCTTGGGGACATCCCCTCCTATCTCCACGCGCCACCGCCTCCAGCGACGATGCTGATTCCGTCCTCATCGCACACCTCCTCCGCCACGCTTTTCCTATAGTTACTTCGCTCATTGTCTACGCACGTAACCCACATACCCTCCAGTTTTTGCCAGTTCAGTGGCCTCAACTTAAGTATATTAAGCTTGTTCGTTGGCATCAGAGGCCTCAATTAGCTAGTGGGGATGAATTCAACTTGCTGTTTCAAGGATGCCCGCAATTGGGTTCGCTTGATTTATCTACTTTTTACTGTTGGACTGATGATATTCCTCCCGCTCTTGAATTGAATCCTCTTGTAGCTGGTAATCTAACAGTGTTCAATCTGATGAATGCTTCGTTTTCGGAAGGTTTTAAGACGGATGAGATAAGAGTAATAACGAAATGTTGTCCTAATTTGAAAGAGTTGAAAATTGCTTGTATGTTTGATCCTATGTACATTGGGTTTGTTGGGGATGAAGCTTTGGTTTGTATATCTATCAATTGCCCCAAATTAACAGTGCTTCATTTAGCGGATACGTCTACTTTGTCTAATTGCAGGGCTGATCCAGATGATGAGGGGTTTACGACTGACGATGCGAAATTTACTGTTTCAACTTTGATTGAGGTATTTTCGGGTCTTTCCTTACTTGAAGAGCTTGTATTAGATGTTTGTAATAATGTTAGAGATAGTGGTCCTGCTCTGGAAATACTGAACACAAAATGTCCCAAGTTGAGATCTTTGAAGTTGGGGCAATTTCATGGCGTTTCTATGCCAATCGGGTCGAAGTTGGATGGAGTTGCGCTTTGTCAGGGGCTTAAATCGTTGTCGATTAGAAATGTAGGTGATTTGGATGATATGGGGTTGATAGCAATTGGTAGAGGGTGTTCAAGATTAACAAAGTTTGAGATTCAAAGTTGTAAGAAGATCACGATGAGAGGAATGAGGACGCTAGCTTCTTTGCTTTGGAAAAGTCTGGTTGATGTCAGGATATCTTGCTGCAAGAATCTTGGAGCCTCTTCTTCGTTGAAAGCATTGGAACCAATACAAGAACGTATCCAGAGGCTTCATATTGATTGTGTGTGGGATAGTGTTGAAGAAATTGAAAATCTTAATGGTGTTGAATACGGATTTGATCTCAATAAGACCAATGGAGGCGAGGCATCAACTCATCCTAATGGATCTGGGGACACATTTGGATCCATGGATGATGATATCGTGTTTAACAGGAATAAACGATGCAAGTATGGTTATGATCTTAATAGTGTTTGCATGGAAGACAATGGCCATGGGAATGGTTTTGGTGGACGGACATGGGACCGGCTGCAATACCTCTCACTTTGGATTGGTGTCGGTGATCTTTTAACTCCTTTAGCAGCTGCAGGTCTTGAACATTGTCCTAACTTGGAGGAGATCAAGATTAGAGTGGAAGGAGATTGCAGGCTATGGTCAAAACCTTCAGAGAGGGCATTTGGATTGAGCACCCTTTTGCGGTACCATAAACTTGTGAAGATGCATTTGGATTGTGGAGATATCATAGGTTACGCACACACTGCCCCGTCGGGGCAGATGGATTTGAGCTTATGGGAACGGTTTTATCTCTTTGGTATTGGAACTTTGAATCTCAGGGAGCTTGATTACTGGCCACCACAAGATAGAGATGTTAATCAAAGGAGTCTATCCCTCCCAGCAGCTGGGCTGCTCCAAGAATGCATCACACTCAGAAAGTTGTTCATCCATGGAACGGCACATGAACATTTCATGATGTTCCTGCTTAGAATCCCAAACCTACGAGATGTACAGCTGAGAGAAGATTACTATCCGGCACCAGAGAATGACATGAGTACTGAAATGAGGTCAGACTCCTTGAGCCGCTTTGAAGCGGCTCTAAACAGACGACAAATTTGTGAT
>gnl_Solly_v2.4_Solyc07g055120.2.1
ATGGCTGCACAGCTTACTTGTGTCACCGCCATTAACGACCTCCCTGATGTCATCCTCTCCAACATCATCGCCGTCGTCTCCGACGTCCGCAGCCGCAACTCGGCCTCCCTTGTCTGCCGGAAATGGATGGTCCTCGAACGTTCCACGCGCTCCTCCCTCACGCTCCGTGGCAACGTCCGTGACCTCATCATGTTACCCACTTGCTTCAGATCCGTTACTCACCTTGACCTCTCCCTTATCTCACCTTGGGGTCATCCACTCCTCTCCCCCACCGCCTTTGCTGACCCTTTCTTAATCGCCCAACTCCTCCACCACGCTTTTCCGGCCATCACTTCCCTCGTTCTGTACACGCGCAACCCGTTAATCCTAAGGATCTTGCCTCCGTTATGGCCAAACCTCAAGGAAATCAAGCTTGTTCGATGGCATCAACGTCCGCAATTATCAGCTGGGGAGGAGCTCAGTATGCTATTTACAGAGAATTGCCCAAAGCTTCATTCGCTAGATTTGTCCAATTTTTACTGCTGGACCGATGATATTCCTGTTGCACTTGAATCTCATCCTACAGTTGCAGCTAATCTCACGAGCTTAAATCTCTTGAATTCGAGTTTTTCTGAAGGGTTTAAGTCTGATGAGATTAGCTCGATAACGCGAGCTTGCCCCAATTTGAAGGAGTTTCGTGTTGCTTGTGTGTTTGAACCCAGGGGTGATCGAAATGATGAGGGGTTCACTCAAGAGGACGCGAAGTTTAGTGCTTCAACTTTGATTGAGGTATTTTCTGGTCTTCCACTACTTGAAGAGTTTGTTTTGGATGTTTGTAATAATGTTAGGGACACCGGTTCTGCGTTGGAAATTTTGAACAAGAAATGCCCCAAATTGAGATTGTTGAAGTTGGGGCAATTCCATGGTGTTTCTATGCCAATTGAATCAAAGTTGGATGGGGTGGCTCTTTGTGAAGGGCTTCAATCGTTGTCGATAAGGAATGTGGGGGATTTGAATGATATGGGTTTGATAGCTATAGGTAGAGGGTGTTCGAGGTTGACCAAGTTTGAGATTCAAGGTTGTAAGAAGATTACTATGAGGGGCATGAGGACACTAGCCTCTTTGCTTAAGAATACGTTGGTTGATGTCAAGATATCTTGCTGCAAGAATCTTGGAGCCTCTTATTCATTGAAAGCATTAGAACCAATACAGGATCGGATCCAAAGGCTTCATATTGATTGTGTGTGGGATAGTGTTGAAGAATTTGAGGATCTTGATGGTTATGGGTATGGGTTTGATCTTAACGTGAACGATGGAGGTCAGGCATCAAGCAACTCTGCTGGTTCTGGGGACACATTTGAATGCGAGGAAGATGCATTCACGTTTAAACAGCAGAAAAGATGCAAGTATGAGAAAGTCAATAGCCACGCTAATGGACATAGTGGACAATCATGGGACCGGCTGCAATCCCTCTCTCTTTGGATTGAGGTTGGTGAGCTTCTGACTCCTTTAACAGCTGCGGGTCTTGAAGACTGTCCTAACTTAGAAGAGATTAAGATTAAAGTGGAAGGAGATTGCAGGCTATGGTCAAAACCTTCGGGGCGAGAATTTGGTCTGAGCACCCTTCTATACTATCCTATGCTATCCAAGATGCATTTGGATTGTGGTGATACCATAGGATATGCACACACCGCTCCATCAGGGCAGATGGATTTGAGCTTGTGGGAAAGGTTTTATCTGTTAGGGATTGGGAATTTGAGCCTTACTGAACTTGATTACTGGCCACCACAAGATAGGGACGTTAACCAAAGGTGTCTATCCCTACCAGCAGCTGGGCTGCTACAAGAATGCGTCACTCTCAGGAAACTCTTCATCCATGGAACAGCACATGAACATTTCATGATGTTCTTTCTTAGGATCCCTAACTTAAGAGATGTACAACTGAGAGAAGATTATTATCCCGCACCAGAGAATGAAATGAGTACAGAGGTGAGGGCAGACTCCTTGAGTCGCTTTGAAGCTGCCCTAAACAGACGCCCAATATCTGAT
>gnl_Sorbi_v3.1_Sobic.010G043000.1
ATGGCTGAGGACGCCGCGGCGGGCTCCCCGCTCCTGGACCTGCCGGAGCCGCTGCTGCTCCACATCCTGGGCTTCCTCACCGACGCGCGGTCGCGGCACCGCGTCGCGCTGGCGTGCCACAGGCTCCTCGCGGCGGAGCGGGCCACGCGCGCCGCGCTCTCGCTGCGCGGGGACCCGCGGTCGGACGTGTTCCTCTACCTCATCAGGCCGACGTTCTGCTTCCCGGCGCTGGAGCGGCTCGACCTCTCGCTGGTGTCGCCGTGGGGCCACCCGTTCCTCTCCTCCGCGGCGCCGTCTGCCGACGCCGTCGCGCCGGCCGTGGCGGCGGAGGAGGTCGCGGGGCAGAACGCCCTCATCGCGGCGCGCCTCGCCTACTGCTTCCCCGCCGTGTCCTCGCTCGCCGTCTACTGCCGCGACCCCACCACGCTCGCCAGCCTCACCCCGCACTGGAGGTCCCGCCTCCGCAGTGTCAAGCTCGTGCGCTGGCACCAGCGCCCGCCCGGCCTCGACGCCGGCGCGGATCTCGAGCCCCTCCTCGGGGACTGCCCCGCGCTCAGGGCGCTCGACCTCTCCGAGTTCTACTGCTGGACGGAGGACATCCAGCCTGCGCTTGCGGCGCACCCGGCAGCCGCCGCGGCGCTCACCGAGCTCGACCTCGGCCTCGCGGGCGCCACGGACGGGTTCTACGCCGCCGAGCTGGGGGCCATCGCGAGATTCTGCCCCAATCTTCGCAAGCTCGTGGCGCCCTGTGTGTTCAACCCTCGGTACGTTGACTTCGTCAGCGACGACGCGCTTCTCACCATCGCCACCAGCTGCCCCAAGCTGTCGATCCTGCGGCTCCGAGAACCTTTTGAGCTGGCGGCCACCAGCCAACGGGAGGACGCGGCAATCACCGTCGCAGGGCTGGTCTCCTTCTTCGCTGCACTGCCGGAGCTAGAGGATTTCACGCTTGACCTGCGGCATAATGTGCTGGAGACAGCGCCGGCCATGGAGGCGCTTGCCCGCAGGTGCCCACGGATCAAGTTCTTGACGCTGGGGGGCTTCCAGGGGTTGTGCAAGGCATCTTGGCTGCACCTCGACGGCGTTGCTGTGTGTGGTTCGCTGGAGTCGCTATGCATCAAGGGTTGTTTGGATCTCACTGACGCCAGCCTTGCTGCCATAGGTCGTGGGTGCGGGAGGCTTGCTAAGTTCGCCATCCATGGCTGTGATCTTGTCACATCAGTTGGGATCAGGAGGCTAGCAACGGCGCTTCGGCCCACAATCAAAGAAGTCAGTATCTTGCACTGCCGGCTTCTGGACACAGCAACATGCCTCACTGCTTTAAGTCCGATCCGTGATCGCATTGAGAGTCTTGAGGTCAGCTGTGTCTGGAAGGAAGTTGAACAGCCTGAGAGCGTGGCCAATGGCACAACCGGATGTGATCATGAAGATGATGATCTCGGTGAAGTGACATATGAGTCTGCATCGAAGAAATGTAGGTACATGGAATTGGATGATCTAGTCAGCTGGGAGATGCTACGTTCACTCTCCCTCTGGTTCCCTGCTGGTGAGGTACTCTCCCCACTCATCTCTGCTGGGCTTGATAGCTGCCCTGTTCTAGAGGAGATCTCAATTAAAGTGGAGGGTGATTGCCGTGCACGCCCTGGCCCATTTTTTGGCCTGAGGTATCTTGCAGGCTTCCCAGTACTTGCTAAGATGAAATTGGATCTGAGTGAGGCGGTTGGGTATGCTCTTACTGCACCAGCAGGCCAGATGGATCTCTCTCTGTGGGAGCGATTTTATTTGCATGGTATAGATTCACTAATGACTCTGTATGAGCTGGATTATTGGCCTCCCCAAGACAAGGAAGTGAACCAGCGTAGCCTGACACTGCCCGCTGTGGGACTGCTCCAGGGCTGCGTTGGGCTCAGGAAGCTCTTCGTCCATGGCACCACACATGAGCATTTCCTGACCTTCTTCTTGAAGGTGCCAAATTTGAGGGACATGCAGCTAAGGGAGGACTACTATCCCGCACCAGAGAGTGATATGATGAACACGGAAATGCGAGCTGAGTCTTGGCTCCGGTTCGAGAATCAGCTGAACATCAGGCTAATTGAGGAT
>gnl_Spipo_v2_Spipo8G0053800
TCGAGAGGGATGGCGGGCGGCGGCGGCGGCGGCGGCGGCGGGGGGACGCAGCTGAGCGACCTGCCGGAGGTGATCCTGCACAGCATCTTCACGGCGGTGGAGGAGACGAGGACGAGGAACGCGATGGCGCTGGTGTGCCGGCGCTGGCTCGAGGTTGACCGCGCCACCCGATCGTCGCTGGCGCTGCGCGGCAACGTGCGGGATCTCTTCCTCGTGCCCACCTGCTTCCGATCGGTCACCCACCTCGACCTCTCCCTCCTCTCGCCGTGGGGCACCTCGCTGCTCCCCCAGCTGATCGCCCCCTGGCTCCGGCGGGCGTTCCCCGCGGTGACCTCGCTCACTGTGTACGCCCGGGTCCCCGCGGTGGTTGCGACCCTCGCCGCGCAGTGGCCGCAGCTCCGTGAGGTGAAGCTCATCCGCTGGCACCAGCGGCCCAATTCCGACGTAGGGACGGAGCTCGTCCCGCTCCTGCAGCACTGTACCTCGCTCTCCTCGGTCGACCTCTCTAACTTTTACTGCTGGACCGAGGACGTGCCGCCGGCGCTGCAGGCCTGCCCCCGCGCCGCCGCGTCGTTGGCCCGTCTGGACCTGGTGGGGCTCTCCTCCGATCAGGGGTTCAATTCCCGGGAGCTCCTCGCCATCTCCGCCGCCTGCCCCAACCTCCGCCATCTCCGGGCCTCGTGCGTGTTCAACCCGAGGCTGATCGGGTTCGTCGGGGAGGAGGCCCTGCTGGGGGTCGCCACCAACTGCCCCCGCCTCTCGCTGCTCCACCTGGTGGACACCTCCGCGCTCTCCGACTCGAGGGCCGGCGGGGAGGAGAACGGCGGCGTCCCGGCGGAGGACTCGAGGATCTCCCACCGGGCGCTGGAGGACTTGTTCGCCCGACTTCCCCTTCTGGAGGACCTCGCCCTGGAGGTCTACCCCGGCGTGTGCGACGCAGGGCCGGTGCTGGAGACGTTGAACAGCCGGTGCCCGAGACTGGAAGCCCTGAGGCTGGGGCGGTTCCAGGGGATCTGCAGGGCGGCGGGTCTGCACCTGGATGGCATTGCCGTGTGCGGGAGGCTGAGGCGGCTCGCCCTGAAGAACGCCGGCGACCTAACGGACGCGGGTCTGGTGGCGATCGGGAGGGGATGCTCGAGGCTGGCGGAGTTGGAGATCGAGGGGTGCCAGGAGATCAGCGAGGGGGGCCTCCGGAGGTTGGTGAGCATCCGGCGGGGGACGCTCGTCGAGGTGAGGATCGCCGGGTGCCGGCGCCTGACCGCCGCGCGGTCGCTCCGGGCGGTGGAGCCGATCCGCGACCGGATCGAGGGCCTCCACATCGACTGCGTGTGGGACGCCGCCGCCCCGGCAGCGGAGACCTTGCCGGCAGATCCTCCGGCGGAGGAAGAAGAAGAAGAGGCCGATGTGGAATTCCCAGTGAAGAAGAGACGGGAGGGGTCCGCACCAGAGCTCGCCGGCCCCGAGGAGGAGGAGGAGGAGTGGGGAGGGGAGGGGGGGTTCTGGTGCAGGACGTGGAGCCGCCTCCGGAGGCTGTCGCTGTGGGTGCCGGTGGGGGAGGCGCTGGACCCGCTGGTGGAGGCGGGGCTGGAGAGCTGCCCGTGGCTGGAGGAGATCTGCATCAAGGTGGAAGGGGACTGCCGGAGGTGCGCGAAGCCGAAGCCGGGGAGCTTCTTCGGGCTGGACTGCCTCAGTCGGTACCCGCGGCTGAGGAAGATGAAGCTCGACTGCGGGGAGGCGCTAGGGTACGCGCTGACGGCGCCCATGGGGCAGATAGACCTGAGCATCTGGGAGCGGTTCTACCTGTGGAGGATCGGCGTCCTGGAGGGGCTGCAGGAGCTGGACTACTGGCCGCCGCAGGACAGGGACATGAACCAGCGGAGCCTGTCGCTGCCGGCGGCGGGGCTGCTGGGCCAGTGCACGGCCCTGAGGAAGCTGTTCATCCACGGCACGGCGCACGAGCACTTCATGAAGTTCCTCCTGAAGATCCCCACCATCAGGGACGTGCAGATGAGGGAGACCTACTACCCGGCGCCGGAGGGGGACACCAGCACGGAGATGCGGGACGACTCCACCAGCCGCTTCGAGGCCGCGCTCAACCGCCGCCCCATCCCCGAC
>gnl_Stras_v2.0_SGA_v2.0_scaffold9T04831
ATGGCCGCCGCCGCCGCAGCCACCACCCTCAACGACTTACCCGACGTCATCCTCTCCAGCATAATGGCCGCCGTTTCCGACGTCCGCAGCCGCAACTCCGCCTCCCTCGTCTGCCACAAGTGGTACCTCCTTGAACGCGCCACCCGCTCCGCCCTCACCCTCCGCGGCAACATCCGCGACCTCTTCATGCTCCCCACCTGCTTCCAGTCCACCTCCCACCTCGACCTCTCCCTCATCTCCCCCTGGGGCCACCCCCTCACCTCCGCCGCCGATCCCGACTCCGCCCTCATCGGTCACCTCCTCCGCCACGCCTTCCCCGCCGTCACCTCCCTTGCGATCTACGCCCGCGACCCCTCCACCATCCACATCGTGGTCCCTCAGTGGCCCAACCTCGAGCGCCTGAAGCTCGTGCGGTGGCACCAGCGCCCGCAGACGGAGGCCGCCGGCGACGAGCTTAAACTGCTCATCTCCGAGTGCGGGACTCTGAAATCCCTCGATCTCTCCTCCTTCTACTGCTGGACGGACGATGTGCCTGCCGCCCTCGGCTCCTGCCCTACCTTCGCCGCGAATCTCAAGTCCCTCAACCTCCTCAACTCCTCCTTCTCAGAGGGTTTCAAGTCCGACGAGATTAAGGCTATCACCAAAGCCTGCCCCAATCTCCGTGAATTCCGGGCCTCCTGTATGTTCGACCCCAGGTACATCGGGCACGCCGGGGATGAGGCCTTGGTTTCCATATCGGTCAACTGCCCCAAATTGGAAATCCTTCATTTAGCCGACACCAATGCCTTGTCCAGTTCCAGGACTGACTTCGATCCGGACGAGCGCGAGGGTTTGGGTCAAGAGGAAGCTAAGATCAACGTAGCTACTCTGATTGAGGTCTTCTCTGGACTCCCTCTGTTAGAAGACCTATCTCTAGATCTCTGCAACAACGTCAGGGACAGTGGCCCCGCACTCGAGGTGCTCAACTCCAAATGCCCCAAGCTCAAATCCGTGAAGCTCGGCCAGTTTCACGGGATCTCGTTGCCCGTCGAGTCAAAGCTAGACGGAATCGCCCTTTGCCAAGGGCTCGAGTCTTTATCCATTAGGAATGTGGATGACTTGACGGACATGGGACTGATTGCGATTGGCAGAGGCTGTTACAGGTTGGCCAAGTTCGAGGTCTACGGCTGCAACAAGATAACTGTGAAAGGTATGCGGACTATGGCTAGCTTGCTGCGCAAGACACTAGTTGATGTAAAGATTGCTGCCTGCAAGAAACTCGGCGCTGTTCAGTCCTTGAAAGCTCTGGAGCCCATTCAGGACCGTCTCGAGAGGCTCCACATAGACTGTGACTGGGACTGCCCAGACGAAGAGGAAGAGGAGGAAGAGCCTAGCGACTACTTTGACTCTGCTGCCGAATATGATGACGAGATTTACAGTGTTCGCAAGAGGGCTCGATACACATACGATCTGAATTCTTCTTCCTCAGGTCTCGACGTAAATGTCGAAGGCTATGACGAGGACAAGACGTGGGCCAGACTGCGGTATGTTTCACTCTGGCTTTCCGTGGGCCAGCTTCTGACTCCATTAGTGGCTGCTGGGCTCAACGACTGTCCTGAACTGGAAGAGATGAGTATCAAAGTCGAGGGAGATTGCAGGCTGCTGCCGAGGCCCGTTGTGCGCGAGTTCGGGCTTACTACTCTCCTTAATTACCCTAAACTGTCAAGAATGAATTTGGACTGTGGTGACATAAACGGGTATGCCCACACAGCACCTTCAGGCCAGATGGACTTGAGCCTTTGGGAAAGGTTTTATTTGATTGGTATTGGCCATTTGGGCCTGACGGAGCTTAACTATTGGCCTCCGCAGGATAGGGATGTGAACCAGAGGAGTTTGTCCTTACCTGCTGCTGGACTGCTACAGGAGTGTAACTGGCTTAGGAAGCTTTTCATACATGGAACTGCGCACGAGCACTTCATGATGTTCTTTCTGAGGATTGAAGGTTTACGGGACGTGCAGCTGAGGGCGGATTATTATCCTGCGCCAGAGAATGATATGAGCACTGAGATGAGGGCTGACTCGTGCAGCCGTTTTGAGGTTGCTCTTAACAGGCGCCAGATCTCTGATTAA
>gnl_Theca_v1.1_Thecc1EG001714t1
ATGGCCGCCATTCACGATATCCCCGACGTTATTTTATCCAATATCTTTGCTTCCATTTCCGACACCCGCTCCCGGAACTCCCTTTCGCTCGTTTCCCGCAAGTTTATGCTCTTAGAAAGGGCTACGCGCTTCTCCCTCACGCTCCGGGGTAACGCCAAGGACCTGTTCATGATCCCAACCTGTTTCAGATCCGTCACTCGCTTGGACCTCTCCTTGCTGTCCCCCTGGGGCCACTCCCTCCTCTCGTCTTCTCATCTCCCCGATCCTCAGCTTTTGGCCCACCGCCTCCGCGTGGCTTTCCCCGCTGTGAGGTCCTTGACGGTATACGCTCGATCGCCGTCCACGATTCAGATGTTGGTTCACCAATGGCCTGGGTTGAAGCGTGTGAAGCTGGTGAGGTGGCACCGCCGGCTCACCCAGTGGCCAATCGGAGCCGATTTTGTTTGGTTGTTGGAGCAATGCGAGAATCTGTGTTGGCTTGATTTGTCCAGTTTTTATTACTGGACTGAAGATCTCCCCCCGGTTCTTCAAGCTTGCCCAAAGGTATCAGCCTCGTTAGTTCACTTAAATTTGCTAACGACGTCGTTTACTGAAGGGTTTAAGTCTCAGGACATAAAGGACATCACCACGGCTTGTCCTAATTTGAAGAGCTTCTTGGTGGCTTGTAATTTTGATCCTAGGTACATTGGGTTCGTGGGAGATGAGACTTTGTTAGCTGTTGCCAATAATTGTCCTAAACTAACGCTTTTACATTTGGCCGAAACGTCGTCGTTGGCTGACGTGAGAGGTGATCCGGACAATGAAGGATTTACTTCTGAAGATGCTATGATTACCAGGGGAACACTGGTGGAGTTTTTCAGTCGGCTTCCGTTGCTTCAAGAGTTGGTGCTCGATGTCTGTAGGAATGTCAGGGACGTTGGGTTGGCTTTGGAGATGTTGAATTCTAAATGCAAGGATTTGAGGGTGCTCAAGTTGGGGCAGTTTCACGGGGTTTGTCTGGCGATAGAGTCTCAGCTTGATGGGATTGCCTTGTGTTCGGGGCTGCGAGAGTTGTCTATTAAGAATTCTGGGGATTTGACGGATATGGGATTGATTGCTATTGGGAGAGGTTGTTGTAAGCTGTCCAGATTTGAGGTTCAAGGGTGTAAAAGGATTACGGAGAAGGGACTAAGGACTATGGCTTGCTTGCTAAGAAATACTTTGGTTCAAGTCAAGATTTCTTGTTGTAAGAATCTTGATGCTGCAGCGTCATTGAGAGCCGTGGAGCCCATCTGTGACCGGATTCAATGGTTGCATATTGATTGTGTCTGGGATGGTTTGGGGGAGACTGGGAATTCAGATTCAGAGCAGGTTGGTCATAGCTTTGGGCGCAATCAAGTGGGGGAATCATCTAATTTATTTAGCTTCTCTGAAACTGAAAATGAGGATGATCAAGACATGAGCAGGAAGAAATGCAAATACTCTGATGACTTTGAATTGAGTAGTGATTCTTACATCATGGAAACAAATGCCGTCAATGGATTTTGGTGCAAGAAATGGGATAAGTTGCGCTACCTTTCTCTTTGGATTGGTGTGGCTGAGCTTCTCAGTCCATTGCCAATGGCCGGACTTGAGAACTGCCCTGAGTTGGAGGAGATTCGAATAAAGGTAGAAGGAGATTGCAGGGGGCGCCCCAAACCACGCGAACGTGCCTTTGGATTGAGCTACCTTGCACGCTACCCTAGGCTGTCAAAGATGCGATTAGATTGTGGTGAAACCATAGGTTATGCACTCACAGCACCGTCAGGCGAAATGGATTTAAGCTTGTGGGAAAGGTTTTACCTCAACGGCATTGGGAATTTGAGGCTAAATGAACTAGATTATTGGCCTCCACAAGACAGGGACGTGAACCAGAGGAGTCTATCGCTGCCTTCAGCGGGGTTGCTCGCAGAATGTCGTGAGCTTAGGAAGCTATTTATCCATGGGACGGCTCATGAACACTTCATGATGTTCCTTCCTAATATTCCTAACCTCAGAGATGTACAGCTGCGAGAAGACTACTATCCGGCACCAGAGAGTGATATGAGCACGGAAATGAGAGCTGACTCATGTAGTCGCTTTGAAGCTGCTCTGAATAGTCGGCACATCCTCGAT
>gnl_Theca_v1.1_Thecc1EG029690t1
ATGGCAAAAAAATTGGCTGGAACTTCGAGCAATGTTCATTTCCATGACATACCAGATGTGATTCTCTCCAACATATTCTCTTTGGTTACTGATACTCGCACACGCAATGCCGTGTCCCTTGTGTGTCTCAAATGGCACTTGCTTGAGCGCTCCACTCGCAAATCCCTCACCCTCCGTGGCAATATCCGTGATCTCTTCCTCCTCCCGACTTGCTTTCGAGCCGTTACCAACCTTGATCTCTCTTTCCTCTCCCCTTGGGGACACCCTCTTCTCGATTCCTCTCCCAACCCTGTTCTTCTTGCTCAACTCCTTCGAAATGCATTTCCATCAGTTGTTTCTCTTACTGTTTATGTCCGGAACCCTTCAACGCTCCATCTTCTAGCTGCCCTTTGGCCTAACTTACGAGATGTTAAGCTCATACGTTGGCATCAGCGTTTGCCTACACCTATTGGCTCAGATTTTATTGCACTTTTTGAGCATTGCCACACGCTTTCTTCACTTGATGTTTCACATTTTTATTGCTGGACTGAGGATCTTCCACCAGCATTTGAAGCATACCCATATATTGGAGCTTGTCTTTCCCGTCTCAATATTCTCAAAAATTCTTCGGCTGATGGATTCAAGTCCCATGAGCTTTTAGCCATTACTGCTTTCTGTCCAAACCTCCGTGAATTTCTTGCAACATGTACATTTGACCATAGATTCATTGGATTTGTTGGCGATCAAACCTTGCTTGCCCTTGCTTCAAATTGTCCTTCCCTTTCTCTCCTTCACCTCGTTGATGCCACTTCCTCGTCCAAAGTTAGGGCGGACCCAAATGATGAGGGTTACACATCTGAAGATGCTAGTATTAGCCATGCTACACTTGCAGATGTATTTGCTGGATTGCCACTGCTTGAGGAGTTGGTTCTCGATGTTTGCCACAATGTTAGGGATGCCTGGCCAGCGTTGGAGGTGCTTAACTCAAGGTGCCCCAGGCTTAAATCCTTGAAGTTGGGACAATTCCACGGAATCTGCAGGAGTATAGATTATCGACCAGATGGGGTCGCCCTATGCCAAGGGTTGGAATCTTTGTCCATCAAGAACTCTGCTGACTTAACTGATACCGCTTTGGTAGCCATCTCCCTTGGCTGCCCGAGACTGTCCAAGTTTGAAGTTCTAGGATGCAACAGAATCACAGTAATAGGGATGTGGAAATTGGCTTATGCTCTTCAGAAAACCTTGGTTGATGTGAAAATTTTTTACTGCAAAAATTTCGATGCAGTTTCGTCGTTGCAGGCACTGGAACCAATTCGAGATCGGATAGAACGGCTCCACATAGATTTCGTGTGGGAAAATGTTGAACAATCAGAAGGCCAGACAGGCAGTTCAAACCAACCAGGTGGATTCGAGAACTTCGAGGCAGGGAAACGAGGCATCATCAGGGAAGAAAGAAGCGTGAGAAAGAAATGCAAGTCCTATGCTCTTGGCAATGACAATTTATTCTCGTCTAGGACTTGGAACAAGCTACACTATCTTTCCCTTTGGGTTGCTGCAGGTGAGTTGCTCACTCCATTATCTTTGGCAGGTTTAGACGATTGTCCTGCACTGGAAGAGATAGATATAAAAATTGAAGGTGATTGCAGGGACCAACCAAGGCCTTCCATGGATGCATTTGGGCTGAGTTCCTTGGCCTGCTATCCAAGGCTTTCAAGGATGAACCTGGACTGTAGTGGAGTGATAGGTTATGCTCTTACTGCTCCTTCGGGACGCGCAGATTTGAGCTTGTGGGAGAGATTTTTCCTTAGTGGAATTGAGAATTTGCATCTTAATGAGCTCAACTATTGGCCTGCACAGGACATGGATGTCAATCAGAGAAGCCTTTTTCTCCCAGCAGCAGGATTGCTCGCACAGTGTGGAACTCTAAGGAAACTTTTCATTCACGGAACAGCAAATGAACATTTCATGATGTTTCTCCTGAGAATTCCAACTCTCAGGGATGTACAACTTAGAGAAGATTATTACCCCGCGCCAGAGAACGATACAAGCACGGAGATGAGAGTAGACTCGTGCTGTCGATTTGAGGATGCTCTGAATAGCGGTCAGGTGCCTGAT
>gnl_Utrgi_v4.1_Scf00598.g19923.t1
ATGGCGGTAGCCACCGACTCTACTTCCATTGACGACCTACCGGAAGCCGTCCTCTCCACCGTAATCGCCGCCGTGTCCGATGTCCGCAGCCGTAACTCCGCCGCCCTTATTTGCAGGAAATGGTGCAGAGTGGAACGCGCCACTCGCTCCTCCCTCACGCTACGGGGAAATCTCCGGGACATCTTCATGCTGCCCTCCTGTTTTCACTCCATTTCCCACCTCGACCTCTCGCTTATTTCCCCCTGGGGATACCCGCTGACATCTGCTTGCGATCCGCGGTTCATTGTTGCCATCCTACGCCGGGCCTTCCCTTCGATTACCTCCCTGACTTTCTACGCTCGGAACCCTGATACTATCACACTCGTAGCTCCTCTCTGGCCGAATCTCAAACACGCCAAGCTTGTGAGATGGCACCAGCGGCCCCAGATCGCTGCCGCCGGTGATGAGCTGAAGATACTCTTTTCCTTGTGCGAGCAATTGACTTCCCTTGACCTTTCATTGTTTTATTGCTGGACAGATGATGTTCTCCCTACGCTTGAATCCTACCCTTCTGTTGCTGGGAATCTAACCCGCCTCAATCTCTTGAATCCATCCTTCTCAGATGGGTTCAAATCGCACGAGATTATGGGCATCACCGCTGCTTGCCCCAATTTACAGGATTTTAGGGCTGCCTGCCTTTTTGATCCAAGGTACATTGGGTTCATCGATGATCAAGCCTTGGTTGCCATATCGACCAACTGCCCCAAGCTGGCTGTTCTTCACTTGGCCGACACGTCTGCTCTGTCGAGCGCGAGGGCCAATTTGGAGGACCAAGTGCAAATACCTGATAACTCCCGAATCAACGCGACCACAGACAGTGGCCCGGCTTTGGAGGCTCTCAATTCCAAGTGCCCCAAATTGAAATCCTTGAAGTTGGGGCAGTTTCATGGGATTTCATTGCCTGTTGAGTCGAAGCTCGACGGCATAGCCTTGTGCCAAGGACTCGACGCTCTGTCGATCAGGAACGTGGGTGATCTGTCTGACATGGGATTGATTGCAATCGGTAGAGGATGTTGTGCAGTGGCTAGGATTGAGGTTCATGGTTGTGAAAACATAACCATCAAGGGTATGAGGACCTTGGCGTGTTTGCTCCACAAGACGTTGAAAGAAGTGAAGATCTCTAGCTGCAAAAACCTTAGTGGATCAGCAACATTGAGGGCATTACAGCCAATACAGGATCGAATTCAGAAGCTGCATTTTGATTGCATCTGGGATTCGATTGAAGACGTTGATAACACGAATGAAGTTGAAGATTTTGATCAGTATCCAGGTGATGAAATGTGGTGCAGGTCTCTTAAGCAGACTGAAGAGCACCACAGAAGCAACTCGATCTCTGGTCCTACTGGGAAGAAGCGAAGACTTTCTTATCATTTGTCTGTGAATGTCGAGTGTGGATCTAGTCTGAGCACATGGGATAGATTACAGAGCCTTTCACTCTGGATACCCGTGGGACAACTTCTTACTCCTTTAGCATCTGCAGGGATCGAAAAAGCTCCAAACTTGGAGGAGATTACTATCAAAGTTGAAGGTGATTGTAGGGAATTGTCTAAGCCGGTGGAACGTGAGTTTGGTTTGAGCAGTCTCTTGAATTACCCCAAGTTGTCCAGAATGAACTTTGACTGTGGTGACACAATAGGTTATGCACACACAGCTCCTTCTGGCCAAATGGATTTGAGTTTATGGGAACGGTTTCACTTGATCGGCATAGGGCATTTGAATCTCAGGGAGCTGGATTACTGGCCGCCGCAGGATCGCGATGTAAACCAGCGGAGTCTGTCACTTCCAGCAGCAGGGCTTCTCCAAGAATGTATAGGGCTGAGGAAACTCTTCATTCATGGAACAACACATGAGCATTTCATGATGTTTCTGCTGCGGATTCCCAACTTGAGAGATGTCCAGTTGAGAGAAGACTACTACCCGGCGCCGGAGAATGATATGAGCACTGAAATGAGAGCTGATTCCTGCAGCCGATTCGAAGCTGCACTTAACGAACGACAGATTCCTGAC
>gnl_Vitvi_Genoscope.12X_GSVIVT01020711001
ATGTTTGCAATTAAAAAAGACTGTAGGGCTGCTGCCGGCGGCGCTACTACTATCCATGACCTGCCGGATGCGATTCTGTCGAGCATATTGGCGAGCGTGACCGACACCAGGGCAAGGAACGCCGCCGCGCTGGTCTGCCGAAAATGGCTGGTGTTGGAGAGGGGCACGCGGACCTCCCTCACCCTCCGTGGCAACGTCGTTCACAACAATCTGTATATGATTCCGACTTGTTTTCGGGCCGTGACTCACCTTGACCTCTCTCTGCTCTCGCCTTGGGGCCACTCTCTTATCTCTCCCTCCTCTGATCCTATGCTTCTAGCTCATCTTCTTCGCCATGCCTTTCCGATGGTGACTTCGCTCACTGTCTATGCTCGCACTCCGGCCACTCTCCAACTCCTGGCTCCCCAGTGGCCCAATCTCACGCACATCAAGCTCGTCAAGTGGCATCAGCGCTCTCCATCAGCGCTCGGATCCGATTTTGATCCTATTCTCCGTCACTGTACTTCGCTCACTTCTGTCGATCTTTCAAACTTCTATTACTGGACGGAGGACTTGCCTCCGGCACTGCAGGCGCATCCAGCGACCGCGGCGGCTCTGACTCGGTTAGATCTGATGACTCTGTCATTCGCCGAGGGCTTCAAGTCTCATGAGATTCTCGCCATTACAGCGGCTTGCCCTAATCTCCAACAACTTCTTATTGCTTGCACGTTTGATCCTAGATACATTGGTTTTGTTGGAGATGAAGCTATTGTGGCTATCGCTAGCAATTGCCCGGGATTGACAGTTCTTCATCTGGCCGATACGGCGTCGTTGTCGAACGGCAGGGGAGATCCGGAGGAGGAAGGGTTTAGTAGTGAGGATGCCGGAATCAGTACCACCGCCCTGTCGGGGCTGTTTTCAGGGCTTCCACTGCTGCAAGAGCTGGTCCTAGATGTCTGTAAAAATGTCAGAGACAGCGGGGCGACACTGGAGATGCTGAATTCCAGATGTCCCAAGTTGAGGGTGCTTAAGCTCGGGCATTTTCATGGGTTGTGTTTGGCGATTGGGTCGCAGTTAGACGGTGTTGCACTATGTCAAGGGCTTGAGTCTCTGTCGATAAAGAACTCGGCCGACTTGACAGATATGGGGTTGATAGCGATTGCCAGAGGATGTTCCAAGTTGGCCAAGTTTGAGATTCATGGTTGCAAGAAGGTTACATGGAAGGGTATAAGCACAATGGCTTGTTTGCGTCGCTCGACTCTAGTTGAATTTAAGATTTCTTGTTGCAAGAACCTTGACGCGGTGTCTGCTTTGAGAGGCTTGGAGCCAATTCGAGATCGGATTCAACGACTGCACATTGACTGCATTTGGGATAGGTCCGAGCATATCCCCAGCCAGGATGATGATCGATTCTGGGACCATGAGGCCTCCATCAAGAAGAAAAAGCGCAAGTACACCACTGATCTGGACGCTTCCTACGAGCAAAACAATGGCAATGGGATCTGCTCAAAAACTTGGGAACGCCTGCGATGCCTCTCTCTTTGGATTGGCGTAGGTGAGCTTCTGCCTCCATTAGCAAAGGCAGGTCTTGATGATTGCCCGTGCTTGGAGGAGATTCAGATAAAGGTTGAAGGTGACTGTAGGGAACGGTCAAAGCCATCACAGCCATTTGGGCTGAGTTCTCTCATGCGATATCCTCGGCTGTCAAAGATGAAGTTGGATTGTGGTGATACCATAGGCTACGCTCTTACTGCGCCTTCAGGGCAAACGGACTTGAGCACGTGGGAGCGGTTTTACCTGAATGGGATTAAGAATCTGACTCTCAATGAGCTGGATTATTGGCCGCCACAGGACAAGGATGTTAACCACAGGAGTCTCTCGCTCCCATCTGCTGGCTTGCTTGCTGAGTGCGTTACACTGAGGAAGCTGTTCATCCATGGAACCGCACACGAGCATTTCATGACCTTCTTACTTGCTATCCCAAATTTGAGGGATGTACAGCTAAGAGAAGATTATTACCCTGCACCTGAGAATGACATGAGCACTGAGATGAGGATCGACTCCTGCAGTCGCTTTGAAGATGCATTGAATAGGCGGAGGATACTTGAT
>Frave_00915-v1.0-hybrid.t1
ATGACCGCCGCAGCTCTGATCAACGACCTCCCCGAGGCGATTCTCACCACCATCATCGCCTTGCTCTCCGACACCCGTAC
CCGCAACTCTGTCGCCCACCGCCTCTGCCTCGCCTTCCCCTCCGTCACTTCCCTCACCGTCTACTTCCGATCCTCCTCCA
CCGTCGAGATCGTCTTCAGTCTCTGGCCGCGTTTGCGCCGCCTCAAGCTTGTCCGCTGGCACCAGCGCCCGCAGTCGAAT
CTCGGCGCCGACTTCGATCCTCTCTTCCAGCAATGCTACGCTCTCTCTGATTTGGACTTGTCGGAGTTCTACTACTGGAC
CGAGGACCTCCCTCCGGTTCTGGAAGCCCATCCCAACGTGGCCAGGTCACTCACTAAGCTCAATCTCCTTACGGCGTCGT
TTACAGAGGGTTTCAAAGCCACCGAGATCAGATCGATCACCGTGGCGTGGAGT
>Frave_15755-v1.0-hybrid.t1
ATGACCGCCGCAGCTCCGATCAACGACCTCCCCGAGGCGATTCTCACCACCATCATCGCCTTGCTCTCCGACACCCGCAC
CCGCAACTCCGTCGCCCTCGTCTCCCGCAAATTCCGCACACTCGAGAGGACCACGCGCACCTCCCTCACGCTCCGCGGCA
ACGCGCGCGACCTCCACCTGATCCCGACCTGCTTCTCCTCCGTCACCGACCTCGACCTCTCCCTCCTCTCCCCCTGGGGC
CACGCGCTGCTCTCCCCCTCCGCCTCCTCCACCGACCCCGCCCTCCTCGCCCACCGCCTCCGCCTCGCCTTCCCCTCCGT
CACTTCCCTCACCGTCTACTCCCGATCCTCCTCCACCGTCGAGATCGTCGCCAGTCTCTGGCCGCGTTTGCGCCGCGTCA
AGCTCGTCCGGTGGCACCAGCGCCCGCAGTCGAATCTCGGCGCCGACTTCGATCCTCTCTTCCAGCAGTGCCACGCTCTC
TCCGATTTGGACTTGTCGGAATTCTACTACTGGACCGAGGACCTCCCTCCGATTCTGGAAGCCCATCCCAACGTGGCCAG
GTCACTCACTAAGCTCAATCTCCTGACGGCGTCGTTTACCGAGGGTTTCAGAGCCACCGAGATCAGATCGATCACCGTGG
CGTGCCCCAAGCTTCAGCAGCTCTTCGTTGCTTGTATGTTCGATCCCAGATACATGGGGTTCGTCGGGGAGGAGGCTCTT
CTGTCCATCTCCACCAATTGTCCGGAGCTCAGAGTCGTCCACCTCATCGACACGTCGTCGTTGTTGAACGCGCGCGGCGA
TCCAAACGACGACGGTTTCACATTGGAAGACGCTCAGATTGGGCGCGCGGCTTTGGTGGACTTCTTCTCCGGGCTTCCGT
TGCTGGAGGAGCTGGTGCTTGATGTGTGCAAGAATGTTAGAGATAGTGGACTAGCCTTGGAGGTTCTTGCTTCCAAGTGT
CCGAGACTGAGAGCTCTCAAGCTTGGGCAGTTCCATGGGCTGTGCTCGGCGATTGGGTCCCGGCTCGACGGCATTGCTCT
TTGTCATGGGCTGGAGTCGCTGTCTATTAAGAACTGTGGCGATTTGACGGATATGGGATTGATCGAAATTGCGAGAGGAT
GTTGTAAGCTTGCCAAGTTTGAGGTGTATGGATGCAAGAAGATTACAGTGAAAGGGTTGAGGACGCTGGCTTCTTTGTTG
TGGAAGACGTTGGTTGACGTGAGCATATCTTGCTGTAAGAACCTGGATGCTGCGGCGTCAGTGCGTGCTCTGGAGCCAAT
TCGCGATCGGATTCAACGTCTTCACATAGATTGTGTCTGGCAGCGGGAGATTCCGCAGGATTTTGATCTCAATCAGGTCA
ATGATTATGATGTTGGTGATAATGATGGTGTTGCAGTGAGTCAGAATGGTAATGATTACATGAGTTGGTGTGATGCGTTC
GAGCAGAGGATCAGCAAGAAGTGCAAGTATGGATCAGATGGGGACTGTTCCTATATGCCAACCAATGGCTATGCAAATGG
GAATGGCCATGGTAATGGAAATGGGTTTTGGGGTGATGAGACTTGGGAAAGGCTGCACTACCTTTCACTTTGGATTGAGG
TGGGTGACTTGCTGACATCATTGCCAGAGGTGGGTCTAGACGATTGTCCCAATTTGGAGGAGGTTCAGATCCGGGTAGAA
GGCGATTGCAGGGGAAGGCACAAGCCCACACAGCGAGAATTTGGGTTGAGCTGCCTAGCCCGTTATCCTCAGCTGTCGAA
GATGAAGCTGGACTGCGGTGATACTGTGGGATTTGCACTGACTGCTCCCCCAGGGCAGATGGACTTGTCGCTTTGGGAGA
GGTTCTTTCTCAGTGGAATTGGGAACTTGAGTCTCAGCGAACTTGATTATTGGCCGCCTCAAGACAGGGATGTGAACCAG
AGGAGTCTCTGGCTCCCAGCTGCTGGGTTGTTGGCAGAATGCATCACCCTGCGGAAGCTTTTCATCCATGGGACTGCTCA
CGAACATTTCATGATGTTCCTTGTGAGACCAGATCTCAACCTCAGCTTAAGGGATGTTCAGCTGCGAGAGGATTACTACC
CAGCACCTGAAAATGAAATGAGTACAGAAATGAGGGTGGACTCGTGCTGTCGCTTTGAGGATGCACTCAACAGGCGTCCA
ATCCTTGAT
>Frave_27571-v1.0-hybrid.t1
ATGTCCGGCGACAGCCCCTCCTCCTCCTTGTCGCTCGACGATGCCGGAAAACAAGCTCAAGCGTCGCCATTAGCCCTGCC
TCTTCGCTGGAGCCGCCTCCCCGGAGCTCCGGTACACGCCGCCTGCAACTCCGACACCCGCACCTGCAACTCTGACACCC
GCACTTGCAACTCCGTCTCCCGCAAATTCCGCACAGTTGAGAGGGCCACGCACGCCTCCCTCACGCTCTGCCGCAACACG
CGCGACCTCCACCTGATCCCGACCTGCTTCTCCTCCGTCTCCGACCTCGACCTCTCCCTCCTCTCCCCTTGGGGCCACGC
GCTGCTCTCCCCCTCTGACTCCTCCACCGACCCTGCCCTCCTCGCCCATCGCCTGCGCCTCGCCTTTCCCGTCGTCACTT
CCCTCACCGTCTACTCCCGATCCTCCACCGTCGAGATCGTCTCCAGTCTTTGGCCGCGTTTGCGCCGCGTCACGCTCTCC
TCCGGTTGTCGACGAGGTGGTGAGGAGGAGGTGGAGGCTCGACGGCGACGATGGCCTGGGGAGGAGGAGGGGCTGCCGCC
GGGGCCCTTGCTAGTGGTAGGGTGGATAAACAGGGGCGGTCTATCTTCACTGGTCAAGGAAATTAAGATGGCGACCAAAT
CCAGCGAAGAAATGATACGCATACTCGTGGTCGGGATATTTCTGGGTCAGCAGAAAGCTCCTAAACCAAGCCTTAGAGAT
TTGGAAAGCGAT
>Maldo_GDDH_09G1236800
ATGGCCACCACCATCAATGACCTGCCGGAGCCCATACTTTCCACCGTCATCACCTTAGTTTTCGACACCCGGACCAGGAA
CTCGCTCTCCCTTGTGTGCAAAAAGTTCCGGAGCATGGAGAGGGCCACGCGCACATCCCTCACGCTCCGGGGCAACGCCC
GCGACCTCCACAGGATCCCGATTTGCTTCACGGCAGTCGCCCAGCTCGACCTCTCACACTTATCCCCATGGGGCCACGCT
CTGCTCTCCCCCTCCGCCGCGAACACTGACCCTCTTCTCCTTGCCCAACGCCTCCGTGACGCCTTCCCATTCGTCACCTC
ACTCACAGTCTACTCCCGATTGCCCTCTATCGTCCAGATCGTCTCCCATCTGTGGCCGGGATTGCGCCGCGTCAAGCTCG
TCCGCTGGCATCAACGGCCCCAATCACCCCTCGGCGCCGACTTCGATCCTCTGTTCTCGGCCTGTCAGTCGCTTTCAGAG
CTCGACTTGTCAGAGTTCTACTACTGGACGGAGGACCTCCCGCCGGTTCTGGAATCCTATCCCAACGTGGCTCGATCTCT
CACCAAGCTCAATCTCTTGACGACGTCGTTTACCGAGGGGTTCAAGGCCAACGAGATCAAATCCATCACGGCGGCGTGTC
CGAAACTGCAACATCTCCTGGTGGCGTGCATGTTCGATCCGAGATACGTAGGCTTCGTCGGCGAGGAGGCGCTCTTATCG
ATCTCCACAAACTGTCCGGAGCTCAGAGTCATTCATTTGATCGATACGACGTCGCTGGCCAACGCCCACGGCGAGCCAGA
TGACGACGGTTACACCGCCGAAGACGCACGGGTCGGGCGGGCGGCGCTAATCGACTTCTTCTCGGGCCTTCCGCTGCTGG
AAGAGTTGGTGCTGGATGTTTGTAAGAACGTGAGAGACAGTGGGTTGGCGCTGGAGGTGCTCGGGTCCAAATGCCCCAGG
CTGAGGGCGCTCAAGCTGGGCCAGTTCCATGGGATTTGCTCGGCGATTGGGTCCAAGCTCAACGGCATTGCCCTATGTGC
CGGGCTGGAGTCGCTGGCGATTAAGAACTCTGCCGATTTGACGGACATGGGGTTGATTGAGATTGCGAAAGGGTGTTGTA
AATTGGCCAAGTTTGAGGTCCATGGATGTAAGAGAATAACGGTTAAAGGGTTGGGGACGATGGCCTGTTTGTTGAGGAAG
ACTTTGGTTGATGTCAGTATCTCTTGTTGCAAGAATTTGAATGCCGCGGGTTCGTTGCGGGCTCTGGAGCGCATTCGTGA
TCGGATTCAGCGCCTGCACATTGATTGCGTGTGGGAACCAGAGGATGCTCATGGCTTTGATCTGGATCAAGTAAATGTCG
ATGATTATGTTGGTGACGGCATTGCGGTGAATCGGAATGGTGATGATGGTGGCGATTACATGGACTTGAATTGGGCAGCT
GAGTGCGAAAACAGAAGTAAGAAATGCAAGTTGGGGATGGATGGGGAGTGTTCCTATATGCCACCAAGCAATGGCAATGG
CAATGGCAATGGAAACGGAAATGGGTTTTGGTACGGTGAGAGCTGGGAGAGGCTGCATTATCTCTCGCTTTGGGTTGGGG
TCGGTGAGCTGCTGACTCCGTTGCCGTCGGTGGGTCTCGATGATTGCCCCAATCTTGAGGAGATTCAGATTCGGGTTGAA
GGGGATTGCAGAGGAAGGCACAGACCCACACAGCGAGAATTCGGGTTGAGCTGCCTCGCAGGCTATCCTTGCCTGTCCAA
GATGAAGTTGGATTGTGGTGACACGGTGGGTTATGCACTGACAGCCCCGCCAGGACAGATGGACCTTAGCCTCTGGGAGA
GGTTCTTCCTGACTGGGATTGAAAGCTTGTGCCTAACGGAACTCGATTACTGGCCCCCGCAAGACCGGGACGTAAACCAA
AGGAGTCTCTGGCTTCCGGCTGCGGGGCTGCTGTCGGAATGCGTGACATTGCGGAAGCTTTTCATCCACGGCACAGCTCA
TGAGCATTTCATGATGTTCCTTGTGAGAAACCCGAGCCTGAGGGATGTGCAGCTGAGGGAGGACTACTATCCGGCGCCCG
AAAACGAAATGAGTACGGAGATGAGAGTGGATTCGTGTTGTCGATTCGAAGATGCACTCAACCGGCGCCCAATCCTTGAT
>Maldo_GDDH_17G1266700
ATGGCCACCACCGTCAACGACCTGCCGGAGGTTATACTATCCGCCATCATCACCTTAGTTTCCGACACCCGGACCCGGAA
CTCGCTCTCCCTCGTGTGCAAGAAGTTCCGGAGCATGGAGAGGGCCACGCGCGCTTCTCTCAAGCTCCGGGGCAACGCGC
GCGACCTCCACCGGATCCCGATTTGCTTCACAGCGGTGGACCAGCTCGACCTATCACTCTTATCCCCGTGGGGCCACTCA
CTGCTCTCCCCCTCCGCCGCCAACACCGACCCTCTCCTCGCCCAGCGCCTCCGTGACGCCTTCCCATCCGTCACCTCACT
CACTGTCTACTCCCGATCTCCCTCCACTGTCCAGATCGTCTCCCGTCTGTGGCCGGGATTGCGCCGGTTCAAGCTCGTCC
GCTGGCATCAACGGCCCCACTCGCCCCTCGGCGCCGACTTCGATCCTCTGTTCAGGGAGTGTCAATCCCTCTTGGAGCTC
GACTTGTCGGAATTCTACTACTGGACGGAGGACCTCCCGCCGGCTCTGGAAGCCCATCCCGGCGTGGCTCGATCTCTCAC
CAAGCTCAATCTCTTGACGAAGTCGTTTACCGAGGGGTTCAAGGCCAACGAGATCAAATCCATCACGGCGGCGTGTCCGA
AACTGCAACATCTCCTAGTGGCGTGTATGTTCGATCCGAGATACATAGGCTTCGTCGGCGAGGAGGCTCTCTTATCGATC
TCCGCCAACTGTCCGGAGCTCAGAGTCGTTCATTTGGTCGATACAACGTCGCTGGCCAACGCCCGCGGCGACCCAAACGA
CAATGGGTTCACCGCGGAAGACGCGCGGGTCGGGCGCGCGGCGTTAGTCGACTTCTTCTCGGGGCTTCCGCTGCTGGAAG
AGTTGGTGCTGGATGTGTGTAACAACGTGAGAGACAGTGGGTTGGCGCTGGAAGTGCTCGGGTCCAAGTGCCCCAGGCTG
AGATTGCTCAAGCTGGGCCAGTTCCATGGGATTTGCTCGGCTATTGGGTCCGAGCTCGACGGCATTGCGTTGTGTGCAGG
GCTGGAGTCGCTGTCGATTAAGAACTCGGCCGATTTGACGGACATGGGGCTGATTGAGATTGCGCGAGGGTGTTGTAGAT
TGGCCAAGTTTGAGGTCATTGGATGCAAGAGAATTACGGTTAAAGGGTTGAGGACGATGGCTTGTTTGTTGAGGAAGACT
TTAGTGGATGTCGGGATCTCTTGTTGCAAGAACTTGGATGCCGCGGCCTCGCTGCGGGCTCTGGAGCCCATTCGTGATCG
GATTCAGCGCCTGCACATTGATTGCGTATGGGAAAAGGACGATTCTCATGGCTTTGATGATCTTGGTCAGGTGAATGCCC
ATGGCGGTATTGCGTTGAATCGGAATGGTGATGATGGCGGTGATTACATGGACTTGAATTGGGCGGCTGAGTACGAAATC
AGAAGTAGCAAGAAATGCAAGCTGGGGATGGATGGGGAGTGTTCCTATATGCCACCAAGCAATGGCCATGGCTATGGTGA
CGGCAATGGAAATGGAAACGGGTTTTGGTATGATGAGACATGGGAGAGGCTGCATTATCTTTCGCTTTGGGTTGGGGTCG
GTGAGCTGCTGACTCCATTGCCTTCGGTGGGTCTCAATGATTGTCCCAATCTGGAGGAGATTGACATTCGGGTTGAAGGG
GATTGCAGGTTTAACCACAGACCCACTCGGCGAGAATTCGGGTTGAGCTGCCTCGCAGGCTATCTTCGCCTGTCCAAGAT
GAAGTTGGATTGTGGTGATACAGTGGGTTATGCACTGACTGCCCCGGCGGGACAGATGGACCTTAGCCTCTGGGAGAGGT
TCTTCCTGAATGGGATTGGAAGTTTGTCCCTCGGTGAACTCGACTACTGGCCCCCGCAAGACCGAGATGTAAACCAGAGG
AGTCTCTCGCTTCCGGCTGCCGGGTTGCTGTCGGAATGTGACACATTGCGGAAGCTCTTCATCCACGGCACGGCTCACGA
GCATTTCATGATGTTCCTTGTGAGAAATAACAATCTCAACTTGAGGGATGTGCAGCTGAGAGAGGACTACTATCCGGCAC
CCGAAAACGAAATGAGTACGGAGATGAGAGTGGATTCGTGTTGTCGATTCGAAGATGCACTTAACAGGCGCCCGATCCTC
GAT
>Maldo_Gala_16g000050
ATGGCTTCAAGGCCTACAGTAGGAGAAGGTGATAGAGCCAGAGAGAAACAAAGGTTCACGGAGATCAAGGTCTATACTCG
AAAAACTTTCAAAAGCCTAAAAAAGAACAACATCGTCCACACCACCGCCAACACTGCCCCTCTTCTCCTTGCCCAACGCC
TCTGTGACACATTCCCATTCATCACCTCACTCACAACCTACTCCCGATCGCCCTCTATCGTCCGGATCGTCTCCCATCTA
TGGTCGGGATTGCGCCACGTCAAGATCGTCTGCTGGCATCAACGGCCTCAATCACCCATCGGCGCCGACTTCGACCTTTT
GTTCTCGGCCTGTCAGTCGCTCTCAGAGCTCGACTTGTTAGAGTTCTACTACTGGACGGAGGACCTCCCGCCGGTTTCCT
TTTGGGTCTTTCAATATTGCGACGGAGAGGATGTTGTCCAATATTTCTCCAATTGCACCCACATCATTGTGGATAAAATT
GTGTATGATGATCTCGTATGTGTTGATGCTCGAAATGGCGCCAAGACTCTTGTCACCACTTTATGGGTCCATCATAGTTT
TGATGTCGGACTCCCCATTGATCCCACTTGCAGAGCATGTCCACCGACCCTCTCAGAGCCCAATTCTGGATTCAGTAGCA
CGTGCAGCTCCATCTCCCCCAGACCAAAATCACGTGCATCAACGTTGGGAACGAAGTTCTCGACGGCACCGACACACAGC
TGTCTTTTCTCGGCCATGGCGTCCGAGGGTCAGAGTCATCCGATGAACTTGAGAGACTCGTACAAGGGATGTGATTTCAC
TCTCGGTGATGGACGAGGTGGAGAATCAATTTACGGTGATAAATTCGCAGATGAAATACAGCATACCGGGCCAGGTATTC
TTTCTATGACAAATGCTGGGCCAGACACCAACGGATCACAATTCTTCATTACAACAGTCAAAACCGTAAGTCAAGGT
>Maldo_HF06403-RA
ATGGAGAGGGCCACGCGCACATCCCTCACGCTCCGGGGCAACGCCCGCGACCTCCACAGGATCCCGATTTGCTTCACGGC
AGTCGCCCAGCTCGACCTCTCACACTTATCCCCATGGGGCCACGCTCTGCTCTCCCCCTCCGCCGCGAACACTGACCCTC
TTCTCCTTGCCCAACGCCTCCGTGACGCCTTCCCATTCGTCACCTCACTCACAGTCTACTCCCGATCGCCCTCTATCGTC
CAGATCGTCTCCCATCTGTGGCCGGGATTGCGCCGCGTCAAGCTCGTCCGCTGGCATCAACGGCCCCAATCAACCCTCGG
CGCCGACTTCGATCCTCTGTTCTCGGCCTGTCAGTCGCTTTCAGAGCTCGACTTGTCAGAGTTCTACTACTGGACGGAGG
ACCTCCCGCCGGTTCTGGAATCCTATCCCAACGTGGCTCGATCTCTCACCAAGCTCAATCTCTTGACGACGTCGTTTACC
GAGGGGTTCAAGGCCAACGAGATCAAATCCATCACGGCGGCGTGTCCGAAACTGCAACATCTCCTGGTGGCGTGCATGTT
CGATCCGAGATACATAGGCTTCGTCGGCGAGGAGGCGCTCTTATCGATCTCCACAAACTGTCCGGAGCTCAGAGTCATTC
ATTTGATCGATACGACGTCGCTGGCCAACGCCCACGGCGAGCCAGATGACGACGGTTTCACCGCCGAAGACGCACGGGTC
GGGCGCGCGGCGCTAATCGACTTCTTCTCGGGCCTTCCGCTGCTGGAAGAGTTGGTGCTGGATGTTTGTAAGAACGTGAG
AGACAGTGGGTTGGCGCTGGAGGTGCTCGGGTCCAAATGCCCCAGGCTGAGGGCGCTCAAGCTGGGCCAGTTCCATGGGA
TTTGCTCGGCGATTGGGTCCAAGCTCAACGGCATTGCCCTATGTGCCGGGCTGGAGTCGCTGGCGATTAAGAACTCTGCC
GATTTGACGGACATGGGGTTGATTGAGATTGCGAAAGGGTGTTGTAAATTGGCCAAGTTTGAGGTCCATGGATGTAAGAG
AATAACGGTTAAAGGGTTGGGGACGATGGCCTGTTTGTTGAGGAAGACTTTGGTTGATGTCAGTATCTCTTGTTGCAAGA
ATTTGAATGCCGCGGCTTCGTTGCGGGCTCTGGAGCGCATTCGTGATCGGATTCAGCGCCTGCACATTGATTGCGTGTGG
GAACCAGAGGATGCTCATGGCTTTGATCTGGATCAAGTAAATGTCGATGATTATGTTGGTGACGGCATTGCGGTGAATCG
GAATGGTGATGATGGTGGCGATTACATGGACTTGAATTGGGCAGCTGAGTGCGAAAACAGAAGTAAGAAATGCAAGTTGG
GGATGGATGGGGAGTGTTCCTATATGCCACCAAGCAATGGCAATGGAAACGGAAATGGGTTTTGGTACGGTGAGAGCTGG
GAGAGGCTGCATTATCTCTCGCTTTGGGTTGGGGTCGGTGAGCTGCTGACTCCGTTGCCGTCGGTGGGTCTCGATGATTG
CCCCAATCTTGAGGAGATTCAGATTCGGGTTGAAGGGGATTGCAGAGGAAGGCACAGACCCACACAGCGAGAATTCGGGT
TGAGCTGCCTCGCAGGCTATCCTTGCCTGTCCAAGATGAAGTTGGATTGTGGTGACACGGTGGGTTATGCATTGACAGCC
CCGCCAGGACAGATGGACCTTAGCCTCTGGGAGAGGTTCTTCCTGACTGGGATTGAAAGCTTGTGCCTAACGGAACTCGA
TTACTGGCCACCGCAAGACCGGGACGTAAACCAAAGGAGTCTCTGGCTTCCGGCTGCGGGGCTGCTGTCGGAATGCGTGA
CATTGCGGAAGCTTTTCATCCACGGCACAGCTCATGAGCATTTCATGATGTTCCTTGTGAGAAACCCGAGCCTGAGGGAT
GTGCAGCTGAGGGAGGACTACTATCCGGCGCCCGAAAACGAAATGAGTACGGAGATGAGAGTGGATTCGTGTTGTCGATT
CGAAGATGCACTCAACCGGCGCCCATTCCTTGAT
>Maldo_HF32165-RA
ATGGCCACCACCATCAACGACCTGCCGGAGGTTATACTATCCGCCATCATCACCTTAGTTTCCGACACCCGGACCCGGAA
CTCGCTCTCCCTCGTGTGCAAGAAGTTCCGGAGTATGGAGAGGGCCACGCGCGCTTCTCTCAAGCTCCGGGGCAACGCGC
GCGACCTCCACCGGATCCCGATTTGCTTCACAGCGGTGGACCAGCTCGACCTATCACTCTTATCCCCGTGGGGCCACTCA
CTGCTCTCCCCCTCCGCTGCCAACACCGACCCTCTCCTCGCCCAGCGCCTCCGTGACGCCTTCCCATCCGTCACCTCACT
CACTGTCTACTCCCGATCTCCCTCCACTGTCCAGATCGTCTCCCGTCTGTGGCCGGGATTGCGCCGGTTCAAGCTCGTCC
GCTGGCATCAACGGCCCCACTCGCCCCTCGGCGCCGACTTCGATCCTCTGTTCAGGGAGTGTCAATCCCTCTTGGAGCTC
GACTTGTCTGAATTCTACTACTGGACGGAGGACCTCCCGCCGGCTCTGGAAGCCCATCCCGGCGTGGCTCGATCTCTCAC
CAAGCTCAATCTCTTGACGAAGTCGTTTACCGAGGGGTTCAAGGCCAACGAGATCAAATCCATCACGGCGGCGTGTCCGA
AACTGCAACATCTCCTAGTGGCGTGTATGTTCGATCCGAGATACATAGGCTTCGTCAGCGAGGAGGCTCTCTTATCGATC
TCCGCCAACTGTCCGGAGCTCAGAGTCGTTCATTTGGTCGATACAACGTCGCTGGCCAACGCCCGCGGCGACCCAAACGA
CAATGGGTTCACCGCGGAAGACGCGCGAGTCGGGCGCGCTGCGTTAGTCGACTTCTTCTCGGGGCTTCCGCTGCTGGAAG
AGTTGGTGCTGGATGTGTGTAACAACGTGAGAGACAGTGGGTTGGCGCTGGAAGTGCTCGGGTCCAAGTGCCCCAGGCTG
AGATTGCTCAAGCTGGGCCAGTTCCATGGGATTTGCTCGGCTATTGGGTCCGAGCTCGACGGCATTGCGTTGTGTGCAGG
GCTGGAGTCGCTGTCGATTAAGAACTCGGCCGATTTGACGGACATGGGGCTGATTGAGATTGCGAGAGGGTGTTGTAGAT
TGGCCAAGTTTGAGGTCATTGGATGCAAGAGAATTACGGTTAAAGGGTTGAGGACGATGGCTTGTTTGTTGAGGAAGACT
TTAGTGGATGTCGGGATCTCTTGTTGCAAGAACTTGGATGCCGCGGCCTCGCTGCGGGCGCTGGAGCCCATTCGTGATCG
GATTCAGCGCCTGCACATTGATTGCGTATGGGAAAAGGACGATTCTCATGGCTTTGATGATCTTGGTCAGGTGAATGCCC
ATGGCGTTATTGCGTTGAATCGGAATGGTGATGATGACGGTGATTACATGGACTTGAATTGGGCGGCTGAGTACGAAATC
AGAAGTAGCAAGAAATGCAAGTTGGGGATGGATGGGGAGTGTTCCTATATGCCACCAAGCAATGGCCATGGCTATGGTGA
CGGCAATGGAAGTGGAAACGGGTTTTGGTATGATGAGACATGGGAGAGGCTGCATTATCTTTCGCTTTGGGTTGGGGTCG
GTGAGCTGCTGACTCCATTGCCGTCGGTGGGTCTCAATGATTGTCCCAATCTGGAGGAGATTCACATTCGGGTTGAAGGG
GATTGCAGGTTTAACCACAGACCCACACAGCGAGAATTCGGGTTGAGCTGCCTCGCAGGCTATCTTCGCCTGTCCAAGAT
GAAGTTGGATTGTGGTGATACAGTGGGTTATGCACTGACTGCCCCGGCGGGACAGATGGACCTTAACGTCTGGGAGAGGT
TCTTCCTGAATGGGATTGGAAGTTTGTCCCTCAGTGAACTCGACTACTGGCCCCCGCAAGACCGAGATGTAAACCAGAGG
AGTCTCTCGCTTCCGGCTGCCGGGTTGCTGGCGGAATGTGACACATTGCGGAAGCTCTTCATCCACGGCACGGCTCACGA
GCATTTCATGATGTTCCTTGTGAGAAATAACAATCTCAACTTGAGGGATGTGCAGCTGAGAGAGGACTACTATCCGGCAC
CCGAAAACGAAATGAGTACGGAGATGAGAGTGGATTCGTGTTGTCGATTCGAAGATGCACTTAACAGGCGCCCGATCCTC
GAT
>Malsi_16g000250
ATGGCTTCAAGGCCTACAGTAGGAGAAGGTGATAGAGCCAGAGAGAAACAAAGGTTCACGGAGATCAAGGTCTATACTCG
AAAAACTTTCAAAAGCCTAAAAAAGAACAACATCGTCCACACCACCGCCAACACTGCCCCTCTTCTCCTTGCCCAACGCC
TCTGTGACACATTCCCATTCATCACCTCACTCACAACCTACTCCCGATCGCCCTCTATCGTCCGGATCGTCTCCCATCTA
TGGTCGGGATTGCGCCACGTCAAGATCGTCTGCTGGCATCAACGGCCTCAATCACCCATCGGCGCCGACTTCGACCTTTT
GTTCTCGGCCTGTCAGTCGCTCTCAGAGCTCGACTTGTTAGAGTTCTACTACTGGACGGAGGACCTCCCGCCGGTTTCCT
TTTGGGTCTTTCAATATTGCGACGGAGAGGATGTTGTCCAATATTTCTCCAATTGCACCCACATCATTGTGGATAAAATT
GTGTATGATGATCTCGTATGTGTTGATGCTCGAAATGGCGCCAAGACTCTTGTCACCACTTTATGGGTCCATCATAGTTT
TGATGTCGGACTCCCCATTGATCCCACTTGCAGAGCATGTCCACCGACCCTCTCAGAGCCCAATTCTGGATTCAGTAGCA
CGTGCAGCTCCATCTCCCCCAGACCAAAATCACGTGCATCAACGTTGGGAACGAAGTTCTCGACGGCACCGACACACAGC
TGTCTTTTCTCGGCCATGGCGTCCGAGGGTCAGAGTCATCCGATGAACTTGAGAGACTCGTACAAGGGATGTGATTTCAC
TCTCGGTGATGGACGAGGTGGAGAATCAATTTACGGTGATAAATTCGCAGATGAAATACAGCATACCGGGCCAGGTATTC
TTTCTATGACAAATGCTGGGCCAGACACCAACGGATCACAATTCTTCATTACAACAGTCAAAACCGTAAGTCAAGGT
>Pruav_sc0000067.1_g380.1.mk
ATGACCACCGCCACCACAATCAACGACTTGCCGGACGCCATACTCTCGACCATAATCGGGTTGGTATCCGACACCCGAAC
CCGGAACTCCCTCTCCCTCGCGTGCCGCAAATTCCGGAGCACTGAGAGGGCCACGCGCACCTCCCTCGCACTCCGGGGAA
ACGCGCGCGACCTCCCCGACCTCCCGCTCTGCTTCGCCGCCGTCACCCACCTCGACCTCTCCCTCCTCTCTCCGTGGGGC
CACTCTCTGCTCTCCCCCTCCGCCGCCGCCAACGACACCGACCCCCTCCTCCTGGCCCAACGCCTACGTGCCGCCTTTCC
ATTCGTCGACTCCCTCATCGTCTACTCCCGATCTCCCTCCACCATCCAGATCGTCTCCCATCTGTGGCCCGGATTGCGCC
ACGTCAAGCTTGTCCGATGGCATCAACGGCCACAATCGCCCCTCGGCGCCGACTTCGATCCTCTCTTCGACCAATGCCAC
TCGCTCTCCGAGCTCGACCTGTCGGAATTCTACTACTGGACGGAGGACCTCCCGCCGGTCCTCGAGGCCTACCCGAACGT
GGCCCGATCTCTCACCAAGCTGGATCTCCTGACGACCTCGTTTACCGAGGGGTTCAGAGCGAACGAGATTAAATCCATCG
TCACCGCCTGCCCGAAGCTCCAGCATCTCCTCATCGCGTGTATGTTCGATCCCCGATACATAGGCTTCGTCGGCGAGGAG
GCTCTGCTGTCGATCTCCGCTAACTGCCCGGAGCTCAAAGTCGTCCATTTGATCGATACGTCATCGTTGGCCAACGCCCG
CGGCGATCCAAACGACGACGGATTTACGTCGGAGGACGCGCGGATTGGGCGCGCGGCTTTGGTTCCGCTGTTGGAGGAGC
TGGCGTTGGATGTGTGCAAGAACGTGAGAGACAGTGGGTTGGCGTTGGAAGTGCTTGGGTCTAAGTGTCCCAGGCTGAGG
GCGCTCAAGCTTGGGCAGTTTCATGGGATTTGCACTGCGATTGGGTCCGAGCTAGACGGCATTGCGTTGTGTTCAGGGCT
GGAGTCTTTGTCGATCAAGAACTCGGCTGATTTGACGGATATGGGGTTGATTGAGATCGCTAGAGGGTGCTGCAAATTGG
CCAAGTTTGAGGTTCAGGGATGTAAGAGAATCACAGTGAAGGGGCTGAGGACGATGGCTTGCTTGTTAAGGAAGACTCTG
GTTGATGTTGGGATCTCTTGCTGCAAGAACTTGGATGCTGCTGCTTCTTTGCGGGCTTTGGAGCCGATTCGTGATCGGAT
TCAAAGGCTCCACATTGATTGCGTTTGGGAGCAGGAGGATGATCATGCCCCCAATTTTGATATCAATCAAGTGAATGATG
ATGAGGATGAGGATGTTAATAGTGAAGCCAGTGTGTTGAATCGGAATGGGGAGGATGGTGATTACATGGACTTGAATTGG
GCGGCTGAGTATGAGCACAGAAGCAGCAAGAAATGCAAGTTGGGGTTGGATGGAGACTGTTCCTATATGCCACCAAGCAA
TGGATATGGCTATGGCAATGGAAATGGGTTTTGGGGTGGTGAGAGCTGGGAGAGGCTGCATTATCTTTCGCTTTGGATTG
GGGTTGGTGAGCCGCTGACTCCGTTGCCAACGGCTGGTCTCGATGATTGTCCCAATCTGGAGGAGATTCAGATCCGGGTA
GAAGGGGATTGCAGGGGAAGGCACAGACCCACACGGCGAGATTTTGGGTTGACCTGCCTCGCCGGCTATCCTCTGCTGTC
CAAGATGAAGTTGGATTGTGGTGATACAGTTGGCTATGCACTTACTGCACCCCCCGGGCAGATGGACCTGAGTCTTTGGG
AGAGGTTCTTCCTGAGTGGGATTGAAAGCTTGAGCCTCAGTGAACTCGATTACTGGCCCCCGCAGGACCGGGACGTAAAC
CAGAGGAGTCTTTGGCTTCCGGCTGCCGGGTTGCTGGCAGAATGCCTGACATTGCGGAAGCTTTTCATCCATGGCACGGC
ACATGAGCATTTCATGATGTTCCTTGTGAGAATTCCAAACTTGAACCGCAACTTGAGGGATGTGCAGCTGAGGGAGGATT
ACTATCCGGCACCAGAAAACGAAATGAGTACAGAGATGAGGGTGGATTCGTGCCGTCGCTTTGAAGAAGCACTCAACAGG
CGGCCTATCCTTGAC
>Pruav_sc0000588.1_g890.1.br
ATGCTGATCCTGAATAGAAAGAAGTCGAGACTCGATCGGTATGGGATACCGATTGTAGGCTGTGTTGGGCCTGCAGCGGC
TGTTCGTAGCTTTGAGGCAATGCCATCGGTGGCCGATGCCGATTGTCCGAGGACTTGGGTACTTGGGCGAGTTTATGAGA
TCCACGTGTCGTTGCACGAGTGGAGGGTCAGATATGACACCCATATCCTGGGTTTGGCAATGAAGATGGGCTTCGACGAA
GAAGATTGCCGCAGTTTGGCGACGAAGATGAAGTTTGGCGATGAAGAAGATTCCAGCCGCCATGGGCTTCGACCTGGAGA
ATTGACTGTCCTGGCATGGACTATGCTTAAGTACTGTCATGGATTGACTTGGCTTGGACTAAGTTTAATAAGACTTGTCC
TGCGTTTGATTCGTCAAGGCATCGCAGGCACATCACGAACCCTCGCACTGATTCAGATCCATGGGATTTGCTCGGCGATT
GGGTCCGAGCTCGATGACACAGTGTTGTGTTCAGGGATGGAGTCGCTATCGATCAAAAACTCGGCTGATTTGGCGGACAT
GGGAGCAGAGGACAAGCACAGAACGCTCGAGATTTTTAATTTT
>Pyrbr_018650540.1_cds_XP_018506056.1_1
ATGGCCACCACCATCAACGACCTGCCGGAGGTCATACTATCCGCCATCATCACCTTAGTTTCCGACACCCGGACCCGGAA
CTCGCTCTCCCTCGTGTGCAAGAAGTTCCGGAGCATGGAGAGGGCCACGCGCGCTTCTCTCACGCTCCGGGGCAACGCGC
GCGACCTCCACCGGATCCCGATTTGCTTCACAGCGGTGGACCAGCTCGACCTATCACTCTTATCCCCGTGGGGCCACGCA
CTGCTCTCCCCCTCCGCCGCCACCACCGACCCTCTCCTCCTCGCCCAGTGCCTCCGTGAAGCCTTCCCATCCGTCACCTC
ACTCACTGTCTACTCCCGATCTCCCTACACCGTCCAGAACGTCTCCCGTCTGTGGCCGGGATTGCGCCGGGTCAAGCTCG
TCCGCTGGCATCAACGGCCCCATTCGCCCCCCGGCGCCGACTTCGTTCCTCTGTTCTCGGAGTGTCAATCCCTCTTGGAG
CTCGACTTGTCGGAATTCTACTACTGGACGGAGGACCTCCCGCCGGTTCTGGAAGCCCATCCCAGCGTGGCTCGATCTCT
CACCAAGCTCAATCTCTTGACGACGTCGTTTACCGAGGGTTTCAAGGCCAACGAGATCAAATCCATCACGGCGGCGTGTC
CCAAACTGCAGCATCTCCTGGTGGCGTGTATGTTCGATCCGAGATACATAGGCTTCGTCGGCGAGGAGGCTCTTTTATCG
ATCTCCGCCAACTGTCCGGAGCTCAGAGTCCTTCATTTGGTCGATACGACGTCGCTGGCCAACGCCCGCGGCGACCCAAA
CGACAATGGGTTCACCGCCGAAGACGCGCGGGTCGGGCGCGCGGCGTTAGTCGACTTCTTCTCGGGGCTTCCGCTGCTGG
AAGAGTTGGTGCTGGATGTGTGTAACAACGTGAGAGACAGTGGGTTGGCGCTGGAAGTGCTCGGGTCCAAGTGCCCCAGG
CTGAGATTGCTCAAGCTGGGCCAGTTCCATGGGATTTGCTCAGCTATTGGGTCCGAGCTCGACGGCATTGCGTTGTGTGC
AGGGCTAGAGTCGCTGTCGATTAAGAACTCGGCCGATTTGACGGACATGGGGCTGATTGAGATTGCGAGAGGGTGTTGTA
GATTGGCCAAGTTTGAGGTCATTGGATGTAAGAGAATTACGGTTAAGGGGTTGAGGACGATGGCTTGTTTGTTGAAGAAG
ACTTTAGTGGATGTTGGGATCTCTTGTTGCAAGAACTTGGATGCCGCCGCATCATTGCGGGCTCTGGAGCCCATTCGTGA
TCGGATTCAGCGCCTGCACATTGATTGCGTATGGGAACAGGAGGATGCTGATGGCTTTGATGGCATTGATTATGGTGGTG
GCATTGGGTTGAATCGCAATGGTGATGATGGCGGTGATTACATGGACTTGAATTGGGCGGCTGAGTACGAAAACAGAAGT
AGCAAGAAGTGCAAGTTGGGGATGGATGGGGAGTGTTCCTATATGCCACGAAGCAATGGCCATGGCTATGGCGACTGGTC
TTGGTATGATGAGACATGGGAGAGGCTGCATTACCTTTCGCTTTGGGTTGGGGTCGGTGAGCTGCTGACTCCATTGCCGT
CGGTGGGTCTCAATGATTGTCCCAATCTGGAGGAGATTCACATTCGGGTTGAAGGGGATTGCAGGGGAAAGCACAGACCC
ACACAGCGAGAATTCGGGTTGAGCTGCCTCGCAGGCTATCTTCGCCTGTCCAAGATGAAGTTGGATTGTGGTGATACAGT
GGGTTATGCACTGACTGCCCCGCCGGGACAGATGGACCTTAGCCTCTGGGAGAGGTTCTTCCTGGCTGGGATTGGAAGTT
TGTCCCTCAGTGTACTCGACTACTGGCCCCCGCAAGACCGAGATGTAAACCAGAGGAGTCTCTCACTTCCGGCTGCCGGG
TTGCTGTCGGAATGTGACACGTTTCGGAAGCTCTTCATCCACGGCACGGCTCATGAACATTTCATGATGTTCCTTGTGAG
AAATAACAACCTCAACTTGAGGGATGTGCAGCTGAGAGAGGACTACTATCCGGCACCCGAAAACGAAATGAGTACGGAGA
TGAGAGTGGATTCGTGTTGTCGATTCGAAGATGCACTCAACAGGCGCCCAATCCTCGAT
>Pyrco_BartlettDH_new_MAX2.Chr17
CCCACCGCCATGGCCACCACCATCAACGACCTGCCGGAGGTCATACTATCCGCCATCATCACCTTAGTTTCCGACACCCG
GACCCGGAACTCGCTCTCCCTCGTGTGCAAGAAGTTCCGGAGCATGGAGAGGGCCACGCGCGCTTCTCTCACGCTCCGGG
GCAACGCGCGCGACCTCCACCGGATCCCGATTTGCTTCACAGCGGTGGACCAGCTCGACCTATCACTCTTATCCCCGTGG
GGCCACGCACTGTTCTCCCCCTCCGCCGCCAACACCGACGCTCTCCTCCTCGCCCAGCGCCTCCGTGACGCCTTCCCATC
CGTCACCTCACTCACTGTCTACTCCCGATCTCCCCACACCGTCCAGAACGTCTCCCGTCTGTGGCCGGGATTGCGCCGGG
TCAAGCTCGTCCGCTGGCATCAACGGCCCCACTCGCTCGCCGGCGCCGACTTCGTTCCTCTGTTCTCGGAGTGTCAATCC
CTCTTGGAGCTCGACTTGTCGGAATTCTACTACTGGACGGAGGACCTCCCGCCGGTTCTGGAAGCCCATCCCGGCGTGGC
TCGATCTCTCACCAAGCTCAATCTCTTGACGACGTCGTTTACCGAGGGTTTCAAGGCCAACGAGATCAAATCCATCACGG
CGGCGTGTCCCAAACTGCAGCATCTCCTGGTGGCGTGTATGTTCGATCCGAGATACATAGGCTTCGTCGGCGAGGAGGCT
CTTTTATCGATCTCCGCCAACTGTCCGGAGCTCAGAGTCGTTCATTTGGTCGATACGACGTCGCTGGCCAACGCCCGCGG
CGACCCAAACGACAATGGGTTCACCGCCGAAGACGCGCGGGTCGGGCGCGCGGCGTTAGTCGACTTCTTCTCGGGGCTTC
CGCTGCTGGAAGAGTTGGTGCTGGATGTGTGTAACAACGTGAGAGACAGTGGGTTGGCGCTGGAAGTGCTCGGGTCCAAG
TGCCCCAGGCTGAGACTGCTCAAGCTGGGCCAGTTCCATGGGATTTGCTCAGCTATTGGGTCCGAGCTCGACGGCATTGC
GTTGTGTGCAGGGCTAGAGTCGCTGTCGATAAAGAACTCGGCCGATTTGACGGACATGGGGTTGATTGAGATTGCGAGAG
GGTGTTGTAGATTGGCCAAGTTTGAGGTCATTGGATGTAAGAGAATTACGGTTAAGGGGTTGAGGACGATGGCTTGTTTG
TTGAAGAAGACTTTAGTGGATGTTGGGATCTCTTGTTGCAAGAACTTGGATGCCGCCGCATCATTGCGGGCTCTGGAGCC
CATTCGTGATCGGATTCAGCGCCTGCACATTGATTGCGTATGGGAACAGGAGGATGCTCATGGCTTTGATGGCATTGATT
ATGGTGGCGGCATTGGGTTGAATCGCAATGGTGATGATGGCAGTGATTACATGGACTTGAATTGGGCGGCTGAGTACGAA
AACAGAAGTAGCAAGAAATGTAAGTTGGGGATGGATGGGGAGTGTTCCTATATGCCACGAAGCAATGGGCATGGCTATGG
CGACTGGTCTTGGTATGATGAGACATGGGAGAAGCTGCATTACCTTTCGCTTTGGGTTGGGGTCGGTGAGCTGCTGACTC
CATTGCCGTCGGTGGGTCTCAATGATTGTCCCAATCTGGAGGAGATTCACATTCGGGTTGAAGGGGATTGCAGGGGAAAG
CACAGACCCACACAGCAAGAATTCGGGTTGAGCTGCCTCGCAGGCTATCTTCGCCTGTCCAAGATGAAGTTGGATTGTGG
TGATACAGTGGGTTATGCACTGACTGCCCCGCCGGGACAGATGGACCTTAGCCTCTGGGAGAGGTTCTTCCTGGCTGGGA
TTGGAAGTTTGTCCCTCAGTGTACTCGACTACTGGCCCCCGCAAGACCGAGATGTAAACCAGAGGAGTGTCTCACTTCCG
GCTGCCGGGTTGCTGTCGGAATGTGACACGTTTCGGAAGCTCTTCATCCACGGCACGGCTCATGAACATTTCATGATGTT
CCTTGTGAGAAATAACAACCTCAACTTGAGGGATGTGCAGCTGAGAGAGGACTACTATCCGGCACCCGAAAACGAAATGA
GTACGGAGATGAGAGTGGATTCGTGTTGTCGATTCGAAGATGCACTCAACAGGCGCCCAATCCTCGAT
>Pyrco_BartlettDH_new_MAX2.Chr9
TCCCTCCCTCGCACCATGGCCCCCACCATCAATGACCTGCCGGAGCCCATACTCTCCACCTTCATCACCTTAGTTTCCGA
CACCCGGACCAGGAACTCGCTCTCCCTTGTGTGCAAAAAGTTCCTGAGCATGGAGAGGGCCACGCGCACATCCCTCACGC
TCCGGGGCAACGCCCGTGACCTCCACAGGATCCCGATTTGCTTCACGGCAGTCGCCCAGCTCGACCTCTCACACTTATCC
CCATGGGGCCACACTCTGCTCTCCCCCTCCGCCGCCAACACTGACCCTCTTCTCCTTGCCCAACGCCTCCGTGACGCCTT
CCCATCCGTCACCTCACTCACAGTCTACTCCCGATCGCCCCGTATCGTCCAGATCGTCTCCCATTTGTGGCCGGGGTTGC
GCCGCGTCAAGCTCGTCCGCTGGCATCAACGGCCCCAATCACCCCTCGGCGCCGACTTCGATCCTCTGTTCTTGGCCTGT
CAGTCGCTCTCAGAGCTCGACTTGTCAGAGTTCTACTACTGGACGGAGGACCTCCCGCCGGTTCTGGAATCCTATCCCAA
GGTGGCTCGATCTCTCACCAAGCTCAATCTCTTGACGACGTCGTTTACCGAGGGGTTCAAGGCCAACGAGATCAAATCCA
TCACGGCGGCGTGTCCGAAACTGCAACATCTCCTGGTGGCGTGTATGTTCGATCCGAGATACGTAGGCTTCGTCGGCGAG
GAGGCGCTCTTATCGATCTCCACGAACTGTCCGGAGCTCAGAGTCATTCATTTGATCGATACGACGTCGCTGGCCAACGC
CCACAGCGAGCCAGATGACGACGGTTTCACCGCCGAAGACGCACGGGTCGGGCGCGCGGCGCTAATCGACTTCTTCTCGG
GGCTTCCGCTGCTGGAAGAGTTGGTGCTGGATGTTTGTAAGAACGTGAGAGACAGTGGGTTGGCGCTGGAGGTGCTCGGG
TCCAAATGCCCCAGGCTGAGGGCGCTCAAGCTGGGCCAGTTCCATGGGATTTGCTCGGCGATTGGGTCCGAGCTCGACGG
CATTGCCTTATGTGCCGGGCTGGAGTCGCTGTCGATTAAGAACTGTGCCGATTTGACGGACATGGGGTTGATTGAGATTG
CGAGAGGGTGTTGTAAATTGGCCAAGTTTGAGGTCCATGGATGTAAGAGAATAACGGTGAAAGGGTTGAGGACGATGGCC
TGTTTGTTGAGGAAGACTTTGGTTGATGTCAGCATCTCTTGTTGCAAGAATTTGGATGCCGCGGCCTCGTTGCGGGCTCT
GGAGCCCATTCGTGATCGGATTCAGCGCCTGCACATTGATTGCGTGTGGGAACCGGAGGATGGTCATGGCTTTGATCTGG
ATCAAGTAAATGTCGATGATTATGTTGGTGACGGCATTGCGGTGATTCGGAATGGTGATGATGGTGGCGGTTACATGGAC
TTGAATTGGGCAGCCGAGTACGAAAACAGAAGTAGGAAATGTAAGTTGGGGATGGATGGGGAGTGTTCCTATATGCCACC
AAGCAATGGCAATGGCAATGGAAACAGAAATGAGTTTTGGTACGGTGAGAGCTGGGAGAGGCTGCATTATCTTTCGCTTT
GGGTTGGGGTCGGTGAGCTGCTGACTCCGTTGCCGTCGGTGGGTCTCGATGATTGCCCCAATCTTGAGGAGATTCAGATT
CGGGTTGAAGGGGATTGCTGGGGAAGGCACAGACCCACGCAGCGAGATTTCGGGTTGAGCTGCCTCGCAGGCTATCCTTG
CCTGTCCAAGATGAAGTTGGATTGTGGTGACACGGTGGGTTATGCACTGACAGCCCCGCCAGGACAGATGGACCTTAGCC
CCTGGGAGAGGTTCTTCTTGACTGGGATTGAAAGCTTGTGCCTAACGGAGCTCGATTACTGGCCTCCGCAAGACCGGGAC
GTAAACCAAAGGAGTCTCTGGCTTCCGGCTGCGGGGCTGCTGTCGGAATGCGTGACATTGCGGAAGCTTTTCATCCACGG
CACAGCTCATGAGCATTTCATGATGTTCCTCGTGAGAAACCCGAGCCTGAGGGATGTGCAGCTGAGGGAGGACTACTATC
CGGCACCCGAAAATGAAATGAGTACGGAGATGAGAGTGGATTCGTGTTGTCGATTTGAAGATGCACTCAACCGGCGCCCA
ATCCTTGAT
>Pyrco_Bartlett_009946.1
ATGGCTTGTTTGTTGAAGAAGACTTTAGTGGATGTTGGGATCTCTTGTTGCAAGAACTTGGATGCCGCCGCATCATTGCG
GGCTCTGGAGCCCATTCGTGATCGGATTCAGCGCCTGCACATTGATTGCGTATGGGAACAGGAGGATGCTCATGGCTTTG
ATGGCATTGATTATGGTGGCGGCATTGGGTTGAATCGCAATGGTGATGATGGCAGTGATTACATGGACTTGAATTGGGCG
GCTGAGTACGAAAACAGAAGTAGCAAGAAATGTAAGTTGGGGATGGATGGGGAGTGTTCCTATATGCCACGAAGCAATGG
GCATGGCTATGGCGACTGGTCTTGGTATGATGAGACATGGGAGAAGCTGCATTACCTTTCGCTTTGGGTTGGGGTCGGTG
AGCTGCTGACTCCATTGCCGTCGGTGGGTCTCAATGATTGTCCCAATCTGGAGGAGATTCACATTCGGGTTGAAGGGGAT
TGCAGGGGAAAGCACAGACCCACACAGCGAGAATTCGGGTTGAGCTGCCTCGCAGGCTATCTTCGCCTGTCCAAGATGAA
GTTGGATTGTGGTGATACAGTGGGTTATGCACTGACTGCCCCGCCGGGACAGATGGACCTTAGCCTCTGGGAGAGGTTCT
TCCTGGCTGGGATTGGAAGTTTGTCCCTCAGTGTACTCGACTACTGGCCCCCGCAAGACCGAGATGTAAACCAGAGGAGT
GTCTCACTTCCGGCTGCCGGGTTGCTGTCGGAATGTGACACGTTTCGGAAGCTCTTCATCCACGGCACGGCTCATGAACA
TTTCATGATGTTCCTTGTGAGAAATAACAACCTCAACTTGAGGGATGTGCAGCTGAGAGAGGACTACTATCCGGCACCCG
AAAACGAAATGAGTACGGAGATGAGAGTGGATTCGTGTTGTCGATTCGAAGATGCACTCAACAGGCGCCCAATCCTCGAT
>Pyrco_Bartlett_012731.1
ATGGCCACCACCATCAACGACCTGCCGGAGGTCATACTATCCGCCATCATCACCTTAGTTTCCGACACCCGGACCCGGAA
CTCGCTCTCCCTCGTGTGCAAGAAGTTCCGGAGCATGGAGAGGGCCACGCGCGCTTCTCTCACGCTCCGGGGCAACGCGC
GCGACCTCCACCGGATCCCGATTTGCTTCACAGCGGTGGACCAGCTCGACCTATCACTCTTATCCCCGTGGGGCCACGCA
CTGTTCTCCCCCTCCGCCGCCAACACCGACGCTCTCCTCCTCGCCCAGCGCCTCCGTGACGCCTTCCCATCCGTCACCTC
ACTCACTGTCTACTCCCGATCTCCCCACACCGTCCAGAACGTCTCCCGTCTGTGGCCGGGATTGCGCCGGGTCAAGCTCG
TCCGCTGGCATCAACGGCCCCACTCGCTCGCCGGCGCCGACTTCGTTCCTCTGTTCTCGGAGTGTCAATCCCTCTTGGAG
CTCGACTTGTCGGAATTCTACTACTGGACGGAGGACCTCCCGCCGGTTCTGGAAGCCCATCCCGGCGTGGCTCGATCTCT
CACCAAGCTCAATCTCTTGACGACGTCGTTTACCGAGGGTTTCAAGGCCAACGAGATCAAATCCATCACGGCGGCGTGTC
CCAAACTGCAGCATCTCCTGGTGGCGTGTATGTTCGATCCGAGATACATAGGCTTCGTCGGCGAGGAGGCTCTTTTATCG
ATCTCCGCCAACTGTCCGGAGCTCAGAGTCGTTCATTTGGTCGATACGACGTCGCTGGCCAACGCCCGCAGCGAGCCAGA
TGACGACGGAACG
>Pyrco_Bartlett_022042.1
ATGGCCCCCACCATCAATGACCTGCCGGAGCCCATACTCTCCACCGTCATCACCTTAGTTTCCGACACCCGGACCAGGAA
CTCGCTCTCCCTTGTGTGCAAAAAGTTCCTGAGCATGGAGAGGGCCACGCGCACATCCCTCACGCTCCGGGGCAACGCCC
GTGACCTCCACAGGATCCCGATTTGCTTCACGGCAGTCGCCCAGCTCGACCTCTCACACTTATCCCCATGGGGCCACACT
CTGCTCTCCCCCTCCGCCGCCAACACTGACCCTCTTCTCCTTGCCCAACGCCTCCGTGACGCCTTCCCATCCGTCACCTC
ACTCACAGTCTACTCCCGATCGCCCCGTATCGTCCAGATCGTCTCCCATTTGTGGCCGGGGTTGCGCCGCGTCAAGCTCG
TCCGCTGGCATCAACGGCCCCAATCACCCCTCGGCGCCGACTTCGATCCTCTGTTCTTGGCCTGTCAGTCGCTCTCAGAG
CTCGACTTGTCAGAGTTCTACTACTGGACGGAGGACCTCCCGCCGGTTCTGGAATCCTATCCCAAGGTGGCTCGATCTCT
CACCAAGCTCAATCTCTTGACGACGTCGTTTACCGAGGGGTTCAAGGCCAACGAGATCAAATCCATCACGGCGGCGTGTC
CGAAACTGCAACATCTCCTGGTGGCGTGTATGTTCGATCCGAGATACGTAGGCTTCGTCGGCGAGGAGGCGCTCTTATCG
ATCTCCACGAACTGTCCGGAGCTCAGAGTCATTCATTTGATCGATACGACGTCGCTGGCCAACGCCCACGGCGAGCCAGA
TGACGACAGTTTCACCGCCGAAGACGCACGGGTCGGGCGCGCGGCGCTAATCGACTTCTTCTCGGGGCTTCCGCTGCTGG
AAGAGTTGGTGTTGGATGTTTGTAAGAACGTGAGAGACAGTGGGTTGGCGCTGGAGGTGCTCGGGTCCAAATGCCCCAGG
CTGAGGGCGCTCAAGCTGGGCCAGTTCCATGGGATTTGCTCGGCGATTGGGTCCGAGCTCGACGGCATTGCCTTATGTGC
CGAGTTGGAGTCGCTGTCGATTAAGAACTGTGCCGATTTGACGGACATGGGGTTGATTGAGATTGCGAGAGGGTGTTGTA
AATTGGCCAAGTTTGAGGTCCATGGATGTAAGAGAATAACGGTTAAAGGGTTGAGGACGATGGCCTGTTTGTTGAGGAAG
ACTTTGGTTGATGTCAGCATCTCTTGTTGCAAGAATTTGGATGCCGCGGCCTCGTTGCGGGCTCTGGAGCCCATTCGTGA
TCGGATTCAGCGCCTGCACATTGATTGCGTGTGGGAACCGGAGGATGGTCATGGCTTTGATCTGGATCAAGTAAATGTCG
ATGATTATGTTGGTGACGGCATTGCGGTGAATCGGAATGGTGATGATGGTGGCGGTTACATGGACTTGAATTGGGCAGCC
GAGTACGGAAACAGAAGTAGGAAATGTAAGTTGGGGATGGATGGGGAGTGTTCCTATATGCCACCAAGCAATGGCAATGG
CAATGGAAACGGAAATGGGTTTTGGTACGGTGAGAGCTGGGAGAGGCTGCATTATCTTTCGCTTTGGGTTGGGGTCGGTG
AGCTGCTGACTCCGTTGCCGTCGGTGGGTCTCGATGATTGCCCCAATCTTGAGGAGATTCAGATTCGGGTTGAAGGGGAT
TGCTGGGGAAGGCACAGACCCACGCAGCGAGATTTCGGGTTGAGCTGCCTCGCAGGCTATCCTTGCCTGTCCAAGATGAA
GTTGGATTGTGGTGACACGGTGGGTTATGCACTGACAGCCCCGCCAGGACAGATGGACCTTAGCCCCTGGGAGAGGTTCT
TCCTGACTGGGATTGAAAGCTTGTGCCTAACGGAGCTCGATTACTGGCCTCCGCAAGACCGGGACGTAAACCAAAGGAGT
CTCTGGCTTCCGGCTGCGGGGCTGCTGTCGGAATGCGTGACATTGCGGAAGCTTTTCATCCACGGCACAGCTCATGAGCA
TTTCATGATGTTCCTCGTGAGAAACCCGAGCCTGAGGGATGTGCAGCTGAGGGAGGACTACTATCCGGCACCCGAAAATG
AAATGAGTACGGAGATGAGAGTGGATTCGTGTTGTCGATTTGAAGATGCACTCAACCGGCGCCCAATCCTTGAT
>Pyrco_DAnjou_new_MAX2.Chr17
CCCACCGCCATGGCCACCACCATCAACGACCTGCCGGAGGTCATACTATCCGCCATCATCACCTTAGTTTCCGACACCCG
GACCCGGAACTCGCTCTCCCTCGTGTGCAAGAAGTTCCGGAGCATGGAGAGGGCCACGCGCGCTTCTCTCACGCTCCGGG
GCAACGCGCGCGACCTCCACCGGATCCCGATTTGCTTCACAGCGGTGGACCAGCTCGACCTATCACTCTTATCCCCGTGG
GGCCACGCACTGTTCTCCCCCTCCGCCGCCAACACCGACGCTCTCCTCCTCGCCCAGCGCCTCCGTGACGCCTTCCCATC
CGTCACCTCACTCACTGTCTACTCCCGATCTCCCCACACCGTCCAGAACGTCTCCCGTCTGTGGCCGGGATTGCGCCGGG
TCAAGCTCGTCCGCTGGCATCAACGGCCCCACTCGCTCGCCGGCGCCGACTTCGTTCCTCTGTTCTCGGAGTGTCAATCC
CTCTTGGAGCTCGACTTGTCGGAATTCTACTACTGGACGGAGGACCTCCCGCCGGTTCTGGAAGCCCATCCCGGCGTGGC
TCGATCTCTCACCAAGCTCAATCTCTTGACGACGTCGTTTACCGAGGGTTTCAAGGCCAACGAGATCAAATCCATCACGG
CGGCGTGTCCCAAACTGCAGCATCTCCTGGTGGCGTGTATGTTCGATCCGAGATACATAGGCTTCGTCGGCGAGGAGGCT
CTTTTATCGATCTCCGCCAACTGTCCGGAGCTCAGAGTCGTTCATTTGGTCGATACGACGTCGCTGGCCAACGCCCGCGG
CGACCCAAACGACAATGGGTTCACCGCCGAAGACGCGCGGGTCGGGCGCGCGGCGTTAGTCGACTTCTTCTCGGGGCTTC
CGCTGCTGGAAGAGTTGGTGCTGGATGTGTGTAACAACGTGAGAGACAGTGGGTTGGCGCTGGAAGTGCTCGGGTCCAAG
TGCCCCAGGCTGAGACTGCTCAAGCTGGGCCAGTTCCATGGGATTTGCTCAGCTATTGGGTCCGAGCTCGACGGCATTGC
GTTGTGTGCAGGGCTAGAGTCGCTGTCGATTAAGAACTCGGCCGATTTGACGGACATGGGGTTGATTGAGATTGCGAGAG
GGTGTTGTAGATTGGCCAAGTTTGAGGTCATTGGATGTAAGAGAATTACGGTTAAGGGGTTGAGGACGATGGCTTGTTTG
TTGAAGAAGACTTTAGTGGATGTTGGGATCTCTTGTTGCAAGAACTTGGATGCCGCCGCATCATTGCGGGCTCTGGAGCC
CATTCGTGATCGGATTCAGCGCCTGCACATTGATTGCGTATGGGAACAGGAGGATGCTCATGGCTTTGATGGCATTGATT
ATGGTGGCGGCATTGGGTTGAATCGCAATGGTGATGATGGCAGTGATTACATGGACTTGAATTGGGCGGCTGAGTACGAA
AACAGAAGTAGCAAGAAATGTAAGTTGGGGATGGATGGGGAGTGTTCCTATATGCCACGAAGCAATGGGCATGGCTATGG
CGACTGGTCTTGGTATGATGAGACATGGGAGAAGCTGCATTACCTTTCGCTTTGGGTTGGGGTCGGTGAGCTGCTGACTC
CATTGCCGTCGGTGGGTCTCAATGATTGTCCCAATCTGGAGGAGATTCACATTCGGGTTGAAGGGGATTGCAGGGGAAAG
CACAGACCCACACAGCGAGAATTCGGGTTGAGCTGCCTCGCAGGCTATCTTCGCCTGTCCAAGATGAAGTTGGATTGTGG
TGATACAGTGGGTTATGCACTGACTGCCCCGCCGGGACAGATGGACCTTAGCCTCTGGGAGAGGTTCTTCCTGGCTGGGA
TTGGAAGTTTGTCCCTCAGTGTACTCGACTACTGGCCCCCGCAAGACCGAGATGTAAACCAGAGGAGTGTCTCACTTCCG
GCTGCCGGGTTGCTGTCGGAATGTGACACGTTTCGGAAGCTCTTCATCCACGGCACGGCTCATGAACATTTCATGATGTT
CCTTGTGAGAAATAACAACCTCAACTTGAGGGATGTGCAGCTGAGAGAGGACTACTATCCGGCACCCGAAAACGAAATGA
GTACGGAGATGAGAGTGGATTCGTGTTGTCGATTCGAAGATGCACTCAACAGGCGCCCAATCCTCGAT
>Pyrco_DAnjou_new_MAX2.Chr9
TCCCTCCCTCGCACCATGGCCCCCACCATCAATGACCTGCCGGAGCCCATACTCTCCACCGTCATCACCTTAGTTTCCGA
CACCCGGACCAGGAACTCGCTCTCCCTTGTGTGCAAAAAGTTCCTGAGCATGGAGAGGGCCACGCGCACATCCCTCACGC
TCCGGGGCAACGCCCGTGACCTCCACAGGATCCCGATTTGCTTCACGGCAGTCGCCCAGCTCGACCTCTCACACTTATCG
CCATGGGGCCACACTCTGCTCTCCCCCTCCGCCGCCAACACTGACCCTCTTCTCCTTGCCCAACGCCTCCGTGACGCCTT
CCCATCCGTCACCTCACTCACAGTCTACTCCCGATCGCCCTGTATCGTCCAGATCGTCTCCCATTTGTGGCCGGGGTTGC
GCCGCGTCAAGCTCGTCCGCTGGCATCAACGGCCCCAATCACCCCTCGGCGCGGACTTCGATCCTCTGTTCTTGGCCTGT
CAGTCGCTCTCAGAGCTCGACTTGTCAGAGTTCTACTACTGGACGGAGGACATCCCGCCGGTTCTGGAATCCTATCCCAA
GGTGGCTCGATCTCTCACCAAGCTCAATCTCTTGACGACGTCGTTTACCGATGGGTTCAAGGCCAACGAGATCAAATCCA
TCACGGCGGCGTGTCCGAAACTGCAACATCTCCTGGTGGCGTGTATGTTCGATCCGAGATACGTAGGCTTCGTCGGCGAG
GAGGCGCTCTTATCGATCTCCACGAACTGTCCGGAGCTCAGAGTCATTCATTTGATCGATACGACGTCGCTGGCCAACGC
CCACGGCGAGCCAGATGACGACGGTTTCACCGCCGAAGACGCACGGGTCGGGCGCGCGGCGCTAATCGACTTCTTCTCGG
GGCTTCCGCTGCTGGAAGAGTTGGTGTTGGATGTTTGTAAGAACGTGAGAGACAGTGGGTTGGCGCTGGAGGTGCTCGGG
TCCAAATGCCCCAGGCTGAGGGCGCTCAAGCTGGGCCAGTTCCATGGGATTTGCTCGGCGATTGGGTCCGAGCTCGACGG
CATTGCCTTATGTGCCGGGCTGGAGTCGCTGTCGATTAAGAACTGTGCCGATTTGACGGACATGGGGTTGATTGAGATTG
CGAGAGGGTGTTGTAAATTGGCCAAGTTTGAGGTCCATGGATGTAAGAGAATAACGGTTAAAGGGTTGAGGACGATGGCC
TGTTTGTTGAGGAAGACTTTGGTTGATGTCAGCATCTGTTGTTGCAAGAATTTGGATGCCGCGGCCTCGATGCGGGCTCT
GGAGCCCATTCGTGATCGGATTCAGCGCCTACACATTGATTGCGTGTGGGAACCGGAGGATGCTCATGGCTTTGATCTGG
ATCAAGTAAATGTCGATGATTATGTTGGTGACGGCATTGCGGTGAATCGGAATGGTGATGATGGTGGCGGTTACATGGAC
TTGAATTGGGCAGCCGAGTACGAAAACAGAAGTAGGAAATGTAAGTTGGGGATGGATGGGGAGTGTTCCTATATGCCACC
AAGCAATGACAATGGCAATGGAAACGGAAATGGGTTTTGGTACGGTGAGAGCTGGGAGAGGCTCCATTATCTTTCGCTTT
GGGTTGGGGTCGGTGAGCTGCTGACTCCGTTGCCGTCGGTGGGTCTCGATGATTGCCCCAATCTTGAGGAAATTCAGATT
CGGGTTGAAGGGGATTGCTGGGGAAGGCACAGACCCACGCAGCGAGATTTCGGGTTGAGCTGCCTCGCAGGCTATCCTTG
CCTGTCCAAGATGAAGTTGGATTGTGGTGACACGGTGGGTTATGCACTGACAGCCCCGCCAGGACAGATGGACCTTAGCC
CCTGGGAGAGGTTCTTCCTGACTGGGATTGAAAGCTTGTGCCTAACGGAACTCGATTACTGGCCTCCGCAAGACCGGGAC
GTAAACCAAAGGAGTCTCTGGCTTCCGGCTGCGGGGCTGCTGTCGGAATGCGTGACATTGCGGAAGCTTTTCATCCACGG
CACAGCTCATGAGCATTTCATGATGTTCCTCGTGAGAAACCCGAGCCTGAGGGATGTGCAGCTGAGGGAGGACTACTATC
CGGCACCCGAAAATGAAATGAGTACGGAGATGAGAGTGGATTCGTGTTGTCGATTCGAAGATGCACTCAACCGGCGCCCA
ATCCTTGAT
>Pyrusco9g003880.1
ATGGCCCCCACCATCAATGACCTGCCGGAGCCCATACTCTCCACCGTCATCACCTTAGTTTCCGACACCCGGACCAGGAA
CTCGCTCTCCCTTGTGTGCAAAAAGTTCCTGAGCATGGAGAGGGCCACGCGCACATCCCTCACGCTCCGGGGCAACGCCC
GTGACCTCCACAAGATCCCGATTTGCTTCACGGCAGTCGCCCAGCTCGACCTCTCACACTTATCCCCATGGGGCCACACT
CTGCTCTCCCCCTCCGCCGCCAACACAAACCCTCTTCTCCTTGCCCAACGCCTCCGTGACGCCTTCCCATCCGTCACCTC
ACTCACAGTCTACTCCCGATCGCCCTGTATCGTCCAGATCGTCTCCCATTTGTGGCCGGGGTTGCGCCGCGTCAAGCTCG
TCCGCTGGCATCAACGGCCCCAATCACCCCTCGGCGCCGACTTCGATCCTCTGTTCTTGGCCTGTCAGTCGCTCTCAGAG
CTCGACTTGTCAGAGTTCTACTACTGGACGGAGGACCTCCCGCCGGTTCTGGAATCCTATCCCAAGGTGGCTCGATCTCT
CACCAAGCTCAATCTCTTGACGACGTCGTTTACCGAGGGGTTCAAGGCCAACGAGATCAAATCCATCACGGCGGCGTGTC
CGAAACTGCAACATCTCCTGGTGGCGTGTATGTTCGATCCGAGATACGTAGGCTTCGTCGGCGAGGAGGCGCTCTTATCG
ATCTCCACGAACTGTCCGGAGCTCAGAGTCATTCATTTGATCGATACGACGTCGCTGGCCAACGCCCACGGCGAGCCAGA
TGACGACGGTTTCACCGCCGAAGACGCACGGGTCGGGCGCGCGGCGCTAATCGACTTCTTCTCGGGGCTTCCGCTGCTGG
AAGAGTTGGTGCTGGATGTTTGTAAGAACGTGAGAGACAGTGGGTTGACGCTGGAGGTGCTCGGGTCCAAATGCCCCAGG
CTGAGGGCGCTCAAGCTGGGCCAGTTCCATGGGATTTGCTCGGCGATTGGGTCCAAGCTCGACGGCATTGCCTTATGTGC
CGGGCTGGAGTCGCTGTCGATTAAGAACTGTGCCGATTTGACGGACATGGGGTTGATTGAGATTGCGAGAGGGTGTTGTA
AATTGGCCAAGTTTGAGGTCCATGGATGTAAGAGAATAACGGTTAAAGGGTTGAGGACGATGGCCTGTTTGTTGAGGAAG
ACTTTGGTTGATGTCAGTATCTCTTGTTGCAAGAATTTGGATGCCGCGGCCTCGTTGCGGGCTCTGGAGCCCATTCGTGA
TCGGATTCAGCGCCTGCACATTGATTGCGTGTGGGAACCGGAGGATGCTCATGGCTTTGATCTGGATCAAGTAAATGTCG
ATGATTATGTTGGTGACGGCATTGCGGTGAATCGGAATGGTGATGATGGTGGCGATTACATGGACTTGAATTGGGCAGCC
GAGTACAAAAACAGAAGTAGGAAATGTAAGTTGGGGATGGATGGGGAGTGTTCCTATATGCCACCAAGCAATGGCAATGG
CAATGGAAACGGAAATGGGTTTTGGTACGGTGAGAGCTGGGAGAGGCTGCATTATCTTTCGCTTTGGGTTGGGGTCGGTG
AGCTGCTGACTCCGTTGCCGTCGGTGGGTCTCGATGATTGCCCCAATCTTGAGGAGATTCAGATTCGGGTTGAAGGGGAT
TGCTGGGGAAGGCACAGACCCACGCAGCAAGATTTCGGGTTGAGCTGCCTCGCAGGCTATCCTTGCCTGTCCAAGATGAA
GTTGGATTGTGGTGACACGGTGGGTTATGCACTGACAGCCCCGCCAGGACAGATGGACCTTAGCCTCTGGGAGAGGTTCT
TCCTGACTGGGATTGAAAGCTTGTGCCTAACGGAACTCGATTACTGGCCTCCGCAAGACCGGGACGTAAACCAAAGGAGT
CTCTGGCTTCCGGCTGCGGGGCTGCTGTCGGAATGCGTGACATTGCGGAAGCTTTTCATCCACGGCACAGCTCATGAGCA
TTTCATGATGTTCCTCGTGAGAAACCCGAGCCTGAGGGATGTGCAGCTGAGGGAGGACTACTATCCGGCACCCGAAAATG
AAATGAGTACGGAGATGAGAGTGGATTCGTGTTGTCGATTCGAAGATGCACTCAACCTGCGCCCAATCCCTGAT
>Rosch_v2.0_Chr2g0128401
ATGCAATCGCGTTCACGTGGCTCTCCATGCCACACGACAAATCACACCCCCCCAATTACTACTCTCCTTTCATTTCTGGA
TTCCTCTCTTATCAATCTCAAAACCAGCATGAGCGCCGCCGCCGCCGCTCCGATCACTGACCTGCCGGAGGCGATTCTCG
CCACCATCATCGGCCTGGTCTCCGACACCCGCTCCCGCAACTCGGTCGCCCTCGTCTGCCGCAAATTCCGCAGCCTCGAG
AGAGCCACGCGCACCTCTCTCAAGCTCCGCGGCAACGCGCGCGACCTCCACCTGATCCCGACCTGCTTCACCTCCGTCTC
CGACCTCGACCTCTCCCTCCTCTCGCCGTGGGGACACGCGCTGCTCTCCCCCTCCGCCTCCTCCACCGACCCCGCCCTCC
TCGCCCAACGGCTCCGCGTCGCCTTCCCCTCCGTCACCTCCCTCACCGTCTACTCCCGATCCTCCTCCACCGTCCAGATT
GTCGCCAATCTCTGGCCGGGACTCCGCCGCGTCAAGCTCGTCCGGTGGCATCTACGGCCGCAGTCGCCTCTCGGAGCCGA
CTTCGAGCCTCTCTTCCAGCAATGCCAGACTCTGTCCGATTTGGACTTGTCGGAATTCTACTACTGGACCGAGGACCTCC
CTCCGGTTCTGGAAGCCCATCCCAACGTGGCCCGCTCTCTCACCAAGCTCAATCTCCTGACGGCGTCGATTACCGAGGGT
TTCAAAGCCATCGAGATCCGATCCATCACCGAGGCCTGCCCCAAGCTTCAGCAGCTCTTCGTCGCTTGTATTTTTGATCC
CAGATACATAGGGATCGTCGGGGAGGAGGCTCTCTTGGCCATATCGACCAATTGTCCGGAGCTCAGAGTCGTCCATCTCA
TCGATACGTCGTCCTTGGCCAACGCGCGTGGGGATCCAAACGACGACGGCTTCACATCGGAGGACGCTCAGATTGGGCGG
GCGGCTTTGATCGACTTCTTCTCCGGGCTTCCTTTGCTGGAAGAGCTGGTGCTAGATGTGTGCAAGAACGTGAGGGACAG
TGGATTGGCCTTGGAGGTTCTTGCTTCCAAGTGTCCCAGACTGAGAGCTCTCAAGCTTGGCCAGTTCCATGGGCTGTGCT
CGGCGGTTGGGTCCCCAGCTCGACGGCATTGCTCTGTGTCATGGGCTGGAGTCACTGTCGATCAAGAAACTCTGCGGATT
>Rosch_v2.0_Chr2g0128411
ATGGGATTGATCGAAATCGCGAGGGGGTGTTGTAAGCTTGCAAAGTTTGAGGTGTATGGATGCAAGAAAATTACAGTGAA
GGGGTTGAGGACGCTGGCTTGTTTGTTGAGGAAGACTTTAGTTGATGTGAGCATATCTTGCTGTAAGAACCTGGATGCTG
CCGGCTCAGTCTGTGCTCTGGAGCCAATTCGCGATCGGATTCAGCGTCTGCACATAGATTGTGTCTGGCCACGGGACTTT
GATCTCAATCAAGTCAATGATTATGATGTTGGTGATGATGAAAGTGTTGTGATGAGTCGGAATGGTAATGATGACATGGA
CCTGAAATGGAGTGATGAGTACGAGCACAGGATCAGCAAGAAGTGCAAGTATGGATCAGATGGGGACTGTTCCTATATGC
CAACCAATGGCTACGCGAATGGAAATGGGTTTTGGAGTGATGAGACTTGGGAAAGGCTGCAGTACCTATCACTTTGGATT
GAGGTGGGGGAGTTGCTGACATCATTGCCAGAGGTGGGTCTGGACGAGTGCCCCAATCTGGAGGAGATTCAGATCCGGGT
GGAAGGCGATTGCAGGGGAAGGCACAAACCCACACAGCGAGAATTCGGGTTAAGCTGCCTATCCCGTTTTCCTCGGCTGT
CAAAGATGAAGCTGGATTGTGGTGATACTGTGGGATTTGCACTGACTGCTCCACCAGGACAGATGGACTTGTCACTTTGG
GAGAGGTTCTTCCTCTCTGGGATTGGAGAATTGAGTCTCAGCGAAGTCGATTATTGGCCACCTCAAGACCGGGATGTGAA
CCAGAGGAGTCTCTGGCTTCCAGCTGCCGGATTGCTGGCAGAATGCATCACACTCCGGAAGCTTTTCATCCATGGGACTG
CTCACGAACATTTCATGATGTTCCTTGTGAGAAACCCAAACCTCAACCTCAGCTTAAGGGATGTGCAACTGAGAGAGGAT
TACTATCCAGCGCCCGAAAATGAAATGAGTACAGAGATGAGGGTGGACTCGTGCTGTCGCTTTGAAGATGCGCTGAACAG
GCGCACAATCCTTGAT
>Rosch_v2.0_Chr2g0129761
ATGCAATCGCGTTCACGTGGCTCTCCATGCCACACGACAAATCACACCCCCCCAATTACTACTCTCCTTTCATTTCTGGA
TTCCTCTCTTATCAATCTCAAAACCAGCATGAGCGCCGCCGCCGCCGCTCCGATCACTGACCTGCCGGAGGCGATTCTCG
CCACCATCATCGGCCTGGTCTCCGACACCCGCTCCCGCAACTCGGTCGCCCTCGTCTGCCGCAAATTCCGCAGCCTCGAG
AGAGCCACGCGCACCTCTCTCAAGCTCCGCGGCAACGCGCGCGACCTCCACCTGATCCCGACCTGCTTCACCTCCGTCTC
CGACCTCGACCTCTCCCTCCTCTCGCCGTGGGGACACGCGCTGCTCTCCCCCTCCGCCTCCTCCACCGACCCCGCCCTCC
TCGCCCAACGGCTCCGCGTCGCCTTCCCCTCCGTCACCTCCCTCACCGTCTACTCCCGATCCTCCTCCACCGTCCAGATT
GTCGCCAATCTCTGGCCGGGACTCCGCCGCGTCAAGCTCGTCCGGTGGCATCTACGGCCGCAGTCGCCTCTCGGAGCCGA
CTTCGAGCCTCTCTTCCAGCAATGCCAGACTCTGTCCGATTTGGACTTGTCGGAATTCTACTACTGGACCGAGGACCTCC
CTCCGGTTCTGGAAGCCCATCCCAACGTGGCCCGCTCTCTCACCAAGCTCAATCTCCTGACGGCGTCGATTACCGAGGGT
TTCAAAGCCATCGAGATCCGATCCATCACCGAGGCCTGCCCCAAGCTTCAGCAGCTCTTCGTCGCTTGTATTTTTGATCC
CAGATACATAGGGATCGTCGGGGAGGAGGCTCTCTTGGCCATATCGACCAATTGTCCGGAGCTCAGAGTCGTCCATCTCA
TCGATACGTCGTCCTTGGCCAACGCGCGTGGGGATCCAAACGACGACGGCTTCACATCGGAGGACGCTCAGATTGGGCGG
GCGGCTTTGATCGACTTCTTCTCCGGGCTTCCTTTGCTGGAAGAGCTGGTGCTAGATGTGTGCAAGAACGTGAGGGACAG
TGGATTGGCCTTGGAGGTTCTTGCTTCCAAGTGTCCCAGACTGAGAGCTCTCAAGCTTGGCCAGTTCCATGGGCTGTGCT
CGGCGGTTGGGTCCCAGCTCGACGGCATTGCTCTGTGTCATGGGCTGGAGTCACTGTCGATCAAGAACTCTGCGGATTTG
ACAGATATGGGATTGATCGAAATCGCGAGGGGGTGTTGTAAGCTTGCAAAGTTTGAGGTGTATGGATGCAAGAAAATTAC
AGTGAAGGGGTTGAGGACGCTGGCTTGTTTGTTGAGGAAGACTTTAGTTGATGTGAGCATATCTTGCTGTAAGAACCTGG
ATGCTGCCGGCTCAGTCTGTGCTCTGGAGCCAATTCGCGATCGGATTCAGCGTCTGCACATAGATTGTGTCTGGCCACGG
GACTTTGATCTCAATCAAGTCAATGATTATGATGTTGGTGATGATGAAAGTGTTGTGATGAGTCGGAATGGTAATGATGA
CATGGACCTGAAATGGAGTGATGAGTACGAGCACAGGATCAGCAAGAAGTGCAAGTATGGATCAGATGGGGACTGTTCCT
ATATGCCAACCAATGGCTACGCGAATGGAAATGGGTTTTGGAGTGATGAGACTTGGGAAAGGCTGCAGTACCTATCACTT
TGGATTGAGGTGGGGGAGTTGCTGACATCATTGCCAGAGGTGGGTCTGGACGAGTGCCCCAATCTGGAGGAGATTCAGAT
CCGGGTGGAAGGCGATTGCAGGGGAAGGCACAAACCCACACAGCGAGAATTCGGGTTAAGCTGCCTATCCCGTTTTCCTC
GGCTGTCAAAGATGAAGCTGGATTGTGGTGATACTGTGGGATTTGCACTGACTGCTCCACCAGGACAGATGGACTTGTCA
CTTTGGGAGAGGTTCTTCCTCTCTGGGATTGGAGAATTGAGTCTCAGCGAAGTCGATTATTGGCCACCTCAAGACCGGGA
TGTGAACCAGAGGAGTCTCTGGCTTCCAGCTGCCGGATTGCTGGCAGAATGCATCACACTCCGGAAGCTTTTCATCCATG
GGACTGCTCACGAACATTTCATGATGTTCCTTGTGAGAAACCCAAACCTCAACCTCAGCTTAAGGGATGTGCAACTGAGA
GAGGATTACTATCCAGCGCCCGAAAATGAAATGAGTACAGAGATGAGGGTGGACTCGTGCTGTCGCTTTGAAGATGCGCT
GAACAGGCGCACAATCCTTGAT
>Ruboc_06_G25277
ATGAGCAACGCTCCAATCAACGACCTGCCGGAGGCGATTCTCTCCACCATCATCGGGTTGATTTCCGACACCCGCAGCCG
GAACTCAGTGTCCCTGGTCTGCCGCAAATTCCGTAGCGTAGAGAGGGCCACGCGCACCTCGCTCACGCTCCGGGGTAACG
CGCGCGACCTCCACCTGATCCCGACCTGCTTCGCCTCCGTCTCTGACCTTGACCTGTCCCTCCTCTCGCCGTGGGGCCAC
GCGCTACTTTCGCCCTCCGCCTCCCCCACCGACCCCGTCCTCCTGGCGCACCGCCTTCGCATCGCCTTCCCGAAGGTCAC
CTCGCTCACCGTCTACTCCCGATCTTCCTCCACCATCCAGATTGTCGCGCAGCTCTGGCCGGGACTGCGCCGCGTCAAAT
TGGTCCGGTGGCATCAACGGCCGCAGTCGCCTTTCGGAGCCGATTTCGATCCTCTGTTCCAGCAATGCCAATCTCTCTCC
GAATTGGACTTGTCGGAATTCTATTACTATACCGAGGACGTCCCTCCGGTTCTGGAAGCCCATCCCAACGTGGCCAGGTC
TCTCACCAAGCTTAATCTCCTGACGGCGTCGTTTACGGAGGGTTTCAAAGCCAGCGAGATCCGAGCAATTACCCTAGCCT
GTCCCAAGCTTGAGCAGCTTTTCGTTGCTTGTATGTTCGATCCCAGATACATGGGGTTCGTGGGGGAGGAGGCTCTCTTA
GCCATATCCACTAACTGTCCAGGGCTCCGAGTGGTCCATCTCATCCATACGTCGTCGTTGGCCAACGCTCGCGGCGATCC
GGACAACGACGGTTTCACATCGGAAGACGCTCAGATTGGGCGCGCGGCTTTGATCGACTTCTTCTCCGGGCTTCCTTTGT
TGGAAGAGTTGGTGCTGGATGTGTGCAAGAACGTGAGGGACAGTGGATTAGCCCTGGAAGTTTTGGCCTCAAAGTGTCCG
AGACTGAGAGCTCTCAAGCTGGGGCAGTTCCATGGGTTATGCTCGGCGGTTGGGTCCGAACTCGACGGCATTGCTTTATG
TCAAGGGCTGGAGTCATTGTCCATCAAGAACTCGGCGGATTTGACGGATATGAGATTGATCGAAATCGCAAGAGGGTGCT
GTAAGCTGGCCAAGTTTGAGGTCTATGGATGCAAGCAAATTACAGTCAAGGGGTTGGGGACGATGGTGGGTGAGTTGCTG
ACACCATTGCCAGAGGTGGGTCTTGAGGAGTGTCCCAATCTGGAGGAGATTCGGATCCGGGTCGAAGGCGATTGCAGGGG
AAGGCACAAGCCCACACAGCGAGAATTCGGGTTGAGCTGCCTGGCCAGTTATCCACGGCTGTCAAAGATGAAGCTGGATT
GTGGTGATACCGTGGGATTTGCACTCACTGCTCCCCCCGGACAGATGGACTTGTCCCTATGGGAGAGGTTTTTCCTCAGT
GGGATTGGAAACTTGAGCCTCACCGAACTTGTTTATTGGCCACCTCAAGACCGGGATGTAAACCAGAGGAGTCTCTGGCT
TCCGGCCGCCGGATTGCTGGCAGAATGCATCATGCTACGGAAGCTTTTCATCCATGGCACGGCTCATGAACATTTCATGA
TGTTCCTTGTGAGAAACCCAAACCTAAACCTCTACTTGAGGGATGTGCAACTGAGAGAGGATTACTATCCAGCGCCCGAA
AATGAAATGAGTACAGAGATGAGGGTGGACTCATGCTGTCGCTTTGAAGATGCACTCAACAGGCGTCTAATCCTTGAT
