# Supplementary material for: Building a foundation for gene family analysis in Rosaceae genomes with a novel workflow: A case study in Pyrus architecture genes
Source: Front Plant Sci. 2022 Nov 14;13:975942. doi: 10.3389/fpls.2022.975942 (PMC9702816; doi:10.3389/fpls.2022.975942)
Supplement: Supplementary file 1 [file DataSheet_1.zip › SupFiles/SupFile1_gene_familiy_sequences/4241.faa]

>gnl_Ambtr_v1.0_evm_27.model.AmTr_v1.0_scaffold00029.93
MSDLEKPLRPRRKKIWVDYFVQFRWIIVIFVVLPLSFAFYFLHYLGDMRSERKSFERRQKAHDENVKKVVNRLKQRNPSKDGLVCTARKPWIAVGMRNVDYKHARHFEVDLSEFRNILEIDKERMVARVEPLVDMGQISRVTVPMNLSLAVVAELDDLTVGGLINGYGIEGSSHLYGLFSDTVVALELVLADGRLIRATKDNEYSDLFYAVPWSQGTLGLLVAAEIKLIHVKEYMKLTYTPVVGNLKDIAQAYMDSFAPRDGDQDNHAKVPDFVETMIYTPTEAVCMAGRYASKEEAEKKGNVINSVGWWFKPWFYQHAETALNRGEFVEYIPTREYYHRHTRCLYWEGKLILPFADQWWFRWTLGWLMPPKVSFLKATQGEAIRNYYHEMHVIQDMLVPLYKVGDALEFVHKEMELYPIWLCPHRLYKLPIKTMVNPEPGFEHAHRQGDTDYAQMYTDVGVYYAPGPVLRGEKFDGVAAVRNMEDWLIENHGFQPQYAVSELSERNFWRMFDASLYEHCRRKYGAVGTFMSLYYKSKKGRKTEKEVREAEQQHLEGPYVEIEQPAE
>gnl_Aquco_v3.1_Aqcoe3G436800.1
MSDLEAPLRPKRKKVWVDYFVKFRWIIVIFVVLPISCTMYFLTYLGDVRSESKSFKRRQKEHDENVKKVVKRLKQRNPSKDGLVCTARKPYIAVGMRNVDYKRARHFEVDLSEFRNVLDIDRERMIARVEPLVNMGQISRVTVPMNLSLEVVAELDDLTVGGLINGYGIEGSSHLYGLFSDTVVAYEIVLADGRVVRATKDNEYSDLFYAIPWSQGTLGLLVSAEIRLIPVKEYMKVTYQPVIGNLKDLAQAYIDSFAPRDGDPEKIPDFVETMIYTPTEGVCMTGKYASKEEAKKKGNVINQVGWWFKPWFYQHAQKALEKGEFVEYIPTRDYYHRHTRCLYWEGKLILPFADQWWFRWTLGWLMPPKVSLLKATQGESIRNYYHEMHVIQDMLVPLYKVGEALEFAHREMEVYPIWMCPHKLYKLPVKTMVYPEPGFEHHRRQGDTEDAQMYTDVGIYYAPGPVFRGEVFDGAEAVRRMESWLIENHGFQPQYAVSELDEKKFWRMFDPSLYEHCRNKYGAVGTFMSVYYKCKKGRKTEKEVQEAEQACLETPYAELDQPAE
>gnl_Arath_TAIR10_AT3G19820.1
MSDLQTPLVRPKRKKTWVDYFVKFRWIIVIFIVLPFSATFYFLIYLGDMWSESKSFEKRQKEHDENVKKVIKRLKGRDASKDGLVCTARKPWIAVGMRNVDYKRARHFEVDLGEFRNILEINKEKMTARVEPLVNMGQISRATVPMNLSLAVVAELDDLTVGGLINGYGIEGSSHIYGLFADTVEAYEIVLAGGELVRATRDNEYSDLYYAIPWSQGTLGLLVAAEIRLIKVKEYMRLTYIPVKGDLQALAQGYIDSFAPKDGDKSKIPDFVEGMVYNPTEGVMMVGTYASKEEAKKKGNKINNVGWWFKPWFYQHAQTALKKGQFVEYIPTREYYHRHTRCLYWEGKLILPFGDQFWFRYLLGWLMPPKVSLLKATQGEAIRNYYHDMHVIQDMLVPLYKVGDALEWVHREMEVYPIWLCPHKLFKQPIKGQIYPEPGFEYENRQGDTEDAQMYTDVGVYYAPGCVLRGEEFDGSEAVRRMEKWLIENHGFQPQYAVSELDEKSFWRMFNGELYEECRKKYRAIGTFMSVYYKSKKGRKTEKEVREAEQAHLETAYAEAD
>gnl_Betvu_v1.2_Bv9_203340_spea.t1
MSDLDVPLRPKRKKTLVDFFVQFRWIIVIFVVLPISATIYFFLYLGDVRSEWKSYKSRQKEHDENVKKVVKRLKSRNPAKDGLVCTARKPWIAVGMRNVDYKRVRHYEIDLSAFRNIIDIDKENMIAKVEPLVNMGQITRATVPLNLALAVVAELDDLTVGGLINGYGIEGSSHIYGLFADTVVAYELVLADGRVVRATRDNEYSDLFYTVPWSQGTLGFLVSAEIKLIPIKEYMRLTYTPVKGNLQDIAQGYIDSFAPKDGDQDNPEKVPEFVEGMVYNASEGVMMTGRYASKEEAKKKGNVINSCGWWFKPWFYQHAQTALDRGEFVEYIPTREYYHRHTRSLYWEGKLIIPFGDQLWFRFLLGWLMPPKVSLLKATQGEAIRNYYHENHVIQDMLVPLYKVGDALEWVHREMEVYPLWLCPHRLFKLPLKTMIYPEPGFEQHKRQGDTSYAQMYTDVGVYYAPGPILRGEVFDGAEAVRKMEKWLIENHGFQPQYAVSELNEKDFWRMFDASLYEKTRRKYGAVGTFMSVYYKSKKGRKSEKEVAEAEQERAEVETPDAETD
>gnl_Elagu_v2.0_p5_sc00017.V1.gene241
MSDLQTPLRPKRKKDWVDYLVHFRWIVVIFVVLPISFTIYFLTYLGDVKSAMKSEKRRQKEHEENVKKVVNRLKQRNPKKDGLVCTARKPYIAVGMRNVDYKRARHFEVDLSAFRNILEIDKERMIAKVEPLVNMGQITRATVPMNLALAVVAELDDLTVGGLINGYGIEGSSHIYGLFSDTVVAYEVVLADGRVVRATKDNEYSDLFYGIPWSQGTLGLLVSAEIKLIPIKEYMRLTYAPVRGNLKELAQAYADFFAPRDGDQSKVPDFVEGMIYTPTESVMMTGRYASKEEAKKKGNVINCVGWWFKPWFYQHAQKALKKGEFVEYIPTRDYYHRHTRCLYWEGKLILPFGDQWWFRWFFGWLMPPKVSLLKATQGEAIRNYYHDKHVIQDLLVPLYKVGDALEYVHQEMEVYPIWLCPHRLFKLPVKAMVYPEPGFELHYRQGDTSYAQMFTDIGVYYAPAAVLRGEEFNGTEAVHQLEEWLTQNHGFQPQYAVSELTEKNFWRMFDGAHYEHCRRKYGAIGTFMSVYYKSKKGKKTEKEVQEAEAAILEPAHAEEA
>gnl_Elagu_v2.0_p5_sc00103.V1.gene122
MLVPRNSFGLALSQFRGRSPLVCPCELGDGGIGCRRRRRKRLNFGILLSEFRRSRWRCGPCMLPAENKNSNLDVDFLKSAKRSVRAQQQIVAKQLSSELDYEDSEPMQMASSFRNYQDDPLVDKLKTQLGVIHPIPSPPINRSIAGFFVFFFCVGVVFDKIWTFRKRNKSIQDVRNGTWPQVPTSFSLFLEKDLQRKESVEWVNMVLGKLWKVYRSGLENWIIGSVQPVIDNLRKPDYVQRVEIKQFSLGDEPLSVRNVERRTSRRVNDLHLMFIAWNWLLFISNPGSINKGKALGPVSDDFKTNAIQEGNKDFVGELSVTLVDARKLAYFLFEADLPVRAWTGKTDPYVVLSLGDQVIRSKKNSQTTVIGPPGQPIWNQVELGSLQDTVPTDRIITLQGGWRLFGNRSSGEILLRLTYKAYVEDEDDDSVEMEFVDGDASDGEILDYEQANGTYGQSRGGPDEKQRESFMDVLTALLVSEEFQGIVASETGNAKVSEESKYPESTMSRARGQTSSLEPNSVSSGARGIREEEKERRLKDAKRLFATSRSYQHVLKVLWDCNRSGHKLLLSTVTCHPLLPHISLPDLLPHATLHPSYVINMMDWFAFASIILHQYPVFIRSNGLSSLLLSTMSDLQTPLHPKRKKVWVDYLVNFRWVVVIFVVLPVSFTIYFLTYLGDVKSAMKSEKRRQKEHEENVKKVVNRLKQRNPKKDGLVCTARKPYIAVGMRNVDYKRARHFEVDLSAFRNILEIDKERMIAKVEPLVNMGQITRATVPMNLALAVIAELDDLTVGGLINGYGIEGSSHIYGLFSDTVVALEVVLADGRVVRATKDNEYADLFYGIPWSQGTLALMVSAEIKLIPINEYMRVTYTPVRGNLKELAQAYADSFAPRDGDTSKVPDFVEGMIFTPTEGVMMTGRYASKEEAKQEGNVINSVGWWFKPWFYQHSQKALKKGEFVECIPTREYYHRHTRSLYWEGKLILPFGDQWWFRWFFGWLMPPKVSLLKATQGEAIRNYYHDNHVIQDMLVPLYKVGDALEYVHREFEVYPIWMCPHRLFKLPVKTMVYPEPGFELHHRQGDTNYAQMFTDIGVYYAPAAVLRGEEFNGAEAVLRLEEWMIQNHGFQPQYAVSELTEKNFWRMFDGAHYEHCRQKYGAIGTFMSVYYKSKKGKKTEKEVQEAEAAILEPAYAEEA
>gnl_Eucgr_v2.0_Eucgr.J00851.1
MSDLNSPLRPKRKKIWVDYFVQFRWIIVIFVVLPISFTLYFLTYLGDVKSERKSFKQRQKEHDENVEKVVKRLKERDPKKDGLVCTARKPWIAVGMRNVDYKRARHCEVDLSAFRNILEIDRERMVARVEPLVNMGQISRVTVPMNLSLAVVAELDDLTVGGLINGYGIEGSSHIYGLFSDTVVAYEIVLADGRVVRATKDNEFSDLFYAIPWSQGTLGLLVSAEIKLIPVKEYMKLTYKPVVGNLKDIAQGYMDSFAPRDGDQDNSEKVPDFVETMIYSPSEAVCMTGNYASKEEAKKKGNVINSVGWWYKPWFYQYAQRALKRGEFVEYIPTREYYHRHTRCLYWEGKLILPFADQWWFRFLLGWLMPPKVSLLKATQGEAIRNYYHEMHVIQDMLVPLYKVGDALEWVHQEMEVYPLWLCPHRLYKLPMKTMVYPEPGFDLHRRQGDTQYSQMYTDVGVYYSPGPVLRGEQFDGSEAVRKMENWLIENHGFQPQYAVSELSEKKFWRMFDAGLYEHCRRKYKAVGTFMSVYYKSKKGRKTEKEVQEEEQAHLEKAYAEVDQPAD
>gnl_Manes_v6.1_Manes.03G081200.1
MSDLEAPLRPKRKKVLVDYLVKFRWILVIFVVLPISFTFYFLIYLGDVKSGMKSYKQRQKEHEENVQKVVKRLKQRNPSKDGLVCTARKPWVAVGMRNVDYKRARHFEVDLSGFRHILDIDKERMIARVEPLVNMGQISRETVPMNLSLAVVAELDDLTVGGLINGYGIEGSSHIYGLFSDTVVAYEIILADGQVVRATKDNEYSDLFYAIPWSQGTLGLLVSAEIKLIPVQEYMKVTYKPVVGNLKELAQAYIDSFAPRDLDQDNPAKVPDFVEGMIYSRTEGVMMTGRYASKEEAKQKGNKINSVGWWFKPWFYQHAQTALKKGEFVEYIPTREYYHRHTRCLYWEGKLILPFGDQWWFRYLLGWLMPPKVSLLKATQGEAIRNYYHENHVIQDMLVPLYKVGDALQWVDREMEIYPIWLCPHRLFKLPVKTMVYPEPGFEHQLRQGDTPYAQMYTDVGVYYTPACIFRGEEFDGAEAVRRMENWLIENHGFQPQYAVSELTEKNFWRMFDAGLYEQCRRRYGAVGTFMSVYYKSKKGRKTEKEVQEAEQAHLETAYAEGV
>gnl_Medtr_Mt4.0v1_Medtr4g074350.1
MSDLEAPLRPKRKKIWVDYFVQFRWILVIFVVLPISFTLYFLTYLGDVRSEWKSFKTRQKEHDANVEKVVKRLKQRNPSKDGLVCTARKPWIAVGMRNVDYKRARHFEVDLSAFRNVLNIDKERMVARVEPLVNMGQITRVTVPMNLALAVVAELDDLTVGGLINGYGIEGSSHKYGLFSDTVVAFEIVLADGSLVRATKDNEYSDLFYAIPWSQGTLGLLVAAEIKLIPIKEYMKLTYKPVVGTLKDIAQAYADSFAPRDGDQDNDEKVPDFVETMIYSPTRAVCMTGRYASKEEAKKKGNKINSVGWWYKTWFYQHAETALKKGLFVEYIPTREYYHRHTRCLYWEGKLILPFADQWWFRFLFGWLMPPKVSLLKATQGEAIRNYYHEMHVIQDILVPLYKVGDALEWVDREMEIYPLWLCPHKLYKLPVKTMVYPEAGFELQRRQGDTQDAQMFTDVGVYYAPGPVLRGEVFDGADAVRRLENWMIENHCFQPQYAVSELNEKSFWRMFDAGLYEHCRKKYGAVGTFMSVYYKSKKGRKTEKEVREAEQAHLETAYAEVDQPAD
>gnl_Mimgu_v2.0_Migut.M01947.1
MSDLEAPLRPKRKKIWVDYFVQFRWIIVIFVVLPISFTLYFLTYLGDVWSECKSFEKRQKEHDENVKKVLKRLKDRNPKKDGLVCTARKPWIAVGMRNVDYKRARHFEVDLSAFRNILDIDKDRMIARVEPLVNMGQISRATVPMNLSLAVVAELDDLTVGGLINGYGIEGSSHIYGLFSDTVVAYEIVLADGRLVRATKDNEYSDLFYAIPWSQGTLGLLVAAEIKLIPVKEYMKLTYTPVVGNLQELAQGYIDSFAPKDGDQDNPDKVPDFVETMIYNPTDAVCMTGKYASKEEAKKKGNKINSVGWWFKPWFYQHAQTALKKGEFVEYIPTRDYYHRHTRCLYWEGKLILPFADQWWFRYTLGWLMPPKVSLLKATQGEAIRNYYHEMHVIQDMLVPLYKVGDALEFVHKEMEVYPLWLCPHRMYKLPVKTMVYPEPGFELQRRQGDTHYAQMYTDVGVYYAPGPVLRGEQFDGAEAVHRLEDWLIENHGFQPQYAVSELNEKNFWRMFDAGLYEQCRRKYGAVGTFMSVYYKSKKGRKTEKEVQEAEQAILDTPDVEEC
>gnl_Musac_v1_GSMUA_Achr4T26880_001
MSGVEAPLRPKRKKVLVDYLVRFRWIVVVFVVLPVSCFIYFRLFLGHVRSAMKSDERRRKEHEENVLKVIKRLKQRDPTKDGLVDLSAFRNILEIDKERMISKVEPLVNMGQITRATIPMNLSLAVVAELDDLTVGGLINGYGIEGSSHLYGLFSDTVVAMEVVLADGRLVRCTKDNEHSDLFYGIPWSQGTLGLMVSAEIKLIPVREYMKVIYTPHRGTLKELAQAYADSFAPRDGDSSRVPDFVETMIYNPTEAVCMTGKYASEAEAKKKGNVINSIGWWFKPWFYQHAQTALQRGEFVEYIPTREYYHRHTRSLYWEGKLILPCADQWWFRWFLGWLMPPKVSLLKATQGEAIRNYYHDMHVIQDLLIPLYKVADALEFCHCETELYPVWLCPHRLFKLPLKTMVHPETGFEDHHRQGDTSFAQMFTDVGLYYAPGPVFRGEEFDGAEVVRKLEEWMIQNHGFQAQYSVSELTEKNFWRMFDASHYEHCRRKYGAIGTFMNVYYKSKKGKKTEKEVQDAEAEAAIVEADRAEED
>gnl_Musac_v1_GSMUA_Achr8T13930_001
MHVIQDMLLPMHKVADALEFLHREMEVYPIWLCPHRLFKLPVKTMVYPEPGFELDPKQGDTSFAQMFADIGVYYAPGPVLRGEEFDGAEAVHRLEEWLIQNHGFQPQYSVSELSEDNFWRMFDRELYDHCRRKYKAIGTFMDVYYKSKKGKKTEKEVLEAEAAIAETEYAVAEKEN
>gnl_Musac_v1_GSMUA_Achr8T13800_001
MHVIQDMLLPMHKVADALEFLHREMEVYPIWLCPHRLFKLPVKTMVYPEPGFELDPKQGDTSFAQMFADIGVYYAPGPVLRGEEFDGAEAVHRLEEWLIQNHGFQPQYSVSELSEDNFWRMFDRELYHHCRRKYKAIGTFMDVYYKSKKGKKTEKEVLEAEAAIAETEYAVAEKEN
>gnl_Musac_v1_GSMUA_Achr1T01480_001
MSDLQAPLRPKRKKVLVDYLVQFRWIVVIFVVLPVSCFIYFKLFLGDVKSAMKSEKRRQKEHEENVKKVLTHLWALFRYSCCHGSCPCEWPSSEVHKG
>gnl_Musac_v1_GSMUA_Achr1T01470_001
MPPKVSLLKATQGESVRNYYHDMHVIQDLLVPLYKVGDALEYCHNEMEVYPIWLCPHRLFKLPVKTMVYPEPGFEHHHRQGDTSYAQMFTDIGVYYAPGPVLRGEEFNGAEAVRNLEEWLIQNHGFQPQYAVSELTEKNFWRMFDGSQYEHCRKKYGAIGTFMSVYYKSKKGKKTEKEVQEAEAEILEPAYAEEV
>gnl_Musac_v1_GSMUA_Achr5T13350_001
MSDLQAPLRPKRKKVLVDYLVQFRWIVVIFVVLPASCFIYFKLFLGDVKSAMKSEKRRQKEHEENVKKVVNRLKQRDPKKDGLVNIIEVDKERMVAKVEPLVNMGQITRYTVPMNLALAVVAELDDLTVGGLINGYGIEGSSHIYGLFSDTVVAMEVVLADGRVVRCTKDNEYSDLFYGIPWSQGTLGLLVSAEIKLIPIKEYMRLTYSPYRGTLKELAQAYADSFAPRDGDPSKVPDFVEGMIYTPTEAVHMTGRYASKEEAKKKGNVINNVGWWFKPWFYQHAQTALKRGEFVEYIPTREYYHRHTRCLYWEGKLILPFGDQWWFRWLLGWMMPPKVSLLKATQGEAIRNYYHEMHVIQDLLVPLYKVGEALEYCHHEMEVYPIWLCPHRLFKLPVKTMVYPEPGFEHHHRQGDTSYAQMFTDIGVYYAPGPVFRGEEFNGAKAVRNLEEWLIQNHSFQPQYAVSELTEKNFWRMFDGSHYEHCRQKYGAVGTFMSVYYKSKKGKKTEKEVQDAESEILEPAYAEEA
>gnl_Nelnu_v1.0_NNU_020346-RA
MSDLEAPLRPKRKKNWVDYFVKFRWIIVIFVVLPISFSIYFLTYLGDVRSECKSFKRRQKEHDENVKKVVNRLKQRNPSKDGLVCTARKPYIAVGMRNVDYKRARHFEVDLSEFRNILDIDKERMIARVEPLVNMGQISRATVPMNLSLAVVAELDDLTVGGLINGYGIEGSSHLYGLFSDTVVAYEIVLADGRLVRATKDNEYSDLFYAIPWSQGTLGLLVAAEIKLIPVKEYMRLTYKPVVGNLKELAQAYIDSFAPRDGDQDNPEKVPDFVETMIYSPTKAVCMIGRYASKEEAKKKGNVINSVGWWFKPWFYQHAEKALKKGEFVEYIPTREYYHRHTRCLYWEGKLILPFADQWWFRWTLGWMMPPKVSLLKATQGEAIRKYYHEMHVIQDMLVPLYKVGDALEWAHHEMEVYPIWLCPHRLYKLPVKTMVYPEPGFELHHRQGDTEYAQMYTDVGIYYAPGPVLRGEEFDGAEAVRRMENWLIENHGFQPQYAVSELSERNFWRMFDAELYEHCRKKYGAVGTFMSVYYKSKKGRKTEKEVREAEQAHLETAYAEAD
>gnl_Orysa_v7.0_LOC_Os10g25780.1
MVKWKCDGCNCVNTAEKILINNHSRTAAMADLQEPLVRPKRKKVLVDYLVKFRWILVIFVVLPISALIYFNIYLGDVWSAMKSEKRRQKEHDDNVQKVVKRLKQRNPKKDGLVCTARKPWIAVGMRNVDYKRARHFEVDLSAFRNILEIDRERMVAKVEPLVNMGQITRATCPMNLALAVVAELDDLTVGGLINGYGIEGSSHLYGLFSDTVVAVEVVLADGRVVRATKDNEYSDLFYGIPWSQGTLGFLVSAEIKLIPIKEYMRLTYTPVKGSLKEIAQGYCDSFAPRDGDPAKVPDFVEGMVYTENEGVMMTGVYASKEEAKKKGNKINCVGWWFKPWFYQHAQTALKKGEFVEYIPTREYYHRHTRCLYWEGKLILPFGDQFWFRFLLGWLMPPKVSLLKATQGESIRNYYHDNHVIQDMLVPLYKVGDALEFVHKEMEVYPLWLCPHRLYKLPVKTMVYPEPGFEHHHRQGDTSYAQMFTDVGVYYAPGAVLRGEEFNGALAVHRLEQWLIENHSYQPQYAVSELNEKDFWRMFDASHYEHCRQKYGAVGTFMSVYYKSKKGRKTEKEVQEAEAAILEPAYADEA
>gnl_Phavu_v2.1_Phvul.011G031700.1
MSDLEAPLRPKRKKIWVDYFVQFRWILVIFVVLPISFTIYFLTYLGDVRSEWKSYKTRQKEHDENVKKVMKRLRQRNPSKDGLVCTARKPWIAVGMRNVDYKRARHFEVDLSAFRNVLSIDKERMVARVEPLVNMGQISRVTVPLNVSLAVVAELDDLTVGGLINGYGIEGSSHKYGLFSDTVVSFEIVLADGSLVRATKDNEFSDLYYAIPWSQGTLGLLVAAEIRLIPIKEYMKLTYMPVVGNLQDIAQAYCDSFAPRDGDQDNEEKVPDFVEGMIYSPTQAVMMTGRYASKEEAKKKGSKINSVGWWFKTWFYQHAETALKKGEFVEYIPTRQYYHRHTRCLYWEGKLILPFADQFWFRFLFGWLMPPKVSLLKATQGEAIRNYYHEMHVIQDMLVPLYKVGDALEWVHREMEVYPIWLCPHKLFKLPIKTMIYPEPGFELHRRQGDTQTAQMYTDIGVYYAPGPVLRGEVFNGEEAVRKMESWLIENHGFQPQYAVSELSEKSFWRMFDASLYEQTRKKYGAVGTFMSVYYKSKKGRKTEKEVQEAEQAHLDTAYAEIDQPVD
>gnl_Phypa_v3.3_Pp3c7_650V3.1
MGDLQKPLRPKKRTTWVDWAVQFRWILVILVVLPVSKSFDTVAWFREQWSAFKSEKRRQKEHDENVEKVIKRLKSRDPSKDGLVCTARRPWIAVGMRNVDYKRARHFEVDLNDFNQVLEIDRENMIARCEPLVNMGQITRMTVPMGLSLAVVAELDDLTVGGLINGYGIEGSSHIYGLFADTCVAYEIILADGRLVRATADNEFSDLFYAIPWSQGTLGLLVAAEIKLIEVGPYMKVTYKPARGDLQELAQAYNDSYIPRDGDQDNPEKVPDFVETMIYSETEGVTMTGRYASKDEAKRKGNKINCQGWWYKKWFYQHAQEALTRGEFVEYIPTRDYYHRHTRCLYWEGKLILPFADQFWFRYLFGWMMPPKVSFLKATQGDAIRNYYHERHVIQDMLVPSYKVGMALEFSDREFEVYPIWLCPHRLFKHPMRTQINPEPGFEYAGRPGDTPYAQMYTDVGVYYTPRCVFKGEEFDGVAAVKKMEAWMIENHCFQPQYAVSELNERDFWRMFDPTLYQRCRDKYKAVGTFMSVYYKCKKGRKTEKEVAEEEAKVTESAYADVEKPE
>gnl_Phypa_v3.3_Pp3c11_26120V3.1
MSDLRKPLRPKKARSWVDWAVKLRWILVIFVVLPVSVSFAICARSRELWSAWKSEKKRQKEHDENVEKVIKRLKSRDPAHDGLVCTARRPWVVVGMRNVDYKRARHFEVDLNDFNQILEIDRENMIARVEPLVNMAQITRMTIPMGLSLAVVAELDDLTVGGLINGYGIEGSSHIYGLFADTCVAYEIVLADGRLVRVTADNEFSDLYYAIPWSQGTLGLLVAAEIKLIEVGPYMRLTYSPARGNLQELAQAYNDTYIPRDGDQDNPEKVPDFVESMVYSESEAVCMSGRYAGKEEAKRKGNKINNQGRWFKPWFYQHAQTALKRGEFVEYIPTRDYYHRHTRSLYWEGKLILPFGDQFWFRLLMGWMMPPKVSLLKATQGDAIRNYYHERHVIQDMLVPSYKVGMALEFNDREFEVYPIWLCPHRLFKHRMRTQINPEPGFEFAGRPGDTPFAQMYTDVGVYNTPRCVFQGEEFDGIAAVKKMEAWMIENHCYQPQYSVSELNERDFWRMFDPTLYQQCREKYKAVGTFMSVYYKCKKGKKTEKEVAEEEAKVTETTYADIEKS
>gnl_Pinta_v2.0_PITA_000058194-RA
MAPQALPELDDLTVGGVINGYDIECSSHPPGLFSDTCVAYELVLPDGSLVRVTADNEYSDLFHAVPWSHGSIGLLVGAEFRLTPMPGQTNATNWSTDFALDPSNKNCLLPKACGPYGICDTGQCSCPGYGTPDQFNEIQNLDVTQGCYSNLEPSCSQASEQQHYLRIEAADYYHNSSWNNVMIPLLAFLRDTNSYLMLNVYPYYVYMQGNGRWGAQTYEKHQRVWLGAFNQEKDAARASDRAAVKFRGADALTNFNISIMGANCSSSCFGSAMGAEASKVASQSESLWPRFKTRIKQKSKNQSSKAGDFSNYGVEICPTCPNGGKSRPLVRIVSISRDGEFVPIILLPVGKSISRDRQATKKEKSLGFDAVEMKVESLDPKILVNSRKLEVCTQQKDEASAKKSDNRSWFRITKAFKLSKTLAFHSNGRKVSLNPIQRSHSKDSKTPVIEQPKAQESRQKKAVADSIPGPIENLSKSSGTSAAVDCKSNKLWKFINFQRKVSSHGTRRQGIKSATLSQLPRRGMNSNAPNFQPKKLRRLQMTEIKRQRQLTEGSSRAKAAYVDTLFSLELDAGGRQQLTDKELVSLCSEFLNGGTDTTAAALEWAMAHLATDQTIQANLYRKITDVIDAINKAFTEIIFPNTKNAIQTWQVDGYAFFVIGMDSGIWDSTKQSTYNLNDAVARSTTQVLSCRQNRQSALVCSLTGIWILNRAGL
>gnl_Poptr_v3.0_Potri.010G170000.1
MSDLEAPLRPKRKKVWVDYFVQFRWILVIFVVLPISFTLYFLTYLGDVKSEMKSYKQRQKEHDENVKKVVKRLKERNPSKDGLVCTARKPWIAVGMRNVDYKRARHFEVDLSSFRNILEIDRERMVARVEPLVNMGQISRASVPMNLSLAVVAELDDLTVGGLINGYGIEGSSHIYGLFSDTVVAYEIVLADGQVVRATKDNEYSDLFYAIPWSQGTLGLLVSAEIKLIPVKEYMRLTYKPVVGNLKELAQAYIDSFAPRDGDQDNPSKVPDFVETMIYNSTDGVMMTGRYASKEEAKKKGNVINNVGWWFKPWFYQHAQTALKKGEFVEYIPTREYYHRHTRCLYWEGKLILPFADQWWFRFLLGWMMPPKVSLLKATQGEAIRNYYHEMHVIQDMLVPLYKVGDALEWVDREMEVYPIWLCPHRLFKLPVKTMVYPEPGFEHQHRQGDTSYAQMYTDVGVYYSPGPVLRGEVFEGADAVRRMEDWLIENHGFQPQYAVSELNEKKFWRMFDADLYEHARKKYGAVGTFMSVYYKSKKGRKTEKEVQEAEQAHLETAYAEAG
>gnl_Poptr_v3.0_Potri.008G084800.1
MSDLEAPLRPKRKKVWVDYFVQFRWILVIFVVLPISFTLYFLTYLGDVKSEMKSYKQRQKEHDENVKKVVKRLKERNPSKDGLVCTARKPWIAVGMRNVDYKRARHFEVDLSAFRNILEIDKERMIARVEPLVNMGQISRASVPMNLSLAVVAELDDLTVGGLINGYGIEGSSHIYGLFSDTVVAYEIVLADGQVVRATKDNEYSDLFYAIPWSQGTLGLLVSAEIKLIPIKEYMRLTYKPVVGNLKELAQAYIDSFAPRDGDQDNPEKVPDFVETMIYNSTEGVMMTGRYASKEEAKKKGNVINNVGWWFKPWFYQHAQTALKKGEFVEYIPTREYYHRHTRCLYWEGKLILPFADQWWFRFLLGWMMPPKVSLLKATQGEAIRNYYHEMHVIQDMLVPLYKVGDALEWVHQEMEVYPLWLCPHRLFKLPVKTMVYPEPGFEHQHKQGDTSYAQMYTDVGVYYSPGPVLRGEVFDGADAVRRMEDWLIENRGFQPQYAVSELSEKKFWRMFDGDLYEHCRKKYGAVGTFMSVYYKSKKGRKTEKEVQEAEQAHLETAYAEAT
>gnl_Prupe_v2.1_Prupe.1G345300.1
MEMFCSRSLLHACFGYSRFVTFFFLDLFWSPSKSPCCTIEIWVCCNRHKRIIFSIRPSLPKMSDLETPLRPKRKTAVVDFLVQFRWIVVIFVVLPISFTIYFLTYLGDVRSEMKSYKRRQKEHDENVQKVVKRLKERNPSKDGLVCTARKPWIAVGMRNVDYKRARHFEVDLSAFRNVLEIDRERMIAKVEPLVNMGQITRVTVPLNLALAVVAEFDDLTVGGLINGYGIEGSSHIYGLFSDTVVAYEIVLADGRVVRATKDNEYSDLFYAIPWSQGTLGLLVSAEIKLIPIKEYMRLTYKPVVGNLQDIAQAYSDSFAPRDGDQDNPEKVPDFVETMIYTPTEAVCMTGRYASKEEAKKKGNVINEVGWWFKPWFYQHAQKALKKGEFVEYIPTREYYHRHTRSIYWEGKLILPFADQWWFRFFLGWMMPPKISLLKATQGEAIRNYYHDMHVIQDMLVPLYKVGNALEWVHHEMEVYPIWLCPHRMYKSPIKTMIYTEPGFEHHHRQGDTHYSQMYTDVGVYYAPGPVLRGEVFDGSEAVRRMESWLIENHGFQPQYAVSELDEKNFWRMFDAGHYEYCRRKYGAVGTFMSVYYKSKKGRKTEKEVQEAEQAILETPSAEVDEPVDY
>gnl_Selmo_v1.0_139528
MSDLEKPLRPKKARSWVDWAVQFRWIIVILVVLPCSFTFYSLDYLRSQWSASKSYKKRQKEHDANVAKVIKRLKERDPKKDGLVCTARKPWVAVGMRNVDYKRARHFEVDLSPFGQILDIDTKNMIARVEPLVNMGQISRATVPLGVSLAVVAELDDLTVGGLINGYGIEGSSHIYGLFSDTVVAYEIILADGRLVRATADNEHKELFYAIPWSQGTLGLLVAAEIKLIPVKEYMKVTYIPVRGSLRDLAQAYIDSFCPADGDQDSADKVPDFVEAMIYNRNEGVMMTGRYASREEAKQRGNKINEQGWWFKPWFYQHAQTALDKGEFVEYIPTREYYHRHTRCLYWEGKLILPFADQFWFRWLMGWAMPPKVSFLKATQGDAIRNYYHERHIIQDMLVPLHKVADALEFSDREFEVYPIWLCPHRLFRTPIKTMITPEPSFELYQRQGDTSYAQMYTDVGVYYTPEPVFRGEEYDGAAAVRKMEQWLIDNHGFQPQYAVTELNEHDFWRMFDATLYNACREKYRAVGTFMSVYYKCKKGRKTEQEVKQEEQKVHDNGYKDLERPLDA
>gnl_Selmo_v1.0_144134
MVTMSQLSAATLPFGVAPEVLPELDDLTIGGVINGYGIEGSSHIYGLFAETCSAFELVLADGRVVRATADNEFSDLYKAVPWSHGSIGLLVGVEIRLIPVKEFMKVTYSPVVGSLAKIAEVYEDLFCPRDLDQDNPEKVPDFVEGIVYSGSTAVITTGRYATREEAARKGNVINDFGWWWKPWFHIHAQSALERGTFVEYVPVRSYYHRHTRSLYWEGGLIVPMGNHPLFRLLLGWLMPPKVSLLKLTQTDGIRKYYIQRHACQDMLVPNHKLAACLEFCHENFETYPLWLCPHRLFKTEMGTMLDCEPGFSSNKQPGDTDYAQMWTDVGIWGVPGPVLRCEVWDGVQATKNMEKWLRDSRSYQCLYAEVEQSEGEFWQMFDPSLYNAVRNKYGAESAFMSVYYKISNCKKGSKHGKKD
>gnl_Solly_v2.4_Solyc02g069490.2.1
MSDAKAPVATAYPKRKIQLVDFLLSFRWIIVIFFVLPFSFLYYFSIYLGDVKSERKSYKQRQMEHDENVKEVVKRLGQRNAEKDGLVCTARPPWVVVGMRNVDYKRARHFEVDLSKFRNILDIDTERMVAKVEPLVNMGQMSRVTIPMNLSLAVLAELDDLTVGGLINGFGVEGSSHIFGLFSDTVVALEVVLADGKVVRATKDNEYSDLFYAIPWSQGTLGLLVSAEIKLIPVDQYVKLTYKPVRGNLKELAQAYADSFAPKDGDQDNPSKVPEMVEGMIYGPTEGVMMTGMYASRNEAKRRGNVINNYGWWFKPWFYQHAQTALKRGEFVEYIPTRDYYHRHTRSLYWEGKLILPFGDQFWFRFLLGWLMPPKIALLKATQSEAIRNYYHDHHVIQDLLVPLYKVGDCLEWVHREMEVYPIWLCPHRIYKLPVRPMIYPEPGFEKHKRQGDTEYAQMYTDVGVYYVPGAVLRGEPFDGSEKCRQLELWLIENHGFQAQYAVTELTEKNFWRMFDNGLYEQCRRKYKAIGTFMSVYYKSKKGRKTEKEVQEAEQEKAEQETPELVSSMNFRLLNKQLH
>gnl_Solly_v2.4_Solyc02g030170.2.1
MTDVQAPPPRPKRKKNIMDLLVQFRWIVVIFVVLPLSFLYYFSIYLGDVRSECKSYKQRQKEHDENVKKVVKRLKERNASKDGLVCTARKPWVAVGMRNVDYKRARHFEVDLSPFRNVLNIDTERMIAKVEPLVNMGQISRVTVPLNVSLAVVAELDDLTVGGLINGYGIEGSSHIYGLFSDTVVSYEVVLADGQVVRATKDNEYSDLFYAIPWSQGTLGLLVSAEIKLIPIKEYMKLTYKPVVGNLKEIAQAYMDSFSPRDGDQDNHEKVPDFVETMVYTPTEAVCMTGRYASKEEAKKKGNVINNVGWWFKTWFYQHAQTALKKGEFVEYIPTREYYHRHTRCLYWEGKLILPFGDQWWFRFLFGWAMPPKVSLLKATQGEYIRNYYHENHVIQDMLVPLYKVGDALEWVHREMEVYPLWLCPHRLYRLPLKTMVYPEPGFELQKRQGDTKYAQMYTDVGVYYAPGPILRGEVFDGIEAVRKLESWLIENHGFQPQYAVSELTEKNFWRMFDGSLYENCRKKYRAIGTFMSVYYKSKKGKKTEKEVQEAEQETAEVETPEVDEPED
>gnl_Sorbi_v3.1_Sobic.010G277300.1
MDSRLRQSLLEKHPPPMADVHEPLVRRKRKKVLVDYLVQFRWILVIFVVLPISSLIYFNIFLGDMWSAMKSEKKRQKQHDENVQKVVKRLKQRNPKKDGLVCTARKPWIAVGMRNVDYKRARHFEVDLSSFRNILEIDKERMVAKVEPLVNMGQITRATCPMNLALAVVAELDDLTVGGLINGYGIEGSSHLYGLFSDTVVAMEVVLADGRVVRATKDNEYSDLFYGIPWSQGTLGFLVSAEIKLIPIKEYMKLTYIPVKGSLKEIAQAYADSFAPRDGDPAKVPDFVEGMVYTESEGVMMTGVYASKEEAKKKGNKINCVGWWFKPWFYQHAQTALKRGEFVEYIPTREYYHRHTRCLYWEGKLILPFGDQFWFRFLLGWLMPPKVSLLKATQGEAIRNYYHDNHVIQDMLVPLYKVGDALEFVHREMEVYPLWLCPHRLYKLPVKTMVYPEPGFEHQHRQGDTSYAQMFTDVGVYYAPGAVLRGEEFNGAEAVHRLEQWLIENHSYQPQYAVSELNEKDFWRMFDASHYEHCRHKYGAVGTFMSVYYKSKKGRKTEKEVQEAEAAILEPAYADEA
>gnl_Sorbi_v3.1_Sobic.004G355600.1
MRNVDYKRARHFQVDLSAFRNILEIDTERMVAKVEPLVSMGQITKATCPMNLSLAVAPEFDDLTVGGLINSYGISGGSHIYGLFTDTVVAMEVVLADGQVVRATMDNEHSDLFLWHAMVPRHDWAPCFSRDQAHSCQGIHEAHIYTPVRGTLKEIAEAYADSFVPRDGDPAKVPDFVEGMVYSSSEGVTMTGVYASEEEAKKKGNRINRVGWWFKPWFYQYAETALKRGEFVEYIPTREYYHRHTRSLYWEGKLIIPFGDQFWFRFLLGWLMPPKISLLKITQGEAIRNYYHDNHVIQDVLVPLHKVSDALEFAHRELEVYPVWLCPHRLYKLPVKTMVHPEPGFEQHRRKGDTSYAQMFTDVGFYYAPASVLRGEEFNGAEAVHRLEQWLIRNHGYQAQYAVSELSEKDFWRMFDPSHYEHCRRKYGAVGSFMSAHYKSKKRQKERGGGARS
>gnl_Spipo_v2_Spipo19G0026400
MDAYVWMLPPGPILNSMKSSAGCEVWGGMNLAILWSTLIHPHKKFQRTRRNTTVALDLEIGLEEPRKPPSSQYEEVVPRPNGRWGAQIYEKHQRVWLGTFNDDAKAARAYEVAAQ
>gnl_Spipo_v2_Spipo1G0047300
MPDLNTPLRPKRKKVWVDYFVQFRWIIVIFVVLPISATMYFLTYLGDLRSESKSFKRRQKEHDENVKKIVNRLKQRDPKRDGLVCTARKPYIAVGMRNVDYKRARHFEVDLSEFRNILDIDEERMIAKVEPLVNMGQITRVTVPMNLSLAVVAELDDLTVGGLINGYGIEGSSHIYGLFSDTVVALEVVLADGRVVRATKDNEYSDLFYGIPWSQGTLGFLVSAEIKLIPVKEYMRLTYTPARGSLQDLAQAYADSFAPRDKDPGKVPDFVEGMIYNPNEGVMMTGRYASKEEAKRKGNVINSVGWWFKPWFYQHAQTALKKGEFVEYIPTREYYHRHTRCLYWEGKLILPFGDQWWFRWTLGWLMPPKVALLKATQGEAIRNYYHDMHVIQDMLVPLHKVGDALEWVHEEMEVYPIWLCPHRLFKLPVKTMIYPEPGFELHDRQGDTKFAQMFTDIGVYYAPGAVLRGEEFDGAEAVRRLEEWLIQNHGFQPQYAVSELTEKNFWRMFDAAHYEHCRRKYNAIGTFMSVYYKSKKGRKTEKEVQEAEQAIAEAAYAEEA
>gnl_Stras_v2.0_SGA_v2.0_scaffold223T42894
MSCFLPSVSSFPTMSDLEAPLRPKRKKVWVDYFVQFRWIIVIFVVLPISFTLYFLTYLGDVKSECKSFKQRQKEHDENVKKVVKRLKERNPKKDGLVCTARKPWIAVGMRNVDYKRARHFEVDLSAFRHILDIDRERMIARVEPLVNMGQISRATVPMNLALAVVAELDDLTVGGLINGYGIEGSSHIYGLFSDTVVAYEIVLADGRLVRATKDNEYSDLFYAIPWSQGTLGLLVAAEIKLIPVKEYMRLTYKPVVGNLKELAQGYMDSFAPRDGDQDNPDKVPDFVETMIYSPTEAVCMTGRYASKEEAKMKGNKINSVGWWFKPWFYQHAQTALKKGEFVEYIPTREYYHRHTRCLYWEGKLILPFADQFWFRFLLGWMMPPKVSLLKATQGEAIRNYYHEMHVIQDMLVPLYKVGDALEWVHREMEVYPLWLCPHRLYQLPVKTMVYPEPGFEQERRQGDTNYAQMYTDVGVYYAPGPVLRGEVFDGAEAVRRMESWLIENHGFQPQYAVSELTEKNFWRMFDAGLYEHCRRKYGAVGTFMSVYYKSKKGRKTEKEVQEAEQAVLETPDVDAA
>gnl_Theca_v1.1_Thecc1EG011314t1
MSDLEVPLRPKRKKGLVDFLVQFRCIFVIFVVLPISCAYYFLIYLGDVRSEMKSFEQRQKEHDENVKKVVKRLKQRNPKKDGLVCTARKPWIAVGMRNVDYKRARHFEVDLSAFRNILEIDKERMIARVEPLVNMGQITRVTVPMNLSLAVVAELDDLTVGGLINGYGIEGSSHIYGLFSDTVVAYEIVLADGRVVRATKDNEYSDLFYTIPWSQGTLGFLVAAEIKLIPIKEYMRLTYTPVVGNLKELAQGYMDSFTPRDCDQDNPEKVPEFVEGMIYSPAEGVFMTGRYASKEEAKKKGNKINSVGWWFKPWFYQHAQTALKKGEFVEYIPTREYYHRHTRCLYWEGKLILPFGDQWWFRFLLGWMMPPKVSLLKATQGEAIRNYYHDMHVIQDMLVPLYKVGDALEWVHQEMEIYPIWLCPHRLFKLPVKTMVYPEPGFEHRRRQGDTPYAQMYTDVGVYYSPGPVLRGEVFDGAEAVRKLEKWLIENHSFQPQYAVSELNEKDFWRMFDAGLYEHVRRKYGAVGTFMSVYYKSKKGRKTEKEVQEAEQAHLETAYAEVDQPMD
>gnl_Utrgi_v4.1_Scf00282.g14591.t1
MSDLEAPLRPKRKKTFVDYFVQFRWIIVIFVVLPISFTLYFLIYLGDIRSDRKSFKQRQKEHDENVQKVVKRLKERNPSKDGLVCTARKPWIAVGMRNVDYKRARHFEVDLAAFRNVLDIDKEKMIARVEPLVCMSQISRVTVPMNLSLAVVAELDDLTVGGLINGYGIEGSSHIYGLFADTVVAYEIVLADGSLVRATKDNEYSDLFYAIPWSQGTLGLLVAAEIKLIPVKEYMKLTYKPVVGNLKELAQGYMDSFAPRDLDQDNPSKVPDFVETMVYSPTEAVCMTGRYASKEEAKKKGNKINEVGWWFKPWFYQHAQTALKKGEFVEYIPTREYYHRHTRCLYWEGKLILPFADQFWFRFLLGWMMPPKVSLLKATQGEAIRNYYHEMHVIQDMLVPLYKVGDALEWVHREMEIYPIWLCPHRLYKLPVKTMVYPEPGFDQNLHQGDTTYAQMYTDIGVYYAPGPVLRGEVFDGAEAVRRMEQWLIENHGFQPQYAVSELSEKSFWRMFDADLYEHCRRKYGAVGTFMSVYYKSKKGRKTEKEVQEAEQETLETPDADIN
>gnl_Vitvi_Genoscope.12X_GSVIVT01002973001
MLLLLKTQDYSVMRNPSRNGLVYTAWKPWVAVGMRNVDYKWARHFEVDLSAFRNILDIGKERMIARCEPLVNTGQISRVSVPMNPAFVVVAELDVLIGGLINGYGIEGSSHSYGLFSDTIVAYEIILADGQLVKAQQYTEEDGEKEFSCPRTTPAACRRRRNAFYLTTISPPLDTHFLEYTQLHFHLYTLLHDRPLFLQCHLCPLNLLPALGASHSLLLIQTKPAHPAFELLIHSDDEEVLTGCY
>gnl_Vitvi_Genoscope.12X_GSVIVT01010184001
MTNCKFFIFTPFVCCSINPFLVITTLTPHLLRFRSSGSSPAFLSRRKGLSFPIMSDLQAPLRPKRKKIWVDYFVHFRWIIVIFVVLPISFTLYFLTYLGDVRSESKSFKQRQEEHNENVKKVIKRLKERNPSRDGLVCTARKPWIAVGMRNVDYKRARHFEVDLSAFRNILDIDKERMIARCEPLVNMGQISRVTVCMTGRYASKEEAKKKGNVINSVGWWYKPWFYQHAQTALKKGEFVEYIPTREYYHRHTRCLYWEGKLILPFADQWWFRFLFGWLMPPKVSLLKATQGEAIRNYYHEMHVIQDMLVPLYKVGDALEWVHHEMEVYPIWLCPHRLYKLPVKTMIYPEPGFELHRRQGDTHYAQMYTDVGVYYAPGPVLRGEQFDGAEAVRRMENWLIENHGFQPQYAVSELTEKNFWRMFDAGLYEHCRKKYGAVGTFMSVYYKCKKGKKTEKEVQEAEQAQLETPYAEAD
>gnl_Vitvi_Genoscope.12X_GSVIVT01028580001
MSMRSDPMAAAAELIVLLKSLCKRLQERNPSRDGLVYTTWKPWVAVGMRNVDYKRARHFEVDLSAFRNILDIDKERMIARCEPLVNTGQISRVSVPMNLAFVAVAELDVLIGGLINDYGIEGSSHSYDLFSDTVEAYEIILADGQLVKAQQYIEEEQSSSRWNPGKHYSNQSGSKSPIFTKVTCDIHLAVVQLILGLLEDSQISDLLKEAGVSTSKVKSEVQKFRRKEGKKIRRVIMILPRETKNDPVLIEEPGMGKTAVVERLAQKIVRGGVPSNLAEVRPMALDMGALVAGAKYRGEVRSWP
>gnl_Vitvi_Genoscope.12X_GSVIVT01033182001
MKALSGCFKRIKISAYLGHLEAHHEPRGFVAVTVLLTETHLTQRIVKFTVMIMFFCLFHFSLVLRCNFPSFFLLGPFLLLGITYVRVLVVLKDKTYAFIMYSHCVCLPQIGDMKRLISLQLLKNCSLLLSFGLNYHNSQSIILLISRQDYLCNKCKRLGHFSRDCPNVTVCNNCGLPGHIVTECNSTTICWNCKESGHLASQCPNDPVCHMCGKMGHLAWDCSCLGLPAHDARLCNNCYKPDQVYLLMFNRVVHSNPTFDDSYGKFYLVEQILGEVDALEWVYHEREVYPIWLCPHRLYKLPVETMIYPEPGFELPRKQGDTHYAQMYTDVEMYYAPGPVLRGYHIQTNVTVTNNTLEIRLYWAGKGTTCIPKRGRYGPLISAISICPSKLNIHEPLISKLVQLLQLIINQQLIATLRLDLVSFCLSHSSSSSIFVFLYLSSLISPLLIV
>Frave_00831-v2.0.a2-hybrid.t2
MSDDLQAPLRPKRKWHVVDFLVQFRWIVVIFVVLPVSFTIYFMTYLGDVRSEWKSYKQRQKEHDENVKKVIKRLKERNPK
KDGLVCTARKPYIAVGMRNVDYKRARHFEVDLSAFRNVLEIDTQRKIARVEPLVNMGQITRVTCPLNLALAVVAEFDDLT
VGGLINGYGIEGSSHIFGLFSDTVVAYEIVLANGQLVRATQDNEHSDLFYAIPWSQGTLGLLVAAEIKLIDIKEYMRLTY
KPVKGNLQEIAQAYSDSFAPRFGGLDEPGAIPEKVPEFVETMIYTPTEAVCMTGIYASKEEAKKKGNVINEVGWWFKPWF
YQHAQTALKKGEFVEYIPTRQYYHRHTRSIYWEGKLILPFADQFWFRFLLGWMMPPKISLLKATQGEAIRNYYHDNHVIQ
DMLVPLYKVGDALEWVHREMEVYPIWLCPHRLYKSPVKTMIYAEPGFEHQRRQGDTPYSQMYTDVGVYYAPGPVLRREVF
DGAEAVRRMESWLIENHGFQPQYAVSELDEKKFWTMFDAGHYDHCRRKYGAVGTFMSVYYKSKKGRKTEKEVQEAEQAIL
EEPIAEVDEPVD
>Maldo_GDDH_13G1007700
MSRALQCFVLSTSLSLHFYKLLLFQQIIFKINKCIGPHTRSVTLSLALVLRDFALKNRFLYGSDIASGSAPSDFSRFGSA
FKMSDLGTPLRPKRKTALVDFLVQFRWIVVIFVVLPISFTLYFLTYLGDVRSEMKSYKRRQKEHDENVQKVVKRLKDRNP
SKDGLVCTARKPWIAVGMRNVDYKRARHFEVDLSAFRNVLEIDRERMIAKVEPLVNMGQITRVTVPLNLALAVVAEFDDL
TVGGLINGYGIEGSSHIYGLFSDTVVAYEIVLADGRVVRATRDNEYSDLFYAIPWSQGTLGLLVSAEIKLIPIKEYMRLT
YKPVVGNLKEIAQAYSDSFAPRDGDQDNPEKVPDFVETMIYTPTEAVCMTGRYASKEEAKKKGNVINEVGWWFKPWFYQH
AEKALKKGEFVEYIPTRDYYHRHTRSIYWEGKLILPFADQWWFRFLLGWMMPPKISLLKATQGEAIRNYYHDNHVIQDML
VPLFKVGDALEWVHHEMEVYPIWLCPHRMYKNPIKTMIYTEPGFEQHRRQGDTQYSQMYTDVGVYYAPGPVLRGEVFDGS
EAVRRMENWLIENHGFQPQYAVSELNEKNFWRMFDAGHYENCRRKYGAVGTFMSVYYKSKKGRKTEKEVQEAEQAILETP
IAEVDESVDY
>Maldo_GDDH_16G1000400
MSDLQTPLRPRRKTAVVDFLVQFRWIVVIFVVLPISFTMYFLTYLGDIRSEMKSYKRRQKEHDENVQKVVKRLKDRNPSK
DGLVCTARKPWIAVGMRNVDYKRARHFEVDLSAFRNVLEIDQERMIAKVEPLVNMGQITRVTVPLNLALAVVAEFDDLTV
GGLINGYGIEGSSHIYGLFSDTVVAYEIVLADGRVVRATRDNEYSDLFYAIPWSQGTLGLLVSAEIKLIPIKEYMRLTYK
PVVGNLKEIAQAYSDSFAPRDGDQDNPEKVPDFVETMIYTPTEAVCMTGRYASKEEAKKKGNVINEVGWWFKPWFYQHAE
KALKKGEFVEYIPTRDYYHRHTRSIYWEGKLILPFADQWWFRFLLGWMMPPKISLLKATQGEAIRNYYHDNHVIQDMLVP
LYKVGDALEWVHHEMEVYPIWLCPHRMYKNPIKTMIYTEPGFEQHRRQGDTHYSQMYTDVGVYYAPGPVLRGEVFDGAEA
VRRMENWLIENHGFQPQYAVSELNEKNFWRMFDAGHYENCRRKYGAVGTFMSVYYKSKKGRKTEKEVQEAEQAILETPIA
EVDEPVDY
>Maldo_Gala_13g000650
MSDLGTPLRPKRKTALVDFLVQFRWIVVIFVVLPISFTLYFLTYLGDVRSEMKSYKRRQKEHDENVQKVVKRLKDRNPSK
DGLVCTARKPWIAVGMRNVDYKRARHFEVDLSAFRNVLEIDRERMIAKVEPLVNMGQITRVTVPLNLALAVVAEFDDLTV
GGLINGYGIEGSSHIYGLFSDTVVAYEIVLADGRVVRATRDNEYSDLFYAIPWSQGTLGLLVSAEIKLIPIKEYMRLTYK
PVVGNLKEIAQAYSDSFAPRDGDQDNPEKVPDFVETMIYTPTEAVCMTGRYASKEEAKKKGNVINEVGWWFKPWFYQHAD
KALKKGEFVEYIPTRDYYHRHTRSIYWEGKLILPFADQWWFRFLLGWMMPPKISLLKATQGEAIRNYYHDNHVIQDMLVP
LFKVGDALEWVHHEMEVYPIWLCPHRMYKNPIKTMIYTEPGFEQHRRQGDTQYSQMYTDVGVYYAPGPVLRGEVFDGSEA
VRRMENWLIENHGFQPQYAVSELNEKNFWRMFDAGHYENCRRKYGAVGTFMSVYYKSKKGRKTEKEVQEAEQAILETPIA
EVDEPVDY
>Maldo_Gala_16g000560
MSDLQTPLRPRRKTAVVDFLVQFRWIVVIFVVLPISFTMYFLTYLGDIRSEMKSYKRRQKEHDENVQKVVKRLKDRNPSK
DGLVCTARKPWIAVGMRNVDYKRARHFEVDLSAFRNVLEIDQERMIAKVEPLVNMGQITRVTVPLNLALAVVAEFDDLTV
GGLINGYGIEGSSHIYGLFSDTVVAYEIVLADGRVVRATRDNEYSDLFYAIPWSQGTLGLLVSAEIKLIPIKEYMRLTYK
PVVGNLKEIAQAYSDSFAPRDGDQDNPEKVPDFVETMIYTPTEAVCMTGRYASKEEAKKKGNVINEVGWWFKPWFYQHAE
KALKKGEFVEYIPTRDYYHRHTRSIYWEGKLILPFADQWWFRFLLGWMMPPKISLLKATQGEAIRNYYHDNHVIQDMLVP
LYKVGDALEWVHHEMEVYPIWLCPHRMYKNPIKTMIYTEPGFEQHRRQGDTHYSQMYTDVGVYYAPGPVLRGEVFDGAEA
VRRMENWLIENHGFQPQYAVSELNEKNFWRMFDAGHYENCRRKYGAVGTFMSVYYKSKKGRKTEKEVQEAEQAILETPIA
EVDEPVDY
>Maldo_HF08043-RA
MSDLQTPLRPRRKTAVVDFLVQFRWIVVIFVVLPISFTMYFLTYLGDIRSEMKSYKRRQKEHDENVQKVVKRLKDRNPSK
DGLVCTARKPWIAVGMRNVDYKRARHFEVDLSAFRNVLEIDQERMIAKVEPLVNMGQITRVTVPLNLALAVVAEFDDLTV
GGLINGYGIEGSSHIYGLFSDTVVAYEIVLADGRVVRATRDNEYSDLFYAIPWSQGTLGLLVSAEIKLIPIKEYMRLTYK
PVVGNLKEIAQAYSDSFAPRDGDQDNPEKVPDFVETMIYTPTEAVCMTGRYASKEEAKKKGNVINEVGWWFKPWFYQHAE
KALKKGEFVEYIPTRDYYHRHTRSIYWEGKLILPFADQWWFRFLLGWMMPPKISLLKATQGEAIRNYYHDNHVIQDMLVP
LYKVGDALEWVHHEMEVYPIWLCPHRMYKNPIKTMIYTEPGFEQHRRQGDTHYSQMYTDVGVYYAPGPVLRGEVFDGAEA
VRRMENWLIENHGFQPQYAVSELNEKNFWRMFDAGHYENCRRKYGAVGTFMSVYYKSKKGRKTEKEVQEAEQAILETPIA
EGSVLAFTDDGVLPVSLVFDALRELGTEKCEPQIVTLSSSNQLPVGSSSVDIVFTLCRSIEFPNEQLLGEVSRVLKPGGT
VLIYKISDASTGETDKTTSVLERKLLLSGFLEAKALQVKSSLPSELSFGVKAKRPSWKIGSSFALKKTTKNLPKIQINDE
SDLIDEDSLLTEEDLKKPQLLSSDCEVGSTRKACKNCTCGRAEEEQKVEKLGSTVDLSNFKSQCGSCGLGDAFRCATCPF
KGLPPFKPGEKVSLSANFLTADI
>Maldo_HF41942-RA
MSDLGTPLRPKRKTALVDFLVQFRWIVVIFVVLPISFTLYFLTYLGDVRSEMKSYKRRQKEHDENVQKVVKRLKDRNPSK
DGLVCTARKPWIAVGMRNVDYKRARHFEVDLSAFRNVLEIDRERMIAKVEPLVNMGQITRVTVPLNLALAVVAEFDDLTV
GGLINGYGIEGSSHIYGLFSDTVVAYEIVLADGRVVRATRDNEYSDLFYAIPWSQGTLGLLVSAEIKLIPIKEYMRLTYK
PVVGNLKEIAQAYSDSFAPRDGDQDNPEKVPDFVETMIYTPTEAVCMTGRYASKEEAKKKGNVINEVGWWFKPWFYQHAE
KALKKGEFVEYIPTRDYYHRHTRSIYWEGKLILPFADQWWFRFLLGWMMPPKISLLKATQGEAIRNYYHDNHVIQDMLVP
LFKVGDALEWVHHEMEVYPIWLCPHRMYKNPIKTMIYTEPGFEQHRRQGDTQYSQMYTDVGVYYAPGPVLRGEVFDGSEA
VRRMENWLIENHGFQPQYAVSELNEKNFWRMFDAGHYENCRRKYGAVGTFMSVYYKSKKGRKTEKEVQEAEQAILETPIA
EGSVLAFTDDGVLPVGLVFDALRELGTEKCEPQIVTLSSSNELPVGPSTVDIVFTLCRSIEFPNEQLLGEISRVLKPGGT
VLIYKISDASTGETDKTTSVIERKLLLSGFLEAKAFQVKSSLPSELSFGVKAKKPSWKIGSSFALKKTTKTLPKIQINDD
SDLIDEDSLLTEEDLKKPQLLSSDCEVGSTRKACKNCTCGRAEEEQKVEKLGSTVDLSNFKSQCGSVCPLVSHPSAF
>Malsi_13g000600
MDLGSAFKMSDLGTPLRPKRKTALVDFLVQFRWIVVIFVVLPISFTLYFLTYLGDVRSEMKSYKRRQKEHDENVQKVVKR
LKDRNPSKDGLVCTARKPWIAVGMRNVDYKRARHFEVDLSAFRNVLEIDRERMIAKVEPLVNMGQITRVTVPLNLALAVV
AEFDDLTVGGLINGYGIEGSSHIYGLFSDTVVAYEIVLADGRVVRATRDNEYSDLFYAIPWSQGTLGLLVSAEIKLIPIK
EYMRLTYKPVVGNLKEIAQAYSDSFAPRDGDQDNPEKVPDFVETMIYTPTEAVCMTGRYASKEEAKKKGNVINEVGWWFK
PWFYQHAEKALKKGEFVEYIPTRDYYHRHTRSIYWEGKLILPFADQWWFRFLLGWMMPPKISLLKATQGEAIRNYYHDNH
VIQDMLVPLFKVGDALEWVHHEMEVYPIWLCPHRMYKNPIKTMIYTEPGFEQHRRQGDTQYSQMYTDVGVYYAPGPVLRG
EVFDGSEAVRRMENWLIENHGFQPQYAVSELNEKNFWRMFDAGHYENCRRKYGAVGTFMSVYYKSKKGRKTEKEVQEAEQ
AILETPIAEVDESVDY
>Malsi_16g000700
MRASTSKMSDLQTPLRPKRKTAVVDFLVQFRWIVVIFVVLPISFTMYFLTYLGDIRSEMKSYKRRQKEHDENVQKVVKRL
KDRNPSKDGLVCTARKPWIAVGMRNVDYKRARHFEVDLSAFRNVLEIDQERMIAKVEPLVNMGQITRVTVPLNLALAVVA
EFDDLTVGGLINGYGIEGSSHIYGLFSDTVVAYEIVLADGRVVRATRDNEYSDLFYAIPWSQGTLGLLVSAEIKLIPIKE
YMRLTYKPVVGNLKEIAQAYSDSFAPRDGDQDNPEKVPDFVETMIYTPTEAVCMTGRYASKEEAKKKGNVINEVGWWFKP
WFYQHAEKALKKGEFVEYIPTRDYYHRHTRSIYWEGKLILPFADQWWFRFLLGWMMPPKISLLKATQGEAIRNYYHDNHV
IQDMLVPLYKVGDALEWVHHEMEVYPIWLCPHRMYKNPIKTMIYTEPGFEQHHRQGDTHYSQMYTDVGVYYAPGPVLRGE
AFDGAEAVRRMENWLIENHGFQPQYAVSELNEKNFWRMFDAGHYENCRRKYGAVGTFMSVYYKSKKGRKTEKEVQEAEQA
ILETPIAEVDEPVDY
>Malsy_13g000500
MSDLGTPLRPKRKTALVDFLVQFRWIVVIFVVLPISFTLYFLTYLGDVRSEMKSYKRRQKEHDENVQKVVKRLKDRNPSK
DGLVCTARKPWIAVGMRNVDYKRARHFEVDLSAFRNVLEIDRERMIAKVEPLVNMGQITRVTVPLNLALAVVAEFDDLTV
GGLINGYGIEGSSHIYGLFSDTVVAYEIVLADGRVVRATRDNEYSDLFYAIPWSQGTLGLLVSAEIKLIPIKEYMRLTYK
PVVGNLKEIAQAYSDSFAPRDGDQDNPEKVPDFVETMIYTPTEAVCMTGRYASKEEAKKKGNVINEVGWWFKPWFYQHAE
KALKKGEFVEYIPTRDYYHRHTRSIYWEGKLILPFADQWWFRFLLGWMMPPKISLLKATQGEAIRNYYHDNHVIQDMLVP
LFKVGDALEWVHHEMEVYPIWLCPHRMYKNPIKTMIYTEPGFEQHRRQGDTQYSQMYTDVGVYYAPGPVLRGEVFDGSEA
VRRMENWLIENHGFQPQYAVSELNEKNFWRMFDAGHYENCRRKYGAVGTFMSVYYKSKKGRKTEKEVQEAEQAILETPIA
EVDEPVDY
>Malsy_15g022190
MALTTDEAAGYSDNGFFFFGDDPQYGAVKWNLEERIGEAAMGNTFLRDFAFKNRFLYALVDFFVQFRWIVVIFVVLPISF
TLYFLTYLGDVRSEMKSYKRRQKEHDENVQKVVKRLKDRNPSKDGLVDLSAFRNVLEIDQERMIAKVEPLVNMGQITRVT
VPLNLAFVVVAEFDDLTVGGLINDYGIEGSSHIYGLFSNTVVAYDFVLTDGRVRKNPVLSNQLRHATPDLGIALVAFGGE
QIYDRLISAGQDTLGEDPTVAERYEVLYVRGGSINLVLVVVFKLQLAASISQCTLLPRFLHLLWSLTTVFSQPILCDSKW
GTTQKKKKKKKKKGPREHMRSKSRKEKVKAKESRKGKAEKKMLHYSTIPRDNMIKDKKMPTKRYWLLAVAFLVLHFKNVN
GKLRSGGFTDTVAIIPDQSAELKPSEFQAHQAAIHTRQLGNLMAMCSPDLFTSPSVYGTACDAIVDCHSFSCCSAMRFTS
EMWHPNVYADGKSIQYCWRAWKPRCKLVVELQ
>Malsy_16g000460
MSDLQTPLRPRRKTAVVDFLVQFRWIVVIFVVLPISFTMYFLTYLGDIRSEMKSYKRRQKEHDENVQKVVKRLKDRNPSK
DGLVCTARKPWIAVGMRNVDYKRARHFEVDLSAFRNVLEIDQERMIAKVEPLVNMGQITRVTVPLNLALAVVAEFDDLTV
GGLINGYGIEGSSHIYGLFSDTVVAYEIVLADGRVVRATRDNEYSDLFYAIPWSQGTLGLLVSAEIKLIPIKEYMRLTYK
PVVGNLKEIAQAYSDSFAPRDGDQDNPEKVPDFVETMIYTPTEAVCMTGRYASKEEAKKKGNVINEVGWWFKPWFYQHAE
KALKKGEFVEYIPTRDYYHRHTRSIYWEGKLILPFADQWWFRFLLGWMMPPKISLLKATQGEAIRNYYHDNHVIQDMLVP
LYKVGDALEWVHHEMEVYPIWLCPHRMYKNPIKTMIYTEPGFEQHRRQGDTHYSQMYTDVGVYYAPGPVLRGEVFDGAEA
VRRMENWLIENHGFQPQYAVSELNEKNFWRMFDAGHYENCRRKYGAVGTFMSVYYKSKKGRKTEKEVQEAEQAILETPIA
EVDEPVDY
>Pruav_sc0000410.1_g320.1.mk
MSDLETPLRPKRKTAIVDFLVQFRWIVVIFVVLPISFTIYFLTYLGDVRSEMKSYKRRQKEHDENVQKVVKRLKERNPSK
DGLVCTARKPWIAVGMRNVDYKRARHFEVDLSAFRNVLEIDRERMIAKVEPLVNMGQITRVTVPLNLALAVVAEFDDLTV
GGLINGYGIEGSSHIYGLFSDTVVAYEIVLADGRVVRATKDNEYSDLFYAIPWSQGTLGFLVSAEIKLIPIKEYMRLTYK
PVVGNLQEIAQAYSDSFAPRDGDQDNPEKVPDFVETMIYTPTEAVCMTGRYASKEEAKKKGNVINEVGWWFKPWFYQHAQ
KALKKGEFVEYIPTREYYHRHTRSIYWEGKLILPFADQWWFRFFLGWMMPPKISLLKATQGEAIRNYYHDMHVIQDMLVP
LHKVGNALEWVHHEMEVYPIWLCPHRMYKSPIKTMIYTEPGFEHHRRQGDTHYSQMYTDVGVYYAPGPVLRGEVFDGSEA
VRRMESWLIENHGFQPQYAVSELDEKNFWRMFDAGHYEYCRRKYGAVGTFMSVYYKSKKGRKTEKEVQEAEQAIVETPSA
EVDEPVDY
>Pyrbr_009353430.2_cds_XP_009351705.1_1
MSDLETPLRPKRKTAVVDFLVQFRWIVVIFVVLPISFTMYFLTYLGDIRSEMKSYKRRQKEHDENVQKVVKRLKDRNPSK
DGLVCTARKPWIAVGMRNVDYKRARHFEVDLSAFRNVLEIDQERMIAKVEPLVNMGQITRVTVPLNLALAVVAEFDDLTV
GGLINGYGIEGSSHIYGLFSDTVVAYEIVLADGRVVRATRDNEYSDLFYAIPWSQGTLGLLVSAEIKLIPIKEYMRLTYK
PVVGNLKEIAQAYSDSFAPRDGDQDNPEKVPDFVETMIYTPTEAVCMTGRYASKEEAKKKGNVINEVGWWFKPWFYQHAE
KALKKGEFVEYIPTRDYYHRHTRSIYWEGKLILPFADQWWFRFLLGWMMPPKISLLKATQGEAIRNYYHDNHVIQDMLVP
LYKVGDALEWVHHEMEVYPIWLCPHRMYKNPIKTMIYTEPGFEQHRRQGDTHYSQMYTDVGVYYAPGPVLRGEVFDGAEA
VRRMENWLIENHGFQPQYAVSELNEKNFWRMFDAGHYENCRRKYGAVGTFMSVYYKSKKGRKTEKEVQEAEQAILETPIA
EVDEPVDY
>Pyrco_BartlettDH_DWF1_Chr13
TNGFLSEQGSAFKMSDLGTPLRPKRKTALVDFLVQFRWIVVIFVVLPISFTLYFLTYLGDVRSEMKSYKRRQKEHDENVQ
KVVKRLKDRNPSKDGLVCTARKPWIAVGMRNVDYKRARHFEVDLSAFRNVLEIDQERMIAKVEPLVNMGQITRVTVPLNL
ALAVVAEFDDLTVGGLINGYGIEGSSHIYGLFSDTVVAYEIVLADGRVVRATRDNEYSDLFYAIPWSQGTLGLLVSAEIK
LIPIKEYMRLTYKPVVGNLKEIAQAYSDSFAPRDGDQDNPEKVPDFVETMIYTPTEAVCMTGRYASKEEAKKKGSVINEV
GWWFKPWFYQHAEKALKKGEFVEYIPTRDYYHRHTRSIYWEGKLILPFADQWWFRFLLGWMMPPKISLLKATQGEAIRNY
YHDNHVIQDMLVPLFKVGDALEWVHHEMEVYPIWLCPHRMYKNPIKTMIYTEPGFEQHRRQGDTHYSQMYTDVGVYYAPG
PVLRGEVFDGSEAVRRMENWLIENHGFQPQYAVSELNEKNFWRMFDAGHYENCRRKYGAVGTFMSVYYKSKKGRKTEKEV
QEAEQAILETPIAEVDEPGSVLAFTDDGVLPVGLVFDALRELGTEKCEPQIVTLSTSNELPVASSAVDIVFTLCRSIEFP
NEQLLGEISRVLKPGGTVLIYKISDASKGETDKTTSVIERKLLLSGFLEAKAFQVKSSLPSELSFGVKAKKPSWKIGSSF
ALKKTTKTLPKIQINDDSDLIDEDSLLTEEDLKKPQLLSSDCEVGSTRKACKNCTCGRAEEEQKVEKLGSTVDLSNFKSQ
CGSCGLGDAFRCATCPFKGLPPFKPGEKVSLSANFLTADI
>Pyrco_BartlettDH_DWF1_Chr16
CSRFLQSRPPLPRCRIVQTPLRPKRKTAVVDFLVQFRWIVVIFVVLPISFTMYFLTYLGDIRSEMKSYKRRQKEHDENVQ
KVVKRLKDRNPSKDGLVCTARKPWIAVGMRNVDYKRARHFEVDLSAFRNVLEIDQERMIAKVEPLVNMGQITRVTVPLNL
ALAVVAEFDDLTVGGLINGYGIEGSSHIYGLFSDTVVAYEIVLADGQVVRATRDNEYSDLFYAIPWSQGTLGLLVSAEIK
LIPIKEYMRLTYKPVVGNLKEIAQAYSDSFAPRDGDQDNPEKVPDFVETMIYTPTEAVCMTGRYASKEEAKKKGNVINEV
GWWFKPWFYQHAEKALKKGEFVEYIPTRDYYHRHTRSIYWEGKLILPFADQWWFRFLLGWMMPPKISLLKATQGEAIRNY
YHDNHVIQDMLVPLYKVGDALEWVHHEMEVYPIWLCPHRMYKNPIKTMIYTEPGFEQHRRQGDTHYSQMYTDVGVYYAPG
PVLRGEVFDGAEAVRRMENWLIENHGFQPQYAVSELNEKNFWRMFDAGHYENCRRKYGAVGTFMSVYYKSKKGRKTEKEV
QEAEQAILETPIAEVDEPGSVLAFTDDGVLPVSLVFDALRELGTEKCEPQIVTLSSSNQLPVGSSAVDIVFTLCRSIEFP
NEQLLGEISRVLKPGGTVLIYKISDASTGETDKTTSVLERKLLLSGFLEAKALQVKSSLPSELSFGVKAKKPSWKIGSSF
ALKKTTKALPKIQINDDRSH
>Pyrco_Bartlett_005240.1
MSDLQTPLRPKRKTAVVDFLVQFRWIVVIFVVLPISFTMYFLTYLGDIRSEMKSYKRRQKEHDENVQKVVKRLKDRNPSK
DGLVCTARKPWIAVGMRNVDYKRARHFEVDLSAFRNVLEIDQERMIAKVEPLVNMGQITRVTVPLNLALAVVAEFDDLTV
GGLINGYGIEGSSHIYGLFSDTVVAYEIVLADGQVVRATRDNEYSDLFYAIPWSQGTLGLLVSAEIKLIPIKEYMRLTYK
PVVGNLKEIAQAYSDSFAPRDGDQDNPEKVPDFVETMIYTPTEAVCMTGRYASKEEAKKKGNVINEVGWWFKPWFYQHAE
KALKKGEFVEYIPTRDYYHRHTRSIYWEGKLILPFADQWWFRFLLGWMMPPKISLLKATQGEAIRNYYHDNHVIQDMLVP
LYKVGDALEWVHHEMEVYPIWLCPHRMYKNPIKTMIYTEPGFEQHRRQGDTHYSQMYTDVGVYYAPGPVLRGEVFDGAEA
VRRMENWLIENHGFQPQYAVSELNEKNFWRMFDAGHYENCRRKYGAVGTFMSVYYKSKKGRKTEKEVQEAEQAILETPIA
EVDEPVDY
>Pyrco_Bartlett_020961.1
MSDLGTPLRPKRKTALVDFLVQFRWIVVIFVVLPISFTLYFLTYLGDVRSEMKSYKRRQKEHDENVQKVVKRLKDRNPSK
DGLVCTARKPWIAVGMRNVDYKRARHFEVDLSAFRNVLEIDQERMIAKVEPLVNMGQITRVTVPLNLALAVVAEFDDLTV
GGLINGYGIEGSSHIYGLFSDTVVAYEIVLADGRVVRATRDNEYSDLFYAIPWSQGTLGLLVSAEIKLITIKEYMRLTYK
PVVGNLKEIAQAYSDSFAPRDGDQDNPEKVPDFVETMIYTPTEAVCMTGRYASKEEAKKKGNVINEVGWWFKPWFYQHAE
KALKKGEFVEYIPTRDYYHRHTRSIYWEGKLILPFADQWWFRFLLGWMMPPKISLLKATQGEAIRNYYHDNHVIQDMLVP
LFKVGDALEWVHHEMEVYPIWLCPHRMYKNPIKTMIYTEPGFEQHRRQGDTHYSQMYTDVGVYYAPGPVLRGEVFDGSEA
VRRMENWLIENHGFQPQYAVSELNEKNFWRMFDAGHYENCRRKYGAVGTFMSVYYKSKKGRKTEKEVQEAEQAILETPIA
EGSVLAFTDDGVLPVGLVFDALRELGTEKCEPQIVTLSSSYELPVGSSAVDIVFTLCRSIEFPNEQLLGEISRVLKPGGT
VLIYKISDASTGETDKTTSVIERKLLLSGFLEAKAFQVKSSLPSELSFGVKAKKPSWKIGSSFALKKTTKTLPKIQINDD
SDLIDEDSLLTEEDLKKPQLLSSDCEVGSTRKACKNCTCGRAEEEQKVEKLGSTVDLSNFKSQCGSCGLGDAFRCATCPF
KGLPPFKPGEKVSLSANFLTADI
>Pyrco_Bartlett_044170.1
MSDLQTPLRPKRKTAVVDFLVQFRWIVVIFVVLPISFTMYFLTYLGDIRSEMKSYKRRQKEHDENVQKVVKRLKDRNPSK
DGLVCTARKPWIAVGMRNVDYKRARHFEVDLSAFRNVLEIDQERMIAKVEPLVNMGQITRVTVPLNLALAVVAEFDDLTV
GGLINGYGIEGSSHIYGLFSDTVVAYEIVLADGQVVRATRDNEYSDLFYAIPWSQGTLGLLVSAEIKLIPIKEYMRLTYK
PVVGNLKEIAQAYSDSFAPRDGDQDNPEKVPDFVETMIYTPTEAVCMTGRYASKEEAKKKGNVINEVGWWFKPWFYQHAE
KALKKGEFVEYIPTRDYYHRHTRSIYWEGKLILPFADQWWFRFLLGWMMPPKISLLKATQGEAIRNYYHDNHVIQDMLVP
LYKVGDALEWVHHEMEVYPIWLCPHRMYKNPIKTMIYTEPGFEQHRRQGDTHYSQMYTDVGVYYAPGPVLRGEVFDGAEA
VRRMENWLIENHGFQPQYAVSELNEKNFWRMFDAGHYENCRRKYGAVGTFMSVYYKSKKGRKTEKEVQEAEQAILETPIA
EGSVLAFTDDGVLPVSLVFDALRELGTEKCEPQIVTLSSSNQLPVGSSAVDIVFTLCRSIEFPNEQLLGEISRVLKPGGT
VLIYKISDASTGETDKTTSVLERKLLLSGFLEAKALQVKSSLPSELSFGVKAKKPSWKIGSSFALKKTTKALPKIQINDD
SDLIDEDSLLTEEDLKKPQLLSSDCEVGSTRKACKNCICGRAEEEQKVEKLGSTVDLSNFKSQCGSCGLGDAFRCATCPF
KGLPPFKPGEKVSLSANFLTADI
>Pyrco_DAnjou_DWF1.Chr13
MSDLGTPLRPKRKTALVDFLVQFRWIVVIFVVLPISFTLYFLTYLGDVRSEMKSYKRRQKEHDENVQKVVKRLKDRNPSK
DGLVCTARKPWIAVGMRNVDYKRARHFEVDLSAFRNVLEIDQERMIAKVEPLVNMGQITRVTVPLNLALAVVAEFDDLTV
GGLINGYGIEGSSHIYGLFSDTVVAYEIVLADGRVVRATRDNEYSDLFYAIPWSQGTLGLLVSAEIKLITIKEYMRLTYK
PVVGNLKEIAQAYSDSFAPRDGDQDNPEKVPDFVETMIYTPTEAVCMTGRYASKEEAKKKGNVINEVGWWFKPWFYQHAE
KALKKGEFVEYIPTRDYYHRHTRSIYWEGKLILPFADQWWFRFLLGWMMPPKISLLKATQGEAIRNYYHDNHVIQDMLVP
LFKVGDALEWVHHEMEVYPIWLCPHRMYKNPIKTMIYTEPGFEQHRRQGDTHYSQMYTDVGVYYAPGPVLRGEVFDGSEA
VRRMENWLIENHGFQPQYAVSELNEKNFWRMFDAGHYENCRRKYGAVGTFMSVYYKSKKGRKTEKEVQEAEQAILETPIA
EGSVLAFTDDGVLPVGLVFDALRELGTEKCEPQIVTLSSSYELPVGSSAVDIVFTLCRSIEFPNEQLLGEISRVLKPGGT
VLIYKISDASTGETDKTTSVIERKLLLSGFLEAKAFQVKSSLPSELSFGVKAKKPSWKIGSSFALKKTTKTLPKIQINDD
SDLIDEDSLLTEEDLKKPQLLSSDCEVGSTRKACKNCTCGRAEEEQKVEKLGSTVDLSNFKSQCGSCGLGDAFRCATCPF
KGLPPFKPGEKVSLSANFLTADI
>Pyrco_DAnjou_DWF1.Chr16
MSDLETPLRPKRKTAVVDFLVQFRWIVVIFVVLPISFTMYFLTYLGDIRSEMKSYKRRQKEHDENVQKVVKRLKDRNPSK
DGLVCTARKPWIAVGMRNVDYKRARHFEVDLSAFRNVLEIDQERMIAKVEPLVNMGQITRVTVPLNLALAVVAEFDDLTV
GGLINGYGIEGSSHIYGLFSDTVVAYEIVLADGRVVRATRDNEYSDLFYAIPWSQGTLGLLVSAEIKLIPIKEYMRLTYK
PVVGNLKEIAQAYSDSFAPRDGDQDNPEKVPDFVETMIYTPTEAVCMTGRYASKEEAKKKGNVINEVGWWFKPWFYQHAE
KALKKGEFVEYIPTRDYYHRHTRSIYWEGKLILPFADQWWFRFLLGWMMPPKISLLKATQGEAIRNYYHDNHVIQDMLVP
LYKVGDALEWVHHEMEVYPIWLCPHRMYKNPIKTMIYTEPGFEQHRRQGDTHYSQMYTDVGVYYAPGPVLRGEVFDGAEA
VRRMENWLIENHGFQPQYAVSELNEKNFWRMFDAGHYENCRRKYGAVGTFMSVYYKSKKGRKTEKEVKEAEQAILETPIA
EVDEPGSVLAFTDDGVLPVSLVFDALRELGTEKCEPQIVTLSSSNQLPVGSSAVDIVFTLCRSIEFPNEQLLGEISRVLK
PGGTVLIYKISDASTGETDKTTSVLERKLLLSGFLEAKALQVKSSLPSELSFGVKAKKPSWKIGSSFALKKTTKALPKIQ
INDDSDLIDEDSLLTEEDLKKPQLLSSDCEVGSTRKACKNCTCGRAEEEQKVEKLGSTVDLSNFKSQCGSCGLGDAFRCA
TCPFKGLPPFKPGEKQTSRLEPPSSDT
>Pyrusco16g000410.1
MSDLETPLRPKRKTAVVDFLVQFRWIVVIFVVLPISFTMYFLTYLGDIRSEMKSYKRRQKEHDENVQKVVKRLKDRNPSK
DGLVCTARKPWIAVGMRNVDYKRARHFEVDLSAFRNVLEIDQERMIAKVEPLVNMGQITRVTVPLNLALAVVAEFDDLTV
GGLINGYGIEGSSHIYGLFSDTVVAYEIVLADGQVVRATRDNEYSDLFYAIPWSQGTLGLLVSAEIKLIPIKEYMRLTYK
PVVGNLKEIAQAYSDSFAPRDGDQDNPEKVPDFVETMIYTPTEAVCMTGRYASKEEAKKKGNVINEVGWWFKPWFYQHAE
KALKKGEFVEYIPTRDYYHRHTRSIYWEGKLILPFADQWWFRFLLGWMMPPKISLLKATQGEAIRNYYHDNHVIQDMLVP
LYKVGDALEWVHHEMEVYPIWLCPHRMYKNPIKTMIYTEPGFEQHRRQGDTHYSQMYTDVGVYYAPGPVLRGEVFDGAEA
VRRMENWLIENHGFQPQYAVSELNEKNFWRMFDAGHYENCRRKYGAVGTFMSVYYKSKKGRKTEKEVQEAEQAILETPIA
EGSVLAFTDDGVLPVSLVFDALRELGTEKCEPQIVTLSSSNQLPVGSSAVDIVFTLCRSIEFPNEQLLGEISRVLKPGGT
VLIYKISDASTGETDKTTSVLERKLLLSGFLEAKALQVKSSLPSELSFGVKAKKPSWKIGSSFALKKTTKALPKIQINDD
SDLIDEDSLLTEEDLKKPQLLSSDCEVGSTRKACKNCICGRAEEEQKVEKLGSTVDLSNFKSQCGSCGLGDAFRCATCPF
KGLPPFKPGEKVSLSANFLTADI
>Rosch_v2.0_Chr4g0446441
MSDLQAPLRPKRKWAWVDFFVQFRWIVVIFVVLPISFTIYFLTYLGDIRSEWKSYKQRQKEHDENVLKVIKRLKERNPSK
DGLVCTARKPWIAVGMRNVDYKRARHFEVDLSAFRNVLEIDTQRKIARVEPLVNMGQITRVTCPLNLALAVVAEFDDLTV
GGLINGYGIEGSSHIFGLFSDTVVAYEIVLANGQLVRATQDNEYSDLFYAIPWSQGTLGLLVAAEIKLIDIKEYMRLTYK
PVVGNLKEIAQAYSDSFAPRFGGLDEPGAIPERVPEFVETMIYTPTEAVCMTGRYASKAEAKMKGNVINEVGWWFKPWFY
QHAQKALKKGEFVEYIPTRQYYHRHTRSIYWEGKLILPFADQFWFRFLLGWLMPPKISLLKATQGEAIRNYYHDMHVIQD
MLVPLYKVGDALEWVHHEMEVYPIWLCPHRLYKSPVKSMIYAEPGFEHQRRQGDTPYSQMYTDVGVYYAPGPVLRGEVFD
GSEAVRRMENWLIENHGFQPQYAVSELSEKKFWTMFDAGHYDYCRRKYGAVGTFMSVYYKSKKGRKTEKEVKEAEQAIVE
APIAEVDEPVDY
>Ruboc_04_G12516
MSVLPLRRKDIFTPKMSDLQAPLRPKRKWALVDFFVQFRWIVVIFVVLPISFSIYFLTYLGDIRSEMKSYKQRQKEHDEN
VKKVVKRLKERNPSKDGLVCTARKPWIAVGMRNVDYKRARHFEVDLSAFRNVLEIDTERKIARVEPLVNMGQITRVTCPL
NLALAVVAEFDDLTVGGLINGYGIEGSSHIFGLFSDTVVAYEIVLANGQLVRATQDNEYSDLFYAIPWSQGTLGFLVAAE
IKLIDIKEYMRLTYKPVVGNLQEIAQAYSDSFAPRFGGLDEPGAIPGTVPEFVETMIYTPTEAVCMTGRYASKEEAKKKG
NVINEVGWWFKPWFYQHAQKALKKGEFVEYIPTRQYYHRHTRSIYWEGKLILPFADQFWFRFLLGWMMPPKISLLKATQG
EAIRNYYHDMHVIQDMLVPLYKVGDALEWVHHEMEVYPIWLCPHRLYKSPVKSMIYAEPGFEHQRRQGDTPYSQMYTDVG
VYYAPGPVLRGEVFDGSEAVRRMENWLIENHGFQPQYAVSELSEKKFWTMFEAGHYEHCRRKYGAVGTFMSVYYKSKKGR
KTEKEVQEAEQAIVEAPIAEVDEPVDY
