# Supplementary material for: Building a foundation for gene family analysis in Rosaceae genomes with a novel workflow: A case study in Pyrus architecture genes
Source: Front Plant Sci. 2022 Nov 14;13:975942. doi: 10.3389/fpls.2022.975942 (PMC9702816; doi:10.3389/fpls.2022.975942)
Supplement: Supplementary file 1 [file DataSheet_1.zip › SupFiles/SupFile1_gene_familiy_sequences/438.fna]

>gnl_Ambtr_v1.0_evm_27.model.AmTr_v1.0_scaffold00101.123
ATGATCAAGGGCAGTGATCTCTACCACGTTTTAACAGCAGTTGTTCCTCTTTATGTGGCTATGATCTTAGCTTATGGCTCTGTAAAATGGTGGAAAATTTTCAGTCCAGACCAGTGTTCAGGCATTAACAGATTCGTGGCCTTATTCGCCGTTCCTCTTCTCTCTTTCCATTTCATCTCAACCAACAATCCTTACGCCATGAATCTGAGGTTCATAGCAGCTGATACTCTTCAAAAGCTCATTGTTCTCTCTGTTCTCTTCTTCTGGTCGAAAACCAGTCGAAGGGGTTGTCTCGAATGGGCTATCACTCTATTTTCTCTCTCTACACTGCCCAACACTCTGGTTATGGGTATTCCCCTTCTCAAAGGAATGTATGGTGATTTCTCTGGCTCTCTAATGGTGCAAATTGTCGTTTTACAGTGCATTATATGGTACACTTTGATGCTTTTTCTCTTCGAATACAGAGGAGCCAGGCTTTTGATCTCAGAGCAATTTCCTGATAATGCTGGTTCCATTATATCAGTTGCAGTGGAATCAGATGTCCTCTCCTTCGATGGGAGAGAGCCATTGCAAACTGAAGCGGAGATTGGAGAAGATGGGAAGCTCCATGTTAGAGTGAGAAAGTCGACTTCTTCTCGCTCGGAGATATTCTCTCGTCGATCGCAAGGATTGAATTCAGGAAACTCCATGACCCCGCGACCTTCGAACCTCACCAACGCAGAGATTTACAGTCTTCAGTCCTCGAGGAACCCGACACCGAGGGGTTCGAGCTTCAATCACAGTGATTTTTTCTCGATGGTTCAAGGAAAAAATGCAGGAGTTAGTCCTAGGCAATCGAATTTTGGGAATTCGGGGGTTGAGGAGGAGAGAGAACGGGCTAATGGGGTGTATCATAATCTTCATAACCAGAAGCAGGGGAAACAGGGGAGGAAAGAGAATGAGGGAAGGGACTTGCATATGTTTGTTTGGAGCTCGAGCGCTTCGCCGGTTTCAGAGGGTGGGATTCATGTGTTTAGAGGAGGGGAGTTTGGGCATGAAAACCATGGTGGTGCTGACCTGAGGTTGGGGATGGGTCCTCATGGTGGTGAAGTTGCTAAAGAAGCCAATCATGAAAGCTATGACGAGTTTGGTAGAGACGATTTCAGCTTTGGGAACAGGCCATTGTCTCAGGGTGATGAGTCTCTTCCTAGAGATGGCCATGGACCCAGCCTTTCTAAGTTCGGTTCGAGCTCAACAGCTGAGCTCCACCCGAAGGCAAGTGGCGATGGCGGTCCGAAACCTTCGGCTATGCCTCCAACGAGCGTGATGACCAGGCTCATTCTCATCATGGTCTGGCGCAAGCTTATTCGAAATCCCAACACTTATTCAAGTCTCATTGGCCTTACTTGGTCTCTGGTTTGTTTCAGGTGGGGCATACAAATGCCTGTTATTGTTGCACGTTCCATATCGATTCTCTCTGATGCAGGTCTGGGAATGGCCATGTTTAGTCTTGGGCTTTTCATGGCTCTGCAGCCTAGGATCATTGCCTGTGGGAATTCTATTGCAGCTTTTGCGATGGCTGTTAGGTTCCTCACAGGCCCTGCTATCATGGCTGTCGCCTCCATTGCTGTGGGACTGAGAGGTGTTCTCTTGCACGTTGCGATTGTGCAGGGTCATCTTTGGCATGCTGATTGCTTTACCCATCACCCTGGTCTACTACATTTTGCTTGGACTATGATGACCACCTCTAAAATGGCAGCAAAGCCAGCTCAAAGGCTGGGAGGACTTGCTTTCTCTCTCAAGAATCTAGAGAGAAGAGAAAGAGAGAAGCTCTATCTTTTTGCAGAAAAC
>gnl_Ambtr_v1.0_evm_27.model.AmTr_v1.0_scaffold00024.330
ATGATAACATGGAAGGATCTATACAAAGTCCTGACTGCTGTAGTCCCGCTCTATGTGGCCATGATCCTCGCCTATGGCTCTGTTCGGTGGTGGAAAATCTTCTCTCCTGATCAGTGCTCCGGGATCAACCGCTTCGTTGCGATTTTTGCGGTCCCCCTCCTCTCCTTCCATTTCATCTCAACCAACAACCCCTACGCCATGAACCTCCGGTTCATCGCAGCTGATACTCTGCAGAAGATCATCATGCTCTTTGTTCTTGCTTTGTGGACCAATCTCACTCGAGCCGGCTGTCTCGAGTGGATGATCACCATCTTTTCTCTTTCTACCCTGCCCAACACCCTGGTCATGGGCATCCCCCTCCTCATAGCAATGTATGATGAGTACTCAGGGAGCCTCATGGTCCAGGTTGTGGTGCTCCAGTGCATCATTTGGTATACCCTGCTCCTCTTCCTCTTCGAGTACAGGGGAGCCAAGCTTCTCATAATGGAGCAATTCCCTGACACCGCCGGCTCCATAGTCTCTCTGAAGGTCGATTCCGATGTCATGTCATTGGATGGTCAGGAGTTCCTGCAAGCCGATGCCGAGGTAGGAGATGATGGCAAGCTCCATGTCACAGTGCGTAAATCCACTTCTTCGTCAAGAAGATCACAGGGTCTCGGTTCTCTGCCCTCTCTCACTCCTCGGCCCTCGAATCTCACCGGGGCCGAGATTTACAGTCTGAACTCATCACGGAACCCAACCCCACGAGGGTCCAATTTTAACAATTCGGATTTCTACTCGATGATGGCGGGGCCTCGACACTCCAATTTCGCCCAACCCGACCTCTACTCATTGCAGTCATCTCGAGGGCCAACACCTCGGCCATCAAATTTTGATTACCCTTACAATTCTACGACTGCAACACAGAAGAATCAAGGTGGTGGTGTTCATTTTGGGATCGAAAATGGGAATGGAGGGAATGGGAGCTCTGGTTATCCAGCTCCGAATCCCGAAGTTTTCGCTTCTTCGAATGTGAATTCGAAGCCACTACACTCGAGGAGAGGGGGCTCTGATCAATTGTTGCAGCAACCAAGATCTCCACAAAGGAGTGCCAATAACAATAGGGAGAGCCATAGTCAAAGTAATCACCATGATGCAAAGGAATTGCATATGTTTGTGTGGAGTTCGAGCGCGTCCCCGGTTTCTGAAGGTGGTGGGTTGCATGTGTTCGGGGGGCCGGATTTCGCCAGGAATGAGCAGCCGGGGAGAGGGAGTGACCATGGCGCAAAGGAGATCAGGATGTTGGTGTCTGACCACCTCCCCAACGGGGAGACTAAAGCTATACCACAGAGTGGAGACGATTATGAGGGAGAAGATTTCAGCTTCAGCAACAGAGTAATGGGCGAAATGGGAGAGGAATCCCTTCCCTTAGAGAAAGAAGGTCCCAATCTCTCCAAATTCGGATCGAGCTCCACTGTCGAGCTTCACCCGAAGCCTGGACCAGAGGATTGGCGGAAGAAGCAGATGCCTCCAGCAAGTGTTATGACCAGGCTCATACTGATTATGGTCTGGAGGAAGCTCATCCGAAATCCGAACACTTACTCGAGCCTCATTGGTCTGATATGGTCCCTCATTGCTTTCAGGTGGGACGTCGCCATGCCGAAAATTGTCAAGAAATCGATTTCCATTCTCTCTGATGCCGGCTTGGGAATGGCCATGTTTAGTCTAGGATTGTTCATGGCTTTGCAACCAAAGATCATTGCATGTGGAAACTCTGTTGCTGCGTTTGCGATGGCAGTTAGGTTTCTCACTGGCCCTGCAGTAATGGCTGCCGCCTCCATTGCTGTCGGCCTTCGTGGTAAACTCCTTCATGTGGCTATCGTCCAGGCTGCCCTTCCTCAAGGCATTGTCCCCTTTGTGTTTGCAAAAGAATACAATGTCCATCCTGCAATTTTGAGCACAGGGGTCATCTTTGGAATGCTGATTGCTTTGCCAATTACGCTTGTTTATTACATTGTTCTTGGACTG
>gnl_Ambtr_v1.0_evm_27.model.AmTr_v1.0_scaffold00019.408
ATGATCTCAGGAAAGGATTTCTATGATGTTTTAGCTGCCATGGTCCCTCTCTATGTGGCCATGATGTTGGCTTATGGATCAGTGAGGTGGTGGAAAATATTTACTCCTGATCAATGCTCCGGCATAAACCGCTTCGTGGCAGTTTTTGCAGTGCCTCTTCTCTCTTTCCATTTCATCTCAACAAATGATCCATACTCCATGAATTATAGGTTCATAGCAGCTGATACCCTTCAGAAAGTAGTGATCTTGATTGCTTTGGGAGCATGGGTGAACCTAGCAAAAAACGGAAGCTTAGAGTGGATGATCACCTTATTTTCTCTCTCTTCACTACCCAACACTCTGGTCATGGGGATCCCTCTCTTGAAGGCCATGTATGGGGAGTTTTCAGGAGCCCTCATGGTGCAGGTGGTGGTGCTCCAAAGTGTGATTTGGTACACCCTCATGCTCTTCATGTTTGAATACAGAGGAGCAAAGGTCCTTATAACTGAACAGTTCCCTGATACAGCACAGTCCATAACCTCTTTCAAGGTGGAATCAGACATTCTCTCTCTAGATGGAAGAGAGCCTCTCCTAGCTGACGCAGAGATAGGGCAAGATGGAAAACTTCATGTGGTGGTGAGAAAATCTCTCTCCTCAAGGTCTCAAATCTCATCCTACAAATCACAGTGCCTCAACTCTGCAACCTCAGTCACACCAAGGACCTCAAACCTCACAGGTGTGGAGATTTACTCTTTGCAGTCCTCAAGAGAGCCCACACCGAGGGGATCAAGCTTTAACCACACTGATTTCTATGCCATGTTCAGTAAGTTGCCGGCGGGTGGCGGCCAAGCGAATTACGGGGAGGTGTACTCGCTGAATTCGTCAAGGGGGCCGACGCCGAGGACTTCGAATTTTGATGAGGAGGTCAGCACGAGGTTGGGGCGGATGAGGTCGCAGGACATGAAGGATGGGAAGAGTAAGAGTGGTGAGTTCGGGTACCCGGCTCCGAACCCATTGCTGTTGAAGTCTCCTAATGGGGATAACAAGAGGAGGTGCAGTGAGGTGGGGGCTAAGGAGCTGCATATGTATGTCTGGAGCTCAAGTGCTTCTCCAGGTTCAGAGGCTCATGTCCATGGGTCAGTGGCGAGAGGGGGGTCTCATGATTTCGGAGGGGCCATGGGGTTGGATTCTAAGGGGGTTAATGGCTTTACACAGTCCCCAAGGACTGGTTACAAAGGCATGCAGGATCAGGGTGAAAACTACAGCCCAAACAGGAAAATTGCACCAGATGGCGATAGCTTCGTGCCAAGAGACCCCCTAGAGATACAAAGCGGGTGCATTAGCCCTAATAAGTTATCAGCCGTTGCCTCTCCTTTTGCCCAAAAGACCCCCGATTTTAATGGCACGACAAAAACCCGCATTAGTGCCAATAATAATGCCCAAATGCCCCCTGCTAGTGTCATGACAAGGCTCATACTTATCATGGTGTGGAGAAAACTCATTAGGAATCCAAACACTTATTCTAGCCTCTTTGGGCTAGCTTGGTCTCTTGTTTCTTTCAGGTGGCAAATTCAAATGCCCACGATTGTGCATGGATCTATAGCAATTCTCTCTGATGCAGGGCTTGGAATGGCCATGTTCAGCTTAGGTCTATTCATGGCTTTGCAGCCTAAGATTATAGCCTGTGGAACATCAGTTGCTGGCTACTCCATGGCAGTTAGATTCTTGGTGGGGCCCGCTGTCATGGCAGCTACTTCCTCAGCTATAGGGCTTCGAGGGGTCCTCCTCCATGTGGCTATTGTTCAGGCAGCTCTTCCACAAGGGATCGTTCCTTTTGTTTTCGCTAAGGAGTACAGTGTTCATGCTGATGTTCTTAGTACTGCG
>gnl_Ambtr_v1.0_evm_27.model.AmTr_v1.0_scaffold00010.98
ATGATCAGCTTATTGGACCTCTACCATGTCTTAACAGCGGTGGTTCCACTCTATGTGGCCATGATCTTAGCTTACGGTTCAGTAAAATGGTGGAAAATCTTCACTCCCGATCAGTGCTCAGGAATCAACAGATTTGTGGCGTTGTTCGCTGTTCCTTTGCTTTCTTTCCACTTCATCGCCGCTAATGATCCTTATTCCATGAACTTTCGATTCATTGCAGCTGATACCCTGCAAAAACTCATTGTCCTCGGTGTTTTAGCAGTATGGTGCAGAGTTAGTAAGAGGGGCACACTGGAATGGACCATCACACTGTTTTCTCTCTCTACACTGCCTAACACTCTGGTCATGGGTATCCCCTTACTGAAAGGCATGTATGGTGATTTCTCGGGGAGTCTCATGGTCCAGATCGTGGTGCTTCAGTGCATCATATGGTACACTCTCATGCTCTTCCTGTTCGAATATAGGGGAGCCAAGCTCCTTATCACCGAGCAATTTCCCGACACAGCGGCCGCCATTAAGTCCTTCACTGTGGATTCAGATGTTCTCTCTCTAGATGGCCGAGAACCGCTGGAGACCAACGCTGAGATTGGAGAAGATGGAAAGCTTCACGTTACGGTGAGGAAGTCCAATGCTTCTCGCTCTGATATCTTCTCTCGAAGATCGCAGGGAATCACTCCTCGACCTTCTAATCTCACAAACGCTGAGATTTACTCTCTGCAATCCTCTCGAAACCCAACGCCGAGAGGTTCAAGCTTCAACCACACTGATTTCTACTCCATGATCGCCGGCCGTGGCAACCCAAACCCCAATATGAGCCCAAGACACTCCAATTTTGGAGCTAATGATCTCTACTCCAGCAGGGGACCAACGCCCAGGCCCTCTAATTTCGAAGACGAGACTAAGGACAGCGATTACCATCACAAATCGCGATTCGCAAGGGGTTCTTCAGAGAATCACCCTCTTCCCATTGCTCCTCCTAATCCTTCCATTGCTCAATATCCCGCTCCCAATCCTGCCATGTTTTCGCCTAATAGCGGGACTAAGCCCGCGGTTAAAGGTGCTAATGGGCAACAAAATGAGGGAGCCAAGGATTTGCACATGTTCGTCTGGAGCTCGAGTGCTTCTCCTGTATCGGAAGTTTTCGGACAGCATCAAGAGTTTGGGGCTTCTAAAGAAGTAAGGGTTGGTGTATCCCCGACAAATGAACACCCACCATCGAAAGGAGAAAGTTATCCAAGAGAGAGTCAGGAATATGAGCGTGGCGATTTTAGCTTTGGGAACGCAGGTGCAGAAGGAGAGGGGCAAAATCAAGGGAAGTTCGGTTCAAGCTCAGCTATGGAGCTTCACTCTAGGCCAACGGATGGAAAAGCCACGTCCATGCCTCCTGCCAGTGTTATGACAAGACTTATTCTCATCATGGTTTGGAGGAAGCTTATTCGAAACCCAAACACATATTCCAGCTTGATTGGTCTCACATGGTCCCTTGTCTCCTTCAGGTGGCACGTCAAGATGCCTGCTATTGTGGCTCAGTCCATTTCGATTCTCTCAGATGCAGGCCTTGGAATGGCTATGTTCAGTTTGGGGTTATTCATGGCGTTGCAGCCGAGGATCATAGCATGTGGGAATTCGATAGCAGCTTTTGCGATGGGAGTGAGATTCCTTAGCGGACCAGCTGTCATGGCTGCTGCTTCCATTGCTGTTGGATTGCGAGGCGTCCTCTTACACGTCGCCATTGTACAGGCGGCACTTCCTCAAGGCATTGTCCCCTTCGTCTTCGCCAAAGAGTACAACGTACACCCCGATATTCTGAGCACCGGAGTTATATTTGGCATGCTGATCGCCTTGCCCATAACACTAGTCTACTACATCTTATTGGGTCTT
>gnl_Aquco_v3.1_Aqcoe7G304900.1
ATGATCTCAGGCAAGGACATTTACGATGTGTTAGCGGCTATTGTACCACTATATGTTGCAATGATCTTAGCTTATGGATCAGTTAGATGGTGGAAGATTTTCACACCTGATCAGTGCTCCGGCATCAATCGTTTTGTTGCTGTATTTGCTGTTCCTCTCCTTTCCTTCCATTTTATCTCTAACAATGATCCTTATGCCATGGATTATCGTTTTATTGCTGCAGATTCCCTTCAAAAGGTAGTCATTCTTTTCGCACTTTTTATCTGGCAGATTTTTTGTAAGAATGGTAGTTTAGAATGGATGATAACACTCTTTTCACTTTCAACTCTTCCAAACACTCTTGTTATGGGCATTCCCCTTCTTAAAGCCATGTATGGTGATTTTTCGGGTAATCTAATGGTTCAAATTGTGGTCTTACAAAGTGTTATTTGGTATACTCTCATGCTCTTCATGTTTGAATATAGAGGTGCTAAGCTTCTTATAAATGAACAATTTCCTGAAACTGCTGGCTCCATTACCTCTTTTAGGGTAGAATCAGATGTCATCTCTCTTAATGGACGCGAGCCATTAGAAACCAATGCAGAGATTGGCGACGATGGCAAACTCCATGTCAGAGTTAAAAGATCGACGTCATCATCAGTTGTGTCTTCTTATAACAAATCTCATGGATTGAATTCGATAAATACCATGACTCCCCGGGCTTCAAATCTCACTGGAGTTGAGATCTACTCAATTCAATCCTCACGAGAGGCAACACCAAGGGCTTCTAGCTTTAATCAGAATGATTTTTACGCCATGTTTTCAAGCAAGATGCCTAGTCCAAAACATGGATATACTAATAGTTTTCAAAGTGGTGGTGCCGATGTTTATTCATTACAATCTTCAAAAGGACCAACACCTAGAACATCGAATTTCGAAGAGGAGATGATGAGACTTGGTAAGAAGAAAGGAGGCAGGAGTATGAGTGCTGAGTTATTGAATGGTACTACATTAACTTCTTCATACCCTCCTCCAAATCCAATGTTTTCGGGTTCAGGGAGTGCTGGTAAGAGGAAGGAAGGTGGTAGTATTGGTGGTAATAATCCTAATAAGGAGCTTCACATGTTTGTTTGGAGTTCAAGTGCTTCCCCTGTTTCTGAAGGAAACTTGAGGCATGCAGTAAATAGAGCTGCTTCTACTGATTTTGGTGTGGTAGATTCTTCTAAAGCTGTTCTTCAACAAGAAATAGCTGCTTCCAGAGCAGGCATGCATGATTTCAATGAAACAGCATCCCCTATCAGAAAAGTGGTTGATGACGGAGAAGTAGAAATCGAAGACGGATTAAAGTATCCTGCAAATGGATCACCATTTTTGAGCCAGAAGAAGATTGATATGGCAGTAGCAGTTGGAGGAGGACAGAAGAGGCTTGGAGGTGGTAGTCAAATGCCTCCTGCAAGTGTGATGACTAGACTCATTCTTATCATGGTGTGGAGAAAGCTCATTAGAAATCCCAACACTTATTCAAGTGTTATTGGCCTTGTTTGGTCACTGGTCTCTTTCAGGTTCCACATCGAAATGCCTTCTATCGTGGCAGGATCAATTACAATACTATCAAATGCAGGACTTGGAATGGCTATGTTCAGTTTAGGTTTGTTCATGGCTTTGCAACCAAAGCTCATTGCTTGTGGTAAAAGAGTAGCCACATTTTCCATGGCTGTTAGATTTTTGACAGGCCCAGCAGTAATTGCAGCTACGTCTATCGCATGCGGTCTTAGGGGTGTGCTTTTGCATGTTGCTATTGTTCAGGCAGCTCTTCCTCAAGGAATTGTTCCTTTCGTATTTGCAAAGGAGTACAATGTCCATGCAGACATACTTAGCACAGCGGTTATATTTGGAATGCTAATTGCACTACCTATAACAATTCTTTACTACATTCTTCTTGGTCTC
>gnl_Aquco_v3.1_Aqcoe1G048900.1
ATGATTACTGGAACTGACCTATACCATGTTTTTACAGCAGTTGTTCCTCTCTATGTTGCTATGATCTTAGCTTATGGGTCTGTGAAATGGTGGAAAATCTTTAGTCCTGATCAATGTTCTGGTATCAATCGTTTTGTTGCTCTTTTTGCTGTTCCTTTGCTTTCTTTCCATTTCATCTCTAGTAATGATCCATATCACATGAACTTCAGATTCATTGCAGCTGATACTCTTCAGAAGATAATAGTTTTAGTTGTTCTTGCTATTTGGTCTAGATTTAGTGCTAGAGGATCTCTTGAGTGGTCTATTACACTCTTTTCACTCTCTACACTTCCAAACACTCTTGTTATGGGAATCCCTCTTTTGAAAGGGATGTATGGTGATGCTTCAGGAACTTTAATGGTTCAAATTGTTGTTCTCCAGTGTATTATTTGGTACACTTTAATGCTCTTCTTGTTTGAGTATAGAGGAGCTAAGCTTCTTATTAATGAACAATTTCCAGATACTGCTGGTTCTATTATTTCCTTTAGAGTAGACTCTGATATTCTCTCTTTAGATGGAAAAGAACCACTTCAGACTGAAGCTGAAGTTGGGGAAGATGGTAAACTTCATGTTACTGTAAGAAAATCAACTAGTTCAAGATCTGAGATCTTTTCCAGGAGATCCCATGGACCAAATTCAACAGTTTCATTAACACCAAGGCCTTCTAATTTGACAAATGCAGAGATTTACTCTCTTCAGTCTTCAAGGAATCCGACGCCGAGGGGGTCTAGTTTTAATCATACTGATTTCTATTCAATGGTTAATGGAAGGAACATGAACAATGCTAGTCCCAGGCAATCAAATTTTGGAAACATGGGTTTCGACGAGGAGAGTGGACTCAATGGGTTTTCGAATCCTCCTTCCAAGGCCAATGGTGTTCAGGGTAATGCATATCCAGCACCACCAAGTGCTGGAATATTTTCTCCTGCAGCTGGTCCAGGAGCGAAGAAGTCGACACCAAATGGAACTGATGGGAAGGATCTTCACATGTTTGTTTGGAGCTCAAGTGCTTCTCCAGTCTCTCAAGGAGGTCTTCATGTTTATAGAGAGTTTGAACATGGTGGTGTAGCACCACAAACAGCTCATCATATTGATACTCACACCAAAGAATATGGAGAGTATGGTGGAGATGAGTTCAGCTTTGGAAACAAAAAGGCTGGAGAGGTTGCTGATCGAGATGGACCTACCCTATCTAAGCTTGGTTCCAGCTCTACAACTGAGCTTCATCCCAAGAGTGGTGTTCATGGAGACTCAAAAAACACTTCAATGCCTCCAGCCAGTGTAATGACTAGACTAATTCTGATTATGGTTTGGAGAAAGCTCATCAGGAATCCAAATACATATTCAAGTCTCATTGGTCTCACATGGTCTCTTGTGTCTTTCAGGTGGGGAATCCAAATGCCAATCATTATAGCAAAGTCCATATCAATTCTGTCTGATGCTGGTCTGGGGATGGCGATGTTTAGTCTTGGGTTGTTTATGGCGTTGCAACCGCGAATTATTGCCTGTGGTAAATCTGTCGCTGCATTTTCCATGGCTGTTAGGTTTCTCACAGGTCCTGCTGTCATGGCGGCAGCCTCAATTACTGTTGGATTGCGGGGTGTACTCTTACACATTGCAATTGTACAGGCATCTCTTCCTCAAGGCATTGTTCCCTTTGTCTTTGCCAAAGAATACAATGTGCACCCTGATATACTAAGCACGGGGGTTATCTTTGGAATGTTAATAGCTCTTCCCATTACACTAGTTTACTACATTCTACTTGGACTT
>gnl_Aquco_v3.1_Aqcoe3G003200.1
ATGATCAAACTATCAGATTTCTATCATGTTATGACTGCAGTTGTTCCTTTATATGTTGCTATGATATTAGCATATGGGTCTGTAAAATGGTGGAAGATCTTTACACCTGATCAATGTTCTGGTATTAATCGATTTGTTGCACTTTTCGCAGTCCCACTTCTTTCTTTCCATTTCATTGCTAGTAATAATCCTTACAAAATGAATTTTCGGTTTATTGCTGCTGATACTCTTCAAAAAATTATAATGTTAGTAGTATTGGGAATTTGGAGTAGAGTAAGTAAAAGGGGTTGCTTAGAATGGACTATTACATTGTTTTCATTATCTACACTTCCAAATACTCTTGTGATGGGAATTCCATTACTTAAAGGAATGTATGGAAATTTTTCTGGAAGTTTAATGGTTCAAATAGTGGTGCTTCAATGCATTATTTGGTACACTTTGATGTTGTTTATGTTTGAATACAGAGGAGCTAGGATGCTTATTACTGAACAGTTTCCTGATACAGCTGGTTCTATTGTTTCAATTACTGTTGATTCTGATGTTGTTTCATTAGATGGAAGAGATGGTATGGTGGAAACAGAAACTGAGATTAAAGAAGATGGGAAACTTCATGTTACTGTAAGGAAATCAAATGCATCAAGGTCTGAGATCTTTTCAAGAAGATCACAAGGCTTGTCTTCAAATACACCAAGACCATCAAATCTAACAAATGCTGAGATTTACTCTTTACAATCATCAAGAAACCCAACACCAAGAGGGTCTAGTTTCAATCACACAGATTTCTATTCAATGGTTGCTGGTGGTAGGGGATCAAATTTTGGTCCATCTGATGCTTATGGACTTACTACGTCGAGGGGACCGACACCAAGGCCATCTAATTATGAAGAAGAAATGAACAATAACAAGACCAGGTTCCATTACCATGGTGGACAGCAAGATGTGGGAAGGCATTACCCAGCTCCTAATCCTGATATGTTCTCACCAACTGCTTCAAGAACTCTACCTTCAGCTACTACTACTACTACTACTACTGCTACCACAAAGAAGCCTAATGGACAAGTAACAACACAACAAAAACCAGAAGAAGGTACAAGAGATCTTCACATGTTTGTTTGGAGTTCAAGTGCTTCTCCAGTGTCTGATGTGTTTGGCAGTCAAGAATATGCTGCTCATGAGCATTCTGCTAAGGATGTAAGAGTTGCTGTTTCACCTGGAAAAGTTGAAGGTCAGAGAGACATTCACCAAGAAGATTACTTAGATCAGAAAGATGATCAGTTCAGCTTTGGAAATAGAGCATTGGGTGATAGAGAAATGATTGATGAACCAACTAAGATTACTGAAACTAGAGGCAAAGCAATGCCACCAACAAGTGTGATGACAAGGTTGATTTTGATAATGGTGTGGAGGAAACTGATCAGAAATCCAAACACTTATTCCAGCTTAATTGGTCTAACTTGGTCTTTAGTCTCATTCAGGTGGGACGTTAAGATGCCTGCAATCATAGCACAGTCCATTTCCATATTGTCAGATGCAGGTCTTGGCATGGCCATGTTCAGTCTTGGTTTGTTCATGGCTTTGCAACCAAGGATCATAGCATGTGGGAATTCTATAGCAACTTTTGCTATGGCTGTGAGATTCCTTACAGGTCCAGCTGTTATGGCTGCTGCTTCCATTGCTGTTGGATTAAGGGGTGTTCTCTTACATGTCGCCATTGTACAGGCTGCTCTTCCACAAGGAATTGTTCCCTTTGTGTTTGCAAAGGAATACAACGTACATCCTGATATTCTCAGCACTGCTGTGATTTTTGGGATGTTGATCGCTTTACCAATCACACTTGTGTACTATATCTTACTGGGACTT
>gnl_Aquco_v3.1_Aqcoe3G016800.1
ATGATCTCATGGAAAGATCTTTATACTGTGTTAACTGCGGTTGTTCCGCTTTATGTTGCAATGATTTTAGCTTATGGTTCAGTTCGTTGGTGGAAGATTTTTACTCCAGATCAATGTTCTGGCATCAATCGTTTTGTAGCAGTGTTTGCAGTTCCACTACTTTCATTCCATTTTATTTCTACTAATGATCCTTATGCTATGAACTTCAGGTTTATCGCAGCTGATACGTTACAAAAAATCATTATGCTTGTTGTTCTAGGCATCTGGACTAAGTTCTCTGAGCATGGAAATCTTGAATGGATGATTACTATATTTTCTTTAAGTACACTACCTAATACTTTAGTTATGGGAATTCCATTATTGATTGCTATGTATGGTGATTTTTCGGGTAGTTTAATGGTTCAAGTAGTTGTTCTTCAGTGTATTATTTGGTACACACTTTTACTATTCTTGTTTGAGTATCGCGGTGCAAAGATGTTGATTATGGAACAATTTCCAGAAACTGCAGCATCGATTGTTTCGTTTAAGATTGACTCAGATGTTATGTCACTTGATGGTCGTGATTTCTTACAAACTGATGCTGAAATTGGAAATGATGGTAAACTTCATGTTACAGTGAGGAAATCGAATGCGTCTAGAAGGTCATTAGGACCATGTTCGCTTTCTGGGTTGACACCTCGACCGTCTAATCTTACTGGAGCAGAGATATATAGCTTAAGTTCTTCGAGAAATCCAACGCCTAGAGCATCAAATTTTAATAATTCGGATTTCTATTCTATGATGGGATGTCAAGGATTACAAGGAAGACAATCGAATTTTGGTACGACAGATTTATATTCAGTTCAGTCATCTAGAGGGCCTACACCTAGGCCCTCGAATTTTGAAGAAACTTGTGCACCAGGTTCTGGTGTGCAAGCCGTGAATTCCTCAAGGTTCGGAATTCATCCTGCACCACCTGTGACAAATTCTTACCCTATGCCTAACCCGGAAATCTCTAATACTGGAGCAAAAGTACAGAAAAGTCAGCCGCAGCAGCAACTACAACAAGGGCAAATCCAATCACAAACCAAAACCACCCATGATGCAAAGGAGCTACACATGTTTGTGTGGAGTGCAAGTACTTCACCAGTTTCAGAAGGAGGTGGACTTCATGTATTTGGGGGTACAGATTACGGTGCTTCGGATCAATCAGGACGGTCGGATCAGGGTGCCAAGGAGATCAGAATGTTAGTTACTGATCATCCACAAAATGGGGAAGCCAAAGAAGCTACACCGGAAAATGAGGATTTTGCTACTGAAGACTTCAGTTTTATGGGAAGCAGAGAAATGATGGATGAAGGGGATGAGGAGAGAGACAAAAATAGTGGGCCTAATGGTTTGTCCAAACTAGGGTCAAGTTCAACTTCAGAGCTCCACCCGAAGACCGGAGCTATGTCAGATTCTGGTGCCGGAAAACAAATGCCTCCCGCAAGTGTCATGTCGCGTCTAATTTTGATCATGGTGTGGCGCAAGCTTATCCGCAATCCTAATACCTACTCTAGTCTTATCGGTCTCATTTGGTCCCTTGTTGCTTTTAGGTGGCATGTGGCCATGCCGAAAATAATAGAGAAGTCTATTTCCATTCTCTCTGATGCTGGTTTAGGAATGGCCATGTTCAGCTTAGGGCTGTTTATGGCACTTCAACCAAAAATAATTGCATGTGGGAAATCTGTCGCTACCTTCTCAATGGCCGTTAGATTCCTCACTGGACCAGCAGTTATGGCTGCAGCTTCTATTGCAGTTGGTCTACGTGGGGTCCTACTTCACGTGGCAATTGTACAGGCAGCTCTTCCTCAAGGCATAGTTCCCTTCGTGTTCGCCAAAGAATATAATGTCCACCCTCAAATTCTTAGCACTGCGGTAATTTTTGGAATGCTGATAGCATTGCCCATCACATTAGTCTACTACATTATTCTTGGATTG
>gnl_Arath_TAIR10_AT2G01420.2
ATGATTACGTGGCACGACTTGTACACCGTCCTCACCGCCGTGGTACCACTTTACGTAGCTATGATTCTCGCCTACGGATCCGTACAGTGGTGGAAGATATTCTCACCAGACCAGTGCTCCGGCATCAACCGCTTCGTCGCTATCTTCGCCGTCCCTCTCCTCTCCTTCCACTTCATCTCCACCAACGATCCTTACGCCATGAATTTCCGCTTCGTCGCCGCCGACACGCTTCAAAAAATCATCATGCTCGTCTTACTTGCTCTATGGGCTAACCTAACCAAGAACGGTAGCTTGGAGTGGATGATCACAATCTTCTCTCTCAGCACTCTCCCAAACACTCTTGTCATGGGGATCCCTCTGTTGATCGCCATGTACGGAACCTACGCAGGTTCTCTAATGGTCCAAGTCGTTGTTCTTCAGTGTATCATTTGGTACACTCTCCTTCTCTTCCTCTTCGAGTACCGTGGCGCTAAGCTTCTTATTATGGAGCAGTTCCCGGAGACTGGTGCGTCTATTGTTTCGTTTAAAGTTGAATCCGACGTCGTTTCTCTCGACGGTCATGATTTTCTTGAGACGGATGCTGAGATAGGAAACGACGGGAAGCTTCATGTTACCGTGAGGAAATCAAACGCATCGAGACGGTCACTGATGATGACTCCACGGCCTTCGAATCTTACCGGAGCTGAGATCTATAGTCTTAGTTCGACTCCGAGAGGTTCTAACTTTAACCATTCTGATTTTTACTCTGTTATGGGGTTTCCCGGCGGGAGGCTTTCGAATTTTGGTCCGGCGGATTTGTACTCCGTTCAATCTTCTCGTGGTCCGACTCCACGGCCTTCGAACTTCGAAGAGAACAACGCCGTTAAATATGGATTTTACAATAACACTAACAGTTCTGTTCCGGCGGCCGGTTCGTACCCGGCTCCGAACCCGGAGTTTTCAACCGGTACGGGTGTTTCAACTAAACCGAATAAAATTCCTAAAGAAAACCAACAGCAACTGCAAGAGAAAGATAGCAAAGCGAGCCATGACGCTAAGGAGCTTCACATGTTTGTTTGGAGCTCAAGCGCTTCTCCGGTCTCCGACGTGTTTGGCGGAGGTGCAGGCGACAACGTGGCAACGGAACAATCTGAACAAGGTGCTAAGGAGATTCGGATGGTTGTCTCTGATCAACCTCGAAAGAGTAATGCTAGAGGTGGTGGTGATGATATCGGCGGTCTTGATAGTGGAGAGGGAGAAAGAGAGATAGAGAAAGCTACAGCAGGGCTGAATAAAATGGGGTCTAATTCCACGGCGGAGCTAGAGGCGGCTGGTGGAGATGGCGGCGGCAACAACGGAACACATATGCCGCCGACAAGTGTGATGACACGACTGATATTGATAATGGTGTGGAGAAAGCTGATCAGAAACCCAAACACGTACTCCAGTCTAATCGGTCTCATATGGGCTCTTGTTGCTTACCGGTGGCATGTGGCTATGCCCAAAATATTACAACAATCCATCTCCATACTCTCAGATGCTGGTCTTGGAATGGCTATGTTCAGCTTAGGTTTATTCATGGCACTTCAACCCAAAATCATTGCTTGTGGGAACTCTGTCGCCACGTTTGCCATGGCGGTCAGATTTATAACCGGTCCGGCCATCATGGCTGTTGCTGGGATTGCCATTGGCTTACACGGCGACCTTCTCCGTATAGCCATCGTTCAGGCTGCGTTGCCTCAAGGAATAGTTCCGTTTGTGTTTGCAAAAGAGTACAATGTGCATCCCACGATTCTAAGCACTGGGGTCATATTTGGAATGTTAATAGCCTTACCTATAACTCTGGTCTACTATATTCTTCTTGGCCTT
>gnl_Arath_TAIR10_AT1G23080.1
ATGATCACATGGCACGACCTCTACACCGTCCTCACGGCGGTGATACCACTCTACGTAGCCATGATCCTCGCTTACGGCTCAGTCCGGTGGTGGAAAATCTTCTCACCAGACCAATGTTCCGGCATAAACCGCTTCGTCGCTATTTTCGCCGTCCCTCTTCTCTCTTTCCACTTCATCTCCTCAAACAATCCTTACGCAATGAATCTCCGATTCATCGCAGCCGATACACTCCAAAAACTAATCATGCTCACTCTCCTAATCATCTGGGCTAACTTCACTCGCTCCGGTAGTCTTGAATGGAGCATCACAATCTTCTCTCTTTCAACACTTCCCAACACTCTCGTTATGGGAATACCTCTCTTGATCGCCATGTACGGAGAATATTCCGGCTCACTCATGGTTCAGATCGTTGTTCTTCAGTGTATAATCTGGTACACGCTTCTTCTCTTTCTTTTCGAATACAGAGGAGCTAAGATCTTGATCATGGAACAGTTTCCAGAGACTGGTGCTTCGATTGTATCGTTCAAAGTTGAGTCCGATGTTGTTTCTTTAGATGGACATGATTTTCTTGAAACTGATGCTCAAATCGGTGACGATGGTAAGCTTCATGTTACGGTGAGAAAATCAAACGCTTCTCGGAGATCTTTTTACGGTGGTGGTGGTACTAATATGACTCCTCGTCCGTCTAATCTCACCGGAGCTGAGATTTATAGTCTTAACACTACTCCAAGAGGATCTAACTTCAATCATTCTGATTTTTACTCTATGATGGGGTTTCCCGGTGGCCGGCTTTCGAACTTTGGTCCGGCGGATATGTACTCTGTTCAGTCCTCGAGAGGACCTACTCCTAGACCTTCGAATTTTGAGGAGAGTTGTGCTATGGCTTCTTCGCCAAGATTCGGGTATTACCCGGGAGGAGCTCCCGGGTCGTACCCAGCTCCTAATCCGGAGTTTTCTACCGGTAATAAAACCGGTAGTAAAGCTCCAAAAGAGAATCATCATCATGTAGGAAAATCAAATAGTAATGATGCTAAGGAGCTTCATATGTTTGTTTGGGGATCCAACGGATCACCCGTTTCGGACCGAGCTGGTCTTCAAGTTGATAATGGAGCCAATGAACAAGTCGGAAAATCCGATCAAGGCGGTGCAAAAGAGATTCGAATGTTGATCTCTGATCATACTCAAAATGGTGAAAACAAAGCTGGTCCGATGAACGGGGACTATGGCGGGGAAGAAGAGTCGGAGAGGGTAAAGGAAGTGCCTAACGGACTACACAAGCTTCGGTGTAACTCCACAGCAGAGCTAAACCCTAAAGAAGCTATAGAAACGGGTGAAACTGTACCGGTAAAACATATGCCACCAGCGAGTGTGATGACTCGGCTGATATTGATAATGGTGTGGAGGAAACTCATAAGAAACCCAAACACTTACTCTAGTCTCATTGGTCTCATTTGGGCTCTTGTTGCTTTCAGGTGGGATGTGGCAATGCCTAAAATTATTCAACAATCAATCTCAATTCTTTCTGATGCTGGTCTTGGTATGGCAATGTTCAGTTTGGGGTTGTTCATGGCATTGCAACCGAAATTAATTGCTTGCGGAAATTCGACGGCGACTTTTGCGATGGCGGTGAGATTCTTTACTGGACCAGCGGTAATGGCCGTGGCAGCAATGGCTATTGGATTACGTGGAGACCTATTGCGTGTGGCCATTGTTCAAGCTGCATTGCCTCAAGGGATCGTGCCGTTTGTGTTTGCAAAAGAGTATAATGTTCATCCCGCAATCTTGAGTACAGGGGTAATATTTGGAATGCTTATCGCACTACCGATTACACTTGTTTACTACATTTTACTCGGGCTA
>gnl_Arath_TAIR10_AT1G73590.1
ATGATTACGGCGGCGGACTTCTACCACGTTATGACGGCTATGGTTCCGTTATACGTAGCTATGATCCTCGCTTACGGCTCTGTCAAATGGTGGAAAATCTTCACACCAGACCAATGCTCCGGCATAAACCGTTTCGTCGCTCTCTTCGCCGTTCCTCTCCTCTCTTTCCACTTCATCGCCGCTAACAACCCTTACGCCATGAACCTCCGTTTCCTCGCCGCAGATTCTCTCCAGAAAGTCATTGTCCTCTCTCTCCTCTTCCTCTGGTGCAAACTCAGCCGCAACGGTTCTTTAGATTGGACCATAACTCTCTTCTCTCTCTCGACACTCCCCAACACTCTAGTCATGGGGATACCTCTTCTCAAAGGCATGTATGGTAATTTCTCCGGCGACCTCATGGTTCAAATCGTTGTTCTTCAGTGTATCATTTGGTACACACTCATGCTCTTTCTCTTTGAGTACCGTGGAGCTAAGCTTTTGATCTCCGAGCAGTTTCCAGACACAGCAGGATCTATTGTTTCGATTCATGTTGATTCCGACATTATGTCTTTAGATGGAAGACAACCTTTGGAAACTGAAGCTGAGATTAAAGAAGATGGGAAGCTTCATGTTACTGTTCGTCGTTCTAATGCTTCAAGGTCTGATATTTACTCGAGAAGGTCTCAAGGCTTATCTGCGACACCTAGACCTTCGAATCTAACCAACGCTGAGATATATTCGCTTCAGAGTTCAAGAAACCCAACGCCACGTGGCTCTAGTTTTAATCATACTGATTTTTACTCGATGATGGCTTCTGGTGGTGGTCGGAACTCTAACTTTGGTCCTGGAGAAGCTGTGTTTGGTTCTAAAGGTCCTACTCCGAGACCTTCCAACTACGAAGAAGACGGTGGTCCTGCTAAACCGACGGCTGCTGGAACTGCTGCTGGAGCTGGGAGGTTTCATTATCAATCTGGAGGAAGTGGTGGCGGTGGAGGAGCGCATTATCCGGCGCCGAACCCAGGGATGTTTTCGCCCAACACTGGCGGTGGTGGAGGCACGGCGGCGAAAGGAAACGCTCCGGTGGTTGGTGGGAAAAGACAAGACGGAAACGGAAGAGATCTTCACATGTTTGTGTGGAGCTCAAGTGCTTCGCCGGTCTCAGATGTGTTCGGCGGTGGAGGAGGAAACCACCACGCCGATTACTCCACCGCTACGAACGATCATCAAAAGGACGTTAAGATCTCTGTACCTCAGGGGAATAGTAACGACAACCAGTACGTGGAGAGGGAAGAGTTTAGTTTCGGTAACAAAGACGATGATAGCAAAGTATTGGCAACGGACGGTGGGAACAACATAAGCAACAAAACGACGCAGGCTAAGGTGATGCCACCAACAAGTGTGATGACAAGACTCATTCTCATTATGGTTTGGAGGAAACTTATTCGTAATCCCAACTCTTACTCCAGTTTATTCGGCATCACCTGGTCCCTCATTTCCTTCAAGTGGAACATTGAAATGCCAGCTCTTATAGCAAAGTCTATCTCCATACTCTCAGATGCAGGTCTAGGCATGGCTATGTTCAGTCTTGGGTTGTTCATGGCGTTAAACCCAAGAATAATAGCTTGTGGAAACAGAAGAGCAGCTTTTGCGGCGGCTATGAGATTTGTCGTTGGACCTGCCGTCATGCTCGTTGCTTCTTATGCCGTTGGCCTCCGTGGCGTCCTCCTCCATGTTGCCATTATCCAGGCAGCTTTGCCGCAAGGAATAGTACCGTTTGTGTTTGCCAAAGAGTATAATGTGCATCCTGACATTCTTAGCACTGCGGTGATATTTGGGATGTTGATCGCGTTGCCCATAACTCTTCTCTACTACATTCTCTTGGGTCTA
>gnl_Arath_TAIR10_AT1G77110.1
ATGATAACGGGAAACGAATTCTACACGGTGATGTGTGCCATGGCACCACTCTACTTCGCCATGTTCGTGGCTTATGGATCGGTAAAGTGGTGCAAGATCTTCACGCCGGCGCAATGTTCCGGAATCAACCGTTTTGTCTCCGTTTTCGCCGTCCCAGTCCTCTCTTTCCACTTCATCTCACAAAACAACCCTTACAAAATGGACACAATGTTCATCCTCGCCGACACTTTGTCCAAAATCTTCGTCTTCGTTTTGCTCTCTCTATGGGCCGTTTTCTTCAAAGCCGGTGGTCTCGATTGGCTCATCACTCTATTCTCAATCGCTACTCTCCCTAACACTCTCGTTATGGGCATACCTTTGCTTCAGGCCATGTATGGAGATTACACTCAAACCCTCATGGTCCAACTCGTTGTTCTTCAATGCATCATTTGGTATACTCTGCTACTATTCCTCTTTGAACTCCGAGCAGCGAGGTTGCTTATCCGAGCAGAGTTTCCGGGTCAAGCAGCCGGATCAATCGCCAAGATCCAAGTCGACGATGACGTCATTTCCTTAGACGGCATGGATCCGCTCCGTACAGAAACTGAAACCGATGTTAACGGTCGGATCAGGCTCAGGATCCGACGGTCCGTATCATCCGTACCTGATTCTGTTATGTCCTCCTCCTTGTGCTTAACCCCTAGAGCCTCTAATCTTTCTAACGCCGAGATTTTCTCCGTCAACACTCCTAATAACCGTTTCTTCCACGGCGGAGGAGGAAGCGGTACCCTTCAGTTTTATAACGGTAGTAACGAGATCATGTTTTGTAACGGAGATTTAGGCGGGTTCGGATTTACTCGACCCGGATTAGGTGCAAGTCCTAGAAGGCTCTCGGGTTATGCTTCCTCCGATGCTTACTCGTTGCAGCCAACACCACGTGCCTCGAACTTTAACGAGCTTGACGTTAACGGAAACGGTACGCCGGTTTGGATGAAATCTCCTGCCGCCGGGAGAATATACCGGCAATCTTCGCCGAAGATGATGTGGGAGTCTGGGCAAAGACATGCAGCCAAAGATATCAATGGATCAGTGCCAGAGAAGGAGATTAGCTTCAGAGACGCACTTAAGGCTGCACCACAGGCTACGGCAGCCGGTGGTGGTGCTTCCATGGAGGAAGGAGCCGCCGGAAAAGACACAACTCCGGTGGCTGCGATTGGCAAGCAAGAAATGCCAAGTGCAATTGTAATGATGCGCCTCATACTAACAGTCGTGGGCCGCAAGCTTTCTCGAAACCCTAACACTTATTCCAGCCTCTTAGGTCTTGTCTGGTCACTTATATCCTTCAAATGGAATATACCGATGCCAAATATAGTGGATTTCTCGATAAAGATCATTTCAGATGCAGGTCTTGGGATGGCTATGTTTAGTTTAGGCCTGTTTATGGCGCTGCAGCCAAAGATGATCCCTTGTGGGGCGAAAAAGGCAACAATGGGGATGTTGATCAGGTTCATCTCAGGTCCTCTTTTCATGGCTGGTGCTTCCCTTCTTGTCGGATTAAGAGGTTCTAGGTTACATGCTGCTATCGTACAGGCTGCTCTACCGCAAGGGATAGTACCATTTGTGTTTGCGAGGGAGTACAATTTGCATCCAGACCTACTCAGTACATTGGTTATCTTTGGGATGATAGTATCTTTACCAGTAACTATTTTGTACTACGTCCTCTTGGGCCTA
>gnl_Arath_TAIR10_AT1G70940.1
ATGATCTCATGGCACGACCTCTACACGGTCCTCACCGCCGTGATTCCTCTCTACGTGGCCATGATCCTCGCTTACGGCTCTGTCCGGTGGTGGAAAATCTTCTCACCCGACCAATGCTCCGGAATCAACCGTTTTGTCGCCATCTTCGCCGTCCCTCTCCTCTCTTTTCACTTCATCTCCACCAACAATCCTTACGCAATGAATCTCCGGTTCATCGCCGCCGACACTCTCCAAAAAATCATCATGTTGTCACTTTTAGTCCTATGGGCTAATTTCACTCGCTCCGGTAGCCTCGAGTGGAGCATCACAATCTTTTCCCTCTCCACACTTCCCAACACTCTTGTTATGGGGATTCCTCTCTTGATCGCCATGTATGGCGAATACTCTGGTTCCCTCATGGTCCAAATCGTCGTCCTCCAGTGTATCATCTGGTACACGCTTCTCCTTTTTCTCTTCGAGTTTCGTGGCGCCAAGATGCTCATCATGGAGCAGTTCCCTGAGACGGCTGCTTCCATTGTTTCTTTCAAAGTCGAATCCGACGTCGTTTCGCTCGACGGCCATGATTTTCTTGAGACCGATGCAGAGATAGGTGACGACGGGAAGCTTCACGTCACCGTGAGAAAATCCAACGCTTCACGTCGTTCGTTCTGCGGCCCGAACATGACTCCACGGCCGTCAAATCTCACCGGAGCTGAGATTTATAGTCTCAGCACCACTCCTAGAGGCTCTAATTTCAACCACTCTGATTTTTACAACATGATGGGTTTCCCCGGTGGTCGTCTCTCCAATTTCGGTCCGGCGGATATGTACTCCGTTCAATCATCTAGAGGTCCAACTCCTCGACCTTCAAACTTCGAGGAGAATTGCGCCATGGCATCCTCCCCGAGATTCGGGTATTACCCTGGAGGAGGAGCCGGGTCTTATCCGGCTCCGAATCCAGAGTTCTCTTCAACCACCACATCTACCGCCAATAAAAGCGTCAATAAAAACCCGAAAGACGTTAATACGAATCAGCAGACGACTCTTCCAACGGGCGGCAAGTCAAACAGCCATGACGCCAAGGAGCTTCACATGTTCGTCTGGAGCTCAAACGGGTCACCCGTTTCAGACCGGGCGGGTCTTAACGTTTTCGGCGGAGCACCTGACAACGATCAAGGCGGAAGATCTGACCAAGGTGCTAAAGAGATCCGTATGTTAGTCCCAGATCAATCTCACAACGGCGAGACCAAAGCTGTAGCTCATCCAGCAAGTGGAGATTTCGGAGGAGAACAACAATTTAGTTTCGCCGGAAAAGAAGAAGAAGCAGAGAGACCAAAAGACGCCGAGAATGGTCTAAACAAACTTGCTCCAAATTCCACGGCGGCGCTACAATCCAAGACAGGTCTAGGAGGAGCCGAAGCAAGTCAACGAAAAAATATGCCTCCGGCGAGTGTGATGACAAGGCTGATACTGATAATGGTTTGGAGGAAACTCATCAGAAACCCAAACACTTACTCTAGTCTCATTGGACTTATTTGGGCTCTCGTCGCTTTCCGGTGGCACGTGGCAATGCCCAAAATCATTCAACAATCTATCTCCATTCTATCTGATGCTGGTCTTGGAATGGCAATGTTTAGTTTGGGGTTGTTCATGGCGTTGCAACCCAAATTAATCGCTTGTGGGAATTCAGTGGCAACGTTTGCCATGGCGGTTAGGTTCCTTACGGGTCCGGCCGTGATGGCGGTTGCTGCTATAGCCATCGGATTACGTGGTGATTTACTGCGTGTCGCTATAGTTCAGGCCGCATTACCTCAAGGAATTGTGCCCTTTGTGTTTGCGAAGGAGTACAATGTTCATCCTGCTATTTTAAGTACAGGGGTAATATTTGGAATGCTTATAGCGCTTCCGATCACGCTGGTTTACTACATTCTACTCGGGTTA
>gnl_Arath_TAIR10_AT5G57090.1
ATGATCACCGGCAAAGACATGTACGATGTTTTAGCGGCTATGGTGCCGCTATACGTTGCTATGATATTAGCCTATGGTTCGGTACGGTGGTGGGGGATATTCACACCGGACCAATGTTCCGGTATAAACCGGTTCGTTGCGGTTTTCGCGGTTCCTCTTCTCTCTTTCCATTTCATCTCCTCCAATGATCCTTATGCAATGAATTACCACTTCCTCGCTGCTGATTCTCTTCAGAAAGTCGTTATCCTCGCCGCACTCTTTCTTTGGCAGGCGTTTAGCCGCAGAGGAAGCCTAGAATGGATGATAACGCTCTTTTCACTATCAACACTGCCTAACACGTTGGTAATGGGAATCCCATTGCTTAGGGCGATGTACGGAGACTTCTCCGGTAACCTAATGGTGCAGATCGTGGTGCTTCAGAGCATCATATGGTATACATTAATGCTCTTCTTGTTTGAGTTCCGTGGGGCTAAGCTTCTCATCTCCGAGCAGTTCCCGGAGACGGCTGGTTCAATTACTTCCTTCAGAGTTGACTCTGATGTTATCTCTCTTAATGGCCGTGAACCCCTCCAGACCGATGCGGAGATAGGAGACGACGGAAAGCTACACGTGGTGGTTCGAAGATCAAGTGCCGCCTCATCAATGATCTCTTCATTCAACAAATCTCACGGCGGAGGACTTAACTCCTCCATGATAACGCCGCGAGCTTCAAATCTCACCGGCGTAGAGATTTACTCCGTTCAATCGTCACGAGAGCCGACGCCGAGAGCTTCTAGCTTTAATCAGACAGATTTCTACGCAATGTTTAACGCAAGCAAAGCTCCAAGCCCTCGTCACGGTTACACTAATAGCTACGGCGGCGCTGGAGCTGGTCCAGGTGGAGATGTTTACTCACTTCAGTCTTCTAAAGGCGTGACGCCGAGAACGTCAAATTTTGATGAGGAAGTTATGAAGACGGCGAAGAAAGCAGGAAGAGGAGGCAGAAGTATGAGTGGGGAATTATACAACAATAATAGTGTTCCGTCGTACCCACCGCCGAACCCAATGTTCACGGGGTCAACGAGTGGAGCAAGTGGAGTCAAGAAAAAGGAAAGTGGTGGCGGAGGAAGCGGTGGCGGAGTAGGAGTAGGAGGACAAAACAAGGAGATGAACATGTTCGTGTGGAGTTCGAGTGCTTCTCCGGTGTCGGAAGCCAACGCGAAGAATGCTATGACCAGAGGTTCTTCCACCGATGTATCCACCGACCCTAAAGTTTCTATTCCTCCTCACGACAACCTCGCTACTAAAGCGATGCAGAATCTGATAGAGAACATGTCACCGGGAAGAAAAGGGCATGTGGAAATGGACCAAGACGGTAATAACGGGGGAAAGTCACCTTACATGGGCAAAAAAGGTAGCGACGTGGAAGACGGCGGTCCCGGTCCTAGGAAACAGCAGATGCCGCCGGCGAGTGTGATGACGAGACTAATTCTGATAATGGTTTGGAGAAAACTCATTCGAAACCCTAACACTTACTCTAGTCTCTTTGGCCTTGCTTGGTCCCTTGTCTCTTTCAAGTGGAATATAAAGATGCCAACGATAATGAGTGGATCGATTTCGATATTATCTGATGCTGGTCTTGGAATGGCTATGTTTAGTCTTGGTCTATTTATGGCATTGCAACCAAAGATTATTGCGTGCGGAAAATCAGTAGCAGGGTTTGCGATGGCCGTAAGGTTCTTGACTGGACCAGCCGTGATCGCAGCCACCTCAATAGCAATTGGTATTCGAGGTGATCTCCTCCATATCGCCATCGTTCAGGCTGCTCTTCCTCAAGGAATCGTTCCTTTTGTTTTCGCCAAAGAATATAACGTCCATCCTGATATTCTCAGCACTGCGGTTATATTCGGAATGCTGGTTGCTTTGCCTGTAACAGTACTCTACTACGTTCTTTTGGGGCTT
>gnl_Betvu_v1.2_Bv3_061190_owyj.t1
ATGATTTCATGGCACGACCTGTACACTGTACTGGCCGCTATGGTGCCCCTTTATGTAGCCATGATATTAGCCTACGGCTCGGTCCGGTGGTGGAAGATCTTCTCACCGGACCAATGTTCTGGGATTAACCGTTTCGTGGCGATTTTCGCCGTGCCATTGCTTTCTTTTCATTTCATATCTACTAACAATCCATGGGAAATGAACCTTCATTTCATTGCTGCTGACACTCTTCAGAAGGTCATTATGCTGGTGCTTTTAGCCCTTTGGACTAATCTCACTCGCAACGGTAGTCTCGAGTGGATGATAACTATATTTTCGCTTTCAACTCTTCCTAATACTCTTGTTATGGGTATCCCACTTCTCATTGCTATGTATGGTCCGTATTCAGGTAGTTTGATGGTTCAAGTTGTGGTGCTTCAGTGTATTATTTGGTATACACTTTTGTTATTTTTGTTTGAATATCGTGGTGCTAAGATTTTAATCATGGAGCAGTTTCCTGAAACTGCTGCATCCATTGTGTCGTTTAAGGTTGATTCTGATGTTGTGTCGTTAGATGGTCGTGATTTCCTTGAAACGGATGCTGAGATTGGTGATGATGGGAAACTTCATGTTGTTGTTAGAAAATCTAATGTATCAAGACGGTCTATGTCGGGTATGACCCCTAGACCGTCTAATTTAACAGGAGCTGAGATTTATAGTCTCAGCTCCTCTCGAAATCCGACCCCTAGAGGGTCGAATTTTAATACCTCTGATTTTTATTCTATGATGGGATATCAAGGATTTGGTGGCAGGTTGTCAAATTTTGGACCAGCCGATTTGTACTCTGTGCAGTCCTCTCGAGGACCCACGCCTCGTCCTTCGAATTTCGATGAGAATCCCAACCCGACTGCCTCTCCGAGGTTCGGGTATTACCCGGCTACTTCGGGTCCTGCTTTGAATTCTGTGGGTGGGTCGTACCCAGCCCCGAATCCGGAGTTTGTTAATGGGTCTGTTGGTGGTGGTGGTGGTGGAAGTGGTGGAGCTGCTAGTTCAAATAAGAGCGGCGGGAAGAATCAGATGCAGCAGCCTGCGCCACAACAACAACAGCTACAGCTACCACAACAGCTACCGCAACTACCCCAACAGCAACAACAGGGTCACCACGAAAGTAAGCTGAGCCATGATGCAAAAGAGCTGCATATGTTCGTGTGGAGTTCTAGTGCATCTCCTGTTTCAGAAGTAGGTGGGCTCCACGTATTTGGCAGTAATGATTACGGAAATTCTGATCAATCTGGTCGCTCTGATCAGGGAGCTAAGGAAATTCGGATGTTGGTTTCAGATCACCCACAAAATGGTGAAACAAAAGGAGTTAGGAAAAGTGAGGAATTTGCAAGGGAAGATTTCAGCTTCACAGGTGGAGAAGAGGAGAAAGAAGAGAAAGACGGAGCGATTCCGATGGCGGCGTTAAACAAATTGGCGTCCAGTTCGACTGCGGAGCTACACCCGAAAGTAGTGTCGGGTACAGCGGAATTAGGTGGCGCAAAACAAATGCCACCAGCAAGTGTAATGACAAGATTAATCTTAATCATGGTTTGGAGAAAGCTCATTAGAAATCCTAACACGTACTCAAGTCTAATCGGCCTAATTTGGTCTTTGGTTTCTTTTCGATGGCATGTGGCAATGCCAAAAATAATTGAGAATTCAATATCAATACTTTCAGATGCTGGACTTGGTATGGCTATGTTCAGCTTAGGTTTGTTCATGGCTTTACAACCCAAGATGATTGCTTGCGGGAATAAAGTTGCTGGTTTTGCTATGGCTGTGAGGTTCCTCACTGGTCCCGCTGTCATGGCGGTCGCCGCCATTGCTATTGGTTTAAGGGGTGATCTTCTAAGAGTGGCCATCGTTCAGGCAGCACTTCCTCAAGGGATTGTCCCATTTGTTTTTGCCAAAGAGTACAACAATCATCCAGCTATTCTGAGTACTGCCGTGATCTTTGGGATGTTGATAGCACTACCAATAACTTTGGTGTATTACATCCTTCTAGGACTG
>gnl_Betvu_v1.2_Bv3_063090_cnrg.t1
ATGGGCATTCCTTTATTAACAGGAATGTATGGTGATTTTTCAGCAACTTTAATGGTGCAAATTGTGGTGTTACAATGCATTATTTGGTACACTTTAATGCTGTTTTTGTTTGAGTTTAGGGGTGCAAGAGTCCTTATTTCGGAGCAATTTTGTGAATCTGCTGCTTCGATTGCATCGTTTAAGGTTGATTCTGATGTAGTTTCACTTGATGGGAGAGAACCTTTGGAGACTGAAGCTGAAATTGGGCAAGATGGTAAAGTTCATGTTACAGTTAAAAAATCAAGAAGTTTAAATTTAGCGGATAATTCTAAATATTCTGATGATGTTAGGTTTTGTTTAAGTGATCCTACACATTCTAATTTGACTAGAGTAGAGATTTATTCTCTTCAATCTTTTACGAGAGGGTCTAAGTTAAGGACTTCAAGTATGGGAAATGTGGGATTTGATGAGGAGAAAAGAAGTGGTGGTGTTGGTGGAGTTCCTTCAATTGGGTTAACAAGGTTTAATGGGATGCACGGTGGTAGTCGTGGCGGAAGTGGTGCTGTTGGGGGACACCTAACCCCGTCAACAGCTGGGAATTTCTCGCCTACGGAGGGACACACAACGGCGATGAAGAAGAAGGAGGTTGGTGGGAAAGAACTTCATGTGTTTGTTAGGAGTTTAAGTGTTCCTGCTATATCTAAAGGTGTGCATGGTTTTAGAGGTAATGTTGATTATGATCATACTTGTGGAGGAAATACTCATCCTAAAGATTATGACAAAAATGGAATAGATGAACTCAATCTTGGGAACAAACCTGGTGGAAATGGGCCAGAAGTTGAAGGCCCAATATTGCTAAAAGTCAGTTCAAGTTCGACCACCAAAGCCCAACCCGAAAGTGCTGCTCAATGTGAAGTCAAGCCCACTGCTATGCCCCCTGCTAGAGTGATGATCAAACTCATATTGAAGATGGTGTGGAGGAAACTTATCAGGAACCCTAATACCTACTCAAGTCTTATTGGTCTTGCTTGGTCCTTGATCTCATTCAGGTGGCGGGTTGAATTACCTTCTATAGTGGCAAACTCGATTAAGATTCTATCTGATACCGGACTTGGAATGGCAATGTTTAGTCTTGGTTTGTTCATGGCATTGCAACCAAGGATAATTGGTGGAGGGAAAGCAATGGCTGCCTATGCGACAGCATTGAGGTTCATCCTAGGCCCCGCTATCATGGCAGCCGCTGCAGCAATTGTTGGGTTGAGAGGAGCTCTCCTACAAATAGCTATTGTACAGGCTGCTCTACCACAAGGAATTGTACCTTTTGTATTCGCCAAAGAGTACAATGTTCATCCTCAAATTCTTAGTACAGCGGTTATATTTGGAATGTTGATAGCTCTACCAATTACACTGGTTTATTTCATCTTGTTGGGCCTTGTTAAG
>gnl_Betvu_v1.2_Bv3_063100_srwc.t1
ATGATAACTTTACTAGATTTATACCATGTTTTAACTGCAGTAGTACCTCTTTATGTTGCAATGATCTTAGCATATGGTTCAGTAAAATGGTGGAAAATATTTTCACCTGATCAATGTTCAGGTATTAACAGATTTGTTGCACTTTTTGCAGTACCACTTCTTTCATTCCATTTCATCTCATCAAACGACCCGTATTCAATGAACTACCGTTTTATAGCAGCTGACACACTACAAAAACTCATCGTTTTAATCCTTCTTTTCCTTTGGTCAAAACTTAGCTCAAAAGGTTCACTTGAATGGTCAATCACACTATTTTCTCTTTCAACTCTTCCAAACACTCTTGTTATGGGTATACCTTTATTAAAGGGTATGTATGGTGATGAATCTGGTACTTTAATGGTACAAATTGTTGTTTTACAGTGTATTATTTGGTACACATTAATGTTGTTTTTGTTTGAATATCGTGGTGCAAGATTATTAATATCTGAACAATTTCCTGATACTGCTGGTTCAATTATATCATTTAAAGTTGATTCTGATATTATATCACTTGATGGAAAAGAACCATTAGAAACTGAAGCTGCACTTGGTGATGATGGTAAACTTCATGTTAAAGTTAGGAAATCAACAAGTTCAAGATCAGAAGTTTATTCAAGAAATTCATATGGTGTTACACCTAGACCATCAAATTTGACAAATGCTGAGATTTATTCTTTGCAATCTTCTAGGAATCAAACTCCTAGAGGTTCTAGTTTTAATCATACTGATTTTTACTCATTTGTGAATGGTGCTGGAAAAAGTGGATTAAGTACTATTAGTCCGAGAACTTCTAACTTTGGTAATAATATTGGTTTCGATGAAGAAACTGGTATCAGTGGAATGGGAAAAGGAACACATCAAGGTGGTAGTGGCTACCCGGCTCCGCCAACTGCGGGGATTTTTTCTCCTGCGGCCGGGCCGGGGCCGGGGGTGGGGGTTGGTGCTGGGAAGAATAAGAAAGGGGAGAATGGGAAAGATCTTCATATGTTTGTTTGGAGTTCAAGTGCTTCCCCTGTTTCTGAAGGTGGTCTTCATGTTTATAGAGGTGGTGCTGCTGCTGCTGGTGTTGGTTATAATAATAATAATAGTCATCTTGATCATGCTCCTCTTCCTAATACTAAAGATTATGATGATTATGGAAGAGATGAATTCAGCTTTGGAAACAAAAATGGTGGGAATGGGCCAGAAGTCGACGGTCCTACACTATCGAAGCTTGGTTCGAGCTCGACCACTGAGCTTCGACCTAAAGCCGCTGCTCAGAGTGAAGCAAAGGGAACTTCCATGCCACCTACTAGTGTGATGACAAGGCTTATATTGATCATGGTTTGGAGGAAACTCATCAGGAACCCTAACACATATTCTAGTCTTATTGGCCTTTCTTGGTCCTTGATCTCATACAGGTGGCATGTTGAAATGCCTGCAATTGTGGCCAGTTCTATCAAAATTCTCTCTGATGCAGGACTTGGAATGGCGATGTTTAGTCTTGGTCTGTTCATGGCATTGCAGCCGAGGATCATAGCGTGTGGAAATACAGTGGCTACCTTTGCGGCTGGGGTGAGGTTCATCACTGGACCGGCTGTCATGGCAGCTGCCTCAATTGCAGTTGGGTTGAAGGGAACCCTTTTGCATGTAGCCATAGTTCAGGCTGCTCTACCACAAGGGATTGTTCCTTTCGTCTTTGCTAAGGAGTACAATGTTCATCCTGATATTCTCAGCACAGCGGTTATATTTGGCATGCTTATAGCTTTACCAATAACACTGGTATACTACATCTTGCTGGGACTTTTTAGA
>gnl_Betvu_v1.2_Bv5_111350_gqhy.t1
ATGATAAGTTTATCAGATTTCTACCATGTTATGACCGCAGTTGTGCCACTCTATGTGGCTATGATCCTCGCTTACGGTTCCGTAAAATGGTGGAAAATTTTCAGCCCAGATCAATGTTCTGGCATTAACAGGTTTGTTGCTTTATTTGCTGTTCCTCTTCTTTCTTTCCATTTCATTTCAAGCAACAATCCTTACTCGATGAACCTCAAGTTTATCGCGGCCGATTCCCTCCAGAAGGTGATTGTTCTGACTGTGCTATTCGTCTGGAGTAAATTCAGCAAGCGTGGCTCGCTCGAATGGACAATCACTCTCTTTTCTCTTTCCACCCTTCCAAACACACTTGTAATGGGCATCCCTTTATTAAAAGGAATGTACGGGGACTTCTCCGGTAGTTTAATGGTACAAATTGTTGTCCTCCAATGTATCATTTGGTATACATTAATGTTATTCATGTTCGAATACCGAGCTGCAAAGATGCTGATATCAGAACAATTCCCCGACACTGCTGGCTCAATCGTATCCATACACGTCGACTCCGATGTAGTATCATTAGATGGGCGGCAGCCGTTGGAGACGGAGGCCGAGATTAAGGAAGATGGAAAGTTGCATGTAACAGTCCGCAGATCAAATGCATCAAGGTCTGATATCTTCTCAAGAAGGTCTCATGGATTTTCCTCTACCACTCCTCGTCCTTCGAATTTAACAAATGCAGAGATCTACTCCCTTCAGTCGTCGCATAATCCGACGCCGCGAGGCTCCAGCTTTAACCACACTGATTTCTACTCAATGGTTGGTGCTGCTGGTGCTGGTGCTGCTAGGAGGTCCAACTTTGGTGCAGGGGATGTTTATGAATTAGGACTAACCACTTCTAGGGGTCCCACTCCAAGACCGTCTAATTTTGAAGAGGAAAGTGGAGGGAATAGTAACAGGACTAATAAGTATGGTCATGCTCATTACCCTGCCCCTAACCCGGGGATGTTTTCACCCACTAAGAAAGATGCAAGTGTTAATGCTAATAATACTAGTACTAATACTACTACGACGACGAATAATAACCTGAAAAAGGGTAAGGGAGGAGAAGAAGGAGGGAAAGATCTTCATATGTTTGTATGGAGTTCAAGTGCTTCTCCTGTATCGGATGTATTCGGTGGACAACATGATCAATATGCTGTTTCAGACCAGGCTGTTAAAGAAGTCCGAATGAACGTGTCTCCTGGTAAAGTGGAGGGTGGAAGAGATAACCACGAAGAGTACTTGAGTAAAGATGAATTCAGCTTTAGAAATAGAGGATTAGAAGGAGAAATGAAAGACCATCATCAGGGTAGCAAAATGGAAGATGGGACGTCCAAAATTTTGCCTCCAGCAAGCGTTATGACAAGGCTCATTCTCATCATGGTTTGGAGGAAACTTATAAGAAATCCTAATACTTATTCAAGTTTAATTGGCCTTACGTGGTCTTTGATCTCCTTCAGGTGGCATGTAGAGATGCCGGCCATCATCGCAAAGTCCATTTCAATATTGTCCGATGCAGGTCTTGGCATGGCCATGTTCAGTCTCGGTCTGTTCATGGCTTTGCAACCAAGGATTATAGCATGTGGCAATTCCGTAGCAACTTTTTCAATGGGAGTAAGATTCCTTACAGGCCCAGCTGTCATGGCCGCTGCTTCTATTGTTGTTGGCCTACGTGGCGTACTTTTACATGTTGCCATCGTCCAGGCAGCACTGCCACAAGGAATAGTTCCGTTTGTGTTTGCAAAGGAGTACAATGTGCATCCTGACATTTTGAGCACGGGTGTCATATTTGGGATGCTAATCGCGTTACCTATCACACTCGTTTACTACATTTTGCTGGGCCTA
>gnl_Betvu_v1.2_Bv6_155380_roxe.t1
ATGATTACAGGCAAAGACATATATGATGTATTTGCCGCGATCATACCACTCTACGTGGCAATGATCCTAGCCTATGGTTCGGTCCGGTGGTGGAAGATCTTCACCCCGGATCAATGCTCAGGGATCAACCGTTTTGTCGCAGTTTTTGCGGTGCCTTTACTATCCTTCCATTTCATATCCAACAACAACATCTACAAGATGAACTATCATTTCATAGCCGCAGATTGCCTACAAAAGGTAGTCATCCTAGTTGCCCTTTGCTTATGGCTTATAATCACCAAGAAAGGAAACTTAGAGTGGATGATCACCCTATTTTCACTTTCCACTTTGCCTAATACTCTTGTGATGGGCATCCCTCTGTTGAAGGCTATGTACGGAGACTTTAGTGGTAGCCTTATGGTCCAAATTGTGGTCTTACAAAGTATCATTTGGTATACACTTATGTTGTTTTTATTCGAGTATAGAGGGGCTAAGTTGCTCATCTCCGAGCAGTTTCCAGAGACCGCTGCGTCCATCACTTCTTTCCGGGTCGAGTCGGACGTCGTCTCCCTCAACGGCAGGGAACCCATACAGGCAGATGCAGAAATAGGGGATGATGGGAAACTGCACGTAGTGGTGCGACGATCAACAGCATCAAGCATGGTTTCAGGCTCTCATTACAACAAGTCTCACCTCCACTCTCTCACCTCAATGACACCGCGAGCTTCAAACCTCACCGGCGTAGAAATCTACAGCATACAATCGTCGAGGGAGCCTACCCCTCGAGCATCTAGCTTCAATCAAACCGATTTCTACGCCATGTTTGCTAGCAAGGCAGCGAGCCCTAGGCACGCTGCCTCAGGTTTTCCCCCCGCTCAAGGTAGCGGAGGGGACGTATTCTCACTTCAGTCATCCAAGGGGCCTACACCAAGGACGTCTAACTTTGATGAAGAGTTGATCTTCAAACAACAACAACAACAACAACAACAACAAGGTGGTGGGAAAAGGAGGTTTGGGAGGAGTATGAGTGGAGAATTGTATAATGGTGGTGGAGGATCGCTTCCGCCTTATCCGCCACCGAACCCGATGATTTCGGGGACTACGAGTATGGGTGGTGGTGGTGGTGGTGGTGGTGGTGGAAGAAGGAAGGAAGGTGGTGGGAACCCTCCTACACCACCTAATAAGGACTTGCATATGTTTGTTTGGAGTTCAAATCAATCGCCTGTTTCGGAGCACATGAAGAATACTAATGCAATGAATAATAATAATGTTAATAATAGGGTAGGAGGGCCTAATGATTTGGGTGTTTTAGATTCGTCTAAAGCTGTGCTTCAACAAGAGATTGCTGCTGCTAGAGCTGGGATGAATAATTTTCCAGAGAACTCGAGTCCAGGCAGAAAAATGAGTGGAGATAAGGTGGTGGAAGGGGAGGAAGGACTAAAATTTCCGGCGATCGGATCGCCGTACCAGAAGAAGGTGGTGGATGACATGGAAGAAGGGAATATGGAGAGGAAACATCAGATGCCCCCTGCTAGTGTTATGACTAGACTTATACTCATCATGGTTTGGAGGAAACTTATTCGTAACCCCAACACTTATTCCAGCCTTATAGGCTTAGCTTGGTCTCTTGTATCATTCAGATGGAACATCGAAATGCCCACAATTGTGAAAGGATCGATATCAATATTGTCCGACGCAGGCTTAGGAATGGCCATGTTCAGTCTAGGGTTGTTCATGGCCTTGCAACCAAGACTAATAGCATGTGGAAATAGAGTGGCTGCATTTGCAATGGCTGTGAGATTTTTGACTGGCCCCGCTGTCATTGCTGCTACTTCTATCGCCATTGGCCTTCGTGGAGTTCTTCTACACGTTGCCATTGTTCAGGCTGCTCTTCCTCAAGGAATTGTCCCTTTTGTGTTTGCAAAGGAGTATAATGTCCATCCTGATATTCTCAGCACGGGGGTTATATTCGGAATGTTGATTGCATTACCGATTACAATATTGTACTACGTGCTTCTTGGACTC
>gnl_Carpa_v0.4_evm.model.supercontig_115.56
ATGATCAATGGCAAGGACATTTACGATGTCCTTTCGGCTATCGTTCCTCTCTACGTAGCCATGTTATTGGCTTACGGCTCCGTCCGGTGGTGGAAAATCTTCTCGCCGGATCAATGCGCCGGAATTAACCGATTCGTCGCCGTTTTCGCAGTTCCTTTACTCTCCTTCCATTTCATCTCCACCAATGATCCGTACATGATGAACTACCGTTTCATCGCAGCGGATTCTCTGCAAAAACTTGTCATCCTCACCGCTCTCTTTCTCTGGAACGCTTTCACCAAAACCGGCAGCCTCGAATGGGTCATCACGCTTTTTTCCCTTTGCACTTTACCAAACACTCTCGTCATGGGGATCCCGCTTCTGCAAGCCATGTACGGAGAATTCTCTGGGTCGTTGATGGTCCAGATTGTGGTGTTGCAGAGCGTGATTTGGTATACTCTCATGTTGTTCCTGTTCGAGTACAGGGGAGCCAAGCTTTTAATCGCCGAGCAGTTTCCCGAAACCGCCGGGTCTATAACCTCGTTTCGAGTTGACTCCGACGTCGTTTCGTTAAACGGGAGAGAACCATTGCAGGCGGATGCGGAGATCGGCGATGACGGGAAGCTTCACGTGGTGGTTAGAAGGTCAAGCGCCGCGTCATCGATGGTCTCTTCGTTCAATAAAACGCATGGGATGAACTCGTTGACTTCTATGACTCCACGTGCATCAAATTTGACTGGCGTTGAGATTTATTCAGTGCAGTCTTCAAGAGAGCCGACGCCAAGAGCTTCAAGTTTTAATCAGACAGATTTCTACGCCATGTTTGCCAGCAAAGCTCCGAGTCCTAAACATGGATACACCAACAGTTTCCATGGCGACGTTTACTCTCTGCAATCTTCCAAAGGAGCAACACCGAGGACGTCGAATTTCGACGAGGAGATGTTGAAGATAAACGCGAAGAAACGAGGAGGGAGGAGTATGAGCGGTGAGCTTTTTAATGGCGGTCTGCCATCTTATCCCCCTCCGAATCCCATGTTCGCCTCAGGGTCCACAAGCGGCTCCGTCGGCGGTGGTACGAGGAGGAAGGAAAACGGCGGCGGGGGCGCAAGCATTTCGGCAGGAACGACGACGCCGAACAAGGAGCTTCACATGTTTGTGTGGAGCTCGAGCACGGCGTCTCCAGTGTCGGAAGGGAACATGAGACATGCAGTTCAGAAAGGCGGCTCCACCGATTTGGCCGCCATGGATGCCAAGCAAGAAAATGCCGCTTCAAGAGCTATGCAGCGTTTGATAGAGAATATGAGTCCGGGAAGGAAAGATCATCAGCAACAGGTGGAGATGGAGGAAGGGAGCAAGGTGCAGGGAGGTGTGAATGGAACGTCGCCGTTTAATTACCAGAAGAAGTTAAGCGTTGAGGGAGGAGAGGGAGGTGGAAGGAAACAGAGAATGCCTCCTGCAAGTGTGATGACAAGACTCATCCTCATCATGGTCTGGAGAAAGCTCATCAGAAATCCTAACACCTATGCCAGTCTCCTTGGCTTGGCTTGGTCCCTCGTGTCTTTCAAGTTACATGTCAAAATGCCAAAAATTATAAGTGCATCCATATCCATATTATCAGACACTGGTCTGGGCATGGCTATGTTCAGTCTAGGATTATTCATGGCACTACAACCCAAGGTGATAGCTTGTGGGAAATCAGTGGCATTATTTTCCATGGCGGTTCGGTTCTTAACAGGTCCAGCAGTGATGGCTGCTTGCTCTATTGCCATTGGCATTCGTGGTGTTCTTCTTCATGTTGCAATTGTCCAGGCTGCTCTTCCTCAAGGTATAGTTCCTTTTGTATTTGCCAAGGAATACAACGTGCATGCCAATATACTTAGCACAGGGGTTATATTTGGAATGCTGATTGCCTTGCCGATAACAATAATCTACTACGTGCTTCTTGGACTA
>gnl_Carpa_v0.4_evm.model.supercontig_65.140
ATGATCACTTGGAAGGATCTCTACACAGTTTTGACGGCGGTTATTCCGCTCTACGTGGCGATGATCCTCGCCTACGGTTCCGTCCGGTGGTGGAAGATTTTCTCGCCCGACCAGTGCTCTGGGATCAACCGCTTTGTGGCGATATTTGCTGTCCCCCTGCTCTCCTTTCACTTTATCTCCACCAACGACCCTTACGCCATGAACTTCCGGTTTATTGCAGCAGATACGTTGCAGAAGATAATTATGCTGTTTGTGCTCGCTCTATGGACCAATTTAAGCAGGAATGGAAGCCTGGAGTGGATGATAACCATATTCTCTCTCTCCACGCTTCCAAACACGCTGGTCATGGGCATACCTCTCCTTATCGCCATGTATGGCCAGTACTCTGGTTCTCTCATGGTCCAGATCGTCGTCCTCCAGTGTATCATCTGGTACACCCTCCTGCTCTTCCTCTTCGAGTATCGCGGAGCTAAGATCCTTATCATGGAGCAGTTTCCAGAGACCGCCGCCTCCATCGTTTCCGTCCGAGTCGAATCAGACGTTGTCTCTTTGGACGGCCGAGACTTCTTGGAGACCGACGCGGAGATTGGCCAAGACGGAAAGCTCCATGTAACCGTCCGCAAATCTAATGCCTCGAGACGCTCGCTTGGGCCTTGCTCCCTACCAGCATTGACGCCCAGGCCCTCGAACCTCACCGGCGCTGAGATATACAGCTTGAGTTCGTCCAGGAACCCCACTCCAAGAGGCTCCAATTTCAACAATTCGGACTTCTACTCCATGATGGGCGTTCCTGGATTCCCTGGCCGGCATTCCAACTTCGGCCCTGCAGATTTGTACTCGGTGCAGTCTTCGCGAGGACAAACACCTAGGCCATCAAATTTCGAGGAGAATTGCACAGGGATATCTTCTCCAAGATTTGGGTTCTACCCTGCGACGCAGACTGTACCCACGTCGTACCCGGCTCCAAATCCAGAGTTCTCATCCACTGTTACAACCAAGAACAACAAAACCCAGAAGGAAAACAACCACCCGCAACAGCAACAGCAACAAAACCAGAACCAGAACCAGAACCAGAACAACAAAGCGAACCATGACGCCAAGGAGCTCCATATGTTCGTGTGGAGCTCGAGCGCGTCACCGGTTTCCGACGTAGCAGGGCTCCACGTTTTCGGCGGGAATGATTTCGAGGGGACAGAGCAATCTAGACGGTCCGATCAAGGAGCAAAAGAGATCAGGATGATCGTATCTGATCATGCCCAGAATGGTGAAAGCAAAGGTTGTATTCCAGTCCAATCATTTTCAAATGACGATGAAGATTTAATTATTCGC
>gnl_Carpa_v0.4_evm.model.supercontig_92.84
ATGATCACTTTAACAGACCTCTACCATGTTCTCACCGCCGTGGTGCCACTATATGTGGCGATGATCCTGGCCTACGGCTCTGTCAAGTGGTGGAAAATCTTCAGCCCTGATCAGTGTTCCGGCATCAACAGATTTGTTGCTCTGTTTGCGGTTCCTCTTCTCTCTTTTCACTTCATCTCCACCAACAACCCGTACACCATGAACTTAAAGTTCATAGCCGCTGACACACTCCAGAAAGTAATCGTGTTGGGAGTTTTGGCCGTCTGGTCAAGAACTAGCTCGAGAGGCTCCCTTGAGTGGTCCATTACTCTGTTCTCCCTCTCAACACTGCCCAACACTCTTGTCATGGGCATCCCTCTCTTGAAGGGCATGTATGGAGACTTTTCAGGCAGCTTAATGGTTCAGATTGTTGTGTTACAGTGTATAATTTGGTATACGTTAATGCTATTTCTCTTTGAGTACAGAGGAGCAAGGCTCCTCATTGCAGAGCAGTTTCCTGACACTGCTGGGTCTATCATTTCGTTTAGAGTCGATTCTGATATTATTTCCTTGGATGGCAAAGAGCCACTGCAGACTGAAGCTGAGGTTGGAGAAGACGGTAAACTTCACGTAACCGTTAGGAAATCAACGAGCTCTCGATCAGAGATCTTCTCTCGCCGATCACACGGCCCCAACTCCGGCCTTTCTCTTACACCAAGACCATCTAACTTAACAAACGCAGAGATTTACTCTCTGCAATCATCAAGAAACCCAACGCCAAGATGCTCTAGTTTCAACCACACTGATTTCTACTCCATGGTGAACGGTAAAGGCGGCACTAATGTAAGCCCAAGGCAATCAAATTTTGGGAACTTGGGGTTTGATGAAGAGAACGCAGTCGGTGTTTTTGGGAATGCCGGGAAAGCAGCTAACGGGAGTGCTTACCCGGTACCCACAAACGCCGGAATCTTTTCCCCAGTTGCAGGTCCAGGAGCAGCGAAGAAGAAAGTCAATGGCGCTGAAGTCGGCAAGGATCTGCATATGTTTGTTTGGAGCTCCAGTGCGTCCCCGGTATCAGAAGGAGGAATTCATGTCTTCAGAGGTGGAGAATATGGCAATGATCTCGGTGGGGTAGCTCACCAGAAAGATTATGAAGAATTTGGACGAGATGAGTTCAGTTTTGGCAACAGACGTGTAGGAAATGGGGGTGAGCAGGATGGTCCAGTTCTTTCTAAGTTGGGTTCGAGCTCCACGGCTGAGCTGCATCCTAAGGCTGCCCAAGGTGAATCCAAGCCATCTGCCATGCCACCTGCTAGTGTCATGACCAGGCTTATTCTGATCATGGTCTGGCGAAAACTAATCAGGAATCCAAACACTTACTCCAGCCTCGTTGGCCTCACTTGGTCTTTGGTCTCTTTTAAGTGGAACGTTGTTATGCCTGCAATTGTCGCTGGTTCAATCAAAATTCTGTCAGATGCAGGTCTTGGGATGGCCATGTTTAGTCTTGGTTTGTTTATGGCATTGCAGCCAAGGATTATCGCCTGTGGAAACTCAGTTGCGGCATTTGCAATGGCGGTCCGGTTTCTCACCGGTCCTGCTGTTATGGCTGCTGCGTCCATTGTAATAGGATTGAAGGGAACTCTGTTGCACATAGCCATCGTACAGGTGGCAGCTCTTCCACAAGGGATTGTCCCTTATGTCTTCGCCAAGGAATATAATGTTCATCCGGATATTTTGAGCACCGGGTTAGCT
>gnl_Carpa_v0.4_evm.TU.contig_35483.1
ATGATCACCGGAACAGATTTCTACCATGTCATGACGGCAATGGTGCCACTTTACGTGGCCATGATTCTCGCTTACGGCTCTGTTAAGTGGTGGAAGATCTTCACTCCTGACCAGTGTTCTGGTATCAACCGTTTTGTCGCTCTCTTTGCCGTTCCTCTTCTCTCTTTCCACTTCATTGCCGGCAATGATCCTTACACCATGAACTTCCGCTTCATAGCTGCTGATACTCTCCAAAAGGTTATTGTCCTCGTGGTTCTTGCTCTCTGGACTAAGCTCAGCAAAAGGGGTTGTCTAGAATGGACCATTACTCTCTTTTCACTTTCCACTCTCCCAAACACTTTGGTCATGGGCATCCCTCTGCTTAAAGGGATGTACGGCGAGTTCTCCGGCAGCTTGATGGTTCAAATCGTTGTTCTTCAGTGCATTATCTGGTACACTTTAATGCTTTTCATGTTTGAATACAGAGGTGCCAAATTGCTCATCTCCGAGCAGTTTCCGGACACTGCCGGCTCCATTGTCTCCATCAATGTCGAGTCCGATATCGTCTCGCTTGACGGACGGCAGCCGCTGGAGACGGAAGCTGAGATTAAAGAAGATGGAAAGCTACATATCACTGTTCGAAAATCCAATGCGTCGAGATCAGATATCTTCTCCAGAAGGTCTCAAGGGTTATCAACAACTCCGCGTCCCTCAAACTTAACCAATGCGGAGATTTACTCTCTGCAATCGTCGAGGAACCCGACGCCGAGAGGTTCCAGCTTCAACCACACTGATTTTTACTCGATGATGGCTGGTGGGCGCAACTCTAACTTCGGCGCCAACGATGTTTATGGACTATCGGCGTCGCGAGGGCCGACGCCGAGGCCGTCTAATTACGAGGAAGATGGTGCAGCCGGTGGCAAGCCGAGGTTTCATTACCACGGGTCCGGTGGTGCGGCTCATTATCCGGCGCCGAACCCGGGGATGTTCTCGCCAACTGGGTCTAAAGGTGTTGGAGCTAACGCTAGTGCGAAGAAGCCTAATGGACAGGCGCAGCAGAAGCAAGAAGATGGAGNN
>gnl_Carpa_v0.4_evm.TU.contig_44255.1
ATGATGGCTGGTGGGCGCAACTCTAACTTCGGCGCCAACGATGTTTATGGACTATCGGCGTCGCGAGGGCCGACGCCGAGGCCGTCTAATTACGAGGAAGATGGTGCAGCCGGTGGCAAGCCGAGGTTTCATTACCACGGGTCCGGTGGTGCGGCTCATTATCCGGCGCCGAACCCGGGGATGTTCTCGCCAACTGGGTCTAAAGGTGTTGGAGCTAACGCTAGTGCGAAGAAGCCTAATGGACAGGCGCAGCAGAAGCAAGAAGATGGAGGTAGGGATCTTCACATGTTTGTTTGGAGCTCTAGTGCTTCTCCAGTATCCGATGTGTTTGGCGGCCATGAATATGCTGGAAACGACCATAAGGAGGTTAGATTAGCTGTGTCTCCTGGCAAAGTAGAAGGTCATAGGGAGAATCATGATCAAGAATACAATATGGAGAGGGATGACTTCAGCTTTGGGAACAGAGAGAGGGAAACGAACAACCATGAAGGAGACAAAGTTGGGGATGGGAAGCCTAAAGCCATGCCACCAACAAGTGTAATGACAAGGCTTATACTCATCATGGTTTGGAGAAAACTTATCAGAAATCCAAACACTTACTCAAGCTTAATAGGCCTGACTTGGTCATTAGTTTCATTCAGGTGGCATGTTCAAATGCCTGCCATTATAGCACAGTCCATTTCCATACTGTCAGATGCAGGTCTTGGCATGGCCATGTTCAGTCTTGGTCAN
>gnl_Elagu_v2.0_p5_sc00004.V1.gene1168
ATGATCACCCTATCCGATTTCTACAACGTCATGACCGCCGTGGTGCCGCTTTACGTGGCCATGATCCTCGCCTACGGCTCCGTCAAATGGTGGAAAATCTTCTCCCCTGACCAGTGCTCCGGCATCAACCGCTTCGTCGCCCTCTTCGCCGTCCCCCTTCTCTCCTTCCATTTCATCTCCACCAACGATCCCTACGCCATGAACCTCCGCTTCATCGCCGCCGACACCCTCCAGAAGCTCATGGTGCTCGGTGTCCTCACCCTCTGGACCCAACTCACCCGCCGTGGCTCCCTCGAGTGGACCATCACCCTCTTCTCCCTCTCCACCCTCCCCAATACCCTCGTCATGGGCATCCCCCTCCTTAAAGGCATGTACGGCCCCTTCTCCGGCGGCCTCATGGTCCAGATCGTAGTCCTCCAATGCATCATTTGGTACACCCTCATGTTGTTCCTCTTCGAGTACCGCGGCGCCAAGATGCTTATCACCGAACAGTTTCCCGACACTGCCGGCTCCATCGCCTCCATCGCTGTCGACTCCGATGTCGTCTCCCTCGACGGGCGCAGGGACGCCCTCGAGACCGAGGCCGAGATCGGAGAAGACGGCAGGATTCACGTCACCGTCCGACGGTCGAACGCCTCCCGGTCGGATATTTACTCCAGGAGGTCGCAGGGTTTCTCCACCACCACCCCTCGTCCTTCCAACCTCACCAACGCCGAGATTTACTCGCTTCAGTCCTCCCGCAATCCCACGCCGCGGGGCTCCAGCTTCAACCACAACGACTTCTACTCCATGGTCGGCAGGAGCTCCAACTTCGGCGCGGCGGATGCCGGCTACGGCGCGTCGAGGCCGTCCAACTATGAGGAGGAGCACGGCACCGCCAGGTCCAGGTTCCACTACCCGGCGCCGAATCCGACCATTTTTTCGACGGCGCCGCCGGCGGCGACGGCGGTGGGCGCTCCGAGGGTGCAGGTGGTGGGCGGCAAGGTGGCCAACGGGCAATCCCATTTGGTGAAAGCGGAGGACGGAGGTACCAAGGATCTCCACATGTTCGTGTGGAGCTCCAGCGCGTCTCCAGTCTCCGACGTGTTCGGAAATAACCAGGAATACGTCTTCCCACCGGCGCCCACGGATCCTTCAGCCGTCAAACAAGTCAGAATGACTACAGTTTCTCCGAGCAAAGTAGATGAGCGGAAGGAGCGGGATGATTACTTGGAGCGAAACGACTTCAGCTTCGGAAACGGAGGGATGATGGCGAGAGAGGGTGGGCGCGAGGCCGGAGGAGACGATGAGAAGATGCATGAGAGCAGCAAAGGAGCAAAGAGAGCCACGGCGTTGCCTCCGGCCAGCGTCATGACGAGACTGATCCTAATCATGGTGTGGCGCAAGCTCATCCGCAACCCCAACACCTACTCCAGCCTCATCGGTCTCACCTGGTCCCTCGTCTCCTTCAGG
>gnl_Elagu_v2.0_p5_sc00005.V1.gene1009
ATGATCACCGGGAAGGACATCTATGAAGTTCTGGCGGCGATCGTACCCCTCTATGTGGCGATGATCTTGGCCTACGGCTCCGTCCGATGGTGGAAGATCTTCTCAAAGGACCAATGCTCCGGCATCAACCGCTTCGTGGCGGTTTTCGCCGTCCCGCTCCTCTCCTTCCACTTCATCTCCACCAACAACCCCTATGCCATGAACTACCACTTCATCGCGGCCGACTCCCTCCAGAAGGTGGTCATCCTCCTCGCGCTCTTCCTCTGGCACAACCTCTCCAAGCGCGGCAACCTCGACTGGACGATCACCCTCTTCTCCCTCTCCACTCTCCCCAACACCCTCGTCATGGGGATCCCCCTCCTCCGCGCCATGTACGGTGACTTCTCCGGTAGCCTCATGGTCCAGATCGTGGTGCTGCAGAGCGTCATTTGGTACACCCTCATGCTCTTCCTCTTCGAGTACCGGGGTGCCAAGGCCTTGATCTCCGAGCAATTCCCCCCTGACATCGCTGGATCCATCACCTCCTTTCGAGTCGACTCCGACGTGGTCTCCCTCAATGGTCGGGAGCCGCTGCAGGCGGATGCGGAGATCGGGCAGGACGGGAAGCTCCATGTGGTAGTCAGGAGGTCCAGCTCTTCGGCGGGGAGGTCCACGGTGTCCTCCTATAACAAGTCTCATGGTTTTAATTCTATGACCTCGATGACTCCAAGGGCTTCGAACCTCACCGGAGTCGAGATCTATTCCATCCAATCATCGAGAGAGCCAACCCCGAGGGCTTCGAGCTTCAACCAGACGGACTTCTATGCCATGTTCTCTAGCAAGGTGACCAGCCCGAGGACAGGGTGCGGTGGTGGGTTCGAGGAGGAGCCGGGGACGAGGTTGGGGAAGCACAAGGGAGCTGGGAGCAAGAGCAGTGACTTCATGAATGGGGGGCTCTTCTCCACCTCTTCGTCTTCCACCTACCCGGCTCCCAATCCTTTAATGCTTTCCGGCCCGGCTTGCGGCAGTAAGAAGGATGGTGGCACGAGTTCAGCCATGAGTGCCAATTCCAATAAGGAGCTCCACATGTTTGTTTGGAGCTCCAGTGCTTCGCCGGGCTCGGAGGCTAATCTAAGAAATGCGGTGAACCGGGCTGCCTCTCATGATTTTGGAAATATGGATCCTTCGAAGCCTACTTTCCACCAGGACATCCCTGCTCGTAAAGGACTGCATGCCCCTAGTGGAAATGCTAGTCCAATAAGGAAGGCAGGAGTTAATGGAGAGCTTGAAATAGAGGACGGGTGCAAGAGCCTGGAAGGGAAGTTTCCAGCGTCTCCTTTTGTGGCCCAGAAGAAGGGGGCAGACACGGGGGGAGTCGCAGGGCTGGTGGAGAGCAACCACAGGATGCCACCAGCCAGTGTGATGACTAGGCTCATACTCATCATGGTGTGGAGGAAGCTCATCAGAAACCCTAACACATACTCCAGCCTTTTAGGCCTAGTGTGGTCCCTCGTATCTTTCAGG
>gnl_Elagu_v2.0_p5_sc00008.V1.gene759
ATGATCACGTGGCACGACCTGTACACGGTGCTGACGGCGGTGGTGCCGCTGTACGTGGCGATGATCCTGGCCTACGGGTCGGTGCGATGGTGGGGGATCTTCTCGCCCGACCAGTGCTCCGGCATCAACCGCTTCGTCGCCATCTTCGCCGTCCCCCTGCTCTCCTTCCACTTCATCTCCACCAACGACCCCTACACCATGAACTTCCGCTTCATCGCCGCGGACACCCTCCAGAAGCTGATCGTCCTCGCCGCTCTCACCGCCTGGGCCCGCCTCTCTTCCCGCGGCTCCCTCGATTGGGCCATCACCGTCTTCTCTCTCGCCACCCTCCCAAACACCCTCGTCATGGGAATTCCCCTCCTCATCGCCATGTACGGCGGCTTCTCCGGATCCCTCATGGTCCAGGTCGTCGTCCTCCAGTGTATCATCTGGTACACCCTCCTTCTCTTTCTTTTCGAGTACCGCGCCGCCCGCCTCCTCATCGCCGACCAGTTTCCCAACACCGCTGCCTCCATCGTCTCCTTCCGCGTCGACTCCGACGTCGTCTCTCTTGATGGCGGCCGCGACCTCCTCCAAGCCGACGCCGAGGTCGGCGGCGACGGCAAGATCCACGTCACCGTCCGCCGCTCCAACGCCTCCCGCCGCTCCTTCTCCATGGCCATGACCCCGCGCCCCTCCAACCTCACCGGCGCCGAGATCTACTCCCTGAGCTCCTCCCGGAATCCTACTCCACGGGGATCCAACTTCAATCACTCCGACTTCTTCGCCATGGTCGGCGGCGCCCCTCCACCACTCCGCCCCTCCAACTTCGGTCCTGCAGATCTCTACTCTCTCCACTCCTCCCGTGGCCCGACTCCTCGCCCCTCCAACTTCGACGACGGCGCCGCCGCCGTCGGATCCCCACGCTTCGGGCGTTACCCGGCTCCCAACCCGGAGATCTCCTCCGCCTCCGCCACCGTGATAAAGAAACCTACCGCCAGCAATCCAACCCTGCCGACAACAACTGCAGCGACGCAGCAGCAGCAGAACAGAGCGGCGAACCACGACGCGAAGGAGCTCCACATGTTTGTTTGGAGCTCCAGCGCGTCGCCGGTGTCGGATGCCGGCGGCCTGCACGTGTTCGGCGGCGCGGATTTCGCCGCCCCGGACCTCGCTGGCCGGCTGGACCACGGTGGCGCCAAGGAGATCCGCATGCTCGTTCCCACCGATCTCCCCCAAAATGGCGGAACCAAAGGAGTGGTGATACCGGAAGGTGAGGATTGTGGACGTGGAGGAGAAGATTTTAGCTTTGAAGGAGGGAAGGGATTAGAAGACTTGGAGGAGAGAGACAGGGACAGCGGGCCGGATGGGTTATCGAAGCTGGGGTCGAGCTCGACGGCGGAGCTCCACCCCAAGGGCGGCGGAGGACCATCCAATGGAAGGAAGCACACCCACCCCCAGATGCCTCCTGCTAGCGTCATGACCCGTCTGATCCTCATCATGGTGTGGCGCAAACTGATCCGCAACCCTAACACCTACTCCAGCCTTGTCGGCCTCATCTGGTCCCTCGTCGCCTTCCGGTCCATCTCCCAACTAACTATCATTTTGCCCCCCATTTTT
>gnl_Elagu_v2.0_p5_sc00051.V1.gene466
ATGATCACCCCGGAGGACTTCTACACCGTTATGTGCGCCATGGTCCCCCTCTATGTGGCCATGCTCCTCGCCTACGCCTCCGTCAAATGGTGGAAGATCTTCACCCCCGAGCAGTGCTCCGGCATCAACCGCTTCGTCGCCGTCTTCGCTGTCCCGGTCCTCTCCTTCCACTTCATCTCCCACAACAACCCCTACCAGATGGACACCCGCTTCATCCTCGCTGACACCCTCTCTAAGCTCCTCGTCCTCCTCCTCCTCTCCCTCTGGGCTTGCCTCTCCCCCTCCTCCCCCGGCCGCAGCCGCCTCGACTGGCTCATCACCCTCTTCTCCATCGCCACCCTCCCTAACACCCTTGTCATGGGCATTCCCCTCCTACGTGCCATGTACACTTTGCTGCTCTTCCTGTTCGAGTATCGCGCGGCCACTCTCTTGATCCAAGAGCAGTTTCCGGGGCCGGTGGCGGCGGCCATCGCCAAGATCAAGGTCGACGGCGATGTCATCTCGTTGGACGGGCGAGACCCGATCCACGCCGAGTCGGAGATGGATGCGGACGGGAGGGTTCGTCTCCGGATCCGGCGGTCCGTGTCATCGGCGCCGGAATCCGGGTTGTCGTCGTCGGTGGGGTTCACGCCGGCCCGCCTGTCGAACATATCGGGCGCGGAGATATACTCGCTGAACACGCCGGGCCGGCATCCCATGGAGCAATTCACCATCGCCGACGTCACGTTTGGGTACCGGTCGGCGAGCCCGCGGCTGTCGGGGTATGCGTCGTCGGATGCGTACTCGCTGCAGCCGACGCCGAGGGAGTCGAATTTTAATGAGATGGAGATAGGGACTCCGGTGTGGATGAGGTCGCCGGCGGCGGCGGCAGGAGGAGGGAGGGTGGCCCGGCAGCAGTCGCCGGCGGTGGCCAAGGTGGTGCGCGGTTGTCACGAGGGTGGCAGCGGTGGTGGGGAGGGACAAGGGGACAAGGATGTTGGAGGTAAGTACGCCGCTGGCGCTGCGGCTCTTCCTCAAGGTATTGTACCATTCGTCTTCGCTAGAGAATACGGGCTACATCCAGACATACTTAGCACCGGG
>gnl_Elagu_v2.0_p5_sc00061.V1.gene311
ATGATCACGTGGCAGGACCTGTACACGGTGCTGACGGCGGTGGTGCCGCTGTACGTGGCGATGATCCTGGCCTACGGGTCGGTGCGGTGGTGGGGGATCTTCTCCCCCGACCAGTGCTCCGGCATCAACCGATTCGTCGCCATCTTCGCCGTTCCCCTCCTCTCCTTCCACTTCATCTCCACCAACAACCCCTACGCCATGAACTTCCGCTTCATCGCCGCCGACACCCTCCAGAAGCTCATCGTCCTCGCCGCCCTCGCCGCCTGGGCCCGCCTCTCCTCCCGCGGCTCCCTCGACTGGGCCATCACCGTCTTCTCCCTCGCCACCCTCCCCAACACCCTCGTCATGGGCATCCCCCTCCTCATCGCCATGTACGGCGCCTTCTCCGGCTCCCTCATGGTCCAGATCGTTGTTCTCCAGTGTATCATCTGGTACACCCTCCTCCTCTTCCTCTTCGAGTATCGCGCCGCCCGCCTCCTCATCGCCGACCAGTTCCCCGACACCGCCGCCTCCATCGTCTCCTTCCGCGTCGACTCCGACATCGTCTCCCTCGACGGCGGCCGCGACCTCCTCCAGACCGACGCTGAGGTCGGCGGCGACGGCAAGATCCACGTCACCGTCCGCCGCTCCAACGCCTCCCGTCGCTCCTTCTCCATGGCCATGACCCCGCGCCCCTCCAACCTCACCGGCGCCGAGATCTACTCCCTGAGCTCCTCCCGGAATCCTACTCCTAGGGGTTCCAACTTTAACCACTCCGACTTCTTCGCCATGGTCGGCGGTGCTCCGCCCCCTCTCCGCCCCTCCAACTTTGGCCCCGCCGACCTCTACTCCCTCCAGTCCTCCCGCGGCCCCAGCCCCCGCCCCTCCAACTTCGACGATGGTGCCACCGCCGTCGGATCGCCACGCTTCGGGCATTACCCCGCACCCAACCCCGTAATCTCCTCCGCCTCCGGCGCCGCCGCAAAGAACAACGCCACCAATCCGACCCCTCCAGCGGCCGCTGCTCCGCCGCAGCAGCAGCAGAACGGGGCGGCACAACATGACGCGAAGGAGCTCCACATGTTCGTGTGGAGCTCGAGCGCGTCGCCGGTGTCGGAGGTCGGCGGTCTGCACGTGTTCGGCGGCGCGGACTTCGCCGCGACGGACCTCGCCGGCCTGCCAGACAACGGTGGCGCCAAGGAGATCCGGATGCTCGTTCCCGCCGATCTCCCCCAACACGGCGGAACCAAAGGAGCAGTAATACCGGAGGGTGCGGACTACGGAGGTGGGCGAGAAGATTTTAGCTTCGGAGGAGGAAAGGGATTAGAAGATTTGGGGGCGAAAGACACGGAAAACGGCCCGGAGGGGGTACCGAAGCTTGGGTCGAGTTCGACGGTGGAGCTCCACCTGAAAGGCGGCGGGCCGCCGGACAGCGGCAAGCACACCGACCATCAGATGCCTCCGACGAGCGTCATGACCCGTCTGATCCTCATCATGGTGTGGCGCAAGCTGATCCGCAACCCCAACACCTACTCCAGCCTCATCGGCCTCATCTGGTCCCTCGTCGCCTTCCGGTGGCACGTGTCCATGCCAAAAATAATAGAGAAGTCGATCTCTATACTATCCGACGCCGGGCTGGGGATGGCTATGTTTAGCTTAGGTGGGTTA
>gnl_Elagu_v2.0_p5_sc00094.V1.gene87
ATGGTCGGGATAGAAGACCGTAAAATAAATGCAACTAATATAGTTGAAGCACGAATGCCTGTGAAATCGATAATTGGAGCAGAGACGGTAGAATTCCACAGAACTGCCAAACCTGTAGCTCATTCTCTTCACCACCTTCTCCTCCTCCAAAATCCCATCGACAAGATGATCACAGCTGCCGATCTCTACCACGTCCTCTCGGCCGTAGTCCCGCTCTACGTCGCCATGATCCTGGCCTACGGCTCCGTCAAATGGTGGAGGATATTCAGCCCCGACCAGTGCTCCGGCATCAACCGCTTCGTCGCGCTCTTCGCCGTCCCCCTCCTCTCCTTCCACTTCATCTCCACCAACAACCCCTACGCCATGAACTACCGCTTCATCGCGGCCGACACCCTCCAGAAGCTCATCGTCCTCGTGGTCTTGGCCATTTGGTCCAAAACCAGCTCCAGAGGGTGCTTGGAGTGGACCATAACACTCTTCTCCCTCGCCACACTTCCAAACACTCTCGTCATGGGCATCCCCTTGCTCAAGGGAATGTATGGCCCCGCTTCGGGGAGCCTCATGGTCCAAATCGTCGTCCTCCAATGCATAATTTGGTACACATTGATGCTCTTCTTGTTTGAGTACAGGGGAGCTAAGCTTCTCATCACCGAGCAGTTCCCCGACACCGCCGGCTCCATCATCTCCTTCCGGGTCGACTCCGACATCATCTCCCTCGACGGCAAGGAGCCGCTGCAGACCGAGGCTGAGGTCGGGGAGGATGGGAAGCTCCATGTCACGGTGAGGAAGTCGACGAGCTCGCGCTCGGAGATATATTCCCGCCGGTCACACGGCCTGAATTCCGGCGTCTCCATCACTCCCCGACCATCCAATCTATCGAATGCCGAGATATATTCGCTTCAGTCGTCGAGGAATCCGACGCCAAGGGGGTCCAGTTTCAACCACACCGATTTCTATTCCATGGTGAATGGGAGGAATGCGAGTGGTGTGAGCCCGAGGCATTCCAACTTTGGGAACGTGGGCTTCGACGAGGAGAGTGGTGGCGGGGTGGCGGCGGGGATTCCCAAGGCGAATGGGGTGGCGGGCGGATATCCGGGGCCGCCGGGCACCGGAATATTCTCTCCCGTGGGGGCGAAGAAGAAGGTGGGTGGGGGTGAGGGGGGGAAGGATCTGCACATGTTTGTTTGGAGCTCGAGTGCTTCGCCGGTGTCGGAGGGAGGGATGCACGTGTTTAGAGGGGGGGAGTTTGGAAATGAGCATGGTGGAGCAGCTCACCCAACCGATCACCATCCAAAAGATGCCTATGATGTATATGGTCGCGATGACTTCAGCTTCCAGAACAGAGCTGGTACCCAGGGAATGGACTCACTGCAGAAGGATGGGCCTAGTCTCTCGAAGCTCGGTTCCAATTCCACAGCTGAACTCCACCCGAAATCTGGGGCTGATGGAGAAATCAAGCCGACTTCGATGCCACCTGCTAGTGTGATGACCAGGCTTATTTTGATCATGGTCTGGCGAAAGCTAATTAGAAATCCAAACACCTACTCCAGCCTAATTGGTTTATTTATGGCATTGCAACCAAGGATTATAGCTTGTGGCAATTCGATTGCTGCATTTGCAATGGCTGTCAGATTTGTTACAGGCCCTGCTGTCATGGCTGCAGCCTCAATTGCTGTTGGACTTAGAGGCGTTCTCTTGCATATCGGCATCGTACAGGCAGCTCTTCCTCAAGGAATTGTTCCATTTGTGTTCGCCAAGGAGTATAATGTCCATCCTGATATTCTAAGCACAGGAAACGCATGGGAAACGCCCACGAGATCCACAGGCCCAGTCGTGGACTGCCCGATCCTCGGTGGACTGGGGTACAGGCCCAGGCAGGGTGCTTGGGCCTGGGCCGCGCCCGTGCGTGGGCCCGCACACGGGATGGGCCGCACCGCCGGTTGGGCCGCCTGCCCGCTTGGGCCGCGCGTCCCGCTCATTGGCCCTGCCTGGGCCGCGCACCGCAGCCGCTCCACCGGCCCGCCGCCGGCGGTCTTCTGCCACCTCGGATCTTGTGCCAATTTCAAAAGCTCGTATCTCCTCCATCCGAGCTCTGTTTGGGATGATCTTGGTCTCGTTGGACTCCGTTTTTCGCCGCGAACCTCGCTGTGGGCCCAATGTGGGCTGAATCTCGAGGTGTCAAATCCTAACAATCTCCACATCGACTCGATATTCGATCTCCTCCAAACTTCGAGAGCTTCTGGATCTCCTCGCCCCCATGCCCTGAGGCAATCGCCTGCTGTTCATGGATGGGCAAATATGAGAGTCGAGCCAGACTGTTCGATCCCATCTCTGTCGTATGCTATGCTCCTCCTGACC
>gnl_Elagu_v2.0_p5_sc00189.V1.gene42
ATGATCAGCGCTGGTGATCTCTACCACGTCCTCACAGCGGTAGTCCCGCTCTACGTCGCCATGATCCTGGCCTATGGCTCGGTCAAGTGGTGGAGGATATTTAGCCCAGACCAGTGCTCCGGCATCAACCGCTTCGTCGCTCTCTTCGCCGTCCCACTCCTCTCATTCCACTTCATCTCCACCAACGACCCCTACGCCATGAACTACCGCTTCATCGCCGCCGACAGCCTCCAGAAGCTCATCGTTCTCACCGTCTTGGCCATTTGGACTAAAACCAGCTCCCGAGGCTGCTTGGAGTGGACCGTAACTCTGTTCTCGCTTGCCACGCTTCCAAACACTCTGGTCATGGGCATACCCTTGTTGAAAGGAATGTACGGCCCCGACTCGGGGAGCCTAATGGTCCAGATCGTTGTTCTCCAATGCATAATTTGGTACACGTTGATGCTCTTCTTGTTCGAGTACAGGGGAGCTAAGCTTCTGATCGTCGAGCAGTTCCCCGACATCGCTGGGTCCATAGTTTCCTTCCACGTGGACTCCGACGTCATCTCGCTCGACGGCAAGGAGCTGCTGCAGACAGAGGCCGAGGTCGGAGAGGATGGCAAGCTCCATGTCACGGTGAGGAAGTCCACGGGCTCGCGGTCGGAGATATGCTCCCAGCAATCCCAGGGGCCGTATTCCGGCGTGTCCATCACATCCCGACCGTCCAATCTATCGAACGCCGAGATATATTCGCTTCAGTCATCGGTGAATCCGACGCCGAGGGGTTCTAGCTTCAATCGCAATGATTTCTACTCGATGGTGAATGGGAGGAGTGCTAGTGGAGTGAGCCCAAGGCATTCTAACTTTGGGAGTGTGGCTTTCGACGTGCAGAGCATTCCGATGGGGGTGCCGGCGACCGGGCTGTTCTCGCCGGCGAGGGCGAAGAAGAAGGTGATTGGGGTGGACGGGGGGAACGATTTGCACATGTTTGTCTGGAGCTCCAGCGCTTCGTCGGGGGGAGAGTTTGGAAGTGAGCATGGTGGAGCTGCTCACCCAAAAGATGCCTATGATGTATATGGTCGTGATGAATTCAGCTTGCAGAACCGGCCCGGTACTCAGGAAATCGACTCTCTGCAGAACGATGGGCCTACCGAGCTCCTCCCAAAATCTGGGGCTGCTGCGGAAATCAAGCAGACTTCCATGCCTCCTGCCGGTGTGATGACCAGGCTTATTTTGATCATGGCAGCTCTTCCTCAAGGAATTGTTCCATTTGTGTTTGCCAAGGAGTACAACGTGCATCCTGATATTCTAAGCACAGCATTGAACAAAGACTACCTGTTGAATTTGGACTCCATGGCGGACTGGCATTTGGAACCTTCCCAACATGACAGTACAGAAAGTCCAGCATATGCAGAAAACCTTGCAAAGACACCAAATCCCCAGATGCTCATAGAATCCTTATCAGATTCGTTCAACATCGAAGGGTCATGCAAG
>gnl_Elagu_v2.0_p5_sc01123.V1.gene15
ATGATAACCCTGTCGGATTTCTACAACGTCATGACGGCTGTCGTGCCGCTCTACGTGGCCATGATCCTGGCCTATGGCTCGGTGAAGTGGTGGAAAATTTTCTCCCCGGACCAGTGCTCGGGCATCAACCGCTTCGTGGCGCTGTTCGCGGTGCCGCTGCTCTCCTTCCACTTCATCTCCACCAACGATCCTTACAAGATGAACCTGCGGTTCATCGCCGCCGACACGCTCCAGAAGCTGATGGTGCTGGCGATCCTGACGGTGTGGAGCAATGTCAGCCGCCGAGGCTGCCTCGAGTGGACTATAACTCTCTTCTCCCTCTCCACCCTCCCCAACACTCTTGTCATGGGCATCCCCCTCCTCAAGGGTATGTACGGCGGCGACTCCGGCAGCCTCATGGTCCAGATCGTCGTCCTCCAATGCATCATCTGGTACACTCTCATGCTCTTCATGTTCGAGTACCGCGGCGCCAAGCTGCTCATCACCGAGCAGTTCCCCGACACCGCCGGCTCCATCGCCTCCATCACCGTCGACTCCGACGTCGTGTCGCTCGACGGGCGCCGCGACGCGCTCGAGACCGAGGCAGAGATCAAAGAGGACGGCAAGCTCCACGTCACTGTCCGGCGGTCCAACGCCTCCCGGTCGGACGTCTACTCCAGGAGGTCCCAGGGGTTCTCCACCGCCACCCCTCGCCCTTCCAACCTCACCAACGCCGAGATTTACTCGCTTCAGTCGTCCCGCAACCCGACGCCGAGAGGCTCCAGCTTCAACCACACCGACTTCTACTCCATGGTCGGCAGGAGCTCCAATTTCGGTGCATCGGATGCCTACGGCGCGATGCCGACTGGAGCAGTGAGGGGGCCGACGACGCCGAGGCCGTCCAGCTTTGAGGAAGAGCACGGCACCGCCGCAGCTGGCGCGAACGCGGCCGGCGCAGGTGCCAAGGCCCGCTTCCACTACCAGATGCCGGTGACCGCCGGGACGCCCCACTACCCGGCGCCGAATCCCTCCGTGTTTTCGACGGCGGCGACAGGCGGTCCAAGAGCTGCACCGATGGGCGGCAAGAAGGCTAACGGGCAGTCCCATTTGTTGAAAGCGGAGGACGGAGGGACGAAAGATCTCCACATGTTTGTATGGAGCTCCAGTGCGTCTCCCGTCTCCGATGTGTTTGGTAACAACCAGGAGTACGGTTTGCCGGCGACGGATCCTTTGGCTGCCAAAGAAGTTAGAATGACGGTTTCTCCAGGCAAAGTTATTCCAGTGGTGGATGGGCGCAAGGAGAGGGATGATTACATGGAGCGAGAGGACTTCAGCTTCGGAAATAGGGGAATGATGGAGAGAGATGGTGCGCATGAGGGAGGTGGCGACGAGAAGATGCATGAGAGCACCAAAGGAGGAGGGAGAGGCACGGTGTTGCCCCCGGCCAGCGTCATGACGAGGCTGATCCTCATCATGGTGTGGCGGAAGCTCATCCGCAACCCCAACACCTACTCCAGCCTCATCGGCATCACCTGGGCCCTCGTCTCCTTCAGGCTGAGTGGGGATGTCTTTTGGCTGTGCTGCGGGTGTGGGTGGGTCGGGGGGCCAGGTCTGTTTATGGCGTTGCAGCCAAGGATCATAGCATGTGGGAATTCGGTTGCAGCTTTTGCCATGGCTGTGAGATTCTTCGCAGGCCCAGCTGTCATGGCCGCCGCTTCCATCGTCGTGGGTCTCCGAGGCGTCCTCCTCCACATCGCCATTGTGCAGGCAGCACTCCCCCAAGGAATTGTCCCCTTCGTCTTTGCAAAGGAGTACAATCTGCATCCTGATATCCTCAGCACTGCAATTCCACCGAAGCTGGAGTTGCTGGAGTCGATGACCGCGGCCGCCGTCGGGACCTGCAAGAAAAGTCTAAACCAGAGT
>gnl_Eucgr_v2.0_Eucgr.C00078.1
ATGATCACCGGGAAGGACATGTATGATGTGCTCGCGGCGGTGGTGCCGCTCTATGTGGCGATGATCCTCGCCTACGGGTCGGTGCGGTGGTGGAAGATCTTCACCCCGGACCAGTGCTCGGGGATCAACCGGTTCGTGGCGGTGTTCTCTAAGGTGGTCATCCTCTTCGCGCTCTTCCTCTGGCACGCCTTCACCAAGCGCAGCAGCCTCGAGTGGATGATCACCCTCTTCTCTCTCTCCACCCTGCCCAACACGCTGGTCATGGGCATTCCTCTTCTCAAGGCCATGTACGGCGACTTCTCGGGCTCCCTCATGGTCCAGATCGTGGTGATGCAGAGCGTCATTTGGTACACCCTCATGCTCTTCATGTTCGAGTACCGAGGCGCCAAGCTGCTCATCAACGAGCAGTTCCCCGAGACCGCAGGGTCCATCACCTCGTTCCGGGTCGAGTCGGACGTCATGTCGCTCAATGGTCGTGAGCCGCTGCAGGCCGACGCCGAGATCGGTGAGGACGGGAAGCTCCACGTGGTTGTCCGCAGGTCCAACGCTTCCTCCATGATCTCATCCTTCAAGTCTCATGGCCTCAACTCCATCACACCGCGCGCCTCCAACCTCACGGGTGTCGAGATCTACTCGGTGCAGTCATCCCGAGAGCCAACTCCGAGGGCTTCGAGCTTCAACCAAACCGACTTCTACGCCATGTTCGCGAGCAAAGCGGCGAGCCCCAAGCACGGCTACACCAACAGCTTCCAGGGAGGAGTTCCGGACGTTTACTCATTGCAGTCGTCCAAGGTGGCGACACCGAGGACGTCCAACTTCGACGAGGAGATGATGAAGATGAGCGGCAGCAACAATGTGAACGCCAAAAGACGCGGAGGGAGGAGCATGAGCGGAGAGCTGTTCAACGGGGGTCCAGGTAACAATGTCTTCCCTTCGTATCCGCCTCCAAACCCGATGTTTTCGGGGTCGACCAGCGGGAATACGAAGAAGATGAAGGACAGTGGGAACAACAAGGAGCTGCATATGTTTGTGTGGAGCTCGAGCGCGTCGCCAGTTTCCGAAGGTAACATGAGGCACGCTGTGAATAGAGCCACTTCCACTGAACTTGGGCTAGTAGATGCCGCCAAGGCATCTCTGCAACATGCGGAAACTGCTCCTGCTAATTCCAAAGGAATGCAGGATTTGATAGAGAACATGAGTCCACCACCAGGAAAGAGAATGATGGATAACCATAGCAAGGAAGTTGAACAGAATCAGATAGAGGACGGATCAGGTGCATGCAAGTTCCCAGTGAATGGGTCACCATACACCAACAGCTGCCAGAAGAAGGTGGCCGATGAGGAAGGTGGGATTGGAGAGAAGAAGAAGCAACAGATGCCGCCCGCTAGTGTAATGACAAGGCTCATCCTCATCATGGTTTGGAGGAAGCTCATCCGCAACCCTAACACCTACTCTAGTCTCCTCGGTCTCGCTTGGTCCCTCATCTCTTACAGGTGGAACATCCAAATGCCCTCGATAGTAAAAGGATCCATCTCAATATTATCGGACGCCGGTCTTGGAATGGCTATGTTCAGTCTAGGTCTGTTCATGGCATTGCAACCGAAGATCATAGCGTGCGGGAAATCAGTGGCCACATTTTCAATGGCGGTGAGGTTCTTGACCGGCCCTGCTGTGATTGCTGCAACCTCCATAGCCATCGGTCTTCGCGGCGTCCTTTTGCACGTCGCCATCGTCCAGGCTGCTCTTCCCCAAGGAATCGTTCCCTTTGTGTTCGCAAAGGAGTATAATGTTCATCCGGACATCCTCAGCACTGCGGTCATTTTCGGAATGCTGATAGCCTTGCCCATAACAATAGTCTACTACGTACTTCTCGGGGTC
>gnl_Eucgr_v2.0_Eucgr.H01390.1
ATGCTCTCTGGTAAGGACATCTACACTATCATTGCAGCGATCATGCCCTTGTACGTGGCCATGATCATAGGCTATGCCTCTGTTTGGTTCTGGAATATCTTCGACCCACAACAGTGCGCCGGCATCAACCGGTACGTGGCCTCTTATGCGGTCCCCATCCTTTCCTTCGATGTGATTGCATCTTGCAACTTCTACGACATGAATTATCGCTTTATTGGAGGTGACACTCTCCAGAAAGTGGTGATTCTAGCCGCTCTTCTGCTGTGGATAATCTTCAGCCGAAAGTCGAGCCTCGAGTGGGTGATTTCTTTCTTCTCCCTCTCCACCCTTCCAAACACTCTGATCATAGGCATCCCTCTCCTCCAGGCCATGTACGGAGAATACACGAGGGATCTGATGGTTCAAATAGTGGTGCTGCAGGGTTTAATATGGTATACCCTCTTGCTAATCTTGTTTGAATATAGAGGTGCAATGATCCTAATCAATGAAAACTTTCCCGATTGCTCTTGGGCCATAACCTCCATCAGGGTCGATCCTGATGTTGTTTCGCTTAATGGTTGTGAAACATTAGAGACTGAGGCTGAGATAGATGATAATGGTAGGGTCCACGTGGTGGTCAGGAGATCCTCCGTTTCATCTATGGAGTCCCCACTTCGTCCATCCCTCGATCGACTGAGTTCCATCACAACAACCCCACGGGCATCAAACCTGTCAGGGGTAGAGATTTATTCATTGCAAAGTTATAGGGGAAGAAATCGGGGCAGCGAGTTGATAAATAGCTTCCTGTTTCCATCGTACCAGCCTTCTCACCGGACATCTCCCAGCGAGATGCCAGTGATGTTCAGAGACAGTTATTCCAGTGCAGGGCCTGCCAAGGGGCTTCACATGTTTGCATGGGGTTCGAGGGCAGACAAGTCGAGGCACGCCAGCTCTAGGATCACACATTGTCCTTCCGATCTTGGTGAGTTCTTTCAAAACCTTAACATCCCCTTCACTAATCATACCTCACAAATTACGTGGCATCCAAAGTACGGACAAGGAAAATTGAACGAACATGCAGAGAATGCATCCAAGATGAGTGATGAAGAAAGGAATGCAGTGAATGCTGAGCTTGGGAGGCCTCCACTTACTGTCATGACAAGACTAGTCTTATTGATGGTTTGGAGGAAGCTCATTGTAAACCCTAACATATACAGCAGCGTAATCGGTCTTGCTTGGTCTCTACTTTCATTCAAGTTGCACATCCAATTCCCTCTGATTGTCAGCGGGTCAATAAAAATACTCTCGGATACAGGTCTTGGAATGGCAATGTTCAGTATAGGTTTATTCATGGGGTCACAACCAACATTGATACCTTGTGGATATTGGTTAGCAGCATTAAGCATGGTCTTGAAGTTCATAGTAGGACCTCTAGTGGCTGCAGCTACTTCAGCTGCACTGGGTCTTCGTGGCGAACTTTTGTGTGTATCAATTGTACAGGCTGCCCTTCCGGAAGCTGTTGTTCCATTTGTATTTGCTAACCAATACAAAGTACATGCCGATATAATGAGTGTCTCG
>gnl_Eucgr_v2.0_Eucgr.A02229.1
ATGATCAAGGCTTCGGACCTGTACCACGTGCTGACGGCGGTGGTGCCGCTGTACGTGGCCATGATCCTGGCCTACGGCTCCGTCAAGTGGTGGAAGATCTTCAGCCCCGACCAATGCTCGGGGATCAATCGCTTCGTGGCCCTCTTCGCCGTCCCCCTCCTATCCTTCCACTTTATCTCCCTCAACAACCCGTACAAGATGAACTACCGCTTCATCGCCGCCGATACCCTCCAGAAGCTCATCGTCCTCGCCGTCCTCGCCGTCTGGTCCCGCGTCAGCCGCCGCGGCTCCCTGGAGTGGTCCATCACCCTCTTCTCCCTCTCCACCCTCCCCAACACCCTCGTCATGGGCATCCCCTTGCTGCAGGGCATGTACGGCCCCGAGTCCAAGAGCCTCATGGTCCAGATCGTCGTCCTCCAGTGCATCATCTGGTACACCCTCATGCTCTTCCTCTTCGAGTACCGGGGCGCCAGGCTCCTCATCGCCGAGCAATTCCCCGACACCGCCGCCTCCATCATCTCCTTCCGCGTCGACTCCGACATCATCTCCCTCGACGGCAAGGAGCCCCTCCAGACCGAGGCCGCGGTCGGCGACGACGGCAAGCTCCACGTCACCGTCCGCAAGTCCACCAGCTCCCGCTCCGAGGTCTTCTCCCGCCGCTCGCACGGCCCCAACTCGGGCCTCTCCCTCACCCCGAGGCCGTCCAACCTGACCAATGCCGAGATTTACTCCCTCCAGTCGTCGCGGAACCCGACCCCCCGGGGGTCCAGCTTCAACCACACCGACTTCTACTCCATGGTGAACGGCAAGGGCATGAGCGGCGTGAGCCCGCGGCAGTCCAACTTCGGGGGCCTGGGCTTCGACGAGGAGAGCGGCGTCCCCCCGGTGTACGGCAACGGGGCGAGGGCCAATGGCGGCGGAGCGTACCCCGCGCCGCCGAATGCGGGGATTTTCTCACCCGTGGCGGCGGCGGCTGCGAAGAAGAAGGGAGGCGATGGGAAGGACCTGCACATGTTCGTCTGGAGCTCCAGCGCCTCGCCGGTGTCGGAGGGCGGCCTTCACGTCTTCCGAGGCGGGGGCGACTACGGGAATGAGCTCGGCGTTGGTGGTGGGGGTGGGGTGGCTCACCAGAAAGATTATGACGAGTTTGGGAGGGATGAGTTTAGCTTCGGGAACAGGCAGGTCCCGAACGGGGTCGACCGTGATGGGCCGGTGCTGTCCAAGCTGGGGTCGAGCTCCACGGCGGAGCTCCATCCCAAGGCGGCCGTGGACGGCGAGGCCAAGCTGACTTCCATGCCTCCGGCTAGCGTGATGACCAGGCTCATCCTCATTATGGTGTGGAGGAAACTCATCAGGAACCCCAACACATACTCCAGTCTCTTTGGCCTCACTTGGTCCTTGGTTTCGTGCAGGTGGAATTTGGCTATGCCGGCCATAATTGGCAAGTCGATTGCTATATTGTCGGATGCAGGTCTTGGGATGGCAATGTTCAGTCTTGGTCTGTTCATGGCATTACAACCGAGGATAATTGCTTGTGGAAACTCGATAGCGGCCTTTTCGATGGCCGTGCGCTTTCTCACTGGTCCGGCTGTCATGGCAGCCGCATCCATTGCCGTTGGTCTAAAACATAACCTGTTACACATAGCCATCGTGCAGGCTGCTCTTCCCCAAGGAATTGTGCCCTTCGTATTTGCCAAGGAGTACAACGTTCATCCGGACATTCTGAGCACAGGGGTCATATTTGGGATGCTAATTGCTCTTCCCATCACCCTGGTCTACTACATCTTTCTCCAACTG
>gnl_Eucgr_v2.0_Eucgr.F04265.1
ATGATAACGTCGGACGACCTGTACAAGGTGATGTGCGCCATGGTCCCTCTCTACTTCGCCATGCTGGTGGCTTACGGGTCGGTCAAGTGGTGGAAAATCTTCACCCCCTCGCAGTGCTCCGGCATCAACCGCTTCGTCGCGGTCTTCGCCGTCCCCATACTCTCCTTCCACTTCATATCCCAGAACAACCCTTACGAGATGGACACCCGGTTCATCGCTGCCGACACCCTCTCGAAGGTCCTCGTGCTCGCATCGCTCTCCGCTTGGACCGCCTTCTTCAATGGCAGCTTGGAGTGGCTGATAACCCTGTTCTCCGTCGCCACTTTGCCCAACACTCTGGTCATGGGTATACCTCTGTTGAAGGCCATGTACGGAGACTTCACTCAGAGCCTCATGGTCCAAGTTGTCGTGCTTCAGTGCATTATCTGGTACACCCTTCTTCTCTTTCTACTCGAATATAGAGCTGCCACCCAACTCATCCGAAACCAATTTCCGGGCCCAACCGCGGCCTCCATAGCCAAGATTGAGCTCGACGGGGATGTGATATCGCTCGACGGCCGGGACCCAATATGCACCGAGTCTGAAGTCGACAACAACGGGCGGATCCGAGTCCGCATCCGACGGTCCACCTCGTCTGCCCCAGACTCTGCCCTATCTTCCACCGTCGGCATCACTCCGAGAGCGTCCAATCTGTCTAACGTGGAGATCTTCTCAATAAACACTCCTGGACCTCTCCATGAGTATCACCATTCAGGCACCGACATCTCATTTGGAATCGGGGACCTAGCATTCGGGTGCCGCTCCGCGAGCCCCCGGCTATCCGGGTACGCGTCATCGGATGCGTACTCGCTTCAGCCGACTCCGCGTGCCTCAAATTTCAACGAGTTAGACAGTATCTCCGTGACAACTGCGACTACACCGGTGTGGGTCAAGTCGCCAATTTCAGGGAAGGTTTTCAACAGGCCGGCGTCACCGGTGCTTTCTGGCATAACAGAGAAAGAGATAAGCTTCAGAGAATGCACAATAACTTCTGGGCCAGAGCCACCTGATAAGAAGCAAGAGGCAACAGCAGCAACCCCACAAGAAATGCCAAATGCCTTGGTCATGCTGAAGCTCATCCTCACGGTTGTGGGAAGAAAGCTCTCTCGCAATCCCAACACTTACTCCAGCATTCTGGGGCTTCTCTGGTCTCTTATCTCGTTCAAATGGAATTTGGGGATGCCCAGCTTGGTGAAATATTCGATAAAGATCATATCAGATGCTGGTCTTGGGATGGCAATGTTCAGCTTAGGACTGTTCATGGCCCTCCAGCCCCGGCTCATCGCCTGCGGCACCAAGATGGCGACCATCTCAATGGCGATCCGCTTCATCTCCGGGCCGCTGGTCATGTCTGCCGCGTGCCTCGCGGTTAGGTTGAGAGGAGTGCGGCTTCACGCAGCGATAGTGCAGGCTGCTCTTCCACAAGGGATTGTCCCATTTGTATTTGCTAGGGAATATGGGGTGCATCCAGATATTCTTAGCACAGGGGTAATATTTGGGATGTTGGTTTCTTTGCCAGTGACCCTCCTTTATTACATACTTCTAGGCCTA
>gnl_Eucgr_v2.0_Eucgr.B02902.1
ATGATCACGTGGCACGACCTCTACACCGTCCTGTCGGCGGTCGTCCCCCTCTACGTCGCCATGATCCTGGCCTACGGCTCGGTGCGGTGGTGGAAGATCTTCTCCCCCGACCAGTGCTCCGGCATCAACCGCTTCGTCGCCATCTTCGCCGTCCCCCTCCTCTCCTTCCACTTCATCGCCAAGAACGACATCTACGCCATGAACCTCCGCTTCATCGCCGCCGACACCCTCCAGAAGCTCATCATGCTCGCCGTCCTCGCCCTCTGGGCCAACTTCACCCGCAACGGCTCCCTCGAGTGGATGATCACCATCTTCTCCCTCTCCACCCTCCCCAACACCCTCGTCATGGGCATCCCCCTCCTCGAGGCCATGTACGGCCCCGGCGCCTCCAAGCGCGACGACGCCGGCGGCCTCATGGTCCAGGTCGTCGTCCTCCAGTGCATCATCTGGTACACCCTCCTCCTCTTCCTCTTCGAGTACCGCGGCGCCAAGATCCTCATCATGGAGCAGTTCCCGGAGACCGCCGCCTCCATCGTCTCCTTCAAGGTCGAGTCCGACGTCGTCTCCCTCGACGGTCGCGACTTCCTCGAGACCGACGCTGAGATCGGCGACGACGGCAAGCTCCACGTCACCCTCAGGAAGTCCAACGCCTCCAGGCGGTCCCTAGGCCCCGGCTCCTTCTCCGGGCTGACCCCGAGGCCCTCGAACCTCACCGGCGCCGAGATTTACAGCCTGAGCTCGTCCCGGAACCCGACCCCGAGGGGTTCCAACTTCAACCAGTCGGACTTCTACTCCATGATGGGGTTCGCCCCGAGGCGGTCCAACTTCGGGTCCGCCGATCTGTACTCTGTCCAGTCGTCCCGCGGCCCGACCCCGAGGCCATCGAATTTCGAGGAGAACTCTGCGGCAATGGCACAGTCCGTGCCGTCTCCAAGATTCGGGTTCTACCCGTCACAGACGGTTCCGACAGCATACCCGGCTCCGAATCCAGAAATCGCATCCGCTTTCACCAAAAACAGCAAGAACGCGCCACAGCATTTGCAGCCAAAGCAGGAAGGAAAAGCCAACCACGACGCCAAGGAGCTCCACATGTTCGTGTGGAGCTCCAGCGCGTCGCCGGTGTCCGAAGGAGGCGGGCACCACGTGTTCGGGGGGACCGAAGTCGGAGCGTCGGAGCAATCCGGACGGTCCGATCAGGGCGCCAAGGAGATCCGCATGATCGTCGCTGACCACCCACCCAATGGCGAAACCAAAGCGGTTGCGGAAGCCGAGGGCTTGGGCGGGGGGGATGACTTCAGCTTTGGTGGGAAAGGCGGGGAGGGCGACGAGGAGAGGGAGAACAAGGAGGGCCCCACCGGGCTGACCAAGCTGGGGTCGAGCTCCACGGCGGAGCTGCACCCGAAGGCCGCGGGTGCGGCGGAGCAGCTGGGGGTCGGCGGCGGTGCCGGCGGCGAGGGCGGGAAGCATATGCCCCCGGCGAAAGTCATGACCCGCCTTATCCTCATCATGGTGTGGCGCAAGCTCATCCGCAACCCCAACACCTACTCCAGCCTCATCGGCCTCACGTGGTCCCTCATCGCTTTCCGGTGGAACGTGACAATGCCGGTGATAATAAACGAGTCGATCGAGATACTGTCCCGTGCCGGGCTGGGAATGGCTATGTTCAGCTTAGGTCTGTTCATGGCTTTGCAGCCCAAGATCATTGCGTGCGGGAACTCGGTCGCCTCGTTTGCCATGGCAGTGAGGTTCCTCACTGGCCCGGCCGTGATGGCCGCTGCTTCGATCGCCATCGGCTTGCACGGGAGACTCCTTCACATCGCCATTGTCCAGGCTGCTCTTCCGCAAGGCATCGTGCCCTTCGTGTTCGCCAAAGAGTACAACGTCCATCCAGCCATTCTTAGCACAGGGGTGATTTTCGGGATGTTGATAGCACTGCCGATTACCCTAGTGTACTACATCCTTCTCGGGCTG
>gnl_Eucgr_v2.0_Eucgr.B00948.1
ATGATCACGGGGTCGGACTTCTACCATGTCATGACGGCGATGGTGCCGCTGTACGTGGCGATGATCCTGGCCTACGGCTCCGTCCGGTGGTGGCGCATCTTCACCCCGGACCAGTGCTCCGGCATCAACCGCTTCGTCGCCCTCTTCGCGGTCCCCCTCCTCTCCTTCCACTTCATCTCCTCCAACAACCCTTTCACCATGAACCTCCGCTTCCTCGCCGCCGACTCCCTCCAGAAGCTCCTCATCCTCCTCGCCCTCGCCCTCTGGTCCCACCTCTCCCGCCGCGGCTCCCTCGACTGGTCCATCACCCTCTTCTCCCTCTCAACCCTCCCAAACACCCTCGTCATGGGCATCCCCCTCCTCCGCGGCATGTACGGCCCCTACTCCGGTGACCTCATGGTCCAGATCGTCGTCCTCCAGTGCATCATCTGGTACACTCTTATGCTCTTCCTGTTCGAGTTCCGCGCCGCCCGAACCCTCATCTCCAACCAGTTCCCTGGCACTGCTGCCGCGTCCATCATCTCCATCCGAGTTGATCCTGACGTCGTCTCCCTTGACGGATCCCGGCAGCCCCTTGAGACCGAGGCTGAGGTAGGCAGTGATGGCAAGCTCCGTGTCACCGTCCGCCGCTCCAGCGCCTCGCGGTCAGACATCTTCAAGCCCGCGGCATGGCTCTCTCCACGGCCGTCAAACCTGACCAATGCTGAGATCTACTCACTACAGTCGTCGCGGAACCCAACGCCAAGAGGGTCCAGCTTCAACCATGCCGAACTCTACTCCGTTGCTGCGGGGCTCGGAGGCGGTGGGAGGGGATCAAACTTCGGGTCTGCTGACGTGTACGGCCTATCAGCATCGTTCGGGCCAACGCCGAGGCCATCAAATTACGAAGAGGATAAACCGAAGTTCCCATATGGCAGCGGAGGCAGCACGGCCGGTAGCTACCCCGCCCCAAATCCAGGGATGTTCTCACCAAAGAACAACGGTGGGAGCGGAGGGAAGAGGGCGAATGTCCAAGGAGGGAAGAGAGGAGCTGAAGATGGTGGTGGTGGTGGTCGGAGGGATCTTCACATGTTTGTTTGGAGCTCAAGTACTTCTCCAGTTTCTGATGTGTTTGGGAACAACCATGACTTGCCCACCGGTGCAACTCATGAGAAAGTGGATCAGAATCATATTAAAGAAGGTGATCAGCTGGAGAGAGATGAGTTCAGCTTCAGGAACAGAAGGCCGGAGAATGTTGAAGCGGGCGGCGGGGATGCGATGCCACCAACGAGTGTGATGACGAGGCTCATCTTGATCATGGTGTGGAGGAAGCTCATCCGGAACCCTAACACCTACTCCAGCTTGATCGGCATCACTTGGTCCCTCGTCTCCTTCAGGTGGCACATCGAGATGCCCGCAATCATAGCCAAGTCCATTTCCATACTGTCAGATGCAGGACTTGGCATGGCCATGTTCAGCCTTGGTCTGTTCATGGCGTTGCAACCCAAGATCATAGCTTGCGGGAATTCCGTCGCAACTTTTGCTATGGCCGTCAGATTCCTCACCGGTCCGGCCGTCATGGCCGCTGCCTCCCTGGTAATCGGCCTCAGGGGTGATCTCCTCCGCGTCGCCATCGTACAGGCAGCTCTTCCTCAGGGGATCGTCCCCTTCGTCTTCGCCAAAGAATACGGCCTACACCCGGACATTCTTAGCACAGCTGTCATATTCGGGATGTTAATCGCCTTGCCAATTACACTCGTCTACTACATTTTGCTGGGCATC
>gnl_Eucgr_v2.0_Eucgr.K02271.1
ATGATCACGGGAACCGACTTCTACCACGTGATGACCGCCATGGTTCCACTCTACGTGGCCATGATCTTGGCCTATGGCTCGGTCAAGTGGTGGAAGATCTTCACCCCCGACCAGTGCTCCGGCATCAACCGGTTCGTGGCCTTGTTCGCGGTCCCTCTCCTCTCCTTCCACTTCATCTCCACTAATGACCCTTACACCATGAACTTCAAGTTCATCGCAGCGGACACGCTGCAAAAAATCGTCGTCTTGGCAGTCCTCTTCGTGTGGGCTAAGGTGAGCAAGAGAGGCTCATTGGATTGGACTATCACGCTGTTCTCTCTGTCGACTCTGCCCAACACGCTGGTCATGGGCATTCCTTTGCTCCAGGGCATGTATGGGGAGTACTCCGGGAGCCTCATGGTCCAGATTGTGGTGCTTCAGTGCATCATCTGGTACACTCTGATGCTCTTCATGTTCGAGTACCGAGGTGCAAAAATACTCATCTCCGAGCAGTTCCCGGACATGGCAGGGTCGATAGTATCGATCCATGTCGACTCCGACATCATGTCGTTGGATGGAAGACAGCCCTTGGAGACAGAGGCCGAGGTCAAGGAAGACGGCAAGCTCCATGTGACAGTGAGGAGGTCCAATGCTTCAAGGTCAGACATCTTCTCAAGGAGGTCCCAAGGCCTGTCCTCGACCACCCCTAGGCCATCGAACCTTACCAATGCAGAAATTTACTCGCTCCAGTCTTCGAGGAACCCCACCCCAAGAGGGTCCAGCTTCAACCACACCGACTTCTATTCCATGATGGCCGGCCAACGGAGCTCCAACTTTGGCTCGGCCGACGTCTACGGGCTCTCGGCATCGCGTGGCCCCACGCCGAGGCCATCAAATTATGAGGAAGACGGTGGGAACAAGCCGAGGTTCCACTACCATGGCCAGGGTGGCGGTGCTCACTACCCAGCCCCAAACCCGGGAATGTTCTCGCCAAAGAGTGGCGGAGGCGGCGGTAATAATGTGAAGAAGCCTAATGGCCAGGCTCAAAAGGGTGAGGATGGTGGGAAGGATTTGCACATGTTTGTCTGGAGCTCGAGTGCTTCCCCAGTTTCTGATGTGTTCGGAAATAACAACCATGATCAGTTCGGACCTAATGAATCAAAGGACGTGAGGCTGGCTGTTTCTCCTGGTAAAGTGGAGAATCACGGAGAGAACCAAGAAGAGTACATGGAGAGGAACGAGTTCAGCTTCGGCAACAGAGAGAACGTGACCCACGAGGCTGAGAAGGTGGATGATGGGAAGCCCAAGGCAATGCCTCCGAGCAGTGTAATGACCAGGCTCATCCTCATCATGGTATGGAGGAAGCTCATCAGGAACCCCAACACATACTCAAGCTTGATTGGCCTCACTTGGTCCTTGGTCTCATTCAGGTGGCATTTGGTGATGCCTGCAATTATAGCAAAGTCCATCGCAATACTGTCAGATGCGGGACTTGGCATGGCCATGTTCAGTCTTGGGCTGTTCATGGCATTGCAACCGAGGATAATAGCATGTGGGAATTCTGTAGCAGCTTTTGCGATGGCCGTGAGATTCCTCACAGGCCCAGCTGTCATGGCTGCTGCCTCCATCGCTGTTGGCCTCAAAGGAGACCTCTTGCACATTGCCATTGTCCAAGCAGCTCTTCCACAAGGGATTGTCCCCTTCGTCTTTGCCAAAGAGTACAGCGTGCACCCGGACATTCTGAGCACAGCGGTCATATTCGGGATGTTAATTGCTTTGCCCATAACGCTCGTCTACTACATATTGCTGGGCATA
>gnl_Eucgr_v2.0_Eucgr.G02187.1
ATGATCAAGTGGCACGATCTCTACGCGGTGCTGGTCGCGGTGGTGCCGCTCTACGTGGCGATGATCCTGGCCTACGGCTCCGTGCGGTGGTGGAGGATCTTCTCCCCCGACCAGTGCTCCGGCATCAACCGCTTCGTCGCCATCTTCGCCGTCCCGCTCCTCTCCTTCCACTTCATCTCCACCAACGACCCCTACCGCATGAACCTCCGCTTCATCGCCGCCGACACCCTCCAGAAGCTCCTCCTCCTCCTCCTCCTCGCCCTCTGGGCCAACCTCCACCGCCGCGGCTCCCTCGACTGGTCCATCACCGTCTTCTCCCTCTCCACCCTCCCCAACACCCTCGTCATGGGCATCCCTCTCCTCGGCGCCATGTACGGCACCGAAGCTAGCAACCTCATGGTCCAGGTGGTCGTGCTGCAGTGCATCATCTGGTACACCCTCCTCCTCTTCCTCTTCGAGTACCGGGGCGCGAAGATCCTCATCATGGAGCAGTTCCCCGAGACCGCCGCGTCCATCGTGTCCTTCAATGTCGACCCGGACGTCGTCTCCCTCGACGGCCGGAACTTCCTCGAGACCGACGCGGAGGTCGGCCAAGACGGGAAGCTGCACGTCACGGTGAGGAAGTCGAACGCGTCGCGGCGGTCCTTCGGCCTGGGGCCTGGCGGTGGCGGCTCGTTCTCCGGGATGACGCCGCGGCCTTCGAACCTCAGCGGCGTGGAGATCTACAGCCTGAGCTCGTCGCGGAACCTGACTCCGAGGGGTTCCAACTCGGACTTCTACTCCATCATGGGCGTGCCTCGGCTCTCCAACTTCGGACCCTCCGACGTGTACTCCGTCCAGTCCTCCCGGGGCCCGACCCCGAGGCCATCGAACTTCGACGAGAACCTGCAGCCGTCCCCGAAGTTCGGGTTCTACCCGGCCCAGGTCGCGTCCGCCCCGTACCCGGCTCCGATCCCCGATTTCGCATCAGCATTCGCGAAGAGCGGCAAACCCAACCAGCAACAGCAGCAGCCGGCGCCGGCGCCGCCGGAGCAGCAATCTAACGGCGCGGCAAAGGCAAACAGTTACGACGCCAAGGAGCTCCACATGTTCGTGTGGAGCTCCAGCGCCTCGCCGGTTTCGGAAGTCGGCGGGCTCCACGTTTTCGGCAGCGGCGATTTCGGGGCTCCGGACAATCAATCCAGGCGGGCCGATCACAGCGTCAAGGAGATCCGGATGATGGTTGCCGATAATAACCAGCCCAACGGCGAGACCAAAACTGCCCCGGAAACGACGGGATTTACTGGGCAAGATCAGTTCAACTTCGTGGCTAAAGCAGACGAAAGGGACGAGGGGACCGGAGGAGAGAAGGAGGCGGCCGGGCCCGACCGGCCCAACAAGCTCTGCGCGAGCTCCTCCGCCGGAGAGCCGGGGGGGTACGGCGGCTGCGACGACGCCGGGAACGACAAGCAGATGCCGCCGGCGAGCGTGATGACCCGCCTCATCTTGATCATGGTGTGGAGGAAGCTGATCCGGAACCCCAACACCTACTCGAGCCTCATCGGCATCATCTGGTCCTTGATCGCCTTCCGGTGGGATGTGGGAATGCCCGAGATCGTCGACAAGTCCATCCACATACTGTCCGACGCCGGGCTGGGAATGGCCATGTTCAGCTTGGGTCTGTTCATGGCTCTTCAGCCTAAGCTAATTGCGTGCGGGAACTCTGTCGCCACGTTCGCCATGGCCGTCAGGTTCCTCGTTGGCCCAGCTGCGATGGCCATCGCCTCCGCCGCTATCGGATTGCGCGGGCCCCTACTCCATATAGCCATCGTCCAGGCGGCGCTTCCCCAGGGAATCGTCCCGTTCGTGTTTGCCAAGGAGTACAACGTTCATCCGGCCGTTCTCAGCACCATGGTCATATTCGGGATGCTGATAGCCCTGCCAATCACGCTTGTCTATTACATTCTTCTAGGACTA
>gnl_Manes_v6.1_Manes.08G060200.1
ATGATCAGTATCACAGACCTCTACCATGTTCTCACAGCTGTTGTGCCACTTTATGTGGCTATGATCTTAGCCTATGGCTCAGTGAAATGGTGGAAGATCTTTAGCCCTGACCAGTGTTCAGGGATCAACAGATTCGTTGCTCTATTTGCCGTGCCTTTGCTTTCTTTTCACTTTATCTCCACTAACAATCCTTACGCTATGAACTATAGGTTCATTGCAGCGGACACTCTCCAAAAAATCATAGTTCTTGTGGTTTTAGCCATCTGGTCTAGACTTAGTTCTAGAGGCTCCCTTGAATGGTCCATCACTCTCTTTTCTCTCTCCACTCTCCCAAACACTCTGGTTATGGGCATCCCTTTGTTGAAGGGTATGTATGGGGACTCCTCGGGAACCCTTATGGTTCAAATAGTTGTCCTTCAATGCATAATATGGTACACGTTGATGCTTTTTCTATTTGAATATAGAGGAGCTAGAATCTTGATTGGCGAACAGTTTCCTGACACTGCTGGCTCTATAATCTCCTTCAGAGTTGATTCTGATATAATTTCTTTAGATGGTAGAGAGCCATTGCAAACTGAAGCAGAGCTTGGTGAGGATGGCAAGCTCCATGTTACAGTGAGGAAATCAACCAGCTCAAGATCAGAAATCTTCTCTCGCAGATCCCATGGTCCAAATTCAGGCCTATCATTGACTCCTAGACCATCCAATCTAACAAATGCAGAGATATATTCTCTCCAATCTTCAAGAAATCCAACACCAAGAGGCTCAAGCTTTAACCACACTGATTTTTACTCAATGGTGAATGGCAAAAATGCAAGCAATGTGAGTCCTAGACAATCAAACTTTGGTAACCTGCCATTTGATGAAGAAAATGGAGGAATTGGAGTGTATGGAAATGTTTCAAGAGCAAATGGGAATGCTTATCCTGCTCCACCAAATGCTGGGATATTCTCTCCTGGAACCAAGAAGAAAGCAAATGGAGCTGATAATGGCAGAGACTTGCACATGTTTGTTTGGAGTTCTAGTGCTTCACCAGTTTCAGAAGGTGGGATACATGTCTTCAGGGGAGGAGCTACTGATTATGCCAATGAACTTGGTGGGGCAACTCACCAGAAAGATTATGATGAGTTTGGTCGGGATGAGTTCAGCTTTGGAAACAGACAGGTAGCCAATGGGGTAGACAGGGAGGGTCCAGTGCTATCCAAGCTTGGTTCAAGCTCCACAGCAGAGCTCCACCCAAAGGCTGGTGCTGATGGCGAACCCAAGCCCACTGCCATGCCACCTGCTAGTGTTATGACAAGACTTATTCTCATTATGGTTTGGAGAAAACTTATAAGGAATCCCAATACTTATTCGAGCCTCATTGGCCTTACTTGGTCTCTTGTTTCTTTCAAATGGAACGTAGAGATGCCTGCGATTATTGCTCGTTCCATATCTATCCTATCTGATGCTGGTCTTGGAATGGCTATGTTTAGCCTTGGTTTGTTTATGGCATTACAGCCGAAGATCATTGCTTGTGGAAACTCGGTCGCGTCATTTGCAATGGCTGTTAGATTTCTCACTGGTCCTGCAGTTATGGCTGCTGCTTCAATTGCTGTTGGATTAAGGGGAGTTCTGTTGCACATTGCCATAGTACAGGCAGCTCTTCCACAAGGAATTGTCCCCTTTGTTTTTGCGAAGGAATATAATGTTCATCCTGACATATTGAGCACTGGGGTTATATTTGGGATGTTAATAGCTCTTCCCATTACACTGGTCTATTACATCTTGCTGGGACTT
>gnl_Manes_v6.1_Manes.06G000100.1
ATGATTACAGGCAAGGATATTTACGATGTTCTCGCAGCGATTGTTCCTCTATATGTTGCTATGATACTAGCCTATGGCTCAGTCCGATGGTGGAAAATCTTCACGCCCGATCAATGCTCCGGTATTAATCGTTTTGTGGCAGTCTTTGCGGTTCCTTTACTCTCTTTCCATTTCATCTCTTCCAACGACCCTTACGCCATGAACTATCGCTTCATTGCTGCCGATTCTCTCCAGAAAGTAGTCATTCTTACGGCTCTCTTTCTTTGGCAAGCTTTTAGCAAACGAGGTAACCTTGAGTGGATGATCACTCTCTTCTCTCTCTCTACCCTCCCCAACACTCTGGTCATGGGCATCCCTCTTTTGAAAGCCATGTATGGAGATTTTTCGGGGAGTCTTATGGTTCAAATCGTGGTCTTGCAGAGTGTAATTTGGTATACTTTAATGCTCTTCATGTTCGAATATAGAGGAGCCAAGTTACTCATCTCCGACCAATTTCCTGAGACAGCCGGTTCCATTACCTCCTTCAAAGTTGATTCTGATGTCGTTTCGCTAAATGGTCGGGAACCATTACAAGCAGATGCTGAGATAGGGGATGATGGTAAGCTTCATGTGGTTGTTAGAAGATCTAGCGCCTCGTCAATGGTGTCTTCCTTTAACAAGTCACATGGACTAAACTCAATAACATCCATGACCCCAAGAGCTTCGAATCTCACGGGTGTAGAGATCTATTCAGTACAATCTTCTCGAGAACCAACACCAAGGGCTTCAAGTTTTAACCAGACAGATTTTTATGCGATGTTTGCTAGCAAAGCCGCAAGTCCCAAGCACGGGTACACCAATAGTTTCCAGGGAGCTATTGGTGATGTTTACTCTCTGCAATCTTCTAAAGGAGTCACGCCTAGAACTTCAAATTTTGATGAGGAAACATTGAAAATCGGGAAGAAAAGAGGTGGGAGAAGCATGAGTGGGGAGTTGTTTAATGGTTATCCGCCTCCTAATCCAATGTTTGCAGGATCTACTAGTGGTTGTCCTAGAAAGAAGGAAAGTGGCGCGATGCCTAACAAGGAGCTTCACATGTTCGTCTGGAGCTCGAGTGCCTCACCAGTTTCTGAAGGGAATCTGAGACATGCAGTTCATAGAGCTGCCTCCTCTGACTTTGGGGCCATAGACTCTTCTAAAGTCGGTCTTCAGCATGAGACTAGTGCTGCTTCAAAAGCCATGCATGAATTGATTGAAAATATGAGTCCCGCTGGCAAAATGAATGGAGAAAAAGAGATCGACATAGAGGATGGACAAAAGTTTGCAGTAACTGGTTCCCCCTTCAATTGTCAAAAGAAGATGGAAATGGAATGCGATGGATCAAGAAAGCACCAGATGCCTCCTGCAAGTGTCATGACTAGACTCATACTAATCATGGTTTGGAGGAAGCTGATAAGAAACCCTAACACATATTCAAGCCTTTTGGGCGTAGTGTGGTCTCTCATATCTTTCAGATGGAACATCCAAATGCCGTCAATTGTAAGAGGGTCCATATCAATATTATCAGATGCTGGTTTGGGAATGGCCATGTTCAGTCTAGGTTTATTCATGGCTTTGCAACCAAAAATTATAGCTTGTGGAAAATCTGTAGCGACTTTTGCTATGGCTGTAAGGTTTCTGACTGGTCCAGCTGTAATTGCTGCAACCTCTATTGCTATTGGTCTTCGTGGCCCTCTTCTACATGTGGCGATTGTTCAGGCGGCTCTTCCCCAAGGGATTGTTCCATTTGTATTTGCCAAGGAATACAATGTCCACGCTGACATACTTAGCACTGCGGTTATCTTCGGAATGTTGATTGCCTTGCCCATTACAATACTCTATTACGTGCTTCTCGGCCTT
>gnl_Manes_v6.1_Manes.06G006800.1
ATGATTACGATAACAGATTTTTACCATGTAATGACTGCAATGGTGCCACTGTACGTGGCCATGATCTTGGCTTATGGGTCAGTGAAATGGTGGAAGATCTTTACTCCTGATCAGTGTTCAGGAATCAATCGTTTTGTTGCTCTTTTTGCAGTCCCTCTTCTTTCTTTTCACTTCATATCTAGTAATGATCCTTATGCTATGAACTTTCGTTTCATAGCTGCTGATACTCTTCAGAAAGTCATTGTTCTTGTAGTCTTAGCTTTCTGGACTAAGTTAAGCAAAAGGGGTTGTTTGGAATGGACGATTACGCTATTTTCACTTTCTACTCTTCCAAACACTCTTGTCATGGGCATTCCTTTGCTCAAAGGAATGTATGGTGAATTTTCTGGGAGTTTAATGGTGCAAATTGTTGTTCTTCAATGTATTATTTGGTATACTTTGATGCTTTTCTTGTTTGAATATAGAGGAGCTAAACTGCTCATCTCTGAGCAATTTCCAGACACTGCTGGTTCCATTGTCTCAATCCATGTCGACTCTGATATTATGTCTCTCGACGGTCGGCAGCCTCTTGAAACTGAAGCAGAGATCAAAGAAGATGGTAAGCTACATGTAACTGTAAGAAAATCTAATGCTTCAAGGTCAGATATTTTCTCGAGAAGATCTCAGGGACTATCATCTACAACGCCAAGGCCATCAAATCTAAGCAATGCAGAGATTTACTCTTTACAATCTTCAAGAAATCCAACACCAAGAGGCTCTAGCTTTAACCACACTGATTTTTACTCCATGATGGCCACTGGGAGGAACTCTAATTTTGGTGCTTCAGATGTCTATGGCCTATCAGCGTCTCGAGGACCAACACCAAGGTCATCAAATTATGAAGAGGATGGTGGTGGTTTGGGTAACAAGCCAAGGTTCCATTACCATGCATCTGGTGGTGCAGCCCATTATCCAGCTCCTAATCCAGGCATGTTTTCGCCAACTGGGTCTAAAGGTGGCGTTGCTGCTAATAATGCAGCGGCAGCTGCTACAAAGAAGCCTAATGGTCAAGCTCAACAGAAAGCTGAAGATGGTGGTGGTAAAGATCTTCATATGTTCGTTTGGAGTTCTAGTGCTTCTCCTGTTTCAGATGTGTTTGGTAGCCATGATTATGGTGGTCATGATCAGAAAGAAGCTAGATTGGCTGTATCTCCAGGAAAAGTGGAAGGAAATAGAGAGAATCATCATCAAGAGGATTATATGGAAAGAGAAGATTTCAGCTTTGGCAACATAGGAGTAGAAAGAGAAATGAACAATAATCATGAGAAAGTGATGGAAAATGTTGGAAAACCAAAACCCATGCCTCCAACAAGTGTAATGACAAGGCTTATACTCATCATGGTTTGGAGGAAACTGATTAGAAATCCAAACACTTACTCAAGCTTAATTGGTCTCATTTGGTCTCTAGTTTCATTCAGGTGGCATATAGAAATGCCTGCCATTATAGCAAAGTCCATTTCCATTTTGTCAGATGCAGGGCTTGGCATGGCCATGTTCAGTCTTGGACTGTTCATGGCATTGCAACCAAGGATAATAGCATGTGGAAATTCCATAGCAGCTTTTGCAATGGCTGTGAGATTCCTTACAGGACCAGCTGTTATGGCAGCTGCTTCTATTGCTGTTGGACTTAGAGGAACTCTCTTACATGTTGCCATTGTCCAGGCAGCTCTACCACAAGGAATTGTCCCCTTTGTCTTTGCCAAGGAATACAATGTGCACCCTGATATTCTCAGCACAGGTGTCATATTTGGGATGCTAATTGCATTGCCCATAACTCTTGTGTACTACATTCTATTGGGTTTA
>gnl_Manes_v6.1_Manes.18G087300.1
ATGATAACAGGAGATGATTTCTACAAGGTGATGTGTGCAATGGTGCCTTTGTATTTTGCAATGCTGGTTGCATATGGGTCAGTGAAATGGTGGAAGATATTCACACCAGAGCAATGTTCAGGGATCAACAGATTTGTTGCTGTTTTTGCAGTCCCAGTTTTATCTTTCCACTTTATTTCTCAAAATAATCCATACCAAATGGATACCAAGTTCATATTAGCTGATACACTCTCTAAGATCATAGTCCTTGTTGTTCTCTCAGTTTGGGCTGTTTTCTTTAATGGAGGATTGGATTGGCTCATCACTCTCTTCTCAGTCGCAACTTTGCCTAACACTCTTGTCATGGGCATCCCTTTGCTCATGGCCATGTATGGAGATTTCACTCAGAGCCTTATGGTGCAAGTGGTTGTTCTTCAGTGCATCATATGGTACACTCTTTTGCTCTTCCTCTTCGAGTACAGAGCAGCAACCCTCCTAATCAAAACCCAGTTCCCAGGACCCACAGCAGCCTCCATTACCAAAATCGAACTCGACAATGATGTCATCTCCCTCGATGGCAGGGACCCACTCCGCACTGAATCTGAAACCGACGGCAACGGCCGAATCCGAGTTCGTATCCGCAGGTCCACTTCCTCCGCCCCAGAATCCGCCCTATCATCCTCCATCTGCCTCACTCCTAGACCCTCAAATCTCTCCAACGCAGAAATCTTTTCTGTCAACACCCCTGCGCCATTTTATGAATACAGTATAAATCCTAATGCGAATAATGGTTACACTCATTACAATCATGGACCAAACAACGAGATAATAATATGTAATGGGGACTTGGGTTTCGGATATCGGTCCGGAACGAGTCCTAGACTATCGGGATACGCTTCATCGGATGCTTACTCGCTGCAACCCACGCCAAGGGCGTCGAATTTTAATGAGCTGGATGTGACGAACGCCGGGGGTACGCCATACTGGGTCAGGTCTCCGGTTGCCGGGAAATTTTTCAGGCAGCCGTCCCCGGCGGTTCCAGATGTCAGAATGGTATGGGGAGAGTCGCCAGGAAAGTGTCAAAATGGAGGAGCAGGCGCCGGCAAAGATATTACAGAAAAGGAAATTAGCTTTAGAGACAGTAGCAAAACGGCAGCGCTTGAGGAGACTAATTCAAAAGAAGCAGCAACTGACCAAGAAATGCCTCGTGCGTTTGTGATGCTGAAGCTCATACTCATTGTAGTAGGACGGAAGCTCTCTCGCAACCCAAATACATATTCTAGTGTGATAGGCCTTCTCTGGTCTTTAATCTCATTCAAATGGAATGTGGGAATGCCAAGCCTGGTAAAAAACTCTATCAAAATCATTTCAGATGCAGGACTTGGAATGGCCATGTTCAGTTTAGGGTTGTTCATGGCCCTTCAACCTCGAATAATTGCATGTGGGAAGAAAAGGGCAACAATGGGAATGGCAATCCGATTTATTTGCGGTCCCATAGTGATGTCAGCCGCTTCTGTCGCCGTTGGTCTAAGAGGAGTTCGGTTACGCGCCGCCATAGTCCAGGCAGCTCTTCCACAAGGGATTGTACCGTTTGTTTTCGCAAGGGAATATGGATTACATCCTGACATTTTAAGCACAGGGGTCATATTTGGGATGCTAGTTGCTTTACCAGTAACGCTGCTCTATTACATAAGCCTAGGGCTT
>gnl_Manes_v6.1_Manes.15G127700.1
ATGATTACGGGGAAGGATCTGTACACCGTCTTAACGGCGGTTGTTCCTCTCTATGTTGCGATGATCTTGGCTTATGGCTCTGTGCGTTGGTGGAAGATTTTCAGCCCCGACCAGTGCTCCGGCATCAACCGGTTCGTGGCGATATTTGCTGTGCCGTTACTGTCGTTCCATTTCATCTCCACTAACGATCCTTATGCCATGAATTTCCGGTTCATTGCCGCCGATACGCTTCAAAAGATTATAATGCTTGTCGCTCTCGGAATTTGGACTAATTTCACTAAAAATGGAAGTTTAGAATGGATGATTACCATTTTCTCTTTGTCTACTCTTCCAAACACTCTGGTTATGGGCATTCCTCTGTTAATCGCCATGTACGGTGAGTACTCCGGTAGCCTTATGGTTCAGGTGGTGGTTTTGCAGTGTATCATTTGGTACACTCTTCTCTTGTTTCTGTTCGAGTACAGAGGAGCCAAGATGTTGATCATGGAGCAGTTCCCTGAAACTGCAGCTTCCATTGTTTCCTTCAAGGTCGATTCTGATGTTGTTTCTTTAGACGGTAGAGATTTCTTGGAAACAGATGCTGAGATTGGTGGTGATGGGAAGCTACATGTGACGGTGAGGAAATCGAATGCTTCGCGGCGATCTTTGGGGCCTGGTTCTTTCTCTGCATTGACTCCTCGTCCGTCGAATCTTACTGGAGCTGAGATTTATAGCTTGAGTTCATCGAGAAATCCTACACCAAGGGGATCTAATTTTAACACTTCCGACTTTTACAATATGATGGGAGTTCAGGGATTCCCTGGCGGAAGGCTTTCAAATTTTGGCCCAGCAGACTTGTACTCTGTGCAATCTTCAAGAGGTCCAACGCCTCGGCCCTCAAATTTTGAAGAAAATTGTGCTCCAATGGCTACAATTTCTTCTCCGAGATTCGGGTTCTATCCGGCGCAGACGGTTCCAACATCTTACCCAGCACCGAGTGCAGAATTTTCTGCAACAGTCTCCACTAAGAATTCTAAGAATCAACAGCAGCAGCTGCAGGAGCAACAGCAACAGCAGCAACAGCAACAGAATTCCAAAGCAAACCATGACGCTAAGGAGCTGCACATGTTTGTATGGAGCTCAAGTGCCTCCCCGGTCTCCGATGTATTTGGTGGGAATGATTTCGGAGCATCCCAGCAATCTGGCCGGTCCGACCAGGGAGCAAAGGAGATCAGGATGTTAGTTGCTGACCACCCACAGGATGGGGAAACCAAAGCCATTGCACATGCTGGAGAATTTCCTGGCGAGGACTTCAGTTTTGCTGGTAAAGGAGAAGGAGAAGAGGATGGGCGAGAAAAAGAGGGACCCACTGGCCTTAACAAGCTAGGGTCAAGCTCAACCGCGGAACTCCACCCAAAAGCCGCCGGAGCACCAGAATCTGGAGCCAACAAACATATGCCTCCGGCAAGCGTGATGACCCGTCTGATACTGATCATGGTTTGGCGCAAACTGATTCGGAACCCAAACACATACTCCAGTCTCATTGGCCTGGTGTGGTCTCTAATTTGTTTCCGGTGGCATGTGGCTATGCCTAAAATAATTGAGAAGTCCATCTCCATACTGTCTGATGCTGGCCTTGGAATGGCTATGTTCAGCCTAGGTCTGTTTATGGCTTTACAACCGAAGATAATTGCCTGTGGGAACTCGGTGGCCGCATTCGCCATGGCTGTTCGTTTCCTGACTGGTCCTGCAGTGATGGCTGCAGCTTCAATTGCAGTTGGCCTGCGTGGTACTCTCCTCCATGTCGCTATTGTTCAGGCTGCGCTGCCACAAGGGATTGTTCCATTTGTGTTTGCCAAGGAATACAATGTCCATCCAGCCATTCTCAGCACTGCGGTTATCTTCGGAATGTTGATAGCATTACCAATTACACTTGTCTACTACATTCTCCTTGGATTG
>gnl_Manes_v6.1_Manes.14G171100.1
ATGATTACACCAACCGATTTTTACCATGTAATGACTGCAATGGTGCCACTATACGTGGCTATGATATTGGCTTATGGGTCAGTGAAATGGTGGAAGATCTTCACTCCTGATCAGTGTTCAGGAATCAATCGTTTTGTTGCTCTTTTTGCAGTCCCCCTTCTCTCTTTCCACTTCATATCTTCCAATGATCCTTACGCCATGAACTTTCGTTTCATAGCTGCTGATACTCTCCAAAAGGTCATAGTTCTTGGAGTCCTAGCTCTGTGGACTAATTTGAGCAAAAGGGGATGCTTGGAATGGACCATTACGCTTTTTTCACTTTCTACTCTTCCAAACACTCTTGTGATGGGCATCCCTTTGCTCAAAGGGATGTATGGTGAATATTCTGGAAGTTTAATGGTGCAAATAGTTGTTCTTCAATGTATTATTTGGTATACTTTGATGCTTTTTATGTTTGAATATAGAGGTGCTAAAATGCTCATCGCTGAGCAATTTCCAGACACTGCTGGTTCCATTGTCTCAATCCATGTCGATTCTGATATTATGTCTCTTGATGGTAGACAACCTCTAGAAACTGAAGCAGAGATAAAAGAAGATGGCAAGTTACATGTCACTGTAAGAAAATCCAATGCTTCAAGATCAGATATCTTCTCAAGGAGATCTCAAGGGCTATCTTCTACAACTCCTAGGCCGTCAAACCTAACCAATGCAGAGATTTACTCTTTACAATCTTCAAGGAATCCAACTCCAAGAGGCTCTAGCTTTAACCACAATGATTTTTACTCCATGATGGCTGCTGGGAGGAACTCAAATTTTGGTTCTTCAGATGTCTATGGCTTATCAGCATCTCGAGGACCTACACCCAGGCCGTCAAATTATGAAGAAGATGGTGGGGGTAACAAGCCAAGGTTCCATTACCACGGGTCTGGTGGTGCAACCCATTATCCAGCACCTAACCCAGGCATGTTTTCGCCAACTGGGTCTAAGGGTGGAGTTGCTGCTAATAATGCAGCTGGTCCGAAAAAGCCTAATGGTCAAGCTCATATGAAAGCTGAAGATGGTGGTGGCAGAGATCTTCATATGTTCGTTTGGAGTTCTAGTGCTTCTCCTGTTTCAGATGTGTTTGGTAGCCATGATTATGGTGCTCATGACCAGAAAGAAGTTCGATTGGCTGTATCTCCAGGAAAAGTAGAGGGACACAGAGAGAATCATCAACATCATGAAGATTATATGGAAAGAGAAGATTTCAGCTTTGGCAACAGAGGAATAGAAAGAGAAATGAATAATAACAATCATCAAGGTGAGAAAATTATAGGAGATGAAGGAAAATCCAAAGCCATGCCTCCAACAAGTGTAATGACAAGGCTTATTCTGATCATGGTTTGGAGGAAACTGATTAGAAACCCTAATACTTACTCCAGCTTAATTGGTCTCACTTGGTCTCTAATTTCATTCAGGTGGCATGTAGAAATGCCTGCCATTATAGCAAAATCCATTTCTATACTGTCAGATGCAGGGCTTGGCATGGCCATGTTCAGTCTTGGTCTGTTCATGGCTTTGCAACCAAGGATCATAGCATGTGGAAATTCCATAGCAGCTTTTGCAATGGCTGTGAGATTCCTTACAGGTCCAGCTGTTATGGCAGCTGCTTCTATTGTTGTTGGTCTTAGAGGAACTCTCTTACACATTGCCATTGTCCAGGCAGCTCTACCACAAGGAATTGTCCCCTTTGTCTTTGCCAAGGAATACAATGTACACCCTGATATTCTCAGCACAGGGGTGATATTTGGAATGCTAATTGCATTGCCAATAACTCTTGTGTACTACGTTTTGTTGGGGTTG
>gnl_Manes_v6.1_Manes.17G077100.1
ATGATTAGCTGGAAAGATCTCTACACCGTTTTAACGGCGGTGATTCCTCTTTATGTTGCTATGATCTTGGCCTATGGCTCCGTTCGCTGGTGGAAGATCTTCAGCCCGGACCAGTGCTCAGGTATCAACCGGTTCGTCGCTATTTTCGCTGTGCCGCTATTGTCTTTCCATTTCATCTCCAGCAACGATCCTTACGCTATGAATTTCCGGTTCATTGCCGCCGATACGCTTCAAAAGATTATAATGCTTTTCGCTCTCGGTATTTGGACTAATTTCACTAAAAATGGAAGTTTAGAATGGATGATTACGATTTTCTCCTTATCTACTCTTCCAAACACGCTAGTCATGGGCATTCCTTTGTTGATTGCCATGTACGGCAAGTACTCCGGTAGCCTCATGGTTCAGGTGGTGGTTTTGCAGTGTATCATTTGGTACACTCTTCTCTTGTTTCTTTTTGAGTACAGAGGAGCCAAGATGTTGATCATGGAGCAATTCCCTGAAACTGCAGCTTCCATTGTTTCGTTTAAGGTAGATTCCGATGTTGTTTCTTTAGACGGTAGAGATTTCTTGGAAACAGATGCTGAGATTGGTGATGATGGGAAGCTGCATGTGACGGTGAGGAAATCCAATGCTTCGCGGCGATCTTTGGGGCCTGGTTCTTTCTCTGGATTGACTCCTCGTCCCTCGAATCTTACTGGCGCTGAGATTTATAGCTTGAGTTCATCAAGAAATCCAACCCCAAGAGGATCTAATTTTAACACTTCCGACTTCTATAATATGATGGGTGTGCAGGGATTCCCCGGTGGAAGACTCTCAAATTTTGGTCCGGCGGACTTGTACTCGGTACAATCTTCAAGAGGTCCAACTCCTCGGCCCTCAAACTTTGAAGAAAACTGTGCTCCAATGGCTACAAATTCTTCTCCAAGATTCGGGTTTTATCCGGCGCAAACGGTGCCAACATCTTATCCAGCACCAAATCCGGAATTTTCTTCAACGGTTTCCACAAAAAACACCAAGAATCTTCAGCAGCAGCAACAGGAGCAACAACAGCAGCAGCAGCAGCCTCAGCAACAGAATTCCAAAGCAAACCATGACGCTAAGGAGCTCCACATGTTTGTTTGGAGCTCGAGTGCCTCGCCGGTCTCCGACGTATTTGGAGGGAACGATTTTGGGGCATCCCAGCCATCTGGCCGGTCCGACCAGGGAGCCAAGGAGATCAGGATGTTAGTTGCTGACCACCCACAAAATGGTGAATCCAAAGGAGAATTTCCTGGCGAGGACTTCAGTTTTGCTGGTAAAGTAGAAGGAGAAGATGAAGGGCGAGAAAAAGGGGGACCCACTGGACTTAACAAACTGGGGTCGAGCTCAACCGCAGAGCTCCACCCCAAAACCTCCGGAGCACCAGAGTCTGGAGGCAACAAACAGATGCCTCCAGCAAGTGTGATGACCCGTCTGATATTGATCATGGTATGGCGTAAACTGATTCGGAATCCAAACACATACTCCAGTCTCATTGGCTTGGTTTGGTCTCTAATTTCATTCCGGTGGCATGTGGCTATGCCTAAAATAATAGAGAAATCCATCTCTATACTCTCTGATGCTGGCCTCGGAATGGCTATGTTCAGCTTAGGTCTGTTTATGGCTTTACAACCAAAGATAATTGCCTGTGGGAATTCGGTGGCTGCATTTGCTATGGCTGTTCGCTTCCTTACTGGGCCTGCAGTGATGGCTGCGGCTTCAATTGCTGTTGGCCTGCGTGGTACTCTTCTCCATGTCGCTATTGTTCAGGCTGCACTACCACAAGGAATTGTTCCATTTGTGTTTGCCAAAGAGTACAACGTCCATCCAGCCATCCTTAGCACTGCGGTTATCTTCGGAATGTTAATAGCGTTACCAATTACCCTTGTCTACTACATTCTCCTTGGATTG
>gnl_Medtr_Mt4.0v1_Medtr2g038470.1
ATGATCAAAGGTAAAGATGTATACAATATTCTTGAGAGTATTATGCCCCTATATGTAGCCATGATATTAGGCTATGGGTCAATTAAATGGTGGAAAATCTTTACACCAGATCAATGTGCTGGTATAAACCGTTTTGTGGCAATGTTTGCAGTTCCTACACTTTCTTTTATTTACATATACCCAATTAACCCTTATCATATGAATTGGAGGTTAATACTAGCTGACACACTTCAAAAAGTTGTGACATTGGCTTGTCTAGCTCTATGGAACATTTTCACAAAACGTGGTGGTTTAGATTGGAGTATAACTCTTTTCTCACTTACCAATTTACCAAACACACTTGTTGTTGGGATCCCTCTTTTGAATGCAATGTATGGAGAATTTACAAAACCACTTTTGACCCAAATTTTGGTTTTGCAAGGTGTTGTATGGTATACTATTTTGTTGTTGATGTATGAATATAGAGCTGCTAAGCTTTTTATTTCTCAACAATTTGTTGACACTAATGAAGGGTCCCACAAGATTGAAATTGAATCATCACTTGATGATGTAGAATTGAGAGAAATTGGTAATAACCTAAGTGTCAAGTCTCATTCAACACCTAGAGTGCCAAATCTTACTAGGGTTGAGGTACATTCAAGCTACACAAATAGTCCCCAAAGTAATGGTTTTGAAGACAATATATTCAACATTCATTGGACAAGATTTAAGAAGAGTAGGAGTTTGACCAATGTGAGTGCATTTATGAAGAGCAAGAGTTGCACTACTATGGGTGCTAGGGTTTCTCCTTACCCAATTCTAAAATCAACTTTTTCAGAAAAAATCATTGATGACCAAAGAAAGTTCAATTTCAGTGATGGCTTAGACATGCCACAAGAAATTGAAGCTTCAAAAGGTGTTCATGAATTGATTGGCAGAAGTACTTCTAGTGGTAAAGTAAGTGGAGACAATGATCATGAGAGTGAGGAGAGGAAGAAGGAGCTGGTGGAGATTAAAGAAAATGTTACCAATGAACATCAAATGCAACCTGGTCATGGCACGATGACAAAGCTCATTCTTTTTAGGGTTTGGAAGAAGCTATCAGTAAATCCTAATCTCTATGCTTCAGTTCTTGGCATTGTATGGGCTCTCATATCAGCTAGGTGGAATATCAAAATGCCTTCAATCATACATGACTCGATTACAATAATATCTCATACTGGACTAGGAATGTCCATGTTTAGTCTAGGAATATTCATGGCATTACAACCTAAGATCATTGCTTGTGGAAAAACTCAAGCAACAATTTCTATGGTACTTAAGTTCTTGGTTGGTCCTGCATCATTTGGTGCAACCTCTGCTGCCGTTGGTATTCGTGGAGTTGTTTTTAAAGTAGGAATTATTCAGGCTGCTCTTCCACAAGGTATCGTTCCATTTGTATTCGCCAAAGAGTACAATCTCCATGCCGAAATATTTAACACAGCGGTTTCTCTTGGATTGGCAATTGCGTTTCCTGTAGCAATACTATACTATGTTCTACTTGAGCTTAACAAATCTTTT
>gnl_Medtr_Mt4.0v1_Medtr8g107360.1
ATGATAACGTTAACAGATTTCTACCATGTGATGACATCAATGGTGCCACTTTACGTGGCTATGATATTAGCTTATGGTTCAGTGAAATGGTGGAAGATATTCTCTCCCGATCAATGCTCCGGCATCAATCGCTTCGTTGCTCTGTTTGCAGTTCCTTTACTTTCATTCCATTTCATTGCCTCTAACAATCCTTACAAAATGAACACACGCTTCCTCGTCGCAGACACACTTCAAAAGATTATCGTCTTACTTGCTCTCACCATTTGGGCCAACGTCAGCAAAAGGGGTTGTTTAGAATGGACAATAACACTCTTCTCCATTTCAACACTCCCAAACACTTTGGTTATGGGAATCCCTCTTCTCAAATGTATGTACGGTGGTGAATTTTCTGGGAGTTTGATGGTACAAATTGTGGTCCTTCAGTGTATTATTTGGTACACGTTGATTTTGTTCATGTTTGAGTTTAGAGGAGCAAGAATGCTTATCTCAGAACAGTTTCCAGACACTGCTGGTACCATTGTTTCCATTCATGTTGACTCTGATGTGATGTCGTTGGATGATGGAAGACAGTGTTTGGAAACAGAAGCTGTAATCAAAGAAGATGGGAAGCTTCATGTTATAGTGAGGAGATCAAATGCTTCAAGAAGGTCTCATTCTCAGTCTCATACAACACCTCGAGCTTCAAATCTGACGAATGCAGAGATATACTCTTTGCAATCATCAAGGAATCCAACTCCAAGAGGGTCTAGTTTCAACCACACAGATTTACATTCCATGATGGGTGGTAGTCGTAATTCTAACTTTGGTGCTTTTGATTTGAAAGGAACACCACCGAGGACTTGTAATTATGATAATTCAATGTCTACGACAAAGGGGAATTACCCTGCGCCAAACCCCGAAATGTTCTCTCCAAAAAACGTTGTTGCTGCTAAGAAAACGGAGGATCTTCATATGTTTTTTTGGAGTTCAAGTGATTCCCTTGTTTCTGATGTTAAATTGAATGTCTCTCCAGAAAAAGTGGAGGGTGAGGATGAGCACAAGAGAGGGGAGGAAGGTGGGGCAAAAACGATGCCACCAGCAAGTATAATGACGAGGCTGATATTGATAATGGTTTGGAGAAAACTTATCAGAAACCCAAACACATATTCGAGCATTATCGGCCTAACTTGGTCACTCATTTCATTCAGGTGGAATATTGAAATGCCTGTTATCATAGCAAAGTCTATTTCCATATTGTCGGATGCAGGGCTTGGCATGGCCATGTTCAGTCTTGGTCTGTTCATGGCTTTGCAACCGAGGATTATAGCATGTGGTAATCGCATAGCAGCTTTCTCTATGGCCATTAGATTCCTTACCGGTCCAGCTGTCATGGCAGCTGCTTCCATTGTTGTTGGACTCAGAGGAACCCTCTTGAACGTTGCCATTGTTCAGGCAGCACTTCCACAAGGAATTGTCCCATTTGTCTTCGCCAAGGAATACAATGTACATCCTGATATTCTCAGTACAGGGGTAATTTTTGGGATGTTGATTGCATTGCCCATAACGCTCGTTTATTACATCTTGTTGGGTCTA
>gnl_Medtr_Mt4.0v1_Medtr7g089360.1
ATGATAAGTGCTTTAGACTTATACCATGTCCTCACAGCAGTAGTACCACTCTATGTAGCAATGATCCTTGCCTATGGTTCTGTAAAATGGTGGAAAATCTTCACACCAGATCAATGTTCAGGCATAAACCGTTTTGTAGCACTTTTTGCAGTTCCACTTCTCTCATTCCACTTCATCTCAACCAACAATCCTTACACTATGAACTACAGGTTCATAGCAGCTGATTCACTTCAAAAAACTATCATCCTAACACTCCTTTTCATTTGGTCAAGAACAAGCTCCAGAGGGTCATTAGAATGGTCTATAACACTGTTCTCACTTTCAACACTTCCTAACACACTTGTTATGGGCATTCCTTTGTTGAAAGGAATGTATGGTGATGATTCTGGTACCCTTATGGTTCAAATAGTTGTTCTTCAATGTATCATTTGGTATACATTGATGTTGTTTTTGTTTGAGTATAGGGGTGCTAGGATTCTCATTGTTGAACAGTTTCCTGATACTGCTGGTTCTATTATATCATTCAAAGTTGATTCTGATGTTCTTTCTTTGGATGGTAAAGAGCCACTTCAAACTGAAGCTGAAGTTGGTGAAGATGGTAAACTTCATGTGAAAGTTAGAAAATCAACTAGTTCAAGAAGTGAGATTTTTTCTAGAAGGTCTCATGGTGTTAACTCTGGTGTTTCTTTGACACCAAGACCTTCTAATTTGACTAATGCTGAGATTTATTCTCTTCAATCTTCTAGAAATCCTACACCAAGAGGGTCTAGTTTTAATCATACTGATTTTTATTCTATGGTGAATAATGGAAGAAATGTTAGTCCTAGACAATCTAACTTTGGAAGTTTAGGTTTTGATGAGGAAAGTGGTGTTGCTAAAGCTAATGGAAATGGTGGAAATGGCTACCCTGCTCCTCATAGTGCAGGGATTTTTTCACCTGTGGCTAATAAGAAAAAGGGTCATGGTGGTGGTGCTGGTGATGGTGGAAAAGATCTTCATATGTTTGTTTGGAGTTCAAGTGCTTCACCTGTTTCTGAAGGTGGAATCCATGTCTTTAGAGGTGGTGGTGATTATGGAAATGATCAGCTTAATGGAGTAGCTCACCAAAAAGATTATGAAGAATTTGGTCATGATGAGTTTAGCTTTGGAAATAGAACTGTTGCTAATGGTGTGGACAAAGAAGGACCAGTGCTATCCAAACTTGGTTCAAGCTCAACTACTGAGCTTCATCCTAAAGCTGGATCTCAAGGTGAAGCTAAGCCAACAAACATGCCACCTGCTAGTGTTATGACAAGACTCATTTTGATTATGGTGTGGAGGAAATTGATTAGGAATCCTAATACTTATTCCAGCCTTATTGGTCTTACCTGGTCCCTGGTCTCATTCAGGTGGAATGTTGTTATGCCTGCTATTGTTGCTAAATCGATTGCAATTTTATCTGATGCTGGCCTTGGAATGGCTATGTTTAGCCTTGGGTTGTTCATGGCATTGCAACCAAGGATTATTGCTTGTGGAAACACCGTTGCTTCTTTCGCGATGGCGGTTCGCTTCCTTACCGGCCCTGCTGTCATGGCTTTTTCTTCATTTGTTGTAGGACTCAGGGGAGTTCTGTTGCACATTGCTATTGTACAGGCTGCTCTTCCCCAAGGAATAGTCCCTTTTGTGTTTGCCAAGGAATACAATGTTCATCCTGACATTCTTAGCACTGGGGTTATATTTGGAATGCTAATTGCTCTTCCTATCACATTAGTTTACTACATTTTATTGGGACTT
>gnl_Medtr_Mt4.0v1_Medtr1g029190.1
ATGGTGACAAGAGAAGATTTATACAACGTGATGTGTGCAATGGTACCTCTATATTTTGCAATGTTAGTTGCTTATGGTTCAGTAAAGTGTTGCAAAATGTTCACCCCAGATCAATGTTCCGGCATAAACCGATTCGTCGCAGTTTTTGCTGTTCCAGTTCTATCTTTTCACTTCATTTCTCTCAACAATCCTTATCAAATGGACACAAAATTTATCTTGGCAGATACAATTTCTAAGCTACTTGTTCTATTTTTTCTTACCATTTGGGCCATTTTCTTTACTAAAGGCTCATTGGATTGGGTTATAACTTTATTCTCAGTGGCTACTTTGCCTAATACCCTTGTTATGGGTATCCCTCTTCTTCAAGCTATGTATGGTGATTTTACACAAAGTCTCATGGTGCAACTAGTTGTTCTTCAATGTATTATATGGTATACTCTGCTTCTATTCCTACTAGAATACAGAGCAGCCAAACTCTTAATCAAAAGCCAGTTTCCAGGAACAACAGCAGCCTCCATAACAAAAATCTCCCTCGACGACGACGTAATTTCCCTCTACAGCCACGACGCACCGCTCACAACGCAATCAGAAACCGACGAAAATGGCAGAATCAAAGTCCGAATCCGACGCTCCATTTCCTCAGCACCACCAGAATCAACTTCCTCATTGGGTAAAAGCTTTACTCCTACAAGACTCTCCAATCTCTCCAACGCCGACATCTTCTCCATCAACACGCCGGGGAATTTTCTCGATAATATGACAAGTCCACAGCTGTCTGGTTATGCTTCAACGGACGCTTATTCCTTGCAGCCGACGCCTAGGGCGTCGAATTTTAATGAAATGGAGATAGTTGGCGGTGGTACGCCTGTTTGGGGGAGGTCTCCGGTGGCCGGAGGTAGGGTTTTGGATGGAGGGATGGTAGTGTGGGAATCACCTGAGAAATGGCGGGGAGATGGGGGACATGGATGCAAGGACATTACTATGTCAGATAAAGAAATTAGCTTCAGAGACAGCCTCAAAGTCTCAGTGGCAGGGGAAGTTGTGGACCCCAAAGACCAAATTGCCAGTAGCCCGAAAATGCCATATGCCTTTGTAATGTTAAGGCTTATACTTATTGTAGCTGGAAGAAAACTTTCTAGAAATCCTAACACATATTCTAGTCTATTAGGACTTCTATGGTCTCTAATCTCCTTCAAATGGAATATAGAAATGCCCAGTTTGATCAAATCATCTATCAAGATCATATCTGATGCAGGTCTTGGGATGGCAATGTTTAGCTTAGGGCTTTTCATGGCTCTTCAGCCTCGTATCATTGCTTGTGGCACCAAAAGAGCAGCCATGGGAATGGCCATTAGATTTCTATTTGGGCCTCTTGTAATGTCCTTATCCTCGATTGCCGTTGGATTGAGAGGGAAAAAATTGCATACTGCAATTGTACAGGCTGCTCTTCCACAAGGAATAGTTCCATTTGTATTTGCAAGAGAATATGGGCTGCATCCTGATATTTTGAGCACAGGGGTAATCTTTGGCATGTTAATTTCCTTGCCAATAACTCTCATTTACTACATATTTCTTGGCTTG
>gnl_Medtr_Mt4.0v1_Medtr1g030890.1
ATGATAACACTAAAAGATCTTTACACTGTCTTAACAGCAGTGGTTCCATTATATGTTGCTATGATCTTAGCCTACGGTTCGGTCCGTTGGTGGAAGATTTTCTCACCGGATCAATGTTCCGGTATAAACCGTTTTGTCGCGGTTTTCGCCGTACCTCTCCTTTCCTTCCACTTCATCTCAACCAATAATCCATACCAAATGAACTTCAGGTTCATAGCTGCAGACACACTTCAAAAAATCATCATGCTAGTAGCACTTTCATTATGGACATTGTTCACTAAAAATGGCAATTTAGAATGGATGATAACAATCTTTTCATTATCAACACTTCCTAACACTTTGGTTATGGGAATTCCTTTGTTAATTGCTATGTATGGTGATTATTCAGGTAGCTTAATGGTTCAAGTTGTGGTTCTTCAGTGTATTATTTGGTACACTCTTTTGCTTTTTCTTTTTGAGTACCGTGGTGCTAAGCTTTTAATCATGGAGCAGTTTCCAGAAACCGCGGCTTCCATCGTTTCCTTTAAGGTCGATTCGGACGTTATGTCGTTAGATGGAAGAGATTTTCTTGAAACTGATGCATCAGTTGGTGATGATGGGAAGTTACATGTTACTGTTAGGAAGTCTAACGCGTCGCGGAGGTCATTTATGATGAATACTCCGCGACCGTCAAATTTGACTGGAGCTGAGATTTATAGTCTCAGCTCCACACCTAGAGGATCCAATTTCAACCATCAGGAGTTTTACTCCATGATGGGTTATCAACCAAGACATTCCAATTTTGGGGCTAATGATTTGTATTCTGTTCAGTCTTCTTCTAGAGGACCAACTCCTAGACCTTCAAATTTCGAAGAAAACGGTGCAAGTTCTCCTAGATTCGGGTTTTATCCGGCTGCGCAAACCGTGCCTACTTCGTATCCGGTGCCGAACCCGGAATTCTCCTCTACTACTAAACCTGTGAAGAATCAGAATCAAAATTTGATGCCGCAACAACCGCAGGTTCAATTGCAGACAAAAGGTTCTCAGGATAAAGAGTTGCATATGTTTGTGTGGAGCTCAAGTGCTTCGCCGGTTTCGGAAAGTGCTGGCCTCAACGTGTTCCGAAATTCGGAACAATCGGAAGAGGGTGCTAAGGAGATCAGGATGGTGGTGGCTGATGAACATAATCAAAATGGTGAAACCAATAACAAAGGTGGTCAAGAAAAGGAAATAGGTGGGGAAGAGGACTTCAAGTTCAATGGGGTGAAGGTAGGAGAACAAGGAGAAGGACCCAATGGGCCTAACAAGCTCGGGTCGAATTCAACGCCGGAGCTCCACCCTAAAGCCACTGGAGTCGCGGATTCAAGTGTCGGAAAACTCATGCCTCCGGCGAGCGTCATGACACGTCTCATACTCATTATGGTTTGGAGGAAGCTTATCCGTAATCCAAACACTTATTCAAGTCTCATTGGTCTTATTTGGTCCCTTGTTGCCTTTAGGTGGGATGTTCATATGCCTAAAATAATAGAGAAATCAATTTCCATACTGTCTGATGCTGGTCTTGGAATGGCTATGTTTAGCTTAGGTCTGTTTATGGCTCTTCAACCCAAGATCATTGCATGTGGGAATTCTGTTGCTTCATTTGCCATGGCTATAAGATTCCTTACTGGTCCAGCAGTTATGGCAGCAGCTTCTATCGCCGTTGGCCTCCGTGGGACCCTCCTACATGTAGCTATTGTTCAGGCTGCACTTCCACAAGGGATTGTTCCATTTGTGTTTGCAAAAGAGTACAATGTTCATCCAGCCATTCTTAGTACAGCGGTTATATTTGGTATGTTAATAGCCCTTCCAATTACTCTACTCTACTACATTCTCCTTGGTTTG
>gnl_Medtr_Mt4.0v1_Medtr6g069510.1
ATGATCACTTTAACAGATTTCTACCATGTCATGACAGCAATGGTGCCACTTTATGTAGCTATGATCTTAGCTTATGGATCAGTAAAATGGTGGAAAATATTTTCACCTGATCAATGTTCAGGAATCAACCGTTTTGTTGCACTCTTTGCAGTTCCACTTCTTTCATTCCATTTCATAGCATCAAACAATCCTTACAAAATGAACCTTAGGTTTTTAGCAGCTGATACACTTCAAAAACTCATAATCTTATGTCTTCTTGCTATTTGGAGCAATTTCTCCAAAAGGGGTTGTTTAGAATGGACTATAACACTCTTTTCACTCTCAACACTTCCAAACACTTTGGTTATGGGAATTCCTTTACTTAAAGGAATGTATGGTGAATTTTCAGGTAGTTTAATGGTACAAATTGTTGTTCTTCAATGTATCATTTGGTATACTTTGATGCTTTTCATGTTTGAGTTTAGAGGAGCAAGGTTGTTGATTTCTGAACAGTTTCCTGACACTGCTGGTTCCATTGTTTCAATCCATGTTGATTCTGATGTCATGTCATTGGATGGTAGAACACCATTGGAAACTGATGCTGAAATCAAAGAAGATGGTAAACTTCATATCACTGTTAGAAAATCAAATGCTTCAAGATCAGATATTTACTCAAGAAGATCACAAGGTCTTTCTTCAAATACTCCAAGACCTTCTAATCTTACTAACGCTGAAATTTACTCTTTGCAATCTTCTAGAAACCCTACACCAAGAGGTTCTAGTTTTAATCATACTGATTTTTATTCTATGATGGGTGGTGGAAATGGAAGAAACTCAAACTTTGGTGCTAATGATGTTGTTAATAACTATGGTTTATCTGCTAATTCAAGAGGTGTTACTCCAAGACCTTCTAATTATGAAGAAGAAGCTAATAATAATGCTAAGAAATTCAAAAACTATCCTGCACCTAATCCAGGAATGTTTTCTCCTACTAATAATAATAATGGTAGCAAAAATCTTGGTTCTAATGTTAGTGTTAATGCTAAGAAGAGTAATGGTCAAAGTCAACAGAAACAAGAAGATCTTCATATGTTTGTTTGGAGTTCTAGTGCTTCACCTGTCTCTGATGTGTTTGGTGGACATGACTTTGGTGCTCATGATCAGAAAGAAGTTAAATTGAATGTGTCTCCTGGAAAAGTGGAGGGTCATAGAGAAACTCAAGAGGACTATTTGGAGAAAGATGAATTCAGCTTTGGTAATAAAGGGATGGAAAGGGAAATGAATCAACATGAAGGAGGTGAGAAAGGTGGAGATGGAAAATCAAAAGTTATGCCACCAGCTAGTGTGATGACAAGGCTTATATTGATTATGGTTTGGAGAAAACTTATCAGAAATCCAAACACTTATTCTAGCTTAATTGGTCTCACTTGGTCTTTGGTTTCATTCAGGTATCATATTGAAATGCCTGCCATTATAGCAAAGTCTATTTCCATTCTGTCAGATGCAGGACTTGGCATGGCTATGTTCAGTCTTGGTTTGTTCATGGCTTTGCAACCAAAAATCATAGCATGTGGAAATTCCATTGCAGCTTTTTCAATGGGTGTGAGATTCCTTGTTGGTCCAGCTGTCATGGCAGCTGCTTCATTTGCTGTTGGACTCAAAGGTGTTCTCTTTCATGTTGCCATTGTTCAGGCAGCTCTTCCACAAGGAATTGTCCCATTTGTCTTTGCTAAAGAATATAATGTACATCCTGATATTCTAAGCACAGGTGTCATTTTTGGAATGTTGATTGCATTACCCATTACTCTTGTGTACTACATTTTAATGGGGCTA
>gnl_Medtr_Mt4.0v1_Medtr4g127090.1
ATGATTACCGGCAAGGACATATACAATGTTTTAGCGGCGATTGTGCCACTATATGTCGCTATGATATTAGCATATGGTTCGGTCCGATGGTGGAAAATCTTCACACCAGATCAATGTTCTGGAATAAACCGTTTTGTCTCGGTTTTTGCAGTTCCGTTACTATCATTCCATTTTATTTCATCCAATGATCCTTATGCTATGAATTACCATTTCTTAGCAGCCGATTCACTTCAAAAAGTAGTTATCCTTGGTGCTCTTTTTATATGGAACACATTCTCAAAAAACCAAGATAGTCTTGATTGGACCATTACACTTTTCTCCATTTCAACTCTTCCTAACACACTTATCATGGGAATCCCTCTTTTAAAAGCCATGTATGGTGATTTCTCAGGAAATCTTATGGTACAAATTGTTGTTCTGCAAAGTGTTATCTGGTACACACTCATTCTTTTCTTGTTTGAATATAGAGCTGCTAAACTTCTTATTTCAGAACAGTTTCCAGAAACTGCAGCTTCTATAACATCATTCAAAGTTGATTCTGATGTTGTTTCGCTTAACGGTAGAGAAACACTTCAAACTGATGCAGAGACAGGTGAAGATGGTAAACTTCACGTTGTTGTTAAAAGATCAACTACAAACTCTATTGCATCTGGATCGTTTAACAAATCTCATTTAAATAATATGACGCTGCGAGCTTCAAATCTTACAGGTGTTGAGATATATTCGGTTCAAACATCAACAGAACCAACACCGAGAGCTTCTGGTTTTAACCAAACTGATTTTTATATGCCTCCGAGTCCAAAAAATGGTTACCCAAATAGTGTTCGGAGTAATGGTAATGGTACTAATGGTGATGTTTACTCTGTGCAATCTTCGAAAGGGGCAACACCTCAGTATTCAATACCAGAAGATGAGAATTCGAAGATGAATAGGAATAGGAGAGGGCGGAGTATCGGTGGTGAGTTGTTTAATAATAATGGTGGTTCTTACCCTCTTCCAAATCCAATGCTTTTTTGTTCTACAAGTGTGGGCACAAAAAAGAAAGATAGCATTGGTGGTGGAAATGGTTTGATGGAGAACATGAGTGATAGTCGAAGAGAAAGAGACTTTGAAATTGAGGAAGAAACAAAGTCTCCATATATTAGCCAGAAGAAGGTGGACTTGGAAGGAGTTGGGGATGTAAACAAAAACAAACAGATGCCACCAGCAAGTGTGATGACAAAACTCATCCTCTTCATGGTTTGGAGAAAACTCATCAGAAATCCTAACACATACGCAAGTCTTATCGGACTTGTTTGGTCTCTTATATCATTTGGGTTGCACATTGAAATGCCCTCGATTGTAAACGGTTCCATCTCAATACTATCTAATACTGGTCTTGGAATGGCCATGTTTAGTCTAGGTTTGTTCATGGGATTACAACCTAAGCTGATTTCACGTGGGAAAAAAATTGCAACATATTCTATGGCTGTAAGGTTCTTGGTCGGTCCAGCTGTGATTGCGGCAACCTCGTTAGCAGTTGGTCTCCGTGGAGTTCTCTTACATGTTGCAATTGTTCAGGCTGCTCTTCCCCAAGCTATCGTTCCCTTTGTGTTTGCCAAAGAATACAATATCCATCCAAACATACTCGGTACTGGGGTTATATTTGGAATGTTGATTGCATTGCCAATAACAGTACTCCACTATGTAATTCTTGCATTACTG
>gnl_Medtr_Mt4.0v1_Medtr4g127100.1
ATGATTACCGGTAAGGATATATACGATGTTTTCGCAGCAATTGTGCCGCTATATGTTGCTATGATATTAGCATACGGTTCAGTTCGTTGGTGGAAAATCTTCACACCAGATCAATGTTCTGGTATAAACCGTTTTGTCGCTGTTTTCGCAGTTCCATTACTATCTTTCCATTTTATATCTTCCAATGATCCTTATGCTATGAATTACCATTTCTTAGCAGCTGATTCACTTCAAAAAGTAGTTATCCTTGGTGCTCTTTTTATATGGAACACATTCTCAAAAAACCAAGATAGTCTTGATTGGACTATTACACTTTTCTCCCTTTCAACTCTTCCTAACACACTTGTTATGGGAATCCCTCTTTTAAGAGCTATGTATGGTGATTTCTCAGGAAATCTTATGGTACAAATTGTTGTTCTTCAAAGTGTTATTTGGTACACTCTTATGTTGTTTTTGTTTGAATATAGAGCTGCTAAACTTCTTATAACAGAACAGTTTCCTGAAACTGCAGCTTCTATAACATCATTCAAAGTTGATTCTGACGTTGTTTCTCTTAACGGTAGAGAACCACTTCAAACTGATGCAGAGATAGGTGAAGATGGTAAACTTCATGTTGTTGTTAAAAGATCAACTACTAACTCTATGGTATCTGGTTCATTTAACAAATCTCATTTAAATAATATGACGCCACGAGCTTCAAATCTAACCGGTGTTGAGATATATTCTGTTCAATCATCAAGAGAACCAACACCAAGAGGTTCTAGTTTTAACCAAACTGATTTTTATGCCATGTTTCAAAGTAAAGCACCGAGTCCAAAACACGGTTACACAAATAGTTTTCAAAGTAATGGTAATGGTGATATTTATTCTATGCAATCTTCAAAAGGGGCTACTCCGAGGACTTCAAATTTCGAAGATGAGACATTGAGGATGCATAAGAAAAGGGGAGGGAGGAGTATGAGTGGTGAGTTGTTCAATAATGGTGGTTCTTACCCTCCTCCAAATCCTATGCTTTCTGGTTCTACAAGTGCTGGCACAAAGAAGAAAGATAGCATGGGCGGTGGAAGTGGTAATGGACCTAATAACAAGGAGTTACACATGTTTGTTTGGAGTTCAAGTGCTTCACCTGTTTCTGAAGGGAATCTTAGACATGCAGTAAATAGAGCTGCTTCTACTGATTTTGGCACTGTTGATCCTTCCAAATATGTTCCACATGAAAATTCCGTTGCATCAAAAGCTGTTACTGAATTGATTGAGAACATGAGTCCTAGAGAAAGGGATGTTGAAATTGAGGAAGCAGTAAAGTCTCCATATATTAGCCAGAAGAAGATGGACTTGGAAGGAGGAGGGGATGTAAGCAAAAATACACAGATGCCACCAGCAAGTGTCATGACAAGACTAATCCTCATCATGGTTTGGAGAAAACTCATCAGAAATCCTAATACCTACTCAAGTCTTATAGGACTTGTTTGGTCTCTTGTATCATTTAGGTTTCACATTGAAATGCCATCCATTGTAAAAGGTTCCATCTCAATACTGTCTGATGCTGGTCTTGGAATGGCCATGTTCAGTCTAGGTCTGTTCATGGCTTTACAGCCTAAGCTGATTGCATGTGGAAAACGAGTTGCAACATTTTCTATGGCTGTAAGGTTCTTGACCGGTCCAGCTGTGATTGCGGCAACCTCAATAGCAATTGGTATCCGTGGAGTTCTGTTACATGTTGCAATTGTTCAGGCTGCACTTCCCCAAGGTATTGTTCCCTTTGTGTTTGCCAAAGAATACAATCTCCATCCAAATATACTCAGTACTGGGGTTATATTTGGAATGTTGATTGCATTGCCCATAACAATACTCTACTATGTGCTTCTTGGAGTA
>gnl_Medtr_Mt4.0v1_Medtr4g084870.1
ATGATAACCTGGCACGATCTATACACAGTTTTAACCGCAGTAGTTCCACTTTACGTAGCCATGATCTTAGCCTATGGCTCCGTACGGTGGTGGAAAATATTCTCACCGGACCAATGTTCCGGCATAAACCGTTTCGTCGCGATTTTCGCAGTTCCTCTTCTATCCTTTCATTTCATCTCCACAAATAACCCTTATGCCATGAACTATAGGTTCATCGCAGCTGATACACTTCAAAAAATCATCATGCTCCTTGCACTTACAATTTGGACTAATTTCACAGCTAATGGTAGCTTAGAGTGGATGATCACAATCTTCTCTCTTTCAACATTACCCAACACTTTGGTTATGGGAATTCCACTTCTCATAGCTATGTATGGTGAATATTCCGGTACCCTTATGGTTCAAGTTGTGGTTCTTCAGTGTATCATTTGGTACACTTTGTTATTGTTTCTTTTTGAGTATCGTGGTGCTAAGCTTCTAATTATGGAACAGTTTCCTGAAACTGCTGCTTCTATTATTTCCTTTAAGGTTGATTCTGATGTTGTTTCTCTTGATGGGAGAGATTTTCTTGAGACAGATGCTGAGGTTGGTGATGATGGTAAGCTTCATGTTCATGTCAGAAAATCAAACGCTTCCCGGAGATCTTTTATGATGACTCCACGGCCGTCGAATCTCACCGGAGCAGAGATTTATAGTTTGAGTTCTTCCCGGAATCCGACGCCGCGAGGGTCTAATTTTAATCATACGGATTTCTACTCTATGATGGGCTATGCTCCGAGACATTCTAATTTTGGTGCTAATGATGTGTATTCCGTTCAGTCCAATTCCCGTGGGCCGACTCCAAGACCGTCAAACTTCGAAGAGAACCCTGTGCCAACTGCAACATCGGCACAGACTGTTAACTCTCCGAAATTTGGATTTTATCCGGCACAAAATGTGCCGGCAGCTTACCCTGCTCCAAACCCGGAATTCTCTTCCGGGTTGAGCAAGAGTGTTAGTAAAAACTCTCAGCAACATTTATCACAGCAACAGACTCAGCAAACAGTTCAAGTACAACCACAAACAGTTACTAGCAATGGCTCTGCTGCTGCTGCTAAAACTAGCCATGATGCTAAAGAGCTTCACATGTTTGTGTGGAGCTCTAGTGCCTCACCGGTTTCCGAAGCCAGCGGGCTTCAAGTTTTTGGTAGTGGTGCTGCTGATTACGGAGCGTCTGATCAATCTGGACGCTCCGAACAAGGTGCTAAAGAGATTAGAATGTTGGTTTCTGATGACCATCCACCAAATGGTGTTAATATTACCAACAAAGGTATGCAAGAAACAGAGCTTGGTGGGGAAGAGTTGAAGTTTCCAGTAAAAGAAGAAGAATTGCTGGTAGAAGAAGAGGTAGGGAAAGTGGAACCAGCTGCCCTGAACAAGCTAGGAGGATCCAGCTCAACGGCGGAGCTACACCCAACAGCCACCGTGAAACACATGCCTCCGGCAAGTGTTATGACCCGTCTCATTCTGATCATGGTTTGGCGGAAGCTTATCCGTAACCCAAACACGTACTCCAGCCTCATTGGTCTAATTTGGTCTCTTGTGGCATTTAGGTGGCATGTGCATATGCCTAAAATAATAGAGAAATCAATCTCCATACTGTCTGATGCTGGTCTTGGAATGGCTATGTTCAGTTTAGGTTTGTTTATGGCTCTACAACCCAAGATGATTGCATGTGGAAACTCAGTTGCTTCATTTGCAATGGCTGTTCGATTTCTTACAGGTCCTGCAGTCATGGCTGCAGCTTCCATTGCTGTTGGACTGCGTGGTAACCTTTTACGTGTAGCTATTGTTCAGGCTGCACTTCCTCAAGGGATTGTTCCATTTGTGTTTGCCAAGGAGTACAATGTTCATCCAGCCATTCTTAGTACAGGGGTTATTTTTGGAATGTTGATAGCTCTACCAATTACTCTAGTCTACTACATATTACTTGGTTTG
>gnl_Mimgu_v2.0_Migut.E00429.1
ATGATAAGCTGGCACGATCTGTACGTTGTGCTAACTGCGGTGGTCCCACTCTACGTGGCGATGTTTCTGGCGTACGGCTCCGTCCGGTGGTGGAAGATATTCACCCCCGATCAGTGCTCCGGCATCAATCGATTCGTCGCCATTTTCGCCGTTCCCCTTCTCTCTTTCCACTTCATCTCCAAAAACGACATCTACGCTATGAACTTCCGATTCATCGCCGCCGACACCTTGCAGAAGATCATCATGCTCGTGGTGCTTGGATTCTGGGCCAATTTCACCAAAAACGGCAGCCTCGAGTGGTCGATTACCATTTTCTCCCTCTCGACTCTGCCGAACACGCTCGTGATGGGGATTCCGCTGCTCATCGCCATGTACGGCGAGTACGCCGGCAGCCTCATGGTCCAGGTGGTGGTGCTGCAGTGCATCATCTGGTACACGCTCCTCCTCTTCCTGTTCGAGTACCGCGGCGCCAAAATGCTGATTATGGAGCAGTTCCCCGAGACGGCCGCCTCGATTGTCTCCTTCAAGGTCGAATCCGACGTCGTTTCGCTCGACGGCCAGGATTTTCTCGAGGCGGACGCCGCCCTCGGCCGCGACGGGAAGCTCCACGTCACCGTGAGGAAATCCAACGCCTCGAGGCGGTCCTTAGGGCACGGATCCTTCGCCGGAATAACTCCCCGGCCGTCGAACTTGACCGGAGCCGAGATTTACAGCTTGAGCTCTTCCCGAAACCCTACCCCGAGGGCGTCTAATTTTAACCACTCCGATTTCTACTCCATGATGGGGTTCGGAGGAAGACTGTCGAATTTCGGGAATTCCGATACCGGCAGACTCTCCAATTTCAACGTGGCTGATATGTGTTCGGTGCAGTCGTCGAGAGGGCCAACTCCGCGGCCGTCGAATTTCGAAGAGAATTGCGCTCCGGGAGGTCTGATGAACTCGCCGAGATTCGGTTACTACCCGCCGCCGCAGCCTGCGCCGCCCACTTCTTACCCCGCTCCAAACCCTGATATCGCTTCAGCTATGCCGAAAACTGCGAAAACCCACCACCACAATCATCACCAGCAGCAACAGGGCGGCAAGGCAAATCACGACTCCAAGGAGCTTCACATGTTCGTGTGGAGCTCGAGCGCGTCGCCGGTTTCCGAAGTCGGCGGCGGCGGCGGTCTGCACGTGTTCGGTGGCCAGGATTTCGGCGGTGCTCCCGAAAATTCCGGGAAGTCTGATCAGGGAGCGAAGGAAATCAGGATGGTTGTTAATGATCATCATCTTCCTCAAAACGGGGACACCAAAGGTGTTCCGCAAACCGGGAACTTTGCCGGAGAAGACTTCAGCTTCGGGGGTGGAGATGACGAGAAAGAAAAGGAAGGCCCCGTCGGACTGTTGAGCTCCACCGCCACCGAGGCCGCCGGAGCTAGAAAACACATGCCGCCAACAAGTGTGATGACACGCCTAATCTTGATCATGGTTTGGCGAAAACTTATCCGAAACCCAAACACTTACTCCAGCCTTATCGGCCTCATTTGGTCTCTAGTCTCCTTTAGGTGGCATGTGCATATGCCTAGCATCATAGAGCAGTCAATCTCTATACTTTCTGATGCTGGTCTTGGAATGGCCATGTTCAGCTTAGGTCTGTTTATGGCACTTCAACCAAAGATAATCGCGTGTGGGAACACGGTGGCCTCCTTTTCGATGGCGGTGAGGTTTCTCACCGGCCCTGCAGTTATGGCTGCAGCTTCCATTGCCGTCGGTCTTCGTGGGACCCTCCTCCACGTCGCTATTGTCCAGGCCGCACTTCCACAAGGGATTGTCCCATTTGTGTTTGCTAAAGAGTACAATGTTCATCCAGCAATTCTTAGCACCGGGGTCATATTTGGAATGTTGATCGCGCTACCGATAACTCTGGTCTATTATATTCTTCTTGGATTG
>gnl_Mimgu_v2.0_Migut.D01545.1
ATGATAAGCCTAGGTGATTTTTACCACGTTATGACGGCGGTGGTGCCGCTCTACGTGGCGATGATACTAGCTTACGGCTCCGTTAAGTGGTGGAAGATCTTCACGCCCGACCAGTGCTCCGGCATCAACCGCTTCGTCGCCTTATTCGCCGTCCCTCTCCTCTCCTTCCACTTCATCGCCAGCAATAACCCCTATGCTATGAACCTGAGGTTCATCGCAGCGGATACACTACAAAAACTCATCGTACTCGCGGTTCTCGCCGTGTGGGCTAATTTCAGCAAAAGGGGCTGCCTCGAGTGGACAATTACCCTTTTCTCCCTGTCGACCCTGCCCAACACACTCGTTATGGGGATCCCTCTGCTGAAGGGCATGTACGGCGACTTCTCCGGGAACCTGATGGTGCAGATCGTCGTGCTCCAGTGTATTATCTGGTACACTTTGATGCTGTTCATGTTCGAGTACAGGGGAGCGAGGATGCTGATCTCCGAGCAGTTTCCCGGCACGGCGGGGTCGATCGTATCGATCCACGTGGACTCCGACGTCATGTCGCTGGACGGGCGGCAGCCGCTCGAGACGGCGGCCGAGGTCAAGGAGGACGGGAAGCTCCACGTCACCGTGCGGAGATCGAACGCTTCGCGGTCGGATATCTACTCGAGGAGGTCGGTGGGCTTTTCGTCGAACACCCCGCGTGCGTCGAATTTGACGAACGCGGAGATTTACTCCCTGCAGTCGTCGAGGAATCCAACTCCGAGAGGGTCGAGTTTCAACCACACCGACTTCTACTCCATGATGCAGGGCGGTGGGACTGGGAGGGCATCGAACTTCGGCGCAAATGACGTTTATGCCCTCCCGAATTCTAGGGGCCCCACCCCGAGGCCGTCGAATTTTGAGGAGGAAAGTGGAAACAATATTAATGGAAGCAAAGCAACGTTCTACCATGGCGGCGGTAATAATAATAGTAATAGTAATAGTAGTAGTAACGCGCATTATCCAGCGCCGAACCCAGGTATGTTTTCTCCGGCGGGTTCGAAAACAAATGCGGCGGCGAAGAAGCCATTAAATGAAGGTGGGAAAGATCTACACATGTTTGTATGGAGCTCGAGCGCTTCTCCAGTTTCGGATGTTTTTGGAGGTTCGTTAGACCACCATGGCAGAGAAGTTAGGGTTCCTGTTTCACCTACTAAAGGGGAAGGGCAAAGAGAGCAAGAAGACAATAATTACATGGAGAGAGAAGAGTTGAGGTTTGGGAAGAGAGAGAATGAAGGTGAGAAAATGGGAGGTGGAGATGAGAACAAAGTGAAATTAATGCCACCAACAAGTGTGATGACGAGGCTGATTTTGATCATGGTTTGGAGGAAACTCATCAGAAATCCCAACACTTACTCCAGCTTGATTGGCCTTACTTGGTCTCTTGTTTCTTTCAGGTGGCATGTTGAAATGCCGGCCATTATAGCAAAGTCCATCTCCATATTGTCGGATGCAGGTCTTGGCATGGCCATGTTCAGTCTTGGTCTATTCATGGCATTGCAACCGAGGATAATAGCATGTGGGAATAGTGTGGCAGGATTTGCAATGGCTGTTAGATTCCTTACAGGGCCAGCTGTCATGGCTGCTGCTTCCATTGCTGTTGGCCTTCGTGGTGTTCTCTTGCGAGTCGCCATCGTTCAGGCTGCTCTGCCTCAAGGAATTGTCCCCTTTGTTTTTGCTAAGGAGTATAATGTACACCCCGATATACTCAGCACCGGGGTCATATTCGGGATGCTAATCGCTTTGCCAATAACGTTAGTCTACTACATTTTGTTGGGGCTA
>gnl_Mimgu_v2.0_Migut.I00299.1
ATGATAACCTCAACCGATTTCTACCACGTGATGACCGCGGTGGTGCCGCTCTACGTGGCGATGATCCTCGCCTACGGCTCCGTAAAATGGTGGAAGATCTTCACGCCGACGCAATGCTCCGGCATCAACCGGTTTGTGGCAATGTTCGCGGTGCCGCTCCTCTCGTTCCACTTCATAGCCGGCAACAACCCGTACACAATGAACGTACGCTTCATCGCGGCCGACACCCTCCAGAAGCTCATAGTCCTCGCGGCACTCGCCGTGTGGGCCAACTTCACCAAGAGGGGCTGTTTGGAATGGACGATAACCTTCTTCTCGCTATCCACGCTCCCAAACACCCTCGTTATGGGAATCCCGTTATTGAAGGGGATGTACGGCGACTTCTCCGGCGGGCTGATGGTCCAGATCGTCGTTCTCCAGTGCATCGTCTGGTACACGTTGATGCTGTTCTTGTTCGAGTTCAGAGGCGCCCGGTTGCTCATCTCCGAGCAGTTTCCCGACGACACCGCCGGAGCTATAGCGTCCATCACCGTCGACTCCGACGTGACGTCGCTCGACGGGCGGCAGATGCTGGAGACGGCGGCGGAGGTTATGGAGGACGGGAAGCTCCACGTCACCGTCAGGAAATCCAGCGCCTCGAAATCCGACGTGTTCTCGAGAAAGTCCGTCGGCGGGTTTCCCTCCGGCGCGACGCCCCGGCCGTCGAATCTGACGAACGCCGAGATTTATTCTTTACAGTCGTCGAGGAATCCGACGCCGAGAGGGTCGAGCTTCAACCACTCCGATTTCTACTCGGCCGGCGGCGGGAGAAACTCAAACTTCGGAGCTAACGACGTTTACGGGCTGTCCGGTTCGAGGCCGTCGAACTTCTTCGAGGAGGAGGCGGCGGCGGCGAATAAGTCTAGATTCTTCCATGGGAATGGGACAAACTACCCGGCGCCGAACCCCGGGATGTTTTCACCTTCAAAAATGGCGGGAAATAAAAAGGAAAGTGGCGGGAAAGATGTTCATATGTTCGTATGGAGCACGAGTGCTTCTCCTGTTTCGGATGTGTTTGGCGGTGGTGTTTCTCCTGCCAAAGTGGAGGGACAAGGAGAAAATAATAAGGAAGAGGAATGTGTAGAGAGAGAAGATTTGAGTTTTAGAAATAACAGAGAAGATCAAGAAGGAGGAGGAGAGAGAGAGGGAGAGAAGAGAGAGAAAGTGAATATGCCACCAACAAGTGTGATGACTAGGCTTATTTTGATCATGGTTTGGCGGAAACTCATCAGAAATCCCAACACTTATTCCAGCTTAATTGGTCTCATTTGGTCTCTTGTTTCTTTCAGGTGGAATGTAGAGATGCCTGCTATAATAGCAAAGTCGATATCTATACTGTCTGATGCAGGGCTTGGGATGGCCATGTTTAGTCTTGGTCTGTTCATGGCATTGCAACCGAGGATAATAGCATGTGGTAATTCAGTGGCGACTTTTGCTATGGCTGTCAGATTTCTTACAGGACCAGCTGTCATGGCCGCTGCTTCTATTGCCGTTGGCCTACGTGGCGTTCTTCTCCGCGTCGCCATTGTTCAGGCTGCTCTGCCGCAAGGAATTGTCCCCTTTGTTTTTGCCAAGGAGTACAATGTACACCCTGATATTCTCAGCACAGGTGTAATATTCGGAATGTTGATCGCGTTGCCGATAACACTGGTGTACTACATTTTGCTGGGGCTA
>gnl_Mimgu_v2.0_Migut.L00994.1
ATGATTAGCTGGAACGATCTGTACGTAGTGCTGACGGCAGTAATCCCTCTGTACGTGGCCATGATCCTTGCCTACGGCTCGGTCCGGTGGTGGAAGATATTCACCCCGGACCAGTGCTCCGGCATCAACCGCTTCGTGGCGGTGTTCGCCGTGCCCCTACTGTCGTTCCACTTCATCTCCAAGAACGACATCTACGCCATGAACTTCCGCTTCGTCGCCGCCGACACGTTGCAGAAGATAATCATGCTGGCGGTGTTGGCGATGTGGGCCAACATCAGCAAGAACGGCAGCCTCGAGTGGTCGATCACCATTTTTTCTCTTTCCACACTCCCCAACACGCTCGTGATGGGGATCCCGTTGCTCATCGCCATGTACGGCGACTACTCCGGCAGCCTCATGGTCCAGGTGGTGGTGCTCCAGTGCATCATCTGGTACACGCTCCTCCTCTTTTTATTCGAGTACCGCGGCGCTAAGATGCTTATCATGGAGCAGTTCCCGGAGACCGCCGCCTCCATTGTTTCGTTCAAGGTTGAGTCCGACGTCCTGGGGAACGACGGGAAGCTCCACGTCACTGTCAGGAAATCCAACGCCTCGCGGCGGTCGTTCGGGATTGGGTCATACTCCGGCGTCACTCCCCGGCCGTCTAATCTGACCGGCGCCGAAATCTACAGCCTGAGCTCGTCCAGAAACCCGACCCCCAGAGGCTCGAATTTCAACCACTCCGATTTCTACTCGATGATGGGTTTGGGAAGGCTGTCCAATTTCGGGAATTCCGACACCGGCAGGCTGTCCAATTTCAACGTCGCTGATATGTATTCAGTTCAGTCGTCCAGGGGCCCGACGCCGCGGCCGTCGAACTTCGAAGAGAACTCCGCTCCCGGAGCTTTAATGACGTCACCGAAATTCGGCTACTTTCCGGCGCAGCCTCCGCCGCCGAGTTCTTACCCTGCTCCGAATCCTGAAATCTCATCGGCAATGCCCAAAACGGCCAAAACCCATCAGCCGCAGCAGCTCGGAGGAAAAACTTCTAGCGACGCCAAGGAGCTTCACATGTTTGTATGGAGCTCAAGTGCGTCGCCGGTGTCTGAAGGCGCCGCCGCCGGCGGCGCAGCCGCCGGCCTCCACGTCTTCGGCGGTCCTGATTACGGTGCTTCCGACCAATCCGGCCGGTCCGATCCAGGCGCAAAGGAAATCAGGTTGTTGGTCCCCGATCATCCTCAAAATGGAGAACCCAAAGCTGTTGCGCAAACTGGGGAACTTGGTAGAGAGGACTTCAGCTTCGGCGGTGCAGGGGAAGAGGACAGAGAAAAGGAGCCTCCAATCGGGCTATCGAAACTGGGGCCCACCTCCGATGCTGAGCTGGACTCCAAGGTGGCCGGTGGCGGAAAACACATGCCGCCAACAAGCGTGATGACACGCCTAATCTTGATCATGGTTTGGCGTAAACTTATCCGAAACCCGAACACCTACTCCAGTCTCATCGGCCTAATTTGGTCCTTGATCTCGTTCAGGTGGCATGTGCAAATGCCGAAACTTCTCGAGGAGTCAATCCGGATACTCTCCGATGCCGGTCTTGGAATGGCTATGTTTAGCTTAGGTCTTTTTATGGCCCTTCAACCGAAGATAATCGCATGTGGTAACACGGTTGCTTCGTTCGCCATGGCTGTGAGGTTTCTCACTGGCCCAGCAGTTATGGCTGCAGCTTCTATTGCCGTTGGCCTTCGTGGCACTCTTCTCCATGTCGCTATTGTCCAGGCGGCACTTCCACAAGGGATTGTTCCGTTTGTTTTTGCGAAAGAGTACAATGTTCATCCTGCGATTCTAAGCACCGGGGTTATATTCGGAATGCTGATTGCGTTACCTATTACACTTGTGTATTACATTCTTCTTGGTTTG
>gnl_Mimgu_v2.0_Migut.J01639.1
ATGATCTCGTTAACAGACCTGTACCACGTGCTCACCGCCGTGGTCCCACTCTACGTTGCCATGATACTCGCGTACGGCTCCGTCAAGTGGTGGAAGATCTTCACCCCCGACCAGTGCTCCGGCATCAACAGATTCGTCGCGTTGTTCGCCGTCCCGCTCCTCTCGTTCCACTTCATCTCCTCCAACAACCCCTACGCCATGAACTACCGCTTCATCGCCGCCGACACGCTCCAGAAACTCATCGTCCTCGCCGTGCTCGCCGTCTGGTCGAGAACCAGCGCCAGGGGCTCCCTCGAGTGGTCGATCACCCTCTTCTCTCTCTCCACGCTCCCCAACACACTCGTGATGGGGATCCCACTCCTGAAAGGGATGTACGGCGAGAACTCCGGCACGCTGATGGTGCAGATCGTCGTGCTGCAGTGCATCATCTGGTACACGCTGATGCTGTTTTTATTCGAGTACAGAGGCGCGCGTATGCTCATCGCCGAGCAGTTCCCCGACACCGCCGCGTCCATCATCTCCTTCCGAGTCGACTCGGACATACTATCGCTCGACGGGAAGGAGCCTCTCCAGACGGAGGCCGAAGTCGGCGACGACGGGAAACTACACGTCACCGTGAGGAAATCCACAAGCTCGAGATCGGAGATCTTCTCCAGAAGGTCCCACGGCCCCAACTCCGGCGTCTCGTTGACCCCGCGCCCCTCCAACTTAACCAACGCCGAGATTTACTCGCTCCAGTCATCGAGGAACCCAACTCCACGTGGCTCCAGCTTCAACCACACCGATTTCTATTCAATGGTGAACGGGAAAAACGCGAGTAATACTAATATCAGCCCGCGGCAATCGAACTACGGCAACTTCGACGAGGAGAACGGCGGCTATGGAAATCAGCCGAGGCAGGGGAATATCAATACGGCGTACCCTGCACCTGCTAGCGCCGGAATATTCTCTCCGGTGGCGGGGCCCGCCGCCGCCGCGGCGGCGAAGAAGAAACCTAATGGGAATGAAGGTGGCGGGAAAGATCTTCACATGTTTGTTTGGAGCTCGAGTGCTTCGCCGGTTTCTGAAGGTGGGATTCATGTTTTCCGGGGAGGTGATTATGGTAATGAACTCAACGTTGGAGCTCACCCCAAAGATTACGATGATTTCGGGCCGGATCGAAACGGGCCGGTTCTGTCTAAGCTCGGTTCCAGCTCCACCGCGGAGCTCCACCCCAAGAACGGGGGTTTAGATGCTAAATCCACTGCCATGCCGCCAGCGAGTGTGATGACGAGGCTGATTCTGATCATGGTGTGGCGGAAACTGATCAGAAATCCCAACACTTACTCGAGCCTCGTCGGCCTCACTTGGTCTTTGGTCTCATACAAGTGGCATGTGGAGATGCCTGCGATTATAGCGAAATCGATATCGATTCTGTCCGATGCTGGTCTTGGAATGGCAATGTTCAGCCTCGGGCTGTTTATGGCATTGCAGCCAAGAATTATTGCGTGTGGAAAATCGGTAGCTGCATTCTCGATGGCTGTTCGTTTTTTAACGGGGCCCGCAGTTATGGCTGCTGCTTCGATTGCTGTTGGTCTTCGAGGGGTCCTTCTGCATATCGCAATTGTTCAGGCAGCGCTCCCGCAAGGTATCGTACCGTTCGTCTTCGCAAAGGAATACAATGTTCATCCCGATATACTTAGTACCGGGGTTATTTTTGGAATGCTAGTGGCACTGCCAATCACTTTAGTCTACTACATCTTGCTGGGACTT
>gnl_Mimgu_v2.0_Migut.J01508.1
ATGATTACAGGTAAAGATATATACGATGTACTAGCAGCAATAGTCCCGCTGTACGTGGCGATGATCCTCGCGTACGGCTCGGTCCGGTGGTGGAAGATCTTCACACCGGACCAATGCTCCGGCATCAACCGCTTCGTGGCGGTGTTCGCCGTCCCACTCCTAGGGTTCCACTTCATCTCCTCCAACAACATCTACGCCATGAACTACCACTTCATCGCCGCCGACTCCCTCCAGAAGGTCGTCATCCTCGCCGCCCTCTTCCTCTGGCAGGCCTTCTCCACCCGGTCCGGCGCCGCCGCCGTCTCCTCCGACTGGATGATCACCCTCTTCTCGTTATCCACCCTCCCCAACACCCTAGTCATGGGCATCCCGCTCCTCCGCGCCATGTACGGCGACTTCTCCGGCGACCTCATGGTGCAGATCGTCGTCATGCAGAGCGTCGTGTGGTACACGCTCATGCTGTTCATGTTCGAGTACCGGGGGGCCAAGCTACTCATCACCGACCAGTTTCCGGAGACCGCCGCCTCCATCACCTCCTTCAAGGTTGACTCCGACGTCCTCTCCCTCAACGGCCGGGAGCCACTCCAGGCCGACGCTGAGATCGGCGACGACGGAAAACTCCACGTCGTCGTGAAGAGGTCCACGTCAGCATCGATGATATCCTCCTACAACCACCACAACAAGGGTTTGAACTCCAGCGCGATTACTCCGAGGGCTTCGAATCTCACCGGGGTCGAGATTTACTCCGTCCAGTCTTCGCGTGAGCCGACGCCACGCGCCTCCAGCTTCAACCAGACGGATTTCTACGCCATGTTTGCCGGTAACAACAAAACCGCCAGCCCGAAGCATGGGTACACGAACAGCTACGGCGGAGGGGATGTTTTCTCGTTGCAGTCGTCGAAGGGGGTCACCCCCCGCACGTCGAATTTCGACGAGGAAATGATGAAGATGGGGAAGAAGAGGAGCGGCGGCGGCGGTGGTGGTGGTGGTGGTAATAATAATAATATCAATACTGGGAGGAGTATGAGTGGTGAGCTTTTTCAGCATTCGTATCCTCCCCCGAATCCCATGTTCTCCGGTGGTGGCCCGAGGAGGAAGGAAAGTGGCAGCAGCGGCGGCGGTGGTGGTGGCAATGCCAACGGCAGCATTGTTAGTGGTGGTGGTAGTGGGAATAGCAATAATCCGAATAAAGAACTGCACATGTTTGTTTGGAGCTCGAGCGCTTCGCCCGTGTCCGAAGCAAATATGAGAAATGCCGTTAACAAAGCCGCCTCCGGTGATTTTGCTAGCACCATTGACGCTCCGTCAAGAGAGAATGGAAGTCCAGTTGGGAAAATGAAAACGGGAGACGAAAAGGAGACTGAGATTGAGAATGTAGCGTCGAAGTTTCCGGCGAACGCGTCGCCGTATAATAATACATGCCAGAAGAAGATGGAGATGGATCCGGAGGAAGGTGGTGAGATGATGGGTAAAAAGACACAAATGCCCCCAGCAAGTGTTATGACTAGGCTTATACTAATCATGGTTTGGAGGAAGCTCATTAGGAACCCTAATACTTATTCCAGTCTTATTGGCCTTATTTGGTCTCTTGTATCATTCAGGTGGAATATCGAGATGCCTTCGATCGTGAAAGGGTCGATATCGATTTTGTCCGATGCAGGTCTTGGCATGGCCATGTTTAGTCTAGGTTTATTCATGGCTTTGCAGCCGAAAATCATAGCTTGCGGAAAATCGGTGGCGACGTTTTCGATGGCGGTTAGGTTCTTGACAGGGCCAGCTGTCATCGCCGCAACCTCCATCGCAATCGGCCTCCGAGGAGTTCTCCTGCACATAGCAATTGTTCAGGCTGCTCTTCCACAGGGAATTGTCCCCTTTGTGTTTGCTAAAGAATACAATGTTCATCCAGACATACTCAGCACTGCGGTTATTTTCGGGATGCTGATAGCTTTGCCCATAACAATTCTGTACTATGTGCTACTTGGGCTG
>gnl_Mimgu_v2.0_Migut.C01042.1
ATGATAAGCACAAATGACTTCTACAACGTGATGTGCTCAATGGTGCCACTCTACTTCGCAATGCTGGTGGCCTACGCGTCGGTGAAGTGGTGGGGAATATTCTCTCCGGAGCAGTGCTCCGGCATCAACCGGTTCGTGGCGGTGTTTGCGGTTCCGGTGTTGTCGTTCCACTTCATCTCTCAGAACAACCCTTACCAAATGGACACCAAATTCATATTGGCCGACACTCTCTCCAAATCACTCGTCCTCGTCTCGCTATCGATTTGGTGCGTATGTAAAGGCCAAATCGACTGGCTAATCACTCTCTTTTCGGTATCGACTTTGCCCAACACTCTTGTTATGGGCATCCCTTTGCTCAAAGCAATGTACGGCGACTTCACTACATCTCTCATGGTTCAATTAGTCGTTCTCCAATGCATCATCTGGTATACGCTGTTGCTCTTCCTCTTTGAATACAGGGCGGCGGCGATACTTATCCAGACGCAGTTCCCCGGACAAGCGGCGGCCGCCATAACCAAATTCGAAATAGACAATGACGTCATCTCACTCGACGGGCGGGACCCACTTCTCACCGAGTCCGAAGTCGACGACAACGGCCGTATCCACGTCCGGATCCGACGGTCCACGTCATCGGCCGCCACCTCCGTGGGGCCCACCCCCAGGGGTTCGAATCTCTCCAACGCCGAAATCTTCTCCATCGGCACCCCGCTCGAGTACGGGTTCGGGTTCCGACCCGTCAGCCCGGCCGGGTTTTCTGCGGGCTACGCCTCGTCGGATGCTTATTCTCTGCAGCCCACGCCGAGGGCTTCGAGTTTCAACGAGCTTGATTCCGCCGCCGCGAGCCCGGTTGCCGGGAAGATTTTCCGGCAGCCTTCTCCGGTGGTGAAAATGGTGTGGGAGTCCCCGGAGGAAGGACACGGGTTCGGAGATGTTGCGGAGAAAGATCTAAGCTTCAGAGATTGCGGAAGGATTTCAGTGGAAGAAGGATTAGATATGAAGGAAACATCAACCAATCAAGAAATGCCACGTGCCCTAGTAATGCTAAGGCTTATACTAATCATGGTTGGAAGGAAGCTTCTACGTAACCCCAACACTTATTCCAGCGTTTTAGGCCTTTCTTGGTCTCTAATCTCCTTTAAATGGAACGTGGGAATGCCAAGTTTGGTTAAATACTCTGTCAAAATCATTTCAGATGCAGGGCTAGGAATGGCAATGTTCAGTTTGGGGCTTTTTATGGCACTTCAGCCTCGATTAATAGCATGCGGTACGAAAATGGCAACAATATCGATGCTGATTAGATTCATCGGAGGCCCGATTTTGATGTGCGCCGCTTCTTTCGCCGTCGGGCTTAGAGGGGCCCACCTTCACGCCGCCATAGTTCAGGCAGCTCTGCCGCAAGGGATTGTTCCGTTTGTGTTTGCACGAGAATACGGATTGCATCCAGACATACTAAGTACCGGGGTTATTTTTGGAATGTTGGTGTCCTTACCGGTAACTCTCATGTATTACATATTATTGGGCTTA
>gnl_Musac_v1_GSMUA_Achr3T22010_001
ATGATCACCTGGGAGGACTTCTACACCGTGATGTGCGCCATGGTCCCTCTCTACTTCGCCATGTTCGTCGCCTACGGCTCCGTCAAGTGGTGGAAGATCTTCACCCCGGAGCAGTGCTCCGGCATCAACCGCTTCGTCGCCACCTTCGCCGTCCCCGTCCTCTCCTTTCACTTCATCTCCCACAACAACCCTTACCAGATGGACTCCCGCTTCATCCTTGCCGACACCCTCTCCAAGCTCCTCGTCCTCGTCATCCTCTCCCTGTGGGCCTCCCTGTCCGCCGCCTGCGCCGGCCCCCGACGCCGCGGCCGCCGGCTCGACTGGGTCATCACCCTCTTCTCCGTCGGGACGCTCCCCAACACTCTCGTGATGGGCATCCCCCTCCTCCGCGCCATGTACGGCGACTTCACCCAGAGCCTCATGGTGCAGCTGGTGGTGCTGCAGTGTATCATCTGGTACACGCTGCTGCTCTTCCTCTTCGAGTACCGCGCAGCCACGATGCTAATCGAAGACCAATTCCCGGGTACGGCGGCGGCCGCCATTGCCAAGTTCGAGGTAGACGGCGACATCATCTCCCTCGACGGGCGAGACCCGATCCGGGCCGAGTCGGAGATGGAGATCGGCACGCCGGTGTGGGTGCGGTCGCCGGCCGCGCCCGCGGGAATGTTGATCAGGCAGCAATCGCCGGCGACACCCGGGGCGCTGAAGCTGGCGTCTCCTCTTTGGACTTTGCTGGCTATTGGATCACGTAGAAGCCAAAGTAGTCTTCACCAATTTGCTCGCATCAAACTTCACCATCTACGTGAATCTCGAAGCCACAGTCCCTTTATTCTGCTAGGAATGGGACTTGAGGCTGTAAAAGAAACCTGCGTCACCACTGCAACGGTTCCTGTTCTTCACATCACAGACACAAGATTGGAAGGAAGGGAGAAAGATCTGAGCTTCCGGAGCACTTCAAAGTTCGTGGTCGACAAAGAAGATGAAGAAGAGGAGTTGGAGGTGGAAGGAGATCAAGAGATGCCGGCAGCGTTTGTCATGCTCAGGCTCATCCTGACCGTCCTCGGCCGGAAGCTGTCGCGCAACCCAAACACGTACTCCAGCATATTAGGCCTCCTTTGGTCCCTCATCTCGTTCAAGTGGGGCGTCGACATGCCGACGCTGGTGAAGGAGTCCATCAAAATAATCTCAGATGCAGGGCTTGGAATGGCCATGTTCAGCCTCGGGCTGTTCATGGCTCTGCAGCCAAGGATCATTGCCTGCGGGCCAAAGATGGCGGCCATAAGCATGGCGATCCGATTCCTAAGCGGCCCCATGGTGATGTCTGTTGCATCCATGGTAGTGGGGTTAAGAGGTGTACGGCTTCACACAGCCATCGTGCAGGCAGCTCTTCCTCAAGGGATCGTACCATTTGTTTTTGCCAGAGAATACGGATTGCATCCTGATATATTAAGCACTGGGGTCATCTTTGGCATGCTTGTCTCTTTGCCCGTAACCTTGCTTTACTACATACTCCTGGGGCTG
>gnl_Musac_v1_GSMUA_Achr3T07280_001
ATGATTACGCTTGCGGACTTCTACCATGTGATGACGGCGGTGGTGCCGCTGTACGTGGCGATGATACTGGCGTACGGGTCGGTGAAGTGGTGGAAGATCTTTACGCCGGACCAGTGCTCCGGGATCAACCGCTTCGTGGCGCTCTTCGCGGTGCCGCTGCTGTCCTTCCACTTCATCTCCACCAATAACCCTTATGAGATGAACATGCGGTTCATCGCGGCGGACACGCTGCAGAAGCTGATGGTGCTCGCCGTCCTCGCCGCCTGGTGCAGGCTCAGCCGCCGTGGCTCCCTCGAGTGGACCATCACCATCTTCTCGCTGTCCACCCTCCCCAACACGCTCGTGATGGGCATCCCGCTGCTGAAGGGCATGTACGGGAGCTACTCCGGCACCCTGATGGTGCAGATCGTGGTGCTGCAGTGCATCATCTGGTACACCCTCATGCTGTTCCTGTTCGAGTACCGCGCCGCCCGGATGCTGATCTCGGAGCAGTTCCCGGACACCGCCGGGGCCATCGCGTCCATCACTGTCGACTCCGATGTTACGTCGCTGGACGGGCACCGCGACATGCTGGAGACGGAGGCGGAGATCAAGGAGGACGGTAAGCTGCACATCACGGTGCGTCGGTCGAACGCGTCGCGGTCGGACATCTACTCCCGGCGGTCCATGGGGTTCTCTGCCACCACCCCCCGCCCCTCCAACCTCACCAACGCAGAGATCTACTCGCTGCAGTCGTCCAGGAACCCCACGCCCCGGGGCTCCAGCTTCAACCACAACGACTTCTACTCCATGGTGGGCCGGAGCTCCAACTTCGGCGCCGCCGACGTCCACGGCATGAGAGGCTCCAAGCCCAATTACCAGTTGCCGGTGACGGCGGCCACGCAGAACTACCCAGCACCGAATCCTTCGGTTTTCTCCGCGGAAGACGGTGGGACTAAGGATCTCCACATGTTCGTCTGGAGCTCCAGCGCGTCACCGGTCTCCGACGTATTCGGTGGCAACAACACCAATCACCACGAGTATGGCTTGCCGGCCGCTGATCCTTCGGCCATGAAAGAAGTCCGAATGGCTGTTTCTCCGGGCAAAGGTACGACCTTTCACTCACTCCCTCTTCTCATACGCGGTCGTTACCGAGCTTGGAATTTGGACCGATTTCGCCAGTGGACGGGCGGAAGGAAAGGCGGCGGGCACGAAGACGGCGGCGACAAGGTTCAAGGCGCGGCCAAGGGCGGGCTCATGCGGGCGACGGCGATGCCGCCGACGAGCGTCATGACGAGGCTAATCCTAATCATGGTGTGGAGGAAGCTGATCCGCAACCCCAACACCTACTCCAGCCTGATCGGCGTCGTCTGGTCCCTCGTCTCCTTCAAATGGCACGTTAACATGCCTGACATCGTGTCGCACTCCATCTCCATCTTGTCGGATGCAGGCCTCGGAATGGCCATGTTCAGCCTCGGGCTGTTCATGGCGCTGCAGCCAAGGATCATAGCATGTGGGAACTCCGTAGCAGCTTTTGCCATGGCCGTGAGATTCCTGACAGGCCCAGCTGTCATGGCCGCCGCCTCCATCGCCGTGGGTCTGCGTGGCGTCCTCCTCCGCATCGCCATTGTGCAGGCGGCGCTCCCACAAGGCATCGTCCCCTTTGTGTTCGCCAAGGAGTACAACCTGCATCCCGATATCCTCAGCACAGCGGTGATATTTGGGATGCTGATCGCGCTGCCCATAACACTGGTGTACTACATTTTACTTGGCCTG
>gnl_Musac_v1_GSMUA_Achr7T07300_001
ATGATCACGTTGGGAGACTTCTACAATGTGATGACGGCGGTGGTGCCGCTGTACGTGGCGATGATCCTGGCTTACGGGTCGGTGAAGTGGTGGAAGATCTTCACGCCGTTGCAGTGCTCCGGCATCAACCGCTTCGTGGCGCTGTTCGCGGTGCCGCTGCTCTCCTTCCACTTCATCTCCGGGAACAACCCCTACACCATGAACCTCCGATTCATCGCCGCCGACACGCTGCAGAAGCTGATGGTGCTGGCGGCGCTCACCGCCTGGGGCTGCCTCAGCCGCCGTGGCCGCCTCGACTGGACCATCACTACCTTCTCCCTCTCCACCCTCCCCAACACCCTGGTGATGGGCATCCCCCTCCTCCGGGGCATGTACGGCGAAGTCTCCCACAGCCTCATGGTCCAGATCGTCGTCCTCCAGTGTATCATCTGGTACACCCTCATGCTCTTCCTCTTCGAGTACCGCGCCGCCAAGCTTCTCATCGCCGAGCAGTTCCCCGACACCGCCGGGGCCATCGCCTCCATCAGCGTCGACTCCGACGTCGTCTCGCTCGACGGGCGCGAGATGCTGGAGACGGAGACGCAGATCAAGGAGGACGGCAAGCTGCATGTGACCGTCCGGCGATCGAACGCTTCGCGGTCGGACATCCACTCCAGGCGGTCGCTCGGCTTCTCGGCCACCACCCCTCGCCCCTCCAACCTCACCAACGCCGAGATCTATTCGCTGCAGTCGTCGCGGAACCCCACGCCGAGAGGCTCCAGCTTCAACCACAACGACTTCTACAACATGGTGGGCAGGAGCTCCAATTTCGGCGCTGCCGACCCCCGGTTCCAGTACCAATTGCCAGTGACCACGACCGCAGCAGCTCCGCACTACCCGGCTCCAAACCCAGCCGACGGTGGGGCGAAGGATCTGCACATGTTCGTGTGGAGCTCCAGCGCGTCTCCGGTCTCCGAAGCGTTCGGTAACAGCAAGGAGTACGGTTTGCCGGCGACCGAAGCTTCCGGCTTAAAAGAACTTCGTTCGATGAATTTGATTTGGTTCACAGTGGACGGATGGAAGGACGGCAGGGACGACTATTTAGAGCGGGAGGAGTTCAGCTTTGCGAACAAGGCAACCATGGACAAAGAGGGTGCTCCGCAGGAGGGAGACGAGAAAGCCAACAATGAGGCCAACAAGGGAGGGCTCAGAGAAGTGAAAGCCATGCCGCCGACGAGCGTGATGACCAGGCTGATCCTGATCATGGTGTGGCGGAAGCTGATCCGCAACCCCAACACCTACTCCAGCTTGATCGGCCTCATCTGGTCCCTCGTCTGCTTCAGATGGAACTTTCAGATGCCCGCGATCGTACTGCGTTCCATCTCCATACTGTCGGACGCCGGCCTAGGCATGGCCATGTTCAGCCTCGGTCTGTTCATGGCCTTGCAGCCAAGGATCATAGCATGTGGGAACAAGGCAGCAGCTTTTGCTATGGCGGTGAGGTTCCTAACAGGCCCCGCTGTCATGGCTGCCGCTTCTCTTGTCGTCGGTCTTCGTGGTGTCCTCTTGCACATCGCCATTGTACAGGCAGCACTGCCCCAAGGCATCGTTCCCTTCGTATTCGCAAAGGAGTACAATGTACATCCGGACATTCTCAGCACAGCGGTGATATTTGGGATGCTAATCGCCTTGCCTATAACCCTGGTGTACTACATCCTAATGGGCATC
>gnl_Musac_v1_GSMUA_Achr7T17140_001
ATGATCTCGTGGCACGACCTGTATACGGTGCTGGCGGCGGTGGTGCCGTTGTACGTGGCGATGATCCTGGCTTATGGATCCGTGCGGTGGTGGGGAATCTTCACGCCGGACCAGTGCTCCGGCATCAACCGCTTCGTCGCAATCTTCGCGGTGCCGCTCCTGTCCTTCCACTTCATCTCCACCAACGACCCCTTCACCATGAACCTCCGCTTTATCGCAGCCGACACCCTGCAGAAGCTGCTCGTCCTGGCGGCCCTCGCCGCTTGGTCTAATCTCCTCCCCCACCGCCACCCGCTCCCCGGCGGCGCTGCCCCCCTCGACTGGTCCATCACCGTCTTCTCCCTCTCCACGCTCCCCAACACCCTGGTGATGGGCATCCCGCTCCTCATCGCCATGTACGGTCCCTACTCCGGCTCCCTCATGGTCCAGATCGTCGTCCTCCAGTGCATCATCTGGTACACCCTCATGCTCTTCCTCTTCGAGTTCCGAGCCGCTCGCCTCCTCATCGCCGAGCAGTTCCCCGACACCGCGGCCTCCATCGTCTCCTGCCGCATCGACCCCGACGTCGTCTCGCTCGACGCCGGCGCCGCAGAGGCGGCCGCCGAGGTCGGCAGCGACGGCAAGATACACGTCACCGTACGCAAGTCCACGTCGTCGAGGAGGTCGGCAATGATGACCCCCCGACCCTCCAACCTCACCGGCGCAGAGATCTACTCGCTCAGCTCCTCCAGGAACCCCACCCCGAGGGGTTCCAATTTCAACCACGCCGAGTTCTTCGCCATGATCTCCACCGCTGAAAAGAAGCCCTACCCACAACTCAACTACCATCGACACCACCACAATCGACCCGGTGCTGCAACGGCGACGGCGGACGCGAAGGAGCTGCACATGTTCGTGTGGAGCTCGAGCGCGTCGCCGGTGTCGGAGGTGAGCGGGATTCACGCCTTCGGCGGCCAGGATCTCGCATCATTGGAGCCCGGTGGCCGCGCCGATCACGGGGCCAAGGAGATACGGATGCTCGTGCCCACCGAACTCGCCCGCAATGGCCCCACCACTAAAGGTGACGCGTGCCGGGCGGAGGAGTTCAGCTTCGGGGGCGAAATGAGGGAATCGGAGCAGCAGACAGGCGTGAGGGCAACGCGGGTGCTGCAGAAGCTGGGGTCCAGCTCGACGGCGGAGCTGGACCCGAAGGGCGGAGGGACGCCCGACGGGAAGAGGGCGGGCGGCGCGGCCCACCACCAGATGCCTCCGGCCAGCGTCATGACCCGTCTCATCCTCATCATGGTGTGGCGCAAGCTGATCCGCAACCCCAACACCTACTCCAGCCTCATCGGCCTCGTCTGGTCCCTCGTCGCCTTCCGGTGGCACGTGACCATGCCGAAGATAGTAGAGCAGTCCATCTCAATCCTCTCCGACGCCGGCCTCGGAATGGCCATGTTTAGCTTAGGGCTGTTCATGGCGCTGCAGCCGCGAGTAATCGCGTGCGGGAACAAGGTGGCGACGTTCGCGATGGCCGTCCGGTTCCTGGCCGGGCCGGCGGTGATGGCTGCGGCGTCCGTAGCCGTCGGGCTACGCGGGACGCTCCTCCACGTGGCGATCGTTCAGGCGGCGCTTCCGCAAGGCATTGTGCCCTTCGTGTTCGCCAAGGAGTACGGCGTCCACCCCGCCATCCTTAGCACAGCGGTTATATTTGGGATGCTGATTGCGCTTCCCATCACTCTGGTTTACTACATCCTCCTCGGTCTA
>gnl_Musac_v1_GSMUA_Achr2T00910_001
ATGATCTCCGCCGCTGACCTTTACCACGTGCTGGTGGCCGTGGTGCCACTGTACGTGGCCATGATCCTGGCCTACGCTTCCGTGAAGTGGTGGTGCATCTTCACCCCAGACCAGTGCTCCGGCATCAACCGCTTCGTGGCGCTCTTTGCTGTCCCCCTCCTCTCCTTCCATTTCATCTCCACTAACAACCCGTATGCCATGAACTACCGCTTCATCGCCGCAGACACGCTGCAGAAGCTCATCGTGCTCGTCGTGCTTACTGTGTGGACCAAGGTCTGCTCCCGTGGCTGTCTCGAGTGGACCATCACCCTCTTCTCCCTCTCCACACTCCCAAACACCCTCGTCATGGGCATCCCCCTCCTCAAGGGCATGTACGGCCCCGACTCCGGCAGCCTCATGGTGCAGATCGTCGTGCTCCAGTGCATCATATGGTACACCCTCATGCTCTTCCTCTTCGAGTACAGGGGTGCCAGGCTCCTTATCATGGATCAGTTCCCGGACACCGCCGGTTCCATCATCTCGTTCCGGGTGGACTCCGACATCATCTCCCTCGATGGCAAGGAGACGCTCCAGACGGACGCGGAGATCGGCGACGACGGAAAGCTCCACGTCACGGTGCGTAAGTCGACGAGCTCCCGTTCCGAGATCTGCTCCAGGAGGTCACACGGGCTCAACTCCGGCGGCATCTCGATAACGCCGCGCCCCTCCAACTTGTCCAACGCAGAGATTTACTCCCTGCAGTCATCAAGGAACCCGACGCCCCGGGGCTCCAGCTTCAACCACGCCGATTTCTATTCCATGGAAAGCGACCTGAGGGCGAGTGGCATCGCAGCGCCTTGCGGCTATCCAGCCCCGCCCGCCACCGGAATATTCTCGCCGGTCATGGCGACGAAGAAGGCACGTGCGGCCGAGGGTGGAAAAGACCTGCACATGTTTGTATGGAGTTCGAGCGCGTCACCCGTGTCGGAAGGTGGGATGCATGTGTTCAGAGACACAGATTTCGCTAACGAGAATGGTGGGGCAACTCACGCAGCCGATCACCATCACAGAGAGGCCCATCACGATGCTTACGATGTTGATGGTCCAAGCCTCTCCAAACTAGGTTCCAGCTCTACCGCCGAGCTTCACCCCAAAGCTGGTGCTGCAGGAAACCCAAAGCCTAATTCAATGCCTCCTGCAAGTGTGATGAGCAGACTTATACTGAGCATGGTCTGGCGGAAGCTGATCAGAAACCCAAACACCTATTCCAGCCTTCTTGGTGTCATCTGGTCTCTTGTCTCTTACAGGTGGGACATAGAAATGCCTGCTATTATTGCTCGCTCCATCTCAATACTCTCTGATGCAGGACTTGGAATGGCTATGTTCAGTCTCGGTTTATTTATGGCCTTACAGCCGAGAATTATAGCTTGTGGCAATTCTGTAGCTGCATTTGCTATGGCTGTCAGATTCGTCACTGGTCCTGCTGTCATGGCTGCAGCTTCCATTGCGGTAGGCCTGCGTGGAGTGCTGCTACATGTTGCTATCGTGCAGGCAGCTCTTCCACAAGGAATTGTTCCATTTGTCTTTGCAAAAGAATACAATGTGTATCCTGATATTTTAAGCACAGCGGTTATCTTTGGGATGCTAATTGCTCTACCCATCACCTTGGTGTATTATATCTTGCTCGGACTT
>gnl_Musac_v1_GSMUA_Achr9T27160_001
ATGATCACGGCGGGGGATTTCTACAATGTGATGACGGCGGTGGTGCCGCTGTACGTAGCCATGATCCTGGCTTACGGCTCCGTGAAGTGGTGGAAGGTCTTCACGCCGACCCAGTGCTCCGGCATCAACCGCTTCGTTGCTCTCTTCGCCGTGCCGCTCCTCTCTTTCCACTTCATCTCTGGGAATGACCCCTACACCATGAACCTCCGGTTCATCGCCGCCGACACCCTGCAGAAGCTGATCGTGCTGGCCGGGCTCGCAGCCTGGGGCGTCCTCAGCCGCCGCGGCCGCCTCGACTGGACCATCACCACCTTCGCCCTCGGGACCCTCCCCAACACCCTGGTGATGGGCATCCCCCTCCTTCGGGGCATGTATGGAGAGGTCTCCCACAGTCTCATGGTCCAGATCGTTGTCCTCCAGTGCATCATCTGGTACACTCTCATGCTCTTCCTCTTCGAGTACCGCGCCGCCAAGCTCCTCATCGCCGAGCAGCGCTCGATGGGCTTCTCGGCGGCCACACCCCGGCCGTCCAACCTCACCAACGCGGAGATCTACTCGCTGCAGTCGTCGCGCAACCCCACGCCCAGAGGTTCCAGCTTCAACCACAACGACTTCTACTCCATGGTGGCCGGCAGGGGCTCCAATTTCGGGGCGGCCGACGTCTACGGGGTGCGAGCAGGGGCGGCGGCGGCGGCGGCGACGACACCGAGACCGTCCAACTACGAGGAGGAGCACGCATCTCCGAACTACCCGGCTCCGAATCCAGCTGTGTTCGTTCAGGCGGCGTCAAGGACGAGCGGGCCTAAAAGAGCCAATGGACAACCCCATCTGTCGAAGACGGAGGACGGAGGGGGGAAAGACCTCCACATGTTCTTGTGGAGCTCAAGCGCATCTCCAGTCTCCGACGTGTTCGGCAACGGCAAGGAGTACGGTGTGCCGTCGACAGATCCTACCGGTATAAAAGATGTCAGGGTGGCAGTTTCTCCCGGCAAAGTGGATGGCCGGAGGGAGAACAGGGATGAGTATGTAGGGCGAGAGGATTTCAGCTTTGGCAACAGGGCAGCCATGGACAAAGATGGCACAGCTCAGCACGAGGGAGATGAGAAGGTAAAGGAGGTCAAGAAAGGAGGGCTACGAGAAGTGACAGCGATGCCGCCGACCAGCGTCATGACCAGGCTGATACTGATCATGGTGTGGCGGAAGCTGATCCGCAATCCCAACACCTACTCCAGCTTGATCGGCATCATCTGGGCTCTCGTCTGCTTCAGATGGAATGTTCAGATGCCTGCGATTGTATTGCAGTCCATCTCCATACTGTCGGATGCTGGCCTTGGAATGGCCATGTTCAGCCTTGGTCTGTTCATGGCGTTGCAGCCAAGGGTCATAGCATGTGGGAACAAGGCAGCAGCTTTCGCCATGGCGGTGAGGTTCCTAACAGGCCCGGCTGTCATGGCTGTGGCTTCCCTAGCCATCGGCCTACGTGGTGTTCTCTTGCGCGTCGCCATCGTACAGGCAGCGCTGCCTCAAGGCATCGTTCCCTTCGTGTTTGCCAAGGAGTACAATGTGCACCCTGATATCCTTAGCACAGCAGTGATCTTTGGAATGCTAATCGCCCTGCCCATCACACTGGTGTATTACATCCTACTGGGCATA
>gnl_Musac_v1_GSMUA_Achr8T23120_001
ATGATTACGGGTGCAGACTTCTACCATGTGATGACGGCGGTGGTGCCGCTGTACGTGGCGATGATACTGGCGTATGGGTCGGTGAAGTGGTGGAAGATCTTCACGCCGGACCAGTGCTCCGGGATCAACCGCTTCGTGGCGCTCTTCGCGGTGCCGCTCCTCTCCTTCCACTTCATCTCCACTAACAACCCATACGAGATGAACATGCGGTTCATCGCCGCGGACACGCTGCAGAAGCTGATGGTGCTCGCCATGCTCGCCGCCTGGAACAGGCTCAGCCGCCGTGGCTCCCTCGAGTGGACCATCACCATCTTCTCCCTGTCCACGTTGCCCAACACCCTCGTCATGGGCATCCCGCTGCTTAAGGGCATGTACGGCAGCTACTCCGGCAGCCTTATGGTCCAGATCGTGGTGCTGCAGTGCATCATCTGGTACACGCTCATGCTGTTCCTGTTCGAGTACCGCGCCGCTCGGATCCTGATCACGGAGCAGTTCCCGGACACTGCCGGCGCCATCGCGAACCCCACGCCCCGGGGTTCCAGCTTCAACCACACCGACTTCTACTCTATGGTCGGGCGGAGCTCCAACTTCGGCGCCGCCGACTCCAAGATCAGTTACCAATTGCCGGCGACGGCAGGTACGCCGCACTACCCAGCTCCGAATCCCTCAGCCAACGGGCAAGCACCCGTGTTCAAGGCGGAGGATGGTGGGACTAAGGATCTTCACATGTTCGTGTGGAGCTCAAGCGCTTCACCGGTCTCCGACGTGTTCGTCGGCAGTAACAACCACCACCACGAGTACGGCTTTCCGTCCGTCGTTCCTTCGGCTCTTAAAGAAGTCCGGGTGGCCGTTTCGCCTGGCAGAATGGAGGGGCGGAAGGAGAACCCGGCGGACTGCTTGGAGAGGGACGACTTCAGCTTCGGAAACAAAGGAGACGGCTGCGGGCACGACGCCGTCGACGACAAGGTCCAGGGACCAGCCAAGGCCGGGCTCACGCGGGTGACGACGATGCCACCGACGAGCGTCATGACGAGGCTCATCCTGATCATGGTGTGGAGGAAGCTGATCCGCAACCCCAACACCTACTCCAGCCTCATCGGCGTCGTCTGGTCTCTCATCTCCTTCAAATGGCAAGTTAACATGCCCGACATTGTATCGGGCTCCATCTCCATCTTGTCGGACGCAGGCCTCGGAATGGCCATGTTCAGCCTGGGGCTGTTCATGGCGCTGCAGCCGAGGATCATAGCATGTGGGAATTCGGTGGCAGCTTTTGCCATGGCCGTGAGATTCCTAACAGGCCCAGCTGTCATGGCCGCCGCCTCCATTGCCGTGGGTCTCCGCGGCGTCCTCCTCCGCATCGCCATCGTGCAGGCGTCACTCCCGCAAGGCATCGTCCCTTTCGTGTTTGCGAAGGAGTACAATTTGCATCCCGATATCCTCAGCACAGCGGTGATATTTGGGATGCTGATTGCGCTGCCAATCACGCTGGTGTACTACATCTTACTGGGGCTC
>gnl_Musac_v1_GSMUA_Achr8T09440_001
ATGATCACCGCTGCGGACCTGTACCATGTTCTCACGGCCGTGGTGCCGTTATACGTGGCCATGATCCTGGCCTACGGCTCCGTGAAGTGGTGGCGCATCTTTAGCCCGGACCAGTGCTCCGGCATCAACCGCTTCGTGGCCCTTTTCGCCGTCCCCCTCCTTTCCTTCCACTTTATCTCCACCAACAATCCATATGCCATGAACTACCGCTTCATAGCCGCCGACACGCTTCAGAAGCTCATCGTGCTCACCGTGCTCTCCGTTTGGACCAAGGCCAGCCGCCGTGGCTGCCTTGAGTGGGCCATCACCCTCTTCTCGCTTTCCACCCTCCCCAACACCCTCGTCATGGGCATTCCTCTGCTGAAGGGCATGTACGGCTCCGAGTCCGGTAGCCTCATGGTCCAGATCGTCGTGCTCCAATGCATCATCTGGTACACGCTCATGCTCTTCCTGTTCGAGTACAGGGGAGCCAGGCTCCTCATCATGGAGCAGTTCCCCGACTCCGCCGGCTCCATCATCTCCTTCAGGGTCGACTCCGACATCATCTCTCTGGATGGCAAGGAGCCGCTACAGACCGAGGCCGAGGTCGGCGACGACGGGAAGCTCCACGTCACGGTACGAAAGTCGACGAGCTCCCGCTCCGATATCTACTCCCGGAGGTCTCACGGGCTGAACTCCGGTGGCATCTCCATAACGCCGCGGCCGTCCAACTTGTCCAACGCGGAGATTTACTCGTTGCGGTCATCGAGGAACCCGACGCCGAGGGGCTCGAGCTTCAACCACGCGGATTTCTGTTCCATGCCGAGGAAGGGCGGCCCGAGGGCGAACGGCTTGGCAATGAGCGGGATCGAGGGAGGGAAGGACCTGCACATGTTTGTGTGGAGTTCGAGCGCTTCCCCGGTGTCGGAAGGTGGGATGCATGTGTTTGCCGGGGCGGAATTCTTCTTTGAAGATGCCATATCTGCAGTGTCTCACCTCGGTGATGCTTACGACGGGTACCGCCAGGATGATTTCAGCTTCAGGAACAAGCCTACTGACCCTCTGCAGAGGGACGGGCTGAGCCTCTCTAAGCTCGGTTCAAACTCCACCGAACTCCACTCGAAAGCTGAGGCAGATGGAGTTGGAAAGCCTTCCATGCCTCCTGCAGGCGTGATGACCAGGCTTATATTGATTATGGTATGGCGGAAGCTAATCCGAAATCCGAACACCTATTCCAGCCTACTCGGTCTCATCTGGTCCCTCGTCTCGTTCAGGTGGGAAATCGAAATGCCTGCAATCGTCGCTCGTTCGATATCGTTACTGTCTGATGCAGGACTTGGGATGGCTATGTTTAGTCTTGGGTTGTTTATGGCGTTACAGACGAGAATTATAGCTTGTGGCAATTCTGTTGCTGCGTTCGCAATGGCTGTCAGATTTGTCACTGGCCCTGCTGTAATGGCTGCAGCTTCTATCACAGTCGGCCTACGCGGGGTGCTCCTACATATTGCGATCGTACAGGCAGCTCTTCCGCAAGGTATCGTTCCATTCGTGTTTGCTAAAGAATACAATGTTCATCCTGATATCCTAAGCACAGGGGTTATCTTTGGGATGTTAATTGCTCTCCCCATCACTTTAGTATACTACATATTACTGGGACTT
>gnl_Musac_v1_GSMUA_Achr8T08300_001
ATGATCACCTGGGAGGACTTCTACACCGTGATGTGCGCCATGATCCCCCTCTACTTCGCCATGTTCCTCGCCTACGGCTCCGTGAAGTGGTGGAAGATCTTCACACCGGAGCAGTGCTCCGGCATCAACCGCTTCGTCGCCACCTTCGCCGTCCCCGTCCTCTCATTCCACTTCATCTCCCACAACAACCCCTACCAGATGGACTCCCGCTTCATCCTCGCTGACACCCTCTCCAAGCTCCTCGTCCTCATGGCCATCTCCCTCTGGGCCGCCCTGTCCGCCGCCTTCGCCAGCCCCCGTCGCCGCGGCCGCCGCCTCGACTGGGTCATCACCCTCTTCTCCGTCGGTACGCTCCCCAACACTCTGGTGATGGGCATCCCCCTCCTCCGCGCCATGTACGGCGACTTCACCCAGAGCCTCATGGTGCAGCTGGTCGTCCTGCAGTGCATCATCTGGTACACTCTGCTGCTCTTCCTCTTCGAATACCGTGCGGCCACGCTGCTCATCGAGGATCAATTCCCGGGTACGGCGGCGGCCGCCATTGCTAAGTTCGAGATAGACGGCGACATCATCTCCCTCGACGGGCGAGACCCGATCCAGGCGGAGTCGGAGATCGACGCGGACGGCCGCCTCCGAGTACGCATCCGACGGTCCACTTCGTCTGCGCCGGGCTCGGGCATGTCGTCTTCGCTCGGCATCACGCCACGCCGCCTCCCGCACCCGTCAGGGTACGCGTCCTCCGACGCGTACTCGCTGCAGCCCACGCCGCGGGCGTCCAACTTCAACGAGCTGGAGATCTGCACGCCGGTGTGGTCGACAAGGATGTCGGGGGTAAGTACACACATGCCATCCGCTGCTGTCAGGTCTCTCTTTGGACTCTGTTTGCCATGGCATCACATTGAAGACAAAGAAAAAACATCACATTACTCTGACACTGCAGTAATTTACAACACAACTCAAATTCACGGTCTCAGATTCTTCAACAATGTCTCCTTCTTAGAACAGCACTGCTGTTACTCGCATGTGATGGCAGGCAGCTCCGCTGCTGTCACTGTCCAAGGTTGTAGGAGATGCTCTCTCTCCCTGCGTATGCCATGTAACTTAGAATCTCATTATGTCCTTGGGGAGAAAGATCTGAGCTTTAGGAGCACCTCAAAGTTTGTGGTTCGCAAAGAAGACGAGATAGAGATGGAGGGAGAAGCTGAGCAAGAGATGCCGGCCGCGCTGGTCATGCTGAGGCTCATCCTCACCGTCGTCGGCCGGAAGCTCTCCCGCAACCCGAACACATACTCCAGCATATTAGGCCTTCTCTGGTCTCTGATCTCGTTCAAGTGGGATATCAGCATGCCAAGTCTGCTAAAGGAGTCCATTAAAATTATCTCAGATGCAGGCCTTGGCATGGCCATGTTCAGCCTTGGATTGTTCATGGCTCTGCAACCAAGGATCATTGCCTGTGGGCCAAAGATGGCAGCCATAAGCATGGCGATTCGGTTCCTGAGCGGACCCACGGTGATGTCAGCTGCATCCATGGCTGTGGGATTAAGAGGAGTGAGGCTGCACACAGCCATCGTGCAGGCAGCTCTTCCTCAAGGGATCGTGCCTTTCGTCTTCGCCAGAGAATATGGACTGCACCCTGATATCTTGAGCACTGGGGTCATCTTTGGGATGCTTGTCTCCTTGCCTGTAACCCTACTTTACTACATTCTCTTGGGTCTG
>gnl_Musac_v1_GSMUA_Achr1T15720_001
ATGATCACCGGGAAGGACATTTACGACGTGCTGGCGGCGGTGGTGCCGCTGTACGTGGCGATGATCCTAGCCTACGGCTCGGTGCGGTGGTGGAAGATCTTCACCCCCAACCAGTGCTCCGGGATCAACCGCTTCGTTGCGGTGTTCGCCGTCCCACTCCTCTCCTTCCACTTCATCTCCACCAACAACATCTACGCCATGAACTTCCACTTCATCGCCGCCGACTCGCTGCAGAAGGTGGTCATCCTAGTGGCGCTGTTCCTGTGGCACAACCTCTCCCGACGCGGCAGCCTCGACTGGAGCATCACCCTCTTCTCCCTCTCCACTCTCCCCAACACCCTGGTGATGGGCATCCCCCTCCTCCGGGCCATGTACGGCGACTTCTCCGGCAACCTCATGGTCCAGATCGTGGTGATGCAGAGCGTCATCTGGTACACCCTCATGCTCTTCCTCTTCGAGTACCGCGGCGCCAAGGCCCTCATCTCGGAGCAGAAGTCGAGCTCCTCCATCGCACGATCCATGGCGTCCTCCTACAACAAGTCTCACGGACTCAACTCCATGACTTCCATGACGCCGAGGGCCTCCAATCTCACAGGCGTCGAGATCTACTCCCTGCAGTCGTCGAGGGACCCGACGCCGAGGGCGTCCAGCTTCAACCAGACTGACTTCTACGCCATGTTCTCGAGCAAGGTCACCAGCCCGAGGGCCGCCGGCGGGGCCAAGGAGGGCGCCGCCGCCGCGGCCAATGGCAACAAGGAGCTCCACATGTTCGTGTGGAGCTCCAGTGCTTCCCCGGGCTCGGAGGCCAACCTAAGGAACATAGTGAACCGAGCTGCCTCCACAGAATTCGGGATCGTGGATCCTCCCAAGGCCGCCGCCCACTTCCAAGAAAACCCTACTCCCAAAGGTAGCGTGCATGCAACCAGCGGCAACGCCAGCCCGACAAAGAAGGCGGGAGCAGCGGCAAGCGGGGAGTTGGACATGGAAGACGGCCGGAAAAGCCACGGTGGGAAGTTCCCGACAAACACCCACCGGATGCCGCCAGCCAGCGTGATGACCCGACTCATAGTCATCATGGTTTGGAGGAAGCTCATCCGGAACCCTAACACCTACTCCAGCCTCATCGGCCTCATCTGGTCCCTCGTATCCTACAGGTGGAACATCGAGATGCCGACGATAATAAAAGGTTCGATATCGATACTATCTGATGCAGGACTGGGAATGGCCATGTTCAGTTTAGGTCTTTTCATGGCACTCCAACCAAAGATCATTTCATGTGGGAAGTCGGTGGCTGCTTTCTCCATGGCGGTCAGGTTCTTGACAGGCCCAGCAGTGATCGCAGCGACCTCCATCGCCATTGGAGTCCGTGGAGTTCTCCTGCATGTGGCCATTGTCCAGGCAGCTCTACCCCAAGGAATTGTCCCATTTGTGTTCGCCAAGGAGTACAATTGCCACCCTGACATACTTAGCACTGCGGTTATCTTTGGCATGCTCATCGCCCTACCCATCACAATCCTCTACTACGTTCTCCTGGGAGTG
>gnl_Musac_v1_GSMUA_Achr1T25190_001
ATGATCTCGTGGCACGACCTGTACACGGTGCTAGCGGCGGTGGTGCCGCTGTACGTGGCGATGATACTGGCGTACGGGTCGGTGCGGTGGTGGGGCATCTTCACGCCGGACCAGTGCTCCGGCATCAACCGCTTCGTGGCCATCTTCGCGGTGCCCCTCCTCTCCTTCCACTTCATCTCCACCAACGACCCCTACGCCATGAACCTCCGGTTCGTCGCCGCTGACACGTTGCAGAAGCTGCTCGTCCTCGGGGCTCTCGCCGCCTGGTCGAACCTGCTCCCACACCGCCGCCCGCTCCCCGGCGGCGCCGCCCCTCTCGACTGGTCCATCACGGTCTTCTCCCTGTCCACTCTCCCTAACACGCTGGTGATGGGCATCCCCCTCCTCATCGCCATGTACGGGCCCTACTCCGGCTCCCTCATGGTCCAGATCGTCGTCCTCCAGTGCATCATCTGGTACACCCTCATGCTCTTCCTCTTCGAGTTCCGCGCCGCCCGCCTCCTCATTGCCGACCAGTTCCCCGACACCGCCGCCTCGATTGTCTCCTTCCGGATCGACCCCGATGTCGTCTCGCTCGACGCCGGCGCCACCGAGGCTGCCGCCGAGGTCAGCGGCGATGGAAAGATCCACGTCACGGTTCGCAAGTCGACGTCGTCGAGGAGGTCGGCGATGATGACCCCCCGCCCCTCCAACCTCACCGGCGCCGAGATCTATTCCCTCAGCTCCTCCAGGAACCCCACCCCGAGGGGGTCCAACTTCAACCACGCCGAGTTCTTCGCTATGGTCGGCGGGGGCGCACCCGCCCAAACCTTCCGCCCCTCGAGCTTCGGGGCCGCCGACATCTACTCCCTCCAATCCTCTCGCGGCCCCACCCCGCGTGCCGCAACGGCAACGGCGACCGGGGCGGCGGCGGACGCAAAGGAGCTACACATGTTCGTGTGGAGCTCGAGCGCGTCACCGGTGTCGGAGGTGGCCGGCCTCCACGCTTTCGGCGGTCAGGACCTCTCCGCGTCGGACCTCGGCGGCCGCGCCGATCACGGAGCGAAGGAGATCCGGATGCTTCTGCCCGCCGAACTACCCCTCAACGGCCCCACCACCAAAGGTTTAGTTACTAACATATTATTATTCCAAACACCAATTAATACCCCCGGTGAGGATTACCGCGCGGAGGAGTTCAGCTTCGGAGACGGGAGGAGGGGAGCGGATGACGGACGTGAGGAGAAGGAGGTGATCACCCCTGAGGTGCTGCAGAAGCTGGAGGCGAAGGTCGTCGGAGGCCAAGGAGAAGAGAGGCCAGGCGGGGCCGTCCACCACCAGATGCCGCCCGCCAGCGTAATGACCCGCCTCATCCTCATCATGGTGTGGCGCAAGCTGATTCGCAACCCCAACACCTACTCCAGCCTCATCGGCCTCATCTGGTCCCTCGTCGCCTTCCGATGGCACGTTGCTATGCCGAAGATCGTAGAGAAGTCCATCTCTATACTCTCCGATGCTGGCCTCGGGATGGCCATGTTTAGCTTAGGGCTGTTCATGGCGCTGCAGCCGCGGATAATAGCGTGCGGGAACACGGCGGCGGCGTTCGCGATGGCCGTACGGTTCCTCACCGGGCCAGCGGTGATGGCCGCTGCGTCCATCGCCGTCGGGCTGCGCGGGACCCTCCTCCACGTGGCAATCGTTCAGGCGGCACTTCCGCAAGGCATCGTGCCCTTCGTGTTCGCCAAGGAGTACAACGTCCACCCTGCCATCCTTAGCACGGCGGTTATATTCGGAATGCTGATTGCTCTTCCCATCACTCTGGTCTACTACATCCTCCTCGGACTG
>gnl_Nelnu_v1.0_NNU_025337-RA
ATGATCACCGGAACCGACATGTATCACGTTCTCGCGGCCGTAGTGCCTCTCTATGTGGCTATGATCCTTGCTTACGGTTCGGTGAAATGGTGGAAGATATTCAGCCCCGATCAGTGTTCCGGCATCAACCGCTTTGTCGCTCTGTTCGCTGTTCCTCTGCTTTCTTTTCACTTCATCTCTACTAATAACCCATACACCATGAACATACGTTTCATTGCTGCTGATACGCTTCAGAAGATCATTGTCTTATCTGTCCTTGCAATCTGGTCAAGAGCCAGCTCGAGAGGCTCCCTTGAATGGTCGATAACACTCTTCTCCCTCTCTGCTCTCCCCAACACTCTTGTTATGGGCATTCCCCTTCTGAAGGGTATGTATGGAGAGTTGTCAGGGAGTTTAATGGTTCAAATCGTTGTTCTCCAGTGCATAATCTGGTACACTTTGATGCTCTTCTTGTTCGAGTACAGAGGAGCCAGGCTTCTCATCGTAGAACAGTTTCCGGACACCGCTGGTTCGATAATTTCCTTTAGGGTTGACTCTGATATCATCTCCTTAGATGGTAAAGAGCCTCTCCAGACAGAGGCAGAGGTCAGCGAAGATGGCAAGCTTCACGTTACAGTGAGGAAATCCACGAGCTCGCGGTCGGAGATATTTTCCCGACGATCTCATGGACCCAACTCTGGCGTTTCTTTGACTCCTCGGCCGTCGAACTTGACAAATGCAGAGATTTACTCTCTACAATCCTCGAGAAATCCAACACCAAGAGGGTCGAGCTTCAACCACACTGATTTCTATTCCATGCTGAACGGGAGAAATGCCAACAGTGCAAGTCCCAGACGATCCAATTTCGGGAATTTGGGTTTTGATGAGGACAATGGTATGGTCAATCCACTGAGGGCTAATGGGATTTTTTCACAAGGAAATTCAGTGGAGGGTGTTGGCTATCCAGCGCCACCTAATGCCGGAATATTTTCTCCGGCGGCCGGACCCGGGGCCAAGGAGAAGGCCAATGGGATCGGTGGGGAGAAAGATCTGCACATGTTTGTTTGGAGTTCCAGTGCTTCCCCAGTCTCTGAAGGGGGAATTCATGTCTTCAGAGGAGGAGATTTTGGTAATCAACATGGAGGTGTAGCTCATCCTGCAGATTATGAAGAGTTTGGCCGGGATGAGCGAGAGGGACCAGTCTTGTCGAAGCTGGGCTCAAGCTCTACAGCCGAGCTTCACCCAAAAGCTGGGGTCCATGGAGACTCTAAACCTACATCCATGCCACCTGCCAGTGTTATGACCAGACTCATTCTGATAATGGTCTGGCGTAAGCTCATTAGGAATCCGAACACATACTCCAGCCTCATTGGCCTTACCTGGTCTCTAGTATCTTTCAGGTGGGAGATTGAGATGCCAGCAATCATAGATGGTTCGATTAAGATTCTATCGAATGCGGGTCTCGGAATGGCTATGTTCAGTCTTGGTTTGTTTATGGCCTTGCAGCCAAGGATCATTGNTTGTGGGAATTCAGTTGCTGCCTTCACCATGGTTGTTCGGTTCCTCACAGGTCCTGCTGTCATGGCTGCAGCCTCAATTGCTGTTGGTTTGCGAGGCGTCCTCTTACATGTTGCCATTGTACAGGCAGCTCTTCCCCAAGGAATTGTCCCCTTTGTCTTTGCCAAGGAATATAATGTGCATCCTGACATCCTGAGCACAGGGGTTATCTTTGGAATGTTAATAGCTCTGCCAATAACACTAGTTTACTATATCTTACTGGGGCTT
>gnl_Nelnu_v1.0_NNU_018727-RA
ATGATTTCATGGGGAGATCTCTACACGGTCTTAGCCGCCATGGTTCCTCTCTACGTGGCTATGATCTTAGCCTATGGCTCAGTTCGGTGGTGGAAGATTTTCTCGCCGGACCAGTGCTCCGGCATCAACCGCTTCGTCGCTATATTCGCCGTTCCACTTCTCTCCTTCCACTTCATCTCCACCAACAACCCTTACAAGATGAACTTCCATTTCATCGCCGCCGATACATTGCAGAAGATAATTATGATCGTCGTTCTCGGCATCTGGGCTAACTTTACCAGGAACGGAAGCCTTGAATGGTTAATCACAATCTTCTCTCTTTCCACGCTGCCCAACACCTTGGTTATGGGGATCCCTCTCTTGATAGCCATGTATAATCCGGAGGCAGGCAATCTCATGGTTCAGGTCGTCGTGTTGCAGTGTATCATCTGGTATACACTGCTTCTGTTCCTCTTCGAGTACCGTGGCGCGAAGATGCTGATCATGGAGCAGTTCCCTGATACCGCAGGGTCGATCGTCTCGTTCAAGATCGACTCCGATGTCGTGTCGCTCGACGGCCGGGACTTCTTGGAGACGGATGCGGAGATCGGAAACGATGGGAAGCTTCACGTGACTGTGAGGAAGTCGAATGCGTCAAGAAGGTCGCTTGGACCGGGTTCACTCTCGGCATTGACGCCTCGCCCATCCAATCTCACCGGGGCAGAGATTTACAGCTTGAGTTCGTCGAAGAATCCAACGCCGAGGGGTTCGAATTTTAACAACTCGGATTTCTATTCAATGATCGGACTTCAAGGCTTCCCAGCGAGGCAGTCCAATTTTGGACCGGGAGACTTGTATTCAGTACAGTCATCGAGGGGTCCGACCCCGAGGCCGTCGAATTTCGAGGAGAATTGTGCCCCAGCTGCAGCAGCAGCATCCGTCACCTCTCCTCGCTTCGGCTTCTATCCTGCTGTGCCGACTGCGAGCACTTATCCTGCGCCGAATCCGGAGATTTCTTCAACCGGCACCAAAAGCGCAAAGAAAGAGCAGCAACAGCAGCTGCAGCAGACGACGACGCAAGCGCAAGGACAGGGCAAAGCGAACCACGATGCCAAGGAACTTCACATGTTCGTATGGAGCTCCAGCGCTTCGCCAGTGTCCGAAGGCGGTGGGCTCCACGTATTCGGTGCGACGGAGCAATCTGGACGCTCTGATCAGAGCGCCAAGGAGATCCGGATGTTAGTAGGTGATCACCCTCAAAATGGTGGGAACAAAGAGGTCTTTGGTGGGGAGGACCTCCGTTTCCCGGGTGGAAGAGGAATGATGATGGGTGAAGGAGAAGAGGACGGAGAGAAAGAAGGGGCGACTGGCCTTTCCAAGCTGGGGTCGAGCTCGACTGCTGAGTTACACCCGAAAGCTGTGGGAACGACAGAATCCGGCGCCGGGAAACAGATGCCACCGGCAAGTGTGATGACCCGGCTTATTCTAATCATGGTTTGGCGCAAGCTAATCCGGAACCCAAACACGTACTCGAGCCTCATCGGTGTCGTCTGGTCTCTCATCGCTTTTCGGTGGGATCTGTCTATGCCCAAAATAATAAAGGGTTCAATCTCTATACTCTCCGATGCTGGTCTCGGCATGGCCATGTTCAGCTTAGGGCTGTTCATGGCACTCCAACCGAAGATAATCGCCTGCGGGAACTCGGTGGCCGCCTTCGCCATGGCCGTCAGGTTTCTGACGGGTCCGGCCGTAATGGCCGCGGCTTCTATTGCAGTTGGCTTACGCGGCCAGCTCCTCCACATCGCAATTGTACAGGCCGCTCTTCCGCAGGGGATCGTCCCTTTTGTGTTCGCCAAAGAATATAACGTCCACCCAACCATTCTCAGTACTGCGGTGATATTTGGGATGTTAATAGCGCTGCCAATCACTCTGGTCTACTATATTGTTCTTGGGTTA
>gnl_Nelnu_v1.0_NNU_018797-RA
ATGATTAAATTATTAGACTTCTACCATGTCATGACTGCAATGGTTCCACTCTACGTGGCCATGATCTTAGCTTATGGCTCTGTCAAATGGTGGAAGATCTTCTCGCCGGATCAATGCTCCGGAATCAATCGCTTCGTTGCCCTCTTTGCCGTTCCACTTCTCTCCTTCCACTTCATCTCCACCAACAATCCCTACGCCATGAACTTCCGCTTCATCGCAGCTGATACCCTTCAAAAGCTTATCGTCTTGGGCATTTTGGCCGTGTGGTCCAACGTCAGCAAGCGAGGCTGCTTGGAGTGGACCATCACGCTCTTTTCTCTGTCTACTCTCCCAAACACGCTCGTCATGGGCATCCCTTTGCTTAAAGGGATGTATGGAGATTTCTCGGGGAGTTTAATGGTGCAAATCGTGGTGCTTCAGTGCATCATTTGGTACACTTTGATGCTGTTCATGTTTGAGTACAGAGGGGCCAAGATGTTGATCACTGAGCAGTTTCCGGAGACAGCTGGTTCCATTGTGTCCATCGCTGTTGATTCCGATGTGATGTCGTTGGATGGCCGTGAGCCGCTGGAGACTCAGGCGGAAATTAAGGAAGACGGGAAGCTTCATGTTACTGTAAGGAAGTCCAATGCTTCCAGGTCAGAGATCTTCTCTAGACGCTCTCAAGGGTTGTCGACCACGCCGAGGCCTTCCAATTTAACAAATGCAGAGATATACTCTCTGCAGTCGTCCAGGAACCCAACTCCAAGAGGGTCCAGCTTCAATCACACGGATTTCTACTCAATGGTTGCCGGTGGCCGGAACTCTAACTTCGGAGCCTCGGATGTTTATGGGCTTTCAGCGTCGAGAGGACCGACACCGAGGCCGTCTAATTATGAAGAGGATAACAAGGCTAGATTCCATCACCATGCAACAGGTGGGGCACAGTACCCGGCTCCAAATCCCGGCATGTTCTCTCCTACTGGATCCAAACCGGCCTCTAATAATACAGCTGCCACCGCTGCTGCTACTTCTGCTAAAAAGACCACCAATGGCCAAGTGCAGCAGAAACCAGAAGAAGGGACGAAAGATCTTCATATGTTCGTCTGGAGCTCAAGTGCTTCTCCAGTCTCAGATGTCTTTGGTGGTCAAGAATATGGCGTTGCAGACCAGACTGTAAAAGATGTTAGAATGGCTGTTTCTCCCGGAAAAGTGGAGGGTCGTAGAGAGAACCAAGAAGAGTACATGGAGAGAAATGATTACAGTGGAGTAGTAGTAGATAGGGAGATGAACGATGCAGGGCACAAAATGGGTGATAGCAAACCCAAAGGCATGCCTCCTGCTAGTGTCATGACGAGGCTTATTCTGATCATGGTGTGGAGGAAACTCATCCGAAACCCCAACACATATTCCAGCCTACTCGGCCTCACTTGGTCTCTAATTTCATTCAGGTGGCACGTTGAGATGCCTGCTATAATAGCAAAGTCCATCTCAATACTGTCAGATGCGGGCCTTGGCATGGCCATGTTCAGTCTGGGTCTGTTCATGGCCTTGCAACCGAGGATCATAGCATGTGGGAATTCTATAGCATCTTTTGCCATGGCTGTGAGATTCCTTACAGGTCCAGCTGTCATGGCAGCTGCTTCCATTGCTGTTGGGCTGCGGGGCGTTCTCTTACACGTCGCCATTGTACAGGCTGCTCTTCCACAGGGAATTGTCCCCTTTGTCTTCGCCAAGGAATACAACGTACATCCTGATATTCTCAGTACCGCTGTTATTTTTGGGATGCTGATTGCATTGCCCATCACGCTGGTTTACTACATTTTGTTGGGTCTG
>gnl_Nelnu_v1.0_NNU_023985-RA
ATGATAAGTGCAGATGACTTCTACAAGGTTATGTGCGCGATGGTTCCACTCTACTTTGCCATGTTGGTGGCGTATGGTTCGGTGAAATGGTGGAAGATATTTACGCCGGAGCAATGCTCCGGCATCAATCGGTTCGTTGCTGTGTTTGCTGTTCCTGTGTTGTCATTCCACTTCATATCTCAGAACAACCCATACCAGATGGACACCAAGTTCATACTGGCTGATACTGTTTCTAAGATCTTGGTGCTTGTTTTGCTCTCCCTCTGGGCCATGATCTTCCATGGAGGACTAGATTGGTTAATTACTCTCTTCTCTGTTGCAACACTGCCAAACACACTAGTCATGGGCATTCCATTGCTCAAGTCCATGTATGGAGACTTCACTCAGAGCCTCATGGTGCAACTGGTCGTTTTACAATGTATAATCTGGTATACGCTTCTACTGTTCTTGTTTGAATATAGAGCTGCAACCCTACTAATCCAGGACCAGTTCCCGGGCTCCGCAGCTGCTTCCATAGAAAAATTCGAGATCGACGGTGATGTAATTTCCCTCGACGGCCGGGACCCACTACGTACCGAGTCGGAAGTTGACGGCAACGGCCGCATTCGAGTTCGTATCCGACGGTCTACGTCGTCCGCCCCGGATTCAGCATTATCATCCTCCATTGGAATTACCCCACGTGCATCAAACCTATCAGGAGCCGAAATCTATTCAGTAAACACTCCAGCCCCACCTCGCGAGTTCAACCACGGGAACACAGATATAGGTTTCTGCAATGCCGATTTGGCATTCGGCTACCGGTCGGCAGCCAGCCCCCGGCTATCCGGGTATGCATCATCCGACGCCTACTCCCTCCAGCCAACGCCACGCGCATCAAATTTTAATGAATTGGATACAACGACGGTGACAACATCAAATACACCGACGTGGATCAGATCTCCGGCAGGTGGGAGGGTTTTCCGGCAGACGTCACCAGCATTCTCCGGCGTGAAGATGGTGTGGGAGTCACCGGGGAAGGGTCAAGCTGGGGGGGACAAACAAGGGTGCAAAGATGTTGGACTCGGAGAGAAAGATCTTAGCTTCAGAAATGACACAAAAATTACAGAAAATGAGGAAACAGAATCGAAGCCCGCAGCGGCCGGGAATCAGGAAATGCCGCGCACCCTTGTGATGTTGAGACTCATACTTATCATGGTTGGTCGAAAACTATCTCGCAATCCTAACGCTTACTCCAGCGTATTAGGCCTCCTCTGGTCTCTAATTTCATTCAAGTGGGGTGTTGGCATGCCTAGTTTGGTGAAACATTCAATAAAGATAATTTCGGATGCAGGACTTGGGATGGCCATGTTCAGTCTAGGGCTGTTCATGGCTCTTCAGCCCAGGATCATAGCCTGTGGAATGAAAATGGCAACACTAGGTATGGTGATTCGTTTTATCACCGGACCTACAGTAATGTCAGCAGCATCTCTCGCGGTTGGATTAAGAGGAGTTCGGTTACATACCGCCATTGTACAGGCTGCTCTTCCACAAGGAATTGTACCATTCGTCTTTGCTAGGGAATATGGACTGCACCCTGACATACTTAGCACAGGGGTCATCTTTGGCATGTTAGTTTCCTTGCCTGTCACCCTCCTCTACTACATATTGCTAGGCCTA
>gnl_Nelnu_v1.0_NNU_017022-RA
ATGATCACCGGAACCGATCTGTATCACGTTCTCACGGCCGTTGTGCCTCTATATGTTGCTATGATCCTTGCTTACGGTTCAGTGAAATGGTGGAAGATTTTCAGTCCCGATCAATGTTCGGGTATAAATCGCTTTGTTGCTCTATTCGCTGTTCCTCTGCTTTCCTTTCACTTCATCTCAACCAACAACCCGTACACCATGAACCTAAGATTCATTGCTGCTGATACACTTCAGAAGATCATGGCATTAACAGTCCTGGCAATCTGGTCCAGAGTCAGCTCGAGAGGTTCTCTCGAGTGGTCAATAACACTCTTTTCCCTTTCTACTCTGCCCAACACTCTTGTTATGGGTATTCCCCTTCTGAAGGGTATGTATGGAGATTTCTCAGGGAGTTTAATGGTTCAGATCGTTGTTCTCCAATGCATAATATGGTACACTTTGATGCTCTTCTTGTTCGAGTACAGAGGAGCTAGGCTTCTCATTGTAGAACAGTTCCCCGACACGGCTGGTTCGATCATTTCCTTCAGAGTGGACTCCGATATTATTTCCTTAGATGGAAAAGAACCTCTCCAGACCGAAGCCGAGGTCGGTGAGGATGGGAAGCTTCATGTTACAGTGAGGAAATCAACCAGTTCCCGTTCAGAGATTTTCTCTCGACGGTCACATGGGCCTAACTCCGGTGTTTCGTTGACTCCCAGACCGTCGAACTTGACGAATGCAGAGATTTACTCGCTGCAGTCATCCAGAAATCCAACACCGAGGGGCTCGAGCTTCAACCACACTGATTTTTATTCCATGGTGAATGGAAGGAATGCCAACAGCATAAGTCCCAGACAGTCGAATTTCGGGAACCTGGCTTTCGACGAGGAGAACGGGATGGGTGGATTCACGAATCCTCCCAGAGCAAATGGGATCTTTTCACAGGGGAATCCGGTGCAGGGTGCAGGGTATCCTGCCCCGCCAAGTGCGGGAATATTTTCGCCAGCTGCCGGACCTGGGGCGAAGAAGAAGGCAAATGGGACCGATGGGGGGAAAGATCTCCACATGTTTGTTTGGAGCTCCAGTGCTTCCCCCGTCTCTGAAGGGGGAATTCATGTCTTCAGAGGAGGGGATTTTGGGAATGAACATGGTGTAGGTCATCCTGCAGAAAATCATACTAAAGATTACGAAGAATTTGGCCGGGATGAGTTCAGCTTCGGGAACAGGCCGGGCTCCCAAGTGGCTGAGCGAGATGGACCGACCTTGTCAAAGCTGGGTTCAAGCTCTACGACCGAGCTCCACCCTAAGGCTGCGATGCAAGGCGACGCCAAGTCCTCATCCATGCCGCCTGCCAGTGTTATGACCCGGCTCATCCTGATCATGGTTTGGCGTAAACTCATTAGGAATCCCAACACTTACTCCAGCCTCATTGGCCTCACCTGGTCCCTGGTTTCTTTTAGGTGGGGGATTGAGATGCCAGCCATTATAGATGGTTCGATTAAAATCCTTTCTAACGCCGGTCTCGGAATGGCCATGTTCAGTCTTGGGTTGTTTATGGCATTACAGCCAAGAATCATTGCTTGTGGGAACTCAGTTGCTTCCTTCGCTATGGCTGTCCGGTTCCTCACGGGTCCTGCAGTCATGGCTGCAGCCTCCATTGCCGTTGGTCTGCGAGGAGTTCTCTTACATGTCGCCATCGTACAGGCAGCTCTTCCCCAGGGAATTGTACCCTTTGTGTTTGCCAAGGAATATAATGTGCATCCGGACATACTGAGCACTGGGTTTGTATTCAACAATGGTTATCTTTGGAATGTTGATAGCTCTGCCCATAACCCTAGTCTACTACATCTTACTGGGTCTTTGAGAGGGGGGTATGGGAGAGGGATGCTG
>gnl_Nelnu_v1.0_NNU_000121-RA
ATGATTTCATGGAAAGATCTCTACACGGTCTTGGCCGCCATGGTTCCTCTCTACGTGGCCATGATCTTAGCCTATGGTTCAGTTCGATGGTGGAAGATTTTCTCGCCGGACCAGTGCTCCGGCATCAACCGCTTCGTCGCCGTATTCGCAGTTCCGCTTCTCTCCTTCCACTTCATCTCTACCAACAACCCTTACAAGATGAACTTCCATTTCATCGCTGCCGATACTCTGCAGAAGATAATTATGCTCGTTGTTCTGGGTATCTGGGCTAACTTCACCCGGAACGGAAGCCTTGAATGGTTGATCACCATCTTCTCTCTCTCCACGCTCCCTAACACCTTGGTCATGGGGATTCCTCTCTTGATCGCCATGTATGACAAGAACGCCGGCAGCCTCATGGTTCAGGTCGTTGTGTTACAGTGTATCATTTGGTATACACTGCTTCTGTTTCTCTTCGAATACCGAGGTGCCAAGATGCTGATCATGGAGCAGTTCCCTGATACCGCGGGGTCTATCGTTTCTTTCAAGGTTGACTCGGATGTCGTGTCGCTCGACGGCCGGGATTTCTTGGAGACGGATGCGGAGATCGGAGAGGATGGGAAGCTTCACGTGACCGTGAGGAAGTCGAATGCGTCAAGGAGGTCGCTTGGGCCGGGATCGCTTCCGGCATTGACTCCTCGCCCGTCGAATCTCACCGGAGCAGAGATTTACAGCTTGAGTTCGTCAAGGAATCCGACGCCGAGAGGTTCGAATTTTAACAATTCGGATTTCTATTCAATGATTGGACTTCAGGGTTTTCCTGGGAGGCAGTCCAATTTTGGGCCGGGGGACTTGTATTCGTCGAGAGGTCCTACGCCGAGGCCATCGAATTTCGAGGAGAATTGCGCACCGGCGGCAATCAGTTCTCCTCGTTTCGGATTCTATCCAGCAGTGCCGGCGGCGAGCACTTATCCTGCTCCGAATCCGGAAATTTCTTCTACTGGGAGCAAGAACGCGAAGAAAGAACAGAACCAGCAGCAGCAGACGCAAGTGCAAGGGCAAACGGTGCAGTCACAGAGTAAAGCGAACCATGACGCCAAGGAGCTTCACATGTTCGTTTGGAGCTCCAGCGCTTCGCCTGTTTCCGAAGGTGGTGGGCTCCACGTCTTTGGTGGGACGGATTTCGGTGCGACGGAGCAGTCTGGACGGTCTGATCAGAGCGCAAAGGAGATCCGGATGTTAGTTGCCGATCACCCACAAAATGGGGGAAACAAAGAGGAATTTGGAGGGGAAGACTTCAGTTTCGCGGGGGGAAGAGGAACGATGGCGGAGGGAGAAGAGGACAGAGAGAAAGAAGGGCCAACTGGACTGTCAAAGCTCGGCTCAAGCTCGACGGCGGAATTACACCCGAAAGCCGGGGGAACGTCGGATTCAGGCGCCGGGAAACAGATGCCACCGACGAGCGTCATGACCCGACTGATTTTGATTATGGTGTGGCGCAAGCTCATCCGGAACCCAAACACGTATTCGAGCCTTGTTGGTGTTATTTGGTCCCTCATTTCCTTCCGGTGGGATGTGTCGATGCCGCAAATAATAAAGGGATCGATCTCTATACTCTCCGACGCCGGTCTTGGGATGGCCATGTTCAGCTTAGGGCTGTTTATGGCGCTTCAGCCGAAGATAATTGCATGTGGGAACTCCGTTGCCGCGTTCGCCATGGCCGTGCGGTTTCTGACGGGCCCAGCAGTAATGGCCGCGGCTTCCATTGCTGTTGGCTTACGAGGCCAGCTCCTCCACATCGCAATTGTACAGGCCGCACTCCCTCAAGGGATCGTCCCTTTCGTCTTCGCCAAAGAGTATAATGTTCACCCGGCGATTCTCAGTACTGCGGTGATATTTGGAATGCTAATAGCGCTGCCCATCACTTTGGTTTATTACATTGTTCTTGGGTTG
>gnl_Nelnu_v1.0_NNU_000155-RA
ATGATTAATTTATCAGATTTCTACCATGTCATGACTGCTATGGTTCCACTCTACGTGGCCATGATCTTAGCCTATGGCTCCGTCAAATGGTGGAAAATCTTCTCCCCCGACCAATGTTCCGGCATCAACCGCTTCGTCGCCCTCTTCGCCGTCCCACTTCTCTCCTTCCACTTCATCTCCACCAACGATCCTTACGCCATGAACTTCCGCTTCATCGCAGCTGATACGCTTCAGAAGCTCATCGTCCTAGGCATCTTGGCCGTGTGGACCAACTTCAGCAAGCGGGGTTGCTTGGAATGGACCATCACGCTCTTCTCTCTGTCCTCTCTCCCAAACACCCTCGTCATGGGTATTCCTTTGCTTAAAGGGATGTATGGAGAGTTCTCGGGGAGTTTGATGGTTCAAATCGTTGTGCTTCAATGCATTATCTGGTACACTTTAATGCTGTTCATGTTTGAGTACAGAGGGGCTAAGATGTTGATCAGCGAGCAGTTCCCAGATACCGCTGGTTCTATTGTGTCCATCGCTGTTGATTCCGATGTGATGTCGTTGGATGGCCGGGAACCCCTGGAGACCCAGGCGGAGATTAAGGAGGACGGGAAGCTTCATGTTACTGTAAGGAAGTCCAATGCTTCCAGGTCGGAGATTTTCTCCAGACGATCTCAAGGGTTGTCGTCGACGACGCCCAGGCCTTCTAATTTAACAAATGCGGAGATATACTCTCTGCAGTCATCCAGGAATCCAACCCCAAGAGGCTCTAGTTTCAATCATACGGATTTCTATTCAATGGTCGCCGGTGGCCGGAACTCCAATTTCGGAGCTTCGGATGCTTATGGGCTTGGGGCGTCGAGGGGTCCGACGCCGAGGCCGTCTAATTACGAAGAAGATAACAAGGCCAGGTTCCATTACCATGCATCAGTCTCAGATGTCTTCGGGGGCCAAGAATATGGTGTTGCAGACCAGACTGTAAAAGAAGTTAGAATGGCTGTTTCTCCTGGAAAAGTGGAGGGTCGCAGAGAGAACCAAGAGGAGTACTTGGAGAGAGATGATTTCAGCTTTGGAAACAGAGGGGTAGCAGATACAGAGATGAACGATGAAGGCCACAAAATGGGTACCACGAAAGCCAAAAGCTTGCCTCCTGCAAGTGTCATGACCAGGCTTATTCTCATCATGGTTTGGAGGAAACTCATCCGAAACCCAAATACATACTCCAGCTTAATCGGCCTCACTTGGTCTCTTATTTCATTCAGGTGGCACGTTGAGATGCCTGCTATAATAGCAAAGTCCATCTCCATACTGTCAGATGCAGGCCTTGGCATGGCCATGTTCAGTCTTGGTCTGTTCATGGCTTTGCAGCCGAGGATCATAGCATGTGGGAATTCTATAGCAGCTTTTGCCATGGCTGTGAGATTCCTTACAGGTCCAGCTGTCATGGCAGCAGCTTCCATTGCTGTTGGGCTGAGGGGCGTTCTCTTACACGTCGCCATTGTACAGGCTGCACTTCCCCAAGGAATTGTCCCGTTTGTCTTCGCCAAGGAATACAACGTACATCCTGATATTCTCAGCACTGCTGTTATTTTTGGGATGCTGATTGCATTACCTATCACGTTGGTTTACTACATCCTATTGGGTCTG
>gnl_Nelnu_v1.0_NNU_014665-RA
ATGATAAGTTTCAGCGATCTATACTGTGTCTTATCTTCTGTTGTTCCTCTCTATGTCACCATGTTCTTGGCTTATGCTTCCGTAAAATGGTGGAACGTCTTCACGCCCGACCAGTGTGCTGGGATCAACAAGTTTGTCGCTATCTTTGCTGTCCCACTTCTCTCGTTCGAGTTCATTTCTCGGATAAATCCATACAAGATGAATCTCTTGTTCATCGCTGCTGACAGTGTATCCAAAGTTGTAATTCTGATAGTGTTGTTTTCTTGGGCTAAGTTGTCTAAGAGAGGGAGTCTGGACTGGGTCATCACCCTCTTCTCGCTCTCCACCCTCCCGAACACTCTTGTCATGGGCATTCCACTTCTGAAATCCATGTATGGAAGTGACAAGGAAAATCTGATGGTCCAGGTGGTGGTTTTACAGTGTATAATTTGGTATACTTTGATGTTGTTTTTGTTTGAATATAGAGAAGCAAGGATTCTGGTACTGCAGAAATTTGATGGTGGTGATAACACTGAGAAGCATGGAGAAGATGTAAGTTCAGCTCAGAAGGTCCGAAGCAGTAGCAGTGGTAGTGCTGGTCTTGATCAAGATGAGGTTGTTCATGTGATTGTAACTAGACCAAGTTCTGGATCTCCACAATCTGATACACAGAGTACTCTCCAGAACTTGAACAAAGTGGCACCTGATTCCAGGCGATTCAACCAAATGTTTGCAACAGCAGCGGCAGCTGCAGAAGACGGTAAAGAGCTACACTTGTTCATTTGGAGATGCGGATGCTGCAGTTCTGAAGGCAAGAGACGTGTCCCTGAGCAGTCTGTTGAAGTTTCTACTAGAGAAGAAGCAAATGACAACAAAGGGAAGAGCACCAGAGAGGCTGATGAAAAGTCACAAGTTCTACAGGCTCCTGATGACCATTCTTCCAACATGTCCTCAGTGATGTTTAAGCTGATCTTGAAAATGGTGTGGTTTAAGCTCATCAAGAACCCAAATTCTTATGCAAGCTTACTGGGCCTAAGCTGGGCTCTAGCTTCTTGCAGGTGGAGTTTTAAGAAACCCCAAATCATAGAAAACTCTGTCACAATCTTGTCAAATGCAGGCCTTGGAATGGCAATGTTTAGCCTTGGTCTGTTCATGGCGCTTCAACCAAGAATTATCGCCTGTGGAAATAGATTGGCAGCATATGGGATGCTCATGAGGTTTGTGGTTGGACCTGCTGTAATGGCAGTTGCTTCTATAGCTGTTGGTCTTAGGGGAACGGTACTGAGAGTTTCCATTGTTCAAGCTGCCTTGCCACAAGGAATAGTCCCTTTTGTGTTTGCAAGGGAATATAATTTACACCCAGATGTATTAAGCACAGCGGTTATCTTTGGGATGATAATCTCACTGCCCATTACAGTACTATATTACGTCTTCCTTGGTCTC
>gnl_Nelnu_v1.0_NNU_025285-RA
ATGATCACCGGCAAGGACATCTACGATGTGCTAGCAGCAATTGTACCACTCTATGTTGCTATGATCCTCGCCTATGGTTCAGTTCGGTGGTGGAAGATCTTCACCCCCGATCAGTGCTCCGGCATCAATCGCTTTGTGGCAGTCTTCGCCGTCCCCCTCCTTTCCTTCCATTTCATCTCCAGTAACAATCCTTATGCCATGAACTACCGCTTCATCGCTGCCGACTCTCTGCAAAAGATTGTCATCCTCTCTGCTCTATTCCTCTGGCAGGCCTTCAGCGAGAATGGTAGCCTGGAATGGATGATCACCCTCTTCTCCCTTTCCACTCTCCCCAACACTCTTGTCATGGGCATTCCCCTCCTTAAGGCCATGTATGGAGAGTTCTCTGGGAGTCTCATGGTGCAAATTGTGGTGTTGCAGAGTGTGATCTGGTACACTCTTATGCTCTTCATGTTTGAATACAGAGGTGCAAAGCTCCTCATCGGAGAGCAGTTCCCAGAGACTGCTGGCTCCATCACTTCCTTCAGGGTTGACTCTGACGTCGCTTCACTGAATGGTCGGGAGCCATTGCAGGCCGACGCTGAGATTGGAGACGACGGGAAGCTCCATGTGGTCGTCAGGAGATCAACCACAACGTCGGTGACATCTTCTTACAACAAATCACATGGGCTAAATTCAATTTCGATGACCCCAAGAGCGTCCAACCTCACTGGTATGGAGATCTACTCGGTCCAGTCGTCCCGAGAGCCAACGCCAAGGGCTTCAAGCTTCAACCAGACTGACTTCTACGCCATGTTTGCAAGTAAGATGCCAAGTCCAAAGCACGGCCACAGTCACACAAACAGTTGTCAAGGTGGCTCTGGGGATGTTTATTCCCTGCAGTCCTCGAGAGGGGCAACGCCGAGGACTTCGAATTTTGAAGAGGAGATGATGAGGTTTGGGAAGAGGAAAGGAGGGAGGAGCATGAGTGGCGAGCTCTTCAATGGAGTACTGTCTTCTTCTTACCCACCTCCGAACCCAATGTTATCAGGGGCAACCAGTGGCGCCAAGAAGAAGGAAGCTGGAGGCAGTGCGCCTAATAATAAGGAACTCCATATGTTTGTTTGGAGCTCAAGTGCATCTCCTGTCTCAGAAGGAAATCTCAGAAATGCCGTTAATAATAGAGTTGCTTCTACAGATTTTGGAGTGCTTGATTCTTCAAAGGCTGTTCTTCAACAAGAAATAGCTGCTTCAAGAGGTATGCATGATTTCAATGAAAATGATAGCCCACTTACAAAAATGGGGGGAGATAGAGAGTTTGACATAGAAGATGGTCCCAAGAATCAGGCCTCTGGATCACCCCATTTGACAGAGAAGAAGGTTGAATTGGGAGGAGAGGGTGAAAAGAAACACCAGATGCCCCCTGCAAGTGTTATGACCAGGCTCATTCTTATCATGGTTTGGAGGAAGCTTATAAGGAATCCAAACACTTACTCAAGTCTCTTTGGGCTAGCGTGGTCCCTCATATCTTTCAGATGGAACATTCAAATGCCTTCAATCGTGAGTGGGTCGATAGCCATATTATCTAATGCTGGTCTGGGGATGGCTATGTTTAGTCTAGGCTTGTTCATGGCTCTGCAACCAAAAATCATAGCTTGTGGCAAAACTGTAGCCACATTTTCCATGGCCGTTAGGTTTTTGACAGGACCAGCAGTAATGGCAGCGACTTCAATCACTATTGGTGCCGCTCTTCCCCAAGGGATTGTCCCCTTTGTGTTTGCAAAAGAATATAATGTTCATCCAGATATACTGAGCACTGCGGTCATTTTTGGAATGTTGATTGCACTACCCATAACAATACTCTACTACGTTCTTCTCGGACTC
>gnl_Nelnu_v1.0_NNU_025286-RA
ATGATCACCGGCAAGGACATCTACGATGTGTTGGCAGCAATTGTACCACTCTATGTTGCCATGATCCTTGCCTACGGTTCAGTTCGGTGGTGGAAGATCTTCACCCCCGATCAATGCTCCGGCATCAACCGCTTTGTGGCAGTATTCGCCGTCCCCCTCCTTTCCTTTCACTTCATCTCCAACAACGACCCTTACGCCATGAACTACCGCTTCATTGCAGCAGACTCTCTGCAAAAGATTGTGATCCTCTTTGCTCTATTCCTCTGGCAGGCCTTCAGCAAGAATGGTAGCCTTGAATGGATGATCACCCTCTTCTCCCTTTCCACTCTCCCCAACACTCTTGTCATGGGCATTCCCCTCCTTAAGGCCATGTATGGAGAGTTCTCTGGGACTCTCATGGTGCAAATTGTGGTGTTGCAGAGTGTGATCTGGTATACTCTTATGCTCTTCATGTTTGAATACAGAGGTGCAAAGCTCCTCATCGGAGAACAGTTCCCAGAAACTGCTGGCTCCATCACTTCCTTCAAGGTTGACTCCGACGTTGTTTCACTTAATGGTCGAGAGCCATTGCAGGCCGATGCTGAGATCGGAGATGACGGGAAGCTCCATGTGGTCGTAAGGAGATCGACAACAACGTCGGTGATATCTTCTTACAACAAATCCCATGGACTAAATTCAATCTCAATGACCCCAAGAGCGTCCAACCTCACTGGCGTCGAGATCTACTCGGTCCAGTCGTCCCGAGAGCCAACGCCAAGGGCTTCGAGCTTCAACCAGACCGACTTCTATGCCATGTTTGCGAGTAAGATGCCGAGTCCAAAGCACGGTCACAGTCACACAAACAGTTTTCAAGGTGGCGCTGGGGAAGTTTATTCCGTGCAGTCCTCGAGAGGGGCAACGCCGAGGGCCTCGAATTTTGAGGAGGAGATGAGGTTCGGGAAGAGGAAAGGAGGGAGGAGTATGAGTGGCGAGCTCTTCAATGGATTGCCTTCTTCTTACCCACCTCCGAACCCAATGTTTTCAGGGTCAACCAGTGGCGCCAAGAAGAAGGAAGCTACTGGTGGTGGTGGTGGTGGTGCGCCTAATAATAAGGAACTCCACATGTTTGTTTGGAGCTCAAGTGCATCACCAGTTTCAGAAGGAAATCTCAAACATGTCGTTAATAAAGCTACTTCTACTGATTTTGGGGTGGTTGATTCTTCCAAAGCCGTTCTTCAACAAGAAATAGCTGCTTCAAGAGGTATGCATGATTTCAATGAAAATGCTAGCCCACTTACAAAAATGGGGAGAGATAGAGAGTTTGACATAGAAGATGTTCCCAAGAATCCGGCAGCTGGATCTCCCCATTTGAGCCAGAAGAAGGTTGAATTAGGAGGAGAGGGTGAAAAGAAACACCAGATGCCCCCTGCAAGTGTCATGACCAGACTCATTCTTATCATGGTTTGGAGGAAGCTTATAAGGAATCCAAACACTTACTCAAGTCTCTTTGGGCTGGTGTGGTCCCTAATATCTTTCAGATGGAACATTCAAATGCCTTCAATTGTGAGAGGGTCGATAACCATATTATCTAATGCTGGCCTGGGGATGGCTATGTTTAGTCTAGGCTTGTTCATGGCTCTGCAACCAAAAATCATAGCTTGTGGCAAAACCATAGCCACATTTTCCATGGCAGTTAGGTTTTTGACAGGGCCAGCAGTAATGGCAGCGACTGCAATCACTATTGGTATTAGGGGAGTTCTATTGCATGTTGCAATTGTTCAGGCCGCTCTTCCGCAAGGGATTGTCCCCTTCGTGTTTGCAAAAGAATATAATGGTCATTTTTGGAATGCTGGTTGCACTACCCATAACAATACTCTACTACGTTCTTCTCGGTTTCTAAAGGAAGTTTTGGGAAGAGAAGACAGATCAGCAGAGGAGAAGACACACGTTGAAACAGATACCATTTCATCACTAAGACAGGCTGAGGTAATTAGA
>gnl_Orysa_v7.0_LOC_Os01g45550.1
ATGATATCCGGGCACGACTTCTACACGGTGATGGCGGCGGTGGTGCCGCTGTACGTGGCGATGTTCCTGGCGTACGGGTCGGTGCGGTGGTGGGGCATCTTCACGCCGGACCAGTGCTCCGGCATCAACCGCTTCGTCGCCATCTTCGCCGTGCCGCTCCTGTCCTTCCACTTCATCTCCACCAACGACCCGTACGCCATGAACCTCCGCTTCCTGGCGGCGGACACGCTGCAGAAGCTGCTCGTCCTGGCGGGGCTCGCCGCGTGGTCGCGCCTCCCCTCGCGGACCGGCGCGCCGCGGCTGGACTGGTCCATCACGCTCTTCTCCCTCTCCACGCTGCCCAACACGCTCGTCATGGGGATCCCGCTGCTGATCGCCATGTACGGGCCATACTCCGGCTCGCTCATGGTCCAGATCGTCGTGCTCCAGTGCATCATCTGGTACACGCTGATGCTCTTCCTCTTCGAGTTCCGCGCCGCGCGGATGCTGATCGCCGACCAGTTCCCGGACACGGCGGCGTCCATCGTGTCCCTGCACGTCGACCCGGACGTGGTGTCGCTGGAGGGCGGCCACGCGGAGACGGAGGCCGAGGTGGCGGCGGACGGGCGGCTGCACGTCACCGTGCGCCGGTCCTCGGTGTCGCGGCGGTCGCTGCTGGTCACGCCGCGGCCGTCGAACCTGACGGGAGCGGAGATCTACTCGCTTAGCTCGTCGCGGAACCCAACCCCGCGGGGCTCCAACTTCAACCACGCCGACTTCTTCGCCATGGTCGGCGGCGGGCCACCGCCCCCGACGCCCGCTGCGGTGCGCGGCTCGAGCTTCGGCGCCTCCGAGCTCTACTCGCTGCAATCGTCGCGGGGCCCAACCCCGAGGCAGTCCAACTTCGACGAGCACTCGGCACGGCCGCCGAAACCACCGGCAACGACCACGGGGGCACTCAACCACGATGCCAAGGAGCTCCACATGTTCGTGTGGAGCTCGAGCGCGTCTCCCGTCTCAGAAGTCAGCGGCCTGCCTGTGTTCAGTGGCGGCGGCGGCGGCGGCGCTCTCGACGTCGGCGCCAAGGAAATCCACATGGTCATCCCCGCCGACCTGCCGCAGAACAACGGCTCAGGCAAAGAGCACGAGGAGTACGGCGCAGTGGCATTGGGTGGCGGCGGCGGCGGAGAGAACTTCAGCTTCGGAGGCGGCAAGACGGTGGACGGCGCCGAGGCAGTAGACGAGGAGGCGGCCTTGCCTGACGGGCTGACGAAGATGGGGTCGAGCTCGACGGCGGAGCTGCACCCGAAGGTCGTCGACGTCGACGGACCGAACGCCGGCGGCGGCGCCGCGGGCGCGGGGCAGTACCAAATGCCGCCGGCGAGCGTGATGACACGCCTCATCCTCATAATGGTGTGGCGCAAGCTCATCCGCAACCCCAACACTTACTCCAGCCTCCTCGGCCTCGCCTGGTCCCTCGTCGCCTTCCGGATTGTTCATGGCGCTGCAGCCCAGCATCATCGCGTGTGGCAAATCAGCCGCCGTCGTCTCCATGGCCGTCCGCTTCCTCGCGGGCCCTGCCGTCATGGCCGCCGCGTCAATCGCCATCGGACTCCGCGGGACGCTCCTGCACGTCGCCATTGTTCAGGCGGCTCTACCACAAGGGATTGTGCCTTTTGTTTTTGCAAAAGAATACAATGTCCACCCGGCCATCCTGAGCACAGCGGTAATTTTTGGCATGCTAATAGCTCTTCCAATCACATTGCTGTACTACATCCTTCTTGGACTATGATCAAGAAAGCTTATGGACGCTCTCACATAAAACGGAAGAAATGGGGGCAAAGAGAGAGAAAAAAAAGCGATCCTGTCCATCTCAAACAGCGTATGCTTATATGTATAGCCTGTTGTCGGACATTGCCCATGATGACAAGACAACGAAGTTGTTACAGAGCTATATATCTCTGCGACATTTGTACAAGAGATAACGACAGAATGTACTCAAATATAACCGATATTAGATATGTGTTCTGT
>gnl_Orysa_v7.0_LOC_Os02g50960.1
ATGATTACGGCGGCGGACTTCTACCACGTGATGACGGCGATGGTGCCGTTGTACGTGGCGATGATACTGGCGTACGGGTCGGTGAAGTGGTGGCGCATCTTCACGCCGGACCAGTGCTCCGGGATCAACCGCTTCGTGGCGCTCTTCGCCGTGCCGCTGCTGTCGTTCCACTTCATCTCCACCAACAACCCGTACACGATGAACCTCCGGTTCATCGCCGCCGACACGCTGCAGAAGCTGATGGTGCTGGCCATGCTCACGGCGTGGAGCCACCTCAGCCGCCGGGGGAGCCTCGAGTGGACCATCACGCTCTTCTCCCTCTCCACGCTGCCCAACACGCTCGTCATGGGGATCCCTTTGCTCAAGGGCATGTACGGGGAGTTCTCCGGCAGCCTCATGGTGCAGATCGTCGTGCTGCAGTGCATCATCTGGTACACGCTCATGCTCTTCATGTTCGAGTACCGCGGCGCCCGGATGCTCATCACCGAGCAGTTCCCGGACACCGCCGCCAACATCGCCTCCATCGTCGTCGACCCGGACGTCGTGTCGCTGGACGGCAGGAGGGACGCCATCGAGACGGAGACGGAGGTGAAGGAGGACGGCAGGATACACGTCACCGTGCGCCGCTCCAACGCGTCTCGCTCGGACATCTACTCCCGCCGCTCCATGGGCTTCTCCAGCACCACGCCGCGGCCGAGCAACCTCACCAACGCCGAGATCTACTCGCTGCAGTCGTCGCGGAACCCGACGCCGAGGGGTTCAAGCTTCAACCACACCGACTTCTACTCCATGGTGGGCCGCAGCTCCAACTTCGGCGCGGCCGACGCGTTCGGCGTCCGCACCGGCGCCACGCCGCGCCCGTCCAACTACGAGGACGACGCGTCCAAGCCCAAGTACCCGCTCCCGGCGTCGAATGCGGCGCCCATGGCGGGCCACTACCCGGCGCCGAACCCGGCCGTGTCGTCGGCGCCCAAGGGCGCCAAGAAGGCGGCCACGAACGGGCAGGCCAAGGGCGAGGACCTCCACATGTTCGTCTGGAGCTCCAGCGCGTCGCCCGTGTCCGACGTCTTCGGCGGCGGCGCGCCAGACTACAACGACGCCGCGGCAGTCAAGTCCCCCCGCAAAATGGATGGAGCGAAGGACAGGGAGGACTACGTGGAGCGGGACGATTTCAGCTTCGGGAACAGGGGCGTCATGGACAGGGACGCGGAGGCAGGGGACGAGAAGGCGGCGGCGGCGGCGGGCGCCGACCCCAGCAAGGCCATGGCGGCGCCGACGGCGATGCCGCCGACGAGCGTGATGACCCGCCTCATCCTGATCATGGTGTGGCGCAAGCTCATCCGCAACCCGAACACCTACTCCAGCCTCATCGGCCTCATCTGGTCCCTCGTCTGCTTCAGGTGGAACTTCGAGATGCCGGCCATCGTCCTGAAATCCATCTCGATCCTGTCGGACGCGGGGCTCGGCATGGCCATGTTCAGTCTCGGTCTGTTCATGGCGCTGCAGCCGCACATCATCGCGTGCGGGAACAAGGTGGCGACGTACGCCATGGCGGTGCGGTTCCTGGCCGGGCCGGCCGTGATGGCGGCGGCGTCCTTCGCCGTCGGACTCCGTGGCACGCTCCTGCACGTCGCCATTGTCCAGGCAGCTCTGCCCCAGGGCATTGTCCCCTTCGTCTTCGCCAAGGAGTACAGCGTGCACCCTAGCATTCTCAGCACAGCTGTCATCTTTGGCATGCTCATCGCCTTGCCTATCACCCTCGTCTACTACATCTTGCTTGGGCTG
>gnl_Orysa_v7.0_LOC_Os06g12610.1
ATGATAACGGGGGCGGACTTCTACCACGTGATGACGGCGATGGTGCCGCTGTACGTGGCGATGATCCTGGCGTACGGGTCGGTGAAGTGGTGGCGCATCTTCACGCCCGACCAGTGCTCCGGGATCAACCGCTTCGTGGCGCTCTTCGCCGTCCCGCTCCTCTCCTTCCACTTCATCTCCACCAACAACCCCTACACCATGAACCTCCGCTTCATCGCCGCCGACACCCTGCAGAAGCTCATCGTCCTCGCGCTCCTCACCCTGTGGAGCCACCTCTCCCGCCGCGGCTCCCTCGAGTGGACCATCACCCTCTTCTCCCTCTCCACGCTGCCCAACACGCTCGTCATGGGGATCCCGCTGCTGAAGGGGATGTACGGGGAGTTCTCCGGTAGCCTCATGGTGCAGATCGTGGTGCTCCAGTGCATCATCTGGTACACGCTGATGCTCTTCATGTTCGAGTACCGCGGCGCCAGGATCCTCATCACCGAGCAGTTCCCGGACACCGCGGGCGCCATCGCGTCCATCGTCGTGGACGCCGACGTCGTGTCGCTCGACGGGCGGAGGGACATGATCGAGACGGAGGCCGAGGTGAAGGAGGACGGCAAGATACACGTCACCGTGCGCCGCTCCAACGCGTCGCGCTCCGACGTCTACTCGCGGCGCTCCATGGGGTTCTCCAGCACCACGCCGCGGCCGAGCAACCTCACCAACGCCGAGATCTACTCGCTGCAGTCGTCGCGCAACCCGACGCCGCGGGGCTCCAGCTTCAACCACACTGACTTCTACTCCATGGTCGGGCGCAGCTCCAACTTCGCCGCCGGGGACGCGTTCGGGGTGCGCACCGGCGCCACGCCGCGGCCGTCCAACTACGAGGAGGACGCGGCGGCGCCCAACAAGGCCGGCAGCAAGTACGGGCAGTACCCGGCGCCCAACCCGGCCATGGCGGCGCCGCCCAAGCCCAAGAAGGCGGCCAACGGCCAGGCCAAGGGCGAGGACGGCAAAGACCTCCACATGTTCGTCTGGAGCTCCAGCGCGTCGCCCGTGTCCGACGTCTTCGGCAACGGCGCCGAGTACAACGACGCCGCCGCCGTCAAGGAGGTCCGCATGGCCGTCGCCTCGCCGCGCAAAGCGGACGGCGTGGAGAGGGACGACTTCAGCTTCGGGAACAGAGGCGTCGCCGAGAGGGACGCGGAGGCCGGCGACGAGAAGAGCGTGGCGGCGGCGGTGTCGGGTGAGCATGGCAAGCCTGGCTTGACGCCGGCGCCGACGGCGATGCCGCCGACGAGCGTGATGACGCGGCTCATCCTGATCATGGTGTGGCGCAAGCTCATCCGCAACCCCAACACCTACTCCAGCCTCATCGGCCTCATCTGGTCGCTCGTCTGCTTCCGGTGGAACTTCGAGATGCCGGCGATCATCCTGAAATCCATCTCCATCCTCTCCGACGCCGGCCTCGGCATGGCCATGTTCAGCCTCGGGCTGTTCATGGCGCTGCAGCCGCGGATCATCGCGTGCGGGAACAAGGTGGCGACGTTCGCCATGGCGGTGCGGTTCCTGACCGGCCCGGCCGTCATGGCCGCCGCCTCCATCGCCGTCGGCCTCCGCGGCACGCTCCTCCACGTCGCCATCGTGCAGGCAGCGTTGCCACAGGGCATTGTCCCCTTCGTCTTCGCCAAGGAGTACAGCGTGCACCCCGACATTCTCAGCACGGCGGTCATCTTTGGCATGCTCATCGCGCTGCCCATCACGCTGGTGTACTACATCCTGCTGGGGCTG
>gnl_Orysa_v7.0_LOC_Os06g44970.1
ATGATCACCGGACGCGACATCTACGACGTGCTGGCGGCGATCGTGCCGCTGTACGTGGCGATGTTCCTGGCGTACGGGTCGGTGCGGTGGTGGGGGATATTCACGCCGGACCAGTGCTCCGGCATCAACCGCTTCGTCGCCGTCTTCGCCGTGCCGCTCCTCTCCTTCCACTTCATCTCCACCAACGACCCCTACTCCATGAACTACCGCTTCCTCGCCGCCGACTCGCTCCAGAAGCTCGTCATCCTCGCCGCGCTCGCCGTCTGGCACAACCTGCTCTCCCGCTACCGCCGCAATGGCGGCGCCGCCGCGTCGCTCGACTGGACCATCACCCTCTTCTCGCTGTCCACGCTGCCCAACACGCTGGTCATGGGCATCCCGCTGCTCCGCGCCATGTACGGCGACTTCTCCGGCTCGCTCATGGTGCAGATCGTCGTGCTCCAGAGCGTCATCTGGTACACCCTCATGCTCTTCCTCTTCGAGTACCGCGGCGCCAAGGCGCTCATCTCCGAGCAGTTCCCGCCGGACGTCGGCGCCAGCATCGCCTCGTTCCGCGTCGACTCCGACGTCGTCTCGCTCAACGGGAGGGAGGCGCTGCAGGCGGACGCCGAGGTGGGGCGCGACGGCCGCGTCCACGTCGTCATCCGCCGCTCCGCCTCGGCCTCCACCACGGGCGGCGGCGGCGGCGCGGCGCGCTCCGGCGTGTCCCGGGCGTACGGCGCGTCCAACGCCATGACGCCGCGCGCCTCCAACCTCACCGGCGTGGAGATCTACTCGCTGCAGACGTCGCGCGAGCCCACGCCGCGGGCGTCCAGCTTCAACCAGGCCGACTTCTACGCCATGTTCTCCGGCAGCAAGATGGCCAGCCAGATGGCTAGCCCCATGGCGCAGCACGGCGGCGCCGGCGGCCGCGCCCAGGGCCTCGACGAGCAGGTCACCAACAAGTTCGCCTCCGGCAAGGCCGCCGACCCGCCGTCGTATCCCGCCCCGAACCCCGGCATGATGCCGGCGCCAAGGAAGAAGGAGCTCGGGGGCTCAAACTCCAACTCCAACAAGGAGCTACACATGTTCGTGTGGAGCTCTAGCGCGTCGCCGGTGTCGGAGGCCAACCTCCGCAACGCCGTCAACCACGCCGCCTCCACCGACTTCGCCTCCGCGCCGCCGCCGGCAGCCGTTCCCGTCGGCGGCGCCACTCCCAAAGGGGTGAGTGGCAGTGTCACGCCGGCGGCGAAGAACGGCGGCGGCGAGTTGGAGATCGAGGACGGGCTGAAGAGCCCGGCGGCGGGGCTGGCGGCGAAGTTCCCGGTGTCGGGGTCGCCGTACGTGGCGCCGAGGAAGAAGGGCGGCGGCGCCGACGTGCCCGGGCTGGCGGAGGCGGCGCACCCGATGCCGCCGACGAGCGTGATGACGCGGCTCATCCTCATCATGGTGTGGCGCAAGCTCATCAGAAACCCCAACACCTACTCCAGCCTCATCGGCCTCGTCTGGTCCCTCGTCTCCTTCAGGTGGAATATCCAAATGCCTTCAATAATAAAGGGCTCAATATCAATATTGTCAGATGCAGGGCTAGGAATGGCTATGTTCAGCTTAGGCTTGTTCATGGCTCTGCAACCAAAGATCATTTCTTGTGGCAAGACCGTTGCGACATTTGCAATGGCAGTGAGGTTCTTGACTGGTCCAGCTGTTATTGCAGCTACTTCCATTGCCATTGGGCTCAGGGGAGTACTCTTGCATGTTGCCATTGTTCAGGCAGCACTTCCACAAGGCATTGTCCCGTTTGTGTTTGCCAAGGAGTACAATTGCCATCCTCAAATACTTAGCACAGCGGTTATTTTTGGGATGCTCATCGCGCTTCCGATCACGATACTCTACTATGTGCTTCTTGGGATA
>gnl_Orysa_v7.0_LOC_Os12g04000.1
ATGGAGCAGTTCCCGGACACCGCCGCCTCCATCGTCTCCTTCCGGGTGGATTCCGACGTCGTCTCGCTCGCCGGCGGCGGTGGTGGAGCCGCGGAGCTGCAGGCGGAGGCGGAGGTCGGGGACGATGGCAAGATGCGAGTCACCGTGCGCAAGTCGACGAGCTCGCGCTCCGAGGCGGCGTGCTCGCACGGGACGCAGTCACACTCGCAGTCCATGCAGCCGCGCGTCTCCAACCTCTCCGGCGTCGAGATTTACTCGCTGCAGTCGTCGCGGAACCCGACGCCGCGGGGCTCCAGCTTCAACCACGCCGAGTTCTTCAACATCGTCGGCAACGGCAAGCACGGCGACGAGGAGAAGGGCGCCGCCGGTGGCGGGGGCCACTCGCCGCAGCCGGTGGTGGGGAAGAGGAAGGACCTGCACATGTTCGTGTGGAGCTCAAGCGCCTCGCCGGTGTCGGAGCGCGCCGCCGCCGCCGCCGCTGCCGGCGCGGTGCACGTCTTCGGCGGTGGTGGCGCCGACCACGGCGACGCCAAAGGTGCTCAGGCCTATGATGAGTACAGCTTCGGGAACAAGAATGAGAAGGACGGGCCGACACTGTCGAAGCTGGGGTCCAACTCGACGGCGCAGCTCCGGCCAAAGGACGACGGCGAGGGGAGGGCGGCAGCGATGCCGCCGGCGAGCGTGATGACGAGGCTCATACTGATCATGGTCTGGAGGAAGCTGATCAGGAACCCAAACACTTACTCCAGCCTCCTCGGTGTCATCTGGTCCCTCGTCTCCTACAGGTGGGGAATTGAGATGCCGGCTATCATCGCCCGGTCGATTTCGATCCTTTCAGATGCAGGGCTCGGAATGGCCATGTTCAGCCTAGGATTGTTCATGGCATTGCAGCCACGGATCATTGCCTGTGGGAACTCCCTTGCTTCGTATGCCATGGCCGTCAGGTTCCTCGTTGGTCCTGCCGTCATGGCTGCGGCCTCCATCGCCGTCGGACTTCGCGGGGTGCTTCTGCACATTGCCATTGTTCAGGCCGCTCTTCCTCAAGGAATCGTGCCCTTCGTGTTTGCCAAGGAGTACAATGTTCATCCTAACATTCTGAGCACAGCCGTGATATTCGGGATGCTGATAGCTCTCCCCATCACATTGGTCTACTACATACTGCTGGGGCTC
>gnl_Orysa_v7.0_LOC_Os05g50140.2
ATGATATCGTGGCACGAGCTGTACATGGTGCTGTCGGCGGTGGTGCCGCTGTACGTGGCGATGATGGTGGCGTACGGCTCCGTGCGGTGGTGGGGCGTCCTCACGCCGGAGCAGTGCTCCGGCATCAACCGCTTCGTCGCCGTCATCGCCGTCCCGCTCCTCTCCTTCCACTTCATCTCCTCCAGCGACCCCTACGCCATGAACCTCCGCTTCGTCGCCGCCGACACCCTGCAGAAGGTGCTCGTCCTCGCCGCGCTCGCCGCGTGGTCGCGCTTCCCCGCGCGCTTCGTCCCCCCGGCGTGGCCGCCGCTCGACTGCTCCATCACGCTCTTCTCCGTCTCCACCCTCCCCAACACGCTCGTCATGGGGATCCCGCTCCTCGTCTCCATGTACGGCCCTTACTCCGGCGACCTCATGGTCCAGATCGTCGTGCTCCAGTCCATCGTCTGGTACACGCTCCTGCTCTTCCTCTTCGAGTTCCGCGCCGCGCGGGTGCTCATCGCGGCGCAGTTCCCGGACACCGCGGCGTCCATCGCCGCCGTGCACGTCGACCCGGACGTGGTGTCGCTCGAGGGCAGCCAGGCGGAGGCGCACGCCGAGGTGGCGCCCGACGGGAGGCTGCGCATGGTCGTGTGCCGCTCGTCGGTGTCGAGGCGGTCCGCCGCCGCCGCCGCCACGCCGCGCGCGTCGAACCTGACCGGCGTGGAGATCTACTCGATCAGCTCGTCGCGGAACGCCACCCCGAGGGGCTCCACCTTCACCCTCGCCGACATCCCTGGTCACCAGCCGCCCAACAGCGCGCTGCGCGCGTCCAGCTTCGGCGCCGCGGACCTCTTCTCGCTGCACTCTTCGTCGAGGCAGCACACCCCGAGGCCGTCCAGCTTCGACGAGCACGCGGCGGCGCGGGCCAGAGCATCCGCGACCGTGGCTCCCACCAATGACCTCAAGGACACGCACATGATCGAGTGGAGCTCCGGCGCTTCCGCCGCGTCGGAGGTCACCGGCCTGCCGGTGTTCCGCAGCGGCCGGGAGACGCGCCGGCTTGTCCCCTCCGACGCGCCATCCATTGCCTCGTCGAGAGTTATCCGACCGCCGCCGGGAGCGACGGGCGGGGAGCGCGCGGCGAGCTTCAACAAGGCCGTGGGCGGGCAGGACGAGCTAGCGAAGCTGGAGGCCGGCGCCAAGACGGAGCAGCAGACGACGGCGGTGACTACGACGACGAAGGGCGGCGGCGCAGCGGGCGCGGAGCGGGCGAGAGGGCAGCAGAACGCGCCGGCCGGCGTGATGCTGCGGCTCATCCTCACTACGGTTTGGCGCCGGCTGATCCGGAACCCCAACACGTACGCCAGCCTCATCGGCCTCACCTGGTCGCTCATCGCGTTCCGGTTCCACATCACGATGCCAATCATAGTAGCCAAATCAATCTCCATTCTCTCCGATGCAGGGTTAGGCATGGCCATGTTTAGCTTAGGATTGTTCATGGCCACGCAGCCGAAGATCATCGCCTGCGGCTACTCCGTCGCGGCGGCCAGCATGGGCGTCCGCTTCTTCTTCGGCCCCGCCATCATGGCCGCCGCGTCCGCCGCCGTCGGCATCCGAGGCACGCTCTTGCGTATCGCCATTGTTCAGGCCGCCCTGCCACAAGGAATTGTGCCATTTGTGTTCGCTAAGGAATACAACCTCCACGCTACCATCCTTTGCACTTTGGTCATATTTGGCATGCTAATAGCTCTCCCCATCACCTTGGTCTACTATATTATTCTTGGGCTACTA
>gnl_Orysa_v7.0_LOC_Os11g04190.1
ATGATCACGGTGGTGGACCTGTACCACGTCCTGACGGCGGTGGTGCCGCTGTACGTGGCGATGACGCTGGCGTACGCCTCCGTCCGGTGGTGGCGCATCTTCTCCCCGGACCAGTGCTCCGGCATCAACCGCTTCGTCGCGCTCTTCGCCGTCCCGCTCCTCTCCTTCCACTTCATCTCCACCAACAACCCCTTCGCCATGAACCTCCGCTTCCTCGCCGCCGACACGCTCCAGAAGCTCATCGTCCTCGCCCTCCTCGCCCTCTGGTGCCGCCTCTCCGCGCGCGGGTCACTCGACTGGCTCATCACCCTCTTCTCCCTCTCCACCCTCCCCAACACCCTCGTCATGGGCATCCCGCTGCTCAAGGGGATGTACGCCGCCGCCGCCGACGTCGACTCCGGCAGCCTCATGGTGCAGATCGTCGTGCTCCAGTGCATCATCTGGTACACGCTCATGCTGTTCCTCTTCGAGTACCGCGGCGCGCGGCTTCTTGTCATGGAGCAGTTCCCGGACACCGCCGCCTCCATCGTCTCCTTCCGGGTGGATTCCGACGTCGTCTCGCTCGCCGGCGGCGGTGGTGGAGCCGCGGAGCTGCAGGCGGAGGCGGAGGTCGGGGACGATGGCAGGATGCGGGTCACCGTGCGCAAGTCGACGAGCTCGCGCTCCGAGGCGGCGTGCTCGCACGGGACGCAGTCACACTCGCAGTCCATGCAGCCGCGCGTCTCCAACCTCTCCGGCGTCGAGATTTACTCGCTGCAGTCGTCGCGGAACCCGACGCCGCGTGGCTCCAGCTTCAACCACGCCGAGTTCTTCAACATCGTCGGCAACGGCAAGCAGGGCGACGAGGAGAAGGGCGCCGCCGGTGGCGGGGGCCACTCGCCGCAGCCGGTGGTGGGGAAGAGGAAGGACCTGCACATGTTCGTGTGGAGCTCAAGCGCCTCGCCGGTGTCGGAGCGCGCCGCCGCAGCAGCAGCTGGCGCGGTGCACGTCTTCGGCGGTGGTGGCGCCGACCACGGCGACGCCAAAGGAGCTCAGGCCTATGATGAGTACAGTTTCGGGAACAAGAACGAGAAGGACGGGCCGACGCTGTCCAAGCTGGGGTCCAACTCGACGGCGCAGCTCCGGCCAAAGGACGACGGCGAGGGGATGGCGGCGGCGATGCCGCCGGCGAGCGTGATGACGAGGCTCATCCTGATCATGGTTTGGAGGAAGCTGATCAGGAACCCCAACACTTACTCCAGCCTCCTTGGTGTCATCTGGTCCCTCGTCTCCTACAGGTGGGGGATTGAGATGCCAGCCATCATCGCCCGGTCGATTTCGATCCTGTCAGATGCAGGGCTTGGAATGGCCATGTTCAGCCTAGGATTGTTCATGGCATTGCAGCCACGGATCATTGCCTGTGGGAACTCCCTTGCTTCGTATGCCATGGCCGTCAGGTTCCTCGTGGGTCCGGCCGTCATGGCTGCCGCCTCCATCGCCGTCGGACTTCGCGGGGTGCTTCTGCACATTGCCATTGTTCAGGCCGCTCTTCCTCAAGGAATCGTGCCCTTTGTGTTTGCCAAGGAGTACAATGTTCATCCTAACATTCTGAGCACAGCCGTGATATTCGGGATGCTGATTGCTCTCCCCATCACATTGGTCTACTACATACTGCTGGGGCTC
>gnl_Phavu_v2.1_Phvul.003G032500.1
ATGATAACATGGAAAGACCTATACACGGTGCTCACCTCAGTGGTGCCTCTCTACGTCGCCATGATCCTCGCCTATGGTTCGGTCAGGTGGTGGAAGATATTCTCGCCGGACCAGTGCTCCGGCATAAACCGCTTCGTCGCCATCTTCGCCGTTCCCCTCCTCTCCTTTCACTTCATCTCCTCCAACAACCCCTACGCCATGAACTTCCGCTTCATCGCCGCCGACACCCTCCAGAAAATCATCATGCTCTTCGCCCTCACTCTCTGGACCAACCTCACCAAAACGGGGTCGTTGGAGTGGATGATCACCATCTTCTCCCTCTCCACGCTCCCCAACACGCTCGTCATGGGCATCCCCCTCCTCATCGCCATGTACGGGGACTACTCCGGCTCCCTCATGGTCCAGGTCGTCGTGCTCCAGTGCATCATCTGGTACACCCTCCTCCTCTTCCTCTTCGAATACCGCGCCGCCAAAATCCTCATCATGGAACAGTTCCCCGAAACCGCTGCCTCCATCGTCTCCTTCAAGGTCGACTCCGACGTCGTCTCGCTCGACGGCAGGGACTTTCTCGAAACCGACGCGGAGGTCGGGGACGACGGGAAGCTCCACGTCACCGTGAGGAAATCCAACGCCTCGCGACGGTCCTTCATGATGACGCCGCGCCCCTCCAACCTCACCGGCGCCGAGATTTACAGCCTCAGCTCCTCGCATAACCCCACGCCACGCGGCTCCAACTTCAACCACGCCGATTTCTTCTCCATGATGGGGTACCAACCGCGCCACTCAAACTTCACCGCCAATGATTTGTTCTCCTCCCGTGGACCCACTCCTCGACCTTCCAATTTCGAAGAATCCTCCATGCCTCAGCCCGTCGCCGTCGCTTCTCCCCGCTTCGGGTTTTACCCGACCCAGACTGTCCCCGCTTCGTACCCGCCGCCCAACCCGGAGTTCTCTTCCGCTCCTGCTAAACCCACCGTAGCCAAGACCCAGAACCAGCAGACTCCCACTAAGGGTGCCCACGATGCGAAGGAGCTCCACATGTTTGTGTGGAGCTCCAGCGCGTCGCCGGTGTCGGAAAATGCCGGGCTCAACATGTTCGGGAGCACCGACCTTGGAACCTCCGAACAACCCGACCAGGGCGCCAAGGAGATCAGGATGTTGGTGGCTGATAATGCGCACGTACAAAATGGGGAAGCAAACATCAAAGGTGGTTCGGAGGCGGAATTTGGTGGGGAAGAGTTCAAGTTTCCGGTGAACGGCGGAGAACAGGAGGAGGAAGAGAAGGATAAAGAGAAAGAAAAAGAGGGGCTGAACGGGCTGAACAAGTTGGGGTCGACCTCCACGGCAGAGCTCCACCCGAAAGTTATCGGAGCCGGCGAGTCTTCCGGCGGAGGAAAACACATGCCGCCGGCGAGTGTGATGACTCGTCTCATTCTGATCATGGTGTGGAGGAAGCTTATCCGCAACCCCAACACGTATTCAAGCCTCATTGGTGTAGTATGGTCCCTCATTGCCTTCAGGTGGCACGTGCACATGCCCAAAATAATAGAGAAATCAATTTCCATACTGTCTGATGCTGGTCTTGGAATGGCAATGTTCAGCTTAGGTCTGTTTATGGCACTTCAACCAAAGATAATTGCATGTGGAAACTCTGTGGCTACATTTGCTATGGCTATTAGGTTTCTCACTGGTCCAGCCGTTATGGCTGCAGCTTCCATAGCAGTTGGCCTCCGTGGCACTCTCCTACACGTGGCCATTGTTCAGGCTGCACTTCCTCAAGGGATTGTTCCATTTGTGTTTGCTAAGGAGTACAATGTTCATCCAGCCATTCTTAGCACAGGGGTTATATTTGGGATGTTGATAGCACTTCCGATTACTCTGGTCTACTACATTCTCCTTGGTTTA
>gnl_Phavu_v2.1_Phvul.003G139600.1
ATGATAACCGTTAAGGATATTTATGATGTTTTCGCGGCTATTGTGCCCCTGTACGTGGCTATGATATTAGCATATGGTTCAGTTCGGTGGTGGAAAATTTTCACACCTGATCAGTGTTCAGGTATAAACCGCTTTGTCGCCGTGTTCGCAGTTCCACTGCTTAGTTTCCACTTCATCTCCTCCAATGACCCTTATGCTATGAACTACCACTTCATAGCAGCTGATTGTCTTCAAAAAGTTGTCATTCTGGGTGCTCTCTTTCTATGGAACACCTTCACAAAACATGGCAGCCTAGACTGGACCATCACCCTGTTCTCTCTTTCCACTCTTCCAAACACCCTTGTCATGGGGATCCCTCTATTGAAGGCCATGTATGGGGACTTTTCAGGGAGCCTCATGGTTCAAATTGTGGTGTTGCAAAGTGTCATATGGTACACTCTCATGTTGTTCTTGTTTGAATATAGAGGTGCCAAACTCCTCATAACGGAACAGTTCCCTGAGACTGCAGGCTCCATCACCTCCTTCAGGGTTGACTCAGATGTTGTCTCACTCAATGGTAGGGAGGCACTGCAAACTGATGCTGAGATAGGAGAAGATGGAAAGCTCCATGTGGTGGTTAAGAGATCAGCAGCTTCTTCCATGATATCTTCCTTCAACAAATCCCATTTAACTTCTATGACTCCTAGAGCATCTAATCTCACTGGGGTTGAGATCTATTCCGTTCAGTCATCAAGAGAACCAACCCCAAGAGCTTCAAGTTTCAATCAAACAGACTTTTATGCCATGTTTGCAAGCAAGGCACCGAGTCCAAAGCATGGCTACACAAACAGTTTCCAGAGTAACAGTGGTATTGGTGATGTTTACTCGCTGCAATCTTCCAAGGGGCCAACACCAAGGACTTCTAACTTTGAAGAGGAGATGTTGAAGATGCAGAAAAAGAGAGGCGGGAGGAGCATGAGTGGAGAGTTGTTTAATGGAGGTTTGGTTTCTTCTTACCCACCTCCTAATCCAATGTTTTCAGGGTCTACAAGCGCTGGTGGCCCAAAAAAGAAAGATACTGCCGCTGCTGCACCTAACAAGGAGTTACACATGTTTGTTTGGAGTTCAAGTGCATCACCAGTTTCCGAGGGAAATTTGAGGCATGCAGTTAATAGAGCTGCCTCTACCGACTTTGGGACTGTTGATCCTTCTAAGGCTGTTCCACACGAAACTGTTGCTTCCAAAGCTGTTCAAGAATTGATTGAGAACATGAGTCCTGGTCGTAGAGGGAGCGGAGAGAAGGAGCTTGAAATGGATGAGGGAGCCAAATATCCCACAAGTGGATCTCCATACACCAGCCAGAAGAAGGTGGATTTGGAAGGCAATGCAAACAAAAACCAACAGATGCCACCTGCAAGTGTCATGACAAGACTCATCCTCATCATGGTCTGGAGAAAACTCATAAGAAATCCTAATACCTACTCTAGTCTTTTGGGACTCGCATGGTCTCTCATATCATTTAGGTGGCACATTGAAATGCCAACTATTGTAAAAGGTTCCATCTCAATACTGTCTGATGCTGGTCTTGGAATGGCCATGTTCAGTCTAGGTCTGTTCATGGCATTACAACCCAAGATCATTGCCTGTGGAAAATCTGTGGCAGCATTTTCTATGGCTGTAAGGTTCTTGACAGGTCCAGCTGTTATTGCTGCAACCTCCATAGGCATTGGACTCCGTGGAGTTCTTTTGCATATTGCAATTGTCCAGGCTGCCCTTCCCCAAGGTATCGTTCCCTTTGTGTTTGCCAAAGAATACAATCTCCACGCAGATATACTTAGCACTGCGGTTATATTTGGAATGCTGGTTGCATTGCCCATAACCATACTCTACTACGTGCTGCTTGGACTC
>gnl_Phavu_v2.1_Phvul.009G234200.1
ATGATCAAAGGTAAAGACGTGTATGATGTAGTGTCAGCTATTGTGCCCCTCTATGTGGCTTTGATCTTAGCCTATTGCTCCGTCCGTTGGTGGAAGATCTTCACACCAGAACAGTGTGCTGGTATAAACCGTTTTGTGTCGGTTTTTGCAGTGCCCTTCCTCTCCTTCCGTTTCATATCCAACAATAACCCTTACACCATGAACTTCAGGTTCTTAGCCGCGGACTCTCTTCAAAAGGTTGTGATTTTGGTTGCACTTGTTCTGTGGAACAGTTTGACAAAGTGGGGTAGCATTAACTGGACCATCACACTCTTCTCACTCTCCACTCTCCCCAACACACTCATCATGGGGGTTCCTCTTCTCAAAGCCATGTATGGAGACTTCACAGCCCCCCTCATGATCCAAATTGTGGTTTTCCAAAGTGTCATTTGGTTCACTCTCTTGCTCATCATGTATGAATATAGAGGGGCCAAGCTGCTCCTCTCAGAGCAATTCCCTGAGAAAGCTGGAGCCATTGCCTCCCTAAGGGTTGATTCAAATGTTGATTCTCTGAGTGACAGGAAGATACTAGAAACTAATGCAGAAACAGGAGAAGATGGGAATCTTCATGTGGTGGTGAGGAGCATGTCACGTTCTGTGTCCGTTGCATCAAGCTTCACTGGGATTGACATCTACTCGATGGAACCTCGTGGTTCCAAAAGAGAAAGGATGTTGAAAATGCATGAGAAAAGTTTTCCAAGAAGCAATAGTGTTGCTCATGATTTGGCTTGTGCATATCCGTCTCTAAAACCAATAGGGCAGTCACCAACTTCTGATGCTAATGTGAGACATGCAGCAAATAATAGAGCTGGGTATCATGAGCTTAAGACCATGGAATCTTCAAAGGGTGTTGATTTTGCAAAAGAAACTGCTGCATCAAAAGTTGCGCATGAAGATGATGAAAATGAAGGTATTAAAGATCCTGTATTAGGGAGTGAGATGAATGAGAGCATCGAAGAAGATTCAAATAGAATGCAAGAAATGCCTCGTGCTACTGTCATGATAAAACTTATTCTCACCATGGTTTGGAGGAATCTCATAAGAAACCCTAATACCTATGCAAGTGTTTCGGGTCTTGTTTGGTCTCTCATATTTTTTAGATGGAACATCACAACGCCACCTATAATAAAAGGATCCATAGAAATAATTTCTAATGCTGGGTTGGGAATGGCCATGTTCAGTTTAGGTTTATTCATGGGATTACAACCTAAAATCATTACTTGTGGAAAATCTCGAGCTATAATGTCAATGGTAATTAAGTTCTTGGTTGGTCCCTTAGTGATGTTTGCAACCTCTAAAGTCATGGATATCAATGGAGTTCTTTTAAGGGTTGCAATTCTTCAGGCATCTCTTCCCGAGGCTCTTGTTTGCTTTGTTTTTGCCAAAGAATATAATCTTCATGCAGACATACTCAGCACAGCG
>gnl_Phavu_v2.1_Phvul.009G234100.1
ATGATCAAAGGTAAAGACGTGTATGATGTAGTGGCAGTTATTGTGCCCCTCTACGTGGCTCTGTTCTTAGCATATGGCTCTGTCCGTTGGTGGAAGATCTTCACACCAGAACAGTGTTCTGGTATAAACCGTTTTGTGTCGGTTTTTGCAGTGCCCTTTCTCTCCTTCCATTTCATATCCAACAACAACCCTTACACCATGAACTTCAGGTTCTTAGCCGCGGACTCTCTTCAAAAGGTTGTGATTTTGGTTGCACTTGTTCTGTGGAACAGTTTGACAAAGTGGGGTAGCATTAACTGGACCATCACTCTGTTCTCACTCTCCACTCTCCCCAACACACTCATCATGGGGGTTCCTCTTCTCAAAGCCATGTATGGAGACTTCACAGCCACCCTCATGATCCAAATTGTGGTTTTCCAAAGTGTCATTTGGTACACTCTCTTGCTGTTCATGTTTGAATACAGAGGAGCCAAGCTGCTGATTCTGGAGAAATTCCCTGATACTGCAGGGGCTATATCCTCTGTTTGGGTTGATTCAAATGTTGATTCTCTGAGTGACAGGAAGATACTAGAAACTAATGCAGAAGCAGGAGAAGATGGGAATCTTCGTGTGGTGGTGAGGAGCATGTCACGTTCTGTGTCCATTGCATCAAACCTCACTGGGATTGAGATCCATTCGATGGAATCGTCTAGAGAACCAAGGCTGAAAAATTCAAATTATAGTGCTACAGATTTGCACCCTCGTGGTCCCAAAAGAGAAAGCATGTTGAAAATGCATGAGAAAAGTTTTCCAAGAAGCAAAAGTGTTGGTTATGATTTGGTTTCTTATCCGTCTCTAAAACCAATAGGGCAAAAGGAGACTAATAGGAACAAGGTTTTAAACATGTTCGAGTTGAGTTCAAGTGCAATTTCACCAACTTCTGATCCTAATGTGAGACATGAAGCAGATAATAGAGTTGGGTATTATGAGTTTGAGACCATGGAATCTTCAAAGGGTGTTGATTTTGCAAGCGAAACTACTCCATCAAAAGTTGTGCATGAAGATATTGAAATTGAAGGTCTTAAAGATCCTGTATTAGGGAGTCATCATATGAATGAGAACATTGAAAGAGATTCAAATAGAAGGCAAGAAATGCCTCGTGCTAGTGTTATGATAAAGCTTATTCTCACCATGGTTTGGAGGAATCTCATGAGAAACCCTAATACATATGCAAGTGTTTCGGGTCTTGTTTGGTCTCTCATATTTTTTAAGTATTTCTTCCACCTCTTTAATTGCTTTCTAACGTGTTTATTCATGGCATTACAACCTAAAATCATTACTTGTGGAAAAACTCAAGCTATGATTTCAATGGTAATTAAGTTCTTGGTTGGTCCCATAGTGATGCTTGCAACCTCAAAAGCCATGGGTATCAATGGAGTTCTTTTAAAGGTTGCAATTGTTCAGGCTTCTCTTCCAGAGGCTATTGTTCCTTTTGTTTTTGCCAAAGAATATAATCTCCATGCAAACATACTAAGCACAGCGGTTATCTTCGGAATGGTGGCTGCATTACCCGTAACAATAATCTACTACGTGATTCTTGAATTC
>gnl_Phavu_v2.1_Phvul.011G164500.1
ATGATCACCTTAGTTGACTTCTACCATATCATGACTGCATTGATGCCACTTTATGTGGCTATTATTCTAGCCTATGGCTCAGTTAAGTGGTGGAAGATTTTCTCTCATGACCAATGTTCACACATCATTTGTTTTATGGCTCTCTTTGCAGTGCATCTTCTTTCCTTCCGTTTCATAGCCTCCAACAACCCTTACAAGATGAACCTTGGGTTCCTAGCTGCTCACACCCTTCAGAAGATCATACTACTAGTCCTTCTTGCATTCTGGAGCAACTTCACCAAAAAGGGGTGCTTGGAGTGGACCATAACCTTGTTCTCTCTCTCCACCCTCCCCAACACTTTGGTCATGGGCATCCCTTTGCTCAAAGGGATGTATGAGGAATTCTCTAGGAGTCTGATGGTACAAATTGTGGTCCTTCAGTGCATTATTTGGTACACCTTGATGCTTTTCATGTTTGAGTTTAGGGGTGCCAGAATGTTAATCTCTAAGCAGTTCCCTGACACTGCTGGCTCCATTGTCTCCATCCATGTGGACTTTGTTGTCATGTCATTGGATGGAAGACAACCACTTGAGATTGAAACTGAGATCAAAGAAGATGGGAAACTCCATGTCACTGTGAGGAAATCCAATGCCTCAAGATCAGACATCTTCTCCAGAAGATCTCAAGGTCTTTCTTCCACCACTCCACGCCCTTCTAACCTTACAAATGTAGAGTTATACTCTTTGCAATCTTCTAGGAACCCAACACCAAGAGGGTCTAGCTTCAACCACACAGACTTCTACTCAATGATGGTTGTTGGTGGCAGGAACTCCAACTTTAGAGCCTTGGATGTTTATGGCCTTTCAGCTTCAAGAGGGCCAACTCCAAGGCCTTCTAACTATGATAAAGATAGTGGGAAGCCAAAGCTTCATTACCATGCCGGTGGAACTGGACACTACCCTACACCAAACCCTGGCATGTTCTCTCCCTCTAATGGGTCCAAAAGTCTGCTAATTCTAATGCTAATGCAAATGCCAAGAAGCCTAATGGGTAGGCTCAGT
>gnl_Phavu_v2.1_Phvul.004G150600.1
ATGATCACCTTAGTAGACTTCTACCATGTCATGACTGCAATGGTGCCACTCTATGTGGCTATGATACTAGCCTATGGCTCAGTTAAGTGGTGGAAGATTTTCTCCCCTGACCAATGTTCAGGCATCAACCGTTTTGTGGCACTCTTTGCAGTGCCTCTTCTTTCCTTCCACTTCATAGCATCCAACAACCCTTACAAGATGAACCTTAGGTTCCTAGCTGCTGACACACTTCAGAAGATCATACTACTAGTCCTTCTTGCAATCTGGAGCAACTTCACCAAAAAGGGGTGCTTGGAGTGGACCATAACCTTGTTCTCCCTCTCCACCCTCCCCAACACTTTGGTCATGGGCATCCCTTTGCTCAAAGGGATGTATGGGGAGTTCTCTGGGAGTCTCATGGTGCAAATTGTGGTCCTTCAGTGCATCATTTGGTACACCTTGATGCTGTTCATGTTTGAGTTCAGGGGTGCCAGAATGCTAATCTCTGAGCAGTTCCCTGACACTGCTGGCTCCATTGTCTCCATCCATGTGGACTCTGATGTCATGTCATTGGATGGAAGACAACCACTTGAGACTGAAGCTGAGATCAAAGAAGATGGGAAACTCCATGTCACTGTGAGGAAATCCAATGCCTCAAGATCAGACATCTTCTCTAGAAGGTCTCAGGGTCTTTCTTCCACCACTCCACGCCCTTCTAACCTCACAAATGCAGAGATATACTCTTTGCAGTCTTCTAGGAACCCAACACCAAGAGGGTCTAGCTTCAACCACACAGACTTCTACTCAATGATGGCTGCTGGTGGCAGGAACTCCAACTTTGGAGCCTCGGATGTTTATGGCCTTTCAGCTTCAAGAGGGCCAACTCCAAGGCCTTCTAACTATGATGAAGATAGTGGGAAGCCAAAGTTTCATTACCATGCCGGTGGAACTGGACACTACCCTGCACCAAACCCTGGCATGTTCTCTCCCTCTAATGGCTCCAAAAGTGTTGCTGCTGCTAATGCTAATGCTAATGCTGCTAATGCCAAGAAGCCTAATGGGCAGGCTCAGCTGAAGCCTGAGGATGGGAATAGGGACCTTCACATGTTTGTTTGGAGTTCAAGCGCTTCACCTGTTTCTGATGTGTTTGGTGGCCATGAGTATGGAGGTCATGATCAGAAAGAAGTCAAATTGACTGTTTCTCCAGGAAAAGTGGAGAATCATAGAGACACTCAGGAGGACTACCTAGAGAAAGATGAGTTCAGTTTTGGGAATAGAGGAATGGAGAGGGAGATGAATCAGCATGAGGGTGAGAAAGTTGGAGATGGGAAGCCAAAAACCATGCCTCCTGCAAGTGTGATGACAAGACTTATATTGATTATGGTGTGGAGGAAACTCATCAGAAACCCCAACACATACTCTAGTCTAATTGGCCTCACTTGGTCTCTTGTTTCATTCAGGTGGAATGTTGAGATGCCTGCCATAATAGCAAAGTCTATCTCCATACTGTCAGATGCAGGGCTTGGCATGGCCATGTTCAGTCTTGGTCTCTTCATGGCTTTGCAACCGAGGATCATAGCATGTGGAAATTCCATAGCAGCTTTTGCCATGGCTGTGAGATTCCTTACAGGTCCAGCTGTCATGGCAGCTGCTTCCATTGCTGTTGGACTCAAAGGTGTTCTCCTACACGTTGCCATTGTTCAGGCAGCTCTTCCCCAAGGAATTGTCCCATTTGTCTTTGCCAAGGAATATAATGTACATCCAGATATTCTGAGCACAGCTGTTATTTTTGGGATGTTGATTGCGTTGCCCATAACTCTAGTGTACTACATTTTGATGGGGTTG
>gnl_Phavu_v2.1_Phvul.001G063900.1
ATGATCACGGGAGAGGATTTGTACAAGGTGATGTGCGCCATGGTGCCGCTGTACTTCGCAATGCTGGTGGCGTACGGTTCGGTGAAATGGTGCAAGATGTTCACCCCGGAGCAGTGTTCCGGCATAAACCGGTTCGTGGCGGTTTTCGCCGTTCCGGTCCTCTCCTTCCACTTCATTTCGATGAACAACCCGTACCAGATGAACACGAGGTTCATCATCGCGGACACACTCTCGAAGCTCCTGGTGCTTCTCTTCCTCTCGCTTTGGGCCATTTTGTTCGCAAAAGGCTCCCTGGAGTGGCTCATCACTCTCTTCTCCCTCGCCACCCTTCCCAACACCCTCGTCATGGGCATTCCCCTCCTCCAAGTCATGTACGGCGACTTCACTCAGTCCCTCATGGTGCAACTCGTCGTCCTCCAATGCATCATATGGTATACTCTACTTCTGTTTTTGTTCGAGTACAGAGCTGCGACGCTTTTGATCCAGAGGCAGTTTCCGGGACAAGCGGCGGCGTCTATCACGAGATTCGAGGTGGACGGCGACGTTATATCGCTGGACGGCCACGACATGCCGCTGCGGACGGAGTCAGAGACCGATGACCTCGGGCGGATCCGGGTGCGGATCCGGCGATCCGTTTCGTCGGTGCCGGAGTCCAGCTCCTCCATCGGCAACGCCGCCGTCCTCACTCCGCGACCCTCCAACCTCTCCAACGCCGACATTTTCTCCATCAACACGCCCCTGCACCTGCACGACGGCGATCACCCCGCCGGCGCCAGCCCCTACCTCTCTGGCTACGCCTCCTCGGACGCGTACTCGCTGCAGCCCACGCCGCGGGCCTCCAACTTCAACGAGATGGAGGCCGGCACCCCCGTCTGGGGGCGTTCGCCGGTCGCCGCAGGAAGACTGTGCCTCCAGTCATCCCCGGTGGCCAGGGTTGTGTGGGAGTCGCCGGGGAAATACGGTAGAGGAGAAGAGACACAAGGTTGCAAGGATATCACTCTCTCAGATAAAGAGATGAGCTTCAGAGACAGCACCAAAGTCCCAATGCCGGGGGATGCTGCAGACCAGAAAATGCCACATGCCTTTGTCATGATGAGGCTTATACTGGTTGTAGTGGGAAGAAAACTTTCCCGAAATCCTAATACATATTCTAGTGTATTAGGACTTCTTTGGTCTTTAATCTCTTTCAAATGGAATATGGAAATGCCAAGTCTCATCAAATCATCAGTCAAAATCGTCTCAGATGCCGGCCTTGGGATGGCTATGTTTAGCTTAGGGCTTTTCATGGCCCTTCAGCCCCGTATCATAGCCTGTGGTACTAAAAGGGCAGTTATGGGCATGGTCATTCGCTTCCTGTGTGGGCCTCTTGTGATGTCTGCATCTTCCATTGCCATTGGACTAAGACATGACATACTTCACACTGCCATTGTACAGGCTGCTCTTCCACAGGGGATAGTGCCATTTGTATTTGCCAGAGAATATGGACTGCATCCTGATATTTTGAGCACAGGGGTTATCTTTGGCATGCTGGTTTCCTTACCAATAACTCTCTTATATTACATATTTCTTGGCTTA
>gnl_Phavu_v2.1_Phvul.001G121100.1
ATGATAACCTTGCTGGACCTGTACCATGTTCTCACCGCGGTGGTGCCGCTCTACGTCGCCATGATCCTCGCCTACGGTTCCGTCAAGTGGTGGAAGATCTTCACCCCGGACCAATGCTCCGGCATCAACCGCTTCGTCGCGCTCTTTGCGGTGCCCCTACTCTCCTTCCACTTCATCTCCACCAACAATCCCTACGCCATGAACTACAAGTTCATAGCTGCGGATTCGCTTCAGAAAACCATAGTCCTTGCCGTGCTCTTCGTCTGGTCCAGAACCAGCTCACGGGGCTCTCTGGAATGGTCCATCACGCTCTTCTCCCTCTCCACGCTCCCCAACACGCTCGTCATGGGGATCCCATTACTTAAGGGCATGTACGGGGACGCATCGGGGACCCTCATGGTGCAGATAGTGGTGCTTCAGTGCATCATCTGGTACACTCTGATGCTGTTTTTGTTTGAGTATAGGGGTGCCAAGCTTCTCATCGTGGAGCAGTTTCCCGACACTGCAGGGTCCATTATCTCGTTCAAGGTTGACTCTGATATCTTATCTTTGGATGGGAAGGAACCGCTTCAGACTGAAGCTGAGGTTGGTGACGATGGCAAGCTTCATGTTACTGTCAGAAAGTCCACCAGTTCGCGCTCTGAGATCTTCTCGCGGCGCTCGCATGGTCCCAACTCGGTTTCGTTGACTCCGAGGCCTTCCAATTTAACCAATGCAGAGATTTACTCGCTGCAGTCTTCCAGGAATCCAACGCCGAGAGGGTCCAGTTTCAACCATACGGACTTCTACTCGATGGTGAATAATGGGAGGAACGTGAGTCCGAGGCAGAGTAGTTTTGGGGGCGTGGCATTTGATGAGGAGAGTGGTGTGAGGGTTAATGGGGGTGCAGGAGGGTACCCTGCACCTCACAATGCGGGGATTTTTTCTCCGGTGGGGAAGAAGAAAGGTGGTGGTGGTGGTGAAGGGGGAGGGAAGGATCTTCACATGTTTGTCTGGAGTTCTAGTGCTTCTCCGGTGTCGGAAGGCGGGATTCATGTGTTCAGAGGTGGGGATTATGGAAATGACCAACTTCCTGTTGGTGGGGTGGCTCACCCGAAAGACTATGATGATTTTGGTCACGACGAGTTTAGCTTCGGGAACGGAACCGTCCCTAATGGAGTGGAGAAGGAAGGGCCAGTACTTTCGAAGCTTGGCTCAAGTTCGACGGCTGAGCTTCACCCAAAAGCACAAGTTGAATCCAAAGCCACGTCCATGCCACCCACAAGTGTTATGACAAGACTCATTCTGATTATGGTTTGGAGAAAGCTGATTAGGAACCCCAACACATATTCCAGCCTCTTTGGTCTCACTTGGTCTTTGATCTCATTCAAGTGGAATGTTGTTATGCCTGCTATTGTTGCTCGATCGATATCAATTTTATCTGATGCTGGCCTTGGGATGGCAATGTTTAGCCTAGGGTTATTCATGGCTTTGCAACCAAAGATTATTGCATGTGGAAACTCGGTTGCTTCCTTTGCTATGGCAGTTCGTTTCCTCACTGGACCCGCTGTCATGGCTGTCGCTTCAATAGTTGTAGGGCTCAGGGGAGTTCTGTTGCACATTGCTATTGTACAGGCTGCTCTGCCCCAAGGGATTGTCCCTTTTGTGTTTGCCAAGGAATACAACGTTCATCCAGACATCCTTAGCACAGGGGTTATATTTGGGATGTTAATTGCTCTTCCTATCACGCTAGTTTACTACATTTTGCTTGGGCTT
>gnl_Phavu_v2.1_Phvul.002G094000.1
ATGATAAGCTGGGCCGATTTGTACACCGTCTTGACGGCGGTCATTCCGCTCTACGTCGCCATGATCTTAGCGTACGGTTCTGTACGGTGGTGGAAGATATTCTCGCCGGACCAATGCTCCGGCATAAACCGCTTCGTCGCGATCTTCGCCGTTCCGCTTCTTTCCTTCCACTTCATCTCCACCAACAACCCTTACGCCATGAACTTCCGCTTCATCGCTGCCGACACGCTCCAGAAAATCATCATGCTTTTTGCGCTGGCAATCTGGACCAACTTCACCGCCAACGGGAGCTTGGAGTGGATGATTACCATTTTCTCCCTCTCTACATTGCCCAACACGCTAGTCATGGGAATCCCTCTTCTTATCGCCATGTACGGCGAATATTCCGGCAGCCTCATGGTCCAGGTCGTGGTGCTCCAGTGCATCATCTGGTACACGCTCCTCCTCTTCCTCTTCGAGTACCGCGGCGCCAAGCTCTTGATAATGGAACAGTTTCCCGAAACCGCTGCTTCCATAGTTTCCTTCAAGGTCGACTCCGATGTCGTTTCGCTCGACGGAAGGGATTTCCTCGAAACTGATGCTGAAGTAGGCGACGATGGGAAGCTCCACGTGACCGTTAGGAAATCCAATGCTTCTAGAAGGTCCTTCATGATGACCCCTCGCCCGTCTAACCTCACCGGTGCCGAGATTTACAGCCTCAGCTCCTCTCGTAACCCCACGCCACGTGGCTCCAACTTCAACCACGCGGATTTCTACTCCATGATGGGTTACGCGCCTAGGCATTCTAACTTCGGCGCTGCGGATTTGTACTCCGTGCAGTCCACGTCACGCGGGGTCACACCGAGGCCCTCCAATTTCGAAGAGAACTCTGCACCCGCGCCTCAGGCTATCAGCTCCCCCAGGTTCGGCTTCTACCCCGCCGTGCAGACCGTGCCCGCCGCCTACCCTGCTCCGAACCCTGAATTCTCTTCTGGGTTAACAAAGAGTGTGAGCAAGAATTCGCAGACGCAGCCACAGCCACAGCCACTGCCACAGCCTCAGTCTCAGCCGCAGGCTCAAGCTCAAGCTGCTCCTCAAGTTGCTCAACCACCCAACGGCAGTAACAAAGCTAGCCACGACGCTAAGGAGCTGCACATGTTCGTGTGGAGCTCCAGTGCCTCGCCGGTTTCTGAAGCTGGCGGCCTCCATGTGTTCAGTGGAGCCGATTTCGGAGCTTCCGACCAATCGGGCCGCTCCGATCAAGGTGCCAAGGAGATTAGGATGTTGGTAGCCGACGAACACCCTCAAAATGGAGAAGCCAACAAAGCTGCAGCAGAAGGAGAATTTAGGGGTGAAGATTTGAAGTTTCCAGGGAAAGAAGGTGAACAAGTGGAGGAAGAGGGAGAGAAAGCGGGAGCCACTGGGCTTAACAAGCTGGGTTCCAGTTCAACGGCGGAGCTACACCCGAAATCGGGTGTGGCCACCGCGGCGAAACACATGCCTCCTGCGAGTGTGATGACTCGTCTCATACTGATTATGGTGTGGCGGAAGCTTATCCGCAACCCCAACACTTACTCCAGCCTCATTGGTGTCGTTTGGTCTCTGGTGGCGTTTAGGTGGCATGTGCACATGCCCAAAATAATAGAGAAATCAATCTCCATACTGTCTGATGCTGGTCTTGGAATGGCTATGTTCAGCTTGGGTCTCTTCATGGCTCTTCAACCCAACATAATTGCGTGTGGGAACTCGGTTGCAACATTTGCCATGGCTGTTCGATTCCTCACAGGTCCAGCCGTCATGGCTGCAGCTTCCATCGCTGTTGGCCTACGTGGCACTCTTTTACGTGTAGCTATTGTTCAGGCTGCCCTTCCGCAAGGGATTGTTCCATTTGTGTTTGCCAAGGAGTACAACGTTCATCCAGCCATTCTTAGCACAGGGGTTATATTTGGGATGTTGATAGCTCTACCAATTACTCTAGTCTACTACATATTACTTGGTTTG
>gnl_Phavu_v2.1_Phvul.002G330300.1
ATGATCACTTTAGCCGACTTTTACCACGTCATGACCGCAATGCTGCCACTCTATGTGGCCATGTTACTCGCTTACGCGTCGGTCAAATGGTGGAAAATCTTCTCCCCGGACCAATGCTCCGGCATAAACCGCTTCGTCGCTCTGTTCGCAGTCCCTCTGCTCTCCTTCCACTTCATCGCCTCCAACAACCCCTACCAGATGAACTTCCGGTTCATCGCGGCGGACACGCTGCAGAAGACGATCGTGTTGGCGGTGCTGACGATCTGGAGCAACGTCAGCAAGAGGGGGTGTTTGGAATGGACCATAACTCTGTTCTCCATCTCCACCCTCCCCAACACGCTGGTGATGGGCATTCCGTTGCTGAAGGGGATGTACGGGGAATTCTCCGGGAGTTTGATGGTCCAAATAGTGGTCCTCCAGTGCATCATCTGGTACACCTTGATGCTGTTCATGTTCGAGTACAGAGGCGCCAGAATGTTGATATCAGAGCAGTTTCCAGACAGTGGCGCCGCCATTGTCGCCATCCACGTGGACTCCGATGTGATGTCGCTTGATGGACGACAGACCTTGGAAACGCAAGCCCAGATCATGGAGGACGGCAAGCTCCACGTCACCGTCAGAAAGTCCAACGCTTCCAGATCCGACATCTTCTCCAGAAGGTCCCATGGCTTCTCTTCCACCACCCCTCGCCCTTCCAACCTCACCAATGCAGAGATTTACTCTCTCCAATCCTCCACCAACCCCACTCCCAGAGCCTCCAGCTTCAACCACTCCGATTTCTACTCCATGATGGCCCCTCCTCGTACCTCCAACTTCGCCACCAACGACGGTTATGCCTTCTCTGCTTCCAGAGGACCAACTCCCAGACCTTCCAACTACGACGAAGATGCTTCCGCAGCTGCTAATGCTAATGCCAACAACAACGACAAACCCAGGCACCATTACCCTGCTCCTAACCCTGACATCTTCTCCCCCGCCGCGTATAAAAATGGCCCCAAGAAGCCCAATGGGCATGCCAGTGCCCCCTCCAAAGCAGAGGATCCAAACAGGGACCTTCATATGGTCGTTTGGAGTTCAAGTGCTTCCCCTGTTTCAGATGTGTTTGGTGGACATGAACACGATCATAGAGAAGTGAAGATAGCTGTGTCTCCCAAAAAAGGGGAGGGTAACAGAGAGAGTGAAGAGGAGTACCTTGAGAAGGAGGGTTTTAGTTTTGGAAAGAGGGAGATTGAGAATGAGCATGAAGTTGAGAAAGCTGGGAACAGAAATCCAAAAACTATGCCTCCAACGAGTGTGATGACAAGACTTATTTTGATCATGGTGTGGAGGAAACTTATCAGAAACCCCAACACATATTCCAGCCTAATTGGCCTAACTTGGTCACTTATTTCCTTCAGGTGGAACGTGGAAATGCCAGCCATAATTGCCAAGTCTATTTCCATATTGTCAGATGCAGGGCTTGGGATGGCCATGTTTAGTCTTGGTCTGTTCATGGCTTTGCAACCAAGGATCATAGCATGTGGAAATTCCACAGCAGCTTTTTCTATGGCCGTGAGATTCCTTACAGGTCCAGCTGTCATGGCCGTTGCTTCCATTGTTGTTGGACTCAAAGGTGTTCTCTTACACGTTGCCATTGTTCAGGCAGCTCTTCCTCAGGGAATTGTCCCATTTGTGTTTGCAAAGGAATACAATGTGCACCCTGATATTCTGAGCACTGGTGTTATTTTTGGGATGTTGATTGCATTGCCCATTACTCTGGTGTACTACATCTTGCTGGGGTTATTA
>gnl_Phypa_v3.3_Pp3c10_24880V3.1
ATGATTACGGGTCATGACATGTATAATGTCTTGAGCGCCATGGTGCCGCTGTACGTGGCGATGATGTTGGCCTACGCGTCTGTGAAATGGTGGGGAATTCTAACGCCGCAACAATGTGACGGAATCAACAGATTCGTGTCGATTTTCGCCGTCCCACTGCTCTCTTTCCAGTTCGTCTCGGGCAACAACCCTTACGAGATGAATTTCAGATTCATTGCAGCGGACGCCGTGTCCAAGGTGTTCGTTCTCTCGTGCTTAGGTCTTTGGGTCCGGTTCTCAAAGCGGGGAAGTCTGGAGTGGGTGATTACATTGTTTATGCTGACGACGATTCCAAACACCCTGGTGATCGGAACGCCTCTGTTGGCCGCCATGTATGGGTCTAAGCCTGGCCAACTCACAGTCCAAGCCGTTGTCCTGCAATGCATAATTTGGTATACTCTCTTGCTTGTGATGTACGAGTACCGGGCTGCCCGAATTCTCATCATGCACCGATTCCCAGAGAATGCTGCATCCATCGTCTCCTTCAAGGTGGAATCAGATGTGATGTCCCTGGATGGCCCGGACCCTGTGCTCACGGAAGCTGAATTTAGGAACGATGGGAAGCTCCACGTGAGGGTGAGGAGATCTGTGTCATCCAGGTCGCAAGGTGTGCACTCCGCCAACCACTCCATACCCTCGTCGAAAGCGCTCACGCCGCGCGCTTCCAACCTCAGCAACGCAGAAATATACTCCATGAATTCGTCCGTGAATTTGACTCCGAGAGGTTCGAGCTTTGATCGAGGGGAGGACTGCTCTACCATGGCTCACAGGGATCCAAACCGTAAGTCAAACTTCGATACCTCTGATATCTACTCTCTGCAATCATCCCGCGGCCCCACTCCGCGCAATTCTAACTTCAATGAGGAAAATTCTAAGGAGGTGCATAATCACCGGGGCGCCCTTAACGTGAACATTCCTCGGTTCGCTCCTCCTTTGTATCGCAACGGCTCCGGAGGTCGATTGTTCATGGCCCGAAGCGACCTCGGTGGAGTTGGAGCCCTGAGTTTCGAACCTGCAGCCCATAGCATGGGTCCCGATGGTCGCACCATTTATCCAGGAATCACTGTTGTCACTAATTCCGTGGCTGCAGTTCCTGCTTCTGGTGTCAGCACCCATATTATCAACCCAGTGTTTTCTCCGCTTGTCTCTCAAGTGGCAAAGAAGGTGAATGATCCAAGAGCTTCGATACCCAAGACAGACGAAGAAGCGAAGGAGCTTCACATGTTTGTAAGCAGCGCAAATCCAACGTCCGTCTCGGAAGGCGAGTTGCACGTCTTCGGAGGAAGCGATATCTCCATTAACCTCCAGCAAAGTGTTAACCCTAAAGAACTGCATGTGCATGTGCATCCTCAGTCGGAGCATCACCTCCCCGGTGCAGCAAACCATAAAACACAAGACGAGCATGCTCGGCAAGGCTTTAGCTTCGGAAACAGGAGGGATTTGAAAGTGGAGGATGTTGACAATAACGGGTCAAAGCTGGACAAGAAATTTCGATCAATATTGACTGCAGAACTGGCACCGAAGCATCCAATGGACGAAGGGAAGACGAGCATGCCGCCTTCCTCAGTGATGATTAAGCTGATATGTGTCATGACCTTCAGAAAACTCACTCGCAATCCGAACACTTACTCCAGTTTACTCGGAGTGGTGTGGTCATTAATCTCATTCAAGTGCCATTTGGACATGCCTCTGATCCTATACAAGTCCTATCACATAATCTCAGATGCAGGAATTGGGATGGCCATGTTCAGTCTTGGCTTGTTCATGGGAATGGGAGACCGCATTATAGCGTGCGGGACCAAGCATGCACTATTCGCAATGCTTCTACGGTTCCTAGTCGGCCCTGCGGTGTTTGCTGCGGCATCATATCTAGTGGGCCTTCGAGGAGTGAGCCTCAACGTTTCCACAGTGCAGGCTGCATTACCACAAGGCATTGTACCATTTGTGTTCGCAAAGGAATACAATGTGCATCCAGAGATCCTCAGCACTGCGGTGATCTTTGGAATGATTGTAACACTACCAACTGCACTTTTGTACTACATCCTACTGGGCCTC
>gnl_Phypa_v3.3_Pp3c24_2970V3.1
ATGATTAACGGGCATGACATTTACAATGTCCTCAGCGCCATGGTGCCACTCTACGTGGCGATGATGTTGGCTTACGGTTCGGTGAAATGGTGGGGGATATTGACGCCACAGCAATGTGGTGGGATCAACAGATTCGTCTCCATTTTTGCTGTCCCTCTCCTATCCTTCCAGTTCATCTCCGGCAACAACCCCTACGCGATGAATTTTAGGTTCATTGCAGCCGATGCGGTGTCCAAGGTGTTTGTCCTCTTGTGCCTTGGTCTCTGGGCTCGATACTCAAAGCGAGGAAGCCTCGAGTGGATGATTACATTGTTTGTGCTGATCACGATACCCAACACTTTGGTGATGGGAACACCTCTATTGGCAGCCATGTATGGGCCCGGGCCTGGCGATCTTACGATCCAGGCAGTTGTCCTGCAGTGTATAATTTGGTACACCCTCTTGCTTTTGATGTACGAGTACCGAGCTGCGAAGATTCTTATCATGCAGCAGTTCCCAGAAAACGCTGGATCCATCGTGTCTTTCAAGGTGGACTCAGACGTTATGTCTTTGGACGGACGGGAGCCAGTGCTCACTGAAGCTGAAATAGGCGACGACGGGAAACTGCACGTCAAAGTTCGAAGGTCTGTGTCATCCAGGTCGCAGGGCATGCACTCCGCTCATCACTCCATGCCTTCGTCGAAGGCCCTGACACCACGTCCCTCCAACCTCACCGGCGCAGAAATCTATTCCATGCATTCTTCAGTGAATCTAACGCCACGAGATTCGAGTTTCAACCAGGGCGAATACTTCTCCATGATGGCGCAAAGGAGCCCCCACCGTCAGTCGAATTTCGACATCTCTGATGTTTACTCCCTGCAGTCATCTCGAGGCCCCACTCCACGAACTTCGAATTTCAATGAAGAAAATTCCAAGGATATGCACACTCACCACCGAGGCCTGAATTTGACTTCCCCGAGGTTTGTGCCTCCTTTGTATCGGAATGTTGCAGGAGGTCGAATGTTCATGCCACGAACCGGGCTTGGTGGATTGCCTGTCCATGGCAATGATCCCACAGGGCATGGATCACTAAGTACTCTCGGCACGCCGGGGATGGGTCCTGATGGTCGCACCATCTATCCGGGAAGCCAAACTGCCATCAGTCTTGTTACTCCCGGAGGTACCGGAAACATCGCTACCCCTCTTTCTTCTAGTCTTAACACCCAGATTGTTAACCCTGTTTATTCTCCACGGGCTTCTCAAATCGCTAAAAAGGTGAAAGACACAAGAACCTCTCCGAAATCAGACGAGGATGCCAAGGAGCTTCACATGTTTGTGTGGAGTGCGAATGCGTCGCCTGTCTCGGAAGCTGGGTTGCACGTCTTTGGAGGAAATGACACATCCGCTAATCTCCACCAAAGCTTTGACCCCAAAGAAGTGCGTATGCTTGTGCACCCGCAGTCGGACCTTCGCCACCCAGAAGCGAACCCCAGAACTTATGATAATTATGCTCAAGAGGACTTCAGCTTCGGAAACAGGAATGATTTGAAATTGGAGGATCTTGACAAGGATGGGCCTAGGCTGGACAACAAGTTCGGTTCAACGTCCACTGCAGAATTGACACCCAAGGTACCCGAAGACGAAGCAAAGAAGAGCATGCCACCTTCGGCAGTGATGATCAAGCTCATCGCTGTCATGACCTTCAGAAAACTTGTCTGGAATCCAAATACTTACTCCAGTTTACTTGGGGTGATCTGGTCACTAGTTGCAAATAGGTGGCATTTCACCATGCCGCTGATCCTCTACAAGTCCGTGCATATTCTTTCAGATGCAGGACTTGGGATGGCTATGTTCAGTCTTGGCTTGTTCATGGGATTGGGCGACCGAATTGTTGTGTGCGGACGTAAAATGGCAATATTTGGGATGAGTCTTCGATTTCTAGCAGGTCCAGCTGTGTTCGCTGCCGCATCTTATTTGGTGGGCCTTCGTGGTGTGCCGCTTAAAGTGTCCATAGTGCAGGCTGCCTTACCTCAAGGAATTGTACCATTTGTTTTTGCAAAGGAGTATGGAGTCCATCCAGAGATGCTCAGTACTGCGGTGATATTTGGAATGCTTATTGCTTTGCCAATTACTATGGTGTACTACATATTACTTGGTCTG
>gnl_Phypa_v3.3_Pp3c23_10200V3.1
ATGATTAACGGCCATGACATATACAATGTTCTCAGTGCCATGGTACCTTTATACGTGGCGATGATGTTGGCCTACGGCTCTGTGAAGTGGTGGGGGATTTTGACACCACAGCAATGTGGCGGAATCAACAGATTTGTGTCCATTTTCGCCGTCCCCCTTCTATCCTTCCAGTTCATCTCCGGAAACAACCCATACGCGATGAATTTCAAATTCATTGCAGCCGATGCGGTGTCCAAGGTGCTTGTTCTCCTATGCTTGGGTCTCTGGGCACGATATGCCAAGCGGGGAAGTCTGGAATGGATGATAACATTGTTTGTGCTGATCACAATACCCAATACCCTGGTGATGGGAACCCCTCTGTTGGCAGCTATGTATGGAGCTGGGCCAGGCGATCTCACCGTCCAAGCAGTCGTCCTGCAGTGTATAATCTGGTACACTCTCTTACTTGTAATGTACGAGTATCGGGCTGCAAAGATTCTAATCATGCAGCAGTTCCCAGAAAACGCTGCATCTATCGTCTCCTTCAAGGTGGACTCAGACGTGATGTCCCTGGATGGGCGGGAGCCAGTGCTCACGGAAGCTGAAATAGGCGATGATGGCAAACTGCACGTCAAGGTTCGAAGGTCTGTGTCATCTAGGTCGCAGGGTATGCACTCAGCGCACCACTCCATGCCTTCTTCAAAGGCACTAACGCCCCGCCCTTCCAACCTTACTGGTGCAGAAATCTACTCCATGCATTCCTCAGTGAATCTTACGCCACGAGATTCGAGTTTTAACCAGGGCGAATTCCACTCCATGATGTCGCAGCGAAGCCCTCATCGTCAGTCGAATTTTGACACTTCGGATGTCTACTCCTTGCAATCATCTCGAGGTCCCACACCAAGATCTTCCAATTTCAACGAGGAAAACTCGAAGGATATACACACGCATCACCGAGGATTGAACATGAATTCCCCTCGGTTCGCCCCACCTTTGTATCGGAACGGAATGGGGGCTAGGATGTTCACGCCCCGACCTGGCCTTGGAGGGATAGGAGTACCTGGCACCGATTGCACAGGACATGGGACTCTAAGCACTTTGGGTGCCCCGGGAATGGGCCCTGATGGTCGCACCATTTATCCAGGAAGCCAAACAGCCATCAACATTCTTACTCTTGGAGGTGCTGCAAACGTCAACGCAACTGCTCCCTCAACTGCTGTCAACACTCAGATTGTTAACCCAGTGTATTCACCACAGGCGTCACAAATCGCGAAGAAGGTGAAGGATCCAAAAGCCTCTCCAAGGGCGGACGAGGATGCCAAGGAACTTCACATGTTTGTGTGGAGCGCGAATGCATCCCCCGTCTCTGAAGCTGGTTTGCACGTCTTTGGAGGAAATGATACCTCTGCTAATCTTCAGCAAAGATTTGACCCAAAAGAAGTGCGCATGCTTGTACATCCACAGTTGGACCGTGGCCTTGCTGCAGCAAGCCCTAGAACGTATGATGAATACACTCGAGAGGACTTCAGCTTTGGAAACAGAAACGATTTGAAATTGGAGGATCTTGACAAGGATGGACCTCGGTTGGACAAGTTTGGTTCGACGTCGACTGCTGAATTGACACCGAAACTGGCAGAGGACGAAGCGAAGAAAAGCATGCCACCTTCTGCTGTGATGATTAAGCTAATTGCGGTCATGACCTTCAGAAAACTTGTTTGGAATCCAAATACTTACTCCAGTTTACTCGGGGTTATCTGGTCATTGGTTGCAAATAGGTGGCACCTCTCTATGCCGCTGATCCTTTACAAGTCTGTGCACATTCTTTCAGATGCAGGTCTTGGGATGGCAATGTTTAGCCTCGGTCTATTCATGGGATTGGGCGATCGTATAATTGTGTGCGGGACGAAAATGGCAGTGTTTGGGATGGCTCTGCGATTCCTGGCAGGCCCAGCTGTATTTGCTGCAGCCTCTTATTTAGTGGGCCTCCGTGGCGTGCCGCTCAAGGTTTCCATAGTGCAGGCTGCGTTACCACAGGGCATTGTACCATTTGTGTTTGCAAAGGAGTATGGTGTGCATCCAGAGATACTAAGCACTGCGGTGATCTTTGGAATGCTTATTGCATTGCCAATTACGATGGTATACTACATATTACTTGGTCTG
>gnl_Pinta_v2.0_PITA_000024726-RA
ATGATTAATGGAGCGGACATATACAACGTACTCTCGGCAGTGGTGCCACTGTACGTGGCCATGATCTTAGCATACGGTTCTGTGAAATGGTGGAAGATTTTCAGCCCCGATCAGTGCTCGGGAATCAACCGTTTCGTGGCCCTGTTCGCAGTTCCCCTGCTCTCCTTCCATTTCATCTCCACCAACAACCCATATGCCATGAATTTGAGATTCATAGCAGCAGATTCGCTGCAGAAGATCATCATATTGGCAATGCTGGTCATATGGGCCAAAGTGGGGAAAAGAGGGAGCCAAGAATGGATGATAACACTTTTTTCGTTGTCCACTCTGCCCAACACTCTGGTCATGGGAATTCCCCTGCTCAAGGCAATGTATGGAAATTTTTCGGGTGACCTGATGGTACAGGTTGTGGTGCTGCAGTGCATAATTTGGTATACTCTCATGCTTTTCATGTTCGAATACCGCGGAGCCAAGCTTTTGATCATGGAGCAGTTTCCCGACACAGCTGCCTCCATTGTTTCTTTCCGGGTGGATTCCGACGTCCTGTCATTGGATGGCAGAGAACCTATTCAGACGGACGCGCAAGTCGGAGAAGACGGGAAGCTTCATGTTACAGTCAGAAAATCCACTTCTTGTCTCTCTGTTTTGTCGTCTCATAGATCTCAGGGGGCGCTGAGCCTCACTCCCAGGCCTTCCAATTTAAGCAATGCAGAGATCTATTCAAACCCAACACCCAGAGGCTCCAGTTTTAATCATGCTGATTTCTATTCCCTGTTCACCAACAGAACAGCAGCAGCAGCAGCAATGAGCCCTCGCGCATCCAATTTTGGCCTTTCAGATGTCTATTCACTCCATTCCTCCCGGGGTCCTACACCCAGAAATTCGAATTTCGATGAAGAAAATTTCAAGGACATAAATAACAAGCTTATGATCCAGAATGCGAACAATGCCAACTCCCCTCGATTCGGACCTCGGCCCCTGTATTCCCCATATGGGCCGAGAAGCCAAGGGAGCACAGTGAATGCATTTGAGCTGAACCCAGGTGTTAGTGTTCCGGGAAGTGTGAGTTCTTATCCCACTCCTAGTCCAACTCATGGTGTGTTATCTCCAAACGTATCGAAAACAGGGAAGACGACTGTGGGTGATAATCCAAGGCACTATCAGCAGAGAATGATGGCAACGGATGATAACAAGGAGCTTCATATGTTTGTATGGAGTTCTAGCGCATCCCCTGTATCAGAAGCAAATCACCACCATGTATTCGCTCATGGCTCAGATATTATAGCTCCTGACAACAACCATAACAGTAATTCCCATGTCAAGGATATACGGATGTTGAATTCTTCCCCACTCACTGCACAGACACTCAATGGGACCAAAGGTTTGCATGAGGCTCGAGACACATACGAAGACTATTTCCGTCAGGAGTTCAGTTTTGGGAACAGGGGAATGTCCCCACAAGAAGAAATACACTCTAAGGAAGTTCCTCCTCCCCCTCTCAGTCTCTCCAAATTTGGTAGTTCCAGTTCAACGGCAGAGCTGCATCCCAAGCGCCAGCATGAACCGAGATTTGCAAGTATGCCTCCTGCTAGTGTCATGACCAGACTTATTCTTATCATGGTGTGGAGGAAACTCATCCGCAATCCTAATACCTATTCCAGCCTTGTAGGTCTCATATGGGCACTCGTCTCCTACAGATGGGGTATTGCAATGCCAAGAATCATGGAGGGATCAATACGAATTTTGTCTGATGCTGGTCTCGGTATGGCCATGTTCAGTCTGGGCCTGTTTATGGCATTGCAACCACGCATTATAGCCTGTGGGAATTCTATTGCAGCATTTGCAATGGCTGTGAGGTTTCTTACTGGACCAGCTGTAATGGCTGCAGCTTCTATTGCTGTTGGCCTTCGAGGAGTTTTTCTTCATGTCGCTATTGTGCAGGCAGCACTCCCTCAAGGCATTGTTCCCTTTGTGTTTGCTAAAGAGTACAATGTACATCCAGATATACTTAGCACAGCAGTGATATTTGGCATGCTGATTGCATTACCAATAACTCTTGTGTATTACATTCTTCTTGGAGTT
>gnl_Pinta_v2.0_PITA_000012975-RA
ATGATAACTTGGAAGGATTTATACACTGTAATCAGTGCTGTTGTTCCACTGTATGTAACAATGTTCTTTGCTTATGGGTCTGTAAAATGGTTGAAGGTATTCAGTCCCGAGCAATGTGCAGGGATCAATAAGTTTGTGGCTGTATTTGCTGTCCCTCTACTGTCATTTGAGTTTATATCCAGGATCAACCCTTACAAGTTGAATTTTACTTTCATTGCTGCTGATGTGGTATCTAAAGCCATGGCACTTTTGGTTCTGGGCTTGTGGGCTAAGTGGTCACATAGAGGAAGCTTGGATTGGGTCATCACACTGTTCTCATTATCTACATTGCCTAATACTCTAGTCATGGGAATCCCAATTTTAAAGGCCATGTATGGGGATTCAGCAGAAAAATTGATGGTACAAACAGTTGTTCTGCAATCTATTATCTGGTATACTATTTTGTTATTTCTATATGAGTACAGAAGTGCTAAAATGTTGCATGATAATGTACCTTCCATTCTTAAGGAAAGAGAAAATTCAAGTCTGTCAAGAGATGCCCAGGTGGATGTAGACAATGAAAGGATACATGTTGTAGTCAGAAAATCATCTTCCTCGTCATTTTCACAGCGATTTAACTCTGCTGCATCATCTCAAAGACTTCAAATTTCAAATTCACTGCATTTGATGCCAATAATGGCCATGACTCACTCAGATTTGGACATGGCATATAAATCTGTTCATTCCTCCAGAAACCTGCAATGTCCTATGGATTCTGGCTACAAAATTACAGGAGAAATGGTATCAGAAAAAACACCAATTACTCCGACTGAAGGCATTTTTTCTGATGACAGCTCAACCATTACTCCCCACAATGCAGTGCAGCTGAGAAAGATGGCCTCCCCCTCTGCAACTAATCATCACCCTGACATTGAAGATGAATGTTCAAAGGAGATTCAGAAGTTTGTTTGGAGCTGTGAAAGTTCTTTACTCTCTGAAGGCAAGTATATCTCTGAAAGTTCATTTAAAACACTTTGCCATAGCAACTATTGGTGGAACTGTTTGAAGTTATTTATATCGAATGCAGTCATAACCGACCCAGAGCAGCTACATAAAGAAGTTAGTGTTTACAGAGATTTTACTTCTGAACATAAACTACCCATGGGGGATGGAGATTTTGTAATTGAAAAAGAGGATCATAAGCTTCCAGAATCTATCTCAAAAGCTACACCAGCTCTTATAGCTATAAAGGTTGATAAATCTGATGGGAAAGATCTGTCTGAACCAAACTCTCCACATGCAGCTGCAGTGATGAGAATAATATTAGGCATGGTTGGGCGTAAGCTTCTCTGTAATCCCAACTCCTATTCAAGCGTAATAGGAATGATATGGGCACTCATTTCAGCAAGGTCAATTTTCGTTATCAACCCCCATCTACAGAATTATGTAATCTGTGAGGCACAAGACATAGAGATTTGTGTTAAATGTGGAGCAAAAATATATATGTTGCATGTTGAACTACCTCCAATGGTGCAAGGTTCGGTCACAATTCTGTCAAACGCTGGATTGGGAATGGCAATGTTTAGTCTAGGGTTATTCATGGCCCTGCAACCCAGAATCATTTCATGTGGAACATCTCTTGCATTGTTAGCGATGCTTATGCGTTTTCTTGCTGGACCAGCTTTCATGGGCATCGCTTCAATTGCAACTGGTCTTCGAGGAACTGTGTGGCATCTGTCCATTGTGCAGGCAGCGTTGCCTCAAGGAATAGTCCCATTTGTGTTTGCAAGGGAGTACGATTTACACTCAGATATTCTGAGCACAGCGGTAATATTTGGCATGCTCGTTTCTTTGCCAATCACTGTGGCATACTACGTCCTTCTTGAAGTCCACTCG
>gnl_Poptr_v3.0_Potri.010G112800.1
ATGATTAGCTGGAATGATCTCTACAACGTTTTGTCCGCTGTGATTCCTCTATATGTTGCCATGATCTTGGCTTATGGGTCTGTTCGGTGGTGGAAAATTTTCAGCCCGGACCAGTGTTCCGGTATCAACCGTTTCGTGGCGATATTCGCAGTGCCACTACTGTCATTCCATTTTATCTCCACCAATGATCCCTATGCTATGAACTTCAGGTTCATTGCGGCCGACACGCTTCAAAAAATAATAATGCTGATCGCTCTGGGAATTTGGACTAATTTCACAAAAAATGGAAGCTTGGAATGGATGATTACCATCTTTTCTGTCTCGACTCTTCCGAACACTCTTGTCATGGGCATTCCTCTTTTAACCGCCATGTACGGCAAGTACTCGGGAAGCCTAATGGTTCAAATTGTGGTGTTGCAGTGTATCATTTGGTACACTCTCCTCTTGTTTCTTTTCGAGTATAGAGGTGCCAAGATGTTGATCATGGAGCAATTTCCTGAAACTGCAGCCTCCATTATTTCGTTTAAGGTTGATTCTGACGTGGTCTCTTTAGATGGCCGGGATTTTCTGGAAACTGATGCTGAAATCGGTGATGATGGCAAGTTACATGTGACTGTCAGGAAATCTAATGCCTCCAGGCGGTCTCTTGGGCCGGGTTCTTTCTCTGGAATGACTCCTCGGCCATCAAATCTTACTGGAGCTGAGATTTATAGCCTGAGTTCTTCAAGGAATCCTACTCCGAGAGGGTCTAATTTCAACCCTTCAGATTTCTACTCCATGATGGGAGTTCAGGGATTCCCTGGAAGGCATTCAAATCTCGGCCCGGCTGATTTGTACTCGGTACAATCTTCAAGAGGGCCAACTCCAAGGCCGTCTAATTTCGAAGAAAATTGTGCTCCAACGGCTACTTTATCCTCTCCTAGATTCGGGTTTTATCCAGCACAGACAGTACCCACGTCTTATCCGGCACCAAATCCTGAATTTGCCTCTACTGTCACTACTAAAACAGCAAAAAATCAGCAGCAGCAAAATAGCAAGGCAAACCATGATGCCAAGGAGCTGCACATGTTCGTGTGGAGCTCGAGTGCATCACCAGTTTCTGAAGGAGGTGGGCTCCACGTATTCGGTGGGGCTGATTTTGGTGCATCAGAGCAATCTGGACGGTCTGATCAGGGCGCCAAGGAGATCAGGATGTTGGTTGCTGACCATCCGCAAAATGGGGAAACCAAAACTATTCCACAACAAGATGGAGATTTTGCTGGCGAGGACTTCAGTTTTGCGGGCAGAGGAGAAGGAGATGACGACCAAAGGGAAAAAGAGGGGCCCACTGGACTTAACAAACTAGGGTCCAGCTCAACAGCCGAGTTGCAACCAAAAGCAGCCGAAGCTCCAGATTCCGGTGGCAGTAGGAAGATGCCTCCGGCAAGCGTTATGACCCGTTTGATATTGATCATGGTTTGGCGCAAACTTATTCGAAACCCCAACACATACTCCAGTCTCATTGGTCTCACTTGGTCTCTAGTCGCTTTCCGGTGGCATGTGGAAATGCCTAAAATAATAAAACAGTCAATCTCCATACTGTCTGATGCTGGACTAGGAATGGCTATGTTCAGCTTAGGTCTTTTTATGGCTTTACAACCGAAGCTAATTGCTTGTGGGAATTCGGTTGCCACATTCGCCATGGCTGTTCGATTCTTGACTGGCCCTGCGGTGATGGCCGCTGCTTCAATTGCTGTCGGCCTGCGTGGTACCCTCCTTCACGTTGCTATTGTTCAGGCTGCACTGCCACAAGGAATTGTTCCATTTGTGTTTGCCAAGGAGTACAATGTCCATCCAGCCATTCTTAGCACCGCGGTTATCTTTGGAATGCTGATAGCATTACCAATTACTCTTGTTTACTACATTTTCCTTGGATTA
>gnl_Poptr_v3.0_Potri.006G037000.1
ATGATCAGTCTCACAGACCTTTACCATGTTCTCACAGCTGTGGTACCACTTTATGTGGCCATGATTTTGGCTTATGGTTCAGTCAAATGGTGGAAAATATTTAGCCCTGACCAATGTTCAGGGATCAACAGATTTGTGGCTCTATTCGCTGTACCTTTGCTTTCTTTTCACTTCATTTCCACCAACAACCCCTATGCTATGAACTACAGGTTCATTGCAGCAGATACTCTTCAAAAAATCATAGTCTTGGTGGTTTTAGCTATTTGGACCAGAGTTATCTCTAGAGGCTCCCTTGAATGGTCCATTACTTTGTTTTCACTCTCTACTCTCCCAAACACTCTTGTTATGGGCATCCCTTTGTTGAAGGGTATGTATGGAGAAGCCTCAGGGAGTCTTATGGTCCAAATAGTTGTTCTTCAATGCATAATATGGTACACATTGATGCTGTTCTTGTTTGAGTATAGAGGAGCTAGAATCTTGATTGGTGAACAGTTTCCCGATACTGCTGGTTCTATAATATCATTCAGGGTTGACTCTGATATTCTTTCTTTAGATGGTAGAGAGCCATTGCAAACTGATGCTGAAGTCGGTGAAGATGGGAAGTTACATGTTACTGTTAGGAAATCAACTAGCTCGAGATCAGACGTGTTTTCTCGGATGTCTCATGGTCTAAACTCGGGCCTTTCAATGACTCCTAGACCGTCTAATTTAACCAACGCAGAGATATACTCCCTTCAATCTTCTAGGAATCCTACCCCAAGAGCCTCCAGTTTTAACCATACTGATTTTTATTCTAAGAATGCAAGCAATGCCAGTCCAAGACACTCGAACTTCAGTAACCTGCAATTTGATGAAGAAAGTGGAGGGCTTGGGGTGTTTGGTAATGTTCCAAGAGCAAATGGAAGCGCTTATCCTACTCCACCTAATGCTGGGATCTTTTCTCCCGGGGGTAAAAAGAAGGCAAACGGGACTGAGAATGGCAAGGATTTGCATATGTTTGTTTGGAGTTCAAGTGCTTCACCAGTATCAGAAGGTGGCCTACATGTCTTTAGGGGAGGGGATTATGGCAATGACCTTGGTGGGGTAGCTAACCAAAAAGATTATGAAGAATTTGGTCGAGATGAGTTCAGCTTTGGAAACAGACCTGTACCTAATGGGGTAGACCGTGACGGTCCAGTGCTTTCTAAGCTTGCTTCAAGCTCCACAGCTGAGCTGCACCCGAAGAGTGCTGCTAATGGTGAACCGAAGCCAACTGCCATGCCTCCTACTAGCGTTGTGACAAGACTCATTCTCATTATGGTGTGGAGAAAACTTATCAGGAATCCCAATACTTATTCCAGTCTAATTGGGCTCACATGGTCTCTTGTTTCGTTCAAGTGGGACTTGGAGATGCCTCAAATAATTGCTCATTCTATATCTATTCTATCCGATGCTGGTCTTGGAATGGCCATGTTTAGTCTTGGTTTGTTCATGGCATTGCAGCCTAGGATTATTGCTTGTGGAAACTCAGTTGCTGCCTTTGCCATGAGTGTTAGATTCCTCACTGGTCCTGCAGTCATGGCTGCTGCTTCATTTGCTGTTGGACTACGAGGAGTTCTACTGCACATTGCCATAGTGCAGTCAGCTCTTCCACAAGGGATTGTGCCCTTTGTCTTTGCAAAGGAATACAATGTTCATCCTGACATACTGAGCACTGGAGTTATATTTGGGATGCTAATTGCTTTGCCAATCACACTGGTTTACTATATTTTGCTTGGACTT
>gnl_Poptr_v3.0_Potri.018G139400.1
ATGATCACTGGCAAGGACATTTATGATGTTCTAGCAGCAATTGTGCCTCTTTATGTTGCTATGATTTTAGCCTATGGCTCAGTCCGATGGTGGAAAATCTTTACACCTGATCAATGCTCAGGCATTAACCGTTTTGTAGCAGTCTTTGCAGTTCCTTTATTGTCTTTCCATTTCATATCATCCAATGATCCTTATGCTATGAACTTTAGGTTCATTGCTGCTGATACTCTTCAAAAAGTTGTTATTCTTGGGGCTCTTTTTATTTGGCAAGCCTTTAGCAAACGTGGGAATCTTGAATGGATGATCACTCTCTTCTCTCTTTCTACTCTCCCAAATACTCTTGTCATGGGAATCCCTCTTTTGAAAGCCATGTATGGAGACTTCTCGGGGAATCTTATGGTTCAAATTGTGGTTTTGCAAAGTGTAATTTGGTATACTATTATGCTCTTCTTGTTTGAATATAGAGGAGCTAGGCTACTAATCTCCGAGCAATTCCCTGAAACGGCTGGGTCTATTACATCATTCAGAGTTGACTCTGATGTTGTTTCGCTCAACGGGCGGGAACCATTACAGGCTGATGCTGAGATTGGAGATGATGGTAAGCTACATGTGGTGGTGAAAAGATCAAATGCATCATCAATAGTGTCTTCCTTTAACAAGTCTCATGGACTAAACTCAATAACTTCAATGACTCCGAGAGCTTCGAATCTTACTGGTGTGGAGATCTACTCGGTTCAATCTTCTCGAGAGCCAACACCGAGAGCTTCAAGCTTTAATCAAACAGATTTTTATGCCATGTTTGCTAGCAAGGCCGCAAGTCCGAAACATGGATACACAAATAGTTTCCAAGGAGGGATTGGTGATGTCTACTCTTTGCAATCTTCGAAAGGAGCGACACCAAGAACTTCAAATTATGACGAGGAGATGTTGAAGTTAGGGAAGAAAAAAGGAAGAACAAATATGAGTGGTGAATTATTTAATGGTGGCAGTTTAGTTTCTTCTTATCCACCTCCAAATCCAATGTTTTCAGGGTCTACAAGTGGTGGACCAAAGAAGAAGGAAAGTGGTTCTGGTGCAATGCCTAACAAGGAGCTTCATATGTTTGTTTGGAGCTCGAGTGCATCTCCGGTTTCAGAAGGGAACCTGAGGCACGCAGTTAATAGAGCTGCCTCCACTGATTTCGGGGTCACCGACCCTTCTAAAGCTGCTTTTCAACCTGAATCCGCTGCTTCAAAAGCAATGAACCAATTAATTGAAAACATGAGCCCTTCTGGGAAATGGAGTGGAGAAAAGGAACATGATGTAGAAGATGGGTGCAAGTTTCCTCAAAATGTGTCTCCTTTCACTTGCCAAAAGAAGATGGATATGGCAGCAGATGGCTCAAAAAAACACCAAATGCCTCCTGCAAGTGTCATGACTAGACTCATCCTTATCATGGTCTGGAGGAAGTTGATAAGAAACCCTAATACTTACTCAAGCCTTTTGGGTGTTATATGGTCTCTCGTATCATACAGGTGGAACATCAAGATGCCGTCGATAGTTAGTGGATCTATAGCAATATTATCTGATGCAGGTCTAGGAATGGCTATGTTCAGTCTAGGATTGTTCATGGCTCTACAACCAAAGATTATAGCTTGTGGAAAATCAGTGGCAACTTTTGCAATGGCAGTGAGGTTCTTGACAGGCCCTGCTGTGATTGCTGCAACCTCTATTGCCATTGGCATTCGTGGTGTTCTTTTACATGTTGCAATTGTTCAGGCAGCTCTTCCCCAAGGTATAGTCCCTTTTGTATTTGCCAAGGAGTACAACGTCCATCCAGACATACTTAGCACAGCGGTTATTTTTGGGATGTTGATTGCCTTGCCCATTACAGTACTCTATTATGTGCTTCTTGGCGTT
>gnl_Poptr_v3.0_Potri.016G035300.1
ATGATCAGTATAGGAGACCTCTACCATGTCCTTACAGCTGTGGTACCCCTCTATGTGGCCATGATTTTGGCTTATGGTTCTGTCAAATGGTGGAAAATCTTTAGCCCTGATCAATGTTCAGGGATCAACAGATTTGTTGCTCTGTTTGCAGTGCCCTTGCTTTCTTTTCACTTCATTTCCACCAACAACCCCTATGCTATGAACTTAAGGTTCATTGCTGCAGATACTCTTCAAAAAATTATTGTCTTGGTGGTTTTAGCTATTTGGTCCAGAGCTAGCTCCAGAGGCTCCCTTGAATGGTCCATTACTTTGTTTTCACTCTCTAGTCTCCCAAACACTCTTGTTATGGGCATCCCTTTGTTGAAGGGAATGTATGGACATTCCTCAGGGAGTCTCATGGTCCAAATAGTTGTTCTTCAATGCATAATATGGTACACATTGATGCTGTTCTTGTTTGAGTATAGAGGAGCTAGAATCTTGATTGGTGAACAGTTTCCTGACACAGCTGGCTCTATAATATCCTTCAGGGTTGATTCTGATATTCTTTCTTTAGATGGTAGAGAGCCATTGCAAACCGAGGCTGAAGTCGGTGAAGATGGGAAGTTACATGTTACTGTTCGGAAATCAACTAGTTCAAGATCAGAAGTTTTTTCTCACATGTCCCATGGTCTAAATTCTGGTCTTTCATTGACTCCTAGACCATCTAATTTGACCAATGCAGAGATATACTCTCTACAATCCTCAAGGAATCCTACCCCAAGAGCATCGAGTTTTAACCATACCGATTTTTATTCCATGGTTAATGGCAAGAATGCGAGTCCAAGACACTCTAACTTCACTAACTTGCAATTCGATGAAGAAAGTGGAGGACTTGGGGTATTTGGTAATGTTCCAAGAGCAAATGGAAGTGCTTATCCTGCTCCACCAAATGCTGGAATCTTTTCTCCTGGGGGTAAAAAGAAGGCAAATGGGGCTGAGAATGGCAAGGATTTGCATATGTTTGTTTGGAGTTCAAGTGCCTCACCAGTATCTGAAGGTGGCCTCCATGTCTTTAAGGGAGGGGATTATGGCAATGACCTCGGTGGGGTAGCTCACCATAAAGATTATGATGAGTTTGGTCGAGATGAGTTCAGCTTTGGAAACAGACCTGGACCTAATGGGGTGGATCGGGATGGTCCAGTGCTTTCTAAGCTTGGTTCAGGCTCTACAGCCGAGCTACACCCAAAGAGTGCTGCTAATGGTGAAGCCAAGCCAACTGTTATGCCTCCTACAAGCGTTATGACAAGACTCATTCTCATTATGGTGTGGAGAAAACTTATAAGAAATCCAAATACCTATTCCAGCCTGATTGGCCTCACCTGGTCTCTTGTTTCATTCAAGTGGAACATAATGATGCCCGCGATCATTGCTGATTCAATAGCTATTCTATCTAATGCTGGTCTCGGGATGGCCATGTTTAGTCTTGGTTTGTTCATGGCATTGCAGCCTAGGATTATCGCCTGTGGAAACTCAATTGCTTCCTTTGCCATGGGTGTTAGATTCCTCACAGGTCCTGCAGTCATGGCTGCTGCTTCGTTTGCCGTTGGTCTACGAGGAGATCTGCTGCGCATTGCCATAGTGCAGGCAGCTCTTCCACAAGGGATTGTGCCCTTTGTCTTTGCAAAAGAATATAATGTTCATCCTGACATACTGAGCACTGGAGTTATATTTGGGATGCTAATTGCTCTACCCATCACACTGGTTTACTACATTTTGCTGGGACTT
>gnl_Poptr_v3.0_Potri.015G038700.1
ATGATTTCTTTACTAGATTTCTACCATGTAATGACTGCAATGGTGCCACTTTACGTGGCCATGATCTTAGCCTACGGCTCGGTGAAATGGTGGAAGATCTTCACTCCTGATCAGTGCTCAGGCATAAACCGTTTTGTGGCTCTTTTTGCAGTCCCTCTCCTCTCTTTCCACTTCATATCTACCAATGATCCTTATAATATGAACCTTCGTTTCATAACTGCTGATTCTCTACAAAAGATCATAGTTTTGGTAGTATTAGCACTTTGGACTAAGTTGAGTAAAAGGGGTTGCTTGGAATGGACCATTACATTGTTCTCGCTTTCAACCCTGCCGAACACTCTTGTTATGGGCATTCCTTTGCTCAAAGGAATGTATGGTGATTATTCTGGTAGTTTAATGGTGCAAGTGGTTGTCCTTCAATGTATCATTTGGTACACTTTGATGCTGTTTATGTTCGAATATAGGGGTGCTAAACTGCTCATCTCTGAGCAATTCCCAGACACTGCTGGTTCCATTGTGTCAATCCATGTTGATTCTGATATCATGTCACTTGATGGTAGACAGCCTCTAGAAACCGAAGCAGCGATCAAAGAAGATGGAAAGCTACATGTCACTGTTAGGAAATCCAATGCTTCAAGATCAGATATCTTCTCAAGAAGGTCTCAAGGTCTGTCATCAACAACACCAAGGCCATCAAATCTCACAAATGCAGAGATTTACTCTTTACAATCATCAAGAAACCCAACTCCAAGAGGGTCTAGCTTCAACCATACAGATTTCTACTCGATGATGGCTGCTGGAAGAAACTCAAATTTTGGTGCTTCAGATGTTTATGGACTATCAGCGTCGAGGGGACCGACACCACGGCCATCAAATTTTGAAGAAGAACATGGTGGAAGTAACAAACCAAGGTTCCACCATTACCACGCGCCAGGTGGTGCAACTCATTATCCAGCACCGAACCCTGGCATGTTCTCTCCAACAACTGCTGCATCTAAAGGTGTTTCTGCCAATGCTAATAATACTGCTGCTGCTGCTGCGAAGAAGCCTAATGGCCAGGCCCAACAGAAAGCTGAAGATGGTAGGGACCTTCATATGTTTGTTTGGAGTTCAAGCGCTTCTCCTGTTTCAGATGTTTTTGGTGGTCATGATTATGGCGCCCATGACCTGAAAGATGTTAGAGTTGCTGTATCCCCTGGAAAAGTAGAGGGACAGAGAGAAAACCAGGAGGACTATAATTTGGAGAGAGATGATTTTAGCTTTGGAAATAGAGGGTTGGACAGAGAAAGGAATAGCCATGAAGGTGAGAAAGTCGGTTTTGATGGGAAACCAAAACCAATGCCTCCAACAAGTGTCATGACAAGGCTTATACTAATCATGGTCTGGAGAAAACTTATCAGAAACCCCAACACTTACTCCAGCTTAATTGGTCTCATTTGGTCTTTAGTTTCTTTCAGGTGGAATGTAAAGATGCCACTCATTATAGCAAAGTCCATTTCCATTCTGTCAGATGCAGGGCTTGGCATGGCAATGTTCAGTCTTGGTCTGTTCATGGCTTTGCAACCAAGGATCATAGCATGTGGAAATTCCATTGCAGCTTTTTCTATGGCTGTGAGATTCCTTACAGGTCCAGCTATCATGGCAGCTGCTTCTATTGCTGTTGGTATTAGAGGCACGCTCTTACACATCGCCATTGTTCAGGCAGCTCTACCACAAGGAATAGTCCCCTTTGTCTTTGCCAAGGAGTACAACGTGCATCCTGAAATTCTCAGCACAGGTGTCATATTTGGGATGCTGATTGCATTGCCCATAACTCTTGTGTACTACATTTTGTTGGGGCTA
>gnl_Poptr_v3.0_Potri.002G072200.1
ATGATAACTGCCGGCGATTTCTACAAGGTCATGTGTGCGATGGTGCCTCTGTATTTTGCAATGCTGGTTGCGTATGGGTCAGTTAAACGGTACAAGATATTCACACCGGAGCAGTGCTCAGGGATCAACAGATTTGTTGCTGTTTTTGCAGTCCCGGTGCTATCTTTCCACTTCATAGCTCAAAATAATCCATACCAGATGGACACCAGGTTCATAATGGCCGATACCCTTTCGAAAGTCTTGGTCCTTGTTCTGCTGTCAATATGGGTTATTTTCTTCAATGGAGGATTGGATTGGCTCATCACTCTCTTCTCAATTGCTACTTTGCCTAACACACTTGTCATGGGCATTCCTTTGCTCAAGGCCATGTATGGAGATTTCACCCAGAGCCTCATGGTGCAAGTGGTTGTTCTCCAATGTATAATATGGTACACGCTTTTGCTCTTCCTCTTTGAATACAGGGCTGCAACCCTCCTGATCAAAACCCAATTCCCTGGCCCCAAAGCAGCCTCCATTTCCAAAATCGAACTCGACAATGATGTCATCTCCCTCGACGGCAGGGATCCACTTCGCACAGAATCTGAAACAGACGGAAACGGACGCCTTCGCGTCCGCATCAGACGGTCCACGTCATCGGCTCCCGACTCTGCTCTATCATCTTCCATATGCCTTACTCCTAGACCCTCAAACCTCTCCAACGCCGAAGTTTTCTCGGTCAGCACTCCTGCCCCATTGCAAGAATACCATGGTTATAATGGTCGTTTCAGTCATGGACCCAACAATGAGATAATGCTTTGTAATGGTGACTTGGGATTTGGATATCATCGGTCTGGAACGAGTCCGAGGTTGTCAGGATACGCGTCATCAGATGCTTACTCACTTCAACCCACGCCACGGACTTCCAATTTTAATGAATGGGACTTGACTAATGCAACCAACACACCTTTCTGGGCCCGATCTCCAGTCGCCGGTAAAATATCCCGGCATCCATCTCCGGCGGTTCCTGAGCTCAGGCTAGTATGGGGTGAGTCACCGGTAATGTGTCCAAATGGCGGCGGCAAAGAGATTGCAGAAAAAGAAATCAGCTTCAGAGACAGTTGTAAAATGCCAGCACCAGAGGAAACAAATTCGAAGGAAGCAGTGACCAGCCAAGAAATGCCACATGCCATTGTCATGCTAAGACTTATACTTCTTGTTGTAGGGAGGAAGCTCTCTCGCAATCCCAACACATATTCAAGTGTTTTGGGGCTTCTTTGGTCTTTAGTCTCTTTCAAATGGAATGTGGGAATGCCCAGCTTGGTGAAATATTCAATAAAAATAATTTCAGATGCAGGTCTTGGGATGGCTATGTTCAGTTTAGGGTTGTTCATGGCTCTTCAGCCTCGGATTATTGTCTGTGGCAAGAAGAGGGCGACCATGGCAATGGCAATCCGATTCATTTGTGGACCCGTCGTAATGTCAACCGCTTCGCTTGCTGTTGGAATGAGAGGGGAACGGCTCCGTGCAGCCATAGTGCAGGCAGCTCTCTCACAGGGGATTGTGCCATTTGTCTTTGCAAGAGAATATGGGTTGCATCCTGATATAATGAGCACAGGGGTGATTTTCGGCATGCTAGTTTCCTTACCGGTAACCCTCCTCTACTATATATTTATAGGGCTG
>gnl_Poptr_v3.0_Potri.005G187500.1
ATGATCACTGCAGATGATTTCTACAAGGTCATGTGTGCAATGGTGCCTCTGTATTTTGCAATGCTGGTTGCGTATGGATCAGTGAAATGGTACAAGATATTCACACCAGAGCAGTGCTCAGGGATCAACAGATTTGTTGCTGTTTTTGCAGTCCCTGTGCTGTCTTTCCACTTCATCGCTCAAAACAATCCATACCAAATGGACACCAAGTTCATACTGGCTGATACTCTTTCGAAAGTCTTAGCCCTTGTTCTGCTCTCAGTGTGGGCTGTTTTCTTTAATGGAGAATTTGATTGGCTTATCACTCTCTTCTCAGTCGCTACTTTGCCTAACACACTTGTCATGGGCATTCCTTTGCTCAAGGCCATGTATGGAGATTTCACACAGAGCCTCATGGTGCAAGTGGTTGTTCTTCAATGTATAATATGGTACACGCTTCTGCTCTTCCTCTTTGAATACAGAGCTGCAACCCTCCTAATCAAAGCCCAATTTCCCGGCCCCACAGCAGCCACCATTTCCAAAATCGAACTCGACGACGACGTCATCTCGCTCGACGGCAGGGATCCACTCCGCACAGAATCAGAAACAGACGGCAACGGACGCATACGAGTCCGCATCAGACGGTCCACATCTTCGGCTCCAGACTCCGCTCTATCATCCTCCATATGCCTCACTCCTAGACCATCAAACCTCTCCAACGCCGAAGTTTTCTCCGTTAACACACCTGTACCACTGCACGAATACCATGGTTATAATGGTCATTTCAGTCATGGACCCAACAATGAGATTGTGCTATGTAATGGTGACTTGGGATTGGCATATCGGTCTGGAACGAGTCCGAGGTTGTCAGGATACGCGTCGTCTGATGCTTACTCACTTCAACCGACACCACGTGCGTCCAACTTTAACGAATTGGACCTAACTAATGCAACGAACACGCCTTTTTGGGTCCGATCTCCGGTCGCCGGTAAAATTTACCGGCAGCCATCTCCGGCGGTTCCTGAAGTCAAGCTAGTCTGGGGTGAGTCGCCAGTAATATGTCCAAATGGCGGCGGCAAAGATGTGCCAGGCAAGGAAATCAGCTTCAGAGACAGTTGTAAAATGCCAGCACCAGAGGAATCGAATTCGAAGGAATCAGTGAGCAACCAAGAAATGCCGCATGCCATTGTCATGATTAGACTTATACTTGTTGTGGTAGGGAGGAAGCTCTCTCGAAATCCAAATACATACTCGAGTGTCTTGGGGCTTCTCTGGTCTTTAGCCTCTTTCAAATGGAATGTGGGAATGCCCAGCTTGGTGAAATATTCAATAAAAATAATTTCAGACGCAGGTCTTGGGATGGCCATGTTCAGTTTAGGGTTGTTCATGGCTCTTCAGCCTCGGATAATTGTATGCGGCAAGAAAAGGGCAACAATGGCAATGGCAATCCGATTCATTTGTGGGCCAATCGTAATGTCGACAACTTCGGTCGCTGTTGGAATGAGAGGAGTGCGGCTCCGTGCGGCCATAGTGCAGGCAGCTCTTTCACAAGGGATTGTGCCATTCGTCTTTGCAAGGGAATACGGGTTGCATCCCGATATAATGAGTACAGGGGTAATCTTCGGCATGTTGGTTTCCTTGCCGGTAACCCTCATCTACTATATATTTCTAGGCCTG
>gnl_Poptr_v3.0_Potri.008G129400.1
ATGATTAGTTGGAATGATCTCTACAACGTTTTGTCCGCTGTTATTCCTCTTTATGTTGCTATGATCTTGGCTTATGGGTCTGTTCGATGGTGGAAAATCTTCAGCCCGGACCAGTGTTCCGGTATCAACCGTTTCGTGGCGATTTTCGCAGTGCCACTGTTGTCATTTCATTTTATCTCCACCAATGATCCTTATTCTATGAACTTCAGGTTCATTGCGGCCGACACGCTTCAAAAAATAATAATGCTGTTTGCTCTGGGAATTTGGACTAATTTCACCAAAAATGGAAGCCTGGAATGGATGATTACCATCTTTTCTTTGTCGACTCTTCCGAATACTCTTGTCATGGGCATTCCTCTTTTAATCGCCATGTATGACGACTACTCGGGAAGCCTGATGGTTCAAGTTGTGGTATTACAGTGTATCATTTGGTACACTCTCCTCTTGTTTCTTTTCGAATATAGAGGTGCAAAGATGTTGATCATGGAGCAATTTCCTGAAACTGCAGCCTCCATTGTTTCGTTTAAGGTTGATTCTGATGTGGTATCTTTAGATGGTCGAGATTTTCTGGAAACTGATGCTGAAATCGGTGACGATGGCAAGTTACATGTGACGGTCAGGAAATCTAATGCCTCCAGACGGTCTCTTGGCCCGGGTTCTTTCTCTGGATTGACTCCCCGGCCATCAAATCTTACTGGAGCTGAGATTTACAGTCTGAGTTCTTCAAGGAATCCTACTCCAAGAGGGTCCAATTTTAACCCTTCTGATTTCTACTCCATGATGGGAGTTCAGGGGGGAAGGCATTCAAATTTAGGTCCAGCTGATTTGTACTCAGTACAATCTTCAAGAGGGCCAACTCCAAGGCCGTCGAATTTCGAGGAAAATTGTGCTCCAATGGCTACTATAACCTCTCCAAGATTCGGGTTTTATCCAGCACAGACAGTACCTACATCTTATCCAGCACCGAATCCTGAACTTGCCTCTACTATCACTTCTAAAACCACAAAAAATCAGCAGCAGCAGAACCACCAGCAGCAGCTGCTGCAGCCGCAGCCGCAACAGAATAGCAAAGTAAATCATGATGCTAAGGAACTACACATGTTTGTGTGGAGCTCAAGTGCATCACCAGTTTCCGAAGGAGGTGGGCTCCACGTCTTCGGCGGGACTGATTTTGGGGCATCAGAACAATCCGGACGGTCTGATCAGGGCGCCAAGGAGATCAGGATGTTGGTTGCTGACCACCCGCAAAATGGGGATAGCAAAACCATTCCACAAGCTGGAAATTTTGCTGGCGAGGACTTTAGTTTTGCTGGGAGAGGAGAAGGAGAAGATGATCAGAGGGAAAAAGAGGGTCCCACTGGACTTAACAAACTTGGGTCCAGCTCAACTGCCGAGTTGCACCCAAAAGCAGTCGGCGCTCCAGATTCCGGTGGCAGTAAGCAGATGCCACCGGCAAGCGTTATGACCCGTCTGATATTGATCATGGTTTGGCGGAAACTTATTCGCAACCCCAACACATACTCTAGTCTCATTGGTCTCATTTGGTCTCTAATTGCTTTCCGGTGGCATGTGGAAATGCCTAAGATAATAAAACAGTCAATCTCCATACTGTCTGATGCCGGACTTGGAATGGCTATGTTCAGCTTAGGTCTGTTTATGGCTTTGCAACCGAAGATAATTGCTTGTGGAAATTCGGTTGCCACATTCGCCATGGCTGTTCGATTCTTGACTGGCCCTGCAGTGATGGCTGCTGCATCAATTGCTGTTGGTCTGCGTGGTACCCTCCTTCATGTTGCTATTGTCCAGGCTGCACTGCCACAAGGAATTGTTCCATTTGTGTTTGCCAAGGAGTACAATGTCCATCCAGCCATTCTTAGCACTGGGGTTATCTTTGGAATGTTGATAGCATTACCAATTACTCTTGTTTACTACATTCTTCTTGGACTG
>gnl_Poptr_v3.0_Potri.001G205200.1
ATGATTTCCGGTAAGGACATTTACCAGGTTGTTTCGGCGTTGGTTCCTCTCTATGCTGCAATGATATTAGCCTATGGTTCAGTGAGATGGTGGAAAGTTTTTACACCAGATCAGTGCGCAGGCATCAATCGTTTTGTTGCAGTTTTTGCAACTCCTTTTCTCGTTTTTGATTTTATATGTTCTAACAACCCTTATAAAATGAACTTACGCTTCATCGCTGCTGATTCTCTCCAAAAAGTGGTGGTTCTGGTGGTTCTCTTCATTTGGAAAGCCACCGCCAGACGTGGTGACCTTGACTGGACAATCACTCTTTTTTCTCTATCTACTCTTCCCAACACTCTTGTCATGGGCGTCCCTCTTTTGAAATCCATGTATGGAGAATTCACATCGCCTCTTATGATTCAAGTTTGTTTCATGCAGAGTGTACTTTGGTACACTCTGCTGCTGTCCATGTTTGAATACAGAGGTGCAAAGAGACTCGTTGCTGGGCAGTTTCCTGAAACAGCTGCCTCTATTTCCTCTTTCAAGGTTGATTCGGCTGTTGTTTCTCTCGGTGGTCACGAACCACTAGAGACGGATGCTGAGATTGATGATGATGGCAAGCTCCGAGTGGTGGTGAGAAGATCAAGTGCAACATCCTCAAATTTCTCATCGCGCGACAGGTTCGACGGATGGAACCCGGTCCTTAGTGTTCATCTTCCACCCAGAGCTTCAAACTTCTCCAGCGTAGAGGTTTTCTCCGTACAATCCTCACCAAGGGCTTCAAGTTACAGGCAGACAGATCTCCCTAACTTAACTAATAGTTTTGGAGACATTTACTCATTACAATCTTCAAGGAATTCTGTTCCAAGGATTTCTTCGAATCTTGAGGAGGAAATGAGAAGGAAAAATGGAGTTGCTTTTCCAGGTTCTCCAAGCTGTGCAGTACCACAAAAGGAAGGTGGTGGGGCGCCAGCACCTAACAAAGACCTTCACATGTTTGTTTGGAGTTCAAGTATTTCCTCTAATATTTCTGATCATAGATATCTGAGAGCTGATCAAATAAATGGCAGACACACCTACCCTGATCCCTTCAATGGAGCAGATCCTCAAGAGGACAACATTGCTGCTGCTGCTTCAACAGCGAAGAAACAACAGATGCCTCCGGCGACTGTCGTGGCTCGACTCATCGCTATGATGGTGGGGAGGAAGCTCGTTAGAAACCCTAACACTTACGCAAGCTTGCTGGGCTTGCTATGGTCTTTGATATCATTTAGGTGGAGCATCAAGTTGCCATTGATCGTGGATGGATCTGTAAGAATATTATCCAATGCTGGTCTGGGAATGGCTATGTTCAGTCTAGGTTTATTTGCAGCGTTACAGCCCAAGGTCATAGCTTCTGGAAAGGTTTTAGCGTTGATTTCTATGGCTATTAAATTCTTGATAGGACCAGCAGTTCTTGCCGCAACATCTCTTGCCGTTGGCCTTCGCGGTGATCTCCTACGTATAGCTATTGTTCAGGCTGCACTTCCATCAGGCATTCTTCCTTTCATATTCGCCAAGGAGTACAATCTCCACGCGAATATACAGAGCACTTCGGTCATTTTTGGAATGGTGGTTGCCTTGCCTGTTACAATAATATATTATGTGCTCTTGGACCTT
>gnl_Poptr_v3.0_Potri.012G047200.1
ATGATTAGTTTACTAGATTTCTACCATGTGATGACTGCAATGGTGCCACTTTACGTGGCCATGATTTTGGCCTATGGCTCGGTGAAATGGTGGAAGATTTTCACTCCTGATCAGTGCTCGGGCATCAACCGTTTTGTGGCGCTTTTTGCTGTCCCTCTCCTCTCTTTCCACTTCATATCTACTAATGATCCTTACAAAATGAACTTTCGCTTCATAGCTGCTGATACTCTACAAAAGATCATAGTTTTAGTAGTATTAGCATTTTGGACTATGTTTAGTAAAAGGGGTTGCTTGGAATGGACCATTACATTGTTTTCACTTTCAACACTGCCCAACACTCTTGTTATGGGCATTCCTTTGCTCAAAGGAATGTATGGTGATTATTCTGGTAGTTTAATGGTGCAAGTTGTGGTCCTTCAATGCATCATTTGGTACACTTTGATGCTGTTTCTGTTTGAATATAGGGGTGCTAAACTGCTCATCTCTGAGCAATTTCCAGACACTGCTGGTTCCATTGTGTCAATCCATGTAGACTCTGATATCATGTCACTTGATGGTAGACAGCCTCTAGAAACTGAAGCAGAGATCAAAGAAGATGGAAAGTTACATGTCACTGTTAGGAAATCCAATGCTTCAAGATCGGATATTTTCTCTAGAAGGTCTCAAGGTCTATCATCAACAACACCAAGGCCATCAAACCTTACCAATGCTGAGATTTACTCCTTACAATCATCAAGAAATCCAACTCCGAGAGGGTCTAGTTTCAATCACACGGATTTCTACTCAATGATGGCGGCTGGTAGAAACTCAAATTTTGGTGCTTCAGATGTTTATGGACTATCAGCATCTCGGGGCCCAACACCGAGGCCATCCAATTTTGAAGAAGAGAATGGTGGAAGTAACAAACCAAGGTTCCATTACCACGCGCCAGGTGGTGCAACTCATTATCCAGCACCAAACCCTGGCATGTTTTCGCCAACAACTGCATCTAAAGGTGTTGCAGCAAATGCCAATAATGCTGCTGCAAAGAAACCTAATGGGCAAGCTCAACAGAAAGCTGAAGATGGTAGGGACCTTCATATGTTTGTTTGGAGTTCAAGTGCTTCTCCTGTTTCAGATGTTTTCGGTGGTCATGATTATGGTGCCCATGACCAGAAAGATGTTAGGCTCGCTGTATCTCCTGGAAAAGTTTCAGTTGAGGGGCATACAGAGAATCAGGAAGACTATAATTTAGAGAGAGATGGTTTTAGCTTTGGAAATAGAGGAATGGACAGAGAAATGAATAACCCTGAAGGTGAGAAAGTTGGTGCTGCAGGCAAACCAAAACCAATGCCCCCAACAAGTGTCATGACAAGGCTTATACTCATCATGGTCTGGAGGAAACTTATCAGAAACCCCAACACTTACTCCAGCTTAATTGGTCTCACCTGGTCCTTGGTTTCTTTCAGGTGGGATGTACAGATGCCTGCGATTATAGCTAAGTCCATTTCCATTCTGTCAGATGCAGGGCTCGGCATGGCAATGTTCAGTCTCGGTCTGTTTATGGCTTTGCAACCAAGGATCATAGCATGTGGGAATTCCGTCGCAGCTTTTGCTATGGCTGTGAGATTCCTTACAGGTCCAGCTGTCATGGCAGCTGCTTCTATTGCTGTTGGTCTAAGAGGCACGCTCTTACACATTGCCATCGTTCAGGCAGCTCTACCACAAGGAATTGTCCCCTTTGTCTTTGCCAAGGAGTACAACGTGCATCCTGATATTCTCAGTACAGCTGTCATATTTGGGATGCTAATTGCATTGCCCATAACTCTTGTGTACTACATCTTAATGGGGCTA
>gnl_Prupe_v2.1_Prupe.8G018200.1
ATGATAACAGCAGAAGATTTCTACAAAGTCACCTGTGCAATTGTCCCGCTATACTTTGCAATGCTGGTGGCCTATGCCTCTGTCAAATGGTGCAAAATATTCACACCGGAGCAGTGCTCCGGCATCAACCGCTTCGTCGCGGTTTTCGCCGTTCCGGTGCTGTCTTTCCACTTCATATCCCAAAACAACCCTTATCAGATGGACACCAAGTTCATATTGGCTGACACTTTCTCTAAGCTCTTGGTCCTTGCTTTGCTCTCACTTTGGGCAATTTTCTTCAAGGCAGGAGGTCTTGACTGGCTTATCACTCTCTTCTCATTGGCCACTCTGCCCAATACACTGGTCATGGGCATCCCTTTGCTCAAGGCCATGTATGGTGATTTCACTCAATCCCTCATGGTTCAAGTGGTTGTGCTTCAATGCATAATATGGTACACACTTTTGCTCTTCCTCTTTGAATACAGAGCAGCCACACTACTCATCCAAACGCAGTTCCCAGGACCCACCGCCGCAGCCATAACGAAGTTCGAAATCGATGACGACGTTATCTCCTTAGACGGCCGAAACCCGCTTTGTACGGAGTCGGAAACCGACGATAACGGCCGTATCCGGGTCCGCATCCGACGCTCCACGTCATCACTCCCTGGCTCCTCAGCTCTATCATCCTCCATGGGTCTCACTCCCAGACCATCAAACCTTTCCAACGCCGAAATTTTCTCAATCAACACACCTCACCATGCAAACCATGACTTCACGTTGGGGCATGGTGACGTGGCGTTTGGGTATCGATCCGCAAGCCCTCAATTTTCCACCGGCTACGCGTCTTCTGATGCGTACTCGCTACAGCCGACGCCGCGTGCGTCGACTTTTAATGAAATGGACACGACGACTGTCGCCACCACGGCCAACACTCCGGTTTGGGGGAGGTCTCCTGTGGCCGGAAAGTTTTCCCAGCAGCCTTCGCCGGCGTTTAGCGGCGTGAGGATGGTGTGGGAGTCGCCGGTGAAATGTGAAAGTGGGGATCAGATACAACAAGGTCGCAAAGAGGTTGGAGAGAAAGAAATCAGCTTCAGAGACTGCACCAAAATCCCAATGCCAGAGGAGGCAGATACGAAGGCCGCAGCAACTAATCAAGAAATGCCAAGTGCCCTAGTCATGCTAAGGCTTATACTAATCATGGTTGGAAGAAAGCTTTCCCGCAACCCAAACACATACTCAAGTGTCTTAGGCCTTGTCTGGTCTCTCATCTCATTCAAGTGGGATGTGGGGATGCCGAATTTGGTGAAATATTCCATAAAAATAATATCCGATGCAGGTCTAGGGATGGCGATGTTCAGTTTAGGGTTGTTCATGGCCCTTCAGCCTCGGATTATTGCGTGTGGCACAAAAAGGGCAACAATGGGGATGGGGATCCGTTTTATTTGTGGGCCTCTTCTAATGTCTGCTGCCTCTGTCACCACTGGTCTAAGAGGAGTAAAACTTCATGCTGCCATAGTTCAGGCAGCGCTTCCACAAGGAATAGTACCATTTGTCTTTGCTAGGGAATACGGGCTGCATCCTGACATTTTGAGTACAGGGGTTATTTTTGGGATGCTAGTGTCCTTACCAGTAACGCTCCTCTACTACATACTTCTAGGGTTGTAT
>gnl_Prupe_v2.1_Prupe.5G233100.1
ATGATCTCATTATCTGACTTCTACCATGTCATGACTGCAGTGGTTCCACTCTACGTGGCCATGATCTTAGCCTATGGCTCAGTGAAATGGTGGAAGATCTTCACCCCTGACCAGTGCTCTGGCATCAACAGGTTTGTGGCTCTGTTTGCAGTCCCACTCCTCTCCTTCCACTTCATCTCCTCCAACGACCCTTACAACATGAACACTCGCTTCATAGCAGCTGACACTCTCCAGAAGCTCATCGTTCTTGCTGTGCTTGCTGTCTGGACCAAAGTCAGCAAAAGGGGCTGCTTGGAATGGACCATCACTCTGTTTTCCCTCTCCACTCTGCCCAACACTCTGGTCATGGGCATCCCCCTGCTCAAAGGAATGTATGGCGATTTTTCAGGAAGCCTCATGGTCCAAATTGTTGTGCTTCAGTGCATTATTTGGTACACTTTGATGCTCTTCATGTTTGAATACAGAGGTGCCAAATTGCTCATCTCCGAACAGTTCCCAGACACTGCTGGCTCCATTGTCTCCATCCATGTTGATTCTGACATCATGTCATTGGATGGGAGGCAGCCACTTGAAACTGAAGCTGAAATCAAAGAAGACGGCAAGCTTCATGTTACTGTGAGGAAATCAAATGCTTCGAGGTCTGATATCTTTTCAAGAAGGTCTCAGGGATTGTCGTCCACAACTCCAAGGCCTTCAAACCTCACCAATGCAGAGATTTACTCTCTGCAGTCTTCAAGAAACCCAACTCCACGAGGGTCTAGTTTCAATCACACAGACTTTTACTCTATGATGGCGGCTGGGAGGAACTCCAACTTTGGTTCTTCAGATGTTTATGGGCTCTCTGCATCCAGAGGGCCAACTCCAAGGCCGTCAAATTATGAGGAAGATGGTACTGGTGTGGTCAGCGCTACAGGTAATAAGCCAAGGTTTTACCACGGCGGCCAGCAAGGTAACAATACGACAGCGCATTACCCGGCACCGAACCCAGGAATGTTTTCACCTACAGCCTCCAAAAACGTTGCTGCTGCTAATAATAATAGTAATGCCATTAATGCAAAGAGGCCTAATGGGCAAGCTCAGCAGAAGCCAGAGGATGGTGGTAAGGATCTTCATATGTTTGTCTGGAGTTCCAGTGCCTCTCCTGTTTCAGATGTGTTTGGAAGCAATGAATATGGTACTGCTCATGACCAAAAAGAGGTGAAATTGGCTGTGTCTCCTGGAAAAGTGGAAGGTCGTAGAGAGAATCAAGAAGAGTACTTGGAGAGAGATGATTTCAGCTTTGGCAACAGGGATCAGATGAACATGAACCATGAGCAAGCTGAAAAAGCAGCAGGGGATGGGAAGGGCAAAGTGATGCCTCCAACCAGTGTGATGACTAGGCTGATTCTGATCATGGTTTGGAGAAAACTCATCAGAAACCCCAACACTTACTCAAGCTTGATTGGCCTCACCTGGTCTCTAGTTTCATTCAGGTGGCATATTCAAATGCCAGCCATTATAGCAAAGTCCATTGCCATACTATCTGATGCAGGACTTGGCATGGCCATGTTCAGTCTTGGTCTGTTTATGGCTTTGCAACCGAGGATCATAGCATGTGGAAATTCCATTGCAGCTTTTACTATGGCTGTGAGATTCCTTACAGGTCCAGCTGTCATGGCAGCTGCTTCCATTGCTGTTGGCTTAAGAGGCACTCTCTTGCACGTTGCCATTGTTCAGGCAGCTCTACCCCAAGGAATTGTTCCCTTTGTCTTTGCTAAGGAATACAATGTACACCCTGATATTCTCAGCACAGGAGTTATATTTGGAATGTTGATTGCGTTGCCCATAACGCTTGTCTACTACATCTTGTTGGGGCTA
>gnl_Prupe_v2.1_Prupe.7G031400.1
ATGATCAGTTTCACAGACCTCTACCACGTTCTCACAGCTGTTGTGCCACTCTATGTGGCCATGATCTTAGCCTACGGCTCAGTGAAATGGTGGAAGATCTTCAGCCCTGATCAGTGTTCGGGCATAAACCGCTTTGTGGCTCTGTTTGCAGTTCCTCTGCTCTCTTTCCACTTCATCTCTACCAACAATCCCTATGCCATGAACTACAGGTTCATAGCAGCTGACACTCTTCAGAAAGTCATAGTCTTGGTGGCCCTAGCAGTATGGTCAAGAACCAGCTCAAGAGGCTCTCTAGAATGGTCCATAACTCTCTTTTCTCTCTCCACTCTCCCCAACACTCTGGTCATGGGCATACCCTTGTTAAAGGGCATGTATGGAGATGCCTCAGGCAGCTTGATGGTCCAAATTGTGGTCCTCCAATGCATTATTTGGTACACTCTGATGCTCTTCTTGTTTGAGTACAGAGGAGCTAGGCTCTTGATTGGGGAACAGTTCCCAGACACTGCTGGCTCCATCATTTCCTTCAGGGTTGATTCTGATATCATTTCCTTAGATGGGAAAGAGCCGTTGCAAACTGAAGCTGAGGTTGGTGAAGATGGCAAGCTCCATGTCACTGTCAGAAAATCTACAAGCTCTCGCTCTGAAATCTACTCCAGAAGATCCCACGGACCCAACTCTGGCGTTTCCTTAACTCCAAGGCCTTCGAATCTAACAAATGCTGAGATTTACAGCCTTCAGTCTTCAAGAAACCCAACTCCCAGAGGCTCAAGCTTTAACCACACTGATTTCTACTCCATGGTGAACGGCAAGAACATGAGCAATGCGAGTCCAAGGCAGTCAAATTATGGAAATGTTGGGTTTGATGAAGAGGCAGGAGGAGTTGGGATGAGAGGAGGAACAAATGGGGTTTATCCGCCGGGGAATTCGGGGTATCCCGCACCTCCTACGGCCGGAATTTTCTCTCCGGTGACAGGGCCCAATGCGAAGAAGAAACCCAATGGGGCTGATGGCGGTAAAGATCTTCACATGTTTGTTTGGAGCTCAAGCGCCTCACCTGTGTCTGAAGGAGGCATTCATGTTTTCAGAGGTGGAGAGTATGGCAACGACATTGGTGGGGTTGCTCACCAAAAGGATTATGATGAGTTTGGCCGAGATGAGTTCAGCTTTGACAACAGACCAAATTCAAATGGGGTTGACCGGGAAGGTCCTGTGCTTTCCAAGTTGGGTTCAAGCTCCACCACTGAACTCCATCCCAAGACAGCTCATGGTGAACCAAAGGCCACAGCCATGCCACCTGCTAGTGTTATGACCAGACTGATTCTTATCATGGTTTGGCGAAAACTCATTCGGAACCCAAACACTTACTCCAGCCTTATTGGCCTCACCTGGTCTTTAGTCTCATATAAGTGGCACGTTGTTATGCCCGCAATCGTGGCCCGTTCAATCGCCATTCTGTCAGATGCAGGTCTTGGAATGGCCATGTTTAGTCTTGGCTTGTTCATGGCATTACAACCAAAGATGATTGCCTGTGGAAATTCAGTTGCTTCCTTTGCCATGGCAGTTCGATTCCTCTCTGGTCCGGCTGTCATGGCGGCAGCCTCAATTGCTGTAGGACTGCGAGGTGTTCTGTTGCACATTGCCATTGTACAGGCAGCTCTTCCACAAGGGATTGTTCCCTTTGTCTTTGCCAAGGAATACAATGTTCATCCTGACATACTAAGCACCGGGGTTATTTTTGGAATGCTAATTGCTCTGCCTATCACATTGGTTTACTACATCCTGCTTGGACTG
>gnl_Prupe_v2.1_Prupe.1G071800.1
ATGATCACTGGCAAGGACATATACGATGTTTTTGCAGCCATAGTCCCTTTATACGTGGCTATGATCTTAGCCTACGGTTCCGTCCGGTGGTGGAAAATCTTCACCCCGGACCAATGCTCCGGCATAAATCGCTTCGTGGCCGTTTTCGCCGTCCCATTGCTCTCCTTCCACTTCATCTCCTCCAACGACCCTTACGCCATGAACTACCAGTTTATCCTCGCCGACTCCCTCCAAAAAGTCGTCATCCTCACCGCCCTCTTCCTTTGGCAAGCCTTCTCCAAACGCGGCAACCTCGAGTGGATGATCACGCTTTTCTCCCTCTCCACCCTCCCCAACACCCTCGTCATGGGCATCCCGCTGCTCAAAGCCATGTACGGCGACTTCTCCGGCACCTTGATGGTTCAGATTGTTGTTTTGCAGAGCGTGATCTGGTACACTCTCATGCTCTTCATGTTCGAGTACCGCGGCGCCAAGCTCTTGATCTCCGAGCAGTTCCCGGAGACTGCAGCTTCGATCACGTCGTTCAGAGTTGACTCCGACGTTGTTTCACTCAACGGCCGAGAGCCGCTGCAAACAGACGCGGAGATCGGCGACGACGGGAAGCTTCACGTGGTGGTGAAGCGGTCCAGTGCTTCGTCTATGGTGTCGTCCTTCAACAAGTCACACGGGTTGAACTCGCTGACTTCGATGACCCCGCGGGCTTCGAATCTCACGGGAGTGGAGATTTACTCGGTGCAGTCCTCCCGTGAACCGACGCCGCGGGCGTCCAGCTTCAACCAAACGGATTTTTACGCCATGTTTAATGCCAGCAAGGCCCCGAGCCCCAAGCACGGCTACACAAACAGTTTCCAAGGTGGATTCGGGGACGTTTATTCAGTGCAGTCTTCGAAAGGGGTGACGCCGAGGACTTCAAATTTTGATGAGGAGGCGTTGAAGATGAGTACTAGTAATAAGAAGAGGGGGGCGAGGAGTATGAGCGGTGAGATCTTCAATGGTGGTATGGTCTCTTCGTACCCTCCTCCAAACCCGATGTTTTCCGGGTCTACCAGTGGTGGGCCGAAGAAGAAAGACAGTGGAGGTGGCGGTGGAGGCGGTGGTGGTGGTAGTGGTGGGGCAGCGCCTAATAAAGAGCTTCACATGTTTGTTTGGAGTTCGAGTGCATCGCCAGTTTCTGAAGGGAATCTTAGACATGCAGTAAATCGAGCTGCTTCCACTGACTTTGGGGTAATTGATCCTTCCAAGGCTGCAGCTCTTCATCAACATGAAACTGCTGCTTCAAAAGGTATGCATGAGTTAATTGAGAATATGAGTCCTGGGAGGAAAATGAGTGGAGATAGGGAGCTTGAGACAGAAGAAGGATCCAAGTTTCCACCAAGTGCTTCGCCGTACAGTAGTTGCCAGAAGAAGGTGGACATGGAAGGAGGTGTAGCCAAGAAGCACCAAATGCCTCCTGCCAGTGTCATGACTAGACTTATACTCATCATGGTCTGGAGAAAGCTCATTAGAAACCCCAACACCTACTCCAGCCTTCTTGGCGTGGCCTGGTCTCTCATATCATACAAGTGGCACATCAAAATGCCAACAATTGTAAGTGGATCCATATCAATCTTATCTGATGCTGGTTTGGGAATGGCTATGTTCAGTCTCGGATTATTCATGGCTTTACAACCAAAGATCATAGCTTGTGGAAAATCTGTTGCAACATTTGCAATGGCTGTTAGGTTTTTAACAGGCCCAGCAGTGATTGCTGCAACCTCTATTGCTGTTGGTCTTCGGGGAGTTCTTTTACATGTTGCAATAGTTCAGGCTGCTCTTCCTCAAGGCATTGTTCCCTTTGTATTTGCCAAGGAATACAATGTCCACGCAGACATACTTAGCACTGCGGTCATTTTTGGAATGCTGGTTGCCTTGCCCATAACAATTCTCTATTATTTTCTTCTTGGGCTT
>gnl_Prupe_v2.1_Prupe.1G071700.1
ATGATCACTGGCAAGGACATATACGATGTTTTTGCAGCCATATCCCTTTATACTTGGCTAGCTATGATCTTAGCCTACGGTTCCGTCCGGTGGTGGAAAATCTTCACTCCGGACCAATGCTCCGGCATAAACCGCTTCGTGGCGGTTTTCGCCGTCCCATTGCTCTCCTTCCACCTCATCTCCTCCAACGACCCTTACGCCATGAACTACAAGTTTATCCTCGCCGACTCCCTCCAAAAAGTTGTCATTTTGGTCGCCTTGTTTCTCTGGCGAGCCTTCTCCAAACGTAACAACCTCGAGTGGATGATCACGCTCTTCTCCCTCTCCACCCTCCCCAACACCCTCGTCATGGGCATCCCGCTGCTCAAAGCCATGTACGGCGACTTCTCCGGCACCTTGATGGTTCAGATTGTTGTTTTGCAGAGCGTGATGTGGTACACTCTCATACTCTTCATGTACGAGTACCGCGACGCCAAGCTCTGGGTCTCCGAGCATTTCCCGGAGACTGCAGCTTCGATCACGTCGTTCAGAGTTGACTCTGATGTCGTTTCGCTCAGCGGCAGAGAGCCTCTGCAAACAGACTCGGAGATCGGCGACGACGGGAAGCTTCACGTGGTGGTGAAACGATCCAATGCGTTGTCTTTCAACAGGTCACACAGGTTAAACTCGTTGAATTCGATGACCTCGCGGGTTTCCAATCTGACTGGAGTCGAGTTTTACTCTGTACAGTCTTCCCTTGAGACGACCACACGGGCCTCCAGCTTCAACCAGACGGATTTTTACGCCATGTTTAGTGCCAGCAAGGCGCCGAGCAGCAAACACGGCTATACAAACAGTTTCCAAGGCGGATTCGGGGATAATGAGGAGGCGTTGAAGATGAGCACTACTAATAAGAAGAGGAGGGGGAGAAGCATGAGTTGTGAGGTCTTCAATGATGGTATGGTCTCTTCGTATCCGCCTGCGAACCCAATGTTTGAGAGGTCTACCAGTGGCGTTCCGAAGAAAAAAGATAGTGGTGGTGGTGATGGTGAGGCAGTGCGTAATAAGGACCTCCATATGTTTGTTTGGAATTCCAGTGCATCGCCAGATCCCGAAGGGAATCTTAGACATGCAGTAAATCGAGCTGCTTCCACTGACTTTGGGGTAATTGATCCTTCCAAGGCTGCAGCTCTTCAACAACATGAAACTGCTGCTTCAAAAGGTATGCATGATTTAATTGCAAATATGAGTCCCGGGAGGAAAACGAGTGCAGATAGAGAGCTTGAGATAGAAGAAGGGTCCAAGTTTCCAGCAAGTGAGTCTCCGTACGGTAGTTTCCGGAAGAAGGTGGACATGGAAGACGGAGGTGTAGCCAAGAATCACCAAATGCCTCGTGCCAGTATCATGATTAGACTTATACTTATTATGATCTGGAGGAAGCTTATTAGAAACCCCAACACCTACGCCAGCCTTCTTGGCTTGGCCTGGTCTCTCATATCATACAAGTGGCACATCAAAATGCCGACAATTGTAAGTGGATCCATATCGATATTATCTGATGCTGGCTTCGGAATGGCTATGTTCAGTCTCGGATTATTCATGGCTTTACAACCAAAGATCATAGCTTGTGGAAAATCTGTTGCAACATTTGCAATGGCTATCAGGTTTTTAGCAGGCCCGGCAGTGATTGCTGGAACCTCTATTGCTGTTGGTCTTCGGGGAGTTCTTTTACATGTTGCAATAGTTCAGGCTGCTCTTCCTCAAGGCATTGTTCCTTTTGTATTTGCCAAGGAATACAATGTCCATGCAGACGTACTTAGCACTGCGGTCATTTTTGGAATGCTGCTAAACGTGGCCGTAACAATAATCTACTATATTCTTCTTGGGCTC
>gnl_Prupe_v2.1_Prupe.1G324900.1
ATGATATCGTGGCACGACCTTTACAACGTCTTAACGGCGGTGGTGCCGCTGTACGTTGCCATGATCTTAGCCTACGGCTCCGTCAGGTGGTGGAAGATCTTCTCCCCTGACCAGTGCTCCGGCATCAACCGCTTCGTCGCCATCTTTGCCGTCCCTTTACTCTCCTTCCACTTCATCTCCACCAACAACCCCTACACCATGAACTTCCGCTTCATCGCCGCCGACACCCTCCAGAAAATCATCATGCTCTTCGCCTTGGGCCTCTGGACCAACTTCACCCGCAACGGTAGCCTCGAGTGGATGATCACCATTTTCTCCCTCTCCACCCTCCCCAACACTCTCGTCATGGGAATTCCCCTCCTAATCGCCATGTACGGCCACAAAATCCCCGAATCCGGCAGCCTCATGGTGCAAGTGGTGGTCCTGCAGTGCATCATTTGGTACACTCTCCTCCTCTTCCTCTTCGAGTACCGCGGCGCCAAGCTCCTCATCATGGAGCAGTTCCCCGAAACCGCCGCCTCCATCGTCTCCTTCAAAGTCGACTCCGACGTCGTTTCGCTCGACGGCCGCGATTTCCTCGAGACCGACGCCGAGATTGGAGACGACGGTAAGCTCCACGTCAAGGTCCGCAAGTCCAACGCCTCCCGGCGGTCGCTCTCCGCAATGACGCCTCGGCCATCTAACCTTACAGGCGCAGAGATTTACAGCTTGAGCTCGTCCCGGAACCCGACTCCGAGGGGCTCGAATTTCAACCCCTCCGATTTTTACTCCATGATGGGAGTTCAAGGCTTCAACACGAGGCACTCCAATTTCGGACCCGCCGACTTGTATTCGGTTCAGTCCTCCCGAGGTCCGACTCCGAGACCGTCAAATTTCGAAGAGACTCCAATGCCGCAGGCGCAGACGGTTACGTCTCCGCGGTTTGGGTTTTACCCGGCGCAGACGGTACCGGCTTCATACCCGGGGCCGAATCCCGAGTTCTCGGCCCCTGTCAGTAAAAGCAGTACCAAAAACCAACAGCAGCAACCGCAAGTGGCAGCGCAACAGGCTTTGAATAATGGTGCTACTAAAACGAATAGTCATCCACATGATGCTAAGGAGCTCCACATGTTTGTTTGGAGCTCCAGTGCCTCCCCTGTTTCGGAAGGCGGTGGGCTCCATGTATTTGGCGGTACTGATTTTGGCGCGTCCGAGCAATCTGGACGGTCCGATCAGGGCGCTAAGGAGATAAGGATGTTGGTTGCTGATCACCCCCAAAATGGAGAAAACAAAGTGGCTGTTACTGAGAGTGGTGGTGGTGAGGGGGTGTATGGTGGAGAAGCGTTTAGCTTTGGCGGGAGGGGTGGTGCTGCAGAGGGAGAGGAAGAGAGGGAAAAAGAGGGACCCACTGGGCTCAACAAGGTGGGTTCGAGCTCAACAGCTGAGCTACACCCAAAGGGCGGTGGAGGTCCTGAGCACGATCCGTCTGGTAGCGGAAAACAAATGCCTCCTGCGAGCGTTATGACCCGTCTGATCTTGATCATGGTGTGGCGCAAGCTTATCCGCAATCCCAACACGTATTCTAGTCTCATTGGTCTCATCTGGTCTCTGATCGCTTTCCGGTGGCATGTGGCGATGCCGAAAATAATAGCCAAGTCAATCTCCATACTGTCCGATGCTGGGCTAGGAATGGCTATGTTCAGCTTAGGTCTGTTCATGGCACTTCAACCCAAGATAATTGCTTGTGGGAACTCGGTCGCCGGATTTGCAATGGCTGTGAGGTTCCTGACTGGCCCAGCCGTCATGGCTGCTGCCTCCATTGCTGTTGGCCTGCGCGGTACCCTCCTCCATTTAGCTATTGTCCAGGGTTATATTTGGAATGTTGATAGCGTTACCAATTACTCTTGTCTACTACATTATTCTCGGACTGTAAATGTTTGTTGTCATAGAAGCTTAAACACAAGAGAGTTGTATGTTGTGGCGCAATTGTGTCACACTTTAAATTGTGATTTTGGAGTATGTACCTACAAGCTTGATGAGGGATTTTCCGGCATA
>gnl_Selmo_v1.0_234325
ATGATCAGCGCGCACGACTTCTATGTGGTGATGAGCGCCGTGGTGCCGCTCTACGTCGCAATGATCCTGGCCTACGGCTCAGTCCGGTGGTGGAAGATCCTCACTCCGGATCAATGCGGCGGCATCAATCGCTTCGTGGCGATCTTCGCGGTCCCACTCCTCTCCTTCCAGATTCTCGCCACCAACAATCCTTACAAGATGAACGCGCAGTTCATCGCCGCCGACGTCCTCCAGAAGCTGGCCATTCTCGCGGTTCTTCTCGTCTGGTGCCGCTACTCCAGCAATGGAAGCATGGAGTGGACTATCACTCTCTTCATGCTGGCCACGCTTCCCAACACTCTGGTCATGGGGATCCCTTTGCTCGCAGCGATGTATGGGACCGAGTCTGGAAGTCTCGTCGTCCAGGCAGTGGTCCTCCAATGCATCATCTGGTACACGCTGCTGCTCGTCTTCTACGAGTACCGCAGTGCCAGGAACCTCATCCGGGACCAGTTCCCCAAGACCGCTGCGTCCATCGTTTCCTTCAAAGTCGACTCGGACGTAGTCTCTCTGGATGGAAACCGAGAGCCCATCCAGGCCGACGCGGAGATTGGTGACGACGGTAAGATTCACGTCACTGTGCGGCGCTCCACTGCTTCCAGGCACGACCTCTATCCTCCTTCTCCCATCGCGTCCTCGAAAGCTCTCACGCCGCGGCCTTCCAATCTCACCGGAGCTGACATCTACTCTATCCACTCCTCGAGGAACATGACCCCGCGGGAGTCCAGCTTCAACCACGCCGAGTACTACTCCATGATGATGATGATGCCGGCTTTCAACAATCCACCACCACCGCCACCGCCGCCGCCACCTCGCCACTCGAGCTTCACTGCCTCGGATATCTACTCGCTCCATTCTTCCAGGGGGCCGACGCCGAGAACTTCCAACTTTAACATCGAAGAGCAGCACCGACCGTCGACAAAGTCTGCTCCTCCACCGTCTCGGATGATTCCTCCTCCTGTTCCTGCTCCACCCCCTGCCCCTGCTCCTCTAGCTCCAGCTCCAGTTCTCAATGCTGCTGCCAGCAAGAACGACCTCGTCCATATGTTCGTGTGGAGTTCCAGCGGCTCTCCAATTTCCGAAGGCAATGTCCGAATGCTCAACGATGACTTCCGCTCCAACAATAACAAGGACGTCCGGCTTCTCGTAGGTGACGATGACGATTCAACAGCAACAGCAGCGTCCGGAGCTCCTCATGACTTTAGCTTCGGTCACGCTGGAGGAGTGGACGAGGGCAACAGCAGCACCAACATTCCTGCTCGAAATTCCAGCTCCGGCTTGGAAATGCCTCCGAAGAACAGCAGCAACCTCGCGGACGATCAGCCGACCGAGATGCCCTCTGTTGGTGTCATGACCCGGCTCATCGTGGACATGGTGTGGAGAAAGCTGATCCGCAATCCCAACACGTACTCCAGCTTGCTCGGCCTCGGCTGGGCTCTCGTCGCCTACAAGTGGCACGTCAGGATGCCGGCTATCATCGACAACTCCATCCAAATCTTATCCAAGGCCGGACTCGGAATGGCCATGTTCAGCTTAGGCCTGTTCATGGCATTGCAGAAGCGCATTCTGGTGTGTGGCACATCAATGGCGTTGTTCGGGATGGTGGTACGCTTTGTAACAGGCCCTGCGGTAATGGCAGCAACTTCCATAGCTGTCGGCCTCAAAGGTGTCAATCTCCACGTCTCTATAGTACAGGCCTCGCTTCCCCAAGGCATTGTCCCATTCGTCTTCGCGAAGGAGTACAACGTGCATCCAGACGTCCTCAGCACAGCGGTGATATTCGGCATGCTGGTGGCCTTTCCCATCACAATGCTCTACTACGTGCTCCTGGGCCTG
>gnl_Selmo_v1.0_102666
ATGATTAGCGGGGGCGATTTCTACCAAGTCATGGCCGCTGTGGTGCCGCTCTACGTCGCCATGATCCTGGCCTACGGCTCCGTGCGCTGGTGGGGGATCCTCACGCCCGAGCAGTGCTCGGGCATCAATCGATTCGTGGCGCTCTTCGCAGTGCCACTGCTCTCCTTCCAGATCATCTCCAAGAACAACCCCTACCTCATGAACCCCCAGTTCATCGCCGCCGACGCCATCCAAAAGGCGGCCGTGATGCTCGTCCTCGCCATCTGGGCGCGCTACTCGTCGCGCGCCAGCTTCGAGTGGGTCATCACGCACTTCATGGTGGCGACGCTGCCCAACACGCTGGTGATGGGAATTCCCCTCCTCTACGCCATGTATGGCGAGAAGCACGGCAGCCTCGTCGTCCAGGCCGTGGTTCTCCAGTGCATCGTCTGGTACACGCTCCTCCTCGTCATGTACGAGTACCGCAGCGCCAAGATCCTCATCCTGGAGCAATTCCCCGACACCGCCGCCTCCATCGTCTCCTTCAAGGTGGACTCGGACGTGATCTCGCTCGATGGCCGCGACCAGCCCGTGCTCACCGAGGCCGAGGTGGGCGACGACGGCCGGATCCACGTCAAGGTCCGCAAGTCCACCTCCTCCGCGCAGTCCGCCAGATCGCCCATGGCATCGATGTTCTCGAGCAAGGCGGGGACTCCCCGCCCCTCCAATCTCACCGGGGCCGAGATCTACTCGCTGCATTCTTCGCGGAATATGACCCCCCGCGACTCGAGCTTCACCCGCGGGGACGCGTATCTCATGAGCGGCGGCGGGAACTCGAGCTTGATGAGCTCCAACATATTTGGACGAGCGAGCACTGGGCATCACGCTGGGGGGACGTACTCGCCATCGCCATCCATGCAGCTCCCCAAAAAGGTGGCGAACAATAACATTTCCAGCACCACAGGCAAAGATAACAGTGCCACCAATGTTTTGCAAGGGATTCCACAGGGAAAATCGGCTGACTACGACGCCAAAGAGCTTCATATGTTTGTGTGGAGCTCGAGCGCTTCCCCAACGTCCGAGAAGGGTTTGCATGTCTTCGGTGGAACCGACTTCAATGCCCGAGATGGAGCCAAGTTTGATCCAAAAGAAACCAAACTGTACTTGCACCAGGAATTCAGCTTTGCTGATCGAAACGGTGCGTATGATCCATCCGATAAGCTTGAGCCGAATCTTGCGAAGCTAGAATCGAGCTCCACTGTGGAGCTTGCTCCAAAAACTCCAAACTTGAATGGTGGTGGTACTGGAGAAGGGAATCAAGCAATGCCTCCAGCAACAGTCATGACTAGGCTCATCCTTGACATGGTGTGGAGAAAACTCGTGAGGAATCCAAACACTTACTCGAGTCTCATCGGCTTGGTCTGGGCTCTCGTCTCTTTCAGGTGGAATGTCAAGGCGCCGAAACTCATTGAAAAGTCCATCACTATTCTCTCGGATGCTGGCTTGGGGATGGCTATGTTCAGTCTAGGACTTTTCATGGCGCTGCAACCGAGAATTTTGGCCTGTGGAACTTCCATGGCAATGTTTGGAATGTTGCTCAGATTTTTCTGTAGCCCGGCTATCATGTCTGTGGCGTCCATCGCTGTGGGGTTAAGAAAGCTGGATCTTCGAGCGGCCATTGTCCAGGCAGCTCTACCTCAAGGAATCGTGCCGTTCGTTTTTGCGAAAGAATATAATGTTCATCCAGATGTTCTCAGCACGGCTGTGATCTTCGGTATGCTAGTGGCACTGCCTATAACTCTTTTATACTACGTTTTACTTGGCATC
>gnl_Selmo_v1.0_119024
ATGATCACGTTGCAAGAGTTTTACACGGTGATGTCGGCTGTGGTGCCACTCTATGTCGCAATGATCCTTGCTTATGGCTCCGTTCGATGGTGGAAGCTGCTCACACCTGCACAGTGCTCTGGGATAAATAGATTTGTGGCAATCTTTGCAGTACCTCTGCTCTCCTTTCAAATCATAGCGCACAACAATCCATACGACATGAATCCCAGGTTCGTAGCCGCTGATGTCCTCCAGAAGCTCATTGTTCTCGCAGTCCTCGCATCCTGGTCTAGGCTCAAAAAGTTCAGCTCGTCAGTCAGGAGCACCAGTGACACAAAGAGTAAAGACTTGGACTGGGCCATTACCTTGTTCATGGTGTCAACGCTCCCAAACACACTGGTATTGGGGATTCCTCTCGAAGTCGCGATGTACGGAGAGAAGCCAGCTGAATTAGTCGTCCAAGCGGTCGTTCTGCAGTGCATTGTCTGGTACACGCTGCTGCTCTTCCTCTACGAGTACAGAAGTGCCAAAAATCTCATCTTGGAGCAGTTTCCTGGACCGTCAGCTGCCAACATCGTCTCCTTTAGAATTGATCCGGATGTCATCTCGCTGGACGGAGAGCAGCAGCAGATCAAAACCGAGGCCGAGATCGGACAGGACGGGAAAATACATGTCCAGGTGAAGCGGTCACCACCACCACAACCACCACCACTACCACCGACGTCTTCAATGTACAGAGAGTACGACTCCTCCAGCATTTCTCTCCTGAGATCACCTGGCCTTGTTTCACCTCTGTCCTCGAAAGCTGGAACTCCGAGAGCTTCCGACCTCACAGGAGTAGAGATCTACTCGGTTCAATCTTCCAGGAACATGACTCCAACAGGCTCTTATACGGATCTCGGCTTGATGACGGGAACTCACGGCTCAAGTCCACACCTTCGACCAAGTAGCAACAATCCCGGCCTCTCTATCGAAACCAGTACCACTTTGTCGAGCAACGAGCTTCCACATTACTCCAATCACTCCTCCAATATGCACACTCCCAGGGAGCCTCCTTCGGAAGAGCAGACTGAAGCCGCGAGAAAGATGGACTACCAGCAACAGCAATACGAATCTCGAGAGATGCAAATGCTGGTGTGGAGCTCGAGCAACTCTCCTGCGTCTGATAGAGGCTGTTACGAGACCAGGAAATTGACAAGCCACAAGAACCTGTCAATTCAAAGTAAGTACGTTTCTATTTCTGTTTCAAGGAAAACTTACATCCTTACTTACGAAGAAGACACCACCCCGCTGTCAGAGAAGAATCTGAAGAGCGAATCACATTTGCCTTGCAAGGTTCCCTTCACGCCACCGAAACTGGTTGACAGCGACTCGTCAGCTCCGACTCAAATGCCACCACCTACAGTCATGACAAAACTCATCGTGAGAATGATGTGGAAGAAGCTGATCCGAAATCCAAATACTTACGCAAGTCTGCTCGGGCTTGCATGGGCCCTGATATCCTTCAGATGGAACGTCGGAATGCCAAAAATTCTTGAGCATTCCATCACAATCTTGTCCGACGCAGGCTTGGGGATGGCCATGTTCAGTCTGGGCCTCTTTATGGCGCTGCAATCGAGTTTAATAGCCTGCGGGACTACCATGGCTGTTGTCGTGATGATCATTCGCTTCGTGACAGGCCCTGCTATTATGTCTGCGACATCGATTGCTGTTGGCCTCCGAAATGTCCAGTTGAGGGCCTCCATCATCCAGGCAGCACTGCCACAAGGAATAGTTCCTTTTGTGTTCGCGAAGGAGTACAACGTCCATCCAGATGTCCTCAGCACGGCTGTAATCTTCGGCATGCTGATCTCACTTCCCATCAATCTTCTCTACTATGTGCTGCTGGGCCTT
>gnl_Selmo_v1.0_231064
ATGATAAGTCCGGCGGAGTTCTACTCGGTCATGGCGGCAATGGTTCCACTCTACGTCGCCATGCTCCTCGCCTACGCCTCCGTGAGGTGGTGGGGAATCCTCACGCCTGACCAGTGCTCCGGCATCAACCGCTTCGTCGCCATCTTCGCGGTGCCGCTCCTCTCCTTCCAGATCATCGCTCACAACAATCCTTACGACATGAGCCTCAAGTTCGTCCTCGCGGACGCTCTCCAGAAGATCATCGTCCTGGCGGTCCTGGGAGCCTGGGCGAGATACTCACGCCGCGGCAGCCTCGAGTGGATGATCACTCTCTTCATGCTGGCGACGCTTCCGAACACGCTGGTGATGGGAATCCCGCTGCTCAACGCCATGTATGGTGGCGACCCCTCCAGGCTCGTCGTCCAAGCCGTCGTCCTCCAGTGCATTGTCTGGTACACGCTCCTCCTCGTCCTGTTCGAGTACCGCAGCGCAAAGATCCTCGTCGCACAAAAGTTTCCAAAGCCCGCCGCTGCCATCGCCTCCGTCAAGGCCGATCCGGACGTGGTTTCTCTCAGCTTCAAGGAAGGCCTGACCACCGAGGCCTCCGTGGGAGAAGATGGCAAGATTTACGTCCAGCTCAAGCGCTCACCACCACCAATTCGCACTGCTCCTGCGACGAAAAATCCGTTTTTTCCTCCGGCGGCGATGGCGAGCACGGCGTTTTCTTCCAAGGCCAGCACTCCCGGAGCCTCGGACCTGAGCAACGCGGAGATATACTCGGTGCACTCCTCGAGCGTCTTGACTCCTGGGCACAGCTTCCATCGCAGCAGCGACCGGAGGCTTCTCGCAGACGGCGGTGCAGATCACCAAGAAGGACAACGACGAGGAGGGCGCGTCCTCCAACTTGGACTACGATGCGAAAGAGCTCCAGATGTTCGTGTGGAGTGCGAGTACGTCGCCGAGGTCGCCAGCGTCGGTGGCTGCTCCGGCGAAGCTCTTATGGCGGAAGGACGAGAAACGGAAAGGAACAGGCCATGGATCAAAACTTTTCTACCATCAAAGGATGCTGCTGCAAAGCTGCCAGACGATCCGGACATGCCGTCTACAGCTGTGATGACGAAGCTCATCCTGGACATGGTGTGGAGGAAGCTTGTTCGGAATCCAAACACGTACTCGAGCTTACTGGGCTTGACGTGGGCACTCATTTCCTTCCGATGGAACCTCCGCATGCCAAAGATTATCGAAGGCTCCATCACGATTCTATCGGACGCCGGGCTTGGAATGGCCATGTTTAGCCTGGGATTGTTCATGGCTTTGCAACCAAAGCTACTCGCGTGCGGGACGTCGATGACGATAATCGGAATGGTTATCAGGTTTGTGACCAGTCCCGCGATCATGTCGGCTACTTCAATCGCAGCGGGGCTTCGCAATATGGATTTGAGAGCGTCGATTGCTGCCTTGCCGCAAGGTATTGTCCCTTTCGTTTTTGCTAAAGAGTACAATGTGCATCCAGACGTCCTGAGCACTGCAGTCATCTTTGGTATGCTCGTATCGCTTCCTATCACACTGCTCTATTACGTGCTTCTGGGATTA
>gnl_Selmo_v1.0_268490
ATGATAAGTCCGGCGGAGTTCTACACGGTCATGGCGGCAATGGTTCCACTCTACGTCGCCATGCTCCTCGCCTACGCCTCCGTGAGGTGGTGGGGAATCCTCACGCCTGACCAGTGCTCCGGCATCAACCGCTTCGTCGCCATCTTCGCGGTGCCGCTCCTCTCCTTCCAGATCATCGCTCACAACAATCCTTACGACATGAGCCTCAAGTTCGTCCTCGCCGACGCTCTCCAGAAGATCATCGTCCTGGCGGTCCTGGGAGCCTGGACGAGATACTCGCGCCGCGGCAGCCTCGAGTGGATGATCACTCTCTTCATGCTGGCGACGCTTCCGAACACGCTGGTGATGGGAATCCCGCTGCTCAACGCCATGTATGGTGGCGACCCCTCCAGGCTCGTCGTCCAAGCCGTCGTCCTCCAGTGCATTGTCTGGTACACGCTCCTCCTCGTCCTGTTCGAGTACCGCAGCGCAAAGATCCTCGTCGCGCAAAAGTTTCCAAAGCCCGCCGCTGCCATCGCCTCCGTCAAGGCCGATCCGGACGTGGTTTCTCTCAGCTTCAAGGAAGGCCTGACCACCGAGGCCTCCGTGGGAGAAGATGGCAAGATTTACGTCCAGCTCAAGCGCTCGCCACCACCAATTCGCACTGCTCCTGCGACGAAAAATCCGTTCTTTCCTCCGGCGGCGATGACGAGCACGGCGTTTTCTTCCAAGGCCAGCACTCCCGGAGCCTCGGACCTGAGCAACGCGGAGATATACTCGGTGCACTCCTCGAGCGTCTTGACTCCGGGGCACAGCTTCCATCGCAGCAGCGACCGGAGTGATTTCTATCTGATGACGCCGTCATCTCGGTCAGGGACGATCATATCTTCCCGCTGGACATGTACCGAACTGGAGGGCTTCTCGCAGACGGCGGTGCAGATCACCAAGAAGGACAACAACGAGGAGGGCGCGTCCTCCAACTTGGACTACGATGCGAAAGAGCTCCAGATGTTCGTGTGGAGTGCGAGTACGTCGCCGAGGTCGCCAGCGTCGGTGGCTGCTCCGGCGAAGCTCTTGTGGCGGAAGGACGAGAAAGTTCTCATGTCACACGAAACAACGCTGGAAGTTCCCGAAGAAGCAGTGACAAGACCGGATGGAAGTGCTGCTGCTGCTGTTCAGACTCCAGCGGAAAGGAACAGGCCATGGATCAAAACTTTTCTACCATCAAAGGATGCTGCTGCAAAGCTGCCAGACGATCCGGACATGCCGTCTACAGCTGTGATGACGAAGCTCATCCTGGACATGGTGTGGAGGAAGCTTGTTCGGAATCCAAACACGTACTCGAGCTTACTGGGCTTGACGTGGGCACTCATTTCCTTCCGATGGAACCTCCGCATGCCAAAGATTATCGAAGGCTCCATCACGATTCTATCGGACGCCGGGCTTGGAATGGCCATGTTTAGCTTGGGATTGTTCATGGCTTTGCAACCAAAGCTACTCGCGTGCGGGACGTCGATGACGATAATCGGAATGGTTATCAGGTTTGTGACCAGCCCCGCGATCATGTCGGCTACTTCAATCGCAGCGGGGCTTCGCAATATGGATTTGAGAGCGTCGATTGTCCAGGCTGCCTTGCCGCAAGGTATTGTCCCTTTCGTTTTTGCTAAAGAGTACAATGTGCATCCAGACGTCCTGAGCACTGCAGTCATCTTTGGTATGCTCGTATCGCTTCCTATCACACTGCTCTATTACGTGCTTCTGGGATTA
>gnl_Selmo_v1.0_99301
ATGATAAGTCTCCATGATCTCTACACCGTGCTGAGCGCCGTGGTGCCACTCTACGTCGCGATGATCCTGGCCTACGGCTCGGTGAGGTGGTGGGGGATCCTCACGCCGGAGCAGTGCGGCGGGATCAATCGCTTCGTCGCCATCTTCGCGGTGCCGCTGCTCTCGTTCGAGATCGTCAGCAGCAACAACCCCTACGCCATGAATCTCAAGTTCATCGCCGCCGACATCGTCCAGAAGCTCGCAATTCTCGCCGCGCTCGCGCTCTGGGTCAAGTTGTCGCGCCACGGCAGCCTCGAGTGGCTCATCACCTTGTTCATGCTCGCCACGCTTCCAAACACGCTGGTGATGGGAATTCCACTCCTGGCAGCCATGTATGGAGCCAAGCCCGGTGGATTGATCGTCCAGGCGGTGGTGCTCCAGTGCGTCATCTGGTACACCTTTCTACTCTTCCTCTACGAGTACCGCAGCGCGAAGTTGCTCATCCAAGAACAGTTCCCCGACACCGCCGGATCCATCATCTCGTTCAAGATCGAGTCGGACGTGGTTTCGCTCGACGGCCGCGAGCCGCTCCAGACCGACGCCGAGGTGGGCGACGATGGAAAGATTCACGTCACCGTGAGGAAGTCGGTGTCCTCGCACCACTCCATGCTCTCGCCGAGGAGATCCGTGGGTCTCAGATCCATGCCGTCGTCCAAAGCGCTCACACCCCGGCCCTCCAACCTCACCGGAGCGGAGATTTACTCGATGCATTCGTCGCGGAACTTGACTCCGAGAGAGTCGAGCTTCAACCGGAATGACTTCTACTCGCTCATGAGCTTCACCAACATCCCACCACCGCGGCAGTCGAATTTCACCAACACGGATGTCTACTCGCTCCACTCCTCCATCTTTCCAAAGCCCGGCGATGGCGGCTTTGGATTCTCTCCAAAGCATCACCACGGAGGAGAACTCCGCGCTTCTCCAAAGCTCGTCCACAACAACAGGTCGGCGGTAGCGGCCGAGGATCCAAACGCCAAAGATCTCCACATGTTCGTGTGGAGCTCCAGCGCCTCGCCAGTCTCGGAAGCTCATCCGCAGCACCAGCAGCAGCAACACGGTGGTGTTCTTGGTGGCTATGTTCCGGGCCGACAGTATGACGAGTACGATCGAGACGACTTTAGTTTTGGCAACAGGCCGAGCTTCCGCGGGGATGAATCCATGATCGCGGATAAAGAGGGGCCAAGCCTCACCAAGATTGGATCCAGCTCCACGGCGGAGCTGGCTCCGAAAGACGGCGACAACAAGGCCGAGATGCCTCCGGCTCGGATTATGACGAGGGTGATACTGAGCATGGTGTGGCGAAAGCTTGTTCGCAATCCCAACACTTACTCGAGCTTGATTGGAGTTATCTGGGCTCTCATCTCGTTCAAGTGGCACATCGAAATGCCTGTGATCGTCGACAAGTCCATCACAATTCTCTCCAGAGCTGGCCTGGGGATGGCTATGTTCAGCTTGGCAGGACTTTTCATGGCTCTCCAGAAGAGACTTTTGGCGTGTGGAACTTCTCTGGCGATCTACGGCATGGTGGTGCGATTTCTCACCGGCCCGGCGGTCATGGCGGCCGCGTCCATCGCCTGTGGACTCCGGAGTGTGGAGCTCAAAGTCTCCATCGTCCAGGCCGCACTGCCTCAAGGAATCGTGCCTTTTGTTTTCGCCAAGGAGTATAATGTCCATCCCGACATTTTGAGCACCGCGGTCATCTTCGGCATGCTCGTGTCATTTCCAATCACTCTCTTGTATTACGTGCTCTTGGGTCTG
>gnl_Solly_v2.4_Solyc06g059730.1.1
ATGATAGGTGTAAATGATTTTTACAAAGTAATGTGTGCAATGGTTCCATTATACTTTGCTATGATAGTGGCATATGGTTCAGTAAAATGGTGGAAGATATTCTCGCCGGAGCAATGCTCCGGCATCAACCGTTTCGTCGCGGTATTTGCCGTTCCGGTCCTATCCTTCCACTTCATCTCTCAGAATAATCCTTACCAAATGGACACGAAATTCATATTGGCTGATACTTTGTCGAAGATTTTGGTTCTTGTATTGCTCTCAGTTTGGGCCATTTGTAAAGGGCAGTTGGATTGGCTTATCACTCTTTTTTCTGTTTCAACTTTGCCTAATACATTAGTTATGGGCATTCCTTTGCTTAATGCCATGTATGGTGATTTCACTCAAAGCCTCATGGTTCAACTTGTTGTCCTTCAATGCATTATATGGTATACTTTATTATTGTTCTTGTTTGAATATAGAGCTGCCACAATATTAATCAAAAATCAATTCCCCGGCAATGTTGCTGCATCCATAACAAAATTCGAAATCGACAACGACGTCATCTCACTAGACGGCCGGAATCCACTTTGTACGGAATCAGAAATCGACGGTAACGGACGTATCCACGTCCGTATCCGTCGATCCACTTCATCGGCACCGGAATCCGCATTTTCATCCTCTATAGGGATCACACCTAGGGCATCAAATCTCTCCAATGCTGAAATTTTTTCCGTTCATACCCCTTTACACAACGGGGATATCCCGTTTGGGCATGGAGACCTGGGCGTGGGGTTTCGTGCAGCGAGTCCTCGGTTGTCTGGTGGGTACGCGTCTTCTGACGCGTACTCGCTGCAACCGACGCCCAGGGCCTCGAATTTCAACGAATTGGATGTGACAACAAGTGGGAATACCCCAATGTGGGTAATGTCCCCAGTGGGTGGTAAGGTGTTTAAGCAGGCGTCTCCATCTAGTAAAATGGCGTGGGAGTCTTCATGTTTAAATGGAGAGAGACAAGGGTACAGAGATGATGTTGGAGAAAAGGAAATCAGCTTTAGAGATATATCAAATTTCCCAGTACAAGAAGTTGGAGCTGCAGATTCATCAAATACAAATAATATTATTAAACAAGAAATGCCAAATGCTTTAGTGATGCTAAGGCTCATTATCGTTATGGTTGGCAGAAAACTTTCTCGTAATCCAAATACTTACTCCAGTATTTTAGGACTTCTATGGTCTCTTATCTCATTCAAATGGAATGTGGGGATGCCAAGTTTGGTAAAATATTCCATTAAAATAATTTCAGACGCAGGCCTTGGGATGGCAATGTTCAGTTTAGCAATAGGGATGGCCATAAGATTTATAGGTGGACCTCTAGTAATGTCAGCCACTTCTATTGCCGTTGGACTTAAAGGAGTTCGACTTCATACCGCAATTGTACAGGCAGCTCTTCCCCAAGGAATCGTTCCATTTGTCTTCGCTAGAGAATATGGGTTGCATCCAGACATACTAAGCACAGGGGTTATATTCGGGATGTTGGTTTCATTACCAGTAACCCTTCTTTATTATGTCCTTTTGGGGCTA
>gnl_Solly_v2.4_Solyc03g118740.2.1
ATGATAACTTTATCTGATTTCTACCATGTTATGACTGCTGTTGTGCCACTTTATGTAGCTATGATACTAGCTTATGGCTCTGTTAAGTGGTGGAAGATTTTCTCACCAGATCAGTGTTCTGGGATCAACAGATTTGTTGCACTTTTTGCAGTTCCACTTCTATCTTTCCACTTTATAGCTGCTAATAATCCTTACGCTATGAACTTGAGATTCATTGCTGCAGATACTCTGCAGAAACTTATTGTTCTTGGGGTTCTTGCTGTTTGGGCTAATGTAAGCAAAAGGGGTAGTTTGGAATGGAGTATAACTCTGTTTTCACTATCAACTCTTCCAAATACTTTAGTTATGGGCATTCCTTTGTTAAAAGGAATGTATGGTGATTTCTCTGGGAGTTTAATGGTTCAAATTGTTGTATTACAGTGTATCATTTGGTACACTCTGATGCTTTTTATGTTTGAGTTTAGAGGTGCAAGACTGCTAATTTCTGAGCAGTTTCCTGATACTGCTGGTTCAATTGTATCTATTCATGTTGATTCTGATGTCATGTCATTAGATGGTAGACAAGTTTTAGAGACTGAAGCAGAGTTAAAAGAAGATGGAAAACTTCATGTCACTGTTAGAAAATCAAATGCCTCAAGGTCTGATATATTTTCAAGAAGGTCAGGTGGATTTTCTTCTACTACACCAAGACCATCCAATTTGACAAATGCAGAGATTTACTCTCTGCAGTCATCAAGAAATCCAACACCAAGAGGGTCTAGTTTTAATCATACTGATTTTTACTCAATGGTGGCTGGTACTGCTGGGAGAAACTCAAACTTTGGTGCTAATGATGTTTATGGTATGTCTAATAATTCAAGAGGGCCAACTCCAAGACCTTCTAATTATGAAGAAGAAAGTGGAAAATCAAGATTCAATAATTATCATGGTGGAGCAGCAGCACCACAGAGTAATAGTAACACTCATTATCCAGCACCAAATCCAGGCATGTTTTCACCTAGTAACAATGGCAACAAAGCACACAAGAGTACAGCTAAAAAAGGAGATCAAGAAGTTGGCAAGGATCTTCATATGTTTGTTTGGAGTTCAAGTAACTCTCCTGTTTCTGATGTTTTTGGAGGACATGATTATACAGCTAATCTAGACCAGCCTGCAGCACCTAATAAGGATGTGAGAGTACCTATCTCCCCTGGAAAAGTTGAGGGGCAAAGGAACAATAATCAAGAAAACTACATGGAGAGAGATGATTTCAGCTTTGCAAATAGAGATGGAGTTGATCAAATGAACAATCAAGATGGTGAAAAAGCTGGAGAAAACAAAGCAAAAGTAATGCCACCAACAAGTGTAATGACTAGGCTAATACTTATCATGGTTTGGAGAAAACTTATTAGAAACCCAAACACTTATTCGAGCTTGTTTGGCCTCACTTGGTCTCTAGTTTCATTCAGGTGGAATTTGAAGATGCCTGCTATAATTGCACAGTCCATATCTATACTGTCAGATGCAGGACTTGGCATGGCAATGTTCAGTCTTGGTCTGTTCATGGCTTTGCAACCAAGGATCATAGCATGTGGAAATTCTGTTGCATCTTTTGCTATGGCTGTGAGATTCCTTACAGGTCCAGCTGTTATGGCAGCTGCTTCCATTGCTGTTGGTCTTCGTGGAACTCTATTACACGTGGCAATTGTACAGGCAGCTCTACCACAAGGAATTGTTCCTTTTGTCTTCGCTAAGGAATACAACGTTCATCCTGACATTCTTAGCACAGCTGTGATTTTTGGGATGTTGATTGCGTTGCCGATTACATTGGTGTATTACATATTTATGGGACTT
>gnl_Solly_v2.4_Solyc04g007690.2.1
ATGATAAGTTGGCATGATCTTTACGTCGTCTTGACGGCCGTTGTTCCACTTTATGTCGCCATGATCTTAGCCTATGGCTCGGTCCGGTGGTGGAAAATCTTCTCACCGGATCAATGTTCAGGAATCAATAGATTTGTAGCTATTTTCGCGGTCCCATTGTTGTCATTTCACTTCATTTCTATGAATAACCCTTACGAAATGAATTTTCGATTCATCGCAGCTGACACGTTGCAAAAAGTGATCATGTTGATAGTGTTATGCATTTGGTCTAACGTGACCAAAAATGGAAGTCTTGAATGGAGTATAACGATTTTTTCGCTTTCAACACTTCCAAATACACTTGTTATGGGGATTCCATTATTGATAGCTATGTATGGTGATTATTCAGGTAGTTTGATGGTACAAGTTGTGGTGTTACAATGTATAATATGGTATACGTTGTTGCTATTTTTATTCGAATTTCGAGGTGCTAAGATGTTGATTATGGAACAATTCCCAGAAACAGCAGGGGAAATTGTTTCATTCAAAGTTGAATCTGATGTTGTTTCGTTAGATGGACAAGATTTTCTTGAAACTGATGCTGAATTAGGGCGAGATGGGAAACTTCATGTTACGTTACGTAAGTCCAATGTGTCTAGAAGGTCATTTGCTATGACCCCTAGACCCTCAAATCTTACCGGGGCTGAAATTTATAGCTTGAATTCTTCTAGAAATCCTACCCCACGAGGGTCGAATTTCAATCACAGTGATTTCTACGCGATGATGGGGTTTCCAGGAAGGTTATCGAATTTTGGTCCGGTCGATTCAACTCCTAGACCATCTAATTTCGAAGAAAATTGTGCTCAGGGCTCCCCTAAATTCGGGTTTTACCCTGCACAATCTAATTATCCGGCCCCAAATCCGGAAATTGCTTCCATAGTTTCTATAAACACGAAAAATCAACAAGTACAATACCAGCACCAGCACCAGCAACAACAAAATGGTAAAGCTAGTCATGATGCTAAAGAGCTACACATGTTTGTGTGGAGCTCTAGTGCTTCACCAGTATCGGAGGCCGCAGGCCTCCATGTGTTCGGTGGCACGGATTTTAGTGCCAACGAACAGTCTTGTAGGTCTGATGGTGCTAAAGAAATAAGAATGTTGGTACCTGATCACCCTCAAATTGGGGATAATAAAGACGTTTCTCAAGATTTTGGTGGTGAAGAATTCAGCTTTGGTGGTAGTACTGGTGGTGGTGATGAAAAGAGTAAAGACGAAAAGAAAGAAGAAAAAGAAGGTCTCACCGGAGTACACACTACGACTACCGGAGTTCAAGATTCCGGTACCAGAAAACATATGCCTCCAGCAAGTGTTATGACTCGTTTGATTTTAATCATGGTTTGGCGTAAGCTTATCCGAAATCCAAACACGTATTCGAGTCTCATTGGTTTGATTTGGTCCCTAATCTCGTATAGGTGGCATGTGCATATGCCTAAAATAATAGAGAAATCAATCTCTATTCTCTCTGATGCTGGCCTTGGAATGGCTATGTTTAGCTTAGGTTTGTTTATGGCCCTTCAACCAAAGATAATAGCATGTGGGAACACTGTGGCTACTTTTGCAATGGCAGTAAGATTTCTAACTGGCCCGGCAGTTATGGCTGCCGCTTCTATTATCGTTGGCTTACGTGGTACACTCCTTCATGTCGCGATTGTTCAGGCTGCATTGCCACAAGGGATTGTTCCATTTGTGTTTGCTAAGGAGTACAATGTTCATCCGGCTATTCTTAGTACTGCGGTTATTTTTGGAATGTTGATAGCATTACCAATCACATTAGTCTATTATATTATTCTTGGATTA
>gnl_Solly_v2.4_Solyc05g008060.2.1
ATGATCACTTGGCACGATCTGTATGTTGTGTTAACGGCAGTTGTTCCTCTGTATGTTGCTATGATATTAGCTTATGGTTCTGTTCGTTGGTGGAAGATCTTTTCTCCCGATCAATGTTCAGGGATCAACAGATTCGTAGCTATTTTTGCAGTTCCTTTGTTGTCTTTCCATTTCATAGCTATGAACAATCCATATGAGATGAATTTCCGTTTCATTGCGGCGGATTCGCTGCAGAAAGTGATTATGCTTGTTGTACTTTCATTATGGGCTAATTTAACTAAAAATGGTAGCCTTGAATGGAGTATTACCATTTTTTCACTTTCAACACTACCAAATACATTGGTGATGGGTATTCCTTTGTTAATTGCTATGTATGGTGAGTACTCTGGTAGTCTCATGGTACAAGTAGTGGTGTTGCAGTGTATCATTTGGTACACACTTTTGCTTTTTTTGTTCGAATATCGCGGTGCGAAAATGCTTATAATGGAGCAATTCCCAGAAACTGCTGCTTCCATTGTTTCGTTTAAAGTTGAATCTGATGTTGTATCTCTAGATGGACATGATTTTCTCGAAACAGATGCTGAAATTGGTCAAGATGGAAAACTGCATGTTACTGTGAGAAAATCGAATGCGTCCCGGAGATCGTTCGCTATGGATCATCGGCCGTCGAATCTCACCGGAGCTGAGATTTACAGTCTCAGTTCTTCGAGAAATCCGACTCCTCGAGGGTCTAATTTTAATCATAATGATTTTTACTCAATGATGGGATTTCCTGGAGGAAGATTATCCAATTTTGGTCCTGCAGATATGTATTCTGTACAATCGTCTCGGGGTCCGACCCCGAGACCATCTAATTTCGAAGAAAACTGTGCTCCGGGAGGTCTAGTTCAGAGTTCCCCGAGGTTCGGATACTTTCCGACGCAGCAGCCTGCGCCGGGATCTTATCCTGCCCCGAACCCCGAAATTGCATCCGCAGGGCCTAAAAGCACAAAACCTCAGCAGCCAAATGTACAAACGCAGAAGCAGGAAGTACAACAGCAACAGCAGCAGCACCAACAGCCAAATGCTAAAGCTAATAATCATGATGCTAAGGAACTTCACATGTTTGTATGGAGTTCGAGTAATTCTCCGGTGTCGGAGGCCGGTGGCCTCCATGTGTTCGGTGGCAATGATTTCAGTGCCAACGAACAATCGGGTCGATCCGATGGAGCTAAAGAAATTCGAATGTTGGTTTCTGATCATACTCAAAATGGAGATAGTAAAGCCATTCCGCAAATAGGGGAATTTGGTGGTGAGGATTTCACTTTTGGAGGTGCCAATGGTGGTGGAAAAGATGGCGATGAAGAAAAAGGCGAAAAAGAGGGACCCACTGGACTGACTAAACTAGGGTCTAGCTCTACATCGGAGCTACACCCCAAGCTCGCTGGAGTACAAGATGCTGGTATGGGAAAACAGATGCCTCCGGCTAGTGTTATGACTCGTTTGATCTTAATCATGGTTTGGCGTAAGCTTATTCGTAACCCAAACACGTATTCAAGCCTCATTGGTCTGATTTGGTCTCTAATCTCATTCAGATGGCATGTGCATATGCCCAAAATTATAGAGAAGTCAATCTCCATTCTCTCTGATGCTGGTCTTGGAATGGCTATGTTTAGCTTGGGTTTGTTTATGGCTCTTCAACCAAAAATCATTGCATGTGGTAACACAGTGGCTACATTTGCAATGGCTGTAAGGTTTCTAACTGGCCCAGCAGTTATGGCTGCTGCTTCAATTGCTGTTGGGCTACGTGGTACTCTTCTTCATGTAGCCATTGTACAGGCTGCATTGCCACAAGGGATTGTCCCATTTGTGTTTGCTAAGGAGTACAATGTTCATCCAGCTATTCTTAGTACTGCGGTTATTTTTGGGATGTTGATAGCGTTGCCAATTACATTAGTGTACTACATTATTCTTGGATTA
>gnl_Solly_v2.4_Solyc10g080880.1.1
ATGATAACAGTTTCAGACCTTTATCATGTTCTAACTGCTGTAGTTCCACTTTATGTAGCTATGATATTGGCATATGGCTCAGTAAAATGGTGGAAGATATTTAGTCCAGATCAATGTTCAGGAATCAATAGATTTGTGGCTCTTTTTGCAGTTCCATTGTTATCTTTTCACTTCATTGCTTCAAACAATCCTTATGCCATGAACTACAGGTTCATAGCAGCTGACACATTACAAAAAGTTATTGTTCTGGTTGTTTTAGCTATTTGGTCAAGAATTAGCTCAAGGGGGTCTCTTGAATGGTCCATTACTTTGTTTTCCCTTTCAACTTTGCCTAATACTTTAGTTATGGGAATCCCTTTGTTAAAAGGGATGTATGGTGATGCCTCAGGTAGTTTAATGGTTCAAATTGTTGTTCTTCAATGTATCATTTGGTACACTTTGATGCTTTTCTTGTTTGAGTATAGAGGTGCTAGAATGCTTATTGCTGAACAGTTTCCTGATACTGGAGGATCAATTGTTTCATTTAAAATTGATTCTGATGTTATTTCATTAGATGGAAAAGAACCATTAGAAACTCAAGCTGAAGTTGGTGATGATGGGAAACTTCATGTAGTTGTTAGGAAATCAGCTAGTTCAAGGTCTGAAATTTTTTCAAGAATGTCACATGGTCATAACACTGGTGGTCTTTCCATGACACCACGACCATCCAATTTGTCTAATGCTGAGATTTACTCTTTGCAATCTTCAACAAATATGACCCCTAGAGATTCAAATTTTAACCATAATGATATATACTCAATGGTGAATGGGAAAAATAATGCAAATATGAGTCCTAGGACATCAAATTTTGGTAACTTGGGATTTGATGAAGAGAGTGGATTTGGGAAGACTAATGTAGGGTACCCTGCACCTACTAATGCTGGGATTTTTTCTCCGGCAATCGGACCGGGGACAAAAAAGAAGGCTAATGGGACAGAAAGTGGAAAAGATCTTCATATGTTTGTTTGGAGTTCAAGTGCTTCACCAGTATCTGAAGGAGGGATTCATGTGTTCAGGGGAGGTGACTTTGGTAATGAGCTTGGAATTGGACATCACTCAAAAGATTATGATGATTTTGGCCGAGAAGAGTTTTCTCTCAGGGATAAAAATAACTCCAATGGATGTCATCGAGAAGAGCCGGTGCTAAAGAAGCTAGGATCGAGTTCTACAGCCGAGCTGTTTCCCAGGACTGCTACTGAAACTAAGGCTACTGCTATGCCTGCTGCTAGTGTGATGACCAGACTTATTCTGATTATGGTGTGGCGAAAACTCATTAGGAACCCGAATACTTATTCTAGTCTCCTTGGTCTTGCTTGGTCCTTGATCTCATTCCGGTGGAACATTCAGATGCCTTTAGTTTTTGCTAAGTCGATATCAATTCTCTCCGATGCTGGTCTTGGAATGGCAATGTTTAGTCTTGGTTTGTTCATGGCGTTGCAGCCTAAAATGATCTCCTGTGGAAAATCAATTGCTGCCTTCTCTATGGCAGTGAGATTCATCAGCGGTCCAGCAGTCATGGCTGCTGCCTCCTTCGCTATTGGACTTCGAGGTGTTCTTTTGCATATTGCAATAGTTCAGGCAGCTCTACCTCAAGGAATCGTTCCTTTCGTCTTTGCAAAAGAATACAATCTTCATCCTGATATACTTAGCACAGGGGTTATATTTGGTATGTTAATAGCTCTTCCAATCACTTTGGTTTACTACATTTTGCTGGGGCTT
>gnl_Solly_v2.4_Solyc10g078370.1.1
ATGATATCACTTTCAGACCTTTACCATGTTCTTACTGCTGTAGTTCCACTATATGTAGCAATGATCTTAGCTTATGGTTCTGTAAAATGGTGGAAAATTTTCAGCCCTGACCAATGTTCTGGAATCAATAGATTTGTAGCTCTTTTTGCTGTTCCATTGCTATCTTTTCATTTCATTGCTTCCAACAATCCATATGCAATGAACTACAGGTTCATAGCTGCTGACACCCTTCAGAAAATCATAGTTCTTTTTGTTCTAGCTATTTGGTCAAGAGTTAGCTCAAGGGGATCCCTTGAATGGTCCATTACTTTGTTTTCACTATCCACTTTACCAAACACTTTAGTTATGGGGATTCCTTTGTTAAAGGGTATGTATGGTGATGCCTCAGGAAGCTTAATGGTCCAAATTGTTGTGCTTCAATGTATCATTTGGTACACTTTGATGCTTTTCTTGTTTGAGTATAGAGGGGCAAGAATGCTTATTGCGGAACAGTTTCCTGACACTGGAGGTTCCATTATTTCCTTTAAAGTGGATTCTGATATTATTTCATTAGATGGTAAAGAGCCATTGGAAACTCAGGCTGAAGTTGGTGATGATGGGAAACTTCATGTAACTGTTAGAAAATCCACTAGTTCCAGGTCTGAAATATTTTCAAGAAGATCCCATGGTCCTAATTCTGGCCTTTCATTAACTCCTAGACCATCAAACTTAACTAATGCTGAGATTTATTCATTGCAATCTTCAAGAAATCCAACTCCTAGAGGCTCAAGCTTTAACCATACTGATTTTTACTCAATGGTGAATGGAAAAAATGCAAATATGAGTCCAAGGAATTCCAATTTTGGGAACTATGGTCATGATGAGGAGAGTGGTGTTGCTGGATTTGGGAGAGGAAATGGGGTTTATGGACAGGGAAATGCAGGGTACCCTGCTCCTACTAATGCTGGAATCTTCTCTCCAGCCACTGGACCAGTTACAAAGAAGAAAGCTAATGGTGGTACAGAAGGTGGAAAAGATCTTCACATGTTTGTTTGGAGTTCAAGTGCTTCACCAGTATCTGAAGGAGGGATTCATGTCTTTAGGGGAGGAGGTGACTATGGTAATGAGCTTGGTGTTGGAGCCCACCCAAAAGATTATGATGAATTTGGCCGAGAAGAGTTCACATTTGGAAACAAACAGAACCTGAATGGAAATGACCGGGAAGGGCCAGTTGTGCGCTCGAGCTCCACAACCGAGCTCCGTCCTAAGATTGCTCAAGAAGAGACCAAGGCAACTGCCATGCCACCAGCTAGTGTCATGACCAGGCTCATTTTGATTATGGTGTGGCGAAAACTAATCAGGAACCCAAATACTTACTCCAGCCTCATTGGCCTAACTTGGTCCTTGGTCTCTTTCAAGTGGAATGTTCAAATGCCAGCGATTATAGCCAAATCAATATCGATTCTTTCTGATGCTGGTCTCGGAATGGCAATGTTTAGTCTTGGTTTGTTCATGGCATTGTCGCCTAGAATCATTGCATGTGGGAAAACAATTGCTATCTTCTCAATGGGTGTGAGATTCCTTACTGGTCCTGCAGTTATGGCTGCTGCCTCCATTGCAGTCGGACTTCGAGGTGTCCTTTTGCATATTGCTATCGTTCAGGCAGCTCTACCTCAGGGAATTGTTCCATTCGTCTTTGCCAAGGAATACGGCGTCCATCCTGATATATTGAGCACAGGGGTCATATTTGGTATGTTAGTTGCTCTTCCTATAACTTTGGTCTACTACATTTTGCTGGGGCTT
>gnl_Solly_v2.4_Solyc07g006900.1.1
ATGATTAATGGCAAAGACATATATGATGTTCTTGCTGCAATTATACCATTATATGTTGCGATGATATTAGCTTATGGTTCTGTTCGATGGTGGAAGATCTTCACCCCCGATCAATGTTCTGGAATCAATCGATTCGTGGCAGTTTTCGCTGTTCCTCTGCTCGGTTTCCATTTCATATCCACGAACGATCCTTACGCGATGAATTACCATTTCATCGCTGCTGATTCCCTTCAAAAAGTTGTTATACTTTTCGCGCTTTTCATCTGGCATCTTTTCAGCAAAAGAGGAAATTTAGAATGGGTGATTACTCTGTTTTCTCTTTCGACTTTGCCCAACACTCTAGTTATGGGGATCCCTCTGCTTAAAGCAATGTACGGAGATTTTTCTGGGAATCTAATGGTACAAATTGTCGTTATGCAAAGTGTGATTTGGTATACACTTATGCTTTTTCTGTTCGAATACAGAGGAGCTAAGTTACTGATCGGTGAGCAATTCCCCGAAACTGCAGCTTCGATTACTTCGTTCAGAGTTGAATCTGATGTTGTTTCACTCAATGGACGTGAACCATTACAGGCCGATGCTGAAATCGGAGACGATGGAAAATTACATGTTATAGTTCGAAGATCCTCTGCTTCTTCAATTATTTCATCTTATAATAAAGGGATACTGCAATCGAATAACATGACTCCGCGAGCTTCGAACTTGACTGGTGTTGAGATTTATTCTGTGCAATCGTCTCGAGAGCCAACGCCAAGAGCGTCTAGTTTTAATCAGACAGATTTTTACGCCATGTTTGCTAGTAAAACAGCTAGTCCGAAGCATGGGTATACGAATAGCTATGGTGGAGATGTGTTTTCTCTGCAGTCATCTAAAGGGCCAACACCGCGAACTTCTAATTTTGAAGAGGAGATGTCGAAGATTGGAAGTAATAAGAAGAATCGAGGAGGTAGGAGTATGAGCGGAGAGCTATATAATAGTAGTAGCACTGCTTCTACTAATGGATTGGTGTATCCACCTCCGAATCCAATGTTTGTAGGGCAAAGGAAAAAGGAAGTTGGAAGCGGAAGTGGTGTACCAACGCCAGTGCCAGTGCCAGTACCAGTACCAGTATCAATGTCGAATAGTAATAGTAATAGCAATAGTAAAGAGCTTCATATGTTTGTTTGGAGTTCAAGTGCTTCTCCTACATCCGAAGGTAATCATAAGCACGCGATTAGCAAAGGTGGTTCAAGTGAACTTGGAGTTCTTGATGCATCCAAAGCCGTTCTTCAACAAGAGATAGCTGCAGCAAGAGAGAATGCAAGTTCGGTTAGTAAAGGAAATGTAGACAAAGAAATAGAGATCGAGGATGGATCGAAGAATATAGAAGATGGAGAGAAGAAATCACAAATGCCTCCGGCTAGTGTTATGACAAGGCTAATCCTTATAATGGTATGGAGGAAGTTGATAAGAAATCCAAACACCTATGCAAGTTTGATCGGACTCATTTGGTCTCTCATCTCGTACAGATGGAATATTCAAATGCCTTCAATTGTGAAAGGCTCGATCTCAATTCTATCAGATGCTGGTCTCGGAATGGCTATGTTCAGTCTAGGTTTATTCATGGCTTTACAACCAAAGATCATAGCTTGTGGAAAATCTGTTGCTACATTCTCCATGGCAGTTAGGTTTTTAACAGGACCAGCTGTTATTGCTGCTACTTCTATCGCGATTGGTCTTCGCGGTGTATTACTACATGTTGCTATCGTTCAGGCTGCTTTGCCCCAAGGCATTGTTCCGTTTGTGTTTGCAAAAGAATACAATCTCCATCCTGATATCCTTAGTACCGCGGTTATATTTGGAATGCTAGTTGCTTTACCAATTACAATATTATATTATGTGCTTCTTGGTGTG
>gnl_Sorbi_v3.1_Sobic.010G216700.1
ATGATCACCGGGCGGGACATCTACGACGTCCTGGCGGCGATCGTGCCGCTGTACGTGGCCATGTTCCTGGCGTACGGGTCGGTGCGGTGGTGGGGCATCTTCACCCCGGACCAGTGCTCGGGCATCAACCGCTTCGTGGCCGTCTTCGCCGTGCCGCTGCTCTCCTTCCACTTCATCTCCAGCTGCGACCCCTACGCGATGCAGTACCGGTTCCTGGCCGCCGACTCGCTCCAGAAGCTCGTCATCCTGGCGGCGCTGGCGGTGTGGCACAACGTGCTCTCCCGCTACCGCCGTGGCGCGGCGGCGTCGTCGCTGGACTGGACCATCACGCTCTTCTCGCTGTCCACGCTGCCCAACACGCTGGTGATGGGCATCCCGCTGCTCCGCGCCATGTACGGCGACTTCTCGGGCAACCTCATGGTGCAGATCGTGGTGCTGCAGAGCGTCATCTGGTACACGCTCATGCTCTTCCTCTTCGAGTACCGCGGCGCCAAGGCGCTCATCTCCGAGCAGTTCCCGCCGGACGTCGGCGCCAGCATCGCCTCCTTCAGGGTCGACTCCGACGTCGTCTCACTCAACGGCCGCGAGGCGCTGCAGGCCGACGCCGAGGTCGGCAGCGACGGCCGCGTCCACGTCGTCATCCGCCGCTCCGCGTCCGCGTCCACCACGGGCGGCGGCCACGGTGGTGCGCGCTCCGGCGTGGGGGGGTACCGCCCCTACGGCCCGTCCTCGGCCATGACCCCGCGCGCCTCCAACCTCACGGGCGTCGAGATCTACTCGCTGCAGACGTCGCGGGAGCCCACGCCCCGCGGCTCCAGCTTCAACCAGTCCGACTTCTACGCCATGTTCAACGGCAGCAAGATGGCCAGCCCGCTCGCGCAGCCCGGCGCACGCGCGCCGGGGCTCGACGAGCAGGTGGCCAACAAGTTCGCGTCTGGGAAAGGCGGCGACGCGACGGCGGCGTACCCCGCGCCAAACCCCGGCATGATGCCACCGCCACGGAAGAAGGAGCTCGGGGGCTCCAACTCCAACTCCAACAAGGAGCTGCACATGTTCGTGTGGAGCTCCAGCGCGTCGCCCGTGTCGGAGGCCAACCTCCGCAACGCCGTCAACCACGCCGCCTCTACCGACTTCGCTGCCGTGCCGCCGCCACCGATGCCCGTCGACGGCGCCACCCCAAAAGGCGTGAGTGGGACTGTGACGCCGGCCAAGAAGCCGGACCCCGCGGCCAACGGCGGCGACCTGGAGATCGAGGACGGCCTCAAGAGCCCCGCGACGGGCCTGGCCGCCAAGTTCCCGGTGTCGGGCTCGCCGTACGTGGCACCGCGCAAGAAGGGCGCCGACGCGCCGGGGCTGGAGGAGGCCGCGCACCCGATGCCGCCGGCGAGCGTGATGACGCGCCTCATCCTCATCATGGTGTGGCGGAAGCTCATCAGGAACCCCAACACCTACTCCAGCCTCATCGGCCTCGTTTGGTCCCTCGTCTCGTTCAGGTTTAACATCCAGATGCCCTCAATTATAAAGGGATCAATATCTATATTGTCCGATGCAGGGCTAGGCATGGCTATGTTCAGCTTAGGTCTGTTCATGGCTCTGCAACCAAAGATCATCTCTTGTGGCAAGAGGGTGGCGACGTTCGCCATGGCGGTGAGATTTTTGACTGGTCCGGCAGTGATCGCGGCTACCTCCATCGCCATTGGGCTCCGGGGAGTGCTCCTGCACGTTGCCATCGTTCAGGCTGCACTTCCACAAGGCATCGTTCCCTTTGTGTTTGCAAAGGAATACAACTGCCATCCTCAAATACTTAGCACAGCGGTTATATTCGGGATGCTCATCGCGCTTCCGATCACGATACTCTACTATGTTCTTCTTGGAATT
>gnl_Sorbi_v3.1_Sobic.010G051000.1
ATGATCTCGTGGCACGACCTGTACACGGTGCTTTGCGCGGTGGTGCCGCTGTACGTGGCGATGGTCCTGGCGTACGGCTCCGTGCGGTGGTGGGGCGTGCTGACGCCGGACCAGTGCGCCGGCATCAACCGCTTCGTCGCCGTCTTCGCCGTGCCGCTCCTCTCCTTCCACTGCATCTCCACCAGCGACCCCTACGTGATGAACCTCCGCTTCATCGCCGCCGACACGCTGCAGAAGGTCCTCGTCCTCGCCGCGCTCGCCGTCTGGTCGTACCTCCCGACCGCGCGCCGCGGCGGCGCCGCCGCCGATGCGGCGGCCGGCGGGACGAATAATAAGCGGGAGCCGTTGGACTGGTCCATCACGCTCTTCTCCCTGTCCACGCTGCCCAACACGCTCATCATGGGGATCCCGCTCCTGGTCGCCATGTACGGGCAGTACTCGGGCGACCTCCTGGTGCAGGTGGTGGTGCTCCAGTGCATCGTGTGGTACACCCTCCTGCTCGTCCTCTACGAGTTCCGCGCCGCGCGGGTGCTCATCGCGGGGCAGTTCCCGGCCGGCACCGCGGCCGCGGCGTGCATCATCGCCGACGTGCGCGTGGACCCGGACGTGGTGTCGCTGGCCGGCAGCCAGGCGGAGGCGCAGGCCGAGGTGGCGCCCGACGGCAGGATGCGCCTCGTCGTGCGCCGGTCCACGTCGGCGCCGTCACGGCGGTCCCTGGCGGCGGCCACCGCCGCGACGCCGCGGCCGTCCAACCTGACAGGCGTGGAGATCTACTCGATGAGCTCGTCGCGGAACGCCACCCCGAGAGGGTCCAGCGGCATCGCGCACGCCGACATAGGCTGGCCCGCCGCCGCGCCGCTGCACGGCGCGTCGTCGCTGCGCATGTCGAGCTTCGGCGCGGCGGACCTCTTCTCCCTGCACCCGACGCCGCGGCCGTCTAGCTTCGACGAGCAAGCTGTGCGGGCAAGATCGGCCGCCACGGTGGCGCCCAGCAACGACCCCAGGGACGTGCACATGATCGAGTGGAGCTCCGGCGCGTCCACGACGTCGGAGGTGCGCGGCTTGCCGGTGTTCCACGGCGGCGACCTCCACCGCGGCATGGATTCCCGCCGGCTGGTCCCCTCCGAGGTGCCTCCGAGAGCGATGCGGCCGGGGGAGCGCGTCGTCACGGGCTTCCCGGCGGACGCCGCCGGGCAGGACGCGCTGACGAAGCTGGAGTCCGGGTCGACGGAGGAGGAGCGGAAGGACGACAAGGACGCCGGCGCCGGAGCGGGAGGGCAGCAAACGGCGGCGGCGGCACCGGCCGGCGTGATGATGCGGCTGATCGTCACGATGGTGTGGCGCCGGCTGATCCGCAACCCAAACACGTACGCCAGCGTTGTCGGCCTCACTTGGTCGCTCATCTCGTTCCGATTCCACGTCGCAATGCCAGTCCTAGTGAAGAACTCCATCAGCATACTCTCCGATGCAGGGCTAGGGATGGCCATGTTTAGCTTAGGGCTGTTCATGGCCACGCAGCCCAAGATCATTGCCTGCGGAAACAAAGTCGCGGCCATCACCATGGCAATTCGCTTCCTCTTCGGCCCCGCCGTCATGGCCGCCACGTCCGCCGCCATCGGCCTCCGAGGCACGCTCCTGCGCGTCGCCATTGTTCAGGCTGCTCTGCCGCAAGGAATTGTGCCATTTGTGTTCGGCAAGGAGTACAATCTGCACGCCGCCATTCTTTGCACCGGGGTGATTTTTGGCATGCTAATCGCTCTTCCCATCACCTTGGTCTACTATATTATTCTCGGACTATTG
>gnl_Sorbi_v3.1_Sobic.010G095100.1
ATGATCACGGGCACGGACTTCTACCACGTGATGACGGCCATGGTGCCGCTGTACGTCGCCATGATCCTGGCGTACGGCTCCGTCCGGTGGTGGCGCATCTTCACGCCGGATCAGTGCTCCGGGATCAACCGCTTCGTGGCGCTCTTCGCCGTGCCGCTGCTCTCCTTCCACTTCATCTCCACCAACAACCCCTACACCATGAACCTCCGGTTCATCGCCGCCGACACGCTGCAGAAGCTCATCGTCCTGGCGCTGCTCACCGCCTGGAGCTACCTCTCCCGGCGGGGCTGCCTGGAGTGGACCATCACGCTCTTCTCCCTGTCCACGCTGCCCAACACGCTGGTGATGGGCATCCCGCTGCTCAAGGGCATGTACGGCGACTTCTCCGGCAGCCTGATGGTGCAGATCGTGGTGCTCCAGTGCATCATCTGGTACACGCTGATGCTCTTCATGTTCGAGTACCGCGGCGCCAGGATCCTCATCACCGAGCAGTTCCCGGACACGGCGGGCGCCATCGCGTCCATCGTCGTCGACCCCGACGTGGTGTCGCTGGACGGCCGGAACGACGCCATCGAGACGGAGGCCGAGGTGAAGGAGGACGGCAAGATACACGTGACGGTGCGCCGCTCCAACGCGTCCCGGTCGGACATCTACTCCCGGCGGTCCATGGGGTTCTCCAGCACCACGCCGCGGCCCAGCAACCTGACCAACGCCGAGATCTACTCGCTGCAGTCGTCGCGGAACCCGACGCCGCGGGGGTCCAGCTTCAACCACACCGACTTCTACTCCATGGTGGGGCGCAGCTCCAACTTCGCCGCCGGGGACGCCTTCGGGCTGCGCACCGGCGCCACGCCCAGGCCGTCCAACTACGAGGAGGAAGCGCAGGGCGGCAAGGCGGCGAACAAGTACGGCGGCCAGTACCCGGCGCCCAACCCGGCCATGGCGGCGCAGCCCATGCCCACCAAGCAGGGTCTCAAGAAGGCGGCGGCCAATGGGCAGGCCAAGGGCGAGGACGGCAAGGACCTGCACATGTTCGTCTGGAGCTCCAGCGCGTCGCCCGTGTCCGACGTGTTCGGCAATGGCGCCGCCGAGTACAACGACGCCGCCGCCGTCAAGGAGGTCCGCATGGCCGTCGCCTCCCCGCGCAAAGTTGCGGCGGACGGGAGGAAGGAGAGGGGCGAGGACTTCACAGAGCGGGACGACTTCAGCTTCGGCAACAAGGGCGCGGCGGAGAGGGACGCGGAAGCCGGCGACGAGAAGGCGGCGGCTCTGCAGGTGGGGAATGCCTGCGGCGTGGCGGCGGCGCCCGCGGCGATGCCACCGACGAGCGTGATGACGCGGCTCATCCTCATCATGGTGTGGCGCAAGCTCATCCGCAACCCGAACACCTACTCCAGCCTCATCGGCCTCGTCTGGTCGCTCGTCTGCTTCAGGTGGAACTTCGAGATGCCGGCGATCATCCTCAAGTCCATCTCGATCCTCTCCGACGCCGGGCTCGGCATGGCCATGTTCAGTCTGGGTCTGTTCATGGCGCTGCAGCCACGGATCATCGCGTGCGGTAACAAGGTGGCCACGTTCGCCATGGCCGTGCGGTTCCTCACCGGCCCCGCCGTCATGGCCGCCGCCTCCCTGGCCGTCGGCCTCCGCGGCACGCTCCTCCACGTCGCCATCGTCCAGGCCGCGCTGCCGCAGGGCATTGTCCCCTTCGTCTTCGCCAAGGAGTACGGCGTGCACCCTGACATCCTCAGCACGGCAGTGATCTTCGGCATGCTCATCGCGCTGCCCATCACGCTGGTGTACTACATCCTGATGGGGCTG
>gnl_Sorbi_v3.1_Sobic.003G235800.1
ATGATATCGGGGAACGATGTATACACGGTGCTGACCGCGATGGTGCCTCTGTACGTGGCCATGTTCCTGGCGTACGGGTCGGTGCGGTGGTGGCGCATCTTCACGCCGGACCAGTGCTCCGGCATCAACCGCTTCGTCGCCATCTTCGCCGTGCCGCTGCTGTCCTTCCACTTCATCTCCACCAACAACCCCTACGCCATGAACCTCCGGTTCCTGGCCGCCGACACACTGCAGAAGCTGCTCGTCCTGGCGGGGCTGGCCGTGTGGTCGCGCCTGCTGCCCACCAGCTCCGGCAGGCTCGCGGCGCCGCGGCTGGACTGGTCCATCACGCTCTTCTCCGTGTCGACGCTGCCCAACACGCTGGTGATGGGGATCCCGCTGCTGATCGCCATGTACGGTCCCTACGCGGGCTCCCTCATGGTGCAGGTCATCGTGCTCCAGTGCATCATCTGGTACACGCTGCTGCTCTTCCTCTTCGAGTTCCGCGCCGCGCGGATGCTCATCGCGGACCAGTTCCCGGACACCGCGGCGGCCATCGCGTCGCTGCACGTGGACGCGGACGTGGTGTCGCTGGAGGGCGGCCGCGCCGAGACGGAGGCCGAGGTGGCGGAGGACGGCCGCCTGCACGTCACGGTGCGCCGCTCGTCGGCGTCGTCGCGGCGGTCGCTGCTGATGGTCACGACGACGCCGCGACCGTCCAACCTCACGGGCGCGGAGATCTACTCCATGAGCTCGTCGCGGCAGCACAGCCCGCGGGGCTCCAACTTCAACCACGCCGACTTCTTCGCCGCCATGGCCATGGTCGACGGCGCGCCTCCGCCTCCGCCTCCCGCCGGCGGGGCGCGCGCCTCGAGCTTCGGCGCCGCCGAGCTGTACTCGATGCACTCGTCGCGGGGGCCGACGCCGCGGCAGTCCAACTTCGACGAGCGCTCGGCCTCGGCACGGTCGTCGTCGAGACCCGCGGGCGCCGTGCCCAGCTGCCACGACGCCAAGGAGCTCCACATGTTCGTGTGGAGCTCCAGCGCCTCCCCCGTCTCGGAAGTCAGCGGCCTGCCGGTATTCACCGGTGGCGCGGGCGGCGGCGTCAACGTCGGCGCCAAGGAAATTCGCATGGTTGTCCCCGCCGAGCTGCCGCTGCCGCAGAACGGCTCGGCCGGCAAAGAGAAGGAGAGCAACGGTGCAGTAGCTGCGGCGGCGACGGGGGAAGCCGCCGAGGCTTTCGGCTTCGGCGGTGGCAAGACGGCGACGGCGGAGGACGCCGCGGAGGCGGTAGAAGCAGGAGGAGGAGGGCCGGAGCAGGTGACGAAGCTAGTAGGGTCCAGCTGCTCCACGACGGCCGCCGAGGTGCGCGTGAAGGACGTGGACGGAGTGGCGGACGGCGGCGGCGGCGGTGGGTACGACCCGGACGACGCGGGGGGCGGCGGCGGGGGCCGGGCGCAGCAGCAGATGCCGCCGGCGAGCGTGATGACCCGGCTGATACTCATCATGGTGTGGCGCAAGCTGATCCGCAACCCCAACACGTACTCCAGCCTCATCGGCCTCGCCTGGTCCCTCATCGCGTTCCGGTGGCACATCTCCATGCCGGCGGTCGTGGCCAAGTCCATCTCCATCCTCTCGGACGCCGGGCTCGGGATGGCCATGTTTAGCCTAGGATTGTTTATGGCGCTGCAGCCGAATATCATCGCGTGCGGATGGCGCGCCACCGGCATCTCCATGGGCGTCCGCTTCCTCGCCGGCCCCGCCGTCATGACCGCCGCGTCACTAGCCATCGGCCTCCGAGGGAACCTTTTGCGCGTCGCCATTGTGCAGGCGGCTCTACCGCAAGGGATCGTGCCCTTTGTGTTCGCGAAAGAATACAACGTCCACCCGGCCATCCTGAGCACTATGGTAATTTTTGGTATGCTGATAGCCCTGCCGATCACCTTGCTCTACTACATCCTTCTTGGATTGAAACCAGTG
>gnl_Sorbi_v3.1_Sobic.005G025900.1
ATGATCACGGCGCTGGACCTGTACCACGTGCTGACGGCGGTGGTGCCGCTGTACGTAGCCATGACGCTCGCCTACGGCTCCGTCCGCTGGTGGCGGATCTTCACCCCGGACCAGTGCTCAGGGATCAACCGCTTCGTCGCGCTCTTCGCCGTCCCGCTCCTCTCCTTCCACTTCATCTCCACCAACAACCCTTTCGCCATGAACCTGCGCTTCCTCGCCGCCGACACGCTGCAGAAGGTCGCCGTCCTCGCGCTCCTCTTCCTCGCCTCCCGCCTCTTCTCCTCCTCCGCCTCGCGCTTCCTCGGCCTCGACTGGAGCATCACGCTCTTCTCCCTCTCCACGCTCCCCAACACGCTCGTCATGGGCATCCCGCTGCTCCGCGGCATGTACGGCGGCGGCGGCGCCTCCTCCTCCTCCATCGACGCGGGAACGCTCATGGTCCAGGTCGTCGTGCTCCAGTGCATCATCTGGTACACGCTCATGCTCTTCCTCTTCGAGTACCGCGCCGCCCGCGCGCTCGTGCTCGACCAGTTCCCCGACGGCGCCGCGGCGTCCATCGTCTCGTTCCGCGTCGACTCCGACGTCGTCTCGCTCGCCAGGGGCGAGATCGAGCTCGAGGCAGACGCCGTCCCCGTCCCCGCCGGCGGCGACGGCGGACGGGTGCGGGTCACCGTGCGCAAGTCCACCAGCTCGCGCTCTGAGGCCGCGTGCTCGCACTCCCACTCCCACTCGCAGTCCATGCAGCCACGGGTGTCCAACCTCTCCGGGGTGGAGATCTACTCGCTGCAGTCGTCGCGCAACCCCACCCCGCGGGGATCCAGCTTCAACCACACCGACTTCTTCAACATCGTCGGCGCCGGTGCCAAGGGAGGAGCAGCAGCGGCGGCGGCCGGGGACGAGGAGAAGGGCGGCGCCGGTGGACACTCGCCGCAGCCGCAGGCCGTCGCCGCCGTGGCGGCCAAGAGGAAGGACCTGCACATGCTCGTCTGGAGCTCCAGTGCCTCCCCGGTCTCCGAGCGTGCTGCTGGTGCCGCCGTGCACGTCTTCGGCGCCGGCGCCGCCGACCATGCCGACGTCCTCGCCAAAGGAACCCAGGCCTACGACGAGTACGGGCGTGACGATTTCAGCAGGACCAAGAACGGGAACGGCGCGGACAAGGGCGGGCCGACGCTGTCCAAGCTTGGGTCCAACTCCACGGCGCAGCTCTACCCCAAGGACGACGGCGAGGGGAGGCCGGCGGCCGCGATGCCGCCGGCGAGCGTCATGACGAGGCTCATCCTCATCATGGTCTGGAGGAAGCTGATCAGGAACCCCAACACCTACTCCAGCCTCATCGGCGTCATCTGGTCCCTGGTATCCTACAGGTGGGGCATTCAGATGCCGGCGATCATCGCCCGGTCGATTTCGATCCTGTCAGATGCAGGGCTTGGGATGGCCATGTTCAGCCTCGGCTTGTTCATGGCATTGCAGCCGAGGATCATCGCTTGTGGCAACAAGTTTGCCGTGATCGCGATGGCTGTCCGCTTCCTTGCGGGTCCAGCAGTCATGGCTGCCGCCTCCATCGCTGTGGGGCTGCGAGGCGTACTTCTTCACATTGCCATTGTTCAGGCTGCTCTACCTCAAGGAATCGTGCCATTTGTGTTTGCCAAGGAGTACAATGTTCACCCTGACATACTGAGCACAGCTGTGATCTTCGGGATGCTCATCGCCCTGCCCATCACCCTGGTCTACTACATCCTGCTGGGGCTC
>gnl_Sorbi_v3.1_Sobic.004G240900.1
ATGATTACCGCGACGGACTTCTACCACGTCATGACGGCCGTGGTGCCGCTGTACGTGGCGATGATCCTGGCCTACGGGTCGGTGCGGTGGTGGCGCATCTTCTCGCCGGACCAGTGCTCCGGGATCAACCGCTTCGTCGCGCTCTTCGCCGTGCCGCTGCTGTCCTTCCACTTCATCTCCACCAACAACCCCTACACTATGAACCTGCGCTTCATCGCCGCCGACACGCTGCAGAAGCTCATGGTGCTGGCCATGCTCACCGCGTGGAGCCACCTCAGCCGCCGGGGCAGCCTGGAGTGGACCATCACGCTCTTCTCCCTCTCCACGCTGCCCAACACACTGGTCATGGGCATCCCGCTGCTCAAGGGCATGTACGGCGACTTCTCCGGGAGCCTCATGGTGCAGATCGTCGTGCTCCAGTGCATCATCTGGTACACGCTCATGCTCTTCATGTTCGAGTACCGCGGCGCGCGCTTGCTCATCACCGAGCAGTTCCCGGACAACGCGGGCGCCATCGCGTCCATCGTCGTCGACCCGGACGTCGTCTCCCTCGACGGCCGGAGGGACGCCATCGAGACGGAGGCCGAGGTGAAGGAGGACGGCAAGATACACGTCACCGTGCGCCGCTCCAACGCGTCGCGCTCCGACATCTACTCGCGCCGGTCCATGGGATTCTCAAGCACCACGCCGCGGCCCAGCAACCTGACCAACGCCGAGATCTACTCGCTGCAGTCGTCGCGGAACCCGACGCCACGGGGCTCCAGCTTCAACCACAACGACTTCTACTCCATGGTGGGGCGCAGCTCCAACTTCGGCGCGGCCGACGCGTTCGGCATCCGCACGGGCGCCACGCCGCGCCCGTCCAACTACGAGGACGACGCGGCTAAGCCCGCCAAGTACCCGCTCCCCGTGGTGAATGCGGCGGCGCCCGTTCCCGGGGCGGCGGCGGGACACTACCCCGCGCCCAACCCGGCGGTGGCCGCGGCGCCCAAGAAGAAGGCGGCCGGCACCAACGGGCAGGCCAAGGGCGAGGACCTCCACATGTTCGTCTGGAGCTCCAGCGCGTCGCCCGTGTCGGACGTCTTCGGCGGCGGCGCGCCGGACTACAACGACGCCGCGGCGGCCGTCAAGTCCCCCCGCAAAATGGACGGCGGCGGAGCCAAGGACAGGGACGACTACGTGGAGCGCGACGAGTTCAGCTTCGGGAACAGGGGCGCGATGGACAGGGACGCGGAGGCAGGGGACGAGAAGGCCGCGGCGGCGACCGCGGTTGCTGGCGGGGACCCCAACGCGGTAGCCGCGCCGACGGCGATGCCGCCGACGAGCGTGATGACCCGTCTCATCCTGATCATGGTGTGGCGCAAGCTCATCCGCAACCCGAACACCTACTCCAGCCTCATCGGCGTCATCTGGTCACTCGTCTGCTTCAGGTGGAACTTCCAGATGCCGGCCATCGTCCTGCAATCCATCTCCATCCTGTCGGACGCGGGGCTCGGAATGGCCATGTTCAGTCTCGGGCTGTTCATGGCGCTGCAGCCGCGGATCATCGCGTGCGGGAACAAGGTGGCGACGTTCGCCATGGCGGTGCGCTTCCTGACCGGTCCGGCCGTTATGGCGGCCGCGTCCTTCGCCGTGGGCCTCCGCGGGACGCTTCTGCACGTCGCCATCGTCCAGGCAGCTCTGCCCCAGGGCATTGTCCCCTTCGTCTTCGCAAAGGAGTACAACGTGCACCCTGACATTCTCAGCACGGCAGTCATTTTTGGCATGCTCATCGCCCTGCCAATCACGCTCGTCTACTACATCCTGCTCGGCCTG
>gnl_Spipo_v2_Spipo4G0091500
ATGATAAGCGGAGGGGACTTCTACAACGTGATGTGCGCCATGGTGCCTCTCTACTTTGCCATGTTCATGGCCTATGGTTCGGTCAAGTGGTGGGGGGTCTTCTCGCCGGAGCAGTGCTCGGGGATCAACCGATTCGTGGCGGTGTTCGCCGTGCCGGTGCTCTCTTTCTACTTCATCTCTCAGAACAACCCATACCAGATGGACCTCAAGTTTGTCCTCGCTGATACCCTCTCCAAGATCGCCGTGCTGGTTGTGCTCTCCCTGTGGGCCATCTTATCCAAAGGAGGACTAGACTGGCTGATCACCCTCTTCTCCGTGGCCACCCTGCCCAACACACTGGTCATGGGCATCCCCTTGCTCCGCGCCATGTACGGCGACTTCACCCAGAGTCTAATGGTGCAGCTCGTCGTCTTACAGTGCATAATATGGTATACGCTGCTGCTCTTCCTCTTCGAATACCGTTCCGCTACGCTGTTGATCCGGAACAACTTCCCCGGGCCCGCGGCGGCGGCAATTTCTCGAGTCGACGTCGACGGCGATGTCATTTCCTTGGACGGGCGGGACCCTGTCTGGGCGGACTCAGAGCTCGACACCAACGGTCAAATCCGTGTCCGTATCAGGCGGTCCACTTCGTCGGCAGCCGACTCGGCCATCTCCTCCTCCGTCGCGATGACCCCCCGCCATTCGAGCCTCTCCGGAGCAGAGATATACTCCGCCAATACCCCTGGCCGCCCAGGGGCGGCGCCGCCGTCGCATGACTACGCCGGCGGCGACGCTGCTGCAATGGGATGCAAGATGATGAGTCCCCGCCTCTCTGGGTACGCGTCCTCGGAGGTGTACTCCTTCCATCCCACGCCGCGGGCCTCTAACTTCAACGAAGTAGACGTGAGCACGCCGGTGTGGGCCAAGTCCCCGGCCGCCGCTGCGAGGGCTTTCAGATCGTATTCTCCGGCCGTCAACAGTGCTGCGAGAGCAGTGTGGGAGTTTCAACAGCCGACAGGACAGCGGTGCAAGGACCTTGGAGAGAAGGACTTGAGTTTCAGGAGCACTTCGAAGTTCGTTTTGAGGGAGGAAGACGAGCCAGAAGATCCCGAAGAAGAAATCCGCCAGAAGATGCCACCGGCCGGCGTCATGGTGCGGCTCATATTGATCATGGTGGCCCGGAAGCTCTTGCGGAACCCTAACACCTATTCGAGTGTCCTGGGCCTGGTCTGGTCTCTGATCTCCTTCAAGTGGGGCGTCGGCATGCCGGTCCTGTTGAAGAATTCGATAAATATAATCGCGGATGCGGGGCTTGGAATGGCCATGTTCAGCTTAGGACTCTTCATGGCTCTTCAGCCAAGGATCATCGCGTGCGGACCCAAAATGGCTGTTCTCAGCATGGCCATCCGATTCATCAGCGGGCCTATGATAGTCACAGCTACTTCCTTCGCCGTGGAACTGAGAGGCGCGCGCCTGCGCACAGCAATCGTTCAGGCGGCTCTTCCTCAGGGGATCGTGCCCTTCGTCTTTGCTAGGGAATACGGACTTCATCCTGACATCCTCAGCACAGGGGTCATCTTCGGCATGCTGGTCTCCCTGCCCACCACCATTCTCTACTACGTTCTGCTAGGGCTG
>gnl_Spipo_v2_Spipo15G0027400
ATGATTACCGGGACAGACTTCTACCATGTGATGACAGCGATGGTGCCGCTGTACGTGGCGATGATCCTAGCCTACGGCAGCGTGAGGTGGTGGAAGATCTTCACGCCGGACCAGTGCTCCGGGATCAACCGGTTCGTGGCCCTGTTCGCTGTGCCGCTCCTGTCCTTCCACTTCATCTCCACCAACGATCCGTACACGATGAACCTCCGCTTCATCGCTGCCGACACCCTGCAGAAGCTGCTTATGCTGGCGATGCTCGCCGTCTGGTCCAGGCTGAGCAGCCGGGGCAGCCTGGAGTGGACCATCACTCTCTTCTCCCTCTCGACCTTGCCCAATACCCTCGTCATGGGCATCCCCCTCCTCAAGGCCATGTACGGCGACTACTCCGGCAGCCTCATGGTGCAGATCGTCGTCCTCCAGTGCATCATCTGGTACACCTTCATGCTCTTCATGTTCGAGTACCGCGCCGCCCGCCTCCTCATCACGGAGCAGTTCCCTGACGTCGCCGGCTCCATCGTCTCCATCGCCGTCGACTCCGACGTCGTCTCCCTCGACGGCCACCGCGAGGGCGCCATCGAGGCCGACGCCGAGGTCAAGGAGGACGGCAAAGTCCACGTCACAGTCCGGCGCTCCAACGCCTCCCGCTCCGACGTCTTCTCCCGCCGCTCCGTCGGCTTCTCCGCCACCACGCCGCGCCCTTCCAACCTCACCAACGCGGAAATCTATTCGCTGCAGTCGTCCCGCAACCCCACACCGAGGGGTTCCAGCTTCAACCACACCGACTTCTACTCCATGGCCGGCCGGAGCTCCAACTTCGGTGCCACCGACGCCTTCGGCATGGTAGCCACCTCCCGGGGCCCAACCCCCCGCCCGTCGAACTACTACGAGGAGGACAACCTCGCCGCCGGAGGACCCGGCGGCGCGAAATCCAGGTTTCACTACCACACGCCGGCGCCGCCGCCGGTTTCAGCGGCAATGCACGGCTACCCAGCTCCCAATCCGGGGGTGTTCTCGCCTCCACCGACGGCGCCGGCGAAGACCGTCTCCATGTCCAACGCCGGTGGAGCGAGGAAAGCCAACGGGCAGCCGCAGACCGTGGCGAAAGGGGACGAAGGGGGCAAGGACCTGCATATGTTCGTGTGGAGCTCCAGCGCCTCGCCGGTTTCCGACGTGTTCGGCGGCGCGCAGGAGTACGCCGCGGCCCCAGACGCCGCCGCCGCTCCTGTCAAGGATGTGAGGATGGTAGTGTCTCCGGGAAAGGTGGACGGCGCCCGGAGGGAGGACTTCTTGGAGAGGGACGACTTCAGCTTCGGCAACGAACGCGAGGCCCACGAGGCGCGCGGAAGCGGCGGCGACGTGGGGAAGGCGGCGATTGGCGGGGGAGGGAAGGCCGGCGGCGCCGACGGCGGCGGGTTGGAGGGGAAGGTGGCAATGCCGCCGACGAGCGTCATGACGAGGCTGATACTGATCATGGTGTGGAGGAAGCTCATAAGGAACCCCAACACCTACTCCAGCCTCATCGGGCTCATCTGGTCCCTCGTCTCCTTCAGGTGGCATGTGGAGATGCCGGCCATCGTCGCCAAGTCCATCTCCATACTGTCGGACGCGGGGCTCGGAATGGCCATGTTCAGCCTGGGGCTGTTCATGGCCTTGCAGCCGAGGATCGTAGCATGTGGAAACTCGGTGGCAGCCTTTGCCATGGCCGTCAGGTTCCTAACAGGGCCAGCTGTCACGGCCGCCGCTGCCATCGCCGTCGGCATCCGGGGCGACCTCCTCCGCATCTCCATTGTCCAGGCGGCCCTCCCGCAGGGGATCGTCCCCTTCGTCTTCGCCAAGGAGTACAACGTCCACCCGCAGATTCTTAGCACGACGGTCATTTTCGGAATGCTGATAGCCCTGCCGATCGACCTGGTCTACTACGTCCTGCTGGGCCTC
>gnl_Spipo_v2_Spipo0G0150000
ATGATCACAGGCAGAGACATCTACGGCGTGCTGGCGGCGATGGTGCCGCTCTATGTGGCGATGATCGCCGCCTACGGCTCGGTGCGGTGGTGGAAGGTCTTCACCCCGGAGCAGTGCGCCGGCATCAACCGCTTCGTGGCCCTCTTCGCCGTCCCGCTCCTCTCCTTCCACTTCATATCCTCCAACAACCCCTATGCCATGAACTACCGCTTCATCGCCGCTGACTCCCTTCAGAAGGCGGTCGTCCTCGCCGCCCTCGTCCTCTGGTCCAACCTCACCCGCCGCGGCAGCCTGGACTGGTCCATCACCTTCTTCTCCCTTTCCACCCTCCCCAACACGCTCGTCATGGGGATCCCCCTCCTGCGGGCCATGTACGGCGACTCCGCCGCCGACCTCATGGTGCAGATTGTCGTGCTTCAGAGCGTGGTGTGGTACAGCCTCATGCTCTTCCTCTTCGAGTACCGCGCCGCCAAAGCTCTTATCCCCGACCAGTTCCCCGACGCCGCCGTCTCCATCGCCTCCCTCACCGTTGACCCTGACGTTCTCTCGCTTTGCGGCAAGGAGCAGCTGCAGGCTGACACCGAGGTTGGGGAAGACGGCCAGCTTCACGTCGTCATCAGGAAGTCGAGCTCAAACTGCAGGTCAACGGCACAGTCTTGCAATAAGTCATGCAGCGGTATCAACTCTGCCCGCTCCATGGCGGCGAGGGCGTCGAGTATGACAGGCGTGGAGATATTCTCCGTACAGTCGTCGACGCTGATGACGCCGAGGACGTCCAGCTTCAACCAGGCGGACGTCTACACCCTCTCCCACGTCTACCCTGCTCCGAACCCGACGTTAATATCGGGGACGGGATGGAGTGGGAAGGAAGGTCTCTCGAAGAATGGGAGTGCTTCGAACAAGGAGCTCAACATGTACACCTGGAGCTCCAGTGAGTCACCGGGGTCAGAGGGAAACCGCGCAGCCTCAGTTGACCTCGGAGATCTGATCGACTTCCCACGAGAGATTGCAGTATCGAAAGTTGATGACACCTCTGAGAGCACCAGACCAGTCAGGAAGGCGGGGATTGATGGTGAACCGGACGCCGATGAGCTAAGTAAGAGTCCGAATCGACCGCTCCAGAAGAAGGGAGAGATGGTTCGGGGAAGCCCTGTGCCTGGAGAAGACCGTCCGATGCTCCCCACATACCTCATGACCAGACTGATCCTCGTCATGATCTCGAGAAAACTTATCCGAAATCCGAACACGTACTCCAGCTTGTTTGGCCTCGTGTGGTCTCTCGTCTCCTTCAGGTACGTAAATTTGGCAGAA
>gnl_Spipo_v2_Spipo19G0020700
ATGATCACATGGAAGGATTTCTACACGGTGGTGGCGGCGGTGGTGCCGCTGTACGTGGCGATGATCCTGGGCTACGGTTCCGTGCGGTGGTGGCGGATCTTCTCCCCCGACCAGTGTTCCGGGATCAACCGCTTCGTCGCCGTCTTCGCCGTGCCGCTGCTCTCCTTTCACTTCATCGCCACCAACGACCCCTACGCCATGGACCTCCGCTTCATCGCCGCTGACACCCTGCAGAAGGTCATCGTCCTCGCGGCCCTCGCCGTCTGGTCCAACATTCCGTCCAGATCCGGCGCCGCCGCCGGAGCCGGCCGCGGAGGGGCCTCCTTCGACTGGGCCATCACCATCTTCTCCCTCTCCACACTCCCCAACACGCTCATCATGGGCATCCCCCTACTCACCGCCATGTACGGTGATTTCTCCGGCAGCTTGATGGTGCAGGTGGTGGTGCTCCAGTGCATCATCTGGTACACCCTCCTCCTCTTCCTCTTCGAGTACCGCGCCGCCAGGCTGTTGATCCTCGACCAGTTCCCCGACGGCACTGCAGCCTCCATCGTCTCCTTCAAGGTCGACTCAGATGTCGCCTCCCTCGTCGACGGCGCCGGCGACGACGGCCGCTCCGGCCACGAGTTCCTCCAGGCCGATGCGGACGTCGGCGACGATGGCAAGATCCGCGTCACCGTCCGCAAGTCCACTTCCTCCCGCCGCTCCGTCTCCCTGATAACTCCCCGGCCGTCTAACCTCACCGGCGCTGAGATCTACAGCTTGAGCTCTTCCCGGAACCCTACTCCCAGAGGCTCCAATTTTAACCCCTCCGACTTCTACTCCATGGCGCGGCCGACTCCTCGCCCTTCCAACGTCGACGACGGCCACAGCCTCACGGCGCCGGCGGCCTTTCCCAACCCGGAGATCGCCGCCGGCAAACCGATCAGTCACCTCCATCATAACCACGACGCCAAGGAGCTCCACATGTTCGTGTGGAGCTCCAGCGCCTCCCCCGTCTCCGACGTCGGTGGCTTCCACGGCGAGTTCACCGCCGCAGAACAGGGCGCCAAGGAGATTCGTATGATCGTCCCGGCGGATCCCCCCCAGAGGAAATCGGTAACCGGAGGGGAGGGGGGGACTGAGGAGGAGCCGGCGGCGGAGGGGCCGACCGCGGCGGCGCAGTTCCCTCAGGACGGCGGAGGCGGAGGAGGGCTGCCCATGGAGGAGAAGGTCCGTGGGAATCGGCAGCAGATGCCCCCGGCGAGCGTGATGACGAGGCTGATACTGATCATGATGTGGCGGAAGCTTATCCGCAACCCCAACACCTACTCCAGCCTCGTCGGCCTCATCTGGTCCCTCATCGCCTTCCGGTGGCATATTGCGATGCCGAAGATAGTAGAGCAGTCCATCTCCATCCTCTCCGACGCCGGGCTGGGGATGGCCATGTTCAGCCTTGGGCTGTTCATGGCATTACAGCCGAAGATCATAGCGTGCGGGAACTCGGTGGCGAGCTTCGCGATGACGGTGAGGTTCCTCACGGGGCCGGCCGTGATGGCAGCGGCCTCCATTGCGGTGGGCCTGCGGGGAACCCTCCTCCACGTCGCCATCGTGCAGGCGGCGCTGCCGCAGGGGATCGTCCCGTTCGTCTTCGCCAAGGAGTACAACGTCCACCCCACCATACTCAGCACAGGGGTCATCTTCGGGATGCTCATATCCCTCCCCATCACCCTCCTCTACTACATCATTCTTGGGCTG
>gnl_Spipo_v2_Spipo3G0023400
ATGATCACTGCCTCGGACCTCTACCATGTTCTCACGGCGGTGGTGCCGCTGTACGTGGCCATGATCCTCGCCTACGGCTCGGTGAAGTGGTGGAAGATCTTCTCCCCCGACCAGTGCTCCGGCATCAACCGCTTCGTCGCCATCTTCGCCGTCCCCCTGCTCTCCTTCCACTTCATCTCCACCAACGACCCCTACGCCATGAACTACCGCTTCATCGCCGCCGACACGCTGCAGAAGCTCATCATCCTCGCCGTGCTCGCCGTGTGGACCAACGTCAGCTCCCGGGGCTGCCTCGAGTGGAGCATCACCCTCTTCTCCGTCTCCACCCTCCCCAACACGCTGGTGATGGGCATCCCCCTGCTGAAGGGCATGTACGGCGCCGCCACGGGCACCCTCATGGTGCAGATCGTCGTCCTCCAGTGCATCATCTGGTACACCCTCATGCTCTTCCTGTTCGAGTACCGCGGGGCGCGTCTGCTCATCGCCGAGCAGTTCCCCGACACCGCCGGCTCCATCATCTCCTTCCGGGTCGACTCCGACGTTATCTCCCTCGACGGAAAGGAGCCGCTGCAGACCGAAGCGGAGCTCGGCGACGACGGCAAACTCAGGGTCACCGTGAGGAAATCCGCCGCTTCCCGCTCCGACGTCTTCTCCCGGCATTCTCACGGCCCGGCGGGGGCGGCCATGACCCCGCGGCCGTCGAACCTCAGCAACGCGGAGATCTACTCGCTCCAGTCTTCCAGGAACCCCACGCCGAGGGGGTCGAGCTTCAACCACGCCGACTTCTACACGGCGGCAGCGGCGGGTGGCCGGAACATGCCTGGTCTGAGCCCACGGAGCTCCAACTTCGGCAACATGGGCTTCGACGAGGAGACCGGCGGCGGTAAGCTGCTGAGGCCCAACGGAGCGGCTGCGGGGGCGCGGAGGAAGGGGGATGGGGGCAAAGAGCTGCACATGTTCGTGTGGAGCTCCAGCGCGTCCCCCGTGTCGGAAATCGGTGGTCAACTCTCCAGAGGGGGAGAGCTCGGGAGCGACGACCACTGTAATGAGGCTCTGCAGAGGGAGAAAGACGAGTGCAACAATCTAGCGAAGCCCGCGGCGGCGGGGGCGTCGTCGACGCCGCCGGCGAGCGTGATGACGAGGCTCATCCTGATCATGGTCTGGCGGAAGCTTATCAGGAATCCGAACACCTACTCCAGCCTCATCGGCCTCATCTGGTCTCTGGTTTCCTTCAGGTGGGGAATCGAGATGCCCGCCATTATCGCCCGCTCGATCTCCATCCTTTCCGACGCAGGGCTGGGCATGGCGATGTTCAGCCTCGGCCTGTTCATGGCGCTGCAGCCAAAAATCATCGCCTGCGGGAACTCCGTCGCCGCCTTCGCCATGGCCGTGAGGTTCGTCACCGGGCCGGCGGTGATGGCCGCCGCGTCCATAGCCGTGGGGCTGCGCGGTGTCCTCCTGCACATCGCCATCGTGCAGGCGGCGCTCCCGCAGGGGATCGTCCCCTTCGTCTTCGCCAAGGAGTACAACGTGCACCCGGACATCCTCAGCACCGGGGTCATCTTCGGGATGCTGATAGCGCTGCCCATCACGCTGGTTTACTACATCCTGCTGGGGCTC
>gnl_Stras_v2.0_SGA_v2.0_scaffold66T22268
ATGATAACGGGCACTGACTTTTACCACGTGATGACCGCCGTGGTCCCCCTGTACGTGGCGATGATCCTCGCCTACGGCTCCGTCAAGTGGTGGCGGATCTTCACCCCCGACCAGTGCTCCGGCATCAACCGCTTCGTGGCTCTGTTCGCCGTCCCCCTCCTCTCCTTCCACTTCATCTCCACCAACGATCCCTACACCATGAACCTCCGCTTCATCGCCGCCGACACCCTCCAGAAGCTCATCGTCCTCGCCGTCCTCGCCGTCTGGTCCCACACCAGCCGCCGCGGCTCCCTCGAGTGGTCCATCACCCTCTTCTCCCTCTCCACCCTCCCCAACACTCTCGTCATGGGCATCCCCCTTCTGAAAGGCATGTACGGCGAGTTTTCCGGCAGCCTCATGGTCCAGATCGTCGTACTCCAGTGCATAATCTGGTACACCCTCATGCTCTTCCTCTTCGAGTACAGGGGCGCCCGCACCCTCATCGCCGAGCAGTTCCCCGACACGGCCGGGTCCATCATCTCGTTCCGGGTCGACTCGGACATCATCTCGCTCGACGGGAAGGAGCCGCTGCAGACGGAGGCCGAGATCGGGGAGGACGGCAAGCTCCACGTCACGGTCAGGAAGTCGGCCAGCTCGAGGTCGGAGATCTTCTCGCGGCGGTCTCACGGCGGCGGGCCGAACTCCGGGCTATCGTTGACCCCCCGGCCGTCGAACTTGACCAACGCCGAGATTTATTCCCTGCAGTCGTCGAGGAACCCTACGCCGAGGGGCTCGAGCTTTAACCACACGGACTTCTACTCGATGGTGAACGGGAGGAACGTGAGTCCCCGGCAGTCGAATTATGGGAACGCCGGGTATGACGAGGAGGGAGGGTACGCGGGCCAGGCTCGGGCCAACGGGATGTTCTCTCCCGGGCCGGGTGGCCCGAAGAAGAAGGGTGAAAATGGGAAGGATCTTCACATGTTTGTCTGGAGTTCGAGTGCATCCCCTGTTTCTGAAGGGGGGATTCATGTCTTCAGAGGTGGGGATTATGGGAACGAGGCGAATGTCGGAGCTCATCCTAAAGATTACGATGATTTTGGTCGTGATAAATATAGCTTTGCAAACAAGCAAGGCCCGAACGCGACTGAGCGTGAAGGGCCCGTTTTGTCTAAACTTGGGTCGAGCTCGACTGCCGAGCTTCACCCGAAGGCTAGTGTCGAGACAAAGCCAACTGCAATGCCGCCAACTAGCGTGATGACTAGGCTTATCCTAATCATGGTTTGGCGAAAACTTATTCGAAATCCAAACACTTACTCGAGTCTCATTGGACTCACTTGGTCTTTAGTCTCCTTCAAGTGGCATGTTGAGATGCCGGCCATAATAGCAAAGTCGATATCCATTTTGTCGGATGCGGGTCTTGGAATGGCTATGTTCAGTCTTGGGTTGTTTATGGCATTGCAGCCAAGAATCATCGCGTGTGGTAAATCAGTGGCTGCTTTCTCCATGGCCATTCGGTTTTTAACGGGCCCTGCAGTTATGGCGGCTGCTTCTATTGCTGTTGGGCTTCGAGGCGTGCTTTTGCGAGTTGCAATTGTGCAGGCTGCTCTACCACAAGGGATTGTGCCTTTTGTCTTTGCTAAGGAATACAATGTTCATCCGGACATACTTAGCACCGGGGTTATATTTGGAATGCTGGTGGCTCTCCCCATAACTCTAGTCTACTATATCTTTTTGGGACTCTGA
>gnl_Stras_v2.0_SGA_v2.0_scaffold25T11156
ATGATAAGTGGTGAGGACTTCTACAAGGTGATGTGTGCCATGGTCCCTCTCTACTTCGCCATGCTCGTGGCCTACTCGTCGGTCAAATGGGCCTCCATATTCACCCCGGCCCAATGCGCCGGCGTGAACCGGTTCGTGGCCGTGTTCGCAGTCCCGGTTCTCTCGTTCCACTTCATAGCCCAGAACGACCCCTACCGAATGGATGTGTGGTTCGTCGTGGCCGACACGGCCTCCAAGGTTTTCGTGCTGGCCGCGCTCTTCGCGTGGACAGCATTAATCCGCCGTGGGGCCCACGGCCTCGACTGGCTCATCACCATCTTCTCCGTCTCGACGCTTCCCAACACGCTCGTTATGGGGATACCTTTGCTCAAGGCCATGTATGGGGACTTCACTCAAAGCCTCATGGTACAAGTCGTTGTGCTTCAATGCATTATATGGTACACACTATTGCTCTTCCTTTTCGAGTATCGGGCCGCCACCATCCTAATCCGGGCCCAATTCCCCGGCCCGAATGCCGCAGCCATCACCGAGATCCACGTGGACAACGATGTCATCTCCCTCGACGGCCGGGACCCACTCTGCACGGACTCCGAGATCGACGGCAGCGGTCGGATCCACGTCCGGATCCGACGGTCCACGTCATCAGCCCCGCAGTCTTCCACTGTGGGGCCCACGCCGCGGGCCTCCAACCTTTCGAGTGCCGAGATATTCTCCGTGGCCACGCCCAACGAGTTCGGGTTCGGACTCAGGGGGCCCATAAGCCCGCGCCACTCGGGCTACGCGTCCTCCGACGCGTACTCGCTGCAGCCCACGCCGCGTGCGTCAAACTTCAACGAGATGGACGTAACTGCTGCTACAGCCAGCCCGACGCCGGCAAAGGTGTTCCGCCAGGCATCGCCGGCGGTGAGAATGGTGTGGGAGTCGCCGGCAGAGGGGCGGGGCCCATCTGAAGACGACGTTAGTGGAGAAAAAGATCTTAGCTTTAGGGACTGCGCAAAGATTCAAGTGGAAGAGGGGTCAGAGGGCAAAGGGGATAATAATAATCAAGAAATGCCACAGGCATTTGTGATGTTAAAGCTCATACTTATCATGGTTGGAAGAAAGCTTTCACGTAATCCTAATACTTATTCAAGTGTATTAGGTCTTGCGTGGTCTCTAATCTCATTCAAATGGAATGTGGGGATGCCAAGTTTGGTGAAATACTCGATTAAAATCATTTCTGATGCAGGGCTTGGGATGGCCATGTTCAGCTTGGGTAAATCATATGTCTCCTCTCATTGA
>gnl_Stras_v2.0_SGA_v2.0_scaffold38T15114
ATGATTACCTGGCACGACCTGTACGTCGTCCTGACAGCCGTGATCCCCCTCTACGTGGCCATGATTCTCGCGTACGGCTCCGTCCGCTGGTGGAAGATCTTCACTCCCGACCAGTGCTCCGGCATCAACCGCTTCGTGGCCGTCTTCGCCGTCCCTCTCCTCTCCTTCCACTTCATCTCCCAAAACAACATCTACACTATGAACTTCCGCTTCATAGCCGCCGACACCCTCCAGAAAATCATCATGCTCGCCGTCCTCTCTCTCTGGGCCAACCTCAGCCGCGCCGGAAGCCTCGAGTGGTCCATCACAATCTTCTCACTCTCCACTCTACCAAACACACTCGTGATGGGAATCCCACTCCTCATAGCCATGTACGGAGAATATTCCGGAAGCCTCATGGTCCAAGTAGTCGTCCTCCAGTGCATTATATGGTACACTCTCCTCCTCTTCCTCTTCGAGTTTCGCGCCGCGAAAACCCTCATATGTGACCAGTTCCCGGACACCGCTGCTTCGATCGTCGCCTTTAAAGTCGACTCTGACGTCGTCTCCTTAGACGGGCAGGACTTTCTGGAGACGGACACGCAGATTGGGGATGACGGGAAGCTGCACGTCACGGTTCGAAAATCGAATGCCTCTCGCCGCTCTTTCTCCGGCCGGCCGTCGAACCTCACCGGAGCTGAGATCTATAGTCTCAGCTCGTCGAGGAACCCCACTCCAAGGGGATCGAATTTTAACCACTCGGATTTCTACTCCATGATGGGGATGGGGGGGCGACTTTCCAATTTCGGAAACTCCGACACTGGGAGGCTTTCCAATTTCAACGTGGCTACGGATGTGTATTCGGTACAGTCGTCGTCGAGGGGGCCCACTCCGCGGCCATCCAATTACGAGGACAACTCGTCCGGGAAAATGCAAGTCCAGCAGCATTATTCAGGAAAGGCGGCTCATCACAATAGTAGTCATGACGCGAAAGAGCTTCACATGTTCGTGTGGAGCTCGAGCGCGTCGCCACTGTCCGAAGGCGCCGCCGCCGCGGGGAGCGGACTTCACGTGTTCGGCGGCACAGATTTCAGTGCCGCCGAGCAGTCGGGTCGATCGGATCCGGGCGCCAAAGAAATCAGGCTGCTCGTTGCTGATCGTCCGCAAAACGGTGAGCCGAAAGGGGACCACGGTGGAGATGAGTTCAGCTTTGGCGGAGCAGGAAAAGAACATGGGAATGAGGAAAAGGACAAGGAAGGAGCAAATGGGCTGTCCAAACTGGGCCCAAACTCGACGGACGATCTCGACCAGAAGGCGGCCGGAGGACATGAAGTGGGCCCGGGAAAGAACATGCCGCCAGCCAGCGTGATGACGCGCCTCATCTTGATTATGGTTTGGCGTAAGCTTATCCGCAACCCCAACACATACTCCAGCCTCATTGGGCTAATTTGGTCATTGGTCTCCTACAGGTGGAATGTGCATATGCCTAAAATTCTTGAAGAATCAATTAAAATACTATCTGATGCTGGCCTTGGAATGGCTATGTTTAGCTTGGGCTTGTTTATGGCTCTTCAGCCTAAGATAATCGCATGTGGGAACACTGTGGCTTCTTTTGCCATGGGCGTCAGGTTCCTCACTGGCCCTGCAGTTATGGCTGCTGCCTCCATTGCTGTTGGCCTACGTGGCACTCTTCTTCACGTTGCAATTGTGCAGGCCGCGCTCCCACAAGGGATTGTCCCCTTTGTTTTTGCGAAAGAGTACAATGTTCATCCAGCCATTCTTAGCACTGGGGTCATATTCGGGATGTTGATTGCACTACCTATTACACTAGTTTATTATATTCTTCTTGGTTTGTAA
>gnl_Stras_v2.0_SGA_v2.0_scaffold172T39012
ATGATAACATCATCGGATTTCTACCACGTGATGACGGCGGTTGTGCCGCTGTACGTGGCGATGATCCTCGCCTACGGCTCGGTGAAGTGGTGGCGGATCTTCACTCCCGACCAGTGCTCCGGCATCAACCGTTTCGTCGCCCTCTTCGCCGTCCCCCTCCTCTCCTTCCACTTCATCGCCTCCAACGACCCCTACGCCATGAACTTCCGCTTCATCGCCGCCGACACCCTCCAGAAGCTCGCCGTCCTCGCCGCCCTCGCCCTCTGGTCCCGCCTCTCCTCCTCCGGCGGCGGCCTCGACTGGACCATCACCCTCTTCTCCCTCTCCACCCTCCCCAACACCCTCGTCATGGGCATCCCCCTCTTGAAAGGCATGTACGGCGACTTCTCCGGCAGCCTCATGGTCCAAATCGTCGTCCTCCAGTGCATCATCTGGTACACCCTCATGCTCTTCCTCTTCGAGTTCCGCGCCGCCCGCCTCCTCATCTCCGACCAGTTCCCCGCCGCCGCCGCCGCCTCCATCGTCTCCATCCGCGTCGACTCCGACGTCGTCTCCCTCGACGGCCGCCACCCCCTCGAGACCCAGGCCGAGGTCGCCGCCGACGGCCGCCTCCGCGTCACCGTCCGCCGCTCCAGCGCCTCCCGCTCCGACGTCTTCTCGCGCCGCTCCGCCGCGGCGCCGCCGGACGCGCCGCCGCGCGCGTCCGGCCTCACCAACGCCGAGATCTACTCGCTCCAGTCGTCGAGGGGCCCCACCCCCCGCGGCTCGAGCTTCAACCACGCCGACTTCTACTCCATGATGGGCGGCAGGGCCTCCAACTTCGGGCCGGCCGACGGGTCCAGAGGGCCCACTCCACGGCCCTCCAACTTCGAAGACGAGAGGCCGCGGCCCAACTTTCCGGCGACCGCCGCCGGGAACAAAGATCTCCACATGTTTGTTTGGAGCTCCAGCGCGTCCCCTGTCTCTGACGTGTTTGGTGGAGGCCGTGATTATAATAATAATATTAATAATAATAATAATAATCTCAATATGGTTGGTGGTAAAGAGCCTAGAGTTCCTCTTTCTCCCACCAAAGTGGAGAGACAGAGGGAGAATCAAGAAGGGTACTTGGAGAGAGATGAATTCAGTTTTACAAACAGAGGTGGCGGTGAAGGGGATAATGAAGGCGGAGAAAAAATGGATGAAAACAAAGCAAAGGTTATGCCTCCGGCGAGTGTGATGACGAGGCTTATTCTAATCATGGTTTGGAGGAAGTTAATTAGAAATCCAAATACTTATTCCAGCTTGATTGGGCTAACATGGTCTCTAGTTTCATTCAGATGGCACGTTGAGATGCCTGCAATAATAGCAAAGTCCATATCTATACTGTCAGATGCAGGCCTTGGCATGGCCATGTTCAGTCTTGGTTTGTTCATGGCTTTGCAACCGAGGATAATAGCATGTGGGAATTCTGTGGCAGCTTTTGCAATGGCTGTGAGATTCCTTACAGGGCCAGCTGTCATGGCTGCTGCTTCCATTGCTGTTGGCCTTCGTGGTGTTCTCTTGCGCGTTGCAATTGTTCAGGCGGCTCTACCTCAAGGAATTGTACCCTTTGTTTTCGCCAAGGAGTACAATGTGTACCCTGATATCCTCAGCACGGCAGTCATTTTTGGAATGCTAATAGCATTACCAATAACACTCGTCTACTACATCTTGTTGGGGCTGTGA
>gnl_Stras_v2.0_SGA_v2.0_scaffold39T15174
ATGATTAGCTGGCACGATCTATACGTGGTCCTCACCGCCGTGATTCCCCTGTACGTGGCGATGATTCTGGCCTACGGCTCCGTCCGGTGGTGGAAGATATTCACCCCCGACCAGTGCTCCGGCATCAACCGCTTCGTGGCCGTCTTCGCCGTCCCACTCCTCTCTTTCCACTTCATCTCCACCAACGACCCCTACGCCATGAACTTCCGCTTCATCGCCGCCGACACCCTCCAGAAGGTCATCATGCTCGCCGCCCTCGCCCTCTGGACTTCCCTCTCACGCAACGGCAGCCTCGAGTGGTCCATCACCATCTTCTCCCTCTCCACACTCCCCAACACTCTCGTCATGGGCATCCCCCTCCTAATCGCCATGTACGGCGAGTACTCCGGCAGCCTTATGGTCCAGATCGTCGTCCTCCAGTGCATCATCTGGTACACCCTTCTCCTCTTCCTCTTCGAGTACCGCGGTGCTAAAACCCTCATTATGGACCAGTTCCCCGACACCGCCGCCTCTATTGTATCCTTCAAGGTCGACTCCGACGTTGTCTCCCTCGACGGCCAGGATTTCCTCGAGACCGACGCCCAGATCGGCGGCGACGGCAAGCTCCACGTCACTGTAAGGAAGTCCAGCGCTTCCAGGAGGTCCTTCTCCGGCGTTACCCCGCGGCCATCAAATCTGACCGGGGCCGAGATCTACAGCCTCAGCTCCTCCAGAAACCCCACGCCGAGGGGCTCCAATTTCAACCACTCCGATTTCTACTCGATGATGGGGTTTGGGGGCCGGCTGTCCAATTTCGGGAACTCCGACACCGGCAGGCTCTCCAATTTCAACGTCGCCGATATGTGCTCGGTGCAGTCTTCCCGGGGGCCCACGCCGAGGCCGTCCAACTTCGAGGAGAACTGCGCGCCGGGAGGGACGATGAGCTCGCCGAGATTCGGCCACTACCCGGCGGCGCAGCCGGCGCCGGGCTCTTACCCTGCCCCGAATCCCGAAATAGCTTCCTCCACGCCTAACACCGCCAAAGAGCTTCATATGTTCGTCTGGAGCTCGAGCGCGTCGCCGGTGTCCGAGGTCGGCAGGGGAGGGGGCGGCGGCGGCGCCGCCGCCATCGGCAGCGGACTGCACGTGTTCGGCGAGCAGTCGGGGAGGTCCGACCAGCGTGCCAAGGAGATCCGGTTGTTGGTTAGCGATCATCAATCCCAAAATGGGGAGGGCAAAGCCGGTCCGCAAAACGGGGATTTTGTTAAGGAGAAGTTCAGCTTTAGCGGTGCAGGTGACGAGAGAGGAAAGGAGGGGCCAACGTCGGAGCTCGACCCGAAGGCGGCGGCGGCCGCCGCCGGTGGTGGCCGCGCCGGAAAAAATATGCCGCCTGCTAGCGTCGTCACTCGCCTCATCCTTATCATGGTCTGGCGTAAGCTCATCAGAAACCCAAACACTTACTCCAGTCTCATCGGCCTCATTTGGTCTTTAGTCTCGTTCAGATGGCATGTGCATATGCCCAAAATTATAGAACAGTCAATCTCTATCCTTTCTGACGCAGGTCTGGGAATGGCTATGTTCAGCTTAGGTTTGTTCATGGCCCTTCAACCGAAGATAATTGCTTGTGGTAATACAGTGGCTACATTTGCTATGGCCGTTCGATTCTTAACAGGTCCAGCTGTAATGGCAGCAGCTTCCATTGCTGTAGGCCTCCGGGGAACACTACTCCACATTGCAATCGTGCAGGCTGCTCTTCCACAAGGAATTGTCCCATTTGTGTTTGCTAAAGAGTACAATGTCCATCCAGCAATACTCAGCACAGCGTATGGTCATATTCGGAATGTTGATCGCACTACCAATCACTCTGGTCTATTACATTCTTCTTGGACTGTAAAATCTCTGCTCTTTTTCAGCTCGGCTCAAGAAATTGAATATAATAGTCTAAAGGGAAGCGAAAGGAAAATTTCAACTAAACGGTGCATATGTTTGTTAAAGAAGTCTTTGATTGGGATCGACAAAAATCTTACACTCGTGGGCAACAGTTGA
>gnl_Theca_v1.1_Thecc1EG023972t1
ATGTCATTTTCCTGCCATTCTCTTTTCCACTTTCTCACCAAGAAAATCCCTGAAAACTGTGAGAAGAATCATACAAAGTGCATTCCTTCTTCGTTCTCGTGTGAAATTATATCTGGGTTTTGCATATTAGCCCTACATATATATTTGTCATCTGGGTTTCTTTTGCAATACACAATGATCAGTGCCACAGACCTCTACCATGTCCTTACTGCCGTGGTGCCGCTTTATGTGGCTATGATCTTAGCATATGGCTCTGTGAAATGGTGGAAAATCTTCAGCCCTGACCAATGCTCTGGCATCAATCGGTTCGTTGCTTTATTTGCAGTGCCTCTACTTTCTTTCCATTTCATATCTACCAACAATCCATACGCTATGAACTTGAGGTTCATAGCAGCGGACACTCTCCAAAAGATCATAGTCTTGGTTGTGTTGGCTATCTGGTCAAGAACTAGCTCAAGAGGTTCCCTGGAATGGTCCATCACCTTATTTTCGCTCTCAACTCTTCCTAACACTCTTGTCATGGGCATCCCTTTGTTGAAAGGAATGTATGGAGAAAATTCAGGGAGCTTAATGGTCCAAATAGTCGTTCTTCAATGCATAATTTGGTACACGTTGATGCTCTTTCTCTTTGAATACAGAGGAGCTAGACTTCTCATAGCTGAGCAATTCCCAGATACTGCTGGCTCTATCATTTCCTTCAAAGTTGATTCTGATATCATTTCCCTGGATGGGAAAGAGCCATTGCAAACCGATGCCGAAGTTGGGGAAGACGGGAAACTCCATGTCACTGTTAGAAAATCTACTAGTTCTCGCTCGGAAATTTTTTCTCGCCGATCACACGGTCCGAACTCAGGCGTCTCTTTAACCCCAAGACCATCAAATTTGACAAATGCGGAAATTTACTCCCTCCAATCATCAAGAAATCCTACTCCAAGAGGATCCAGCTTCAACCACACTGATTTCTACTCAATGGTGAATGGAAAAAACATAAGCAATGTGAGTCCAAGACAATCGAACTTTGGGAACTTGGGTTTCGATGAAGAGAACGGACTTGGGGTATTTGGTAATCCAGGGAGAGCAAATGGAAATGCTTATCCTGCTCCAACTAGTGCTGGAATCTTTTCTCCAGTGACTGGACCAGGTGCCAAGAAGAAGGCAAATGGAACTGATAGTGGCAAGGATTTGCATATGTTTGTTTGGAGTTCAAGCGCTTCTCCTGTATCAGAAGGTGGGATTCATGTTTTCAGGGGAGGAGAGTATGGGAATGATCTTGGTGGGGTAGCTCACCAAAAAGGTATCAACGTTAACCTTTCAAAGTCGATTTGGCAATTTCCAACACTAAACTTTAAGAATGTTCTGTTTATTGGGGTAACTGTATTTGTCTTGTTGAATGAGGGTTTGGGATTGGAGAATGCTTTTTTCCGTTGTGCATCAAGTGGGGCTGACTATGATGAGTATGGTAGAGATGAATTTAGCTTTGGTAATAAACAACTTACAAATGGGGTTGATCGTGAAGGACCAGTGCTTTCCAAGCTCGGTTCAAGCTCCACAACTGAACTCCACCCCAAGGCTAGTGCTCATGCTGAAACAAAGCCATCTGCTATGCCTCCTGCTAGTGTTATGACCAGACTCATCCTCATCATGGTGTGGCGAAAGCTAATCAGGAATCCCAATACTTATTCGAGTCTCATTGGCCTCACCTGGTCTCTCGTTTCGTTCAAATGGGATATTCAGATGCCTGCTATAATTGCTCGTTCAATATCTATTCTTTCTGATGCAGGTCTTGGAATGGCAATGTTTAGTCTTGGTTTATTCATGGCACTTCAGCCGAGGATTATTGCATGTGGAAACACAATTGCAGCCTTTGCCATGGCAGTTCGATTCCTAACAGGTCCTGCAGTCATGGCTGCTGCCTCGATCGCTGTTGGATTGAGAGGTGTCCTACTGCGCATCGCAATTGTGCAGGCGGCTCTTCCACAAGGGATTGTCCCTTTCGTCTTTGCAAAAGAATACAATGTTCACCCTGACATATTGAGCACAGGGGTCATATTCGGAATGCTGATTGCCCTTCCTATAACAATGGTTTACTACATCCTGCTGGGACTT
>gnl_Theca_v1.1_Thecc1EG039622t1
ATGATCACTGGAAAGGATATTTACGATGTTCTTGCAGCTATTGTACCGCTATATGTTGCTATGATATTAGCATATGGATCGGTTAGGTGGTGGAAAATTTTCACTCCAGATCAATGTTCTGGCATCAACCGTTTTGTTGCAGTGTTTGCAGTTCCATTACTTTCCTTCCATTTCATCTCCTCAAATGATCCATATGCCATGAACTACCACTTCATAGCTGCCGATACTCTCCAGAAGGTAGTCATTCTTGTAGCTCTCTTTCTATGGCAAGCCTTTACCAAACACGGCAGCCTTGAGTGGATGATTACTCTCTTCTCTCTATCTACTCTTCCCAACACGCTTGTCATGGGCATCCCCCTTTTGAAAGCTATGTATGGAGACTTTTCAGGGACCCTTATGGTTCAAATTGTAGTTTTGCAGAGTGTAATTTGGTACACTCTCATGCTCTTCTTGTTTGAGTATAGAGGGGCAAAGCTTCTCATCAATGAGCAATTCCCCGAGACTGCAGGATCCATCACCTCTTTCCGAGTTGAGTCCGACGTTGTTTCACTTAACGGTCGTGAGCGTTTACAAGCTGACGCTGAGATTGGTGATGATGGTAAACTTCATGTGGTGGTCAGAAGATCAAGTGCATCGTCGATGGTGTCGTCATTTAACAAATCACATGGATTGAATTCATTAACGTCCATGACACCAAGAGCATCAAATCTCACTGGTGTTGAAATATACTCTGTACAGTCATCCAGAGAACCGACTCCCAGGGCTTCAAGCTTTAATCAAACCGACTTCTACGCCATGTTTGCAAGTAAGGCTCCAAGTCCAAAGCATGGATGCACAAACAGCTTCCAGGGGGCAGTCGGGGATGTTTATTCCCTGCAGTCTTCAAAAGGAGCGACACCAAGAACTTCAAACTTCGATGAGGAGATGATGAAGATTGCGAAAAGAAGGGGAGGAAGGAGCATGAGTGGCGAGTTGTTTAATGGTGGTGTTGTTTCTTCTTATCCACCTCCAAATCCAATCTTTTCAGGGTCTACCAGCGGTGGCTCAAAGAAGAAGGAAAGTGGCGGTGCTGGTGCAATGCCTAACAAGGAGCTTCATATGTTTGTTTGGAGCTCCAGTGCTTCTCCTGTATCTGAAGGGAATCTAAGGCATGCAGTTAATAGAGCTGCCTCCACTGAATTTGGGGCCGTTGACTCTTCTAAAGGTGCTCTTCAACATGAAAACGCTGCTTCAAGAGCAATGCATGAGTTAATTGAACATATGACTCCTACCGCTAAAGTTAGTGGAGACAAGGATCTTGAGATTGAGGAGGGATCAAAGTTTCCGACAAGTGGATCTCCCTTCAGCTGCCAGAAGAAGGCTAACATGGAAGAAGGTGATGGATCAAGGAAGCAGCAGATGCCTCCAGCAAGTGTGATGACAAGGCTTATTCTTATCATGGTTTGGAGGAAGCTCATAAGAAACCCTAACACATATTCGAGTCTTTTTGGCTTGACTTGGTCGCTTATATCCTTCAGGTGGAACATCCAAATGCCAACAATTGTGAGTGGATCGATCTCAATATTATCTGATGCTGGTCTAGGAATGGCAATGTTTAGCCTAGGCTTATTCATGGCTTTACAACCAAAGATCATAGCCTGTGGAAAATCAGTAGCAACATTTTCCATGGCTGTCAGGTTTTTGACAGGCCCCGCTGTGATTGCTGCAACCTCGATTGCAATTGGTCTTCGTGGCGTTCTTTTGCATGTCGCAATTGTTCAAGCTGCTCTTCCCCAAGGAATAGTTCCATTTGTCTTCGCCAAGGAGTATAACGTTCATCCAGACATACTTAGCACTGCGGTTATCTTCGGCATGCTGATTGCTCTGCCCATTACCATACTCTACTACGTGCTACTCGGACTG
>gnl_Theca_v1.1_Thecc1EG012854t1
ATGATCACGTTGACGGACTTCTATCATGTCATGACCGCAATGGTGCCACTTTACGTGGCCATGATTTTAGCTTATGGCTCGGTGAAATGGTGGAAGATCTTCTCTCCTGATCAGTGCTCAGGCATCAACCGCTTTGTCGCTCTCTTTGCCGTTCCCCTCCTCTCTTTCCACTTTATCTCCTCTAACGACCCCTATTCTATGAATTTTCGCTTCATAGCTGCTGATACTCTCCAAAAAATCATAGTTCTCGTAGTACTAGCAGTTTGGACCAAGGTGAGCAAAAGGGGTTGCTTAGAATGGACCATCACCTTATTTTCTCTCTCTACCCTTCCAAACACGTTGGTCATGGGCATCCCTTTACTTAAAGGAATGTACGGAGAGTTTTCAGGAAGCTTGATGGTGCAAATAGTCGTCCTCCAATGCATTATTTGGTACACTTTGATGCTTTTTATGTTTGAGTATAGAGGTGCCAAAATGCTCATCTCGGAGCAATTTCCAGACACTGCTGGCTCCATTGTTTCAATCCATGTCGATTCAGATATCATGTCGCTTGACGGTAGGCAACCTCTAGAAACTGAGGCTGAGATCAAAGAAGATGGTAAGCTCCATGTCACTGTGAGAAAATCTAATGCCTCAAGATCAGATATTTTCTCAAGAAGGTCCCAAGGTTTATCTTCAACAACACCACGGCCTTCAAATCTGACCAATGCTGAGATATACTCTTTGCAATCATCAAGAAACCCAACGCCAAGAGGCTCAAGCTTTAATCACACTGATTTCTACTCGATGATGGCTGGGGGACGCAATTCAAATTTTGGTGCTGCAGATGTTTACGGGTTGTCTGCCTCGCGTGGACCAACTCCGAGGCCATCCAACTATGAGGAGGATGGTGCAGCCACCGGTAAGCCAAGGTTCCATTACCACGCGCCAGGTGGTGCAGCCCATTATCCGGCTCCTAATCCGGGTATGTTCTCGCCGACTGGGTCTAAAGGTGTCGGTGCTAATGCTAATGCTAATGCAAAGAAGCCCAATGGTCAGGCTCAGCTAAAGTCTGAAGATGGTGGTAGGGATCTTCATATGTTTGTTTGGAGTTCGAGTGCTTCTCCTGTATCCGACGTCTTTGCTGGCCATGAATATGGAGCTAGTGACCAGAAAGAAGTTAGATTGGCTGTTTCCCCTGGGAAAGTGGAAGGACATAGAGAGAATCATGAGGCGTATATGGAGAGAGATGACTTCAGCTTTGGGAACAGAGGATTGGACAGAGAAATGAACAACCACGAAGGTGACAAAGTGGGGGATGGCAAGCCCAAAACTATGCCTCCAACAAGTGTCATGACAAGGCTTATTCTGATCATGGTTTGGAGAAAGCTTATCAGAAATCCCAACACTTATTCAAGCTTAATAGGACTCACTTGGTCTCTAGTCTCATTCAGGTGGAATGTACAAATGCCTGCCATCATAGCAAAGTCCATTTCCATTCTGTCAGATGCAGGCCTTGGCATGGCCATGTTCAGTCTTGGTCTGTTCATGGCTTTGCAACCAAGGATCATAGCATGTGGGAATTCCGTTGCAGCTTTTGCTATGGCTGTGAGATTCCTTACAGGTCCAGCTGTCATGGCAGCCGCTTCCATCGCTGTTGGCCTTAGGGGAGTTCTTTTACACGTTGCCATTGTACAGGCAGCTCTTCCACAAGGGATTGTCCCCTTTGTCTTCGCTAAGGAATACAACGTACACCCTGATATTCTCAGCACAGCTGTTATCTTTGGGATGCTCATTGCATTGCCCATAACGCTTGTCTACTACATTTTATTGGGGGTC
>gnl_Theca_v1.1_Thecc1EG035431t1
ATGATAACAGCAGGTGATTTTTACAAGGTGATGTGTGCAATGGTTCCATTGTATTTCGCAATGTTGGTCGCGTACGGGTCAGTGAAATGGTGGCGGATATTCAGCCCAGAGCAATGCTCTGGGATCAACAGATTCGTGGCCGTTTTCGCTGTGCCGGTCTTGTCTTTCCATTTCATAGCTCAGAACAACCCTTACCAAATGGACACCAAGTTCATCCTGGCTGATACTCTGTCCAAGGTCTTGGTCCTTGTCTTGCTCTCAGGTTGGGCTATCTTCTTCCCCGGAGGATCCCTGGATTGGCTCATCACCCTCTTCTCTGTTGCTACTTTGCCCAACACTCTTGTCATGGGCATCCCTTTGCTTAATGCTATGTATGGAGATTTCACTCAAAGCCTCATGGTGCAACTCGTTGTTCTTCAATGCATCATATGGTACACTCTGTTGCTCTTCCTCTTCGAATACAGAGCAGCAACTCTCTTAATCAAAATCCAATTCCCCGGCCCCACTGCTGCCACCATTTCCAAATTCGAGCTCGACAACGACGTCATCTCATTGGACGGCCGTGATCCTCTCCGTACAGAATCCGAGACCGACATCAACGGCCGTATCCGTGTCCGCATTAGGCGGTCCACGTCATCAGCCCCGGACTCAGCTCTATCATCCTCCATATGCCTCACCCCTAGAGCATCCAACCTCTCCAACGCCGAAATCTTTTCCGTTAATACGCCGGGCGGACCAAATAATAACGAAATTGTTTTCTGTAACGGCGATTTGGGGTTCGGTTACCGTGCCGTTAGCCCGCGTTTGTCGGGGTACGCTTCGTCGGATGCTTACTCCTTGCAGCCGACGCCGAGGGCTTCGAATTTTAATGAGATGGATGTGATTACGACGACGACGACGACGGGGAATACACCAATATGGATGAGGTCTCCAGTGGCGGGTGGGAAAGTTTCCAGGCAGCAGTCTCCGGTGGTTCCTGCGATGAAAATGGTTTGGGAGTGTCAAGGTGGTGGTGGTGGGAGTGATAACAGGCAGGGATTCAAAGACGTTGGTGAGAAGGAAATTAGCTTTCGAGACAACACCAAAATAACAGTAGCAGAGGTTGCAGATGGGAAGGAAGCAGTGAGCAAACAAGAAATGCCAAATGCCTTGGTCATGCTAAGACTCATACTAATTGTGGTCGGAAGGAAGCTCTCTCGCAATCCAAATACCTACTCAAGTATCTTAGGCCTTCTTTGGTCTCTCATCTCCTTCAAGTGGAATGTAGGGATGCCAAGTTTGGTGAAATACTCAATAAAAATAATTTCGGATGCAGGCCTTGGGATGGCAATGTTCAGTTTAGGGTTATTCATGGCACTTCAGCCAAGGATTATTGCTTGTGGCACAAAAAGAGCAACAATGGGGATGGTGATCCGTTTCCTTAGTGGTCCTGTAATAATGTCCACCGCATCGATTGCTATGGGATTGAGAGGACCAAAGCTTCATGCTGCCATAGTACAGGCTGCACTTCCCCAAGGGATTGTACCGTTCGTTTTTGCCAGGGAATACGGGTTGCATCCTGACATATTGAGTACAGGGGTTATCTTTGGCATGTTGGTGTCATTGCCTGTAACACTAGTGTATTACATACTTTTAGGCATA
>gnl_Theca_v1.1_Thecc1EG010862t1
ATGATCACCTGGAAGGATCTTTACAGCGTTTTAACAGCGGTGATCCCACTGTACGTGGCTATGATCTTAGCTTACGGCTCTGTCCGTTGGTGGAAAATTTTCTCCCCTGACCAGTGCTCTGGTATCAACCGCTTTGTCGCCATATTTGCCGTTCCCCTCTTGTCTTTCCATTTCATTTCCACTAACGACCCTTACGCCATGAACTTCAGGTTCATCGCGGCCGACACCCTTCAGAAAATCATCATGCTATTTGTTCTTGGGTTGTGGACTAATTTCACTAGAAACGGAAGCCTGGAATGGATGATCACCATTTTCTCTCTATCCACTCTACCCAACACTCTAGTCATGGGCATTCCTCTATTAATCGCTATGTACGGTCCTTACTCAGGAATGCTAATGGTTCAGGTCGTGGTTCTCCAGTGTATTATTTGGTACACTCTTCTTCTTTTCCTTTTCGAGTACCGCGGTGCCAAAATACTCATCATGGAGCAGTTCCCGGAAACTGCAGCTTCCATAGTTTCCTTCAAAGTTGATTCCGATGTGGTGTCACTTGATGGCCGTGATTTTCTTGAAACCGACGCTGAAATTGGCGAAGACGGAAAGCTTCACGTTACTGTGAGGAAATCCAATGCTTCCAGGAGGTCCTTGGGGCCTTGCTCGCTTCCTGCATTGACTCCGAGGCCTTCGAACCTTACTGGAGCTGAGATATACAGCTTGAGCTCTTCTCGGAATCCGACTCCAAGAGGTTCGAATTTTAACAGCTCAGACTTTTATTCCATGATGGGAATTCAAGGTTTTCCTGGAAGGCAGTCTAATTTCGGTCCATCCGATTTGTACTCTGTTCAATCCTCCAGAGGACCAACTCCAAGACCATCAAATTTTGAGGAAAATTGTACGGTCATGTCTCCAAGATTTGGATTTTATCCAGCACAGACAGTTCCGACATCTTACCCTGCTCCAAATCCTGAATTCTCATCCGTAACAAAGAACACTAAAAATAACCAGCCGCAGCAGCAGCAACAACAACAAGTTCAACCACAGCAACAGCAGCAGCAGCAGAAGGAGAATAATAAAGTGAATCACGATGCAAAGGAATTGCACATGTTTGTGTGGAGTTCCAGTGCTTCGCCGGTATCAGAAGGCGGTGGACTTCACGTCTTTGGTGGGACAGATTTTGGGGCATCCGAGCAATCTGGACGATCTGATCAGGGAGCTAAAGAGATCAGGATGTTGGTTGCTGATCACCCTCAAAACGGGGAAAACAAAGCTGCGCCGGCCAGTGGTGACTTTAATGGAGAGGACTTTAGCTTTGCTGGGAGAGATGGGGAGGAGGAGAGAGAGAAAGAAGGGCCCGCTGGACTCAATAAGTTGGGGTCAAGTTCGACGGCTGAGCTGCACCCTAAAGCTGCCGGAGCAACGGAGTCCGGCGTTGGCAAACAAATGCCTCCGGCTAGTGTGATGACCCGCCTGATCTTGATAATGGTCTGGCGCAAGCTTATTCGAAACCCCAACACATACTCCAGCCTCATTGGACTTGTTTGGTCTCTAATTGCTTTCAGGTGGCATGTGCGTATGCCGAAAATAATAGAGAAGTCTATCTCCATCCTGTCGGATGCTGGACTAGGAATGGCCATGTTTAGCTTAGGCAATTATGTACTAATTAAGAAATTGGAGGTTAATCTTTGGACTGAAAATGGGATTGACCTCCCGACATGTGGGGTCGACTTGCGACGTTGGCTAGCGGTCCAGGGTCGGTGGGCATTGGTTGTAATAGATGCCATTTTGGCCCCATGTCTGTTTATGGCTCTGCAACCCAAGATCATCGCTTGTGGGAATTCTGTGGCCGCCTTTGCCATGGCCGTTAGGTTCTTGACCGGTCCGGCTGTCATGGCTGCAGCTTCAATTGCAGTAGGGTTGCGTGGCACGCTACTCCGTGTTGCCATTGTTCAGGCTGCTCTGCCACAGGGAATTGTACCATTTGTGTTTGCCAAAGAATACAATGTTCACCCAGCAATTCTTAGCACAGCGGTCATCTTTGGGATGTTGATAGCATTACCGATAACGCTTGTGTACTACGTCCTTCTAGGATTA
>gnl_Utrgi_v4.1_Scf00621.g20162.t1
ATGATAAGTTCCAAGGACTTGTACCACGTGATGACGGCGATGGTGCCGTTGTACGTTGCCATGGCATTGGCCTACGCCTCCGTCAAGTGGTGGAAGATATTCACGCCGGAACAGTGCTCCGGCATCAACCGCTACGTGGCCCTCTTCGCCGTCCCTCTTCTCTCCTTCCATTTCATTGCTACAAACGATCCCTACGCCATGAATTTCAGGTTCATAGTAGCCGATACGCTGCAGAAGCTGATGATTCTCGGGATCCTCTCTCTGTACGTGAGGTTCAGCAGACAGGGCTCCTTCGAACAGACCATTACCTTCTTCTCCCTCTCCACCCTCCCCAACACCCTGGTGATTGGGATCCCGTTGCTGGAAGGGATGTACGGCGAGTTTTGCGGAGGACTGATGGTGCAGATCGTGGTGCTGCAGTGCATCATCTGGTACACTCTGATGCTCTTCATGTTCGAGTATAGGGCCGCCATGATTCTCATATCCGATCGCTTCCCGGAGACGGCTGATTCGATCATTTCGATCCGCGTGGAATCCGACGTGGTATCTCTCCAGCAGGAGCAGCCGCTGGAGACGGTGGTGGGAGATGTCAGAGAAGACGGCAAGTTCCACGTCACGGTGAGGCTATCGAATGCCGAGATCTACTCCGTTCAATCCTCGATGAATCCGACGCCCCGGGGATCCAGCGCGCGATCCACGTCTCCAATAAGAAAATTAGATGCGGGTGGCCCTGAAGCGGATCCAGTCTTCCTCGGGAGCTCAACGGGCTCCTCTGTTTCCGGCAGAGTTTTCGTTGCCAGCCCAACACATCATCATCATCATCATCATCATGCGAAGGAAATCAGATTTGTTTCTCCCATCAGAACAAGATCCCCGGAAGGGGAGGAAATGGAAGTGGAAATGGAATCGGAAAAGAGTCCAACAGATGATTTGGCGGAGAAGAAAGGGAAAGGGATGCCTCCCACCAAAGTAATGACGAGGCTGTTACTCGTTATGGTTTGGCGGAAGCTTATAAGGAATCCCAACACTTACTCCAGCTTCATTGGCCTCTTCTGGTCTCTCATCTCCTTCAGGTGGGAGGTGGAGATGCCTCCCATAGTCGCCAAGTCCATCTCCATCTTATCTGATACGGGACTCGGCATGGCCATGTTCAGCCTCGGGCTGTTCATGGCGTTGCAACCGAGGATGATAGCATGCGGGAAGACGATGGTGACCTTTGCCATCGCCGTGAGATTCATCATCGGCCCCGCCTTCATGGCCATCGCTTCTCTCATCTCCGGCATCGGCGGCGTCCTCCTAAGTGTCGCAATCGTTCAGGGTTATATTCGGGATGCTGCTAGCGGTACCCGTGGCGCTCCTCTACTACCTCGTCCTGGGGCTGTAAGTCAGTGTATG
>gnl_Utrgi_v4.1_Scf00025.g3327.t1
ATGATTACTTTGCACGATCTGTACGTCGTACTAACGGCGGTGATTCCTCTGTACGTCGCCATGATACTGGCCTACGGCTCGGTGCGATGGTGGAAGATCTTCACTCCGGATCAGTGCTCCGGAATCAACCGCTTCGTGGCAATCTTTGCGGTGCCGCTCCTGTCCTTCCATTTCATTTCCCAGAACAATATCTATGAGATGAATTTTAGGTTCATAGCTGCGGACACTGTTCAGAAATTGATCATGCTTTTCCTGCTGTTGATTTGGGGGAATTTCAGTAGAAGAGGGAACCTAGAATGGTCGATTACCGTTTTCTCCCTCGCCACGCTGCCCAACACTCTGGTGATGGGGATTCCGTTGCTGATCGCTATGTACGGAGAATATTCTGGCAGCCTTATGGTTCAGATCGTGGTGCTGCAGTGTATCATATGGTACACGCTTTTGCTCTTCTTGTTTGAGTACCGTGGTGCGAAAATGCTGATATCGGAGCAGTTCCCGGAGACGGCCGCGTCGATTGTGTCGTTTAAAGTTGATTCCGATGTCGTTTCACTCGACGGCCAGGATTTTCTGGAAACCGACGCGGAGATTGGGAGCGACGGCAAGCTTCACGTTACAGTGAGGAAATCGAATGCTTCGAGGAGATCTCTAGGGCATGGATCTATCCATGGGATTACGCCCCGGCCGTCGAATTTGACCGGGGCTGAAATTTACAGCTTGAGTTCTTCGCGGAATGCGACGCCGCGGGGTTCGAATTTTAACCCAGGGGATTTCTATTCGATGATGGGGTTCCCCGGAAGATTGTCGAATTTCGGCAACTCCGATACGGGAAGATTGTCAAATTTCAATGCTGCCGATATGTACTCTGTGCAATCATCGCGTGGGCCGACTCCACGGCCGTCGAATTTCGAGGAAAGTTCTGCTCCGGCGGCGCCGGCGGTAACGAATTCCCCGAAATTTGGTTACTACGCGGCGCCATCGGTGACTTCGTATCCTGCACCGAATCCCGGAATCTCCTCCGGTGCGCCGCCAAAGCCCGTGAAATCTCAGCAGCCTCAACAGATCGCGAAATCTAATCACGATGCTAAGGAGCTTCACATGTTCGTATGGAGTTCAAGCGCTTCCCCTGCTTCTGAAGCTGCCACCGGCGGCGGCCTGCATGTTTTCAACGTTCCTGAGTTTGAACAACCGGGGAGATCTGATCAAGGCGCAAAGGAGATCAGATTGCTGGCTAACGACCATCGCCATAATGGAGAAACCAAAGCCGCCGGAGAAACTCACCATGATGACTTCAGCTTCGCGAAGCGGCAGCCCGAGGAACATAAAGACAAAGAAATCCCCATCGGGACTTCCAAAATGGGCTCCACTTCCACCACCACGGAACATGACCGGAAAACCGGCGGCGGGGATGACCCCATTACCCGAAACCACATGCCACCGGGCAGTGTAATGACTCGCCTCATCCTGATAATGGTTTGGCGTAAGCTCATCCGCAACCCCAACACATACTCCAGCCTCATTGGCTTAATTTGGTCACTAGTCGCGTTTCGGTGGAATGTCCACATGCCCAGAATAGTAGAGAAATCAATCTCCATCCTCTCCGACGCCGGCCTCGGAATGGCCATGTTCAGTCTAGGTCTTTTCATGGCCCTTCAGCCTAACATCATCGCCTGCGGCAACAAGATGGCCGTATTCGCCATGGCCATCAGGTTCCTCACCGGTCCCGCCNNNNNNNNNNNNNNNNNNNNCAAAGAGTACAACGTTCACCCTGCCATTCTCAGCACCGCGGTCATATTCGGAATGCTGATCGCCCTACCCATCACTTTGGTGTACTACATTCTCCTGGGACTG
>gnl_Utrgi_v4.1_Scf00293.g14833.t1
ATGATCTCCTGGCACGATCTCTACGTCGTTCTCACGGCGGTGATACCGCTCTACGTGGCTATGATATTGGCGTACGGCTCAGTCAGATGGTGGAAGATTTTCACGCCGGATCAGTGCTCCGGCATCAATCGCTTCGTCGCGATCTTCGCTGTGCCGTTGCTGTCCTTCCATTTTATCTCGCAGAACAACATCTACGCGATGAATTTCCGGTTCATCGCGGCAGATACTGTCCAGAAAGCGATCATGCTGGCTGTTCTTGCGATTTGGGGGAGTTTCAGTAAGCGCGGTAGTTTGGAATGGTCGATTACCATTTTCTCGCTCTCCACGCTGCCGAATACCCTCGTGATGGGGATTCCCTTGCTTATCGCGATGTACGGGGAGTATTCCGGCAGCCTTATGGTTCAGATCGTCGTTCTTCAGTGTATAATCTGGTACACGCTTCTGCTTTTCTTGTTCGAGTACCGTGGTGCGAAGATGCTGATTACGGAACAGTTCCCGGAGACGGCGGCGTCGATTGTGTCGCTTAAGGTTGAATCTGACGTCGTTTCACTTGACGGCCAGGACTTTCTCGAGACCGACGCGGAAATTGGAAACGACGGCAAGATCCACGTCATTGTGAGGAAATCGAACGCTTCGAGGTCGCGTGGGCAGGGATCCTTCCACGCCATTACGCCGCGGCCCTCGAATTTGACCGGCGCTGAAATTTACAGTATGAGCTCCTCGAGGAATCCGACGCCGCGGGGGTCTAATTTCAATCATGCCGATTTCTATTCGATGATGGGGTTCCCGGGGAGATTGTCCAATTTCGGAAACTCCGACACCGGCAGATTATCGAATTTCAACATCGCTGATATGTATTCGGTTCAATCCTCACGGGGGCCTACTCCACGGCCGTCAAATTTCGAAGAAAAATCAGCTCCGGCGGCATTGACGAGTTCCCCCAAATTTGGGAGCTACCCCGCCCAATCGGCGCCGCCGCCTTCCTACCCAGCACCGAACCCTGAAATCTCAACGGCCGCGACCAAATCTACAAAAACCCATCACCCTCAACAGATTACGAAGTCCAATCATGACGCCAAGGAGCTTCATATGTTCGTTTGGAGTTCAAGCTCCTCCCCTGTTTCCGAAATCACCGGCGGCGGGCTTCACGTTTTCAACGTGCCTGAGTACGGCGCCGCTGAGCAGCCAACCGGACGATCTGATCAAAGCGCTAGAGAAATCAGGTTGTTGGTGAGCGACCACCCGCAAAACGGGGCCAGTAAAGCCGTGACGCATACCGCAGAAGATCTGCCGGAGGACTTCAGCTTCGGTAGAGCACAAGTTGATGAGGATAAAGACAGGGAACTACCCAGCGGAGTCCCAAAACTGGGCTCCACTCCCACCGCCGGAGCAGAGCCAAAAGTCGCCAGCGGCGACGATTCCGGGACTAGAAAACACATGCCACCAGCAAGTGTCATGACTCGCCTCATCCTGATAATGGTGTGGCGGAAGCTCATCCGCAACCCAAACACTTATTCCAGCTTAATCGGCCTAATCTGGTCCCTGGTCGCGTTTAGGTGGAATGTTCATATGCCGAGGATAGTCGAGAAATCGATTTCCATTCTCTCCGACGCCGGCCTCGGAATGGCCATGTTCAGTTTAGGTTTGTTCATGGCCCTTCAGCCTAAGATCATCGCATGTGGGAACTCCATGGCGCTGTTCGCTATGGCCGTCAGGTTTCTAGCTGGTCCGGCGGTCATGGCCGTCGCTTCCTTCGCGGTCGGCCTGCGCAGTACTCTACTCCACGTGGCCATTGTCCAGGCAGCCCTTCCTCAAGGGATAGTCCCCTTCGTTTTTGCAAAAGAGTATAATGTTCATCCCGCGATTCTAAGTACAGCTGTTATATTCGGCATGCTGATCGCTCTACCCATCACCCTGGTGTATTACATTCTTCTGGGACTG
>gnl_Utrgi_v4.1_Scf00231.g13302.t1
ATGATCTCTCTTACAGACCTCTACCATGTCCTTGCAGCTGTTGTTCCTCTCTACGTTGCAATGATTCTGGCGTATGGATCAGTGAAATGGTGGAAAATTTTCACCCCTGATCAGTGCTCTGGGATCAACAGATTCGTTGCACTTTTCGCTGTTCCTCTTCTCTCGTTCCACTTCATCTCCACCAATAATCCCTACGCCATGAACTACCGCTTCATCGCCGCCGACACTCTGCAGAAACTCATTGTTCTTGCTGTTCTGGCTGTCTGGTCCAGACTCAGCTCCAGGGGATCCCTTGAATGGTCCATTACACTGTTTTCTTTGTCAACTCTCCCAAACACGCTGGTTATGGGCATCCCTCTTCTGAAAGGGATGTACGGAGACTTCTCTGGGAGTTTAATGGTCCAGATTGTTGTGCTTCAATGCATCATCTGGTACACCTTGATGCTCTTCTTGTTTGAGTACAGAGGCGCGAGAATGTTGATCGCTGAGCAGTTTCCAGACACTGCTGGTGACATTATTTCGTTCAGAGTTGATTCGGACATCATTTCTTTGGATGGTAAGGAGCCATTACAGACGGAAGCGGAAGTTGGACAAGATGGGAAGATCCATGTTACTGTCCGAAAATCAGCGAGTTCCAGGTCTGAAATCTTTTCAAGAAGATCACACGGTCCGAACTCCGGTCTCTCTTTGACACCCCGTCCCTCCAATTTGACAAACGCAGAGATTTACTCTCTTCAGTCATCCCGAAATCCAACACCAAGGGGCTCCAGTTTCAATCACACCGATTTCTATTCAATGGTGAACGGTAAAAGCGCCTTGAGTGCTAGTCCAAGGCATTCCAATTTCGGGAACTCAGGATTTGATGAGGAGAATCAAGTACGAGTCACCGGCGGTTATGGTGGTTCTGCAGCCGCCGGAATATTCTCTCCGGCTACAGGACCTAATGCGAAAAAGAAGGCAAACGGGCATGATGTCGGCAAAGATCTTCACATGTTTGTGTGGAGTTCAAGTGCTTCTCCAGTTTCTGAAGGAGGGATCCATGTTTTCAGAGGAGGCGAATATGGAAATGAGGTCACCGTGGGACCTCATCCTAAAGGTGCAGATAGAACAGTTTCGTTTTCCAAGCATGTTGGTCATTACTCCACGTTTCTACTGGCATTTCAGTACACTATGCCACCATTATATTATTCCTGTTGTTCAATCCTTGCAGAGTATGATGATTTCGGGAGAGAAGAGTTCAGCTTCGGGAACAAACATGGACCAAATGGCCCAGATGCATCTAAACTCGCATCGAGCTCCACGGCGGAGCTCCGAACCAAGAGCGGTGGCGATGCCAAGGCGAATGCCATGCCGCCCACCAGTGTGATGACGAGGCTGATTCTGATCATGGTTTGGAGAAAGCTGATCAGAAATCCCAACACTTACTCCAGCCTCATTGGCCTCACCTGGTCTCTAGTCTCGTTCAGATGGCACATTGAGATGCCTGTTATCGTTGCCAAATCGATTTCCATCCTGTCTGATGCCGGCCTCGGGATGGCGATGTTTAGTCTCGGTTTGTTCATGGCGCTTCAGCCAAAGATCATCGCCTGCGGGAAGTCGATCGCCGCCTTCTCGATGGCCATCCGGTTCCTCACAGGTCCGGCCGTCATGGCTGCAGCATCGATAGCCGTTGGACTGAGAGGCGTGCTGCTGCACGTCGCAATAGTACAGGCCGCTCTTCCACAAGGAATCGTCCCCTTCGTCTTCGCAAAGGAGTACAACGTTCACCCCGACATTCTCAGCACCGGGGTGATCTTCGGAATGCTGATAGCGCTCCCCATAACTCTCGTGTACTACATCCTGTTGGGGTTGTGGAAGGGGGAGCTCTCCTGGACACGGAGGGGGTTCATTCAGACAAGATTCGCCGGCCATCCGCCACGACAACACCATCCTGTAAAGGCAGCCTGTCGGGTGAAAGGGGATCCAGTGGTAGTCGCTATTATTGCAGTAGTTCTTTTGTTGGCTTGTCCAGTTTGTTCCTTC
>gnl_Utrgi_v4.1_Scf00218.g12926.t1
ATGATCTCCCTCACAGACCTCTATCATGTCCTGACCGCGGTGGTTCCTCTCTACGTGGCCATGATTTTGGCTTATGGCTCGGTGAAGTGGTGGAAGATCTTCACCCCGGACCAATGCTCCGGCATCAACAGATTTGTCGCCCTTTTTGCCGTTCCATTGCTCTCTTTCCATTTCATCTCCACCAACAATCCCTATGCCATGAACTACCGTTTCATAGCCGCTGACACTTTGCAGAAACTCATAGTTCTTGCAGTTCTCGCAGTCTGGTCCAGGCTGAGCTCCAGAGGTTCCCTTGAATGGTCCATTACTCTCTTTTCCTTGTCCACACTACCGAATACACTTGTCATGGGCATTCCTCTCTTGAAAGGGATGTACGGCGACTTCTCCGGGAGTTTAATGGTCCAGATCGTTGTTCTCCAGTGCATCATTTGGTACACATTGATGCTGTTCTTGTTTGAGTTCAGAGGAGCGAGGATGCTTATTGCTGAACAGTTCCCAGATACTGCGGGCGACATCATTTCTTTCAGGGTTGATTCAGACATTATTTCGTTGGACGGGAGAGATCCTCTCCAGACGGAGACGGAGGTTGGTGAAGACGGCAAGATTCACGTGACTGTTCGAAAATCAGCCAGCTCGAGATCTGAAATCTTCTCAAGAGGATCGCATGGTCCGAAGTCGGGACTCTCCTTGACTCCTCGTCCGTCTAACTTAACCAATGCCGAGATTTACTCACTTCAATCGTCGAGAAATCCTACCCCAAGAGGCTCCAGTTTCAACCACGCTGATTTCTATACGATGGTGAACGGGAAAAACGCTATCAGTCACAGTCCAAGGCAATCGAGTTATGCGAACCCTGGATTAGATGAGGAGAACCAATCACGAGTTAACACTAACGCAGGAGGTGGATATGCTCCTCCTGCAACCACCGGAATATTCTCTCCTGCTGCGAAAAAGAAGGCGAACGGTCACGAAAGCAGCAAGGATCTTCACATGTTTGTCTGGAGTTCGAGTGCTTCTCCAGTTTCCGAACGAGGGATTCATGTCTTCCGAGGAGGTGAATATGGGAATGAGCTTAACTTGGGACCTCATCCTAAAGAATACGATGAGTTTGGGCGAGATGACTTCAGCTTCGGGAACAAACAAGGTGCTGATCCACTGAAGCTGGGATCAAGCTCCAAGGCTGAGCTCCGGACAAAAAGTGGAAACGACGACACGAAACCGGCGGCCATGCCACCCACAAGTGTGATGACGAGACTGATTCTGATCATGGTGTGGCGGAAGCTGATCAGAAATCCCAACACATACTCCAGCCTCATTGGCCTCACTTGGTCCTTGGTCTCATTCAGGTGGCATCTTGAGATGCCGGCCATAGTTGCAAAATCTATTTCCATCCTGTCAGACGCTGGTCTAGGAATGGCTATGTTTAGTCTTGGACTGTTCATGGCGCTGCAGCCTAAAATCATTGCCTGTGGTAACTCCGTGGCGGCCTTTTCCATGGCGGTTCGCTTTCTTACTGGACCGGCAGTCATGGCTGCAGCTTCCGTTGCGGTAGGACTAAGGGGCGTGCTCCTACGTGTGGCGATTGTGCAGGCTGCTCTTCCGCAAGGAATAGTCCCTTTCGTGTTTGCCAAGGAGTACAATGTGCATCCCAAGATCCTTAGCACTGGGGTGATATTTGGAATGTTGATAGCCCTCCCAATCACCCTAGTGTATTACATCCTACTGGGGCTC
>gnl_Utrgi_v4.1_Scf01300.g24439.t1
ATGATTACTTTGCATGATCTATACGTGGTCCTCACGGCGGTGATTCCTCTGTACGTTGCCATGATACTGGCCTACGGCTCCGTGCGCTGGTGGAAAATCTTCACTCCCGATCAGTGCTCCGGCATCAACCGCTTTGTTGCAATCTTTGCCGTTCCTCTGCTTTCCTTCCATTTCATCTCCCAGAACAACATCTATGCGATGAATTTCAGATTCATAGCGGCAGACACTGTTCAGAAATTGATCATGCTTGCGCTGTTGTTCATTTGGGCGAATTTGAGTAGAAGGGGAAGCCTGGAATGGTCGATTACCATTTTCTCGCTCTCCACTCTGCCAAACACTCTGGTAATGGGGATTCCCTTACTTATCGCTATGTACGGCGAGTATTCTGGCAGCCTCATGGTGCAGATCGTGGTGCTGCAGTGTATCATCTGGTACACTCTTTTGCTTTTCCTGTTCGAGTACCGTGGGGCGAAAATGCTGATATCGGAACAGTTCCCGGAGACGGCGGCGTCCATTGTGTCGTTTAAGGTTGAATCCGATGTCGTGTCACTCGACGGGCAGGATTTTCTGGAAACGGACGCGGAGATTGGGAACGACGGCAAGCTTCACGTTACTGTGAGGAAATCAAATGCTTCTCGGAGGTCTTTGGGGCCTGGATCTTTCCATGGGATTACGCCGCGGCCGTCGAATTTGACCGGAGCTGAAATTTACAGTTTGAGTTCTTCAAGAAATCCGACGCCGAGAGGGTCGAATTTTAACCACGCTGATTTCTATTCGATGATGGGGTTCCCGGGGAGATTGTCGAATTTCGGCAACTCCGATACCGGGAGACTGTCGAATTTCAATGTTGCCGATATGTATTCCGTACAGTCATCGCGTGGGCCAACTCCCCGTCCGTCGAATTTCGAGGAAAACTCTGCCCCGGCAGCGGCGGTGGCGGCGGCGGCTGTGACGAATTCCCCAAAATTTGGTTACTACGCCGCGCCGCCGGTGGCTTCTGCGGCGGCTGCAGCTTCTTACCCCGCACCGAATCCCGGAATCTCCTCCAGCGCGCCGCCCAAACCTGTGAAATCTCAGCAGCCCCAACAGATTTCGAAATCCCATAGCGATGCTAAGGAGCTTCACATGTTCGTCTGGAGTTCAAGCGCTTCCCCTGTTTCTGAAGTTGGCACCGGCGGCGGCCTGCATGTTTTCAACGCGCCGGAGTTAGAACAGCCGGGAAGATCCGATCAAAGCACTAAAGAAATCAGATTACTAGTTAATGACCATCCCCAGAAGGGAGAAACCAGAGCCGCCAGAGAAACTCCCAATGAAGATTTCAGTTTCGCGAAAGGACTCCTGGAGGAGGATAAAGACAAAGAGGAACCCACCGGCCTCCCCAAACTGGGCTCCACTTCCACCACCGAACATGACCCGAAAAGCGGCGGCGATGATCCCGCTCCTCGGAAACACATGCCGCCGGCGAGTGTAATGACCCGGCTCATCCTGATCATGGTTTGGCGTAAGCTTATCCGCAATCCCAACACATACTCCAGCCTCATCGGCTTAATCTGGTCCTTGGTCGCATTTCGCTGGAATGTTCACATGCCTAAAATAGTAGAGAAATCAATCTCCATCCTCTCCGACGCCGGCCTCGGAATGGCCATGTTCAGCTTAGGTCTTTTCATGGCCCTCCAGCCTAAAATCATTGCCTGCGGCAACACCATGGCCGCCTTCGCCATGGCCATCAGGTTCCTCACCGGCCCCGCCGTCATGGCCTTCGCCTCCATCGTCGTCGGCCTCCGCGGCACGCTTCTCCACGTCGCCATCGTTCAGGCGGCTCTTCCACAAGGCATCGTCCCCTTCGTCTTCGCTAAAGAGTACAACGTCCACCCCGCCATTCTCAGCACAGCGGTCATTTTTGGAATGCTGATTGCTCTGCCCATAACCTTGGTGTATTACATCCTCCTGGGATTG
>gnl_Vitvi_Genoscope.12X_GSVIVT01008430001
ATGTTTTCGCCGACTGGGTCCAAAAATGTTGCTTCTGCTGCTGCTGCTAAGAAGCCTAATGGCCAAGCTCAGCAGAAGCCAGACGAAGGAACTAGGGATCTTCATATGTTTGTTTGGAGTTCAAGTGCTTCTCCTGTTTCAGATGTGTTTGGGGGCCATGAATACGGAGCCAATGATCAGAACGTGAAAGAGAGAGTGGCAGTGTCTCCCGGAAAAGTGGAGGGTCACAGAGAGAATCAAGAAGATTACTTGGAGAGAGACGATTTCAGCTTTGGAAACAGGGTGTTAGCCCAAGAGATGAACAACCACGAAGGTGAAAAAGTGGGAGATGGAAAAGCCAAAGCCATGCCTCCAGCTAGCGTCATGACTAGACTCATCCTGATAATGGTTTGGAGAAAGCTCATCAGAAACCCCAACACTTACTCAAGCTTAATAGGCCTTATTTGGTCTCTAGTTTCATTCAAGTGGAAAGTTCAGATGCCTGCTATTATAGAAAAGTCCATTGCCATACTGTCAGATGCAGGGCTTGGCATGGCCATGTTCAGTCTAGGTCTGTTCATGGCTTTGCAACCAAGGATCATAGCATGTGGAAATTCCATAGCAGTTTTTGCCATGGCCGTGAGATTCCTTACAGGCCCAGCTGTCATGGCAGCTGCTTCCATTGCTGTTGGGCTTCGCGGAGTCCTCCTGCGCGTTGCCATTGTCCAGGCAGCTTTACCCCAAGGAATCGTGCCCTTTGTCTTTGCTAAAGAATACAATGTACACCCTGATATTCTCAGCACAGGAGTCATATTTGGGATGTTAATTGCATTGCCCATTACACTTGTCTACTACATTTTACTGGGAATA
>gnl_Vitvi_Genoscope.12X_GSVIVT01010025001
ATGATCAGTGCAGATGATTTCTACAAGGTCATGTGTGCAATGGTTCCATTGTATTTTGCAATGCTGGTTGCATATGGGTCAGTGAAATGGTGCAAGATATTCTCGCCGGAGCAGTGCTCCGGCATTAACCGGTTCGTTGCGGTGTTTGCCGTTCCGGTTCTTTCCTTCCACTTCATATCTCAGAACAACCCATATGAGATGGACACCAAGTTTATAGTTGCAGACACTCTCTCTAAGTTGCTGGTTCTTGTGTTGCTGTCCGTGTGGGCTATCTTGTTTAAGGGAGGGTTGGACTGGCTCATCACTCTCTTCTCTCTCGCCACTTTGCCAAACACTCTGGTCATGGGCATCCCTTTGCTCAATGCCATGTATGGAGACTTCACTCAGAGCCTCATGGTGCAACTGGTTGTTCTTCAGTGCATTATCTGGTACACTCTACTGCTCTTCCTGTTTGAATACAGAGCTGCCACTCTACTGATCAAGAACCAGTTCCCTGGCTCCACTGCCGCTTCCATATCGAAATTTGAGATAGACGGAGACGTCATATCGCTAGATGGCCGTGACCCAGTACGCACCGAATCTGAAATCGATGGCAATGGTCGTATCCGCGTGCGTATCAGACGGTCCACATCTTCCGCTCCGGACTCGGCCTTATCATCGTCCATGGGCATCACTCCCAGGGCGTCCAATCTCTCCGGAGCCGAAATTTTCTCCGTCAACACTCCCGCGCCGCTGCATGATCCTCGACTATCCGGGTACGCCTCGTCCGACGCTTATTCGCTTCAACCGACGCCACGCGCCTCCAATTTCAATGAATTGGACACCACTACAATAACAACGACGAACACGCCATTCTGGGTGAGATCCCCGGTGGCAGGGAAGGTTTACCGGCAACAGTCGCCGGCTTTTTCAGGGGTGAGAATGGTGTGGGAGTCGCCGGGAAAGTGCAACGGTGGTGGAGGAGAGAGACAAGGGTGCAAAGATGTCGTCGGAGAAAGAGAGATTAGTTTCAGGGACAGCTCCAAATTTCCAGTGGCGGAGGAAGAAGACCCAAAAGCGACAGCGACCGGTCAAGATATGCCACGCACCCATGTGATGCTGAGGCTCATACTGACCATGGTCGGCCGGAAGCTCTCACGTAATCCCAATACCTACTCAAGTGTCCTAGGCCTTCTGTGGTCTCTAATCTCCTTCAAATGGAATGTGGGGATGCCGAGTTTGGTGAAGTATTCAATAAAAATAATTTCAGATGCTGGTCTAGGGATGGCCATGTTCAGTTTAGGGCTGTTCATGGCTCTTCAGCCCCGGATAATTGCCTGTGGAACAAAGAGGGCAACCATGGGAATGGGGATCCGCTTCATTTGCGGGCCTATATTAATGTCAGCTGCGTCCATAGCTGTTGGACTAAGAGGAGTTCGACTTCACGCAGCCATAGTACAGGCATCTCTTCCTCAAGGGATTGTACCATTTGTCTTCGCTAGAGAATACGGTTTGCATCCTGATATTCTGAGTACCGGGGTTATATTTGGCATGTTAGTGTCCTTACCAGTAACGCTCCTCTACTACATATTATTAGGCCTA
>gnl_Vitvi_Genoscope.12X_GSVIVT01011756001
ATGTTCGTATGGAGTTCGAGCGCATCGCCGGTGTCGGAAGGTGGCGGACTCCATGTGTTTGGCGGAACCGATTTCGGCGCGGCGGAGCAATCTGGACGGTCCGATCAGGGCGCTAAGGAGATCAGGATGTTGGTTGCTGATCACCCTCCTCACCCCCAAAATGGGGAAAGCAAAGCTATTCCGGAAGCCGAGGACTTTGGTGGAGAAGACTTCACCTTTGTTGGAAATAGAGGAGTGGAGGGAGAAGAGGAGAGGGAGAAGGAGGGACCCATTGGACTGTCCAAGCTGGGGTCAAGCTCCACCGCTGAGCTACACCCAAAAATGTTGGGAGCTCCAGAGTCCGGTGCCGGCAAACAGATGCCTCCGGCCAGTGTGATGACCCGTCTCATCTTGATCATGGTGTGGCGCAAGCTTATCCGCAACCCCAACACCTACTCAAGCCTCATTGGTCTGGTTTGGTCTCTCATTGCTTACCGGTGGGATGTGGCTATGCCCACAATCATAAAGCAGTCCATCTCTATACTGTCGGATGCTGGTCTTGGAATGGCTATGTTCAGCTTAGGTCTGTTTATGGCCCTGCAACCAAGGATAATCGCATGCGGTAACTCGGTGGCTACATTCGCCATGGCTGTGAGATTCCTAACTGGCCCAGCAGTAATGGCTGCAGCTTCCATTGCTGTTGGCCTGCGGGGCACCCTCCTCCATGTTGCCATCGTGCAGGCTGCACTTCCACAGGGCATTGTTCCCTTTGTGTTCGCCAAAGAGTACAACGTTCATCCAGCTATTCTCAGCACTGCGGTGATCTTTGGGATGCTAATAGCGTTACCGATTACCCTCGTCTACTACATCCTTCTGGGATTG
>gnl_Vitvi_Genoscope.12X_GSVIVT01025748001
ATGATTAGTATTACGGACCTCTACCACGTCCTCACGGCTGTCGTTCCTCTCTATGTAGCCATGATATTGGCGTATGGGTCTGTTAAATGGTGGAAGATCTTCAGCCCTGATCAATGTTCCGGTATCAACCGGTTCGTGGCACTGTTTGCTGTCCCTCTGCTTTCGTTTCACTTCATCTCCACCAACAACCCATATGCCATGAACTATAGATTCATAGCTGCAGACACTCTTCAGAAAATCATAGTGTTGGTGGTTCTAGCTATCTGGTCCAGAACCAGCTCAAGAGGGTGTCTTGAATGGTCCATCACTCTGTTTTCGCTCTCAACTCTGCCCAACACTCTGGTTATGGGCATTCCTTTGATGAAGGGTATGTATGGAGAGGCTTCAGGAACCTTAATGGTGCAAATAGTCGTTCTTCAATGTATAATATGGTACACTTTGATGCTGTTCTTGTTTGAGTACAGAGGAGCCAGGCTCTTGATCGTAGAACAGTTTCCAGATACTGCTGGGTCTATTATTTCATTCAGAGTTGATTCTGACATCATCTCTCTGGATGGGAAAGAGCCTCTGCAGACCGAGGCTGAAGTCGGTGAAGATGGAAAACTTCATGTTACAGTGAGAAAGTCCACCAGTTCTCGCTCTGAAATATTTTCCAGGCGATCACACGGTCCTAATTCGGGAGTCTCCTTGACTCCCCGGCCTTCCAATTTAACGAATGCGGAGATTTACTCTCTTCAATCATCCAGGAATCCAACTCCCAGGGGTTCCAGTTTCAATCACACTGACTTCTATTCAATGGGTGGTGGTTACCCTGCACCGCCGAGTGCCGGAATCTTCTCTCCGGTGGCGGGACCGGGAGCAAAGAAGAAGGCCAACGGGGCAGACGGAGGGAAGGATCTTCACATGTTTGTTTGGAGCTCCAGCGCATCACCAGTGTCGGAAGGAGGCATTCATGTTTTCAGAGGTGGAGACTATGGGAATGAGCTTGGTGGGGTACCTCACACTAAAGATTATGATGAGTTCGGTCAAGATGAGTTCAGCTTCGGGAATAGAGCGTCTGTGAATGGGGGTGACCGAGAAGGGCCGACCATGTCCAAGCTCGGCTCCAGCTCCACCACAGAGCTTCACCCCAAAACTGCTCCCCAGTCCAAGCCAACATCCATGCCCCCGGCTAGTGTTATGACCAGACTCATCCTGATAATGGTGTGGAGAAAACTCATTAGGAATCCCAACACTTATTCTAGCCTCATTGGCCTCACCTGGTCCTTGGTCTCTTTCAAGTGGGAGATTGAAATGCCTGCTATCATAGCTAAGTCTATATCCATTTTATCTGATGCAGGTCTTGGAATGGCCATGTTTAGTCTTGGTTTGTTCATGGCATTACAGCCCAAAATTATTGCATGTGGGAACTCAGTTGCAACATTTGCCATGGCTGTTAGATTCCTTACTGGTCCTGCGGTTATGGCTGCTGCTTCCATTGCAGTTGGATTAAGAGGGGTTCTTCTACACATTGCCATTGTACAGGCAGCCCTACCACAGGGAATCGTCCCCTTTGTGTTTGCCAAGGAATACAATGTTCATCCTGATATATTGAGCACAGGGGTTATATTTGGGATGCTAATAGCTTTACCCATTACGCTGGTTTACTACATTCTGCTGGGGCTT
>gnl_Vitvi_Genoscope.12X_GSVIVT01025749001
ATGATTGCTATTACAGACCTCTACCACGTCCTCACATCCGTTGTTCCTCTCTATGTGGCCATGATATTGGCTTATGGGTCTGTAAAATGGTGGAAGATCTTCAGCCCTGATCAATGCTCCGGTATCAACAGATTCGTAGCACTGTTTGCTGTCCCCCTGCTTTCGTTTCACTTCATCTCCACCAACGACCCATATGCCATGAACTACAGATTCATAGCTGCAGACACTCTTCAGAAAATCATAGTGTTGGTGGTTTTAGCTATTTGGTCCAGAGTCAGCTCAAGAGGGTGTCTTGAATGGTCCATCACTCTGTTCTCGCTCTCAACTCTGCCCAACACTCTGGTCATGGGCATTCCTTTGTTGAAGGGTATGTATGGAGAATATTCGGGAACCTTAATGGTGCAAATAGTTGTTCTTCAATGCATAATATGGTATACTTTGATGCTGTTCTTGTTTGAGTACAGAGGAGCCAGGCTCTTGATTGTAGAGCAGTTTCCAGATACTGCTGGTTCTATTATTTCATTCAGAGTTGATTCTGACGTCATCTCTCTGGATGGGAAAGAGCCTCTGCAGACGGAGGCTGAAGTTGGTGAAGATGGAAAACTTCATGTTACAGTGAGAAAGTCCACTAGTTCTCGCTCTGAAATATTTTCCAGGCGATCACACGGCCCTAATTCGGGCGTGTCCTTGACTCCCCGGCCTTCCAATTTAACGAATGCAGAGATTTACTCTCTGCAATCATCAAGGAATCCAACTCCCAGGGGTTCCAGTTTCAATCACACTGATTTCTATTCAATGGGTGGTGGTTACCCTGCACCGCCGAGTGCCGGAATCTTCTCTCCGGTGGGGGGACCTGGAGCAAAGAAGAAGGCGAACGGGGCAGATGGGGGGAAGGATCTTCACATGTTTGTATGGAGCTCCAGCGCATCGCCAGTGTCGGAAGGAGGCATTCATGTTTTCAGGGGTGGAGATTATGGGAATGAGGTTGCTGGTGGGGTACTACCTCAAACTAAAGATTATGATGAGTCCAGACAAGATGAGTTCAGTTTTGGAAACAGACCGGTCGCGAATGGTGGTGACCGAGAAGGGGCCATGATGTCTAAGCTGGGGTCCAGCTCCACCGCAGAGCTCAACCCCAAGGCTGCTGCCCAGTCAAAGCCAACATCCATGCCGCCTGCTAGCGTCATGACCAGACTCATCCTGATAATGGTGTGGAGAAAACTCATTAGGAATCCCAACACTTATTCTAGCCTCATTGGCCTCACCTGGTCCTTGGTCTCTTTCAAGTGGGGGATTGAAATGCCTGCTATTATAGCCAAGTCTATATCCATTTTATCTGATGCAGGTCTTGGAATGGCCATGTTCAGTCTTGGTTTGTTCATGGCACTGCAGCCAAGAATTATTGCTTGTGGGAACTCCATTGCCACATTTGCCATGGCTGTTAGATTCCTCACAGGTCCTGCGGTCATGGCTGCTGCTTCCATTGCAGTTGGTTTAAGAGGGGTTCTCTTACATATTGCCATTGTACAGGCGGCTCTTCCTCAGGGAATTGTCCCCTTTGTGTTTGCCAAGGAATACAATGTTCATCCTGACATTCTGAGCACAGGAGTAATATTCGGAATGCTAATAGCTCTACCCATCACACTTGTGTACTATATCTTACTGGGGCTA
>gnl_Vitvi_Genoscope.12X_GSVIVT01031663001
ATGATTAGCATCAAGGATCTGTATGGTGTTCTAAGTGCGGTGGTTCCTCTCTATGTGACTATGTTTTTGGCTTATGCTTCTGTAAAATGGTGGAACGTGTTCTCTCCGGATCAATGCGCAGGCATCAACAGATTCGTGGCCATTTTCGCCATCCCACTTCTCTCCTTTGAGGTTATTTCAAGGATAAATCCTTACAAGATGGACTTCCTCTTCATTGCTGCTGATGGAGTCTCCAAAGTTCTAATCCTAATCATCTTGTTTTCTTGGGCTAAGTTCTCAAAGCGAGGCAGCCTTGACTGGACAATCACGCTTTTCTCCATTTCCACCCTCCCAAACACCCTTGTGATGGGGATCCCACTTCTGAAATCCATGTACGGAGACGATAAGGAGTACCTCATTATCCAAGCCGTGGTTCTACAGTGCATAATTTGGTACACTTTGTTACTCTTTCTGTTTGAGTATAGAGAAGCAAGGATTTTCATACTGAACAAGTTCAAGGACAGTAGTGTGAGTAACAGTGAGAGGAGCGGGGAGAATTTCGGAGGAATCCAGGAGATGATCGGGAGAAACTGCGGCGGCACCGGCGCCGGCGAAGACGAAGTAGTTGATGTGGTGGTTAGAACGCCTTCCAATCCTCAGACCACGCAGAATGTAAACAAGGTGGCTCCAGATTCTCGGTCATGTTTGAAACCAACGCCGGCAGGAGGCGCCGCGCAGGAAGACGGTAAAGAGGTCCATCTGTTCATTTGGCGATGCGGGTGTTGCAGTTCTCAAGGTGTTTGTGGGCAGTCAGTGCAAGTCTGCAGAAGAGAAGAGGAAATCAAAGTCCAAGGGAAGACAGGAGAAGATGAGAAGCCCAATTTCCTTAAAGATCAGAATATGGATTCCTCCACATCCTCAGCCATGTTGAAGCAAATCATGAAAAGGGTGTGGTTTAAGCTTGTGAGGAACCCCAACTCTTATGCCAGCGTACTGGGTTTAGCCTGGGCTTTGGCTTCCTGCAGATGGGACATAAAGAAGCCCCAAATCTTGGAGAACTCGGTCACAATACTGTCAAATGCAGGCCTTGGGATGGCCATGTTTAGCCTTGGTCTGTTCATGGCTCTCCAATCAAGGATCATAGCATGTGGGAATAGACTAGCCGCGTATGGCATGCTTGTCAGGTTCTTGGCTGGCCCTGCTGTGATGGCAGTTGCTTCTGTTGCAGTAGGTCTTAGGGGCACCGTGTTGCGGGTCTCCATTGTACAAGCCGCTCTGCCGCAAGGCATAGTTCCCTTTGTGTTTTCCAGGGAATACAACCTGCATCCAGAAATGCTAAGCACAGCGGTAATTTTTGGAATGATTGTCGCCCTTCCCATCACAATTCTGTACTATGTTCTCCTGGGACTG
>Frave_01267-v1.0-hybrid.t2
AACAAAGCATATACGACTTCTCATGAAAACAATATAAAGAGATCATCATTGTCATTAGCAAGAATATGTATAAACAGTTG
TGAGCTAGGATATTTATTTTTTCTCTTCAATTCTTCAGAAACCATGATTTCCCTAATTGATGTCTACCATGTTGTGGCAG
CAACTGTTCCACTGTATGTTGCTATGATTTTAGCTTATGTTTCTGTGAAATGGTGGAAGCTGTTCACACCAGAACAGTGT
TCTGGTATAAACAAGTTCGTCGCGAAATTCTCAATCCCATTGCTGTCATTTCAAGTGATTTCTGCCAATAATCCCTACAA
AATGAACCTCAAACTCATTCTCTCTGATGGTCTACAAAAGGCAATTGCTTTCCTAGCACTGACAGCAATCACTAAATTCA
GCTCCCATGGTGGATTGAATTCTATCATCACAGGTCTTTCACTCTCCACCTTGCCTAACACATTGATCCTTGGAATTCCA
CTTTTGAAGGCTATGTATGCCGAAGAAGCAGGCGCGCTCGTTAGTCAGATAGTTGTGTTACAAAGCTTAGTTTGGTACAA
TTTGTTGCTGTTTCTGTTCGAGTTTCGAGCAGCAAAGGCAGCTTCTGTGACACCTTCATCAGAAGCAACTGCAGAGGAGA
TGGAGGCCCCTAATGAAGCACAATCGAAAGACGAAGAAGGGGGTGAAGAAAGAACCAGAAATCCCAAGAACATGAAATCT
ATTCTATTAACAGTTGGTAGAAAGCTCTTTGCTAACCCCAACACTCATGCAACATTGTTGAGTCTAATTTGGGCTAGCAT
ACACTTCAGATGGGGAGTGAAAATGCCAGAAATTGTTACGCAATCAATTTCAATAATGGCAAATGGAGGACTTGGTATGG
CAACATTCAGCTTAGGCCTTTTCATGGCGTCACGGCCTAGTATAATAGCTTGCGGAGCACGAATGACAATGGTAGCAATG
GGACTTAAGTTCCTTGCCGGACCTGCTGTAATGGCATTGTCCTCCTTTGTTATAGGACTAAGAGGCAGAGCTCTCAGAAT
AGCAATTGTGCAGGCAGCTCTTCCTCAAGGAATTGTTCCTTTTGTTTTCGCCAAGGAATACAATGTGCATCCAGAAATTC
TGAGCACTGCAGTAATTTTTGGCATGCTCATTGCTTTGCCTGTAGCTTTGGCCTACTACTTCTTACTGGATATA
>Frave_04070-v1.0-hybrid.t1
ATGATATCCTGGAATGACCTCTACAAGGTCTTGACGGCGGTGGTGCCTCTCTACGTGGCCATGATCTTAGCCTACGGCTC
CGTCCGGTGGTGGAAGATCTTCTCCACTGACCAATGCTCCGGCATCAACCGCTTCGTCGCAATCTTCGCCGTTCCTCTTC
TCTCCTTCCACTTCATCTCCACCAACGACCCTTACACCATGAACTTCCGCTTCATAGCCGCCGATACGCTCCAGAAGATC
ATCATGCTCTTTGCGCTGGCTCTTTGGACCAACTTCACCCGCAACGGAAGCTTAGAATGGATGATCACAATTTTCTCGCT
CTCGACGCTTCCCAATACTTTAGTCATGGGAATCCCACTGCTTATCGCCATGTACGGCCACCAAATCCCGGAGGCCGGCA
GCCTGATGGTCCAGGTCGTCGTGCTCCAGTGCATCATTTGGTACACACTCCTGCTCTTCCTCTTCGAGTACCGCGGCGCA
AAGTTGCTTATCATGGAGCAGTTTCCAGAGACCGCCGCCTCCATCGTCTCCTTCAAAGTCGACTCCGACGTCATGTCCCT
TGACGGCCGGGACTTTCTCGAGACCGACGCCGAGATCGGCGACGACGGCAAGCTCCACGTGAAGGTGAGGAAGTCCAACG
CGTCGAGACGGTCTCTCTCGGCAATGACGCCTCGACCGTCGAACCTCACCGGAGCCGAGATTTACAGTCTCAGCTCTTCC
CGGAACCCAACTCCCCGTGGCTCGAATTTTAATCCTTCCGATTTTTACTCCATGATGGGAGTTCAGGGGTTCAATACCCG
CCACTCCAACTTTGGCGCCGGCGACATGTACTCGGTTCAGTCCTCTAGAGGCCCGACTCCGAGACCTTCCAATTTCGAAG
AGAATTGTGCTCCAATAATGGCGCAAACTGTTACTTCTCCCCGGTTCGGGTTTTACCCGGCGCAGACTGTCCCGTCGTCG
TACCCGGCTCCGAATCCGGAATTCTCCGCTCCGGTCACTAAAACCGCCGCTAAAACTAACCAACAGCCACTCCAACCGCA
ACCGCCGCCGCAGCAGGTTAACTCCAACTCAAGCAAAGCAAACCACGACGCGAAAGAGCTCCACATGTTTGTTTGGAGCT
CCAGCAATTCCCCTGTTTCCGAAGCCGGAGGGCTCCACGTTTTCGGGGGACCTGACTTCGCCGCGTCGGAGCAATCCGGG
CGGTCAGATCAGGGCGCCAAGGAGATCAGGATGTTGGTTGCTGATCACCCCCAGAATGGAGAAACCAAAGTGGCAGTTAC
GGACAATGACGGCGAACACCACCACCATCAGGCGGTAGCAGAAGCCTTTAAATTCGCCGGAAAAGCTGATCAGGGAGAGG
AAGATAGAGAAAAGGAGGGGCCAATGGGATTTAATAAGCTGGGGTCAAGCTCCACTGCCGAGCTACACCCAAAAGGTGTA
GGAGTTGGTGCTGATCATCACGAGTCTAGCGGAGGGAAACAAATGCCGCCTGCGAGCGTGATGACCCGTCTGATCTTGAT
CATGGTTTGGCGGAAGCTTATCCGCAACCCCAACACATACTCCAGCCTCATCGGTCTCATTTGGTCACTCGTCTCTTTCC
GGTGGCACGTGGCTATGCCGAGCATTATAAAGGGGTCGATCTCCATACTGTCCGATGCCGGCCTTGGAATGGCTATGTTC
AGCTTAGGTCTCTTTATGGCACTTCAACCTAAGATAATAGCATGTGGAAACTCGGTGGCCGGGTTTGCAATGGCCGTGAG
ATTCCTCACCGGCCCGGCTGTGATGGCTGCAGCCTCCATTGCTGTTGGGCTACGAGGCACCCTCCTCCACTTAGCAATTG
TCCAGGCTGCACTTCCTCAAGGAATCGTTCCCTTTGTCTTTGCCAAAGAGTACAATGTTCATCCAGCCATTCTCAGCACT
GGGGTAATATTCGGAATGCTGATAGCATTACCGATTACGCTAGTGTACTATATCGTTCTCGGATTG
>Frave_05434-v1.0-hybrid.t1
ATGATCAGCGGAAAAGACGTCTACAATGTCCTTGCGAGCATTGTGCCTCTTTACGTAGCCATGATCTTGGCCTACGGCTC
GGTTCGGTGGTGGAACATCTTAACCCCGGACCAGTGCTCCGGCATCAACCGTTTCGTGGTGGTTTTTGCCGTTCCTTTAA
TGCCAGGGAATCATCAGTTGATAAATAATACGAGTTCTGGAAGGAAAATGAGTGGAGATGAGGTGCTTGAAATAGAAGAA
GGAAAAATGTTACCGGCAAGTGCACCTCCATATAGTAGCGGCCAGAAGAAGATGGACATGGAAGAAGCAGGTTTATTCAT
GGCTTTACAACCAAAGATTATAGCTGGTGGAAAATCACTAGCAACATTTGCAATTGTTGTTAGGTTCTTGATAGGCCCAG
CAGTGGTTGCTGCATGCTCCATAGCTGTTGGTCTTCGTGGAGCTGCTCTTCCTCTAGCGATTGTTCCTTTTGTATTTGCC
AAAGAATACAATGTGCACGCAGAAATAATTAGCACTTCAGTCATTTTTGGAATGCTGGTTGCCTTGCCTGTAACGATAGT
GTACTATATTCTTCTCGGACTAGTTTCTGGCAAATTGAGGGCTTTTGGAAGATATATAAACTGTACAGTTCGGACACCCA
AGTCACTCTGGGCACCCTCACTGCTTTGGGCACCAAAAGGCTCTATCCATAGCTGCTTGCATTGGCTGCCACTC
>Frave_06077-v1.0-hybrid.t1
ATGGTGGTGGGACGACAGTTGTGGTGGCTGGGTGGTCTGGTGGCCGGGTCATTCCTTGGGCTGAGAAGGATGGACATGGT
GCTGGATCTATCTCTTGGACTTAGTGGACACCTTGCAGAAGGGGATAATTTTGGTGGCTTTATTCTTTTGGAGAACCTTG
TCAAAGCGCGGCAACCTCGAGTGGATATCACGCTCTTTACCCTATCCAGTCTCCCCAACACTCTTATCATTGGCATTCCT
CTCTTGAAGGCCATGTATGGTGACGCTTCAGTCACTCTAATGGTTCAAATCGGGGCGCTGCAAAGTATCATTTGCCAAGT
CAGCCGGAGATTCGCCGCCGTCCTCTTGCACGGACTAGCTAGTCCGGTTCCGCCTTCGTTTAGACTGGGCAGGAGTGCGT
CGGGGTTGGGCTGGGTTCGTGCCGAGATCGATGATGGTGCTGGCGGGGCGCGCTCGGGGCTCGACTGGAGTTCGATCCGG
GCTGGATCGTGGCTGGGAAAGGGCGTTGCTTGCCGACGTGCGCCGGGGTCTGTGGAGGAGGCCAGTGTTCTCATTCTCTT
CGGTGGAGGAGGCCGCCGGGGACTGCAACTTGTTCTCTTCGGTGAAGGTGGGTGCCCAGAGAAGAAATCTGGGGGAAAAT
CTGGTGACCGGAATCCGGCGGTCGGGGAAATTCCGGTGACCGGTCCGGCGGTCGGGGAAATTTCGGTGACCGGAATCCGG
CGGCCGGTGACCGGAGTCCGAGGTTCCAGCCAAGTCTTTTCATGT
>Frave_09384-v2.0.a2-hybrid.t1
ATGATCACATTATCAGACTTTTACCACGTCATGACGGCGGTGGTGCCTCTGTACGTGGCCATGGTCTTGGCCTACGGCTC
CGTCAAGTGGTGGAAGATCTTCACACCCGACCAGTGCTCAGGCATCAACCGCTTCGTCGCCCTCTTCGCCGTTCCCTTAC
TCTCCTTCCACTTCATCTCCTTAAACAACCCTTACACCATGAACATCCGCTTCCTCGCCGCCGACACTCTCCAGAAGCTC
ATTGTCCTCGCCGTCCTCGCCGTCTGGTCCAAAGTCAGCAAGCGCGGCTGCCTCGAGTGGACCATCACCCTCTTCTCCGT
CTCCACTCTCCCCAACACCCTCGTCATGGGAATCCCTCTCCTCAAAGGAATGTACGGCGACTTCTCCGGTAGCCTCATGG
TCCAAATCGTCGTCCTCCAGTGCATTATCTGGTACACATTGATGCTCTTCATGTTCGAATACCGCGGCGCAAGACTCCTC
ATCTCCGAGCAGTTCCCGGACACCGCAGGCTCCATCGTCTCGATCCACGTCGACTCGGATATCATGTCCTTGGACGGCAG
GCAACCTCTCGAAACAGAAGCCGAGATCAAAGAAGACGGCAAGCTCCACGTCACCGTTCGGAAATCCAACGCCTCCAGGT
CGGACATTTACTCGAGAAGGTCCCATTCTCAGGGCCTATCCTCCAATACTCCCCGCCCTTCCAATCTCACCAATGCCGAG
ATTTACTCCCTCCAGTCTTCTAGAAACCCTACTCCTAGAGGCTCCAGCTTCAACCACACCGACTTTTACTCCATGATGGC
CGCCGGCCGGAACTCCAACTTCGGCTCCTCCGACGTCTTCGGCGGGCCATTGACCGCGTCGAGAGGCCCGACGCCGCGTC
CGTCGAACTACGAGGACGACGGAGGCGCCGCGGTAGGAGCTGCTGCAGCTGGGAGTAACAAGCCGAGGTTTCATTACCAA
GGAGGCGGGAACAATACAACCGCGCATTACCCGGCGCCAAATCCGGGAATGTTCTCGCCGACCACGGCTGCTTCTAAGAA
CGTTGTCGCTCCGAAGAGGCCTAATGGAAATGGGCCTAATGGGCCGGCTCAGGACGGCGGGAAAGATCTTCATATGTTTG
TGTGGAGCTCCAGTGCTTCTCCTGTTTCTGATGTGTTTGGAAGTAATGAATATGGCGCTACCGGCCATGATCAGAAAGAA
GTCAAGTTGGCTGTTTCTCCCGGGAAAGTGGAGGGTAGAAGAGAGAACCAAGAAGAGTACATGGTGGAGAGAGACGAGTT
CAGCTTTGGGAACAGAGTGGTGGATCAGATGAACATGAACGAAGGTGAGAAAGGGGATTTGAACAAGGCCAAAGTGATGC
CTCCGACGAGTGTGATGACGAGGCTGATTCTCATCATGGTCTGGAGAAAATTGATCAGAAACCCAAACACTTACTCAAGC
TTGATCGGCCTCACTTGGTCTCTCGTATCCTACAGGTGGCATTTACAAATGCCAGCCATCATAGCAAAGTCGATAGCCAT
ACTATCAGACGCAGGGCTTGGGATGGCTATGTTCAGTCTTGGTCTGTTTATGGCTTTACAACCAAGGATCATAGCATGTG
GAAATTCCATTGCAGCTTTTACTATGGCTGTGAGATTCCTTACAGGCCCAGCTGTCATGGCAGCTGCTTCCATTGCTGTT
GGCCTTAGGGGCACTCTCTTGCATGTTGCCATTGTCCAGGCAGCTCTACCCCAAGGAATTGTCCCCTTTGTCTTTGCCAA
GGAATACAACGTACACCCTGATATTCTCAGCACGGGAGTTATATTCGGCATGTTGATCGCGTTGCCCATTACACTTGTCT
ACTACATTTTGCTGGGGCTA
>Frave_12312-v1.0-hybrid.t1
ATGATCAGCGGAGAGGACGTTTACGAGGTGCTTGCGAGCATTGTGCCGCTTTACGTGGCCATGATCTTGGCCTACGGCTC
AGTTCGGTGGTGGAAGATCTTCACACCGGATCAGTGCTTAGGTATCAACCGCTTCGTGGCCGTTTTTGCCGTTCCTTTGC
TTTCCTTTCACTTCATTGCTTCCAACGATCCCTATGCCATGGACTACTTGTTCATCGCGGCGGACTCGCTGCAGAAAGTG
GTCATTTTTGTGGTTCTAATTCTCTGGCAGATCTTTTCCAAGCGCGGAAGCCTTGAGTGGATGATCACACTCTTCTCACT
CTCCACTCTTCCCAACACTCTTGTCATGGGCATTCCTCTCTTGAAGGCCATGTACGGAGACTCCTCGGCCACTCTAATGG
TTCAAATCGTGGTGCTCCAAAGCATCATCTGGTACACTCTCATGCTTATCATGTTCGAGTACAGAGGAGCCAAACTTTTG
ATCGCAGAGCAGTTCCCGGAAACAGCCGGGGCCATCACCTCGTTCCGGGTCGACTTCGACATCGTTTCGCTCAATGGACG
TGAGCCTTTGCAGACTGATGCCGAGATTGGAGAGGACGGGAAGTTACACGTGGTGGTGAGAAGATCGTCGACGTCGTCGT
TCGTGTCGCACGGGTGGAACTCCATGAACTCCGACATGACTCCTCGGGCTTCAAACCTCACCGGCGTTGAGATATACTCG
ATTCAATCGTCTCTTGAACCGACGCCGAGGCAATCCAGCTTCAACCAGAGTGAATTCTTCACCATGTTCAATGCCAGCCC
TAAACATGGCTACACTAACAGCTTCCAAGGCGTAGCGCAGAGGACTTCGAATTATGAAGCGGAGATGATAAAAATGAGCA
ACAAGAAGAGAAGGGTCAAGAGCATGAGCGGTGAGCTATTAAATGCCGGAATAGCGTCTTCGTACCCGCCTCCAAATCCC
TTGTTTTTGGGGTCTGCGAGTGGCGGACCGAAGAAGAAGGACAGCCGCGGCGCTGCTGATGCCGGTGGTGGTAGTGGTGG
TGCAGTGGCTAATAAGGAGCTTCATATGTTTGTTTGGAGTTCAAGTGCTTCGCCGGTCTCCGAGGGGAACCTGAAACATG
CAACGAACCGAGCTGCCTCTACTGATTTTGAGGGCATTGATCCTTCCAAGGCTTCTCATGATCAACCAATTGCTGGTTCA
AAAGGGATGCATCAATTGATTCACAATATGAGTTCTGGAAGGAAAATGAGTGAAGATGGGGTGCTTGAAATAGAAGAAGG
AACAATGTTTCCAGCAATTGCACCTCCGCGTAGTGGTGGCCAGAAGAAGACGGATATGGAAGGAGGTGCGGCAAAGAAGC
AACAAATGCCTCCTGTAAGTGTCATGAGTAGGCTTATAGTCATCATGGTTTGGAGAAAGCTGATTAGAAATCCGAACACC
TATGCTAGTGTGTTTGGTCTCGTCTGGTCTCTCGTATCATACAGGTTGCACATCAAAATGCCAACAATTGTAAGCAATTC
CATCGAAATATTATCTAATACTGGTTTGGGAATGGCTATGTTCAGTCTAGGTTTATTCATGGCTTTACAACCAAAGATGA
TAGTTTGTGGAAAATCAGTAGCAACCTTTGCAATGGCTGTTAGGTTCTTGATAGGCCCAGCAGTGATTGCTGCATGCGCC
TTAGCTGTTGGTCTTCGTGGAGTTCTTTTGCATGTTTCAATACTTCAGGCTGCTCTTCCTCAGGGGATTGTTCCTTTTGT
ATTTGCCAAAGAATACAATGTGCATGCAGAAATACTAAGCTCTGCGGTCATTTTCGGAATGCTGGTTGCTTTGCCTGTAA
CAATAGTGTACTATATTCTTCTCGAACTC
>Frave_12314-v1.0-hybrid.t1
ATGATCACCGGAAAGGATATTTACGATGTCCTTGCAAGCATTGTGCCGCTTTACGTGGCCATGCTCTTGGCCTACGGCTC
GGTCCGGTGGTGGAAGATCTTCACCCCGGATCAATGCTCCGGCATCAACCGCTTCGTGGCTGTCTTTGCCGTTCCTTTGC
TTTCCTTTCACTTCATTTCCTCTAACGATCCCTACACCATGGATTACCAGTTCATCGCGGCGGACTCGCTACAGAAAGTG
GTGATTCTGGTTGCTCTATTCCTATGGCAGACGTTCTCCAAACGCGGCAACCTCGAGTGGATGATCACGCTCTTCTCCCT
CTCCACTCTCCCCAACACTCTCGTCATGGGCATTCCTCTCTTGAAGGCCATGTACGGCGACTTTTCGGGCGGTCTCATGG
TTCAAATCGTGGTGCTGCAAAGCGTCATCTGGTACACTCTCATGCTCTTCATGTTCGAGTACAGAGGTGCGAGACTCTTA
ATTTCAGAGCAGTTTCCGGAAACCGCAGGTTCCATCACCTCGTTCCGAGTGGACTCCGACGTAGTTTCGCTTAACGGACG
CGAGCCTTTGCAGACTGATGCCGAGATTGGAGAGGACGGGAAGTTACACGTGGTGGTGAAAAGATCGGCGGCGTCGTCCA
TGGTGTCATCGTTCAAATCGCACGGGTTGAACTCCTTGAATTCCGGCATGACTCCTAGGGCATCGAACCTCACCGGCGTT
GAGATTTACTCGGTTCAGTCGTCTCGTGAACCAACTCCGAGGGCGTCAAGCTTCAACCAGACTGATTTCTACGCCATGTT
TAATGCTAGCAAAGCCCCAAGCCCTAAACACGGCTACACCAACAGCTTCCAAGGCGGGTTTGGCGATGTTTACTCGGTTC
AGTCATCAAAAGGCGTCACCCCGAGGACTTCCAATTTTGATGAGGAGATGATGAAGATAAGCAACAAGAAGAGAGGGGCC
AGAAGCATGAGCGGTGAGCTGTTCAATGCCGGGGCGGTATCTTCTTACCCCCCTCCGAATCCAATGTTTTCGGGGTCTAC
GAGTGGCGGACCAAAGAAGAAGGAGAGCGGCGGCACCTTTGCCAGTGCCGGTGGTGGTAGTGGTGGTGCAGTGCCTAATA
AGGAGCTTCATATGTTTGTTTGGAGCTCGAGTGCTTCGCCTGTTTCCGAGGGGAATATGAAACATGCAGTGAACCGAGCT
GCCTCTACTGATTTTGGGAGCATTGATCCTAAGGCTTCTCAACATGACAATCCAATTGCTGGTTCAAAAGGAATGCATGA
ATTAATTCAGAATATGAGTCCTGGAAGGAAAGTAAATGGAGACGGGGAGCTAGAAATAGAAGAAGGAACAAAGTTTCCGG
CAAGTGCATCTCCATATAGTAGTTGCCAGAAGAAGATGGACATGGAAGACGGAGGTGTGGCAAAGAAGCAACAAATGCCT
CCTGCAAGTGTCATGACTAGGCTTATACTCATCATGGTTTGGAGGAAGCTCATTAGAAATCCCAACACCTACTCCAGTCT
CCTTGGTGTCGCTTGGTCTCTCGTATCATACAAGTGGCACATCAAAATGCCCACAATTATAAGCGGATCCATATCAATAT
TATCTGATGCTGGCTTGGGAATGGCTATGTTCAGTCTAGGTTTATTCATGGCTCTGCAACCAAAGATCATAGCTTGTGGA
AAATCAGTAGCAACATTTGCAATGGCTGTTAGATTCTTGACAGGCCCGGCAGTGATTGCTGCATGCTCCATAGCCGTCGG
TCTTCGTGGAGTTCTTTTGCATGTTGCAATAGTTCAGGCTGCTCTTCCACAAGGGATTGTTCCTTTTGTATTTGCCAAAG
AATATAATGTGCACCCAGACATACTTAGCACTGCGGTCATTTTTGGAATGCTGGTTGCCTTGCCTATAACAATACTCTAC
TATATTCTTCTGGGGCTC
>Frave_37698-v2.0.a2-hybrid.t1
ATGAGACCCATGCAGGGGTATCCTACCCCTCCCAGCACCAGAATATTTTCTCCGGCGGCTGGACCTGCCAAGGTAAAACC
CAATGGGACAGATACCGCCGCGGGTAAGGATCTTCATATGTTTGTTTGGAGCTCAAGTGCTTCTCTAGTCTCCGAACGAG
GCATTCATGTTTTCAGAGGTGGAGCTGCTCACCAGAAAGATCACGGTGAGTTCAGGGGAGATGAGTTCAGCTTCTGTAAC
ATACCAGCTTCTAATGGGATTGATCGAGATGGTCCAGTGCTTTCCAAGTTGGGTTCGAGCTCCTCCACTACTGAACTCCA
CCCAAAGACCTGTCATGTTGAATCGACGGCCACAGCAATGCCACCAGCCAGCGTTATGACCCGTCTCATTCTCATTATGG
TCTGGAGGAAACTCATTAGGAACCCAAACACCTACTCCAGCCTTATTGGCCTCACCTGGTCTTTAGTCTCATTCAAGTGG
AACATTGCCATGCCTGCAATCATAGCCCGTTCAATAGCCATTCTTTCTGATACAGGTCTTGGAATGGCCATGTTTAGCCT
TGTTCGGTTCCTTGCCGGTCCTGCTGTCATGGCAGCAGCCTCACTTGCTGCAGCTCTTCCACAAGGAATTGTGCCCTTCG
TGTTTGCCAAGGAATATAATGTTCATCCTAACATACTGAGCACCGGGGTTATTTTTGGGATGCTAATTGCTCTTCCTATC
ACATTGGTTTACTACATCCTTCTAGGACTT
>Frave_37699-v2.0.a2-hybrid.t1
ATGATCAGCTTGGAAGACCTGTACCATGTTCTGACAGCAGTTGTGCCACTCTATGTGGCCATGATATTGGCCTACGGGTC
AGTCAAGTGGTGGAAGATCTTCAACCCTGATCAATGTTCTGGCATCAACCGCTTTGTGGCCCTCTTCGTCGTTCCTCTGC
TCTCCTTCCACTTCATCTCCACCAAAAATCCATACGCCATGAACTACAGGTTCATAGCTGCAGACACTCTTCAGAAGCTC
ATTGTCCTTGGGGTCCTAGCCGTATGGTCCAGAACCAGCTCCCGAGGCTCTCTCGACTGGTCCATCACTCTCTTCTCCCT
CTCTACTCTCCCCAACACTCTAGTCATGGGCATACCCTTGCTCAAAGGCATGTATGGAGACTCCTCAGGGACCTTAATGG
TCCAGATTGTTGTCCTCCAGTGCATTATCTGGTACACTCTCATGCTCTTCTTGTTTGAGTACAGAGGAGCTCGCCTCTTG
ATTGGTGAGCAGTTCCTAGACACTGCTGCCTCCATCATTTTCTTTCGTGTTGATTCCGACATCCTTTCTTTAGATGGGAA
AGAGCCGTTACAGACAGAGGCCCAGGTCGGAGAAGATGGTAAGCTCCATGTCACTGTCAGAAAATCCTCCAGCTCTCGTT
CCGAAATCTTCTCCAAACCATCCCTTGGACCCAACTCTGGTGTTTCGTGCACCCCAAGGCTTTCCAACCTGACTAATGCT
GAAATCTACAGCCTCCAGTCCTCAAGAAACCCTACTCCCAGGGGTTCCAATTTCAGTCACACTGATTTCTATGCAATGGT
GAATGGGAAGAACACGAGTCCAAGGCTGTCCAAT
>Maldo_GDDH_06G1226800
ATGATTACATTATCCGACTTCTACCACGTCATGACGGCGGTGGTGCCGCTCTACGTGGCCATGATCTTGGCCTACGGCTC
CGTGAAGTGGTGGAAGATCTTCACCCCCGACCAGTGCTCCGGCATCAACCGCTTCGTCGCCCTCTTCGCCGTCCCCCTCC
TCTCCTTCCACTTCATCTCCACCAACGACCCTTACAACATGAACACCCGCTTCATTGCCGCCGACACCCTCCAGAAGCTC
ATCGTCCTCGCCGTCCTCGGCGTCTGGACCAAAGTCAGCAAAAGGGGATGCCTGGAATGGACGATCACTCTCTTCTCCGT
CTCCACTCTGCCCAACACTCTGGTCATGGGAATCCCATTGCTCAAGGGAATGTACGGCGATTTTTCCGGGAGTTTGATGG
TGCAGATCGTCGTCCTCCAGTGCATTATCTGGTACACTTTGATGCTTTTCATGTTCGAATACCGAGGAGCAAGACTCCTC
ATCTCGGAGCAGTTTCCCGACACTGCGGGATCCATTGTCTCCATCCACGTCGACTCCGATATTATGTCGCTCGACGGAAG
ACAGCCCCTCGAGACTGAAGCGGAGATCAAGGAGGACGGCAAACTCCACGTCACTGTCAGAAAATCAAACGCTTCGCGCT
CGGATATTTTATCGCGGCGATCTCAGGGGCTGTCGTCCACCACCCCGCGGCCGTCGAATCTCACTAATGCGGAGATTTAC
TCCCTGCAGTCTTCGAGAAATCCGACGCCGAGAGGGTCAAGTTTCAACCACACGGACTTCTACTCCATGATGGCTGCCGG
AAGGAACTCGAATTTCGGAGCTAACGATGTTTATGGGATGTCTGCGTCCAGAGGGCCGACTCCACGGCCATCAAATTTCG
AGGAAGACGGTGGCGGCGGCGCTGTCAGCTCCGCTACTGGAAATAAGCCACGGTTTTACCACGGCGGACAGAATAATGCA
GTGGCGCATTACCCGGCCCCAAACCCAGGGATGTTTTCTCCGACGGCGTCCAGAACCGTCACCGCTAATGCTAATAGCAA
TGCCATGAATGCAAAGAGAGCTAATGGGCAAGCTCAGAAAACAGAGGACACCAATGGCGGGAAGGATCTTCATATGTTTG
TTTGGAGCTCAAGTGCTTCTCCTGTTTCAGATGTGTTTGGAAGCAATGAATACGGTGGTGCTGCCCATGATCACAAAGAA
GTAAAATTGGCTGTGTCTCCAGGAAAAGTGGAGGGGAGGAGAGAGAATCAGGAAGAGTATTTGGAGAGAGAAGATTTCAG
ATTTGGAAACAGAGATCAGATGAACATGAACAATGAGGCTGAGAAAGGAGGGGATGGGATTGGAAAAGCCAAAGTGATGC
CTCCAACAAGTGTGATGACAAGGCTAATTCTCATCATGGTTTGGAGAAAACTCATTAGAAACCCAAACACTTACTCCAGC
TTGATCGGCCTCACTTGGTCTCTAGTCTCATTCAGGTGGCACGTTCAAATGCCAGCCATTGTAGCGAAGTCCATCGCCAT
ACTATCTGATGCAGGACTTGGCATGGCCATGTTCAGCCTCGGTTTGTTTATGGCTTTGCAGCCAAAGATCATAGCTTGTG
GAAACTCCGTTGCAGCTTTTGCCATGGCTGTGAGATTCCTTACAGGTCCAGCTGTCATGGCAGCTGCTTCCATTGCTGTT
GGCTTAAGAGGCACTCTCTTACATGTTGCCATTGTACAGGCAGCCCTACCCCAAGGAATTGTTCCCTTTGTCTTTGCCAA
GGAATACAATGTACACCCTGATATTCTCAGCACGGGGGTTATATTTGGAATGTTGATTGCGTTGCCCATAACGCTTGTTT
ACTACATTTTGTTGGGGCTA
>Maldo_GDDH_09G1047300
ATGATTTCTCTAACAGATGTCTACCATGTTGTGGCAGCCACTGTTCCTCTATATATTGCCATGATTTTGGCCTACCTTTC
TGTGAAATGGTGGAAGCTCTTCACACCAGATCAATGCTCTGGAATTAACAAATTCGTTGCCAAATTCTCAATCCCTCTTC
TGTCCTTTCAAATCATTTCTTCCAACAACCCTTACAAAATGAACCATAAACTCATCCTCTCGGACTGCCTCCAAAAACTG
ACTGCATTCCTGGCACTGGCAGCAGTCACTAAATTCAGTTCCTATGGCGGGTTGAATTCCATCATAACCGGCCTCTCTCT
TTCGACGCTTCCTAACACGTTGATCCTCGGGATTCCGCTGCTGAAGGCCATGTACGGGGATGAGGCGGCCAAGCTTGTGA
CACAGATAGTTGTGTTGCAGAGCTTAATCTGGTACAATATGTTGCTGTTTCTGTTTGAGTTCAGGGCCGCTAAGGCGGCG
TCTGTCACACCTTCATCAGAACCCACTGCAGAGGATATGGAGGTGCCTCACGAAGCGCAATCGAAAGATGAGACGGAGGA
CGAAACGAGAGCCGACAATACTAGGAAGATCAAATCTATTCTGTTAACAGTTGGGAGGAAGCTTATAACCAACCCAAACA
CTCATGCAACAATGTTGGGTCTGATTTGGGCAAGCATACACTACAAGTGGGGAGTGAAGCTGCCAGAAATCATTGCGCAA
TCAATCTCGATACTGTCGAATGGAGGACTTGGGATGGCAATGTTCAGCTTAGGCCTTTTCATGGCAACGCGCGGTAGCAT
AATAGCGTGTGGGACACGAAAGGCGATGCTAGCCATGGGATTGAAGTTCATAGCCGGCCCTGCGATAATGGCGCTGTCCT
CCTTTGCAGTTGGACTAAGGGGCAAAGTTCTCAGAGTGGCAGTAGTGCAGGCAACTCTTCCTCAAGGAATCGTTCCTTTC
GTGTTTGCGAAAGAATACAATGTACATCCAGACGTTTTGAGCACCGGGGTTATTTTTGGGATGCTCATTGCATTGCCGAT
AGCATTGGCCTACTACTTCCTTCTGGGATTG
>Maldo_GDDH_10G1014300
ATGATAACGGCACAAGATTTCTACAAGGTCAGCTGCGCAATTGTTCCACTATACTTTGCAATGCTGGTGGCCTATGCCTC
TGTCAAATGGTGCAAAATATTCTCACCGGAGCAGTGCTCTGGCATCAACCGCTTCGTGGCGGTGTTTGCGGTTCCGGTGC
TGTCTTTCCACTTCATATCCCAAAACAACCCTTACCAGATGGACACCAAGTTTATATTGGCTGACACTTTCTCCAAGCTT
TTGGTTCTTGCTTTGCTCTCATTATGGTCTATATTGTTTAAGGCGGCAGGAGGGCTTGACTGGCTTATCACGATTTTTTC
TGTCGCCACTTTGCCAAACACATTGGTCATGGGCATCCCTTTGCTCAAGGCCATGTATGGCGATTTCACACAGTCCCTCA
TGGTTCAAGTGGTTGTGCTTCAATGCATCGTATGGTACACACTTTTGCTCTTTCTCTTTGAGTATAGAGCAGCCACTCTA
CTCATCCAAACCCAGTTCCCTGGCCCCACCGCCGCAGCCATAACAAAGTTCGAAATCGACGATGACATTATCTCCCTGGA
CGGCCGGAACCCCCTTTGCACCGAGTCTGAAACCGATCAAAATGGGCGTATCCGGGTCCGAATCCGGCGCTCTACCTCAT
CAGTCCCCGGCTCCTCAGCTCTATCATCCTCGATGGGCCTCACTCCCAGACCATCAAACCTCTCCAACGCGGAAATATTC
TCAATCAACACACCTCACCACCATGCAAACCTTGAATGCACTTTGGGATCTGGTGACGTGGCCTTTGGGTATCGATCTAC
CAGCCCTCAACTCTCCGCCGGGTACGCGTCCTCGGACGCGTATTCCCTGCAGCCAACTCCACGTGCTTCAACTTTCAATG
AAATTGACACGACCACATTCTCCACCACCGCCAATACCCCGGTGTGGGCCAGGTCTCCGGCGACGGGGAGATTTTCACAG
CAACCGTCTCCGACATTTAACGGCGTGAAGATGGTATGGGAGTCACCTGCGAAGTGTCAGGGTGATGATCAGAGACAAGG
ATATTTCAAAGAGGTTGGAGAGAAAGAAATTAGCTTTAGAGACTGCACCAAAATCCCAATGCCGGAGGTGACGGATGCGA
AGGTCGAAGCAGCTGCTAATCAAGAAATGCCAAGTGCCCCAGTCATGCTAAGGCTTATACTAATCATGGTTGGAAGAAAG
CTTTCCCGCAACCCAAACACATACTCAAGTGTGTTAGGCCTTGTCTGGTCTCTCATCTCATTCAAGTGGGATGTAGGGAT
GCCGAGTTTGGTGAAATATTCCATAAAATTGATATCAGATGCGGGTCTGGGGATGGCTATGTTCAGTTTAGGGTTGTTTA
TGGCCCTTCAGCCTCGTATTTTAGCGTGTGGCGCAAAAAGGGCAACAATGGGGATGGTGGTCCGATTTATTTGCGGGCCT
CTTCTAATGTTTGCTGCCTCTGCCGCTACTGGTCTTAGAGGAGTAAAACTACATGCTGCCATAGTCCAGGCAGCGCTTCC
ACAAGGAATAGTACCATTTGTCTTTGCAAGGGAATACGGTTTGCATCCAGACATTTTAAGCACAGGGGTTATCTTTGGTA
TGTTAGTTTCCTTACCAGTGACGCTCCTCTATTACATACTTCTAGGCTTATAT
>Maldo_GDDH_12G1095100
ATGATCAGTTTCACAGACCTGTACCACGTCCTCACTGCCGTTGTGCCGCTGTACGTGGCCATGATCTTAGCCTACGGCTC
CGTGAAATGGTGGAAAATCTTCAGCCCCGACCAATGCTCGGGCATCAACAGGTTCGTCGCTCTGTTCGCAGTTCCTCTGC
TCTCCTTCCACTTCATCTCCACCAACAACCCCTACGCCATGAACTACAGGTTCATAGCGGCTGACACCCTTCAGAAAATC
ATCGTCCTGGCGGTCCTGGCTGTTTGGTCGAGAACAAGCGCCAGAGGCTCTCTCGAATGGTCCATCACTCTCTTCTCCCT
CTCCACTCTGCCCAACACTCTGGTCATGGGGATACCACTTTTGAAGGGCATGTACGGCGACGCCTCCGGCAGCCTCATGG
TCCAAATCGTCGTCCTCCAGTGCATCATTTGGTACACTCTCATGCTCTTCCTTTTCGAGTATAGAGGTGCCCGCCTCCTC
ATTGGTGAACAGTTCCCGGACACCGCCGGCTCCATCATTTCCTTCACGGTCGATTCCGACATCATATCCTTGGACGGGAA
AGAGCCGTTGCAGACAGAGGCCGAGGTAGGAGAAGACGGGAAGCTCCATGTCACTGTCAGAAAATCGACGAGCACTCGCT
CCGAAATCCACTCCAGAAGATCCCACGGACCCAACTCCGGCGTGTCCTTAACCCCAAGGCCTTCTAATCTCACCAATGCG
GAGATTTATAGCCTTCAGTCTTCGAGAAACCCGACTCCCAGAGGCTCCAGCTTTAACCACACTGATTTTTACTCCATGGT
GAACGGGAAAAACATGAGCAATGCCAGTCCGAGACAATCGCACTACGGCAATGTGGGGTCTGATGAGGAGGCCGGAGGAG
TTGGGGGGGCCAGAGGACGAGCAAATGGGGGGAATTCGGGGTATCCGGCGCCTCCCAGTGCCGGAATTTTCTCTCCGGTG
ACCGGACCCTCTGCCGGAGCCAAGAAGAAACCCATTGGGGCTGATGGTGGCAAAGACCTTCACATGTTTGTTTGGAGCTC
AAACAATTCGCCTGCGTCGGAAGGAGGCATTCATGTTTTCAGAGGAGGAGAATATGGCAATGAACTTGCTGGGGTTGCTC
CCCACTACAAAGATTATGATGAGTTTGGCCGAAATGAGTTCAGCTTTGACAACAGGCCGGCTTCAAACGAGGCAGATCGG
GAAGGTCCGGGGCTTTCCAAGTTGGGTTCGAGCTCCAGCACTGAACTCCACCCCAAGACAGCTAATGGTGGTGAATCAAA
GACCGCAGCCATGCCGCCTGCTAGCGTTATGACCCGGCTTATTCTAATTATGGTGTGGCGAAAACTGATTAGGAACCCAA
ACACTTACTCAAGCCTCATTGGCCTCACCTGGTCTTTGGTCTCCTACAAGTGGCACATTGTTATGCCTGCGATTGTAGCC
CGCTCGATTGCCATTCTGTCTGATGCAGGTCTTGGAATGGCCATGTTTAGTCTTGGCTTGTTCATGGCTTTACAACCAAG
GATGATTGCTTGCGGAAATACAATTGCTTCCTTCGCCATGGCAGTTCGATTCCTTACAGGGCCGGCTGTCATGGCGGCGG
CCTCAATTGCCGTTGGACTGCGAGGTGTTCTGTTGCACATTGCCATTGTACAGGCAGCTCTTCCACAAGGGATTGTTCCG
TTTGTCTTTTCTAAGGAATACAATGTTCATCCAAACATACTAAGCACCGGGGTTATCTTTGGAATGCTAATCGCTCTTCC
GATCACATTGGTTTACTACATCTTGCTAGGGCTT
>Maldo_GDDH_13G1025300
ATGATTTCGTGGCACGACCTTTACAAAGTCTTGACGGCGGTGGTGCCGCTGTACGTGGCCATGATCTTAGCCTACGGCTC
CGTCCGGTGGTGGAAGATCTTCTCCCCCGACCAGTGCTCCGGCATCAACCGCTTCGTCGCGATATTTGCCGTCCCCTTGC
TCTCCTTCCACTTCATCTCCACCAACGACCCCTACACCATGAACTTCCGGTTCATCGCCGCCGATACCCTCCAGAAAATC
ATCATGCTCTTTGCCCTCGGCCTCTGGACCAACTTCACCCGCAACGGCAGCCTCGAGTGGATGATTACAATTTTCTCCCT
CTCTACTCTCCCCAACACTCTCGTCATGGGGATTCCGCTGTTAATCGCCATGTACGGCCATAAAATCCCGGAATCCGGCA
GCCTCATGGTGCAGGTGGTGGTACTGCAGTGCATCATCTGGTACACTCTCCTCCTCTTCCTCTTCGAGTACCGTGGCGCC
AAGCTTCTAATCATGGAGCAGTTCCCGGAGACCGCCGCCTCCATCGTCTCCTTCAAAGTCGACTCCGACGTCGTATCGCT
CGACGGTCGCGATTTTCTCGAGACCGACGCCGAAATCGGCGACGACGGAAAGCTCCACGTCAAGGTCCGGAAGTCCAACG
CATCAAGGCGGTCACTCTCCGCAATGACCCCTCGGCCGTCGAACCTCACCGGCGCCGAGATTTACAGCCTGAGCTCCTCC
CGAAACCCGACGCCGAGAGGCTCCAATTTCAACCCCTCCGATTTTTACTCCATGATGGGAGTCCAAGGGTTCAACACCCG
GCACTCCAATTTCGGACCCGCCGACTTGTATTCGGTTCAGTCCTCCCGCGGTCCGACTCCCCGACCCTCCAATTTCGAAG
AGAATTGCGCCGCTCAGACCGTTACGTCTCCCCGGTTTGGGTTTTATCCCGCGCAGACGGTACCCGCGTCGTACCCGGCT
CCTAATCCGGAGTTCTCGGCACCCATAGCTAAAAGTAACAGCAAAAATCAGCAGCCGCCGCCGCAGCCCCAAGTGGAGGC
GCCACCGGTTTCGAATAGTGCTATTGCTAAAACGAATAGTCATCACGATGCTAAAGAGCTCCACATGTTTGTATGGAGCT
CCAGCGCGTCCCCGGTTTCCGATGGCGGTGGGCTTCATGTTTTTGGCGGGAACGATTCCAGTGCGGCCGAGCAATCTGGA
CGGTCCGATCAGGGCGCCAAGGAGATAAGAATGATTGTTGCTGATCACCCCCAAAACGGAGAAAACAAAGCGGCAGTTCC
GGAGAGTGCGCCGACGGCGGAGGGGTACGGCAGGGAAGCGTTTAGCTTCGGCGGGAGGGGCGGCGAGGGAGAGGAGGCTG
AGAGGGAAAGAGCGGGACCCACAGGTCTTACTAAGCTGGGGTCAAACTCCACTACGGAGCTGCACCCAAAGGGCGGCGCA
CTTGGTGATCCTCATGAGTCAAGTGTCGGAAAGCAAATGCCTCCCGCGAGCGTTATGACCCGTCTGATCTTGATCATGGT
GTGGCGGAAGCTTATCCGCAATCCCAACACGTATTCGAGCCTCATTGGTCTCATCTGGTCTCTCATCGCTTTCCGGTGGC
ATGTGGAGATGCCGAGAATAGTAGAAAAGTCCATTTCCATACTATCTGATGCTGGCCTTGGAATGGCTATGTTCAGCTTA
GGTCTTTTTATGGCACTTCAACCCAAGATAATAGCATGTGGGAACTCAGTTGCCGGATTTGCAATGGCAGTAAGGTTCCT
CACTGGCCCCGCCGTCATGGCTGCCGCCTCCATTGCTGTTGGCCTCCGTGGCACCCTCCTCCACTTAGCTATTGTCCAGG
CTGCTCTTCCTCAAGGAATTGTTCCCTTTGTATTTGCCAAGGAGTACAATGTTCATCCAGCCATTCTTAGCACTGGGGTT
ATTTTCGGAATGTTGATAGCTTTACCAATTACTTTGGTCTACTACATTCTTCTGGGATTG
>Maldo_GDDH_13G1239200
ATGATTACTGGCAAGGACATATACGATGTTCTAGCAGCCATAGTCCCCTTATACGTGGCTATGATCTTAGCCTACGGTTC
CGTCCGGTGGTGGAAAATCTTCACGCCCGACCAATGCTCCGGCATAAACCGCTTCGTCGCAGTTTTTGCGGTCCCATTGC
TCTCCTTCCACTTCATATCCTCCAACAACCCTTACGCCATGGACTACCAATTCATCCTCGCCGACTCCCTCCAAAAAGTC
GTCATCCTTGTCGCCCTCTTCCTCTGGCAAGCCTTTTCCAAGCGCGGCAACCTAGAGTGGATGATCACGCTCTTCTCCCT
CTCCACCCTCCCCAACACCCTCGTCATGGGCATCCCGCTCTTACGCGCCATGTACGGCGACTTCTCCGGGACTCTGATGG
TTCAGATTGTCGTTTTGCAGAGCGTTGTCTGGTACACTCTCATGCTCTTCATGTTCGAGTACCGCGGCGCCAAACTGCTC
ATCTCCGAGCAGTTCCCGGAGACTGCAGCTTCGATCACGTCGTTCAGAGTTGACTCTGACGTCGTTTCCCTCAACGGTCG
AGAACCACTCCAAACCGACGCGGAAATCGGGGATGACGGGAAACTTCACGTGGTGGTGAAAAGATCGAATGCGTCATCGA
TGGTTTCATCCTTTAAGTCACATGGCTTGAACTCGTTGACTTCAATGACCCCGCGAGCTTCGAATCTCACAGGAGTGGAG
ATTTACTCTGTCCAGTCCTCCCGAGAGCCGACCCCGCGGGCATCCAGCTTCAACCAGACAGATTTTTACGCCATGTTTAA
CGCCAGCAAGGCCCCGAGCCCCAAACATGGATACGCAAACAGTTTTCAAGGTGGATTTGGGGACGTTTATTCGGTGCAAT
CGTCAAAAGGGGTGACGCCGAGGACTTCGAATTTCGACGAAGAGGCAATGAAGATGAGTAATATGGGTAATAAGAAAAGG
GGGGCGAGGAGCATGAGTGGTGAGATCTTCAATGGTGGTGCTGTCTCTTCCTACCCGCCTCCGAACCCCATGTTTTCAGG
GTCTACGAGTGGTGGGCCGAAGAAGAAAGATAGTGGTAGCGGCGGCGGCGGCGGCGGCGGCGGTAGTGGTGGGGCAGCGC
CTAATAAGGAGCTTCATATGTTTGTCTGGAGTTCAAGTGCATCGCCAGTTTCCGAAGGGAATCTTAGACATGCGGTTAAT
CGAGCTGCTTCCACTGACTTTGGGGCGACCGATCCTTCCAAGGCTGCAGGTCTTCATCAACATGAAGGTGCTGCTGCATC
GAAAGGTATACACGAATTAATTGAGAATATGAGTCCTGGGAGGAAAATGAGTGGAGATAGGGAGCTTGAGATAGAAGAAG
GATCGAATAAGTTTCCACCGAGTGTGTCACCGTACAGTAGTACTAGTTGCCAGAAGAAAGTGGATATTGAAGGTGGTGTA
GCAAAGAAGCACCAAATGCCTCCTGCAAGTGTCATGACTAGGCTTATTCTCATCATGGTCTGGAGGAAGCTCATTAGAAA
CCCCAACACTTACTCCAGCCTTCTTGGCGTGGCATGGTCTCTCATATCATACAAGTGGAACATCAAAATGCCAACAATTG
TTAGTGGATCCATATCAATATTATCTGATGCTGGATTGGGAATGGCTATGTTCAGTCTCGGATTATTCATGGCTTTGCAA
CCGAAGATCATAGCTTGTGGAAAATCTGTTGCAACATTTTCAATGGCTGTTAGGTTCCTAACCGGCCCAGCAGTGATTGC
TGCAACTTCTATTGCTGTCGGTCTTCGTGGAGTTCTGTTGCATGTTGCAATAGTTCAGGCTGCTCTTCCTCAAGGCATAG
TTCCTTTTGTATTTGCCAAGGAATATAATGTCCATGCAGACATCCTTAGTACCGCGGTTATTTTTGGAATGCTCATTGCC
CTGCCCATAACAATACTCTACTATATCCTTCTCGGGCTC
>Maldo_GDDH_14G1090900
ATGATCAGTTTCACAGACCTGTACCACGTCCTCACCGCCGTTGTGCCGCTGTACGTGGCCATGATCTTAGCCTACGGCTC
CGTGAAATGGTGGAAGATCTTCAGCCCCGACCAATGCTCCGGCATCAACCGCTTCGTCGCTCTGTTTGCAGTTCCTCTGC
TCTCCTTCCACTTCATCTCCACCAACAACCCCTATGCCATGAACTACAGGTTCATAGCGGCTGACACGCTTCAGAAAGTC
ATCGTCCTGTTGGTCCTAGCCGTGTGGTCGAGAACCAGCGCCAGAGGCTCTCTCGAGTGGTCCATCACTCTTTTCTCCCT
CTCCACTCTGCCCAACACTCTGGTCATGGGGATACCCCTTCTGAAGGGCATGTACGGTGACGCCTCCGGCAGCCTCATGG
TCCAAATCGTCGTCCTCCAGTGTATCATTTGGTACACTCTTATGCTGTTCCTCTTCGAGTACAGGGGCGCTCGCCTCCTC
ATTGGTGAACAGTTCCCGGACACCGCCGGCTCCATCATTTCCTTCAGGGTCGATTCCGACATCATTTCCTTGGACGGAAA
AGAGCCGTTGCAGACAGAGGCCGAGGTCGGAGAAGACGGGAAGCTCCATGTCACTGTCAGAAAATCGACGAGCTCTCGCT
CCGAAATATACTCCAGAAGATCCCACGGACCCAACTCCGGCGTGTCCTTAACCCCAAGGCCTTCTAATCTCACCAATGCT
GAGATTTACAGCCTTCAGTCTTCGCGAAACCCGACTCCCAGAGGCTCCAGCTTTAACCACACTGATTTCTACTCCATGGT
GAACGGGAAAAACATGAGCAATGCGAGTCCGAGGCAGTCGAATTACGGGAATGTGGGGTTTGATGAGGAGGCTAGAGGAG
TTGGGGGGCCCAGAGGAGCAGCAAATGTGGGGAGTTTGGGGTATCCGGCGCCTCCCAGTGCCGGGATATTCTCTCCGGTG
ACCGGACCCGCCGCTGGGGCAAAGAAGCAACCCAATGGCACCGATGGTGGCAAAGACCTACACATGTTTGTTTGGAGCTC
AAGCGCTTCGCCTGTGTCGGAAGGAGGCATTCATGTTTTCAGAGGAGAATATGGCAATGAACTTGCTGGGGTTGCTGCTC
TCCACAAAGGTTTTTATTATGATGAGTTTGGCCGAGATGAGTTCAGCTTCGACAACAGGCCGGCTTCAAACGGGGCTGAT
CGGGAAGGTCCGGTGCTTTCCAAGTTGGGTTCGAGCTCCACCTCTGAACTCCACCCCAAGACAGCTAATGGTGGTGAATC
AAAGACCACAGCCATGCCGCCTGCTAGCGTTATGACCCGACTCATTCTTATTATGGTTTGGCGAAAACTGATTAGGAACC
CAAACACTTACTCCAGCCTCATTGGCCTCACCTGGTCTCTGGTCTCCTACAAGTGGCACATTGTTATGCCTGCAATTGTA
GCCCGTTCGATAGCCATTCTGTCTGATGCAGGTCTTGGAATGGCCATGTTTAGTCTTGGCTTGTTCATGGCTTTACAACC
ACGGATGATTGCTTGCGGAAATACAGTTGCTTCCTTTGCTATGGCAGTTCGATTCCTCACTGGGCCGGCTGTCATGGCAG
CGGCCTCAATTGCTGTTGGACTGCGAGGTGTTTTGTTGCACATTGCCATTGTACAGGCAGCTCTTCCACAAGGGATTGTT
CCGTTTGTCTTTGCCAAGGAATACAATGTTCATCCTGACATACTAAGCACCGGGGTTATCTTCGGAATGCTAATCGCTCT
TCCGATCACATTGGTTTACTACATCTTGCTAGGGCTT
>Maldo_GDDH_14G1236300
ATGATCACATTATCCGACTTCTACCACGTCATGACGGCGGTGGTGCCGCTCTACGTGGCTATGATCTTGGCCTACGGCTC
CGTAAAGTGGTGGAAGATCTTCACCCCCGACCAGTGTTCCGGCATCAACCGCTTCGTCGCTCTCTTCGCCGTCCCCCTCC
TCTCCTTCCACTTCATCTCCAGCAACGACCCTTACAACATGAACACCCGCTTCATCGCCGCCGACACCCTCCAGAAGCTC
ATCGTCCTCGCCGTCCTCGGAGTCTGGACCAAAGTCAGCAAAAGGGGCTGCCTGGAATGGATGATCACTCTCTTCTCCGT
CTCCACTCTGCCTAACACTCTGGTCATGGGAATCCCATTGCTCAAAGGAATGTACGGCGATTTTTCCGGGAGTTTGATGG
TGCAGATCGTCGTCCTCCAGTGCATTATCTGGTACACTTTGATGCTTTTCATGTTCGAATACCGAGGAGCAAGACTCCTC
ATCTCCGAGCAGTTTCCCGACACGGCGGGATCCATTGTCTCCATCCACGTCGACTCCGACATCATGTCGCTCGACGGAAG
GCAGCCCCTCGAAACCGAAGCGGAGATCAAGGAGGACGGCAAGCTCCACGTTACTGTTAGAAAATCAAACGCTTCGCGGT
CGGATATTTTCTCGCGGCGGTCTCAGGGGCTGTCGTCCACCACCCCGCGGCCTTCGAATCTTACCAATGCGGAGATTTAC
TCCCTGCAGTCGTCGAGAAATCCGACGCCGAGAGGATCGAGCTTTAACCACACGGATTTTTACTCTATGATGGCTGCCGG
AAGGAACTCCAATTTCGGAGCTAACGACGTTTACGGGATGTCTGCGTCCAGAGGGCCGACTCCACGGCCGTCAAATTTCG
AGGAAGACTGTGGAGGCGGCGCTGTCAGCTCTGCTACTGGAAACAAGCCGAGATTTTACCACGGCGGGCAAGGTAATGCG
GCGGCGCATTACCCGGCTCCGAACCCAGGAATGTTTTCTCCGACGGCGTCTAAAACCGTCATCGCTAATGCTAATGCTAA
TACCAATGCCATGAATGCAAAGAGGGCTAATGGGCAAGCTCAGAAAACAGAGGACAACAATGGCGGGAAGGATCTCCATA
TGTTTGTTTGGAGCTCAAGTGCTTCTCCTGTTTCAGATGTGTTCGGTAGCAATGAATACGGCGGAGCTGCCCATGATCAC
AAAGAAGTTAAATTGGCTGTGTCTCCAGGAAAAGTGGAGGGGAGGAGAGAGAATCAGGAGGAGTACTTGGAGAGAGAGGA
TTTCAGCTTTGGAAACAGAGATCAGATGAACATGAACAATGAGGCTGAGAAAGGAGGGGATGGGATTGGAAAAGCCAAAG
TGATGCCTCCAACAAGTGTGATGACAAGGCTTATTCTCATCATGGTTTGGAGAAAACTCATCAGAAACCCAAACACTTAC
TCCAGCTTGATTGGCCTCACTTGGTCTCTAGTCTCATTCAGGTGGCACGTTCAAATGCCAGCAATTGTAGCAAAGTCCAT
TGCCATACTGTCTGATGCAGGACTTGGCATGGCCATGTTCAGCCTTGGTTTGTTTATGGCTTTGCAGCCAAAGATCATAG
CATGTGGAAACTCCATTGCAGCTTTTACCATGGCTGTGAGATTCCTCACAGGCCCAGCTGTCATGGCAGCTGCTTCCATT
GCTGTTGGCTTAAGAGGCACTCTCTTGCATGTTGCCATTGTACAGGCAGCCCTACCCCAAGGAATTGTCCCCTTTGTCTT
TGCCAAGGAATACAATGTACACCCTGATATTCTCAGCACAGGGGTTATATTTGGAATGTTGATTGCATTGCCCATCACGC
TTGTTTACTACATTTTGTTGGGGCTA
>Maldo_GDDH_16G1027900
ATGATTTCGTGGCACGACCTTTACAACGTGTTGACGGCGGTGGTGCCGCTGTACGTGGCGATGATCTTAGCCTATGGCTC
CGTCCGGTGGTGGAAGATCTTCTCCCCTGACCAGTGCTCCGGCATCAACAGCTTCGTGGCGATATTCGCTGTCCCCTTGC
TCTCCTTCCACTTCATCTCCACCAACGACCCCTACACCATGAACTTCCGGTTCATCGCCGCCGACACCCTCCAGAAAATC
ATCATGCTCTTCGCCCTCGGCCTATGGACCAACTTCACCCGCAACGGCAGCCTAGAGTGGCTGATTACGATTTTCTCCCT
CTCCACCCTCCCCAACACTCTCGTCATGGGGATTCCGCTGTTAATCGCCATGTACGGCAAAAAAATCCCGGAATCCGGCA
GCCTCATGGTGCAGCTGGTGGTGGTCCAGTGCATCATCTGGTACACTCTCCTACTCTTCCTGTTCGAGTACCGCGGTGCC
AAGCTCTTAATCATGGAGCAGTTTCCGGAGACCGCTGCCTCCATCGTCTCCTTTAAACTCGACTCCGACGTCGTTTCGCT
CGACGGCAGGGATTTTTTGGAAACCGATGCCGAAATCGGTAACGACGGAAAGCTCCACGTCAAGGTCCGGAAGTCCAACG
CATCGAGGCGGTCGCTATCTGCAATGACGCCCCGGCCGTCTAACCTCAGCAGCGCGGAGATTTACAGCCTGAGCTCCTCC
CGAAATCCCACCCCGCGAGGCTCCAACTTTAACCCCTCCGATTTGTACTCCGTGATGGGGGTTCATGGGTTCAACAGCCG
CCACTCCAACTTCGGACCCGCCGACTTGTATTCGGTTCAGTCCTCCCGCGGTCCGACTCCACGGCCCTCCAATTTCGAGG
AGAATTGCGCGGCTCAGACCGTTATGACGGTACCCGCATCGTACCCGGCCCCGAATCCTGAATTCTCGGCGCCCACAGCT
AAAAATAGCAACACAATTCAACAGCAGCAGCAGCCGCAAGTGGCAGCGCAACCGGTTTCGGACAGTGCTGCTGCTAAAAC
GAATAGTCATCTCGATGCTAAAGAGCTCCACATGTTCGTTTGGAGCTCCAGCGAGTCCCCTGTTTCTGAAGGCAGTGGGC
TCCATGTTTTTGGTGGGACCGATTTCGGTGCTGCCGAGGAATCTGGACGGTCCGATCATGGCGCCAAGGAGATCAGAATG
CTTGTTGCTGACCACCTCCAAAATGGAGAAAACAAAGTTCCGGAGAGTGCGCCAACGGCGGAGGGGTACGGCGGGGAAGC
GTTGAGATGTGGCTGGAGGGGTGGCGAGGGAGAGGAGGCTGAAGGGGAAAAAGAGGGAACCACAGGGCTTAATAAGCTGG
CGTCCAGCTCCACTGCAGAGCTGCACGCAAGGGGCGGAAGGCAAATGCCGCCGGCGAGCGTTATCACCCGTCTGATCTTG
ATCATGGTTTGGCGGAAGCTTATCCGTAACCCCAACACGTATTCGAGCCTCATTGGTCTCATCTGGGCTCTCATCGCTTT
CCGGTGGCATGTGGGGATGCCAAAAATAGTAGAAAAGTCAATTTCCATACTGTCTGATGCTGGACTTGGAATGGCTATGT
TCAGCTTAGGTCTTTTCATGGCACTTCAACCCAGGATAATAGCATGTGGGAACTCAGTTGGCGGATATGCAATGGCAGTA
AGGTTCCTCACTGGCCCCGCCGTTATGGCTGCCGCCTCCATTGCTGTTGGCCTCCGGGGCACCCTCCTCCACTTAGCGAT
TGTCCAGGCTGCTCTTCCTCAAGGACTTGTTCCCTTTGTCTTTGCCAAGGAGTACAATGTTCATCCAGCCATTCTTAGCA
CTGCGGTTATTTTCGGAATGTTGATAGCGTTACCTATTACATTGGTCTACTATATTCTTCTGGGATTG
>Maldo_GDDH_16G1244500
ATGATTACTGGCAAGGACATTTACGATGTTCTTGCAGCCATAGTCCCCTTATACGTGGCTATGATCTTAGCCTACGGTTC
CGTTAGGTGGTGGAAAATCTTCACGCCCGACCAATGCTCCGGCATAAACCGCTTCGTCGCTGTTTTCGCCGTCCCATTGC
TCTCCTTCCACTTCGTATCCTCCAACGACCCTTACGCCATGAACTACCAATTCATCCTCGCCGACTCCCTCCAAAAAGTA
GTCATCCTCGTTGCCCTCTTCCTCTGGCAAGCCTTCTCCAAGCGCGGCAACCTCGAGTGGATGATCACGCTCTTCTCCCT
CTCCACCCTCCCCAACACCCTCGTCATGGGCATCCCTCTTTTACGCGCCATGTATGGCGACTTCTCCGGGACGCTGATGG
TTCAGATTGTCGTTTTGCAGAGCGTGGTCTGGTACACTCTCATGCTCTTCATGTTCGAGTACCACGGCGCGAAGCTGCTC
ATCTCTGAGCAGTTCCCGGAGACTGCAGCTTCGATCACGTCGTTCAAAGTTGACTCTGACGTCGTTTCGCTCAACGGTCG
AGAGCCGCTGCAAACCGACGCGGAAATCAGCGATGACGGGAAGCTTCACGTGGTGGTGAAAAGATCGAATGCGTCGTCTA
TGGTATCTTCTTTCAACAAGTCACACGGGTTGAACTCTTTGAATTCGATGACCCCACGGGCTTCGAATCTCACGGGAGTC
GAGATTTACTCGGTGCAGTCCTCTCGCGAGCCCACCCCGCGGGCTTCCAGCTTCAACCAGACGGATTTTTACGCCATGTT
TAACGCCAGCAAGGCCCCAAGCCCCAAACACGGATATACAAATAGCTTTCAAGGCGGATTCGGGGACGTTTATTCGGTGC
AGTCATCCGAAGGGGTGACGCCGACAACTTCGAATTTCGATGAGGAGGCGATGAAGATGAGTAATATGAGTAATAAGAAG
AGCGGGGCGAGGAGCATGAGTGGTGAGATCTTCATTGGTGGTCCGGCCTCTTCATACCTGCCTCCGAATCCCTTGTTTTC
AGGGTCTACGAGTGGCGGGCTGAAGAAGAAAGATAGCGCTAGTGGTGGCGGTGGTGGTAGTGGTGGGGCATCGCCTAATA
AGGAGCCTCATATGTTTGTTTGGAGTTCAAATGCATCGCCAGTTTCCGAAGGGAATCTTAGACATGCAATTAATCGAGCT
GCTTCCACTGACTATGGCGCTACCGATCCTTCCAAGGTTGCAGGTCTTCGTAAACATGATAGTGCTGCTGCATCGAAAGG
TATACACGAATTAATTGAGAATATGAGTCCTGGGAGTAAAATGAGAGGAGATAGCGAGCTTGAGATAGAAGAAGGATCGA
ATAAATTTCCACCGAGTGTGTCACCGTACAGTAGTAGTTGCCAAAAGAAGGTTGATATGGAAGGACGTGTAGCAAAGAAG
CACCAGATGCCTCCAGCAAGTGTCATGACTAGGCTTATTCTCATCATGGTCTGGAGAAAGCTCATTAGAAACCCCAACAC
TTACTCCAGCCTTCTTGGCGTGGCATGGTCTCTCATATCATACAAGTGGAAAATCAAAATGCCAACAATTGTAAGTGGAT
CCATATCAATATTATCTGATGCTGGCTTAGGAATGGCTATGTTCAGTCTCGGATTATTCATGGCCTTACAACCAAAGATC
ATAGCTTGTGGAAAATCTGTTGCAACATTTGCAATGGCTGTTAGGTTCTTAACAGGCCCAGCAGTGATTGCTGCAACTTC
TATTGCTGTCGGTCTTCGTGGAGTTCTTTTGCATGTTGCAATAGTTCAGGCTGCTCTTCCTCAAGGCATAGTTCCTTTTG
TATTTGCCAAGGAATACAATGTCCACGCGGACATACTTAGCACTGCTGTTATTTTTGGAATGCTTGTTGCCTTGCCTATA
ACAATACTCTACTATATTCTTCTCGACCTC
>Maldo_Gala_06g020400
ATGATTACATTATCCGACTTCTACCACGTCATGACGGCGGTGGTGCCGCTCTACGTGGCCATGATCTTGGCCTACGGCTC
CGTGAAGTGGTGGAAGATCTTCACACCCGACCAGTGCTCCGGCATCAACCGCTTCGTCGCCCTCTTCGCCGTCCCCCTCC
TCTCCTTCCACTTCATCTCCACCAACGACCCTTACAACATGAACACCCGCTTCATTGCCGCCGACACCCTCCAGAAGCTG
ATCGTCCTCGCCGTCCTCGGCGTCTGGACCAAAGTCAGCAAAAGGGGCTGCCTGGAATGGACGATCACTCTCTTCTCCGT
CTCCACTCTGCCCAACACTCTGGTCATGGGAATCCCATTGCTCAAGGGAATGTACGGCGATTTTTCCGGGAGTTTGATGG
TGCAGATCGTCGTCCTCCAGTGCATTATCTGGTACACTTTGATGCTTTTCATGTTCGAATACCGAGGAGCAAGACTCCTC
ATCTCGGAGCAGTTTCCCGACACTGCGGGATCCATTGTCTCCATCCACGTCGACTCCGATATTATGTCGCTCGACGGAAG
ACAGCCCCTCGAGACTGAAGCGGAGATCAAGGAGGACGGCAAACTCCACGTCACTGTCAGGAAATCAAACGCTTCGCGCT
CGGATATTTTATCGCGGCGATCTCAGGGGCTGTCGTCCACCACCCCGCGGCCGTCGAATCTCACTAATGCGGAGATTTAC
TCCCTGCAGTCTTCGAGAAATCCGACGCCGAGAGGGTCAAGTTTCAACCATACGGACTTCTACTCCATGATGGCGGCCGG
AAGGAACTCGAATTTCGGAGCTAACGATGTTTATGGGATGTCTGCGTCCAGAGGGCCGACTCCACGGCCATCAAATTTCG
AGGAAGACGGTGGCGGCGGCGCTGTCAGCTCCGCTACTGGAAATAAGCCACGGTTTTACCACGGTGGACAGAATAATGCA
GTGGCGCATTACCCGGCCCCAAACCCAGGGATGTTTTCTCCGACGGCGTCCAGAACCGTCACCGCTAATGCTAATAGCAA
TGCCATGAATGCAAAGAGAGCTAATGGGCAAGCTCAGAAAACAGAGGACACCAATGGCGGGAAGGATCTTCATATGTTTG
TTTGGAGCTCAAGTGCTTCTCCTGTTTCAGATGTGTTTGGAAGCAATGAATACGGTGGTGCTGCCCATGATCACAAAGAA
GTAAAATTGGCTGTGTCTCCAGGAAAAGTGGAGGGGAGGAGAGAGAATCAGGAGGAGTATTTGGAGAGAGAAGATTTCAG
ATTTGGAAACAGAGATCAGATGAACATGAACAATGAGGCTGAGAAAGGAGGGGATGGGATTGGAAAAGCCAAAGTGATGC
CTCCAACAAGTGTGATGACAAGGCTAATTCTCATCATGGTTTGGAGAAAACTCATTAGAAACCCAAACACTTACTCCAGC
TTGATCGGCCTCACTTGGTCTCTAGTCTCATTCAGGTGGCACGTTCAAATGCCAGCCATTGTAGCGAAGTCCATCGCCAT
ACTATCTGATGCAGGACTTGGCATGGCCATGTTCAGCCTCGGTTTGTTTATGGCTTTGCAGCCAAAGATCATAGCATGTG
GAAACTCCGTTGCAGCTTTTGCCATGGCTGTGAGATTCCTTACAGGTCCAGCTGTCATGGCAGCTGCTTCCATTGCTGTT
GGCTTAAGAGGCACTCTCTTACATGTTGCCATTGTACAGGCAGCCCTACCCCAAGGAATTGTTCCCTTTGTCTTTGCCAA
GGAATACAATGTACACCCTGATATTCTCAGCACGGGGGTTATATTTGGAATGTTGATTGCGTTGCCCATAACGCTTGTTT
ACTACATTTTGTTGGGGCTA
>Maldo_Gala_09g004110
ATGATTTCTCTAACAGATGTCTACCATGTTGTGGCAGCCACTGTTCCTCTATATATTGCCATGATTTTGGCCTACCTTTC
TGTGAAATGGTGGAAGCTCTTCACACCAGATCAATGCTCTGGAATTAACAAATTCGTTGCCAAATTCTCAATCCCTCTTC
TGTCCTTTCAAATCATTTCTTCCAACAACCCTTACAAAATGAACCATAAACTCATCCTCTCGGACTGCCTCCAAAAACTG
ACTGCATTCCTGGCACTGGCAGCAGTCACTAAATTCAGTTCCTATGGCGGGTTGAATTCCATCATAACCGGCCTCTCTCT
TTCGACGCTTCCTAACACGTTGATCCTCGGGATTCCGCTGCTGAAGGCCATGTACGGGGATGAGGCGGCCAAGCTTGTGA
CACAGATAGTTGTGTTGCAGAGCTTAATCTGGTACAATATGTTGCTGTTTCTGTTTGAGTTCAGGGCCGCTAAGGCGGCG
TCTGTCACACCTTCATCAGAACCCACTGCAGAGGATATGGAGGTGCCTCACGAAGCGCAATCGAAAGATGAGACGGAGGA
CGAAACGAGAGCCGACAATACTAGGAAGATCAAATCTATTCTGTTAACAGTTGGGAGGAAGCTTATAACCAACCCAAACA
CTCATGCAACAATGTTGGGTCTGATTTGGGCAAGCATACACTACAAGTGGGGAGTGAAGCTGCCAGAAATCATTGCGCAA
TCAATCTCGATACTGTCGAATGGAGGACTTGGGATGGCAATGTTCAGCTTAGGCCTTTTCATGGCAACGCGCGGTAGCAT
AATAGCGTGTGGGACACGAAAGGCGATGCTAGCCATGGGATTGAAGTTCATAGCCGGCCCTGCGATAATGGCGCTGTCCT
CCTTTGCAGTTGGACTAAGGGGCAAAGTTCTCAGAGTGGCAGTAGTGCAGGCAACTCTTCCTCAAGGAATCGTTCCTTTC
GTGTTTGCGAAAGAATACAATGTACATCCAGACGTTTTGAGCACCGGGGTTATTTTTGGGATGCTCATTGCATTGCCGAT
AGCATTGGCCTACTACTTCCTTCTGGGATTG
>Maldo_Gala_10g001340
ATGATAACGGCACAAGATTTCTACAAGGTCAGCTGCGCAATTGTTCCACTATACTTTGCAATGCTGGTGGCCTATGCCTC
TGTCAAATGGTGCAAAATATTCTCACCGGAGCAGTGCTCTGGCATCAACCGCTTCGTGGCGGTGTTTGCGGTTCCGGTGC
TGTCTTTCCACTTCATATCCCAAAACAACCCTTACCAGATGGACACCAAGTTTATATTGGCTGACACTTTCTCCAAGCTT
TTGGTTCTTGCTTTGCTCTCATTATGGTCTATATTGTTTAAGGCGGCAGGAGGGCTTGACTGGCTTATCACGATTTTTTC
TGTCGCCACTTTGCCAAACACATTGGTCATGGGCATCCCTTTGCTCAAGGCCATGTATGGCGATTTCACACAGTCCCTCA
TGGTTCAAGTGGTTGTGCTTCAATGCATCGTATGGTACACACTTTTGCTCTTTCTCTTTGAGTATAGAGCAGCCACTCTA
CTCATCCAAACCCAGTTCCCTGGCCCCACCGCCGCAGCCATAACAAAGTTCGAAATCGACGATGACATTATCTCCCTGGA
CGGCCGGAACCCCCTTTGCACCGAGTCTGAAACCGATCAAAATGGGCGTATCCGGGTCCGAATCCGGCGCTCTACCTCAT
CAGTCCCCGGCTCCTCAGCTCTATCATCCTCGATGGGCCTCACTCCCAGACCATCAAACCTCTCCAACGCGGAAATATTC
TCAATCAACACACCTCACCACCATGCAAACCTTGAATGCACTTTGGGATCTGGTGACGTGGCCTTTGGGTATCGATCTAC
CAGCCCTCAACTCTCCGCCGGGTACGCGTCCTCGGACGCGTATTCCCTGCAGCCAACTCCACGTGCTTCAACTTTCAATG
AAATTGACACGACCACATTCTCCACCACCGCCAATACCCCGGTGTGGGCCAGGTCTCCGGCGACGGGGAGATTTTCACAG
CAACCGTCTCCGACGTTTAACGGCGTGAAGATGGTATGGGAGTCACCTGCGAAGTGTCAGGGTGATGATCAGAGACAAGG
ATATTTCAAAGAGGTTGGAGAGAAAGAAATTAGCTTTAGAGACTGCACCAAAATCCCAATGCCGGAGGTGACGGATGCGA
AGGTCGAAGCAGCTGCTAATCAAGAAATGCCAAGTGCCCCAGTCATGCTAAGGCTTATACTAATCATGGTTGGAAGAAAG
CTTTCCCGCAACCCAAACACATACTCAAGTGTGTTAGGCCTTGTCTGGTCTCTCATCTCATTCAAGTGGGATGTAGGGAT
GCCGAGTTTGGTGAAATATTCCATAAAATTGATATCAGATGCGGGTCTGGGGATGGCTATGTTCAGTTTAGGGTTGTTTA
TGGCCCTTCAGCCTCGTATTTTAGCGTGTGGCGCAAAAAGGGCAACAATGGGGATGGTGGTCCGATTTATTTGCGGGCCT
CTTCTAATGTTTGCTGCCTCTGCCGCTACTGGTCTTAGAGGAGTAAAACTACATGCTGCCATAGTCCAGGCAGCGCTTCC
ACAAGGAATAGTACCATTTGTCTTTGCAAGGGAATACGGTTTGCATCCAGACATTTTAAGCACAGGG
>Maldo_Gala_12g009290
ATGATCAGTTTCACAGACCTGTACCACGTCCTCACTGCCGTTGTGCCGCTGTACGTGGCCATGATCTTAGCCTACGGCTC
CGTGAAATGGTGGAAAATCTTCAGCCCCGACCAATGCTCGGGCATCAACAGGTTCGTCGCTCTGTTCGCAGTTCCTCTGC
TCTCCTTCCACTTCATCTCCACCAACAACCCCTACGCCATGAACTACAGGTTCATAGCGGCTGACACCCTTCAGAAAATC
ATCGTCCTGGCGGTCCTGGCTGTTTGGTCGAGAACAAGCGCCAGAGGCTCTCTCGAATGGTCCATCACTCTCTTCTCCCT
CTCCACTCTGCCCAACACTCTGGTCATGGGGATACCACTTTTGAAGGGCATGTACGGCGACGCCTCCGGCAGCCTCATGG
TCCAAATCGTCGTCCTCCAGTGCATCATTTGGTACACTCTCATGCTCTTCCTTTTCGAGTATAGAGGTGCCCGCCTCCTC
ATTGGTGAACAGTTCCCGGACACCGCCGGCTCCATCATTTCCTTCACGGTCGATTCCGACATCATATCCTTGGACGGGAA
AGAGCCGTTGCAGACAGAGGCCGAGGTAGGAGAAGACGGGAAGCTCCATGTCACTGTCAGAAAATCGACGAGCACTCGCT
CCGAAATCCACTCCAGAAGATCCCACGGACCCAACTCCGGCGTGTCCTTAACCCCAAGGCCTTCTAATCTCACCAATGCG
GAGATTTATAGCCTTCAGTCTTCGAGAAACCCGACTCCCAGAGGCTCCAGCTTTAACCACACTGATTTTTACTCCATGGT
GAACGGGAAAAACATGAGCAATGCCAGTCCGAGACAATCGCACTACGGCAATGTGGGGTCTGATGAGGAGGCCGGAGGAG
TTGGGGGGGCCAGAGGACGAGCAAATGGGGGGAATTCGGGGTATCCGGCGCCTCCCAGTGCCGGAATTTTCTCTCCGGTG
ACCGGACCCTCTGCCGGAGCCAAGAAGAAACCCATTGGGGCTGATGGTGGCAAAGACCTTCACATGTTTGTTTGGAGCTC
AAACAATTCGCCTGCGTCGGAAGGAGGCATTCATGTTTTCAGAGGAGGAGAATATGGCAATGAACTTGCTGGGGTTGCTC
CCCACTACAAAGATTATGATGAGTTTGGCCGAAATGAGTTCAGCTTTGACAACAGGCCGGCTTCAAACGAGGCAGATCGG
GAAGGTCCGGGGCTTTCCAAGTTGGGTTCGAGCTCCAGCACTGAACTCCACCCCAAGACAGCTAATGGTGGTGAATCAAA
GACCGCAGCCATGCCGCCTGCTAGCGTTATGACCCGGCTTATTCTAATTATGGTGTGGCGAAAACTGATTAGGAACCCAA
ACACTTACTCAAGCCTCATTGGCCTCACCTGGTCTTTGGTCTCCTACAAGTGGCACATTGTTATGCCTGCGATTGTAGCC
CGCTCGATTGCCATTCTGTCTGATGCAGGTCTTGGAATGGCCATGTTTAGTCTTGGCTTGTTCATGGCTTTACAACCAAG
GATGATTGCTTGCGGAAATACAATTGCTTCCTTCGCCATGGCAGTTCGATTCCTTACAGGGCCGGCTGTCATGGCGGCGG
CCTCAATTGCCGTTGGACTGCGAGGTGTTCTGTTGCACATTGCCATTGTACAGGCAGCTCTTCCACAAGGGATTGTTCCG
TTTGTCTTTTCTAAGGAATACAATGTTCATCCAAACATACTAAGCACCGGGGTTATCTTTGGAATGCTAATCGCTCTTCC
GATCACATTGGTTTACTACATCTTGCTAGGGCTT
>Maldo_Gala_13g002280
ATGATTTCGTGGCACGACCTTTACAAAGTCTTGACGGCGGTGGTGCCGCTGTACGTGGCCATGATCCTAGCCTACGGCTC
CGTCCGGTGGTGGAAGATCTTCTCCCCCGACCAGTGCTCCGGCATCAACCGCTTCGTCGCGATATTTGCCGTCCCCTTGC
TCTCCTTCCACTTCATCTCCACCAACGACCCCTACACCATGAACTTCCGGTTCATCGCCGCCGACACCCTCCAGAAAATC
ATCATGCTCTTTGCCCTCGGCCTCTGGACCAACTTCACCCGCAACGGCAGCCTCGAGTGGATGATTACAATTTTCTCCCT
CTCTACTCTCCCCAACACTCTCGTCATGGGGATTCCGCTGTTAATCGCCATGTACGGCCATAAAATCCCGGAATCCGGCA
GCCTCATGGTGCAGGTGGTGGTACTGCAGTGCATCATCTGGTACACTCTCCTCCTCTTCCTCTTCGAGTACCGTGGCGCC
AAGCTTCTAATCATGGAGCAGTTCCCGGAGACCGCCGCCTCCATCGTCTCCTTCAAAGTCGACTCCGACGTCGTCTCGCT
CGACGGTCGCGATTTTCTCGAGACCGACGCCGAAATCGGCGACGACGGAAAGCTCCACGTCAAGGTCCGGAAGTCCAACG
CATCAAGGCGGTCACTCTCGGCAATGACCCCTCGGCCGTCGAACCTCACCGGCGCCGAGATTTACAGCCTGAGCTCCTCC
CGAAACCCGACGCCGAGAGGCTCCAATTTCAACCCCTCCGATTTTTACTCCATGATGGGAGTCCAAGGGTTCAACACCCG
GCACTCCAATTTCGGACCCGCCGACTTGTATTCGGTTCAGTCCTCCCGCGGTCCGACTCCCCGACCCTCCAATTTCGAAG
AGAATTGCGCCGCTCAGACCGTTACGTCTCCCCGGTTTGGGTTTTATCCCGCGCAGACGGTACCCGCGTCGTACCCGGCT
CCTAATCCGGAGTTCTCGGCACCCATAGCGAAAAGTAACAGCAAAAATCAGCAGCCGCCGCCGCAGCCCCAAGTGGAGGC
GCCACCGGTTTCGAATAGTGCTATTGCTAAAACGAATAGTCATCACGATGCTAAAGAGCTCCACATGTTTGTATGGAGCT
CCAGCGCGTCCCCGGTTTCCGATGGCGGTGGGCTTCATGTTTTTGGCGGGAACGATTCCAGTGCGGCCGAGCAATCTGGA
CGGTCCGATCAGGGCGCCAAGGAGATAAGAATGATTGTTGCTGATCACCCCCAAAACGGAGAAAACAAAGCGGCAGTTCC
GGAGAGTGCGCCGACGGCGGAGGGGTACGGCAGGGAAGCGTTTAGCTTCGGCGGGAGGGGCGGCGAGGGAGAGGAGGCTG
AGAGGGAAAGAGCGGGACCCACAGGTCTTACTAAGCTGGGGTCAAACTCCACTACGGAGCTGCACCCAAAGGGCGGCGCA
CTTGGTGATCTTCATGAGTCAAGTGTCGGAAAGCAAATGCCTCCCGCGAGCGTTATGACCCGTCTGATCTTGATCATGGT
GTGGCGGAAGCTTATCCGCAATCCCAACACGTATTCGAGCCTCATTGGTCTCATCTGGTCCCTCATCGCTTTCCGGTGGC
ATGTGGAGATGCCGAGAATAGTAGAAAAGTCCATTTCCATACTATCTGATGCTGGCCTTGGAATGGCTATGTTCAGCTTA
GGTCTTTTTATGGCACTTCAACCCAAGATAATAGCATGTGGGAACTCAGTTGCCGGATTTGCAATGGCAGTAAGGTTCCT
CACTGGCCCCGCCGTCATGGCTGCCGCCTCCATTGCTGTTGGCCTCCGTGGCACCCTCCTCCACTTAGCTATTGTCCAGG
CTGCTCTTCCTCAAGGAATTGTTCCCTTTGTATTTGCCAAGGAGTACAATGTTCATCCAGCCATTCTTAGCACTGGCTTT
ACCAATTACTCTGGTCTACTACATTCTTCTGGGATTGTAAATGTTGTTGTCACAGAAGCACATATGGAGATACACAAAGC
TAGGAAAACGAAGAAGAGGCTTCCAATCGTATGTTCGTGGCCGTGCATATATGATCAAAATGTGTCGCTCTTTGAAACCG
ACGAGGATTTTCTGGCAGAGAAGAAGTTTAGC
>Maldo_Gala_13g020320
ATGATTACTGGCAAGGACATATACGATGTTCTAGCAGCCATAGTCCCCTTATACGTGGCTATGATCTTAGCCTACGGTTC
CGTCCGGTGGTGGAAAATCTTCACGCCCGACCAATGCTCCGGCATAAACCGCTTCGTCGCAGTTTTTGCGGTCCCATTGC
TCTCCTTCCACTTCATATCCTCCAACAACCCTTACGCCATGGACTACCAATTCATCCTCGCCGACTCCCTCCAAAAAGTC
GTCATCCTTGTCGCCCTCTTCCTCTGGCAAGCCTTTTCCAAGCGCGGCAACCTAGAGTGGATGATCACGCTCTTCTCCCT
CTCCACCCTCCCCAACACCCTCGTCATGGGCATCCCGCTCTTACGCGCCATGTACGGCGACTTCTCCGGGACTCTGATGG
TTCAGATTGTCGTTTTGCAGAGCGTTGTCTGGTACACTCTCATGCTCTTCATGTTCGAGTACCGCGGCGCCAAACTGCTC
ATCTCCGAGCAGTTCCCGGAGACTGCAGCTTCGATCACGTCGTTCAGAGTTGACTCTGACGTCGTTTCCCTCAACGGTCG
AGAACCACTCCAAACCGACGCGGAAATCGGGGATGACGGGAAACTTCACGTGGTGGTGAAAAGATCGAATGCGTCATCGA
TGGTTTCATCCTTTAAGTCACATGGCTTGAACTCGTTGACTTCAATGACCCCGCGAGCTTCGAATCTCACAGGAGTGGAG
ATTTACTCTGTCCAGTCCTCCCGAGAGCCGACCCCGCGGGCATCCAGCTTCAACCAGACAGATTTTTACGCCATGTTTAA
CGCCAGCAAGGCCCCGAGCCCCAAACATGGATACGCAAACAGTTTTCAAGGTGGATTTGGGGACGTTTATTCGGTGCAAT
CGTCAAAAGGGGTGACGCCGAGGACTTCGAATTTCGACGAAGAGGCAATGAAGATGAGTAATATGGGTAATAAGAAAAGG
GGGGCGAGGAGCATGAGTGGTGAGATCTTCAATGGTGGTGCTGTCTCTTCCTACCCGCCTCCGAACCCCATGTTTTCAGG
GTCTACGAGTGGTGGGCCGAAGAAGAAAGATAGTGGTAGCGGCGGCGGCGGCGGCGGCGGCGGTAGTGGTGGGGCAGCGC
CTAATAAGGAGCTTCATATGTTTGTCTGGAGTTCAAGTGCATCGCCAGTTTCCGAAGGGAATCTTAGACATGCGGTTAAT
CGAGCTGCTTCCACTGACTTTGGGGCGACCGATCCTTCCAAGGCTGCAGGTCTTCATCAACATGAAGGTGCTGCTGCATC
GAAAGGTATACACGAATTAATTGAGAATATGAGTCCTGGGAGGAAAATGAGTGGAGATAGGGAGCTTGAGATAGAAGAAG
GATCGAATAAGTTTCCACCGAGTGTGTCACCGTACAGTAGTACTAGTTGCCAGAAGAAAGTGGATATTGAAGGTGGTGTA
GCAAAGAAGCACCAAATGCCTCCTGCAAGTGTCATGACTAGGCTTATTCTCATCATGGTCTGGAGGAAGCTCATTAGAAA
CCCCAACACTTACTCCAGCCTTCTTGGCGTGGCATGGTCTCTCATATCATACAAGTGGAACATCAAAATGCCAACAATTG
TTAGTGGATCCATATCAATATTATCTGATGCTGGATTGGGAATGGCTATGTTCAGTCTCGGATTATTCATGGCTTTGCAA
CCGAAGATCATAGCTTGTGGAAAATCTGTTGCAACATTTTCAATGGCTGTTAGGTTCCTAACCGGCCCAGCAGTGATTGC
TGCAACTTCTATTGCTGTCGGTCTTCGTGGAGTTCTGTTGCATGTTGCAATAGTTCAGGCTGCTCTTCCTCAAGGCATAG
TTCCTTTTGTATTTGCCAAGGAATATAATGTCCATGCAGACATCCTTAGTACCGCGGTTATTTTTGGAATGCTCATTGCC
CTGCCCATAACAATACTCTACTATATCCTTCTCGGGCTC
>Maldo_Gala_14g009160
ATGATCAGTTTCACAGACCTGTACCACGTCCTCACCGCCGTTGTGCCGCTGTACGTGGCCATGATCTTAGCCTACGGCTC
CGTGAAATGGTGGAAGATCTTCAGCCCCGACCAATGCTCCGGCATCAACCGCTTCGTCGCTCTGTTTGCAGTTCCTCTGC
TCTCCTTCCACTTCATCTCCACCAACAACCCCTATGCCATGAACTACAGGTTCATAGCGGCTGACACGCTTCAGAAAGTC
ATCGTCCTGTTGGTCCTAGCCGTGTGGTCGAGAACCAGCGCCAGAGGCTCTCTCGAGTGGTCCATCACTCTTTTCTCCCT
CTCCACTCTGCCCAACACTCTGGTCATGGGGATACCCCTTCTGAAGGGCATGTACGGTGACGCCTCCGGCAGCCTCATGG
TCCAAATCGTCGTCCTCCAGTGTATCATTTGGTACACTCTTATGCTGTTCCTCTTCGAGTACAGGGGCGCTCGCCTCCTC
ATTGGTGAACAGTTCCCGGACACCGCCGGCTCCATCATTTCCTTCAGGGTCGATTCCGACATCATTTCCTTGGACGGAAA
AGAGCCGTTGCAGACAGAGGCCGAGGTCGGAGAAGACGGGAAGCTCCATGTCACTGTCAGAAAATCGACGAGCTCTCGCT
CCGAAATATACTCCAGAAGATCCCACGGACCCAACTCCGGCGTGTCCTTAACCCCAAGGCCTTCTAATCTCACCAATGCT
GAGATTTACAGCCTTCAGTCTTCGCGAAACCCGACTCCCAGAGGCTCCAGCTTTAACCACACTGATTTCTACTCCATGGT
GAACGGGAAAAACATGAGCAATGCGAGTCCGAGGCAGTCGAATTACGGGAATGTGGGGTTTGATGAGGAGGCTAGAGGAG
TTGGGGGGCCCAGAGGAGCAGCAAATGTGGGGAGTTTGGGGTATCCGGCGCCTCCCAGTGCCGGGATATTCTCTCCGGTG
ACCGGACCCGCCGCTGGGGCAAAGAAGCAACCCAATGGCACCGATGGTGGCAAAGACCTACACATGTTTGTTTGGAGCTC
AAGCGCTTCGCCTGTGTCGGAAGGAGGCATTCATGTTTTCAGAGGAGAATATGGCAATGAACTTGCTGGGGTTGCTGCTC
TCCACAAAGATTATGATGAGTTTGGCCGAGATGAGTTCAGCTTCGACAACAGACCGGCTTCAAACGGGGCTGATCGGGAA
GGTCCGGTGCTTTCCAAGTTGGGTTCGAGCTCCACCTCTGAACTCCACCTCAAGACAGCTAATGGTGGTGAATCAAAGAC
CACAGCCATGCCGCCTGCTAGCGTTATGACCCGACTCATTCTTATTATGGTTTGGCGAAAACTGATTAGGAACCCAAACA
CTTACTCCAGCCTCATTGGCCTCACCTGGTCTCTGGTCTCCTACAAGTGGCACATTGTTATGCCTGCAATTGTAGCCCGT
TCGATAGCCATTCTGTCTGATGCAGGTCTTGGAATGGCCATGTTTAGTCTTGGCTTGTTCATGGCTTTACAACCACGGAT
GATTGCTTGCGGAAATACAGTTGCTTCCTTTGCTATGGCAGTTCGATTCCTCACTGGGCCGGCTGTCATGGCAGCGGCCT
CAATTGCTGTTGGACTGCGAGGTGTTTTGTTGCACATTGCCATTGTACAGGCAGCTCTTCCACAAGGGATTGTTCCGTTT
GTCTTTGCCAAGGAATACAATGTTCATCCTGACATACTAAGCACCGGGTTCGCTCACGAGCAATCTTCATCT
>Maldo_Gala_14g021590
ATGATCACATTATCCGACTTCTACCACGTCATGACGGCGGTGGTGCCGCTCTACGTGGCTATGATCTTGGCCTACGGCTC
CGTAAAGTGGTGGAAGATCTTCACCCCCGACCAGTGTTCCGGCATCAACCGCTTCGTCGCTCTCTTCGCCGTCCCCCTCC
TCTCCTTCCACTTCATCTCCAGCAACGACCCTTACAACATGAACACCCGCTTCATCGCCGCCGACACCCTCCAGAAGCTC
ATCGTCCTCGCCGTCCTCGGAGTCTGGACCAAAGTCAGCAAAAGGGGCTGCCTGGAATGGATGATCACTCTCTTCTCCGT
CTCCACTCTGCCTAACACTCTGGTCATGGGAATCCCATTGCTCAAAGGAATGTACGGCGATTTTTCCGGGAGTTTGATGG
TGCAGATCGTCGTCCTCCAGTGCATTATCTGGTACACTTTGATGCTTTTCATGTTCGAATACCGAGGAGCAAGACTCCTC
ATCTCCGAGCAGTTTCCCGACACGGCGGGATCCATTGTCTCCATCCACGTCGACTCCGACATCATGTCGCTCGACGGAAG
ACAGCCCCTCGAAACCGAAGCGGAGATCAAGGAGGACGGCAAGCTCCACGTTACTGTTAGAAAATCAAACGCTTCGCGGT
CGGATATTTTCTCGCGGCGGTCTCAGGGGCTGTCGTCCACCACCCCGCGGCCTTCGAATCTTACCAATGCGGAGATTTAC
TCCCTGCAGTCGTCGAGAAATCCGACGCCGAGAGGATCGAGCTTTAACCACACGGATTTTTACTCTATGATGGCTGCCGG
AAGGAACTCCAATTTCGGAGCTAACGACGTTTACGGGATGTCTGCGTCCAGAGGGCCGACTCCACGGCCGTCAAATTTCG
AGGAAGACTGTGGAGGCGGCGCTGTCAGCTCTGCTACTGGAAACAAGCCGAGATTTTACCACGGCGGGCAAGGTAATGCG
GCGGCGCATTACCCGGCTCCGAACCCAGGAATGTTTTCTCCGACGGCGTCTAAAACCGTCATCGCTAATGCTAATGCTAA
TACCAATGCCATGAATGCAAAGAGGGCTAATGGGCAAGCTCAGAAAACAGAGGACAACAATGGCGGGAAGGATCTCCATA
TGTTTGTTTGGAGCTCAAGTGCTTCTCCTGTTTCAGATGTGTTCGGAAGCAATGAATACGGCGGAGCTGCCCATGATCAC
AAAGAAGTTAAATTGGCTGTGTCTCCAGGAAAAGTGGAGGGGAGGAGAGAGAATCAGGAGTACTTGGAGAGAGAGGATTT
CAGCTTTGGAAACAGAGATCAGATGAACATGAACAATGAGGCTGAGAAAGGAGGGGATGGGATTGGAAAAGCCAAAGTGA
TGCCTCCAACAAGTGTGATGACAAGGCTTATTCTCATCATGGTTTGGAGAAAACTCATCAGAAACCCAAACACTTACTCC
AGCTTGATTGGCCTCACTTGGTCTCTAGTCTCATTCAGGTGGCACGTTCAAATGCCAGCAATTGTAGCAAAGTCCATTGC
CATACTGTCTGATGCAGGACTTGGCATGGCCATGTTCAGCCTTGGTTTGTTTATGGCTTTGCAGCCAAAGATCATAGCAT
GTGGAAACTCCATTGCAGCTTTTACCATGGCTGTGAGATTCCTCACAGGCCCAGCTGTCATGGCAGCTGCTTCCATTGCT
GTTGGCTTAAGAGGCACTCTCTTGCATGTTGCCATTGTACAGGCAGCCCTACCCCAAGGAATTGTCCCCTTTGTCTTTGC
CAAGGAATACAATGTACACCCTGATATTCTCAGCACAGGGGTTATATTTGGAATGTTGATTGCATTGCCCATCACGCTTG
TTTACTACATTTTGTTGGGGCTA
>Maldo_Gala_16g002500
ATGATTTCGTGGCACGACCTTTACAACGTGTTGACGGCGGTGGTGCCGCTGTACGTGGCGATGATCTTAGCCTATGGCTC
CGTCCGGTGGTGGAAGATCTTCTCCCCTGACCAGTGCTCCGGCATCAACAGCTTCGTGGCGATATTCGCTGTCCCCTTGC
TCTCCTTCCACTTCATCTCCACCAACGACCCCTACACCATGAACTTCCGGTTCATCGCCGCCGACACCCTCCAGAAAATC
ATCATGCTCTTCGCCCTCGGCCTATGGACCAACTTCACCCGCAACGGCAGCCTAGAGTGGCTGATTACGATTTTCTCCCT
CTCCACCCTCCCCAACACTCTCGTCATGGGGATTCCGCTGTTAATCGCCATGTACGGCAAAAAAATCCCGGAATCCGGCA
GCCTCATGGTGCAGCTGGTGGTGGTCCAGTGCATCATCTGGTACACTCTCCTACTCTTCCTGTTCGAGTACCGCGGTGCC
AAGCTCTTAATCATGGAGCAGTTTCCGGAGACCGCTGCCTCCATCGTCTCCTTTAAACTCGACTCCGACGTCGTTTCGCT
CGACGGCAGGGATTTTTTGGAAACCGATGCCGAAATCGGTAACGACGGAAAGCTCCACGTCAAGGTCCGGAAGTCCAACG
CATCGAGGCGGTCGCTATCTGCAATGACGCCCCGGCCGTCTAACCTCAGCAGCGCGGAGATTTACAGCCTGAGCTCCTCC
CGAAATCCCACCCCGCGAGGCTCCAACTTTAACCCCTCCGATTTGTACTCCGTGATGGGGGTTCATGGGTTCAACAGCCG
CCACTCCAACTTCGGACCCGCCGACTTGTATTCGGTTCAGTCCTCCCGCGGTCCGACTCCACGGCCCTCCAATTTCGAGG
AGAATTGCGCGGCTCAGACCGTTATGACGGTACCCGCATCGTACCCGGCCCCGAATCCTGAATTCTCGGCGCCCACAGCT
AAAAATAGCAACACAATTCAACAGCAGCAGCAGCCGCAAGTGGCAGCGCAACCGGTTTCGGACAGTGCTGCTGCTAAAAC
GAATAGTCATCTCGATGCTAAAGAGCTCCACATGTTCGTTTGGAGCTCCAGCGAGTCCCCTGTTTCTGAAGGCAGTGGGC
TCCATGTTTTTGGTGGGACCGATTTCGGTGCTGCCGAGGAATCTGGACGGTCCGATCATGGCGCCAAGGAGATCAGAATG
CTTGTTGCTGACCACCTCCAAAATGGAGAAAACAAAGTTCCGGAGAGTGCGCCAACGGCGGAGGGGTACGGCGGGGAAGC
GTTGAGATGTGGCTGGAGGGGTGGCGAGGGAGAGGAGGCTGAAGGGGAAAAAGAGGGAACCACAGGGCTTAATAAGCTGG
CGTCCAGCTCCACTGCAGAGCTGCACGCAAGGGGCGGAAGGCAAATGCCGCCGGCGAGCGTTATCACCCGTCTGATCTTG
ATCATGGTTTGGCGGAAGCTTATCCGTAACCCCAACACGTATTCGAGCCTCATTGGTCTCATCTGGGCTCTCATCGCTTT
CCGGATAATAGCATGTGGGAACTCAGTTGGCGGATATGCAATGGCAGTAAGGTTCCTCACTGGCCCCGCCGTTATGGCTG
CCGCCTCCATTGCTGTTGGCCTCCGGGGCACCCTCCTCCACTTAGCGATTGTCCAGGGTTATTTTCGGAATGTTGATAGC
GTTACCTATTACATTGGTCTACTATATTCTTCTGGGATTAAGCACAGATGGATACACAAAGCTAGGAAAAAGAAGAGAGA
TCAAATCGTATGTGTGTGGCCACGCAAAAATACTCAAAATGTGTCACACATTGAAATCGACAAGGATTTTCTGGTAGAGA
AAAAGCTTAGC
>Maldo_Gala_16g021050
ATGATTACTGGCAAGGACATTTACGATGTTCTTGCAGCCATAGTCCCCTTATACGTGGCTATGATCTTAGCCTACGGTTC
CGTTAGGTGGTGGAAAATCTTCACGCCCGACCAATGCTCCGGCATAAACCGCTTCGTCGCTGTTTTCGCCGTCCCATTGC
TCTCCTTCCACTTCGTATCCTCCAACGACCCTTACGCCATGAACTACCAATTCATCCTCGCCGACTCCCTCCAAAAAGTA
GTCATCCTCGTTGCCCTCTTCCTCTGGCAAGCCTTCTCCAAGCGCGGCAACCTCGAGTGGATGATCACGCTCTTCTCCCT
CTCCACCCTCCCCAACACCCTCGTCATGGGCATCCCTCTTTTACGCGCCATGTATGGCGACTTCTCCGGGACGCTGATGG
TTCAGATTGTCGTTTTGCAGAGCGTGGTCTGGTACACTCTCATGCTCTTCATGTTCGAGTACCACGGCGCGAAGCTGCTC
ATCTCTGAGCAGTTCCCGGAGACTGCAGCTTCGATCACGTCGTTCAAAGTTGACTCTGACGTCGTTTCGCTCAACGGTCG
AGAGCCGCTGCAAACCGACGCGGAAATCAGCGATGACGGGAAGCTTCACGTGGTGGTGAAAAGATCGAATGCGTCGTCTA
TGGTATCTTCTTTCAACAAGTCACACGGGTTGAACTCTTTGAATTCGATGACCCCACGGGCTTCGAATCTCACGGGAGTC
GAGATTTACTCGGTGCAGTCCTCTCGCGAGCCCACCCCGCGGGCTTCCAGCTTCAACCAGACGGATTTTTACGCCATGTT
TAACGCCAGCAAGGCCCCAAGCCCCAAACACGGATATACAAATAGCTTTCAAGGCGGATTCGGGGACGTTTATTCGGTGC
AGTCATCCGAAGGGGTGACGCCGACAACTTCGAATTTCGATGAGGAGGTGATGAAGATGAGTAATATGAGTAATAAGAAG
AGCGGGGCGAGGAGCATGAGTGGTGAGATCTTCATTGGTGGTCCGGCCTCTTCATACCTGCCTCCGAATCCCTTGTTTTC
AGGGTCTACGAGTGGTGGGCTGAAGAAGAAAGATAGCGCTAGTGGTGGCGGTGGTGGTAGTGGTGGGGCATCGCCTAATA
AGGAGCCTCATATGTTTGTTTGGAGTTCAAATGCATCGCCAGTTTCCGAAGGGAATCTTAGACATGCAATTAATCGAGCT
GCTTCCACTGACTATGGCGCTACCGATCCTTCCAAGGTTGCAGGTCTTCGTAAACATGATAGTGCTGCTGCATCGAAAGG
TATACACGAATTAATTGAGAATATGAGTCCTGGGAGTAAAATGAGAGGAGATAGCGAGCTTGAGATAGAAGAAGGATCGA
ATAAATTTCCACCGAGTGTGTCACCGTACAGTAGTAGTTGCCAAAAGAAGGTTGATATGGAAGGACGTGTAGCAAAGAAG
CACCAGATGCCTCCAGCAAGTGTCATGACTAGGCTTATTCTCATCATGGTCTGGAGAAAGCTCATTAGAAACCCCAACAC
TTACTCCAGCCTTCTTGGCGTGGCATGGTCTCTCATATCATACAAGTGGAAAATCAAAATGCCAACAATTGTAAGTGGAT
CCATATCAATATTATCTGATGCTGGCTTAGGAATGGCTATGTTCAGTCTCGGATTATTCATGGCCTTACAACCAAAGATC
ATAGCTTGTGGAAAATCTGTTGCAACATTTGCAATGGCTGTTAGGTTCTTAACAGGCCCAGCAGTGATTGCTGCAACTTC
TATTGCTGTCGGTCTTCGTGGAGTTCTTTTGCATGTTGCAATAGTTCAGGCTGCTCTTCCTCAAGGCATAGTTCCTTTTG
TATTTGCCAAGGAATACAATGTCCACGCGGACATACTTAGCACTGCTGTTATTTTTGGAATGCTTGTTGCCTTGCCTATA
ACAATACTCTACTATATTCTTCTCGACCTC
>Maldo_HF02171-RA
ATGATTACTGGCAAGGACATATACGATGTTCTAGCAGCCATAGTCCCCTTATACGTGGCTATGATCTTAGCCTACGGTTC
AGTCCGGTGGTGGAAAATCTTCACGCCCGACCAATGCTCCGGCATAAACCGCTTCGTCGCAGTTTTTGCGGTCCCATTGC
TCTCCTTCCACTTCATATCCTCCAACAACCCTTATGCCATGGACTACCAATTCATCCTCGCCGACTCCCTCCAAAAAGTC
GTCATCCTTGTCGCCCTCTTCCTCTGGCAAGCCTTTTCCAAGCGCGGCAACCTAGAGTGGATGATCACGCTCTTCTCCCT
CTCCACCCTCCCCAACACCCTCGTCATGGGCATCCCGCTCTTACGCGCCATGTACGGCGACTTCTCCGGGACTCTGATGG
TTCAGATTGTCGTTTTGCAGAGCGTTGTCTGGTACACTCTCATGCTCTTCATGTTCGAGTACCGCGGCGCCAAACTGCTC
ATCTCCGAGCAGTTCCCGGAGACTGCAGCTTCGATCACGTCGTTCAGAGTTGACTCTGACGTCGTTTCCCTCAACGGTCG
AGAACCACTCCAAACCGACGCGGAAATCGGGGATGACGGGAAACTTCACGTGGTGGTGAAAAGATCGAATGCGTCATCGA
TGGTTTCATCCTTTAAGTCACATGGCTTGAACTCGTTGACTTCAATGACCCCGCGAGCTTCGAATCTCACAGGAGTGGAG
ATTTACTCTGTCCAGTCCTCCCGAGAGCCGACCCCGCGGGCATCCAGCTTCAACCAGACAGATTTTTACGCCATGTTTAA
CGCCAGCAAGGCCCCGAGCCCCAAACATGGACACGCAAACAGTTTTCAAGGTGGATTTGGGGACGTTTATTCGGTGCAGT
CGTCAAAAGGGGTGACGCCGAGGACTTCGAATTTCGACGAAGAGGCAATGAAGATGAGTAATATGGGTAATAAGAAGAGG
GGGGCGAGGAGCATGAGTGGTGAGATCTTCAATGGTGGTGCTGTCTCTTCCTACCCGCCTCCGAACCCCATGTTTTCAGG
GTCTACGAGTGGTGGGCCGAAGAAGAAAGATAGTGGTAGCGGCGGCGGCGGCGGCGGCGGCGGTAGTGGTGGGGCAGCGC
CTAATAAGGAGCTTCATATGTTTGTTTGGAGTTCAAGTGCATCGCCAGTTTCCGAAGGGAATCTTAGACATGCGGTTAAT
CGAGCTGCTTCTACTGACTTCGGGGCGACCGATCCTTCCAAGGCTGCAGGTCTTCATCAACATGAAGGTGCTGCTGCATC
GAAAGGTATACACGAATTAATTGAGAATATGAGTCCTGGGAGGAAAATGAGTGGAGATAGGGAGCTTGAGATAGAAGAAG
GATCGAATAAGTTTCCACCGAGTGTGTCACCGTACAGTAGTACTAGTTGCCAGAAGAAAGTGGATATTGAAGGTGGTGTA
GCAAAGAAGCACCAAATGCCTCCTGCAAGTGTTATGACTAGGCTTATTCTCATCATGGTCTGGAGGAAGCTCATTAGAAA
CCCCAACACTTACTCCAGCCTTCTTGGCGTGGCATGGTCTCTCATATCATACAAGTGGAACATCAAAATGCCAACAATTG
TTAGTGGATCCATATCAATATTATCTGATGCTGGATTGGGAATGGCTATGTTCAGTCTCGGATTGTTCATGGCTTTACAA
CCGAAGATCATAGCTTGTGGAAAATCTGTTGCAACATTTTCAATGGCTGTTAGGTTCCTAACCGGCCCAGCAGTGATTGC
TGCAACTTCTATTGCTGTCGGTCTTCGTGGAGTTCTGTTGCATGTTGCAATAGTTCAGGCTGCTCTTCCTCAAGGCATAG
TTCCTTTTGTATTTGCCAAGGAATATAATGTCCATGCAGACATCCTTAGTACCGCGGTTATTTTTGGAATGCTCATTGCC
CTGCCCATAACAATACTCTACTATATCCTTCTCGGGCTC
>Maldo_HF05070-RA
ATGATCAGTTTCACAGACCTGTACCACGTCCTCACTGCCGTTGTGCCGCTGTACGTGGCCATGATCTTAGCCTACGGCTC
TGTGAAATGGTGGAAAATCTTCAGCCCCGACCAATGCTCGGGCATCAACAGGTTCGTCGCTCTGTTCGCAGTTCCTCTGC
TCTCCTTCCACTTCATCTCCACCAACAACCCCTACGCCATGAACTACAGGTTCATAGCGGCTGACACCCTTCAGAAAATC
ATCGTCCTGGCGGTCCTGGCTGTGTGGTCGAGAACAAGCGCCAGAGGCTCTCTCGAATGGTCCATCACTCTCTTCTCCCT
CTCCACTCTGCCCAACACTCTGGTCATGGGGATACCACTTTTGAAGGGCATGTACGGCGACGCCTCCGGCAGCCTCATGG
TCCAAATCGTGGTCCTCCAGTGCATCATTTGGTACACTCTCATGCTCTTCCTTTTCGAGTATAGAGGTGCCCGCCTCCTC
ATTGGTGAACAGTTCCCGGACACCGCCGGCTCCATCATTTCCTTCAGGGTCGATTCCGACATCATATCCTTGGACGGGAA
AGAGCCGTTGCAGACAGAGGCCGAGGTAGGAGAAGACGGGAAGCTCCATATCACTGTCAGAAAATCGACGAGCACTCGCT
CCGAAATCCACTCCAGAAGATCCCACGGACCCAACTCCGGCGTGTCCTTAACCCCAAGGCCTTCTAATCTCACCAATGTG
GAGATTTATAGCCTTCAGTCTTCGAGAAACCCGACTCCCAGAGGCTCCAGCTTTAACCACACTGATTTTTACTCCATGGT
GAACGGGAAAAACATGAGCAATGCCAGTCCGAGACAATCGCACTACGGCAATGTGGGGTCTGATGAGGAGGCCGGAGGAG
TTGGGGGGGCCAGAGGACGAGCAAATGGGGGGAATTCGGGGTATCCGGCGCCTCCCAGTGCCGGAATTTTCTCTCCGGTG
ACCGGACCCGCTGCCGGAGCCAAGAAGAAACCCATTGGGGCTGATGGTGGCAAAGACCTTCACATGTTTGTTTGGAGCTC
AAACAATTCGCCTGCGTCGGAAGGAGGCATTCATGTTTTCAGAGGAGGAGAATATGGCAATGAACTTGCTGGGGTTGCTC
CCCACTACAAAGATTATGATGAGTTTGGCCGAAATGAGTTCAGCTTTGACAACAGGCCGGCTTCAAACGAGGCTGATCGG
GAAGGTCCGGTGCTTTCCAAGTTGGGTTCGAGCTCCACCACTGAACTCCACCCCAAGACAGCTAATGGTGGTGAATCAAA
GACCGCAACCATGCCGCCTGCTAGCGTTATGACCCGACTTATTCTAATTATGGTGTGGCGAAAACTGATTAGGAACCCAA
ACACTTACTCAAGCCTCATTGGCCTCACCTGGTCTTTGGTCTCCTACAAGTGGCACATTGTTATGCCTGCGATTGTAGCC
CGCTCGATTGCCATTCTGTCTGATGCAGGTCTTGGAATGGCCATGTTTAGTCTTGGCTTGTTCATGGCTTTACAACCAAG
GATGATTGCTTGCGGAAATACAATTGCTTCCTTCGCCATGGCAGTTCGATTCCTTACAGGGCCGGCTGTCATGGCGGCGG
CCTCAATTGCCGTTGGACTGCGAGGTGTTCTGTTGCACATTGCCATTGTACAGGCAGCTCTTCCACAAGGGATTGTTCCG
TTTGTCTTTGCTAAGGAATACAATGTTCATCCAAACATACTAAGCACCGGGGTTATCTTTGGAATGCTAATCGCTCTTCC
GATCACATTGGTTTACTACATCTTGCTAGGGCTT
>Maldo_HF07874-RA
ATGATTTCGTGGCACGACCTTTACAACGTGTTGACGGCGGTGGTGCCGCTGTACGTGGCGATGATCTTAGCCTATGGCTC
CGTCCGGTGGTGGAAGATCTTCTCCCCTGACCAGTGCTCCGGCATCAACAGCTTCGTGGCGATATTCGCTGTCCCCTTGC
TCTCCTTCCACTTCATCTCCACCAACGACCCCTACACCATGAACTTCCGGTTCATCGCCGCCGACACCCTCCAGAAAATC
ATCATGCTCTTCGCCCTCGGCCTATGGACCAACTTCACCCGCAACGGCAGCCTAGAGTGGCTGATTACGATTTTCTCCCT
CTCCACCCTCCCCAACACTCTCGTCATGGGGATTCCGCTGTTAATCGCCATGTACGGCAAAAAAATCCCGGAATCCGGCA
GCCTCATGGTGCAGCTGGTGGTGGTCCAGTGCATCATCTGGTACACTCTCCTACTCTTCCTGTTCGAGTACCGCGGTGCC
AAGCTCTTAATCATGGAGCAGTTTCCGGAGACCGCTGCCTCCATCGTCTCCTTTAAACTCGACTCCGACGTCGTTTCGCT
CGACGGCAGGGATTTTTTGGAAACCGATGCCGAAATCGGTAACGACGGAAAGCTCCACGTCAAGGTCCGGAAGTCCAACG
CATCGAGGCGGTCGCTATCTGCAATGACGCCCCGGCCGTCTAACCTCAGCAGCGCGGAGATTTACAGCCTGAGCTCCTCC
CGAAATCCCACCCCGCGAGGCTCCAACTTTAACCCCTCCGATTTGTACTCCGTGATGGGGGTTCATGGGTTCAACAGCCG
CCACTCCAACTTCGGACCCGCCGACTTGTATTCGGTTCAGTCCTCCCGCGGTCCGACTCCACGGCCCTCCAATTTCGAGG
AGAATTGCGCGGCTCAGACCGTTATGACGGTACCCGCATCGTACCCGGCCCCGAATCCTGAATTCTCGGCGCCCACAGCT
AAAAATAGCAACACAATTCAACAGCAGCAGCAGCCGCAAGTGGCAGCGCAACCGGTTTCGGACAGTGCTGCTGCTAAAAC
GAATAGTCATCTCGATGCTAAAGAGCTCCACATGTTCGTTTGGAGCTCCAGCGAGTCCCCTGTTTCTGAAGGCAGTGGGC
TCCATGTTTTTGGTGGGACCGATTTCGGTGCTGCCGAGGAATCTGGACGGTCCGATCATGGCGCCAAGGAGATCAGAATG
CTTGTTGCTGACCACCTCCAAAATGGAGAAAACAAAGTTCCGGAGAGTGCGCCAACGGCGGAGGGGTACGGCGGGGAAGC
GTTGAGATGTGGCTGGAGGGGTGGCGAGGGAGAGGAGGCTGAAGGGGAAAAAGAGGGAACCACAGGGCTTAATAAGCTGG
CGTCCAGCTCCACTGCAGAGCTGCACGCAAGGGGCGGAAGGCAAATGCCGCCGGCGAGCGTTATCACCCGTCTGATCTTG
ATCATGGTTTGGCGGAAGCTTATCCGTAACCCCAACACGTATTCGAGCCTCATTGGTCTCATCTGGGCTCTCATCGCTTT
CCGGTGGCATGTGGGGATGCCAAAAATAGTAGAAAAGTCAATTTCCATACTGTCTGATGCTGGACTTGGAATGGCTATGT
TCAGCTTAGGTCTTTTCATGGCACTTCAACCCAGGATAATAGCATGTGGGAACTCAGTTGGCGGATATGCAATGGCAGTA
AGGTTCCTCACTGGCCCCGCCGTTATGGCTGCCGCCTCCATTGCTGTTGGCCTCCGGGGCACCCTCCTCCACTTAGCGAT
TGTCCAGGCTGCTCTTCCTCAAGGACTTGTTCCCTTTGTCTTTGCCAAGGAGTACAATGTTCATCCAGCCATTCTTAGCA
CTGCGGTTATTTTCGGAATGTTGATAGCGTTACCTATTACATTGGTCTACTATATTCTTCTGGGATTACTTTTACCACTT
GGGGTTAGAGCAACCGAACAAGCAAAGGTTTTTCTCGAAAGCACATTGTCTTTCTATCAACTGAAAGTGAGAACGAATCA
TGTACGTTTAGGCACAGGAGAGGATTTTGTAGTTGGGAAGGGGGTGATGCTTCTTCTTTCAAGAGAAAAAGTTGAGAGAA
AG
>Maldo_HF09549-RA
ATGATTACATTATCCGACTTCTACCACGTCATGACGGCGGTGGTGCCGCTCTACGTGGCCATGATCTTGGCCTACGGCTC
CGTGAAGTGGTGGAAGATCTTCACCCCCGACCAGTGCTCCGGCATCAACCGCTTCGTCGCCCTCTTCGCCGTCCCCCTCC
TCTCCTTCCACTTCATCTCCACCAACGACCCTTACAACATGAACACCCGCTTCATTGCCGCCGACACCCTCCAGAAGCTG
ATCGTCCTCACCGTCCTCGGCATCTGGACCAAAGTCAGCAAAAGGGGCTGCCTGGAATGGACGATCACTCTCTTCTCCGT
CTCCACTCTGCCCAACACTCTGGTCATGGGAATCCCATTGCTCAAGGGAATGTACGGCGATTTTTCCGGGAGTTTGATGG
TGCAGATCGTCGTCCTCCAGTGCATTATCTGGTACACTTTGATGCTTTTCATGTTCGAATACCGAGGAGCAAGACTCCTC
ATCTCGGAGCAGTTTCCCGACACTGCGGGATCCATTGTCTCCATCCACGTCGACTCCGATATTATGTCGCTCGACGGAAG
ACAGCCCCTCGAGACTGAAGCGGAGATCAAGGAGGACGGCAAACTCCACGTCACTGTCAGAAAATCAAACGCTTCGCGCT
CGGATATTTTATCGCGGCGATCTCAGGGGCTGTCGTCCACCACCCCGCGGCCGTCGAATCTCACTAATGCGGAGATTTAC
TCCCTGCAGTCTTCGAGAAATCCGACGCCGAGAGGGTCAAGTTTCAACCACACGGACTTCTACTCCATGATGGCTGCCGG
AAGGAACTCGAATTTCGGAGCTAACGATGTTTATGGGATGTCTGCGTCCAGAGGGCCGACTCCACGGCCATCAAATTTCG
AGGAAGACGGTGGCGGCGGCGCTGTCAGCTCCGCTACTGGAAATAAGCCACGGTTTTACCACGGCGGACAGAATAATGCA
GTGGCGCATTACCCGGCCCCAAACCCAGGGATGTTTTCTCCGACGGCGTCCAGAACCGTCACCGCTAATGCTAATAGCAA
TGCCATGAATGCAAAGAGAGCTAATGGGCAAGCTCAGAAAACAGAGGACACCAATGGCGGGAAGGATCTTCATATGTTTG
TTTGGAGCTCAAGTGCTTCTCCTGTTTCAGATGTGTTTGGAAGCAATGAATACGGTGGTGCTGCCCATGATCACAAAGAA
GTAAAATTGGCTGTGTCTCCAGGAAAAGTGGAGGGGAGGAGAGAGAATCAGGAAGAGTATTTGGAGAGAGAAGATTTCAG
ATTTGGAAACAGAGATCAGATGAACATGAACAATGAGGCTGAGAAAGGAGGGGATGGGATTGGAAAAGCCAAAGTGATGC
CTCCAACAAGTGTGATGACAAGGCTAATTCTCATCATGGTTTGGAGAAAACTCATTAGAAACCCAAACACTTACTCCAGC
TTGATCGGCCTCACTTGGTCTCTAGTCTCATTCAGGTGGCACGTTCAAATGCCAGCCATTGTAGCGAAGTCCATCGCCAT
ACTATCTGATGCAGGACTTGGCATGGCCATGTTCAGCCTCGGTTTGTTTATGGCTTTGCAGCCAAAGATCATAGCATGTG
GAAACTCCGTTGCAGCTTTTGCCATGGCTGTGAGATTCCTTACAGGTCCAGCTGTCATGGCAGCTGCTTCCATTGCTGTT
GGCTTAAGAGGCACTCTCTTACATGTTGCCATTGTACAGGCAGCCCTACCCCAAGGAATTGTTCCCTTTGTCTTTGCCAA
GGAATACAATGTACACCCTGATATTCTCAGCACGGGTAATGGTGGCGGTGGTGGTGGGATGATGGTTGAGACGAAAGTGT
TGTTGGTAGCAATGGTGATTGGAGTAATGGTAGTAGTTGTGACAACACTAGGGGTATTAGTAGTCGTGGGATACAGGTTC
TCACTAGGGGTAGAGGGTGGTGGTGGTGGTCATGGTGAAATGGTGGCTGTAATATCGATGTGGCGATTGTCAGACAATGG
AGGTGGTGATGGCTATGTGGCAAGGGTGATAGAGGTGGAGGATACAGTGGTGACAATGGTGGTGGGAGGTGGTAGTATCA
AAGATGGTGGCCATGATGGTTATGATGTTGAGATTGTGGAGAATGAGGAGGTGGTGGCAATGACGACAATAGTAGTGGCA
TACATGATTTTATTTTTTATTAAAACTTTAACTTTGTTTTATAATTTTTTTTTATTT
>Maldo_HF09880-RA
ATGATAACGGCACAAGATTTCTACAAGGTCAGCTGCGCAATTGTTCCACTATACTTTGCAATGCTGGTGGCCTATGCCTC
TGTCAAATGGTGCAAAATATTCTCACCGGAGCAGTGCTCTGGCATCAACCGCTTCGTGGCGGTGTTTGCGGTTCCGGTGC
TGTCTTTCCACTTCATATCCCAAAACAACCCTTACCAGATGGACACCAAGTTTATATTGGCTGACACTTTCTCCAAGCTT
TTGGTTCTTGCTTTGCTCTCATTATGGTCTATATTGTTTAAGGCGGCAGGAGGGCTTGACTGGCTTATCACGATTTTTTC
TGTCGCCACTTTGCCAAACACATTGGTCATGGGCATCCCTTTGCTCAAGGCCATGTATGGCGATTTCACACAGTCCCTCA
TGGTTCAAGTGGTTGTGCTTCAATGCATCTATAGAGCAGCCACTCTACTCATCCAAACCCAGTTCCCTGGCCCCACCGCC
GCAGCCATAACAAAGTTCGAAATCGACGATGACATTATCTCCCTGGACGGCCGGAACCCCCTTTGCACCGAGTCTGAAAC
CGATCAAAATGGGCGTATCCGGGTCCGAATCCGGCGCTCTACCTCATCAGTCCCCGGCTCCTCAGCTCTATCATCCTCGA
TGGGCCTCACTCCCAGACCATCAAACCTCTCCAACGCGGAAATATTCTCAATCAACACACCTCACCACCATGCAAACCTT
GAATTCACTTTGGGATCTGGTGACGTGGCCTTTGGGTATCGATCTACCAGCCCTCAACTCTCCGCCGGGTACGCGTCCTC
GGACGCGTATTCCCTGCAGCCAACTCCACGTGCTTCAACTTTCAATGAAATTGACACGACCACATTCTCCACCACCGCCA
ATACCCCGGTGTGGGCCAGGTCTCCGGCGACGGGGAGATTTTCACAGCAACCGTCTCCGACGTTTAACGGCGTGAAGATG
GTATGGGAGTCACCTGCGAAGTGTCAGGGTGATGATCAGAGACAAGGATATTTCAAAGAGGTTGGAGAGAAAGAAATTAG
CTTTAGAGACTGCACCAAAATCCCAATGCCGGAGGTGACGGATACGAAGGTCGAAGCAGCTGCTAATCAAGAAATGCCAA
GTGCCCCAGTCATGCTAAGGCTTATACTAATCATGGTTGGAAGAAAGCTTTCCCGCAACCCAAACACATACTCAAGTGTG
TTAGGCCTTGTCTGGTCTCTCATCTCATTCAAGTGGGATGTAGGGATGCCGAGTTTGGTGAAATATTCCATAAAATTGAT
ATCAGATGCGGGTCTGGGGATGGCTATGTTCAGTTTAGGGTTGTTTATGGCCCTTCAGCCTCGTATTTTAGCGTGTGGCG
CAAAAAGGGCAACAATGGGGATGGTGGTCCGATTTATTTGCGGGCCTCTTCTAATGTTTGCTGCCTCTGCCGCTACTGGT
CTTAGAGGAGTAAAACTACATGCTGCCATAGTCCAGGCAGCGCTTCCACAAGGAATAGTACCATTTGTCTTTGCAAGGGA
ATACGGTTTGCATCCAGACATTTTAAGCACAGGGGTTATCTTTGGTATGTTAGTTTCCTTACCAGTGACGCTCCTCTATT
ACATACTTCTAGGCTTATAT
>Maldo_HF19648-RA
ATGATTACTGGCAAGGACATTTACGATGTTCTTGCAGCCATAGTCCCCTTATACGTGGCTATGATCTTAGCCTACGGTTC
CGTTAGGTGGTGGAAAATCTTCACGCCCGACCAATGCTCCGGCATAAACCGCTTCGTCGCTGTTTTCGCCGTCCCATTGC
TCTCCTTCCACTTCGTATCCTCCAACGACCCTTACGCCATGAACTACCAATTCATCCTCGCCGACTCCCTCCAAAAAGTA
GTCATCCTCGTTGCCCTCTTCCTCTGGCAAGCCTTCTCCAAGCGCGGCAACCTCGAGTGGATGATCACGCTCTTCTCCCT
CTCCACCCTCCCCAACACCCTCGTCATGGGCATCCCTCTTTTACGCGCCATGTATGGCGACTTCTCCGGGACGCTGATGG
TTCAGATTGTCGTTTTGCAGAGCGTGGTCTGGTACACTCTCATGCTCTTCATGTTCGAGTACCACGGCGCGAAGCTGCTC
ATCTCTGAGCAGTTCCCGGAGACTGCAGCTTCGATCACGTCGTTCAAAGTTGACTCTGACGTCGTTTCGCTCAACGGTCG
AGAGCCGCTGCAAACCGACGCGGAAATCAGCGATGACGGGAAGCTTCACGTGGTGGTGAAAAGATCGAATGCGTCGTCTA
TGGTATCTTCTTTCAACAAGTCACACGGGTTGAACTCTTTGAATTCGATGACCCCACGGGCTTCGAATCTCACGGGAGTC
GAGATTTACTCGGTGCAGTCCTCTCGCGAGCCCACCCCGCGGGCTTCCAGCTTCAACCAGACGGATTTTTACGCCATGTT
TAACGCCAGCAAGGCCCCAAGCCCCAAACACGGATATACAAATAGCTTTCAAGGCGGATTCGGGGACGTTTATTCGGTGC
AGTCATCCGAAGGGGTGACGCCGACAACTTCGAATTTCGATGAGGAGGTGATGAAGATGAGTAATATGAGTAATAAGAAG
AGCGGGGCGAGGAGCATGAGTGGTGAGATCTTCATTGGTGGTCCGGCCTCTTCATACCTGCCTCCGAATCCCTTGTTTTC
AGGGTCTACGAGTGGTGGGCTGAAGAAGAAAGATAGCGCTAGTGGTGGCGGTGGTGGTAGTGGTGGGGCATCGCCTAATA
AGGAGCCTCATATGTTTGTTTGGAGTTCAAATGCATCGCCAGTTTCCGAAGGGAATCTTAGACATGCAATTAATCGAGCT
GCTTCCACTGACTATGGCGCTACCGATCCTTCCAAGGTTGCAGGTCTTCGTAAACATGATAGTGCTGCTGCATCGAAAGG
TATACACGAATTAATTGAGAATATGAGTCCTGGGAGTAAAATGAGAGGAGATAGCGAGCTTGAGATAGAAGAAGGATCGA
ATAAATTTCCACCGAGTGTGTCACCGTACAGTAGTAGTTGCCAAAAGAAGGTTGATATGGAAGGACGTGTAGCAAAGAAG
CACCAGATGCCTCCAGCAAGTGTCATGACTAGGCTTATTCTCATCATGGTCTGGAGAAAGCTCATTAGAAACCCCAACAC
TTACTCCAGCCTTCTTGGCGTGGCATGGTCTCTCATATCATACAAGTGGAAAATCAAAATGCCAACAATTGTAAGTGGAT
CCATATCAATATTATCTGATGCTGGCTTAGGAATGGCTATGTTCAGTCTCGGATTATTCATGGCCTTACAACCAAAGATC
ATAGCTTGTGGAAAATCTGTTGCAACATTTGCAATGGCTGTTAGGTTCTTAACAGGCCCAGCAGTGATTGCTGCAACTTC
TATTGCTGTCGGTCTTCGTGGAGTTCTTTTGCATGTTGCAATAGTTCAGGCTGCTCTTCCTCAAGGCATAGTTCCTTTTG
TATTTGCCAAGGAATACAATGTCCACGCGGACATACTTAGCACTGCTGTTATTTTTGGAATGCTTGTTGCCTTGCCTATA
ACAATACTCTACTATATTCTTCTCGACCTC
>Maldo_HF20659-RA
ATGATCAGTTTCACAGACCTGTACCACGTCCTCACCGCCGTTGTGCCGCTGTACGTGGCCATGATCTTAGCCTACGGCTC
CGTGAAATGGTGGAAGATCTTCAGCCCCGACCAATGCTCCGGCATCAACCGCTTCGTCGCTCTGTTTGCAGTTCCTCTGC
TCTCCTTCCACTTCATCTCCACCAACAACCCCTATGCCATGAACTACAGGTTCATAGCGGCTGACACGCTTCAGAAAGTC
ATCGTCCTGTTGGTCCTAGCCGTGTGGTCGAGAACCAGCGCCAGAGGCTCTCTCGAGTGGTCCATCACTCTTTTCTCCCT
CTCCACTCTGCCCAACACTCTGGTCATGGGGATACCCCTTCTGAAGGGCATGTACGGTGACGCCTCCGGCAGCCTCATGG
TCCAAATCGTCGTCCTCCAGTGTATCATTTGGTACACTCTTATGCTGTTCCTCTTCGAGTACAGGGGCGCTCGCCTCCTC
ATTGGTGAACAGTTCCCGGACACCGCCGGCTCCATCATTTCCTTCAGGGTCGATTCCGACATCATTTCCTTGGACGGAAA
AGAGCCGTTGCAGACAGAGGCCGAGGTCGGAGAAGACGGGAAGCTCCATGTCACTGTCAGAAAATCGACGAGCTCTCGCT
CCGAAATATACTCCAGAAGATCCCACGGACCCAACTCCGGCGTGTCCTTAACCCCAAGGCCTTCTAATCTCACCAATGCT
GAGATTTACAGCCTTCAGTCTTCGCGAAACCCGACTCCCAGAGGCTCCAGCTTTAACCACACTGATTTCTACTCCATGGT
GAACGGGAAAAACATGAGCAATGCGAGTCCGAGGCAGTCGAATTACGGGAATGTGGGGTTTGATGAGGAGGCTAGAGGAG
TTGGGGGGCCCAGAGGAGCAGCAAATGTGGGGAGTTTGGGGTATCCGGCGCCTCCCAGTGCCGGGATATTCTCTCCGGTG
ACCGGACCCGCCGCTGGGGCAAAGAAGCAACCCAATGGCACCGATGGTGGCAAAGACCTACACATGTTTGTTTGGAGCTC
AAGCGCTTCGCCTGTGTCGGAAGGAGGCATTCATGTTTTCAGAGGAGAATATGGCAATGAACTTGCTGGGGTTGCTGCTC
TCCACAAAGATTATGATGAGTTTGGCCGAGATGAGTTCAGCTTCGACAACAGGCCGGCTTCAAACGGGGCTGATCGGGAA
GGTCCGGTGCTTTCCAAGTTGGGTTCGAGCTCCACCACTGAACTCCACCCCAAGACAGCTAATGGTGGTGAATCAAAGAC
CACAGCCATGCCGCCTGCTAGCGTTATGACCCGACTCATTCTTATTATGGTGTGGCGAAAACTGATTAGGAACCCAAACA
CTTACTCCAGCCTCATTGGCCTCACCTGGTCTCTGGTCTCCTACAAGTGGCACATTGTTATGCCTGCAATTGTAGCCCGT
TCGATAGCCATTCTGTCTGATGCAGGTCTTGGAATGGCCATGTTTAGTCTTGGCTTGTTCATGGCTTTACAACCACGGAT
GATTGCTTGCGGAAATACAGTTGCTTCCTTTGCTATGGCAGTTCGATTCCTCACTGGGCCGGCTGTCATGGCAGCGGCCT
CAATTGCTGTTGGACTGCGAGGTGTTTTGTTGCACATTGCCATTGTACAGGCAGCTCTTCCACAAGGGATTGTTCCGTTT
GTCTTTGCCAAGGAATACAATGTTCATCCTGACATACTAAGCACCGGGGTTATCTTCGGAATGCTAATCGCTCTTCCGAT
CACATTGGTTTACTACATCTTGCTAGGGCTT
>Maldo_HF24542-RA
ATGATCACATTATCCGACTTCTACCACGTCATGACGGCGGTGGTGCCGCTCTACGTGGCTATGATCTTGGCCTACGGCTC
CGTAAAGTGGTGGAAGATCTTCACCCCCGACCAGTGTTCCGGCATCAACCGCTTCGTCGCTCTCTTCGCCGTCCCCCTCC
TCTCCTTCCACTTCATCTCCAGCAACGACCCTTACAACATGAACACCCGCTTCATCGCCGCCGACACCCTCCAGAAGCTC
ATCGTCCTCGCCGTCCTCGGAGTCTGGACCAAAGTCAGCAAAAGGGGCTGCCTGGAATGGATGATCACTCTCTTCTCCGT
CTCCACTCTGCCTAACACTCTGGTCATGGGAATCCCATTGCTCAAAGGAATGTACGGCGATTTTTCCGGGAGTTTGATGG
TGCAGATCGTCGTCCTCCAGTGCATTATCTGGTACACTTTGATGCTTTTCATGTTCGAATACCGAGGAGCAAGACTCCTC
ATCTCCGAGCAGTTTCCCGACACGGCGGGATCCATTGTCTCCATCCACGTCGACTCCGACATCATGTCGCTCGACGGAAG
ACAGCCCCTCGAAACCGAAGCGGAGATCAAGGAGGACGGCAAGCTCCACGTTACTGTTAGAAAATCAAACGCTTCGCGGT
CGGATATTTTCTCGCGGCGGTCTCAGGGGCTGTCGTCCACCACCCCGCGGCCTTCGAATCTTACCAATGCGGAGATTTAC
TCCCTGCAGTCGTCGAGAAATCCGACGCCGAGAGGATCGAGCTTTAACCACACGGATTTTTACTCTATGATGGCTGCCGG
AAGGAACTCCAATTTCGGAGCTAACGACGTTTACGGGATGTCTGCGTCCAGAGGGCCGACTCCACGGCCGTCAAATTTCG
AGGAAGACTGTGGAGGCGGCGCTGTCAGCTCTGCTACTGGAAACAAGCCGAGATTTTACCACGGCGGGCAAGGTAATGCG
GCGGCGCATTACCCGGCTCCGAACCCAGGAATGTTTTCTCCGACGGCGTCTAAAACCGTCATCGCTAATGCTAATGCTAA
TACCAATGCCATGAATGCAAAGAGGGCTAATGGGCAAGCTCAGAAAACAGAGGACAACAATGGCGGGAAGGATCTCCATA
TGTTTGTTTGGAGCTCAAGTGCTTCTCCTGTTTCAGATGTGTTCGGAAGCAATGAATACGGCGGAGCTGCCCATGATCAC
AAAGAAGTTAAATTGGCTGTGTCTCCAGGAAAAGTGGAGGGGAGGAGAGAGAATCAGGAGGAGTACTTGGAGAGAGAGGA
TTTCAGCTTTGGAAACAGAGATCAGATGAACATGAACAATGAGGCTGAGAAAGGAGGGGATGGGATTGGAAAAGCCAAAG
TGATGCCTCCAACAAGTGTGATGACAAGGCTTATTCTCATCATGGTTTGGAGAAAACTCATCAGAAACCCAAACACTTAC
TCCAGCTTGATTGGCCTCACTTGGTCTCTAGTCTCATTCAGGTGGCACGTTCAAATGCCAGCAATTGTAGCAAAGTCCAT
TGCCATACTGTCTGATGCAGGACTTGGCATGGCCATGTTCAGCCTTGGTTTGTTTATGGCTTTGCAGCCAAAGATCATAG
CATGTGGAAACTCCATTGCAGCTTTTACCATGGCTGTGAGATTCCTCACAGGCCCAGCTGTCATGGCAGCTGCTTCCATT
GCTGTTGGCTTAAGAGGCACTCTCTTGCATGTTGCCATTGTACAGGCAGCCCTACCCCAAGGAATTGTCCCCTTTGTCTT
TGCCAAGGAATACAATGGTTATATTTGGAATGTTGATTGCATTGCCCATCACGCTTGTTTACTACATTTTGTTGGGGCTA
TGAAGAAGCTTTTGAGTAGTGGAGACCAACAAACAACATTAATGGCTTTTGGCTTTTGCGTTTCATGCAAGCAGAAAGCA
AGAAGCTCA
>Maldo_HF42071-RA
ATGATTTCGTGGCACGACCTTTACAAAGTCTTGACGGCGGTGGTGCCGCTGTACGTGGCCATGATCTTAGCCTACGGCTC
CGTCCGGTGGTGGAAGATCTTCTCCCCCGACCAGTGCTCCGGCATCAACCGCTTCGTCGCGATATTTGCCGTCCCCTTGC
TCTCCTTCCACTTCATCTCCACCAACGACCCCTACACCATGAACTTCCGGTTCATCGCCGCCGATACCCTCCAGAAAATC
ATCATGCTCTTTGCCCTCGGCCTCTGGACCAACTTCACCCGCAACGGCAGCCTCGAGTGGATGATTACAATTTTCTCCCT
CTCTACTCTCCCCAACACTCTCGTCATGGGGATTCCGCTGTTAATCGCCATGTACGGCCATAAAATCCCGGAATCCGGCA
GCCTCATGGTGCAGGTGGTGGTACTGCAGTGCATCATCTGGTACACTCTCCTCCTCTTCCTCTTCGAGTACCGTGGCGCC
AAGCTTCTAATCATGGAGCAGTTCCCGGAGACCGCCGCCTCCATCGTCTCCTTCAAAGTCGACTCCGACGTCGTATCGCT
CGACGGTCGCGATTTTCTCGAGACCGACGCCGAAATCGGCGACGACGGAAAGCTCCACGTCAAGGTCCGGAAGTCCAACG
CATCAAGGCGGTCACTCTCCGCAATGACCCCTCGGCCGTCGAACCTCACCGGCGCCGAGATTTACAGCCTGAGCTCCTCC
CGAAACCCGACGCCGAGAGGCTCCAATTTCAACCCCTCCGATTTTTACTCCATGATGGGAGTCCAAGGGTTCAACACCCG
GCACTCCAATTTCGGACCCGCCGACTTGTATTCGGTTCAGTCCTCCCGCGGTCCGACTCCCCGACCCTCCAATTTCGAAG
AGAATTGCGCCGCTCAGACCGTTACGTCTCCCCGGTTTGGGTTTTATCCCGCGCAGACGGTACCCGCGTCGTACCCGGCT
CCTAATCCGGAGTTCTCGGCACCCATAGCTAAAAGTAACAGCAAAAATCAGCAGCCGCCGCCGCAGCCCCAAGTGGAGGC
GCCACCGGTTTCGAATAGTGCTATTGCTAAAACGAATAGTCATCACGATGCTAAAGAGCTCCACATGTTTGTATGGAGCT
CCAGCGCGTCCCCGGTTTCCGATGGCGGTGGGCTTCATGTTTTTGGCGGGAACGATTCCAGTGCGGCCGAGCAATCTGGA
CGGTCCGATCAGGGCGCCAAGGAGATAAGAATGATTGTTGCTGATCACCCCCAAAACGGAGAAAACAAAGCGGCAGTTCC
GGAGAGTGCGCCGACGGCGGAGGGGTACGGCAGGGAAGCGTTTAGCTTCGGCGGGAGGGGCGGCGAGGGAGAGGAGGCTG
AGAGGGAAAGAGCGGGACCCACAGGTCTTACTAAGCTGGGGTCAAACTCCACTACGGAGCTGCACCCAAAGGGCGGCGCA
CTTGGTGATCCTCATGAGTCAAGTGTCGGAAAGCAAATGCCTCCCGCGAGCGTTATGACCCGTCTGATCTTGATCATGGT
GTGGCGGAAGCTTATCCGCAATCCCAACACGTATTCGAGCCTCATTGGTCTCATCTGGTCTCTCATCGCTTTCCGGTGGC
ATGTGGAGATGCCGAGAATAGTAGAAAAGTCCATTTCCATACTATCTGATGCTGGCCTTGGAATGGCTATGTTCAGCTTA
GGTCTTTTTATGGCACTTCAACCCAAGATAATAGCATGTGGGAACTCAGTTGCCGGATTTGCAATGGCAGTAAGGTTCCT
CACTGGCCCCGCCGTCATGGCTGCCGCCTCCATTGCTGTTGGCCTCCGTGGCACCCTCCTCCACTTAGCTATTGTCCAGG
CTGCTCTTCCTCAAGGAATTGTTCCCTTTGTATTTGCCAAGGAGTACAATGTTCATCCAGCCATTCTTAGCACTGGGGTT
ATTTTCGGAATGTTGATAGCTTTACCAATTACTTTGGTCTACTACATTCTTCTGGGATTG
>Malsi_06g019990
ATGATTACATTATCCGACTTCTACCACGTCATGACGGCGGTGGTGCCGCTCTACGTGGCCATGATCTTGGCCTACGGCTC
CGTGAAGTGGTGGAAGATCTTCACCCCCGACCAGTGCTCCGGCATCAACCGCTTCGTCGCCCTCTTTGCCGTCCCCCTCC
TCTCCTTCCACTTCATCTCCACCAACGACCCTTACAACATGAACACCCGCTTCATTGCCGCCGACACCCTCCAGAAGCTG
ATCGTCCTCGCCGTCCTCGGCGTCTGGACCAAAGTCAGCAAAAGGGGCTGCCTGGAATGGACGATCACTCTCTTCTCCGT
CTCCACTCTGCCCAACACTCTGGTCATGGGAATCCCATTGCTCAAGGGAATGTACGGCGATTTTTCCGGGAGTTTGATGG
TGCAGATCGTCGTCCTCCAGTGCATTATCTGGTACACTTTGATGCTTTTCATGTTCGAATACCGAGGAGCAAGACTCCTC
ATCTCGGAGCAGTTTCCCGACACTGCGGGATCCATTGTCTCCATCCACGTCGACTCCGATATTATGTCGCTCGACGGAAG
ACAGCCCCTCGAGACTGAAGCGGAGATCAAGGAGGACGGCAAACTCCACGTCACTGTCAGAAAATCAAACGCTTCGCGCT
CGGATATTTTATCGCGGCGATCTCAGGGGCTGTCGTCCACCACCCCGCGGCCGTCGAATCTCACTAATGCGGAGATTTAC
TCCCTGCAGTCTTCGAGAAATCCGACGCCGAGAGGGTCAAGTTTCAACCACACGGACTTCTACTCCATGATGGCTGCCGG
AAGGAACTCGAATTTCGGAGCTAACGATGTTTATGGGATGTCTGCGTCCAGAGGGCCGACTCCACGGCCATCAAATTTCG
AGGAAGACGGTGGCGGCGGCGCTGTCAGCTCCGCTACTGGAAATAAGCCACGGTTTTACCACGGCGGACAGAATAATGCA
GTGGCGCATTACCCGGCCCCAAACCCAGGGATGTTTTCTCCGACGGCGTCCAGAACCGTCACCGCTAATGCTAATAGCAA
TGCCATGAATGCAAAGAGAGCTAATGGGCAAGCTCAGAAAACAGAGGACACCAATGGCGGGAAGGATCTTCATATGTTTG
TTTGGAGCTCAAGTGCTTCTCCTGTTTCAGATGTGTTTGGAAGCAATGAATACGGTGGTGCTGCCCATGATCACAAAGAA
GTAAAATTGGCTGTGTCTCCAGGAAAAGTGGAGGGGAGGAGAGAGAATCAGGAAGAGTATTTGGAGAGAGAAGATTTCAG
ATTTGGAAACAGAGATCAGATGAACATGAACAATGAGGCTGAGAAAGGAGGGGATGGGATTGGAAAAGCCAAAGTGATGC
CTCCAACAAGTGTGATGACAAGGCTAATTCTCATCATGGTTTGGAGAAAACTCATTAGAAACCCAAACACTTACTCCAGC
TTGATCGGCCTCACTTGGTCTCTAGTCTCATTCAGGTGGCACGTTCAAATGCCAGCCATTGTAGCGAAGTCCATCGCCAT
ACTATCTGATGCAGGACTTGGCATGGCCATGTTCAGCCTCGGTTTGTTTATGGCTTTGCAGCCAAAGATCATAGCTTGTG
GAAACTCCGTTGCAGCTTTTGCCATGGCTGTGAGATTCCTTACAGGTCCAGCTGTCATGGCAGCTGCTTCCATTGCTGTT
GGCTTAAGAGGCACTCTCTTACATGTTGCCATTGTACAGGCAGCCCTACCCCAAGGAATTGTTCCCTTTGTCTTTGCCAA
GGAATACAATGTACACCCTGATATTCTCAGCACGGGGGTTATATTTGGAATGTTGATTGCGTTGCCCATAACGCTTGTTT
ACTACATTTTGTTGGGGCTA
>Malsi_09g004540
ATGATTTCTCTAACAGATGTCTACCATGTTGTGGCAGCCACTGTTCCTCTATATGTTGCCATGATTTTGGCCTACCTTTC
TGTGAAATGGTGGAAGCTCTTCACACCAGATCAATGCTCTGGAATTAACAAATTTGTTGCCAAATTCTCAATCCCTCTTC
TGTCCTTTCAAATCATTTCTTCCAACAACCCTTACAAAATGAACCATAAACTCATCCTCTCGGACTGCCTCCAAAAACTG
ACTGCATTCCTGGCACTGGCAGCAGTCACTAAATTCAGTTCCTATGGCGGGTTGAATTCCATCATAACCGGCCTCTCTCT
TTCGACGCTTCCTAACACGTTGATCCTCGGGATTCCGTTGCTGAAGGCCATGTACGGGGATGAGGCGGCCAAGCTTGTGA
CACAGATAGTTGTGTTGCAGAGCTTAATCTGGTACAATATGTTGCTGTTTCTGTTTGAGTTCAGGGCCGCTAAGGCGGCG
TCTGTCACACCTTCATCAGAACCCACTGCAGAGGATATGGAGGTGCCTCACGAAGCGCAATCGAAAGATGAGACGGAGGA
CGAAACGAGAGCCGACAATACTAGGAAGATCAAATCTATTCTGTTAACAGTTGGGAGGAAGCTTATAACCAACCCAAACA
CTCATGCAACAATGTTGGGTCTGATTTGGGCAAGCATACACTACAAGTGGGGAGTGAAGCTGCCAGAAATCATTGCGCAA
TCAATCTCGATACTGTCGAATGGAGGACTTGGGATGGCAATGTTCAGCTTAGGCCTTTTCATGGCAACGCGCGGTAGCAT
AATAGCGTGTGGAACACGAAAGGCGATGCTAGCCATGGGATTGAAGTTCATAGCCGGCCCTGCGATAATGGCGCTGTCCT
CCTTTGCAGTTGGACTAAGGGGCAAAGTTCTCAGAGTGGCGGTAGTGCAGGCAACTCTTCCACAAGGAATCGTTCCTTTC
GTGTTTGCGAAAGAATACAATGTACATCCGGACGTTTTGAGCACCGGGGTTATTTTTGGGATGCTCATTGCATTGCCGAT
AGCATTGGCCTACTACTTCCTTCTGGGATTG
>Malsi_10g001400
ATGATAACGGCACAAGATTTCTACAAGGTCAGCTGCGCAATTGTTCCACTATACTTTGCAATGCTGGTGGCCTATGCCTC
TGTCAAATGGTGCAAAATATTCTCACCGGAGCAGTGCTCTGGCATCAACCGCTTCGTGGCGGTGTTTGCGGTTCCGGTGC
TGTCTTTCCACTTCATATCCCAAAACAACCCTTACCAGATGGACACCAAGTTTATATTGGCTGACACTTTCTCCAAGCTT
TTGGTTCTTGCTTTGCTCTCATTATGGTCTATATTGTTTAAGGCGGCAGGAGGGCTTGACTGGCTTATCACGATTTTTTC
TGTCGCCACTTTGCCAAACACATTGGTCATGGGCATCCCTTTGCTCAAGGCCATGTATGGCGATTTCACACAGTCCCTCA
TGGTTCAAGTGGTTGTGCTTCAATGCATCGTATGGTACACACTTTTGCTCTTTCTCTTTGAGTATAGAGCAGCCACTCTA
CTCATCCAAACCCAGTTCCCTGGCCCCACCGCCGCAGCCATAACAAAGTTCGAAATCGACGATGACATTATCTCCCTGGA
CGGCCGGAACCCCCTTTGCACCGAGTCTGAAACCGATCAAAATGGGCGTATCCGGGTCCGAATCCGGCGCTCTACCTCAT
CAGTCCCCGGCTCCTCAGCTCTATCATCCTCGATGGGCCTCACTCCCAGACCATCAAACCTCTCCAACGCGGAAATATTC
TCAATCAACACACCTCACCACCATGCAAACCTTGAATTCACTTTGGGATCTGGTGACGTGGCCTTTGGGTATCGATCTAC
CAGCCCTCAACTCTCCGCCGGGTACGCGTCCTCGGACGCGTATTCCCTGCAGCCAACTCCACGTGCTTCAACTTTCAATG
AAATTGACACGACCACATTCTCCACCACCGCCAATACCCCGGTGTGGGCCAGGTCTCCGGCGACGGGGAGATTTTCACAG
CAACCGTCTCCGACGTTTAACGGCGTGAAGATGGTATGGGAGTCACCTGCGAAGTGTCAGGGTGATGATCAGAGACAAGG
ATATTTCAAAGAGGTTGGAGAGAAAGAAATTAGCTTTAGAGACTGCACCAAAATCCCAATGCCGGAGGTGACGGATACGA
AGGTCGAAGCAGCTGCTAATCAAGAAATGCCAAGTGCCCCAGTCATGCTAAGGCTTATACTAATCATGGTTGGAAGAAAG
CTTTCCCGCAACCCAAACACATACTCAAGTGTGTTAGGCCTTGTCTGGTCTCTCATCTCATTCAAGTGGGATGTAGGGAT
GCCGAGTTTGGTGAAATATTCCATAAAATTGATATCAGATGCGGGTCTGGGGATGGCTATGTTCAGTTTAGGGTTGTTTA
TGGCCCTTCAGCCTCGTATTTTAGCGTGTGGCGCAAAAAGGGCAACAATGGGGATGGTGGTCCGATTTATTTGCGGGCCT
CTTCTAATGTTTGCTGCCTCTGCCGCTACTGGTCTTAGAGGAGTAAAACTACATGCTGCCATAGTCCAGGCAGCGCTTCC
ACAAGGAATAGTACCATTTGTCTTTGCAAGGGAATACGGTTTGCATCCAGACATTTTAAGCACAGGGCTTATATTAACTG
AGGAGAAAGAAGATTATGAAAGGCCTGCATTTTCAGTGGAT
>Malsi_12g009130
ATGAAAGAATATGCATTGACGTTTGAGGCCGACATCATATCCTTGGACGGGAAAGAGCCGTTGCAGACAGAGGCCGAGGT
AGGAGAAGACGGGAAGCTCCATGTCACTGTCAGAAAATCGACGAGCACTCGCTCCGAAATCCACTCCAGAAGATCCCACG
GACCCAACTCAGGCGTGTCCTTAACCCCAAGGCCTTCTAATCTCACCAATGCGGAGATTTATAGCCTTCAGTCTTCGAGA
AACCCGACTCCCAGAGGCTCCAGCTTTAACCACACTGATTTTTACTCCATGGTGAACGGGAAAAACATCAGCAATGCTAG
TCCGAGACAATCGCACTACGGCAATGTGGGGTCTGATGAGGAGGCCGGAGGAGTTGGGGGGGCCAGAGGACGAGCAAATG
GGGGGAATTCGGGGTATCCGGCGCCTCCCAGTGCCGGAATTTTCTCTCCGGTGACCGGACCCGCTGCCGGAGCCAAGAAG
AAACCCATTGGGGCTGATGGTGGCAAAGACCTTCACATGTTTGTTTGGAGCTCAAACAATTCGCCTGCGTCGGAAGGAGG
CATTCATGTTTTCAGAGGAGGAGAATATGGCAATGAACTTGCTGGGGTTGCTCCCCACTACAAAGATTATGATGAGTTTG
GCCGAAATGAGTTCAGCTTTGACAACAGGCCGGCTTCAAACGAGGCTGATCGGGAAGGTCCGGTGCTTTCCAAGTTGGGT
CCGAGCTCCACCACTGAACTCCACCCCAAGACAGCTAATGGTGGTGAATCAAAGACCGCAACCATGCCGCCTGCTAGCGT
TATGACCCGACTTATTCTAATTATGGTGTGGCGAAAACTGATTAGGAACCCAAACACTTACTCAAGCCTCATTGGCCTCA
CCTGGTCTTTGGTCTCCTACAAGTGGCACATTGTTATGCCTGCGATTGTAGCCCGCTCGATTGCCATTCTGTCTGATGCA
GGTCTTGGAATGGCCATGTTTAGTCTTGGCTTGTTCATGGCTTTACAACCAAGGATGATTGCTTGCGGAAATACAATTGC
TTCCTTCGCCATGGCAGTTCGATTCCTTACAGGGCCGGCTGTCATGGCGGCGGCCTCAATTGCCGTTGGACTGCGAGGTG
TTCTGTTGCACATTGCCATTGTACAGGCAGCTCTTCCACAAGGGATTGTTCCGTTTGTCTTTGCTAAGGAATACAATGTT
CATCCAAACATACTAAGCACCGGGGTTATCTTTGGAATTCTAATCGCTCTTCCGATCACATTGGTTTACTACATCTTGCT
AGGGCTT
>Malsi_13g002280
ATGATTTCGTGGCACGACCTTTACAAAGTCTTGACGGCGGTGGTGCCGCTGTACGTGGCCATGATCTTAGCCTACGGCTC
CGTCCGGTGGTGGAAGATCTTCTCCCCCGACCAGTGCTCCGGCATCAACCGCTTCGTCGCGATATTTGCCGTCCCCTTGC
TCTCCTTCCACTTCATCTCCACCAACGACCCCTACACCATGAACTTCCGGTTCATCGCCGCCGATACCCTCCAGAAAATC
ATCATGCTCTTTGCCCTCGGCCTCTGGACCAACTTCACCCGCAACGGCAGCCTCGAGTGGATGATTACAATTTTCTCCCT
CTCTACTCTCCCCAACACTCTCGTCATGGGGATTCCGCTGTTAATCGCCATGTACGGCCATAAAATCCCGGAATCCGGCA
GCCTCATGGTGCAGGTGGTGGTACTGCAGTGCATCATCTGGTACACTCTCCTCCTCTTCCTCTTCGAGTACCGTGGCGCC
AAGCTTCTAATCATGGAGCAGTTCCCGGAGACCGCCGCCTCCATCGTCTCCTTCAAAGTCGACTCCGACGTCGTATCGCT
CGACGGTCGCGATTTTCTCGAGACCGACGCCGAAATCGGCGACGACGGAAAGCTCCACGTCAAGGTCCGGAAGTCCAACG
CATCAAGGCGGTCACTCTCCGCAATGACCCCTCGGCCGTCGAACCTCACCGGCGCCGAGATTTACAGCCTGAGCTCCTCC
CGAAACCCGACGCCGAGAGGCTCCAATTTCAACCCCTCCGATTTTTACTCCATGATGGGAGTCCAAGGGTTCAACACCCG
GCACTCCAATTTCGGACCCACCGACTTGTATTCGGTTCAGTCCTCCCGCGGTCCGACTCCCCGACCCTCCAATTTCGAAG
AGAATTGCGCCGCTCAGACCGTTACGTCTCCCCGGTTTGGGTTTTATCCCGCGCAGACGGTACCCGCGTCGTACCCGGCT
CCTAATCCGGAGTTCTCGGCACCCATAGCTAAAAGTAACAGCAAAAATCAGCAGCCGCCGCCGCAGCCCCAAGTGGAGGC
GCCACCGGTTTCGAATAGTGCTATTGCTAAAACGAATAGTCATCACGATGCTAAAGAGCTCCACATGTTTGTATGGAGCT
CCAGCGCGTCCCCGGTTTCCGATGGCGGTGGGCTTCATGTTTTTGGCGGGAACGATTCCAGTGCGGCCGAGCAATCTGGA
CGGTCCGATCAGGGCGCCAAGGAGATAAGAATGATTGTTGCTGATCACCCCCAAAACGGAGAAAACAAAGCGGCAGTTCC
GGAGAGTGCGCCGACGGCGGAGGGGTACGGCAGGGAAGCGTTTAGCTTCGGCGGGAGGGGCGGCGAGGGAGAGGAGGCTG
AGAGGGAAAGAGCGGGACCCACAGGTCTTACTAAGCTGGGGTCAAACTCCACTACGGAGCTGCACCCAAAGGGCGGCGCA
CTTGGTGATCCTCATGAGTCAAGTGTCGGAAAGCAAATGCCTCCCGCGAGCGTTATGACCCGTCTGATCTTGATCATGGT
GTGGCGGAAGCTTATCCGCAATCCCAACACGTATTCGAGCCTCATTGGTCTCATCTGGTCTCTCATCGCTTTCCGGTGGC
ATGTGGAGATGCCGAGAATAGTAGAAAAGTCCATTTCCATACTATCTGATGCTGGCCTTGGAATGGCTATGTTCAGCTTA
GGTCTTTTTATGGCACTTCAACCCAAGATAATAGCATGTGGGAACTCAGTTGCCGGATTTGCAATGGCAGTAAGGTTCCT
CACTGGCCCCGCCGTCATGGCTGCCGCCTCCATTGCTGTTGGCCTCCGTGGCACCCTCCTCCACTTAGCTATTGTCCAGG
GTTATTTTCGGAATGTTGATAGCTTTACCAATTACTTTGGTCTACTACATTCTTCTGGGATTGTAAATGTTGTTGTCACA
GAAGCACATATGGAGATACACAAAGCTAGGAAAACGAAGAAGAGGCTTCCAATCGTATGTTCGTGGCCGTGCATATATGA
TCAAAATGTGTCACTCTTTGAAACCGACGAGGATTTTCTGGCAGAGAAGAAGTTTAGC
>Malsi_13g020250
ATGGCGCAATTCCCAGAGGCCGCCGCCTCCATTGTCTCCTTCAAAGTTGACTCCGACGTCGTCTCGCTCAACGGTCGTGA
TTTTCTCGAGACCGACGTAGAAATCGACGACGACGGAAAGCTTCATGTCAAGGTTTGGAAGTCCAACGCATCAAGGCAGT
CGCTCTCCGCAATGACGCCTCGACCGTCGAACCTCACCGGCGCTGAGATTTACAGCTTGAGCTCCTCCCGAAACCCGACG
CCGAGAGGCTCCAATTTCAAGCCCTCCGATTTTTACTCCATGATGGGAGTCCAAGGGTTCAACACCCGGCACTCCAATTT
CGGACCCGTCGACTTGTATTCGGTTCAGTCCTCCCGCGGTCCGACTCCCCAACCTCATCCCAAACCAAACACAACACTCT
CTTCAGAGATGCAACAAAGAAGAATGCCCAATTTGGCATTATCCTGGTCTTTCTGCTTATCCGGATGCCATTTCAAGTTT
GTCGCCATCTGCACGACCGAACTCAACTGCTTCACTCCGATAGCTCTCCGCGATAGCAAACGAATCGCTATCGCGACTCG
CCGACCCGACGTTTTAGCCGATGTTAGAGATCCTGAACCTGAATTTCCACCAAACCCCATAGCTCCGCAAAGCTTTAAAA
AAAAAACAAAAAAAAAAAATGGTGGAGCTGCTCTCGTCGTGCCCTCGTCCACTTCAAGGCCGAGACTTCCTGCATGCACC
ACAAACTCCACTCTTTTGTGTTTTCTTCCACGGCTGCGTCAAGCTCCAAGCTCTCGACCAACTTCACCTGCAACGGCAGC
ATCGTGGTGCAGGTGGTGGTGCTACAGTGCATCATCTGGTACATTCTCCCCAACAACATCGTGGAGCAACAAGCAGAGCG
AGAGAAACGGCTTTCGTGGCATCAGTGACGAAGAGGATGGCGAGGTGTGCAGGAAGAAGCTCAAGCTCTCCGAGGATCAG
TCAGCTATCTCTGCGACATCCAGCCCAACCCTTCCTCACCAA
>Malsi_13g020630
ATGATTACTGGCAAGGACATATACGATGTTCTAGCAGCCATAGTCCCCTTATACGTGGCTATGATCTTAGCCTACGGTTC
AGTCCGGTGGTGGAAAATCTTCACGCCCGACCAATGCTCCGGCATAAACCGCTTCGTCGCAGTTTTTGCGGTCCCATTGC
TCTCCTTCCACTTCATATCCTCCAACAACCCTTATGCCATGGACTACCAATTCATCCTCGCCGACTCCCTCCAAAAATTC
GTCATCCTTGTCGCCCTCTTCCTCTGGCAAGCCTTTTCCAAGCGCGGCAACCTAGAGTGGATGATCACGCTCTTCTCCCT
CTCCACCCTCCCCAACACCCTCGTCATGGGCATCCCGCTCTTACGCGCCATGTACGGCGACTTCTCCGGGACTCTGATGG
TTCAGATTGTCGTTTTGCAGAGCGTTGTCTGGTACACTCTCATGCTCTTCATGTTCGAGTACCGCGGCGCCAAACTGCTC
ATCTCCGAGCAGTTCCCGGAGACTGCAGCTTCGATCACGTCGTTCAGAGTTGACTCTGACGTCGTTTCCCTCAACGGTCG
AGAACCACTCCAAACCGACGCGGAAATCGGGGATGACGGGAAACTTCACGTGGTGGTGAAAAGATCGAATGCGTCATCGA
TGGTTTCATCCTTTAAGTCACATGGCTTGAACTCGTTGACTTCAATGACCCCGCGAGCTTCGAATCTCACAGGAGTGGAG
ATTTACTCTGTCCAGTCCTCCCGAGAGCCGACCCCGCGGGCATCCAGCTTCAACCAGACAGATTTTTACGCCATGTTTAA
CGCCAGCAAGGCCCCGAGCCCCAAACATGGATACGCAAACAGTTTTCAAGGTGGATTTGGGGACGTTTATTCGGTGCAGT
CGTCAAAAGGGGTGACGCCGAGGACTTCGAATTTCGACGAAGAGGCAATGAAGATGAGTAATATGGGTAATAAGAAGAGG
GGGGCGAGGAGCATGAGTGGTGAGATCTTCAATGGTGGTGCTGTCTCTTCCTACCCGCCTCCGAACCCCATGTTTTCAGG
GTCTACGAGTGGTGGGCCGAAGAAGAAAGATAGTGGTAGCGGCGGCGGCGGCGGCGGCGGCGGTAGTGGTGGGGCAGCGC
CTAATAAGGAGCTTCATATGTTTGTTTGGAGTTCAAGTGCATCGCCAGTTTCCGAAGGGAATCTTAGACATGCGGTTAAT
CGAGCTGCTTCTACTGACTTCGGGGCGACCGATCCTTCCAAGGCTGCAGGTCTTCATCAACATGAAGGTGCTGCTGCATC
GAAAGGTATACACGAATTAATTGAGAATATGAGTCCTGGGAGGAAAATGAGTGGAGATAGGGAGCTTGAGATAGAAGAAG
GATCGAATAAGTTTCCACCGAGTGTGTCACCGTACAGTAGTACTAGTTGCCAGAAGAAAGTGGATATTGAAGGTGGTGTA
GCAAAGAAGCACCAAATGCCTCCTGCAAGTGTTATGACTAGGCTTATTCTCATCATGGTCTGGAGGAAGCTCATTAGAAA
CCCCAACACTTACTCCAGCCTTCTTGGCGTGGCATGGTCTCTCATATCATACAAGTGGAACATCAAAATGCCAACAATTG
TTAGTGGATCCATATCAATATTATCTGATGCTGGATTGGGAATGGCTATGTTCAGTCTCGGATTGTTCATGGCTTTACAA
CCGAAGATCATAGCTTGTGGAAAATCTGTTGCAACATTTTCAATGGCTGTTAGGTTCCTAACCGGCCCAGCAGTGATTGC
TGCAACTTCTATTGCTGTCGGTCTTCGTGGAGTTCTGTTGCATGTTGCAATAGTTCAGGCTGCTCTTCCTCAAGGCATAG
TTCCTTTTGTATTTGCCAAGGAATATAATGTCCATGCAGACATCCTTAGTACCGCG
>Malsi_14g010640
ATGATCAGTTTCACAGACCTGTACCACGTCCTCACCGCCGTTGTGCCGCTGTACGTGGCCATGATCTTAGCCTACGGCTC
CGTGAAATGGTGGAAGATCTTCAGCCCCGACCAATGCTCCGGCATCAACCGCTTCGTCGCTCTGTTTGCAGTTCCTCTGC
TCTCCTTCCACTTCATCTCCACCAACAACCCCTATGCCATGAACTACAGGTTCATAGCGGCTGACACGCTTCAAAAAGTC
ATCGTCCTGTTGGTCCTAGCCGTGTGGTCGAGAACCAGCGCCAGAGGCTCTCTCGAGTGGTCCATCACTCTTTTCTCCCT
CTCCACTCTGCCCAACACTCTGGTCATGGGGATACCCCTTCTGAAGGGCATGTACGGTGACGCCTCCGGCAGCCTCATGG
TCCAAATCGTCGTCCTCCAGTGTATCATTTGGTACACTCTTATGCTGTTCCTCTTCGAGTACAGGGGCGCTCGCCTCCTC
ATTGGTGAACAGTTCCCGGACACCGCCGGCTCCATCATTTCCTTCAGGGTCGATTCCGACATCATTTCCTTGGACGGAAA
AGAGCCGTTGCAGACAGAGGCCGAGGTCGGAGAAGACGGGAAGCTCCATGTCACTGTCAGAAAATCGACGAGCTCTCGCT
CCGAAATATACTCCAGAAGATCCCACGGACCCAACTCCGGCGTGTCCTTAACCCCAAGGCCTTCTAATCTCACCAATGCT
GAGATTTACAGCCTTCAGTCTTCGCGAAACCCGACTCCCAGAGGCTCCAGCTTTAACCACACTGATTTCTACTCCATGGT
GAACGGGAAAAACATGAGCAATGCGAGTCCGAGGCAGTCGAATTACGGGAATGTGGGGTTTGATGAGGAGGCTAGAGGAG
TTGGGGGGCCCAGAGGAGCAGCAAATGTGGGGAGTTTGGGGTATCCGGCGCCTCCCAGTGCCGGGATATTCTCTCCGGTG
ACCGGACCCGCCGCTGGGGCAAAGAAGCAACCCAATGGCACCGATGGTGGCAAAGACCTACACATGTTTGTTTGGAGCTC
AAGCGCTTCGCCTGTGTCGGAAGGAGGCATTCATGTTTTCAGAGGAGAATATGGCAATGAACTTGCTGGGGTTGCTGCTC
TCCACAAAGATTATGATGAGTTTGGCCGAGATGAGTTCAGCTTCGACAACAGGCCGGCTTCAAACGGGGCTGATCGGGAA
GGTCCGGTGCTTTCCAAGTTGGGTTCGAGCTCCACCACTGAACTCCACCCCAAGACAGCTAATGGTGGTGAATCAAAGAC
CACAGCCATGCCGCCTGCTAGCGTTATGACCCGACTCATTCTTATTATGGTGTGGCGAAAACTGATTAGGAACCCAAACA
CTTACTCCAGCCTCATTGGCCTCACCTGGTCTCTGGTCTCCTACAAGTGGCACATTGTTATGCCTGCAATTGTAGCCCGT
TCGATAGCCATTCTGTCTGATGCAGGTCTTGGAATGGCCATGTTTAGTCTTGGCTTGTTCATGGCTTTACAACCACGGAT
GATTGCTTGCGGAAATACAGTTGCTTCCTTTGCTATGGCAGTTCGATTCCTCACTGGGCCGGCTGTCATGGCAGCGGCCT
CAATTGCTGTTGGACTGCGAGGTGTTTTGTTGCACATTGCCATTGTACAGGCAGCTCTTCCACAAGGGATTGTTCCGTTT
GTCTTTGCCAAGGAATACAATGTTCATCCTGACATACTAAGCACCGGGGTTATCTTCGGAATGCTAATCGCTCTTCCGAT
CACGTTGGTTTACTACATCTTGCTAGGGCTT
>Malsi_14g022980
ATGATCACATTATCCGACTTCTACCACGTCATGACGGCGGTGGTGCCGCTCTACGTGGCTATGATCTTGGCCTACGGCTC
CGTAAAGTGGTGGAAGATCTTCACCCCCGACCAGTGTTCCGGCATCAACCGCTTCGTCGCTCTCTTCGCCGTCCCCCTCC
TCTCCTTCCACTTCATCTCCAGCAACGACCCTTACAACATGAACACCCGCTTCATCGCCGCCGACACCCTCCAGAAGCTC
ATCGTCCTCGCCGTCCTCGGAGTCTGGACCAAAGTCAGCAAAAGGGGCTGCCTGGAATGGATGATCACTCTCTTCTCCGT
CTCCACTCTGCCTAACACTCTGGTCATGGGAATCCCATTGCTCAAAGGAATGTACGGCGATTTTTCCGGGAGTTTGATGG
TGCAGATCGTCGTCCTCCAGTGCATTATCTGGTACACTTTGATGCTTTTCATGTTCGAATACCGAGGAGCAAGACTCCTC
ATCTCCGAGCAGTTTCCCGACACGGCGGGATCCATTGTCTCCATCCACGTCGACTCCGACATCATGTCGCTCGACGGAAG
ACAGCCCCTCGAAACCGAAGCGGAGATCAAGGAGGACGGCAAGCTCCACGTTACTGTTAGAAAATCAAACGCTTCGCGGT
CGGATATTTTCTCGCGGCGGTCTCAGGGGCTGTCGTCCACCACCCCGCGGCCTTCGAATCTTACCAATGCGGAGATTTAC
TCCCTGCAGTCGTCGAGAAATCCGACGCCGAGAGGATCGAGCTTTAACCACACGGATTTTTACTCTATGATGGCTGCCGG
AAGGAACTCCAATTTCGGAGCTAACGACGTTTACGGGATGTCTGCGTCCAGAGGGCCGACTCCACGGCCGTCAAATTTCG
AGGAAGACTGTGGAGGCGGCGCTGTCAGCTCTGCTACTGGAAACAAGCCGAGATTTTACCACGGCGGGCAAGGTAATGCG
GCGGCGCATTACCCGGCTCCGAACCCAGGAATGTTTTCTCCGACGGCGTCTAAAACCGTCATCGCTAATGCTAATGCTAA
TACCAATGCCATGAATGCAAAGAGGGCTAATGGGCAAGCTCAGAAAACAGAGGACAACAATGGCGGGAAGGATCTCCATA
TGTTTGTTTGGAGCTCAAGTGCTTCTCCTGTTTCAGATGTGTTCGGAAGCAATGAATACGGCGGAGCTGCCCATGATCAC
AAAGAAGTTAAATTGGCTGTGTCTCCAGGAAAAGTGGAGGGGAGGAGAGAGAATCAGGAGGAGTACTTGGAGAGAGAGGA
TTTCAGCTTTGGAAACAGAGATCAGATGAACATGAACAATGAGGCTGAGAAAGGAGGGGATGGGATTGGAAAAGCCAAAG
TGATGCCTCCAACAAGTGTGATGACAAGGCTTATTCTCATCATGGTTTGGAGAAAACTCATCAGAAACCCAAACACTTAC
TCCAGCTTGATTGGCCTCACTTGGTCTCTAGTCTCATTCAGGTGGCACGTTCAAATGCCAGCAATTGTAGCAAAGTCCAT
TGCCATACTGTCTGATGCAGGACTTGGCATGGCCATGTTCAGCCTTGGTTTGTTTATGGCTTTGCAGCCAAAGATCATAG
CATGTGGAAACTCCATTGCAGCTTTTACCATGGCTGTGAGATTCCTCACAGGCCCAGCTGTCATGGCAGCTGCTTCCATT
GCTGTTGGCTTAAGAGGCACTCTCTTGCATGTTGCCATTGTACAGGCAGCCCTACCCCAAGGAATTGTCCCCTTTGTCTT
TGCCAAGGAATACAATGTACACCCTGATATTCTCAGCACAGGGGTTATATTTGGAATGTTGATTGCATTGCCCATCACGC
TTGTTTACTACATTTTGTTGGGGCTA
>Malsi_16g002610
ATGATTTCGTGGCACGACCTTTACAACGTGTTGACGGCGGTGGTGCCGCTGTACGTGGCGATGATCTTAGCCTATGGCTC
CGTCCGGTGGTGGAAGATCTTCTCCCCTGACCAGTGCTCCGGCATCAACAGCTTCGTGGCGATATTCGCTGTCCCCTTGC
TCTCCTTCCACTTCATCTCCACCAACGACCCCTACACCATGAACTTCCGGTTCATCGCCGCCGACACCCTCCAGAAAATC
ATCATGCTCTTCGCCCTCGGCCTATGGACCAACTTCACCCGCAACGGCAGCCTAGAGTGGCTGATTACGATTTTCTCCCT
CTCCACCCTCCCCAACACTCTCGTCATGGGGATTCCGCTGTTAATCGCCATGTACGGCAAAAAAATCCCGGAATCCGGCA
GCCTCATGGTGCAGCTGGTGGTGGTCCAGTGCATCATCTGGTACACTCTCCTACTCTTCCTGTTCGAGTACCGCGGTGCC
AAGCTCTTAATCATGGAGCAGTTTCCGGAGACCGCTGCCTCCATCGTCTCCTTTAAACTCGACTCCGACGTCATTTCGCT
CGACGGCAGGGATTTTTTGGAAACCGATGCCGAAATCGGTAACGACGGAAAGCTCCACGTCAAGGTCCGGAAGTCCAACG
CATCGAGGCGGTCGCTATCTGCAATGACGCCCCGGCCGTCTAACCTCAGCAGCGCGGAGATTTACAGCCTGAGCTCCTCC
CGAAATCCCACCCCGCGAGGCTCCAACTTTAACCCCTCCGATTTGTACTCCGTGATGGGGGTTCATGGGTTCAACAGCCG
CCACTCCAACTTCGGACCCGCCGACTTGTATTCGGTTCAGTCCTCCCGCGGTCCGACTCCACGGCCCTCCAATTTCGAGG
AGAATTGCGCGGCTCAGACCGTTATGACGGTACCCGCATCGTACCCGGCCCCGAATCCTGAATTCTCGGCGCCCACAGCT
AAAAATAGCAACACAATTCAACAGCAGCAGCAGCCGCAAGTGGCAGCGCAACCGGTTTCGGACAGTGCTGCTGCTAAAAC
GAATAGTCATCTCGATGCTAAAGAGCTCCACATGTTCGTTTGGAGCTCCAGCGAGTCCCCTGTTTCTGAAGGCAGTGGGC
TCCATGTTTTTGGTGGGACCGATTTCGGTGCTGCCGAGGAATCTGGACGGTCCGATCATGGCGCCAAGGAGATCAGAATG
CTTGTTGCTGACCACCTCCAAAATGGAGAAAACAAAGTTCCGGAGAGTGCGCCAACGGCGGAGGGGTACGGCGGGGAAGC
GTTGAGATGTGGCTGGAGGGGTGGCGAGGGAGAGGAGGCTGAAGGGGAAAAAGAGGGAACCACAGGGCTTAATAAGCTGG
CGTCCAGCTCCACTGCAGAGCTGCACGCAAGGGGCGGAAGGCAAATGCCGCCGGCGAGCGTTATCACCCGTCTGATCTTG
ATCATGGTTTGGCGGAAGCTTATCCGTAACCCCAACACGTATTCGAGCCTCATTGGTCTCATCTGGGCTCTCATCGCTTT
CCGGTGGCATGTGGGGATGCCAAAAATAGTAGAAAAGTCAATTTCCATACTGTCTGATGCTGGACTTGGAATGGCTATGT
TCAGCTTAGGTCTTTTCATGGCACTTCAACCCAGGATAATAGCATGTGGGAACTCAGTTGGCGGATATGCAATGGCAGTA
AGGTTCCTCACTGGCCCCGCCGTTATGGCTGCCGCCTCCATTGCTGTTGGCCTCCGGGGCACCCTCCTCCACTTAGCGAT
TGTCCAGAAGCACAGATGGATACACAAAGCTAGGAAAAAGAAGAGAGATCAAATCGTATGTGTGTGGCCACGCAAAAATA
CTCAAAATGTGTCACACATTGAAATCGACAAGGATTTTCCGGTAGAGAAAAAGCTTAGC
>Malsi_16g021510
ATGATTACTGGCAAGGACATTTACGATGTTCTTGCAGCCATAGTCCCCTTATACGTGGCTATGATCTTAGCCTACGGTTC
CGTTAGGTGGTGGAAAATCTTCACGCCCGACCAATGCTCCGGCATAAACCGCTTCGTCGCTGTTTTCGCCGTCCCATTGC
TCTCCTTCCACTTCGTATCCTCCAACGACCCTTACGCCATGAACTACCAATTCATCCTCGCCGACTCCCTCCAAAAAGTA
GTCATCCTCGTTGCCCTCTTCCTCTGGCAAGCCTTCTCCAAGCGCGGCAACCTCGAGTGGATGATCACGCTCTTCTCCCT
CTCCACCCTCCCCAACACCCTCGTCATGGGCATCCCTCTTTTACGCGCCATGTATGGCGACTTCTCCGGGACGCTGATGG
TTCAGATTGTCGTTTTGCAGAGCGTGGTCTGGTACACTCTCATGCTCTTCATGTTCGAGTACCACGGCGCGAAGCTGCTC
ATCTCTGAGCAGTTCCCGGAGACTGCAGCTTCGATCACGTCGTTCAAAGTTGACTCTGACGTCGTTTCGCTCAACGGTCG
AGAGCCGCTGCAAACCGACGCGGAAATCAGCGATGACGGGAAGCTTCACGTGGTGGTGAAAAGATCGAATGCGTCGTCTA
TGGTATCTTCTTTCAACAAGTCACACGGGTTGAACTCTTTGAATTCGATGACCCCACGGGCTTCGAATCTCACGGGAGTC
GAGATTTACTCGGTGCAGTCCTCTCGCGAGCCCACCCCGCGGGCTTCCAGCTTCAACCAGACGGATTTTTACGCCATGTT
TAACGCCAGCAAGGCCCCAAGCCCCAAACACGGATATACAAATAGCTTTCAAGGCGGATTCGGGGACGTTTATTCGGTGC
AGTCATCCGAAGGGGTGACGCCGACAACTTCGAATTTCGATGAGGAGGCGATGAAGATGAGTAATATGAGTAATAAGAAG
AGCGGGGCGAGGAGCATGAGTGGTGAGATCTTCATTGGTGGTCCGGCCTCTTCATACCTGCCTCCGAATCCCTTGTTTTC
AGGGTCTACGAGTGGCGGGCTGAAGAAGAAGGATAGCGCTAGTGGTGGCGGTGGTGGTAGTGGTGGGGCATCGCCTAATA
AGGAGCCTCATATGTTTGTTTGGAGTTCAAATGCATCGCCAGTTTCCGAAGGGAATCTTAGACATGCAATTAATCGAGCT
GCTTCCACTGACTATGGCGCTACCGATCCTTCCAAGGTTGCAGGTCTTCGTAAACATGATAGTGCTGCTGCATCGAAAGG
TATACACGAATTAATTGAGAATATGAGTCCTGGGAGTAAAATGAGAGGAGATAGCGAGCTTGAGATAGAAGAAGGATCGA
ATAAATTTCCACCGAGTGTGTCACCGTACAGTAGTAGTTGCCAAAAGAAGGTTGATATGGAAGGACGTGTAGCAAAGAAG
CACCAGATGCCTCCAGCAAGTGTCATGACTAGGCTTATTCTCATCATGGTCTGGAGAAAGCTCATTAGAAACCCCAACAC
TTACTCCAGCCTTCTTGGCGTGGCATGGTCTCTCATATCATACAAGTGGAAAATCAAAATGCCAACAATTGTAAGTGGAT
CCATATCAATATTATCTGATGCTGGCTTAGGAATGGCTATGTTCAGTCTCGGATTATTCATGGCCTTACAACCAAAGATC
ATAGCTTGTGGAAAATCTGTTGCAACATTTGCAATGGCTGTTAGGTTCTTAACAGGCCCAGCAGTGATTGCTGCAACTTC
TATTGCTGTCGGTCTTCGTGGAGTTCTTTTGCATGTTGCAATAGTTCAGGCTGCTCTTCCTCAAGGCATAGTTCCTTTTG
TATTTGCCAAGGAATACAATGTCCACGCGGACATACTTAGCACTGCTGTTATTTTTGGAATGCTTGTTGCCTTGCCTATA
ACAATACTCTACTATATTCTTCTCGACCTC
>Malsy_06g020160
ATGATTACATTATCCGACTTCTACCACGTCATGACGGCGGTGGTGCCGCTCTACGTGGCCATGATCTTGGCCTACGGCTC
CGTGAAGTGGTGGAAGATCTTCACCCCCGACCAGTGCTCCGGCATCAACCGCTTCGTCGCCCTCTTCGCCGTCCCCCTCC
TCTCCTTCCACTTCATCTCCACCAACGACCCTTACAACATGAACACCCGCTTCATTGCCGCCGACACCCTCCAGAAGCTG
ATCGTCCTCGCCGTCCTCGGCGTCTGGACCAAAGTCAGCAAAAGGGGCTGCCTGGAATGGACGATCACTCTCTTCTCCGT
CTCCACTCTGCCCAACACTCTGGTCATGGGAATCCCATTGCTCAAGGGAATGTACGGCGATTTTTCCGGGAGTTTGATGG
TGCAGATCGTCGTCCTCCAGTGCATTATCTGGTACACTTTGATGCTTTTCATGTTCGAATACCGAGGAGCAAGACTCCTC
ATCTCGGAGCAGTTTCCCGACACTGCGGGATCCATTGTCTCCATCCACGTCGACTCCGATATTATGTCGCTCGACGGAAG
ACAGCCCCTCGAGACTGAAGCGGAGATCAAGGAGGACGGCAAACTCCACGTCACTGTCAGAAAATCAAACGCTTCGCGCT
CGGATATTTTATCGCGGCGATCTCAGGGGCTGTCGTCCACCACCCCGCGGCCGTCGAATCTCACTAATGCGGAGATTTAC
TCCCTGCAGTCTTCGAGAAATCCGACGCCGAGAGGGTCAAGTTTCAACCACACGGACTTCTACTCCATGATGGCTGCCGG
AAGGAACTCGAATTTCGGAGCTAACGATGTTTATGGGATGTCTGCGTCCAGAGGGCCGACTCCACGGCCATCAAATTTCG
AGGAAGACGGTGGCGGCGGCGCTGTCAGCTCCGCTACTGGAAATAAGCCACGGTTTTACCACGGCGGACAGAATAATGCA
GTGGCGCATTACCCGGCCCCAAACCCAGGGATGTTTTCTCCGACGGCGTCCAGAACCGTCACCGCTAATGCTAATAGCAA
TGCCATGAATGCAAAGAGAGCTAATGGGCAAGCTCAGAAAACAGAGGACACCAATGGCGGGAAGGATCTTCATATGTTTG
TTTGGAGCTCAAGTGCTTCTCCTGTTTCAGATGTGTTTGGAAGCAATGAATACGGTGGTGCTGCCCATGATCACAAAGAA
GTAAAATTGGCTGTGTCTCCAGGAAAAGTGGAGGGGAGGAGAGAGAATCAGGAGGAGTATTTGGAGAGAGAAGATTTCAG
ATTTGGAAACAGAGATCAGATGAACATGAACAATGAGGCTGAGAAAGGAGGGGATGGGATTGGAAAAGCCAAAGTGATGC
CTCCAACAAGTGTGATGACAAGGCTAATTCTCATCATGGTTTGGAGAAAACTCATTAGAAACCCAAACACTTACTCCAGC
TTGATCGGCCTCACTTGGTCTCTAGTCTCATTCAGGTGGCACGTTCAAATGCCAGCCATTGTAGCGAAGTCCATCGCCAT
ACTATCTGATGCAGGACTTGGCATGGCCATGTTCAGCCTCGGTTTGTTTATGGCTTTGCAGCCAAAGATCATAGCATGTG
GAAACTCCGTTGCAGCTTTTGCCATGGCTGTGAGATTCCTTACAGGTCCAGCTGTCATGGCAGCTGCTTCCATTGCTGTT
GGCTTAAGAGGCACTCTCTTACATGTTGCCATTGTACAGGCAGCCCTACCCCAAGGAATTGTTCCCTTTGTCTTTGCCAA
GGAATACAATGTACACCCTGATATTCTCAGCACGGGGGTTATATTTGGAATGTTGATTGCGTTGCCCATAACGCTTGTTT
ACTACATTTTGTTGGGGCTA
>Malsy_09g003940
ATGATTTCTCTAACAGATGTCTACCATGTTGTGGCAGCCACTGTTCCTCTATATATTGCCATGATTTTGGCCTACCTTTC
TGTGAAATGGTGGAAGCTCTTCACACCAGATCAATGCTCTGGAATTAACAAATTCGTTGCCAAATTCTCAATCCCTCTTC
TGTCCTTTCAAATCATTTCTTCCAACAACCCTTACAAAATGAACCATAAACTCATCCTCTCGGACTGCCTCCAAAAACTG
ACTGCATTCCTGGCACTGGCAGCAGTCACTAAATTCAGTTCCTATGGCGGGTTGAATTCCATCATAACCGGCCTCTCTCT
TTCGACGCTTCCTAACACGTTGATCCTCGGGATTCCGCTGCTGAAGGCCATGTACGGGGATGAGGCGGCCAAGCTTGTGA
CACAGATAGTTGTGTTGCAGAGCTTAATCTGGTACAATATGTTGCTGTTTCTGTTTGAGTTCAGGGCCGCTAAGGCGGCG
TCTGTCACACCTTCATCAGAACCCACTGCAGAGGATATGGAGGTGCCTCACGAAGCGCAATCGAAAGATGAGACGGAGGA
CGAAACGAGAGCCGACAATACTAGGAAGATCAAATCTATTCTGTTAACAGTTGGGAGGAAGCTTATAACCAACCCAAACA
CTCATGCAACAATGTTGGGTCTGATTTGGGCAAGCATACACTACAAGTGGGGAGTGAAGCTGCCAGAAATCATTGCGCAA
TCAATCTCGATACTGTCGAATGGAGGACTTGGGATGGCAATGTTCAGCTTAGGCCTTTTCATGGCAACGCGCGGTAGCAT
AATAGCGTGTGGGACACGAAAGGCGATGCTAGCCATGGGATTGAAGTTCATAGCCGGCCCTGCGATAATGGCGCTGTCCT
CCTTTGCAGTTGGACTAAGGGGCAAAGTTCTCAGAGTGGCAGTAGTGCAGGCAACTCTTCCTCAAGGAATCGTTCCTTTC
GTGTTTGCGAAAGAATACAATGTACATCCAGACGTTTTGAGCACCGGGGTTATTTTTGGGATGCTCATTGCATTGCCGAT
AGCATTGGCCTACTACTTCCTTCTGGGATTG
>Malsy_10g000990
ATGATAACGGCACAAGATTTCTACAAGGTCAGCTGCGCAATTGTTCCACTATACTTTGCAATGCTGGTGGCCTATGCCTC
TGTCAAATGGTGCAAAATATTCTCACCGGAGCAGTGCTCTGGCATCAACCGCTTCGTGGCGGTGTTTGCGGTTCCGGTGC
TGTCTTTCCACTTCATATCCCAAAACAACCCTTACCAGATGGACACCAAGTTTATATTGGCTGACACTTTCTCCAAGCTT
TTGGTTCTTGCTTTGCTCTCATTATGGTCTATATTGTTTAAGGCGGCAGGAGGGCTTGACTGGCTTATCACGATTTTTTC
TGTCGCCACTTTGCCAAACACATTGGTCATGGGCATCCCTTTGCTCAAGGCCATGTATGGCGATTTCACACAGTCCCTCA
TGGTTCAAGTGGTTGTGCTTCAATGCATCGTATGGTACACACTTTTGCTCTTTCTCTTTGAGTATAGAGCAGCCACTCTA
CTCATCCAAACCCAGTTCCCTGGCCCCACCGCCGCAGCCATAACAAAGTTCGAAATCGACGATGACATTATCTCCCTGGA
CGGCCGGAACCCCCTTTGCACCGAGTCTGAAACCGATCAAAATGGGCGTATCCGGGTCCGAATCCGGCGCTCTACCTCAT
CAGTCCCCGGCTCCTCAGCTCTATCATCCTCGATGGGCCTCACTCCCAGACCATCAAACCTCTCCAACGCGGAAATATTC
TCAATCAACACACCTCACCACCATGCAAACCTTGAATTCACTTTGGGATCTGGTGACGTGGCCTTTGGGTATCGATCTAC
CAGCCCTCAACTCTCCGCCGGGTACGCGTCCTCGGACGCGTATTCCCTGCAGCCAACTCCACGTGCTTCAACTTTCAATG
AAATTGACACGACCACATTCTCCACCACCGCCAATACCCCGGTGTGGGCCAGGTCTCCGGCGACGGGGAGATTTTCACAG
CAACCGTCTCCGACGTTTAACGGCGTGAAGATGGTATGGGAGTCACCTGCGAAGTGTCAGGGTGATGATCAGAGACAAGG
ATATTTCAAAGAGGTTGGAGAGAAAGAAATTAGCTTTAGAGACTGCACCAAAATCCCAATGCCGGAGGTGACGGATACGA
AGGTCGAAGCAGCTGCTAATCAAGAAATGCCAAGTGCCCCAGTCATGCTAAGGCTTATACTAATCATGGTTGGAAGAAAG
CTTTCCCGCAACCCAAACACATACTCAAGTGTGTTAGGCCTTGTCTGGTCTCTCATCTCATTCAAGTGGGATGTAGGGAT
GCCGAGTTTGGTGAAATATTCCATAAAATTGATATCAGATGCGGGTCTGGGGATGGCTATGTTCAGTTTAGGGTTGTTTA
TGGCCCTTCAGCCTCGTATTTTAGCGTGTGGCGCAAAAAGGGCAACAATGGGGATGGTGGTCCGATTTATTTGCGGGCCT
CTTCTAATGTTTGCTGCCTCTGCCGCTACTGGTCTTAGAGGAGTAAAACTACATGCTGCCATAGTCCAGGCAGCGCTTCC
ACAAGGAATAGTACCATTTGTCTTTGCAAGGGAATACGGTTTGCATCCAGACATTTTAAGCACAGGG
>Malsy_12g008730
ATGATCAGTTTCACAGACCTGTACCACGTCCTCACTGCCGTTGTGCCGCTGTACGTGGCCATGATCTTAGCCTACGGCTC
TGTGAAATGGTGGAAAATCTTCAGCCCCGACCAATGCTCGGGCATCAACAGGTTCGTCGCTCTGTTCGCAGTTCCTCTGC
TCTCCTTCCACTTCATCTCCACCAACAACCCCTACGCCATGAACTACAGGTTCATAGCGGCTGACACCCTTCAGAAAATC
ATCGTCCTGGCGGTCCTGGCTGTGTGGTCGAGAACAAGCGCCAGAGGCTCTCTCGAATGGTCCATCACTCTCTTCTCCCT
CTCCACTCTGCCCAACACTCTGGTCATGGGGATACCACTTTTGAAGGGCATGTACGGCGACGCCTCCGGCAGCCTCATGG
TCCAAATCGTGGTCCTCCAGTGCATCATTTGGTACACTCTCATGCTCTTCCTTTTCGAGTATAGAGGTGCCCGCCTCCTC
ATTGGTGAACAGTTCCCGGACACCGCCGGCTCCATCATTTCCTTCAGGGTCGATTCCGACATCATATCCTTGGACGGGAA
AGAGCCGTTGCAGACAGAGGCCGAGGTAGGAGAAGGCGGGAAGCTCCATGTCACTGTCAGAAAATCGACGAGCACTCGCT
CCGAAATCCACTCCAGAAGATCCCACGGACCCAACTCCGGCGTGTCCTTAACCCCAAGGCCTTCTAATCTCACCAATGCG
GAGATTTATAGCCTTCAGTCTTCGAGAAACCCGACTCCCAGAGGCTCCAGCTTTAACCACACTGATTTTTACTCCATGGT
GAACGGGAAAAACATGAGCAATGCCAGTCCGAGACAATCGCACTACGGCAATGTGGGGTCTGATGAGGAGGCCGGAGGAG
TTGGGGGGGCCAGAGGACGAGCAAATGGGGGGAATTCGGGGTATCCGGCGCTTCCCAGTGCCGGAATTTTCTCTCCGGTG
ACCGGACCCGCTGCCGGAGCCAAGAAGAAACCCATTGGGGCTGATGGTGGCAAAGACCTTCACATGTTTGTTTGGAGCTC
AAACAATTCGCCTGCGTCGGAAGGAGGCATTCATGTTTTCAGAGGAGGAGAATATGGCAATGAACTTGCTGGGGTTGCTC
CCCACTACAAAGATTATGATGAGTTTGGCCGAAATGAGTTCAGCTTTGACAACAGGCCGGCTTCAAACGAGGCTGATCGG
GAAGGTCCGGTGCTTTCCAAGTTGGGTTCGAGCTCCACCACTGAACTCCACCCCAAGACAGCTAATGGTGGTGAATCAAA
GACCGCAACCATGCCGCCTGCTAGCGTTATGACCCGACTTATTCTAATTATGGTGTGGCGAAAACTGATTAGGAACCCAA
ACACTTACTCAAGCCTCATTGGCCTCACCTGGTCTTTGGTCTCCTACAAGTGGCACATTGTTATGCCTGCGATTGTAGCC
CGCTCGATTGCCATTCTGTCTGATGCAGGTCTTGGAATGGCCATGTTTAGTCTTGGCTTGTTCATGGCTTTACAACCAAG
GATGATTGCTTGCGGAAATACAATTGCTTCCTTCGCCATGGCAGTTCGATTCCTTACAGGGCCGGCTGTCATGGCGGCGG
CCTCAATTGCCGTTGGACTGCGAGGTGTTCTGTTGCACATTGCCATTGTACAGGCAGCTCTTCCACAAGGGATTGTTCCG
TTTGTCTTTGCTAAGGAATACAATGTTCATCCAAACATACTAAGCACCGGGGTTATCTTTGGAATGCTAATCGCTCTTCC
GATCACATTGGTTTACTACATCTTGCTAGGGCTT
>Malsy_13g002050
ATGATTTCGTGGCACGACCTTTACAAAGTCTTGACGGCGGTGGTGCCGCTGTACGTGGCCATGATCTTAGCCTACGGCTC
CGTCCGGTGGTGGAAGATCTTCTCCGCCGACCAGTGCTCCGGCATCAACCGCTTCGTCGCGATATTTGCCGTCCCCTTGC
TCTCCTTCCACTTCATCTCCACCAACGACCCCTACACCATGAACTTCCGGTTCATCGCCGCCGACACCCTCCAGAAAATC
ATCATGCTCTTTGCCCTCGGCCTCTGGACCAACTTCACCCGCAACGGCAGCCTCGAGTGGATGATTACAATTTTCTCCCT
CTCTACTCTCCCCAACACTCTCGTCATGGGGATTCCGCTGTTAATCGCCATGTACGGCCATAAAATCCCGGAATCCGGCA
GCCTCATGGTGCAGGTGGTGGTACTGCAGTGCATCATCTGGTACACTCTCCTCCTCTTCCTCTTCGAGTACCGTGGCGCC
AAGCTTCTAATCATGGAGCAGTTCCCGGAGACCGCCGCCTCCATCGTCTCCTTCAAAGTCGACTCCGACGTCGTCTCGCT
CGACGGTCGCGATTTTCTCGAGACCGACGCCGAAATCGGCGACGACGGAAAGCTCCACGTCAAGGTCCGGAAGTCCAACG
CATCAAGGCGGTCACTCTCGGCAATGACCCCTCGGCCGTCGAACCTCACCGGCGCCGAGATTTACAGCCTGAGCTCCTCC
CGAAACCCGACGCCGAGAGGCTCCAATTTCAACCCCTCCGATTTTTACTCCATGATGGGAGTCCAAGGGTTCAACACCCG
GCACTCCAATTTCGGACCCGCCGACTTGTATTCGGTTCAGTCCTCCCGCGGTCCGACTCCCCGACCCTCCAATTTCGAAG
AGAATTGCGCCGCTCAGACCGTTACGTCTCCCCGGTTTGGGTTTTATCCCGCGCAGACGGTACCCGCGTCGTACCCGGCT
CCTAATCCGGAGTTCTCGGCACCCATAGCGAAAAGTAACAGCAAAAATCAGCAGCCGCCGCCGCAGCCCCAAGTGGAGGC
GCCACCGGTTTCGAATAGTGCTATTGCTAAAACGAATAGTCATCACGATGCTAAAGAGCTCCACATGTTTGTATGGAGCT
CCAGCGCGTCCCCGGTTTCCGATGGCGGTGGGCTTCATGTTTTTGGCGGGAACGATTCCAGTGCGGCCGAGCAATCTGGA
CGGTCCGATCAGGGCGCCAAGGAGATAAGAATGATTGTTGCTGATCACCCCCAAAACGGAGAAAACAAAGCGGCAGTTCC
GGAGAGTGCGCCGACGGCGGAGGGGTACGGCAGGGAAGCGTTTAGCTTCGGCGGGAGGGGCGGCGAGGGAGAGGAGGCTG
AGAGGGAAAGAGCGGGACCCACAGGTCTTACTAAGCTGGGGTCAAACTCCACTACGGAGCTGCACCCAAAGGGCGGCGCA
CTTGGTGATCTTCATGAGTCAAGTGTCGGAAAGCAAATGCCTCCCGCGAGCGTTATGACCCGTCTGATCTTGATCATGGT
GTGGCGGAAGCTTATCCGCAATCCCAACACGTATTCGAGCCTCATTGGTCTCATCTGGTCCCTCATCGCTTTCCGGTGGC
ATGTGGAGATGCCGAGAATAGTAGAAAAGTCCATTTCCATACTATCTGATGCTGGCCTTGGAATGGCTATGTTCAGCTTA
GGTCTTTTTATGGCACTTCAACCCAAGATAATAGCATGTGGGAACTCAGTTGCCGGATTTGCAATGGCAGTAAGGTTCCT
CACTGGCCCCGCCGTCATGGCTGCCGCCTCCATTGCTGTTGGCCTCCGTGGCACCCTCCTCCACTTAGCTATTGTCCAGG
CTGCTCTTCCTCAAGGAATTGTTCCCTTTGTATTTGCCAAGGAGTACAATGTTCATCCAGCCATTCTTAGCACTGGCTTT
ACCAATTACTTTGGTCTACTACATTCTTCTGGGATTGTAAATGTTGTTGTCACAGAAGCACATATGGAGATACACAAAGC
TAGGAAAACGAAGAAGAGGCTTCCAATCGTATGTTCGTGGCCGTGCATATATGATCAAAATGTGTCGCTCTTTGAAACCG
ACGAGGATTTTCTGGCAGAGAAGAAGTTTAGC
>Malsy_13g019670
ATGTGTATACATAACTCAAAAGCCGCGCCCTCGTCAGCGACCCATCCCTATTTCTCCTCGGCCCACAGTGCGGTCCAGCA
GCTCACACTCTCCCATTTCCTCACGAGCCACGCCTCGAAGTCAAGTCCCCAAAAGCTGCACCAGACTGACGCTGAAATCG
GCGACCACGGAAAGCTTCATGTCAAGGTCCGGAAGTCCAACGCATCAAGGCGGTCGCTCTCTGCAATGACACCTCGACCG
TCGAACCTCACCGGGGCTGAGATTTACAGCCTGAGCTCTTCCCGAAACCCGACGCCGAGAGGCTCCAATTTCAACCCCTT
CGATTTTTACTCCATGATGGGAGTCCAAGGGTTCAACACCCGGCACTCCAATTTCAGACCCGCTGACTTGTATTCGGTTC
AGTCCTCCTGCGGTCCGACTCCCCAACCTCATCCCCAACCAAACACAGCACCCTCTTCAGAGATGCAATGGAGAAGAATG
CCCAATTTGGCACTATCCTGGTCTTTCTGCTTATCTGGATGCCATTTCAAGGTGAGGCGGATG
>Malsy_13g020080
ATGATTACTGGCAAGGACATATACGATGTTCTAGCAGCCATAGTCCCCTTATACGTGGCTATGATCTTAGCCTACGGTTC
CGTCCGGTGGTGGAAAATCTTCACGCCCGACCAATGCTCCGGCATAAACCGCTTCGTCGCAGTTTTTGCGGTCCCATTGC
TCTCCTTCCACTTCATATCCTCCAACAACCCTTACGCCATGGACTACCAATTCATCCTCGCCGACTCCCTCCAAAAAGTC
GTCATCCTTGTCGCCCTCTTCCTCTGGCAAGCCTTTTCCAAGCGCGGCAACCTAGAGTGGATGATCACGCTCTTCTCCCT
CTCCACCCTCCCCAACACCCTCGTCATGGGCATCCCGCTCTTACGCGCCATGTACGGCGACTTCTCCGGGACTCTGATGG
TTCAGATTGTCGTTTTGCAGAGCGTTGTCTGGTACACTCTCATGCTCTTCATGTTCGAGTACCGCGGCGCCAAACTGCTC
ATCTCCGAGCAGTTCCCGGAGACTGCAGCTTCGATCACGTCGTTCAGAGTTGACTCTGACGTCGTTTCCCTCAACGGTCG
AGAACCACTCCAAACCGACGCGGAAATCGGGGATGACGGGAAACTTCACGTGGTGGTGAAAAGATCGAATGCGTCATCGA
TGGTTTCATCCTTTAAGTCACATGGCTTGAACTCGTTGACTTCAATGACCCCGCGAGCTTCGAATCTCACAGGAGTGGAG
ATTTACTCTGTCCAGTCCTCCCGAGAGCCGACCCCGCGGGCATCCAGCTTCAACCAGACAGATTTTTACGCCATGTTTAA
CGCCAGCAAGGCCCCGAGCCCCAAACATGGATACGCAAACAGTTTTCAAGGTGGATTTGGGGACGTTTATTCGGTGCAGT
CGTCAAAAGGGGTGACGCCGAGGACTTCGAATTTCGACGAAGAGGCAATGAAGATGAGTAATATGGGTAATAAGAAAAGG
GGGGCGAGGAGCATGAGTGGTGAGATCTTCAATGGTGGTGCTGTCTCTTCCTACCCGCCTCCGAACCCCATGTTTTCAGG
GTCTACGAGTGGTGGGCCGAAGAAGAAAGATAGTGGTAGCGGCGGCGGCGGCGGCGGCGGTAGTGGTGGGGCAGCGCCTA
ATAAGGAGCTTCATATGTTTGTTTGGAGTTCAAGTGCATCGCCAGTTTCCGAAGGGAATCTTAGACATGCGGTTAATCGA
GCTGCTTCCACTGACTTTGGGGCGACCGATCCTTCCAAGGCTGCAGGTCTTCATCAACATGAAGGTGCTGCTGCATCGAA
AGGTATACACGAATTAATTGAGAATATGAGTCCTGGGAGGAAAATGAGTGGAGATAGGGAGCTTGAGATAGAAGAAGGAT
CGAATAAGTTTCCACCGAGTGTGTCACCGTACAGTAGTACTAGTTGCCAGAAGAAAGTGGATATTGAAGGTGGTGTAGCA
AAGAAGCACCAAATGCCTCCTGCAAGTGTCATGACTAGGCTTATTCTCATCATGGTCTGGAGGAAGCTCATTAGAAACCC
CAACACTTACTCCAGCCTTCTTGGCGTGGCATGGTCTCTCATATCATACAAGTGGAACATCAAAATGCCAACAATTGTTA
GTGGATCCATATCAATATTATCTGATGCTGGATTGGGAATGGCTATGTTCAGTCTCGGATTATTCATGGCTTTACAACCG
AAGATCATAGCTTGTGGAAAATCTGTTGCAACATTTTCAATGGCTGTTAGGTTCCTAACCGGCCCAGCAGTGATTGCTGC
AACTTCTATTGCTGTCGGTCTTCGTGGAGTTCTGTTGCATGTTGCAATAGTTCAGGCTGCTCTTCCTCAAGGCATAGTTC
CTTTTGTATTTGCCAAGGAATATAATGTCCATGCAGACATCCTTAGTACCGCGGTTATTTTTGGAATGCTCATTGCCCTG
CCCATAACAATACTCTACTATATCCTTCTCGGGCTC
>Malsy_14g009640
ATGATCAGTTTCACAGACCTGTACCACGTCCTCACCGCCGTTGTGCCGCTGTACGTGGCCATGATCTTAGCCTACGGCTC
CGTGAAATGGTGGAAGATCTTCAGCCCCGACCAATGCTCCGGCATCAACCGCTTCGTCGCTCTGTTTGCAGTTCCTCTGC
TCTCCTTCCACTTCATCTCCACCAACAACCCCTATGCCATGAACTACAGGTTCATAGCGGCTGACACGCTTCAGAAAGTC
ATCGTCCTGTTGGTCCTAGCCGTGTGGTCGAGAACCAGCGCCAGAGGCTCTCTCGAGTGGTCCATCACTCTTTTCTCCCT
CTCCACTCTGCCCAACACTCTGGTCATGGGGATACCCCTTCTGAAGGGCATGTACGGTGACGCCTCCGGCAGCCTCATGG
TCCAAATCGTCGTCCTCCAGTGTATTATTTGGTACACTCTTATGCTGTTCCTCTTCGAGTACAGGGGCGCTCGCCTCCTC
ATTGGTGAACAGTTCCCGGACACCGCCGGCTCCATCATTTCCTTCAGGGTCGATTCCGACATCATTTCCTTGGACGGAAA
AGAGCCGTTGCAGACAGAGGCCGAGGTCGGAGAAGACGGGAAGCTCCATGTCACTGTCAGAAAATCGACGAGCTCTCGCT
CCGAAATATACTCCAGAAGATCCCACGGACCCAACTCCGGCGTGTCCTTAACCCCAAGGCCTTCTAATCTCACCAATGCT
GAGATTTACAGCCTTCAGTCTTCGCGAAACCCGACTCCCAGAGGCTCCAGCTTTAACCACACTGATTTCTACTCCATGGT
GAACGGGAAAAACATGAGCAATGCGAGTCCGAGGCAGTCGAATTACGGGAATGTGGGGTTTGATGAGGAGGCTAGAGGAG
TTGGGGGGCCCAGAGGAGCAGCAAATGTGGGGAGTTTGGGGTATCCGGCGCCTCCCAGTGCCGGGATATTCTCTCCGGTG
ACCGGACCCGCCGCTGGGGCAAAGAAGCAACCCAATGGCACCGATGGTGGCAAAGACCTACACATGTTTGTTTGGAGCTC
AAGCGCTTCGCCTGTGTCGGAAGGAGGCATTCATGTTTTCAGAGGAGAATATGGCAATGAACTTGCTGGGGTTGCTGCTC
TCCACAAAGATTATGATGAGTTTGGCCGAGATGAGTTCAGCTTCGACAACAGGCCGGCTTCAAACGGGGCTGATCGGGAA
GGTCCGGTGCTTTCCAAGTTGGGTTCGAGCTCCACCACTGAACTCCACCCCAAGACAGCTAATGGTGGTGAATCAAAGAC
CACAGCCATGCCGCCTGCTAGCGTTATGACCCGACTCATTCTTATTATGGTGTGGCGAAAACTGATTAGGAACCCAAACA
CTTACTCCAGCCTCATTGGCCTCACCTGGTCTCTGGTCTCCTACAAGTGGCACATTGTTATGCCTGCAATTGTAGCCCGT
TCGATAGCCATTCTGTCTGATGCAGGTCTTGGAATGGCCATGTTTAGTCTTGGCTTGTTCATGGCTTTACAACCACGGAT
GATTGCTTGCGGAAATACAGTTGCTTCCTTTGCTATGGCAGTTCGATTCCTCACTGGGCCGGCTGTCATGGCAGCGGCCT
CAATTGCTGTTGGACTGCGAGGTGTTTTGTTGCACATTGCCATTGTACAGGCAGCTCTTCCACAAGGGATTGTTCCGTTT
GTCTTTGCCAAGGAATACAATGTTCATCCTGACATACTAAGCACCGGGGTTATCTTCGGAATGCTAATCGCTCTTCCGAT
CACATTGGTTTACTACATCTTGCTAGGGCTT
>Malsy_14g021800
ATGATCACATTATCCGACTTCTACCACGTCATGACGGCGGTGGTGCCGCTCTACGTGGCTATGATCTTGGCCTACGGCTC
CGTAAAGTGGTGGAAGATCTTCACCCCCGACCAGTGTTCCGGCATCAACCGCTTCGTCGCTCTCTTCGCCGTCCCCCTCC
TCTCTTTCCACTTCATCTCCAGCAACGACCCTTACAACATGAACACCCGCTTCATCGCCGCCGACACCCTCCAGAAGCTC
ATCGTCCTCGCCGTCCTCGGAGTCTGGACCAAAGTCAGCAAAAGGGGCTGCCTGGAATGGATGATCACTCTCTTCTCCGT
CTCCACTCTGCCTAACACTCTGGTCATGGGAATCCCATTGCTCAAAGGAATGTACGGCGATTTTTCCGGGAGTTTGATGG
TGCAGATCGTCGTCCTCCAGTGCATTATCTGGTACACTTTGATGCTTTTCATGTTCGAATACCGAGGAGCAAGACTCCTC
ATCTCCGAGCAGTTTCCCGACACGGCGGGATCCATTGTCTCCATCCACGTCGACTCCGACATCATGTCGCTCGACGGAAG
ACAGCCCCTCGAAACCGAAGCGGAGATCAAGGAGGACGGCAAGCTCCACGTTACTGTTAGAAAATCAAACGCTTCGCGGT
CGGATATTTTCTCGCGGCGGTCTCAGGGGCTGTCGTCCACCACCCCGCGGCCTTCGAATCTTACCAATGCGGAGATTTAC
TCCCTGCAGTCGTCGAGAAATCCGACGCCGAGAGGATCGAGCTTTAACCACACGGATTTTTACTCTATGATGGCTGCCGG
AAGGAACTCCAATTTCGGAGCTAACGACGTTTACGGGATGTCTACGTCCAGAGGGCCGACTCCACGGCCGTCAAATTTCG
AGGAAGACTGTGGAGGCGGCGCTGTCAGCTCTGCTACTGGAAACAAGCCGAGATTTTACCACGGCGGGCAAGGTAATGCG
[truncated: 133,196 more chars]
