# Supplementary material for: Building a foundation for gene family analysis in Rosaceae genomes with a novel workflow: A case study in Pyrus architecture genes
Source: Front Plant Sci. 2022 Nov 14;13:975942. doi: 10.3389/fpls.2022.975942 (PMC9702816; doi:10.3389/fpls.2022.975942)
Supplement: Supplementary file 1 [file DataSheet_1.zip › SupFiles/SupFile1_gene_familiy_sequences/660.fna]

>gnl_Ambtr_v1.0_evm_27.model.AmTr_v1.0_scaffold00001.185
ATGGGTTGCACAGAGGTGAATCCGCTTGTCTTTGATGCGGCCCGACTGCGCCAGGCGAATACGATCCCTGAGCGGTTTGTGTGGCCGGAGCACGAGCGCCCCAACAACCCCTCAGAGCTTGACGTGCCCCTCATCGACCTCTCCGGCCTCAGGCTCGGTGATGCCCACACTACCTTTGAAGCCGTGAAGCTCGTCAGAGAGGCCTGCTCTCGTCATGGGTTCTTTCAGGTTGTGAACCATTGGGTGGAGTCAAGCTTGTTAAAAGAGGCGCATGAGCACATGGATAGGTTTTTTGCGATGGGTTTGGGAGAGAAGCAGAGGGCGCAGAGGAAGCCTGGGGAGAGTTGCGGCTATGCCAGCAGCTTCACGGGGAGGTTCGCGTCGAAGCTGCCGTGGAAGGAGACGCTCTCCTTCCACTTCTCGCCTGCTATGCCCCATGTAGTAACTGACTACTTTCGATCGGTGCTGGGCGATGGGTTCGGCTCATCTGGTGAAGTCTACCAAAAGTATTGCGACTCGATGAGCGAGGTTTCAATGAACATCATGGAGCTTCTAGGCCTAAGTTTGGGCGTGGATCGAGCCCACTTTAGAGACTTTTTCATGGAGAACGACTCCATTATGAGGCTCAATTACTATCCGCCTTGCCAGCAACCAGGGCTCGTGCTCGGCACCGGCCCGCATTGCGACCCAACTAGCCTTACCATCTTGCACCAGGACGACGTCTCTGGGCTCCAGGTCTTTGTTGATGATCAGTGGCACTCCATCAAGCCTAACCCTCATGCCTTCGTCATAAACATAGGCGACACCTTCATGGCATTGTCAAATGGGAGATACAAAAGCTGCTTACACAGGGCGGTGGTGAATAGCCGGGAGCCAAGGAAAACCCTAGCTTTCTTTCTGAGCCCAAAAATGGAGAGAGTGGTGCGGCCACCTCAAGATTTAGTGGACCAAGAGCACCCAAGGCTATACCCTGACTTTACATGGGCCACTTTGCTGGAGTTCACACAAAAGCATTACAGAGCCGACATGAAAACACTGGACTCATTCACAAGGTGGCTCCAGACCCAT
>gnl_Ambtr_v1.0_evm_27.model.AmTr_v1.0_scaffold00114.27
ATGTTGTCTTTGCCATCTCGTAAAGCTTACAGGGCAGGCCCACTCATCCTCAAAAATATGGATGCCACTGTGACATTATCCAACCTCTCCTTACCTTTCAAAAAAGACGAAGCATTTGCAGAACAGCAGCAATGTTTGTTCGATTCGAAACCAGAGGGGTGCATAGCAAATCAGTTTGTGTGGCCACAAGAAGAGAGGCCCTCACCGCCCCATGAATTGCAGCAGCCACTCATAGACTTTCACGGCTTTCTCGATGGCGATACCACAGCCACGCAAGTTGCAGCTGAGCTAGTGAGGGAAGCTTGCACTGATCATGGCTTCTTCCAAGTCATCAACCATGGCATCCATCCGGAACTTATTGACGCCGCCCATTATCACACGGAGACCTTCTTCGCTAGGTCGTCTGCGGACAAACTTCAGTTTCGAAGGGCACGTGGCGAGACCTCTGGGTACACAAATGGTCATGCTCAACTCTTTTCGTCTAAGCTTCCATGGAAGGAGACTCTGTCCTTTGAATACATAGGCTTTCATCCTGATAATGTCGTTCACTACTTCTCCGACAAAATGGGTCCCAAATCCCAGCAAACGGGG
>gnl_Aquco_v3.1_Aqcoe6G030000.1
ATGCCTTCAATGGATCCCAAGTATCTGCAGAGAGACAATGGTGTTGTGGGTTTTGATTCATCTTTAAAACAAACTAGTATACCAAGAGAGTTTATTTGGCCACAGAGAGACTTAGCTCATTCAGTTGAAGCACTAAACGAACCCGTTGTGGACCTCCAAGGTGTTCTTAGAGGTGACAATAGAGAGATAATGAAGGCGGCTAACCTCGTAAGGAAAGCTTGCTCAGAGCATGGATTCTTCCAAGTGACTAATCATGGAGTCGATGCTCACCTCATTTCTGCTGCACATGATCATATGGATGCTTTCTTCAAGCTTCCCATTGGTGAGAAGCTTAAGGTCTTGAAGAAGCCAGGCAGCTTCAATGGCTATTCTAATGCCCATGCGACTAGGTTCTCGTCTCCATTGCCATGGAAGGAGACACTCTCCTTCGGATATCATGAAAATGATTCCAACCCTGTTGTGCTTGACTACTTCAAATCTGCACTTGGAAAGGAATTCGAACAGACAGGGTTGATTTATCAAAAATATTGCAAGGTTATGAAGGAATTATCTCTAGTGATCATGGAGCTCTTGGCTATAAGTTTGGGAGTCGATCGATTGCACTTTCGTAAGTTTTTTGAAGATAGTAACAATATAACAAGGTGCAACTACTACCCACCTTGCCAGGAGCCCAGCCTGACTTTTGGTACTGGCCCTCATACTGATCCAACTTCCCTTACCATACTTCATCAAGATCAAGTTGGTGGTCTTGAAGTATTTACTCGAAACAAATGGCAATCTGTTCAACCAAGACCTGATGCACTAGTCATCAACATTGGTGATACTTTCATGGCATTATCCAATGGGAGATACAAAAGTTGTTTGCATAGGGCAGTAGTGAACAGAAACAAAGAGAGGAGATCAGTGGTCTTCTTTGTTTGTCCCAAAGAAGACAAGGTGGTAAGACCACCAGAAGATCTGCTTGTGTGTAGAGAAGGGACAAGAAAATACCCAGACTTCACGTGGTCTCTTTTCTTTGAGTTCACTCAAAAACATTATAGAGCTGATGTTTCAACACTCCAAAGCTTCACTCACTGGCTTCTATCATCATCTACAGGCCAACCTAGC
>gnl_Aquco_v3.1_Aqcoe7G054600.1
ATGGCAATTGATTGCATTGCAAATGCATCGATAAATCATTCACCGTCACCCCCAGAATCACCAAATGAAGAAAAACAACAACAATCTTTCGTCTTTGATGCTTCTGTACTTCAGTATGAATCCAACATACCAAAACAGTTTGTTTGGCCTGATGAAGAAAAACCTGCCCCTGGTACAAAAGAGCTCCCTGTACCACTTATAGACTTGGGAGGCTTTTTATCAGGAGACCCAATTGCTTCTATAGAAGCATCAAGGCTTGTCGGTGAAGCGTGCAGTAAGCACGGGTTCTTTCTTGTTGGTAACCATGGAGTTGATACCAAACTTATTGCTGATGCACATCGCTATATGGACTTGTTTTTTAACATGCCTTTATCTGAGAAGCAGAGAGCTCGGAGGAAGCCTGGCGAGAGTTGTGGATATGCTAGTAGCTTTACTGGTAGATTCCTTGCTAAACTTCCTTGGAAGGAGACCCTCTCATTTCGCTTCACCGATGAAGAAGAACCATCTAATGTTGTCGAAGACTATTTCTTTAACATCATGGGAGAAAACTATAGAGAATTCGGGAGGGTGTACCAAAACTATTGTGACGCGATGAACTCACTCTCATTGGGGATTATGGAGCTCTTGGGGATCAGCCTTGGAGTAGGCAGAGCTTATTTTAAAGACTTCTTCCGAGGAAATGATTCAATCATGAGGCTTAATTACTATCCAAAATGTAAGAAGCCTGATCTCACTCTAGGAACTGGTCCCCATTGTGATCCAACCTCATTAACCATACTTCATCAAGACCATGTTGGCGGTCTACAAGTGTTTGTCAACGATGAATGGCGTTCTATTACTCCTAATTCTGAAGCATTTGTCGTAAACATTGGCGATACCTTCATGGCACTATCAAATGGTAAATATAAGAGTTGCTTGCATAGAGCAGTAGTGAACAGTGAAACTCCAAGGAAATCTTTAGCATTCTTTTTATGTCCACAGAAAGACAAGTTGGTGAGTCCTCCAAGCCAGCTGATCGACTTAGAACATCCAAGAGTTTACCCTGACTTCACTTGGCCAGAGTTGCTCGAATTTACACAGACGCGTTATAGAGCTGATGTTAATACCCTCAAGGCTTTCTCCAATTGGCTGCAACAAGAAACAACTGATGAAGTA
>gnl_Arath_TAIR10_AT4G25420.1
ATGGCCGTAAGTTTCGTAACAACATCTCCTGAGGAAGAAGACAAACCGAAGCTAGGCCTTGGAAATATTCAAACTCCGTTAATCTTCAACCCTTCAATGCTTAACCTTCAAGCCAATATCCCAAACCAATTCATCTGGCCTGACGACGAAAAACCTTCCATCAACGTTCTCGAGCTTGATGTTCCTCTCATCGACCTTCAAAACCTTCTCTCTGATCCATCCTCCACTTTAGATGCTTCGAGACTGATCTCTGAGGCCTGTAAGAAGCACGGTTTCTTCCTCGTGGTCAATCACGGCATCAGCGAGGAGCTTATTTCAGACGCTCATGAATACACGAGCCGCTTCTTTGATATGCCTCTCTCCGAAAAACAGAGGGTTCTTAGAAAATCCGGTGAGAGTGTTGGCTACGCAAGCAGTTTCACCGGACGCTTCTCCACCAAGCTTCCATGGAAGGAGACCCTTTCTTTCCGGTTTTGCGACGACATGAGCCGCTCAAAATCCGTTCAAGATTACTTCTGCGATGCGTTGGGACATGGGTTTCAGCCATTTGGGAAGGTGTATCAAGAGTATTGTGAAGCAATGAGTTCTCTATCACTGAAGATCATGGAGCTTCTGGGGCTAAGTTTAGGCGTAAAACGGGACTACTTTAGAGAGTTTTTCGAAGAAAACGATTCAATAATGAGACTGAATTACTACCCTCCATGTATAAAACCAGATCTCACACTAGGAACAGGACCTCATTGTGATCCAACATCTCTTACCATCCTTCACCAAGACCATGTTAATGGCCTTCAAGTCTTTGTGGAAAATCAATGGCGCTCCATTCGTCCCAACCCCAAGGCCTTTGTGGTCAATATCGGCGATACTTTCATGGCTCTATCGAACGATAGATACAAGAGCTGCTTGCACCGGGCGGTGGTGAACAGCGAGAGCGAGAGGAAATCACTTGCATTCTTCTTGTGTCCGAAAAAAGACAGAGTAGTGACGCCACCGAGAGAGCTTTTGGACAGCATCACATCAAGAAGATACCCTGACTTCACATGGTCTATGTTCCTTGAGTTCACTCAGAAACATTATAGAGCAGACATGAACACTCTCCAAGCCTTTTCAGATTGGCTCACCAAACCCATC
>gnl_Arath_TAIR10_AT1G44090.1
ATGTGCATATATGCATCTAGACAGACTGTCTGCCCCTATTTAACCCCCTTCAAAGTTAAAAGACCCAAGTCAAGAGAAATGAATTCCTCCGACGTCAACTTCTCCCTACTCCAGAGCCAACCAAATGTTCCGGCTGAATTCTTCTGGCCGGAGAAAGACGTTGCCCCTTCAGAAGGCGACCTCGATCTCCCAATCATCGACTTGAGTGGGTTCTTGAATGGCAATGAGGCCGAGACGCAACTTGCAGCTAAGGCAGTGAAAAAAGCGTGCATGGCTCACGGTACTTTTCTAGTGGTCAATCATGGCTTCAAGTCGGGCTTGGCTGAAAAGGCGCTTGAGATATCGAGTTTGTTCTTTGGGCTATCCAAGGATGAGAAGCTAAGGGCTTATAGGATCCCGGGGAATATCTCTGGCTATACCGCAGGTCATAGCCAAAGATTTTCCTCCAATCTTCCGTGGAATGAGACTTTGACTTTGGCCTTCAAAAAGGGGCCACCCCATGTTGTTGAAGACTTTCTAACCTCAAGGCTAGGCAACCATCGTCAAGAGATCGGTCAAGTGTTTCAAGAATTTTGTGATGCAATGAATGGACTGGTTATGGATTTGATGGAGCTATTGGGTATAAGTATGGGTTTAAAAGACAGGACATACTACCGGAGATTCTTCGAAGATGGAAGTGGCATCTTCAGATGCAACTATTATCCGCCGTGCAAGCAGCCAGAGAAAGCCCTTGGTGTTGGCCCCCATAATGACCCAACGGCTATAACCGTTTTGCTTCAAGACGATGTTGTGGGCTTAGAGGTCTTTGCCGCAGGTAGTTGGCAGACCGTTCGCCCTCGTCCTGGTGCTCTTGTCGTCAACGTTGGAGACACCTTCATGGCATTGTCAAATGGAAACTACAGGAGTTGTTACCACAGGGCAGTGGTAAACAAGGAGAAAGTGAGAAGGTCATTAGTATTCTTCTCTTGTCCTAGAGAAGATAAAATCATCGTACCTCCTCCTGAACTTGTGGAAGGTGAAGAAGCTTCTAGAAAGTACCCTGACTTTACTTGGGCTCAGCTTCAGAAATTTACCCAGTCCGGCTATCGAGTCGATAACACCACTCTCCATAACTTCTCTTCGTGGCTCGTCTCTAACTCCGACAAGAAATCAACT
>gnl_Arath_TAIR10_AT1G60980.1
ATGGAATGCATCATAAAGCTCCCTCAAAGATTCAACAAAAACAAATCCAAAAAGAACCCTTTGAGGATCTTCGATTCAACGGTTCTAAATCATCAACCAGACCATATACCTCAAGAGTTTGTATGGCCTGACCATGAGAAACCTTCCAAAAATGTTCCAATCCTCCAAGTCCCTGTCATCGACCTCGCAGGCTTCCTCTCCAACGACCCATTATTGGTCTCGGAGGCTGAAAGACTCGTCTCTGAAGCAGCAAAGAAACATGGTTTCTTCCTAGTCACCAACCACGGAGTTGACGAGAGGCTTTTGTCTACTGCCCATAAGCTTATGGACACATTCTTTAAGTCACCGAATTATGAGAAACTAAAGGCTCAGAGGAAGGTGGGTGAAACCACAGGCTACGCTAGTAGTTTTGTAGGGAGATTCAAGGAGAATCTTCCGTGGAAGGAAACGCTATCGTTTTCGTTTTCCCCGACGGAGAAGAGCGAAAACTACTCCCAAACCGTTAAAAATTACATTAGTAAGACAATGGGAGACGGATACAAAGATTTCGGGAGTGTTTATCAAGAATACGCGGAGACCATGAGCAATCTCTCTCTAAAGATCATGGAACTTCTTGGAATGAGTCTTGGTATCAAAAGGGAGCATTTTAGAGAATTTTTTGAAGACAATGAATCGATATTTAGATTAAATTACTATCCAAAATGCAAGCAACCAGATCTTGTACTAGGTACGGGGCCTCACTGCGACCCAACCTCTCTAACTATACTTCAACAAGATCAAGTCAGTGGTCTTCAAGTTTTTGTGGACAACCAGTGGCAATCAATCCCTCCTATACCTCAAGCATTGGTGGTGAACATTGGCGACACTTTAATGGCTCTAACGAATGGAATATACAAGAGTTGCTTGCATCGGGCGGTGGTGAACGGCGAGACGACAAGGAAGACACTTGCATTCTTCCTATGTCCGAAAGTGGACAAAGTGGTGAAGCCACCAAGTGAATTAGAAGGTGAGAGAGCGTATCCCGATTTTACATGGTCTATGTTTCTTGAGTTCACAATGAAGCACTATAGAGCAGATATGAACACTCTTGAAGAGTTTACAAATTGGCTCAAGAACAAAGGAAGTTTC
>gnl_Arath_TAIR10_AT5G07200.1
ATGGCAACGGAATGCATTGCAACGGTCCCTCAAATATTCAGTGAAAACAAAACCAAAGAGGATTCTTCGATCTTCGATGCAAAGCTCCTTAATCAGCACTCGCACCACATACCTCAACAGTTCGTATGGCCCGACCACGAGAAACCTTCTACGGATGTTCAACCTCTCCAAGTCCCACTCATAGACCTAGCCGGTTTCCTCTCCGGCGACTCGTGCTTGGCATCGGAGGCTACTAGACTCGTCTCAAAGGCTGCAACGAAACATGGCTTCTTCCTAATCACTAACCATGGTGTCGATGAGAGCCTCTTGTCTCGTGCCTATCTGCATATGGACTCTTTCTTTAAGGCCCCGGCTTGTGAGAAGCAGAAGGCTCAGAGGAAGTGGGGTGAGAGCTCCGGTTACGCTAGTAGTTTCGTCGGGAGATTCTCCTCAAAGCTCCCGTGGAAGGAGACTCTGTCGTTTAAGTTCTCTCCCGAGGAGAAGATCCATTCCCAAACCGTTAAAGACTTTGTTTCTAAGAAAATGGGCGATGGATACGAAGATTTCGGGAAGGTTTATCAAGAATACGCGGAGGCCATGAACACTCTCTCACTAAAGATCATGGAGCTTCTTGGAATGAGTCTTGGGGTCGAGAGGAGATATTTTAAAGAGTTTTTCGAAGACAGCGATTCAATATTCCGGTTGAATTACTACCCGCAGTGCAAGCAACCGGAGCTTGCACTAGGGACAGGACCCCACTGCGACCCAACATCTCTAACCATACTTCATCAAGACCAAGTTGGCGGTCTGCAAGTTTTCGTGGACAACAAATGGCAATCCATTCCTCCTAACCCTCACGCTTTCGTGGTGAACATAGGCGACACCTTCATGGCTCTAACGAATGGAAGATACAAGAGTTGTTTGCATCGGGCGGTGGTGAACAGCGAGAGAGAAAGGAAGACGTTTGCATTCTTCCTATGTCCGAAAGGGGAAAAAGTGGTGAAGCCACCAGAAGAACTAGTAAACGGAGTGAAGTCTGGTGAAAGAAAGTATCCTGATTTTACGTGGTCTATGTTTCTTGAGTTCACACAGAAGCATTATAGGGCAGACATGAACACTCTTGACGAGTTCTCAATTTGGCTTAAGAACAGAAGAAGTTTC
>gnl_Arath_TAIR10_AT5G51810.1
ATGGCGATACTATGCACAACAACATCTCCGGCAGAGAAAGAACACGAACCAAAACAAGATCTTGAAAAAGACCAAACTTCTCCACTAATCTTTAACCCTTCTCTTCTTAACCTCCAATCCCAAATCCCAAACCAATTCATTTGGCCAGACGAAGAGAAACCTTCCATTGACATTCCAGAGCTCAACGTCCCGTTCATCGATCTCTCAAGCCAAGACTCGACTCTTGAAGCTCCTAGAGTCATCGCAGAAGCTTGCACCAAACACGGCTTCTTCCTCGTCGTCAATCATGGCGTCAGCGAGTCACTAATAGCGGATGCTCACCGTTTGATGGAAAGTTTCTTCGACATGCCTCTCGCCGGCAAACAGAAAGCTCAGAGAAAACCCGGTGAGAGTTGTGGCTATGCAAGTAGCTTCACCGGCAGATTCTCCACTAAGCTCCCATGGAAGGAGACTCTCTCTTTTCAGTTTTCCAACGATAATAGTGGCTCGAGAACCGTTCAAGATTACTTTTCCGATACATTAGGACAAGAGTTCGAGCAGTTTGGGAAGGTGTATCAAGACTATTGTGAAGCAATGAGTTCTCTATCACTCAAGATCATGGAGCTTCTGGGCTTAAGTTTAGGCGTAAACCGAGACTATTTCCGAGGATTTTTCGAAGAGAACGATTCGATAATGAGGCTCAATCATTATCCTCCATGCCAAACACCAGATCTCACGTTAGGTACAGGACCTCATTGTGATCCAAGTTCTTTGACCATCCTTCATCAAGACCATGTCAATGGCCTTCAAGTCTTTGTCGACAATCAATGGCAATCCATTCGTCCCAATCCCAAGGCTTTCGTTGTCAATATTGGTGACACTTTCATGGCTCTATCGAACGGGATATTCAAGAGCTGTTTGCATAGAGCGGTTGTGAATAGAGAGAGCGCGAGAAAATCGATGGCGTTTTTCTTGTGTCCGAAGAAAGACAAAGTGGTGAAACCACCAAGTGATATTTTGGAGAAGATGAAAACAAGAAAATACCCTGACTTCACTTGGTCTATGTTCCTTGAGTTCACTCAAAAACATTACCGAGCAGATGTGAATACTCTCGATTCCTTTTCGAATTGGGTTATTACCAACAACAATCCCATC
>gnl_Betvu_v1.2_Bv1_010440_wmet.t1
ATGGATTCAAGTGTATCCATTCTTACCAACTTTGTCACTCCATGGGAGCTCCAAACCCAAAAGAAAAATAATTCCATCACCCATTCTCCAAAAAACTCCATTGTGCAAAAACAACACACAAATGTCCCCAAGAGCTTCATTTGGTCTCTTGATGACATTAACCAACCTAAACAAAAACTCGACGCCCCGATAATCGACCTTGAAGGGTTCATTAGAGGGGATGAAATGGCCACCAAAGACGCGGCCGAGCTTCTTAAGGATGTTTGCTCAAACCATGGTTTTTTCCAAGTGATCAACCATGGACTTGACCCTAAACTCCTAAAGGAGGCATATGATAATATTGGTCATTTCTTCATGCTACCAACAACATTAAAGGCAAAGGCTTTGAAGAAGCCGGGTCAGTTATGGGGCTTGTCTGTTGCTCATGCTGATCGTTTGTCAACTAACTTACCTTGGAAAGAGACGTTATCTTTTCCGCACCATGCCATGAACAACGACGATTCCGCAATTGATTACTTTACCTCGGTGTTGGGCACTGAGTTTGAGCATATCGGGGCAATTTACCAGAATTATTGTAATGAAATGCATAAGCTATCGCTTATTATACTTGAACTATTAGCTATCAGTTTGGGAGTAGATCGATCCTACTACCGCGATTTCTTTGAAGATGCTAAGTCAATCATGAGATTGAACTACTATCCATCTTGTGATGAACCAGATCTAGTTTTAGGAACAGGGCCACATTGTGATCCAACATCTTTGACAGTGCTATACCAAAACGAAGTTGAAGGTCTTGAAGTGTTTGTCAACAACAAATGGCAAGCAGTAGAACCTCGTGCTGATGCTTTGGTGATTAACATTGGGGATACTTTCATGGCAATGACGAATGGGCAATACAAGAGTTGCTTGCATAGAGCAGTGGTGAATGAGAAGGTAGCGAGAACGACAATGGCATTTTTCCTATGCCCAAAAGAAGACAAAGTAGTAAAACCACCAGAAAGTCTAAATAAGCCAAGGAAGTACCCTGATTTTACATGGTCTGATTTTGTGTTGTTTACTCAAAAACATTATCGAGCTGATGCCAATACTCTTGAAAGCTTCACCAATTGGATGTGGTCAAGGTTGTCTTCAGATGATTCTAAGAAAATCAATCTGGAAGTC
>gnl_Betvu_v1.2_Bv4_079020_wwzc.t1
ATGCAAAACCAACCTAAATTACCAAAAGAGTTCATTTGGTCCAAAGATCCCGGGTTCAACTCAATAAAAGCCAACCTACAAGAAAACCATGATGTGCTCGATGAGCCACTAATTGACCTAGAGGGCTTCTTTAGGGGTGATGAAGAGGCCACTAAACATGCTGCTGAGTTGATCAATGAGGCATGTTTAGCTCATGGGTTCTTCCAAGTCACGAACCATCGGATCGACTCGAGCCTCCTCAGAGCCGCCCATGACCAAATGGATGGGCTATTTAAGTTGCCAATGGAAAAGAAGTTAAGGGTTCAGAGGAGCAATGGAGATATGTGGGGTTACTCTGGTGCCCATGCTCATAGATTCTCTAAACAACTTCCTTGGAAAGAGACCTTCTCTTTTGGGTATAATTACCTTGATGGTGAAGGGAGCATGAGCTCTCATAAGCCTCTTGTGTTAGACTATATCAAATCTTCCTTTGGAGAGGAATTTGAATTAACTGGGTGGGTGTATGAAAGATATTGTGAAGCAATGAAGGATCTCTCTCTAGTGATCTTTGAGCTCTTGGGTATAGGCTTGGGAGTAGAGAGACAATACTTCAGGCAATTCTACAAAGATGGAAACGCACTTTTGAGATGCAATTCTTACCCACCATGCAAAGAACCAAGCCTAACCTTTGGCACAGGCCCTCATTGTGATCCAACCTCTTTGACCATTCTACATCAAGATCAAGTTGGTGGGCTTGAAGTCTTTACAAACAACAAATGGCAAGCTGTACGTCCCAGACAAGATGCTTTGGTCATTAACATAGGAGACACTTTCATGGCATTGTCAAATGGGAGATATAAGAGTTGCTTGCATAGGGCAGTGGTAAACAAGAAGAAAGAGAGAAGATCATTGGCTTTCTTTGTGAGTCCAAAAGAAGACAAAGTGGTGAGAGCCCCACAGGATCTTATTGACAGAGAAGAAGGGACAAAGAGTAGGAGATACCCTGATTTTAAATGGCCACATTTCTTGGAATTTACACAAAAACATTACAGAGCTGATGTTACTACCCTCCAAAACTTTGTCCAGTGGCTTCCCTCTTCCAATATGACC
>gnl_Betvu_v1.2_Bv_011460_ojrs.t1
ATGGCTATTGATTGCATGAGAAATTTATCTTCTACCCCAAAATCCTACCAAAACTCTAAACAAGAGCAAAACAATCCACTTATTTTTGATGCCTCATTTCTTAACCATCAATCACATATACCTCAACAATTTATATGGCCAGATGGTGAAAAACCCGATTTCATTGAACCCGAAGAATTAGCAGTACCCCTTATCGATCTCCAAGGTTTTCTATCAGATGATCCTGAGGAAACCTTAAAGGCCTCGAAACTCATAGGCGAAGCATGTCTTAAACATGGCTTCTTCCTTGTTGTTAATCATGGTGTTGAAAGAGATTTAATCAAAGATGCCCATAATTTAATGGATGACTTTTTTGAAGAACCTTTGTCTCTAAAGCAAAAAGCTCTAAGGAAGCTTGGAGAACATTGTGGTTATGCTAGTAGTTTTACTGGTAGATTCTCTTGTAATTTACCTTGGAAAGAAACTCTTTCCTTTAACTACTCTCCTCAGGAGAGTTCATCTTCTAAAACTCATGTCCAAGATTACTTCAACAATAAATTTGGTGATTCTTTCAATCACTTGGGGACAACGTACCAACAATACTGCGAAGCGATGAGCACACTTTCACTTAGAATCATGGAATTACTTGGTCTAAGCCTAGGAGTAGGAAGAAGACATTTTAGAGAATTTTTTGAAGGACATGAATCAGTGATGCGACTGAATTACTATCCACCATGTCAAAGACCTGACCTCACCCTCGGAACTGGCCCTCATTGTGACCCAACTTCATTAACCATCCTTCACCAAGACCAAGTTGGTGGTCTTCAAGTGTTTGCTGATGGAAAATGGCGTTCCATTTCTCCCAATTTCAACGCTTTTGTCGTCAACATTGGTGACACTTTCATGGCGTTATCAAATGGAAGATACAAGAGTTGCTTGCATAGAGCTGTGGTGAATAGTGAAAAGCCAAGGAAATCATTAGCATTTTTCCTATGCCCAAACAAGGATAAGGTGGTAAAACCACCAAGAGAACTTGTAGACGAAGAGAATAACCCAAGGGTGTATCCTGATTTTACATGGCCTCTGTTGCTGGAATTCACACAAAAGCACTATAGAGCTGATATGAATACTTTGAAGGTTTTCTCTCAATGGGTTCAACAACAAAGATCAACTCAACAAGTGGAAAAG
>gnl_Betvu_v1.2_Bv_011570_zmmm.t1
ATGCAAGCACTTCTTACAGTTCCAACCCCTGTTCCAGAATTTAATACATCAATTCTTAAACATGAACATAACATACCAACCCAATTTATATGGCCAGATGATGAAAAGCCAGGCTCTCAAACTCCTCCAGAGCTTCAAGTTCCTCCCATTGATCTAGGTGGGTTTCTCTCTGGAGACCCAGTTGCAGTATCTAATTCTACTAGACTTGCCAATGAAGCATGCAAGAAGCATGGATTCTTCTTGGTTTTCAATCATGGCGTCGATTCGAAGCTCTTAGCGAAAGCTCATGAAGCCATGGACGTCTTCTTCGAACAGCCGTTTTCTCAGAAACAGAGAGCTCTGAGAAAACAGGGTGATCATTGTGGTTATGCTAGTAGTTTTGTTGGTAGATTTGCCACAAAACTCCCATGGAAAGAGACACTTTCCTTTCCATATTCTGCTGATCATAAGTCCTCAAATATGGTTGAAGATTATTTCTTCAACAAAATGGGGAGTGAGTTTCAAGAATTTGGGAAGGTATATCAAGAATATTGTAAGGCTATGAGCAACTTGTCTCTTGGGATCATGGAGCTCTTGGGAATGAGTTTAGGAGTTGAAAGAAGCCATTTCAGAGATTTTTTTGAAGAAAATGAGTCAATCATGAGATTAAACTATTACCCACCATGTCTAAAACCTGATTTAACTCTTGGCACAGGGCCTCATTGTGATCCCACATCACTCACTATTCTTCATCAGGATCATGTAGGAGGCCTTGAAGTGTTCGTAGACCAAAAATGGTACTCCATCCGTCCCAATTCCGAAGCATTTGTCGTCAACATTGGTGATACCTTCATGGCTTTGTCAAATGGAATATACAAGAGTTGCCTACACAGGGCAGTGGTAAATAGTGAAACACCAAGAAAATCACTAGCATTCTTTTTATGTCCAAGGGGAGACAAAGTGATTAGCCCACCAAATGAATTGATGGAAGACTTGAAGTCTCTAAGGGTATATCCGGACTTTACATGGCAACTTTTTCTAGAATTTACACAAAAACATTATAGGGCAGACATGAAAACTCTAGATACTTTTACAAAGTGGCTTCAAAACAGAAGAGAGCAA
>gnl_Carpa_v0.4_evm.model.supercontig_18.162
ATGTCTCCTGCTCAGATTCTTCCGGTTCATGCAGAAACCAACACGAGATCAAAATATGGGGAAGGTTATTCAATAGTTTTCGACGCGTCGGTGATCCAATCAGAATCCAATATACCCTCCGAATTCATATGGCCGGACGAGGATCAGCCAAGCCCAGACCCACCGGAGCTCGACGTTCCTGTGATCGACCTCGCAGACTTCTTTTCTGAAGACGAGGAGACCATTTCCAGAGCTTCGAAGCTTCTGAATGAAGCATGCAAGAAGCATGGATTCTTTGTGGTGGTCAACCATGGGGTGAAGCGGGAGATTGTGGCGAAAGCCGAGAAGTACATGGACTTGTTCTTTGGGATGAAGCTGAAGGAGAAGCAAAGGGCGCAGAGAAAGGTGGGAGAAAGCCTTGGATATACAAGTAGTTATACTGGTAGATTCAACAGTAATCTTCCATGGAAGGAGACTTTTACGTTTACATATTCCGGCGATCCTGAAAAAACCAACATTGTCCAAAAGTATATCGCAGATACACTCGGTGAAGATTTCACAGAATTCGGAAAGGTGTACCAAGAATACTGTGACGAAATGGGGGAACTGCTGGTTGCGATATTGGAGGTGTTAGGGATGAGTCTAGGCATTGGGAAGGAGTTCTTGAAGGAATTTTATTCAGATCATGAGTCTCTGGTTAGATTGAATTACTACCCACCATGCCAGACGCCAAATTTAACCCTAGGAACTGGGCCTCATTGTGATCCAACCTCCATAACAATCCTCCATCAGACCAAATCGGCGGCCTTGAAGTTCTCTACGATGGAAAATGGCAGAACGTTCGCCCCATTCCAAATTCTTTTGTCA
>gnl_Carpa_v0.4_evm.model.supercontig_18.163
ATGGCTCTATCAAATGATATATACAAGAGTTGCTTACACAGAGCAGTCGTGAACAGTCGGTGTGTGAGGAAATCTATTGGGTTCTTCGCGAATCCAAGAGCAAACAAGGTGGTGACGCCACCGCTGAGCTTGGTTACAGCTGAAAATCCAAGAGTATATCCAGATTTTAACTGGGAGACTTTTCTTAACTATACGCAGAAATATTATCGACCTGATATAAAAACTCTTGATGCATTCAGCAATTGGCTCCAAAAGAATGCCACCGTT
>gnl_Carpa_v0.4_evm.model.supercontig_4.188
ATGGCAGTTGACTGCATCACAAAAATACCAACTATGTCTCTTGTTACCGGTAAAGAAGATGAACAAAGAAACGGTCAGAGACTAGTGTTTGATGCGTCGGTGCTGCGTTACCAATCCCACATACCAAAACAATTCATCTGGCCTGACCATGAAAAGCCTTGTGTTAATGCGCGGGAGCTCAAAGTCCCGCTTGTTGACTTAAGCGGCCTTCTGTCTTCTCACCATCATGATGATACCTCTGACGCTGTAATGGAAGCCGCCAGCCTCGTCTCCCAGGCCTGCAAGAACCACGGCTTCTTTCTTGTCGTCAACCATGGAGTCGACGCCACACTCATTGCCGATGCTCATATGTACATGGACAGCTTCTTTGAACTCCCGCTCTGTGAGAAGCAAAAGTCGCAGAGGAAACTCGGCGACCACTGTGGCTATGCCAGTAGCTTCACCGGTAGGTTCTCCTGTCATCTTCCATGGAAGGAAACACTTTCCTTCCGCTATTCAGAAGAGAAAGGCTCGTCCCAGGTCGTTGAAGAATATTTGTGTAACACAATGGGAGAGGGATTCAAGCAATTTGGGAAGGTATACCAGGAGTACTGTAACGCCATGAGCAGACTCTCGCTTAGAATTATGGAGCTGCTAGCGATAAGTCTTGGAGTAGGGAGAAATCATTTTAGAGAATTTTTTGAAGAGAATGATTCGATAATGAGGTTGAATTATTATCCGCCATGCCAAAAACCTGACCTTACACTCGGAACAGGGCCTCACTGTGATCCAGCTTCTTTAACAATCCTTCACCAAGACCAAGTGGGTGGTCTTCAAGTGTTTGTAGACAATGAATGGCGCGCAATTAGCCCAAATTTCAATGCCTTTGTCGTTAACATTGGCGACACCTTCATGGCTCTTTCGAACGGCAAATACAGAAGTTGCCTGCACCAAGCGGTGGTGAACAGCCGAACGCCGAGAAAATCACTTGCGTTCTTTCTGTGTCCGAAGAGTGACCGAGTGGTGAAGCCACCGGGAGAATTGGTTGACGCCTGCAACCCGAGAAGATACCCAGATTTTACATGGCCTATGCTGCTTGAATTCACGCAAAAGTACTACAGAGCCGACATGAACACACTTGAAGCATTTACGAAATGGGTTCAACAGAGAAACAGC
>gnl_Carpa_v0.4_evm.model.supercontig_823.1
ATGTCACTGGCAATGGAGTCCAACGGCTCGAGCAATCTTCTGGGTCATTGTGATGAAGCAAAACACAAAAATGGTGTTCTGGTTTTCGACTCCTCGTCTCTTCAAAAACAGTCAGAGTTACCGAACGAGTTCGTCTGGTCAGACTTAGTCGACGCTCAGCAGGACCTGAATGAGCCGCTCATAGACTTGGGAGGATTCATGCGGGGCGATGCAGAGGCGACGGAGCGTGCGGTGGAGCAGATTAGAAAAGCTTGTAGAAGCCATGGATTCTTCCAGGTGATGAACCATGGAGTTGACGGCAAGCTCATCGAAGCTGCGTATGAGGAGATTGACAGTGTTTTCAAGCTTTCGTTAGAGAAGAAACACAGTTTTCGCCGGAAAGCTGCCGAAGTTGCAGGCTACTCAGGAGCCCACTCCGATCGGATTAAATCCCAGTTGCCGTGGAAGGAGACTTTCACTTTTATGTACGAGTTTGAGGGGGATGACTCGGAGACCAGTGTCTCTGATTACTTCAACTCCGTTCTCGGGGAGGACTTTAACCAAACAGGGTTTGTTTATCAGAAGTACTGCGAAGCAATGAAGGATTTATCAATGGTGATATTTGAACTTTTGGGAATCAGTTTGGGGATAGACAGGTTGTATTTCAGAAATTATTTCCAAGATGGGAATGCAATCATGAGATGCAATAACTATCCACTTTGCAACAATGCCTGTTTAACACTTGGCACCGGGCCGCACACCGACCCAATTTCTCTCGCTATTCTTCACCAAGACCAAGTCGGAGGTCTCCAAGTTTTCACGGAGAACAAGTGGCAAGCTATACGTCCTCGACCTGACGTGTTCGTCATTAACATCGGAGATACCTTCATGGCACTAACAAATGGGATATACAAGAGCGGGAAGCACAGGGCAGTAGTGAACAGGGAGAAGGAGAGAAGATCGTTGGTTTTCTTTGTGTGTCCAAAAAAGGACAAAGTGGTGAGACCCCCACAAGATCTTGTTGACAGAGAAGGGCCCAGGAGGTTCCCAGATTTCTTGTGGTCTGATCTTTTGGCTTTTACCCAGTGCGAATATCGTCCTGATTTTCATACTCTTCACTCATTTGTCAATTATTTTCTCTCCTCTAAATTTCCC
>gnl_Elagu_v2.0_p5_sc00002.V1.gene1908
ATGGCCACCGCCGCCCAGCAACCGCCGTCGCTGGACTTTGACGCCGCCGACCTCAGCCAGCGGCCGGACATTCCGGTCGAGTTCGTCTGGCCGGAGGAGGACAAGCCCACCCCGGACGCCGCCGAGGAGCTGTCCGTCCCCCTGATCGACCTCGGCGACTTCCTCTCCGGCGACCCCGCCGCCGTGGCCGACGTTTCCCGACTCGTCGGCGAGGCGTGCAGTCGGCACGGCTTCTTCCACGTCGTCAACCACGGCATCCCCTCGGCGCTCTTCGCCAAGGGCCACCGCTGCGTCGATGGCTTCTTCTCGATGCCGCTCGCCGAGAAGCAGAGGGCCCAGCGAAAGCCCGGGGAGAGCTGCGGCTACGCTAGCAGCTTTACCGGGAGATTCGCTAATCGGCTCCCATGGAAGGAGACCCTTTCTTTTCGCTTCTCCTCCTCTCCTCTCTCCCCAAATATCGTGCAGGACTACTTCGTCCGCACTCTTGGCGAAGATTTCCTGCACTTTGGG
>gnl_Elagu_v2.0_p5_sc00051.V1.gene159
ATGGTGGACTGCGAGAAATCAAAGAGAAATACCCTCTCGATCCACGTGGGTCCCTGTGGATTGTCGGTCCACGTGCTACGCATGGACCAAGTGAGGCGTAACGCGCAGGCCGTGCCTGCGCGCGCCCGCATGGGCCTGGGCTGCGTCCGCGTACGTGTGAGCCCGGGCCTGGGCCGCGCACCGCGCACACCCGTGCATTTGCTCGCTGAGCCGCGTGCTCACAGCCAAGCCGCACGTTGCCGCATGAGTAGCGCCACCGCGGCCTCCACCGGCCCACCACCGACCGCCGTCAGCCTCCGTCGCTCCGATTTTTATACCATCTTCAATCGAGCAAAACAATCCAAGATACCCCAGCAATTCATATGGCCTCCAAGTGAAAGGCCCAGGACCCTAAAAGAGCTCAATGCGCCAGTGGTCGACCTCCATGGTTTCCTCCGAGGCGACGAGGCATCCACACTGCGAGCCGCCGAGCTCATTAGGACGGCTTGCACCACCCACGGTTTCTTCCAAGTCACCAACCATGGCGTCGATATCTCCCTCACCCGAGACGCATTTGCTTGCATGGATCAATTCTTTACGCTTCCCCTTGGCTGCAAGCTTCGGGCCAAGAGGAAGCCAGGGAGCTTGTGGGGCTACGCCGGGGCTCACGCTGACCGCTTCTCCTCCAAACTACCCTGGAAGGAGACCCTCTCCTTCGGCTACCATGACGCTGGTCCTCAACGCATGGTCGTCGACTACTTCACATCCGTCCTTGGCACGGATTTGGAGAGAATGGGG
>gnl_Elagu_v2.0_p5_sc00742.V1.gene30
ATGCAGGAGGGGTCCTTACGGAGGCGAGTCTGGGGCTTGAGGCGGGAGGCGAGTGGAGGCTTGGAGAGGTGGAAGGTGGCCACGGGGCTCCGGAAGGCAGTCGAGTGCTCAGAGCCCTGGGCTCTGCGAGGCGAGAGGCGGTCGGGTGCATATGGCCGAGGGCTCCGAGAGGCGAGACGTGGGGAAAAGAGAGGGTGGGGGAAAACGAGAGGGGGTGGGAGGGCGGACATAAAGAAAGATACCAATACTGGCGGCGTGGTCTTCGACTCCTCTTTGCTGCGAAAACAAACCAAGATTCCGAGGGAGTTCATATGGCCTCTAAGTGAAAGGCCGAGCACTCCAAAAGAATTCAATGCGCCAGTGGTGGACCTCCAGGGTTTCTTTCAAGGCGACGAGGCTTCCACAATGCGAGCAGCCGAGCTCATCAGGACCATCTGCATGACCCACGGTTTCTTCCAAGTCACCAAGCACCGCGTCGATGCGTCTCTCGCCCAGGACGCATTTGACTGCATGGATGAATTCTTTAGACTTCCTCTTAGGCGCAAGCTACGGGCGAAGAGGAAGCCAGGGAGCATGTGGGGTTATGCCGGGGCTCACTCCGACCGCTTCTCCTCCAAACTACCTTGGAAGGAGACCCTCTCCTTTGGCTACCATGAGGCTGGTCCTGAACACACGTTTGTGGACTACTTCACATCCATCCTAGGCAAAGATTTTGAGAGAATGGGG
>gnl_Eucgr_v2.0_Eucgr.E01336.1
ATGAACGGCCTTGGCTTTTCCCTCCTCTCTCTCTCTCTCTCTCTCTCTACCTTCCTTATTAAACTCACCAGCTCGTTCCATTCTCTTCCTCAATCAACTAGCCATCCATCTCTCTCTCTCTCTCTCTCTCAAAAGAGTAAAAACACAGAAGCGGCTTGGCGAGTAAATGATGCATGCAGGAAACATGGATTTTTCCTGGTCGTAAATCACGGGGTGGATCCAAGGCTTATAAAGAAAGCTCATGAGAGTGTGGATTCCTTCTTTAGGATGCAACTCTCAACGAAGCAAAGAGCTCAGCGGAAGCCCGGTGAGCACTGGGGCTATGCTAGTAGCTTCACTGGCAGGTTCTCCTCCAAACTTCCCTGGAAGGAAACGCTTTCGTTCCGCTATTCTGCGGATGGCCAATCATCGGAAAGCGTCGAGAAGTACTTCTCGAATGTCATGGGAGAGGATTTTCGAGAGTTCGGGGAAACATGCCAGGAATATTGTGAAGCGACAAGCAACCTCTCCCTAGGAATCATGGAGCTCCTAGGAACAAGCCTAGGAGTCGGGCGGTCACACTTCAGGGAATTCTTCGAAGGGAACGACTCGATAATGAGACTAAACTACTACCCACCTTGTCAGAAGCCCGACCAAACTCTAGGAACTGGCCCCCATTGCGATCCCACCTCTCTAACCATTCTCCACCAGGACGAAGTGAGCGGCCTCCAGGTGTTTGTCGATGGGAAGTGGTACTCAGTCAGCCCAAACCCCGACACCTTTGTTGTCAACATTGGCGACACTTTCATGGCTCTATCAAATGGGATCTACAAGAGTTGCTTGCACAGGGCGGTGGTGAATGATCAAGCAGTGAGGAAGTCTCTGGCTTTCTTTCTGTGCCCAAGAAGGGACAAGGTGGTGACTCCACCGAGTCAATTGGTCGATAGACAGGACTCAAGAAGAATATACCCAGACTTTACATGGCCAACTTTCCTGGAATTCACTCAGAAGCACTACAGGGCTGACACAAAAACCCTCGATGCCTTTTCTGATTGGCTTCGAGAAAGAAGCAAT
>gnl_Eucgr_v2.0_Eucgr.H05152.1
ATGTCTTTCTTATTGGACACAAGAACTTCCCCATCAACCCATGTTTTATGTCCTGCAATGGAGCTAAAGGATGGGAAGGAGACCCTCGTATTTGATTCCTCCTTGCTTCAAAAGCAACCAAACTTGCCAAAAGAGTTCATTTGGCCACACAAAGACCTTGTTCGCACCCAAGAAGACCTCAAAGAGCCACTCATAGACTTGTCAGGCTTCCTAAAAGGCAATGAAGAAGCAACTTCCCGAGCAGCTGAGCTCATCAGGACTGCTTGCACCAACCATGGCTTTTTCCAAGTCATCAACCATGGAGTCGACCCAGGCCTCATAAGCGCCGCCCACAATGAGATTGAGTCGATTTTCAAGCTCCCCATAAGCAAGAAGCTCGGCATGAAGAGGAGGCCCGGTGGAGTGTTTGGTTACGCCGGTGCTCATGCGGATCGGTACTCATCCAAGTTGCCATGGAAGGAGACTTTCTCTTTTGAGTTTCGCAAGAACGAGAGCTCTGAGCTTTTGGTGGTTGATTACTTCAAATCTGTCTTGGGCGATGATTTTGAACATACAGGATGGGTGTACCAGAAGTATTGTGAAGCGATGAAGGAGCTAGCACTGGTGATCATGGAGTTACTGGCGATAAGCTTGGGGATCGACCGCATGCACTACAGGGACTTCTTCGAGGACGGGAGCTCAATAATGAGGTGCAATTCGTACCCGCCGTGCCTGAACCACGGGCTCGCGATGGGCACGGGTCCTCACACCGACCCGACATCCTTGACCATCCTCCACCAGGACCAAGTCGGTGGCCTCCAAGTCTTTGCCAGCAACAAGTGGCAAGCCATCACGCCTCGTCAAGACGCACTCGTCATCAACATTGGAGACACTTTCATGGCATTAACGAATGGGATGTACAAGAGCTGCTTGCACAGGGCGGTGGTGAACAGGGAGAGGGAGAGGAAGTCACTGGTGTTCTTCGTGTGCCCGAGAGAGGACCGGATTGTGAGACCCCCACCAGATCTTCTTGGGACCGACAAGGAAGTGCCAAGGAATTACCCGGACTTCACATGGTCCGACCTCTTTGAGTTCACGCAGACCCACTATCGCAGTGACGTCGCTACCTTCCAAAACTTCATCCACTGGTTCCTATCTCCCAAAGCC
>gnl_Eucgr_v2.0_Eucgr.F02524.1
ATGACACTCAGCAACAAACTCAGGGCTCAAAGGAAGCCGAACTCTCTGTGGGGTCATTCCATAGCTCATAATGCTCGGTTCTCGTCGAAATTGCCATGGAAGGAAACCTTCTCTTTTGGCTACCATGAGAACTCACCAGATTCAGTGGTTGGCTTCTTTAAGTCCACCTTGGGGATGGATTTTGAACCAGCAGGAAAGGTATACCAGAAATATTGTGAAGAGATGAAGAAATTGGCACTTTCGATCACGGAGCTATTGGCCATAAGCTTGGGACTTGATAGGTCTTATTATAGAGAATTCTTCGAAGATGGATGCTCCATAATGAGGTGCAACTCCTACCCTCCTTGCCAAGAGCCAAGCCTTGTTCTCGGAACTGGTCCCCATTGTGATCCAACAGCCCTCACCATACTCCACCAAGATCAAGTTGGAGGTCTCGAAGTGTTCGTCAACGACAAGTGGTACAAAGTTCGACCTCGCCCTCATGCCCTTGTGGTCAACATCGGTGATACTTTCGTGGCATTGACAAACGGGGTATACAAGAGCTGCCTCCACAGAGCGGTGGTGAACCGGCATAGCGAGAGGCGGTCATTGGCTTTTTTCCTGTGCCCTCGGGAAGACAAGGTAGTTGCGCCGGCGCCCAAGCTCGCCCCCGGAGGGTCGAGGAAGTACCCGGATTTCACCTGGTCGGATCTGCTCCGGTTCACCCAGAGGCACTACAGGGCCGATCAGTCCACCTTGCCCAAGTTCACTGAGTGGCTTCTCTCTCTTCAAGACCGCACTCTCTACAGT
>gnl_Eucgr_v2.0_Eucgr.F02523.1
GGGACTCTCTCTCACGGTAAGCTAGAAGAACCCTTGGTCAATCTCAAAGGCTTTCTCCTTGGTGATGATCAAGAGGAAACGCACCGTGCTGCTGATACTGTTAGAGCAGCTTGCTTGAACCATGGATTTTTCCAAGTGATCAACCATGGAGTCGATCCGAGCCTCATTCGTGATGCTCATGATGGTATCGATTCCATCTTCAAGATGACACTCAGCGACAAGCTCATGGCTGGAAAGAAGCCGAACTCCCCCTGGGGTCATTCGATACATGATGATCGGTTCTCATTGAAATTGCCACGGAAGGAAACCTTCCCTTTCGGCTACCATGAGAGCTCTCCAGATTCAGTGGTTCACTTCTTTAAGTCCACCTTAGGGATGGATTTTGAACCAGCAGGAAAGGTACACCAGAAATATTGTGAAGAGATGAAGAGATTGGCACTTTCAATCACGGAGGTATTGGCCATAAGCTTGGGACTTGATAGGTCTTACTATAGAGAATTCTTCGAAGATGGATGCTCCATAATGAGGTGCAACTCCTACCCTCCTTGCCAAGAGCCAAGCCTTGTTCTAGGAACAGGTCCTCATTGTGATCCAACAGCCCTCACCATACTTCACCAAGATCAAGTGGGGAGTTCGCCTCGCACTCATGCCCTAGTGATCAACATCGGTGATACTTTCACGGCTTTGACAAACGGGAGGTACAAGAGCTGCCTGCATAGAGCGGTGGTGAACCGGCACAGAGAGAGACGGTCGTTGACATTTTTCCTGTGCCCGCGGGAAGATAGGGTGATCGCGCCCGCCCCTGAACTCGCCCCCGGAGGGACGAGGAAGTACCCGGATTTCACCTGGTCGGACCTGCTCCGGTTCACCCAGAAACACTACAGGGCCGATCAGTCCACCTTTCCCAAGTTCAAGGGGTGGCTTCTCTCTCTCCAAGACCGCAATCTTGACTGT
>gnl_Eucgr_v2.0_Eucgr.K00184.1
ATGGCAGTTGATTGCCTCACAAGTAAAACCTCACCAGCCATGCCTCCGCAGCACAAAGATGAAGCCAGAGAGGATAAAAAACATCTAGTTTTTGACGCCTCGGTGATCCGGCACCAACCCGACATCCCGAAACAGTTCATTTGGCCCGACGAGGAAAAGCCGTGTGCGAACGCCCCGGATCTCGCCGTCCCGCTCATCGACTTGGACGGGTTCCTCTCCAAAGACCCGAGTGCCTCCGAGGAGGCATCGAGGCTCGTGGGGGATGCGTGCCAGAAGCACGGCTTCTTCCTTGTCGTCAATCACGGCGTGGATGCTGGCCTCATATCGGACGCTCACAAGTACATGGACAAATTCTTCGGGTTACCGCTCAGCGAGAAGCAGAGGGCTCAGAGGAAGCTCGGTGAGCATTGTGGATATGCCAGCAGTTTCACTGGCAGGTTCTCTTCCAAGCTCCCATGGAAAGAAACGCTTTCCTTCGGCTACTCCGCCGAGAAAAGCTCGGCCAATGTCGTGGAAGACTACTTCAAGAACACCATGGGCGAAGAGTTTGAGCAATCCGGGAGGGTGTACCAGGACTATTGTGAGGCCATGAGCAGACTGTCTCTAGGAATAATGGAGCTGCTAGGAATGAGCCTAGGAATCGGCAGAGACCATTTCAGGGAGTTCTTCGAAAGCAACGATTCGATCATGAGGCTCAACTACTACCCTCCGTGCCAGAAGCCGGACCTCACCCTAGGAACCGGTCCCCACTGTGACCCGACATCCTTAACCATCCTACACCAGGACCAAGTTGGCGGGCTCCAAGTGTTCGTCGACAACGAGTGGCGTTCCATCAGCCCGAACTTCAACGCGTTCGTCGTCAACATCGGCGACACTTTCATGGCTCTATCAAACGGGCTATACAAGAGCTGTTTGCACAGAGCAGTGGTGAACAGCCGAACTCCGAGGAAGTCCCTCGCCTTCTTCTTGTGCCCGAGGAGCGACAAAGTGGTGAGACCACCGAGTGAGCTAGTCGCAATGTCCTGTCCGAGAGCGTACCCGGACTTCACATGGCCGGTGCTCCTCGAGTTCACTCAGAAGCATTACAGGGCCGACATGAACACGCTCCGAGCATTCACCAACTGGCTTCAACAGAGAACATCTGAACCAGTTCGG
>gnl_Manes_v6.1_Manes.02G170100.1
ATGGAATTTCTCTGGCCAAAAGATGAGTTGGTTAGTGCTGATAAAGAGCTAATGGAGCCAGAAGTAGATCTCGAGGGTTTCTTCAAAGGTGATGAAGAGGAAACATGGAAAGCTGCCGAAATGATCAAGGCTGCTTGCTTGAACCATGGCTTCTTTCAGGTCATCAATCATGGTGTTGATCTCAATCTGATCAGTGCTGCTCACCGTCAGATTGACCTTTTCTTTAGCCTTCCGACTACTGAAAAAATAAGGGCTCGGCGGATGCCAGGCAGCTTATCGGGCTATTCTGGTGCCCATGCTGATCGATATTCGTCCAAATTGCCCTGGAAAGAGACGTTATCTTTCGGCTACCACGAAAACAGTTCGGATCCTGTTGTGCTGGATTTCTTCAAAATTACTCTCGGAGAAGATTTTGTGCAGACAGGAATGGTTTATCAAAAGTACTGCGAAGCAATGAAGAACTTGTCTCTTTCCATAATGGAACTACTGGCAATCAGCTTAGGAGTTGATCGACACCATTATAAGAAGTTCTTTCAAGACGGCTGCTCTATGATGAGGTGCAATTTCTATCCAAAATGCCAAGAGCCAGATCTCGCTCTTGGCACGGGACCCCATAGTGATCCAACATCCTTAACCATACTTCACCAGGATCATGTTGAAGGGCTTCAAGTTTTTGCGAACAACATGTGGCAGACTGTTAAACCTCGCCATGGTGCCCTAGTCATCAACATTGGCGACACCTTCATGGCATTGTCAAATGGTGTATACAAGAGTTGCCTGCATAGGGCAGTGGTTAATAAATATGAGGCTAGGAAATCGTTAGCATTCTTTCTTTGTCCAAGGGAAGACAAGGTGGTAACACCGCCCAAGGATCTTGTTAGCAGGGAAGGGAAAAGGATCTATCCAGATTTCACATGGTCAGATTTGCTTCATTACACACAAAAGTACCATAGAGCTGACAATGCAACCCTCCAAAATTTCATCAAATGGCTCCTTTCTTCCCAGTCAGGAAAGGTT
>gnl_Manes_v6.1_Manes.05G042300.1
ATGTCAATTGATCTCTGCACTTCAAACATGGCAATGCATCTTCCTCCCTACCCAACAACTCAACTACAACAAGACCCTTTTGTTTTTGACGCCTCCATTCTTCAACACCAATCCAACATACCCTCTCAGTTCATTTGGCCTGACGATGAGAAACCTTGCCTTGAGTCCCCGGAGCTTGTAATTCCTCCTATTGACTTGAGAGGCTTCCTCTCTGGAGACCTTTCAGCTGTCTCAAAAGCTTCTCAGCTCATTAATGAGGCATGCAAGAAACATGGATTCTTTCTGGTTGTTAATCATGGAGTTGATTCAGAGCTTATAGCTAGAGCTCATGAGTACATGGATATGTTCTTTGGCATGCCATTAGCAGAGAAGCAAAGAGCTCAGAGAAAGATAGGAGACCACTGTGGATATGCAAGTAGCTTCACTGGAAGGTTCTCCTCTAAACTTCCATGGAAAGAAACACTTTCTTTTCGATATTCTGATGATAATAAGTTCTCCAACATTGTCCAAGAATATTTCTTGAAGGTGATGGGAGAAGAATTCAGACAATTTGGGAAGGTGTACCAAGAATACTGTCAAGCCATGAACACTCTATCCCTTGGGATCATGGAGCTTTTGGGATTCAGTCTAGGAGTTGGCCGAGAATTCTTCAGACAATTTTTTGAAGGAAATGATTCCATAATGAGATTAAATCACTATCCTCCCTGCCAAAAACCTGATTTAACTCTCGGTACTGGGCCTCACTGTGACCCCACCTCCTTAACAATCCTTCATCAGGATGAAGTTGGTGGCCTCCAAGTGTTCGTCGATGAAAAATGGTATTTCGTTCGTCCGGATCCAAAAGCTTTTGTTGTCAATATCGGCGACACATTCATGGCTCTATCAAATGGCATTTTCAAGAGTTGCTTGCACAGAGCAGTGGTAAATAATAGAACAGTAAGGAAATCACTTGCTTTCTTTTTATGTCCAAACATGGACAAAGTGGTGAAGCCACCAAACACCTTGGTCAACTCCAACAATCCAAGGATGTACCCAGATTTCACATGGTCAAACCTGCTAGAATTCACTCAGAAACATTACAGGGCCGACATGAAAACCCTAGATGTCTTCACTAGCTGGCTGCAACAGAACAGC
>gnl_Manes_v6.1_Manes.13G085900.1
ATGAATACAAGAGAGCAACTTGCTGGGGTTCTTGTCTTCGACTCATCAGCGTTGCAGAAACAGCCAAACTTGCCAACTGAGTTCGTTTGGCCGCACAAGGATTTGGTTGGAAACCAAGACGAGCTTGAAGAACCACTGATAGATTTGGACGGATTCTTGAAAGGAGATGAAGTGGAAACTGCCCACGCAGCTGAGCTTCTTAGAGTTGCTTGTTTACACCATGGTTTCTTTCAAGTCACAAACCATGGAATAGATTCTTCCCTTATTCGAGCTGCGTATCAAGAAATTGATACAATCTTTAAGCTCCCTTTAGATAAGAAGCTCAGTGTTCGTAGGCAACCCGGCGGTGTATGTGGATATTCCGGCGCTCATGCCGATCGGTATTCGTCTAAGTTGCCTTGGAAGGAGACTTTCTCATTTGAGTACAATGGGAATCACTCACACCCAGTTGTCGTTGATTACTTCAAGCATTTCCTGGGTGAACATTTTCAACCAACAGGGTGGGTGTACCAAAGGTACTGTGAAGAAATGAGGAGGTTATCTCTCGTAATTTTTGAGCTGCTGGCAGTGAGCTTGAGAGTGGATCGTTATTACTACAAGGAATTTTTTGAAGATGGTAGCTCAATAATGAGATGCAACAATTATCCACCTTGCAATAATTCGGGGCTAACCCTCGGCACTGGTCCTCATTGTGACCCAACTTCCTTAACCATACTTCACCAGGATGAAGTCGGTGGCCTTGAAGTGTTTGCAAATAACAAATGGCAAGCAATTCGACCTCGTTCTGATGCCTTTGTCGTCAACATTGGTGATACCTTCATGGCATTATCCAATGGGAAATACAAGAGTTGCCTACACAGAGCCGTGGTGAATAGAGAGAGAGAAAGAAGATCGCTGGTTTTCTTTGTGTGTCCAAAAGAGGACAAAGTGGTGAGACCACCACAGGATCTTGTTTGCATAGAAGGGCCAAGGAAGTACCCAGATTTCACATGGTCTGACTTGTTGGATTTTACTCAAAACCACTACAGAGCTGATGTTGCTACCTTTCAAAGCTTTATCAAATGGCTTCCATCTTCTAAAACCATT
>gnl_Manes_v6.1_Manes.12G096800.1
ATGGCAATTCCAAAAATTGAAAAACATGAACATGTTGTTTTTGATGCCTCCATTATTCAACATCAAACCAACGTACCCTCTGAGTTCATTTGGCCTGAACATGAGAAGCCCTGCCTCGAGTCCCCGGAACTTGTAATTCCTCCCATTGACTTGGGAAGCTTTCTGTCTGGAGACCCTTCTGCTGTCTCAAAAGCTTTTCAGCTCATTAATGAGGCATGCAGGAAGCATGGCTTCTTTCTAATCGTTAATCATGGTGTTGATTCGATACTTACAGCTAAAGCTCATGAGTATATGGACAAGTTCTTTGGCTTGTCACTAGCGGAGAAGCAAAGAGCTCAGAGAAAGTTAGGAGAACACTCTGGATATACTAGTAGCTTCACTGGCAGGTTCTCCTCCAAACTTCCGTGGAAAGAAACTCTCTCTTTGCGATGCTCTGATGATGATCAGTTGTCCAACATTGTCCAAGAATATTTCTTCAACGTCATGGGGGAAGAATTCGAAGATTGTGGAAAGGTGTATCAAGAATACTGTGAAGCCATGAACACTCTAGCCCTCAAGATTATGGAGCTTTTGGGATTCAGTCTAGGTGCTGGCCGGGAATACTTTAAAGAATTCTTTAAGGGAAATGATTCCATAATGAGATTAAATAACTATCCTCCCTGCCAGCAACCTCATTTAACTCTCGGAACTGGGCCTCACTGTGACCCTACCTCCTTAACAATCCTTCATCAGGATGAAGTTGGTGGCCTCCAAGTGTTAGTCGATGAGAAATGGCATTTCATTCGCCCCGATCCTCAAGCTTTTGTTGTCAATATCGGCGACACATTCATGGCCCTATCAAATGGCATTTTCAGGAGTTGCTTGCACAGAGCGGTGGTAAACAATAAAACAGTTAGGAAATCCATTGCTTTCTTTCTGAGTCCAAACATGGACAAGGTGGTGAAGCCGCCAAATAACTTGATCGACTCCAACAATCCAAGGTTGTACCCAGACTTCACATGGTCAGAGCTGCTAGAATTCACTCAAACACATTACAGGGCTGACATGAATACCCTAGATGTCTTCAGTAGCTGGGTGCTACAGAAGAACACT
>gnl_Manes_v6.1_Manes.12G157700.1
ATGAATATTGCAAGAGATGATGAACTTGCTGGGCTTCATGTTTTTGACTCGTCACTCTTGCAGAAACAGCCAAATTTGCCGACTCAATACATTTGGCCGAATGGTGATTTAGTGCCCAACCAGGACGAGCTGAATGAAACCTTGATAGATTTGAACGGCTTCTTTAAAGGTGACAAGATGGAAACTGCCCATGCAGCTCAGCTTCTTAGAGCTGCTTGCTTAAACCATGGCTTCTTTCAGGTCACCAACCACGGAGTTGATCCTTCCCTTATTCGAGCTGCGCATCAAGAAATTGATACAATCTTCAACCTCCCTCTACATAAGAAGCTCAGCCTTCGGAGGCAATCCGGCGGCCTATATGGTTATTCCGGTGCTCATGCTGATCGGTTTTCTTCCAAGTTGCCCTGGAAGGAAACGTTCACATTTGGGTACCATGAGAATGATTCTCACCCGATTGTTGTTGATTACTTCAAAAACTTCTTGGGGGAAGATTTTCAACCAACTGGGTGGGTTTATCAAAGGTACTGCGAAGAGATGAGGAGATTATCTCTAGTAATTTTGGAGCTATTGGAAGTCAGCCTGGGAGTTGAACGTTTTCACTACAGGAAATTTTTTGAAGGTGGAAGCTCAATAATGAGATGTAACTTGTACCCACCTTGCAATAGTCCAGGGCTAACACTTGGAACTGGTCCTCATTGTGACCCAACTTCATTAACAATTCTTCACCAAGATGAAGTTGGTGGCCTTCAAGTGTTTGCTGATAACAAATGGCAGGCAATACGACCTCGTCCTGATGCGTTTGTGATTAACATTGGAGATACCTTCATGGCATTATCCAATGGGAAATACAAGAGTTGCATGCATAGAGCAGTTGTGAATAGAGAGAGAGAAAGAAGATCATTGGTTTTCTTTGTGTGTCCAAAAGAAGACAAAGTAGTGAGACCACCACAAGATCTTGTTCGCAGAGAAGGGACAAGAAAGTACCCAGATTTCACATGGTCTGATTTATTGGACTTCACACAAAACCACTACAGAGCTGATGTTGCTACCCTCCAAAGCTTCTTCCAATGGCTTCTATCTTCTAAATCCTTC
>gnl_Manes_v6.1_Manes.06G141200.1
ATGGCAGTAGACTGCATCAAGACCATGCCTTCATTACCTCAGCACCATCCTAAAGAAGAACGCAAAGATGATCGGAAACCTTTAGTTTTCGATGCCAGATTGCTCAGTTACCAATCCAACATACCCCAACAGTTCGTTTGGCCAGATGATGAAAAGCCTAGCGCTAATGCACCAGAACTCCCTGTTCCACTTATTGACTTGGGTGGGTTCCTATCTGGTGACCCTGTTTCCGCAATGGAGGCTTCAAGGCTAATCGGCGAGGCATGCCAGAAGCACGGTTTCTTTCTCGTTGTTAATCACGGAGTCGATCCACATCTTATAGCTGACGCCCATCGATACATGGACAACTTCTTTGAATTGCCACTCTGTGATAAGCAAAGGGCTCAGAGAAAAATTGGCGAGTACTGTGGATATGCCAGTAGCTTCACTGGCAGGTTTTCCTCCAAGCTTCCCTGGAAAGAAACGCTTTCTTTTCGCTATTCTGCTGAGAAAAACTCTCCAAAACTCGTCCAAGACTATTTCCATAACACAATGGGTGACAGTTACGCAGAATTCGGGAAGGTGTACCAGAAGTATTGCGAGTCTATGAGCACTCTATCGCTGGGAATCATGGAACTCCTGGGAATGAGCCTTGGAGTGAGCAAAGCCCATTTCAGGGAATTTTTCGAAGAAAATGATTCCATAATGAGGCTTAACTACTATCCTCCATGCCAAAAACCTGACCTGACTTTAGGAACTGGGCCTCATTGCGATCCAACATCATTAACCATCCTTCATCAAGACCGAGTGGGTGGTCTTCAAGTTTTCGTAGACAATGAATGGCGTTCAATTAGCCCGAATTTCGAAGCTTTTGTCGTTAACATAGGCGACACCTTCATGGCTCTTTCAAATGGGAGATACAAGAGTTGCTTGCATAGAGCCGTAGTGAACAGCGAGACACCAAGGAAATCACTGGCATTTTTTCTGTGTCCAAGGAGTGATAAGATGGTAATTCCACCAAAAGAAGTTGTGGACAGTTGCAACCCAAGAGTATATCCAGATTTTACATGGGCCATGCTTCTTGAATTCACACAGAAGCATTACAGAGCCGACATGAAGACCCTTGAAATGTTCACAAATTGGCTTCAACAGAGACAG
>gnl_Manes_v6.1_Manes.18G084300.1
ATGGATTCGCCACTCCATTTGCAAGGGCAGAGACAAAGATCTATTTTTGGCGGCTCTTTTCTCCATAAACAAAGCACTCTATCTACGGAATTTCTCTGGCCAAAAGATGAGTTAGTGAGTGCTCACAAGGAGCTTATGGAGCCAGCAGTGGATCTTGCGGGTTTCTTCAGAGGTGATGAAGAGGAAACATGGAAAGCCGCCACCATGATCAAGGCTGCATGCATGAACCATGGTTTCTTTCAAGTGATCAATCATGGTGTTGATCTCAATCTCATCAACACCGCTCAGTATCATATGGACCATTTCTTTAAGCTTCCAATCAGCCAAAAACTAAGGGCTCGGAAGATGCCAGGCAGCTTGTGGGGCTATTCTGGCGCACACGCTGATCGATATTTGTGCAAGTTGTCCTGGAAAGAGACATTATCATTCAGCTACCATGAAAATAATTCGGACCCCGTTGTGTTGGATTTCTTCAGAAGTACTCTAGGAAACGATTTTGAACAGACAGGAATGGTCTATCAAAAATATTGTGAAGCAATGAAGGAGTTGTCTCTTTCCATAGTGGAGCTATTGGAAACCAGCTTGGGACTTGATCAACCCCATTATAAGAAATTCTTTCAAGAGAGCTGCTCTATAATGAGGTGTAATTTCTACCCAACGTGTCAAGAGCCAGGACTTGCTCTTGGCACCGGACCCCATTGTGACCCAACATCCTTAACCATACTTCACCGATCATGT
>gnl_Manes_v6.1_Manes.11G066000.1
ATGGCAATTCCAAAAATTGAAAAACAAGAACCTGTTGTTTTCGATGCCTCCATTATTCAACATCAAACCAACGTACCTTCTGAGTTCATTTGGCCTGAACATGAGAAGTCCTGCCTCGAGTCCCCGGAACTTGTAATTCCTCCCATTGACTTGGGAAGCTTTCTGTCCGGAGACCCTTCTGCTGTCTCAAAAGCTTTTCAGCTCATTAATGAGGCATGCAGGAAGCATGGCTTCTTTCTAATTGTTAATCATGGTGTTGATTCGGGACTTATAGCTAAAGCTCATGAGTATATGGACAAGTTCTTTGGTTTGTCACCAGCGGAGAAGCAAAGAGCTCAGAGAAAGTTAGGAGAACACTGTGGATATACTAGTAGCTTCACTGGCAGGTTCTCTTCCAAACTTCCGTGGAAAGAAACTCTCTCTTTTCGATACTCTGATGATGATCAGTTGTCCAACATTGTCCAAGAATATTTCTTCAACGTCATGGGAGAAGAATTTGAAGATTTTGGAAAGGTGTATCAAGAATACTGTGAAGCCATGAACACTCTAGCCCTCAAGATTATGGAGCTTTTGGGATTCAGTCTAGGTGCTGGCCGGGAATACTTTAAAGAATTCTTTAAGGGAAATGATTCCATAATGAGATTAAATAACTATCCTCCCTGCCAGCAACCTCATTTAACTCTCGGAACTGGGCCTCACTGTGACCCTACCTCCTTAACAATCCTTCATCAGGATGAAGTTGGTGGCCTCCAAGTGTTAGTTGATGAGAAATGGCATTTCGTTCGGCCCGATCCTCAAGCTTTTGTTGTCAATATCGCCGACACATTCATGGCCCTATCAAATGGCATTTTCAGGAGTTGCTTGCACAGAGCAGTGTTAAACAATAAAACAGTTAGGAAATCCATTGCTTTCTTTCTGTGTCCAAACATGGACAAGGTGGTGAAACTGCCGAATAACTTGATCGACTCCAACAATCCAAGGTTGTACCCAGACTTCACATGGTCGGAGCTGCTAGAATTTACTCAAACATATTACAGGGCCGACATGAATACCCTAGATGTCTTCGGTAGCTGGGTGCTACAGAAGAATACT
>gnl_Manes_v6.1_Manes.11G065700.1
ATGGCAATTCCAAAAATTGAAAAACAAGAACCTGTTGTTTTCGATGCCTCCATTATTCAACATCAAAACAACATACCTTCTGAGTTCATTTGGCCTGAACATGAGAAGCCCTGCCTCGAGTCCCCGGAACTTGTAATTCCTCCCATTGACTTGGGAAGCTTTCTGTCCGGAGACCCTTCTGCTGTCTCAAAAGCTTTTCAGCTCATTAATGAGGCATGCAGGAAGCATGGCTTCTTTCTAATTGTTAATCATGGTGTTGATTCGGGACTTATAGCTAAAGCTCATGAGTATATGGACAAGTTCTTTGGCTTGTCACTAGCGGAGAAGCAAAGAGCTCAGAGAAAGTTAGGAGAACACTGTGGATATACTAGTAGCTTCACTGGCAGGTTCTCCTCCAAACTTCCGTGGAAAGAAACTCTCTCTTTTCGATACTCTGATGATGATCAGTTGTCCAACATTGTCCAAGAATATTTCTTCAACGTCATGGGAGAAGAATTTGAAGATTTTGGTCTAGGTGCTGGCCGAGAATACTTTAAAGAATTCTTTAAGGGAAATGATTCCATAATGAGATTAAATAACTATCCTCCCTGCCAGCAACCTCATTTAACTCTCGGAACTGGGCCTCACTGTGACCCTACCTCCTTAACAATCCTTCATCAGGATGAAGTTGGTGGCCTCCAAGTGTTAGTCGATGAGAAATGGCATTTCGTTCGCCCCGATTCTCAAGCTTTTGTTGTCAATATCGGAGACACATTCATGGCTTTATCAAATGGCATTTTCAGGAGTTGCTTGCACAGAGCAGTGGTAAACAATAAAAAAGTTAGGAAATCCATTGCTTTCTTTCTGTGTCCAAACATGGACAAGGTGGTGAAGCCGCCGAATAACTTGATCGACTCCAACAATCCAAGGTTGTACCCAGACTTCACATGGTCGGAGCTGCTAGAATTCACTCAAACACATTACAGGGCCGATATGAATACCCTAGATGTCTTCGGTAGCTGGGTTCTACAGAAGAACACT
>gnl_Manes_v6.1_Manes.01G264100.1
ATGGCAATTGAAAAACAAGAACCTGTTGTTTTTGATGCCTCCATTATTCAACATCAAGCCAACGTACCCTCTGAGTTCATTTGGCCTGAACATGAGAAGCCCTGCCTCGAGTCCCCGGAACTTGTAATTCCTCCCATTGACTTGGGAAGCTTTTTGTCTGGAGACCCTTCTGCTGTCTCAAAAGCTTTTCAGCTCATTAATGAGGCATGCAGGAAGCATGGCTTCTTTTTAATTGTTAATCATGGTGTTGATTTGGGACTTATAGCTAAAGCTCATGAGTATATGGACAAGTTCTTTAGCTTGTCACTAGCGGAGAAGCAAAGAGCTCAGAGAAAGTTAGGAGAACACTGTGGATATACTAGTAGCTTCACTGGCAGGTTCTCCTCCAAACTTCCGTGGAAAGAAACTCTCTCTTTTCGATACTCTGATGATGATCAGTTGTCCAACATTGTCCAAGAATATTTTTTCAACGTCATGGGAGAAGAATTCGAAGATTTTGGAAAGTTGTATCAAGAATACTGTGAAGCTATGAATACTCTGGCCCTCAAGATTATGGAGCTTTTGGGATTCAGTCTAGGTGCTGGCCGGGAATACTTTAAAGAATTCTTTAAGGGAAATGATTCCATAATGAGATTAAATAACTATCCTCCCTGCCAGCAACCTCATTTAACACTCGGAACTGGGCCTCACTGTGACCCTACCTCCTTAACAATCCTTCATCAGGATGAAGTTGGTGGCCTCCAAGTGTTAGTCGATGAGAAATGGCATTTCGTTCGCCCTGACCCTCAAGCTTTTGTTGTCAATATCGGCGATACATTCATGGCCTTATCAAATGGCATTTTCAGGAGTTGCTTGCACAGAGCGGTGGTAAACAATAAAACAGTTAGGAAATCCATTGCCTTCTTTCTGTGTCCAAACATGGACAAGGTGGTGAAGCCGCCGAATAACTTGATCGACTCCAACAATCCAAGGTTGTACCCGGACTTCACATGGTCGGAGCTGCTAGAATTCACTCAGAAACATTACAGGGCCGACATGAATACCCTAGATGTCTTTGGTAGCTGGCTGCTACAGAAGAACACT
>gnl_Manes_v6.1_Manes.14G031200.1
ATGGCATTAGACTGCATCAAAACCAATCTATCAATACCTCACCACAATCCAAAAGAAGAACGCAAAGATGAACAGAAACCTCTAGTTTTCGATGCTAGAGTGCTTAGCCACCAATCCAGCATACCCCAACAGTTCATTTGGCCAGACACTGAAAAGCCTAAGGTCAATGCACCAGAACTCCTTGTTCCCCTTATTGACTTGGGTGGCTTCCTCTCTGGTGACCCTGTCGCAGCAATGGAGGCTTCAAAGCTAGTTGGCGAGGCATGCCAGAAGCACGGTTTCTTTCTGGTTGTCAATCACGGAGTCGACGAAAAGCTCATAGCAGATGCCCATCGCTACATGGACAGCTTCTTTGAATTGCCACTCTCTGAGAAGCAAAAGGCGCAGAGGAAAATTGGCGAGCACTGGGGATATGCCAGTAGCTTCACTGGCAGGTTTTGCTCTAAGCTTCCATGGAAAGAAACGCTTTCTTTTCGCTATTCTGCTGACAAAAACTCAGTAAAACTCGTCCAAGACTATTTCCTTAATACAATGGGTGATAATTACGCAGAATTCGGGAAGCTATACCAACGCTACTGCGAGTGTATGAGCACTCTGTCACTGGGAATCATGGAACTCCTTGGAATAAGCTTAGGAGTAAGCAAAGCCCATTTCAGAGAATTTTTCGAAGATAACGATTCCATAATGAGGCTTAACTACTATCCTACGTGCCAAAAACCTGACCTGACGTTAGGAACTGGGCCTCATTGCGATCCAACATCATTAACAATCCTTCATCAAGACCAAGTGGGCGGTCTTCAGGTTTTCGTAGATGATGAGTGGCGCTCAATTAACCCAAATTCCAAAGCCTTTGTCGTCAACATTGGCGACACATTCATGGCTCTTTCTAATGGGAAATACAAGAGCTGCTTGCATCGAGCCGTAGTGAACAGTGTGGCACAAAGGAAATCTCTGGCCTTTTTTCTATGTCCAAAGAGTGACAAGATGGTTACTCCACCAACTGAACTGGTGGACAGTTGCAACCCAAGAATATGTCCTGATTTTACATGGGCCATGCTGCTTGAATTTACACAGAAGCATTACAGAGCCGACATGAAAACCCTTGAAATGTTCAAAAAATGGCTTCAGCAGACAAAT
>gnl_Medtr_Mt4.0v1_Medtr3g096500.1
ATGCAAATGGCTCTCCTAATGAACTCAAGTACTTCAACTCATGTACTTTACCCTGCATTAAAAACAGAGGAACCCAAAACAGAAAACATGGTTTCTATTTTTGATTCAAATTTGCTTCAAAATCAAGTGAACATGCCAAAAGAGTTCATTTGGCCATCTATGGATTTAGTTAACACAGCCCAAGAGGAGCTAAAAGAACCTCTCATAGACTTAAGTGTCATGAAAAGTGGTGATGAAGAAGCTATTGCAAGTGCTGCTGAGCTTGTGAGGAAAGCATGTTTGAAACATGGTTTCTTCCAAGTGATTAATCATGGTGTGGACCAAGAACTCATCAATGATGCATATTGTGAAGTTGACCCCATTTTCAACCTACCTATCAACAAGAAGCTAAGTGCTAAGAGGGTGCATGGTGGTGTCTCTGGCTACTCAGGTGCTCATGCAGATAGATATTCTTCCAAGTTACCATGGAAAGAGACATTTTCTTTTGTATACAATCACCAAAATGATTCCAATTCTCAGATTGTTAACTACTTCAAGTCTGTCTTAGGAGAAGACTTTCAACAGACAGGATGGGTGTATCAAAAGTACTGTGAAGCAATGAAAGAATTATCTTTAGTGATTATGGAGCTCTTGGCCATTAGTTTGGGGATAGATCGTTTGCATTATCGAAGATTTTTTGAAGATGGTGACTCAATAATGAGATGTAACTATTATCCACCTTGTAAAAGTTCTAATCTCACACTTGGTACTGGCCCTCACTCAGACCCAACATCACTAACCATTCTTCATCAAGATCAAGTTGGAGGTCTTGAAGTTTTTGCAGATAATAAATGGGTGGCTGTTCGCCCTAGACCTGAAGCCCTAGTCATTAACATAGGTGACACTTTCATGGCGTTATCAAATGGAAGATACAAGAGTTGCCTCCACAGGGCATTAGTGAACAGATACAGAGAAAGAAGGTCACTGGTTTTCTTTGTGTGTCCAAGAGAAGACAAAGTGGTGAGACCCCCAGAAAATTTGTTAAGCAAAAATGAGGCAAGAAAGTACCCTGATTTTACATGGTCAAGTTTGTTTGAATTTACACAAAAACACTACAGAGCTGATGTTGCTACGCTCCAAAGCTTCTTTCAGTGGCATTCCTCTTGCAACTTA
>gnl_Medtr_Mt4.0v1_Medtr3g088745.1
ATGGATTCAAGTCAATTATTGTGTGAACTTCAAATTCAATCTCACGTGCCAAAAAATTTCATATGGCCAAAGGAGTATCTAGAGGATGCTCATGAAGAGCTCCAAGCACCAGTGGTGGATCTTGAAGGGTTTCTCAAAGGGGACAATGAGGCCACACAACATGCTGCTATGCTCATAAATGAAGCTTGTTTGAACCATGGTTTTTTCCAAGTCATTAATCATGGTGTTGATCTACATCTCATTACTCAAGCTTATGTTCAAATGGACACTATTTTTAAACTCCCACTTCATAGGAAAGAGAGTGTTTATAAGGCACCTGGTTCCATGTGGGGCTATTCTGGTGCTCATGCTCACCGTTTCTCTTCTAAGTTGCCTTGGAAGGAAACTTTCTCTTTCCCCTACCTTGAAAATGCAGTCGAGCCTGTCGTCACTAACTACTTCAAATCTACCCTAGGGGATGATTTTGAACAAGCGGGAGTGACATTTGAGAAGTACTGTAATGCAATGAAAGAGCTGGGAATGAATCTAACAGAGCTATTGGCAATAAGCTTAGAAGTGAATGATCGGTTACATTATAGGGAGTTGTTTGAAGAAGGTTGTTCCATTATGAGGTGCAACAATTACCCATGTTGCAAGCAACCTAGTCTTGTCCTGGGTACAGGCCCTCATTGTGATCCAACCTCAATAACACTACTTCATCAAGATCAAGTTGGAGGTCTTCAAGTTTTTGTTGACAACAAGTGGCATACGGTTCAACCCCTTCCTAACGCAATAGTTGTGAATATTGGAGATACCTTCATGGCATTATCAAATGGAAGGTACAAGAGTTGCCTACATAGGGCAGTGGTTAACCAGCATAAGCAGAGAAGGTCGTTGGCTTTCTTTCTATGTCCCAAAGAAGATAAGGTGGTGAGACCCCCTCATGATATTATTAGCAGAGATGGGACCAAACAGTATCCAGATTTTACATGGTCAGATTTGCTTGAATTCACTCAAAATTATTACAGAGCAGATGAATCCACACTCTCAAATTTCACCAACTGGTTGCTATCTTCCAAATCACAAAACTTTACGTTAATCAACAAA
>gnl_Medtr_Mt4.0v1_Medtr8g093930.1
ATGGCATCAAATTTGAAAAGTGAAAATGATTTCAAAGGACTTATTGACTTCAAATCCCTGCACGAGGAAGCAAAGGTGCCACAAGAGTTTATCTGGTCATCCGAGGATTTGGTTGAAACCAGCAAAGAAGAGTTGAATGTACCTGTCATTGATTTAGAAGCCATATTCAACGGTGATGATGCTGCTTTGGCTGCTGCTGCAAAGATTGTGAGGGAGACATGCATGGAGCATGGGTTTTTCCAAGTCACCAATCATGGAGTTGACCAAAATTTGATAGATGCTACTTATCAAGAATTTGTGTCCCTTTTCAAACTTCCTTTGGATAGGAAGCTCAATGCAATGAGAAATCCATGGGGTTATTCAGGTGCTCATGCAGCAAGGTACTCTGCTAGTTTGCCATGGAAAGAGACATTTACTTTTCAATACAAACACTATGATCAATCAGAGACACAAATTGTTGACTTCTTCACTGCTGCCTTAGGTGATGACCACCAACATGCTGGGTGGGTGTTACAAAAGTATTGCGAGGCCATGAAGAAATTAACAGATGTTATTTTGGAGCTGCTGGCCATTAGCTTGGATGTTGATCGATCATACTATAAAAAGTTTTTTGAAGATGCAGAAACTATGATGAGGTGCAACTCTTACCCACCTTGCAGTGGCATCCATGCAGGTGCCCTTGGCACTGGTCCTCATTGTGACCCAACCTCAGTCACCATTCTTTTTCAAGATCAAGTTGGAGGTCTAGAAGCTTTTGTGGATAACAAATGGCTTGGTATTCGTCCTCAACCTAATAACTTTGTCATTAACATTGGGGACACTTTCAAGGCATTGACTAATGGAGTATACAAGAGTTGTCTCCATAGGGTATTGGCTAATAGGGAGAAGGATAGAAAGACTCTTGCTTTCTTTTTGTGTCCAAAAGGAGACAAAATTGTGAGAGCACCTGAAAATATACTGGGAAGACAAGAGCCAACGAAATATCCTGATTTCACTTGGAAACAATTTTTCGAGTTTACACAAAGGAAGCATAGGGCTGATCCCAACACTCTTCCAGATTTCGTCTCGTGGATTAATTCCAACTCAAGCTTC
>gnl_Medtr_Mt4.0v1_Medtr8g033380.1
ATGCATATCCTTAACCCTTCAATGCTATTTGCACCCCCAAATACCAAAGAAAAACAATGTCATGATACATCTTTTCTACCATGTCAAGTTACTAACATACCCTCAGAGTTCATATGGCCTGAGCATGAAAAACCATGTCTTACACCACCAAAACTTCAAGTTCCACCAATTGACTTAAAAGCCTTTCTCTCTGGTGATCCAAAAGCTATTTCAAATGCTTGTTCACAGGTGAATGATGCATGCAAGAAGCATGGTTTTTTCCTTGTTGTTAACCATGGAGTTGATAAAAAACTATTAGCTCAAGCTCATAAGCTTGTAGATGATTTCTTCTGCATGCAACTCTGTGAGAAACAAAAAGCTCAAAGGAAGGTTGGAGAACATTGTGGTTATGCTAATAGTTTCATTGGAAGATTTTCTTCCAAACTTCCTTGGAAGGAAACACTTTCTTTTCGTTACTCAGATGATAAGTCATGCAGAACTGTGGAGGACTATTTTGTAAATGTCATGGGAGAAGATTTCAGGCAATTTGGGAGTGTATACCAAGACTATTGTGAAGCTATGAGCAATCTCTCTCTTGGAATCATGGAACTTCTTGGGATGAGTCTAGGAGTTGACAAAGAATATTTTAGACATTTTTTTGAAGCAAATGACTCAGTAATGAGATTGAACTACTATCCACCATGCAAAAATCCTGATTTAGCTTTAGGAACTGGACCCCATTGTGACCCTACTTCCTTAACCATTCTCCACCAAGATCAAGTTGAGGGTCTTCAAGTGCTTGTTGATGGAATATGGCACTCAATTGTTCCGAAAGAAGATGCCTTTGTGGTCAACATTGGTGACACATTTATGGCGCTATCAAATGGGATATTCAAGAGTTGTTTACATAGAGCAGTTGTAAATGACACAATAGTGAGAAAATCACTAGCATTTTTTCTATGTCCAAATGAAGAAAAAATTGTCACTCCTCCAAAGGAACTAATTAACAAGGAGAATCCAATGATATATCCAAACTTTACATGGCCAAGTTTACTTGAATTTACTCAAAAACATTACAGGGCTGATGAAAGAACCCTAGATGCTTTTTCAAGGTGGCTACAAGAGAAACAACTCAAC
>gnl_Medtr_Mt4.0v1_Medtr8g093980.1
ATGGAATCAATTAACACTCCTAGCCTTCCCTTTTTCCCTCCACCTAAGGACCAACAAGGTGAAAACAAGGTCCAATTTTTTGACTTCACCTTACTGCAAAAAGAAGGAAATGTACCAAAAGAGTTCATTTGGCCTTCTGAGCATTGGGTGAAAAGCAGTGGAGAAAATATTGAGCTACCTCTTATTGACATAGGTGTCATCAAGAGTGATGAGGCTGCAATGGCTAATGCTGCTAGGATTGTGAGGGAGGCATGCATAAAACATGGTGCCTTTGAAGTCACTAACATTGGTGTGGATTCAGATTTCATCAATGCTGTTCTTCAAGAAACCTACAACATTTTCAAGCTTCCTTTGAGCAAGAAAATTACTGCTATAGCCAAAGATTCTGGCTTTTCAGTTGCTCATGCAGAGAGGTATACTACTGTTTTACCATGGAAAGAGACATTTACTTTCATGTACAAACACAACACCAAAAATGAGACACAAGTTGTTGATGTTGTCAATTCTCTCTTGGGTGAAGACTTTCAACAATCCGGGTTGGTGTATCAAAAGTACTCTGATGCAATGAATGATTTAACTGAGGTGATTATGGAGCTATTGGCCATTAGTTTGGGTGTGGATCGCAAACATTATCAAAGATTTTTTGAAGATGCTGAGTCAATGATGAGATGCAACTTTTATCCACCTTGCAGTGCTAACCTCACTGGTGCTCTTGGCAATGGCCCTCATTGTGACCCAATCTCTATCACTATTCTCCTTCAAGATCAAGTTGGAGGTCTTGAAGTTTTTGCTGACAACAAATGGCTTGCTGTGCCCCCAAAGCCTGATACCTTTGTCATCAACATAGGTGACACCTTCATGGCACTGACCAATGGGTTGTACAAGAGTTGCCTACATAGGGTTTTGGTAAGCAACGAGCTGGAGAGGAAGTCCTTGACTTTCTTCTTGAATCCAAGAGGAGACAAAACAGTGAGTCCTCCAAATGAACTTTTGGAAAATGAAGAAGCTAGAAAATATCCTGATTACAAATGGTCAGAACTATATGAGTATACACAAAAAACTCGTAGGGTTGATGCTAGCACACTCGACAGTTTCATTGCTTGGCGTCACTCTTCTGAGACATCCAAATTT
>gnl_Medtr_Mt4.0v1_Medtr1g102070.1
ATGGCAATAGAATGCATAACAAGCATGCCTCAACAACTACTAAACCAAGAAACCAAAGAACAAGAAAAGCCACTAGTTTTTGATGCATCAGTTCTCAAACACCAAGTTAATCTACCAACACAGTTCATTTGGCCTGATGAAGAACAAGCTTGTTTAAACGTACCTGAACTTCATGTACCATTCATTGATTTGGGAGGTTTTCTCTCCGGTGATCCAGTTGCAGCAATGGAAGCATCAAAGGTTGTTGGTGAAGCTTGTAAAAAACATGGTTTTTTTCTTGTTGTCAATCATGGAATTGATGAAAAGTTGATATCTGATGCTCATGCTTTCATGGATGATTTTTTTGAGCTTCCCCTTTCTCAGAAACAGAGAGCTCAGAGAAAAACAGGGGAGCACTGTGGTTATGCTAGTAGTTTCACTGGCAGATTCTCTTCCAAGCTTCCTTGGAAAGAGACACTTTCCTTTCAATTCTCAGCTGATGAAAAATCACCAAACCTTGTCAGAGACTATTTGTGCAACACAATGGGCAATGAGTTTGAGAAATTTGGGGAGGTTTATCAAGACTACTGCAAAGCTATGAGCAATCTTTCTTTAGGTATAATGGAGATTCTAGGAATGAGCCTTGGAGTTGGTAAAGCTCATTTTAGGGAATTTTTTGAAGAGAATAGTTCAATAATGAGGCTCAATTACTATCCTACTTGTCAAAAACCTGAGCTCACTCTAGGCACTGGACCTCATTGTGATCCAACATCTTTAACCATTCTTCACCAGGATCAAGTAGGTGGCTTGCAAGTTTATGTTGACGATCAATGGCATTCCATTAGCCCACATTTCAATGCTTTTGTTGTCAATATTGGTGATACTTTCATGGCACTTTCAAATGGGAGATACAAGAGCTGTTTGCATAGGGCAGTGGTAAACAGCGAAAAGACAAGGAAATCTCTTGCTTTCTTTTTGTGTCCATTAAGTGATAAAGTGGTAACTCCACCATGTGAATTGGTGGACAATTACAACCCAAGGATCTACCCTGATTTCACATGGTCTATGTTGCTTGAGTTTACTCAGAAGCACTACAGAGCTGATATCAAAACACTTGAAGCATTTGCCAAGTGGGTTCAATGTAAAAGCACA
>gnl_Medtr_Mt4.0v1_Medtr1g081840.1
ATGGATTCTGGTCTCTGCTTAGTGTCTAGTCCAAACCATCAAAACATAGTTCAAAATAATTTCTACGACCCTTCTTGGTTACAAAAACAACGTAACGTTCCAATGAACTTCGTTTGGCCAAAAGAGTATCTAGTGAATGCAAATGAAGAGTTTCAAGCACCATTGATAGACCTTGATGGGTTCCTTAAAGGTAATGAAGAAACCACAAACAATGTTGCAATGCTCATATCCAAAGCTTGTTCAACTCATGGATTTTTTCAAGTGATTAACCATGGTGTTGATTTGAGTCTCATTGGTGAAGCTTATGATCAAATGGATGCTTTTTTTAAGCAACCAATTGATAAGAAACTTATTGCTCGTAAGATAAAAGGTTCAATGTGGGGTTATTCTGGTGCACATGCTGATAGGTTCTCCTCCAAATTGCCTTGGAAGGAAACACTTTCTTTCCCTTTTCATGATAATAATGTCTTTGAGCCTTCTGTCACTAACTACTTTGACTCCACCTTGGGAGAAGACTTTCAACAAACTGGAGTGGCATTCCAGAAGTACTGTGAAGCTATGAAGAAGTTAGGGATGAAACTGATGGAGATATTAGCTATAAGTCTGGGATTAGATAGGTTCCATTTTAAGTCCTTATTTGAAGATGGTTGTTCCATAATGAGATGCAACTATTACCCATCATGCCAAGAACCAAGTGTTGCATTAGGGACAGGACCACATTGTGACCCAACAACATTAACAATACTTCACCAAGATCAAGTTGGAGGGCTTGATGTGTTTGCTGACCAGAAATGGCAGACGGTTAGACCTCGTTCAGATGCATTTGTTGTTAACATTGGTGATACTTTCACGGCATTATCAAATGGTAGATACAAGAGTTGCTTGCATAGGGCAGTGGTTAATAGGTACAAAGAGAGGAGGTCCTTAGCATTCTTTCTGTGCCCAAAAGAAGACAAAATGGTGAGACCCTCACAAGATATTGTGAGTAGAGATGGGACAAAACAATATCCTGATTTCACATGGTCACAATTGCTTCAATTCACACAAAATCACTACAGAGCTGACGAAGCTACACTGCAAAATTTCACCAAGTGGTTACTATCTTCCAAAATTACAAACACTTTACCT
>gnl_Medtr_Mt4.0v1_Medtr6g464620.1
ATGGCTATAGAGTGCATAACAAGTACAAAAGCTATGACTCAATCACCAAAACAAAACCATGGTAAAAATGAAGATGAAGAATCATCATTAGTTTTTGATGCTTCATTTCTAAGACACACCATTAACCTTCCAAAACAATTCATTTGGCCAGATGAAGAAAAACCATGCATGAATGTACCTGAACTTGATGTTCCACTCATTGATTTAAAAAATTTCCTTTCTGGTGACCCTTTTGCTGCAATGGAAGCTTCAAAAATCATTGGTGAAGCATGTGAAAAACATGGTTTTTTTCTTGTTGTTAATCATGGTATTGATGCTAAATTAATAGAACATGCTCATAGTTACATGGATGGTTTCTTTGAGAATCCCCTGTCTCAAAAACAGAGAGCACAGAGGAAAATAGGAGAACATTGTGGTTATGCTAGTAGTTTCACTGGAAGATTCTCCTCAAAACTTCCATGGAAAGAAACACTTTCTTTTCAATTTTCAGATGAGAAAAACTCACCAAATATTGTTAAAGACTACCTTTGCAACACATTAGGGGAAGATTTTGAGGAATTTGGGGAGGTTTACCAAAAGTATTGTGAAGCAATGAGTACACTTTCTTTGGGGATAATGGAGCTTCTTGGAATGAGTCTTGGAGTTGGAAAAGATTGTTTTAGAGATTTTTTTGAAGAGAATAAATCAATAATGAGACTTAATTATTACCCACCATGTCAAAAACCTGATCTCACTTTAGGAACTGGACCTCATTGTGATCCAACATCTTTAACCATTCTACACCAAGACCAAGTTGGTGGCTTGCAAGTTTTTGTTGACAATGAGTGGCATTCCATTAGGCCAAATTTCAATGCTTTTGTTGTCAATATTGGTGACACTTTCATGGCTCTTTCAAATGGGAGATACAAGAGTTGTTTACATAGGGCAGTGGTGAACAACAAGACAACAAGAAAATCTCTAGCTTTCTTTTTGTGTCCAAAAGGTGATAAGGTGGTTTGTCCACCAAGTGAATTGGTGAGTGATTTGACACCAAGAATCTATCCTGATTTTACATGGCCTATGCTTCTTGAGTTCACTCAAAAATATTATAGAGCTGATATGAGAACACTTGAGGCTTTTACAAAATGGATCCAACAAAAAAGTAGC
>gnl_Mimgu_v2.0_Migut.N01412.1
ATGGTATTATTGTATAGTCGAGTTTTGAGTTACGTCATCGAATATGTTGTTGGTCGGCAAAACCCCAAGTATGTGGAGGGGGGTTTCAAGAACTTGGGCGGTGGAGGAGAAGGGGAATTAGCCTCTGTAACGGAGGGTGTCAGCAACAAGGATAGCGGTGGAGGCAGCACGAATCCCACATTCCACCACAATTCATATGGCCCGATCACGAGAAACCGAGCCCGGACCCGCCACCTCAGCTCGACGGTCCGCCAATCAACCTCGGCGGGGTCTCTCTGGCGGGCCCGAGGCGGTTCCGAAGCGGCACGATTAGTTGACCGGGCGTGCCGAGGGCACGGTTTCTTCCTCGTGGTCAACCATGGCATTGACATGAAGCTAATCGAGGAAGTTCACAAAGGCGTCGATCTCTTCTTCAAATTGCCGCTCGATGCAAAGGAGAAAGCTTTGAGGAAAAAGGGTGACCATTGTGGATATGCTAGTAGCTTCACTAATCGATTCTCATCCAATCTCCCGTGGAAGGAGACGCTCTCGTTCCGTTACAGCGCAGAGCGCCACCTCAGCAATGTCGTCGAGAGCTACTTTCTTGATGTGATGGGCGAGGATTTTGATGCATTCGGGAGTGTGTGCCAAAGGTATTGTGAAGCTATGAATAGTTTATCACTAAAAGTGATGGAGATTCTTGGGATGAGCCTCGGTGTTGGAGAAAATTATTTCCGAGACTTTTTCGAAGGGAATGATTCGATAATGCGATTAAACTACTACCCTCCTTGTCAAAAACCCGACCTAGTTCTCGGAACGGGCCCGCATTGTGACCCTACTTCGCTAACCATCCTTCATCAAGACAGTGTCGGTGGCCTTGAAGTATTCGTCGACGAAAAATGGCACTCTATTGCCCCCAATCCACACGCTTTCTTGGTCAACATCGGCGACACTTTCATGGCTTTGACAAATGGGATTTACAAGGGGTGCTTGCATAGAGCGGTGGTAAACAGTACAAGTCCGAGGAAATCTCTTGCATTCTTTCTTTGTCCGAAAACGGACAAAATCGTGCGCCCGCCAAAAGAATTGGTGAGCGAAGAAAATCCGAGAATGTATCCCGATTTTACGTGGCCGGCTTTGCTCGAGTTCACGCAGAAGCATTACCGGTCCGACATGAAGACTCTCGAAGCTTTCGTCAGCTGGCTTCGACAGAACGCT
>gnl_Mimgu_v2.0_Migut.F01163.1
ATGACTATAGACATTACGAATATCACGAGCTCGCCCTCCGTGCCGCAACCCACCAAACACGAAAACGACCAAAAACGATCTCCGATTTTCGATGCGAAGCTGTTGCAACACCAATTGGACATACCGTCGCAATTCGTGTGGCCGCACCACGAACGGCCGCGTGCGAACCCTCCGGAGCTCCAAGTGCCGCTCATCGACCTTGGTGGGTTCCTCTCCGGGGACCCCACCGCCTCCGCACGAGCATCTATGCTCGTGGGCCAGGCGTGCAGGAAGCACGGTTTCTTTCTAGTGGTCAACCACGGCGTTAGCCCCGATCTCATATCGGACGGCCATCGTTGCATGGACCACTTCTTCGATCAACCGCTCCACGAGAAGCAAAAGGCTTTGAGAAAAGCCGGCGAACACTGCGGCTACGCTAGTAGCTTCACCGGAAGGTTCTCTTCGAAACTTCCGTGGAAGGAGACTCTCTCTTTCCAATACTCGGCACACGAGGCCTCGTCCCACATTGTGGAAGACTATTTCCACAAGACGTTGGGTGACGATTTCGACCACTTAGGGAAAGTATACCAACAATATTGCGGCGCGATGAACAAACTCTCTCTAGGAATTATGGAACTACTCGGGATGAGCTTAGGAGTGAGGCAAGACCATTTCAAGCAATTTTTCGAAGAAAATGAGTCCATAATGAGGCTCAACTATTACCCACCATGCCGAAAACCGGACCAAACCCTAGGCACGGGCCCACATTGCGATCCCACGTCACTCACTATCCTCCACCAAGATAAAATCAATGGACTCCAAGTCTTTGTGGACGATGAATGGCGATCCATTACCCCGAACTCGGATGCTTTCGTAGTCAACATAGGCGACACTTTCATGGCGCTTTCGAATGGGAGGTACAAGAGCTGTTTGCACAGGGCGGTGGTGAATAGCGAGAGCAGTAGGAAATCGCTTGCGTTCTTTTTGTGTCCGAAGAAGGACAAAGTTGTGCGGCCGCCGCACGAATTGGTGGATTCCGATAATCCAAGATTGTATCCCGATTTCAGGTGGCCGTCGTTTCTCGAATTTACGCAGAAGCATTATAGGGCCGATATGAACACTCTGCAGGCTTTCGCGAATTACTATATGGATATCCAGCATAAACAACAAGATGGAAACATGATCAGCTCAAATAAT
>gnl_Mimgu_v2.0_Migut.F00399.1
ATGACCGTAATTAATTCCATAATTACGAGCCAAACCACCGCCGCCGCCGCCACCCCACAGTCACCGAAAAAATCGGTAGTCTTCGACGCGAATTTGCTGCAGCACGAATCCAACATACCGCCGCAGTTCATATGGCCCGATCACGAGAAACCCAGCCCAAACCCTAAAGAGCTGCACGTGCCGCTCATAGACCTCGGCGGGTTTCTCTCCGGCGACCCCGCCGCCTCCCTCCGCGCGTCGGACCTCGTCGGAAAAGCCTGCAGAAAGCACGGCTTCTTCCTGGTGGTCAACCACGGCGTCGACGCCGGCCTCATCTCCGACGCCCACCGCTACATGGACCATTTCTTCGAGCAGCCCCTCCACCAGAAGCAAAAAGCTCAGCGGAAACTCGGCGAGCACTGCGGCTACGCCAGCAGCTTCACCGGAAGATTCTCCTCCAAGCTCCCGTGGAAGGAAACCCTCTCCTTCGAGTACTCGCCGGAAAATAGCTCGTCTCGCATTGTCGAAGACTACTTCAACAGAACCCTAGGAGAAGATTTCTCACACTTAGGGAAAGTGTACGAAGAATATTCGAGTTCGATGAGCAAACTGTCACTAGGCATCATGGAACTATTGGCGATGAGCCTGGGTGTGAACAGAAACCATTTCAAAGATTTCTTCGAAGGAAACGAATCGATAATGAGATTGAATTATTACCCACCATGTAAAAAACCGGATCAAGCACTAGGAACCGGACCACACTGTGACCCGACATCACTAACAATCCTCCACCAAGACACCGTTGGTGGACTCCAAGTGTTCGTCGACAACGAATGGCGCTCCATCACTCCCAACGTCAATGCTTTTGTTGTCAACATTGGAGACACATTCATGGCGCTTTCGAATGGGAGGTACAAAAGCTGTTTGCACAGGGCGGTGGTGAACAGGACGAGTACTAGGAAATCGCTAGCGTTTTTTCTGTGTCCGAAGAAGGATAAGGTGGTGAGCCCACCGCAAGAACTCGTGGACTCGAATAACCCTAGAATATATCCCGATTTCAGTTGGCCCAATTTGCTCGAGTTTACGCAGAAACACTACAGAGCTGATATGAACACTCTCAACACTTTCTCCGAATGGATCATCAAACAACAACAACAACAGAAAACATCTGAAGCAGTCATG
>gnl_Mimgu_v2.0_Migut.L00253.1
ATGTACAAATCCCTCATGGACTCAAGTACCTCAACTCTCCTTCTTTGTCCCCCACTTGAACTCCTCAAAAAAAATAGAGATAATAATAGTAATAGTAATAATAATAATAACAATGGCGTTCTACTCTTCGACACGAACCTCCTCGAAAAACAACAAAATCTCCCCACGCAATTCCTTTGGCCTAACGAGGACTTAGCCTACGCAGCTCAAGACGAGCTCACCGATCCACCGGTCGACTTGAACGGCTTCTTAAGCGGCGATCAAGAATCGACCGATCGAGCCGCCGCCCAAATTAGGGCGGCGTGCTTGAACCACGGTTTCTTCCAAGTCATCAACCACGGTGTCGACGGAACTCTAGTTAGCGCGGTGCATGACGAGATGGACGCATTTTTCAACCTCCCCTTGAGCAAGAAACTTAGTGTGAAGAGAAAACCAGGCTGTCTTTACGGCTATTCGGGCGCCCACGCCGATCGGTTTTCTTCCAAGCTCCCGTGGAAGGAGACGCTCTCCTTCACTTACGAGCACGCAAACGAACCGCAGCTTGATGTCGTTAACTACATCAAATCTTCCCTAGGGCAAGAATTTGAAGGATCAGGGTATGTTTATCAGAAATATTGTGAAGCAATGAATAATTTGTCACAAGTAATATTGGAACTCTTGGCGATAAGCCTAGGCGTCGAACGGTTTTACTACTCCAAGTTTTTCGAAGACGGTAGATCTGTAATGAGGGGGAATAACTACCCACCTTGTAGAAACGCGGGCCTCACCTTTGGCACCGGACCTCACTCCGACCCTAACTCGTTGACAATACTCCATCAAGATCAAGTTGGAGGGCTCGAAATCTTTTCGGACAACAAATGGCGAGCAATTAAACCTCGTCGCGACGCATTTGTTGTCAACATTGGAGACACATTCATGGCATTATCGAATGGAAGGTATAAGAGTTGCTTGCATAGGGCAGTGGTGAACAAAGAGAGAGTCAGGAGATCAATTGTGTTTTTTGTGAACCCGAAAGACGACAAAATAGTGAGGCCCCCACCACCACAAAAAAGAAAGGATATAAATGTAATTATGAAGAAAGAAGAGGAAGAAGAAAGGGTGTATCCAGATTTCACATGGTTGGATTTGCAAGAATTCACACAAAACCATTACAGGGCAGACACCACTACCCTCCAAAACTTTGTCCACTGGCTTTCCTCCAACAAACAAACACAACCT
>gnl_Mimgu_v2.0_Migut.L00664.1
ATGAATAATTTGTCACAAGTAATATTGGAACTCTTGGCGATAAGCCTAGGCGTCGATCGGTTGTACTATTGCAAGTTTTTCGAAGACGGTAGATCTGTAATGAGGGGGAATAACTATCCACCTTGTAGAAACGCGGGCCTCACCTTTGGCACCGGACCTCACTCCGACCCTAACTCGTTGACAATACTCCATCAAGATCAAGTCGGAGGGCTCGAAATCTTTTCGGACAACAAATGGCGAGCAATTAAACCTCGTCGCGACGCATTTGTTGTCAACATTGGAGACACATTCATGGCATTATCAAATGGAAGGTATAAGAGTTGCTTGCACAGAGCAGTAGTGAACAAAGAGAGAGTGAGGAGATCAATTGTGTTTTTTGTGAACCCGAAAGACGACAAAATAGTCAGGCCCCCACCACCACAAAAAAGAAAGGATATAAATGTAATTATGAAGAAAGAAGAAGAAGAAGAAGAAAGGGTGTATCCAGATTTCACATGGTTGGATTTGCAAGAATTCACACAAAACCATTACAGGGCAGACACCACTACCCTCCAAAACTTTGTCCACTGGCTTTCCTCCAACAAACAAACACAACCT
>gnl_Mimgu_v2.0_Migut.C01290.1
ATGGATTCAAATGCTTTACTCCACGAGCTTTCTCTTCCCAAATTGCCCTCAAATATGATTCCACAGAAATTCATTTGGCCCAAAGAAAAAAACAACCATATGGACGACATTGCTAACCAAGAAGAACTCAACGAACCCGTTGTTGATCTCGAGGGTTTCTATAATGGTGATACTGAGTCGACTCGGGTGACAGCCGAGCTGGTCAGATCAGCTTGTTTGAGCCATGGTTTGTTCCAAGTGATCAATCATGGAGTCGATATGGAGCTCATAAACACGGTTAACGATGACGTTAGAGATTTCTTTAATCTCCCCATTGACGAAAAAATGAGGGTTCAAAGAGAGCCGGATAGCTTTTGGGGGTATTCGTTTGCCCATGCAGATCGTTTTTCGTTGAATTTACCGTGGAAGGAAACTATTTCTTGTTTCTTCCACGGAGATGGCGACCCTCGTGATTCCGAGGAAACTGCGTTTTTCAAATCAGCTTTTCGTCAAGAATTTGAAAACAAGGGATTGATATTCGAAAAGTATTGCGAGGCAATGAAGAAGTTATCTCTAACCATAATGGAAATCCTCGGAATAAGTTTGGGTGTAAATCGATCCTACTTCAAGGAGTTTTTCGAAGATGGTAGTTCCATTATGAGATGCAACTTCTACCCACCATGCCAAGAACCCGATCTAGCCCTCGGCACCGGACCCCACTGCGATCCAACGGCTCTAACCATCCTCCATCAAGATCAAGTTGGCGGTCTCCAAGTTTTCTCCAAGAACAAATGGAAATCCGTCAAACCTAGACCCAACGCATTAGTCATCAATCTCGGTGACACTTTCGCTGCGTTGTCGAATGGAGTGTACAAGAGTTGCGAGCACAGAGCAGTGGTGAATGAGAAAATGGCGAGGGTATCTTTGGTATTTTTCATGTGCCCTAAAGAAGACAAAGTGATTGTACCACCAAAAGAGCTAGTGAAGAAGAGGCAAAGGTTGTACCCTGATTTCAAATGGTCGGAATATCTTGGATTCACACAGAAACATTATAGGGTTGATATTGCTACCCTACCAAATTTCATTACGTGGCTCGTTTCCCACCACACAACC
>gnl_Mimgu_v2.0_Migut.H00683.1
ATGGACTCAACTCTCGTTCTTTGTCCGCCATTCAAAATCAAAACCCAAAATGAAATTAATAATCTTGTCTTCGACACATCCCACATCGAAAAACAGCCAAATCTGCCGACGCAGTTCCTATGGCCGCACGAGGATTTAGCCTCCGCCGCCGAAGAAGAACTCAAACAGCCGCCGGTGGACCTGACCGGATTCTTCGCCGGCGATCGGGAAGCAACCCTTTCGGCGGCGGCACAGATTAGAGCCGCCTGTCTGGATCATGGATTCTTCCAGGTCGTCAACCACGGCGTGGACCCCAGTCTAGTTAGGGCGGCGCACGAGCAGATGGATGCCTTCTTCAAGCTGCCGGTGGACAAAAAGCTGGCCGTGAGAAGAAAACCCGGCGGCGTTTGCGGGTATTCCGGCGCCCACGCCGACAGGTTTTCGTCGAAACTGCCGTGGAAGGAGACTTTCTCCTTTACTTATCAGCATAATTCAAATGGCGCCGATGTTGTCAACTATATCGAGTCTAGTCTCGGCCAAGATTTTCATCAAGCAGGG
>gnl_Musac_v1_GSMUA_AchrUn_randomT21840_001
ATGGTCCTGAACACTCCTTCTCCACCCAAAACAGAGGTGGATGCAACCACGGCGACGCCAGGGCCACCCGGGACGCCGTTGGTTTTCGACGCTGCTTTCCATAGCCAGCAGGCCGACATCCCCAAGCAGTTCGTCTGGCCCGAAGATGAGACGCCGACTCCCGACGCCGACGAAGAACTCGTCGTCCCCATGATCGACCTCGGCGGGGTCATGTTCGGCGACCCCGCCGCTGCTGCCATGATCACCAGGTCCATTGCGGACGCGTGCCAGCAGCACGGGTTCTTCCAGCAAAGGGCGCAGAGGCGGACGGGCGAGAGCTTCGGCTACGCCAGCAGCTTCACCGGGAGGTTCACCGACAGGCTGCCATGGAAGGAGACCTTCACGTTCCGCTTCTCGCCTTCGCCGCTTGCCGGCGACATCGTACAGGACTACGTCGTCCGCACCCTCGGGGAAGACTTCCGTCACTTCGGGGAGGTGTACCAGCGTTACTGCGATGCGATGAGCAACCTGTCGCTGCAGATAATGGAGGTGATTGGGCTGAGCCTGGGGATGGGGCGGGCGCACTTCCGTGACTTCTTCGGGGACAACGACTCGATAATGCGGCTGAACTACTACCCGAGGTGCCAGAAGCCGGAACTCACGCTCGGCACCGGCCCCCATTACGACCCCACCTCGCTGACCATCCTCCTCCAGGACGACGTCCAAGGCATGCAGGTCTTCGCCGACGGCAAATGGCGGACCATCAGCCCCAAGCCCAATGCTTTCGTCGTCAACATCGGCGACACCTTCATGGCGTTGTCGAACGGGAGGTACAAGAGTTGTCTGCACAGGGCAGTGGTGAACAGCAAGGTGGCGCGGAAGTCGCTGGCCTTCTTCATGTGCCCGGCCACCGACAAGGTGAAGCATCATCGACCTGACATGAACACACTCGACGCCTTCACGAGTTGGATTGCCGCTGCGGTGCCACAG
>gnl_Musac_v1_GSMUA_Achr4T16380_001
ATGGACTGCAATCCCACCTCCATCCTCCTGCGCACTCCCTTGGACCTCAACAAGGAGCGAGACGCTGGCGCCGGCGGCGTCGTCTTCAACTCTTCGGTCCTCGGGAACCAAGCCAGCATACCCAAGGCATTCATCTGGCCGCAGTGCCACAGACCCGCCACCATCGACGATCTCGACGCCCCGGTGGTGGACCTCGGCGGCTTTCTCCGCGGCGACGAAGCGTCGACGGCGCGCGCGGTGGAGTACGTCAGGGCCGCCTGCTCCACCCACGGCTTCTTCCAGGTCGCCAACCATGGCGTCGACGCGTCGCTGGCCCGAGAGGCGATGGACTGCGTTGACGGGTTCTTTAAGCTCCCTCTCTGTCACAAGCTACGCGCCCGGCGGAAGCCCGGTAGCGTGTGGGGCTACACCGGGGCGCACGCCGACCGCTTCTCCTCCGAGCTGCCATGGAAGGAGACCCTCTCCTTTGGCTACCACGAGGCCGGCGGCGGCGACCGCGTCGTCGTCGACTACTTCGCTTCCATCTTAGGCCCTGATTTCGATAGGACGGGGCTGGTTCTTCAGAGGTACTGCGAGGCGATGAAGAAGCTATCGCTGGTGATCATGGAGCTCCTGGCAATAAGCTTAGGAGTGGAAAGAAGCCACTACAGAGACTTCTTCGAGGACAGTTGCTCAATAATGAGATGCAACTACTATCCTCCATGTCAGGAGCCGGAGCTGACGCTCGGCACCGGCCCGCACTGCGACCCCACCTCGCTGACCATCCTTCAACAGGACCAGGTGGAGGGCCTCGAGGTCTTCTCCGCCAACAAGTGGCGGTCGGTCCGGCCGATTCGCGACGCTTTGGTGATCAACATTGGTGACACCTTCATGGCGTTGTCCAATGGAAGGTACAAAAGCTGCCTGCACCGGGCTGTGGTGAACAGGCATCGGGAACGGAAGTCGCTGGCTTTCTTCGTGTGCCCCAGGGAGGACCGCACCATCCGGCCACCGCCGGGGGACCTCGGCGGCTCGCGGCTGTACCCGGACTTCACGTGGGCGGAGTTCATGCAGTTCACGCAGCGCCACTACCGGTCTGACACGAGGACACTCCACAGCTTCACCAATTGGCTCTCCTCCTCTAACTCCCTCCGCCAGTCCACC
>gnl_Musac_v1_GSMUA_Achr2T01010_001
ATGAGCATAGCAAAGCCCATAGAAACCAAGGCGACACCGCCGGTCTTCAATGCCGCCGTCCTCAGTCGCGAGGACTACATCCCCGAACAATTCGTCTGGCCCGAGCACGAGAAGCCGACTCCCGACGCCCACGAAGAGCTCTCTGTCCCCCTGATCGACCTCGGCGGGTTGCGGTCCGGTGACCCCGCTGCCGCGGCCGCCGTCACTAGGTCCGTCGCCGGCGCGTGTGAGCGGCACGGGTTCTTCCACCAGCTCGCGCGGCGGAAGCCCGGGGAGAGCTGCGGCTACGCCAGCAGCTTCACGGGGAGGTTTGCGAGCAAGCTGCCGTGGAAGGAAACCCTCTCGTTCCGCTTCTCCCCCTCGCCGCTCGCCGGAGGCGTCGTGCGGGACTACATCGTCGACGCCCTCGGCGAAGACTTCCGCCACTTGGGGGAGGTGTACCAGCGATACTGCGAGGCGATGAGCCGGTTGTCACTGGAGATAATGGAGGTGCTCGGATTGAGCTTGGGAGTGGGGGAGGCACACTTCCGGGACTTCTTCGAGGGCAACGACTCGATAATGCGGCTGAACTACTACCCGCCGTGCCGGCAGCCGGAACTCACGCTGGGCACCGGCCCCCATTGCGACCCCACCTCGCTCACCATCCTCCACCAGGACGACGTCCGAGGCCTGCAGGTCCTCGCCGACGGCAGGTGGCGCACCATCAGCCCCAAGCCCGACGCCTTCGTCGTCAACATCGGTGACACTTTCATGGCGCTGTCGAACGGGAGGTACAAGAGTTGCCTACACAGAGCAGTGGTGAACAGAGAGGTGCCGCGAAAGTCGCTGGCCTTCTTCTTGTGCCCGGCCACCGACAGGGTGAAGCATTATAGAGCCGACATGAAGACCCTCGACGCCTTCACGAGCTGGATTCGCCGGGCCGAAGCGACCGCGCCGCAG
>gnl_Musac_v1_GSMUA_Achr8T19120_001
ATGGCGAAGCCGGGGCCACCCGGGACGCCGTTGATCTTCGACGCCGCCTTCCATAGCCGGCAGGCCAGCATCCCCGAGCAGTTCGTCTGGCCCGAAGGCGAGGCGCCGACTCCGGACGCCCACGAAGAACTCGTCGTCCCCCTGATCGACCTCAGCGGGATCATGTCCGGAGACCCCGCCGCGGCTGCGGCGATTACCGGGTCCGTTGCGGACGCGTGCCAACGGCACGGGTTCTTCCAGCAGAGGGCGCAGAGGCGGACGGGCGAGAGCTGCGGCTACGCCAGCAGCTTCGCCGGGAGGTTCGCGAACAAGCTGCCATGGAAGGAGACCCTCTCGTTCCGCTTCTCGCCCTCGCCGCTCGCCGGTGACATCGTGGAGGACTACATCGTCCGCACCCTCGGGGAAGACTTCCGTTATTCCGGGGAGGTGTACCAGCGGTACTGCGAGGCGATGAGCAACCTGTCGCTACAGATAATGGAGGTGCTCGGGCTGAGCCTGGGGGTTGGGCGGGCGCACTTCCGTGAGTTCTTCGAGGGCAACGACTCGATAATGCGGCTGAACTACTACCCGCCGTGCCAGAGGCCGGAGCTCACGCTCGGCACCGGCCCCCATTGCGACCCCACCTCGCTGACCATCCTCCACCAGGACGATGTCCAAGGCCTGCAGGTCTTCGCCGACGGCAAGTGGCGGACCATCTGCCCCAAGCCCGATGCTTTCGTCGTCAACATCGGCGACACCTTCATGGCCCTGTCGAACGGGAGGTACAAGAGTTGTCTGCACAGGGCGGTGGTGAATAGCAAGGTGCCGCGGAAGTCACTGGCCTTCTTCCTGTGCCCGGCCACCGACAAGGTGAAGCATTACCGAGCTGACATGAAGACGCTCGACGCGTTCACGAGTTGGATTCTGCGGGCCGCGGCGCCGCAG
>gnl_Musac_v1_GSMUA_Achr8T32560_001
ATGGACTGCAACCCCACCTCCGTTGTCCTGCGCCCTTCCTTGGCCCTCGATAAAGAGAGAGAAGCCGGCTCCGGCGGCGTCGTCTTCAGCTCTGCGCTCCTCCCGAACCAAGCCACCATCCCCAAGGCCTTCATCTGGCCTCAGTGCGACAGGCCGACCGCCATCGAGGAGCTGGACTCCCCTGTCGTAGACCTCGATGGCTTTCTTCGTGGCGACGAAGCGTCCACGGCGCGGGCGGTCGACTGCGTCAGGGCCGCCTGCTCCACCCACGGCTTCTTCCAATTACGCGCCCGGAGGAAGCCCGGAAACATGTGGGGCTACGTCGGCGCTCACGCCGACCGCTTCTCCTCGGAGCTGCCCTGGAAGGAGACCCTCTCCTTCGGCTATCATGAGGCCGGCGACGACCGCGTCGTTATCGACTACTTCACGTCCACCTTGGGCAATGATTTCCAGAGGATGGGGTTGGTCTTCCAGAGATACTGCGAGGCCATGAAGAAGCTATCTCTGGTGATCATGGAGCTCCTGGCGATGAGCCTGGGAGTGGACAGAACCCACTACAGAGACTTCTTCGAGGACAGTCGGTCGATAATGAGATGCAACTACTACCCTCCATGTCCGGAGCCGGAGCTGACGCTCGGCACCGGCCCACACTGCGATCCCACCTCGCTCACCATTCTTCGACAGGACCAAGTGGACGGGCTCGAGGTGTTCGACGGCAACAGATGGCGGTCCGTCCGGCCTATTCGCGACGCCCTTGTGATCAACATCGGTGATACGTTCATGGCACTGTCCAACGGGAGGTACAAAAGCTGCCTGCACCGGGCCGTGGTGAACAGGCGCCGGCAACGAAAGTCGCTGGCCTTCTTCCTCTGCCCCAGGGAGGACCGCGTGCGCCACTACCGGGCCGACATGAAGACGCTCCACAGCTTCACCGACTGGCTTCTCTCCTCCTCTTCCCCATCCCCTCTCCGGTCCACC
>gnl_Musac_v1_GSMUA_Achr11T11840_001
ATGGACTCCTCTCCTGCTACTTTGGACCTCGACAAGGGCAAAAGCGACTGCGGTAACAGTGTCGTCGTCTTCGACCCCTCTGTCCTACAGAAACAATCCAACATACCCGAAGCATTCATCTGGCCTCGCTGCGAGAGGCCGCACCAACCGGAAGAGCTCGAGGTGCCGGTGGTGGACCTTAAGGGATTCCTCGAGGGCGACGCGGCCTCGACCAGCCGCACGGCCGCGGCCATCCGCGGCGCCTGCGCCAGCCACGGGTTCTTCCAGGTGATGAACCACAAGGTCGACGCGGCGGCGTTGCACGACGCCCTCCGCGTCGCCGATGAGTTCTTCGAGCTCCCCCTGAGCACCAAACTGAGGGCCCGGCGGCGGCCCGGGTGCACGTGGGGCTACGTCGGAGCCCACGCGGATCGCTTCGCCTCCATGCTGCCGTGGAAGGAGACGCTATCGTTCGCCTACGACTACAGCGGGAACAGGGATGGCGTGGTGGACTACATCACGTCCAAGCTTGGGGAAGAATTCCAACCGATGGGGAGGGTGCACCGAAGGTACTGCGCGGCCATGAAGGATCTGTCGCTGTCGATAATGGAGCTGCTGGGGATCAGCCTGAGGATGGGAAGGGACTACTACAGGAACTTCTTCGAGGACGGGAGCTCCATCATGAGGTGCAACAACTACCCGCCGTGCCAGGAGCCGGAGCTGACGCTGGGGACGGGCCCGCACAGCGATCCCACCGCCCTCACCATTCTGCATCAGGACCAAGTGGCCGGGCTGCAGGTGTTCGCGGAAGGGAAATGGCGGTCCGTGAGCCCCATCGCCGGTGCCCTGGTCATTAACATAGGCGACACCTTCATGGCTTTGACAAACGGGAGGTACAAGAGCTGCCTCCACCGGGCGGTGGTGAACAGGGACAGAAGGCGGCGGTCGTTGGCCTTCTTCGTGTGTCCGCAGGCTGACAAGGTGAGCCACTACAGGACCGACGCCTCGACACTGCAAAACTTCACCCAGCGGTTTCTCACCTACTCAATTCATCTCTCTCTCTCCTCCAACAATAATAGCAACAATAAGGCCATAAAGTCTCACTTAAATCGCCTATCATCGAGATATATAAAAATTCATATTTTTATTAGT
>gnl_Musac_v1_GSMUA_Achr11T18740_001
ATGGATTTAAGTCCTACCTCTGTTCTCTTGTGCCCTCCATTAGATATCAGCCATGGGAATGCAGGTGGTGTAATCTTCGACTCCTCGAGTCTTCGACAACAGACCACAATCCCCAAAGCCTTCATATGGCCGAGCACCGATAGGCCGGCCGCCACCGAAGAGCTCGACGCCCCGGTGGTGGACCTCGGTGGATTTTTCCACGGCGACGAGGAATCCACCATGCGAGCAGCCAAGCTCGTCGCGAACGCATGCGAACGCCACGGTTTCTTCCAACTCCGCGCCCGGCGGAAGCCCGGCGGCGTGTGGGGCTACTCCGGCGCCCACGCAGATCGCTTCTCCTCCAAGCTGCCATGGAAGGAGACCCTCTCCTTCGGCTACCGCGAGGCCGCCGGCTCCGAGCGCATCGTCATCGACTACTTCGTCTCCGTGCTGGGCGAAGAGTTCGAGAGGATGGGGTTGGCGTATCAGATGTACTGCGAGGCGATGACAGGCTTGTCGCTGGCGATCATGGAGCTCCTGGCGATCAGCTTGGGTGCGGATCGAATGACCTACCGGGAGTTCTTCGACGACAACAGATCCATAATGCGATGCAACTACTACCCGCCGTGCCAAGAGCCGGAGCTGACGCTCGGCACCGGGCCGCACTGCGATCCCACCGCGTTGACGATTCTGCAGCAGGACCACGTAGGGGGGCTCGAGGTGTTCTCGGGCCGCGCGTGGCGGTACGTGCGGCCCGTACACAACGCTCTCGTCGTCAACATCGGCGACACCTTCATGGCATTATCTAATGGGAGGTACAAGAGCTGCCTGCACAGAGCGGTGGTGAACAGGCACAGGGAGCGGCGATCGCTGGCCTTCTTCGTGTGCCCTAGGGAGGACAAGTTCATGGACTTCACTCAACGCCATTATCGGGCCGACATGAGGACTCTTCGTAGCTTCGCTAAGTGGCTTGAATCCTCCTCCTCTGCTACAGCAACA
>gnl_Musac_v1_GSMUA_Achr6T25910_001
ATGGATTCCGTCTCTCCTGTCACTTTAGACCTCAACAAGGAGGAAGGCCACTGCAGCAACGGTGCCGTCGTCTTCGACACCTCCTTCCTCCGGAGACAAGCTAAGATACCCGAGTCATTCGTCTGGCCTCGCAACGACAGGCCTCACCCACTGGAGGAGCTCGAGGTGCCCGTCGTCGACCTCCGAGGACTCTTCGAGGGCGACGAGGCCTCCATCAGCCGCGCGGCCGAGGCCAGCCGGGCCGCATGCGTGCGCCACGGATTCTTCCAAGTGATCAACCATAAGCCCGGGAGCGCGTGGGGCTACGTCGGAGCCCACGCCGATCGCTTCGCCTCCAAGCTGCCGTGGAAGGAGACACTCACGTTCGGCTACGACTACGGCGAGCGCGGGGATGGTGTCGTGGACTACTTCACGTCGAAGCTCGGGGAAGGATTCGAGCCGATGGGGAGGGTGTACCGGAGGTACTGTGAGGCCATGAAGGATCTGTCGCTGTCGATCATGGAGCTGCTGGGGATCAGTCTGGGCGTGGGAAGGGAGTACTACAGGCAGTTCTTCGAGGACGGGAGCTCCATCATGAGGTGCAACAGCTACCCGCTGTGCCAAGAACCAGAGCTGGCGCTGGGGACGGGGCCTCACTGCGATCCCACCGCGCTGACGATTCTGCTGCAAGACCAAGTGGGCGGCCTGCAGGTGTTCACGGAGGGCAAATGGCAGGCCGTTCGCCCCGTCCGGAGTGCGCTGGTCATCAACATCGGCGACACGTTCATGGCATTGTCCAACGGGAGGTACAAGAGCTGCCTCCACCGGGCGGTGGTCAACAGCGAGAGGGAGCGGCTGTCTTTGGCCTTCTTCGTGTGCCCGAGAGGCGACAGGGTGACCCACTACAGAGCAGACACCACCACGCTCCAAAGCTTCGCCCGCCGCCGGTTCCTCGCCTCCTCACCC
>gnl_Nelnu_v1.0_NNU_015010-RA
ATGGATTCATCAGCCTCTACCCTTCTCTTATGCCCTCCATTAGAGCTCAAGGTTGAGAGGGATAATGGAGGAGTGGTTTTTGACTCGTCTAATTTGTTGCAAAAACAGTCCAAGATACCTACAGAGTTCGTCTGGCCACAAGGGGAATTGGTTTACTGTCAGGAAGAGCTCAGAGAGCCTCTAGTAGACCTCCGAGGCTTCCTCAACGGCGACGAGGAGGCTATAAAGGAGGCCGCAGAGCTTGTTAGGACTGCCTGTTTGAGCCATGGATTCTTCCAGGTGACAAACCATGGTGTTGACGCCTGTCTCATTGCCGAAGCCCATGATCACTTAGACGCTTTCTTCAAGCTACCCATCGGCCAGAAGCTCAGGGGTCGGAGGAAGGCTGGTAGTATGTGGGGTTACTCCGGCTCCCATGCCGATCGGTTCTCATCCAGATTGCCATGGAAGGAGACGCTCTCTTTTGGGTTTGATGACCGGAGCTGTGACTCCGCCGTGGTGGTCGATTACTTCCAGTCCGTCTTAGGGGAAGAATTCAAACAGACAGGATTGGTTTACCAAAGATATTGTGAAGCAATGAAGGAACTATCTCTAGTGATTATGGAACTCTTGGCCATTAGCTTGGGAATAGATCGGTTTCATTTCCGGAGATTCTTCGAAGACAGCAGCTCTATAATGAGATGTAACTACTATCCGCCATGTGAGGAGCCTGGTCTCACTCTGGGCACCGGCCCTCACTGCGATCCTACTTCTCTAACCATCCTTCATCAGGACCAAGTGGGAGGCCTGGAAGTGTTGGCACAGAACAAATGGCAAACTGTTCGACCTCGAAGCGATGCATTCGTTATCAACATTGGTGATACCTTCATGGCCTTATCCAACGGAAGGTACAAGAGTTGTCAACATAGGGCGGTAGTGAACAGGTACAGGGAGAGGAGATCGCTAGCATTCTTCCTGTGCCCGAAAGAAGACAAGGTGGTGATACCCCCACAAGATCTGGTGGGGAGAGAGGGACCAAGAAAGTATCCCGACTTCACATGGTCGGATTTGCTGGAGTTTACACAGAAACACTACAGAGCCGACCTTAAAACACTCCAAAACTTCACACAGTGGTTTCTATCTAACAAACCACCTAACTAT
>gnl_Nelnu_v1.0_NNU_015894-RA
ATGGATTCAACCGCCTCTACTCTGCTCCTGCGCCCTCCATTGGAGCTCAAGGATCGGACCAAGGACACCCGGGGTGTAGTTTTTGACTCGTCTTTGTTGAGAAAACAACCCAATATACCTACAGAGTTCATTTGGTCACATGGAGACTTGATTTACCCACTTGAAGAGCTCAGAGAGCCTCTAGTAGACCTCCGGGGATTCCTCAACGGTGACGAGATGGCTACCAATCATGCAGCTGAGCTAGTCAGGGCAGCTTGCTTGAGCCACGGGTTCTTCCAAGTGATCAACCATGGTGTTGATGCCCATCTCATTCAGGCTGCGCATCATCACATGGATGCATTCTTCAAGCTCCCCATCACCCAGAAACTCAGGGCCCGACGGAAGCCCGGTGGCATGTGGGGATACTCCGGCGCCCATGCCGACCGCTTCTCCTCCAGTTTGCCATGGAAGGAGACGCTCTCTTTTGGGTTCGATGACCATAGCTGTGAAACCATGGTGACCGACTACTTCAAGTCCGTCCTAGGGGAAGATTTTGAACAGACAGGGTCGATTTACCAAAGATATTGTGAATCAATGAAGGAGTTATCTCTAGTGATTATGGAGCTGTTGGGCATCAGCTTGGGAATAGATCGCTTTCACTTCCGCAGATTTTTCCAAGATAGTAGCTCTATAATGAGATGCAACTACTATCCGCCCTGTCAGGAGCCTGGTCTCACCTTTGGCACAGGCCCCCACTGCGATCCTACTGCTCTAACCATCCTTCACCAAGATCAAGTGGGAGGTCTACAAGTATTTGCACAGAACAAATGGCAGACTGTCCGGCCACGGAGTGATGCCTTTGTCATCAACATTGGCGATACCTTTATGGCGTTATCCAACGGAAGGTACAAGAGTTGCCTACATAGAGCGGTGGTGAACAGGTACAGAGAGAGGAGATCCTTAGCATTCTTTGTGTGCCCGAAAGAAGACAAAGTGGTGAGACCCCCACAAGATCTGGTGGGGAGAGAGGGGCCAAGGAAGTACCCGGACTTCACATGGTTGGATTTGCTTGAGTTCACACAAAAGCACTACAGAGCCGATGTTAGAACACTCCAAAGCTTCACTCAGTGGTTTCTATCTTCCAAACCACCACTCTAC
>gnl_Nelnu_v1.0_NNU_006879-RA
ATGACAGTTGATTGCACTGCAATCGTATCTCTCGATGGTCGAGAGGATAAAAAAGACGAGCAACAATCTCTGGTTTTCGATGCCTCGGTGCTTCAATACCAACCCAACATACCCACACAATTTGTGTGGCCGGACGATGAGAAGCCCAGTGCCGAGGCTCCAGAACTCCGGGTTCCGCTCATCAACTTAGGCAAGGTCCTTTCCGGGGATCCAGTTGCAGCCTTGGAAGCGTCGAGGCTGGTCGGAGAGGCCTGTAAGAAGCATGGATTCTTTGTGGTTGTAAATCATGGAGTGGAAGCACGACTCATCGCCGACGCTCATCGCTATATGGATTTGTTCTTTGGTATGCCGCTCCACCAGAAGCAGAGGGCTCAGAGGAAGCCCGGTGAGAGCTGTGGATACGCTAGTAGCTTCACTGGCAGGTTCTCTTCCAAACTCCCCTGGAAAGAGACCCTCTCCTTTAGCTACATGGCTGACGTACAATCAAACACTACCGTGGAAGAATATTTCCTGAACGTCCTGGGTGAAGGTTTCAGGGATTTCGGGAGGGCGTACCAAGAGTACTGTGAAGCAATGAGCACTCTCTCAGTTAGGATCATGGAGCTCCTCGGGATGAGCCTCGGAGTAGGCCCAACCCATTACAGGGATTTCTTTGAAGGAAATGATTCTATCATGAGACTTAACTACTACCCACCGTGCCAGAAACCCCTTCTCACACTTGGAACGGGGCCTCACTGTGACCCAACCTCTTTAACCATCCTTCATCAGGACCAGGTCGGCGGCCTTCAAGTGTTCGTCGACGGCCAATGGCGCTCTATCAGTCCCAATTCTGAAGCTTTCGTCGTCAACATCGGAGATACGTTCATGGCTCTTTCCAATGGACAATATAAGAGTTGCTTGCACAGAGCAGTCGTGAACAGCAAAACACCAAGGAAATCTCTTGCTTTCTTTCTGTGTCCACAGGTGGACAAGGTTGTGTGCCCGCCGAGAGGACTGGTAGACTCGGAGCATCCAAGGATGTACCCAGATTTCACATGGTCGTCGCTGCTCGAGTTTACTCAGAAACACTACAGGTCGGACATGAAGACCCTTGACACCTTCTCCAATTGGCTTCGACAAGAAAACAAACGAAGAGATATAATA
>gnl_Nelnu_v1.0_NNU_024793-RA
ATGGATCTCTTAGGAATGAGCCTTGGAGTAGGCTTAACTACTATCCACAATGCCAGAAGCCAGAACCCACCCTTGGAACAGGGACCTCACTATGATCCAACCTCTTTAACCATCCTTCATCAAGACCACGTCAGCTCTGTCCAAGGAAAGTACAAGAGTTGCTTGCATAGAGTCGTTGTTAACAACGTAAAACCAAGGAAATCTCTAACTTTCTTTCTCTGTCCAAGGGTAGATAAGGTGGTGAACCCGCCGAGAGGACTGGTGAATTCAGAATATCCAAAA
>gnl_Nelnu_v1.0_NNU_021866-RA
ATGGAGCTCTTAGGAATGATCCTTGGAGTAGGTCCTACCCATTTCATGGATTTTTTTGAAGGAAATGATTCCATAATGAGGCTTAACTACTATTTCCACGACCTTCAAGTCTTCGTAGACAACAAATGGCATTCGATAAGTCCCAACCCTGAAGCTTTTGTCGTCAACGTCGGCTCTGTCCAAGGGCAATACAAGAGTTGCTTGCATAGAGCCGTTGTAAACAACAAAACACCAATGCAATCTCTGATTTTCTTTCTCTGTCTAAGGGCAGATAAGGTGGTGAATCCGCCGAGAGGATTGGTGGACTCAGTGCATCCAAAA
>gnl_Nelnu_v1.0_NNU_017327-RA
ATGACAGTTGACTGCATTGCAAACGTAACCTCCGATGGCCCTCCACCGCGGAAAGATGAAAACAAGGAGCAGCAACCATCTCTGGTTTTTGACGCCTCGGTTCTTCGATACCAATCCAACATACCGAAACAATTTGTGTGGCCCGACCATGAGAAACCCAGTGCCGACGCACCAGAACTCCAGGTTCCGCTCATCAATTTGAGTGGGTTCCTTTCCGGGGACCCAGTTGCAGCCTGGGAAGCGTCGAGGCTTGTGGGGGAGGCATGTAGGAAACATGGCTTCTTTCTTGTTGTAAATCACGGAGTGAAAGCTCGACTCATAGCCGATGCTCATCGCTACATGGACTTGTTCTTCGACATGCCGCTCCACGAAAAGCAGAGGGCTCAGAGGAAGCCCGGCGAGAGCTGTGGATATGCTAGTAGCTTTACTGGCCGCTTCTCCTTCAAACTCCCCTGGAAAGAGACCCTCTCCTTCAGCTATTCAGCCCACCAACAACCACACAAAACCGTGGAAGAATATTTCCTCAACGTCCTCGGTGAAGGTTTCAGGGAATTTGGGAGGGTGTACCAGGAATACTGTGAGGCTATGAGTACTCTCTCTCTTGGGATCATGGAGCTCTTAGGGATGAGCCTCGGAGTAGGTCCTACCCATTTCAGGGATTTCTTTGAAGAAAATGATTCGATAATGAGGCTTAACTACTATCCGCAGTGCCAGAAGCCAGAACTCACCCTTGGAACAGGGCCTCACTGTGATCCAACTTCTTTAACCATCCTTCATCAGGACCACGTCGGCGGCCTTCAAGTCTTCGTAGACAACAAATGGCATTCGATAAGTCCCAACCCTGAAGCTTTTGTCGTCAACGTCGGCGATACGTTCATGGCTCTGTCCAATGGACAGTACAAGAGTTGCTTGCATAGAGCAGTTGTTAACAGCAAAACACCAAGGAAATCTCTGGCCTTCTTTCTCTGTCCAAGGGCGGATATGGTGGTGAGCCCGCCGAGAGGACTGGTGGACTCAGAGCATCCAAGAATGTACCCAGACTTCACATGGCTGACGTTGCTTGAATTTACTCAGAAACATTACAGAGCGGACATGATGACCCTTGACGCCTTCTCCAATTGGCTTCAACAAGAAAGCAAA
>gnl_Orysa_v7.0_LOC_Os07g07420.1
ATGGCAGCCGTGGTGTTCGACGCGGCGATCCTGAGCAAGCAGGAGGCGATCCCGGCGCAGTTCGTCTGGCCGGCCGACGAGGCGCCGGCGGCGGACGACGGCGTGGTGGAGGAGATCGCCATCCCCGTCGTCGACCTGGCCGCGTTCCTCGCCAGCGGCGGCATTGGGCGCGACGTGGCGGAGGCGTGCGAGCGGCACGGGTTCTTCCAGGTGGTGAACCACGGCGTCGACCCGGCGCTGCTCGCCGAGGCGTACCGCTGCTGTGACGCGTTCTACGCGCGGCCGCTCGCCGAGAAGCAGCGCGCGCGGCGCCGCCCCGGCGAGAACCACGGCTACGCGAGCAGCTTCACGGGGCGGTTCGACTGCAAGCTGCCGTGGAAGGAGACCATGTCGTTCAACTGCTCCGCCGCGCCGGGGAACGCGCGCATGGTCGCCGACTATTTCGTCGACGCCCTCGGCGAGGAATACCGCCACATGGGGGAGGTGTACCAGGAGTACTGCGACGTGATGACGCGGCTGGCGCTGGACGTGACGGAGGTGCTCGCGGTGGCGCTCGGGCTCGGCCGCGGCGAGCTCCGCGGCTTCTTCGCCGACGGCGACCCGGTGATGCGGCTGAACCACTACCCGCCGTGCCGGCAGCCGCACCTGACGCTGGGCACGGGCCCGCACCGCGACCCGACGTCGCTGACGCTGCTCCACCAGGACGACGTCGGCGGCCTGCAGGTGCTCCCCGACGACGCCGCGGCGGCGGCGGGCGGGTGGCGCGCCGTGCGCCCGCGCGCCGACGCGTTCGTCGTCAACATCGGCGACACGTTCGCGGCGCTCACCAACGGGCGCCACGCCAGCTGCCTCCACCGCGCCGTGGTGAACGGCCGCGTCGCGCGCAGGTCGCTCACCTTCTTCCTCAACCCGCGCCTCGACCGCGTCGTGTCGCCGCCGCCGGCGCTCGTCGACGCCGCGCACCCGCGCGCGTTCCCGGACTTCACGTGGCGCGAGTTCCTCGAGTTCACGCAGAGGCACTACCGGTCGGACACCAACACCATGGACGCCTTCGTCGCCTGGATCAAGCAAAGGAATGGCTATGAAAGCCTCGACAAGTAC
>gnl_Orysa_v7.0_LOC_Os01g66100.1
ATGGTGGCCGAGCACCCCACGCCACCACAGCCGCACCAACCACCGCCCATGGACTCCACCGCCGGCTCTGGCATTGCCGCCCCGGCGGCGGCGGCGGTGTGCGACCTGAGGATGGAGCCCAAGATCCCGGAGCCATTCGTGTGGCCGAACGGCGACGCGAGGCCGGCGTCGGCGGCGGAGCTGGACATGCCCGTGGTCGACGTGGGCGTGCTCCGCGACGGCGACGCCGAGGGGCTGCGCCGCGCCGCGGCGCAGGTGGCCGCCGCGTGCGCCACGCACGGGTTCTTCCAGGTGTCCGAGCACGGCGTCGACGCCGCTCTGGCGCGCGCCGCGCTCGACGGCGCCAGCGACTTCTTCCGCCTCCCGCTCGCCGAGAAGCGCCGCGCGCGCCGCGTCCCGGGCACCGTGTCCGGCTACACCAGCGCCCACGCCGACCGCTTCGCCTCCAAGCTCCCATGGAAGGAGACCCTCTCCTTCGGCTTCCACGACCGCGCCGCCGCCCCCGTCGTCGCCGACTACTTCTCCAGCACCCTCGGCCCCGACTTCGCGCCAATGGGGAGGGTGTACCAGAAGTACTGCGAGGAGATGAAGGAGCTGTCGCTGACGATCATGGAACTCCTGGAGCTGAGCCTGGGCGTGGAGCGAGGCTACTACAGGGAGTTCTTCGCGGACAGCAGCTCAATCATGCGGTGCAACTACTACCCGCCATGCCCGGAGCCGGAGCGGACGCTCGGCACGGGCCCGCACTGCGACCCCACCGCCCTCACCATCCTCCTCCAGGACGACGTCGGCGGCCTCGAGGTCCTCGTCGACGGCGAATGGCGCCCCGTCAGCCCCGTCCCCGGCGCCATGGTCATCAACATCGGCGACACCTTCATGGCGCTGTCGAACGGGAGGTATAAGAGCTGCCTGCACAGGGCGGTGGTGAACCAGCGGCGGGAGCGGCGGTCGCTGGCGTTCTTCCTGTGCCCGCGGGAGGACAGGGTGGTGCGGCCGCCGCCGAGCGCCGCCACGCCGCAGCACTACCCGGACTTCACCTGGGCCGACCTCATGCGCTTCACGCAGCGCCACTACCGCGCCGACACCCGCACGCTCGACGCCTTCACGCGCTGGCTCGCGCCGCCGGCCGCCGACGCCGCCGCGACGGCGCAGGTCGAGGCGGCCAGC
>gnl_Orysa_v7.0_LOC_Os03g63970.1
ATGAGCATGGTGGTGCAGCAGGAGCAGGAGGTGGTGTTCGACGCGGCGGTGCTGAGCGGGCAGACGGAGATCCCGTCGCAGTTCATATGGCCGGCGGAGGAGAGCCCCGGGTCGGTGGCGGTGGAGGAGCTGGAGGTGGCGCTGATCGACGTGGGGGCGGGGGCGGAGAGGTCGTCGGTGGTCCGGCAGGTGGGGGAGGCGTGCGAGAGGCACGGCTTCTTCCTGGTGGTTAACCACGGCATCGAGGCGGCGCTGCTGGAGGAGGCGCACCGGTGCATGGACGCCTTCTTCACGCTGCCGCTGGGGGAGAAGCAGCGGGCGCAGCGGCGCGCGGGGGAGAGCTGCGGCTACGCCAGCAGCTTCACGGGGCGCTTCGCGTCCAAGCTGCCGTGGAAGGAGACGCTGTCGTTCCGGTACTCATCGGCTGGAGATGAAGAGGGCGAGGAGGGCGTGGGTGAGTACCTGGTGCGGAAGCTCGGGGCGGAGCACGGGCGGCGGCTGGGCGAGGTGTACTCGCGCTACTGCCACGAGATGAGCCGCCTGTCGCTGGAGCTGATGGAGGTGCTCGGGGAGAGCCTGGGCATCGTCGGAGACCGGCGCCACTACTTCCGGCGATTCTTCCAGCGCAACGACTCCATCATGCGCCTCAACTACTACCCGGCGTGCCAGAGGCCACTCGACACGCTGGGCACCGGTCCGCACTGCGACCCCACCTCGCTCACCATCCTCCACCAGGACCACGTCGGCGGCCTGGAGGTGTGGGCGGAGGGGCGGTGGCGCGCCATCCGCCCTCGCCCCGGGGCGCTCGTCGTCAACGTCGGCGACACCTTCATGGCGCTCTCCAACGCCAGGTACCGCAGCTGCCTGCACCGGGCGGTCGTCAACAGCACGGCGCCTCGCCGCTCGCTGGCCTTCTTCCTCTGCCCGGAGATGGACACGGTGGTGCGCCCGCCGGAGGAGCTGGTCGACGACCACCACCCGAGGGTGTACCCGGACTTCACGTGGCGGGCGCTGCTGGACTTCACGCAGCGCCACTACAGGGCCGACATGCGCACGCTTCAGGCCTTCTCCGACTGGCTTAATCATCATCGTCACCTGCAACCAACAATATACTCC
>gnl_Orysa_v7.0_LOC_Os05g34854.1
ATGCATGCATCTCCTCACCCATTACAAATAGCACACGACACTCTGCTCCTTTCTCTCACACACACACTCTGCACTGCAGAAACCGGCTCGACCATACGTACAGGTACAGCCATGGTGTACATCTCGAACGCGCAGGATGCCAGTAAGCTGATCGTGACGGCGAAGGGAGGAGGAGGAGAAGCCGACGACGCCGCCGCCTCCTCCGCTGCCGTCGTCCTTGACCTCTGGCGGCAGCCGGCCAAGATCCCGGCGCCGTTCGTCTGGCCGCGCGCCGACGTCGCGCTGCCGCCGTCGTCGCCGCCGACGGGGGAGCTGGACGTGCCCGTGGTCGACCTCGCCGCGGCGCTACGCGACGCCGCCGGGATGCGCCGCGCCGTCGCGCAGGTGGCCGCCGCGTGCGCGAGCCACGGGTTCTTCCAGGTGAGCGGGCACGGCGTGCCCCCGTCGCTGGCGCGCGCCGCGCTCGACGGCGCCGCGGGCTTCTTCCGCCTCCCGCCCGCCGCGAAGCAGCGCGCCCGCCGCGCCCCAGGCACGGTCACCGGCTACACCGCCGCCCACGCCGACCGCTTCGTCGACAACCTCCCCTGGAAGGAGACGCTCTCCTTCGGCCACCGCCACGCCAACGCCGCCGGCAACAACTCCTCCACCGTCGCCGATTACTTCTCCACCCTAGGCGACGACTTCAAACACCTAGGGGAGGTGTACCAGGAGTACTGCGAGGCGATGGAGGAGGTGACGAAGGCGATAATGGCGGTGCTAGGGGAGAGCCTGGGGGTGGGGGGCGGATACTACAGGGAGTTCTTCGAGGACAGCAGCTCGATCATGCGGTGCAACTACTACCCGCCGTGCCCGGAGCCGGAGAGGACGCTGGGGACGGGGCCGCACTGCGACCCGTCGGCGCTCACCGTGCTCCTCCAGGACGGCGACGTCGACGGCCTCCAGGTGCTCGTCGCCGGCGCGTGGCGCCCCGTGCGGCCGCTGCCCGGCGCGTTCGTCGTCAACATCGGCGACACCTTCATGGCGCTGACGAACGGCCGGTACAAGAGCTGCCTGCACCGGGCGGTGGTGCACCGGGAGCAGGAGCGGCGGTCGCTGGCCTTCTTCCTCTGCCCGCGCGAGGACCGCGTGGTGCGGCCGCCCGCCGGCGCCGGCGCCGGCGAGCGGCGGCTCTACCCGGACTTCACCTGGGCCGACTTCATGCGCTTCACGCAGCGCCACTACCGCGCCGACACCCGCACGCTCGACGCCTTCGCCCGCTGGCTCCGCCCGCCGGCCTGCTCCGGCGCCGCGCCGGTCGTCGGCCCACCGACGACGGCGACCCAGGCGGCCACCGTC
>gnl_Phavu_v2.1_Phvul.010G087500.1
ATGTTGATCCCTCATCCATCAATGCTACTTGCATCACAAAACACCAACATGGAACCACAACAAATCAACTTACAGGCTCCTACTCCAAACCAGTCAAACATACCCTCTGAGTTCGTCTGGCCTGATAATGAGAAACCATGCCTTGAACCACCAAAACTCAAAATTCCACCCATTGACATGAAGGGCTTTCTCTCTGGAGACCCAGAAACTGTGTCAGCCATTTGTGCTGAAGTGAACGCGGCATGCAGGAAGCATGGCTTCTTTCTTGTTGTCAACCATGGTGTTGACAAGAAGCTCGTAGAGAAAGCTCATAAGCTCATAGACACTTTCTTCTGCATGGAACTGCCAGAGAAGCAGAAGCTTCAGAGAAAACTTGGAGAACATTGTGGCTATGCTAATAGCTTTATTGGAAGGTTCTCCTCCAAACTTCCTTGGAAGGAAACACTTTCTTTCCATTACGCCCCTGATACCAAAACTGTTGAGGACTATTTCCTAAATTCTATGGGGGAAGAGTTCAGGGAATTTGGGAGTTTCTTTCAAGAATACTGTGAAGTGATGAGCAATCTGTCTCTTGAGATCATGGAGCTGCTGGGAATGAGCCTAGGAGTGAGCAGGGAATGTTTCAGGGATTTCTTCAAAAACAATGAGTCTGTTATGAGGTTGAATTACTACCCACCATGCCATAAACCTGAGTTAGCTTTAGGAACTGGACCTCATTGTGACCCCACTTCCCTAACCGTTCTCCACCAAGATCAAGTCGAGGGCCTCCAAGTGTTTGTCGATGGAAAATGGTGCTCTGTCGCCCCAAAAGAAGATGCTTTCGTTGTCAACATTGGCGACACATTTATGGCTCTTTCCAATGGGATATTCAAGAGTTGCTTACATAGAGCAGTTGTGAACAACCAAATTGTGAGAAAATCTCTTGCTTTCTTCCTATGTCCAAATAAAGACAAAGTGGTCAGTGCTCCAAAGGAACTAATTACCGTGGAGAATCCAAAGAAATATCCAGATTTCACATGGCCAAATCTTCTTGAGTTCACACAGTTACATTACAGGTCTGACCCTGAAACACTTGATGCCTTCGCCAACTGGGTACTAGAGAAGAACAAG
>gnl_Phavu_v2.1_Phvul.009G155400.1
ATGGAATTAAGTGCTTCCACTCTAGTTCTGTACCCTGCATCACAGTCAGAAGAGTCCAAAAAAGAGAATGGAGTGCTAGCTTTTGAGTCAAATTTTCCTCAAATGAAAGGGGAAATGCCCAAAGAGTTCTTTTGGCCTTCTGGAGATTTGATTAAGGCCACACAAGAAGAGTTGAAGGAACCCCTTGTGAACTTAGGAATCATGAAAAATGGTGATGAGAAAGCAATTGCCAATGCTGCAGAGCTTGTGAGACATGCCTGCTTGAAGCATGGCTTCTTCCAAGTGATCAACCATGGTGTCAACCCAGATCTCATAGATGCTGCTTACCATCAAATTGACACCCTTTTCAACCTCCCTATCAGCCAAAAACTCACTGCTAAGAGAAAACCTGGTGCACTCTCTGGCTACTCTGGTGCTCATGCAGATCGTTTCTCCTCCAAATTGCCATGGAAAGAGACATTTTCTTTCCTCTTCCATCACCAAGGCTTCTCCAATTCCCAGATTGTTGACTACTTTGAATCTGTCTTAGGCCAGGACCTTCAACACACAGGGAGGGTGTATGAAGAATACTGTGAAGCAATGAAGGAGTTATCTTCAGTAATAATGGAGCTGTTGGGAATAAGTTTGGGAGTGGATGGTTTGCATTATCAAAGATTTTTTGAAGATGGAGTGTCAATAATGAGGTGCAACTATTATCCACCTTGCAACAGTGCGAACCACACATTTGGAACTGGCCCTCACACTGATCCAACCTCACTCACAATTCTTCATCAAGACCAAGTTGGAGGCTTAGAAGTTTTTGTTGATAACAAATGGCATGCTGTTCGCCCTCGTGCTGAAGCCTTTGTCGTAAACATTGGTGACACTTTCATGGCACTGTCAAATGGGAGATACAAGAGTTGTGTCCACAGGGCAGTGGTGAACAGATTGAGAGAGAGAAGATCAATGGCTTACTTTGTGTGTCCAAGAGAGGACAAAGTGGTGAAGCCCCCAGAGATTCTGACAAGCAAAAATGAGGAAAGAAAGTACCCTGATTTTACATGGTCCAATTTGCGTGAATTCACACAGAATCACTATAGGGCTGATGCTGCTACACTCCAAAGCTTCCTTCAGTGGCAAACATCTTCCAACTCCTCCAACTTC
>gnl_Phavu_v2.1_Phvul.009G131500.1
ATGGATTCAAGTTTATTGCTATCAGAAGTTGATGCTGTGCCCCACTTGCCCACGAATTTCATTTGGCCTAATGAGTACTTGGTGGATGTCCAAGGCGAGCTCCAAGCACCAGTAGTGGACCTTGATGGGTTTCTGAGAGGGGACCAAGAGGCCACACAGTATGCTGCCAAACTCATAAGGGAAGCCTGCTTAAACCATGGTTTTTTCCAAGTGATCAACCATGGCGTTGATTCACGTCTCATTCGTGAAGCACATAGTCAAATTGACACTTTCTTTAAGCTCCCAATTCACAGGAAATTGAGTGTTCAGAAGACACCAGCTTCCATGTGGGGCTACTCTGGTGCACATGCTCATCGCTTCTCCTCCAAATTGCCATGGAAGGAAACCCTCTCTTTCCCCTACCATGAAAACACCTTAGAACACGTTGTAACCAACTACTTTAAGTCCACCATTGGAGAAGACTTTGAACAAGCTGGAGTGATATTCCAGAAGTACTGTGATGGTATGAAGCAGTTGGGGTTGAAGCTGGTGGAGCTATTGGCCATAAGCTTAGGCGTGGATCGGTTGCATTACAGAGAGTTGTTCTCAGATGGATGCTCCATCATGAGATGCAACAACTACCCATCTTGCCAACAACCGAGCCTTACATTGGGAACAGGACCACATTGTGATCCAACGTCTATAACCATACTTCACCAAGATCTTGTTGGGGGGCTTCATGTTTTTGCAGACAAGAAGTGGAAGACGGTTCAACCTCGCCTTGATGCCCTTGTAGTCAACATTGGAGACACCTTCACGGCATTATCAAATGGGAGATACAAAAGTTGCCTGCATAGGGCTGTGGTTAACAAGTACAAGGAGAGGAAGTCGTTGGCGTTCTTTCTATGCCCCAAAGAAGACAAGGTGTTGAGAGCCCCAGATAGTGTTGTCGGCATGGATGGAACGAAACAGTATCCCGATTTTACATGGTCAGATTTGCTTCAGTTCACACAAAACCACTACAGAGCAGACCAAGCTACTCTGCCAAACTTCATCAACTGGTTGCTATCTTCCAAAACCACAAAC
>gnl_Phavu_v2.1_Phvul.004G123600.1
ATGGCCATAGATTGCATGACAAATATACAAACCATGTCTCAGCCACAAAAGCACCACCACCAAGACAACAAAGAAGATGAAGCACCATTGGTTTTTGATGCCTCACTTCTAAGGCACCAACTCAACCTACCAAAGCAATTCATTTGGCCTGATGATGAGAAGCCATGCATGAATGTGCCTGAGCTTGTTGTCCCTCTCATTGACTTGAGGGGGTTCCTCTCTGGTGACCCTGTTGCCACAATGGAAGCTGCAAGGATGGTCGGTGAAGCATGCCAAAAGCACGGTTTCTTTCTCGTGGTGAACCATGGGATTGATGCCAACTTAATCTCTCATGCTCATAGCTACATGGATGACTTCTTTGAGGTTCCCCTGACTCAGAAACAGAGAGCTCAGAGGAAAACAGGGGAACACTGTGGCTATGCTAGTAGCTTCACTGGCAGATTCTCTTCCAAGCTTCCATGGAAAGAGACACTCTCTTTTCAGTTCTCAGCTGAGGAGAAATCATCCACTATTGTCAAAGACTACTTGTGCAACACACTGGGCCAGGAGTTTGAGCAATTTGGGAGGGTTTACCAAGACTATTGTGATGCCATGAGTAATCTTTCTTTGGGGATAATGGAACTTTTGGGAATGAGTCTTGGAGTTGGTAAAGCGTGTTTTAGAGAGTTCTTTGAAGAGAACGACTCAATAATGAGGCTGAATTACTACCCTCCTTGTCAAAAACCTGACCTGACTTTGGGCACAGGACCTCACTGTGACCCAACATCTTTGACCATTCTTCACCAGGACCAAGTGGGAGGCCTCCAAGTTTTTGTTGACAATGAGTGGCATTCCATTAACCCAAATTTCAATGCTTTTGTTGTCAACATAGGTGACACCTTCATGGCTCTTTCCAATGGAAGGTACAAGAGTTGCTTGCATAGGGCAGTGGTGAACAGCAAGACAACAAGAAAATCTCTTGCTTTCTTTTTGTGTCCAAAAGGTGATAAGGTGGTCAGTCCACCAAGTGAATTGGTGGATGACTTGACCCCAAGGTTGTACCCAGATTTTACATGGCCTATGCTGCTAGAATTTACTCAGAAACACTACAGAGCTGACATGAAAACCCTTGAGGCATTCACCAACTGGCTTCAACAGAAAAGGAGC
>gnl_Phavu_v2.1_Phvul.007G064800.1
ATGGCAATAGACATGCACCCCATCCCCATCATGCCTCAACCATCCAACCAAGAAATCAAAGAACAAGATCAACACCCTCTTGTCTTTGATGCCTCACTCCTCAGACACCAACTTCACATACCCTCTCAGTTCGTTTGGCCTGATGAGGAGAAAGCATGCTTGAATGAGCCTGAGTTACCAGTTCCATTCATTGACTTGGGAGGCTTCCTCTCCGGTGACCCTCTTGCTGCAACGGAAGCCTCCCGACTTGTTGGTGAGGCATGCCAAAAGCATGGCTTCTTTCTGGTTGTCAACCATGGGATTCAGCAGCAGTTGATATCTGATGCTCACCTTTACATGGACCACTTCTTTGCCCTTCCCCTGTCTCACAAACAGAGGGCTCAGAGGATGCCAGGGGAGCACTGCGGCTATGCTAGCAGCTTCACTGGCAGGTTCTCCTCTAAGCTACCTTGGAAAGAGACCCTTTCCTTCCAGTACTCACCACGCAATGACTCACAAACCCTTGTCAAGGACTACTTATGCGATAAAATGGGCAAAGAGTTTGAGAAATTCGGGAATGTTTACCAGGACTACTGTGAAGCCATGAGCAATCTTTCTTTAGGTATAATGGAGCTTCTAGGACTGAGCCTTGGAGTTGGTAGAGGTTATTTCAGGGAGTTCTTTGAAGAGAATAACTCGATAATGAGGCTGAATTACTACCCTCCGTGTCAAAAACCAGACCTCACTTTAGGCACTGGACCTCATTGCGATCCAACATCTTTGACCATTCTTCACCAAGACCAAGTGGGAGGCCTGCAAGTTTGTGTTGACAATGAGTGGCATTCCATCAAACCCGATGTCAATGCTTTTGTTGTCAATGTTGGTGATACCTTCATGGCTCTTTCAAATGGGAGATACAAGAGCTGCTTGCACAGGGCAGTGGTGAACAGCGAGACAACAAGAAAATCTCTTGCTTTCTTTTTGTGTCCAAGAAGTGACAAGGTGGTGAGTCCACCATGTGAATTAGTGGACAAACTGAGCCCAAGGCTGTACCCAGATTTTACATGGCCCATGCTTCTTGAGTTCACTCAAAAGCATTACAGAGCTGACATGAAAACCCTTGAGGCATTTACCAACTGGCTTCAACGCAGATCAAACTTCGACAACCACATCATG
>gnl_Phavu_v2.1_Phvul.001G066000.1
ATGAATTCAGGTTTCTGTATGGTGTCATCCCTGAACCACCAAGAAGTTCAAAGCCGTTTCTTCGACCCCTCTTGGCTAAAAATGCAGCCCCACGTTCCCATGAGCTTCGTTTGGCCTAAGGAGTGTGTAGTGGACGCGAACGAGGAGTTCCAAGCCCCAATGGTGGACCTTGGGGGGTTCTTCAGAGGTGATGAAGAGGCCACGAACGTTGCCGTTAAGCTCATACGCAAGGCATGCTCCACCCACGGATTCTTCCAAGTTATCAACCACGGGGTTGATCCTCTTCTCATTGGTGAAGCGTATGAACAAATGGATGCTTTTTTTAAGCTCCCAATTAACAGAAAAGTTAGTATTCATAAGACTCCGGGTTCTGTCTGGGGCTATTCTGGTGCACATGCTGATCGATTCTCCTCCAAATTGCCCTGGAAAGAAACCCTTTCTTTCCCCTTCCATGATAACAACACCTTAGACCCCGTTGTCACTAGCTTCTTTAACTCCACCTTAGGACAAGACTTTGAACAAGCAGGAGTGGTATTCCAGAAGTACTGTGAATCCATGAAGGAGTTGGGGATGAAGCTGTTGGAGCTATTGGCGATTAGCTTGGGAGTGGATAGGTTGCATTATAAGGAGTTGTTTGAAGATGGTTGTTCTGTGATGAGATGCAACTTCTACCCTTCATGTCAGCAGCCAAGTCTTGCACTAGGAACAGGACCACACTGTGACCCAACATCTCTCACCATTCTTCACCAAGACCAAGTTGGAGGGCTGGATGTGTTTGCAGACAACACGTGGCAGACGGTTCCGCCTCGTCCTCGTGCTCTTGTAGTTAACATTGGTGATACTTTCACGGCATTATCAAATGGGAGATACAAGAGTTGCCTGCATAGGGCAGTGGTTAACAAGTACAAAGAGAGGAGGTCCTTGGCATTCTTTCTGTGCCCGAAAGAGGACAAAGTGGTGAGAGCCCCAGAGGATATTGTGCGTAGGGATGGGACAAAACAGTATCCAGATTTCACATGGTCGAATTTGCTTGAATTCACACAAAAGTACTACAGATCCGACGAAGCTACACTGCAGAACTTCACCAAGTGGTTGCTATCTTCCAAACAACAAACTCTT
>gnl_Phypa_v3.3_Pp3c3_32410V3.1
ATGGTGGCGCTGTCCTGTGAATCCCTTGAGTCAGTTCATGGATCATATTTAGAGCAGGGAGGGAGGAAATCGAGGAGAGTTAGTGGGTGGGGCCAGAAAAATTGGTTCAAATCGATTGGATGCTGTGGGGGAGCAACTTGGCCGAGTCGGTTGCTGCAGAGTAGCTTGCAATCGCTTCTCAGTCAAAGCTCTCAGGATTTGGCGGATTTCGTGTGGCCGGAGGAGGAACGACCGACAATCCCTCACAATGATTATCGACGCGATCGGGAGCTGCCTGTCATCGACTTGTCCGGCTTGCAAGGTGGATCTGAGGCGACGAAGTTGAGGCTAGCGAAGCGGATCGCGGCTGCCTGCTCAGAATGGGGGTTTTTCCAGCTCATAAACCATGGCATCCCCGTTGCTGAGCTTGACGAGGTGCAGATGCAAACCCGACGCTTCTTTGAGCTCCCTATGGAGCACAAGCAGCGCGCCATGACTCTTGAGACTGCCAACGCGAGCAATGTATATGGCTACGGGTTGAACACCACTGGGTACAAGTACGCGGGTCGCCCCTGGATCGAGCGGTTTCAGTGCAGCTGGTCTCCCAAGTCCAATCTCCGAGAGCAGGCGCAGCGATTACTAGAAGGCCAAGCATTCCAAGATTTCCAAACAGCTGTGGAATCCTTCTGCTCAGGGGCAGAGAAGTTGGCTAAGCTTACCCTGGAGTTGTGCGCTCTGGGGTTAGGCCTGTCTCCTGATACTTTTAGCAAGCATATGAATCCTAGTCATTCCATTGCGCGTTTGAATTATTACCCTGCTTGTCCAACCCCAGATCTCACCCTCGGTTTGGGCGCGCACACCGATCCCTACACCCTCACTCTGTTGCACCAGTGTCAAGTGGGGGGATTGCAAGTGTGCAAGGACGGCAAATGGATTACTGTCAAGCCTCGACGAGGCGCGTATGTCGTCAATGTCGGAGACAATCTCCAGGCGTGGACCAATGGACGATTCAAGAGCGTGGAGCACAGAGCTGTCCTGAACGACAAAGTCCCGCGTCTTTCTCTAGTATTTTTCTACGCTCCTCCTTTAGAGACCGTGATAACTGCTCCTGATGCGATAATCCAAGCAGATGGGAAGCGACGCTACAAAAGCTTCACGTGGGCGGAGTACCTGAATTTCTTGAAGAGGCAAAATTTTGAGAAAGGCAAGAATGAGCGATGGGTTGAAGGCTTTGCACTC
>gnl_Phypa_v3.3_Pp3c8_3050V3.1
ATGGCATCAAATCAACCTCCGAATCCATTTTCGCTCATTCGAGCGGCTTCCATCACTCCGGCGGCGCAGAGCAGCTTGCAGTCGCTGCTGAGTCAAGGCTCGCAGGACTTGGCAGATTTCGTGTGGCCGGAGGATGAACGTCCGACTATTCCACACAACGATTACCGGCGCGATAGGGAGCTCCCTGTCATCGACTTGTCAGGCTTGCAGGATGGGTCCGACGAGACGAAGATGAAACTGGCGAAGCGGATTGCTGCTGCCGGCTCAGAGTGGGGGTTTTTTCATCTCATAAACCATGGTATCCCCGTCGCTGACCTAGACGAGGTGCAGTTACAAACCCGACGCTTCTTCGAGCTTCCCATGGAGCATAAGCAGCGTGCCATGAGTCTTGAGACTGCCAACGCGAATAATGTATATGGTTACGGATTGAACACTACTGGATACAAGTACGCAGGTCGCCCCTGGATCGAGCGATTTCAGTGTAGCTGGTCCCCCAAGTCCAATCTCCGCGAGCAGGCTCAGCGTTTACTCGATGGTCAAGCCTTTCACGATTTCCAAGCAGCTGTGGAATCCTTTTGCTCAGGAGCAGAGAAGCTGGCGAAGCTTACCCTGGAGTTGTGTGCTCTGGGGTTAGGCCTGGCTCCTGATACTTTTAGCCAACACATGAATCCCAGCCAATCGATTGCACGATTGAATTATTACCCCGCCTGTCCGACCCCGGATCTCACCCTTGGTTTGGGCGCGCACACTGATCCCTACACCCTCACTTTCTTACATCAATGTCAAGTGGGGGGATTACAAGTGTGTAAGGACGGGAAATGGATCACCGTTAAGCCTCGACGAGGCGCGTATGTTGTCAACGTCGGAGACAATCTCCAGGCATGGACCAATGGACGATTCAAGAGCGTGGAGCACAGAGCTGTCCTAAACGACAAAGTGTCACGGCTATCTCTAGTATTTTTTTATGCTCCTCCTCTAGACACTGTCATATCAGCTCCTCAAGAGCTGATCCAAGCTGACGGCAAGCGACGCTACAAAAGCTTCACGTGGGGAGAGTATCTCGATTACTTAAAGAGGCAGAATTTTGAGAAGGGCAAGAATGAGCGATGGGTCGAAGGCTTTGCACTT
>gnl_Poptr_v3.0_Potri.007G103800.1
ATGTCTCTCCTAATGGACTCAACTTCTTCAAGTCTTCTCTTGTGTCCTCCTCCGTATCTTACAAAAGATGAAACTGGGGCTCTTGTTTTTGACTCATCTTTCTTGCAAAAACAAGCCAGCTTGCCCACAGAGTTCATGTGGCCACATGGAGACTTAGTTCACAACGAAGATGAGCTTAAAGAGCCAATGATAGACTTGGAAGGATTCCTTAAAGGTGATGAGGTTGCAACTGCTCAAGCTGCTGAGCTTGTTAGGACTGCTTGCTTGAACCATGGCTTCTTTCAAGTCACCAACCATGGTGTTGATATAAGTCTCATTCATAGTGCTCATGAAGAGATTGGCAAGATTTTCAAACTGCCTCTTGACAAGAAACTCAGTGTCCGTAGAAAGCCAGGTGATGTGAGTGGATATTCTGGTGCCCATGCACATCGATATTCATCCAAGTTGCCATGGAAGGAGACATTTTCTTTTGGCTACCACGGGGATGATGATTCTGTGCCACTTGTTGTTGACTACTTCAAGTCCGTCTTAGGAAAAGATTTTGAACACACTGGGTGGGTTTACCAAAGTTACTGTGAAGCAATGAAGAAAGTATCCCTAGTGATATTTGAGCTGTTGGCCATCAGCCTAGGAGTTGATCGTTTACACTATCGCAAATTCTTTGAAGATGGAAGCTCAATAATGAGGTGTAACTATTATCCACCTTGCAATAATTCTACCCTCACTCTTGGCACTGGTCCTCACTGTGACCCAACTTCCTTAACAATACTTCACCAAGACCAAGTTGGTGGTCTTCAAGTCTTTTCAAACAACAAATGGCTAGCAATCCGACCTCGTCCAGATGCCCTAGTTGTAAACATTGGTGATACCTTCATGGCACTATCCAATGGGAGATACAAAAGTTGCCTTCATAGAGCAGTGGTGAACAGGGACAGCGAGAGAAGATCACTGGTTTTCTTTGTGAGTCCAAAAGAGGAAAAAGTAGTGAGACCCCCACAAGATCTTGTTTCCAGAGAAGGGCAAAGGATTTACCCGGATTTCACATGGTCGGATTTGTTGGAGTTCACGCAAAAGCACTACAGAGCTGATGTCGCTACACTCCAAAGCTTCATTCAATGGCTTTCATCTTCTAAACCATCTACCTTT
>gnl_Poptr_v3.0_Potri.015G134600.1
ATGGCAATAGATTGCATCAAAACCATGCCATCCATAACCACCCCTCATCACCACCCAAAAGATCAGGATCAATGCAAAGATGATGGCAAGTCTTTTGTTTTTGATGCACAAGTTCTTCGACACCAGACAAACATACCCCAGCAGTTCATTTGGCCTGACCATGAAAAGCCTAATATTAATGCACCTGAACTCCAAGTCCCACTTGTAGACTTGGGTGATTTCCTCTCTGGTAACCCTGTTGCTGCAGTGGAAGCTTCAAGACTTGTTGGTGAAGCATGTCAAAAACATGGTTTCTTTCTAGTTGTTAATCATGGAGTTGATAAAACGCTCATTGCCCATGCTCATAATTACATGGACACCTTCTTCGAATTGCCACTTTCTGAGAAACAAAAGGCCCAAAGAAAGATTGGCGAGTCTTGTGGATATGCTAGCAGCTTTACTGGCAGGTTTTCCTCTAAACTTCCATGGAAAGAAACGCTTTCTTTTCGCTACACAGCTGAGAAGAATTCATCAAAACACATCGAGGAATACTTTCATAACAGAATGGGGGAAGATTTCGCTGAATTCGGGAGTGTGTATCAGGACTACTGTGAGGCCATGAGCACTTTGTCACTAGGGATCATGGAGCTATTAGGCATGAGCCTTGGTGTGAGCAGAGAACATTTCAGGGAATTCTTTGATGAGAATGATTCAATAATGAGGCTCAACTACTACCCTCCATGCCAAAAACCTGACCTTACTTTAGGCACCGGTCCTCATTGTGATCCAACTTCTTTGACCATCCTTCATCAAGACCAAGTGGGTGGTCTTCAAGTGTTTGTGGACAACGAATGGCGTTCGATTAGCCCCAATTTTGACGCTTTTGTTGTTAACATTGGTGACACCTTCATGGCTCTATCGAATGGTATATACAAGAGCTGTTTGCACCGAGCAGTGGTGAACAGCCAAACACCAAGAAAATCCCTCGCTTTCTTTTTGTGTCCAAAGAATGACAAGATGGTAACTCCACCACATGAATTAGTGGACACATGCAATCCGAGAATATATCCAGATTTCACATGGCCTATGTTGCTCGAATTCACACAAAAGCATTACCGAGCTGACATGAAGACACTTGAGGTGTTCACAAACTGGCTTCATCAACAAAGTTTTAGC
>gnl_Poptr_v3.0_Potri.002G151300.1
ATGGTAATGCCTCCTACTCTTCCTCCTCCTCGACAGCCATTAGTATTTGATGCTTCAATTCTTCAACACCAAGCCAATATACCCTCTCAGTTCATTTGGCCTGACCACGAAAAACCATGCCTTGAATCCCCAAAACTTGCAATCCCCCCTATTGATTTTGGAAGCTTCCTCACTGGAGATCCTTTGGCAGTCTCAAAAGCTACTCAGCTAGTAAATGAGGCATGCAAGAAGCATGGATTCTTTCTAGTTGTTAACCATGGAGTTGATTCAAAGCTTATAGCTAAAGCTCATGAGTATATGAACATGTTTTTTGGCATACAACTCTCAGAGAAGCAAAGAGCTCAAAGAAAGATAGGAGAGCAATATGGGTATGCTAGTAGCTTCACTGGAAGATTCTCCTCCAAACTTCCATGGAAAGAAACACTTTCTTTCCGATATTGTGCTGACAATCAGTCTTCTGACATCGTCCAAGAATACTTCTTGAATGTAATGGGAGAAAATTTCAAACAATTCGGGAAGGTTTACCAAGAATATTGTGAAGCCATGAACACTCTTTCTCTTGGAATTATGGAGCTATTAGGAGTAAGTCTAGGAGTTGGAAGAGAATATTTTAGAGATTTCTTCGAAGGAAACGATTCGATAATGAGACTGAATTACTACCCTCCTTGCCAAAAGCCGGATTTAACTCTTGGCACTGGGCCTCATTGTGATCCCACATCCTTAACAATCCTCCATCAAGATCATGTCGGTGGCCTTCAAGTGTTCGTCGATGAAAAATGGCACTCCGTCAGTCCTGATCCGGAAGCTTTCGTCGTCAACATCGGTGACACATTCACGGCTCTATCAAATGGCATTTTCAAGAGTTGCTTGCATAGAGCGGTGGTAAATAATGTAACAGTAAGGAAATCCCTTGCTTTCTTTCTCTGTCCAAAACTGGATAAGGTGGTGAAGCCACCAAATACCTTGATCGACTCTAAGAATCCGAGGGTATATCCGGACTTCACATGGCCAACTTTGTCAGAATTCACACAGAAACATTATAGGGCCGACATGAAAACCCTAGATGTCTTCACAACCTGGCTTCAACAAAAAAACAAT
>gnl_Poptr_v3.0_Potri.005G184400.1
ATGGATTCTCCCCTAAAATTACAAGAGCAAAGCAAGGGTTTTTTATTTGACTCAGTGTTGCACAAACAAGCTGGTTTTCCCAAAGAATTTCTTTGGCCAGACTTGGTTAGGGCTCAACAAGAGCTCTCGGAGCCACTGGTGGACCTGGAGGGGTTCTTCAAAGGGGATGAGGAGGCAACAAAACAGGCTGCTAATATAATCAAGGATGCATGCTCGAGGCATGGTTTCTTTCAAGTGATCAATCATGGAGTAGATCCCAATGTTATTAGAGACGCAGAGGATTACATGGACCATTTCTTCAGGCTTCCAGTTTCCGAGAAACTTAAGGCTCGGAGGATGCCAGGCAGCTTGTGTGGTTATTCTGGTGCTCATGCTGATCGGTATGCATCAAAACTTCCATGGAAAGAGACACTCTCTTTTCGTTACCATGAAAATTCTTCGGATCTCGTTGTGCTAGATTTCTTCAAATCTGCTCTTGGGAATGATTTTGAGCAAACAGGAATGGTATATCAAAAATATTGTGAAGCTATGATGGATTTATCCTTCGCCATATTGGAACTACTGGCAATCAGCCTGGGAGTTGATCGAAAACTTTACAGAAAATTCTTTGAAGATGGTTTCTCGATATTGAGATGTAACTTCTACCCTCCTTGTCAAGAGCCTGGAAATACTCTTGGCACGGGACCCCATTGCGATTCAAATTCAATAACCATACTTCACCAAGATCAGGTTGGAGGCTTAGAAATTTTCACAAACAAAGTATGGCAGACAATTCCACCCCTTCAAGGTGCACTCATCATCAATATTGGTGATACCTTCACGGCATTATCCAATGGGAAATACAAGAGTTGCTTGCATCGGGCGATGGTTAACCAGCATGAGCAGAGGAAATCTTTGGCATTCTTTCTCAGTCCAAGAGAAGACAAGGTGGTGAGACCACCACAAGAGCTTGTGTGCAGTGAAGGGAAAAGGATGTATCCAGACTTCACATGGTTGAATTTGTCTCGATTCGTACAAAATCACTATAGAGCTGATGATAGCACACTTCAAAACTTCACCAACTGGTCCCAATCAGTAAATCTC
>gnl_Poptr_v3.0_Potri.005G184200.1
ATGCCAAGAAGATTTGTTTGGCCAAAACAAGACTTAGTTGGTGCTCATCAAGAGCTCACGGAGCCAGTCGTGGACCTTGAGGGTTTCTTTAGAGGTGACGAGGAGGCAATAAAGCAGGCTTCTGATATCATTAAGGCTGCTTGCTTGCAACATGGTTTTTTCCAAGTGATCAATCATGGAGTTGATCTCAATCTCATTAGTCTCGCCCATGATCACATGCATAATTTCTTTAAGCTTCCAACTTGCGATAAACTAAGGGTTCGGAGGATGCCAGGTAGCATTTGGGGGTATTCTAGTGGACATGCTGATCGGTATTTGTCTAAATTGCCATGGAAAGAGACGTTATCTTTTGGCTACAATGAAAACTGTCCGAATCCTATCGGGATAGACTTTTTCAAGTCTACCTTAGGGAAGGATTTTGAACAAACAGGCTTGGTCTATCTAAAATATTGTGAGGCTATGAAGGGTTTGTCCCTCTCCATAATGGAACTATTGGCAATCAGCTTGGGAGTTGATCGAGGGTATTACAAAAGTTTTTTTGAAGATGGTTGCTCTATAATGAGATGTAACTTCTACCCTCCTTGTCAAGAGCCAGGTCTTATTCTAGGCACTGGACCTCATCGTGATCCCACATCGCTAACCATACTTCACCAAGATCAAGTCGGAGGTCTAGAAGTTTTTTCAGACAACGTATGGCAGACGGTTCGTCCCCGTCAAAGTGCCCTTGTTATTAACATTGGCGATACCTTTATGGCCTTATCGAATGGGACCTACAAGAGCTGCCTGCACAGGGCTGTGGTCAACAAGTACGAGGAGAGGAGATCGTTGGCATTCTTTCTTTGCCCAAAAGAAGACAAGGTGGTGAGACCACCACTGGATCTTGTGTGCAATCAAGGGAGAAGGATGTACCCAGACTTTACATGGTCGGATTTGCTCCATTTCACACAGAAGTACTACAGAGCTGATGATGCTACCCTTCAGAACTTCACCAAATGGATCATTTCTCTAAAATCAGCAAGCCTC
>gnl_Poptr_v3.0_Potri.005G065400.1
ATGTCTCTCCTAATGGACTCAACCTCTTCAAGTCTTCTCCTGTCTCCTCCTCCATTTCACAGCAAAGATGAAACTGATGCTCCTGTTCTTTACTCATCTTTCTTGCAAAAACAAGCCAACATGCCCACAGAGTTCATTTGGCCCATTGGAGACTTAGTTCACAACCAAGATGAGCTTAAAGAGCCATTGATAGACTTGGATGGATTCTTGAAAGGTGATGAGCGAGCAACTGCTGATGCGGCTGAGCTTGTTAGGACTGCCTGCTTGAACCACGGCTTCTTTCAAGTCATTAACCATGGAGTTGATATAGGTCTCATTCATGCTGCTCACGAAGAGATTGATAAAATTTTTAAGCTGCCTCTTGACAAGAAACTCAGTACTCGTAGGAAGCCAGGCGATGTGAGTGGATATTCTGGTGCCCATGCACATCGATATTCATCCAAGTTGCCATGGAAGGAGACATTTTCTTTTGGCTACCATGGGGATGATGATTCTGAGCCACTTGTTGTTGATTACTTCAAATCTGTCTTAGGAGAGAACTTTGAACACACAGGGTGGGTTTACCAAAGATATTGCGAAGCAATGAAGAAAGTATCTCTAGTTATTTTTGAGCTGCTGGGCATTAGCTTGGGAGTTGATCGCTTACACTATCGGAAATTCTTTGAAGATGGAAGCTCAATAATGAGGTGCAACAATTATCCACCTTGCAATAATTCTAGCCTCACTCTTGGCACTGGTCCTCATTGTGACCCAACTTCCTTAACAATACTTCATCAAGACCAAGTTGGTGGTCTTGAAGTCTTTGCAAACAACAAATGGCAAGCAATCCGACCTCGTCCAGATGCCCTAGTTGTAAACATTGGTGATACTTTCACGGCATTATCCAATGGGAGGTACCAGAGCTGCCTTCACAGAGCAGTGGTGAATAGGGAGAGAGAAAGGAAATCATTGGTTTTCTTTGTGAGTCCAAAAGAGGAAAAGGTAGTCAGACCCCCACAAGATCTTGTTTGCAGAGAAGGGCCGAGGAAGTACCCGGATTTCACTTGGTCAGATTTGTTGGAGTTCACGCAAAAACACTACAGAGCTGATGTCGCTACACTCCAAAGCTTCATTCAATGGCTTTTATCTGCTAAACCA
>gnl_Poptr_v3.0_Potri.014G073700.1
ATGCCCATTGATTGTTTCCCTTCAAACATGACAATTATGCCTCCTCCTCCTCCTCCTCCAGAGCCATTAGTATTTGATGCTTCAATCCTTCAACACCAAGCGAACTTACCCTCTCAGTTCATTTGGCCTGACCACGAAAAACCATGCCTTGAACCCCCAGAACTTGCAATCCCTCCGATTGATTTTGGAAGCTTCCTCACTGGAGATCCTTTGGCGGTCTCAAAACTTGCCCAGCAAGTAAATGAGGCATGCAAGAAGCATGGTTTCTTTGTAATTGTTAATCATGGTGTTGACTCAAAGCTTATAGCTAAAGCTCATGAGGGTATGAACATGTTCTTTGGTAAGCAGCTCTCGGAGAAGCCAGTTCAAAGGAAGATAGGAGAGCAATATGGGTATGCCAGTAGCTTCACTGGAAGATTCTCCTCCAAGCTTCCATGGAAAGAAACACTTTCTTTCAGATATTGTGCTGACAATCAGTCCTCTAACATCGTCCAAGAATACTTCTTGAATGTAATGGGAGAAGAATTCAAACAGTTCGGGAAGGTGTACCAAGAATATTGTGAAGCCATGAACACTCTTTCCCTTGGAATTATGGAGCTATTAGGAGTAAGTCTAGGAGTTGGAAACGAATATTTTAGAGATTTCTTCGAAGGAAATGATTCAATAATGAGACTAAATTACTACCCTCCTTGCCAAAAACCGGAATTAACTCTTGGCACTGGGCCTCACTGTGATCCTACATCCTTAACAATTCTTCATCAAGATCATGTCAGTGGCCTTCAAGTGTTCGTCGAAGAAAAATGGCACTCCGTTACTCCTGATCCGGAAGCTTTCGTCGTTAACATTGGTGACACATTCATGGCTCTATCAAATGGCATTTTCAAGAGTTGCTTGCATAGAGCAGTGGTAAATAACGTAACAGTAAGGAAATCCCTCGCTTTCTTTCTATGTCCAAAAATGGACAAGGTGGTGAAGCCACCAAATACTTTGGTCGACTATAAAAATCCAAGGGTATATCCGGACTTCACATGGCTAGCTTTGTCAGAATTCACACAAAAACATTACAGGGCTGACATGAAAACCCTAGATGTCTTCACAACATGGCTTCAACAAAAAAACAACTGCGGGGGTACCAAAAATGCTTCTTCCTGT
>gnl_Poptr_v3.0_Potri.012G132400.1
ATGGCAATAGATTGCATCAAAACCATGCCTTCAAAAACCACCCATCATCACCATCCAAAAGATCAAGATCAATGCAAAGATGATAACAAGTCTTTAGTGTTTGATGCACAAGTTCTTAGATACCAATCAAGCATACCTCAACAGTTCATTTGGCCTGACCATGAAAAGCCTAGTGCTAATGCACCTAAACTCCAAGTTCCACTTATAGACTTGGGTGATTTCCTCTCTGGTAACCCTGATGCTGCAATGGAAGCTTCAAGACTTGTTGGTGAAGCATGTCAAAAACATGGTTTCTTTCTTGTTGTTAATCATGGAGTTGATAAGACACTCATTGCTCATGCTCTTAATTACATGGACAACTTCTTTGAATTGCCTCTTTCTGAGAAACAAAAGGCTCAAAGAAAAATTGGCGAGTCTTGTGGATATGCTAGTAGCTTTACTGGCAGGTTTTCCTCCAAACTTCCATGGAAAGAAACACTTTCTTTTAGCTATACAGCTGAGAAGAATTCATCAAAACATATTGAGCAATATTTTCATGACAGAATGGGGGAAGACTTCGCCAAATTCGGAAGGGTGTACCAGGATTACTGCGAGGCCATGAGCACTTTGTCACTAGGGATCATGGAGCTATTAGGAATGAGCCTTGGTGTGAGCAGAGCACATTTCAGAGAATATTTCGAAGAGAATGATTCAATAATGAGGCTTAACTACTACCCTCCATGCCAAAAGCCTGAACTTACTTTAGGAACTGGTCCTCATTGTGATCCAACTTCTTTAACCATCCTTCATCAAGACCAAGTGGGTGGTCTTCAAGTGTATGTAGACAACGAATGGTGTTCGATTAGCCCCAATTTCGACGCTTTTGTCGTTAACATTGGCGACACCTTCATGGCTCTATCAAATGGTAGATACAAGAGTTGTTTGCACCGAGCGGTGGTGAACAGCCAAACGCCAAGAAAATCTCTTGCTTTCTTCTTGTGTCCAAGGAATGACAAGAAGGTAACTCCACCAAAGGAATTAGTGGACACATGCAATCCAAGAATATATCCAGATTTCACATGGCCTATGTTGCTTGAATTCACACAAAAGCATTACAGAGCTGACATGAAGACACTTGAGATGTTCACAAATTGGCTTCAACAAAGAAATGTTAGC
>gnl_Prupe_v2.1_Prupe.2G150700.1
ATGCTAAGCATGCCAATGCCGCCTCCTCAACATCTCCCACCAACAAATGAAGCAAAGAATGAAAATGAAGAAAACCCTTTGGTTTTTGATGCTTCAGTTGCTCAGTACCAATCCAGCATACCCTCCAAATTCATATGGCCCGACCACGAGAAGCCATGCCCTGAGCCGCCAGAGCTTCCAGTTCCTCACATTGACATGAAAGGCTTTCTCACAGGGGACACTAGGGAGGTCTCAAACGCGACTTGTTTAGTCGATGAGGCATGCAGGAAGCATGGATTTTTCCTCGTTGTTAATCATGGAGTTGATTCGCAGCTCATAGCAAAAGCTCATGAATACATGGACTTGTTCTTTGGCATGCAACTCTCACAGAAGCAAAGGGCTCAGAGAAAGACTGGTGACCACTGCGGATATGCCAGTAGCTTCATTGGCAGGTTCTCCTCCAAACTTCCATGGAAAGAAACACTTTCTTTCAGATATAGTGCTGACAGCCACTGCTCAGTCAATGACTATTTTGTGAATGTAATGGGTGAAGATTTCAAAGAAATCGGGAAGGTGTACCAAGAATACTGTGAAGCCGTGAGCAATCTCTCCAGTGGGATAATGGAGCTGCTGGGAATGAGCTTAGGAGTTGGCCAAGAGTATTTCAGAGAATTCTTCGAAGGAAACGATTCAATAATGAGGTTGAACTACTATCCCAGATGCCAAAAACCAGATTTAACACTAGGAACTGGGCCTCACTGTGATCCCACTTCCTTAACAATTCTTCATCAAGATCAAGTAGGCGGCCTTCAAGTGTTTGTAGATGAAAAGTGGCGCTCTGTTACTCCTAAGCCTGATGCTTTTGTTGTCAACATTGGTGATACATTTATGGCTCTATCCAATGGGATTTACAAGAGCTGCTTGCATAGAGCAGTGGTTAACAACAGAACTGTGAGGAAATCTCTTACTTTCTTCCTTTGTCCCAAAAAGGACAGGGTGGTGACCCCACCAAGAGGTTTGGTTGATTCCAAGAGCCCAAGGATGTACCCGGACTTTACCTGGCCGACTTTGCTAGAGTTTACACAGAAACACTACCGGGCTGACATGAAGACGCTGGATGCCTTCTCAGACTGGATTATAAATAAAAACAAC
>gnl_Prupe_v2.1_Prupe.2G286800.1
ATGGCAATTGAGTGCATGATCACAACAAGAAGAAGCACGCAATCCATGGCTCAACCCCCCTCCCTAAAAACAGAGCACAAACAAGATGACCAAAAACCATTAGTTTTTGATGCCTCAGTGCTCAGGTACCAGACAGAAATACCAAAACAGTTCATATGGCCTGATGAGGAAAAGCCCTGCGCAAACACCCCTGAGCTCCAAGTCCCTCTTATAGACTTGGGTGGTTTTCTCTCTGGAAACAAACAAGCTGCAACGAAAGCCTCCACAATTGTAGGCGAGGCCTGCCAAAAGCATGGCTTTTTCCTTGTTGTGAATCATGGTGTTGACAATCAACTCATAGCCGATGCTCATCGCTACATGGATGATTTTTTCGGGTTGCCTCTGTCTGAAAAACAGAGAGCGCAGAGGCTACTAGGGGAGCACTGTGGCTATGCCAGCAGCTTCACTGGTAGATTCTCGTCAAAACTTCCATGGAAGGAGACTCTTTCTTTTCGCTACTCTGCAGACAAAAGCTCATCCAGTATCGTCCAAGATTATCTCTGCAGTAAAATGGGAGAAGAATTCAAGGAATTCGGGAGGGTGTACCAAGATTACAGTGAGGCTATGAGCACTCTTTCTATTGGGATCATGGAGCTTCTGGGATTGAGCCTTGGAGTTGACAGAGCACATTTCAAGGAATTTTTCGAGGACAATGATTCGATAATGAGGCTGAATTACTACCCACCGTGCCAGAAACCTGATCAAACTTTAGGCACCGGTCCTCATTGCGATCCAACATCTTTAACTATTCTCCACCAAGACCAAGTTGGAGGGCTTGAGGTGTTTGTGGATGATAAATGGCATTCCATTAGCCCAAATTTAAATGCCTTTGTTGTTAACATTGGTGACACTTTCATGGCTCTTTCAAACGGGAGGTACAAGAGCTGCTTGCACAGGGCAGTGGTGAACAGCCAAACACCAAGGAAGTCTCTTGCATTCTTCTTGTGTCCCAGAGATGATAAGGTGGTGAAGCCACCAAATGGGCTGGTTGATGATACTTCGTGCCCAAGAATATATCCAGATTTCACATGGCCTATGCTGCTGGAGTTCACACAGAAGCATTACAGAGCAGACATGAAGACTCTCCAAGTCTTCTCAAACTGGCTTCAACAGAAAAGCAGC
>gnl_Prupe_v2.1_Prupe.1G535900.1
ATGGCTTCAAGTCCCTCTGTTCTCTTGTCCTCTCCTCCTCCCACAGCAAAGGATGGTTCCCGTTTTATTGACTCAAATTACCTGCAAAAACAATCCCATGTGCCCGCTAATTTCAAATGGCCTGAGGAGGACGCGGCTTCTGCTCAAGAAGAGCTGAATGCGCCAGTAGTGGATCTTGAGGGCTTCTTCAATGGTGATGTTGTGGCAACTGAGAATGCTGCCAAGCTCATTAGGTCTTCTTGCTTGAGGCACGGCTTTTTCCAAGTGACCAACCATAGGGTTGATGCAGATCTCATCCAACTCGCTTATGATCATGTGGATGATTTCTTCAATCTTCCCATCGAGGAGAAAATAAAGGTACAGAGGCGTCCTGGTAGCCCTTATGGCTATTCGGGTGCCCATATGGATCGATTTTCGTCCAATTTGCCATGGAAGGAAACTTTTTCTTTTGCTTTCCAAGACGGTCCAGAAAAAACTGTGGCCGATTACTTCAAATTCACCATAAGCAAAGATTTCGAACAAACAGGGTTGGTGTATCAAAAGTATAGTGAAGCAATGCACTCTCTGTCTCTTTCAATTATGGAACTCCTGGCAATCGGGTTGGGAGTGGATCGGATGCTCTATAGAGAGTTCTTTGAAGATGCTGTGTCTATCATGAGAACCAACTTATATCCAACTTGCCAAGAGCCAAATCTTTCTCTTGGAACTGGACCTCATTGTGATCCTAATGCCCTCACCATTCTTCACCAAGACTTGGTTGGAGGGCTTGATGTGTTTGTTGACAACAAATGGCACAAGGTTCGGCCTGTTCTTGGTGCCCTAGTCATCAACATTGGCGACGTCTTCGCGGCATTATCGAATGGCATATACCGGAGTTGCTTGCACAGGGCTGCTGTGAACAGCCACAAGGAGAGGAGGTCTTTGGTCTTCTTTATGTGTCCTAGAGCTGACAAGGTG
>gnl_Prupe_v2.1_Prupe.1G442200.1
ATGGATTCAAGTGCCTCTGTTGTCTTGTCCTCTCCATGCGCAAAGCTTCCAAACCTTGAAGGAAACCATGGCAATATCGAAAAGGGAGGCGTTGCTCCTTTTATTGACTCAGCTTTCCTTCAAAAACAATCCCAAGTGCCCACTGGTTTCGTTTGGCCTGAGGCAGACTTGGTTTCTGCTCATCAAGAGCTCAATGAACCACTGGTGGATCTTGAGGGTTTCTTCAAGGGTGATGTTGTGGCAACTGAGAATGCTGCCAAGGCCATTAGGTCATCTTGCGTGAGCCATGGTTTTTTCCAAGTGATCAACCATGGGGTCGATCTAAATCTCATCAAACTCGCTGATGATCATTTGGATAAATTCTTCAAGCTTCCTGTAGAGGAGAAAGCAAAGGTAAAGAGGTGCCCTGGTAGCCCTTATGGCTATTCGGGTTCCCATGCTGATCGATTTTCGGCCAAATTGCCATGGAAGGAAACTCTTTCTTTTGCTTTCCATCAAGGTCCAAACCCAGTTGTGGCCGATTTCTGCAAATCCAAACTAGGCAAAGATTTCGAAGAAACAGGGAGGGTCTACCAAAAGTATTGTGAAGCAATGCACAATTTGGCTCTTTCAATTACGGAGCTCCTGGCAATTAGTTTGAAAGTGGATCGAATGCACTACAGAGAGTTCTTTGAAGATGCTCACTCTATCCTGAGGTGCAACTTCTATCCAACTTGCCAAGAGCCAAGTCTTTCTCTTGGAACGGGACCTCATTGTGATCCAATATCCCTCACCATTCTTTACCAAGACCAGGTTAGAGGGCTTGATGTGTTTGTCAACAACCTATGGCAGACGGTTCGACCTATTCAAGGTGCCCTAGTCATCAACATTGGAGATACCTTCTCGGCATTAACGAATGGCATGTACAAGAGTTGCTTGCACAGGGCCGTCGTGAACAGCCAGAAGGAGAGGAGGTCAATGGCATTCTTTCTGTGCCCAAGAGATGACAAGGTGGTGAAGCCCCCAGAGGATCTTCTGTGCATCGAGGGGATGACAAGAAAGTTCCCGGATTTCACATGGTCAGATTTTCTCCGATTCACTCAATATAACTACAGGCCTGACGAAACTACCCTCCAAAAGTTCAGCAACTGGCTACTTGCTGCTGATAATAACAAACATCTC
>gnl_Prupe_v2.1_Prupe.1G442300.1
ATGCGCCAGTGGTGGATCTTGAGGGTTTCTTCAAGGGTGATGTTGTGGCAACTGAGAATGCTGCCAAGCTCATTAATTAGGTCATCTTGCTTGAGCCATGGATTTTTCCTAGTGACCAACCATAAGGTCGATGCATATCTCATCCAACTCGCTTATGATCATGTGGATCATCTTTTCAATCTTCCCATCGAGGAGAAAATAAAGGTTGTATATCAAAAGTATAATGAAGCAATGCACGGTTTGGCTCTTTCAATTATGGAACTCTTGGCAATCGGATTGGGAGTGGATCGGATGCTCTACAGAGAGTTCTTCGAAGATGCTGTGTCTGTCATGAGAACCAACTTATATCCAACTTGCCAAGAGCCAAATCTTTCTCTTGGAACGGGACCTCATTGCGATTCTAATGCCCTCACCATTCTTCACCAAGACCTGGTTGGAGGCCTTGATGTGTTTGTCGACAACAAATGGCAGAAGGTTCGGCCTATTCCTGGTGCTCTAGTCATCAACATTGGCGGTGTCTTCGCGGCATTATCGAATGGCATATACAGGAGTAGCTTGCACAGGGCAGTTGTGAACAGCCACAAGGAGAGGAGGTCTTCGGTCTTCTTTATGTGCCCAAGAGCTGACAAGTTGGTGAAGCTCGCAGAGGAACTTGTGCCCACAAGTGAGGGGGCACAAGAAAGTTTCCGGATTTCACATGGTCAGATTTACTCAAAATTATTA
>gnl_Prupe_v2.1_Prupe.1G535600.1
ATGGCTTCAAGTCCCTCTGTTCTCTTGTCCTCTCCTCCTCCTACAGCAAAGGATGGTTCTCGTTTTATTGACTCAAATTACCTGCAAAAACAATCCCATGTGCCCGCTAATTTCAAATGGCCTGAGGAGGACGCGGCTTCTGCTCAAGAAGAGCTGAATGCTCCAGTAGTGGATCTTGAGGGCTTCTTCAATGGTGATGTTGTGGCAACTGAGAATGCTGCCAAGCTCATTAGGTCTTCTTGCTTGAGGCACGGCTTTTTCCAAGTGACCAACCATAGGGTTGATGCAGATCTCATCCAACTCGCTTATGATCATGTGGATGATTTCTTCAATCTTCCCATCGAGGAGAAAATAAAGGTCCAGAGGCGTCCTGGTAGCCCTTATGGCTATTCGGGTGCCCATATGGATCGATTTTCGTCCAATTTGCCATGGAAGGAAACTTTTTCTTTTGCTTTCCAAGACGGTCCAGAAAAAACTGTGGCCGATTACTTCAAATTCACCATAAGCAAAGATTTCGAACAAACAGGGTTGGTGTATCAAAAGTATAGTGAAGCAATGCACTCTCTGTCTCTTTCAATTATGGAACTCCTGGCAATCGGGTTGGGAGTGGATCGGATGCTCTATAGAGAGTTCTTTGAAGATGCTGTGTCGATCATGAGAACCAACTTATATCCAACTTGCCAAGAGCCAAATCTTTCTCTTGGAACTGGACCTCATTGTGATCCTAATGCCCTCACCATTCTTCACCAAGACTTGGTTGGAGGGCTTGATGTGTTTGTTGACAACAAATGGCACAAGGTTCGGCCTGTTCTTGGTGCCCTAGTCATCAACATTGGCGACGTCTTCGCAGCATTATCGAATGGCATATACCGGAGTTGCTTGCACAGGGCTGCTGTGAACAGCCACAAGGAGAGGAGGTCTTTGGTCTTCTTTATGTGTCCTAGAGCTGACAAGGTGGTGAAGCCCGCAGAGGAACTTGTGCGCAAAAGTGAGGGAGGCACAAGAAAGTTTCCGGATTTCACATGGTCGGATTTGCTTGAATTCACTCAAAACCATTACAGGGTTAATGAAACTACCCTCGAAAACTTCACCGACTGGTTCCTTTCTGCTGATCGTTCCAATTTCAAACCCACCCATTTCAAAACGTCCCAT
>gnl_Selmo_v1.0_115673
ATGAATACTAGTTGCGAACTCGAGTCCTATGTGTGGCCTCGTGGCGACTGCTCGCTCCCGGAGCATGGCAAGTTTGCGAGCCAGCAGGATGTCCCGACCATTGATCTGGCTGGTGGATCCAAAGCCAAGGTTGATGAGATTGGCAGAGCGTGCAGGCAGAGTGGATTCTTCCAGGTCGTCAATCACGGTGTGGATCACGAGCTTGTAAACCAGGTGCATGCGAGTGCTCGCCAGTTCTTCGAATTCCCCAGCGACACCAAGTTACGAGCGGCTCGCTCCGCCGGGAACAGCTTTGGATTCGCCGGCAAGTTTGCTGGGAGGTTCAAATCCAAGTGCCCCTGGAAGGAAACATTCTCGCTTCAGTACACGCCGAACTCAAACATCAAGGACTACATGATCAAAGTTTACACCGCGGAACAGCATGAGCAGCATTGTGCTCGCTACGAGACTTACTGCAAGGCAATGGAGAAGCTGGGACGAGAGCTGATTGAGCTGATTGCGCAGAGCTTGGAGCTGGCTCCCGATGCTTTGAACAGCTACTTCGACGATGGCTTCTCCATCTTCCGGATGAACATGTACCCGCCGTCGGAGCACTTCCCGCGGCTGCTGGGGACGGGGCCTCACACCGACCCGTGCGCATTAACAATTCTCCACCAGGATGAAGTTGGAGGACTGCAAGTGTACAACAGGGACGAGACTTGGGTCACAGTCGAGCCCCGTGCCGATGCGTTTGTCATCAGCATCGGTGACACATTCCAGGTAAACAGAGCGAGAATTCTTTTGTTCCTGCTCGTCCCTCTCCTCTCCCTCCTCGCAGCGCTA
>gnl_Solly_v2.4_Solyc06g035530.2.1
ATGGCCATTGATTGCATGGTGATGCCTATGATACAAGATGAGAAAAAGTCACTCATTTTCGACTCATCTGTACTTAAAAATGAATCGAACATTCCTAGACAATTTATATGGCCGGACCACGAGAAGCCTAGTGGTTTTGTTGGTGAACTTGATGTTCCGCTTATTGATTTAGGGGCATTCCTTTCTGGTGATCCGATTGCAGCTAAGCGTGAATCTAGTCTGGTTGATGAAGCATGCAAGAAGCACGGTTTCTTTCTCGTGGCAAATCATGGTGTTGATACTAATCTTATCTCACTTGCACATCGCTATATGGACATGTTCTTTGAATTGCCACTTTCCGACAAGCAAAAGATTCAAAGGAAGAGAGGAGATCATTGTGGTTATGCTAGTAGCTTTACTGAGAGATTTTCATCCAAGTTACCTTGGAAAGAGACACTTTCTTTTCCATATTCTACCCTACAAGGCTCGTCCCACATGCTTGATCAATATTTTCTAAAAACAATGGGGGAAGACTTTAGCCATATTGGGAAGTTTTACCAAGAGTATTGTAATGCGATGAGCACTCTCTCTTCTGGGATCATGGAACTCTTGGGCGAGAGCCTAGGCGTGAGCAAAAACCATTTCAAACAATTCTTTGAAGAAAATGAATCGATTATGAGACTCAACTATTATCCAACATGTCTAAAACCAGATCTTGCGTTAGGAACTGGACCACATTGTGACCCAACATCATTAACCATCCTCCATCAAGACAACGTCTCAGGACTACAAGTTTTCATGGACAACCAGTGGCGCTCTATCAGTCCAAATAATAGTGCTTTTGTCGTTAACATAGGTGACACATTTATGGCGCTTTCAAATGGAAGGTATAAAAGTTGTTTGCACAGAGCTGTAGTAAACAACAAAACACCTAGAAAATCTCTTGCTTTTTTTCTTTGTCCTAAGAAGGATAAGGTGGTGAGGCCACCGGCAGAATTGGTGGACTCTAATAATCCTAGAATATATCCAGATTTCACATGGCCAACTCTATTTGAATTTACACAGAAGCATTATAGAGCTGATACCAATACTCTACGATTCTTCTCTACTTGGCTTCAACAGAAAACTACGGAAATT
>gnl_Solly_v2.4_Solyc06g050110.1.1
ATGGATATAGATAGTATAATCACAAATGATAAATCGTCTATGGTAGATGAGAAAAATTCATTAATTTTTGATGCATCCCAAATGAAACACGGCAAGAAGGATTGTGCAATACCACAAGAGCTTCATGCTCCCCTTATTGACTTAGGGGGTTTCTTTTCTGGTGACCCTACCACAATGCAAGAAGCATCTAGGCTTGTTGGTGAAGCCTGCAAGAGTCACGGTTTCTTCCTTGTGGTGAACCACGGAGTTGATGAAAATCTCATCTCTAATGCCCATCGAAACATGGACATGTTCTTTAGCTTGCCTCTCTCTGAAAAGTTAAAAGCTGAGAGAAAAATTGGTGAACATTGTGGCTATGCCAGCAGCTTTACTGGAACATTTTTGTCAAAGTTGCCTTGGAAAGAGACACTCTCTTTTCAATACTCTGCTAAAGAACACTCATCGCATATAGTTGAAGAGTATTTCCAAAAGACAATGGGAAAAAGTTTTAACAATCTTGGGAAGGTTTATCAAGAATATTGCAATTCGATGAGCAAACTTTCTCTAAGGATCATGGAGCTCTTAGGGATGAGTCTAGGAGTACAGAAGGAAAACTTCAAAGATTTTTTCGAAGATAATGAATCCATAATGAGAATCAACTACTATCCACCATGTCATAATCCAGAGCTCACATTAGGAACATGGCCTCATTATGATCCAACATCATTAACCATTCTCCATCAAGATGGTGTTAGTGGACTTCAAGTTTTTGTGGATAATGAATGGCATTCAATCAATCCAAATTACAATGCTTTTGTGGTTAACATAGGCGACACATTTATGGCGCTATCAAATGGAATATTCAAAAGTTGCTTGCATAGAGCAGTGGTAAACAACTATATTCCTAGGAAATCACTAGTTTTCTTTCTTTGTCCAGACAAAGATAAGGTGGTGAGACCACCAACCGAATTGGTGGACTTCAATAAACCTCGAATTTATCCTGACTTCACATGGCCTACCCTCCTTGAGTTTACACAGAAGCATCACCCAGCTGATACAAACACACTTCAAGCTTTCTCAAATTGGCTTCAACACAATAATGTGCAACCT
>gnl_Solly_v2.4_Solyc09g018410.1.1
ATGAGACTCAACTACTTTCCACCATGCAACAAACAAGATCTCACCTTAGGAACTGGGTCATACTATGATGCAACATCCTTAATCGTTCTCCATGAAGGTTGTGCACTATCGAATGGGAGAGAGAAAAGCTTCATACACAGAGAAGTGGTAAACAACAAGACTCCTAGAAAATCACATGATTTCATTCTTTATCCAGAAAATAATAAGGTAGTCAGTCCACCAACTAAATTGGTGGATGACAACAACCCCCGAATATATCCCGAATTCACATGGCCTACCCTCTTTGAGGTTACTCAGATGACAAGTGGAAGAGATAGACATATGAGGTTTACTAAGCTAGACTCTAGGTTTCTCTTACTC
>gnl_Solly_v2.4_Solyc09g009110.2.1
ATGACCACTAATAGTATAATCACAAAAGAAAAATCACCTATGCTTGGTGAGGAAAAACCATTGATTTTTGATTCATCCCATATGAAAAATGAGTTCAACATTCCTACACAATATATATGGCCAGATGATGAGAAGCCATGTGTTGTAGCACAAGAACTTCATGTTCCTCTTATTGACTTAATGAGTTTCTTTTCTGGTGACCCCGTCGCGACCCAACAAGCATCTAGGCTTGTTGATGAAGCGTGCAGGAGTCATGGTTTCTTTCTTGTAGTAAATCACGGAGTTGAGTCTAATCTAATCTCCAATGCCCATCGTTACATGGACACGTTCTTTGACATGCCTCTCTATGAAAAACAAAAAGCTCGGAGAAAAATTGGTGAGCATTGTGGCTACGCCAGCAGCTTTACTGGAAGATTTTCTTCGAAACTTCCTTGGAAAGAGACACTCTCTTTACGATACACCGCTAAAGAAAACTCATCTCACATAATTAAAGAGTATTTTCAAAGGACATTGGGTGAAAGTTTCAATAATCTCGGGAATGTTTATCAAGAATATTGCAATTCCATGAATACACTTTCTCTTAGGATCATGGAACTCTTAGGAATCAGCCTGGGTGTACAAAAGAGTCACTTTAAAGAGTTTTTCGAAGACAATGATTCCATAATGAGACTCAACTACTATCCCCCGTGCCTGAAACCAGAGCTCACCTTAGGAACAGGGCCGCACTATGATCCAACATCATTAACCGTTCTCCATCAGGATTGTGTTAGTGGATTTCAGGTTTTTGTGGACAATGAATGGTACTCCATCAGTCCAAATTTCAATGCATTTGTGGTTAACATAGGCGACACATTTATGGCACTATCGAATGGTATATACAAAAGTTGCTTGCATAGAGCAGTTGTTAACAACACAACTCCTAGGAAATCACTAGCTTTCTTTCTTTGTCCACACAAAGATAAGGTGGTGACTCCACCAACTGAATTGGTGGACTACAACAACCCTCGACTATATCCTGACTTCACATGGCCTGCTCTCCTTGAGTTTACTCAAAAGCATTATAGAGCTGATAAAAACACTCTTCAAGCTTTCTCAATGTGGCTTCAAGAAAATAATGCAGAAGCTAAATATGAG
>gnl_Solly_v2.4_Solyc03g006880.2.1
ATGGCTATTGATTGTATGATCACAAATGGAAAATCTCCCATGCTAGATGAAAAAAAACAATTTATTTTTGATGCATCTCATATGAAACGTGAGTCTAATATTCCCACACAATTCATATGGCCTGACCACGAGAAGCCTTGTGCCTTAGTACAACAACTTCATGTACCCCTTATTGATTTAAGGGGTTTTCTTTCTGGTGACCCCGACGCGGCCCAACAAGCATCTGAGCTTGTTGGGGAAGCGTGTCGGGGTCATGGTTTTTTTCTTGTGGTGAATCACGGAGTTGATGCTAATCTCATTTCTAATGCTCATCGTTATATGGATACGTTCTTTGAGTTGCCGCTTTTAGAAAAGCAAAAAGCTCAGAGAAAAATTGGTGAGCATTGTGGTTATGCTAGTAGTTTTACTGGAAGGTTTTCATCAAAGCTACCTTGGAAAGAGACACTCTCTTTTCGTTACTCCGCTAAGAAAGAATCATCTCACATAGTTGAAGAGTATTTTCAAAGTACATTGGGCGAAAGTTTTAACCATCTCGGGAATGTTTATCAAGAATATTGCAATTCTATGAACACACTTTCTCTTGGGATCATGGAACTCTTAGGGATGAGCCTAGGTGTAGAGAAGAGTCACTTCAAAGAGTTTTTCGAAGAAAATGATTCGATAATGAGACTCAACTACTATCCACCATGCCAGAAACCGGAGCTCGCCTTAGGAACGGGGCCTCATTGTGATCCAACATCATTAACAATTCTCCATCAAGATTGTGTTGGTGGACTTCAAGTTTTTGTGGACGATGAATGGCGTTCCATCAGTCCAAATTTCAATGCATTTGTGGTTAATATAGGCGACACATTTATGGCGCTATCAAATGGAAGATACAAAAGTTGCCTACACAGAGCGGTAGTAAACAACAAGACTCCTAGGAAATCACTTGCTTTCTTTCTTTGTCCAAACAAAGATAAGGTGGTGAGCCCACCAAATGAATTGGTGGACTCCAACAACCCTCGAATATATCCCGATTTCACATGGCCTACTCTTCTTGAATTTACTCAAAAACATTATAGAGCTGATATGAACACTCTTCAAACATTCTCAAATTGGCTTCATGATCAACACAACACTACTACACAAGCT
>gnl_Solly_v2.4_Solyc01g093980.2.1
ATGCATGATGAAAGACAAAATGATGAAGAAACATCTCTTGTGTTTGATTTCCTTGCAAACAATTCAAACATTCCTCCACAATTCATATGGCCAGATGATGAAAAGCCATGCCCTCAGCCACCACCCCTATTACATGTTCCTCCAATAGACTTGAATGGCTATCTCTCCGGTGACCCCCTCGCGGTATCCAATGCCACTCGTCTTGTTAATGAGGCATGTCGAAAGCATGGCTTCTTCCTTGTTGTTAACCATGGTATCGATACGAAGCTCATCAATGAAGCTCACAAGAATATGGATTTCTTCTTTGGGAAGCCACTTGTTGAAAAGGAAAAAGCAAAGAGAAAAGTTGGTGATTATTGTGGTTATGCTAGTAGCTTTACTAGTAGGTTCTCTTGCAATCTTCCTTGGAAAGAAACACTTTCTTTTAGATATTCTGCTGAGTTACCCTTTTCACATCATATAGTCCAAAATTACATCTTGAATGTCATGGGACAAGAATACACTCATTTTGGGGATGTGTACCAAAAATATTGTGAAGAAATGAGCAAGCTTTCCCTTAGTGTGATGGAGCTATTAGGTGAGAGTATTGGAGTGGGAAGATCATATTTTAGAGAGTTTTTTGAAGAGAATGATTCAATAATGAGATTGAATTACTACCCAATTTGTCAAAAGCCAGATTTGACTCTAGGGACAGGACCTCATTGTGATCCTACTTCCTTAACCATTCTTCATCAAGATGATGTTGGTGGCCTTGAAGTCTTTGTGGATGATAAATGGCACTCTATTCCTACTAATACTAATGCCTTTGTGGTCAACATTGGTGATACATTCATGGTAATGTCAAATGGTACATACAAGAGTTGCTTGCACAGAGCAATTGTAAACTGTAGAAGAACAAGGAAGTCATTGGCATTTTTCTTATGTCCAAAACAGGACAAGATAGTAAGCCCACCAAAAGAGTTGATTACTAAGAATCTACCAAGGAAGTTCCCTGATTTCACATGGCCACTTTTTCTTGAATTCACTCAAAAACATTATAGAGCTGACAAAAATACTCTTGATGCCTTTGTCCATTGGCTTCTACACAAAACC
>gnl_Solly_v2.4_Solyc11g072310.1.1
ATGGCAATTGATTATATGATCACGAGAAATAACAACATGATATCCAAAGAAGATCAAGTATCAAATAAGTCGTTGAGTTTTAATGCATCATTGATGAAAAACGAGTCAAATATACCAAGCCAATTCATATGGCCGGACCATGAGAAGCCAAATTATGCTAGTGTTACTAGAGAACTACAAGTTCCACTAATAGACTTAAGTGGGGTACTTTCAAATGACCCTATTGAAATCAAGAAAGCAACTAGACTTGTTAATGAAGCATGTACAAAACATGGTTTTTTCTTAGTGGTTAACCATGGGGTTGACACAAATCTCATAAAAAATGCACATGTTTACATAGACAAGTTCTTTCAATTGCCACTTTGTGAGAAGCAAAAAGCACAAAGAAAAGTTGGTGAACATTGTGGTTATGCTAGTAGCTTTGTTGGAAGGTTTTCATCTAAGTTGCCTTGGAAAGAAACACTCTCGTTTCAATACTCTGATCAGAAAGGCTCATCACACATAGTTGAAGATTATTTTCAAAGGACACTCGGTGAAAAATTTAGTTATATTGGGAAGGTTTATCAAGAATATTGCAATGCCGTGAGCACCCTTTCTCTAGGGATCATGGAACTTTTGGGATTGAGCCTAGGTGTGAGCAAGAACCACTTCAAAGAATTCTTTCAAGGAAATGAGTCCATAATGAGACTAAATTATTATCCAACATGTCAAAAACCTGAACTCACTTTAGGGACAGGGCCTCATTGTGATCCCACATCATTAACCATTCTCCATCAAGATAGTGTTGGTGGGCTTCAAGTTTTTGTGGATAATGAGTGGCACACCATCACTCCAAATTTCAACGCTTTTGTTGTTAACATAGGCGACACGTTTATGGCACTATCAAACGGAAGATACAAAAGTTGCTTGCATAGAGCAGTGGTAAACAACAAAATACCTAGGAAATCACTTGCTTTTTTTCTTTGTCCCAAGAAAGATAAGGTGATTACTCCACCAAATGAATTAGTGGATTCTAACAATCCAAGAATTTATCCAGATTTCACATGGCCAACCTTATTAGAATTTACACAAAAACAATATAGAGCTGATATGAACACCCTACAAACTTTCTCAAATTGGCTTAAAAAAACACAGTCT
>gnl_Solly_v2.4_Solyc11g013360.1.1
ATGGGTTGCAGTGCACTGGTGGGAGGGATCCAGATCTCAGGTTCGAGCCCAGATAAGGAGAAAATTCTGCTGGGATTGTCACCTCCGAATGGATCTTACACCATGGACCCTTTTCATCAACAAACCAACACACCTAAAGAATTCATTTATCTAAAAGAAGACTCAATACAAGCACAAGAAGAGCTAAATGAGCCAATAATAGACCTAATTGGAGACATCAATTCTGTGTCCATGCTTGTGAAAACAGCTTGCTTGAACCATGGATTCTTTCAAGTTATAAACCATGGAGTTGATTCTCAATTAATTAACATGGCTCATGCTCATGTCAATCATTTCTTTAAGCTTCCATTAGAAGTAAAACTAAAGGTTCAAAAACAACATGGTAGTTTATGGGGTTATTCAAGTGCCCATGCAGAGAGATTTACTTCAAGACTGCCATGGAAAGAAACATTATCCTTCAATTTTCATGAAAATTGTGGCTCTAATAAGGGTGGTATTGTTGTTGATTTCTTTGAATCTTCACTTGGAAAAGAATTTGAACAAATGGGATTGGTGTTTGAGAGATACTGCAAGGAAATGAAGAGAGTAGGACTTACAATCATGGAGATACTTGGTATAAGCCTTGGTTTAGAAAAATGTTACTACAAAGAATTTTTCAAAGATACAAGTTCTATAATGAGATGTAATTTCTATCCAACTTGTCAAGATCCTAATTTAGTCTTTGGAACTCCACCTCATTGTGATTTTAATTCATTTACAATTCTTCATCAAGATCAAGTTGGAGGATTGGAAGTCTTTGTTGATAACAAATGGAAATCAATCCAACCTAGGCATGATGCACTTGTCATCAATATTGGTGACACTTTTACGGCACTATCAAATGGAATATACAAAAGTTGCTTGCACAGAGCAATTGTAAAGAGACAAGTTGAAAGGATATCTTTGGCTTTTTTCTTGTGTCCAAAGGAAGACAAAGTGATAGTACCCCCACAACATCTTCTTGTTTCCAACTCAAGAATTTATCCCGACTTCACA
>gnl_Solly_v2.4_Solyc10g045690.1.1
ATGGACATGTTCTTTGACATTACTCTAAGTGAAAAGAACAAAACTCAAAGGAAAAATCGTGAACATTGTGTTTATGCCATCATCTTTACTGGAAGGTTTTCTTTAAAACGTCTTTGGAAAGAAACATTCTCTTTGCAAAACTCTATTCAAAAAGGCTCATCTCACATAGTAGAGGAGTATTTACAAAGAACGATGAGCACACTTTCTCTTACGATCATGGAACTTTTAGGGATGAGCCTAGGTGTACAAAAGAGCCACTTTAAGAGTTTTTTGGAAGATAACGAATCCATAATGAGACTCCAATATTTTCTCCCGCGCCAGAATCCAGAGCTCACCTTAGGAACAAGGCCTCAATATGATCCAACATCATTAACCCTTCTCCATCATGTTTTGGTTTGCAAACTTCAGGTTTTTGAGGACAACAAATGGTACTCCATCCGTCCAAATTTTAATGATTTTGTGTTTAAGATAGGCCTATCAAATGGTAGATACACAAGTTGCTCACATAGAACAATGTTTAACAATAAGACACCAAGAAAATCACTTGCTTTATTTCTTCGTCCGGTTAGA
>gnl_Sorbi_v3.1_Sobic.003G379500.1
ATGAGGCCGCGCCTCCCTCCAAATGTTCCCTTGTCGTTGCTCGCGAACTCGCTCTCCTCCCCTCTTCCCTGCACACTCGCACATCTCATGGTGTCCCAAGAACGGCAAGAGCCAGCACTGCCTCTGCCTAGCAACAGCAGCAGCGCCAAGCGAGCAGCCGCGTCCATGGACGCCAGCAGCCCGGCCCCGCCGCTCCTCCTCCGCGCCCCCACTCCCAGTCCCAGCATTGACCTCCCCGCTGCCGCTGGCAAGGCCGCGGCCGTGTTCGACCTGCGGCGGGAGCCCAAGATCCCGGCGCCATTCCTGTGGCCGCACGAGGAGGCGCGCCCGACCTCGGCCGCGGAGCTGGAGGTTCCGGTGGTGGACGTGGGCGTGCTGCGCAATGGCGACCGCGCGGGGCTGCGGCGCGCCGCGGCGCAGGTGGCCTCGGCGTGCGCGACGCACGGGTTCTTCCAGGTGTGCGGGCACGGCGTGGACGCGGCCCTGGGGCGCGCCGCGCTGGACGGCGCCAGCGACTTCTTCCGGCTGCCGCTGGCCGACAAGCAGCGCGCCCGGCGCGTCCCCGGCACCGTGTCCGGGTACACGAGCGCGCACGCCGACCGGTTCGCGTCCAAGCTCCCCTGGAAGGAGACCCTGTCCTTCGGCTTCCACGACGGCGCCGCGTCGCCCGTCGTCGTGGACTACTTCACCGGCACCCTCGGCCAAGATTTCGAGCCAATGGGGCGGGTGTACCAGAGGTACTGCGAGAAGATGAAGGAGCTGTCGCTGACGATCATGGAGCTGCTGGAGCTGAGCCTGGGCGTGGAGCGCGGCTACTACCGGGAGTTCTTCGAGGACAGCCGCTCCATCATGCGGTGCAACTACTACCCGCCGTGCCCGGAGCCGGAGCGCACGCTGGGCACGGGCCCGCACTGCGACCCTACGGCGCTGACCATCCTCCTGCAGGACGACGTCGGCGGGCTGGAGGTGCTGGTGGACGGCGAGTGGCGCCCCGTCCGGCCCGTCCCAGGCGCCATGGTCATCAACATCGGCGACACCTTCATGGCGCTGTCGAACGGGCGGTACAAGAGCTGCCTGCACCGCGCGGTGGTGAACCAGCGGCAGGAGCGGCGGTCGCTGGCCTTCTTCCTGTGCCCGCGCGAGGACCGGGTGGTGCGGCCGCCGGCCAGCAGCGCCACGCCGCGGCAGTACCCGGACTTCACCTGGGCCGACCTCATGCGCTTCACGCAGCGCCACTACCGCGCCGACACCCGCACGCTGGACGCCTTCACCCGCTGGCTCTCCCACGGCCCAGTCCCAGCCCAGGAGGCGGCGGCTCCCTGCACC
>gnl_Sorbi_v3.1_Sobic.009G142400.2
ATGCCAGAGAACCCACATCATGGCAGCAGTGACCGCCTTGCCCTTGTGGGCAAGCAAGTTGATCGTCGCCTACTCCTCCCCGTCTCTCCTGCCGCCGACGACGGCAAGGACGACAACGGCGCCGCTGCTGTCATCAACCTCTGGGGCCAGCTAAAGATCCCGGACCCGTTCGTCTGGTCCCACGCCGAAACGATGGTCTCCTCGGAGAGGGAGCTGGACGCGCCGGTGGTCGACGTCGGCGCCGCCATGCGCGGCGGCGACGACGACTGCGGCGCCGGGATCCGCCGCGCCGCCGAGCTGGTCTCCGGGGCGTGCTCGAGCCACGGGCTCTTCCAGGTGACCGGGCACGGCCTGGACCCCGCGCTTGCCCGTGCCGCGCTCGACGGCGCCGCCGCCTTCTTCCGCCTGCCGCTCGCCACCAAGCAGCGCGCCAGCCGCGCTCCGGGGAACGTGACCGGCTACACCGCCGCGCACGCAGACCGGTTCACGGCCAATCTTCCCTGGAAGGAGACGCTCTCCTTCGGCCACCGTGACCGCCGGACATCCGGCAGCCATGTTGTCGTGGACTACTTCACCTCCACGCTAGGAAGCGACTTCAAACCCTTAGGGGTGGTGTATCAGAACTACTGCAACGCGATGAAGGAGGTGTCGCTGGCGATAATGGAGGTGATAGGGGTGAGCCTGGGGGTGGGGAGGAGCTACTACAGGGACTTCTTCGCCGACGGCAGCTCCATCATGAGGTGCAACTACTACCCACCGTGCCCGGAGCCGGAGAGGACGCTGGGGACGGGGCCTCACTGCGACCCGTCGGCGCTCACCGTCCTGCTGCAGGACGGCGACGTAGACGGGCTCCAGGTGCTCGTCGACGGCGAGTGGCGGACCGTGCGGCCGAGGCCCGGCGCGCTCGTCGTCAGCATCGGGGACACATTCATGTCTTTGCGTGTGGTGCATGCGTGCAGGCGCTGTCGAACGGGCGGTACCGGAGCTGCCTCCACCGCGCGGTGGTGCACCGGGAGCGGGAGCGCCGGTCGCTGGTCTTCTTCCTCTGCCCGCGCGAGGACCGCGTGGTGCGCCCGCCGCCGCGCCTCCTCCTCGCCGTCGCCGCACGCGAGCAGCAGCAGGAGCAGCCGCGGCGGAGGTACCCGGACTTCACCTGGGCGGACCTGGCGCGCTTCACGCAGCGACACTACCGCGCCGACGCCGGCACGCTCGACGCCTTCGCGCGCTGGCTCGGCGCCGCCCCCACCTGCGCCGCGGCGACGTCGGCGGCGTCCCAGAGCCCAGACAAGGCCCACGAGACAGTTTAGCTGCCTTGGCTTTGCATTGGCTACTACCCAAGTGCTACTAGACGGAGACACGGAGTGGTGGCAGCATCTGTGTATAATAAGCACGTACTACATGCATTATATTATTAGCTGTATTGTTCATCTATTTGATGCATCGGCTGTACTTTTTGGTAAATGGCTTTTCAAGTTACTACCAAGTAATTTGGAA
>gnl_Sorbi_v3.1_Sobic.001G005300.1
ATGGTGCAGCAGGCGTCGCTTGGTGAGCCGCTGCTGCTCCAGCCGCCGCCGCCGTCCCTGGTGTTCGACGCCGCCCGTCTGAGCGGTCTGTCCGACATCCCGCAGCAATTTCTGTGGCCCGCCGACGAGAGCCCCACCCCGGACGCCGCCGAGGAGCTGGCCGTGCCGCTCATCGACCTCTCCGGGGACGCCGCCGAGGTGGTCCGCCAGGTGCGCCGCGCCTGCGACCTGCACGGCTTCTTCCAGGTGGTGAACCACGGCATCGACGACGCGCTCCTGCAGGAGGCGCACCGCTGCATGGACGCCTTCTTCACGCTCCCCATGTCCGACAAGCAGCGCGCGCAGCGCCGTCAGGGGGACAGCTGCGGATACGCCAGCAGCTTCACGGGCCGCTTCGCGTCCAAGCTGCCATGGAAGGAGACGCTGTCGTTCCGCTACTCCGACGACCAGGGCGACGGCGACGTCGTCGTGGACTACTTCGTCGACAAGCTGGGCGATGCGTACCGTCACCACGGGGAGGTGTACGGCCGCTACTGCTCCGAGATGAGCCGGCTGTCGCTGGAGCTGATGGAGGTGCTCGGGGAGAGCCTCGGCGTGGGCCGCCGCCACTTCCGCCGCTTCTTCCAGGGGAACGACTCCATCATGCGCCTCAACTACTACCCGCCGTGCCAGCGGCCCTACGACACGCTGGGCACCGGACCGCATTGCGACCCCACCTCCCTCACCATCCTCCACCAGGACGACGTCGGAGGCCTCCAGGTGTTCGACGCCGCCACCGGCCCCGGCACCGGCCGCTGGCGCTCCATCAGGCCCCACCCGGGCGCCTTCGTCGTCAACATCGGCGACACCTTCATGGCGCTCTCCAACGGACGCTACAGGAGCTGCCTGCACCGCGCCGTCGTCAACAGCCGGGTGCCCCGCCGCTCGCTCGCCTTCTTCCTGTGCCCGGAGATGGACAAGGTGGTGCGCCCGCCCGCCGAGCTGGTGGACGACGCCAACCCGAGGGCGTACCCGGACTTCACGTGGCGGACGCTGCTCGACTTCACCATGAGGCACTACAGGTCCGACATGAGGACGCTCGAGGCATTCTCCAACTGGCTCAACCATGGCGGACACCTCTCATCACCACCTCCTCCA
>gnl_Sorbi_v3.1_Sobic.002G046500.1
ATGGCGGCGGCGGGCGTGGTCGTGTTCGACGCGGAGGTGCTGAGCCGGGAGGAGCGGATCCCGGCGCAGTTCGTGTGGCCGGCCGAGGATCGGGCGCCGTCGGCGGGCGGCTGCGGCGTGGAGGAGATCGCCATCCCCGTGGTGGACCTCGGCGAGTTCCTCCGCCACGGGGATCGGGAGCTGCCGCGCGGCGTGGCGGAGGCGTGCGAGCGCCACGGCTTCTTCCAGGTGGTGAACCACGGCGTCCCCGCCGCGCTGCTCGCCGACGCCTACCGCTGCCTCGACGCCTTCTACGCGCGCCCGCTCGCCGACAAGCAGCGCGCGCAGCGGCGCCCCGGGGAGTCCCACGGCTACGCCAGCAGCTTCACGGGCCGCTTCCGCTCCTGCCTGCCCTGGAAGGAGACGCTCTCCTTCAACTGCCCCGCCGGCACCGGCGGCGACACCCAGAGCGCCGCCGCCGTCGTCGACTACTTCGTCGACGTCCTCGGCGAGGACTACCGCCACATGGGAGAGGTGTACCAGGAGTACTCCGACGAGATGGCGCGGCTAGCGATGGACGTGACGGAGGTGCTGGCGGCGGCGCTGGGCCTGCGCCGCGGCGCGCTGCGCGGGTTCTTCGACGGCGGCGACTCCATCATGCGGCTGAACCACTACCCGGCGTGCCGGCAGCCGCAACTGACGCTGGGGACGGGGCCGCACCGGGACCCGACGTCGCTGACGCTGCTGCACCAGGACGACGTGGGCGGGCTGCAGGTGTGCGCCGGCGGCGGCGGTGGTGGTGAGTGGCGCGCGGTGCGGCCCCGCGCGGACGCGTTCGTGGTCAACATCGGCGACACCTTCGCCGCGCTCACCGACGGGCGCCACGCCAGCTGCCTCCACCGCGCCGTGGTCAGCGGTGACCGCGCCCGCAGGTCGCTCGCCTTCTTCTTCAACCCGCCGCTCGACCGCGTCGTCCGCCCGCCGGACGCGCTCCTCCTCGAGGACGAGAAGCGCCGCCGCCCGCGCGCGTTCCCGGACTTCACGTGGCGCGAGTTCCTCGAGTTCACGCAGAAGCATTACCGGTCGGACGCGAGCACCATGGACGCCTTCGTGTCGTGGATCGCCGGAGGACGCGGCGATGGCCATGGCGGCAGACAGGAGGGCAAG
>gnl_Spipo_v2_Spipo0G0090700
ATGCAGAAGAAGAGCAAGATTCCACGGGAGTTCATCTGGCCGTCGACCGAGAGGCTGCAGACGCTGGACGAACTGGCGGCGCCGGTCGTTGACCTCGGGGGCTTCCTGAGTGGGGACGAGGAGTCAACCCTTCGCGCCGCCGGGCTCGTCGCCGCCGCCTGCAAAGTCCACGGCTTCTTCCAGGTGACCAACCACGGCGTTGACCTCGCCCTCATCGCCGCCGCCGTTGACTGCCTCGATGCGTTCTTCCGCCTTCCCCTCCGCAATAAGCTCCGTGCCCGTCAGCTCCCCGGCAGCCTCTGCGGCTACGCCGGCGCCCACGCCCACCGCTTCTCCTCCAACCTCCCCTGGAAGGAGACCCTCTCCTTCCCCCACATCCACTCCGGCGCGGTCGCCGGCGACAACGCCGTCGTCCGCTTCTTCACTTCCATCCTTGGCAAGGATTTCGAAGCCATGGGGTGGGTTTACCAGAGGTATTGTGAGGCGATGGAAGAGCTCTCGCTGGCGATAATGGAGCTGCTGGGGGTGAGCTTGGGGGTGGGGAGGAGCCATTACAGGAGCTTCTTCGAGGAGGGGAGCTCCATAATGCGGTGCAACTACTATCCGGCTTGCCCGGAGCCGGAGCTGGCGATGGGGACGGGCCCACACTGCGACCCCACCGCCATGACCGTGCTCCACCAGGACCTCGTCGGAGGCCTCGAGGTTTTCTCTGGCGGGCGGTGGCGCGCGGTCAACCCCGTGAGCGGCGCGCTCGTGGTCAACATCGGCGACACTTTCATGGTATTCAAAGATCGGCAACTCACCGCCGCA
>gnl_Spipo_v2_Spipo17G0005300
ATGGTCCTGCCCGTCGCCGGCCAAGCAGCAGCCACCCGCAAGGCGGAGATGACGCCGGGCGACGGCCACCCGAGCGCTCTCGACGGCGGCAACGGCGAGCAGCAGCGGCGGCCGCCGATGCCCTGTTCCAGCCCGCTGGTGTTCGACGCCGCCGTGTTGCAGCACCAGAGTGAGATCCCGCCGCAGTACGTGTGGCCCGACGAGGAGAAGCCGGCGCCAGACGCCGCCGCCGAGGTGCTCTCGCTCCCCGTCATCGACCTGGGAGAGTTCATGGAGGAGAGGAGAGGGAGAGGGGACCCGTCGGCGGGGCCGACCATGAAAGTCGCGAGCTCGGTGAGGGAGGCCTGCGAGAGGCACGGGTTCTTCCAGGTCGTGAACCATGGCGTCGACCCGGGACTGCTGGCGGAGGCCCACCGCCGCGTGATGGGCTTCTTCCAGATGCCCCTCGAGGAGAAGCAGCGGGCGCAGAGGAAGCGTGGGGAGAGCTGCGGCTACGCCAGCAGCTTCACCGGCCGCTTCACGTCCAAACTCCCATGGAAGGAGACCCTCTCCTTCCGGTACTCTCCTTCCCCTTCCTCCGGCAGCGGCGGCGGCAATGTGCTCGCCTACTTTCTCGAGACGCTGGGTCCGGCCTTCCTGCGCGACGGG
>gnl_Spipo_v2_Spipo17G0005500
GTGCAGGTTCCCTGCAACGCTTCCACGGAGGAGGCGCCGGCGATGATGCTTTCTGGCGGCGGCGAGGAGAATCGACGGCTGCCTCTTTCTCTCCCGGCGTTCGATGCCGCCGTAATGCAGCACCAGGTCGACATCCCCGCTGAGTACATCTGGCCCGAAGATGAGCGGCCCAAACCAGACGCCACAAAAGAGCTCGTGCTCCCTCTCATTGACCTTGGGGCTTTCCTGGAGGAAAGCGACGGAGGCGGCGGCCGATCCGCTCCCGTCCTCGAAACGACGAGGCTGGTGAGGGAGGCATGCGAGAAGCACGGTTTCTTCCTGGTGGTCAACCACGGCGTAGACGCGGGACTCCTGGCGGAGGCCCGCCGCCGCATGGTGACCTTCTTCGAGATGCCGCTGAAGGAAAAACAGCGCGCGCAGAGGAAGAACGGGGAGAGCTACGGCTACGCCAGCAGCTTCACCGGCCGCTTCACATCCAAGCTCCCCTGGAAGGAGGGCCTGTCCATGCGCTATACACCCACTTCTTCCTCCGGCGACGGCACCGTCCTCGACTACTTCCTGAAGACGCTGGGCCCCGATTTCAAAAACCTCGGGGAGATATACCAAGCGTACAGCGAGGCGACGGCGGGGGTGGCTTTGGGGACGTTGGAGTTGCTGGCCGTGAGCCTAGGCTTGGAGAGGAGGACCTTCCGGGAGTTCTTCGAGGAACACGACTCCATCTTGCGGCTAAACTACTACCCTCGGTGCCAGAGTTCCCAGCTCACCCTGGGGACGGGCCCCCACTTCGACCCCACTTCTCTCACTATCCTCCAACAGGACGACGTTGATGGGCTTCAGGTCTTCTCAGAAGGCTGCTGGCGATCGGTCCGCCCCAACCCCGCCGCCCTCGTCGTCAACATCGGCGAGACCTTCACGGCGTTATCCAACGGCAGGTACAAGAGCTGCCTCCACAGGGCGGTGGTAAACAGCGCCAAGGCCAGGACGTCGCTGGCTTTCTTCCTCTCACCTTCAATGGGCAAGCTGGTGCGCCCCCCGCCGGAGCTCGTCGACGAGGCCCATCCCAGGCTGTACCCAGACTTTACCTGGTCTGAGCTTCTGGAGTTCACCCAGAAGCAGTACCGCTCGGACATGAATACCCTTGACGTCTTCACCAAGTGGCTTCTCAGTAAGCGGCCGACT
>gnl_Stras_v2.0_SGA_v2.0_scaffold273T46460
ATGGAGTCAAGTGCCTCAAGTACCCTAATTCTCTCTTCCCTCCAAAACCCACAACACAACAAGTTGCCCCCACAGTTTATCTGGCCCCATGAGGAGTTAGCCCACTCAACCCAAGTCCATGAACTCGAGGACCCGCCACTCGACCTTTCTGGGTTTTTAAACGGCGACCAGGAGGCTACGGCCTTAGCTGCCGCCCAAATTAGGGCTGCTTGCTTGACTCGCGGCTTCTTTCAAGTGATCAACCATGGCGTGGACCTTGGCCTCACACACGCGGCCCAAACCCACATGGACCACTTTTTCAACCTTCCCATGGACCGAAAGCTTGCTGTGAAGAGAAAACTGGGAGACCTTTGCGGCTACTCGGTTGGTCATGCCGATAGGTTCTCGTCCAAACTCACATGGAAGGAGATGTTCTCATTCACCTACAAGTACGACACTCGTGATGATGATGTGGCACACCATTTCAAGTCTGTCCTTGGACAAGATTTTGAAGAGGCGGGGTTGATTTATGAGAAATATTGTAAAGCAATGGAAAAACTTTCCCTCGCAATCTTGGAGCTCTTGGCCATTAGCTTAGGAGTTGAGCGAGGGTATTATCGGGAGTTCTTCAAAGACGGGAGCTCAATAGTGAGGGCAAACTACTATCCACCGTGCATAGAAGCTGAACTCACTCTCGGCACCGGACCTCATTGTGATCCCAACTCGCTCACCATTTTGCTGCAAGATCAAGTCGGAGGTCTCCAAATCTTTGTCCACGGAAAATGGCAAGCTCTCAAACCTTGCGCCGGTGCCCTTGTTATTAATATTGGGGACACATTTAAGGCATTATCGAATGGGAAGTACAAGAGTTGCCTCCACAGGGCAGTGGTGAATAAGGAGAGAGCCAGGATATCCATAGCCTTCTTCGTAAACCCAAAAGACAACAAAATTGTGAGCCCACCAAACAATCTCATAGCAGCGGTGAGAGAGTACCCGGATTTCACATGGTCGGATTTTAGAAAATTCTTATTAAACCATTATAGGGCTGATGGGACTTCCCTCCAAAACTTCGTGCACTGGCTTTCGGACCAAAACAAGACGCACAACTAA
>gnl_Stras_v2.0_SGA_v2.0_scaffold11T05613
ATGCCATCCCAACAAGAACACTTTTCCTTCGATGCATCCGTCCTTAAGAACCTTCCCCACATACCGGCCCAATTCATATGGCCCGATCACGACAAGCCATGCCCCCACCCCCCTCCCGCACTCGATGTGCCGCCCATCGACCTTGGAGCCTTCCTCTCCGGCGACCCTGACTCTGTATCCCGAGCAGTCCGCCTCGTCGACCGCGCCTGCCGCAAGCACGGCTTCTTCCTAGTCGTCAACCACGGCATCGACAAAGGGCTCCTAGAGCGGGCCCACCGCGGAACAGACTCCTTCTTCACCAAGCCACTTAAGGAGAAAGAGCGAGCCCTTAGAAGGCCCGGCGACCACTGTGGCTATGCCAGTAGCTTCACCAATCGGTTCTCGTCAAATCTACCTTGGAAAGAGACCCTATCGTTTGGGTACACGGCGGGCCAAGCCACGGTCGAGAGGTACTTCTCGGATACAATGGGTGGGGATTACGCCGAGTTCGGGAGGGTGTGCCAAGAGTATTGTGAAGCCATGAGCAAACTCTCACTAAGTGTGATGGAGCTTTTGGGAATAAGCCTCGGCGTGGGGCCCGCTTACTTCAGGGAATTTTTCCAGGGGAATGAGTCCATTATGAGACTAAACTATTATCCGCCGTGCCGGAAGCCTGAGCTGGCGTTGGGGACTGGGCCCCACTGCGACCCGACGAGCTTAACGATACTCCATCAGGACCAAGTTGGTGGGCTTGAAGTGTATGTCGATGAAAAATGGCACTCAATCACTCCCAATCCACAAGCTTTTGTCGTCAACATTGGGGACACTTTCATGGCTCTATCGAATGGGATTTACAAGGGCTGCCTGCATAGGGCAGTGGTGAACAGCACGACTCCAAGAAAATCGCTTGCCTTCTTTCTTTGTCCGAAAACCGACAAAATCGTGACCCCACCAAAAGAGTTGGTTTGCGAAGGAAACCCAAGACAATATCCGGATTTCACTTGGCCGGCCCTTCTCGAATTCACACAAAAGCACTACCGGTCGGACATGAAAACACTTGAAGCCTTTGTGAACTGGCTTGGACATAATAAATTCCTCCAAAGCGAAGTGTAA
>gnl_Stras_v2.0_SGA_v2.0_scaffold2T01096
ATGACTGATTATATCACAACGAACAAGGCTTTTATGCCTCACCACCAACTTACCAACTCACTCCCTAAACCAATAATCTTCGATGCAAGTTTGCTTAACCTTGAATCCAATATACCATCTCAATTTATATGGCCAGATCACGAAAAGCCATGTCCTGAACCCATGGAACTTGATGTTCCTTTGATTGATTTAACTGGGTTTTTGTCAGATGATATTGCTGCCTCAACTCGAGCGGCTAAATTAGTGGGAGAAGCTTGTAGGAAGCATGGGTTTTTCATGGTAGTCAATCACGGTATAGATTTCAATCTCATATTAGACGCTCATCAGTGTATGGATGATTTCTTTAAACAACCACTCGTCCAGAAACAGAGAGCTCAACGCAAACTCGGCGAGCACTGTGGTTATGCCAGTAGCTTTACAGGTCGTTTTATGTCTAAGCTGCCTTGGAAGGAAACTCTTTCCTTCGAATATTTTGCACGAGACGGTTACTCTCGCAACGTTGAAGAATACTTCAAAAGAACGCTTGGGCAAAATTTTGGAAAATCAGGGAAAGTTTATCAAGAGTATTGTGGTTCCATGAGTAAACTCTCCCTAGCAATCATGGAGCTCTTGGCAATGAGTCTTGGAGTGGAGCGCAATCATTTCAAGGCCTTTTTTGAAGCAAACGAGTCGATTATGAGACTCAACTACTACCCACCGTGCCAAAAGCCAGATCAGACATTAGGCACCGGACCACACTGTGATCCCACATCGCTAACCATTCTTCACCAAGACAGTGTTGGTGGACTACAAGTGTTTGTGGATGACCAGTGGAGATCAATCAATCCCATCCCTAATGCTTTTGTTGTCAACATTGGGGATACTTTCATGGCACTCTCAAATGGGAAGTACAAAAGTTGTCTGCACAGGGCAGTGGTGAATAGCAAGAGTTCCAGGAAGTCACTTGCTTTCTTTTTATGTCCGAATAAGGATAAGTTGGTGAGGCCACCAGCTGAACTGGTGGACAAAAATAGCCCGAGAATATATCCCGACTTCAAATGGCCGGCCTTGCTCGAGTTCACTCAGAAACATTACAGAGCTGATATGAACACACTGCAAAATTTCTCAAAATGGATCCTCGAGCAGCAGGACAAAACTCATCATCATCAACTTCTCTGA
>gnl_Stras_v2.0_SGA_v2.0_scaffold20T08992
ATGTACCAAACAACATCAACATCCTTCATGGAGTCAAGTGCCTCAACCCTCATTCTATCTTCCCTCCTCCACCATAACCAAACCAACTTACCCACACAGTTCGTGTGGCCCCCCGAGGACTTAGCCCATACTACCCAACCCCACGAACTCAAAGATCCGCCCATCGACCTTACCGGCTTCTTCAACGGCAATCGAGACTCAACCCACTCAGCCGCAGCCCAAATCCGAACCGCCTGCTCAAACCATGGCTTCTTCCAAATTATCAACCATGGCGTGGACCCCACACTGGTCTGCGCGGCCCAAGACCAAATGGACAGCTTCTTCAGCCTTCCCCTAACCCGAAAGCTCGCCGTTAAAAGAAAACAGGGTGAGCTCTGCGGCTACTCGGGGGCCCACGCGGATAGGTTCTCGTCAAGACTTCCGTGGAAGGAGACTTTCTCCTTCGCTTACGATTACGAAAACGGCAATGTGGCCGACCGTATAAAATCCCTCCTTGGCCAAGATTTTGAGGAAGCAGGGTTTATTTATGAGAAATATTGTGAGGCAATGAAGAAACTGTCCCTGGCAATATTTGAGCTCCTGGCAATTAGCTTGGGAGTTGAGCAAGGGTATTTTCAAGAGTTCTTTAAAGACGGGAGCTCGATTGTGAGGGGAAATCATTATCCGCCGTGCATTGAAGCCGGAGTTACTCTCGGCACAGGACCTCATTGTGATCCAAACTCGTTGACTATTCTGCACCAAGATCAAGTCGGAGGTTTACAAATCTTTATTAACGGAAAATGGCAAGCCGTTAAACCTTTCCCTGGCGCATTTGTCATCAACATCGGGGACACATTCATGGCGTTATCGAACGGGAAATACAAGAGTTGCCTCCACAGAGCAGTGGTGAATAAGGAGAGAGCGAGAAAATCATTAGTATTCTTTGTGAACCCAAAAGACGACAAAATAGTGAGGCCCCCAAAAGATATAATAAAATTATCGCTAAGAGAGTACCCGGATTTCACATGGTCGGATTTGAGGAAATTCACGGTGAACCACTACAGGGCTGACGGGACTACGCTCCAAAACTTCGTCACTTGGCTTTCAGACCAAAAAAAGACAATCAACTTACCTTAA
>gnl_Theca_v1.1_Thecc1EG005462t1
ATGCCAATCTGCCCCGGGTGCTGGCGTTGCGTACTTGTGTGCTGCACACCTTTGCCCTCCAGTCTTGTGTGCCCAGGCTTCCCGCGCATTGCCTACGTGCCACAACGCTGCCTTGGCATAAAATTTAAGTCTCAACCCCTATTGCTGGTCCACCATCAAGCTGGTTCGCGTACTCTTGAGCCTCAGTCCCTTGCCATCAAGCTGGCTCACTCTCAAGTACAAAATGGCTATGACATCAGCACAACCCCTCACTGGCTTCCTTCCTCTCTCTCAAAACCAAAAACACAAACATTCAAGTCACAGCTGAAAATGGTGCATTATCTGCCGATGGATTGCGCCAATCCAGACAAACCAATGCCTCTTGCTGGCCAGGGGCCTAATACTTTACCAACATCCGCAGCTAAGCATGAAAATCAACCTTTAGTGTTCGATGCATCTGTCCTAGGATCTGAATCCAACATACCCTCTCAGTTCATATGGCCTGACCACGAGAAGCCATGCCTTGAGGCCCCAGAACTTGTGATTCCTACGATTGACATGGGAGTTCTCCTGTCAGGTGACCCTCTCGCTGTCTCCAAAGCGGCAGAGCTTGTCAATGAGGCATGCAAGAAGCATGGCTTTTTTCTGGTTGTGAACCATGGGGTGGATTCCGGGCTTATCGATAAAGCTCAGCAGTACATGGACTTGTTCTTCGGCATGCAACTCTCTGAGAAGCAAAGGGCACAGAGAAAGACAGGAGAAAACTATGGGTATGCGAGTAGCTTCGTTGGCCGGTTCTCCTCCAAGCTGCCATGGAAAGAAACACTGTCTTTTCGATATTGTTCTGACAGTCAAAATATCGTGGAAGAATATTTGGTGAATGTGATGGGTGCAGATTTTAGACATTTCGGGAGGCTTTACCAGGATTATTGTGAAGCAATGGGCAAGCTCTCCCAAGGGATTATGCAGCTCATCGGGATAAGTCTCGGACTCGACCAAGCCTACTTCAGAGACTTCTTCGAAGGACATGATTCCATTCTGAGATTGAATCACTACCCGCCATGCCAAAAACCTGAGTTGGCTCTAGGAACCGGGCCTCACTCCGACCCCACTGCCTTGACAATCCTCCATCAGGATCAGGTAGGTGGCCTTCAGGTGTTTGCTGATGGAAAGTGGCATGCTGTTACTCCCATCCCAGGATCTTTCGTTGTCAACATTGGCGACACATTCATGGCTCTATCAAACGGCATTTACAAGAGTTGCTTGCACAGAGCAGTGGTGAACAGTCAAACTGTGAGAAGATCTCTCGCTTTCTTTCTGTGTCCCAGGATGGACAAACCGGTAACACCACCTGCTGGTCTACTGAGTTCCGAGAATCCAAGGATATACCCGGACTTCACCTGGGCAACTTTGCTGGAGTTTACACAGAAATATTACCGTGCTGACATGAAAACTCTTGATGCATTCTCTCATTGGCTTCAAGAACAAGACACAAACAAGAAAACACCT
>gnl_Theca_v1.1_Thecc1EG001532t1
ATGCGTATATTGTGTTCTTGTTCCCTAGCACTCACTTTCTCTTTACCTTGGTGTTCTTTAAGACAGCTTTGTCTTAATTTTGGCAAGACTCTCTTTTATGAAATGTCTCCCTCTCTCCTAATGGATTCGAGTTCTTCAACCCTCCTTTTGCGTCCATCCATTGAACCAAGAGCTGAGGATAATAATGTTGTTCTTTTTGACCCATCCAAGTTGCAAAAACAAGCAAACATACCCGCAGAATTCGTTTGGCCGCATGTGGACCTGGTTCACACTCAGGAAGAGCTTAACGAGCCCTTGATAGACTTGGAAGGGTTCATCAAAGGAGACGACGAGGCTACTTCCCATGCAGTCGACCTCGTCAGGTCTGCCTGCTTGAACCATGGTTTCTTCCAAGTTACCAACCATGGTGTGGATGCAACTCTCATTCAAGCTGCGTACGAAGAAATTGATCCAGTGTTCAAGATGCCCCTTAACAAGAAGCTAAGTTTCCAGAGAAAGCCTGGCGATTTCTCAGGTTTTTCCGCTGCCCATGCGGACCGTTTTTCGTCCAAGTTGCCGTGGAAGGAAACATTTTCTTTCGGGTACCATGGAAATAACTCGGACCCTGTCGTGGTTGATTATTTTAGGTCTGCGTTGGGGGAAGATTTTGAACACACCGGGTGGATTTACCAAAATTATTGTGAAAAAATGAGGGAATTGTCTCTAGTCATATTTGAGCTGTTGGCAGTCAGCTTAGGAGTGGACCGTATGCACTATCACAAATTTTTCGAAGATGGCAACTCAATAATGAGGTGTAACTACTATCCCCCCTGCAATAATTCTGGTCTCACCCTTGGCACCGGCCCTCATTGCGACCCAACTTCCTTGACAATTCTTCACCAAGACCAAGTTGGAGGGCTTGAAGTTTTCGCGAATAACAAATGGCAAACAGTCCGACCTCGGCCAGATGCCCTAGTCATTAACATTGGTGATACTTTCATGGCATTATGTAATGGGAGATACAAGAGCTGCCTGCACAGGGCAGTGGTGAACAGCGAGAGAGTGAGGAGATCATTGGTTTACTTTGTGTGCCCCAAAGAGGACAAAGTGGTGAGACCCCCGCAGGATCTTGTTTGCAGAGATGTGCCGAGACTGTACCCCGATTTCACATGGTCCGATCTCTTGGAGTTCACTCAAAAGCACTACCGAGCTGACGTCGACACCCTCCAAAGCTTCTTCCCATGGCTCCTCTCTTCCAAGCGTTCCAACTTC
>gnl_Theca_v1.1_Thecc1EG015040t1
ATGGGCAATCATACCGTTCAAAGGATTTCTTCCCATAAAGGAAGGCATAGTGCTGTCTCAGGTTGGGCTTTGCCTTTCGGTACAGAGATTTATGGGTCCGACGAGGACTCAAAAACCCCCTTGCTAGAAGACAGTGAGGTCTTAGCAGGCCTCAAAACATTTACTCTTCATGCAATGGCAATTGACTGCGTCTCCAACTTAGCCTCCATGCCTCACCATCCGAAAGATGAAAGAAATGATGAGCAAAAGCAACTGGTTTTTGATGTTTCTGTGCTTAAATACGATTCCAACATACCAAAAGAATTTATATGGCCTGACGACGAGAAGCCTTGCGTTAATGCTCCAGAACTCCAAGTACCACTCATTGACCTAGGAGACTTCCTGTCTGGTGACTCTGCTGCCGCGAAGGAAGCTTCAAGGCTTGTCGGCGAGGCATGTCAGCAGCATGGTTTCTTTCTTGTAGTTAATCATGGAGTCGATGCAACACTCGTAGCTGATGCTCATAAGTACATGGATAACTTCTTTGAATTGCCACTCAGTGAAAAGCAACGGGCTCACAGAAAACTTGGTGAGCACTGTGGATATGCTAGTAGCTTCACTGGCAGGTTCTCCTCCAAGCTGCCATGGAAGGAAACACTTTCTTTTCGCTATTCAGCAGAGAAAAACTCATCCAGGATGGTTGAAGATTACCTTGTTAATAAAATGGGAGATGAATTCAGGCAGTTCGGGAGGGTTTACCAGGACTACTGCGAGGCCATGAGCAAGCTTTCTCTTGGGATCATGGAGCTTTTGGCAATTAGTCTGGGCGTAGGCAGAGCACATTTTAGAGAATTTTTTGAGGAAAACGATTCGATAATGAGGCTGAATTACTATCCACCTTGCCAAAAACCAGACCTCACTTTAGGAACAGGGCCTCATTGTGATCCAACGTCTTTAACCATCCTTCACCAAGACCGAGTTGGTGGTCTTCAAGTGTTTGTAGACAATGAATGGCGTTCAATTAGCCCAAATTTCGAAGCATTTGTCGTTAACATTGGCGACACCTTCATGGCTCTTTCAAATGGGAGATACAAAAGTTGCTTGCACCGGGCGGTTGTGAACAGCCATACCCCAAGAAAATCTCTCGCTTTCTTTTTGTGTCCAAAGGGTGATAAAGTGGTTACACCACCAACAGAGTTGGTGGACGCTTATAGCCCCAGAATATATCCAGATTTTACATGGCCTATGCTGCTTGAGTTCACACAAAAGCATTACAGAGCTGACATGAACACTCTCGAAGTATTCTCAAACTGGGTTCAACAGAGAAACAGC
>gnl_Theca_v1.1_Thecc1EG035257t1
ATGGATTCAACTTCCTCTGCCTCTACGTGCCTCCTTTCCTCTCCCCTTGAAGATCAAAGACTTAATCAAGATTCTTTTATTGACTCATCTTTTCTCCAAAACCAAACTAACGTACCCAAAGAATTTCTTTGGCCCAAAGTTGATTTAGTTAATGCTCATCAAGAGCTTTTGGATCCACTTGTAGATCTTGAAGGGTTCTTCAAAGGTGATGAATTGGCAATTCAACAAGCTGCCAGAGTCATTAGGGCTGCTTGTTTAAGCCATGGTTGCTTTCAAGTGATCAATCATGGGGTTGATTCACATCTGATTAAAGCTGCATATGAGCACCTGAATCGTTTCTTTCAATTACCCGTTAGCCAGAAAGTAAGGGCTCGAAAGATGACTACTACTGGATTGAACACCCTGAGCTATTCCGGTGCACATGCTGATCGTTTCTCTTCAAATTTGCCATGGAAGGAGACATTAACTTTCGTCTTCGAAGAGAATCCGAAGGAGGCCGGTATAGAAGATTTGTGCAACGCCTGCTTAGGGGATGATTTTAAACAGATGGGCATGATCTACCAGAAGTATTGTGAAGGAATGAAGGGCTTAGCACTTGTAGTGATGGAAATATTAGCAATCAGCTTGGGAGTTGATCGATTGCATTATAAAAAGTTTTTTCAGGATGGGCGGTCTATAATGAGATGTAACTATTATCCTCGTTGTCCCGAGCCAGGTCTTACCTTTGGCACTGGACCTCATTGTGACTCCACATCTCTGACCATTCTTCACCAAGATGAAGTTGGAGGTTTGGAAATTTTTGCAAACAACAAATGGCAGATTGTTCGACCTCGTCATGATGCCCTAGTAATCAACATTGGTGAGACCTTCACGGCATTATCAAATGGGAATTACAAGAGTTGCCTGCATAGGGCAGTAGTTAACAGGCAGAGGGCCAGAAGATCATTGGCATTCTTTCTTTGTCCACGAGAAGACAAGGTGGTCAGACCCCCTGAGGATCTTGTGCACAGTGAAGTGACAAGAGCTTACCCAGATTTTACATGGTCGGATTTCCACCTTTTCACCCAAAAATACTACAGAGCCGACGCTCATACTCTCCACAACTTTACCAAATGGCTCTTATTTTCCAAACCTTTTGACAATAAT
>gnl_Utrgi_v4.1_Scf00037.g4438.t1
ATGGTTATGCATTATATGATCGTCGACAGGCGAGGGCGGCTGGCGGCGGCGGAGGGGCGGCCGGGGGAGGATGTGGGGGAGGGGGATCAAGGGAAGCCTTGTCTTTTCGATGCCGCGATCTTAAGCCACCAACTCAGGATACCATCGCAATTCATATGGCCGGAGAACGAACGCCCGAGTGGGGGAATGGTGCCGGAGCTCCATGTTCCGGTCATCGATGTGGCTGCCTTCCTGTCCGGCGACTCTGCTGCGGCGGCGAGAGCTACCCGCCTCGTGGGTGAGGCGTGCCGGAACCACGGATTCTTCTCCGTGGTGAATCATGGGGTTGATCTTAACCTCGTACGACAAGCGCATCGTTGCAATGAGTATTTCTTCAACCTACCGGTTGAACAGAAAGAGCAGGCGCGGAGGGAGCCCGGCGAGCTCTGCGGCTACGCTAGTAGCTTCACTGGGAGATTCTCTTCAAAGCTACCATGGAAGGAAACACTATCTTTCCAATGTTCGGCAGAGGAGTCATCCCACATTGTGGAAGAGTACTTTCGTCGAACACTTGGCGAGGAGTTCTCTATGATCGGGAAAGTGTACCAAGAATACTGCAGAAAAATGAATCATCTGTCCCTTACAATCATGGAGATTTTGGCGAAGAGCCTGGGAGTGAAACAGGGCCGTTTCCATGAACTATTCCAAGGAAATGAATCGATAATGAGACTTAATCACTATCCTCCTTGCCAGAGACCGGATCAAACATTAGGCACTGGACCACATTGTGATCCAACCTCACTCACAATTCTCCATCAGGAATCAATCAACGGTCTACAAGTATTCGTCGACGGAGAATGGCGATCGATTAGCCCTTCTTTCGACAAATTCATCGTCAACATAGGCGATACCTTCATGGCTCTTTCCAACGGGATTTACAGAAGCTGCCTGCACAGGGCGGTGGTGAACAAGGAGAGCTCCAGACACTCCCTGGCCTTCTTTCTGTGTCCGAACAAGGCCAAGGTGGTCGCGCCGCCGCCAGAGCTCGTATCCCCCGATCGACCGCGGAAGTACCCAGATTTCAAATGGCCGACGTTTCTTCAGTTCACGCAGAAGCATTACAGAGCAGATACCAAAACCCTAGAAAACTTCTCCAATTGGCTTAGTGATGCAAATCGATCCATC
>gnl_Utrgi_v4.1_Scf00254.g13894.t1
ATGGAAACCGAGAAGCCGGACTACATTTGTGCAATGAAGGCGTTATCCGAGAAGCCCACCAACATGCCGTCGCAATTCTGCTGGTCCCCGGAGGATCTAGCCTCCGCTGCCGCCGACGAGCTCTCCGGCGCGGCGGTTGATCTGAAAGGGTTCTTTGAAGGCGATGCGGAAGCGACGGGGATTGCTGTGAAAAAAATAAGAGAGGCGTGTCTGAGCCATGGGTTCTTCCACGTCGTCAACCACGGGGTGGATGAGGGGTTGATAAGAGAGGCGCATGAGCAGATGGGTGTGCTATTTCAGCTGCCGATGGACCGGAAACTGGCCATGAAGCGGAAACCTGGCGAGCTCTGCGGCTACTCCGGCGCCCACGCTGACAGATTCTCCGAGAATCTGCCGTGGAAGGAGATGCTTTCGTTTCACTACGAGCATGCGAGCTCCCCCGGACATGACGTCGTCCGTTACATCACTTCCATCCTCGGCAACGACTTCCATGAAACCGGGGTAGTCTTCCAGCGGTACTGTGAAGCGTTGAAGGAGTTGGCGATGGGAATATTCCGGTTGCTGGGGATGAGTCTGGGTGTGGAGGGGAGATATTTCGAGGAGATATTTGAGGACGGCGGATCTCTGATGAGGATAAATAACTATCCGCCGTGCCCGCATGCAGAGCTCACGCTCGGCACCGGACCTCACACCGATCCCAACGCGCTCACCATCCTCCACGAAGATCTCGTCGGTGGCTTGCAGGTTTTCACGGACGGCAAGTGGCGCCGTGTCGCCCCGCTCTCACACGCGTTCGCCGTAAACATCGGGGACACGTTCATGGCGCTATCGAACGGACGGTACAAGAGCTGCGTACACAGAGCAGTGGTGAACAAGCACAAGGAGCGGAGATCGATGGTTTTCTTCGTCAGTCCGAGGGACGACAAAGTCCTACGGCCGCCGCCGGAGATTCTGACGACGGAATCAGGGGAGGAGAGGAAGTACGCAGACTTCACGTGGTCTCTTCTTCGAGGGTTCACGCAGAAGTATTACAGAGTTGACAGCGCTACCCTCCAAAGCTTCACCCGTTGGCTCGCCGTCTCAGGTGAAAACTCCTCCTCCGTCTTACGCAAT
>gnl_Utrgi_v4.1_Scf00016.g2305.t1
ATGCCTTATCCAGTCACCACGGCGGATGCTTTTGGTTGGAGGAGACGACCATGTTGGCGTTGTGAAGATGCCGGGACACCGCTGTTTCCCAATTTCTTGCTGTCCTTTTCCTCTTCTCCACTCTCCAGAACTTTTTCCATTAGAATTCTCCTGTCCCATTATTCCTTTATTCACTCCAAAACCGAAACAGTTGCTTCTTTTTGTACAGTGTTTGCTGCTCCTATAAAAGCCTGTCTTGTTCTTCTTCAACGCTGCCATTTCTTCAGTTTGGGTTTAGTGATGGGAATATTGTACCAGATTCCCATCGTTTTCGACGCTGCCGTCCAGAATGCAGCCACTTTGCCGTCGCAGTTCATCTGGCCTAGTGATGAGAAGCCCGGGGACAAGACACCGGAGCTCCACTCCCCGTACATCGATTTAGCGGGTTTTCTCGGGGGGGACCGTGATGCGGCTGTGAAAGCATCGAAGCTCGTCGGAGAATCGTGCCAGAAAAATGGATTCTTTCGCGTAGTGAACCACGGTGTTGACCCACGTTTGATCGCTGAGACGCATCGGCACATGGACTCCTTCTTCCGGCAGCCGCTCGATCGGAAGCGAACCGCGGAGAGAAAGATCGGCGATCCTTGGGGCTACGCCAGTAGCTTCACTGGGCGATTCTCATCCAAACTTCCATGGAAAGAAACTCTCTCGTTCGAGTACAAGGAGACGCAAAAGCCCGTCGTGGAAGAGTACATTCGTCGAACACTTGGCGACGAATTTCTCCACCTGGGGAGACTCTTCCAGGAGTACTGCCGTGCAATGAGCAAGCTTTCACTTGCAATCATGGAGCTGCTTGCGTTGAGCTTGGGCGTGAAGCCGGAGAGTTTCACAGAGTTTTACCAGGACAACGAGTCGATAATGCGGTTTAACTACTACCCCCGGTGCCGGCATCCGGAGCAAGCTCTGGGTACCGGGCCCCATTGCGATCCCACCACCATAACATTACTCCACCAAGACAATGTCGCCGGACTGGAGGCGTTCGTGGACGGCCAGTGGCGCTCCATCGCCCCCAACCCAGACGCCTTCGTCGTCATCATCGGTGACACCTTAACCGCACTGTCAAACGGGAGGTACAAGAGCTGTCTCCACAGGGCGGTGGTGAACAGCAAAAGTCCCAGAAAATCCTTGGCGTTTTTCCTCTGCCCAAGGAAAGACAGAGTGGTGGCGCCACCGCCGGAGGTTGTGGATTCCGATCATCCTCGGGTGTACCCGGATTTCCGATGGGAGACCCTCCACTGCTTCACGCAGTTGCATTACAGATCCGACGCCAAAACCCTCCAAGTATTCTCCGAGTGGATGAACCAGCACTCCAAATCG
>gnl_Utrgi_v4.1_Scf00864.g22336.t1
ATGGGGTCTGTTTGCTTGTTTTATGTCGGGAGCGGAGGCCCTGGCCCCCGCTATAAAGATGCCCAATTGGCAATTGCCATTTCACTCTTGGCTTTTGCTGTGTCGCCACTTACAGGTCTGTTGTTCTTTTTCCATCGTGAAACCTCCCATTCCGTATTCTCTTGTTATTACACTTCTTTCCCAAAGAGGAGAATCCCCCCTCCCACCATGACTATCATTCTCCCCACGCCTCAACCCAACACCAAGCGTGACTCCGCCACTCCGGCGCTGGTCTTCGACGCCGCCGTTTTGCAAAATGCCGCCACCATCCCCTCCCAGTTCGTCTGGCCCGACCACGAACGGCCCTGTCTCGACCCACCGGAGCTCCAGGGGGCATGTGTCGACGTGTCGGGGTTGCTCACTGGTGACCCCGATGCACTCCTCGAGGCGTCGCGTCTCGTTGGGGAGGCATGTTCGAGATATGGATTTTTTCTGGTGGTTAACCACGGTGTTGATGCCGGGCTCATTGCGGAGGCGCACCGATGCATGGAGCATTTCTTTAGGCAGCCCCTTGATCGGAAACAAGCGATTGAGAGGAAGCTGGGAGAGCATTGCGGTTACGCCAGCAGCTTTACTAGAAGATTCTCTTCCAAGCTTCCCTGGAAGGAGACGCTCTCCTTCGAGTATAAGGAGTCAAAAGGGTATCCCAAGTCCGGCAACGTCGAGGAATACTTCCGTACAGCGCTCGGCGGCGAGTTCTCCCATTTAGGGAAAGCCTATCAGGAATATTGTGGTGCGATGAGTGAACTGGCACTAGGGATAATGAAGGTGCTTGCTTTGAGCCTGGGAGTGCCACCGGAGAATTTCACCGACGTTTACGAAGAGAACGAGTCCATAATGAGACTCAACTACTACCCGCCGTGCAGGGAACCGGCGCAGGCGCTTGGAACCGGGCCTCATTGCGATCCCACCACCATCACTTTGCTTCACCAAGACAAAGTCCCCGGGCTGCAGGTCTTCTCCGACGATCAATGGTGGTCCGTAAATCCAAGTTCCGATGCTTTTGTCGCTCTTTCCAACGGAAGATACAAAAGCTGCCTGCACAGGGCGGTGGTGAACAGGCAGAATCCTAGGAAATCACTGGCATTTTTCCTTTGCCCGAAGAAGGCTAGAGTGGTGGCCCCCCCGATGGAGCTGGTGGATTCCGATCATCCACGGTTGTACCCGGATTTCCGATGGGGAGATTTCTTGGCTTTCACGCAGAAGCATTACAGAGCCGACATTAAAACCCTCGAGGCGTTTGCTGAATGGACTGTCAACGAATCGACGCAGCGGCAACGC
>gnl_Utrgi_v4.1_Scf00541.g19237.t1
ATGGGGAAACTGTACCAGATTCCGATCGTCTTCGACGCCTCTGTCCTTCAGAATGCAGCCACTTTGCCCTCCCAATTCATCTGGCCTACTGATGAGAAGCCAGACGCCGACCCACCGGAGCTCCACATCCCCTACATCGATTTATCGGGGTTCCTCACCGGAAACCATGAGGCCACGGTGGAAGCAGCGAACCTCGTCAGAGACTCGTGCCGGAAAAATGGTATCTTTAGCGTGGTGAACCATGGTGTTGATCCACGCCTCATCGCTGAGGCCCATAGTTACATGGAGTTCTTTTTCGGGCTGCCGCTTGATCGGAAGCGAGCGGCGGAGCGGAAAATCGGTGACCCTTGGGGTTACGCCAGTAGCTTCACTGGCAGATTTTCATCTAAACTTCCATGGAAGGAGACACTCTCGTTCGAGTACAGGGAAGCAGCACAAGAGTCCATCGTGGAAGAGTACTTTCGTCGAACACTTGGGAACGAATTTTTTCACTTAGGGAGAGTTTACCAAGAGTACAGCCGAGAAATGAGCAAACTTTCACTAGCGATCATGGAGCTCCTTGCGCTAGGCTTGGGCCTGAAACCTGAGAGTTTCTCTGAATTTTACGAGGACAACGAGTCGATAATGAGACTAAACTACTACCCACGGTGCCGATATCCAGAGCAAGCTCTCGGCACCGGCCCCCACTGCGATCCCACCACGATAACACTACTTCATCAAGATAAAGTCGCCGGACTCGAGGCGTTCGTCGACGGCCGGTGGTGGTCGATTACCCCCAACTCCGATGCCTTCGTAGTCCTCGTTGGGGACACCTTGACGGTAAGAAAGATACCATTACTATTTCATACCATGCAGTCAGTAAAGCAAAGTACGCTTTCAGGCACTCTCAAATGGAAGGTACAAAAGCTGTCTCCACAGAGCGGTGGTGAACAGAAAAAATCC
>gnl_Utrgi_v4.1_Scf00068.g6703.t1
ATGACACCCTCTGGCCAACCGGACCGGAGCTCGCTCGTCTTCGACTCCTCGGTGCTGGCGCACCAGACCCACATACCGTCTGAGTACGTATGGCCTGATCATGAGAAACCTACTCTTGATCCCCGGGAGCTACCCGTCCCGGAGATCGACCTCACCGGGTTCCTTGCAGGGGACCCTGAAGCTTCCGCCGTGGCGGCGGAGCTCGTCGGGAAAGCATGCAGGAGTCATGGATTCTTTCTGGCGGTTAACCACGGAGTGGATGATGGTCTCATTGCTGATGCTCATCGCTGTGTCGATCATTTCTTTCGGCGGCCGCTGCTGGAGAAACAAAAGGCGCCGAAGAAAACAGGGGAGCATTGCGGCTACGCTAGCAGCTTCACCGGGAGGTTTTCTTCCAAGCTTCCTTGGAAGGAAACGCTCTCTTTTCAATACTCTGCCGATGGGAACAAATCCCACATCGTTGAGGAGTATTTCTGCAACACTCTGGGCCAAGATTTCGCTCCCATGGGGAAGATCTACCAACAGTACTGCCATTCAATGAGTAACTTATCGTCGAGGATCATGGAGCTGCTGGGGATGAGCTTAGGGGTGAGCCCCTGCTACTTCAGGGAGTTCTTCGAGGAAAACGAATCCATAATGAGATTGAACTACTACCCACAATGCCAAAGACCAGATCAAACACTTGGAACCGGTCCCCATTGCGATCCCACTTCCTTAACAATCCTGCATCAAGACGACATTGGTGGATTGCAGGTGTTCTTCGACGATGAATGGCGATCCATTCGCCCTGATCCTGGCGCGTTCGTGGTCAACATCGGAGATACATTTGTGGCGCTGTCAAACGGGAGGTACAAAAGCTGTCTGCATAGAGCGGTGGTCAACAGCAAATCCCCAAGGAAATCTTTGGCCTTCTTTCTCTGTCCAAAAAAGGATAGAGTTGTGAGGCCACCGCTAGAGTTGGTAGATTCAAATCACCCCAGGACAGTCCCAGATTTCACTTGGCCTCTCTTTCTGGAGTACACTCAGAGACACTACAGAGCTGATATGAACACTCTCCAGAACTTCTCCAAATGGCTTCAGCAGCCCAAGTCT
>gnl_Utrgi_v4.1_Scf00078.g7207.t1
ATGCTCTCTCAGACACCCCCCTTCACCGCCTCCGGCCAATTCGTATGGCCGGAGAGCTACAGACGCGGCCCCGTTCCACCTCCACCGCTGGACGTCCCGCAGGTCGACCTGCAGAACTTCGACCACGCGGCGGCGAGGGTGGTGGACCAGGCGTGCCGTCACCATGGTTTCTTCGTTGTGGTGAACCATGGTTTCGATATGAAGCTGGTGGAGGAGGTGCACCGTGGCATTGACATGTTCATGCAACTGCCGATGGAGGAGAAAAGGCGGGCTACAAGGCAACCGGGCGCCCGGGATGGCTATTCGAGTGCCTTCATCGGCCGATTCGAGACTAAGCTTCCGTGGAAGGAAACGCTGACGTTTCGCCACACAGTGGAGGGCGATCTGGAAAAGTTTTTCATGGAAGTGATGGAGAAAGATGAACACCATCCTTATGCTGCATTTGGGAGGACGTTGCAGAAGTACGGGGACGCTGTTTACGGTCTCTGTCTGAAAGTGTTGGGGGTTCTTGGGGAGAGCTTGGGGGTGGGAGCTGAGTATTTCAAGGAATTCTTTCAGGATCATGACTCCATCATTAGATTCAATCACTACCCCAGTTGTCCGGCGCCGGAGCTCACTATGGGGACCGGCCCACATTGCGACCCGACCGCCGTCACGGTTCTCCATCAGGATCATGTCCCCGGGCTGGAAGTGTTCGTAGATGGACAATGGCGATCTATTCCTCCAAACCCTCGAGACTTCGTCGTCAACATCGGGGATACTTTCACTGCGCTGTCGAATGGAGTTTACAAGGGATGCTTGCATAGAGCCGTGGTGAACAGCGATGCTTCAAGGAAGTCTGTGGCTTTTTTCCTCTGTCCGAGCAGAGAACGGCTTGTCTGCCCACCGACATGCCTTGTCTCAGAAGAGAATCCACGAATGTACCCTGATTTTACCTGGCCGGAGTTGTTGGAATTCACCCAGAAACATCATCGAGCAGACGAAGAAACACTTCGAGCCTTCGTGGCATGGATTCAGGACAGGGAA
>gnl_Utrgi_v4.1_Scf00506.g18753.t1
ATGGTGATGCATTGCATGATCGTTGGCAAGAGAACGCAGCTGCAAGCACCGGTGCGGCTGGCGGGGGATGCCGGAGATGGAGAACAAACACAGCCTTCCATTCATGATGCCACCATCTTAAGCCACAAGCTCAGTATACCATCTCAATTCATATGGTCTGAACAGGAACGCCCAAGTGCAGGAATCGTGCCGGAGCTCCGTGTTCCGGTCATTGACATTGCTGCGTTCCTCCATGGTGACCCCATTGCTGTGGCAAGAGCCAACCGCCTGGTGGGCGAGGCATGCCGGAGCCACGGTTTCTTCTCCGTGGTTAATCATGGTGTGGACCACAACCTCATACGGCAAGCACACCGGTGCAATGAGCATTTCTTCGGTCTAGGTGTTAAGGAGAAACAGCGGGCACTGAGGAAGCCCGGAGAGATCTCCGGCTACGCGAGTAGCTTCACCGGGCGATTCTCCGCTAAGCTACCATGGAAGGAGACACTATCCTTCCAGTGTTCTGCGGAGAAATCATCCCACATTGTGGAAGAGTACTTTCGTCGAACACTTGGCGAAGAGTTCTCAAAAACAGGGGAATTGTACCAAGAATACTGCAGCAAAATGAATGATCTATCACTTACAATCATGGAGATTTTAGGGAAGAGCCTGGGAGTGAACCAGGGTCGCTTCCAAGGACTGTTCCAAGGAAATGAATCCATAATGAGACTAAATCACTATCCTCCTTGCCAGAGACCGGATCAAACATTAGGCACCGGGCCGCATTGTGATCCAACTGCACTCACAATCCTTCATCAGGAATCAATCAACGGCCTCCAAGTATTCGTCGACGAAGAATGGCGCTCGATTAGCCCTAATTTCGACGAATTCATCGTCAACATAGGCGATACCTTCATGGCTCTCTCGAACGGGATTTACAGAAGCTGCTTGCACAGGGCGGTGGTTAACAAGGAGAGTTCCAGAAATTCACTAGCCTTCTTTCTGTGTCCAAATAAAGACAAGATGGTGGCGCCGCCGCCGGAGCTGTTGACCCCCGATCGGCCGAGGCAATACCCCGATTTCAAGTGGCCGATGTTCCTTCAGTTCACGCAGCAGCACTACAGAGCAGACACCAAAACCCTAGAAAGCTTCTCCAATTGGCTCAAGAATGCAAGTCTTGCCCAGAAAGGC
>gnl_Utrgi_v4.1_Scf00022.g2994.t1
ATGACCATCATTCTCCCCACGCCTCCATCCAGCATCAAGCGCGAGACGACTCCGGCGCTGACCTTCGACGCCACCGTTTTACAGAATGCCGCCCCCATACCCTCCCAGTTCGTCTGGCCGACCCACGAGAGACCCTGCTCCGACCTACCGGAGCTCCACCCCTCCTACGTTGATTTGTCAGGGCTACTCGCAGGCGACCATGATGCCGTCCGCGAGGTGTCACGTGTCGTCGGAGAAGCTTGTTTGAAGCATGGTTTTTTTCTAGTGGTTAACCATGGTGTTAGCGCCGAGCTCCTAGCGGAGGTGCACCGATGCATGGACCATTTTTTTCGGCAGCCGCTTGATCGTAAACAGAAGGTGGAGAGAAGACTTGGTGAGCATTGCGGTTACTCTAGTAGCTTTACTAGAAGATTCTCTTCAAAACTTCCATGGAAGGAAACACTTTCGTTCGAGTACAAAGAGACAAATGGCGGTTCCAACAACGTTGAAGAGTACTTCCGTCGAAAGCTGGGCGTTGAATTCCCCCACTTAGGGAAAGCTTACCAGGAGTATTGCCGTGCGATGAGCAAACTTGCACTAGTGATAATGGAGGTTCTAGCTTTGAGCCTCGGAGTAAGGCCGGAGAAATTTAGGGAGGTTTACGAAGAGCACGAGTCGATAATGAGACTCAACTACTACCCGCCGTGCAGGGAACCGGATCAGGCACTCGGAACCGGCCCCCATTGTGATCCGACCACCATTACTTTACTTCATCAAGACAAAGTCCCCGGGCTTCAAGTCTTCTCCGACTATCAATGGTGGTCCGTAAACCCAAAGTCCGACGCTTTCGTCGTCATCATCGGCGACACCTTCACCGCGCTTTCGAACGGAAGATACAAAAGCTGTCTGCACAGGGCGGTGGTGAACAGGCAGAATCCTAGGAAATCACTGGCGTTTTTCCTTTGCCCGAAGAAGGACAGAGTGGTTGCCCCACCAACGGAGCTGGTGGATTCGGGTCATCCACGGCTGTTCCCTGATTTCAGGTGGGAAAATTTCTTAGCTTTCACGCAGAAGCATTACAGAGCCGACACTAAAACCCTGGAAGCATTTTCGGAATGGATTACCGAACAGCAACAGTGTAAGAACAGTGACAGGAGCACACTA
>gnl_Vitvi_Genoscope.12X_GSVIVT01008782001
ATGGATTTGGGTGCTTCTACGCTCCTGTGCCCTCCATTGGAGCTCACAGATAAGAAAGAACATGGGGTTTCTCCATCTGACTCATCTTTTTTTAAAAAACAACCCAACATTCCTATGGAATTCATTTGGGCAAAAGGGGAAGTGGGTCATGCTCATGAAGAGCTCAGAGAGCCGGTGGTGGATCTTGAGGGGTTCTTTTCAGGTGATGAGGTGGCTACACAGCATGCTGCCATGCTTGTTAGGTCAGCTTGCTTGAACCACGGCTTCTTCCAAGTGATCAACCATCGGGTCGATCCACACCTCATTACTGTTGCACATGACCATATGGAGGCATTTTTTAAGCTGCCATGGTCCAAGAAACTGAGGGCTCAGAGGAAACCTGGTAGTCTATGGGGTTATTCGGGTGCCCACGCTGATCGTTTTTCATTGAAATTGCCATGGAAGGAAACCTTATCTTTTGGTTTCCATGAGAATGGCTCTGAATCTGTTGTGGAAGATTTCTTCAAGTCCACCTTAGGGGAAGAATTTGAGCAGACAGGATTAGTCTATCAAAAATATTGTCAAGCGATGAAGGACTTATCCCTCGTCCTGATGGAACTTTTAGCCATCAGCTTGGGAGTAGATCGCTTACATTATAGAAAATTCTTCGAAGATGGTAGTTCTATAATGAGATGCAACTACTATCCACCTTGCCAAGAGCCAGGCCTCGCCTTTGGCACAGGACCACATTGTGATCCAACCTCCCTGACCATTCTCCATCAGGATCAAGTTGGAGGCCTTGAAGTCTATGTGAACAACAAATGGAGGACCATCCGCCCTCGATGCGATGCCCTAGTTATCAATCTTGGTGACACATTTAAGGCACTATCTAATGGAAGATACAAGAGTTGCCTTCACAGGGCTGTGGTGAACAGGTACAAGGAGAGGAGATCACTGGTGTTCTTCGTGTGCCCTAGAGAGAACAAGGTGTACTACAGAGCTGACGATGCTACCCTCCAAAACTTTACCAAATGGCTTCTATCCTCCAATCCTCCTAACCACCACTATATTGTTCTTGATTATTTAGTCAACCACGATAAATTCCTTAGTTCAAGATGTTCATTTTCAAGTATTAAAAATATTTCAGTTGAGTGGGATATGGCGGGATGTAACACTTGGTCAAGTGCTATATACACAAGCTCTAAAATGATGGACCGTTCTCTTTCTTTATCCAGTGAAAAGGATCCAGAC
>gnl_Vitvi_Genoscope.12X_GSVIVT01018453001
ATGTCTATAGTTTGTGTCGAAGGTAACCCACCATCCATGTTTAATCCGCCTACAGACGACCACAAAAACCAGGAACCACTAGTGTTTGATGCCTCGGTTCTTCGGCACCAATCCAACATTCCCAAGCAGTTCATATGGCCGGATGCAGAAAAGCCAGGGGACAAGGCCACAGAGCTGTCTGTTCCACTCATAGACTTGGGAGGCTTCCTCTCTGGAGACCCTGCTGCAGCCATGGAAGCAACTAGGCTTGTGAGGGAGGCATGCCAGAAGCATGGCTTCTTCCTTGTTACCCTTTCTTTCAGCTATTCAGCTGAGAAGAAGTCATCCAATGCTGTGCAGGAGTATTTCCTCAACAAAATGGGTGAAGATTTCAGTGAATTCGGGCAAGTGTACCAGGACTACTGTGAGGCCATGAGCACGCTTTCCCTTGTGATCATGGAGCTGCTGGGGATGAGCCTGGGTATAGGCGGAGCCCATTTCAGGGAATTTTTCGAGGAAAACGATTCGATAATGAGACTCAACTACTACCCCCCATGCCTAAAACCCGACCTCACTTTAGGAACAGGGCCTCATTGTGATCCAACATCTTTAACCATCCTTCATCAGGACCAAGTGGGTGGCCTTCAAGTGTTTGTAGATGACAAATGGTGGTCCATTAGCCCAAATTTCGATGCCTTTGTTGTTAACATCGGCGACACCTTCATGGCTCTTTCAAATGGAAGGTACAAGAGCTGCTTACATAGGGCAGTGGTAAACAGCCAAACTCCAAGAAAATCTCTTGCTTTCTTTTTGTGTCCAGAGAAAGATAAGGTGAAGCATTACAGGGCTGACATGAAAACACTTGAGGTTTTCTCTAGCTGGCTTCAACAGAAAACAGCTGAAGCGGTG
>gnl_Vitvi_Genoscope.12X_GSVIVT01026453001
ATGGACTCGAGTGCCTCAACTATTCTCATGCCTCCTCCACTGGAGCTTAAGGATGAGAGGAAAAAAGGAAGTGTGGTTTTTGACTCATCTAAGATGCAAAAACAAGAGAAGTTGCCAACAGAATTCATTTGGCCTGATGCGGATTTAGTTCGGGCCCAACAAGAGCTTAACGAACCCTTGATAGACTTGGATGGATTCTTCAAAGGTGATGAGGCTGCAACTGCCCATGCCGCTGAGCTTATCAGGATGGCTTGCTTGAACCATGGCTTCTTCCAAGTTACCAACCATGGCGTCGACCTAGATCTTATCCGTGCTGCACAGGAAGACATGGGCGCTTTCTTCAAGCTGCCATTGAGCAGGAAGCTCAGTGTCAAGAAGAAGCCTGGCGAATTGTCAGGTTATTCGGGTGCCCATGCGGATCGGTACACTTCTAAGCTGCCGTGGAAGGAGACACTTTCTTTTGTCTATTGTTATGATAGTGGTTCCAAGCCCATGGTAGCTGATTATTTCAAAACTGCCTTAGGTGAAGACTTTGAACAGATAGGGTGGATTTATCAGAAATACTGTGACGCATTGAAGGAGCTGTCTCTAGGGATTATGCAACTCTTGGCAATTAGCTTGGATGTGGATAGTTCCTACTACAGGAAATTATTTGAAGATGGTTACTCAATTATGAGGTGCAACTCCTATCCACCTTGCAAAGAAGCTGGCCTTGTGATGGGCACCGGCCCTCACTGCGACCCAGTGGCTCTAACAATTCTTCATCAAGACCAAGTTAAAGGCCTAGAAGTTTTTGTGGATAACAAATGGCAATCTGTCAAACCTCGACCCGGTGCCCTGGTGGTTAACATTGGTGACACTTTCATGGCACTATCCAATGGAAAATACAAGAGCTGTATACATAGGGCTGTGGTGAACATGGACAAAGAGAGAAGATCATTGACCTTCTTTATGAGCCCGAAAGACGACAAGGTGGTGAGTCCGCCACAGGAGCTTATTGTCAGAGAAGGGCCAAGGAAGTACCCGGACTTCAAATGGTCAGAATTGTTGGAGTTCACTCAGAAGCACTATAGACCCAATAATGATACTCTCCAGAGCTTTGTGGAATGGCGTCTCTCATCTCAAACCAAA
>gnl_Vitvi_Genoscope.12X_GSVIVT01026466001
ATGGCATCAAGAACCTCAACTGTTGTCATGGCTCCCCCATCGGAGGAGAAGCATGACGTTGGATTTTTAGTTTTTGACCCAAAGAAGATGGCAAAACAAGAGCTTCCCAAACAGTTCATTTGGCCAAATGAAGATTTAGTTGAGGCCAAGGAAGAGCTTAATGAACCCTTGGTAGACATGGAGGGATTCTTGAAAGGTGATGAGGTTGCAACTGCCCATGCTGCCGAGCTTGTTCGACAAGCTTGCGTAACCCACGGCTTCTTCCAAGTTATCAACCATGGGGTTAACCCAGATATTCTCCGTGCTACAGAGGTTGGATTGGATCCTTACTTCAATCTACCCATGAGCAGGAAGCTCAGCATGCATAAGAAGGTTGATGAGTTATGCGGATACTGTGGTGCCCATTCTGATCGGTTTGCTGCTAAGTTGACATGGAAGGAGATGCTCACTTTTGAATACCATTTTAAGGGTGATACTGACTCTGAGGTAGCTGACTACTTCAAAAATGTGGTAGGTGAAGATTTTGAGGAGACAGGGTGGGTTTTCCAAAGATTCTGTGAAGCCATGAAGGATTTATCTCTAAAGATTTTTAAACTCTTGGCAATAAGCTTGAACTTAGAAGATACTTCATACTGTGAGAAATTTTTTGAGGATGGTTTTGCAGTCTTGAGATGTAACTACTATCCAGTTTGCCCGGAATCTGGCCTTACCTTTGGCACTGGCCCTCATTGTGACCCGACCTCTTTAACAATACTTCATCAAGATCAAGTTGGAGGGCTTGAAGTATTTTCAAATGAAAAATGGTATTATGTCAAGCCTCAGCCTGGTGCTCTTGTGATTAACATCGGTGACACCCTCATGGCATTAACCAATGGAATATACAAGAGTTGTTTGCACAGGGCTGCGGCAAAAAATGACAGAGACAGGATATCATTCGCTTACTTTATTAGCCCAAGGCAGGACAAGCTGGTTTCACCCATAAAAGATCTTATTGCTAGAGAAGGCTCAAAGAAATACCCTGATTTCAAATGGGAACAACTTTTAGACTTCACCCAAGTCCATGATCGCACTGATGATACTACCATCAAACGCTTCGTGGAATTCCTTGAGTCATCGGAAACTAAA
>gnl_Vitvi_Genoscope.12X_GSVIVT01027572001
ATGGCAATGGAGTGTTGCACTTCAACAATGCTAATGCCTCCTCCCAGGCCTCCCCTGAAGCCCCTAGATGAAGCCAATACTCAACACCAGTCTCTAGTGTTTGATGCCTCCGTTCTTAAATACCAATCCACCATACCATCACAGTTCATATGGCCTGATGAGGAGAAGCCCTGTGCCAAGCCACCTGAGCTTCTTGTTCCTCCCATTGACTTGGGAGGCTTCCTCTCTGCAGATCCTCTTGCCATCTCAAATGCGGCTCGTCTTGTCAATGAGGCATGCAGGAAGCATGGCTTCTTCCTTGTTACTCTTTCTTTTCGATATTGTGATGATGATCAATCCTCAAGGATCATTGAGAAATATTTCTCAAATGTGATGGGCGAAGATTTCAAACAGTTCGGGAGGGTGTACCAGCAATATTGTGAAGCCATGAGCAGACTCTCTCTTGGGATCATGGAGCTTTTGGGCATGAGCCTAGGTGTTGGCCGCGAGTATTTCAGAGAATTCTTTGAAGGAAATGATTCAATAATGAGACTAAACTACTACCCACCATGCCAAAAACCCAATCTAACTCTTGGAACCGGGCCTCACTGTGACCCTACATCATTGACAATCCTGCATCAGGATCAGGTGTCTGGCCTTCAAGTGTTTGTAGATGAAAAATGGCACTCAATCAGTCCCAATTCAGAAGCTTTTGTTGTCAACATCGGTGACACATTCATGGCCCTATCAAATGGGATTTACAAGAGTTGCCTGCACAGAGCAGTGGTAAATAGCCAAACTCCAAGGAAGTCTCTGGCTTTCTTTTTATGCCCAAAGATGGAGAAGGTGAAACATTATAGGGCCGACACGAAAACCCTCCATGTCTTCTCAAACTGGCTTCAACAGAAAAACAAC
>Frave_09034-v1.0-hybrid.t1
ATGCTTCCTATTCTTCTTTCATCATCATCAAAGCTTCATGCTCGACAAACCAAACGAGGTCCCTGCCCTATTGACTCTTC
TTTTCTGCAGCGGCAAACACATGTTCCCAGTGGTTTCATTTGGCCAGAAGCCGACTTAGTGGCGGCTCACGAAGAGCTCA
ATGAACATCTGATTGATCTCAAGGGTTTCTTCAAGGGTGACGATGTAGCAACCGAGAATGCTGCCAAGCTCATTAGGGCT
TCTTGCTTGAACCATGGCTTTTTTCAAGTCACCAACCACGGTATAGACTCCAGCCTCATTCAACTCGTTGAGGATCATTT
TGATAAGTTCTTTCACCTCCCCATTAGCGAGAAGCTGAGGGTCAAGAGAGTCCCCGGTAGCCCTTGGGGTTATTCCGGCT
CCCATGCCGACCGATTCTCCACAAAACTTCCCTGGAAGGAAACACTGTCTTTCGGCTTCCATGAGAATGGACCAGAGAAA
GTCGTGGTGGATTTCTTTAAATCCAAATTAGGGAATGGTTTTGAAGATACTGGGAAGGTGTACCAAAAATACTGTGAAGC
AATGACGAGTTTGGCTCTTTCAATAATGGAGCTACTGGCGATCAGCCTAGGAGTGAAGCGGTCGCAGTACAGAGAATTCT
TTAAGGATGCTCATTCTATCATGAGGTGCAACTACTATCCGACTTGCCAAGAGCCAAAGCTTTCTCTTGGGACTGGTCCT
CATTGTGATCCAACATCCCTAACCATTCTTCACCAAGACCAAGTTAGGGGGCTTGAAGTTTTTGTCGACAACAAATGGCA
ATGTGTGAAACCCATCCGTGGTGCTCTGGTCATCAACATTGGTGATACCTTCACGGCGCTATCGAATGGATTGTACAAGA
GCTGCCTGCATCGGGCGAGTGTGAACGCCGTCACCGAGAGGAGATCTTTGGCATTCTTTTTGTGCCCTAAGGATGACAAT
GTGGTGAAACCTCCAGAGGAACTTGTTACTGAAGTAGGAACAAGGAAGTACCCAGATTTCACTTGGTCCGAGTTGCTTGG
ATTCACTCAGAACCATTACAGATGTGATGAGTTTACCCTCCATCAGTTCTTCAAGTTCATCAAGTCTGAATCCAAATCAG
TCAAT
>Frave_13360-v2.0.a2-hybrid.t1
CCAATACGCGGCCTTGGCCTTTCTCTCATCACACTTCTCAAACTTATATCAGTCACAGTTTTCTTCCCACTAAGAATACT
CTGTTTTCTCCTACCCCCCCCTCCCCCTCCTCTCTCTCTCTCTCTCTCATTTGTTAATGCAATGGCAGTTGAGTGTATGA
AAACCCTAAGCCACCACAAAGAAGATGACCAAAAGCCACTAGTCTTTGACGCTTCTTTGCTCCGGTACGAAACTGACATA
CCCAAACAGTTCATTTGGCCCGATGATGAGAAGCCATGTCCTAACACACGAGAACTACAAGTTCCACTCATAGACTTGGG
TGACTTCCTCTCCGGCAACCCTGAGGCCGCAATGAAAGCCTCGAGGCTCGTCGGAGAAGCCTGCGAAAAGCATGGCTTCT
TTCTCGTCGTGAATCACGGCGTTAAAGAGAGCCTCATAGCTGATGCACACCAATACATGGACGAGTTCTTTGGTTTGCCC
CTCTCTGAAAAACAGAGGGCTCAGAGGAAAGCCGGCGAGCACTGCGGCTACGCCAGTAGCTTCACCGGAAGGTTCTCGTC
GAAACTCCCCTGGAAAGAAACGCTGTCGTTTAGCTACACCGCGGATCAAAGCTCCTCCAATGTTGTTAAGGATTACCTCT
GCAATGCCATGGGAGAAGAGTTCGATGAATTCGGGAGGGTGTACCAAGATTACAGTGAGGCCATGAGCACACTGTCCATA
GGGATCATGGAGCTTCTGGGAATGAGCCTCGGCGTGGGCAGAACACATTTCAAAGAGTTTTTCGGAGACAATGATTCGAT
AATGAGGTTGAATTACTACCCGCCATGCCAGAAACCAGACCAGACTTTAGGCACAGGACCTCATTGTGATCCGACTTCTT
TAACCATTCTTCACCAAGACCAAGTTGGGGGACTTGAAGTGTTTGTGGACGAAGAATGGCGCTCGATCAGCCCGAATTTA
AACGCCTTTGTTGTCAACATTGGTGACACCTTCATGGCTCTTTCAAACGGGAGGTACAAGAGTTGCTTGCACAGAGCAGT
AGTGAACAGCAAAACCCCAAGGAAATCACTAGCGTTTTTCTTGTGTCCAAAAGATGATAAGGTGGTGAAGCCACCGAGGG
AGTTGATTGATAGTTCGTACCCGAGAATATATCCGGATTTCACATGGCCGATGTTGCTAGAGTTCACACAGAAGCATTAC
AGAGCTGACATGAAGACCCTGCAAGCCTTCACGAACTGGCTTCAAGAACAGAGGAGCAGC
>Frave_19436-v2.0.a2-hybrid.t1
ATGCCTGAGCAAACTACCCCTGTAGTTTTCGACACCGAAGTCATTCAGTACCAATCCAACATCCCTTCCCCTTTCATTTG
GCCGGACGACGAGAAGCCTGGCTCCGACTTGCCGGACCTTCAGGCTCCGGCCATCGACCTCAACGGCTTCCTCAGTGGCG
ATCCATCAATCGTTGCAGAGTCGATTCGTGCAGTCGACGAGGCATGCAAGAAGCATGGATTCTTCCTCATTGTGAACCAC
GGAGTTGATCCGGAGCTCGCTGCTAAAGCTCATGACTACTTTGATGTCTTCTTTGGGAGGAAGCTCTCGGAGAAGCAAAG
GGCTCAGAGGAAGGTTGGAGACAGTTGGGGTTACACTAGCAGCTTCACCGGCAGGTTTAACTCCAAGCTTCCATGGAAAG
AGACACTTAGTGTCAGGTATTCATCTGAGAGCCAGTGCTCAACAATCGTCGATGACTACTTTGTGAATGTATTGGGTGAA
GATTTCAGAGAAATGGGGAAGTTGTACCAAGAATACTCGGAAGTGGTGAACAAAGTAGGCAATGTGGTATTGGAGCTACT
GGGACTGAGCTTGGGAGTTGGGCGGGAGTACTTCAAAGAATATTACAAAGGAAACGAAGCGATCCTAAGGTGGAACTACT
ATCCAATCTGCCAAAAACCAGACTTAACACTGGGAACTGGACCTCATCGTGATCCCACTTCTGTGACAATCCTTCATCAG
GATCAAGTCGGGGGCCTTGAAGTGTTTGTCGATGAGAAGTGGCACACTGTTACTCCTGTTCCTGGTTCTTTTGTTATCAA
CATTGGTGATACTTTTATGGCTCTGTGCAATGGGATTTACAAGAGCTGCAAGCATAGAGCTGTGGTAAATAACAAAACTG
CAAGGAAATCTCTTGCTTTCTTTATCGTTCCACACAAGGACAGAGTAGTGTCTGCACCAGCAAGTTTGATCAGTGCTGAT
AGCCCTAGGTTGTACCCAGACTTTACTTGGCCTACTCTGCTAGAATTTACCCAGAAAAAACGCAGGGCTGACTTGAGCAC
CATTGATGCTTTTGTGGACTGGATTAAGCAAGAGGGTGGAGAGAAAAACAAAGACCAAGGAAAGGGAGTCTTTGTTAAGT
CCTTT
>Frave_38247-v2.0.a2-hybrid.t1
ATGTTAGCCATGCCAATGCCTCCTTCTAACCATCCTTCATCACTAAACCAAACAAAGCATGAGAATGAACGAACCTCTTT
GGTCTTTGATGCCCCAGTTCTACAATATGAGTCCAACATACCACCCCAGTTCATATGGCCAGACAACGAAAAGCCATGCC
CCGATCGACTAGAGCTTCTAGTTCCTCCCATTGACCTGAAAGGCTTTCTCACCGGGGATGCTTCGGTTGTCTCCGAAGCC
ATTCGTACCGTCGACGAGGCATGCAAGAAACATGGATTCTTTCTCATTGTGAATCATGGAGTTGATTTCCAACTCATAGA
AAAAGCTCATGAGTACATGGACGCGTTCTTCAGCATGAAACTCGCGGAGAAGCAAAGGGCTCAGAGAAAGGTTGGTGACA
GCTGCGGATATGCTAGTAGCTTCACTGGCAGGTTCTCCTCCAAACTTCCTTGGAAAGAAACTCTTTCTTTCAGATCCTGT
GCTGATAGCCAGTGCTCAACAATTGTGAAGGACTATTTCGTGAATGTGATGGGTGAAGATTTCGCAGAATTCGGGAAGGT
GTACCAAGAATATGTTGAAGCCATGAACAATCTCACTAATGGAATCATGGAGCTACTAGGACTAAGCCTAGGAGTTGGTC
GAGAGTATTTCAAAGAATTCTTCGAAGGAAATGATTCCATAATGAGGTTGAACTACTATCCAATATGCCAGAAACCAGAT
TTAACCCTAGGAACTGGTCCTCACTGTGATCCCACATCGTTGACGATCCTGCATCAGGACCAAGTTGGTGGCCTTGAAGT
GTTTGTTGATGAAAAGTGGCATGCCATCACTCCTATCCTTGATTCCTTCGTTATCAACGTTGGTGACACATTTATGGCTC
TATCAAATGGGATATACAAGAGCTGCTTACACAGAGCAGTTGTAAACAACAAAACTGTAAGGAAATCACTAGCTTTCTTT
CTTTGCCCAAACAAAGACAAAGTGGTGACCCCGCCAACAAGCTTGGTCGATACTGAAACACCAAGGTTGTATCCTGACTT
CACTTGGCCTAGTCTGCTCGAGTTTACACAGAAGCACTATAGGGCTGACATAAGAACCTTGGATGCTTTCTCTGACTGGA
TTTCACAGAATAGCAAC
>Maldo_GDDH_00G1003600
ATGGCTGTTGAGTGCATGATCAAACCCAGCAGCTTGCAAACCATGACACAACCTCCCTCCCCAAAAACCCAGCAAACCCA
GCAGCACAAAGAGGATGACCAAAAGCCATTGGTTTTTGATGCCTCAGTTTTCAGGTATCAAACTGAAATTCCGAGTCAGT
TCATCTGGCCCGATCACGAAAAGCCTTGCAAAAACACTCCCGAGCTCCAAGTCGCACTCATAGACTTGGGAGGCTTTCTC
TCCGGTGACAAAGAAGCCGTCGCGAAAGCCTCTCAACTTGTAGGAGAGGCATGCCAGAAGCATGGATTTTTCCTCATCGT
GAATCATGGCGTCGACAATAAGCTCATCGCGGACGCTCACTGCTACATGGATGACTTTTTTGGAATGCCACTCTCCGAGA
AACAGAGAGCTGAAAGGAAAGCAGGGGAGAGCTGTGGCTATGCCAGCAGCTTCACTGGCAGATTCTCCTCAAAACTCCCG
TGGAAAGAGACTCTTTCTTTCAGCTACTCCGCCGAAAAAGGCTCAACAAATTTTATCCAAGATTATTTTTGCGACAAAAT
GGGGGAAGAATTCAAGGAATTCGGGAGGGTTTACCAAGATTATTGCAAGGCTATGAGCACACTTTCTATTGGGATCATGG
AACTTCTGGGACTGAGCCTTGGAGTGGACAGAGCTTACTTCAAGGAGTTTTTCGAAGACAACAATTCGATAATGAGGCTT
AACTACTACCCACCATGCCAGAGACCTGAGCAGACTTTAGGCACTGGCCCTCATTGTGATCCAACTTCTTTGACCATTCT
TCACGAAGACCAAGTTGGAGGCCTTGAAGTCTTTGTTGATGATCAATGGCACTCCGTTACCCCTAATTTAAATGCCTTTG
TCGTCAACATTGGTGACACCTTCATGGCACTTTCAAATGGGAAGTACAAAAGCGGGCTGCACAGGGCGGTGGTGAATAGT
GAAACACCAAGGAAGTCTCTTGCATTCTTCTTGTGTCCGAGAGACGATAAAGTTGTGAAGCCACCGAGCGGGTTGGTGGA
TACTTCGAGTCCGAGAAAATACCCAGATTTCACATGGTCGATGCTGTTGGAGTTCACAATGAAGCATTACAGAGCCGACA
TGAAAACCCTGCAGGTCTTTTCAAACTGGGTTCAACAGAAAAGCAACCAAAAACTG
>Maldo_GDDH_00G1123700
ATGCCAATACCTCCTCCTGAACTTCCCCTACCAATGAATGAAACAAACAAAGAGAACGAAGATAGCCCTATGGCTTTTGA
TGCTTCAGTTGCTCAGTATCAGTCCAGCATACCCTCCAAGTTCATATGGCCCGACCACGAGAAGCCCTGCTCCGAATCAC
CAGAGCTTCCAGTTCCCCTTGTCGACCTGAAAGGCTTTCTCTCAGGGGATGCCTGGGAGGTGTCTAACGCAACTCGTTCA
GTCGGTGAGGCATGCAAGAAGCACAGATTTTTCCTCATTGTAAATCACGGAGTTGATTCGCAGCTTGTAGGGAAAGCTCA
TGAGCTCAAAGAAAGGCTGTTTAATCAGGAATACTGTGATGCCATGAACAACCTCTCCAATGGAATAACGGAGCTACTC
>Maldo_GDDH_01G1192100
ATGGCTGTTGAGTGCATGATCAAACCCAGCAGCATGCAAACCATGGCACAACCTCCCTCCCCACAAACGCAGAAAACCCA
GCAGCACAAAGAGGATGACCAGAAACCATTGGTTTTTGATGCCTCAGTTTTAAGGTACCAAACTGAAATTCCGAGTCAGT
TCATATGGCCCGATGACGAAAAGCCTTGCAAAAATACTCCCGAGCTCCGAGTCCCACTCATAGACTTGGGAGGCTTTCTC
TCGGGCGACAAAGAAGCCGCTGCGAAAGCCTCGCAACTTGTAGGAGAGGCATGCCAGAAGCATGGATTTTTCCTCATCGT
GAATCACGGCGTCGACAATACGCTCATCGCGGACGCTCACCGCTGCATGGATGACTTTTTTGGAATGCCACTCTCCGAAA
AACAGAGAGCTCAAAGGAAAGCAGGGGAGAGCTGTGGCTATGCCAGCAGCTTCACTGGCAGATTCTCCTCAAAACTCCCG
TGGAAGGAGACTCTCTCTTTCAGCTACTCCGCCGAAAAAGGCTCAATCAATATTATCCAAGATTATTTTTGCAACAAAAT
GGGAGAAGAATTCAAGGAATTCGGGAGGGTTTACCAAGATTATAGTGAGGCTATGAGCACACTTTCTATTGGGATCATGG
AACTTCTGGGACTGAGCCTTGGAGTCGACAGAGCTTACTTCAAGGAGTTTTTCGAAGACAATGATTCGATAATGAGGCTT
AATTACTACCCACCATGCCAGAAACCTGAGCAGACTTTAGGCACTGGCCCTCATTGTGACCCAACTTCTTTGACCATTCT
TCACCAAGACCAAGTTGGAGGCCTTGAAGTCTTTGTTGATGATCAATGGCACTCCATTAGCCCTAATTTAAATGCCTTTG
TAGTCAACATTGGTGACACCTTCATGGCTCTTTCAAACGGGAAGTACAAGAGCGGGCTGCACAGGGCAGTGGTGAACAGT
GAAACACCAAGGAAGTCTCTTGCATTCTTCTTGTGTCCGAGAGACGATAAAGTAGTGAAGCCGCCGAGCGGGTTGGTAGA
TACTTCGAGTCCGAGAAAATACCCGGATTTCACATGGTCGATGCTGCTGGAGTTCACAATGAAGCATTACAGAGCCGACG
TGAAAACCCTGCAAGCCTTCTCAAACTGGGTTCAACAGAAAACCAACCAAAAACTG
>Maldo_GDDH_02G1198000
TCTCTCCTCTCTCTCTCTCTCTCTCTCTCTCTCTCAAGTATCAAGCCACCAAACAGTGTTCTTCCAAGTTCCACAATCTT
AATTAGAAATTACACACATTATATGCTAAGCATGCCAATGCCTCCTCAACATCTCCCACCAATGAATGAAACCAACAAAG
AAAATGAAGAAACCCCCTTGGTGTTTGATGCTTCAGTTGCTCAGTACCAATCCAGCATACCCTCCAAGTTCATATGGCCC
GACCACGAGAAGCCCTGCTCCGAGTCGCCAGAGCTTCCAGCTCCTCTCGTCGACCTGAAAGGCTTTCTCTCAGGGGATAC
GTGTGAGGTATTAAATGCAACTCGTTTGGTGGATGAGGCATGCAAGAAGCATGGTTTTTTTCTCATTGTTAACCATGGAG
TTGATTTGCAACTCGTAGGAAAAGCTCATGAGTACATGGACTCCTTCTTTGGTATGCAACTCTCGCAGAAGCAAAGGGCT
CAGAGAAAGGCTGGTGAGCACTGTGGATATGCCAGTAGCTTCGTTGGCAGGTTCTCCTCCAAACTTCCATGGAAAGAAAC
ACTTTCTTTCAGATATAGTGCCGATAACCAGTCCTCGGTCAATGACTATTTTGTGAACGTGATGGGTGAAGATTTCAGAG
ATTTCGGGAAGGTTTACCAAGAATACTGTGATGCCATGAACAACCTCTCCAATGCGATAATGGAGCTACTCGGAATGAGC
CTAGGCGTTGGACGAAACTATTTCAAAGAGTTCTTCGAAGGAAATGATTCGATCATGAGGTTGAACTACTACCCAATGTG
CCAAAAACCAGACTTAACACTAGGAACCGGGCCTCACTGTGATCCCACATCCTTAACAATCCTTCATCAGGATCAAGTCG
GCGGACTTCAAGTGTTCGTAGATGATAAATGGCACTCCGTTACTCCTAAGCTTGACGCTTTCGTCGTCAACATTGGCGAT
ACATTTATGGCTCTATCAAATGGGATTTACAAGAGCTGCTTGCACAGAGCAGTGGTAAACAACAAAACTGTGAGGAAATC
TCTCACCTTCTTCCTCTGTCCCAAAAAGGACAGAGTGGTGACCCCACCGAGAGGCTTGGTCGATTCCAATAGCCCCAGGA
AGTACCCTGACTTCACCTGGCCTACTTTCCTAGAATTTACGCAGAAACACTACCGCGCCGATATGAGGACCCTGGACGCC
TTCTCCGACTGGATTAGAACTACAACAAAC
>Maldo_GDDH_15G1088200
ATGGATTCGAGTGCCTCAGTTCTCTTGTCCTCTCCATCAAAGCTCGAAAACCATCAGGAAACCAATAGCCATATCCAAAA
GGGAGGTATTGCTCCTTTCATTGACTCATCATATTTGCAAAAACAATCCCATGTCCCCACTGGTTTCATTTGGCCTGAAA
GTCACTTGGTTGCTGCTCTTGAGGAGCTCAATGAACCATTGGTGGATCTTGAGGGTTTCTTCAAGGGTGATGCTGTGGCA
ACCGAGCATGCTGCCAAACTCATTAGGGCATCTTGCTTGAGCCATGGTTTTTTCCAAGTGACCAACCACGGCGTTGATCC
AAATCTCCTCAAACTCGCTGATGATCACATGGATCATTTCTTCAAGCTCCCCGTCGAAGAGAAAGCAAAGGTGAAAAGGG
TACCTGGTAGCCCTTGGGGTTATTCTGGGTCTCATGCTGATCGATTCTCAACCAATTTGCCATGGAAGGAAACTTTGTCT
TTTGGTTTCCAAGCGAATGGCACCGACACAGTTGTGGCGGATTTCTTCAAATCCAAACTAGGCGAAGATTTTGAACAAAC
AGGGCTGGTCTATCAAAAGTACTGTGAATCAATGAATGTTTTGGCTCTTTCAATAATGGAGCTGCTTGCAATCAGCTTGG
GAGTGGATCGGATGCATTACAGAGAATTTTTTGAGGATGCTCACTCAATCATGAGGTGCAACTTCTACCCGACTTGCCAA
GAGCCAAGTCTTACTCTCGGAACCGGACCTCATTGTGATCCAACATCCTTGACCATACTCAATCAAGACCAAGTTGGAGG
GCTTGATGTGTTTGTCAACAAGAAGTGGCATTCGGTTCGACCGATTCAAGGTGCCCTAGTCATCAACATTGGTGACACCT
TCTCGGCATTATCGAATGGGAAATACAAGAGTTGCTTGCACAGGGCAATGGTGAACAGGCGCAAGGAGAGGAGATCGTTG
GCATTCTTTTTGTGCCCAAGGGATGACAAGGTTGTGAAGCCCCCCGAGGATCTTCTGCGCAAAGAACAAGAGACAAGAAA
GTACCCGGATTTCACATGGTCAGATTTGCTCCGATTCACTCAATACCATTACAGGGCTGATGAAGCTACCCTCCAAAACT
TCACCAATTGGTTCCTATCTGAATCCAACTCCACCAAT
>Maldo_Gala_01g017010
ATGGCTGTTGAGTGCATGATCAAACCCAGCAGCATGCAAACCATGGCACAACCTCCCTCCCCACAAACGCAGAAAACCCA
GCAGCACAAAGAGGATGACCAGAAACCATTGGTTTTTGATGCCTCAGTTTTAAGGTACCAAACTGAAATTCCGAGTCAGT
TCATATGGCCCGATGACGAAAAGCCTTGCAAAAATACTCCCGAGCTCCGAGTCCCACTCATAGACTTGGGAGGCTTTCTC
TCGGGCGACAAAGAAGCCGCTGCGAAAGCCTCGCAACTTGTAGGAGAGGCATGCCAGAAGCATGGATTTTTCCTCATCGT
GAATCACGGCGTCGACAATACGCTCATCGCGGACGCTCACCGCTGCATGGATGACTTTTTTGGAATGCCACTCTCCGAAA
AACAGAGAGCTCAAAGGAAAGCAGGGGAGAGCTGTGGCTATGCCAGCAGCTTCACTGGCAGATTCTCCTCAAAACTCCCG
TGGAAGGAGACTCTCTCTTTCAGCTACTCCGCCGAAAAAGGCTCAATCAATATTATCCAAGATTATTTTTGCAACAAAAT
GGGAGAAGAATTCAAGGAATTCGGGAGGGTTTACCAAGATTATAGTGAGGCTATGAGCACACTTTCTATTGGGATCATGG
AACTTCTGGGACTGAGCCTTGGAGTCGACAGAGCTTACTTCAAGGAGTTTTTCGAAGACAATGATTCGATAATGAGGCTT
AATTACTACCCACCATGCCAGAAACCTGAGCAGACTTTAGGCACTGGCCCTCATTGTGACCCAACTTCTTTGACCATTCT
TCACCAAGACCAAGTTGGAGGCCTTGAAGTCTTTGTTGATGATCAATGGCACTCCATTAGCCCTAATTTAAATGCCTTTG
TAGTCAACATTGGTGACACCTTCATGGCTCTTTCAAACGGGAAGTACAAGAGCGGGCTGCACAGGGCAGTGGTGAACAGT
GAAACACCAAGGAAGTCTCTTGCATTCTTCTTGTGTCCGAGAGACGATAAAGTAGTGAAGCCGCCGAGCGGGTTGGTAGA
TACTTCGAGTCCGAGAAAATACCCGGATTTCACATGGTCGATGCTGCTGGAGTTCACAATGAAGCATTACAGAGCCGACG
TGAAAACCCTGCAAGCCTTCTCAAACTGGGTTCAACAGAAAACCAACCAAAAACTG
>Maldo_Gala_02g016730
ATGCTAAGCATGCCAATGCCTCCTCAACATCTCCCACCAATGAATGAAACCAACAAAGAAAATGAAGAAACCCCCTTGGT
GTTTGATGCTTCAGTTGCTCAGTACCAATCCAGCATACCCTCCAAGTTCATATGGCCCGACCACGAGAAGCCCTGCTCCG
AGTCGCCAGAGCTTCCAGCTCCTCTCGTCGACCTGAAAGGCTTTCTCTCAGGGGATACGTGTGAGGTATTAAATGCAACT
CGTTTGGTGGATGAGGCATGCAAGAAGCATGGTTTTTTTCTCATTGTTAACCATGGAGTTGATTTGCAACTCGTAGGAAA
AGCTCATGAGTACATGGACTCCTTCTTTGGTATGCAACTCTCGCAGAAGCAAAGGGCTCAGAGAAAGGCTGGTGAGCACT
GTGGATATGCCAGTAGCTTCGTTGGCAGGTTCTCCTCCAAACTTCCATGGAAAGAAACACTTTCTTTCAGATATAGTGCC
GATAACCAGTCCTCGGTCAATGACTATTTTGTGAACGTGATGGGTGAAGATTTCAGAGATTTCGGGAAGGTTTACCAAGA
ATACTGTGATGCCATGAACAACCTCTCCAATGCGATAATGGAGCTACTCGGAATGAGCCTAGGCGTTGGACGAAACTATT
TCAAAGAGTTCTTCGAAGGAAATGATTCGATCATGAGGTTGAACTACTACCCAATGTGCCAAAAACCAGACTTAACACTA
GGAACCGGGCCTCACTGTGATCCCACATCCTTAACAATCCTTCATCAGGATCAAGTCGGCGGACTTCAAGTGTTCGTAGA
TGATAAATGGCACTCCGTTACTCCTAAGCTTGACGCTTTCGTCGTCAACATTGGCGATACATTTATGGCTCTATCAAATG
GGATTTACAAGAGCTGCTTGCACAGAGCAGTGGTAAACAACAAAACTGTGAGGAAATCTCTCACCTTCTTCCTCTGTCCC
AAAAAGGACAGAGTGGTGACCCCACCGAGAGGCTTGGTCGATTCCAATAGCCCCAGGAAGTACCCTGACTTCACCTGGCC
TACTTTCCTAGAATTTACGCAGAAACACTACCGCGCCGATATGAGGACCCTGGACGCCTTCTCCGACTGGATTAGAACTA
CAACAAAC
>Maldo_Gala_05g020810
ATGCCAATACCTCCTCCTGAACTTCCCCTACCAATGAATGAAACAAACAAAGAGAACGAAGATAGCCCTATGGCTTTTGA
TGCTTCAGTTGCTCAGTATCAGTCCAGCATACCCTCCAAGTTCATATGGCCCGACCACGAGAAGCCCTGCTCCGAATCAC
CAGAGCTTCCAGTTCCCCTTGTCGACCTGAAAGGCTTTCTCTCAGGGGATGCCTGGGAGGTGTCTAACGCAACTCGTTCA
GTCGGTGAGGCATGCAAGAAGCACAGATTTTTCCTCATTGTAAATCACGGAGTTGATTCGCAGCTTGTAGGGAAAGCTCA
TGAGCTCAAAGAAAGGCTGGTGAGCACTACGGATATTCCAGTAGCATCGTTGGCAGGTGGCCTTAAAGTGTTCGTACATG
ATAAATTGCACTCCGTTACTCCCAAGCTTGACGCTTTTGTCGTCAACATTGGCGATACATTTATGGCTTTATCGAATGGG
ATTTACAAGAGCTGCTTGCACAGAGCAGTGCTAAACAACAAAACTGCGAGGAAATCTCTCTTTCTTCTTGTGTCCCCAAA
AGGACAGAGTGGTAACCCCACCGAGAGGCTTCGTCTATTCCGA
>Maldo_Gala_07g022120
ATGGCTGTTGAGTGCATGATCAAACCCAGCAGCTTGCAAACCATGACACAACCTCCCTCCCCAAAAACCCAGCAAACCCA
GCAGCACAAAGAGGATGACCAAAAGCCATTGGTTTTTGATGCCTCAGTTTTCAGGTATCAAACTGAAATTCCGAGTCAGT
TCATCTGGCCCGATCACGAAAAGCCTTGCAAAAACACTCCCGAGCTCCAAGTCGCACTCATAGACTTGGGAGGCTTTCTC
TCCGGTGACAAAGAAGCCGTCGCGAAAGCCTCTCAACTTGTAGGAGAGGCATGCCAGAAGCATGGATTTTTCCTCATCGT
GAATCATGGCGTCGACAATAAGCTCATCGCGGACGCTCACTGCTACATGGATGACTTTTTTGGAATGCCACTCTCCGAGA
AACAGAGAGCTGAAAGGAAAGCAGGGGAGAGCTGTGGCTATGCCAGCAGCTTCACTGGCAGATTCTCCTCAAAACTCCCG
TGGAAAGAGACTCTTTCTTTCAGCTACTCCGCCGAAAAAGGCTCAACAAATTTTATCCAAGATTATTTTTGCGACAAAAT
GGGGGAAGAATTCAAGGAATTCGGGAGGGTTTACCAAGATTATTGCAAGGCTATGAGCACACTTTCTATTGGGATCATGG
AACTTCTGGGACTGAGCCTTGGAGTGGACAGAGCTTACTTCAAGGAGTTTTTCGAAGACAACAATTCGATAATGAGGCTT
AACTACTACCCACCATGCCAGAGACCTGAGCAGACTTTAGGCACTGGCCCTCATTGTGATCCAACTTCTTTGACCATTCT
TCACGAAGACCAAGTTGGAGGCCTTGAAGTCTTTGTTGATGATCAATGGCACTCCGTTACCCCTAATTTAAATGCCTTTG
TCGTCAACATTGGTGACACCTTCATGGCACTTTCAAATGGGAAGTACAAAAGCGGGCTGCACAGGGCGGTGGTGAATAGT
GAAACACCAAGGAAGTCTCTTGCATTCTTCTTGTGTCCGAGAGACGATAAAGTTGTGAAGCCACCGAGCGGGTTGGTGGA
TACTTCGAGTCCGAGAAAATACCCAGATTTCACATGGTCGATGCTGTTGGAGTTCACAATGAAGCATTACAGAGCCGACA
TGAAAACCCTGCAGGTCTTTTCAAACTGGGTTCAACAGAAAAGCAACCAAAAACTG
>Maldo_Gala_15g008320
ATGGATTCGAGTGCCTCAGTTCTCTTGTCCTCTCCATCAAAGCTCGAAAACCATCAGGAAACCAATAGCCATATCCAAAA
GGGAGGTATTGCTCCTTTCATTGACTCATCATATTTGCAAAAACAATCCCATGTCCCCACTGGTTTCATTTGGCCTGAAA
GTCACTTGGTTGCTGCTCTTGAGGAGCTCAATGAACCATTGGTGGATCTTGAGGGTTTCTTCAAGGGTGATGCTGTGGCA
ACCGAGCATGCTGCCAAACTCATTAGGGCATCTTGCTTGAGCCATGGTTTTTTCCAAGTGACCAACCACGGCGTTGATCC
AAATCTCCTCAAACTCGCTGATGATCACATGGATCATTTCTTCAAGCTCCCCGTCGAAGAGAAAGCAAAGGTGAAAAGGG
TACCTGGTAGCCCTTGGGGTTATTCTGGGTCTCATGCTGATCGATTCTCAACCAATTTGCCATGGAAGGAAACTTTGTCT
TTCGGTTTCCAAGCGAATGGCACCGACACAGTTGTGGCGGATTTCTTCAAGTCCAAACTAGGCGAAGATTTTGAACAAAC
AGGGCTGGTCTATCAAAAGTACTGTGAATCAATGAATGTTTTGGCTCTTTCAATAATGGAGCTGCTTGCAATCAGCTTGG
GAGTGGATCGGATGCATTACAGAGAATTTTTTGAAGATGCTCACTCAATCATGAGGTGCAACTTCTACCCGACTTGCCAA
GAGCCAAGTCTTACTCTCGGAACCGGACCTCATTGTGATCCAACATCCTTGACCATACTCAATCAAGACCAAGTTGGAGG
GCTTGATGTGTTTGTCAACAAGAAGTGGCATTCGGTTCGACCGATTCAAGGTGCCCTAGTCATCAACATTGGTGACACCT
TCTCGGCATTATCGAATGGGAAATACAAGAGTTGCTTGCACAGGGCAATGGTGAACAGGCGCAAGGAGAGGAGATCGTTG
GCTTTCTTTTTGTGCCCAAGGGATGACAAGGTTGTGAAGCCCCCCGAGGATCTTCTGCGCAAAGAACAGGAGACAAGAAA
GTACCCGGATTTCACATGGTCAGATTTGCTCCGATTCACTCAATACCATTACAGGGCTGATGAAGCTACCCTCCAAAACT
TCACCAATTGGTTCCTATCTGAATCCAACTCCACCAAT
>Maldo_HF12972-RA
ATGGATTCGAGTGCCTCAGTTCTCTTGTCCTCTCCATCAAAGCTCGAAAACCATCAGGAAACCAATAGCCATATCCAAAA
GGGAGGTATTGCTCCTTTCATTGACTCATCATATTTGCAAAAACAATCCCATGTCCCCACTGGTTTCATTTGGCCTGAAA
GTCACTTGGTTGCTGCTCTTGAGGAGCTCAATGAACCATTGGTGGATCTTGAGGGTTTCTTCAAGGGTGATGCTGTGGCA
ACCGAGCATGCTGCCAAACTCATTAGGGCATCTTGCTTGAGCCATGGTTTTTTCCAAGTGACCAACCACGGCGTTGATCC
AAATCTCCTCAAACTCGCTGATGATCACATGGATCATTTCTTCAAGCTCCCCGTCGAAGAGAAAGCAAAGGTGAAAAGGG
TACCTGGTAGCCCTTGGGGTTATTCTGGGTCTCATGCTGATCGATTCTCAACCAATTTGCCATGGAAGGAAACTTTGTCT
TTTGGTTTCCAAGCGAATGGCACCGACACAGTTGTGGCGGATTTCTTCAAGTCCAAACTAGGCGAAGATTTTGAACAAAC
AGGCTTGGGAGTGGATCGGATGCATTACAGAGAATTTTTTGAAGATGCTCACTCAATCATGAGGTGCAACTTCTACCCGA
CTTGCCAAGAGCCAAGTCTTACTCTCGGAACCGGACCTCATTGTGATCCAACATCCTTGACCATACTCAATCAAGACCAA
GTTGGAGGGCTTGATGTGTTTGTCAACAAGAAGTGGCATTCGGTTCGACCGATTCAAGGTGCCCTAGTCATCAACATTGG
TGACACCTTCTCGGTTGTGAAGCCCCCCGAGGATCTTCTGCGCAAAGAACAAGAGACAAGAAAGTACCCGGATTTCACAT
GGTCAGATTTGCTCCGATTCACTCAATACCATTACAGGGCTGATGAAGCTACCCTCCAAAACTTCACCAATTGGTTCCTA
TCTGAATCCAACGCCACCAAT
>Maldo_HF14755-RA
ATGCCAATACCTCCTCCTGAACTTCCCCTACCAATGAATGAAACAAACAAAGAGAACGAAGATAGCCCTATGGCTTTTGA
TGCTTCAGTTGCTCAGTATCAGTCCAGCATACCCTCCAAGTTCATATGGCCCGACCACGAGAAGCCCTGCTCCGAATCAC
CAGAGCTTCCAGTTCCCCTTGTCGACCTGAAAGGCTTTCTCTCAGGGGATGCCTGGGAGGTGTCTAACGCAACTCGTTCA
GTCGGTGAGGCATGCAAGAAGCACAGATTTTTCCTCATTGTAAATCACGGAGTTGATTCGCAGCTTGTAGGGAAAGCTCA
TGAGCTCAAAGAAAGGCTGGATCAAGTAGGTGGCCTTAAAGTGTTCGTACATGATAAATTGCACTCCGTTACTCCCAAGC
TTGACGCTTTTGTCGTCAACATTGGCGATACATTTATGGCTTTATCGAATGGGATTTACAAGAGCTGCTTGCACAGAGCA
GTGCTAAACAACAAAACTGCGAGGAAATCTCTCTTTCTTCTTGTGTCCCCAAAAGGACAGAGTGGTAACCCCACCGAGAG
GCTTCGTCTATTCCGA
>Maldo_HF23633-RA
ATGGCTGTTGAGTGCATGATCAAACCCAGCAGCATGCAAACCATGGCACAACCTCCCTCCCCACAAACGCAGAAAACCCA
GCAGCACAAAGAGGATGACCAGAAACCATTGGTTTTTGATGCCTCAGTTTTAAGGTACCAAACTGAAATTCCGAGTCAGT
TCATATGGCCCGATGACGAAAAGCCTTGCAAAAATACTCCCGAGCTCCGAGTCCCACTCATAGACTTGGGAGGCTTTCTC
TCGGGCGACAAAGAAGCCGCTGCGAAAGCCTCGCAACTGGTAGGAGAGGCATGCCAGAAGCATGGATTTTTCCTCATCGT
GAATCACGGCGTCGACAATACGCTCATCGCGGACGCTCACCGCTGCATGGATGACTTTTTTGGAATGCCACTCTCCGAAA
AACAGAGAGCTCAAAGGAAAGCAGGGGAGAGCTGTGGCTATGCCAGCAGCTTCACTGGCAGATTCTCCTCAAAACTCCCG
TGGAAGGAGACTCTCTCTTTCAGCTACTCCGCCGAAAAAGGCTCAATCAATATTATCCAAGATTATTTTTGCAACAAAAT
GGGAGAAGAATTCAAGGAATTCGGGAGGGTTTACCAAGATTATAGTGAGGCTATGAGCACACTTTCTATTGGGATCATGG
AACTTCTAGGACTGAGCCTTGGAGTCGACAGAGCTTACTTCAAGGAGTTTTTCGAAGACAATGATTCGATAATGAGGCTT
AATTACTACCCACCATGCCAGAAACCTGAGCAGACTTTAGGCACTGGCCCTCATTGTGACCCAACTTCTTTGACCATTCT
TCACCAAGACCAAGTTGGAGGCCTTGAAGTCTTTGTTGATGATCAATGGCACTCCATTAGCCCTAATTTAAATGCCTTTG
TAGTCAACATTGGTGACACCTTCATGGCTCTTTCAAACGGGAAGTACAAGAGCGGGCTGCACAGGGCAGTGGTGAACAGT
GAAACACCAAGGAAGTCTCTTGCATTCTTCTTGTGTCCGAGAGACGATAAAGTAGTGAAGCCGCCGAGCGGATTGGTAGA
TACTTCGAGTCCGAGAAAATACCCGGATTTCACATGGTCGATGCTGCTGGAGTTCACAATGAAGCATTACAGAGCCGACG
TGAAAACCCTGCAAGCCTTCTCAAACTGGGTTCAACAGAAAACCAACCAAAAACTG
>Maldo_HF25725-RA
ATGGCTGTTGAGTGCATGATCAAACCCAGCAGCTTGCAAACCATGACACAACCTCCCTCCCCAAAAACCCAGCAAACCCA
GCAGCACAAAGAGGATGACCAAAAGCCATTGGTTTTTGATGCCTCAGTTTTCAGGTATCAAACTGAAATTCCGAGTCAGT
TCATCTGGCCCGATCACGAAAAGCCTTGCAAAAACACTCCCGAGCTCCAAGTCGCACTCATAGACTTGGGAGGCTTTCTC
TCCGGTGACAAAGAAGCCGTCGCGAAAGCCTCTCAACTTGTAGGAGAGGCATGCCAGAAGCATGGATTTTTCCTCATCGT
GAATCATGGCGTCGACAATAAGCTCATCGCGGACGCTCACTGCTACATGGATGACTTTTTTGGAATGCCACTCTCCGAGA
AACAGAGAGCTGAAAGGAAAGCAGGGGAGAGCTGTGGCTATGCCAGCAGCTTCACTGGCAGATTCTCCTCAAAACTCCCG
TGGAAAGAGACTCTTTCTTTCAGCTACTCCGCCGAAAAAGGCTCAACAAATTTTATCCAAGATTATTTTTGCGACAAAAT
GGGGGAAGAATTCAAGGAATTCGGGAGGGTTTACCAAGATTATTGCAAGGCTATGAGCACACTTTCTATTGGGATCATGG
AACTTCTGGGACTGAGCCTTGGAGTGGACAGAGCTTACTTCAAGGAGTTTTTCGAAGACAACAATTCGATAATGAGGCTT
AACTACTACCCACCATGCCAGAGACCTGAGCAGACTTTAGGCACTGGCCCTCATTGTGATCCAACTTCTTTGACCATTCT
TCACGAAGACCAAGTTGGAGGCCTTGAAGTCTTTGTTGATGATCAATGGCACTCCGTTACCCCTAATTTAAATGCCTTTG
TCGTCAACATTGGTGACACCTTCATGGCACTTTCAAATGGGAAGTACAAAAGCGGGCTGCACAGGGCGGTGGTGAATAGT
GAAACACCAAGGAAGTCTCTTGCATTCTTCTTGTGTCCGAGAGACGATAAAGTTGTGAAGCCACCGAGCGGGTTGGTGGA
TACTTCGAGTCCGAGAAAATACCCAGATTTCACATGGTCGATGCTGTTGGAGTTCACAATGAAGCATTACAGAGCCGACA
TGAAAACCCTGCAGGTCTTTTCAAACTGGGTTCAACAGAAAAGCAACCAAAAACTG
>Maldo_HF27207-RA
ATGCTAAGCATGCCAATGCCTCCTCAACATCTCCCACCAATGAATGAAACCAACAAAGAAAATGAAGAAACCCCCTTGGT
GTTTGATGCTTCAGTTGCTCAGTACCAATCCAGCATACCCTCCAAGTTCATATGGCCCGACCACGAGAAGCCCTGCTCCG
AGTCGCCAGAGCTTCCAGCTCCTCTCGTCGACCTGAAAGGCTTTCTCTCAGGGGATACGTGTGAGGTATTAAATGCAACT
CGTTTGGTGGATGAGGCATGCAAGAAGCATGGTTTTTTTCTCATTGTTAACCATGGAGTTGATTTGCAACTCGTAGGAAA
AGCTCATGAGTACATGGACTCCTTCTTTGGTATGCAACTCTCGCAGAAGCAAAGGGCTCAGAGAAAGGCTGGTGAGCACT
GTGGATATGCCAGTAGCTTCGTTGGCAGGTTCTCCTCCAAACTTCCATGGAAAGAAACACTTTCTTTCAGATATAGTGCC
GATAACCAGTCCTCGGTCAATGACTATTTTGTGAACGTGATGGGTGAAGATTTCAGAGATTTCGGGAAGGTTTACCAAGA
ATACTGTGATGCCATGAACAACCTCTCCAATGCGATTATGGAGCTACTCGGAATGAGCCTAGGCGTTGGACGAAACTATT
TCAAAGAGTTCTTCGAAGGAAATGATTCGATCATGAGGTTGAACTACTACCCAATGTGCCAAAAACCAGACTTAACACTA
GGAACCGGGCCTCACTGTGATCCCACATCCTTAACAATCCTTCATCAGGATCAAGTCGGCGGACTTCAAGTGTTCGTAGA
TGATAAATGGCACTCCGTTACTCCTAAGCTTGACGCTTTCGTCGTCAACATTGGCGATACATTTATGGCTCTATCAAATG
GGATTTACAAGAGCTGCTTGCACAGAGCAGTGGTAAACAACAAAACTGTGAGGAAATCTCTCACCTTCTTCCTCTGTCCC
AAAAAGGACAGAGTGGTGACCCCACCGAGAGGCTTGGTCGATTCCAACAGCCCCAGGAAGTACCCTGACTTCACCTGGCC
TACTTTCCTAGAATTTACGCAGAAACACTACCGCGCCGATATGAGGACCCTGGACGCCTTCTCCGACTGGATTAGAACTA
CAACAAAC
>Malsi_01g017260
ATGGCTGTTGAGTGCATGATCAAACCCAGCAGCATGCAAACCATGGCACAACCTCCCTCCCCACAAACGCAGAAAACCCA
GCAGCACAAAGAGGATGACCAGAAACCATTGGTTTTTGATGCCTCAGTTTTAAGGTACCAAACTGAAATTCCGAGTCAGT
TCATATGGCCCGATGACGAAAAGCCTTGCAAAAATACTCCCGAGCTCCGAGTCCCACTCATAGACTTGGGAGGCTTTCTC
TCGGGCGACAAAGAAGCCGCTGCGAAAGCCTCGCAACTTGTAGGAGAGGCATGCCAGAAGCATGGATTTTTCCTCATCGT
GAATCACGGCGTCGACAATACGCTCATCGCGGACGCTCACCGCTGCATGGATGACTTTTTTGGAATGCCACTCTCCGAAA
AACAGAGAGCTCAAAGGAAAGCAGGGGAGAGCTGTGGCTATGCCAGCAGCTTCACTGGCAGATTCTCCTCAAAACTCCCG
TGGAAGGAGACTCTCTCTTTCAGCTACTCCGCCGAAAAAGGCTCAATCAATATTATCCAAGATTATTTTTGCAACAAAAT
GGGAGAAGAATTCAAGGAATTCGGGAGGGTTTACCAAGATTATAGTGAGGCTATGAGCACACTTTCTATTGGGATCATGG
AACTTCTGGGACTGAGCCTTGGAGTCGACAGAGCTTACTTCAAGGAGTTTTTCGAAGACAATGATTCGATAATGAGGCTT
AATTACTACCCACCATGCCAGAAACCTGAGCAGACTTTAGGCACTGGCCCTCATTGTGACCCAACTTCTTTGACCATTCT
TCACCAAGACCAAGTTGGAGGCCTTGAAGTCTTTGTTGATGATCAATGGCACTCCATTAGCCCTAATTTAAATGCCTTTG
TAGTCAACATTGGTGACACCTTCATGGCTCTTTCAAACGGGAAGTACAAGAGCGGGCTGCACAGGGCAGTGGTGAACAGT
GAAACACCAAGGAAGTCTCTTGCATTCTTCTTGTGTCCGAGAGACGATAAAGTAGTGAAGCCGCCGAGCGGGTTGGTAGA
TACTTCGAGTCCGAGAAAATACCCGGATTTCACATGGTCGATGCTGCTGGAGTTCACAATGAAGCATTACAGAGCCGACG
TGAAAACCCTGCAAGCCTTCTCAAACTGGGTTCAACAGAAAACCAACCAAAAACTG
>Malsi_02g017110
ATGCTAAGCATGCCAATGCCTCCTCAACATCTCCCACCAATGAATGAAACCAACAAAGAAAATGAAGAAACCCCTTTGGT
GTTTGATGCTTCAGTTGCTCAGTACCAATCCAGCATACCCTCCAAGTTCATATGGCCCGACCACGAGAAGCCCTGCTCCG
AGTCGCCAGAGCTTCCAGCTCCTCTCGTCGACCTGAAAGGCTTTCTCTCAGGGGATACGTGTGAGGTATTAAATGCAACT
CGTTTGGTGGATGAGGCATGCAAGAAGCATGGTTTTTTTCTCATTGTTAACCATGGAGTTGATTTGCAACTCGTAGGAAA
AGCTCATGAGTACATGGACTCCTTCTTTGGTATGCAACTCTCGCAGAAGCAAAGGGCTCAGAGAAAGGCTGGTGAGCACT
GTGGATATGCCAGTAGCTTCGTTGGCAGGTTCTCCTCCAAACTTCCATGGAAAGAAACACTTTCTTTCAGATATAGTGCC
GATAACCAGTCCTCGGTCAATGACTATTTTGTGAACGTGATGGGTGAAGATTTCAGAGATTTCGGTAAGGTTTACCAAGA
ATACTGTGATGCCATGAACAACCTCTCCAATGCGATAATGGAGCTACTCGGAATGAGCCTAGGCGTTGGACGAAACTATT
TCAAAGAGTTCTTCGAAGGAAATGATTCGATCATGAGGTTGAACTACTACCCAATGTGCCAAAAACCAGACTTAACACTA
GGAACCGGGCCTCACTGTGATCCCACATCCTTAACAATCCTTCATCAGGATCAAGTCGGCGGACTTCAAGTGTTCGTAGA
TGATAAATGGCACTCCGTTACTCCTAAGCTTGACGCTTTCGTCGTCAACATTGGCGATACATTTATGGCTCTATCAAATG
GGATTTACAAGAGCTGCTTGCACAGAGCAGTGGTAAACAACAAAACTGTGAGGAAATCTCTCACCTTCTTCCTCTGTCCC
AAAAAGGACAGAGTGGTGACCCCACCGAGAGGCTTGGTCGATTCCAATAGCCCCAGGAAGTACCCTGACTTCACCTGGCC
TACTTTCCTAGAATTTACGCAGAAACACTACCGCGCCGATATGAGGACCCTGGACGCCTTCTCCGACTGGATTAGAACTA
CAACAAAC
>Malsi_04g021840
ATGGCAGATGCGCTACCAGGTTACACTACCGTTACTATAGTCAGCTTAGACCCTTCCAAGCGAAGGGTAGAAGATGGTCT
AACCGCCGGCCTTTTCGCGATTGGAGTACTTGAGTCACCGACCAGTGGATGCATATTGGTTGACCTCCTTTCGTTGCTCG
AAAACCATCAGGAAACCAATAGCCATATCCAAAAGGGAGGTATTGCTCATTTGATTGATTCATCATATTTGCAAAAACAA
TCCTATGTCCCCACTGGTGTCATTTGGCCTGAACGACACTTGGTTGCTGCTTTTGAGGAGCTCAATAAACCATTGGTGGA
TCTTAAGGGTTTCTTCAAGGGTGATGCTGTGGCAACCGAGCATGCTGCCAAACTCATTAGGGCATCAACGCCAATGGCAG
CCTCAGTACCTCCTTGCGCCACGACCTGGATGACATCAACACCGTCGCTGCCAAAGCCC
>Malsi_07g020960
ATGGCTGTTGAGTGCATGATCAAACCCAGCAGCTTGCAAACCATGACACAACCTCCCTCCCCAAAAACCCAGCAAACCCA
GCAGCACAAAGAGGATGACCAAAAGCCATTGGTTTTTGATGCCTCAGTTTTCAGGTATCAAACTGAAATTCCGAGTCAGT
TCATCTGGCCCGATCACGAAAAGCCTTGCAAAAACACTCCCGAGCTCCAAGTCGCACTCATAGACTTGGGAGGCTTTCTC
TCCGGTGACAAAGAAGCCGTCGCGAAAGCCTCTCAACTTGTAGGAGAGGCATGCCAGAAGCATGGATTTTTCCTCATCGT
GAATCATGGCGTCGACAATAAGCTCATCGCGGACGCTCACTGCTACATGGATGACTTTTTTGGAATGCCACTCTCCGAGA
AACAGAGAGCTGAAAGGAAAGCAGGGGAGAGCTGTGGCTATGCCAGCAGCTTCACTGGCAGATTCTCCTCAAAACTCCCG
TGGAAAGAGACTCTTTCTTTCAGCTACTCCGCCGAAAAAGGCTCAACAAATTTTATCCAAGATTATTTTTGCGACAAAAT
GGGGGAAGAATTCAAGGAATTCGGGAGGGTTTACCAAGATTATTGCAAGGCTATGAGCACACTTTCTATTGGGATCATGG
AACTTCTGGGACTGAGCCTTGGAGTGGACAGAGCTTACTTCAAGGAGTTTTTCGAAGACAACAATTCGATAATGAGGCTT
AACTACTACCCACCATGCCAGAGACCTGAGCAGACTTTAGGCACTGGCCCTCATTGTGATCCAACTTCTTTGACCATTCT
TCACGAAGACCAAGTTGGAGGCCTTGAAGTCTTTGTTGATGATCAATGGCACTCCGTTACCCCTAATTTAAATGCCTTTG
TCGTCAACATTGGTGACACCTTCATGGCACTTTCAAATGGGAAGTACAAAAGCGGGCTGCACAGGGCGGTGGTGAATAGT
GAAACACCAAGGAAGTCTCTTGCATTCTTCTTGTGTCCGAGAGACGATAAAGTTGTGAAGCCACCGAGCGGGTTGGTGGA
TACTTCGAGTCCGAGAAAATACCCAGATTTCACATGGTCGATGCTGTTGGAGTTCACAATGAAGCATTACAGAGCCGACA
TGAAAACCCTGCAGGTCTTTTCAAACTGGGTTCAACAGAAAAGCAACCAAAAACTG
>Malsi_15g008700
ATGGATTCGAGTGCCTCAGTTCTCTTGTCCTCTCCATCAAAGCTCGAAAACCATCAGGAAACCAATAGCCATATCCAAAA
GGGAGGTATTGCTCCTTTCATTGACTCATCATATTTGCAAAAACAATCCCATGTCCCCACTGGTTTCATTTGGCCTGAAA
GTCACTTGGTTGCTGCTCTTGAGGAGCTCAATGAACCATTGGTGGATCTTGAGGGTTTCTTCAAGGGTGATGCTGTGGCA
ACCGAGCATGCTGCCAAACTCATTAGGGCATCTTGCTTGAGCCATGGTTTTTTCCAAGTGACCAACCACGGCGTTGATCC
AAATCTCCTCAAACTCGCTGATGATCACATGGATCATTTCTTCAAGCTCCCCGTCGAAGAGAAAGCAAAGGTGAAAAGGG
TACCTGGTAGCCCTTGGGGTTATTCTGGGTCTCATGCTGATCGATTCTCAACCAATTTGCCATGGAAGGAAACTTTGTCT
TTTGGTTTCCAAGCGAATGGCACCGACACAGTTGTGGCGGATTTCTTCAAGTCCAAACTAGGCGAAGATTTTGAACAAAC
AGGGCTGGTCTATCAAAAGTACTGTGAATCAATGAATGTTTTGGCTCTTTCAATAATGGAGCTGCTTGCAATCAGCTTGG
GAGTGGATCGGATGCATTACAGAGAATTTTTTGAAGATGCTCACTCAATCATGAGGTGCAACTTCTACCCGACTTGCCAA
GAGCCAAGTCTTACTCTCGGAACCGGACCTCATTGTGATCCAACATCCTTGACCATACTCAATCAAGACCAAGTTGGAGG
GCTTGATGTGTTTGTCAACAAGAAGTGGCATTCGGTTCGACCGATTCAAGGTGCCCTAGTCATCAACATTGGTGACACCT
TCTCGGCATTATCGAATGGGAAATACAAGAGTTGCTTGCACAGGGCAATGGTGAACAGGCGCAAGGAGAGGAGATCGTTG
GCATTCTTTTTGTGCCCAAGGGATGACAAGGTTGTGAAGCCCCCCGAGGATCTTCTGCGCAAAGAACAAGAGACAAGAAA
GTACCCGGATTTCACATGGTCAGATTTGCTCCGATTCACTCAATACCATTACAGGGCTGATGAAGCTACCCTCCAAAACT
TCACCAATTGGTTCCTATCTGAATCCAACTCCACCAAT
>Malsy_01g017390
ATGGCTGTTGAGTGCATGATCAAACCCAGCAGCATGCAAACCATGGCACAACCTCCCTCCCCACAAACGCAGAAAACCCA
GCAGCACAAAGAGGATGACCAGAAACCATTGGTTTTTGATGCCTCAGTTTTAAGGTACCAAACTGAAATTCCGAGTCAGT
TCATATGGCCCGATGACGAAAAGCCTTGCAAAAATACTCCCGAGCTCCGGGTCCCACTCATAGACTTGGGAGGCTTTCTC
TCGGGCGACAAAGAAGCCGCTGCGAAAGCCTCGCAACTGGTAGGAGAGGCATGCCAGAAGCATGGATTTTTCCTCATCGT
GAATCACGGCGTCGACAATACGCTCATCGCGGACGCTCACCGCTGCATGGATGACTTTTTTGGAATGCCACTCTCCGAAA
AACAGAGAGCTCAAAGGAAAGCAGGGGAGAGCTGTGGCTATGCCAGCAGCTTCACTGGCAGATTCTCCTCAAAACTCCCG
TGGAAGGAGACTCTCTCTTTCAGCTACTCCGCCGAAAAAGGCTCAATCAATATTATCCAAGATTATTTTTGCAACAAAAT
GGGAGAAGAATTCAAGGAATTCGGGAGGGTTTACCAAGATTATAGTGAGGCTATGAGCACACTTTCTATTGGGATCATGG
AACTTCTAGGACTGAGCCTTGGAGTCGACAGAGCTTACTTCAAGGAGTTTTTCGAAGACAATGATTCGATAATGAGGCTT
AATTACTACCCACCATGCCAGAAACCTGAGCAGACTTTAGGCACTGGCCCTCATTGTGACCCAACTTCTTTGACCATTCT
TCACCAAGACCAAGTTGGAGGCCTTGAAGTCTTTGTTGATGATCAATGGCACTCCATTAGCCCTAATTTAAATGCCTTTG
TAGTCAACATTGGTGACACCTTCATGGCTCTTTCAAACGGGAAGTACAAGAGCGGGCTGCACAGGGCAGTGGTGAACAGT
GAAACACCAAGGAAGTCTCTTGCATTCTTCTTGTGTCCGAGAGACGATAAAGTAGTGAAGCCGCCGAGCGGATTGGTAGA
TACTTCGAGTCCGAGAAAATACCCGGATTTCACATGGTCGATGCTGCTGGAGTTCACAATGAAGCATTACAGAGCCGACG
TGAAAACCCTGCAAGCCTTCTCAAACTGGGTTCAACAGAAAACCAACCAAAAACTG
>Malsy_02g017670
ATGCTAAGCATGCCAATGCCTCCTCAACATCTCCCACCAATGAATGAAACCAACAAAGAAAATGAAGAAACCCCCTTGGT
GTTTGATGCTTCAGTTGCTCAGTACCAATCCAGCATACCCTCCAAGTTCATATGGCCCGACCACGAGAAGCCCTGCTCCG
AGTCGCCAGAGCTTCCAGCTCCTCTCGTCGACCTGAAAGGCTTTCTCTCAGGGGATACGTGTGAGGTATTAAATGCAACT
CGTTTGGTGGATGAGGCATGCAAGAAGCATGGTTTTTTTCTCATTGTTAACCATGGAGTTGATTTGCAACTCGTAGGAAA
AGCTCATGAGTACATGGACTCCTTCTTTGGTATGCAACTCTCGCAGAAGCAAAGGGCTCAGAGAAAGGCTGGTGAGCACT
GTGGATATGCCAGTAGCTTCGTTGGCAGGTTCTCCTCCAAACTTCCATGGAAAGAAACACTTTCTTTCAGATATAGTGCC
GATAACCAGTCCTCGGTCAATGACTATTTTGTGAACGTGATGGGTGAAGATTTCAGAGATTTCGGGAAGGTTTACCAAGA
ATACTGTGATGCCATGAACAACCTCTCCAATGCGATAATGGAGCTACTCGGAATGAGCCTAGGCGTTGGACGAAACTATT
TCAAAGAGTTCTTCGAAGGAAATGATTCGATCATGAGGTTGAACTACTACCCAATGTGCCAAAAACCAGACTTAACACTA
GGAACCGGGCCTCACTGTGATCCCACATCCTTAACAATCCTTCATCAGGATCTAGTCGGCGGACTTCAAGTGTTCGTAGA
TGATAAATGGCACTCCGTTACTCCTAAGCTTGACGCTTTCGTCGTCAACATTGGCGATACATTTATGGCTCTATCAAATG
GGATTTACAAGAGCTGCTTGCACAGAGCAGTGGTAAACAACAAAACTGTGAGGAAATCTCTCACCTTCTTCCTCTGTCCC
AAAAAGGACAGAGTGGTGACCCCACCGAGAGGCTTGGTCGATTCCAATAGCCCCAGGAAGTACCCTGACTTCACCTGGCC
TACTTTCCTAGAATTTACGCAGAAACACTACCGCGCCGATATGAGGACCCTGGACGCCTTCTCCGACTGGATTAGAACTA
CAACAAAC
>Malsy_03g016950
GCACTCAAATTAGTTTTTGGAGTGCATCTTTATCAGACTACCACAAAAGAGAAAACGGAAACAAAATTCAGTGCCATCAA
AACAAACAAATACTGGTCTATCCTAAAAAAGGTTGGTTTGTGTACTTTTGAAGAATATATGGAAAAAGAGAGTATTGATC
ATGGTGTAGAATCTGATGGTAATATGGTTGAAAAAGATAAAATGTTGCATGAAAAGATCTCGGAACTCATTGATGAATTG
ATAAGGAGAAACAAGGAGAAGTGTGAAACAATTGAACCGCTTTTGTCCCATGTGCATAAGCTAACGGATGAGAACAAAAT
TTTGAGGATTCATGTGGGAATCCATAAGGATACTACTGATCATACAATTACAATCCATAAGAATGCTACTGATCATACAA
TTACAAGGCAAAACAAGCCTCAGTTTTCAAGAGAAAGATCTCATGGCAGGAATCATGGACTTGATGAAGGTGAGGTTAAC
GAAGTGTGCTTTAGCACCAAGATTGAGTTTTGTTTTTTCCAATCCCGCATATCCTCCAAGTTCGTACGGCCCGACCACGA
GAAGCCCTGCTCCGAATCACTAGAGCTTCCAGCTCATCTCATCGACCTGAAAGGCTTTCTCTCAGCGTACGCCTGGGAGG
TCTCAAACGCAACTTGTTCCGTCGATAAGGCATGCAAGAAGCATGGATTTTTCCTCATTGTTAATCACGGAGTTGATTCG
CAGCTTGTAGCAAAAGCTCACGAATTAATGGACTCCTTCTTGGTATGCAACTCTCGCAGGAGCAAAGGGCTCAGAGAAAG
GCTGGTGAGCACTGCAGATATTCCAATAGCTTCGTTGGCAGGTTCTCCTCCAAACTTCCATGGAAAGAAACACTTTCTTT
CAGATGTAGTAACGGGGCCTCACTGTGATCCCACTTCCTTAACAATCCTTCAACAGGATCAAGCAGGTGGCCTTCAAGTG
TTTGTAGATGATAAATGGCACTCCGTTACTCCCAAGCTTGACGGTTTTGTCATCAACATTGGCTATAGATTTATGGCTCT
ATCGAATGGGACTTACAAGAGCTGCTTGCACAGAGCAGTGGTAAACAACAAAACTGTGAGGAAATCTCTCGCCTTCTTCC
TTAGTCCCAAAGAGGACAGAGTGGTGACCCCACCTAGAGGCTTGGTCGATTCCGATAGCCCCAAGATGTACCCTGACTTC
ACATGGCCTACTTTCCTAGAATTTACGCAGAAACACTACCGCTCTGACGCGAGGACCCTGGACGCATTCTCCAACTGGAT
TAGAAATACAACAAAC
>Malsy_07g011040
ATGCCAATACCTCCTCCTGAACTTCCCCTACCAATGAATGAAACAAACAAAGAGAACGAAGATAGCCCTATGGCTTTTGA
TGCTTCAGTTGCTCAGTATCAGTCCAGCATACCCTCCAAGTTCATATGGCCCGACCACGAGAAGCCCTGCTCCGAATCAC
CAGAGCTTCCAGCTCCCCTTGTCGACCTGAAAGGCTTTCTCTCAGGGGATGCCTGGGAGGTGTCTAACGCAACTCGTTCA
GTCGGTGAGGCATGCAAGAAGCACAGATTTTTCCTCATTGTAAATCACGGAGTTGATTCGCAGCTTGTAGGGAAAGCTCA
TGAGCTCAGAGAAAGGCTGGTGAGCACTACGGATATTCCAGTAGCATCGTTCTCCTCCAAACTTCCATGGAAAGAAACAC
TTTCTTTCAGTTATAGTGCCAATAACCAGTCCTCGGTCAATGACTATTATGTCCATGTGATGGGCGAAGACTTCAGAGAA
TTCGGGAAGTTTAATCAGGAATACTGTGATGCCATGAACAACCTCTCCAATGGAATAACGGAGCTACTCGGAATGAGCCT
AGGCGTTGGACAAAATTATTTCAAAGAATTCTTCGAAGGAAATGATTCAATAGTGAGGTTGAACTACTACCCAATGTGCA
AAAAACCAGAATTAACACTAGGAACGGGGCCTCACTGTGATCCCACTTCCTTAACAATCCTTCATCAGGATCAAGTAGGT
GGCCTTAAAGTGTTCGTACATGATAAATTGCACTCCGTTACTCCCAAGCTTGACGCTTTTGTCGTCAACATTGGCGATAC
ATTTATGGCTTTATCGAATGGGATTTACAAGAGCTGCTTGCACAGAGCAGTGCTAAACAACAAAACTGCGAGGAAATCTC
TCTTTCTTCTTGTGTCCCCAAAAGGACAGAGTGGTAACCCCACCGAGAGGCTTCGTCTATTCCGA
>Malsy_07g022010
ATGGCTGTTGAGTGCATGATCAAACCCAGCAGCTTGCAAACCATGACACAACCTCCCTCCCCAAAAACCCAGCAAACCCA
GCAGCACAAAGAGGATGACCAAAAGCCATTGGTTTTTGATGCCTCAGTTTTCAGGTATCAAACTGAAATTCCGAGTCAGT
TCATCTGGCCCGATCACGAAAAGCCTTGCAAAAACACTCCCGAGCTCCAAGTCGCACTCATAGACTTGGGAGGCTTTCTC
TCCGGTGACAAAGAAGCCGTCGCGAAAGCCTCTCAACTTGTAGGAGAGGCATGCCAGAAGCATGGATTTTTCCTCGTCGT
GAATCATGGCGTCGACAATAAGCTCATCGCGGACGCTCACTGCTACATGGATGACTTTTTTGGAATGCCACTCTCCGAGA
AACAGAGAGCTGAAAGGAAAGCAGGGGAGAGCTGTGGCTATGCCAGCAGCTTCACTGGCAGATTCTCCTCAAAACTCCCG
TGGAAAGAGACTCTTTCTTTCAGCTACTCCGCCGAAAAAGGCTCAACAAATTTTATCCAAGATTATTTTTGCGACAAAAT
GGGGGAAGAATTCAAGGAATTCGGGAGGGTTTACCAAGATTATTGCAAGGCTATGAGCACACTTTCTATTGGGATCATGG
AACTTCTGGGACTGAGCCTTGGAGTGGACAGAGCTTACTTCAAGGAGTTTTTCGAAGACAACAATTCGATAATGAGGCTT
AACTACTACCCACCATGCCAGAGACCTGAGCAGACTTTAGGCACTGGCCCTCATTGTGATCCAACTTCTTTGACCATTCT
TCACGAAGACCAAGTTGGAGGCCTTGAAGTCTTTGTTGATGATCAATGGCACTCCGTTACCCCTAATTTAAATGCCTTTG
TCGTCAACATTGGTGACACCTTCATGGCACTTTCAAATGGGAAGTACAAAAGCGGGCTGCACAGGGCGGTGGTGAATAGT
GAAACACCAAGGAAGTCTCTTGCATTCTTCTTGTGTCCGAGAGACGATAAAGTTGTGAAGCCACCGAGCGGGTTGGTGGA
TACTTCGAGTCCGAGAAAATACCCAGATTTCACATGGTCGATGCTGTTGGAGTTCACAATGAAGCATTACAGAGCCGACA
TGAAAACCCTGCAGGTCTTCTCAAACTGGGTTCAACAGAAAAGCAACCAAAAACTG
>Malsy_15g007600
ATGGATTCGAGTGCCTCAGTTCTCTTGTCCTCTCCATCAAAGCTCGAAAACCATCAGGAAACCAATAGCCATATCCAAAA
GGGAGGTATTGCTCCTTTCATTGACTCATCATATTTGCAAAAACAATCCCATGTCCCCACTGGTTTCATTTGGCCTGAAA
GTCACTTGGTTGCTGCTCTTGAGGAGCTCAATGAACCATTGGTGGATCTTGAGGGTTTCTTCAAGGGTGATGCTGTGGCA
ACCGAGCATGCTGCCAAACTCATTAGGGCATCTTGCTTGAGCCATGGTTTTTTCCAAGTGACCAACCACGGCGTTGATCC
AAATCTCCTCAAACTCGCTGATGATCACATGGATCATTTCTTCAAGCTCCCCGTCGAAGAGAAAGCAAAGGTGAAAAGGG
TACCTGGTAGCCCTTGGGGTTATTCTGGGTCTCATGCTGATCGATTCTCAACCAATTTGCCATGGAAGGAAACTTTGTCT
TTTGGTTTCCAAGCGAATGGCACCGACACAGTTGTGGCGGATTTCTTCAAATCCAAACTAGGCGAAGATTTTGAACAAAC
AGGCTTGGGAGTGGATCGGATGCATTACAGAGAATTTTTTGAGGATGCTCACTCAATCATGAGGTGCAACTTCTACCCGA
CTTGCCAAGAGCCAAGTCTTACTCTCGGAACCGGACCTCATTGTGATCCAACATCCTTGACCATACTCAATCAAGACCAA
GTTGGAGGGCTTGATGTGTTTGTCAACAAGAAGTGGCATTCGGTTCGACCGATTCAAGGTGCCCTAGCATTATCGAATGG
GAAATACAAGAGTTGCTTGCACAGGGCAATGGTGAACAGGCGCAAGGAGAGGAGATCGTTGGCATTCTTTTTGTGCCCAA
GGGATGACAAGGTTGTGAAGCCCCCCGAGGATCTTCTGCGCAAAGAACAAGAGACAAGAAAGTACCCGGATTTCACATGG
TCAGATTTGCTCCGATTCACTCAATACCATTACAGGGCTGATGAAGCTACCCTCCAAAACTTCACCAATTGGTTCCTATC
TGAATCCAACTCCACCAAT
>Pruav_sc0000072.1_g640.1.mk
ATGCCAATGCCGCCTCTTCAACATCTCCCACCAACAAATGAAGCAAAGAATGAAAATGAAGAAAACCCTTTGGTTTTTGA
TGCTTCAGTTGCTCAGTACCAATCCAGCATACCCTCCAAATTCATATGGCCCGACCACGAGAAGCCATGCCCTGAGCCAC
CAGAGCTTCCAGTTCCTCCCATTGACATGAAAGGCTTTCTCACAGGGGACACTTGGGAGGTCTCAAACGCGACTCGTTTA
GTCGATGAGGCATGCAGGAAGCATGGATTTTTCCTCGTTGTTAATCATGGAGTTGATTCGCAGCTCATAGCAAAAGCTCA
TGAATACATGGACTTGTTCTTTGGCATGCAACTCTCACAGAAGCAAAGGGCTCAGAGAAAGACTGGTGACCACTGCGGAT
ATGCCAGTAGCTTCATTGGCAGGTTCTCCTCCAAACTTCCATGGAAAGAAACACTTTCTTTCAGATATAGTGCTGACAGC
CACTGCTCAGTCAATGACTATTTTGTGAATGCAATGGGTGAAGATTTCAAAGAATTCGGAGCAGTGGTAAACAACAGAAC
TGTGAGGAAATCTCTTACTTTCTTCCTGTGTCCCAAAAAGGACGGGGTGGTGACCCCACCAAGAAGTTTGGTTGATACCA
ATAACCCAAGGATGTACCCGGACTTTACCTGGTCTACTTTGCTAGAGTTTACACAGAAACACTACCGGGCTGACATGAAG
ACGCTGGATGCCTTCTCGGACTGGATTATAAATAAAAACAAC
>Pruav_sc0000800.1_g100.1.br
ATGGATTCAAGTGCCTCTGTTGTCTTGTCCTCTCCATGCGCAAAGCTTCCAAACCTTGAAGGAAACCATGGCAATATCGA
AAAGGGAGGCGTTGCTCCTTTTATTGACTCAGCTTTCCTTCAAAAACAATCCCAAGTGCCCACTGGTTTCGTTTGGCCTG
AGGCAGACTTGGTTTCTGCCCATCAAGAGCTCAATGAACCACTGGTGGATCTTGAGGGTTTCTTCAAGGGTGATGTCGTG
GCAACTGAGAATGCTGCCAAGGCCATTAGGTCATCTTGCGTGAGCCATGGATTTTTCCAAGTGACCAACCATGGGGTCGA
TCTAAATCTCATCAAACTCGCTGATGATCATTTGGATCAATTCTTCAAGCTTCCTGTCGAGGAGAAAGCAAAGGTAAAGA
GGTGCCCTGGTAGCCCTTATGGCTATTCGGGTTCCCATGCTGATCGATTTTCGGCCAAATTGCCATGGAAGGAAACTCTG
TCTTTTGCTTTCCATCAAGGTCCAAACCCAGTTGTGGCCGATTTCTGCAAATCCAAACTAGGCAAAGATTTCGAAGAAAC
AGGGAGGGTCTACCAAAAGTATTGTGAAGCAATGCACAATTTGGCTCTTTCAATTACGGAGCTCCTGGCAATTAGTTTGA
AAGTGGATCGAATGCACTACAGGGAGTTCTTTGAAGATGCTCACTCTATCCTGAGGTGCAACTTCTATCCAACTTGCCAA
GAGCCAAGTCTTTCTCTTGGAACGGGACCTCATTGTGATCCAATATCCCTCACCATTCTTTACCAAGACGAGGTTAGAGG
GCTTGATGTGTTTGTCAACAACATATGGCAGACGGTTCGACCTATTCAAGGTGCCCTAGTCATCAACATTGGCGATACCT
TCTCGGCATTAACGAATGGCATGTACAAGAGTTGCTTGCACAGGGCCGTCGTGAACAGCCAGAAGGAGAGGAGGTCAATG
GCATTCTTTCTGTGCCCAAGAGATGACAAGGTGGTGAAGCCCCCAGAGGATCTTCTGCGCATTGAGGGGATGACAAGAAA
GTTCCCGGATTTCACATGGTCAGATTTTCTCCGTTTCACTCAATATAACTACAGGCCTGACGAAACTACCCTCCAAAAGT
TCAGCAACTGGCTCCTTTCTGCTGATAATAACAAACATCTC
>Pruav_sc0000800.1_g110.1.br
ATGGCTGCAAGTGCCTCTGTTGTCTTGCCCTCTCCTCGTGCATCAAAGGATGGTTCTCGTTTTATTGACTCAACTTACCT
GCAAAAACAATCCCATGTGCCCTCTAATTTCAAATGGCCTGAGGAGGACGTGGTTTCTGCTCAACAAGAGCTGAATGCGC
CAGTAGTGGATCTTGAGGGTTTCTTCAAGGGTGATATTGTGGCAACTGAGAATGCTGCCAAGATCATTAGGTCATCTTGC
TTAAGCCATGGATTTTTCCAAGTGACCAACCATAGGGTCGATGCAGATCTCATCCAACTCGCTTATGATCATGTGGATCA
TATTTTCAAGCTTCCCATCGAGGAGAAAATAAAGGTACAGAGGCGTCCTGGTAGCCCTTATGGCTATTCGGGTGCTCATA
TGGAT
>Pruav_sc0000800.1_g120.1.br
ATGGAACTCTTGGCAATCGGGTTGGGAGTGGATCGGATGCTCTACAGAGAGTTCTTTGAAGATGCTGTGTCTATCATGAG
AACCAACTTATATCCAACTTGCCAAGAGCCAAATCTTTCTCTTGGAACGGGACCTCATTGCGATCCTAATGCCCTCACCA
TTCTTCACCAAGACCTGGTTGGAGGCCTTGATCTGTTTGTCGACAACAAATGGCACATGGTTCTGCCTATTCCTGGTGCT
CTAGTCATCAACATTGGCGATGTCTTCGCGGATGGTTCTCGTTTTATTGACTCAACTTACCTGCAAAAACAATCCCATGT
GCCGTCTAATTTCATATGGCCTGAGGAGGACGTGGTTTCTGCTCAACAAGAGCTGAATGCGCCAGTAGTGGATCTTGAGG
GTTTCTTCAAGGGTGATGTTGTGGCAACTGAGAATGCTGCCAAGCTCATTAGGTCATCTTGCTTGAGCCATGGATTTTTC
CAAGTGACCAACCATAGGGTCGATGCAGATCTCATCCAACTCGCTTATGATCATGTGGATCATTTTTTTCAAGCTTCCCA
T
>Pruav_sc0000800.1_g130.1.br
ATGCACGGATTGGCTCTTTCAATTATGGAACTCCTGGCAATCGGGTTGGGAGTGGATCGGATGCTCTACAGAGAGTTCTT
TGAAGATGCTGTGTCTATCATGAGAACCAACTTATATCCGACTTGCCAAGAGCCAAATCTTTCTCTTGGAACGGGACCTC
ATTGTGATCCTAATGCCCTCACCATTCTTCATCAAGACTTGGTTGGAGGCCTTGATGTGTTTGTCGACAACAAATGGCAC
AAGGTTCGGCCTATTCCTGGTGCTCTAGTCATCAACTTTGGCGATGTCTTCGCGGCATTATCGAATGGCATATACAGGAG
TTGCTTGCACAGGGCAGTTGTGAACAGCCACAAGGAGAGGAGGTCTTTGGTCTTCTTTATGCGCCCAAGAGCTGACAAGT
TGGTGAAGCCTGCAGAGGAACTTGTGCGCACAAGCTCTCAACCTATTGATGCTTACCTTCATCATGCTAAGTCCCTTGCC
GATTCACTGGCTGCCATCAATGAACCTGTCTCCCCAAAAGAACTTGTCACTGCTGTGCTTCGGGGTTTAGGACCCGATTA
CAAAATGCTCATCACGACAATTCTCAATTTTCCTCCACTTCCTGACTTTGCTGATCTTCGTGCTCGTTTTTTAGCTTTTG
ATGCACATGCTCCTCAATTCTACAACTATTGTATG
>Pruav_sc0001405.1_g250.1.mk
ATGGCAATTGAGTGCATGATCACAACAACAAGAAGCACGCAATCCATGGCTCAACCCCCTTCCCTAAAAACAGAGCACAA
ACAAGATGACCAAAAACCATTAGTTTTTGATGCCTCAGTGCTCAGGTACCAGACAGAAATACCAGAACAGTTCATATGGC
CTGATGAGGAAAAGCCCTGCGCAAACACCCCTGAGCTCCAAGTCCCTCTTATAGACTTGGGTGGTTTTCTCTCTGGCAAC
AAACAAGCTGCAATGAAAGCCTCCACAATTGTAGGCGAGGCCTGCCAAAAGCATGGCTTTTTCCTTGTTGTGAATCATGG
TGTTGACAATCAACTCATAGCCGATGCTCATCGCTACATGGATGATTTTTTCGGGTTGCCTCTGTCTGAAAAACAGAGAG
CGCAGAGGCTAGCAGGGGAGCACTGTGGCTATGCCAGCAGCTTCACTGGTAGATTCTCGTCAAAACTTCCATGGAAGGAG
ACTCTTTCTTTTCGCTACTCTGCAGATAAAAGCTCATCCAGTATCGTCCAAGATTATCTCTGCAGTAAAATGGGAGAAGA
ATTCAAGGAATTCGGG
>Pruav_sc0002327.1_g090.1.br
ATGGCTTCAAGTCCCTCCGTTGTCTTGTCCTCTCCTCCTCCTACATCAAAGGATGGTTCCCGTTTTATTGACTCAAATTA
CCTGCAAAAACAATCCCATGTGCCCGCTAATTTCAAATGGCCTGAGGAGGACGCGGCTTCTGCTCAAGAAGAGCTGAATG
CGCCAGTAGTGGATCTTGAGGGCTTCTTCAATGGTGATGTTGTGGCAACTGAGAATGCTGCCAAGCTCATTAGGTCTTCT
TGCTTGAGGCACGGCTTTTTCCAAGTGACCAACCATAGGGTTGATGCAGATCTCATCCAACTCGCTTATGATCATGTGGA
TGATTTCTTTAATCTTCCCATCGAGGAGAAAATAAAGGTACAAAGGCGTCCTGGTAGCCCTTATGGCTATTCGGGTGCCC
ATATGGATCGATTTTCGTCCAATTTGCCATGGAAGGAAACCTTTTCTTTTGCTTTCCAGGACGGTCCAGACAAAATTGTG
GCCGATTACTTCAAATTCACCATAAGCAAAGATTTCGAACAAACAGGGTTGGTGTATCAAAAGTATAGTGAAGCAATGCA
CTCTTTGTCTCTTTCAATTATGGAACTCCTGGCAATCGGGTTGGGAGTGGATCGGATGCTCTACAGAGAGTTCTTTGAAG
ATGCTGTGTCTATCATGAGAACCAACTTATATCCGACTTGCCAAGAGCCAAATCTTTCTCTTGGAACTGGACCTCATTGT
GATCCTAATGCCCTCACCATTCTTCACCAAGACCTGGTTGGAGGGCTTGATGTGTTTGTCGACAACAAATGGCACAAGGT
TCGGCCTGTTCTTGGTGCCCTAGTCATCAACATTGGCGATGTCTTTGCGGCATTATCGAATGGCATATACCGGAGTTGCT
TGCACAGGGCTGCTGTGAACAGCCACAAGGAGAGGAGGTCTTTGGTCTTCTTTATGTGTCCTAGAGCTGACAAGGTGGTG
AAGCCCGCAGAGGAACTTGTGTGCAAAAGTGAGGGAGGCACAAGAAAGTTTCCGGATTTCACATGGTCAGATTTGCTTGA
ATTCACTCAAAACCATTACAGGGTTAACGAAACTACTCTCGAAAACTTCACCGACTGGTTCCTTTCTGCTGATCGTTCCA
ATTTCAAACCGACTCATTTTAAAACGTCCCAT
>Pruav_sc0002327.1_g100.1.br
ATGGCTTCAAGTCCCTCTGTTGTCTTGTCCTCTCCTCCTCCTACATCAAAGGATGGTTCCCGTTTTATTGACTCAAATTA
CCTGCAAAAACAATCCCATGTGCCCGCTAATTTCAAATGGCCTGAGGAGGACGCGGCTTCTGCTCAAGAAGAGCTGAATG
CGCCAGTAGTGGATCTTGAGGGCTTCTTCAATGGTGATGTTGTGGCAACTGAGAATGCTGCCAAGCTCATTAGGTCTTCT
TGCTTGAGGCATGGCTTTTTCCAAGTGACCAACCATAGGGTTGATGCAGATCTCATTCAACTCGCTTATGATCATGTGGA
TGATTTCTTTAATCTTCCCATCGAGGAGAAAATAAAGGTACAAAGGCGTCCTGGTAGCCCTTATGGCTATTCGGGTGCCC
ATATGGATCGATTTTCGTCCAATTTGCCATGGAAGGAAACCTTTTCTTTTGCTTTCCAGGACGGTCCAGACAAAATTGTG
GCCGATTACTTCAAATTCACCATAAGCAAAGATTTCGAACAAACAGGGTTGGTGTATCAAAAGTATAGTGAAGCAATGCA
CTCTTTGTCTCTTTCAATTATGGAACTCCTGGCAATCGGGTTGGGAGTGGATCGGATGCTCTACAGAGAGTTCTTTGAAG
ATGCTGTGTCTATCATGAGAACCAACTTATATCCGACTTGCCAAGAGCCAAATCTTTCACTTGGAACTGGACCTCATTGT
GATCCTAATGCCCTCACCATTCTTCACCAAGACCTGGTTGGAGGGCTTGATGTGTTTGTTGACAACAAATGGCACAAGGT
TCGTCCTGTTCTTGGTGCCTTAGTCATCAACATTGGCGATGCATTATCGAATGGCATATACCGGAGTTGCTTGCACAGGG
CTGCTGTGAACAGCCACAAGGAGAGGAGGTCTTTGGTCTTCTTTATGTGTCCTAGAGCTGACAAGGTGGTGAAGCCCGCA
GAGGAACTTGTGTGCAAAAGTGAGGGAGGCACAAGAAAGTTCCCGGATTTCACATGGTCAGATTTGCTTGAATTCACTCA
AAACCATTACAGGGTTAACGAAACCACCCTCGAAAACTTCACCGACTGGTTCCTTTCTGCTAATCGTTCCAATTTCAAAC
CGACCCATTTTAAAACGTCCCAT
>Pruav_sc0002327.1_g130.1.br
ATGGCTTCAAGTCCCTCTGTTGTCTTGTCCTCTCCTCCTCCTACATCAAAGGATGGTTCCCGTTTTATTGACTCAAATTA
CCTGCAAAAACAATCCCATGTGCCCGCTAATTTCAAATGGCCTGAGGAGGACGCGGCTTCTGCTCAAGAAGAGCTGAATG
CGCCAGTAGTGGATCTTGAGGGCTTCTTCAATGGTGATGTTGTGGCAACTGAGAATGCTGCCAAGCTCATTAGGTCTTCT
TGCTTGAGGCACGGCTTTTTCCAAGTGACCAACCATAGGGTTGATGCAGATCTCATCCAACTCGCTTATGATCATGTGGA
TGATTTCTTCAATCTTCCCATCGAGGAGAAAATAAAGGTACAAAGGCGTCCTGGTAGCCCTTATGGCTATTCGGGTGCCC
ATATGGATCGATTTTCGTCCAATTTGCCATGGAAGGAAACTTTTTCTTTTGCTTTCCAAGATGGTCCAGACAAAATTGTG
GCTGATTACTTCAAATTCACCATAAGCAAAGATTTCGAACAAACAGGGTTGGTGTATCAAAAGTATAGTGAAGCAATGCA
CTCTTTGTCTCTTTCAATTATGGAACTCCTGGCAATCGGGTTGGGAGTGGATCGGATGCTCTACAGAGAGTTCTTTGAAG
ATGCTGTGTCTATCATGAGAACCAACTTATATCCGACTTGCCAAGAGCCAAATCTTTCTCTTGGAACTGGACCTCATTGT
GATCCTAATGCCCTCACCATTCTTCACCAAGACCTGGTTGGAGGGCTTGATGTGTTTGTTGACAACAAATGGCACAAGGT
TCGTCCTGTTCTTGGTGCCTTAGTCATCAACATTGGCGATGTCTTCGCGGCATTATCGAATGGCATATACCGGAGTTGCT
TGCACAGGGCTGCTGTGAACAGCCACAAGGAGAGGAGGTCTTTGGTCTTCTTTATGTGTCCTAGAGCTGACAAGGTGGTG
AAGCCCGCAGAGGAACTTGTGTGCAAAAGTGAGGGAGGCACAAGAAAGTTCCCGGATTTCACATGGTCAAATTTGCTTGA
ATTCACTCAAAACCATTACAGGGTTAACGAAACCACCCTCGAAAACTTCACCGACTGGTTCCTTTCTGCTGATCGTTCCA
ATTTCAAACCGACCCATTTTAAAACGTCCCAT
>Pyrbr_009352794.2_cds_XP_009351069.1_1
ATGGCTGTTGAGTGCATGATCAAACCCAGCAGCATGCAAACCATGACACAACCTCCCTCCCCACAAACCCAGCAAACCCA
GCAGCACAAAGAGGATGACCAAAAGCCATTGGTTTTTGATGCCTCAGTTTTCAGGTATCAAACTGAAATTCCGAGTCAGT
TCATCTGGCCCGATCACGAAAAGCCTTGCAAAAACACTCCCGAGCTCCAAGTCGCACTCATAGACCTGGGAGGCTTTCTC
TCCGGTGACAAAGAAGCCGTCGCGAAAGCCTCACAACTTGTAGGAGAGGCATGCCAGAAGCATGGATTTTTCCTCATCGT
GAATCATGGCGTCGACAATAAGCTCATCGCGGACGCTCACTGCTACATGGATGACTTTTTTGGAATGCCACTCTCCGAGA
AACAGAGAACTGAAAGGAAAGCAGGGGAGAGCTGTGGCTATGCCAGCAGCTTCACTGGCAGATTCTCCTCAAAACTCCCG
TGGAAAGAGACTCTTTCTTTCAGCTACTCCGCCGAAAAAGGCTCAACAAATTTTATCCAAGATTATTTTTGCGACAAAAT
GGGGGAAGAATTCAAGGAATTCGGGAGGGTTTACCAAGATTATAGCAAGGCTATGAGCACACTTTCTATTGGGATCATGG
AACTTCTGGGACTCAGCCTTGGAGTCGACAGAGCTTACTTCAACGAGTTTTTCGAAGACAACGATTCGATAATGAGGCTT
AACTACTACCCACCATGCCAGACACCTGAGCAGACTTTAGGCACTGGCCCTCATTGTGATCCAACTTCTTTGACCATTCT
TCACCAAGACGAAGTTGGAGGCCTTGAAGTCTTTGTTGATGATCAATGGCACTCCGTTTCCCCTAATTTAAACTCCTTTG
TCGTCAACATTGGTGACACCTTCATGGCACTTTCAAATGGGAAGTACAAAAGCGGGCTGCACAGGGCGGTGGTGAATAGT
GAAACACCAAGGAAGTCTCTTGCATTCTTCTTGTGTCCGAGAGACGATAAAGTTGTGAAGCCACCGAGCGGGTTGGTGGA
TACTTCGAGTCCGAGAAAATACCCAGATTTCACATGGTCGATGCTGTTGGAGTTCACAATGAAGCATTACAGAGCCGACA
TGAAAACCCTCCAGGCCTTCTCAAACTGGGTTCAACAGAAAAGCAACCAAAAACTG
>Pyrbr_009369215.1_cds_XP_009367490.1_1
ATGGATTCGAGTGCCTCAGTTCTCTTGTCCTCTCCATCAAAGCTCGAAAACCATCAGGAAACCAATAGCCATATCCAAAA
GGGAGGTATTGCTCCTTTCATTGACTCATCATATTTGCAAAAACAATCCCATGTCCCCACTGGTTTCATTTGGCCTGAAC
GACACTTGGTTGCTGCTCTTGAGGAGCTCAATGAACCATTGGTAGATCTTGAGGGTTTCTTCAAGGGTGATGCTGTGGCA
ACCGAGCATGCTGCCAAGCTCATTAGGGCATCTTGCTTGAGCCATGGTTTTTTTCAAGTGACCAACCACGGCGTTGATCC
AAATCTCCTCAAACTCGCTGATGATCACATGGATCATTTCTTCAAGCTCCCCGTCGAAGAGAAAGCAAAGGTGAAAAGGG
TACCTAGTAGCCCTTGGGGTTATTCTGGGTCTCATGCTGATCGATTCTCAACCAATTTGCCATGGAAGGAAACTTTGTCT
TTTGGTTTCCAAGCGAATGGCACCGACACAGTTGTGGCGGATTTCTTCAAGTCCAAACTAGGCGAACATTTTGAACAAAC
AGGGCTGGTCTATCAAAGGTACTGTGAATCAATGAATGTTTTGGCTCTTTCAATAATGGAACTGCTTGCAATCAGCTTGG
GAGTGGATCGGATGCATTACAGAGAATTCTTTGAAGATGCTCACTCAATCATGAGGTGCAACTTCTACCCGACTTGCCAA
GAGCCAAGTCTTTCTCTCGGAACCGGACCTCATTGTGATCCAACATCCTTGACCATACTCAATCAAGACCAAGTTGGAGG
GCTTGATGTGTTTGTCAACAAGAAGTGGCATTCGGTTCGACCGATTCAAGGTGCCCTAGTCATCAACATTGGTGATACCT
TCTCGGCATTATCGAATGGGAAATACAAGAGTTGCTTGCATAGGGCAACGGTGAACAGGTACAAGGAGAGGAGATCGTTG
GCGTTCTTTTTGTGCCCAAGGGATGACAAGGTTGTGAAGCCCCCCGAGGATCTTCTGCGCAAAGAACAAGAGACAAGAAA
GTACCCGGATTTCACATGGTCAGATTTGCTCCGATTCACTCAATGCCATTACAGGGCTGATGAAGCTACCCTCCAAAACT
TCACCAATTGGTTCCTATTTGAATCCAACTCCACCAAT
>Pyrbr_009372977.2_cds_XP_009371252.2_1
ATGGTGACTGTTAGGGCAACCCTTTGGTCATTCTACCCAGCTATTCCCATGACATGCAAAACCCTAGCACCTGAAGATTC
CAATTTTTGTTCACTCGTTCACCCAATAAGAACGGCCTTGGCATTTCTCTCATCACACCTCTCAAACTTTATTATTTCAC
TCCCTTCCTCTCCTCTGTATTTCAATCAGATTCCCAAACCCTCCTCCCCCAACTCACATACATTTTCTGTTCATGCAAAA
ACGGCTGTTGAGTGCGTGATCAAACCCAGCAGCATGCAAACCATGGCACAACCTCCCTCCCCACAAACGCAGAAAACCCA
GCAGCACAAAGAGGATGACCAGAAACCATTGGTTTTTGATGCCTCAGTTTTAAGGTACCAAACTGAAATTCCGAGTCAGT
TCATATGGCCCGATGACGAAAAGCCTTGCAAAAATACTCCCGAGCTCCGAGTCCCACTCATAGACTTGGGAGGCTTTCTC
TCGGGCGACAAAGAAGCTGCTGTGAAAGCCTCGAAACTTGTAGGAGAGGCATGCCAGAAGCATGGATTTTTCCTCATCGT
GAATCATGGCGTCGACGACAAGCTCATCGCGGACGCTCACCGCTGCATGGATGACTTTTTTGGAATGCCACTCTCCGAAA
AACAGAGAGCTCAAAGGAAAGCAGGGGAGAGCTGTGGCTATGCCAGCAGCTTCACTGGCAGATTCTCCTCAAAACTCCCG
TGGAAAGAGACCCTCTCTTTCAGCTACTCCGCCAAAAAAGGCTCAACCAATATTATCCAAGATTATTTTTGCAACAAAAT
GGGAGAAGAATTCAAGGAATTCGGGAGGGTTTACCAAGATTATAGTGAGGCGATGAGCACACTTTCTATTGGGATCATGG
AACTTCTGGGACTGAGCCTTGGAGTCGACAGAGCTTACTTCAAGGAGTTTTTCGATGACAATGATTCGATAATGAGGCTT
AATTACTACCCACCGTGTCAGAAACCTGAGCAGACTTTAGGCACTGGCCCTCATTGTGACCCAACTTCTTTGACCATTCT
TCACCAAGACCAAGTTGGAGGCCTTGAAGTCTTCGTTGATGATCAATGGCACTCCATTAGCCCTAATTTAAATGCCTTTG
TAGTCAACATTGGTGACACCTTCATGGCTCTTTCAAACGGGAAGTACAAGAGCGGGCTGCACAGGGCAGTGGTGAACAGT
GAAACACCAAGGAAGTCTCTTGCATTCTTCTTGTGCCCGAGAGACGATAAAGTCGTGAAGCCGCCGAGCGGGTTGGTAGA
TACTTTGAGTCCGAGAAAATACCCGGATTTCACATGGTCGATGCTGCTGGAGTTCACAATGAAGCATTACAGAGCCGACG
TGAAAACCCTGCAAGCCTTCTCAAACTGGGTTCAACAGAAAACCAACCAGAAACTG
>Pyrco_BartlettDH_GA20OX.Chr2
ATGCCAATGCCTCCTCAACATCTCCCACCAATGAATGAAACCAACAAAGAAAATGAAGAAAACTCTTTGGTGTTTGATGC
TTCAGTTGCTCAGTACCAATCCAGCATACCCTCCAAGTTCATATGGCCCGACCACGAGAAGCCCTGCTCCGAGTCGCCAG
AGCTTCCAGCTCCTCTCGTTGACCTGAAAGGCTTTCTCTCAGGGGATACGTGGGAGGTCTTAAATGCAACTCGTTTGGTC
GATGAGGCATGCAAGAAGCATGGTTTTTTTCTCATTGTTAACCATGGAGTTGATTTGCAACTCGTAGGAAAAGCTCATGA
GTACATGGACTCCTTCTTTGGTATGCAACTCTCGCAGAAGCAAAGGGCTCAGAGAAAGGCTGGTGAGCACTGTGGATATG
CCAGTAGCTTCGTTGGCAGGTTCTCCTCCAAACTTCCATGGAAAGAAACAATTTCTTTCAGATATAGTGCCGATAACCAG
TCCTCGGTCAATGACTATTTTGTGAACGTGATGGGTGAAGATTTCAGAGATTTCGGGAAGGTTTACCAAGAATATTGTGA
TGCCATGAACAACCTCTCCAGTGCGATAATGGAGCTACTCGGAATGAGCCTAGGCGTTGGACGAAACTATTTCAAAGAGT
TCTTCGAAGGAAATGATTCGATCATGAGGTTGAACTACTACCCAATGTGCCAAAAACCAGACCTAACACTAGGAACCGGG
CCTCACTGTGATCCCACATCCTTAACAATCCTTCATCAGGATCAAGTCGGCGGACTTCAAGTGTTCGTAGATGATAAATG
GCACTCCGTTACTCCTAAGCTTGACGCTTTCGTCGTCAACATTGGCGATACATTTATGGCTCTATCAAATGGGATTTACA
GGAGCTGCTTGCACAGAGCAGTGGTGAACAACAAAACTGTGAGGAAATCTCTAACCTTCTTCCTCTGTCCCAAAAAGGAC
AGAGTGGTGACCCCACCGAGAGGCTTGGTCGATTCCAATAGCCCCAGGAAGTACCCTGACTTCACCTGGCCTACTTTCCT
AGAATTTACGCAGAAACACTACCGCGCCGATATGAGGACCCTGGACGCCTTCTCCGACTGGATTAGAACTACAACAAAC
>Pyrco_BartlettDH_new_GA20OX.Chr1
ATGATCAAACCCAGCAGCATGCAAACCATGGCACAACCTCCCTCCCCACAAACGCAGAAAACCCAGCAGCACAAAGAGGA
TGACCAGAAACCATTGGTTTTTGATGCCTCAGTTTTAAGGTACCAAACTGAAATTCCGAGTCAGTTCATATGGCCCGATG
ACGAAAAGCCTTGCAAAAATACTCCCGAGCTCCGAGTCCCACTCATAGACTTGGGAGGCTTTCTCTCGGGCGACAAAGAA
GCTGCTGCGAAAGCATCGCAACTTGTAGGAGAGGCATGCCAGAAGCATGGATTTTTCCTCATCGTGAACCATGGCGTCAA
CGACAAGCTCATCGCGGACGCTCACCGCTGCATGGATGACTTTTTTGGAATGCCACTCTCCGAAAAACAGAGAGCTCAAA
GGAAAGCAGGGGAGAGCTGTGGCTATGCCAGCAGCTTCACTGGCAGATTCTCCTCAAAACTCCCGTGGAAAGAGACTCTC
TCGTTCAGCTACTCCGCCAAAAAAGGCTCAACCAATATTATCCAAGATTATTTTTGCAACAAAATGGGAGAAGAATTCAA
GGAATTCGGGAGGGTTTACCAAGATTATAGTGAGGCGATGAGCACACTTTCTATTGGGATCATGGAACTTCTGGGACTGA
GCCTTGGAGTCGACAGAGCTTACTTCAAGGAGTTTTTCGATGACAATGATTCGATAATGAGGCTTAATTACTACCCACCG
TGTCAGAAACCTGAGCAGACTTTAGGCACTGGCCCTCATTGTGACCCAACTTCTTTGACCATTCTTCACCAAGACCAAGT
TGGAGGCCTTGAAGTCTTTGTTGATGATCAATGGCACTCCATTAGCCCTAATTTAAATGCCTTTGTAGTCAACATTGGTG
ACACCTTCATGGCTCTTTCAAACGGGAATTACAAGAGCGGGCTGCACAGGGCAGTGGTGAACAGTGAAACACCAAGGAAG
TCTCTTGCATTCTTCTTGTGTCCGAGAGACGATAAAGTCGTGAAGCCGCCGAGCGGGTTGGTAGATACTTTGAGTCCGAG
AAAATACCCGGATTTCACATGGTCGATGCTGCTGGAGTTCACAATGAAGCATTACAGAGCCGACGTGAAAACCCTGCAAG
CCTTCTCAAACTGGGTTCAACAGAAAACCAACCAAAAACTG
>Pyrco_BartlettDH_new_GA20OX.Chr15
ATGGATTCGAGTGCCTCAGTTCTCTTGTCCTCTCCATCAAAGCTCGAAAACCATCAGGAAACCAATGGCCATATCCAAAA
GGGAGGTATTGCTCCTTTCATTGACTCATCATATTTGCAAAAACAATCCCATGTCCCCACTGGTTTCATTTGGCCTGAAC
GACACTTGGTTGCTGCTCTTGAGGAGCTCAATGAACCATTGGTGGATCTTGAGGGTTTCTTCAAGGGTGATGCTGTGGCA
ACCGAGCATGCTACCAAGCTCATTAGGGCATCTTGCTTGAGCCATGGTTTTTTCCAAGTGACCAACCACGGCGTTGATCC
AAATCTCCTCAAACTCGCTGATGATCACATGGATCATTTCTTCAAGCTCCCCGTCGAAGAGAAAGCAAAGGTGAAAAGGG
TACCTGGTGGCCCTTGGGGTTATTCTGGGTCTCATGCTGATCGATTCTCAACCAATTTGCCATGGAAGGAAACTTTGTCT
TTTGGTTTCCAAGCGAATGGCACCGACACAGTTGTGGCGGATTTCTTCAAGTCCAAACTAGGCGAAGATTTTGAACAAAC
AGGGCTGGTCTATCAAAAGTACTGTGAATCAATGAATGTTTTGGCTCTTTCAATAATGGAACTGCTTGCAATCAGCTTGG
GAGTGGATCGGATGCATTACAGAGAATTCTTTGAAGATGCTCACTCAATCATGAGGTGCAACTTCTACCCGACTTGCCAA
GAGCCAAGTCTTTCTCTCGGAACCGGACCTCATTGTGATCCAACATCCTTGACCGTACTCAATCAAGACCAAGTTGGAGG
GCTTGATGTGTTTGTCAACAAGAAGTGGCATTCGGTTCGACCGATTCAAGGTGCCCTAGTCATCAACATTGGTGATACCT
TCTCGGCATTATCGAATGGGAAATACAAGAGTTGCTTGCATAGGGCAACGGTGAACAGGCACAAGGAGAGGAGATCGTTG
GCGTTCTTTTTGTGCCCAAGGGATGACAAGGTTGTGAAGCCCCCCGAGGATCTTCTGCGCAAAGAACAAGAGACAAGAAA
GTACCCGGATTTCACATGGTCAGATTTGCTCCGATTCACTCAATGCCATTACAGGGCTGATGAAGCTACCCTCCAAAACT
TCACCAATTGGTTCCTATCTGAATCCAACTCCACCAAT
>Pyrco_BartlettDH_new_GA20OX.Chr7
ATGGCTGTTGAGTGCATGATCAAACCCAGCAGCATGCAAACCATGACACAACCTCCCTCCCCACAAACCCAGCAAACCCA
GCAGCACAAAGAGGATGACCAAAAGCCATTGGTTTTTGATGCCTCAGTTTTCAGGTATCAAACTGAAATTCCGAGTCAGT
TCATCTGGCCCGATCACGAAAAGCCTTGCAAAAACATTCCCGAGCTCCAAGTCGCACTCATAGACCTGGGAGGCTTTCTC
TCCGGTGACAAAGAAGCCGTCGCGAAAGCCTCACAACTTGTAGGAGAGGCATGCCAGAAGCATGGATTTTTCCTCATCGT
GAATCATGGCGTCGACAATAAGCTCATCGCGGACGCTCACTGCTACATGGATGACTTTTTTGGAATGCCACTCTCCGAGA
AACAGAGAACTGAAAGGAAAGCAGGGGAGAGCTGTGGCTATGCCAGCAGCTTCACTGGCAGATTCTCCTCAAAACTCCCG
TGGAAAGAGACTCTTTCTTTCAGCTACTCCGCCGAAAAAGGCTCAACAAATTTTATCCAAGATTATTTTTGCGACAAAAT
GGGGGAAGAATTCAAGGAATTCGGGAGGGTTTACCAAGATTATAGCAAGGCTATGAGCACACTTTCTATTGGGATCATGG
AACTTCTGGGACTCAGCCTTGGAGTCGACAGAGCTTACTTCAACGAGTTTTTCGAAGACAACGATTCGATAATGAGGCTT
AACTACTACCCACCATGCCAGACACCTGAGCAGACTTTAGGCACTGGCCCTCATTGTGATCCAACTTCTTTGACCATTCT
TCACCAAGACGAAGTTGGAGGCCTTGAAGTCTTTGTTGATGATCAATGGCACTCCGTTACCCCTAATTTAAACTCCTTTG
TCGTCAACATTGGTGACACCTTCATGGCACTTTCAAATGGGAAGTACAAAAGCGGGCTGCACAGGGCGGTGGTGAATAGT
GAAACACCAAGGAAGTCTCTTGCATTCTTCTTGTGTCCGAGAGACGATAAAGTTGTGAAGCCACCGAGCGGGTTGGTGGA
TACTTCGAGTCCGAGAAAATACCCAGATTTCACATGGTCGATGCTGTTGGAGTTCACAATGAAGCATTACAGAGCCGACA
TGAAAACCCTCCAGGCCTTCTCAAACTGGGTTCAACAGAAAAGCAACCAAAAACTG
>Pyrco_Bartlett_002218.1
ATGCAAACCATGGCACAACCTCCCTCCCCACAAACGCAGAAAACCCAGCAGCACAAAGAGGATGACCAGAAACCATTGGT
TTTTGATGCCTCAGTTTTAAGGTACCAAACTGAAATTCCGAGTCAGTTCATATGGCCCGATGACGAAAAGCCTTGCAAAA
ATACTCCCGAGCTCCGAGTCCCACTCATAGACTTGGGAGGCTTTCTCTCGGGCGACAAAGAAGCTGCTGCGAAAGCATCG
CAACTTGTAGGAGAGGCATGCCAGAAGCATGGATTTTTCCTCATCGTGAACCATGGCGTCAACGACAAGCTCATCGCGGA
CGCTCACCGCTGCATGGATGACTTTTTTGGAATGCCACTCTCCGAAAAACAGAGAGCTCAAAGGAAAGCAGGGGAGAGCT
GTGGCTATGCCAGCAGCTTCACTGGCAGATTCTCCTCAAAACTCCCGTGGAAAGAGACTCTCTCGTTCAGCTACTCCGCC
AAAAAAGGCTCAACCAATATTATCCAAGATTATTTTTGCAACAAAATGGGAGAAGAATTCAAGGAATTCGGGAGGGTTTA
CCAAGATTATAGTGAGGCGATGAGCACACTTTCTATTGGGATCATGGAACTTCTGGGACTGAGCCTTGGAGTCGACAGAG
CTTACTTCAAGGAGTTTTTCGATGACAATGATTCGATAATGAGGCTTAATTACTACCCACCGTGTCAGAAACCTGAGCAG
ACTTTAGGCACTGGCCCTCATTGTGACCCAACTTCTTTGACCATTCTTCACCAAGACCAAGTTGGAGGCCTTGAAGTCTT
TGTTGATGATCAATGGCACTCCATTAGCCCTAATTTAAATGCCTTTGTAGTCAACATTGGTGACACCTTCATGGCTCTTT
CAAACGGGAATTACAAGAGCGGGCTGCACAGGGCAGTGGTGAACAGTGAAACACCAAGGAAGTCTCTTGCATTCTTCTTG
TGTCCGAGAGACGATAAAGTCGTGAAGCCGCCGAGCGGGTTGGTAGATACTTTGAGTCCGAGAAAATACCCGGATTTCAC
ATGGTCGATGCTGCTGGAGTTCACAATGAAGCATTACAGAGCCGACGTGAAAACCCTGCAAGCCTTCTCAAACTGGGTTC
AACAGAAAACCAACCAAAAACTG
>Pyrco_Bartlett_003450.1
ATGGATTCGAGTGCCTCAGTTCTCTTGTCCTCTCCATCAAAGCTCGAAAACCATCAGGAAACCAATGGCCATATCCAAAA
GGGAGGTATTGCTCCTTTCATTGACTCATCATATTTGCAAAAACAATCCCATGTCCCCACTGGTTTCATTTGGCCTGAAC
GACACTTGGTTGCTGCTCTTGAGGAGCTCAATGAACCATTGGTGGATCTTGAGGGTTTCTTCAAGGGTGATGCTGTGGCA
ACCGAGCATGCTACCAAGCTCATTAGGGCATCTTGCTTGAGCCATGGTTTTTTCCAAGTGACCAACCACGGCGTTGATCC
AAATCTCCTCAAACTCGCTGATGATCACATGGATCATTTCTTCAAGCTCCCCGTCGAAGAGAAAGCAAAGGTGAAAAGGG
TACCTGGTGGCCCTTGGGGTTATTCTGGGTCTCATGCTGATCGATTCTCAACCAATTTGCCATGGAAGGAAACTTTGTCT
TTTGGTTTCCAAGCGAATGGCACCGACACAGTTGTGGCGGATTTCTTCAAGTCCAAACTAGGCGAAGATTTTGAACAAAC
AGGGCTGGTCTATCAAAAGTACTGTGAATCAATGAATGTTTTGGCTCTTTCAATAATGGAACTGCTTGCAATCAGCTTGG
GAGTGGATCGGATGCATTACAGAGAATTCTTTGAAGATGCTCACTCAATCATGAGGTGCAACTTCTACCCGACTTGCCAA
GAGCCAAGTCTTTCTCTCGGAACCGGACCTCATTGTGATCCAACATCCTTGACCATACTCAATCAAGACCAAGTTGGAGG
GCTTGATGTGTTTGTCAACAAGAAGTGGCATTCGGTTCGACCGATTCAAGGTGCCCTAGTCATCAACATTGGTGATACCT
TCTCGGCATTATCGAATGGGAAATACAAGAGTTGCTTGCATAGGGCAACGGTGAACAGGCACAAGGAGAGGAGATCGTTG
GCGTTCTTTTTGTGCCCAAGGGATGACAAGGTTGTGAAGCCCCCCGAGGATCTTCTGCGCAAAGAACAAGAGACAAGAAA
GTACCCGGATTTCACATGGTCAGATTTGCTCCGATTCACTCAATGCCATTACAGGGCTGATGAAGCTACCCTCCAAAACT
TCACCAATTGGTTCCTATCTGAATCCAACTCCACCAAT
>Pyrco_Bartlett_018321.1
ATGCAAACCATGACACAACCTCCCTCCCCACAAACCCAGCAAACCCAGCAGCACAAAGAGGATGACCAAAAGCCATTGGT
TTTTGATGCCTCAGTTTTCAGGTATCAAACTGAAATTCCGAGTCAGTTCATCTGGCCCGATCACGAAAAGCCTTGCAAAA
ACACTCCCGAGCTCCAAGTCGCACTCATAGACCTGGGAGGCTTTCTCTCCGGTGACAAAGAAGCCGTCGCGAAAGCCTCA
CAACTTGTAGGAGAGGCATGCCAGAAGCATGGATTTTTCCTCATCGTGAATCATGGCGTCGACAATAAGCTCATCGCGGA
CGCTCACTGCTACATGGATGACTTTTTTGGAATGCCACTCTCCGAGAAACAGAGAACTGAAAGGAAAGCAGGGGAGAGCT
GTGGCTATGCCAGCAGCTTCACTGGCAGATTCTCCTCAAAACTCCCGTGGAAAGAGACTCTTTCTTTCAGCTACTCCGCC
GAAAAAGGCTCAACAAATTTTATCCAAGATTATTTTTGCGACAAAATGGGGGAAGAATTCAAGGAATTCGGGAGGGTTTA
CCAAGATTATAGCAAGGCTATGAGCACACTTTCTATTGGGATCATGGAACTTCTGGGACTCAGCCTTGGAGTCGACAGAG
CTTACTTCAACGAGTTTTTCGAAGACAACGATTCGATAATGAGGCTTAACTACTACCCACCATGCCAGACACCTGAGCAG
ACTTTAGGCACTGGCCCTCATTGTGATCCAACTTCTTTGACCATTCTTCACCAAGACGAAGTTGGAGGCCTTGAAGTCTT
TGTTGATGATCAATGGCACTCCGTTACCCCTAATTTAAACTCCTTTGTCGTCAACATTGGTGACACCTTCATGGCACTTT
CAAATGGGAAGTACAAAAGCGGGCTGCACAGGGCGGTGGTGAATAGTGAAACACCAAGGAAGTCTCTTGCATTCTTCTTG
TGTCCGAGAGACGATAAAGTTGTGAAGCCACCGAGCGGGTTGGTGGATACTTCGAGTCCGAGAAAATACCCAGATTTCAC
ATGGTCGATGCTGTTGGAGTTCACAATGAAGCATTACAGAGCCGACATGAAAACCCTCCAGGCCTTCTCAAACTGGGTTC
AACAGAAAAGCAACCAAAAACTG
>Pyrco_Bartlett_023387.1
ATGAATGAAACCAACAAAGAAAATGAAGAAAACCCTTTGGTGTTTGATGCTTCAGTTGCTCAGTACCAATCCAGCATACC
CTCCAAGTTCATATGGCCCGACCACGAGAAGCCCTGCTCCGAGTCGCCAGAGCTTCCAGCTCCTCTCGTTGACCTGAAAG
GCTTTCTCTCAGGGGATACGTGGGAGGTCTTAAATGCAACTCGTTTGGTCGATGAGGCATGCAAGAAGCATGGTTTTTTT
CTCATTGTTAACCATGGAGTTGATTTGCAACTCGTAGGAAAAGCTCATGAGTACATGGACTCCTTCTTTGGTATGCAACT
CTCGCAGAAGCAAAGGGCTCAGAGAAAGGCTGGTGAGCACTGTGGATATGCCAGTAGCTTCGTTGGCAGGTTCTCCTCCA
AACTTCCATGGAAAGAAACAATTTCTTTCAGATATAGTGCCGATAACCAGTCCTCGGTCAATGACTATTTTGTGAACGTG
ATGGGTGAAGATTTCAGAGATTTCGGGAAGGTTTACCAAGAATATTGTGATGCCATGAACAACCTCTCCAGTGCGATAAG
TGGAGCTACTCGGAATGAGCCTAGGCACTTAACACTAGGAACCGGGCCTCACTGTGATCCCACATCCTTAACAATCCTTC
ATCAGGATCAAGTCGGCGGACTTCAAGTGTTCGTAGATGATAAATGGCACTCCGTTACTCCTAAGCTTGACGCTTTCGTC
GTCAACATTGGCGATACATTTATGGCTCTATCAAATGGGATTTACAGGAGCTGCTTGCACAGAGCAGTGGTGAACAACAA
AACTGTGAGGAAATCTCTAACCTTCTTCCTCTGTCCCAAAAAGGACAGAGTGGTGACCCCACCGAGAGGCTTGGTCGATT
CCAATAGCCCCAGGAAGTACCCTGACTTCACCTGGCCTACTTTCCTAGAATTTACGCAGAAACACTACCGCGCCGATATG
AGGACCCTGGACGCCTTCTCCGACTGGATTAGAACTACAACAAAC
>Pyrco_DAnjou_GA20OX.Chr15
ATGGATTCGAGTGCCTCAGTTCTCTTGTCCTCTCCATCAAAGCTCGAAAACCATCAGCAAAAGGGAGGTGCTCCTTTCAT
TGACTCATCATATTTGCAAAAACAATCCCATGTCCCCACTGGTTTCATTTGGCCTGAACGACACTTGGTTGCTGCTCTTG
AGGAGCTCAATGAACCATTGGTGGATCTTGAGGGTTTCTTCAAGGGTGATGCTGTGGCAACCGAGCATGCTACCAAGCTC
ATTAGGGCATCTTGCTTGAGCCATGGTTTTTTCCAAGTGACCAACCACGGCGTTGATCCAAATCTCCTCAAACTCGCTGA
TGATCACATGGATCATTTCTTCAAGCTCCCCGTCGAAGAGAAAGCAAAGGTGAAAAGGGTACCTGGTGGCCCTTGGGGTT
ATTCTGGGTCTCATGCTGATCGATTCTCAACCAATTTGCCATGGAAGGAAACTTTGTCTTTTGGTTTCCAAGCGAATGGC
ACCGACACAGTTGTGGCGGATTTCTTCAAGTCCAAACTAGGCGAAGATTTTGAACAAACAGGGCTGGTCTATCAAAAGTA
CTGTGAATCAATGAATGTTTTGGCTCTTTCAATAATGGAACTGCTTGCAATCAGCTTGGGAGTGGATCGGATGCATTACA
GAGAATTCTTTGAAGATGCTCACTCAATCATGAGGTGCAACTTCTACCCGACTTGCCAAGAGCCAAGTCTTTCTCTCGGA
ACCGGACCTCATTGTGATCCAACATCCTTGACCATACTCAATCAAGACCAAGTTGGAGGGCTTGATGTGTTTGTCAACAA
GAAGTGGCATTCGGTTCGACCGATTCAAGGTGCCCTAGTCATCAACATTGGTGATACCTTCTCGGCATTATCGAATGGGA
AATACAAGAGTTGCTTGCATAGGGCAACGGTGAACAGGCACAAGGAGAGGAGATCGTTGGCGTTCTTTTTGTGCCCAAGG
GATGACAAGGTTGTGAAGCCCCCCGAGGATCTTCTGCGCAAAGAACAAGAGACAAGAAAATACCCGGATTTCACATGGTC
AGATTTGCTCCGATTCACTCAATGCCATTACAGGGCTGATGAAGCTACCCTCCAAAACTTCACCAATTGGTTCCTATCTG
AATCCAACTCCACCAAT
>Pyrco_DAnjou_GA20OX.Chr2
ACGTTAAGCATGCCAATGCCTCCTCAACATCTCCCACCAATGAATGAAACCAACAAAGAAAATGAAGAAAACCCTTTGGT
GTTTGATGCTTCAGTTGCTCAGTACCAATCCAGCATACCCTCCAAGTTCATATGGCCCGACCACGAGAAGCCCTGCTCCG
AGTCGCCAGAGCTTCCAGCTCCTCTCGTTGACCTGAAAGGCTTTCTCTCAGGGGATACGTGGGAGGTCTTAAATGCAACT
CGTTTGGTCGATGAGGCATGCAAGAAGCATGGTTTTTTTCTCATTGTTAACCATGGAGTTGATTTGCAACTCGTAGGAAA
AGCTCATGAGTACATGGACTCCTTCTTTGGTATGCAACTCTCGCAGAAGCAAAGGGCTCAGAGAAAGGCTGGTGAGCACT
GTGGATATGCCAGTAGCTTCGTTGGCAGGTTCTCCTCCAAACTTCCATGGAAAGAAACACTTTCTTTCAGATATAGTGCC
GATAACCAGTCCTCGGTCAATGACTATTTTGTGAACGTGATGGGTGAAGATTTCAGAGATTTCGGGAAGGTTTACCAAGA
ATATTGTGATGCCATGAACAACCTCTCCAGTGCGATAATGGAGCTACTCGGAATGAGCCTAGGCGTTGGACGAAACTATT
TCAAAGAGTTCTTCGAAGGAAATGATTCGATCATGAGGTTGAACTACTACCCAATGTGCCAAAAACCAGACTTAACACTA
GGAACCGGGCCTCACTGTGATCCCACATCCTTAACAATCCTTCATCAGGATCAAGTCGGCGGACTTCAAGTGTTCGTAGA
TGATAAATGGCACTCCGTTACTCCTAAGCTTGACGCTTTCGTCGTCAACATTGGCGATACATTTATGGCTCTATCAAATG
GGATTTACAGGAGCTGCTTGCACAGAGCAGTGGTAAACAACAAAACTGTGAGGAAATCTCTAACCTTCTTCCTCTGTCCC
AAAAAGGACAGAGTGGTGACCCCACCGAGAGGCTTGGTCGATTCCAATAGCCCCAGGAAGTACCCTGACTTCACCTGGCC
TACTTTCCTAGAATTTACGCAGAAACACTACCGCGCCGATATGAGGACCCTGGACGCCTTCTCCGACTGGATTAGAACTA
CAACAAAC
>Pyrco_DAnjou_new_GA20OX.Chr1
TCCCCACAAACGCAGAAAACCCAGCAGCACAAAGAGGATGACCAGAAACCATTGGTTTTTGATGCCTCAGTTTTAAGGTA
CCAAACTGAAATTCCGAGTCAGTTCATATGGCCCGATGACGAAAAGCCTTGCAAAAATACTCCCGAGCTCCGAGTCCCAC
TCATAGACTTGGGAGGCTTTCTCTCGGGCGACAAAGAAGCTGCTGCGAAAGCATCGCAACTTGTAGGAGAGGCATGCCAG
AAGCATGGATTTTTCCTCATCGTGAATCATGGCGTCAACGACAAGCTCATCGCGGACGCTCACCGCTGCATGGATGACTT
TTTTGGAATGCCACTCTCCGAAAAACAGAGAGCTCAAAGGAAAGCAGGGGAGAGCTGTGGCTATGCCAGTAGCTTCACTG
GCAGATTCTCCTCAAAACTCCCGTGGAAAGAGACTCTCTCGTTCAGCTACTCCGCCAAAAAAGGCTCAACCAATATTATC
CAAGATTATTTTTGCAACAAAATGGGAGAAGAATTCAAGGAATTCGGGAGGGTTTACCAAGATTATAGTGAGGCGATGAG
CACACTTTCTATTGGGATCATGGAACTTCTGGGACTGAGCCTTGGAGTCGACAGAGCTTACTTCAAGGAGTTTTTCGATG
ACAATGATTCGATAATGAGGCTTAATTACTACCCACCGTGTCAGAAACCTGAGCAGACTTTAGGCACTGGCCCTCATTGT
GACCCAACTTCTTTGACCATTCTTCACCAAGACCAAGTTGGAGGCCTTGAAGTCTTTGTTGATGATCAATGGCACTCCAT
TAGCCCTAATTTAAATGCCTTTGTAGTCAACATTGGTGACACCTTCATGGCTCTTTCAAACGGGAAGTACAAGAGCGGGC
TGCACAGGGCAGTGGTGAACAGTGAAACACCAAGGAAGTCTCTTGCATTCTTCTTGTGTCCGAGAGACGATAAAGTCGTG
AAGCCGCCGAGCGGGTTGGTAGATACTTTGAGTCCGAGAAAATACCCGGATTTCACATGGTCGATGCTGCTGGAGTTCAC
AATGAAGCATTACAGAGCCGACGTGAAAACCCTGCAAGCCTTCTCAAACTGGGTTCAACAGAAAACCAACCAAAAA
>Pyrco_DAnjou_new_GA20OX.Chr7
TCCCCACAAACCCAGCAAACCCAGCAGCACAAAGAGGATGACCAAAAGCCATTGGTTTTTGATGCCTCAGTTTTCAGGTA
TCAAACTGAAATTCCGAGTCAGTTCATCTGGCCCGATCACGAAAAGCCTTGCAAAAACACTCCCGAGCTCCAAGTCGCAC
TCATAGACCTGGGAAGCTTTCTCTCCGGTGACAAAGAAGCCGTCGCGAAAGCCTCACAACTTGTAGGAGAGGCATGCCAG
AAGCATGGATTTTTCCTCATCGTGAATCATGGCGTCGACAATAAGCTCATCGCGGACGCTCACTGCTACATGGATGACTT
TTTTGGAATGCCACTCTCCGAGAAACAGAGAACTGAAAGGAAAGCAGGGGAGAGCTGTGGCTATGCCAGCAGCTTCACTG
GCAGATTCTCCTCAAAACTCCCGTGGAAAGAGACTCTTTCTTTCAGCTACTCCGCCGAAAAAGGCTCAACAAATTTTATC
CAAGATTATTTTTGCGACAAAATGGGGGAAGAATTCAAGGAATTCGGGAGGGTTTACCAAGATTATAGCGAGGCTATGAG
CACACTTTCTATTGGGATCATGGAACTTCTGGGACTCAGCCTTGGAGTCGACAGAGCTTACTTCAACGAGTTTTTCGAAG
ACAACGATTCGATAATGAGGCTTAACTACTACCCACCATGCCAGACACCTGAGCAGACTTTAGGCACTGGCCCTCATTGT
GATCCAACTTCTTTGACCATTCTTCACCAAGACGAAGTTGGAGGCCTTGAAGTCTTTGTTGATGATCAATGGCACTCCGT
TACCCCTAATTTAAACTCCTTTGTCGTCAACATTGGTGACACCTTCATGGCACTTTCAAATGGGAAGTACAAAAGCGGGC
TGCACAGGGCGGTGGTGAATAGTGAAACACCAAGGAAGTCTCTTGCATTCTTCTTGTGTCCGAGAGACGATAAAGTTGTG
AAGCCACCGAGCGGGTTGGTGGATACTTCGAGTCCGAGAAAATACCCAGATTTCACATGGTCGATGCTGTTGGAGTTCAC
AATGAAGCATTACAGAGCCGACATGAAAACCCTCCAGGCCTTCTCAAACTGGGTTCAACAGAAAAGCAACCAAAAA
>Pyrusco15g025060.1
ATGGATTCGAGTGCCTCAGTTCTCTTGTCCTCTCCATCAAAGCTCGAAAACCATCAGGAAACCAATGGCCATATCCAAAA
GGGAGGTATTGCTCCTTTCATTGACTCATCATATTTGCAAAAACAATCCCATGTCCCCACTGGTTTCATTTGGCCTGAAC
GACACTTGGTTGCTGCTCTTGAGGAGCTCAATGAACCATTGGTGGATCTTGAGGGTTTCTTCAAGGGTGATGCTGTGGCA
ACCGAGCATGCTACCAAGCTCATTAGGGCATCTTGCTTGAGCCATGGTTTTTTCCAAGTGACCAACCACGGCGTTGATCC
AAATCTCCTCAAACTCGCTGATGATCACATGGATCATTTCTTCAAGCTCCCCGTCGAAGAGAAAGCAAAGGTGAAAAGGG
TACCTGGTGGCCCTTGGGGTTATTCTGGGTCTCATGCTGATCGATTCTCAACCAATTTGCCATGGAAGGAAACTTTGTCT
TTTGGTTTCCAAGCGAATGGCACCGACACAGTTGCTGGTCTATCAAAGTACTGTGAATCAATGAATGTTTTGGCTCTTTC
AATAATGGAACTGCTTGCAATCAGCTTGGGAGTGGATCGGATGCATTACAGAGAATTCTTTGAAGATGCTCACTCAATCA
TGAGGTGCAACTTCTACCCGACTTGCCAAGAGCCAAGTCTTTCTCTCGGAACCGGACCTCATTGTGATCCAACATCCTTG
ACCATACTCAATCAAGACCAAGTTGGAGGGCTTGATGTGTTTGTCAACAAGAAGTGGCATTCGGTTCGACCGATTCAAGG
TGCCCTAGTCATCAACATTGGTGATACCTTCTCGGCATTATCGAATGGGAAATACAAGAGTTGCTTGCATAGGGCAACGG
TGAACAGGCACAAGGAGAGGAGATCGTTGGCGTTCTTTTTGTGCCCAAGGGATGACAAGGTTGTGAAGCCCCCCGAGGAT
CTTCTGCGCAAAGAACAAGAGACAAGAAAATACCCGGATTTCACATGGTCAGATTTGCTCCGATTCACTCAATGCCATTA
CAGGGCTGATGAAGCTACCCTCCAAAACTTCACCAATTGGTTCCTATCTGAATCCAACTCCACCAAT
>Pyrusco1g015160.1
ATGATCAAACCCAGCAGCATGCAAACCATGGCACAACCTCCCTCCCCACAAACGCAGAAAACCCAGCAGCACAAAGAGGA
TGACCAGAAACCATTGGTTTTTGATGCCTCAGTTTTAAGGTACCAAACTGAAATTCCGAGTCAGTTCATATGGCCCGATG
ACGAAAAGCCTTGCAAAAATACTCCCGAGCTCCGAGTCCCACTCATAGACTTGGGAGGCTTTCTCTCGGGCGACAAAGAA
GCTGCTGCGAAAGCATCGCAACTTGTAGGAGAGGCATGCCAGAAGCATGGATTTTTCCTCATCGTGAATCATGGCGTCAA
CGACAAGCTCATCGCGGACGCTCACCGCTGCATGGATGACTTTTTTGGAATGCCACTCTCCGAAAAACAGAGAGCTCAAA
GGAAAGCAGGGGAGAGCTGTGGCTATGCCAGTAGCTTCACTGGCAGATTCTCCTCAAAACTCCCGTGGAAAGAGACTCTC
TCGTTCAGCTACTCCGCCAAAAAAGGCTCAACCAATATTATCCAAGATTATTTTTGCAACAAAATGGGAGAAGAATTCAA
GGAATTCGGGAGGGTTTACCAAGATTATAGTGAGGCGATGAGCACACTTTCTATTGGGATCATGGAACTTCTGGGACTGA
GCCTTGGAGTCGACAGAGCTTACTTCAAGGAGTTTTTCGATGACAATGATTCGATAATGAGGCTTAATTACTACCCACCG
TGTCAGAAACCTGAGCAGACTTTAGGCACTGGCCCTCATTGTGACCCAACTTCTTTGACCATTCTTCACCAAGACCAAGT
TGGAGGCCTTGAAGTCTTTGTTGATGATCAATGGCACTCCATTAGCCCTAATTTAAATGCCTTTGTAGTCAACATTGGTG
ACACCTTCATGGCTCTTTCAAACGGGAAGTACAAGAGCGGGCTGCACAGGGCAGTGGTGAACAGTGAAACACCAAGGAAG
TCTCTTGCATTCTTCTTGTGTCCGAGAGACGATAAAGTCGTGAAGCCGCCGAGCGGGTTGGTAGATACTTTGAGTCCGAG
AAAATACCCGGATTTCACATGGTCGATGCTGCTGGAGTTCACAATGAAGCATTACAGAGCCGACGTGAAAACCCTGCAAG
CCTTCTCAAACTGGGTTCAACAGAAAACCAACCAAAAACTG
>Pyrusco2g002700.1
ATGCTAATGCCTCCTCAACATCTCCCACCAATGAATGAAACCAACAAAGAAAATGAAGAAAACCCTTTGGTGTTTGATGC
TTCAGTTGCTCAGTACCAATCCAGCATACCCTCCAAGTTCATATGGCCCGACCACGAGAAGCCCTGCTCCGAGTCGCCAG
AGCTTCAAGCTCCTCTCGTTGACCTGAAAGGCTTTCTCTCAGGGGATACGTGGGAGGTCTTAAATGCAACTCGTTTGGTC
GATGAGGCATGCAAGAAGCATGGTTTTTTTCTCATTGTTAACCATGGAGTTGATTTGCAACTCGTAGGAAAAGCTCATGA
GTACATGGACTCCTTCTTTGGTATGCAACTCTCGCAGAAGCAAAGGGCTCAGAGAAAGGCTGGTGAGCACTGTGGATATG
CCAGTAGCTTCGTTGGCAGGTTCTCCTCCAAACTTCCATGGAAAGAAACACTTTCTTTCAGATATTGTGCCGATAACCAG
TCCTCGGTCAATGACTATTTTGTGAACGTGATGGGTGAAGATTTCAGAGATTTCGGGAAGGTTTACCAAGAATATTGTGA
TGCCATGAACAACCTCTCCAATGCGATAATGGAGCTACTCGGAATGAGCCTAGGCGTTGGACGAAACTATTTCAAAGAGT
TCTTCGAAGGAAATGATTCGATCATGAGGTTGAACTACTACCCAATGTGCCAAAAACCAGACTTAACACTAGGAACCGGG
CCTCACTGTGATCCCACATCCTTAACAATCCTTCATCAGGATCAAGTCGGCGGACTTCAAGTGTTCGTAGATGATAAATG
GCACTCCGTTACTCCTAAGCTTGACGCTTTCGTCGTCAACATTGGCGATACGTTTATGGCTCTATCAAATGGGATTTACA
GGAGCTGCTTGCACAGAGCAGTGGTAAACAACAAAACTGTGAGGAAATCTCTCACCTTCTTCCTCTGTCCCAAAAAGGAC
AGAGTGGTGACCCCACCGAGAGGCTTGGTCGATTCCAATAGCCCCAGGAAGTACCCTGACTTCACCTGGCCTACTTTCCT
AGAATTTACGCAGAAACACTACCGCGCCGATATGAGGACCCTGGACGCCTTCTCCGACTGGATTAGAACTACACCAAAC
>Pyrusco7g019760.1
ATGATCAAACCCAGCAGCATGCAAACCATGACACAACCTCCCTCCCCACAAACCCAGCAAACCCAGCAGCACAAAGAGGA
TGACCAAAAGTCATTGGTTTTTGATGCCTCAGTTTTCAGGTATCAAACTGAAATTCCGAGTCAGTTCATCTGGCCCGATC
ACGAAAAGCCTTGCAAAAACACTCCCGAGCTCCAAGTCGCACTCATAGACCTGGGAGGCTTTCTCTCCGGTGACAAAGAA
GCCGTCGCGAAAGCCTCACAACTTGTAGGAGAGGCATGCCAGAAGCATGGATTTTTCCTCATCGTGAATCATGGCGTCGA
CAATAAGCTCATCGCGGACGCTCACTGCTACATGGATGACTTTTTTGGAATGCCACTCTCCGAGAAACAGAGAACTGAAA
GGAAAGCAGGGGAGAGCTGTGGCTATGCCAGCAGCTTCACTGGCAGATTCTCCTCAAAACTCCCGTGGAAAGAGACTCTT
TCTTTCAGCTACTCCGCCGAAAAAGGCTCAACAAATTTTATCCAAGATTATTTTTGCGACAAAATGGGGGAAGAATTCAA
GGAATTCGGGAGGGTTTACCAAGATTATAGCAAGGCTATGAGCACACTTTCTATTGGGATCATGGAACTTCTGGGACTCA
GCCTTGGAGTCGACAGAGCTTACTTCAACGAGTTTTTCGAAGACAACGATTCGATAATGAGGCTTAACTACTACCCACCA
TGCCAGACACCTGAGCAGACTTTAGGCACTGGCCCTCATTGTGATCCAACTTCTTTGACCATTCTTCACCAAGACGAAGT
TGGAGGCCTTGAAGTCTTTGTTGATGATCAATGGCACTCCGTTACCCCTAATTTAAACTCCTTTGTCGTCAACATTGGTG
ACACCTTCATGGCACTTTCAAATGGGAAGTACAAAAGCGGGCTGCACAGGGCGGTGGTGAATAGTGAAACACCAAGGAAG
TCTCTTGCATTCTTCTTGTGTCCGAGAGACGATAAAGTTGTGAAGCCACCGAGCGGGTTGGTGGATACTTCGAGTCCGAG
AAAATACCCAGATTTCACATGGTCGATGCTGTTGGAGTTCACAATGAAGCATTACAGAGCCGACATGAAAACCCTCCAGG
CCTTCTCAAACTGGGTTCAACAGAAAAGCAACCAAAAACTG
>Rosch_v2.0_Chr1g0351591
ATGTTAGCCATGCCAATGCCCCCTAACCATCCTTCATCACTAAACCAAACAAAGCATGAGAATGAACGAACTCCTTTGGT
TTTCGATGCTCCAGTTCTTCAATACGAGTCCAACATACCACCCCAATTCATATGGCCAGACGACGATAAGCCATGCCCCG
AGCGACCAGAGCTTCATGTTCCTCCCATTGACCTGAAAGGCTTTCTCAGCGGGGATGCTTTGATCGTCTCAGAAGCAATT
CGTTCAGTCGATGAGGCATGCAAGAAACATGGATTCTTTCTTATTGTCAACCATGGAGTTGATTCGCAACTCATAGCAAA
AGCTCATGAATACATGGACGCGTTCTTCAGCATGAAACTCGCAGAGAAGCAAAGGGCTCAGAGAAAGGTTGGTGACAGCT
GCGGATATGCTAGTAGCTTCACTGGCAGGTTCTCCTCCAAACTTCCTTGGAAAGAAACACTTTCTTTCAGATACTGCACT
GATCGCCAGTGCTCAACAGTTGTCGAGGACTATTTTGTGAATGTGATGGGTGAAGATTTCACAGAATTCGGGAAGGTTTA
CCAAGAATATGGTGAAGCCATGAACAATCTCAGTAATGGGATAATGGAGCTACTAGGACTGAGCCTAGGAGTTGGCCAAG
AGTATTTCAAAGAATTCTTCGAAGGAAACGATTCCATAATGAGGTTGAACTACTATCCAATATGCCAAAAACCAGATTTA
ACCCTAGGAACTGGTCCTCACTGTGATCCCACATCCTTAACGATCCTGCATCAGGACCAAGTAGGTGGCCTTGAAGTGTT
TGTAGATGAAAAGTGGCACGCCATTACTCCTATCCTTGATTCCTTCGTTATCAACGTTGGTGACACATTTATGGCTCTAT
CAAATGGGATTTACAAGAGCTGCTTGCACAGAGCAGTTGTAAACAACAAAATCGTAAGGAAATCACTTGCTTTCTTTCTT
TGCCCAAACAAAGACAAAGTGGTGACCCCACCAACAAGTTTGGTCGACACTGAAACACCAAGGTTGTATCCTGACTTCAC
TTGGCCTAGTCTGCTAGAGTTTACACAGAAGCACTACAGGGCCGACACAAGAACCTTGGATGCTTTCTCCGACTGGATTT
CACGGAAAAGCAAC
>Rosch_v2.0_Chr1g0351601
ATGGCCGGAGTAGTAGTGCCGGACCACGAGAAGCCGAGCCCCAACCGGCAGGACCTTCTCGCTCCAGCCATCGACCTCAA
CGGCTTCCTCAGCGGCGATCCTACCATCCCCGCGAACTCGATTCGTTCGGTCTACGAGACCTGCAAGAAGCATGGATTCT
TCCTCATCGTGAACCACGGAGTTGATCGGGAGCTGATTGCGAAAGCTCACGAGTACATGGACCTGTTCTTTAAGATGAAG
CTCTCGGAGAAGCAAAGGGCTCAGAGGAAGAGCTCAACATTCGTCAAGGACTACTTTGTGAATGTTTTGGGTGAAGATTT
CAAAGAAATCGGGAAGTTCTACCAAGAATACTCGGAAGTGATGAACAAACTATCCAATGGGATACTGGAGCTACTGGGAC
TGAGCCTGGGAGTTGGGCAGGAGTGCTTCAAAGAGTTCTACGGAGGAAACGATTCGATCATGAGTGATCCCACTTCCTTG
ACAATCCTTCATCAGGATCAAGTAGAAGGCCTTGAAGTGTTTTTCGATGAGAAGTGGCACACCGTTACTCCTGTCCTTGG
TTCTTTCGTTATTAACATTGGTGATACTTTTATGGCTCTGTGCAATGGGATTTACAAGAGCTGCTTCCACAGGGCTGTGG
TAAACAACAAAACTGTAAGGAAATCTCTTGCTTTCTTTCTCAATCCAAACAAGGACAGAGTAGTGACTCCACCAGCAAGT
TTGATCAGGGCTGATAGCCCGAGGTTGTACCCAAACTTTACTTGGCCTACTCTGCTAGAGTTTACCCAGAAACATTACAG
GGCTGACAGGAGCACCATTGATGCCTTCTCGGACTGGATTAATAAGCAAAAGGGTGGAGAGGAAAAGAAAGACCGAAGAA
AC
>Rosch_v2.0_Chr1g0351611
ATGCCGGTGCCAGCTGCTGCTGAGCAAACCCCTGTGGTTTTCGACTCCCAAGTCATTCAGTACCAATCCAACATCCCTAT
CAAGTTCATATGGCCGGACCACGAGAAGCCGAGCCCCAACCGGCCGGACCTTCTCGCTCCAGCCATCGACCTCAGAAGCG
ATTCTGCCATCGTCGCTAACTCGATTCGTTCGGTCGACGAGGCCTGCAAGAAGCATGGATTCTTCCTCATTGTGAACCAC
GGAGTTGATCCGGTGCTTTTTGCGAAAGCTCACGAGTACATGGACGTGTTCTTTGAGATGAAGCTCTCGGAGAAGCAAAG
GGCTCAGAGGAAGATTGGTGAGAGCAATGGTTATTCTAGTAGCTTCACCGGCAGGTTTAACTCCAAGCTTCCATGGAAAG
AAACACTTTCTTTCAGGTACTCTGCTGAGAGGCAGAGCTCAACAGTCGTCAAGGACTACTTTGTGAATGTGTTGGGTGAA
GATTTCAGAGAAATCGGGAAGTTCTACCAAGAATACTTGGAGGTGATGAACAAACTATCCAATGGGATACTGGAGCTACT
GGGACTGAGCCTGGGAGTTGGGCAGGAGTACTTCAAAGAGTTCTACGAAGGAAACAATTCGATCATCAGGTTGAACTACT
ATCCAATGTGCAAAAAACCAGATTTAACACTGGGAACTGGGCCTCACTGTGATCCCACTTCCTTGATAATCCTTCATCAG
GATCAAGTAGGGGGACTTGAAGTGTTTTTCGATGAAAAGTGGCACACCGTTACTCCTGTCCTTGGTTCTTTCGTTGTCAA
CATTGGTGATACTTTTATGTTAGGCTTTGGTACTGTTAGTCGTAATTTGTTGTGCAACAATCAGTATGGATCACTCTTGA
AGCTCACTAATTTGTCGCACTATATA
>Rosch_v2.0_Chr1g0351621
ATGTTGGCCATGCCGGTGCCTGCTCCTGCTGAGCAAACCCCTATGGTTTTCGACTCCCAAGTCATTCAGTACCAATCCAA
CATTCCTTCCCAGTTCATATGGCCGGACCACGAGAAGCCGACCCCCGACAGGCAGGACCTTCTCTCTCCGGCTATCGACC
TCAACGGCTTCCTCAGCGGCGACCCTGCCATCGTCGCGAACTCAATTCGTTCGGTCGACGAGGCCTGCAAGAAGCATGGT
TTCTTCCTCATTGTGAACCACGGAGTTGATCCGGAGCTCATTGCGAAAGCTCACGAGTACATGGACGTGTTCTTTAAGAT
GAAGCTCTCGGAGAAGCAAAGGGCTCAGAGGAAGGTTGGTGAGAGCTACGGTTATACTAGTAGCTTCACCGGCAGGTTTA
ATTCCAAACTTCCATGGAAAGAAACACTTTCTTTCAGGTACTCTGCTGAGAGCCAGAGCTCAACAGTCGTCAAGGACTAC
TTTGTGAATGTGTTGGGTGAAGATTTCAAAGAAATCGGGAAGTTCTACCAAGAATACACAGAAGTGATGAACAAACTATC
TCATGGAATACTGGAACTATTGGGACTGAGCCTGGGAGTTGGGCGGGAGTACTTCAAAGAGTTCTACGGAGGAAACGATT
CAATCATGAGGTTGAACTACTATCCAATGTGCCAAAAACCAGATCTAACACTGGGAACTGGGCCTCACCGTGATCCCACT
TCCTTGACAATCCTTCATCAGGACCAAGTAGGCGGACTTGAAGTGTTTTTCGATGAGAAGTGGCACACCGTTACTCCTGT
CCTTGGTTCTTTCGTTATCAACATTGGTGATACTTTTATGGCTCTGTGCAACGGGATTTACAAGAGCTGCTTACACAGGG
CTGTGGTAAACAACAAAACTGTAAGGAAATCTCTTGCTTTCTTTCTCAATCCAAGCAAGGACAGAGTAGTGACTCCACCA
GCAAGTTTGATCAGTTCTGATAACCCGAGATTGTACCCGGACTTTACTTGGCCTACTCTGCTAGAGTTTACCCAGAAACA
CTACAGGGCTGACATGAGCACCATGGATGCTTTCTCGGACTGGATTAATAAGCAGAAAGGTGGAGAGGAAAAGAAAGAAC
GAGGAAAC
>Rosch_v2.0_Chr1g0351631
ATGTTGGCCATGCTGGTGCCTGCTCCTGCTGAGCAAACCCCTATGGTTTTCGACTCCCAAGTCATTCAGTACCAATCGAA
CATCCCTTCCCAGTTCATATGGCCGGACCACGAAAAGCCGAGCCCCGACCGGCCGGACCTTCTCGCTCCGGCCATCGACC
TCAACGGCTTCCTCAGCGGCGATCCTGCCATCGTCGCGAACTCGATTCGTTCGGTCGACGAGGCCTGCAAGAAGCATGGA
TTCTTCCTCATTGTGAACCACGGAGTTGATCCGGAGCTCATTGCGAAAGCTCACGAGTACATGGACGTGTTCTTTGAGAT
GAAGCTCTCGGAGAAGCAAAGGGCTCAGAGGAAGGTTGGTGAGAGCAACGGTTATACTAGTAGCTTCACCGGCAGGTTTA
ACTCCAAACTTCCATGGAAAGAAACACTTTCTTTCAGGTACTCTGCTGAGAGCCAGAGCTCTACAGTCGTTAAGGACTAC
TTTGTGAATGTGTTGGGTGAAGATTTCAGAGAAATCGGGAAGCTCTACCAAGAATACTCGGAAGTGATGAACAAACTATC
CAATGGGATACTGGAGCTACTGGGACTGAGCCTGGGAGTTGCGCGGGAGTACTTCAAAGAGTTCTACGATGGAAACGATT
CGATCATGAGGTTGAACTACTATCCAATGTGCCAAAAACCAGATCTGACACTGGGAACTGGGCCTCACTGTGATCCCACT
TCCTTGACAATCCTTCATCAGGATCAAGTAGGGGGACTTGAAGTGTTTTTGGATGAGAAGTGGCACACCGTTACTCCTGT
CCTTGGTTCTTTCGTTGTCAACATTGGTGATACTTTCATGGCTCTGTGCAATGGTATTTACAAGAGCTGCTTGCACAGGG
CTGTGGTAAACAACAGAACTGTAAGGAAATCTCTTGCTTTCTTTCTCAATCCAAACAAGGACAGAGTAGTGACTCCACCA
GCAAGTTTGATCAGTGCTGATAACCCGAGATTGTACCCAGACTTTACTTGGCCTACTCTGCTAGAGTTTACCCAGAAACA
CTACAGGGCTGACATGAGCACCATTGATGCTTTCTCGGACTGGATTAATGAGCAGAAAGGTGGAGAGGAAAAGAAAGAAC
AAGGAAAC
>Rosch_v2.0_Chr1g0353771
ATGTTGGCCCTGCCGGTGCCTGCTCCTCCCGACCAAACCCCTGTGATTTTCGACTCCCAAGTCATTCAGTATCAATCCAA
CATCCCTTACCAGTTCATATGGCCAGACCACGAGAAGCCGATCCCCAACCGGCCGGACATTCTCGCTCCGGCCATCGACC
TGAACGGCTTCCTCAGCGGCGACCCTGCCATCGTCGCGAACTCAATTCGTTTAGTCGACGAGGCCTGCAAAAAGCATGGA
TTCTTCCTCATTGTAAACCATGGAGTTGATCCGGAGCTCCTTGCGAAAGCTCACGAGTACATGGACGTGTTCTTTGAGAT
GAAGCTCTCGGAGAAGAATAGGGCTCAGAGGAAGGTTGGTGAGAGCTACGGCTATGCTAGTAGCTTCACCGGCAGGTTTA
ACTCCAACCTTCCATGGAAAGAAACACTTTCTTTTAGGTACTCTGCTGAGAGCCAGAGCTCAACAGTCGTCAAGGACTAC
TTTGTGAATACGTTGGGTGAAGATTTCAGAGAAATCGGGAAGTTCTACCAAGAGTACTGTGAAGTGATGAACAAACTATC
CAAGGGCATACTGGAGCTATTGGGACTAAGCCTGCGAGTTGGCCAGTACTTCAAAGAGTTCTACGAAGGAAACGATTCGA
TCATGAGGTTGAACTACTATCCAATGTGCCAAAAACCAGATTTAACACTGGGAACTGGGCCTCACTGTGATCCCACTTCC
TTGACAATCCTTCATCAGGATCAAGTAGGGGGCCTTGAAGTGTTTTTCGATGAGAAGTGGCACACCGTTACTCCTGTCCT
TGGTTCTTTCGTTGTCAACATTGGTGATACTTTTATGGCTTTGAGCAATGGGATTTACAAAAGCTGCTTGCACAGGGCTG
TGGTAAATAACAAAGCTGTAAGGAAATCTCTTACTTTCTTTCTGAATTCAAACAAGGACAGAGTAGTGACTCCACCAGCA
AGTTTGATTAGTGCTGATAACCAGAGGTTGTACCCGGACTTTACTTGGCCTGCTCTACTAGAGTTTACCCAGAAACAGTA
TAGGGCTGACAGGAGCACCATTGATGCTTTCTTGGCCTGGAGTAGTAAGCAGAAGGGTGGAGAGGAAAAGAAAGACCAAG
GAAAC
>Rosch_v2.0_Chr1g0353791
ATGCCGGTGCCTGCTCCTCCTGAGCAAACCCCTGTGATTTTCGACTCCCAAGTCATTCAGTACCAATCCAACATCCCTTC
CCAGTTCATATGGCCAGAACACGAGAAGCCGAGCCGCAACCGGCCTGACCTTCTCGCTCCGGCCATCGACCTCAACGGCT
TCATCAGCGGCGATCCTGCCATCGTCGCGAACTCGATTCATATAGTTGACCGGGCCTGCAAGAAGCATGGATTCTTCCTC
ATTGTGAACCACGGAGTTGATCCGGAGCTCATTGCGAAAGCTCACGAGTACATGGACGTGTTCTTTGAGATGAAGCTCTC
GGAGAAGCAAAGGGCTCAGCGGAAGGTTGGTGAGAGCTACGGTTATGCTAGTAGTTTCACCGGCAGGTTTAACTCCAAGC
TTCCTTGGAAAGAAACACTTTCTTTCAGGTACTCTGCTGAGAGCCAGAGCTCAACAGTCATCAAGGACTACTTTGTGAAT
ATGTTGGGTGAAGATTTCAGAGAAATGGGGAAGTTTTACCAGGAATACTGTGAAGTGATGAACGAACTATCCAAGGGGAT
ACTAGAGCTATTGGGACTGAGCCTGGCAGTTGGGCGGGAGTACTTGAAAGAGTTCTACGAAGGAAACGATTCGATCATGA
GGTTGAACTACTATCCAATGTGCCAAAGACCAGATTTAACACTGGGAACTGGGCCTCACTGTGATCCAACTTCCTTGACA
ATCCTTCATCAGGATCAAGTAGGGGGCCTTGAAGTGTTTTTCGATGAGAAGTGGCACGCCGTTACTCCTGTTCTTGGTTC
TTTCGTTGTCAACGTTGGTGATACTTTTATGGCTCTGAGCAATGGGATTTACAAGAGCTGCTTGCACAGGGCTGTGGTAA
ACAACAAAGCTGTAAGAAAATCTCTTACCTTCTTTCTGAATTCAAACAAGGACAGAGTAGTGACTCCACTAGCAAGTTTG
ATCAGTGCTGATACCCCGAGGTTGTACCCGGACTTTACTTGGCCTACTCTGTTAGAGTTTACCCAGAAACAGTATAGGGC
TGACAGGAGCACCATTGATGCTTTCTCGGACTGGATTAATAAGCAGAAGGGTGGAGAGGAAAAGAAAGACCAAGGAAAC
>Rosch_v2.0_Chr1g0376161
ATGGCAATTGAGTGCATGAAAACCCTAAATCACCACAAAGAAGATGACCAAAAGCCACTAGTCTTCGACGCTTCGTTGCT
CCGGTACCAAACTGACATACCCAAGCAGTTCATTTGGCCCGACGACGAAAAGCCATGTCCTAACGCACCAGAATTACAAG
TCCCACTCATAGACTTGGGCGACTTCCTCTCCGGCGACCCCGAGGCCGCAATGAAAGCTTCGAGGCTCGTTGGAGAAGCC
TGCGAAAAGCATGGCTTCTTTCTCGTCGTGAATCACGGCGTTAAAGACAGTCTCATAGCTGATGCACACCAATACATGGA
CGACTTCTTTGGTTTGCCCCTCTCTGAAAAACAGAGGGCTCAGAGGAAAGCCGGCGAGCACTGCGGCTACGCCAGTAGCT
TCACCGGAAGGTTCTCGTCAAAACTCCCCTGGAAAGAAACTCTGTCGTTTCGCTACACCGCGGACCAAAGCGAGTCCAAT
GTTGTTAAAAATTACCTCTGCAATGCTATGGGAGAAGACTTCGAAGAATTCGGGAGGGTGTACCAAGACTATAGTGAGGC
CATGAGCACACTTTCCATAGGGATTATGGAGCTTTTGGGAATGAGTCTCGGCGTGGACAGAACACATTTCAAGGAATTTT
TCGGAGACAATGATTCGATAATGAGGTTGAATTACTATCCACCGTGCCAGAAACCAGACCAGACTTTAGGCACCGGACCT
CATTGTGATCCGACCTCTTTAACCATTCTTCACCAAGACCAAGTGGGGGGGCTTCAAGTCTTTGTGGACGAAGAATGGCG
CTCGATCAGCCCGAATTTGAACGCCTTTGTTGTTAACATTGGTGACACCTTCATGGCTCTTTCAAACGGGAGGTACAAAA
GTTGCTTGCACAGAGCAGTAGTGAACAGCAAAACTCCGAGGAAATCACTAGCGTTTTTCTTATGTCCGAGAGATGATAAG
GTGGTGAAGCCACCGAGCGGGTTGGTGGATAGTTCGTACCCGAGAATATACCCGGATTTCACATGGCCGATGTTGTTGGA
GTTCACACAGAAGCATTACAGAGCTGACATGATGACCCTGCAAGCTTTCACAAACTGGCTTCAAGAACAGAGGAGCAGC
>Rosch_v2.0_Chr6g0306941
ATGGCCTCTATTCTTCTGTCATCGCCATCAAAGCTCCATGCTCAACAAACCAACCGTGGCCCTATTGACTCTTCCTTTTT
GCAGCGGCAAACCCGTGTTCCCAGTGGTTTCATTTGGCCAGAAGCCGACTTAGTGGCGGCTGACGAAGAGCTCGATGAAC
CGCTGATCGATCTCAAGGGCTTCTTCAAGGGTGACGGCGTGGCAATCGAGAATGCTGCCAAGCTAATTAGGGCTTCTTGC
TTAAGCCATGGCTTTTTCCAAGTCACCAACCACGGTGTGGACACCAGCCTCATCAAGCTCGCTGACGACCATTTGGATCA
GTTCTTTAACCTCCCCGTTAGCGAGAAGTTGAGGGTCAAGAGAGTCCCCGGTAGCCCTTGGGGTTATTCCGGCTCCCATG
CCGACCGATTCTCCACCAAACTTCCCTGGAAGGAGACATTGTCTTTCGGCTTCCATGACAATGGCTCGGAGAAAGTTGTG
GCGGATTTCTTTAAGTCCAAATTAGGGGATAGTTTTAAAGAGACTGGGAAGGTGTATCAAAAATACTGTGAAGCAATGAA
GAGTTTGGCTCTTTCAATAATGGAGCTACTGGCAATCACCTTAGGAGTGAAGCGGTTGCACTACAAGGAATTCTTTGAGG
ATGCTCACTCTATCATGAGGTGCAACTACTATCCGACTTGCCAAGAGCCAAGCCTTTCTCTTGGGACTGGTCCTCATTGT
GATCCAACATCCCTAACCATTCTTCACCAAGACCAAGTTGGGGGGCTTGAAGTGTTTGTCAACAACAAATGGCAATCTGT
GAGACCTATTCAAGGTGCTCTGGTCATCAACATTGGTGACACCTTCACGGCACTATCGAATGGATTGTACAAGAGCTGCC
TGCATCGGGCGAGTGTGAACGCAGTAAAGGAGAGGAGATCTTTGGCATTCTTTTTGTGCCCCAAGGATGACAAGGTGGTG
AAACCTCCAGAGGAACTTGTTACTGAAGTAGGGACAAGGAAATACCCGGATTTCACTTGGGCCAAGCTACTCGGATTCAC
TCAGAACCACTACAGGGCTGATGAGTCTACCCTCCAGCAATTCTCCAAGTTTACCCAGTCCGAATCCAAATCAGTTAAT
>Ruboc_02_G00648
ATGGCCTCTATTCTCCTGTCATCTCCATCATCAAAGCTCCATGCTCTACAAACCAACAGGGCCCCTATTGACTCCTCCTT
TCTGCAGAAACAAACCCATGTCCCCAGTGGTTTCCTCTGGCCTGAGGCTGACTTAGTTGCGGCTCAACAAGAGCTCAACG
CCCCGCTGATTCATCTAGAGGGCTTCTTCAAGGGTGATGATGTGGCCACAGAGAATGCTGCCAAACTCATTAGGGCTTCT
TGCTTGAGCCATGGATTTTTCCAAGTCACCAACCACGGCGTCGACTCCAGCCTCATCAAACTCGCTGACGACCATTTTGA
TCAGTTTTTTCACCTCCCCGTCAGCGAGAAGCTGAGAATCATGAGAACTCCCGGTAGCCCTTGGGGCTATTCCGGCTCCC
ATTCCGACCGCTACTCCACCAAGCTTCCATGGAAGGAGACATTGTCTTTTGGTTTCCATAAGAATGGCTCGGAAACAGTC
GTGGTGGATTTCTTCAATTCTAGATTAGGGGACGATTTTGAAGAGACTGGGAAGGTGTATCAAAAATACTGTGAAGCAAT
GAAGAGTTTGGCTCTTTCAATATTGGAGCTACTGGCAATCAGCTTAGGAGTGAAACGGTCTCATTACAGAGAATTCTTTG
AGGATTCTCACTCTATCATGAGGTGCAATTACTATCCGACTTGCCAAGAGCCAAGTCTTTCTCTTGGGACAGGTCCTCAT
TGTGATCCAACATCCCTAACCATTCTTAAACAAGACCAAGTTGGGGGGCTTGAAGTGTTTGTGGACGACAAATGGCAGAC
TGTGAAACCCATTCAAGGTGCCCTAGTCATCAACATTGGTGATACCTTCACGGCATTATCGAACGGGTTGTACAAGAGTT
GCCTGCATCGGGCGAGTGTGAACGCCGTCAAGGATAGGAGATCTTTGGCATTCTTTTTGTGCCCTAGGGATGACAAGGCG
GTGAAACCTCCAGAAGAACTTGTTACTCAAGTAGGGACAAGGAAGTACCCGGATTTCACATGGTCCGAGTTTCTCAAATT
CACTCAAAGCCATTACAGGGTTGATGACTCTACCCTCCAGCATTTCTGCAACTTCATCCTCTCTGAATCCAAATCAGTTA
AT
>Ruboc_07_G09516
ATGGCAATTGTGTGCATGAAAACCCAGCAGCACAAAGAAGATGACCAACAATCACTAGTCTTCGACGCCTCGGTGCTCCG
GTACGAATCCGACATACCCAAACAGTTCATTTGGCCTGACGATGAAAAGCCATGTCCAAACACACCAGAACTCCAAGTCC
CACTCATCGACTTGGGTGACTTCCTCTCCGGCAACCCCGAAGCCGCAATGAAAGCCTCCAAACTCGTCGGCGAGGCCTGC
GAAAAGCATGGCTTCTTTCTCGTCGTGAATCACGGCGTTGAAGAGGGTCTCATATCTGACGCTCACCGCTACATGGAAGA
CTTCTTTGGTCTTCCCCTGTTTCAAAAACAGAGGGCTCAGAGGAAAGTCGGCGAGCACTGCGGCTACGCCAGTAGCTTCA
CCGGAAGATTTTCCTCCAAACTCCCATGGAAAGAAACGCTGTCGTTCCGATACACCGCAGACCAAAGCTCCTCCAACGTT
GTTAAAGATTACCTCTGCAATGCCATGGGAGAAGATTTCGAAGAATTCGGGAGGGTGTACCAAGATTATAGTCAGGCTAT
GAGCACACTTTCCATAGGGATCATGGAGCTTTTGGGAATGAGCCTCGGCGTGGACAGAGCACATTTCAAGGAATTTTTCG
GAGATAACGATTCCATAATGAGGCTGAATTACTACCCACCATGCCAGAAACCAGACCAGACATTAGGCACTGGACCTCAT
TGTGATCCGACCTCTTTAACCATTCTTCACCAAGACCAAGTCGGTGGGCTTCAAGTCTTTGTAGATGACGAATGGCGCTC
GATCAGCCCGAATTTAAACGCCTTTGTTGTTAACATTGGTGACACCTTCATGGCTCTTTCAAACGGGAGGTACAAGAGTT
GCTTGCACAGAGCAGTGGTGAACAGCCAAACTCCGAGGAAATCTCTAGCGTTTTTCTTGTGTCCGAGAGATGATAAGGTG
GTGAAGCCACCGAGCGGGTTGGTGGATAGTTCGTACCCGAGAATATACCCGGATTTCACATGGCCGATGCTGCTCGAGTT
CACACAGAAGCATTACAGAGCTGACATGAAAACTTTGCAAGCATTCTCAAACTGGCTTCTAGAGCAGAGGAGCAGC
>Ruboc_07_G21921
ATGTTAGCCATGCCAATGCCTCCTTCCAACCATCCATCACCACTAAATCAAACAAAGAATGAGAACGAACGAACTCCTTT
AGTTTTCGATGCTCCAGTTCTTCAATACGAATCCAACATACCGTCCCAATTCATATGGCCAGACCACGAAAAGCCATGCC
CTGAGCGGTTTGAGCTACTTGTTCCTCCCATTGACCTGAAAGGCTTTCTCAGGGGGGATGCTTCGGTTGTCTCAGAAGCT
ATTCGTTCAGTCGACGAGGCATGCAAGAAGCATGGGTTCTTTCTCATTGTCAATCATGGAGTTGATGCACAACTAATAGC
AAAAGCTCATGAATACATGGACGCCTTCTTTGGCATGAAGCTCGCGGAGAAGCAAAGGGCTCAGAGAAAGGTTGGTGACA
GCTGCGGATATGCTAGTAGCTTCACTGGCAGGTTCTCCTCCAAACTTCCTTGGAAAGAAACACTTTCTTTCAGATACTGC
GCTGATAGCCACTGCTCAACAATTGTCAAGGACTATTTCGTGAATGTGATCGGTCAAGATTTCATAGAATTCGGGCAGGT
GTACCAAGAATATTGTGAAGCCATGAACAATCTCACTAATGGGATAATGGAGCTACTGGGACTGAGCCTAGGAGTTGGCC
GAGATTATTTCAAAGAATTCTTCGCAGGAAATGATTCCATAATGAGGTTGAACTACTATCCAATATGCCAAAAACCAGAC
CTAACACTAGGAACTGGGCCTCATTGTGATCCCACTTCCTTAACAATCCTTCATCAGGACCAAGTAGGTGGCCTTGAAGT
GTTTGTAGATGAAAAGTGGCACGCCATTACTCCTATCCTTGATTCCTTCGTTATCAACGTTGGTGACACATTCATGGCTC
TATCAAATGGGATTTACAAGAGCTGCTTGCACAGAGCAGTTGTAAACAACAGAAGTGTAAGAAAATCACTTGCTTTCTTT
CTTTGTCCAAACAAGGACAGAGTAGTGACCCCACCAACAACTCTGGTTGATACTGATACCCCAAGATTGTATCCTGACTT
CACTTGGCCTAATCTGCTGGAGTTTACTCAGAAACACTACAGGGCTGACATAAGAACCTTGGATGCTTTCTCAGACTGGA
TTACACAGCAAAGCAAC
>Ruboc_07_G21922
ATGTTGTCCATGCCGGTGACTGCTCCTCCTGAGAAAACCCCTGTGGTTTTCGACACCCAAGTCATTCAGTACCAATCCAA
CATCCCTTCCCAGTTCATATGGCCGGACCAGGACAAGCCTAGCCCCGACCTGCCGGAACTTTTCGCTCCTGCCATCGACC
TCAACGGCTTCCTCAGCGGGGACCCTGCCATCGTCGCAAACACGATTCGTTCTGTCGACGAGGCATGCAAGAAGCATGGG
TTCTTCCTCATTGTGAACCACGGAGTTGATCTGGAGCTGATCGCGAAAGCTCATCAGTACATAGACTTGTTCTTTGGGAT
GAAGCTCTCGGAGAAGCAAAGGGCTCAGAGGAAGGTTGGTGAGAGCGAGGGTTACACTAGTAGCTTCACTGGCAGGTTCA
ACTCCAAGCTTCCCTGGAAGGAAACGTTTACTTTCAGATCCTCTGCTGAGAGCCAGTGCTCGACGATCGTCAAGGACTAC
TTTGTGAATGTGCTGGGTGAAGATTTCAGCGAAATGGGGAAGTTCTACCAAGAATACTGTGAGGTGATGAACAATCTGTC
AAATGTGATACTGGAGCTACTGGGACTGAGCCTGGGAGTTGGGAGGGAGTACTTCAAAAAGTTCTACGAAGGAAACGATT
CGCTCATGAGGATGAACTACTATCCAATGTGCCAAAAACCATATTTAACACTGGGAACTGGGCCTCACTCTGATCCTAAT
TCCTTGACAATCCTTCATCAGGACAAAGTAGGTGGCCTTGAAGTGCTTTTTGATGACAAGTGGCATACCGTTACTCCTAT
CCTCGGTTCTTTTGTTGTCAACATTGGCGATACTTTTATGGCATTGTGCAATGGGATTTACAAGAGCTGCTTGCATAGAG
CAGTGGTAAACAACAAAACTGTTAGGAAATCTCTTGCTTTCTTTCTGAGTCCGAACAAGGACAGAGTGGTGACTCCACCA
ACAAGTTTGATCGATGCTGATAGCCCGAGGTTGTACCCGGACTTCACTTGGCCTGCTCTGCTGGAGTTTACCCAGAACTA
CTACAGGGTTGACTCATCCACATTGGATGCTTTCGTGGACCGGATTAAGCAGAAGGGAGGAGACGAAAAGAAAGACCACC
AAGGAAAC
