# Supplementary material for: Building a foundation for gene family analysis in Rosaceae genomes with a novel workflow: A case study in Pyrus architecture genes
Source: Front Plant Sci. 2022 Nov 14;13:975942. doi: 10.3389/fpls.2022.975942 (PMC9702816; doi:10.3389/fpls.2022.975942)
Supplement: Supplementary file 1 [file DataSheet_1.zip › SupFiles/SupFile1_gene_familiy_sequences/3655.fna]

>gnl_Ambtr_v1.0_evm_27.model.AmTr_v1.0_scaffold00148.35
ATGGAAACTGATATCTCAAGTGAGCTACAGATACCCAGTATGGCATCACGGATCTGTCCGTTCTTTGCACCTGCTCTGCTGATCTCTATGGGGTATATTGACCCGGGCAAGTGGGCTGCAGCCATTGAAGGCGGTGCTCGTTTTGGATTTGATCTTGTGCTACTGCTTTTCATTTTTAACTTGATTGCTATATTATGTCAGTCTCTTGCAGCACGTATTGGCATGGTCACTGGAAGGAATCTTGCACAGATCTGTGAGGAGGAGTACACCAGGCCCATGCGAATGTTTTTGGGAATTCAAGCAGAGCTGTCATTGATTTTGCAGGATTTGACTATGATTCTGGGAATCGCACTTGGGCTTAATCTTCTGCTTGGCCTCGACCTGTTTAAATGTCTCCTCTTCACAACGATTAATGATGTTTCGTTTCCCATTATCATTGCACTACTGGGGAATCAAAGGGCAAAAATGCTCTGTGTATACATGGCAGGCTTCATACTATTTTTTTTTGTATATGGAGTACTCACCAGCCAGGCAGATGGTCCTTTTAGTTCAAATGGAATGGTTCCTAAGGTGAAAGCAGAAAGTTTATACACACTCATGAGTCTTCTTGGTGCTAGTATCTTGCCTCACAATTTTTATATGCACTCAACCATTGTACAGCAGGAAGAGCAGCAGTGCCGAAGATCGCCAAATATTTCACTGGGGACGGTTTGCCATTACCATTTTGTGGCAATCACAATAATTTTTAGTGGTATTTTATTGGCAAATTATGTGCTTATGAGCTCTGCAGCAACTGTCTTCCATGGTGCTGGCCTTTCAGTGCTCACTGTTCAGGATGCTTTGTTGCTAATGGATCAGATATTCAGGAGTTCTACAGCACGTTTCACATTTTTCTTGGTCATATTTTGTGCAAGTTGGATTACAAAGTTAACATGTGACATTGGTGGAAGATCAGTGTTCCATGGTTTTTTAGGTCGTGGTCTTTGTAAACGTGTGATAATAAAAGCCTTCACTATCATCCCAGCTTTATCTTGTGTTTGGTTTTACGGGGCTGAAGGGGTGTATCAGTTTCTTATTTTTTCTCAAGTCATACTGGGTTTGCAGCTTCCATCTGCTGTGATACCCCTCTTTAGGATAGCATCTTCAAGCTCCATAATGGGTACCTACAAAATCCCTTTGTTTATTGAAATCTTCTCGTGGACCTCCTTTTTCGGGATGTTGGTTCTAAACATTTTCTTCGTTCTTGAGATGGTGTTTGGTGATAGTGACTGGATTGGTAATTTGAGGTGGAACATGGGGAGCAACGTTGCTCTACCCTATCTAATATTACTTGTTATTGGTTTCACCTCAATCAGTTTGATGCTTTGGTTGGCTGCTACTCCATTAAAGTCAGCAAATGACAGGCCTGATGCTCAAACATGGAATTTGGAGTTGCAAACTTTTCATGGATCATCAGAGAATCTGGACCAAATAATGTCAGATAAGCTCAGGAATGATCGGGATGAGAAACCCATGGATGATATGCCTCCCTCCGAAGTTGTCTCAGACAGTATTGCGAAAAGCTCAGTTGTGGATGAAAAAGCCTTCTCGGCTCAAAGCATTGTAGAGGTGGATCGATCTAGGCCATTGGATGTTAATCAAAGTCAGCCTGAGTCCTTGAAACTTGCATCCAAGGTATCACTCCAGTCAGATACGGCTTCAGTTTCAGTGCCAACAATAGAGAAGATTGATGTTGATGCTGGGTTAGAAGTTAAGGAAAAACCTATGAGTGTTGAATCCCAAGGTCCTATTCCAGTAACTGGAGAAGTTGAAGCAGATCTAGAAATAGAGAAAGATGACGATGATACAGATGTTTGGGAGCATGAGGATGCATCTGGAGGGGCTTCTGCAACTACTCCCACATCAATGCATGAGGGACCAGGGTCATTTAGGAGTTTTAGTGGCAAAAGTGAAGATGGGGGAAGTGGAAGTGGAAGCCTTTCAAGACTATCCGGCTTGGGTCGAGCGGCTAGACGACAATTTGCTGCTGTTCTTGATGACTTTTGGGGGAAGCTTTATGATTTTCACGGACAGGCAATACCAGAAGCAAAGCTCAAGAAGATTGATCAGATGTTGGCTGGGAAACCCTTTATTAATTCGGGAAAGATGGGAAATGAAGCTATTGGGCCAGAGCATTCCATGTATAGCCCCCAAGAAATAGACCGGGGTTTTGATTTCTTGCCCATGTCTATGGATTCTTCTCCAAGACAACAGTTGAACCAGAGCAATTTAGAGCATTCATCTTATGCGGCTTTGATTGGGTCTCCAACTTGGTCGTCTCAAATTCCTCCGCTTGATGCATATGGAATGAGATCCAGCTTCAGCACACTTGATAATGAGCGGCGCTACTCTAGTTTGCGCCTGCCTTCATATCAGGAGAACCGGGACTATCAGCCAGCCACCATACATGGCTGTCAGGCTGCTTCTTTTCTTAACAGAACTAGCATGAACAAGAACATGGATCCATTAGCTCCCCTTGATACAATGGCCCGAGATCCTTCTTCTTTGCTCTCTAGTTATACTGATTCTCTTGCTTATGCCATGGGGAAAAATGATTTAGGCTCAACTCATGATTCAGGCATGATAAGCATGGCAATGTCAACCCATTTACCATCTGATTCTCGACCGTACTATAATCCTCCTTCCTCCATTGTGAGCAATGACAATTCTGGGTCCAATAGCTATGCAAAGAAGTACCACAGTTTGCCAGATATATCAGGGCTCGGAGTTTCGTGTTGGAGTCAATTAGCTACTGATACTAACAACAACCCATGGAGCAACAGCATTAGCCCATCTTTATCTATCGGTGGGAGAACTACATCTTCCATACAACCACCGTATTCACACATCAGATCAAGGGCTGAGCGAGGTCCTTTGGCTTTTGATGAGCTTTCGCCCTCTAAGCTCCACAGAGAAGCATTCTCATTGCACTCAGACCAAGATACCAGTAACTCCCTTTGGTCCAGGCAGCCCTTTGACCAACTTTATGGCAGGCCTAGTGCTCCTCGGGCATTAGAGAGCCAACAAAGAGGTACTCAACATGACGTTGCATTGTACCAAGCTACTTGTGAGGCTGAGGTGCTTCAGTCCTTGAGATATTGCATAATGAAACTCCTTAGATTAGAGAGCTCAGAGTGGTTGTTCTCCCAAAGTGGTGGCTTGGATGAAGAACTTATAGACAGGGTAGCTGCAAGAGAGAGATTTATTTATGAGGCTGAGGCTCGAGAATCAAGCCGGGCATATGCTGGTGATTCAAGATATTTGTCGGCTGATCGAAGGTTTGGGTCGAGGATTGATGATTCAGGACTGGCCCAGATGCTGGTTTCCTCAGTCCCAAACTGTGGAGAGGGGTGCATTTGGACTGTGAGCCTGGTTGTGAGCTTTGGGGTGTGGTGCATACATCGTGTTTTGGAGCTTTCACTCATGGAGAGTCGGCCAGAATTATGGGGAAAGTACACTTATGTCCTCAACCGCCTCCAAGGGATTCTCGATCCAGCTTTTTCCAAGCCCCGGCAAGTCCTTGCCCCTTGCTTTTGCCTTCAAATCCCATCGATCGCCCTTCGTAGACCAGGCCATGCAATAACTCCCAATGGGCAAGGTTCAAAGGGAAAATGCACAAGTGCTTCCATGCTGTTGGACCTTATAAAGGATGTCGAGGCAGCGGTGGCCTCAAGAAAGGGGCGGACAGGCACCGCTGCAGGAGATGTGGCTTTTCCCAAGGGCAAAGAGAACTTGGCTTCAGTGCTCAAGCGATACAAGAGAAGGTTGTCGCATAAGACTCCAGGTACTCATCATGAGGCTTTGAGGAAAGGGCTGCCACCCTCATTAGTTCCA
>gnl_Aquco_v3.1_Aqcoe1G140400.1
ATGGAAGCTGTGACTTCCAATGACAACCTGGTGTTTGGTATGGCTTCTCGGGTCTTTCCAGCTGTCAGTCCTATGCTACTGATTTCGATGGGATATATTGACCCTGGAAAGTGGTCTGCAGTTGTGGAGGGGGGTGCTCGTTTCGGTCATGATCTTGTGCTGCTGATGTTTATATTCAACTGCGCTGCAATTCTTTGCCAGTACCTGGCTGCTCGTATCAGTGTGGTCACTGGAAAGAACCTTGCACAGATCTGCAGTGAGGAGTATAACAAGTCAACTTGCATCTTTTTGGCAATTCAAGCAGAGGTTTCAGTGATTGTCTTGGACCTGACTACGATTCTCGGAATCGCACACGGGCTTAATCTTCTCTTTGGGTTGAATCTTTTCACGTGTCTCCTGTTTACTGCTACAGATGCTGTTCTATTCCCATTCCTTAGAACTCAATTGGAGAAACATAAGGCAGAAGTTATTGTAGGAATAGCAGGCTTGGTATTGGCTTGCTATGTATTTGGAGTACTACTAAGCCAGCCTGAAATCCCTATAGTCACAACTGGAATGCTTACAAGGTTGAGCGGGGAGAGTGTGTTCGCACTCATGGGTCTTCTGGGAGCAAATATTATGCCTCATAACTTTTACGTCCACTCTTCCATCATACAGCAACAGGGACCAGCAAGTGGATCCAAGAGTGCCTTGTGCCATGATCATTTTTTCGCAATTCTATGTGTTTTCAGTGGCATTTATCTGGTTAATTATGTTGTGATGAACTCAGCAGCAACAGTTTTCCATGGTGCTGGTCTTGTAGTGCTTACGTTTCAAGATATGCTTCTGCTAATGGACCAGGTATTCAGGAGTCCATTAGCTCTTTTTGTCCTTATTCTCGTAATGTTCCTTTCTAGTCACATCACAGCAATAACTTGGAACCTTGGTGGACAAGTTGTGTTGCATGAGTTATTAGGGATAAATCCCCCTGTTTGGCTTCATCGTGCCGGAATTAGGATGCTTGTCATATTTCTTTCTCTTTATTGCACATGGAATTCAGAGTCTGAAAGTGCATATCAGCTGCTTGTTTTCACTCAAGTTCTACTGGCTATGCTGCTTCCATCTTCTGTGATCCCTCTTTTTCGTGTGGCATCATCAAGATCAATAATGGGTGTTCATAAAATCTCTCAGTTAGTGGAGTTTTTAGCTTTGACTACCTTGATTGGGATGCTTGGCCTGAATATTATATTTGTGGTAGAGATGTTGTTTGGCCATAGTGATTGGGTTGCTGATTTTTGGTGGAATACAGGAAGCAGTCTGTCACTTGCATATATTGTTCTTCTTACAACTGCTTTTGTGTCCCTTGTCTTCATGCTCTGGCTAGCAGCTACACCTTTAAATTCTGCAACTCTCAGAGTCGATTCACAGACGTGGAACTGGGAATTACAAAGGAGTCTACCTGAATCTTATACAGAAGACAAAAATGATGCAAGTGGCCATAAATATCAAGGTGAAGAGCTTTTAGCAGCAGAGACAGCATTGGAGAAGACAGTAGATACTTATTCAGATAATCCAATTGTGGAAGCTGACTTTGACTTACCTGAAGAAACAAGAACCTCTGATCAGGTGTTCCACTCACCTCCCATTGAAGAGAATCATACATGTCAAAAACCTCTAACATGCCAGCCTGACGCTACCCCAACAATTGAGTTAGTCCCTGAGAGAATTGTAGATAAGGAGGTCTTTGATACTGGAGTGTCTAAAGATGATACCTTGCAAGAGATTGAATTTGTAGTCCCTGTTGAAAAATCCGAGGAAGTGGAGGTGGATTCGCAGATTGAGAAGGATGAAGATCAGGGGGATATTTGGGAGCCTGATGAATCATATAGAGAGGCTTCTGGACCCACTTCTACATCAGATGGCCCAGGATCTTTTAGGAGTCTCAGTGGGAAAAGTGATGAAAGTGGTAATGGTCCTGGGAGCCTTTCAAGATTGTCTGGACTGGGTCGTGCTGCCAGACGTCAATTGGCTGCAATTCTTGATGAGTTCTGGGGACAGTTGTACGACTTCCATGGGCAAGCAACTAAAGAAGCGAAAGGGAAACAACTGGATGTCTTGTTTGGACTTGATCTAAAACCAAGTACTCCACTAAAAGTCAATCCTACAACAACCTCATCTTCAGGATACATCCCTTCCATGGCAGAAAGAGGAGCTGCACTTCCATTCCTGTCAAATTTATATGAGTCTCCTAAGCAACAGAGGGTAGCAAGCAGTTTAGAGTCACCTTATGGATATCAAACAGGATCTACATTGTGGTCGACTGACAGGCCATATATTGATGGGTATGTGCAAAGTTCATCCTACAGCATACAAGATTCTGGTGAGAGGCGCTATTCTAGTTTGCGTCTGCCACCATCTTCTGAAGGGTGGGACTACCAGCCGGCCACCATACATGGATATCAACTCGCCTCCTATGTAAGTAGGATCACTACAGATAAAAATCCAGATCCTTTGAATACTTTATTGGATTCGGCAGCCCCTAAGACCCCATCTTTTGTACCTACAAGCTACAGAGATCCCCTGAATTATGCCTTGGGACAAAATGCACAGAGCCGGGTTAGCACCATAAAGGCATCTAGCATGTTGCAAAACCCTGTGATATCTAGAAATAGCAAATTGCAAGCAGAGAAGCCTTATTTTTTGCCGCCTTCATATGGTCCTGAAGACAATACTGGGTCTCCTGCCTGTGCGAAAAAGTACCATAGCTTACCTGACATTTCGGGGCTTGCAGTTCCCCGCAGAGATTCACATATGACGGATCGAATTTCTCGATGGAATGGCCCTCCTGGGTTTGGACCATCTGTTAGTAAAACAGCCTATGAAAGATCACTACAGTCAAACTCTGGATCCAGAACAGGAGTATCTTCAGCTTACGATGAACTATCTTCATCAAATATATACAGAGAATCATTTTCCTTGCAGCCAAGTATGAGCTTGGACACAAAATCTCTCTGGTCTAGACAACCTTTTGAGCAGTTATATGGTGTGGCTGGTAAACATCGTGGTCTGGGAGATGAAATGGGAAGCAAACCTAGCTCAGTATTGTCAAGGTCCGATTCCCGTGTTGATTCAGAGACCGAGCTGCTTAGATCTTTCCGATATTGTATCATGAAGCTTTTGAAACTGGAGGGTTGTGAATGGTTGTTCAAGCAAAATGGTGGGACGGACGAGGATTTGATTGATCGAGTGGCGGCAAGTGAGAAATTTCATAATGAATCCGAAACTAGAGATATTAACCAAGTTGGTCAAATTGGGGATTCTCAGTTCTTTTCATCTGATAAGAAGTATGGTTCAACATTGAAGAACCAAGATACTGATATTGCGAAGATTCTGGTGTCGTCTATATCTTATTGTGGAGAGGGTTGCATTTGGCGAGTAGATTTGATATTGAGTTTTGGGGTTTGGTGCATTCATCGGATTTTGGAGCTCTCTCTTATGGAAAGCCGTCCTGAGCTGTGGGGGAAATACACTTATGTTCTCAATCGCCTTCAGGGAATTCTTGATCCAGCATTTTCCAAACCGCGGTCTCCCTTGCCTCCTTGTTTCTGCCTTCAAATACCGGCAACAAATGTAAAGAAGGCCAGTCCCCCATCGCCAAATGGTATGTTACCTCCTACTGCAAAACCAGGCAAGGGAAAAAACACGACTGCAAGTACAGTCCTCGAAATAATTAAGGATGTTGAGATTGCAGTGTCTTGTCGTAAGGGCCGAACTGGTACTGCAGCGGGTGATGTAGCTTTCCCAAAAGGGAAAGAGAACTTGGCTTCGGTTCTCAAGCGTTACAAGCGACGGCTCTCTAACAAACCAGTTGGAACTCACGATAGTGTGGTTGGTTCACGCAAGGTCTCGTTGGCCACCTCTTATGTT
>gnl_Arath_TAIR10_AT5G03280.1
ATGGAAGCTGAAATTGTGAATGTGAGACCTCAGCTAGGGTTTATCCAGAGAATGGTTCCTGCTCTACTTCCTGTCCTTTTGGTTTCTGTCGGATATATTGATCCCGGGAAATGGGTTGCAAATATCGAAGGAGGTGCTCGTTTCGGGTATGACTTGGTGGCAATTACTCTGCTTTTCAATTTTGCCGCCATCTTATGCCAATATGTTGCAGCTCGCATAAGCGTTGTGACTGGTAAACACTTGGCTCAGATCTGCAATGAAGAATATGACAAGTGGACGTGCATGTTCTTGGGCATTCAGGCGGAGTTCTCAGCAATTCTGCTCGACCTTACCATGGTTGTGGGAGTTGCGCATGCACTTAACCTTTTGTTTGGGGTGGAGTTATCCACTGGAGTGTTTTTGGCCGCCATGGATGCGTTTTTATTTCCTGTTTTCGCCTCTTTCCTTGAAAATGGTATGGCAAATACAGTATCCATTTACTCTGCAGGCCTGGTATTACTTCTCTATGTATCTGGCGTCTTGCTGAGTCAGTCTGAGATCCCACTCTCTATGAATGGAGTGTTAACTCGGTTAAATGGAGAGAGCGCATTCGCACTGATGGGTCTTCTTGGCGCAAGCATCGTCCCTCACAATTTTTATATCCATTCTTATTTTGCTGGGGAAAGTACATCTTCGTCTGATGTCGACAAGAGCAGCTTGTGTCAAGACCATTTGTTCGCCATCTTTGGTGTCTTCAGCGGACTGTCACTTGTAAATTATGTATTGATGAATGCAGCAGCTAATGTGTTTCACAGTACTGGCCTTGTGGTACTGACTTTTCACGATGCCTTGTCACTAATGGAGCAGGTATTTATGAGTCCGCTCATTCCAGTGGTCTTTTTGATGCTCTTGTTCTTCTCTAGTCAAATTACCGCACTAGCTTGGGCTTTCGGTGGAGAGGTCGTCCTGCATGACTTCCTGAAGATAGAAATACCCGCTTGGCTTCATCGTGCTACAATCAGAATTCTTGCAGTTGCTCCTGCGCTTTATTGTGTATGGACATCTGGTGCAGACGGAATATACCAGTTACTTATATTCACCCAGGTCTTGGTGGCAATGATGCTTCCTTGCTCGGTAATACCGCTTTTCCGCATTGCTTCGTCGAGACAAATCATGGGTGTCCATAAAATCCCTCAGGTTGGCGAGTTCCTCGCACTTACAACGTTTTTGGGATTTCTGGGGTTGAATGTTGTTTTTGTTGTTGAGATGGTATTTGGGAGCAGTGACTGGGCTGGTGGTTTGAGATGGAATACCGTGATGGGCACCTCGATTCAGTACACCACTCTGCTTGTATCGTCATGTGCATCCTTATGCCTGATACTCTGGCTGGCAGCCACGCCGCTGAAATCTGCGAGTAACAGAGCGGAAGCTCAAATATGGAACATGGATGCTCAAAATGCTTTATCTTATCCATCTGTTCAAGAAGAGGAAATTGAAAGAACAGAAACAAGGAGGAACGAAGACGAATCAATAGTGCGGTTGGAAAGCAGGGTAAAGGATCAGTTGGATACTACGTCTGTTACTAGCTCGGTCTATGATTTGCCAGAGAACATTCTAATGACGGATCAAGAAATCCGTTCGAGCCCTCCAGAGGAAAGAGAGTTGGATGTAAAGTACTCTACCTCTCAAGTTAGTAGTCTTAAGGAAGACTCTGATGTAAAGGAACAGTCTGTATTGCAGTCAACAGTGGTTAATGAGGTCAGTGATAAGGATCTGATTGTTGAAACAAAGATGGCGAAAATTGAACCAATGAGTCCTGTGGAGAAGATTGTTAGCATGGAGAATAACAGCAAGTTTATTGAAAAGGATGTTGAAGGGGTTTCATGGGAAACAGAAGAAGCTACCAAAGCTGCTCCTACAAGCAACTTTACTGTCGGATCTGATGGTCCTCCTTCATTCCGCAGCTTAAGTGGGGAAGGGGGAAGTGGGACTGGAAGCCTTTCACGGTTGCAAGGTTTGGGACGTGCTGCCCGGAGACACTTATCTGCGATCCTTGATGAATTTTGGGGACATTTATATGATTTTCATGGGCAATTGGTTGCTGAAGCCAGGGCAAAGAAACTAGATCAGCTGTTTGGCACTGATCAAAAGTCAGCCTCTTCTATGAAAGCAGATTCGTTTGGAAAAGACATTAGCAGTGGATATTGCATGTCACCAACTGCGAAGGGAATGGATTCACAGATGACTTCAAGTTTATATGATTCACTGAAGCAGCAGAGGACACCGGGAAGTATCGATTCGTTGTATGGATTACAAAGAGGTTCGTCACCGTCACCGTTGGTCAACCGTATGCAGATGTTGGGTGCATATGGTAACACCACTAATAATAATAATGCTTACGAATTGAGTGAGAGAAGATACTCTAGCCTGCGTGCTCCATCATCTTCAGAGGGTTGGGAACACCAACAACCAGCTACAGTTCACGGATACCAGATGAAGTCATATGTAGACAATTTGGCAAAAGAAAGGCTTGAAGCCTTACAATCCCGTGGAGAGATCCCGACATCGAGATCTATGGCGCTTGGTACATTGAGCTATACACAGCAACTTGCTTTAGCCTTGAAACAGAAGTCCCAGAATGGTCTAACCCCTGGACCAGCTCCTGGGTTTGAGAATTTTGCTGGGTCTAGAAGCATATCGCGACAATCTGAAAGATCTTATTACGGTGTTCCATCTTCTGGCAATACTGATACTGTTGGCGCAGCAGTAGCCAATGAGAAAAAATATAGTAGCATGCCAGATATCTCAGGATTGTCTATGTCCGCAAGGAACATGCATTTACCAAACAACAAGAGTGGATACTGGGATCCGTCAAGTGGAGGAGGAGGGTATGGTGCGTCTTATGGTCGGTTAAGCAATGAATCATCGTTATATTCTAATTTGGGGTCACGGGTGGGAGTACCCTCGACTTATGATGACATTTCTCAATCAAGAGGAGGCTACAGAGATGCCTACAGTTTGCCACAGAGTGCAACAACAGGGACCGGATCGCTTTGGTCCAGACAGCCCTTTGAGCAGTTTGGTGTAGCGGAGAGGAATGGTGCTGTTGGTGAGGAGCTCAGGAATAGATCGAATCCGATCAATATAGACAACAACGCTTCTTCTAATGTTGATGCAGAGGCTAAGCTTCTTCAGTCGTTCAGGCACTGTATTCTAAAGCTTATTAAACTTGAAGGATCCGAGTGGTTGTTTGGACAAAGCGATGGAGTTGATGAAGAACTGATTGACCGGGTAGCTGCACGAGAGAAGTTTATCTATGAAGCTGAAGCTCGAGAAATAAACCAGGTGGGTCACATGGGGGAGCCACTAATTTCATCGGTTCCTAACTGTGGAGATGGTTGCGTTTGGAGAGCTGATTTGATTGTGAGCTTTGGAGTTTGGTGCATTCACCGTGTCCTTGACTTGTCTCTCATGGAGAGTCGGCCTGAGCTTTGGGGAAAGTACACTTACGTTCTCAACCGCCTACAGGGAGTGATTGATCCGGCGTTCTCAAAGCTGCGGACACCAATGACACCGTGCTTTTGCCTTCAGATTCCAGCGAGCCACCAGAGAGCGAGTCCGACTTCAGCTAACGGAATGTTACCTCCGGCTGCAAAACCGGCTAAAGGCAAATGCACAACCGCAGTCACACTTCTTGATCTAATCAAAGACGTTGAAATGGCAATCTCTTGTAGAAAAGGCCGAACCGGTACAGCTGCAGGTGATGTGGCTTTCCCAAAGGGGAAAGAGAATTTGGCTTCGGTTTTGAAGCGGTATAAACGTCGGTTATCGAATAAACCAGTAGGTATGAATCAGGATGGACCCGGTTCAAGAAAAAACGTGACTGCGTACGGATCATTGGGT
>gnl_Betvu_v1.2_Bv_010860_cczt.t1
ATGGCATTAAGCTGGGAATTTTGTGGAGAGGGTGGAGAAACAATGTTGCATGATTTCTTTAAAATGGATCTTCCTGAGTGGCTTCATCGTGCTACTATTAGAATTTTCGCTATTGTCCTTGCGCTATTTTGTCTGTGGCAGTCAGGAGCTGAAGGAATGTACCATATGCTGATATGCACCCAGGTCATGGTGGCTCTTCTGCTGCCATCTTCTGTGATCCCTCTTTTCCGAATTGCGTCATCGAGACCTATTATGGGTTTGAAAAAAATTTCACCTATTCTGGAGTTTGTAGTCCTTATGATATTCATGGGAATGCTGGGTTTAGAGATGATATTTGTCGTGGAGATGATTTTTGGGGAAAGTGATTGGGTTGGTAACTTGCGTTGGAGTATGGGGAACGGTGCTACATCTATGGCTTATGTCTTGCTCCTTGTTACTGCTTGCACCTCACTTAGTTTTATGCTCTGGTTGGCAGCCACTCCTCTCAAATCTGTAACAGCTCAATTGGACTCCCAGCCTTGGAACTGGGATTCTCAGCAAGTTGCACCTGAATCATATACACAGAGAGAGGGAAATGATTTTACTGAGCCTAGATTTCCTGAGGAACTTGTTAATAAGCCAGAATCTTTGCCAGTGCAGGAGAAGTCCTTGCGTAGCCATCCAGACTTGACAATTCCAAATTACGACATTAGTTTGCCAGAGACAATTATGGACAGTGTTCAAGAGCCTCATGCAACTGCTATTGAAAATAATTTGGTAGAAAGTATGGCTTTTGGCTCATCTAAATGTCTCCACCCAGACCCTGAGCAATCAGCTGCTTCTGTTGAATCCGTGCCAGTCTCTAGTGTGGTAAGTGGGCCTTCTGATGGTCCAATATTGGCATCTAGTCCTATGAAAACTGAACCAGCTGATCCAGTTGAGAAGACCTTGAGAATTGAGGGAGACACACCAACTGAGAAAGATGATGAAGGGGATACCTGGGAGTCTGAGGAACCATCTAAAGATGTGCATGGAGGTGGCGCACCAGGTACACCCGATGGGCCAGGTTCATTTAGAAGTCTTGGTGGAAAAAATGATGAAGGTGGGGCCAGTGCTGGTAGTCTCTCAAGACTGTCAGGGTTGGGCCGTGCGGCAAGACGTCAATTGGCTGCAGCCCTTGATGAATTTTGGGGACAGTTGTATGATTTCCATGGCCAAATCACACAAGAAGCAAAATGCAAGAAAGTTGATGTATTGCTTGGCTCAAACTCTAAGCCTTTTGCAGATTCAGTTGGAAAGGAGTATGGAATGCAGTTCCAGTCTTTGGGAGGCAGAGTATCTGATAATTCAGTAAACATGAGTTTGTATGATGCTCAAAATCAGCAGAAGCTGCAAAACAGAGTATCAGATAATTCAATAAACATGAATTTATATGATGCTCAGAATCAACAGAAGTTGCAAAACAGAGTATCTGATAATTCAATAAACATGAGTTTATATGATGCTCAAAATCAGCAGAAGTTACAAAACAGTATAGAGTCAGCATATAGGGCACGTAAAGCATCTACATCATTATGGTCCAACCAGATGCAGCTTCCTGACAGCTATATGCAGAGTTCCAATCGCAGTATGCTTGATGCTGGGGAAAGGCGTTACCAGAGTTTGCATCTCCCTCCATCTTCTGATGGTTTGGACTATCAGCCTGCAACAGTACATGGTTATCAAATTGCATCTTATCTGAACCGAATGGCCAAGGAAAGATCTGATTATGCAGTTGGTCCATTAGAGACCGCACCTCAAAAGTCCCCGTCATTGGTCCCAAACAACTATCGAGAGTCTCTTGCTTTTGCTCTAGGGCAAAAATCAACAAATGGATTTAGTTCTGCACAGCCATCTAGCATTCAGAATCTTGCTCTACAAAGAAATAGTGTCTTGCAATCTGATAAACGTTATGATCTTTCCTCTGCTGCAAGTGCTGAAAGTAATACCAAGAAATATCACAGTTTGCCAGACATTTCTGGACTCTCTCTTCCTCTCCGCAACTTATATTCATCTGATAGAAGTACACGATTGGACAGTCCTAACACCCCTGTTGGTTTCGGAACATCAGTTGGTAGGACTTCTTATGAACCATCCTCACTTTCGAGTACAAGGTCAAGGCTTGTGGCCCCACTGGCATTTGATGAGCTTTCTCCTTCTATGGCATATCGAGATGCTATTTCATTGAGAATGAGTTCAGGGGCTGATGCGTGTTCTCTTTGGTCTAAACAACCTTTTGAACAGTTCGGTGTGGCTAATAAGATTAGCAATTTTGGAGCTCAGGCAGCTAGTAATAGGTCAATGATGACTCAAGAGCCTCCTTCAGCTGCAGAATTGGAGAGAAAATTGCTGCAGTCATTGAGGCATTGTATTTTGAAGCTCTTGAAACTGGAAGGATCTGAGTGGCTATTTAGGCCAAATGATGGTGTTGATGAGGATCTCATTGATCGGGTGGCTATGAGGGAAAAATTCTTCTATGAAGTTGAGTCTCGAGATTATAAACAATCACCCCAGATCGGTGACTTACAGTTCTCACATTCTGAGAGGAGGCTTGGTGCGACGGTTAAGGGTGATGATGCAGTTTCTGCAAATATGATTTCTTCAGTCCCGCAGTGTGGAGAAGGCTGTGTTTGGAAAGCAGATCTTATTGTAAGCTTTGGTGTGTGGTGCATCCATCGGATCCTGGAGCTGTCACTTATGGAAAGTCGTCCAGAACTTTGGGGCAAATACACTTACGTCCTAAATCGTCTCCAGGGTGTTATTGATGTTGCTTTCTTCAAACCTCGAACTCCAATGTCCCCGTGCTTTTGCCTTCAAATACCTGCCTCATATCAGATGAGATCAAGTCCGCCTGTTTCAAATGGTATGTTACCTCCAGCTGCCAGACCAGTTAGCAGGGGAAAGGTCACAACTTCAGCAATGCTTCTAGAAGTAATCAAGGATGTTGAGATTGCAATTTCCTGTCGGAAGGGTCGGTCAGGCACTGCAGCTGGAGATGTCGCTTTTCCCAAAGGGAAAGAGAATTTGGCCTCCGTGTTAAAACGCTACAAGCGCCGCTTATCAAACAAACCAGTGGGAACATATGATAGCAGCCCTGCGTCACGCAAGCTATCCTCCTCCCCATCTTATGGGTCA
>gnl_Carpa_v0.4_evm.model.supercontig_390.2
ATGATTAAGGATGTTGAGATTGCAATATCTTGCCGAAAGGGTCGAAGTGGTACTGCTGCCGGTGACGTGGCTTTTCCAAAAGGCAAAGAGAATCTGGCTTCAGTTTTGAAGCGTTACAAGCGACGTTTGTCCAACAAACCAGTTGGAGTCGTCCATGAAGGATCTGGGTCACGGAAGGAAAAATTCTTCACTTTGTCCGGAAAGTGCAGGAATTACGGCAGCCGTTTATATGAACCGCTGGAAGTGGGTAATTTAACGAGTACATATTCAGAATGCCCAATGAGATCGTACCTACTATTCGATAAGGTCTACTTTGTCTCTGTCACT
>gnl_Carpa_v0.4_evm.model.supercontig_390.5
ATGGAAGCTGAGACTCTAAACGTTAACGAGCGGCTAGGTCTTCTTCACCGGCTACGTCCTTCTCTGGCACCTGTGCTTCTTATCGCAATTGGATATGTAGACCCAGGGAAGTGGGTGGCAACTGTAGAAGGGGGTGCCCATTTTGGGATTGATCTGGTGGCGCTAATGCTTCTTTTCAATTTTGCTGCCATTTTGTGTCAATATGTGTCGGCACAAATAAGTGTTGTCACTGGCAGAGATCTAGCTCAGATTTGCAGGGATGAGTATGACAAATGTACATGCATGTTCTTAGGAATTCAGGCTGAGCTTTCTGCTATCACATTGGACCTCACCATGGTTTTGGGCATTGCCCATGCACTTAATCTTCTACTTGGGGTGGATTTATCTACTGGTGTTTTTGTAGCTGCCATTGATGCTGTTTTGTTTCCCATTTTTTCCACCCTCTTGGAGAATCACACTGCAAATGTCATGTGCATTTGCTTGGCAGGCCTCATATTACTTTCTTATGTTTTGGGAGGGCTACTCAGCCAGCCAGAAATCCCACTCTCCATGAATGGGATATTGTCAAGGCTGAGTGGGGAGAGTGCATTTGCCCTGATGAGTCTACTTGGAGCGAATATTATGCCTCACAATTTTTATCTCCATTCTTATATTGCTAAGATGCATTCATCCCCACCATGCAATTCCAAGAGCACCTTGTGTCATGATCATTTTTTCTCCATCTTATGCGTCTTCAGTGGAATTTATCTGGTGAATTATGTCCTGATGAATGCAGCCGCAAATGTGTTTGATAGTACCGGCCTTGTGTTACTTACCTTTCAGGATGCAATGTCACTAATGGAGCAGGTTATGGTGGCTCTCATGCTTCCATCATCTGTGATCCCCCTTTTCCGCATTGCATCATCAAGACCGATTATGGGTGTCCACAAAATTTCTCAATTTCTAGAGTTCTTAGCATTGGAGCCATCGGTCGGGCTGGGAGGCTCTGTGGAGATACAGTCAGATACATCTGTTGCGAATTTTGGTCTTGATTTGCGTGAGAATATCATGGGATCTGATCGAGAAATTCATTTGACAACTGTTGAGGAAAATAATTCTCCCATTACATTTCCTTGCCCATCAGTAAATCATCATGAAGAGTTGGAATCCAAATCAGAGCCACTTTTAGTCTTGCCTATAATTAACAATGTCACTGATGATGATTTGATGGAGACCAAGACTGTGAAGGTTGACATGACAAACCCTGTGGAAAAAACAGTTGGTGTAGAGGGAGATATAAGGACTGAAAAGGATGATGATGAGGGGGATACTTGGGAGCCTGAAGAACCTTTGAAAGCAATTCCTGCAAGTTCCTTATCTTTGTCATCAGATGGTCCATCTTCATTGAGAAGTCTCAGTGGCAAAAGTGATGATGCTGGTAATAGTGCTGGAAGTCTTTCAAGATTGGCAGGTTTGGGGCGTGCTGCAAGGCGTCACTTTGCAGCCGTTCTCGATGATTTCTGGGGCCTGTTGTTTGATTTCCATGGGCATGCAACTGCAGAGGCAAAGGCTAAGAAATTGGATACGTTGCTGGGGCTAGATTTAAAGCTAGCCTCCTCATTGAAAGTGGATACTACTTCTGTGAAAGAATTCAGTGGATACTTCCCATCTGTAGGAGGAAGAGGATCTGAGTCCCTTGTAAATCAAAGTATATATGAGTCTATGAAGCAGCAGAGAGTGCAAGGAAATCTTGATTCATCATTTGGAGTTCAAAGGGGATCTTCTTCACTTTGGCCCTCTAACCACATGCATTTGTTGGATGCATATGTCCAAAGCTCTATCCGTAATGTTCAGGACTCGGGTGAGAAAAGGTACTCTAGTTTGCGTTCTGTACCTACTTCTGAGGGCTGGGATAATCAACCAGCCACGGTGCATGGTTATCAGATTGCATCATATCTCAGTCGAATTGCCAAGGATAAAAGTTCTGATGGCTGGTATGGTCAAATGGATTCACAAGCATCAAAGTTATCAACCCTGGGAACAACAAATTATAGAGACCAACTTGCTTTTGCATTGGGGCAAAAGTTGCATAATGGTATAAGCTCTATGAGCGCTGCACGGGCTTCTGGATTTCAGAATCTTGTGGTGTCAAGAAACAGTCCCTTGCAATCAGAAAGATCATATTGTGATGTTCGCGGTACTGGACCCGGTGATAATGTGGGGATACCGGCCAATACGAAGAAGTACCACAGCTTGCCTGACATTTCGGGTCTTTCTATCCCTCTGCGGGATCTGTACACGTCTGACCAGAGTTCTCAATTGGAAGGTTCCGTTGGCTATGGATCATCTGTTGGTAGGGCTAACAACTATGAAACATCTGTTTATTCAAATTCTGGATCAAGGGCCGGAGCTCCTCTGGCTTTTGATGAGCTCTCACCTTCAAAAGGCTACAGAGATGCTTTTGCCTTGCCAATGAGTTCTAGCTCAGATACTCTATGGTCTAGACAGCCCTTTGAGCAGTTTGGTGTAGCTGATACAAATCGCAATGTTGGGAGTGAGGGACATGGGAACAAGGCAAATTTGGTTACTCGAGAATTCACTTCTGCTGTGGATTCTGAGGCCAAGCTTCTTCAATCTTTCAGACATTGTATTATGAAGCTTCTAAAATTGGAAGGGTCTGACTGGTTGTTTAAACAAAATGATGGTGCTGATGAGGACTTAATTGATCGTGTAGCTGCAAGAGAAAGATTTATATATGAAGTTGAAACCCGTGATGCAAACCAAGTGGGTCACACAGGTGAACCTCTGGTGTCATCAGTTCCGCATTGCGGAGAGGGCTGTGTTTGGAAAGCTGATTTAATAGTAAGCTTTGGGGTTTGGTGCATTCACAGGATTCTTGATCTGTCACTTATGGAAAGTCGGCCGGAGTTGTGGGGAAAGTACACTTATGTGCTAAATCGCCTTCAGGGGGTCATTGATCTGGCATTCTCGATGCCTCGTACTCCAATGCTTCCATGTTTCTGCCTTCAAATCCCTGCAGCTCATCAACACAGGTCAAGCCCTCCAATTTCAAATGGAATGTTGCCTCCTGCTTCCAAACCAGGCAAGGGAAAATGCACAACTTCTGCTATGCTGCTAGACATGATTAAGGATGTTGAGATTGCAATATCTTGCCGAAAGGGTCGAAGTGGTACTGCTGCCGGTGACGTGGCTTTTCCAAAAGGCAAAGAGAATCTGGCTTCAGTTTTGAAGCGTTACAAGCGACGTTTGTCCAACAAACCAGTTGGAGTCGTCCATGAAGGATCTGGGTCACGGAAGGTTTCTGCATCGGCAACTCCTTATGGCTTA
>gnl_Elagu_v2.0_p5_sc00026.V1.gene559
ATGAGGGGAAGTACAGGAAGCAGTCTGATAGCCCCATATACTGCTCTCCTACTCATTTGTTGTACTTCCATTATTTTTACGCTATATCTGGCTGTTACACCACTAAAATCTGCGAGTGAGGGGCCAGAGGCACAGATATGGACCTTGCATTCTCAGAAAGATAAGTTGGAGGTTGCCAAGGGCAGAGAAGAAAATGATCTAGATAACATTACATTTGATGAAGATCAGGGGTCTGCAGTAGAACCTGTCTTGGAAAGTTCCCTGGAGGGTGTTCCTGATAAATCAGTTCATGAATTCAATGTTGAAATGTCTGAGACATCTATTGATTCTGACCATGATACTCATCGGTCTTCTTATGGTCCAAACATTAGTTCTACTTGTACTTCCCCATCACATCATCCCGAAGAATTGAAGTCTGCAGTTGAACCTGACTTACTGGAAATCACAGATAGAGTTTCTGCTAGTGGCTTGCCAGATGCAGGTATTGTGCAGAGGGTTGAGTCCAAGTATCCGGTGGAAAAGGATGTCAGAGTGGAAACAGATGTTCGCATGGATAAAGATGATGGAGGTGCTTTGGAGGCTGAAGGCTCCCTTAGAGGAGCTTTGCCAACTTCAACCTCTGATGGTCCTGGATCCTTTAGTAGTGTCATGGAAAAAGGTTATGATGGAGGTAATGGCAGTGGAAGCCTGTCAAAATTGTCTGGATTGGGTCGCTCAGCACGACGTCAATTAGCTGCAATTTTGGATGAGTTTTGGGGTAATCTGTTTGATTTTCATGGGAAGCTAACTCAAGAAGCAAGTACAAAAAAACTGGATATTTTGTTGGGATTAGATTTCAAAGTAGTGGGTTCTGGCAAAATGAATAGCTCAGGAGCAGAATTGTCCAAGAATTTCTTTACAGATGCAGATAGAGGAGCGGTTTTCTCAGCAATCTCAAGGGACTTCAGCTCTCCCAAACAGAAGAAAGATTCAACTATTGAGTTACCCTATGGGCTTCAAATGGGATCCGCATCCTGGTCTCAGAATATGCAAGTATTGAACACAGATATGCAAAACTCAAGCAGCAACCTACTTGATCCCAGTGAAAAGCTCTGTTCTAGTTTGCACTTGCCTCAACTTTCTGATAATTGGGATTATCAGCCGGCTACAATACATGGTTATCAGATAGCATCCTATCTCAAAGGGATTGGTTCCGGCAGAACTCCCTATTCCTCAAGCATTTCACTAGAACCAATGCCAACTCCCAGGTCAGCTGCATCCTTTATTCCGAATTTCAGAGATTCGGTTATGTATACTCAAGGGCAAAATGGACTTGGTTCAATGGGAACATCTGGTCTGCAAAGCCCAACAGCATCTCGAATTGGCAGAATGCCGGTGGAAATGCCTTACTATGACCCTTCCCTGGTTGAAAGTAGTGAAAATTTTGGCCCTTCAGCCTCCACAAAGAAATACCATAGTTCACCTGATATTTCTGCACTCATTGCTGCTAGCAGGAATTCCTTGTTGAATGGGGGAAAATGGGGTGGTCCTATTGGCCCTCATCCATTCCTGGGTAGGATGACATCTGAGAAATCACAATATTTGAACTGCACCTCTAGAGCTGGAGGTCCACTGGCATTTGATGAGCTTTCTCCCCAGCTTCATAGGGATGTGTTCTCTTTACAGTCAAATTTGAATCCGGAAATGAAATCTCTTTGGTCTAGACAACCATTCGAACAATTGTTTGGTATGGTAAGCCCAGACCAGAGTAGAGGGGATGGAGGAATTGCTCCCAGATCCAGCATAGCTCCCAACAAAGACACTCTCTCTCATGTGGAACCAGAAACCAGCCTTCTTCAATCTCTTCAACATTGTATCAGGAAACTCCTAAAATTGGAGGGATCAGATTGGCTGTTTAGACAAAATGGTGGGTCCGATGAGGAGCTAATTGATCGAGTTGCTGCAACTGAGAAATATCTACATGATAATGGCAGGAATGAGGTATACATGAGTGACCATCATTTGTCTGCTGATCAAAGGGCCAGTGCAGACCAGAGGAGTGAAGAGGCAGATACCCCTTACATTTTGTCATTGCCCAATTGTGGAAATGGTTGCATATGGCGACCAGCCCTGGTTGTGAGTTTTGGTGTGTGGTGCATACACCGGATTTTAGAACTATCACTCGTGGAGAGTCGGCCAGAGCTATGGGGCAAATATACTTATGTTCTTAATCGCCTTCAGGGAATTCTTGATCCTGCATTTTCCAAGCCTCGTCATCCGATTAGCTGCTGCTCATGTCTTGAAAGACCAGCAAAATATATGAAGAGCTTCAACCAGTCACAGCAGAATGGGCTGTTATGTACCATTGAAAAATTGGTCAATGAATCCTTCACAACAGCAAGTATGATTCTCGAGATCATCAAGGATGTGGAGATTGCAGTGTCTGGCCGCAAGGGCCGGACTGGCACTGCAGCAGGTGATGTTGCATTTCCCAAAGGAAAAGAGAACCTGGCATCTGTATTAAAGCGCTATAAGCGTCGGCTCTCAAACAGGTTTTCTGGGAACCATGAAGGCACTTCATCCTGCAGGATCCCTTCACCTGCTACTTCCTCAGCGGATCTGGTCGGTGGCCGCCAGCGAATGCTTCCACCTCCTCCATTGCTAATTGCTCTGCAACTGCAGGTCATGGTTACAGAGAAACCTTCCAGATTTAGTTTGAGCTATGAAGAG
>gnl_Elagu_v2.0_p5_sc00268.V1.gene74
ATGGGAAGCACTGTGATAGTCCCATATGCTGCTCTTCTACTCATTTGTTGTACTTCCATTATTTTTACACTATATCTGGCAGTTACACCGCTAAAATCTGCGAGTGATGGGCCAGAGGCACAGTTGTGGATCTTGCATGATAAGTTGGAGCTTCCTGAGGGCAAAGAAGAAAATGATCTAGATAACATTACATTTGTTGAAGATCATGGGTCTGCAGTAGAACCTGTCTTGGAGAGTTCCGGTCTTCCTGATAAATCAGTTCATGAATTGAATCTTGATATGTCCGAGACAGCTATTGATTCTGACCATGATACTCATCACTCTTCTGATGGTCCAAACTTTAGTTCTACTTGTACTTCCTCATCACATTATGCTGAAGATTTGAAACCTGTAGTCAAACCTGATCTGCTGGAAATCATAGATAAAGTTTCTACCAGTGGCTCGCCAGATGCAGGTATTGTACAGAGTATTGAGTCCAAGGACCCAGTAGAAAAGGATGTCAAGGACCCAGTGGAAAAGGTTGTGGGAGTGGAAACAGATGTTCATTCAGATAAAGATAATGGAGGAGATGCTTTGGAGTTTGAAGAGTCCCCCAGAGGAGCTTTGTCAACTTCAACCTCTGATGGTCCTGGGTCCTTTGGTAGCATCAAGGGAAAAGGTTATGATGGAGGGAATGACAGTGGAAGCCTATCAAAATTGTCTGGATTGGGTCGCGCAGCACGACGTCAATTTGCAGCCATTTTGGATGAGTTTTGGGGTCATCTGTTTGATTTTCACGGGAAGCTAACGCAAGAAGCAAGTGTGAAAAAACTGGATGTTTTGCTGGGATTAGATTTGAAAATAGTTGGTTCTGTCAAAATGAACAACTCAGGAGCAGAATTGTCCAAGAATTTCTTTACAGATGCAGATAGGGGAATGGCTATGTCAGCCGTCTCAAGAGACTACAAATCTCCCAAACAGAAGATAAATTCAAGTATGGAGTTATCCCACGGGCTTCATATGGGATCCCCATCTTGGTCACAAAACATGCATGTGTCGAACACGCATGTGAAAAACTCATGCAGGGACCTAGTTGATCCCAGTGAAAAACTCTTTTCTACTTTGCACTTGCCACAATATTCTCATAATCGGGATTATCAGCCTGCTACAATACATGGTTATCAGATAGCATCCTATCTCAAAGGGATTGGTTCGGGCAGAACTCCCTATTCCTCAAGCATTTCACTAGACCCACTATCAACTGCCAAGTCTGCTGAATCCTTTATCCCAAATATCAGGGATTCAGTTATGTATACTCAAGGGCAAAATGGACTTGGTTCAGTGGGAACATCTGGTTTGCAAAGCCCAACAGCATCTCGAATTAGCAGATTGCAGGTAGAAAGGCCTTACTATGATCTTTCCCTGGTTGATACTAGTGAAAATTTTGGTGCTGCAGCCTCCACAAAGAAATACCATAGTTCACCGGATGTTTCTGCACTTATTGCTGCTAGCAGGAGTTCGTTGTTGAATGAGGGAAAATGGGGTAGTCCTTTTGGCCCTCGTCCATCCTTGAGTAGGATGACATCTGAGAAATCACAATATTTGAACCCTATCTCCAGAGCTGGAGTTCCATTGCCATTTGATGAGCTTTCTCCACCCAAACTCCATAGAGATGTGTTCTCATTACAGTCAAATTTGAATCCAGAAACCAAGTCTCTATGGTCTAGACAACCATTTGAACAATTGTTTGGTATGATGGGCACTAATCAGAATAGAGAGGATGAAGGAATTTCTCACAGATCCAGCACGGCTCCCAACAAAGACACTTTCTCTTGTTCAGAATCAGAAGCCAAGCTAATTCAAGCTCTTCGATATTGTATTAAGAAGCTCTTAAAATTGGAGGGATCATATTGGTTGTTTAGACAGAATGATGGGTCCGATGAGGAGCTAATCAATCGGGTTGCTGCAGCTGAGAAATATCTATGTGAAGCAGATGTTAATGACATGAATCAGGTATACATGAGTGACCTTCATCACTTGTCTTCTGATCAAAGGTTTAGTTCAGTCCAAAGGAGTGAAGAGGAAGATAATGCTTTGTCATTGCCCAATTGTGGAAATAGTTGTATATGGCGACCAGCTCTGGTTGTTAGTTTTGGTGTGTGGTGCATCCGCCGGATCTTAGAACTATCACTTGTGGAGAGTCGGCCAGAGCTGTGGGGCAAATACACTTATGTTCTCAATCGTCTTCAGGGAATTCTTGATCCTGCATTCTCCAAGCCCCGGAATCCCATTGGTGCCTGCTCGTGTCTCGGAAGACTAGCAAAAGACATGAAGAGCTTCAAGCAGTCGCAGCAGAAATCAATCAATGAATCCTTTACAACAGCAAGTATGATTCTTAACATCATCAAGGATGTTGAGATTGCAGTCTCTGGCCGCAAGGGCCGAACAGGCACTGCAGCAGGTGATGTTGCATTTCCGAAAGGGAAAGAGAACTTGGCATCCGTATTAAAGCGCTACAAACGTCGGCTCTTGAACAAGTTTCCTGGAAACCATGAAGTCCATGGCATACCATCAATGTGCCTGTCGGAAATTGAAGTTGAGAGTCCACTAGAGCCAAGG
>gnl_Eucgr_v2.0_Eucgr.K01247.1
ATGGAATCTGAAACTGCAAGTACAAACCATTTGGCTGTTGGCCTTCATCGCGTGCTGCCAGCTTTCCTACCGGCATTTCTAATTTCAGTTGGATACATCGACCCTGGAAAGTGGGCTGCTAATGTCGAAGGAGGTGCTCGATATGGGGTTGATCTTGTAACATTTATGCTTATTTTCAATTTGGCGGCAATTCTGTGTCAGTACCTGTCAGCCCAAATCGGTGTGGTCACTAAGAGAGATCTTGCTGAGATATGCAGTGATGAGTATGACAGGTGTGTATGCGTTCTATTGGGGATTCAGATGGAGTTTTCTATGATTGCATCGGACCTCTCTATGATTGTGGGAATGGCACACGCACTAAATCTTCTTCTCGGGGTGGATTTGTTCAGTTGCATTTTTTTGACTGCGATAGATGCTGTCTTCTACCCTCTTTTTGCAAACCTCCTGGAGAACTGCAAGGCCAAACTCCTATGTGTATGCATTACATGCTTCTTAATCTGTGCTTTTGTTTTTGGAGTACTGGTAAGTCAAGCAGAAATCCCTCAAAACATGAATGGGATGCCTACTGTATTTAGTGGGGAGAGTATATTTATGCTGATGGGTCTTCTTGGATCAAGTATACTGCCTCAGAATTTTTACCTCCATTCTGCTCTAGTTCAGCATTACTGGGGAGAGCCAAAATTTTCTATTGGTTCCCTGATTCATGACCACCTATTTGCCATTATATGCGCATTCAGTTGCATTTATCTGGCGAGTTGTGCATTGATGAGTTCAGCTGCAAATGTATTCTATAGTGCAGGCCCTGTTTTGCTTACTTTTCAGGATGCACTGACCTTAGTGGAGCAGGTATTTGGGAGTCCAATTGCACCTTTTCTTTTTCTACTGGTTTTGTTCAGCTCTAGTCAAGCTACAGCTTTAACCTGGAATATAAGTGGAGAAGTGATCTTGCATAATTTCTTGATGGTGGACATCCCGAGCTGGCTTCACCGTGCTTCAATCAGAATTCTAGCCATCATTCCTGCTATTTATTGTGTATGGAATTCCGGGGCTGAGGGGTTGTACCAATTACTCATTTTTACGCAGGTTGTGGTAGCTCTGCTGCTCCCCTCCTGTGTAGTCCCTCTTTTTCGTGTTGCCTCATCCAGAACAGTGATGGGTGTCCACAAAATCTCTCAGGTTATGGAGTTCTTGGTTCTGATGACATCTATTGGAATGCTTGGCTTGAAGATTATATTTGTGTGGGAGATGATCTTTGGAAGTAGTGATTGGGCCAGTAATTTGAGATGGAATGTCGGCAGTAATTCATCTTACCTCTATGTTGTCCTTGTTATCACTTCTTGTGCATCATTGGGTTTGATGCTATGGCTAGTAGCTACACCTTTAAAATCTGCGAGTTTGCAGACAAATGCACAGGCATGGAATTGGGATTTACGAAGGAAAACCGAGATTTATACTGAGAGAGAGGAGTCTGATTTTGGTAGAGTTGGGTATTTAGCAGAAGAACACAGCCAAGAGCTGGATGTATCTCCTTTACCTCGGAACTCTGTTGCATCAGTAGTGACTTCTGAGGTCGATTTACGAATGACAGAATCTGATCAGGAGCGCAGTTTGATGACTGTAGATGAGAAGCAGCCTAACATTGCAATGAACTCACAAACATGCTCTTCTGAAATACCGACTTCGGTGACACAATGCATGCCGCACTTAGCTGCATCAAAGGAGATTTCTGAAACTAAGGCCACAACGATTGAGGTGATTGAATCAGTTGAACCTGTTGAGAAGACTGTGGGAGTTGAGGTAGACCTCCCGACTGAAAAGGATGATGGAAAAGATTCCTGGCAAGGCAAGGAACCATCCAAAGGAGCTTTGGGGAGCACTCCAACTATACCCGAGGCTCCAGGATCATTCAGGAGTCTCAGTGGCAAAAGTGATGATAGTGGAAATGGTGCGGGTAGTCTTTCGAGATTAGCAGGGTTAGGGCGTGCTGCAAGGCGTCAATTAGCCGCCACTCTCGAGGAATTTTGGGGACAGCTTTATGACTATCATGGAGTAGTAACTCTAGAAGCAAGAGCTAAAAAGTATGATCTGTTGCTTGGGGTTGATGCGAAGGTCGTTGCTTCAACGATCAAAATGGACACATGTGGGTTGGACTCTTCTGCATATTTCCCTTCATTGGTTGGAAGAGGATCTGATCCATTTATGAGCCCAAGTATGTTTGATTCTCCCGAGCAACAGAGGGTACAGAGTGGCCGAGAGTCACCTTATGGTTCTCAAAGGGGATCTTCTTCTCCATGGTCCAACCAAATGCAGTTGTTAAGTGCATATGCTCAAAGTTCTCACCGTGGAGTAGACGCTGGCGAGAGGCGTTATTCTAGTTTGCGTCTTCCTCCCTCTTCTGATGGGTGGGATAATCAGCCTGCCACGGTTCATGGTTATCAGATAAAATCATATCTCAATCGGATTGCAACTGAAAAAAGTTCTGATTGTTTTAACGGCCAGGGTGATCTGCCGATCTCACCATCCTTGCCCTTGGGCCCGACCAGCTACAAGGACTCTAATGCTTTTACTTTGGGGCAAAAATCACAGAATGGGCTGAGCCCTGTACAGACATCCTTTCAGAATGTTGCGGTTTCTGGAAACAGATTAATGCATCCAGAGAGACAAAATTATGAGCATTTCTCTCCTAATCCTTCCCAGAGTGTGCTGGCTTCGGCCAATGAGAAGAAGTACCGTAGTTTGCCTGATATTTCTGGAGTGTCTGTCTTTAATCGTACTTCAGGTTCTGCCAAGAATGCTCGGTGGGACACTTCCATCGGATATGGTCCATCTGTAAATAGACCGAGTTATGAATCATCAGTATTCTCTAGTTCTATATCTAGAGGGGGCCTGTTGGTTGATGAGCCCTCTCCATCTAGCAGATATCGAGATACGTTGTCTATGCAGATGACATCAAACTCAGATACTTCATCCCTCTGGTCAAGACAGCCTTTTGAGCAGTTTGGTGTTGCTGATAAAAGTCGGACGTTGGGCAGCATAGGAAGTAGGTCAAGCCCATTTTCTAGAGAAATTACTTCTGCTGTGGATGCTGAGGCCATGCTTCTCCAGTCCTTGAGACATTGCATTTTGAAACTCCTGAAGTTGGAGGGATCCGACTGGCTGTTTAAGAACAGTTGCGGTGCTGACGAGGATCTAATTGACAAGGTTGCTGCTAGGGAGAAATTTCTTTATGAGCTCGAGAACAGGGAGATGAACATCCCTTCATTGAAGAATGAAGAGTTTGGTCTTGCCAGTTCTGCGATTGCATCTATTCCTCATTGTGGCGAAGAGTGTATCTATAGAGCTGATCTTGTAATAAGCTTTGGTGTGTGGTGTGTACACAAGGTTCTTGATCTGTCGCTCATGGAAAGCCGGCCAGAGCTATGGGGAAAATATACTTACGTACTTAACCGACTTCAGGGAATCATTGAACCGGCATTCTTGAAGCCCCGAACACCGATGTCCCCATGCTTTTGCCTCCAAATTCCTGGAGTGAATTTCCACCAAGTACCAAGCCCTGCCGTTGGAAATAATGATTCATTACCTCTGGTTGCAAAAACTACCCGTGGCAAGTGCACAACGGCGGCGATGCTCCTTGAAATAGTCAAGGAAGTGGAGAATTCAATCTCTGGCAGGAAAGGTCGGACGGGCACTGCAGCAGGTGATGTGGCTTTCCCAAAGGGGAAAGAAAATTTGGCATCTGTCCTCAAACGATACAAGCGTCGACTGTCCAACAAACCAGTTGGTTCACAGGAGGGGGTCCGCAAGATTCCACATTCAGCTTCTTATGTCTCG
>gnl_Manes_v6.1_Manes.08G008200.1
ATGGAGTCAGAGTTTGTCAATCCTAACTGTATGCTGGGTATTCTTCATCGACTGCTTCCTGCTATTGGACCTGGACTTTTAGTTGCAATAGGATATGTTGACCCTGGAAAGTGGGCAGCAACTGTCGAAGGAGGTGCTCGTTTTGGGTATGATCTAGTGGTGCCTATGCTTATTTTCAATTTAGCTGCTATTTTATGCCAATACCTCTCAGCTCTAATTGGTGTGGTCACTGGAAGAGACCTTGCCCAGATTTGCCATGATGAGTACGACAAGTTCACTTGCATGTTTCTTGGAGTTCAAACAGCACTTTCTGTGATTGCATTGGACCTTACTACGATCCTTGGCATTGCACATGGTCTTAATCTTCTCTTTGGGGTGGACTTGTCTACTGGTGTTTTTTTAACTGCTGTTGATGCTGTTTTATTTCCACTTTTTGCCACCCTTCTGGAGAGATGCAAGGCAAATCTCATATGCACATGCATGGCAGGCTTTATATTGCTTTTTTATTTCTTTGGGGTGCTTACCAGTCAAACAGAAATCCCACTTTCCTTGAATGGGATGCTGACAAAGTTGAGTGGGGAAAGTGCATTCGCCCTGATGAGTCTTCTTGGAGCGAATATCATACCTCATAATTTTTACCTCCATTCATCTTTTGTTCTGCAGCATCGGGGTCCTCAGAATATTTCTAAGGATGTGTTGTGCCAACATCATTTCTTTGTCATCTTATGCATCTTTAGTGGCCTTTTTCTGGTGAATTATGTCCTTATGAACTCAGCTGCAAGTGTCTTCAACAGTACTGGCCTTGTTTTGCTCACCTTTCCTGATGCAATGTCACTGATGGAACAGGTGTTCAGAAGTCCAGTGGTGCCCCTTGCCTTTTTAATCACTTTGTATTTTACAAATAAAATCACGGCGTTAACCTGGAATGCTGGTGGGCAAGTAGTCTTACATGATTTTCTCAGACTGGATATACCTAATTGGCTTCAACATGCTACAATCAGAGTTATTGCCATTGTTCCAGCCCTTTATTGTCTATGGACTTCAGGAGTGGAAGGAATATACCAGTTGCTTATTTTTACACAGGTTATGATTGCATTACTGCTTCCATCTTCTGTGATTCCACTTTTCCGGGTTGCATCATCAAGGCCAATAATGGGTGCCTACAAAATTTCTCAGCTTTTGGAGTTTGTAGCACTGATTACTTTCATGGGTTTGTTAGGCTTAAAGATCTTATTTGTGGTAGAAATGATTTTTGGTGACAGTGATTGGGTTGGGAATTTGAGGTGGAACATGGGTAGTGGTGCATCTTTTGCATACATTGCACTTCTCATCACTGCTTGTTCATCATTTAGTTTGATGCTTTGGTTAGCAGCGACACCGTTGAAATCTGCAACTCACACAGATGCTTTGCTATGGAACTGGGAAGCACCCAATACACCTGAACCATCCATGTGGAGGGGGGAAATTTTTTTACCTGAAACTCTACATGATGGAGAGGAACTCATTCAAAGCGAGGAACAATTACCAGAACCACGGAATTCGGTGGAGAGTTGTTCAGATGTAATTGGTGTTAATGCTGAACCGAATTTGCCTGAGACGATTATGGAAACTGAACAGGAACTGCATTTGAAAACTAACAAGGAAAGTGATCTTGATGTTACTTTTGATAGCCCGCCAATAACATATCAAGAGGAATCAACTTCCTCAGTGGACACAACATCAGTGTTAACTTCTGTTGATGAAGTTGTTGATAGTGATCTGCTGGATGCTGCAATGATTAAGGTTGAGTCAGTGGAACCAATTGAAAAGACGCTGGGGATAGAAGGAGAATTACAGGCCGAAAAGGAGGATGATGAGGGAGATACTTGGGAGCCTGAAGAATCATCCAAAGTGGTTCTTGGAAGCACCCCTTCTCTGATATCTGATGGTCCACCGTCATTTAGGAGCCTAAGTGGAAAAAGTGATGAAAGTGGGAATGGTGCAGGAAGTCTCTCGAGATTAGCTGGGTTGGGGCGAGCTGCAAGGCGTCAATTAGCTGCAGTTCTTGATGAATTTTGGGGACAGTTGTATGATTTTCATGGGCAAGCAACTCAAGAAGCAAAGCATAAGAAATTGGATGTGTTACTGGCTGATTCAAAGCTTGCATATTCCTTATTGAAAGTGGATACTACTGGGAAGGAATTTAGTGGATATAATCCACCTGTAGGCAGCAGAGGAGCCGATTCTATTCTCAATTCAAGTTTATGTGATTCCCCCAAGCAGCTGGGGGTGCAAAGCAATATGGACTCATATGGAGTTCAGAGGGGATCATCCTCATTGTGGTCCAGCCATATGCAGTCGCTGGATGCATATGTGCAAGGTTCCAGTCACAATGTTGTCGACTCTTCTGAGAGGCGGTATTCTCGTGTGCGCACTCTTCCTTCATCTGATGGCTGGGATAGTCAACCAGCTACTGTACATGGTTACCAGATTGCATCTATAGTCAACAGAATTGCCAGGGAGAGAAGTTCCAATTTTGCAAATGGTCAGATGGAGTCCCCAGCTCCAATATCCCCATCTTTGGGCCCTGGAAACTATAGGGACTCACTTGCAGTTGCCTTGGGGCAAAAATTGCAAAATGGATTAAATTCTCCACTAACCTCAAGGTATCAGAACATTGCAGCATCTGGAAACAGCCCATTGCCATCTGAAACACCATATTATGATGTTTACTCTTCGTCTGCTGATAACTTGGGGATGTCGGCCAATACGAAGAAGTATCATAGTTTGCCTGACATTTCAGGGCTTTCTGGTCCTTATAGGGATATATACACGTCTGAAAAGAGTTCTCAGTGGGACAATACAGTTGGATATGGAGCAACAACAGTAGGGAGAAGAAGTTATGAGCCTTCCTTCTATTCAAATATAGGATCAGGAGTGCGAGGTTCTTTGGCTTTTGATGGTGTATCAAAAGGCTATGGAGATGCTTTTTCCTATTCTGTGAGTTCAGACCATGGATCTATTTGGTCCAAGCAGCCGTATGAGCAGTTTGGCGTTGCGGATAAAAGCCGTGCTGTTGGGAGTGGATTAGGAAAAAGGTCAAATTCAAGTACTCAAGAAACTCACTCTCCTGTGGATTCAGAGGTCCAGCTTCTTCGATCATTCAGATGTTGTATCGTTAAGCTTTTGAAATTGGAAGGTTCTGATTGGCTTTTTAGTCAAAATGATGGGACTGATGAAGATCTAATTGAACGTGTGGCTGAGAGGGAGAGATGTTTGTATGAAGTTGAAACAAGGGAGAAAAACCACATGGTTCACATGGGTGAGCCTCAGTATTCCTATTCTGACAGGAAGCCAGGTTCTGCATTGAAGAATGATGAGGCTGGTATAACTAACATTCTGGTTTCCTCAGTTCCTAATTGTGGGGAGGGCTGTGTTTGGAAGGCAGATTTGATAACCAGCTTTGGGGTTTGGTGCATTCATCGGATTCTTGATTTGTCACTCATGGAAAGCAGGCCAGAATTGTGGGGAAAATACACTTATGTGCTTAATCGTCTTCAGGGGATCATAGATGTGGCATTTTCAAAACCTCGCAATCCAATGCCCCCTTGCTTCTGCCTTCAACTCTCTGCAGCATATCAGCGTAGGTCAAGCCCACCTGTAATGAATGGAATGTTGCCCCCTGCTGCAAAACCAGGGAAGGGGAAGAGCACTACCGCCTCAACACTTCTTGACTTGATCAAGGATGTAGAAATTGCCATATCTTGTCGAAAGGGTCGATCGGGCACTGCTGCTGGAGACGTAGCTTTCCCAAAGGGAAAAGAAAATTTGGCTTCGGTGCTTAAACGATACAAGAGGCGATTATCCAACAAGCTGATCGGGAATAAAGGAGGGGTG
>gnl_Manes_v6.1_Manes.09G063600.1
ATGTGCAGATTTAAGCAGCTAATAGCAATCAATCTACCGGGTATTTTTCGTCAACTGCTTCCTGCTGTTGGGCCGGGACTTTTGATTGCAATTGGATATGTTGACCCTGGAAAGTGGGCAGCAACTGTTGAAGGAGGTGCTCGTTTTGGGTATGATTTGGTGGTGCCTATGCTCATTTTCAGTTTTGCTGCTATTTTATGCCAATATCTGTCGGCTCGAATTGGTGTTGTCACTGGAAGAGAACTTGCACAGATTTGCTCTGACGAATATGACAAGTTCACGTGCATGTTTCTTGGAGTTCAAACAGCACTTTCTTTGATTGCATTGGACCTCACTACGATCCTTGGCATTGCCCACAGTCTTAATCTTCTATTTGGGGTGGACTTGTCTACTGGGGTTTTTTTAACTGCTGTTGATGCTATTTTATTTCCACTTTTTGCCACCCTCCTGGAGAGATGCAAGGCAAGTTTCCTATGCACATGCATGGCTGGCTTTGTGTTGCTTTTTTATTTTCTTGTAGTGCTTACCAGTCAAACAGAAATCCCATTTTCCAATTCAATGAATGGAATGCCATCAAACTTAAGTGAGGAAAGTGCATTTGCGCTGATGAGTCTTCTTGGAGCGAATATTATGCCTCATAATTTTTACCTTCATTCATCTTTTGTGCTGCAGCATCAGGGCTATCAGAAGAATACCTCTAAAGATGCCTTGTGTCATCACCATTTTTTTGCCATCTTATGCATCTTTAGTGGCATTTATCTGGTGAATTATGTGCTTATGAACTCAGCTGCAAGTGTGTTCAACAGTACTGGCCTTGTTTTGCTTACTTTTCCTGATGCAATGTCACTAATGGAACAGGTATTCAGAAGTCCTGTGGCACCCCTTGCCTTTTTAATAGTTTTGTATCTTACAAGTCAAATCACAGCGTTGAGCTGGAATCTTGGTGGACAAGTAGTCTTACATGATTTCCTCAGACTAGAGCTGCCTAATTGGCTTCGACATGCAACAATCAGAGTTATTGCAATTGTTCCAGCTCTTTATTGTGTGTGGACGTCAGGAGTAGAAGGAATATACCAGTTGCTGATTTTTACACAGGTTATGATTGCCTTGCTGCTTCCATCTTCTGTGATCCCACTTTTCCGGGTTGCATCATCAATGCCAATTATGGGTGTCTATAAAATTTCTCAGCTTTTGGAGTTTGTGGCAGTGATTACTTTCATGGGTTTGTTAGGCTTAAAGATCATATTTGTGGTGGAAATGATTTTTGGTGACAGTGATTGGGTTGGTAATTTGATGTGGAACATGGGTAGTGGTGCATCAGTTGCTTACACTGCACTTCTCTTAACTGCTTGTTCATCATTTTGTCTAATGCTTTGGTTAGCAGCAACACCATTGAAATCTGCAACTCGCTTGGATGCTCAGGTAATGAATTGGGAAGTACCCAATGCACCTGAACCATCCACATGGAGGGAGGAAAGTTATTTATCTGAAACTATACATGAAGTGGAACCCATTCAAAATCAGGAAGAATTACCAGATCCAGGGAATTCCATGGAGAGTTATTCAGATATAACTGTTCCAAAAGCTGAACCTGATTTGCCAGAGACAATAATTGAATCTGATCAGGAACTGCATTTGAAAACCATTGATGAAAGTCATTCTGATGTTAAGTTTTGTAGCCTGCCAATAGTATATCAAGAGGAATCAACTTCCACAATAGACTCGGTATCCATATCAACTTCTCTTGATGAAGTTGTTGATGGTGATCTGCCAGAGTCTGTTATGGTTAAGGATGAGTCGATGGAACCAATTGAAAAGACTGTCGGGATAGAGGGAGATTTACAGGCTGAAAAGGAGGATGCTGAGGGTGACACTTGGCAGCATGTAGAATCATCCAAAGTGGTTCCTGTAAACACCTCATCTCTGACATCTGATGGTCCTCCATCATTTAGGAGTCTAAGTGGAAAAAGCGACGAAAGTGGAAATGGTGCTGGAAGTCTTTCAAGATTAGCTGGGTTGGGGCGAGCTGCAAGGCGCCAATTAGCTGCAGTGCTTGATGAATTTTGGGGACAGTTGTATGATTTTCATGGGCAAGCAACTCAAGAAGCGAAAAACAAGAAACTGGATGTGTTGCTGTCTGATTCCAAGTTTACATGTTCCTCGCTGAAAATGGATGCTAATGAAAAAGAATTTGCTGGATGTTATCCATCTATAGGACGCGGGGGAATCGATTCTGCGGTGAATACTAATTTTTGCAACTCCCCCAAGCAGCTGAGGCTGCAAAGCAGCACGGACTCATCATATGGAGTTCAAAGGGGATCGTCCTCATTGTGGTCCAGCCACATGCAATTGCTGGATGCATATGTTCAAGGTTCCAACCGCAATGCTGTCGACTCTTCAGAGAGACGGTATTCTAGTGTGCGCACACTTCCTTCTTCTGATGGCTGGGATAGTCAACCAGCTACAGTACATGGTTATCAGATTGCATCTATAATAAATAAAATTGCTAAGGACAGAAGTTCCAATTGCGTGAATGGTCAGATGGAGTCCCCAGCTCCAATATCCCCATCTTTGGGCCCTAGAAACTATAGGGACCCACTTGCAGTTGCCTTGGGGCAAAAATTGCAAAATGGATTAAGTTCTCCACAAGCCTCAAGGTATCAGAACTTTGCAGCACCTGTAAACAGCCCACTGCAATCAGAAAGAGCATATAATGATGTTTGCTCTTCTGGATCTGTTGATAACACAGGGATGTCAGCCAATGCAAAGAAATATCATAGTTTGCCAGACATTTCAGGATTTTCTGGTCCTTATAGGGATATGTATATGTCTGAAAAGAGTACTCAGTGGGGCAATACTCTTGGATTTGGAGTAACTGTTGGGAGAACGAGTTATGAGCCTTCCTTGTATTCAAATTCTGGATCAGGAGTGCGAGGTTCTTTGGCTTTTGATGATGTATCAAAAAGGTACGGTGATGCATTCTCCTATTCTATGAGTTCGGACCATGGCTCCATCTGGTCCAAACAGCCATATGAGCAGTTTGGCATTGCGGGTAAAAGTCGTGCTGTTTGGAGTGGGATTGGGAATAGGTCAAATTCAATTACTCCAGAGACTGTCTCCCTCGTGGATTTGGAGGCTCAGCTTCTTCAATCATTCAGATGTTGTATTGTTAAGCTTTTGAAATTGGAAGGGTCTGATTGGCTGTTTAGTCAAAATGATGGAGCTGATGAAGATCTAATTGATCGTGTGGCTGCAAGGGAGAGGTGTTTGTATGAAGTTGAAACGAGAGAGATAAATGGCTCAGTTCACATGGGTGAGCCTCAGTATTCGTATTCTGACAGGAAGTCTGGTTCTTTATTGAAGAATGATGAGGTTGGTATGACCAACATGCTGATTTCCTCAGTTCCTAATTGTGGAGAGGGTTGTGTTTATCGAGCCGATTTAATAATAAGCTTTGGGGTTTGGTGCATTCACCGCATTCTTGATTTGTCACTCATGGAAAGCCGGCCAGAGTTATGGGGAAAATACACTTATGTGCTTAATCGTCTTCAGGGGATCGTAGACCTGGCATTTTCGAAGCCCCGTAGTCCAATTTCCCCATGCTTCTGCCTTCAGCTCCCCTCAGCATACCAGCGTAGGTCAAGCCCACCTGTACCGAATGGAATGTTGCCCCCTACTGCAAAACCAGGGAGGGGGAAATGCACTACTGCAGCAATGCTTCTTGACTTGATCAAGGATGTGGAGACTGCAATATCTTGCCGAAAGGGTCGATCGGGCACTGCTGCGGGCGATGTAGCTTTCCCAAAGGGAAAAGAAAATTTGGCCTCTGTGCTTAAACGATACAAAAGACGATTATCCAACAAGCTAAGTGGGAATAAA
>gnl_Medtr_Mt4.0v1_Medtr2g062640.1
ATGGAGGATAGAGTTATGGGGGAGAGAGAAAGCGGTACAGAGAGAGGGCTTACAGGAGTGAGAAAATTGTGTGATGAATATGATACATTGACATGCCTTCTCCTTGGAATTCAAGCAGAACTGTCCGTGATTATGCTAGATCTTAACATGATCTTGGGCATGGCACAAGGATTAAATCTTATTTTTGGGTGGGAATTGTTCACCTGTGTCTTTTTAACTGCCATTGGTGCTGTTTTTCATATGCTTCTTGCTGTCCTCTTTGACATTGAGAAGGCAAAATTCCTAGCACAGTTTGTGGCAGGCTTTGTATTATTTTCTTTTATACTTGGAGTATTCATCCAATCAGAAGTTCCAGTTTTCATGAATGGAATACTAATAAAGTTAAGTGCGGAGAATGCATTTATGCTGATGAGTCTTCTCGGAGCAACTCTTGTGCCTCACAACTTTTACCTTCATTCTTCTATTGTACAGTGGCATCAGGAACCAGCAAACATTTCTAAAGATGCATTGTGTCATAACCATTTTTTGGCCATCTTATGTGTCTTCAGTGGCCTTTATTTGGTAAATAATATTCTGATGACCACCTCAGCAAATGAGTTCTACAGTACAGGTCCTGTTTTGCTTACTTTTCAGGATGCGCTGTCACCAATGGAACAGGTGTTACACAGCCCAATAGCCCTGCTTGGCTTTGCACTCATTCTGTTTCTTGCCAATCAAACTACAGCATTAACTTGGAGTTTAGGCGGAGAAGTTGTAGTTAATGGTTTCTTAAAACTAGACATACCAGGTTGGCTTCATTATGCGACAATTAGAGTGATTGCGGTGCTGCCCGCCCTTTATTGTGTCTGGAGTTCAGGAGCTGAAGGGATGTACCAGCTACTTATAATCACTCAGGTTTTAGTAGCTTTGCAGCTTCCGTCGTCTGTGATTCCTCTTTTACGAGTTGCCAAGTCTAGATCAGTAATGGGTGCACACAAGATCTCCCAGTCTATGGAGCTTTTGGCATTGACCATATTCCTTGGGATGCTTGGCCTGAATATCATCTTTTTGGTAGAAATGATATTTGGCCATAGTGATTGGGCTGCTGATTTGAGGTGGAATGTGGGGAATGGAGTGTCTGTCTCGTTTTCAGTTCTTCTCATTGCTGGTTTTTTATCAATATGTTTCATGCTTCGGTTACTAACCACACCTTTAAGATCTGTCGACATAAATGCTCTGGTCTTAAACTGGGATATGCCAGAGGCTGTACTAAATCCGCTGGTTGATGGTGAAGAAATG
>gnl_Medtr_Mt4.0v1_Medtr0041s0030.1
ATGGAAACAGAGGCATTGAGTTCTGAACAGACGAAGAGTAAAATGGAGGCAGAGACATTGAGTACTAATCCCCCTCCTGGTTTTCTTATTCGCGCACTTCCGGCTGTTATACCCGCGCTTTTGATTTCGATAGGATATGTTGACCCTGGAAAGTGGGTGGCAAGTATAGAAGGTGGTGCGAGGTTTGGTTTTGATCTGGTGGCTTTTGCGCTAATTTTCAATTTTGCCGCTATCTTCTGTCAGTACTTATCCGCAAGGGTTGGTGTAATCACTGGACGAGATCTTGCTCAGATTTGCAGTGATGAATATGATACATGGACATGCCTTCTCCTTGGAATTCAAGCAGAACTGTCCGTGATTATGCTAGATCTTAACATGATCTTGGGCATGGCACAAGGATTAAATCTTATTTTTGGGTGGGACTTGTTCACCTGTGTCTTTTTAACTGCCACTGGTGCTGTTTTTCATATTCTTCTTGCTATCCTCTTGGACATTGAGAAGACAAAATTCCTAGGACAGTTTGTGGCAGGCTTTGTATTACTTTCTTTTATACTTGGAGTATTCATCCAATCCGAAGTTCCAGTTTCCATGAATGGAATACTAATAAATTTAAGCGGGGAGAGTACATTTATGCTGATGAGTCTTCTCGGAGCAACTCTTGTGCCTCACAACTTTTACCTTCATTCTTCTATTGTACAGTGGCATCAGGGACCGGCAAACATTTCTAAAGATGCACTGTGTCATAACCATTTTTTGGCCCTCTTATGTGTCTTCAGTGGCCTTTATTTGGTAAATTATATTCTGATGACCACCTTAGCAAATGAGTTCTACAGTACAGGTCCTGTTTTGCTTATGGAACAGGTGTTACACAGCCCAATAGCCCTGATTGGCTTTGTACTCATTCTGTTTCTTGCCAATCAAACTGCAGCATTAACTTGGAGTTTAGGCGGAGAAGTTGTAGTTAATGGTTTCTTAAAACTAGACATACCAGGTTGGCTTCATTATGCGACAATTAGAGTGATTGCTGTGCTGCCCGCCCTTTATTGTGTCTGGAGTTCAGGAGCTGAAGGGATCTATCAACTACTAATATTCACTCAGGTTTTAGTAGCTTTGCAGCTTCCGTCGTCTGTGATTCCTCTTTTTCGAGTTGCCTTGTCTAGATCAATAATGGGTGCACACAAGGTCTCCCAGTCAATGGAGCTTTTGGCGTTGACCATATTCCTTGGGGTGCTTGGCATGAATATCATGTTTTTGGGAGAGATGATATTTGGCAGTAGTGATTGGGCGTGTGATTTGAGGTGGAATTTGGGGAATGGCGTGTCTGTCTTGTTTTCAGTTCTCCTCATTGCTGGTTTTTTATCAATATGTTTGATGCTTCGGTTAGCTACCACACCTTTAAGATCTGCCAGCATTCAATTAAATGCTCAGGTCTTAAACTGGGATATGCCAGAGGCTGTACTAAATCCGCCGGTTGATGGTGAAGAATCACATGTAACTGAAACAGTGGGTCATGAAGATGCGTCTTTCCAAGCTGACGAACCAAAACCAGCTTTGGCAAGGTCATTAGAGTACCCTGAAGTATCACTTGCTAGTTTTCGTCCTGATCTACATCTACCTGAAACTGTAATGGAACCTGATCCCCAGGTGAATGCTTTAAAGGAAAATCATTCTGTTGCACCATCAGTTTCCACATCTGATTCAGGGACAGTATCAAAAACTGTAGCTAATGATACTTCTAGTTCTGATTCTAAACTTAAAGACACGAAAACTATCATTGAAGCAAATGCCCCAATTGAGAAGACCGTGGAAATTGAAGATGATTCTAATGTTGAAAGGGATGATGACGATGTAGACTCATGGGAAACTGAAGAATCATCCAGAGCAGTCTTGGCAAATGCCCCGTCATCAACATCAGAAGGTCCTCCATCATTCAGGAGTATTAGTGGGAAAAGTGATGACGGTGGTTGTAGCTTTGGAAGTCTATCGAGAATAGAAGGCTTAGGACGTGCTGCAAGACGTCAGCTAGCTGCTACTCTTGATGAATTTTGGGGACAGCTTTATGATTTCCATGGTCAAGCAACCCAGGCAGCGAAGGCCAAGAAAATTGATGTTTTGCTGGGGATGGGAGTAGATTCAAAACCCACCGCTTCCTTGCAGAAAATGGATGCATGTGGAAAGGACTATTCTGAATACTTGGTATCTGTAGGGGGTAGAGCTTCCGACAATTTAATCAACGCTGGCCCGTATGACTATTCCAATCAGCCTAGGATGCAAAGTAATTCAGAGTCTGCATATGGTCTTCAAAGGAGTTCTTCCTCAGTGCGGGCAAGTCCCATTCAGTTATTGGATGCATATGTACAAAGTTCCAACCGCAATCTCAATGATTCTGGTGAGAGGCGCTATTCCAGTGTTCGCAATCTTCATTCATCTGAGGCCTGGGATTATCAACCAGCTACAATTCATGGTTATCAGACCGCATCCTATCTTAGCCGGGGTGTGAAAGATAGAAGTTCTGAAAACATAAATGGTTCAATGCCATTGACATCACTGAAGTCCCCTTCCACAGGTAATCCAAACTATAGGGATTCCCTTGCATTCGTTTTGGGAAAAAAGTTGCATAATGGTTCAGGTGTAGGCCATCCCCCTGGGTTTGAAAATGTAGCTGTCTCTAGAAATCGCCAACTACAAACTGAGAGGTCCAATTATGATTCTAGCTCCCCTGGAGCTGCAGCTAATACAGTCAGTTCAGTTAACACTAAGAAATACCACAGCTTGCCGGACATTTCAGGATACTCCATTCCCCACAGAGCTGGCTATGTGTCTGATAAGAATGCACCGTGGGATGGTTCTGTTGGATATGGTTCTTTTGCTGGCAGGATGGGTTATGAACCATCTATGTATTCAAATTCTGGATCAAGAGCTGGAGGAGCTCATTTGGCCTTTGATGAAGTCTCTCCATACAGAGAGGCACTCTCTTCGCAGTTTAGTTCTGGTTTTGACACTGGATCCCTCTGGTCTAGACAGCCTTTTGAGCAGTTTGGTGTTGCTGGTAAAATTCATAATGTTGCAATGGAAGGTGCGGGAAGCAGGCCTAATGCAATTGTTCAAGAAATTACATTTGAGGATATAGAGGGGAAACTTCTTCAGTCTGTTAGACTTACCATTATGAAGCTCTTAAAACTAGAGGGATCTGATTGGTTGTTTAAACAGAATGATGGAATTGATGAGGATCTGATTGATCGTGTAGCAGCAAGGGATAAGTTTGTTTATGAAATTGAAGCTAGGGAAACGAATCAGGGTATTCATATGGGTGACACTCGTTATTTTCCTTCTGATAGGAAATCTGTTTCTTCGATGAAAGTCAACGAGGCAAATGCCTCTAGTCTTTCGGTTTCCTCAGTTCCCAACTGCGGGGAGGGATGTGTATGGAGAGCAGATTTAATAATAAGCTTTGGGGTGTGGTGTATCCACCGTATTCTTGACCTGTCACTTTTGGAAAGCCGGCCAGAGCTATGGGGAAAATACACCTACGTGCTCAATCGCCTCCAGGGCATCATCGAACCAGCTTTTTCGAAGCCCCGTACTCCTTCGGCCCCTTGTTTTTGCATTCAAGTTCCAACCACGCACCAGCAAAAGTCAAGCCCCCCTCTTTCTAACGGGATGCTACCCCCAACGGTAAAACCAGGCCGGGGAAAATACACTACTGCATCATCGTTGCTTGAGCTGATTAAAGATGTGGAGATCGCTATCTCTAGCAGGAAAGGACGTACAGGTACTGCAGCTGGTGAGGTGGCTTTCCCAAAGGGGAAGGAAAATTTGGCATCCGTTCTTAAACGGTACAAGCGAAGGTTATCATCCAACAAGCTTGTTGGCAATCAGGAGGGGACTAGTTCTCGCAAGATCCCGTCATCAGGACCATACAACCAA
>gnl_Mimgu_v2.0_Migut.J00540.1
ATGGAATCTGAGACATTGATTACTGATTATCAGCAAATGACTAGAGAGCGGATGCTTGCTGCTGTGGGACCGGTACTTTGGATTGCTACCAGCTATATAGACCCTGGAAAGTGGGCAGTAGCTGTAGAGGGGGGTGCTCGTTTTGGTTTTGATTTGTCATTGCTTTTGCTTATCATAAACTGCGCTGCTATTTTGTGCCAGTACCTTTCTGCCCGTGTAGCCATTGCCACTGGAAAGAATCTTGCTCAGATTTGCAGCGAAGAATATGATGATGCGACATGCATAGCCATAGGAATTCAGGCAGAAATCTCCATGATTGTGTTGGATCTCACAATGGTTCTTGGTATCGCTTTTGGTCTTAATGCTGCCTTTGGAATCGACCTACTTAATTGTGTTTTTCTGACCGTCTTTGATGCTGTTCTGTTTCCATTGCTCGCTAGCCTCTTTGGAAATCCCCAAGCAAATATCCTATCCATATGCGTGGCATGCTTTGTATTAGCATCTTATGTTTCGGGAGTTCTAATAAGTCAACCAGAAAGCTCGCTGTCCATGGGTGGGATGCTTAGTAAGCTAACTGGGGAAAATGCCTATGCATTGATGAGTGTCCTTGGAGCCAATATTATGCCACACAACTTTTACCTCCATTCTTCTATTGTACAGCAAGATAAGAGGCAAACTAATGTTCCTAAAGGGGCATTGTGCCATGACCATTTTTTGGCCACTTTATGCATCTTTAGTGGCATTTTCCTGGTGAATTGTATGCTAATTAATTTGGCAGCAAATGTGTTCTATAGCAGTGGACTCATTTCGCTTACTTTACAGGATGCATTGTCATTGTTGGATCAGGGATTGAAGAGTTCGTTGGTTTCGATTGCTTTAATAATCATTATGTTCTTCTCCAATCAACATGTAGCAGTAACATGGAGTCTTGGAGGACAAATGAATGCACATGATTTGTTGAGATTGGAGATTCCGGGTTGGCTTCATTGTGCTTCGATCAGAATAATTGCCATCTTTTCAGCCCTCATTTGCATCTGGAATTCAGGAGCTGAAGGCATATTTCAGCTTCTGATCTTTACGCAGGTCGTTGTTGCTCTTCTACTGCCATCTTCTGTTATCCCCTTGTTTCGAGTTGCTTCCTCCCGATCGATTATGGGTGCCTATAAAATTTCTCGTCTGGTGGAGTTCTTAGCTTTAGTCACCTTCGTTGGAATGCTGGGGCTACAGGTTGTATTTGCGATCGAACTTGTATTTGGCAGTAGTGACTGGGTTATTAGTTTGAGCTGGAATATTGGGAGTAACGTGCCTATTTCGTATTACATTCTTCTAGTTGCTGTTTTTGCCTCCACTTCTGTGATGCTTTGGCTGGCAGCCACTCCATTGAAGTCTGCAAGTTCTGGAGTAGATACACAGATATTGAAGTGGGACAAAAAGGCTGATATGACGGAGTCATGTAAAGAGAGGGATTCGGCTGAAATTAAGGAAGTGGAACATCAATTTGAAAAGTCTATCGAAAAGCAGGAACCTACGTTAGCATTTCAAAATCCCTTTGAGAACCGTCAGAACTTCTCATCTTCACCTACTGATCTGAATTTGCCTGAAACTCTTTTGGATTCCGAGGTCAGTCAATGTTTGACTACGATCGAGGAGAATAAATCCGAGTTCACATTTCCAAAGCCTTCCCTAGACCATCTGGAGGGATCTGCAATGATTTCAGGAACCATCTTTCCTGAATCGGTCAAGATTGACAAGAATGAATCTCTCGACAACACAACCTTTAGCCCTGAACCAAAAGAAATGGTGAAAAAGACGCTGAAAATCGAGGGAGATGTGCAGAGTGAGAAAGACGACGAAGGAGAACATTGGGAACATGATGAATTGACTAAGGATGTTTCCGAGAGCAGCCTGTCTTTGATATCCGAGGGTCCAGGATCTTTCAGAAGCCTCAGGGGAAAAATCGACGATGGAGGAAGTGGTCCGGCAAGTCTTTCAAGATTAGCAGGATTAGGACGTGCTGCAAGGCGCCAGTTAACCGGAGTTCTCGATGAATTTTGGGGGCAGCTGTTTGATTTCCACGGTCAAGCAACGCACGAAGCAAGGGCTAAGAAACTTGATGTTTTGCTGGGGATTGATTCTAAGGTAGAATCGAAATCTTCCTTTGCACCTTCGAAATTGGAGACCATTAACAAAGATTCTGGCTATTTCCCTTCTACCGCTGGAGTTGGAAGGGGATCTGATCTTTTAAGAAACTCCACCTTTTACAACTCTCCAAAGCAACACATCGGATCGCCTCTTGGTGTTCAACAAGGGTCAACAATGTGGTCTAATAATCAGATGCAATTATTAGATGCGTACGTGCGGAATTCCAGCCAAGATGCCCTCGATTCCGGCGAGAGGCGCTATCACAGTGTCCATATTCCATCATCTTCTGATGGTTATGACCAACAGCCAGCCACTATTCATGGTTATGACATGGCGTCATATCTGAGTCGATTGTCCAAAGAGACGATTTCGGATTATCCAAAAAGTCAACAACTAGAGTCATTAAAGCAAGCCTCAACACCCTCAATAAAATCAAACTCAATAGATTCATATAACCGACCACTAGGGCAAACCCCACAAAACGGTTCACGCATGCTAAAGCCGCCCGGTTTTCACAATGTTCCCGTTTCTCGAAACAGTTCGTTGAGATCCGAAAGACCTAATCTTGATCTCACCTCTCCCGAGCCAGTGGATTACAGTAACAACCCGCCCAATGTGAAGAAGTATTACAGCTTGCCAGACATATCAGGACTTTATGCCCCTCAGAGAGATTCTTCTTCATATGACAACACCACTCGATGGGATTATTCGACCAGCTACGGGCAGTCAATGAACCGACCAGCATATACAAACGCTTCACCATATGCTGGTACTACTGTTCCAGGTCTAAATCAATTTAACAATCCAAAGGTCTGCAGCGATGCTTTTTCGTTGCAATTTGCTTCCAGGCCAGGTGTCGGTTCATTGTGGTCTAGGCAGCCATACGAACAATTTGGCGTGGCTGATAAATCTCCTCCTAAAATCCAAGAAACCGCGTCTATTATCGATATGGAAGCGAAGCTTCTACAGTCTTTCAGAAGCTGCATAACTAAACTTCTGAAGCTAGAAGGTTCCGAGTGGCTGTTCAGACAGAACGACGGTGCTGACGAGGATCTCATTGATCGAGTAGCTGCAAGGGAGAGATTCCTATACGAAGCCGAAAATATGACTGCAGAAGGAAAGCTTGGTTCTGTCATGAAAAACGACGAAGCAGACCATTCGAAGTTTATTTCAGTTCCTAATTGTGGTGATGGATGTGTTTGGCAAGTTGATCTTATCATAAGCTTTGGAGTCTGGTCCATTCGCAGGATTCTTGAACTTTCCCTCGTGGAAAGCAGACCCGAGCTTTGGGGGAAATACACCTACGTACTTAATCGTCTTCAGGGGATTATTGATTTGGCATTTTCAAAGCCACGTTCGCTAGTGCCGCCCTGTTTCTGCCTGGAGCTTCCTGCTGGCTACCAGCAAAAGTCGAGCCCGCCTATCTCAAACGGGAGTTTGCCACCACCTTCAAAATTGGGTCGTGGGAAATTCACGACCGCTATAATCTTATTGGAGACAATCAAAGACGTCGAAACTGCTATATCTTGCCGTAAGGGCAGAACGGGAACTGCAGCCGGTGACGTGGCGTTCCCGAAAGGCAAAGAGAATTTGGCATCTGTTCTCAAACGGTACAAGCGCCGATTATCGAGTAAGCCAGCTGGCGCAAACAAGATTTCGGCTTTGTCTACTCAAGGCTTG
>gnl_Musac_v1_GSMUA_Achr7T01280_001
ATGGAAACAGCTGGACACGTAGCATCTAATCTTTTCCCTTCTCTTGGTCCTGCACTTATGATATCTATGGGATATATTGACCTTGGAAAGTGGGTGGCAGCTGTGGAGGGCGGGGCCCGATTTGGATATGATCTTGTGTTCTTAGTACTCTTCTTCAATTTAACTGCAATTTTTTGCCAGTACCTTGCGACATGTGTTGGCATGGTCACACAAAAGAATCTTGCCCAGATTTGCAGCGAGGAATATTGCAGATCGGCATGCATAGCATTGGGAGTTCAAGCAGCATTATCCATGATTACTTCTGAACTTACTATGATACTGGGAATTGCATATGGGATCAATCTTTTAACCAGTGTTGACTTATGGGCGTGCATCTGTTTAGCTGCAGTCGGTGCTGTTTTCCTGCCATTTATCACCTTGTTGGTACAGGGGAAAAGGTTGAATGAAGAAATATACATAAGCATAGCAGGGTTTTCTTTGCTATTTTATGTACTTGGTGTACTAATTAGTCAACCAGAAATCCCTCTTGTTATGGATGTGATTTTTCCCAAGCTGAGTGGCGAAAATTCCTACTTGCTTATGGCCCTTCTTGGTTCAAATATAATGGCACATAACTTCTATATCCAATCTTCAATTGTCCAGGTAAAGTTGCTAGAAGAGCAACTTGCAAGTTCTTTTCACTTTGAGTATGAAAGGTACCAAAATTATAAATTATCATTACCAGTGTGCCACTTGATCTTGGTACTTCCAAATGCTACAATGGGTGCCTTATTTCATGACCATTTTTTCGCGATCGTGTTCATTTTTACCAGCATCTTTCTGGTGAATTATGTCCTGATCAACTCAGCAGCAGCATTTTTTAACAGTACAGATATTGTGTTCAGTTTTCAAGATGTTTCTTTGCTGATAGACCAGGTTTTTGGGACTCCTATTGCACCTATCGCAATTTTTCTGGTCCTCCTCTTCTCTAGTCAGATTACTTCTCTAACTTGGAATATTGGAGGGCGACTGATCTTGCAATATCTTTTTGGTGCAAACCTCTCGTCGTGGGTTCATCATTTCTTTGTTAAAGCTCTTTCCGTTGTTCCAGCTCTCTGCTGCGCAACATGTGCAGGTTCTGAAGGGATATATCAGTTGCTTATTTTCTGTCAAATCATACAGGCTATGCTTCTTCCATCTTCCGTGATTCCCCTTTTTAGAGTCGCATCATCAAGATCACTAATGAGAGCCTTTAAAATCTCATGGCATATGGAAATCTTGGCTCTGTTCGCATTTTTTGGAATGCTTGCATCAAATGTCATCTTTATAACAGAAATGTTATTTGGAAATAGTAGTTGGATCAACAACCTTGGAGGAACTATGGGAACCACTGTGAGAGTCCCATATGCTGTTATTCTTCTTCTTGCCTGTACATCAATAGTTTTCATGCTGTATTTGGCAGTTACACCATTGAAATCCGTGAGTGACGGGCCTGAAAATGAAATATGGACCTCGCATACCTGGAAGTATCAGCACGAGTTGTCTGAGGTAAGGGAAGACGACGATCAGGATAAAATTGCATCTGATGAAGATCAAATGTTTCCAGCGGAACCTACCTTGGAGAATTCCACAGAGAGCCATCATGATAAATCAGTTATTGAGGTGAATCTTCTGCAGTCTGGTACAACCATGGATCCTGAAGATGAGCATTATCAATCTCACAATTCCAATGACAATGGTCCTTGCACTTCCCCTGTTTATTCTACTGTGGAACCAATACCCATTAATGAAGTTGATTTGGAAACTGTGGATAAGTTGTCTGCTGGTAATTCATCAGATCCCAGTGTATTAAAAAGAGTTGATCAGATGGAACCAGCTCAAAAAGACTTGGCATTAGAAGGGGATAATTACACAGATAAAGATAGCGAAGGGACTTTGGAGCTTGAGGAGTCTCTCAGGGAACCTATGTCAGCAACAGCAACTGAGGATTCAGGATCTGTTCATTGTGTCAAAGTACAAGGTTTTGATGGTGGTAATGGCAGCGGAAGCTTGTCCAAACTGTCTGGATTAGGTCGTGCAGCTCGACGTCAGTTGGCAGCCATCTTGGATGAATTCTGGGGTTACCTTTTTGATTTTCATGGGAAGCTAACACAAGAAGCCATGGTTAAAAAGTTTGATGTTTTATTGGGAATGGATACAAAAGCAGTTAATTTTTCTGTGAAAATGGATGCAGTAACAGAGTCCTCTAATAGTTTCTTTAAAGATACAGATAGGGCAACGATTTTCCCAGCCAATTCAATTGAATATAACTCTCCTAAGGGAAGGAACTTGTCCAGTTTAGAGTTCCTTTATGGAGCTAAGATGGGAATGACATCTTGGTCTCACGACATGCATCTATCAAATACTCCTTTGCAAAGCTCGTCTAGCAGCCTACTTGAGCCTGTACAAAAGACTTACTCCAGCTTGCACCTGCCTCAGTATTCTGATAATCGGGATTACCAGCCAGCAACAATACACGGGTACCAGATTGCATCTAATTTAAAAGGAATTGTCTCGTATGCACATAGGCAGGCTGGACTGAACTCACTTAGAACATCTGGTTTGCACAACCCAACAGTGTCTAGAGCAAGCGGAGTGCAAATAGAAGCCCCTTATTATGATCACGGCTTTGTTGAATCTATAGAGAGTGTTGACTCTTCTTCCTATGCAAAGAAATACCATAGCTCTCCAGACATTTCTGCACTTATTGCTGCTAGCAGGAATGCCTTGATGAATGAGATGAAGTGGGGCGAACCTATTGGTCCCAAGCCATTCTTGGGTCGGATGACATCTGGACAGTCACAATTTAACCCTTTATCCAAGACTGGATTTCCTTTGGCATTTGATGAAATTTCTCCACCCAAACTCCATGAGGATGTCTTTTCTCTTCAGTCAAACTTGAACCAAAGTGCTAAGTCTCTTTGGTCCAGACAACCATTCGAACAATTATTCGGTGTGATGAATAGAGAGCAGAGTAGGGGGGATGAATCACTTAATGACAGAACGAGAATTGCTTCTAGAGAAACTCTTTCGTATTCAGAGTTGGAAGCTAAGTTACTCCAAGCTCTCCAATTTTGTATTGTGAAGCTCCTGAACTTGGAGGGATCAGACTGGCTGTTTAGACAAAATGGTGGCTGTGACGAGGAACTTGTTAATCGAGTGGTTTTGAATGTGAAAACATTGCGAGAATCCGGAACTCATGAAATTAATCAGTTGTACTCCAGTGAGATTCAGTACTTGTCTTCAGTTCGAAAGCCTATTTTGGTCCAGAAAAACGAGGATGCAGATTCTGCTTTTCCTTTGTCATTGCCTAATTGTGGTGAGAGTTGTATATGGCGTGCATCCCTGGTTGTGAGTTTTGGAGTTTGGTGTGTTCGGCGCATCTTGGAGCTGTCGCTTGTGGAGAGTCGGCCAGAGCTTTGGGGAAAATACACTTATGTTCTCAACCGCCTTCAGGGAATTCTTGATCTTGCATTCCTGAAGCCCCGGCGTCCCCTTGCCAACTGTTTATGTTTTGAAGAACAACTAAAAGATATGAAGACTTTCAACTTCTCATTGCCAAATATATCATACAAAATTGGAAAACCAATCAAGGGATCCTTTACGACAGCAAATATGATTCTCGATATCATTAAAGATGTTGAAATTGCAGTTGCTGGTCGCAAGGGCCGGACGGGCACTGCAGCAGGGGATATTGCATTTCCGAAAGGGAAAGAAAACTTGGCTTCGGTGTTGAAGCGATACAAGCGTCGGCTCTCAAACAAGTTTCCTGGAGCCCATGAAGGGCCGCAGAGGAGTTTCTCCCGTGCCATGGGGGCGTACAAGTACGTGTCTGAGCTATGGAGGAAGAAGCAGTCGGACGTTATGCGGTTCCTACAGCGGGTGAGGTGCTGGGAATACCGCCAGCTTCCCTCGATCGTGCGCGTCACGAGGCCGACGCGACCCGACAGGGCTCGGCGCCTTGGTTACAAGGCCAAACAGGGTTATGTGATTTATCGCGTTCGTGTTAGACGTGGTGGCAGGAAGAGACCAGTTCCCAAGGGCATTGTTTATGGGAAGCCCAAACATCAAGGTATCACTCAGCTTAAGTTCCAAAGAAACAAGCGATCAGTTGCAGAGGAGAGAGCTGGTCGCAAGCTGGGAGGCCTCAGGGTGCTAAACTCTTACTGGGTTAACGAGGATTCAACATACAAATATTACGAGATCATCCTTCTTGATCCATCCCACAGTGCCATTCGCAACGACCCTAGAATCAACTGGATCTGCAAGGGCGTTCACAAGCACCGTGAGCTTCGCGGGCTAACATCGGCTGGCAAGAAGTACCGTGGTCTTCGCGGTAAAGGCCACCTTCATCACAAGGCTAGGCCATCTCGTAGGGCAACCTGGAAGAGAAACCAGACCTTGTCTCTTCGCCGATATCGA
>gnl_Musac_v1_GSMUA_Achr9T10350_001
ATGGAGTCTAGGACATCTAGAGGAGTGATGGCTCATCTTTTTCCGTCTCTTGGTCCTGCACTTGTCATTTCTATGGGATACATAGACCTTGGAAAGTGGTTGGCAGCTGTGGATGGTGGGGTCCGATTCGGAAATGATCTGGTGTTACTAGTTTTATTTTTCAACTTAGCTGCCATTCTTTGCCAGTACCTTGCAACATGTGTTGGCATTGTCACCAGAAAGAATCTTGCACAGATTTGCAGCGTGGAATACTCAAGGACAACATGCATGATATTGGGAGTTCAATATCAGCTATCCATGATTACCTCAGACCTGACTATGATTTTGGGAGTAGCACATGGTTTCAACCTTCTTTTCGGTGTGAACATATTGGGCAGCATCTGTTTTGCTGCAGTTGCTTCTGTTTTGTTACCCATTTTTGTTGATCTATTGAATGATCGGAAGGCTGAAGCATTATACGAAAGCTTAGCTGGTTTTGCTTTGCTGTTGTACGTGCTTGGGGTACTAATCAGTCAACCAGAAATTCCTCTTCCAACGAATGTTACTTTCCCCAAGCTGAGTGGAGAGAATGCATACTCACTTATGGCCCTTCTTGGTGCGAACATAATGGCACATAATTTTTATATCCACTCTTCAATCGTCCAGCAGAAGAGACTCCCGAATGTTCCTGTAACTGCCTTACTTCATGATCACTTTTTTGCAATCCTGTTCATCTTCACTGGCATATTTGTGGTTAATTATGTGCTGATGAATTCGGCCGCAGCTGTTTTTGGCATTACCGGTATTGAACTCAAATTTGAAGATGTGTCTCTGCTGATGGATCAGATTTTTTGGATTCCTATAGCACCTGTTGCAATATTTCTTGTCCTTGTATTCTCAAGTCAGATTACAGCTTTAACTTGGAATATCGATGGGCAAGAAATCTTGCAGTATTTTTTTGGTGCAAACATCTCTGTTTGGGTTCAGGTTCTGTTAGTTAAAGCTCTTTCTGTCATTCCAGCACTTTGCTGTGCAAAGTGTGCAGGCACTGAAGGGATATTTCAATTGCTTATTTTCTGTCAAGTTATACAGGCTATGCTTCTTCCATCTTCCGTAATTCCCCTTTTCAGAGTAGCATCGTCACAATCAATAATGGGAGCATTTAAAATATCATGGTATCTGGGAATTGTGGCTTTGTTGGCATTTTTTGGGATGCTTGCTTCAAATGTAATCTTCATCACTGAAATGTTATTCGGAAATAGCAGTTGGATAAATGACCTTAGGGGAGGTATGAGTAATGGTGGAATTGCCACATGTGCTGCCTTTCTTCTTGTCGCCTGTGTGTCAATGTGTTTTATGCTGTACTTGACAGTTACGCCACTGAAGTCTGCAAATATGCTTTCGGTGGAATCTGCTTTAGAAATTACCTTGGAGCACCATGATGATAAATCATTTTTGGATTCTAATATTGACCAATCTGATACAGCTATTAATCCTGATCATGATTGCCATCAACCTACCCATGATTCTGTTGCTTCTGATACTGCTATTGATCCTGATCATGATTGCCATCAACTTACTCATGATTCTGTTGCTTCTGATGCAGCTATTGATCCTGATCATGACTGCCATCAACCTACTCATGAAACTCTGAACAAGACATCCTCTGCTAGCTTGTTAGATCCTGAGGTTTTGGTGGCTAAGGAGTCAGTAACCAAATCATTGCCACCTTTGACATCTGAGGATTCTGGATCCTTTAATCCTGTTCAGGTAAAAGTTTCTGATGGTGGTATTGGCAATGAAAGCTCATCAAAGTCATCTGGATTAGGTCGTTCCTCTCGCCGGCAGTTGGCAATCATTTTGGATGAGTTCTGGGGGCACCTTTTTGATTTCCATGGGAAACCGACACAAGAAGCCATTGGGCAAAAGTATGATGCTCTATTGGGTTTAAACTTGAAAACTGTTAGTTCAATAAAAGTGGATGTAGGAACAGAGTCTTCGATTAATTTCTGCACAGATGCGGATAGGGGGGCAATTTTCTCACCAAATTCAATGGATTATGGCTCTCCGAAACGAATGAATATGTCTAAGGGAGAGTTATCATATGGGTTTCGGATGGGATCCCCATCTCGGTCTCGCAACATTCAAATACTGAACACACGTTCACAAGCCTTGTCTAGCAGACAGCTCGATTCGAATGAAAGACCTTATTCTAGTTTATACTTGCCACAGTGTTCTGACAATCATGATTATCAGCCAGCAACAGTACATGGGTACCAGATAGCATCTTATGTCAAAGAAATTGGGTCAGGGAGAACTCCTTATTTGTCAAATGTGTCACTGGACTCTCCTAAAATTTCTAAATCTCCTCCATCAATTCCTCCAGGTTTTGAGGACTCAGTTCTGTATGGTGATAGGCAAAATGGGCTAGGTTCGCTTGCAACATCTAGTCTGCAAAGCCCAAAGATGCCTCGAGTTCGCAGGGTCCAGGTAGAAGGACCTTATTTCAACCCTTCTTTAATTGAACCTAGTGAAAATGCTGGCTCCTCTTCCTGCACTAAGAAATATCATAGTTCACCAGACATTTCTGCACTTATTGCTGCCAGCAGGAACTTGTTATTGAACGAGGCAAATTCAGGTGGTCCTATTGGTCAGCCATCTTTGGGTAGGATGATATCTCAACAGCAACATTATTTGAATCCTATCTCCAAGACTGGAGTTTCGTTAGCTTTTGATGAACTCTATCAACCCAAACTTCATAGGGATGTTCTCCCACTTCAGTCAAAGTTGAACCCAGACACCAGATCCCTTTGGTCTAGACAACCATTTGAACAACTGTTTGGCATGCCAAATGGAGGTGAAAGTAGAGGGGATCGAGCAGTTACTGACAAACTAAGTAGTGCTTCGGAAGAGCTTTTATCATGTGCAGATTCAGAACTCAAGTTATTGCAATCTCTTCGTTTTTGTATTACAAAGCTCCTGAAATTAGAGGGATCAGATTGGCTATTTAGACACAATGGTGGTTGTGATGAAGAACTAATTTGTAAGGTTTCTACAACCGAGAAGTATATACACAAAGCAGGTGCAAATGACATGAATCAGTTACACTCTAATAGACTTCAGTACTTGTCATCTGATCAAAGGCTTAGTTCAGTTCAGAGGAATGAGGAGGCAGATACCCCTTACTCTCTGTCGTTGCCGAACTGTGGAGATGGTTGTGTATGGCAAGCATCCCTGGTTGTAAGTTTTGGAGTTTGGTGTATTCATCGGATCTTAGAGCTGTCCCATGTGGAAAGTCGGCCAGAGCTATGGGGCAAATACACATACGTTCTTAACCGCCTTCAGGGAATTCTTGATCTTGCATTTTCCCGACCACGGAATCCCCTCAGCACCTGTTCCTGTCTTGAACTAGCACCAGAAGGTTCCAACCAGTTGCTGCTAAGCCAACACTCAAAACCAATCAGGGCACCATTTACAACTGCGAGTATGATACTTGAGATCATTAAAGATGTCGAAATCGCTGTCTCTGGTCGCAAGGGACGGACAGGCACTGCTGCAGGTGATGTTGCATTCCCGAAGGGGAAGGAGAACCTGGCATCTGTGTTGAAGCGCTATAAGCGGCGGCTCTCTAACAGGAACACA
>gnl_Musac_v1_GSMUA_Achr6T31160_001
ATGGAGTCTTTGGCATCCAGAGTAGTGGCTCATCTTTTCCCTTCACTTGGTCCTGCACTCGTCATTTCTATGGGATATATAGACCTTGGAAAGTGGCTGGCAACTGTGGATGGTGGGGCTCGATTTGGAAATGATCTGGTGCTGTTAGTTCTGTTTTTCAACTTAACTGCCATTCTTTGCCAGTACCTTGCATCATGTGTTGGCATTGTCTCTGGAAAGAATCTCGCACAGATTTGCAGCATGGAATATTCAAGAACAGCGTGCATGATATTGGGAGTTCAGTCTCAGTTATCCATGATTACTTCAGACCTGACTATGATTCTGGGAGTGGCATATGGTTTCAATCTTCTGTTTGGTGTTGACTTAGTGGCATCTATCTGTTTTGCTGCAGCTACTTCTGTTTTGTTCCCCCCTTTTGTTGATCTCTTGAACAATTGGAAGCCTGAAGCATCACATGAAAGCATAGCTGGATTTGCTTTCCTCTTATATGTGCTTGGAGTTCTAATCAGTCAACCAGAAATTCCTCTTACAACAAATGTTATTTTCCCAAAGTTGAATGGAGAGAGTGCGTACTCACTTATGGCTCTTCTTGGTGCTAATATAATGGCACATAATTTCTATATCCACTCTTCAATAGTTCAGGTAAATATTTTTAAACCATTATTCTGGAATATTTGTAGTTATTTTATCCTTCATTTCTTGCATTTAAAATTCATTGTTCCTTTGGCACATCCACAGAAGAGACTCCTGAATGTTCCTGTAGGTGCCTTACTTCATGACCATTTTTTTGCAATTCTGTTCATCTTCACTGGAATATCTCTGGTAAACTATGTGCTGATGAACTCAGCTGGTGCTGTTTTTGGAAGTACAGATATTGAACTCAACTTCCAAGATATATCACTGATGATGGATCAGATTTTTAGGATTCCTGCAGCACCTATTGCGATTTTCGTTGTCCTTCTTTTCTCTAGTCAGATTACAGCTTTAACTTGGACTATCAACGGGCAAGAAATATTGCAGTACCTCTTGGGTGCAAACATCTCCATTTGGGTTTATGTTCTGTTAGTTAAAGCTCTCTCTGTCATACCAGCACTTTTCTGTGCAAAGTATGCAGGCACTGAAGGGATATATCAATTGCTTATTTTGTGTCAAGTTGTACAGGCTATGTTTCTTCCTTCTTCTGTAATTCCTCTTTTCAGAGTATCATCATCAAGATCAATAATGGGGACATTCAAAATGTCATGGTATCTGGAAATCATGGCTTTGTTGGCATTTCTTGGGATACTGGCTTCAAATGTAATCTTCACTATTGAAATGTTATTTGGAAATAGAAGTTGGATAAATGACCTTGGGGGAAGTATGAGTGGTGGTGGAATAGTCACATATGCTGCCCTTCTTCTTGTTGCTTGTGTGTCAGTGGTTTTTACGCTGTATTTGACAGTTACACCACTGAAGTCTGCAAGTGACATACCAGAGACAGAAATAGGAACCTTGGATTTGCAGAATGACAAGCTTGAGCTATCTGAGGTAGGAGATGATGACATTCAAGATAAAATTGAAACCAATGAAGATCAGTTTTTAATGGAACCTGCTTTGGAGGGTACCGTGGAGCAACATAACGATGAACCACCCAACCAATTTGATACAGCTATTGACTCTGATCATGGTTGCCATCAACATGCTCATGGTTCTGCTGCTTCTGTTACAGCTATTGATTCTGATCACGATCACCATCAACCTGTGCATGAAACTGTGGACAAGGCATCATCCTCTGCTAGCTTGTTAGATCTTGATAATGAAGAGATTTTGGAGCCTAAGGAGTCCGTGGGCGAACCATTGTCATCTTCAACATCTATGGATTCTGGATCGTCTAATATCGTTATGGTGGAAGTTTCTGATGTTGGAATTGGGAGTGGAAGCTTATCAAAGCTGTCTGGACTAGGACGTGCGGCTCGTCGACAGATGGCAGCTGTTTTGGATGAGTTCTGGGGACAGCTTTTTGATTTCCACGGGAAGCCAACGCAAGAAGCTAGTGGACAAAAGTATGATATTTTATTGGGGTTAGGCTTGAAGACTGTTAGTTCCGCAAAAGTGGATGTGGGAACAGAGGCCACCAATTTCTGTACAGATGCTGACAGGAGAACAATTGTTCCACCGAACTCGATAGATTATGGCTCTTCCAAGCTGAAGAATTTTAGTGGAGAGTTGTCTTATGGGTTTCAGGTAGGGTCCCCATCTCGGTCTCGAAACATGCAAGTATTCAATACACCTGCACAAAGCTTATCTAGCAGCCTGCTTGATTCAAATGAAAGACATTATTCTAGCTTATTCCTGCCACAGTATTCTGACAATCATGATTATCAGCCAGCAACAGTACATGGATACCAGATAGCATCTTATCTTAGAGGAATTGGTGCAGGGAGCATTCCTTCTCCATCAAATGTGTCGTTGGAATCTCCTACAATTTCTAAATCATCTGCAAGATTTCCCCCAGGTTTTGGGGATACTGTTCTGTATGGTGATAAGCAAAATGGACTAGGTTCACTTGCAACATCTAGTATGCAGAGTCCAACATCACCTCGAGTTAGCAGAGTGCAGGTAGAAGGACCATGCTTCAACCCTTCTTTAATTGCACCTAGGGAAAATACTGGCTCTTCTGCTTATACAAAGAAATATCATAGTTCACCAGACATTTCTGCGCTTATTGCTGCTAGCCGGAATTCCTTATTGAACGAGGCAAAGTTGGGTGGTCCTGTTGGTCCTAGGTCATCTTTGGGTAGGATGACATCTGAACAACATCATTATTTAAACCCTACCTCCAATAGTGGAGTTCCATTAGGTTTTGATGAATTCTATCCACCCAAACTCCGGAGGGATGTTTTCGCACACCAGTCGAATCTGAACCCAGACACCAGATCCCTTTGGTCTAGACAACCATTTGAACAACTATTTGGTGTTCAAAGCAGAGAACAAATTAGAGGGGATCAAGTGGTTACTAACAAACGGAGCAGTGATTCCCGAGATATTTTCTCTTATGCAGAGTCGGAGCACAAGTTATTACAATCCCTTCGGTTTTGTATTATGAGGCTCCTGAAACTGGAGGGGTCAGATTGGCTGTTTAGACACAATGGTGGATGTGATGAGGAACTAATTTATCAAGTTGCAACAACTGAGACGAATCTTCACAAGGCAGATGCCGATGAAATGACTCAGTTGCACACTGGAAAGCTTCAGCACATGTTGTCTGTGCAAAAGCTAAGTTCAGTTCAGAGGAATGGGGAAGCAGATGCCCCTTACGCTCTGTCCTTGCCGAATTGTGGGGATGGCTGTATATGGCGAGCATCCCTGGTTGTAAGTTTTGGAGTGTGGTGTGTTCATCGAATCTTAGAGCTCTCCCTTTTGGAAAGTCGGCCAGAGCTATGGGGCAAGTACACATATGTCCTTAACCGCCTTCAGGGAATTCTTGATATTGCATTCTCCAAACCCCGGGATCCCCTCAGTACCTGCTCGTGCCTCAAATTACTTCCAGAAGCTAAGGGTTCCAACCACTCACTGCTAAGTCAACAGCCAAAACCCATGAAGGAGGCCTTCACGACCTCAAGTATGATACTTGAGATCATTAAAGATGTCGAAATTGCAGTTTCTGGCCGTAAGGGCCGGTCAGGCACTGCAGCAGGAGATGTTGCATTCCCAAAGGGGAAGGAGAATTTGGCATCTGTATTGAAGCGTTATAAGCGTTGGCTCACGAACAAGTCTACCAGAACACACGAAGGTTCTTCGACCCGCAAGATCCATGTGACTTCTTCGGTTTTG
>gnl_Nelnu_v1.0_NNU_011266-RA
ATGGAATCTGTGACTACCTGTATTTACCAGAAGAAGGGTATTGCTTCTCGGCTATTTCCAGCTGTTGGACCCATGTTTCTGATATCAATGGGATATATTGACCCAGGAAAGTGGGCTTCAGCTATTGAAGGAGGTGCCCATTTTGGTTCTGATCTCATATTACTGATGTTTGTTTTCAATTCTTCTGCAATTCTGTGTCAGTACCTTGCAGTTCATATTGGTTTGGTTACTGGAAAGAATCTTGCACAGATTTGCAGTGAGGAGTACAATAAGTCCATATGCATATTACTTGGAGTTCAAGCAGAGCTTTCTGTGATTGCTTTGGACCTGACTAAGATTCTGGGTGTTGCACATGCACTTAATCTCCTTTTTGGGGTGGACCTGTTTATCTGTATCTTTTTGACTGCACTTGATGCTGTTTTATTTCCTCTTTTTACCACCTTCTTGGAGAAATTCAAGGCAGAAGTCCCGTTTTCGATCATGGCAGCAGTTATATTTCTTTTTTATATTCTTGGAATACTTATAAATCAACCTGAAATCCCACTTGGCATAAATGGGATGCTTACAAGGTTAAATGGGGAGAGTGCATTTACCCTGATGAGTCTTCTTGGAGCAGCTATTATGCCTCACAATTTCTACCTCCATTCTTCTATTGTGCAGCTGCAGCAGCAACACAGACCACCATATGTATCTAAGGTTGCCTTATGTCATGACCATTTTTTTGCCATATTATGTATATTCAGTGGCATTTTCTTGGTGAATTCTGTATTAATGAACTCAGCAGCAACCGTCTTCCACAGTGCTGGCCTCGTTGTGCTTACTTTACAGGATGCACTTTTACTTATGGACCAGGTATTTAGGAGTCCTATGGCAACTTTTGCCTTTTTTCTGGTCCTTCTCATTTCTAGTCAGATTACAACATTAACTTGGAATATTGGTGGGCAAGTAGTACTGAATAATTTATTTGCGGTGGACCTACCTGCTTGGATTCATCGTGCAACAATCAGAATGATTGCCATTGTTCCAGCTCTTTACTGTGCATGGAATTCTGGAGCTGAAGGAGTATACCGGCTGCTTGTTTTTGCTCAAGTTGTGGTGGCTATGCTACTTCCACCTTCTGTAATCCCACTTTTTCGGGTGGCCTCATCAAGTTCAATAATGGGTGCCTTCAGAATCTCTCAGCTTCTGGAATTCTTAGCTTTGACTGCCTTTATTGGAATACTTGGTTTAGAATTTGTCTTTTTTGTGGAGGTCTTATTCGGGGAAAGTGACTGGGTGGGTAGTTTGCGATGGAACATGGGAAGTAGTGTGGCACTCCCATATGTTGTTGTTCTCATCATTGCCTCTACATCACTCTGTATGATGCTTTGGTTGGCAACCACTCCACTGAAATCTGCAAGCATCAATCAAGATGCACAGACATGGAACTGGGATATACAAAACACTCGACCCAAGTTATCTATGGAGGGAGAAGAGTTTGGTTTAGTTAGGACTAGTTATCATGGGGAGGGGACTGCAGCAGAAGAACCAGCATGTGAGAAGTCTTTGGAGAGTTGTTCTGATGGTCTAGCTGCTGAGTTTGATGTTGACTTGCCTGAAACAATTATGGATTCTGACCAAGAAGCTCCTGCTACTTTGAGTGAGGAGAAACATACTACTGCTACCACTGAAGCTCCTAGCTCCCCAAAACGCCAATCAGAAGAATCAGTGTCCACAACTGAGTCGGTTCCAGTTGCAAATTTAGGTAATGAGGTTTCTGATAATGGATCTCTTGATTCTGATTCTGTACAGAAGATTGAACTTGTTGATCCAGTTGGAAAGACTGAGGGGGTGAAAGGAGACCTGCAAACTGACAAGGATGATGACGAGGGGGAAACATGGGCACCAGAAGAATCATCTAGATCTGTTTTTGCAGGTGCACTCACTTCAACCTCTGAGGGTTCAGGATCTTTTAGGAGTCTTAGTGGGAAAACTGATGAAGGTACCAGTGGTGGTGGAAGTCTTTCAAGATTATCTGGGCTGGGTCGTGCTGCCAGACGTCAATTAGCTGCTATTCTTGATGAGTTCTGGGGTCAGTTGTATGATTTTCATGGGCAGATAACTCAAGAAGCAAAGTCCAAGAAATTAGATGTTTTGTTGGGAGTGGATCCCAAACCTTCTGTTTCACAAAAAATAGACCCTACTGGGAATCAATCTTCTGGATTCTTTCCTTTGGTAGCAGAAAGAGGATCTGATTTTCTGATAAACTCTAGTATATATGATTCCCCAAAGAAACAGCGGATGCCAAGCAATGTAGGATTGTCTTATGGGCTTCAAACAGGTTCTTCTGCATCGTGGTCTACTCACATGCAGTTGTTGGATGCATATGCACAAAGTTCCAGCTGCAGTGTTGCTGATGCCAGTGAGAGGAGGTACTCTAGTTTGCGACTGCCACAGTCTTCTGATGGCTGGGATTATCAGCCTACAACAGTGCATGGTTATCAGATGGCATCCTATCTTGCTAAGATGGCTTTAGACAGAAATGCCGATGCTTTGAGCACTTCATTGGACCCACTGACCCCTAAAACCTCATCTTTTGTCCCTACCAACTACAGAGACTCAACCACTTATGCTCTGGGTCAAAAACTACAAAATGAGATTACCTCCTTAAATTCATCCACCATGCATAACCCAGTGGCATCTAGAAATAGCACATTACAAGCTGAAAGACCTTACTATGATTCCTGTTCTTATGGGCCTGTCGAAAATCCTGGGTCAACAAAGAAGTACCACAGCTTACCTGACATTTCTGGCCTTGCAGTTCCTCTTCGGGATTCATATTTGTCTGATAGGAGTGCTCAGTGGGGCACTCCTATTGGAAACACAGCATATGAACAATCCCTATATTCAAATACTGGATCCAGGGCAGAAGTTCCTTTGCCGTTTGATGAACTCTCTCCTAGTAAGTTGTACAGAGAAGCCCTCTCTGTACAGTTGACTCCAAATTCAGACACCTCACTCTGGTCTAGACAGCCTTCTGAACAATTATTTGGAGTTGCAGGTCGAACTCGGTGTGTGGGAGATGGAACCGGAACCCGACAGAATTTGGTTATGCGAGAAACGCCTTCTCAAGTAGACTTGGAGGCTAAGCTGCTTCAGTCGTTCAGATGTTGTGTTGCGAAGCTCTTGAAGTTGGAGGGATCTGATTGGTTATTTAGGCAGAATAACGGGGTTGATGAGGATCTGGTTGGCCGTGTTGCCACTAGGGAGAGCTTCTTTTATGAAGCTGAAAGTAGAGAGGTTAATCAAATAGTTTACATGGGTGAGTCTCAGTATCTATCTACTGACAAGAAGATCAGTCCAGGGCTCAAGAATGAGGATGCCAGTCTTTCCCGGTTTCTTGTTTCCTCAGTTCCACATTGTGGGGAGGGTTGTGTTTGGCGAGTGGATCTGATAGTGAGCTTTGGAGTGTGGTGCATTCATCGAATACTGGAGTTGTCATTGATGGAAAGCCGGCCAGAGCTTTGGGGAAAATATACTTACGTTCTTAATCGCCTTCAGGGAGTTCTCGATATGGCATTTTCCAAGCCTAGGACTCCCTTGCCTCCCTGTTTCTGTCTCCAAGTACTGGCGGCACATGCAAGAAGGTCAAGCCCACCACTTTGTAATGCCCCGTCTGGAAAACCAGGAAGGGGGAAATGCACCAGTGCATCCATGCTTCTTGATTTAATCAGGGATGTTGAGACAGCAGTTTCCTGCCGTAAGGGTCGAACGGGCACTGCAGCAGGCGATGTGGCTTTCCCCAAAGGTAAGGAGAATCTGGCTTCAGTCCTCAAGCGCTACAAGCGTAGGCTTTCCAACAAACCCGTTGGGGCAGTGGAAGGTGGTTCTGCTTCACGTAAAGTTCCTATACTTGCATCATATGCCTCG
>gnl_Nelnu_v1.0_NNU_005820-RA
ATGAGAGATATGGAAGCTGATCCAACTGGTATTAACCAGATGAAGGATGTTGCTTTTCGGCTATTCCCTGCTGTTGGACCCATGCTTCTAATCTCTATGGGATATATTGACCCTGGAAAGTGGGCATCAGCTGTTGAAGGTGGTGCCCATTTTGGTTCTGATCTTGTATTGCAGATGCTTGTTTTCAATTTTGCTGCAATTCTGTGCCAGTATCTTGCAGCTTGCATTGGTTTAGTCACTGGGAAGAATCTTGCACAGATTTGCAGTGAGGAGTACAATAAATCCATATGCATATTTCTTGGAGTTCAAGCAGAGCTCTCTATTATAGCTTTGGACCTGACTATGATTCTGGGCATTGCACATTCCCTCAATCTCCTTTTTGGGGTGGATCTGTTCACTTGTGTCTTTTTGACTGCACTTGATGCTGTTTTCTTTCCAATTTTTGCCACCATCATGGAGAAATGCAAGGAAAAAGTCCCATATATAAGCATAGCAGGATTTATACTGCTTTCTTATATTCTGGGAATGCTTTTCAGTCAACCTGAAATCCCATTTGGCATAAATGGGATGCTAACGAGGTTAAATGGGGAGAGTGCATTTACATTGATGAGTCTTCTTGGATCAGCTATTATGCCTCACAATTTTTACCTCCACTCTTCTATTGTTCAGCAACAGCAACTGCAGAAACCATCACATGCATCAAAGAATGCCTTATGCAATGACCATTTTTTTGCCATATTATGTGTGTTCAGTGGCATTTTTCTGGTGAACTATGTTTTGATGAACTCTGCAGCAACCGTTTTTCACAATGCTGGTGCTGTTGTGCTTACTTTTCAGGATGCACTTTTGCTTATGGACCAGGTATTTAGGAGCCCTATGGCACCTTTTGCCTTGTTTCTGATCCTTTTCTTTTCTAGTCATATTACAGCATTAACTTGGAATCTTGGTGGGCAAGTAGTCTTGCATTATTTATTCACAGTGGACCTACCTGTTTGGCTCCATCGTGCAACAATCAGGACTTTTGCCATTGTTCCAGCCCTTTACTGCGCATGGAATTCTGGTGCTGAGGGAATGTATCAATTGCTTATTTTTGCTCAAGTAATGCTAGCCATGCTACTTCCATGTTCTGTGATTCCCCTTTTTCGGGTGGCCTCATCAAGTTCAATAATGGGTGCTCTCAGAATCTCTCAATTTGTGGAGTTTTTAGCTTTGATGACATTTTTTGGTATGCTTGGTTTAGAAATTATCTTTGTTGTGGAAGTGGTATTTGGGAACAGTGACTGGGTGGGTAGTTTGAGATGGAACATGGGAAGTAATATTGCATTCTCATATGTTATTGTTCTCGCCATTGCCTCTGTGTCACTTTGTATGATGCTTTGGCTGGCAACAACACCACTGAAGTCTGCAAGTGCTAATCCAGATGCACAGATGTGGAAGTGGGATCTACAATATTCTCGACCTGAGTTATTCATGGAGGGAGAGGAAATGGGTTTAGTTAGGACTACTTACCATGGAGAGGAGACTGCAGCTGAAGAGCCAGCATTTGAGAAATCTTTGGAGAGTCGATCAGATGGTTCAGCTATGGAACTTGATGTTGATTTGCCTGAAATGATTATGGATTCTGATCAGGAACCTCATGCTACTCCCATTGAGGAGAAATGTACTTCTACTGCAGTTCTTAGCTCCCCAATACGCCATTCAGAGGAATCGGGGTCCACAGTTGAGTTGGCACCGGTTGCAACTGTAGGTAGTGAGGTTTCTGATGGTGGATCCCTGGATTCTGAATCTGTACAGAAGTTTGAGTCTGTGGACCCAGTGGGAAAAACTGTTGATTTTGAGGGAGAGTTGCAGACTGAGAAGGATGAGGATGAGGGGGAAGCATGGGAGCCAGAAGAATCATCTACAGTAATCTCTGCAGGTGGGCCCACTTTAACTTCTGAGGGTTCTGGGTCTTGTAGGAGTCTAAGTGGGAAGAATGATGAAGGGATTAGTGGTGGTGGGAGTCTTTCAAGATTATCTGGATTGGGGCGAGCTGCCAGACGCCAATTAGCTGCTATTCTCGATGAGTTCTGGGGTCAGTTGTATGATTTTCATGGGCAGGTAACTCAAGAAGCAAAGTCCAAAAAATTGGATGTATTGCTGTTATTGGATCTGAAACCTGCTGTTTCTCAGAAGGTAGACCCTTTGGGAAATGAATGTTCTGGATTCCTCCCTCTAGCAGAAAGAAACTCAAGTATTTATGACTCCCCCAAGAAGCAGAGAATGCCAAGCAGTGTAGCATTATCTTGTGGGCTTCAAACAGGTTCTTCTGGATCATGGTCTACTCAAATGCAGTTGTTGGATGCATACACAAACAGTTCCAGTCGCAACATTGTTGATGCTGGTGAGAGACGATACTCTAGCTTACGCCTGCCACCTTCTTCTGAGGGCTGGGATTATCAACCTGCAACAGTGCATGGTTATCAGGTTGCGTCCTATCTCAGTAGGATGGTTTCAGAGAGAAATGCTGATCTCCTAGGTATTCCATTGGATCCACCAACCCCTAAATCCTCATCTTTTGTCCCAACCAACTACAGAGATTCAATTTCTTTTGCTTTGGGGAAAAAACCACAAAATGGGATTAGCTCTTTAAGTTCATCCAGCATTCAGAACCCAATTGTCTCTAGAAGTAGTACATTACAAGCTGAACGACCTTGTTATGATCCCTGTTCTTATGGACCTGTTGAAAATGCTGGGTCTTCAGCATACACAAAGAAGTACCATAGCTTACCTGACATTTCAGGGCTTGCAGTTCCTCTTCGGGATTCCTATTTGTCTGAGAAGAGTTCTCCCTGGGACAGCTCTATTGGTTTTGGGCCATCTGTTGGCAAACCGACATATGAACAATCTCTATATTCAAATAGTGGATCCAGGGCAGGAGTCCCTTTGCCATTTGATGAACTCTCTCCATCAAAGTTCTACAGAGATGCTCTCTCTGTAAACATGAGACCAAATTCAGACACCAGGTCACTCTGGTCTAGACAGCCTTTTGAACAATTATTTGGAGTAGCAGGTCAAACTCAGTGTGTGGGTGATGGAGTTGGAACAAGACAGAATCTGGTTAAGCAAGAAACAACTTGTCTTTTGGATTTGGAGGCCAAACTGCTCCAGTCTTTCAGATATTGTATCGTGAAGCTCTTGAAACTGGAGGGATCTGATTGGTTATTCAGGCAGAACGATGGAGCCGATGAGGATCTGATTGATCGTGTTGCCACCAGGGAGAGGTTCCATTATGAAGCTGAAACTAGGGAGGTGAACCAGATATTGGGGGTCTCCCAATATTTTTCTTCTGACAAGAAGACCAGTTCAGGACTGAAGAATGAGGAGGCTGGTCTCGCCAGGTTTCTTGTTTCCTCGGTTCCTCATTGTGGAGAGGGATGTGTTTGGAAAGTGGATTTGGTAGTGAGCTTCGGGGTGTGGTGCATTCACAGGATACTGGAGTTGTCATTAATGGAAAGCAGGCCAGAGCTATGGGGAAAATATACTTACGTTCTTAATCGTCTCCAGGGTATTCTTGATCTAGCATTTTCGAAGCCCCGTACTCCCCTGCCTCCTTGTTTCTGCCTCCAAGTTCCTGCAACTCGTGCAAGGAGGTCCATTCCACTCCCAAATGGGCTACCCCCATCTGGGAAACCAGGAAGGGCGAAATGCACAAGTGCATCAATGCTTCTTGATTTAATCAAGGATGTTGAGACTGCAGTCTCCTCCCGCAAGGGTCGATCGGGCACTGCAGCCGGTGATGTGGCTTTCCCTAAAGGTAAAGAGAATCTGGCATCGGTCCTGAAGCGCTACAAGCGTAGGCTTTCTAACAAACCTGTTGGAACAATGGAAGGTGGTCCTGGGTCGCGCAAGGTTCCCATACCAACCTCTTATGCCTTG
>gnl_Nelnu_v1.0_NNU_013395-RA
ATGTACTTAGTTTACTTGTTTTTCGTGCTTCTTAATGCAATTGAACTGGTATTTAGGAGCCCTATGGCACCTTTTGCCTTGTTTATGATCCTTTTCTTTTCTAGTCATATTACAACATTAACTTGGAATCTTGGTGGGCAAGTAGTCTTGCATTATTTATTCACAGTGGACCTACCTGTTTGGCTTCACCGTGCAACAATTAGGACTTTTGCCATTGTTCCAGCCCTTTACTGTGCAATGAATTCTGGTGCCGAGGGAATGTATCAATTGCTTATTTTTGCTCAAGTACTGCTAGCCATGCTACTTCCATGTTCTGTGATTCCCCTTTTTCAGGTGGCCTCATCAAGTTCAATAATGGGTGCTCTCAGAATCTCTCAATTTGTGGAGTTTTTAGCTTTGATGACATTTTTTGGTATGCTTGATTTAGAAATTGTCTTTGTTGTGGAAGTGTTTGAGATGGAAATGGGAAGTAATATTGCATTCTCATATGTTGTTGTTCTCGCCATTGCCTCTGTGTCACTTTGTATGATGCTTTGGCTAGCAACAACACCATTAAAGTCTGCACGTGTCAACCCAGATGCACAAATGTGGAAGTGGGATCTACATTATTCTCGACCTGAGTTATCCATGGAGGGAGAGGAAATGGGTTTAGTTAAGACTACTTACCATGGAGAGGAGACTGCAGCTGAAGAGCCAGCATTTGAGAAATCTTTGGAGAGTCGATCAGATGGTTCAGCTATGGAACTTGATGTTGATTTGCCTGAAATGATTATGGATTCTGATCAGGAACCTCATGCTACTCCCATTGAGGAGAAATGTACTACTGCAGTTCTTAACCAGTCAATGAGCCGGTCCCAT
>gnl_Orysa_v7.0_LOC_Os07g06130.2
ATGGATGGGCAGCAGCTACGTAGCTCGGAATCTCCGGCGAGCGGCGGCGGCGGAGTCACCGGCGGCGGCGCGCCACATCTGTTCCACGCGCTCGGGCCGGCGCTGCTGATCTCGATTGGGTACATTGACCTCGGGAAATGGGTGGCCGCGGTGGAGGCAGGGTCACGGTTCGGCCTTGACCTCGTGCTGCTGGCCCTCCTCTTCAACTTCATGGCCATCCTGTGCCAGTATCTCGCGGCTTGCATTGGCACGGTCACCGGGAGGAGCCTCGCCGAGATCTGCCACCAAGAATACAGCAGGCCAACATGCATCTTTCTGGGTGTTCAAGCAGGATTGTCCTTGTTGACATCAGAATTGACGATGATTTTTGGGATAGCACTTGGATTCAATCTTCTATTTGAATATGATGATCTCATCACTGGGATATGTTTTGCAACCGTTGTTCCTAATCTGCTACCATATGCTATATCACACCTGGGAAAGAAGATGGTGGGGACATTAAATGCTTGCATTGCAGGCTTTGCGCTTCTTTGCTACGTTCTTGGTTTATTGGTCAGCCAACCACAAATTCCTCTGACAACGAATGTAATTTTCCCCAAGCTCAGTGGTGAAAGTGCTTATTCTCTGATGGCTCTTCTTGGTGCAAACGTAATGGCACACAACTTTTACATCCATTCATCAGTTGTTCAGGGTCAGAAAAGATCTGCCTTTGCTGTTGGTGCCTTATTTCATGATCACTTGTTTTCAGTATTATTTATTTTTACTGGAATTTTTCTGGTGAATCATGTTCTAATGAACTCTGCAGCAGCTGATTCCACTAACACCCTTCTTCTCACCTTCCAAGATGTTGTAGAACTAATGAACCAGATATTTGTAAACCCTATGGCTCCAACTATATTTCTAGTGGTTCTTCTCTTCTCTAGCCACATCATCTCGTTGACATCTGCTATTGGTAGCCAAGTGATTTCGCAGCATTTGTTTGGCATTAATCTTCCTCTCTCTGGACATCATCTGATACTGAAGGCTTTTGCCATAGTTCCTGCTCTGTACTGTGCTAAGGTTGCAGGTGCTGAAGGAATATACCAATTACTGATAATCTGCCAGATTATCCAGGCCATGCTCCTTCCATCATCAGTCGTGCCACTCTTCCGTGTTGCCTCATCAAGATTGATAATGGGTGCCCACAGAGTGTCTTTGCATCTGGAGATATTAACATTTCTTGCATTTCTCCTCATGCTGTTTTCGAATATCATCTTTATGGCAGAAATGCTGTTTGGTGACAGTGGTTGGCTGAACACTCTGAAAGGGAATACTGGAAGCCCTGTGGTGTTTCCATCTACGGTTCTCATCACGGTGGCTTGTGTCTCTGTTGCATTTTCACTCTACATGGCTGTTACACCACTGAAATCAGGAAGCCATGAAGCTGAATTGCAGCAGGAATGGTCTGTGCCTTCTCAGAAAGAGCTCTTGAATACTACTCAAGACAGAGAAGAGACTTGTGCGGGCAATGTTACCTATGAGGAAGATCAGAGATCTGATGTTGTCCCTTCTCCTAGGATTCAGCCTGTGGATTGTCTGAAATCAGCTCTGGACTACATTGATAGTTCGGACACAGCTATAGAATCTGATCATGATTCTCAACATTCCACTGCTCATACATCTACCGCTCCTGAATCCTGTCACTCTCCATCATTCATTCCTGAAGAGTCAAAATCAGTTGTTGCTGTTGACTGGCCAGAGCCTCTGGAGCCAATTTCTAATGCTATTGTGGCTGAGGAAAGTACAGTAGAGAGTGTGGACTCCAAGAGCACAGGCGAAAGGGATATTGAAGTAGAACCAGCTCTTTTGATGGACAATGATAAGGAGGCTCCAAATATTCTAGAGTCTGACAACAAGCCACTTGGAGGCAATAATCCTTCCTGTGCATCGGATGATGGCCCACCATCTCTTACCTTCAGCAGGGGGAAAGGCTCAGATGCAGGCAATGGCAGCGGGAGTCTCTCGAGGTTATCTGGTTTGGGCCGTGCAGCAAGGAGGCAACTAGCAGCCATACTTGATGAGTTCTGGGGGCATCTCTTTGATTACCATGGGAAACTCACTCAAGAAGCTAGCTCTAAAAGGTTTGACATCTTGCTTGGGCTAGACGTAAGAACACCTAGCTCAACTGTAAGAGCAGACAGTCAAGCTAATGAAATCCCGAAGAGTCCCATGGTACGAGACAATTTACAAGGGTCTGCCTTCTTGGGAAGTTCAAGGGATCTGATGTCTACTAAGAATGAGATGTCGAATTTGGATCTGACATATGGGCTTCAGATGGGCAATAACATTGGGTCATCAGCCTGGTCTCAGGGCATGCAGTTACCAAGTACCCAACTGCAGAGTTCAAGCAACAGCTTACTCGATCAAGGTGCAAGATTAAATTCAAATTTTAGCACGCCATCATACGCAGACAACAACCAATTCTACCAACCTGCAACGATTCATGGGTATCAGCTCGCATCATACCTAAAACAGATGAATGCTAATCGAAATCCTTACTCTAGCATGCCATTGGACCCACAGCGACTTCCAAAATCTTCTGCATCGGCTGTGCCAACCTATGTCGATTCTGTCATGCATGCTCGTAACCAGAACTTGCTTGCTTCATTGGGAGCTACTCCTTCACAGATCGCAGCAACATCCCGGATAGGTACTATGATGGCAGAAAGATCCTATTATGTCCCTTCCACTCTTGACGGGAATGAAAATGCTGGTTCATCAGCTTACTCAAAGAAGTACCACAGCTCACCAGACATATCTGCACTGATTGCTGCAAGCAGGAGTGCTCTGTTGAATGAATCAAAGTTGGGTGGTGGTACCATTGGATCCCAGTCGTACCTTAGCAGGCTTGCATCGGAAAGATCTCAGTATACAAACTCGGTGGCCAGGCCTGCAGCTCCCTTGGCGTTTGATGAGCTCTCTCCACCTAAGCTCCCAGGGGATATCTTCTCAATGCAACAAAGCCCAAACCCAAGTGCAAGATCCCTTTGGGCTAAGCAACCTTTTGAGCAGCTGTTTGGTGTGTCGAGTGCGGAGCTCACTAAAAGCGAGTTCAACCCTGCAGGCAGATCGGGTGGCATGACCAAGGATGATTTCTCTTACAAGGAGTCTGAGGCGAAGCTTCTTCAGTCTCTTAGATTCTGCATCTCGAAGCTCCTGAAGCTAGAAGGATCAGGGTGGCTGTTCAAGCAAAATGGTGGCAGCGACGAAGATCTGATTGATCAAGTTGCTGCGGTAGAGAAGCTATTGCAACAAGGAACCAGTGACAACCAACTGCTGCTTGGTGATACTCAGCAACCACCATGTGATAAGGCAGACATCCAGTACATGCGCGTACTGCCTAACTGCGGAGACGACTGCATCTGGCGCGCCTCCCTCGTTGTCAGCTTCGGTGTCTGGTGCATCCGCCGGGTGCTAGACCTGTCTCTGGTGGAAAGCAGGCCAGAACTTTGGGGCAAGTATACCTATGTTCTCAACCGTCTTCAGGGCATCCTGGATCCTGCATTCTCCAAGCCTCGGAGTGCTCTCAGCGCGTGTGCGTGCCTTCACAGAGATATCCGGGTGCTCAACAGCCTGCGCCACAGTAGCCTGGTAGCAACAAACTCCATTCCAAGGCAAATCCGAGGTTCCTTCACCACCGCATCTGTGGTCCTGGAGATGATCAAGGATGTGGAGACCGCAGTCTCAGGGCGCAAGGGCAGGAGTGGCACCGCAGCTGGGGATGTCGCCTTCCCCAAGGGGAAGGAGAACCTGGCCTCCGTGCTGAAGCGATACAAGCGGAGGCTCTCGAGCAAGGGACAACAA
>gnl_Orysa_v7.0_LOC_Os07g06300.1
ATGAAGCTAATTCTCATGGTAGCCTTCCAGGCTATGAGCCTCATCTCCATATCAACTGCAAGTCTGCAGTACAATTTCTACGGCTCGTCGTGCCCAAATGCCGAGCAGACGATCAGCAATGTCGTCTACGGCTTGATCGATGCTGACCCTTCCATGGCCCCGGCGCTGCTGCGTTTGCATTTCCATGATTGCTTTGTCATGGGTTGTGATGCGTCCATCCTTCTTGATCCCACGAAGGCAAACGGCTCGCCGGAGAAGACAGCGATCCCGCTCCGCGGGTACGACGCCGTGAACAAGATCAAGGCGGCCGTCGAGGCCGTCTGCCCCGGCAAGGTCTCCTGCGCCGACATCCTCGCCTTCGCCGCCCGCGACTCGGTGGCCAAGTCCGGCGGCTTCGTCTACCCGGTCCCCGCCGGCAGCCGCGACGGCAACGTGTCGTCCGCCTTCTCCGTCTTCTCCAGCATCCCGTCGCCGTTCTTCGACGCCGGGGAGCTCGTCCAGAGCTTCGCCGCCAAGGGGCTCACCGTCGACGACCTGGTGGCGCTCTCGGGTGCGCACTCCATCGGCACCGCGCACTGCTCCGGGTTCAAGAACCGGCTGTACCCGACGGTGGACGCGTCCCTGGACGCGAGCTACGCGGCGGCGCTGAGGGCGGCGTGCCCTGACGGCAGCGCCGCCGACGACGGCGTGGTGAACAACAGCCCCGTGTCGCCGGCGACGCTGGGCAACCAGTACTTCAAGAACGCGCTCGCCGGGCGGGTGCTGTTCACGTCGGACGCGGCGCTGCTGACCGGCCAGAACGACACGGCGGAGAAGGTCAGGGAGAACGCCGGCGACCTGACCGCGTGGATGGCGCGGTTTGCGGCGTCGATGGTGAAGATGGGCGGCATCGAGGTGCTCACCGGGGCGCGGGGGGAGATTTTTGGGATAGCACTTGGATTCAATCTTCTATTTGAATATGATGATCTCATCACTGGGATATGTTTTGCAACCGTTGTTCCTAATCTGCTACCATATGCTATATCACACCTGGGAAAGAAGATGGTGGGGACATTAAATGCTTGCATTGCAGGCTTTGCGCTTCTTTGCTACGTTCTTGGTTTATTGGTCAGCCAACCACAAATTCCTCTGACAACGAATGTAATTTTCCCCAAGCTCAGTGGTGAAAGTGCTTATTCTCTGATGGCTCTTCTTGGTGCAAACGTAATGGCACACAACTTTTACATCCATTCATCAGTTGTTCAGGGTCAGAAAAGATCTGCCTTTGCCGTTGGTGCCTTATTTCATGATCACTTGTTTTCAGTATTATTTATTTTTACTGGAATTTTTCTGGTGAATCATGTTCTAATGAACTCTGCAGCAGCTGATTCCACTAACACCCTTCTTCTCACCTTCCAAGATGTTGTAGAACTAATGAACCAGATATTTGTAAACCCTATGGCTCCAACTATATTTCTAGTGGTTCTTCTCTTCTCTAGCCACATCATCTCGTTGACATCTGCTATTGGTAGCCAAGTGATTTCGCAGCATTTGTTTGGCATTAATCTTCCTCTCTCTGGACATCATCTGATACTGAAGGCTTTTGCCATAGTTCCTGCTCTGTACTGTGCTAAGGTTGCAGGTGCTGAAGGAATATACCAATTACTGATAATCTGCCAGATTATCCAGGCCATGCTCCTTCCATCATCAGTCGTGCCACTCTTCCGTGTTGCCTCATCAAGATTGATAATGGGTGCCCACAGAGTGTCTTTGCATCTGGAGATATTAACATTTCTTGCATTTCTCCTCATGCTGTTTTCGAATATCATCTTTATGGCAGAAATGCTGTTTGGTGACAGTGGTTGGCTGAACACTCTGAAAGGGAATACTGGAAGCCCTGTGGTGTTTCCATCTACGGTTCTCATCACGGTGGCTTGTGTCTCTGTTGCATTTTCACTCTACATGGCTGTTACACCACTGAAATCAGGAAGCCATGAAGCTGAATTGCAGCAGGAATGGTCTGTGCCTTCTCAGAAAGAGCTCTTGAATACTACTCAAGACAGAGAAGAGACTTGTGCGGGCAATGTTACCTATGAGGAAGATCAGAGATCTGATGTTGTCCCTTCTCCTAGGATTCAGCCTGTGGATTGTCTGAAATCAGCTCTGGACTACATTGATAGTTCGGACACAGCTATAGAATCTGATCATGATTCTCAACATTCCACTGCTCATACATCTACCGCTCCTGAATCCTGTCACTCTCCATCATTCATTCCTGAAGAGTCAAAATCAGTTGTTGCTGTTGACTGGCCAGAGCCTCTGGAGCCAATTTCTAATGCTATTGTGGCTGAGGAAAGTACAGTAGAGAGTGTGGACTCCAAGAGCACAGGCGAAAGGGATATTGAAGTAGAACCAGCTCTTTTGATGGACAATGATAAGGAGGCTCCAAATATTCTAGAGTCTGACAACAAGTCACTTGGAGGCAATAATCCTTCCTGTGCATCGGATGATGGCCCACCATCTCTTACCTTCAGCAGGGGGAAAGGCTCAGATGCAGGCAATGGCAGCGGGAGTCTCTCGAGGTTATCTGGTTTGGGCCGTGCAGCAAGGAGGCAACTAGCAGCCATACTTGATGAGTTCTGGGGGCATCTCTTTGATTACCATGGGAAACTCACTCAAGAAGCTAGCTCTAAAAGGTTTGACATCTTGCTTGGGCTAGACGTAAGAACACCTAGCTCAACTGTAAGAGCAGACAGTCAAGCTAATGAAATCCCGAAGAGTCCCATGGTACGAGACAATTTACAAGGGTCTGCCTTCTTGGGAAGTTCAAGGGATCTGATGTCTACTAAGAATGAGATGTCGAATTTGGATCTGACATATGGGCTTCAGATGGGCAATAACATTGGGTCATCAGCCTGGTCTCAGGGCATGCAGTTACCAAGTACCCAACTGCAGAGTTCAAGCAACAGCTTACTCGATCAAGAAAGATCCTATTATGTCCCTTCCACTCTTGACGGGAATGAAAATGCTGGTTCATCAGCTTACTCAAAGAAGTACCACAGCTCACCAGACATATCTGCACTGATTGCTGCAAGCAGGAGTGCTCTGTTGAATGAATCAAAGTTGGGTGGTGGTACCATTGGATCCCAGTCGTACCTTAGCAGGCTTGCATCGGAAAGATCTCAGTATACAAACTCGGTGGCCAGGCCTGCAGCTCCCTTGGCGTTTGATGAGCTCTCTCCACCTAAGCTCCCAGGGGATATCTTCTCAATGCAACAAAGCCCAAACCCAAGTGCAAGATCCCTTTGGGCTAAGCAACCTTTTGAGCAGCTGTTTGGTGTGTCGAGTGCGGAGCTCACTAAAAGCGAGTTCAACCCTGCAGGCAGATCGGGTGGCATGACCAAGGATGATTTCTCTTACAAGGAGTCTGAGGCGAAGCTTCTTCAGTCTCTTAGATTCTGCATCTCGAAGCTCCTGAAGCTAGAAGGATCAGGGTGGCTGTTCAAGCAAAATGGTGGCAGCGACGAAGATCTGATTGATCAAGTTGCTGCGGTAGAGAAGCTATTGCAACAAGGAACCAGTGACAACCAACTGCTGCTTGGTGATACTCAGCAACCACCATGTGATAAGGCAGACATCCAGTACATGCGCGTACTGCCTAACTGCGGAGACGACTGCATCTGGCGCGCCTCCCTCGTTGTCAGCTTCGGTGTCTGGTGCATCCGCCGGGTGCTAGACCTGTCTCTGGTGGAAAGCAGGCCAGAACTTTGGGGCAAGTATACCTATGTTCTCAACCGTCTTCAGGGCATCCTGGATCCTGCATTCTCCAAGCCTCGGAGTGCTCTCAGCGCGTGTGCGTGCCTTCACAGAGATATCCGGGTGCTCAACAGCCTGCGCCACAGTAGCCTGGTAGCAACAAACTCCATTCCAAGGCAAATCCGAGGTTCCTTCACCACCGCATCTGTGGTCCTGGAGATGATCAAGGATGTGGAGACCGCAGTCTCAGGGCGCAAGGGCAGGAGTGGCACCGCAGCTGGGGATGTCGCCTTCCCCAAGGGGAAGGAGAACCTGGCCTCCGTGCTGAAGCGATACAAGCGGAGGCTCTCGAGCAAGGGACAACAA
>gnl_Orysa_v7.0_LOC_Os07g06190.1
ATGAAGCTAATTCTCATGGTAGCCTTCCAGGCTATGAGCCTCATCTCCATATCAACTGCAAGTCTGCAGTACAATTTCTACGGCTCGTCGTGCCCAAATGCCGAGCAGACGATCAGCAATGTCGTCTACGGCTTGATCGATGCTGACCCTTCCATGGCCCCGGCGCTGCTGCGTTTGCATTTCCATGATTGCTTTGTCATGGGTTGTGATGCGTCCATCCTTCTTGATCCCACGAAGGCAAACGGCTCGCCGGAGAAGACAGCGATCCCGCTCCGCGGGTACGACGCCGTGAACAAGATCAAGGCGGCCGTCGAGGCCGTCTGCCCCGGCAAGGTCTCCTGCGCCGACATCCTCGCCTTCGCCGCCCGCGACTCGGTGGCCAAGTCCGGCGGCTTCGTCTACCCGGTCCCCGCCGGCAGCCGCGACGGCAACGTGTCGTCCGCCTTCTCCGTCTTCTCCAGCATCCCGTCGCCGTTCTTCGACGCCGGGGAGCTCGTCCAGAGCTTCGCCGCCAAGGGGCTCACCGTCGACGACCTGGTGGCGCTCTCGGGTGCGCACTCCATCGGCACCGCGCACTGCTCCGGGTTCAAGAACCGGCTGTACCCGACGGTGGACGCGTCCCTGGACGCGAGCTACGCGGCGGCGCTGAGGGCGGCGTGCCCTGACGGCAGCGCCGCCGACGACGGCGTGGTGAACAACAGCCCCGTGTCGCCGGCGACGCTGGGCAACCAGTACTTCAAGAACGCGCTCGCCGGGCGGGTGCTGTTCACGTCGGACGCGGCGCTGCTGACCGGCCAGAACGACACGGCGGAGAAGGTCAGGGAGAACGCCGGCGACCTGACCGCGTGGATGGCGCGGTTTGCGGCGTCGATGGTGAAGATGGGCGGCATCGAGGTGCTCACCGGGGCGCGGGGGGAGATTTTTGGGATAGCACTTGGATTCAATCTTCTATTTGAATATGATGATCTCATCACTGGGATATGTTTTGCAACCGTTGTTCCTAATCTGCTACCATATGCTATATCACACCTGGGAAAGAAGATGGTGGGGACATTAAATGCTTGCATTGCAGGCTTTGCGCTTCTTTGCTACGTTCTTGGTTTATTGGTCAGCCAACCACAAATTCCTCTGACAACGAATGTAATTTTCCCCAAGCTCAGTGGTGAAAGTGCTTATTCTCTGATGGCTCTTCTTGGTGCAAACGTAATGGCACACAACTTTTACATCCATTCATCAGTTGTTCAGGGTCAGAAAAGATCTGCCTTTGCTGTTGGTGCCTTATTTCATGATCACTTGTTTTCAGTATTATTTATTTTTACTGGAATTTTTCTGGTGAATCATGTTCTAATGAACTCTGCAGCAGCTGATTCCACTAACACCCTTCTTCTCACCTTCCAAGATGTTGTAGAACTAATGAACCAGATATTTGTAAACCCTATGGCTCCAACTATATTTCTAGTGGTTCTTCTCTTCTCTAGCCACATCATCTCGTTGACATCTGCTATTGGTAGCCAAGTGATTTCGCAGCATTTGTTTGGCATTAATCTTCCTCTCTCTGGACATCATCTGATACTGAAGGCTTTTGCCATAGTTCCTGCTCTGTACTGTGCTAAGGTTGCAGGTGCTGAAGGAATATACCAATTACTGATAATCTGCCAGATTATCCAGGCCATGCTCCTTCCATCATCAGTCGTGCCACTCTTCCGTGTTGCCTCATCAAGATTGATAATGGGTGCCCACAGAGTGTCTTTGCATCTGGAGATATTAACATTTCTTGCATTTCTCCTCATGCTGTTTTCGAATATCATCTTTATGGCAGAAATGCTGTTTGGTGACAGTGGTTGGCTGAACACTCTGAAAGGGAATACTGGAAGCCCTGTGGTGTTTCCATCTACGGTTCTCATCACGGTGGCTTGTGTCTCTGTTGCATTTTCACTCTACATGGCTGTTACACCACTGAAATCAGGAAGCCATGAAGCTGAATTGCAGCAGGAATGGTCTGTGCCTTCTCAGAAAGAGCTCTTGAATACTACTCAAGACAGAGAAGAGACTTGTGCGGGCAATGTTACCTATGAGGAAGATCAGAGATCTGATGTTGTCCCTTCTCCTAGGATTCAGCCTGTGGATTGTCTGAAATCAGCTCTGGACTACATTGATAGTTCGGACACAGCTATAGAATCTGATCATGATTCTCAACATTCCACTGCTCATACATCTACCGCTCCTGAATCCTGTCACTCTCCATCATTCATTCCTGAAGAGTCAAAATCAGTTGTTGCTGTTGACTGGCCAGAGCCTCTGGAGCCAATTTCTAATGCTATTGTGGCTGAGGAAAGTACAGTAGAGAGTGTGGACTCCAAGAGCACAGGCGAAAGGGATATTGAAGTAGAACCAGCTCTTTTGATGGACAATGATAAGGAGGCTCCAAATATTCTAGAGTCTGACAACAAGCCACTTGGAGGCAATAATCCTTCCTGTGCATCGGATGATGGCCCACCATCTCTTACCTTCAGCAGGGGGAAAGGCTCAGATGCAGGCAATGGCAGCGGGAGTCTCTCGAGGTTATCTGGTTTGGGCCGTGCAGCAAGGAGGCAACTAGCAGCCATACTTGATGAGTTCTGGGGGCATCTCTTTGATTACCATGGGAAACTCACTCAAGAAGCTAGCTCTAAAAGGTTTGACATCTTGCTTGGGCTAGACGTAAGAACACCTAGCTCAACTGTAAGAGCAGACAGTCAAGCTAATGAAATCCCGAAGAGTCCCATGGTACGAGACAATTTACAAGGGTCTGCCTTCTTGGGAAGTTCAAGGGATCTGATGTCTACTAAGAATGAGATGTCGAATTTGGATCTGACATATGGGCTTCAGATGGGCAATAACATTGGGTCATCAGCCTGGTCTCAGGGCATGCAGTTACCAAGTACCCAACTGCAGAGTTCAAGCAACAGCTTACTCGATCAAGAAAGATCCTATTATGTCCCTTCCACTCTTGACGGGAATGAAAATGCTGGTTCATCAGCTTACTCAAAGAAGTACCACAGCTCACCAGACATATCTGCACTGATTGCTGCAAGCAGGAGTGCTCTGTTGAATGAATCAAAGTTGGGTGGTGGTACCATTGGATCCCAGTCGTACCTTAGCAGGCTTGCATCGGAAAGATCTCAGTATACAAACTCGGTGGCCAGGCCTGCAGCTCCCTTGGCGTTTGATGAGCTCTCTCCACCTAAGCTCCCAGGGGATATCTTCTCAATGCAACAAAGCCCAAACCCAAGTGCAAGATCCCTTTGGGCTAAGCAACCTTTTGAGCAGCTGTTTGGTGTGTCGAGTGCGGAGCTCACTAAAAGCGAGTTCAACCCTGCAGGCAGATCGGGTGGCATGACCAAGGATGATTTCTCTTACAAGGAGTCTGAGGCGAAGCTTCTTCAGTCTCTTAGATTCTGCATCTCGAAGCTCCTGAAGCTAGAAGGATCAGGGTGGCTGTTCAAGCAAAATGGTGGCAGCGACGAAGATCTGATTGATCAAGTTGCTGCGGTAGAGAAGCTATTGCAACAAGGAACCAGTGACAACCAACTGCTGCTTGGTGATACTCAGCAACCACCATGTGATAAGGCAGACATCCAGTACATGCGCGTACTGCCTAACTGCGGAGACGACTGCATCTGGCGCGCCTCCCTCGTTGTCAGCTTCGGTGTCTGGTGCATCCGCCGGGTGCTAGACCTGTCTCTGGTGGAAAGCAGGCCAGAACTTTGGGGCAAGTATACCTATGTTCTCAACCGTCTTCAGGGCATCCTGGATCCTGCATTCTCCAAGCCTCGGAGTGCTCTCAGCGCGTGTGCGTGCCTTCACAGAGATATCCGGGTGCTCAACAGCCTGCGCCACAGTAGCCTGGTAGCAACAAACTCCATTCCAAGGCAAATCCGAGGTTCCTTCACCACCGCATCTGTGGTCCTGGAGATGATCAAGGATGTGGAGACCGCAGTCTCAGGGCGCAAGGGCAGGAGTGGCACCGCAGCTGGGGATGTCGCCTTCCCCAAGGGGAAGGAGAACCTGGCCTCCGTGCTGAAGCGATACAAGCGGAGGCTCTCGAGCAAGGGACAACAA
>gnl_Orysa_v7.0_LOC_Os03g49400.1
ATGGAAGGTGTGCACGGTATAGAATCTCTGGCTACTGGAGATGGTTGGCATCATCTTTCCCGTACCCTTGGACCGGTGCTCCTGATCTCGATGGGGTATATTGACCTTGGGAAGTGGGTGGAAACGATAGATGCCGGGTCTCGGTTTGGCTATGATCTCGTAATACTGGTGTTGCTTTTCAACTTGTCGGCCATTCTGTGCCAGTATCTGTCGATGTGTATCGGCATGGTCACTGGGAAAAATCTTGCGGAGATTTGCCGCGAGGAGTACAGTCCATCAATATGTGTCATCCTTGGTATTCAGGCAGGATTGTCCTTGCTAACCGCGGAACTAACCATGCTTTCAGGCATATCAGTCGGATTCAACCTGGTCTTTGAATATGATGATCCTATCGCAGGCTTATATTTTGCTAGTGTTGTGGTCAATTTGCTACCTTACACTATGTCTTATCTGGGCAAACGGATGGCTGGGACATTGAATGCATGCGTAGCAGGCTTTGCACTTCTTTGTTTTGTGCTTGGTTTATTAGTCAGTCAACCAAAAATTCCAGTTGATATGAATGCAATGTTCCCCAAGTTGAGTGGTGAAAGTGCTTATTCCTTGATGGCGCTTCTTGGCGGAAATGTAATAGCGCACAATTTTTATGTTCATTCATCAGTTGTACAGGGCCAAAGACAATCTACAACTCTTTCCCTTGGTGCTCTGTTCCACGATCACCTGTTCTCAATATTGTTTATTTTCACTGGGGTTTTCCTTGTGAATTATGTCCTGATGGGCTCAGCAGCAGTTGAATCCAATAATACTCTGGTTACTTTTCAAGATTCTGTAGATTTAATGAACCAGATGTTCATGAATCCGATGGCACCAATTGTTTTTTTAGTGATCCTTATCTTTTCGAGTCATGTCATCTCATTGACATCTATTATTGGCAGCCACGCAATTTTGAAGAATTTCTTTGGTGTAAACTTGCCTCATTCTGCTCATCATCTGCTACTAAAGGCCGTTGCCATGGTTCCTACTATGTACTATGCAAAGGTTGCAGGTTCTGAAGGGATATATCAGTTACTCATTATCTGCCCAGTTATCCAAGCTATGTTCCTTCCTTCATCTGTTATTCCTGTTTTCCGTGTTTCCTCATCAAGAGTTATAATGAGCAGATATAAAATATCTTTGTACGTTGAAATATTGGCCATCCTAGCATTTCTTCTTTTGCTGTTCACAAATATCATTTTTGCTGCGGAAATCCTGTTTGGTGATAGTACCTGGACAAACAACTTGAAAGGGAACACTGGAAGCCCTGTTGTACTTCCGCATGCCATTGTAGTTCTAATTTCTTGTGCATCAATTACTTTTACGCTGTTCCTGGCTGTCACTCCACTGAAGTCAGCAAGTAATGAACCTGAAACTCAGGAGCTATCTGAGCACTCTCAGAGAGAAGATCCAGATACTACTTATCAAAGAGAAGCAAGTAATGAACCTGAAACTCAGGAGCTATCTGAGCACTCTCAGAGAGAAGATCCAGATACTACTTATCAAATAGAAGTAAGTAATGAACGTGAAACTCAGCAGCTATCTGAGCACTCTCAGATAGAAGATCCAGATACTTTTTATCATAGAGAGGAGCTTTCTCTGGTTGAACAGAAAGAAGATCATACGACTTCTACTATTAATGCTATTCCCAGGATTTCATCAGAAAGTTATCAAACATCAGCTTTGGAGCATAATGACTTTCCTGACATCACTGTGGAGTCTGGTCATGGCACTCAGCAGCTTACTGCTTTTGTGCCAATTATTCCGGAGGTCTCATCGTCTATCAAACATAAGGAACCAAAATCAGTAGTTATTGACCAGACGGAACCAGTGCCAAAGGTTTGTACTGCCACAGTAGTAGAACATAACACTGCTGAGAACATCAAAATGAAGAGTACAACTTCAAAGCATGTCCAAGAAGAAGCAGGAGCTAGCATGGACTATGATACTGAGGCTTCTTATAATGCGGAAGTCAGCAAGTCTTCTGGAAACAAGGCACCTCCAATTTCTGATGACCCAACATCTCTTACTTTGAGCAAGGGGAGAGACTCTGATGCTGGTTATCGTGGCAGTAACCTCTCAAGACTGCCTGGTTTGGGTCGTGCAGCAAGGAGGCAATTAGCAGCGATTCTTGATGAGTTCTGGGGACATCTCTTTGATTATCATGGTAAGCTAACGCAAGAAGCTAATGCAGGAAGGTTCAACTTTCTGCTAGGACCATACCCGAAAGCAGTTAGAAGTGATAACCAAGCCATCGAAGCTTCTAGGAGCCCCTTGATGAGAGATGCAATACGAGGATCAGCTACCATACAGAAATCATGGGACTCACGTGCTAAGGAAGTCTCTAGTCCAGGCTTTAATTTTGTGCTTCAGATGGGTCGCATTGGATCATCAAACTGGTCTGAGAGCATGCGTTTATCTAATGCTGACATCCCAAGGCCAACTAGCACCTTGTTTGAACAAAATACTCAGTTTTATTCAAATTATAATGTCCCATCTTACCCTGACAATCAGTTCTATCAACCTGCTACCATTCATGGCTATCACCTGGCAACCTCTTTGAAAAGTATGAATGCAAGTCACAGCACGCACTCCAGCATTTCACTAGATCCACGGCGACTTCCTAGATCATCTGAATCTGCTGGTTCTAACTACGCAGATTCTGCAAGGTATGCTCGTAACCAAGATGTAATTGGTTCACAGGGAACCGCTTCGCAAAACACAACAATGAGCTGTTTAGATACAATGACAGTGGAGAGAGCTTTTTACAATCCTGCCTCTGTTAATGAGATTGAAGGGGTTGGTTCATCTGCTTACTCAAAGAAGTACCATAGTTCACCTGACATATCTGCACTAATTGCTGCAAGTAGGAATTATTTGCCAAATGAAGTAAATTTGGGAGGTGCTGCTGGAAGCAGTTCATACTTCAGTAATTTGGCATGTGAAAGATCACAATATGTGAACTTGGGATCCAGTTCCACAGCTCAATTTGCACTTAGCAAGCACTCACAACCTAATTTCCATAGAGACACATCATCTATGCAGTCAAGTGTGAACCCAAGTACTGAATCCATTTGGGCCCAGCAGCCGTTTGAACAATTACTCGGTGTATCAAGAGCAGAGTTGAATAAGGGCGAGGGTAACACCGACCAGAGATCAAGTGGTGTCACCAAACACGATTTCTCTAACAAAGAATATGAGGTGAAACTTCTTCAATCACTCAGATTTTGCATCATGAAGCTCTTGAAACTGGAAGGATCAGGATGGCTCTTTGAGCAAAATGGTGGCTGTGATGAAAAATTAATTGATCAAGTTGCTGTAGCTGAGAGAGTTTCACAACATACCACTGAAAATCAGTTATCTGCTGATCTCCAGCTCCATAGTTCTGATGAAGACTTGCAGCCACTGCAAAGGAATGATAACAGGGATGCCAATTGCATGAGCCTACTGCCCAAGTGTGGAGATGATTGTGTTTGGCAGGCCCCCCTGATTGTCAGTTTTGGTGTTTGGTGCATCCGCCAGATTCTGAACCTGTGCCTTGTCGAAAGTAGGCCAGAACTTTGGGGCAAGTATACATATGTTCTTAATCGTCTCCAGGGAATACTTGATCCTGCATTTTCCAAGCCTCAGAAACCCATGAAAGGATGCGTATGCCTTCAAAAAGTTGCCAAGCCCATCTCTGGTACTTTCACCACTGCTGGTATGATCTTGGAGATGATTAAAGACGTGGAACAAGCCATTTCTAGCCGCAAGGGCCGAAGCGGCACAGCAGCAGGAGACGTTGCTTTTCCCAAAGGGAAGGAGAACCTAGCTTCTGTCCTTAAGCGATACAAGCGTAGGCTCTCGAACAAGACATCTGCAGGACAA
>gnl_Phavu_v2.1_Phvul.007G150600.1
ATGGAAGCAGAGACTTTGACTGCTAATCACCCTCCCAGTTTTCTTCACCGGTCGCTTCCTGCCGTTGTGCCTACCCTTTTGATTTCAATAGGATATGTTGACCCTGGAAAGTGGGTGGCAATTGTTGAAGGAGGTGCACGATTCGGATTTGATCTGATGGCTTTCGCACTTATCTTCAATTTTGCAGCAATCTTCTGTCAATACATATCAGCGAAGATTGGTGTTATCACAGGGAAAGATCTTGCTCAGATTTGCAGTGATGAGTACGATAGCTGGACATGCATGCTTCTTGGAGTTCAAGCAGAACTTTCGGTGATCGTGCTAGACCTTAACTTGATATTGGGCATGGCACATGGATTAAATATTCTTTTTGGGTGGGACTTGTTCGCTTGTGTCTTTTTAACTGCTACTGGCGCTGTTTTCCATCTCCTTCTTTTTGTCCTCCTTGACATTGAGAAGGCCAAGATCGTGGGCCTGTTTGTGTCAGGTTTTGTATTTCTTACATTTGTACTTGGAACACTCATTAATCAACCAGACATTCCATTATCCATTAATGGAATACTAACAAAGTTGAGTGGGGAGAGTGCATTTGTGCTGATGAGTCTCTTAGGAGCAACTCTTGTGCCTCACAACTTCTACCTTCATTCCTCTATTGTACAGTGGCATCAGGGATCAACTACTATTTCTAAGGATGCTCTATGTCATAACCATTTTTTGGCCATCATATGTGTATTCAGTGGCCTTTATTTGGTAAATAATGTGCTGATGAATGCTGGAGCAAATGAGTTCTACAGTATGGGTCTTGTTTTAACTACTTTTCAGGACGCATTATCTCCAATGGAACAGGTGTTACGTAGTCCAATAGCGATGCTTGCTTTTTTACTCATTCTGTTTTTCGCAAATCAAACAACAGCATTAACTTGGAGCTTTGGTGGAGAAGTAGTTGTGCATAGTTTCTTAAAATTGGACATTCCAGGTTGGCTTCATTATGCTACGATTAGAGTAATTGCCGTTTTGCCCGCCCTTTATTGTGTTTGGAGTTCCGGAGCTGAAGGGATGTATCAACTACTTATATTCACTCAGATTGTGGTAGCTTTGCAACTTCCATCTTCTGTGATCCCTCTTTTTCGGATCGCCTCATCTAGATCAATAATGGGGGTACACAAGATCCCTCAATTTGTGGAATTTTTGGCCTTGATCATATTTATTGGGATGCTTGTCTTGAATATTGTCTTTGTTGTAGAAATGATATTTGGTAGTAGTGATTGGGTGGGCAATTTGAGATGGAACGTGGGGAATGGTGTCTCTCTCTCTTATTTGGTTCTTCTTTGCACTGCTTTTGCATCATTCTGTTTGATGCTTTGGTTAGCTGCCACACCATTAAAATCTGCAAGTATTCAATTAGATGAAGCATGGAACTGGGGCATGCCACAGGCTATACCAGAACCCCGGATTGATAGTGAAGAAACAGATTTAAGTGAAAAAAGTTATCATGGAGATGCATCAGTTCAGGTGATGGAACCATCACCAGCTCTAACAAGGACCCTGGAATATTCAGAACTACCTGTTGCAAGTTTTCTTCATGAACTACCTGAAACTATTTTGGAGCCTGATGTTCCTGTGATTACGGTAAGGGAGACTCATTCATTTACATCATTTCCTTGCTCCCCAACACCTGTTGTTAAGGAATCAATTTCCACTTCAGAATCAGAGGCAGTGGCGGCTGCAAGTACTGAGACTTCTGGTATTAGATTGGTAGATGCCAAAACTTTAAAAACAGAAACTAGTGCCTCTGTGGAGAAAACTGTAGAAGATTCAATTGCCGAAAGGGATGATGATGATGGAGACTTATGGGAAACTGAAGAAATATCAAAAGTGGTCTCACTAGCCCCATCTTCAGCACCCGATGGCCCAGCATCATTCAGGAGTCTTAGTGGAAAAAGTGATGATGGAGGTAATAGCCTTGGAAGTCTTTCAAGATTAGCAGGTTTAGGGCGTGGTGCAAGACGTCAACTAGCTGCTATTCTTGACGAATTCTGGGGACAGCTTTATGATTTTCATGGTCAATTTACCCAGGAAGCTAAGGCTAAGAAACTTGATGTTTTACTGGGAGTGGATTCAAGACTCACTGGTTCTTTGCAGAAAATGGATACATGTGGAAAGGAATATCCTGAGAAATGGATATCTGCAGGAAGTATACCGGATAGTTTGATGAACTCTGCCTCATATGACTCTCCCAGGCAGCATAGGATGCAAAGTAATTTTGAGCCTTCCTATGGGCCTCGAAGGAGTTATTCCTCAGTGCGGACAAATCCCATGCAGTTTATGGATGAATATGTTCAGACCTCGAACCGCAATCTCCTCAGTGCTGGTGAAAGGCGTTATTCCAGTGTGCGCAATGTACCTACATCCAGGTCCTGGGATTATCAGCCAACTACTGTACATGGTTATCAGGTTGCATCATATATTAATCAGATTGGTAAAGAGACAAATTCTGATAACTTAAATGGTCTGATGGAATCCCCTTCCATGGGTATTATGAGCAACTACAGGAATTCTATTGGTAACACAAACAACAACTACCGGAATTCTATTGCACTTGCCATGGGGCAAAAGTTGCAAAATGGTTCAGGTTTAAGCCAACCCCCAGGCTTCCAGAACATTGCTGTCCCTAAGAATAGCCAATTGCCGTCTGAGAGGTCCTGCTATGGACCTGCGGATAATTCGGTCAGTTCAGTTAATGCTAAGAAGTACCACAGTTTGCCTGACATTTCAGGATATGCCATCCCTCACAGGGATGCTTACATATCTGATAAGAGTGCTCCATGGGATGGTTCTGTTGGTGGATATAGATCTTCTACGGGTAGGACTCATCATGAACAGTCATTATATTCAAATTCCGGATCAAGGGCAGGAGCTCCTTTAGCCTTCGATGTACTCTCTCCGTCAAAAGTTTACAGCAATGTACTTTCTTCCCAGTTGAGTTCTGGTTTGGGTACTGGATCCCTCTGGTCCAGACAACCTTTCGAGCAGTTTGGGGTGGATGATAGAGTTCATAGTGCTTCAACAGAAGATGTTGGAAATAGACGTAGTGCAATTACTCAAGAAACTACTTCGGTTGTGGATATAGATGGCAAGCTTCTTCAATCTTTTAGAAGTTGTATTTTGAAACTCTTAAAATTGGAAGGTTCTGATTGGCTGTTTAAACAGAATGATGGGGCTGATGAAGATCTGATTGACCGGGTTGCTGCAAGGGAGAAATTTTTCTCTGAAGTTGAAACCACAGAGATGAATCAAGCAAATGCTATGGGAGAAGCTCGGTATTTTTCTTCTGATGGGAAGACTTTTTCTTCAATGAAGAATAATGAGGCAAATTGGTCTAATTTTTCTGTGACCTCAATCCCCAACTGTGGGGAAGGATGTGTATGGAGAGCAGACATAGTTATAAGCTTTGGGGTGTGGTGTATCCACCGTGTTCTTGACCTCTCACTGATGGAGAGCCGACCAGAGCTGTGGGGCAAGTACACTTATGTACTCAATCGCTTGCAGGGTATAATTGATCTGGCTTTCTCCAAGCCTCGTTGTCCCATGACCGCATGCTTTTGCCTTCAAGTTCCCATGACGTATCAGATAAAGTCAAGCTCACCTCCTTCGAACGGGATGCTGCCCCCTGCTTCAAAACCAGGGCGCGGAAAATGCACAACTGCATCTGTGGTGTTTGAGATGGTGAAGGATGTGGAAATAGCAATCTCTAGCCGGAAAGGTCGTACAGGAACTGCTGCTGGTGATGTAGCCTTCCCAAAGGGAAAGGAGAATTTGGCATCTGTTCTCAAACGGTACAAGCGTAGATTATCCAACAAACCAGTTGGCACTCAAGAAGGGATTCGCAAGATTCCCACATCAGCACCATACAACTCT
>gnl_Phavu_v2.1_Phvul.001G177500.1
ATGAAATCAAAGAGTAAAATGGAGGCAGAGACATTGAGTCCCAACCATCCTCCTAGCTTTCTTCGTCAGTCACTTCCTGCTATTGTACCTATGCTTTTGATGTCTACAGGATATGTTGACCCTGGAAAGTGGGTAGCGACCGTTGAAGGTGGGGCACGGTTTGGGTTTGATCTGATGGCTTTCATGCTTATTTTCAATTTTGCTGCTATATTCTGTCAGTACATATCTGCAAGGATTGGCGTAGTTACTGGAAAGAATCTAGCTCAGATTTGCAGTGATGAGTATGATACATGGACATGTATGCTCCTTGGAGTTCAAACAGAACTTTCAGTGATAATGCTAGACCTTAACATGATCTTGGGCATGGCACAAGGGTTAAATCTTATTTTTGGGTGGGACTTGTTCAGTTGTGTCTTTTTAGCTGCCACTGGTGTTGTTTTTCACATACTTCTTGCAGTCTTACTTGACATTGAGAAGGCAAAATTCCTAGGCCAGTTTGTTGCAGGCTTTGTATTGGTTTCTTTTATACTTGGAATGCTTATCAATCAACCGGAAATTCCATTTTCTATGAATGGAATACTAATAAGATTGAGTGGGGAGAGTGCATTTGTGCTAATGAGTCTTCTAGGAGCAAATCTTGTACCTCACAACTTTTACCTTCATTCCTCTATTGTACAGTGGCATCAAGGACCGGCAAGCATTTCAAAGAATGCTTTGTGTCATAACCATTTTTTGGCCATATTATGTGTTTTCAGTGGTCTTTATTTGGTAAATAATATGCTGATGACCACCTCGGCAAATGAGTTCTACAGTACCGGGCATGTTCTGCTAACTTTCATGGATGCATTGTCACCAATGGAACAGGTCTTACGTAACCCAATGGCTCTACTTGGGTTTTTACTCCTTTTGTTTCTTGCAAATCAAATCACAGCATTAACTTGGAGTTTAGGTGGAGAAGTAGTAGTGCAAGGTTTCTTAAAATTGGATATTCCGGGTTGGCTTCATTATGCTACAATTAGAGTGATTACTGTTTCGTCTGCCCTTTATTTTGTCTGGAGTTCAGGAGCTGAAGGGATGTATCAGCTACTATTATTCACTCAAGTTTTGGTAGCTCTACAACTTCCATCTCAAGTGATCCCCCTTTTTCGTGTTGCTACATCTAGATCAATAATGGGTGTACACAAGATTTCCCAGTTTCTGGAACTTTTGGCATTAATCATATTCATTGGGATGCTTGGCTTGAATATTGTATTTGTGGTAGAAATGATGTTTGGAAATAGTGATTGGGCTAGTGATTTGAGATGGAATGTGGGGAGTGGTGTATCTATCTCGTATGTAGTTCTTCTAACAACTTCTTTTTCATCGTTATGTTTTATGCTTTGGTTAGCTGCCACACCTTTGAGATCTCTTAGTGTTCGATTAGATTCTAAGATATGGAATTGGGATATGCCAAAGACTCTGCCAAATCCACCAATTATTGGCGATAAATCTTATTTAACTGAAACAAGGTGTCGAGAAGATGCATCTATGCAGGTGGAGGAACCCACACCAGCTGTAGCAAAGACCTTGGAGTACCCAGATGTATCATATCCAAGTTTTCATCCTGCTCTACCTAAATCTGTAATGGAACCTGAACTCCATGTGAATGTTGCAAGGGCGAATCATTCTGCTATGTTGGCTTCCACATCAGAGTCAGAAGTTGTAACAACTGTGATTAATAAGATTTCCAATTCTCAATTGGAAGACACCAAAAGTATAACAATGGAAACAAATAACCCGATTGAGAAAACTATGGAAGTTGAAGGAGATTCAAATGTTGAAAGGGATGATGATGATGATGATGGCGATTCATGGGAAGCTGAAGAACCTTCTGGATTAGTGTTAGCAAATGTACCATCTTCAACATCAGATGGCCCTGCATCATTCAGGAGTCTTAATGGCAAAACTGATGAAGGAGGGAATAGCTTTGGAAGTCTTTCGAGAATAGAAGGCTTAGGGCGTGCAGCAAGGCGTCAGCTAGCTTTTGTTCTTGATGAATTCTGGGGACAACTATTTGATTTCCATGGCCATATAACTCAGGAAGCAAAGGCTAATAAAATTGACCTTTTGCTGGGAGTGGGTGTCGATTTAAGACCTACCAGTTCTTTGCAAAAAGTGGATGCATCTAGAAAGGACTATTCTGAATACTCAGGATCTGTAAGAGGTAGAGCTTCTAACACTTTAGCGAACTCTGATCTATATGATTATTCCAAGCAGCCTATGATGCAAAGTAATTCAGAGTCTTATGGTCTCCAAAGGAGTACTTCCTCAATGCGGACAGATCCCATCCAATTAGTGGATGCATATGTGCAGAACTCGACCCACAATCTCCTCGATTCGGGTGAGAGGCGCTATTTCAGTGTGCGTAATCTACATTCATCAGAGGCTCGGGATTATCAACCAGCTACCATACATGGTTATCAGACTGCATCCTATCTTAGTCGACTTGGTAAAGACACAGATTCTGCTAACTTAAATGGTCCAGTGGACTTGTCATCACTGAAATCCCCTTCCATAGTTAATGCAAAGTACAGGGATTCTCTTGCATTTGCTTTGGGGAAAAGGTTGTGTAGTGGTCAAAGTGTAGGCCAACCCCCAGGGTTCCCAAAAGTTGCTATCTCTAGAGATTGCCAATTACAATCTGAGAGGTCTCATTACGATGTTTGCTCTTCTGGATCTGCAGATAATTCAGTCAACTCAGTTAATACTAAAAAGTACCACAGTTTGCCAGACATTTCAGGATACTCCATCCCCCACAGGTCGGCTTATGTGTCTGATAAAAATGCTCCATCGGATGGTTCTGCCGGATATGGATCTTATGCTAGTAGGACGTGTTATCAAAGATTACCATATTCAAATTCTGGAACAAGAACAGGAGGTCATTTGACCTTCAATGAACTCTCTTCATCTAAAGCTTACAACGAGGCACTCTCTTCACAGTTGAACTCTGGTTTTGATACTGGATCCCTCCGATCTAGACTGCCTTGTGAGCAGTTTGGGCCTGAGAAAAATCGTAATATTGCAATGGAAGGTGTCGGAAGTAGGCCTAAGGCAATTGTTCAAGAAACTACATTTGTGGATATGGAGAGGAAACTTCTTCTGTCAGTTAGACTTTGCATTGTGAAGCTCTTAAAATTGGAGGGGTCTGATGGGTTGTTTAGACAGAATGGTGGAGCTGACGAGGATCTGATAGATTCTGTCGCTGTAAGGGAGAAGGTCGTTTGTGAATTAGAAACTAGGGAGACGAGTCAAGTCAATCATGTGGGTGAAGCTCAGTATTGTATTGCTGATAGGAAACTTAGTTTTTCTTCATCTCCAGTTCCTAATTGCGGAGAGGGATGTGTATGGAGAACTGATTTAATAATAAGCTTTGGGGTGTGGTGTATCCACAGTATTCTTAACCTTACACTTGTGGAAAGCCGGCCAGAGCTTTGGGGGAAATACACGTACGTTCTCAATCGCCTCCAGGGCATCATTGATCCGGCTTTCTTTAAGCCTCGTAGTCCCTTGGCCCCATGCTTTTGCCTTCAAGTTCTAACGGCGCATCAGCGAAAGTTAAACCCCCATCTTTCGAATGAGATGATACTCCCAACTGCTAAACCAGGCCGGGGCAAATGCACAACTGCATCAGGGTTGCTTGAACTTATCAAGGATGTGGAGCTTGCGATCTCTTGCAGGAAAGGACGTACAGGAACTGTTGCAGGTGATGTGGCTTTCCCTAAGGGGAAGGAAAATTTGGCGTCTGTTCTCAAACGGTACAAGCGGAGGTTATCTAACAAGCCAGCGGGCACTAATGAAGGTACAGGCTCGCGCAAGACCCCACGT
>gnl_Phypa_v3.3_Pp3c27_2050V3.1
ATGGCTCACGACGTGCCGCAACGGGTGGACACTTCATCACCCATGCCAAAATGGATGGACTCTTCGCCATCTATGGCAAAATATGTACCTGCTCTAGCTCCGATTGTCCTGATTGCGATAGGTTACATGGACCCTGGGAATTGGGCCAGCGCAATTGAGGGTGGCTCCAGGTTCGGATTTGAGCTTGTCTGGGTAGTGATTCTGTCCAACGTAATGGCAGCTCTTTTTCAAACACTCGCTACCCGACTCGGATTAGTGTCTGGGAAGCATCTTGCCGAGATATGTCGTGAAGATTATCCCAGGCCCGTTTGCTTGTTGTTGTGGTTTCTCTCTGAAGTATCCATAATCGCTCTCGATCTGACAATGGTTGTAGGGACTGCTGTTGGCTTAAATTTGCTGTTTGGATTTCCGGTGCTGCCCAGCATTCTTTTGTTGGCTTTCGATGGTATCATTTTAATGATGGCTTTACCAATAGTGGGCGTGCACCGGGCGGAGTTGGCCGCTGGATGCATCGTTGGCGTAGTGATCCTCTGCTTTGGGTTAGGGACATTACTAAGCCGTCCATCAGCTTTCGCATTCCTTGGTGGCGTGTGGCCCAAAGTTCGAGGAGACTCTCTCTACACTGCTGTGGGATTGATTGGAGCAAATGTTGTTCCACATACATTTTATTTACATTCGGCTCTGCTTCAGGGGCAGCATAAACTTGGGAGTAAAGCAAAGGAATTAGTTGTTCAAGAGAACATGCGTGATACAATCGGAGCATTTGCAATCGCCATGCTTGCTAATTTAGCTGTATTGGTGGTAGCCGCCTCTACCTTCCACAACGTTGGCCTGGTTATTCTGACTCTCCAGGATGCATATGCACTGATGGAGCAGATATTGAGTAACTCTATAGCACCAGCGGTATTTGGATTAGCTCTAATTTGTGCGGGTCAACTGTCTTCTTTGACGGGAACCCTCACTGGAAAGGTAACCATGGAGGGATTTTTAGATATGTCCATGGGACCGTGGCTGCATCGCTCTTTGGTGAGGGGGGCAGCAGTGATTCCCGCTGCTTTCTGCGCATGGCGTTATGGCAGTGAAGGTCTATATCGGCTGCTACTGTTTGCACAAATCATAATAGCTATGGAGCTTCCCTTTTCTGCCTTGCCACTTATCAAAGCCTCTGCATCAGAGGCTCGGATGGGATCCTACAAAATCTCTTCTCTTGTTGAAAGCGTAGCTTGGATCTCTGTTGCTCTTGTGGTAGCTGCAAACATCTGGATGGTGTTTGACGTCTTGCTGGATGAAATCGACGAGTTTGCTGGTTTTGCCGCTCACCTTGAGAGTCTTCTCGGGACGGATTCGTTTGGCCATTATGGAGAAGATACCTTGAACACTTCTGTTTTCGCTCTGGTATTGATCGGTATCGGGCTTTGCGTTGGATTCCTCATATGGTTGGTTGTGACACCGCTTCGCATCGATAGGATAGCTATGGAAAGGAAATGGGTTCAAGAGTATGAATTATTTGAAAGGAACGAGGTAATGCGTGGTAGTCAAGACATTGTTGAAGACTCACTGAGGGTAGTGGAATATCCCCCTGATCCGGCCATCACTGAAGTCTACGACATGATTCCAATTACCCAGGATGTTATGCTGGCCAATGATTTGTTAGATTTGGAATATTCTTCCAGGCCGGAGAGTGCGCTATCTGGCCTCGACGGTGACTCAGCGTTGGAGCTTGGGAGAGGGGAGGTCGGAAGAGGAGAGCTTGCCTTTTGGCCGTCAACAGTCAGCACTTCTAGTAGCGACATTGATGATTTAGTCTCCAAGTCGACAGAGCTGGCGTATCCCCCCGAACCAGTCCACGTGAATGATTTGAATCGTACATCAGATCTTAACACAGCGGCTGAACCCTTTATACCCGCTGCCAGAAAGCGGGTCGTTGATCCTGTTCTTATTTCTGCTGATACTCCCCATGTCGCTGACAATGAAATCCCACTGCAAGTTGTGGAACCGCCATTGGAAGTGACAATGGTCAATCAGTCGGAAGTTTCAGCTGCTTCTGAAGCAGTGGTACATGATTGGAATTTGAGTGACAAACCTAGTGAAGATGGCAAGTTGGTGAAAAGTTCGTCGTCTCCAGATGATGAGAGGAAGTTGGATCCGTCAATAGAGGTCACCTCCTCTGGTCATGACAGAAGTCATGTTCTCACAGAACCTGAGATTGCTGGTACTATAGAAACTTTCTTAAAGGATGCATCTCTTCCTTCTAAGAAAACGACAGAGACGAAGAAACCTCGTCCAAATCACGGATCGATTGCAGTTCGAAGGCAGGTTTCTCTAGCTGCAGATGACGTTGAGTCAATTGCTTTGAAGGAAGCAGAGGCTGAAGCAGATGCAGATTTGATAGAAAAAGACGACGATGAGGGTGATGATTTGGAACACGAGAACGTAGTTGTGGGACCTTTGTCTTACGGTACTTTAGGACATAGCTACAGTAACCTGACGTACGAGGGAACTGGTTCTGCCAGGAGTCAGGGCGCCAGGAGTGATGTAAGTGAAGGCAGTGTCGGTGGTAGTGGGAGTGGGAGCTTGTCACGTCTATCGGGGCTTGGACGAGCTGCGCGTCGACAGTTCGCTGCTTATCTTGACGAGTTTTGGGGTAAATTGTTCGACTTGCATGGACAGCCCATAGCTAGCAAGGTTGGCACGAGGACAAATGCGATTGGATCAACTGCTGGACCTCAATCGTCACCTTATGATAATCCCTGCATTCAAACAAGATCCGTTGATCCTGGTGCATACTTACCAAGGGTGAGCTCTCCTGCCGATGTTTGTTTGGGTGGAGAAAACAACGGGTATTCACTGCGTAATCAGCGGGAGCCATTAAAATCGACGAATAGTCTTCATCTGCCGGTGGACCAACACTTGGAGGATGCTTTTGCAAGAGCACAGTCACACACCACCCGGACAACCTCTTCCGGATTTCCTGGGCTTCCGGATTTCTCAGTCAGATCAGGAAGTTTGGGGTCGCCATATTTGCCTGAGCGCCAGTATTCCAGCATGCGCTTGCCATCGTTCTCAGAGGAGATTGATAGACAGCCCGCCACGATTCACGGTTACCACGTCCCTTCATTTCTTGGTGGTCGGAGTGCCACTTCAAGCCCTGCTAATAAGTCAACCAGGCCTATGTCATCTTTTGAAGTGTATGGTTCGGAATCGGTACGGACACTTTCTGGTCAAGCTAGTGTTCAGCAACCTCTAGGAATAGGTGTTCAAAGGGATTTCGAAGGATCTTTGTATGGTGGAGGTTTTCACGGGAGCTCGGAGGACGCTAGACAGTCTATTCGATCTATGAATGCTTTACCGAATAGGAGTGCCATGAACCATAGAGTCACTGGTGAAAGAGACTTGAACGGTCCTAAATCTTGGGACAGCAGGATGACCACCCTGGACCCCTTAGTGTATCGAGCAACAGGGGAGCTTTATCAACCAAGTTCGGGCCATTCGCCGATTGGCAGGCTTGGGAGCACGTCCAGAGGGGGAGCTCCGTTGTCATTTGATGACCTCTCTCCATCGGTGTCGCATAGAGATGGGTTTTCTATTCAATCTGCTCAGTCAGAGAATTCCTTATGGTCTCGGCAGCCCTTCGATCAATTGTTTGGGGGGGTTACGGAACGAACCACTGATGGTGAATCCGGTAGGTCCAGAGGTGGTTCTGGAAGCATGGGTTCAAGTCGGAGTGGGAACATCAATGGCAGGTCTGGGAAGACAGGTAGCGGCTCGGATAGCTTGTCAAATGCCTCCACCGCCTTCAGTTCTTGGCCAGATACAGATTTGGAGATGATGGATAACTTGAGAACTTGCATTTGCAAGCTTCTGTGTCTGGAAGGATCAGAGTGGCTGTTCCGTTTTGATAACGGGTCAGATGAGGACTTGGTTGCAGCTGTTGCAGCTGTTGAGAAAATGCATTTGGAAGCAGATGCTCCTGATAGAGTGTCCCGCAATGAACGCTGGCAAGCTCATGGCCGCCCTGTTTCATCACTTTTGAAATCCAGCAATGAGGCACGTAGAGTTAGCTACTGTGGCGAATCTTGTGTATGGGGAAAGGGCTTGCTTGTCAGCTTTGGCGTTTGGTGTGTCCACCGCGTACTTGAATTGTCTTTGATGGAAAGCAGGCCCGAGCTTTGGGGGAAATATACTTACGTGCTGAACCGGCTCCAGGGTGTACTTGAGCCGGCTTTTTCCAAACTTCGCCTTGTCGCTCCAATGTGCAACTGTGTGCTGGAGGTTTCAGAGATTCTCAACATGCGAGCAGTGCGAGGGGGTTTAACCAAACAGGGATCTAACAGCTTCCGAGTAGATTCTTTAAATGGCGATCATTTAAACTCACCTCAGAGCAGTTATCCATACCCTTCGTCCTGGGGTCGGAATTCCAGCAGCACAAAAGGAAAAGGAGCAAGTGCAACTGTCTTCTTGGAGATGATTAAAGAGGTAGAGCAAGCAGTGGGGTCGCGGAAAGGTCGGACTGGTACCGCCGCTGGAGACGTTGCTTTCCCGAAGGGCAAAGAAAATTTGGCCTCAGTCTTGAAAAGGTATAAAAGACGCTTGGGGAACAAGCCCCCAGGTGCAGCAGGGGGTGGGGGAGGAGGAGGAGGCGGTGGTGGCGGAGGAGGAACTGGAGGAAGTGGGCGCAGAACCAACAACGGATATGCTCAGTCCCTTGTTTTTGCAGCATGTCTT
>gnl_Phypa_v3.3_Pp3c16_16830V3.1
ATGCTTTCGGAAGCATCTATTATCGCCCTCGATTTGACAATGGTTATAGGAGCCGCTACAGGCTTGAATCTGTTGTTTGGATTCCCTTTACTCCCCAGCGTGCTTTTGTTGTCTGTCGATGGCATTATTTTGATGGTGGCATTGCCGATGGTGGGTGTGCACCGGGCGGAGATGGTTGCTGGAACTATTGTTGGTGTCGTGCTCGTCTGCTTTGGGTTAGGGGCATTACTAAGCGGACCAACAGCTCCTGCCATTATTAGCGGTCTGTGGCCCAAAGTTCGAGGAGACTCCCTCTACATCGCTGTGGGACTGATTGGAGCGAATGTTATGCCTCACACGTTTTATTTACATTCTGCGCTGCTTCAAGGGCAACACAAACTTTCGAGCAAGGCGAAGGAAATAGTTGTTCAAGAGAACATGCGGGACACAATTGGAGCGTTTGGGGTTGCGATGTTGGCAAATGTAGCCGTGTTGATGGTAGCTGCATCAGTTTTCCACAACGTTGGGTTGGTTATTCTGACTCTCCAAGATGCGCACGCACTAATGGAGCAGATATTGAGTAATTCGGTTGCACCAGCGGTGTTTGGATTAGCCTTACTTTGTGCGGGACAGCTATCATCTTTATCGGGAACCCTCACCGGAAAAGTTACCATGGAGGGATTTTTAGATATGTCCATGCGCCCATGGCTGCATCGCTCCTTGATTAGGGGAGCAGCAGTGATTCCCGCTGCCTTCTGCGCATGGCACTATGGAAGCGAAGGTTTATATCGGCTGCTGTTGTTTGCACAAATCGTAATAGCTGTGGAGCTTCCCTTTTCTGCAGTGCCACTCGTCAAAGCGTCGGCATCAGAGTCTCGAATGGGATCTTACAAAATCCCTTCTCTTGTTGAGAGCATAGCCTGGGTCTCTGTTGCTCTGGTGGTGGTTGCCAACATCTGGATGGTATTTGACGTGTTACTTGACGAAATCGATGAATTTTCTGGCTTCGCTGCACATCTTGAGAGTCTTCTCGGAACGGATTCATTTGGTCATCATGGAGAAGATACTTTGAACACGTCTGTTTTTGCCTTGGTATTGATTGTGATTGGGCTTAGCGTGGGATTCCTAATATGGTTGGTTGTAACACCTCTTCGCGTTGATAGGATAGCTATGGAAAGGAAATGGGTTCAAGAGTATGAACTTTTTGAAAGCCAAACTCTTTCCGATGATCGACTAGGGGTACTGGAGTATTCCTCGGATCCTACTACTTCTGAGGTGTATGACATGATTCCGATGACAGAGGATATCATGCTGGTCAATAATTTAGTAGGCCTGGAATATCCTTCCAGGCAGGAAAGCGCATTATCCAGTATTGACACTGATCCCGCGCTAGAGCTTGGGAGGGGAGAACTTGTCAAATGGACGTCAACAGTCAGCACATCTAGCAGTGACATCGATGATATAGTTTCCAATCAGCCTGAATTGGTGTATCTTTCCGAACCAGCTCAACTGAATGGTTTAGTTCGTACATCAGAACTTAATGAAGCAGCTGAACCTTTCATACCCTCGGGCAAAAGTCTGAGCTCTGAGCCTGTTTTGACTTCTCCCCATCTCCCTCATGAATCTGATAAGGAAACTCCATTGAAAGTTGTGGATCCGCCAGTGGATGCCACTGTATTCAATCAACTCCGAGTTCCAGCTTATTCTAAAGTGGTGTCACATGACCTAAATGTGATCGCGAAACCTGTTGACGACTCAATGGTGGTTGCAAGTTTGCCGTCTGTGGTTGACGAGAAGAAGCAGGATGTAGTACAAGAGGCTCCGTTTGGCCATGACAGAGGTCACATCCTTACAGAACCTGAGATTGCTGGTACAATAGAAACATTCCTAAAGGATGCGTCTCTTTCCGGCGACGGATTGACGAAGAAAAGTACAGCCCCGCCACCCCAGAGATTGGTTGCAGTTCGCAGGCATGAACCTCTAGCTGCAGATGAAGCGGAATCTATCGCATTGAAGAGAGCGGAAGCTGAAGCGGATGCAGATTTGATTGATAAAGACGATGATGAAGTAGACGACTTCGACCACGAGGACGTTGTGGTGGGACCTTTATCTCACGATAATTTAAGACGCAGCTATAGTAACCTGGCGTACGAAGCCTCTGGCTCAGCCCGAAGTCTGGGGGGTAGGACTGATGCTAGTGAAGGTGGTGGCAGCGGGAGTGGTAGCTTGTCACGCCTTTCGGGACTGGGACGAGCTGCGCGTCGACAGTTTGCTGCTTACCTCGACGAGTTCTGGGGTAAATTGTTCGATCTGCATGGGCAGCCCATAGCCAGCAAAGGTAGCACAAGGCTTAGTGCGCTGGGATCATCCATAGGACCTCTCTCATTACCTTTTGATAATCCCGGCATTACACCAAGATCAGGTGATCCTGGTGCCTACCTGGGAAGGTTGAACTCACCTCCGGATGGTTATTTGGGGGGAGAAAGTAATGGGTATGGCTCAAAACGTGGTCCATCAAAATCGACCAGCAGCCTTCATCAGCAAGTGGAACAACACTTTATGGATGCTTATGCAAGGGCACAGTCTCACGCCACTGCAACTACCTCTTCTGGTTTTCTTGGGTTCATGCATGACTACTCAGGCAGATCAGGAAATTCAGGGTCCCTACAATTACCTGAGCGCCAGTATTCCAGCATGCGCTTGCCAACTTTTTCAGATGAGTTCGATAGGGAACCCGCCACAATTCACGGCTACTACGCTCCTTCGTTTCTTGGTGGTAGAAGCGCTACATCAAGTCCTGCACTCAAGTCAACCCGACCCATGTCGTCGTTGGACATGCATGGTGCGGCATCGGCACGAGCTCTCTCTGGTCAACTTCATGTTCAGCAACCTCTAGGAGTAGGCGTCCAAGGGGAGTTCGAAGGATCTCTATACGGTGGGGGTTTTCAAGGTAGCTTGGAGGACGCTATCCAGTCTCTTCGATCTATGCATGCCTTACCCAGTAGGAATGCTATGAATTGCAAAGTTAACGCTGATAGGGAACTGAATGGTCCCAGATCTTGGGACAGCAGGATGGCTACTGTGGATCCTTTAGTGCATCGAGCCACAGGGGAAATTTACCAACCCAGTTCGGGCCATTCACCGATTGGAAGGATCGGAAGCATGTCTTCTGTGAGGGCTCCACTGTCGTTTGATGAGCTTTCCCCTTCGGTGACGCACAGAGATGGATTCTCGATTCAAACTGCACAGTCCGAGAACTCACTTTGGTCTCGACAGCCCTTCGAGCAATCATTCAGCGGAATGACGGATCCGTCTGCCAACGGTGGATCTTCCAGGTCAAGAGGTGGATCTGGAGGTCTGGGTACAAACCGAAATGGAACCGTTGGCGGTCGGCCTGGGAAGACTAGTGGCGGCGCAGAGAGCTTGTCGAATGCCTCTACCGCCTTCAGTTCTGGACTAGATGCAGATTTGGATATGATGGAGACCTTGAGAGCTTGCATTTGCAAGCTTTTGTGCCTGGAAGGATCAGAGTGGCTGTTTCGTTTTGATAACGGTTCAGATGAAGATCTGGTTGCAGCCGTTGCAGCCGTCGAGAAAATGCATATGGATGCAGATTCTCCTGACAGAGTGTCCCGAAATGAAAGGTGGCAAGCTCATGGCCGTCCTGTTTCGTCTTTCTTGAAAGGCAGCAACGACGCACGGAGAGTTTGCTACTGCGGTGAAGCGTGTGTGTGGGGAAAAGGCCTACTTATTAGCTTTGGCGTTTGGTGTGTCCATCGAGTACTTGAACTGTCCTTGATGGAAAGCAGGCCTGAACTTTGGGGAAAATATACTTACGTGCTGAATCGACTCCAAGGTGTACTGGATCCGGCATTTTCCAAACCACGTCTTGTTGCACCGATGTGCAATTGTGTGATAGAGGTTTCGGAGATCCTCAGCAGGCGAGCGCCGCGGGGGGGTTTGATCAAACAGGGATCAAACGGCTTCCGAATAGATTCCACAAACGGTGACCATGTGAGCTTACCCCAGAGCAGCTATCCTTTCCCGTGGTCCTGGGGTCGCAACTCCAGTAGCTCGAAAGGAAGAGGGGCAAGTGCAACTGTTTTCTTGGAGATGATCAGAGAAGTGGAACAAGCAGTGGGCTCTCGAAAAGGTCGGACTGGTACTGCCGCGGGAGACGTTGCGTTTCCGAAAGGTAAAGAAAATCTTGCTTCAGTCTTGAAAAGGTATAAAAGGCGTCTGAGCAACAAGCCTCCTGGCGCAGCAGGGGGTGGCGGTGGCGGTGGCGGTGGCGGAGGAGGTGGCCGCAGATCCAACAATGGATTTGCCCAGGCTCTTGTTTTTGCAGCATGTCTC
>gnl_Pinta_v2.0_PITA_000022978-RA
ATGGCCATGCCGTGGCTCGACATTGCTTATAAGCTCCTTGATATTAGTGCCATTCAAGGATACACTCACAAATTTCCTGACAACAATGAAGAATGGTTGCCCAAATTCAATGGGACTAATGTAATCACAATTGAGGAACACATGGATGAATTTTATTGGCGTGTTGGTGGAAGAGATATCCCACTAGAGGATGTGGTTATGAGGTTATTTTCCCTCTCCTTGGAGGAAGGTGTTATAGATTGGTGGGATTGCCCTGGCCATGCTTTATGTATGGAATTCAGGGACTGCAGATATTTATCAGTTGCTGATATTTTCTCAGACATGTCTTTTGGGGATAGTGAGTGGATAGGTTCCTTGAGAAATATCGGTGCTGGTATGGCAGTTCCTTTCATCTTGATTCTTATGTTCGCTAGTTTGTCGTTGGGGTTTATGTTATGGCTTATTGCAACACCTTTGAGGTGTGCAAATCAAAAAGCAGAGGTCCAAAGATGGTTTGAAGGACCAGAGACTCCATATGAACATAAAGAGCATCTTATTTCCAGAGAAACAGTCGCATATGACTTAAATTCTGAAGCTATTTCAGAGGCAGTGGTTGACACGTCAGAGAGCAAGGGAACACGAATTGACAAGACTTTGCCTGTCAATGATTTGAAGCCTGGGAAAGATTTGAAGGTTTGTTCCAAGGATATTGAAGTTCATCCAATGGAGCACACAGTTCCAGAAAGTGGATTTTCTTCAGCTGAGATTGTCCCCGATATTGATTTTCCTCAAGTGCCTGATGTTATAAATGTTAATGAATTCCCTTTTGTTGATTCTCAAGCTCCCTTGAATTCTTTTTCCACAGAATCTTCTCTTGCATCAATTCCTGCACCTTCCTCAGATGGTCTTTGCACTGACAGTGTACCAAATGTTAGTAAGCCCTCAAGAATTGAGTCAGAGATTTCTGTTTTGAAAGAGACGGAGTTAGAACTTGACACTGAGATGGAAAAATATGATGATGATGGGGATGGTTGGGAGCATGAAGAGGTTCCTACGGGGATGTCTGAAAGTTCCTATACTTTGACCCATGAAGAACCTGGTTCTTGTAGAAGCATTGGTGGAAGGAGTGATGATGGAGGCAGTGGAAGTGGAAGCCTTTCAAGGTTGTCTGGATTGGGTCGTGCAGCAAGGCGCCAGTTTGCATCTATTCTAGATGAGTTTTGGGGGAAATTATTTGATTTCCATGGGCAACTGACAGAACAAGCAAGATTGAAAAGGCTTGACTTGGCCTTAGGGATAAAGGTTGTGCAAGCTCAAGGAAGTGTTACATCCAATGGAACTATTGGAAGAGAATCCAAGTATTTGCAAGAACAGGATAAGATACTTTGGCAAAAAGGCCAGGCTAATGAGCACCTTGGTGTTTTAGATTCATGCATAAAAACAAGTGAGCACTTGAGTGGCATGGATTTGTCTACAGGGGCACATATTTATGATACTTCATTGGGGTCTTGGGCTTCTCCCATGGCTTTACGTAGTTCATATGCCAGGCAAGTTGCTCCTTCTTTTAATAAAAGGCAAGAGCGAGATCAGCGGAATCCTTTAGTTCAAAGGCCTGCAGGGGAATTGGATATGAGATATAGGAGTCTAGGGAGTTCGTCCTTTAGAACAGATTTCAAGAACTTGCCGGTTTCTCAGATGGGGACATATAATGATGACGTTAATAACCAGGTTGATCAAGTTCCACTGTCTTTTGATGAGCTTTCTCCTTCCCAGCTTCACAAGGATGGTTTTTCACTCCAGTCAACTTCAAAAGCAGAAAACAACTCTCTTTGGTCAAGACAACCTTTTGAGCAATTGTTTGGCATGTCTGGTATTGGAAGTGGAAGAGGATATGTTTCTGAAAGGAATAGAAAGTCCAGAACTGTTTCAAACACACATGAGAGTGTTTCTTGTGGAGATTCTGAGGTTGAGATGCTACAAAACCTTCGTTGCTGTATTGTGAAGCTTCTCAGATTGGAAGGATCGGAGTGGCTATTTAACCAGGATGGAGGATTCGATGAGGAGCTTATTGATTTGGTTGCTGCGAGGGAAAAATTTCTTCATGAGGCTGACACCTATGAGTCTTCCAAGTTATACAACAGTGATGCACAGAATCAGCGTCAGGACTACAAATTTGCCCCTATTCCAAATACCCGTGAATCAGCTTCAGTCCTTGTCCAGTCAGTTCCTCATTGTGGTGAGGGTTGTGTCTGGGTAGTAAGCCTACTTGTTAGTTTTGGTATCTGGTGTATCCATAGGATATTGAATTTGTCTCTCATGGAGAGCAGACCGGAGCTATGGGGCAAGTATACATACGTTTTGAACCGCCTTCAGGGCATTTTAGAACCAGCCTTTTCCAAGCCTCGCCCTGTGCTTCCCCCCTGTTTTTGTCTACAGATCCCTTTATTAAAAGATGCATATGGAAGAAAGATGGCCTTTTTGGATAGTACATTATCAAATGAGCCTTCTGCAACTTCTTTTCAGAACTACTGTCATGGGAGGTCTATCAATAGTAAAAGACAGGGTGCAAGTGCGAGTGCATTTTTAGAAATTATCAAAGATGTGGAAATAGCAGTGGGTTCTCGCAAAGGACGTACAGGCACTGCTGCTGGAGATGTTGCATTTCCTAAAGGAAAAGAAAATTTAGCTTCGGTGTTGAAGCGATACAAACGCCGTCTTGCTAATAAACCACCAGGAATACTTGAAAATAATGGTGGAAGACGGAAAGTCCATGGG
>gnl_Poptr_v3.0_Potri.006G127100.1
ATGGAAACTGAGTTTGTAAATGCTAACCATCTACCGCATTTTCTTCGTCGGGCGCTTCCTGCTCTGGGACCTGGGCTTCTGATTGCAATTGGATATGTTGATCCTGGAAAGTGGGCAGCAACTGTCGAAGGAGGTGCACGTTTTGGGTTTGATCTGGTGCTGCCGATGCTTATTTTCAACTTTGTTGCCATTTTATGCCAGTATCTCTCTGCTCGAATTGGTGTGGTAACTGGAAAAGATCTTGCCCAGATTTGCAGTGATGAGTATGACAAGTGGACATGCATGTTTCTAGGAGTTCAAGCAGCACTTTCGGTGATTGCATTGGACCTCACTATGATTCTCGGCATTGCACATGGTCTTAATCTTCTCTTTGGAATGGACTTATCCACCTGCGTTTTTTTAGCTGCTGTTGATGCTGTTTTATTTCCAGTTTTTGCTACCCTCCTGGAGAGATGCAAGGCAAGTTTCCTCAGCACATGCATTGCAGGCTTCTTATTACTTTTGTATTTCTTCGGAGTTCTCATCAGCCAACCAGAAATCCCTCTTCCCATGAACGGGATGCCAATAAAATTAAGTGAGGACAGTGCATTTGCTCTGATGAGTCTTCTTGGAGCAAGTATCATGCCTCACAATTTTTTCCTCCATTCTTCTATGGTGCTGCAACATCAGGGGCCACCAAATATTTCCAAGGGTGCCTTGTGCCTTAACCATTTTTTTGCCATTTTATGCATCTTCAGTGGCATCTATCTGGTAAATTATGTGCTTATGAACTCCGCTGCAAATGTGTTCTACAGTACTGGCCTTGTTTTACTTACTTTTCCTGATGCGATGTCACTTATGGAGCCGGTGTTCAGAAGTCCAGTAGCACTCTGTGTCTTTTCACTCATTTTGTTTTTCGCGAATCACATCACTGCACTTACCTGGAATCTTGGTGGGCAAGTAGTGCTTCAGGGTTTTCTCAGACTGGATATTCCTAATTGGCTTCAACGTGCAACAATCAGAATTATTGCAGTAGTTCCAGCTCTTTATTGTGTGTGGACTTCAGGAGTTGAAGGAATATACCAGTTGCTTATATTTACACAGGTTATGGTAGCTTTACTACTTCCATCTTCAGTGATTCCCCTTTTCCGTATCGCTTCATCTAGACAAGTGATGGCTGCCTACAAAATTTCTGCATTCTTGGAGTTCTTAGCGCTGATTTCATTCATGGGGATGCTTGGCATAAAGATTATTTTTGTGGTGGAAATGGTTTTTGGGGATAGTGATTGGGCAGGCAATTTGAGATGGAGCACAAGTGGTGGTTCGTCAACCTCTTACACTGTTCTTCTCATTACTGCCTGTTCATCATTTTGTTTGATGCTCTGGCTAGCAGCCACCCCATTGAAATCTGCAACCCACTTAGATGCTCAGGTATGGAATTGGGATGTACAAAATACTGTATCTGAGCCATCCATGCAGATAGAGGAAGAAATTTTTAGTGAAACCAGATATACTGAAGAGGAATCCATAGGGGGGCAAGAACAATTATCAGGTCCAGGGAAATCTGCCGAGAGTTACTCGGATGTAACTGTTGCAAATGCTGATCCTGATTTGCCTGTGACAATTATGGAGTCGGATCAGGAACATCATTTGACTACTATAAAAGAAAATCATTCTGAAATTACATTCTCTAGTCCTGGAACATTCTATGAGGAGGAAACATCACCTATAATAGAGTCAGTATCTCTGTCAGCTGCTATGAATGTGGTCCCTGGCAGTGAATTGCTTGGTGCCAAGAAGATTGATATTGAATCAATGGACTCAGTTGAAAAGACTGTGGATATAGATGGTGATTTCCATGCTGAAAAGGAGGACGATGAAGGGGATAGCTGGGAGCCTGAAGAATCATCCAAAGGGGTTCCTGGAAGCACTTCATCTTTGACATCTGATGGTCCTGGATCATTTAGGAGTCTTAGTGGTAAAAGTGATGAGGGTGGGAATGGTGCTGGAAGTCTTTCAAGATTAGCAGGGTTGGGTCGTGCTGCAAGACGCCAATTAGCTTCAGTTCTTGATGAGTTTTGGGGACAATTGTATGATTTCCATGGGCAAACAACTCAAGAAGCAAAGACCAAGAAACTGGATGCCCTGGGGGTTGATTTGAAGCCTTCTTTGTTGAAAGTGGACACTGCTGGGAAAGAATTTAGCGGATATTTCTCATCTGTTGGTGGTAGAGCATCTGATTCTCAGATCCATTCAAGTTTGGGCGACTCTCCCAATCATTTGAGGGTTCCGAGCAATATCGACTCATCTTATGGAGGTCAGAGGGGACCATCCTCTTTGTGGTCCAACCACATGCAGTTGATGGATGCATATGCACAAGGTCCCAGCCGCAGTATAGCTGACTCAAGTGAGAGACGGTATTCTAGTGTACACACGCTACCATCTTCTGATGGCCGGTGTATTCAGCCAGCTACAGTGCATGGTTATCAGATTGCATCCATCATCAATCAAATTGCTAAGGAAAGAGGTTCCAGTAGCTTAAATGGTCAAATGGACTCACCAGCACCGATATCACCATCCTTGGGCCCTAGAAACTACAGGGACCCACTTACTGTTGCTATGGGGCAAAAATTGCAAAATGGACCAAGCTCTTCACAACCACCAGGATTTCAGAACCTTGCAGTATCTAGAAATAGCACGTTGCAATCTGAAAGACATTATCATGATGTTTACTCTTCTGGATCTGCTGATGATGCTGGCAAGTCAGCTAATACGAAGAAGTACCATAGTTTGCCTGACATCGCAGGGCTTGCTGGTCCTTACAGGGACCTATATATGTCTGAAAAGAATGCTCAGTGGGACAAGTCTGTAGGATTTGGTTCATCGGTTAGTAGAACAGGTTATGAACAATCTTATTATTCAAATACAAGATCAGGTGCAGGTGCAGGACATGGGGATGCTTTCTCATTTCACATGACTCCAGACCCTGGATCCCTCTGGTCTAGGCAGCCATTTGAGCAGTTTGGTGTTGCTGACAAAAGTCGTGTTGTTGGGAGTGGATTAGGAAATCGGTCTAATTCTATCAATCGCGAAGTAATTTCTCCTGTGGATCCCGAGGCCCAACTTCTTCAGTCTTTCAGGCGTTGTATCGTGAAGCTTTTGAAATTGGAAGGATCTGACTGGTTGTTCAGGCAAAATGATGGAGCTGACGAGGATCTGATTGATCGCGTTGCTGCAAGGGAGAGATATTTGTATGAAGCTGAAACAAGAGAAATGAACTGTGTAGCTAACATGGGTGAATCTCCATATTTGTATTCTGATAGGAAGTCTGGTTCTGTTTTGAGGAATGATGATGCAGCTATCACCAACATTATGGTTTCCTCAGTTCCTAATTGTGGGGAGGGCTGTGTTTGGAGAGTGGATTTGATAATAAGCTTTGGGGTCTGGTGTATTCACCGCATTCTAGATTTGTCACTCATGGAAAGCCGGCCTGAGCTGTGGGGGAAATACACTTATGTGCTTAATCGTCTCCAGGGTATCATAGAATTGGCATTTTCAAAGCCCCGTAGTCCCATGTCCCCATGCTTCTGCCTTCAAATCCCTGCATCCCACCAGCACAGGTCAAGTCCACCTGTTTCGAATGGAATGTTGCCACCTGCTTCGAAACCAGGTAGGGGGAAATGCACAACTGCAGCAACGCTTCTGGACTTAATTAAGGATGTAGAGATTGCCATATCTTGCCGAAAGGGACGATCAGGAACTGCTGCTGGCGATGTTGCTTTCCCAAAGGGAAAAGAGAATCTGGCTTCTGTGCTTAAGCGCTACAAGCGCCGACTATCCAGCAAGGGAATTGCTACCCTAAAAGGAGGGGAAAGAAGGAAGGGGGTAGAGCCCTCGAGCCTTTCTGTGGGGATTTTGGCAGTAGGGTGTCAATCTCCATGTGTGCTTTTT
>gnl_Poptr_v3.0_Potri.016G090800.1
ATGGACACTGAATTTGCAAATGCTAACCATCCACTGCATTTTCTTCATCGGCTGCTTCCTGCTGTTGGACCTGGACTTCTGATTGCAATTGGATATGTTGATCCTGGAAAGTGGGCAGCAACTGTTGAAGGAGGTGCTCGTTTTGGGTTTGATCTGGTACTACCGATGCTCCTTTTCAATTTTGTTGCCATTTTATGCCAGTATCTCTCTGCTCGAATTGGTGTGATCACTAGAAAAGATCTTGCCCAGATTTGCAATGATGAGTATGACAAGTGGACATGCATGTTTCTAGGAGTTCAAGCAGCACTTTCCGTGATTGCATTGGACCTCACAATGATTCTCGGCATTGCACATGGTCTTAATCTTCTCTTCGGGATGGACTTATCCACTTGTGTTTCTTTAGCTGCTGCTGAGGCCATTTTATTTCCATTTTTTGCTACCCTCATGGAGAGATGCAAGGCAAGTTTCCTTTGCACATGCATTGCAGGCTTCATATTACTATTGTATTTCTTCGGGGTTCTCATCAGCCAACCAGGAATCCCTCTTTCCATAAACGGGACGCGAACAAAATTAAGCGAGGAGAGTGTGTTTGCCCTGATGAGTCTACTTGGAGCAAGTATCATGCCTCACAATTTTTTCCTCCATTCTGCTATTGTGCTGCAACATCAGGGACCACCAAATATTTCCAGGGATGCCTTGTGTCTTAACCATTTTTTTGCCATTTTATGCATCTTCAGTGGCATCTATCTGGTAAATTTTGTGCTTATGAACTCCGCTGCAAATGTGTTCCACAGCACTGGCCTTGTTTTACTTACTTTTCCTGATGCGATGTCACTAATGGAACAGGTGTTCAGGAGTCCAGTAGCACCCTTTGGCTTTTCACTCATCTTGTTTTTTGCGAATCAAATCACAGCATTTTCCTGGAATCTTGGTGGGCAAGTAGTTTTACACAATTTTCTCAGATTGGATATTCCTAATTGGCTTCAACGTGCGACATTCAGAATTATTGCAGTTGTTCCAGCCCTTTATTGTGTGTGGACTTCAGGAGTTGAAGGAATATACCAGTTGCTTATACTTACACAGGTTATGGTTGCTTTACTTCTTCCATCTTCCGTGATCCCTCTTTTCCATATTGCTTCATCAAGACAAGTGATGGGTGTCTACAAAATTTCTCCATTCTTGGAGTTCGTAGCGCTCATTTCATTCATGGGGATGCTTGGCATAAAGATTATTTTTGTGGTGGAAATGGTATTTGGGGATAGTGATTGGGTAGGTACTTTGAGATGGAGTACAGTAAGTGGTTCGTCTACCTCTTACATTGTTCTTCTCATTACTGCCTGTTCATCATTTTGTTTGATGCTCTGGCTAGCAGCTACCCCATTGAAATCTGCTACTCGCTTAGATGCTCAGGTATGCAACTGGGATGTACAAAATGCTGTATCCGAACCATCCACGCTGATAGAGGAAGAATTTTTGACTGAAAATATATGTACTGGAGAGGAGCTTATCGAGAGGCAGGAACAATTACCAGAACCAGGGAAATCTTTTGAGAGTTACTCAAATATAACTGTTGCAAATGCTGATCCTGATTTGCCTGAGACAATTATGGAGTCTGATCAGGAACTTCATTTGACTACTATCAAAGAAAAACATTCTGAAGTCGCATTTTCTAGTCCCCAAACATTCTATGAGGAAACATCACCTACAACAGAGTCAGCATCTCTGTCAGCTTCTGTCAACTTGGTTCCTGATGCTGAATTGCTTGTTGCCAAGAAGGCTAAGATTGAATCAATGGACCCAGTTGAAAAGACTCTGGATATAGAGGGTGAGTTGCATACTGAAAAGGAGGATGATGAAGGGGATAACTGGGAGCCTGAAGATTCATCCAAAGGGGTTCCTGGAAGCACTTTGTCTTTGACATCTGATGGTCCTGGATCATTTAGGAGTCTTAGTGGTAAAAGTGATGCAGGTGGGAATGGTGCTGGAAGTCTTTCAAGATTAGCAGGGTTGGGGCGCGCTGCAAGACGTCAATTAGCTGCAGTTCTTGATGAGTTTTGGGGACAATTGTATGACTTCCATGGGCAAATAACTCAAGAAGCAAAGACCAAGAAACTGGATGCCTTGGGGGTTGATTTGAAACTTGCTTCTTCCCAGCTGAAAGTGGACACTGCTGGGAAGGAATCAAGCGGATATTTCTCATTGGTAGGTGGCAGAGCATCTGATTCATTGATCAATTCAAGTTTATGCGACTCCCCCAAGCAATTGCGGGTGCAAAGCAATATTGACTCATCTTATGGAGTTCAGAGGGGACCATCCTCATTGTGGTCCAACCACATGCAGTTGCTGGATGCATATGTACAAGGTCCCAGCCAGAGTATTGCTGACTCAAGTGAGAGACGGTATTCTGGTGTACGCACGCCACCATCTTCTGATGGCTGGGATAATCAGCCAGCTACAGTTCATGGTTATCAGATTGCATCTATTGCCAATCGAATTGCCAAGGACAGGGGTTTCAGTAGCTTAAATGGCCAAATGGAGTCACCAGCACCAATATCCCCATCCTTAGGACCTAGAAATTATAGGGACCCGCTCACTGTCTCTATGGGGAAAAATTTGCAAAATGGACTAAGCTCTTCACAAGCGTCAGGATTTCAGAATCTTGCAGTAACTAGAAATAGCCCATTACAGTCTGAAAGACCTTATCATGATGTATACTCTGGATCTGCTGATGATACAGGAATGTCAGCTAATACAAAGAAGTACCATAGCTTGCCTGACATTTCAGGGCTTGCTGGTCCCTATAGGGACCTGTATATGTCTGAAAAGAATGCTCAGTGGGACAAGTCTGCAGGATTTGGTTCCTCTGTTGGTAGATCAGCTTATGAACAATCTTATTATTCAAATACCGGATCAGGAGCAGGAGGTCCTTTGTCTTTTAATGGACTATCAAAAGGGCATGGGGATGCTTTCTCGCTTCACATGACTCCAGACCCTGGATCCCTCTGGTCCAAGCAACCATTTGAACAGTTTGGTGTTGCTGACAAAATTCGTGCTGTTGGGAGTGGATTAGGAAATCGGTCTAATTCAATTAATCGCGAAGTAACTTCTCCTGTGGATTCAGAGGCCCAACTTCTTCGGTCTTTCAGGCATTGTATTGTGAAGCTTTTGAAATTGGAAGGATCTGACTGGCTGTTTAGGCAAAACGATGGAGCTGATGAGGATCTAATTGATTGTGTGGCTGCAAGGGAGAGGTATTTGTATGAAGCTGAAACAAGAGAAATGAACCATGTAGATCACATGGTTCCTCATTGCGGGGAGGGCTGTGTTTGGAGATCGGATTTGATAATAAGCTTTGGGGTCTGGTGTATTCACCGGATTCTTGATTTGTCACTAATGGAAAGCCGTCCAGAGTTGTGGGGGAAATACACTTATGTGTTGAATCGTCTTCAGGGCATCATAGAATTGGCATTTTCAAAGCCCCGTACTCCCATGTCCCCATGCTTCTGCCTTCAAATCCCTGCATCTCACCAGCATAGATCAAGTCCACCTGCTTCGAATGGAATGTTGCCCCCTGCTTCAAAACCAGGTAGGGGGAAATGCACAACTGCAGCGACGCTTCTGGACTTGATTAAGGATGTGGAGATTGCCATATCTTGCCGAAAGGGTCGATCGGGAACTGCTGCTGGTGATGTTGCTTTTCCGAAGGGAAAAGAGAATCTGGCTTCTGTGCTTAAGCGCTACAAGCGCCGGTTATCCAACAAACTAATCGGTAGTAAA
>gnl_Prupe_v2.1_Prupe.6G235600.1
ATGGCTAATTTGGAATCTGCTAATCCTAGTGCTAACAATATGTTGGGCGTTCTACATCGGTTGCTTCCTGTTGTTGGACCGGCGCTTCTGATTTCAGTTGGATATCTTGACCCTGGAAAGTGGGCGGCAACTGCTGAAGCAGGTGCCCGTTTTGGCTCTGACCTGGCAGCATTGATGCTTATTTTCAATTTTGCAGCTATTTTATGTCACTATCTGTCAGCTCGGATTGGTGTAGTCACTGGAAGAGATCTTGCGCAGATATGCAGTGAGGAGTATGACAAAGGCACATGCATATTCTTAGGAGTTCAAACAGAGGTTTCTGTGATTCTGTCAGACCTTACCATGATCCTCGGTATCGCACATGGACTTAATCTTCTGTTTGGGTGGGACTTGTTCACTTGCGTGTTTTTGACTGCTGTTAATGCTGTTTTGTACCCTCTTTTTTCCACCCTCCTGGAGACTTGCAAGGCGAAGGTCCTATGCGTATGCATTGCGGGATTTATACAGCTTTCCTTCGTTCTTGGAGTAATTATCAGTCAACCAGAAATGTCATTTTCCATGAATGGGATGCTAACAAAGCTGAGTGGGGAGAGTGCCTTTGCATTGATGAGTCTTCTTGGAGCAAGTATAATGCCTCACAGTCTCTATCTTCATTCTTCGATTGTGCAGCAGTATCAGTGTCAGCCAACTGTTTCCAGGGATGCTTTGTGTCACCACCATTTAGTTGCCATCTTGTGCATCTTTAGTGGTATTTATCTGGTGAATTATGCCCTTATGACCTCAGCGGAGAATGAATACTCGGGCCTTGGTTTGCTTACATTTCAGGATGTAATGTCACTAATCGGACAGGTCTTTTGGGGTCCAATAGTATCTGGTGCCTTCCTGCTGGTTCTCTTTGTTTCAAATCAAATCACAACATTAAGCTGGAGTCTGGGTGGACAAGTAGTTTTGAATGATTTTTTGAAACTAGACCTTCCTGGTTGGCTTCATTGTGCCACAATCAGAATTATTGCTATTGTTCCAGCTCTTTATTTCGTTTGGAGTTCAGGAGCTGAAGGGATGTATCAACTTCTTATATTCACACAAGTGTTGGCAGCTCTGCTACTGCCATCTTCTGTGATCCCTCTTTTTCGAATTGCTGCTTCAAGACCAATAATGGGTGTCCATAAAGTTTCTCAATTTGTTGAATTTTTATCCCTGATTACACTAATTGGGATGCTTGGATTGAAAATCATATTTGTAGTAGAAGTGATTGTTGGGAATAGTGATTGGGTTAATAATTTGAGGTCGAATGCCGGGAGTAGTATGTCTGTTCCTTGTGTACTTCTACTCACTGCTTGTGCAACATTTTGTTTGATGATTTGGCTGGCAGCTACCCCATTAAAATCTGCAAGTGCACGATTAGAGGCTCAGGTGTGGAACTGGGATATGCATATGGGTTCACCTGATTCAATAACAAAGAAAGAGGAGATCAATATTTCTGAACCTAAATATCATAGAGAGGTAAGTGTCCAGAAGCATGAACCATCACCATCATTTGGGAGGGCTTTGGATAGTGATTCAGAAGTAGCGAGTTTTGATCTTGATCTGCCTGAAACTATCACAGAGCCTGATGAGGAGCATCACCTAACTACTGTAGTGGAAAATGGTTCTCGTATTACCTTTCCTCATTCCCCTAAATGCCATATGGAGGGATCCACATCTACAGTGGAGTCAACTCCAGTCTCAACTGTGGTTAATGAGGTTTCTGATGTTACATTGGAGGGCACCAGTGCATTGAAGATCGAATCAACAGAGCCAATTGAAAAGACTGTTGGAGTTGAAGGAGTTGAAGGAGACTTACCAAATGAAAAAGATGATGATGAGGGAGATACCTGGGAGCCTGAAGATTCATTGAAAGGGGTTTCTGAGAGCACTGCTCCATTGACATCTGAGGGTCCAGGATCATTTAGGAGTCTAAGTGGAAAAGGTGACGAAGGGGGGAGTAGTGCTGGTAGCCTTTCAAGATTAGCAGGGTTGGGGCGTGCTGCGAGACGTCAACTAGCTGCAGTACTTGACGAATTTTGGGGACAGCTGTATGATTTCCATGGGAATGTAATTCAAGAAGCAAAGGCTAAGAAACTGGATCTTTTGTTGGGGTTAGATTCAAAGGCTGCGTCCTCCTCATTGAAAGTTGATACTAGTGCAAAGGAGCTTTCCGGATATTTTCCATCTGCAGGAGGCAGAGGATCTGATCCTATTATGAACTCAAGTTTATATGACTCTCCGAAGCAGCAGAGGGTTCAAAGCAGTTTAGAGTCATATGGGGTCCAAAGGGGATCTTCCGCATTGTTGCCCAGCCGTGTGCAGTTGTTGGATGCCTATGTGCAAAATTCAAGCCGCAGCGTTATTGACTCTGGTGAGAGGCGCTATTCAAGTGTGCGCAGTCTCCCGTCTTCTGAGAGTTGGGACTACCAGCCAGCCACAATACATAGTTATCATCCCTCATATCTCAATCGAATTGCAAAGGACAGAGGTTTTGATAATTTGAACGGTCAAATGGAGTCAGCAGCCCTACAATCCGCTTCTTCATTGGGTGCTGCAAACTACAGAGATTCACTTGCATTTACCATGGGGCAGAAGTTACAAAATGGGTTAGGCTCTGGTCAGGCCTCCATTTTCCAAAATCATACAGTATCTAGAAATAGTCCGTTGCAATCTGAAAGACCGTATTATGATCTGCACCCTTCTGGAATTGCTGAGAATGTGGTAAGTTCAGCAAATGCAAAGAAATACCATAGTTTACCCGACATTCACCGGGATCTTTACATGCCGGAGAAAAGTGCCAACTGGGAAAGTCCTGTGGGGTATGGATCATCTACTGGGATAACAAATTATGAATCATCCTTGTATTCAAATTCTGGAGCACGAACAGGAGCTCCTTTGGCATTCGATCAACTCTCTCCATCACAAGTCTACAGAGATGCTTTTTCATCACAGCAAAATTCTAGTTTTAACACTGGATCCCTCTGGTCTAGACAGCCTTTTGAGCAATTTGGTGTAGCTGATAATAATCGTACTATTGGGAGTGGAGGATTTGGTTATCGGGCAGGTTCTGTAAGTCAAGAAGCTACTTCAGTTGCAGATTCAGAGGCCAAGCTTCTTCAGTCTTTCAGGCATTGCATTGTGAAACTTTTGAAATTGGAAGGATCTGACTGGTTGTTTACGCAGAATGATGGGGTTGATGAGGATCTAATTGATCGCGTGGCTGCAAGGGAGAAATTTCTTTATGAAGCTGAAACTAGAGAGATGAATCGAACAGTTCACATGGGTGAACCTCAATACCATCCTTCTGATAGGAAGTCTGTTTCTGCATTGAAGAATAATGATGCAAATTGCACCTCTTTTATGGTTCCTACTTGTGGGGAGGGTTGTATTTGGAGATCAGATTTGATAGTAAGCTTCGGGGTCTGGTGTATCCATCGTATTCTTGATTTGTCACTCATGGAAAGCCGGCCAGAGCTATGGGGGAAATATACCTACGTCCTCAACCGACTTCAGGGGATTATTGATTCAGCATTTTCAAAGCCTCGCACTCCAATGTCGCCATGCTTCTGCCTTCAAATTTCTGCAGTACACCAGCTGAAGTCAAGTCCATCTTTTTCAAATGGAATACCCCCTGCTGCAAAACCAGCCAGGGGAAAATGCACAACGGCAGTAACGCTTCTAGACATAATCAAGGATGTGGAGATTGCAATATCTTGTCGTAAGGGCCGAACGGGGACAGCAGCTGGCGATGTAGCTTTCCCGAAGGGAAAAGAAAATCTGGCGTCTGTACTCAAACGCTACAAGCGTCGATTAACCAACAAAACTGCTGGCGCTCACGAGGGTCCTGGTTCACGCAAGGTTCAGACATCTGCTCCTTATGGGTCA
>gnl_Selmo_v1.0_447098
ATGAGGATTGGCGTGCCCAGCGGCAGCTACATTTCCTTGCTGGCGCCAGCGCTGCTCGTCTCAATTGGCTCCATCGACCCGGGGAATTGGGCCACCTCCATCGAGGGAGGCTCGCGCTTCGGCTATGAGCTCGTCTGGGTCGTCTTTCTCGCCAATCTCATCGCTCTGCTGCTCCGCTCGCTGGCCACGCATCTCAATCTCGTCAGCGGCAAGCATCTGGCTCAGGCTTGTCACGATGAGTATCCCAGCGGCGTGTGTCTGCTACTCCTCTTCTTGTCAGAGCTGTCGCTGGTAGTTCTCGACAGTGCCATGGTCCTCAGTAGCGCAGTGGGACTTAATATGGTGCTCGGGCTTCCCGTGCTTGTGGGGGCGCTGCTAGTTGCTCTAGACGTGTTTTTCCTGATGGGATTCGTGCCTTTTCTGGGCCCCGGAAAGGCCGAAGTTATCCTCGGGGTCATCGTGTTGTCCATGGTACTCGTTTTTGTGCTGAATGCATTTGTGAGCAGGCCTCCAGTGGTGCCCATCCTGGGAGGGCTGTGGCCCAGGCTTAAAAGTGACAGTCTTTACGCTGTCGTTGGTCTCCTGGGAGCTAATATCATGCCCCACAATCTTTATCTTAACTCCGCACTGGGCCAGGAGCAGCGAAAGGCCGACCGGATTTGCTGTGCTCCCACTATCCTTGACTTTATACTGACTGCCGGAATGCCTGCCGCTATCAATTTGGCTGTTATGGTAGTAGCGGCATCAACTTTCCACAGTGCGGGCTTTGCCGTCCTTACGCTTCAGGACGGCTGCGTTGTTATGGAACAGGCTCTGAGCCGGTCGGTGGCGCCTCTGGCTTTCGGCTCAGCTCTGCTTGCTGCTGGAGTTTTCTCGACACTAACAGGGACGTTGGTCAGCCAGGTTGCTAGTGAGGGACTTCTCGGGAAACGTATCGACGCATGGCGTCACCGGCTTGTGATGCGAGCGGCAGCAGTGACCATCGCAGTTTTTTGCGCCTGGTCGTATGGCAACGAGGGGATTTACCAGCTGCTCGTCTTATCTCAGGTTATACTCGCTCTTCAGCTTCCTTTCACGCTGGTTCCTCTCATTCGGCTGACGTCGTCTGCGGCTTACATGGGGAAGAACAAGATCTCTTCACTTTGGGAAGTGCTCGCGTGGTCAGTATTGGCTTTCGTGATATCACTCAACCTCTGCTTGGTGTTTAGTACGCTCTTTAGCCAGAGCGAGGAGTTCGGGGGGTCTACAAACTGGGAGTTTGTGGCTGGTTCTGATTCCAACTCTCTGACCGTGCCAGTCGCTCTCACGGTGGTGACTGCTGCGGTCGGCTTTCTAGTCTGGCTCATCTTTGCTCCGATCAGGTCCGACACTCCGGCTTTCGCTGTTGAAGAGAAAGATGGTCAGCCCATGGACAAGGAGAAGGATCTAGTGTATTACATTCCTTTGGATGGCAACAGTTCCAGGAGTAGTGATGTAGGAACCGTCGAGGACATCATCAACACTGAAAGAGCCGAGCTGATATCGGAGAGTGAGGTCGGGACTGTGACTGTGGTGGAGTCTGAAGCCGATGAGTGCCTGCCAGTGTTACAGCAAAGTGAAGTTGACGCCAGCCATCTCAGCGACAGTGTACGTGAAGATACAGGTGAAGAGGAAGCCAGCATTACCGCGACTTCCAACAGCTCCGATGTTGGTACTGAAGAATGCCCGTCCTCGCGTGTTGATCACCATCATATCGACCATCATATCGAGCCCGAGCCAACTTCTGTTCCAACTAACGACAACGTTCCATACAGTAGCGGCGAAACAAGTGCAGTAGCCTCCTCTGAAATTGGCGGACTAGACAAGGACGCTATTTCCCTGGAGAAGGACGAGGAAGAAGCCGAAAGCTGGGAGAATCTCGAGCAGGACTGCGCGGTTATGAGCTCAGCTCTGAGCTTAACTTATGAAGGGATTGAATCAGTAATAAGTACCAGGAAGGAGTCGAGCGACGGATGCTCGCATGGAAGCGAAAGCGGAAGCCTCTCGAGGTTGTCTGGACTGGGGCGTGCATCACGAAGACAATTTGCTGCTACTCTGGATGAGTTTTGGGGACGACTGTTCGACTTACACGGCCAACCCGTCAGGTCCGACTCGGTGATCAAACCAAGCGTCTCTCAGAACAGCCGGACGACGCACTCCGACAATGGTCCATTCGCCGCTCCTCGACAAGCTGCGAAGCGGGACTACAAGAGTTGCTTTTCCGGCTCCGTGGATCCCTTTGGACGGGTGCACTCCAACTTGGCCGCTTCTACGTCGTCCCAGAGCCCGAGCAACAGGTGGTGCTTCGACTACAAAAGTGGCTACTCAGGTGGCGACCAGCGGTACTCGAGTTTGCGAAGCTTTGCAGCTCACGAAGATCTGGACTGCCAACCAGCGACAATTCACGGGTACAACATCGCTTCCTACACTAGGCCAGGCAGCGTGGAGCAGCAGTCAAGCGCTCGAGCACGCTCGTCCCTGCATTTGGACGTGGCTTCACGTACAGGTGGCTGCCTTTCCCAAGTGCCCGCTTCTTATTACGCCAAGGCAAACTTTGATCAGTCCGACACCATGACTCGTGTCTTTCAGCCAACGCAAGACATGTTCTCGGCTTCCAAAGGTGGTCAACGAGGCGTTGATGATACGTCGTCCTGGCTACCAAGGTCCACGGACTACGAGCAGTGGAGCTCCTTCTCGAACAACTCGGTAGACAAGTGGAATCCACTCGTATACAGGGCCACCGGTGAGCTGGACAAGTCGCTACTCTCGCATCCCATTGGGAGATCGGAGAACTCGGAGAGAACAACCTTGTCCTTTGACGACATCTCTCCATCGCAAACACACAGGGACGGCTTCTCGATACAGGCTGCTGCGCAACAGACCGAGTCACTGTGGTCGAGACCAGTCGAGCACCTCTTTGGAGCTCCCGGCGAGCAGAAGTCCGTGGCTACGACGAACAACGCAAACAACAACACCAAGGCATTCCGACTCTCCACCGGGGTTGAGTTCGGGCTTGACACTTTGGAGCAGCTGCGCCTGTGCGTGAGGAAGCTGCTACAGCAGGAAGGATCCGAGTGGCTGTTCCAGATCGACAATGGCTGCGACGAAGATGTCATTGCCGGTGTCGCTGCTCGAGAAAAGTCCCTGCTCGACTTGTCGGAGCCTGGGGAGGCCGCCAGTGTATATAGCAACGGGACGTCCATCTGGAGCGTCAACAAGGTGGTGGTGCCCGGGGTGCCGCACTGTGGCGACTCCTGCGTCTGGGGAAGCGGCCTCCTCGTCAGCTTCGGAGTGTGGTGTGTGCATCGTGTGCTGGAGCTGGCACTCATGGAGAGCAGGCCCGAGCTGTGGGGGAAGTACACTTACGTACTCAATCGTCTCCAGGGAATTCTGGATCCTGCGTTTCTAAGTCCGAGAACCGTGCTGCCGCCGTGCATATGCTTGCAGGGGTATCAACTCGTTGGCAGGCGCAACGATGCGGCTGGCTGGTCGTCGTATCCATTCCCCTGGCCGTGGGGGCGGAACACAAGCAATCCCAGTGGAAAGGCCGCGAGCGGCAACCTCTACCTGGACATGATCAAGGAGGTGGAGACTGCCGTCGGAGCGAGGAAGGGAAGAACAGGGACTGCTGCTGGAGACGTCGCCTTTCCGAAAGGGAAGGAGAACCTTGCATCGGTGTTGAAGCGGTACAAGCGTCGGCTTGGAAACCACAAGAGTGGCAGCTGCAATCGAAGG
>gnl_Solly_v2.4_Solyc09g007870.2.1
ATGGAGTCTGAAACTCTGACTAGAGAATATAGGCAGCCCAGCATGCTTCAGCGAGTACTTTCTGCTTCTGTGCCAATGCTGTTGATTGCAGTTGGCTATGTTGATCCTGGGAAATGGGCTGCAATGGTTGATGGAGGAGCCCGATTTGGGTTTGATTTGGTCATGCTAGTACTCTTGTTCAATTTTGCTGCCATTCTGTGCCAGTATCTGTCTGCTTGTATAGCCTTGGTTACAGACCGAGATCTTGCGCAGATTTGCAGTGAAGAATATGACAAAGTTACATGCATATTCCTAGGAATTCAAGCTGAGGTTTCGATGATTGCTTTGGACCTCACAATGGTTTTGGGCACTGCCCATGGGCTTAATGTTGTGTTTGGAGTTGACCTGTTTAGCTGTGTTTTCCTGACTGCAACCGGTGCCATTTTGTTTCCACTGCTTGCTTCTCTCTTTGACAATGGCAGTGCAAAATTCTTATGTATTGGCTGGGCAAGCTCTGTACTGCTCTCTTATGTTTTTGGAGTGGTTATAACTCTACCTGAAACTCCATTCTCCATTGGTGGTGTGCTGAATAAGTTTAGTGGAGAGAGTGCATTTGCATTGATGAGTCTTCTTGGAGCAAGTATTATGCCTCACAATTTTTACCTCCATTCTTCTATTGTACAGCAAGGTAAGGAATCAACAGAGCTTTCCAGGGGAGCTCTGTGTCAGGACCATTTTTTTGCCATTGTTTTCATATTCAGTGGCATTTTCCTGGTCAACTATGCCGCGATGAATTCAGCAGCGAATGTGTCTTACAGTACTGGCCTTTTGTTGCTGACATTTCAGGACACATTGTCATTGCTCGATCAGGTTTTCAGAAGCTCAGTTGCACCATTCACCATAATGCTGGTTACATTTATTTCCAATCAAGTTACACCACTAACTTGGGATCTTGGTAGACAAGCAGTTGTGCATGACTTATTTGGAATGGACATCCCAGGCTGGCTTCATCATGTGACGATCAGAGTTATTTCCATTGTCCCAGCTCTTTATTGTGTATGGAGTTCAGGAGCTGAAGGCCTATATCAGTTACTTATACTGACACAGGTTGTGGTGGCTCTTGTCCTTCCATCTTCTGTCATACCCCTGTTCAGAGTTGCTTCTTCCAGATCAATTATGGGTATCCACAAAATTTCTCAGTTAATGGAGTTCTTATCTCTTGGCACATTTATTGGCTTACTTGGCCTAAAGATTATATTTGTCATAGAGATGATATTTGGAAATAGTGATTGGGTTAATAATTTGAAGTGGAATATTGGGAGTAGTGTGTCTACTCCATATGTTTTTCTCCTCATCGCAGCCTCTTTATGTCTTTGTCTGATGCTGTGGTTAGCAGTTACTCCTCTGAAATCTGCAAGTTCCAGGTTCGATGCTCAGGCGTTTCTGCAAACGCATGTGCCTGAGCCATATTCAGAGTGTAATCAACTTGGTGCGAGTAATGCTATGTTTGGTCTAGTAGAAGGATCCTCCCAAAAGCAAGAAGGTGCATTTCATGTGGAAAAATCCTTGGTAACCCATCCAGATTTATCAACTAAAGATCCTGATCAACTCTTGCCAGAATCTCTCTTGGATTTTGAAAAGGTCCATCAGTTGGCTACTATTGATGAGAGCAAATCTGAAACAACATTTTCAGCTCCTGCTGTCGTTCATCCTGAGGTACCTGTATCAGCAGGAGCAAGTCCCAGTGTGAAAAGTGTTTGTAATGAGGTTTCTGGTGTTGTATCAGTGGATACCAGTGTCTTCAATACTGAAACTGTGGATGTCGCAGAGAAGACTCTCAGAATTGAAGGGGACATGGCAAATGACAGGGATGATGGAGATTCGTGGGAAGAGCCTGAAGAGGCAATCAAAGGAGTATCTGAGAACGCTCAATCTTTTATTTCTGATGGTCCGGGGTCATACAAAAGTCTAAGTGGAAAACTAGAGGACACGGGGAGTGGTACAGGAAGTCTATCAAGATTAGCAGGTCTTGGTCGTGCAGCTAGGAGGCAGTTAACAGAAGCTCTAAATGAGTTTTGGGGGCAGCTTTTTGATTACCATGGCATGGCAACAGCAGAAGCGAAGTCCAAGAAACTGGATATAATACTTGGTCTGGATTCAAAGATGAATCCAAAACCTGCCCCTGCATCATTAAAAGTTGAAAGCAGTGCGTATATTCCATCGGGGAGTGCAAGGATACCAGAGCCTCTGATCAACTCGCATGTGTACTCTCCCAAGCAGCAATTTGCGTCTAACATTGTGGACTCTGCTTATAGAGTCCCAAAGGAGCCATCTTCGACATCTTCTATGTGGTCTAACCATATGAAATTAGTAGGTGCATATGTGCAAAGTTCCAACAGCAACATGCTTGACTCAGGGGAGAGGCGCTATTCTAGTATGCGGATTCCAGCGACTTCTGCTGGCTATGATCAGCAGCCTGCCACTGTGCATGGATATCAGATTACTGCTTACCTTAATCAACTTGCGAAAGAAAGAGGATCTGATTATTTAAATGGGCAACTGGAGTCACCATCTCCTCGTTCTGTATCATCACTGACGTCAAACTATGCAGAACCATTGGCTCGTGTTTCGGGGCAAAAACCTCAGAGTGGAGTCAGTAGTCGAGCACCACCTGGTTTTGGAAATGTCCCTGTAGGCCGAAATAATTCGATGCAGCCCACTAACACTACTTCTGTCGACCATAGCTCTACTGAAACTGCTGAAAGCGTGGCTGGTTCAGCCAACTCTAAGAAGTACTACAGCTTGCCTGATATCTCAGGGCGCTATGTTCCTCGCCAAGATTCTATAGTGTCAGATGCGAGAGCTCAATGGTACAATTCCATGGGATTCGGACAATCTGGTGGTCGATCTACATACGAACAAGCCTATATGAGTGGTTCACTAAGGGCAGGTGGTCCTCAGAGGTATGAACATTCTCCTAAAGTCTGCAGAGATGCATTCTCCTTGCAGTACAGCTCCAATTCAGGGACTGGATCCCTGTGGTCTAGACAGCCTTTTGAGCAATTTGGTGTAGCTGGTAAGCCAGATGTTGGTAGCGGCGATCATGGAACTGTGCTGAGTTCCTCTGCTCAAGAGAGTACATCTACGGTTGACTTGGAAGCTAAGCTGCTTCAGTCTTTCAGAAGTTGTATTGTGAAACTTTTGAAACTGGAAGGATCTGAGTGGTTATTTAGGCAAGATGATGGGGCTGATGAGGATCTTATAGGTCGGATTGCTGCAAGAGAGAAATTTCTCTATGAAGCTGAAACTAGGGAGATAAGTAGATTGACCAACATTGGTGAATCACACTTCTCTTCCAACAGGAAACCCGGTTCTGCCCCAAAACCTGAAGAGATGGATTACACCAAGTTCTTGGTGATGTCAGTTCCCCACTGCGGAGAAGGTTGTGTTTGGAAAGTAGATCTGATTATAAGCTTCGGTGTGTGGTGCATTCACAGAATTCTTGAGCTTTCACTTATGGAAAGTAGGCCAGAGTTGTGGGGCAAATATACCTATGTTCTCAACCGTCTTCAGGGCATAGTAGATCTGGCATTTTCAAAGCCCCATTCTCCGACGAGCCATTGTTTTTGTCTTCAAATTCCGGCTGGCCGCCAGCAAAAGGCAAGCCCCCCTCCAATTTCTAATGGAAACTTGCCGCCACAAGCAAAACAGGGTCGAGGAAAATGCACGACTGCAGCAATGCTCTTAGAGATGATCAAAGACGTGGAGACAGCAATTTCCTGTCGAAAGGGACGAACGGGCACTGCAGCAGGGGATGTAGCCTTTCCTAAAGGAAAAGAGAACCTGGCATCCGTCCTCAAGCGCTATAAACGTCGATTATCCAATAAGCCGGTAGGAAACCAGGAGGTGGCTGGAGTCGCCGGACCGCGCAAAGTAACGCTGTCTGCCTCATCACCCCCTTTCGTCTTG
>gnl_Solly_v2.4_Solyc09g005540.1.1
ATGCAAGTTCGTATCACTCGGATTTTCAATACAAACGGACCTTGTATGTGTCTAGATGATGGACGTGTTGTCAGCAACTTTGTTGCCCAGGCCATCTGCAAGCAACGAATGACAGTATATGGTGATGGAAACAAGGTAAGGAATCAACAGAGCTTTCAAGGGGAGCTCTGTGTCAGGACCATTTTTTTGCCATTGTTTTCATATTCAGCAGCCAATGTGTCTTATAGTACTGGCCTTTTGTTGCTGACATTTCCGGACACATTGTCATTGCTCGATCAGTTGTGCATTATTTGGAATGGCATCCCAGGCTGGTTTCATTATGTGACGATCAGAGTTATTTCCATTGTCCCAGCCATTTATTGTGTATGGAATTCAGGAGCTGAAGGCCTATATCAGTTGCTAATATTAACACAGGTTGTGGTGGCGCTAGTGCTTCCATCTTCTGTCATACCCCTGTTCAGAGTTGCTTCTTCAGAGATTAACTATGGGTTCGATGCTCAGGCATTCTGCAAACGCCTATGCCTGAGCCATATTTGGAGTGTAATCAACTTGGTTTGGTCTAGTAGAAGGGTCCTCCCAAAAGCAAGAAGGTGCATTTCATGTGGAAAAATCCTTGCAAATGACAGGGATGATGGAGATTCGTGGGAGGAGCCTGAAGAGGCAATCAGAGAGAACACTCAATCTTTTATTTCTGATGGTCCAGGGTCATACAAAAGTCTAAGTGAAAAACTAGAGGACACGGGGATTGTTACGGGAAGTCTACCAAGATTACTTTTTGGTTACCATGGTATGCATGGCCACAGCAGAAGCGAAGTCCAAAAAACTGGATATAATACTTGGTCTGGACTCATTGGTGAATCCAAAACCTGCCCGTCCATCACTAAAAGTGGAAAGCAGTGGGTATATTCCATCGGGGAGTGCAAGGATACCAGAGTTTCTGATCAACTTGCTTATGTACTCCCCCAAGTAGCAATTTGTGCGTACGTGCAAAGTTCCAACTGCAACATACTTGACTCATGGGAGAGGCGCTATTCTAGTATGCGGATTCCAGCGACTTCTGCTGGCTATGATCAGCAGCCTGCCACTGTGCATGGATATCAGATTACTGCTTACCTTAATCAACTTGCAATAGAAAGAGGATCTGATTATTTTAATGGGCAACTGGAGTCACCATCTCCTCGTTCTGTATCATCACTGACGTCAAACTATGCCGAGCCATTGTCTCGTGCTTCGGGGGCGCGATGTTCCTCGCGAAGATTCTTAGTCTTAGATGGGAGAGCTCAATGGTACAATTCCATGGGATTTGGACAATCTGGTGGTCGATCTACATACGAGCAAGCCTATATGTGTGGTTCACTTAGGGCAGGTGGTCCTCAGAGGTATGAACAGTCTCCTAAAGTCTGCAGAGATGCGTTCTCCTTGCAGTACAGCTCCAATTCAGGGACTGGATCGCTGTGTTCTAGACAGCCTTTTGAGCAATTTGGTGTAGCTGGTAAGCTAGATGTTGGTAGCGGCGATCATGGAACTGTGCAGAGTTCATCTGCTCAAGAGAGTACATCTACGGTTGACTTGGAAGCTAAGCTGCTTGAGTCTTTCAGAAGTTGTATTGTGAAAATGCACGACTGCAGCAATGCTCTTAGAGATGATCAAAGATACGGAGACGGAGATTTAGCCTTTCCTAAAGGAAAAGAGAACCTGGCATCCGTCCTCAAGCGCTATAAACGTCGACTATCCAATAAGCCAGTAGGAAACCAGGAGTTGGCTGGAATTAGTGGACTACGCAAACTAATGTTGTCGGCCTCATCACCCCTTTCGTCTTGTAATGCTCTTTTCTCAGTTCATAGCAAA
>gnl_Sorbi_v3.1_Sobic.003G014500.1
ATGGATGCCACGGATGTTCAACAGAGCATGGGATTTATGGAGTCCAGGGGTGGTATGCCTAAGTTTTTCCATGCCCTTGGACCGGCACTCCTGATTTCAATGGGGTACATTGATCTCGGGAAGTGGGTGGCAGCAGTTGAAGCTGGTTCTCGTTTTGGATTCGACCTGGTGTTACTGGCTCTCCTTTTCAACTTTACTGCCATTGTATGTCAGTACCTTGCTGCTTGCATTGGCACTGTCACAGGGAAGAATCTTGCAGAGATATGCCACCAAGAGTACAACCAGCCAACATGTATTTTCCTGGGTGTTCAAGCTGGATTGTCCTTGTTGACATCAGAGCTGACTATGATTTTTGGCATAGCACTCGGATTCAACCTCCTGTTTGAATATGATGATCTCATCACAGGGATATGCTTTGCAACAGTGGTGCCTAATCTGCTACCATATGCTATATCCCACCTGGGAAAGAAGATGGAAGGGACAGTAAATGCCTGCATAGCAGGATTTGCACTTCTTAGTTATGTGCTTGGCTTATTGGTTAGCCAGCCACAAATTCCTCTCACAATGAATGTAATATTCCCCAAGATCAGTGGTGAGAGTGCTTACTCTCTGATGGCACTTCTTGGTGCAAACATAATGGCACACAACTTCTACATTCATTCATCAGTTGTCCAGGGTCAGAAAAAGTCGTCTGCAGTTGGTCTTGGCGCCTTATTTCACGACCATCTTTTTTCAATATTGTTCATTTTTACTGGAATCTTTATGGTGAACTATGTTCTAATGAACTCTGCAGCAGCGGAATCTACTAATACTCTTCTCATTACCTTCCAAGATGTTGTAGAGCTAATGAATCAGATATTTGTAAATCCTCTGGCACCAACTATATTTTTAGTGGTTCTTCTCTTCTCCAGCCACATCATCTCGCTGACATCTGCTATCGGTAGCCAAGTGATTTCACAGCATTTATTTGGTATAAACCTTCCTCTTTCTGGACATCGTCTCCTGCTGAAGGTTTTTGCCATAGTTCCTACTCTGTACTGGGCGAAAGTTGCAGGAGCTGAAGGGATATACCAATTATTAATTATATGTCAGATTATCCAGGCCATGCTCCTTCCATCTTCAGTCATCCCACTTTTTCGTGTTGCTTCATCCAGATCAATAATGGGAGCCCATAGAGTGTCTTTGCATCTGGAGATACTGGTTTTTCTTGCATTTCTCCTTATGCTATTTTCAAATATCATATTTGTGGCAGAAATGCTATTTGGTGACAGTGGCTGGATGAACAATCTGAAAGGATATACTGGAAGCCCTGTGGTGCTCCCATATACTGTTTTCATTTTAGTTGCATGTGTATCTGTGGCTTTTTCACTGTACCTGGCTGTTACACCATTGAGATCTGGAAGTCATGAAGCTGAATCCCATGAATGGTCTGTGCATTCTCAGAGAGAACTCTTGAATACTCCTCAAGAAAGGGAAGATGTTAAGGTGGACAATGTTACCTATGAGGAAGATCAGAGATCAGATGTTGGCCCTTCTCCCAGGGATGCGCCTGACAGCCATCCGGAGCTGGCCATGGACTATATTGATACTTCTGACACTGCTGTAGAATCTGATCACGACTCTCAACAATCTACTGCATATGCATCCACTGCTCCTGAAACCTGCCCCTCCCCGTCATTTACTCGTGAGGAGTCAAAATCAGTTGTTGCAGTCAACTGGCCGGAGCCTTTGGAGAAGGTTCCTACTTCTACTGTGATAGAGGAAAGCACAGTAGAAAGTGTGGTCTCTAGGATCACGACTGAAAGAGATGTTTTAGTAGAAACAGATGTTTTCTCAGGCAAGGATAAGGAAGATACACATGTTTTGGAGTCTGAGAAGTCAATTGTTGATAGCACCCCTTGTGTGTCTGATGATGGTCCACCATCTCTTACCTTCAGCAGGGGAAAAGGCTCAGATGCAGGAAATGGCAATGGTAGTCTCTCGAGGCTATCCGGTTTGGGCCGTGCGGCAAGGAGGCAGCTAGCTGCTACTCTTGATGAGTTCTGGGGGCATCTGTTTGATTACCATGGTAAGCTCACTCAAGAAGCCAGCACAAAAAAGTTTGGTATCTTGCTTGGGATAGACCTTAGAACACCTACCACAGCTGTAAGAACGGATAAGCAAGCTGTTGAAATACCCAAGAGCCCACTGGTGAGAGACTCAATGCGGGGGGCAGCTTTTTTGTCAAGTTCAGTGGACCTGATGTCCCCTAAGAATGAGACATCGAATTTGGAACTTGCATATGGGCTTCAGAGGGGACCGGCCATGGGATTGTCAAGCTGGTCTCAGGGTATGCAGCTACCAAACACACAGCTGCAGAGCTCAAGCAACAGCCTACTTGAGCAAAGTGCAAGATTAAACTCAAATTTTAGTGCGCCATCTTATTCAGACAACAATCAATTCTACCAACCTGCAACAATTCATGGGTACCAGCTCACATCTTACTTGAAACAGATGAATGCCAGCAGAAACCCTTACTCTAGCATGCCACTGGACCCACAGCGGCTTCCAAAATCATCTGTGTCTGCTGTGCCAACCTATGTTGATTCCATGATGAATGCTCGTAATCATAATCTGCTTGCTTCACTGGGTGCTACTCCTTCACAGATTCCTGCAACATCCCGTGTAGGCTCAATGATGCCTGAAAGATCGTATTACGATCCTTCCACTGTTGATGGGAATGAAAATTCTGGTTCGCCTGCTTACTCAAAAAAGTACCACAGCTCACCTGATATGTCTGGAATAATCGCTGCAAGTAGAGCTGCACTGTTGAATGAAGCAAAGTTGGGTGGTGCCATTGGACCCCAGTCATACCTTAGCAGGCTGGCGTCAGAAAGATCTCAATATGCAAACTCAGCAGCCAGGCCTGCGGCTCCATTAGCATTTGATGAGCTTTCACCTCCTAAGCTCCAGAGTGATATCTTCTCGGCGCAGTCGAGCATGAGCCCAAGTGCTAGATCCCTTTGGGCTAAGCAACCATTTGAGCAACTGTTTGGCATGTCAAGTGCAGAGCTCAGTAAAGGTGACTTCAATCTTTCAGGCAGATCAGGTGGCATGGCCAAGGATGATTTCTCTTATAAGGAATCTGAGACAAAGCTTCTTCAGTCCCTCAGATTCTGCATTATGAAGCTCCTTAAGCTAGAGGGATCAGGGTGGCTGTTCAAGCAAAATGGTGGTTGCGATGAAGAACTAATTGACCGAGTTGCTGCATCTGAGAAGCTATTGATGCAAGGGACTACTGAGAATCAACTGCTTCATGGTGATCTTCAGCAACATACTTCTGATCAGGTGGGCATCCAATACATGCGCACACTTCCCAACTGTGGGGAGGACTGTGTTTGGCGCGCATCACTCGTTGTTAGTTTTGGTGTCTGGTGCATCCGCCGAGTGCTGGACATGTCTCTAGTGGAAAGCAGACCAGAACTTTGGGGGAAGTATACCTATGTCCTTAACCGTCTTCAGGGAATCTTGGACCCAGCATTCTCCAAGCCTCGGAGTGCTCTGACCATATGTGCTTGTCTTCAGAAAGACATCAGAGTGCTCAATAGTCCACCCGGCAGTGGGCTAACAGCCATGGGTCCCATCCCCATACCAATCCGTGGCACCTTCACAACTGCAGGTGTGGTTCTGGAGACGATCAAGGATGTGGAGACCGCAGTCTCAGGCCGCAAGGGCAGGAGTGGCACAGCAGCGGGCGACGTCGCCTTCCCCAAGGGGAAGGAGAACCTGGCCTCTGTGCTGAAGCGGTACAAGCGGAGGCTCGCCAGCAAGGGACAG
>gnl_Sorbi_v3.1_Sobic.001G125300.1
ATGGACGGTGTGCGATCCATAGAGTCCCTGGCTGCTGGAGATGCTCCGCATAATTCTTTCCGAACCCTTGGACCAGCACTCGTGGTCTCAATGGGGTATCTTGACTTCGGGAAATGGTTGGTGGCAGTGGAAGCTGGGTCTCGGTTTGGCTATGATCTTGTCCTGCTCGTGCTGCTTTTTAATTTATCAGCTATTCTGTGTCAGTACCTCTCGAGTTGTATCGGCATTGTCACCGGGAAGAACCTTGCCGAGATTTGCCACCAGGAGTATAATCAGAAAATATGTGTTATTCTTGGTCTTCAAGCAGGACTGTCCTTGTTAACTTCTGAACTGACCATGATTGCAGGCATCGTAGTTGGGTTCAACCTTGTATTTGAAAGCAATGATCCTATCACAGTTGTATGTTTAACAAGTGTTGTAGTTAATCTGCTACCATATACACTCTCCCTTCTGAGCATGAGGAAGGCCGGAATGTTTAATGCCTACGTATCTGGCTTTACACTAGTTTGTTTTGTGCTTGGTTTATTAGTCAGCCATCCCAAGACCCCTGTCGATACGAACGTAATGTTCCCCAAGTTGAGTGGTGAAAGTGCTTACTCACTGATGGCACTACTTGGCACAAATATAATAGTACACAACTTTTATACTCATTCATCAGTTGTTCAGGTTCAGAGAAGATTTCAGGGTCATACGCTTGGTTCTCTGTTTCATGGTCACTTCTTTTCTATACTATTTGCATTTTCTGGTATCTTTCTTGTGAATTATATTCTGCTGAGTTCAGCAGCTGATGAGTCCAAAAACACAATGGCCCTTAACTTCCAAGATGCTAGACAGCTAATGAATCAGGTACTTACAAATCCTGTGGCGCCAATTGTATTATTGGTGATCCTTATCTTTTCAGGCCACATCGTATCAGTGACGTGTATTATTGGCAGTGATGTAATTTCAGAGAATCTCTTCGGCCTAAAACTGCCTCTTTTTGCACACCATCTGTTACCTAAGGTTTTTGCCATGATTGCTACTATATACCATGCGAAGGTTGCAGGATTTGAAGGGTTATATCAGTTACTTATCGTCTGCCCAATTGTCCAAGCTATGCTCCTTCCTTCGTCTGTTATACCTGTTTTCCGCATTTCCTCATCAAGATTATTGATGGGCAGATACCGGATACCTCTATATGTTCAAATATTGTCCTTCCTAGCATTTCTTCTAACGCTGTTTACAAATATCATTTTTGCGGCGGAAGTTCTGTTTGGTGATAGCACTTGGACAAATGACCTGAAAGGGAACACTGAAAACCCTATGCTACTTCCATATATCGTTGTAGTCCTGGTCTCTTGTGCATCTATTGGTTTTGCACTGTTCCTTGCTGTTACTCCATTAAAATCAGCATGTAAT
>gnl_Sorbi_v3.1_Sobic.001G125500.1
ATGATCAGTGTGCGAAGTATAGAATCTCTGGCCGCTGGGGATGGTCGGCCTAATCTGTTCCGTACCCTTGGGCCAACACTCCTGATTTCAATGGGGTATATTGACCTTGGAAAGTGGTTGGCGACTATGGACGCTGGATCTCGATTTGGGTATGATCAAGTGTTGCTGGTGCTGCTTTTCAATTTCTCAGCCATTCTATTCCAGTATCAATCAATTTGTATTGGTATGGTCACTGGGAAGAATCTTAAAGAGATTTGCTGCCAGGAGTACAGTGAGACAATAAATGTTGTTCTTAGTCTTCAGGCAGGGCTGTCCTTGATTATTGCAGAACTAACAATGGTTTCAGGCATAACAGTTGGTTTCAACCTTGTTTTTGAATATGGTGGTATTATAACAGGCCTATGTTTTTCAAGTGTTGTAGTCTATCTGCTGCCACATGTTATCTCCCGTCTGGGCAGGAGGATGGCTGGAACATTCAATGCCTGCATAGCAGGCTTTACACTTCTTTGCTTTGTGCTTGGTTTATTAGTCAGTCAACCAAAGGTCCCTGTCAATGTGAATGTGATGTTCCCCAAGTTGAGTGGTGAGAGTGCTTACTCGCTGATGGCACTTCTTGGCGCAAATGTAATAACATACGGTTTTTATGTTCATTCATCGGTTGTTCAGGTGCAAAGAAGATCTCTAGCTCCTACCCTTGGTTCCCTGTTTCATGATCACCTGTTTTCTGTATTATTCGTATTTACTGGGGTTTTTCTTGTGAACTATGTTCTATTGAGCTCAGCAGCAGATGAATCCAGTAATATAACACTTGTTAACTATCAAGATGGTATTGAGTTAATGAACCAGATGTTTGAGAGTCCTGTGGCACCAGTTTTGTTGTTAGTGATCCTAATCTTCTCAAGCCACATCATCTCGTTGACATCTATTATCGGTAGTGATGTGATTTTAAAGAACACTTTTGGTGTTAAACTGCCAGATTCTGCACATCATCTCCTACTTAAGGGTTTCGCCATCATTCCTTGTATCTACTGTGGAAAGGTCGCTGGTTTTGAAGGGATATATCAGTTACTTATTATCTGTCCAGTTATCCAGGCTATGTTCCTTCCTTCCACTGTTATCCCCCTTATCCGTATTTCCTCATCAAGATTAATCATGGGCTGCTACAAAATATCTTTATATGTTGAAATACTTGCCACTCTTGCATTTCTTCTTATGCTGTTTGCAAATATCATTTTTGTGGCGGAAATCCTGTTTGGTGATAGCACCTGGACAAACAACCTCAAAGGAAACACCGGATCCGGCCCTGTTTTACTTCCATATATTGTCATAGTCCTAACTTCTTTTGCAAGTATTGCTTTTACGCTATTCCTTGCTGTTACTCCACTAAAGTCAGCAAGTAATGAAGCTGAAAACGAGAATTTGTCTGTGTGCTCACATAGTGAAGCATTGAACATTGCTCACTATAGAGAAGAGACTTCTCTTGAAAGTGTTCCACTTGAAGAAGTTCAGTGGTCGTCTATTGCTGTTGCTCCGAGGGATTCGTTGGAAGGTCATCAGAAATCAGCTTTGGAGTATACCGAGTGTTCTGATACCGCTACAGAGTCTGATCATGATGCTCAAGAACCAACATCTCATAGGACAGTGGATCCTGAAGCTCACCTCTCACCGCCTGCATTCCGTGATGAGCCAAAATTTGTTGAGGTTGACTGGACAGAGCCAATGTCAATAGTTTGTACTGACACCATAGTAGAACAAAGTACTGCAGAGAACATCAAAGTGAAGAGCGCGACTGAGAAGATTGTTCCAGTGGAACCAGATGTTTGCGCACAGAAGGATTCTGAGGTGTCACATGATTTGGAATTTGACAAGTCCTATGGAGGTAAGGTACCTTCTTTCCCTTCTGGTGGCCCACCATCTCTTATGTTGAGCAGGGGAGATGATACTGATGCTGGTAATGTCAGTGGTTTCATCTCAAAACAGTCTGGTTTGGGACGTGCAGCAAGGAGACAGTTAGCAGCAATTCTTGATGAGTTCTGGGGGCAACTTTTTGATTATCGTGGTAAACTTACACAAGAGGCCAACAATAAAAGCTTCAACTATTTGATTGGACTGGACTTGAGAGCAGCTGGTTCTGCTGTGAGGAAAGATAACCTATCAATTGAAGCTTCCAGTAACTCAATGATGAGAGATGTAATGCAAGGGTCAGCTACTGTATTGAACACATGGGATTCTCATGATAAAGATATCACTAATCAAGACACAGGTATCTGTCTGCAGGTGGGTACCATGGGTCCACCAACATGGTCTCAAAGCATGCATTTACCAAATAGAGATATTCCAAGTTCAGGCAGAACCTTCTTTGAGCAAAATGCTAAATTATTTTCAAATTTTCATACTCCATCTTACTCCAGTAACCAGTTTTATCAACCGGCTACCATTCATGGGTATCAGCTAGCAAACTATTTGAAAGGGATAAATGCAAGTCGAAATCCATACTCTAGCACTCCATTGGACCCATGGCAACCTCCTAGATCTTCTGAATCTGCTATTCCCACCTATACTGGCTCTGCAATGAATGCTCATACGCATAATCTCCTTGGTTCATTTGGAGATAGCTCTTTGCAAAGCCCGACATTGAACCGCTCAAGTACAATGGCAGTGGAAAGATCCTATTATGATCCTATCTCCATTGGTGGGAGTGATAGTGTTGGCTCATCTGCTAACTCAAAGAAGTACCACAGTTCACCTAACATATCTGCGGTAATTGCTGCGAGCAGAGATGCTTTGTTGAATGAAGCAAGTTTGGGTCCTGCTGCAAATCTAGCATACCTGACTAGTTTGGCATCTGAAAAATCACGGTATGTGGACTTAGCAGTCAGACCATCATCTCCACTTACTGAGTTGTCACAACATAATGTTCAGAGAGAGATGCTCTCTACACATTCGGGTACAAACACCAAAACCAAATTCCTTTGGTCCCAACAGCCATTTGAACAATTATTTGGTGTGTTAAGTTCAGAGGTGAATAGGAGTGAGGTGAACACTGGCCAGGGAGCATGTAGTGCCATGAAGGATGATTTCTCTTACACACAGTTTGAGGCAGAACTTCTTAAGTCTCTTAGATTTTGCATCATGAAGCTCTTGAAGCTGGAAGGATCGGAGTGGCTGTTTCGTCAGAATGGCGGTTGTGATGAAAATCTAATTGATAAAGTCTCTGAAACCGAGAGAGTTTCACAGGGAGGAACCAGTGATGACAGAGATACCAGTTCTGTGCACAGAGTGCCAAATTGCGGAGATGGTTGTGTTTGGCAGGCTTCACTGATTGTTAGTTTTGGTGTCTGGTGTATCCATCGGGTGCTAGACCTGTCCCGTGTGGAAAGTAGACCAGAACTTTGGGGCAAGTATACATATGTTCTCAACCGTCTTCAGGGAATCATTGATCCTTCACTCTCCAATCCCCGGAAACCCCTAATGGCGTGTGCATGCCTCCTGAAAGCAGGCTCGGTTGGCAAACCCATCCCCGGCAGCTTCATCACGGCAGCCATGATACTGGAGGTGATCAAGGGCGTGGAACAAGCCGTCTCAGGCCGCAAGGGCCGGAGCGGAACAGCAGCTGGAGATGTGGCCTTTCCCAAAGGGAAGGCGAACCTGCTCTCTGTGCTCAAGCGATACAAGCGCAGGCTTGGCAACAAGACGCCGCCTAGGCGG
>gnl_Sorbi_v3.1_Sobic.001G125400.1
ATGAATAGTATGCAGAGTATAGAATCTCTGGCTGCTGGGGATGCTCAGCATAAACTTTTTCGAACCCTTGGACCAACACTCGTGATTTCGATGGCATATATTGACCTTGGAAAGTGGTTGGTAGCAGTGGATGCTGGATCTCGGTTCGGCTATGATCTTGTGCTACTGGTGCTGCTCTTCAATTTCTCAGCCATTTTGTGTCAATATCTGTCAACTCGTATCGGCATGGTCACTGGGAAGAACCTTGCCAAGATCTGCTGCCAGGAATACAGTCAGGTGATATGTGTTGTTCTCGGCCTTCAGGCATGGCTATCCTTGTTGACCTCTGAATTGACAATGGATAAGAAGGTGGCTGGGATATTTAATGCCTGCATAGCTGGATTTACACTTCTTTGTTTTGTGCTTGGTTTATTAATCAGTCACCCCCATACCCCAGTCAATATGAATGTGATGTTCCCCAAGTTGAGTGGTGAAAGCGCTTACTCATTGATGGCTCTTCTTGGCACAAATATAATAGTACACAACTTTTATACTCATTCAGCATTTGTTCAGGTTCAGAGAAGATCTTCAGTCCATACCCTTGGTTCCCTGTTTCACGACCACCTTTTCTCTATATTATTTATATTTACTGGGATTTTCCTTGTGAATTATATTCTCCTGAGCTCAGCAGCAGATGAATCCAGTGACACATTGGTCATGAACTTTCAAGATGCTATGGAGCAAATGCACCAGATATTCACAAATCCTGCAGCACCAATTGTGCTATTAGTGATCCTTCTCTTTTCAAGCCATATCATCTCATTGACATGCATTGTTAGTGGTGATGTAATTTCAGAGAACTTCTTTGGTGTTAAACTGCCTCTTTCGGCACATCATCTGCTACATAAGGGTTTGGCCATGATTCTTACTATCTACTGTGCGAAGGTTGCTGGTTCTGAAGGGATATATCAGTTGCTTATTATGTGCCCAGTTATCCAGGCTATGCTTCTTCCTTCATCGATTATACCCATTTTACGTGTTTCTTCGTCAAGATTATTGATGGGAAGATACAGGATAGCTTTATGTGTTGAAATTTTTGCCTTCCTTGCATTCCTTCTTGCGGTGTTCACAAATATAATTTTCACAGCAGAGATTCTGTTTGGTGATAGCACTTGGACAAACAACCTGAAAGGAGATACTGGAAGCCCTGCCATACTTCCATATTCTGTTATAGTCCTAGCTTCATGTGCCTCAATTGGATTTACACTGTTACTTGCTGTTACTCCACTAAAATCAGCAAGTAATGAAGCTCAGACTCATTTGTCGTCCGTGCACTCACAAAGAGAAACATTGGGCACTACTCATAGAGAAGCAACTTGTCTTGAAAAAAATGAGGATGAAGAATTTGAAAGCTGTTCTGTTGGAGCTTTTCTTATGGGTTCATCGGAAGGTCATACGGAATCAGTTCATGAACACACA
>gnl_Spipo_v2_Spipo8G0029200
ATGGGGTATATTGATCTTGGGAAATGGGTGGCAGCAGTCGAGGGGGGAGCGTCTTTTGGGTTCAGCCTCTTGCCGCTGGTGATTTTTCTCAACTGTTGTGCTATCTTCTGTCAGTACCTAGCTACCAGCATTGGTGTGGCCACTGAAAATAATCTGGCGCAGATCTACAGCAGGGAGTACTCCCGTTCTGTGTGCATAATGTTGGGCATTCAAGCGGAAATCTCCGCGATTGCATTGGATATTAGCACTATCTTGGGCGTTGCTCATGGAATCAGCATTTTATCTGACCTGGACATTGTGACATGCATCCTTTTGGCCATGTTCGTTGCTGGTGTACTCCCGTTTTTCATTGCCCATTTGGACACCGTGAAGGCTGAAGTGGTGTACCTCGGTATCTCTGGTTTTGCGCTGCTGTTTTATGTGCTCGGGGTTCTCATTAGCCAACCCGAAATCCCGCTTGCCTTCAATGGGATTTTTCCAAAATTGAGTGGGGAAACCGCATATTCAGTTATGGCCCTTCTTGGTTCTAATATTATGGTTCACAATTTTTATACTCATTCTTCTGCGGTTCAGGTCTTCAAGGTCCCCATACCCCCCATTGCCTCCGTCTTGGTTCTGCTATTCTCAAGCCTGGTGACGGCATTTTCTTGGAACATTGGTGGGCTGGTGATTCTCCGTGATCTGCTCCACCTCAGTTTCCCCCCTCTGGTTCACCAAGTCCTAGTAAGAACTCTCGCAGCCATCCTAGCCTTCTGCTGTGCGCAGAGCACAGGCACTGAGGGCATCTACCAATTGCTCGTCTTCTGTCAAGTTGTGTCAGCAATGCTTCTCCCAGCTTCTGTGATCCCTCTCTTCCGCGTGGCATCATCAAGATCGCTGATGGGTCCATCTAAAATCTCCTGGCAACTTGAGATCTTGGCATTGCTCACATTTTTTGGGATCCTGGCGTCGAACATCCTGTTCAGCATGGAGTTATTATTTGGGAACAGCAGCTGGACAGCCACATTAAGAGGGGGCGCTGGTGACAGCTTCTCACTCCAGTTTATGCTTATTATTTCGATTGCCTGCGTATCTCTGGCCTTGACGCTCTATCTGGCAGTTACCCCGCTGAAGTCTGCTAGCCATGTACAAGATTTCCAAACGTGGGCACTGGAATTGCGCCACGGTCATCCCCAGCTGGCTCCAGATGCAGTAGTAGAACAAGAAGAAGAAGAAGAGATAGAAGAAGAAAAAGAAGAAGAAGAAGAAGAAGAAGAAGAAGAAGAAGATATGATCAAGCCCAGACAAAATGATGATGCATCATCTGTAATCGGACTGGAGGAGCCGCTATTCATGCGCTCTCTGGACATTCTCCCCGATCAATTCCTTTCAGAGTCCGACTTTGATCTGCCCAACGTGGTGATTGATGCTGATCATGATTCTCAGCAACCAGCTGCCATCCCCGATCTCGCCCCACTGCCCTCGCCAGAGTTTGATCAAGAACGCACTAGAACAGATTCCGATCAGATTTCCCTGCAAGAGGTCACAGATGAGGCGTCGCCTGTCAGCGTCTTGGATTCAGAGGTCGCACATGAAATCAAATCCAAGGATTGCATCAGCCGCTCTGCGCATGTAGAGCCCAAGAAACAGGCAGAGAGCAAGAGAGAGGGGAGTGCTCTCGACAGTGACCCTCCTAAGCCTGCGGCTGTTTCAAAGGTTCCCAGAGTGAAGGCGGAGGTTTCGAGCAGCAGCCCAGGGAGCAGTCCGAAATCATCTGGGTTGGGTCGGTCAGCGCGGCGGACATTTGCCTCTATCCTTGATGAATTTTGGGGGGCCCTGTTTGACTTACATGGGAAGGTGACCCAGGAAGCGGTCGCAAAAAGGGTCAACATCTTACTTGGGTTGGATCCGAAGACGGGCAATGCTCAAGCAAAAGGGGAGATCTTCCCCGGTGGGCCCTTCAAGAAGCAGCCCCTGCCCGAAGCCACCCGGGGCCTGGTTTCTCCTCCAAACCCCAGGGATTACAGTCCTCCCATGCAGCAGAGAAGTCCTGTCATGGGTTCATCATCTCTGGGCCAGATGGGATCCACATCTTGGTCGTCCAGCATGCAGCTAGTGAGCTCACTCGGGCAGAGTTCCTGGAATGGGAGCCTCTCAGAGGCAGGCGAGAGGCGGTACTCTAGTCTTCGCCTCCCACAGAACTCTAGCAACTGGGACTACCAGCCGGCAACCATCCATGGCCACCAGATCTCCTCCTACATCAGAGGGCTTGGTGCAAACAGGTACTCCAATCCGACTCACCTCCCTCTGGAAGAACCAGATCGGAAGCCTGCTGAATTCTTCAGTCCGAGCTACAAGGACCAGTTCGCCTACAACCAGGATGAGGCCCGGTTTTCCTCCCTGACCTCCTCTGGCCTGCAGAACCTCAACCTCTCGAGGGCCAAGTTGCAGGCGGAAGGGCCATACTACGAGTCCCCATTGCCAGGAAGTATGGAGAATGGGTCTTCTGCTGCCTACGCTAAAAAGTACCACAGCTTGCCGGACATCTCTGAGATTATGGTTGCTAGCAGGGCGGCTGCTCCGAGTGACAGGAACGACGCTCTGTGGGGGGGCCCTGTCAGCTCGAGGGTTCCAATCGGAAGAATGGCTCGTGGGGGGCAGCTGCAGTATCCGAAGGGGGCAGAGGGAGGCCCCTTGTCGTTCAATGATCTCTCTTCTTCTGGGCTGTATGGGGTCTCCTCCATGGAATCTAGCCCTATTCTGACCACCAAGTCGCTCTGGTCCAGGGAGCCATTCGAGCAATTCTTCGGAGTCGAAAGCAAGGCCCAGAGCCAGGAACGCCCGGCGCGTAGCAGCATGAATTCAGTCCCGGAGGAGGCGTTTTCCTACGCAGAATCGGAGACGACGACCCTTCGGTCCCTCAAAGCTTGCATCCTGAAGCTCTTGAAGTTGGAAGGCTCAGACTGGCTGTTCAGGCAGGACGGCGGAGCGGACGAGGGGATAATCGATCAGCTCGCCGCAAAGGAGCGGTTCCTCAGCGAGCTGGGCGCTGGACAGGCATTACCCTCCGCTTCAAGCAACAGCGAGATTGACATGCCCAACTGCGGCGAGAGCTGCGTCTGGCGGATGAGCCTGGTTGTGAGCTTTGGAGCGTGGTGCGTTCTCCGAATCTTGGAACTGTCGCATCTGGAGAGCCGACCGGAGCTCTGGGGCAAGTACACGTACGTTCTGAACCGGCTTCAGGGAATTCTCGAGCTGGCCTTCTCCAGGCCTCGGTCTCCCCCTGAAGCCTGCCCCTGTCTCAACATCCCAGCGGCATTCAAGAAGGCCGCAAGCTCGCCCCTGCAGAATGGGGCCCCGCTAGTCGGAAGAACAGGCCGGGGAATGTGCACATCGGCCATCAAAGTGCTTGAGATCATCAAGGTCGTCGAGGCCGCCATCTCCGGCCGCAGGGGCCGGACAGGCACTGCCGCCGGCGACATCGCCTTCCCCAAAGGGAAGGAGAACCTGGCATCTGTCCTCAAGCGCTACAAGCGGCACCTCTCGGCCAAGCCGCCTCCGCCGAGCTTCCCCGAGGCTGCCCCGGTGCCCCGCAGGGTCCCTCTGCCAACACCACCCCCTGGGTTC
>gnl_Stras_v2.0_SGA_v2.0_scaffold126T33934
ATGGAATCTGAGGCATCAATAAGTTATCAGCCAAGCATGAGAGATCGGGTGCTTGCTGCTGCTGGGCCCGTACTGTGGATTGCTATCAGCTATGTAGACCCTGGAAAGTGGGCGGCATCTGTAGAGGGGGGTGCTCGGTTTGGTTTTGATCTGTCTTTGATCGTGCTTGTTGTAAATTGTGCTGCTATATTATGTCAGTATCTGTGTGCTCGTATTGCAATTGCCACCGGGAAAAATCTTGCTCAGATTTGCAGCGAGGAATATGATGATCTGACGTGCTTATTTTTGGGAATTGAGGCCGAGATCTCAATGATTTTGTTGGATCTCACAATGGTTATCGGCACGGCTTATGGCCTTCATGCGGTTTTCGGGATCGACTTACTTATTTGTGTTTTCTTGACTGGCTTTGATGCTGCTCTATTTCCATTTCTTGCTAGCATTCTTGAAAATCCTAAGGCAAAGATCACATTAATATTTTTGGCATGCTTTATATTAGCATCTTATGGTACTGGAGTTCTCATAAGTCAGCCAGAAAGCTCACTGTCTGCTGGCGGGACGCTTACTAAGCTAACCGGGGAAAATGCATATGCGTTGATGAGTGTCCTTGGAGCAAATATTATGCCCCACAACTTTTACCTCCATTCTTCTATTGTACAGCAAGATCAACGCCCAACAAATGTTTCTAAAGGGACACAGTGTCATGACCATTTTTTTGCCACATTATGCATCTTTAGTGGCATTTTTCTGGTCAACTGTATGCTAATGAACTTGGCAGCCAATGTGTACTATGGTAGTGGACTCGTTTCACTCACTTTACAAGACGCACTTTCATTGATGGACCAGGGATTTAGGAGCTCCTTAGCATCAATTGCCTTAATAGTCATTATGTTTTTCTCCAATCAACTGGTAGCAGTAACCTGGAGTCTTGGAAGACAAGTGACTGTCTATGACTTCTTCAGATTGGAGATTCCTGGTTGGCTTCATCGTGCTACAATCAAATTAATTGCTATTGTACCAGCACTGTTTTGCATTCTCCATTCAGGGGCTGAAGGTATATTTCAACTCCTGATCTTTACTCAGGTCGTGGTTGGGCTTTTACTTCCATCTTCCATCATCCCTCTTTTCCGAATTGCTTCCTCCAGACCCATTATGGGTGCCTACAGAATCTCTCATCTAGTGGAATTCTTAGCTTTGTTCACCTTTGTTGGGGTGCTTGGGATAATGCTCGTATTTGTCACTGAATTATTATTTGGCGGTAGCGATTGGGTTATTAGTTTAAAGTGGAACATCGGGAGTAGTGTGCCCATCTCATATCTTATTCTGCTGGTAGCTTCTTTTGCCTCCATTGGTTCAATGCTTTGGCTGGCAATCACTCCATTGAAGTCTGCAAATTCTGGGGGAAATATGCAGGCGTTGAGGTGGGACAGAAGATTGGCCGAGACAGAGTTGGCTATAGATAGAGACCCAGCTCGAATTAATGAACAACACTTAGAAAAGTCGACTGAAAACCAAGAATCCATGTCATCATTGCAGAAATCCTTTGGAAACCATCAGAAGAATCTTTCTACCCCAACGTGTGATCTGAATTTGCCTGAAACTCTTCTGGACTCAGAGACCAATATTTGTCTGACCACAATCGAGGAGAATAGAACTGAGATCTCATTCTCTAATCCCGACGTAGGCAACCCTGAGGAACCGGAAAATGAACTTGCCTTGCCCGAATCTGATGAGATTGTTAAAACTGAATTGCCGGATGATGTCGCCTCAAGCACCGAATCAAACGAAATGGTGGAGAAGACATTGAAAATCGAGGGGGACACACAGAGTGAGAAAGACGAAGGAGAGTCTTGGGAGCCCAGAGAATCAACTAAGGATGTTCCAGAGACTGCCCTGTCTTCGACTTCAGAAGGTCCGGGATCATACAGAAGTATTAGGGGAAAAAATGATGACTTAGGGAGTGGCACTGGTAGTCTTTCGAGATTGGCGGGATTAGGCCGTGCTGCCAGGCGTCAGTTAACTGCAATCCTCGACGAATTCTGGGGACAGCTGTTTGATTTTCATGGCCAGCCGACGTCTGAGGCGAAAACCAAGAAATTGGATGTTCTATTGGGGATTGAGTCTACGATGGACTCGAAACCTTCCTTTGCACCCGTTAAATCGGAAAGTTTCAACAAGGATTCTGCTGCATATTCACCTTCTGCAGCTGGAAGAGGGTCTACTGATCTTTTAAGAACTCCTAATAGCTTTTATGGTCCTCCAGTGCAACATATTGCACAAGGTAGTAGTATTGGATCGACTCTCGGTGTTCTGCCAGGGTCAACAATGTGGTCAAACTCTAACCAAATGCAACTGTTGGATGCATATGTGCGGAATTCCAGTCCCGATTCCATTGACTCCGGCGAGAGGCGTTATCGCAGCATGTATGCCCCGTCATCTTCCATTGGCCATGATCAGCAGCCATCTACTTTCCATGGTTACGATTTGTCTTCAGATGTGGGTCAACTGGCAAAAGAGAAAAGTTCAGACTATCTAAATTATCGATTGGAGTCGTCCATAGGCCAAACCTTATCGCCTTCGATCAAATCGAACCCCATGGACTTGTACACTCAGCCAATAGGACTGAAGCCACAGAATAATGGAATGCGTACGATGAAGCCACCCGGATTTCACAATGTTCCTGTCGCTCGTAATAGTTCGATGAAATCTGAAAGAGCTTTTCCGGAACTTTCTCCCGAGCCAATGGACTACAGTAATAGTAATAACCCGTCCAACGTGAAGAAATTCCACAGCTTGCCAGACATATCAGGGCTCTATGTCCCTCAACGAGATTCTTCATCATCTGATAACAACAACTCGCAGTGGCAGAATAATTTGATTGGTTATGGGCAGTCGGTTAATCGCCAAATGGGTTCGGGTGCTTCGTCTTGGACTAGTTCTGCTTTAGGTTTTAATCAAATCTCTACTCCGAAAGTGTGTAGAGATGCCTTCTCGTTGCAGTTTGGTTCTGGCTCGGGCGCGGGCTCGTTTTATTCTAGGCAGCCTTATGAGCAATTTGGCGTGGCAGATAAATCTCCGAAAAGCCAAGAACCTGCTTCGGCTGTGGATATGGAGGCTAAGCTTCTGCAGTCTTTGAGAATTTGTGTCATGAAGCTTCTGAAGCTGGAAGGTTCTGATTGGTTATTCAGACAAAATGACGGGGTTGACGAGGACCTTATCGACCGAGTGGCTGCCAGAGAGAAATTCCTATTTGAAGTCGAGACTCGGACTGCGGACGCCAAGCTTAGTTGTGCTATTAAAATAGATGAGATAGATCATTCGAAGTTTATGTCGGTCCCTAATTGTGGTGATGGATGTGTTTATCGGGTGGATCTCGTTGTAAGCTTTGGAGTTTGGGGCATTCACAGGATACTCGAACTTTCCCTCATGGAAAGCCGGCCAGAACTTTGGGGAAAATACACCTACGTACTGAATCGCCTTCAGGGTATTATCGACCTTGCCTTTTCGAAGCCTCGACCCGCTATGTCCACATGCTTCTGCCTCCAGCTTCCAGACGGTTATCCCCAAAAGTCGAGCCCACCCATCTCAAACGGCAGCCTGCCCCCACCTGCGAAAATGAACCGAAGCAAACTCACGACTACAGCAATGCTGCTAGACATGATCAAAGACGTTGAGATCGCTATATCGTGCCGAAAGGGCAGAACGGGCACTGCAGCTGGTGACGTGGCTTTTCCCAAAGGTAAAGAGAATTTGGCTTCCGTTCTCAAAAGGTACAAACGTCGTTTGGCAAATATATATTGCTTTGCTGCCTCTGTGGTTGGACTCCAAACGGACAACACCAATGTTGGGCTTCCACAGTACTATGGGCCTCCAGCTACACCTCCAAACGGCCCACACAATCCTGGTCCAGACGAG
>gnl_Theca_v1.1_Thecc1EG022174t1
ATGGAAGCTGAGATGGGGAATGCTAATCACAAACCAGCTGCTCTTCATCGGCTGCTTCCTGCTGTTTTACCTGTTCTTCTAATATCAATCGGATATGTTGACCCTGGAAAGTGGGTTGCAACTGTTGACGGAGGTGCACGTTTTGGTTTTGATCTGGTAGGCCCCATGCTTCTTTTTAATTTTGCCGCCATTTTGTGTCAGTACCTGTCAGCTCGAATTGGCGTTGTCACTGGAAAAGATCTTGCTCAGATTTGCAATGACGAGTATGATAAGGCCACTTGTATATTCTTAGGAGTTCAAGCAGAGCTTTCTGTTCTTTTGTTGGACCTTACCATGGTTTTGGGGGTTGGACATGGGATTAATCTTCTCTTCGGGGTGGATCTATCCACTGGTGTTTTTTTAGCTGCTCTTGATGCTCTTTTATTCCCAGTTTTTGCCACCCTCCTGGACCACTGCAGGGCAAGTTTCCTATGCATGTATGCAGTGGGCTTCATATTGCTTTCTTATATTTCTGGAGTGCTTATCAGTCAACCAGAAATTTCTCTTTCCATGACTGGGATGCTGACAAAGTTGAGTGGGGAAAGTGCATTTGCCCTGATGAGTCTCCTTGGAGCAAGCATTATGCCTCACAATTTTTATCTACATTCTTCTTTTGTCCAGCGGCATCAGGGACCACCAAATATTTCTAAGAGTGCCTTGTGTCATGACCAGTTATTTGCCATCTTATGCATCTTCAGTGGTATTTATCTAGTAAATTATGTGCTGATGAATTCAGCTGCAAATGTATTCTACAGTGCAGGCCTTGTCTTGGTTACTTTTCAGGATGCAATGTCACTAATGGAACAGGTATTTAGGAGTGGTGTACTGCCCTTAGTCTTTTTGCTGATTATGTTCTTATCTAATCAAATCACTGCATCAACCTGGAATCTTGGTGGGCATGTTGTCTTGCACGATTTCCTTGGTCTTGACATACCAGGTTGGCTTCATTGTGCAACAATCAGAATTATAGCAATGGTCCCAGCCCTTTATTGTGTGTGGACTTCCGGAGCTGAAGGGATATATCAGTTGCTTATCTTCACTCAGGTTATGGTAGCTCTTCTGCTTCCATCTTCAGTGATCCCCCTGTTCCGGATTGGCTCGTCAAGACCAATTATGGGTGTCTATAAGATTTCTCCAATTGTGGAGTTCCTAGCGCTGTTAACGTTCATGGGGATGCTGGGCTTGAAGATAATTTTTGTGGTAGAAATGATATTTGGCAACAGTGATTGGGTTGGTAATTTGAGATTGAATGCTGGGATTAGCATGTCTGTTCCTTTTGTTGTTCTTCTTGTTACTGCTTGTGCATCATTTTCTTTGATGCTTTGGCTAGCGGCTACTCCTTTAAAATCTGCTACTGCCAGAATTGATGCACCTGCATGGAAATGGGATTTGAATAGAACTGTTCCTGAGGCAGCTATAGAGGGGGAGGAAAGTGGTTTAAGTGAAACTAGATATCATGGAGAAGAACCTGTTCATAGGCAGGAAAGTTCATCAACACCAGGGAAGTCTATTGAGAGTCATTCAGATTTATCTTTTACAAACTATGATCTGGATTTGCCTGAAACAATTATGGAGTCTGACCAGGACATACCTTTGACTACTGTTATTGAGAACTCTTCGAATAGTCTATATCCTAGCCCCGCGGTTCGTAACCCAGAGGAGTCAGCATCCATAATTGAGTCAGCTGCAACTCTAGTTAATGAGGTAGCAGATGATGAATTGCCAGGCACTAAGACGGTGACAATTGAATCAATGAACCCTGTGGAGAAAACAGTGAGTTTAGAGGGAGATCTGCAGATTGAAAAAGATGATGATGATGGAGATACTTGGGAGCCTGAAGAGCCATCCAAACCTCCTTCTGGAAGTATTTCCTCTTTGACACCAGATGGCCCTCCTTCATTGAGGAGCCTCAGTGGGAAAAGTGATGATGGAGGGAATGGTACTGGGAGTCTCTCTAGATTAGCAGGATTAGGTCGTGCTGCAAGGCGTCAATTAGCTGCCATTCTTGATGAATTTTGGGGGCAATTGTATGATTTTCACGGGCAACCTACCCAAGAAGCAAAGATAAGGAAACTAGATGTGTTATTAGGTGTTGATACAAAGCCAATGAAAGTGGATACTGCTGGGAAGGAATGTGGTGGGTATTTCCCTTCGGTAGGAGGAAGAGGATCTGATCTGCTCATTAGTTCAAGTCTGTATGACTCCCCAAAGCAACTAAAGGTGCGAAATAGTATTGATTTGCCATATGGGTATTCGAGAGGATCTTCATCCTCGTGGTCGAACAACAGGCAGTTATTGGATGCTTATGTTCAGACTTCAAGTCGTAATGTTGATTCTGGTGAGAAGAGGTATTCTAGTTTGCGTGCTGCACCATCTACTGATGCATGGGATTATCAACCAGCTACAGTACATGGATATCAGATTGCATCTTATCTCAGTCGAATTGCTAAGAATAGAAGCTCTGATTGCTTGAATGGTCAAATGGAGTTACCAGCATCAAAATCTCCTGCCCTCGGCCCTATAAATTATAGAGACCCACTGGCTTTCACATTAGGGCAAAAATTGCAAAATGGGATAACTCCTGTTCAAGCCCCTGGTTTTCAGAATGTTGCAGTTTCTAGAAATAGTCCATTACAATCTGAAAGATCATACTATGACATCAGCTCCCTTGGACCTAATGATAACTCTGTGATATCAGTCAATTCAAAGAAGTATCATAGCTTACCAGACATATCAGGGCTTTCGGTTCCTCATCGGGATTCATACATGTCTGACAGGAGTGCTCAGTGGGACAGTTCCATTGGATATGGGTCATCTGTTGGTAGGACAAATTATGACACACCCATGTATCCGAACACTGGGTCAAGGGCAGGAGTTCCATTGGCCTTTGATGAGCTTTCTCAATCAAAGGGTTATAAAGATGCTTTTTCCTTCCAGTTGAGTTCAAGTCCAGACACTGGATCCCTTTGGTCTAGACAGCCTTTTGAGCAGTTTGGTGTGGCTGAGAAAAGACGAACTGCTGGCAGTGAAGCATTTGGAAGTGGGTTGAACTCAGAAGCCCGGGATACTGCTTCTGGTGAGGATTTAGAGTCCAAGCTTCTTCAGTCTTTCCGAGATTGTATAGTAAAGCTCTTGAAATTGGATGGGTTTGACTGGTTGTTTAGACAAAATGATGGAGCTGATGAGGATTTAATTGATCGTGTAGCAGCAAGGGAGAGGTTTGTTTATGATGCTGAAGCTAGAGAGATAAACCAGGTTGCTCACTTGGGTGAACCTCAATACTTGTCTTCTGAAAGGAGGTATGGTTCTACACCAATAAGGGACAAGGCAAACCTTGTCAACTTTTCAATTTCATCATTTCCTCACTGTGGGGAGGGCTGTATTTATAAAGCGGATTTGGTAATAAGCTTTGGAGTGTGGTGCATTCACCGGATTCTTGATCTTTCACTGATGGAAAGCAGACCAGAGCTGTGGGGAAAATACACTTACGTGCTTAATCGTCTCCAGGGTGTCATAGACCTGGCATTTTCTAAGCCTCGAACCCCAATGACCCCATGCTTCTGCCTTCAAATCCCTGTGGAATATCAGCAGAGGTCAAGTCCTCCTATTTCAAATGGAATGTTGCCCCCAGCCGCAAAACCTGGCCGGGGTAAGTGTACAACTGCTGCAACGCTCTTGGAAAAAATTAAGGATGTGGAGATTGCTATATCTTGCCGGAAGGGTCGAACAGGCACTGCTGCTGGTGATGTAGCTTTTCCAAAGGGAAAAGAGAATCTGGCATCTGTCCTTAAACGCTACAAGCGGCGATTGTCCAACAAACCATTTGGCACCCATGAGGGGTCTGGGTCACGAAAGGTTCCAACATCGACTCCAGTGTTGGCTTCTTACAGTTCA
>gnl_Utrgi_v4.1_Scf00341.g15851.t1
ATGGAAACACATAAGAACCTAGGCAACTTTCGTGCGGTGCTTGCTGCTGCTGGTCCTGTCCTTTGCATTGCTGTGAGCTATGTGGGACCTGGAAAATGGGTTGCATCAATTGAAGGAGGTGCTAGGCTGGGATATGATATGGCTCTATTTATGCTCGTCATCAGTTTGATTGGTATTGTATACCAATACCTTTCTGCCTGTACAGCCATTGCCACTAGCAAAGATCTTGCACATATTTGCAGAGAGGAGTATGATAATGTGACTTGCATAGTTTTGGGATTTCAGGCCATGATCTCCATGATTTTGTTGGATCTGACCATGGTTCTTGGAACTGCTTATGGCCTCAATGCCATTTCTGGAATTGACCTATTTTACTGCATCTTTTTGACTGGACTTGACACTGCCATATTTCCTTTTCTCTACAATTTTGTCGATAATTCAAGGCTAGAGTTTGTGCCAGTATGCTCTGCAAGTTTTGCATTGCTATCTTACTTTTTTGGTGTCCTTGTTTCCCAACCAGAGAGATCACTTTCCATGGGTGGTATGCTTGAGAAGCTTAGTGGGGAAAACACATATGCTCTTATGGCTCTCCTTGGAGCAAATATTATGCCTCACAGTTTTTACCTGCATTCTTCTATAGTGCAGCTGGATCAAGGGCTAACATCTGTTTCTAAGGTGGCATTATGTCATTATCATTTTTTTGCCACTTTGTGCATCTTCAGTGGTATCTTCCTGGCAGATTGTACATTGATGAGCCTTTCAGCAAATGTGTTTTATGACAGTGGACTTGTTTCCCTGGGTTTACTGGATGCGCTATCTCTTTTGGAACAGGTATTCAAAAGTCCAACTGCTTCATTTGCGTTACTAGTGTATATATTTTTCTTCAACCACTTGATACCCTTGACCTGGAGTATTGGTAGACAAGCAATTACAGATAACCTGTTCAGACTAGAGATTCCTGGTTGGATACATCGCGCCACAATCAGAACAGTTGCCATAATTCCAGCACTTTACTGTGCCTGGAATGCAGGGGCTGAAGGTTTATTTCAACTACTAATCTTTTCACAGGTTGTCAGTGCTCTTCTCCTCCCGTCTTCAGTCATCCCCCTATTCCGTATTGCTTCATGTCAATCGATTATGGGTGAATGCAAGGTTTCTCAGGTGGTAGAAGTTATAGCGTTTATCTCAATTATAGGAATGCTGGGTCTGAAGATTGTTTTTATCATGGAAATGATATTTGGCACAAGTGAATGGGTTGGTGGCCTGAGTTGGAACCTCGGGAGTGTTTTTCCCATTCCATATCTTATTCTTTTGATATCTGTCTGTGCCTCCATCTTTTTTTCACTTTTTTTGGTAACTACTCCATTAAGATCTGCAAGTAGAGATGCTCAGGGGCGGAGGTGGGATGAAAAAGAAGCATCACCTCAGTTATCTTTGGGAGGAGATAAAGCTGCGACTTGTGAGGTGCCATTTCATATTGAAAAGTACATTGATAGGCATGAAAATGCAGTGGAGATGGAGAAATCTATTACAGAACGTCAAGCTATATCAGTTCCAGGCCCTGTTCTGAATTTGCCTGAATCATTGCTTGATTTTGACAGCGATCTTCCATTGACTACAATTCAGGATAGTAAATGTGACAGCACATCCTCTGCAGCAGACAAAGTTAAGCTTGACGAATCAGCGTTCAGTTCAGAAACTCTTATGAAAGTTGACTTGCCAACTACTGAAAGCTTAATAACCGATACAAAGAGGATGTTGAGCATGGAATCTGATGTTCAAACTGGTAAAGATGATGAGATGGGTCCATTGGAACCGGAAGAGCTAGACAAAGCTGTTTCTGAAGAAAATCAGCCTTCAACATTAGAAGCTTCACGATCATTTAAAAGCTCTAGTGGTGCAATTGATGATGTAGGCAGTGGTACAGGAAGCCTCTCAAGGCTAGCTGGATTAGGTCGCTCTGCAAGACGGCAGTTAACTGCCTTTCTAGATGAGTTTTGGGGACAACTTTTTAGTTATCATGGTGAAGCCACAGAGGAAGCCAAGGAAAAGAAATTGCATGTTCTTTTAGGTTTGGATTTTGGAATAAGTACGAAAGTGTCTTCATCTGTTAAAATGGACACTATCAGCCATCAGCCTACTGGATATACTCATGTTAATGCTGGGACGGCATCAGATCCTCTCCAATCATCAAGTTACCTCTGTTCTTTAAATCAACAGCTTGACCAACGAGGTGCTGGATCACCTCACGGTATGCAGAAAAGGTCCCCAACCGTCTCTAATCCAATGGGTTTTTTCGATTCATACGGGCAAGACAGCAGCTCCAGTATGGCTGACATGATGGAGAGGCGCTATTCTAGTTTACGCTTTCTCTCATCTTCTGATGGTTATGATCAACAGCCGGCTACTGTGCATGGTTATGATATGAGTTCATACCTGAGTCAACTTGCGAAAGAAGGAAGCTGTCTCACATCAAAGGGTCAACCAGACACAAGCTCCAAACCTTCAGTAATGCTTAACCCTGTGAACCCATACGGCAGACAATCGTCTCATAAACCAGTCAGTGGACTGCGTAATCAGACACCTCCGGGGTTTCATAATGTACCTGTTGCCCGTAATAATGCATTGAAATCTGAAAGATACTTGAATGATCTTTACTCCCATGAAGCTGATGGTCGTACTACTGATCCTTCTGACGTGAAAAAGTTTCACAGCTTGCCTAGCATTTCACGACTTTATAGTCCTCAAAGGGATTCGTCATTGCTTAGCAGTATCCCACAGCGTGGCGATTCAATGATCATTGAGCAGTCGGTTAGCCGACCTGCACATGAGCAAATTGCATCATCATGGGCTAGAACTGCTTATGGATTTAATGATCTCTTTACCCTGAGGGTCCATGATGATCCATCATCCTTGCAGTCCCGTTCTAGCTCAGTTACTGGTTCTCTGTGGGCCAAGCAGCCATTTGAAGAGTTTGGTGTGGCGGGTCACTGCCCCTCGAATGCTACTGATACCACCAGAATTTTTGACGCAGAAGTAATGCTTCTTCAGTCATTCAGAAGTTGTATCGTAAAGCTTCTCAAGCTTGAAGGATCCGACTGGTTGTTCAGTGAAAATGATGGGGTCGATGAGGATGTCATATCTCGAGTAGCTCGGAGGGAGAAATTCTTGTATGAAGTAGAAAACAGGGGTTTGGGCACCAAGGCCGCTGCCTCTGTGCAGATCAATGACGCTGGCCTCCCAAAGCTGATGCCGGTTCCCAACTGTGGTGAGGGGTGCGTATGGGGTGTAGATCTCATCATAAGCTTCGGAGTGTGGTGTATACACAGAATTCTTGATCTCTCCCTCGTCGAAAGTAGGCCGGAACTTTGGGGCAAATACACGTATGTTCTGAATCGCCTTCAGGGTATTATTGATCCAGCCTTCACAAAGCCGCGATCCCCGCGCACCTCTTGCTTTTGCCTGCAGCTTCCCGATGGGTACCAGCAGCGGCGGTGCGGCTCACCCGCGTCACAGAGCAGCCTGCCTCCGCCTCCCAGGCTGTGCTCAGGGAAGCTCACAACTGCATCTATGCTGTTGGAGATGATCAAAGACGTCGAAATCGCGGTGTCTTCCCGGAAGGGCCGGTCGGGCACTGCAGCCGGAGACGTGGCCTTCCCCAAAGGCAAAGAGAATCTTGCATCTGTACTCAAACGCTACAAACGGCGGCTGGCAACCAAGAATGTTGCTGCATCTCCCGAAGCTGGACGCAGAGCAGCG
>gnl_Vitvi_Genoscope.12X_GSVIVT01025700001
ATGGAAGCTGAGATTTCTAACGCTAACCATATGCCAGATGTTCGGCATCAGTTCCTTCCTGCTGTTTTTCCTATGCTTCTGATATCAATTGGATATGTCGATCCAGGAAAGTGGGCTGCAGTTGTTGAGGGTGGTGCCCGATTTGGGTTTGATCTGGTTGCTCTAATGCTTGTATTCAATTTTGCTGCTGTTTTATGCCAGTGTTTGGCAGCCCGGATTGGTGTTGTGACCGGAAGAGATCTTGCACAGATTTGCAGTGATGAGTATGACAAGTCCACATGCATGCTCCTTGGAATTCAAACAGAGCTTTCCATGATTGCTCTGGACCTTACTATGATCCTGGGCATTGCCCATGGACTTCATCTCATGTTTGGGGCGGACTTGTTCAGCTGTGTCTTTTTGACTGCTATTGATGCTGTTTTATTTCCACTTTTTGCCACCCTCCTGGAAAATGGCAAGGCAAAATTCTTATGCATATGGATGGTAGGTTTTGTATTGCTTTGCTATGCTCTTGGAGTACTCATCAGTCTACCAGAAATTCCACTTTCAATTAATGGGATGCCAACAAAGTTCAGTGGGGAGAGTGCATTTGCATTGATGAGTCTTCTTGGAGCTAATATTATGCCTCATAATTTTTATCTCCATTCTTCGATTGTAAAGCGGCATCAAGGACTACCAAATGTTTCCAAAGCTGCTTTGTGTCATAGTCATATTTTTGCGATCTTATTCGTCTTCAGTGGCATTTTCTTGCTGAATTATGTGCTGATGAATGCTGCAGCAAATGTGTTCTATAGCACAGGCCTTGTTTTGCTTACATTTCAGGATGCTATGTCTCTAATGGATCAGGTATTTAGGAGTCCAATTGCACCTGTTTTCTTTTTACTGGTTCTATTTCTATGTAATCAAATCACAGCATTAACCTGGGATCTTGGCGGTCAAGTAGTCTTGCATCATTTATTGAGAATGGACATTCCTGGATGGCTTCATCATGCTACAATCAGGATAATTGCGATTATTCCAGCCCTGTACTGTGTGAGGACTTCAGGAGCTGAAGGGGCATATCAGTTGCTTTTGTTCATGCAGGTTATGGTAGCTATGTTCCTTCCATCTTCTGTCATCCCTCTTGTCCGGGTTGCCTCCTCAAGATCAATAATGGGTGTCTACAAAGTTTCTCAGTTTGTGGAGTTCCTCGCCGTAGTTGCATTAGTTGGGATGCTTGGCTTAAAGATCATATTTGTTGTAGAGATGATATTTGGAAATAGTGATTGGGTGGGTAACTTGCGATGGAACATTGGGAATACTACATCTGGCTCATATTTTCTTCTACTCACCACTGCATGTACATCACTCTGTTTTATGCTTTGGCTGGCTGCCACCCCATTAAAATCTGCTAGTGCCAGATCAGATGCACAGGCATGGAACTGGGATTCACCAAAGGCTGTAACTGAGCCATCCTTTGAGAGAGAGGAAATCGATTTTATGGACTCTAGATATCATGGAGAGGATCCTAATTGTTCTAATATTACATTTCCCAGCTCCCCAATATGTCACTCAGAGAAACCAGAATCTACAGTAGAGTCAGTATCACCCACCACTGTGGTTAATGAAGTCTCTCATGTTGACTTGCTGGATACCAGCACCTTGAAGATTGAATCAGTGGACCCAGTTGAAAAGACTGTTGGAATAGAAGGAGACTCACAGATTGAGAAGGATGACGAGGAGGGAGATGCTTGGGAGCCTGAAGAAGCTTCCAAAGAGATTTCTGGAAGCAGCCCTTCTTTGACATCTGAGGGTCCAGGATCATTTAGGAGTCTCAGTGGGAAAAGTGATGAAGGTGGGAATGGTACTGGAAGTCTTTCAAGACTAGCTGGGTTGGGTCGTGCTGCAAGACGTCAGTTAGCTGCAGTTCTTGATGAGTTTTGGGGACAATTGTATGATTTCCATGGTCAGGCAACTCCAGAAGCAAAGGCTAAGAAACTGGATTTGTTGCTGGGGCTAGATTCGAAACCTGCGATTTCCTCACTGAAAGTGGACACAGACAATGCAAAGCACCACTGTACATGGATATCAGATTGCCTCTTATCTCAATCCACTTTCTTTTGCTTTGGGGCAAAAGCTGCAAAATGGGTTAGGCTCTGTACAAGCATCTGGACCTGCCGAGACTGGGGGGATTCCAGCCAATACAAAGAAGTACCA
>gnl_Vitvi_Genoscope.12X_GSVIVT01025701001
ATGGGGGAGGCTCAGTACTCTTCTTCTGATAGGAAATCTGGTTCTGCACTACTGCTTGTTTCCTCGGTTCCTCATTGTGGAGAGGGCTGTGTATGGAGAGTGGATTTGGTAATAAGCTTTGGGGTGTGGTGCATTCATCGAATTCTTGATCTGTCCTTTATGGAAAGCCGACCAGAGCTATGGGGAAAATATACTTATGTACTCAACCGTCTTCAGGGAATCATCGACCTGGCCTTCTCAAAGCCTCGTTCTCCAATGCTCCCATGCTTCTGCCTTCAAATTCCAGCATCACACCAGCAAAGGTCAAGCCCACCAGTCTCAAATGGGATTTTGCCCCCTGCGGTAAAATCAGTCAAGGGGAAATGCACGAGTGCAGCTATGCTATTAGAGATAATCAAGGATGTGGAGATTGCTATATCTTGCCGAAAGGGTAGAACAGGGACTGCAGCTGGCGATGTGGCTTTCCCCAAAGGAAAAGAGAATCTGGCATCTGTTCTCAAGCGCTACAAGCGTCGTTTATCCAACAAACCTGTTGGAACCCACGATAATATGGGCTCTGGGTTGCGAAAACTTCCGACTTCATCGACTTATGGCTCA
>Frave_09749-v2.0.a2-hybrid.t1
ATGGAGTCTGCTAGCTGTATTGCTAACAATAGACCAGGTGCTGTCCATCAGTTGCTTCCTGTTGTTGGACCTATGCTTCT
GATTGCAGTTGGATATCTTGACCCTGGAAAGTGGGCGGCAACTGTTGAAGCAGGTTCCCGATATGGTACTGATCTGGCTG
CAGTGATGTTTATATTCAATTTGGCTGCTATTTTGTGTCACTATCTGTCTGCTCGGATTGCTGTAGTCACTGGAAGAGAT
CTTGCTCAGATTTGTAGTGAAGAGTATGACAAGGCTACATGCATATTCTTAGGCGTACAAACAGAGATGTCGGTGATTTT
GTTGGACCTTACCATGATCCTCGGTATCGCACATGGACTTAATCTTCTGTTTGGGTGGGACTTGTTCACTTGTGTGTTTT
TGACTGCTGCTAATGCTGTTTTATACCCTCTTTTTTCCACCCTCCTGCAGCATCAGCAACAACAAACTGTTTCTAAGGAT
ACTTTGTGTCAGAACCATTTTGTCGCCATCTTCTGCATGTTTAATGGTATTTATTTGGTGAATTATGTTCTGATGACCTT
AGCAGCAAATGCATTCTACACTTCACGTGGTCTTCTTACTTTTCAGGATGCAATGTCCCTTATTGAACAGGTCTTTTGGG
GTCCAATAGTTCCTGTTGCCTTCTTGCTGGTTCTCTTTTTATCAAATCAAATCACAACATTAAGCTGGAGTCTGGGTGGA
CAAGTAGTCTTGAATGACTTCTTAAAACTGGACCTTCCTGGTTGGCTTCACTGTGCTACAATCAGAATCATTGCTGTTGT
TCCTGCTCTGTATTTTGTTTGGAGCTCAGGAGCTGAGGGGATGTATCAACTGCTTGTATCTACACAGGTGTTGGCAGCCC
TGCTACTGCCATCTTCTGTGATCCCTCTTTTTCGTGTTGCTGCTTCAAGACAATTAATGGGAGCCCATAAGATTTCTCAG
TTCGTTGAATTTTCAGCCCTCATTACACTTATTGGGATGCTTGGATTAAAAGTTGTCTTTGTAGTGGAGATGATTTTTGG
GAATAGTGATTGGGTGGATAATTTGAGATGGGATGCTGGGAGTAGTATGTCTGTACTTCTCATCACTGCTTCTGCATCAT
TTTGCCTGATGATTTGGTTGGCAGCCACACCGTTAAAATCTGCAAGTGCTCGAATAGAGAACCAGGTGTGGAACTGGGAT
ATGCCTAAGGGTGTCTCGGAGCCATTTAGAAATAAGGAGACTGATATAGCCGAACATAACTATCATAGAGATGCAGATAT
ACAGAAGCATGAACCATCACCATCATCTGGGGACGCATTGGATAGAGAATTAGATACAGCCGTTGCAAATTTTGATTTTG
TTCTGCCTGAAACTCTCTTGGAGCCTGATCAGGAGCTTCAACTATCTGGTGTAGAGGAAAATAGTTCTCTTGGTACCTTT
CCTCACTCTGCCAAATGCAGCAAGGAGGAACCCACACCTGTAGTAGAATTAACTCGCGTCCCAACTGTGGCTAATGAGGT
TTCTGATGTTACAGTACTGGGCACCGATACTGTGAAATTTGAATCAACAGAGCAAGTTGAGAAGACTCTTGCAACTGAAG
GAGACTTGCCAACTGAAAAAGATGATGATGAGGGAGATACCTGGGAACCAGAAGATTCCTTGAAAGAGGCTTCAGAGAGC
ACCACGTTAACATCTGAGGGTCCAGGATCATTCAGGAGTCTCAGCGCAAAAGGTGACGAAGGGGGGAGCGGTGCTGGAAG
CCTCTCAAGACTAGCAGGGTTGGGCCGTGCTGCTAGACGTCAACTAGCTGCTGCACTCGATGAGTTTTGGGGACAACTGT
ATGATTTCCATGGGAATGTAATTAAAGAAGCAAGAACAAAGAAACTGGATCTGTTGTTGGGGTCAGATTCAAAGGCTTCT
TCTGCTGCTTCCTCTGCTTCTTCCTTGCTGAAAGATGATACCACTGCAAAAGAAGTTTCTGGATGCTTTCCATCTGTAGG
AGGCAAAGGATCTGATCCTTTAATCAACTTGAGTTTATATGACTCTGTAAATCAGCAGAGGCTGCAAAACAGTATAGAGT
CAGCATATGGCGCTCAAAGGGGATCTTCCTTGTTATGGCCCGGCCACATGCACTTGCTGGATGCGTATGTCCAAAATTCA
AGCCGCAGTGTTATTGACTTGGGTGAGAGGCGCTATTCAAGTGTGCACAGTATACCATCTTCTGACTTGGGTGAGAGGCG
CTATTCCAGTGTGCGCAGTATACCATCTTCTGACTTGGGTGAGCGGCGCTATTCAAGTGTGCGCAGTATACCAACTTCTG
ACTTGGGTGAGAGGCGCTATTCAAGTGTGCGGAGCATACCATCTGCTGAGAGCTGGGATTACCAGCCAGCCACAGTACAT
GGTTATCAGATGCCATCGTATCTTAACCGTAATGACAGAAGTTCCAGTAACTTGAATGGTCAAATAGAGTCACCAGCCCT
AAATTCTGCTTCTTCATTGGGTGCTGGAAACTACAGAGATTCACTTGCATTTACCATGGGGCAGAAGTTGCAAAATGGGT
TAGGCTCTGTTCAGGCTTCCAGTTTTCAGAACCTTACAGTATCTCGACAAAGTCCATTGCAATCTGATAGACCATATTAT
GATGTACCCTCCTCTGGAATTTCGGAGAATGCGGTAAACTCAGCCAATGCAAAGAAATACCACAGTCTACCTGACATTAA
CCGTGATCTCTACAACTCTAGTAAAAGTGCTCCACGGGATCCTCCTCCTGGGTTTGGGATAATGGGTTATGAATCATCCT
TGTATCCAAAATCTGGTGTAAGGGGGGGAGGTTCTTTGGCATTTGATGAAGTCTCTCCATCTAATGTCTATAAAGATGTT
CGATCATCCCAACCGAATTCTAATTATGGCACTGGATCCCTCTGGTCTAGACAGCCTTTTGAGCAATTTGGTGTAGCTGA
TAATAATCGTTCTATCGGGACTGCAGTTGGTAGTAGAGCAGGTTCTGCAGGTATGGAAGCTACATCAGTTGCAGATTCAG
AGGCAAAGCTTCTTCAGTCTTTTAGACACTGCATTGTGAAGCTTTTGAAGTTGGAAGGGTCTGACTGGTTGTTTAGACAG
AATGACGGAGTGGATGAGGATCTAATAGATCGTGTGGCTGCCAGGGAGAAAATTCTTTATGATGCTGAAACAAGAGAGAT
TAATCGAACAGTTCACATGGGTGAATCTCCATACCCTTCTTCTGACAGGAAGTCTGCTTCTGCAAAAATGAATGATGTGA
ATCTCACCCATCTCATGGTTTCCTCGGTTCCTAATTGTGGGGAAGGTTGTATTTGGAGATCTGATCTAATAATAAGCTTT
GGGGTCTGGTGTATTCATCGGATTCTTGATTTGTCCCTTATGGAAAGCCGGCCAGAGCTTTGGGGGAAATATACATATGT
TCTGAATCGACTTCAGGGCATTATTGATGCTGCGTTCTCTAAGCCTCGTACTCCAATGTCTCCATGCTTCTGCCTTCAAA
TTGCAGCAGCCCAGCAGCAGAAGTCTAGTCCAACATTTTCGAATGGAATGTTACCCCCTGCTGCAAAACCAGCCAGGGGA
AAATGCACGACAGCTGTAACGCTCCTGGACATAATCAAGGATGTGGAGATTGCAATTTCATGCCGAAAGGGCCGGACGGG
CACAGCAGCTGGTGATGTGGCTTTTCCAAAGGGAAAAGAAAACCTGGCCTCTGTCCTCAAACGCTACAAGAGGCGGCTTT
CCAATAAACCTGTTGGCACTAACGAGGGGCCTTCTGGTTCACGCAAGGGTACTGCAACATCTGCTCCTTATGCGTCA
>Maldo_GDDH_04G1096400
ATGGAATCCACCAATCCTAATGCTAACATTATGCCGGGTGTTCTACAGCGGTTGCTTCCTGTTGTTGGACCTGTTCTTGT
GATTTCAGTTGGATATATTGACCCTGGAAAGTGGGCAGCAACTGCTGAAGCAGGTGCCCGTTTTGGCTCTGACCTCGCAG
CATTGATGCTTATTTTCAATTTTGCAGCTATTTTATGTCACTATTTGTCAGCTCGGATTGGTGTAGTCACCGGAAGAGAT
CTTGCACAGATATGCAGTGAGGAGTATGACAAGGGCACATGCATATCCTTAGGAATTCAAACAGAGGTTTCTGCGATTCT
GTCAGACCTAACCATGATCCTCGGCATCGCACATGGGCTTAATCTTCTGTTTGGTTGGGACTTGTTCACTTGTGTCTTTT
TGACTGCCGTTAATGCCATTTTGTACCCTCTTTTTTCCTCCTTCCTGGAAACTTGCAAGGCGAAGGTCCTATGCATATAT
GTTGCAGGATTCATACTCCTTTCCTTTGTTCTTGGAGTAATTATCAGTCAACCAGAAATGCCCCGTTCCATGAATGGGAT
GCTAACAAAGCTGAGTGGGGAGAGTGCATTTGCGCTGATGAGTCTTCTTGGTGCAAGCATGATGCCTCACAGTCTTTATT
TTCATTCTTCTATAGTGCAGCAATGTCAGCAGCAGGCAACTGTTCCCAAGGGTGCTTTGTGTCATAACCATTTAGTTGCC
ATATTATGCATCTTCAGTGGTGTTTATATGGTGAATTATGTCTTTATGACCTCAGCGGAAAATTTATTCTACAGTCCAGA
GGCAAGTTCTGGCCTTGTTGTGCTTACGTTTCAGGATGCAATGTCGCTAATGGAACAGGTCTTTTGGGGTCCAATAGTAC
CGGCTTCCTTCTTACTGGTTCTCATTCTGTCAAATCAAATCACAGCATTAAGCTGGAGTCTGGGTGGAGATGTAGTCCTG
AATGAATTTTTGAAAGTGGACCTTCCTGGTTGGCTTCATTGCGCTACTATCAGAATTATTGCCATTGTTCCAGCCCTTTA
TTTTGTTTGGAGTTCAGGAGCCGAAGGAATGTATCAACTGCTTATATTCACACAAGTTTTGGCAGCTCTGCTACTACCAT
CTTCTGTGATCCCTATTTTTAGAATTGCTGCTTCAAGACCAATAATGGGTGCCCATAAAATTTCACAATTTGTTGAATTC
TTATCCCTAATTACGCTTATTGGGATGCTTGGATTGAAAATTATATTTGTAGTAGAAATGATTTTTGGGAATAGTGAATG
GGGTGGTAATTTAAGGTCGAATGGCGGGAGTAGTATGTTACTATTCCTCACTGCTTGTGCATCATTTGGTTTGATGATTT
GGCTAGCTGCTACCCCATTAAAATCTGCAAGTGTCCGATTAGAGGCTCAGGTGTGGAACTGGGAACTGATGGAGGGTACA
CCAGATTCATTGACGAATGAAGAAGAGATTAACAGAGCTGAACCTCAATATCATAGAGAGGCAAGTGTCCAGAGCCATGA
ACCGTCACCATCATTTGGGTTGGATGCTGATTCAGAAGTTGCAAATTTTGATCTGGATCTAGCTGATACTATCATGGAGG
CTGATCAGGAACTTCACCAAACAACTGTAGCAGAGAATAATAATTCTCATATTACCTTTCCTTGCTCCCCTAAAAGCCGC
ATGGAGGGATCCAGATCTGCAGTGGAGTCATTTCCAGTCTCAACTGTTGTTAATGATGTTTCTGATGTCACATTGGAGGA
CACCAGTGCACTGAAGTTCAAGTCAACAGAGTCAATTGAGAAGACTGTTGAAGCTGAAGCAGACTTACCAACCGAAAAAG
ATGATGATGAGGGAGATACCTGGGAGCCTGAAGAATCATCAAAAGGGGTTTCTGGGAGCACTGTGCCATTGGCCTCTGAG
GGCTCGGGATCATTTAGGAGTCTAAGTGGAAAAGGCGACGATGGAGGAAGTAGTGCAGGAAGCCTTTCAAGATTAGCAGG
GTTGGGGCGTGCTGCAAGGCGTCAACTAGCTGCTGTGCTTGATGAATTTTGGGGACAACTGTATGATTTCCATGGGAATG
TAATTCAAGATGCAAAGGCTAAAAAGTTGGACCTTTTGTTGGGATCAGATTCAAAGTCTGTGTCGTCCTTGCTGAAAGTT
GATACCAGTCCAAAGGAAACTTCTGGATTCTTTCCATCTGCAGGAGGCAGAGGATCTGATTCTCTAATCAGCTCAAGTTT
ATATGAGTCTGCAAAGCAGCATAGGGTTCAAAGCAGTTTAGAGTCATATGCGGTCCAAAGGGGATCTTCCTCATCGTTGC
CTAGCCGCATGCAGTTGTTAGACGCCTATGTGCAAAATTCAAGCCACAGCATTATTGGCTCTGGTGAGAGGCGCTATTCA
AGTGTACGCAGTATCCCAACTACTGAAAGTGGTGAGAGGCGCTATTCAAGTGTGCGCAGTATCCCAACTTCTGAGAGTGG
TGAGAGGCGCTATTCAAGTGTGCACAGTATCCCAACTTCTGAGAGTTGGGATTACCAGCCAGCCATAGTACACGATTATC
AGATTGCATCATATCTCAATCGAATGGAAAATGACAAAAGTTCTGATAACTTGAATGGTCAAATGGAGCCATCAGTCCTA
CAGTCTGGTTCTTCGTTGGGTGCTGGAAACTACAGAGATTCACTTGCATTTACCATGGGGCAGAAGTTGCAAACTGGGTT
AGGATCTGGTCAGGCCTCCAGTTTTCAGAACTTTACAGTATCTAGAAATAGTCCAATGCAATCTGAAAGGCCGTATTATG
ATCCACGGTCTTCTGGAATTGCTGAGAATGTGGTAAGTCCAGCCAATGCAAAGAAATATCATAGTTTACCAGACATTCAC
CGGGAGCTTTACATGCCTGATAAAAATGCTAACTGGGAAAGTCCTCTTGGGTATGGATCATCTGCTGGGATGACCGGTTA
TGAATCATCCTTGTATTCAAATTCTGGGGTACGAACAGGAGCTCCTTTGGCATTTGATGAACTCTCTCCAAAAGTCTACA
ATTCTCTGTCATCACAACAGAGTTCTACTTTCAACACTGGGTCGCTCTGGTCTAGACAGCCTTTTGAGCAATTTGGTGTG
GCTGATACTAATCGTACTATTGGTAGTGGAATTGGTAATAGGGTAGGTTCTGTAAATCAAGAAACAACTTCAGTTGCAGA
TTCAGAGGCGAAGCTTCTACAGTCTTTCAGGCATTGCATTGTGAAGCTTTTGAAATTGGAAGGGTCTGACTGGTTGTTTA
CGCAAAATGATGGGGTTGATGAGGATCTAATTGATCGTGTGGCTTCAAGGGAAAAATTTCTTTATGAAGCTGAAACTAGA
GAGATAAACCGAACAGGTCAAATGGGCGAGCCGCAGTACCATTCTTCAGATAGGAAGCCTGCTTCTGCAATGAAGAATAA
TGATTTGAGTCAGTTTATGTTTTCCTCGGTTCCTCATTGTGGGGAGGGGTGTATATGGAAGGCAGATTTGGTAGTAAGCT
TTGGGGTTTGGTGCATCCACCGCATTCTTGATTTATCACTTATGGAAAGCCGGCCAGAGCTATGGGGGAAATATACCTAC
GTTCTCAACCGGCTTCAGGGGATTATTGATTCGGCATTTTCAAAGCCTCGTTCTCCGATGTCACCATGCTTCTGCCTTAA
AGTTCCCGCTGCACACCAGCTGAAATCAAGTCTATCATTTTCAAATGGAATACCTCCTGCTGCTAAACCAGCCAGGGGAA
AATCCACAACTGCAGTAACGCTTCTAGACATAATCAAGGATGTGGAGATTGCAATCTCTTGTCGAAAGGGCCGGACAGGG
ACAGCAGCCGGTGATGTAGCTTTCCCAAAGGGAAAAGAAAATCTGGCATCTGTCCTCAAACGCTACAAGCGTAGATTATC
CAACAAAGCCGTTGGCACTCATGAGGGTCCTGGTTCGCGCAAGTCTCTGACATCTGCTCCTTATGGG
>Maldo_GDDH_12G1117400
ATGGAATCCGCCAATCCTAATGCTAACATTATACCGGGTGTTCTACAGCGGTTGATTCCTGTTGTTGGACCTGTGCTTCT
GATTTCAGTTGGATATATTGACCCTGGAAAGTGGGCAGCAACTGCTGAAGCAGGTGCCTGTTTTGGATCTGAACTTGCAG
CATTGATGCTTATTTTCAATTTGGCAGCTATTTTATGTCACTATCTGTCAGCTCGGATTGGTGTAGTCACAGGAAGAGAT
CTTGCACAGATATGCAGTGAGGAGTATGACAAAGGCACTTGCATATCCTTAGGAATTCAAACTGAGGTTTCTGCGATCCT
GTCAGACCTAACCATGGTCCTCGGCATTGCACATGGGCTTAATCTTCTGTTTGGTTGGGACTTGTTCACTTGTGTCTTTT
TGACTGCTGTTAATGCCGTTCTATACCCTCTTTTTTCCACCTTCCTGGAAACTTGCAAGGTGAAGGTTGTATGCATATAT
GTTACAGGATTTATACTCCTTTCCTTTGTTCTTGGAGTAATTATCAGTCAACCAGAAATGCCCCATTCCATGAATGGGAT
GCTAACAAAGCTGAGTGGGGAGAGTGCATTTGCACTGATGAGCCTTCTTGGAGCCAGCATAATGCCTCACAGTCTGTATT
TTCATTCTTCTATTGTGCAGCAATATCAGCAGCAGGCAACTGTTCCCAAGGGTGCTTTGTGTCATAACCATTTAGTTGCC
ATCATATGCATCTTCAGTGGTATTTATATGGTGAATTATGTCCTTATGACCTCAGCAGAAAATTTATTCTACAGTCCAGA
GGCAAGTTCAGGGCTTGTTCTTACGTTTCAGGATGCAATGTCACTAATGGAACAGGTCTTTTGGGGTCCAATAGTGCCGG
CTTCCTTCTTACTGGTTCTCGTTCTGTCAAATCAAATTACAACATTAAGCTGGAGTCTGGGTGGGGAAGTAGTCCTGAAT
GAATTTTTGAAAGTGGACCTTCCTGGTTGGCTTCATTGTGCTACAATCAGAATTATTGCCATTGTTCCAGCCCTTTATTT
TGTTTGGAGTTCGGGAGCTGAAGGAATGTATCAACTGCTTATATTCACACAAGTTTTGGCAGCTCTGCTACTGCCACCTT
CTGTGATCCCTATTTTTCGAATTGCTGCTTCAAGACCAAGAATGGGCGTCCATAAAATTTCTCAATTTGTTGAATTCTTA
TCCCTGATTACGCTTATTGGGATGCTTGGATTGAAAGTTATATTTGTAGTAGAAATGATTTTTGGGAATAGTGAATGGGG
TGGTATCTTGAGGTCGAACAGTGGTAGTAGTATGTCACTATTCCTCACTGCTTGTGCATCATTTTGTTTGATGATTTGGC
TGGCAGCTACCCCATTAAAATCTGCGAGTGTCCGACTAGAGGCTCAGGTGTGGAACTGGGAACTGAAGGGTACATCAGAT
TTGTTGAAAAATGAAGAGGAGAGTAATATAGCTGGACCTCAGTATCAGAGAGAGGCAAGTGTCCAGAACCATGAACCATC
ACCATCATTTGGGTTGGATGCTGATTCAGAAGTTGCAAATTTTGATCTTGATCTGCCTGACACTATCGTGGAGGCTGATC
AGGAACTTAACCAAACAACTGTAGCGGAGAATAGTAATTCTCATATTACCTTTCCTAGCTCCCCTAAAAGCTGCATGGAG
GGATCCACATTTGCAGTGGAGTCAGTTCCAGTCGCAACTGTCGTTAATGATGTTTCTGATGTCACATTGGAGGACACCAG
TGCACTGAAGGTCAAGTCAACAGAAATTGAGAAGACAGTTGAAGTTGAAGGAGTTGAAGGAGACTTACCAACTGAAAAAG
ATGACGATGAGGGAGATAACTGGGAGCCTGAAGAATTATCAAAAGGGGTTTCTGGGAGCACTGCACCATTGGCCTCCGAG
GGATCAGGATCCTTTAGGAGTCTAAGTGGAAAAGGTGATGATTTGGGGAGCAGTGCAGGAAGCCTTTCAAGATTAGCAGG
GTTGGGGCGTTCTGCAAGACGTCAACTAGCTACTATGCTTGATGAATTTTGGGGACAACTGTATGATTTCCATGGGAATG
TAATTCAAGACGCAAAGGCTAAGAAGCTGGACCTTTTGTTGGGATCAGATTCAAAGGCGGTGTCCTCCTCGCTGAAAGTT
GATACTGATGCAAAAGAATCTTTGGGATACTTTCCATCTCTAGGAGGCAGAGGATCTGATTCTCTTATCAACTCAAGTTT
ATATGACTCTGCAAAGCAGCATAGGGTTCAAAGCAGTTTAGAGTCATATGCGGTCCAAAGGGGATCTTCCCCATTGTTGC
CCAGCCACATGCAGTTGTTAGATGCCTATGTACAAAGTTCAAGCCGTAGTATTATTGACTCTGATGAGAGGCACTATTCA
AGTGTGTGCAGTATCCCAACTTCTGAGAGTGGTGGGAAGCGCTATCCAAGTATGCGCAGTATCCCAACTTCTGAGAGTTG
GGATTACCAGCCAGCTACAGTACATGGTTATCAGATTGCATCATATCTCAATCGATTGTCAAAGGAAAAAAATTTTGATA
ACTTGAACGGTCAAATGGAGCCATCAATCCTAAAGTCCGGTTCTTCGTTGGGTGCTGGAAACTACAGAGATTCACTTGCA
TTTACCATGGGGCAGAAGTTGCAAAATGGGTTAGGATCTGGTCAGGCCTCCAATTTTCAGAACTTTACAGTATCTAGAAA
TAGTCCAATGCAATCTGAAAGACCGTATTATGATCCATGCTCTTCTGGAATTGTTGAGAATGTGGTAAGTCCAGCCAATG
CAAAGAAATACCATAGTTTACCAGACATTCACCGGGAGCTTTACATGCCTGATAAAAATGCTAACTGGGAAAGTCCTCTC
GGGTATGGATCATCTGCTGGGATGGCTGGTTATGAATCATCCTTTTATTCAAATTCTGGGGCACGAACAAGAGCTCCTTT
GGCTTTTGATGAACTCTCTCCAAATGTCTACAATTCTCTGTCATCACAACAGAGTTCTACTTTTAACGCTGGTTCACTCT
GGTCTAGACAGCCTTTTGAGCAGTTTGGTGTGGCTGATACTAGTCGTACTATTGGTAGTGGAATTGGTAATAGGGTAGGT
TCAGTAAATCAAGAAACTACTTCAGTTGCATATTCAGAGGCCAAGCTTCTTCAGTCTTTCAGGCATTGCATTGTGAAGCT
TTTGAAATTGGAAGGGTCGGACTGGTTGTTTACACAGAATGATGGGGTTGATGAGGATCTAATTGATCGTGTGGCTGCAA
AGGAGAAATTTCGTTATGAAGCTGAAACTAGAGTGATAAATCAAACAGGTCAAGTGGGCGAGCTTCAGTACTGTTCTTCA
GATACGGAGTCTGCTTCAGCATTGAAGAATAATGATTCGAGTTATATTATGATTTCCTCAGTTCCACATTGTGGGGATGG
TTGTATATGGAAGGAAGATTTGGTAGTAAGCTTTGGGGTTTGGTGTATCCATCGCATTCTTGATTTGTCACTTATGGAAA
GCCGGCCAGAGCTATGGGGGAAATATACCTACGTCCTCAACCGACTTCAGGGGATTATTGATTCGGCATTTTCAAAGCCT
CGTTCTCCAATGTCACCATGCATCTGCCTTGAAGTTCCCACGGCACACCAGCTGCAATCGAGTCTGTCATTTTCTAATGG
AATACCTCCTCCTGCGAAACCAGCCAGGGGAAAATGCACAACGGCAGTAACGCTTCTAGACATAATCAAGGATGTGGAGA
TTGCAATCAATTCTCGAAAGGGCCGAACAGGGACAGCAGCTGGTGATGTAGCTTTCCCGAAGGGAAAAGAAAATCTGGCA
TCTGTCCTCAAACGCTACAAGCGTAGATTATCCAACAAAACTGTTGGCACTCATGAGGGTCCTGGTTCGGGCAAGTCTCT
GACATCTGCTCCTTATGGG
>Maldo_Gala_04g009590
ATGCGCTTTTGTGGATCAGGATTGACGCCAAAGGCAGAGTACCGAATGATTGGAGCGGTTGAAGTTCGTTCCATGGCTGG
AGTTGAGACCGTTTGGCTACCTCAGCTTGCGAGTCTAGTTTTGCAGAGTAGTTCAGGAAGGCCATTTGTAATCCATTGCA
CTGGAAATTTGGTTCTCCTAGAGTCCATAGCTATGGAATCCACCAATCCTAATGCTAACATTATGCCGGGTGTTCTACAG
CGGTTGCTTCCTGTTGTTGGACCTGTTCTTGTGATTTCAGTTGGATATATTGACCCTGGAAAGTGGGCAGCAACTGCTGA
AGCAGGTGCCCGTTTTGGCTCTGACCTCGCAGCATTGATGCTTATTTTCAATTTTGCAGCTATTTTATGTCACTATTTGT
CAGCTCGGATTGGTGTAGTCACCGGAAGAGATCTTGCACAGATATGCAGTGAGGAGTATGACAAGGGCACATGCATATCC
TTAGGAATTCAAACAGAGGTTTCTGCGATTCTGTCAGACCTAACCATGATCCTCGGCATCGCACATGGGCTTAATCTTCT
GTTTGGTTGGGACTTGTTCACTTGTGTCTTTTTGACTGCCGTTAATGCCATTTTGTACCCTCTTTTTTCCTCCTTCCTGG
AAACTTGCAAGGCGAAGGTCCTATGCATATATGTTGCAGGATTCATACTCCTTTCCTTTGTTCTTGGAGTAATTATCAGT
CAACCAGAAATGCCCCGTTCCATGAATGGGATGCTAACAAAGCTGAGTGGGGAGAGTGCATTTGCGCTGATGAGTCTTCT
TGGTGCAAGCATGATGCCTCACAGTCTTTATTTTCATTCTTCTATAGTGCAGCAATGTCAGCAGCAGGCAACTGTTCCCA
AGGGTGCTTTGTGTCATAACCATTTAGTTGCCATATTATGCATCTTCAGTGGTGTTTATATGGTGAATTATGTCTTTATG
ACCTCAGCGGAAAATTTATTCTACAGTCCAGAGGCAAGTTCTGGCCTTGTTGTGCTTACGTTTCAGGATGCAATGTCGCT
AATGGAACAGGTCTTTTGGGGTCCAATAGTACCGGCTTCCTTCTTACTGGTTCTCATTCTGTCAAATCAAATCACAGCAT
TAAGCTGGAGTCTGGGTGGAGATGTAGTCCTGAATGAATTTTTGAAAGTGGACCTTCCTGGTTGGCTTCATTGCGCTACT
ATCAGAATTATTGCCATTGTTCCAGCCCTTTATTTTGTTTGGAGTTCAGGAGCCGAAGGAATGTATCAACTGCTTATATT
CACACAAGTTTTGGCAGCTCTGCTACTACCATCTTCTGTGATCCCTATTTTTAGAATTGCTGCTTCAAGACCAATAATGG
GTGCCCATAAAATTTCACAATTTGTTGAATTCTTATCCCTAATTACGCTTATTGGGATGCTTGGATTGAAAATTATATTT
GTAGTAGAAATGATTTTTGGGAATAGTGAATGGGGTGGTAATTTAAGGTCGAATGGCGGGAGTAGTATGTTACTATTCCT
CACTGCTTGTGCATCATTTGGTTTGATGATTTGGCTAGCTGCTACCCCATTAAAATCTGCAAGTGTCCGATTAGAGGCTC
AGGTGTGGAACTGGGAACTGATGGAGGGTACACCAGATTCATTGACGAATGAAGAAGAGATTAACAGAGCTGAACCTCAA
TATCATAGAGAGGCAAGTGTCCAGAGCCATGAACCGTCACCATCATTTGGGTTGGATGCTGATTCAGAAGTTGCAAATTT
TGATCTGGATCTAGCTGATACTATCATGGAGGCTGATCAGGAACTTCACCAAACAACTGTAGCAGAGAATAATAATTCTC
ATATTACCTTTCCTTGCTCCCCTAAAAGCCGCATGGAGGGATCCAGATCTGCAGTGGAGTCATTTCCAGTCTCAACTGTT
GTTAATGATGTTTCTGATGTCACATTGGAGGACACCAGTGCACTGAAGTTCAAGTCAACAGAGTCAATTGAGAAGACTGT
TGAAGCTGAAGCAGACTTACCAACCGAAAAAGATGATGATGAGGGAGATACCTGGGAGCCTGAAGAATCATCAAAAGGGG
TTTCTGGGAGCACTGTGCCATTGGCCTCTGAGGGCTCGGGATCATTTAGGAGTCTAAGTGGAAAAGGCGACGATGGAGGA
AGTAGTGCAGGAAGCCTTTCAAGATTAGCAGGGTTGGGGCGTGCTGCAAGGCGTCAACTAGCTGCTGTGCTTGATGAATT
TTGGGGACAACTGTATGATTTCCATGGGAATGTAATTCAAGATGCAAAGGCTAAAAAGTTGGACCTTTTGTTGGGATCAG
ATTCAAAGTCTGTGTCGTCCTTGCTGAAAGTTGATACCAGTCCAAAGGAAACTTCTGGATTCTTTCCATCTGCAGGAGGC
AGAGGATCTGATTCTCTAATCAGCTCAAGTTTATATGAGTCTGCAAAGCAGCATAGGGTTCAAAGCAGTTTAGAGTCATA
TGCGGTCCAAAGGGGATCTTCCTCATCGTTGCCTAGCCGCATGCAGTTGTTAGACGCCTATGTGCAAAATTCAAGCCACA
GCATTATTGGCTCTGGTGAGAGGCGCTATTCAAGTGTACGCAGTATCCCAACTACTGAAAGTGGTGAGAGGCGCTATTCA
AGTGTGCGCAGTATCCCAACTTCTGAGAGTGGTGAGAGGCGCTATTCAAGTGTGCACAGTATCCCAACTTCTGAGAGTTG
GGATTACCGGCCAGCCATAGTACACGATTATCAGATTGCATCATATCTCAATCGAATGGAAAATGACAAAAGTTCTGATA
ACTTGAATGGTCAAATGGAGCCATCAGTCCTACAGTCTGGTTCTTCGTTGGGTGCTGGAAACTACAGAGATTCACTTGCA
TTTACCATGGGGCAGAAGTTGCAAACTGGGTTAGGATCTGGTCAGGCCTCCAGTTTTCAGAACTTTACAGTATCTAGAAA
TAGTCCAATGCAATCTGAAAGGCCGTATTATGATCCACGGTCTTCTGGAATTGCTGAGAATGTGGTAAGTCCAGCCAATG
CAAAGAAATATCATAGTTTACCAGACATTCACCGGGAGCTTTACATGCCTGATAAAAATGCTAACTGGGAAAGTCCTCTT
GGGTATGGATCATCTGCTGGGATGACCGGTTATGAATCATCCTTGTATTCAAATTCTGGGGTACGAACAGGAGCTCCTTT
GGCATTTGATGAACTCTCTCCAAAAGTCTACAATTCTCTGTCATCACAACAGAGTTCTACTTTCAACACTGGGTCGCTCT
GGTCTAGACAGCCTTTTGAGCAATTTGGTGTGGCTGATACTAATCGTACTATTGGTAGTGGAATTGGTAATAGGGTAGGT
TCTGTAAATCAAGAAACAACTTCAGTTGCAGATTCAGAGGCGAAGCTTCTACAGTCTTTCAGGCATTGCATTGTGAAGCT
TTTGAAATTGGAAGGGTCTGACTGGTTGTTTACGCAAAATGATGGGGTTGATGAGGATCTAATTGATCGTGTGGCTTCAA
GGGAAAAATTTCTTTATGAAGCTGAAACTAGAGAGATAAACCGAACAGGTCAAATGGGCGAGCCGCAGTACCATTCTTCA
GATAGGAAGCCTGCTTCTGCAATGAAGAATAATGATTTGAGTCAGTTTATGTTTTCCTCGGTTCCTCATTGTGGGGAGGG
GTGTATATGGAAGGCAGATTTGGTAGTAAGCTTTGGGGTTTGGTGCATCCACCGCATTCTTGATTTATCACTTATGGAAA
GCCGGCCAGAGCTATGGGGGAAATATACCTACGTTCTCAACCGGCTTCAGGGGATTATTGATTCGGCATTTTCAAAGCCT
CGTTCTCCGATGTCACCATGCTTCTGCCTTAAAGTTCCCGCTGCACACCAGCTGAAATCAAGTCTATCATTTTCAAATGG
AATACCTCCTGCTGCTAAACCAGCCAGGGGAAAATCCACAACTGCAGTAACGCTTCTAGACATAATCAAGGATGTGGAGA
TTGCAATCTCTTGTCGAAAGGGCCGGACAGGGACAGCAGCCGGTGATGTAGCTTTCCCAAAGGGAAAAGAAAATCTGGCA
TCTGTCCTCAAACGCTACAAGCGTAGATTATCCAACAAAGCCGTTGGCACTCATGAGGGTCCTGGTTCGCGCAAGTCTCT
GACATCTGCTCCTTATGGG
>Maldo_Gala_12g011350
ATGGAATCCGCCAATCCTAATGCTAACATTATACCGGGTGTTCTACAGCGGTTGATTCCTGTTGTTGGACCTGTGCTTCT
GATTTCAGTTGGATATATTGACCCTGGAAAGTGGGCAGCAACTGCTGAAGCAGGTGCCTGTTTTGGATCTGAACTTGCAG
CATTGATGCTTATTTTCAATTTGGCAGCTATTTTATGTCACTATCTGTCAGCTCGGATTGGTGTAGTCACAGGAAGAGAT
CTTGCACAGATATGCAGTGAGGAGTATGACAAAGGCACTTGCATATCCTTAGGAATTCAAACTGAGGTTTCTGCGATCCT
GTCAGACCTAACCATGGTCCTCGGCATTGCACATGGGCTTAATCTTCTGTTTGGTTGGGACTTGTTCACTTGTGTCTTTT
TGACTGCTGTTAATGCCGTTCTATACCCTCTTTTTTCCACCTTCCTGGAAACTTGCAAGGTGAAGGTTGTATGCATATAT
GTTACAGGATTTATACTCCTTTCCTTTGTTCTTGGAGTAATTATCAGTCAACCAGAAATGCCCCATTCCATGAATGGGAT
GCTAACAAAGCTGAGTGGGGAGAGTGCATTTGCACTGATGAGCCTTCTTGGAGCCAGCATAATGCCTCACAGTCTGTATT
TTCATTCTTCTATTGTGCAGCAATATCAGCAGCAGGCAACTGTTCCCAAGGGTGCTTTGTGTCATAACCATTTAGTTGCC
ATCATATGCATCTTCAGTGGTATTTATATGGTGAATTATGTCCTTATGACCTCAGCAGAAAATTTATTCTACAGTCCAGA
GGCAAGTTCAGGGCTTGTTCTTACGTTTCAGGATGCAATGTCACTAATGGAACAGGTCTTTTGGGGTCCAATAGTGCCGG
CTTCCTTCTTACTGGTTCTCGTTCTGTCAAATCAAATTACAACATTAAGCTGGAGTCTGGGTGGGGAAGTAGTCCTGAAT
GAATTTTTGAAAGTGGACCTTCCTGGTTGGCTTCATTGTGCTACAATCAGAATTATTGCCATTGTTCCAGCCCTTTATTT
TGTTTGGAGTTCGGGAGCTGAAGGAATGTATCAACTGCTTATATTCACACAAGTTTTGGCAGCTCTGCTACTGCCACCTT
CTGTGATCCCTATTTTTCGAATTGCTGCTTCAAGACCAAGAATGGGCGTCCATAAAATTTCTCAATTTGTTGAATTCTTA
TCCCTGATTACGCTTATTGGGATGCTTGGATTGAAAGTTATATTTGTAGTAGAAATGATTTTTGGGAATAGTGAATGGGG
TGGTATCTTGAGGTCGAACAGTGGTAGTAGTATGTCACTATTCCTCACTGCTTGTGCATCATTTTGTTTGATGATTTGGC
TGGCAGCTACCCCATTAAAATCTGCGAGTGTCCGACTAGAGGCTCAGGTGTGGAACTGGGAACTGAAGGGTACATCAGAT
TTGTTGAAAAATGAAGAGGAGAGTAATATAGCTGGACCTCAGTATCAGAGAGAGGCAAGTGTCCAGAACCATGAACCATC
ACCATCATTTGGGTTGGATGCTGATTCAGAAGTTGCAAATTTTGATCTTGATCTGCCTGACACTATCGTGGAGGCTGATC
AGGAACTTAACCAAACAACTGTAGCGGAGAATAGTAATTCTCATATTACCTTTCCTAGCTCCCCTAAAAGCTGCATGGAG
GGATCCACATTTGCAGTGGAGTCAGTTCCAGTCGCAACTGTCGTTAATGATGTTTCTGATGTCACATTGGAGGACACCAG
TGCACTGAAGGTCAAGTCAACAGAAATTGAGAAGACAGTTGAAGTTGAAGGAGTTGAAGGAGACTTACCAACTGAAAAAG
ATGACGATGAGGGAGATAACTGGGAGCCTGAAGAATTATCAAAAGGGGTTTCTGGGAGCACTGCACCATTGGCCTCCGAG
GGATCAGGATCCTTTAGGAGTCTAAGTGGAAAAGGTGATGATTTGGGGAGCAGTGCAGGAAGCCTTTCAAGATTAGCAGG
GTTGGGGCGTTCTGCAAGACGTCAACTAGCTACTATGCTTGATGAATTTTGGGGACAACTGTATGATTTCCATGGGAATG
TAATTCAAGACGCAAAGGCTAAGAAGCTGGACCTTTTGTTGGGATCAGATTCAAAGGCGGTGTCCTCCTCGCTGAAAGTT
GATACTGATGCAAAAGAATCTTTGGGATACTTTCCATCTCTAGGAGGCAGAGGATCTGATTCTCTTATCAACTCAAGTTT
ATATGACTCTGCAAAGCAGCATAGGGTTCAAAGCAGTTTAGAGTCATATGCGGTCCAAAGGGGATCTTCCCCATTGTTGC
CCAGCCACATGCAGTTGTTAGATGCCTATGTACAAAGTTCAAGCCGTAGTATTATTGACTCTGATGAGAGGCACTATTCA
AGTGTGTGCAGTATCCCAACTTCTGAGAGTGGTGGGAAGCGCTATCCAAGTATGCGCAGTATCCCAACTTCTGAGAGTTG
GGATTACCAGCCAGCTACAGTACATGGTTATCAGATTGCATCATATCTCAATCGATTGTCAAAGGAAAAAAATTTTGATA
ACTTGAACGGTCAAATGGAGCCATCAATCCTAAAGTCCGGTTCTTCGTTGGGTGCTGGAAACTACAGAGATTCACTTGCA
TTTACCATGGGGCAGAAGTTGCAAAATGGGTTAGGATCTGGTCAGGCCTCCAATTTTCAGAACTTTACAGTATCTAGAAA
TAGTCCAATGCAATCTGAAAGACCGTATTATGATCCATGCTCTTCTGGAATTGTTGAGAATGTGGTAAGTCCAGCCAATG
CAAAGAAATACCATAGTTTACCAGACATTCACCGGGAGCTTTACATGCCTGATAAAAATGCTAACTGGGAAAGTCCTCTC
GGGTATGGATCATCTGCTGGGATGGCTGGTTATGAATCATCCTTTTATTCAAATTCTGGGGCACGAACAAGAGCTCCTTT
GGCTTTTGATGAACTCTCTCCAAATGTCTACAATTCTCTGTCATCACAACAGAGTTCTACTTTTAACGCTGGTTCACTCT
GGTCTAGACAGCCTTTTGAGCAGTTTGGTGTGGCTGATACTAGTCGTACTATTGGTAGTGGAATTGGTAATAGGGTAGGT
TCAGTAAATCAAGAAACTACTTCAGTTGCATATTCAGAGGCCAAGCTTCTTCAGTCTTTCAGGCATTGCATTGTGAAGCT
TTTGAAATTGGAAGGGTCGGACTGGTTGTTTACACAGAATGATGGGGTTGATGAGGATCTAATTGATCGTGTGGCTGCAA
AGGAGAAATTTCGTTATGAAGCTGAAACTAGAGTGATAAATCAAACAGGTCAAGTGGGCGAGCTTCAGTACTGTTCTTCA
GATACGGAGTCTGCTTCAGCATTGAAGAATAATGATTCGAGTTATATTATGATTTCCTCAGTTCCACATTGTGGGGATGG
TTGTATATGGAAGGAAGATTTGGTAGTAAGCTTTGGGGTTTGGTGTATCCATCGCATTCTTGATTTGTCACTTATGGAAA
GCCGGCCAGAGCTATGGGGGAAATATACCTACGTCCTCAACCGACTTCAGGGGATTATTGATTCGGCATTTTCAAAGCCT
CGTTCTCCAATGTCACCATGCATCTGCCTTGAAGTTCCCACGGCACACCAGCTGCAATCGAGTCTGTCATTTTCTAATGG
AATACCTCCTCCTGCGAAACCAGCCAGGGGAAAATGCACAACGGCAGTAACGCTTCTAGACATAATCAAGGATGTGGAGA
TTGCAATCAATTCTCGAAAGGGCCGAACAGGGACAGCAGCTGGTGATGTAGCTTTCCCGAAGGGAAAAGAAAATCTGGCA
TCTGTCCTCAAACGCTACAAGCGTAGATTATCCAACAAAACTGTTGGCACTCATGAGGGTCCTGGTTCGGGCAAGTCTCT
GACATCTGCTCCTTATGGG
>Maldo_HF01563-RA
ATGGCAATGGATTCTGGATTGACGCCAAAGGCAGAGTACCGAATGATTGGAGCGGTTGAAGTTCGTTCCATGGCTGGAGT
TGAGACCGTTTGGCTACCTCAGCTTGCGAGTCTAGTTTTGCAGAGTAGTTCAGGAAGGCCATTTGTAATTCATTGCACTG
GAAATTTGGTTCTCCTAGAGTCCATAGCTATGGAATCCACCAATCCTAATGCTAACATTATGCCGGGTGTTCTACAGCGG
TTGCTTCCTGTTGTTGGACCTGTTCTTGTGATTTCAGTTGGATATATTGACCCTGGAAAGTGGGCAGCAACTGCTGAAGC
AGGTGCCCGTTCGGGCTCTGACCTCGCAGCATTGATGCTTATTTTCAATTTTGCAGCTATTTTATGTCACTATTTGTCAG
CTCGGATTGGTGTAGTCACCGGAAGAGATCTTGCACAGATATGCAGTGAGGAGTATGACAAGGGCACATGCATATCCTTA
GGAATTCAAACAGAGGTTTCTGCGATTCTGTCAGACCTAACCATGATCCTCGGCATCGCACATGGGCTTAATCTTCTGTT
TGGTTGGGACTTGTTCACTTGTGTCTTTTTGACTGCCGTTAATGCCATTTTATACCCTCTTTTTTTCTCCTTCCTGGAAA
CTTGCAAGGCGAAGGTCCTATGCATATCTGTTGCAGGATTCATACTCCTTTCCTTTGTTCTTGGAGTAATTATCAGTCAA
CCAGAAATGCCCCGTTCCATGAATGGGATGCTAACAAAGCTGAGTGGGGAGAGTGCATTTGCGCTGATGAGTCTTCTTGG
TGCAAGCATGATGCCTCACAGTCTTTATTTTCATTCTTCTATAGTGCAGCAATATCAGCAGCAGGCAACTGTTCCCAAGG
GTGCTTTGTGTCATAACCATTTAGTTGCCATATTATGCATCTTCAGTGGTGTTTATATGGTGAATTATGTCTTTATGACC
TCAGCGGAAAATTTATTCTACAGTCCAGAGGCAAGTTCTGGCCTTGTTGTGCTTACGTTTCAGGATGCAATGTCGCTAAT
GGAACAGGTCTTTTGGGGTCCAATAGTACCGGCTTCCTTCTTACTGGTTCTCATTCTGTCAAATCAAATCACAGCATTAA
GCTGGAGTCTGGGTGGAGATGTAGTCCTGAATGAATTTTTGAAAGTGGACCTTCCTGGTTGGCTTCATTGCGCTACTATC
AGAATTATTGCCATTGTTCCAGCCCTTTATTTTGTTTGGAGTTCAGGAGCCGAAGGAATGTATCAACTGCTTATATTCAC
ACAAGTTTTGGCAGCTCTGCTACTACCATCTTCTGTGATCCCTATTTTTAGAATTGCTGCTTCAAGACCAATAATGGGTG
CCCATAAAATTTCACAATTTGTTGAATTCTTATCCCTAATTACGCTTATTGGGATGCTTGGATTGAAAATTATATTTGTA
GTAGAAATGATTTTTGGGAATAGTGAATGGGGTGGTAATTTAAGGTCGAATGGCGGGAGTAGTATGTTACTATTCCTCAC
TGCTTGTGCATCATTTGGTTTGATGATTTGGCTAGCTGCTACCCCATTAAAATCTGCAAGTGTCCGATTAGAGGCTCAGG
TGTGGAACTGGGAACTGATGGAGGGTACACCAGATTCATTGACGAATGAAGAAGAGATTAACAGAGCTGAACCTCAATAT
CATAGAGAGGCAAGTGTCCAGAGCCATGAACCGTCACCATCATTTGGGTTGGATGCTGATTCAGAAGTTGCAAATTTTGA
TCTGGATCTAGCTGATACTATCATGGAGGCTGATCAGGAACTTCACCAAACAACTGTAGCAGAGAATAATAATTCTCATA
TTACCTTTCCTTGCTCCCCTAAAAGCCGCATGGAGGGATCCAGATCTGCAGTGGAGTCATTTCCAGTCTCAACTGTTGTT
AATGATGTTTCTGATGTCACATTGGAGGACACCAGTGCACTGAAGTTCAAGTCAACAGAGTCAGTTGAGAAGACTGTTGA
AGCTGAAGCAGACTTACCAACCGAAAAAGATGATGATGAGGGAGATACCTGGGAGCCTGAAGAATCATCAAAAGGGGTTT
CTGGGAGCACTGTGCCATTGGCCTCTGAGGGCTCGGGATCATTTAGGAGTCTAAGTGGAAAAGGCGACGATGGAGGAAGT
AGTGCAGGAAGCCTTTCAAGATTAGCAGGGTTGGGGCGTGCTGCAAGGCGTCAACTAGCTGCTGTGCTTGATGAATTTTG
GGGACAACTGTATGATTTCCATGGGAATGTAATTCAAGACGCAAAGGCTAAAAAGCTGGACCTTTTGTTGGGATCAGATT
CAAAGTCTGTGTCGTCCTCGCTGAAAGTTGATACCAGTCCAAAGGAAACTTCTGGATTCTTTCCATCTGCAGGAGGCAGA
GGATCTGATTCTCTAATCAGCTCAAGTTTATATGAGTCTGCAAAGCAGCATAGGGTTCAAAGCAGTTTAGAGTCATATGC
GGTCCAAAGGGGATCTTCCTCATCGTTGCCTAGCCGCATGCAGTTGTTAGACGCCTATGTGCAAAATTCAAGCCACAGCA
TTATTGGCTCTGGTGAGAGGCGCTATTCAAGTGTACGCAGTATCCCAACTACTGAAAGTGGTGAGAGGCGCTATTCAAGT
GTGCGCAGTATCCCAACTTCTGAGAGTGGTGAGAGGCGCTATTCAAGTGTGCGCAGTATCCCAACTTCTGAGAGTTGGGA
TTACCAGCCAGCCATAGTACACGATTATCAGATTGCATCATATCTCAATCGAATGGAAAATGACAAAAGTTCTGATAACT
TGAATGGTCAAATGGAGCCATCAGTCCTGCAGTCTGGTTCTTCGTTGGGTGCTGGAAACTACAGAGATTCACTTGCATTT
ACCATGGGGCAGAAGTTGCAAACTGGGTTAGGATCTGGTCAGGCCTCCAGTTTTCAGAACTTTACAGTATCTAGAAATAG
TCCAATGCAATCTGAAAGGCCGTATTATGATCCACGGTCTTCTGGAATTGCTGAGAATGTGGTAAGTCCAGCCAATGCAA
AGAAATATCATAGTTTACCAGACATTCACCGGGAGCTTTACATGCCTGATAAAAATGCTAACTGGGAAAGTCCTCTTGGG
TATGGATCATCTGCTGGGATGACCGGTTATGAATCATCCTTGTATTCAAATTCTGGGGTACGAACAGGAGCTCCTTTGGC
ATTTGATGAACTCTCTCCAAAAGTCTACAATTCTCTGTCATCACAACAGAGTTCTACTTTCAACACTGGGTCGCTCTGGT
CTAGACAGCCTTTTGAGCAGTTTGGTGTGGCTGATACTAATCGTACTATTGGTAGTGGAATTGGTAATAGGGTAGGTTCT
GTAAATCAAGAAACAACTTCAGTTGCAGATTCAGAGGCGAAGCTTCTACAGTCTTTCAGGCATTGCATTGTGAAGCTTTT
GAAATTGGAAGGATCTGACTGGTTGTTTACGCAAAATGATGGGGTTGATGAGGATCTAATTGATCGTGTGGCTTCAAGGG
AGAAATTTCTTTATGAAGCTGAAACTAGAGAGATAAACCGAACAGGTCAAATGGGCGAGCCGCAGTACCATTCTTCAGAT
AGGAAGCCTGCTTCCGCAATGAAGAATAATGATTTGAGTCAGTTTATGTTTTCCTCGGTTCCTCATTGTGGGGAGGGGTG
TATATGGAAGGCAGATTTGGTAGTAAGCTTTGGGGTTTGGTGCATCCACCGCATTCTTGATTTATCACTTATGGAAAGCC
GGCCAGAGCTATGGGGGAAATATACCTACGTTCTCAACCGGCTTCAGGGGATTATTGATTCGGCATTTTCAAAGCCTCGT
TCTCCGATGTCACCATGCTTCTGCCTTAAAGTTCCTGCTGCACACCAACTGAAATCAAGTCTATCATTTTCAAATGGAAT
ACCTCCTGCTGCTAAACCAGCCAGGGGAAAATCCACAACTGCAGTAACGCTTCTAGACATAATCAAGGATGTGGAGATTG
CAATCTCTTGTCGAAAGGGCCGGACAGGGACAGCAGCCGGTGATGTAGCTTTCCCAAAGGGAAAAGAAAATCTGGCATCT
GTCCTCAAACGCTACAAGCGTAGATTATCCAACAAAGCCGTTGGCACTCATGAGGGCCCTGGTTCGCGCAAGTCTCTGAC
ATCTGCTCCTTATGGG
>Maldo_HF04846-RA
ATGGAATCCGCCAATCCTAATGCTAACATTATACCGGGTGTTCTACAGCGGTTGATTCCTGTTGTTGGACCTGTGCTTCT
GATTTCAGTTGGATATATTGACCCTGGAAAGTGGGCAGCAACTGCTGAAGCAGGTGCCTGTTTTGGATCTGAACTTGCAG
CATTGATGCTTATTTTCAATTTGGCAGCTATTTTATGTCACTATCTGTCAGCTCGGATTGGTGTAGTCACAGGAAGAGAT
CTTGCACAGATATGCAGTGAGGAGTATGACAAAGGCACTTGCATATCCTTAGGAATTCAAACTGAGGTTTCTGCGATCCT
GTCAGACCTAACCATGGTCCTCGGCATTGCACATGGGCTTAATCTTCTGTTTGGTTGGGACTTGTTCACTTGTGTCTTTT
TGACTGCTGTTAATGCCGTTCTATACCCTCTTTTTTCCACCTTCCTGGAAACTTGCAAGGTGAAGGTTGTATGCATATAT
GTTACAGGATTTATACTCCTTTCCTTTGTTCTTGGAGTAATTATCAGTCAACCAGAAATGCCCCATTCCATGAATGGGAT
GCTAACAAAGCTGAGTGGGGAGAGTGCATTTGCACTGATGAGCCTTCTTGGAGCCAGCATAATGCCTCACAGTCTGTATT
TTCATTCTTCTATTGTGCAGCAATATCAGCAGCAGGCAACTGTTCCCAAGGGTGCTTTGTGTCATAACCATTTAGTTGCC
ATCATATGCATCTTCAGTGGTATTTATATGGTGAATTATGTCCTTATGACCTCAGCAGAAAATTTATTCTACAGTCCAGA
GGCAAGTTCAGGCCTTGTTCTTACGTTTCAGGATGCAATGTCACTAATGGAACAGGTCTTTTGGGGTCCAATAGTGCCGG
CTTCTTTCTTACTGGTTCTCGTTCTGTCAAATCAAATTACAACATTAAGCTGGAGTCTGGGTGGGGAAGTAGTCCTGAAT
GAATTTTTGAAAGTGGACCTTCCTGGTTGGCTTCATTGTGCTACAATCAGAATTATTGCCATTGTTCCAGCCCTTTATTT
TGTTTGGAGTTCGGGAGCTGAAGGAATGTATCAACTGCTTATATTCACACAAGTTTTGGCAGCTCTGCTACTGCCACCTT
CTGTGATCCCTATTTTTCGAATTGCTGCTTCAAGACCAAGAATGGGCGTCCATAAAATTTCTCAATTTGTTGAATTCTTA
TCCCTGATTACGCTTATTGGGATGCTTGGATTGAAAGTTATATTTGTAGTAGAAATGATTTTTGGGAATAGTGAATGGGG
TGGTATCTTGAGGTCGAACAGTGGTAGTAGTATGTCACTATTCCTCACTGCTTGTGCATCATTTTGTTTGATGATTTGGC
TGGCAGCTACCCCATTAAAATCTGCGAGTGTCCGACTAGAGGCTCAGGTGTGGAACTGGGAACTGAAGGGTACACCAGAT
TTGTTGAAAAATGAAGAGGAGAGTAACATAGCTGGACCTCAGTATCAGAGTGAGGCAAGTGTCCAGAACCATGAACCATC
ACCATCATTTGGGTTGGATGCTGATTCAGAAGTTGCAAATTTTGATCTTGATCTGCCTGACACTATCGTGGAGGCTGATC
AGGAACTTAACCAAACAACTGTAGCGGAGAATAGTAATTCTCATATTACCTTTCCTAGCTCCCCTAAAAGCTGCATGGAG
GGATCCACATTTGCAGTGGAGTCAGTTCCAGTCGCAACTGTTGTTAATGATGTTTCTGATGTCACATTAGAGGACACCAG
TGCACTGAAGGTCAAGTCAACAGAAATTGAAAAGACAGTTGAAGTTGAAGGAGTTGAAGGAGACTTACCAACTGAAAAAG
ATGACGATGAGGGAGATAACTGGGAGCCTGAAGAATTATCAAAAGGGGTTTCTGGGAGCACTGCACCATTGGCCTCCGAG
GGATCAGGATCCTTTAGGAGTCTAAGTGGAAAAGGTGATGATTTGGGGAGCAGTGCAGGAAGCCTTTCAAGATTAGCAGG
GTTGGGGCGTTCTGCAAGACGTCAACTAGCTACTATGCTAGATGAATTTTGGGGACAACTGTATGATTTCCATGGGAATG
TAATTCAAGACGCAAAGGCTAAGAAGCTGGACCTTTTGTTGGGATCAGATTCAAAGGCGGTGTCCTCCTCGCTGAAAGTT
GATACTGATGCAAAAGAATCTTTGGGATACTTTCCATCTCTAGGAGGCAGAGGATCTGATTCTCTTATCAACTCAAGTTT
ATATGACTCTGCAAAGCAGCATAGGGTTCAAAGCAGTTTAGAGTCATATGCGGTCCAAAGGGGATCTTCCTCATTGTTGC
CCAGCCACATGCAGTTGTTAGATGCCTATGTACAAAGTTCAAGCCGTAGTATTATTGACTCTGATGAGAGGCGCTATCCA
AGTATGCGCAGTATCCCAACTTCTGAGAGTGGTGGGAAGCGCTATCCAAGTATGCGCGGTATCCCAACTTCTGAGAGTTG
GGATTACCAGCCAGCTACAGTACATGGTTATCAGATTGCATCATATCTCAATCGATTGTCAAAGGAAAAAAATTTTGATA
ACTTGAACGGTCAAATGGAGCCATCAATCCTAAAGTCCGGTTCTTCGTTGGGTGCTGGAAACTACAGAGATTCACTTGCA
TTTACCATGGGGCAGAAGTTGCAAAATGGGTTAGGATCTGGTCAGGCCTCCAATTTTCAGAACTTTACAGTATCTAGAAA
TAGTCCAATGCAATCTGAAAGACAGTATTATGATCCATGCTCTTCTGGAATTGCTGAGAATGTGGTAAGTCCAGCCAATG
CAAAGAAATACCATAGTTTACCAGACATTCACCGGGAGCTTTACATGCCTGATAAAAATGCTAACTGGGAAAGTCCTCTC
GGGTATGGATCATCTGCTGGGATGGCTGGTTACGAATCATCCTTTTATTCAAATTCTGGGGCACGAACAAGAGCTCCTTT
GGCTTTTGATGAACTCTCTCCAAATGTCTACAATTCTCTGTCATCACAACAGAGTTCTACTTTTAACACTGGTTCACTCT
GGTCTAGACAGCCTTTTGAGCAGTTTGGTGTGGCTGATACTAGTCGTACTATTGGTAGTGGAATTGGTAATAGGGTAGGT
TCAGTAAATCAAGAAACTACTTCAGTTGCATATTCAGAGGCCAAGCTTCTTCAGTCTTTCAGGCATTGCATTGTGAAGCT
TTTGAAATTGGAAGGGTCGGACTGGTTGTTTACACAGAATGATGGGGTTGATGAGGATCTAATTGATCGTGTGGCTGCAA
AGGAGAAATTTCGTTATGAAGTTGAAACTAGAGTGATAAATCAAACAGGTCAAGTGGGCGAGCTTCAGTACTGTTCTTCA
GATACGGAGTCTGCTTCAGCATTGAAGAATAATGATTCGAGTTATATTATGATTTCCTCAGTTCCACATTGTGGGGATGG
TTGTATATGGAAGGCAGATTTGGTAGTAAGCTTTGGGGTTTGGTGTATCCATCGCATTCTTGATTTGTCACTTATGGAAA
GCCGGCCAGAGCTATGGGGGAAATATACCTACGTCCTCAACCGACTTCAGGGGATTATTGATTCGGCATTTTCAAAGCCT
CGTTCTCCAATGTCACCATGCATCTGCCTTGAAGTTCCCAAGGCACACCAGCTGCAATCGAGTCTGTCATTTTCTAATGG
AATACCTCCTCCTGCGAAACCAGCCAGGGGAAAATGCACAACGGCAGTAACGCTTCTAGACGTAATCAAGGATGTGGAGA
TTGCAATCAATTCTCGAAAGGGCCGAACAGGGACAGCAGCTGGTGATGTAGCTTTCCCGAAGGGAAAAGAAAATCTGGCA
TCTGTCCTCAAACGCTACAAGCGTAGATTATCCAACAAAACTGTTGGCACTCATGAGGGTCCTGGTTCGGGCAAGTCTCT
GACATCTGCTCCTTATGGG
>Malsi_04g010090
ATGGAATCCACCAATCCTAATGCTAACATTATGCCGGGTGTTCTACAGCGGTTGCTTCCTGTTGTTGGACCTGTTCTTGT
GATTTCAGTTGGATATATTGACCCTGGAAAGTGGGCAGCAACTGCTGAAGCAGGTGCCCGTTTTGGCTCTGACCTCGCAG
CATTGATGCTTATTTTCAATTTTGCAGCTATTTTATGTCACTATTTGTCAGCTCGGATTGGTGTAGTCACCGGAAGAGAT
CTTGCACAGATATGCAGTGAGGAGTATGACAAGGGCACATGCATATCCTTAGGAATTCAAACAGAGGTTTCTGCGATTCT
GTCAGACCTAACCATGATCCTCGGCATCGCACATGGGCTTAATCTTCTGTTTGGTTGGGACTTGTTCACTTGTGTCTTTT
TGACTGCCGTTAATGCCATTTTATACCCTCTTTTTTCCTCCTTCCTGGAAACTTGCAAGGCGAAGGTCCTATGCATATAT
GTTGCAGGATTCATACTCCTTTCCTTTGTTCTTGGAGTAATTATCAGTCAACCAGAAATGCCCCGTTCCATGAATGGGAT
GCTAACAAAGCTGAGTGGGGAGAGTGCATTTGCGCTGATGAGTCTTCTTGGTGCAAGCATGATGCCTCACAGTCTTTATT
TTCATTCTTCTATAGTGCAGCAATGTCAGCAGCAGGCAACTGTTCCCAAGGGTGCTTTGTGTCATAACCATTTAGTTGCC
ATATTATGCATCTTCAGTGGTGTTTATATGGTGAATTATGTCTTTATGACCTCAGCGGAAAATTTATTCTACAGTCCAGA
GGCAAGTTCTGGCCTTGTTGTGCTTACGTTTCAGGATGCAATGTCGCTAATGGAACAGGTCTTTTGGGGTCCAATAGTAC
CGGCTTCCTTCTTACTGGTTCTCATTCTGTCAAATCAAATCACAGCATTAAGCTGGAGTCTGGGTGGAGATGTAGTCCTG
AATGAATTTTTGAAAGTGGACCTTCCTGGTTGGCTTCATTGCGCTACTATCAGAATTATTGCCATTGTTCCAGCCCTTTA
TTTTGTTTGGAGTTCAGGAGCCGAAGGAATGTATCAACTGCTTATATTCACACAAGTTTTGGCAGCTCTGCTACTACCAT
CTTCTGTGATCCCTATTTTTAGAATTGCTGCTTCAAGACCAATAATGGGTGCCCATAAAATTTCACAATTTGTTGAATTC
TTATCCCTAATTACGCTTATTGGGATGCTTGGATTGAAAATTATATTTGTAGTAGAAATGATTTTTGGGAATAGTGAATG
GGGTGGTAATTTAAGGTCGAATGGCGGGAGTAGTATGTTACTATTCCTCACTGCTTGTGCATCATTTGGTTTGATGATTT
GGCTAGCTGCTACCCCATTAAAATCTGCAAGTGTCCGATTAGAGGCTCAGGTGTGGAACTGGGAACTGATGGAGGGTACA
CCAGATTCATTGACGAATGAAGAAGAGATTAACAGAGCTGAACCTCAATATCATAGAGAGGCAAGTGTCCAGAGCCATGA
ACCGTCACCATCATTTGGGTTGGATGCTGATTCAGAAGTTGCAAATTTTGATCTGGATCTAGCTGATACTATCATGGAGG
CTGATCAGGAACTTCACCAAACAACTGTAGCAGAGAATAATAATTCTCATATTACCTTTCCTTGCTCCCCTAAAAGCCGC
ATGGAGGGATCCAGATCTGCAGTGGAGTCATTTCCAGTCTCAACTGTTGTTAATGATGTTTCTGATGTCACATTGGAGGA
CACCAGTGCACTGAAGTTCAAGTCAACAGAGTCAATTGAGAAGACTGTTGAAGCTGAAGCAGACTTACCAACCGAAAAAG
ATGATGATGAGGGAGATACCTGGGAGCCTGAAGAATCATCAAAAGGGGTTTCTGGGAGCACTGTGCCATTGGCCTCTGAG
GGCTCGGGATCATTTAGGAGTCTAAGTGGAAAAGGCGACGATGGAGGAAGTAGTGCAGGAAGCCTTTCAAGATTAGCAGG
GTTGGGGCGTGCTGCAAGGCGTCAACTAGCTGCTGTGCTTGATGAATTTTGGGGACAACTGTATGATTTCCATGGGAATG
TAATTCAAGATGCAAAGGCTAAAAAGTTGGACCTTTTGTTGGGATCAGATTCAAAGTCTGTGTCGTCCTTGCTGAAAGTT
GATACCAGTCCAAAGGAAACTTCTGGATTCTTTCCATCTGCAGGAGGCAGAGGATCTGATTCTCTAATCAGCTCAAGTTT
ATATGAGTCTGCAAAGCAGCATAGGGTTCAAAGCAGTTTAGAGTCATATGCGGTCCAAAGGGGATCTTCCTCATCGTTGC
CTAGCCGCATGCAGTTGTTAGACGCCTATGTGCAAAATTCAAGCCACAGCATTATTGGCTCTGGTGAGAGGCGCTATTCA
AGTGTACGCAGTATCCCAACTACTGAAAGTGGTGAGAGGCGCTATTCAAGTGTGCGCAGTATCCCAACTTCTGAGAGTGG
TGAGAGGCGCTATTCAAGTGTGCACAGTATCCCAACTTCTGAGAGTTGGGATTACCAGCCAGCCATAGTACACGATTATC
AGATTGCATCATATCTCAATCGAATGGAAAATGACAAAAGTTCTGATAACTTGAATGGTCAAATGGAGCCATCAGTCCTA
CAGTCTGGTTCTTCGTTGGGTGCTGGAAACTACAGAGATTCACTTGCATTTACCATGGGGCAGAAGTTGCAAACTGGGTT
AGGATCTGGTCAGGCCTCCAGTTTTCAGAACTTTACAGTATCTAGAAATAGTCCAATGCAATCTGAAAGGCCGTATTATG
ATCCACGGTCTTCTGGAATTGCTGAGAATGTGGTAAGTCCAGCCAATGCAAAGAAATATCATAGTTTACCAGACATTCAC
CGGGAGCTTTACATGCCTGATAAAAATGCTAACTGGGAAAGTCCTCTTGGGTATGGATCATCTGCTGGGATGACCGGTTA
TGAATCATCCTTGTATTCAAATTCTGGGGTACGAACAGGAGCTCCTTTGGCATTTGATGAACTCTCTCCAAAAGTCTACA
ATTCTCTGTCATCACAACAGAGTTCTACTTTCAACACTGGGTCGCTCTGGTCTAGACAGCCTTTTGAGCAATTTGGTGTG
GCTGATACTAATCGTACTATTGGTAGTGGAATTGGTAATAGGGTAGGTTCTGTAAATCAAGAAACAACTTCAGTTGCAGA
TTCAGAGGCGAAGCTTCTACAGTCTTTCAGGCATTGCATTGTGAAGCTTTTGAAATTGGAAGGGTCTGACTGGTTGTTTA
CGCAAAATGATGGGGTTGATGAGGATCTAATTGATCGTGTGGCTTCAAGGGAAAAATTTCTTTATGAAGCTGAAACTAGA
GAGATAAACCGAACAGGTCAAATGGGCGAGCCGCAGTACCATTCTTCAGATAGGAAGCCTGCTTCTGCAATGAAGAATAA
TGATTTGAGTCAGTTTATGTTTTCCTCGGTTCCTCATTGTGGGGAGGGGTGTATATGGAAGGCAGATTTGGTAGTAAGCT
TTGGGGTTTGGTGCATCCACCGCATTCTTGATTTATCACTTATGGAAAGCCGGCCAGAGCTATGGGGGAAATATACCTAC
GTTCTCAACCGGCTTCAGGGGATTATTGATTCGGCATTTTCAAAGCCTCGTTCTCCGATGTCACCATGCTTCTGCCTTAA
AGTTCCCGCTGCACACCAGCTGAAATCAAGTCTATCATTTTCAAATGGAATACCTCCTGCTGCTAAACCAGCCAGGGGAA
AATCCACAACTGCAGTAACGCTTCTAGACATAATCAAGGATGTGGAGATTGCAATCTCTTGTCGAAAGGGCCGGACAGGG
ACAGCAGCCGGTGATGTAGCTTTCCCAAAGGGAAAAGAAAATCTGGCATCTGTCCTCAAACGCTACAAGCGTAGATTATC
CAACAAAGCCGTTGGCACTCATGAGGGTCCTGGTTCGCGCAAGTCTCTGACATCTGCTCCTTATGGG
>Malsi_12g010820
ATGGAATCCGCCAATCCTAATGCTAACATTATACCGGGTGTTCTACAGCGGTTGATTCCTGTTGTTGGACCTGTGCTTCT
GATTTCAGTTGGATATATTGACCCTGGAAAGTGGGCAGCAACTGCTGAAGCAGGTGCCTGTTTTGGATCTGAACTTGCAG
CATTGATGCTTATTTTCAATTTGGCAGCTATTTTATGTCACTATCTGTCAGCTCGGATTGGTGTAGTCACAGGAAGAGAT
CTTGCACAGATATGCTGTGAGGAGTATGACAAAGGCACTTGCATATCCTTAGGAATTCAAACTGAGGTTTCTGCGATCCT
GTCAGACCTAACCATGGTCCTCGGCATTGCACATGGGCTTAATCTTCTGTTTGGTTGGGACTTGTTCACTTGTGTCTTTT
TGACTGCTGTTAATGCCGTTCTATACCCTCTTTTTTCCACCTTCCTGGAAACTTGCAAGGTGAAGGTTGTATGCATATAT
GTTACAGGATTTATACTCCTTTCCTTTGTTCTTGGAGTAATTATCAGTCAACCAGAAATGCCCCATTCCATGAATGGGAT
GCTAACAAAGCTGAGTGGGGAGAGTGCATTTGCACTGATGAGCCTTCTTGGAGCCAGCATAATGCCTCACAGTCTGTATT
TTCATTCTTCTATTGTGCAGCAATATCAGCAGCAGGCAACTGTTCCCAAGGGTGCTTTGTGTCATAACCATTTAGTTGCC
ATCATATGCATCTTCAGTGGTATTTATATGGTGAATTATGTCCTTATGACCTCAGCAGAAAATTTATTCTACAGTCCAGA
GGCAAGTTCAGGGCTTGTTCTTACGTTTCAGGATGCAATGTCACTAATGGAACAGGTCTTTTGGGGTCCAATAGTGCCGG
CTTCCTTCTTACTGGTTCTCGTTCTGTCAAATCAAATTACAACATTAAGCTGGAGTCTGGGTGGGGAAGTAGTCCTGAAT
GAATTTTTGAAAGTGGACCTTCCTGGTTGGCTTCATTGTGCTACAATCAGAATTATTGCCATTGTTCCAGCCCTTTATTT
TGTTTGGAGTTCGGGAGCTGAAGGAATGTATCAACTGCTTATATTCACACAAGTTTTGGCAGCTCTGCTACTGCCACCTT
CTGTGATCCCTATTTTTCGAATTGCTGCTTCAAGACCAAGAATGGGCGTCCATAAAATTTCTCAATTTGTTGAATTCTTA
TCCCTGATTACGCTTATTGGGATGCTTGGATTGAAAGTTATATTTGTAGTAGAAATGATTTTTGGGAATAGTGAATGGGG
TGGTATCTTGAGGTCGAACAGTGGTAGTAGTATGTCACTATTCCTCACTGCTTGTGCATCATTTTGTTTGATGATTTGGC
TGGCAGCTACCCCATTAAAATCTGCGAGTGTCCGACTAGAGGCTCAGGTGTGGAACTGGGAACTGAAGGGTACATCAGAT
TTGTTGAAAAATGAAGAGGAGAGTAATATAGCTGGACCTCAGTATCAGAGAGAGGCAAGTGTCCAGAACCATGAACCATC
ACCATCATTTGGGTTGGATGCTGATTCAGAAGTTGCAAATTTTGATCTTGATCTGCCTGACACTATCGTGGAGGCTGATC
AGGAACTTAACCAAACAACTGTAGCGGAGAATAGTAATTCTCATATTACCTTTCCTAGCTCCCCTAAAAGCTGCATGGAG
GGATCCACATTTGCAGTGGAGTCAGTTCCAGTCGCAACTGTCGTTAATGATGTTTCTGATGTCACATTGGAGGACACCAG
TGCACTGAAGGTCAAGTCAACAGAAATTGAGAAGACAGTTGAAGTTGAAGGAGTTGAAGGAGACTTACCAACTGAAAAAG
ATGACGATGAGGGAGATAACTGGGAGCCTGAAGAATTATCAAAAGGGGTTTCTGGGAGCACTGCACCATTGGCCTCCGAG
GGATCAGGATCCTTTAGGAGTCTAAGTGGAAAAGGTGATGATTTGGGGAGCAGTGCAGGAAGCCTTTCAAGATTAGCAGG
GTTGGGGCGTTCTGCAAGACGTCAACTAGCTACTATGCTTGATGAATTTTGGGGACAACTGTATGATTTCCATGGGAATG
TAATTCAAGACGCAAAGGCTAAGAAGCTGGACCTTTTGTTGGGATCAGATTCAAAGGCGGTGTCCTCGCTGAAAGTTGAT
ACTCATGCAAAAGAATCTTTGGGATACTTTCCATCTCTAGGAGGCAGAGGATCTGATTCTCTTATCAACTCAAGTTTATA
TGACTCTGCAAAGCAGCATAGGGTTCAAAGCAGTTTAGAGTCATATGCGGTCCAAAGGGGATCTTCCCCATTGTTGCCCA
GCCACATGCAGTTGTTAGATGCCTATGTACAAAGTTCAAGCCGTAGTATTATTGACTCTGATGAGAGGCACTATTCAAGT
GTGTGCAGTATCCCAACTTCTGAGAGTGGTGGGAAGCGCTATCCAAGTATGCGCAGTATCCCAACTTCTGAGAGTTGGGA
TTACCAGCCAGCTACAGTACATGGTTATCAGATTGCATCATATCTCAATCGATTGTCAAAGGAAAAAAATTTTGATAACT
TGAACGGTCAAATGGAGCCATCAATCCTAAAGTCCGGTTCTTCGTTGGGTGCTGGAAACTACAGAGATTCACTTGCATTT
ACCATGGGGCAGAAGTTGCAAAATGGGTTAGGATCTGGTCAGGCCTCCAATTTTCAGAACTTTACAGTATCTAGAAATAG
TCCAATGCAATCTGAAAGACCGTATTATGATCCATGCTCTTCTGGAATTGTTGAGAATGTGGTAAGTCCAGCCAATGCAA
AGAAATACCATAGTTTACCAGACATTCACCGGGAGCTTTACATGCCTGATAAAAATGCTAACTGGGAAAGTCCTCTCGGG
TATGGATCATCTGCTGGGATGGCTGGTTATGAATCATCCTTTTATTCAAATTCTGGGGCACGAACAAGAGCTCCTTTGGC
TTTTGATGAACTCTCTCCAAATGTCTACAATTCTCTGTCATCACAACAGAGTTCTACTTTTAACACTGGTTCACTCTGGT
CTAGACAGCCTTTTGAGCAGTTTGGTGTGGCTGATACTAGTCGTACTATTGGTAGTGGAATTGGTAATAGGGTAGGTTCA
GTAAATCAAGAAACTACTTCAGTTGCATATTCAGAGGCCAAGCTTCTTCAGTCTTTCAGGCATTGCATTGTGAAGCTTTT
GAAATTGGAAGGGTCGGACTGGTTGTTTACACAGAATGATGGGGTTGATGAGGATCTAATTGATCGTGTGGCTGCAAAGG
AGAAATTTCGTTATGAAGCTGAAACTAGAGTGATAAATCAAACAGGTCAAGTGGGCGAGCTTCAGTACTGTTCTTCAGAT
ACGGAGTCTGCTTCAGCATTGAAGAATAATGATTCGAGTTATATTATGATTTCCTCAGTTCCACATTGTGGGGATGGTTG
TATATGGAAGGAAGATTTGGTAGTAAGCTTTGGGGTTTGGTGTATCCATCGCATTCTTGATTTGTCACTTATGGAAAGCC
GGCCAGAGCTATGGGGGAAATATACCTACGTCCTCAACCGACTTCAGGGGATTATTGATTCGGCATTTTCAAAGCCTCGT
TCTCCAATGTCACCATGCATCTGCCTTGAAGTTCCCACGGCACACCAGCTGCAATCGAGTCTGTCATTTTCTAATGGAAT
ACCTCCTCCTGCGAAACCAGCCAGGGGAAAATGCACAACGGCAGTAACGCTTCTAGACATAATCAAGGATGTGGAGATTG
CAATCAATTCTCGAAAGGGCCGAACAGGGACAGCAGCTGGTGATGTAGCTTTCCCGAAGGGAAAAGAAAATCTGGCATCT
GTCCTCAAACGCTACAAGCGTAGATTATCCAACAAAACTGTTGGCACTCATGAGGGTCCTGGTTCGGGCAAGTCTCTGAC
ATCTGCTCCTTATGGG
>Malsy_04g009920
ATGGAATCCACCAATCCTAATGCTAACATTATGCCGGGTGTTCTACAGCGGTTGCTTCCTGTTGTTGGACCTGTTCTTGT
GATTTCAGTTGGATATATTGACCCTGGAAAGTGGGCAGCAACTGCTGAAGCAGGTGCCCGTTTTGGCTCTGACCTCGCAG
CATTGATGCTTATTTTCAATTTTGCAGCTATTTTATGTCACTATTTGTCAGCTCGGATTGGTGTAGTCACCGGAAGAGAT
CTTGCACAGATATGCAGTGAGGAGTATGACAAGGGCACATGCATATCCTTAGGAATTCAAACAGAGGTTTCTGCGATTCT
GTCAGACCTAACCATGATCCTCGGCATCGCACATGGGCTTAATCTTCTGTTTGGTTGGGACTTGTTCACTTGTGTCTTTT
TGACTGCCGTTAATGCCATTTTATACCCTCTTTTTTTCTCCTTCCTGGAAACTTGCAAGGCGAAGGTCCTATGCATATAT
GTTGCAGGATTCATACTCCTTTCCTTTGTTCTTGGAGTAATTATCAGTCAACCAGAAATGCCCCGTTCCATGAATGGGAT
GCTAACAAAGCTGAGTGGGGAGAGTGCATTTGCGCTGATGAGTCTTCTTGGTGCAAGCATGATGCCTCACAGTCTTTATT
TTCATTCTTCTATAGTGCAGCAATATCAGCAGCAGGCAACTGTTCCCAAGGGTGCTTTGTGTCATAACCATTTAGTTGCC
ATATTATGCATCTTCAGTGGTGTTTATATGGTGAATTATGTCTTTATGACCTCAGCGGAAAATTTATTCTACAGTCCAGA
GGCAAGTTCTGGCCTTGTTGTGCTTACGTTTCAGGATGCAATGTCGCTAATGGAACAGGTCTTTTGGGGTCCAATAGTAC
CGGCTTCCTTCTTACTGGTTCTCATTCTGTCAAATCAAATCACAGCATTAAGCTGGAGTCTGGGTGGAGATGTAGTCCTG
AATGAATTTTTGAAAGTGGACCTTCCTGGTTGGCTTCATTGCGCTACTATCAGAATTATTGCCATTGTTCCAGCCCTTTA
TTTTGTTTGGAGTTCAGGAGCCGAAGGAATGTATCAACTGCTTATATTCACACAAGTTTTGGCAGCTCTGCTACTACCAT
CTTCTGTGATCCCTATTTTTAGAATTGCTGCTTCAAGACCAATAATGGGTGCCCATAAAATTTCACAATTTGTTGAATTC
TTATCCCTAATTACGCTTATTGGGATGCTTGGATTGAAAATTATATTTGTAGTAGAAATGATTTTTGGGAATAGTGAATG
GGGTGGTAATTTAAGGTCGAATGGCGGGAGTAGTATGTTACTATTCCTCACTGCTTGTGCATCATTTGGTTTGATGATTT
GGCTAGCTGCTACCCCATTAAAATCTGCAAGTGTCCGATTAGAGGCTCAGGTGTGGAACTGGGAACTGATGGAGGGTACA
CCAGATTCATTGACGAATGAAGAAGAGATTAACAGAGCTGAACCTCAATATCATAGAGAGGCAAGTGTCCAGAGCCATGA
ACCGTCACCATCATTTGGGTTGGATGCTGATTCAGAAGTTGCAAATTTTGATCTGGATCTAGCTGATACTATCATGGAGG
CTGATCAGGAACTTCACCAAACAACTGTAGCAGAGAATAATAATTCTCATATTACCTTTCCTTGCTCCCCTAAAAGCCAC
ATGGAGGGATCCAGATCTGCAGTGGAGTCATTTCCAGTCTCAACTGTTGTTAATGATGTTTCTGATGTCACATTGGAGGA
CACCAGTGCACTGAAGTTCAAGTCAACAGAGTCAGTTGAGAAGACTGTTGAAGCTGAAGCAGACTTACCAACCGAAAAAG
ATGATGATGAGGGAGATACCTGGGAGCCTGAAGAATCATCAAAAGGGGTTTCTGGGAGCACTGTGCCATTGGCCTCTGAG
GGCTCGGGATCATTTAGGAGTCTAAGTGGAAAAGGCGACGATGGAGGAAGTAGTGCAGGAAGCCTTTCAAGATTAGCAGG
GTTGGGGCGTGCTGCAAGGCGTCAACTAGCTGCTGTGCTTGATGAATTTTGGGGACAACTGTATGATTTCCATGGGAATG
TAATTCAAGACGCAAAGGCTAAAAAGCTGGACCTTTTGTTGGGATCAGATTCAAAGTCTGTGTCGTCCTCGCTGAAAGTT
GATACCAGTCCAAAGGAAACTTCTGGATTCTTTCCATCTGCAGGAGGCAGAGGATCTGATTCTCTAATCAGCTCAAGTTT
ATATGAGTCTGCAAAGCAGCATAGGGTTCAAAGCAGTTTAGAGTCATATGCGGTCCAAAGGGGATCTTCCTCATCGTTGC
CTAGCCGCATGCAGTTGTTAGACGCCTATGTGCAAAATTCAAGCCACAGCATTATTGGCTCTGGTGAGAGGCGCTATTCA
AGTGTACGCAGTATCCCAACTACTGAAAGTGGTGAGAGGCGCTATTCAAGTGTGCGCAGTATCCCAACTTCTGAGAGTGG
TGAGAGGCGCTATTCAAGTGTGCGCAGTATCCCAACTTCTGAGAGTTGGGATTACCAGCCAGCCATAGTACACGATTATC
AGATTGCATCATATCTCAATCGAATGGAAAATGACAAAAGTTCTGATAACTTGAATGGTCAAATGGAGCCATCAGTCCTG
CAGTCTGGTTCTTCGTTGGGTGCTGGAAACTACAGAGATTCACTTGCATTTACCATGGGGCAGAAGTTGCAAACTGGGTT
AGGATCTGGTCAGGCCTCCAGTTTTCAGAACTTTACAGTATCTAGAAATAGTCCAATGCAATCTGAAAGGCCATATTATG
ATCCACGGTCTTCTGGAATTGCTGAGAATGTGGTAAGTCCAGCCAATGCAAAGAAATATCATAGTTTACCAGACATTCAC
CGGGAGCTTTACATGCCTGATAAAAATGCTAACTGGGAAAGTCCTCTTGGGTATGGATCATCTGCTGGGATGACCGGTTA
CGAATCATCCTTGTATTCAAATTCTGGGGTACGAACAGGAGCTCCTTTGGCATTTGATGAACTCTCTCCAAAAGTCTACA
ATTCTCTGTCATCACAACAGAGTTCTACTTTCAACACTGGGTCGCTCTGGTCTAGACAGCCTTTTGAGCAGTTTGGTGTG
GCTGATACTAATCGTACTATTGGTAGTGGAATTGGTAATAGGGTAGGTTCTGTAAATCAAGAAACAACTTCAGTTGCAGA
TTCAGAGGCGAAGCTTCTACAGTCTTTCAGGCATTGCATTGTGAAGCTTTTGAAATTGGAAGGATCTGACTGGTTGTTTA
CGCAAAATGATGGGGTTGATGAGGATCTAATTGATCGTGTGGCTTCAAGGGAGAAATTTCTTTATGAAGCTGAAACTAGA
GAGATAAACCGAACAGGTCAAATGGGCGAGCCGCAGTACCATTCTTCAGATAGGAAGCCTGCTTCCGCAATGAAGAATAA
TGATTTGAGTCAGTTTATGTTTTCCTCGGTTCCTCATTGTGGGGAGGGGTGTATATGGAAGGCAGATTTGGTAGTAAGCT
TTGGGGTTTGGTGCATCCACCGCATTCTTGATTTATCACTTATGGAAAGCCGGCCAGAGCTATGGGGGAAATATACCTAC
GTTCTCAACCGGCTTCAGGGGATTATTGATTCGGCATTTTCAAAGCCTCGTTCTCCGATGTCACCATGCTTCTGCCTTAA
AGTTCCTGCTGCACACCAACTGAAATCAAGTCTATCATTTTCAAATGGAATACCTCCTGCTGCTAAACCAGCCAGGGGAA
AATCCACAACTGCAGTAACGCTTCTAGACATAATCAAGGATGTGGAGATTGCAATCTCTTGTCGAAAGGGCCGGACAGGG
ACAGCAGCCGGTGATGTAGCTTTCCCAAAGGGAAAAGAAAATCTGGCATCTGTCCTCAAACGCTACAAGCGTAGATTATC
CAACAAAGCCGTTGGCACTCATGAGGGCCCTGGTTCGCGCAAGTCTCTGACATCTGCTCCTTATGGG
>Malsy_12g010980
ATGGAATCCGCCAATCCTAATGCTAACATTATACCGGGTGTTCTACAGCGGTTGATTCCTGTTGTTGGACCTGTGCTTCT
GATTTCAGTTGGATATATTGACCCTGGAAAGTGGGCAGCAACTGCTGAAGCAGGTGCCTGTTTTGGATCTGAACTTGCAG
CATTGATGCTTATTTTCAATTTGGCAGCTATTTTATGTCACTATCTGTCAGCTCGGATTGGTGTAGTCACAGGAAGAGAT
CTTGCACAGATATGCAGTGAGGAGTATGACAAAGGCACTTGCATATCCTTAGGAATTCAAACTGAGGTTTCTGCGATCCT
GTCAGACCTAACCATGGTCCTCGGCATTGCACATGGGCTTAATCTTCTGTTTGGTTGGGACTTGTTCACTTGTGTCTTTT
TGACTGCTGTTAATGCCGTTCTATACCCTCTTTTTTCCACCTTCCTGGAAACTTGCAAGGTGAAGGTTGTATGCATATAT
GTTACAGGATTTATACTCCTTTCCTTTGTTCTTGGAGTAATTATCAGTCAACCAGAAATGCCCCATTCCATGAATGGGAT
GCTAACAAAGCTGAGTGGGGAGAGTGCATTTGCACTGATGAGCCTTCTTGGAGCCAGCATAATGCCTCACAGTCTGTATT
TTCATTCTTCTATTGTGCAGCAATATCAGCAGCAGGCAACTGTTCCCAAGGGTGCTTTGTGTCATAACCATTTAGTTGCC
ATCATATGCATCTTCAGTGGTATTTATATGGTGAATTATGTCCTTATGACCTCAGCAGAAAATTTATTCTACAGTCCAGA
GGCAAGTTCAGGCCTTGTTCTTACGTTTCAGGATGCAATGTCACTAATGGAACAGGTCTTTTGGGGTCCAATAGTGCCGG
CTTCTTTCTTACTGGTTCTCGTTCTGTCAAATCAAATTACAACATTAAGCTGGAGTCTGGGTGGGGAAGTAGTCCTGAAT
GAATTTTTGAAAGTGGACCTTCCTGGTTGGCTTCATTGTGCTACAATCAGAATTATTGCCATTGTTCCAGCCCTTTATTT
TGTTTGGAGTTCGGGAGCTGAAGGAATGTATCAACTGCTTATATTCACACAAGTTTTGGCAGCTCTGCTACTGCCACCTT
CTGTGATCCCTATTTTTCGAATTGCTGCTTCAAGACCAAGAATGGGCGTCCATAAAATTTCTCAATTTGTTGAATTCTTA
TCCCTGATTACGCTTATTGGGATGCTTGGATTGAAAGTTATATTTGTAGTAGAAATGATTTTTGGGAATAGTGAATGGGG
TGGTATCTTGAGGTCGAACAGTGGTAGTAGTATGTCACTATTCCTCACTGCTTGTGCATCATTTTGTTTGATGATTTGGC
TGGCAGCTACCCCATTAAAATCTGCGAGTGTCCGACTAGAGGCTCAGGTGTGGAACTGGGAACTGAAGGGTACACCAGAT
TTGTTGAAAAATGAAGAGGAGAGTAACATAGCTGGACCTCAGTATCAGAGTGAGGCAAGTGTCCAGAACCATGAACCATC
ACCATCATTTGGGTTGGATGCTGATTCAGAAGTTGCAAATTTTGATCTTGATCTGCCTGACACTATCGTGGAGGCTGATC
AGGAACTTAACCAAACAACTGTAGCGGAGAATAGTAATTCTCATATTACCTTTCCTAGCTCCCCTAAAAGCTGCATGGAG
GGATCCACATTTGCAGTGGAGTCAGTTCCAGTCGCAACTGTTGTTAATGATGTTTCTGATGTCACATTAGAGGACACCAG
TGCACTGAAGGTCAAGTCAACAGAAATTGAAAAGACAGTTGAAGTTGAAGGAGTTGAAGGAGACTTACCAACTGAAAAAG
ATGACGATGAGGGAGATAACTGGGAGCCTGAAGAATTATCAAAAGGGGTTTCTGGGAGCACTGCACCATTGGCCTCCGAG
GGATCAGGATCCTTTAGGAGTCTAAGTGGAAAAGGTGATGATTTGGGGAGCAGTGCAGGAAGCCTTTCAAGATTAGCAGG
GTTGGGGCGTTCTGCAAGACGTCAACTAGCTACTATGCTAGATGAATTTTGGGGACAACTGTATGATTTCCATGGGAATG
TAATTCAAGACGCAAAGGCTAAGAAGCTGGACCTTTTGTTGGGATCAGATTCAAAGGCGGTGTCCTCCTCGCTGAAAGTT
GATACTGATGCAAAAGAATCTTTGGGATACTTTCCATCTCTAGGAGGCAGAGGATCTGATTCTCTTATCAACTCAAGTTT
ATATGACTCTGCAAAGCAGCATAGGGTTCAAAGCAGTTTAGAGTCATATGCGGTCCAAAGGGGATCTTCCTCATTGTTGC
CCAGCCACATGCAGTTGTTAGATGCCTATGTACAAAGTTCAAGCCGTAGTATTATTGACTCTGATGAGAGGCGCTATCCA
AGTATGCGCAGTATCCCAACTTCTGAGAGTGGTGGGAAGCGCTATCCAAGTATGCGCGGTATCCCAACTTCTGAGAGTTG
GGATTACCAGCCAGCTACAGTACATGGTTATCAGATTGCATCATATCTCAATCGATTGTCAAAGGAAAAAAATTTTGATA
ACTTGAACGGTCAAATGGAGCCATCAATCCTAAAGTCCGGTTCTTCGTTGGGTGCTGGAAACTACAGAGATTCACTTGCA
TTTACCATGGGGCAGAAGTTGCAAAATGGGTTAGGATCTGGTCAGGCCTCCAATTTTCAGAACTTTACAGTATCTAGAAA
TAGTCCAATGCAATCTGAAAGACAGTATTATGATCCATGCTCTTCTGGAATTGCTGAGAATGTGGTAAGTCCAGCCAATG
CAAAGAAATACCATAGTTTACCAGACATTCACCGGGAGCTTTACATGCCTGATAAAAATGCTAACTGGGAAAGTCCTCTC
GGGTATGGATCATCTGCTGGGATGGCTGGTTACGAATCATCCTTTTATTCAAATTCTGGGGCACGAACAAGAGCTCCTTT
GGCTTTTGATGAACTCTCTCCAAATGTCTACAATTCTCTGTCATCACAACAGAGTTCTACTTTTAACACTGGTTCACTCT
GGTCTAGACAGCCTTTTGAGCAGTTTGGTGTGGCTGATACTAGTCGTACTATTGGTAGTGGAATTGGTAATAGGGTAGGT
TCAGTAAATCAAGAAACTACTTCAGTTGCATATTCAGAGGCCAAGCTTCTTCAGTCTTTCAGGCATTGCATTGTGAAGCT
TTTGAAATTGGAAGGGTCGGACTGGTTGTTTACACAGAATGATGGGGTTGATGAGGATCTAATTGATCGTGTGGCTGCAA
AGGAGAAATTTCGTTATGAAGTTGAAACTAGAGTGATAAATCAAACAGGTCAAGTGGGCGAGCTTCAGTACTGTTCTTCA
GATACGGAGTCTGCTTCAGCATTGAAGAATAATGATTCGAGTTATATTATGATTTCCTCAGTTCCACATTGTGGGGATGG
TTGTATATGGAAGGCAGATTTGGTAGTAAGCTTTGGGGTTTGGTGTATCCATCGCATTCTTGATTTGTCACTTATGGAAA
GCCGGCCAGAGCTATGGGGGAAATATACCTACGTCCTCAACCGACTTCAGGGGATTATTGATTCGGCATTTTCAAAGCCT
CGTTCTCCAATGTCACCATGCATCTGCCTTGAAGTTCCCAAGGCACACCAGCTGCAATCGAGTCTGTCATTTTCTAATGG
AATACCTCCTCCTGCGAAACCAGCCAGGGGAAAATGCACAACGGCAGTAACGCTTCTAGACGTAATCAAGGATGTGGAGA
TTGCAATCAATTCTCGAAAGGGCCGAACAGGGACAGCAGCTGGTGATGTAGCTTTCCCGAAGGGAAAAGAAAATCTGGCA
TCTGTCCTCAAACGCTACAAGCGTAGATTATCCAACAAAACTGTTGGCACTCATGAGGGTCCTGGTTCGGGCAAGTCTCT
GACATCTGCTCCTTATGGG
>Pruav_co4041309.1_g010.1.br
ATGTCACCATGCTTCTGCCTTCAAATTCCTGCAGTACACCAGCTGAAGTCGAGTCCATCTTTTTCAAATGGAATACCCCC
TGCTGCAAAACCAGCCAGGGGAAAATGCACAACGTCAGCAACGCTTCTAGACATAATCAAGGATGTGGAGATTGCAATAT
CTTGTCGTAAGGGCCGAACGGGGACAGCAGCTGGCGATGTAGCTTTCCCGAAGGGAAAAGAAAATCTGGCGTCTGTACTC
AAACGCTACAAGCGTCGATTAACCAACAAAACTGCTGGCACTCACGAGGGTCCTGGTTCACGCAAGGTTCAGACATCTGC
TCCTTATGGGTCA
>Pruav_sc0000711.1_g020.1.mk
ATGTTGGGTGTTCTACATCGGTTGCTTCCTGTTGCTGGACCGGCGCTTCTGATTTCAGTTGGATATCTTGACCCTGGAAA
GTGGGCGGCAACTGCTGAAGCAGGTGCCCGTTTTGGCTCTGACCTGGCAGCATTGATGCTTATTTTCAATTTTGCAGCTA
TTTTATGTCACTATCTGTCAGCTCGGATTGGTGTAGTCACTGGAAGAGATCTTGCACAGATATGCAGTGAGGAGTATGAC
AAAGGCACGTGCATGTTCTTAGGAGTTCAAACAGAGGTTTCTGTGATTCTGTCGGACCTTACCATGATCCTTGGTATCGC
ACATGGACTTAATCTTCTGTTTGGGTGGGACTTGTTCACTTGCGTGTTTTTGACTGCTGTTAATGCTGTTTTGTACCCTC
TTTTTTCCACCCTCCTGGAGACTTGCAAGGCGAAGGTCCTATGCGTATGTATTGCGGGATTTATACAGCTTTCCTTCGTT
CTTGGAGTAATTATCAGTCAACCAGAAATGTCATTTTCCATGAATGGGATGCTAACAAAGCTGAGTGGGGAGAGTGCATT
TGCATTGATGAGTCTTCTTGGAGCAAGTATAATGCCTCACAGTCTCTATCTTCATTCTTCGATTGTGCAGCAGTATCAGT
GTCAGCCTACTGTTTCCAAGGATGCTTTGTGTCATCACCATTTAGTTGCCATCTTGTGCATCTTTAGTGGTATTTATCTG
GTGAATTATGCCCTTATGACCTCAGCGGAGAATGAATACTCAGGCCTTGGTTTGCTTACATTTCAGGATGTAATGTCACT
AGTCGGACAGGTCTTTTGGAGTCCAATAGTATCTGGTGCCTTCCTGCTGGTTCTCTTTGTTTCAAATCAAATCACAACAT
TAAGCTGGAGTCTGGGTGGACAAGTAGTTTTGAATGATTTTTTGAAACTAGACCTTCCTGGTTGGCTTCATTGTGCCACA
ATCAGAATTATTGCTATTGTTCCAGCTCTTTATTTTGTTTGGAGTTCCGGAGCTGAAGGGATGTATCAACTTCTTATATT
CACACAAGTGTTGGCAGCTCTGCTACTGCCATCTTCTGTGATCCCTCTTTTTCGAATTGCTGCTTCAAGACCAATAATGG
GTGTCCATAAAGTTTCTCAATTTGTTGAATTTTTATCCCTGATTACACTAATTGGGATGCTTGGATTGAAAATCATATTT
GTAGTAGAAGTGATTGTTGGGAATAGTGATTGGGTTAATAATTTGAGGTCGAATGCTGGGAGTAGTATGTCTGTTCCTTG
TGTACTTCTACTCACTGCTTGTGCAACATTTTGTTTGATGATTTGGCTGGCAGCTACCCCATTAAAATCTGCAAGTGCAC
GATTAGAGGCTCAGGTGTGGAACTGGGATCTGCCTGTGGGTTCACCTGATTCAATAACAAAGAAAGAGGAGATCAATATT
TCTGAATCTAAATATCATAGAGAGGTAAGTGTTCAGAAGCATGAACCATCACCATCATTTGGGAGGGCTTTGGATAGTGA
TTCAGAAGTAGCGAGTTTTGATCTTGATCTGCCTGAAACTATCACAGAGCCTGATCAGGAGCTTCACCTAACTACTGTAG
TGGAAAATGGTTCTCATATTACCTTTCCTTGCTCCCCTAAATGCCATATGGAGGAATCCACATCTACAGTGGAGTCAACT
CCAGTCTCAACTGTGGTTAATGAGGTTTCTGATGTTACATTGGAGGGCAGCAGTGCACTGAAGATCGAATCAACAGAGCC
AATTGAAAAGACTGGTGGAGTTGAAGGAGACTTACCAAATGAAAAAGATGATGATGAGGGAGATACCTGGGAGCCTGAAG
ATTCATTGAAAGGGGTTTCTGAGAGCACTGCTCCATTGACATCTGAGGGTCCAGGATCATTTAGGAGTCTAAGTGGAAAA
GGTGACGAAGGGGGGAGTAGTGCTGGTAGCCTTTCAAGATTAGCGGGGTTGGGGCGTGCTGCGAGACGTCAACTAGCTGC
AGTACTTGACGAATTTTGGGGACAACTGTATGATTTCCATGGGAATGTAATTCAAGAAGCGAAGGCTAAGAAACTGGATC
TTTTGTTGGGGTTAGATTCAAAGGCTGTGTCCTCCTCGTTGAAAGTTGATACTAGTGCAAAGGAACTTTCCGGATATTTT
CCATCTGCAGGAGGGAGAGGATCTGATCCCATTATCAACTCAAGTTTATATGACTCTCCGAAGCAGCAGAGTGTGCAAAG
CAGTTTAGAGTCATATGGGGTCCAAAGGGGATCTTCCTCATTGTTGCCCAGCCGCGTGCAGTTGTTGGATGCCTATGTGC
AAAATTCAAGCCGCAGTGTTATTCTTCCTCATTGTTGCCCAGCCGCGTGCAGTTGTTGGATGCCTATGTGCAAAATTCAA
GCCGCAGTGTTATGGACTCTGGTGAGAGGCGCTATTCAAGCGTGCGCAGTCTCCCATCTTCTGAGAGTTGGGACAACCAG
CCAGCCACAATACATGGTTATCAGCTCTCATATCTCAATCGAATGGCAAAGGACAGAGGTTTTGATAATT
>Pyrbr_009344695.2_cds_XP_009342970.1_1
ATGGAATCCGCCAATCCTAATGCTAACATTATACCGGGTGTTCTACAGCGGTTGATTCCTGTTGTTGGACCTGTGCTTCT
GATTTCAGTTGGATATATTGACCCTGGAAAGTGGGCAGCAACTGCTGAAGCAGGTGCCTGTTTTGGCTCTGACCTTGCAG
CATTGATGCTTATTTTCAATTTGGCAGCTATTTTATGTCACTATCTGTCAGCTCGGATTGGTGTAGTCACCGGAAGAGAT
CTTGCACAGATATGCAGTGAGGAGTATGACAAAGGCACTTGCATATCCTTAGGAATTCAAACTGAGGTTTCTGCGATCCT
GTCAGACCTAACCATGGTCCTTGGCATTGCACATGGGCTTAATCTTCTGTTTGGTTGGGACCTGTTCACTTGTGTCTTTT
TGACTGCTGTTAATGCCGTTCTATACCCTCTTTTTTCCACCTTCCTGGAAACTTGCAAGGCGAAGGTTGTATGCATATAT
ATTACAGGATTTATACTCCTTTCCTTTGTTCTTGGAGTAATTATCAGTCAACCAGAAATGCCCCATTCCATGAATGGGAT
GCTAACAAAGCTGAGTGGGGAGAGTGCATTTGCGCTGATGAGCCTTCTTGGAGCCAGCATAATGCCTCACAGTCTGTATT
TTCATTCTTCTATTGTGCAGCAATATCAGCAGCAGGCAACTGTTCCCAAGGATGCTTTGTGTCATAACCATTTAGTTGCC
ATCATATGCATCTTCAGTGGTATTTACATGGTGAATTATGTCCTTATGACCTCAGCAGAAAATTTATTCTACAGTACAGA
GACAAGTTCAGGCCTTGTTCTTACGTTTCAGGATGCAATGTCACTAATGGAACAGGTCTTTTGCGGTCCAATAGTGCCAG
CTTCCTTCTTACTGGTTCTCGTTCTGTCAAATCAAATTACAACATTAAGCTGGAGTCTGGGTGGGGAAGTAGTCCTGAAT
GAATTTTTGAAAGTGGACCTTCCTGGTTGGCTTCATTGTGCTACAATCAGAATTATTGCCATTGTTCCAGCCCTTTATTT
TGTTTGGAGTTCGGGAGCTGAAGGAATGTATCAACTGCTTATATTCACACAAGTTTTGGCAGCTCTGCTACTGCCACCTT
CTGTGATCCCTATTTTTCGAATTGCTGCTTCAAGACCAAGAATGGGCGTCCATAAAATTTCTCAATTTGTTGAATTCTTA
TCTCTGATTACGCTTATTGGGATGCTTGGATTGAAAGTTATATTTGTAGTAGAAATGATTTTTGGGAATAGTGAATGGGG
TGGTAACTTGAGGTCGAACAGCGGTAGTAGTATGTCACTATTCCTCACTGCTTGTGCATCATTTTGTTTGATGATTTGGC
TGGCAGCTACCCCATTAAAATCTGCGAGTGTCCGATTAGAGGCTCAGGTGTGGAACTGGGAACTGAAGGGTACACCAGAT
TCGTTGAAAAATGAAGAGGAGAGTAACATAGCTGAACCTCAGTATCAGAGAGAGGCAAGTGTCCAGAACCATGAACCATC
ACCATCATTTGGGTTGGATGCTGATTCAGAAGTTGCAAATTTTGATCTTGATCTGCCTGACACTATCGTGGAGGCTGATC
AGGAACTTCACCAAACAACTGTAGGGGAGAATAGTAATTCTCATATTACCTTTCCTACCTCCCCTAAAAGCTGCATGGAG
GGATCCACATCTGCAGTGGAGTCAGTTCCAGTCGCAACTGTCGTTAATGATGTTTCTGATGTCACATTGGAGGACACCAG
TGCACTGAAGGTCAAGTCAACAGAAATTGAGAAGACAGTTGAAGTTGAAGGAGTTGAAGGAGACTTACCAACCGAAAAAG
ATGACGATGAGGGAGATACCTGGGAGCCTGAAGAATTATCAAAAGCGGTTTCTGGGAGCACTGCGCCATTGGCCTCCGAG
GGGTCAGGATCATTTAGGACTCTAAGTGGAAAAGGTGATGATTTGGGGAGCAGTACAGGAAGCCTGTCAAGATTAGCAGG
GTTGGGGCGTTCTGCAAGACGTCAACTAGCTACTATGCTTGATGAATTTTGGGGACAAATGTATGATTTCCATGGGAATG
TAATTCAAGACGCAAAGGCAGTGTCGTCCTCGCCGAAGGTTGATACTGGTGCAAAGGAATCTTTGGGATACTTTCCATCT
GTAGGAGGCAGAGGATCTGATTCTCTTATCAACCCAAGTTTATATGACTCTGCAAAGCAGCATATGGTCCAAAGCAGTTT
AGAGTCATATGTGGTCCAAAGGGGATCTTCCTCATTGTTGCCCAGCCACATGCAGTTGTTAGATGCGTATGTGCAAAGTT
CAAGCCGTAGCATTATTGACTCTGATGAGAGGCGCTATTCAAGTGTGCGCAATATCCCAACTTCTGAGAGTGGTGGGAAG
CGCTATCCAAGTATGCACAGTATCCCAACTTCTGAGAGTTGGGATTACCAGCCAGCTACAGTACATGGTTATCAGATTGC
ATCGTATATCAATCGATTGTCAAAGGAAAAAAATTCTGATAACTTGAACCCTCAAATGGAGCCATCAATCCTAAAGTCCG
GTTCTTCCTTGGGTGCTGAAAACTACAGAGATTCACTTGCATTTACCATGGGGCAGAAGTTGCAAAATAGGTTAGGATCT
GGTCAGGTCTCCAATTTTCAGAACTTTACAGTATCTAGAAATAGTCCAATGCAATCTGGAAGACCGTATTATGATCCATG
CTCTTCTGGAATTGCTGAGAATGTGGTAAGTCCAGCCAATGCAAAGAAATACCATAGTTTACCGGACATTCACCGGGAGC
TTTACATGCCTGATAAAAATGCTAACTGGGAAAGTTCTCTCGGGTATGGATCATCTCCTGGGATGGCTGGTTATGAATCA
TCCTTGTATTCAAATTCTGGGGCACGAACAAGAGCTCCTTTGGCTTTTGATGAACTCTCTCCAAAAGTCTACAATTCTCT
GTCATCACAACAGAGTTCTACTTTTAACACTGGGTCACTCTGGTCTAGACAGCCTTTTGAGCAGTTCGGTGTGGCTGATA
CTAGTCGTACTATTGATAGTGGAATTGGTAATAGGGTAGGTTCTGTAAATCAAGAATCTACTTCGGTTGCATATTCAGAG
GCCAAGCTTCTTCAGGCTTTCAGGCATTGCATTGTGAAGCTTTTGAAATTGGAAGGATCGGACTGGTTGTTTACACAGAA
TGATGGGGTTGATGAGGATCTAATTGATTGCGTGGCTGCAAAGGAGAAATTTCTTTATGAAGCTGAAACTAGAGAGATAA
ATCGAACAGGTCAAGTGGGTGAGCCTCAGTACCATTCTTCAGATACGGAGTCTGCTTCAGCATTGAAGAATAATGATTTG
AGTTATATTATGATTTCCTCAGTTCCACATTGTGGGGATGGTTGTATATGGAAGGCAGATTTGGTAGTAAGCTTTGGGGT
TTGGTGTATCCATCGCATTCTTGATTTGTCACTTATGGAAAGCCGGCCAGAGCTATGGGGGAAATATACCTACGTTCTCA
ACCGACTTCAGGGGATTATTGATTCGGCATTTTCAAAGCCTCGTTCTCCAATGTCACCATGCATCTGCCTTCAAGTTCCC
GCGGCACACCAGCTGCAATCGAGTCCATCATTTTCTAATGGAATACCTCCTCCTGCAAAACCAGCCAGGGGAAAATGCAC
AACGGCAGTAACGCTTCTAGACATGATCAAGGATGTGGAAATTGCAATCAATTCTCGAAGGGGCCGAACAGGGACAGCAG
CTGGTGATGTAGCTTTCCCAAAGGGAAAAGAAAATCTGGCATCTGTCCTCAAACGCTACAAGCGTAGATTATCCAACAAA
ACTGTTGGCACTCATGAGGGTCCTGGTTCGGGCAAGTCTCTGACATCTGCTCCTTATGGG
>Pyrbr_009344701.2_cds_XP_009342976.1_1
ATGGAATCCGCCAATCCTAATGCTAACATTATACCGGGTGTTCTACAGCGGTTGATTCCTGTTGTTGGACCTGTGCTTCT
GATTTCAGTTGGATATATTGACCCTGGAAAGTGGGCAGCAACTGCTGAAGCAGGTGCCTGTTTTGGCTCTGACCTTGCAG
CATTGATGCTTATTTTCAATTTGGCAGCTATTTTATGTCACTATCTGTCAGCTCGGATTGGTGTAGTCACCGGAAGAGAT
CTTGCACAGATATGCAGTGAGGAGTATGACAAAGGCACTTGCATATCCTTAGGAATTCAAACTGAGGTTTCTGCGATCCT
GTCAGACCTAACCATGGTCCTTGGCATTGCACATGGGCTTAATCTTCTGTTTGGTTGGGACCTGTTCACTTGTGTCTTTT
TGACTGCTGTTAATGCCGTTCTATACCCTCTTTTTTCCACCTTCCTGGAAACTTGCAAGGCGAAGGTTGTATGCATATAT
ATTACAGGATTTATACTCCTTTCCTTTGTTCTTGGAGTAATTATCAGTCAACCAGAAATGCCCCATTCCATGAATGGGAT
GCTAACAAAGCTGAGTGGGGAGAGTGCATTTGCGCTGATGAGCCTTCTTGGAGCCAGCATAATGCCTCACAGTCTGTATT
TTCATTCTTCTATTGTGCAGCAATATCAGCAGCAGGCAACTGTTCCCAAGGATGCTTTGTGTCATAACCATTTAGTTGCC
ATCATATGCATCTTCAGTGGTATTTACATGGTGAATTATGTCCTTATGACCTCAGCAGAAAATTTATTCTACAGTACAGA
GACAAGTTCAGGCCTTGTTCTTACGTTTCAGGATGCAATGTCACTAATGGAACAGGTCTTTTGCGGTCCAATAGTGCCAG
CTTCCTTCTTACTGGTTCTCGTTCTGTCAAATCAAATTACAACATTAAGCTGGAGTCTGGGTGGGGAAGTAGTCCTGAAT
GAATTTTTGAAAGTGGACCTTCCTGGTTGGCTTCATTGTGCTACAATCAGAATTATTGCCATTGTTCCAGCCCTTTATTT
TGTTTGGAGTTCGGGAGCTGAAGGAATGTATCAACTGCTTATATTCACACAAGTTTTGGCAGCTCTGCTACTGCCACCTT
CTGTGATCCCTATTTTTCGAATTGCTGCTTCAAGACCAAGAATGGGCGTCCATAAAATTTCTCAATTTGTTGAATTCTTA
TCTCTGATTACGCTTATTGGGATGCTTGGATTGAAAGTTATATTTGTAGTAGAAATGATTTTTGGGAATAGTGAATGGGG
TGGTAACTTGAGGTCGAACAGCGGTAGTAGTATGTCACTATTCCTCACTGCTTGTGCATCATTTTGTTTGATGATTTGGC
TGGCAGCTACCCCATTAAAATCTGCGAGTGTCCGATTAGAGGCTCAGGTGTGGAACTGGGAACTGAAGGGTACACCAGAT
TCGTTGAAAAATGAAGAGGAGAGTAACATAGCTGAACCTCAGTATCAGAGAGAGGCAAGTGTCCAGAACCATGAACCATC
ACCATCATTTGGGTTGGATGCTGATTCAGAAGTTGCAAATTTTGATCTTGATCTGCCTGACACTATCGTGGAGGCTGATC
AGGAACTTCACCAAACAACTGTAGGGGAGAATAGTAATTCTCATATTACCTTTCCTACCTCCCCTAAAAGCTGCATGGAG
GGATCCACATCTGCAGTGGAGTCAGTTCCAGTCGCAACTGTCGTTAATGATGTTTCTGATGTCACATTGGAGGACACCAG
TGCACTGAAGGTCAAGTCAACAGAAATTGAGAAGACAGTTGAAGTTGAAGGAGTTGAAGGAGACTTACCAACCGAAAAAG
ATGACGATGAGGGAGATACCTGGGAGCCTGAAGAATTATCAAAAGCGGTTTCTGGGAGCACTGCGCCATTGGCCTCCGAG
GGGTCAGGATCATTTAGGACTCTAAGTGGAAAAGGTGATGATTTGGGGAGCAGTACAGGAAGCCTGTCAAGATTAGCAGG
GTTGGGGCGTTCTGCAAGACGTCAACTAGCTACTATGCTTGATGAATTTTGGGGACAAATGTATGATTTCCATGGGAATG
TAATTCAAGACGCAAAGGCAGTGTCGTCCTCGCCGAAGGTTGATACTGGTGCAAAGGAATCTTTGGGATACTTTCCATCT
GTAGGAGGCAGAGGATCTGATTCTCTTATCAACCCAAGTTTATATGACTCTGCAAAGCAGCATATGGTCCAAAGCAGTTT
AGAGTCATATGTGGTCCAAAGGGGATCTTCCTCATTGTTGCCCAGCCACATGCAGTTGTTAGATGCGTATGTGCAAAGTT
CAAGCCGTAGCATTATTGACTCTGATGAGAGGCGCTATTCAAGTGTGCGCAATATCCCAACTTCTGAGAGTGGTGGGAAG
CGCTATCCAAGTATGCACAGTATCCCAACTTCTGAGAGTTGGGATTACCAGCCAGCTACAGTACATGGTTATCAGATTGC
ATCGTATATCAATCGATTGTCAAAGGAAAAAAATTCTGATAACTTGAACCCTCAAATGGAGCCATCAATCCTAAAGTCCG
GTTCTTCCTTGGGTGCTGAAAACTACAGAGATTCACTTGCATTTACCATGGGGCAGAAGTTGCAAAATAGGTTAGGATCT
GGTCAGGTCTCCAATTTTCAGAACTTTACAGTATCTAGAAATAGTCCAATGCAATCTGGAAGACCGTATTATGATCCATG
CTCTTCTGGAATTGCTGAGAATGTGGTAAGTCCAGCCAATGCAAAGAAATACCATAGTTTACCGGACATTCACCGGGAGC
TTTACATGCCTGATAAAAATGCTAACTGGGAAAGTTCTCTCGGGTATGGATCATCTCCTGGGATGGCTGGTTATGAATCA
TCCTTGTATTCAAATTCTGGGGCACGAACAAGAGCTCCTTTGGCTTTTGATGAACTCTCTCCAAAAGTCTACAATTCTCT
GTCATCACAACAGAGTTCTACTTTTAACACTGGGTCACTCTGGTCTAGACAGCCTTTTGAGCAGTTCGGTGTGGCTGATA
CTAGTCGTACTATTGATAGTGGAATTGGTAATAGGGTAGGTTCTGTAAATCAAGAATCTACTTCGGTTGCATATTCAGAG
GCCAAGCTTCTTCAGGCTTTCAGGCATTGCATTGTGAAGCTTTTGAAATTGGAAGGATCGGACTGGTTGTTTACACAGAA
TGATGGGGTTGATGAGGATCTAATTGATTGCGTGGCTGCAAAGGAGAAATTTCTTTATGAAGCTGAAACTAGAGAGATAA
ATCGAACAGGTCAAGTGGGTGAGCCTCAGTACCATTCTTCAGATACGGAGTCTGCTTCAGCATTGAAGAATAATGATTTG
AGTTATATTATGATTTCCTCAGTTCCACATTGTGGGGATGGTTGTATATGGAAGGCAGATTTGGTAGTAAGCTTTGGGGT
TTGGTGTATCCATCGCATTCTTGATTTGTCACTTATGGAAAGCCGGCCAGAGCTATGGGGGAAATATACCTACGTTCTCA
ACCGACTTCAGGGGATTATTGATTCGGCATTTTCAAAGCCTCGTTCTCCAATGTCACCATGCATCTGCCTTCAAGTTCCC
GCGGCACACCAGCTGCAATCGAGTCCATCATTTTCTAATGGAATACCTCCTCCTGCAAAACCAGCCAGGGGAAAATGCAC
AACGGCAGTAACGCTTCTAGACATGATCAAGGATGTGGAAATTGCAATCAATTCTCGAAGGGGCCGAACAGGGACAGCAG
CTGGTGATGTAGCTTTCCCAAAGGGAAAAGAAAATCTGGCATCTGTCCTCAAACGCTACAAGCGTAGATTATCCAACAAA
ACTGTTGGCACTCATGAGGGTCCTGGTTCGGGCAAGTCTCTGACATCTGCTCCTTATGGG
>Pyrbr_009375249.2_cds_XP_009373524.1_1
ATGGAATCCACCAATCCTAATGCTAACATTATGCCGGGTGTTCTACAGCGGTTGCTTCCTGTTGTTGGACCTGTGCTTCT
GATTTCAGTTGGATATATTGACCCTGGAAAGTGGGCAGCAACTGCTGAAGCAGGTGCCCGTTTTGGCTCTGACCTTGCAG
CATTGATGCTTATTTTCAATTTTGCAGCTATTTTATGTCACTATTTGTCAGCTCGGATTGGTGTAGTCACCGGAAGAGAT
CTTGCACAGATATGCAGTGAGGAGTATGACAAAGGCACATGCATATCCTTAGGAATTCAAACAGAGGTTTCTGCGATTCT
GTCAGACCTAACCATGATCCTCGGCATCGCACATGGGCTTAATCTTCTGTTTGGTTGGCACTTGTTTACTTGTGTCTTTT
TGACTGCTGTTAATGCCATTTTATACCCTCTTCTTTCCTCCTTCCTGGAAACTTGCAAGGCGAAGGTCCTATGCATATAT
GTTGCAGGATTCATACTCCTTTCCTTTGTTCTTGGAGTAATTATCAGTCAACCAGAAATGCCCCGTTCCATGAATGGGAT
GCTAACAAAGCTGAGTGGGGAGAGTGCATTTGCACTGATGAGTCTTCTTGGTGCAAGCATAATGCCTCACAGTCTTTATT
TTCATTCTTCTATAGTGCAGCAATATCAGCAGCAGGCAACTGTTCCCAAGGGTGCTTTGTGTCATAACCATTTAGTTGGC
ATAGTATGCATCTTCAGTTGTGTTTATATGGTGAATTATGTCCTTATGACCTCAGCGGAAAATTTATTCTACAGTCCAGA
GGCAAGTTCTGGCCTTGTTGTACTTGCGTTTCAGGATGCAATGTCGCTAATGGAACAGGTCTTTTGGGGTCCAATAGTAC
CGGCTTCCTTCTTACTGGTTCTCATTCTGTCAAATCAAATCACAACATTAAGCTGGAGTCTGGGTGGAGATGTAGTCCTG
AATGAATTTTTGAAAGTGGACCTTCCTGGTTGGCTTCATTGCGCTACCATCAGAATTATTGCCATTGTTCCAGCCCTTTA
TTTTGTTTGGAGTTCAGGAGCTGAAGGAATGTATCAACTGCTTATATTCACACAAGTTTTGGCAGCTCTGCTACTACCAT
CTTCCGTGATCCCTATTTTTCGAATTGCTGCTTCAAGACCAATAATGGGTGCCCATAAAATTTCACAATTTGTTGAATTC
TTATCCCTGATTACTCTTATTGGGATGCTTGGATTGAAAATTATATTTGTAGTAGAAATGATTTTTGGGAATAGTGAATG
GGGTGGTAATTTGAGGTCGCATGGCGGGAGTAGTATGTTACTATTCCTCACTGCTTGTGCATCATTTGGTTTGATGATTT
GGCTAGCAGCTACCCCGTTAAAATCTGCAAGTGTCCGATTAGAGGCTCAGGTGTGGAACTGGGAACTGATGGAGGGTACA
CCAGATTCGTTGACAAATGAAGAAGATATTAACAGAGCTGAACCTCAATATCATAGAGAGGCAAGTGTCCAGAGCCATGA
ACCATCACCATCATTTGGGTTGGATGCTGATTCAGAAGTTGATAATTTTGATCTGGATCTGCCTGATACTATCATGGAGG
CTGATCAGGAACTTCACCAAACAACTGTAGCAGAGAATAATAATTCTCATATTACCTTTCCTTGCTCCCCTAAAAGCCGC
ATGGAGGGATCCACATCTGCAGTGGAGTCATTTCCAGTCTCAACTGTTGTTAATGATGTTTCTGATGTCACATTGGAGGA
CACCAGTGCACTGAAGTTCAAGTCAACAGAGTCAATTGAGAAGACTGTTGAAGCTGAAGCAGACTTACCAACTGAAAAAG
ATGATGATGAGGGAGATACCTGGGAGCCTGAAGAATCATCAAAAGGGGTTTCTGGGAGCACTGCGCCATTGGCCTCTGAG
GGCTCGGGATCATTTAGGAGTCTAAGTGGAAAAGGCGATGATGGAGGAAGTAGTGCAGGAAGCCTTTCAAGATTAGCAGG
GTTGGGGCGTGCTGCAAGACGTCAACTAGCTGCTGTGCTTGATGAATTTTGGGGACAACTGTATGATTTCCATGGGAATG
TAATTCAAGACGCAAAGGCTAAAAAGCTGGACCTTCTGTTGGGATCAGATTCAAAGTCTCTGTCGTCCTCGCTGAAAGTT
GATACCAGTCCAAAGGGAACTTCTGGATTCTTTCCATCCGCAGGAGGCAGAGGATCTGATTCTCCAATCGGCTCAAGCTT
ATATGAGTCTGCAAAGCAGCATAGGGTTCAAAGCAGTTTAGAGTCATATGCGGTCCAAAGGGGATCTTCCTCATTGTTGC
CTAGCCACATGCAGTTGTTAGACACCTATGTGCAAAATTCAAGCCGCAGCATTATTGGCTCTGGTGAGAGGCGCTATTCA
AGTGTACGCAGTATCCCAACTACTGAGAGTGGTGAAAGGCGCTATTCAAGTGTGCGCAGTATCCCAACTTCTGAGAGTGG
TGAGAGGCGCTATTCAAGTGTGCGCAGTATCCCAACTTCTGAGAGTGGTGAGAGGCGCTATTCAAGTGTGCGCAGTGTCC
CAACTTCTGAGAGTGGTGAGAGGCGCTATTCAAGTGTGCGCAGTATCCCAACTTCTGAGAGTGGTGAGAGGCGCTATTCA
AGTGTGCGCAGTATCCCAACTTCTGAGAGTTGGGATTACCAGCCAGCCATAGTACATGATTATCAGATTGCATCATATCT
CAATCAAATGGCAAATGACAAAAGTTCTGATAACTTGAATGGTCAAATGGAGCCATCAGTCCTACAGTCCGGTTCTTCGT
TGGGTGCTGGAAACTACAGAGATTCACTTGCATTTACCATGGGGCAGAAGTTGCAAAATGGGTTAGGATCTGGTCAGGCC
TCCAGTTTTCAGAACTTTACAGTATCTAGAAATAGTCCAATGCAATCTGAAAGACCGTATTATGATCCACGGTCTTCTGG
AATTGCTGAGAATGTGGTAAGTCCAGCCAATGCAAAGAAATATCATAGTTTACCAGACATTCACCGGGAGCTTTACATGC
CTGATAAAAATGCTAACTGGGAAAGTCCTCTTGGGTATGGATCATCTGCTGGGATGACCGGTTATGAATCATCCTTGTAT
TCAAATTCTGGCGTACGAACAGGAGCTCCTTTGGCATTTGATGAACTCTCTCCAAAAGTCTACAATTCTCTGTCATCACA
ACAGAGTTCAACTTTTAACACTGGGTCGCTCTGGTCTAGACAGCCTTTTGAGCAGTTTGGTGTGGCTGATAATAATCGTA
CTATTGGTAGTGGAATTGGTAATAGGGTAGGTTCCGTAAACCAAGAAACAACTTCAGTTGCAGATTCAGAGGCCAAGCTG
CTTCAGTCTTTCAGGCATTGCATTGTGAAGCTTTTGAAATTGGAAGGGTCTGACTGGTTGTTTACGCAAAATGATGGGGT
TGATGAGGATCTAATTGATCGTGTGGCTGCAAGGGAGAAATTTCTTTATGAAGCTGAAACTAGAGAGATAAACCGAGGTC
AAATGGGCGAACCGCAGTACCATTCTTCAGATAGGAAGCCTGCTTCTGCAATGAAGAATAATGATTTGAGTCAGTTTATG
TTTTCCTCGGTTCCTCAATGTGGGGAGGGGTGTATATGGAAGGCAGATTTGGTAGTAAGCTTTGGGGTTTGGTGCATCCA
CCGCATTCTTGATTTATCACTTATGGAAAGCCGGCCAGAGCTATGGGGGAAATATACCTACGTTCTCAACCGGCTTCAGG
GGATTATTGATTCGGCATTTTCAAAGCCTCGTTCTCTGATGTCACCATGCTTCTGCCTTCAAGTTCCCGCTGCACACCAG
CTGAAATCAAGTTTATCATTTTCAAATGGAATACCTCCTGCTGCTAAACCAGCCAGGGGAAAATCCACAACTGCAGCAAC
GCTTCTAGACATAATCAAGGATGTGGAGATTGCAATCTCTTGTCGAAAGGGCCGGACAGGGACAGCAGCCGGTGATGTAG
CTTTCCCAAAGGGAAAAGAAAATCTGGCATCTGTCCTCAAACGCTACAAGCGTAGATTATCCAACAAAGCAGCTGGCACT
CATGAGGGTCCTGGTTCGCGCAAGTCACTGACATCTGCTCCTTATGGG
>Pyrbr_018651229.1_cds_XP_018506745.1_1
ATGGAATCCACCAATCCTAATGCTAACATTATGCCGGGTGTTCTACAGCGGTTGCTTCCTGTTGTTGGACCTGTGCTTCT
GATTTCAGTTGGATATATTGACCCTGGAAAGTGGGCAGCAACTGCTGAAGCAGGTGCCCGTTTTGGCTCTGACCTTGCAG
CATTGATGCTTATTTTCAATTTTGCAGCTATTTTATGTCACTATTTGTCAGCTCGGATTGGTGTAGTCACCGGAAGAGAT
CTTGCACAGATATGCAGTGAGGAGTATGACAAAGGCACATGCATATCCTTAGGAATTCAAACAGAGGTTTCTGCGATTCT
GTCAGACCTAACCATGATCCTCGGCATCGCACATGGGCTTAATCTTCTGTTTGGTTGGCACTTGTTTACTTGTGTCTTTT
TGACTGCTGTTAATGCCATTTTATACCCTCTTCTTTCCTCCTTCCTGGAAACTTGCAAGGCGAAGGTCCTATGCATATAT
GTTGCAGGATTCATACTCCTTTCCTTTGTTCTTGGAGTAATTATCAGTCAACCAGAAATGCCCCGTTCCATGAATGGGAT
GCTAACAAAGCTGAGTGGGGAGAGTGCATTTGCACTGATGAGTCTTCTTGGTGCAAGCATAATGCCTCACAGTCTTTATT
TTCATTCTTCTATAGTGCAGCAATATCAGCAGCAGGCAACTGTTCCCAAGGGTGCTTTGTGTCATAACCATTTAGTTGGC
ATAGTATGCATCTTCAGTTGTGTTTATATGGTGAATTATGTCCTTATGACCTCAGCGGAAAATTTATTCTACAGTCCAGA
GGCAAGTTCTGGCCTTGTTGTACTTGCGTTTCAGGATGCAATGTCGCTAATGGAACAGGTCTTTTGGGGTCCAATAGTAC
CGGCTTCCTTCTTACTGGTTCTCATTCTGTCAAATCAAATCACAACATTAAGCTGGAGTCTGGGTGGAGATGTAGTCCTG
AATGAATTTTTGAAAGTGGACCTTCCTGGTTGGCTTCATTGCGCTACCATCAGAATTATTGCCATTGTTCCAGCCCTTTA
TTTTGTTTGGAGTTCAGGAGCTGAAGGAATGTATCAACTGCTTATATTCACACAAGTTTTGGCAGCTCTGCTACTACCAT
CTTCCGTGATCCCTATTTTTCGAATTGCTGCTTCAAGACCAATAATGGGTGCCCATAAAATTTCACAATTTGTTGAATTC
TTATCCCTGATTACTCTTATTGGGATGCTTGGATTGAAAATTATATTTGTAGTAGAAATGATTTTTGGGAATAGTGAATG
GGGTGGTAATTTGAGGTCGCATGGCGGGAGTAGTATGTTACTATTCCTCACTGCTTGTGCATCATTTGGTTTGATGATTT
GGCTAGCAGCTACCCCGTTAAAATCTGCAAGTGTCCGATTAGAGGCTCAGGTGTGGAACTGGGAACTGATGGAGGGTACA
CCAGATTCGTTGACAAATGAAGAAGATATTAACAGAGCTGAACCTCAATATCATAGAGAGGCAAGTGTCCAGAGCCATGA
ACCATCACCATCATTTGGGTTGGATGCTGATTCAGAAGTTGATAATTTTGATCTGGATCTGCCTGATACTATCATGGAGG
CTGATCAGGAACTTCACCAAACAACTGTAGCAGAGAATAATAATTCTCATATTACCTTTCCTTGCTCCCCTAAAAGCCGC
ATGGAGGGATCCACATCTGCAGTGGAGTCATTTCCAGTCTCAACTGTTGTTAATGATGTTTCTGATGTCACATTGGAGGA
CACCAGTGCACTGAAGTTCAAGTCAACAGAGTCAATTGAGAAGACTGTTGAAGCTGAAGCAGACTTACCAACTGAAAAAG
ATGATGATGAGGGAGATACCTGGGAGCCTGAAGAATCATCAAAAGGGGTTTCTGGGAGCACTGCGCCATTGGCCTCTGAG
GGCTCGGGATCATTTAGGAGTCTAAGTGGAAAAGGCGATGATGGAGGAAGTAGTGCAGGAAGCCTTTCAAGATTAGCAGG
GTTGGGGCGTGCTGCAAGACGTCAACTAGCTGCTGTGCTTGATGAATTTTGGGGACAACTGTATGATTTCCATGGGAATG
TAATTCAAGACGCAAAGGCTAAAAAGCTGGACCTTCTGTTGGGATCAGATTCAAAGTCTCTGTCGTCCTCGCTGAAAGTT
GATACCAGTCCAAAGGGAACTTCTGGATTCTTTCCATCCGCAGGAGGCAGAGGATCTGATTCTCCAATCGGCTCAAGCTT
ATATGAGTCTGCAAAGCAGCATAGGGTTCAAAGCAGTTTAGAGTCATATGCGGTCCAAAGGGGATCTTCCTCATTGTTGC
CTAGCCACATGCAGTTGTTAGACACCTATGTGCAAAATTCAAGCCGCAGCATTATTGGCTCTGGTGAGAGGCGCTATTCA
AGTGTACGCAGTATCCCAACTACTGAGAGTGGTGAGAGGCGCTATTCAAGTGTGCGCAGTGTCCCAACTTCTGAGAGTGG
TGAGAGGCGCTATTCAAGTGTGCGCAGTATCCCAACTTCTGAGAGTGGTGAGAGGCGCTATTCAAGTGTGCGCAGTATCC
CAACTTCTGAGAGTTGGGATTACCAGCCAGCCATAGTACATGATTATCAGATTGCATCATATCTCAATCAAATGGCAAAT
GACAAAAGTTCTGATAACTTGAATGGTCAAATGGAGCCATCAGTCCTACAGTCCGGTTCTTCGTTGGGTGCTGGAAACTA
CAGAGATTCACTTGCATTTACCATGGGGCAGAAGTTGCAAAATGGGTTAGGATCTGGTCAGGCCTCCAGTTTTCAGAACT
TTACAGTATCTAGAAATAGTCCAATGCAATCTGAAAGACCGTATTATGATCCACGGTCTTCTGGAATTGCTGAGAATGTG
GTAAGTCCAGCCAATGCAAAGAAATATCATAGTTTACCAGACATTCACCGGGAGCTTTACATGCCTGATAAAAATGCTAA
CTGGGAAAGTCCTCTTGGGTATGGATCATCTGCTGGGATGACCGGTTATGAATCATCCTTGTATTCAAATTCTGGCGTAC
GAACAGGAGCTCCTTTGGCATTTGATGAACTCTCTCCAAAAGTCTACAATTCTCTGTCATCACAACAGAGTTCAACTTTT
AACACTGGGTCGCTCTGGTCTAGACAGCCTTTTGAGCAGTTTGGTGTGGCTGATAATAATCGTACTATTGGTAGTGGAAT
TGGTAATAGGGTAGGTTCCGTAAACCAAGAAACAACTTCAGTTGCAGATTCAGAGGCCAAGCTGCTTCAGTCTTTCAGGC
ATTGCATTGTGAAGCTTTTGAAATTGGAAGGGTCTGACTGGTTGTTTACGCAAAATGATGGGGTTGATGAGGATCTAATT
GATCGTGTGGCTGCAAGGGAGAAATTTCTTTATGAAGCTGAAACTAGAGAGATAAACCGAGGTCAAATGGGCGAACCGCA
GTACCATTCTTCAGATAGGAAGCCTGCTTCTGCAATGAAGAATAATGATTTGAGTCAGTTTATGTTTTCCTCGGTTCCTC
AATGTGGGGAGGGGTGTATATGGAAGGCAGATTTGGTAGTAAGCTTTGGGGTTTGGTGCATCCACCGCATTCTTGATTTA
TCACTTATGGAAAGCCGGCCAGAGCTATGGGGGAAATATACCTACGTTCTCAACCGGCTTCAGGGGATTATTGATTCGGC
ATTTTCAAAGCCTCGTTCTCTGATGTCACCATGCTTCTGCCTTCAAGTTCCCGCTGCACACCAGCTGAAATCAAGTTTAT
CATTTTCAAATGGAATACCTCCTGCTGCTAAACCAGCCAGGGGAAAATCCACAACTGCAGCAACGCTTCTAGACATAATC
AAGGATGTGGAGATTGCAATCTCTTGTCGAAAGGGCCGGACAGGGACAGCAGCCGGTGATGTAGCTTTCCCAAAGGGAAA
AGAAAATCTGGCATCTGTCCTCAAACGCTACAAGCGTAGATTATCCAACAAAGCAGCTGGCACTCATGAGGGTCCTGGTT
CGCGCAAGTCACTGACATCTGCTCCTTATGGG
>Pyrco_BartlettDH_EIN2.Chr12
ATGGAATCCGCCAATCCTAATGCTAACATTATGCCGGGTGTTCTACAGCGGTTGATTCCTGTTGTTGGACCTGTGCTTCT
GATTTCAGTTGGATATATTGACCCTGGAAAGTGGGCAGCAACTGCTGAAGCAGGTGCCTGTTTTGGCTCTGACCTTGCAG
CATTGATGCTTATTTTCAATTTGGCAGCTATTTTATGTCACTATCTGTCAGCTCGGATTGGTGTAGTCACCGGAAGAGAT
CTTGCACAGATATGCAGTGAGGAGTATGACAAAGGCACTTGCATATCCTTAGGAATTCAAACTGAGGTTTCTGCGATCCT
GTCAGACCTAACCATGGTCCTTGGCATTGCACATGGGCTTAATCTTCTGTTTGGTTGGGACCTGTTCACTTGTGTCTTTT
TGACTGCCGTTAATGCTGTTCTATACCCTCTTTTTTCCACCTTCCTGGAAACTTGCAAAGCGAAGGTTGTATGCATATAT
ATTACAGGATTTATACTCCTTTCCTTTGTTCTTGGAGTAATTATCAGTCAACCAGAAATGCCCCATTCCATGAATGGGAT
GCTAACAAAGCTGAGTGGGGAGAGTGCATTTGCGCTGATGAGCCTTCTTGGAGCCAGCATAATGCCTCACAGTCTGTATT
TTCATTCTTCTATTGTGCAGCAATATCAGCAGCAGGCAACTGTTCCCAAGGATGCTTTGTGTCATAACCATTTAGTTGCC
ATCATATGCATCTTCAGTGGCATTTACATGGTGAATTATGTCCTTATGACCTCAGCAGAAAATTTATTCTACAGTACAGA
GACAAGTTCAGGCCTTGTTCTTACGTTTCAGGATGCAATGTCACTAATGGAACAGGTCTTTTGCGGTCCAATAGTGCCAG
CTTCCTTGTTACTGGTTCTCGTTCTGTCAAATCAAATTACAACATTAAGCTGGAGTCTGGGTGGGGAAGTAGTCCTGAAT
GAATTTTTGAAAGTGGACCTTCCTGGTTGGCTTCATTGTGCTACAATCAGAATTATTGCCATTGTTCCAGCCCTTTATTT
TGTTTGGAGTTCGGGAGCTGAAGGAATGTATCAACTGCTTATATTCACACAAGTTTTGGCAGCTCTGCTACTGCCACCTT
CTGTGATCCCTATTTTTCGAATTGCTGCTTCAAGACCAAGAATGGGCGTCCATAAAATTTCTCAATTTGTTGAATTCTTA
TCCCTGATTACGCTTATTGGGATGCTTGGATTGAAAGTTATATTTGTAGTAGAAATGATTTTTGGGAATAGTGAATGGGG
TGGTAACTTGAGGTCGAACAGTGGTAGTAGTATGTCACTATTCCTCACTGCTTGTGCATCATTTTGTTTGATGATTTGGC
TGGCAGCTACCCCATTAAAATCTGCGAGTGTCCGATTAGAGGCTCAGGTGTGGAACTGGGAACTGAAGGGTACACCAGAT
TCGTTGAAAAATGAAGTGGAGAGTAACATAGCTGAACCTCAGTATCAGAGAGAGGCAAGTGTCCAGAACCATGAACCATC
ACCATCATTTGGGTTGGATGCTGATTCAGAAGTTGCAAATTTTGATCTTGATCTGCCTGACACTATCGTGGAGGCTGATC
AGGAACTTCACCAAACAACTGTAGGGGAGAATAGTAATTCTCATATTACCTTTCCTACCTCCCCTAAAAGCTGCATGGAG
GGATCCACATCTGCAGTGGAGTCAGTTCCAGTCGCAACTGTCGTTAATGATGTTTCTGATGTCACATTGGAGGACACCAG
TGCACTGAAGGTCAAGTCAACAGAAATTGAGAAGACAGTTGAAGTTGAAGGAGTTGAAGGAGACTTACCAACCGAAAAAG
ATGACGATGAGGGAGATACCTGGGAGCCTGAAGAATTATCAAAAGGGGTTTCTGGGAGCACTGCGCCATTGGCCTCCGAG
GGGTCAGGATCATTTAGGACTCTAAGTGGAAAAGGTGATGATTTGGGGAGCAGTACAGGAAGCCTTTCAAGATTAGCAGG
GTTGGGGCGTTCTGCAAGACGTCAACTAGCTACTATGCTTGATGAATTTTGGGGACAAATGTATGATTTCCATGGGAATG
TAATTCAAGACGCAAAGGCTAAGAAGCTGGACCTTTTGTTGGGATCAGATTCAAAGGCAGTGTCGTCCTCGCCGAAAGTT
GATACTGGTGCAAAGGAATCTTTGGGATACTTTCCATCTGTAGGAGGCAGAGGATCTGATTCTCTTATCAACTCAAGTTT
ATATGACTCTGCAAAGCAGCATATGGTTCAAAGCAGTTTAGAGTCATATGCGGTCCAAAGGGGATCTTCCTCATTGTTGC
CCAGCCACATGCAGTTGTTAGATGCGTATGTGCAAAGTTCAAGCCGTAGCATTATTGACTCTGATGAGAGGCGCTATCCA
AGTGTGCGCAGTATCCCAACTTCTGAGAGTGGTGGGAAGCGCTATCCAAGTATGCGCAGTATCCCAACTTCTGAGAGTTG
GGATTACCAGCCAGCTACAGTACATGGTTATCAGATTGCATCGTATCTCAATCGATTGTCAAAGGAAAAAAATTCTGATA
ACTTGAACCCTCAAATGGAGCCATCAATCCTAAAGTCCGGTTCTTCGTTGGGTGCTGGAAACTACAGAGATTCACTTGCA
TTTACCATGGGGCAGAAGTTGCAAAATAGGTTAGGATCTGGTCAGGTCTCCAATTTTCAGAACTTTACAGTATCTAGAAA
TAGTCCAATGCAATCTGGAAGACCGTATTATGATCCATGCTCTTCTGGAATTGCTGAGAATGTGGTAAGTCCAGCAAATG
CAAAGAAATACCATAGTTTACCAGACATTCACCGGGAGCTTTACATGCCTGATAAAAATGCTAACTGGGAAAGTTCTCTC
GGGCATGGATCATCTCCTGGGATGGCTGGTTATGAATCATCCTTGTATTCAAATTCTGGGGCACGAACAAGAGCTCCTTT
GGCTTTTGATGAACTCTCTCCAAAAGTCTACAATTCTCTGTCATCACAACAGAGTTCTACTTTTAACACTGGGTCACTCT
GGTCTAGACAGCCTTTTGAGCAGTTCGGTGTGGCTGATACTAGTCGTACTATTGGTAGTGGAATTGGTAATAGGGTAGGT
TCTGTAAATCAAGAATCTACTTTGGTTGCATATTCAGAGGCCAAGCTTCTTCAGGCTTTCAGGCATTGCATTGTGAAGCT
TTTGAAATTGGAAGGGTCGGACTGGTTGTTTACACAGAATGATGGGGTTGATGAGGATCTAATTGATTGCGTGGCTGCAA
AGGAGAAATTTCTTTATGAAGCTGAAACTAGAGAGATAAATCGAACAGGTCAAGTGGGCGAGCCTCAGTACCATTCTTCA
GATACGGAGTCTGCTTCAGCATTGAAGAATAATGATTTGAGTTATATTATGATTTCCTCAGTTCCACATTGTGGGGATGG
TTGTATATGGAAGGCAGATTTGGTAGTAAGCTTTGGGGTTTGGTGTATCCATCGCATTCTTGATTTGTCACTTATGGAAA
GCCGGCCAGAGCTATGGGGGAAATATACCTACGTTCTCAACCGACTTCAGGGGATTATTGATTCGGCATTTTCAAAGCCT
CGTTCTCCAATGTCACCATGCATCTGCCTTCAAGTTCCCGCGGCACACCAGCTGCAATCGAGTCCATCATTTTCTAATGG
AATACCTCCTCCTGCAAAACCAGCCAGGGGAAAATGCACAACGGCAGTAACGCTTCTAGACATGATCAAGGATGTGGAAA
TTGCAATCAATTCTCGAAAGGGCCGAACAGGGACAGCAGCTGGTGATGTAGCTTTCCCAATGGGAAAAGAAAATATGGCA
TCTGTCCTTAAACGCTACAAGCGTAGATTATCCAACAAAACTGTTGGCACTCATGAGGGTCCTGGTTCGGGCAAGTCTCT
GACATCTGCTCCTTATGGG
>Pyrco_BartlettDH_new_EIN2.Chr4
ATGGAATCCACCAATCCTAATGCTAACATTATGCCGGGTGTTCTACAGCGGTTGCTTCCTGTTGTTGGACCTGTGCTTCT
GATTTCAGTTGGATATATTGACCCTGGAAAGTGGGCAGCAACTGCTGAAGCAGGTGCCCGTTTTGGCTCTGACCTCGCAG
CATTGATGCTTATTTTCAATTTTGCAGCTATTTTATGTCACTATTTGTCAGCTCGGATTGGTGTAGTCACCGGAAGAGAT
CTTGCACAGATATGCAGTGAGGAGTATGACAAGGGCACATGCATATCCTTAGGAATTCAAACAGAGGTTTCTGCAATTCT
GTCAGACCTAACCATGATCCTCGGCATCGCACATGGGCTTAATCTTCTGTTTGGTTGGGACTTGTTCACTTGTGTCTTTT
TGACTGCTGTTAATGCCATTTTATACCCTCTTCTTTCCTCCTTCCTGGAAACTTGCAAGGCGAAGGTCCTATGCATATAT
GTTGCAGGATTCATACTCCTTTCCTTTGTTCTTGGAGTAATTATCAGTCAACCAGAAATGCCCCGTTCCATGAATGGGAT
GCTAACAAAGCTGAGTGGGGAGAGTGCATTTGCACTGATGAGTCTTCTTGGTGCAAGCATAATGCCTCACAGTCTTTATT
TTCATTCTTCTATAGTGCAGCAATATCAGCAGCAAGCAACTGTTCCCAAGGGTGCTTTGTGTCATAACCATTTAGTTGCC
ATAGTATGCATCTTCAGTGGTGTTTATATGGTGAATTATGTCCTTATGACCTCAGCGGAAAATTTATTCTACAGTCCAGA
GGCAAGTTCTGGCCTTGTTGTACTTGCGTTTCAGGATGCAATGTCGCTAATGGAACAGGTCTTTTGGGGTCCAATAGTAC
CGGCTTCCTTCTTACTGGTTCTCATTCTGTCAAATCAAATCACAACATTAAGCTGGAGTCTGGGTGGAGATGTAGTCCTG
AATGAATTTTTGAAAGTGGACCTTCCTGGTTGGCTTCATTGCGCTACTATCAGAATTATTGCCATTGTTCCAGCCCTTTA
TTTTGTTTGGAGTTCAGGAGCCGAAGGAATGTATCAACTGCTTATATTCACACAAGTTTTGGCAGCTCTGCTACTACCAT
CTTCCGTGATCCCTATTTTTCGAATTGCTGCTTCAAGACCAATAATGGGTGCCCATAAAATTTCACAATTTGTTGAATTC
TTATCCCTGATTACTCTTATTGGGATGCTTGGATTGAAAATTATATTTGTAGTAGAAATGATTTTTGGGAATAGTGAATG
GGGTGGTAATTTGAGGTCGCATGGCGGGAGTAGTATGTTACTATTCCTCACTGCTTGTGCATCATTTGGTTTGATGATTT
GGCTAGCAGCTACCCCGTTAAAATCTGCAAGTGTCCGATTAGAGGCTCAGGTGTGGAACTGGGAACTGATGGAGGGTACA
CCAGATTCATTGACAAATGAAGAAGATATTAACAGAGCTGAACCTCAATATCATAGAGAGGCAAGTGTCCAGAGCCATGA
ACCATCACCATCACTTGGGTTGGATGCTGATTCAGAAGTTGATAATTTTGATCTGGATCTGCCTGATACTATCATGGAGG
CTGATCAGGAACTTCACCAAACAACTGTAGCAGAGAATAATAATTCTCATATTACCTTTCCTTGCTCCCCTAAAAGCCGC
ATGGAGGGATCCACATCTGCAGTGGAGTCATTTCCAGTCTCAACTGTTGTTAATGATGTTTCTGATCTCACATTGGAGGA
CACCAGTACACTGAAGTTCAAGTCAACAGAGTCAATTGAGAAGACTGTTGAAGCTGAAGCAGACTTACCAACTGAAAAAG
ATGATGATGAGGGAGATACCTGGGAGCCTGAAGAATCATCAAAAGGGGTTTCTGGGAGCACTGCGCCATTGGCCTCTGAG
GGCTCGGGATCATTTAGGAGTCTAAGTGGAAAAGGTGATGATGGAGGAAGTAGTGCAGGAAGCCTTTCAAGATTAGCAGG
GTTGGGGCGTGCTGCAAGACGTCAACTGGCTGCTGTGCTTGATGAATTTTGGGGACAACTGTATGATTTCCATGGAAATG
TAATTCAAGACGCAAAGGCTAAAAAGCTGGACCTTCTGTTGGGATCAGATTCAAAGTCTGTGTCGTCCTCGCTGAAAGTT
GATACCAGTCCAAAGGGAACTTCTGGATTCTTTCCATCCTCAGTAGGCAGAGGATCTGATTCTCTAATCAGCTCAAGTTT
ATATGAGTCTGCAAAGCAGCATAGGGTTCAAAGCAGTTTAGAGTCATATGTGGTCCAAAGGGGATCTTCCTCATTGTTGC
CTAGCCACATGCAGTTGTTAGACACCTATGTGCAAAATTCAAGCCGCAGCATTATTGGCTCTGGTGAGAGGCGCTATTCA
AGTGTACGCAGTATCCCAACTACTGAGAGTGGTGAGAGGCGCTATTCAAGTGTGCGCAGTATCCCAACTTCTGAGAGTGG
TGAGAGGCGCTATTCAAGTGTGCGCAGTGTCCCAACTTCTGAGAGTGGTGAGAGGCGCTATTCAAGTGTGCGCAGTATCC
CAACTTCTGAGAGTTGGGATTACCAGCCAGCCATAGTACATGATTATCAGATTGCATCATATCTCAATCAAATGGCAAAT
GACAAAAGTTCTGATAACTTGAATGGTCAAATGGAGCCATCAGTCCTACAGTCCGGTTCTTCGTTGGGTGCTGGAAACTA
CAGAGATTCACTTGCATTTACCATGGGGCAGAAGTTGCAAAATGGGTTAGGATCTGGTCAGGCCTCCAGTTTTCAGAACT
TTACAGTATCTAGAAATAGTCCAATGCAATCTGAAAGACCGTATCATGATCCACGGTCTTCTGGAATTGCTGAGAATGTG
GTAAGTCCAGCCAATGCAAAGAAATATCATAGTTTACCAGACATTCATCGGGAGCTTTACATGCCTGATAAAAATGCTAA
CTGGGAAAGTCCTCTTGGGTATGGATCATCTGCTGGGATGACCGGTTATGAATCATCCTTGTATTCAAATTCTGGGGTGC
GAACAGGAGCTCCTTTGGCATTTGATGAACTCTCTCCAAAAGTCTACAATTCTCTGTCATCACAACAGAGTTCAACTTTT
AACACACGTTCGCTCTGGTCTAGACAGCCTTTTGAGCAGTTTGGTGTGGCTGATAATAATCGTACTATTGGTAGTGGAAT
TGGTAATAGGGTAGGTTCCGTAAACCAAGAAACAACATCAGTTGCAGATTCAGAGGCCAAGCTGCTTCAGTCTTTCAGGC
ATTGCATTGTGAAGCTTTTGAAATTGGAAGGGTCTGACTGGTTGTTTACGCAAAATGATGGGGTTGATGAGGATCTAATT
GATCGTGTGGCTGCAAGGGAGAAATTTCTTTACGAAGCTGAAACTAGAGAGATAAACCGAACAGGTCAAATGGGCGAACC
GCAGTACCATTCTTCAGATAGGAAGCCTGCTTCTGCAATGAAGAATAATGATTTGAGTCAGTTTATGTTTTCCTCGGTTC
CTCATTGTGGGGAGGGGTGTATATGGAAGGCAGATTTGGTAGTAAGCTTTGGGGTTTGGTGCATCCACCGCATTCTTGAT
TTATCACTTATGGAAAGCCGGCCAGAGCTATGGGGGAAATATACCTACGTTCTCAACCGGCTTCAGGGGATTATTGATTC
GGCATTTTCAAAGCCTCGTTCTCTGATGTCACCATGCTTCTGCCTTCAAGTTCCCGCTGCACACCAGCTGAAATCAAGTT
TATCATTTTCAAATGGAATACCTCCTGCTGCTAAACCAGCCAGGGGAAAATCCACAACTGCAGTAACGCTTCTAGACATA
ATCAAGGATGTGGAGATTGCAATCTCTTGTCGAAAGGGCCGGACAGGGACAGCAGCCGGTGATGTAGCTTTCCCAAAGGG
AAAAGAAAATCTGGCATCTGTCCTCAAACGCTACAAGCGTAGATTATCCAACAAAGCAGCTGGCACTCATGAGGGTCCTG
GTTCGCGCAAGTCTCTGACATCTGCTCCTTATGGG
>Pyrco_Bartlett_008615.1
ATGGAATCCGCCAATCCTAATGCTAACATTATGCCGGGTGTTCTACAGCGGTTGATTCCTGTTGTTGGACCTGTGCTTCT
GATTTCAGTTGGATATATTGACCCTGGAAAGTGGGCAGCAACTGCTGAAGCAGGTGCCTGTTTTGGCTCTGACCTTGCAG
CATTGATGCTTATTTTCAATTTGGCAGCTATTTTATGTCACTATCTGTCAGCTCGGATTGGTGTAGTCACCGGAAGAGAT
CTTGCACAGATATGCAGTGAGGAGTATGACAAAGGCACTTGCATATCCTTAGGAATTCAAACTGAGGTTTCTGCGATCCT
GTCAGACCTAACCATGGTCCTTGGCATTGCACATGGGCTTAATCTTCTGTTTGGTTGGGACCTGTTCACTTGTGTCTTTT
TGACTGCCGTTAATGCTGTTCTATACCCTCTTTTTTCCACCTTCCTGGAAACTTGCAAAGCGAAGGTTGTATGCATATAT
ATTACAGGATTTATACTCCTTTCCTTTGTTCTTGGAGTAATTATCAGTCAACCAGAAATGCCCCATTCCATGAATGGGAT
GCTAACAAAGCTGAGTGGGGAGAGTGCATTTGCGCTGATGAGCCTTCTTGGAGCCAGCATAATGCCTCACAGTCTGTATT
TTCATTCTTCTATTGTGCAGCAATATCAGCAGCAGGCAACTGTTCCCAAGGATGCTTTGTGTCATAACCATTTAGTTGCC
ATCATATGCATCTTCAGTGGTATTTACATGGTGAATTATGTCCTTATGACCTCAGCAGAAAATTTATTCTACAGTACAGA
GACAAGTTCAGGCCTTGTTCTTACGTTTCAGGATGCAATGTCACTAATGGAACAGGTCTTTTGCGGTCCAATAGTGCCAG
CTTCCTTCTTACTGGTTCTCGTTCTGTCAAATCAAATTACAACATTAAGCTGGAGTCTGGGTGGGGAAGTAGTCCTGAAT
GAATTTTTGAAAGTGGACCTTCCTGGTTGGCTTCATTGTGCTACAATCAGAATTATTGCCATTGTTCCAGCCCTTTATTT
TGTTTGGAGTTCGGGAGCTGAAGGAATGTATCAACTGCTTATATTCACACAAGTTTTGGCAGCTCTGCTACTGCCACCTT
CTGTGATCCCTATTTTTCGAATTGCTGCTTCAAGACCAAGAATGGGCGTCCATAAAATTTCTCAATTTGTTGAATTCTTA
TCCCTGATTACGCTTATTGGGATGCTTGGATTGAAAGTTATATTTGTAGTAGAAATGATTTTTGGGAATAGTGAATGGGG
TGGTAACTTGAGGTCGAACAGTGGTAGTAGTATGTCACTATTCCTCACTGCTTGTGCATCATTTTGTTTGATGATTTGGC
TGGCAGCTACCCCATTAAAATCTGCGAGTGTCCGATTAGAGGCTCAGGTGTGGAACTGGGAACTGAAGGGTACACCAGAT
TCGTTGAAAAATGAAGAGGAGAGTAACATAGCTGAACCTCAGTATCAGAGAGAGGCAAGTGTCCAGAACCACGAACCATC
ACCATCATTTGGGTTGGATGCTGATTCAGAAGTTGCAAATTTTGATCTTGATCTGCCTGACACTATCGTGGAGGCTGATC
AGGAACTTCACCAAACAACTGTAGGGGAGAATAGTAATTCTCATATTACCTTTCCTACCTCCCCTAAAAGCTGCATGGAG
GGATCCACATCTGCAGTGGAGTCAGTTCCAGTCGCAACTGTCGTTAATGATGTTTCTGATGTCACATTGGAGGACACCAG
TGCACTGAAGGTCAAGTCAACAGAAATTGAGAAGACAGTTGAAGTTGAAGGAGTTGAAGGAGACTTACCAACCGAAAAAG
ATGACGATGAGGGAGATACCTGGGAGCCTGAAGAATTATCAAAAGGGGTTTCTGGGAGCACTGCGCCATTGGCCTCCGAG
GGGTCAGGATCATTTAGGACTCTAAGTGGAAAAGGTGATGATTTGGGGAGCAGTATGGGAAGCCTTTCAAGATTAGCAGG
GTTGGGGCGTTCTGCAAGACGTCAACTAGCTACTATGCTTGATGAATTTTGGGGACAAATGTATGATTTCCATGGGAATG
TAATTCAAGACGCAAAGGCTAAGAAGCTGGACCCTTTGTTGGGATCAGATTCAAAGGCAGTGTCGTCCTCGCCGAAAGTT
GATACTGGTGCAAAGGAATCTTTGGGATACTTTCCATCTGTAGGAGGCAGAGGATCTGATTCTCTTATCAACTCAAGTTT
ATATGACTCTGCAAAGCAGCATATGGTTCAAAGCAGTTTAGAGTCATATGCGGTCCAAAGGGGATCTTCCTCATTGTTGC
CCAGCCACATGCAGTTGTTAGATGCGTATGTGCAAAGTTCAAGCCGTAGCATTATTGACTCTGATGAGAGGCGCTATCCA
AGTGTGCGCAGTATCCCGACTTCTGAGAGTGGTGGGAAGCGCTATCCAAGTATTCGCAGTATCCCAACTTCTGAGAGTTG
GGATTACCAGCCAGCTACAGTACATGGTTATCAGATTGCATCGTATCTCAATCGATTGTCAAAGGAAAAAAATTCTGATA
ACTTGAACCCTCAAATGGAGCCATCAATCCTAAAGTCTGGTTCTTCGTTGGGTGCTGGAAACTACAGAGATTCACTTGCA
TTTACCATGGGGCAGAAGTTGCAAAATAGGTTAGGATCTGGTCAGGTCTCCAATTTTCAGAACTTTACAGTATCTAGAAA
TAGTCCAATGCAATCTGGAAGACCGTATTATGATCCATGCTCTTCTGGAATTGCTGAGAATGTGGTAAGTCCAGCCAATG
CAAAGAAATACCATAGTTTACCAGACATTCACCGGGAGCTTTACATGCCTGATAAAAATGCTAACTGGGAAAGTTCTCTC
GGGCATGGATCATCTCCTGGGATGGCTGGTTATGAATCATCCTCGTATTCAAATTCTGGGGCACGAACAAGAGCTCCTTT
GGCTTTTGATGAACTCTCTCCAAAAGTCTACAATTCTCTGTCATCACAACAGAGTTCTACTTTTAACACTGGGTCACTCT
GGTCTAGACAGCCTTTTGAGCAGTTCGGTGTGGCTGATACTAGTCGTACTATTGGTAGTGGAATTGGTAATAGGGTAGGT
TCTGTAAATCAAGAATCTACTTTGGTTGCATATTCAGAGGCCAAGCTTCTTCAGGCTTTCAGGCATTGCATTGTGAAGCT
TTTGAAATTGGAAGGGTCGGACTGGTTGTTTACACAGAATGATGGGGTTGATGAGGATCTAATTGATTGCGTGGCTGCAA
AGGAGAAATTTCTTTATGAAGCTGAAACTAGAGAGATAAATCGAACAGGTCAAGTGGGCGAGCCTCAGTACCATTCTTCA
GATACGGAGTCTGCTTCAGCATTGAAGAATAATGATTTGAGTTATATTATGATTTCCTCAGTTCCACATTGTGGGGATGG
TTGTATATGGAAGGCAGATTTGGTAGTAAGCTTTGGGGTTTGGTGTATCCATCGCATTCTTGATTTGTCACTTATGGAAA
GCCGGCCAGAGCTATGGGGGAAATATACCTACGTTCTCAACCGACTTCAGGGGATTATTGATTCGGCATTTTCAAAGCCT
CGTTCTCCAATGTCACCATGCATCTGCCTTCAAGTTCCCACGGCACACCAGCTGCAATCGAGTCCATCATTTTCTAATGG
AATACCTCCTCCTGCAAAACCAGCCAGGGGAAAATGCACAACGGCAGTAACGCTTCTAGACATGATCAAGGATGTGGAAA
TTGCAATCAATTCTCGAAAGGGCCGAACAGGGACAGCAGCTGGTGATGTAGCTTTCCCAAAGGGAAAAGAAAATCTGGCA
TCTGTCCTCAAACGCTACAAGCGTAGATTATCCAACAAAACTGTTGGCACTCATGAGGGTCCTGGTTCGGGCAAGTCTCT
GACATCTGCTCCTTATGGG
>Pyrco_Bartlett_018637.1
ATGGAATCCACCAATCCTAATGCTAACATTATGCCGGGTGTTCTACAGCGGTTGCTTCCTGTTGTTGGACCTGTGCTTCT
GATTTCAGTTGGATATATTGACCCTGGAAAGTGGGCAGCAACTGCTGAAGCAGGTGCCCGTTTTGGCTCTGACCTCGCAG
CATTGATGCTTATTTTCAATTTTGCAGCTATTTTATGTCACTATTTGTCAGCTCGGATTGGTGTAGTCACCGGAAGAGAT
CTTGCACAGATATGCAGTGAGGAGTATGACAAGGGCACATGCATATCCTTAGGAATTCAAACAGAGGTTTCTGCAATTCT
GTCAGACCTAACCATGATCCTCGGCATCGCACATGGGCTTAATCTTCTGTTTGGTTGGGACTTGTTCACTTGTGTCTTTT
TGACTGCTGTTAATGCCATTTTATACCCTCTTCTTTCCTCCTTCCTGGAAACTTGCAAGGCAAAGGTCCTATGCATATAT
GTTGCAGGATTCATACTCCTTTCCTTTGTTCTTGGAGTAATTATCAGTCAACCAGAAATGCCCCGTTCCATGAATGGGAT
GCTAACAAAGCTGAGTGGGGAGAGTGCATTTGCACTGATGAGTCTTCTTGGTGCAAGCATAATGCCTCACAGTCTTTATT
TTCATTCTTCTATAGTGCAGCAATATCAGCAGCAAGCAACTGTTCCCAAGGGTGCTTTGTGTCATAACCATTTAGTTGCC
ATAGTATGCATCTTCAGTGGTGTTTATATGGTGAATTATGTCCTTATGACCTCAGCGGAAAATTTATTCTACAGTCCAGA
GGCAAGTTCTGGCCTTGTTGTACTTGCGTTTCAGGATGCAATGTCGCTAATGGAACAGGTCTTTTGGGGTCCAATAGTAC
CGGCTTCCTTCTTACTGGTTCTCATTCTGTCAAATCAAATCACAACATTAAGCTGGAGTCTGGGTGGAGATGTAGTCCTG
AATGAATTTTTGAAAGTGGACCTTCCTGGTTGGCTTCATTGCGCTACTATCAGAATTATTGCCATTGTTCCAGCCCTTTA
TTTTGTTTGGAGTTCAGGAGCCGAAGGAATGTATCAACTGCTTATATTCACACAAGTTTTGGCAGCTCTGCTACTACCAT
CTTCCGTGATCCCTATTTTTCGAATTGCTGCTTCAAGACCAATAATGGGTGCCCATAAAATTTCACAATTTGTTGAATTC
TTATCCCTGATTACTCTTATTGGGATGCTTGGATTGAAAATTATATTTGTAGTAGAAATGATTTTTGGGAATAGTGAATG
GGGTGGTAATTTGAGGTCGCATGGCGGGAGTAGTATGTTACTATTCCTCACTGCTTGTGCATCATTTGGTTTGATGATTT
GGCTAGCAGCTACCCCGTTAAAATCTGCAAGTGTCCGATTAGAGGCTCAGGTGTGGAACTGGGAACTGATGGAGGGTACA
CCAGATTCATTGACAAATGAAGAAGATATTAACAGAGCTGAACCTCAATATCATAGAGAGGCAAGTGTCCAGAGCCATGA
ACCATCACCATCACTTGGGTTGGATGCTGATTCAGAAGTTGATAATTTTGATCTGGATCTGCCTGATACTATCATGGAGG
CTGATCAGGAACTTCACCAAACAACTGTAGCAGAGAATAATAATTCTCATATTACCTTTCCTTGCTCCCCTAAAAGCCGC
ATGGAGGGATCCACATCTGCAGTGGAGTCATTTCCAGTCTCAACTGTTGTTAATGATGTTTCTGATGTCACATTGGAGGA
CACCAGTGCACTGAAGTTCAAGTCAACAGAGTCAATTGAGAAGACTGTTGAAGCTGAAGCAGACTTACCAACTGAAAAAG
ATGATGATGAGGGAGATACCTGGGAGCCTGAAGAATCATCAAAAGGGGTTTCTGGGAGCACTGCGCCATTGGCCTCTGAG
GGCTCGGGATCATTTAGGAGTCTAAGTGGAAAAGGCGATGATGGAGGAAGTAGTGCAGGAAGCCTTTCAAGATTAGCAGG
GTTGGGGCGTGCTGCAAGACGTCAACTAGCTGCTGTGCTTGATGAATTTTGGGGACAACTGTATGATTTCCATGGGAATG
TAATTCAAGACGCAAAGGCTAAAAAGCTGGACCTTCTGTTGGGATCAGATTCAAAGTCTGTGTCGTCCTCGCTGAAAGTT
GATACCAGTCCAAAGGGAACTTCTGGATTCTTTCCATCCGCAGGAGGCAGAGGATCTGATTCTCTAATCAGCTCAAGTTT
ATATGAGTCTGCAAAGCAGCATAGGGTTCAAAGCAGTTTAGAGTCATATGCGGTCCAAAGGGGATCTTCCTCATTGTTGC
CTAGCCACATGCAGTTGTTAGACACCTATGTGCAAAATTCAAGCCGCAGCATTATTGGCTCTGGTGAGAGGCGCTATTCA
AGTGTACGCAGTATCCCAACTACTGAGAGTGGTGAGAGGCGCTATTCAAGTGTGCGCAGTATCCCAACTTCTGAGAGTGG
TGAGAGGCGCTATTCAAGTGTGCGCAGTGTCCCAACTTCTGAGAGTGGTGAGAGGCGCTATTCAAGTGTGCGCAGTATCC
CAACTTCTGAGAGTTGGGATTACCAGCCAGCCATAGTACATGATTATCAGATTGCATCATATCTCAATCAAATGGCAAAT
GACAAAAGTTCTGATAACTTGAATGGTCAAATGGAGCCATCAGTCCTACAGTCCGGTTCTTCGTTGGGTGCTGGAAACTA
CAGAGATTCACTTGCATTTACCATGGGGCAGAAGTTGCAAAATGGGTTAGGATCTGGTCAGGCCTCCAGTTTTCAGAACT
TTACAGTATCTAGAAATAGTCCAATGCAATCTGAAAGACCGTATCATGATCCACGGTCTTCTGGAATTGCTGAGAATGTG
GTAAGTCCAGCCAATGCAAAGAAATATCATAGTTTACCAGACATTCATCGGGAGCTTTACATGCCTGATAAAAATGCTAA
CTGGGAAAGTCCTCTTGGGTATGGATCATCTGCTGGGATGACCGGTTATGAATCATCCTTGTATTCAAATTCTGGGGTGC
GAACAGGAGCTCCTTTGGCATTTGATGAACTCTCTCCAAAAGTCTACAATTCTCTGTCATCACAACAGAGTTCAACTTTT
AACACTGGTTCGCTCTGGTCTAGACAGCCTTTTGAGCAGTTTGGTGTGGCTGATAATAATCGTACTATTGGTAGTGGAAT
TGGTAATAGGGTAGGTTCCGTAAACCAAGAAACAACTTCAGTTGCAGATTCAGAGGCCAAGCTTCTTCAGTCTTTCAGGC
ATTGCATTGTGAAGCTTTTGAAATTGGAAGGGTCTGACTGGTTGTTTACGCAAAATGATGGGGTTGATGAGGATCTAATT
GATCGTGTGGCTGCAAGGGAGAAATTTCTTTATGAAGCTGAAACTAGAGAGATAAACCGAACAGGTCAAATGGGCGAACC
GCAGTACCATTCTTCAGATAGGAAGCCTGCATCTGCAGTGAAGAATAATGATTTGAGTCAGTTTATGTTTTCCTCGGTTC
CTCATTGTGGGGAGGGGTGTATATGGAAGGCAGATTTGGTAGTAAGCTTTGGGGTTTGGTGCATCCACCGCATTCTTGAT
TTATCACTTATGGAAAGCCGGCCAGAGCTATGGGGGAAATATACCTACGTTCTCAACCGGCTTCAGGGGATTATTGATTC
GGCATTTTCAAAGCCTCGTTCTCTGATGTCACCATGCTTCTGCCTTCAAGTTCCCGCTGCACACCAGCTGAAATCAAGTT
TATCATTTTCAAATGGAATACCTCCTGCTGCTAAACCAGCCAGGGGAAAATCCACAACTGCAGCAACGCTTCTAGACATA
ATCAAGGATGTGGAGATTGCAATCTCTTGTCGAAAGGGCCGGACAGGGACAGCAGCCGGTGATGTAGCTTTCCCAAAGGG
AAAAGAAAATCTGGCATCTGTCCTCAAACGCTACAAGCGTAGATTATCCAACAAAGCCGTTGGCACTCATGAGGGTCCTG
GTTCGCGCAAGTCTCTGACATCTGCTCCTTATGGG
>Pyrco_DAnjou_EIN2.Chr12
ATGGAATCAGCCAATCCTAATGCTAACATTATACCGGGTGTTCTACAGCGGTTGATTCCTGTTGTTGGACCTGTGCTTCT
GATTTCAGTTGGATATATTGACCCTGGAAAGTGGGCAGCAACTGCTGAAGCAGGTGCCTGTTTTGGCTCTGACCTTGCAG
CATTGATGCTTATTTTCAATTTGGCAGCTATTTTATGTCACTATCTGTCAGCTCGGATTGGTGTAGTCACCGGAAGAGAT
CTTGCACAGATATGCAGTGAGGAGTATGACAAAGGCACTTGCATATCCTTAGGAATTCAAACTGAGGTTTCTGCGATCCT
GTCAGACCTAACCATGGTCCTTGGCATTGCACATGGGCTTAATCTTCTGTTTGGTTGGGACCTGTTCACTTGTGTCTTTT
TGACTGCTGTTAATGCCGTTCTATACCCTCTTTTTTCCACCTTCCTGGAAACTTGCAAGGCGAAGGTTGTATGCATATAT
ATTACAGGATTTATACTCCTTTCCTTTGTTCTTGGAGTAATTATCAGTCAACCAGAAATGCCCCATTCCATGAATGGGAT
GCTAACAAAGCTGAGTGGGGAGAGTGCATTTGCGCTGATGAGCCTTCTTGGAGCCAGCATAATGCCTCACAGTCTGTATT
TTCATTCTTCTATTGTGCAGCAATATCAGCAGCAGGCAACTGTTCGCAAGGATGCTTTGTGTCATAACCATTTAGTTGCC
ATCATATGCATCTTCAGTGGTATTTACATGGTGAATTATGTCCTTATGACCTCAGCAGAAAATTTATTCTACAGTACAGA
GACAAGTTCAGGCCTTGTTCTTACGTTTCAGGATGCAATGTCACTAATGGAACAGGTCTTTTGCGGTCCAATAGTGCCAG
CTTCCTTCTTACTGGTTCTCGTTCTGTCAAATCAAATTACAACATTAAGCTGGAGTCTGGGTGGGGAAGTAGTCCTGAAT
GAATTTTTGAAAGTGGACCTTCCTGGTTGGCTTCATTGTGCTACAATCAGAATTATTGCCATTGTTCCAGCCCTTTATTT
TGTTTGGAGTTCGGGAGCTGAAGGAATGTATCAACTGCTTATATTCACACAAGTTTTGGCAGCTCTGCTACTGCCACCTT
CTGTGATCCCTATTTTTCGAATTGCTGCTTCAAGACCAAGAATGGGCGTCCATAAAATTTCTCAATTTGTTGAATTCTTA
TCCCTGATTACGCTTATTGGGATGCTTGGATTGAAAGTTATATTTGTAGTAGAAATGATTTTTGGGAATAGTGAATGGGG
TGGTAACTTGAGGTCGAACAGCGGTAGTAGTATGTCACTATTCCTCACTGCTTGTGCATCATTTTGTTTGATGATTTGGC
TGGCAGCTACCCCATTAAAATCTGCGAGTGTCCGATTAGAGGCTCAGGTGTGGAACTGGGAACTGAAGGGTACACCAGAT
TCGTTGAAAAATGAAGAGGAGAGTAACATAGCTGAACCTCAGTATCAGAGAGAGGCAAGTGTCCAGAACCACGAACCATC
ACCATCATTTGGGTTGGATGCTGATTCTGAAGTTGCAAATTTTGATCTTGATCTGCCTGACACTATTGTGGAGGCTGATC
AGGAACTTCACCAAACAACTGTAGTGGAGAATAGTAATTCTCATATTACCTTTCCTACCTCCCCTAAAAGCTGCATGGAG
GGATCCACATCTGCAGTGGAGTCAGTTCCAGTCGCAACTGTCGTTAATGATGTTTCTGATGTCACATTGGAGGACACCAG
TGCACTGAAGGTCAAGTCAACAGAAATTGAGATGACAGTTGAAGTTGAAGGAGTTGAAGGAGACTTACCAACCGAAAAAG
ATGACGATGAGGGAGATACCTGGGAGCCTGAAGAATTATCAAAAGGGGTTTCTGGGAGCACTGCGCCATTGGCCTCCGAG
GGGTCAGGATCATTTAGGACTCTAAGTGGAAAAGGTGATGATTTGGGGAGCAGTACAGGAAGCCTTTCAAGATTAGCAGG
GTTGGGGCGTTCTGCAAGACGTCAACTAGCTACTATGCTTGATGAATTTTGGGGACAGATGTATGATTTCCATGGGAATG
TAATTCAAGACGCAAAGGCTAAGAAGCTGGACCCTTTGTTGGGATCAGATTCAAAGGCAGTGTCGTCCTCGCCGAAAGTT
GATACTGGTGCAAAGGAATCTTTGGGATACTTTCCATCTGTAGGAGGCAGAGGATCTGATTCTCTTATCAACTCAAGTTT
ATATGACTCTGCAAAGCAGCATATGGTTCAAAGCAGTTTAGAGTCATATGCGGTCCAAAGGGGATCTTCCTCATTGTTGC
CCAGCCACATGCAGTTGTTAGATGCGTATGTGCAAAGTTCAAGCCGTAGCATTATTGACTCTGATGAGAGGCGCTATTCA
AGTGTGCGCAGTATCCCAACTTCTGAGAGTGGTGGGAAGCGCTATCCAAGTATGCGCAGTATCCCAACTTCTGAGAGTTG
GGATTACCAGCCAGCTACAGTACATGGTTATCAGATTGCATCGTATCTCAATCGATTGTCAAAGGAAAAAAATTCTGATA
ACTTGAACCCTCAAATGGAGCCATCAATCCTAAAGTCCGGTTCTTCGTTGGGTGCTGGAAACTACAGAGATTCACTTGCA
TTTACCATGGGGCAGAAGTTGCAAAATAGGTTAGGATCTGGTCAGGTCTCCAATTTTCAGAACTTTACAGTATCTAGAAA
TAGTCCAATGCAATCTGGAAGACCGTATTATGATCCATGCTCTTCTGGAATTGCTGAGAATGTGGTAAGTCCAGCCAATG
CAAAGAAATACCATAGTTTACCAGACATTCACCGGGAGCTTTACATGCCTGATAAAAATGCTAACTGGGAAAGTTCTCTC
GGGTATGGATCATCTCCTGGGATGGCTGGTTATGAATCATCCTTGTATTCAAATTCTGGGGCACGAACAAGAGCTCCTTT
GGCTTTTGATGAACTCTCTCCAAAAGCCTACAATTCTCTGTCATCACAACAGAGTTCTACTTTTAACACTGGGTCACTCT
GGTCTAGACAGCCTTTTGAGCAGTTCGGTGTGGCTGATACTAGTCGTACTATTGGTAGTGGAATTGGTAATAGGGTAGGT
TCTGTAAATCAAGAATCTACTTCGGTTGCATATTCAGAGGCCAAGCTTCTTCAGGCTTTCAGGCATTGCATTGTGAAGCT
TTTGAAATTGGAAGGGTCGGACTGGTTGTTTACACAGAATGATGGGGTTGATGAGGATCTAATTGATTGCGTGGCTGCAA
AGGAGAAATTTCTTTATGAAGCTGAAACTAGAGAGATAAATCGAACAGGTCAAGTGGGCGAGCCTCAGTACCATTCTTCA
GATACGGAGTCCGCTTCAGCATTGAAGAATAATGATTTGAGTTATATTATGATTTCCTCAGTTCCACATTGTGGGGATGG
TTGTATATGGAAGGCAGATTTGGTAGTAAGCTTTGGGGTTTGGTGTATCCATCGCATTCTTGATTTGTCACTTATGGAAA
GCCGGCCAGAGCTATGGGGGAAATATACCTACGTTCTCAACCGACTTCAGGGGATTATTGATTCGGCATTTTCAAAGCCT
CGTTCTCCAATGTCACCATGCATCTGCCTTCAAGTTCCCGCGGCACACCAGCTGCAATCGAGTCCATCATTTTCTAATGG
AATACCTCCTCCTGCAAAACCAGCCAGGGGAAAATGCACAACGGCAGTAACGCTTCTAGACATGATCAAGGATGTGGAAA
TTGCAATCAATTCTCGAAAGGGCCGAACAGGGACAGCAGCTGGTGATGTAGCTTTCCCAAAGGGAAAAGAAAATCTGGCA
TCTGTCCTCAAACGCTACAAGCGTAGATTATCCAACAAAACTGTTGGCACTCATGAGGGTCCTGGTTCGGGCAAGTCTCT
GACATCTGCTCCTTATGGG
>Pyrco_DAnjou_EIN2.Chr4
ATGGCAGATACGCCAAGGGCAGAGATGGAATCCACCAATCCTAATGCTAACATTATGCCGGGTGTTCTACAGCGGTTGCT
TCCTGTTGTTGGACCTGTGCTTCTGATTTCAGTTGGATATATTGACCCTGGAAAGTGGGCAGCAACTGCTGAAGCAGGTG
CCCGTTTTGGCTCTGACCTCGCAGCATTGATGCTTATTTTCAATTTTGCAGCTATTTTATGTCACTATTTGTCAGCTCGG
ATTGGTGTAGTCACCGGAAGAGATCTTGCACAGATATGCAGTGAGGAGTATGACAAGGGCACATGCATATCCTTAGGAAT
TCAAACAGAGGTTTCTGCAATTCTGTCAGACCTAACCATGATCCTCGGCATCGCACATGGGCTTAATCTTCTGTTTGGTT
GGGACTTGTTCACTTGTGTCTTTTTGACTGCTGTTAATGCCATTTTATACCCTCTTCTTTCGTCCTTCCTGGAAACTTGC
AAGGCGAAGGTCCTATGCATATATGTTGCAGGATTCATACTCTTTTCCTTTGTTCTTGGAGTAATTATCAGTCAACCAGA
AATGCCCCGTTCCATGAATGGGATGCTAACAAAGCTGAGTGGGGAGAGTGCATTTGCACTGATGAGTCTTCTTGGTGCAA
GCATAATGCCTCACAGTCTTTATTTTCATTCTTCTATAGTGCAGCAATATCAGCAGCAAGCAACTGTTCCCAAGGGTGCT
TTGTGTCATAACCATTTAGTTGCCATAGTATGCATCTTCAGTGGTGTTTATATGGTGAATTATGTCCTTATGACCTCAGC
GGAAAATTTATTCTACAGTCCAGAGGCAAGTTCTGGCCTTGTTGTACTTGCGTTTCAGGATGCAATGTCGCTAATGGAAC
AGGTCTTTTGGGGTCCAATAGTACCGGCTTCCTTCTTACTGGTTCTCATTCTGTCAAATCAAATCACAACATTAAGCTGG
AGTCTGGGTGGAGATGTAGTCCTGAATGAATTTTTGAAAGTGGACCTTCCTGGTTGGCTTCATTGCGCTACTATCAGAAT
TATTGCCATTGTTCCAGCCCTTTATTTTGTTTGGAGTTCAGGAGCCGAAGGAATGTATCAACTGCTTATATTCACACAAG
TTTTGGCAGCTCTGCTACTACCATCTTCCGTGATCCCTATTTTTCGAATTGCTGCTTCAAGACCAATAATGGGTGCCCAT
AAAATTTCACAATTTGTTGAATTCTTATCCCTGATTACTCTTATTGGGATGCTTGGATTGAAAATTATATTTGTAGTAGA
AATGATTTTTGGGAATAGTGAATGGGGTGGTAATTTGAGGTCGCATGGCGGGAGTAGTATGTTACTATTCCTCATTGCTT
GTGCATCATTTGGTTTGATGATTTGGCTAGCAGCTACCCCGTTAAAATCTGCAAGTGTCCGATTAGAGGCTCAGGTGTGG
AACTGGGAACTGATGGAGGGTACACCAGATTCATTGACAAATGAAGAAGATATTAACAGAGCTGAACCTCAATATCATAG
AGAGGCAAGTGTCCAGAGCCATGAACCATCACCATCATTTGGGTTGGATGCTGATTCAGAAGTTGATAATTTTGATCTGG
ATCTGCCTGATACTATCATGGAGGCTGATCAGGAACTTTACCAAACAACTGTAGCAGAGAATAATAATTCTCATATTACC
TTTCCTTGCTCCCCTAAAAGCCGCATGGAGGGATCCACATCTGCAGTGGAGTCATTTCCAGTCTCAACTGTTGTTAATGA
TGTTTCTGATGTCACATTGGAGGACACCAGTGCACTGAAGTTCAAGTCAACAGAGTCAATTGAGAAGACTGTTGAAGCTG
AAGCAGACTTACCAACTGAAAAAGATGATGATGAGGGAGATACCTGGGAGCCTGAAGAATCATCAAAAGGGGTTTCTGGG
AGCACTGCGCCATTGGCCTCTGAGGGCTCGGGATCATTTAGGAGTCTAAGTGGAAAAGGCGATGATGGAGGAAGTAGTGC
AGGAAGCCTTTCAAGATTAGCAGGGTTGGGGCGTGCTGCAAGACGTCAACTAGCTGCTGTGCTTGATGAATTTTGGGGAC
AACTGTATGATTTCCATGGGAATGTAATTCAAGACGCAAAGGCTAAAAAGCTGGACCTTCTGTTGGGATCAGATTCAAAG
TCTGTGTCGTCCTCGCTGAAAGTTGATACCAGTCCAAAGGGAACTTCTGGATTCTTTCCATCCGCAGGAGGCAGAGGATC
TGATTCTCTAATCAGCCCAAGTTTATATGAGTCTGCAAAGCAGCATAGGGTTCAAAGCAGTTTAGAGTCATATGCGGTCC
AAAGGGGATCTTCCTCATTGTTGCCTAGCCACATGCAGTTGTTAGACAGCTATGTGCAAAATTCAAGCCGCAGCATTATT
GGCTCTGGTGAGAGGCGCTATTCAAGTGTACGCAGTATCCCAACTACTGAGAGTGGTGAGAGGCGCTATTCAAGTGTGCG
CAGTATCCCAACTTCTGAGAGTGGTGAGAGGCGCTATTCAAGTGTGCGCAGTGTCCCAACTTCTGAGAGTGGTGAGAGGC
GCTATTCAAGTGTGCGCAGTATCCCAACTTCTGAGAGTTGGGATTACCAGCCAGCCATAGTACATGATTATCAGATTGCA
TCATATCTCAATCAAATGGCAAATGACAAAAGTTCTGATAACTTGAATGGTCAAATGGAGCCATCAGTCCTACAGTCCGG
TTCTTCGTTGGGTGCTGGAAACTACAGAGATTCACTTGCATTTACCATGGGGCAGAAGTTGCAAAATGGGTTAGGATCTG
GTCAGGCCTCCAGTTTTCAGAACTTTACAGTATCTAGAAATAGTCCAATGCAATCTGAAAGACCGTATCATGATCCACGG
TCTTCTGGAATTGCTGAGAATGTGGTAAGTCCAGCCAATGCGAAGAAATATCATAGTTTACCAGACATTCACCGGGAGCT
TTACATGCCTGATAAAAATGCTAACTGGGAAAGTCCTCTTGGGTATGGATCATCTGCTGGGATGACCGGTTATGAATCAT
CCTTGTATTCAAATTCTGGGGTGCGAACAGGAGCTCCTTTGGCATTTGATGAACTCTCTCCAAAAGTCTACAATTCTCTG
TCATCACAACAGAGTTCAACTTTTAACACTGGGTCGCTCTGGTCTAGACAGCCTTTTGAGCAGTTTGGTGTGGCTGATAA
TAATCGTACTATTGGTAGTGGAATTGGTAATAGGGTAGGTTCTGTAAACCAAGAAACAACTTCAGTTGCAGATTCAGAGG
CCAAGCTGCTTCAGTCTCTCAGGCATTGCATTGTGAAGCTTTTGAAATTGGAAGGGTCTGACTGGTTGTTTACGCAAAAT
GATGGGGTTGATGAGGATCTAATTGATCGTGTGGCTGCAAGGGAGAAATTTCTTTATGAAGCTGAAACTAGAGAGATAAA
CCGAACAGGTCAAATGGGCGAACCGCAGTACCATTCTTCAGATAGGAAGCCTGCTTCTGCAATGAAGAATAATGATTTGA
GTCAGTTTATGTTTTCCTCGGTTCCTCATTGTGGGGAGGGGTGTATATGGAAGGCAGATTTGGTAGTAAGCTTTGGGGTT
TGGTGCATCCACCGCATTCTTGATTTATCACTTATGGAAAGCCGGCCAGAGCTATGGGGGAAATATACCTACGTTCTCAA
CCGGCTTCAGGGGATTATTGATTCGGCATTTTCAAAGCCTCGTTCTCTGATGTCACCATGCTTCTGCCTTCAAGTTCCCG
CTGCACACCAGCTGAAATCAAGTTTATCATTTTCAAATGGAATACCTCCTGCTGCTAAACCAGCCAGGGGAAAATCCACA
ACTGCAGCAACGCTTCTAGACATAATCAAGGATGTGGAGATTGCAATCTCTTGTCGAAAGGGCCGGACAGGGACAGCAGC
CGGTGATGTAGCTTTCCCAAAGGGAAAAGAAAATCTGGCATCTGTCCTCAAACGCTACAAGCGTAGATTATCCAACAAAG
CAGCTGGCACTCATGAGGGTCCTGGTTCGCGCAAGTCTCTGACATCTTCTCCTTATGGG
>Pyrusco12g010970.1
ATGGAATCCGCCAATCCTAATGCTAACATTATACCGGGTGTTCTACAGCGGTTGATTCCTGTTGTTGGACCTGTGCTTCT
GATTTCAGTTGGATATATTGACCCTGGAAAGTGGGCAGCAACTGCTGAAGCAGGTGCCTGTTTTGGCTCTGACCTTGCAG
CATTGATGCTTATTTTCAATTTGGCAGCTATTTTATGTCACTATCTGTCAGCTCGGATTGGTGTAGTCACCGGAAGAGAT
CTTGCACAGATATGCAGTGAGGAGTATGACAAAGGCACTTGCATATCCTTAGGAATTCAAACTGAGGTTTCCGTGATCCT
GTCAGACCTAACCATGGTCCTTGGCATTGCACATGGGCTTAATCTTCTGTTTGGTTGGGACCTGTTCACTTGTGTCTTTT
TGACTGCCGTTAATGCCGTTCTATATCCTCTTTTTTCCACCTTCCTGGAAACTTGCAAGGCGAAGGTTGTATGCATATAT
ATTACAGGATTTATACTCCTTTCCTTTGTTCTTGGAGTAATTATCAGTCAACCAGAAATGCCCCATTCCATGAATGGGAT
GCTAACAAAGCTGAGTGGGGAGAGTGCATTTGCGCTGATGAGCCTTCTTGGAGCCAGCATAATGCCTCACAGTCTTTATT
TTCATTCTTCTATAGTGCAGCAATATCAGCAGCAGGCAACTGTTCCCAAGGGTGCTTTGTGTCATAACCATTTAGTTGGC
ATAGTATGCATCTTCAGTTGTGTTTATATGGTGAATTATGTCCTTATGACCTCAGCGGAAAATTTATTCTACAGTCCAGA
GGCAAGTTCTGGCCTTGTTGTACTTGCGTTTCAGGATGCAATGTCGCTAATGGAACAGGTCTTTTGCGGTCCAATAGTGC
CAGCTTCCTTCTTACTGGTTCTGGTTCTGTCAAATCAAATTACAACATTAAGCTGGAGTCTGGGTGGGGAAGTAGTCCTG
AATGAATTTTTGAAAGTGGACCTTCCTGGTTGGCTTCATTGTGCTACAATCAGAATTATTGCCATTGTTCCAGCCCTTTA
TTTTGTTTGGAGTTCGGGAGCTGAAGGAATGTATCAACTGCTTATATTCACACAAGTTTTGGCAGCTCTGCTACTGCCAC
CTTCTGTGATCCCTATTTTTCGAATTGCTGCTTCAAGACCAAGAATGGGCGTCCATAAAATTTCTCAATTTGTTGAATTC
TTATCCCTGATTACGCTTATTGGGATGCTTGGATTGAAAGTTATATTTGTAGTAGAAATGATTTTTGGGAATAGTGAATG
GGGTGGTAACTTGAGGTCGAACAGCGGTAGTAGTATGTCACTATTCCTCACTGCTTGTGCATCATTTTGTTTGATGATTT
GGCTGGCAGCTACCCCATTAAAATCTGCGAGTGTCCGATTAGAGGCTCAGGTGTGGAACTGGGAACTGAAGGGTACACCA
GATTCGTTGAAAAATGAAGAGGAGAGTAACATAGCTGAACCTCAGTATCAGAGAGAGGCAAGTGTCCAGAACCATGAACC
ATCACCATCATTTGGGTTGGATGCTGATTCAGAAGTTGCAAATTTTGATCTTGATCTGCCTGACACTATCGTGGAGGCTG
ATCAGGAACTTCACCAAACAACTGTAGGGGAGAATAGTAATTCTCATATTACCTTTCCTACCTCCCCTAAAAGCTGCATG
GAGGGATCCACATCTGCAGTGGAGTCAGTTCCAGTCGCAACTGTCGTTAATGATGTTTCTGATGTCACATTGGAGGACAC
CAGTGCACTGAAGGTCAAGTCAACAGAAATTGAGAAGACAGTTGAAGTTGAAGGAGTTGAAGGAGACTTACCAACCGAAA
AAGATGACGATGAGGGAGATACCTGGGAGCCTGAAGAATTATCAAAAGGGGTTTCTGGGAGCACTGCGCCATTGGCCTCC
GAGGGGTCAGGATCATTTAGGACTCTAAGTGGAAAAGGTGATGATTTGGGGAGCAGTACAGGAAGCCTTTCAAGATTAGC
AGGGTTGGGGCGTTCTGCAAGACGTCAACTAGCTACTATGCTTGATGAATTTTGGGGACAAATGTATGATTTCCATGGGA
ATGTAATTCAAGTCGCAAAGGCAGTGTCGTCCTCGCCGAAGGTTGATACTGGTGCAAAGGAATCTTTGGGATACTTTCCA
TCTGTAGGAGGCAGAGGATCTGATTCTCTTATCAACTCAAGTTTATATGACTCTGCAAAGCAGCATATGGTTCAAAGCAG
TTTAGAGTCATATGCGATCCAAAGGGGATCTTCCTCATTGTTGCCCAGCCACATGCAGTTGTTAGATGCGTATGTGCAAA
GTTCAAGCCGTAGCATTATTGACTCTGATGAGAGGCGCTATTCAAGTGTGCGCAATATCCCAACTTCTGAGAGTGGTGGG
AAGCGCTATCCAAGTATGCGCAGTATCCCAACTTCTGAGAGTTGGGATTACCAGCCAGCTACAGTACATGGTTATGAGAT
TGCATCGTATATCAATCGATTGTCAAAGGAAAAAAATTCTGATAACTTGAACCCTCAAATGGAGCCATCAATCCTAAAGT
CCGGTTCTTCGTTGGGTGCTGAAAACTACAGAGATTCACTTGCATTTACCATGGGGCAGAAGTTGCAAAATAGGTTAGGA
TCTGGTCAGGTCTCCAATTTTCAGAACTTTACAGTATCTAGAAATAGTCCAATGCAATCTGGAAGACCGTATTATGATCC
ATGCTCTTCTGGAATTGCTGAGAATGTGGCAAGTCCAGCCAATGCAAAGAAATACCATAGTTTACCAGACATTCACCGGG
AGCTTTACATGCCTGATAAAAATGCTAACTGGGAAAGTTCTCTCGGGTATGGATCATCTCCTGGGATGGCTGGTTATGAA
TCATCCTTGTATTCAAATTCTGGGGCACGAACAAGAGCTCCTTTGGCTTTTGATGAACTCTCTCCAAAAGTCTACAATTC
TCTGTCATCACAACAGAGTTCTACTTTTAACACTGGGTCACTCTGGTCTAGACAGCCTTTTGAGCAGTTCGGTGTGGCTG
ATACTAGTCGTACTATTGGTAGTGGAATTGGTAATAGGGTAGGTTCTGTAAATCAAGAATCTACTTCGGTTGCATATTCA
GAGGCCAAGCTTCTTCAGGCTTTCAGGCATTGCATTGTGAAGCTTTTGAAATTGGAAGGGTCGGACTGGTTGTTTACACA
GAATGATGGGGTTGATGAGGATCTAATTGATTGCGTGGCTGCAAAGGAGAAATTTCTTTATGAAGCTGAAACTAGAGAGA
TAAATCGAACAGGTCAAGTGGGCGAGCCTCAGTACCATTCTTCAGATACGGAGTCTGCTTCAGCATTGAAGAATAATGAT
TTGAGTTATATTATGATTTCCTCAGTTCCACATTGTGGGGATGGTTGTATATGGAAGGCAGATTTGGTAGTAAGCTTTGG
GGTTTGGTGTATCCATCGCATTCTTGATTTGTCACTTATGGAAAGCCGGCCAGAGCTATGGGGGAAATATACCTACGTTC
TCAACCGACTTCAGGGGATTATTGATTCGGCATTTTCAAAGCCTCGTTCTCCAATGTCACCATGCATCTGCCTTCAAGTT
CCCGCGGCACACCAGCTGCAATCGAGTCCATCATTTTCTAATGGAATACCTCCTCCTGCAAAACCAGCCAGGGGAAAATG
CACAACGGCAGTAACGCTTCTAGACATGATCAAGGATGTGGAAATTGCAATCAATTCTCGAAGGGGCCGAACAGGGACAG
CAGCTGGTGATGTAGCTTTCCCAAAGGGAAAAGAAAATCTGGCATCTGTCCTCAAACGCTACAAGCGTAGATTATCCAAC
AAAACTGTTGGCACTCATGAGGGTCCTAGTTCGGGCAAGTCTCTGACATCTGCTCCTTATGGG
>Pyrusco4g011130.1
ATGGAATCCACCAATCCTAATGCTAACATTATGCCGGGTGTTCTACAGCGGTTGCTTCCTGTTGTTGGACCTGTGCTTCT
GATTTCAGTTGGATATATTGACCCTGGAAAGTGGGCAGCAACTGCTGAAGCAGGTGCCCGTTTTGGCTCTGACCTCGCAG
CATTGATGCTTATTTTCAATTTTGCAGCTATTTTATGTCACTATTTGTCAGCTCGGATTGGTGTAATCACCGGAAGAGAT
CTTGCACAGATATGCAGTGAGGAGTATGACAAAGGCACATGCATATCCTTAGGAATTCAAACAGAGGTTTCTGCGATTCT
GTCAGACCTAACCATGATCCTCGGCATCGCACATGGGCTTAATCTTCTGTTTGGTTGGGACTTGTTCACTTGTGTCTTTT
TGACGGCTGTTAATGCCATTTTATACCCTCTTCTTTCCTCCTTCCTGGAAACTTGCAAGGCAAAGGTCCTATGCATATAT
GTTGCAGGATTCATACTCCTTTCCTTTGTTCTTGGAGTAATTATCAGTCAACCAGAAATGCCCCGTTCCATGAATGGGAT
GCTAACAAAGCTGAGTGGGGAGAGTGCATTTGCACTGATGAGTCTTCTTGGTGCAAGCATAATGCCTCACAGTCTTTATT
TTCATTCTTCTATAGTGCAGCAATATCAGCAGCAAGCAACTGTTCCCAAGGGTGCTTTGTGTCATAACCATTTAGTTGCC
ATAGTATGCATCTTCAGTGGTGTTTATATGGTGAATTATGTCCTTATGACCTCAGCGGAAAATTTATTCTACAGTCCAGA
GGCAAGTTCTGGCCTTGTTGTACTTGCGTTTCAGGATGCAATGTCGCTAATGGAACAGGTCTTTTGGGGTCCAATAGTAC
CGGCTTCCTTCTTACTGGTTCTCATTCTGTCAAATCAAATCACAACATTAAGCTGGAGTCTGGGTGGAGATGTAGTCCTG
AATGAATTTTTGAAAGTGGACCTTCCTGGTTGGCTTCATTGCGCTACCATCAGAATTATTGCCATTGTTCCAGCCCTTTA
TTTTGTTTGGAGTTCAGGAGCTGAAGGAATGTATCAACTGCTTATATTCACACAAGTTTTGGCAGCTCTGCTACTACCAT
CTTCCGTGATCCCTATTTTTCGAATTGCTGCTTCAAGACCAATAATGGGTGCCCATAAAATTTCACAATTTGTTGAATTC
TTATCCCTGATTACTCTTATTGGGATGCTTGGATTGAAAATTATATTTGTAGTAGAAATGATTTTTGGGAATAGTGAATG
GGGTGGTAATTTGAGGTCGCATGGCGGGAGTAGTATGTTACTATTCCTCACTGCTTGTGCATCATTTGGTTTGATGATTT
GGCTAGCAGCTACCCCGTTAAAATCTGCAAGTGTCCGATTAGAGGCTCAGGTGTGGAACTGGGAACTGATGGAGGGTACA
CCAGATTCGTTGACAAATGAAGAAGATATTAACAGAGCTGAACCTCAATATCATAGAGAGGCAAGTGTCCAGAGCCATGA
ACCATCACCATCATTTGGGTTGGATGCTGATTCAGAAGTTGATAATTTTGATCTGGATCTGCCTGATACTATCATGGAGG
CTGATCAGGAACTTCACCAAACAACTGTAGCAGAGAATAATAATTCTCATATTACCTTTCCTTGCTCCCCTAAAAGCCGC
ATGGAGGGATCCACATCTGCAGTGGAGTCATTTCCAGTCTCAACTGTTGTTAATGATGTTTCTGATGTCACATTGGAGGA
CACCAGTGCACTGAAGTTCAAGTCAACAGAGTCAATTGAGAAGACTGTTGAAGCTGAAGCAGACTTACCAACTGAAAAAG
ATGATGATGAGGGAGATACCTGGGAGCCTGAAGAATCATCAAAAGGGGTTTCTGGGAGCACTGCGCCATTGGCCTCTGAG
GGCTCGGGATCATTTAGGAGTCTAAGTGGAAAAGGCGATGATGGAGGAAGTAGTGCAGGAAGCCTTTCAAGATTAGCAGG
GTTGGGGCGTGCTGCAAGACGTCAACTAGCTGCTGTGCTTGATGAATTTTGGGGACAACTGTATGATTTCCATGGGAATG
TAATTCAAGACGCAAAGGCTAAAAAGCTGGACCTTCTGTTGGGATCAGATTCAAAGTCTCTGTCGTCCTCGCTGAAAGTT
GATACCAGTCCAAAGGGAACTTCTGGATTCTTTCCATCCGCAGGAGGCAGAGGATCTGATTCTCCAATCGGCTCAAGCTT
ATATGAGTCTGCAAAGCAGCATAGGGTTCAAAGCAGTTTAGAGTCATATGCGGTCCAAAGGGGATCTTCCTCATTGTTGC
CTAGCCACATGCAGTTGTTAGACACCTATGTGCAAAATTCAAGCCGCAGCATTATTGGCTCTGGTGAGAGGCGCTATTCA
AGTGTACGCAGTATCCCAACTACTGAGAGTGGTGAAAGGCGCTATTCAAGTGTGCGCAGTATCCCAACTTCTGAGAGTGG
TGAGAGGCGCTATTCAAGTGTGCGCAGTGTCCCAACTTCTGAGAGTGGTGAGAGGCGCTATTCAAGTGTGCGCAGTATCC
CAACTTCTGAGAGTTGGGATTACCAGCCAGCCATAGTACATGATTATCAGATTGCATCATATCTCAATCAAATGGCAAAT
GACAAAAGTTCTGATAACTTGAATGGTCAAATGGAGCCATCAGTCCTACAGTCCGGTTCTTCGTTGGGTGCTGGAAACTA
CAGAGATTCACTTGCATTTACCATGGGGCAGAAGTTGCAAAATGGGTTAGGATCTGGTCAGGCCTCCAGTTTTCAGAACT
TTACAGTATCTAGAAATAGTCCAATGCAATCTGAAAGACCGTATTATGATCCACGGTCTTCTGGAATTGCTGAGAATGTG
GTAAGTCCAGCCAATGCAAAGAAATATCATAGTTTACCAGACATTCACCGGGAGCTTTACATGCCTGATAAAAATGCTAA
CTGGGAAAGTCCTCTTGGGTATGGATCATCTGCTGGGATGACCGGTTATGAATCATCCTTGTATTCAAATTCTGGCGTAC
GAACAGGAGCTCCTTTGGCATTTGATGAACTCTCTCCAAAAGTCTACAATTCTCTGTCATCACAACAGAGTTCAACTTTT
AACACTGGGTCGCTCTGGTCTAGACAGCCTTTTGAGCAGTTTGGTGTGGCTGATAATAATCGTACTATTGGTAGTGGAAT
TGGTAATAGGGTAGGTTCCGTAAACCAAGAAACAACTTCAGTTGCAGATTCAGAGGCCAAGCTGCTTCAGTCTTTCAGGC
ATTGCATTGTGAAGCTTTTGAAATTGGAAGGGTCTGACTGGTTGTTTACGCAAAATGATGGGGTTGATGAGGATCTAATT
GATCGTGTGGCTGCAAGGGAGAAATTTCTTTATGAAGCTGAAACTAGAGAGATAAACCGAGGTCAAATGGGCGAACCGCA
GTACCATTCTTCAGATAGGAAGCCTGCTTCTGCAATGAAGAATAATGATTTGAGTCAGTTTATGTTTTCCTCGGTTCCTC
AATGTGGGGAGGGGTGTATATGGAAGGCAGATTTGGTAGTAAGCTTTGGGGTTTGGTGCATCCACCGCATTCTTGATTTA
TCACTTATGGAAAGCCGGCCAGAGCTATGGGGGAAATATACCTACGTTCTCAACCGGCTTCAGGGGATTATTGATTCGGC
ATTTTCAAAGCCTCGTTCTCTGATGTCACCATGCTTCTGCCTTCAAGTTCCCGCTGCACACCAGCTGAAATCAAGTTTAT
CATTTTCAAATGGAATACCTCCTGCTGCTAAACCAGCCAGGGGAAAATCCACAACTGCAGCAACGCTTCTAGACATAATC
AAGGATGTGGAGATTGCAATCTCTTGTCGAAAGGGCCGGACAGGGACAGCAGCCGGTGATGTAGCTTTCCCAAAGGGAAA
AGAAAATCTGGCATCTGTCCTCAAACGCTACAAGCGTAGATTATCCAACAAAGCAGCTGGCACTCATGAGGGTCCTGGTT
CGCGCAAGTCACTGACATCTGCTCCTTATGGG
>Rosch_v2.0_Chr3g0469791
ATGTCCAAGAGTCTGATAGCTCATATGGAATCTGCTAGCTCTAACGCTAACAATATGCCAGGCGTTGTCCATCAGTTGCT
TCCTGTTGTTGGACCCATGCTTCTGATTGCAGTTGGATATCTTGACCCTGGAAAGTGGGCGGCAACTGTTGAAGCAGGTT
CCCGTTATGGAACTGATCTGGCTGCAGTAATGCTTATATTCAATTTGGCTGCTATTTTATGTCACTATCTGTCAGCACGG
ATTGCTGTAGTCACTGGAAGAGATCTTGCTCAGGTTTGCAGTGAGGAATATGACAAGGCTACATGCATATTCTTAGGAGT
ACAAACAGAGATGTCGGTGATTGTGTTGGACCTTACCATGATCCTCGGTATCGCACATGCACTTAATCTTCTGTTTGGGT
GGGACTTGTTCACATGTGTGTTTTTGACTGCTGCTAATGCTGTTTTATACCCTCTTTTTTCCACCCTCCTGGAGACTTGC
AAGGCGAAATTCCTTTGCGTATGCATATACATTGCAGGATTTCTACTGCTTTCCTTTGTTCTTGGAGTATTTATCAGTCA
ACCACAAGTGCCACTTTCCATGACTGGGATGTTAACAAAACTGAGTGGGGAAAGTGCTTTTTCACTGATGAGTCTTCTTG
GAGCAAGTATAATGCCCCACAGTTTTTATCTTCATTCTTCTATTGTGCAGCAGCATCAGCAACAACCAACTGTTTCTAAG
GATGCCTTGTGTCAGAACCATTTTGTTGCCATCTTCTGCACCTTTAGTGGTATTTATCTGGTGAATTATGCCCTCATGAC
CTTAGCAGCAAATGTATTCTACACTTCACGTGGTTTGCTCACATTTCAGGATGCAATGTCCCTAATGGAACAGGTCTTTT
GGGGTCCAATAGTACCTGTTGCCTTCTTGCTAGTTCTCTTTTTATCAAATCAAATCACAACATTAAGCTGGAGTCTGGGG
GGACAAGTAGTCTTGAATGATTTTTTAAAACTAGACCTTCCTGGTTGGCTTCACTGTGCTACAATCAGAATCATTGCCAT
TGTTCCTGCTCTGTATTTTGTTTGGAGCTCAGGAGCTGAGGGGATGTACCAACTGCTTATATCTACACAGGTATTGGCAG
CCTTGCTACTGCCGTCTTCTGTGATCCCTCTTTTTCGTGTTGCTGCTTCAAGACAAATAATGGGAGCCCATAAGATCTCT
CAGTTCGTTGAATTCTTGGCCCTCATTACACTTATTGGGATGCTTGGATTAAAACTTGTCTTTGTAGTGGAAATGATTTT
TGGGAATAGTGATTGGGTGGATAATTTGAGATGGGATGCTGGGAGTAGTATGTCTGCACTTCTCATCACTGCTTCTGCAT
CATTTTGTTTGATGATTTGGCTGGCAGCTACACCGTTAAAATCTGCAAGTGCTCGATTAGAGAACCAGGTGTGGAACTGG
GATATGCCTAAGGGTGTATCTGAGCCATTTAGAAATAGGGAGGAGATTGATATAGCTGAACCTAATTATCATAGAGATGC
AAGTGTTCAGAAGCATGAACCATCACCATCTTCTGGGAAGGCTTTGGATAGAGACTCGGATACAGCGGTTGCAAATTTTG
ATTTTGTTCTGCCCGAAACTCTCTTGGAGCCTGATCAGGAGCTTCAATCAACTACCTCAGAGGAAAATAGTTCTCTTAAT
ACCTTTCCTCGCTCTGCCAAATGCAATAAGGAGGAAACCACATCTGTGGTGGAGTCAATTCGCCTCCCAACTGTGGCTAG
TGAGGTTTCTGATGTTACATCACTGGGCACCAGTACTGTGAAAGTTGGATCAACAGAGCCAGTTGAGAAGATTCTTGGAG
TTGAAGGAGACTTACCAACTGAAAAAGATGATGATGAGGGAGATACCTGGGAACCTGAAGATTCCTTGAAAGAGGTTTCT
GGGGGCACCACTTCATTGACATCTGAAGGTCCAGGATCATTCAGGAGTCTCAGTGGAAAAGGTGATGAAGGGGGGAGTGG
TGCTGGAAGCCTTTCAAGATTAGCAGGGTTGGGGCGTGCTGCTAGACGTCAACTGGCTGCAGTACTCGATGAGTTTTGGG
GACAACTGTATGATTTCCATGGTAATGTAATTCAAGAAGCAAAGGCTAGGAAACTGGATCTGTTGTTGGGGTCAGATTCA
AAGGCTTCTTCCTCCGCTTCCTCCGTGCTGAAAGATGATACCACTGCAAAGGAAGTTTCTGGATACTTTCCATCAGTAGG
AGGCAGAGGATCTGATCCTTTAATCAACTCAAGTTTATATGACTCCATAAATCAGCCAAGGCTGCAAAACAGTTTAGAGT
CATCATATGGTGCTCAAAGGGGATCTTCCTCATTATGGTCTGGCCACATACAGTTGCTGGATGCGTATGGACAAAATTCA
ACCTGCAGTATTATTGACTCGGGTGAGAGGCGCTATTCAAGTGTGCGCAGTATACCATCTTCAGACTTGGGTGAGAGGCG
CTATTCAAGTGTGCGCAGTATACCATCTTCAGACTTGGGTGAGAGGCGCTATTCAAGTGTGCGCAGTATACCAACTTCTG
ACTCGGGTGAGAGGCGCTATTCAAGTGTCCGCAGCATACCATCTGCTGAGAGCTGGGATTACCAGCCAGCCACAGTACAC
GGTTATCAGATTTCATCGTATCTTAATAGTAATGACAGAAGTTCTGGTAACTTGAATGGTCAAATGGAATCACCAGCCCT
AAATTCTGCTTCTTCATTGGGTGCTGGAAACTACAGAGAGTCACTTGCATTTACCATGGGGCAGAAGTTGCAAAATGGGT
TAGGCTCTGGACAGGCCTCCAGTTTTCAGAACCTTACGGTATCTCGACATAGTCCGTTGCAATCTGAAAGACCATATTAT
GATGTACACTCTTCTGGAATTTCTGAGAATGTGGTAAATTCAGCCAATGCAAAGAAATACCACAGTTTACCTGACATTCA
CCGCGATCTCTACATGTCTAATAAAAGTGCTCAACGGGATGCTCCCCCTGGGTTTGGGAAAACTAATTATGAATCATCCT
TGTATCCAAAATCTGTTGCACGGACAGGAGGTCCTTTGGCATTTGATGAACTCTCTCCATCAAAAGTCTATAGAGATGTT
CTATCATCCCAACAGAATTCTAATTTTGGCACTGGATCTCTCTGGTCTAGACAGCCTTTTGAGCAATTTGGTGTAGCTGA
TAATAATCGTTCTATTGGGACTGCAGTTGGTAGTAGAGCAGGTTCTGCAGGTCAGGAAGCTATGTCAGTTGCAGATTCAG
AGGCGAAGCTTCTTCAGTCTTTTAGACACTGCATTGTGAAGCTTTTGAAGTTGGAAGGGTCTGACTGGTTGTTTAGACAG
AATGATGGAGTGGATGAGGATCTAATAGATCGTGTGGCTGCCAGGGAGAAAATTATTTATGAAGCTGAAACTAGAGAGAT
TAATCGAACAGTTCACATGGGTGAATCTCAGTACACTTCTGACAGGAAGTCAACTTCTGCAATAAAAATGAGTGATGCAA
ATCTCACCCATCTCATGGTTTCCTCAGTTCCTAATTGTGGGGAAGGTTGTATCTGGAGATCTGATCTAATAATAAGCTTT
GGGGTCTGGTGTATCCATCGGATTCTTGATTTGTCCCTTATGGAAAGCCGGCCAGAGCTCTGGGGGAAATATACTTACGT
TCTCAATCGACTTCAGGGGATTATTGATTCTGCGTTTTCGAAGCCTCGTTCTCCAATGTCTCCATGCTTCTGCCTTCAAA
TTGCAGCAGCACAGCAGCAGAAGTCCAGTCCAACATTTTCGAATGGAATGTTACCCCCTGCTGCGAAACCAGCCAGGGGA
AAATGCACTACAGCTGCAACACTCGCGGACATAATCAAGGATGTGGAGACTGCAATCTCTTGTCGAAAGGGCCGAACGGG
GACGGCAGCCGGTGATGTGGCTTTCCCGAAGGGAAAAGAAAATCTGGCATCTGTCCTCAAACGCTACAAGCGGCGATTAT
CCAACAAACCTGTTTGCACTCAGGAGGGGCCTTCCCGTTCACGGAAGGGTGCTCCAACATCTGCTCCTTATGGGTCA
>Ruboc_06_G18808
ATGGAATCCGCTAGTTCTAATGCTAACAATATGCCGGGTGTTCTACATCAGTTGCTTCCTGTTGTTGGACCCATGCTTCT
GATTTCAGTTGGATATCTTGACCCTGGAAAGTGGGCGGCAACGGTTGAAACAGGTTCCCGTTATGGTACTGATCTGGCTG
CGTTGATGCTTGTTTTCAATTTTGCTGCTATTTTATGTCACTATCTGTCTGCTCGGATTGCTGTAGTCACTGGAAGAGAT
CTTGCTCAGATTTGCAGTGAGGAGTATGACAAGGGTACATGCATATTCTTAGGAGTACAAATAGAGATGTCGGTGATTGT
GTTGGACCTTACCATGATCCTCGGTATCGCACATGGACTTAATCTGCTGTTTGGGTGGGACTTGTTCACTTGTGTGTTTT
TGACTGCAGCAAATGCTGTTTTATACCCTCTTTTTTCCACCCTCCTGTCAACCACAAATGCCACTTTCCATGACTGGGAT
GTTAACAAAGCTGAGTGGGGAAAGTGCTTTTTCACTGATGAGTCTTCTTGGAGCAAGTATAATGCCCCACAGTTTTTATC
TTCATTCTTCTATTGTGCAGGGCATGTCTCTGAGTCATCTGTGCTTCTGCAGCATCTGCGACAACCAACTGTTTCTAAGG
ATGCCTTGTGTCAGAACCATTTTGTTGCCATCTTCTGCATCTTTAGTGGTATTTATCTGGTGAATTATGTCCTGATGACC
TTAGCAGCAAATGTATTCTACACTTCACGTGGTTTGCTTACTTTTCAGGATGCAATGTCACTAATGGAACAGGTCTTTTG
GAGTCCAATAGTACCTGTTGCCTTCTTACTGGTTCTCTTTTTATCAAATCAAATCACAACATTAAGCTGGAGTCTGGGTG
GACAAGTAGTCCTGAATGATTTTTTGAAACTAGACCTTCCTGGTTGGCTTCACTGTGCTACAATTAGAATTATTGCCATT
GTTCCTGCTCTATATTTTGTTTGGAGCTCAGGAGCTGAGGGGATGTATCAACTGCTTATATCCACACAGGTTTTGGCAGC
CTTGCTACTGCCGTCTTCTGTGATCCCTCTTTTCCGTGTTGCTGCTTCAAGACAAATAATGGGCATTCATAAGATTTCTC
AATTTGTTGAATTTTTAGCGCTGATTACTCTTATTGGGATGCTTGGATTGAAAGTTATATTTCTGGTGGAAATGATTTTT
GGGCATAGTGATTGGGTGGATAATTTGAGATGGGATGCTGGGAGTAGTATGTCTGTCCTTCTCATCACTGCTAGTGCGTC
ATTTTGCTTCATGATTTGGCTGGCTGCGACACCCTTAAAATCTGCAAGTGCTCGATTAGAGAATCAGGTGTGGAACTGGG
ATCTGCCTAAGGAGGAGATTCATATAGCTGAACCCAACTATAATAGAGACGCAAGTGTACAGAAGCATGAACCATCACCA
TCTTCTGGGGAGGCATTGGATAGAGATTCAGATACAACGGTTGCAAATTTTGATTTTGATCTGCCTGAAACTATCCTGGA
GCCTGATCAGGAGCTTCAGTTAATGACTGTAGAGGAAAATAGTTCTCATGTAACCTTTCCTCGCTCCTCTAAATGCAGTA
TGGAGGAACCCACATCTATACTGGAGTCAATTCGCATCCCAACTGTGGTTAATGAGGTTTCTGATGTTACGTCACTGGGC
GCCAGTACTGTGAAAGTTGAATCAACAGAGCCAGTTGAGAAGACTCTTGGAGTTGAAGGAGACTTGCCGACTGAAAAAGA
TGATGATGAGGGAGATACCTGGGAACCTGAAGATTCATTGAAAGAGGTTTCTGGGAGCACCACTTCATTGACATCTGATG
GTCCAGGATCATTCAGGAGTCTCAGTGGAAAAGGTGATGAAGGGGGGAGTGGTGCTGGAAGCCTTTCAAGACTAGCAGGG
TTGGGGCGTGCTGCTAGACGTCAACTAGCTGCTGTACTTGATGAGTTTTGGGGACAACTGTATGACTTCCATGGGAATGT
AAAACAAGAAGCAAAGGCTAGGAAACTGGATCTGTTGTTGTGGTCAGATTCAAAGGCTGCTTCCTCCGCTTCCTCCTTGC
TGAAAGATGACACCACTGCAAAGGAAATTTCTGGTTACTTTCCATCTGTAGGAGGCAGAGGATCTGATCCTTTAATCAAC
TCAAATTTATATGACTCCGCAAAACAGCAGAGGCTGCAAAGCAGTTTAGAGTCATCATATGGGGCTCAAAGGGGATCTTC
CTCATTGTGGTCCGGCCACGTGCAATTACTGGATGCCTATGTACAAAATTCAAGCCGTGGTGTCGTTGACTTGGGTGAGA
GGCGCTATTCAAGTGTGCGCAATATACCATCTTCTGACTTGGGTGAGAGGCGCTATTCAAGTGTGCGCAGTATACCATCT
TCTGACTCGGGTGAGAGGCGCTATTCAAGTGTGCGCAGTATACCGTCTGCTGAGAGCTGGGATTACCAGCCAGCCACAGT
ACACGGTTATCAGATTTCATCATATCTTAATCGAAAGGACAGAAGTTCTGGTAACTTGAATGGTCAAATGGAGTCACCAG
CCCTAAATTCTGCTCCTTCATTGGGTGCTGGAAACTACAGAGATTCAATTGCATTTACCATGGGACAGAAGTCGCAAAAT
GGGTTAGGCTCTGGTCAGGCCTCCAGTTTTCAGAACCTTATGGTATCTCAACATAGTCTGTTGCAATCTGAAAGACCATA
TTATGATGTACCCTCTTCTGGACTTGCTGAGAATGTGTTAAATTCAGCCAATGCAAAGAAATACCACAGTTTACCTGACA
TTCACCGCGATCTCTATATGTCAAATAAAAGTGCTCACTGGAATGGTCCGCCTGGGTATGGACCCCCTGGTTATGAATCA
AGCTTGTTTCCAAATATCGGAGCACGGACAGGAGCTCCGTTGGCATTTGATGAACTCTCTCCATCAAAAGTCTATAGAGA
TGCTCTATCATCCCAACAAAATTCTAATTTTGGCACTGGGTCCCTCTGGTCTAGACAGCCTTTTGAGCAATTTGGTGTGG
CTGATAATAATCATTCCGTTGGGAGTGCAGTTGGTAGTAGAGCAGGTTCTCCAGGTCAAGAAGCTATTTCAGTTGCAGAT
TCCGAGGCAAAGCTTCTTCAGGACTTTAGACTCTGCATTGTGAAGCTTTTAAAATTGGAAGGGTCTGACTGGTTGTTTAG
ACAGAATGATGGGGCTGATGAGGATCTAATAGATCGTGTGGCTGCCAGGGAGAAAGTTCTTTATGAAGCTGAAACTAGAG
AGATTAATCGAACAGTTCACATGGGTGAATCTCAGTCCCCTTCTTCTGATAGGAAGTCAGCTTCTGCAATGAAAATTAAT
GATGCAAATCTCACCCATTTCATGGTTTCCTCAGTTCCACATTGTGGGGAAGGTTGTATCTGGAGATCGGATTTGATAGT
AAGCTTTGGGGTCTGGTGTATCCATAGGATTCTTGATTTGTCACTTATGGAAAGCCGGCCAGAGCTATGGGGGAAATATA
CTTACGTTCTCAATCGACTTCAGGGGATTATTGATTCTGCATTTTCGAAGCCTCGTTCTCCAATGTCTCCATGCTTCTGC
CTTCAAATTGCAGCAGCACAGCAGCAGAAGTCTAGTCCAACATTTTCAAATGGAATGTTACCCCCTGCTGCAAAACCAGC
CAGGGGAAAATGCACTACAGCTGTAACGCTCCTAGACACAATCAAGGATGTTGAGATTGCAATCTCTTGTCGAAAGGGCC
GAACGGGGACAGCAGCCGGTGATGTGGCTTTCCCGAAGGGAAAAGAAAATCTGGCATCTGTCCTCAAACGCTACAAGCGG
CGATTATCCAACAAACCAGTTGGCACTCAGGAGGGGCCTTCTGGTTCACGCAAGGCTCTAACA
