# Supplementary material for: Building a foundation for gene family analysis in Rosaceae genomes with a novel workflow: A case study in Pyrus architecture genes
Source: Front Plant Sci. 2022 Nov 14;13:975942. doi: 10.3389/fpls.2022.975942 (PMC9702816; doi:10.3389/fpls.2022.975942)
Supplement: Supplementary file 1 [file DataSheet_1.zip › SupFiles/SupFile1_gene_familiy_sequences/620.faa]

>gnl_Ambtr_v1.0_evm_27.model.AmTr_v1.0_scaffold00029.370
MLPQKQAEEAIVATYNETEVDGKEEQREDNSKFSMKNILWHGGSVYDAWFSCASNQVAQVLLTLPYSFSQLGMLSGILFQLFYGFMGSWTAYLISVLYIEYRSRKEKENYNFKNHVIQWFEVLDGLLGHRWKAIGLAFNCTFLLFGSVIQLIACASNIYYINDRLDKRTWTYIFGACCATTVFIPSFHNYRIWSFLGLGMTTYTAWYLTIAGLIHGQVEGVKHSAPSKLVLYFTGATNILYTFGGHAVTVEIMHAMWKPQKFKSIYLLATLYVFTLTLPSAAAMYWAFGDLLLNHSNAFSLLPKTRFRDSAVILMLIHQFITFGFACTPLYFVWEKVIGMHDTKSICLRALARLPVVIPIWFLAIIFPFFGPINSAVGALLVSFTVYIIPSLAHMLTYRKASARQNAVEKPPFFLPSWTGMYIVNTFVVVWVFLVGFGFGGWASMTNFIRQVDTFGLFAKCYQCPRRTSPPLPHH
>gnl_Ambtr_v1.0_evm_27.model.AmTr_v1.0_scaffold00041.119
MASDKVESAIVGNYVEMEIEGKPITVKSRLSRLFWHGGSVYDAWFSCASNQVAQVLLTLPYSFSQLGMLSGILFQLFYGLMGSWTAYLISVLYIEYRTRKEREKVDFRNHVIQWFEVLDGLLGKHWRNVGLAFNCTFLLFGSVIQLIACASNIYYINDNLDKRTWTYIFGACCATTVFIPSFHNYRMWSFLGLIMTTYTAWYMTIASLLHGQVEGVKHSGPAKMVLYFTGATNILYTFGGHAVTVEIMHAMWKPRRFKSIYLLATLYVLTLTLPSAASVYWAFGDLLLNHSNAFSLLPKSPFRDMAVVLMLIHQFITFGFACTPLYFVWEKVLGIHDVKSILKRAVARLPVVIPIWFLAIVFPFFGPINSTVGSLLVSFTVYIIPALAHMLTFRSASARENAVERPPKFMGSWAGSYAMNMFVVGWVLVVGFGFGGWASIINFVHQIDTFGLFTKCYQCPPPLPPLNSTSMAPPPKPHHP
>gnl_Ambtr_v1.0_evm_27.model.AmTr_v1.0_scaffold00017.124
MASEKVETVIAGSYMEMETEEKPKTLEGRLSRLFWHGGSVYDAWFSCSSNQVAQVLLTLPYSFSQLGMASGIAFQLFYGLMGSWTAYLISVLYVEYRTRKEREKIDFRNHVIQWFEVLDGLLGKHWRNIGLLFNCTFLLFGSVIQLIACASNIYYINDNLDKRTWTYIFGACCATTVFIPSFHNYRIWSFLGLMMTTYTAWYLTAAALIHGQVDGVIHSGPSKLVLYFTGATNILYTFGGHAVTVEIMHAMWKPQKFKSIYLLATLYVLTLTLPSAAAVYWAFGDMLLNHSNAFSLLPRSPFRDTAVILMLIHQFITFGFACTPLYLVWEKAIGMHETKSVLRRALARLPVVIPIWFLAIMFPFFGPINSTVGSLLVSFTVYIIPAVAHMLTFRTASSRENAVERPPRFVGGWTGTYSINMFVVGWVFIVGFGFGGWASMLNFIRQVDSFGLFTKCYQCPPPKNLPPSNSTFSPSHKS
>gnl_Aquco_v3.1_Aqcoe2G099600.1
MLPQKQAEEAIVSNYNETEHDSTMEGKEDHSKFDVKSFLWHGGSVYDAWFSCASNQVAQVLLTLPYSFSQLGMLSGIIFQIFYGLLGSWTAYLISVLYVEYRTRKEKENVNFKNHVIQWFEVLEGLLGPYWKALGLAFNCTFLLFGSVIQLIGCASNIYYINDHLDKRTWTYIFGACCATTVFIPSFHNYRIWSFLGLGMTTYTAWYMTVAALVHGQVEGVTHSAPTKMVLYFTGATNILYTFGGHAVTVEIMHAMWKPQKFKSIYLLATLYVFTLTLPSAVTVYWAFGDQLLNHSNAFSLLPKNAWRDAAVILMLIHQFITFGFACTPLYFVWEKVIGMHDTKSICLRALARLPVVIPIWFLAIIFPFFGPINSAVGALLVSFTVYIIPALAHMLTYKSASARKNAAEKPPFFIPSWTAMYIINIFIVIWVLIVGFGFGGWASVTNFVQQVDTFGLFAKCYQCPKAPVAAAPPKPQHH
>gnl_Aquco_v3.1_Aqcoe6G211400.1
METDKVVETVIAGNYVEMDTEGDPKTMKSRLSKFLWDGGSVYDAWFSCASNQVAQVLLTLPYSFSQLGMLSGILFQLFYGLLGSWTAYLISVLYVEYRTRKEREKVDFRNHVIQWFEVLDGLLGKHWRNVGLAFNCTFLMFGSVIQLIACASNIYYINDNLDKRTWTYIFGACCATTVFIPSFHNYRIWSFLGLLMTTYTAWYLTIASLLHGQVEGVKHSGPTKVVLYFTGATNILYTFGGHAVTVEIMHAMWKPQKFKAIYLIATLYVLTLTLPSAISVYWAFGDMLLNHANAFALLPRSHFRDMAVVLMLIHQFITFGFACTPLYFVWEKAIGMHECKSLCKRAAARLPVVVPIWFLAIIFPFFGPINSTVGSLLVSFTVYIIPALAHIFTFRSATARENAVEQPPKFLGRWAGIYAVNVFVVVWVFIVGFGFGGWASVTNFVHQIDTFGIFTKCYQCPPPPPPHPILQSPNTFNSTTFAPAPTPIHHSHHYHLHSP
>gnl_Aquco_v3.1_Aqcoe1G427700.1
MLPSKQAEESIVSNYNETDNDVGNRDEVSKEDQSMFNVKSFLWHGGSVYDAWFSCASNQVAQVLLTLPYSFSQLGMLSGIVLQLFYGIMGSWTAYLISILYIEYRSRKEKENNANFKNHVIQWFEVLDGLLGPYWKAIGLAFNCTFLLFGSVIQLIACASNIYYINDRLDKRTWTYIFGACCATTVFIPSFHNYRIWSFLGLGMTTYTAWYMTIAAVVHGQVEGVSHSAPTKLVLYFTGATNILYTFGGHAVTVEIMHAMWKPQKFKYIYLIATLYVFTLTLPSASAVYWAFGDELLNHANAFSLLPKNGWRDAAVILMLIHQFITFGFACTPLYFVWEKVIGMHDTKSICLRALARLPVVVPIWFLAIIFPFFGPINSAVGALLVSFTVYIIPALAHMLTYRKASARQNAAEKPPFFLPSWTAMYAINTFIVIWVLVVGFGFGGWASVTNFVRQVDTFGLFAKCYQCKPPPPLHAAPAPQLHH
>gnl_Arath_TAIR10_AT2G21050.1
MENGEKAAETVVVGNYVEMEKDGKALDIKSKLSDMFWHGGSAYDAWFSCASNQVAQVLLTLPYSFSQLGMLSGILFQLFYGILGSWTAYLISILYVEYRTRKEREKVNFRNHVIQWFEVLDGLLGKHWRNVGLAFNCTFLLFGSVIQLIACASNIYYINDNLDKRTWTYIFGACCATTVFIPSFHNYRIWSFLGLLMTTYTAWYLTIASILHGQVEGVKHSGPSKLVLYFTGATNILYTFGGHAVTVEIMHAMWKPQKFKSIYLFATLYVLTLTLPSASAVYWAFGDLLLNHSNAFALLPKNLYRDFAVVLMLIHQFITFGFACTPLYFVWEKLIGMHECRSMCKRAAARLPVVIPIWFLAIIFPFFGPINSTVGSLLVSFTVYIIPALAHIFTFRSSAARENAVEQPPRFLGRWTGAFTINAFIVVWVFIVGFGFGGWASMINFVHQIDTFGLFTKCYQCPPPVMVSPPPISHPHFNHTHGL
>gnl_Arath_TAIR10_AT2G38120.1
MSEGVEAIVANDNGTDQVNGNRTGKDNEEHDGSTGSNLSNFLWHGGSVWDAWFSCASNQVAQVLLTLPYSFSQLGMLSGIVLQIFYGLLGSWTAYLISVLYVEYRARKEKEGKSFKNHVIQWFEVLDGLLGSYWKALGLAFNCTFLLFGSVIQLIACASNIYYINDHLDKRTWTYIFGACCATTVFIPSFHNYRIWSFLGLGMTTYTAWYLAIASIIHGQAEGVKHSGPTKLVLYFTGATNILYTFGGHAVTVEIMHAMWKPQKFKYIYLMATLYVFTLTIPSAAAVYWAFGDALLDHSNAFSLMPKNAWRDAAVILMLIHQFITFGFACTPLYFVWEKVIGMHDTKSICLRALARLPVVIPIWFLAIIFPFFGPINSAVGALLVSFTVYIIPSLAHMLTYRSASARQNAAEKPPFFMPSWTAMYVLNAFVVVWVLIVGFGFGGWASVTNFVRQVDTFGLFAKCYQCKPAAAAAHAPVSALHHRL
>gnl_Arath_TAIR10_AT1G77690.1
MAAEKIETVVAGNYLEMEREEENISGNKKSSTKTKLSNFFWHGGSVYDAWFSCASNQVAQVLLTLPYSFSQLGMMSGILFQLFYGLMGSWTAYLISVLYVEYRTRKEREKFDFRNHVIQWFEVLDGLLGKHWRNLGLIFNCTFLLFGSVIQLIACASNIYYINDKLDKRTWTYIFGACCATTVFIPSFHNYRIWSFLGLAMTTYTSWYLTIASLLHGQAEDVKHSGPTTMVLYFTGATNILYTFGGHAVTVEIMHAMWKPQKFKAIYLLATIYVLTLTLPSASAVYWAFGDKLLTHSNALSLLPKTGFRDTAVILMLIHQFITFGFASTPLYFVWEKLIGVHETKSMFKRAMARLPVVVPIWFLAIIFPFFGPINSAVGSLLVSFTVYIIPALAHMLTFAPAPSRENAVERPPRVVGGWMGTYCINIFVVVWVFVVGFGFGGWASMVNFVRQIDTFGLFTKCYQCPPHKP
>gnl_Arath_TAIR10_AT5G01240.1
MSGEKQAEESIVVSGEDEVAGRKVEDSAAEEDIDGNGGNGFSMKSFLWHGGSAWDAWFSCASNQVAQVLLTLPYSFSQLGMLSGILLQIFYGLMGSWTAYLISVLYVEYRARMEKQEAKSFKNHVIQWFEVLDGLLGPYWKAAGLAFNCTFLLFGSVIQLIACASNIYYINDRLDKRTWTYIFGACCATTVFIPSFHNYRIWSFLGLGMTTYTAWYLTIASFLHGQAEGVTHSGPTKLVLYFTGATNILYTFGGHAVTVEIMHAMWKPRKFKSIYLMATLYVFTLTLPSASAVYWAFGDQLLNHSNAFSLLPKTRFRDTAVILMLIHQFITFGFACTPLYFVWEKAIGMHHTKSLCLRALVRLPVVVPIWFLAIIFPFFGPINSAVGALLVTFTVYIIPALAHMLTYRTASARRNAAEKPPFFIPSWAGVYVINAFIVVWVLVLGFGFGGWASMTNFIRQIDTFGLFAKCYQCKPPPAPIAAGAHHRR
>gnl_Betvu_v1.2_Bv1_000210_pnqr.t1
MASEKVETVVAGNYVEMEREEADHSSSSSVKTKLSNLFWHGGSVYDAWFSCASNQVAQVLLTLPYSFSQLGMLSGILFQLFYGLMGSWTAYLISLLYVEYRTRKEREKVDFRNHVIQWFEVLDGLLGKHWRNIGLFFNCTFLLFGSVIQLIACASNIYYINDSLDKRTWTYIFGACCATTVFIPSFHNYRIWSFLGLIMTSYTAWYLTIASLVHGQVEGVKHSGPAKLVLYFTGATNILYTFGGHAVTVEIMHAMWKPQKFKMIYLLATLYVLTLTLPSASAVYWAYGDMLLDHSNALSLLPRTAFRDTAIILMLIHQFITFGFACTPLYFVWEKFIGIHETKSIMKRSIARLPVVIPIWFLAIIFPFFGPINSAVGSLLVSFTVYIIPAMAHMITFASPSARENAVERPPSFVGGWAGMYSMNIFLVVWVFVVGFGLGGWASMMNFIQQVNTFGLFAKCYQCPPHKAKA
>gnl_Betvu_v1.2_Bv2_024010_oxac.t1
MTEVVKQVEAASMVNQTDDHQIIDGGVEERENVVGRIEEENQKSSFKNFLWHGGSAYDAWFSCASNQVAQVLLTLPYSFSQMGMVSGLVLQVFYGLLGSWTAYLISVLYVEYRSRREKEGASFKNHVIQWFEVLDGLLGPVWKGLGLGFNCTFLLFGSVIQLIACASNIYYINDHLDKRTWTYIFGACCATTVFIPSFHNYRIWSFLGLGMTTYTAWYLTIGALVHGQKPGVIHSGPKKLVLYFTGATNILYTFGGHAVTVEIMHAMWKPQKFKYIYLLATLYVFTLTLPSAAAVYWAFGDELLTHANAFSLLPRNRFRDAAVILMLIHQFITFGFACTPLYFVWEKVVGVHDTKSLCLRAIARLPVVIPIWFLAIIFPFFGPINSTVGAFLVSFTVYIIPTMAHMLTYRSAQARKNAAEKPPFFLRNWTAVYVFNTFIVVWVFIVGFGFGGWASMVNFIRQVNTFGLFAKCYQCKPPPAPPAAPAPPHH
>gnl_Betvu_v1.2_Bv5_111820_qxws.t1
MVSQKQGEEAIVSNFNENESQSNMESKGIDGDKEDDQPMFSVKSFFWHGGSVWDAWFSCASNQVAQVLLTLPYSFSQLGMLSGIILQIFYGFMGSWTAYLISVLYVEYRSRKEKEGVSFKNHVIQWFEVLDGLLGPYWKAVGLAFNVTFLLFGSVIQLIACASNIYYVNDHLDKRTWTYIFGACCATTVFVPSFHNYRIWSFLGLGMTTYTAWYMAIAALVNGQAEGVTHSGPTKLVLYFTGATNILYTFGGHAVTVEIMHAMWKPQKFKYIYLLATLYVFTLTLPSAAAVYWAFGDELLNHSNAFSLLPKNAFRDAAVILMLIHQFITFGFACTPLYFVWEKVIGMHDTKSICLRAIVRLPVVIPIWFLAIIFPFFGPINSAVGALLVSFTVYIIPALAHMLTYKDASARKNAAEKPPSFLPSWTAMYAINMFIVVWVLVIGFGFGGWASMTNFVRQVDTFGLFAKCYQCKPPVAPSLASPPHSQH
>gnl_Betvu_v1.2_Bv9_214340_xemu.t1
MAVVSSSDKEKEVETVIIGSYIEMEKDEAKPSSFKSAFSNFLWHGGSTYDAWFSCASNQVAQVLLTLPYSFSQLGMLSGIAFQLFYGILGSWTAYLISILYVEYRTRKEREKVDFRNHVIQWFEVLDGLLGKHWRNVGLAFNCTFLLFGSVIQLIACASNIYYINDNLDKRTWTYIFGACCATTVFIPSFHNYRIWSFLGLVMTTYTAWYLTIASYLHGQVEGVKHSGPTKLVLYFTGATNILYTFGGHAVTVEVMHAMWKPQKFKAIYLLATIYVLTLTLPSASAVYWAFGDMLLDHSNAFSLLPRSPYRDMAVILMLIHQFITFGFACTPLYFVWEKAIGLHDCKSMCKRAAARLPVVVPIWFLAIIFPFFGPINSAVGSLLVSFTVYIIPALAHMFTFRSAAARESAVEQPPKFVGRWAGSFAINIFVVIWVLIVGFGFGGWASMINFVHQIDTFGLFTKCYQCPSPKVANVTAPSPTPVNLNHTHHLVHRL
>gnl_Carpa_v0.4_evm.model.supercontig_1125.1
MLPQKQAEEAIVSTFSETEQEGKEEARDDQKEDEHSSIFSVKSLLWHGGSVWDAWFSCASNQVAQVLLTLPYSFSQLGMLSGILLQIFYGLIGSWTAYLISVLYIEYRSRTEKENVSFKNHVIQWFEVLDGLLGPYWKAAGLAFNCTFLLFGSVIQLIACASNIYYINDRLDKRTWTYIFGACCATTVFIPSFHNYRIWSFLGLGMTTYTAWYMAIAAIVHGQVDGVTHSGPTKLVLYFTGATNILYTFGGHAVTVEIMHAMWKPQKFKYIYLLATLYVFTLTIPSASAVYWAFGDQLLNHSNAFSLLPKNGFRDAAVILMLIHQFITFGFACTPLYFVWEKVIGMHDTKSICLRALARLPVVIPIWFLAIIFPFFGPINSAVGALLVSFTVYIIPSLAHMLTYRKASARQ
>gnl_Carpa_v0.4_evm.model.supercontig_19.209
MAHKEAEGAMVSSFNETENEEKIEEKKEMFSFKSFLWHGGSVYDAWFSCASNQVAQVLLTLPYSFSQLGMLSGIILQIFYGILGSWTAYLISVLYVEYRSRKEKENVSFKNHVIQWFEVLDGLLGPYWKAAGLAFNCTFLLFGSVIQLIACASNIYYINDNLDKRTWTYIFGACCATTVFIPSFHNYRIWSFLGLGMTTYTAWYLTIAALLHGKAEGVTHSGPTKLVLYFTGATNILYTFGGHAVTVEIMHAMWKPQKFKYIYLLATFYVFTLTLPSAAAVYWAFGDQLLTHSNAFSLLPPSGWRDAAVILMLIHQFITFGFACTPLYFVWEKVVGMHDTKSICLRALVRLPVVIPIWFLAIIFPFFGPINSAVGALLVSFTVYIIPALAHMLTYRSASARQNAAEKPPFFLPSWTAVYALNAFVVVWVFVVGFGLGGWASMTNFIKQVDTFGLFAKCYQCPPSASSSHH
>gnl_Carpa_v0.4_evm.model.supercontig_36.16
MASEKVETVIAGNYIEMEREEDNSRSSKSRLSKLFWHGGSVYDAWFSCASNQVAQVLLTLPYSFSQLGMLSGIIFQLFYGLMGSWTAYLISVLYVEYRTRKEREKVDFRNHVIQWFEVLDGLLGKHWRNLGLFFNCTFLLFGSVIQLIACASNIYYINDNLDKRTWTYIFGACCATTVFIPSFHNYRMWSFLGLMMTTYTAWYLTVASLLHGQVEGVKHSGPAKMVLYFTGATNILYTFGGHAVTVEIMHAMWKPQKFKLIYFLATLYVLTLTLPSASAVYWAFGDLLLTHSNAFSLLPRSGFRDTAVVLMLIHQFITFGFACTPLYFVWEKFIGVHETKSVLKRAVGRLPVVIPIWFLAIIFPFFGPINSTVGSLLVSFTVYIIPALAHMVTFAPAAARENAVERPPKMVGGWTGLYSINIFVVVWVFVIGFGFGGWASMLNFVHQIHNFGLFTKCYQCPSHKP
>gnl_Carpa_v0.4_evm.model.supercontig_37.169
MATDKVAETVIVGNYVEMETEGKPRDIKSRVSKFFWHGGSVYDAWFSCASNQVAQVLLTLPYSFSQLGMVSGLIFQLFYGLMGSWTAYLISILYVEYRTRKEREKVDFRNHVIQWFEVLDGLLGKHWRNVGLAFNCTFLLFGSVIQLIACASNIYYINDNLDKRTWTYIFGACCATTVFIPSFHNYRIWSFLGLLMTTYTAWYLTIASLLHGQVEGVKHSGPTKLVLYFTGATNILYTFGGHAVTVEIMHAMWKPQRFKAIYLLATVYVLTLTLPSAAAVYWAFGDMLLNHSNAFSLLPKSPFRDMAVILMLIHQFITFGFACTPLYFVWEKAIGMHECKSLCKRAAARLPVVIPIWFLAIIFPFFGPINSTVGSLLVSFTVYIIPALAHIFTFKSAAARENAVEQPPRFVGQWVGTYTINIFIVVWVLVVGFGFGGWASMTNFIHQIDTFGLFTKCYQCPPPSSLTHHQNGTVAAAPPPLHHLGNHTRGL
>gnl_Elagu_v2.0_p5_sc00084.V1.gene152
MLSLKQAEEAIVASFNETEQDGNGKEEEEERAEEPQPMFSMKSLLWHGGSVWDAWFSCASNQVYKIYAISATPAHRRAVAQVLLTLPYSFSQLGMLSGVLLQLFYGFMGSWTAYLISVLYVEYRTRKEKENVSFKNHVIQWFEVLDGLLGPYWKAIGLAFNCTFLLFGSVIQLIACASNIYYINDRLDKRTWTYIFGACCATTVFIPSFHNYRIWSFLGLGMTTYTAWYLTVAALVNGQVEGVAHSAPAKLVLYFTGATNILYTFGGHAVTVEIMHAMWKPQKFKYIYLVATLYVFTLTLPSAAAMYWAFGDQLLTHSNAFSLLPKSRFRDAAVILMLIHQFITFGFACTPLYFVWEKVIGMHDTKSIFLRALARLPVVIPIWFLAIIFPFFGPINSTVGALLVSFTVYIIPSLAHMLTYRKASARQNAAEKPPFFMPSWTAMYVLNAFVVVWVLVVGFGLGGWASMVNFVRQVDTFGLFAKCYQCPKPPVAAPPPQQH
>gnl_Elagu_v2.0_p5_sc01115.V1.gene20
MLPQKQAEEAIVASFNETEQGGHGKEEEEEERAEEPQPMFSMKSLLWHGGSVWDAWFSCASNQVAQVLLTLPYSFSQLGMLSGVLLQLFYGFMGSWTAYLISVLYVEYRTRKEKENVSFKNHVIQWFEVLDGLLGPYWKAIGLAFNCTFLLFGSVIQLIACASNIYYINDRLDKRTWTYIFGACCATTVFIPSFHNYRIWSFLGLAMTTYTAWYLTIAALINGQVEGVTHSAPTKLVLYFTGATNILYTFGGHAVTV
>gnl_Eucgr_v2.0_Eucgr.A00514.1
MLGQKQAESEAIVANATEAELNLAKDGHDRALEDGGADESSSAFSVKSFLWHGGSAWDAWFSCASNQVAQVLLTLPYSFSQLGMTSGIIFQIFYGLLGSWTAYLISVLYIEYRTRKEKENVSFKNHVIQWFEVLDGLLGPYWKAVGLAFNCTFLLFGSVIQLIACASNIYYINDHLDKRTWTYIFGACCATTVFIPSFHNYRIWSFLGLGMTTYTAWYMAIAALVHGQAEGVTHTGPNKLVLYFTGATNILYTFGGHAVTVEIMHAMWKPQKFKYIYLMATLYVFTLTLPSATAVYWAFGDELLNHSNAFSLLPKNGFRDAAVILMLIHQFITFGFACTPLYFVWEKVIGMHDTKSMCMRALARLPVVIPIWFLAIIFPFFGPINSAVGALLVSFTVYIIPSLAHMLTYRKASARQNAAEKPPSFLPSWTAMYVINAFVVGWVLVVGFGFGGWASMTNFVRQVDTFGLFAKCYQCKPPPPPPATAAPHH
>gnl_Eucgr_v2.0_Eucgr.F03758.1
MGENPFNLKAILSYMRSRIQAERAKEGHALAPLYLCKHTTQFRCFLHIFLTKQRPLTEERKEKTMASEKVETVVAGNYVEMEPEEGDSKSTKSKLSNLFWHGGSVYDAWFSCASNQVAQVLLTLPYSFSQLGMLSGILFQLFYGLMGSWTAYLISVLYVEYRTRKEREKVDFRNHVIQWFEVLDGLLGKHWRNIGLLFNCTFLLFGSVIQLIACASNIYYINDNLDKRTWTYIFGACCATTVFIPSFHNYRIWSFLGLVMTTYTAWYLTIASLIHGQTEGVKHSGPTTIVLYFTGATNILYTFGGHAVTVEIMHAMWKPQKFKLIYLIATLYVLTLTLPSASAVYWAFGDLLLTHANALSLLPRTRFRDAAVILMLIHQFITFGFACTPLYFVWEKLLRVHNTKSMFKRAMARLPVVIPIWFLAIIFPFFGPINSTVGSLLVSFTVYIIPAMAHMVTFSSPSARENAVDRPPSFLGGWAGSFSLNMFVVGWVLVVGFGFGGWASMLNFIRQINTFGLFTKCYQCPPHKA
>gnl_Eucgr_v2.0_Eucgr.K02992.1
MLGQKQAEEAIVASNLSESAEHDAVKLEEDGGAEKQLGDRSPGSSIFNVKSILWHGGSAWDAWFSCASNQVAQVLLTLPYSFSQLGILSGILFQIFYGLMGSWTAYLISVLYIEYRTRKEKENVSFKNHVIQWFEVLDGLLGPYWKAVGLAFNCTFLLFGSVIQLIACASNIYYINDHLDKRTWTYIFGACCATTVFIPSFHNYRIWSFLGLGMTTYTAWYLTIAAVLHGQEKGVMHTAPSKLVLYFTGATNVLYTFGGHAVTVEIMHAMWKPQKFKYIYLIATLYVFTLTIPSATAVYWAFGDRLLDHSNAFALLPKTGFRDAAVILMLIHQFITFGFACTPLYFVWEKVIGMHDTKSLCLRALARLPVVIPIWFLAIIFPFFGPINSAVGALLVSFTVYIIPSLAHMLTFRTASARQNAVEKPPFFLPSWTAMYVFNAFVVGWVLVVGFGFGGWASMSNFVRQVDTFGLFAKCYQCKPPAPPAAAGAAATHHR
>gnl_Eucgr_v2.0_Eucgr.G03044.1
MLSQQQAEEAMVSSFTNAGERDGIVEERKVQTDGSNDNNNGGGGGGSGLKSFLWHGGSVYDAWFSCASNQVAQVLLTLPYSFSQLGMLSGIILQVFYGIMGSWTAYLISVLYIEYRTRKEKENHSFKNHVIQWFEVLDGLLGPYWKALGLAFNVTFLLFGSVIQLIACASNIYYINDHLDKRTWTYIFGACCATTVFIPSFHNYRIWSFLGLGMTTYTAWYMTAAAIAHGQAKDVIHSGPTKLVLYFTGATNILYTFGGHAVTVEIMDAMWKPRKFKYIYLLATLFVFTLTIPSATAVYWAFGDQLLNHSNAFSLLPSSGWRDAAVILMLIHQFITFGFACTPLYFVWEKVIGVHHKKSILFKAVARFPVVIPIWFLAIIFPFFGPINSAVGALLVSFTVYIIPAAAHMLTYRSAFARQNAAEKPPFFLPSWTAIYVVNVFVVGWVLVVGFGFGGWASMANFIKQVDTFGLFAKCYQCNTPSPSHH
>gnl_Eucgr_v2.0_Eucgr.G01769.1
MASDKVVETVIVGNYVEMETEEGKPQSIKNKMSNFFWHGGSAYDAWFSCASNQVAQVLLTLPYSFSQLGMLSGILFQLFYGLLGSWTAYLISTLYVEYRTRKEREKVDFRNHVIQWFEVCSGALEERGNIYYINDNLDKRTWTYIFGACCATTVFIPSFHNYRIWSFLGLVMTTYTAWYLTVASLLHGQVEGVKHSGPTKMVLYFTGATNILYTFGGHAVTVEIMHAMWKPQKFKAIYLWATLYVMTLTLPSAAAVYWAFGDMLLNHANAFSLLPRSPFRDMAVILMLIHQFITFGFACTPLYFVWEKAIGMHECKSLCKRAAARLPVVVPIWFLAIIFPFFGPINSTVGSLLVSFTVYIIPALAHICTFKSSAARENAVEQPPKFVGRWIGAYTINMFVVGWVLVVGFGFGGWASVTNFVHQIDTFGLFTKCYQCPPPTLPPPTPHPLNVTASPPLQHPHHSLRNP
>gnl_Manes_v6.1_Manes.04G076700.1
MAADKEVETVIVGNYEEMETEGKPKDMKTILSKFLWHGGSAYDAWFSCASNQVAQVLLTLPYSFSQLGMASGILFQLFYGLLGSWTAYLISILYVEYRTRKEREKVDFRNHVIQWFEVLDGLLGKYWRNVGLAFNCTFLLFGSVIQLIACASNIYYINDNLDKRTWTYIFGACCATTVFIPSFHNYRMWSFLGLLMTTYTAWYLTIASLLHGQVEGVKHSGPTKMVLYFTGATNILYTFGGHAVTVEIMHAMWKPQKFKAIYLLATLYVLTLTLPSAAAVYWAFGDLLLNHSNAFSLLPRSPFRDMAVILMLIHQFITFGFACTPLYFVWEKAIGLHECKSLCKRAAARLPVVIPIWFLAIIFPFFGPINSTVGSLLVSFTVYIIPALAHTFTFKSAAARENAVEQPPRFVGRWVGTYVINVFVVIWVLIVGFGFGGWASMINFVHQIDTFGLFTKCYQCPPPLPNNLNATNAAPPLYHPINRTHHL
>gnl_Manes_v6.1_Manes.08G090700.1
MLPQKQAEEAIVSNFSETEHEGKEEDKEEEHSMFSVKSILWHGGSTWDAWFSCASNQVAQVLLTLPYSFSQLGMLSGILFQIFYGLVGSWTAYLISVLYIEYRSRKEKENVSFKNHVIQWFEVLDGLLGPYWKALGLAFNCTFLLFGSVIQLIACASNIYYINDHLDKRTWTYIFGACCATTVFIPSFHNYRIWSFLGLGMTTYTAWYLAIAALVHGQAEGVTHTGPKKLVLYFTGATNILYTFGGHAVTVEIMHAMWKPQKFKYIYLLATLYVFTLTLPSASAVYWAFGDELLNHSNAFSLLPKNGFRDAAVILMLIHQFITFGFACTPLYFVWEKVIGMHDTKSICLRALARLPVVIPIWFLAIIFPFFGPINSAVGALLVSFTVYIIPSLAHMLTYRKASARQNAAEKPPFFLPSWTAMYVVNTFVVVWIFVVGFGFGGWASMTNFVRQVDTFGLFAKCYQCKPPVPPPAVAAPPPSKTTRHH
>gnl_Manes_v6.1_Manes.02G160400.1
MASEKVETVIAGNYIEMEREEGNSNSTKSKISQLFWHGGSVYDAWFSCASNQVAQVLLTLPYSFSQLGMLSGILFQLFYGLMGSWTAYLISILYVEYRTRKEREKVDFRNHVIQWFEVLDGLLGKHWRNAGLIFNCTFLLFGSVIQLIACASNIYYINDNLDKRTWTYIFGACCATTVFIPSFHNYRIWSFLGLIMTTYTAWYLTIASLIHGQIDGVKHSGPSTMVLYFTGATNILYTFGGHAVTVEIMHAMWKPQKFKLIYLMATLYVLTLTLPSASAVYWAFGDLLLTHSNALSLLPRTGYRDTAVVLMLIHQFITFGFACTPLYFVWEKFIRVHETKSVFKRALARLPVVIPIWFLAIIFPFFGPINSTVGSLLVSFTVYIIPALAHMITFSTASARENAVERPPSFLGGWVGQFCMNIFVVVWVFIVGFGFGGWASMLNFIRQIDTFGVFTKCYQCPPHKA
>gnl_Manes_v6.1_Manes.09G107800.1
MLPQKQAEEAIVSNFSETENQSKDEEKEDQHSMFSVKSLLWHGGSVWDAWFSCASNQVAQVLLTLPYSFSQLGVLSGILLQVFYGLVGSWTAYLISVLYIEYRSRKEKENVNFKNHVIQWFEVLDGLLGPYWKAVGLAFNCTFLLFGSVIQLIACASNIYYINDHLDKRTWTYIFGACCATTVFIPSFHNYRIWSFLGLGMTTYTAWYLTIAAVVHGQVEGVTHTGPKKLVLYFTGATNILYTFGGHAVTVEIMHAMWKPQKFKYIYLLATVYVFTLTLPSATAVYWAFGDELLNHSNAFSLLPKSGFRDAAVILMLIHQFITFGFACTPLYFVWEKVIGMHDTKSICLRALARLPVVIPIWFLAIIFPFFGPINSAVGALLVSFTVYIIPSLAHMLTYRKASARQNAAEKPPSFLRSWTTMYAINTFIVVWVLVVGFGFGGWASMTNFVKQVDTFGLFAKCYQCKPPLPPPTSNTTAAAHHH
>gnl_Manes_v6.1_Manes.07G127400.1
MTSQKQAEEEMISSFNETENEEKEEENNKEEDSIFSLKGILWHGGSVYDAWFSCASNQVAQVLLTLPYSFSQMGMLSGIILQVFYGIMGSWTAYLISVLYVEYRSRKEKENVSFKNHVIQWFEVLDGLLGPTWKAVGLAFNCTFLLFGSVIQLIACASNIYYINDKLDKRTWTYIFGACCATTVFIPSFHNYRIWSFLGLGMTTYTAWYMTIAAVVHGQVDGVTHNGPTKLVLYFTGATNILYTFGGHAVTVEIMHAMWKPQKFKYIYLLATMYVFTLTIPSATAVYWAFGDQLLTHSNAFSLLPSSGWRDAAVILMLIHQFITFGFACTPLYFVWEKVVGMHDTKSIFVRALTRLPVVVPIWFLAIIFPFFGPINSAVGALLVSFTVYIIPSLAHMLTYRSASARQNAAEKPPFFLPSWTAMYAVNAFIVIWVLVVGFGLGGWASMSNFIKQVDTFGLFAKCYQCPPQPASKHH
>gnl_Manes_v6.1_Manes.11G092900.1
MAADKVVETVIVGNYVEMETEGNSRNMKTRLSKFLWHGGSVYDAWFSCASNQVAQVLLTLPYSFSQLGMLSGVLFQLFYGLLGSWTAYLISILYVEYRTRKEREKVDFRNHVIQWFEVLDGLLGKHWRNVGLAFNCTFLLFGSVIQLIACASNIYYINDNLDKRTWTYIFGACCATTVFIPSFHNYRIWSFLGLLMTTYTAWYLTIASLLHGQVEGVKHSGPNKIVLYFTGATNILYTFGGHAVTVEIMHAMWKPQKFKAIYLLATLYVLTLTLPSAAAVYWAFGDMLLNHSNAFSLLPRSPFRDMAVILMLIHQFITFGFACTPLYFVWEKAIGLHECKSLCKRAAARLPVVIPIWFLAIIFPFFGPINSTVGSLLVSFTVYIIPALAHIFTFRSGAARENAVEQPPKFVGRWVGAYMINVFVVVWVLIVGFGFGGWASMTNFIHQIDTFGLFTKCYQCPPPPPINVNATAAAPPPLHHPNNRTHHL
>gnl_Manes_v6.1_Manes.10G015300.1
MLSQKQAEEEMVSRFNETEHEEKEEDQNKGDDSIFSLKSILWHGGSVYDAWFSCASNQVAQVLLTLPYSFSQMGMLSGIIFQVFYGFLGSWTAYLISVLYVEYRSRKEKENVSFKNHVIQWFEVLDGLLGPAWKAVGLAFNCTFLLFGSVIQLIACASNIYYINDKLDKRTWTYIFGACCATTVFIPSFHNYRIWSFLGLGMTTYTAWYLTIAAIVHGQVDGVIHSGPAKLVLYFTGATNILYTFGGHAVTVEIMHAMWKPQKFKYIYLLATLYVFTLTIPSATAVYWAFGDQLLTHSNAFSLLPKSGWRDAAVILMLIHQFITFGFACTPLYFVWEKVVGMHDTKSIFLRALTRLPVVIPIWFLAIIFPFFGPINSAVGALLVSFTVYIIPALAHMLTYRSASARQNAAEKPPIFLPSWTAMYLMNAFVVIWVFVVGFGLGGWASMTNFIRQVDTFGLFAKCYQCPPPAAAAKH
>gnl_Medtr_Mt4.0v1_Medtr3g072870.1
MTSEKVETVVAGNYLEMEREEEGSKSTTGKLSKFFWHGGSVYDAWFSCASNQVAQVLLTLPYSFSQLGMLSGILFQIFYGLMGSWTAYIISVLYVEYRTRKEREKVDFRNHVIQWFEVLDGLLGKHWRNLGLFFNCTFLLFGSVIQLIACASNIYYINDHLDKRTWTYIFGACCATTVFIPSFHNYRIWSFLGLVMTTYTAWYMTIASILHGQAEDVKHSGPTKLVLYFTGATNILYTFGGHAVTVEIMHAMWKPQKFKMIYLIATLYVMTLTLPSAAAVYWAFGDNLLTHSNALSLLPRTGFRDTAVILMLIHQFITFGFACTPLYFVWEKFLGVHETKSLLKRALVRLPVVIPIWFLAIIFPFFGPINSTVGSLLVSFTVYIIPALAHMVTFASAPARENAVERPPSFLGGWVGLYSVNVFVAVWVLVVGFGLGGWASMLNFVHQIKTFGLFAKCFQCPPHKA
>gnl_Medtr_Mt4.0v1_Medtr7g067450.1
MLPQKQGEEAIVSSFNETDQQEGVVGREEEVEDHSFSVKNFLWHGGSVWDAWFSCASNQVAQVLLTLPYSFSQLGMLSGILLQVFYGILGSWTAYLISVLYVEYRSRKEKENVNFKNHVIQWFEVLDGLLGPYWKALGLAFNCTFLLFGSVIQLIACASNIYYINDNLDKRTWTYIFGACCATTVFIPSFHNYRIWSFLGLGMTTYTAWYLTIASIVHGQAENVTHTGPKKLVLYFTGATNILYTFGGHAVTVEIMHAMWKPQKFKYIYLMATLYVFTLTIPSATAVYWAFGDELLNHSNAFSLLPKNGWRDGAVILMLIHQFITFGFACTPLYFVWEKVIGMHDTRSICLRALARLPVVIPIWFLAIIFPFFGPINSAVGALLVSFTVYIIPSAAHMLTYRKASARKNAAEKPPFFMPSWTAMYIFNAFIVIWVLVVGFGFGGWASMTNFIRQIDTFGLFAKCYQCKPPPVMAAAPPPHALHH
>gnl_Medtr_Mt4.0v1_Medtr5g082220.1
MLSEKQGEETMMSSLNETIELNEEREEEKGASPGSGFKNFLWHGGSVYDAWFSCASNQVAQVLLTLPYSFSQLGMISGIIFQVFYGLMGSWTAYLISILYVEYRSRKEKENVSFKNHVIQWFEVLEGLLGPYWKAIGLAFNCTFLLFGSVIQLIACASNIYYINDHLDKRTWTYIFGACCATTVFIPSFHNYRIWSFLGLGMTTYTAWYMTIAAIVHGQVENVVHSGPKKMVWYFTGATNILYTFGGHAVTVEIMHAMWKPQKFKAIYFFATLYVFTLTLPSAIAVYWAFGDQLLDHSNAFSLLPRNAWRDAGVILMLIHQFITFGFACTPLYFVWEKVIGMHDTKSIFLRALARLPVVIPIWFLAIIFPFFGPINSAVGALLVSFTVYVIPASAHMLTYRSASARQNAAEKLPKVIPSWTLMYVINAFVVIWVTIVGFGFGGWASMTNFIKQVDTFGLFAKCYQCPPKLPASNHTMHH
>gnl_Medtr_Mt4.0v1_Medtr4g415390.1
MLSQNQAEEAIVTNMNETEQEGGSSLEEIAEDQSMFNFKSFLWHGGSVWDAWFSCASNQVAQVLLTLPYSFSQLGMVSGIVFQIFYGLIGSWTAYLISVLYVEYRARKEKENVNFKNHVIQWFEVLDGLLGRYWKALGLAFNCTFLLFGSVIQLIACASNIYYINDKLDKRTWTYIFGACCATTVFIPSFHNYRIWSFLGLGMTTYTAWYMAIAAIVNGQIENVVHSGPTKLVLYFTGATNILYTFGGHAVTVEIMHAMWKPQKFKYIYFLATLYVFTLTIPSAVAVYWAFGDELLNHSNAFSLLPKNGFRDAAVILMLIHQFITFGFACTPLYFVWEKVIGMHDTKSICLRALVRLPVVIPIWFLAIIFPFFGPINSAVGALLVTFTVYIIPALAHMLTYRTASARKNAVEKPPSFLPSWTAVYVLNAFIVVWVLVVGFGFGGWASMTNFIRQIDTFGLFAKCYQCKPPTPPQAPSPHARH
>gnl_Medtr_Mt4.0v1_Medtr4g073770.1
MEMANDKVAETVIVGNYVEMESEGKPPQDIKSKLSNFLWHGGSAYDAWFSCASNQVAQVLLTLPYSFSQLGMLSGILFQLFYGILGSWTAYLISILYVEYRTRKEREKVNFRSHVIQWFEVLDGLLGKHWRNVGLGFNCTFLLFGSVIQLIACASNIYYINDNLDKRTWTYIFGACCATTVFIPSFHNYRIWSFLGLVMTTYTAWYLTIAAVLHGQVEGVKHSGPNKIILYFTGATNILYTFGGHAVTVEIMHAMWKPQKFKAIYLLATLYVLTLTIPSATAVYWAFGDMLLNHSNAFALLPKSPFRDMAVILMLIHQFITFGFACTPLYFVWEKTVGMHECKSLCKRALVRLPVVIPIWFLAIIFPFFGPINSTVGSLLVSFTVYIIPALAHIFTFKSSSARQNAVEQPPKFVGRWVGTFVINVFIVVWVLIVGFGFGGWASMVNFVHQIDTFGLFTKCYQCPPPTPSVPTMPPHQMNATAPSPHHHHH
>gnl_Mimgu_v2.0_Migut.N01303.1
MAAPSDKVVETVIAGNYVEMESEGKQRDFKSKVSKLFWHGGSAYDAWFSCASNQVAQVLLTLPYSFSQLGMLSGISFQLFYGLMGSWTAYLISVLYVEYRTRKEREKVDFRNHVIQWFEVLDGLLGKHWRNVGLAFNCTFLMFGSVIQLIACASNIYYINDNLDKRTWTYIFGACCATTVFIPSFRNYRIWSFLGLVMTTYTAWYLTIASLLHGQVEGVKHSGPAKMVLYFTGATNILYTFGGHAVTVEIMHAMWKPEKFKGIYLVATVYVLTLTIPSATAVYWAFGDLLLNHSNAFALLPKSHFRDISVILMLIHQFITFGFACTPLYFVWEKAIGMHECKSMCKRAAARLPVVIPIWFLAIIFPFFGPINSAVGALLVTFTVYIIPSLAYIFTFRTAAARENAVEQPPKYFGRWVGAYVINIFIVVWVLIIGFGFGGWASLTNFIHQINTFGLFTKCYQCPPQLPPRLANAAAPPLPPHIHNR
>gnl_Mimgu_v2.0_Migut.L02001.1
MLSQKQAEEAIVSSYDETSAENDCGGGKEEEKAEDQPIFSISNALWHGGSAWDAWFSCASNQVAQVLLTLPYSFSQLGLLSGIVFQIFYGLIGSWTAYLISVLYLEYRSRKAPEGASFKNHVIQRTWTYIFGACCATTVFIPSFHNYRIWSFLGLGMTTYTAWYMTVAALVHGQAEDVQHSGPKKLVLYFTGATNILYTFGGHAVTVEIMHAMWKPQKFKYIYLLATLYVFTLTIPSASAVYWAFGDQLLNHSNAFSLLPKSAWRDAAVVLMLIHQFITFGFACTPLYFVWEKVIGMHDTKSICLRALARLPVVIPIWFLAIIFPFFGPINSAVGALLVSFTVYIIPALAHMLTYRKAAARKNAAEKPPPFMPSWTAMYAINSFIVIWVFVVGFGFGGWASVTNFVRQVDTFGLFAKCYQCKPAAAAHLPPPHH
>gnl_Mimgu_v2.0_Migut.O00906.1
MLSQKQAEEAIVSSYDETSAENDCGGGGKEEEKAEDQPIFSISNALWHGGSAWDAWFSCASNQVAQVLLTLPYSFSQLGLLSGIVFQIFYGLIGSWTAYLISVLYLEYRSRKEKEGASFKNHVIQWFEVLDGLLGPYWKAAGLAFNCTFLLFGSVIQLIACASNIYYINDHLDKRTWTYIFGACCATTVFIPSFHNYRIWSFLGLGMTTYTAWYMTVAALVHGQAEDVQHSGPKKLVLYFTGATNILYTFGGHAVTVEIMHAMWKPQKFKYIYLLATLYVFTLTIPSASAVYWAFGDQLLNHSNAFSLLPKSAWRDAAVVLMLIHQFITFGFACTPLYFVWEKVIGMHDTKSICLRALARLPVVIPIWFLAIIFPFFGPINSAVGALLVSFTVYIIPALAHMLTYRKAAARKNAAEKPPPFMPSWAAMYAINSFIVIWVFVVGFGFGGWASVTNFVRQVDTFGLFAKCYQCKPAAAAHLPPPHH
>gnl_Mimgu_v2.0_Migut.J00188.1
MSTHKQAEEAIVSNFNETDHDGGGKEAEDNSDDHAVVSFKDMLWHGGSAYDAWFSCASNQVAQVLLTLPYSFSQLGMLSGIVFQVFYGLIGSWTAYLISVLYMEYRCRKEKEGVSFKNHVIQWFEVLDGLLGPYWKALGLAFNCTFLLFGSVIQLIACASNIYYINDHLDKRTWTYIFGACCATTVFIPSFHNYRIWSFLGLGMTTYTAWYMTIAALVHGQAPDVVHTGPKKLVLYFTGATNILYTFGGHAVTVEVMHAMWKPQKFKYIYLLATLYVFTLTIPSASAVYWAFGDQLLNHSNAFSLLPKTAWRDAAVILMLIHQFITFGFACTPLYFVWEKVIGMHDTRSMCLRALARLPVVIPIWFLAIIFPFFGPINSAVGALLVSFTVYIIPALAHMLTYRKASARQNAAEKPPFFMPSWTAMYALNTFIVIWVFVVGFGFGGWASVTNFVRQVDTFGLFAKCYQCKPPAHPTALPPQHH
>gnl_Mimgu_v2.0_Migut.J00185.1
MSTQEQAGEATASNFNQTNNNSCGGGKKEEDAVVSFKDALWNGGSAYDAWFSCASNQVATVLLTLPYSISQLGMLSGILLQVFYGLMGSWTAYIIAVLYLEYRSRKEKEGVTFTNHVIQWFEVLDGLLGPYWKALGLVFNCTFLLFGCVIQLIACASTIYYINDQLDKRTWTYIFGACCATTAFIPSFHNYRIWSFLGLGMTTYTAWYMTIAALVHGQAPDVVHTGPKKLVLYFTGATNILYTFGGHAVTVEIMHAMWKPQKFKYIYLWATVYVFTLTLPSSSVVYWAFGDQLLNHSNAFSLLPKTRWRDAAVILILIHQFITFGFACTPLYFVWEKVIGMHESKSVCLRALARLPVVIPIWFFAIIFPFFGPINSAVGALLVSFTVYIIPAVAHMLTYRKASARQNAVEKPPSFMPSWTAMYALNTFVVIWVLIVGFGFGGWASIINFVKQVDTFGLFAKCYQCKPPAHPTTH
>gnl_Mimgu_v2.0_Migut.C01164.1
MASEKVETVVAGNYVEMEREGEEDQEGKSSSTRSNLSKIFWHGGSVYDAWFSCASNQVAQVLLTLPYSFSQLGMVSGILFQLLYGLMGSWTAYLISVLYVEYRTRKEREKVDFRNHVIQWFEVLDGLLGKHWRNIGLFFNCTFLLFGSVIQLIACASNIYYINDNLDKRSWTYIFGACCATTVFIPSFRNYRIWSFLGLIMTTYTAWYLTIASLLHGQVEGVKHSGPAKMVLYFTGATNILYTFGGHAVTVEIMHAMWKPQKFKLIYLIATIYVLTLTLPSASAVYWAFGDLLLNRSNALALLPRTGFRDAAVVLMLIHQFITFGFACTPLYFVWEKFLGVHETKSLLKRALTRLPVVIPIWFLAIIFPFFGPINSTVGSLLVSFTVYIIPAMAHMITFASASARENAVERAPKIVGGWVGLYSMNIFVVVWVFIVGFGFGGWASMVNFVHQIDTFGVFTKCYQCPKHKV
>gnl_Mimgu_v2.0_Migut.B00100.1
MECSDKAVEAVMVGSYVEMETEGKATDMKSKVSSLFWHGGSAYDAWFSCASNQVAQVLLTLPYSFSQLGMMSGIMFQLFYGLMGSWTAYLISILYVEYRTRKQRDKVDFRNHVIQWFEVLDGLLGKHWRNVGLAFNCTFLLFGSVIQLIACASNIYYINDNLDKRTWTYIFGACCATTVFIPSFHNYRIWSFLGLIMTTYTAWYLTIASLLHGQVEGVKHSGPTRMVLYFTGATNILYTFGGHAVTVEIMHAMWKPQKFKAIYLLATLYVLTLTLPSASAVYWAFGDLLLNHSNAFSLLPKSPFKDMAVILMLIHQFITFGFACTPLYFVWEKAIGMHECKSMCKRAAARLPVVVPIWFLAIVFPFFGPINSTVGSLLVSFTVYIIPALAHMFTFKSASSRENAVEQPSKYFGRWVGTYVINIFIVVWVLIVGFGFGGWASMTNFVHQIDTFGLFTKCYQCPPQLPPHMANATAPLPPPFAFGNATHLSPHPNSP
>gnl_Musac_v1_GSMUA_Achr9T03600_001
MLPQKQAEEAIVSRSSSTLKDELEQDVDGKGEEDEETAHGFSMKNLLWHGGSAWDAWFSCASNQVAQVLLTLPYSFSQLGMLSGVILQLFYGFMGSWTAYLISVLYIEFRSRKEKENVNFKNHVIQWFEVLDGLLGPYWKAAGLAFNCTFLLFGSVIQLIACASNIYYINDRLDKRTWTYIFGACCATTVFIPSFHNYRIWSFLGLGMTTYTAWYLTIAAVVHGQVEGVTHSGPTKLVLYFTGATNILYTFGGHAVTVEIMHAMWKPQKFKNIYLLATVYVFTLTLPSAAAVYWAFGDQLLTHSNAFALLPKSGWRDAAVILMLIHQFITFGFASTPLYFVWEKVIGMHDAKSICLRALARLPVVIPIWFLAIIFPFFGPINSAVGALLVSFTVYIIPAMAHMLTYRTPSARQNAAEKPPFFLPSWTAMYAVNAFVVGWVLVVGFGLGGWASMTNFVRQVDTFGLFAKCYQCPKPQPPPAPAPQMQQHHH
>gnl_Musac_v1_GSMUA_Achr9T03640_001
MVPQKQAEEAAIVASGITTLNNETEHGDGDGGGGGKEDDGEEESILSMKNLLWHGGSAWDAWFSCASNQVAQVLLTLPYSFSQLGMLSGLILQLFYGFLGSWTAYLISVLYIEYRTRKEKEKVSFKNHVIQWFEVLDGLLGPYWKAAGLAFNCTFLLFGSVIQLIACASNIYYINDRLDKRTWTYIFGACCSTTVFIPSFHNYRIWSFLGLGMTTYTAWYLTIAAVVHGQAEEVTHSGPTKLVLYFTGATNILYTFGGHAVTVEIMHAMWKPQKFKNIYLLATVYVFTLTLPSAAAMYWAFGDQLLTHSNAFSLLPKSGWRDAAVILMLIHQFITFGFACTPLYFVWEKVIGMHDTKSICLRALVRLPVVVPIWFLAIIFPFFGPINSAVGALLVSFTVYIIPAMAHMLTYRTPSARQNAAEKPPFFLPSWTAMYAVNAFVVGWVLVVGFGLGGWASMTNFVRQVDTFGLFAKCYQCPKPQPPPAPAPQTLQQQHHH
>gnl_Musac_v1_GSMUA_Achr8T02300_001
MPPQTQAEEAAIVASGIAAFNSEMEQGSGGKEADGGRDSAFTMKSLLWHGGSAWDAWFSCSSNQVAQVLLTLPYSFSQLGMLSGVILQLFYGIMGSWTAYLISVLYVEYRTRKEKENVSFSNHVIQWYEVLDGLLGRYWKAAGLAFNCTFLLFGSVIQLIACASNIYYINDRLDKRTWTYIFGACCATTVFIPSFHNYRLWSFLGLGMTTYTAWYLTIAAVVHGQAEGVAHSGPTKLVLYFTGATNILYTFGGHAVTVEIMHAMWRPQKFKYIYLLATLYVFTLTLPSAAAVYWAFGDQLLTHSNAFSLLPRSGWRDAAVILMLIHQFITFGFACTPLYFVWEKVIGVHDTRSICLRALARLPVVIPIWFLAIVFPFFGPINSAVGALLVSFTVYIIPALAHMLTYRTQSARQNAAEKPPLFLPSWAAMYAVNAFVVGWVLVVGFGIGGWASMTNFINQVDTFGLFAKCYQCPKPQPPPAPAPQQHH
>gnl_Musac_v1_GSMUA_Achr1T02440_001
MGSTPNGNDDKVVETVMVGRYVEMEHDGEEKTIKSRLSGLLWHGGSAYDAWFSCASNQVAQVLLTLPYSFSQLGMLSGILFQLFYGLLGSWTAYLISILYVEYRTRKEREKVDFRNHVIQWFEVLDGLLGKHWRNVGLAFNCTFLLLGSVIQLIACASNIYYINDKLDKRTWTYIFGACCATTVFIPSFHNYRIWSFLGLVMTTYTAWYLAIASLLHGQVEGVKHSGPTKLVLYFTGSTNILYTFGGHAVTLSYLSFGYQEELHVPICHRVVFFVAMLHLDTSSFCRYFLGLHPTSPHYHIQYLYSQTSFPVKRNVISVIESVVTFNFSTSPTHFVHTNKTFICSTNQLKSLEIMHAMWKPQKFKAIYLLATLYVLTLTLPSAASVYWAFGDALLNHSNAFSLLPRTAFRDAAVVLMLIHQFITFGFACTPLYFVWEKAIGLHDCRSLCKRAAARLPVVIPIWFLAIIFPFFGPINSAVGSLLVSFTVYIIPSLAHMFTFRSAIARESAVERPPRFVGGWIGAYVMNTFVVGWVLVVGFGLGGWASMTNFIHQINTFGLFAKCYQCPPPPPPPFLPMPSITPTPYPGNSHNATNPAIVPSPSPSPSFFLHHRHHHHHHHGGR
>gnl_Musac_v1_GSMUA_Achr11T24200_001
MLPAKQAEEAAIPATDIATFSNETAQGGDKERGGETASVFSMKSLLWHGGSAWDAWFSCASNQVAQVLLTLPYSFSQLGMLSGVILQMFYGFLGSWTAYLISVLYIEYRARKEKENVSFKNHVIQWFEVLDGLLGPYWKAAGLAFNCTFLLFGSVIQLIACASNIYYINDRLDKRTWTYIFGACCATTVFIPSFHNYRIWSFLGLGMTTYTAWYLTIAAAVHGQVEGVTHSGPTQLVLYFTGATNILYTFGGHAVTVEIMHAMWKPQKFKHIYLLATVYVFTLTLPSAAATYWAFGDQLLTHSNAFSLLPKSRWRDAAVILMLIHQFITFGFACTPLYFVWEKVIGMHDAKSVCLRALARLPVVIPIWFLAIIFPFFGPINSAVGALLVSFTVYIIPALAHMLTYRTPSARQNAAEKPPFFLPSWTGMYVVNALVVGWVLVVGFGLGGWASMTNFVRQVDTFGLFAKCYQCPNPHPPPPALPPQQRRQL
>gnl_Musac_v1_GSMUA_Achr11T24130_001
MTHSDKILEQDVVGKEDEEVARGFSMKSFLWHGGSVWDAWFSCASNQVAQVLLTLPYSFSQMGMLSGVILQLFYGIMGSWTAYLISVLYVEYRTRKEKENVSFRNHVIQWFEVLDGLLGPYWKAAGLAFNCTFLLFGSVIQLIACASNIYYINDRLDKRTWTYIFGACCATTVFIPSFHNYRIWSFLGLGMTTYTAWYLTIAAAVHGQVEGVTHSGPTKLVLYFTGATNILYTFGGHAVTVDSFCRVVGVNGEDTGIIPPSFLSPLPLFVSPEWSSPGPTSVALPSVTRFLGDHARDVETAEVQVHLSAGHALRFITFGFACTPLYFVWEKVIGMHDTKSICLRSLARLPVVIPIWFLAIIFPFFGPINSAVGALLVSFTVYIIPALAHMVTYQKPSARQNAAEKLPFFLPSWTAMYMVNAFVVVWVLVVGFGIGGWASMTTFIKQVDTFGLFAKCYQCPNPHPSPAPGPPQHLH
>gnl_Musac_v1_GSMUA_Achr6T33710_001
MLPQKQAEEAAIVTSGVAALNNEMEQGGGGDGKGEDEEAAHGLSMTSLLWHGGSAWDAWFSCASNQVAQVLLTLPYSFSQLGMLSGVILQLFYGLLGSWTAYLISVLYIEYRARKEKENVSFKNHVIQWFEVLDGLLGPYWKAAGLAFNCTFLLFGSVIQLIACASNIYYINDRLDKRTWTYIFGACCATSVFIPSFHNYRIWSFLGLGMTTYTAWYLTIAAFVHGQVEGVTHSGPTKLVLYFTGATNILYTFGGHAVTVEIMHAMWKPQKFKYIYLMATVYVFTLTLPSAAAMYWSFGDQLLTHSNAFSLLPHSGWRDAAVILMLIHQFITFGFASTPLYFVWEKVIGMHDTKSICLRALVRLPVVIPIWFLAIVFPFFGPINSAVGALLVSFTVYIIPSMAHMLTYRTPSARKNAAEKPPFFLPSWTAMYAVNAFVVAWVLVVGFGLGGWASLTNFVKQVDTFGLFAKCYQCPKPQQPPPFSAPGPQMQHH
>gnl_Musac_v1_GSMUA_Achr6T33770_001
MLPQKQAEEAIVSRSNSTLKDELEQDADGKGEDEEAAHGFNMKSLLWHGGSAWDAWFSCASNQVAQVLLTLPYSFSQLGMLSGIILQLFYGFMGSWTAYLISVLYVEYRTRKEKENVSFKNHVIQWFEVLDGLLGPYWKAAGLAFNCSFLLFGSVIQLIACASNIYYINDRLDKRTWTYIFGACCATTVFIPSYHNYRIWSFLGLGMTTYTAWYLTIAAVVHGQVEGVTHSGPTKLVLYFTGATNILYTFGGHAITVEIMHAMWKPQKFKYIYLMATVYVFTLTLPSAAAVYWAFGDQLLSHSNAFSLLPNSGWRDAAVILMLIHQIITFGFACTPLYFVWEKVIGMHDTKSIFLRALARLPVVIPIWFLAIIFPFFGPINSTVGALLVSFTVYIIPAMAHMLTYRTPSARQDAAEKPPFFLPSWTAMYAVNAFVVGWVLVVGFGLGGWASVTNFVKQVDTFGLFAKCYQCPKPQPPAAPAPQMRHY
>gnl_Musac_v1_GSMUA_Achr6T25630_001
MASEKVETIVAGNYVEMEREGEVKASKSKLSRYFWHGGSVYDAWFSCASNQVAQVLLTLPYSFSQLGMLSGILFQLFYGLMGSWTAYLISALYVEYRTRKEREKVDFRNHVIQWFEVLDGLLGKHWRNAGLFFNCTFLLFGSVIQLIACASNIYYINDNLDKRTWTYIFGACCATTVFIPSFHNYRIWSFLGLLMTTYTAWYLTAAALLHGQVEGVTHSGPSKLVLYFTGATNILYTFGGHAVTVEIMHAMWKPQKFKLVYLFATLYVLTLTLPSAAAMYWAFGDMLLDHSNAFSLLPRSGFRNAAVVVMLIHQFITFGFACTPLYFVWEKAIGMHKTKSVCKRALARLPVVIPIWFLAIIFPFFGPINSTVGSLLVSFTVYIIPAMAHMMTFAPASARENAVERPASFLGGWVGHYCMNAFVVVWVLVVGFGFGGWASMLNFVHQVDTFGLFTKCYQCPPRH
>gnl_Musac_v1_GSMUA_Achr5T11410_001
MGSTSNGNEEKVVETVMVGRYVEMEQDGEEKTIKSRLSGLLWHGGSAYDAWFSCASNQVAQVLLTLPYSFSQLGMLSGILFQLFYGLMGSWTAYLISILYVEYRTRKEREKVDFRNHVIQWFEVLDGLLGKHWRNVGLAFNCTFLLFGSVIQLIACASNIYYINDKLDKRTWTYIFGACCATTVFIPSFHNYRIWSFLGLVMTTYTAWYLTIASLLHGQVEGVKHSGPTKLVLYFTGATNILYTFGGHAVTVEIMHAMWKPQKFKAIYLLATLYVLTLTLPSAASVYWAFGDALLNHSNAFSLLPRTAFRDAAVVLMLIHQFITFGFACTPLYFVWEKAIGLHDCRSLCKRAAARLPVVVPIWFLAIIFPFFGPINSAVGSLLVSFTVYVIPALAHMFTFRSAVAREHAVERPPRLVGGWIGAYTMNMFVVAWVLVVGFGLGGWASMTNFIRQINTFGLFAKCYQCPPPMPTLTPTPFPSNAQNATDPAIIPSPSPAPSYFVHHHHYHHGRP
>gnl_Musac_v1_GSMUA_Achr5T28850_001
MPQQNQAEEAAIAASGITTFNNETEQGGGKEEDDETASVFSMKSLLWHGGSAWDAWFSCASNQVAQVLLTLPYSFSQLGMLSGVILQLFYGFLGSWTAYLISVLYIEYRTRKEKENVSFKNHVIQWYEVLDGLLGPYWKAAGLAFNCTFLLFGSVIQLIACASNIYYINDRLDKRTWTYIFGACCATTVFIPSFHNYRIWSFLGLGMTTYTAWYLTIAAAVHGQVEGVVHSGPTKLVLYFTGATNILYTFGGHAVTVEIMHAMWKPQKFKYIYLLATLYVFTLTLPSAAAMYWAFGDQLLTHSNAFSLLPKSRWRDAAVILMLIHQFITFGFASTPLYFVWEKVIGMHDTRSICLRALARLPVVIPIWFLAIIFPFFGPINSAVGALLVSFTVYIIPALAHMLTYRTPSARQNAAEKPPLILPSWTAMYVVNAFVVGWVLVVGFGLGGWASITNFVRQIDTFGLFAKCYQCPKPQPAPALAPQQQRH
>gnl_Nelnu_v1.0_NNU_011226-RA
MLPQKQAEEAIVSNFNETEHEGKEEEKTDQSMFSVKSFLWHGGSVYDAWFSCASNQVAQVLLTLPYSFSQLGMLSGILFQIFYGLVGSWTAYLISVLYIEYRSRKEKENVNFKNHVIQWFEVLDGLLGPYWKAVGLAFNCTFLLFGSVIQLIACASNIYYINDRLDKRTWTYIFGACCATTVFIPSFHNYRIWSFLGLGMTTYTAWYLAIAAFVHGQVEGVKHSGPQKLVLYFTGATNILYTFGGHAVTVEIMHAMWKPQKFKYIYLLATLYVYTLTLPSASAVYWAFGDQLLNHSNALSLLPRTGWRDAAVILMLIHQFITFGFACTPLYFVWEKVIGMHDTKSICLRALARLPVVIPIWFLAIIFPFFGPINSAVGALLVSFTVYIIPAMAHMLTYRKASARQNAAEKPPFFFPSWTGMYIVNIFIVVWVLVVGFGFGGWASMSNFVKQVDNFGLFAKCYQCAKPPPVAPAPSSSSSHH
>gnl_Nelnu_v1.0_NNU_014855-RA
MASDKVVETVIVGNYVEMESERKPKDIKTRLSKIFWHGGSVYDAWFSCASNQVAQVLLTLPYSFSQLGMLSGILFQLFYGLMGSWTAYLISILYVEYRTRKEREKVDFRNHVIQWFEVLDGLLGKHWRNVGLAFNCTFLLFGSVIQLIACASNIYYINDNLDKRTWTYIFGACCATTVFIPSFHNYRIWSFLGLIMTTYTAWYLTIASLLHGQVEGIKHSGPTKLVLYFTEATNILYTFGGHAVTVEIMHAMWKPQKFKAIYLYATLYVLTLTLPSAIAVYWAFGDLLLNHSNAFALLPRSPFRDMAVVLMLIHQFITFGFACTPLYFVWEKAIGMHECKSLCKRAAARLPVVIPIWFLAIIFPFFGPINSTVGSLLVSFTVYIIPALAHIFTFRSAASRENAVEQPPKLLGRWAGIYSINVFVVVWVLVVGFGFGGWASMTNFIHQIDTFGLFTKCYQCLPPLPTSTSPHPPFNTTTAPPPTPHHLHHNQHLHSP
>gnl_Nelnu_v1.0_NNU_007456-RA
MLPQKQAEEAIVSSFNETENEGKEEERADQPIFSMKSILWHGGSVYDAWFSCASNQVAQVLLTLPYSFSQLGMLSGILLQIFYGLVGSWTAYLISVLYIEYRSRKEKENVNFKNHVIQWFEVLDGLLGPYWKALGLAFNCTFLLFGSVIQLIACASNIYYINDRLDKRTWTYIFGACCATTVFIPSFHNYRIWSFLGLGMTTYTAWYLAIAALVHGQVEGVKHSGPQKLVLYFTGATNILYTFGGHAVTVEIMHAMWKPQKFKYIYLLATLYVFTLTLPSASAVYWAFGDQLLDHSNAFSLLPRNGWRDAAVILMLIHQFITFGFACTPLYFVWEKVIGMHDTKSICLRALARLPVVIPIWFLAIIFPFFGPINSAVGALLVSFTVYIIPSMAHMLTYRKASARQNAVEKPPFFLPSWTAMYAVNIFIVGWVFVVGFGFGGWASMSNFVKQVDTFGLFAKCYQCAKPPPVAPTPSHH
>gnl_Nelnu_v1.0_NNU_017597-RA
MASEKVETIVAGNYLEMETEGSSKSAKSKLSRFFWHGGSVYDAWFSCASNQVAQVLLTLPYSFSQLGMLSGILFQLFYGLMGSWTAYLISVLYVEYRTRKEREKVDFRNHVIQWFEVLDGLLGKHWRNVGLFFNCTFLLFGSVIQLIACASNIYYINDNLDKRTWTYIFGACCATTAFIPSFHNYRIWSFLGLMMTSYTAWYLTIASLIHGQVEGVKHSGPTKMVLYFTGATNILYTFGGHAVTVEIMHAMWKPQKFKLLYLIATLYVLTLTLPSAISVYWAFGDMLLNHSNAFSLLPKSGFRDIAVILMLIHQFITFGFACTPLYFVWEKLIGMHSTKSIFKRALSRLPVVIPIWFLAIIFPFFGPINSTVGSLLVSFTVYIIPSLAHMITFAPASARENAVERPPSFLGGWAGLYCLNIFVVVWVLVIGFGFGGWASMINFIHQVDTFGLFTKCYQCPSRKA
>gnl_Nelnu_v1.0_NNU_018437-RA
MKLLRFLVIKQLDLLNILPSTLLRPAVTMASEKVETIVAGNYVEMETEGSSKSAKSKLSKFFWHGGSVYDAWFSCASNQVAQVLLTLPYSFSQLGMLSGILFQLFYGLMGSWTAYLISVLYVEYRTRKEREKVDFRNHVIQWFEVLDGLLGKHWRNVGLFFNCTFLLFGSVIQLIACASNIYYINDNLDKRTWTYIFGACCATTVFIPSFHNYRIWSFLGLMMTTYTAWYLTIASLIHGQIEGVKHSGPAKMVLYFTGATNILYTFGGHAVTVEIMHAMWKPQKFKLIYLMATLYVLTLTLPSAISVYWAFGDMLLNHSNAFSLLPRSGFRDTAVILMLIHQFITFGFACTPLYFVWEKFLGMHNTKSLFKRALSRLPVVIPIWFLAIIFPFFGPINSTVGALLVSFTVYIIPALAHMITFAPASARENAVERPPSFIGGWAGLYCMNIFIVAWVLVIGFGFGGWASMINFVHQIDTFGVFTKCYQCPPRKA
>gnl_Orysa_v7.0_LOC_Os10g05690.1
MASGSSGGGYADEKGPGAATMQALGLQQQHGGGGEVEEESSEMGEKTAARTRLSGLLWHGGSAYDAWFSCASNQVAQVLLTLPYSFAQLGMASGLLFQLFYGLLGSWTAYLISILYLEYRTRKERDKVDFRNHVIQWFEVLDGLLGRHWRNVGLAFNCTFLLFGSVIQLIGCASNIYYINDHLDKRTWTYIFGACCATTVFIPSFHNYRIWSFLGLLMTTYTAWYIAVASLIHGQVEGVAHSGPTSIVLYFTGATNILYTFGGHAVTVEIMHAMWRPQKFKAIYLLATVYVLTLTLPSASAAYWAFGDALLTHSNALALLPRTPWRDAAVVLMLIHQFITFGFACTPLYFVWEKLVGLHGCPSLCKRAAARLPVVLPIWFLAIIFPFFGPINSAVGSLLVSFTVYIIPSLAYMVTFRSPQSRQNAVERPPRFAGGWTGAYVINSFVVAWVLVVGFGFGGWASITNFVHQVDTFGLFAKCYQCPPHPAAAALSPPGAIAPAPASMLPPFNSTAAGIFAAPVPSPAPAPAPMHFVLGHHHHHRHHRHGL
>gnl_Orysa_v7.0_LOC_Os01g63770.1
MVPREQAEEAIVADSNGKEEEVGVMGVSAGEHGADDHHGGGGKFSMKNLLWHGGSVWDAWFSCASNQVAQVLLTLPYSFSQLGMLSGVLLQLFYGFMGSWTAYLISVLYVEYRSRKEKEGVSFKNHVIQWFEVLDGLLGPYWKAAGLAFNCTFLLFGSVIQLIACASNIYYINDRLDKRTWTYIFGACCATTVFIPSFHNYRIWSFLGLGMTTYTAWYLAIAALLNGQAEGITHTGPTKLVLYFTGATNILYTFGGHAVTVEIMHAMWKPAKFKYIYLLATLYVFTLTLPSASAMYWAFGDELLTHSNAFSLLPKTGWRDAAVILMLIHQFITFGFACTPLYFVWEKVIGMHDTKSICLRALARLPIVVPIWFLAIIFPFFGPINSAVGALLVSFTVYIIPALAHILTYRTASARMNAAEKPPFFLPSWTGMFVLNMFIVVWVLVVGFGLGGWASMVNFIRQIDTFGLFAKCYQCPKPAPALAQSPVPLPHH
>gnl_Orysa_v7.0_LOC_Os03g14080.1
MGSAADGSLANEKAPAETVGVGRYVEMEQDGGGPSTAKSRLSGLLWHGGSAYDAWFSCASNQVAQVLLTLPYSFSQLGMLSGILFQLFYGLLGSWTAYLISILYVEYRTRKEREKVDFRNHVIQWFEVLDGLLGRHWRNVGLAFNCTFLLFGSVIQLIACASNIYYINDKLDKRTWTYIFGACCATTVFIPSFHNYRIWSFLGLVMTTYTAWYLAVASLIHGQVDGVKHSGPTKMVLYFTGATNILYTFGGHAVTVEIMHAMWRPQKFKAIYLMATLYVLTLTLPSAASVYWAFGDELLTHSNALALLPRTAFRDAAVVLMLIHQFITFGFACTPLYFVWEKLIGLHDCRSLFKRAAARLPVVVPIWFLAIIFPFFGPINSAVGSLLVSFTVYIIPALAHMITFRSAHARENAVEPPPRFVGRWTGTFIINAFVVAWVLVVGFGFGGWASMTNFVRQIDTFGLFTKCYQCPPPPLPPAGAAPNATWPPFPATPFNATTAGLAPAPAPSPAHFFGRHHRHHSHGL
>gnl_Orysa_v7.0_LOC_Os05g37470.1
MVPAGDQAEEAIVADAGKEEAEVRAAMGVEQDGKFSMTSLLWHGGSVWDAWFSCASNQVRPTTNDLVMPLAHISFGILQVAQVLLTLPYSFSQLGMLSGLLLQVFYGLMGSWTAYLISVLYVEYRARKEKEGVSFKNHVIQWFEVLDGLLGPYWKAAGLAFNCTFLLFGSVIQLIACASNIYYINDRLDKRTWTYIFGACCSTTVFIPSFHNYRIWSFLGLGMTTYTAWYLAIAAAVHGQVDGVTHSGPSKMVLYFTGATNILYTFGGHAVTVEIMHAMWKPQKFKYIYLVATLYVFTLTLPSASAMYWAFGDALLTHSNAFSLLPRSGWRDAAVILMLIHQFITFGFACTPLYFVWEKAIGMHGTRSVLTRALARLPIVVPIWFLAIIFPFFGPINSAVGALLVSFTVYIIPSLSHILTYRSASARLNAAEKPPPFLPSWSGMFVVNVFVVAWVLVVGFGLGGWASVTNFIKQIDTFGLFAKCYQCPPRAHAGAPLPAPPRH
>gnl_Orysa_v7.0_LOC_Os11g06820.1
MASEKVETIVAGNYVEMEREGAATAGEGVGGAAAASGRRRGKLAVSSLFWHGGSVYDAWFSCASNQVAQVLLTLPYSFSQLGMASGVAFQVFYGLMGSWTAYLISVLYVEYRTRRERDKVDFRNHVIQWFEVLDGLLGRHWRNAGLLFNCTFLLFGSVIQLIACASNIYYINDRLDKRTWTYIFGACCATTVFVPSFHNYRVWSFLGLLMTSYTAWYLTVAAVVHGKVDGAAPRAGPSKTMVLYFTGATNILYTFGGHAVTVEIMHAMWRPRRFKMIYLAATAYVLTLTLPSAAAMYWAFGDALLDHSNAFALLPRTPWRDAAVVLMLIHQFITFGFACTPLYFVWEKAIGVHGGAGVLRRAAARLPVVLPIWFLAVIFPFFGPINSTVGSFLVSFTVYIIPAMAHMATFAPAAARENAVEPPPRALGGWPGTFAANCFVVAWVLVVGFGFGGWASTVNFVRQVDTFGLFTKCYQCPPRH
>gnl_Phavu_v2.1_Phvul.010G003600.1
MLSQKQAEEAIVTNLNETEHEVGRTRDEEREQDHSMFSLKSILWHGGSVWDAWFSCASNQVAQVLLTLPYSFSQLGMLSGILFQVFYGIIGSWTAYLISVLYVEYRTRKEKENVSFKNHVIQWFEVLDGLLGPYWKAVGLAFNCTFLLFGSVIQLIACASNIYYINDKLDKRTWTYIFGACCATTVFIPSFHNYRIWSFLGLGMTTYTAWYLAVASIVHGQVENVTHSGPAKLVLYFTGATNILYTFGGHAVTVEIMHAMWKPQKFKYIYLLATLYVYTLTIPSAVAVYWAFGDMLLDHSNAFALLPKSAFRDAAVILMLIHQFITFGFACTPLYFVWEKVIGMHDTKSICLRALARLPVVIPIWFLAIIFPFFGPINSAVGSLLVSFTVYIIPSLAHMLTYRKPSARQNAAEKPPFFMPSWTAMYVLNAFIVVWVFVVGFGLGGWASITNFIRQINSFGLFAKCYQCPRPAPHVVAAAPPHAHN
>gnl_Phavu_v2.1_Phvul.009G122200.1
MASEKVETVVAGNYLEMEAEEEGSKSTTSKLSRLFWHGGSVYDAWFSCASNQVAQVLLTLPYSFSQLGMLSGIIFQLFYGLMGSWTAYIISVLYVEYRTRKEREKVDFRNHVIQWFEVLDGLLGKHWRNLGLFFNCTFLLFGSVIQLIACASNIYYINDNLDKRTWTYIFGACCATTVFIPSFHNYRIWSFLGLMMTTYTAWYMTVASLTNGQVEGVTHSGPTKLVLYFTGATNILYTFGGHAVTVEIMHAMWKPQKFKMIYLIATLYVLTLTLPSAAAVYWAFGDQLLTHSNALSLLPKTGFRDTAVILMLIHQFITFGFACTPLYFVWEKFIGVHETKSLFKRALARLPVVIPIWFLAIIFPFFGPINSTVGSLLVSFTVYIIPALAHMMTFASAPARENAVERPPSRLGGWVGLYSMNVFVVVWVLVVGFGLGGWASMINFIHQIDTFGLFTKCYQCPPHKA
>gnl_Phavu_v2.1_Phvul.009G120700.2
MASEKEVETVIVGNYEEMESEGKPRDIKSKLLSFLWHGGSVYDAWFSCASNQVAQVLLTLPYSFSQLGMLSGTLFQLFYGLLGCWTAYLISTLYVEYRTRKEREKFNFRNHVIQWFEVLDGLLGKHWRNVGLAFNCTFLLFGSVIQLIACASNIYYINDNLDKRTWTYIFGACCATTVFIPSFHNYRIWSSLGLLMTTYTAWYLTVASLLHGQVEGVKHSGPTKLVLYFTGATNILYTFGGHAVTVEIMHAMWKPKKFKSIYLLASLYVLTLTLPSAAAVYWAFGDMLLDHSNAFSLLPRSPFRDMAVILMLIHQFITFGFACTPLYLVWEKAIGIHECRSLCKRALARLPVVIPIWFLAIVFPFFGPINSTVGSLLVSFTVYIIPALAHIFTFKSPAARQNAVEQPPKLVGRWAGIMASLVPPGGKKDYFRELRLKRQAQMAARGDTPGGSGTPNAEAAIPITIVPAAEVDRPTNPKKRKEDHGKDRGKSSRRHGERSSSGRSPKRGRLPRRPGSSGPDFLGHDLNVAEKVNIMLNPYQQDAYLSARPAQVHDAFMELCSRTLVLGKRMASDLMKRDKNAAEVEGLRTKLNESSASLKTKLTENATLVAQKEALEAEVAMWKEKSELAERAGREVAEKADNEVKGLKDSLLDMAHTNHRAEEKIEKLLKELEVAEDSVMEEHELGFKKALRQAAFFYNVPLDEGKFDVDKDFYEGQLMPLDQIPSSPQVLAPPTASEVEHLEPDS
>gnl_Phavu_v2.1_Phvul.011G034000.1
MASDKVVETVIAGNYVEMETEGKPKDVKSQLSSFLWHGGSAYDAWFSCASNQVAQVLLTLPYSFSQLGMLSGILFQLLYGLLGSWTAYLISILYVEYRTRKEREKVNFRNHVIQWFEVLDGLLGKHWRNVGLAFNCTFLLFGSVIQLIACASNIYYINDNLDKRTWTYIFGACCATTVFIPSFHNYRIWSFLGLLMTTYTAWYLTVASLLHGQTEGVKHSGPTKLVLYFTGATNILYTFGGHAVTVEIMHAMWKPQKFKAIYLLATLYVLTLTLPSAAAVYWAFGDMLLNHSNAFALLPKSPFRDMAVILMLIHQFITFGFACTPLYFVWEKATGMHECKSLCKRALVRLPVVIPIWFLAIIFPFFGPINSTVGSLLVSFTVYIIPALAHIFTFKSSSARQNAVEQPPKFVGRWVGTFIINSFVVVWVLVVGFGFGGWASMVNFVHQIDTFGLFTKCYQCPPPLLPPQQLNATAPSPLHHPHHGH
>gnl_Phavu_v2.1_Phvul.008G106300.1
METMLPQKQAEEAIVASLNETESEVGGVREEEKELQDHSMFSLKSILWHGGSVWDAWFSCASNQVAQVLLTLPCSFSQLGMVSGILLQIFYGIMGSWTAYIISVLYMEYRARKEKENVSFKNHVIQWFEVLDGLLGPYWKAVGLAFNCTFLLFGSVIQLIACASNIYYINDHLDKRTWTYIFGACCATSVFIPSFHNYRIWSFLGLGMTTYTAWYMAIAALIHGQAENVTHTGPKKLVLYFTGATNILYTFGGHAVTVEIMHAMWKPQKFKYIYLLATLYVFTLTIPSAAAVYWAFGDELLNHSNAFSLLPKNGFRDSAVILMLIHQFITFGFACTPLYFVWEKVIGMHDTKSICLRALARLPVVIPIWFFAIIFPFFGPINSAVGALLVSFTVYIIPASAHMLTYRKASARQNAAEKPPFFMPSWTAMYLFNAFIVVWVLVVGFGFGGWASMSNFIRQIDTFGLFAKCYQCKSPTPPAMAAAPPPHHHQH
>gnl_Phavu_v2.1_Phvul.008G225300.1
MLPQKQGEETMMSSLNETVEREEREDEKVGGSHSSLRSFLWHGGSVYDAWFSCASNQVAQVLLTLPYSFAQLGMLSGIIFQVFYGIMGSWTAYLISILYIEYRSRKEKENVSFKNHVIQWFEVLEGLLGPYWKAIGLAFNCTFLLFGSVIQLIACASNIYYINDHLDKRTWTYIFGACCATTVFVPSFHNYRIWSFLGLGMTTYTAWYLTIAAIVHGQVENVTHTGPKKMVLYFTGATNILYTFGGHAVTVEIMHAMWKPQKFKYIYLYATLFVFTLTLPSAIAVYWAFGDQLLDHSNAFSLLPRSGWRDTGVILMLIHQFITFGFACTPLYFVWEKVIGMHDTKSICLRALARLPVVIPIWFLAIIFPFFGPINSAVGALLVTFTVYIIPASAHMLTYRSASARQNAAEKLPFFVPSWTLMYVINAFVVVWVLVVGFGFGGWASMTNFIKQVDTFGLFAKCYQCPPHKTAASNQTLHH
>gnl_Phavu_v2.1_Phvul.001G241500.1
MSRQKQAEEAMVSSLTQTVEREEGEEVKGETSHFSFKNALWHGGSAYDAWFSCASNQVAQVLLTLPYSFSQLGMVSGIIFQVLYGLLGSYTAYLISILYIEYRSRKEKENVSFKNHVIQWFEVLEGLLGPYWKAIGLAFNCTFLLFGSVIQLIACASNIYYINDHLDKRTWTYIFGACCATTVFIPSFHNYRIWSFLGLGMTTYTAWYLTIAALVHGRVENVTHSSPKKLVLYFTGATNILYTFGGHAVTVEIMHAMWKPQKFKYIYLYATFYVFTLTLPSAISVYWAFGDQLLDHSNAFSLLPRTGWRDAGVILMLIHQFITFGFACTPLYFVWEKVIGMHDTKSICLRALARLPVVIPIWFLAIIFPFFGPINSAVGALLVSFTVYIIPASAHMLTFRSATARQNAAEKLPSFIPNWTVMYVVNALVVVWVLVVGFGFGGWASMTNFIKQVDTFGLFAKCYQCPPKLTNHTLHH
>gnl_Phypa_v3.3_Pp3c22_23050V3.1
MDSHSGNGRSNGVVDKGEELENGISVADGVHDHTGGHGRGSFIKKVVWHGGSVYDAWLNAVSAQVGQVILSMPTSYAQMGFKLGLFFHFFYVIIGVYTCYLLARLYVEYRARKEKEGVDFKRHVIQYHELLGALVGPWAMRISLFFNVVTVGAVSVVQIIACASNAYYLNPNLSKRSWALIFGGLSLSVDLLPTIHNFRVFSFLGALTTTYTSWYMLTAAISRGQSPGVKHSAPINVESFFTGTTNILFGAGGHAVTIEIMHAMWKPVRYKYVYLACTIYVLFITVPHSYALYWSFGDELLLKNNALGILPNSYARDTALVFMIIHQIVAFALYIMPLNFIWEKFWGVHQSHYVKRVLVRLPLGCVLWLLALMFPFFGPLNSLIGSLFMTFSVFIIPSIVYTITFWTPTARENAAEQPGKVRKAIGWWGMVTLNFTVIVLIAVLGVGFGSYASFSNIIRQVENFGIFQACYQCKL
>gnl_Phypa_v3.3_Pp3c9_3590V3.1
MANSVTDKPPSHAGNYSEMELQNQRLESDRNIPDPSMKGKINRLLWHGGSVGDAWFSAASNQVAQVLLTLPTSFAQLGYGSGVAFQVFYGIVGCWACYMISWLYMEYRIRKEREGHNFKNHIIQWFEVLDGLLGSRWKWVGLTFNCTYCLFGAVIQLIACASNTFLINDHINKREWTYIFGAVSMLTIFIPSFKNYRIWSFFGLIMITYTAWYMTIASIIYGQTSGVTHNGPVSRVLYFTGATNILYTFGSHAVTVEIMHAMYKPSKFKYVFLLATLYVFTLTIPSAVAVYWAFGDTLLTHANALSLLPRSAARDVAVVLMLIHQFITVGFAVTPLYIMWEKMLGVHRSSRAWVVRALCRAPVMVPIWFFAIAFPFFGPINSMVGALLVTFTVYIIPCVAHMAFYRSAASRQSSVEKPPRFLPSWTAVYGGNIVLCVWILVVGLGFGGWASVTNFIKQIETFGIFAECYQCPVKSVHSVANVSYHT
>gnl_Phypa_v3.3_Pp3c9_620V3.1
MGTREGGLVGNYGEMEEQNQKLESLQDGPYDVSMSGQMKRLLWHGGSVWDAWFSAASNQVAQVLLTLPYSFAQLGFASGIAFQFFYGVIGCWSCYMITWLYVEYRTRKEREGVIFKNHVIQWFEVLDGLLGRNWKIVGLVFNCTFLLFGAVIQLIACASNIFLINDHLNKREWTYIFGACCMLTVLVPSFRNYRLWSFFGLIMISYTAWYMTIAALAHGQVANVVHSAPTTKVLYFTGATNILYTFGGHAVTVEIMHAMYKPVRFKFVYVFATLYVFTLTIPSAVAVYWAFGDDLLKHSNALSLLPRTMARDVAVVLMLIHQFITVGFAVTPLYFVWEKMIGIHNTKSLLLRAVSRMPVILPVWFFAIAFPFFGPINSTVGALLVTFTVYIIPCVAHMVVYRAATARQNAVEKPPFFMPSWVGVYLVNIFIVVWIIVIGIGWGGWASVTNFVQQIDTFGVFAPCYQCPPRAPVAATPPKLHA
>gnl_Phypa_v3.3_Pp3c15_640V3.1
MGTTEGGLVGMYGEMEEQNQRLESLQEGPHDVSMSGKMKRLLWHGGSVWDAWFSAASNQVAQVLLTLPYSFAQLGYASGVAFQLFYGVVGCWSCYMITWLYVEYRTRKEREGVIFKNHVIQWFEVLDGLLGRNWKILGLVFNCTFLLFGAVIQLIACASNIFLINDHLNKREWTYIFGACCMLTVLVPSFRNYRLWSFFGLIMISYTAWYMTIAALAHGQVANVVHTAPTTKVLYFTGATNILYTFGGHAVTVEIMHAMYKPVKFKYVYVLATLYVFTLTIPSAVAVYWAFGDDLLRHSNALSLLPRTMARDVAVVLMLIHQFITVGFAVTPLYFVWEKVIGIHNTKSLPLRAVCRMPVILPVWFFAIAFPFFGPINSTVGALLVTFTVYIIPCVAHMVVYRGATARQNAVEKPPFFLPSWTGVYLINIFIVVWIIVIGIGWGGWASVTNFIQQIDTFGIFAPCYQCPPRAPVAATPPKLHD
>gnl_Phypa_v3.3_Pp3c6_27190V3.1
MASEERLSGSYGEMEEQNERLESEIFNIPDPSVKGRVNGFLFYGGSVYDVWFSACSNQIAQVLLTLPTSFAQLGYPSGVALQLFYGIVGCWATYMITWLYMEYRSRMEREGHTFKIHIIQWFEVLDGLLGRKWKFLGLGFNCVYLLFSAITQLIACGSNIFLLNNDLNKREWTYIFGACCLVTIFIPSFRNYRLWSFFGVVTITYTSWYMTVAALFYGQAPGATHDGPNSLLLYFTGATNILYTFGSHAVTVEIMHAMYRPVKFKYVYLFATLYIFTLTIPSSMAVYWAFGDSLLVNANALALLPKSAARDVAVLLMLIHQFITVGFAVTPLYFVWEKILGVHQTTNMLLRATCRVPVILPIWFFAIAFPFFGLINSVGGCLLVTFTVYIIPCLAHIVYFSNSSLRAPSVEKPPFFLPTWTAVYVVNIFVIVWIVAVGVGFGGWASVSVFIKQVQTFGVFAKCYQCPEAS
>gnl_Pinta_v2.0_PITA_000027738-RA
METVKDMEMQSEKNEITSNIRNDMAPMEVATHLDENAGNSSHAKPGLKAWVQKALWHGGSNYDAWCNAVSGIWTCYMLSCLYLEYRARKEKEGVNFKKHIIQYHEVMGYLVAPWLKGVCLFFNIVTMATVAVVQIIACASNAYYLNSNYNKREWALIFGAISMLTVLLPSFENFRIWSIIGVVTTTYTAWYMVVAGLLHGQIANVKHSAPVSMEQFFTGTTNVLFAFGGHAITIEIMHAMWTPKAYKYVYLATVGYVMTITMPHCIILYWAFGDELLTHSNALSVLPASTFRSIGLGFMIIHQAVAFGLYVMPLNFMWEKLLGVHQSRYLVRIIARLPVAIVLWLFALLFPFFGPLNSVIGSLIMSFSVYIIPCTAYLIVFRTKASRQGGKWMPKWKGILTMNLGIVILVGVLGFGFGSWASLSNLVKQVNSFGILDKCYQC
>gnl_Pinta_v2.0_PITA_000062415-RA
MEVTEGGQYGFKESTNVTDKSTPLQLSTISNGTVQHSATPNSDGFKTWVQKALWHGGSRHDAWFNAVSGQVGQVILSMPYSYSQMGFGLGIFFHLLYAGVGIWTCYMLSCLYLEYRSRKEKEGADFKRHVTEGGQYGFKQSTNVTDKSTPLQLSTISNGTVQHSASPNSDGFKTWVQKALWHGGSRYDAWFNAVSGQVGQVILSMPYSYSQMGFGLGIFFHLLYAGVGIWTCYMLSCLYLEYRSRKEKEGADFKRHYHEVMGYLVGSWLKKVALFFNIVTMGSVAVVQIIACASNAYYLNSKYNKREWAIIFGGISILTCLLPSFHNFRVWSIMGVVTTTYTAWYMLIAGLLHGKIPDVKHSAPQDMEKFFTERLCTPCGNPRCTNTCICGQWDMF
>gnl_Poptr_v3.0_Potri.010G191000.1
MSNQKQGEEAMVSTFNDTEHEEKEEVSKDESGFRLKSILWHGGSVYDAWFSCASNQVAQVLLTLPYSFSQMGMLSGIILQIFYGFLGSWTAYLISVLYVEYRSRKEKENVNFKNHVIQWFEVLDGLLGPTWKAVGLAFNCTFLLFGSVIQLIACASNIYYIDDKFDKRTWTYIFGACCATTVFIPSFHNYRIWSFLGLGMTTYTAWYMTIASLVHGQVDGVTHSGPAKAVLYFTGATNILYTFGGHAVTVEIMHAMWKPQRFKYIYLLATLYVFTLTLPSAAATYWAFGDQLLTHSNAFSLLPRTGWRDAAVILMLIHQFITFGFACTPLYFVWEKVIGMHDTKSILLRALCRLPVVIPIWFFAIIFPFFGPINSAVGALLVTFTVYIIPALAHMLTYRSASARQNAVEKPPVFLPSWTAMYVLNAFIVVWVLVVGFGLGGWASMSNFIKQVDTFGLFAKCYQCPPSAAAKHH
>gnl_Poptr_v3.0_Potri.009G132100.1
MATDKVVETVMVGNYVEMETEGKPKDLKARFSKFLWHGGSAYDAWFSCASNQVAQVLLTLPYSFSQLGMLSGICFQLFYGLLGSWTAYLISVLYVEYRTRKEREKVDFRNHVIQWFEVLDGLLGKYWRNVGLAFNCTFLLFGSVIQLIACASNIYYINDNLDKRTWTYIFGACCATTVFIPSFHNYRMWSFLGLVMTTYTAWYLTIASLLHGQVEGVKHSGPTKIVLYFTGATNILYTFGGHAVTVEIMHAMWKPQKFKAIYLLATLYVLTLTLPSAAAVYWAFGDMLLNHSNAFSLLPRSPSRDMAVILMLIHQFITFGFACTPLYFVWEKAIGMHECKSLCKRAAARLPVVIPIWFLAIIFPFFGPINSTVGSLLVSFTVYIIPALAYMFTFKSSAARENAVEQPPKYMGRWVGTYVMNSFVVVWVLIVGFGFGGWASVTNFVHQIDTFGLFTKCYQCPPPTMAPSLPHLNATAAPPPLHHPHNLTHSP
>gnl_Poptr_v3.0_Potri.004G172800.1
MAADKVVETAIVGNYVEMETEGKPNDMKTRFSKFLWHGGSVYDAWFSCASNQVAQVLLTLPYSFSQLGMVSGICFQLFYGLLGSWTAYLISILYVEYRTRKEREKVDFRNHVIQWFEVLDGLLGKYWRNVGLAFNCTFLLFGSVIQLIACASNIYYINDNLDKRTWTYIFGACCATTVFIPSFHNYRIWSFLGLIMTTYTAWYLTIASLLHGQVEGVKHSGPTKMVLYFTGATNILYTFGGHAVTVEIMHAMWKPQKFKAIYLLATLYVLTLTLPSGAAVYWAFGDMLLNHSNAFALLPRSSSRDMAVILMLIHQFITFGFACTPLYFVWEKAIGMHECKSLCKRAAARLPVVIPIWFLAIIFPFFGPINSSVGSLLVSFTVYIIPALAHMFTFKSSAARENAVEQPSKYTGRWVGAYMINTFVVVWVLIVGFGFGGWASMTNFIHQIDTFGLFTKCYQCPPQTLPPPLPHLNATAAPPPLHHPQNHTRTP
>gnl_Poptr_v3.0_Potri.006G098300.1
MQYIFCLIFCLLYVSDLPDLDVAFSKKTKTMLSQKQAEEAIVSNYSETDQHEGKEEEKEENHSIFSVKSVLWHGGSAWDAWFSCASNQVAQVLLTLPYSFSQLGMLSGILLQIFYGLLGSWTAYLISVLYIEYRSRKAKENVSFKNHVIQWFEVLDGLLGPYWKAVGLAFNCTFLLFGSVIQLIACASNIYYINDHLDKRTWTYIFGACCATTVFIPSFHNYRIWSFLGLGMTTFTAWYMAIAAFVHGQGEGVKHSAPTKLVLYFTGATNILYTFGGHAVTVEIMHAMWKPQKFKCIYLLATLYVFTLTIPSASAVYWAFGDELLNHANAFSLLPKNGFRDAAVILMLIHQFITFGFACTPLYFVWEKVIGMHDTRSICLRALARLPVVVPIWFLAIIFPFFGPINSAVGALLVSFTVYIIPSLAHMLTYRKASARQNAAEKPPPFMPSWTAMYVINAFVVVWVLVVGFGFGGWASMTNFVRQVDTFGLFAKCYQCKPPAPPAAAPPHHR
>gnl_Poptr_v3.0_Potri.016G113600.1
MLSQKQAEEAIVSNYSETDQHEGKEEEAEENHSLFSIKSALWHGGSVWDAWFSCASNQVAQVLLTLPYSFSQLGMLSGILFQIFYGIVGSWTAYLISVLYIEYRSRKEKENVNFKNHVIQWFEVLDGLLGPYWKALGLAFNCTFLLFGSVIQLIACASNIYYINDHMDKRTWTYIFGACCATTVFIPSFHNYRIWSFLGLGMTTYTAWYMAIAALIHGQVGVVTHSAPTKLVLYFTGATNILYTFGGHAVTVEIMHAMWKPQKFKYIYLMATLYVFTLTIPSATAVYWAFGDQLLNHSNAFALLPRNGFRDAAVILMLIHQFITFGFACTPLYFVWEKVIGMHDTKSICLRALARLPVVIPIWFLAIIFPFFGPINSAVGALLVSFTVYIIPSLAHMLTYRKSSARQNAAEKPPFFMPSWTAMYVINTFVVVWVLVVGFGFGGWASMTNFVRQVDTFGLFAKCYQCKPAGAAPPRPH
>gnl_Poptr_v3.0_Potri.002G087000.1
MASEKVETVIAGNYVEMEREEGSSKSTKSKFSNFLWHGGSVYDAWFSCASNQVAQVLLTLPYSFSQLGLLSGILFQLLYGLMGSWTAYLISVLYVEYRTRKEREKVDFRNHVIQWFEVLDGLLGKYWRNIGLLFNCTFLVFGSVIQLIACASNIYYINDNLDKRTWTYIFGACCATTVFVPSFHNYRIWSFLGLMMTSYTAWYMTIASLIHGQIEEVKHSGPTTMVLYFTGATNILYTFGGHAVTVEIMHAMWKPQKFKLIYLIATLYVLTLTLPSASAVYWAFGDLLLTHSNALSLLPKNGYRDTAIILMLIHQFITFGFACTPLYFVWEKFIRVHDTKSVLKRALARLPVVIPIWFLAIIFPFFGPINSTVGSLLVSFTVYIIPSLAHMITFSSASARENAVERPPPFLGGWVGLYCVNIFVMVWVFIVGFGFGGWASMLNFIRQIDSFGLFTKCYQCPPHKA
>gnl_Poptr_v3.0_Potri.005G174000.1
MASEKVETVIAGNYVEMEREEGDSKSTKSKFSKFFWHGGSVCDAWFSCASNQVAQVLLTLPYSFSQLGLLSGILFQLFYGLLGSWTAYLISVLYVEYRTRKEREKVDFRNHVIQWFEVLDGLLGKHWRNVGLFFNCTFLLFGSVIQLIACASNIYYINDSLDKRTWTYIFGACCATTVFIPSFHNYRIWSFLGLMMTSYTAWYLTIASLIHGQIEGVKHSGPTTMVLYFTGATNILYTFGGHAVTVEIMHAMWKPQKFKLIYLIATLYVLTLTLPSASAVYWAFGDLLLTHSNALSLLPRNGYRDTAVVLMLIHQFITFGFACTPLYFVWEKFIGIHYTKSVFKRALARLPVVIPIWFLAIIFPFFGPINSAVGSLLVSFTVYIIPSLAHMVTFSSASARENAVERPPPFLGGWVGSYCVNFFVVVWVFVVGFGFGGWASMLNFIRQIDSFGLFTKCYQCPHKA
>gnl_Poptr_v3.0_Potri.008G066400.1
MSTQKQAEEAMVSNNDTGHEEKEVSNDESGFSLKSVLWHGGSVYDAWFSCSSNQVAQVLLTLPYSFSQMGMLSGIILQIFYGFLGSWTAYLISVLYVEYRSRKEKENVSFKNHVIQWFEVLDGLLGPAWKAVGLAFNCTFLMFGSVIQLIACASNIYYIDDKFDKRTWTYIFGACCATTVFIPSFHNYRMWSFLGLGMTTYTAWYMTVASLVHGQVEGVVHSGPTKAVLYFTGATNILYTFGGHAVTVEIMHAMWKPKKFKCIYLLATLYVFTLTLPSAAATYWAFGDQLLTHSNAFSLLPRTPWRDAAVILMLIHQFITFGFACTPLYFVWEKVIGMHDTKSILLRALSRLPVVIPIWFFAIIFPFFGPINSAVGALLVSFTVYIIPALAHMLTYRSASARQVNAEKPPFFIPSWTAMYALNAFIVVWVLVVGFGLGGWASMSNFIKQVDTFGLFAKCYQCPPPTPAKHH
>gnl_Prupe_v2.1_Prupe.2G247800.1
MQPQKQAEEAIVSSFNQTDHHDDREEEEGPDQQSAFSLTSFLWHGGSVYDAWFSCASNQVAQVLLTLPYSFSQLGMLSGIIFQIFYGILGSWTAYLISILYVEYRSRKEKENVSFKNHVIQWFEVLDGLLGPYWKAVGLAFNCTFLLFGSVIQLIGCASNIYYINDNLDKRTWTYIFGACCATTVFIPSFHNYRIWSFLGLGMTTYTAWYMTIAAIVHGQAEGVTHSGPKRMVLYFTGATNILYTFGGHAVTVEIMHAMWKPQKFKYVYLFATLYVFTLTLPSATAVYWAFGDQLLTHSNAFALLPRNKWRDAGVTLMLIHQFITFGFACTPLYFVWEKVIGMHDTKSICLRALARLPVVIPIWFLAIIFPFFGPINSAVGSLLVSFTVYIIPALAHMLTFRSASARQNAAEKLPFFLPSWTGMYVVNAFIVVWVFIVGFGFGGWASMTNFIKQVDTFGLFAKCYQCPPKVSASPPVHH
>gnl_Prupe_v2.1_Prupe.8G163100.1
MAASADKVVDTVIVGSYVEMETEGKPKSVKSKLSKFFWDGGSAYDAWFSCASNQVAQVLLTLPYSFSQLGMLSGILFQLFYGLLGSWTAYLISSLYVEYRTRKEREKVDFRNHVIQWFEVLDGLLGKHWRNVGLAFNCTFLLFGSVIQLIACASNIYYINDNLDKRTWTYIFGACCATTVFIPSFHNYRVWSFLGLVMTTYTAWYLTIASFLHGQVEGVKHSGPTKLVLYFTGATNILYTFGGHAVTVEIMHAMWKPQKFKAIYLYATLYVLTLTLPSASAVYWAFGDMLLNHSNAFSLLPKSPFRDMAVILMLIHQFITFGFACTPLYFVWEKAIGMHECKSLCKRAAARLPVVIPIWFLAIIFPFFGPINSTVGSLLVSFTVYIIPALAHIFTYKSAAARENAVERPPRFLGGWIGSYTINVFVVVWVFVVGFGFGGWASITNFVHQIDTFGLFTKCYQCPPPPPPMVFNTTSAPAPIHHPHPHRP
>gnl_Prupe_v2.1_Prupe.6G273000.1
MLAQKQAEEAIVSNFSEAHDHEGKEDHHQDKEEENTSLFNVKNFLWHGGSVWDAWFSCASNQVAQVLLTLPYSFSQLGLLSGILLQIFYGIVGSWTAYLISVLYIEYRSRKEKENVNFKNHVIQWFEVLDGLLGPYWKAVGLAFNCTFLLFGSVIQLIACASNIYYINDNLDKRTWTYIFGACCATTVFIPSFHNYRIWSFLGLGMTTYTAWYLTIAAVVHGQTEGVTHTAPTKLVLYFTGATNILYTFGGHAVTVEIMHAMWKPQKFKYIYLFATVYVFTLTIPSATSVYWAFGDELLNHSNAFSLLPKNAWRDAAVILMLIHQFITFGFACTPLYFVWEKVIGMHDTKSICLRALARLPVVIPIWFLAIIFPFFGPINSAVGALLVSFTVYIIPSLAHMLTYRKASARQNAAEKPPFFLPSWTAMYVINSFIVVWVLVIGFGFGGWASMTNFVRQVDTFGLFAKCYQCKPPKPLPAAAAPHH
>gnl_Prupe_v2.1_Prupe.1G503100.1
MASEKVETVIAGSYVEMEREGEEMDSKTTKSKLSTFLWHGGSAYDAWFSCASNQVAQVLLTLPYSFSQLGLLSGILFQLFYGLMGSWTAYLISLLYVEHRTRKEREKVDFRNHVIQWFEVLDGLLGKHWRNVGLFFNCTFLLFGSVIQLIACASNIYYINDNLDKRTWTYIFGACCATTVFIPSFHNYRIWSFLGLIMTTYTAWYLTIASLIHGKVEGVKHSGPTTMVLYFTGATNILYTFGGHAVTVEIMHAMWKPQKFKLIYLMATLYVLTLTLPSASAVYWAFGDNLLTHSNALALLPRTGFRDTAVVLMLIHQFITFGFACTPLYFVWEKFIQMHETKSMLKRALARLPVVIPIWFLAIIFPFFGPINSTVGSLLVSFTVYIIPALAHMVTFASASARENAVERPPSLLGGWAGSYAINSFVVVWVLIVGFGFGGWASMLNFIRQVDTFGLFTKCYQCPPHKA
>gnl_Selmo_v1.0_415922
MESFCKDESTVGIEMQITNVEESNNFTAGRSIQEKITGAFLVGGSSFDAWLTTTTAQVAQVLLTLPHTLAQMGITSGIGFQLLYGALGCWSCYITMCLYMDYVAILERHNARRKNHIIQWYEVLDGHLGRWWRASGLLFNCALMVSSATIQLIACANTIWYMNNSLDKRTWTYIFGALCFLTVLIPTARNYRLWVFIGIFMTTYTAWYFTIASIFFEKHDKHVQHSGPVSKIQYFTGATNNIYTFGNHALTLEIVEAMDKPRKYKITNVYAILYIFTLTLPSAFIEFAAFVVPVFAMWEKLLGIHCSQNYILKSIMLPFFGSINSVVGAIISSIGVYILPCLAFMVIRRHKESREV
>gnl_Selmo_v1.0_141124
MGCWTCYMITSLYADYRAAKEKENPKAFENHTIQWYEVLGGLLGPYWRAAGIFFNTVLLFCTATIQVIACGSTVYYIKDSLPKRTWTIIFGACCLVTVLIPSAHNYRVLSFSGILMTTYTAWYLTITAVIHGKDPDVTHSGAKNVVQYFTGATNILYAFGSTVTVEIMHAMWKPRKFKLVYLYAIVYIFTLTLPSAIAVYWRFGDKMLDNANAFAVFPKTKFRDAAVILMLMHQFIQFGLISLPIFIIWEKFVGVHHSKYYVLRAIARIPVVLATWFIAIMIPFFGPINSAVGSLLVTFSVYLIPCSAHMVANFKSTARKAAIEQPPTWILRSWTLVYLLNSFITVWVLIVGFGFGVYASVRNLVDQIDSFGLFARCYQCTRKY
>gnl_Selmo_v1.0_81490
MDSSSISLSVWDESSQLDLVDTSSSQRQEPASSAIVPQETVGASRYREFIDRVLWNGGSSFDAWLNAASFQVSQVLLNLPFTFAQMGMASGITFQLLYGMMGSWVSYIMTSVYLTYLATQGSQQKKNHVVQWYEVMEFFLGPWGKGATLLLYFCGLSSAAMIQMVACASAAYYINDNLDKRTWTLVLGPFMFLGVLLPSPRNYRMWSFAGIIMTTYVAWYLTIAAAVQGRDPGVKHTGPHSLENYFLGASNIIYTFGGHGLTVELAGSMWKPRDFKRVYFYAVLYTLTLTLPSASTVYWAFGDRMLHNANAFAVLPRTKFRDAAVVLIIIHQFFEFGLVALPFFIMCEKLFGIHHSNYYLLKVAARIPVFLLIWFCAIMLPFFGPIDSFNGSFFTTLAVYFLPCLTHMIVFRSEKARKSSFEQPPFWIRSWAGMYCINLGVILWVVVVGVGIGGWATISNLTRQVRTFGLFARCYQCPPKS
>gnl_Selmo_v1.0_127494
MSKGTSSITYPVGGEIEFVCASQSHQRRPSATRISNVSLEDITSTLLKTEQVAAEWLQLVAKVFWKGGSTFDAWLNASSAQIAQVLLTFPYSFAQMGLASGMAFMLLYGLLGCWSSYTMTCLYADYRKLKEMQNVTFEHHTIQWYEVLDGLLGPWWKAAGLIFNGALLFCTATIQLIACGSTVYYIGDDLDKRSWTLIFGACCSLSILIPTAHNYRMWSFAGIIMTTYTAWYLALASLSIKREPSVTHHGPVSTEEYFTGATNFLYAFGGHAVTIEIMDAMWEPKKFKSVYVYAIAYVLLILLIPSAVTVYLRFGDKMLINPNAFAVLPKTKFRDAAVILMVIHQFIEFGLLAIPIYIIWEKFLGVHHKQCYIMKVIARVPVILGIWFVALMIPFFGPINSIVGSFLTSSSIYILPCAAHITYYGMRASRSGSAEPHSWIGAYYLNLGTIAWVLIVGVGFGAWASIQNMKKEIDTFGLFAKCYQCDQEP
>gnl_Selmo_v1.0_90513
MSSTPNASGSAGNQRNSDQEKPLLLPTTKGFSARDEIARVFFRGGSSFDAWLTACTAQVAQVLLTLPYSFAQMGMVQGILFQLVYGLLGCWSCYMTTSLYADYVRILDRQNSRRDDHIIQWYEVLGGLLGEGWKMAGLVYNCILLLCTATIQLIACGSTVWYINDSFEKRTWTYIFGAGCFLTIFVPTARNYRLWAFVGIFMTTYTAWFMTISAVIHGKVESVEHSGAKSSVQYFTGGTNILYAFGGHAVTLEIMDAMHKPKSFKIVYLCAVLYIFTLTIPSAASVYWRFGDAMLHNPNALAVFPRTRFRDAAVVLMLAHQFIEFGVLALPIFVMWEKLLGVHHSKKHYIVKSLSRIPIVLVIWFIAIMIPFFGPINSVVGALLSSVAVYILPCVAFMYARQAPESRKGALEQPPCWLLRSWVPMYCINLGSVLWVAIVGVGFGGWASVSNLMEKISSFGFFARCYQCNSTRH
>gnl_Selmo_v1.0_90516
MWRHSRRLTRIASTILNGSSVIDAWFNATSYQVGQVLLTLPNSFAQLGLVSGILFQLFYGTLGAWACYMTTWLYMNYRKRFEREALYSDKHEIQWYEVLDGLLGTFWKYLGLIFNTGLQVLQSAITLIGASNLAHILNDRLDKRSWTVVLGACVIPSILIPRAQNYRVLSSVGIVMTTYTAWYMVLASIFQGKDGPVKHNAPHSSLDYFLGASNILYAFGGHGLTIELTHAMKKPQKFKEIYLYAVLYIWTLTLPSAIAVYWTYGEEMLQHSYALTRFHKSKYRDVAIVLMIIHQARRKNFFVQFGFSVLPIYLTWEKFCGIHSLPGRYLLKSAARLPVVILVWLVALMIPFIGVINIVAAAFFTSFTIYIVPCVAFMVYHRSTSARKAKGPPFWLPSWIWIYAINVGVVVWILVIGVGFGAWAGVRNLRRKFHLFGFFTRCYEC
>gnl_Selmo_v1.0_84093
MGITSGIIFQLLYGALGCWSCYITMCLYMDYVKILERHNTRRKSHIIQWYEVLNGLLGRWWRAPGLLFNCALLVSTATIQLIACANTIWYMNNSLDKRTWTFIFGALCFLTVLIPTARNYRLWVFFGIFMTTYTAWYFTIASIFFEKHDKHVQHSAPVSTIQYFSGATNILFTFGNHALTLEIAEAMDTPRKYKTTNVYAILYTFTLTLPSAVSVYWRFGDQMLDHPNALAVFSPSKFKNVAIILMLTHQFIEFAALVVPVFAMWEKLLGIHCSQNYTLKCVARMPIVLGICFLAIMLPFFGSINSVVGATLSSIGIYILPCLAFMVIRQHKESRENAVEQPPFWIKSWVGVYCINLGLVIWVGIIGIGFGSWASMHNLMHKVEKFGWFAKCFQC
>gnl_Selmo_v1.0_165549
MASTQSSKQSWFYVLFLEGTSVFDAWLNSSSFQVSQVLLTLPYSFAQLGFVSGIAYQILYAAMGCWSCYMTSSLYVIYREKRAMRANTFVDYEAQSILWYEVLDGLLGSNWKLAGLVVNLGYQILTCVIFLVGCSSLSYLLNSYVDKRTWTILLVFCFILIVFIPRAQHYRIWSCIGIVATSYTAWYITIATIYHGKNSNATHSAPNNTAGYFVGATNLLYTFGGHAVTIEIVDAMKKPEKFKTVYFYCSAYILTLTLPSAIAVYWAFGDSMAHHAYSIVVLPDSMFRVTAIVLMLVHQFMQFGFLSLPVFMKWERLLGIHGSSNYYLKSISRIPVVLVMWFVAIMVPFIGLIDSVVGAVFASFSVYVLPCTAHMISVEQPPSWMPWNWIGMYCVNLAVVLWVLIVGVGFGGWASLVALRHNINSFGLFPQCYQCKSS
>gnl_Selmo_v1.0_165624
MGLQSLVALATHTGENNSYTEVEKDRQEQDGLVDNSMRALAKKFLWHGGSVYDAWFSCASNQVAQVLLTLPYSFSQLGIVWGVTFQVFYGLLGSWTAYLISCLYVEYRARKEKENVNFKNHVIQWFEVLDGLLGPYWKAAGFTFNCTFLLFGSVIQLIACGSNIYYISDRFDKRTWTIIFGACCMTTVLVPSFHNYRIWSFLGLGMTTYTAWYMTITALVHGKDPGVKHSAPNNLVQYFTGATNILYTFGGHAVTVEIMHAMWKPSKFKSVYLFSTLYVLTLTIPSATAVYWAFGDELLHNGNALALLPKNVFRDLAVVLMLLHQFITFGFACTPLYFVWEKIIGVHRSPRFLLRAAARIPVVIPIWFMAVIFPFFGPINSAVGSLLVTFTVYIIPCLAHMLTFRTAFARENAVEKPPFIMPSWAAVYVFNFFVVVWVFVVGVGFGGWASTVNFVHQIKTFGIFAKCYQCPNNSHRH
>gnl_Selmo_v1.0_84370
MESFGNRSTRTSAMEDQISRVFLRRGSAFDAWLTATTVQVAQVLLTLPHSFAQMGLASGVVFQLLYGALGCWSCYMTTSLYADYIWILDSQKLRKENHIIQWYEVLEALLGRWWKALGLLFNCMLMLSAATIQLVACGNTVWYINDNLDKRTWTYIFGAICFSTLFIRMARNYHLWMFLGVFMTSYTAWYMTIAALFFEKHQNAVHTGPTSSVEYFTGTTNIIYTFGSHALTLEIIEAMDQPRKFKFVYVYAILYILTLTLPSAISVYWRFGDKMLEHPNALAVFSPSKFKTIAVILMLAHQIIEFAAFIVPVFAMWEKMLGIHHSNNQTIKYFARIPIVLIICLFALMLPFFGSINSVVGSFLSSIAVYILPCVAFMVIRQHEESRENAIEQPPIWIFNSWVGVYCINLGIVLWVAIVGMGFGAWASMYSLFHKVERFGLFSKCFECNKL
>gnl_Selmo_v1.0_84463
MQITNVEESNNFTAGRSIQEKITGAFLVGGSSFDAWLTTTTAQVAQVLLTLPHTLAQMGITSGIVFQLLYGALGCWSCYITMCLYMDYVAILERHNARRKNHIIQWYEVLDGHLGRWWRASGLLFNCALMVSSATIQLIACANTIWYMNNSLDKRTWTFIFGALCFLTVLIPTARNYRLWVFIGIFMTTYTAWYFTIASIFFEKHDKHVQHSAPVSKIQYFTGATNNIYTFGNHALTLEIVEAMDKPRKYKITNVYAILYIFTLTLPSAVSVYWRFGDQMLNYPNALAVLSPSKFRNVAIILMLTHQFIEFSAFVVPVFAMWEKLLGIHCSQNYTLKCIARMPIVLGICFLAIMLPFFGSINSVVGAIISSIGVYILPCLAFMVIRRHKESRENAIEQPPFWIKSWVGVYCINLGLVLWVGIIGAGFGSWASMHNIMHKVEKFGLFAKCFQC
>gnl_Selmo_v1.0_78094
MGSEASYYDHENNASTTTPDYSSPIPILHGKAGNQSTGNDQQEQHHQDHAILSRDDSWFGTFKSIFWHGGSAFDAWLNATSTQIAQVLLTFPYSFAQLGLASGIVFQLLYGFMGCWTCYMITSLYADYRAAKEKENPKAFEKHTIQWYEVLGGLLGPYWRAAGIFFNTALLFCTATIQVIACGSTVYYINDSLPKRTWTIIFGACCIITVLIPTAHNYRVLSFTGILMTTYTAWYLTIAAGIHDKVPNVTHSGPKNIVQYFTGATNILYAFGGHAVTVEIMHAMWKPRKFKLVYLYAILYIFTLTLPSAITVYWRFGDTMLHSANAFGVFPKNKFRDAAVILMLMHQFIEFGLIGLPVFLIWEKFLGVHHSKYYILRAIARIPVVLAIWFIAIMIPFFGPINSAVGSLLVTFSVYLIPCAAHMVVNSKSTARKAAIEQPPRWIRSWTVVYVLNSLIIVWVVIVGFGFGVYASVKNLVDQIDTFGLFARCYQCPKKH
>gnl_Selmo_v1.0_79164
MASTQSSKQSWFYVLFLEGTSVFDAWLNSSSFQVSQVLLTLPYSFAQLGFVSGIAYQILYAAMGCWSCYMTSSLYVIYREKRAMRANTFVDYEAQSILWYEVLDGLLGSNWKLAGLVVNLGYQILTCVIFLVGCSSLSYLLNSYVDKRTWTILLVFCFILIVFIPRAQHYRIWSCIGIVATSYTAWYITIATIYHGKNSNATHSAPNNTAGYFVGATNLLYTFGGHAVTIEIVDAMKKPEKFKTVYFYCSAYILTLTLPSAIAVYWAFGDSMAHHAYSIVVLPDSMFRVTAIVLMLVHQFMQFGFLSLPVFMKWERLLGIHGSSNYYLKSISRIPVVLVMWFVAIMVPFIGLIDSVVGAVFASFSVYVLPCTAHMISVEQPPSWMPWNWIGMYCVNLAVVLWVLIVGVGFGGWASLVALRHNINSFGLFPQCYQCKSS
>gnl_Selmo_v1.0_439204
MVVEGKEEMVGNYTEMELDRKEQDGLVENNQNRVQGIKALFWHGGSVYDAWFSCASNQVAQVLLTLPYSFSQLGFASGIVFQVFYGLLGAWTAYLISWLYVEYRNRKEKENVSFKNHIIQWFEVLDGLLGPYWKAIGFGFNCTFLLFGSVIQLIACASNIYYINDSLSKRTWTYIFGACCMTTVLIPSFHNYRVWSFLGLGMTTYTAWYMTIAAIVHGQADNVKHTGASKLVLYFTGATNILYTFGGHAVTVEIMHAMWKPQKFKWVYLVATIYVFTLTLPSATAVYWAFGDNLLTKSNALALLPKNAFRDIAFITFGFACTPLYIVWEKILGIHKTANLPVRALARVPVVLPIWFLAIIFPFFGPINSAVGALLVTFTVYIIPSLAHMITYRTAFARANSVEKPPFFLPSWTLVYLVNFFIVVWIAVIGVGFGGWASVTNFVHQIDTFGLFAKCYQCPPNKTGPPKH
>gnl_Solly_v2.4_Solyc09g014380.2.1
MVSGIVLQVFYGLIGSWTAYLISVLYIEYRSRKEKEGASFKNHVIQWFEVLDGLLGPYWKAAGLAFNCTFLLFGSVIQLIACASNIYYINDHLDKRTWTYIFGACCATTVFIPSFHNYRIWSFLGLGMTTYTAWYLTVAALVHGQVENVQHTAPSKLVLYFTGATNILYTFGGHAVTVEIMHAMWKPQKFKYIYLIATLYVFTLTLPSASAVYWAFGDQLLNHSNAFSLLPKNGWRDAAVILMLIHQFITFGFACTPLYFVWEKVIGMHDTRSICLRALARLPVVIPIWFLAIIFPFFGPINSAVGALLVSFTVYIIPALAHMLTYRKSSARQNAAEKPPFFMPSWTAMYVINTFIVVWVFVVGFGFGGWASMTNFVKQVDTFGLFAKCYQCKPSLPPAASIPPHTAPIHH
>gnl_Solly_v2.4_Solyc01g111310.2.1
MESTDKVVETVMVGNYVEMESEGKPNNNNDIKSKFSNLFWHGGSAYDAWFSCASNQVAQVLLTLPYSFSQLGMLSGVSFQLFYGLLGSWTAYLISILYIEYRTRKEREKVDFRNHVIQWFEVLDGLLGKHWRNVGLAFNCTFLLFGSVIQLIACASNIYYINNNLDKRTWTYIFGACCATTVFIPSFHNYRIWSFLGLLMTTYTAWYLTVASLLHGQVEGVKHSGPTKMVLYFTGATNILYTFGGHAVTVEIMHAMWKPQKFKAIYLWATLYVLTLTLPSAASVYWAFGDLLLDHSNAFSLLPKSPFRDMAVILMLIHQFITFGFACTPLYFVWEKAIGMHECKSMCKRAAARLPVVIPIWFLAIVFPFFGPINSSVGSLLVSFTVYIIPALAYMFTFKSAAARENAVEQPPKFVGRWAGSFTINIFVVVWVLIVGFGFGGWASMTNFIHQIDTFGLFTKCYQCPPPPGSPPPFLPHVGAPRPSPANITHHHHL
>gnl_Solly_v2.4_Solyc11g013310.1.1
MASEKVETVIAGNYLEMEREGEETNSNNSVRNKLSNFFWHGGSVYDAWFSCSSNQVAQVLLTLPYSFSQLGMLSGILFQLFYGLMGSWTAYLISVLYVEYRTRKEREKVDFRNHVIQWFEVLDGLLGKHWRNIGLFFNCTFLLFGSVIQLIACASNIYYINDNLDKRTWTYIFGACCATTVFIPSFHNYRIWSFVGLLMTTYTAWYLTIASLLNGQVEGVKHSGPTTMVLYFTGATNILYTFGGHAVTVEIMHAMWKPQKFKTIYLIATIYVLTLTLPSASAVYWAFGDALLTHSNALALLPKTKFRDSAVILMLIHQFITFGFACTPLYFVWEKFIRVHETKSLFKRAMARLPVVIPIWFLAIIFPFFGPINSSVGSLLVSFTVYIIPALAHMLTFASPSARENAVEQPPSFLGRWVGLYCTNIFVVAWVFIVGFGFGGWASMVNFVHQINTFGLFTKCYQCPPHKA
>gnl_Solly_v2.4_Solyc10g055260.1.1
MSLSSNDKVVETVIVGNYVEMETEGKPINIKSKISNFFWHGGSTYDAWFSCASNQVAQVLLTLPYSFSQLGMISGISFQLFYGLLGSWTAYLISILYIEYRTRKEREKVDFRNHVIQWFEVLDGLLGKHWRNVGLAFNCTFLLFGSVIQLIACASNIYYINDNLDKRTWTYIFGACCATTVFIPSFHNYRIWSFLGLLMTTFTAWYLTVASLLHGQVEGVKHSGPTKLVLYFTGATNILYTFGGHAVTVEIMHAMWKPQKFKAIYLWATVYVLTLTLPSAATVYWAFGDLLLDHSNAFSLLPRTPLRDMAVILMLIHQFITFGFACTPLYFVWEKAIGMHDCNSLCKRAAARLPVVIPIWFLAIIFPFFGPINSTVGSLLVSFTVYIIPALAHMFTFKSAAARENAVEQPPRFVGRWAGTFTINIFVVVWVFIIGFGFGGWASMLNFIHQIDTFGLFTKCYQCPSPKQFPIPPPPYAAAPQPAPANFTHH
>gnl_Solly_v2.4_Solyc10g076790.1.1
MYAEKQAEEAIVSNFNGTDRDGEEVEKLGEEDHSVFSVKSLLWHGGSVWDAWFSCASNQVAQVLLTLPYSFSQLGMVSGVVFQVFYGLVGSWTAYLISVLYIEYRSRKEKEGVNFKNHVIQWFEVLDGLLGPYWKAAGLAFNCTFLLFGSVIQLIACASNIYYINDHLDKRTWTYIFGACCATTVFIPSFHNYRIWSFLGLGMTTYTAWYLTIAAVIHGQVENVQHTAPAKLVLYFTGATNILYTFGGHAVTVEIMHAMWKPQKFKYIYLIATLYVFTLTIPSASAVYWAFGDQLLNHSNAFSLLPKDGWRDAAVILMLIHQFITFGFACTPLYFVWEKVIGMHDTKSICLRALVRLPVVIPIWFLAIIFPFFGPINSTVGALLVSFTVYIIPALAHMLTYRTPSARQNAAEKPPSFMPSWTIMYVINIFIVGWVLVVGFGFGGWASMSNFIKQVDTFGLFAKCYQCKPPAGQPPHLAPQATVHN
>gnl_Sorbi_v3.1_Sobic.003G361300.1
MAREQLEESIVADGNGKEEEVGVMGIGAADGADDQHGRGGGGKLSMTSLLWHGGSVWDAWFSCASNQVAQVLLTLPYSFSQLGMLSGILLQIFYGFLGSWTAYLISVLYVEYRSRKEKEGVSFKNHVIQWFEVLDGLLGPYWKAAGLAFNCTFLLFGSVIQLIACASNIYYINDRLDKRTWTYIFGACCATTVFIPSFHNYRIWSFLGLGMTTYTAWYLAIAALINGQVEGVEHTGPTKLVLYFTGATNILYTFGGHAVTVEIMHAMWKPAKFKYIYLLATLYVFTLTLPSAAAMYWAFGDELLTHSNAFSLLPKTGWRDAAVILMLIHQFITFGFACTPLYFVWEKVIGMHDTKSIFKRALARLPIVVPIWFLAIIFPFFGPINSAVGALLVSFTVYIIPALAHILTYRTASARMNAAEKPPFFLPSWTGMFVLNMFIVVWVLVVGFGLGGWASMVNFIRQIDTFGLFAKCYQCPKPPVPAAAQSPAPLPHH
>gnl_Sorbi_v3.1_Sobic.009G156600.1
MVPGEQAEDAIVAADVGNGKDAGEVRAAMGVVGGDDAEQLQQQHGGGGKFSMKSLLWHGGSVWDAWFSCASNQVAQVLLTLPYSFSQLGMVSGVLLQVFYGLMGSWTAYLISVLYVEYRARKEKEGVSFKNHVIQWFEVLDGLLGPYWKAAGLAFNCTFLLFGTVIQLIACASNIYYINDRLDKRTWTYIFGACCATTVFIPSFHNYRVWSFLGLGMTTYTAWYLTIAAAVHGQVDGVTHSGPNKLVPYFTGATNILYTFGGHAITVEIMHAMWKPRRFKYIYLLATVYVFTLTLPSAAAMYWAFGDQLLTHSNAFSLLPRTPWRDAAVVLMLIHQFITFGFACTPLFFVWEKAVGMHETPSVFLRALVRLPIVVPVWFLAIIFPFFGPINSAVGALLVSFTVYIIPALAHMLTYRSASARLNAAEKPPSFLPSWSGMFVLNAFVVAWVLVVGFGLGGWASVTNFVKQIDTFGLFAKCYQCPTKTHAGSPLPAPPHH
>gnl_Sorbi_v3.1_Sobic.005G052500.1
MASEKVETIVAGNYMEMERDVVVGGGHGDDQPGGGDAASSGARAAGGKKKLGLSSRLFWHGGSVYDAWFSCASNQVAQVLLTLPYSFSQLGMASGVVFQLFYGLMGSWTAYLISVLYVEYRTRKERDKVDFRNHVIQWFEVLDGLLGKHWRNVGLFFNCTFLLFGSVIQLIACASNIYYINDKYDKRTWTYIFGACCATTVFIPSFHNYRIWSFLGLLMTTYTAWYLTIAAIAHGQVEGVTHSGPSKMVLYFTGATNILYTFGGHAVTVEIMHAMWKPQKFKLIYLVATLYVLTLTLPSASAVYWAFGDMLLDHSNAFSLLPRSGFRDAAVILMLIHQFITFGFACTPLYFVWEKLIGVHETGSVALRAAARLPVVVPIWFLAIIFPFFGPINSTVGSLLVSFTVYIIPALAHMATFAPPAARENAVERPPRGVGGWAGMYAANCFVVAWVLVVGFGFGGWASTVNFVRQVDTFGLFTRCYQCPPKH
>gnl_Sorbi_v3.1_Sobic.001G267100.1
MAAGGGIADEKQQAPADSAEMMTMEPEEEEEYNSSNNTTTKGGGGGVKSRLSGLLWHGGSAYDAWFSCASNQVAQVLLTLPYSFAQLGMVSGILFQLFYGILGSWTAYLISILYLEYRTRRERDKVDFRNHVIQWFEVLDGLLGRHWRNAGLAFNCTFLLFGSVIQLIGCASNIYYVNDRLDKRTWTYVFGACCATTVFIPSFHNYRVWSFLGLVMTTYTAWYIAVASLVHGQVQGVQHSGPTRIVLYFTGATNILYTFGGHAVTVEIMHAMWRPQKFKAIYLLATLYVLTLTLPSAAAAYWAFGDELLTHSNALALLPRTRFRDAAVVLMLIHQFITFGFACTPLYFVWEKLIGLHDCRSLCKRAAARLPVVVPIWFLAIIFPFFGPINSAVGSLLVSFTVYIIPALAHMVTFRSPQSRENAVERPPRFAGGWTGAYVINSFVVAWVLVVGFGFGGWASITNFVQQVNTFGLFAKCYQCPPHLTAPPAAPAFTPPPPMATAPSAMTPATAFNATAGGLLFPPVPAPAPAPSPMINFFLRHHHRRHHGGRHGL
>gnl_Sorbi_v3.1_Sobic.001G439000.1
MASEANGGVVANEKGAETVGVGRYVEMEQDQESNTVKSRLSGLLWHGGSAYDAWFSCASNQVAQVLLTLPYSFSQLGMLSGILFQLFYGLMGSWTAYLISILYVEYRTRKEREKADFRNHVIQWFEVLDGLLGRHWRNVGLAFNCTFLLFGSVIQLIACASNIYYINDKLDKRTWTYIFGACCATTVFIPSFHNYRIWSFLGLVMTTYTAWYLAVASLIHGQVDGVKHSGPTKMVLYFTGATNILYTFGGHAVTVEIMHAMWRPQKFKAIYLMATLYVLTLTLPSAASVYWAFGDQLLTHSNALALLPRTPFRDAAVVLMLVHQFITFGFACTPLYFVWEKLIGLHDCRSLCKRAAARLPVVVPIWFLAIIFPFFGPINSAVGSLLVSFTVYIIPALAHMITFRSATARENAVEPPPRLVGRWTGTYMINAFVVAWVLVVGFGFGGWASMTNFVRQIDTFGLFTKCYQCPPPPLPPGAALLPFPGGLANITMPFNGTAELPPAPAPSPAHFFRHHHRHHSHRL
>gnl_Spipo_v2_Spipo22G0014900
MKPAEEMGGSGGAGEVAKEGGAEGVADTPAAPSLRDTWNALVWHGGSVYDAWINAVAAQVGSLILTLPYTFSQMGYFFGVASQFLYGAFGCWTVYLLSLFHAEASRRTREAGTLHRRHVLQYHEVIGIVAGPALGRAVLAFNMVALTFACVLQLIACSSHIYYMSSRWNKREWLYLFGALALPTVLLPSIHNFRVVSILGIATTTVTSAYMTVAAVQHGQIEGATHQGPKKLVDFFTGSTNILFSFGSHGLCIELMEAMWKPQKYKFAYVAAVLYTYLLTIPDSVAVYWAYGDTLLHRSNAFGVLPPSTAKNVCIIAMIIHQYVAFLLNVNPLFLAWEKLVRVHYSGVFLLKAAARIPVVLFIWFLALAIPFFGPINSIMGAFLISFSVYIIPCVAFMRAYKSNQLESMKADPRGGRPSFWISAFIAVWVFILGFGFGGWASGTTFLRQIRSFGFFDKCYQCPSSH
>gnl_Spipo_v2_Spipo23G0003300
MEVFRVAQVLLTLPYSFSQLGMLSGVLLQLFYGFMGSWTAYLISVLYVEYRSRKEKENVSFKNHVIQWFEVLDGLLGPYWKAVGLAFNCTFLLFGSVIQLIACASNIYYINDRLDKRTWTYIFGACCATTVFIPSFHNYRIWSFLGLGMTTYTAWYLTVAALVHGQVQGVAHSAPTKLVLYFTGATNILYTFGGHAVTVEIMHAMWKPQKFKYIYLLATLYVFTLTLPSAAAMYWAFGDQLLNHSNAFSLLPKTGFRDAAVVLMLIHQFITFGFACTPLYFVWEKAVGMHDTKSVCLRALVRLPVVVPIWFLAIIFPFFGPINSAVGALLVSFTVYIIPALAHMLTYRSAAARQNAAEKPPFFLPSWAAMYALNIFVVLWVFVVGFGFGGWASMTNFIRQVDTFGLFAKCYQCAKPPPPPSAAAASPLPPRHH
>gnl_Stras_v2.0_SGA_v2.0_scaffold60T21018
MFPQKQAEEAIIHRNMDENYHDNERDEEMSNAKFRFSFKSIIWHGGSVYDAWFSCASNQVAQVLLTLPYSFSQMGMVSGVILQIFYGLLGSWTAYLISVLYVEYRTRKEKENVSFRNHVIQWYEVLDGLLGPYWKAVGLAFNCTFLLFGSVIQLIACASNIYYINDRLWSFLGLGMTTYTAWYLTIASFAHGQVEGVTHSGPTTMVLYFTGATNILYTFGGHAVTVEIMHAMWKPSKFKYIYLLATLYVFTLTIPSASAVYWAFGDKLLTHSNAFSLLPRTHYRDSAVVLMLIHQFITFGFACTPLYFVWEKVIGMHDTKSIFVRALARLPVVIPIWFLAIIFPFFGPINSAVGSLLVSFTVYIIPALAHMLTYKEASARQNASEKLPFFLPSWTGMYVVNIFVVLWFFVVGFGFGGWASMTNFIKQVDTFGLFARCYQCKASPAKH
>gnl_Stras_v2.0_SGA_v2.0_scaffold240T44101
MLAQKQAEEAIVSAENGGVAGKDAAGKSDEPPLFGVKNMLWHGGSAWDAWFSCASNQVAQVLLTLPYSFSQLGIFSGIIFQVFYGLVGSWTAYLISVLYIEYRNRKEKEGHSFKNHVIQWFEVLDGLLGPYWKAAGLAFNCTFLLFGSVIQLIACARIWSFLGLGMTTYTAWYLTIAALTHGQVEDVQHSGPKKVVLYFTGATNILYTFGGHAVTVEIMHAMWKPQKFKYIYLVATLYVFTLTLPSASAVYWAFGDELLNHSNAFSLLPKSGWRDAAVILMLIHQFITFGFACTPLYFVWEKMIGMHDTKSICLRALARLPVVIPIWFLAIIFPFFGPINSAVGALLVSFTVYIIPALAHMLTYRKATARQNAAEKPPPFMPSWTAMYAVNTFIVIWVLVVGFGFGGWASVTNFIKQIDTFGLFAKCYQCKPPSPAHSSPPLPSHH
>gnl_Stras_v2.0_SGA_v2.0_scaffold80T25851
MAATDKAVETVMVGNYVEMESSSGKPADVKSKVSKLFWHGGSTYDAWFSCASNQVAQVLLTLPYSFSQLGMMSGILFQLFYGVMGSWTAYLISILYVEYRTRKEREKFDFRNHVIQWFEVLDGLLGKHWRNVGLAFNCTFLLFGSVIQLIACARIWSFLGLIMTTYTAWYLTIASLLHGQVEGVKHSGPARMVLYFTGATNILYTFGGHAVTVEIMHAMWKPQKFKSIYLVATLYVLTLTLPSASAVYWAFGDLLLNHSNAFSLLPKSPFRDMAFITFGFACTPLYFVWEKAIGMHECRSMCKRAAARLPVVVPIWFLAIIFPFFGPINSTVGSLLVSFTVYIIPALAYMFTFRSATARENAVEQPPKYFGRWVGAYVINIFVVVWVLIVGFGFGGWASMTNFIHQIDTFGLFTKCYQCPPQLPPHVANATGPPPPLAHNFTHSPPYVHGH
>gnl_Stras_v2.0_SGA_v2.0_scaffold85T26751
MLTEKQAEEAIVSSFNDADGGAKAEEAASEAEEQGIFSVKNMLWHGGSAWDAWFSCASNQVAQVLLTLPYSFSQLGMLSGVVFQIFYGLMGSWTAYLISVLYVEYRSRKEKEGVSFKNHVIQWFEVLDGLLGPNIYYINDHLDKRTWTYIFGACCATTVFIPSFHNYRIWSFLGLGMTTYTAWYLTIAAIVHGQVEDVQHSGPKKLVLYFTGATNILYTFGGHAVTVEIMHAMWKPRKFKYIYLLATLYVFTLTLPSASAMYWAYGDQLLTHANAFSLLPRTGWRDAAVVLMLIHQFITFGFACTPLYFVWEKVIGMHDTRSICLRALARLPVVIPIWFLAIIFPFFGPINSAVGALLVSFTVYIIPSLAHMLTYRKASARQNAAEKPPFFMPSWTAMYAVNAFVVVWVLVIGFGFGGWASVTNFVRQVDTFGLFAKCYQCKPPPAAHSTPPHH
>gnl_Stras_v2.0_SGA_v2.0_scaffold24T10485
MASEKVETVVANYIEMERDESDGKSGSAKTKLSNIFWHGGSVYDAWFSCASNQVAQVLLTLPYSFSQLGMLSGIIFQLFYGLMGSWTAYLISVLYVEYRTRKEREKVDFRNHVIQWFEVLDGLLGKHWRNIGLFFNCTFLLFGSVIQLIACASNIYYINDNLDKRTWTYIFGACCATTVFIPSFHNYRIWSFLGLIMTTYTAWYLTIASLIHGQVEGVKHSGPAKIVLYFTGATNILYTFGGHAVTVEIMHAMWKPQKFKLIYLLATIYVLTLTLPSASAVYWAFGDMLLNRSNALALLPRTRFRDIAVVLMLIHQFITFGFACTPLYFVWEKFIGVHNTKSLFKRAMARLPVVIPIWFLAIIFPFFGPINSTVGSLLVSFTVYIIPAMAHMITFASASARENAVERPPKFLGGWAGLYSMNIFVVVWVFIVGFGFGGWASMVNFIHQIDTFGLFTKCYQCPKHN
>gnl_Theca_v1.1_Thecc1EG021727t1
MLPPKQAEEAIVSNFSETEHETREEEKEDEQHSMFSVKSFLWHGGSAWDAWFSCASNQVAQVLLTLPYSFSQLGMLSGILLQVFYGLLGSWTAYLISVLYIEYRSRKEKENVSFKNHVIQWFEVLDGLLGPYWKAVGLAFNCTFLLFGSVIQLIACASNIYYINDKLDKRTWTYIFGACCATTVFIPSFHNYRIWSFLGLGMTTYTAWYLAIASLVHGQVDGVTHSGPTKLVLYFTGATNILYTFGGHAVTVEIMHAMWKPQKFKYIYLLATLYVFTLTLPSASAVYWAFGDQLLNHSNAFSLLPKNRFRDAAVILMLIHQFITFGFACTPLYFVWEKVIGMHDTRSICLRALARLPVVIPIWFLAIIFPFFGPINSAVGALLVSFTVYIIPALAHMLTYRKASARQNAAEKPPFFMPSWTAMYVFNAFVVVWVLVVGFGFGGWASMTNFIRQIDTFGLFAKCYQCKPPTPVPGAAAQHH
>gnl_Theca_v1.1_Thecc1EG042567t2
MSGQKQAEEAIVPSLNEASEHEEKEEEKGDHSIFSVKSLLWHGGSVYDAWFSCASNQVAQVLLTLPYSFSQMGMLSGIILQIFYGFLGSWTAYLISVLYIEYRSRKEKENVSFKNHVIQWFEVLDGLLGPYWKAVGLAFNCTFLLFGSVIQLIACASNIYYINDKLDKRTWTYIFGACCATTVFIPSFHNYRMWSFLGLGMTTYTAWYLTIAALVHGQVEGVTHQGPTKLVLYFTGATNILYTFGGHAVTVEIMHAMWKPQKFKCIYLLATLYVFTLTIPSAAAVYWAFGDQLLNHSNAFSLLPHSGWRDAAVVLMLIHQFITFGFACTPLYFVWEKVVGMHDTKSICLRAVCRLPVVIPIWFLAIIFPFFGPINSAVGSLLVSFTVYIIPALAHMLTYKSASARQNAAEKPPFFLPSWTAVYAVNTFIVAWVFVVGFGLGGWASMTNFIKQVDTFGLFAKCYQCPPSPSSKHH
>gnl_Theca_v1.1_Thecc1EG035054t1
MASEKVETIVAGNYVEMERDEGDSSSAKSKFSKLFWHGGSVYDAWFSCASNQVAQVLLTLPYSFSQLGMLSGILFQLFYGLMGSWTAYLISVLYVEYRTRKEREKVDFRNHVIQWFEVLDGLLGKHWRNVGLFFNCTFLLFGSVIQLIACASNIYYINDNLDKRTWTYIFGACCATTVFIPSFHNYRIWSFLGLIMTSYTAWYLTIASLIHGQIEGVKHSGPTKMVLYFTGATNILYTFGGHAVTVEIMHAMWKPQKFKMIYLIATLYVLTLTLPSASAVYWAFGDLLLTHANALSLLPRTGFRDTAIILMLIHQFITFGFACTPLYFVWEKFIGVHETKSLFKRALARLPVVIPIWFLAIIFPFFGPINSTVGSLLVSFTVYIIPSLAHMITFAPAAARENAVERPPSFLGGWAGMYSMNAFVVVWVLIVGFGFGGWASMLNFIQQIDTFGLFTKCYQCPPHKA
>gnl_Theca_v1.1_Thecc1EG006657t1
MATDKVVETVIVGNYVEMETEGKPTGMKSRISKIFWHGGSVYDAWFSCASNQVAQVLLTLPYSFSQLGMLSGILFQLFYGLLGSWTAYLISILYVEYRTRKEREKVDFRNHVIQWFEVLDGLLGKHWRNVGLAFNCTFLLFGSVIQLIACASNIYYINDNLDKRTWTYIFGACCATTVFIPSFHNYRIWSFLGLVMTTYTAWYLTIASLLHGQVEGVRHSGPTKLVLYFTGATNILYTFGGHAVTVEIMHAMWKPQKFKAIYLLATLYVLTLTLPSAAAVYWAFGDMLLNHSNAFSLLPRTPFRDMAVILMLIHQFITFGFASTPLYFVWEKAIGMHECKSLCKRAAARLPVVIPIWFLAIIFPFFGPINSTVGSLLVSFTVYIIPALAHIFTFRSATARENAVEQPPKYFGRWVGTYVINIFVVVWVLIVGFGFGGWASMTNFIHQIDTFGLFTKCYQCPPPAMPASPPPHGLNATAAAPLHHPFNHTRSP
>gnl_Utrgi_v4.1_Scf00696.g20900.t1
MLSEKQAEEAIVPSLSQSDNDGEAAADAEEQNGFSIRHILWHGGSSWDAWFSCASNQVAQVLLTLPYSFSQLGMLSGIIFQVFYGLMGSWTAYLISVLYVEYRSRREKEGVSFKNHVIQWFEVLDGLLGPVGKAVGLAFNCTFLLFGSVIQLIACASNIYYINDHLDKRTWTYIFGACCATTVFIPSFHNYRIWSFLGLGMTTYTAWYLTIAALVHGQSTHLQSANRPSLYREIMHAMWKPRKFKYIYLYATLYVFTLTIPSATAIRLARHCRDPDAHSPVHHIRVRLHPIVLRMGKGDRASRNEKHLPQSAGQAAGRDSHLVPGHHLPLLRADQLRRGGSPGQLHRLHHTRYCAYAHVQNALSSSERRREAAGVPPELGDDVRRERLHRDLGPGCRLRVRRVGEHHQFRETSGSVRAVRQVLPVPAVAAPELSPDRRRRAVNNRRCSY
>gnl_Utrgi_v4.1_Scf00500.g18673.t1
MAGEKQAEEAIVPSLNQLENDVEAAEEENGFSIKHVLWHGGSSWDAWFSCASNQVAQVLLTLPYSFSQLGILSGIIFQLFYGLMGSWTAYLISVLYIEYRNRKEKEGASFKNHVIQWFEVLDGLLGPMWKALGLAFNCTFLLFGSVIQLIGCASNIYYINDHLDKRTWTYIFGACCATTVFIPSFHNYRIWSFLGLGMTTYTAWYLTIAALVHGPVENVHHSESQWVVRFAAANWNWNHLCREIMHAMWKPRKFKYIYLYATLYVFTLTIPSATAVYWAFGDQLLNHSNALSLLPRSGSRDTAVILMLIHQFITFGFACTPLYFVWEKVIGMHETKSVCLRALVRLPVVIPIWFMAIIFPFFGPINSAVGALLVSFTVYIIPALAHMLTYSKPSARQLDHEIWVRGLILGSYDPQSRSSDCVQNAAEKPPAFIGSWAAMYVVNAFIAIWVLVVGFGFGGWASITNFARQVDQFGLFAKCYQCPPSPHRR
>gnl_Utrgi_v4.1_Scf00021.g2910.t1
MTATSGNKASPGAEEGPIIDIEAPASNAKSKISKFFWHGGSVYDAWFSCASNQVAQVLLTLPYSFSQLGMASGIAFQIFYGVMGSWTAYLISALYVEYRSRKEKEKVDFRNHVIQWFEVLDGLLGKHWRNLGLAFNCTFLLFGSVIQLIACASNIYYINDHLDKRTWTYIFGACCATTVFIPSFHNYRVWSFLGLLMTTYTAWYLTIASLLHGQVEGVKHSGPTKLVLYFTGATNILYTFGGHAVTVEIMHAMWKPRRFKAIYLFATLYVLTLTLPSASAVYWAFGDLLLNHSNAFSLLPKSPFRDMAVILMLIHQASFSVFSMSVKEGDTAAAGLMFVRFMMQFITFGFACTPLYFVWEKMIGMHECKSLCKRAAARLPVVVPVWFLAIIFPFFGPINSTVGSLLVSFTVYIIPALAYSCTFRSPSARENAVEQPPRFLGRWVGAYVINSFVVVWVFVVGFGFGGWASMTNFVHQIDTFGLFTKCYQCPPPHVGGSATAPPLPQPSFNLTHAPPPFHHR
>gnl_Utrgi_v4.1_Scf00685.g20784.t1
MMSQKQAEEAIVPLPTFNETDNDGTGAGKDEEMDAGGFSVKSFLWHGGSAWDAWFSCASNQVAQVLLTLPYSFSQLGMLSGIIFQIFYGLIGSWTAYLISVLYIEYRTRKEKEGVSFKNHVIQWFEVLDGLLGPYWKAAGLAFNCTFLLFGSVIQLIACASNIYYINDNLDKRTWTYIFGACCATTVFIPSFHNYRIWSFLGLGMTTYTAWYLTIGALVHGQVENVQHTGPRTLVLYFTGATNILYTFGGHAVTVEIMHAMWKPRKFKCIYLIATAYVFTLTIPSASAVYWAFGDQLLTHSNALALLPRTGWRDAAVILMLIHQFITFGFACTPLYFVWEKVIGVHDTRSICLRAVARLPVVIPIWFLAIIFPFFGPINSAVGALLVSFTVYIIPSVAHMLTYRKAVARQNAAEKPPFFMPSWAAMYVINTFIVIWVFVVGFGFGGWASVTNFVKQIDTFGLFAKCYQCKSPPPRH
>gnl_Utrgi_v4.1_Scf00001.g131.t1
MASERVETIVAGNYVEMEGNEGASGRKSGNLKSKLSKILWHGGSVYDAWFSCASNQVAQVLLTLPYSFSQLGLVSGIVFQLFYAMMGSWTAYLISVLYIEYRTRKEREKVDFRNHVIQWFEVLDGLLGKHWRNVGLFFNCTFLLFGSVIQLIACASNIYYINDNLDKRTWTYIFGACCATTVFIPSFHNYRIWSFLGLTMTTYTAWYLTIASLIHGQVEGVKHSGPTKAVLYFTGATNILYTFGGHAVTVEVMHAMWKPQKFKLIYLMATVYVLTITLPSASAVYWAFGDMLLNRSNALALLPRTGFRDAAVILMLIHQARTFITFGFACTPLYMVWEKLIGVHGTKSLFKRALARLPVVMPIWFLAIIFPFFGPINSTVGSLLVSFTVYIIPALAHMATFATPSAREVRTQHMQSRYRTSSPATILPQNAVERAPRLLGGWAGLFSINMFVVVWVLIVGFGLGGWASMINFVHQVHTFGLFTKCYQCPKL
>gnl_Vitvi_Genoscope.12X_GSVIVT01008917001
MASEKVETIVAGNYLEMEREEGDSKSTKSRLSALFWHGGSVYDAWFSCASNQVAQVLLTLPYSFSQLGMLSGILFQLFYGLMGSWTAYLISVLYVEYRTRKEREKVDFRNHVIQWFEVLDGLLGKHWRNVGLLFNCTFLLFGSVIQLIACASNIYYINDNFDKRTWTYIFGACCATTVFIPSFHNYRIWSFLGLMMTTYTSWYLTIASFIHGQVEGVKHSGPTKMVLYFTGATNILYTFGGHAVTVEIMHAMWKPQRFKLIYLTATLYVLTLTLPSASAVYWAFGDMLLNHSNAFSLLPRSGYRDTAVILMLIHQFITFGFACTPLYFVWEKFVGVHDTKSVCKRALARLPVVIPIWFLAIIFPFFGPINSTVGSLLVSFTVYIIPALAHMITFSSPSSRENAVERPPSFLGGWAGVYSMNAFVVGWILVVGFGFGGWASMLNFIQQINTFGLFTKCYQCPRKA
>gnl_Vitvi_Genoscope.12X_GSVIVT01024054001
MASDKVVETVMVGNYVEMETEGKPQDVKTRLSKFFWHGGSVYDAWFSCASNQVAQVLLTLPYSFSQLGMLSGILFQLFYGLMGSWTAYLISILYVEYRTRKEREKADFRNHVIQWFEVLDGLLGKHWRNVGLAFNCTFLLFGSVIQLIACASNIYYINDNLDKRTWTYIFGACCATTVFIPSFHNYRIWSFLGLIMTTYTAWYLTVASLLHGQMEGVKHSGPSKLVLYFTGATNILYTFGGHAVTVEIMHAMWKPQKFKAIYLLATVYVLTLTLPSAAAVYWAFGDALLSHSNAFALLPRSHFRDMAVHVVVLLQFITFGFACTPLYFVWEKAIGMHECKSLCKRAAARLPVVVPIWFLAIIFPFFGPINSTVGSLLVSFTVYIIPALAHIFTFKSAAARENAVEQPPKYLGRWAGAYTINIFVVVWVFVVGFGFGGWASMINFVHQIDTFGLFTKCYQCPPSSPPQHPLNTTSASVSPPPPLHHLHHH
>gnl_Vitvi_Genoscope.12X_GSVIVT01032855001
MLPQRQAEEVMVSGLNETEGDEREEDKGDESQLSLKTLLWHGGSVYDAWFSCASNQVAQVLLTLPYSFSQLGMLSGVIFQIFYGILGSWTAYLISVLYIEYRSRKEKENVSFKNHVIQWFEVLDGLLGPYWKAMGLAFNCTFLLFGSVIQLIACASNIYYINDRLDKRTWTYIFGACCATTVFIPSFHNYRLWSFLGLGMTTYTAWYLTIAALVQGQVENVKHTGPTKLVLYFTGATNILYTFGGHAVTVEIMHAMWKPQKFKYIYLVATLYVFTLTIPSAVAVYWAFGDQLLDHSNAFSLLPQTGFRDAAVILMLIHQFITFGFACTPLYFVWEKVVGVHDTKSICLRALARLPVVIPIWFLAIIFPFFGPINSAVGALLVSFTVYIIPALAHMLTYRKASARKNAAEKPPFFLPSWSGMYMVNAFVVIWVFIVGFGFGGWASMNNFIKQVDTFGLFAKCYQCQPSSPHR
>gnl_Vitvi_Genoscope.12X_GSVIVT01033986001
MLPQKQAEEAIVSNISEADHEGKEDKEEDESFFSIKNALWHGGSAWDAWFSCASNQVAQVLLTLPYSFSQLGMLSGIIFQIFYGLVGSWTAYLISVLYIEYRSRKEKENVSFKNHVIQWFEVLDGLLGPYWKAVGLAFNCTFLLFGSVIQLIACASNIYYINDKLDKRTWTYIFGACCATTVFIPSFHNYRIWSFLGLGMTTYTAWYLAIAALIHGQSEGVAHSAPTKLVLYFTGATNILYTFGGHAVTVEIMHAMWKPQKFKYIYLMATLYVFTLTLPSASAVYWAFGDQLLNHSNAFSLLPKTRWRDAAVILMLIHQFITFGFACTPLYFVWEKVIGMHDTRSICLRALARLPVVIPIWFLAIIFPFFGPINSAVGALLVSFTVYIIPSLAHMLTYRKASARQNAAEKPPFFLPSWTAMYVVNTFVVVWVLVVGFGFGGWASMTNFVRQVDTFGLFAKCYQCKPPTPQHPSAPPHH
>Frave_07619-v2.0.a2-hybrid.t1
MESSDKVVETVIVGNYVEMEADGKGKDLKSKLSKFFWDGGSTYDAWFSCASNQVAQVLLTLPYSFSQLGMLSGILFQLFY
GLLGSWTAYLISVLYVEYRTRKEREKVDFRNHVIQWFEVLDGLLGKHWRNVGLAFNCTFLLFGSVIQLIACASNIYYIND
NMDKRTWTYIFGACCATTVFIPSFHNYRIWSFLGLVMTTYTAWYLTIASILHGQVEGVKHSGPTKLVLYFTGATNILYTF
GGHAVTVEIMHAMWKPQKFKAIYLLATIYVLTLTLPSASAVYWAFGDLLLNHSNAFALLPKSPFRDMAVILMLIHQFITF
GFACTPLYFVWEKAIGMHDCKSLCKRAAARLPVVIPIWFLAIIFPFFGPINSTVGSLLVSFTVYIIPSLAHIFTYRSAAA
RENAVERPPRFLGGWIGSYTINVFVVVWVFVVGFGFGGWASITNFVRQIDTFGLFTKCYQCPPQAAPMVFNATAHAAPPP
LHHPLLNHTHHP
>Frave_11123-v2.0.a2-hybrid.t1
MASEKVETIIAGSYLEMEREDGDAKASAKSKLSTFLWHGGSAYDAWFSCASNQVAQVLLTLPYSFSQLGLLSGILFQLFY
GLMGSWTAYLISLLYIEYRTRKEREKADFRNHVIQWFEVLDGLLGKHWRNLGLFFNCTFLLFGSVIQLIACASNIYYIND
NLDKRTWTYIFGACCATTVFIPSFHNYRIWSFLGLIMTTYTAWYLTIASLIHGQVEGVKHSGPTTMVLYFTGATNILYTF
GGHAVTVEIMHAMWKPQKFKMIYLMATLYVLTLTLPSASAVYWAFGDALLTHSNALALLPRTRFRDTAVVLMLIHQFITF
GFACTPLYFVWEKFLRIHETKSMLKRAIARLPVVIPIWFLAIIFPFFGPINSTVGSLLVSFTVYIIPALAHMVTFASPQA
RENAVERPPSFLGGWPGSYTMNIFVVVWVAIVGFGFGGWASMLNFIHQVDTFGLFTKCYQCPPHKA
>Frave_18832-v1.0-hybrid.t1
MLPQKQAEEAIVSNSSDGADHEAKELGAEENKEDENSSFFNVKNFLWHGGSVWDAWFSCASNQVAQVLLTLPYSFSQLGL
LSGILLQLFYGIVGSWTAYLISVLYVEYRSRKERENVNFKNHVIQWFEVLDGLLGPYWKALGLAFNCTFLLFGSVIQLIA
CASNIYYINDNLDKRTWTYIFGACCATTVFIPSFHNYRIWSFLGLGMTTYTAWYLTIAAAVHGQVEGVTHSAPQKMVLYF
TGATNILYTFGGHAVTVEIMHAMWKPQKFKYIYLYATLYVFTLTIPSASMVYWAFGDELLNHSNAFSLLPKNAWRDAAVI
LMLIHQFITFGFACTPLYFVWEKVIGMHDTRSICWRALARLPVVIPIWFLAIIFPFFGPINSAVGALLVSFTVYIIPSMA
HMLTYRTASARQNAAEKPPFFLRSWTAMFVINSLIVVWVLVIGFGFGGWASMTNFVRQVDTFGLFAKCYQCKPPTPVVAP
APHR
>Frave_20938-v1.0-hybrid.t3
MLPQKQAEEAIVNQSIIDQEDRDEEIPDHEKQTGFSLSNFLWHGGSVYDAWFSCASNQVAQVLLTLPYSFSQLGMLSGII
FQVFYGILGSWTAYIISILYVEYRSRKEKENVSFKNHVIQWFEVLDGLLGPSWKAIGLAFNCTFLLCGSVIQLIGCASNI
YYINDHLDKRTWTYIFGACCATTVFIPSFHNYRIWSFLGLGMTTYTAWYMTIAAIIHGQVEGVKHSGPDKMVLYFTGATN
ILYTFGGHAVTVEIMHAMWKPQKFKYVYLYATLYVFTLTLPSATAVYWAFGDQLLTHSNAFSLLPRNAWRDAGVVLMLIH
QFITFGFACTPLYFVWEKVIGMHDTRSIFLRAFARLPVVIPIWFLAIIFPFFGPINSAVGALLVSFTVYIIPASAHMLTF
RSASARKNAAEKLPFFLPSWTGMYVVNAFIVVWVLIVGFGFGGWASMTNFIRQVDTFGLFAKCYQCPPRVAAAPPPHPLQ
H
>Maldo_GDDH_01G1149100
MLCGLSATLFLLRSFNPSAMAAQKQSEEAITFNQTVDREEEEEHAADHNSGFNVRNFLWHGGSVYDAWFSCASNQVAQVL
LTLPYSFSQLGMLSGIIFQVFYGIMGSWTAYLISILYVEYRSRKEKENVSFKNHVIQWFEVLDGLLGPYWKAVGLAFNCT
FLLFGSVIQLIGCASNIYYINDHLDKRTWTYIFGACCATTVFIPSFHNYRIWSFLGLGMTTYTAWYMTIAAIVHGQVEGV
KHSGPDKLVLYFTGATNILYTFGGHAVTVEIMHAMWKPQKFKYVYLFATLYVFTLTLPSATAVYWAFGDQLLTHSNAFSL
LPRTKWRDAGVTLMLIHQFITFGFACTPLYFVWEKVIGMHDTKSICLRAIARLPVVIPIWFLAIIFPFFGPINSAVGALL
VSFTVYIIPALAHMLTFKSASARQNAAEKLPFFLPSWTGMYVVNAFIVVWVLVVGFGFGGWASVTNFIRQVDTFGLFAKC
YQCPPKVPASLPPPHH
>Maldo_GDDH_04G1149300
MLAQKQAEEAIVSNDHEGKEEHLQENDEENTSMFNVKNFLWHGGSVWDAWFSCASNQVAQVLLTLPYSFSQLGLLSGILL
QIFYGIVGSWTAYLISVLYMEYRSRKEKENVNFKNHVIQWFEVLDGLLGPYWKALGLAFNCTFLLFGSVIQLIACASNIY
YINDNLDKRTWTYIFGACCATTVFIPSFHNYRIWSFLGLGMTTYTAWYLTIAAAVHGQDEGVTHTAPTKLVLYFTGATNI
LYTFGGHAVTVEIMHAMWKPQKFKYIYLYATLYVFTLTIPSATSVYWAFGDELLNHSNAFSLLPKNGWRDAAVILMLIHQ
FITFGFACTPLYFVWEKVIGMHDTKSICLRALARLPVVIPIWFLAIIFPFFGPINSAVGALLVSFTVYIIPSLAHMLTYR
KASARQNAAEKPPFFLRSWTAMYVINSFIVVWVLVIGFGFGGWASMTNFVRQVDTFGLFAKCYQCKPPKPPLAAAAPPHH
>Maldo_GDDH_05G1118600
MESSDKVVETVIVGNYVEMEADGKAKSFKSKLSKFFWDGGSAYDAWFSCASNQVAQVLLTLPYSFSQLGMLSGILFQLFY
GLLGSWTAYLISTLYIEYRTRKEREKVDFRNHVIQWFEVLDGLLGKHWRNVGLAFNCTFLLFGSVIQLIACASNIYYIND
NLDKRTWTYIFGACCATTVFIPSFHNYRVWSFLGLVMTTYTAWYLTIASFLHGQVEGVKHSGPTKVVLYFTGATNILYTF
GGHAVTVEIMHAMWKPQKFKAIYLFATLYVLTLTLPSASAVYWAFGDLLLNHSNAFSLLPKSPFRDMAVILMLIHQFITF
GFACTPLYFVWEKAIGMHECKSLCKRAAARLPVVIPIWFLAIIFPFFGPINSTVGSLLVSFTVYIIPALAHIFTYRSAAA
RENAVESPPRFLGGWIGSYTINVFVVVWVFVVGFGFGGWASITNFVHQIDTFGLFTKCYQCPLPPPPTIFNTTSAPPPLH
HLLPRNHSHTP
>Maldo_GDDH_07G1215900
MSVKRFRFFNPSEMSAQKQSEEAITFNQTDGREEEEEHAADKNSGFNLTSFLWHGGSVYDAWFSCASNQVAQVLLTLPYS
FSQLGMLSGIIFQVFYGIMGSWTAYLISILYVEYRSRKEKENVSFKNHVIQWFEVLDGLLGPYWKAIGLAFNCTFLLFGS
VIQLIGCASNIYYINDHLDKRTWTYIFGACCATTVFIPSFHNYRIWSFLGLGMTTYTAWYMTIAAIVHGQVEGVKHSGPD
KLVLYFTGATNILYTFGGHAVTVEIMHAMWKPQKFKYVYLFATLYVFTLTLPSATAVYWAFGDQLLTHSNAFSLLPRNKW
RDAGVTLMLIHQFITFGFACTPLYFVWEKVIGMHDTKSICLRAIARLPVVIPIWFLAIIFPFFGPINSAVGALLVSFTVY
IIPALAHMLTFKSAAARQNAAEKLPFFLPSWTGMYVVNAFIVVWVLVVGFGFGGWASMTNFIRQVDTFGLFAKCYQCPPK
VSASPPPHH
>Maldo_GDDH_08G1169200
YYINDNLDKRTWTYIFGACCATTVFIPSFHNYRIWSFLGLIMTTYTAWYLTIASLIHGQVEGVKHSGPSTMVLYFTGATN
ILYTFGGHAVTVEIMHAMWKPQKFKLIYLMATLYVLTLTLPSASAVYWAFGDNLLTHSNALAMLPKTRFRDTAVVLMLIH
QFITFGFACTPLYFVWEKFIQMHETKSMVKRALARLPVVIPIWFLAIIFPFFGPINSTVGSLLVSFTVYIIPALAHMVTF
ASASARENAVEKPPSFLGGWAGSYTMNIFVVAWVLIVGFGFGGWASMLNFINQVNTFGLFTKCYQCPPRKA
>Maldo_GDDH_10G1121700
MESSDKVVETVIVGNYVEMEADGKAKSFKSKLSKFLWDGGSAYDAWFSCASNQVAQVLLTLPYSFSQLGMLSGILFQLFY
GLLGSWTAYLISTLYIEYRTRKEREKIDFRNHVIQWFEVLDGLLGKHWRNVGLAFNCTFLLFGSVIQLIACASNIYYIND
NLDKRTWTYIFGACCATTVFIPSFHNYRVWSFLGLVMTTYTAWYLTIASFLHGQVEGVKHSGPTKLVLYFTGATNILYTF
GGHAVTVEIMHAMWKPQKFKAIYLFATLYVLTLTLPSASAVYWAFGDLLLNHSNAFSLLPKSPFRDMAVILMLIHQFITF
GFACTPLYFVWEKAIGMHECKSLCKRAAARLPVVIPIWFLAIIFPFFGPINSTVGSLLVSFTVYIIPSLAHIFTYRSAAA
RENAVESPPRFLGGWIGSYTINVFVVVWVFVVGFGFGGWASITNFVHQIDTFGLFTKCYQCPPPLPPMVFNTTSAPPPLR
HPLPRNHSLTP
>Maldo_GDDH_12G1162400
MLAQKQAEEAIVSNDHEGKEDHPQENDEENTSMFNVKNFLWHGGSVWDAWFSCASNQVAQVLLTLPYSFSQLGFLSGILL
QLFYGILGSWTAYLISVLYMEYRTRKGKENVNFKNHVIQWFEVLDGLLGPYWKAVGLAFNCTFLLFGSVIQLIACASNIY
YINDHLDKRTWTYIFGACCATTVFIPSFHNYRIWSFLGLGMTTYTAWYLTIAAVVHGQVEGVTHTAPTKLVLYFTGATNI
LYTFGGHAVTVEIMHAMWKPQKFKSIYLYATLYVFTLTLPSATSVYWAFGDELLNHSNAFSLLPKNGWRDAAVILMLIHQ
FITFGFACTPLYFVWEKVIGMHDTKSICLRALARLPVVIPIWFLAIIFPFFGPINSAVGALLVSFTVYIIPSLAHMLTYR
KASARQNAAEKPPFFLRSWTAMYVINSFMVVWVLVIGFGFGGWASVTNFVRQVDTFGLFAKCYQCHPPKPPLAAAAPPHY
>Maldo_GDDH_15G1355600
MASEKVETVIAGNYVEMEREQSDAQTSAKSKLSTFLWHGGSAYDAWFSCASNQVAQVLLTLPYSFSQLGLLSGILFQLFY
GLMGSWTAYLISLLYVEYRTRKEREKVDFRNHVIQWFEVLDGLLGKHWRNVGLFFNCTFLLFGSVIQLIACASNIYYIND
NLDKRTWTYIFGACCATTVFIPSFHNYRIWSFLGLIMTTYTAWYLTIASLIHGQVEGVKHSGPSTMVLYFTGATNILYTF
GGHAVTVEIMHAMWKPQKFKLIYLMATLYVLTLTLPSASAVYWAFGDNLLTHSNALAMLPKTRFRDTAVVLMLIHQFITF
GFACTPLYFVWEKFIQMHETKSMVKRALARLPVVIPIWFLAIIFPFFGPINSTVGSLLVSFTVYIIPALAHMVTFASASA
RENAVEKPPSFLGGWAGSYTMNIFVVVWVLIVGFGFGGWASMLNFINQVNTFGLFTKCYQCPPHKA
>Maldo_Gala_01g013260
MAAQKQSEEAITFNQTVDREEEEEHAADHNSGFNVRNFLWHGGSVYDAWFSCASNQVAQVLLTLPYSFSQLGMLSGIIFQ
VFYGIMGSWTAYLISILYVEYRSRKEKENVSFKNHVIQWFEVLDGLLGPYWKAVGLAFNCTFLLFGSVIQLIGCASNIYY
INDHLDKRTWTYIFGACCATTVFIPSFHNYRIWSFLGLGMTTYTAWYMTIAAIVHGQVEGVKHSGPDKLVLYFTGATNIL
YTFGGHAVTVEIMHAMWKPQKFKYVYLFATLYVFTLTLPSATAVYWAFGDQLLTHSNAFSLLPRTKWRDAGVTLMLIHQF
ITFGFACTPLYFVWEKVIGMHDTKSICLRAIARLPVVIPIWFLAIIFPFFGPINSAVGALLVSFTVYIIPALAHMLTFKS
ASARQNAAEKLPFFLPSWTGMYVVNAFIVVWVLVVGFGFGGWASVTNFIRQVDTFGLFAKCYQCPPKVPASLPPPHH
>Maldo_Gala_04g013280
MLAQKQAEEAIVSNDHEGKEEHLQENDEENTSMFNVKNFLWHGGSVWDAWFSCASNQVAQVLLTLPYSFSQLGLLSGILL
QIFYGIVGSWTAYLISVLYMEYRSRKEKENVNFKNHVIQWFEVLDGLLGPYWKALGLAFNCTFLLFGSVIQLIACASNIY
YINDNLDKRTWTYIFGACCATTVFIPSFHNYRIWSFLGLGMTTYTAWYLTIAAAVHGQDEGVTHTAPTKLVLYFTGATNI
LYTFGGHAVTVEIMHAMWKPQKFKYIYLYATLYVFTLTIPSATSVYWAFGDELLNHSNAFSLLPKNGWRDAAVILMLIHQ
FITFGFACTPLYFVWEKVIGMHDTKSICLRALARLPVVIPIWFLAIIFPFFGPINSAVGALLVSFTVYIIPSLAHMLTYR
KASARQNAAEKPPFFLRSWTAMYVINSFIVVWVLVIGFGFGGWASMTNFVRQVDTFGLFAKCYQCKPPKPPLAAAAPPHH
>Maldo_Gala_05g011800
MESSDKVVETVIVGNYVEMEADGKAKSFKSKLSKFFWDGGSAYDAWFSCASNQVAQVLLTLPYSFSQLGMLSGILFQLFY
GLLGSWTAYLISTLYIEYRTRKEREKVDFRNHVIQWFEVLDGLLGKHWRNVGLAFNCTFLLFGSVIQLIACASNIYYIND
NLDKRTWTYIFGACCATTVFIPSFHNYRVWSFLGLVMTTYTAWYLTIASFLHGQVEGVKHSGPTKVVLYFTGATNILYTF
GGHAVTVEIMHAMWKPQKFKAIYLFATLYVLTLTLPSASAVYWAFGDLLLNHSNAFSLLPKSPFRDMAFITFGFACTPLY
FVWEKAIGMHECKSLCKRAAARLPVVIPIWFLAIIFPFFGPINSTVGSLLVSFTVYIIPALAHIFTYRSAAARESSEKAR
DSCCTKGQNIECCGESPKVPRRMDRIIHNQCVCGGVGVCSWIWIRWVGEHYELCTPDRHIWPLHQVLPMPSAAAAHDLQH
NLSSSSSPPPSAS
>Maldo_Gala_06g019790
MEEEEEHAADDNSGFNLRSFLWHGRSVYDAWFSCASNQVAQVFYGIMGRWTAYLISILYVEYRSRKEKENVSFKNHVIQW
FKVLDGLLGSYWKVVGLAFNCTFLLFGYVIQLIGCASFRGVVQWAEPRRRSADLLRWQLLHWGTQVWHQARPRLLPSQVN
SSVPDLNCALDYTLDCSKVKRQRKASRAIQNVIETRENVTARVTGTGRRIKSGHVEAGAI
>Maldo_Gala_07g018530
MSAQKQSEEAITFNQTDGREEEEEHAADKNSGFNLTSFLWHGGSVYDAWFSCASNQVAQVLLTLPYSFSQLGMLSGIIFQ
VFYGIMGSWTAYLISILYVEYRSRKEKENVSFKNHVIQWFEVLDGLLGPYWKAIGLAFNCTFLLFGSVIQLIGCASNIYY
INDHLDKRTWTYIFGACCATTVFIPSFHNYRIWSFLGLGMTTYTAWYMTIAAIVHGQVEGVKHSGPDKLVLYFTGATNIL
YTFGGHAVTVEIMHAMWKPQKFKYVYLFATLYVFTLTLPSATAVYWAFGDQLLTHSNAFSLLPRNKWRDAGVTLMLIHQF
ITFGFACTPLYFVWEKVIGMHDTKSICLRAIARLPVVIPIWFLAIIFPFFGPINSAVGALLVSFTVYIIPALAHMLTFKS
AAARQNAAEKLPFFLPSWTGMYVVNAFIVVWVLVVGFGFGGWASMTNFIRQHLVEHLVSKSFSSKFYQQFRRPNVERHPC
QGMPLRLVLKQVEHHLLRPAKLGLGGISSNSLWAFLGLILDDHRVN
>Maldo_Gala_08g015210
MASEKVETVIAGNYVEMEREESDAKTTAKSKLSSFLWHGGSAYDAWFSCASNQVAQVLLTLPYSFSQLGLLSGILFQLFY
GLMGSWTAYLISLLYVEYRTRKEREKVDFRNHVIQWFEVLDGLLGKHWRNVGLFFNCTFLLFGSVIQLIACASNIYYIND
NLDKRTWTYIFGACCATTVFIPSFHNYRIWSFLGLIMTTYTAWYLTIASLIHGQVEGVKHSGPSTMVLYFTGATNILYTF
GGHAVTVEIMHAMWKPQKFKLIYLMATLYVLTLTLPSASAVYWAFGDNLLTHSNALAMLPKTRFRDTAVVLMLIHQFITF
GFACTPLYFVWEKFIQMHETKSMVKRALARLPVVIPIWFLAIIFPFFGPINSTVGSLLVSFTVYIIPALAHMVTFASASA
RENAVEKPPSFLGGWAGSYTMNIFVVAWVLIVGFGFGGWASMLNFINQVNTFGLFTKCYQCPPRKA
>Maldo_Gala_10g012080
MESSDKVVETVIVGNYVEMEADGKAKSFKSKLSKFLWDGGSAYDAWFSCASNQVAQVLLTLPYSFSQLGMLSGILFQLFY
GLLGSWTAYLISTLYIEYRTRKEREKIDFRNHVIQWFEVLDGLLGKHWRNVGLAFNCTFLLFGSVIQLIACASNIYYIND
NLDKRTWTYIFGACCATTVFIPSFHNYRVWSFLGLVMTTYTAWYLTIASFLHGQVEGVKHSGPTKLVLYFTGATNILYTF
GGHAVTVEIMHAMWKPQKFKALYLFATLYVLTLTLPSASAVYWAFGDLLLNHSNAFSLLPKSPFRDMAFITFGFACTPLY
FVWEKAIGMHECKSLCKRAAARLPVVIPIWFLAIIFPFFGPINSTVGSLLVSFTVYIIPSLAHIFTYRSAAARENAVESP
PRFLGGWIGSYTINVFVVVWVFVVGFGFGGWASITNFVHQIDTFGLFTKCYQCPPPLPPMVFNTTSAPPPLRHPLPRNHS
LTP
>Maldo_Gala_12g015050
MLAQKQAEEAIVSNDHEGKEDHPQENDEENTSMFNVKNFLWHGGSVWDAWFSCASNQVAQVLLTLPYSFSQLGFLSGILL
QLFYGILGSWTAYLISVLYMEYRTRKGKENVNFKNHVIQWFEVLDGLLGPYWKAVGLAFNCTFLLFGSVIQLIACASNIY
YINDHLDKRTWTYIFGACCATTVFIPSFHNYRIWSFLGLGMTTYTAWYLTIAAVVHGQVEGVTHTAPTKLVLEIMHAMWK
PQKFKSIYLYATLYVFTLTLPSATSVYWAFGDELLNHSNAFSLLPKNGWRDAAVILMLIHQFITFGFACTPLYFVWEKVI
GMHDTKSICLRALARLPVVIPIWFLAIIFPFFGPINSAVGALLVSFTVYIIPSLAHMLTYRKASARQNAAEKPPFFLRSW
TAMYVINSFMVVWVLVIGFGFGGWASVTNFVRQVDTFGLFAKCYQCHPPKPPLAAAAPPHY
>Maldo_Gala_15g032030
MASEKVETVIAGNYVEMEREQSDAQTSAKSKLSTFLWHGGSAYDAWFSCASNQVAQVLLTLPYSFSQLGLLSGILFQLFY
GLMGSWTAYLISLLYVEYRTRKEREKVDFRNHVIQWFEVLDGLLGKHWRNVGLFFNCTFLLFGSVIQLIACASNIYYIND
NLDKRTWTYIFGACCATTVFIPSFHNYRIWSFLGLIMTTYTAWYLTIASLIHGQVEGVKHSGPSTMVLYFTGATNILYTF
GGHAVTVEIMHAMWKPQKFKLIYLMATLYVLTLTLPSASAVYWAFGDNLLTHSNALAMLPKTRFRDTAVVLMLIHQFITF
GFACTPLYFVWEKFIQMHETKSMVKRALARLPVVIPIWFLAIIFPFFGPINSTVGSLLVSFTVYIIPALAHMVTFASASA
RENAVEKPPSFLGGWAGSYTMNIFVVVWVLIVGFGFGGWASMLNFINQVNTFGLFTKCYQCPPHKA
>Maldo_HF07163-RA
MASEKVAQVLLTLPYSFSQLGLLSGILFQLFYGLMGSWTAYLISLLYVEYRTRKEREKVDFRNHVIQWFEVLDGLLGKHW
RNVGLFFNCTFLLFGSVIQLIACASNIYYINDNLDKRTWTYIFGACCATTVFIPSFHNYRIWSFLGLIMTTYTAWYLTIA
SLIHGQVEGVKHSGPSTMVLYFTGATNILYTFGGHAVTVEIMHAMWKPQKFKLIYLMATLYVLTLTLPSASAVYWAFGDN
LLTHSNALAMLPKTRFRDTAVVLMLIHQFITFGFACTPLYFVWEKFIQMHETKSMVKRALARLPVVIPIWFLAIIFPFFG
PINSTVGSLLVSFTVYIIPALAHMVTFASASARENAVEKPPSFLGGWAGSYTMNIFVVAWVLIVGFGFGGWASMLNFINQ
VNTFGLFTKCYQCPPRKA
>Maldo_HF10410-RA
MESSDKVVETVIVGNYVEMEADGKAKSFKSKLSKFFWDGGSAYDAWFSCASNQVAQVLLTLPYSFSQLGMLSGILFQLFY
GLLGSWTAYLISTLYIEYRTRKEREKVDFRNHVIQWFEVLDGLLGKHWRNVGLAFNCTFLLFGSVIQLIACASNIYYIND
NLDKRTWTYIFGACCATTVFIPSFHNYRVWSFLGLVMTTYTAWYLTIASFLHGQVEGVKHSGPTKVVLYFTGATNILYTF
GGHAVTVEIMHAMWKPQKFKAIYLFATLYVLTLTLPSASAVYWAFGDLLLNHSNAFSLLPKSPFRDMAVILMLIHQACTH
THNSLRSPDTLML
>Maldo_HF15394-RA
MLAQKQAEEAIVSNDHEGKEEHLQENDEENTSMFNVKNFLWHGGSVWDAWFSCASNQVAQVLLTLPYSFSQLGLLSGILL
QIFYGIVGSWTAYLISVLYMEYRSRKEKENVNFKNHVIQWFEVLDGLLGPYWKALGLAFNCTFLLFGSVIQLIACASNIY
YINDNLDKRTWTYIFGACCATTVFIPSFHNYRIWSFLGLGMTTYTAWYLTIAAAVHGQDEGVTHTAPTKLVLYFTGATNI
LYTFGGHAVTVEIMHAMWKPQKFKYIYLYATLYVFTLTIPSATSVYWAFGDELLNHSNAFSLLPKNGWRDAAVILMLIHQ
FITFGFACTPLYFVWEKVIGMHDTKSICLRALARLPVVIPIWFLAIIFPFFGPINSAVGALLVSFTVYIIPSLAHMLTYR
KASARQNAAEKPPFFLRSWTAMYVINSFIVVWVLVIGFGFGGWASMTNFVRQVDTFGLFAKCYQCKPPKPPLAAAAPPHH
>Maldo_HF23995-RA
MLCGLSATLFLLRSFNPSAMAAQKQSEEAITFNQTVDREEEEEHAADHNSGFNVRNFLWHGGSVYDAWFSCASNQVAQVL
LTLPYSFSQLGMLSGIIFQVFYGIMGSWTAYLISILYVEYRSRKEKENVSFKNHVIQWFEVLDGLLGPYWKAVGLAFNCT
FLLFGSVIQLIGCASNIYYINDHLDKRTWTYIFGACCATTVFIPSFHNYRIWSFLGLGMTTYTAWYMTIAAIVHGQVEGV
KHSGPDKLVLYFTGATNILYTFGGHAVTVEIMHAMWKPQKFKYVYLFATLYVFTLTLPSATAVYWAFGDQLLTHSNAFSL
LPRTKWRDAGVTLMLIHQFITFGFACTPLYFVWEKVIGMHDTKSICLRAIARLPVVIPIWFLAIIFPFFGPINSAVGALL
VSFTVYIIPALAHMLTFKSASARQNAAEKLPFFLPSWTGMYVVNAFIVVWVLVVGFGFGGWASVTNFIRQVDTFGLFAKC
YQCPPKVPASLPPPHH
>Maldo_HF25339-RA
MLCGLSATLFLLRFFNPSEMSAQKQSEEAITFNQTDGREEEEEHAADKNSGFNLTSFLWHGGSVYDAWFSCASNQVAQVL
LTLPYSFSQLGMLSGIIFQVFYGIMGSWTAYLISILYVEYRSRKEKENVSFKNHVIQWFEVLDGLLGPYWKAIGLAFNCT
FLLFGSVIQLIGCASNIYYINDHLDKRTWTYIFGACCATTVFIPSFHNYRIWSFLGLGMTTYTAWYMTIAAIVHGQVEGV
KHSGPDKLVLYFTGATNILYTFGGHAVTVEIMHAMWKPQKFKYVYLFATLYVFTLTLPSATAVYWAFGDQLLTHSNAFSL
LPRNKWRDAGVTLMLIHQFITFGFACTPLYFVWEKVIGMHDTKSICLRAIARLPVVIPIWFLAIIFPFFGPINSAVGALL
VSFTVYIIPALAHMLTFKSAAARQNAAEKLPFFLPSWTGMYVVNAFIVVWVLVVGFGFGGWASMTNFIRQVDTFGLFAKC
YQCPPKVSASPPPHH
>Maldo_HF36004-RA
MESSDKVVETVIVGNYVEMEADGKAKSFKSKLSKFLWDGGSAYDAWFSCASNQVAQVLLTLPYSFSQLGMLSGILFQLFY
GLLGSWTAYLISTLYIEYRTRKEREKIDFRNHVIQWFEVLDGLLGKHWRNVGLAFNCTFLLFGSVIQLIACASNIYYIND
NLDKRTWTYIFGACCATTVFIPSFHNYRVWSFLGLVMTTYTAWYLTIASFLHGQVEGVKHSGPTKLVLYFTGATNILYTF
GGHAVTVEIMHAMWKPQKFKAIYLFATLYVLTLTLPSASAVYWAFGDLLLNHSNAFSLLPKSPFRDMAFITFGFACTPLY
FVWEKAIGMHECKSLCKRAAARLPVVIPIWFLAIIFPFFGPINSTVGSLLVSFTVYIIPSLAHIFTYRSAAARENAVESP
PRFLGGWIGSYTINVFVVVWVFVVGFGFGGWASITNFVHQIDTFGLFTKCYQCPPPLPPMVFNTTSAPPPLRHPLPRNHS
LTP
>Maldo_HF37657-RA
MLAQKQAEEAIVSNDHEGKEDHPQENDEENTSMFNVKNFLWHGGSVWDAWFSCASNQVAQVLLTLPYSFSQLGFLSGILL
QLFYGILGSWTAYLISVLYMEYRTRKGKENVNFKNHVIQWFEVLDGLLGPYWKAVGLAFNCTFLLFGSVIQLIACASNIY
YINDHLDKRTWTYIFGACCATTVFIPSFHNYRIWSFLGLGMTTYTAWYLTIAAVVHGQVEGVTHTAPTKLVLYFTGATNI
LYTFGGHAVTVEIMHAMWKPQKFKSIYLYATLYVFTLTLPSATSVYWAFGDELLNHSNAFSLLPKNGWRDAAVILMLIHQ
FITFGFACTPLYFVWEKVIGMHDTKSIFLRALARLPVVIPIWFLAIIFPFFGPINSAVGALLVSFTVYIIPSLAHMLTYR
KASARQNAAEKPPFFLRSWTAMYVINSFIVVWVLVIGFGFGGWASVTNFVRQVDTFGLFAKCYQCHPPKPPLAAAAPPLH
>Maldo_HF44530-RA
MASEKVETVIAGNYVEMEREQSDAQTSAKSKLSTFLWHGGSAYDAWFSCASNQARTNLILITKLLIYIYIIVAQVLLTLP
YSFSQLGLLSGILFQLFYGLMGSWTAYLISLLYVEYRTRKEREKVDFRNHVIQWFEVLDGLLGKHWRNVGLFFNCTFLLF
GSVIQLIACASNIYYINDNLDKRTWTYIFGACCATTVFIPSFHNYRIWSFLGLIMTTYTAWYLTIASLIHGQVEGVKHSG
PSTMVLYFTGATNILYTFGGHAVTVEIMHAMWKPQKFKLIYLMATLYVLTLTLPSASAVYWAFGDNLLTHSNALAMLPKT
RFRDTAVVLMLIHQFITFGFACTPLYFVWEKFIQMHETKSMVKRALARLPVVIPIWFLAIIFPFFGPINSTVGSLLVSFT
VYIIPALAHMVTFASASARENAVEKPPSFLGGWAGSYTMNIFVVVWVLIVGFGFGGWASMLNFINQVNTFGLFTNYFVRP
IVDGFFRKGVMAIIMATRIQTLQLYPYVLIN
>Malsi_01g013510
MAAQKQSEEAITFNQTVDREEEEEHAADHNSGFNVRNFLWHGGSVYDAWFSCASNQVAQVLLTLPYSFSQLGMLSGIIFQ
VFYGIMGSWTAYLISILYVEYRSRKEKENVSFKNHVIQWFEVLDGLLGPYWKAVGLAFNCTFLLFGSVIQLIGCASNIYY
INDHLDKRTWTYIFGACCATTVFIPSFHNYRIWSFLGLGMTTYTAWYMTIAAIVHGQVEGVKHSGPDKLVLYFTGATNIL
YTFGGHAVTVEIMHAMWKPQKFKYVYLFATLYVFTLTLPSATAVYWAFGDQLLTHSNAFSLLPRTKWRDAGVTLMLIHQF
ITFGFACTPLYFVWEKVIGMHDTKSICLRAIARLPVVIPIWFLAIIFPFFGPINSAVGALLVSFTVYIIPALAHMLTFKS
ASARQNAAEKLPFFLPSWTGMYVVNAFIVVWVLVVGFGFGGWASVTNFIRQVDTFGLFAKCYQCPPKVPASLPPPHH
>Malsi_04g013750
MLAQKQAEEAIVSNDHEGKEEHLQENDEENTSMFNVKNFLWHGGSVWDAWFSCASNQVAQVLLTLPYSFSQLGLLSGILL
QIFYGIVGSWTAYLISVLYMEYRSRKEKENVNFKNHVIQWFEVLDGLLGPYWKALGLAFNCTFLLFGSVIQLIACASNIY
YINDNLDKRTWTYIFGACCATTVFIPSFHNYRIWSFLGLGMTTYTAWYLTIAAAVHGQDEGVTHTAPTKLVLYFTGATNI
LYTFGGHAVTVEIMHAMWKPQKFKYIYLYATLYVFTLTIPSATSVYWAFGDELLNHSNAFSLLPKNGWRDAAVILMLIHQ
FITFGFACTPLYFVWEKVIGMHDTKSICLRALARLPVVIPIWFLAIIFPFFGPINSAVGALLVSFTVYIIPSLAHMLTYR
KASARQNAAEKPPFFLRSWTAMYVINSFIVVWVLVIGFGFGGWASMTNFVRQVDTFGLFAKCYQCKPPKPPLAAAAPPHH
>Malsi_05g013200
MESSDKVVETVIVGNYVEMEADGKAKSFKSKLSKFFWDGGSAYDAWFSCASNQVAQVLLTLPYSFSQLGMLSGILFQLFY
GLLGSWTAYLISTLYIEYRTRKEREKVDFRNHVIQWFEVLDGLLGKHWRNVGLAFNCTFLLFGSVIQLIACASNIYYIND
NLDKRTWTYIFGACCATTVFIPSFHNYRVWSFLGLVMTTYTAWYLTIASFLHGQVEGVKHSGPTKVVLYFTGATNILYTF
GGHAVTVEIMHAMWKPQKFKAIYLFATLYVLTLTLPSASAVYWAFGDLLLNHSNAFSLLPKSPFRDMAVILMLIHQACTH
THNSLRSPFITFGFACTPLYFVWEKAIGMHECKSLCKRAAARLPVVIPIWFLAIIFPFFGPINSTVGSLLVSFTVYIIPA
LAHIFTYRSAAARENAVESPPRFLGGWIGSYTINVFVVVWVFVVGFGFGGWASITNFVHQIDTFGLFTKCYQCPLPPPPT
IFNTTSAPPPLHHPLPRNHSHTP
>Malsi_07g017840
MSAQKQSEEAITFNQTDGREEEEEHAADKNSGFNLRSFLWHGGSVYDAWFSCASNQVAQVLLTLPYSFSQLGMLSGIIFQ
VFYGIMGSWTAYLISILYVEYRSRKEKENVSFKNHVIQVIISHNGKPFFHSIFSAEREKEKRKSSLFDSVVGIFFYQWFE
VLDGLLGPYWKAIGLAFNCTFLLFGSVIQLIGCASNIYYINDHLDKRTWTYIFGACCATTVFIPSFHNYRIWSFLGLGMT
TYTAWYMTIAAIVHGQVEGVKHSGPDKLVLYFTGATNILYTFGGHAVTVEIMHAMWKPQKFKYVYLFATLYVFTLTLPSA
TAVYWAFGDQLLTHSNAFSLLPRNKWRDAGVTLMLIHQFITFGFACTPLYFVWEKVIGMHDTKSICLRAIARLPVVIPIW
FLAIIFPFFGPINSAVGALLVSFTVYIIPALAHMLTFKSAAARQNAAEKLPFFLPSWTGMYVVNAFIVVWVLVVGFGFGG
WASMTNFIRQVDTFGLFAKCYQCPPKVSASPPPHH
>Malsi_08g015390
MASEKVETVIAGNYVEMEREESDAKTTAKSKLSSFLWHGGSAYDAWFSCASNQVAQVLLTLPYSFSQLGLLSGILFQLFY
GLMGSWTAYLISLLYVEYRTRKEREKVDFRNHVIQWFEVLDGLLGKHWRNVGLFFNCTFLLFGSVIQLIACASNIYYIND
NLDKRTWTYIFGACCATTVFIPSFHNYRIWSFLGLIMTTYTAWYLTIASLIHGQVEGVKHSGPSTMVLYFTGATNILYTF
GGHAVTVEIMHAMWKPQKFKLIYLMATLYVLTLTLPSASAVYWAFGDNLLTHSNALAMLPKTRFRDTAVVLMLIHQFITF
GFACTPLYFVWEKFIQMHETKSMVKRALARLPVVIPIWFLAIIFPFFGPINSTVGSLLVSFTVYIIPALAHMVTFASASA
RENAVEKPPSFLGGWAGSYTMNIFVVAWVLIVGFGFGGWASMLNFINQVNTFGLFTKCYQCPPRKA
>Malsi_10g012560
MESSDKVVETVIVGNYVEMEADGKAKSFKSKLSKFLWDGGSAYDAWFSCASNQVAQVLLTLPYSFSQLGMLSGILFQLFY
GLLGSWTAYLISTLYIEYRTRKEREKIDFRNHVIQWFEVLDGLLGKHWRNVGLAFNCTFLLFGSVIQLIACASNIYYIND
NLDKRTWTYIFGACCATTVFIPSFHNYRVWSFLGLVMTTYTAWYLTIASFLHGQVEGVKHSGPTKLVLYFTGATNILYTF
GGHAVTVEIMHAMWKPQKFKAIYLFATLYVLTLTLPSASAVYWAFGDLLLNHSNAFSLLPKSPFRDMAVILMLIHQACTH
TLNSLRSSFITFGFACTPLYFVWEKAIGMHECKSLCKRAAARLPVVIPIWFLAIIFPFFGPINSTVGSLLVSFTVYIIPS
LAHIFTYRSAAARENAVESPPRFLGGWIGSYTINVFVVVWVFVVGFGFGGWASITNFVHQIDTFGLFTKCYQCPPPLPPM
VFNTTSAPPPLRHPLPRNHSLTP
>Malsi_12g014340
MLAQKQAEEAIVSNDHEGKEDHPQENDEENTSMFNVKNFLWHGGSVWDAWFSCASNQVAQVLLTLPYSFSQLGFLSGILL
QLFYGILGSWTAYLISVLYMEYRTRKGKENVNFKNHVIQWFEVLDGLLGPYWKAVGLAFNCTFLLFGSVIQLIACASNIY
YINDHLDKRTWTYIFGACCATTVFIPSFHNYRIWSFLGLGMTTYTAWYLTIAAVVHGQVEGVTHTAPTKLVLYFTGATNI
LYTEIMHAMWKPQKFKSIYLYATLYVFTLTLPSATSVYWAFGDELLNHSNAFSLLPKNGWRDAAVILMLIHQFITFGFAC
TPLYFVWEKVIGMHDTKSICLRALARLPVVIPIWFLAIIFPFFGPINSAVGALLVSFTVYIIPSLAHMLTYRKASARQNA
AEKPPFFLRSWTAMYVINSFIVVWVLVIGFGFGGWASVTNFVRQVDTFGLFAKCYQCQPPKPPLAAAAPPHH
>Malsi_15g032140
MASEKVETVIAGNYVEMEREQSDAQTSAKSKLSTFLWHGGSAYDAWFSCASNQARTNLILITKLLIYIYHCINVAQVLLT
LPYSFSQLGLLSGILFQLFYGLMGSWTAYLISLLYVEYRTRKEREKVDFRNHVIQLIACASNIYYINDNLDKRTWTYIFG
ACCATTVFIPSFHNYRIWSFLGLIMTTYTAWYLTIASLIHGQVEGVKHSGPSTMVLYFTGATNILYTFGGHAVTVEIMHA
MWKPQKFKLIYLMATLYVLTLTLPSASAVYWAFGDNLLTHSNALAMLPKTRFRDTAVVLMLIHQFITFGFACTPLYFVWE
KLIQMHETKSMVKRALARLPVVIPIWFLAIIFPFFGPINSTVGSLLVSFTVYIIPALAHMVTFASASARENAVEKPPSFL
GGWAGSYTMNIFVVVWVLIVGFGFGGWASMLNFINQVNTFGLFTKCYQCPPHKA
>Malsy_01g013910
MAAQKQSEEAITFNQTVDREEEEEHAADHNSGFNLRNFLWHGGSVYDAWFSCASNQVAQVLLTLPYSFSQLGMLSGIIFQ
VFYGIMGSWTAYLISILYVEYRSRKEKENVSFKNHVIQWFEVLDGLLGPYWKAVGLAFNCTFLLFGSVIQLIGCASNIYY
INDHLDKRTWTYIFGACCATTVFIPSFHNYRIWSFLGLGMTTYTAWYMTIAAIVHGQVEGVKHLGPDKLVLYFTGATNIL
YTFGGHAVTVEIMHAMWKPQKFKYVYLFATLYVFTLTLPSATAVYWAFGDQLLTHSNAFSLLPRTKWRDAGVTLMLIHQF
ITFGFACTPLYFVWEKVIGMHDTKSICLRAIARLPVVIPIWFLAIIFPFFGPINSAVGALLVSFTVYIIPALAHMLTFKS
ASARQNAAEKLPFFLPSWTGMYVVNAFIVVWVLVVGFGFGGWASVTNFIRQVDTFGLFAKCYQCPPKVPASLPPPHH
>Malsy_04g013510
MLAQKQAEEAIVSNDHEGKEEHLQENDEENTSMFNVKNFLWHGGSVWDAWFSCASNQVAQVLLTLPYSFSQLGLLSGILL
QIFYGIVGSWTAYLISVLYMEYRSRKEKENVNFKNHVIQWFEVLDGLLGPYWKALGLAFNCTFLLFGSVIQLIACASNIY
YINDNLDKRTWTYIFGACCATTVFIPSFHNYRIWSFLGLGMTTYTAWYLTIAAAVHGQDEGVTHTAPTKLVLYFTGATNI
LYTFGGHAVTVEIMHAMWKPQKFKYIYLYATLYVFTLTIPSATSVYWAFGDELLNHSNAFSLLPKNGWRDAAVILMLIHQ
FITFGFACTPLYFVWEKVIGMHDTKSICLRALARLPVVIPIWFLAIIFPFFGPINSAVGALLVSFTVYIIPSLAHMLTYR
KASARQNAAEKPPFFLRSWTAMYVINSFIVVWVLVIGFGFGGWASMTNFVRQVDTFGLFAKCYQCKPPKPPLAAAAPPHH
>Malsy_05g011890
MESSDKVVETVIVGNYVEMEADGKAKSFKSKLSKFFWDGGSAYDAWFSCASNQVAQVLLTLPYSFSQLGMLSGILFQLFY
GLLGSWTAYLISTLYIEYRTRKEREKVDFRNHVIQWFEVLDGLLGKHWRNVGLAFNCTFLLFGSVIQLIACASNIYYIND
NLDKRTWTYIFGACCATTVFIPSFHNYRVWSFLGLVMTTYTAWYLTIASFLHGQVEGVKHSGPTKVVLYFTGATNILYTF
GGHAVTVEIMHAMWKPQKFKAIYLFATLYVLTLTLPSASAVYWAFGDLLLNHSNAFSLLPKSPFRDMAFITFGFACTPLY
FVWEKAIGMHECKSLCKRAAARLPVVIPIWFLAIIFPFFGPINSTVGSLLVSFTVYIIPALAHIFTYRSAAARENAVESP
PRFLGGWIGSYTINVFVVVWVFVVGFGFGGWASITNFVHQIDTFGLFTKCYQCPLPPPPTIFNITSAPPPLHHPLPRNHS
HTP
>Malsy_06g019610
MTAQKQSEEAITFNQTVDREEEEEHGADDNSSFNLRSFLWHGGSVYDAWFSCASNQVAQVFYGIMERWTAYLISILYVEY
RSRKEKENVSFKNHVIQWFEVLDGEWCNGQSHDVGVQTCSDGSYYIGELKYGTKHGLGCYHLRSVLRFLISTVHSIVHSI
AAKLRDREKHQVPFRM
>Malsy_07g018770
MSAQKQSEEAITFNQTDGREEEEEHAADKNSGFNLRSFLWHGGSVYDAWFSCASNQVAQVLLTLPYSFSQLGMLSGIIFQ
VFYGIMGSWTAYLISILYVEYRSRKEKENVSFKNHVIQWFEVLDGLLGPYWKAIGLAFNCTFLLFGSVIQLIGCASNIYY
INDHLDKRTWTYIFGACCATTVFIPSFHNYRIWSFLGLGMTTYTAWYMTIAAIVHGQVEGVKHSGPDKLVLYFTGATNIL
YTFGGHAVTVEIMHAMWKPQKFKYVYLFATLYVFTLTLPSATAVYWAFGDQLLTHSNAFSLLPRNKWRDAGVTLMLIHQF
ITFGFACTPLYFVWEKVIGMHDTKSICLRAIARLPVVIPIWFLAIIFPFFGPINSAVGALLVSFTVYIIPALAHMLTFKS
AAARQNAAEKLPFFLPSWTGMYVVNAFIVVWVLVVGFGFGGWASMTNFIRQVDTFGLFAKCYQCPPKVSASPPPHH
>Malsy_08g015210
MASEKVAQVLLTLPYSFSQLGLLSGILFQLFYGLMGSWTAYLISLLYVEYRTRKEREKVDFRNHVIQWFEVLDGLLGKHW
RNVGLFFNCTFLLFGSVIQLIACASNIYYINDNLDKRTWTYIFGACCATTVFIPSFHNYRIWSFLGLIMTTYTAWYLTIA
SLIHGQVEGVKHSGPSTMVLYFTGATNILYTFGGHAVTVEIMHAMWKPQKFKLIYLMATLYVLTLTLPSASAVYWAFGDN
LLTHSNALAMLPKTRFRDTAVVLMLIHQFITFGFACTPLYFVWEKFIQMHETKSMVKRALARLPVVIPIWFLAIIFPFFG
PINSTVGSLLVSFTVYIIPALAHMVTFASASARENAVEKPPSFLGGWAGSYTMNIFVVAWVLIVGFGFGGWASMLNFINQ
VNTFGLFTKCYQCPPRKA
>Malsy_10g011990
MESSDKVVETVIVGNYVEMEADGKAKSFKSKLSKFLWDGGSAYDAWFSCASNQVAQVLLTLPYSFSQLGMLSGILFQLFY
GLLGSWTAYLISTLYIEYRTRKEREKIDFRNHVIQWFEVLDGLLGKHWRNVGLAFNCTFLLFGSVIQLIACASNIYYIND
NLDKRTWTYIFGACCATTVFIPSFHNYRVWSFLGLVMTTYTAWYLTIASFLHGQVEGVKHSGPTKLVLYFTGATNILYTF
GGHAVTVEIMHAMWKPQKFKAIYLFATLYVLTLTLPSASAVYWAFGDLLLNHSNAFSLLPKSPFRDMAVILMLIHQFITF
GFACTPLYFVWEKAIGMHECKSLCKRAAARLPVVIPIWFLAIIFPFFGPINSTVGSLLVSFTVYIIPSLAHIFTYRSAAA
RENAVESPPRFLGGWIGSYTINVFVVVWVFVVGFGFGGWASITNFVHQIDTFGLFTKCYQCPPPLPPMVFNTTSAPPPLR
HPLPRNHSLTP
>Malsy_12g014800
MLAQKQAEEAIVSNDHEGKEDHPQENDEENTSMFNVKNFLWHGGSVWDAWFSCASNQVAQVLLTLPYSFSQLGFLSGILL
QLFYGILGSWTAYLISVLYMEYRTRKGKENVNFKNHVIQWFEVLDGLLGPYWKAVGLAFNCTFLLFGSVIQLIACASNIY
YINDHLDKRTWTYIFGACCATTVFIPSFHNYRIWSFLGLGMTTYTAWYLTIAAVVHGQVEGVTHTAPTKLVLYFTGATNI
LYTEIMHAMWKPQKFKSIYLYATLYVFTLTLPSATSVYWAFGDELLNHSNAFSLLPKNGWRDAAVILMLIHQFITFGFAC
TPLYFVWEKVIGMHDTKSICLRALARLPVVIPIWFLAIIFPFFGPINSAVGALLVSFTVYIIPSLAHMLTYRKASARQNA
AEKPPFFLRSWTAMYVINSFIVVWVLVIGFGFGGWASVTNFVRQVDTFGLFAKCYQCHPPKPPLAAAAPPLH
>Malsy_15g031080
MASEKVAQVLLTLPYSFSQLGLLSGILFQLFYGLMGSWTAYLISLLYVEYRTRKEREKVDFRKHVIQWFEVLDGLLGKHW
RNVGLFFNCTFLLFGSVIQLIACASNIYYINDNLDKRTWTYIFGACCATTVFIPSFHNYRIWSFLGLIMTTYTAWYLTIA
SLIHGQVEGVKHSGPSTMVLYFTGATNILYTFGGHAVTVEIMHAMWKPQKFKLIYLMATLYVLTLTLPSASAVYWAFGDN
LLTHSNALAMLPKTRFRDTAVVLMLIHQFITFGFACTPLYFVWEKFIQMHETKSMVKRALARLPVVIPIWFLAIIFPFFG
PINSTVGSLLVSFTVYIIPALAHMVTFASASARENAVEKPPSFLGGWAGSYTMNIFVVVWVLIVGFGFGGWASMLNFINQ
VNTFGLFTKCYQCPPHKA
>Malsy_16g021910
MLLQLHAPFSLHSFHSFKDQNEINHYLSPSPLSVYLYFLSPECEELKKKQSEEAITFNQTVNREEEEAHAADDNSGFNLR
SFIWHGGSIYDAWFSCASNQVAQVLLTLPYSFSQLGMLLGIVFQVFYEIMGSWIVYLISILYVEYRSRKEKENVSFKNAV
IQWFEVLDREWCNGQSHGVGVQTYSNGSCYIEELKYGAKHDLGCYHLRSVLRFLISTVHSIAAKLRDREKHQEPFRT
>Pruav_sc0000030.1_g1280.1.mk
MASEKVETVIAGSYVEMEREGEEIDSKTTKSKLSTFLWHGGSAYDACGLKFLMGCWGSTGGMLASFSTALFFCSDLNIYY
INDNLDKRTWTYIFGACCATTVFIPSFHNYRIWSFLGLIMTTYTAWYLTIASLIHGKVEGVKHSGPTTMVLYFTGATNIL
YTFGGHAVTVEIMHAMWKPQKFKLIYLMATLYVLTLTLPSASAVYWAFGDNLLTHSNALALLPRTGFRDTAVVLMLIHQF
ITFGFACTPLYFVWEKFIQMHETKSMLKRALARLPVVIPIWFLAIIFPFFGPINSTVGSLLVSFTVYIIPALAHMVTFAS
ASARENAVERPPSLLGGWAGSYAINSFVVVWVLIVGFGFGGWASMLNFIRQVDTFGLFTKCYQCPPHKA
>Pruav_sc0000373.1_g220.1.mk
MAASAEKVADTVIVGSYVEMETEGKPKSVKSKLSKFFWDGGSAYDAWFSCASNQWFEVLDGLLGKHWRNVGLAFNCTFLL
FGSVIQLIACASNIYYINDNLDKRTWTYIFGACCATTVFIPSFHNYRVWSFLGLVMTTYTAWYLTIASFLHGQLVLYFTG
ATNILYTFGGHAVTVEIMHAMWKPQKFKAIYLYATLYVLTLTLPSASAVYWAFGDMLLNHSNAFSLLPKSPFRDMAFITF
GFACTPLYFVWEKAIGMHECKSLCKRAAARLPVVIPIWFLAIIFPFFGPINSTVGSLLVSFTVYIIPALAHIFTYKSAAA
RENAVERPPRFLGGWIGSYTINVFVVVWVFVVGFGFGGWASITNFVHQIDTFGLFTKCYQCPPPPPPMVFNTTSAPAPIH
HPHPHRP
>Pruav_sc0001687.1_g170.1.mk
MQWFEVLDGLLGPYWKAVGLAFNCTFLLFGSVIQLIACASNIYYINDNLDKRTWTYIFGACCATTVFIPSFHNYRIWSFL
GLGMTTYTAWYLTIAAVVHGQKEGVTHTAPTKLVLYFTGATNILYTFGGHAVTVEIMHAMWKPQKFKYIYLFATVYVFTL
TIPSATSVYWAFGDELLNHANAFSLLPKNAWRDAAVILMLIHQFITFGFACTPLYFVWEKVIGMHDTKSICLRALARLPV
VIPIWFLAIIFPFFGPINSAVGALLVSFTVYIIPSLAHMLTYRKASARQPPFFLPSWTAMYVINSFIVVWVLVIGFGFGG
WASMTNFVRQVDNFGLFAKCYQCNSPKLPAAAAPHH
>Pyrbr_009340597.2_cds_XP_009338872.1_1
MLAQKQAEEAIVSNDNEGKEDHLQENDEENTSMFNVKNFLWHGGSVWDAWFSCASNQVAQVLLTLPYSFSQLGFLSGILL
QLFYGILGSWTAYLISVLYMEYRNRKEKENVNFKNHVIQWFEVLDGLLGPYWKAVGLAFNCTFLLFGSVIQLIACASNIY
YINDHLDKRTWTYIFGACCATTVFIPSFHNYRIWSFLGLGMTTYTAWYLTIAAVVHGQVEGVTHTAPTKLVLYFTGATNI
LYTFGGHAVTVEIMHAMWKPQKFKSIYLYATLYVFTLTLPSATSVYWAFGDELLNHSNAFSLLPKNGWRDAAVILMLIHQ
FITFGFACTPLYFVWEKVIGMHGTKSICLRALARLPVVIPIWFLAIIFPFFGPINSAVGALLVSFTVYIIPSLAHMLTYR
KASARQNAAEKPPFFLRSWTAMYVINSFIVVWVLVIGFGFGGWASMTNFVRQVDTFGLFAKCYQCQPPKPPLAAAAPPHH
>Pyrbr_009341962.2_cds_XP_009340237.1_1
MESSDKVVETVIVGNYVEMEADGKAKSFKSKLSKFFWDGGSAYDAWFSCASNQVAQVLLTLPYSFSQLGMLSGILFQLFY
GLLGSWTAYLISTLYIEYRTRKEREKVDFRNHVIQWFEVLDGLLGKHWRNVGLAFNCTFLLFGSVIQLIACASNIYYIND
NLDKRTWTYIFGACCATTVFIPSFHNYRVWSFLGLVMTTYTAWYLTIASFLHGQVEGVKHSGPTKVVLYFTGATNILYTF
GGHAVTVEIMHAMWKPQKFKAIYLFATLYVLTLTLPSASAVYWAFGDLLLNHSNAFALLPKSPFRDMAVILMLIHQFITF
GFACTPLYFVWEKAIGMHECKSLCKRAAARLPVVIPIWFLAIIFPFFGPINSTVGSLLVSFTVYIIPALAHIFTYRSAAA
RENAVESPPRFLGGWIGSYTINVFVVVWVFVVGFGFGGWASITNFVHQIDTFGLFTKCYQCPLPPPPAIFNTTSAPPPLH
HPLPSNHSHTP
>Pyrbr_009343393.2_cds_XP_009341668.1_1
MASEKVETVIAGNYVEMERESDVKTSAKSKLSTFLWHGGSAYDAWFSSASNQVAQVLLTLPYSFSQLGLLSGILFQLFYG
LMGSWTAYLISLLYVEYRTRKEREKVDFRNHVIQWFEVLDGLLGKHWRNVGLFFNCTFLLFGSVIQLIACASNIYYINDN
LDKRTWTYIFGACCATTVFIPSFHNYRIWSFLGLIMTTYTAWYLTIASLIHGQVEGVKHSGPSTMVLYFTGATNILYTFG
GHAVTVEIMHAMWKPQKFKLIYLMATLYVLTLTLPSASAVYWAFGDNLLTHSNALAMLPKTRFRDTAVVLMLIHQFITFG
FACTPLYFVWEKFIQMHETKSMVKRALARLPVVIPIWFLAIIFPFFGPINSTVGSLLVSFTVYIIPALAHMVTFASASAR
ENAVEKPPSFLGGWAGSYTMNIFVVVWVLIVGFGFGGWASMLNFINQVNTFGLFTKCYQCPPHKA
>Pyrbr_009346343.2_cds_XP_009344618.1_1
MAAQKQSEEAITFNQTVDREEEEHAADPNSGFNLRSFLWHGGSVYDAWFSCASNQVAQVLLTLPYSFSQLGMLSGIIFQV
FYGIMGSWTAYLISILYVEYRSRKEKENVSFKNHVIQWFEVLDGLLGPYWKAVGLAFNCTFLLFGSVIQLIGCASNIYYI
NDHLDKRTWTYIFGACCATTVFIPSFHNYRIWSFLGLGMTTYTAWYMTIAAIVHGQVEGVKHSGPDKLVWYFTGATNILY
TFGGHAVTVEIMHAMWKPQKFKYVYLFATLYVFTLTLPSATAVYWAFGDQLLTHSNALALLPRTKWRDAGVTLMLIHQFI
TFGFACTPLYFVWEKVIGMHDTKSICLRAIARLPVVIPIWFLAIIFPFFGPINSAVGALLVTFTVYIIPALAHMLTFKSA
SARQNAAEKLPFFLPSWTGMYVVNAFIVVWVLVVGFGFGGWASVTNFIRQVDTFGLFAKCYQCPPKVSASLPPHH
>Pyrbr_009352564.2_cds_XP_009350839.1_1
MSAQRQSEEAITFNQTDGREEEEEEHAADQNSGFNLRSFLWHGGSVYDAWFSCASNQVAQVLLTLPYSFSQLGMLSGIIF
QVFYGIMGSWTAYLISILYVEYRSRKEKENVSFKNHVIQWFEVLDGLLGPYWKAIGLAFNCTFLLFGSVIQLIGCASNIY
YINDHLDKRTWTYIFGACCATTVFIPSFHNYRIWSFLGLGMTTYTAWYMTIASIVHGQVEGVKHSGPDKLVLYFTGATNI
LYTFGGHAVTVEIMHAMWKPQKFKYVYLFATLYVFTLTLPSATAVYWAFGDQLLTHSNAFSLLPRNKWRDAGVTLMLIHQ
FITFGFACTPLYFVWEKVIGMHDTKSICLRAIARLPVVIPIWFLAIIFPFFGPINSAVGALLVSFTVYIIPALAHMLTFK
SAAARQNAAEKLPFFLPSWTGMYVVNAFIVVWVLVVGFGFGGWASMTNFIRQVDTFGLFAKCYQCPPKVSASPPPHH
>Pyrbr_009360588.2_cds_XP_009358863.1_1
MLAQKQAEEAIVSNDNEGKEDHLQENDEENTSMFNVKNFLWHGGSVWDAWFSCASNQVAQVLLTLPYSFSQLGFLSGILL
QLFYGILGSWTAYLISVLYMEYRNRKEKENVNFKNHVIQWFEVLDGLLGPYWKAVGLAFNCTFLLFGSVIQLIACASNIY
YINDHLDKRTWTYIFGACCATTVFIPSFHNYRIWSFLGLGMTTYTAWYLTIAAVVHGQVEGVTHTAPTKLVLYFTGATNI
LYTFGGHAVTVEIMHAMWKPQKFKSIYLYATLYVFTLTLPSATSVYWAFGDELLNHSNAFSLLPKNGWRDAAVILMLIHQ
FITFGFACTPLYFVWEKVIGMHGTKSICLRALARLPVVIPIWFLAIIFPFFGPINSAVGALLVSFTVYIIPSLAHMLTYR
KASARQNAAEKPPFFLRSWTAMYVINSFIVVWVLVIGFGFGGWASMTNFVRQVDTFGLFAKCYQCQPPKPPLAAAAPPHH
>Pyrbr_009368703.2_cds_XP_009366978.1_1
MASEKVETVIAGNYVEMEREESDAQTSAKSKLSTFLWHGGSAYDAWFSCASNQVAQVLLTLPYSFSQLGLLSGILFQLFY
GLMGSWTAYLISLLYVEYRTRKEREKVDFRNHVIQWFEVLDGLLGKHWRNVGLFFNCTFLLFGSVIQLIACASNIYYIND
NLDKRTWTYIFGACCATTVFIPSFHNYRIWSFLGLIMTTYTAWYLTIASLIHGQVEGVKHSGPSTMVLYFTGATNILYTF
GGHAVTVEIMHAMWKPQKFKLIYLMATLYVLTLTLPSASAVYWAFGDNLLTHSNALAMLPKTRFRDTAVVLMLIHQFITF
GFACTPLYFVWEKFIQMHETKSMVKRALARLPVVIPIWFLAIIFPFFGPINSTVGSLLVSFTVYIIPALAHMVTFASASA
RENAVEKPPSFLGGWAGSYTMNIFVVVWVLIVGFGFGGWASMLNFINQVNTFGLFTKCYQCPPHKA
>Pyrbr_009371923.2_cds_XP_009370198.1_1
MLAQKQAEEAIVSNDHEGKEEHLQENDEENTSMFNVKNFLWHGGSVWDAWFSCASNQVAQVLLTLPYSFSQLGLLSGILL
QIFYGIVGSWTAYLISVLYMEYRSRKEKENVNFKNHVIQWFEVLDGLLGPYWKALGLAFNCTFLLFGSVIQLIACASNIY
YINDNLDKRTWTYIFGACCATTVFIPSFHNYRIWSFLGLGMTTYTAWYLTIAAAVHGQDEGVTHTAPTKLVLYFTGATNI
LYTFGGHAVTVEIMHAMWKPQKFKYIYLYATLYVFTLTIPSATSVYWAFGDELLNHSNAFSLLPKNGWRDAAVILMLIHQ
FITFGFACTPLYFVWEKVIGMHDTKSICLRALARLPVVIPIWFLAIIFPFFGPINSAVGALLVSFTVYIIPSLAHMLTYR
KASARQNAAEKPPFFLRSWTAMYVINSFIVLWVLVIGFGFGGWASMTNFVRQVDTFGLFAKCYQCKPPKPPLAAAAPPHH
>Pyrbr_009379402.2_cds_XP_009377677.1_1
MESSDKVVETVIVGNYVEMEADGKAKSFKSKLSKFLWDGGSAYDAWFSCASNQVAQVLLTLPYSFSQLGMLSGILFQLFY
GLLGSWTAYLISTLYIEYRTRKEREKIDFRNHVIQWFEVLDGLLGKHWRNVGLAFNCTFLLFGSVIQLIACASNIYYIND
NLDKRTWTYIFGACCATTVFIPSFHNYRVWSFLGLVMTTYTAWYLTIASFLHGQVEGVKHSGPTKLVLYFTGATNILYTF
GGHAVTVEIMHAMWKPQKFKAIYLFATLYVLTLTLPSASAVYWAFGDLLLNHSNAFSLLPKSPFRDMAVILMLIHQFITF
GFACTPLYFVWEKAIGMHECKSLCKRAAARLPVVIPIWFLAIIFPFFGPINSTVGSLLVSFTVYIIPALAHIFTYRSAAA
RENAVESPPRFLGGWIGSYTINVFVVVWVFVVGFGFGGWASITNFVHQIDTFGLFTKCYQCPPPLPPMVFNTTSAPPPLR
HTLPRNHSHTP
>Pyrbr_009379404.2_cds_XP_009377679.1_1
MESSDKVVETVIVGNYVEMEADGKAKSFKSKLSKFLWDGGSAYDAWFSCASNQVAQVLLTLPYSFSQLGMLSGILFQLFY
GLLGSWTAYLISTLYIEYRTRKEREKIDFRNHVIQWFEVLDGLLGKHWRNVGLAFNCTFLLFGSVIQLIACASNIYYIND
NLDKRTWTYIFGACCATTVFIPSFHNYRVWSFLGLVMTTYTAWYLTIASFLHGQVEGVKHSGPTKLVLYFTGATNILYTF
GGHAVTVEIMHAMWKPQKFKAIYLFATLYVLTLTLPSASAVYWAFGDLLLNHSNAFSLLPKSPFRDMAVILMLIHQFITF
GFACTPLYFVWEKAIGMHECKSLCKRAAARLPVVIPIWFLAIIFPFFGPINSTVGSLLVSFTVYIIPALAHIFTYRSAAA
RENAVESPPRFLGGWIGSYTINVFVVVWVFVVGFGFGGWASITNFVHQIDTFGLFTKCYQCPPPLPPMVFNTTSAPPPLR
HTLPRNHSHTP
>Pyrco_BartlettDH_AUX.Chr12
MLTPKQAEEAIVSNDHEGKEDHLQENDEENTSMFNVKNFLWHGGSVWDAWFSCASNQVAQVLLTLPYSFSQLGFLSGILL
QLFYGILGSWTAYLISVLYMEYRNRKEKENVNFKNHVIQWFEVLDGLLGPYWKAVGLAFNCTFLLFGSVIQLIACASNIY
YINDHLDKRTWTYIFGACCATTVFIPSFHNYRIWSFLGLGMTTYTAWYLTIAAAVHGQVEGVTHTAPTKLVLYFTGATNI
LYTFGGHAVTVEIMHAMWKPQKFKSIYLYATLYVFTLTLPSATSVYWAFGDELLNHSNAFSLLPKNGWRDAAVILMLIHQ
FITFGFACTPLYFVWEKVIGMHGTKSICLRALARLPVAIPIWFLAIIFPFFGPINSAVGALLVSFTVYIIPSLAHMLTYR
KASARQNAAEKPPFFLRSWTAMYVINSFIVVWVLVIGFGFGGWASMTNFVKQVDTFGLFAKCYQCQPPKPPLAAAAPPHH
>Pyrco_BartlettDH_AUX.Chr4
MLAQKQAEEAIVSNDHEGKEEHVQENDEENTSMFNVKNFLWHGGSVWDAWFSCASNQVAQVLLTLPYSFSQLGLLSGILL
QIFYGIVGSWTAYLISVLYMEYRSRKEKENVNFKNHVIQWFEVLDGLLGPYWKALGLAFNCTFLLFGSVIQLIACASNIY
YINDNLDKRTWTYIFGACCATTVFIPSFHNYRIWSFLGLGMTTYTAWYLTIAAAVHGQDEGVTHTAPTKLVLYFTGATNI
LYTFGGHAVTVEIMHAMWKPQKFKYIYLYATLYVFTLTIPSATSVYWAFGDELLNHSNAFSLLPKNGWRDAAVILMLIHQ
FITFGFACTPLYFVWEKVIGMHDTKSICLRALARLPDEIPIWFLAIIFPFFGPINSAVGALLVSFTVYIIPSLAHMLTYR
KASARQNAAEKPPFFLRSWTAMYVINSFIVLWVLVIGFGFGGWASMTNFVRQVNTFGLFAKCYQCKPPKPPLAAAAPPHH
>Pyrco_BartlettDH_new_AUX.Chr1
SAMAAQKQSEEAITFNQTVDREEEEEHAADPNSGFNLRSFLWHGGSVYDAWFSCASNQVAQVLLTLPYSFSQLGMLSGII
FQVFYGIMGSWTAYLISILYVEYRSRKEKENVSFKNHVIQWFEVLDGLLGPYWKAVGLAFNCTFLLFGSVIQLIGCASNI
YYINDHLDKRTWTYIFGACCATTVFIPSFHNYRIWSFLGLGMTTYTAWYMTIAAIVHGQVEGVKHSGPDKLVWYFTGATN
ILYTFGGHAVTVEIMHAMWKPQKFKYVYLFATLYVFTLTLPSATAVYWAFGDQLLTHSNALALLPRTKWRDAGVTLMLIH
QFITFGFACTPLYFVWEKVIGMHDTKSICLRAIARLPVVIPIWFLAIIFPFFGPINSAVGALLVTFTVYIIPALAHMLTF
KSASARQNAAEKLPFFLPSWTGMYVVNAFIVVWVLVVGFGFGGWASVTNFIRQVDTFGLFAKCYQCPPKVSASLPPHH
>Pyrco_BartlettDH_new_AUX.Chr7
MSAQKQSEEAITFNQTDGREDEEEEHAADQNSGFNLRSFLWHGGSVYDAWFSCASNQVAQVLLTLPYSFSQLGMLSGIIF
QVFYGIMGSWTAYLISILYVEYRSRKEKENVSFKNHVIQWFEVLDGLLGPYWKAIGLAFNCTFLLFGSVIQLIGCASNIY
YINDHLDKRTWTYIFGACCATTVFIPSFHNYRIWSFLGLGMTTYTAWYMTIASIVHGQVEGVKHSGPDKLVLYFTGATNI
LYTFGGHAVTVEIMHAMWKPQKFKYVYLFATLYVFTLTLPSATAVYWAFGDQLLTHSNAFSLLPRNKWRDAGVTLMLIHQ
FITFGFACTPLYFVWEKVIGMHDTKSICLRAIARLPVVIPIWFLAIIFPFFGPINSAVGALLVSFTVYVIPALAHMLTFK
SAAARQNAAEKLPFFLPSWTGMYVVNAFIVVWVLVVGFGFGGWASMTNFIRQVDTFGLFAKCYQCPPKVSASPPPHH
>Pyrco_BartlettDH_new_AUX_Chr10
MESSDKVVETVIVGNYVEMEADGKAKSFKSKLSKFLWDGGSAYDAWFSCASNQVAQVLLTLPYSFSQLGMLSGILFQLFY
GLLGSWTAYLISTLYIEYRTRKEREKIDFRNHVIQWFEVLDGLLGKHWRNVGLAFNCTFLLFGSVIQLIACASNIYYIND
NLDKRTWTYIFGACCATTVFIPSFHNYRVWSFLGLVMTTYTAWYLTIASFLHGQVEGVKHSGPTKLVLYFTGATNILYTF
GGHAVTVEIMHAMWKPQKFKAIYLFATLYVLTLTLPSASAVYWAFGDLLLNHSNAFSLLPKSPFRDMAFITFGFACTPLY
FVWEKAIGMHECKSLCKRAAARLPVVIPIWFLAIIFPFFGPINSTVGSLLVSFTVYIIPALAHIFTYRSAAARENAVESP
PRFLGGWIGSYTINVFVVVWVFVVGFGFGGWASITNFVHQIDTFGLFTKCYQCPPPLPPMVFNTTSAPPPLRHPLPRNHS
HTP
>Pyrco_BartlettDH_new_AUX_Chr15
MASEKVETVIAGNYVEMEREESDAQTSAKSKLSTFLWHGGSAYDAWFSCASNQVAQVLLTLPYSFSQLGLLSGILFQLFY
GLMGSWTAYLISLLYVEYRTRKEREKVDFRNHVIQWFEVLDGLLGKHWRNVGLFFNCTFLLFGSVIQLIACASNIYYIND
NLDKRTWTYIFGACCATTVFIPSFHNYRIWSFLGLIMTTYTAWYLTIASLIHGQVEGVKHSGPSTMVLYFTGATNILYTF
GGHAVTVEIMHAMWKPQKFKLIYLMATLYVLTLTLPSASAVYWAFGDNLLTHSNALAMLPKTRFRDTAVVLMLIHQFITF
GFACTPLYFVWEKFIQMHETKSMVKRALARLPVVIPIWFLAIIFPFFGPINSTVGSLLVSFTVYIIPALAHMVTFASASA
RENAVEKPPSFLGGWAGSYTMNIFVVVWVLIVGFGFGGWASMLNFINQVNTFGLFTKCYQCPPHKA
>Pyrco_BartlettDH_new_AUX_Chr5
MESSDKVVETVIVGNYVEMEADGKAKSFKSKLSKFFWDGGSAYDAWFSCASNQVAQVLLTLPYSFSQLGMLSGILFQLFY
GLLGSWTAYLISTLYIEYRTRKEREKVDFRNHVIQWFEVLDGLLGKHWRNVGLAFNCTFLLFGSVIQLIACASNIYYIND
NLDKRTWTYIFGACCATTVFIPSFHNYRVWSFLGLVMTTYTAWYLTIASFLHGQVEGVKHSGPTKVVLYFTGATNILYTF
GGHAVTVEIMHAMWKPQKFKAIYLFATLYVLTLTLPSASAVYWAFGDLLLNHSNAFALLPKSPFRDMAVILMLIHQFITF
GFACTPLYFVWEKAIGMHECKSLCKRAAARLPVVIPIWFLAIIFPFFGPINSTVGSLLVSFTVYIIPALAHIFTYRSAAA
RENAVESPPRFLGGWIGSYTINVFVVVWVFVVGFGFGGWASITNFVHQIDTFGLFTKCYQCPLPPPPAIFNTTSAPPPLH
HPLPSNHSHTP
>Pyrco_BartlettDH_new_AUX_Chr8
MASEKVETVIAGNYVEMEREESDVKTSAKSKLSTFLWHGGSAYDAWFSSASNQVAQVLLTLPYSFSQLGLLSGILFQLFY
GLMGSWTAYLISLLYVEYRTRKEREKVDFRNHVIQWFEVLDGLLGKHWRNLGLFFNCTFLLFGSVIQLIACASNIYYIND
NLDKRTWTYIFGACCATTVFIPSFHNYRIWSFLGLIMTTYTAWYLTIASLIHGQVEGVKHSGPSTMVLYFTGATNILYTF
GGHAVTVEIMHAMWKPQKFKLIYLMATLYVLTLTLPSASAVYWAFGDSLLTHSNALAMLPKTRFRDTAVVLMLIHQFITF
GFACTPLYFVWEKFIQMHETKSMVKRALARLPVVIPIWFLAIIFPFFGPINSTVGSLLVSFTVYIIPALAHMVTFASASA
RENAVEKPPSFLGGWAGSYTMNIFVVVWVLIVGFGFGGWASMLNFINQVNTFGLFTKCYQCPPHKA
>Pyrco_Bartlett_001009.1
MESSDKVVETVIVGNYVEMEADGKAKSFKSKLSKFLWDGGSAYDAWFSCASNQVAQVLLTLPYSFSQLGMLSGILFQLFY
GLLGSWTAYLISTLYIEYRTRKEREKIDFRNHWFEVLDGLLGKHWRNVGLAFNCTFLLFGSVIQLIACASNIYYINDNLD
KRTWTYIFGACCATTVFIPSFHNYRVWSFLGLVMTTYTAWYLTIASFLHGQVEGVKHSGPTKLVLYFTGATNILYTFGGH
AVTVEIMHAMWKPQKFKAIYLFATLYVLTLTLPSASAVYWAFGDLLLNHSNAFSLLPKSPFRDMAFITFGFACTPLYFVW
EKAIGMHECKSLCKRAAARLPVVIPIWFLAIIFPFFGPINSTVGSLLVSFTVYIIPALAHIFTYRSAAARENAVESPPRF
LGGWIGSYTINVFVVVWVFVVGFGFGGWASITNFVHQIDTFGLFTKCYQCPPPLPPMVFNTTSAPPPLRHPLPRNHSHTP
>Pyrco_Bartlett_017232.1
MLAQKQAEEAIVSNDHEAKEEHVQENDEENTSMFNVKNFLWHGGSVWDAWFSCASNQVAQVLLTLPYSFSQLGLLSGILL
QIFYGIVGSWTAYLISVLYMEYRSRKEKENVNFKNHVIQWFEVLDGLLGPYWKALGLAFNCTFLLFGSVIQLIACASNIY
YINDNLDKRTWTYIFGACCATTVFIPSFHNYRIWSFLGLGMTTYTAWYLTIAAVVHGQDEGVTHTAPTKLVLYFTGATNI
LYTFGGHAVTVEIMHAMWKPQKFKYIYLYATLYVFTLTIPSATSVYWAFGDELLNHSNAFSLLPKNGWRDAAVILMLIHQ
FITFGFACTPLYFVWEKVIGMHDTKSICLRALARLPVVIPIWFLAIIFPFFGPINSAVGALLVSFTVYIIPSLAHMLTYR
KASARQNAAEKPPFFLRSWTAMYVINSFIVLWVLVIGFGFGGWASMTNFVRQVNTFGLFAKCYQCKPPKPPLAAAAPPHH
>Pyrco_Bartlett_023752.1
MESSDKVVETVIVGNYVEMEADGKAKSFKSKLSKFFWDGGSAYDAWFSCASNQVAQVLLTLPYSFSQLGMLSGILFQLLY
GLLGSWTAYLISTLYIEYRTRKEREKVDFRNHVIQWFEVLDGLLGKHWRNVGLAFNCTFLLFGSVIQLIACASNIYYIND
NLDKRTWTYIFGACCATTVFIPSFHNYRVWSFLGLVMTTYTAWYLTIASFLHGQVEGVKHSGPTKVVLYFTGATNILYTF
GGHAVTV
>Pyrco_Bartlett_027126.1
MLAQKQAEEAIVSNDHEGKEDHLQENDDENTSMFNVKNFLWHGGSVWDAWFSCASNQVAQVLLTLPYSFSQLGFLSGILL
QLFYGILGSWTAYLISVLYMEYRNRKEKENVNFKNHVIQWFEVLDGLLGPYWKAVGLAFNCTFLLFGSVIQLIACASNIY
YINDHLDKRTWTYIFGACCATTVFIPSFHNYRIWSFLGLGMTTYTAWYLTIAAAVHGQVEGVIHTAPTKLVLYFTGATNI
LYTFGGHAVTV
>Pyrco_Bartlett_035008.1
MASEKVETVIAGNYVEMEREESDAQTSAKSKLSTFLWHGGSAYDAWFSCASNQARTNLILITKILIYIYHCINVAQVLLT
LPYSFSQLGLLSGILFQLFYGLMGSWTAYLISLLYVEYRTRKEREKVDFRNHVIQWFEVLDGLLGKHWRNVGLFFNCTFL
LFGSVIQLIACASNIYYINDNLDKRTWTYIFGACCATTVFIPSFHNYRIWSFLGLIMTTYTAWYLTIASLIHGQVEGVKH
SGPSTMVLYFTGATNILYTFGGHAVTVEIMHAMWKPQKFKLIYLMATLYVLTLTLPSASAVYWAFGDNLLTHSNALAMLP
KTRFRDTAVVLMLIHQFITFGFACTPLYFVWEKFIQMHETKSMVKRALARLPVVIPIWFLAIIFPFFGPINSTVGSLLVS
FTVYIIPALAHMVTFASASARENAVEKPPSFLGGWAGSYTMNIFVVVWVLIVGFGFGGWASMLNFINQVNTFGLFTKCYQ
CPPHKA
>Pyrco_Bartlett_035949.1
MASEKVETVIAGNYVEMEREESDVKTSAKSKLSTFLWHGCSSASHTAVLVFPTGTRKEREKVDFRNHVIQWFEVLDGLLG
KHWRNVGLFFNCTFLLFGSVIQLIACASNIYYINDNLDKRTWTYIFGACCATTVFIPSFHNYRIWSFLGLIMTTYTAWYL
TIASLIHGQVEGVKHSGPSTMVLYFTGATNILYTFGGHAVTVEIMHAMWKPQKFKLIYLMATLYVLTLTLPSASAVYWAF
GDSLLTHSNALAMLPKTRFRDTAVVLMLIHQFITFGFACTPLYFVWEKFIQMHETKSMVKRALARLPVVIPIWFLAIIFP
FFGPINSTVGSLLVSFTVYIIPALAHMVTFASASARENAVEKPPSFLGGWAGSYTMNIFVVVWVLIVGFGFGGWASMLNF
INQVNTFGLFTKCYQCPPHKA
>Pyrco_DAnjou_AUX.Chr1
MAAQKQSEEAITFNQTVDREEEEEHAADPNSGFNLRSFLWHGGSVYDAWFSCASNQVAQVLLTLPYSFSQLGMLSGIIFQ
VFYGIMGSWTAYLISILYVEYRSRKEKENVSFKNHVIQWFEVLDGLLGPYWKAVGLAFNCTFLLFGSVIQLIGCASNIYY
INDHLDKRTWTYIFGACCATTVFIPSFHNYRIWSFLGLGMTTYTAWYMTIAAIVHGQVVGVKHSAPDKLVWYFTGATNIL
YTFGGHAVTVEIMHAMWKPQKFKYVYLFATLYVFTLTLPSATAVYWAFGDQLLTHSNAFSLLPRTKWRDAGVTLMLIHQF
ITFGFACTPLYFVWEKVIGMHDTKSICLRAIARLPVVIPIWFLAIIFPFFGPINSAVGALLVTFTVYIIPALAHMLTFKS
ASARQNAAEKLPFFLPSWTGMYVVNAFIVVWVLVVGFGFGGWASVTNFIRQVDTFGLFAKCYQCPPKVSASLPPHH
>Pyrco_DAnjou_AUX.Chr10
MESSDKAVETVIVGNYVEMEADGKAKSFKSKLSKFLWDGGSAYDAWFSCASNQVAQVLLTLPYSFSQLGMLSGILFQLFY
GLLGSWTAYLISTLYIEYRTRKEREKIDFRNHVIQWFEVLDGLLGKHWRNVGLAFNCTFLLFGSVIQLIACASNIYYIND
NLDKRTWTYIFGACCATTVFIPSFHNYRVWSFLGLVMTTYTAWYLTIASFLHGQVEGVKHSGPTKLVLYFTGATNILYTF
GGHAVTVEIMHAMWKPQKFKAIYLFATLYVLTLTLPSASAVYWAFGDLLLNHSNAFSLLPKSPFRDMAFITFGFACTPLY
FVWEKAIGMHECKSLCKRAAARLPVVIPIWFLAIIFPFFGPINSTVGSLLVSFTVYIIPALAHIFTYRSAAARENAVESP
PRFLGGWIGSYTINVFVVVWVFVVGFGFGGWASITNFVHQIDTFGLFTKCYQCPPPLPPMVFNTTSAPPPLRHPLPRNHS
HTP
>Pyrco_DAnjou_AUX.Chr12
MLAQKQAEEAIVSNDHEGKEDHLQENDDENTSMFNVKNFLWHGGSVWDAWFSCASNQVAQVLLTLPYSFSQLGFLSGILL
QLFYGILGSWTAYLISVLYMEYRNRKEKENVNFKNHVIQWFEVLDGLLGPYWKAVGLAFNCTFLLFGSVIQLIACASNIY
YINDHLDKRTWTYIFGACCATTVFVPSFHNYRIWSFLGLGMTTYTAWYLTIAAVVHGQNKHITHCSACSVRALRDTIGS
>Pyrco_DAnjou_AUX.Chr15
MASEKVAQVLLTLPYSFSQLGLLSGILFQLFYGLMGSWTAYLISLLYVEYRTRKEREKVDFRNHVIQLIACASNIYYIND
NLDKRTWTYIFGACCATTVFIPSFHNYRIWSFLGLIMTTYTAWYLTIASLIHGQ
>Pyrco_DAnjou_AUX.Chr4
MLAQKQAEEAIVSNDHEGKEEHVQENDEENTSMFNVKNFLWHGGSVWDAWFSCASNQVAQVLLTLPYSFSQLGLLSGILL
QIFYGIVGSWTAYLISVLYMEYRSRKEKENVNFKNHVIQWFEVLDGLLGPYWKALGLAFNCTFLLFGSVIQLIACASNIY
YINDNLDKRTWTYIFGACCATTVFIPSFHNYRIWSFLGLGMTTYTAWYLTIAAAVHGQDEGVTHTAPTKLVLYFTGATNI
LYTFGGHAVTVEIMHAMWKPQKFKYIYLYATLYVFTLTIPSATSVYWAFGDELLNHSNAFSLLPKNGWRDAAVILMLIHQ
VIGMHDTKSICLRALARLPVVIPIWFLAIIFPFFGPINSAVGALLVSFTVYIIPSLAHMLTYRKASARQNAAEKPPFFLR
SWTAMYVINSFIVLWVLVIGFGFGGWASMTNFVRQVNTFGLFAKCYQCKPPKPPLAAAAPPHH
>Pyrco_DAnjou_AUX.Chr5
MESSDKVVETVIVGNYVEMEADGKAKSFKSKLSKFFWDGGSAYDAWFSCASNQVAQVLLTLPYSFSQLGMLSGILFQLFY
GLLGSWTAYLISTLYIEYRTRKEREKVDFRNHVIQWFEVLDGLLGKHWRNVGLAFNCTFLLFGSVIQLIACASNIYYIND
NLDKRTWTYIFGACCATTVFIPSFHNYRVWSFLGLVMTTYTAWYLTIASFLHGQVEGVKHSGPTKVVLYFTGATNILYTF
GGHAVTVEIMHAMWKPQKFKAIYLFATLYVLTLTLPSASAVYWAFGDLLLNHSNAFALLPKSPFRDMAFITFGFACTPLY
FVWEKAIGMHECKSLCKRAAARLPVVIPIWFLAIIFPFFGPINSTVGSLLVSFTVYIIPALAHIFTYRSAAARENAVESP
PRFLGGWIGSYTINVFVVVWVFVVGFGFGGWASITNFVHQIDTFGLFTKCYQCPLPPPPAIFNTTSAPPPLHHPLPSNHS
HTP
>Pyrco_DAnjou_AUX.Chr7
MSAQKQSEEAITFNQTDGREEEEEEHAADQNSGFNLRSFLWHGGSVYDAWFSCASNQVAQVLLTLPYSFSQLGMLSGIIF
QVFYGIMGSWTAYLISILYVEYRSRKEKENVSFKNHVIQWFEVLDGLLGPYWKAIGLAFNCTFLLFGSVIQLIGCASNIY
YINDHLDKRTWTYIFGACCATTVFIPSFHNYRIWSFLGLGMTTYTAWYMTIASIVHGQVEGVKHSGPDKLVLYFTGATNI
LYTFGGHAVTVEIMHAMWKPQKFKYVYLFATLYVFTLTLPSATAVYWAFGDQLLTHSNAFSLLPRNKWRDAGVTLMLIHQ
FITFGFACTPLYFVWEKVIGMHDTKSICLRAIARLPVVIPIWFLAIIFPFFGPINSAVGALLVSFTVYVIPALAHMLTFK
SAAARQNAAEKLPFFLPSWTGMYVVNAFIVVWVLVVGFGFGGWASMTNFIRQVDTFGLFAKCYQCPPKVSASPPPHH
>Pyrco_Danjou_new_AUX.Chr8
MASEKVETVIAGNYVEMEREESDVKTSAKSKLSTFLWHGGSAYDAWFSSASNQVAQVLLTLPYSFSQLGLLSGILFQLFY
GLMGSWTAYLISLLYVEYRTRKEREKVDFRNHVIQWFEVLDGLLGKHWRNLGLFFNCTFLLFGSVIQLIACASNIYYIND
NLDKRTWTYIFGACCATTVFIPSFHNYRIWSFLGLIMTTYTAWYLTIASLIHGQVEGVKHSGPSTMVLYFTGATNILYTF
GGHAVTVEIMHAMWKPQKFKLIYLMATLYVLTLTLPSASAVYWAFGDSLLTHSNALAMLPKTRFRDTAVVLMLIHQFITF
GFACTPLYFVWEKFIQMHETKSMVKRALARLPVVIPIWFLAIIFPFFGPINSTVGSLLVSFTVYIIPALAHMVTFASASA
RENAVEKPPSFLGGWAGSYTMNIFVVVWVLIVGFGFGGWASMLNFINQVNTFGLFTKCYQCPPHKA
>Pyrusco0g019900.1
MESSDKVVETVIVGNYVEMEADGKAKSFKSKLSKFLWDGGSAYDAWFSCASNQVAQVLLTLPYSFSQLGMLSGILFQLFY
GLLGSWTAYLISTLYIEYRTRKEREKIDFRNHVIQWFEVLDGLLGKHWRNVGLAFNCTFLLFGSVIQLIACASNIYYIND
NLDKRTWTYIFGACCATTVFIPSFHNYRVWSFLGLVMTTYTAWYLTIASFLHGQVEGVKHSGPTKLVLYFTGATNILYTF
GGHAVTVEIMHAMWKPQKFKAIYLFATLYVLTLTLPSASAVYWAFGDLLLNHSNAFSLLPKSPFRDMAVILMLIHQFITF
GFACTPLYFVWEKAIGMHECKSLCKRAAARLPVVIPIWFLAIIFPFFGPINSTVGSLLVSFTVYIIPALAHIFTYRSAAA
RENAVESPPRFLGGWIGSYTINVFVVVWVFVVGFGFGGWASITNFVHQIDTFGLFTKCYQCPPPLPPMVFNTTSAPPPLR
HPLPRNHSHTP
>Pyrusco10g015790.1
MESSDKVVETVIVGNYVEMEADGKAKSFKSKLSKFLWDGGSAYDAWFSCASNQVAQVLLTLPYSFSQLGMLSGILFQLFY
GLLGSWTAYLISTLYIEYRTRKEREKIDFRNHVIQWFEVLDGLLGKHWRNVGLAFNCTFLLFGSVIQLIACASNIYYIND
NLDKRTWTYIFGACCATTVFIPSFHNYRVWSFLGLVMTTYTAWYLTIASFLHGQVEGVKHSGPTKLVLYFTGATNILYTF
GGHAVTVEIMHAMWTPQKFKAIYLFATLYVLTLTLPSASAVYWAFGDLLLNHSNAFSLLPKSPFRDMAVILMLIHQFITF
GFACTPLYFVWEKAIGMHECKSLCKRAAARLPVVIPIWFLAIIFPFFGPINSTVGSLLVSFTVYIIPALAHIFTYRSAAA
RENAVESPPRFLGGWIGSYTINVFVVVWVFVVGFGFGGWASITNFVHQIDTFGLFTKCYQCPPPLPPMVFNTTSAPPPLR
HTLPRNHSHTP
>Pyrusco12g007890.1
MLAQKQAEEAIVSNDNEGKEDHLQENDEENTSMFNVKNFLWHGGSVWDAWFSCASNQVAQVLLTLPYSFSQLGFLSGILL
QLFYGILGSWTAYLISVLYMEYRNRKEKENVNFKNHVIQWFEVLDGLLGPYWKAVGLAFNCTFLLFGSVIQLIACASNIY
YINDHLDKRTWTYIFGACCATTVFIPSFHNYRIWSFLGLGMTTYTAWYLTIAAVVHGQVEGVTHTAPTKLVLYFTGATNI
LYTFGGHAVTVEIMHAMWKPQKFKSIYLYATLYVFTLTLPSATSVYWAFGDELLNHSNAFSLLPKNGWRDAAVILMLIHQ
FITFGFACTPLYFVWEKVIGMHGTKSICLRALARLPVVIPIWFLAIIFPFFGPINSAVGALLVSFTVYIIPSLAHMLTYR
KASARQNAAEKPPFFLRSWTAMYVINSFIVVWVLVIGFGFGGWASMTNFVRQVDTFGLFAKCYQCQPPKPPLAAAAPPHH
>Pyrusco15g003270.1
MASEKVETVIAGNYVEMEREESDAQTSAKSKLSTFLWHGGSAYDAWFSCASNQVAQVLLTLPYSFSQLGLLSGILFQLFY
GLMGSWTAYLISLLYVEYRTRKEREKVDFRNHVIQWFEVLDGLLGKHWRNVGLFFNCTFLLFGSVIQLIACASNIYYIND
NLDKRTWTYIFGACCATTVFIPSFHNYRIWSFLGLIMTTYTAWYLTIASLIHGQVEGVKHSGPSTMVLYFTGATNILYTF
GGHAVTVEIMHAMWKPQKFKLIYLMATLYVLTLTLPSASAVYWAFGDNLLTHSNALAMLPKTRFRDTAVVLMLIHQFITF
GFACTPLYFVWEKFIQMHETKSMVKRALARLPVVIPIWFLAIIFPFFGPINSTVGSLLVSFTVYIIPALAHMVTFASASA
RENAVEKPPSFLGGWAGSYTMNIFVVVWVLIVGFGFGGWASMLNFINQVNTFGLFTKCYQCPPHKA
>Pyrusco15g004150.1
MASEKVETVIAGNYVEMEREESDAQTSAKSKLSTFLWHGGSAYDAWFSCASNQVAQVLLTLPYSFSQLGLLSGILFQLFY
GLMGSWTAYLISLLYVEYRTRKEREKVDFRNHVIQWFEVLDGLLGKHWRNVGLFFNCTFLLFGSVIQLIACASNIYYIND
NLDKRTWTYIFGACCATTVFIPSFHNYRIWSFLGLIMTTYTAWYLTIASLIHGQVEGVKHSGPSTMVLYFTGATNILYTF
GGHAVTVEIMHAMWKPQKFKLIYLMATLYVLTLTLPSASAVYWAFGDNLLTHSNALAMLPKTRFRDTAVVLMLIHQFITF
GFACTPLYFVWEKFIQMHETKSMVKRALARLPVVIPIWFLAIIFPFFGPINSTVGSLLVSFTVYIIPALAHMVTFASASA
RENAVEKPPSFLGGWAGSYTMNIFVVVWVLIVGFGFGGWASMLNFINQVNTFGLFTKCYQCPPHKA
>Pyrusco4g007240.1
MLAQKQAEEAIVSNDHEAKEEHVQENDEENTSMFNVKNFLWHGGSVWDAWFSCASNQVAQVLLTLPYSFSQLGLLSGILL
QIFYGIVGSWTAYLISVLYMEYRSRKEKENVNFKNHVIQWFEVLDGLLGPYWKALGLAFNCTFLLFGSVIQLIACASNIY
YINDNLDKRTWTYIFGACCATTVFIPSFHNYRIWSFLGLGMTTYTAWYLTIAAVVHGQDEGVTHTAPTKLVLYFTGATNI
LYTFGGHAVTVEIMHAMWKPQKFKYIYLYATLYVFTLTIPSATSVYWAFGDELLNHSNAFSLLPKNGWRDAAVILMLIHQ
FITFGFACTPLYFVWEKVIGMHDTKSICLRALARLPVVIPIWFLAIIFPFFGPINSAVGALLVSFTVYIIPSLAHMLTYR
KASARQNAAEKPPFFLRSWTAMYVINSFIVLWVLVIGFGFGGWASMTNFVRQVDTFGLFAKCYQCKPPKPPLAAAAPPHH
>Pyrusco5g012080.1
MESSDKVVETVIVGNYVEMEADGKAKSFKSKLSKFFWDGGSAYDAWFSCASNQVAQVLLTLPYSFSQLGMLSGILFQLLY
GLLGSWTAYLISTLYIEYRTRKEREKVDFRNHVIQWFEVLDGLLGKHWRNVGLAFNCTFLLFGSVIQLIACASNIYYIND
NLDKRTWTYIFGACCATTVFIPSFHNYRVWSFLGLVMTTYTAWYLTIASFLHGQVEGVKHSGPTKVVLYFTGATNILYTF
GGHAVTVEIMHAMWKPQKFKAIYLFATLYVLTLTLPSASAVYWAFGDLLLNHSNAFALLPKSPFRDMAVILMLIHQFITF
GFACTPLYFVWEKAIGMHECKSLCKRAAARLPVVIPIWFLAIIFPFFGPINSTVGSLLVSFTVYIIPALAHIFTYRSAAA
RENAVESPPRFLGGWIGSYTINVFVVVWVFVVGFGFGGWASITNFVHQIDTFGLFTKCYQCPLPPPPAIFNTTSAPPPLH
HPLPSNHSHTP
>Pyrusco7g016180.1
MSAQRQSEEAITFNQTDGREEEEEEHAADQNSGFNLRSFLWHGGSVYDAWFSCASNQVAQVLLTLPYSFSQLGMLSGIIF
QVFYGIMGSWTAYLISILYVEYRSRKEKENVSFKNHVIQWFEVLDGLLGPYWKAIGLAFNCTFLLFGSVIQLIGCASNIY
YINDHLDKRTWTYIFGACCATTVFIPSFHNYRIWSFLGLGMTTYTAWYMTIASIVHGQVEGVKHSGPDKLVLYFTGATNI
LYTFGGHAVTVEIMHAMWKPQKFKYVYLFATLYVFTLTLPSATAVYWAFGDQLLTHSNAFSLLPRNKWRDAGVTLMLIHQ
FITFGFACTPLYFVWEKVIGMHDTKSICLRAIARLPVVIPIWFLAIIFPFFGPINSAVGALLVSFTVYIIPALAHMLTFK
SAAARQNAAEKLPFFLPSWTGMYVVNAFIVVWVLVVGFGFGGWASMTNFIRQVDTFGLFAKCYQCPPKVSASPPPHH
>Pyrusco7g016520.1
MSAQKQSEEAITFNQTDGREEEEEEHAADQNSGFNLRSFLWHGGSVYDAWFSCASNQVAQVLLTLPYSFSQLGMLSGIIF
QVFYGIMGSWTAYLISILYVEYRSRKEKENVSFKNHVIQWFEVLDGLLGPYWKAIGLAFNCTFLLFGSVIQLIGCASNIY
YINDHLDKRTWTYIFGACCATTVFIPSFHNYRIWSFLGLGMTTYTAWYMTIASIVHGQVEGVKHSGPDKLVLYFTGATNI
LYTFGGHAVTVEIMHAMWKPQKFKYVYLFATLYVFTLTLPSATAVYWAFGDQLLTHSNAFSLLPRNKWRDAGVTLMLIHQ
FITFGFACTPLYFVWEKVIGMHDTKSICLRAIARLPVVIPIWFLAIIFPFFGPINSAVGALLVSFTVYVIPALAHMLTFK
SAAARQNAAEKLPFFLPSWTGMYVVNAFIVVWVLVVGFGFGGWASMTNFIRQVDTFGLFAKCYQCPPKVSASPPPHH
>Pyrusco8g014310.1
MASEKVETVIAGNYVEMERESDVKTSAKSKLSTFLWHGGSAYDAWFSSASNQVAQVLLTLPYSFSQLGLLSGILFQLFYG
LMGSWTAYLISLLYVEYRTRKEREKVDFRNHVIQWFEVLDGLLGKHWRNVGLFFNCTFLLFGSVIQLIACASNIYYINDN
LDKRTWTYIFGACCATTVFIPSFHNYRIWSFLGLIMTTYTAWYLTIASLIHGQVEGVKHSGPSTMVLYFTGATNILYTFG
GHAVTVEIMHAMWKPQKFKLIYLMATLYVLTLTLPSASAVYWAFGDNLLTHSNALAMLPKTRFRDTAVVLMLIHQFITFG
FACTPLYFVWEKFIQMHETKSMVKRALARLPVVIPIWFLAIIFPFFGPINSTVGSLLVSFTVYIIPALAHMVTFASASAR
ENAVEKPPSFLGGWAGSYTMNIFVVVWVLIVGFGFGGWASMLNFINQVNTFGLFTKCYQCPPHKA
>Rosch_v2.0_Chr1g0369771
MLPQKQAEEAIVSQSIDHEDRDEEIPDHHQTGFSLSNFLWHGGSVYDAWFSCASNQVAQVLLTLPYSFSQLGMLSGIIFQ
VFYGILGSWTAYLISILYVEYRSRKEKENVNFKNHVIQWFEVLDGLLGPYWKAIGLAFNCTFLLCGSVIQLIGCASNIYY
INDHLDKRTWTYIFGACCATTVFIPSFHNYRIWSFLGLGMTTYTAWYMTIAALIHGQVEGVTHSGPDKLVLYFTGATNIL
YTFGGHAVTVEIMHAMWKPQKFKYVYLFATLYVFTLTLPSATAVYWAFGDQLLDHSNAFSLLPRTRWRDAGVSLMLIHQF
ITFGFACTPLYFVWEKVIGMHDTKSICLRALARLPVVIPIWFLAIIFPFFGPINSAVGALLVSFTVYIIPSLAHMLTYRS
ASARKNAAEKLPFFLPSWTGMYVVNAFIVVWVLIVGFGFGGWASMTNFIKQVDTFGLFAKCYQCPPRVSAATPPHPLHH
>Rosch_v2.0_Chr3g0463551
MLPQKQAEEAIVSNFSEGADHEGKELGAEENKDGENASLFSVKNFLWHGGSAWDAWFSCASNQVAQVLLTLPYSFSQLGL
LSGILLQLFYGIVGSWTAYLISVLYIEYRSRKEKENVNFKNHVIQWFEVLDGLLGPYWKAVGLAFNCTFLLFGSVIQLIA
CASNIYYINDNLDKRTWTYIFGACCATTVFIPSFHNYRIWSFLGLGMTTYTAWYMTIAAAVHGQVEGVTHSAPHKMVLYF
TGATNILYTFGGHAVTVEIMHAMWKPQKFKYIYLFATLYVFTLTIPSASVVYWAFGDELLNHSNAFSLLPKNAWRDAAVI
LMLIHQFITFGFACTPLYFVWEKVIGMHDTRSICLRALARLPVVIPIWFLAIIFPFFGPINSAVGALLVSFTVYIIPSLA
HMLTYRKASARQNAAEKPPFFLPSWTAMFVINSFIVVWVLVIGFGFGGWASMTNFVRQVDTFGLFAKCYQCKPPKPVVAP
APHN
>Rosch_v2.0_Chr6g0244221
MESSDKVVETVIVGNYVEMEADGKGKDFKSKLSKFFWDGGSTYDAWFSCASNQVAQVLLTLPYSFSQLGMLSGILFQLFY
GLLGSWTAYLISVLYVEYRTRKEREKVDFRNHVIQWFEVLDGLLGKHWRNVGLAFNCTFLLFGSVIQLIACASNIYYIND
NLDKRTWTYIFGACCATTVFIPSFHNYRIWSFLGLVMTTYTAWYLTIASILHGQVEGVKHSGPTKLVLYFTGATNILYTF
GGHAVTVEIMHAMWKPQKFKAIYLLATIYVLTLTLPSASAVYWAFGDLLLDHSNAFSLLPKSHFRDMAVILMLIHQFITF
GFACTPLYFVWEKAIGMHDCKSLCKRAAARLPVVIPIWFLAIIFPFFGPINSTVGSLLVSFTVYIIPSLAHIFTYRSAAA
RENAVERPPRFLGGWIGSYTINVFVVVWVFVVGFGFGGWASITNFVRQIDTFGLFTKCYQCPPQAAPTLFNATTHSAPPP
LHHPLLNHTHRP
>Rosch_v2.0_Chr6g0295041
MASEKVETIIAGSYLEMEREDGSDSKASAKSKLSTFFWHGGSAYDAWFSCASNQVAQVLLTLPYSFSQLGLLSGILFQLF
YGLMGSWTAYLISLLYVEYRTRKEREKVDFRNHVIQWFEVLDGLLGKHWRNLGLFFNCTFLLFGSVIQLIACASNIYYIN
DNLDKRTWTYIFGACCATTVFIPSFHNYRIWSFLGLIMTTYTAWYLTIASLIHGQVEGVKHSGPTTMVLYFTGATNILYT
FGGHAVTVEIMHAMWKPQKFKMIYLMATLYVLTLTLPSASAVYWAFGDALLTHSNALALLPRTRFRDTAVVLMLIHQFIT
FGFACTPLYFVWEKFLRVHETKSMLKRALARLPVVIPIWFLAIIFPFFGPINSTVGSLLVSFTVYIIPALAHMVTFASPQ
ARENAVERPPSFLGGWAGSYTMNIFVVVWVAIVGFGFGGWASMLNFIHQVNTFGLFTKCYQCPPHKA
>Ruboc_02_G01406
MASEKVETIIAGSYLEMEREEGSDKATAKSKLSTFLWHGGSAYDAWFSCASNQVAQVLLTLPYSFSQLGLLSGILFQLFY
GLMGSWTAYLISLLYVEYRTRKEREKVDFRNHVIQWFEVLDGLLGKHWRNLGLFFNCTFLLFGSVIQLIACASNIYYIND
NLDKRTWTYIFGACCATTVFIPSFHNYRIWSFLGLIMTTYTAWYLTIASLIHGQVEGVKHSGPTTMVLYFTGATNILYTF
GGHAVTVEIMHAMWKPQKFKVIYLMATLYVLTLTLPSASAVYWAFGDSLLTHSNALALLPKTRFRDTAVILMLIHQFITF
GFACTPLYFVWEKFLRVHETKSMLKRALARLPVVIPIWFLAIIFPFFGPINSTVGSLLVSFTVYIIPALAHMVTFASPQA
RENAVERPPSFLGGWAGSYTMNIFVVVWVSIVGFGFGGWASMLNFIHQVDTFGLFTKCYQCPPHKA
>Ruboc_02_G08823
MESSDKVVETVIVGNYVEMEADGKAKDFKSKLSKFLWDGGSTYDAWFSCASNQVAQVLLTLPYSFSQLGMLSGILFQLFY
GLLGSWTAYLISTLYVEYRTRKEREKVDFRNHVIQWFEVLDGLLGKHWRNVGLAFNCTFLLFGSVIQLIACASNIYYIND
NLDKRTWTYIFGACCATTVFIPSFHNYRIWSFLGLVMTTYTAWYLTIASILHGQVEGVKHSGPTKLVLYFTGATNILYTF
GGHAVTVEIMHAMWKPQKFKAIYLLATLYVLTLTLPSASAVYWAFGDLLLNHSNAFSLLPKSPFRDMAFITFGFACTPLY
FVWEKAIGLHECKSLCKRAAARLPVVIPIWFLAIIFPFFGPINSTVGSLLVSFTVYIIPALAHIFTYRSAAARENAVERP
PRFLGGWIGSYTINVFVVVWVFVVGFGFGGWASITNFVRQIDTFGLFTKCYQCPPQAAPMVFNATTSAAPPPLHHPLLNH
THRP
>Ruboc_06_G14424
MLPQKQAEEAIVSNFSEAGDHEGKELGAEENKEEENASLFSVKNFLWHGGSVWDAWFSCASNQVAQVLLTLPYSFSQLGL
LSGILLQLFYGIVGSWTAYLISVLYIEYRSRKEKENVNFKNHVIQWFEVLDGLLGPYWKAVGLGFNCTFLLFGSVIQLIA
CARIWSFLGLGMTTYTAWYLTIAAAVHGQKEGVTHSAPQKMVLYFTGATNILYTFGGHAVTVEIMHAMWKPQKFKYIYLF
ATLYVFTLTIPSASTVYWAFGDELLDHSNAFSLLPKNAWRDAAVILMLIHQFITFGFACTPLYFVWEKVIGMHDTRSICL
RALARLPVVIPIWFLAIIFPFFGPINSAVGALLVSFTVYIIPALAHMLTYRKASARQNAAEKPPFFLPSWTAMFVINSFI
VVWVLVVGFGFGGWASVTNFVRQIDTFGLFAKCYQCKPPKPVVAPAPHH
>Ruboc_07_G07839
MHLFAYQFSLLTMLPQKQAEEAIVNQSSDHDDRDEEIPDHHQTGFSLSNFLWHGGSVYDAWFSCASNQVAQVLLTLPYSF
SQLGMLSGIIFQVFYGILGSWTAYLISVLYVEYRSRKEKENVNFKNHVIQWFEVLDGLLGPYWKAVGLAFNCTFLLCGSV
IQLIGCASNIYYINDHLDKRTWTYIFGACCATTVFIPSFHNYRIWSFLGLGMTTYTAWYMTIAAIIHGQVEGVKHSGPDK
LVLYFTGATNILYTFGGHAVTVEIMHAMWKPQKFKYVYLFATLYVFTLTLPSATAVYWAFGDQLLTHSNAFSLLPRNAWR
DAGVMLMLIHQFITFGFACTPLYFVWEKVIGMHDTKSICLRALARLPVVIPIWFLAIIFPFFGPINSAVGALLVSFTVYI
IPALAYMLTYRSASARKNAAEKLPFFLPSWTGMFVVNTFIVVWVLIVGFGFGGWASMTNFIRQVDTFGLFAKCYQCPPRA
SAAPPPHPLHH
