# Supplementary material for: Building a foundation for gene family analysis in Rosaceae genomes with a novel workflow: A case study in Pyrus architecture genes
Source: Front Plant Sci. 2022 Nov 14;13:975942. doi: 10.3389/fpls.2022.975942 (PMC9702816; doi:10.3389/fpls.2022.975942)
Supplement: Supplementary file 1 [file DataSheet_1.zip › SupFiles/SupFile1_gene_familiy_sequences/8031.faa]

>gnl_Ambtr_v1.0_evm_27.model.AmTr_v1.0_scaffold00111.9
MQTISYHVLPTKIPSLENHFPIKIRAKSAIKAAYGHAKDQSFLATGPTPMNPTFSKPKGGKHLQVNQLPQITGNNSFSATQLPEMAVSHSFPEAGAKELPGKLLTPDIGGPSQTTLSKQVQKDLSCKHPTTHIKPRKQRSSSPKIQSFPAKEELHPMNSSEEAMTAFWDYQFLFISQRSETEEPVALRLVHGKVPCDFPKGTYYLAGPGLFIDDMGSTVHPLDGHGYLRAFSIIPSAGKNPGISGYAHTNSGQNRAVLSTHSCLNGEVSGKVGHFHGESGKLSSKVGGSSGKVDDFSGELGQFSRKLAETSGHAGPFSSNLGQFSGDVDAFSGKVGHFSNKVGAFSDETDRNSGHSAMFASEFDHLSTETAQFSGRFSGEVKLSARYVATQAKQEEYDEKSKKWIFGYRGPFSVLKFGQKFFNTKVMKNVANTSVLKWGGRLLCLWEGGDPHEIEPESLNTVRVGDFISGREIDVGPPESSVDGRKRDMGSVVLDFVTGLLRPVLYGVYKMPPKRLLSHYKIDARRNRLLMMSCNAEDMLLPRSSFTVYEFDSKFNLLQEKSFEILDHVMIHDWAFTEDHYILVANRVKIDVAGSISALCGISPMISALSLDPSHQSSRIYVIRRFSEGTRDWRLPIEAPSLFWLLHAGNAFERRDEHGNLHIQLQASACSYQWFNFHKMFGYDWRRPQLDPTFMNKENAENLPHLVQVSMELGKDGNFHNCTVEPLSQWMYTSDFLAINPAFSGTKNKYLYTSSCSGSRPSLPYFPFDMVAKLNMTQGSVATWCAGFRRFVGEPVFVPRGEEEDDGYILVVEYAVSVQRCYLVMLDAKEIGKPGALVAKFEVPKELNFPVGFHGFWVNDESG
>gnl_Aquco_v3.1_Aqcoe5G448300.1
MEATTSSHFFPSKIPSLPRTLLSAQSLKPPTTIRCAVSITTTPEPQLPLTTTTTADDSITAFWDYQFLFVSQRSETTKPLTLRVIEGSIPSDFPRGTYYLTGPGIFTDDHGSTVHPLDGHGYLRAFEINGSKGEVNFSAKYIKTEAQMEECDSETGRWQFKYRGPFSVLRAGKKLGNVKVMKNVANTSVVKWGGRLLCLWEGGVPYEIESKTLDTVGRFDVIDGEDCVLKSGINGGVSHSLSQGGVWDVAARLLKPILHGVYNMPAKRLLSHYKIDPHRERLLLVSCNAEDMLLPQSTFTFYEFDSNYKLMNKQTFNIPEHMMIHDWAFTDSHYILFGNRIKLDIPGSMLALSGISPMISALSVDSSKPTSSIYLLPRFPDEVVDNRDWRIPIEAPKQMWLLHVGNAFEQRDINGNMEIQIHAAACSYQWFNFCKMFGYNWKSGKLDPAFMNAREGEEDSLPHLVEVSMNFDREGKCQNCSVEPLNFWTTPSDFPVINPVVSSRKNTYIYAATSSGSCQTLPHFPFDTVAKLNVQNKSVSTWTVGSRRFIGEPIFIAKGDTEDDGYLLVVEYAVSIQRCYLVILDPKRIGEADAVIAKLEVPKSFNFALGFHGFWAGED
>gnl_Arath_TAIR10_AT2G44990.1
MSLPIPPKFLPPLKSPPIHHHQTPPPLAPPRAAISISIPDTGLGRTGTILDESTSSAFRDYQSLFVSQRSETIEPVVIKPIEGSIPVNFPSGTYYLAGPGLFTDDHGSTVHPLDGHGYLRAFHIDGNKRKATFTAKYVKTEAKKEEHDPVTDTWRFTHRGPFSVLKGGKRFGNTKVMKNVANTSVLKWAGRLLCLWEGGEPYEIESGSLDTVGRFNVENNGCESCDDDDSSDRDLSGHDIWDTAADLLKPILQGVFKMPPKRFLSHYKVDGRRKRLLTVTCNAEDMLLPRSNFTFCEYDSEFKLIQTKEFKIDDHMMIHDWAFTDTHYILFANRVKLNPIGSIAAMCGMSPMVSALSLNPSNESSPIYILPRFSDKYSRGGRDWRVPVEVSSQLWLIHSGNAYETREDNGDLKIQIQASACSYRWFDFQKMFGYDWQSNKLDPSVMNLNRGDDKLLPHLVKVSMTLDSTGNCNSCDVEPLNGWNKPSDFPVINSSWSGKKNKYMYSAASSGTRSELPHFPFDMVVKFDLDSNLVRTWSTGARRFVGEPMFVPKNSVEEGEEEDDGYIVVVEYAVSVERCYLVILDAKKIGESDAVVSSVNKVYIAKINYIICVHSFYFDRNIAFHLSHK
>gnl_Betvu_v1.2_Bv1_018290_azxk.t1
MLAKSYHIITPSIFRPSKRSPPPRKIRFRPYATTTQPIPISMPDNRVPTQEVVDDALVALWDYQFLFMSQRLEVPIPIKLKLIEGALPKDFPCGTYYLTGPGLFIDDYGSKIHPLDGHGYLRAFEIDGPNGEVRFSTKYVKTEAQKEECDPISGSWKFTHRGPFSVLKGSKMMSNIKVMKNVANTSILKWGGRLFCLWEGGIPYEIDPQTLDTIGSFNFINDDNDVEDEINFNQSHALDLVARIVKPILHGVFKMPPKRLLSHYKVDAQRRRLIVMACNAEDMVLPRSHYTFYEYDPEFRLLQKKEFTISDHSMVHDWAFTDTHYIIFTNHVKLDILGSMAAICGQAPMISALSVNHSKPTSSIYLLPRFSTNNNSNSQSDDYWRKPIEAPQLWLLHVANAFESIDDNGNLALQIHATACSYQWFNFHKMFGYNWQNDILDPSIMNCKEGKDQTLPHLVEISIKINRNKRSQECSVACIKKQAKSSDFPIINPQCSGYKHRYVYAAASSGSHQTLSHFPFDSILKFDNLTKRVSIWSPGSRRFVGEPMFVSKRSFVEDNGYLLVIEYVASRRMCNLVILDAERVGGVRAVIARLEVPRSLTFPLGFHGTWTPIE
>gnl_Carpa_v0.4_evm.model.supercontig_22.7
MSIPTQPNHVPSSSHLTTSNVDDSVAAFWDYQFLFVSQRSETEKPVTLRVVDGAVPSGFPSGTYYLAGPGLFTDDYGSTVHPLDGHGYLRAFGFNGLTKEVKFMAKYVKTEAQVEEHDPVTDTWRFTHRGPFSVLKGGKRFGNTKVMKNVANTSVLGWGGRLLCFWEGGDPYEMESGTLDTLHRFDVMDGCDSLLDSRKHGRNDHVWDVAASLLKPILYGVFKMPPKRLLSHYKIDAGRSRLLTMSCNAEDMLLPCSNFTFYEYDSDFKLLQRQEFSIPDHLMIHDWAFTDTYYILFANRVKLDLTGSMKALCGLSPMISALSLNPSKPTSPIYLLPRFPNRSVNGGRDWRVPIQAPSQLWLLHFANAFEQNDTVNGDLEIQIFAVACSYHWFNFQKMFGYNWQSGKLDPSIMNLKEGENGLLPHLVKLYIKLDEDGNCQRCCLEPLNGWTKPSDFPVINPKFSGKKNTYIYAATSSGSRQMLPHFPFDMLVKQNVSMGYARTWSTGARRYIGEPTFVPSGSEEDDGYLLLVEYAVSIQRCYLVILDSKRIGESDALVARLEVPKNLNFPLAFHGFGPVIASNICSGI
>gnl_Elagu_v2.0_p5_sc00002.V1.gene619
MRAVPRHRHLPLPTPPTATKLLPSAFTSTTVAAVTHRITPSASSSSAATLTTIDPLPADSPAAAFWDYQFLFASQRSESAEPVPLRLVAGSVPADFPAGTYYLAGPGLFTDDHGSTVHPLDGHGYLRAFSFGGDGGTVLYSARFVETQAKREERQDGTGRWRFTHRGPFSVLRGGKRVGNVKVMKNVANTSVLRWGGRLMCLWEGGDPYEIDSRSLDTVGPVDLVGRERHDGDRPAKDQRWGLAAGAWDVSGLGVDVAAHFLKPVLRGECSCDGISGDVWPHERERSQLTLFRVK
>gnl_Elagu_v2.0_p5_sc00002.V1.gene621
MITALSVNPSQQSTPVYLLPRFSESAQSGRDWRVPIEAPPQLWSSHVGNAFEERDEIGNLNIQLQFTTSAGYNWRTGKLDPSFMNTVEGKEALLPHLVQVSVELDSTGACSRCTVSNASEHWNKPADFPVINPALSGQRNTYIYAGTASGSHRFLPHFPFDSIVKLNRSDGSATSWSAGSREFIGEPIFVPRGTKEDDGYILVVERYRDPGGSSHILQLDKSAAVILGSSPAGNMMEHTIALVIGELFGGIPGAYKYVSELWRKKQSDVMRFLQRVRCWEYRQLPAIVRVTRPTRPDKARRLGYKAKQIKYSMHPSLFFTSLEKRCLD
>gnl_Eucgr_v2.0_Eucgr.E01594.1
MQANTTCHISPTKLLPIPPRHDRIPAGRALAAAASHVPQAISISTLEGRSMGVSVVEVEEDRVAAFWDYQFLFVSQRSEAANPVVLRAVDGAVPPDFPSGTYYLVGPGLFADDHGSTVHPLDGHGYLRGFVFGGPAKGKEVGFMARYVKTEAQVEEHDPVSDTWRFTHRGPFSVLKGGRKVGNTKVMKNVANTSVVKWGGKLLCLWEGGDPYEIEPGSLNTVGKLEMIDGHGGPEHGGVGDVWDVAASFLKPILYGVFKMPAKRMLSHYKVDARKDRLLTLSCNAEDMLLPRSNFTFYEFDSNFKLLQKKEFNIPDHLMIHDWAFTDTHYILFGNRIKLDVPGSISAVCGISPMISALSVDPSKSTSPIYLLPRSQNESQNGRDWRSAIEVPAQLWLLHFGNAFEAVDDEEGGTRKIRLQACVCSYEWFNFHKLFGYNWQSGKLDPSIMNVKQDGKALLPHLVQVSIDIDAEGDCRKCSVESLNNWTRPTDFPVINPDFSGRKNKYIYGGTTSGTRPALPHFPFDSVVKLDLSNGSSSTWSTGNRRFIGEPIFIPKGTGEDDGYILVVEYAVSIQRCYLVILNPKRIGEADALVARLEVPKEFNFPLGFHGFWDANS
>gnl_Manes_v6.1_Manes.05G051700.1
MQAKPSHIIPTKFPSPIELPPLYRIPTPSRTKIQRAISISSTDNSHLALESAIDDSVAAFWDYQFLFVSQRFETVEPVTLRAVDGAIPPDFPSGTYYLTGPGLFTDDHGSTVHPLDGHGYLRAFIIDEVSADLKFMARYVKTEAQVEEHDPETGTWRFTHRGPFSVLKGGQRLGNTKVMKNVANTSVLKWGGRLLCLWEGGIPYEIESGTLDTIGRFDLVDGCDLATDGVNHNGDLLDIAAGLLKPILYGVFKMPPKRLLSHYKLDSKKNRLLTLSCNAEDMLLPRSNFTFYEYDSNFKLLQRREFNIPDHLMIHDWAFTDTHYILFANRIKLDVSGSMAAVCGLSPMISALSVNPSKSTSPIYLLPRSPDKSFGYRDWRVPVEAPSQMWLLHVGNAFEVMDDNGNLEVQVHACCCSYQWFNFKRMFGYDWQSGRLDPSIMNVRERGNELLPHLVQVSINLNADGSCQRCSVEPLNKWKKPADFPIINPTFSGNKNTYIYAATSSGSRQTLPHFPFDMVVKLNVRDESIKTWSAGARKFIGEPIFVPKPGEEDDGYLLVVEYAVAIQRCYLVILNPKRIGEADALVARFEVPGHLNFPLGFHGFWADTTETKF
>gnl_Medtr_Mt4.0v1_Medtr7g045370.1
MQAKPIPNPSSYKIPPLIRPPPVHQASLPQTITKPKPISTPIPNTDVVVPDRVLQPVQPFIEHDDPVVASWDYNFLFMSQRSETTQPIKLHVLEGAIPTDFPSGAYYLTGPGIFKDDHGSTVHPLDGHGYLRAFTFDNATNEVKYMAKYIKTEAQVEEYDRKTGSWRFTHRGPFSVLKGGKKIGNTKVMKNVANTSVLMWGKKLLCMWEGGNPYEIESGTLDTIGKFNMVDGCDMDDHNVNHGGDVWEVAATLLKPILYGIFKMPPKRLLSHYKVDSSRSRLLTVSCNAEDMLLPRSSFTFTEYDNNFKLVEKQEFKIPDHLMIHDWAFTDTHYIVFANRIKLDVLGSMGAVCGASPMISALTVNPSKSTSPIYLLPRFPNKPESKKRDWRKPLEVPSQLWLLHVGNAFEVKQAHGNLEIQIQASACSYQWFNFRKLFGYNWQTQKLDPSIMNVKGENALPHLVQVSIKLDSDYNCQECDVKPINKWKKSADFPATNPSFSGKQNKYLYAATTLGSRKTLPSFPFDTIVKFDLVNNSVKAWTAGSRKFVGEPIFVPKGEEEDDGYLLVVEYATSMQRCCLVILNPKEIGTKKALVARIEIPMHLNFPLGFHGLWAATEGHI
>gnl_Mimgu_v2.0_Migut.B01565.1
MLAKACHHLLPIKLPATTSPPKLPPPTTYNPSQHTTISRAISITAPAPAPRKTVQDTNAPQDDAVTAFWDYQFLFVSQRAETAEPIPIRLVDGALPSDFPSGTYYLTGPGLFSDDHGSTVHPLDGHGYLRSFKIDGSSGKVEFMARYIETEAQAEERDPATGEWRFTHRGPFSVLKGGKMVGNTKVMKNVANTSVLQWGGRLFCLWEGGDPYEIDARTLGTLGKFNLVGDRNIPPPAEYDDGRGRLFHADFLKLAANILKPILYGVFKMSPKRLLSHYKIDVKRNRLLIMSCNAEDMLLPRSNFTFYEFDSNFKLLQSQEFSIPDHLMIHDWAFTDSQYILFGNRIKLDVAGSMAAVCGLSPMISALSLNPNKPTSPIYLLPRFPNAQPNRFRDWRIPIEAPSQMWVLHVGNAFEEREDDNGNLHIQIQASGCSYHWFHCIYFQFVNVNISLDSNGNCQKCGVKDLNQWNKPSDFPVINQEYSGTENTYIYAATSSGSRRALPHFPFDTVVKLNTADKSTQTWSTGKRRFIGEPIFISKGTKGEDDGYLLVVEYAVSTQRCYLVVLDSKSIGKKNSVVARFEVPRHLNFPLGFHGFWAPDKVCNSSVITSQVSRPNHAFAFSSASDRL
>gnl_Musac_v1_GSMUA_Achr11T21000_001
MQAFPVHRLQPLPPSTKLLPLPTTASAHRTIPFVSSAAASSPSTSQLAGSATAPDSPTAAFWDYQLLFASQRSETAEPVLLRVAHGSVPVDFPRGTYYLAGPGIFSDDHGSTVNPLDGHGYLRAFDFRGSSDEVWYSARYVATPAQREEREAATGRWRFTHRGPFSVLRGGRRVGNLKVMKNVANTSVLKWGPRLMCLWEGGDPYEIDPASLDTVGLVDLVGSDHGDRRQTDGGSSGRAVDVAAHLLKPILRGVFKMPPKRLLAHYKIDAKRNRLLMVSCNAEDMLLPRSTFTFYEFDYNYELKQKKEFVIPDHLMIHDWAFTDSHYVLLGNRIKLDIPVAGSLLAVSGLHPMISALAVNPSQPSTPIYVLPRFSQSPIRDRNWLVPIQAPSQKWALHTGNAFEERDGNGNLKIQLQASVCSYQWLNFHKMFGYNWRTGKLDPSFMNLVDGREAMLPHLIQVSIELDAKGTCYGFSIANLSNIWNRPADFPAINPCFSGQKNTYVYVGSSSGTRRFLPRFPFDSIVKLDLSNGSAKSWSTGDRMFVGEPIFVPKGREEDDGYVLVVEYAVAKQMCYLVILDARRIGEAEAVVAKLEVPKHLTFPIGFHGFWSTK
>gnl_Nelnu_v1.0_NNU_012175-RA
MQATFCQAIPPKLPYPSKLSPVYRLPTRAKMISMPERQVSVPDADNSVAAFWDYQFLFVSQRSESVEPVVLRTVDGAIPADFPSGTYYLVGPGIFCDDHGSTVHPLDGHGYLRAFVVDGNSGEVRFSARYVKTEAQREECEGKTGSGRWRFTHRGPFSVLRGGKKILNTKVMKNVANTSVLRWGGRLLCMWEGGNPYELETETLDTVGRFDFDVTDDSNLSSKRGFSGGFWDFAACLLKPILYGVFKMPPKRLLAHYKMDFQRNRLLIMSCNAEDMLLPLSHFTFYEFDLDFKLLQKQEFNIPDHLMIHDWAFTDNYYVAVGNRIKLDVIVNPNKPTSPIYLLPRFPEKLFEDRDWRVPIDAPSQMWLLHVGNAFEQRDKKGNLEVAINFDADGKCHECSVKPLNNWSRPSDFPAINPTRSGNRNTYIYTAAASGSRHLLPHFPFDMLAKLNLSNNSVSTWSVGSRRFIGEPIFVPKGNEEDDGYVLVVEYAVSIQRCYLVVLNPKIIGEAGALVARLEVPKHLNFPIGFHGFWSAD
>gnl_Orysa_v7.0_LOC_Os04g46470.1
MATQAIAPMHAAVVHRHHVLPPRRCVRRRGVFVRASAAAAAAAAETDTLSAAFWDYNLLFRSQRDECLDSIPLRVTEGAIPPDFPAGTYYLAGPGIFSDDHGSTVHPLDGHGYLRSFRFRPGDRTIHYSARFVETAAKREESRDGASWRFTHRGPFSVLQGGKKVGNVKVMKNVANTSVLRWGGRLLCLWEGGQPYEVDPRTLETVGPFDLLGLAAADDNKATNASAARRPWLQEAGLDAAARLLRPVLSGVFDMPGKRLLAHYKIDPRRGRLLMVACNAEDMLLPRSHFTFYEFDAHFDLVQKREFVVPDHLMIHDWAFTDTHYILLGNRIKLDIPGSLLALTGTHPMIAALAVDPRRQSTPVYLLPRSPETEAGGRDWSVPIEAPSQMWSVHVGNAFEEANRRGGLDVRLHMSSCSYQWFHFHRMFGYNWHHKKLDPSFMNAAKGKEWLPRLVQVAIELDRTGECRRCSVRRLSDQHARPADFPAINPSYANQRNRFVYAGAASGSRRFLPYFPFDSVVKVDVSDGSARWWSTDGRKFVGEPVFVPTGGGEDGGYVLLVEYAVSKHRCHLVVLDAKKIGTENALVAKLEVPKNLTFPMGFHGFWGDE
>gnl_Phavu_v2.1_Phvul.008G152801.1
MQTKPIHNTPPYIPPPIRPSPPVHQIPSYTPPTKPRAISISTPNAPVAIPIPPTIEPDDSIAAYYDYQFLFMSQRSEATRPVTLSIVEGVIPSDFPAGTYYLTGPGLLTDDHGSTVHPLDGHGYLRAFTFDNVTKNVRYMAKYIKTEAHVEEHDPKTKKWKFTHRGPFSVLKGGKKVGNTKVMKNVANTSVLKWGKKLLCMWEGGEPYEIQAGTLDTIGQYNIMDGVDLEDHDESRGGDVWEFAANLLKPILYGVFKMPPRRLLSHYKVDSRRDRLLTVSCNSEDMLLPRSNFTFTEYDSNFNVVQKQNFRIPDHLMIHDWAFTDTHYIVFANRIKLDVLGSMAAVYGMSPMISALRVNPSKSTSPIYLIPRFPEKQKGKERDWRVPVEAPSQLWLLHVGNAFEVRHEHGNLDIQIQAAACSYQWFNFSKLFGYDWQKRKLDPAIMNVKGGTELLPHLVQVSIKLDSDYNCQECEVKAMKKWKKSSDFPATNPAFSGKKNKYLYAATTLGSRKTLPCFPFDTVVKLDLDSDSAQTWTAASRRFIGEPIFVPKGDGEDDGYLLVVEYAVSMNRCYLVILNPKRIGSDNALVSRIEIPSHLNFPLGFHGFWAAN
>gnl_Phypa_v3.3_Pp3c6_21550V3.1
MDVVTASFRPSIYHSLCRRSASKTWRFQKKQAANCRRISPNDNKLTRCIRSALTTDTSNAAPAMDLPALTDHWKASSVLVERDLLSETDLTPKFRDIQRNDEEDAFWDYQFLYKSQRNEVDSISLTLVEGSIPPQLSGVYYLCGPGIRTDDHGSQVHPLDGHGYLRKFVIDGSNPVIYSAKYVNSEARKEEYDDESKTWRFQYRGPFSQLRGGDRFGNVKVMKNVANTSVLKWAGKLMCMYEGGNPYEMDSKTLQTLGLFNVSELSYMDTNFVGKHTWSAIKDTCTNLDGLVGSAKRAAVELVGMLIQPVLKGVFEMPKERMLSHVKMDVKRQRLVVMTCRREDMVLPKSTFTVYEMDLSMQVVQRKSFTLDEQLMIHDWGLTNNHYVLLANKVKLNSPANLLESVAGMQPMINCLALDDALPYTPMYLLPREINVTNSSKRNWRTPVKVPERLWFVHTANSFEETDDHGNLRITLDGTACSYDWFSLSNMFGYKWQKKWLDPTMMNKMNGGASHSMKNPVQLIRVSTLLSTEGDEIETKYEKFENNTCACEFPAIHPELYGSKNEYTYLVGASGRRKALPYFPFDTVLKISGDAPDGKIQSWWAGPRNFVGEPTFIPRAGSAPPGSPDFVEDDGYLIVVQYSAEEEVCYLVILDARNIGSENPVVARLQLPAKYAFPYGFHGLWTDVDIKRT
>gnl_Pinta_v2.0_PITA_000031671-RA
MSQRSESVQAIELRVVEGKVPPDLEGTYYLGGPGLFADDHGSSVHPLDGHGYLRRFQIQSGSVSYSSRYINTEARREEYDEENNSWRFTYRGPFSVLRGGKRIGNLKVMKNVANTSVLSWAGLLICFWEGGQPYEVDSQSLHTIGLLRLMTLGGLQNIAKSRDEIQKSDSTKRSNLRDFFKLCLLQFSARILYPILAGIFKMPRERVLSHYKIDPKRKRLIVITSHAEDMLLPMSNFSFYEYDSSMNLVQQKKFVIYDHMIIHDWALTESHYIIFGNRIKLDIGGSVAAISGMAPMITALCPNPSNPNTLVYLLPRLSNGITGERDWRIPIQIQKQFWLLHTANAYEEIDHDKGNLRIVVQASVCSYRWFSFQNMFGYDWTRRQLDPGYMNNSSITPDGEPCMPHLLQVSIQIDPKHNNTSYSSQVTSFKGWTKSCDFPSINMAVSGYKNRYLYVGGCSGGRKSLQHFPFDTVVKLKGTEEESVSTWWAGKRSFIGEPMFVSRSSGFRQPYLPGFEEDNGYILVIQYAVWKRRCYLVILDAKRMGENDALVAKLEVPEEFNFPLGFHGFWVQTGEEE
>gnl_Pinta_v2.0_PITA_000039840-RA
MSQRSESVQAIEMRVVEGEVPPDLEATYYLGVPGQFADDHGSSVHPLDGHGYVRRFHIQSGSVSYSYINTEARREERFHISWPFLRIEKGQNVANTSVLSWAGRLMCFGEGRNPNMWNFHIFI
>gnl_Poptr_v3.0_Potri.014G056800.1
MQARPYHTAPTSFPSPSKLPRFHRTPSPAKIKIPRVISISTPDTADHASSRTSLDTIDDHVAAFWDYQFLFVSQRSETTEAVTLRVVDGAIPSNFPSGTYYLTGPGLFTDDHGSTVHPLDGHGYLRAFNIDGVSREVKFMARYVKTEAQVEEHDPETNTWRFTYRGPFSVLKGGKRLGNTKVMKNVANTSVLRWGGKLLCLWEGGDPYEIELGTLDTTGRFDMINGRDSSMDNRSNGGDTWDIAAGLLKPILHGVFKMPPKRLLSHYKLDAKRNRLITASCNAEDMLLPRSNFTFYEYDENFKLLQRQEFNIPDHLMIHDWAFTDTHYILFANRIKLDVIGSMTAICGLSPMISALSVNPSKSTSPIYLLPRFPEKSPSNRNWRVPVEAPSTMWLLHVGNAYEAKDVHGNLQIQIHASICSYQWFNFQKLFGYNWQNAKLDPSVMNVKEGGDELLPHLVQVSINLDADGTCQESSVEPLNQWSKPADFPVINPDFSGNKNKYVYAASSSGSRQTLPHFPFDMVVKLNLLDKSIHTWTVGARRFIGEPIFVPKGREEDDGYLLVVEYAVAIQRCYLVILNPKRIGKADALVARLEVPRHLNFPLGFHGFWANGS
>gnl_Prupe_v2.1_Prupe.2G133900.1
MQANPNPFQIIPKQIFPSLIKLPPVHQSPSPVPTKPPRAISISTPNETNRGPITISTLDVVDDSVAAFWDYQFLFVSQRSEQTEPIALRVVDGSVPSDFPSGTYYLTGPGLFADDHGSTVHPLDGHGYLRAFKFDGFGEDVKFMAKYVKTEAQVEEHDPLTDTWRFTHRGPFSVLKGGQKVGNTKVMKNVANTSVLRWGQRLLCLWEGGDPYEIESETLDTIGRVGLIDGCDSEVEIRDRGGGVWDVAARLLKPILYGIFKMPPRRLLSHYKLDARRNRLLMVSCNAEDMLLPCSNFTFYEYDSNFKVLGKQEFSIPDHLMIHDWAFTDTHYILFANRIKLDVVGAMTAVCGTSPMITALSVNPSKATSPIYLLPRSPNENGRDWRVPIEASSQLWLLHVANAYENLDENGNLEIEIHASACSYEWLNFQKLFGYDWQSGKLDPSIMNINGSQSKTLPHLIQVSINLDVNGSCQRCDVEPLNLWNKSSDFPVINPAFSGSKNTYIYAAASSGSRSALPHFPFDMVAKLNVSTKSVLTWSVGSRRFIGEPTFIPRGSEEDDGYILVVEYAVSVQRCYLVILDSKRIGGEDALVARLEVPKHLNFPLGFHGFWATAE
>gnl_Selmo_v1.0_11120
EDVHAFWDYQRIFGSQRAEVKDPVRLKVVEGRIPSDLKGSYYLCGPGLRADDHGSCVSPLDGHGYLRKFHFGNGDLVQYSARYVRTEAMKEEFDEESRSWKFQYRGPFSLLRHGHRIGNFKVMKNVANTSVLKWGGKLLCLWEGGEPYEVDEDTLETIGTFRLPFEESGKDDRLQSSVALDLCARALLPILTGGFNMPKERVLAHFKIDERRQRLVVITSNAEDMVLPKATFTAYEFDADFKLIQRKEFLLNDQLMVHDWVLTDEHYVILGNRVTLDVGSSLTAMAGLSPMINCLAVDESTTYSPLYMLPRFDERNGRDWTVPAKIPGQLWVTHFANASEETLEGGHKIRFVVDACLSSYKWFSLNSIFGYKWQEQHMDPGCMNNTSSSKFMPEQLHSPRMHRVTVDVSNLDDSILLQKSERFKNANFATDFPVINSTASGGKNEFTYATTNSGRRKTLSSFPMDSITKLHGPSGRASSWWAGKRCAVGEPQFVKRKSSQGGEDDGYVIFVQYSFVDERRYLVILDARRIGARGALVAKVEVPREYSFPFGFHGLW
>gnl_Solly_v2.4_Solyc01g090660.2.1
MDLQFVSLPPNSKTKAKMQAKACHNINNIPPKLLPPAKLPSTVAMSPSQLTLPSHVARAITITTSPTHEVYTPEIDDTVTAYWDYQFLFVSQRSEATEPVSLRVVEGSIPSDFPSGTYYLTGPGLFADDHGSTVHPLDGHGYLRTFEIDGSTGQVKFMARYIETEAQTEERDPVSGKWRFTHRGPFSVLKGGKMVGNTKVMKNVANTSVLQWGGRLFCLWEGGDPYEIDSKTLNTLGKFELIKNSDQVLEDKKISHSDFLDVAAQLLKPILYGVFKMSPKRLLSHYKIDTRRNRLLIMSCNAEDMLLPRSNFTFYEFDSNFQLLQSQEFEIPDHLMIHDWAFTDTHYILFGNRIKLDIPGSMTAVCGLSPMISALSVNPSKPTSPIYLLPRFRNNNVERDWRKPIEAPSQMWVLHVGNAFEEIDEQNGNLNIQIQASGCSYQWFNFQKMFGYDWQSGKLDPSMMNVEEGEEKLLPHLVQVCINLDKKGNCTKCSVNDLNPEWNKAADFPAMNPEFSGRKNRYIYAATCTGSRQALPHFPFDAVVKLNAVDKSVQKWSAGRRRFIGEPVFIPRGTNKEDDGYLLVVEYAVSTQRCYLVILDAQKIGEKNEVVARLEVPRHLNFPLGFHGFWAPTNSSLANLQKIESKCKNSWSMMKDNMVKLGQ
>gnl_Sorbi_v3.1_Sobic.006G170300.1
MSQHTIAAMHAAVHHHHPGHRAPPPRRCSRGHGRSSVAVRAAAATTVTSTPGAAATAPDSPSASFWDYNLLFRSQRAECRDPVALRVTEGAIPADFPSGTYYLAGPGMFTDDHGSTVHPLDGHGYLRSFRFGSDGAPARYSARYVETAAKREEHDAPRSSWRFTHRGPFSVLQGGTRVGNVKVMKNVANTSVLRWGGRVLCLWEGGEPYELDPRTLETIGPFDILGRLATGGEAARDDDSSEAARLGRRRPWLQEAGIDVAARLLRPVLGGVFSMPAKRLLAHYKIDQERNRLLMVACNAEDMLLPRSNFTFYEFDADFALVQTREFVLPDHLMIHDWTFTDSHYVLLGNRIRLDIPGSLLALTGTHPMIAALAVDPSRQSTPVYLLPRSPEAEAPGRDWSVPIEAPSQMWSMHVGNAFEERNARGGINIQLHMSGCSYQWFNFHRMFGYNWQNKKLDPSFMNIAKGREWLPRLVQVSIDLDKRGTCRGCSVRRLSDQWTRPADFPAINPGFANRRNRFIYAGGASGSRRFLPYFPFDSVVKVDVADGSARSWSVAGRKFVGEPVFVPTGSSEDDGYVLLVEYAVSDHRCHLVVLDARKIGERDAVVAKLEVPKHLTFPMGFHGFWADE
>gnl_Spipo_v2_Spipo1G0083900
VTPRAAPSTVPVTPTSRVLRAPPGAPTTPAPTTAPPVSPPDGAGAVDSAATAFWDYQGLFVSQRRETSSPVPLRTVDGAVPADFPAGTYYLAGPGLFADDHGSTVHPLDGHGYLRSFDFESSGRGVKYSARYVETGAQKEERDDETGSWKFTHRGPFSVLKAGKKLGNMKVMKNVANTSVLVWGGRLLCLWEGGEPYELDRKTLDTVGLFDVVDKGGKTESRNGEEMATDWLRRLGELGLDAAAALLKPLLYGLFKMPAKRLLSHYRVDARRNRLLMLACNAEDMLLPRSNFTFYEFDSNFRLLQKKDFTIPDHLMIHDWAFTDGHYVLVGNRIKLDVSGSLVAAVSGHSPMISALSVNPSRPTSPIYLLPRFPDGEGGSRRDWAVPIEAPGQLWVLHIGNAFERREESGEVEIQLQASACSYQWFNFQKMFGYNWRSGELDPSFMNPKKGRQSLLPHLVKVSIRVDGDGNCRQCSVCQVSDRWTKPADFPAINPAFSGRENDYVYVGTTSGARRFLPHFPFDSVGKLNCSDGSVATWSAGRRRFVGEPIFVPRKGSAGGEDDGYILVVEYAVWMRRCYLVILDARNVGRTEAVVARIEVPKDLNFPLGFHGFWAER
>gnl_Stras_v2.0_SGA_v2.0_scaffold52T19204
MLALKSCHHHYLLPPKSQPLPYSATPTAPNKHTAAPRAAISISTAPRTTTPAGNIPAPPDEAVSALSDYRSLFSSQRAETSAPIPLRPVLGGAAALPADFPTGTYYLAGPGMFDDDHGSTVHPLDGHGYLRAFTVRRGAHGRPVVEFSARYVETEARAAERDPANGEWRFTHRGPFSVLRGGGGVLMGGNCTKVMKNVANTSVVRWGGRLLCLWEGGDPYEVEEGTLATVGRFPAAECDGGGEALTGVDFWDVAAKVLKPILYEFDSNFKLLQSQEFCIPDHLMIHDWAFTDSHYILIGNRIKLDVAGSMAAVCGLSPMISALSLNPSKSTTPIYLLPRFPNNSQQPNRPLRDWKIPIEAPSQMWVLHMANAFEERGVDGNLEIQIQASSCSYQWFNFQKMFGYDWQSGKLDPSMMNLEQGQEKLLPHLIQVKITLDSHGACKNCQVNDLSQWEKPSDFPVINQEFSGKKNKFVYAATSSGSRRALPHFPFDTVVKLNTTNKSTLTWSTGRRKFIGEPIFIAKRDKKDEDDGYLLVVEYAVSNQMCYLVVLDSKLIGRNNALVARFEVPRHLNFPLGFHGFWAPDVSHSPVNSPVSRPNKELALTF
>gnl_Theca_v1.1_Thecc1EG005633t1
MQAKLFHIIPSGFHSPGKHPQLHQPSLPKKLPRAISISSPPADNHVPGPLTLDRDDSVAAFWDYQFLFVSQRSETAEPITLRVVDGAIPTDFPSGTYYLAGPGLFTDDHGSTVHPLDGHGYLRAFSIDGAAREVKFMARYVKTEAQAEEHDPVTDTWQFTHRGPFSVLKGGKKLGNVKVMKNVANTSVLRWGGRLLCLWEGGDPYEIESGTLETIGSFDVINGHDLLPEAEKKGTDGDLLDAAARLLKPILYGVFKMPPKRLLSHYKLDAQRNRLLTVSCNAEDMLVPRSNFTFYEFDSEFKLLQKQEFNIPDHLMIHDWAFTDSHYILFGNRVKLDVIGSVTAVCGLSPMISALSVNPSKSTSPIYLLPRFPGKSAGQRDWRVPVEAPSRKWLLHVGNAFEVKDVDGNSEIQIQACACSYQWFNFQKLFGYNWQSGKLDPSIMNVKQGANELLPHLVQVSINLDADGNCQNCCVENLNQWNKPSDFPVINPDFSGNKNEYIYASTSSGSRQTLPHFPFDMVLKLNLTTKSTFTWSAGARRFIGEPIFVPKGTEEDDGYILVVEYAVSIQRCFLVILDPKRIGETDALVARLEVPQHLNFPLGFHGLWANSP
>gnl_Utrgi_v4.1_Scf01202.g24148.t1
MCCLELVEQTMSAVSSFPAVVLAKLVPAAYGSSLPARKVSRAAISIASPTLPEVSNPAKESSSVVVSDDVASAFWDYQLLFASQRAETSELIPLRVVDGALPRDLRAGTYYLAGPGLFSDDHGSTVHPLDGHGYLRAFRIDGSRGTAEFMARYIETEAQAEERNPATGEWRFTYRGPFSVLKGGVMIGNTKVMKNVANTSVLHWGGRLFALWEGGDPYEIEPHGLRTVGRFPVTGDRKLLPEPSQGGGVTAGFVELAAGLVKPLLHGIFKMPAKRFLSHYKIDSRRNRLLLMSCNAEDMLLPRSNFTFYELDSNFNILQCQEFTIPDHLMVHDWAFTDSHYILLGNRVKLDAAGSVSAVCGLTPMISALSVNPSKSTSPIYLLPRSADSKAVASWRDWRIPIEAPAQMWVLHVGNAFEKMGLDGDLEIEIQATACSYQWFDFQRMFGYDWETGRLDPSMMNLEQGQENLLPHLVKISMNLDSNGECSNCCINDLSEWSKPADFPVINQEFSGTKSSFLYAATSSGSRPALPHFPFDTVVKINIADKSARTWSTGRRRFIGEPIFIPRGTRGEDDGYVMVVEYAVSKQKCYLVILDSKLIGKKKAVVARLEVPRSLNFPMGFHGFWAPDSAP
>gnl_Vitvi_Genoscope.12X_GSVIVT01018217001
MQAKPFHAVPVKFPSPTKLPLLQKPPAMPEKVLSRAISISTPDTRVSDVSTPNLDDSMAAFWDYQFLFMSQRSETDGSIALRVVDGAIPVDFPSGTYFLAGPGLFSDDHGSTVHPLDGHGYLRAFAINGPGKEVKFSARYVKTEAQLEEHDPMTRGWRFTYRGPFSVLKGGKKVGNRKVMKNVANTSVLKWGGRLMCLWEGGDPYEIESGTLDTIGRLDMMEGCDSLHEGGSPGSDAWDLAAAALKPILHGVFKMPEKRPLSHYKIDAKRNRLLMMWCNAEDMLLPRSNFTIYEFDSKMKVVQRKEFKIPDHLMIHDWAFTDSHYVLFSNRIKLDILGSMGALSGLSPMISALSANPSKPTSPIYLLPRFSDDVTGNRDWRVPIEVPSQLWLIHVGNAYEERDERGNFNIQIHASACSYQWFNFHKMFGYDWQSRKLDPCVMNVQQGQEESLPHLIQVSINLDANGTSKNCSVEPLNQWNKPSDFPSINPSSSGIKNTYMYAAAASGSRSTLPHFPFDTIVKVNVPNKSTHRWSTGTRRFIGEPIFVPKGIEEDDGYLLVVEYAVSIQRCYLVILDAKRIGEIDALVARLEVPKHLTFPIGFHGFWAPKE
>Frave_04863-v1.0-hybrid.t1
SLAPLSPSKTSSKSPKMQTNAFQIIVPKPMIPALINPPAVHRPPSSTPLLKPPRAISISTPNGGTTTTTTVSPLDVVDDS
VTAFWDYQFLFVSQRSETTEPVTLRVVEGAVPPEFPSGTYYLTGPGIFSDDHGSTVHPLDGHGYLRAFSFGKTNGDEVKV
EFMAKYVKTEAQVEEHDPVTGTWRFTHRGPFSVLKGGKKVGNTKVMKNVANTSVLSWGGKLLCLWEGGDPYEIEPETLDT
VGKVKLMEGCDPAVETGGGGGGVWDVAARLLKPILYGVFEMPPKRLLSHYKLDSCRNRLLMVSCNAEDMLLPRSHFIFYE
YDSSFKEVAKQEFTIPDHLMIHDWAFTDSHYILFANRIKLDVVGAMTAVCGTTPMITALSVNPSKDTSPIYLLPRFPDKG
NHNRDWRVPIEAPSQFWLLHVCNAYENLDENGNSEIQIHGSACSYEWFNFQKLFGYDWQSGKLDPSVMNITGSKSLPHLV
KVSINLDANGNCQRCDAEPLNEWNKSSDFPVINPAFSGTKNKYIYAAASSGSRSALPSFPFDMVVKLNASTKSVHTWSVG
SRRFIGEPTFISKGSEEDDGYILVVEYAVAVQRCYLVILDSKKIGAADALVARLEVPKHLNFPLGFHGFWASDD
>Maldo_GDDH_07G1110600
MLATTISFHCHLLKLPKMQANPFQVIPKLIFPSLIKLPPVHRSLSPPPTKPPRAISISTPGETDHAPIISSTVDVVDDSV
AAFWDYQFLFVSQRSEQTEPITLRVVEGSVPPDFPSGTYYLTGPGLFSDDHGSTVHPLDGHGYLRAFQFDGFGGEVKFMA
KYVKTEAQVEEHDPTTDRWRFTHRGPFSVLKGGQKVGNTKVMKNVANTSVLRWGRKLLCLWEGGNPYEIESETLDTVGKV
SLMEGCDSGTESGDGGGGGMWDVAARLLKPILYGVFKMPPKRLLSHYKLDARNNRLLMVSCNAEDMLLPCSNFTFYEFDS
DFKVLGKQEFNIPDHLMIHDWAFTDTHYIIFANRIKLDAVGAMTAVCGATPMITALSVNPSKSTSPIYLLPRPSNENGRD
WRVPIEASSQLWFLHVCNAFENLDENGNLDIQIHASACSYEWFNFQKLFGYDWQSGKLDPSVMNINGSQSNHLPRLIQVS
INLDSNGNCQRCDVESLNQWNKSSDFPVINPAFSGSKNTYIYAAATSGSRSSLPHFPFDMVVKLNAASKSVLTWSVGSRK
FIGEPIFIPKGSEEDDGYILVVEYAVSVQRCYLVILDSKKIGGADALVARLEVPKHLNFPLGFHGFWATAA
>Maldo_Gala_07g009800
MQANPFQVIPKLIFPSLIKLPPVHRSLSPPPTKPPRAISISTPGETDHAPIISSTVDVVDDSVAAFWDYQFLFVSQRSEQ
TEPITLRVVEGSVPPDFPSGTYYLTGPGLFSDDHGSTVHPLDGHGYLRAFQFDGFGGEVKFMAKYVKTEAQVEEHDPTTD
RWRFTHRGPFSVLKGGQKVGNTKVMKNVANTSVLRWGRKLLCLWEGGNPYEIESETLDTVGKVSLMEGCDSGTESGDGGG
GGMWDVAARLLKPILYGVFKMPPKRLLSHYKLDARNNRLLMVSCNAEDMLLPCSNFTFYEFDSDFKVLGKQEFNIPDHLM
IHDWAFTDTHYIIFANRIKLDAVGAMTAVCGATPMITALSVNPSKSTSPIYLLPRPSNENGRDWRVPIEASSQLWFLHVC
NAFENLDENGNLDIQIHASACSYEWFNFQKLFGYDWQSGKLDPSVMNINGSQSNHLPRLIQVSINLDSNGNCQRCDVESL
NQWNKSSDFPVINPAFSGSKNTYIYAAATSGSRSSLPHFPFDMVVKLNAASKSVLTWSVGSRKFIGEPIFIPKGSEEDDG
YILVVEYAVSVQRCYLVILDSKKIGGADALVARLEVPKHLNFPLGFHGFWATAA
>Maldo_HF14640-RA
MLATTISFHCHLLKLPKMQANPFQVIPKLIFPSLIKLPPVHRSLSPPPTKPPRAISISTPGETDHAPIISSTVDVVDDSV
AAFWDYQFLFVSQRSEQTEPITLRVVEGSVPPDFPSGTYYLTGPGLFSDDHGSTVHPLDGHGYLRAFQFDGFGGEVKFMA
KYVKTEAQVEEHDPTTDRWRFTHRGPFSVLKGGQKVGNTKVMKNVANTSVLRWGRKLLCLWEGGNPYEIESETLDTVGKV
SLMEGCDSGTESGDGGGGGMWDVAARLLKPILYGVFKMPPKRLLSHYKLDARNNRLLMVSCNAEDMLLPCSNFTFYEFDS
DFKVLGKQEFNIPDHLMIHDWAFTDTHYIIFANRIKLDAVGAMTAVCGATPMITALSVNPSKSTSPIYLLPRPSNENGRD
WRVPIEASSQLWFLHVCNAFENLDENGNLDIQIHASACSYEWFNFQKLFGYDWQSGKLDPSVMNINGSQSNHLPRLIQVS
INLDSNGNCQRCDVESLNQWNKSSDFPVINPAFSGSKNTYIYAAATSGSRSSLPHFPFDMVVKLNAASKSVLTWSVGSRK
FIGEPIFIPKGSEEDDGYILVVEYAVSVQRCYLVILDSKKIGGADALVARLEVPKHLNFPLGFHGFWATAA
>Malsi_07g009110
MQANPFQVIPKLIFPSLIKLPPVHRSLSPPPTKPPRAISISTPGETDHAPIISSTVDVVDDSVAAFWDYQFLFVSQRSEQ
TEPITLRVVEGSVPPDFPSGTYYLTGPGLFSDDHGSTVHPLDGHGYLRAFQLDGFGGEVKFMAKYVKTEAQVEEHDPTTD
RWRFTHRGPFSVLKGGQKVGNTKVMKNVANTSVLRWGRKLLCLWEGGNPYEIESETLDTVGKVSLMEGCDSGTESGDGGG
GGMWDVAARLLKPILYGVFKMPPKRLLSHYKLDARNNRLLMVSCNAEDMLLPCSNFTFYEFDSDFKVLGKQEFNIPDHLM
IHDWAFTDTHYIIFANRIKLDAVGAMTAVCGATPMITALSVNPSKSTSPIYLLPRPSNENGRDWRVPIEASSQLWFLHVC
NAFENLDENGNLDIQIHASACSYEWFNFQKLFGYDWQSGKLDPSVMNINGRQSNHLPHLIQVSINLDSNGNCQRCDVESL
NQWNKSSDFPVINPAFSGSKNTYIYAAATSGSRSSLPHFPFDMVVKLNAASKSVLTWSVGSRKFIGEPIFIPKGSEEDDG
YILVVEYAVSVQRCYLVILDSKKIGGADALVARLEVPKHLNFPLGFHGFWATAA
>Malsy_07g009650
MQANPFQVIPKLIFPSLIKLPPVHRSLSPPPTKPPRAISISTPGETDHAPIISSTVDVVDDSVAAFWDYQFLFVSQRSEQ
TEPITLRVVEGSVPPDFPSGTYYLTGPGLFSDDHGSTVHPLDGHGYLRAFQFDGFGGEVKFMAKYVKTEAQVEEHDPTTD
RWRFTHRGPFSVLKGGQKVGNTKVMKNVANTSVLRWGRKLLCLWEGGNPYEIESETLDTVGKVSLMEGCDSGTESGDGGG
GGMWDVAARLLKPILYGVFKMPPKRLLSHYKLDARNNRLLMVSCNAEDMLLPCSNFTFYEFDSDFKVLGKQEFNIPDHLM
IHDWAFTDTHYIIFANRIKLDAVGAMTAVCGATPMITALSVNPSKSTSPIYLLPRPSNENGRDWRVPIEASSQLWFLHVS
INLDSNGNCQRCDVESLNQWNKSSDFPVINPAFSGSKNTYIYAAATSGSRSSLPHFPFDMVVKLNAASKSVLTWSVGSRK
FIGEPIFIPKGSEEDDGYILVVEYAVSVQRCYLVILDSKKIGGADALVARLEVPKHLNFPLGFHGFWATAA
>Pruav_sc0000120.1_g030.1.mk
LPPVRQSPSPVHTIPPRAISISTPNETDRSPITISTLDVVDDSVAAFWDYQFLFVSQRSEQTEPIALRVVDGSVPSDFPS
GTYYLTGPGLFADDHGSTVHPLDGHGYLRAFKFDGSDEDVKFMAKYVKTEAQVEEHDPLTDTWRFTHRGPFSVLKGGQKV
GNTKVMKNVANTSVLRWGQRLLCLWEGGDPYEIESKTLDTIGKVGLMDGCDSGVESRDHGGGVWDVAARLLKPILYGVFK
MPPKRLLSHYKLDARRNRLLMVSCNAEDMLLPCSNFTFYEYDSNFKVLGKQEFNIPDHLMIHDWAFTDTHYILFANRIKL
DVVGAMTAVCGTTPMITALSVNPSKATSPIYLLPRSPNENGRDWRVPVEASSQLWLLHVANAYENLDENGNLEIEIHASA
CSYEWFNFQKLFGYDWQSGRLDPSIMNINGSQSKTLPHLIQVSINLDVNGSCQKCDVEPLNQWNKSSDFPVINPAFSGSK
NTYIYAAASSGSRSALPHFPFDMVAKLNVSTKSVLTWSVGSRRFIGEPTFIPKGSEEDDGYILVVEYAVSVQRCYLVILD
SKRIGEEDALVARLEVPKHLNFPLGFHGFWATAE
>Pruav_sc0000200.1_g010.1.mk
MQANLNPFQIISKQIFPSLVKLPPVRQSPSPVHTIPPRAISISTPNETDRSPITISTLDVVDDSVAAFWDYQFLFVSQRS
EQTEPIALRVVDGSVPSDFPSGTYYLTGPGLFADDHGSTVHPLDGHGYLRAFKFDGSDEDVKFMAKYVKTEAQVEEHDPL
TDTWRFTHRGPFSVLKGGQKVGNTKVMKNVANTSVLRWGQRLLCLWEGGDPYEIESKTLDTIGKVGLMDGCDSGVESRDH
GGGVWDVAARLLKPILYGVFKMPPKRLLSHYKLDARRNRLLMVSCNAEDMLLPCSNFTFYEYDSNFKVLGKQEFNIPDHL
MIHDWAFTDTHYILFANRIKLDVVG
>Pyrbr_009374927.1_cds_XP_009373202.1_1
MQANPFQVIPKLIFPSLIKLPPVHRSLSPPPTKPPRAISISTPGETNHDPIISSTVDVVDDSVAAFWDYQFLFVSQRSEQ
TEPITLRVVEGSVPPDFPSGTYYLTGPGLFSDDHGSTVHPLDGHGYLRAFQFDGFGGEVKFMAKYVKTEAQVEEHDPTTD
RWRFTHRGPFSVLKGGQKVGNTKVMKNVANTSVLRWGRKLLCLWEGGNPYEIESETLDTVGKVSLMEGCDSGTESGDGGG
GGGGMWDVAARLLKPILYGVFKMPPKRLLSHYKLDARNNRLLMVSCNAEDMLLPCSNFTFYEFDSDFKVLGKQEFNIPDH
LMIHDWAFTDTHYILFANRIKLDAVGAMTAVCGATPMITALSVNPSKSTSPIYLLPRPSNENGRDWKVPIEASSQLWFLH
VCNAFENLDENGNLDIQIHASACSYDWFNFQKLFGYDWQSGKLDPSVMNINGRQSNHLPHLIQVSINLDSNGNCQRCDVE
SLNQWNKSSDFPVINPAFSGSKNTYLYAAATSGSRSSLPHFPFDMVVKLNAASKSVLTWSVGSRRFIGEPIFIPKGYEED
DGYIVVVEYAVSVQRCYLVILDSKKIGGADALVARLEVPKHLNFPLGFHGFWATAA
>Pyrco_BartlettDH_new_MAX3.Chr7
MQANPFQVIPKLIFPSLIKLPPVHRSLSPPPTKPPRAISISTPGETNHDPIISSTVDVVDDSVAAFWDYQFLFVSQRSEQ
TEPITLRVVEGSVPPDFPSGTYYLTGPGLFSDDHGSTVHPLDGHGYLRAFQFDGFGGEVKFMAKYVKTEAQVEEHDPTTD
RWRFTHRGPFSVLKGGQKVGNTKVMKNVANTSVLRWGRKLLCLWEGGNPYEIESETLDTVGKVSLMEDCDSGTESGDGGG
GGGGMWDVAARLLKPILYGVFKMPPKRLLSHYKLDARNNRLLMVSCNAEDMLLPCSNFTFYEFDSDFKVLGKQEFNIPDH
LMIHDWAFTDTHYILFANRIKLDAVGAMTAVCGATPMITALSVNPSKSTSPIYLLPRPSNENGRDWRVPIEASSQLWFLH
VCNAFENLDENGNLHIQIHASACSYEWFNFQKLFGYDWQSGKLDPSVMNINGSQSNHLPHLIQVSINLDSNGNCQRCDVE
SLNQWNKSSDFPVINPAFSGSKNTYLYAAATSGSRSSLPHFPFDMVVKLNAASKSVLTWSVGSRRFIGEPIFIPKGYEED
DGYIVVVEYAVSVQRCYLVILDSKKIGGADALVARLEVPKHLNFPLGFHGFWATAA
>Pyrco_Bartlett_005718.1
MIPSLIKLPPVHRSLSPPPTKPPRAISISTPGETNHDPIISSTVDVVDDSVAAFWDYQFLFVSQRSEQTEPITLRVVEGS
VPPDFPSGTYYLTGPGLFSDDHGSTVHPLDGHGYLRAFQFDGFGGEVKFMAKYVKTEAQVEEHDPTTDRWRFTHRGPFSV
LKGGQKVGNTKVMKNVANTSVLRWGRKLLCLWEGGNPYEIESETLDTVGKVSLMEDCDSGTESGDGGGGGGGMWDVAARL
LKPILYGVFKMPPKRLLSHYKLDARNNRLLMVSCNAEDMLLPCSNFTFYEFDSDFKVLGKQEFNIPDHLMIHDWAFTDTH
YILFANRIKLDAVGNEDLKSSGKLVLPGGSRTSPRLAIVARGAMTAVCGATPMITALSVNPSKSTSPIYLLPRPSNENGR
DWRVPIEASSQLWFLHVCNAFENLDENGNLHIQIHASACSYEWFNFQKLFGYDWQSGKLDPSVMNINGSQSNHLPHLIQV
SINLDSNGNCQRCDVESLNQWNKSSDFPVINPAFSVEDSSESLFLSPKAMKKMMATLS
>Pyrco_DAnjou_new_MAX3.Chr7
MQANPFQVIPKLIFPSLIKLPPVHRSLSPPPTKPPRAISISTPGETNHDPIISSTVDVVDDSVAAFWDYQFLFVSQRSEQ
TEPITLRVVEGSVPPDFPSGTYYLTGPGLFSDDHGSTVHPLDGHGYLRAFQFDGFGGEVKFMAKYVKTEAQVEEHDPTTD
RWRFTHRGPFSVLKGGQKVGNTKVMKNVANTSVLRWGRKLLCLWEGGNPYEIESETLDTVGKVSLMEDCDSGTESGDGGG
GGGGMWDVAARLLKPILYGVFKMPPKRLLSHYKLDARNNRLLMVSCNAEDMLLPCSNFTFYEFDSDFKVLGKQEFNIPDH
LMIHDWAFTDTHYILFANRIKLDAVGAMTAVCGATPMITALSVNPSKSTSPIYLLPRPSNENGRDWRVPIEASSQLWFLH
VCNAFENLDENGNLHIQIHASACSYEWFNFQKLFGYDWQSGKLDPSVMNINGSQSNHLPHLIQVSINLDSNGNCQRCDVE
SLNQWNKSSDFPVINPAFSGSKNTYLYAAATSGSRSSLPHFPFDMVVKLNAASKSVLTWSVGSRRFIGEPIFIPKGYEED
DGYIVVVEYAVSVQRCYLVILDSKKIGGADALVARLEVPKHLNFPLGFHGFWATAA
>Pyrusco7g007300.1
MQANPFQVIPKLIFPSLIKLHPVHRSLSPPPTKPPRAISISTPGETNHDPIISSTVDVVDDSVAAFWDYQFLFVSQRSEQ
TEPITLRVVEGSVPPDFPSGTYYLTGPGLFSDDHGSTVHPLDGHGYLRAFQFDGFGGEVKFMAKYVKTEAQVEEHDPTTD
RWRFTHRGPFSVLKGGQKVGNTKVMKNVANTSVLRWGRKLLCLWEGGNPYEIESETLDTVGKVSLMEGCDSGTESGDGGG
GGGGMWDVAARLLKPILYGVFKMPPKRLLSHYKLDARNNRLLMVSCNAEDMLLPCSNFTFYEFDSDFKVLGKQEFNIPDH
LMIHDWAFTDTHYILFANRIKLDAVGAMTAVCGATPMITALSVNPSKSTSPIYLLPRPSNENGRDWRVPIEASSQLWFLH
VCNAFENLDENGNLDIQIHASACSYEWFNFQKLFGYDWQSGKLDPSVMNINGSQSNHLPHLIQVSINLDSNGNCQRCDVE
SLNQWNKSSDFPVINPAFSGSKNTYLYAAATSGSRSSLPHFPFDMVVKLNAASKSVLTWSVGSRRFIGEPIFIPKGSEED
DGYIVVVEYAVSVQRCYLVILDSKKIGGADALVARLEVPKHLNFPLGFHGFWATAA
>Rosch_v2.0_Chr1g0342921
MLSPLNCRHLQIPNMQASPFQVIPKPIFPSPINIPPVHRRPPSQRALAITTSTANETHTPITMSTLEVVDASVADFWDYQ
FLFVSQRLETNEPVALQVVEGAVPTEFPSGTYYLAGPGIFRDDHGSTMHPLDGHGYLRAFTFDGVNGDKFSVKFMARYVN
TEAKVEEHDPVTNTWRFRHRGLFSMLKRGEKVWNTKVMKNVANTSVLSWGGRLMCLWDGGEPYEIEPERLDTIGKVKLMD
GWDSVVERRSDGGDVWDVAARLLKPILYGVFKMPVKRLLAHYKFDARRNRLILMSCNAEDIFLPRNNFTFYEFDSNFKVV
GKKEFIIPDHLMIHDWAFTATSYILFANRVKLEFTGAMTSFCGITPTIAALSVNPSKETSPIYVLPRFPNEVNYNRDWRV
PVEAPSQFWLLHVGNAYESLDENGNSEIQIQASVCSYEWFTLHKLLGYDWQSGKLDPSIMYLNGNKSKKMPHLVQVSINL
DTGTDGICQRCDIEPLNQWIKSSDFPVINPAFSGSKNKYIYAAAFSGSRRALPNFPYDMVVKLNLSTKSVRTWSADSRRF
IGEPTFIAKGSEEDEGYILVVEVYAVAVQRCYLVILDSKRIGAADTLVARLEVPKHLNFPLGFHGFWASNE
>Rosch_v2.0_Chr1g0342931
MLPPHSHFTFYEFDSSFKEVAKQECTIPDHLMIQDWAFTDTHYILFANRIKLDVVGAMTAVCGTTPMITALSVNPSKDTS
PIYLLPRFPDEVNYNRDWRVPIEAPSQFWLLHVCNAYENLDENGNSEILIHGSACSYKWFNFQKLFGNY
>Rosch_v2.0_Chr1g0348141
MQANPFRFTAKSIFPSLINIPTVHRQHRSPSLPPLLKPPRAISASNPNDAESSTPITMSTLEVVDDSVAAFRDYQFLFVS
QRSETNEPVTLQVVEGAVPPEFPSGTYYLTGPGLFRDDHGSTMHPLDGHGYLRAFTFHGVSGKEVNVMFMAKYVKTEAQL
EEHDPVTGTWRFTHRGAFSVLKGGQKVGKTKFIKNVANTCVLSWGGRLMCLWEGGGEPYEIEKETLETVGKVKLMEDCDP
VVESGSDGRGVWDVAARLLKPILYGVFKKPAKRLLAHYKLDTHKDRLLMMSCNAEDILLPHNTFTFYEFDSNFKEVGKKE
FIIPDHLLIHDWAFTTSYYILFANRVKLNVSGAMTSVCGITPAVTALSVNPTKDTSPIYLLPRFPNDLNCSRDWRVPIEA
PSRFWLQHVGNAYDYLDENGNSEIQIHASVCSYEWFTLQKLFGYDWRSGKLDPSIMNLGRNHCKTLPHLVQVSINLDVHG
ICQRCDVEPLNEWNKSSDFPVINPAFSGCKNNYVYAPSTSGSRSELPNFPFDMVAKLNLSTKSVDTWSAGSRRFVGEPTF
VAKGSEEDDGYILVVEYAAVVQRCYLVILDSKKIGAADALVARLEVPKDLNFPFGFHGCWANNE
>Rosch_v2.0_Chr1g0348171
MHPFDGHGYLRAFTFDGLNGDKFTVKFMARYVNTEAKVEEHDPVTNTWRFRHRGLFSMLKRGEKVWNTKVMKNVANTSVL
SWGGRLLCLWEGGEPYEIEPERLDTIGKVKLMDGWDSVVERRSDGGDVWDVAARLLKPILYGVFKMPVKRLLAHYKFDAR
RNRLLLMSCNAEDIFLPRTNFTFYGAMTSFCGITPTIAALSVNPSKETSPIYVLPRFPNEVNYNRDWRVPVEAPSQFWLL
HVGNAYESLDENGNLEIQIQASVCSYEWFTLHKLLGYDWQSGKLDPSIMYLNGNKSKKMPHLVQVSINLDTDGIYQRCDI
EPLNQWIKSSDFPVINPAFSGSKNKYIYAAAFSGSRRALPNFPYDMVVKVNLSTKSVRTWYADSRRFIGEPTFIAKGSEE
DEGYILVVEYAVAVQRCYLVILDSKRIGEADALMARLEVPKHLNFPLGFHGFWASNE
>Rosch_v2.0_Chr1g0348201
MQTKHFQIIVPKPIFPSMINLPAVHIPPPSTPLLKPPRAISISTPNGSTTPITTVSTPDVVDDSVAAFWDYQFLFVSQRS
ETTKPVTLRVVEGAVPPEFPSGTYYLTGPGLFSDDHGSTVHPLDGHGYLRAFRFDGNNGDEVKVKFMAKYVKTEAQVEEH
DPVTGAWRFTHRGPFSVLKGGQKVGNTKVMKNVANTSVLSWGGRLLCLWEGGDPYEIEPETLATVGKVKLMEGCDPVVVS
GCGGGGGGVWDVAARLLKPILYGVFKMPPKRLLSHYKLDTCRNRLLMMSCNAEDMLLPHSHFTFYEFDSSFKEVTKQEFA
IPDHLMIHDWAFTDTHYILFANRIKLDVVGAMTAVCGTTPMITALSVNPSKDTSPIYLLPRFPDEVNYNRDWRVPIEAPS
QFWLLHVCNAYENLDENGNSEIQIHGSACSYEWFNFQKLFGYDWQSGKLDPSVMNINGSQSKTLPHLVQVSINLDANGNC
QRCDAEPLNKWNKSSDFPVINPAFSGSKNKYIYAAASSGSRSALPSFPFDMVVKLNASTKSVHTWSVGSRRFIGEPTFIA
KGSEEDEGYILVVEYAVAVQRCYLVILDSKKIGAADALVARLEVPKHLNFPLGFHGFWASDK
