# Supplementary material for: Building a foundation for gene family analysis in Rosaceae genomes with a novel workflow: A case study in Pyrus architecture genes
Source: Front Plant Sci. 2022 Nov 14;13:975942. doi: 10.3389/fpls.2022.975942 (PMC9702816; doi:10.3389/fpls.2022.975942)
Supplement: Supplementary file 1 [file DataSheet_1.zip › SupFiles/SupFile1_gene_familiy_sequences/4063.fna]

>gnl_Ambtr_v1.0_evm_27.model.AmTr_v1.0_scaffold00056.38
ATGTTCAACATTGGGGACTATGGACTCAGGCACCTCTTTGATGGCTATGCTACCCTCATCCGCCTGCACTTCGAGAACGGCCGCCTCATCGCAGGCCACAGCCAAATTCAGTCAGAAGCTTACAGGGCCGCCAAATCACATGGCCGCCTTTGCTACCGAGAATTCTCCGAGGTCCCAAAGACCGCCAACTTCCTCGCGTACATCGGCGAGCTTGCCTCCCTAGTCTCTGGAGAATCCTTAACCGACAATGCCAACACTGGTGTCATCAAACTAGGTGATGGTCGGGTCGTTTGTATGACAGAGACAACAAAAGGGTCAATACAAGTCGATCCCAACACTCTGAAAACAATCGGGAAATTTGAATATACTGATAACTTGGGTGGGCTCATACACTCTGCTCATCCAATTGTGACTGACGAGGAGTTTCTGACATTATTGCCAGACTTGGTTTACCCTGGATATAGGGTGGTTAGGATGGTTGCAGGTTCGAATAAGAGAGAGTTGATTGGAAGAGTGGATTGTAGAGGAGGCCCAGCTCCAGGGTGGGTGCATAGTTTCCCAGTGACACAGAATTACATTCTAGTGCCGGAGATGCCGCTGAGATACTGTGTGCAGAACTTACTGAAGGCGGAGCCAACACCACTCTTTAAGTTCGAGTGGCACCCCGAGTCAAAGGGATTCATGCATGTCATGTGCAAGAGGAGTGGCAAAGTTGTTGCCAGCGTTGAGGTGCCACTATACGTGACGTTTCATTTCGTAAATGCCTATGAGGAGCATGACGAGGAAGGGCGCGTGACTGCGATCATTGCTGATTGTTGCGAGCACAATGCAGACGCATCAATTCTTCAAAGGCTTACCTTGCAAAACCTACGATCCTTTTCTGGCAAAGATGTACTACCAGATGCCAGGGTTGGGAGATTTACAATTCCATTGGATGGAAGCCCAATGGGGAAGCTGGAGGCAGCCTTGGACCCAGATCAACATGGAAGAGGGATGGATATGTGCAGCTTCAATCCTGCTTATTTGGGCAAGAAATACAGATACCTCTATGCATCTGGAGCCAAGCGCCCCTGTAACTTCCCAAACACAATTACAAAGATTGATTTGGAGATCAAGACAGCAAAAAACTGGCATGATGAGGGTGGTGTACCCTCCGAACCCTTCTTCGTAGCCAGGCCCGGTGCCACAGCTGAAGATGATGGTGTGGTGATTTCCATGGTAAGCGACAAAGAAGGCGGAGGATATGCAATCTTATTTGATGGCCCCACCTTTGAAGAGATTGCTAGAGCAAGATTTCCTTACGGCCTTCCATATGGCCTCCATGGATGCTGGGTCCCAAAGAAC
>gnl_Ambtr_v1.0_evm_27.model.AmTr_v1.0_scaffold00050.103
ATGGCTTCTTTAACCCTTGGAGCTCCTATAAGTGAGATTTTCAATGTAAAATACAGTAAGGCTTTGCAATTTAGACATGGAAAAGGGTTTGTTAAAGAGTGTTTTCCGAAGAAGAAAGCGGTGATGAATGTTTCCATAGAGGATGTTGGGGGAGGTTCTCAGGTCAGTAGTATCCCGGCCATGAAAACTGAGGCAACAAAGAAGCTCTCGGCTTGGCAAAGCGTACCGAAAGAGCATTGGACAGGTGAATTGGCCGTTGAAGGCGAAATTCCAACATGGCTGAATGGGACATACCTGAGAAATGGCCCCGGTTTGTTCCACATTGGCAAGTACACTTGCCAACACCTATTTGACGGTTATGCAACAGTCATCCGCCTCCACTTCGACAACGGCCGCCTCATCGCAAGCCACCGCCAAGTCGAGTCCAATGCATACAAGGCAGCGAAAGAAAAAGGGCGCCCATACTACCGTGAATTCTCTGAAGTGCTGAGCGATTCCAACTTCCTCTCTCAAATTGGCGAGCTAGCTGGCCTCTTAACCGGCACTTCTCTCACCCTCACTGACAACTCCAATGCTGGTGTTTTTAGGCTCAACGATGGTCGAGTACTATGTATAACAGAAACTGTGGCGGGCGTAGTGGAGATAGACCCTGACACCCTCGAGACTATCGGAAAATTCGAATTTTCCGATGGGCTCGGTGGCCTAGTCCATGCTGCACATCCTATTGTAACTGATAACGAAATGATAACTTTGATGCCAGATTTGTTTAAGCCTGGGTATAGGGTGCTGAAGATGGCTCCGGGTTCAAATAAGAGGGACGTTATTGGGAGGGTGGATTGTAAAGGGGGTCCGGCGCCGGGATGGGTGCATAGCTTTCCAGTGACCGATAATTATGTAGTGGTGCCGGAGATGCCTCTGAGGTACTGCACAAGCAACTTGTTAAAGGCCGAGTTTACACAGCATTACAAGTTCGAATGGCTCCCCGAGTCGAAGGGCTACATGCACATCATGTGCAAGAGGAGCGGGAAAGTTGTAGCAAGTGTGGAGGTGCCATTATACATAACATTCCACTACATAAATGCTTATGAGGATCGCGATGAGGATGGGCGCCTCTCTGTCGTAGTCGATTGTTGTGAGCACAATGCAGACACCACCATACTCCACATACTCGAGCTGCAATCCCTCAGAAAGTATATTGGCCAGGATGTGTTGCCTAATGCTAGGGTAGGGAGATTTAGAGTTCCATTAGATGGGAGCCCAAAGGGAACCCTGGAGTCAGCCGTAGACCCAGATGAACATGGAAGAGGAATGGATATGTGCAGCATCAATCCTGCTTATAGAGGGAAGAAATACAGATATCTCTATTCATGCGGTGCCCAACGTCCATGCAACTTCCCAAACACTCTCACAAAGATTGATCTGGAGAAAAAGACTGCAACGAATTGGCATGATGATGGTGCTGTACCCTCAGAGCCCTTCTTTGTACAAAGGCCAGGTGCCATAGCAGAAGATGATGGTGTGTTGATCTCCCTAATCAGCGAGAAAGACGGTGGTGGATATGCACTCGTGTTGGATGCGACCACCTTCAGTGAAGTTGCCCGAACAAGACTCCCCTATGGTCTTCCATATGGCCTCCATGGATGCTGGATCCCGAAAAAG
>gnl_Aquco_v3.1_Aqcoe4G212100.1
ATGACTTCTATAACTAGATCTCTGATACCTTGTTCAAAATCATCTGTTTTTTATGATCCTGTTAGAAGTGAATTCAAAAACAATATTTGTTTCACCAATCAATCAAAGAGGAACATGACTGTTGTTACAAATGCAGCAACTAATACAGCACCAATATCTATACCAGTGACTGAAAGTGGTGAGCAGAAATCTAAGCTGGCAGCATGGACAAGTGTACAACAGGCCAAATGGGAAGGCGAGCTTGCTGTGGAAGGAGAAATTCCCCTATGGCTGAAAGGAATCTACTTGAGGAATGGACCAGGACAGTGGAAAGTAGGAGACCACACTTTCCACCATCTCTTTGATGGCTATGCCACTCTTATCAAACTTGAATTCGACAATGGTCATTTAAAAGGTGCTCACCGTCAACTTCAATCTGAGGCCTACAAAGCAGCAATAAAGAACAACAAATTATGCTACCGGGAATTCTCTGAGGATCCAATACCAGAAAATTTCATATCTAAGCTAGCTAGTTTGTTTTCTGGTTCATCCCTTACTGACAATGCTAATGCGGGTGTGGTGTTGCTTGGTGATGGACGAGTTTTGTGCATAACGGAAACAATCAAAGGGTCTTACGAGATTGATGCTACCACATTGGAAACAATAAAGAAGTTTGAGTACACTGATAAGTTGGGGACAATATTACAATCAGCTCACCCACATATAATTGACTCTGAGTTTTGGACGCTTTTGCCAGATGTGATTAGGCCTGGATACCAAGTGGTAAAAATGGAACCAGGGACCAACGAAAGGAAGTTGGTTGGGCGGGTCAACTGTCGGGGAGGGCCACAAGTTGGTTGGGTACATTCCTTTCCTTCAACTGAACACTTTGTGATTGTGCCTGAAATGCCATTGAGATATAGCGCCAAGAATCTGCTTAACGTAGAGCCAACTCCTCTGTACAAGTTTGACTGGCTACCAGAAACTAAAGCCTATGTTCATGTTATGTGCAAATCTAGTGGCAACGTTGTGGCTAGTGTGGAGGTCCCTAACTTTGTAACCTTTCACTATATAAATGCGTATGAAGAGAAAGATGAAGAGGGAAGGCTAACAAATATTATAATAGACTGTTGTGAGCACGAAGCAGACACTACAATTCTTCATTGTCTTCGACTACAAGATCTTCAATCAAATGGCGGCATTAATGTCTTACCATTTGCTAGAGTTGGACGTTTTACTATTCCCATGGATGGAAGCCCAAAGGGTACGTTAGAGGCAGCAGTGGATCCAAGCCAACATGGAAGAGGAATGGATACTGCAACGATTAATGCTGATTACTTAGGGAAGAAATATCAATATGTTTATGGTTGTGGAGCTCGTCGCCCGACCAACTTTCCTAACATGCTTTGTAAAGTTGATCTTGTAAATAAGACAACAAATACCTGGTATGATGAGGGGGCAATACCTTCAGAGCCATTCTTTGTGCCACGGCCAGGTTCCACTAAAGAAGATGACGGTGTCGTGATATCTGTTATCAGCAATAGGCATGGAGAAGGATATGCCTTGTTGTTAGATGGATCGACTTTTAAAGAAATTGCTAGAGCAAAGTTTCCCTATGGCCTTCCCTATGGATTGCATGGATGTTGGATTCCAAAAAAA
>gnl_Aquco_v3.1_Aqcoe4G271000.1
ATGGCTACCAAGATACTTTCAGCTGCTGGAAGTACGATGTTGGGCTCCAAATTGACTCTTTCAGGAGAGTCACGTAATGTTAGAGATGAATACTTATTCAAAAAGAGTGTTATCCCTACTAACCGATTAATGAGAGAATTGATTGTTACTAATGTTACAACTAGACCTCCCCTGTCTATGCCAGTACTAACCGAAAGTGATGCTGAACAAGAAAGAAAGTTAGTCGCATGGACAAGTGTTCGACAGGAAAAATGGGAAGGACAGCTAGTTGTCGAGGGGGAGATCCCGCTATGGCTCAACGGAACCTACTTGAGGAATGGCCCAGGACGATGGCACATAGGGGACCATACTTTCCGTCATCTCTTTGATGGTTACGCAACCCTCATTAAACTTGAATTTGATAATGGCAGATCGAAAGGTGCACACCGACAAATTGAGTCTGAGGCCTACAAAGCAGCAATGAAGAACAACAAGTTATGCTACCGTGAATTCTCTGAGGATCCAAAGCCAGAAAATTTTCTGTCTTTTGTTGGTGAGCTAGCTAGCTTGTTCTCTGGTGCATCACTAACTGATAACGCCAATGCAGGTGTTATGCAGCTAGCAGATGGGCGTGTTTTGTGTATAACTGAAACAACCAAAGGATCTTACGAGATCGATCCTACCACCTTAGAGACTATTGGGAAGTTTGAGTACACAGATAACTTGGGCACAATACTACAAGCAGCCCATGGCAATGTGACAAAAACCGACTATCTGACAATTTTGCCTGACATGATAACCCCAGGATACCAAGTGGTAAGAATGGAAGCAGGGACAAATGAAAGGAAATTGCTTGGGAGGGTCAATTGCCGAGGTGGCCCCCAAGTTGGGTGGGTACATTCATTTCCTGTGACGGAAAACTACGTGATTGTACCAGAGATGCCATTGAGATATAGCACCCAGAATCTTCTTAATGTTGAACCCACTCCACTTTACAAGTTTGCATGGCTACCGGAATCAAAAGGCTATATGCATGTTATGTGCAAAGCCAGTGGCAACATTGTAGCGAGCGTGGAGGTCCCTCTTTTTGTAACGTTCCACTATTTAAATGCATACGAAGAAACAGACGAAGATGGAAGGCTGACAAATATCATAGTAGACTGTTGTGAACATGAAGCAGACACTACTATACTCGATGTTCTCAGGTTACAAAACCTTCGATCGAATGGGGACATTAATATGTTGCCATTCGCAAGAATTGGACGATTTACACTTCCCATGGACGGAAGCCCGATGGGTACGCTCGAGGCAGCCGTGGATCCAACACAACATGGAAGGGGAATGGATACAGCTACCATCAATAATGAATACATAGGGAAAAAACATAGATATGTTTATGGTTGTGGAGCACATCGCCCTACCAACTTCCCTAACATGCTTACGAAAGTCGATGTAGTGAACATGACAACAAAAACCTGGCACGATGAGGGTGCAATACCCTCGGAGCCATTCTTTGTGCCTCGGCCAGGTGCCATAGAAGAAGACGATGGTGTGGTGATCTCTATGATCAGTGATAGAGATGGTGAAGGATATGCCTTGTTGTTAGATGGAACTACATTTGAAGAAATTTCTAGAGCGAAGTTTCCTTATGGTCTTCCCTATGGATTACATGGATGTTGGATTCCAAAAAAC
>gnl_Aquco_v3.1_Aqcoe7G159700.1
ATGGCTTCCTTAAGGTTTACAGCAGCAGGAAGTAAGATTTTAGGATCGAGTTCAGTTCATTTGGGGGACTCAAGTCATGATGCAAACAAACTTTCCTTCAAAACTGGTATTAATTCAACAACGAATCCGTCCATGAAGGACTCAGTTGTTACTAGAGTTGCAACTAGATCACCACCAGTATTCATGCCATCTCCAAAAATCAAAACGGACCATGAAAGCAAGCTAGCAGCATGGAAAAGTATCCAGCAAGAGAGATGGGAGGGAGACTTAGTCGTCGAAGGAGAAATCCCGATATGGCTGAAAGGAACCTACATAAGAAATGGTCCTGGACTGTGGCACATAGGAGACTACAACTTCCGTCACCTTTTCGATGGGTATTCAACGCTTGTTGGTCTTCATTTTCAAAAAGGTCGATTGAGAGCTGCCCACAGACAACTTGAATCTGATGCCTATAAAGCGGCAAAGAAGAACAAGAAATTATGTTATCGTGAATTCTCTGAGGCACCAAGGACTGAAAATTTCCTCTCTTACGTTGGGGAGCTTGCAAATTTGTTCTCAGGTGCATCACTAACCGATAACGCCAATACTGGCGTGGTCAGGCTTGGTGATGGACGTGTTGTGTGCTTGACAGAGACAATCAAAGGGTCAATCCAGATCAACCCAGACACCCTGGAAACTATTGGCAAGTTTGAGTACACCGATTCATGGGGCGGACTAATCCATTCCGCTCACCCAATTGTGACTGAGTCTGAATTCCTGACACTTTTGCCAGACCTGATAAAGCCAGGGTACGTAGTGGTAAGGATGGAGCCAGGGACAAATGAAAGGAAAGTGGTCGGGAGGGTGAATTGTCGGGGCGGGCCCTCACCAGGATGGGTACATTCGTTCCCTATAACGGAACATTACATAATTGTGCCGGAGATGCCATTGAGATATTGCGCTCAGAATCTACTTAGAGCCGAGCCCACCCCACTGTACAAATTTGAGTGGCACCCGAGTTCCAAAGCTTTCATGCATGTTATGTGCAAAGCTACTGGCAATATTGTGGCAAGCGTGGAGGTCCCTCTTTACGTGACATTCCACTTTATAAATGCATACGAAGAGAAAGATGATGAAGGGAGGGTGACTGCAGTCATAGCAGATTGTTGCGAGCACAATGCAAACACTTCTATACTCGACATGCTTAGACTCCAGCATCTTCGATCGTATAAGGGTGATCATGATGTGTTACCAGATGCAAGGGTTGGACGTTTTACTATACCTTTAGATGGAAGCCCAATGGGTAAGCTGGAGGCAGCTTTGGATCCAAATCAACATGGCAGAGGAATTGATATGTGTAGCATCAATCCTGCTTACTTGGGCAAAAAGTACAGGTATGCTTATGCTTGTGGAGCACAACGCCCTTGTAACTTCCCCAACACCCTCACCAAGATTGATTTAGCGGAAAAGACTGCAAAGAATTGGTTTTCTGAGGGTGCAGTGCCTTCGGAGCCATTCTTTGTTGCACGGCCGGGTGCCACAGAAGAAGATGATGGTGTGGTGATCTCAATGATCAGTGATAAAAATGGTGAAGGATATGCATTGTTATTAGATGGGTCAACATTCAAAGAAATTGCTAGAGCAAAGTTTCCCTATGGTCTTCCCTATGGATTACATGGATGTTGGATTCCAAAAGAA
>gnl_Aquco_v3.1_Aqcoe7G159600.1
ATGGCTTCTTCAATGTCTGCAGCAACTGCAAGTAAAACTTTTGGATCGAATGCGACATTTTCAGGTGATGTTAAGGAAGCAATTGCTTTCAAGAAAACTGTTGTCTCAACAAAACGATCAATGAGGGAGATGATCATTACTAATGTGGCAACTAGACCACCTGTGTCTATGCCAGTCACTGAAAGTGGTCAGCCAGAGACTAAGCTAGCAGCATGGACTAGTGTTCGACAGGAGAAATGGGAAGGAGAGCTAGTCGTCGAGGGTGAAATCCCAATATGGCTGAAATGGTCCAGGCTATGGCACATAGGGGACTACAACTTCCGTCACCTTTTCGATGGCTATGCAACACTAGTCGGTCTTCACTTCGAAAATGGTAAACTGAAGGCAGGACACAGGCAAATAGAATCAGAGGCCTACAAAGCAGCAAAGAACAACAAAAAATTATGCTACCGTGAATTCTCTGAAGCCCCAAAGGCTGAAAATTTCCTCTCTTACCTGGGAGATCTTGCGAGTTTATTCTCAGGTGCATCCCTAACCGATAATGCCAATACAGGTGTGATCAAGCTAGGTGATGGACGTGTTGTGTGCTTAACTGAGACAATCAAAGGGTCGATCGAGATCAATCCACACACTTTGGAGACTATTGGAAAATTTGAGTACACAGATACGTATAGCGGGATAATCCATTCGGCTCACCCTATTGTGACTGAATCCGAATTCTTGACACTTTTGCCAGACTTGATAAAACCAGGGTACGTAGTTGTAAGGATGGAGCCAGGGGAAAATGAGAGGAAAGTGATTGGACGGGTGGATTGTCGAGGCGGGCCGTCACCTGGGTGGGTACATTCGTTCCCTGTAACGGAACATTACATAATTGTGCCGGAGATGCCACTGAGATATTGCGCTCAGAATCTACTTAAAGCCGAGCCCACACCACTATACAAGTTTCAGTGGCATCCTGAATCTAAAGCCTTCATGCATGTTATGTGCAAAGCTACTGGCAACATTGTGGCGAGCGTGGAGGTCCCGCTATTTGTTACATTCCACTTTATAAATGCGTACGAAGACAAAGACGAGGATGGGAGGGTGACGGGGATTATAGCAGACTGTTGCGAACACAATGCAAACACTACTATACTTGACATGCTTAAACTTCAAAATCTCCGATCCTTCAATGGTGATGATGTGTTGGCAGATGCAAGGGTTGGGCGTTTTACTATTCCGTTTGATGGAAGCCCAATGGGTAAGCTAGAGGCAGCCTTGGATCCAAATGAACATGGGAAAGGGATGGATATTACAGATATGCTTAATGCTTGTGGAGCCGAACGCCCTTGCAACTTCCCTAATACCCTCACCAAGATAGATTTAGTGAATAAGACGGCGAAAAACTGGTACGACGAGGGTGCAGTGCCTTCGGAGCCATTCTTTGTACCACGCCCGGGTGCCACAGAAGAAGACGATGGTGCAGTGATCTCAATGATCAGCGATAAAAATGATGAAGGATATGCCTTGTTGTTAGATGGATCCTCATTCGAAGAAATTGCTAGGGCCAAGTTTCCCTATGGACTTCCTTACGGATTACATGGATGCTGGGTACCAATGAAG
>gnl_Arath_TAIR10_AT4G32810.1
ATGGCTTCTTTGATCACAACCAAAGCAATGATGAGTCATCATCATGTTTTGTCGTCAACTAGAATCACTACTCTTTATTCCGACAATTCCATCGGCGATCAACAAATAAAAACAAAACCTCAAGTCCCTCACCGGTTATTTGCTCGGAGGATCTTCGGTGTAACCAGAGCTGTAATTAATTCAGCGGCACCGTCTCCGTTGCCGGAGAAAGAGAAGGTGGAAGGTGAGAGACGGTGTCATGTTGCGTGGACAAGTGTACAACAAGAGAATTGGGAGGGTGAACTTACTGTCCAAGGAAAGATACCCACTTGGCTGAATGGTACGTACCTAAGAAACGGTCCTGGTCTATGGAACATTGGAGACCACGATTTCCGGCATCTCTTCGACGGCTACTCCACACTCGTCAAGCTTCAATTCGATGGCGGTCGTATATTCGCCGCCCACCGTCTCCTTGAATCCGACGCTTACAAAGCCGCCAAGAAACACAATAGGCTTTGTTACCGTGAATTCTCCGAGACTCCAAAATCGGTGATCATAAACAAAAACCCTTTCTCCGGGATCGGAGAAATCGTCAGGCTTTTCTCCGGAGAGTCTTTAACGGACAACGCCAACACCGGAGTGATCAAACTCGGTGACGGGCGGGTCATGTGTCTGACGGAGACTCAAAAAGGATCGATTTTAGTCGACCATGAGACGCTAGAGACGATCGGGAAATTTGAGTACGACGACGTATTGTCCGATCATATGATCCAATCAGCGCATCCGATAGTGACGGAGACGGAGATGTGGACGTTGATACCGGATTTGGTTAAACCGGGTTATCGGGTCGTGAGGATGGAAGCCGGGTCGAATAAAAGAGAGGTTGTGGGGCGGGTGAGGTGTCGAAGTGGGTCGTGGGGACCCGGTTGGGTCCATTCGTTTGCGGTGACGGAGAATTATGTTGTAATACCGGAAATGCCCCTGAGATATTCGGTGAAGAATCTTCTTAGAGCTGAGCCGACGCCACTTTACAAGTTCGAGTGGTGTCCCCAAGACGGAGCTTTTATTCATGTCATGTCCAAACTCACCGGAGAAGTCGTGGCTAGCGTGGAGGTTCCAGCATACGTAACGTTTCACTTCATAAACGCGTATGAAGAAGATAAAAATGGCGATGGAAAAGCGACGGTCATCATTGCAGATTGTTGTGAACACAACGCCGATACTCGGATACTCGATATGCTCCGTCTCGATACCCTACGTTCTTCCCATGGTCACGACGTTTTACCCGATGCTAGGATCGGGAGATTCAGGATACCATTGGACGGGAGCAAATACGGGAAACTAGAGACAGCCGTGGAGGCAGAGAAGCATGGGAGAGCGATGGATATGTGCAGCATCAATCCTTTGTATTTGGGTCAAAAATACCGTTACGTTTATGCATGCGGTGCTCAACGACCTTGTAACTTCCCCAATGCTCTCTCCAAGGTTGATATTGTGGAGAAGAAAGTGAAGAACTGGCACGAGCATGGTATGATACCATCTGAACCATTCTTCGTGCCTCGACCCGGTGCAACCCATGAGGATGATGGAGTGGTGATATCGATAGTAAGTGAAGAAAATGGAGGAAGCTTTGCAATCTTGCTTGATGGGAGCTCCTTTGAAGAAATAGCAAGAGCCAAGTTTCCCTATGGCCTTCCTTATGGCTTGCATGGTTGCTGGATCCCCAAAGAT
>gnl_Betvu_v1.2_Bv2_032350_kesy.t1
ATGGCTACTCATGTGGCCACTAGATTGCCTCCTGTAATTGCTCCTCTTCCTACACCAGAAAAGGAAAAAACAAAGAATGGTGGCACACTAACTGCTTGGACAAGCATTAAGCAAGAAAGATGGGAGGGTGAGCTTCTTGTGCAAGGTCATATACCTTCATGGCTGCGTGGAACATATCTAAGAAATGGTCCAGGCTTATGGCATACAGGAGACTACCATTTCCGGCATCTTTTTGATGGTTATGCCACCCTTGTCAAGCTTCACTTTGAGAACGGAACGCTCGTCGCCGGCCACCGCCAGCTCGAATCCGAGGCGTATAAGGCAGCAAAGAAGAATAAGAAAATATGTTACCGGGAATTTTCTGAAACCCCTAAACCTAAAAATTTCTTGGCTTACATTGGTGACTTAGCCAAACTCTTTTCTGGTGCTTCACTTACTGATAATGCTAATACAGGAGTGGTGAGGCTTGGAGATGGACGAGTAGTATGTCTTACAGAGACACAAAAAGGATCCATAATAATTGACCCTAACACGTTGGAAACGTTGGGAAAATTTGAGTTTAATGACCCTTTTGAAAGGTTACTCTTACACTCAGCTCATCCAATTGTAACAAAAAATGAGATGTTGACTTTACTACCAGATTTGGTCAACCCAGGATATTTAGCGGTCAGGATGAAAGCAGGATCAAATGGACGGCGGGTGATTGGTAGAATAAATTGTCGTGGTGGGCCCACCCCTGGGTGGGTCCACTCTTTTCCTGTGACTGAAAATTACATAATTGTGCCAGAAATGCCCTTGAGATATTGTGTAAGGAATTTGTTGAGGGCTGAACCTACACCACTTTACAAGTTTCAGTGGCACCCTGAATCTAAAGCATTTGTGCATGTGATGTGTAGATTCAGCGGCAGCTTGGTGGCAACGGTAGAGGTGCCATTGTTCTTGACATTCCATTTCATAAACGCGTATGAGGAAACAGACGAGGAAGGCAACGTAACAGCAATTATTGCAGACTGTTGTGAGCACAATGCAGACGCTTCTATCCTTGACAAGCTAAGGCTCACAAATTTGCGCTCATTTATAGGCCAAGATGTTCTTCCAAATGCAAGGGTTGGTCGTTTCAGAATTCCCATGAATGGAATGCCATACGGGAAACTAGAGGCAGCACTGGATCCAGAGGAGCATGGGAGGGGCATGGATATGTGCAGTATCAACCCTTCCTACTTGGGTAAAAAATACCGTTACGCTTACGCTTGTGGGGCTCGCCGCCCTTGTAACTTCCCCAACACTCTTACAAAGATTGATTTGGTTGAGAAGAAGGCAAAAAATTGGTATGAAGAGGGTGCTGTCCCTTCTGAGCCATACTTCGTGGCTCGCCCTGGGGCAACTGAGGAGGACGATGGAGTGGTAATATCGGTGGTTAGTGGGAAAAATGGAGAAGGATATGCATTGCTTCTTGATGGTTGTACCTTTGAAGAGATTGCGCGTGCGAAATTCCCTTATGGTCTTCCTTATGGCTTGCATGGATGTTGGATTCCTATGGAT
>gnl_Carpa_v0.4_evm.TU.contig_24654.4
ATGGCTTCCATTCATTTTTCAGCTAATATTCTTCCCCCAAATATGATTAACCACCCTTGTGATTACATAAAATATGGTTTTCCCTTAGGAAACAGCGTATCTTCGAAACGAGACTTAACCATCACCAAGGTTGCTACGCAGTTGCCTGTAGTCGGAGCTCCATCACTGGAGACCGAAATAATGGGTAACCGGAATCACGTTGCATGGACAAGTGTCCGGCAAGAGCGATGGGAGGGAGAGCTCGCAGTTGAAGGAGAAATACCATTGTGGCTGAATGGCACTTATTTAAGGAATGGCCCTGGTATGTGGCATATAGGAGATTATAATTTTCGGCACCTGTTTGATGGGTATGCCACCATTGTCAAGCTCCAGTTCCAGAATGGTCATTTAGTGGCTGGTCATCGGCAGATCGAATCAGAGGCTTATAAGGCTGCAAAGAAAAACAACAAGCTTTGTTACAGAGAATTCTCAGAAGCACCAAAACCAAAAAATTTCTTGAATTATATAGGAAACTTGGCCAAACTCCTTTCTGGCGCATCATTGACTGACAATGCTAATACTGGTGTTGTGAAGTTAGGTGATGGTCGAGTAGTTTGCCTAACAGAGACCCAAAAAGGTTCAATAATTATCGATCCTGACACCCTTGAAACGCTTGGAAAATTCGAATATAGTGACTTATTAGGTGGATTGCTCCACTCGGCTCATCCAATAGTTACAGATACAGAATTTTTGACATTATTGCCCGATTTGGTAAATCCGGGATACTTGGTGGCAAGAATGGAGGTTGGATCCAATGAGAGGAAGGTAATAGGTCGTGTCAACTGTCGTGGTGGTCCAAGTCCCGGTTGGGTCCATTCATTCCCAGTTACAGAGCATTACATCATTATACCTGAAATGCCATTAAGATATTGTGCGAAGAATTTGCTTAAGGCTGAACCCACACCGCTCTATAAGTTCGAATGGCACCCTAACTCCAAAGCTTTTATGCATGTCATGTCCAAGGCTAGTGGTAAAATTGTGACAAGTGTAGAAGTACCATTGTATATAACATTCCACTTCATCAATGCATACGAAGAGATTGATGAGGAGGGGAGGGTGATAGGCGTGGTCTCCGATTGTTGTGAACACAATGCAGATACTAGCATTCTTGATAAACTTCGTTTACAAAAGTTACGTTCACTTTCTGGTCAAGATATATTGCCAGATGCTAGGGTAGGGAGATTTATAATACCATTTCATGGGAGTCCTTGTGGGAAGTTGGAGGCAGCTTTAGACCCAAATGAGCATGGCAGAGGCATAGATATGTGCAGCATTAACCCTAACTATTTGGGCAAAAAATACAGATATGCTTATGCCTGTGGGGCACAGCGCCCTTGTAATTTCCCTAATACCCTAACTAAGCTTGATTTAGTACAGAAAAAGGCCAATAATTGGTACGAGGAGGGTGCAATTCCCTCCGAACCATTGTTTGTGAGTCGACCTGGCGCAACAGAGGAAGATGATGGCGTGGTGATCTCCATGGTAAGTCAAAATAATGGCGGAGGCTATGCATTGCTACTAGATGGATCCAGCTTTGAAGAACTTGCAAGAGCAAAATTCCCTTACGGCCTACCATATGGCTTGCATGGCTGCTGGGTTCCTAAGAAA
>gnl_Elagu_v2.0_p5_sc00059.V1.gene229
ATGGCATCTATTTTGTTCTCTCCTGCCCATCAACCCACTGCTATCTTCCCTTCCATTAGGTCCGGTCCATCAACACTCGGTTCGATCCTTCCGAGGGGTCGACGTCAAGAAAAATTAGAGTCCCGTAAGCTGAGTGTCGCAACCGAGCCACCGATCACTATCCCATTGCGGTCGGTGGAATCCGAAGTTTGGGGCCATGGGAAGCTCGCGGCCTGGACCAGCATCCGGCAGGAGCGGTCGGAGGGGGAGCTCGTAATAGAGGGAAAGATACCACTTTGGCTCAACGGCACCTACCTAAGGAACGGCCCCGGCCTATGGAACATAGAGGACTACAACTTCCGCCACCTCTTCGATGGCTATGCCACCATCGTCCGCCTCCACTTCGACAGCGGCCGGCTTCTCTTCGGCCACCGCCAAGTCGAGTCGGAGGCCTACAAAGCCGCCATGAAGCACAGACGCCTCTGCTTTCGCGAATTCTCCGAAGCTCCGAAACCCGACAGCTTCCTCGCCTACGTCGGCGAGCTTGCCAGCCTTTTCTCCGGCGCCTCCCTCACCGACAACGCCAACAGCGGGGTCGTCAAGCTCGGCGACGGGCGGGTCGTCTGCCTCACCGAGACCATCAAGGGCTCCATCCAAATCGATCCCGACACGCTGGACACCATCGGGAGGTTCGAGTACACCGACAATTTGGGCGGTCTGATCCACTCGGCGCATCCTATCGTGACCGACTCGGAGTTCCTGACGCTGTTGCCGGACTTGGTGAGGCCGGGTTACACAGTGGTGAGAATGGCGCCGGGGAGCAACGAGCGGAAAGTGATCGGTAGGGTGAGTTGCCGGGGAGGCCCGGCGCCGGGGTGGGTGCACTCGTTTCCGGTGACCGAGCACTATGTGGTGGTGCCGGAGATGCCACTAAGGTACTGTGCCCAGAATCTTCTCAAGGCTGAGCCCACTCCACTGTACAAGTTCGAGTGGCACCCGGACTCCGGTAGCTACGTGCATGTCATGTGTAGAGCTAGTGGGAAAATTATGCTCCAATGCAATAACAGGGTGGGCCGTTTTCGAATACCTTTGGATGGGAGCCCAGTACGGGAGCTGGAGGCAGCACTGGACCCTGATGAGCATGGAAAGGGGATGGACATGTGCAGCATCAACCCGGCCTATCTGGGCAAGAAGTATAGATATGCCTATGCCTGTGGGGCCCAAAGGCCGTGCAACTTCCCCAACACTCTCACAAAGATCGATTTGGTAAAGAAGAAGGCAAAGAACTGGCACGACCAGGGTGCAGTGCCTTCAGAGCCCTTTTTCGTAGCCAGACCTGGGGCTACTGAGGAGGATGATGGCGTGGTCATATCCATCGTCAGTGCTGAAAACGGGGAAGGTTATGCACTGGTCCTCGATGGGTCCACCTTCGAGGAGATCGCACGAGCCAAATTCCCCTATGGACTTCCTTATGGGCTGCATGGGTGTTGGGTTCCGAAGAAGGCTCCA
>gnl_Elagu_v2.0_p5_sc00310.V1.gene46
ATGTGGAAATATGTTGCAATTGCGCAGGGCACCACCCAAGTCTCCATGGCTGCTGCTTTATTCTCTCCTGCTCTTCAAGCCACTGCTATCTTCCCTTCCACCTGGTATGAGTCGAAGAGGTCCAGTCCATCAAAACTTGCTGGTTCGATCCTTTCGAAGGGCCGACGGAAAGATTTAGAATCCCTTAGGGTGAGCGTCGCAACCGAGCCACGAGTCACTGTCCCATGGCAGTCGGTCGAGACCGAAGGTGATGGTGATGGGAAGCTCGCGGCGTGGACCAGCATCCGGCAGGAGCGGTGGGAAGGGGAGCTGGTGGTAGAGGGAGAGATCCCACTTTGGCTGAACGGTACGTACATAAGGAATGGGCCCGGACTCTGGAACATAGAAGACTACAACTTCCGCCACCTCTTCGATGGCTACGCCACCATCGTCCGCCTCCACTTCGACCACGGTCGGCTCTTCTTCGGTCACCGCCAAATCCAGTCGGAGGCATACAAAGCTGCCATGAAGAACAAGCGCGTATGCTACCGCGAATTCTCCGAAGTCCCGAGACCCGACAGCTTCCTCTCCTACGTTGGCGAGCTCGCCAGCCTCTTCTCCGGCGCCTCCCTCACCGACAACGCCAACACCGGGGTCATCAAGCTCGCCGACGGCCGGGTCGTCTGCCTCACCGAGACCATCAAGGGCTCCATCCAGATCGATCCCCACACGCTCGAGACCATCGGGAAGTTCGAGTACACCGACGACTTGGGAGGTTTGATCCACTCGGCGCATCCCATCGTGACCGAGACGGAGTTCTTGACTCTGCTGCCCGACCTCGTGAGGCCTGGGTACACGGTGGCGAGGATGGAGCCGGGGACCAACGAGAGGAAGGTCATCGGCAGGGTGAACTGCCGGGGAGGCCCGGCGCCGGGGTGGGTGCACTCTTTTCCGGTGACGGAGCACTACGTAGTGGTGCCGGAGATGCCGCTGAGGTACTGCGCCCAAAATCTTCTCAGGGCCGAGCCCACACCGCTGTACAAGTTCGAGTGGCACCCAGAATCCGGAAGCTACGTGCATGTCATGTGTAAAGCTAGTGGAAAAGTTGTGGCAAGTGTGGAGGTGCCGCACTACGTTACGTTCCATTTCATCAATGCATATGAGGAGAGGGATGAGGAGGGTAGGGTCACGTCCATCATTGCCGACTGCTGCGAGCACAACGCCGACACCACCATTCTTGACAAGCTTCGCCTGCAGAATTTGAGGTCATTCTCTGGTCAAGACGTCCTGCCGGATGCTAGGGTGGGCCGTTTTCGGATACCTTTGGATGGGAGCCCAGTAGGGGAGCTGGAGGCAGCACTGGACCCAGATGAGCACGGAAGGGGGATGGACATGTGCAGCATCAACCAGGCTTATCTGGGCAAGAAGTATAGATACGCCTATGCCTGTGGTGCCCAAAGGCCGTGCAACTTTCCCAACACCCTCACAAAGATCGATTTGGTGAAGAAGAAGGCCAAGAACTGGCATGATGAGGGTGGAGTGCCTTCAGAGCCCTTTTTTGTAGCCAGACCTGGAGCTACTGTGGAGGATGATGGTTCAACCATGAGGCAGCCGCTTCGTGAAAAGAAAACGGATGACAAGGTCAGTCTCCGGTCCAGGCTGCTATACGGTTTGCACAATGTCAATTTCTTGCCAAATACAAGATTAGACATGCCGATAGCCGATAGCCGA
>gnl_Eucgr_v2.0_Eucgr.C02930.1
ATGGCTTCCATAAGCTTCTTAGCCAGTCCAAACTACGTTTCGCACTCTATCAAGGCATCTTCCAAAAGCTTTGATCATTTGAAAGACGGGTTCTCCTTTGGAAATAATAACTTCCCCGGGAGGAACTCATGGGGCGACCCTCAAGAACTCACCATCGCGAACGTCACTAGCCAGGCCTCGGTCATCTCTCGGCCATCGCTGGGAAAAGAAGTTGTCAGCCAGCCAAATCACGTCGCCTGGATGAGCGTCCGGCAACACCGGTGGGAGGGCGAGCTGGTCGTCAAAGGAGAGATACCTCTCTGGCTGAACGGAATATATCTGAGGAACGGTCCTGGACTATGGCACGTCGGAGACTACAACTTCCGGCACCTCTTCGACGGCTACGCCACGTTGGTAAAGCTCCAGTTTGAGAACGGGCAGTTAGTTGCCGGCCACCGCCAGATCGAATCCGAAGCGTACAAGGCCGCGATGAAGAGCAATAAGGTATGTTACCGAGAATTCTCCGAGGTTCCTAAGGCAGACAATTTCCTGTCCTATGTCGGCGAACTTGCTAGCTTGTTCTCCGGGGCGTCGCTGACTGACAACGCCAACACGGGCGTCATCAGGCTCGGAGACGGACGAGTGGTTTGCCTCACTGAGACGCAAAAGGGGTCCATAATGATCGACCCAACCACGCTCGAGACCTTGGGGAAGTTCGAGTATACCGACTCCTTAGGGGGTTTGATACACTCAGCCCATCCGATCGTGACCGATACCGAGTTCCTTACGCTGCTGCCTGACCTGATCAACCCAGGCTACTTGGTGGTGAGGATGGAGCCAGGATCGAACGAGAGGAAGGTGATTGGGAGGGTGAATTGCCGGGGTGGCCCGGCACCCGGTTGGGTCCACTCATTCCCCGTGACCGAGCACTACGTCGTCGTGCCAGAGATGCCCTTGAGGTACTGCGCGCAAAACCTTCTAAGGGCTGAGCCGACCCCGTTGTACAAGTTCGAGTGGCATCCGGACTCCAAAGGGTTCATGCATATCATGTGCAAAGCCAGTGGAAAAATCGTGGCAAGTGTGGAGGTTCCTTTGTACGTGACCTTCCACTTCATCAACGCGTATGAAGAGACGGACGAAGATGGGCGAGTTGTGGCCGTGATCGCGGATTGCTGCGAGCATAACGCGGACACGACCATCCTCGAGAAGCTCAGGCTCCAAAACCTTCGCTCTTTTGCCGGCCAAGATGTACTTCCCGATGCTAGGGTCGGGAGGTTCATAATACCATTAGATGGGAGTCCGTATGGGAAGTTGGAGGCAGCATTGGACCCAGATGAACATGGGAGAGGCATGGACATGTGCAGCATCAACCCTGCCTTTTTGGGCAAAAAATACAGATTTGCCTATGCTTGCGGTGCCCAACGCCCTTGCAATTTCCCCAACACCCTTACCAAGATTGATCTAGTGGAAAAGAAGGCTAAGAATTGGCACGAGGATGGTGCCGTGCCCTCAGAACCATTCTTCGTGGCTAGGCCAGGGGCCACCGAGGAAGATGATGGTGTGGTGATCTCAATGATTAGTGAGAAAAATGGAGATGGGTATGCATTGCTGCTTGATGGCTCCACTTTTGAGGAGATTGCCAGAGCAAAGTTCCCCTATGGCCTTCCTTATGGTCTCCATGGTTGCTGGGTCCCAAAAAAA
>gnl_Eucgr_v2.0_Eucgr.C02932.1
ATGGCATCGATAAACCTCATAGCTAGTGCAAGCTATGTTTTGCACTCTATCAAAGCATCTTCCAAGAGCTCTGATCATTCGAAAGATGGGTTTCCCCTCAGAAATAAGAATTTGTTCAGGATGAACGCGCGAGGCAACCTTCGAAAACTGACCATCGCGAACGTTGCAAACGACGTCCCAGTCGTCTCTCAACCATCACTCGGGAAAGAAACCTTGGGCGACCAGAATCACGTCGCGTGGACGAGCGTCCGGCAACACCGGTGGCACGGCGAGTTGGTAGTCGAAGGAGAGACACCTGACTGGCTGAACGGAAGTTATCTAAGGAATGGTCCCGGTCTATGGCATGTCGGAGACCACAACTTCGGTCACCTCTTTGATGGCTACGCTATGGTGGTAAAGCTGCAGTTCGAGAATGGAAGAATAATTGCTGGCCACCGCCAGATCGAATCCGAAGCATACAAGGCCGCAATGAAGCATAATAAGCTAATCTACCGAGAATTCTCTGAGGTCCCCAAGGCAGACAATTTCCCATCCTATATCGGCGAACTTGCTGGCTTGTTCTCTGGGGCGTCTTTGACTGATAATGCCAATACAGGAGTCTTCAAGCTCGGAGATGGACGAGTGATTTGCCTCACGGAGACACAAAAAGGGTCGATAATCATCGACCCAACCACGCTTGAGACCTTAGGGAAGTTCGAGTACACCGACTCCGTAGGGGGTCAGTTACAATCCGCTCATCCGATCGTGACTGATACTGAATTTCTAACGGTGTTGCCGGACTTGATCAACTCAAGGTACTTGGTGGTGAGGATGGAGCGAGGATCAAATGAGCGGAAGGTGATTGGGAGAGTGGAGTGTCAAGGTGGCCCCAAACCCGGTTGGGTCCATTCGTTCGCCATTACCGAGCACTACATCGTCGTGCCGGAGATGCCCTTGAGGTACAGCGTAAAAAACATCCTCAAGGCCGAGCTCGGTCCGCTGTACGCGTTTGAGTGGCTCCCAGAATCCAAAGGGTTCGTGCATGTTATGTGTAAAGCCAGCGGCAAAATCGTGGCAAGTGTGGAGGTTCCCTTGTACATGACGTTTCACTTCATCAATGCATACGAAGAGACGGACGAAGATGGGCGAGTCGTGGCCGTGATCGCCGATTGTTGCGAGCATTATGGGGACACAACCATCCTCGAGAAGCTCAGGCTCCAAAACCTTCGCTCCTTCGCCGGCCAAGATGTACTTCCTGATGCTAGGATTGGGAGGTTCACAATACCATTAGATGGAAGTCCATATGGGAAGCTGGAGACAGCATTGGACCCAAATGAACATGGGAGAGGCATCGACATTTGCAATATCAACCCTGCCTTTTTGGGCAAAAGATACAGATTTGCCTATGCTTGTGGGGCCCAACGCCCTTGCAATTTCCCCAACGCCCTCACTAAGGTCGATCTAGTGGAGAAGAAGGCGAAGAATTGGCATGAAGATGGCGTCGTGCCGTCAGACCCATTCTTCATTGCAAGGCCTGGGGCGACAGAGGAAGATGATGGCGTCGTGATCTCAATGATTAGTGAGAAAAATGGAGGTGGGTATGCGTTGCTGCTTGATGGCTCCACTTTTGAGGAGATTGCCAGAGCAAAGTTCCCTTATGGCCTTCCTTATGGTTTCCATGGTTGCTGGATCCCAAAGAAG
>gnl_Manes_v6.1_Manes.16G075700.1
ATGGCTTCTTTAGCATCTGCCGCCAGAGGTTGCTACAACATGCCGGTTTCCGACAAGTATGAGCATAAAAGACAAGGCTTTTCCTTAAGCAAAGTCATTTTTGCCGGAAAACGTGACCCTAGAGACTCCGTTATCACAAATGTTGCTACCAAAATGCCTTCAATCGTTCCATCACCTGAGAAAGATGATGTTGGTGCTGGCCGGAATCATGTTGCCTGGACTAGTGTCCGGCAAGAGAGATGGGAAGGAGAGCTTCTTGTACAAGGAGAGATTCCATTATGGCTGAAAGGGACGTACCTTAGAAACGGACCTGGACTCTGGCACATAGGGGATTATAATTTCCGGCATCTCTTTGACGGCTATGCCACATTAGTCAAACTCTATTTCGAGAACGGTCGATTAGTTGCCGGTCACCGCCAAATCGAATCGGAGGCTTACAAGGCAGCGAAAAAGAATAACAAGCTATGTTTCCGTGAATTCTCTGAGGTGCCAAAACAAGAAAACTTTTTGGCTTATATTGGGGAGATTGCAAACCTCTTCTCCGGTGCTTCCTTAACAGACAATGCCAACACCGGCGTCGTCAAGCTTGGCGACGGCCGTGTTGTTTGCTTGACAGAAACACAAAAAGGGTCAATTATAATTGACCCGGAAACACTAGACACGTTAGGGAAATTTGAGTATAGCGATTCACTAGGGGGTTTAATTCACTCGGCGCATCCAATAGTGACAGATAACGAGTTCTTGACTCTGTTGCCGGATTTGTTGAAGCCGGGGTATTTGGTGGTGAGAATGGAGCCTGGAAGCAATGAGAGGAAGGTGATCGGAAGGGTAGATTGCCGGGGAGGGCCGGCGCCTGGGTGGGTACACTCTTTTCCTGTGACTGAAAATTATGTGATAGTACCAGAAATGCCATTGAGATATTGTGCAAAGAATTTGCTAAAAGCTGAGCCCACACCACTTTACAAGTTTGAGTGGCATCCTCACTCTAAAGGGTTTATGCATGTCATGTGTAAAGCTAGTGGCAAGATAGTGGCAAGCGTAGAGGTGCCTCTATATGTGACATTTCATTTCATCAATGCATACGAAGAGAGAGATGAAGAAGGGAGGGTGACTTCAATCATAGCAGATTGTTGTGAACATAATGCAGACACTACCATTTTAGAGAAGCTTAGGCTGCAAAATCTACGAGCTTTCATGGGCATGGACGTGCTCCCAGATGCTAAAGTAGGAAGGTTCATAATTCCTCTAGATGGGAGTCCATGCGGCAAGTTGGAGGCAGCATTGGACCCAGATGAGCATGGAAGAGGCATGGACATGTGCAGCATTAACCCTGCATATTTGGGCAAAAAATATAGATATGCTTATGCATGTGGAGCCCAACGCCCATGTAATTTTCCCAACACTCTCACTAAGATTGATTTAGTGGAGAAAAAGGCCAAGAATTGGTATGATGAAGGTGCTGTGCCTTCTGAACCTCTTTTTGTGGCTCGCCCAGGAGCTACAGAAGAAGATGATGGTGTGGTAATCTCCATGATTAGTGAGAAAAATGGAGATGGATATGCACTGTTATTAGATGGATCCACATTTGAAGAGATTGCAAGAGCCAAGTTTCCTTATGGTCTACCGTACGGGCTGCATGGATGCTGGGTGCCTAAGAAA
>gnl_Medtr_Mt4.0v1_Medtr3g109610.1
ATGGCTTTCACAGCCTCGCCAGCTATAATAAGAAACCCCATTTCAAAGCAAAATATGGTTGTTTGTGACATGCTTGATAACACTTGTAGGAAAAAGTTTTCATTTCGAAACAAGGGCATCTATAAAGGCCAACATAATCTTCGAGATCATTTGACCGTCACAAATGTTGTTAGTCCATCGCGTGTGATTGCTCCACCTCCACCACCGGAGAAACGTTCAGAGACCACCGGCGACCACCAACACCATGTTGCATGGACTAGTATCCCTCAAGAGAGATGGGAAGGAGAACTGCTTGTTCAAGGACATATTCCACTCTGGCTGAAAGGAACGTACATAAGGAATGGCCCAGGTATGTGGAACATAGGGGACTACAACTTCAGGCACCTCTTTGACGGGTACGCCACCTTGGTCGGCCTTCACTTCGAGGATGGGCGGTTAGTAGCCGGCCATCGGCAAGTTGAATCTCAAGCTTATCAAGCAGCAAAGAAAAATCAGAAGATATGTTATCGTGAATTTTCTGAAGTCCCTAAGGCTGAAAATTTCTTAGCCTATGTAGGGGAGCTAGCAAACCTTTTCTCCGGTTCCTCACTTACCGACAATGCCAATACAGGCGTGGTGAAGCTCGGTGATGGGAGGGTGGTTTGTTTGACGGAGACACAAAAAGGGTCAATAGTGATAGACCCTGACACATTGGAGACAATTGGAAAGTTTGACTACAGTGATTCTTTGGGGGGTCTTATTCACTCTGCACATCCCATTGTCACGGATAACGAGTTTTTAACATTAATCCCTGACCTTGTAAAACCAGGGTACTTAGTGGCGAGGATGGAACCTGGCTCTAATGAGAGGAAGGTTATTGGACGGGTCGATTGTCGGGGCGGTACTTCACCCGGTTGGGTTCATTCCTTTCCCGTTACTGAACACTATGTTATTGTGCCTGAAATGCCATTGAGGTATTGTGCTCAGAATTTGCTCAGGGCTGAACCAACTCCGTTGTACAAATTTCAGTGGCATCCTGAGTCCAAAGCTTTTATGCATGTTATGTGCAAGACTAGTGGAAAGATTGTGGCAAGTGTGGAAGTGCCTTTGTTCGTTACTTTCCATTTCATAAATGCATATGAAGAGGAAGATGAAGATGGGAGGGTAACTGCTGTTATTGCTGACTGCTGTGAGCACAATTCAAACACCGACATTCTTGACAAGCTTAGATTACAGAACCTTCGCTCATTTAACGGCGAAGATGTTCTGCCAGATGCTAGGGTTGGTCGGTTTAGAATACCACTGGATGGAAGTCCATATGGAACATTAGACGCAGCATTAGACCCAAATGAACATGGGAAAGGCATGGACATGTGCAGCATAAACCCTAATTATCTAGGGTTGAAGTACAGATATGCCTATGCTTGTGGAGCACAGCGCCCTTGTAACTTCCCCAACACCCTCACCAAGATCGATCTACAATCAGAAAGGGCTAAGAACTGGTATGAAGAAGGTGCTGTACCCTCGGAACCATTTTTTGTGCCTCGACCAGGAGCAACAAAGGAAGATGATGGTGTGGTAATCTCCATAATCAGTGAGAAAAATGGAGAAGGATATGCTTTGGTTTTAGATGGTTCCACTTTTGAAGAGATTGCCAGAGCTAAGTTCCCTTATGGACTTCCATATGGGTTGCATGGATGTTGGGTTCCAAAACAG
>gnl_Medtr_Mt4.0v1_Medtr7g063800.1
ATGGCTTTCACAGCCTCACCAGCTCTAATAAGAAACCCCATTTCGAAGCAAAATGTGGTTGTTTGTGATATGCTTGATAACACTTGTAGGGACAAGTTTTCATTTCGAAACAAGGGCATCTATAAAGGCCAACGTAATCTTCAAGATCATTTGACCGTCGCAAATGCTGTGAGTCCATCGTGTGTGATTGTTCCACCTCAACCACCGGAGAAACGTTCAGAGACCACCGGTGACCACCAACACCATGTTGCATGGACTAGTATCCATCAAGAGAGATGGGAAGGAGAACTGCTTGTTCAAGGACATATTCCACTCTGGCTGAAAGGAACGTACCTAAGGAATGGCCCGGGTATGTGGAACATAGGTGACTACAACTTCAGGCACCTCTTTGACGGGTACGCCACCTTGGTCGGGCTTCACTTTGAGGACGGGCGGTTAATAGCCGGCCATCGGCAAGTTGAATCTCAAGCTTATCAAGCAGCAATGAAAAATCAGAAGATATGTTACCGTGAATTTTCTGAAGTGCCTAAGGCTGAAAATTTCTTAGCCTATGTAGGGGAGCTTGCAAGCCTTTTCTCTGGTTCCTCACTTACCGACAATGCAAACACAGGCGTGGTGAAGCTCGGCGATGGGAGGGTGGTTTGTCTGACGGAGACACAAAAAGGGTCGATAGTGATAGACCCTGACACATTGGAGACAATTGGAAAATTTGAGTACAGTGATTCTTTGGGGGGCCTTATTCACTCTGCACATCCCATTGTCACAGATAAGGAGTTTTTAACGCTAATCCCTGACCTTATAAAACCAGGGTACATGGTGGCGAGGATGGAACCTGGCTCTAATGAGAGGAAGGTTATTGGACGGGTCGATTGTCGGGCCGGTACGTCACCCGGTTGGGTCCATTCCTTTCCTGTTACTCAACACTATGTTATTGTGCCTGAAATGCCATTGAGGTATTGTGCTCAGAATTTGCTCAGGGCTGAACCAACTCCATTGTACAAATTTCAGTGGCATCCTGAGTCCAAAGCTTTTATGCATGTTATGTGCAAGACGAGTGGAAAGATTGTGGCAAGTGTGAACGTGCCTTTGTTCGTTACTTTCCATTTCATAAATGCATATGAAGAGGAAGATGAAGATGGGAGGGTGACTGCTGTTATTGCAGACTGCTGTGAGCACAATTCAAACACTGACATTCTTGACAAGCTTAAATTACAAAACCTTCGCTCATTTAATGGCAAAGATGTTCTACCAGATGCTAGGGTTGGTCGGTTCAGAATACCACTAGATGGAAGTCCATATGGAACATTAGAAGCAGAATTAGACCCAAATGAACATGGGAAAGGCATGGACATGTGCAGCATAAACCCTAATTATTTAGGGTTGAAGTACAGATATGCCTATGCTTGTGGAGCACAACGCCCTTGTAACTTCCCCAACACCCTCACCAAGATCGATCTTCAATCAGAAAGGGCTAAGAACTGGTACGAAGAAGGTGCTGTACCCTCAGAACCATTCTTTGTGCCTCGACCAGGAGCAACAGAGGAAGATGATGGTGTGGTAATCTCCATAATCAGTGAGAAAAATGGAGAAGGATATGCATTGGTTTTAGATGGTTCCACTTTTGAAGAGATCGCTACAGCTAAGTTCCCTTATGGACTTCCATATGGGTTGCATGGATGCTGGGTTCCGAAACAG
>gnl_Mimgu_v2.0_Migut.A00205.1
ATGGCTTCCCTCTCATTTTCTTCCTCCCTCAAACCCTGCAGCAACAATTATTCCCGAAAAATCGTTACTCGTTATCGAGCAAAACACGATTACAATACGGATTACCAAAGTCGAGGTTTAACCATCTCGAACGTTGCCACTAAACCACCTTCAAATGTCGTGATTCCCTCGAAACAAGACGATGAAAACATTAAAAAAAATGTTGCTTGGACAAGTGTAAAACAAGAAAGATGGCAAGGAGATCTTCTTGTTCAAGGAGAAATCCCACTTTGGCTGAATGGAACATACCTAAGGAACGGGCCGGGCCTATGGAACATCGGAGACTACAACTTCCGCCACCTCTTCGACGGCTACGCCACCCTAGTCCGCCTCCACTTCGAAAACGGCCGCCTAGCAATGGCCCACCGCCAGATCGAATCCGACGCATACAAAGCCTCCATAGAAAACAAGAAACTCTGCTATCGAGAATTCTCCGAAGTCCCGAAAACAGACAGTTTCTTGTCCTACATCGGAGACATAGCCAAGCTATTCTCCGGCGCATCATTGACCGACAACGCAAACACTGGCGTGGTCAAACTGGGCGACGGGCGGGTCGTCTGTCTTACAGAAACAATAAAAGGGTCGATTGTGATCGACCCGAATAACTTGGATACGATAGGGAAGTTCGAGTATAGTGACAATTTGGGCGGGTTGATCCACTCGGCCCACCCGATTGTGACGGATAGTGAGTTCTTGACTTTGCTACCCGATCTGATAAACCCGGGTTATGTTGTTGTGAGGATGGAACCCGGGTCGAACGAGAGGAAAGTGATCGGTCGGGTCAATTGCCGAGGCGGGCCCTCTCCGGGTTGGGTCCACTCTTTTCCGGCGACTGAGCATTACGTGGTGGTGCCGGAGATGCCGCTTAGGTATTGTGCCGGAAATTTGCTCAAGGCGGAGCCCACGCCTTTGTATAAGTTCCAATGGCACCCTGAGTCCAAAGCTTACATGCATGTTATGTGCAAAGCTAGTGGCAATGTTGTGGCAAGTGTTGAGGTTCCGCTATACGTGACGTTCCATTTCATCAACGCGTACGAGGAGAAAGACGAAGAAGGAAGGGTGACGGCCATTATTGCCGACTGTTGCGAACACAACGCCGACACCACCATCTTGCAGAATCTCACCCTCCAAAATCTCCGGTCATTCTCCGGTGAAGATGTGCTACCAGATGCAAGGGTCGGAAGATTCAGGATTCCGATGGATGGGAGCTCATATGGGAGTTTGGAAGCAGCTTTGGACCCAAATGAACATGGTAAAGGCATGGATATGTGCAGCATAAACCCTAATTTTCTGGGCAAGAAATATAGATACACTTATGCATGTGGTGCTCAAAGACCTTGCAATTTCCCTAACACCCTCACTAAGATTGATCTGATGAACAAAACGGCAAAGAATTGGGTGGACGAGGGCTCGATACCATCCGAGCCCTTCTTCGTGGCTCGCCCAGGTGCTACAGAAGAAGATGATGGTGTCGTGATTTCGATGATCAGCGACAAAAACGGGGAAGGATACGCGTTGTTGTTAGACGGATCTACTTTTCAAGAAATTGCCAGAGCTAAGTTCCCTTACGGTCTTCCTTACGGCCTGCATGGATGTTGGGTTCCAAAGACA
>gnl_Musac_v1_GSMUA_Achr2T09410_001
ATGACTTCCACCTTGTTCCTTTCTTCACTTCAATCCACCGCATCCCCTCGAAACTGCAGGTTCCATATGCCGTCCTCCTCGTCGTCGTCGTCTGGGTCTGGTCGGCCCAGTTTTGATTCGTTTGATACGATATGTCGTCGACGACGACGAGCTTGGGAGTCTGCCAAGGCCAGCGTCGGGGTCGAACCACGACCCACGGTCTCCGTCGGACCGGCCGAGACCGGGCCCGTCGACTGCGGCGGGAAGCTCGCCGCCTGGACTAGCATCCGGCAAGAGCGGTGGGAAGGGAAGCTGGTTGTGGAGGGAGACGTCCCTCGCTGGCTGAACGGTACATACCTGAGGAACGGCCCGGGCTTATGGCACATCGATGAGTACAACTTCCGCCACCTGTTCGATGGCTACGCCACCCTCGTCCGTGTCTACTTCGAGCAGGGCCGCGTCATGGCCTCGCACCGCCAGGTCGAGTCCGAGGCGTACAAGGCCGCCATGAAGAACCGGCGGCTCTGCTACCGCGAATTCTCTGAGGCCCCCAAGCCGGCCAACTTCCTCGCGTACGTGGGCGAGGTCGCCAGCCTCTTCTCCGGCGCGTCGCTCACCGACAACTCCAACACCGGCGTCGTGAGGCTCGGCGACGGCCGAGTTCTCTGCCTCACGGAGACCATCAAGGGCTCCATCCAGATCGACCCCGACACGCTCGAGACCATAGGAAAGTTCGTGTACGAAGACAACCTGGGCGGGCTGATACACTCGGCGCATCCGATCGTGACGGAGTCCGAGTTTTTGACGCTGTTGCCGGACCTCGTGAGACCGGGGTACTTGGTGGTGACGATGAAGCCCGGCAGCAACGAGCGGAGGGTGATGGGGAGGGTGAACTGCCGCGGGGGCGCGGCGCCCGGGTGGGTGCACTCGTTCGCGGTGACGGACCGGTACGTGGTGGTGCCGGAGATGCCGCTGAGGTACTGCGTCCACAACCTGCTGAGGGCTGAGCCAACCCCGCTGTACAAGTTCGAGTGGCATCCCGAGTCCGGGAGCTACATGCACGTCATGTCCAGAGCCACCGGAAAGATCGTGGCAAGCGTTGAAGTCCCTCCATTCGTGACCTTCCATTTCATCAATGCATACGAGGAGGTAGACGAGGACGGAAGGATCACCGGAATCGTAGCCGATTGCTGCGAGCATAACGCCGACACCAGCATCCTGGATTTGCTTCGCCTCCAAAATCTGAGATCATTTACCGGTCTTGATGCATTGCCGGATGCCAGGGTAGGCAGGTTTAGGATTCCTATGGACGGGCGTCCGAGGGGGGAGCTGCATGCAGCACTGGACCCAGAGGAGCACGGCAGAGGAATGGACATGTGCAGCATCAACCCGGCCAACCTGGGGAAGAAGTACAGATACGCCTACGCCTGCGGGGCCAAACGCCCCTGCAACTTCCCCAACACCCTCACCAAGATCGATTTGGTGGAGAAGAAGGCGAAGAACTGGCACGAGAACGGTGCAGTGCCTTCAGAGCCATTCTTCGTGGCGAGGCCAGGGGCCACCGAGGAGGATGACGGCGTGGTGATCTCCGTAGTGAGCGACAAAAACGGAGAAGGGTACGCACTGGTTTTGGACGGGGTCAAATTTGAGGAGATCGCACGAGCCAAGTTCCCCTACGGACTTCCCTATGGGCTGCACGGGTGCTGGGTTCCAAACAAG
>gnl_Musac_v1_GSMUA_Achr6T26310_001
ATGGCTTCCACCTTATTCTTCCTCCCTTCACCTAAAACCACTGCTTCCCCCTCCAACAGACTCTCCGTTCCTGGGTTTCGTCCTCCGAGACTTCACTCGCTTAGATGGCGACCGGCAGTTTCCGTCAGGGCCAGCATCGCCACCAAACCACGGCCCACGGTCGTCCCCTTTGACCCAGCCGTCGAGACCAAACAGGACGTCGGCAGCGGCCGGAAGCTGGCGGCGTGGACCAGCATCCGACAGGAGCGGTGGGAAGGGGAGCTGGTCGTGGAGGGAGAGATCCCACTGTGGCTGAAGGGCACGTACCTGAGGAACGGGCCGGGCATATGGAACATCGACGACTACAACTTCCGCCACCTCTTCGACGGCTACGCCACCCTCGTCCGCGTCTGTTTTGAGCACGGCGGCGTCACGGCCTCGCACCGACAGATCGAGTCCGAGGCGTACAAAGCCGCCATGACGAACCGGCGGCTCTGCTACCGCGAGTTCTCCGAGGCCCCCAAACCTACCAGCTTCCTCGCCTACGTGGGCGAACTCGCAAGCCTCTTCTCCGGTGCGTCCCTCACCGACAACTCCAACACCGGCGTGGTCAGGCTCGGGGACGGCCGCGTGGTGTGCCTCACCGAGACCGTCAAGGGCTCCGTCCAGATCGACCCTGACACGCTCGACACCGTAGGGAGGTTCGTGTACGAAGACAACTTGGGCGGGCTAATACATTCGGCGCATCCGATAGTGACCGAGTCGGAGTTCCTGACGCTGTTGCCGGACTTGGTGAGGCCGGGTTACCTGGTGGTGAGGATGGAGCCCGGCAGCAACGAGCGGAAGGTGGTGGGGAGGGTGAATTGCCGGGGCGGGCCGGCTCCCGGGTGGGTGCACTCCTTCGCTGTCACGGACCGCTACGTGGTGGTGCCGGAGATGCCGCTGAGGTACTGCGTGCACAACCTGCTGAGGGCTGAGCCCACGCCGCTGTACAAGTTCGAGTGGCACCCCGAGTCCGGCAGTTACATGCACGTCATGTCCAAGGCCACCGGAAAGATCGTGGCCAGCGTTGAAGTCCCTCCGTTTCTGACCTTCCATTTCATCAATGCATACGAGGAGGTAGACGAAAACGGAAGAGTCACTGGAATCATAGCCGATTGCTGTGAGCACAACGCCGACACCAGCATCCTGGACATACTTCGCGTCCAAAATCTGAGATCGTTTACTGGTCTGGACGTACTACCTGATGCTAGGGTGGGAAGGTTTAGGATCCCCTTGGATGGGAGCACGAGAGGAGAGTTGCTTGCAGCACTGGACCCAGAGGAGCACGGGAGGGGAATGGACATGTGCAGCATCAACCCGGCCTATCTGGGGAAGAAGTACAGATACGCCTACGCCTGTGGAGCCAGACGCCCCTGCAACTTCCCCAACACCCTCGCCAAGATCGACTTGGTGGAGAAGAAGGCAAAGAACTGGCACGAGGACGGTGCGGTGCCTTCGGAGCCATTCTTCGTGGCACGGCCAGGGGCCACCGAAGAGGATGATGGTGTCGTGATCTCCATAGTGAGTGACAAAAATGGAGAAGGGTACGCACTGATGTTGGACGGAGCCACCTTCGAGGAGATCGCACGAGCCAAGTTCCCCTACGGACTCCCCTATGGCTTGCACGGATGCTGGGTTCCGAAGATG
>gnl_Nelnu_v1.0_NNU_003407-RA
ATGGCTTTCACAGTGTCTAGTACTACTGTTGCAGGAGGCAACGTTTTTCCGTCCATTTGGACGGATTCCGATGACTCTGGACGTAATATTATTAGTAGAAATGGATTTTCCTTGATGAACAAGGGATCACTACTACATCTCTCGACTAAGGGTCGCAACAGGCGGGCTTTAAGCGTCACCTGCAGCGTTGCCACCCGACCACTTTTTTCTGTTCCATCATCACCTCCACCGAGGGAAAGCAGCCATGAACGAAAGCTATCAGCTTGGACAAGCATACGACAGGAGAGATGGGAAGGAGAGCTGCTCGTTGAGGGCGAGATTCCATTATGGCTGAGAGGGACCTACCTGAGGAATGGACCAGGGCTGTGGAACATCGGAGACTACAGCTTCCGGCACCTGTTCGATGGCTACGCCACCCTGGTCGGACTTCACTTCAACAACGGCCGCTTGACAGCCGGCCACCGTCAGATAGAGTCGGAGGCCTATAAGGCAGCTATGAAGAACAAGAGGCTATGCTACCGTGAATTCTCCGAGGTCCCAAAGCCGGCCAATTTCTTCTCATATGTAGGCGAACTAGTTAACCTGTTCTCCGGTGTATCGTTGACAGATAACGCCAACACCGGCGTGGTTATGCTTGGAGACGGTCGAGTCGTGTGCCTGACAGAGACAGTGAAAGGATCGATTCAGATCAACCCGGATACACTGGAGACAATAGGGAAGTTCGAGTATAGCGACAAGTTGGGTGGGTTGATCCACTCGGCGCACCCGGTGGTGACCGAGTCGGAGTTCTTGACGCTATTACCTGATTTGGTGAACCCAGGGTACGTGGTAGTTAGGATGGAAGCAGGGACGAACGAGAGGAAGGTGTTAGGAAGAGTGAATTGTCGGGGTGGACCGTCTCCGGGTTGGGTCCACTCGTTCCCTGTGACGGAGAATTATATAATTGTGCCAGAGATGCCGTTGAGGTATTGCGTTCAGAATCTATTGAGGGCTGAGCCTACACCACTGTACAAGTTTGAGTGGCACCCTGAATCCAAGGCCTTCATTCACGTTATGTGTAGAGCCACAGGCAAAATAGTGACCACCGTGGAGGTGCCTCTGTACGTGACTTTCCACTTTATAAATGCATACGAAGAGAAAGATGAGGATGGTCGAGCAACAGCCATCATCGCCGACTGTTGCGAGCACAATGCCGACACCACAATTCTTGAGAAGCTCAAGCTACAGAATCTCCGATCACTCTCCGGCGAAGATGTATTGCCTGATGCTAGCGCAACTGGGAAGCTAGAGGCAGCGTTGGACCCAGACCATCATGGAAGAGGGCTGGACATGTGCAGCATCAACCCTGCTTTCCTGGGCAAGAAATACAGATATGCTTATGCTTGTGGAGCCCGACGCCCTTGTAACTTCCCCAATACTATCACTAAGATCGACTTGCTCAAGAAAACGGCGAAGAATTGGCATGAAGAGGGTGCTGTGCCATCAGAGCCATTTTTTGTAGCCCGTCCTGGCGCAACAGAAGAAGACGATGGTGTGGTTATCTCCATGGTCAGTGCTAAGAACGGTGAAGGTTACGCACTGTTGTTAGACGGTTCCACCTTTGAAGAGATTGCCAGAGCAAAGTTTCCTTATGGTCTTCCATACGGGCTACATGGATGCTGGGTTCCAAAGAATGCGGAAAATCCACTACTGGGATTGATAACTATGAAGAACAAAAAGCAGCATTTTGATAGA
>gnl_Orysa_v7.0_LOC_Os01g38580.1
ATGGCGACCTCCCTGACCCTGATCGCCACACCATGCACGGCTCCTAGATCATCCTCGTCCTTCGCACTCGCTCCACGGCTGCCGCCTCGTTGCAGCAACGCGACTGCAGCACGTCGCCGCGCCGTGAGGGCAACCACGCTGCAATCGGATCAGGAACCTGCAGGATCAGGAGACAGCGGCGCCACGACGACGAAGCTGTCTGCCTCGACCAGCGTCCGCCAAGAACGCTGGGAAGGCGACCTGCCCATCGAGGGATGCCTCCCTCCTTGGCTGAATGGCACGTACATCAGGAACGGGCCGGGGATGTGGGACGTCGGGGAGCACGCGTTCCACCACCTGTTCGACGGCTACGCGACGCTCGTCCGCGTCTCCTTCCGCGGCGGGGGTGGTGCGCGCGCCACGGGGGCGCACCGGCAGATCGAGTCGGAGGCGTACAGGGCCGCCGTGGCGCGCGGCCGCCCGGTCCTCCGCGAGTTCTCCCACTGCCCCGCGCCGGCCAAGAGCCTGCTCCACCGCTTCGGCGATCTCGTCGGCCTCGTCACCGGCGCCGCGCTCACCGACAACCCCAACAGCGCCGTGCTGCCGCTCGGCGACGGCCGGGTGATGTGCCTCACCGAGACCACCAAGAGCTCCGTCCTCATCGACCCGGACACGCTCGAGACGGTGGGCAGGTTCCGGTACACGGACAGGCTGGGTGGCATGGTGCAGTCGGCGCACCCGATCGTGACCGACACGGAGTTCCTGACGCTGCTGCCGGACCTCGTCCGTCCGGGCCACCTCGTCGTGAGGATGGAGGCCGGGAGCAACGAGAGGAAGGTGATCGGGAGAATGGACTGCCGCGGCGGGCCGTCGCCCGGGTGGCTGCACTCGTTCGCCGTCACGGAGAAGTACGCCGTCGTGCCGGAGATGCCGCTCCGGTACTCCTCCGCCAGCCTGCTCGCCTCCGAGCTCGCCCCGTTCTACGCCTTCGACTGGGTCCCGGCGTCCGGCAGCTACATGCACGTCATGTGCAAGTCCACCGGCAAGACCGTGGCGAGCGTGGAGGTGCCTCCTTTCATGGCGATCCACTTCATCAACGCATACGAGGAGGAAGGCGACGAGGCCGCCGTCGTTGTCGACTGCTGTGAGCACTACGGTGACCCTGCCATCATCGAGACACTCGTCCTCAGTAGACTGAGATTGTTAAGGGGCAAGGACGTTTTACCTAACGCCAGGGTGGGGCGGTTCAGGATCCCGCTGGATGGGAGCCCGTTCGGCGAACTTGAGACGGCGCTGGACCCGGAGGAGCACGGGCGGGGGATGGACATGTGCAGCATCAACCCGGCGCGCCTCGGCAGGAAGTACCAGTATGCCTACGCGTGCGGCGCGCGTCGCCCGTGCAACTTCCCCAACACGCTCACCAAGATCGACCTGGTGGAGAAGAAGGCCAAGAGCTGGCACGAGGAGGGCTCCGTGCCGTCCGAGCCTTTCTTCGTCGCGAGGCCGGGAGCCACCGACGAAGACGATGGAGTGGTGATATCTATTGTAAGCTCCGACGATGGCGAAGGGTACGCACTGGTGCTAGACGCGACCACGTTTGAGGAGATTGCGCGCGTCAGGTTCCCCTACGGATTGCCCTACGGCTTCCATGGCTGCTGGATCCCTGCGACGGAAGAG
>gnl_Orysa_v7.0_LOC_Os01g54270.1
ATGTCTCCCGCTATGCTGCAGGCGTCGTCGCTGTGCGTATCCGCGGCGCTGTCAGGCGCCGCGAGCCGGCCGGGCCGCCTGGCCAGCCAGGGGCACCAGGGCAAGCGGGCCGTGGCGCAGCCTCTCGCGGCTAGCGCCGTGACGGAGGCAGCGCCGCCCGCGCCGGTCGTCGCGCCGCCGGCCCGCCCCGTCGACGCCCCGCGGCGCCGTGGCGGACGTGGCGGCGGCGGAGGCGGCGGCGAGCTCGTGGCGTGGAAGAGTGTACGGCAGGAGAGGTGGGAGGGTGCGCTCGAGGTGGACGGAGAGCTGCCTCTCTGGCTGGATGGCACGTACCTGAGGAACGGCCCGGGACTATGGAACCTCGGCGACTACGGCTTCCGGCACCTGTTCGACGGCTACGCGACGCTGGTGCGCGTCTCGTTCCGCGGCGGCCGCGCCGTGGGCGCGCACCGGCAGATCGAGTCGGAGGCGTACAAGGCGGCGCGCGCGCACGGCAAGGTGTGCTACCGCGAGTTCTCGGAGGTGCCCAAGCCGGACAACTTCCTGTCCTACGTCGGCCAGCTGGCGACCCTCTTCTCGGGCTCGTCGCTCACCGACAACTCCAACACCGGCGTCGTCATGCTCGGCGACGGCCGCGTGCTCTGCCTCACGGAGACCATCAAGGGCTCCATCCAGGTCGACCCGGACACGCTCGACACGGTCGGCAAGTTCCAGTACACGGACAAGCTGGGCGGGCTGATCCACTCGGCGCACCCGATCGTGACCGACACCGAGTTCTGGACGCTGATCCCCGACCTGATCCGGCCCGGCTACGTGGTGGCGAGGATGGACGCCGGTAGCAACGAGAGGCAGTTCGTCGGCAGGGTGGACTGCCGCGGCGGGCCGGCGCCAGGGTGGGTGCACTCGTTCCCCGTCACCGAGCACTACGTCGTCGTGCCGGAGATGCCGCTCCGCTACTGCGCCAAGAACCTCCTCCGCGCCGAGCCCACGCCGCTGTACAAGTTCGAGTGGCACCTCGAGTCCGGCAGCTACATGCACGTCATGTGCAAGGCCAGCGGCAAGATTGTGGCGAGCGTGGAGGTGCCGCCGTTCGTGACGTTCCACTTCATCAACGCGTACGAGGAGACGGACGAGGAGGGGCGCGTGACGGCGATCATCGCCGACTGCTGCGAGCACAACGCCAACACCGCCATCCTCGACAAGCTCCGCCTCCACAACCTCCGCTCCTCCAGCGGCCAGGACGTCCTCCCCGACGCCAGGGTGGGGCGGTTCAGGATCCCCCTGGACGGGAGCCAGTTCGGCGAGCTGGAGACGGCGCTGGACCCGGAGGAGCACGGGCGGGGCATGGACATGTGCAGCATCAACCCGGCGCACGTCGGCAGGGAGTACCGGTACGCCTACGCCTGCGGCGCCCGCCGGCCGTGCAACTTCCCCAACACGCTCACCAAGGTCGACCTGGTGGAGAGGACGGCCAAGAACTGGCACGAGGAGGGCTCCGTGCCGTCCGAGCCCTTCTTCGTGCCACGCCCCGGCGCCACCGAGGAAGACGACGGCGTGGCGATATCGATGGTGAGCGCCAAGGACGGGTCGGGCTATGCGCTGGTGCTGGACGGCAAGACGTTCGAGGAGGTCGCGCGGGCCAAGTTCCCCTGCGAGGAGAAGCCCATCCGCCATTTGTCATCCGCCGAAGATCACCGGAAAGTCATCGCCGGCCATCTCCTTCGCCGTTCATCGCTGCTTTCCGACGTTCCGGAGGAGAGCGTTTTTGTTGAGGAAGCTCCTGGTTTGGAATGGTACATTTCTGGTTTGGAGATAGATCTATACAGCCGGTGGCTGGCGAACCCGGTGGTCGTCCCGAAGGCCAACGGCAAGCTCCGGATGTGCATCGACTACACGGACCTCAACAAGGCATGCCCTAAAGATCCCTTCCCTCTACCACGCATAGATCAGATAGTCGACTCCACTACGGGGTGCGACCTTTTGTGTTTTCTAGATGCCTACTCTGGGTATCACCAGATCTGCATGGCTAGGGAAGATGAGGAAAAAACTGCCTTCATTACTCCTGTGGGCACTTTTTGTTATACAACTATGCCTTTTGGGTTAAAGAATGCAGGCCCTACCTTTCAGCGCATGACTCGTATTACTTTGAGTAATCAGATAGGGTGTAATATAGAGGCGTATGTCGATGACCTGGTGGTAAAGACGCGCCACCAGGACACGTTGCTGCAGGATTTGGCCGAGACTTTCGACAGTATTAGGTCCACGCGCGTGAAACTGAACCCTGATAAGTGTGTGTTCGGTGTGCCGGCGGACAAACTTCTCGGTTTTCTAGTCTCCTCCCGAGGCATAGAAGCTAATCCCGAGAAAATATGCGCGATAGAGAGGATGCGCCCCCAGCAAGCT
>gnl_Phavu_v2.1_Phvul.009G109700.1
ATGGCTTCCACAACCATGCCTTCACTCAGAAACTCCATTTCTTCCCCAACTATGCTTCTTCCTGCCATGTCTGATCATAACAATCATATTTTACTTCCAAATAAACTCCTCATCAATAAAGGGCAACGCAATCTCCGAGACTTAACCGTTGCAAATGTTGCAACTCCATCATTACCCGTGATTGCCCCACCAACACCGGAGGAACAACGGTCAGGAACCACCGGCGGCCGCCGCCACCACCACCATCATGTTGCATGGACTAGTATCTCGCAGGAGAGGTGGGAAGGAGAGTTACAAGTTGAAGGACAAATACCACTATGGCTGAAAGGAACGTACCTGAGGAATGGGCCTGGGATGTGGCACATAGGGGACTACAACTTCCGCCACCTCTTCGACGGTTACGCCACGCTGGTGAAGCTTCAACTCCAGGACGGCCGGTTATTCGCCGGCCACCGTCAAATTGAATCGGAGGCGTACCGGGCGGCGAAGAAGAACCAAAAGATATGTTACCGGGAGTTTTCGGAAGTGCCTAAGGCGGCGAATTTCCTGGCGTACGTGGGAGAGCTGGCGAACCTGTTCTCCGGCGCGTCTCTGACGGACAACGCAAACACCGGCGTGGTGAAGCTGGGGGACGGGAGGGTGGTGTGTCTGACGGAGACGCAGAAGGGGTCGATTGTGATTGACCCTGAGACGCTGGAAACGGTGGGGAAGTTCGAGTACAGTGACTCGTTGGGGGGTCTGATTCACTCTGCGCATCCCGTTGTAACGGATAAGGAGTTTGTGACGTTGTTGCCGGATCTGGTGAGACCAGGGTACCTTGTGGTGAGGATGGAGCCTGGCACCAGTGAGAGGAGGGTAATTGGGCGGGTCAATTGTCGGGGAGGTCCTTCACCCGGTTGGGTTCACTCTTTCCCTGTCACCCAACACTATGTTGTTGTGCCTGAAATGCCGTTGAGGTACTGTGCTCAGAATCTGCTCAAGGCTGAGCCTACTCCTTTATACAAGTTTGAATGGCACCCTCAGTCTAAAGCTTTTATGCATGTCATGTGCAAGACTAGTGGAAATATTGTGGCAAGTGTGGAAGTGCCTCTGTTTGTTACTTTCCATTTCATTAATGCGTATGAGGAGGAAGACGAAGATGGGAGGGTGACGGCCATTATTGCCGACTGTTGTGAGCATAATTCGGATCCTACCATTCTTGACAGGCTTAGGTTACAGAATCTTCGTTCTTTTAATGGTGAAGATGTTCTACCCGATGCTAGGGTTGGACGGTTCAGAATACCACTGGATGGAAGTCCAAGTGGAACACTAGATGCAGCATTGGACCCAGATGAACATGGGAAAGGCATGGACATGTGCAGCATAAACCCTAATCATCTAGGGAAGAAATACAGATATGCGTATGCTTGTGGAGCACGGCGACCTTGTAACTTTCCCAACACCCTCACCAAGCTTGATTTGGAATCGAAAAAGGCTAAGAACTGGCATGAAGAAGGTGCCGTGCCCTCAGAACCATTCTTTGTGGCACGACCAGGAGCAACAGAGGAAGATGATGGTGTGGTAATCTCCATAATCAGCGAGAAAAATGGAGAAGGTTATGCGTTGCTGTTAGATGGTTCCACTTTTGAAGAGATTGCTAGGGCCAGGTTCCCTTATGGACTTCCATATGGGTTGCATGGATGCTGGGTTCCAAAAGAG
>gnl_Phypa_v3.3_Pp3c6_21520V3.1
ATGACTTCTGCGATGTCACGACTTGCCCCACCGACTTGCTCGACTTATCAATCCATTACTGTGATCGATGATCTGCACCAAAGATCGACGCAACCTAGCACCCGATGGTTACAACCAGCCACGCGTCTGAAGAACCATGCCTTGGCGTCGCGCAGAAGAAGTAACCAAAGCATCCGTATGCCCACAATTTCGGCCAAATCCTCCCCGGACCGCGATCAGAGAACCAAAGCTATCGCGCAAACCGTCCAGAGTGAGTCAATTCCTGCAGGTGACTACTACCCAGGCTCAAATGCATGGCAGACTGTGAAGCAAGATGAGTGGCAGGGCGAGATGGAGGTGCAAGGAGAAATACCCTCATGGCTTGATGGAACTTATCTCAGAAACGGACCAGGTTACTTCGAAGCCGGCGGAAAGGAATTCCCTCACCTTTTTGACGGTTATTCCACTTTGATTCGCCTCAACTTCAACAACAGCAAGCTCATTGCTCACCATGCGCAACTCCAATCCGAAGCTTACAAAGCTGTCAAGTCCAGTGGCAAGGTCTCCTTCCGCGAGTTCGCAGTGACCCCGAAGCACAACAACGTATTCGAATGGATGGGTGAGGTCGCCGGGATTGCAATGGGAACCACTCTCACCGACAACGCCAACACCGGAGTAATCAAATTGGGAGACGGTAGAGTGGTCTGTCTTACAGAAACTTGCAAGGGCTCGATTCAGATCAACCCAGACACCCTGGAAACCATCGGCCAATTCAAATACACGGATAACCTCGGAGGCCTCATCCACGCGGCACATCCCTATGTGGACGAGAACGAGATGATCACCCTTCTCCCCGACTTGCTCAACCCCGGCTACACAGCGGTGCGGATGGTGGCTGGGACAAACGAGCGTGTTCCGATTGGACGGGTGAATTGCAACGGACCTCAACCTGGATGGGTTCACTCATTTGCTGTGACGGAGAATTACATCGTCGTTCCCGAGGGCCCACTTCGGTATTCCGTCCGGAATTTGCTCAAGGCTGAGGAAGCCGAGTATTTCAAGTTTGAATGGCTTCCGGAGTCGGGTGCATGGATACACATCATGGATCGATTCACTGGAAAGATTGTTACATGCGTTGAAGTGCCGAACTTTGTGACGTTTCACTTCATTAACGGATACGAGGACGTTGACGAGAATGGCAAACCTCAAATTATAGTGGACTGTTGCGAACATCATGCAGACCCCGTCATTCTCAAGCGAATGAAGTTGAACGAGTTGCGGTCGTATCCAGGGAAAGTCCTGCCAGACGCGAGAGTTGGTCGTTTCACTATCCCACTTGATGGAAGCAAAACCGGGACGCTGACAGCTGCAGTCCCAATTGAAGAGCATGGAGCAGGACTTGACATGAACACCATTAATCCTGTCTACACGTCCAAGAAGTATCGTTACGTTTATGCTTGTGGTGCTTCACGACCCTGCAACTTTCCCAACACCCTCACCAAGATCGACTTGGAGACAAAGACAGCGAAGAATTGGTATCACCCAGGGGGGATTCCAACGGAGCCTTTCTTTGTTCCAAGGCCAGGAGCCACGGAAGAAGATGATGGAGTCCTCATCTCCCTTGTGAGTGACGACAGCGGTGGCGGCTTCATTCTAATCCTGAATGGATCCGACTTTACAGAGTTGGCTCGAGCTGATCTTCCTTATGGTTTACCATATGGCCTTCATGGATGTTGGGTTCCTGGACAATCTTCCAGACTGAGGATC
>gnl_Pinta_v2.0_PITA_000046162-RA
ATGGCTGTTGCGTCGTCTTCTTCGCCAAAACTTGAGTTCCTGATGTCGAACCAACTAGAACGAAATACGTCTGGTTTTCAGTTCCTCCTTAGCAAGCGACCAAGTTTCTCTCTCAGGTCCTCAGAGCATGTTAAGTTCAAATTCTCAGAAGAATATCGATGCCATTATAGAGGAGTAACGTTAAGGTCTCAAGCTGAAGCTGCACCAACATCTCATGATAAAAAAGGGGATGAGAGAACCATCAATCAGCAGTGCATTAAGGGCAGGCTTTCGGCCTGGCAAAGCGTCCCCAAGGAGCGTTGGGAGGGTGAACTTGCAGTCGATGGTCATGTTCCACTCTGGTTGAATGGTACTTATCTCAGAAATGGACCAGGGATGTTTCATATAGGCGACTATAAAGTCAGGCACCTTTTCGACGGGTACGCTACTTTAGTTCGTCTTCATTTCGAGAATGGGAGGTTGGTTGCGGGGCATGCACAGTTAGAATCCGAGGCTTACCAGGCAGCTAAGAAGTATAACAAGATTTGCTACAGGGAATTTTCAGAGGTTCCACAGCAGTCCAACTTCTTCAAATACATCGGAGAACTCGCCAGTTTGTTTTCTGGTGCTTCCTTGACTGACAATGCAAATACAGGAGTGGTCAGGCTTGGAGATGGACGGGTTGTATGCCTGACAGAGACAAGAAAGGGGTCTATCCAGATTGATCCCAACACTCTCGAAACTATTGGCAAGTTTGATTATTCTGATAATCTAGGGGTAACATCGGTGGAAGTCCCACTGTTTGTGACATTTCACTTCATTAATGCCTATGAAGACAACGACAACGATGGTAACCCCATCTCAGTGATAGCTGATTGTTGTGAGCATTATGGTGATCCCACCATCTTAGATAAGCTCAGGCTTGAAGAGTTGAGATCCTTCTCTGGTCAAGATGTTCTTCCAGATGCCAGAGTGGGACGATTCATCCTACCGCTGGACGGCAGTCCAAAAGGAGAACTAGTTGCTGCTTTGCCACCAGAGGAACACGGGAAAGGGATGGACATGTGCAGCATCAATCCACGGAACGCAGGGAGGCAATATCGTTATGCATATGCCTGTGGAGCCCAACGCCCCTGCAACTTTCCAAACACCCTAACCAAGATTGATTTGAAGGAGAGAAAAGCAAAGAACTGGTACGAGGAAGGAGGCATTCCATCGGAGCCCTTCTTTGTCCCTAGACCAGACGCCCAGGCTGAAGACGATGGAGTGGTGATATCGTTGGTTAGCGATAGGAACGGGGGAGGGTTTGTTGTTCTGCTGGATGGCTCAACGTTTACAGAAATTGCGAGGGCAAAACTACCATATGGACTACCTTATGGTCTGCACGGCTGCTGGGTTCCATTTCGC
>gnl_Poptr_v3.0_Potri.006G238500.1
ATGGCTTCCTTGGCATTTTCCGCTAGTATTGGTCGCTCTATTTCACCATCAAATGCAATGGTTTCTGATAAATTTGAGAGCAGAAGAGAAGGGTTTTCCCTAGGCAAGGGTACTTTTGCAAGAAAACGTGACCCTCGGGACTCAATGGTCCCGAAAGTTGCAACCCAAGCACCAACTGTGTTTCCATCACTGGAGAAGGAACTTGCTGGTGACCGGAATCATGTTGCATGGACAAGTGTCCAGCAAGAAAGATACGAAGGAGAGCTTGATGTTCAAGGAGAAATTCCACTGTGGTTGAGTGGAACGTATCTTAGAAATGGTCCGGGCATGTGGCACGTAGGGGACTACAACTTCCGGCACCTTTTCGATGGCTATGCCACATTAGTCAGACTCCACTTTGAAAATGGTCGATTAATCGCCGCCCACCGCCAAATCGAATCGGAGGCTTACAAGGCGGCAAAGACGAATAACAAACTATGTTACCGTGAATTTTCTGAGGTCCCAAAGCCTGACAATTTCCTGTCCTACGTAGGGGAACTAGTTAACCTATTCTCCGGAGCGTCATTGACCGATAACGCTAACACTGGCGTGGTCAAGCTCGGTGATGGACGTGTTGTTTGCCTAACTGAAACACAGAAAGGGTCAATAGTTGTTGATCCAAACACCTTGGACACGTTAGGGAAATTTGAATATAGCGATTCACTAGGGGGTCTAATACATTCGGCACATCCAATAGTGACAGACACTGAGTTCTTAACCTTGTTGCCTGATTTGTTCAGGCCCGGATACTTGGTGGTGAGGATGGAGCCTGGAAGTAACGAGAGGAAAGTAATCGGACGGGTGGATTGTCGTGGAGGTCCTGCTCCGGGATGGGTCCACTCGTTTCCGGTTACTGAACACTATGTGATAGTGCCAGAAATGCCGTTGAGATACTGTGCACAAAATTTGCTAAGAGCTGAGCCCACACCTTTGTACAAGTTTGAGTGGCACCCGGATTCCAAAGGGTTTATGCATGTTATGTGTAAAGCTAGTGGCAAGATTGTGGCAAGTGTGGAAGTGCCTCTATTTGTAACATTCCATTTCATCAATGCTTATGAAGAGAAAGATGAAGATGGGAGGGTGACTGCCGTCATTGCCGATTGTTGTGAGCATAATTCGGACACGACAATCTTAGAGAAGCTAAGTCTACAAAATCTACGGTCTTTCATGGGTGAAGATGTCCTACCAGATGCTAGGGTCGGGAGGTTCATAATTCCTTTGGACGGGAGTCCATATGGGAAATTGGAGGCAGCACTGGACCCGGAAGAGCATGGGAAAGGAATGGACATGTGCAGCATTAACCCTGCATATTTGGGCAAAAAATACAGATATGCTTATGCTTGTGGAGCACAACGCCCTTGTAACTTCCCCAACACCCTCACTAAGATTGACTTGCTCGAGAAGAAGGCAAAGAATTGGTATGAAGAGGGTGCTGTGCCCTCGGAACCATTTTTTGTGGCTCGCCCAGGTGCTACAGAAGAGGATGATGGTGTGGTGATCTCCATGATCAGTGAGAAAAATGGAGATGGATATGCACTGTTATTAGATGGATCAACATTTGAAGAGATTGCAAGAGGAAAGTTCCCTTACGGTCTACCATATGGATTACATGGATGCTGGGTGCCAAAGAAA
>gnl_Poptr_v3.0_Potri.018G044100.1
ATGGCTTCCTTGGCATTTTCAGCCAAACTTGGTCGCTGCATTTCACCATCAAATGCAATGGTTTCTGATCAGTATGAGAGCAAAAGAGAAGGGCTTTCCTTTGGTAAGGGTATTTTCGCAAGAAAACGTGACCCTCGAGACTCAGTGGTCACTAAAGTTGCAACCCAAGCACCAACCGTGATTCCATCACTAGAGAAGGAACTTGCTGGTGACAGGAATCATGTTGCATGGACTAGTGTCCAGCAAGAGAGATGGGAAGGAGAGCTTGCAGTTGAAGGAGAAATTCCTTTATGGCTGAATGGAACGTATCTTAGAAATGGTCCAGGCCTGTGGCACATAGGAAGCTACAACTTCCGGCACCTTTTCGATGGCTATGCCACATTAGTCAGACTCCATTTCGAAAATGGTCGATTAATCGCTGGCCACCGCCAAATCGAATCGGAGGCTTACAAGGCTGCGAAGAACAACAACAAACTATGTTACCGTGAATTCTCTGAGGTTCCAAAGTTTGATAATTTCCTCGCCTACATAGGAGAACTAGCTAACCTCTTCTCCGGGGCATCATTGACTGATAACGCCAACACTGGCGTGGTCAAGCTCGGCGATGGACGTGTTGTTTGCTTAACAGAAACACAAAAAGGGTCAATAATTGTTGATCCAAACACATTGGACACATTAGGAAAATTTGAATATAGTGATTCACTAGGGGGTCTAATACATTCGGCGCATCCAATTGTGACAGACACTGAGTTCTTAACTTTGTTGCCTGATTTGTTGAAGCCTGGATACTTGGTGGTGAGGATGGAACCTGGAAGTAACGAGAGGAAAGTAATCGGACGGGTGGATTGTCGTGGAGGGCCTGCTCCCGGATGGGTCCACTCGTTTCCGGTTACTGAACATTATGTGATAGTACCAGAAATGCCATTGAGATATTGTGCACAAAATCTACTAAAAGCTGAGCCCACACCATTGTACAAGTTTGAGTGGCACCCGGATTCCAAAGGGTTTATGCATGTTATGTGTAAAGCTAGTGGCAATATAGTGGCAAGTGTGGAAGTGCCTCTATATGTAACATTCCATTTCATCAATGCTTATGAAGAGAAAGATGAAGATGGGAGGGTGACTGCCATCATTGCCGATTGCTGTGAGCATCATGCGGACACGACTATTTTGGAGAGGCTTAGGCTACAAAATCTTCGGGCTTTTATGGGTGAAGATGTCTTGCCAGATGCTAGGGTCGGGAGGTTCATAATTCCTTTGGATGGGAGCCCATACGGAAAATTGGAGGCAGCATTGGACCCAGAAGAGCATGGGAAAGGAATGGACATGTGCAGCTTTAACCCTGCATATTTGGGCAAAAAATATAGATATGCTTATGCTTGTGGAGCACAACGCCCATGTAACTTCCCCAACACCCTCACTAAGATTGATTTGTTCGAGAAGAAGGCAAAGAATTGGTACGAAGAGGGTGCTGTGCCCTCGGAACCATTTTTTGTGGCTCGCCCAGGTGCTACAGAAGAGGATGATGGTGTGCTGATCTCCATGATCAGTGAGAAAAATGGAGATGGTTACGCACTGTTACTTGACGGATCCACATTTGAAGAGATTGCAAGAGCAAAGTTCCCTTACGGTCTACCTTATGGATTACATGGATGCTGGGTGCCGAAGAAG
>gnl_Prupe_v2.1_Prupe.1G448400.1
ATGGCTTCCATAACATTTTCCGGCACTTCTGGAAACTCCTTTTTCCTGCCAACAGCTTCTGTTTCCCATTACTCCAATCAAAATATAAGAGATGGCTTTAATCCATTGAAGAAGAACTTGAGTGACACTAAAAAGAAACACAATGGTCGGGGCTTGGTGTCCACAAATGTTGCAAGTCCGCCATTACCGGCTGTGGCTCCTCTGCTGCCGAGAAGAGAGAGCAGCAATAGTGGCGACCTGAGCCACGTGGCGTGGACCAGCGTGCGGCAGGAGAGATGGGAAGGAGAGCTGCTTGTCCAAGGAGAAATACCATTGTGGCTGAAAGGGACGTACCTAAGAAATGGTCCAGGGCTATGGCACATTGGGGACTACAACTTCCGCCACCTCTTTGACGGCTACGCCATGCTAGTCAAACTCCAGTTTGAAGACGGCCGCCTCATCGCCGGCCACCGCCAAATTGAATCCGAGGCCTACAAGGCTGCCATGAAGACCCAAAAGTTATGTTACCGTGAATTCTCGGAGGTTCCTAAGGCCGACAATTTCCTATCCTACATAGGCGAGTTAGCCAACCTATTCTCTGGTGCATCTCTGACCGACAACGCGAACACCGGAGTGGTTATGCTCGCAGATGGTCGGGTCGTGTGCCTCACGGAGACTCAGAAAGGGTCCATAATCATCGACCCGACCACCTTGGACACTTTAGGAAAATTTGAGTACAGTGACACATTGGGGGGTTTGATACACTCCGCACATCCTATTGTGACAGAGACCGAGTTTCTGTCTTTACTACCCGATTTGATCAACCCGGGTTATTTGGCAGTCAGGATGGAACCGGGTACCAACGAGAGGAAGGTGATTGGGCGGGTTGATTGTAGTCGTGGACCAGCACCGGGTTGGGTGCACTCATTTCCGGTGACCGAGCACTATATAATTGTACCGGAAATGCCATTGAGATATTGTGCTGGGAATTTGCTCAAGGCCGAGCCCACACCATTGTACAAGTTTGAGTGGCACCCTGAATCTAAAGCATTTATGCATGTCATGTGTAAAGCTAGTGGCAAAATTGTGGCGAGTGTGGAAGTGCCATTATACATAACGTTCCATTTCATAAATGCTTATGAAGAAAAAGATGAGGATGGGAGGGTGACGGCGGTCATTGCAGATTGTTGTGAGCACAACGCTGATACAACGATTTTGGATAAGCTGAGGATACATAACCTACGCTCATATACTGGCCAAGATGTATTGCCAGATGCTAGGGTTGGAAGGTTTAGAATACCATTTGATGGAAGTGCATATGGAAAATTGGAAGCAGCATTAGACCCAAACGAACATGGAAGAGGGTTGGACATGTGCAGCATAAACCCTGCCTATTTGGGCAAACAATACAGATATGCTTATGCTTGTGGGGCTCAGCGCCCATGCAACTTCCCCAACACCCTCACCAAGATTGATTTGGTGAACAAGAAAGCTAAGAATTGGCATGATGAGGGGGCAGTACCCTCCGAACCATTCTTTGTGGCTCGACCCGGGGCAACCGAAGAAGATGATGGAGTTGTAATCTCGATGGTTAGTGGGAAAAATGGAGATGGGTATGCATTGTTATTAGATGGATCCACGTTCCAAGAGATTGCAAGAGCTAAGTTCCCCTATGGCCTTCCATATGGGCTGCATGGATGCTGGGTTCCCTCCAAA
>gnl_Selmo_v1.0_173016
ATGGAGAGTCTTGTGGTATCGTCCCAAGCAACCGGAGTTCATAACGGATTGCTACTCCATAGCGAATCGAAGCTAAAGAAGAGTCATGCTGCTGGTTTTCCTCGATCGGGTCCCTTGTTGCATGGTCGAAGCTGGAATCAGTCGACAAGGATCAAATCGATCGAAGTCAGGTCCATTTTAACACGAGAACCTGCAAAACAAGCAGGAGAATCATGCCAGCACGAAGAACTCAAGCCTGCATGGCTCAACGATAAGTACGCGGGTCTGGCAACCTGGAACTCGATTCGAAGAGAATCATGGGAAGGAGAGCTGCCGGTTATCCAAGGCCAAATTCCTCTCTGGCTGAAGGGAACATATTTGCGAAATGGACCTGGGAGATTTGAGATGGGAGAGCACCGATTTGGTCATCTCTTCGACGGATATTCTTGCTTGCTTCGGCTCTACTTCGAGAATGGAAAACTTCATGTCAAGCACGCACAGCTTCAATCTGACGCTTACAAGAGTGCGAGAAAGAACCAGCAAGCATGTTTCAGGGAGTTTTCAGTGGTACCAAAGCACGAAAACGTTTGGTCTTTGCTGGAAGACGTGGTTGGAATGGCGATGGGAACAACACTCACGGACAACGCCAATACGGGCGTCATATGCTTGGGGGATGGGCGAGTGGTTTGCATCACCGAGACTGTGAAGTCGTCAACACAGATCGATCCATGGACTCTGGACACTATTGGAAGATTTACATACGACGACAATCACAAGGGTCTTCTCCACTCAGGTCATCCTTATGTTACAGACAAGGAATTCATCACCGCCCTTCCAGACTTGATCAAACCCGGATATGATATCGTGAGGATGGAACCAGGAACAAACACAAGAAAACATCTTGGCAGGGTGAATTGCAAAGGTCCGGCTCCCGGATGGATCCATTCCTTCGCTCTTACGGAGAATTACATTGTCATCCCAGAAATGGCGCTGAGATACTCGACCAAAAATCTCCTCAAGGCGGAGCCATGTCCGTACTACAAATTCGAGTATATGCCCGAGCACGGATCGTATTTGCATGTCATGGACAGGAAATCGGGAAAAGTGGTAAACGTTGTGGAGGTTCCAAACTTTCTCATGTTTCACTTCATCAATGCCTACGAGGAAACTGGCGAAGATGGGAAGCCAAGAATTGTGGCCGACTGCTGCGAACACTTGTCAAATCCTATCATTCTCCGGAGAATGGAGCTGGCAGAGCTTCGATCGAAGGGGAAAGAAATGCCATACGCAAGGCTTGGGAGATTTAAGATACCAATCTCTGGAGGGGGCAAAGGAACTCTAGAGAATGCTGTGCCTCCGCAAGTTCATGGGCACGGACTAGACATGAACACCATGAATCCTCATTATTATTCTCGTGACTATCGCTACGTCTACGCAAATGGGGCTCATAGGCCTTGTCACTTTCCAAATTCTCTGGTCAAAATTGACATCAAGGGCCAGAGTGCTAAGGAGTGGTACGAGCACGGGAGCATTCCAACGGAGCCAATGTTTGTTCCACGACCCGGCGCCACTGAAGAAGACGATGGTGTGGCGATATCTATTGTCAATGATGATAAAGGTGACGGATACGTGCTCCTCTTGGACGGGAAGAGCTTTGAAGAAGTTGCTCGAGCACCACTTCCCTATGGACTCCCATATGGGATCCATGGAGCGTGGTTGGACCAAAGG
>gnl_Solly_v2.4_Solyc08g066650.2.1
ATGGCTTCTCTTGCTTCTTCAACAACCAAAATTTATTGTAACAAGATCCTTCCTGACATGTTTGATCATGGCAAACATGAATCTCATCTTGGATCAAAGTTGAAAAACAACGAAAAAAACAAGAAAAAATTGGACTTGAAATTGGTTACAAAGGTTGCTAGCCAATTGCCTGTAATAGTTCCACCACCAGATCAAGAGGTGATTAGTAAGGAGAAAAAGCTTGCTGCATGGACTAGCGTACGCCAAGAAAGATGGGAAGGAGAACTCGTCGTTGAAGGCGAGTTACCATTGTGGCTGAATGGCACGTACCTAAGAAATGGTCCAGGACAATGGCACATAGGTGACTACAATTTTCGTCACCTTTTCGATGGCTACGCTACCTTAGTCCGTCTTCATTTCGAAAATGGACGATTAATCATGGGTCATAGACAAATCGAATCGGACGCATATAAAGCAGCAAAAATCAGTAAGAAAATATGTTACAGAGAATTTTCAGAAGTACCTAAAGTAGACAATTTCTTATCCTACATAGGTGACATGGCAAAATTACTCTCCGGTGCATCCCTAACCGATAATGCTAACACTGGAGTCGTTAAACTTGGGGATGGACGCGTAGTCTGCTTAACTGAGACGATAAAAGGTTCCATTGTAATTGATCCGAACACCCTAGATACAATTGGGAAATTTGAATATAGTGACTCGTTAGGTGGATTGATTCATTCAGCTCATCCAGTGGTTACGGACAGTGAGTTCATAACGTTGATTCCGGATTTAATGAACCCGGGATATACGGTGGTGAGAATGGAGGCAGGGACAAATGAGAGGAAGTATATAGGGAGAGTGAGTTGTAGAGGAGGACCAGCACCAGGATGGGTTCATTCATTTCCTGTTACAGAAAATTATGTTATTGTGCCTGAGATGTCACTAAGGTATTGTGCAAAAAATTTGTTGAAGGCTGAGCCAACACCACTGTATAAGTTTGAGTGGCATCCTGATTCTAAAGCATTTGTACATGTTATGTGTAAAGCCAGTGGCAACATTGTGGCAAGTGTAGAAGTGCCATTATACGTGACATTCCACTTCATCAATGGATACGAAGAAAAAGACGAAGATGGAAGAGTTACCGCTGTGATTGCAGATTGCTGTGAGCATAGCGCAGACACCACCATCCTTGACAAGCTCCGCCTTGAGAATCTTCGTTCCTTCAACGGCAAGGATGTCTTACCTGATGCAAGGGTTGGAAGATTCAGAATACCATTAGATGGAAGTCCATATGGAGAATTAGAAGCAGCATTGGATCCAAATGAACATGGAAAAGGCATGGATATGTGCAGTATGAATCCTGCTTATTTAGGCAAGAAATACAGATATGCTTATGCTTGTGGTGCTAAGAGGCCTTGTAATTTCCCCAACACCCTCACCAAGATTGATTTATTTGATAAGAAGGCAAAGAATTGGTATGATGAAGGTGCTGTGCCTTCTGAACCATTCTTTGTGGCTCGACCCGGTGCAACAGAGGAAGATGATGGTGTTGTAATCTCAATGATCAGTGACAAGAATGGAGAAGGATATGCTCTAATACTGGATGGATCAACATTTGAAGAAATTGCAAGAGCTAAATTTCCTTATGGTCTCCCCTATGGGCTACATGGTTGTTGGGTTCCAAAGATA
>gnl_Sorbi_v3.1_Sobic.003G293600.1
ATGTCTCCCACTATGGCTTCGTCGCTCTGCGTGTTTGCAGCGATGTCTGGCGCCACCGGCAGGCCGTCGTCGACCGGTGGCTCGGTGGTGCCGCCGGGCCGTCTGTCCAGTACTGCACAGGGGACCAAGGGAAAGAGGGCCGTGGTGCAGCCTCTCGCGGCTAGCGTCGTGACGGACACGCCGACGCCGACGCCGGCCATAGCTCCGGCGGCCCCGCCAGCTCGGCCAGTCGTCGACGCCCCGCGCCGCCGTGGGGGCCGCGGCACCGGCGAGCACGCGGCGTGGAAGAGCGTCCGGCAGGAGAGGTGGGAGGGGGCGCTGGAGCTGGAGGGAGAGCTGCCGCTCTGGCTGGATGGCACGTACCTGAGGAACGGCCCGGGCCTGTGGAACCTGGGCGACTACGGCTTCCGGCACCTGTTCGACGGCTACGCGACGCTGGTCCGCGTCTCGTTCCGCAACGGGCACGCGGTGGGCGCGCACCGGCAGATCGAGTCGGAGGCGTACAAGGCGGCGCGCGCGAACGGCAAGGTGTGCTACCGCGAGTTCTCGGAGGTGCCCAAGGCGGACAGCTTCCTCTCCCACGTGGGCCAGCTCGCCACCCTCTTCTCGGGCTCCTCGCTCACCGACAACTCCAACACGGGCGTGGTCAGGCTCGGCGACGGCCGCGTGCTGTGCCTGACGGAGACCATCAAGGGCTCCATCGTGGTCGACCCGGACACGCTGGACACCCTCGGCAAGTTCGAGTACACGGACAAGCTGGGCGGCCTCATCCACTCGGCGCACCCCATCGTGACGGACACCGAGTTCTGGACGCTGATCCCGGACCTCATCCGCCCGGGCTACTCGGTGGTGCGGATGGACGCCGGGACCAACGAGCGGCGGTTCGTCGGCAGGGTGGACTGCCGCGGCGGGCCGGCGCCCGGGTGGGTGCACTCGTTCCCCATCACGGACCACTACGTGGTCGTGCCGGAGATGCCGCTCCGGTACTGCGCCAGGAACCTCCTCCGCGCGGAGCCCACCCCGCTGTACAAGTTCGAGTGGCACCTCGAGTCCGGCAGCTACATGCACGTCATGTGCAAGGCCAGCGGCAGGGTCGTGGCCAGCGTGGAGGTGCCGCCCTTCGTCACCTTCCACTTCATCAACGCGTACGAGGAGAAGGACGAGGAGGGCCGCGTCACGGCGATCGTCGCCGACTGCTGCGAGCACAACGCCAACACCACCATCCTCGACAAGCTCCGGCTCCAGAACCTCCGCTCTTCCACCGGGCAGGACGTCCTCCCGGACGCCAGGGTGGGCCGGTTCAGGATCCCGCTGGACGGGAGCCCGTTCGGCGAGCTGGAGTCGGCGCTGGACCCGGACCAGCACGGCCGCGGGATGGACATGTGCAGCATCAACCCGGCCCACGTCGGCAAGAAGTACCGGTACGCCTACGCCTGCGGCGCCCAGCGGCCGTGCAACTTCCCAAACACCCTCACCAAGATCGACCTGGTGGAGAAGACGGCCAAGAACTGGTACGAGGAGGGCGCCGTGCCGTCAGAGCCCTTCTTCGTGCCGCGCCCGGGCGCCGTGGAGGAGGACGACGGCGTTGCGATTTCGATGGTGAGCGCCAAGGACGGATCGGCGTACGCGCTAGTGCTGGACGCCAAGACGTTCCAGGAGATCGCGCGGGCCAAGTTCCCGTACGCGATGCCCTACGGTTTGCACTGCTGCTGGGTGCCTAGGACCACCTCAGACGCG
>gnl_Sorbi_v3.1_Sobic.005G002500.1
ATGGCGGTTCTCCTCATCCCCATGCTTGGTAGTACATCCACCCTACTAATACCGCCTGTCCCCGGCCGGAAGGTCTCGATCGGCAGCAACGACGGTGCGGGCGGAGGCGGCAACGAGAGACTCCACTGGCATTCTGCATGGACCAGCGTCCGGCAAGAGAGGTGGCAAGGCGACCTGGTCGTTGAAGGAAACCTCCCAGCTTGGCTATTCCCGAACGGGCCGGGGCTGTGGGACGTGGGTGACCACGCGTTCGACCACCTGTTCGACGGCTACGCCACGCTCGTCCGCGTCTCCTTCCGACACGGCCGCGCCACGGGAGCGCACCGGCAGATCGAGTCGGACGCCTACACGTCCGCAAGGGCCAACGGGCGCCCCGTCCTGCGCGAGTTCTCGCAGTGCCCGCCCAACAGCAGCCTGCTCGACCGCGTGCGCAACGTCGTCGGCACCCTCACCGGCGCCGCGCTCACGGTCACGGACAACCCCAACAGCGCCGTGCTGCCGCTGCCGGTCGTCGTCGGGGACGACGGCCGCCGCCAGGTGCTGTGCCTCACCCTCACCGAGACCACCAAGAGCTCCATCCTAATAGACCCCGACACGCTGGACACGGTGGGCAAGTTCAGGTACGCGGACAAGCTTGGCGGCATGATGATACAGTCCGCGCACCCCATCACGACCACCGGCGGCGACGGGCTCCTGACGGTGCTCCCGGATCTGGCCCGGCAGCGGCCGGGCTACCTTGTCGTCAGGATGGCGTCTGGGAGCAACGAGAGGAAGGTGATAGGCAGAGTGGACTGCCGTGGCGGCCCCATGCCGGGATGGATGCACTCGTTCGCCGTCACGGACAAGTACGTGGTGGTGCCGGAGATGCCGCTCCGGTACTCCGCCACCAGCCTCATCAGGTCGGAGCTCGCCCCCTACTACGCCTTCGACTGGCTCCCGGCGTCCGGCAGCTACATGCACGTCATGTGCAGGTCCACCGGGAACACGGTCGCCACCGTACGTCGAGGTGCCGCCGTTCATGGCCATCCACTACATCAATGCGTACGACGACGTCGACGGTGCCGCGGTCATCGTCGACTGCTGCGAGCACTACGGCGACCCCACCATCATCCACACGCTTCTCCTCCGCAGACTCAGATCCTTCAGCAC
>gnl_Sorbi_v3.1_Sobic.005G105700.1
ATGGCCACCTACCCCTCCACGCTAGGCGCTGCTCCTAAATCATTCTTCTTGTCCAACTCTCTCTTCAATATCAGCTTGGGAACGGCAACTCCTAGCCGTATCAGCTCGGTGAAGGCCGCTGGAGAGTGCTGGACGAAGCATCCTGCCTGGACCAATGTCCGGCAAGAACGGTGGGAGGGTCATTTGGCCGTGGAAGGACACCTGCCTACTTGGCTGAATGGCACGTACCTAAGGAACGGGCCAGGTCTCTGGGAAGTCGGCGACCACTCCTCCCACCACATATTCGACGGGTACGCCACACTGGTGCGCATCTCCTTCCGGCGAGGATGCGCCACCGGAGCACATCGTCAGGTCGAGTCGGACGCGTACAAAGCTGCCCGGGCGCACGGCCGTCCTCTCCACCGGGAATTCTCCCAACTGTGTCCCTCGGAGCCTGGAACCCTGCTCGACCGCGTGCGCGACGTCGTCGGCCTCGCAAGCGGCACTTTGCTCACCGACAACGCCAACGTCTCCGTGCTTCCTCTAGGGGATGGCCGGGTGCTGTGCCTCACCGAGGCCACCAAGGGCTCCGTCCTGATAGACCCGGAAACTCTCGACACAATCGGCAAGTTTCGGTACGCGGATAGGCTATGGGGCTTGCTGCAGTCCGCGCACCCGGTTGTGACAGGGAACGAGCTGTTGACGCTGCTCCCGGACATGTTCCGCCGTGGCCATCGTGTGGTCAGGATGGCAGCCGGGAGCAACGAGAGGAAAATGGTCGGGAGAGTGCACTGCCGGGGAGGGCAAGCACCGGGATGGGTGCATTCCTTCGCCGTGACGGAGAAGTACATCGTCGTGCCGGAGATGCCCCTCCGATACTCCCTCGCCGGCGTTCTCAAGTCTCAGATGACACCTTGGTATCTCTTCGACTGGCTACCGGAGTCTGGGAGCTACATGCATGCCATATGCAGGTTCACCGGAAAGACTGTGGCGAGCGTGGAGGTTCCTCCGTTCATGGCATTACACTTCATTAACGCATACGAACAAGGAGATGCGATCATTGCTGACTGCTGCGAGTACTATGCCGATCCTTCTGTCATCAAGGCACTTGCACTGCGTAGACTAAGATCTCCCGGGATGAACAATGATGCATTCCCTGATGTTAGGGTTGCCCGGTTCAGTATACCACTGGATGGAACCCTCATGGGTGAGCTGGAGACTGTGCTGGACCCTGAGGTGCATGGCCGGGGAGTGGAGATGCCTTCCATCAATCCGGCTTACCAGGGTAAGGAATACCGTTATGTGTACGCGTGTAGCGCGCGAAGGCCATGCAATTTCTTGAACTGCCTCACCAAGATCGATCTTGGGGAGAAAGAGGCCAAGAACTGGCACGAGCTGGGCTCTGTGCCATCAGAGCCCTTTTTTGTGGCGAGGCCAGGGGGATCTGATGAAGATGACGGGGTTGTGATCTCCATCGTAAGCACCATGGAAGGTGATGGGTATGCGCTACTGCTGGACGCCATGACTTTTCAGGAAATTGCTCGAGTAAGGCTCCCCTACGGCCTACCATACGGCTTCCATGGCTGCTGGATTCCAGAGAATGTA
>gnl_Sorbi_v3.1_Sobic.007G170300.1
ATGGCCGCCTGCAAACTCCCCACGCTTTGCACTGCCCCTACACCATACTTATATGCCTCTCGCCGCTCCGCCGGCCAAACCATCATCAGCACGGCAGCGGCATCGGCATGTCATCGTTGCCGCGCCAGTCGTCGTCGAATTCAAGCCGCTGGAGATTGCACAAAGCATTCTGCTTGGACCAGCATCCGACACGAACGGTGGGAAGGTGACTTGGCCATAGAAGGACACATCCCTGCTTGGCTGAACGGCACGTACCTAAGGAACGGGCCAGGTGTGTGGGAGGTAGGCGACCACGCGTTGGATCACGTCTTCGACGGCTACGCCACACTGGTCCGTGTCTACTTCCAGGGCGCTCGTGGCCGTGCTACCGGCGCGCACAGGCAGATCGAGTCCGACGCATACAAGGCCGCCGCCAGGGCGCACGGCCGCCGCCGTCCGCTCATGCGCATGCGCGAGTTCTCCCAGCTGTGCCCTAGCGAGCCGGGCACCCTCCTCGACCGCCTCCGGCACGTCGTCGGGCTCGTCACCGGCGCCGGCATGTCCGACAACGCCAACACCGCGGTGCTCCCACTCGGGGATGGCCGGGTGGTGTGCCTCGCCGACGTCACCAAGAGCTCGGTGCTCGTCGACCCGGAGACACTCGAGACGGTCGGCAAGCTCCGGTACGCGGACAGGCTGTGGTGCCCGGTGCAGTGCACGCACCCGGTGGTGACGACGACGACGACGACGACGACCCGCGCCGCCGCCGCCGCCGAGGTCTTGATGCTGCACCCGGACTTTGCCCGGCGGGGCTACCTCGTGGCCAGGATGATGGCAGCTGGTGGGACTGGGAGCAACGACAGGCGGGAGGTGGTCGGGAGGGTGCGGTGCCGGGGAGGCACGACGCCGGCGTGGGTGCACTCGTTCGCCGTCACGGCGAAGTACATCGTCGTGCCGGAGATGCCGCTCCGGTACTCGGTCGCCTGCTTGCTCATGTCCGAGCTCACCCCGTTTTACATAATGGACTGGCTACCACACTCCGGGAGCTACATGCACGTCATATGCAGATCCACTGGAAACACTGTGGCGAGCGTCGAGGTGCCTCCTTTCGTGGCATTTCACTTCATCAACGCATACGAGGAGAATGGTGATGATGACGACGGTGTCCGGCCCAACGCCATCATCGCCGACTGCTGCGAGTACTACGCTGATCCTGCTATCATCCAGGCACTTGCTCTCCACAGGCTTAGATCGCCGGAGACGGCCAAGGACTTCCCTGATTCCAGGGTTGCACGGTTCAGAATACCCCTGGACGGCAGCGCCGCCATGGGCGAGCTGGAGACAGTGCTGGACCCTGAAGAGCACGGCCGGGGTGTGGAGTTGAGCACCATCAACCCAGACTACGTCGGCAAGGAGTACCGCTACTTGTACGCCTGCACCGCGCGCCGGCCATGCAATTTCTTCAACGCGCTCACCAAGATGGACCTGGTGGAGAAGGAGACCACGAGCTGGCATGAGGAGGGCACGGTGCCATCGGAGCCCTTCTTTGTGGCCAGGCCGGGAGCAACCAATGAAGATGATGGGGTTGTCATATCTACTGCAAGCACCATGGACGGTGACGGCTACGTGCTGCTGCTGGACGCGGCGACGTTCAAAGAGATTGCCCGCTTGCGGTTACCTTACGGCCTACCCTTCGGCTTCCACGGCTGCTGGATCCCAGACAACAAC
>gnl_Spipo_v2_Spipo21G0036800
TCTCTTGCTGCCACCACCCGTTTCCCATCTCCAGCGGCGGATCCACTCGGCCTCGACGGGCGGCGCCGGCGACTATCCTCCCACCGTCGCACGTCGCTGCCGACGCCCCCCCATGTCGCTGCCGACCCGGGGGTACTCGTGTCGACCCCGCCGACGCCCGATACCGGCCGCCACAGCGAGGAGAAGCTCACCGCATGGACCAGCATACGGCAGGAGAGTTGGGAGGGCGATCTGGTGGTCCAAGGCAAGATTCCTCCATGGCTGAAGGGAACGTACCTGAGGAACGGGCCGGGACTGTGGAACATCGAAGATCACGAGTTTCGGCACCTGTTTGACGGGTACGCCACCCTCGTCGGCGTCCACTTCGAGGGCGGGAGGCTGAAGGCGGGGCATCGCCAGATCCAGTCGGAGGCGTACAAGGCAGCCGTGAAGAACAGGCGGCTGTGCTACCGCGAGTTCTCCGAGACCCCGAGGCCCGAAAACCTGCTCGCATACGTCGGCGAGCTCGCTGGCCTGTTTTCTGGGTCGTCGCTGACGGACAACGCCAACACCGGCGTGGTCAAGCTGGGCGACGGGCGGGTGGTTTGCCTGACGGAGACCATCAAGGGCTCAATCCAGGTCGACCCCGAAACACTGGAGACGATCGGGAAATTCGAGTACGACGACGACCTTGGTTGGCTGATCCAGTCCGCCCACCCGATCGTCACCGACTCGGAGTTCCTGACGCTGCTGCCGGACCTGGTGCGACCGGGCTACCAGGTCGTCCGCATGCAGCCTGGAAGCAACGTGAGGAGGCTGATCGGACGGGTGGATTGCCGGGGAGGACCGGCGCCAGGATGGGTCCACTCATTCCCCGTCACCGAGAACTACGTCATCGTGCCGGAGATGCCGCTGAGGTACTGCGCCCAGAACCTCCTCCGCGCCGAGCCCTCCCCCCTCTACAAGTTCGAGTGGCACCCTGACTCGGGCGCCTTCCTTCACGTCATGTGCAGAGCCAGCGGTAACATCNNNNNNNNNNNNNNNNNNNNNNNNNNNNNNNNNNNNNNNNNNNNNNNNNNNNNNNNNNNNNNNNNNNNNNNNNNNNNNNNNNNNNNNNNNNNNNNNNNNNNNNNNNNNNNNNNNNNNNNNNNNNNNNNNNNNNTTCTCTCTCTCTCTCTAAACCTCGGCATGGCATCGATTGGCATTCGCAGGGTCGGACGCTTTAGGATACCTCTAGACGGGACTCCCCGGGGGGTGCTGGAGGCCGCGCTGGACCCGGACCACCATGGCCGGGGCATGGACATGTGCTCCATCAACCCCAAATACATGGGGAAGAAGTACAGATACGCATACGCGTGCGGGGCCAAGCGCCCCTGTAACTTCCCCAACACCCTCACCAAGATCGATCTCGTGGAGAAGACGGCGAGGACGTGGCACGAGGAAGGCTCCGTGCCGTCGGAGCCCCTGTTCGTTGAGCGACCGGGCGCCGCCCGAGAGGACGACGGTGTGGTAATATCCCTGGTCAGCGGCAAGGACGGAGAGGGCTACGTGCTGCTGTTGGATGGCTCCACGTTTGAGGAGATAGCCAGAGGGAGTCTTCAGTACGGTCTTCCATATGGGCTACACGGATGCTGGGTTCCCGGAACA
>gnl_Spipo_v2_Spipo21G0037200
CCCTATGCCGCCCCCCACCCACGGGCCCTCGCGTCGGCCCAACCGGCGTCTACTATCGGCCGTAACTGTGAGGGGAAGCTCGCCGTGTGGACCAGCATACAGCAGGAGAGTTGGGATGGCGATCTGGTGGTCGAAGGCCATATTCCTCCATGGCTGAAGGGAACGTACCTGAGGAACGGGCCGGGACTGTGGAACATCGAAGACCACGAGTTCGGCCACATGTTCGATGGATACGCCACCCTCGTCGGCGTCCACTTCGACGAAGGAAGGGTGAAGGCGGGGCATCGCCAGATCCAGTCGGAGGCGTACAAGGCGGCCGTGAAGAACAAGCGGTTGTGCTACCGCGAGTTCTCCGAGAACTCGAGGTCCGAGAACATTCTCGCATACGTCGGCGAGCTCGCTGGCCTATTTTCAGGGTCGTCGCTGACGGACAACGCCAACATCAGCGTGATTAAGCTAGGCGACGGGCGGGTGGTCTGCCTGGCGGAGACCATAAAGGGCACCATCCAGGTCAACCCCGACACTCTAGAGACCATAGGAAAGTTCGAGTTCGACGACGACCTAGGGGGGCTACTCCAGTGCAGCCACCCGATCGTCACCGACTCGGAATACCTGACGCTTCTGCCGGACCTGGTTAGACCGGGCTACCGGGTCGTCCGCATGGAGGCAGGAAGCAACGCGCGGAAGCTAATCGGTCGGGTAGGTTGCCGAGGAGGACCAACGGCTGGATGGGCGCACTCGTTCCCCGTCACCGAGAACTACGTCGTCGTGCCGGAGATGCCGCTGAGGTACAGCGTCAAGAACATCCTTCGCGCCGAACCGACCCCCCTCTACAAGTTCGAGTGGCACCCCGACTCCGGCGCCTTCATTCACGTCATGTGCAAAGCCAGTGGTAACATCGTGGCGAGCGTGGGGGTCCCCCAGTGCTTGACGTTCCATTTCATCAACGCCTACGAGGAGCAGGACGGCGACGGCCGGGTGGTGGCGATCGTCGCCGACTGTTGCGAGCACAACGCCAACCCCGCCATCCTTGAAAAGCTCACGCTGCAGAATCTCCGATCGTTCACCGGTGTGGACTCCCCACCAGACGCAAGGGTCGGACGCTTTAGGATACCTCTAGACGGGACTCCCCGGGGGGTGCTGGAGGCCGCGCTGGACCCGGACCACCATGGCCGGGGCATGGACATGTGCTCCATCAACCCCAAATACATGGGGAAGATGTACAGATACGCATACGGGTGCGGGGCCAAGCGCCCCTGTAACTTCCCCAACACCCTCACCAAGATCGATCTCGTGGAGAAGACTGCGAGGACGTGGCATGAGGAAGGCTCCGTGCCGTCGGAGCCCCTGTTCGTTGAGCGACCTGGCGCCGCCCGAGAGGACGACGGTGTGGTGGTATCCCTGGTCAGCGGCAAGGACGGAAAGGTGTACGTGCTGCTGCTGGATGGCTCCACGTTTGAGGAGATCGCAAGAGGAAGGCTTCCGTACGGTCTTCCGTATGGGCTACACGGATGCTGGGTTCCCAAGCCA
>gnl_Spipo_v2_Spipo21G0037000
ATGGCGCCCTTAGACTCTGCCTGTCTTGCTCCCACCTCCCGGTTCCCATCCCCAGCGGCCGATCCGCTCGGCCTCGGCCGGCGGCGGCTACTCCCTTCCCGCCGTCGCATCTTGGCGCCGACGCTCCCCCATCCCGCCCTCGGGGCCCTCGTGTCGAACCCACCGGCGCCTAGTATCGGCCGTAACGGTGAGGGGAAGCTTGCCGCGTGGACCAGCATACACCAGGAGAGTTGGGAGGGCGATCTGGTGATCGAAGGCCAGATTCCTCCATGGCTGAAGGGAACGTACCTGAGGAACGGGCCGGGACTGTGGAACATCGAAGACCACGAGTTCCACCACTTGTTCGACGGATACGCCACCCTCGTCGGCGTCCACTTCGACGAAGGAGGGGTGAAGGCGGGGCATCGCCAGATCCAGTCGGAGGCGTACAAGGCGGCCGTGAAGAACAAGCGGTTGTGCTACCGCGAGTTCTCCGAGAATCCGAGGTCCGGGAACCTTCTCACATACCTCGGCGAGTTCGCTGGCCTTTTTTCAGGGTCGTCGGTGACGGACAACGCCAACATCAGCGTGACCAAGTTGGGCGACGGGCGGGTGGTCTGCCTGACGGAGACTAGCAAAGGCACCATCCAGGTCAACCCCGACACTCTGGAGACGATCGGGAAATTCAAGTACGACGACGACCTTGGGTGGCTGTTCCAGTCCGCCCACCCGATTGTCACCGACTCGGAGTTCCTGACGCTGCTGCCGGACCTGGTGAGACCGGGCTACCGGGTCGTCCGCATGGAGGCGGGAAGCAACGTGAGGAGGCTAATCGGCCGGGTTGATTGCCGGGGAGGACCGACGGCTGGATGGGTCCACTCGTTCCCCGTCACCGAGAACTACGTCGTCGTGCCGGAGATGCCGCTGAGGTACAGCGTCAAGAACATCCTCCGCGCCGCACACACCCCCTTCTACATGTTCAAGTGGCACCCCGACTCCGGCGCCTTCATTCACGTCATGTGCAAAGCCAGCGGTAAAATCGTGGCGAGCGTGGAGGTCCCCCGGTTCTTCACTTTCCACTTCATCAACGCCTTCGAGGAGGAGGATGGGGACGGCCGGGTGGTGGCGATCGTCGCAGACTGTTGCGAGTACAACGCCAACCCCGCCATCCTTGAAAAGCTCACGCTGCAGAATCTCCGATCCTTCAGCGGTGTGGATTCCCTACCAGACACAAGTCTAGAT
>gnl_Spipo_v2_Spipo0G0070100
CCCCATGCCGCCCCCGACCCACGGGCCCTCGAGTCGGCCCAACCGGCGCCTAGTATCAGCCGCGACGGTGAGGGGAAGCTCGCCGTGTGGACCAGCATACAGCAGGAGAGTTGGGAGGGCGATCTGGTGGTCGAAGGCCAGATTCCTCCATGGTTGAAGGGAACGTACCTGAGGAACGGGCCGGGAGTGTGGAACATCGAAGACCACGAGTTCGGCCACATGTTCGACGGATACGCCACCCTCGTCGGCGTCCACTTCGACGAAGGAAGGGTGAAGGCGGGGCATCGCCAGATCCAGTCGGAGGCGTACAAGGCGGCCGTGAAGAACAAGCGATTGTGCTACCGTGAGTTCTCCGAGAACCCGAGGTCCGAGAACCTTCTCGGATACCTCGGCGGGCTCGCTGGCCTGTTTTCAGAGTCGTCGCTGACGGACAATGCCAACATCAGCGTAATCAAGTTGGGCGACGGGCGGGTGGTCTGCCTGACGGAGACCATCAAGGGCTCCATCCAGGTCGACCCCGAAACGCTGGAGACGATCGGGAAATTCGAGTACGACGACGACCTTGGGTGGCTGATCCAGTCCGCCCACCCGATCGTCACCGACTCTGAGTTCCTGACGCTGTTGCCGGACCTGGTGCGACCGGGCTACCAGGTCGTCCGCATGCAGCCGGGAAGCAACGTGAGGAGGCTGATCGGGCGGGTGGATTGCCGCGGAGGACCGGCGCCAGGATGGGTCCACTCGTTCCCCGTCACCGAGAACTACGTCGTCGTGCCGGAGATGCCGCTGAGGTACAGCGTCAAGGGCATCCTCCGCGCCGCACACACCCCCTTCTCCATGTTCGAGTGGCACCCCGATTCCGGCGCCTTCATTCACGTCATGTGCAAAGCCAGTGGTAACATCGTGGCGAGCGTGGAGATCCCCCAGTGCTTCACGTTCCACTTCATCAACGCCTACGAGGAGGAGAATGGGGACGGCCGGGTGGTGGCGATCGTCGCCGACTGTTGCGAGCACAACGCCAACCCCGCCATCCTTGAAAAGCTCACACTGCAGAATCTCCGATCCTTTACGGGTGTGGACTCCCTACCAGACGCAAGGGTCGGACGCTTTAGGATACCTCTAGACGGGACCCCGCGGGGGGTGCTGGAGACCGCGCTGGACCCGGACCACCATGGCCGGGGCATGGAAATGTGCTCAATCAACCGCAAATACACGGGGAAGAAGTACAGATACGCATACGCGTGCGGGGCCAAGCGCCCCTGTAACTTCCCCAACACACTCACCAAAATCGATCTCGTGGAGAAGACGGCGAGGACGTGGCACGAGGAAGGCGCCGTGCCGTCGGAGCCCCTGTTCGTAGAGCGACCGGGCGCCGCCCGGGAGGACGAGGGTGTGGTCATATCCCTGGTCAGCGGCAAGGACGGAGAAGGGTACGTGCTGCTGCTGGATGGCTCCACGTTTGAGGAGATCGCAAGAGGAAGGCTTCCATACGGTCTTCCGTATGGGGCCCACGGATGCTGGGTTCCCAGAACA
>gnl_Stras_v2.0_SGA_v2.0_scaffold103T29990
ATGGCTTCCCTTGCATTTTCTTGCATCAAACCTCATACTATCCCTAATAAAAATAAGTCGTCCTATCGAGTAAGCCACGAATCATATTCACTCGGAAAAACAATTAACATTCCTACTCAGGAAAACATTTGTTGTGCGAAATTATCTGAAAATCCAGGGTTATTGACTAAATCAAATGTTGCAATAAAACCAACTGTTTATGATACTCAGTGGAAACAAGAAACTGAGAATAATCAGGAGCTCGTTGCATGGACAAGTGTTAAGCAAGAGAGATGGCAAGGAGAGCTTCAAGTTGAAGGACAAATCCCAAACTGGCTGAATGGGACATACCTAAGGAACGGACCAGGGCTATGGCACATCGGAGATTACAACTTCCGCCACCTCTTTGACGGCTACGCAACCCTTGTCCGCCTCCACTTTGAAAACGGCGGCCTCACAATGGCCCACCGTCAAATCGAGTCCGACGCATACAAGGCCACCAAGGCCCACAACAAGCTCTGCTACCGAGAATTTTCCGAGGTCCCAATTAGGCCCAACAATCTGTTGGCCTACATTGGCGACCTAGCTAACCTACTCAGTGGCGCCTCTTTGACCGATAACGCCAACACTGGAGTCGTTAGATTGGGAGACGGGCGCGTGGTTTGCCTGACAGAAACCGTGAAAGGCTCGATTATGGTTGATCCAGACACTTTGGACACGTTGGGGAGATTCGAGTTTAGTGACAAATTAGGTGGGCTCATACACTCGGCTCACCCAATCGTGACCGAGAATGAGTTTTTGACGTTGTTGCCAGATCTGATGAATCCAGGGTATTTGGTGGTGAGGATGGAGGCTGGGACGAACGAGAGGAAGATGCCGCTTAGGTATTGCCTTCGGAATTTGCTCCGGGCAGAGCCCACGCCGTTGTTCAAGTTCGAATGGAAGCCTAGCTCTAAGGCCTACATGCATGTGGCGAGCGTGGAAGTTCCTTTGTACGTGACGTTCCATTTTATTAATGCATACGAGGAGAAAGATGAAGATGGAAAGGTGACGGCCGTTATTGCCGATTGCTGTGAGCACAATGCCGACACATCCATCTTGCAGAAACTCACCCTTCACAACCTCCGTTCTTTGGCGGGCAAAGATGTCCTACCAGATGCAAGGGTTGGGAGATTCAAGATTCCATTGGACGGGAAGCCATATGGGAGTTTAGAAGCCGCATTGGACCCAAATGAACATGGAAAAGGGCTTGATATGTGCAGCATAAACCCTAATTTTCTAGGCCAAAAATACAGATATGCTTATGCCACTGGTGCTAAGAGGCCTTGTAATTTCCCCAACACCCTTACTAAGGTTGACTTGATCAAGAAGAAAGCCAAGAGCTGGGTGGAAAACGGATCCATACCCTCCGAACCCATCTTTGTGCCTCGTCCGAGTGCAACAGAGGAGGATGATGGAGTGATAATATCAATAGTAAGTGGCAAAAATGGAGAAGGATATGCATTGTTACTTGATGGACACTCGTTTGAAGAAATTGCAAGAGCTAAGTTC
>gnl_Theca_v1.1_Thecc1EG037195t1
ATGGATTCCCTATCATTTTCAGGTATCTGCAGGTACCGTGTATCACCCTCAACTAGGTTGGAATTCGATCAATCCAATAATAGAAAAGATGGGTTTTCCTTGGGGAACAAGGCTAGTTTTGATAGGAAACAGGACAGACAAGGCTTAGCAATAACCCGTGTCGCGAGTCCATTGAAGCAGGCGATTGTTCCATCCCTGGAGAAAGAAACCGTGCCTGACCAGAATCACGTTGCATGGACTAGTGTCAGACAAGAACGATGGGAAGGGGAGCTGGTTGTACAAGGAGAAATACCGTTATGGCTGAAAGGTACGTACCTCAGAAATGGCCCAGGGATATGGCACATAGAAGACTACAACTTCCGTCACCTCTTTGACGGCTACGCCACTCTAGTCAAGCTCCACTTCGAGAACGGCAGGTTAATCGCCGGCCACAGACAAATCGAATCCGAAGCCTATAAGGCTGCAAGGAAAAACAAAAAGATTTGCTTCCGAGAATTCTCGGAAGTTCCTAAACATGAAAACTTCATGGCTTATGTTGGGGACCTCGCAAAGCTCTTCTCCGGCGCTTCTTTAACGGATAACGCCAACACGGGCGTTGTCAAGCTTGGAGATGGACGTGTAGTTTGCTTGACAGAAACCCAAAAAGGGTCATTAGTTATTGACCCGAACAGCTTGGAAACACTTGGGAGGTTTGAATATAGTGACAGCCTGGGGGGTTTGATACACTCGGCTCATCCGATAGTGACAGACTCAGAGTTCTTGACCCTGTTACCTGATTTGCTGAACCCTGGATACTTGGTGGTGAGAATGGAGCCAGCGACGAACGAAAGGAAGGTGATCGGAAGGGTCAACTGCAGGGGCGGTCCAGCACCAGGTTGGGTCCATTCGTTTCCAGTGACTGAGCATTATGTTATCGTGCCTGAAATGCCATTGAGGTACAGTGCGCAAAATCTACTTAAAGCTGAACCGACTCCAATGTACAAATTCAAGTGGCATCCTGAATCTAAAGCTTTTCTCCATGTTATGTGTAAAGCTAGTGGAAAAATCGTGACGAGTGTGGAAGTGCCATTATTCGTGACATTTCATTTCATCAATGCGTACGAAGAGGAAGATGAAGATGGTAGGGTGACTGCTATTATCGCTGATTGTTGCGAACATAATGCCAACACTGCCATTCTAGATCAGCTTAGGCTTCAAAATCTCCGCTCTTTCAACGGCCAGGACATGCTACCAGATGCAAGGGTCGGAAGATTCACGATTCCATTGGATGGGAGTCCATTCGGGAAGCTGGAGTCAGCGTTGGACCCAGATGAACATGGGAGAGGCATGGACATGTGCAGCATCAACCCTGCCAATTTGGGTAAAAAATACAGATACGGTTATGCTTGTGGAGCCCACCGCCCATGTCACTTCCCCAATACCCTCACCAAGCTTGATTTTGTAAAGAAAAAGGCAAAGAATTGGCACGATGAGGGGGCTGTGCCATCCGAACCATTCTTTGTGGCTAGGCCAGGGGTGACCGAGGAAGATGATGGTGTTGTAATCTCCATTGTTAGTGAGAAAAATGGAAGTGGCTATGCTTTATTGTTGGACGGATCAACATTCGAAGAACTTGCAAGAGCAAAGCTCCCTTATGGTCTACCATATGGGCTACATGGATGTTGGGTCCCCAAGAAA
>gnl_Utrgi_v4.1_Scf00491.g18561.t1
ATGGCTTCTCGATTCATAGCTTCCATGAAATCCCGCCATCCCTCAGATACAACTCATTTATTGTTAGGTGAACCCCGGCTTCTGAAAAGTGGGTTCTCCTCTTTCAGGGTGGAAGAGAAGAAATTCCGTTCTAGGAATCCGTCGGCGGTTTGCACAAAAACAGCGGAGAAGCTCAGGCATGTGGTTTCTCCGGTGGATGAGGTGGCTGGAAACGAAAACCTCGCCGCCTGGGCGAGTGTCAAGCAAGAGACATGGCAAGGGGAACTCCAAGTTCGAGGCCATATCCCAGATTGGCTGAAGGGAACATACCTAAGGAACGGTCCAGGCCTATGGGAGATTGGAGACCACAGCTTCCACCATCTGTTCGACGGCTACGCGACTCTGGTTCGCCTCCACTTCCAGGACGGTCGCGTCACCATGTCCCACCGGCAGATCGAGTCCGACGCATTCACGGCGGCGAAGAAGAGCAAAAAGCTATGCTATCGCGAGTTCTCCGAGAGCCCAAAACCCCAAAACTTCCTAGCCTGCATTGGAGACCTCGTAAGCCTCTTCTCCGGCGCGTCGCTCACGGATAACGCTAACACCGGCGTCGTGAGGCTCGGCGATGGCCGCATCGTCTGCCTGACGGAGACTACAAAAGGTTCCATTATCATCGACCATGAAACACTAGATACTGTCGGGAAGTTGGAGTTCTCCGACGATCTCGGCAGCCTTATCCACTCGGCGCATCCAATCGTGACGGATAGCGAATTCATCACACTTTTGCCCGATTTGGTAAGGCCGGGGTACTTGGTAGTGAGAATGGAGCCTTGGACGAACGAAAGGAAGGTTATCGGCCGGGTTGATTGCCGCGGTGGGCCAGCTCCAGGCTGGGTCCATTCGTTTCCGGTGACGGAGAATTACATCATCGTGCCGGAAATGCCCCTCAGGTATTCACCCGAGAATCTTCTTAGCGCTGAGCCTGCACCATTGTTCAAGTTCAAGTGGCATCCTCGGTCCAAGGCCTTCATGCATGTAATGTGCAGAATCAGTGGCAAAATCGTACAAAGCGTAGAGGTACCATTGTTCGTGACATTTCACTTCATCAACGCATATGAAGAGAGAGACGAGGACACTGGAATCACCACGATAATCGTAGATTGCTGCGAGCACAATGCAGATACGAGTATCCTACAAAAGCTGTCCCTTCAAAACCTCCGTTCACTTTCAAGGGAAGATGTTTTGCCCCATGCTAGGGTTGGAAGATTTCGGATTCCACTGTCCGGAGCCCGGTTTGGTAGCTTAGAGTCGGGTTTGGATCCTAACGAGCATGGGAATGGGTTGGATATGTGCAGCATCAACCCTTCTTTTCTGGGCAAGAAATATCGATATGCCTATGCTTGTGGTGCTTCTAGGCCTTGCAACTTCCCCAACACCATTGTCAAGATAGACATGTTGGAGAAGAGGGCAAAGAGTTGGCACGACGAGGGGTCTATCCCATCCGAACCGTTCTTTGTTGCTCGTCCCGGGGGCACAGATGAAGATGACGGAGTTGTGATCTCAATTGTAAGTGGGAGAAGGGGAGGTGGGTATGCAGTGTTGCTTGATGGAGCTACTTTTGAGGAGATTGCACGAGCCGAGTTTCCCTATGGCCTCCCTTACGGTCTCCATGGATGCTGGATTCCAAGTACCGCA
>gnl_Vitvi_Genoscope.12X_GSVIVT01035626001
ATGGCTTCTACACAATTTTCTTCTCCCAGAAGCCATGCTCAACAGGCAACCATGGCGGTTTCCGGTAAGCCTGGTAGTGTGAAAGGTGGGTGTTCATTTGGGAGGGCTGTTAATTTCTCTAGAAAACATCACAAGGGTGGATTAAGAGTGAGAAATGTTGCGACTAGATTGCCGGAGACTCAGGTGTCGCCGGAGACTCAGGTATCGCCTGAGAAAGGGGGTGGGAATGAGAGGAAGCTTGCTGCATGGACGAGCATCCGGCAAGAGAGATGGGAGGGAGAGCTGGCTGTTCAGGGAGAAATACCACTATGGCTGAATGGGACATACCTAAGGAACGGTCCAGGCCTGTGGCACATAGGAGATTACAACTTCCGCCACCTCTTCGACGGCTACGCCACACTTGTCCGCCTACACTTCCAGGACGGCCGATTAATAGCTGGCCACCGACAGATTCAATCCGAAGCATATAAGGCAGCGATCAAGAATAAAAAACTATGTTACCGTGAATTCTCGGAGGTCCCAAAGGCTGACAACTTCCTATCTTATGTGGGTGAGCTGGCTAGCTTATTCTCTGGTGCTTCGCTGACAGATAACGCTAACACCGGCGTTGTTAGACTCGGCGATGGAAGGGTGGTGTGCCTGACGGAGACGATAAAAGGGTCAATAATCATCGATCCTGACACACTCGAGACGATGGGGAAATTTGAGTACAGTGACACATTGGGAGGGTTGATACATTCGGCACATCCAATCGTGACAGAATCGGAGTTCTGGACGTTGTTGCCGGACTTGGTGAAGCCGGGGTACATAGTGGTGAGGATGGAGCCAGGGAGCAATGAGAGGAAGGTGATAGGGAGGGTGAATTGCAGGGGTGGTCCTGCACCAGGGTGGGTTCATTCATTTCCGGTGACCGAACACTACGTGGTTGTCCCGGAAATGTCATTAAGGTACTGCGCCCAAAATCTTCTAAGGGCCGAGCCCACGCCACTTTACAAGTTCGAGTGGCACCCTCTGTCCAAAGCCTTTATGCACGTTATGTGTAAAGCTAGTGGCAAAATTGTGGCAAGTGTGGAAGTTCCATTGTACGTGACGTTCCATTTCATCAATGCATACGAAGAAAAAGACGAGGACGGGAGGGTGACAGGCATCGTAGCTGATTGTTGTGAGCACAACGCCGATACCACTATTCTAGATAAGCTCAGGCTTCACAATCTCCGGTCGTTTTCTGGGGAAGACGTGCTGCCTGACGCTAGGGTTGGGCGTTTCACAATACCGTTGGATGGGAGTCCATATGGGAAGTTAGAGGCAGCATTGAACCCAGATGAACATGGGAGAGGCATGGATATGTGCAGTATCAACCCTGCCTACTTGGGCAAGACGTACAGATATGCCTATGCTTGTGGGGCACAGCGCCCTTGTAACTTCCCCAACACCCTCACTAAGCTTGATTTAGTGGAGAAGAAGGCAAAGAACTGGTTCGATGAAGGTTCTGTGCCCTCGGAACCATTATTTGTGGCTCGTCCAGGGGCAACAGAGGAGGATGATGGTGTTGTGATCTCGATGGTCAGTGACAAAAATGGGGAAGGATATGCACTGTTGTTGGACGGGAGAACTTTTGAAGAGATCGCAAGGGGGAAGTTCCCGTACGGACTTCCATATGGGCTGCATGGCTGCTGGGTTCCCAAGAAA
>Frave_08839-v1.0-hybrid.t1
ATGGCTTCCTTAGGATTTTCTGTAGGCAGTGGAAACTCGTGTTTGCTGCCGAGAGCAGCAGTTTCCGATCACTCCATTCC
GAACAGTGGCAGAGATGGATTTAATCCCTTAAAGAAGGGCGGTACCAGCAGGAAGCGCTTGACGTCCACAAACGTCGCAA
GTCCTCCATTGCCGGCTATTGCAGCTCCTCATCTGCCGCCGAGTAAGGAAAGTGATGATCGAAGAAGCCACGTAGCTTGG
ACCAGTGTGCGGCAGGAGAGATGGGAAGGAGAGCTGCACGTACAAGGACAAATACCACTGTGGCTGAAAGGAACGTACCT
AAGAAATGGTCCGGGACTTTGGCACATTGAGGACTACAACTTCCGTCACCTCTTCGACGGCTACGCGATGCTAGCCAAGC
TCCACTTTGAGAACGGCCGTCTGATCGCCGGCCACCGCCAAATCGAATCCGATGCTTATAAAGCCGCAATGAAGAGCAAA
AAGCTATGCTACCGTGAGTTCTCAGAAGTTCCTAAACCGGATAATTTCCTATCCTACATTGGTGAGCTGGCCAACCTATT
CTCCGGTGCATCCCTTACCGATAATGCCAACACCGGCGTAGTACAACTCGGTGATGGCCGGGTGGTGTGCCTCACTGAGA
CCCAAAAAGGGTCCATAGTGATTGACCCGGACACTTTGGACACAATAGGAAAATTCGAGTACACTGACTCGTTGGGAGGT
TTGATCCATTCAGCACATCCTATTGTGACAGAGACCGAGTTCCTGACTTTGTTGCCTGATCTGATCAACCCGGGTTACTT
GGTGGTGAGAATGGAGCCTGGTACGAATGAAAGGAAGGTGATCGGACGGGTTGACTGCAGACAAGGTCCGGCGCCGGGAT
GGGTTCATAGCTTTCCGATGACCGAGCACTACATAATTGTGCCCGAAATGCCGTTGAGGTATTGTGCAGGAAATTTGCTC
AGGGCTGAACCAACACCATTGTACAAGTTTGAGTGGCATCCTGAGTCCAAGGCCTATATGCATGCTATGTGTAAAGCCAG
TGGTAAAATTGTTGCGAGTGTGGAAGTGCCATTGTTTGTTACTTTCCATTTCATTAATGCATATGAAGAGAAAGATGAGG
ATGGGAGGGTGACGGCACTCATTGCAGATTGTTGCGAGCACAACGCTGATACCACCATCCTTGATAAGCTTAGGATACAG
AATCTGCGTTCATATACTGGCGAAGAAGATGTGCTACCAGATGCTAGGGTTGGAAGGTTTAGAATCCCATTCGATGGGAG
TGCATATGGAGAACTAGATGCAGCATTAGACCCAAATGAACATGGAAAAGGGATGGACATGTGCAGCATAAACCCTGCGT
TTTTGGGTAAGAAGTATAGATATGCCTATGCTTGTGGAGCTGAGCGCCCTTGCAACTTCCCTAACACCCTCACAAAGATT
GATTTGGTGGAGAAGAAAGCTAAGAATTGGTATGAAGAGGGCGCAGTGCCATCCGAACCATTCTTTGTCGCTCGACCAGG
TGCAACTGAAGAAGATGATGGTGTGGTGATCTCGATGATCAGTGAGAAAAACGGAGGTGGGTACGCATTGGTATTAGATG
GAACAACGTTTGAAGAGATTGCTAGAGCCAAGTTCCCTTATGGCCTTCCATATGGGCTGCATGGATGCTGGGTTCCAAAG
AAA
>Maldo_GDDH_08G1113800
ATGGCCTCCATAACATTTTCAGGCGCTACTGGAAACTTCTCTTTTCTGCCAACAGCTGCCGTTTCTGAGAACTCAAATAA
TATAAAAGGTGGGTTTAATCCCTTAAAAAAGAACTTGAATAATACCATAAAAAAGCACAATGGTCGGAGCTTGGTGTCCA
CAAACGTAGCAAGTCCACCATTGCCGGCAATAGCTCATCCACCCCCAAAAGAAGAAAGTGGCGATGGTTACGACGGGAGT
CACGTAGCATGGACGAGTGTGCGGCAGGAGAGATGGGAAGGAGAGCTGCTTGTCCAAGGAGAAATACCATTGTGGCTGAA
GGGTACGTACCTAAGAAATGGTCCAGGGCTGTGGCACGTTGGGGGCTACAACTTCCGCCACCTCTTTGACGGCTATGCCA
TGCTCGCCAAACTCCACTTCCACGACGGCCGCCTCACTGCTGGCCACCGCCAGATCGAATCCGAGGCCTACACAGCCGCC
ATGAAGAACCAAAAATTATGTTTCCGTGAATTCTCTGAGGTCCCTAAGCCAGCCAATTTCCTATCTTATATTGGAGAACT
AGCCAACTTATTTTCCGGTGCATCGTTGACTGACAACGCCAACACCGGAGTGGTTAAGCTAGGTGATGGTCGGGTTGTGT
GCCTCACAGAAACCCAGAAGGGATCAATAGTGATTGACCCGACAACGTTGGACACTTTGGGAAAATTTGAGTACAGTGAC
ACATTGGGTGGTTTGATACACTCGGCACATCCTATTGTGACCGATACCGAGTTTTTGACTTTGTTGCCGGATTTAATCAA
CCCGGGGTATTTAGCGGTCAGGATGAAGCCGGGTACTAATGAGAGGAAGGTGATCGGGCGGGTTGATTGTAGCCGTGGAC
CGGCTCCTGGTTGGGTGCACTCTTTCCCTGTGACCGAGCACTACATCATTGTGCCCGAAATGCCACTGAGGTATTGTGCT
GGGAATTTGCTCAAGGCCGAGCCCACTCCCTTGTACAAGTTTGAGTGGCACCCTGACTCTAAGGCGTTTATGCATGTCAT
GTGTAAAGCTAGTGGCAACGTTGTGGCGAGTGTGGAAGTTCCATTGTATATTACGTTCCATTTCATTAATGCTTATGAGG
AGACAGATGAGGACGGTAGGGTTACTGCTGTCATTGCCGATTGTTGTGAACACAACGCTGACACCACAATTCTGGATAAG
CTTAAGATTCAGAATCTTCGGTCGTATACCGGCAAAGATGTACTACCAGATGCTCAGGTTGGTAGGTTCAAGATACCACT
GGATGGGAGTCCATATGGAAAATTGGAGGCAGCACTAGACCCAAATGAGCATGGAAGAGGGATGGACATGTGCAGCATAA
ACCCTGCTTATCTGGGCAAAAAATACAGATACGCTTATGCTTGCGGGGCTCAGCGCCCGTGCAACTTCCCTAACACCCTC
ACCAAGATTGATTTGGTAGAGAAGAAAGCTAAGAATTGGTACGATGAGGGAGCAGTGCCATCCGAGCCGTTCTTTGTTGC
CCGTCCCGGGTCAACTGAAGAAGATGATGGTGTTGTGATCTCGATGATTAGTGAGAAAAATGGAGATGGATATGCATTGC
TGTTAGATGGATCAACGTTTGAAGAGATTGCTAGGGCAAAGTTCCCCTATGGTCTTCCATATGGACTGCATGGATGCTGG
GTTCCCTCCAAA
>Maldo_GDDH_15G1093500
ATGGCTTCCATAACATTTTCAGGCACTACTGGAAACTTCTCTTTGCTGCCAACAGCTGCCGTTTCTGAGAACTCCAATCA
TATAAAAGATGGGTTTAATCCCTTAAAGAAGAACTTGAGTAATACTAGAAAAAAACACAATGGTCGGAGCTTGGTGTCCA
CAAACGTAGCAAGTCCACCATTGCCGGCAATAACTCATCCACCCCCAAAAAGAGAGAGCGGCAATGGTTACGACGGGAGT
CACGTGGCATGGACGAGTGTGCGGCAGGAGAGATGGGAAGGAGAGTTGCTTGTCCAAGGAGAAATACCATTGTGGCTGAA
AGGGACGTACCTAAGAAATGGTCCAGGGCTGTGGCACGTCGGGGACTACAACTTCCGCCACCTCTTTGACGGCTATGCCA
TGCTCGTCAAACTTCACTTCCACGACGGTCGCCTCACTGCTGGCCACCGCCAGATCGAATCCGAGGCCTACAAAGCCGCC
ATGAAGAACAACAAATTATGTTTCCGTGAATTCTCTGAGGTCCCTAAGCCTAACAATTTCCTATCTTATATTGGTGAGCT
AGCCAACCTATTCTCCGGTGCATCACTGACTGACAACGCCAACACCGGAGTGGTTAAGCTCGCCGATGGTCGGGTTGTGT
GCCTCACAGAGACCCAGAAAGGGTCAATAGTGATTGATCCGGCTACCTTGGAAACTGTAGGGAAATTTGAGTACAGTGAC
ACATTGGGTGGCTTGATACACTCGGCACATCCTATCGTGACCGATACCGAGTTTTTGACTTTGTTGCCGGATTTAATCAA
CCCAGGATATTTGGCAGTCAGGATGGAGCCGGGTACTAATGAGAGGAAGGTGATCGGGCGGGTTGATTGTAGCCGTGGAC
CGGCTCCGGGTTGGGTGCACTCTTTCCCTGTGACCGAGCACTACATCATTGTGCCCGAGATGCCACTGAGGTATTGTGCT
GGGAATTTGCTCAAGGCCGAACCCACTCCCTTGTACAAGTTTGAGTGGCACCCTGACTCCAAGGCGTTTATGCATGTTAT
GTGTAAAGCTAGTGGCAACATTGTGGCGAGTGTGGAAGTTCCATTATACATTACGTTCCATTTCATTAATGCTTATGAGG
AGACAGATGAGGATGGTAGGGTGACTGCAGTCATTGCAGATTGTTGCGAACACAACGCTGACACAACGATTCTGGACAAG
CTTAAGATACAAAATCTTCGGTCGTATACTGGCAAAGATGTACTACCAGATGCTAAGGTTGGTAGATTCAGAATACCACT
GGATGGGAGTCCATATGGAAATTTGGAGGCAGCACTAGACCCAAATGAGCATGGAAGAGGGATGGACATGTGCAGCATAA
ACCCCGCTTTTCTGGGCCAAAAATACAGATACGCTTATGCTTGCGGAGCTCAGCGCCCATGCAACTTTCCTAACACCCTC
ACCAAGATTGATTTGGTAGAGAAGAAAGCTAAGAATTGGTACGATGAAGGGGCAGTGCCATCCGAACCGTTCTTTGTGGC
CCGTCCTGGGGCGACCGAAGAAGATGATGGTGTTGTAATATCGATGATTAGTGCGAAAAATGGAGATGGATATGCGTTGT
TATTAGATGGATCAACGTTCGAAGAGATTGCTAGGGCAAAGTTCCCCTATGGTCTTCCATATGGACTGCATGGATGCTGG
GTTCCCTTCAAA
>Maldo_Gala_08g010540
ATGGTCAGGGTCTTTGGCACATTGAAGACTACAATTTCCGGCACCTCTTCGACGGCTATGCAAAGGCGGCCTCACTGCCA
AACCGATTCCGAGGCTTACAGGACGGCCATAGAAACCAAAAAGCTACGTTATCATGGATTCTCTGAAGTCCCAAACCACT
ATAACATCCTATCCTACCTCCTCGAGCTTGCCAATCTATTAGTCTTTGGTGCATCACCGAAGGTGATACGCCAGATCGAT
TGTAGGGGTGGACGTACTGCGGATTGGATTCTCTCTCTTCATATGACATATCACTATAAAATGTCACTCGGTCGAAAGCG
TTTATGCAGGCCATGTGCAGAAATGGTGGCAAAATTTTACGTCCCTTTCTTGACTAAGTGGCGTGCATGGAAGCCCTGCT
GTATATACCATTTCATTTCATTGATGCTTAAGAAGAGGAAGACGAAGATGAAGGCGGGAGGG
>Maldo_Gala_08g010550
ATGGCCTCCATAACATTTTCAGGCGCTACTGGATACTTCTCTTTTCTGCCAACAGCTGCCGTTTCTGAGAACTCAAATAA
TATAAAAGGTGGGTTTAATCCCTTAAAAAAGAACTTGAATAATACCATAAAAAAGCACAATGGTCGGAGCTTGGTGTCCA
CAAACGTAGCAAGTCCACCATTGCCGGCAATAGCTCATCCACCCCCAAAAGAAGAAAGTGGCGATGGTTACGACGGGAGT
CACGTAGCATGGACGAGTGTGCGGCAGGAGAGATGGGAAGGAGAGCTGCTTGTCCAAGGAGAAATACCATTGTGGCTGAA
GGGTACGTACCTAAGAAATGGTCCAGGGCTGTGGCACGTTGGGGGCTACAACTTCCGCCACCTCTTTGACGGCTATGCCA
TGCTCGCCAAACTCCACTTCCACGACGGCCGCCTCACTGCTGGCCACCGCCAGATCGAATCCGAGGCCTACACAGCCGCC
ATGAAGAACCAAAAATTATGTTTCCGTGAATTCTCTGAGGTCCCTAAGCCAGCCAATTTCCTATCTTATATTGGAGAACT
AGCCAACTTATTTTCCGGTGCATCGTTGACTGACAACGCCAACACCGGAGTGGTTAAGCTAGGTGATGGTCGGGTTGTGT
GCCTCACAGAAACCCAGAAGGGATCAATAGTGATTGACCCGACAACGTTGGACACTATGGGAAAATTTGAGTACAGTGAC
ACATTGGGTGGTTTGATACACTCGGCACATCCTATTGTGACCGATACCGAGTTTTTGACTTTGTTGCCGGATTTAATCAA
CCCGGGGTATTTAGCGGTCAGGATGAAGCCGGGTACTAATGAGAGGAAGGTGATCGGGCGGGTTGATTGTAGCCGTGGAC
CGGCTCCTGGTTGGGTGCACTCTTTCCCTGTGACCGAGCACTACATCATTGTGCCCGAAATGCCACTGAGGTATTGTGCT
GGGAATTTGCTCAAGGCCGAGCCCACTCCCTTGTACAAGTTTGAGTGGCACCCTGACTCTAAGGCGTTTATGCATGTCAT
GTGTAAAGCTAGTGGCAACGTTGTGGCGAGTGTGGAAGTTCCATTGTATATTACGTTCCATTTCATTAATGCTTATGAGG
AGACAGATGAGGACGGTAGGGTTACTGCTGTCATTGCCGATTGTTGTGAACACAACGCTGACACCACAATTCTGGATAAG
CTTAAGATTCAGAATCTTCGGTCGTATACCGGCAAAGATGTACTACCAGATGCTCAGGTTGGTAGGTTCAAGATACCACT
GGATGGGAGTCCATATGGAAAATTGGAGGCAGCACTAGACCCAAATGAGCATGGAAGAGGGATGGACATGTGCAGCATAA
ACCCTGCTTATCTGGGCAAAAAATACAGATACGCTTATGCTTGCGGGGCTCAGCGCCCGTGCAACTTCCCTAACACCCTC
ACCAAGATTGATTTGGTAGAGAAGAAAGCTAAGAATTGGTACGATGAGGGAGCAGTGCCATCCGAGCCGTTCTTTGTTGC
CCGTCCCGGGTCAACCGAAGAAGATGATGGTGTTGTGATCTCGATGATTAGTGAGAAAAATGGAGATGGATATGCATTGC
TGTTAGATGGATCAACGTTTGAAGAGATTGCTAGGGCAAAGTTCCCCTATGGTCTTCCATATGGACTGCATGGATGCTGG
GTTCCCTCCAAA
>Maldo_Gala_15g008790
ATGGCTTCCATAACATTTTCAGGCACTACTGGAAACTTCTCTTTGCTGCCAACAGCTGCCGTTTCTGAGAACTCCAATCA
TATAAAAGATGGGTTTAATCCCTTAAAGAAGAGCTTGAGTAATACTAGAAAAAAACACAATGGTCGGAGCTTGGTGTCCA
CAAACGTAGCAAGTCCACCATTGCCGGCAATAACTCATCCACCTCCAAAAAGAGAGAGCGGCAATGGTTACGACGGGAGT
CACGTGGCATGGACGAGTGTGCGGCAGGAGAGATGGGAAGGAGAGTTGCTTGTCCAAGGAGAAATACCATCGTGGCTGAA
AGGGACGTACCTAAGAAATGGTCCAGGGCTGTGGCACGTCGGGGACTACAACTTCCGCCACCTCTTTGACGGCTATGCCA
TGCTCGTCAAACTTCACTTCCACGACGGTCGCCTCACTGCTGGCCACCGCCAGATCGAATCCGAGGCCTACAAAGCCGCC
ATGAAGAACAACAAATTATGTTTCCGTGAATTCTCTGAGGTCCCTAAGCCTAAAAATTTCCTATCTTATATTGGTGAGCT
AGCCAACCTATTCTCCGGTGCATCACTGACTGACAACGCCAACACCGGAGTGGTTAAGCTCGCCGATGGTCGGGTTGTGT
GCCTCACAGAGACCCAGAAAGGGTCAATAGTGATTGATCCGGCTACCTTGGAAACTGTAGGGAAATTTGAGTACAGTGAC
ACATTGGGTGGCTTGATACACTCGGCACATCCTATCGTGACCGATACCGAGTTTTTGACTTTGTTGCCGGATTTAATCAA
CCCAGGATATTTGGCAGTCAGGATGGAGCCGGGTACTAATGAGAGGAAGGTGATCGGGCGGGTTGATTGTAGCCGTGGAC
CGGCTCCGGGTTGGGTGCACTCTTTCCCTGTGACCGAGCACTACATCATTGTGCCCGAGATGCCACTGAGGTATTGTGCT
GGGAATTTGCTCAAGGCCGAACCCACTCCCTTGTACAAGTTTGAGTGGCACCCTGACTCCAAGGCGTTTATGCATGTTAT
GTGTAAAGCTAGTGGCAACATTGTGGCGAGTGTGGAAGTTCCATTATACATTACGTTCCATTTCATTAATGCTTATGAGG
AGACAGATGAGGATGGTAGGGTGACTGCAGTCATTGCAGATTGTTGCGAACACAACGCTGACACAACGATTCTGGACAAG
CTTAAGATACAAAATCTTCGGTCGTATACTGGCAAAGATGTACTACCAGATGCTAACATAAACCCCGCTTTTCTGGGCCA
AAAATACAGATACGCTTATGCTTGCGGAGCTCAGCGCCCATGCAACTTTCCTAACACCCTCACCAAGATTGATTTGGTAG
AGAAGAAAGCTAAGAATTGGTACGATGAAGGGGCAGTGCCATCCGAACCGTTCTTTGTGGCCCGTCCTGGGGCGACCGAA
GAAGATGATGGTGTTGTAATATCGATGATTAGTGCGAAAAATGGAGATGGGTATGCGTTGTTATTAGATGGATCAACGTT
CGAAGAGATTGCTAGGGCAAAGTTCCCCTATGGTCTTCCATATGGACTGCATGGATGCTGGGTTCCCTTCAAA
>Maldo_HF21775-RA
ATGGTCAGGGTCTTTGGCACATTGAAGACTACAATTTCCGGCACCTCTTCGACGGCTATGCAAAGGCGGCCTCACTGCCA
AACCGATTCCGAGGCTTACAGGACGGCCATAGAAACCAAAAAGCTACGTTATCATGGATTCTCTGAAGTCCCAAACCACT
ATAACATCCTATCCTACCTCCTCGAGCTTGCCAATCTATTAGTCTTTGGTGCATCACCGAAGGTGATACGCCAGATCGAT
TGTAGGGGTGGACGTACTGCGGATTGGATTCTCTCTCTTCATATGACATATCACTATAAAATGTCACTCGGTCGAAAGCG
TTTATGCAGGCCATGTGCAGAAATGGTGGCAAAATTTTACGTCCCTTTCTTGACTAAGTGGCGTGCATGGAAGCCCTGCT
GTATATACCATTTCATTTCATTGATGCTTAAGAAGAGGAAGACGAAGATGAAGGCGGGAGGG
>Maldo_HF21776-RA
ATGGCCTCCATAACATTTTCAGGCGCTACTGGATACTTCTCTTTTCTGCCAACAGCTGCCGTTTCTGAGAACTCAAATAA
TATAAAAGGTGGGTTTAATCCCTTAAAAAAGAACTTGAATAATACCATAAAAAAGCACAATGGTCGGAGCTTGGTGTCCA
CAAACGTAGCAAGTCCACCATTGCCGGCAATAGCTCATCCACCCCCAAAAGAAGAAAGTGGCGATGGTTACGACGGGAGT
CACGTAGCATGGACGAGTGTGCGGCAGGAGAGATGGGAAGGAGAGCTGCTTGTCCAAGGAGAAATACCATTGTGGCTGAA
GGGTACGTACCTAAGAAATGGTCCAGGGCTGTGGCACGTTGGGGGCTACAACTTCCGCCACCTCTTTGACGGCTATGCCA
TGCTCGCCAAACTCCACTTCCACGACGGCCGCCTCACTGCTGGCCACCGCCAGATCGAATCCGAGGCCTACACAGCCGCC
ATGAAGAACCAAAAATTATGTTTCCGTGAATTCTCTGAGGTCCCTAAGCCAGCCAATTTCCTATCTTATATTGGAGAACT
AGCCAACTTATTTTCCGGTGCATCGTTGACTGACAACGCCAACACCGGAGTGGTTAAGCTAGGTGATGGTCGGGTTGTGT
GCCTCACAGAAACCCAGAAGGGATCAATAGTGATTGACCCGACAACGTTGGACACTATGGGAAAATTTGAGTACAGTGAC
ACATTGGGTGGTTTGATACACTCGGCACATCCTATTGTGACCGATACCGAGTTTTTGACTTTGTTGCCGGATTTAATCAA
CCCGGGGTATTTAGCGGTCAGGATGAAGCCGGGTACTAATGAGAGGAAGGTGATCGGGCGGGTTGATTGTAGCCGTGGAC
CGGCTCCTGGTTGGGTGCACTCTTTCCCTGTGACCGAGCACTACATCATTGTGCCCGAAATGCCACTGAGGTATTGTGCT
GGGAATTTGCTCAAGGCCGAGCCCACTCCCTTGTACAAGTTTGAGTGGCACCCTGACTCTAAGGCGTTTATGCATGTCAT
GTGTAAAGCTAGTGGCAACGTTGTGGCGAGTGTGGAAGTTCCATTGTATATTACGTTCCATTTCATTAATGCTTATGAGG
AGACAGATGAGGACGGTAGGGTTACTGCTGTCATTGCCGATTGTTGTGAACACAACGCTGACACCACAATTCTGGATAAG
CTTAAGATTCAGAATCTTCGGTCGTATACCGGCAAAGATGTACTACCAGATGCTCAGGTTGGTAGGTTCAAGATACCACT
GGATGGGAGTCCATATGGAAAATTGGAGGCAGCACTAGACCCAAATGAGCATGGAAGAGGGATGGACATGTGCAGCATAA
ACCCTGCTTATCTGGGCAAAAAATACAGATACGCTTATGCTTGCGGGGCTCAGCGCCCGTGCAACTTCCCTAACACCCTC
ACCAAGATTGATTTGGTAGAGAAGAAAGCTAAGAATTGGTACGATGAGGGAGCAGTGCCATCCGAGCCGTTCTTTGTTGC
CCGTCCCGGGTCAACCGAAGAAGATGATGGTGTTGTGATCTCGATGATTAGTGAGAAAAATGGAGATGGATATGCATTGC
TGTTAGATGGATCAACGTTTGAAGAGATTGCTAGGGCAAAGTTCCCCTATGGTCTTCCATATGGACTGCATGGATGCTGG
GTTCCCTCCAAA
>Malsi_08g011000
ATGGACTACAATTTCCGGCACCTCTTCGACGGCTATGCAGTGTTAGCTAAGCTCCACTCCAGAAGGCGGCCTCACTGCCA
AACCGATTCCGAGGCTTACAGGACGGCCATAAAAACCAAAAAGCTACGTTATCATGGATTCTCTGAAGTCCCAAACCACT
ATAACATCCTATCCTACCTCCTCGAACTTGCCAATCTATTAGTCTTTGGTGCATCACCGAAGGTGATACGCCAGATCGAT
TGTAGGGGTGGACGTACTGCGGATTGGATTCCCTTTCTTCATATGACATATCACTATAAAATGTCACTCGGTCGAAAGCG
TTTATGCAGGCCATGTGCAGAAATGGTGGCAAAATTTTACGTCCCTTTCTTGACTAAGTGGCGTGCATGGAAGCCCTGCT
GTATATACCATTTCATTTCATTGATGCTTAAGAAGAGGAAGACGAAGATGAAGGCGGGAGGG
>Malsi_08g011010
ATGGCCTCCATAACATTTTCAGGCGCTACTGGAAACTTCTCTTTTCTGCCAACAGCTGCCGTTTCTGAGAACTCAAATAA
TATAAAAGGTGGGTTTAATCCCTTAAAAAAGAACTTGAATAATACCATAAAAAAGCACAATGGTCGGAGCTTGGTGTCCA
CAAACGTAGCAAGTCCACCATTGCCGGCAATAGCTCATCCACCCCCAAAAGAAGAAAGTGGCGATGGTTACGACGGGAGT
CACGTAGCATGGACGAGTGTGCGGCAGGAGAGATGGGAAGGAGAGCTGCTTGTCCAAGGAGAAATACCATTGTGGCTGAA
GGGTACGTACCTAAGAAATGGTCCAGGGCTGTGGCACGTTGGGGGCTACAACTTCCGCCACCTCTTTGACGGCTATGCCA
TGCTCGCCAAACTCCACTTCCACGACGGCCGCCTCACTGCTGGCCACCGCCAGATCGAATCCGAGGCCTACACAGCCGCC
ATGAAGAACCAAAAATTATGTTTCCGTGAATTCTCTGAGGTCCCTAAGCCAGCCAATTTCCTATCTTATATTGGAGAACT
AGCCAACTTATTTTCCGGTGCATCGTTGACTGACAACGCCAACACCGGAGTGGTTAAGCTAGGTGATGGTCGGGTTGTGT
GCCTCACAGAAACCCAGAAGGGATCAATAGTGATTGACCCGACAACGTTGGACACTATGGGAAAATTTGAGTACAGTGAC
ACATTGGGTGGTTTGATACACTCGGCACATCCTATTGTGACCGATACCGAGTTTTTGACTTTGTTGCCGGATTTAATCAA
CCCGGGGTATTTAGCGGTCAGGATGAAGCCGGGTACTAATGAGAGGAAGGTGATCGGGCGGGTTGATTGTAGCCGTGGAC
CGGCTCCTGGTTGGGTGCACTCTTTCCCTGTGACCGAGCACTACATCATTGTGCCCGAAATGCCACTGAGGTATTGTGCT
GGGAATTTGCTCAAGGCCGAGCCCACTCCCTTGTACAAGTTTGAGTGGCACCCTGACTCTAAGGCGTTTATGCATGTCAT
GTGTAAAGCTAGTGGCAACGTTGTGGCGAGTGTGGAAGTTCCATTGTATATTACGTTCCATTTCATTAATGCTTATGAGG
AGACAGATGAGGACGGTAGGGTTACTGCTGTCATTGCCGATTGTTGTGAACACAACGCTGACACCACAATTCTGGATAAG
CTTAAGATTCAGAATCTTCGGTCGTATACCGGCAAAGATGTACTACCAGATGCTCAGGTTGGTAGGTTCAAGATACCACT
GGATGGGAGTCCATATGGAAAATTGGAGGCAGCACTAGACCCAAATGAGCATGGAAGAGGGATGGATATGTGCAGCATAA
ACCCTGCTTATCTGGGCAAAAAATACAGATACGCTTATGCTTGCGGGGCTCAGCGCCCGTGCAACTTCCCTAACACCCTC
ACCAAGATTGATTTGGTAGAGAAGAAAGCTAAGAATTGGTACGATGAGGGAGCAGTGCCATCCGAGCCGTTCTTTGTTGC
CCGTCCCGGGTCAACCGAAGAAGATGATGGTGTTGTGATCTCGATGATTAGTGAGAAAAATGGAGATGGATATGCATTGC
TGTTAGATGGATCAACGTTTGAAGAGATTGCTAGGGCAAAGTTCCCCTATGGTCTTCCATATGGACTGCATGGATGCTGG
GTTCCCTCCAAA
>Malsi_15g009190
ATGGCTTCCATAACATTTTCAGGCACTACTGGAAACTTCTCTTTGCTGCCAACAGCTGCCGTTTCTGAGAACTCCAATCA
TATAAAAGATGGGTTTAATCCCTTAAAGAAGAGCTTGAGTAATACTAGAAAAAAACACAATGGTCGGAGCTTGGTGTCCA
CAAACGTAGCAAGTCCACCATTGCCGGCAATAACTCATCCACCCCCAAAAAGAGAGAGCGGCAATGGTTACGACGGGAGT
CACGTGGCATGGACGAGTGTGCGGCAGGAGAGATGGGAAGGAGAGTTGCTTGTCCAAGGAGAAATACCATTGTGGCTGAA
AGGGACGTACCTAAGAAATGGTCCAGGGCTGTGGCACGTCGGGGACTACAACTTCCGCCACCTCTTTGACGGCTATGCCA
TGCTCGTCAAACTTCACTTCCACGACGGTCGCCTCACTGCTGGCCACCGCCAGATCGAATCCGAGGCCTACAAAGCCGCC
ATGAAGAACAACAAATTATGTTTCCGTGAATTCTCTGAGGTCCCTAAGCCTAACAATTTCCTATCTTATATTGGTGAGCT
AGCCAACCTATTCTCCGGTGCATCACTGACTGACAACGCCAACACCGGAGTGGTTAAGCTCGCCGATGGTCGGGTTGTGT
GCCTCACAGAGACCCAGAAAGGGTCAATAGTGATTGATCCGGCTACCTTGGAAACTGTAGGGAAATTTGAGTACAGTGAC
ACATTGGGTGGCTTGATACACTCGGCACATCCTATCGTGACCGATACCGAGTTTTTGACTTTGTTGCCGGATTTAATCAA
CCCAGGATATTTGGCAGTCAGGATGGAGCCGGGTACTAATGAGAGGAAGGTGATCGGGCGGGTTGATTGTAGCCGTGGAC
CGGCTCCGGGTTGGGTGCACTCTTTCCCTGTGACCGAGCACTACATCATTGTGCCCGAGATGCCACTGAGGTATTGTGCT
GGGAATTTGCTCAAGGCCGAACCCACTCCCTTGTACAAGTTTGAGTGGCACCCTGACTCCAAGGCGTTTATGCATGTTAT
GTGTAAAGCTAGTGGCAACATTGTGGCGAGTGTGGAAGTTCCATTATACATTACGTTCCATTTCATTAATGCTTATGAGG
AGACAGATGAGGATGGTAGGGTGACTGCAGTCATTGCAGATTGTTGCGAACACAACGCTGACACAACGATTCTGGACAAG
CTTAAGATACAAAATCTTCGGTCGTATACTGGCAAAGATGCAGCACTAGACCCAAATGAGCATGGAAGAGGGATGGACAT
GTGCAGCATAAACCCCGCTTTTCTGGGCCAAAAATACAGATACGCTTATGCTTGCGGAGCTCAGCGCCCATGCAACTTTC
CTAACACCCTCACCAAGATTGATTTGGTAGAGAAGAAAGCTAAGAATTGGTACGATGAAGGGGCAGTGCCATCCGAACCG
TTCTTTGTGGCCCGTCCTGGGGCGACCGAAGAAGATGATGGTGTTGTAATATCGATGATTAGTGCGAAAAATGGAGATGG
ATATGCGTTGTTATTAGATGGATCAACGTTCGAAGAGATTGCTAGGGCAAAGTTCCCCTATGGTCTTCCATATGGACTGC
ATGGATGCTGGGTTCCCTTCAAA
>Malsy_08g010670
ATGGCCTCCATAACATTTTCAGGCGCTACTGGAAACTTCTCTTTTCTGCCAACAGCAGCCGTTTCTGAGAACTCAAATAA
TATAAAAGGTGGGTTTAATCCCTTAAAAAAGAACTTGAATAATACCATAAAAAAGCACAATGGTCGGAGCTTGGTGTCCA
CAAACGTAGCAAGTCCACCATTGCCGGCAATAGCTCATCCACCCCCAAAAGAAGAAAGTGGCGATGGTTACGACGGGAGT
CACGTAGCATGGACGAGTGTGCGGCAGGAGAGATGGGAAGGAGAGCTGCTTGTCCAAGGAGAAATACCATTGTGGCTGAA
GGGTACGTACCTAAGAAATGGTCCAGGGCTGTGGCACGTTGGGGGCTACAACTTCCGCCACCTCTTTGACGGCTATGCCA
TGCTCGCCAAACTCCACTTCCACGACGGCCGCCTCACTGCTGGCCACCGCCAGATCGAATCCGAGGCCTACACAGCCGCC
ATGAAGAACCAAAAATTATGTTTCCGTGAATTCTCTGAGGTCCCTAAGCCAGCCAATTTCCTATCTTATATTGGAGAACT
AGCCAACTTATTTTCCGGTGCATCGTTGACTGACAACGCCAACACCGGAGTGGTTAAGCTAGGTGATGGTCGGGTTGTGT
GCCTTACAGAAACCCAGAAGGGATCAATAGTGATTGACCCGACAACGTTGGACACTTTGGGAAAATTTGAGTACAGTGAC
ACATTGGGTGGTTTGATACACTCGGCACATCCTATTGTGACCGATACCGAGTTTTTGACTTTGTTGCCGGATTTAATCAA
CCCGGGGTATTTAGCGGTCAGGATGAAGCCGGGTACTAATGAGAGGAAGGTGATCGGGCGGGTTGATTGTAGCCGTGGAC
CGGCTCCTGGTTGGGTGCACTCTTTCCCTGTGACCGAGCACTACATCATTGTGCCCGAAATGCCACTGAGGTATTGTGCT
GGGAATTTGCTCAAGGCCGAGCCCACTCCCTTGTACAAGTTTGAGTGGCACCCTGACTCTAAGGCGTTTATGCATGTCAT
GTGTAAAGCTAGTGGCAACGTTGTGGCGAGTGTGGAAGTTCCATTGTATATTACGTTCCATTTCATTAATGCTTATGAGG
AGACAGATGAGGACGGTAGGGTTACTGCTGTCATTGCCGATTGTTGTGAACACAACGCTGACACCACAATTCTGGATAAG
CTTAAGATTCAGAATCTTCGGTCGTATACCGGCAAAGATGTACTACCAGATGCTCAGTACGCAGCACTAGACCCAAATGA
GCATGGAAGAGGGATGGACATGTGCAGCATAAACCCTGCTTATCTGGGCAAAAAATACAGATACGCTTATGCTTGCGGGG
CTCAGCGCCCGTGCAACTTCCCTAACACCCTCACCAAGATTGATTTGGTAGAGAAGAAAGCTAAGAATTGGTACGATGAG
GGAGCAGTGCCATCCGAGCCGTTCTTTGTTGCCCGTCCCGGGTCAACTGAAGAAGATGATGGTGTTGTGATCTCGATGAT
TAGTGAGAAAAATGGAGATGGATATGCATTGCTGTTAGATGGATCAACGTTTGAAGAGATTGCTAGGGCAAAGTTCCCCT
ATGGTCTTCCATATGGACTGCATGGATGCTGGGGTCTTTGGCACATTGAAGACTACAATTTCCGGCACCTCTTCGACGGC
TATGCAGTGTTAGCTAAGCTCCACTCCAAAAGGCGGCCTCACTGCCAAACCGATTCCGAGGCTTACAGGACGGCCATAAA
AACCAAAAAGCTACGTTATCATGGATTCTCTGAAGTCCCAAACCACTATAACATCCTATCCTACCTCTTCGAGCTTGCCA
ATCTATTAGTCTTTGGTGCATCACCGAAGGTGATACGCCAGATCGATTGTAGGGGTGGACGTACTGTGGATTGGATTCCC
TCTCTTCATATGCCAGATCACTATGAAATGTCACTCGGTCGAAAGCGTTTATGCAGGCCATGTGCAGAAATGGTGGCAAA
ATTTTACGTCCCTTTCTTGACCAAGTGGCGTGCATGGAAGCCCTGCTGTATATACCATTTCATTTCATTGATGCTTAAGA
AGAGGAAGACGAAGATGAAGGCGGGAGGCACAATGTTGATTGTCGATACAACGATTCTCGACAAGTTTAGGTTACAATAC
CTCCAGTCATATACCGGCAAAGATGTACAACCAGATGCTAGGTATAATTTAGTGCCACACCATTCACATTTTCCATTACC
AACACTATATTATGAAGGTGATTTCCGCACTCTTCTTTTCTTTCCATGGACTTTTTTTTCCTGGCCATTAGAT
>Malsy_15g008050
ATGGCTTCCATAACATTTTCAGGCACTACTGGAAACTTCTCTTTGCTGCCAACAGCTGCCGTTTCTGAGAACTCCAATCA
TATAAAAGATGGGTTTAATCCCTTAAAGAAGAACTTGAGTAATACTAGAAAAAAACACAATGGTCGGAGCTTGGTGTCCA
CAAACGTAGCAAGTCCACCATTGCCGGCAATAACTCATCCACCCCCAAAAAGAGAGAGCGGCAATGGTTACGACGGGAGT
CACGTGGCATGGACGAGTGTGCGGCAGGAGAGATGGGAAGGAGAGTTGCTTGTCCAAGGAGAAATACCATTGTGGCTGAA
AGGGACGTACCTAAGAAATGGTCCAGGGCTGTGGCACGTCGGGGACTACAACTTCCGCCACCTCTTTGACGGCTATGCCA
TGCTCGTCAAACTTCACTTCCACGACGGTCGCCTCACTGCTGGCCACCGCCAGATCGAATCCGAGGCCTACAAAGCCGCC
ATGAAGAACAACAAATTATGTTTCCGTGAATTCTCTGAGGTCCCTAAGCCTAACAATTTCCTATCTTATATTGGTGAGCT
AGCCAACCTATTCTCCGGTGCATCACTGACTGACAACGCCAACACCGGAGTGGTTAAGCTCGCCGATGGTCGGGTTGTGT
GCCTCACAGAGACCCAGAAAGGGTCAATAGTGATTGATCCGGCTACCTTGGAAACTGTAGGGAAATTTGAGTACAGTGAC
ACATTGGGTGGCTTGATACACTCGGCACATCCTATCGTGACCGATACCGAGTTTTTGACTTTGTTGCCGGATTTAATCAA
CCCAGGATATTTGGCAGTCAGGATGGAGCCGGGTACTAATGAGAGGAAGGTGATCGGGCGGGTTGATTGTAGCCGTGGAC
CGGCTCCGGGTTGGGTGCACTCTTTCCCTGTGACCGAGCACTACATCATTGTGCCCGAGATGCCACTGAGGTATTGTGCT
GGGAATTTGCTCAAGGCCGAACCCACTCCCTTGTACAAGTTTGAGTGGCACCCTGACTCCAAGGCGTTTATGCATGTTAT
GTGTAAAGCTAGTGGCAACATTGTGGCGAGTGTGGAAGTTCCATTATACATTACGTTCCATTTCATTAATGCTTATGAGG
AGACAGATGAGGATGGTAGGGTGACTGCAGTCATTGCAGATTGTTGCGAACACAACGCTGACACAACGATTCTGGACAAG
CTTAAGATACAAAATCTTCGGTCGTATACTGGCAAAGATGTACTACCAGATGCTAAGTACGCAGCACTAGACCCAAATGA
GCATGGAAGAGGGATGGACATGTGCAGCATAAACCCCGCTTTTCTGGGCCAAAAATACAGATACGCTTATGCTTGCGGAG
CTCAGCGCCCATGCAACTTTCCTAACACCCTCACCAAGATTGATTTGGTAGAGAAGAAAGCTAAGAATTGGTACGATGAA
GGGGCAGTGCCATCCGAACCGTTCTTTGTGGCCCGTCCTGGGGCGACCGAAGAAGATGATGGTGTTGTAATATCGATGAT
TAGTGCGAAAAATGGAGATGGATATGCGTTGTTATTAGATGGATCAACGTTCGAAGAGATTGCTAGGGCAAAGTTCCCCT
ATGGTCTTCCATATGGACTGCATGGATGCTGGGTTCCCTTCAAA
>Pruav_sc0000800.1_g770.1.mk
ATGGCTTCCATAACATTTTCAGGCACTTCTGGAATCTCCTTTTTTCTGCCAACAGCTTCTGTTTCCGATTACTCCAATCA
AAATATAAGAGATGGCTTTAATCCATTGAAGAAGAACTTGAGTGACACTAGAAAGAAACACAATGGTCGGGGCTTGGTGT
CCACGAATGTCGCAAGTCCGCCATTACCGGCTGTGGCTCCTCTGCTGCTGCCGAGAAGAGACAGCGGCAATAGTGGCGAC
CGGAGCCACGTGGCATGGACCAGCGTGCGGCAGGAGAGATGGGAAGGAGAGCTGCTTGTCCAAGGAGAAATACCATTGTG
GCTGAAAGGGACGTACTTAAGAAATGGTCCAGGGCTATGGCACATTGGGGACTACAACTTCCGCCACCTCTTTGACGGCT
ACGCCATGCTAGTCAAACTCCAGTTTGAAGACGGCCACCTCATCGCCGGCCACCGCCAAATTGAATCTGAGGCCTACAAG
GCTGCCATGAAGACCCAAAAGTTATGTTACCGTGAATTCTCGGAGGTTCCTAAGCCCGACAATTTCCTATCTTACATAGG
AGAGTTAGCCAACCTATTCTCCGGTGCATCTCTGACCGACAACGCCAATACCGGAGTGGTCATGCTTGCAGATGGCCGGG
TCGTGTGCCTCACGGAGACCCAGAAAGGGTCCATAGTGATTGACCCAGCCACCTTGGACACGTTAGGGAAATTTGAGTAC
AGTGACACATTGGGGGGTTTGATACACTCGGCACATCCTATTGTGACAGAGACCGAATTTCTGTCTTTACTACCCGATTT
GATCAACCCGGGTTATTTGGCGGTCAGGATGGAACCGGGCACTAACGAGAGGAAGGTGATTGGGCGGGTTGATTGTAGTC
GTGGACCAGCACCAGGTTGGGTGCACTCATTTCCGGTGACCGAGCACTATATAATTGTGCCGGAAATGCCATTGAGATAT
TGTGCTGGGAATTTGCTCAAGGCTGAGCCCACACCATTGTACAAGTTTGAGTGGCACCCTGAATCTAAAGCATTTATGCA
TGTCATGTGTAAAGCTAGTGGCAACATTGTGGCGAGTGTGGAAGTGCCATTATACATAACGTTCCATTTCATAAATGCTT
ATGAAGAAAAAGATGAGGATGGGAGGGTGACGGCGGTTATTGCAGATTGTTGTGAGCACAACGCTGATACAACGATTCTG
GATAAGCTGAGGATACAGAACCTACGCTCATACATTGGCCAAGATGTATTGCCAGATGCTAGGGTTGGAAGGTTTAGAAT
ACCATTTGATGGAAGTGCATATGGAAAATTGGAATCAGCATTAGACCCAAATGAACATGGAAGAGGGTTGGACATGTGCA
GCATAAACCCTGCCTACTTGGGCAAACAATACAGATATGCTTATGCTTGTGGGGCTCAGCGCCCATGCAACTTCCCCAAC
ACCCTCACCAAGATTGATTTGGTGAACAAGAAGGCTAAGAATTGGCATGATGAAGGGGCAGTACCCTCCGAACCATTCTT
TGTGGCTCGACCCGGGGCAACCGAAGAAGATGATGGAGTTGTAATCTCGATGATTAGTGCGAAAAATGGAGATGGGTATG
CATTGTTATTAGATGGATCCACGTTCCAAGAGATTGCAAGAGCTAAGTTCCCCTATGGCCTTCCATATGGGCTGCATGGA
TGCTGGGTTCCCTCCAAA
>Pyrbr_009356036.1_cds_XP_009354311.1_1
ATGCCACTGAGGTATTGTGCTGGGAATTTGCTCAAGGCCGAACCCACTCCCTTGTACAAGTTTGAGTGGCACCCTGACTC
CAAGGCGTTTATGCATGTTATGTGTAAAGCTAGTGGCAACATTGCGGCGAGTGTGGAAGTTCCATTATACATTACGTTTC
ATTTCATTAATGCTTATGAAGAGACAGATGAGGATGGTAGGGTGACAACAGTCATTGCAGATTGTTGCGAACATAACGCT
GACACAACGATTCTGGACAAGCTAAAGATACAAAATCTTGGGTCGGTTGGTAGATTCAGAATACCACTGGATGGGAGTCC
ATATGGAAAATTGGAGGCAGCACTAGACCCAAATGAGCATGGAAGAGGGATGGACATGTGCAGCATAAACCCCGCTTTTC
TGGGCCAAAAATACGGATACGGTTATGCTTGCGGAGCTCAGCGCCCATGCAACTTTCCCAACACCCTCACCAAGATTGAT
TTGGTAGAGAAGATAGCTAAGAATTGGTATGATGAAGGGGCAGTGCCATCCGAACCGTTCTTTGTGGCCCGTCCTGGGGC
AACTGAAGAAGATGATGGTGAGGTTACTTTACTGAAAACTAAAAAT
>Pyrbr_009369180.2_cds_XP_009367455.1_1
ATGGCTTCCATAACATTTTCAGGCACTACTGGAAACTTCTCTTTGCAGCCAACAGCTGCCTTTTCTGAGAACTCCAATCA
TATAAAAGATGGGTTTAATCCCTTAAAGAAGAACTTGAGTAATACTAGAAAAAAACACAATGGTCGGAGCTTGGTGTCCA
CAAATGTAGCAAGTCCACCATTGCCGGCAATAGCTCATCCACCCCCAAAAAGAGAGAGCGGCAATGGTTACGACGGGAGT
CACGTGGCATGGACGAGTGTGCGGCAGGAGAGATGGGAAGGAGAGCTGCTTGTCCAAGGAGAAATACCATTGTGGCTGAA
AGGGACGTACCTAAGAAATGGTCCAGGGCTGTGGCACGTCGGGGACTACAACTTCCGCCACCTATTTGACGGCTATGCCA
TGCTCGTCAAACTTCACTTCCACAACGGTCGCCTCACTGCTGGCCACCGCCAGATCGAATCCGAGGCCTACAAAGCCGCC
ATGAAGAACAAAAAATTATGTTTCCGTGAATTCTCTGAGGTCCCTAAGCCTAACAATTTCCTATCTTATATTGGTGAGCT
AGCCAACCTATTCTCCGGTGCATCACTGACTGACAACGCCAACACCGGAGTGGTTAAGCTCGCCGATGGTCGGGTTGTGT
GCCTCACAGAGACCCAGAAAGGGTCAATAGTGATTGATCCTGCTACCTTGGAAACTTTAGGGAAATTTAAGTACAGTGAC
ACATTGGGTGGCTTGATACACTCGGCACATCCTATCGTGACCGATACGGAGTTTTTGACTTTGTTGCCGGATTTAATCAA
CCCAGGATATTTGGCAGTCAGGATGGAGCCGGGGACTAATGAGAGGAAGGTGATCGGGCGGGTTGATTGTAGCCGTGGAC
CGGCTCCGGGTTGGGTGCACTCTNNNNNNNNNNNNNNNNNNNNNNNNNNNNNNNNNNTCCCTGTGACCGAGCACTACATC
ATTGTGCCCGAGATGCCACTGAGGTATTGTGCTGGGAATTTGCTCAAGGCCGAACCCACTCCCTTGTACAAGTTTGAGTG
GCACCCTGACTCCAAGGCGTTTATGCATGTTATGTGTAAAGCTAGTGGCAACATTGTGGCGAGTGTGGAAGTTCCATTAT
ACATTACGTTCCATTTCATTAATGCTTATGAGGAGACAGATGAGGATGGTAGGGTGACTACAGTCATTGCAGATTGTTGC
GAACACAACGCTGACACAACGATTCTGGACAAGCTTAAGATACAAAATCTTCGGTCGTATATTGGCAAAGATGTACTACC
AGATGCCCAGGTTGGTAGATTTAGAATACCACTGGATGGGAGTCCATATGGAAATTTGGAGGCAGCACTAGACCCAAATG
AGCATGGTAGAGGGATGGACATGTGCAGCATAAACCCTGCTTTTCTGGGCCAAAAATACAGATACGCTTATGCTTGCGGA
GCTCGGCGCCCATGCAACTTTCCTAACACCCTCACCAAGATTGATTTGGTAGAGAAGAAAGCTAAGAATTGGTACGATGA
AGGGGCAGTGCCATCCGAACCGTTCTTTGTGGCCCGTCCTGGGGCAACTGAAGAAGATGATGGTGTTGTAATATCGATGA
TTAGTGCGAAAAATGGAGATGGATATGCGTTGTTATTAGATGGATCAACGTTCGAAGAGATTGCTAGGGCAAAGTTCCCC
TATGGTCTTCCATATGGACTGCACGGATGCTGGGTTCCCTCCAAA
>Pyrco_BartlettDH_new_MAX4.Chr15
ATGGCTTCCATAACATTTTCAGGCACTACTGGAAACTTCTCTTTGCAGCCAACAGCTGCCTTTTCTGAGAACTCCAATCA
TATAAAAGATGGGTTTAATCCCTTAAAGAAGAACTTGAGTAATACTAGAAAAAAACACAATGGTCGGAGCTTGGTGTCCA
CAAATGTAGCAAGTCCACCATTGCCGGCAATAGCTCATCCACCCCCAAAAAGAGAGAGCGGCAATGGTTACGACGGGAGT
CACGTGGCATGGACGAGTGTGCGGCAGGAGAGATGGGAAGGAGAGCTGCTTGTCCAAGGAGAAATACCATTGTGGCTGAA
AGGGACGTACCTAAGAAATGGTCCAGGGCTGTGGCACGTCGGGGACTACAACTTCCGCCACCTATTTGACGGCTATGCCA
TGCTCGTCAAACTTCACTTCCACAACGGTCGCCTCACTGCTGGCCACCGCCAGATCGAATCCGAGGCCTACAAAGCCGCC
ATGAAGAACAAAAAATTATGTTTCCGTGAATTCTCTGAGGTCCCTAAGCCTAACAATTTCCTATCTTATATTGGTGAGCT
AGCCAACCTATTCTCCGGTGCATCACTGACTGACAACGCCAACACCGGAGTGGTTAAGCTCGCCGATGGTCGGGTTGTGT
GCCTCACAGAGACCCAGAAAGGGTCAATAGTGATTGATCCTGCTACCTTGGAAACTGTAGGGAAATTTAAGTACAGTGAC
ACATTGGGTGGCTTGATACACTCGGCACATCCTATCGTGACCGATACGGAGTTTTTGACTTTGTTGCCGGATTTAATCAA
CCCAGGATATTTGGCAGTCAGGATGGAGCCGGGGACTAATGAGAGGAAGGTGATCGGGCGGGTTGATTGTAGCCGTGGGC
CGGCTCCGGGTTGGGTGCACTCTTTCCCTGTGACCGAGCACTACATCATTGTGCCCGAGATGCCACTGAGGTATTGTGCT
GGGAATTTGCTCAAGGCCGAACCCACTCCCTTGTACAAGTTTGAGTGGCACCCTGACTCCAAGGCGTTTATGCATGTTAT
GTGTAAAGCTAGTGGCAACATTGTGGCGAGTGTGGAAGTTCCATTATACATTACGTTCCATTTCATTAATGCTTATGAGG
AGACAGATGACGATGGTAGGGTGACTACAATCATTGCAGATTGTTGCGAACACAACGCTGACACAACGATTCTGGACAAG
CTTAAGATACAAAATCTTCGGTCGTATATTGGCAAAGATGTACTACCAGATGCTCAGGTTGGTAGATTCAGAATACCACT
GGATGGGAGTCCATATGGAAATTTGGAGGCAGCACTAGACCCAAATGAGCATGGTAGAGGGATGGACATGTGCAGCATAA
ACCCTGCTTTTCTGGGCCAAAAATACAGATACGCTTATGCTTGCGGAGCTCAGCGCCCATGCAACTTTCCTAACACCCTC
ACCAAGATTGATTTGGTAGAGAAGAAAGCTAAGAATTGGTACGATGAAGGGGCAGTGCCATCCGAACCATTCTTTGTGGC
CCGTCCTGGGGCAACTGAAGAAGATGATGGTGTTGTAATATCGATGATTAGTGCGAAAAATGGAGATGGATATGCGTTGT
TATTAGATGGATCAACGTTCGAAGAGATTGCTAGGGCAAAGTTCCCCTATGGTCTTCCATATGGACTGCACGGATGCTGG
GTTCCCTCCAAA
>Pyrco_BartlettDH_new_MAX4.Chr8
ATGGCCTCCATAACATTTTCAGGCGCTACTGGAAACTTCTCTTTGCTGCCAACAGCTGCCGTTTCTGAGAACTCAAATAA
TATAAAAGGTGGGTTTAATCCCTTAAAAAAGAACTTGAACAATACCAGAAAAAAGCACAATGGTCGCAGCTTGGTGTCCA
CAAACGTAGCAAGTCCACCATTGCCCGCAATAGCTCATCCACCCCCAAAAGAAGAGAGTGGTGATGGTTACGACAGGAGT
CACGTAGCATGGACGAGTGTGCGGCAGGAGAGATGGGAAGGAGAGCTGCTTGTCCAAGGAGAAATACCATTGTGGCTGAA
AGGTACGTACCTAAGAAATGGTCCAGGGCTGTGGCACGTTGGGGACTACAACTTCCGCCACCTCTTTGACGGCTATGCCA
TGCTCGCCAAACTCCACTTCCACGACGGCCGCCTCACTGCTGGCCACCGCCAGATTGAATCCGAGGCCTACACAGCTGCC
ATGAAGAACCAAAAAATATGTTTCCGTGAATTCTCTGAGGTCCCTAAGCCGGCCAATTTCCTATCTTATATTGGAGAACT
AGCCAACTTATTCTCTGGTACATCGTTGACTGACAACGCCAACACCGGAGTGGTTAAGCTAGGTGATGGTCGGGTTGTGT
GCCTCACAGAAACCCAGAAAGGATCAATAGTGATTGACCCGACCACGTTGGACACTTTAGGAAAATTTGAGTACAGTGAC
ACATTGGGTGGTTTGATACACTCGGCACATCCTATTGTGACCGATACCGAGTTTTTGACTTTGTTGCCGGATTTAATCAA
GCCGGGGTATTTAGCGATCAGGATGGAGCCGGGTACTAATGAGAGGAAGGTGATCGGGCGGGTTGATTGTAGCCGTGGAC
CGGCTCCTGGTTGGGTGCACTCTTTCCCTGTGACCGAGCACTACATCATTGTGCCCGAAATGCCACTGAGGTATTGTGCT
GGGAATTTGCTCAAGGCCGAGCCCACTCCCTTGTACAAGTTTGAGTGGCACCCTGACTCGAAGGCGTTTATGCATGTCAT
GTGTAAAGCTAGTGGTAACGTTGTGACAAGTGTGGAAGTTCCATTGTACATTACGTTTCATTTCATTAATGCTTATGAGG
AGACAGATGAGGATGGTAGGGTTACTGCTATCATTGCCGATTGTTGTGAACACAACGCTGACACCACGATTCTGGATAAG
CTTAAGATTCAGAATCTTCGGTTGTATACCGGCAAAGATGTACTACCAGATGCTCAGGTTGGTAGGTTCAAGATACCACT
GGATGGGAGTCCATATGGAAAATTGGAGGCAGCACTAGACCCAAATGAGCATGGAAGAGGGATGGACATGTGCAGCATAA
ACCCTGCTTATCTGGGCAAAAAATACAGATACGCTTATGCTTGCGGGGCTCAGCGCCCGTGTAACTTCCCTAACACCCTC
ACCAAGATTGATTTGGTAGAGAAGAAAGCTAAGAATTGGTACGATGAGGGAGCAGTGCCATCCGAGCCGTTCTTTGTTGC
CCGTCCCGGGGCAACTGAAGAAGATGATGGTGTTGTAATCTCGATGATTAGTGAGAAAAATGGAGATGGATATGCATTGC
TGTTAGATGGATCAACGTTTGAAGAGATTGCTAGGGCAAAGTTCCCCTATGGTCTTCCATATGGACTGCATGGATGCTGG
GTTCCCTCCAAA
>Pyrco_Bartlett_000841.1
ATGGCTTCCATAACATTTTCAGGCACTACTGGAAACTTCTCTTTGCAGCCAACAGCTGCCTTTTCTGAGAACTCCAATCA
TATAAAAGATGGGTTTAATCCCTTAAAGAAGAACTTGAGTAATACTAGAAAAAAACACAATGGTCGGAGCTTGGTGTCCA
CAAATGTAGCAAGTCCACCATTGCCGGCAATAGCTCATCCACCCCCAAAAAGAGAGAGCGGCAATGGTTACGACGGGAGT
CACGTGGCATGGACGAGTGTGCGGCAGGAGAGATGGGAAGGAGAGCTGCTTGTCCAAGGAGAAATACCATTGTGGCTGAA
AGGGACGTACCTAAGAAATGGTCCAGGGCTGTGGCACGTCGGGGACTACAACTTCCGCCACCTATTTGACGGCTATGCCA
TGCTCGTCAAACTTCACTTCCACAACGGTCGCCTCACTGCTGGCCACCGCCAGATCGAATCCGAGGCCTACAAAGCCGCC
ATGAAGAACAAAAAATTATGTTTCCGTGAATTCTCTGAGGTCCCTAAGCCTGACAATTTCCTATCTTATATTGGTGAGCT
AGCCAACCTATTCTCCGGTGCATCACTGACTGACAACGCCAACACCGGAGTGGTTAAGCTCGCCGACGGTCGGGTTGTGT
GCCTCACAGAGACCCAGAAAGGGTCAATAGTGATTGATCCTGCTACCTTGGAAACTGTAGGGAAATTTGAGTACAGTGAC
ACATTGGGTGGCTTGATACACTCGGCACATCCTATCGTGACCGATACGGAGTTTTTGACTTTGTTGCCGGATTTAATCAA
CCCAGGATATTTGGCAGTCAGGATGGAGCCGGGGACTAATGAGAGGAAGGTGATCGGGCGGGTTGATTGTAGCCGTGGGC
CGGCTCCGGGTTGGGTGCACTCTTTCCCTGTGACCGAGCACTACATCATTGTGCCCGAGATGCCACTGAGGTATTGTGCT
GGGAATTTGCTCAAGGCCGAACCCACTCCCTTGTACAAGTTTGAGTGGCACCCTGACTCCAAGGCGTTTATGCATGTTAT
GTGTAAAGCTAGTGGCAACATTGTGGCGAGTGTGGAAGTTCCATTATACATTACGTTCCATTTCATTAATGCTTATGAGG
AGACAGATGACGATGGTAGGGTGACTACAATCATTGCAGATTGTTGCGAACACAACGCTGACACAACGATTCTGGACAAG
CTTAAGATACAAAATCTTCGGTCGTATATTGGCAAAGATGTACTACCAGATGCTCAGGTTGGTAGATTCAGAATACCACT
GGATGGGAGTCCATATGGAAATTTGGAGGCAGCACTAGACCCAAATGAGCATGGTAGAGGGATGGACATGTGCAGCATAA
ACCCTGCTTTTCTGGGCCAAAAATACAGATACGCTTATGCTTGCGGAGCTCAGCGCCCATGCAACTTTCCTAACACCCTC
ACCAAGATTGATTTGGTAGAGAAGAAAGCTAAGAATTGGTACGATGAAGGGGCAGTGCCATCCGAACCGTTCTTTGTGGC
CCGTCCTGGGGCAACTGAAGAAGATGATGGTGTTGTAATATCGATGATTAGTGCGAAAAATGGAGGTGGATATGCGTTGT
TATTAGATGGATCAACGTTCGAAGAGATTGCTAGGGCAAAGTTCCCCTATGGTCTTCCATATGGACTGCACGGATGCTGG
GTTCCCTCCAAA
>Pyrco_Bartlett_006860.1
ATGGCCTCCATAACATTTTCAGGCGCTACTGGAAACTTCTCTTTGCTGCCAACAGCTGCCGTTTCTGAGAACTCAAATAA
TATAAAAGGTGGGTTTAATCCCTTAAAAAAGAACTTGAACAATACCAGAAAAAAGCACAATGGTCGCAGCTTGGTGTCCA
CAAACGTAGCAAGTCCACCATTGCCCGCAATAGCTCATCCACCCCCAAAAGAAGAGAGTGGTGATGGTTACGACAGGAGT
CACGTAGCATGGACGAGTGTGCGGCAGGAGAGATGGGAAGGAGAGCTGCTTGTCCAAGGAGAAATACCATTGTGGCTGAA
AGGTACGTACCTAAGAAATGGTCCAGGGCTGTGGCACGTTGGGGACTACAACTTCCGCCACCTCTTTGACGGCTATGCCA
TGCTCGCCAAACTCCACTTCCACGACGGCCGCCTCACTGCTGGCCACCGCCAGATTGAATCCGAGGCCTACACAGCTGCC
ATGAAGAACCAAAAAATATGTTTCCGTGAATTCTCTGAGGTCCCTAAGCCGGCCAATTTCCTATCTTATATTGGAGAACT
AGCCAACTTATTCTCTGGTACATCGTTGACTGACAACGCCAACACCGGAGTGGTTAAGCTAGGTGATGGTCGGGTTGTGT
GCCTCACAGAAACCCAGAAAGGATCAATAGTGATTGACCCGACCACGTTGGACACTTTAGGAAAATTTGAGTACAGTGAC
ACATTGGGTGGTTTGATACACTCGGCACATCCTATTGTGACCGATACCGAGTTTTTGACTTTGTTGCCGGATTTAATCAA
GCCGGGGTATTTAGCGATCAGGATGGAGCCGGGTACTAATGAGAGGAAGGTGATCGGGCGGGTTGATTGTAGCCGTGGAC
CGGCTCCTGGTTGGGTGCACTCTTTCCCTGTGACCGAGCACTACATCATTGTGCCCGAAATGCCACTGAGGTATTGTGCT
GGGAATTTGCTCAAGGCCGAGCCCACTCCCTTGTACAAGTTTGAGTGGCACCCTGACTCGAAGGCGTTTATGCATGTCAT
GTGTAAAGCTAGTGGTAACGTTGTGACAAGTGTGGAAGTTCCATTGTACATTACGTTTCATTTCATTAATGCTTATGAGG
AGACAGATGAGGATGGTAGGGTTACTGCTATCATTGCCGATTGTTGTGAACACAACGCTGACACCACGATTCTGGATAAG
CTTAAGATTCAGAATCTTCGGTTGTATACCGGCAAAGATGTACTACCAGATGCTCAGGTTGGTAGGTTCAAGATACCACT
GGATGGGAGTCCATATGGAAAATTGGAGGCAGCACTAGACCCAAATGAGCATGGAAGAGGGATGGACATGTGCAGCATAA
ACCCTGCTTATCTGGGCAAAAAATACAGATACGCTTATGCTTGCGGGGCTCAGCGCCCGTGTAACTTCCCTAACACCCTC
ACCAAGATTGATTTGGTAGAGAAGAAAGCTAAGAATTGGTACGATGAGGGAGCAGTGCCATCCGAGCCGTTCTTTGTTGC
CCGTCCCGGGGCAACTGAAGAAGATGATGGTGTTGTAATCTCGATGATTAGTGAGAAAAATGGAGATGGATATGCATTGC
TGTTAGATGGATCAACGTTTGAAGAGATTGCTAGGGCAAAGTTCCCCTATGGTCTTCCATATGGACTGCATGGATGCTGG
GTTCCCTCCAAAGAATCA
>Pyrco_DAnjou_new_MAX4.Chr15
ATGGCTTCCATAACATTTTCAGGCACTACTGGAAACTTCTCTTTGCAGCCAACAGCTGCCTTTTCTGAGAACTCCAATCA
TATAAAAGATGGGTTTAATCCCTTAAAGAAGAACTTGAGTAATACTAGAAAAAAACACAATGGTCGGAGCTTGGTGTCCA
CAAATGTAGCAAGTCCACCATTGCCGGCAATAGCTCATCCACCCCCAAAAAGAGAGAGCGGCAATGGTTACGACGGGAGT
CACGTGGCATGGACGAGTGTGCGGCAGGAGAGATGGGAAGGAGAGCTGCTTGTCCAAGGAGAAATACCATTGTGGCTGAA
AGGGACGTACCTAAGAAATGGTCCAGGGCTGTGGCACGTCGGGGACTACAACTTCCGCCACCTATTTGACGGCTATGCCA
TGCTCGTCAAACTTCACTTCCACAACGGTCGCCTCACTGCTGGCCACCGCCAGATCGAATCCGAGGCCTACAAAGCCGCC
ATGAAGAACAAAAAATTATGTTTCCGTGAATTCTCTGAGGTCCCTAAGCCTAACAATTTCCTATCTTATATTGGTGAGCT
AGCCAACCTATTCTCCGGTGCATCACTGACTGACAACGCCAACACCGGAGTGGTTAAGCTCGCCGATGGTCGGGTTGTGT
GCCTCACAGAGACCCAGAAAGGGTCAATAGTGATTGATCCTGCTACCTTGGAAACTGTAGGGAAATTTAAGTACAGTGAC
ACATTGGGTGGCTTGATACACTCGGCACATCCTATCGTGACCGATACGGAGTTTTTGACTTTGTTGCCGGATTTAATCAA
CCCAGGATATTTGGCAGTCAGGATGGAGCCGGGGACTAATGAGAGGAAGGTGATCGGGCGGGTTGATTGTAGCCGTGGGC
CGGCTCCGGGTTGGGTGCACTCTTTCCCTGTGACCGAGCACTACATCATTGTGCCCGAGATGCCACTGAGGTATTGTGCT
GGGAATTTGCTCAAGGCCGAACCCACTCCCTTGTACAAGTTTGAGTGGCACCCTGACTCCAAGGCGTTTATGCATGTTAT
GTGTAAAGCTAGTGGCAACATTGTGGCGAGTGTGGAAGTTCCATTATACATTACGTTCCATTTCATTAATGCTTATGAGG
AGACAGATGACGATGGTAGGGTGACTACAATCATTGCAGATTGTTGCGAACACAACGCTGACACAACGATTCTGGACAAG
CTTAAGATACAAAATCTTCGGTCGTATATTGGCAAAGATGTACTACCAGATGCTCAGGTTGGTAGATTCAGAATACCACT
GGATGGGAGTCCATATGGAAATTTGGAGGCAGCACTAGACCCAAATGAGCATGGTAGAGGGATGGACATGTGCAGCATAA
ACCCTGCTTTTCTGGGCCAAAAATACAGATACGCTTATGCTTGCGGAGCTCAGCGCCCATGCAACTTTCCTAACACCCTC
ACCAAGATTGATTTGGTAGAGAAGAAAGCTAAGAATTGGTACGATGAAGGGGCAGTGCCATCCGAACCGTTCTTTGTGGC
CCGTCCTGGGGCAACTGAAGAAGATGATGGTGTTGTAATATCGATGATTAGTGCGAAAAATGGAGATGGATATGCGTTGT
TATTAGATGGATCAACGTTCGAAGAGATTGCTAGGGCAAAGTTCCCCTATGGTCTTCCATATGGACTGCACGGATGCTGG
GTTCCCTCCAAA
>Pyrco_DAnjou_new_MAX4.Chr8
GCTACTGGAAACTTCTCTTTGCTGCCAACAGCTGCCGTTTCTGAGAACTCAAATAATATAAAAGGTGGGTTTAATCCCTT
AAAAAAGAACTTGAACAATACCGGAAAAAAGCACAATGGTCGCAGCTTGGTGTCCACAAACGTAGCAAGTCCACCATTGC
CCGCAATAGCTCATCCACCCCCAAAAGAAGAGAGTGGTGATGGTTACGACAGGAGTCACGTAGCATGGACGAGTGTGCGG
CAGGAGAGATGGGAAGGAGAGCTGCTTGTCCAAGGAGAAATACCATTGTGGCTGAAAGGTACGTACCTAAGAAATGGTCC
AGGGCTGTGGCACGTTGGGGACTACAACTTCCGCCACCTCTTTGACGGCTATGCCATGCTCGCCAAACTCCACTTCCACG
ACGGCCGCCTCACTGCTGGCCACCGCCAGATCGAATCCGAGGCCTACACAGCTGCCATGAAGAACCAAAAAATATGTTTC
CGTGAATTCTCTGAGGTCCCTAAGCCGGCCAATTTCCTATCTTATATTGGAGAACTAGCCAACTTATTCTCTGGTACATC
GTTGACTGACAACGCCAACACCGGAGTGGTTAAGCTAGGCGATGGTCGGGTTGTGTGCCTCACAGAAACCCAGAAAGGAT
CAATAGTGATTGACCCGACCACGTTGGACACTTTAGGAAAATTTGAGTACAGTGACACATTGGGTGGTTTGATACACTCG
GCACATCCTATTGTGACCGATACCGAGTTTTTGACTTTGTTGCCGGATTTAATCAAGCCGGGGTATTTAGCGGTCAGGAT
GGAGCCGGGTACTAATGAGAGGAAGGTGATCGGGCGGGTTGATTGTAGCCGTGGACCGGCTCCTGGTTGGGTGCACTCTT
TCCCTGTGACCGAGCACTACATCATTGTGCCCGAAATGCCACTGAGGTATTGTGCTGGGAATTTGCTCAAGGCCGAGCCC
ACTCCCTTGTACAAGTTTGAGTGGCACCCTGACTCTAAGGCGTTTATGCATGTCATGTGTAAAGCTAGTGGCAACGTTGT
GACAAGTGTGGAAGTTCCATTGTACATTACGTTCCATTTCATTAATGCTTATGAGGAGACAGATGAGGATGGTAGGGTTA
CTGCTATCATTGCCGATTGTTGTGAGCACAACGCTGACACCACGATTCTGGATAAGCTTAAGATTCAGAATCTTCGGTTG
TATACCGGCAAAGATGTACTACCAGATGCTCAGGTTGGTAGGTTCAAGATACCACTGGATGGGAGTCCATATGGAAAATT
GGAGGCAGCACTAGACCCAAATGAGCATGGAAGAGGGATGGACATGTGCAGCATAAACCCTGCTTATCTGGGCAAAAAAT
ACAGATACGCTTATGCTTGCGGGGCTCAGCGCCCGTGTAACTTCCCTAACACCCTCACCAAGATTGATTTGGTAGAGAAG
AAAGCTAAGAATTGGTACGAGGAGGGAGCAGTGCCATCCGAGCCGTTCTTTGTTGCCCGTCCCGGGGCAACTGAAGAAGA
TGATGGTGTTGTAATCTCGATGATTAGTGAGAAAAATGGAGATGGATATGCATTGCTGTTAGATGGATCAACGTTTGAAG
AGATTGCTAGGGCAAAGTTCCCCTATGGTCTTCCATATGGACTGCATGGATGCTGGGTTCCCTCCAAA
>Pyrusco15g024580.1
ATGGCTTCCATAACATTTTCAGGCACTACTGGAAACTTCTCTTTGCAGCCAACAGCTGCCTTTTCTGAGAACTCCAATCA
TATAAAAGATGGGTTTAATCCCTTAAAGAAGAACTTGAGTAATACTAGAAAAAAACACAATGGTCGGAGCTTGGTGTCCA
CAAATGTAGCAAGTCCACCATTGCCGGCAATAGCTCATCCACCCCCAAAAAGAGAGAGCGGCAATGGTTACGAGGGGAGT
CACGTGGCATGGACGAGTGTGCGGCAGGAGAGATGGGAAGGAGAGCTGCTTGTCCAAGGAGAAATACCATTGTGGCTGAA
AGGGACGTACCTAAGAAATGGTCCAGGGCTGTGGCACGTCGGGGACTACAACTTCCGCCACCTATTTGACGGCTATGCCA
TGCTCGTCAAACTTCACTTCCACAACGGTCGCCTCACTGCTGGCCACCGCCAGATCGAATCCGAGGCCTACAAAGCCGCC
ATGAAGAACAAAAAATTATGTTTCCGTGAATTCTCTGAGGTCCCTAAGCCTAACAATTTCCTATCTTATATTGGTGAGCT
AGCCAACCTATTCTCCGGTGCATCACTGACTGACAACGCCAACACCGGAGTGGTTAAGCTCGCCGATGGTCGGGTTGTGT
GCCTCACAGAGACCCAGAAAGGGTCAATAGTGATTGATCCTGCTACCTTGGAAACTGTAGGGAAATTTAAGTACAGTGAC
ACATTGGGTGGCTTGATACACTCGGCACATCCTATCGTGACCGATACGGAGTTTTTGACTTTGTTGCCGGATTTAATCAA
CCCAGGATATTTGGCAGTCAGGATGGAGCCGGGGACTAATGAGAGGAAGGTGATCGGGCGGGTTGATTGTAGCCGTGGAC
CGGCTCCGGGTTGGGTGCACTCTTTCCCTGTGACCGAGCACTACATCATTGTGCCCGAGATGCCACTGAGGTATTGTGCT
GGGAATTTGCTCAAGGCCGAACCCACTCCCTTGTACAAGTTTGAGTGGCACCCTGACTCCAAGGCGTTTATGCATGTTAT
GTGTAAAGCTAGTGGCAACATTGTGGCGAGTGTGGAAGTTCCATTATACATTACGTTCCATTTCATTAATGCTTATGAGG
AGACAGATGAGGATGGTAGGGTGACTACAGTCATTGCAGATTGTTGCGAACACAACGCTGACACAACGATTCTGGACAAG
CTTAAGATACAAAATCTTCGGTCGTATATTGGCAAAGATGTACTACCAGATGCCCAGGTTGGTAGATTTAGAATACCACT
GGATGGGAGTCCATATGGAAATTTGGAGGCAGCACTAGACCCAAATGAGCATGGTAGAGGGATGGACATGTGCAGCATAA
ACCCTGCTTTTCTGGGCCAAAAATACAGATACGCTTATGCTTGCGGAGCTCGGCGCCCATGCAACTTTCCTAACACCCTC
ACCAAGATTGATTTGGTAGAGAAGAAAGCTAAGAATTGGTACGATGAAGGGGCAGTGCCATCCGAACCGTTCTTTGTGGC
CCGTCCTGGGGCAACTGAAGAAGATGATGGTGTTGTAATATCGATGATTAGTGCGAAAAATGGAGATGGATATGCGTTGT
TATTAGATGGATCAACGTTCGAAGAGATTGCTAGGGCAAAGTTCCCCTATGGTCTTCCATATGGACTGCACGGATGCTGG
GTTCCCTCCAAA
>Pyrusco8g018360.1
ATGGCCTCCATAACATTTTCAGGCGCTACTGGAAACTTCTCTTTGCTGCCAACAGCTGCCGTTTCTGAGAACTCAAATAA
TATAAAAGGTGGGTTTAATCCCTTAAAAAAGAACTTGAACAATACCAGAAAAAAGCACAATGGTCGCAGCTTGGTGTCCA
CAAACGTAGCAAGTCCACCATTGCCCGCAATAGCTCATCCACCCCCAAAAGAAGAGAGTGGTGATGGTTACGACAGGAGT
CACGTAGCATGGACGAGTGTGCGGCAGGAGAGATGGGAAGGAGAGCTGCTTGTCCAAGGAGAAATACCATTGTGGCTGAA
AGGTACGTACCTAAGAAATGGTCCAGGGCTGTGGCACGTTGGGGACTACAACTTCCGCCACCTCTTTGACGGCTATGCCA
TGCTCGCCAAACTCCACTTCCACGACGGCCGCCTCACTGCTGGCCACCGCCAGATTGAATCCGAGGCCTACACAGCTGCC
ATGAAGAACCAAAAAATATGTTTCCGTGAATTCTCTGAGGTCCCTAAGCCGGCCAATTTCCTATCTTATATTGGAGAACT
AGCCAACTTATTCTCTGGTACATCGTTGACTGACAACGCCAACACCGGAGTGGTTAAGCTAGGTGATGGTCGGGTTGTGT
GCCTCACAGAAACCCAGAAAGGATCAATAGTGATTGACCCGACCACGTTGGACACTTTAGGAAAATTTGAGTACAGTGAC
ACATTGGGTGGTTTGATACACTCGGCACATCCTATTGTGACCGATACCGAGTTTTTGACTTTGTTGCCGGATTTAATCAA
GCCGGGGTATTTAGCGATCAGGATGGAGCCGGGTACTAATGAGAGGAAGGTGATCGGGCGGGTTGATTGTAGCCGTGGAC
CGGCTCCTGGTTGGGTGCACTCTTTCCCTGTGACCGAGCACTACATCATTGTGCCCGAAATGCCACTGAGGTATTGTGCT
GGGAATTTGCTCAAGGCCGAGCCCACTCCCTTGTACAAGTTTGAGTGGCACCCTGACTCGAAGGCGTTTATGCATGTCAT
GTGTAAAGCTAGTGGTAACGTTGTGACAAGTGTGGAAGTTCCATTGTACATTACGTTTCATTTCATTAATGCTTATGAGG
AGACAGATGAGGATGGTAGGGTTACTGCTATCATTGCCGATTGTTGTGAACACAACGCTGACACCACGATTCTGGATAAG
CTTAAGATTCAGAATCTTCGGTTGTATACCGGCAAAGATGTACTACCAGATGCTCAGGTTGGTAGGTTCAAGATACCACT
GGATGGGAGTCCATATGGAAAATTGGAGGCAGCACTAGACCCAAATGAGCATGGAAGAGGGATGGACATGTGCAGCATAA
ACCCTGCTTATCTGGGCAAAAAATACAGATACGCTTATGCTTGCGGGGCTCAGCGCCCGTGTAACTTCCCTAACACCCTC
ACCAAGATTGATTTGGTAGAGAAGAAAGCTAAGAATTGGTACGATGAGGGAGCAGTGCCATCCGAGCCGTTCTTTGTTGC
CCGTCCCGGGGCAACTGAAGAAGATGATGGTGTTGTAATCTCGATGATTAGTGAGAAAAATGGAGATGGATATGCATTGC
TGTTAGATGGATCAACGTTTGAAGAGATTGCTAGGGCAAAGTTCCCCTATGGTCTTCCATATGGACTGCATGGATGCTGG
GTTCCCTCCAAAGAATCA
>Pyrusco8g019690.1
ATGGCCTCCATAACATTTTCAGGCGCTACTGGAAACTTCTCTTTGCTGCCAACAGCTGCCGTTTCTGAGAACTCAAATAA
TATAGAAGGTGGGTTTAATCCCTTAAAAAAGAACTTGAATAATACCAGAAAAAAGCACAATGGTCGAAGCTTGGTGTCCA
CAAACGTAGCAAGTCCACCATTGCCGGCAATAGTTCATCCACCCCCAAAAGAAGAGAGTGGCGATGGTTACGACAGGAGT
CACGTAGCATGGACGAGTGTCCGGCAGGAGAGATGGGAAGGAGAGCTGCTTGTCCAAGGAGAAATACCATTGTGGCTGAA
AGGTACGTACCTAAGAAATGGTCCAGGGCTGTGGCACGTTGGGGACTACAACTTCCGCCACCTCTTTGACGGCTATGCCA
TGCTCGCCAAACTCCACTTCCACGACGGCCGCCTCACTGCTGGCCACCGCCAGATCGAATCCGAGGCCTACACAGCTGCC
ATGAAGAACCAAAAAATATGTTTCCGTGAATTCTCTGAGGTCCCTAAGCCGGCCAATTTCCTATCTTATATTGGAGAACT
AGCCAACTTATTCTCCGGTATATCGTTGACTGACAACGCCAACACCGGAGTGGTTAAGCTAGGTGATGGTCGGGTTGTGT
GCCTCACAGAAACCCAGAAAGGATCAATAGTGATTGACCCGACCACGTTGGACACTTTAGGAAAATTTGAGTACAGTGAC
ACATTGGGTGGTTTGATACACTCGGCACATCCTATTGTGACCGATACCGAGTTTTTGACTTTGTTGCCGGATTTAATCAA
GCCGGGGTATTTAGCGGTCAGGATGGAGCCGGGTACTAATGAGAGGAAGGTGATCGGGCGGGTTGATTGTAGCCGTGGAC
CGGCTCCTGGTTGGGTGCACTCTTTCCCTGTGACCGAGCACTACATCATTGTGCCCGAAATGCCACTGAGGTATTGTGCT
GGGAATTTGCTCAAGGCCGAGCCCACTCCCTTGTACAAGTTTGAGTGGCACCCTGACTCTAAGGCGTTTATGCATGTCAT
GTGTAAAGCTAGTGGCAACGTTGTGACAAGTGTGGAAGTTCCATTGTACATTACATTCCATTTCATTAATGCTTATGAGG
AGACAGATGAGGATGGTAGGGTTACTGCTATCATTGCCGATTGTTGTGAGCACAACGCTGACACCACGATTCTGGATAAG
CTCAAGATTCAAAATCTTCGGTTGTATACTGGCAAAGATGTACTACCAGATGCTCAGGTTGGTAGGTTCAAGATACCACT
GGATGGGAGTCCATACGGAAAATTGGAGGCAGCACTAGACCCAAATGAGCATGGAAGAGGGATGGACATGTGCAGCATAA
ACCCTGCTTATCTGGGTAAAAAATACAGATACGCTTATGCTTGCGGGGCTCAGCGCCCGTGTAACTTCCCTAACACCCTC
ACCAAGATTGATTTGGTAGAGAAGAAAGCTAAGAATTGGTACGATGAGGGAGCAGTGCCATCCGAGCCGTTCTTTGTTGC
CCGTCCCGGGGCAACTGAAGAAGATGATGGTGTTGTAATCTCGATGATTAGTGAGAAAAATGGAGATGGATATGCATTGC
TGTTAGATGGATCAACGTTTGAAGAGATTGCTAGGGCAAAGTTCCCCTATGGTCTTCCATATGGACTGCATGGATGCTGG
GTTCCCTCCAAAGAATCA
>Rosch_v2.0_Chr6g0306201
ATGGCTTCCTTAGGATTTTCTGTTGGCAGTGGAAACTCGTGTTTGCTGCTGAGAGCAGCGGTTTCCGATCACTCCAATCC
CAATAGTAGCAGAGATGGATTTAATCCCTTAAAGAAGGGCGCTAAAAGCAGGAAGCGCTTGACGTCGACAAACGTCGCAA
GTCCTCCATTACCGGCTGTTGCTGCCCCTCATCTGCCGCCGAGTAAGGAAACTGATGATCGGAGAAGCCACGTAGCTTGG
ACCAGTGTCCGGCAGGAGAGATGGGAAGGAGAGCTGCATGTACAAGGACAAATACCACTGTGGCTAAAAGGAACGTACTT
AAGAAATGGTCCGGGAGTTTGGCACATTGAGGACTACAACTTCCGTCACCTCTTCGACGGCTACGCAATGCTAGCCAGGC
TTCACTTTGAAAACGGCCGTCTGATCGCTGGCCACCGCCAAGTTGAATCCGATGCTTACAAAGCTGCAATGAAGAGCAAA
AAGTTATGCTACCGTGAGTTCTCAGAAGTTCCTAAACAGGATAATTTCCTATCCTACATTGGTGAGCTGGCCAACCTATT
CTCTGGTGCATCTCTGACCGATAACGCCAACACGGGCGTGGTCCACCTCGGAGATGGCCGGGTCGTGTGCCTCACCGAGA
CCCAAAAAGGGTCCATAGTGGTTGACCCGGACACTTTGGACACAATAGGAAGATTCGAGTATACTGACACGTTGGGAGGT
TTGATTCACTCGGCACATCCTATTGTGACAGAGTCCGAGTTCTTGACTTTGTTGCCTGATTTGATCAACCCGGGTTACTT
GGCGGTGAGGATGGAGCCTGGTACGAATGAAAGGAGGGTGATCGGGAGGGTTGACTGCAGCCAAGGTCCGGCGCCAGGGT
GGGTTCATAGCTTTCCGGTGACCGAGCACTACATAATTGCGCCTGAAATGCCGTTGAGGTATTGTGCAGGGAATTTGCTC
AGGGCCGAACCGACACCATTGTACAAGTTTGAGTGGCATCCTGAGTCCAAGGCCTATATGCATGCCATGTGTAAAGCTAG
TGGTAAAATTGTGGCGAGTGTGGAAGTGCCATTGTTTGTTACTTTCCATTTCATTAATGCCTATGAAGAGAAAGATGAGG
ATGGGAGAGTGACGGCGCTCATTGCAGATTGTTGCGAGCACAGCGCTGATGCCACAATCCTGGATCAGCTTAGGATACAG
AATCTGCGTTCATATACTGGTGAAGAAGATGTGCTACCAGATGCTAGGGTTGGAAGGTTTAGAATACCATTCGATGGGAG
TGCATATGGAGAACTAGAGGCAGCATTAGACCCAAATGAACATGGAAAAGGGATGGACATGTGCAGCATAAACCCGGCAT
TTTTGGGTAAGAAGTATAGATATGCCTATGCTTGTGGGGCTGTGCGCCCTTGCAACTTCCCCAACACGCTCACAAAGCTT
GATTTGGTGGAGAAGAAAGCTAAGAATTGGTACGATGAGGGCGCAGTGCCATCTGAACCATTCTTTGTGGCCCGACCTGG
CGCAACTGAAGAAGATGATGGTGTGGTGATCTCGATGATTAGTGAGAAAAATGGAGGCAGTTATGCTTTGATACTAGATG
GAACCACGTTCGAAGAGATTGCTAGAGCCAAGTTCCCTTATGGCCTTCCATATGGGCTGCATGGATGCTGGGTTCCAAAG
AAA
>Ruboc_02_G00695
ATGGCTTCCTTAACATTTTCTGTAGGCAGTGGAAACTCGTTTTTGCTGCCAAGAGCAGCACTTTCCGATCACTCCAGTCC
TAGTAACACAAGAGATGGGTTTAATCCCTTGAAGAAGGCCGGCAACAGCAGGAAGCGCTTGACGTCCACAAACGTGGCGA
GCCCTCCATTGCCGGCTGTTGCAGCTCCTCATCCGCCGACGAGTAAAGAAAGTGATGACCGGAGCCACGTTGCTTGGACC
AGTGTCCGCCAGGAGAGATGGGAAGGAGAGCTGCATGTACAAGGACAAATACCTTTGTGGCTAAAAGGGACGTACCTAAG
AAATGGTCCGGGACTTTGGCACATTGAGGACTACAATTTCCGTCACCTCTTCGACGGCTACGCAATGCTGGCCAGGCTCC
ACTTCGAAAATGGGCGCCTGATTGCCGGTCACCGCCAAATTGAATCCGATGCTTATAAAGCCGCCATGAAGAGCAAAAAG
CTGTGTTACCGGGAATTCTCCGAGGTTCCAAAGCCCAACAATTTTCTATCCTACATTGGCGAGCTGGCCAACCTATTCTC
AGGGGCATCCCTAACCGATAATGCCAATACGGGCGTGGTCCACCTCGGGGATGGCCGGGTCGTGTGCCTCACTGAGACCC
AAAAAGGGTCCATAGTGGTCGACCCTGACACTTTGGATACAATAGGAAAATTTGAGTACACTGACACGTTAGGGGGATTG
ATCCACTCAGCACATCCTATTGTGACTGAGTCTGAGTTCTTGACTCTGTTGCCCGATTTGGTCAACCCGGGTTACTTGGC
GGTGAGGATGGAGCCTGGTACGAACGAAAGGAAGGTGATCGGGCGGGTTGATTGCAGCCAAGGCCCGGCGCCTGGGTGGG
TTCATAGCTTTCCGGTGACGGAGCACTATATAATTGTGCCCGAAATGCCCTTGAGGTATTGTGCAGGGAATTTGCTCAAG
GCCGAACCCACACCATTGTACAAGTTTGAGTGGCATCCCGAGTCCAAGGCGTACATGCATGCCATGTGTAAAGCTAGTGG
TAAAATTGTGGCGAGTGTTGAAGTGCCTTTGTACATTACTTTCCATTTCATTAACGCCTATGAAGAGAAGGATAGGGATG
GGAGGGTGACCGCGCTAATTGCAGATTGTTGTGAGCATAACGCTGACACAACGATTCTTGATAAGCTTAGGATACAGAAT
CTGCGTTCATATACTGGCGAAGACGTGCTACCAGATGCTAGGGTTGGAAGGTTCAGAATACCATTGGATGGGAGCGCATA
TGGAGAATTGGACGCAGCATTAGACCCCAATGAACATGGAAAAGGGATGGACATGTGTAGCATAAACCCTGCATTTTTGG
GCAAGAAGTATAGATATGCCTACGCTTGTGGGGCTGAGCGGCCTTGCAACTTCCCCAATACCCTCACCAAGATTGATTTG
GTGGAGAAGAAAGCAAAGAATTGGCACGACGAGGGCACAGTGCCGTCCGAACCATTCTTCGTGGCCCGACCCGGCGCAAC
TGAAGAAGATGATGGTGTGGTGATCTCGATGATCAGTGAGAAAAACGGAGGTGGTTACGCGTTGATTTTAGATGGAATCA
CGTTCGAAGAGATTGCTAGAGCTAAGTTCCCTTATGGTCTCCCATATGGGCTTCATGGATGCTGGGTTCCAAAGAAA
