# Supplementary material for: Building a foundation for gene family analysis in Rosaceae genomes with a novel workflow: A case study in Pyrus architecture genes
Source: Front Plant Sci. 2022 Nov 14;13:975942. doi: 10.3389/fpls.2022.975942 (PMC9702816; doi:10.3389/fpls.2022.975942)
Supplement: Supplementary file 1 [file DataSheet_1.zip › SupFiles/SupFile1_gene_familiy_sequences/1006.faa]

>gnl_Ambtr_v1.0_evm_27.model.AmTr_v1.0_scaffold00122.35
MPSISSGDLSSPLDGGVDFGSVKTVPESHAWQEPEGFSLESSDLDGIPVIDLSTPWWGVAREIGRACASWGAFQVVNHGVPDNVLKRVEEQGWRLFSLPPDQKLKAERGPDEIAGFGAPRITHFFPKRMWTEGFTVFGSPLEQARRLWPHDHMQFCEVIEEYQSEMKSLTVKLLELILEWVGAGKEDLNWEVGDSSGVTQLNSYPSCPEPSRAMGLAPHTDSSLLTVIHQSNTSGLQLLDASGQKWVTVPPVHGALVVNIGDLLHILSNGRCRSSMHRAVVNRVHHRLSFAYFCFPSPGATVEPLIGPDEPTALYRSVTWTEYLRIKGTLFNNALFSLLLPDSGFSTRLQQPFSLLPSQSRPSVMQESH
>gnl_Aquco_v3.1_Aqcoe2G173400.1
MPSRLLEVFRAHPVHLHDNHIDFESVPELPDSHAWPPVVDYPSEDLYEESVPIIDLMDPNATKLVGNACETWGMFQVTNHGIPINLLKDVETEGRRLFQLPAQHKLKAARPSNGISGYGRARINSFFPKLMWSEGFTIVGSPVEHARQLWPQEYNKFCDVMEEYEKEMKNLSSRVMWIMLGSLGITKEDLSWAGLKSNPEGVCAALQLNSYPPCPEPNRAMGLAAHTDSTLLTVLYQNSTSGLQVLRDGVQWVTVPPITGTLVVNVGDLLHILSNGRFLSVLHRAVVHRTRHRLSLAYLYGPPSDIQISPLSKLIDPKHPPLYHPVTWSEYLGRKAKHFNKALSTVQLCGPQNGFIDINQNRMKVVKLLFVKGS
>gnl_Aquco_v3.1_Aqcoe7G198300.1
MPVEHSEVVKTHPVYCLHGDFIDFDSVQEVPDSHKWPHVVDYPSDQDLHDVESVPIIDLMDPNAANLVGNACQTWGVFQVTNHGIPIHLLENLDSEGRRLFQLPTQQKLKAAHRPCISGGYGRARSRVCSKQMWSERFTIVGSPIEQARQLWPEEYKTFCDVIEEYEKEMKKLSKMLMWIMLGTLGIAEDDMCSAGPESKSECPCNILQLNSFPPCPDPKLVMGLAAHTDISLLTVHYQTNTSGLQVIRDGGRWVTVQPKSGALVINVGDLLQIISNGRFRSIFQRAVVHQTRHRLSFAYLYGPPSNIQTSALTKLIDQKRPPLYHPETWTKFRKVNYKRSNQALTTFQLAESQNESTDMNDKKRMKVGR
>gnl_Aquco_v3.1_Aqcoe7G198100.1
MPARLSEVFRAHPVHLHDTNIEFESVRELPDSHAWPLVIDYPSEDMYDIEAVPIIDLMDPNATNLVGNACERWGVFQVTNHGIPIGLLEDVESEGRRLFQLPAQQKLKAARPPNGISGYGRARINAFFPKLMWSEGFTIVGSPVEDARQLWPQEYNTFWKRIKERSASAALQLNSYPPCPEPKRAMGLAAHTDSTLLTVLYQNSTSGLQVLKDGVRWVSVPPRSGTLVVNVGDLLHILSNGRFLSVLHRAVVHRTRHRLSLAYLYGPPSNIQIAPLSKLIDQKHPPLYHPVTWSEYLGRKAKHFNKALSTVRLCGPQNVFIDMNDQNRMKVEW
>gnl_Aquco_v3.1_Aqcoe7G199100.1
MPVKLSEVFKTHPVCLHHDFIDLYSVKEVPDSYKWPQVVDYPSDQDLYDVESVPIIDLMDPSAANLVVHACQTWGFFQVTNHGIPIHLLEDMEFEGRHLFQLPAQQKLKAARPPNGMSGYGRAHISCFFPKLMWSEGFTIVGSPIEQARQLWPLGYKTFCEVVEEYKKEMKELSTRLIWIILGSLGITEDEMSWAGPKSKSECLCAALHLNSYPPCPDPRIAMGLAPHTDTSLLTVLYQTSTSGLQVLREGGRWVTVPPKSGTLVVNVGDLLQILSNGRFRSVFHRAVVHQTHHRLSFAYFFGPPSHVQISALSKLKDQKRTPLYHPVTSDEFLRVK
>gnl_Aquco_v3.1_Aqcoe7G198700.1
MSVKLSEVFKTHPVCLHHDFIDLYSVKEVPDSHKWQQVVDYPSDQDLYDVESVPIIDLMDPNAANLVVHACQTWGFFQVTNHGIPIHLLEDMEFEGRHLFQLPAQQKLKVASPPNGMSGYGQARISCFFAKLMWFEGFTIVGSPIEQARQLWPLEYKTFCEVVEEYKKEMKELSTRLIWIILGSLGITEDEMSWAGPKSKSECLCAALHLNSYPPCPDPRIAMGLAPHTDTSLLTVLYQTSTSGLQVLREGDQWVTVPPKSGALVVNVGDLLQILSNGRFRSVIHRAVVHQTRHRLSFAYFFGPPSHVQTSALLKLKDQKRTPLYHPITWDEFLRSQTRSIDMNDQKRMKVGL
>gnl_Aquco_v3.1_Aqcoe7G198500.1
MPVNHSEVFKTHPVYYLHGDFIDFHSVQDVPDSYKWPQVVDYPSDQDLHDVESVPIIDLMDPNAANLVGNACQTWGVFQVTNHGIPIHLLENLESEGRRLFQLPTQEKLKAARRPNGISGYGRARISCFFPKLMWSEGFTIVGSPIEQARQLWPEEYKTFCDVIDEYEKEMKKLSTMLMWIMFGSLGITEDDMCWVGPESKSECPCDILQLNSYPPCPDPKIVMGLAAHTDISLLTVLYQTGTSGLQVLRDDGRWVTVQPKSGALVINVGDLLQILSNGRFRSVFQRAVVHQTRHRLSSAYFFGPPSNIQISALSKLIDKKCPPLYNPETWIEFLLVNYKHINQALTTFQLVESENESTDMNDQKRMKVRR
>gnl_Aquco_v3.1_Aqcoe7G198000.1
MSSLSEIHRTHHVNINYNNTPLDFSKVIREVPDSHAWSQVDLNGYTSSVKSFVVGTVPVIDLADDTNVVKLVKNACETWGAFQVINHGISTRLLEKVESECWRLFSLPTQRKLNALRSPGGVSGYGLPQISPFFSKIMWHEGFTIIRSPKEHAYQLWPDGCTQFCDIIEEYQKGMKKLAERLLSLMFESLGVTREEVDWAKTTEINGAQTTLQLNSYPACPDPDRALGLVPHTDTSLLTILYQSSTSGLQIFRDGVGWVTLPPEPGALIVNVGDFLHILSNAQFPSALHRVIVNNARHRLSNAYFYAPPINAQITPFAKLVDRNHAPQYRLVSCSEYIGLKAKHLDKALSFIHI
>gnl_Aquco_v3.1_Aqcoe7G198600.1
MAVKLSEAFKSQPVYLHDDHINFDSVQEVPDSHAWQQIVDYPSDDQDLYDAESVPIIDLMDPNACNLVGNACQTWGVFQVTNHGIPIHLLEDLESEGRRLFQLPAQQKVKAARPPNGMSGYGQARISCFFPKLMWSEGFTIVGSPIEQARQLWPQGYKTFCDVIEEYEKEMKKLSSRLMWIMLGSLGITENDMSWAGPNSKSEGPCAALQLNSYPPCPDPKIAMGLAAHTDTTLLTILYQTSTSGLQVLRDGGRWVTVPPKSGALVINVGDLLQILSNGRFPSVFHRAVVHQTHQRLSFVYFFGPPSNIQISPLSKLIDQKHPPLYRSVTWNEYLRIKYKHFNEALSVVRLCEPQHESIDMND
>gnl_Arath_TAIR10_AT4G21690.1
MSSVTQLFKNNPVNRDRIIPLDFTNTKTLPDSHVWSKPEPETTSGPIPVISLSNPEEHGLLRQACEEWGVFHITDHGVSHSLLHNVDCQMKRLFSLPMHRKILAVRSPDESTGYGVVRISMFYDKLMWSEGFSVMGSSLRRHATLLWPDDHAEFCNVMEEYQKAMDDLSHRLISMLMGSLGLTHEDLGWLVPDKTGSGTDSIQSFLQLNSYPVCPDPHLAMGLAPHTDSSLLTILYQGNIPGLEIESPQEEGSRWIGVEPIEGSLVVIMGDLSHIISNGQFRSTMHRAVVNKTHHRVSAAYFAGPPKNLQIGPLTSDKNHPPIYRRLIWEEYLAAKATHFNKALTLFRC
>gnl_Arath_TAIR10_AT1G80340.1
MSSTLSDVFRSHPIHIPLSNPPDFKSLPDSYTWTPKDDLLFSASASDETLPLIDLSDIHVATLVGHACTTWGAFQITNHGVPSRLLDDIEFLTGSLFRLPVQRKLKAARSENGVSGYGVARIASFFNKKMWSEGFTVIGSPLHDFRKLWPSHHLKYCEIIEEYEEHMQKLAAKLMWFALGSLGVEEKDIQWAGPNSDFQGTQAVIQLNHYPKCPEPDRAMGLAAHTDSTLMTILYQNNTAGLQVFRDDVGWVTAPPVPGSLVVNVGDLLHILTNGIFPSVLHRARVNHVRSRFSMAYLWGPPSDIMISPLPKLVDPLQSPLYPSLTWKQYLATKATHFNQSLSIIRN
>gnl_Arath_TAIR10_AT1G15550.1
MPAMLTDVFRGHPIHLPHSHIPDFTSLRELPDSYKWTPKDDLLFSAAPSPPATGENIPLIDLDHPDATNQIGHACRTWGAFQISNHGVPLGLLQDIEFLTGSLFGLPVQRKLKSARSETGVSGYGVARIASFFNKQMWSEGFTITGSPLNDFRKLWPQHHLNYCDIVEEYEEHMKKLASKLMWLALNSLGVSEEDIEWASLSSDLNWAQAALQLNHYPVCPEPDRAMGLAAHTDSTLLTILYQNNTAGLQVFRDDLGWVTVPPFPGSLVVNVGDLFHILSNGLFKSVLHRARVNQTRARLSVAFLWGPQSDIKISPVPKLVSPVESPLYQSVTWKEYLRTKATHFNKALSMIRNHREE
>gnl_Arath_TAIR10_AT1G80330.1
MPSLAEEICIGNLGSLQTLPESFTWKLTAADSLLRPSSAVSFDAVEESIPVIDLSNPDVTTLIGDASKTWGAFQIANHGISQKLLDDIESLSKTLFDMPSERKLEAASSDKGVSGYGEPRISPFFEKKMWSEGFTIADDSYRNHFNTLWPHDHTKYCGIIQEYVDEMEKLASRLLYCILGSLGVTVEDIEWAHKLEKSGSKVGRGAIRLNHYPVCPEPERAMGLAAHTDSTILTILHQSNTGGLQVFREESGWVTVEPAPGVLVVNIGDLFHILSNGKIPSVVHRAKVNHTRSRISIAYLWGGPAGDVQIAPISKLTGPAEPSLYRSITWKEYLQIKYEVFDKAMDAIRVVNPTN
>gnl_Betvu_v1.2_Bv2_043500_ycin.t1
MPSLTDAYKNHPVEHNLIAPLDFSLIKDVPESHAWIQSNDLKENPNINKKELGLISVPIINLEDANVLELIFNACETWGMFQVTNHGISKQLLEQVEFEAKKLFNLPFEEKMKTLRSPEAATGYGYPRITPFFSKLMWNEGFTIMGNSLIDHAKILWPNDFQGFCDVMEEYQTRMKDLSDKLMGLLLKSLNIPGPYMKEMDNDLCTALQLNSYPTCPNPTRTMGLAQHTDTFLFTILHQSANASGLQVFIDGPGWVSVDPHPGALVVNVGDLLHIISNARFPSAIHRAVVNNATQRLSFAYFYGPPLDFQVAPFLDYPGCEGPTFKSLKVKEYVGIKSKYLDMALSFVRKSC
>gnl_Betvu_v1.2_Bv9_220330_apay.t1
MPSRPSHAIRQPNLIHHPNKTYLDFQSSKELPDSFAWAPHGDPCSLESNAFGHEHVPVINLEDPRAQQLIGVACKSWGAFQITNHGIPKSLLDDIEFAGKNLFALPVHQKLKAARSPHGITGYGPARISSFFPKRMWSEGFTILGSPLDHARQLWPNDYNKFCDIIEEYQKEMNHLAKRLMQLILGSLGISNQDIMKWADLLLKGANGAIQLNSYPVCPDPNRAMGLAAHTDSTLLTILHQSSTTGLQVFKEQVGWITVPPLSGGLVINIGDLLHILSNGQYPSVYHRAMVNRVQHRLSVAYLYGPAPGVRIQPLPNTTHPPIYRPVTWSEYLGIKGEHFNKALSLIQLNNNNNSSPINGLMTRDEPKNIKIDSENKILAAYA
>gnl_Carpa_v0.4_evm.model.supercontig_10.181
MPSRQLTDIQLQDLSSVKELPDSYTWNQLDEDYPLITNESLPVIDLQDPNAINLVGHACRTWGAFQIINHGVPTSLFHDVEGISKNLFSLPAQQKQKVARSPDSLSGYGLARISPFFSKLMWYEGFTIAGGSLVEHFRQLWPRDYTTYCRVFW
>gnl_Carpa_v0.4_evm.model.supercontig_23.167
MEEYQKLMKGLSQKIIRLMLMSLGLPVTKTRSSLQAQSALQLNSYPVCPDPDRAMGLAPHNDSSLLTLLYQGNVSGLQVLKENLGWVPVEPVSDSLVVNVGDLDAYNHQFPLQKRPAPCGREQDTSPHIGSLLLQPAKEHEDLTVD
>gnl_Carpa_v0.4_evm.model.supercontig_23.169
MKNSVSESFRRNPTNLKHIIPLDFNNVSNLPDSHTWNSSPHERRVILDFTQEPVPVINLEHPQAPELIRRACEEWGVFHLINHGIPITLLNEMEKQTRRLFALPTKHKLLAVRSPDGLTGYGLARISAFFQKLMWSEGFTIIGSPEQHASKLWPHDHTHFCSIMEEYQKLMKGLSQKIIRLMLMSLGLTNRDLKWFKPKTRSALQAQSALQLNSYPVCPDPDEAMGLAPHTDSSLLTLLYQGNINGLQVLKENLGWVPVEPVSDSLVVNVGDLMHITTNALFKNVLHRAAVNKTRHRISVAYFYNPPKNTKISPLTKLTDVDHPPLYRAVTWEEYLDAKATHFNKALDWIRCEEHTAANRCK
>gnl_Carpa_v0.4_evm.model.supercontig_91.25
MAMATLSEAFADHHLHSPRILPLDFNSVDTVPESHRWPISDDLFAADHRLSIPVIDLQDPNASQLVVHACETWGAFQLINQGVPTEVVEEVEAEAKRLFSLPAQQKFKATRQPGGATGYGVARISPSFSKYMWHEGFTVMGSPLHHAMQLWPEPADDYTRFCEIIENYQKKMKMVAEQVTQLIFNSLEIDKEDANWVDSAFAALQLNWYPSCPDPTRVMGLAPHTDTSLITLLHQNQTSGLQIFKEGCGWVSVPPLKGALVVNVGDLLHVVSNGRFQNVLHRVMVDLSRSQRLSVAYFYGPPLDFRVRPLVKLSSQVPRYRPVTVEEYAVMKGKSFERAMSLIRI
>gnl_Elagu_v2.0_p5_sc00010.V1.gene83
MEEGEVVPSSVPSVESSHDGITADGFRSPSNTLTEPVWHIVQWELLWIVSNLSRLMVIFSNPFREDSGKAIRARGLRLSFIIVVVYRSQDVAWAAPVGNLPPDLTGTLRLNSYPPCPEPDKAMGMVAHTDSSLFTILHQSSTTGLQVLRDEDPSSPARWVTAPLLPESLIVLVGDLLHILSNGQLKTAVHRVVVDRIQRRASAAYFSGPPGNVKVLPVEQLVGPGRAPAYRGVTWADYSSG
>gnl_Eucgr_v2.0_Eucgr.J03019.1
MLSKLSDAFRAYPVELHHKQLDFSSAEELPDSYAWTELGEYPSSHCPSKESLPIIDLNDPNALKLIGHACKSWGVYQVTNHGIPEELLHDVERAAKNLFSLPVQQKLKASRSPEGISGYGVAKISAFFPKQMWSEGFTIMGSPMEHARRLWPQDYSLFCDVIEKYQKEMKQLAERLMWLMLGSLGLTKEDIKWSSPKGEFTGAVAALQLNSYPACPDPDRAMGLAAHTDSTLLTILHQNNTSGLQVLKEGSGWITVPPLPVHFVLHRAMVNRTEHRLSVAYLYGPPSWVQVSPLPELIDSNHPPLYKPVTWSEYLGTKAKHFNKALSLVRLCALVNELPDVSDSIVKVS
>gnl_Eucgr_v2.0_Eucgr.C02844.1
MATLSEAYTETPLHLQHIIPIDFDSVKEVPQSHSWPQSDDESPRRMFNFDGDHFSIPAIDLDSPDAIEMAGHACKIMGIFQVTNHGIPSSLLREVESQAWRFFTLPARAKVKALRSPSGATGYGVARIAPFFNKFMWHEGFTMMGSPLEHAREVWPHGYRKFCEVMEDYQDKMKALSERLLAMILKYLGMSEHDVDWPRLRSNACTALQLNSYPRCPDPRQAMGLAPHTDTFLLTILHQNHSAHGLQVHREGRGWVPVFPMNGALVVNVGDMLHIMSNAMFPSVVHRAIPSENTHRLTVGYFYGPPTDFHVGPIHRLTQASGREDAAQFRSVTVKDYIQMKAKNLDKALSMIRIR
>gnl_Eucgr_v2.0_Eucgr.C02855.1
MATLSKAYTETPLHLQHIIPIDFDSVKEVPQSHSWPQSDDESTRRMFNLDGDHFSIPAIDLDSPDAIETAGHACKIMGIFQVTNHGILSSLLREVESQAWRFFTLPARAKVKALRSPSGATGYGVARIAPFFNKFMWHEGFTMMGSPLEHAREVWPHGYRKFCEVMEDYQDKMKALSERLLAMILKYLGISEHDIDWPRLRSNACAALQLNSYPRCPDPRQAMGLAPHTDTFLLTILHQNHSAHGLQVHMEGRGWVPVFPMNGALVVNLGDMLHIMSNAMFPSVVHRVIPSEKRHRLTVGYFYGPPTDFHVGPIHGLTQSSGREDAARFRSVTVKDYVQMKAKNLDKALSMIRIR
>gnl_Eucgr_v2.0_Eucgr.C02840.1
MATLSEAYTETPLHLQHIIPIDFDSVEEVPQSHSWPQSDDESPRRMFNLDGDHFSIPAIDLDSPDAIEMAGHACKIMGIFQVTNHGIPSSLLREIESQAWRFFTLPARAKVKALRSPSGATGYGVARIAPFFNKFMWHEGFTMMGSPLEHAREVWPHGYRKFCEVMEDYQDKMKALSERLLAMILKYLGISEHDVDWPRLRSNACTALQLNSYPRCPDPGQAMGLAPHTDTLLLTILHQNHSAHGLQVHREGRGWVPVFPMNGALVVNVGDMLHIMSNAMFPSVVHRVIPSENTHRLTVGYFYGPPTDFHVGPIHGLTQTSGQEDAARFRSITVKDYVQMKAKNLDKALSMIRIR
>gnl_Eucgr_v2.0_Eucgr.C02851.1
MATLSGAYTETPLHLQYIIPIDFDSVEEVPQSHSWPQSDDESPRRMFNLDGDHFSIPAIDLDSPDAIEMAGHACKIMGIFQVTNHGIPSSLLREVESQAWRFFTLPARAKVKALRSPSGATGYGIARIAPFFNKFMWHEGFTMMGSPLEHAREVWPHGYRKFCEVMEDYQDKMKALSERLLAMILKYLGISEHDVDWPRLRSNACTALQLNSYPRCPDPRQAMGLAPHTDTFLLTILHQNHSAHGLQVHMEGRGWVPVFPMNGALVVNVGDMLHIMSNAMFPSVVHRVIPSENTHRLTVGYFYGPPTDFHVGPIHELTQASGREDAARFRSITVKDYVQMKAENLEKALSMIRIK
>gnl_Eucgr_v2.0_Eucgr.F02568.1
MPSRLSEAFKDHPVYLHHKYLDFSSVKELPDSYTWTTQPEDYPCPNSPSGQEVTVPVIDLHHPNALELIGHACKTWGAFQVTNHGIPKRLLDSIQSAGKNLFSLPVHQKHKAARSPNGVPGYGVARISSFFPKLMWSEGFTIIGSPLEHARQLWPNDHAEFCDVIEEYQKEMRKLAGRLMWLMLGSLGICKGDIKWAGPKGDFAGACNALQLNSYPACPDPDRAMGLAPHTDSTLLTILFQNSTSGLQVLKEGSGWVTIPPIPGALVINVGDLLHILSNGLYPSVLHRAVVNRTWHRLSVAYLYGPPSNVQISPLSQLINSSNPPLYRPVTWSEYLGTKAKHFNKALSSVRLCGPMNKLQDVNDQIVKMG
>gnl_Manes_v6.1_Manes.04G120200.1
MPSRLSEAFRAHPVHVHHKQFVDFTSLQELPESYEWTQFDDQTHCPSVGDSAESVKSVPVIDLLDPNALEKIGHACKTWGVFQIINHGVSCSLLDKIEKASRSLFTLPMEQKLKAARSPHGVSGYGTARISSFFSKLMWSEGFTVVGSPVEHFRQLWPQDYIKFCEITEEYQTEMQNLAAKLMWLMLGSLGITQEDIKWAGPKSDFNEASAALQFNYYPACPDPDRAMGLAAHTDSTLLTILYQNNISGLQVLKEGTGWVTVPPIPGGLVINVGDLLHILSNGLYVSVLHQAVVNRTKHRLSMAYLYGPPSNVKISPLSKLVGPGQPPLYRPVTWNEYLGTKAKHFNKALSSVRVCAPLNELVDVNEHNSRVKLGSAS
>gnl_Manes_v6.1_Manes.16G067700.1
MSTLSQVYTEYPLNLQQIIPLDFDSIATVPDSHAWPDSDGFESNDRFSIPTIDLRDPDAAKLIGHACETWGAFQVVNHDISLNLLDEVESEVRRLFSLPTTRKLKALRSPGGATGYGLARISSFFNKFMWHEGFTIMGSPTDHAKELWPHEYQKFCDIMEDYQKKMEELARNLMRQILKYLATSEEEMDWFGSPGSASICLQLNSYPLCPDPRRAMGLAPHTDTSLFTILHQRTSGLQILKEGIGWVSVRPTTGALVVNVGDLLHILSNARFPGVVHRVVLKEAKQRYSVAFFYAPPVDFHLFPLALSSGQIPLYRSVSVAEYVGRKAKNLDKALSSIRI
>gnl_Manes_v6.1_Manes.16G063900.1
MSSISESRNNPILLNHIIPLDFNNVLDLPDSHAWTLFSDDSLTHHSIPLIDLAHPHSLSLIRQACETWGMFQVTNHCIPVTLFHQIESQTQRLFALPANRKLLTLRSPDGFTGYGLARISSFFPKQMWYEGFTIMGSPEQHACQLWPNDHTIFCDVMEEYQQEMKKLSHRLSGLMFKSLGLNPEDISWFRTINHPQHHQAVLQLNSYPVCPDPSRAMGLPSHTDSSFITVLHQSNVTGLQVLGDGGIGWVPVHPVEGALVVNVGDLMHIISNGRFKSAQHRALVNNTRHRTSIAYFFGPPRDVKISPLMKLIDLDHPKIYQPVTWKEYLDIKATHFDKALELIQYDAFSGME
>gnl_Manes_v6.1_Manes.11G050500.1
MPSRLTDAFRAHPVHLHHKLLDFNSLQELPDSYKWTQFDDHFHCSSTGDSFMAESIPVIDLSDPNALKMIGHACKTWGVFQVTNHGVPSSLIDNTEKVSQSLFCLPIQQKLKAARSPEGVSGYGIARISSFFSKLMWSEGFTALGSPVEHFRQLWPQDYLKFCDVIEEYQKEMQKLAARLMWLTLGSLGITTEDVKWAGPKGDFKGASGALQFNYYPACPDPDQAMGLAAHTDSTLLTILYQNNTSGLQVLREGIGWVTVPPIPGGLVINIGDLLHILSNGLYPSVLHRAVVNRTKHRLSMAYLYGPPSSVKISPLSKLVGPNQPPLYRPVTWNEYLGTKAKHFNKALSSVRVCAPFNGLVDVNDHNNRVKVG
>gnl_Manes_v6.1_Manes.03G065600.1
MSALSEVYRQHPVKVQEITPLDFDSIGTVPDSHAWPVSDGFESNDWSSIPTIDLKDSNAAKLIGHACETFGAFQVVNHGIPINVFEEVEAEASRLFSLPTTQKLKALRSPGGATGYGLARISPFFDKYMWHEGFTIMGSPMDHARQLWPSDYRKFCDVMEDYQKKVEELAVTLMRQILKYLAISEEEMNWIGSPGVASTALQLNSYPVCPDPRRAMGLAPHTDTSLLTILHQRISGLQIFKEGVGWSFVRPTTGALVVNVGDLLHIISNARFSSVVHRVVMKEAKQRFTVAFFYSPPIDFNLCPLGLSSGQIPIYRSVSVSEYFGNKAKNLNQALASIRIS
>gnl_Medtr_Mt4.0v1_Medtr2g102570.1
MPSLSEAYRAHPVHVNHKHPDFNSLQELPESYTWNHLDDHTLIKEGTTSSIVPVIDLNDPNASKLIGHACKTWGVYQVVNHGIPISLLDEIQWLGQTLFTLPSHQKLKAIRSPDGVSGYGLARISSFFPKLMWSEGFTIVGSPLDHFQQLWPQDYAKHCDTVLQYDEAMKKLAGKLMWLMLDSLGITMEDIKWAGSKAQFDEKACAAMQLNSYPSCPDPDHAMGLAPHTDSTFLTILSQNDISGLQVQREGSGWVTVPPLHGGLVVNVGDLFHILSNGLYTSVLHRVLVNRTRQRFSVAYLYGPPSNVEICPHEKLVGPTQPPLYRSVTWNEYLGTKAKYFNKALSSVSLCAPINGLFDVNDSNKSSVQVG
>gnl_Medtr_Mt4.0v1_Medtr1g011580.1
MATTLSEAYRDHPLHLHHIIPLDFSSFRTLPDSHAWPQSNDDGSDNFTSNGCYDNDDEDGSCIPIIDLNDPNAMEQIGLACEKWGAFQLKNHGIPLNFIEEVEEEAKRLFSLPSKEKLKALRSAGGGTGYGRARISPFFPKFMWHEGFTIMGSPSNDAKKIWPNDYKRFCDTMENYQKQMKTLAEKLTNMILNILGISQEQNKWIGSNNHVGAMQLNFYPCCPDPKKAMGLAPHTDTSLFTILHQSQTNGLQLFKEGVGYVPVDPHPNTLVVNTGDILHILSNSRFRCSLHRVVVNDISDRYSVAYFYGPPVDYLVSPCVGDNSLPRFRALTVKDYIGIKAKNLGGALSLISTLLDHDD
>gnl_Mimgu_v2.0_Migut.I00834.1
MPSRVVPSDSFRANPTNHHKFLDLSSVKELPESHAWTSQNNDYPFSGGGAADGSSETVPIVDLNSGNATELIGHACKTWGVFQVVNHGIPNNLLEEIEAAGSSLFSLPMHQKLRAARAADGVSGYGVARISSFFSKRMWSEGFTIVGSPLENARKIWPDDYNKFCQTIEDYEKEMKKLAGRLMWLMLGSLGITKEEEEVKWADPKEESESGSGCAAALQMNSYPACPDPDRAMGLAAHTDSTILTVLHQSNISGLQVLREGGNRWVTVEPHPGALVVHVGDLMHILSNGSYPSVLHRAVVNRTRHRLSVAYLYGPPPGVKISPLSKLVDQYNPPMYRPVTWSEYLGTKAKHFDKALTSVRLCAPRVGFVDTNDHSSVRVG
>gnl_Mimgu_v2.0_Migut.A00283.1
MATTSLSHVYTDTHLHYTHIVPLDFAAVDDLPESHTWTNTHTTRAGGGGLHLPAAVPTINLRSPSAAALVGDACREWGMFQVTNHGVPAGLVEDVEAHARRLFELPAEQKLKAVRAPNGATGYGVARISPFFTKLMWHEGFTIMAGSAVEHAKLLWPLHYHEFWDAMDNYQKKMKSLAYKLFLIILKSLGYDEDNQETSLLSASLNQSEGALQLNSYPSCPNPSRAIGLAPHTDSLLLTILHQNDTNGLQIFREGGVGWVPVTPLKGALVINVGDLMHILSNGCFPTVYHRVVPNETRRHRFSVAYFYGPPADSTVAPLVAVGRQFPRFRAVTVREYIGLKNKHLEKAIGLIKI
>gnl_Musac_v1_GSMUA_AchrUn_randomT03870_001
MASLTARPLHQLELNTLSHVPDAYAWSALNDLPYGDDVVPVVDLASPDAVGLIGRACEEWGAFQITGHGIPLHLLDRVEAQTRLLFSLPTAQKLKAARGPGSLSGYGLANTSSFYSNIFWSEGFTIIGSPYDDARKLWPEDYEEYCCVMEEYNRLIKALSGRLLRSMMLSLGLHEEDMDWAGLLSKADPVLQLNYYPACPEPDRAIGIAHHTDSSFITILYQSSGESGLQLVHREDAAGPARWVTVPPRRGALVVNVGDLCEIVFNGRIRSVMHRAIVNRTQTRVSVAYFCGPPRQFNVAPIGKLVGPNERPAYRAMSWPEFLSLKRKLYNKTLEYLRSPEEEAEDHKNTSEMANQK
>gnl_Musac_v1_GSMUA_Achr4T08970_001
MSCSPSEPQQHLELESVREVPDSHAWPALDDHPTVYEPVPVVDLAGPDASVAHLARVCESWGAFQVTGHGIRSDLLERLESETRRLFALPMDQKLKAARPSNGISGYGLARISCFFSKLMWSEGFTISGSPLDHALKLWPDADPSRFCDVMQEYSDEMKQVAGRVVRLMLLSMGLTPEEMKRAEEGTRVDQLSAVLQLNSYPPCPDPNRAMGLAAHTDSSLVTLLFQSGTSGLQLLRPQDQHGPARWVTVPPRPGALIVLAGDLLQILTNGRYKSVAHRAVVNRNHHRVSVAYICGPPPHHKLSPVGKPASPAPCLAYRAVSWADYLGLKAELFDKALASIMVAEDSRGDEGICYSCRSPRRKDLSHR
>gnl_Musac_v1_GSMUA_Achr7T13240_001
MPSLSDQPLIHHLQQFEFKTLTEVPDSHAWPVVNDHPHGDDAVPVIDLACPDAARLIGQACEEWGAFQITGHGVPVDLLDRLEAQTRRLFSLPTGQKLKAARSPGGVTGYGIANISAFFSKLFWSEGFTIVGSPHDEARKLWPDDSAEFCGAIEEYTSWMKPLGCRLMLLMLASLGLSEGEIDWAVPSNDTTHEAPAPVIQLNSYPACPDPDRAMGLAEHTDSSLFTVLYQGSVRGLQLLHGNHPTRRARWVTVPPLPGALVVNVGDLSHILSNGRFQSVTHRAIVNRTQTRISVAYFYGPPAHFKIAPIEKLMGPQQGPAYRAVTWPEYLTLKRRLYNQALASIRLPTEGEEESRTNTSEIITAAYTRRHGEAKV
>gnl_Musac_v1_GSMUA_Achr5T09790_001
MIMPTASELIRHHHAHPLDFESVREVPDSHAWPDLHDHPTASAQGAVVPVIDLSATATNVLEQLARACESWGAFQVTGHGVPPGLLRRVEAAARGVFALPTNRKLEAARPADGVSGYGRARISCFFPKLMWSEGFTIAGSPVDHARTLWPDDDALAFCDVIEEYKEEMKQLARKLMRMMLMSLGLTEAEAEAETETGWIGPGDEAGGMSAVLQLNSYPVCPDPDRAMGMAAHTDSTLLTLLFQSNTSGLQVLQVVGDTGRDRAARWVTVPPMPGALIVNVGDLFQILSNGRYRSVIHRAVVNRTSHRVSVAYMCGPPAASKVEPIVKLVGPGSGPVYRPVTWPEYLSVKGKLFDKALASVMRTEVSLEHT
>gnl_Nelnu_v1.0_NNU_006053-RA
MTSRLSEAFRAHPVHLHHGDLDLESVREVPDSHAWPQLDDYPSVHSSFDVESVPVIDLSDPNAVKLVGHACKTWGVFQVTNHGIPMRLLEDVESHGRRLFALPPQQKLKAARLPDGISGYGLARISSFFPKLMWSEGFTIVGSPIEHARQLWPQDHTRFCDVMEEYGKCMKQLARKLFWLMLGSLGINKDDINWASPQGGESGAMCAALQLNSYPACPDPTRAMGLAAHTDSTLLTVLYQNSTSGLQVLRDGAGWVTVPPLPGALVVNVGDLLHILSNGIFPSVLHRAVVNRTRHRLSVAYLYGPPTNAQISPLSSLVDPNHPPLYRPVTWAEYLGTKAKHFNKALSSVRLCSPLNGFVDLNDHNRVEVS
>gnl_Nelnu_v1.0_NNU_006052-RA
RQQLALVEQFLFFFSSGSSSVHPPLIHHSYKDQSGLTLPSFKITMQSVSELSSNSHPSNLDHITPIDFESIKEVPESFIWPLLSDYPSCNSADIEPVPSIDLCDPKATKLMRRACERSGVFQITNHGIPTRLLHKLESQVWRLFSLPTGQKLKTLRSPDGFTGYGLANHSSFYPKLLWSEGFTIFGSPVEHARQLWPQDYTNFCDVIEEYQKEMSKLSGRLTVLLLNSLGLTTDDLEWVGATGEINGARSALRLNSYPPCPEPTRAMGLAPHTDSSLFTVIYQNGTTGLQVSVEGVGWVTVRPVTGALVVNVGDILHIISNGRFVSSVHRAVVDRAQHRLSIAHFYGPPVNAQLSPAKKLVDPPDHPILYRTVTSQEYLAIKAKHFDKALALIRHA
>gnl_Nelnu_v1.0_NNU_003597-RA
MSTSLSEAYRSSAHPIHLQHIIPLDFSSVRELPDSHAWTSSLLLDDKPHGRRGSVIGVGGPIPVIDLADANVVKLVGRACETWGVFQITNHGQPISLLEAVESESLRLFSLPAEQKLKALRSPDGATGYGRARITPFFSKLMWHEGFTIMGSPAEHAHQLWPHNYTRFCGVMDEYQKEMKQLSVRLLRLILSSLGLAREDLTKWVGPAGEFTQGATTALQLNSYPACPDPNRTMGLAAHTDTSMFTILYQSNTSGLQIFRDGFGWVSVPPLAGALIVNVGDLLQILSNARFPAVLHRAVVNRTNQRLSIAYFYGPSTETRIMPLSKLIGPGDPPLYRSLTWKEYIGIKAKHLYRALSLVRLQQLAPMNGSLDMNDQ
>gnl_Nelnu_v1.0_NNU_003598-RA
MPPSRLSDAFRAHPVHLQHNHLDLESVREVPDSHAWPELDDYPSAVTVEDSNFDVESVPPVIDLTDPNAVKLVGHACKTWGVFQVTNHGLPMRLLDDVESQGRRLFSLPPHQKLKAARPPDGISGYGLARISSFFPKLMWSEGFTIVGSPVEHARQLWPLDYSNFCDVMEEYEKEMKQLAGRLMWLMLGSLGISKDDIKWAAAASKGESGGVCAALQLNSYPACPDPSRAMGLAAHTDSTLLTVLYQNSTSGLQVLRDGAAGWVTVPPLRGALVVNVGDLLHILSNGKYPSVLHRAIVNRTHHRLSVAYLYGPPTNAQISPISSLVDPNHPPLYRPVTWAEYLGTKAKHFNKALSSVRLCNPVNGFVDVNDHNSVKVS
>gnl_Orysa_v7.0_LOC_Os01g08220.1
MPTPSHLKNPLCFDFRAARRVPETHAWPGLDDHPVVDGGGGGGEDAVPVVDVGAGDAAARVARAAEQWGAFLLVGHGVPAALLSRVEERVARVFSLPASEKMRAVRGPGEPCGYGSPPISSFFSKLMWSEGYTFSPSSLRSELRRLWPKSGDDYLLFCDVMEEFHKEMRRLADELLRLFLRALGLTGEEVAGVEAERRIGERMTATVHLNWYPRCPEPRRALGLIAHTDSGFFTFVLQSLVPGLQLFRRGPDRWVAVPAVAGAFVVNVGDLFHILTNGRFHSVYHRAVVNRDRDRVSLGYFLGPPPDAEVAPLPEAVPAGRSPAYRAVTWPEYMAVRKKAFATGGSALKMVSTDAAAAADEHDDVAAAADVHA
>gnl_Orysa_v7.0_LOC_Os05g08540.1
MQIMTSSSTSPTSPTSPLAAAADNGVAAAYFNFRGAERVPESHVWKGMHEKDTAPVAAADADGGDAVPVVDMSGGDDAAVAAVARAAEEWGGFLLVGHGVTAEALARVEAQAARLFALPADDKARGARRPGGGNTGYGVPPYLLRYPKQMWAEGYTFPPPAIRDEFRRVWPDAGDDYHRFCSAMEEYDSSMRALGERLLAMFFKALGLAGNDAPGGETERKIRETLTSTIHLNMFPRCPDPDRVVGLAAHTDSGFFTFILQSPVPGLQLLRHRPDRWVTVPGTPGALIVVVGDLFHVLTNGRFHSVFHRAVVNRERDRISMPYFLGPPADMKVTPLVAAGSPESKAVYQAVTWPEYMAVRDKLFGTNISALSMIRVAKEEDKES
>gnl_Phavu_v2.1_Phvul.010G152200.1
MPSLSEAFQDHPVYLHHHKHPDFNSLQQQFPESYAWTQPDSDHHHHYSDNTTTNTVPVIDFKDPNASNLIGHACKTWGVFQLVNHGIPIKLFTDIQTACLALFSLPLHQKLKAARSPDGVAGYGRARISSFFPKLMWSECFTILDSPLHLFLQLWPQEYAKYCEIVKEYEAAMKKLAAKLMCLVLASLGISKEDIKWAGPRGEFNGACAALHLNSYPSCPDPDRAMGLAAHTDSTLLTILHQNNVSGLQVLKDGEGWVALPPLAGGLVINIGDLLHILSNGLYPSVLHRVRVNRSRQRFSVAYLYGPPTNVEISPNEKLVGPGRPSLFQSVTWNEYLGKKAKHFNKALSAVRVSSSINGLFDVNEDQNNDFQVG
>gnl_Phavu_v2.1_Phvul.009G097200.1
MNALNEAYKANPLHLGDIIPLDFSSHPSLPDSHAWSQPIDENLSFNDPASSSIPVIDLMDPNATKLIGLACENWGAFHLKNHGIPLGVTQGVEEEVQRLFSLPTEQKLKALRSPSGATGYGIARISPFFSKCMWHEGFTIIGSPSHDAEKIWPGDFARFCDRMENYEKKMQIIAKRLTEMMCDVLKISEEKRKWIGASDTSGALQLNFYPSCPEPNRAMGLAPHTDTSMFTIVQTPSSGLQIFKEGKGWIPVQPHPEALIVHTGDFLHIMSNGRFCSPVHRVMLNENRKRYSMAYFYSPPIDYVVSPSVTKDLNSAARFREVTVKEYIGIKAQKFADSLSFIST
>gnl_Phavu_v2.1_Phvul.009G097100.1
METLNDAYKAHPLDLGDIIPIDFSSSPAIPDSHSWSEPNDNHISSDDSASSVPVIDLLDPKAKDLISLACQNSGAFQLTNHGIPLGVIQAAEEEVQHLFSLPTEQKMKALRTPDGATGYGRARISPFFPKGMWHEGFTIIGSVSQDVKKIWPDDHARFCDRMEDYEKKMKILAERVTEILFDLLNVPEEKRKWVDAEDKGTAIQLNFYPSCPEPNRTMGLAPHTDTSILTIVQSPSTGLQLYKEEKGWISVQPHPEALIVHLGDLAHIISNGRFGSPLHRVTLSETCKRYSIAYFYSPPIDHVLSPFVTEDDKSAAQFRPVTVKEYIKIKAQHFGNSLSFVKI
>gnl_Phavu_v2.1_Phvul.005G173500.1
MPSLSEVYRAHPVHVQHKHPDLNSLQELPESYTWTQMEDQANNHPSNCGLNEGVPVIDLNDPNAPKLIGHACISWGVYQVVNHGIPFTLLDEIQCLGETLFSLPSHHKHRAARSPDGVDGYGLARISSFFPKLMWSEGFTIVGSPLERFRQLWPQDYNKYCDTVMQYDETMKKLAEKLMWLMLESLGITKEDLKWAGAKGQFKNTCAALQLNSYPTCPDPDRAMGLAAHTDSTLLTILYQNNISGLQVHRKGTGWVTVPPVPGGLVINVGDLLHILSNGLYPSVLHRVLVNRVQQRLSVAYLCGPPPNVSICPHEKLVGPNQPRLYKSVTWNEYLGTKAKHFNKALSTVLVSSAISEFLEAKETQ
>gnl_Phavu_v2.1_Phvul.001G055000.1
MATTLSEAYRDHPLHLHHIIPLDFSSLRTLPDSHAWPQTEDGHHHDDHDDDDHGGGSCIPIIDLMDPNAMELIGLACENWGAFQLKNHGIPLNVVEEVEKEAKKLFALPADRKLKALRSAAGATGYGRARISSFFPKHMWHEGFTIMGSPCDDAKKIWPNDHTRFCNIMENYQKQMKMLAEKLTQMMLRLLGICEDEKGWVGSRNLCEAVQLNFYPCCPEPNRAMGLAPHTDTSLLTILHQSQTNGLQIFKEGAGWVPVHPHPNTLVVHTGDILHILSNSRFPCALHRVMVNSERQRYSVAYFYGPPLDYVLSPLLLSSFPRFRSLSVKEYIAIKAKNLGQALSLITTIQN
>gnl_Phypa_v3.3_Pp3c17_23940V3.1
MATPWSTVQFSTVSEKFVLPEHQRPTVKHDEYRDLDIPVIDLAPYFEGQRAALQTIIAQVKDSCSNWKFFHVVNHGEKMKVAKKPGKYSSYGHATVKKGDIRPWAEGLYFVRDGSTSEMIHELWPKSNNSNFVKVDSYNEYTSKMQELSELFFHIIITGLGVDSTHFERITKNAGGLFRWNYYPPCPEPHKTIGLKPHTDFNLLTILHTSNLLTNARCEGPLHRAVVNATVPRISHSRTSTCHVPTTVIVAHPALVNENNPSKYIPFTFDAYMKAKQMQLFNTLELFTRKDS
>gnl_Phypa_v3.3_Pp3c17_21350V3.1
MEGSRHEQQKQSLSDLIPVIDLAALNGDHIDEFERRRIITEIAHACKTWGAFQLVNHGIQPHVIERARAKACGVFELPNETRWKAKRSPGSLSGYGNGAVIADAVNNEIASEAITFGYPNSEADVIASIFWPRGNPGFSASIDDYNEESHELALKVVRLMVEGLELHGNLAHFQPYLTEHFGVLRINNYPASEHPTRDIGLPPHIDDTLLTIVHQGCEVEGLQVKKDGQWVTVPPRGDVMVVLVAAVCQVITNDNYKAVLHRAVPNRDKARLSMVYSAYPPANIFITAAPEFVSPAHPPLYKPFTWSEYLSGQVTHILNPIDGLQTVEREGETQNQTSESSESSSKLD
>gnl_Phypa_v3.3_Pp3c17_7090V3.1
MTNTFTADSHSARIDLRFEVYLCLSVAARARVSRQVVDMTTERERDHKSEVFSKALRDVIVTDNAVPDAYLWPKQELGPMLGHEEFGEDGIPLIDLGGFEELDNNQRRQIYDRIRGACATYGFFQVVNHGVDLRILDRIQAASKKFFDVPLETKEKLECKLEGDRLLGYGFYKSSKLKTQRRNWSEGLFVDKPHIARVSSTVWPEDTDSQTEFSESVEEYVGALRELGLRLTRLILNSLGVYPETYDKYMPKEPALMRLNHYPPCPDPSKTVGLVPHHDANFFTILHQGDVGGLQVKKDEGWVAVRPYPNAFAVNAGNMLQVISNDICKSVLHKAVVNQDSDRYSIAYFVQAPDWDHIAPLPELVDAAHPVKYRPFTWPEYLESQLANPSNALKNFEL
>gnl_Phypa_v3.3_Pp3c26_14320V3.1
MTLSDAANHILLNSGLLQSRTLGEFVLQDSDQPLPAQNLFSSSDALPTIDLYCAGAAEQLAAACRDWGFFQIQNHGIPLELLNRLRAHSHSFFELPLEQKERAAACSANSFYGYGIAKGRTYSPNAWMEAFHMEWTPASQVRRHMERIGIPQPQFEGFCEAVEQYASQAEKLAVQLMELVALGLGLDATTFSRHFAGSSTSTVRMNYYPPCPQPSRTLGISPHSDFNIFTILLQDTVAGLQVLKDNDEWVTVKPNPNALVVNVGDTLHAWSNGRIKSVMHRALVNTTEPRLSVVYFFGPHPDTKIDPIPALVSSDCPLRYRSFVYKQFVEQILQNRGKKVFESPLNSLLL
>gnl_Phypa_v3.3_Pp3c4_2230V3.1
MAAHPISSHSHNAADLAAVLTNTNTTLRNASLLSALALVQQLPAMFVEAEDQRPVLEMDGDPLAFSHLIPIVDMSLLKSSDPAVRASSVADIAAACEKFGFFQVVNHGVDESLIRRCETEAHTMFELPLDVKERVHRPPGTSFGYGANTWVNQTVMHWAESFHMQLHPKSNIREFSGKLFAESDPTKFSSTVEEYMGQIEKLARQLLELLTEGLGLEPTTFNHYVENERMMSMRFNLYPPCPQPELAIGLRAHTDPHLLTILHQDEVAGLQVHIDEKWITVKPRPDCFVVNVGDLFQVLSNTRYKSVLHRAAVNGTSKRLSLACFLNPPLSATVEAPPELITAERPQVYRPFTWGEYLSNAYKFHPAMGGERHERFFLERS
>gnl_Phypa_v3.3_Pp3c13_6170V3.1
MTLPPERIIQNSGLLQTRGLVTHMPNEMDLALPSHNMFSASSHTLPTIDLHSAHLGEQVVSACRDWGFFQVHNHGIPPELLNRLRAHAHCFFELPLQQKERVAACKSNNFYGYGVSKARTYFPNDWMEAFDMEWTPISRVRRHVQQVGLAHARYEDFCGAVEDYASKTEKLAVRLTEQVALGLGLDATAFSRHFEESTTSTVRMNYYPPHPNPSRTLGISPHSDFNIFTILLHDTVPGLQVLKDGKWITVKPSPDTLVINVGDTFQAWCNGRIKSVMHRALVNATEPRLTVVHFFGPHPDTMIVPPAALVDNDNPLRYRSFAYKEMVEQIMHIRGKSVFESPLTSFLL
>gnl_Phypa_v3.3_Pp3c2_890V3.1
MPDRSLASHSDVGVQRLPKSLHGSGAALKLTGPWSLVNNCSSKGSTVSEKFVLPEHQRPTLKHDEYTDLEIPVIDVAAINNSLEGDATAKEALVAQVREACLNWGCFQIVNHDISEELLSRIQYHVNRFFNLPFAEKMKVVKQDGSVAGYGHATVKNGDVRPSSERFFFANDGSVAENAQKLWSNWDENDFIGSYSEYYEKVHQLSGSLIRIIVQGLEVDPVHFEKYWKNTSGLLLWNFYPACPEPQKAIGINAHTDFNLLTVLHENNVGGLQIEKDGEWVAVRPRPGALAVNIGDTLQAKIPWYIPKIECRKVNDITTNGVEFSERELVFQSGCNRRVHDSRADYEVTVPLDRDVVDRVLTNAKYRSVPHRAVVNETQTRISVAYFHVPVQGIDIVPHPELVDEHNPNKYEPFTIDTYTKIKQAQTLNTLELFLRTDTRDNGVVTIEAQSHTT
>gnl_Phypa_v3.3_Pp3c1_41820V3.1
MPERSAASSYDVGAQRFQRSVPKIGAEPDLAGPWSMVNQSNSKRKAVSEMFILPEHMRPTVTHNDYTDLEIPVIDVSALFDPPQHDEKVMEGLVAQVRDACLHWGFFQIVNHGIPEELLERFHGQGKQFFALPFAEKMKVARQQGQYTGYGHATVKKGDVRPWSEGFYFANDGSTAEFAKKLWPEDTNDDFLNSYSEYNEKVQGLSECLMRIIVDGLDVDPAYFETFSKHAGGLLRWNFYPACPEPQKTLGLKPHTDFNLLTVLHQGDVGGLQIEKDGKWIPVRPRPGALAVNIGDTLQVLTNGKYKSVPHQAVVNATQSRISSAYFYEALPSTVIVPHPDLVDENNPLQYEPFTGEAYRVYKQTQFLNTLEHFVRKKPDAE
>gnl_Phypa_v3.3_Pp3c6_5720V3.1
MAVSMSDANTSMHAGLVSPLPQNSTQLPQEFVEADQKHLSNAELESTEDPELDFPVLDLSLLSGDKKHHDEVITAAAEACQNWGFFQIQNHGIDQRLIEKCKEEALRMFQLPLEAKKRCDRPPGTSFGYGSNTWVNQKVQHWAESFHLQLKPMSNVPAMASKLFPDQTSSQQFSSVVEEYMETVQNLAIQVVEILTEGLGLPPAYFSQHLQRERMVSMRLNFYPPCPEPSKAIGLRAHTDPHLITILHQDTVRGLQVQVAEKWVTVKPRPDCFVVNIGDIFQILSNTRYKSGLHRAVVNGQFQRLSMACFLNLPLDCVVAAPPELITTDCPQKYRPFLWLEYLKHAYLYHPITGNDRHEKFFLKPSGDIPVAASSVH
>gnl_Phypa_v3.3_Pp3c25_4690V3.1
MLQSATMSACVSEANSTVSSGLHVALLRDSKQLPEMFIESDHNHRPSPDSRCLENPNFDIPVVDISYLTTGDANQRAKAVAAAAKACQTWGFFQVQNHGIDQMLTKRCEVEAHRLFQLPLHVKERCHRAPGTSFGYGANTWINQKVMHWAESFHMQLNPTSNILEMATKLFPDESSSHLFSSTVEEYMKSVENLATQVLELLTEGLGLERNCFSQYLQRERMTSMRFNFYPPCPEPSLAIGLRAHTDPHLLTILHQDSVPGLQVQMGDKWVTVKPRLDCFVVNIGDLFQILSNTRYKSVLHRAFVNSESQRLSLACFLNPPLHATVVAPPELITPECPQVYRPFTWLEYLKNAYLYHPTAGNERHERFYLKSMVDVPAVAPSSVH
>gnl_Phypa_v3.3_Pp3c16_11720V3.1
MAAFVSDGNSTINAGLLAAILKDSKQLPEMFIESDQNHRPSLESASLEDPDLDIPVLDLSFLAAGNSTQRAEVVAAAAKACQTWGFFQIQNHGIDQKLIVQCEEEAHRMFQLPLDVKERCHRAPGATFGYGANTWINQKVMHWAESFHMQLNPTSNIREMASKLFPEGSSSQQFSSVVEEYMIAVENLASQVLEILTEGLGLEPSCFSQYLRRERMTSMRFNFYPPCPEPSLAIGLRAHTDPHLLTILHQDSVPGLQVQMGDKWITVKPRPDCFVVNIGDLFQILSNTRYKSVLHRAIVNSESRRLSLACFLNPPLNSTVVAPPELITPECPQVYRPFTWLEYLKNAYLYHPTAGNERHERFFLKTMVDVHTVAPSSVH
>gnl_Phypa_v3.3_Pp3c16_9800V3.1
MSDKILSAAGECSFPEGSLPSWEEHNAVPTSHVWPAQSRPSVKHDEYSNADIPMIDLACCDVGDRAAKQKAVAQMREACLKWGFFQMKNHGFPLNLIERVRTQAFKFFNLPMEMKKSVQKAPGTFTGFGHVTVKAGDVQPWAEGFYLNDFSEVDQLSRTMWPEKYNREFTAAYRDYDEEIQVLCKRLLDLIIEGLHVTDRTHFEKYVNEKSAGLFRWNYYPACPEPHKTLGMNVHTDFTLLTPRNDTFAVNIGDMLQVLTNGLYTSVPHRAVVNRADARLSLAYLFLPPQDVEVVAASDLVEDEPLYIPFKLEYYSQVKQIHFLNTLDHFIRRGLLPMPKSTRAENC
>gnl_Pinta_v2.0_PITA_000052573-RA
MHDEIPDSYLWSEEDRPIEQPGDCGENGTVPVIDLQLEQNNQEAQIIHQIGRACEKGYFLVVNHGISQKLLDGMENYGRQLFSLPLEQKLKAERNPDGTSGYGVARIASFFNKSMWSEGFTWVRSPEEDAKTLWPQDYRKFCELKEDYERALKKLAIKLMSLIGRTLGLNTGDSKWCDIEWDATAGALQMNYYPPCPQPFRTMGMAPHTDSTLLTLLYQGQVEGLHFQLQDGRWIIVPGIANSLIVNMGDLLQVLSNGRCRSVVHRAVPNSRTSRLSIAYLWGPSSMAVIRPAPELIDTEHPLLYRPLTWNECLTAKRKHLYGALELFKVDNRSVLPSNSEADDL
>gnl_Pinta_v2.0_PITA_000049241-RA
MVLNYYPACPEPEHTLGIPPHSDYGCITILSQDSVRGFQLLHDGQWKAVRPLPNSMVNIVDQIEILSNGRFNSVVHRAVVNSEKSRISGAFLVSMPFEAKIGPAAELIDEHHAALYRETNFAEFMNLLASKEYKVRAFPDSITLQSQDTPN
>gnl_Pinta_v2.0_PITA_000001728-RA
MASLTDVYKSSTLKANSCMASLDISSMQDVPENYIWYEDMDPPHSSANENDIIPVIDFQGLRRQEEEENIIEQIGSACKKWGFMQIINHGISEKLLENVSIQGRRLFSLPLEQKLKAKRAPDGVTGYGEARISPFFSKLMWSEGFTCVGSPVEDAKKLWPEDHQNFCEIIEEYEHAMKNLVKRMMSLIGRSLGLSTGDFMRRCRIQDDSYGKALQTGALQMNYYPPCPQPLRTMGLAPHTDSACLTLLYQGEVAGLQIQHRGEWVTVPVIPNALIVNIGDLMQILSNGRYKSRLHRAVANRSRSRLSIAYLWGPPPRDVIMPVPQLVDSKHPLLYKSLTWNEYLVAKSLHFDQALQLFSYNTSFSSDGNLSF
>gnl_Pinta_v2.0_PITA_000052403-RA
MPSLSDAFKSVPVQCKEPDISSMDEVPELYLWPQENQQALEENIGVNIPVIDLQHGVTSRASAGSVIELLRAAYEEFGVFQIVNHGVSQQLLERVENQGRRLFSLPLDQKIKARRSPDGVTGYGMARICTFFDRLMWSEGFTLLREHSVLAIFLNMIWTSSNATALYSETIDEYDHAMKDLASKLMSLILESLGLRQRDYSWGGDNCAALQMNHYPSCPRPAQTMGMAEHTDSTFLTVLYQGSVQGLQIKRSDGMWTVVPAIPNAFVVNAGDLLQVLSNGRYKSVVHRAVNSIKPRLSFAYLWGPPLTAVIEPAPQLVDSKHPLLYRALNWNEYLVVRAKHFDRALEFFRNVQ
>gnl_Pinta_v2.0_PITA_000062501-RA
MALSTVLSATHQHVEKESVIELARSGLKLLPASYVKNEDERPKLPHNAFSKNVPVVSLLNSAGLERDRVKSELKRACEEWGVFQVVDHGLPEELNNRMMRETIGFFSLPAKEKCKYSFETTNFVGYASGSVYKDDPLMDWRELYAARGSPRDVSAWPSQPPQMRPTLADYSDAMLELWRVLLELISEILGLESEAIQKACGEGEQKVVLNYYPECPQPELALGLKRHTDPGVITIALQDRVGGLQVTKDDGNSWVTVEPIEGAFVVFVGDILHILSNGRLKKGDHQAAVNSCYSRVSIVTFYYPNALSVVRPLDGLINEENPAKFDRRCTFKEIFKEKILRDYVLRAELKRKIEARNENPADPVALLENGI
>gnl_Pinta_v2.0_PITA_000019146-RA
MLPPCPWTIQFNAHCEQTIPWILSQLLGFALLAHISWPKSPSVSPPVIKMAPAALELKTVKSLADLGIKDLPLNYVKDEDERPVVAYNDFSQEVPVISLAKARVGGAERAEVIREVRGACEEWGLFQITDHGVPTELNSEIMRCAEDFFSLPVEEKMQHAIQAGQFVGYGNGSFINDDPFMDWRELYVTTCLPVLDVQHWSTKPVQFRETLSKYSEEMIKLAKTLLGLISESLGVEADAIQKRCGEGEQKVLMNYYPPCPRPDLTLGLKRHTDPGTLTILLQDKVGGLQATKDDGKTWVTLEPIDGAFVVNLGDQMHVLSKGIFKSADHQAVVNSSALRQSIVTFYNPHPDSIVYPLDGLLASEQESPARAKFERYIYREFYQKKMIKHLLDREIKRNKGIILPQQQKH
>gnl_Pinta_v2.0_PITA_000019145-RA
MEVNTVKSLADLGIEDLPVNYIKDDNERPVVAYNDFSKEVPVISFANARSGGAEHAQLIRELGAACEEWGMFQIIDHGVHAELNSQIMCCAEEFFSLPVEDKMQYAIQAGQFVGYGNGSFINDDPFKDWRELYVTPCYPARDIQSWPAQPLQFREVLANYSDTMMELSKTLLGLISESLGIEADAIEKACGEGQQKVLLNYYPTCPHTALTLGLKRHTDPGTLTILLQDNVGGLQATKDDGETWVTVEPTDGAFVVNIGDHMHVLSNGIFKSADHQAVVNSNVRRQSIVTFYNPDPDSIVYPLDALAAIKGEGRAGRTFEPYVYREFYQRKMTKHLLDSEIKRIKAMSLVQQPEV
>gnl_Poptr_v3.0_Potri.003G057400.1
MPSRSLTDAFRSHPVHLHQKHLDFSSLQEIPDSHKWTQLDDIEQQHPSVESFITESVPVIDLLDPNVLQNIGNACKTWGVLQVTNHGIPISLLESVEGVSRSLFSLPVQQKLKAARSPDGVSGYGVARISSFFSKLMWSEGFTIVGSPLEHFRQLWPQDYTKFCDVIEEHEKEMQKLARRLTWLMLGSLGITKKDLNWAGPKGESKEGGAALQLNSYPACPDPDLAMGLAAHTDSTLLTILYQNNTSGLQVLKEGIGWVTVPPIPGGLVVNVGDLLHILSNGLYPSVLHRAVVNRTKHRLSIAYLYGPPSSVQISPIQKLVGPNHPPLYRPITWNEYLVAKAKHFNKALSSVRICAPLNGLVDVNDHNSVKVG
>gnl_Poptr_v3.0_Potri.006G247700.1
MSTLSEAYRDLPHHPHHIIPLDFDSVRTLPDSHVWQPTSHASESEDRLSIPTVDLKDPDAGKLIGHACEAWGAFQVTNHDIPLDLFHEVESEARRLFSLPTGQKLKALRSPGGATGYGLARISPFFNKYMWHEGFTIMGSSIDHARDLWPNDYRRFCDVMEDYQKKMKELAVTLMHLVLKSLDISEEEISRVVSAGGDSTALQLNSYPLCPDPNRAMGLAPHTDTSLLTILHQSTVNGLQIFKEGVGWVLVSPTNGSLVVNVGDLLHILSNAQFRSVLHRVVMKENQQRLSLAYFYCLPSDFHISPLALNSTQMPLYRSVSVRDYIGIKAKNLEKALSLIRI
>gnl_Poptr_v3.0_Potri.018G033600.1
MSALSEAYRDHPLHLHHIIPLDFDSVRTVPDSHVWPTSHAFESDDQLSIPTVDLMDPDAVKLVGHACETWGVFQVINHGIPLDIIDEVESEARRLFSLPTGHKLKALRSPGGATGYGLARISPFFSKKMWHEGFTVMGSPVDHARELWPNDYQRFCDVMEDYQKKMKELAITLMHLILKSLDLSEEEISKVVSPGGASTALQLNSYPFCPDPSRVMGLAPHTDTSLLTILYQSTINGLEIFKDGVGWVLVSPTNGSLVVNVGDLLHILSNAQFPSVLHRVVLKEKQQRLSLAYFYSPPTDFDVSPLALNPAQIPLYRSVSVREYIHIKAKNVEKALSLIRI
>gnl_Poptr_v3.0_Potri.001G176600.1
MPSRSLLADAFRAHPVHVHQKHIDFTSLQEIPDSHKWTQIDDEQHPLVDPLNTESVPVIDLSDPNVLQNIGHACKTWGVLQVTNHGIPTSLLENIESASRSLFSLPIQQKLKAARSPDGVSGYGVARISSFFSKLMWSEGFTIVGSPLEHFRQLWSQDYTKFCDIIEEYKKEMQKLARRLTWLMLGSLGIAKKDLKWAGSTGESKKGSAALQLNYYPACPDPDQAMGLAAHTDSTLLTILYQSNTSGLQVLKEGIGWITVPPIPGGLVVNVGDLLHILSNGLYPSVLHRAVVNRTKHRLSIAFLYGPPSSVEISPLQKLVGPNHPPLYRPVTWNEYLGTKAKYFNKALSSVRICAPLNGLADVNDHNRVRVG
>gnl_Prupe_v2.1_Prupe.2G061700.1
MAPTATAPDAHNSKTFDVILGKVPDDFKSLHEIPEEYAWTNLNEHPSLDSDSVPIIDLNDPNASQLISHACTTWGVFQLINHGVPNNVVEDMESVAQSLFSLPAEQKLKAARGPGGISGYGPQLISAFWDKKLWSECFTILGSPLEHYAKLWPQGYTKICSITEEYDKELGRLCSRLMWIMLASLGISKEDVKWSGPKGDNQEAHVLQLNSYPACPDPDRAMGLVAHTDSTLVTIVHQSKICGLQVFQEGTGWFTVPPVPGAMVVNVGDLMHILSNGSYVSVLHRVLVNQTQPRLSVVYTYGPPDNVPISPIPKLLSASHPALYPPVTNWSEYIDTKTKLKGKALASLRLYEPRTN
>gnl_Prupe_v2.1_Prupe.7G235400.1
MNIHLSSHHHLIPLDFKSLVTLPNSHTWAPSSSDHHPFPESVPVIDLSDPNATPLVRLACEKWGVFQVTNHGVPMNLIKQTQLQTHRLFALPRDQKLRVLRSPDGFTGYGSARISDNFPKLMWSEGFSMMGSPLEHARQLWPLHHANFCNVMEEYQMEMKGLAAKLIELMLRSLGLNNEDVKWLRHPRSLLQLNSYPVCPDPTRAMGLAPHTDSSLLTLLYQTTTGGLQVLVDGVSWAPVYPTAGALVVNVGDLMHILSNGCFKSVVHRAIVNKVHHRISIAYFYGPPWDVKISPLMKLIDHNHPPLYQPVTWKEYLGYKATHFNKALELIRNDGGEIQAN
>gnl_Prupe_v2.1_Prupe.3G075600.1
MPARLSDAFKSHPLNLQLKHPDFSSLQELPDSYAWSQNDDQYPSSPGSFGAEQDSVPVIDLSDPNALKLTGHACRTWGVFQVTNHGIPSKLLDDIESAGRSLFSLPVQQKLKAARSPDGISGYGFARISSFFQKLMWSEGFTIVGSPLDHFRQLWPQDYNKFCNIIEEYEKEMKKLAGRLMWLMLGSLGISKEDVKWAGPKGDFRDASAALQLNSYPACPDPDRAMGLAAHTDSTLLTILYQNNTSGLQVLREGTRWVTVPPLPGALVVNVGDLIHILSNGLYPSVLHQAVVNRSRHRLSIAYLYGPPDSVQISPLSKLLGPSQPPLYRPITWNEYLGTKAKHFNKALSSVRLCAPLNALVDVSDHNSVKVG
>gnl_Prupe_v2.1_Prupe.1G467600.1
MGALAEAYKHSLLDKQPIPLDYGSVRTLPESHIWLDQSDESPYVAHSTGPISPPVIDLMDPDAPRLIIQACETWGVFQLIGHGIPTKLMEDVESEAEKLFGLPVDQKLKALRSPGGGAGYGLPHISPFFNKHMWHEGFTIMGSPIYHTRQLWPQAYQGFCETMVDYQNQLKALTEQLIRIIFKSLNINSEEVDWLKDSQGSSTALQLNSYPACPDPTRAMGLAPHTDTSLITILQSKTSGLQVFKEGAGWILVQPIPGALIVNVGDFLHILSNGVFTTVRHRVVVTHIQRFSAAHFYAPPGDVIVSPVMSKDFGGVPRYHSVSVKGYVESKGKHFEKALSLIKK
>gnl_Prupe_v2.1_Prupe.1G467800.1
MGALAESYKDTLLEPQHIPLDYGSVHTLPDSHVWLDESDESPSGVHSTGPPVIDLADPDSARLIIQACETWGVFQLIGHGIPTKLMEDVQSEAEKLFDLPVDQKMKALRSPGGSQSGYGLPPISPFFEKLMWHEGYHIMGSPIDHAKLLWPNDYQGFCDTMVHYRSQLKALTEQLIRIIFKSLNINPDEVAWLKESQGLSIGLQLNCYPPCPDPTRAMGIAPHTDTSLITVLQQSKVSGLQVFKEGAGWVLVQPVPGAITVNLGDFFHILSNGVFTTVRHRVVATRIRRLSFAYFYAPPGDFIVSPVLSKDFGEVPRYQTLSVKEYVGIKGKHFEKALSVIQN
>gnl_Selmo_v1.0_446928
MVGDKLSFQALANATGLLLIPYVTTFVSCCFCDPMQFVGLPTQLPCASPAHHSPTAIYFGLKHYNGGMVEGSLSKMLERGQQLPEAYRWSSSETAAAEDDPAELEDEVVVPVIDLAELDRSDERRKEICEEMRSACREWGAFQVVNHGVPDQVVERARRTSLDLFALPESDKLRAERPPGTLFGYGATRMASFFNRLMWSEAFTMMGSPHNNFEAYARKLCVHSEQDFCKSFEEYDKAMRGLALLITDLILHGLEASEERIHQHIRNFWGMIHMNFYPPCPSPSEAMGLASHTDSSCLTIMHQGSVGGLQVKRGDKWIAIKPVPGAFVIQVGDMLQLMSNNVFHSALHRALVNERFERLSLVYFFTPPPTVSICPIHPSKPLYRCLTWNEYLQVKAKLFMGALDHFLLPE
>gnl_Selmo_v1.0_419975
MAPTQGGTQGGVDYKLTTFLQGSLTLDDYVWSQEEWPKVAYNDYNDEDTVPIIDISLLRSEDAATRSKGLKDLMEAAREWGFFRLVNHGVLSDVTEKLESDGKELFALPLEQKKKAVRLPESIIGYYFGAESVFSKAWLEAFHFSGDKEVTDNMIRQVSPENFNELSASVHNYIDAYQKLAIEVVELMAIALGLEPSTFSKYTATKGDKSTVRVCYYPPCPQPQQTLGQRPHADPILITIVHQDDVGGLQILKNNRWIAVKPEPGTVVVNVGDTLQVLSNDIYPSVQHQVVLNSERSRLSMAFFLIPEANALIVPAKGLVDDEHPVRHPPFIYRDYRKSYGERRAVGKSHLESFYTLKDA
>gnl_Selmo_v1.0_144959
MALQVTAAASSTVSSAPLAFIPARPSTSKAAMDLPSSSSKVFPESHRWPPSDCPKVFHNQYIRGLELPVIDLDEDERVCLEKLRKACEEWGFFNVVSHGVPQDLMKSMEGLSKSFFGLPVESKIQATEGSWKFRLYESFSRKKYTACSWVEGLNVHDLSAIPQIASCAWPEQSTTISKTFTDYLREMDKLGKRILRLLVLSLGVKESTASDLLSGCGFTGTRFNYYPSCPEPSMALGLVPHTDPNCVTILHQDSVGGLQIARKGQWIAVKPIDNAIVINIGDSFQAWSNCRYKSVEHRAVVNSDTPRVSIGYFYGPVAEDLVIQAPSELVDGDHPPVHRPFRYMDYMSWRTTSNLFGKNAFNVFTSLDFPGAAAAASEKP
>gnl_Solly_v2.4_Solyc00g007180.1.1
MATSSTLEESFKENPLRLQHILPIDFHSIQEVPNSHLWPNINNSPISHDEKKPTIPIIDLLAPNVVELIGHACKTWGIFQVVNHGISLELFDEVESQARRLFALPAKEKVKVVRSTTGATGYGTARITPFFSKFMWHEGFTIMDSPLDHAKELWPHDYKKFCDVMGDYQKKMKALSFQLWMLILNYLQPSQEHSIKSFESTGALQLNSYPCCPNPNHALGLAPHTDSLFLTILHQTNNTKGLQILKKDLGWTSITPVSNDALIVNVGDLLHILSNGEFPSVYHRVLVDQTKHRVSLAYFFGPQVDSVIVPLVSSKDNVGVVPKYRNVKVKEYIDLKAKHMEKVFSMIRF
>gnl_Solly_v2.4_Solyc06g066820.2.1
MPSRISDSCRPHHSQKHFDLNSIKELPESHAWTSSNDHYTQENSCNFESIPVIDLDNNNNNNNNNNILDHIGHACKKWGAFQIINHSISEKLLQDIEVAGKTLFSLPMQQKLKAARSPDGVTGYGAARISSFFSKLMWSEGFTIVGSPIEHARQLWPKDYNKFCEVIEEYEKEMEKLAGRLMWLILGSLGITKDDVKWAVGPKGETKEGCAALQLNSYPACPDPGRAMGLAAHTDSTILTILHQNNTSGLQVYQEGNGWVTVPPIPGALVVNIGDLLHILSNGSYPSVLHRAVVNRTRYRLSVAYLYGPPSGVRVSPLSKLVDHRHPPLYRAVTWSEYLGTKAKYFDKALSSVRLCVPLNGFTDAKDHKGVQVG
>gnl_Solly_v2.4_Solyc03g119910.2.1
MPSIISSQLDLYSIKELPESHAWKSSLDDDGSRNINAESIPVIDLNHDHKFVMDTIGHACKTWGAFQIVNHNISHRLLNHMETHGTRLFSLPMQQKLKAARSSDGIAGYGVARISSFFDKLMWSEGFTIFGSPLEHARQLWPYDYNKFCDVIEEYENEMEKLAGRLMGLMLGSLGIAKEDVKWAVGPRSGSSALQLNSYPACPDPDRAMGLAAHTDSTLLTILHQNNTSGLQVFKEGNGWVTVPPLRGALVINVGDLLHILSNGLYPSVLHRAIVNRTRHRLSVAYLYGPPSGVKISPLSKLVDQRNPQMYRPVTWSEYLGTKAKHFDKALSSVRLCAPRIGFANSKDQSGVQVG
>gnl_Solly_v2.4_Solyc01g058250.1.1
MTTSTLEEAYKENPLSLQHILPIDFQSIQEVPNSHLWPNINNVPTSHNDKNPNVPIIDLIDPNVVELMGHACKTWGIFQVVNHGISLKYFDEVESQARRLFALPTEQKVKVVRSTNGVTGYGTARITPFFSKFMWHEGFTIVDSPLDHAKELWPNDYKKFCDVMENYQTKMKVLSFQLCMFILNYLQPSHEHSINSFEFEGALQLNSYPCCPNPYHALGLAPHTDSLFLTILHQTNNTKGLQILKKDQGWTSIAPVSNDALIVNVGDLLHILSNGEFPSVYHRVLVDQTKHRVSLAYFFGPQVESIISPLVSSQDNDGVVLKYRNVTVKEYLGLKAKHLEKVFSMIRI
>gnl_Solly_v2.4_Solyc05g052740.1.1
MSTSTLEESFKENPQSPQHILPIDFHLIQEVPNSHLWPNINNFPINHDEKNPNVPIIDLLAPNVVQLIGHACKTWGIFQVINHGISLDFFDEVESQARRLFALPVEEKVKVMRSTSGATGYGTARITPFFSKFMWHEGFTIMDSPLDHAKKLWPHDYQEFCDVMENYQKKMKALSFQLWLFILNYLQPSQEHLINSFEFTQALQLNSYPCCPNPNHALGLAPHTDSLFLTILHQTNNTKGLQILKKDQEWTSITPISNDALIVNVGDLLHILSNGEFPSVYHRVLVDQTKHRVSLAYFFGPQVDSTIVPLVSFDKNVGVVVPKYRKVKVKEYLSLKAKHLEKVFSLIRS
>gnl_Sorbi_v3.1_Sobic.003G045900.1
MPTPSHLANPRYFDFRAARRVPETHAWPGLHDHPVVDGGAPGPDAVPVVDLAGAADEPRAAVVAQVARAAEQWGAFLLTGHGVPAELLARVEDRIATMFALPADDKMRAVRGPGDACGYGSPPISSFFSKCMWSEGYTFSPANLRADLRKLWPKAGDDYTSFCDVMEEFHKHMRALADKLLELFLMALGLTDEQVGGVEAERRIAETMTATMHLNWYPRCPDPRRALGLIAHTDSGFFTFVLQSLVPGLQLFRHAPDRWVAVPAVPGAFVVNVGDLFHILTNGRFHSVYHRAVVNRDLDRISLGYFLGPPPHAKVAPLREAVPPGRTPAYRAVTWPEYMGVRKKAFTTGASALKMVALAAAAAAADLDDDAGAGAAAEPVVHQQLLVSS
>gnl_Sorbi_v3.1_Sobic.009G064700.1
MMPSSSSSASTPAAASGGLFELGSAASVPETHAWPGVNEHPSVESAGRDAVPVVDMGMGGPDDADAAARAVARAAEEWGAFLLVGHGVPRGVAARAEAQVARLFALPAPDKARAARRRRAAAAAAAGYGMPPLALRFSKLMWSEAYTFPAAAVRDEFRRVWPDAGDDYLRFWYVRTPVWYVTRATLPHVDLHLHVHACMRAPSDVMEEYDREMRALGGRLLDLFFMALGGGLTDDDQIAGGETTTTERKIRDNLTAMMHPILYPKCPEPERAMGLAPHTDSGFITLITQSAGVPGLQLLRRGPDRWVTVPAPPGAFVVVLGDLFQVLTNGRYRSALHRAVVNRERDRISVPYFLGPPDGMKVAPLASALLPGRRKAAFRAVTWPEYMELKHKVLGTDTSALEMLQLDEEEM
>gnl_Spipo_v2_Spipo21G0010100
MVTRSEPLTTHLICLKHPRLLDLSKLRELPDSHTWPALYDHPFASRDHGHHHDPLPVVDLEDPGVLRHLARACETWGVFQIIGHGVPAGLLDRLESQCQRLFSLPAEQKLKALRAPDGISGYGQVRISSLFSKLMWSEGFTIVGSPEEHARKLWPYEHDQFWCEVVEEYNQELKQLAGRLMILMLESLGLPVEELSWYRPTGQEEDGFLEATSVLQLNSYPACPDPERAMGLAAHTDSSLFTILHQSLVSGLQVAPPGGGRWVTVMPRRGALVVNVGDLFHIMTNGRCPSVVHRAVVNRTQHRLSMAYLYGPPTYAEIAPLGPRMVNGRKTPLYRAVTWPEYLGIKSKKRFDQALESIKVVPIGDEVVTWGDDDDDGAVAIVPTK
>gnl_Spipo_v2_Spipo21G0010200
MTTHSEPMIAHLDCLGHRHLVDFSKLHHLPDSHAWPELQDHPLTGGGVQDAGEPVPVVDLDDPNVLPKLASACKRWGVFTITGHGVPAQTLCSLESQSRRLFSLPVEQKLRALRPVDGISGYGQGRISEFFPNNMWWEGFTIVGSPDEHARKLWPDGHLPFCEAFEEYNREMKKLGGELLALILKSLDLPVEQVSWYRPACPDGDGFSAASSLLQLNYYPACPSPERAMGLADHTDSTLFTLLYQNLVSGLQVAPPAGGGGGRWVTVPHVEGGLIVNVGDLLHIVSNGRCTNVVHRAVVDRNQHRLSIAYLYGPPANAKIAPIGRGSEAPVYRTVTWPEYIGIRAKHFTKSLESIRVSPLGEEQAREDDDGPTVPIGITE
>gnl_Stras_v2.0_SGA_v2.0_scaffold27T11473
MATPTPIKSLSQAYNSTTHLQSQHIVPLDFNSIRDLPDSHVWTLQTDNLSESNKQYSVPVLDLTAPDVVGLVANACREWGVFQVINHGVPMGLFDDVEAQSKRLFGLPAQQKQKVLRLPNESTGYGVARISPFFSKLMWHEGFTIMGSAVEHAKQLWPLEYQDFCICSVLQLNSYPSCPNPNRAVGLGPHTDSMLLTILHQNDTNGLQILKEGVGWITVEPVSGAMVVNIGDLMHIMSNARFRPVYHRVVPSRMRHRFTFAYFYGPSPNYVVGPLASRVLDAPRFRPMMVKDYIRLKYHHFDKALDFVRL
>gnl_Stras_v2.0_SGA_v2.0_scaffold5T02633
MLSTTGHHPLHFYINTPFPPFPFPHNTPQYSLNSTSTPSTRTQKPIFFHKSAMPSRRKTSDTLTSRNKYLDLNSMKELPDSHAWSDDPSFSGESPENIPVVDLNDRDVIELVGHACTAWGIFQVLNHGIPQELLDEIESAAGRLFSLPMHHKLRAARQPDGISGYGSARISSFFSKNMWSEGFTIAGSPLEHARALWPHDYQKFCDTIEEYRKAMNDLATHLMRLVLGSLGITDTEADGIKWANTGEAGSAALQLNSYPACPDPGRAMGLAAHTDSTVLTILHQSNTSGLQVRREDPERWVGVPPLGGALVVHVGDLLHIMSNGLYPSVVHRAVVNRARHRLSVAYLYGPPAGVKVGPLRELVDDCRPAVYRAVTWSEYLGKKAKYFDKALTSMRVCGARAAGGLVDRNDHLVA
>gnl_Theca_v1.1_Thecc1EG037958t1
MNPTMNSISSETFKTTPSHPEHTIPLDFTNVPKLPDSHAWTLPHQPIDPFTQEPLPIIDLAKPDVSKLVRHACEEWGAFQITNHGIPICLLNEIEYQTRRLFSLPAESKLLAVRSPEGFTGYGLARISPFFSKLMWSEGFSIIGSPVEHASQLWPEDHAKFCEVMEQFQEEMKALSEKMVAIMLSSLGLTHEEDVKWFEPMKEGCDQSTCVLQLNSYPVCPDPGRAMGLAPHTDSSVLTLLYQGNISGLQVQRDDAAGWMPVEPVEGALVVNVGDLMHIVSNGRFKSVLHRALVNNEHHRVSTAYFYGPPRDAKVSPLRKLIDRDHPPLYRPVTWKDYLEAKSKHFSKALESIRL
>gnl_Theca_v1.1_Thecc1EG038315t1
MTTLSEVYREHAIHLRHIVPLDFHSVRTVPDSHVWPKSDDFSSDDQLSIPIIDLKDPLAVKLAGHACETWGAFQVINHGIPSNLVEEVESEARRLFSLPAQQKMKALREPAGATGYGLARISPFFPKYMWHEGFTVMGSPVDHARALWPNDNARFCDVIERYQKKMKVLAEQLTHLILESLDVSLEDLSWDVGSPSTALQLNSYPSCPDPNRTMGLAPHTDTSFLTLLHQSSISGLQIFKEGVGWLSVRPIAGALVVNVGDLLHILSNARFPSVLHRAVVNRDGCHRLSVAYFYGIPTDCNVSPLAKLLNSGHTPRYRSVTVKEYVILKAKNFEEALSLIRI
>gnl_Theca_v1.1_Thecc1EG028576t1
MPSRLSDAFRAHPVHLQQLKHPDFTSLQELPDLYAWNQRDDYPCGDAFAAESVPIIDLDDPNALQGIGHACKTWGVFQVINHGIPPSLLDMVECTGRTLFSLPVHQKLKAARSPDGVSGYGFARISSFFSKLMWSEGFTIVGSPDEHFRQLWPQDYSNYCDVIKEYKEEMKKLAGRLMWLVLGSLGIRAKQDMKWAGPKGDFREASAALQLNFYPACPDPERAMGLAAHTDSTLLTILYQNNTSGLQVLKEGAEWVTVPPVPGGLVINVGDLMHILSNGSYPSVLHRAMVNRSRHRLSIAYLYGPPSSVKISPHPKLVGPSHPPLYRPVTWNEYLDTKAKHFNKALSSVRVCVPLNGLVDVNEHNNSVTVG
>gnl_Utrgi_v4.1_Scf00254.g13893.t1
MGAFKGSHPMLSCPTPIVQQEFPIPGMDSSLSNAYSGSRIQLSNIVPLDFSSILQLPETHAWEDSTPGDSAVSPPVIDLASDDVVERVRSACRVWGMFQVINHRVSESLIGEVEAQIQRLFSLPVEKKLLAIRSATGATGYGVARISPFFRKQMWHEGFTIMGSVAQHAQLLWPNDHHDFCCTMEEYQREMRTLARKLLLIIIKAMGVEDEEEEGIKSRISFLYDNPSEALQLNSYPICPNPNKAIGLAPHTDTFPLTILHQNNTYGLQVFRACSGWSPVPPVAGALVVNLGDLMHILSNACFTAAYHRVVPNADAQRLTCAYFVVPAMNSTVAPLPIFPVPYFRPVAVKEYVDLKEKNFEGALQSVKLPM
>gnl_Utrgi_v4.1_Scf00047.g5238.t1
MPSRVLDDQENTLDLSSLTELPETHAWPSWKEGTGGAASDAVPVVDLNDENALQLIAHACKNWGVFQVLSHGVPQELSDGVEMAAADLFSLPMHLKMRAARAEDGLTGYGTARISRFFPKRMWSEGFTIMGSPLDHARSLWSHDHDHARFCETIENYQKGMKGLAKRLMLLMLGALGLSEDDVEWARTGGLEPGSALQFNSYPACPEPERAMGLAAHTDSTILTILHQSNTAGLQVLSGGGRWIPVDPIAGALVVHLGDLMQILSNGVYKSVVHRAVVNKSRRRVSVAFLFGPPAGVKIGPVEKLIDEWNPAVYRSITWKDYLATKAKHFDKALTSVRVSIATNM
>gnl_Utrgi_v4.1_Scf00711.g21046.t1
MPSRVLVDQKHTLDLGSLTEVPETHAWPPWRDDAAGTMETVPVVDLNDENALSLIGHACKKWGAFQVINHGVPRELSDQVEMAAVDLFSLPMHLKMKAARGQEGLAGYGAARISQFFTKRMWSEGFTIMGSPLEHARLLWPEDYADFCETVEDYQKTMKGLAKRLMWLMLGALGISEEDLRWARTGGLEPGSAMQLNSYPACPEPDRAMGLAAHTDSTILTILHQSNTAGLQILSGGGRWVPVAPIPGGLVVHVGDLMHILSNGAYNSVVHRAVVNKSRRRFSVAFLFGPPAGVKIGPVEKLIDEWNPAVYKPITWEDYLATKAKHFDKALTSLRLSHESNL
>gnl_Vitvi_Genoscope.12X_GSVIVT01017173001
MPSRISDAFKAHPLHLNHRHLDLNSVQELPDLYAWAGVDENPSGDSLITESVPVIDLTDPNASELVGHACKSWGVFQVTNHGIPGSLLDDIESAGRSLFSLPAQQKLKAARSPDGVAGYGLARISSFFNKLMWYEGFTIFGSPLEHARQLWPQDYTKFCDVTEEFEKEMNQLAERLMWLMLGSLGITKEDLNWAGSKGDFKAALQLNSYPACPEPDRAMGLAAHTDSSLFTILYQNTVSGLQVQREGAGWITVPPLPGALVINVGDLLHILSNGVFPSVVHRALVNRTKHRLSVAYLYGPPAGVPISPVPKLVDSTHPPLYRPVTWSEYLCTKAKHFDKALSLVRLCMPRNGFIDVNDHNGVKVG
>gnl_Vitvi_Genoscope.12X_GSVIVT01017178001
MPSELSDAFKSMPANLYKKQLDLNSIQELPDSHAWASLGEHPCVDSLIAESVPVIDLSDPNALTLVGDACKSWGVFQVINHGIPISLLEAIEDASRNLFALPAEQKLKATRPPDGFSGFGQPRIAPFFAKQMWYEGFTVLGSPLELVSKLWPEEYCTKFCEVTEEYDKQMKQLANKLLWLLLGSLGINKEDVEWAGPEGQLEGAHAALQLNSYPACPQPDKAMGLAEHTDSSLLTILYQGSTSGLQVVLEGSGWITVPPLPGALVVNIGDLLHILSNAAFPSVLHRAMVNNSKQRISVAYFYGPPATIPVAPIPKLVDSSHPPVYRSVTWSEFLATKAKHFNKALSLVRMPVPETDSSE
>gnl_Vitvi_Genoscope.12X_GSVIVT01035796001
MASTLSQVFRDNPLPLNHIIPLDFTSVHSLPESHVWPAFDGFPFGTTYPGEKFSIPIIDLMDPNAAQLVGHACEKWGAFQLTSHGLPSILTDDVESQTRRLFALPAHEKMKALRLPSGGTGYGQARISPFYPKFMWHEGFTIMGSAVDHARKLWPDDYKGFCDVMEDYQKKMKELAESLLHIFLESLDISKEEYRSTTIQRGREACNTALQLNSYPPCPDPNRAMGLAPHTDSLLFTIVHQSHTSGLQILRDGVGWITVFPLEGALVVNVGDLLHILSNGRYPSVLHRAVVNQAEHRISLAYFYGPPADSLISPLCNLVSSGQQVVAPRYRSVSVKEYVDLKEKHKEKALSLLRL
>Frave_01056-v1.0-hybrid.t1
MGALTADFSRNHIVPLDFASVQTVPESHVWSESDDEYRCPSGSTADPCLSVPIIDLWDPNATHLIFEACEKWGVFQLTGH
GIPAKLIEEVEDKTQRLFSLPVDQKLKVLRSPGAGTGYGRAMISPFFPKHMWHEGFTIMGSAADHAKHLWPHDYEEFCVT
MDEYQKQMKALIEQLIHIILKSLNISSQKLSWLKSQCSGHCTSTTPGTALQLNSYPPCPNPNRAMGLAQHTDTSLVTILQ
AQTSGLQIFRDDVGWISVQPVRGALTVNIGDFLHILSNGRFVNVLHRVVVNSIQRFSAAYFYGPPSDFLISPLLSETLCD
SEEAVARYRSVTAKEFIGMKAKHLDRTLSLLKT
>Frave_01058-v1.0-hybrid.t1
MTSTPDEAYIKRLVPLDFGSAKSVPDSFVWPQASDEVHSGDGLTIPVIDLTDPNAPQLITEACKTWGILQVKGHGIPTKL
LEDMESECERLFSLPTDQKMKAVRSPGRITGYGIAHIQSLFSTTMWHEGFTIVGSAIDHARLLWPNDYQGFCDTIDDYQK
QMKALAEQLMRILFKALSISVEELNWLDDPTNSSGCSLSLQLNSYPPCPEPSRTLGLAPHTDTSIVTILQAKTSGLQVFK
DGVGWILVELEPDALFVNLGDFSRILSNGQFISVLHRVVVKPIQRYSMAYFFRPPTDFVASPLLSKDLGPGEVPRYRSVT
VKEYLDLKGKHLENALSFIEN
>Frave_01059-v1.0-hybrid.t1
MATPWDQAYKHIIPLDFNSVNSVPDSFVWSQSDVIQPDNGLFIPIIDLMDSNAPKLIVEACETWGVFQLKNHGVRTKIME
DIESEARKLFDLPIDQKLKAVRSPDGLSGYGIVPIQSLFSTFMWHEGLTLFGSAIDHAKALWPHDYQQFSDTIDEYQSQM
KALAEKVTGILFRALSIPVEDLNWFDDPTNRSGCNLALQLNSYPPCPEPTRTLGLAPHTDTSIVTILQAKTSGLQVFKDG
VGWIPVEPEPEAIIVNLGDFTHLLSNGRFISVLHRVVVKPIQRYSMGYFYRPPKDFVVSPLLSKDLGPGEVPRYRSIIAK
EYHELKANCKHYEKAFSLIEN
>Frave_01060-v1.0-hybrid.t1
MATPPDQAYKDVIPLDFTSAKTLPDSYVWPESDDLYSGTDQQSIPVIDLMDPNATQLIIQACETWGVFQLINHGIPQKLV
EDVESQTHRLFALPAEQKLKTLRTPGKVSTGYGNPPSQALLPRKLWQEGFTIMGSPADQAKVLWPNDHQGFCDIMDDYQK
QARGLAEQLIRTIFIFLTIKVNWFDDPTMCQAALQLNSFPPCPDPTRVLGLPPHTDSSLLTILHSRTEGLQVFKGVGWIT
VQPNPESLIVNVGDLLHILSNGRFVSVFHRAAVVQKKHRISVAYFYWSPLDCTVSPLLSKNFADSKQVPKYRSVTSKEYH
VLKAKHSRDTLSVVKI
>Frave_06004-v1.0-hybrid.t1
MPVRISEAFPSHPHKHYPADFNSLHELPDSYAWTNQLDEFPSLDSPFGSDLCVPVIDLNDQNVIKLIGHACKTWGVFQVT
NHGVPQKLVHDIESTCRSLFSLPVQQKLKAARPADGISGYGIHRISSFFQKLMWSEGFTLVGSPLEHFRQLWPQDYNKFC
CMVEEYETEMKKLAGRLMWLIFGSLGISKEDVSWAGPKGGFEDASNALQLNSYPACPDPSRAMGLAEHTDSTLLTIIHQS
NISGLQVLREGAGWLTVPPVAGALVINIGDLIHILSNGEYQNVLHRAIVNRSQQRLSVAYLYGPPINVQISPHSKLVTPS
HPSLYRPVTWKEYLGIKGKLYNKALSSIKFHDHQNDQM
>Frave_11192-v2.0.a2-hybrid.t1
MATPADQAAYKDVIPLDFGSVKTLPDSFVWPESDDFYSGTDQPCIPVINLMDPNASQLIIQACETWGVFQLIGHGIPQKL
VEDMESQTHRLFALPADQKLKTLRTPGKAIIGYGNPPFQARLSRKLWQEGFTIMGYPVDQARVLWPHDYQGVCDTMDEYQ
KQVKALAEQLIRIVFKFLSISQEEVDWFDDPTNMCPSAFQLNSYPPCPDPTQALGLPPHTDGSLFTILHSRTEGLQVFKE
GVGWITVQPNPEAFIVNLGDVLHIMSNGRFVSVLHRAAVIQKDHRISAAYFYWPPMDFTISPILSKNSADSEQVPKYRSV
TLKEYHVIKTKHCQDTLSVIRI
>Frave_30946-v2.0.a2-hybrid.t1
MSSTSTSTRNLSHIIPLDFNSVDTLPDSHTWDSSPDHHLFTEFVPIIDLHDPNAATLIRLASEQWGVFQVTNHGVPMNLV
QEAEVQARGLFELPRDQKLRALRSPESFSGYGSAGNAANFSKLMWSEGFTIMGSPVEHAAQLWPDDQSVQTHFCDVMEEY
QKKMKGLSGKLIRLMLGSLGLDKEDVKWLNRPKRSSTNFPQVLQLNYYPVCPDPTRAMGLAPHTDTSVFTVLNQCDISGL
QVFQEGIGWMSVQPIPGALVVNVGDLMHILSNGRFKTTIHRAVVNELHHRISIAYFYGPPYDVKISPLMKLIGQDHPPLY
RPVTWKEYLGIKGTHFNRALELIRNDTGYASFIYE
>Maldo_GDDH_02G1263100
MPIYSLAKGIKFHPKYKYYLSLSLSLSTMPASASARVVPDAYEGNSVNVVLDQVPDDFNSLHELPDSYAWTTLNEHPSLD
SDSVPVVDLNDPNALQLLGHACKTWGVFQLTNHGIPQTLVHDMESAARSLFSLPAQQKLKVARSPGQISGYGFHLIAAFW
DKQQWSECFTIVGSPLEHYEQLWPQDYTKFCCITEEFEKEIKKLASRLMWLMLASLGISKDDVEWDGPKGDDQNASAVFQ
FNSYPSCPDPDRTLGLVPHTDSSLVSIVHQSNIDGLQVFREGTGWFTIQPVPGALVVNVGDLMSILSNGLYSSVLHRVLV
KRAQHRISLVYHYGPPAAVKIAPLEKLFGPSHPPLYPPVTNWNEYISTKAKLKGKALPSLRLYDPLMK
>Maldo_GDDH_02G1263200
MSSGKLSDAFKSHPIFLHKQQPDDFSSLQELPKSYAWTSQLNEYPSFESLSCSESVPVIDLTDPNVVELVGHACKTWGMF
QATNHGVPQKLVDDMESTVRSLFSLPPQQKLKAARLPDGFSGYGFHRISAFCEKLMWSESFTTVGSPLEHFRQLWPQDYT
KFCCIAEEYEREMIRLAAKLMWLMLGSLGISKEDIKWAGPRGEFEDASAVLQFNSYPACPDPDRTIGLAQHTDSSLISIV
HQSSNASGLQVFRQGEEEGRGWLMVPPVPGAFVINVGDFMHMLSNGLYQNVFHRAVVNRSQHRVSVACLYGPPENAQVSP
LSKLLGPSCPPLYPPLTWNEYLGTKAKLHNKALESLRLCAPPN
>Maldo_GDDH_07G1054800
MSSGKLSDAFKSHPIFLHKQHPDDFSSLQELPESYAWTSQLNEYPSFESLSCSESVPVIDLADPNVVELVGHACKTWGMF
QATNHGVPQKLVDDMESTVRSLFSLPPQQKLKAARLPDGISGYGFHRISAFCEKLMWSESFTIVGSALQHFCQLWPQDHT
KFCCVTEEYEKEMKRLAARLMWLMLGSLDISKEDIKWAGPRGEFEDASAALQLNSYPACPDPDRTMGLAQHTDSNLLSII
HQSAKASGLQVFQEGKDEGRGWLMVPPVPGAFVINVGDFIHILSNGLYQTPLHRAVVNRSQHRVSVAYLYGPPENAQVSP
LSKLLGPSCPPLYAPVTWNEYLGTKAKLNNKALQSLRLNAPLN
>Maldo_GDDH_08G1138400
MGAISDPYGAHLHHIIPIDFNSIQTLPESHVWHDHSDESSSGVPSADPLSVPVIDLMDPEAPSLMIQACEEWGIFQVIGH
GLTKLMDDVESEAEKLFGLPVDQKLKALRSPGGATGYGRPHISPFFDKHMWQEGFTIMGSPVDHAKQLWPQDYQGFCDTM
DDYQNQMKALAQKLIHIFFKSLDINFEEFDWLNDSGSSSPSTALQLNSYPPCPDPTRALGMATHTDTSLVTIVQQSKTSG
LQVFKDGAGWVLVQPIPGALTVNLGDYLHIVSNGVFTSVRHRVVVNQQIQRFSMAYFYSPPRDFTVSPVLSRVLEKVPKY
RSLTVKEYVDIKGKHLEKAFSLIQN
>Maldo_GDDH_09G1217400
MHLKLSDAFKSHPVNLQLKHPDFNSLHELPDSYAWTNNDDHYPSFLTSFGADDSVPVINLSDTNVLKLTGHACKTWGVFQ
VTNHGIQQKLLDDIESAGKSLFSLPVQQKLKAARSPDGISGYGFARISSFFKKLMWSEGFTIVGSPVDHFRQLWPQDYDK
FCNIIEEYEKEMKMLAGRLMWLMLGSLGISMEDIKWAGSKGEFKGASAALQLNSYPACPEPDRAMGLAAHTDSTLLTILY
QSNTSGLQVLREGTGWVTVPPMPGALVINVGDLFHILSNGLYPSVLHRAVVNRTQHRLSVAYLFGPPASIQISPLSKLVG
PSHPPLYRPISWNEYLGTKAKHFNKALSSVRLCAPLNSLVDVNDHNSVKVG
>Maldo_GDDH_15G1116300
MGAIADPYRAHLHHIIPIDFNSVQKLPESHVWHDKSHESLFGVPSADPLPVPVIDLMDSEASSLMIQACETWGIFQVIGH
GLTKFMEDVESEAEKLFGLPVDQKLKALRSPGGATGYGRPHISPFFDRHMWQEGFTIMGSPIDHAKQLWPQDYQGFCDTI
DDYQNQMKALAEKIIRIFFKSLNINFEELNWLNDSGLSSPGTALQLNSYPPCPDPTRAMGMAAHTDTSLVTIVQQSKTSG
LQVFKDGVGWVLVQPVPGALTVNLGDYLHILSNGMYTNVLHRAVVNQQIQRFSMAYFYAPPRDFTVSPVLSRVTGQMPKY
RSLTVKEYVDLKGKHLEKALSLIQI
>Maldo_GDDH_15G1145200
MMNMNSSISDSFKTNPINLSHIIPLDFESVHALPDSHVWTHRKEVEIPTPYNTPSLVCVPVIDLFDSNAASLIRRACEKW
GVFQVTNHGIPMHLMKEAEFQTRRLFALPRDQKLRALRSPEGVTGYGLARISKNFPKLMWSEGFTIMGSPAEHALQLWPR
HHANFCDAMEEYQKEMKGLALKLIGLMLGSLGLNYEDVKWLKPKNSSRPQTVLQLNSYPVCPDPTRAMGLAPHTDSSLLT
LLNQSSISGLQVLVDGIRWVPAHPIPGALVVNVGDLMHILSNGQFKSAAHRAVVNEVHHRISMAYFYGPPMDVKISPLID
HNHPLYQPVTWKEYLDYKATHFDKALEVIRTDAQKLYQRTSDDFAFGQWPNCT
>Maldo_GDDH_17G1199100
LSLSLSLSLSLSPQLNTKTLLINMPARLSDAFKSHPVNLQLKHPDFNSLHELPDSYAWTNNDDHYPSSLSSFGADDSVPV
IDLSEPNAIKLTGHACKTWGVFQVTNHGIPQKLLDDIESAGKSLFSLPVEQKLKAARPPDGISGYGFARISSFFRKLMWS
EGFTIVGSPVDHFRQLWPQDYEKFCNIIEEYEKEMKRLAGRLMWLMLGSLGISTEDVKWAGSKGEFKGASAALQLNSYPA
CPEPDRAMGLAAHTDSTLLTILYQNNTSGLQVLRDGTGWVTVPPMPGALVVNVGDLIHILSNGVYPSVLHRAVVNRTQHR
LSIAYLFGPPASIQISPLSKLVGPSHPPLYRPITWNEYLGTKAKHFNKALSSVRLCAPLSSLADVNDHNSVKVV
>Maldo_Gala_02g022220
MPASASASARVVPDAYEGNSVNVVLDQVPDDFNSLHELPDSYAWTTLNEHPSLDSDSVPVVDLNDPNALQLLGHACKTWG
VFQLTNHGIPQTLVHDMESAARSLFSLPAQQKLKVARSPGQISGYGFHLIAAFWDKQQWSECFTIVGSPLEHYEQLWPQD
YTKFCCITEEFEKEIKKLASRLMWLMLASLGISKDDVEWDGPKGDDQNASAVFQFNSYPSCPDPDRTLGLVPHTDSSLVS
IVHQSNIDGLQVFREGTGWFTIQPVPGALVVNVGDLMSILSNGLYSSVLHRVLVKRAQHRISLVYHYGPPAAVKIAPLEK
LFGPSHPPLYPPVTNWNEYISTKAKLKGKALPSLRLYDPLMK
>Maldo_Gala_02g022230
MSSGKLSDAFKSHPIFLHKQQPDDFSSLKELPKSYAWTSQLNEYPSFESLSCSESVPVIDLTDPNVVELVGHACKTWGMF
QAKNHGVPQKLVDDMESTVRSLFSLPPQQKLKAARLPDGFSGYGFHRISAFCEKLMWSESFTTVGSPLEHFRQLWPQDYT
KFCCIAEEYEREMIRLAARLMWLMLGSLGISKEDIKWAGPRGEFEDASAVLQFNSYPACPDPDRTIGLAQHTDSSLISIV
HQSSNASGLQVFRQGEEEGRGWLMVPPVPGAFVINVGDFMHMLSNGLYQNVFHRAVVNRSQHRVSVACLYGPPENAQVSP
LSKLLGPSCPPLYPPLTWNEYLGTKAKLHNKALESLRLCAPPN
>Maldo_Gala_07g004740
MSSGKLSDAFKSHPIFLHKQHPDDFSSLQELPESYAWTSQLNEYPSFESLSCSESVPVIDLADPNVVELVGHACKTWGMF
QATNHGVPQKLVDDMESTVRSLFSLPPQQKLKAARLPDGISGYGFHRISAFCEKLMWSESFTIVGSPLQHFCQLWPQDHT
KFCCVTEEYEKEMKRLAARLMWLMLGSLGISKEDIKWAGPRGEFEDASAALQLNSYPACPDPDRTMGLAQHTDSNLLSII
HQSAKASGLQVFQEGKDEGRGWLMVPPVPGAFVINVGDFIHILSNGLYQTPLHRAVVNRSQHRVSVAYLYGPPENAQVSP
LSKLLGPNCPPLYAPVTWNEYLGTKAKLNNKALQSLRLNAPLN
>Maldo_Gala_08g012770
MGAISDPYGAHLHHIIPIDFNSIQTLPESHVWHDHSDESSSGVPSADPLSVPVIDLMDPEAPSLMIQACEEWGIFQVIGH
GLTKLMDDVESEAEKLFGLPVDQKLKALRSPGGATGYGRPHISPFFDKHMWQEGFTIMGSPVDHAKQLWPQDYQGFCDTM
DDYQNQMKALAQKLIHIFFKSLDINFEEFDWLNDSGSSSPSTALQLNSYPPCPDPTRALGMATHTDTSLVTIVQQSKTSG
LQVFKDGAGWVLVQPIPGALTVNLGDYLHILSNGVFTSVRHRVVVNQQIQRFSMAYFYSPPRDFTVSPVLSRVLEKVPKY
RSLTVKEYVDIKGKHLEKAFSLIQN
>Maldo_Gala_09g018910
MHLKLSDAFKSHPVNLQLKHPDFNSLHELPDSYAWTNNDDHYPSFLTSFGADDSVPVINLSDTNVLKLTGHACKTWGVFQ
VTNHGIQQKLLDDIESAGKSLFSLPVQQKLKAARSPDGISGYGFARISSFFKKLMWSEGFTIVGSPVDHFRQLWPQDYDK
FCNIIEEYEKEMKMLAGRLMWLMLGSLGISMEDIKWAGSKGEFKGASAALQLNSYPACPEPDRAMGLAAHTDSTLLTILY
QSNTSGLQVLREGTGWVTVPPMPGALVINVGDLFHILSNGLYPSVLHRAVVNRTQHRLSVAYLFGPPASIQISPLSKLVG
PSHPPLYRPISWNEYLGTKAKHFNKALSSVRLCAPLNSLVDVNDHNSVKVG
>Maldo_Gala_15g010840
MGAIADPYRAHLHHIIPIDFNSVQKLPESHVWHDKSHESLFGVPSADPLPVPVIDLMDSEASSLMIQACETWGIFQVIGH
GLTKFMEDVESEAEKLFGLPVDQKLKALRSPGGATGYGRPHISPFFDRHMWQEGFTIMGSPIDHAKQLWPQDYQGFCDTI
DDYQNQMKALAEKIIRIFFKSLNINFEELNWLNDSGLSSPGTALQLNSYPPCPDPTRAMGMAAHTDTSLVTLVQQSKTSG
LQVFKDGVGWVLVQPVPGALTVNLGDYLHILSNGMYTNVLHRAVVNQQIQRFSMAYFYAPPRDFTVSPVLSRVTGQMPKY
RSLTVKEYVDLKGKHLEKALSLIQI
>Maldo_Gala_15g016990
MMNMNSSISESFKTNPINLSHIIPLDFESVHALPDSHVWTHTKEVEIPTPYNTPSLVCVPVIDLFDSNAASLIRRACEKW
GVFQVTNHGIPMHLMKEAEFQTRRLFALPRDQKLRALRSPEGVTGYGLARISKNFPKLMWSEGFTIMGSPAEHALQLWPR
HHANFCDAMEEYQKEMKGLALKLIGLMLGSLGLNYEDVKWLKPKNSSRPQTVLQLNSYPVCPDPTRAMGLAPHTDSSLLT
LLNQSSISGLQVLVDGIRWVPAHPIPGALVVNVGDLMHILSNGQFKSAAHRAVVNEVHHRISMAYFYGPPMDVKISPLID
HNHPLYQPVTWKEYLDYKATHFEKALEVIRTDAQKLYQRTSDDFAFGQWPNCT
>Maldo_Gala_17g018460
MPARLSDAFKSHPVNLQLKHPDFNSLHELPDSYAWTNNDDHYPSSLSSFGADDSVPVIDLSEPNAIKLTGHACKTWGVFQ
VTNHGIPQKLLDDIESAGKSLFSLPVEQKLKAARPPDGISGYGFARISSFFRKLMWSEGFTIVGSPVDHFRQLWPQDYEK
FCNIIEEYEKEMKRLAGRLMWLMLGSLGISTEDVKWAGSKGEFKGASAALQLNSYPACPEPDRAMGLAAHTDSTLLTILY
QNNTSGLQVLRDGTGWVTVPPMPGALVVNVGDLIHILSNGVYPSVLHRAVVNRTQHRLSIAYLFGPPASIQISPLSKLVG
PSHPPLYRPITWNEYLGTKAKHFNKALSSVRLCAPLSSLADVNDHNSVKVV
>Maldo_HF00140-RA
MHLKLSDAFKSHPVNLQLKHPDFNSLHELPDSYAWTNNDDHYPSFLTSFGADDSVPVIDLSDTNALKLTGHACKTWGVFQ
VTNHGIQQKLLDDIESAGKSLFSLTVQQKLKAARSPDGISGYGFARISSFFKKLMWSEGFTIVGSPVDHFRQLWPQDYDK
FCNIIEEYEKEMKMLAGRLMWLMLGSLGISMEDIKWAGSKGEFKGASAALQLNSYPACPEPDRAMGLAAHTDSTLLTILY
QSNTSGLQVLREGTGWVTVPPMPGALVINVGDLFHIISNGLYPSVLHRAVVNRTQHRLSIAYLFGPPASIQISPLSKLVG
PSHPPLYRPISWNEYLGTKAKHFNKALSSVRLCAPLNSLVDVNDHNSVKVG
>Maldo_HF06607-RA
MPIYSLAKGIKFHPKYKYYLSLSLSLSTMPASASARVVPDAYEGNSVNVVLDQVPDDFNSLHELPDSYAWTTLNEHPSLD
SDSVPVVDLNDPNALQLLGHACKTWGVFQLTNHGIPQTLVHDMESAARSLFSLPAQQKLKVARSPGQISGYGFHLIAAFW
DKQQWSDCITEEFEKEIKKLASRLMWLMLASLGISKDDVEWDGPKGDDQNASAVFQFNSYPSCPDPDRTLGLVPHTDSSL
VSIVHQSNIDGLQVFREGTGWFTIQPVPGALVVNVGDLMSILSNGLYSSVLHRVLVKRAQHRISLVYHYGPPAAVKIAPL
EKLFGPSHPPLYPPVTNWNEYISTKAKLKGKALPSLRLYDPLMNELGHLQPKGLEGQRTENSPKTVSNRGLGQRARESGR
PPRNFKGPRAKGLAAFSQPASPPQAGYFFFNVLLFLSVITDRIY
>Maldo_HF06608-RA
MSSGKLSDAFKSHPIFLHKQQPDDFSSLQELPKSYAWTSQLNEYPSFESLSCSESVPVIDLTDPNVVELVGHACKTWGMF
QATNHGVPQKLVDDMESTVRSLFSLPPQQKLKAARLPDGFSGYGFHRISAFCEKLMWSESFTTVGSPLEHFRQLWPQDYT
KFCCIAEEYEREMIRLAAKLMWLMLGSLGISKEDIKWAGPRGEFEDASAVLQFNSYPACPDPDRTIGLAQHTDSSLISIV
HQSSNASGLQVFRQGEEEGRGWLMVPPVPGAFVINVGDFMHMLSNGLYQNVFHRAVVNRSQHRVSVACLYGPPENAQVSP
LSKLLGPSCPPLYPPLTWNEYLGTKAKLHNKALESLRLCAPPN
>Maldo_HF12758-RA
MEPEASERPKDLVLEFPMGAIADPYRAHLHHIIPIDFNSVQKLPESHVWHDKSHESLFGVPSADPLPVPVIDLMDSEASS
LMIQACETWGIFQVIGHGLTKFMEDVESEAEKLFGLPVDQKLKALRSPGGATGYGRPHISPFFDRHMWQEGFTIMGSPID
HAKQLWPQDYQGFCDTIDDYQNQMKALAEKIIRIFFKSLNINFEELNWLNDSGLSSPGTALQLNSYPPCPDPTRAMGMAA
HTDTSLVTLVQQSKTSGLQVFKDGVGWVLVQPVPGALTVNLGDYLHILSNGMYTNVLHRAVVNQQIQRFSMAYFYAPPRD
FTVSPVLSRVTGQMPKYRSLTVKEYVDLKGKHLEKALSLIQI
>Maldo_HF14183-RA
MSSGKLSDAFKSHPIFLHKQHPDDFSSLQELPESYAWTSQLNEYPSFESLSCSESVPVIDLADPNVVELVGHACKTWGMF
QATNHGVPQKLVDDMESTVRSLFSLPPQQKLKAARLPDGISGYGFHRISAFCEKLMWSESFTIVGSPLQHFCQLWPQDHT
KFCCVTEEYEKEMKRLAARLMWLMLGSLGISKEDIKWAGPRGEFEDASAALQLNSYPACPDPDRTMGLAQHTDSNLLSII
HQSAKASGLQVFQEGKDEGRGWLMVPPVPGAFVINVGDFIHILSNGLYQTPLHRAVVNRSQHRVSVAYLYGPPENAQVSP
LSKLLGPNCPPLYAPVTWNEYLGTKAKLNNKALQSLRLNAPLN
>Maldo_HF21974-RA
MGAISDPYGAHLHHIIPIDFNSIQTLPESHVWHDHSDESSSGVPSADPLSVPVIDLMDPEAPSLMIQACEEWGIFQVIGH
GLTKLMDDVESEAEKLFGLPVDQKLKALRSPGGATGYGRPHISPFFDKHMWQEGFTIMGSPVDHAKQLWPQDYQGFCDTM
DDYQNQMKALAQKLIHIFFKSLDINFEEFDWLNDSGSSSPSTALQLNSYPPCPDPTRALGMATHTDTSLVTIVQQSKTSG
LQVFKDGAGWVLVQPIPGALTVNLGDYLHILSNGVFTSVRHRVVVNQQIQRFSMAYFYSPPRDFTVSPVLSRVLEKVPKY
RSLTVKEYVDIKGKHLEKAFSLIQN
>Maldo_HF29694-RA
MPIYSLAKGIKFHPKYKYYLSLSLSLSTMPASASARVVPDAYEGNSVNVVLDQVPDDFNSLHELPDSYAWTTLNEHPSLD
SDSVPVVDLNDPNALQLLGHACKTWGVFQLTNHGIPQTLVHDMESAARSLFSLPAQQKLKVARSPGQISGYGFHLIAAFW
DKQQWSDCITEEFEKEIKKLASRLMWLMLASLGISKDDVEWDGPKGDDQNASAVFQFNSYPSCPDPDRTLGLVPHTDSSL
VSIVHQSNIDGLQVFREGTGWFTIQPVPGALVVNVGDLMSILSNGLYSSVLHRVLVKRAQHRISLVYHYGPPAAVKIAPL
EKLFGPSHPPLYPPVTNWNEYISTKAKLKGKALPSLRLYDPLMNELGHLQPKGLEGQRTENSPKTVSNRGLGQRARESGR
PPRNFKGPRAKGLAAFSQPASPPQAGYFFFNVLLFLSVITDRIY
>Maldo_HF29695-RA
MSSGKLSDAFKSHPIFLHKQQPDDFSSLQELPKSYAWTSQLNEYPSFESLSCSESVPVIDLTDPNVVELVGHACKTWGMF
QATNHGVPQKLVDDMESTVRSLFSLPPQQKLKAARLPDGFSGYGFHRISAFCEKLMWSESFTTVGSPLEHFRQLWPQDYT
KFCCIAEEYEREMIRLAAKLMWLMLGSLGISKEDIKWAGPRGEFEDASAVLQFNSYPACPDPDRTIGLAQHTDSSLISIV
HQSSNASGLQVFRQGEEEGRGWLMVPPVPGAFVINVGDFMHMLSNGLYQNVFHRAVVNRSQHRVSVACLYGPPENAQVSP
LSKLLGPSCPPLYPPLTWNEYLGTKAKLHNKALESLRLCAPPN
>Maldo_HF32730-RA
MPARLSDAFKSHPVNLQLKHPDFNSLHELPDSYAWTNNDDHYPSSLSSFGADDSVPVIDLSEPNAIKLTGHACKTWGVFQ
VTNHGIPQKLLDDIESAGKSLFSLPVEQKLKAARPPDGISGYGFARISSFFRKLMWSEGFTIVGSPVDHFRQLWPQDYEK
FWQNANFFTIMQVAKELNIIEEYEKEMKRLAGRLMWLMLGSLGISTEDVKWAGSKGEFKGASAALQLNSYPACPEPDRAM
GLAAHTDSTLLTILYQNNTSGLQVLRDGTGWVTVPPMPGALVVNVGDLIHILSNGVYPSVLHRAVVNRTQHRLSIAYLFG
PPASIQISPLSKLVGPSHPPLYRPITWNEYLGTKAKHFNKALSSVRLCAPLSSLADVNDHNSVKVV
>Malsi_02g022660
MPASASASARVVPDAYEGNSVNVVLDQVPDDFNSLHELPDSYAWTTLNEHPSLDSDSVPVVDLNDPNALQLLGHACKTWG
VFQLTNHGIPQTLVHDMESAARSLFSLPAQQKLKVARSPGQISGYGFHLIAAFWDKQQWSECFTIVGSPLEHYEQLWPQD
YTKFCCITEEFEKEIKKLASRLMWLMLASLGISKDDVEWDGPKGDDQNASAVFQFNSYPSCPDPDRTLGLVPHTDSSLVS
IVHQSNIDGLQVFREGTGWFTIQPVPGALVVNVGDLMSILSNGLYSSVLHRVLVKRAQHRISLVYHYGPPAAVKIAPLEK
LFGPSHPPLYPPVTSWNEYISTKAKLKGKALPSLRLYDPLMK
>Malsi_02g022670
MSSGKLSDAFKSHPIFLHKQQPDDFSSLQELPKSYAWTSQLNEYPSFESLSCSESVPVIDLTDPNVVELVGHSCKTWGMF
QATNHGVPQKLVDDMESTVRSLFSLPPQQKLKAARLPDGFSGYGFHRISAFCEKLMWSESFTTVGSPLEHFRQLWPQDYT
KFCCIAEEYEREMKRLAARLMWLMLGSLGISKEDIKWAGPRGEFEDASAVLQFNSYPACPDPDRTIGLAQHTDSSLISIV
HQSSNASGLQVFRQGEEEGRGWLMVPPVPGAFVIIVGDFMHMLSNGLYQNVFHRAVVNRSQHRVSVACLYGPPENAQVSP
LSKLLGPSCPPLYPPLTWNEYLGTKAKLHNRALESLRLCAPLN
>Malsi_07g004780
MSSGKLSDAFKSHPIFLHKQHPDDFSSLQELPESYAWTSQLNEYPSFESLSCSESVPVIDLADPNVVELVGHACKTWGMF
QATNHGVPQKLVDDMESTVRSLFSLPPQQKLKAARLPDGISGYGFHRISAFCEKLMWSESFTIVGSALQHFCQLWPQDHT
KFCCVTEEYEKEMKRLAARLMWLMLGSLDISKEDIKWAGPRGEFEDASAALQLNSYPACPDPDRTMGLAQHTDSNLLSII
HQSAKASGLQVFQEGKDEGRGWLMVPPVPGAFVINVGDFIHILSNGLYQTPLHRAVVNRSQHRVSVAYLYGPPENAQVSP
LSKLLGPSCPPLYAPVTWNEYLGTKAKLNNKALQSLRLNAPLN
>Malsi_08g013110
MGAISDPYGAHLHHIIPIDFNSIQTLPESHVWHDHSDESSSGVPSADPLSVPVIDLMDPEAPSLMIQACEEWGIFQVIGH
GLTKLMDDVESEAEKLFGLPVDQKLKALRSPGGATGYGRPHISPFFDKHMWQEGFTIMGSPVDHAKQLWPQDYQGFCDTM
DDYQNQMKALAQKLIHIFFKSLDINFEEFDWLNDSGSSSPSTALQLNSYPPCPDPTRALGMATHTDTSLVTIVQQSKTSG
LQVFKDGAGWVLVQPIPGALTVNLGDYLHILSNGVFTSVRHRVVVNQQIQRFSMAYFYSPPRDFTVSPVLSRVLEKVPKY
RSLTVKEYVDIKGKHLEKAFSLIQN
>Malsi_09g019220
MHLKLSDAFKSHPVNLQLKHPDFNSLHELPDSYAWTNNDDHYPSFLTSFGADDSVPVIDLSDTNALKLTGHACKTWGVFQ
VTNHGIQQKLLDDIESAGKSLFSLPVQQKLKAARSPDGISGYGFARISSFFKKLMWSEGFTIVGSPVDHFRQLWPQDYDK
FCNIIEEYEKEMKMLAGRLMWLMLGSLGISMEDIKWAGSKGEFKGASAALQLNSYPACPEPDRAMGLAAHTDSTLLTILY
QSNTSGLQVLREGTGWVTVPPMPGALVINVGDLFHILSNGLYPSVLHRAVVNRTQHRLSIAYLFGPPASIQISPLSKLVG
PSHPPLYRPISWNEYLGTKAKHFNKALSSVRLCAPLNSLVDVNDHNSVKVG
>Malsi_15g011070
MGAIADPYRAHLHHIIPIDFNSVQKLPESHVWHDKSHESLFGVPSADPLPVPVIDLMDSEASSLMIQACETWGIFQVIGH
GLTKFMEDVESEAEKLFGLPVDQKLKALRSPGGATGYGRPHISPFFDRHMWQEGFTIMGSPIDHAKQLWPQDYQGFCDTI
DDYQNQMKALAEKIIRIFFKSLNINFEELNWLNDSGLSSPGTALQLNSYPPCPDPTRAMGMAAHTDTSLVTLVQQSKTSG
LQVFKDGVGWVLVQPVPGALTVNLGDYLHILSNGMYTNVLHRAVVNQQIQRFSMAYFYAPPRDFTVSPVLSRVTGQMPKY
RSLTVKEYVDLKGKHLEKALSLIQI
>Malsi_15g017140
MMNMNSSISESFKTNPINLSHIIPLDFESVHALPDSHVWTHTKEVEIPTPYNTPSLVCVPVIDLFDSNAASLIRRACEKW
GVFQVTNHGVPMHLMKEAEFQTRRLFALPRDQKLRALRSPEGVTGYGLARISKNFPKLMWSEGFTIMGSPAEHALQLWPR
HHANFCDAMEEYQKEMKGLALKLIGLMLGSLGLNYEDVKWLKPKNSSRPQTLLQLNSYPVCPDPTRAMGLAPHTDSSLLT
LLNQSSISGLQVLVDGIRWVPAHPIPGALVVNVGDLMHILSNGQFKSAAHRAVVNEVHHRISMAYFYGPPMDVKISPLID
HNHPLYQPVTWKEYLDYKATHFDKALEVIRTDAQKLYQRTSDDFAFGQWPNCT
>Malsi_17g017860
MPARLSDAFKSHPVNLQLKHPDFNSLHELPDSYAWTNNDDHYPSSLSSFGADDSVPVIDLSEPNAIKLTGHACKTWGVFQ
VTNHGIPQKLLDDIESAGKSLFSLPVEQKLKAARPPDGISGYGFARISSFFRKLMWSEGFTIVGSPVDHFRQLWPQDYEK
FCNIIEEYEKEMKRLAGRLMWLMLGSLGISTEDVKWAGSKGEFKGASAALQLNSYPACPEPDRAMGLAAHTDSTLLTILY
QNNTSGLQVLRDGTGWVTVPPMPGALVVNVGDLIHILSNGVYPSVLHRAVVNRTQHRLSIAYLFGPPASIQISPLSKLVG
PSHPPLYRPITWNEYLGTKAKHFNKALSSVRLCAPLSSLADVNDHNSVKVV
>Malsy_02g023350
MPASASASARVVPDAYEGNSVNVVLDQVPDDFNSLHELPDSYAWTTLNEHPSLDSDSVPVVDLNDPNALQLLGHACKTWG
VFQLTNHGIPQTLVHDMESAARSLFSLPAQQKLKVARSPGQISGYGFHLIAAFWDKQQWSECFTIVGSPLEHYEQLWPQD
YTKFCCITEEFEKEIKKLASRLMWLMLASLGISKDDVEWDGPKGDDQNASAVFQFNSYPSCPDPDRTLGLVPHTDSSLVS
IVHQSNIDGLQVFREGTGWFTIQPVPGALVVNVGDLMSILSNGLYSSVLHRVLVKRAQHRISLVYHYGPPAAVKIAPLEK
LFGPSHPPLYPPVTNWNEYISTKAKLKGKALPSLRLYDPLMK
>Malsy_02g023360
MSSGKLSDAFKSHPIFLHKQQPDDFSSLQELPKSYAWTSQLNEYPSFESLSCSESVPVIDLTDPNVVELVGHSCKTWGMF
QATNHGVPQKLVDDMESTVRSLFSLPPQQKLKAARLPDGFSGYGFHRISAFCEKLMWSESFTTVDSPLEHFRQLWPQDYT
KLAARLMWLMLGSLGISKEDIKWAGPRGEFEDASAVLQFNSYPACPDPDRTIGLAQHTDSSLISIVHQSSNASGLQVFRQ
GEEEGRGWLMVPPVPGAFVIIVGDFIHMLSNGLYQNVFHRAVVNRSQHRVSVACLYGPPENAQVSPLSKLLGPSCPPMYP
PLTWNEYLGTKAKLHNKALESLRLCAPPN
>Malsy_07g004290
MSSGKLSDAFKSHPIFLHKQHPDDFSSLQELPESYAWTSQLNEYPSFESLSCSESVPVIDLADPNVVELVGHACKTWGMF
QATNHGVPQKLVDDMESTVRSLFSLPPQQKLKAARLPDGISGYGFHRISAFCEKLMWSESFTIVGSPLQHFCQLWPQDHT
KFCCVTEEYEKEMKRLAARLMWLMLGSLGISKEDIKWAGPRGEFEDASAALQLNSYPACPDPDRTMGLAQHTDSNLLSII
HQSAKASGLQVFQEGKDEGRGWLMVPPVPGAFVINVGDFIHILSNGLYQTPLHRAVVNRSQHRVSVAYLYGPPENAQVSP
LSKLLGPSCPPLYAPVTWNEYLGTKAKLNNKALQSLRLNAPLN
>Malsy_07g004300
MPASARVVPDAYKGNSVNMVLDHSLVHDKESAARSLFSLPAHKKLKAARSPGDDQDASAVFRLNSYPSCPDPDRALDLVS
HTGSSLVSIAHQINVDGLQGTGWFTILVVYVGDLMSILSNGLYSIVLHRSW
>Malsy_08g012710
MGAISDPYGAHLHHIIPIDFNSIQTLPESHVWHDHSDESSSGVPSADPLSVPVIDLMDPEAPSLMIQACEEWGIFQVIGH
GLTKLMDDVESEAEKLFGLPVDQKLKALRSPGGATGYGRPHISPFFDKHMWQEGFTIMGSPVDHAKQLWPQDYQGFCDTM
DDYQNQMKALAQKLIHIFFKSLDINFEEFDWLNDSGSSNPSTALQLNSYPPCPDPTRALGMATHTDTSLVTIVQQSKTSG
LQVFKDGAGWVLVQPIPGALTVNLGDYLHILSNGVFTSVRHRVVVNQQIQRFSMAYFYSPPRDFTVSPVLSRVLEKVPKY
RSLTVKEYVDIKGKHLEKAFSLIQN
>Malsy_09g018170
MHLKLSDAFKSHPVNLQLKHPDFNSLHELPDSYAWTNNDDHYPSFLTSFGADDSVPVIDLSDTNALKLTGHACKTWGVFQ
VTNHGIQQKLLDDIESAGKSLFSLTVQQKLKAARSPDGISGYGFARISSFFKKLMWSEGFTIVGSPVDHFRQLWPQDYDK
FCNIIEEYEKEMKMLAGRLMWLMLGSLGISMEDIKWAGSKGEFKGASAALQLNSYPACPEPDRAMGLAAHTDSTLLTILY
QSNTSGLQVLREGTGWVTVPPMPGALVINVGDLFHIISNGLYPSVLHRAVVNRTQHRLSIAYLFGPPASIQISPLSKLVG
PSHPPLYRPISWNEYLGTKAKHFNKALSSVRLCAPLNSLVDVNDHNSVKVG
>Malsy_15g009790
MGAIADPYRAHLHHIIPIDFNSVQKLPESHVWHDKSHESLFGVPSADPLPVPVIDLMDSEASSLMIQACETWGIFQVIGH
GLTKFTEDVESEAEKLFGLPVDQKLKALRSPGGATGYGRPHISPFFDRHMWQEGFTIMGSPIDHAKQLWPQDYQGFCDTI
DDYQNQMKALAEKIIRIFFKSLNINFEELNWLNDSGLSSPGTALQLNSYPPCPDPTRAMGMAAHTDTSLVTIVQQSKTSG
LQVFKDGVGWVLVQPVPGALTVNLGDYLHILSNGMYTNVLHRAVVNQQIQRFSMAYFYAPPRDFTVSPVLSRVTGQMPKY
RSLTVKEYVDLKGKHLEKALSLIQI
>Malsy_15g015680
MMNMNSSISESFKTNPINLSHIIPLDFESVHALPDSHVWTHTKEVEIPTPYNTPSLVCVPVIDLFDSNAASLIRRACEKW
GVFQVTNHGIPMHLMKEAEFQTRRLFALPRDQKLRALRSPEGVTGYGLARISKNFPKLMWSEGFTIMGSPAEHALQLWPR
HHANFCDAMEEYQKEMKGLALKLIGLMLGSLGLNYEDVKWLKPKNSSRPQTVLQLNSYPVCPDPTRAMGLAPHTDSSLLT
LLNQSSISGLQVLVDGIRWVPAHPIPGALVVNVGDLMHILSNGQFKSAAHRAVVNEVHHRISMAYFYGPPMDVKISPLID
HNHPLYQPVTWKEYLDYKATHFDQALEVIRTDAQKLYQRTSDDFAFGQWPNCT
>Malsy_17g017630
MPARLSDAFKSHPVNLQLKHPDFNSLHELPDSYAWTNNDDHYPSSLSSFGADDSVPVIDLSEPNAIKLTGHACKTWGVFQ
VTNHGIPQKLLDDIESAGKSLFSLPVEQKLKAARPPDGISGYGFARISSFFRKLMWSEGFTIVGSPVDHFRQLWPQDYEK
FWQNANFFTIMQVAKELNIIEEYEKEMKRLAGRLMWLMLGSLGISTEDVKWAGSKGEFKGASAALQLNSYPACPEPDRAM
GLAAHTDSTLLTILYQNNTSGLQVLRDGTGWVTVPPMPGALVVNVGDLIHILSNGVYPSVLHRAVVNRTQHRLSIAYLFG
PPASIQISPLSKLVGPSHPPLYRPITWNEYLGTKAKHFNKALSSVRLCAPLSSLADVNDHNSVKVV
>Pruav_sc0000704.1_g020.1.mk
MNIHLSVSSHHLIPLDFKSLVTLPNSHTWAPSSSDHHPFPDSVPVIDLSDPNATPLVRLASEKWGVFQVTNHGVPMNLIK
QTQLQTHRLFALPRDQKLRVLRSPDGFTGYGSARISDNFPKLMWSEGFSMMGSPLEHASQLWPRHHANFCNVMEEYQKEM
KGLAAKLIELMLRSLGLNNEDAKWLRHPRSLLQLNSYPVCPDPTRAMGLAPHTDSSLLTLLYQTTTGGLQVLVDGVLWAP
VYPTAGALVVNVGDLMHILSNGRFKSAVHRAIVNKVHHRISIAYFYGPPWDVKISPLTKLIDHDHPPLYHPVTWREYLGY
KATHFNKALELIRNDGGEIQAN
>Pruav_sc0000716.1_g300.1.mk
MPARLSDAFKSHPLNLQLKHPDFSSLQELPDSYAWSQNDDQYPSSPGSFGAEQDSVPVIDLSDPNALKLTGHACRTWGVF
QVTNHGIPSKLLDNIESAGRSLFSLPVQQKLKAARSPDGISGYGFARISSFFQKLMWSEGFTIVGSPLDHFRQLWPQDYN
KFCNIIEEYEKEMKRLAGRLMWLMLGSLGISMEDVKWAGPKGDFKDASAALQLNSYPACPDPDRAMGLAAHTDSTLLTIL
YQNNTSGLQVLREGTGWVTVPPLPGALVVNVGDLIHILTNGLYPSVLHRAVVNRSRHRLSIAYLYGPPDSVQISPLSKLL
GPSQPPLYRPITWNEYLGTKAKHFNKALSSVRLCAPLNALVDVSDHNSVKVG
>Pruav_sc0001258.1_g160.1.mk
MGALAEAYKHSLLDKQPIPLDYGSVRTLPESHIWLDQSDESPYVAYSTSPISPPVIDLTDPDAPRLIIQACETWGVFQLI
GHDIPTKLMEDVESEAGKLFGLPVDQKLKALRSPGGGAGYGLPHISPFFNKCMWHEGFTIMGSPIDHTRQLWPQAYQGET
MVDYQNQLKALTEQLIRIIFKSLNINSEEVDWLKDSQGSSTALQLNSYPACPDPTRAMGLAPHTDTSLITILQSKTSGLQ
VFKEGAGWILVQPIPGALIVNVGDFLHILSNGVFTTVRHRVVVTQIQRFSAAHFYAPPGDVIVSPVMSKDFGEVPRYRSV
SVKGTHGRYSAGGKAIEEEPNILISEQPIKIGGSISKAAMVRNLYRHHVFFFWTKFRHHVLSKELHHFQPFFSTDSNLLH
LNPDLTSVFESYKDTLLEPQHIPLDYGSVHTLPDSHVWLDESNESPSGVHSTGPPLIDLADPDAERLIIQACETWGVFQL
IGHGIPTKLMEAVQSEAEKLFDLPVDQKMKALRSPGGSQSGYGLPPISPFFEKLMWHEGYHIMGSPIDHAKLLWPNDYQG
DTMVHYRSQLKALTEQLICIILKSLNINPEEVAWLKESQGLSIGLQLNCYPACPDPTRAMGIAPHTDTSLITILQQSKVS
GLQVFKDGAGWVLVQPVLGAITVNLGDFFHILSNGVFTTVRHRVVATQVRRLSFAYFYAPPGDFIVSPVLSKDFGEVPRY
QTLSVKEFVGIKGKHFEKALSVIQN
>Pruav_sc0001991.1_g220.1.mk
MLASLGISKEDVKWPGPKGDNQEAHVLQLNSYPACPHPDRAMGLVPHTDSTLVSIIHQSKICGLQVFQEGTGWFRVPPVP
GAMVVNVGDLMHILSNGSYVSVLHRVLVNQTQHRLSVVYNYGPPDNVPISPIPKLLSASHPALYPPVTNWSEYVDTKAKL
KGKALASLRLYEPLTKLIVLFRRSE
>Pyrbr_009341329.2_cds_XP_009339604.1_1
MPARLSDAFKSHPLNLQLKHPDFNSLHELPDSYAWTNNDDHYPSSLSSFGVDDSVPVIDLSEPNALKLTGHACKTWGVFQ
VTNHGIPQKLLDDIESAGKSLFSLPVEQKLKAARPPDGISGYGFARISSFFRKLMWSEGFTIVGSPVDHFRQLWPQDYEK
FCNIIEEYEKEMKRLAGRLMWLMLGSLGISPEDVKWAGSKGEFKGASAALQLNSYPACPEPDRAMGLAAHTDSTLLTILY
QNNTSGLQVLRDGTGWVTVPPMAGALVVNVGDLIHILSNGVYPSVLHRAVVNRTQHRLSIAYLFGPPASVQISPLSKLVG
PSHPPLYRPITWNEYLGTKAKHFNKALSSVRLCAPLSSLADVNDHNSVKVV
>Pyrbr_009345150.2_cds_XP_009343425.1_1
MHARLSDAFKSHPVNLQLKHQDFNSLHELPDSYAWTNNDDLYPSFLTSFGADDSVPVIDLSDTNALKLTGHACKTWGVFQ
VTNHGIPQKLLDDIESAGKSLFSLPVQQKLKAARSPDGISGYGFARISSFFKKLMWSEGFTIFGSPVDHFRQLWPQDYDK
FCNIIEEYEKEMKMLAGRLMWLMLGSLGISMEDIKWAGSKGEFKGASAALQLNSYPACPEPDRAMGLAAHTDSTLLTILY
QSNTSGLQVLREGTGWVTVPPMPGALVINVGDLFHILSNGLYPSVLHRAVVNRTQHRLSIAYLFGPPASLQISPLSKLVG
PSHPPLYRPISWNEYLGTKAKHFNKALSSVRLCAPLNSLVDVNDHNSVKVG
>Pyrbr_009356758.2_cds_XP_009355033.1_1
MSSGKLSDAFKSHPIFLHKQQPDDFSSLQELPEAYAWTSQLNEYPSFESLSCSESVPVIDLTDPNVVELVGNACKTWGIF
QATNHGVPQKLVDDMESTVRSLFSLPPQQKLKATRLPDGFSGYGFHRISAFCEKLTWSESFTTVGSPLEHFRQLWPQDYT
KFCCIAEEYEREMKRLAARLMWLMLGSLGISKEDIKWAGPRGEFEDASAVLQFNSYPACPDPDRTMGLAQHTDSTLISIV
HQSSNASGLQVFRQGEQGRGWLMVPPVPGAFVINVGDFIHMLSNGLYQNVLHRAVVNRSQHRVSVAYLYGPSENVQVSPL
SKLLGPSCPPLYPPLTWNEYLGTKAKLHNKALESLRLCAPLN
>Pyrbr_009356874.1_cds_XP_009355149.1_1
MPASASARVVPDAYEGNSVNVVLDKVPDDFNSLHELPDSYAWTTLNEHPSLESDSVPVVDLNDPNSLQLLGHACKTWGVF
QLTNHGIPQSLVHAMESAARSLFSLPAQQKLKVARSPGQISGYGFHLIAAFWDKQQWSECFTIVGSPLEHYAQLWPQDYT
KFCCITEEFEREIKRLASRLVWLMLASLGISKDDVEWDGPKGDDQNASAVFQFNSYPSCPDPDRTLGLVPHTDSSLVSIV
HQSNIDGLQVFREGTGWFTIQPVPGALVINVGDLMSILSNGLYSSVLHRVLVKRAQHRISLVYHYGPPAAVKIAPLAKLV
GPSNSPLYPPVTNWNEYISTKAKLKGKALPSLRLYDPLMK
>Pyrbr_009374694.1_cds_XP_009372969.1_1
MGAISDPYGAHLHHIIPIDFNTIQTLPESHVWHDHSDESSSRVPSADPLFVPVIDLMDPEAPSLMIQACEEWGIFQVIGH
GLTKLMDDVESEAEKLFGLPVDQKLKALRSPGGATGYGCPHISPFFDKHMWQEGFTIMGSPVDHAKQLWPQDYQGFCDTM
DDYQNQMKALAQKLIHIFFKSLDINFEEFDWLNDSGLSSPSTALQLNSYPPCPDPTRALGMATHTDTSLVTIVQQSKTSG
LQVFKDGAGWVLVQPIPGALTVNLGDYLHILSNGMFTSVRHRVVVNQQIQRFSMAYFYSPPRDFTVSPVLSRVLEKVPKY
RSLTVKEYVDIKGKHLEKAFSLIQN
>Pyrbr_009375801.2_cds_XP_009374076.2_1
MNSSISESFKTNPINLSHIIPLDFESVHALPDSHIWTHTKEVEVPVSKSICNMKSNPTPYNTPSLVCVPVIDLFNSNAAS
LVRRACEKWGVFQVTNHGIPMQLMKEAEFQTRRLFALPRDQKLRALRSPEGVTGYGLARISKNFPMLMWSEGFTIMGSPA
EHARQLWPRHHANFCGAMEEYQKEMKGLALKLIGLMLGSLGLNYEDVKWLKPKNRSGPRALLQLNSYPVCPDPTRAIGLA
PHTDSSLLTLLNQSSISGLQVLLDGIRWVPVHPIPGALVVNVGDLMHILSNGQFKSAVHRAVVNEVHHRISMAYFYGPPM
DVKISPLIDHNHPLYRPVTWKEYLEYKATHFDKALEVIRTDAEKLYQHTSDDFSFGQWPNCTY
>Pyrbr_009379228.1_cds_XP_009377503.1_1
MGAMADPYRAHLHHIIPIDFNSVQKLPESHVWHDISHESLFGVPSADPLPVPVIDLMDSEASSLMIQACETWGIFQVIGH
GLTKLMEDVEFEAEKLFGLPVDQKLKALRSPGGATGYGRPHISPFFDRHMWQEGFTIMGSPIDHAKQLWPQDYQGFCDTI
DDYQNQMKALAEKLIRIFFKSLNINFKELNWLNDSGLSSPGTALQLNSYPPCPDPTRAMGMAAHTDTSLVTIVQQSKTSG
LQVFKDGVGWVLVQPVPGALTVNLGDYLHILSNGMYTSVLHRAVVNQQIQRFSMAYFYAPPRDFTVSPVLSRVMGQMPKY
RSLTVKEYVDIKGKHFEKALSLIQI
>Pyrco_BartlettDH_GAOX.Chr15_1
MGAMADPYRAHLHHIIPIDFNSVQKLPESHVWHDISHESLFGVPSADPLPVPVIDLMDSEASSLMIQACETWGIFQVIGH
GLTKLMEDVEFEAEKLFGLPVDQKLKALRSPGGATGYGRPHISPFFDRHMWQEGFTIMGSPIDHAKQLWPQDYQGFCDTI
DDYQNQMKALAEKLIRIFFKSLNINFKELNWLNDSGLSSPGTALQLNSYRPCPDPTRAMGMAAHTDTSLVTIVQQSKTSG
LQVFKDGVGWVLVQPVPGALTVNLGDYLHILSNGMYTSVLHRAVVNQQIQRFSMAYFYAPPRDFTVSPVLSRVMGQMPKY
RSLTVKEYVDIKGKHLEKALSLIQI
>Pyrco_BartlettDH_GAOX.Chr7
MSSGKLSDAFKSHPIFLHKQHPHDFGSLQELPESYAWTSQLNEYPSFESLSCSESVPVIDLADPNVFELLGHACKTWGMF
QATNHGVPQKLVDDMEYTVRSLFSLPPQQKLKAARLPDGISGYGFHRISAFCEKLMWSESFTTVGSPLQHFCQLWPQDYT
KFSCVTEEYEKEMKRLAARLMWLMLGSLGISKEDIKWAGPRGEFEDASAALQLNSYPACPDPDRTMGLAQHTDSNLLSIV
HQSANASGLQVFQEGKDEGRGWLMVPPVPGAFVINVGDLIHILSNGLYQNPLHRAVVNRSQHRVSVAYLYGPPENAQLFP
LSKLLGPSCPPLYPPVTWNEYLGTKAKLNNKALQSLRLNAPLN
>Pyrco_BartlettDH_GAOX.Chr8
MGAISDPYEAHLHHIIPIDFNTIQTLPESHVWHDHSDESSSRVPSADPLFVPVIDLMDPEAPSLMIQACEEWGIFQVIGH
GLTKLMDDVESKAEKLFGLPVDQKLKALRSPGGATGYGRPHISPFFDKHMWHEGFTIMGSPVDHAKQLWPQDYQGFCDTM
DDYQNQMKALAQKLIHIFFKSLDINFEEFDWLNDSGLSSPSTALQLNSYPPCPDPTRALGMATHTDTSLVTIVQQSKTSG
LQVFKDGAGWVLVQPIPGALTVNLGDYLHILSNGMFTSVRHRVVVNQQIQRFSMAYFYSPPRDFTVSPVLSRVLEKVPKY
RSLTVKEYVDIKGKHLEKAFSLIQN
>Pyrco_BartlettDH_new_GAOX.Chr15_2
MMNMNSSISESFKTNPINLSHIIPLDFESVHALPDSHIWTHTKEVPTPYNTPSLVCVPVIDLFDSNAASLVHRACEKWGV
FQVTNHGIPMHLMKEAEFQTRRLFALPRDQKLRALRSPEGVTGYGLARISKNFPKLMWSEGFTIMGSPAEHARQLWPRHH
ANFCGAMEEYQKEMKGLALKLIGLMLGSLGLNYEDVKWLKPKNRSRPRAFLQLNSYPVCPDPTRAMGLAPHTDSSLLTLL
NQSSISGLQVLVDGIWWVPVHPIPGALVANVGDLMHILSNGQFKSAVHRAVVNEVHHRISMAYFYGPPTDVKISPLIDHN
HPLYQPVTWKEYLEYKATHF
>Pyrco_BartlettDH_new_GAOX.Chr17
MPARLSDAFKSHPVNLQLKHPDFNSLHELPDSYAWTNNDDHYPSSLSSFGVDDSVPVIDLSEPNALKLTGHACKTWGVFQ
VTNHGIPQKLLDDIESAGKSLFSLPVEQKLKAARPPDGISGYGFARISSFFRKLMWSEGFTIVGSPVDHFRQLWPQDYEK
FCNIIEEYEKEMKRLAGRLMWLMLGSLGISPEDVKWAGSKGEFKGASAALQLNSYPACPEPDRAMGLAAHTDSTLLTILY
QNNTSGLQVLRDGTGWVTVPPMPGALVVNVGDLIHILSNGVYPSVLHRAVVNRTQHRLSIAYLFGPPASVQISPLSKLVG
PSHPPLYRPITWNEYLGTKAKHFNKALSSVRLCAPLSSLADVNDHNSVKV
>Pyrco_BartlettDH_new_GAOX.Chr2_1
MSSGKLSDAFKSHPIFLHKQQPDDFSSLQELPESYAWTSQLNEYPSFESLSCSESVPVIDLTDPNVVELVGHACKTWGMF
QATNHGVPQKLVDDMESTVRSLFSLPPQQKLKAARLPDGFSGYGFHRISAFCEKLMWSESFTTVGSPLEHYRQLWPQDYT
KFCCIAEEYEREMKRLAARLMWLMLGSLGISKEDIKWAGPRGEFEDASAVLQFNSYPACPDPDRTMGLAQHTDSTLISIV
HQSSNASGLQVFRQGEEGRGWLMVPPVPGAFVINVGDFIHMLSNGLYQNVLHRAVVNRSQHRVSVAYLYGPSENVQVSPL
SKLLGPSCPPLYPPLTWNEYLGTKAKLHNKALESLRLCAPLN
>Pyrco_BartlettDH_new_GAOX.Chr2_2
MSSGKLSDAFKSHPIFLHKQQPDDFSSLQELPESYAWTSQLNEYPSFESLSCSESVPVIDLTDPNVVELVGHACKTWGMF
QATNHGVPQKLVDDMESTVRSLFSLPPQQKLKAARLPDGFSGYGFHRISAFCEKLMWSESFTTVGSPLEHYRQLWPQDYT
KFCCIAEEYEREMKRLAARLMWLMLGSLGISKEDIKWAGPRGEFEDASAVLQFNSYPACPDPDRTMGLAQHTDSTLISIV
HQSSNASGLQVFRQGEEGRGWLMVPPVPGAFVINVGDFIHMLSNGLYQNVLHRAVVNRSQHRVSVAYLYGPSENVQVSPL
SKLLGPSCPPLYPPLTWNEYLGTKAKLHNKALESLRLCAPLN
>Pyrco_BartlettDH_new_GAOX.Chr9
MHARLSDAFKSHPVNLQLKHPDFNSLHELPDSYAWTNNDDHYPSFLTSFGADDSVPVIDLSDTNALKLTGHACKTWGVFQ
VTNHGIPQKLLDDIESAGKSLFSLPVQQKLKAARSPDGISGYGFARISSFFKKLMWSEGFTIVGSPVDHFRQLWPQDYDK
FCNIIEEYEKEMKMLAGRLMWLMLGSLGISMEDIKWAGSKGEFKGASAALQLNSYPACPEPDRAMGLAAHTDSTLLTILY
QSNTSGLQVLGEGTGWVTVPPMPGALVINVGDLFHILSNGLYPSVLHRAVVNRTQHRLSIAYLFGPPASIQISPLSKLVG
PSHPPLYRPISWNEYLGTKAKHFNKALSSVRLCAPLNSLVDVNDHNSVKVG
>Pyrco_Bartlett_015811.1
MSSGKLSDAFKSHPIFLHKQHPHDFGSLQELPESYAWTSQLNEYPSFESLSCSEPVPVIYIADPNVFGLVGHACKTWGMF
QATNHGVPQKLVDDMEYTVRSLFSLPPQQKLKAARLPDGISGYGFHRISAFCEKLMWSESFTTVGSPLQHFCQLWPQDYT
KFCCVTEEYEKEMKGLAARLMWLMLGSLGISKEDIKWAGPRGEFEDASAALQLNSYPACPDPDRTMGLAQHTDSNLLSIV
HQSANASGLQVFREGKDEGRGWLMNPLHRAVVNRSQHRVSVAYLYGPPENARLFPLSKLLGPSCPPLYPPVTWNEYLGTK
AKLNNKALQSLRLNAPLN
>Pyrco_Bartlett_027422.1
MGAISDPYEAHLHHIIPIDFNTIQTLPESHVWHDHSDESSSRVPSADPLFVPVIDLMDPEAPSLMIQACEEWGIFQVIGH
GLTKLMDDVESKAEKLFGLPVDQKLKALRSPGGATGYGRPHISPFFDKHMWHEGFTIMGSPVDHAKQLWPQDYQGFCDTM
DDYQNQMKALAQKLIHIFFKSLDINFEEFDWLNDSGLSSPSTALQLNSYPPCPDPTRALGMATHTDTSLVTIVQQSKTSG
LQVFKDGAGWVLVQPIPGALTVNLGDYLHILSNGMFTSVRHRVVVNQQIQRFSMAYFYSPPRDFTVSPVLSRVLEKVPKY
RSLTVKEYVDIKGKHLEKAFSLIQN
>Pyrco_Bartlett_029611.1
MHARLSDAFKSHPVNLQLKHPDFNSLHELPDSYAWTNNDDHYPSFLTSFGADDSVPVIDLSDTNALKLTGHACKTWGVFQ
VTNHGIPQKLLDDIESAGKSLFSLPVQQKLKAARSPDGISGYGFARISSFFKKLMWSEGFTIVGSPVDHFRQLWPQDYDK
FCNIIEEYEKEMKMLAGRLMWLMLGSLGISMEDIKWAGSKGEFKGASAALQLNSYPACPEPDRAMGLAAHTDSTLLTILY
QSNTSGLQVLGEGTGWVTVPPMPGALVINVGDLFHILSNGLYPSVLHRAVVNRTQHRLSIAYLFGPPASIQISPLSKLVG
PSHPPLYRPISWNEYLGTKAKHFNKALSSVRLCAPLNSLVDVNDHNSVKVG
>Pyrco_Bartlett_030396.1
MGAMADPYRAHLHHIIPIDFNSVQKLPESHVWHDISHESLFGVPSADPLPVPVIDLMDSEASSLMIQACETWGIFQVIGH
GLTKLMEDVEFEAEKLFGLPVDQKLKALRSPGGATGYGRPHISPFFDRHMWQEGFTIMGSPIDHAKQLWPQDYQGFCDTI
DDYQNQMKALAEKLIRIFFKSLNINFKELNWLNDSGLSSPGTALQLNSYRPCPDPTRAMGMAAHTDTSLVTIVQQSKTSG
LQVFKDGVGWVLVQPVPGALTVNLGDYLHILSNGMYTSVLHRAVVNQQIQRFSMAYFYAPPRDFTVSPVLSRVMGQMPKY
RSLTVKEYVDIKGKHLEKALSLIQI
>Pyrco_Bartlett_031390.1
MGRKDDSVPVIDLSEPNVLKLTGHACKTWGVFQVTNHGIPQKLLDDIESAGKSLFSLPVEKKLKAARPPDGISGYGFARI
SSFFRKLMWSEGFTIVGSPVDHFRQLWPQDYEKFWQNANFFTIMQVAKELNIIEEYEKEMKRLAGRLMWLMLGSLGISPE
DVKWAGSKGEFKGASAALQLNSYPACPEPDRAMGLAAHTDSTLLTILYQNNTSGLQVLRDGTGWVTVPPMPGALVVNVGD
LIHILSNGVYPSVLHRAVVNRTQHRLSIAYLFGPPASVQISPLSKLVGPSHPPLYRPITWNEYLGTKAKHFNKALSSVRL
CAPLSSLADGTYVIDETDPKLMKSMDNMFKRYQGKDKRHDQSSSQSGINGIRLGSWMNMDGDKAIRLKSHDCHVILQCLL
PVDDPKGVNGLNVVQKIDHRNVYAILDLDHVDDDGNSFTEQWPESLIEIGVETLWDTNLVQEPFQIAGVVEIEIPIESII
INLGDLSRYNAAEVANDDSDIPINEEE
>Pyrco_Bartlett_031394.1
MKRLAARLMWLMLGSLGISKEDIKWAGPRGEFEDASAVLQFNSYPACPDPDRTMGLAQHTDSTLISIVHQSSNASGLQVF
RQGEEGRGWLMVPPVPGAFVINVGDFIHMLSNGLYQNVLHRAVVNRSQHRVSVAYLYGPSENVQVSPLSKLLGPSCPPLY
PPLTWNEYLGTKAKLHNKALESLRLCAPLN
>Pyrco_Bartlett_031395.1
MPASASAGVVPDAYEGNSVNVVLDKVPDDFNSLHELPDSYAWTTLNEHPSLESDSVPVVDLNDPNSLQLLGHACKTWGVF
QLTNHGIPQSLVHAMESAARSLFSLPAQQKLKVARSPGQISGYGFHLIAAFWDKQQWSECFTIVGSPLEHYAQLWPQDYT
KFCCITEEFEREIKRLASRLMWLMLASLGISKDDVEWDGPKGDDQNASAVFQFNSYPSCPDPDRTLGLVPHTDSSLVSIV
HQSNIDGLQVFREGTGWFTIQPVPGALVINVGDLMSILSNGLYSSVLHRVLVKRAQHRISLVYHYGPPAAVKIAPLAKLV
GPSHPPLYPPVTNWNEYISTKAKLKGKALPSLRLYDPLMK
>Pyrco_Bartlett_035223.1
MSSGKLSDAFKSHPIFLHKQQPDDFSSLQELPESYAWTSQLNEYPSFESLSCSESVPVIDLTDPNVVELVGHACKTWGMF
QATNHGVPQKLVDDMESTVRSLFSLPPQQKLKAARLPDGFSGYGFHRISAFCEKLMWSESFTTVGSPLEHYRQLWPQDYT
KFWYVRMHARITPATNNYIYII
>Pyrco_Danjou_GA3OX.Chr17
MPARLSDAFKSHPVNLQLKHPDFNSLHELPDSYAWTNNDDHYPSSLSSFGVDDSVPVIDLSEPNALKLTGHACKTWGVFQ
VTNHGIPQKLLDDIESAGKSLFSLPVEQKLKAARPPDGISGYGFARISSFFRKLMWSEGFTIVGSPVDHFRQLWPQDYEK
FLNIIEEYEKEMKRLAGRLMWLMLGSLGISPEDVKWAGSKGEFKGASAALQLNSYPACPEPDRAMGLAAHTDSTLLTILY
QNNTSGLQVLRDGTGWVTVPPMPGALVVNVGDLIHILSNGVYPSVLHRAVVNRTQHRLSIAYLFGPPASVQISPLSKLVG
PSHPPLYRPITWNEYLGTKAKHFNKALSSVRLCAPLSSLADVNDHNSVKVV
>Pyrco_Danjou_GA3OX.Chr2_1
MPSASVPDAYEGNSVNVVLDKVPDDFNSLHELPDSYAWTTLNEHPSLESDSVPVVDLNDPNALQLLGHACKTWGVFQLTN
HGIPQSLVHAMESAARSLFSLPAQQKLKVARSPGQISGYGFHLIAAFWDKQQWSECFTIVGSPLEHYAQLWPQDYTKFGC
ITEEFEKEIKRLASRLMWLMLASLGISKDDVEWDGPKGDDQNASAVFQFNSYPSCPDPDRTLGLVPHTDSSLVSIVHQSN
IDGLQVFREGTGWFTIKPVPGALVINVGDLMSILSNGLYSSVLHRVLVKRAQHRISLVYHYGPPAAVKIAPLAKLVGPSH
PPLYPPVTWNEYISTKAKLKGKALPSLRLYDPLMK
>Pyrco_Danjou_GA3OX.Chr2_2
MSSGKLSDAFKSHPIFLHKQQPDDFSSLQELPESYAWTSQLNEYPSFESLSCSESVPVIDLTDPNVVELVGHACKTWGMF
QATNHGVPQKLVDDMESTVRSLFSLPPQQKLKAVRLPDGFSGYGFHRISAFCEKLMWSESFTTVGSPLEHFRQLWPQDYT
KFCCIAEEYEREMKRLAARLMWLMLGSLGISKEDIKWAGPRGEFEDASAVLQFNSYPACPDPDRTMGLAQHTDSTLISIV
HQSSNASGLQVFRQGEEGRGWLMVPPVPGAFVINVGDFIHMLSNGLYQNVLHRAVVNRSQHRVSVAYLYGPSENVQVSPL
SKLLGPSCPPLYPPLTWNEYLGTKAKLHNKALESLRLRAPLN
>Pyrco_Danjou_GA3OX.Chr7
MSSGKLSDAFKSHPIFLHKQHPDDFSSLQELPESYAWTSQLNEYPSFESLSCSESVPVIDLADPNVFGLVGHACKTWGMF
QATNHGVPQKLVDDMEYTVRSLFSLPPQQKLKAARLPDGISGYGFHRISAFCEKLMWSESFTTVGSPLQHFCQLWPQDYT
KFCCVTEEYEKEMKRLAARLMWLMLGSLGISKEDIKWAGPRGEFEDASAALQLNSYPACPDPDRTMGLAQHTDSNLLSIV
HQSANASGLQVFQEGKDEGRGWLMVPPVPGAFVINVGDLIHILSNGLYQNPLHRAVVNRSQHRVSVAYLYGPPENAQLFP
LSKLLGPSCPPLYPPVTWNEYLGTKAKLNNKALQSLRLNAPLN
>Pyrco_Danjou_GA3OX.Chr8
MGAISDPYEAHLHHIIPIDFNTIQTLPESHVWHDHSDESSSRVPSADPLFVPVIDLMDPEAPSLMIQACEEWGIFQVIGH
GLTKLMDDVESEAEKLFGLPVDQKLKALRSPGGATGYGRPHISPFFDKHMWQEGFTIMGSPVDHAKQLWPQDYQGFCDTM
DDYQNQMKALAQKLIHIFFKSLDINFEEFDWLNDSGLSSPSTALQLNSYPPCPDPTRALGMATHTDTSLVTIVQQSKTSG
LQVFKDGAGWVLVQPIPGALTVNLGDYLHILSNGMFTSVRHRVVVNQQIQRFSMAYFYSPPRDFTVSPVLSRVLEKVPKY
RSLTVKEYVDIKGKHLEKAFSLIQN
>Pyrco_Danjou_GA3OX.Chr9
MHARLSDAFKSHPVNLQLKHPDFNSIRELPDSYAWTNNDDHYPSFLTSFGADDSVPVIDLSDTNALKLTGHACKTWGVFQ
VTNHGIPQKLLDDIESAGKSLFSLPVQQKLKAARSPDGISGYGFARISSFFKKLMWSEGFTIVGSPVDHFRQLWPQDYDK
FCNIIEEYEKEMKMLAGRLMRLMLGSLGISMEDIKWAGSKGKFKGASAALQLNSYPACPEPDRAMGLAAHTDSTLLTILY
QSNTSGLQVLREGTGWVTVPPMPGALVINVGDLFHILSNGLYPSVLHRAVVNRTQHRLSIAYLFGPPASIQISPLSKLVG
PSHPPLYRPISWNEYLGTKAKHFNKALSSVRLCAPLNSLVDVNDHNSVKVG
>Pyrco_Danjou_new_GA3OX.Chr15_1
HLHHIIPIDFNSVQKLPESHVWHDISHESLFGVPSADPLPVPVIDLMDSEASSLMIQACETWGIFQVIGHGLTKLMEDVE
FEAEKLFGLPVDQKLKALRSPGGATGYGRPHISPFFDRHMWQEGFTIMGSPIDHAKQLWPQDYQGFCDTIDDYQNQMKAL
AEKLIRIFFKSLNINFKELNWLNDSGLSSPGTALQLNSYPPCPDPTRAMGMAAHTDTSLVTIVQQSKTSGLQVFKDGVGW
VLVQPVPGALTVNLGDYLHILSNGMYTSVLHRAVVNQQIQRFSMAYFYAPPRDFTVSPVLSRVMGQMPKYRSLTVKEYVD
IKGKHLEKALSLIQI
>Pyrco_Danjou_new_GA3OX.Chr15_2
MMNMNSSISESFKTNPINLSHIIPLDFESVHALPDSHIWTHTKEVEVPVSKSICNVKSNSTSYNTSSLVCVPVIDLFDSN
AASLVRRACEKWGVFQVTNHGIPMHLTKEAEFQTRRLFALPRDQKLQALRSPEGVTGYGLARISKNFPKLMWSEGFTIMG
SPAEHARQLWPRHHGNFCGAMEEYQKEMKGLALKLIGLMLGSLGLNYEDVKWLKPKNRSRPRALLQLNSYPVCPDPTRAM
GLAPHTDSSLLTLLNQSSISGLQILVDGIWWVPVHPIPGALVVNVGDLMHILSNGQFKSAVHRAVVNEVHHRISMAYFYG
PPTDVKISPLIDHNHPLYQPVTWKEYLEYKATHFDKALEVIRTDAQKLYQHTSDDFSFGQWPNCTY
>Pyrusco0g013630.1
MHARLSDAFKSHPVNLQLKHQDFNSLHELPDSYAWTNNDDLYPSFLTSFGADDSVPVIDLSDTNALKLTGHACKTWGVFQ
VTNHGIPQKLLDDIESAGKSLFSLPVQQKLKAARSPDGISGYGFARISSFFKKLMWSEGFTIFGSPVDHFRQLWPQDYDK
FCNIIEEYEKEMKMLAGRLMWLMLGSLGISMEDIKWAGSKGEFKGASAALQLNSYPACPEPDRAMGLAAHTDSTLLTILY
QSNTSGLQVLREGTGWVTVPPMPGALVINVGDLFHILSNGLYPSVLHRAVVNRTQHRLSIAYLFGPPASLQISPLSKLVG
PSHPPLYRPISWNEYLGTKAKHFNKALSSVRLCAPLNSLVDVNDHNSVKVG
>Pyrusco0g020780.1
MSSGKLSDAFKSHPIFLHKQHPHDFGSLQELPESYAWTSQLNEYPSFESLSCSESVPVIDLADPNVFELLGHACKTWGMF
QATNHGVPQKLVDDMEYTVRSLFSLPPQQKLKAARLPDGISGYGFHRISAFCEKLMWSESFTTVGSPLQHFCQLWPQDYT
KFCCVTEEYEKEMKRLAARLMWLMLGSLGISKEDIKWAGPRGEFEDASAALQLNSYPACPDPDRTMGLAQHTDSNLLSIV
HQSANASGLQVFQEGKDEGRGWLMVPPVPGAFVINVGDLIHILSNGLYQNPLHRAVVNRSQHRVSVAYLYGPPENAQLFP
LSKLLGPSCPPLYPPVTWNEYLGTKAKLNNKALQSLRLNAPLN
>Pyrusco0g020790.1
MLKSARVVPDAYEGNSVNVALDQHPSQDPDSVPVVNLNDPNAWGAFQLTYHGIPQSLVHDMESAARSLFSLPAHQKLKAA
RSPGQMSGYGFHLIAAFWDKQHIEKICITEEFEKEIKRLASRLMWLMLTLLRISKDNVVQKLNSYLSCPDPDRALDLVPH
TDSNLGTGWFAILVVYVGDLMSILSNGSYSTVKIAPLPQPVGPSHPPLHRPVTNWNEYIDTKAKLKDKALPSLRLYDPLM
K
>Pyrusco0g031900.1
MPARLSDAFKSHPVNLQLKHPDFNSLHELPDSYAWTNNDDHYPSSLSSFGVDDSVPVIDLSEPNALKLTGHACKTWGVFQ
VTNHGIPQKLLDDIESAGKSLFSLPVEQKLKAARPPDGISGYGFARISSFFRKLMWSEGFTIVGSPVDHFRQLWPQDYEK
FCNIIEEYEKEMKRLAGRLMWLMLGSLGISPEDVKWAGSKGEFKGASAALQLNSYPACPEPDRAMGLAAHTDSTLLTILY
QNNTSGLQVLRDGTGWVTVPPMPGALVVNVGDLIHILSNGVYPSVLHRAVVNRTQHRLSIAYLFGPPASVQISPLSKLVG
PSHPPLYRPITWNEYLGTKAKHFNKALSSVRLCAPLSSLADVNDHNSVKVV
>Pyrusco2g007960.1
MESAARSLFSLPAQQKLKVARSPGQISGYGFHLIAAFWDKQQWSECFTIVGSPLEHYAQLWPQDYTKFCCITEEFEREIK
RLASRLVWLMLASLGISKDDVEWDGPKGDDQNASAVFQFNSYPSCPDPDRTLGLVPHTDSSLVSIVHQSNIDGWQVFREG
TGWFTIQPVPGALVINVGDLMSILSNGLYSSVLHRVLVKRAQHRISLVYHYGPPAAVKIAPLAKLVGPSHPPLYPPDVRF
MNIPFS
>Pyrusco2g007970.1
MSSGKLSDAFKSHPIFLHKQQPDDFSSLQELPESYAWTSQLNEYPSFESLSCSESVPVIDLTDPNVVELVGNACKTWGIF
QATNHGVPQKLVDDMESTVRSLFSLPPQQKLKAARLPDGFSGYGFHRISAFCEKLTWSESFTTVGSPLEHFRQLWPQDYT
KFCCIAEEYEREMKRLAARLMWLMLGSLGISKEDIKWAGPRGEFEDASAVLQFNSYPACPDPDRTMGLAQHTDSTLISIV
HQSSNASGLQVFRQGEEGRGWLMVPPVPGAFVINVGDFIHMLSNGLYQNVLHRAVVNRSQHRVSVAYLYGPSENVQVSPL
SKLLGPSCPPLYPPLTWNEYLGTKAKLHNKALESLRLCAPLN
>Pyrusco2g008070.1
MSQNVPLFANNQANLHSNQAGQQANQNQQNLGLPPVQGTQGNNSNSNGGYNSNSNWKHSPSRNFAKNQTNHQGGFQNPQS
HHMKNAKGKFTFRNGHKGKGLRNESEGKFALANSSNQGKQGKRSLSLSYTEQEIERWREERRKHYPSKSNIEKKISEKMI
NSEVIEREANIRRELPDSYAWTTLNEHPSLESDSVPVVDLNDPNSLQLLGHACKTWGVFQLTNHGIPQSLVHAMESAARS
LFSLPAQQKLKVARSPGQISGYGFHLIAAFWDKQQWSECFTIVGSPLEHYAQLWPQDYTKFCCITEEFEREIKRLASRLV
WLMLASLGISKDDVEWDGPKGDDQNASAVFQFNSYPSCPDPDRTLGLVPHTDSSLVSIVHQSNIDGLQVFREGTGWFTIQ
PVPGALVINVGDLMSILSNGLYSSVLHRVLVKRAQHRISLVYHYGPPAAVKIAPLAKLVGPSHPPLYPPVTNWNEYISTK
AKLKGKALPSLRLYDPLMK
>Pyrusco7g003000.1
MPKSARVVPDAYEGNSVNVVLDQVPDELNSLHDHACKAWGAFQLTDHGIPQSLVHDMESAARSLFSLPAHQKLKAARSPE
FEKEIKRLASRLMWLMLTLLRISKDNVVQKLNSYPSCPDPDRALDLVPHTDSNLGTGWFAILVVYVGDLMSILSNGLYSS
VLPVKVAPLPQPVGPSHPPLHRPVTNWNEYIDTKAKLKDKALPSLRLYDPLMK
>Pyrusco8g017420.1
MGAISDPYEAHLHHIIPIDFNTIQTLPESHVWHDHSDESSSRVPSADPLFVPVIDLMDPEAPSLMIQACEEWGIFQVIGH
GLTKLMDDVESEAEKLFGLPVDQKLKALRSPGGATGYGRPHISPFFDKHMWHEGFTIMGSPVDHAKQLWPQDYQGFCDTM
DDYQNQMKALAQKLIHIFFKSLDINFEEFDWLNDSGLSSPSTALQLNSYPPCPDPTRALGMATHTDTSLVTIVQQSKTSG
LQVFKDGAGWVLVQPIPGALTVNLGDYLHILSNGMFTSVRHRVVVNQQIQRFSMAYFYSPPRDFTVSPVLSRVLEKVPKY
RSLTVKEYVDIKGKHLEKAFSLIQN
>Rosch_v2.0_Chr1g0337591
MLSPSTGSVKTLPDSYVWPEYYEVYSGSDQPSIPVIDLMDPNATELIIQACETWGIFQLIGHGIPRKLVEDVESEVHSLF
ALPADQKLKTLRTSGGASSGYGNPPSQALLPRKLWYEGFTIMGSPVDQARVLWPHDYQGFRNTMNGYQKQVKALVEQLIR
IIFKFLSISKEEVNWFDDPSNTCNAALQLNSHPPCPDPTRAVGLAPHTDSSLFTILHSWIEGLQIFKDGVGWITVQPIPD
ALTMNLGDFLHILSNGRFVSVLHRAAVNQKYHRISVAYIRSPPTNFIVSPLLSKTFADSGQVPKYHPVTLKECRGLKAKH
FQAALSFVKT
>Rosch_v2.0_Chr1g0337611
MATPSDQTSKHIIPLDFNSVKSVPDSFVWLQTNAIQSNDGLSIPVIDLMDPNAPKLIVEACETWGVFHLKDHGIPTKIME
DVNSEARKLFDLPIDQKLKAVRSPDGQSGYGIVPMQSLFSTFMWHEGLTILGSAIDHAKVLWPNDYQQFCDIIDDYQRQM
KALAEKLMRILFKALSIPLEDVNWFDDPTNSSGCNLALQLNSYPPCPEPTRTLGLAPHTDTSVVTILRAKTSGLQVFKDG
VGWIPVEPNPDALIVNLGDFTRILSNGRFISVLHRVVAKPIQRYSMGYFFRPPMDFDVSPLLSKDLGQGHVPRYRPVTAK
EYLALKAKHLEKAFSLIEN
>Rosch_v2.0_Chr2g0089681
MLLTIDYQILVMLPCVYDHFDPEDAYSCSNVMEEYQKKMKGLCGKLIRLLLGSLGLDQEDVKWLNRPKKSGRNFPQVLQL
NSYPVCPDPSRAMGLAPHTDSSIFTVLNQSNISGLQVFKDGIGWVPVHPVPGALVVNVGDLLHILSNGRFKTAVHRAVVN
ELYHRISIAYFYSPPYDVKISPPMKLIDQDHPPLYRPVTWKEYLGIKGTHFNRALDLIRNDTDQAPYMHE
>Rosch_v2.0_Chr2g0089691
MSSTTTRNLSHIVPLDFNSIHTLPDSHTWDSSTDHHPFTELVPIIDLLDPNAASLIQLASEQWGVFQVTNHGIPMNLIQE
AELQARGLFELPRDQKLQALRSPESLTGYGRARISANFAKLMWSEGFTMIGSPLKHAAQLWPDDHSVQTYFWYVFVA
>Rosch_v2.0_Chr2g0089721
MSSTTTRNLSHIVPLDFNSIHTFPDSHTWDSSTDHHPFTELVPIIDLLDPNAASLIQLASEQWGVFQVTNHGIPMNLIQE
AELQARGLFELPGDQKLQALVDQKLQALVVNVGDLMHMLPNGRFKTAVHRAVVNELYHRISIASFYSPPYDVKISPPMKL
IDQDHPPLYQPVTWKEHLGTKGTHFNRALDLMRNDTKHHTCMNRKPTQHTFF
>Rosch_v2.0_Chr2g0137231
MPVRISDAFQSHPHKHYPADFNSLHELPDSYAWTHQLDEYPSLDSSFGSELCVPIIDLTHQNVLKLTGHACKTWGVFQVT
NHGIPEKLLHDIESTCRSLFSLPVQQKLKAARPADGISGYGIHRISSFFQKLMWSEGFTIAGSPLEHFRLLWPQDYNKFC
CMVEEYEKEMKRLAGKLMWLILGSLGIPKEDVIWAGPKGDFEDASNAIQLNSYPACPDPNRAMGLAEHTDSTLLSIIHQT
NISGLQVLHEGAGWLTVPPVPGALVVNIGDLTHILSNGVYHNVLHRAIVNRSQQRLSIAYLYGPPASVQISPQSKLVTPS
HPPLYRPITWKEYLAIKGKLYNKALSTIKLYDPLNDQMD
>Rosch_v2.0_Chr6g0312151
MATPEEAYMRIIPLDFGSAKSVPDSFVWPQASDEVHSSDGLTIPVIDLTDPNAPQLITEACQTWGILQLKGHGIPTKLME
DMESECERLFSLPTDQKMKALRSPGGSTGYGIVPMQSLFSTTMWHEGLTIMGSAIDHARLLWPNDYQRFCDKIDDYQKQM
KALAEQLMRILFKAMSIPVKEVNWFDDPTNSSGCNLALQLNSYPPCPDPTRTLGLAPHTDTSIVTLLQAKTSGLQVFKDG
VGWVAVKPLPNALIVHLGDFTRILSNGQFISVLHRVVVKPIQRYSVGYFFRPPMDFAVSPLLSKDLGPEQVPRYRSVTAK
EYLDLKARHLEKAFSLIEN
>Rosch_v2.0_Chr6g0312861
MGALSDSSRNHIIPLDFASVQTVPESHVWSESDDEYRCPPGVRSGTADPCLSVPVINLWDPNASELIFEACEKWGVFQLT
GHGIPAKLMEEVESKTQRLFSLPVDQKLKVLRSPGGGTGYGRAVISPFFPKHMWHEGFTIRGPPADHAKQLWPHDFEEFC
ETMDDYQKQMKALIEQLIHIILKSLNINPQQLNWLKSHCSGHETSTTPGTALQLNSYPPCPNPNRTMGLAQHTDTSLITI
LQAQTSGLQIFRDDVGWISVQPVRGALTVNIGDFLHVLSNGRIVSVLHRVVVNPVQRFSVAYFYAPPSDFVVSPLLSKAL
GDSGQGTVARYRTVTAKEFIDMKGKHLDRALSLIKT
>Rosch_v2.0_Chr6g0312871
MEDMESERERLFSLPTDQKNEGLKISRRGVQDTASPIYAVLVFHHHLNSYPPSPEPTRTLGLAGPSHRHLHGSIVTILRA
KTSGLQVFKDGVGWIPVEPKNDALIVNLGDFTRILSNGRFISVLHRVVVKPVGVVACQLSLFRVCLI
>Rosch_v2.0_Chr7g0236321
MSSKLTDVFASHPLYLHQEHPDDFKSLHELPDQYKWTRVHEYPSLDSPTLKSVTIIDLNDPNAIQLIGHACKTWGIFQVT
NHGVPQKLVDDIESATRCLFTLPMEQKLKAARPPTGFSGYGFHRISAFCEKLMWSEGFTIVGSPLEHFHQLWPEDYLKFC
SIFEEYEKEMKKLAERLMWLMLGSLGVFKEDVKWANPNSELEAASAALQLNSYPACPNPDQAMGLVDHTDSNLLSIVHQG
NISGLQVLRDGGWIMIPPIPSALVINVGDLIHILSNGLYHNVFHRAVVNRTHHRVSVAYLYGPPISAEISPLSKLVGPSH
PPLYPSVTWKEYLGIKAKFNNKTLLSLRLDDTSPK
>Ruboc_01_G07640
MESLKTNTNQNLSHIVPLDFNSVLTLPESHTWASSTEHHPVTDSSVPVIDLLDPNAACLIRQASEQWGVFQVTNHGIPMK
LMKEAELQARGLFELPRDRKLRALRSEEGLTGYGRARISANYSKLMWSEGFTIMGSPLEHATQLWPDNHSVQTHFCNVME
EYQKKMKGVCGKMIWLMLASLGLDHEDVKWLTGPKKNCRYHPQALQLNSYPVCPDPTRAMGLAPHTDSSLLTLLNQSSIS
GLQVLKDGVGWVPVHPTAGALVVSVGDLMHILSNGRLKSTMHRAVVNKVHHRISIAYFYGPPHDMKISPSMKLIDQDHPP
LYRPVTWKEYLGIKATHFNRALESIRNDVDEAPYIY
>Ruboc_02_G34981
MGALSDSSRNHIIPLDFGSIQTVPESHVWSESDDEYRYPYGVHSGTTNSCFSVPVIDLRDPNAPELITEASEKWGVFQLT
GHGIPTELMEEVESETRRLFSLPVDRKLKALRSPGGATGYGQAMISPFFPKHMWHEGFTIMGSATDHAKQLWPHDFEVFS
ETMDDYQKQMKALIEQLIHIILKSLDINSQQLNWVKNDHSSGHEATTPGTALQLNSYPPCPDPNRAMGLAQHTDTSLVTI
LQAQTSGLQIFRDDVGWISVQPVRGALTVNLGDFIHILSNGRFVSVLHRVVVNPVQRFSVAYFYYPPWDFVVSPLLSRSL
GDSGQIVARYHLLMATPEEAYKRIIPLDFGSVQTVPDSFVWPQASDGVQSGDGLTIPIIDLMDPNSPQLITEACETWGIF
QLKGHGIATKLMEDMESECERLFSLPTDQKMKALRSPGGRMTGYGIAPIQPLFSTTMWHEGFTIMGDKIDDYQKQMKALA
EKLMRILFKALNIPVEEVSWFDDPTNSSGCSLALQLNSYPPCPDPTRTLGLAPHTDTSIVTLLQAQTSGLQVFKDGVGWF
AVQPLPDALIVNLGDFTRILSNGRFISVLHRVVVKPIQRYSAAYFFRPPMDFAVSPLLSKDLGPGQVPRFPYKHIIPLDF
NSVKSLPDSFVWLESDAIPSSDGLSIPVIDLMDPNAPKLITQACETWGIFHLKGHGIPTELMEDVESEARKLFDLPIDQK
LKVIRSPDGQSGYGIAPIQSLFSTFMWHEGFCILGSASDQAKKQMKASAEKLMRILFKALNIPVEEVNWFDDPTNSSGCS
LALQLNSYPPCPDPTRALGLAPHTDTSLVTLLQAKTSGLQVFKDGVGWFAVQPSPDPDALTVNLGDFTRILSNGRFISVL
HRVMVKPIQRYSVAYFFRPPMDFSVSPLLSKDLGPGQVPRFRSVTAKDLYTMGTPADQAYKHVIPLDFGSVKTMPDSFVW
PESESDKVYSGTDQPSIPVIDLTDPNASKLIIQACETWGIFQLTGHGIPRKLMEEVESEAKKLFDLPAEQKLKTLRTPGG
PSTGYGNPPSQASLPRKLWQEGFTIMGSPVDQARVLWPHDYQGDTMNEYQKQMNALVLKLIRLIFKYLSISEEEVNWFDD
PANMCTAALHLNSYPPCPDPTRALGLPPHTDSSLLTILHTPTEGLQIFQDGVGWIQLQAKPDALTVNLGDFLHILSNGRF
VSVLHRVMVNQKFHRISMAYHNWPPMNFLVSPLLSKTLADSGQVPKYRPITLKEYHGIKAKHFQHAYINVP
>Ruboc_06_G16846
MPVRISDAFQSHPINLHPHKHCPDFNSLHELPDSYAWTHQLDEYPSLDSSFGSELCVPIIDLKDPNALRLVGHACKTWGV
FQVTNHGIPLKLLHNIESTCRSLFSLPVQQKLKAARQPDGISGYGIHRISSFFQKLICMVEEYEKEMKRLAGRLMWLIFG
SLGISKEDVKWAGPKGEFEEASNALQLNSYPTCPDPDRAMGLAEHTDSTLLSIIHQTNISGLQVLRDRAGWLTVPPVPGA
LVVNIGDLTHILSNGLYRNVLHRAMVNRTQQRLSIAYLYGPPTNIQISPESKLVSPSHPPLYRPVAWKEYLAIKGKLYKK
ALSSIKLYDPLNDEMD
