# Supplementary material for: Building a foundation for gene family analysis in Rosaceae genomes with a novel workflow: A case study in Pyrus architecture genes
Source: Front Plant Sci. 2022 Nov 14;13:975942. doi: 10.3389/fpls.2022.975942 (PMC9702816; doi:10.3389/fpls.2022.975942)
Supplement: Supplementary file 1 [file DataSheet_1.zip › SupFiles/SupFile1_gene_familiy_sequences/3163.faa]

>gnl_Ambtr_v1.0_evm_27.model.AmTr_v1.0_scaffold00036.59
MAFMEGFLLPLFRVTSPYFSIRNLFERWVPLICTVIAIVVGIIYVYFSAPSWRVRAVPGHPTRWFLGHLHLLAKHGPGVFSVLAKEYGPIYRFHMGRQPLVIIADAELCREAGIKKFKDLPNRSIPSPISASPLHLKGLFFSRGSRWSIMRNTITSLYQPSHLASLIPTMHFFIASASSMLESHLQRKEDDVNFSELTLKLTTDVIGRAAFGVNFGLTGSSSAQSGQNTLKKDENSEDGYISKFLNQHIYSTTSLKMDLTGTFSIILGLFFPILQNPVRWLLCRIPGTADREHELANKELSQRVDEVVEKRCKEIEGGSSNIDLLTAVLNAQESYRAISKKIFTPECVSSLAYEHLLAGSATTSFTMAATVYLVSAHPEVEEKLLREIDTFGPPNKRPDAEDLRLNFPYLDMVVKEAMRFFTVSPLVAREAERDVQIGGYLLPKGTWIWLALGVLAKDPSNFPEPEKFKPERFDPQGEEEKKRHPYAHIPFGIGPRACVGGKFSIQEIKLTLIYLYQRYIFRHSPNMESPLEFDYGVVLNYKHGVKLRILKRSRV
>gnl_Aquco_v3.1_Aqcoe7G425500.1
MTWESGARWFTEVGISIAIAPMFFTSLAILASVLVYFYAPYWGVRKVPGPPTTPLLGHLPLLAKYGPDVFTVLAKRYGSIFRFHMGRQPLVIIADPELCREVGIKKFKDVPNRSIPSPISASPLHQKGLFFTRDTRWSIMRNTIISLYQPSHLSSQLPMMQSVMDSLTSNLQNSAEEDILFSNLSLRMATDIIGQSAFGFDFGLSKQSSDNSSINTSDGSSDHIDDEVSDFIKQHIYSTTKLKMDLSGSFSIIVGLLLPILQEPFRQILKRLPWTTDWKVDQTNEKLTRRLDEIVAKRSNDHGDRRQSKDFLSLVLNARESQKAAKDIFTSDYISALAYEHLLAGSATTSFTLSSILYLVAGHPEVEQKLLQEIDEFGPNDLTPTAQDLQHKFPYVDQVIKEAMRFYTVSPLVARETSKQVEIGGYVLPKGTWVWLALGVLAKDPKQFPEPNKFKPERFDPNCDEEKQRHPYANIPFGIGPRACIGMKFAIQELRLAMVHLYQRYSFRHSPNMEKPLALDYGIVLNFKHGVKLRVTKRT
>gnl_Arath_TAIR10_AT2G26170.1
MKTQHQWWEVLDPFLTQHEALIAFLTFAAVVIVIYLYRPSWSVCNVPGPTAMPLVGHLPLMAKYGPDVFSVLAKQYGPIFRFQMGRQPLIIIAEAELCREVGIKKFKDLPNRSIPSPISASPLHKKGLFFTRDKRWSKMRNTILSLYQPSHLTSLIPTMHSFITSATHNLDSKPRDIVFSNLFLKLTTDIIGQAAFGVDFGLSGKKPIKDVEVTDFINQHVYSTTQLKMDLSGSLSIILGLLIPILQEPFRQVLKRIPGTMDWRVEKTNARLSGQLNEIVSKRAKEAETDSKDFLSLILKARESDPFAKNIFTSDYISAVTYEHLLAGSATTAFTLSSVLYLVSGHLDVEKRLLQEIDGFGNRDLIPTAHDLQHKFPYLDQVIKEAMRFYMVSPLVARETAKEVEIGGYLLPKGTWVWLALGVLAKDPKNFPEPEKFKPERFDPNGEEEKHRHPYAFIPFGIGPRACVGQRFALQEIKLTLLHLYRNYIFRHSLEMEIPLQLDYGIILSFKNGVKLRTIKRF
>gnl_Betvu_v1.2_Bv2_034480_wkro.t1
MYLELSSIFKAPMLMFPSLVAIILVCSGLVIHYLYAPYWKVKRVPGPAPYPLLGHLPLMAKYGPDVFATFAKLYGPIFRFHLGRQPLVIIADPELCREVGIKKFKYLPNRSIPSPIYASHLHQKGLFFTRDSRWSTMRNTIISMYQPSHLASLLPTMQSIIESATQNLTHLCSQELENHNKYIIFSNFSLKLTTDIIGQAAFGINFGLSKPSSTNDQPKNTQVSDFINQHIYSTTTLKMDLSGSFSIILGLLVPFLQEPFRQLLKRIPGTMDWKVERTNNKLSSRLDEIVSRRDKEEKKDLKDFLSLILSARYSEKVSRNLFTSDYVSALAYEHLLAGSATTAFTLSSIVYLVSGHPEVEKKLVQEIDEFGPRDQVPTAHDLQHKFPYLDQVIKESMRCYTVSPLVARETAAAVEIGGYLLPKGTWVWLAPGVLAKDPKNFPEPEKFKPERFNPNGEEEKHRNPYAHIPFGLGPRACIGQKFAMQEIKLTIIHLYRHYVFRHSPEMEKPVELEYGIILNYKHGVKLQVIKRIIERSLSGLP
>gnl_Betvu_v1.2_Bv2_034480_wkro.t2
MYLELSSIFKAPMLMFPSLVAIILVCSGLVIHYLYAPYWKVKRVPGPAPYPLLGHLPLMAKYGPDVFATFAKLYGPIFRFHLGRQPLVIIADPELCREVGIKKFKYLPNRSIPSPIYASHLHQKGLFFTSLNLGLDQSSLYRDSRWSTMRNTIISMYQPSHLASLLPTMQSIIESATQNLTHLCSQELENHNKYIIFSNFSLKLTTDIIGQAAFGINFGLSKPSSTNDQPKNTQVSDFINQHIYSTTTLKMDLSGSFSIILGLLVPFLQEPFRQLLKRIPGTMDWKVERTNNKLSSRLDEIVSRRDKEEKKDLKDFLSLILSARYSEKVSRNLFTSDYVSALAYEHLLAGSATTAFTLSSIVYLVSGHPEVEKKLVQEIDEFGPRDQVPTAHDLQHKFPYLDQVIKESMRCYTVSPLVARETAAAVEIGGYLLPKGTWVWLAPGVLAKDPKNFPEPEKFKPERFNPNGEEEKHRNPYAHIPFGLGPRACIGQKFAMQEIKLTIIHLYRHYVFRHSPEMEKPVELEYGIILNYKHGVKLQVIKRIIERSLSGLP
>gnl_Carpa_v0.4_evm.model.supercontig_7.164
MGLVEMLMGVRWFNTTLPPAVSTFFTILAVAAGILVYLYGPYWGVRRVPGPPIIPLVGHLPLMAKYGPDVFSVLAKRHGPIFRFHMGRQPLIIVADPELCREVGIKKFKDIPNRSIPSPISASPLHQKGLFFTRDARWSTMRNTIVSVYQPSHLASLVPTMQEFIESATQNLESQQDVNFSNMSLKLATDVIGRAAFGVNFGLSKPQSIDESINKKTNQDDNVDDHEVSSFINQHIYSTTQLKMDLSGSFSIILGLLIPILQEPFRQILKRIPGAMDRKVDQTNRKISRKLDEIVTKRMKDIDKRSNVDFLSLILRARESGTAAKNVFSPDYISAVTYEHLLAGSATTSFTLSSVLYLVAGHPEVEKKLLAEIDSFGPHKKLPTFHHLQYNFPYLDQVIKESMRFYLVSPLIARETSKDVEIGGYFLPKGTWVWLAPGVLAKDPKNFPEPDKFKPERFDPNCEEEKQRHPYAFIPFGIGPRACIGQKFSIQEIKLLLIHLYRNYVFRHSPNMENPIELEYGIVLNFKYGVKLRVIKRT
>gnl_Elagu_v2.0_p5_sc00001.V1.gene363
MAAVSFSDASICRDSRWSAMRNTIISLYQPSHLASLIPTMQSYAESLSLNVSNAQEEEDIDFSKLTFRMAIDVIGKTAFGVEFHLSKHTSSQKSLQNHYGDVGNNDDEVSGFLKQHMYSIQTLKMDLSSSFSTSLGLIAPLLQKPCREVLKRIPGTGDYKIYQKNQKLCKRIDAIIAKRCKERTHDPKDFLAAVLNATLSDVGEKLFSHNYIRALTYEQLLAGTKTTAFTVASTVYLVSKHPEVETKLLQEIDSFGPHEVIPTAEDLQNKFPYLDQVVKEAMRFYTVSPLVARETSRQIEIGGYVLPKVHKSCTNYCRQLETVLEN
>gnl_Elagu_v2.0_p5_sc00001.V1.gene364
MDFVGDNFKGLVEVGSFLYRAWAPSLYTGVALLIGFLVYFYAPYWRVRKVPGPPATFLVRHLPSLAKYGPDVFRVFAKEYGPVFRRHAYEVTILTSVSDHAQISHGKTATRHNSRSRTMQGRGNKEIQRYKEPEQPCTRLWIASPSGRTVSYEIACLQNLSMDECANKAPNKAMPKVHPAQRTLEEGIMLDGSTSNRNDGPLTTHQPRPK
>gnl_Elagu_v2.0_p5_sc00039.V1.gene638
MTDGKLILQVVKEAMRLYIVSPLVARETSQVEVGGYVLPKGTWVWLALGVLAKDHKNFPEPHVFRPERFDPACDEEKRRHPYAHIPFGIGPRACIGQKFSLQEIKLSVIHLYRKYVFRHSPQMESPLEFQYGIVLNFKHGVKLQVIKRSIT
>gnl_Elagu_v2.0_p5_sc00039.V1.gene639
MQSYIESATRNLSKAEAEDVTFSDLSLKLATDVIGQAAFGVDFGLSKEGSPDKPNKDDEVSAFIKEHIYSTTSLKMDLSGSFSIILGLLIPILQEPFRQLLRRIPGTADRKIDQTNLRLSSRVNKIVAKRACEKQRGSKDFLSAILNARESDRASSDLFTSDYIGALTYEHLLAGSATTSFTLSSILYLVSQHPEVEKKLLQEIDAFGPHDLIPTAEDLQHKFPYLDQAKIHSNL
>gnl_Elagu_v2.0_p5_sc00039.V1.gene640
MDGGAAYLFTLVALVVGFLVYFYGPYWGLRKVPGPPSTPLVGHLPLLAKHGPDVFSILAKTYGPIYRFHMGRQPLIIIADAELCKEVGIKKFKSISNRSLPSPIAGSPLHQKGLFFTR
>gnl_Eucgr_v2.0_Eucgr.C00666.1
MRFYLVSPLVARETSREVEIGGYLLPKGTWVWLAPGVLAKDPKNFPEPEKFRPERFDPNCEEQKWRHPYAHIPFGIGPRACIGQKFSLQEIKLSLIHLYRKYIFRHSSSMEKPLELEFGIVLNFKHGVKLRVLERK
>gnl_Eucgr_v2.0_Eucgr.C00665.1
MASPPALSTLAFTGLAILTGLVSYLYAPYWGVRKVPGPPAFPLVGHLPLMAKYGPDVFSILAKRYGPIFRFHMGRQPLIIIADAELCKEVGIKKFKDIPNRSIPSPIAASPLHQKGLFFTKDARWLTMRNTILSLYQPSHLASLVPTMQEYIESATENLQSFKEEDIAFSNLSLKLATDVIGQAAFGVDFGLSRGQSEQGHGSSANEKGNGDRDNEVSDFINKHIYSTTQLKMDLSGSFSIILGLLVPILQEPFRQILKRIPGTMDRKVNQANKELAGRLNGIVSKRMKEKERSSKDFLSLILNARESERAAKNVFTPDYVSAVTYEHLLAGSATTSFTLSSVVYLVAGHPEVEKKLLEEIDGFGPRDQLPTAQDLQKKFPYLDQERS
>gnl_Manes_v6.1_Manes.16G081600.1
MVLSMAEAFFNSVPMLTVIFTALALVLGYLYRPYWGVRKVPGPPAIPLLGHLPLLAKYGPDVFSVLAKQYGPIFRFHMGRQPLIIVADAELCKEVGIKKFKDIPNRSIPSPISASPLHQKGLFFTRDTRWSTMRNTILSVYQPSHLASLVPTMQSFIESATANFQSFEEQEEDITFSNLSLKLATDVIGQAAFGVDFGLSKPQSAKNISHNQENGNEVSDFINQHVYSTTQLKMDLSGSFSIIIGLLIPILQEPFRQILKRIPGTMDWKVDRTNKNLSGKLDEIVTKRMNDKNRGSKDFLSLILSARESETLSRNVFTPDYISAVTYEHLLAGSATTSFTLSSIVYLVAGHPEVEKKLLAEIDGFGPPDQMPTAHDLQTKFPYLDKVIKESMRFYVVSPLVARETSKDVEIGGYLLPKGTWVWLALGVLAKDPKNFPEPDKFKPERFDPNCEEEKQRHPYALIPFGIGPRACIGQKFSLQELKLSLIHLYRKFIFRHSPNMEKPLELEYGIVLNFKHGVKLRVIKRR
>gnl_Medtr_Mt4.0v1_Medtr3g104560.1
MVFMDLEWLFPIPISVSFASTILALAGGWLIYLYEPYWRVRKVPGPPSLPLVGHLHLLAKHGPDVFSVLAKQYGPIYRFHMGRQPLIIVADAELCKEVGIKKFKDIPNRSTPSPIKASPLHQKGLFFSRDSQWSTMRNTILSVYQPSHLSRLVPTMQSFIESATQNLDSQKEDIFFSNLSLKLATDVIGQAAFGVNFGLSQSHSVHNESKNVATDNKDLMNASGSNEVTDFINQHIYSTTQLKMDLSGSFSIILGLLVPILQEPFRQILKRIPGTMDWKIERTNEKLGGRLDEIVEKRTKDRTRSSKDFLSLILNARESKAVSENVFTPEYISAVTYEHLLAGSATTSFTLSSVVYLVAAHPEVEKKMLEEIDGYGSLDQIPTSQDLHDKFPYLDQVIKEAMRFYIVSPLVARETSNEVEIGGYLLPKGTWVWLALGVLAKDHKNFPEPEKFKPERFDPNCEEMKQRHPYAFIPFGIGPRACIGQKFSMQEIKLSLIHLYKKYLFRHSADMESPLELEYGIVLNFKHGVKFSVIKRTEMSC
>gnl_Medtr_Mt4.0v1_Medtr1g015860.1
MLFISVILNVPLASTIFILVTLMGGLVGYLYWPFWKLRKVPGPPSLPLVGHLPLLAKYGPDVFSVLAKQYGPIYRFHMGRQPLIIIADAELCKEVGIKKFKEIPNRSIPSPISASPLHQKGLFFTRNSQWSTMRNTILSVYQPSHLANLVPKMQSFIESATQNLDDTSKEDIIFSNLSLRLATDVIGDAAFGVNFGLSKPHSICESMNNVEQSSANSDEVSIFINQHIYSTTQLKMDLSGSFSIIIGLIAPILQEPIRQILKRIPGTMDWKMECTNKNLTGRLDDIVKKRMEDKSRTSKNFLSLILNTRESKSVSENVFSFDYISAVTYEHLLAGSATTSFTLSSIVYLVAGHPNVEEKLLQEIDGFGPHDKIPNAKDLNESFPYLDQVIKEAMRIYTVSPLVARETSNEVEIGGYLLPKGTWVWLALGVLAKDSRNYAEPEKFKPERFDPKCGEMKRRHPYAFIPFGIGPRACIGQKFSLQEIKLTLIHLYRKYIFRHSLNMEKPVELEYGLVLNFKHGIKLRVIKRT
>gnl_Mimgu_v2.0_Migut.A00238.1
LLLWYFYEPYWSVRKVPGQPPIPILGHLPLLAKHGPDVFSVLANQYGPIFRFHMGRQPLVIIADAELCREVGIKKFKYFSNRSIPSPIAASPLHQKGLFFTKDGQWSAMRNTILSVYQPSHLAKLIPTMQEFIESATSNLDAKDFVFSDLSLKLATDVIGQAAFGVDFGLSKPNSVTKLNNKNDENQVQEFIKQHIYSTTQLKMDLSGSFSIILGLLIPILQEPFRQILKRIRFTMDWKVERTNKNLTNRLDEIVQKRTKDNVGSKDFLSLILRAREMETAAKNVFTSDYISAVTYEHLLAGSATTSFTLSCIVYLVASHLEVERKVLEEIDSFGPHGQIPTANDLQHKFPYLDQVIKEAMRFYTVSPLVARETSAEVSIGGYVLPKGTWVWWAIGVLAKDPKNFQEPEKFRPERFDPNCEEEKRRHPYANIPFGIGPRACIGQKFTLQELKLSMIHLYRNYVFRHSPQMENPLEFDYGIVLNFRHGVKVQAIKRP
>gnl_Mimgu_v2.0_Migut.A00123.1
MEFLASVFHEFTEMEAPVLSAILAVILSGLLILWYFYEPYWSVRKVPGQPPIPILGHLPLLAKHGPDVFSVLANQYGPIFRFHMGRQPLVIVADAELCREVGIKKFKYFSNRSIPSPIAASPLHQKGLFFTKDGQWSAMRNTILSVYQPSHLAKLIPTMQEFIETATSNLDSKDFVFSDLSLKLATDVIGQAAFGVDFGLSKPNSVTKLNNKNDENQVQEFIKQHIYSTTQLKMDLSGSFSIILGLLIPILQEPFRQILKRIPFTMDWKVERTNKNLTNRLDEIVQKRTKDNVGSKDFLSLILRAREMETAAKNVFTSDYISAVTYEHLLAGSATTSFTLSCIVYLVASHLEVERKVLEEIDSFGPHGQIPTANDLQHKFPYLDQVIKEAMRFYTVSPLVARETSAEVSIGGYVLPKGTWVWLAIGVLAKDPKNFQEPEKFRPERFDPNCEEEKRRHLYANIPFGIGPRACIGQKFTLQELKLSMIHLYRNYVFRHSPQMENPLEFDYGIVLNFRHGVKVQAIKRP
>gnl_Musac_v1_GSMUA_Achr7T09210_001
MALLLGFLVYFYAPYWRVRRVPGPPTTFPLGHIPFLAKHGPDILRVFAKNYGPIFRFHLGRQPLVIVADAELCRKVGIKNFKDIRNRSSPSPATGSPLLQNGLFLLRDSRWTSTRNIITSLYQPAHLASLIPTMHHYATSFCHTISTIQRNREDVPFSELSLRLAIDIIGKTAFGIEFGLLNDDDDDDDGSCFLRQHTYAISSLKMDLSGSLSTALGLIAPVLQNPCREIFKRIPGAADYKLHQMNQQLCDRIDAIIAKRSSEMTRESKDFLAALLNSRQTRLAENLLTDSYVRALVYEHLIAGTKTTAFTLAMTVYLVSRHPDVEKKLVDEIDRFGPRDLIPTFDDLHSKFPYLDQVIKESMRMYTVSPLVARETSQQVEIGGYVLPKGTWVWLALGVVAKDSKQFPAPDVFRPERFDPARDEEKRRHPYAHIPFGIGPRACIAQKFAIQEVKLALIQLYRHYVFRRSPEMELPPEFQYGLILSFKRDIMLRAIKRAND
>gnl_Musac_v1_GSMUA_Achr10T21290_001
MEMGSTTITLGWAEYAFTLVALLVGFLMYLYAPSWGVRKVPGPPTIPLLGHLPLLAKHGPDVFSVLAQTYGPVFRFHMGRQPMVIVADPELCKQVGIKKFKSVPNRSLPTPISGSPLHQKGLFFTRDSRWSAMRNTIISLYQPTHLAGLIPTMQSYIDSATRHLSSTQKDDVTFSDLSLRLATDVIGEAAFGVDFGLSGGSPPDGERSKDGEVSEFIKEHIYSTTSLKMDLSGSFSIVLGLLVPVLQEPVRQLLKRIPGTADWKIHQTNLKLSKRLEEIVAKRASERARGSKDFLSAILNARDSDGASRKLFTSDYISALAYEHLLAGSATTSFTLSSVLYLVSEHPEVEQKLLREIDGFGPSDLIPTFDDLQHEFPYLDQVIKEAMRFYTVSPLVARETSQPVEVGGFLLPKGTWVWMAPGVLAKDPKHFPEPHLFRPERFDPACDEEKQRHPYAHIPFGIGPRACIGQKFSLQEIKLAVIHLYRRYVFRHSPSMESPLEFQYGVVLNFKHGVKLRVIRRSEAFHVII
>gnl_Nelnu_v1.0_NNU_010740-RA
MAFSENTLQPVIGAAIPLTTLPPISPLILTMLALLAGALLYLYTPYWGVRRLPGPPTVPLVGHLPLLAKYGPDVFSVLAKRHGPIFRFHMGRQPIVIVADPELCREVGIKKFKDVSNRSIPSPISASPLHQKGLFFTRNCCNEINCEYNIGLLATMTNSHKDTRWSIMRNSIISVYQPSHLSYLLPSMQTVIDSATLSLPSSEEEDITFSNLSLQLATDVIGKAAFGFDFGLSRPRSAAGSVHEGGHSDDQVSDFVKQHIYSTTALKMDLSGSFSIVLGLLVPILQEPFRQILRRIPGTTDWKVIKEAMRFYTVSPLVAREASREIELGGYHLPKVVDVMGTWVWLAPGAIAKDPKHFPEPEKFCPERFDPDCDEEKQRHPYAHIPFGIGPRACIGKKFAIQEIKLSLIHLYRRYVFRHSPNMEKPLALDYGIVLNFKHGVKLRVIKRPCIHLVN
>gnl_Orysa_v7.0_LOC_Os01g50530.1
MESCIERAAENLEGQEEINFSKLSLSFTTDVLGQAAFGTDFGLSKKLASSDDDEDTRKIAADTCAEAKASSEFIKMHVHATTSLKMDMSGSLSIIVGQLLPFLHEPFRQVLKRLRWTADHEIDRVNLTLGRQLDRIVAERTAAMKRDPAALQQRKDFLSVMLTARESNKSSRELLTPDYISALTYEHLLAGSATTAFTLTTALYLVAKHPEVEEKLLREIDGFGPRDRVPTAEDLQTKFPYLDQARQTLPRRVYIVRHEFLTAHRARMQVLKEAMRYYPSSPLIARELNQQLEIGGYPLPKGTWVWMAPGVLGKDPKNFPEPEVFRPERFDPNGEEEKRRHPYALFPFGIGPRACIGQKFAIQEMKLSAIHFYRHYVFRPSPSMESPPEFVYSIVSNFKNGAKLQVIKRHI
>gnl_Orysa_v7.0_LOC_Os01g50570.1
MEIISTVLGSTAEYAVTLVAMAVGLLLLGYLYEPYWKVRHVPGPVPLPFIGHLHLLAMHGPDVFTVLARKYGPVFRFHMGRQPLVMVADAELCKEVGVKKFKSIPNRSMPSAIANSLINQKGLCFTRIQV
>gnl_Orysa_v7.0_LOC_Os01g50590.1
MDISEVLGATAEWAVTLVAMAVGLLVVAYLYEPYRKVWHVPGPVPLPLIGHLHLLAMHGPDVFSVLARKHGPVFRFHMGRQPLIIVADAELCKEVGVKKFKSIPNRSMPSPIANSPIHKKGLFFIRGPRWTSMRNMIISIYQPSHLASLIPTMESCIQRASKNLDGQKEITFSDLSLSLATDVIGLAAFGTDFGLSKLPVTPDDSNIDKIAADTSVEAKASSEFIKMHMHATTSLKMDLSGSLSILVGMLLPFLQEPFRQVLKRIPGMGDYKIDRVNRALKTHMDSIVAEREAAMEHDLAASQQRKDFLSVVLTARESNKSSRELLTPDYISALTYEHLLAGSTTTAFTLSTVLYLVAKHPEVEEKLLKEIDAFGPRYCVPMADDLQTKFPYLDQVVKESMRFYIMSPLLARETLEQVEIGGYVLPKGTWVWLAPGVLAKDPKNFPEPEIFRPERFDPNGEEERRRHPYAFIPFGIGPRVCIGQKFSIQEIKLSMIHLYRHYVFRHSPSMESPLEF
>gnl_Orysa_v7.0_LOC_Os01g50520.1
MEISTVLGAILAEYAVTLVAMAVGFLVVGYLYEPYWKVRHVPGPVPLPLIGHLHLLAMHGPDVFSVLTRKYGPIFRFHMGRQPLVMVADAELCKEVGVKKFKNFPNRSMPSPITNSPVHQKGLFFTR
>gnl_Orysa_v7.0_LOC_Os01g50580.1
MQSCIECVSKNLDGQEDITFSDLALGFATDVIGQAAFGTDFGLSKISASSNDDDIDKIATDTSAEAKASSEFIRMHVHATTSLKMDLSGSLSIIIGQLLPFLQEPFRQVLKRIPWTADHEIDHVNLALGGQMDKIVAERAAAMERDQAAPHAQQRKDFLSVVLAARESNKSWRELLTPDYISALTYEHLLAGSATTAFTLSTVLYLVSKHPEVEEKLLREIDGFGPHDHAPTAEDLQTKFPYLDQACMPFFDIGRIYARETCEQVEIGGYALPKGTWVWLAPGVLAKDPKNFPEPEVFRPERFDPNGEEEKRRHPYAFIPFGIGPRACIGQKFSIQEIKLSVIHLYRNYVFRHSPSMESPLEFQYSIVCNFKYGVKLRVIKRHTA
>gnl_Orysa_v7.0_LOC_Os02g12890.1
MQASSMEASNCSIALEISHVATPGLPVLLLGSSLALLAVFLVYFYAPFWSLRTVPGPPTRFPIGHLHLLAKNGPDVFRAITKEYGPIFRFHMGRQPLVIVANAELCKEVGIKKFKDIRNRSTPPPNVGTLHQDALFLTRDSTWSSMRNMVIPLYQPARLAGLIPTMQSYVDALVDNIAGCPDQDCIPFCQLSLCMAIDIIGKTAFGIEFGLSRKAADTAAGDDGDGDDDDDVKEFLREYKKSMEFIKMDLSSSLSTILGLFLPCVQTPCKRLLRRVPGTADYKMDQNERRLCRRIDAIIAGRRRDRDAGDGAALDFIAALLDARESGGGGHGGFALEDRHVRALAYEHLIAGTKTTAFTVSSVVYLVSCHPRVEERLLREIDGFAPRGRVPGADELHAGLPYLNQVIKEAMRFHLVSPLIARETSEPVEIAGHLLPKGTYVWLAPGVLARDAAQFPEPEEFRPERFAAGAAEERARHPYAHIPFGIGPRACVGHRFALQQVKLAAVGLYRRYVFRHSPAMESPLQFDFDLVLAFRHGVKLRAIKRTNT
>gnl_Orysa_v7.0_LOC_Os06g36920.1
MEALVAAAAAAARDQPWLLLPWSWLAGVVVVVVYFYAPWWGVRRVPGPAALPVVGHLPLLAAHGPDVFAVLAKKYGPIFRFHLGRQPLVIVAEAELCKEVGIRQFKSIANRSLPAPIAGSPLHQKGLFFTSVMRERLRCRDARWSAMRNTIISLYQPSHLAGLIPTMHSCVARAADAIAAAEQRDVDFSDLSLKLATDVIGQAAFGVDFGLTAAAAAAPRSDDADADGGEAAEFIREHVHSTTSLKMDLSGSLSIVLGLVAPALQGPARRLLSRVPATADWRTARANERLRARVGAVVARRERAGGEARRARRDFLSAVLNARDGGSDRMRALLTPDYVGALTYEHLLAGSATTAFTLSSAVYLVAGHPGVEAKLLDEVDRFGPPDAVPTADDLEHKFPYLDQVIKEAMRFYTVSPLIARETSEQVEVGGYTLPKGTWVWLAPGVLSRDEAQFRDAGEFRPERFDAGGEEERRRHAYAHVPFGLGPRACPGRRFALQEVKLAMAHLYRRFVFRRSPRMESPPELQFGMVLSFRRGVKLTAVERRHAAAA
>gnl_Phavu_v2.1_Phvul.009G078400.1
MVLMDLQWLLPVHTVLSLSASTMFTLLAIIAGLLVYLYRPYWGVKKVPGPPSLPLVGHLPLLAKYGPDVFSVLAKQYGPIYRFHMGRQPLIIIANAELCKEAGIKKFKDISNRSIPSPISASPLHQKGLFFTRDSQWSTMRNTILSIYQPSYLSGLVPMMQSFIESATQNLDSQKQDIVFSNLSLRLATDVIGQAAFGVNFDLSRPHSVCDSIQSVDNDHASSGKDNEVSDFINQHIYSTTQLKMDLSGSLSIILGLLLPILQEPFRQILKRIPGTMDWKIERTNQKLSGRLDEIVEKRMKDKTRSSKDFLSLILNARETKAVSENVFTPDYINAVTYEHLLAGSATTSFTLSSIIYLVAGHPEVEKKLLHELDAFGPLDQIPTSQDLRDNFPYLDQVIKEAMRFYTVSPLVARETSNEVEIGGYLLPKGTWVWLALGVVAKDPKDFPEPEKFKPERFDPNCEEMKRRHPYAFIPFGIGPRACIGKQFSLQEIKLSLIHLYRKYVFRHSPNMENPLQLQYGIVLNFKHGVKLRAIKRTHSS
>gnl_Phavu_v2.1_Phvul.001G037100.1
MVFMQLECSYPFPCVAMITLLALLGGLLGYLYGPYWGLRKVPGPPSLPLVGHLPLLAKYGPDVFSLLAKQYGPIYRFHMGRQPLILVADPELCKEVGIKKFKDIPNRSIPSPISASPLHQKGLFFTRDSRWSTMRNTILSVYQPSHLASLVPMMQSFIESATQNLDTPNEDMIFSNLSLRLATDVIGEAAFGVNFGLSKPNSVCESIKSVSSVKNGDDGDNDDEEVSDFINQHIYSTTQLKMDLSGSFSIILGLLAPILQEPFRQILKRIAGTMDRKIESINEKLSGRLDEIVKRRMEDKNRTSKNFLSLILNARESKIVSENVFSPEYISAVTYEHLLAGSATTAFTLSSIVYLVAAHLEVEKKLLQEIDEFGPTHKIPTAQDLHDSFPYLDQVIKEAMRFYTVSPLVARETSNEVEIGGYLLPKGTWVWLALGVLAKDPRNFPDPEKFKPERFDPKCEEMKLRHPYAFIPFGIGPRACIGQKFSLQELKLTLIHLYRKYVFRHSLNMEKPVEMEYGMVLNFKHGVKLRVIRRTQ
>gnl_Pinta_v2.0_PITA_000025276-RA
MLIVAAASITVWIYLAIPTWKVRKLPSPLAFWLLGHLHLLAKDGPDVFIHLARKYGPIYRNYRFNIGRQPLVIIADADLCREVGIKKFKQFSNRSIPSPIASSPLHQKGLFFTRNSRWSSMRGAIQPLYQTGRISNLLPVIEHVARVLKRKLATKEEGEDIDFSELLLRVATDIIGEAAFGERFQLTEENTTVSSSNPSEVSEFIKQHVYSTSSLKMDLNGTFSILVGIMFPIAQEPFRQILSRIPGTGDWKVSINNSRLTDRLNAIVEKRKKDVVGNGKRVDFLSAVLGSRFSRELFSEEYITALTYEHLLAGSATTSFTISVILYLVSAHQDVQSKLLREIDEFGPPDRNPTAEDLDSKFPYLTQVIKEAMRFYTVSPLVAREASEPVQIGGYMLPKGTWVWMALNALAKDPRYFPEPELFNPERFDPECEEEKNRHPYANIPFGIGPRACIGMKFAFQEIKVVLINLYQAYTFDHSPAMENPLEFQFGIVVSVKYGVRLRLRHRRAQSPV
>gnl_Poptr_v3.0_Potri.006G226700.1
MDLQVLFTDVPVVTAIICTVFAMLLGLLGYLYGPYWGVRKVPGPPVIPLLGHLPLMAKHGPDVFSVLAKRYGPIFRFHMGRQPLIIVADPELCKEVAIKKFKDIPNRSVPSPISASPLHQKGLFFTRDARWSTMRNTILSVYQPSHLASLVPTMQSFIESATDNFQSSNEEITFSNFSLKLATDVIGQAAFGVDFGLSKPQSASDSINSFHNQGKDNCDVSEFINQHIYSTTQLKMDLSGSFSIIIGLLVPILQEPFRQILKRIPGTMDWKVDRTNRNISGRLDEIVRKKMEEKNRGSKDFLSLILRARESETLSKKVFTPDYISAVTYEHLLAGSITTSFTLSSVVYLVAQHPETEKKLLAEIDGFGPHEQIPTALDLQNKFPYLDQAIKEAMRFYVVSPLVARETSKEVEIGGYVLPKGTWIWLAPGVLAKDPKNFPEPDRFKPERFDPNCEEEKRRHPCALIPFGIGPRACIGKKFSIQEIKLSLIHLYRKYLFRHSPTMEKPLEFEFGIVLNFKRGVKLRIIKRT
>gnl_Poptr_v3.0_Potri.018G062100.1
MSTDLQVLFTPMVTPLCTVLAMLLGLLGYLYGPYWGVRKVPGPPVIPLLGHLPLMAKHGPDVFTLLAKLYGPIFRFHMGRQPLIIVADPELCREIGIKKFKDIPNRSIPSPISASPLHQKGLFFTRDAIWSTMRNSILSVYQPSHLASLVPTMQSFIESATENFQSLKEEEITFSNLSLKLATDVIGQAAFGVDFGLSKPQSTSDSFNSFHSQGKDNTDVSEFIKQHIYSTTQLKMDLSGSFSIILGLLVPILQEPFRQILKRIPGTMDWKVDRTNKNISGRLEEIVRKKMEEKNKGSKDFLSLILRARESETLSKNAFTPDYISAVTYEHLLAGSATTAFTLSSVVYLIAQHPEVEKKLLAEIDGFGPHEQMPTAQDLQNEFPYLDQVVKEAMRFYVVSPLIARETSKEVEIGGYLLPKGTWIWLAPGVLAKDPKNFPEPDKFKPERFDPNCEEEKRRHPYALIPFGLGPRACIGQKFSIQEIKLSLIHLYRKYLFRHSPHMEKPLELDFGIVLNFRHGVKLRIVKRT
>gnl_Prupe_v2.1_Prupe.1G410100.1
MISMELFTNVSLVSAPTIFTVLAMLVGVLGYLYGPYWGVRKVPGPPVIPLVGHLPLMAKYGPDLFQILAKQYGPIFRFHMGRQPLVIVADAELCREVGIKKFKDIPNRSMPSPIQACPLHQKGLFFTRDARWSTMRNTLVSLYQPSHLASLVPTMQSFVETATRNIDPSKEEEDITFSKISLALATDTIAQAAFGVNFGLSKPQSTSDSVNKIDGGRQDKNDAVSKFTDQYVYSVAQVKMDLTGSLSIILGLLFPILQEPFRQILKRIPGTMDWKIERTNDNLSGRLDEIVEKRMKDSDRGSKDFLSLILNARESEKVSKKVFTPDYISALTYEHLVAGSATTAFTLSTTVYLISQYPEVEKKLLEELDAFGPADQMPTAHDLQNKFPYVDQVIKESMRLYPVSPLIARETSSEVEIGGYVLPKEEQGTWVWFGVGVIAKDPKNFPEPNKFKPERFDPNCKEEKERHPYAFLPFGIGPRACLGQKFALQEIKLALIHLYRKYVFRHSPNMEKPLEFEFGIILDFKNGVKLRALKRTQKF
>gnl_Prupe_v2.1_Prupe.1G410300.1
MGVLEVLLFTNVSLLSTIFTVLAILAGVLGYLYGPYWGVRRVPSPPTIPLVGHLPLLAEYGPDVFSVLAKQYGPIFRFHMGRQPLIIVADAELCREVGIKKFKDIQNRSIPSPISASPLHQKGLFFTRDARWSAMRNTILSVYQPSHLASLVPTMQSFIESATEKLGSSKEEDITFSNLSLRLTTDVIGQAAFGVNFGLSKPQSISDSINKQIGGSQDINNVEVSDFINQHIYSTTQLKMDLSGSLSIILGLLVPVLQEPFRQILKRIPGTMDWKVERTNRKLSGRLDELVGKKMRDRDRGSKDFLSLIMNARDSETVSKSVFTPDYISAVTYEHLLAGSATTAFTLSSIVYLVAGHPEVEEKLLAEIDGFGPPDQMPTAHDLQHKFPYIDQVIKEAMRFYMVSPLVARETSRQVEIGGYLLPKGTWVWLALGVLAKDPKNFPEPDKFRPERFDPSCKEVKQRHPYAFIPFGIGPRSCIGQKFSLQELKLSLIHLYRNYVFRHSPGMEKPLQLEYGIVLNFKNGVKLRVIKRTLFQHA
>gnl_Prupe_v2.1_Prupe.1G410000.1
MRNTILSVYQPSHLASLVPTMQSYIESATQKLDDCSKEEEEVTFSNISLRLATDVIGQAAFGVNFGLSKPQSITDSINKQIGGQDINIDEVSDFINQHIYSTTQLKLDFSGSLSIILGLLVPILQAPFWQILKRIPGTMDRKIERNNQKLTSRLDQIVEKRMKDSGGRGSKNFLSLILNARESETVSKNFFTPDYISALTYEHLLAGSATTSFTLSSVVYLVAAHPEVEKKLLAEIDGFGPPAQMPTAHDLQHKFPYMDQVIKEAMRFYMVSPLVARETSRQVEIGGYLLPKGTWVWLALGVLAKDPKNFPEPHKFKPERFDPSCKEEKQRHPYAFIPFGLGPRSCIGQKFSLQEIKLSLIHLYRKYVFRHTPNMEIPLELEFGIVLKFKYGIKLRVIKRT
>gnl_Selmo_v1.0_96541
MALIIAVFFVIVVTILIYLQWPAWKLSKIPAAPYISGLGHLPLMAKYQAGVFIKLAKQLGPIYRFQLGRQPIVFVASADLCQEIAIRKFKVFPNRVILPYMKESWIHLHGLFMTKAPDWARMRNILLPTFHTEKLSAYVPLMERVMGQVVEILDKHANAGEDVNMTQLLQRMALDVIGESAFGTGFKLVKPSWADGRSEDKDMVNAVLNSLDTLTMSEKAPVSTFAGLFFPFLQHPIREIMKRIPGTGDWNQYTGNLLLEAQMRALLERREAEMRDGVVRSDALSLLLDARAKSQEMRELLTDERVLALAYELMMAGSESTGTNLCYTLYFIAAHPEVASKMVKEIDELAPLGSTVAFEDVDKFKYVDQVIKESMRMITFSPVVAREAMEDIKVVGYHIPKGTWVWLVINALAQDEEDFPEPHLFRPERFDPDCAEAKKRHPYAHSPFGIGPRMCIGYKLAYLEMKLALIHFYQRYTFEHSPAMENPLAVRLSIVVRPIHGVKLRVRKRGIC
>gnl_Solly_v2.4_Solyc08g062950.2.1
MMFLSSAIQESPIASTIFTILAGVLVYLYRPYWRVRKVPGPPAFPLVGHLPLMAKYGPDVFSVLAKQYGPIYRFHMGRQPLVIVADAELCREVGIKKFKDIPNRSIPSPIAASPLHQKGLFFTRDSRWSTMRNTILSVYQPSYLAKLVPIMQSYIESATKNLDSEGDLTFSDLSLKLATDVIGQASFGVDFGLSKPISDKMSHHQDDSEVQEFIKQHIYSTTQLKMDLSGSVSIILGLLVPILQEPFRQVLKRIPGTMDWKVERTNKNLSSRLDEIVAKRIEEKDRSSKDFLSLIMQARESEKLAKNVFTSDYISAVTYEHLLAGSATTSFTLSSIIYLVACHPEVEQKLLAEIDAFGPDDNMPTANDLQQKFPYLDQVIKEAMRCYIVSPLVARETSAEVEIGGYKLPKGTWVWLALGVLAKDPKNFPEPEKFKPERFDPNCAEEKQRHPYANIPFGIGPRACIGQKFSIQEIKLSLIHLYRKYIFQHSPLMESPLELEYGIVLNYKHGVKVHAIKRK
>gnl_Sorbi_v3.1_Sobic.010G170400.1
MEMAGAAGTAETWLPYVTTAASCAVAVFFLLYFYAPQWAVRGVPGPPALPVVGHLPLLARHGPDIFGLLAKKYGPIFRFHLGRQPLVIVADPELCREVGVRQFKLIPNRSLPAPIAGSPLHQKGLFFTSRDERWSAMRNTIISLYQPSHLAGLVPTMQRCIERAADAILAPGVQQNGDGDVDVDVDFSDLSLKLATDIIGQAAFGVDFGLTASGDPGGEAAEFIREHVHSTTSLKMDLSAPLSVALGLVAPALQGPVRRLLSRVPGTADWKVARTNARLRARVDEVVAARARARERRRHGEARTKDFLSAVLDARDRSAALRELLTPDHVSALTYEHLLAGSATTAFTLSSAVYLVAGHPEVEAKLLAEVDGFGPRGAVPTADDLHHRFPYLDQVIMEAMRFYTVSPLIARVTSRRTELGGHELPKGTWLWMAPGVLSRDAASFFPDPGAFRPERFDPASEEQRGRHPCAHIPFGIGPRACVGQRFALQELKLSMVHLYQRFLFRRSPQMESPPELQFGIVLNFKNGVKLVAVERCAAMS
>gnl_Sorbi_v3.1_Sobic.003G269500.1
MGWGEIISSQLLIESSSSSLPAVLFTAAALAAGAFAVYFYIPSWRVRRVPGPVALPLVGHLPLFAKHGPGLFRMLAKEYGPIYRFHMGRQPLVMVADAELCKEVGIKKFKSIPNRSIPTPIRGSPIHNKGLFFTRDSRWQSMRNVILTIYQPSHVASLIPAIQPYVERAGRLLHPGEEITFSDLSLKLFNDTIGQVAFGVDFGLTKDDTTAATSPAAQQQPAHGGANANQSVDDPATDFIRKHFRATTSLKMDLSGPLSIVLGQFVPFLQEPVRQLMLRVPGSADRRLEEANSDMSGLLDEIVAERAAQADRGQQKNFLSVLLNARESTEAMKKLLTPDYVSALTYEHLLAGSVTMSFTLSSLVYLVAMHPEVEEKLLREIDAFGPKDVVPSSDDLETKFPYVEQVVKETMRFYTASPLVARQASEDVEVGGYLLPKGTWVWLAPGVLAKDPKDFPDPDVFRPERFDPESEECKRRHPYAFIPFGIGPRACIGQKFAMQQLKLVVIHLYRNYIFRHSPRMEFPLQFQYSILVNFKYGVKVQVIERKN
>gnl_Sorbi_v3.1_Sobic.003G269600.1
MEMGTVLGAMEEYTFTFLAMAVGFLVLVYLYEPYWKVRHVPGPVPLPLIGHLHLLAKHGPDVFPVLAKKHGPIFRFHVGRQPLIIVADAELCKEVGIKKFKSMPNRSLPSPIANSPIHRKGLFATRDSRWSAMRNVIVSIYQPSHLAGLMPTMESCIERAATTNLGDGEEVVFSKLALSLATDIIGQAAFGTDFGLSGKPVVPDDDMKGVDVVVGDAAKAKASSSEFINMHIHSTTSLKMDLSGSLSTIVGALVPFLQNPLRQVLLRVPGSADREINRVNGELRRMVDGIVAARAAERERAPAATAAQQHKDFLSVVLAARESDASTRELLSPDYLSALTYEHLIAGPATAAFTLSSVVYLVAKHPEVEEKLLREMDAFGPRGSVPTADDLQTKFPYLDQVVKESMRLFMVSPLVARETSERVEIGGYVLPKGAWVWMAPGVLAKDAHNFPDPELFRPERFDPAGDEQKKRHPYAFIPFGIGPRVCIGQKFAIQEIKLAIIHLYQHYVFRHSPSMESPLEFQFGIVVNFKHGVKLHVIKRHVENN
>gnl_Sorbi_v3.1_Sobic.004G095500.1
MEIALTVSAVSHQSVPVLVLISFLSLFSAFLIYFYAPLWSVRRVPGPPTRFPIGHLHLLAKNGPDVFRAIAKEYGPIFRFHMGRQPLVIVANAELCKEVGIKKFKDIRNRSTPPPSIGSLHQDALFLTRDSTWSAMRSTVVPLYQPARLAGLIPVMQSYVDILVANIAGWTDQDCIPFCQLSLRMAIDIIGKTAFGIEFGLSKNAAGGGGETEGGEGDDNVREFLKEYKRSMEFVKMDLSSSLSTILGLFLPCVQTPCKRLLRRVPGTADYKMNENERRLCSRIDAIIAGRRRDRATRRRGGDGVSEDDAAPLDFIAALLDAMENGGGAKDFALADRHVRALAYEHLIAGTKTTAFTLSSVVYLVSCHPRVEEKLLREVDGFAPRHGRAPDADELQSRFPYLDQVIKEAMRFHLVSPLIARQTSERVEIGGYVLPKGAYVWLAPGVLARDAAQFPDPEEFRPERFAPEAEEERTRHPYAHIPFGVGPRACIGHKFALQQVKLAVVELYRRYTFRHSPAMESPLQFDFDLVLAFRHGVKLRAIRRS
>gnl_Spipo_v2_Spipo8G0037700
MGLAAAAEAGGSAPWLLLAALAALVGLLVYLYAPYWRVRKLPGPPLSPLLGHLPLLAKHGPDIFRLLADQYGPIYRFHLGRQPLVIVADPELCREVGIRKFKSVGNRSLPSPISGSPLHQKGLFFTRDGRWSAMRNTIISLYQPSHLANLIPTMQSLIEAALLDLETGPGGEITFSDVSLKLATDVIGQAAFGVDLGLSKGDHRRAAAAAPAPDDQVSAFVKLHVYSTTSLKMDLSGSFSIVLGLLAPILQEPFRQVLKRVPGTADWKMERINGELSRRMDAIVARRARERVELQCRDFLSAILKARESGGAAGEELFSPDYVSALTYEHLLAGSATTSFTLSSVLYLVAGHPPVERRLLEEIDAFGPNGVVPSADDLHLKFPYLDQVIKEAMRFYTVSPLVAREASQPVEIGGYHLPKGTWIWLALGVLAKDPNSFPEPDEFRPERFDPAGEEEKRRHPYAHIPFGIGPRACIGQRFSLQEIKLSLIFLYRRYVFRRSPAMESPLALEYGIVLSFKHGVKLQVLKRR
>gnl_Spipo_v2_Spipo14G0012500
MEAIVGSLLWSSAACLSAMGLLLVVFGIYFYAPYWKVRKVPGPQGGFLVGHLPLLAKSGPDIFRALAKEYGPIYR
>gnl_Spipo_v2_Spipo14G0012400
EKNLGKSSRFHMGRQPLVIVADPELCREVGIKKFKDIKNRSKPSPTSGSPIHEKGLFLSRDSRWSSMRNAIVPFYQPTHLANLVPTMQSFVESATRSLSGEEEVNFSHLSLKMAIDIVGKTAFGFDFGLSRDAPSGGAGGGADEASSFLKQHIYSTESLKMDLSGSFSTILGLVAPLFQPLFRWLLGKVPWTTDYQMRCTTEKLIEVIRQVVEKRSGDGGGASPDFLAAILRARKESPAAAPARELFSWDYVSALAFEHLIAGSATTSFTLSSVVYLVSKHREVERKLLAEIDAFAALGRSPTADDLSCMFPYLDQVVKEAMRFYTVSPLVARETSQQVQVGGYTLPKGTWVWLALGVLAKDSRNFPQPDEFRPERFDPTCSEERRRHPYAHIPFGIGPRMCIGHRFALMEIKLSLIHLYRSFVFELPPSMEGPPELHYGMVLNFKNGIIVRPVKRRP
>gnl_Stras_v2.0_SGA_v2.0_scaffold20T09215
MEIFAVINSPVITTFTIFAMVTGVLWYFYKPYWAVRKVPGPPAMPVVGHLPLLAKYGPDLFSILAERYGPIFRFQMGRQPLIIVADAELCKEVGIKKFKYFPNRSIPSPIAASPLHQKGLFFTRDARWSAMRNTILSVYQPSHLAKLIPTMQEIVKSATENLDRSIDLSFSDFSFSDFSLKLATDVIGQAAFGVDFGLSKPKPKTNGERENGHVREFVNEHIYSTTRLKMDLTGSFSIVLGLLVPILQEPFRKILKRIPGTMDWKFDRTNANLSSRVDEIVKERMKIGGDFRESRDFLSNVLRAREREKGAVSVFMADYISAVTYEHLLAGSATTSFTLSCVVYLVALYPEVERKVLEEIDDFAPRDRVPDAHELHHEFPYLDQVIKEAMRFHTVSPLVAREASAEVNLGGYVLPKGTWVWLALGVLAKDPKNFPDPEKFKPERFDPNGKEEKWRHPYANIPFGIGPRACIGQKFALQEIKLSLIHLYRNYVFRHSPDMENPLQLDYGIVLNFRNGVKVRAIRRA
>gnl_Theca_v1.1_Thecc1EG037310t1
MGLVYETPQSLIGAEGFYPSVLMVSTISTVLAMVAGVLVYLYGPYWGVRRVPGPPALPLVGHLPLMAKYGPDVFSVLAKRYGPVFRFHMGRQPLIIVADPELCKEVGIKKFKDIPNRSIPSPIAASPLHQKGLFFTRDATWSTMRNTILSVYQPSHLASLVPTMQNIIESATENLHASEEGITFSNLSLKLATDVIGQAAFGVNFGLSKPKSTSESTRTVDDQGSQNDEVSDFINQHIYSTTQLKMDLSGSLSIIIGLLVPILQEPFRQILKRIPGTMDWKVDRTNKKLSGRLNEIVSIRMKEKNRGSKDFLSQILSARESENVAKNAFTPDYISAVTYEHLLAGSVTTSFTLSSIVYLVAGHPEVEKKLLEEIDGFGPHDRVPTAYDLQHKFPYLDQVIKEAMRFYTVSPLVARETSKEVEIGGYLLPKGTWVWLAPGVLAKDPKNFPEPDKFKPERFDPNCEEEKRRHPYALIPFGIGPRACVGQKFSLQEIKLSLIHLYRNYTFRHSFSMEKPLELEYGIVLNFKHGVKVTAIKRT
>gnl_Utrgi_v4.1_Scf00892.g22537.t1
MRCPGAPLYAHSTQKVHINSSNASVPSPSKPGMELVLQLIFSSLLAALAYFYWPYWGLRRIPGARPMPFFGHLPLFAKHGPFLFTLLARRYGPVYR
>gnl_Utrgi_v4.1_Scf00892.g22535.t1
MQHLIESASQDLDAKDLDFSDFSLKLATDVIGKAAFGVDFGLSREDGMIQARKGGQVEEFVKQHIYSTSQLKMDFSGSFSIILGLLIPCLQEPFRQILRRIPGSKDWRTDRTNQSLSSRLDEILRMRMNDNRHGCRDFLSLILNARESETSAKHLFTPDYITAVTYEHLLAGSTTTSFTFSSVVYLVACHPEVEKKLIEEIDSFGPHDRLPSADDLEHKFPYLDQAGLLPLSFSLFQKLEASTQVEIGGYIVPKGTWVWLAPGVLAKDPKNFPEPEKFKPERFDPNGKEEKQRHPYANIPFGLGPRACIGRRFALQEIKLGLIHLYRKYVFRHSPAMEKPLELQYGIVLNFKHGVKVEASRRT
>gnl_Vitvi_Genoscope.12X_GSVIVT01035384001
MLEFFLRDWEWSLQGLIQIGVSFIRTPMAPAFFTVLAMLGGLLGYLYEPYWRVRRVPGPPVFPLVGHLPLMAKYGHDVFSVLAKKYGPIFRFHVGRQPLVIVADAELCREVGIKKFKDIPNRSIPSAISASPLHQKGLFFTRDARWSTMRNTIISVYQQSHLANLVPTMQAFIEPAFRNLPSSEEEDITFSNLSLKLATDVIGQAAFGVHFGLSKPPSSNEVKNSDEVSEFINQHIYSTTNLKMDLSGSFSIILGLLVPILQKPVQHILKRIPGTMDWKIYQTNKKLSSRLDEIVAKRMKDKDRGSKDFLSLILNARESEKAMKNIFTSDYLNAVTYEHLLAGSATTSFTLSSTIYLIAEHPEVEKKLLAEIDGFGPPDQMPTAHDLQHKFPYLDQAKSLAMRFYTVSPLVARETSAEVEIGGYVLPKGTWIWLAPGVLAKDPKNFPEPDKFKPERFDPNCEEEKQRHPYALIPFGIGPRACLGQKFSLQEVKLSLIHLYQRYVFRHSPNMEKPLELEYGIILNFKHAVKLRAIKRHP
>Frave_02706-v1.0-hybrid.t1
MGMEFLITNGSLVSTIFTVLAVLAGVLGYLYAPYWGVRRVPGPRTIPFLGHLPLLAKHGPDLFSVLAKQYGPIFRFHMGR
QPLIIVADAELCREVGIKKFKDIPNRSIPSPISASPLHQKGLFFTRDIRWSTMRNTILSVYQPSYLASLVPTMQSYIESA
TQNLDDSSNKEDITFSNLSLRLATDVIGQASFGVDFGLSKPQSISNSINKVDNGEDKNDDEVSDFINQHIYSTTQLKMDL
SGSLSIILGLLVPIIQEPFRQILKRIPGTMDWKVDRTNQNLAGRLDQIVMRRMKDSDRGTKNFLSLIMNARESEGVAKSV
FTPDYISAVTYEHLLAGSATTSFTLSSAVYLISGHPEVESKLLAEIDGFGPHDQIPTAPDLQHKFPYLEQVIKEAMRFYL
VSPLVARETSREVEVGGYLLPKGTWVWLALGVLAKDPKNFPEPEKFKPERFDPNGKEEKQRHPYAFIPFGIGPRACIGQK
FSLQELKLSLIHLYRKYVFRHSPNMEAPLELEFGIVLNFKKGVKLTVIKRT
>Frave_02708-v2.0.a2-hybrid.t1
MGMEFLITNGSLVSTTLTVLAVLAGVLGYLYAPYWGVRRVPGPRTIPFLGHLPLLAKHGPDLFSVLAKQYGPIFRFHMGR
QPLIIVADAELCREVGIKKFKDIPNRSIPSPISASPPHQKGLFFTRDTRWSTMRNTILSVYQPSYLASLVPTMQSYIESA
TQNLDDSSNKEDITFSNLSLRLATDVIGQAAFGVDFGLSKPQSISDSINKVDNGEDKNDDEVSDFINQHIYSTTHLKMDL
SGSLSIILGLLVPIIQEPFRQMLKRIPGTMDWKVDRTNQKLAGRLDHIVMRRMKDSDRGTKNFLSLILNARESEGVAKSV
FTPDYISAVTYEHLLAGSATTSFTLSSAVYLISGHPEVESKLLAEIDGFGPHDQIPTAHDLQHKFPYLEQVIKEAMRFYL
VSPLVARETSREVEVGGYLLPKGTWVWLAPGVLAKDPKNFPEPEKFKPERFDPNGKEEKQRHPYAFIPFGIGPRACIGQK
FSLQELKLSLIHLYRKYVFRHSPNMDTPLELEFGIVLNFKNSVKLTVIKRT
>Maldo_GDDH_02G1142400
MELQLLFTNGFLVSPSTLFTALAMFAGVLSYLYGPYWRVRRVPGPPVIPLLGHLPLLAKYGPDVFSVLAKQYGPLFRFHM
GRQPLIIVADAELCREVGIKNFKDINNRSIPSPIAASPLHQKGLFFTRDARWSTMRNTILSLYQPSHLASLVPTMQSFIE
SATQKLDSSKEAEDITFSNLSLRLATDVIGQAAFGVNFGLSKLESINESIDKIDSKDNNDDDQVSDFINQHIYSTTQLKM
DLSGSFSIILGLLAPILQEPFRQVLKRIPGTMDWKVERTNRKLSGRLDEIVVKRMKDSERGSKDFLSLIMNARESETVAK
NVFTQDYISAVTYEHLLAGSATTSFTLSSTVYLVAGHPEVERKLLAEIDGFGPPDQMPTAYDLQHKFPYIDQVIKEAMRF
YLVSPLVARETSREVEIGGYLLPKGTWVWLALGVLAKDPNNFPEPDTFRPERFDPDCNEEKQRHPYAFIPFGIGPRACIG
QKFSLQELKLSLIHLYRKYVFRHSPNMEKPLALEYGIVLNFKNGVKVRVVKR
>Maldo_GDDH_08G1064200
MIGSIEMLFTIFMVLAILGGVLGYLYWPYWGMRRVPGPPTIPLVGHIPLLAKYGPDVFSVLAKEYGPIFRFHIGRQPLVI
VADAELCREVGIKKFKDMKNRSIPSPLAASPLHQKGLFLTRDARWATMRNTILSMYQPSHLANLVPTMQSFVECATQKLA
STAEEEEDITFSDISLQLTTDVIGQAAFGVNFGLSKPQSLGESVEKIDGKYNNDDEVSDFINQHMYSTAQLKLDFSGSLS
IILGLLVPILQWPFWQMLKRIPGTMDRKIERSNWHLVSRLDAAVEKRMKDSGRGSRDFLSLILNARESGRVSKNVFTQDY
ISALAYEHLLAGSATTAFTLSSVVYLVAGHPEVEKKLLAEIDGFGPPDQMPTATDLQHNFPYLDQVVKEAMRFYMVSPLV
ARETSKEIEIGGYLLPKGTWVWLALGVLAKDQKNFPEPEKFRPERFDPSCKEEKQRHPYAFIPFGLGPRTCIGQKFAVQE
IKLALIHLYRKYVFRHSPFMEVPLELEYGIVLKFKNGVKLRVIKRT
>Maldo_GDDH_15G1057500
KMIGSIELLFNIFMVLIVLGGILGYLYGPYWRVRRVPGPPTIPLVGHIPLMAKYGPDIFSVFAEEYGPIFRFHIGRQPLI
IVADAELCREVGIKKFKDIKNRSIPPPLAASPLHQKGLFLTRDARWVTTRNTILSVYQPSHLANLVPTMQSFVECATEKL
DSMAKVEEDITFSAISLRLATDVIGQAAFGVNFGLSKPQSVGESVEKFDGKDNNDDEVSDFINQHIYSTTQVKMDFSGSL
SIILGLLVPILQWPFWQMLKRIPGTMDGKIEHNNRHLTSRLGAVVEKRMKDSRRGSKDFLSVILNARESGRLSKNVFTTD
YISALAYEHLLAGSATTAFTLSSAVYLVAGHPEVEKKLLAEIDGFGPPDQMATASDLQHKFPYLDQARLLKFQCCIEESS
SLAMRFYMVSPLVARETSRDVEIGGYILPKGTWVWLALGVLAKDQKNFPEPEKFRPERFDPSCKEEKQRHPYAFIPFGLG
PRSCIGQKFAIQEIKLALIHLYRKYVFRHSPYMESPLELEFGIVLKFKNGVKLRVIKRK
>Maldo_GDDH_15G1057600
MKTPPHPPPPTTPTIFHHQSIKPNPKLSYLMMKSLEEEETLQKIGGMEVLFATSVWLISTIFTGLAILGGILGYLYGPYW
GVRRVPGPPTIPLLGHLPLLAKYGPDVFSVLAEQYGPIFRFHMGRQPLIIVADAELCREVGIKKFKDIPNRSIPAPISAS
PLHQKGLFFTRDARWSTMRNTILSVYQPSHLASLVPTMQSFIESATEKLHSSKEEEITFSTLSLGLATDVLGQAAFGVNF
GLSNTHSIGKSIKGEDNDDEVSDFINQHIYSTTQLKMDLSGSLSIILGLLVPILQEPFRQIFKRIPGTMDWKVERTNRKL
SGRLDGIVAKRMQDRERGSKDFLSVIMNAMESEAVSKNVFTPDYISAVTYEHLLAGSATTAFTLSSIVYLVAGHPEVEKK
LLAEIDGFGPPDQMPTAHDLQHKFPYIDQVIKEAMRFYMVSPLVARETSGDVEIGGYLLPKGTWVWLALGVLAKDPKNFP
EPDKFRPERFDPNCQELKQRHPYAFIPFGIGPRSCIGQKFSLQELKLSLIHLYRKYVFRHSPDMEKPLELEYGIVLNFKK
GVKLRVIKRT
>Maldo_GDDH_15G1255800
MMIKSWGFINQHICSTTQLKMDLSGSFSIKLELLVSILQEPFRQLLKRIPGTMNWKVERTNRKLSGRLDEIVVKRMKDSE
RGSKDFLSPIMKARELEMVAENVFAQDYISAAAYEHLLAGSATTSFTLSSIVYLVAGHPDAEKKLLAEIDGFGPPDQMPT
AHSLQHKSPYIDQAYAMRFCLVSPLVARETSREVEIGGYLLPKVLFYLSYVNRKWLHNLWD
>Maldo_GDDH_15G1256100
MRDTILSMYQPSHLASLVPTMQSFTESATQKFDLFKEDEEITFSNLSLWLATDVIGQAAFGVNFGLSKPQSISESIDKID
SKDNNDDDQIFYFVNQHFYSTTQLKMDLSGLEKNSQDNDWKVECTNRKLSGRLDEIVVKRMKDSERGSKDFLSLIMNVRE
SEVVAKNVITQYYISAVAYEHLLAGSATTSFTMSSIVYLVAGHPDVEKKLLAELDGFGPRDQMPTAPGLLNSKLV
>Maldo_Gala_02g012160
MELQLLFTNGFLVSPSTLFTALAMFAGVLSYLYGPYWRVRRVPGPPVIPLLGHLPLLAKYGPDVFSVLAKQYGPLFRFHM
GRQPLIIVADAELCREVGIKNFKDINNRSIPSPIAASPLHQKGLFFTRDARWSTMRNTILSLYQPSHLASLVPTMQSFIE
SATQKLDSSKEAEDITFSNLSLRLATDVIGQAAFGVNFGLSKLESINESIDKIDSKDNNDDDQVSDFINQHIYSTTQLKM
DLSGSFSIILGLLAPILQEPFRQVLKRIPGTMDWKVERTNRKLSGRLDEIVVKRMKDSERGSKDFLSLIMNARESETVAK
NVFTQDYISAVTYEHLLAGSATTSFTLSSTVYLVAGHPEVIKEAMRFYLVSPLVARETSREVEIGGYLLPKGTWVWLALG
VLAKDPNNFPEPDTFRPERFDPDCNEEKQRHPYAFIPFGIGPRACIGQKFSLQELKLSLIHLYRKYVFRHSPNMEKPLAL
EYGIVLNFKNGVKVRVVKR
>Maldo_Gala_08g005680
MIGSIEMLFTIFMVLAILGGVLGYLYWPYWGMRRVPGPPTIPLVGHIPLLAKYGPDVFSVLAKEYGPIFRFHIGRQPLVI
VADAELCREVGIKKFKDMKNRSIPSPLAASPLHQKGLFLTRDARWATMRNTILSMYQPSHLANLVPTMQSFVECATQKLA
STAEEEEDITFSDISLQLTTDVIGQAAFGVNFGLSKPQSLGESVEKIDGKYNNDDEVSDFINQHMYSTAQLKLDFSGSLS
IILGLLVPILQWPFWQMLKRIPGTMDRKIERSNWHLVSRLDAAVEKRMKDSGRGSRDFLSLILNARESGRVSKNVFTQDY
ISALAYEHLLAGSATTAFTLSSVVYLVAGHPEVEKKLLAEIDGFGPPDQMPTATDLQHNFPYLDQVVKEAMRFYMVSPLV
ARETSKEIEIGGYLLPKGTWVWLALGVLAKDQKNFPEPEKFRPERFDPSCKEEKQRHPYAFIPFGLGPRTCIGQKFAVQE
IKLALIHLYRKYVFRHSPFMEVPLELEYGIVLKFKNGVKLRVIKRT
>Maldo_Gala_15g005420
MIGSIELLFNIFMVLIVLGGILGYLYGPYWRVRRVPGPPTIPLVGHIPLMAKYGPDIFSVFAEEYGPIFRFHIGRQPLII
VADAELCREVGIKKFKDIKNRSIPPPLAASPLHQKVYQPSHLANLVPTMQSFVECATEKLDSMAKVEEDITFSAISLRLA
TDVIGQAAFGVNFGLSKPQSVGESVEKFDGKDNNDDEVSDFINQHIYSTTQVKMDFSGSLSIILGLLVPILQWPFWQMLK
RIPGTMDGKIEHNNRHLTSRLGAVVEKRMKDSRRGSKDFLSVILNARESGRLSKNVFTTDYISALAYEHLLAGSATTAFT
LSSAVYLVAGHPEVEKKLLAEIDGFGPPDQMATASDLQHKFPYLDQARLLKFQCCIEESSSLVGLSVVIKEAMRFYMVSP
LVARETSRDVEIGALGVLAKDQKNFPEPEKFRPERFDPSCKEEKQRHPYAFIPFGLGPRSCIGQKFAIQEIKLALIHLYR
KYVFRHSPYMESPLELEFGIVLKFKNGVKLRVIKRK
>Maldo_Gala_15g005430
MMKSLEEEETLQKIGGMEVLFATSVWLISTIFTGLAILGGILGYLYGPYWGVRRVPGPPTIPLLGHLPLLAKYGPDVFSV
LAEQYGPIFRFHMGRQPLIIVADAELCREVGIKKFKDIPNRSIPAPISASPLHQKGLFFTRDARWSTMRNTILSVYQPSH
LASLVPTMQSFIESATEKLHSSKEEEITFSTLSLGLATDVLGQAAFGVNFGLSNTHSIGKSIKGEDNDDEVSDFINQHIY
STTQLKMDLSGSLSIILGLLVPILQEPFRQIFKRIPGTMDWKVERTNRKLSGRLDGIVAKRMQDRERGSKDFLSVIMNAM
ESEAVSKNVFTPDYISAVTYEHLLAGSATTAFTLSSIVYLVAGHPEVEKKLLAEIDGFGPPDQMPTAHDLQHKGNEVLHA
KDPKNFPEPDKFRPERFDPNCQELKQRHPYAFIPFGIGPRSCIGQKFSLQELKLSLIHLYRKYVFRHSPDMEKPLELEYG
IVLNFKKVYILNPELCSFEGLDSRD
>Maldo_Gala_15g023270
MLGDTAIAVHPNDERIKETPDARVLELLQFLSNIPDMLCLILKNGRTKLASDVIGQAASSVNFGLSKPQSIIESMDKIDI
KDNNDDDQEPFRQLLKRIPGTMNWKVERTNRKLSGRLDEIVVKRMKDSERGSKDFLSPIMKARELEMVAKNVFAQDSERL
LVTIMKARELEMVAKNVFAQDYISAAAYEHLLAGSATTSFTLSSIVHLVAGHPDAEKKLLAEIDGFGPPDQMPTAHSLQH
KSPYIDQAYVLNSKLV
>Maldo_Gala_15g023280
MRDTILSMYQPSHLASLVPTMQSFTESATQKFYLFKEDEEITFSNLSLWLATDVIGQAAFGVNFGLSKPQSISESIDKID
SKDNNDDDQIFYFVNQHFYSTTQLKMDLSGSFSIILGLLVPILQEPFRQDNDWKVECTNRKLSGRLDEIVVKRMKDSERG
SKDFLSLIMNVRESEVVAKNVITQYYISAVAYEHLLAGSATTSFTMSSIVYLVAGHPDVEKKLLAELDGFGPRDQMPTAH
GLLNSKLVINEAMRFCWVSPLVARKHLERSKSEAIFYQKYCSTFPIAN
>Maldo_HF13233-RA
MKSLEEEETLQKIGGMEVLFATSVWLISTIFTGLAILGGILGYLYGPYWGVRRVPGPPTIPLLGHLPLLAKYGPDVFSVL
AEQYGPIFRFHMGRQPLIIVADAELCREVGIKKFKDIPNRSIPAPISASPLHQKGLFFTRDARWSTMRNTILSVYQPSHL
ASLVPTMQSFIESATEKLHSSKEEEITFSTLSLGLATDVLGQAAFGVNFGLSNTHSIGKSIKGEDNDDEVSDFINQHIYS
TTQLKMDLSGSLSIILGLLVPILQEPFRQIFKRIPGTMDWKVERTNRKLSGRLDGIVAKRMQDRERGSKDFLSVIMNAME
SEAVSKNVFTPDYISAVTYEHLLAGSATTAFTLSSIVYLVAGHPEVEKKLLAEIDGFGPPDQMPTAHDLQHKFPYIDQAR
LTKCFYLSALVYLLINYPLLGRPICQWILVYLSVIKEAMRFYMVSPLVARETSGDVEIGGYLLPKGTWVWLALGVLAKDP
KNFPEPDKFRPERFDPNCQELKQRHPYAFIPFGIGPRSCIGQKFSLQELKLSLIHLYRKYVFRHSPDMEKPLELEYGIVL
NFKKVYILNPELCSFEGLDSRD
>Maldo_HF13234-RA
MIGSIELLFNIFMVLIVLGGILGYLYGPYWRVRRVPGPPTIPLVGHIPLMAKYGPDIFSVFAEEYGPIFRFHIGRQPLII
VADAELCREVGIKKFKDIKNRSIPPPLAASPLHQKGLFLTRDARWVTTRNTILSVYQPSHLANLVPTMQSFVECATEKLD
SMAKVEEDITFSAISLRLATDVIGQAAFGVNFGLSKPQSVGESVEKFDGKDNNDDEVSDFINQHIYSTTQVKMDFSGSLS
IILGLLVPILQWPFWQMLKRIPGTMDGKIEHNNRHLTSRLGAVVEKRMKDSRRGSKDFLSVILNARESGRLSKNVFTTDY
ISALAYEHLLAGSATTAFTLSSAVYLVAGHPEVEKKLLAEIDGFGPPDQMATASDLQHKFPYLDQARLLKFQCCIEESSS
LVIKEAMRFYMVSPLVARETSRDVEIGGYILPKGTWVWLALGVLAKDQKNFPEPEKFRPERFDPSCKEEKQRHPYAFIPF
GLGPRSCIGQKFAIQEIKLALIHLYRKYVFRHSPYMESPLELEFGIVLKFKNGVKLRVIKRK
>Maldo_HF21369-RA
MIGSIEMLFTIFMVLAILGGVLGYLYWPYWGMRRVPGPPTIPLVGHIPLLAKYGPDVFSVLAKEYGPIFRFHIGRQPLVI
VADAELCREVGIKKFKDMKNRSIPSPLAASSLHQKGLFLTRDARWATMRNTILSMYQPSHLANLVPTMQSFVECATQKLA
STAEEEEDITFSDISLQLTTDVIGQAAFGVNFGLSKPQSLGESVEKIDGKYNNDDQVSDFINQHMYSTAQLKLDFSGSLS
IILGLLVPILQWPFWQMLKRIPGTMDRKIERSNWHLVSRLDAVVEKRMKDRGQGSRDFLSLILNARESGRVSKNVFTQDY
ISALSYEHLLAGSATTAFTLSSVVYLVAGHPEVEKKLLAEIDGFGQPDQMPTATDLQHNFPYLDQVVKEAMRFYMVSPLV
ARETSKEIEIGGYLLPKGTWVWLALGVLAKDQKNFPEPEKFRPERFDPSCKEEKQRHPYAFIPFGLGPRTCIGQKFAVQE
IKLALIHLYRKYVFRHSPFMEVPLELEYGIVLKFKNGVKLRVIKRT
>Maldo_HF27654-RA
MELQLLFTNGFLVSPSTLFTALAMFAGVLSYLYGPYWRVRRVPGPPVIPLLGHLPLLAKYGPDVFSVLAKQYGPLFRFHM
GRQPLIIVADAELCREVGIKNFKDINNRSIPSPIAASPLHQKGLFFTRDARWSTMRNTILSLYQPSHLASLVPTMQSFIE
SATQKLDSSKEAEDITFSNLSLRLATDVIGQAAFGVNFGLSKLESINESIDKIDSKDNNDDDQVSDFINQHIYSTTQLKM
DLSGSFSIILGLLAPILQEPFRQVLKRIPGTMDWKVERTNRKLSGRLDEIVVKRMKDSERGSKDFLSLIMNARESETVAK
NVFTQDYISAVTYEHLLAGSATTSFTLSSTVYLVAGHPEVERKLLAEVDGFGPPDQMPTVIKEAMRFYLVSPLVARETSR
EVEIGGYLLPKGTWVWLALGVLAKDPNNFPEPDTFRPERFDPDCNEEKQRHPYAFIPFGIGPRACIGQKFSLQELKLSLI
HLYRKYVFRHSPNMEKPLALEYGIVLNFKNGVKVRVVKR
>Maldo_HF31109-RA
MELPLMFTNGFLISPPTLFTVLAMFAGVLSYLYGPYWKVRRVPGPPVIPFVGHLPLLAKYGPDIFSVLPNSMALFSGSSV
LSSTYCFHLHHLSIDHMRGQCLEGGRDNPKRSACGPGREDEGYCTGLTDVRPPNPDANT
>Maldo_HF31112-RA
MKARELEMVAKNVFAQDYISAAAYEHLLAGSATTSFTLSSIVHLVAGHPDAEKKLLAEIDGFGPPDQMPTAHSLQHKSPY
IDQAYVLNSKLTFVKDLKFQVLNLLDIHAFILIFQMLVIKEAMRFCLVSPLVARETSREVEIGGYLLPKVLFYLSYVNRK
WLHNLWD
>Maldo_HF31114-RA
MVVKHLRSRFKKFKDINNISIPSPIEASSFHQKGLFFTRYLLYGLIKTAVTKLYTRNHFDPSVQFINFMVLQLHQGCKMI
DDARHYIINPSHLASLVPTMQSFTESATQKFYLFKEDEEITFSNLSLWLATDVIGQAAFGVNFGLSKPQSISESIDKIDS
KDNNDDDQIFYFVNQHFYSTTQLKMDLSGSFSIILGLLVPILQEPFRQDNDWKVECTNRKLSGRLDEIVVKRMKDSERGS
KDFLSLIMNVRESEVVAKNVITQYYISAVAYEHLLAGSATTSFTMSSIVYLVAGHPDVEKKLLAELDGFGPRDQMPTAHG
LLNSKLVINEAMRFCWVSPLVARKHLERSKSEAIFYQKYCSTFPM
>Malsi_02g012450
MELQLLFTNGFLVSPSTLFTALAMFAGVLSYLYGPYWRVRRVPGPPVIPLLGHLPLLAKYGPDVFSVLAKQYGPLFRFHM
GRQPLIIVADAELCREVGIKNFKDINNRSIPSPIAASPLHQKGLFFTRDARWSTMRNTILSLYQPSHLASLVPTMQSFIE
SATQKLDSSKEAEDITFSNLSLRLATDVIGQAAFGVNFGLSKLESINESIDKIDSKDNNDDDQVSDFINQHIYSTTQLKM
DLSGSFSIILGLLAPILQEPFRQVLKRIPGTMDWKVERTNRKLSGRLDEIVVKRMKDSERGSKDFLSLIMNARESETVAK
NVFTQDYISAVTYEHLLAGSATTSFTLSSTVYLVAGHPEVERKLLAEVDGFGPPDQMPTVHDLQHKFPYIDQASLKFQGL
YLLDNHAFLVIKEAMRFYLVSPLVARETSREVEIGGYLLPKGTWVWLALGVLAKDPNNFPEPDTFRPERFDPDCNEEKQR
HPYAFIPFGIGPRACIGQKFSLQELKLSLIHLYRKYVFRHSPNMEKPLALEYGIVLNFKNGVKVRVVKR
>Malsi_08g005770
MIGSIEMLFTIFMVLAILGGVLGYLYWPYWGMRRVPGPPTIPLVGHIPLLAKYGPDVFSVLAKEYGPIFRFHIGRQPLVI
VADAELCREVGIKKFKDMKNRSIPSPLAASPLHQKGLFLTRDARWATMRNTILSMYQPSHLANLVPTMQSFVECATQKLA
STAEEEEDITFSDISLQLTTDVIGQAAFGVNFGLSKPQSLGESVEKIDGKYNNDDEVSDFINQHMYSTAQLKLDFSGSLS
IILGLLVPILQWPFWQMLKRIPGTMDRKIERSNWHLVSRLDAAVEKRMKDSGRGSRDFLSLILNARESGRVSKNVFTQDY
ISALAYEHLLAGSATTAFTLSSVVYLVAGHPEVEKKLLAEIDGFGPPDQMPTATDLQHNFPYLDQVVKEAMRFYMVSPLV
ARETSKEIEIGGYLLPKGTWVWLALGVLAKDQKNFPEPEKFRPERFDPSCKEEKQRHPYAFIPFGLGPRTCIGQKFAVQE
IKLALIHLYRKYVFRHSPFMEVPLELEYGIVLKFKNGVKLRVIKRT
>Malsi_15g005710
MMKSLEEEETLQKIGGMEVLFATSVWLISTIFTGLAILGGILGYLYGPYWGVRRVPGPPTIPLLGHLPLLAKYGPDVFSV
LAEQYGPIFRFHMGRQPLIIVADAELCREVGIKKFKDIPNRSIPAPISASPLHQKGLFFTRDARWSTMRNTILSVYQPSH
LASLVPTMQSFIESATEKLHSSKEEEITFSTLSLGLATDVLGQAAFGVNFGLSNTHSIGKSIKGEDNDDEVSDFINQHIY
STTQLKMDLSGSLSIILGLLVPILQEPFRQIFKRIPGTMDWKVERTNRKLSGRLDGIVAKRMQDRERGSKDFLSVIMNAM
ESEAVSKNVFTPDYISAVTYEHLLAGSATTAFTLSSIVYLVAGHPEVEKKLLAEIDGFGPPDQMPTAHDLQHKGNEGTWV
WLALGVLAKDPKNFPEPDKFRPERFDPNCQELKQRHPYAFIPFGIGPRSCIGQKFSLQELKLSLIHLYRKYVFRHSPDME
KPLELEYGIVLNFKKGSIELLFNIFMVLIVLGGILGYLYGPYWRVRRVPGPPTIPLVGHIPLMAKYGPDIFSVFAEEYGP
IFRFHIGRQPLIIVADAELCREVGIKKFKDIKNRSIPPPLAASPLHQKVYQPSHLANLVPTMQSFVECATEKLDSMAKVE
EDITFSAISLRLATDVIGQAAFGVNFGLSKPQSVGESVEKFDGKDNNDDEVSDFINQHIYSTTQVKMDFSGSLSIILGLL
VPILQWPFWQMLKRIPGTMDGKIEHNNRHLTSRLGAVVEKRMKDSRRGSKDFLSVILNARESGRLSKNVFTTDYISALAY
EHLLAGSATTAFTLSSAVYLVAGHPEVEKKLLAEIDEFGPPDQMATASDLQHKFPYLDQARLLKFQCCIEESSSLVIKEA
MRFYMVSPLVARETSRDVEIGGYILPKGTWVWLALGVLAKDQKNFPEPEKFRPERFDPSCKEEKQRHPYAFIPFGLGPRS
CIGQKFAIQEIKLALIHLYRKYVFRHSPYMESPLELEFGIVLKFKNGVKLRVIKRK
>Malsi_15g023270
MELPLMFTNGFLISPPTLFTVLAMFAGVLSYLYGPYWKVRRVPGPPVIPFVGHLPLLAKYGPDIFSVLPNSMALFSVIDS
THLDRFDMGRQPLIIVADGELCREVGIKKFKDIHNRSIPSPIAASPLHQKGLFFTRSISGKMLHA
>Malsi_15g023300
MSFGLIYPFHLRPFVELEYCQNGFLCLVFGVGDNHMVNWDCGLLIAISDIEVDYIDIRDTTLLRVSGYENPVEFGVLTSF
AYTLEEDFGEIVVATTRVETMLGDTAIAIHPNDERYRHLHGKHVIHPFNGRRIPIVCDEILIDLEFGTSTVKVVHFKGSR
KRLMLESWSFYSSVSNIPDMLCLILKNGRTKLASDVIGQAASSVNFGLSKPQSIIESIDKIDIKDNNDDDQEPFRQLLKR
IPGTMNWKVERTNRKLSGRLDEIVVKRMKDSERGSKDFLSPIMKARELEMVAENVFAQDYISAAAYEHLLAGSATTSFTL
SSIVYLVAGHPDAEKKLLAEIDGFGPPDQMPTAHSLQHKSPYIDQAYVLNSKLTFVKDLKFQVLNLLDIHAFVLIFQMLV
IKEAMRFCLVSPLVARETSREVEIGGYLLPKVLFYLSYVNRKWLHNLWD
>Malsi_15g023310
MRDTILSMYQPSHLASLVPTMQSFTESATQKFDLFKEDEEITFSNLSLWLATDVIGQAAFGVNFGLSKPQSISESIDKID
SKDNNDDDQIFYFVNQHFYSTTQLKMDLSGSFSTILGLLVPILQEPFRQDNDWKVECTNRKLSGRLDEIVVKRMKDSERG
SKDFLSLIMNVRESEVVAKNVITQYYISAVAYEHLLAGSATTSFTMSSIVYLVAGHPDVEKKLLAELDGFGPRDQMPTAP
GLLNSKLV
>Malsy_02g013110
MELQLLFTNGFLVSPSTLFTALAMFAGVLSYLYGPYWRVRRVPGPPVIPLLGHLPLLAKYGPDVFSVLAKQYGPLFRFHM
GRQPLIIVADAELCREVGIKNFKDINNRSIPSPIAASPLHQKGLFFTRDARWSTMRNTILSLYQPSHLASLVPTMQSFIE
SATQKLDSSKEAEDITFSNLSLRLATDVIGQAAFGVNFGLSKLESINESIDKIDSKDNNDDDQVSDFINQHIYSTTQLKM
DLSGSFSIILGLLAPILQEPFRQVLKRIPGTMDWKVERTNRKLSGRLDEIVVKRMKDSERGSKDFLSLIMNARESETVAK
NVFTQDYISAVTYEHLLAGSATTSFTLSSTVYLVAGHPEVERKLLAEIDGFGPPDQMPTAYDLQHKFPYIDQASLKFLGL
YLLDNHAFLVVIKEAMRFYLVSPLVARETSREVEIGGYLLPKGTWVWLALGVLAKDPNNFPEPDTFRPERFDPDCNEEKQ
RHPYAFIPFGIGPRACIGQKFSLQELKLSLIHLYRKYVFRHSPNMEKPLALEYGIVLNFKNGVKVRVVKR
>Malsy_08g005750
MIGSIEMLFTIFMVLAILGGVLGYLYWPYWGMRRVPGPPTIPLVGHIPLLAKYGPDVFSVLAKEYGPIFRFHIGRQPLVI
VADAELCREVGIKKFKDMKNRSIPSPLAASSLHQKGLFLTRDARWATMRNTILSMYQPSHLANLVPTMQSFVECATQKLA
STAEEEEDITFSDISLQLTTDVIGQAAFGVNFGLSKPQSIGESVEKIDGKYNNDDEVSDFINQHIYSTAQLKLDFSGSLS
IILGLLVPILQWPFWQMLKRIPGTMDRKIERSNWHLVSRLDAVLEKRMKDRGQGSRDFLSLILNARESGRVSKNVFTQDY
ISALSYEHLLAGSATTAFTLSSVVYLVAGHPEVEKKLLAEIDGFGQPDQMPTATDLQHNFPYLDQVVKEAMRFYMVSPLV
ARETSKEIEIGGYLLPKGTWVWLALGVLAKDQKNFPEPEKFRPERFDPSCKEEKQRHPYAFIPFGLGPRTCIGQKFAVQE
IKLALIHLYRKYVFRHSPFMEVPLELEYGIVLKFKNGVKLRVIKRT
>Malsy_15g004890
MMKSLEEEETLQKIGGMEVLFATSVWLISTIFTGLAILGGILGYLYGPYWGVRRVPGPPIIPLLGHLPLLAKYGPDVFSV
LAEQYGPIFRFHMGRQPLIIVADAELCREVGIKKFKDIPNRSIPAPISASPLHQKGLFFTRDARWSTMRNTILSVYQPAH
LASLVPTMQSFIESATEKLHSSKEEEITFSTLSLGLATDVLGQAAFGVNFGLSNTHSIGKSIKGEDNDDEVSDFINQHIY
STTQLKMDLSGSLSIILGLLVPILQEPFRQIFKRIPGTMDWKVERTNRKLSGRLDDIVAKRMQDRERGSKDFLSVIMNAM
ESEAVSKNVFTPDYISAVTYEHLLAGSATTAFTLSSIVYLVAGHPEVEKKLLAEIDGFGPPDQMPTAHDLQHKFYMVSPL
VARETSRNVEIGGYLLPKGTWVWLALGVLAKDPKNFPEPDKFRPERFDPNCQELKQRHPYAFIPFGIGPRSCIGQKFSLQ
ELKLSLIHLYRKYVFRHSPDMEKPLELEYGIVLNFKKGVKLRKMIGSIELLFNIFMVLIVLGGILGYLYGPYWRVRRVPG
PPTIPLVGHIPLMAKYGPDIFSVLAKEYGPIFRFHIGRQPLIIVADAELCREVGIKKFKDIKNRSIPPPLAASPLHQKGL
FLTRDARWVTMRNTILSVYQPSHLANLVPTMQSFVECATEKLDSMAKVEEDITFSAISLRLATDVIGQAAFGVNFGLSKP
QSVGESVKKIDGKDNNDDEVSDFINQHIYSTTQVKMDFSGSLSIILGLLVPILQWPFWQMLKRIPGTMDGKIEHNNRHLT
SRLGAVVEKRMKDSRRGSKDFLSVILNARESGRLSKNVFTTDYISALAYEHLLAGSATTAFTLSSAVYLVAGHPERSMDL
DRLIRWQLQVIFNTNFLILIRQGFSNFNVAFEESSSLVGLSVVIKEAMRFYMVSPLVARETSREVEIGGYILPKGTWVWL
ALGVLAKDQKNFPEPEKFRPERFDPSCKEEKQRHPYAFIPFGLGPRSCIGQKFAIQEIKLALIHLYRKYVFRHSPYMESP
LELEFGIVLKFKNGVKLRVIKRK
>Malsy_15g021650
MVNWDCGLLIAISDIEVDYIDIRDTTLLRVSGYENPVEFGVLTSFAYTLEEDFGEIVVATTRVETMLGDTAIAIHPNDER
YRHLHGKHVIHPFNGRRIPIVCDEILIDLEFGTSTVKVVHFKGSRKRLMLESWSFYSSVSNIPDMLCLILKNGRTNHQVY
QQGCKLVDDVKHYIIIPSHLASLVPTMQSFVESVTQKFDLFKEDEEITFSNLSLRLASDVIGQAASSSWGFINQHICSTT
QLKMDLSGSFSIKLELLVSILQEPFRQLLKRIPGTMNWKVERTNRKLSGRLDEIVVKRMKDSERGSKDFLSPIMKARELE
MVAENVFAQDYISAAAYEHLLAGSATTSFTLSSIVYLVAGHPDAEKKLLAEIDGFGPPDQMPTAHSLQHKSPYIDQAYVL
NSKLTFVKDLKFQVLNLLDIHAFVLIFQMLVIKEAMRFCLVSPLVARETSREVEIGGYLLPKVLFYLSYVNRKWLHNLWD
>Malsy_15g021670
MGRQPLIIVADAELCREKFKDINNISIPSPIEASSFHKKGLFFTRYLLYGLIKTAVTKLYTRNHFDPSVQFINFMVLQLH
QGCKMIDDARHYIINSFTESATQKFDLFKEDEEITFSNLSLWLATDVIGQAAFGVNFGLSKPQSISESIDKIDSKDNNDD
DQIFYFVNQHFYSTTQLKMDLSGSFSTILGLLVPILQEPFRQNSQDNDWKVECTNRKLSGRLDEIVVKRMKDSERGSKDF
LSLIMNVRESEVVAKNVITQYYISAVAYEHLLAGSATTSFTMSSIVYLVAGHPDVEKKLLAELDGFGPRDQMPTAPGLLN
SKLVINEAMRFCWVSPLVARKHLERSKSEAIFYQKYCSTFPM
>Pc_BartlettDH_new_MAX.Chr15_3
MEVLLATSVWLMSTIFTGLAILGGILGYLYGPYWGVRRVPGPPTIPLLGHLPLLAKYGPDVFSVLAEQYGPIFRFHMGRQ
PLIIVADAELCREVGIKKFKDIPNRSIPAPISASPLHQKGLFFTRDARWSTMRNTILSVYQPSHLASLVPTMQSFIESAT
EKLHSSKEEEITFSTLSLGLATDVLGQAAFGVNFGLSNTHSIGKSIKKIDGEDNDDEVSDFINQHIYSTTQLKMDFSGSL
SIILGLLVPILQEPFRQILKRIPGTMDWKVERTNRKLSGRVDDIVAKRMKDRERGSKDFLSVIMNAMESEAVSKNFFTPD
YISAVTYEHLLAGSATTAFTLSSIVYLVAGHPEVEKKLLAEIDGFGPPDQMPTAHDLQHKLVYLSVFQMQVIKEAMRFYM
VSPLVARETSRDVEIGGYLLPKGTWVWLALGVLAKDPKNFPEPDKFRPERFDPNCQELKQRHPYAFIPFGIGPRSCIGQK
FALQELKLSLIHLYRKYVFRHSPDMEKPLELEYGIVLNFKNGVKLRVIRRT
>Pc_BartlettDH_new_MAX.Chr2_1
MELQLLFTNGFLVSPSTLFTALAMFAGVLSYLYGPYWRVRRVPGPPVIPLLGHLPLLAKYGPDVFSVLAKQYGPIFRFHM
GRQPLIIVADAELCREVGIKKFKDINNRSIPSPIAASPLHQKGLFFTRDARWSTMRNTILSLYQPSHLASLVPTMQSFIE
SATQKLDSSKKAEDITFSNLSLRLATDVIGQAAFGVNFGLSKPESINESIDKIDSKDNNDDDQVSDFINQHIYSTTRLKM
DLTGSFSIILGLLAPILQEPFRQVLKRIPGTMDWKVERTNRKLSGRLDEIVVKRMKDSGRGSKDFLSLIMNARESETVAK
NVFTQDYISAVTYEHLLAGSATTSFTLSSIVYSVAGHPEFERKLLAEIDGFGPLDQMPTAHDLQHKFPYIEQVIKEAMRF
YLVSPLVARETSREVEIGGYLLPKGTWVWLALGVLAKDPNNFP
>Pc_BartlettDH_new_MAX.Chr2_2
MELQLLFTNGFLVSPSTLFTALAMFAGVLSYLYGPYWRVRRVPGPPVIPLLGHLPLLAKYGPDVFSVLAKQYGPIFRFHM
GRQPLIIVADAELCREVGIKKFKDINNRSIPSPIAASPLHQKGLFFTRDARWSTMRNTILSLYQPSHLASLVPTMQSFIE
SATQKLDSSKKAEDITFSNLSLRLATDVIGQAAFGVNFGLSKPESINESIDKIDSKDNNDDDQVSDFINQHIYSTTQLKM
DLTGSFSIILGLLAPILQEPFRQVLKRIPGTMDWKVERTNRKLSGRLDEIVVKRMKDSGRGSKDFLSLIMNARESETVAK
NVFTQDYISAVTYEHLLAGSATTSFTLSSIVYLVAGHPEVERKLLAEIDGFGPPDQMPTAHDLQPKFPYIEQVIKEAMRF
YLVSPLVARETSREVEIGGYLLPKGTWVWLALGVLAKDPNNFPEPDTFRPERFDPDCNEEKQRHPYAFVPFGIGPRACIG
QNFSLQELKLSLIHLHRKYVFRHSPNMEKPLALEYGIVLNFKNGVKVRVVKR
>Pc_BartlettDH_new_MAX.Chr2_3
MELQLLFTNGFLVSTSTLFTALAMFVGVLSYLYGPYWRVRRVPGPPVIPLLGHLPLLAKYGPDVFSVLAKQYGPIFRFHM
GRQPLIIVADAELCREVGIKKFKDINRSIPSPIAASPLHQNGLFFTRDARWSMMRNTILSLYQPSHLASLVPTMQSFIES
ATQKLDSSKKAEDITFSNLSLRLATDVIGQAALESTLASLNRNPSTNQLTRLTAKTTTMMTKSQILLTNTSIPLLSLRWT
YPVPSQSYWDYLPLFSRSHLGRS
>Pruav_sc0000069.1_g580.1.mk
MISMELVTNVSLVSAPTIFTVLAMLVGVLGYLYGPYWGVRKVPGPPVIPLVGHLPLMAKYGPDLFQILAKKYGPIFRFHM
GRQPLVIVADAELCREPSHLASLVPTMQSFVETATRNIDPSKEEEDVTFSKISLALATDTIAQAAFGVNFGLSKPQSNSD
SVNKIDGGGQDKNNDNKNDAVSKFTDQYVYSVAQVKMDLTGSLSIILGLLFPILQEPFRQILKRIPGTMDWKIERTNDNL
SGRLDEIVEKRMKDSDRGSKDFLSLILNARESEKVSKKVFTPDYISALTYEHLVAGSATTAFTLSTTVYLIAQYPEVEKK
LLAELDAFGPADQMPTAHDLQNKFPYVDQVIKESMRLYPVSPLIARETSSEVEIGDLEKLIGSMEMELLMLSDACLVSTI
FTLLAMLAGVVLGYFYKPYWGVRRVPGPPAIPLIGHIPLLAKHGPDVFSVLAKQYGPIFRFHMGRQPLIIVADAELCREV
GIKKFKDIKNRSIPSPLAASPLHQKGLFLTRDARWWTMRNTILSVYQPSHLASLVPTMQSYIESATQKLDDCSKEEEEVT
FSNISLRLATDVIGQAAFGVNFGLSKPQSITDSINKQIGGQDITNDEVSDFINQHIYSTTQLKLDFSGSLSIILGLLVPI
LQAPFWQILKRIPGTMDRKIERNNQKLTSRLDQIVEKRMKDNGGRDSKNFLSLILNAREAETVSKNFFTPDYISALAYEH
LLAGSATTSFTLSSVVYLVAAHPEVEKKLLAEIDGFGPSAEMPTAHDLQHKFPYIDQASLLNVIKEAMRFYMVSPLVARE
TSRQVEIGGYLLPKGTWVWLALGVLAKDPKNFPEPHKFKPERFDPSCKEEKQRHPYAFIPFGLGPRSCIGQKFSLQEIKL
SLIHLYRKYVFRHTPNMEIPLELEFGIVLKFKYGIKLRVIKRT
>Pruav_sc0000069.1_g620.1.mk
MGVLEVMLFTNVSLLSTIFTVLAILAGVLGYLYGPYWGVRGVPSPPTIPLVGHLPLLAKYGPDVFSVLAKQYGPIFRFHM
GRQPLIIVADAELCREVGIKKFKDIQNRSIPSPISASPLHQKGLFFTRDARWSAMRNTILSVYQPSHLASLVPTMQSFIE
SATEKLDSSKEEDITFSNLSLRLTTDVIGQAAFGVNFGLSKPQSISDSINKQIGGSQDINNDEVSDFINQHIYSTTQLKM
DLSGSLSIILGLLVPILQEPFRQILKRIPGTMDWKVEHTNRKLSGRLDEIVGKKMRDRERGSKDFLSLIMNARESETVSK
NVFTPDYISAVTYEHLLAGSATTAFTLSSIVYLVAGHPEVEEKLLAEIDGFGPPDQMPTAHDLQHKFPYIDQASLLKVIK
EAMRFYMVSPLVARETSRQVEIGGYLLPKGTWVWLALGVLAKDPKNFPEPDKFRPERFDPSCKEVKQRHPYAFIPFGIGP
RSCIGQKFSLQELKLSLIHLYRNYVFRHSPGMEKPLQLEYGIVLNFKNGVKLRVIKRT
>Pyrbr_009342433.2_cds_XP_009340708.1_1
MELQLLFTNGFLVSPSTLFTALAMFAGVLSYLYGPYWRVRRVPGPPVIPLLGHLPLLAKYGPDVFSVLAKQYGPIFRFHM
GRQPLIIVADAELCREVGIKKFKDINNRSIPSPIAASPLHQKGLFFTRDARWSTMRNTILSLYQPSHLASLVPTMQSFIE
SATQKLDSSKKAEDITFSNLSLGLATDVIGQAAFGVNFGLSKPESINESIDKIDSKDNNDDDQVSDFINQHIYSTTQLKM
DLTGSFSIILGLLAPILQEPFRQVLKRIPGTKDWKVERTNRKLSGRLDEIVVKRMKDSGRGSRDFLSLIMNARESETVAK
NVFTQDYISAVTYEHLLAGSATTPFTLSSIVYLVAGHPEVERKLLAEIDGFGPPDQMPTAHDLQHKFPYIEQVIKEAMRF
YLVSPLVARATSREVEIGGYLLPKGTWVWLALEVLAKDPNNFPEPDTFRPERFDLDCNEEKQRHPYAFVPFGIGPRACIG
QNFSLQELKLSLIHLYRKYVFRHSPNMEKPLALEYGIVLNFKNGVKVRVVKR
>Pyrbr_009342434.2_cds_XP_009340709.1_1
MELQLLFTNGFLVSPSTLFTALAMFAGVLSYLYGPYWRVRRVPGPPVIPLLGHLPLLAKYGPDVFSVLAKQYGPIFSFHM
GRQPLIIVADAELCREVGIKKFKDINNRSIPSPIAASPLHQKGLFFTRDARWSMMRNTILSLYQPSHLASLVPTMQSFIE
SATQKLDSSKKAEDITFSNLSLRLATDVIGQAAFGVNFGLSKPESINESIDKIDSKDNNDDDQVSDFINQHIYSTTQLKM
DLTGSFSIILGLLAPILQEPFRQVLKRIPGTKDWKVERTNRKLSGRLDEIVVKRMKDSGRGSRDFLSLIMNARESETVAK
NVFTQDYISAVTYEHLLAGSATTSFTLSSIVYLVAGHPEVERKLLAEIDGFGPPDQMPTAHDLQHKFPYIEQVIKEAMRF
YLVSPLVARETSREAEIGGYLLPKGTWVWLALGVLAKDPNNFPEPDTFRPERFDPDCNEEKQRHPYAFIPFGIGPRACIG
QNFSLQELKLSLIHLYRKYVFRHSPNMEKPLALEYGIVLNFKNGVKVRVVKR
>Pyrbr_009352878.1_cds_XP_009351153.1_1
MLLLVALVAVALAALYWWSTSKFDYWSRRGVKFPRPAPLLGNYGAYLLQRRNLGEVTRAICRQFPDEPLVGAFYGPHPVA
VVQDPALLKLITTKDFYYFNGREVSEHTHKEITTKNMFFNSGDKWRVLRQNLTPLFSSAKMKNMFHLIEKCARDFEVLLE
EEAKKSEIVEARTLMSRFTMDGIGACGFGINSGVMQNEAKNNPFAEVGEMIFEESKWRTFLTAFRAIFPSIFYGLRFSFF
KTRFPDAINSFFHSVLMSVFKERKWEPTSRQDFVDMVIGLKKNKYITGDSMRNMKGGSDKLQIEVDDDFLVAQCVLFFAA
GFETSSTASSFTLYELARHPEHQQRVIDEVNAYLATRGEVRYDCTTELPFLDQCVEEGLRLHTTIVTREVAEDYTLPNGV
KLDKGLRVHIPLFHIQRNPKYFEDPDEFKPERFSPEERKKIVPYTHFPFGEGPRACIGMRFARMQMMAGLVTVFKSYRVE
LAPSMPRDPQYCAGTMVVRFKGGIQLKLIPRENGQKYKPT
>Pyrbr_009363850.2_cds_XP_009362125.1_1
MIGSTELLFTIFMVLIVLGGLLGYLYGPYWGVRRVPGPPTLPLVGHIPLMAKYGPDIFSVLAKEYGPVFRFHIGRQPLII
VADAELCRVVGIKKFKDIKNRSIPPPLAASPLHQKGLFLTRDTRWVTMRNTILSVYQPSHLANLVPTMQSFVECATEKLG
SMAKVEEDITFSAISLRLATDVIGQAAFGVNFGLSKPQSFGESVKKIDGKDNNDDEVSDFINQHIYSTTQVKMDFSGSLS
IILGLLVPILQWPFWQMLKRIPGTMDGKIEHNNRHLTSRLGAVVEKRMKDSRQGSKDFLSVILNARESGRLSKNVFTTDY
ISALAYEHLLAGSATTAFTLSSAVYLVAGHPEVEKKLLAEIDGFGPPDQMPTASDLQHKFPYLDQVIKEAMRFYMVSPLV
ARETSREVEIGGYLLPKGTWVWLALGVLAKDQKNFPEPEKFRPERFDPSCKEEKQRHPYAFIPFGLGPRSCIGQKFAIQE
IKLALIHLYRKYVFRHSPYMESPLELEFGIVLKFKNGIKLQVIKRK
>Pyrbr_009363863.2_cds_XP_009362138.1_1
MEVLFATSVWLISTIFTGLAILGGILGYLYGPYWGVRRVPGPPTIPLLGHLPLLAKYGPDVFSVLAEQYGPIFRFHMGRQ
PLIIVADAELCREVGIKKFKDIPNRSIPAPISASPLHQKGLFFTRDARWSTMRNTILSVYQPSHLASLVPTMQSFIESAT
EKLHSSKEEEITFSTLSLGLATDVLGQAAFGVNFGLSNTHSIGKSIKKIDGEDNDDEVSDFINQHIYSTTQLKMDFSGSL
SIILGLLVPILQEPFRQILKRIPGTMDWKVERTNRKLSGRVDDIVAKRMKDRERGSKDLLSVIMNAMESEAVSKNFFTPD
YISAVTYEHLLAGSATTAFTLSSIVYLVAGHPEVEKKLLAEIDGFGPPDQMPTAHDLQHKFPYIDQVIKEAMRFYMVSPL
VARETSRDVEIGGYLLPKGTWVWLALGVLAKDPKNFSEPDKFRPERFDPNCQELKQRHPYAFIPFGIGPRSCIGQKFALQ
ELKLSLIHLYRKYVFRHSPDMEKPLELEYGIVLNFKNGVKLRVIRRT
>Pyrco_BartlettDH_MAX1.Chr15_1
MIGSTELLFTIFMVLIVLGGLLGYLYGPYWGVRRVPGPPTIPLVGHIPLMAKYGPDIFSVLAKEYGPVFRFHIGRQPLII
VADAELCREVGIKKFKDIKNRSIPPPLAASPLHQKGLFLTRDARWVTMRNTILSVYQPSHLANLVPTMQSFVECATEKLG
SMAKVEEDITFSAISLRLATDVIGQAAFGVDFGLSKPQSFGESVEKIDGKDNNDDEVSDFINQHIYSTTQVKMDFSGSLS
IILGLLVPILQWPFWQMLKRIPGTMDGKIEHNNRHLTSRLGAVVEKRMKDSRRGSKDFLSVILNARESGRLSKNVFTTDY
ISALAYEHLLAGSATTAFTLSSAVYLVAGHPEVEKKLLAEIDGFGPPDQMPTASDLQHKFPYLDQVIKEAMRFYMVSPLV
ARETSREIEIGGYLLPKGTWVWLALGVLAKDQKNFPEPEKFRPERFDPSCKEEKQRHPYAFIPFGLGPRSCIGQKFAIQE
IKLALIHLYRKYVFRHSPYMESPLKLEFGIVLKFKNGVKLQVIKRK
>Pyrco_BartlettDH_MAX1.Chr15_2
MELPSMFTNGFLISPPTLFTVLAMFAGVLSYLYGPYWKVRRVPGPPVIPFVGHLPLLAKYGPDIFSVLAKQYGPIFRFHM
GRQPLIIVADAELCREVGIKKFKDIHNRSIPSPIAASPLHQKGLFFTRDARWSTMRNTILSLYQPSHLASLVPTMQSFIE
SATQKFDSFKEDEEITFSDLSLRLATDVIGQTAFGVNFGLSKPQSISESIDKIDSKDSNNDDQVSDFINQHIYSTTQLKM
DLSGSFSIILGLLVPILQEPFRQVLKRIPGTMDWKVERTNRKLSGRLDEIVVKRMKDSERGSKDFLSLIMNARESEMVAK
NVFTLDYISAVAYEHLLAGSTTTSFTLSSIVYLVAGHPDVEKKLLAEIDGFGPLDQMPTAHDLQYKFPYIDQVIKEAMRF
YLVSPLVARETSREVEIGGYLLPKGTWVWLALGVLAKDPNNFPEPDSFMPERFDPNCKEEKERHPYAFIPFGIGPRACIG
QKFSLQELKVSLIHLYRKYVFRHSPNMENPLALEYGIVLNFKNGVKVRVVKR
>Pyrco_BartlettDH_MAX1.Chr8
MIGSIELLFTIFMVLAILGGVLGYLYWPYWGMRRLPGPPTIPLVGHIPLMAKYGPDVFSVLAKEYGPIFRFHIGRQPLVI
VADAELCREVGIKKFKDIKNRSIPSPLAASPLHQKGLFLTRDARWATMRNTILSMYQPSHLANLVPTMQSFVECATQKLA
STAEVEEDITFSDISLQLATDVIGQTAFGVNFGLSKPQSIGKSMEKIDGIYNNDNEVSDFINQHIYSTAQLKLDFSGSLS
IILGLLVPILQWPFWQMLKRIPGTMDRKIERSNWHLTSRLDAVVEKRMKDSGRGSKDFLSLILNARESGRVSQNIFAQDY
ISALAYEHLLAGSTTTAFTLSSVVYLVAGHPEVEKKLLAEIDGFGQPDQMPTASDLQHNFPYLDQVVKEAMRFYMVSPLV
ARETSKEIEIGGYLLPKGTWIWLALGVLAKDRKNFPEPEKFRPERIDPSCKEEKQRHPYAFLPFGLGPRTCIGQKFAVQE
IKLALIHLYRKYVFRHSPFMEVPLQLEYGIVFKFKNGVKLRVIKRT
>Pyrco_Bartlett_014525.1
MELPSMFTNGFLISPPTLFTVLAMFAGVLSYLYGPYWKVRRVPGPPVIPFVGHLPLLAKYGPDIFSVLAKQYGPIFRFHM
GRQPLVIVADAELCREVGIKKFKDIHNRSIPSPIAASPLHQKGLFFTRDARWSTMRNTILSLYQPSHLASLVPTMQSFIE
SATQKFDSFKEDEEITFSDLSLRLATDVIGQTAFGVNFGLSKPQSISESIDKIDSKDSNNDDQVSDFINQHIYSTTQLKM
DLSGSFSIILGLLVPILQEPFRQVLKRIPGTMDWKVERTNRKLSGRLDEIVVKRMKDSERGSKDFLSLIMNARESEMVAK
NVFTLDYISAVAYEHLLAGSATTSFTLSSIVYLVAGHPDVEKKLLAEIDGFGPLDQMPTAHDLQYKFPYIDQACVIKEAM
RFYLVSPLVARETSREVEIGGYLLPKGTWVWLALGVLAKDPNNFPEPDSFMPERFDPNCKEEKERHPYAFIPFGIGPRAC
IGQKFSLQELKVSLIHLYRKYVFRHSPNMENPLALEYGIVLNFKNGVKVRVVKR
>Pyrco_Bartlett_016141.1
MDRVLVKEEEVVTCTVGSSSSSSSSFSPQPIEGLHEVGPPPFLTKTFEMVEDPSTDAIVSWSKARNSFVVWDYHKFSATL
LPRYFKHSNFSSFIRQLNTYGFRKVDPDRWEFANEGFLGGQRHLLKTIKRRRHVSQNIQQEAGGGACVELGQYGVETELE
RLKRDRNILMTEIVKLRQQQQNSREQVMAMEGRLLTTEKKQQQMMTFLAKALNNPSFLQNLAEKNAKNRALHGIGRKRRL
AASPSLESLQEAPRIDVVDYSASQDQGELATMEPDIENFFSTAALDNESSSGFKDPKPSLVTTSTGGGNLDSVDETIWEE
LWSDDLIGGNPEEEAAAVGEESEVDVEVEDLVAEPADWEGSGECCKGANSNAAVSLRRRSRRTPVKGFGSDFSYFRQGNQ
VADCLANYGVDHPGVHWFHMGRQPLIIVADAELCREVGIKKFKDIPNRSIPAPISASPLHQKGLFFTRDARWSTMRNTIL
SVYQPSHLASLVPTMQSFIESATEKLHSSKEEEITFSTLSLGLATDVLGQAAFGVNFGLSNTHSIGKSIKKIDGEDNDDE
VSDFINQHIYSTTQLKMDFSGSLSIILGLLVPILQEPFRQILKRIPGTMDWKVERTNRKLSGRVDDIVAKRMKDRERGSK
DFLSVIMNAMESEAVSKNFFTPDYISAVTYEHLLAGSATTAFTLSSIVYLVAGHPEVEKKLLAEIDGFGPPDQMPTAHDL
QHKPICQWILVYLSVFQMQVIKEAMRFYMVSPLVARETSRDVEIGGYLLPKGTWVWLALGVLAKDPKNFPEPDKFRPERF
DPNCQELKQRHPYAFIPFGIGPRSCIGQKFALQELKLSLIHLYRKYVFRHSPDMEKPLELEYGIVLNFKNGVKLRVIRRT
>Pyrco_Bartlett_019813.1
MYQPSHLANLVPTMQSFVECATQKLASTAEVEEDITFSDISLQLATDVIGQTAFGVNFGLSKPQSIGKSMEKIDGIYNND
NEVSDFINQHIYSTAQLKLDFSGSLSIILGLLVPILQWPFWQMLKRIPGTMDRKIERSNWHLTSRLDAVVEKRMKDSGRG
SKDFLSLILNARESGRVSQNIFAQDYISALAYEHLLAGSTTTAFTLSSVVYLVAGHPEVEKKLLAEIDGFGQPDQMPTAS
DLQHNFPYLDQARLLKFQCIALLLLKTSLKKCLFVCDLKVVCVYVGLIRLVFEEQGTWVWLALGVLAKDQKNFPEPEKFR
PERFDPSCKEEKQRHPYAFLPFGLGPRTCIGQKFAVQEIKLALIHLYRKYVFRHSPFMEVPLQLEYGIVFKFKNGVKLRV
IKRT
>Pyrco_Bartlett_023962.1
MQSFIESATQKLDSSKKAEDITFSNLSLRLATDVIGQAAFGVNFGLSKPESINESIDKIDSKDNNDDDQVSDFINQHIYS
TTQLKMDLSGSFSIILGLLAPILQEPFRQVLKRIPGTMDWKVERTNRKLSGRLDEIVVKRMKDSGRGSKDFLSLIMNARE
SETVAKKVFTRDYISAVIKEAMRFYLVSPLVARETSREVEIGGYLLPKGTWVWLALGVLAKDPNNFPEPDTFRPERFDPD
CNEEKQRHPYAFIPFGIGPRACIGQNFSLQELKLSLIHLYRKYVFRHSPNMEKPLALEYGIVLNFKNGVKPWLAAERVQL
CLKVALDKGTRRILVEIDSAVLV
>Pyrco_Bartlett_034938.1
MQVIKEAMRFYMVSPLVARETSRDVEIGGYLLPKGTWVWLALGVLAKDPKNFPEPDKFRPERFDPNCQELKQRHPYAFIP
FGIGPRSCIGQKFALQELKLSLIHLYRKYVFRHSPDMEKPLELEYGIVLNFKNGVKLRVIRRT
>Pyrco_Bartlett_043975.1
MIGSTELLFTIFMALIVLGGLLGYLYGPYWGVRRVPGPPTIPLVGHIPLMAKYGPDIFSVLAKEYGPVFRFHIGRQPLII
VADAELCREVGIKKFKDIKNRSIPPPLAASPLHQKGLFLTRDARWVTMRNTILSVYQPSHLANLVPTMQSFVECATEKLG
SMAKVEEDITFSAISLRLATDVIGQAAFGVDFGLSKPQSFGESVEKIDGKDNNDDEVSDFINQHIYSTTQVKMDFSGSLS
IILGLLVPILQWPFWQMLKRIPGTMDGKIEHNNRHLTSRLGAVVEKRMKDSGRGSKDFLSVILNARESGRLSKNVFTTDY
ISALSYEHLLAGSATTAFTLSSAVYLVAGHPEVEKKLLAEIDGFGPPDQMPTAKAMRFYMVSPLVARETSREIEIGGYLL
PKGTWVWLALGVLAKDQKNFPEPEKFRPERFDPSCKEEKQRHPYAFIPFGLGPRSCIGQKFAIQEIKLALIHLYRKYVFR
HSPYMESPLKLEFGIVLKFKNGVKLQVIKRK
>Pyrco_DAnjou_MAX1.Chr15_1
MIGSTELLFTIFMVLIVLGGLLGYLYGPYWGVRRVPGPPTIPLVGHIPLMAKYGPDIFSVLAKEYGPVFRFHIGRQPLII
VADAELCREVGIKKFKDIKNRSIPPPLAASPLHQKGLFLTRDARWVTMRNTILSVYQPSHLANLVPTMQSFVECATEKLG
SMAKVEEDITFSAISLRLATDVIGQAAFGVNFGLSKPQSFGESVEKIDGKDNNDDEVSDFINQHIYSTTQVKMDFSGSLS
IILGLLVPILQWPFWQMLKRIPGTMDGKIEHNNRHLTSRLGAVVEKRMKDSRRGSKDFLSVILNARESGRLSKNVFTTDY
ISALAYEHLLAGSATTAFTLSSAVYLVAGHPEVEKKLLAEIDGFGPPDQMPTASDLQHKFPYLDQVIKEAMRFYMVSPLV
ARETSREVEIGGYLLPKGTWVWLALGVLAKDQKNFPEPEKFRPERFDPSCKEEKQRHPYAFIPFGLGPRSCIGQKFAIQE
IKLALIHLYRKYVFRHSPYMESPLKLEFGIVLKFKNGVKLQVIKRK
>Pyrco_DAnjou_MAX1.Chr15_2
MELPSMFTNGFLISPPTLFTVLAMFAGVLSYLYGPYWKVRRVPGPPVIPFVGHLPLLAKYGPDIFSVLAKQYGPIFRFHM
GRQPLIIVADAELCREVGIKKFKDIHNRSIPSPIAASPLHQKGLFFTRDARWSTMRNTILSLYQPSHLASLVPTMQSFIE
SATQKFDSFKEDEEITFSDLSLRLATDVIGQAAFGVNFGLSKPQSISESIDKIDSKDSNNDDQVSDFINQHIYSTTQLKM
DLSGSFSIILGLLVPILQEPFRQVLKRIPGTMDWKVERTNRKLSGRLDEIVVKRMKDSERGSKDFLSLIMNARESEMVAK
NVFTLDYISAVAYEHLLAGSATTSFTLSSIVYLVAGHPDVEKKLLAEIDGFGPLDQMPTAHDLQYKFPYIDQVIKEAMRF
YLVSPLVARETSREVEIGGYLLPKGTWVWLALGVLAKDPNNFPEPDSFMPERFDPNCKEEKERHPYAFIPFGIGPRACIG
QKFSLQELKVSLIHLYRKYVFRHSPNMENPLALEYGIVLNFKNGVKVRVVKR
>Pyrco_DAnjou_MAX1.Chr15_3
MEVLFATSVWLISTIFTGLAILGGILGYLYGPYWGVRRVPGPPTIPLLGHLPLLAKYGPDVFSVLAEQYGPIFRFHMGRQ
PLIIVADAELCREVGIKKFKDIPNRSIPAPISASPLHQKGLFFTRDARWSTMRNTILSVYQPSHLASLVPTMQSFIESAT
EKLHSSKEEEITFSTLSLGLATDVLGQAAFGVNFGLSNTHSIGKSIKKIDGEDNDDEVSDFINQHIYSTTQLKMDFSGSL
SIILGLLVPILQEPFRQILKRIPGTMDWKVERTNRKLSGRVDDIVAKRMKDRERGSKDLLSVIMNAMESEAVSKNFFTPD
YISAVTYEHLLAGSATTAFTLSSIVYLVAGHPEVEKKLLAEIDGFGPPDQMPTAHDLQHKLVYLSQVIKEAMRFYMVSPL
VARETSRDVEIGGYLLPKGTWVWLALGVLAKDPKNFPEPDKFRPERFDPNCQELKQRHPYAFIPFGIGPRSCIGQKFALQ
ELKLSLIHLYRKYVFRHSPDMEKPLELEYGIVLNFKNGVKLRVIRRT
>Pyrco_DAnjou_MAX1.Chr2
MELQLLFTNGFLVSTSTLFTALAMFAGVLSYLYGPYWRVRRVPGPPVIPLLGHLPLLAKYGPDVFSVLAKQYGPIFRDAR
WSMMRNTILSLYQPSHLASLVPTMQSFIESATQKLDSSKKAEDITFSNLSLRLATDLKMDLSGSFSIILGLLAPILQEPF
RQVLKRIPGTMDWKVERTNRKLSGRLDEIVVKRMKDSGRGSKDFLSLIMNARESETVAKKVFTRDYISAVIKEAMRFYLV
SPLVARETSREVEIGGYLLPKGTWVWLALGVLAKDPNNFPEPDTFRPERFDPDCNEEKQRHPYAFVPFGIGPRACIGQNF
SLQELKLSLIHLYRKYVFRHSPNMEKPLALEYGIVLNFKNGVKVRVVKR
>Pyrco_DAnjou_MAX1.Chr8
MIGSIELLFTIFMVLAILGGVLGYLYWPYWGMRRLPGPPTIPLVGHIPLMAKYGPDVFSVLAKEYGPIFRFHIGRQPLVI
VADAELCREVGIKKFKDIKNRSIPSPLAASPLHQKGLFLTRDARWATMRNTILSMYQPSHLANLVPTMQSFVECATQKLA
STAEVEEDFTFSDISLQLATDVIGQTAFGVNFGLSKPQSIGKSMEKIDGKYNNDNEVSDFINQHIYSTAQLKLDFSGSLS
IIIGLLVPILQWPFWQMLKRIPGTMDRKIERSNRHLTSRLDAVVEKRMKDSGRGSKDFLSLILNARESGRVSKNIFAQDY
ISALAYEHLLAGSTTTAFTLSSVVYLVAGHPEVEKKLLAEIDGFGQPDQMPTANDLQHNFPYLDQVVKEAMRFYMVSPLV
ARETSKEIEIGGYLLPKGTWVWLALGVLAKDQKNFPEPEKFRPERFDPSCKEEKQRHPYAFLPFGLGPRTCIGQKFAVQE
IKLALIHLYRKYVFRHSPFMEVPLQLEYGIVFKFKNGVKLRVIKRT
>Pyrusco15g012620.1
MELPLMFTNGFLISPPTLFTVLAMFAGVLSYLYGPYWKVRRVPGPPVIPFVGHLPLLAKYGPDIFSVLAKQYGPIFRFHM
GRQPLIIVADAELCREVGIKKFKDIHNRSIPSPIAASPLHQKGLFFTRDARWSTMRNTILSLYQPSHLASLVPTMQSFIE
SATQKFDSFKEDEEITFSDLSLRLATDVIGQAAFGVNFGLSKPQSISESIDKIDSKDSNNDDQVSDFINQHIYSTTQLKM
DLSGSFSIILGLLVPILQEPFRQVLKRIPGTMDWKVERTNRKLSGRLDEIVVKRMKDSERGSKDFLSFIMNARKSEMVAK
NVFTQDYISAVAYEHLLAGSATTSFTLSSIVYLVAGHPDVEKKLLAEIDGFGPLDQMPTAHDLQYKFPYIDQVIKEAMRF
YLVSPLVARETSREIEIGGYLLPKGTWVWLALGVLAKDPNNFPEPDSFMPERFDPNCKEEKERHPYAFIPFGIGPRACIG
QKFSLQELKVSLIHLYRKYVFRHSPNMENPLALEYGIVLNFKNGVKVRVVKR
>Pyrusco15g027400.1
MEVLFATSVWLISTIFTGLAILGGILGYLYGPYWGVRRVPGPPTIPLLGHLPLLAKYGPDVFSVLAEQYGPIFRFHMGRQ
PLIIVADAELCREVGIKKFKDIPNRSIPAPISASPLHQKGLFFTRDARWSTMRNTILSVYQPSHLASLVPTMQSFIESAT
EKLHSSKEEEITFSTLSLGLATDILGQAAFGVNFGLSNTHSIGKSIKKIDGEDNDDEVSDFINQHIYSTTQLKMDFSGSL
SIILGLLVPILQEPFRQILKRIPGTMDCKVERTNRKLSGRVDDIVAKRMKDRERGSKDFLSVIMKAMESEAVSKNFFTPD
YISAVTYEHLLAGSATTAFTLSSIVYLVAGHPEVEKKLLAEIDGFGPSDQMPTAHDLQHKFPYIDQVIKEAMRFYMVSPL
VARETSRDVEIGGYLLPKGTWVWLALGVLAKDPKNFPEPDKFRPERFDPNCQELKQRHPYAFIPFGIGPRSCIGQKFALQ
ELNLSLIHLYRKYVFRHSPDMEKPLELEYGIVLNFKNGVKLRVIRRT
>Pyrusco15g027410.1
MRNTILSVYQPSHLANLVPTMQSFVECATEKLGSMAKVEEDITFSAISLRLATDVIGQAAFGVNFGLSKPQSFGESVKKI
DGKDNNDDEVSDFINQHIYSTTQVKMDFSGSLSIILGLLVPILQWPFWQMLKRIPGTMDGKIEHNNRHLTSRLGAVVEKR
MKDSRQGSKDFLSVILNARESGRLSKNVFTTDYISALSYEHLLAGSATTAFTLSSAVYLVAGHPEVEKKLLAEIDGFGPP
DQMPTASDLQHKFPYLDQVIKEAMRFYMVSPLVARETSREVEIGGYLLPKGTWVWLALGVLAKDQKNFPEPEKFRPERFD
PSCKEEKQRHPYAFIPFGLGPRSCIGQKFAIQEIKLALIHLYRKYVFRHSPYMESPLKLEFGIVLKFKNGVKLQVIKRK
>Rosch_v2.0_Chr6g0311161
MEESFQKLMGMEFLITNVSLVSTVFTVLAILAGVLGYLYAPYWGVRRVPGPRTIPFLGHLPLLAKHGPDVFSVLAKQYGP
IFRFHMGRQPLIIVADAELCREVGIKKFKDIPNRSIPSPISGSPLHQKGLFFTRDTRWSTMRNTILSVYQPSYLASLVPT
MQSFIESATQNLDDSSQSSKKEDITFSNLSLRLATDVIGQAAFGVNFGLSKSQSISDSISKIDNGQDKNDDEVSDFINQH
IYSTTQLKMDLSGSVSIILGLLVPILQEPFRQILKRIPGTMDRKVDRTNQNLSSRLDGIVMKRMNDSERGSKNFLSLIMN
ARESEGVAKSVFTPDYISAVTYEHLLAGSATTSFTLSSAVYLISGHPEVESKLLAEIDGFGPHDQIPTAHDLQHKFPYLE
QVIKEAMRFYMVSPLVARETSREVEVGGYLLPKGTWVWLALGVLAKDPKNFPEPEKFKPERFDPNGKEEKQRHPYAFIPF
GIGPRACIGQKFSLQELKLSLIHLYRKYVFRHSPNMETPLELEYGIVLNFKKGVKLTVIKRT
>Ruboc_02_G04494
MGLELLLTNVSLVSTIFTVLAILAGVLGYLYAPYWGVRGVPGPPTIPFLGHLPLLAKYGPDVFSVLAKQYGPVFRFHMGR
QPLIIVADAELCREVGIKKFKDIPNRSIPSPISASPLHQKGLFFTRDTRWSTMRNTILSVYQPSYLASLVPTMQSYIESA
TQNLDVSTSKQEDITFSNLSLRLATDVIGEAAFGVNFGLSKSHSISDSISINKIDDDGQDNNDDQVSDFINQHIYSTTQL
KMDLSGSLSIILGLLVPILQEPFRQILKRIRGTMDWKVDRTNQNLSGQLDEIVMKRMKDRERGSKNFLSLIMNARESQTV
AKSVFTPDYISAVAYEHLLAGSATTSFTLSSAVYLISGHPEVENKLLAEIDGFVARETSREVEVGGYLLPKGTWVWLALG
VLAKDPRNFPEPEKFKPERFDPNGKEEKQRHPYAFIPFGIGPRSCIGQRFSLQELKLSLIHLYRKYVFRHSPDMEKPLEL
EYGIVLNFKKGVKLTVIKRT
