# Supplementary material for: Building a foundation for gene family analysis in Rosaceae genomes with a novel workflow: A case study in Pyrus architecture genes
Source: Front Plant Sci. 2022 Nov 14;13:975942. doi: 10.3389/fpls.2022.975942 (PMC9702816; doi:10.3389/fpls.2022.975942)
Supplement: Supplementary file 1 [file DataSheet_1.zip › SupFiles/SupFile1_gene_familiy_sequences/894.fna]

>gnl_Ambtr_v1.0_evm_27.model.AmTr_v1.0_scaffold00029.163
ATGTATGGGTGCAGTAAAGTAGTCTCTGGGGAATTCGATCTTCCTCTTATTGATCTCCGAAATCTCTTGAGCTCTAACAAGGAGGACAGAGAAGCATGTATCAATGGCATAACAACAGCTTCTTCAAAGTGGGGGTTTTTCGGGGTGGTGAACCATGGTATAAGTGAGGAGTTAGTGAGGAGAATGAGGAAAGAGCAGGGGACGGTTTTCGAGATGCCTTTTGAGAGGAAGTCTAACTGCAAGGCCTTGAATGATTCTTACAAGGGGCATGGTGCGCCAAATGGATCTTGCATTGAGAACATGTCATGGTCCGAATCCTTCCATGTTCCTCTCTCTACAATTTCCTGGGAGGAGGACCATGCAACTGACCAAGAGTTCACTTCTCTTAGGTTGGTATTGAAAGATTACGGGGCAGCCATGGGGAAACTGGCTCTCACGTTAGCTGGAATTCTTGCCGGTAAATTGGGCCATTCGCTGGAGTTCTTCTCGGAAAATTGCAATGAAATGACGTCTTTTGTGAGGATGAATCATTACCCTCCATGTCCTCTTTGGCCTGAAGTTTTTGGTATAATTCCTCACACTGATAGTGATTTTCTCACCATATTATGCCAAGATCAAGTTGGTGGATTACAACTCATGAAAGACTGCAAATGGATCTCTATTATGCCCAATCCGGAAGCTTTTATCGTCAATATAGGCGATCTCTTTCAGGCATGGAGCAACGGTGTGTACAAAAGTGTGGAACATAGAGTGATGGCTAATCCAACGGCAGAGAGGCATTCTACGGCCTTTTTCTTTTGCCCTTCCTATGATACTCCCATTATAACTCCCATGCAACCTCCTCTCTACAAGGAATTCACATTTAGACAATACATGAAACAAGTGGTGGAAGACATCAAACAAACGGGCCGTAAAACTGGTCTCACGTTTTCACCTGTGAATGTAACCCCTCAATTCATGAAACAAAGATGGTTCTCA
>gnl_Ambtr_v1.0_evm_27.model.AmTr_v1.0_scaffold00029.166
ATGACATATACAAAAACCGGGGGCGACCCACCGTTGATCGAGAAGTATGGAGACCTTTTTCACGAGTCAAGGAATTGCAGGAAAGAAGCCGTGGAAGAATGTGGGCTTCCATTAATCGATCTCCAATATCTCTCGAGTTCTGATGAAGCAGAGAGACAAGCCTGTATAAGCGATATGGCGACCGCTTCATCTGAGTGGGGCTTTTTCCAGGTTGTGAACCATGGGATAAGCGACGAGTTGGTGGAGAGAATGAGGAAAGAGCAGAGGAAAGTGTTTGAGATGGCATTTGAGAAGAAGCGCAGCTCCAGCTCCCTCAATGACTCCTACAGGTGGGGTGGGGCCCCCAATGCCCCCTCTGTTAACCACATGTCATGGTCCGAGGCCTTCCACGTTCCTCTCTCTAAAATTTCTGACCACCAAGACGATCCTCCCTTCAATTCTCTCAGGTTGGTGATGAAAGAATTTGCCAAGGCTATGGCCGAGCTAGCTCTATCATTGTCCGGAATCCTTGCCAGAAAACTCGGACAGTCACCGGAATACTTCCCGGAAAATTGTGACGAGAGGACATGCTTCCTGAGACTTAACCGTTACCCACCATGCCCCTTTTCACCTGACGTTTGTGGACTGGTTCCTCACACTGATAGTGATTTTCTCACTATACTGTGCCAAGATCAAGTTGGGGGCTTACAGCTCATGAAGGATTCAAAATGGGTCTCAGTTAAGCCCAATTCAAAGGCTCTTATTGTTAATATCGGCGATCTCTTTCAGGCTTGGAGCAACGGCGCGTACAAGAGCGTGGAGCATAGAGTGATGACTAATCCAACGGTGGAGAGACACTCCATTGCCTACTTCCTTTGTCCTTCATATGAGGCCCCCATATCAACTTCCTTACAACCTCCTCTTTACAAGAAATTCACTTTTAGAGAGTTCAGGCAACAAGTGCAAGAAGATGTGAAAAAGATGGGCTACAAAATTGGCCTCCCAAGATTTCTCCTA
>gnl_Ambtr_v1.0_evm_27.model.AmTr_v1.0_scaffold00007.94
ATGTCTAAGCCCCTTGACCTCTCTTACCCTCCCTTTCCCCACCCACAGCTCCGAACCACCATCGGGCTCGAGTCTGGCTCAAGCGTCATGCTCGAGCCCTGCTCGGCCGCCTCCCTCAAGCCATGCTCAATAGCTGAACTACCTCTCATAGACCTCGAGTGCTTGCGGAAGGATCCAAGTTACACACATAAGCTCTCGCAAGCATGTCGGGATTGGGGATTCTTTCTCCTGGTTAACCATGGTGTTCCTCTCACTTTATCTGAAGAAGCCATGGCTGAAGTTAAGCAGATGTTTTCACTGCCTTTTGAGGCTAAACAGGCAAACAGTGCATTGCCCCTTCGGTATTTGTGGGGCTCCCCTTCATGGGAAAATAAATTGAGGAATGTGAATTGGATGGAGGGATTTCATATCCCTCTCAGAGGACATGAAAACCAGGATCACATGCTTCTTCAACTTGACCCTTTCAACTCCTTCAGGAATGTGATGGCGGATTTTGGGCACCACATGAGCCGTATAGCTCGGGAAGTCTTCGAGGCCATACCTCTGCTCCACCTTAGAGAAGCCAAGAGGTCTGATTACATGGCAGAGTCTGAAGCATTCATAAGGGCATACAGGTATCCATCATGTGATGCATGTGACCATTTCATGGGCATGGAGGCCCACACAGATAGCTCAGTGCTCACCATATTGAGCCTAGACGACTCACGTGGCCTCCAAATCCATAAGGATGGCCAATGGCTCGATGTGGTGCCACCCTCGGGCACTTTAGTGGTGAATTTAGGGGACATGATGCAAGCCATGAGCAACGATGAGTACAAGAGTATTGAGCACCGGGTGGTGGTGAATGACGCCACTGATAGGATCTCCATATGCTATTTCAGCTTTCCAGAGCATGAAGCCCCTATATCCAGTCCTAATTACCGAAAATTTACGTATAAGGAGTTTCGATCTCAGGTGCAAGAGGACATCAAGTCTTCAGGTTTCAAGGTTGGATTAGATCGATTCCGGCTCAACCAATGTTTAAAAAATCAGAATCAGACCACTACGGGATTGATTGTGATTCACCCAGTT
>gnl_Ambtr_v1.0_evm_27.model.AmTr_v1.0_scaffold00125.21
ATGGACGAATGCAATCCTCCATTTGAAAAGGCCTACAAGGACCTCTTATGTGATCCTCATGCTCCCCTTCTCGACACAGTTTCAGCCCAGGACTACGACCTCCCACTCATAGATGCCTCTCCTCTCCTTCACAAAACAGGCCAAGAAAGAGAGAGCTGTGTTAAAGAGATTGGGAGAGCTTCTTCAGAGTGGGGTTTTTTCCAGGTGGTTAACCATGGAATCTCCGGACAACTTTTGAACACAATTAGGAGAGAGCAAGAGAAGCTCTTCAGGTTGCCATTTGACAAGAAAGAGAAGCTTCATATCTTTAAAGATAGCTATCGTTGGGGCACCCCCAACCCCAAAACTCTGGAAAAGTTCTCATGGTCAGAGGCCTTCCATATTCCATTATCCGGGATCTCAGAAAGCGAGGAGATCAAAAGCCTAAGGTATGCCATTGAAGAGTTTACTACAAAGGTTGCAGATCTATCTCAGAAACTTGCAGAAGCATTGGTAGAGAACATGGGTATCACAACGAGATTGTTTGCAGAGAATTGCACCATGAATTCTTGCTACCTACGACGAACATGGAGTATAGAACATTCTACCGTCACTATCACAGCGGTAAAACATGCA
>gnl_Aquco_v3.1_Aqcoe1G355800.1
ATGATGACCTGCAAGCAGAATAGAGTTTGTGAAAAGGTCAGTCAGTCAATGAAAATGGAATCAACAGACCCACCTTTTCAAAAAACCTACAAGACCATCTTCATCAAAACAGAAGATGAAGAAGATTTGAAAAAGAACGACAACTTGGTTGTTGTTGAGGAATGTGAACTACCGTTAATTGATCTTAGCCGTTTAAGTCCTAACAATGATTCTGGAACTAGAGAGGAATGCAAGAGAGCTATAACAGAAGCTTCAAAAGAATGGGGATTCTTTCAAGTAGTAAATCATGGAATATCTCGTGAGATATTAGAAAGAATGCATGATGAACAAGTGAAGCTGTTTCGAAAACCATTTAATAAAAAGGCGAACGAGAAGCTATCGAATTTCTCGCCTGATAGTTATCGTTGGGGTACTCCAAGTGCTACAAGTTTAAAACAGTTTTCATGGTCAGAAGCTTTTCATATACCATTAACTGACATTGCATCAGCTTCAGTGGGAGAATTCAACTCTCTCAGGTTAACCATTGAAGAATTTGCAACTACAGTTTCAGATTTGGCCCAAGGAATAGCTGATATATTGGCAGAGAATTTAGGTCACTCAACTACATTTTTTGCAGAAAATTGTTTGCCAAATACTTGTTATCTTCGACTCAACAGATACCCGCCATGTCCCATTTCTTCTGAGGTTTTCGGACTAATGCCACACACAGACAGCGATTTCCTAACCATATTATACCAAGACCAGGTTGGAGGATTGCAATTGGTGAAAGATGGGAGATGGATCATGGTAAAACCCAATCCAGAAGCTCTGATAGTTAATATCGGAGACTTATTTCAGGCGTGGAGCAGTGACGTTTACAAGAGTGTTGAACATCGAGTAATGACTAATAGACACGTGGAAAGATTTTCGGTGGCATATTTCTTCTGTCCCTCATATGATACTGTGGTAGAAAGTTGCAGAATGCCACCAATATACAAAGACTTTAGCTTTAGAGAATTTCGACAACAAGTTCAAGAAGATGTTAGCAAAGTTGGTTATAAAGTAGGACTCCCCAGGTTTCGCCTA
>gnl_Aquco_v3.1_Aqcoe3G430100.1
ATGATCGATACAAAAATCACTTCAGACCCTCCTCTACTTAGTCAATTTAGAGCTTTGCCACTTCGACAAATTCAATGTAATGATCAGCGGTGCCAAGTTATAGAAGAATGTGAACTCCCACTAATAGATCTCAGTCATCTAGTAAGCCAAGATCAAAAGGAGAGAGTAGCTTGTGTAGCAGCAATTGCAAGCGCCTCGTCAGAATGGGGATTCTTCCAGGTAGTGAACCATGGTATAAGTCCAAGTCTTGTTGGGGAGATGAGGAGAGAGCAAATGAAGGTGTTTGAAATTCCCTTTGAGAAGAAAGCTAGTTCTGGTCTTTTTAATGACTCTTATAGATGGGGAAATCCAACAGCTACTTCTCCTGAACAGTTCTCATGGTCTGAAGCTTTTCACATTCCCCTTACTATGATTTCGCAACAGGCTTGTTATGGAGAATTTAGATCTCTCAGTGAAGTCATGGAGAAATTTGCAGCAGCAATGTCTAAACTTGCTCGAACTCTGGCAGGAGTTTTGGTTGAGAATCTGGGACAGTTAAATGGAACTTTTGATGAAAATTGCAATGATAGCACATGCTTTCTTCGATTGAATCGATATCCTAGGTGCCCAATAACACAAGAAATGCTTGGTTTACAGCCTCATACCGACAGTGACTTTCTAACCATTCTTTATCAAGATCATGTTGGTGGATTACAACTGATGAAAGATTCCAAATGGGTCGCTGTAAAACCCAATCCCCAGGCTCTCATTGTCAACATTGGCGATCTCTTTCAGGCATGGAGCAATGACGTATACAAGAGTGTAGAGCACAAAGTCATGGCAAATGAAAATGTGGACAGATATTCAATAGCTTACTTTCTATGCCCTTCTTATGACTCCTTGATTGGGAGTTGCAAAGAGCCTTCTCTATATAAGAAGTTCAGTTTTGGAAAATTCAGGAAACAAGTTCAAGAAGATGTAAAGAAAACAGGTCACAAAGTTGGCCTTCCAAGGTTTCTACTA
>gnl_Arath_TAIR10_AT4G21200.1
ATGGATCCACCATTCAACGAAATATACAATAACCTTTTGTATAATCAGATCACAAAGAAAGATAACGATGTTTCTGAAATACCCTTTAGCTTCTCAGTCACAGCCGTCGTCGAGGAGGTGGAGCTTCCTGTGATTGACGTCAGCCGTTTGATTGATGGAGCCGAGGAGGAGAGAGAGAAATGTAAGGAAGCGATTGCGAGAGCTTCGAGGGAGTGGGGATTTTTTCAAGTGATAAACCATGGAATATCAATGGATGTGTTGGAGAAGATGAGACAAGAGCAAATTAGGGTCTTTAGAGAGCCTTTTGACAAGAAAAGTAAGTCGGAGAAATTTTCCGCCGGGAGTTACCGGTGGGGAACGCCGTCAGCCACTTCTATCCGGCAGCTTTCTTGGTCAGAAGCTTTTCATGTTCCCATGACAGATATTTCTGACAACAAGGACTTTACTACTCTCAGCTCAACAATGGAGAAATTTGCTTCGGAATCAGAGGCATTAGCATATATGTTGGCAGAGGTTCTTGCAGAAAAATCTGGACAAAATTCAAGTTTCTTCAAAGAAAACTGTGTGAGAAATACATGTTATCTAAGGATGAACCGATATCCACCTTGTCCCAAACCATCGGAGGTGTACGGATTAATGCCACACACGGACAGTGATTTCCTCACAATCTTGTATCAAGATCAAGTCGGAGGACTCCAACTTATCAAAGACAATAGATGGATCGCTGTTAAACCTAATCCTAAAGCTCTCATTATCAATATTGGTGACTTATTTCAGGCATGGAGCAATGGCATGTACAAAAGTGTTGAACACCGTGTGATGACGAACCCAAAGGTGGAGAGATTCTCAACGGCTTATTTTATGTGTCCATCATACGACGCCGTTATAGAGTGTTCAAGTGATCGTCCTGCTTATAGAAATTTCAGCTTCAGAGAATTCAGACAACAAGTTCAAGAAGATGTTAAGAAGTTTGGTTTTAAAGTTGGCCTTCCTAGGTTCCTTAATCACGTCTAC
>gnl_Arath_TAIR10_AT1G50960.1
ATGGCTTCTCAACCTCCCTTTAAGACAAATTTCTGCTCGATTTTCGGAAGCTCATTTCCAAATTCAACTAGTGAGAGCAATACAAACACATCAACTATCCAAACCTCAGGCATAAAGCTTCCTGTGATCGATCTCAGCCATCTAACTAGTGGTGAGGAGGTCAAACGCAAAAGATGTGTGAAACAAATGGTTGCAGCTGCGAAAGAGTGGGGATTTTTTCAAATTGTGAACCATGGAATTCCCAAAGACGTCTTTGAGATGATGCTCCTCGAAGAGAAGAAACTCTTTGACCAACCTTTTTCTGTGAAAGTCAGAGAACGTTTTTCGGACTTATCGAAGAATAGTTACCGTTGGGGAAACCCTAGCGCCACTTCTCCCGCTCAGTACTCCGTTTCGGAAGCGTTTCACATCATTCTTTCAGAGGTTTCAAGGATTTCTGATGATCGCAACAACCTCAGAACAATCGTTGAAACGTATGTGCAAGAGATAGCTCGAGTGGCACAAATGATATGTGAAATACTGGGGAAACAAGTGAACGTGAGTTCGGAGTATTTCGAAAACATTTTTGAGCTTGAAAACAGTTTTCTAAGGCTCAATAAGTACCATCCTAGTGTTTTTGGTTCTGAAGTGTTTGGTTTGGTTCCTCATACCGATACAAGTTTTCTCACTATACTCTCTCAAGATCAAATCGGAGGGTTAGAATTGGAAAATAATGGACAATGGATCAGCGTAAAACCTTGCTTGGAAGCCCTTACAGTCAACATTGGGGATATGTTTCAGGCACTGAGTAATGGAGTGTACCAAAGCGTGAGACATAGAGTGATTTCTCCAGCAAATATCGAGAGGATGTCAATAGCTTTCTTCGTATGTCCTTATCTCGAAACTGAGATCGATTGCTTTGGGTATCCAAAGAAGTATAGAAGATTCAGTTTCAGAGAGTACAAAGAGCAGAGTGAACATGATGTTAAAGAAACTGGTGATAAGGTAGGCTTGTCCAGGTTTCTCATT
>gnl_Arath_TAIR10_AT3G47190.1
ATGAGCAACTCGGAGTCTTATCCACCAGAGTTTCGACCTCTAATGAGCGAAAAATCCACTGAAACGGGTCTAGACCGGAGCAAAGATATCGATATCCCGGTTATCGATATGGAGCATTTGGACATGGAGAAACTGAGAGAAGCATGCAAAGACTGGGGGATCTTCCATTTGGAGAATACTGGGATACCCTTAACGTTTATGTCACAGGTGAAAGAGATAACGGAGTCAGTGTTGAGTCTGCCGTTTGAAGAGAAACGGACGTTGTTCGGCGTTAACTCTCCGTTATCGTATTACTGGGGAACACATACGGTAAGTCCATCGGGAAAAGCCGTAACGAGAGCCCCACAAGAATCTAGTGGTCACTTGTTCGAAGGCATCAATATTCCTCTTGCATCTCTCTCTCGGCTTCTTGCACTTTCTTGTACTGATCCCAAGCTTGAGTCTTTCCGAGTGGTGATGGAGGAATATGGGAAGCACGTAACTAGGATTATTGTGACCCTATTTGAAGCTATAATAGAAACCTTGTCCCTTGAATTATCCGGTGACCAAAAAATGGGCTACTTATCAGAGTCAACAGGTGTGATACGTGTTCAACGGTATCCTCAGTGTACCGAATCCCCCGGACTCGAAGCTCATACGGACAGTTCGGTGATATCGATCATAAACCAAGACGATGTTGGTGGGCTAGAGTTCATGAAAGATGGGGAATGGTTCAATGTCAAACCTCTTGCCAGTTCTTTTGTCGTCGGTCTTGGGGATATGATGCAGGTGATAAGTGATGAGGAATACAAGAGTGTGTTGCATAAAGTAGGAAAGAGGATGAGGAAGAAAGAGAGATACTCGATAGTTAACTTTGTGTTCCCGGACAAAGACTGTATGTTTAACTCTACTCGCTATAAGCCATTCAAATTCTCGGAGTTTGAAGCTCAAGTTAAGCTTGATGTTGAGACCCATGGTAGCAAAGTCGGCCTTTCTAGGTTCCTGAGCAACCCC
>gnl_Arath_TAIR10_AT5G58660.1
ATGAGCATCAGTGAGTCATATCCACCGGCTTTCCGGCGTGTAACCAACGACGAAAATCCTCCAGCAACACCGGTTATTGTCCAGGGCAAGGATATCAATATCCCGGTTATCGATTTGGAACGTTTGGACAAGGAGATACTGAGAGAGGCATGCAAGGAGTGGGGAATATTCCGTCTAGAGAATCACGGAGTACCGTTGGCGTTAACGTCACGGCTTCAAGAAATCTCGGAGTCATTACTGAGTCTTCCGTTTGAGAAAAAACGGGAATTGTTCGCTGCCGTTAAATCTCCGTTATCGTATTTTTGGGGAACACCAGCTCTAAATCGTTCAGGAGATGCACTAAAGAGAGGAGCTCAAGCTTCGAACTTAACCATGCTCGAAGGTTTCAACGTTCCTCTCTCGTCTCTCTCGTCGCTCTCGAAGCTTCCAACTTCTACTTGTTGTGATGATGATGCTCAAGAAGAGCCTAAACTTGAGTCTTTCAGAGTGTTGATGGAGGAATATGGAAAGCACATAACTAGAATTGCTGTGTCATTGTTCGAAGCTATAGCACAAACACTGAACCTAGAACTATCCGGTAACCGGAGATCAGAATACTTATCGGAATCGACAGGGCTAATAAGGGTTTACCGGTATCCACAAAGCTCCGAGGAAGCAGCCAGAGAAGCTCTAGGAATGGAAGTTCACACAGACAGTTCGGTTATCTCAATATTAAGAGAAGATGAAAGTGGTGGGCTTGAGATCATGAAAGGTGAAGAATGGTTCTGTGTAAAGCCTGTTGCTAATACTCTTATCGTCAATCTTGGAGATATGATGCAGGCCATAAGCGATGATGAGTACAAGAGTGTGACACATAGAGTGAAGAAGAGGAATAGGAAGACAGAGAGACACTCAGTGTGTTATTTTGTGTTTCCAAAGAGAGATTGCGTGATAAAGTCATCAAACTATAAGCTATTCACTTACTCAGATTTTGAAGCTCAAGTTCAAGCTGATGTTCAGTCTCTTGGAACCAAGATTGGCCTTCCTAGATTCAACCCAAATTCTCCATTGTTTCTC
>gnl_Betvu_v1.2_Bv7_171920_nkcu.t1
ATGTCAGAATCCAATATCAAATCCTACCCACCTCTATTCCGCCCATCATCTCATAACACGACCCGACAACACGACACGAAAGGCGAGCCGTTAAAAGGGGCAGGGAGCCTGGACCCCCTGCACCTCCCCTTACCCTTACCCTTATTTGATATGCAGTGTTTGGATGTTGAAAAATTAGACAGGGCATGTAGGGAATGGGGAATATTTAGGTTGGAAAATCATGGGATTCCAAATAGTGTTTTGAATCAACTACAGGAGCATGCCAAAAGTTTATTTCAACTTTCTTTTGAAGCCAAACAAGACCTTGCTAATAACTGCCCTATTAAATATTTTTGGGGTACTCCTGCCCTTACTTCTTCAGGGGTAGCTATACCAAGAGCAACAGCTGCCCTTAAAATTGATTGGGTTGAAGGTCTTAATGTTCCATTTTCTCAACTTCATCATCATCAACATATTCATCATGATACTTTGGTTAATGATTTCAGGAATTTATTGGAAGACTACAGTAGACATCTAACAAGAATAGCTACAACCATATTTGAAGCCATGATTAGAAACCTTAAACTTGATTTACAAGTACTTAAACCATGTTTAGATGAATCCACTGGATTATTTCGAGTTTATCGCTACCCTCGCCACAACATTACTGAGCATGTACAAGGTTTGCATGAGCACACAGATAGTTCTATTCTCTCAATATTAAGTGAGGATCAAGTGGGTGGCTTCCAATTCTTCAAGGATGATCAATGGTTCAAAGTAAAGCCTAACTCTACTACATTGCTTGTTAATCTTGGAGATATGATGCAGGTTTTGAGTAATGACGAGTACAAAAGTGTGAAACACAAAGTGGAACTAAACAAGAACAAGGAGAGAGTGTCAATTTGCTACTTTGTGTTCCCAGAAGAGAACACACTAATACAAAGCTCAATTTACAAGCCTTTCACTTACAATGATTTTCGAGCTCAAGTTCAACAAGATATCAAAACACACGGTTTTAAAATTGGCCTTCAAAGCTTCAAGCTT
>gnl_Betvu_v1.2_Bv8_187320_jypn.t1
ATGGACTCAATTGATAATAAAACGGACCCTCCATTTGAAGAGATATACAAAAACCTCTTCCTGAAACACAACATTACACCATTGAGTGCCACCCACACCACCACCACCGTAGTCGAAGAGCGGGATCTTCCCCTCATAGACTTAGCTTGGTTGGTAGCTGGTGGAAAGGAAGAGCGAGAAAGGTGCAAAAGAGAAATTGCAGAGGCCTCTAGGGAATGGGGATTCTTCCAAGTGGTGAACCATGGTATTTCACGACATATCTTGGAGGAGATGACTAAAGAACAAGTTAAGGTGTTTAGGGAGCCATTCAATAAGAAAATAGGAGATAATTGCATGAGTTTAAGGCTATCTCCTGGAAGTTATCGTTGGGGTTCACCAACAGCAACTTGCTTAATGCAATTATCTTGGTCAGAAGCGTTTCACATTCCCTTGAACGACGTTTGCGCCTCTGGTCCTACTCGTATTACCAGTGCTAATCTTCATGTTAGCAATCTCTGCTCAACTGTCAGACAATTTGCCAGCACTGTGTCTGAATTGGCAAATAAATTGGCCAACATATTGGCGGAAAAGTTGGGTCTTGAGGAACTACCCTTTTTTGAGGACAAGTGTGTGCCAAATACTTGCTATTTACGGATGAATAGATATCCACCATGTCCAAAATATTCTCAAGTGCTTGGTTTGATGCCACACACAGACAGTGATTTTCTCACAATTTTGTATCAAGATCAAGTTGGAGGATTGCAATTGGTGAAAGATGGAAAATGGATTTCAGTGAAGCCTAATCCTGATGCTCTTATTGTCAATATTGGGGACCTATTCCAGGCTTGGAGCAATGGTGTGTATAAGAGCGTGGTGCATCGTGTGGTTGCCAGCACAAATATGGAGAGGTTTTCAACAGCATATTTCCTATGCCCATCTGGTGATGCTGTGATACAAAGTTACAAGGAACCTTCAATATATCGGAAGTTCAGTTTTGGAGAATATAGACAACAAGTTCAAGAAGATGTTAGAGAATTCGGTCATAAGATAGGACTTTCTCGCTTCCTCATATGCAAC
>gnl_Carpa_v0.4_evm.model.supercontig_198.6
ATGAACGGAGAAGACGTGCCGCCATTTCACGAGACGTACAAGTTCCTGTTCGAGAAAGAAGGTCCGACAAAGTGCATCAAGGCGGCCATGGTGGTGGAAGAGGAGCAGCTGCCGGTGATCGATCTGGGGAAGCTGTGGAACGGAGAGGGGGAGGAGTGCAAGGAGGAGATAGCCCGAGCGTCGAGGGAATGGGGATTTTTCCAGGTAATAAACCATGGGATTTCCAAGGAGATTCTGGAGAAGATGACGCGCGAACAGGTGAAGGTGTTTAAGCAGCCTTTCGAGAAGAAGAAAGGTAAAGAGTCTAGGAGTTACTTGAATTTCTCAGCCGGCGCTTATCGCTGGGGAACACCCACTGCCACCAGTCTCTGCGATTTGTCTTGGTCGGAGGCTTTTCACATTCCCATGTTGGATATCTCTGATTCTCCAACCCTCGACACTGCTCTCAGTTTAACAATGGAGGAATTTGCTACAAGAGTTGCGGATCTGGCTCAGAAAATAGCAGAAATTTTAGCAGAGAAACTGGGTTGCAAGTCAAATTTTTTCCAGGAAAATTGCTTGCCAAGCACATGCTATCTACGAATGAACCGTTACCTACCTTGTCCAATGTCTCTCCAGGTATTTGGACTGATGCCGCATACAGACACTGATTTCCTCACAATTTTGCATCAAGATCAAGTTGGAGGCCTGCAACTTGTCAAGGATGGAAAATGGATAGCTGTTAAGCCTAATCCCGACGGCCTAATCGTCAACATCGGCGACTTATTTCAGGCGTGGAGCAATGATGTGTACAAGAGTGTGGAACATCGTGTGGTGGCAAATCCATTTGTGGAAAGATTCTCGACTGCTTATTTCTTCTGCCCTTCATTTGAGACTGTTGTGCATAGCGACAGTGGTGAGGCATCGGTTTACAGGAAGTTTAGCTTCGGAGAGTACAAGAAGCAGGTGGAAGTTGATGTTAAAGAATTAGGTCACAAAGTAGGCCTCCCTAGGTTTCTTGTA
>gnl_Carpa_v0.4_evm.model.supercontig_2.438
ATGGCGGAAATTAGCAATTTTGAATCCTACCCACCTCTGATTCTTCACCATTTAAAGAGCATGAGCAATGGTGAAAGCAGCCAAACGGGGAATAAGACTGACCCAGATGATGATATCCACGAGTGCTGCTACATGGATGATCCTATTCCGGTTATTGATTTTCTGTGTTTGGATCCGGACAAGCTTGGCGAGACTTGTAAAGAATGGGGTGTTTTTCGTTTGGTCAATCATGGGGTTCCCGTTTGCCTGTTGACCCAGATTCAGGAGCATGCTAAAATGCTGTTTTCTCTCTCTTTTGAATCCAAACAGGAGCTTTTCAACTCCCCCCTGTCCTACTTCTGGGGTACCCCTGCACTTACCCCATCTGGGACAGCCTTGTTTGGAGGTCGCCCAAGTATTAGTTTGGTTGAAGGAATTAGCTTTCAGCTCAATGAAATCTCAAGCTCTCAAGCAGAAAACCCAATGCTGGAAACTTTCAGAATGTTGATGGAAGAATATGGAAGACACCTTGCAAGACTTGCTACCAATATTTTCCAAGCTATGGTGAAGAACCTAAATCTTGATCCAGAAAATTCAAGCTCCAACTTGTCAGAATCCGCAGGGACCATGCGTGTTTATAGATATCCTCCTTGCCCTAATGGGGCTACAGGCCTGCATGTGCACACAGATAGTTCTGTGCTCTCCATATTGAGCCAAGATCAAGTTGGTGGACTAGAAGTTTTTAAAGATGATGAGTGTTTTCAAGTAAAACCAGTCCCGGACACGCTTATTGTCAACATTGGAGACATGATGCAGGCAATAAGCAACGACGAATTTAAGAGCGTGAAACACAGAGTGAAGTCGAGCAGAGAGAAGGAAAGATTCTCAGTCTGCTACTTTATATTTCCAGGTGAAGGCAGGTTGATTCGAAGTTCCAAGTATAAGCCTTTTACTTATACTGATTATCAAACCCAGGTGCAGCTGGATATAAAAACTACAGGATCTAAAGTTGGACTTGAAAGGTTTAGGCTACTTGCTGATCAGCCTTGT
>gnl_Carpa_v0.4_evm.model.supercontig_97.63
ATGGAACCTCCATTTGAAGATTTGTACAAGGCCCTTTCCAACAAGAGATCTAGCATTAATTATGATCAATCTCTTCTAAAACCAAAGGATGATGTTATTGTTACTGAAAGTGTAGAACTGCCTCTGATCGATCTCGATCGTCTGAATTCTGGGCAATTGGAGTACGAGAATTGCTTAAACGACATGGCTGAAGCTGCAACTCGCTGGGGTTTTTTCCAACTCATAAATCATGGGATTCCAGAGGACGTTTTAAAGAGGATAATACACGAGCAAAAGAAACTATTCCACCAACCATTCTCCAACAAATCTCAACCTAATTTCTTGAATTTATCTGCGAATAGTTACCGCTGGGGTAACCCTAAAGCTACTTCTTTAACGCAGTTTCACTGGTCAGAAGCATTTCACATGTCTATCTCTGATATTTCAAGGATTGATCAATATCATTTCAGCAGTCTCAGGTACTTGATT
>gnl_Carpa_v0.4_evm.model.supercontig_97.64
ATGTACTTCACCAATAGGAAAACAATTGAAGAGTATTCAGTAAAAGTTGACAACCTTGCACAAAGAATATCAGAGCTTCTAGCAACGAAGTTGAGTAGTATTAAGTCGAGTTATTTTCGAGACAATTGTAAGCCAAGCTCTAGTTATATTCGAATGAACAGATACCCCCCTTGTCCTTATTCTCCCAATAAAATTACAGGCCTTCTCCCTCATACTGACAGTGATTTCCTCACCATTGTTTACCAAGATCGTGTTGGAGGCTTACAATTAAAAAGGGACAATGGTTCATGGGTTAGTGTTAAACCCTCTACAAATGTTCTTAGTGTCAACATTGGTGACTTATTTCAGGCATTGAGCAATGGTGTTTACAAAAGTATCGAACATCGAGTAATTGCTCCTCAAAAAGTAGAAAGGTTGTCAATCGCATACTTTTTATGTCCTTCCCATGATGTCATTATACAAAGTTGCAGTAACAAGCCACCCATTTACAAAAACTTCAGTTTCAAAGAGTATACCCTACAAATTCAACGCGATGTTGATTCAATTGGTGATAAAATTGGCCTTTCAAGGTTTCTCTTC
>gnl_Elagu_v2.0_p5_sc00103.V1.gene72
ATGCAGCATTATATAAGGCCCTCCCAACCACCAGAGCAGCTCTCCAACTTAACGAGCTCTCCATTCTCCCCTCGGTTCCCATCTCTTAGTTTAATAGCCAGGACAACCATGTTTTTCTCCAAGGCTTCGTGCGATCCTCCTTTCGAAGAGCACTACAAATCTTTGCTCCGTAACTCCATCATGCAGTGCTCACAAGCCCAAGTGCATGAAGTCGTGGGGGAGTGCGAGCTTCCAGTGATAGACCTGAGTGGACTCAGGAGCAGTGATGAAGAAAAGCGGCATGCTTGTGTAGCAGCGATCGCAAAGGCCTCCTCAGAGTGGGGCTTCTTTCAGGTGCTAAGCCATGGAATTAGCACTGAGCTCTTAGGGGAGATGAGGAGAGAACAAACGAAGCTGTTTGAGATGCCTTTTGAGAAGAAGGTCACCTCCGGGCTCTTGAATAATTCTTACCGTTGGGGAACTCCGACCGCTGCGTCGCTCGACCAGTTCTCGTGGTCGGAGGCCTTCCATGTTCCCCTTGAAAAGATCTTGGAGGAGGATGGTGGCAATGGGGAGTTCAACTCCCACAGGTATTTCCCTCTAATACCGCATGTAAAGTTACTAAAATGTCCAATATGCCCATCATTTGACATATTCCATGCTCAAATACTACCCAACTCATCCCACCCG
>gnl_Elagu_v2.0_p5_sc00121.V1.gene96
ATGAGGGATATGTTCGGTTGTGGGGGAGTTGGACTCCATAATGAGAATGCGGACGAGTGGCTCTTATTCACGAAGAATGAATATGGGCAGCACATGGCACGCATAGCAAGGACACTTTTTAAAGCTGCGGCTGCCAGACTCGAACTGGATGCCAAGAAGACAGCTTCGTATCTATCTGAATTTGATGGCACATTTGTTCGAGTCTATCGGTATCCATGCTGCCCTGACATTGATACGTATTTTGGGATGGGTGCTCACACAGATAGCTCAGATTTATCCATCCTGTGCCAAGATGAGTTGGGAGGTCTGCAAGTTTTTCATGACAACCAATGGTTCGATGTAGCACCAATTCCTGGCACGCATAATGTAAACCTGGGAGACATGATGCAGGTGACTTCTTACTTCTATGATCAGATAAGTGCTGCACTATTAATGCAAATCGTCAAATCT
>gnl_Elagu_v2.0_p5_sc00121.V1.gene97
ATGGACTTGAAGGAGGAGGACGATGAGGAGAAGAAGAAGAAGAGGAAGATGGAGAAGGAAGGAGAAGAGACGTTAGTGCTGGAAAACGCTCGACCACTCTCCACCGAGCCACGAAGGCCGGTCACGGAGTCAAAGGCGGCGGCGATGGAAGAAGCAGCAGAGACTGATGCCTCCTACCCGCCCATCTTCCGCCGGCCCAACCCCGACCCAAACCCCGGCTCGAAGCACGACGCGGACCAGCGCCCGGCTCCCGCTAGCCCGGTCTTCGAAGTACCGGTGATCGATCTGGAGCCCCTGGACCCGGTCCGGCTCGAAGAGGTGTGCCGGAGTGTGGGGCTCTTCCGGATCACCAACCATGGTGTTCCCTCGGCCCTTATGGACCGGCTCCTGGACCAGGCCAGGGGGCTCCTCTCCCTCCCCTTCGAGTCCAAGCAAACCCTGTTTTCGGACCGCTTGTCCTACATCTGGGGCACGCCGTCTTTGGGTGCAAAGGTGAGCAACCTCAACTGGGTCGAAGGCTTCCACATTCCCCTCGGCCAGCTCAAGTCCAGAGCACACGATTTGGACTCTCAGGACTCGGCTGCTTCGTTTAGGTACGGCCGGCTCTCCGACTCTTTGTCGCTTGTTTCGTTGGACACT
>gnl_Elagu_v2.0_p5_sc00474.V1.gene41
ATGAGGGACTCCCCATTCATCACTCTCTACAAATTGTCGCTCGTTTTCTTCTTTTCGTATCTGACAACATTTACGATCACCAGAAAAGCCATGCAGACCTCAGATCATGTGTGTGATCTACCTCTAGCTGAGAGTTACCGAGCACTGCTTTATGACCCCAAAATGGTTCAAAAATATCCATACAACCAAGATCATGAAGTGACAAGAGAATGCGAGCTTCCACTGATAGACTTGAGCGGTCTGAGGAGCAGTGATGGAGAAGAGAGACGGGTTTGCATAGAAGCCATAGGCAAGGCATCCTCAGAGTGGGGCTTCTTTCAGGTGCTAAACCATGGGATCAGTAATGAACTCCTAGGAGAGATGAGAAGAGAGCAAATGAAGCTATTCAGGCTACCTTTTGAGAAAAAGGTCAGCTCCAGGCTACTGAATGACTGTTACAGATGGGGAAATCCAACAGCCATTTCTCTGAAACAGTTCTCCTGGTCAGAAGCCTTTCATGTTCCTCTTGCAAAGATTTCAGATGAAAACTGCTGTTATGGAGAATTTAGTTCTCTGAGGTACTTTATTATTACCGAAAACATATCA
>gnl_Eucgr_v2.0_Eucgr.E02079.1
ATGGCCGGATCGAGCTCAGCCCCAACCCGTCTGTCCAACGTAATGACACCCCAGGAGTGTGAGCCCCCATTGATAGACCTGCGTTGGCTGAGCAGTGCGTGTGAGGCAGAGCGGCAGTTGTGTGCGGAGGCCATATGCAAGGCGGCCGCAGACTGGGGATTCTTCCAGGTGGTGTACCATGGGATCAGCAGTGAGCTGCTTGGGAAGATGAGGAGGGAGCTGGTTAAGCTGTTTGGAGCACCCTTCGACACCAAGGCCCACCCTGGCCTCCTCAACAACTCCTACCGCCGGGGCACTCCCCCTGCCCCCTCCCCCGCCCGATTCTCCGGGCCTGAGGCCTTCCATGTCCCCTTCATGAAGATATATGACCCCTCTTGCTACGGGCCATTTACCTCTCTCGGAGGAGTGACGAGGGAGTTGGCCCCCGCCATGTTTGGGCTAGCGAGGACACTGGCGGTGGTCCTAGCGGAGAGCCTCGGGCATCACGGCCGCAGCACGTTCTATGAGAAATGCAACGAGAAAACGTGCTTCCTCCGGTTGAACTACTACCCAGTGTGCCCGCTCTCGCCGCAGACGTACCAGCCGGTGCCCCACGTGGACAGTGACTTCCTGACCGTTCTCTATCCGGACCAGGTAGAAGGCATCCGGCTCCACATGGACTCCCGATGGGTCGTGGTCAAGCCCAACCGTGACGCTCTCATTGTCAGCACTGGAGACCTTCTTCAGGCGTGGAGCAATGACGTGTACAGGAGTGTGGAGCAAAAGGTGCGGACAAAGAGAGAAGTTGAGAGATACTCCGTTGCTTTCTCCCTCTGCCCTTCGCCCGACTCTCAGATCGGGAGCTGCAGAAAGCCCTCCGTCTACAGAAAGTTCACTTTTGGTGAATACCGGGAGCAAGGC
>gnl_Eucgr_v2.0_Eucgr.E02097.1
ATGATGACACCCCGGGAGTATCAGCTCCCAGTGATAGACCTGAGTCAGCCGTGTGCCAAGGAGAACATATTCCGGGCCGCCAAAAAATATGGACTCTTCCAGGTGGTGAACCATGGGATCAGTAGGGAGTTGCTTGGGAATGTGATGAGGGAGGCGGTTAACCTGTTCGAGACACCCCTTAAGACCAGGGCCCACTCTGGCCTCCTCAACAACTCCCCCTGGGGCACTTCCCCCACCCAGTTCTCCCACCATGTCCCCCTCGTGAAGATTTATGACCCCTCTTGCCACGGCCAATTCACCTCTCTCGGTGGAGTGATGAGGGCGTTGGCCCCCGCCATGTTTGGGCTATCCAGGACGCTGGCGGGGTTCCTAGAGGAGAGCCTCGGGCATCAGGGCCACAGCACATTGAACGAGAAATGCGACGAGAACACGTGCTTCCTCCGGCTGAACCACTCCCCGGTGTGCCCGCTCTCGCCGGAGAGGTTCTGGCCGTTGCCCCACGTGGACAATGACTTCCTGACCATTCTCTATCAGGACCAGGTAGGAGGCCTCCGGCTCCTCAAGGACTCCCGATTGGTCGCGGTCAAGCCCAACCGTGACGCTCTCATCGTCAGCATTGGAGACTACCTTCAGGCGTGGAGCAATGACGTGTACAGGAGTGTGGAGCAAAAGGTGGAGAGAAACAGGGAGGTGGAAAGATACTCCGTTGCTTTCTCCCTCTGCCCTTCGTTCGGCTCTCAGATCGGGCGCTGCATAAAGCCCTCCGTCTACAAAAAGTTCACTTGTGGTGAATACCGGAAGCAAGTTCAAGAGGACATCAAAAGAACCTGCCGTAAAGTTGGTCTTGTTAGGGAAATCCCTTATGATGTTTTGAAGATGACAAAA
>gnl_Eucgr_v2.0_Eucgr.E01949.1
ATGATGACACCCCAGGAGTATCAGCTCCCAGTGATAGACCTGAGTCAGCCGTGTGCAAAGGAGAACATATTCCGGGCCGCCAAAAAATATGGACTCCTCCAGGTGGTGAACCATGGGATCAGCAGGGAGCTGCTTGGGAATGTGATGAGGGAGGCGGTTAAGCTGTTCGAGACACCCCTTGAGACCAGGGCCCACTCTGGCCTCCTCAACAACTCCTCCCCCTGGGGCACTTCCCCTGCCCAGTTCTCCCACCAGGTCCCCCTCGTGAAGATTTATGACCCCTCTTGCCACGGCCAATTCACCTCTCTCGCAGGAGTGATGAGGGAGTTGGCCCCCGCCATGTTTGGGCTAGCCAGGACGCTGGCGGGGGTCCTAGAGGAGAGCCTCGGGCATCAGGGCCCCAGCACTTTGAACGAGAAATGCAACGAGAACACGTGCTTCCTCCGGCTAAACCACTACCCGGTGTGCCCGCTCTCGCCAGAGAGGTTCTGGCCGTTGCCCCACGCGGACAGTGACTTCCTGACCATTCTCTACCAGGACCAGGTAGGAGGCCTCCGGCTCCTCAAGGACTCCCGATTCTTCGCGGTCAAGCCCAACCGTGACGCTCTCATCGTCAGCATCGGAGACCTTCTTCAGGCGTGGAGCAATGACGTGTACAGGAGTGTGGAGCAAAAGGTGGAGAAAAACAGGGAGGTGGAAAGATACTCCGTTGCTTTCTTCCTCTGCCCTTCGTCCGGCTCTCAGGTCGGGTTCTGCAGAAAGCCCTCCGTCTTCAGAAAGTTCACTTGTGGTGAATACCGGAAGCAATTTCAAGAGGACATCAAAAGAACCTGCCGTAAAGTTGGTCTTCCACGTTTCAGGCAAACAGGTATG
>gnl_Eucgr_v2.0_Eucgr.D00814.1
ATGGACTCATCGGACCCGCCATTTCAAGAAACCTACAAGGCCCTCTTCAAGAAGGTAGCCAACAAAGGCCCGACCACGCCCATTGTCGTCGAAGAGCGCGACCTTCCAGTGATCAACCTCGGTCGGCTGAGCCTCAGCAAGGAGGAGAGACGGGAGTGCAAGGCGGAGATCGCGAGGGCCTCGCGGGAGTGGGGGTTCTTCCAGGTGTTGAACCATGGGATTTCACGAGAGATCCTGGAGAAAATGAGGGAGGAACAGATCAAGGTGTTCCGAGAGCCGTTCGAGAAGAAGAGCAGAGAGGACAAGTACTTGGATTTCTCGGCGGGGAGTTATCGATGGGGGACTCCTTCCGCAACATGCTTGCAGCAGTTGTCGTGGTCCGAGGCTTTCCATGTCCCTTTGAGTGATATCATCTCCGGCACAAGAGGTTGCAAAAGCACCCTCAGCTCGACAATGGAACAATTTGCCGGGACTGTATCAAACCTAGCGCAGAAATTAGCCAAGATCTTAGCTGAGGAACTGGGCCACAAATCGACCTTCTTCATGGAGAATTGCCTGCCGAGCACATGCTATCTGAGAATGAACAGATACCCACCATGTCCAATTTCACCGGACATGCTTGGGCTGATGCCGCACACCGACAGCGACTTCCTCACGATCCTGCATCAGGACGAGGTGGGGGGTCTGCAATTGGTCAAAGATGGGGAGTGGATCGCTGTTAAACCTAATCCCGATGCTCTCATCATTAACATTGGCGACTTATTTCAGGCATGGAGCAACGATGTGTACAAGAGCGTTCAGCACCGGGTGATGACCAACTCGAAACGGGAGCGGTACTCGACCGCGTACTTCTTCTGCCCATCGTACGACACTGTGGTCGAGAGCTGCAACTGGCCTCCTGTCTACAGGAACTTCAGCTTTCGAGAATTCAGACGACAGGTCCAAGAAGATGTACAAAAGCTGGGTCACAAGATCGGGCTTCCCAGATTTCTCGTG
>gnl_Eucgr_v2.0_Eucgr.B02243.1
ATGGAGCTGCAGTCGTCGTATCCTCCTCCGTTTCGCCGCCCGAGCGGCCCGGCCCCGGCCGTCGACCCCGACGAGGGCTCCCGGACGACGAACCAGATCCAGGAGCAGGACCCGATCCCGGTCGTGGATCTCCAGCGCCTGGACGTGGAGGGCGAGCGGCTCGGGGAGGCGTGCCGGGCGTGGGGGATATTCCGGGTGGTCAACCACGGGGTCCCTCTCGATCTGCTGACCCGGCTCAGGGACCGCGCGAGGAGGCTCTTCGCGCTCCCCTTCGAGTCCAAGCAGGCCCTGCTCGTGGCCCCGCTGTCCTACTTCTGGGGCACCCCGGTCCTGACGCCGTCCGGGTCGGCCCTCCTGGGAGGCGCGCAGGGCGTGAACTGGGTGGAGGGCCTGAACGTCCCGCTCGCTCAGCTCTCGCTGTTGGGAGACGGCGGCGGCGGCGGCGGCGGCGGCGATGATGATGATGAGGTGGTGACCGCGGTGGCGAGTTTGAGGAATCTTCTACAAGAATACGGAGTTCACTTAGCAAGAATCGCTAAGCTCTTATTTCAAGCCATGGCTGAAGACCTTAGACTTGATCCAGCACACTCAAAGAGTTACCTATCGGAGTCGACGGGATTTGTACGCTTGTACCGCTACCCACATTGCTCGAAAGCCAGCAGCGACATGTCCGGTATGGAAGCCCACAGCGACAGCTCGGTGCTCTCCATCCTGTGCCAGGATGAGGTGGGTGGGCTCGAGCTCTACAAGGACGAGCAATGGATACAAGTACAACCTGTCCCCGATGCTCTAATCGTGAACGTAGGCGATATGTTGCAGGCTATGAGTGACGATGAGTACATAAGCGTGAAGCACAGAGTGAAGGTAAAGAAACCACAGGATCGGACCTCGGTTTGTTACTTCGTGTTCCCAGGCCAAGACAGCGTGATCCGAAGCTCAAAGTACAGGCCTTTCACGTACGGCGACTTCCAGGCGCAA
>gnl_Eucgr_v2.0_Eucgr.G02012.1
ATGGGCTCGATCTCAGACCCACCCCTTCTGTCCGACTTCACCCAACTCCTCCGGAGTTGCCCCACCGTCTCCTCCTCCTCCTACTCCCCCTCCTCTCCGGCCCTGAATGCCGATGTGGTGACGCCCCGGGAGTGCGAGCTCCCGGTCATCGACCTGAGTGGGCTGCGCAGCGAGTGCGAGGCGGAGAGGCGGTCGTGCGCAGCGGCAATCTGCAGGGCCTCCACGGAGTGGGGATTCTTCCAGGTGGTGAACCATGGGATCAGCAGCGAGCTGCTCGGGGAGATGAGGAGGGAGCAGGGGAAGCTGTTCGAGACACCCTTCGAGACCAAGGCCCGCTCTGCCCTCCTCAACAACTCCTACCGCTGGGGCAATCCTGCCGCCACCTCCCCTGCCCAATTCTCCTGGTCCGAGGCCTTCCACGTCCCCCTCACCAAAATCTCCGATCCCTCTTGCTACGGGCCGTTCATCTCTCTCGGGGGAGTAATGATGGAGTTCGCTGCTGCCATGTCTAGGCTGGCCAGGACGCTGGCGGGGGTCCTGGCGGAGAACCTCAGGCATCGGGACTGCAGCGCATTCGACGAGACATGCCACGAGAGCACGTGCTTCCTCCGGCTGAACCGCTACCCCGTGTGCCCGCTCTCGCCGGAGATGTTTGGGTTGGTGCCCCACACGGACAGCGACTTCCTGACCATACTTTACCAGGACCAAGTGGGAGGCCTCCAGCTCCTCAAGGACTCCCGATGGGTCGCCGTCAAGCCCAACCGAGACGCTCTTATCGTCAACATCGGAGACCTTCTTCAGGCGTGGAGCAACGACGTGTACAAGAGCGTGGAGCACAAGGTGATAACGAACGACCAGGTGGAGAGATACTCCGTCGCCTACTTCCTTTGCCCTTCGTACGACTCTCTGATCGGGAGTTGCACAGAGCCCTCCGTCTACAGAAAGTTCACTTTCGGCGAGTACCGGAAGCAAGTCCGAGAGGACGTCAAGAGAAACGGCCACAAA
>gnl_Manes_v6.1_Manes.16G012600.1
ATGGTGGAATCTATCGTCAAGGCAAATATAAACCAGCCTGTAAGAATGGACATGGACCCACCTTTCCATAAGATCTACAAGACCCTTCTAGACAACACCATTGAAGAATCAAAAATCATGACGAGTGTCATTGAGGAATGTGAGCTTCCATTGATAGATCTTGGTTGTTTAGACATGGATGAATCTGATGAGAAACACAAGTGCGAAGAAGAAATAGCTAGGGCTTCACAGGAGTGGGGATTCTTTCAGGTTGTGAATCATGGGATTTCACGTCAGATTTTGGAAGAGCTCAGAAGTGAACAAGTGAAGCTTTTCAAGCAACCTTTTGATAAAAAGAGCAAAGAAGACAAGTTCTTGAATTTCTCTTCTGGAACTTACCGTTGGGGAACTCCTACAGCTACTTGCCTTAGTCAATTTTCATGGTCTGAAGCTTTTCATATTCCTATGACTGATATTTCTGCTTCCAATGGTTTCACTAATCTCAGTTCAACAATGGAACAGTTTGCTACCAGAGTTGCAAGTCTTGCACAAAAATTAGCTGCAATTTTATCAGAAAAACTGGGAAGAAAATCAACTTTCTTCCAAGAAAATTGTGTGCCAAGAACTTGCTATCTTCGTTTAAATCGATACCCACCATGTCCAATCCCTGGAGAAGTTTTTGGACTCATGCCACACACTGACAGCGATTTCCTTACAATTCTTTATCAAGATCAAGTTGGAGGATTGCAGTTGGTGAAAGATGGGAAATGGTTTGCTGTTAAACCTAATCCTGAAGCTTTAATAATAAACATAGGTGACTTGTTTCAGGCTTGGAGCAACGATGTATATAAGAGCGTTGAGCATTGTGTGGTGACGAATCCTGGAGTGGAAAGGTATTCGACGGCATATTTCTTCTGCCCATCTTATGATATAGAGATAGAAAGCGGATGTGAATGTTCACTTTATAAGAAGTTTAGCTTTAAAGAATACAGGGAGCAAGTGCATAAGGATGTTCAACTGTTAGGGCGCAAAGTTGGCCTCTCAAGATTTCTTGTA
>gnl_Manes_v6.1_Manes.15G076100.1
ATGAGTATTGATCCTCCATTTCAAGAGGCCTGCAATGCCCTTTTCAAGGGCTCCTTGGTAAGAGCAAAAGATGAGAAGCTTGTCAGGGTTGAAGAATGTGAGCTGCCACTCATTGACATGAATTGTCTAACTTTGGGACACAAAGATAGAGAAAAGTGTATGAAACAGATGGCTCAAGCAGCAAGTGAGTGGGGTTTCTTTCAAGTTGTGAATCATGGGATTTCACAAGGAGTATTGCAGAGCCTGATATGTGAACAAATCAAGGTATTTCATGAGCCCTTGAGTAAGAAGACTAAAGAGAACTTCCTGAATCTACCATCAAACAGTTATCGGTGGGGGAATCCTGATGCTACTTGTTTGAGGCAATTCTCTTGGTCAGAAGCTTTGCACATTTCTCTTGCAGATATCTCAAGAATGGATGGATACAAGACTACTCTCAGATCAACTATAGAAGCATTCGCAGGAACAGCTGCCACTTTGTCTCAAAACTTGGCCGAAATTTTAGCCCAAAACTTGGGTGTCAAATCCAATTACTTTAGACAATATTGTGCACCCTACACTAGTTATCTACGAATGAACAGATATCCTCCATGTCCATTCTCTTCTGATCAAGTCTATGGCTTGATGCCTCACACAGATAGTGATTTCCTTACAATACTCTATCAAGACCAAATTGGAGGATTGCAACTCAAGAAACATGGAAGATGGCTCGCTGTTATACCTAATCCTCAATCTTTGATCATCAACATTGGTGACTTATTCCAGGTGTTCAGCAATAACGTTTACAAAAGCATGGAGCACAGAGTGCTTGCCCCACAACGAGTTGAGAGATTTTCAGTTGCATTTTTCTACTGCCCATCATATGATGCTGTAATCCAAAGCTACGGGAAGCCAACAATGTATAGAAAGTTTAGTTTCAGAGAATACAAGCAGCAAATCCAAAAGGACGTTCAAGCTACTGGTGACAAAGTTGGGGTCTCAAGGTTTCTCTTG
>gnl_Manes_v6.1_Manes.15G050600.1
ATGTCTGAAATGAACCTCGAATCCTACCCCCCTGTGTTTCGCCGGCAAAACACAAACCCTGAAGCTCAAGCTCAAGCTCAAATCTCTTGCCTTGATGATAACGCCAAAGAATTGAATCAAGAATTTGATCCCATCCCTGTTGTAGATCTCCAGTGTCTCAACCTAGACGAGCTTGTAGAGGCTTGTAAACAGTGGGGCCTGTTTCGTTTGGTCAACCATGGGGTTCCTTTAACCCTTGTGAGCCAACTTGAAGATCATTCCAAGAAGCTTTTCTCTCTATCATTTGAATCCAAACAAGCACTGGTGGCCAGTAGCCCAGTGTCCTACTTCTGGGGTACCCCTGCCCTTACCCCATCTGGGGATTCCCTGTCAAGAAGCCCCCAGAATATCAACTGGGTCGAAGGTTTCAATGTTCCTCTCAATCAACTCTCTCAGTTTGAAGCTGAAGATCCCACGTTTGATTCTTTCAGACTTCTGTTGGAAGAATATGGAAGGCACTTGGCTGGACTTGCTACCACCATATTCCAAGCAATGGCCAAAGCTCTCAATCTAAGTCCTGACCAATCCAAGGCTTATCTCTCAGAATCCACAGGATTCATACGTGTGTATCGATACCCTCAGTGCTCAATGGCTGATGAGACATGGGGCATGGAAGCTCACACAGACAGCTCAGTTCTTTCAATATTGAACCAGGATCTTGGTGGGTTTGAACTTCTCAAGGATGATAAGTGGCTCCAGGTTCAGCTCATTCCTGATACGTTGATTCTAAACCTTGGAGATATGATGCAGGCAATAAGTGACGATGAATATAAGAGTGTTAAACACAGAGTGAAGCCGAACAAACATGGAGAGAGATACTCAATCTGCTACTTCGTTTTCCCCGCTGAAGGAAGTGTGATACAGAGTTCAAAGTACAAGCCTTTCACTTACAGTGACTTCCAGGCTCAAGTTCAGCAAGACATAAAGACCTTGGGGTCTAAGATTGGGCTTGACAGGTTCAGGTTCAACCAGACTGAGGCTGACGATCCTGCAAGC
>gnl_Manes_v6.1_Manes.03G150300.1
ATGGCAGCAATGAACCTTGAATCCTACCCCCCTGTGTTTCGCCAACAAAGCACAAGCCCTGAAGTTCAAGCTCACTCTCACAGCGATGATGTCGCCAAAGAATTTATTCAAGAGTTTCATTCTATCCCTGTTGTAGATCTCCAGTGTCTCAACCTGGACAAGCTTGCTGAAGCTTGTAAAAACTGGGGCTTGTTTCGTTTGGTCAACCATGGGATTCCTTTAACTCTTCTGAGACAACTTCAGGATCATTCCAAGAAGATTTTCTCTCTGTCTTTTGAATCCAAAAAAGCACTCGTGATCAGTAGCCCAATGTCCTACTTCTGGGGCACCCCTGCCCTTACCCCATCTGGGGATTCACTATCAAGAGGCTCCCAAAATATCAATTGGGTGGAAGGTTTCAATGTTCCTGTCAGTCAATTATCTCAGTTTCAAGCAAGAGATCCTACACTTGATTCTTTCAGAATTTTGTTGGAAGAATATGGAAGGCACCTGACTAGAATTGCCACCACCATATTTGATGCAATGGCAAAAACTCTCAATCTGAATCCTGAGCAATCCAAGACTTACTTGTCAGAATCAACAGGATCCATACGTGTTTATCGATACCCTCGGTGCTCTTCAGCTAATGAGACATTTGGGATGGAAGCTCATACAGACAGCTCAGTGCTTTCTATATTGAACCAAGAACAAGTTGGTGGATTTGAACTTCTCAAGGATGATAAATGGCTCCAAATTGAGCCTATTCCTGAGACACTAGTTCTCAACCTTGGAGACATGTTGCAGGCCATAAGCAACGATGAATATAAGAGTGTTAAGCATAGAGTGAAGCCAAACAAATATGGGGAGCGATATTCAATCTGCTACTTCGTTTTCCCATCTGAAGGGAGTGTGATACAAAGCTCTAAGTACAAGCCTTTCACTTACAATGATTTTCGGGCACAAGTGCAACAAGACATAAGGACCATGGGGTTTAAGGTTGGGCTTGACAGGTTCAAGTTCAAGCAGATTGAGGCGGAGCCAGCTGCAAGC
>gnl_Manes_v6.1_Manes.17G034900.1
ATGGACATGGACCCGCCTTTCCATGAGATCTACAACACCCTTTTGGACAACACCATCCTCAATAAATCAGAAACCAAGACAAGTGTCGTCGTTGACGAATGTGAGCTTCCGTTGATCGATCTTCGTCGTCTAAGCGTAGATGAATCTGATGAGAAAGACAAGTGCAAGGAAGAAATAACTAGGGCTTCACAGGAGTGGGGATTCTTTCAGGTTGTGAATCATGGGATTTCACGTGAGATTTTGGAGAAGATGAGAAGAGAACAAGTGAAGCTTTTTAAACAGTCTTTCGATAAAAAGAGACAAGAAGACAAGTTCTTGAATTTCTCTTCCGGAACTTACCGTTGGGGGACTCCTACAGCTACTTGCATCAGTCAGTTGTCATGGTCTGAAGCTTTTCACATTCCTTTGACTGATGTTTCTGCTTCCAATGGTTTCACTAGTCTCAGTTCAACAATGGAACAGTTTGCTACAAAAGTTGCAAATCTAGCACAAAGATTAGCTGAAATTTTGGCAGAGAAATTAGGATGCAAGTCAACTTTCTTTGAAGAAAATTGTGTACCAAGCACTTGCTATCTTCGATTCAATCGATACCCTCCATGTCCAATCCCAGCAGATGTATTTGGACTCACCCCACACACTGATAGCGACTTCCTCACAATTCTGCATCAAGACCAAGTTGGAGGATTGCAATTAATTAAAGCAGGGAAATGGTTCGCTGTTAAACCTAACCCTGAAGCTCTAATAGTAAATGTGGGGGACTTGTTTCAGGCATGGAGCAACGATGTGTATAAGAGCGTTGAACATCGAGTTGTGACAAATCCTCGAGTGGAAAGATATTCGACAGCATATTTCTTCTGTCCATCTTATGATACAGAAATACAAAGTTGGTGCGAGCCTTCAATTTATAAAAAGTTTAGCTTTAAAGAGTATAGAGAGCAGGTGCACAAGGATGTCCAATTATTAGGTCGCAAAGTAGGCCTTCCTAGATTTCTTGTA
>gnl_Manes_v6.1_Manes.10G069000.1
ATGATCGACTCAAACCCACCTCTCTTGCCCTCTTATGGAGCACTTTCTGCTAAATTTCCTGCTGCAGAGGAATACAATGATCCCCAGAGTGGAGTAATCATGGAGGAATGCCAACTTCCATTGATAGACCTCAATGGTCTCGACAGTGGCAATGAAATGGAGAGGGTAGCTTGTGCTACAGCTATTTGCAGAGCCTCATCAGAGTGGGGATTCTTCCAGGTAGTGAACCATGGTATAAGCCCTGAGCTACTCCGGAATATGAGAAGAGAGCAAGTGAAGTTGTTTCAAGCACCCTTCCATAAGAAGGCTACTTGTGGACTTCTGAACAATTCATATAGATGGGGATCCGAAAAGGCTACCTGTCCGAAGCAGTTCTCCTGGTCTGAGGCTTTCCACATTCCTCTCACCAAAATTTCAGAAGAATCTTGCTATGGGGAATTTACCTCTTTAAGGGAAGTGATGATGGAAGTTGCAGAGGCAATGTCAAGGCTAGCCAAGTTGCTTGCAGGGGTCCTGGTAGAAAACTTGGGTCACCCAGTGAGAGGGTTTGAGGACATTTGTCATGAAAGCAATTGCTTTCTCCGGTTGAATCGATACCCACCATGTCCAGTATCTCCGGAGATCTTTGGCCTAGTGCCCCACACTGACTCTGATTTTCTTACAATTCTTTATCAAGATGAAGTTGGTGGACTTCAACTCATGAAGGATTCCAAATGGGTAGCTGTAACACCTAATCAAGAAGCCCTTATCGTTAATATTGGAGATCTTTTCCAGGCATGGAGCAATGATATTTACAAGAGTGTGGAGCACAAGGTGATGGCCAACAGAAATAAGGAGAGATGCTCATTGGCATACTTTCTATGCCCTTCTTATGACTTCTTGATAGGGAGTTGCAAAGAGCCTTCAATATATAGAAACTTCACATTTGGAGAGTACAGAAGACAAGTGCAAGAGGATGTCATGAGAACTGGCCATAAAATAGGCCTTCCAAGATTTCTACTTCAAAATACACATCAGATCAGAAAC
>gnl_Medtr_Mt4.0v1_Medtr3g464530.1
ATGAACAACTTGGATTCCTACCCTCCAATTCTCCGCCAACAAAACAACCAACAACAAAACCCTTATGAACCAAATGACACAATTGAAGACTCAGATCCTATTCCAACCATAGATCTTAAGTGCTTAGAACACAAAAATTTGGATGAGGCTTGCAAGGAATGGGGTCTATTCCGTTTGATTAATCATGGTGTTCCAATAACCCTTTTGGAACAACTTCAAGATTTAACCAAACAACTATTTTCTTTGTCCTTTGAGTCAAAACAAGAAGCATGCAATGAAAGCCCTATCAAATACTTTTGGGGTACCCCTGCCCTAACTCCATCTGGGACAGCTATAACAAAAGGTCCTCAAAATATCAATTGGGTTGAAGGTTTTGATGTGCCATTGTGTCAACTCTCTAACTTCCAACATCAACTTCCTTCACTTGAGTCCATCAGGCTTTTACTAATGGAATATGCAACCCATCTTTTAAGAATTGCTACAACATTATTTGAAGCAATGGTTAAGAACCTTGAGCTGAATCTGAAAACAACAAAGTCATATTTATCAGAAAACAATGGCAACATACGTGTCTATCGTTATCCACCCACTGATGTTGGTTGGGGCATGGAGGTTCATACAGATAGTTCAGTGTTGTCCATATTGAACCCAGATGACCATGTGAGTGGACTTCAAGTTCTTAAAGATGATCAATGGCTCACTGTAAAGCCAGTTTCCAACACATTGGTTGTCAACCTTGGTGACATGATGCAGGCGATTAGCAGCGATAGATACAAGAGTGTGTCACATAGAGTGAAGGTAGAGAAAGATATAGAGAGGATCTCACTATGCTACTTTGTGTTTCCTGGTGAAGACGTTGTGATTGAGAGCAACAAGTACAAGCCATTTACTTACAATGAATTCAGGGCACAAGTGCAACAAGACATCAAAACTCTAGGAAATAAAGTTGGGCTTTCAAGGTTTCAGAAGAAGCAAGGC
>gnl_Medtr_Mt4.0v1_Medtr2g083000.1
ATGGATTATGAACCACCATTTTTACAGACCTACATGAGCCTTTTGCAAGGCACCAATGATCTTATTAGTGACCTAAGTGATGTAGAGAAGCGTGAGATACCTCTAATTGATCTCAAACGTTTAAAACTTGACCAACTTGAGAGAGAAGAATGCATGAAAGAAATCACTGAAGCTGCTAGAAAATGGGGTTTTTTCCAAGTTGTGAATCATGGAGTTTCACAAGAGGTGCTAAAGAACATGCAGTTTGAAGAAAAGGAAGTGTTCCGAACACCTTTTGGAATTAAATCACAAGAGAATTTTTTGAACTTGCCTTCTAGAACTTATAGGTGGGGCAACGCTTCTGCCATTAATCCAAAACAACTTATGTGGTCAGAAGCATTACACATATTTCTTCCTGATATAGAAAAAATGGACCAACACAAAAGTTTGAGATCAAGTATTGAATCTTTTGTAAAAGTAGTTACCCCTCTGGCAGAGAACTTGGTGCAAATTCTAGCTCAAGAGCTGAACATAAACTTCAGCTATTTCCAACAGAATTGTTCAGCAAATACTAGTTATCTTCGCTTGAATAGATATCCACCATGTCCATTTCCTTCAAAGGTGATTGGCCTTTTACCTCATGCTGATACTAGTTTCATTACTATAGTTCATCAAGATCATATTGGGGGATTGCAATTAATGAAAGATGGAAAGTGGATTAGTGTCAAACCTAATTCTGAAGCTCTCATTGTTAATGTTGGAGATTTATTCCAGGCACTAAGCAATGGACTGTACACGAGTGTTGGACATCGAGTGGTAGCTGCTGAGAAAGTGGAGAGGTTTTCTTTGGCATATTTCTATGGCCCTTCCATTGATGCTGTGATAGAGAGCTATGCCACGCCGCCACTTTATAGAAAATTTACATTTGGAGAGTACAAAGAGCAAACAATGAAAGATCTTAAGGAAGGTGGTGATAAAGTGGGGATATCTAGGTTTCTCTTA
>gnl_Medtr_Mt4.0v1_Medtr2g083030.1
ATGGATTTTGAACCTCCCTTTTTAAAGATATACAACACTCTATTGGAAAAAAATCTTGGAGATAATTCAGAAAATGATTTGTACTCTAAGGTAGAGGGAAGTGAGGAACTACCTTTGATTGATCTTGAGAAGTTAAATCTTGAAGATCCTAAAAGAGAAGAGTGCATGAAAGAAATAAGTGAAGCTGCTAGTAAATGGGGTTTCTTTCAGATTATTAATCATGGAATTTCAAATGAGATTCTGAACAAGATGATATCTGAGCAAAAGAAATTGTTCTATCAACCTTTTGTGAACAAGTTATCTGCAGAAACTGTCTTTAATTTGTCTCCAAAAACATACAGATGGGGGAATCCATGTGCTACCAATCTAAGACAGCTTTCTTGGTCTGAAGCCTTTCATTTTGCTCTGACAGATATACCAAATATGGACCAGCATATAACTTTGAGATCAAGCCTTGAAGATTTTGCAACAAGAATGGATACCCTTGCCGAAAACTTGGTGGAGATTCTTGCTCTCAAAGTGAATATGAAATCCAACCATTTTCAAGAGAATTACTTGCCAAAAAGTTCTTTCATTCGACTAAATAGATATCCTCCATGCCCTATATCTTCAGAAGTGTTTGGCCTCTTGGCTCATTGTGACACTAGTTTCCTTACCATACTCTATCAAGATAGTGTCGGGGGATTGCAATTGATGAAAGATGGAAAATGGGTTGATGTCAAGCCTAATCCAAGTGCTCTAGTTGTTAATATTGGTGATTTATTTCAGGCATTAAGCAATGATGTTTACAAAAGCATAAAACACAGAGTGGTTGCTGCTGAAGAGGTAGAGAGGTTTTCTACAGCATTTTTCTATTGTCCCTTCAATGATGCAGTTATACAAAGTGAAAACAAGCCAGCTGTATATAAGAAATTCACTTTGAGGGAGTATAGACAACAGACACTGAACGATGTCAAAGAAACAGGAGATAAAGTGGGGCTCTCTAGATTTGTTCTT
>gnl_Medtr_Mt4.0v1_Medtr7g451860.1
ATGGACCCAGTTTCCGACCCACCATTTGAAGAAGCATATAAGATCCTCCTGAACAAAACCAAAAACAATCGTAATAATGTCCCCAACGACAACAAGTTTCCGGTGGTGGAGGAATGCGAACTTCCGGTGATCGATCTGAGCCGCTTAGAGGACGACAATGAAATGGTAAGAGAAGCATGCAAGTATGAGATAGCTAGAGCTTCGCAAGAATGGGGCTTTTTCCAGGTTATAAATCATGGAATTCCAAATGACATTTTCAGTAGGTTAAAATGTGAGCAAGAGAAAGTTTTTAAGCTTCCATTTGATAAAAAGACCAAAGAGGACAAGTTCTTGCAATTTTCTTCTGGTAGTTACCGTTGGGGAACACCTTCTGCCACATGTGTTGGACAGTTATCTTGGTCAGAGGCATTTCATATCCCTTTAAAGGATGTATTAGAATCCAATGCTCAACCAAATACACTTAGATCAACAATTGAACAATTTGCTATCATATCATCCAACCTTGCACAAACTTTAGCTCATATTCTAGCTGAAAAAATGGGGCATGAATCAACTTATTTTAAGGAGAATTGCTTGCCCAATACTTGTTATCTTCGATTGAACAGATATCCTCCATGTCCTATAGCTTCTGAGATTCATGGTCTAATGCCACACACTGATAGTGACTTCCTAACTATATTGTATCAAGATCAAGTAGGAGGATTGCAATTGGTGAAAGACAAGAAATGGATTGCAGTTAAACCAAATCCTAGTGCTCTTATAATCAACATAGGTGACTTATTCCAGGCTTGGAGTAATGGACTTTACAAGAGTGTTGAGCATCGAGTTGTTACAAATCCAAAAGTTGAAAGGTTCTCTATGGCGTATTTCTTGTGCCCTTCAAATGAGAGTGTGATAGAGAGCTGCAAAAAGCCATCTCTTTACAAAGAGTTTAGCTTCCAAGAATATCGGCAACAAGTTCGAGATGATGTTCAGAAGTTGGGGACCAAAATAGGCCTACCTAGATTTCTCCTATTT
>gnl_Medtr_Mt4.0v1_Medtr7g047670.1
ATGGACCCAGTTTCCGACCCACCATTTGAAGAAGCATATAAGATCCTCCTGAACAAAACCAAAAACAATCGTAATAATGTCCCCAACGACAACAAGTTTCCGGTGGTGGAGGAATGCGAACTTCCGGTGATCGATCTGAGCCGCTTAGAGGACGACAATGAAATGGTAAGAGAAGCATGCAAGTATGAGATAGCTAGAGCTTCGCAAGAATGGGGCTTTTTCCAGGTTATAAATCATGGAATTCCAAATGACATTTTCAGTAGGTTAAAATGTGAGCAAGAGAAAGTTTTTAAGCTTCCATTTGATAAAAAGACCAAAGAGGACAAGTTCTTGCAATTTTCTTCTGGTAGTTACCGTTGGGGAACACCTTCTGCCACATGTGTTGGACAGTTATCTTGGTCAGAGGCATTTCATATCCCTTTAAAGGATGTATTAGAATCCAATGCTCAACCAAATACACTTAGATCAACAATTGAACAATTTGCTATCATATCATCCAACCTTGCACAAACTTTAGCTCATATTCTAGCTGAAAAAATGGGGCATGAATCAACTTATTTTAAGGAGAATTGCTTGCCCAATACTTGTTATCTTCGATTGAACAGATATCCTCCATGTCCTATAGCTTCTGAGATTCATGGTCTAATGCCACACACTGATAGTGACTTCCTAACTATATTGTATCAAGATCAAGTAGGAGGATTGCAATTGGTGAAAGACAAGAAATGGATTGCAGTTAAACCAAATCCTAGTGCTCTTATAATCAACATAGGTGACTTATTCCAGGCTTGGAGTAATGGACTTTACAAGAGTGTTGAGCATCGAGTTGTTACAAATCCAAAAGTTGAAAGGTTCTCTATGGCGTATTTCTTGTGCCCTTCAAATGAGAGTGTGATAGAGAGCTGCAAAAAGCCATCTCTTTACAAAGAGTTTAGCTTCCAAGAATATCGGCAACAAGTTCGAGATGATGTTCAGAAGTTGGGGACCAAAATAGGCCTACCTAGATTTCTCCTATTT
>gnl_Medtr_Mt4.0v1_Medtr5g005570.1
ATGGGATTGATTGATTCGGACCCACCCTTTGAAGAGACATACAAGAACCTATTCAACAAGGACCAAAACATTATTAATGATGAGTTAATGGTGGATAATGAATGTGAGCTTCCAGTGATTGATCTGAGCCGTTTAAATGATGATGATGAGGTGGCAAGAGAAGAGTGCAAGTCTATGATAGCAAATGCTTCACAAGAATGGGGTTTTTTACAAGTTGTAAATCATGGAATTTCAAGTGACATTTTAACCAGATTAAGGTGTGAGCAGAAGAAGGTGTTCAAGGAACCATTTGATAAGAAAACAAAAGAGGATAAGTTTTTGAACTTCTCTGCTGGTAGTTACCGTTGGGGAACACCAACTGCTACATGCATTAAACAGTTATCTTGGTCAGAAGCATTTCATATTCCTTTGACCGATATTCTAGGATCAAATACTCATCTCAGTTCAATAATTGAACAATTTGCTACCACAGTTTCCAACCTTGCACAAATATTAGCTAATATCCTAGCAGAGAAATTGGGTCACCAATCATCTTTCTTTAAGGAGAATTGCTTGCCCAACACATGTTATCTTAGATTGAACAGATATCCTCCATGTCCCATTGATTTTAGGATTCATGGCCTAATGCCACATACTGATAGTGACTTCCTTACCATATTATATCAAGATCAAGTTGGAGGTTTACAATTGGTGAAAGATGGAAAATGGGTCGCTGTTAAACCAAACCCTGATGCACTTATAATTAACATTGGAGACTTATTTCAGGCTTGGAGCAATGGAGTGTATAAGAGTGTTGAGCATCGAGTTGTGACAAACCCAAGAGTAGAAAGGTTCTCTGTTGCGTATTTCTTATGCCCTTCAAATGACACCATGATTGAGAGTTGCAAAGAGCCCTCTATATACCGCAAATTCAGCTTTAAAGAATATAGACAACAAGTTCGTGATGATGTTCAGAAGTTAGGTTCCAAAATAGGCCTACCTAGGTTTATCATAAAT
>gnl_Medtr_Mt4.0v1_Medtr4g074130.1
ATGATTGACTCAAATCCACCACTCTTGAACCATTATGGAGCACTTTTGAGAAATTCAGCTGAACCTCAAAAGGCTAAAAGTTCCAATGGTCAAGATAATACTGTGGTCGAATGTGAACTACCATTGATAGACCTTAATGGTCTTAAAAGTTGTAATGTAAGTGAAAGATTAGCTTGCACTGCAGCAATATGCAAAGCTGCATCAGAATGGGGATTTTTCCAAGTGATAAACCATGGTATAAACCCTGACTTACTAAGAAATATGAGGGAGGAGCAAATGAAGTTGTTTAGGGTACCCTTTGAGAAGAAGGTCACTTGTGGACTTCTAAACAATCCATATAGGTGGGGGACACCATCAGCTACTAGTTCAAATCACTTTTCATGGTCAGAAGCTTTCCACATTCCTCTCACCATGATTTCAGAAGCAGCTTGTTGGGGTGAATTTAATACTTTAAGAGAAGCAATAAATGAGTTTGCAGCAGCTATGCTAGAAGTCTCTAGGCTACTGGCAGGAATTCTAGCAGAAAACTTGGGCCACCCAACAGATGCAGTTGAAAAACTCTGTGATGCCAGCACATGCTTTCTGAGATTGAATCACTATCCTTCTTGTCCAAAATCTAAGGAAGAAATTTTTGGATTAGTACCTCACACTGACAGTGATTTCCTCACAATCCTTTATCAAGATCAAGTTGGTGGACTCCAACTCATGAAAGATTCCAAATGGGTCGCTGTAAAACCAAATCCAGAGGCTCTTATTGTTAACATTGGAGACCTTTTCCAGGCCTGGAGTAATGATGAGTACAAAAGCGTAGAGCACAAGGTCGTGGCAAATGACAAAGTGGAAAGATACTCCATTGCATACTTCCTATGTCCTTCTTACACTACTATGATAAGTGGCTGCAAAGAACCTTCTACGTATAAGAATTTCACCTTTGGAGAATATCGACATCAAATTCAAGAAGATGTCAAGAAAATAGGACACAAAGTAGGACTGTCAAAATTTCTACGTAAAGACACATACACAACGACCATGGCT
>gnl_Mimgu_v2.0_Migut.E00579.1
ATGGTTTTAGTAGAGTCCAATATTCCACCTCTAGCCCAAACTTACAACAAAATTCTAACCAATTGGTCCACAAAAATCGTCACAATAGACGAAACGAAAGAGTTAAAGAGCGAAAACGAACACGAACACGGAGCGTTACTCGAAAACCTACCGGTGATCGACCTGGTAGGATTAACGAGCGAAGACGAAGGAGAAAGAGCCGAATGTGCCGCGGAGATCGCGCGCGCTTCGTCGGAGTGGGGTTTCTTCCAAGTGGTGAACCATGGGATCAATCACAAACTCCTTCGAGATATGAGGAGAGAGCAAATCGAGCTTTTTAATGCTCCATTTTCGAAGAAATCGAGCTGCGGCCTTCTTAACAATTCGTACCGGTGGGGGTCCCCCACCGCAGTTTCCCCTGACCACTTCTCCTGGTCGGAGGCTTTTCATATACCTCTCACCAAAATCTTCCGACCAAACTTGCTTCGGCGAGTTTCTCTCTCTAAGTTACGGATTTTTTGCAGGGAGGTGCTTGTGGAATACGCGGGAGAAATGCAGAAACTAGCGAAATTGTTGGCTGGTGTGCTAATAGAAAATTTAGGTCAAAAAAAGGAGGAATTCGAAGAGATGATAAGTTGTGACGAGAGCACGTGTTTTCTCCGGCTGAACCATTATCCGAGATGTCGGGTTTCGACGGCGGCGGAGTTAATGCATGGATTAGTGCCGCACACAGACAGTGATTTTCTAACAATACTGCATCAAGACCAAGTTGGAGGGCTTCAACTATTGAAACAATCTCAATGGATTTCTGTTCACCCCAGAAAAGATGCACTCATTGTCAACATTGGTGACCTTTTTCAGGCTTGGAGTAATGATGTATACAAGAGTGTAGAGCATAAAGTGATTGCAAATCCAAATATGGAGAGATTTTCAGTTGCTTACTTTCTCTGCCCTTCATATGATTCTATGATTGGAGCCTGCAAAGAACCTTCTATTTATAGAAACTTTACGTTCGGAGAGTATCGAAGCCAAGTCCAACAAGATTCTAAATTAATCGGACACAAAATCGGCCTCCCAAGATTTCTTCGG
>gnl_Mimgu_v2.0_Migut.J01488.1
ATGACCGCTTCCGACAACACAGAGTCCTCCTACCCACCACTCTTCCGCCCAAACCACGGCGGCGCTGAAACCGGCGAACACCACCACACCCCAAAGTCAGCCCGGCCCGAACCCGATCCATATCCAGATTCGGATTCTCTTCCGGTGATAGATTTCCGGGACACGAGCCCCTCAGACCTGGGCAGAGTATGCAGGGAGTGGGGCGTTTTCCGGCTGGTCAACCATGGTATTCCGGCGGCGCTTTTGAGCGGCCTCCATGAATACGCCGACAAGGTTTTCTCGCTCAGTTTCGAGACGAAGCGGGCTTTTCCGACGAGCCCGATGCTCTACTTCTGGGGTAGCCCGGCCCTTAGTATGTCGGCGAATGCTCATCAACAAACTGTCGGCGGCGGCGGCGGCGGCGGCGGCGCTAACTGTGTGCAAAACAACATCAACTGGTTGGAAGGTTTTAATGTTCCGTTGAACAAAACGACGTCGGATTTTCAGATGTCTGATTCTGAAGAAGCACTTCTTCAATCTTTCAGGTCTTTATTAGAAGAATATGGTGCCCACCAAACAAGGCTTGCAAAATCACTATTCAAAACCATGGCCGAGGACTTAAATTTCCCACCAAACAAATCAAAATCTTATCTATCGCCGCCCACCGGATTCTTACGTGTCTACCGCTACCTCCGCTGCCACATGGCGGAGCAGCGGTGGGGGATTAATTCCCACACCGATAGCTCCGTTATTTCAATAATACATCAAGATCAAATTGGAGGCCTCCAAATTTTCAACAATAATAAATGGCTCGATGTGAAACCTATTCGCGACTCTTTGATCGTCAATCTTGGAGATATGATGCAGGCGATGAGCGACGACATCTATACAAGTGTGACACACAGAGTGAAGGTGCATGTGGAGAAAGAGAGAATATCGATAGGGTATTTCGTGTTTCCGGATGAGGATGCAGTGATAGAAAGTTCGAATTACGAGCCGTTTAGTTATGCTGATTTTCAAGCAAAGAAGGAAATTGATTTGAAGACCATCGGAATCAAGATCGGTCTTCCCAGGTTCAGAATAGACCGACCGGTT
>gnl_Mimgu_v2.0_Migut.M01279.1
ATGCAGGATCAGGGCTTACAGTGGCTACAATCCGATCAGACAGAATATTCTTCCAAGGATCATACTCAGATAGCGATGCCTATCAACAATCAACCTGGAAGAATGGCCGCCAGAGAATCACCAGATCCGCCGTTGGAGATAACCTACAAGAATCTCATCTCCGGCACAACGCAGAATTACCGTCGGCCGGAGCTTCCGGTGGTAGAGGAGTGCGAGCTGCCGTTGATTGATCTGAAGGAACTGGACCTGGGAGATTCCGAGAAGAACTTAGCATGCAAGAAACTGATAGCAGAAGCTTCCAGAGAATGGGGTTTCTTCCAGGTGATAAACCATGGAATCCCAAGCCATGTGTTGGAGATAATGAGAGCCGAACAGGTGAAGCTTTTCGAAAAGCCGTTTGAAGAGAAGAAAACTTACAAAGATTTGAACTTCTCAGCTGGAAGTTACCGTTGGGGCACCCCTTCCGCAACCAACGTCAACCAGCTTTCTTGGTCGGAAGCCTTTCATGTACCCTTGTCCGATATATTGGCCTCCGGTCCAAACATTCATAACAACACCCTCAGGTATATTTTATTTATT
>gnl_Mimgu_v2.0_Migut.M01278.1
ATGGAGCAATTTGCGGCAAGGGTGTCAGAATTAGCGAAGAAGTTAGCGGGGATACTAGCGGAGGAAATAGGTAAGAAGACGGGGTTTTTCGAAGAAACGTGCCTGCCGAGCAGTTGCTACATACGACTGAACAGGTACCCGGTGTGCCCGGTGGTAGTACAGCACCCTCAGATGTTGGGTATAATGCCCCACACCGACAGCGACTTCGTTACGGTTTTGCAGCAAGACGGTATCGGAGGATTGCAGTTAGTCAAAGATGGCAACTGGATTGCTGTTAAACCAAATCCCCATGCCCTCATTATCAACATCGGAGATTTGTTCCAGGCTTGGAGCAATGATGTATACAAAAGTGTGGAGCACAGAGTTGTGGCAAATGCTGAGAAGGAAAGATTCTCCGCGGCGTACTTCTATTGTCCATCTAAAGACACAGTTATAGAGAGTGATGTTTATAAGAGATTTAGCTTCGGAGAATTCAAGAAACAGGTTGAAGATGATGTTCAAACGTTCGGCCATAAAATCGGGCTTTCGAGGTTCCTCGTACCACCAGGTGGATCATCATCTTCATCACTAAGTGGTGGTTTG
>gnl_Mimgu_v2.0_Migut.H01552.1
ATGGTGGTGTCTTCTGCGGACCAATCGGAGCATCTGAACCAACAAGTAAGCATGGAAGAAACAGCCGACCCACCGTTCGAGAAAACGTACAAGAGTCTTTTCAGCAACTTGACCGCCACAGCGCCGCCGCAGAAGATGAACCTGATGCCGGAGCTTTCGTCGGTGGAGGAATGCGAGCTCCCGCTGATCGATCTCAGGCGGCTGAGCCTCGGAGAATCCGAGGCCGCAGCCTGCAGGAAGCAGATTGCTAGGGCTTCGTCGGAGTGGGGTTTCTTCCAGGTGGTCAACCACGGAATCTCCGGCGAGGTGATGGAGAGAATGAGGGGCGAACAGAAGAAGCTGTTCAAGAAGCCGTTTCACGAGAAGAAGAACTACAAGGATTTGAATTTCTCCGCCGGAAGTTACCGTTGGGGCACTCCGTCCGCCACGTGTCTGAAGCAGCTTTCTTGGTCGGAAGCTTTTCATGTATCGCTGAGTGATGTCATTGGCTCAGGTGGCATCGACAGTCTCAGTTCAATAATGGAGCAATTTGCGGTAATGGTGTCCGATCTATCACAAAAGCTAGTAGACATACTAGCAGAAGAAATGGGGGAGAAGTCGTGTTTCTTCAAAGAAACGTGTTTGCCGAGCACTTGCTACCTCCGATTGAACCGATACCCACCTTGCCCGATATACCCTCAGATGTTCGGGATAATGCCCCACACCGATAGCGACTTTATCACCGTCTTACATCAAGACCACATCGGAGGTTTGCAACTTGTCCGAGATGGCAAGTGGTTCGCCGTTAAGCCCAATCCCGACGCCCTCATCATCAACATCGGAGATTTATTTCAGGCGTGGAGCAATAACGTGTATAAAAGCGTTGAGCACCGGGTTGTTGCTAATCCATTGAACGAGAGATTTTCGGCCGCGTATTTCTTTTGCCCGTCTTACGATACGGTAATCGAGAGTGGAATCGAGCCGTGTGTTTATCGAAGCTTTAGCTTTGGGGAATACAGAAAACAAGTGCAAGAAGATGTCAAGCTTTTCGGACACAAAATTGGACTGCCGAGGTTTCTCGTGAAAACTCAC
>gnl_Musac_v1_GSMUA_AchrUn_randomT06450_001
ATGAAAGCCCGAGACTGTGTCTGTGATCCACCTTTGGCTGATAGCTACCAGGAACTGTCTTACAAGTCTACGCAAGCTGAGCTGCGCCAGCATGATCAAGACTGTGAAGTGATTGCAGAATGCGAGCTTCCGATGATTGACTTGAGGGGTCTGAGGAGCTGCAATGAAGAGGAGAGGCATGCGTGTGTGGAAGCCATTGCTAAAGCGTCCACGGAGTGGGGTTTCTTCCAGGTGTTGAACCATGGGATCAGTCGGGAGCTCCTTGAAGAGATGTGGAGGGAGCAAATCAAGTTGTTTGCGTTGCCATTCGAGAAGAAGGCACGTTCAAGGCTCCTCAATGACTCTTACAGGTGGGGAACTCCGACAGCCACATCTCTTCATCAGTTCTCTTGGTCAGAAGCCTTCCATGTTCCTCTTGTAAAGATCTCAGAGAAGGGTAGTTGCTATGGGGAATTCAGTTCTCTGAGGGATGCCATGGAGAAGCTTGCTGCAGCAATGTCTGAGCTCGCAACTACACTAGCTGGAGCGTTAGCAGAGAGTTTGGGCTACGACAGTCGGGGATTCCCGGAGAGCTGCAACAAAAGCACATGCTTTCTCCGCCTGAATCATTATCCGCCATGCCCTTTCTCCGCTGAGATCTTTGGGTTGATGCCTCACACTGACAGTGACTTCCTCACAATCCTCTATCAAGATCAAGTTGGGGGACTGCAGCTGATGAAGGATTCCAAGTGGGTTGCTGTAAAACCAAATCCGGATGCGCTTATTGTCAACATTGGAGACCTTTTCCAGGCATGGAGCAATGATGTCTACAAAAGCGTGGAGCACAAAGTTTTGATCAACTCGAAGAGGGACAGGTATTCCATAGCTTACTTTCTGTGCCCATCATATGAATCCACCATTGGGAGCTGCAAGAAACCCTCCATCTACAAGGATTTCACCTTCGGAGAGTATAGGAAACAAGTGCAAGACGATGTCAAGATAACAGGACAGAAAATAGGCCTTCCAAGGTTTCTCCTGCAGAATATTTCATTA
>gnl_Musac_v1_GSMUA_Achr9T21260_001
ATGATGTGCGACCCTCCTTTCGATAGGTACAGAGATCTGTTCACTGGCTCTATCCTGCAACGTTCACAACATGAAGGACGCCAAGTTGTGGAAGAGCATGAGCTCCCAGTGATAGACTTGCGCAGCCTGAGGAGTGAGAACGTAGAAGAGCGGGTGTCTTGCGTCTCAGAAATCGTGAGGGCCTCATCGGACTGGGGCTTCTTCCAGGTGCTTAACCATGGGGTTAGCAATGAGCTATTGGGTGAGATGAGTAGGGAGCAGAAGAGGCTGTTCGAGTTGCCCTTCGAGATGAAGGCCAGCGCCAAGCTCCTGAATGGCTCATACCGCTGGGGAACTCCGACCGCAAAATCTCTTGATCAGTTCTCGTGGTCAGAAGCCTTTCATGTTCCTCTCGCTAAGATCTCTGACCCAGATTGCTGCAGCTCGGAGTTCGGTTGTCTGAGCGATGCGATGGAGAGGCTTGCAGGCACAATGTCAGAGCTTGCTCGCATGCTTGCAGGAGTTCTGGCCGAGAATCTGGGGTCCCCTGGGGATCAATTCACCAAGAGCTGCAGCAAGAGCACATGCTTCCTTCGGCTGAATCGTTATCCGCCATGCCCATTCTCACCAGAGACTTTTGGCCTGATGCCTCACACCGATAGCGACTTCCTCACCATCCTTCATCAGGATCAAGTAGGTGGCTTGCAACTGAGGAAGGATTCCAAGTGGATCGCTGTCAAGCCTAACCCAGATGCACTTATAGTCAACATTGGAGATCTCTTTCAGGCATGGAGCAATGATGTCTACAAGAGTGTTCAGCACAAGGTGATGACCAATACGAAGGTGGAGAGGTATTCGGTAGCTTATTTCCTTTGCCCATCAAACGAGTCCACCATAGGGAGTTGCAGGGAGCCTTCCGTCTACAAGAAGTTCACTTTCGGGGAGTTCAGGAGGCAGGTGGAAGAGGACGTGAAAAGAAGTGGTTACAAGGTGGGGCTTCCAAGATTTCTCCTC
>gnl_Musac_v1_GSMUA_Achr9T11880_001
ATGGATCACAGTCCACCATTCTTAGCCACCTACAAGAGCCTCTTCGGCGGACAACAAGCCATTGACACTGAAACCGAGGTGGTGGAGTGCTGCGACCTCCCGCTCATCGATCTCAGCCGTCTACACGACGTGCTCGAGGCCGCGCAATGTAAGCAAGATATCGTCACCGCCGCCTCCGAGTGGGGCTTCTTCCAGATAGTGAGCCACGGCATACCCGACGGTCTCTTGGCGAGGTTGCGAGAGGAGCAGGTTAAGATGTTTCGTCAACCGTTCAAGCGGAAGACCAGCGAGAAACTCCTCGACTTCTCCGACGACAGCTATCGGTGGGGGACACCCACGGCGACCAGCCTGAAGCACTTGTCGTGGTCGGAGGCGTTTCATGTTCCTTTATCTTCGTCAAACAAGCCTGCAAGAAGTAGCACGATCAGGTGCGTGATAGAAGAACTTTCTTTGGCGATGGCCCAACTGGCAACTCAACTGGTCGATACGCTTGCGGAAGGATTTGGACGCGATGGCACATATATGAAGGAAAACTGCACACGTAACATGTGTTATCTACGGCTAAACCGCTATCCGCCATGCCCAATACCTGCTCAAGTGTTTGGATTGGTTCCTCACACTGACAGTGATTTCCTCACCATCCTGTGCCAAGACGAAGTGATCGGGCTGCAGTTGAAGAAGGGTGGGAGATGGTTCACTGTTAGGCCTAATCCTAACACGCTCGTCATCAACATCGGCGATCTATTCCAGGCATGGAGCAATGGCTTATACAAGAGTGTGGAGCACAGGGTCATGTCGAACCCACACCTGGAGAGGTTCTCAGTGGCCTACTTTATGTGCCCCTCCAACGAAACTGTGATCGAGAGCAGCGCACAGCCGGCCATCTACAGGAAGTTCAGCTTTGGGGAATACCGACAACAAGTCCAACAAGACGTCAGGCGAATGGGCCACAAGGTTGGGCTCACAAGGTTTCTTGCC
>gnl_Musac_v1_GSMUA_Achr8T03660_001
ATGATTTTGATTGTTATATGTAGATTTATCTTCATTCACACGGACCTAATCACTCGAGCTCTATCCATCCCGCTCCACCTTCCCCAGCTTCTTTGGTCCTCTCCATATAGAAGCATGTCCGAGGGGCCTCCCTTTTGTGAGCTAAAGGAAGCTGAAAGAATGGAGGCTTTGGGGATTGTTTCAGAAGCACAAGAGCTCAGCCAGAGTCTTGCAGATCGCAGATCGACCATGATTGATTCCAATCCACCATTCTTTGCCGCTTACGGGAGCCTCTTCCGCAGCCGACCGGCTGCTGGTAATCATGAGGCTGAGGCAGTGGAGGAGTGCGACCTCCCGATCGTGGATCTCAGCCGTCTTAGCGACGAGCTCCAGGCCGAGCAGTGCAAGCGAGAGATCGTCACGGCCGCCTCGGCGTGGGGCTTCTTCCAGATAGTGAACCACGGCATACCTAACGGTGTCCTGGATAGACTGCGAGCGGAGCAGGTTAGAGCGTTCCGGCAGCCGTTCAAGAAGAAGGCCGACGAGAAGTTCCTCGGCTTCTTGGGCGACAGCTATCGCTGGGGAGCGCCCACGGCGACCAGCCTGAAGCAGCTATCGTGGTTGGAGGCGTACCATATTCCTCTCTCTTCCGCAACCCATCCTGCCACGACTAGCACTTGCAGGTGTGTGATAGAGGAACTCTCGTCGGCGATGTCTCGGCTGGCGGATCGACTGATGGGTATACTCGCCGAAGGATTGGGAAGTGATGGGAGCTACATCAAGGATAATTGCAAGCGTAATACGTGTTATCTACGATTAAACCGGTATCCCCCGTGCCCGGTAGCAGGTGAGGTGTTTGGGTTGGTTCCCCATACTGATAGTGATTTCCTCACCGTGCTGTGCCAAGACGACGTGATTGGGCTGCAGCTGAAGAAGGGTGGGAGATGGATCGCTGTTAGACCTAATCCTGGCACCCTAATCATCAACGTCGGTGATTTATTCCAGGCGTGGAGCAATGGACTGTACAAGAGTGTGGAACACAGGGTCATGTCGAATCCACGCCTGGAGAGGTTCTCGGTGGCCTACTTCGTTTGCCCCTCGAAAGAAACCATGATCGAGAGCAGTGCACGGCCGGCGATTTACAGGAAGTTCAGCTTCGGGGAATACAGACAGCAAGTACAGCAAGATGTAACACTACTAGGTTACAAAGTTGGGCTCACGAGGTTTCTTGCTTCATGCAGGCGAAACAAACACACCAATGCACAGTTCCCTCCG
>gnl_Musac_v1_GSMUA_Achr6T21950_001
ATGGAGATCATGAGAATCGTTTCAGAAGCAAAGGAGCTCGATCAGGCTGCTGTAGATCACAGTGCAACCGTGATGGATTCTAATCCACCATTCGTTGCCACCTACAAGAGCCTCTTTAGCAGTCGAGCAAGCATGAACCACGAAGCCGAGTTACTGGCGGTGGAGTGCGACCTCCCGCTCGTCGACCTCAGCCGTCTAAACAGCAAGCTCGAGGCGAAGCAATGCAAGCAAGATATCATCACTGCCGCCACGGAGTGGGGCTTCTTCCAGATAGTGAACCATGGCGTGTCCAACAGTCTCTTGGCAAGACTGCGACGACAACAGGTAAAGATGTTTCGGCAGCCGTTCAAGAAGAAGGTCCTCGACTTCTCCGACGACAGCTACCGCTGGGGGACACCCACGGCGACCAGCCTGAAGCAGCTGTCGTGGTCGGAGGCGTATCATATTCCTGTGTCTTCCGCGAACAAGCTTGCAAGAACCAGCACCAACAGGTGTGTGATAGAGGAGTTCTCTGCGGCAATGGCTCAGCTGGCAAATCAACTGGTCGATACACTTGCAGAAGGATTGGGACGCGATGGCACGTATATCAAGGAAAACTGCACGCGCAATTCGTGTTATCTGCGACTCAACCATTATCCGTCATGCCCACTCCCCGGTGAAGTGTTTGGGTTGGTTCCTCACACTGACAGTGATTTCCTCACCATCCTGTGCCAAGACACGGTGTGTGGGCTGCAGTTGAACAAGGCTGGGAGATGGGTCACCGTCAAGCCTAATCCTAACGCGCTGATCGTCAACATCGGCGATCTATTCCAGGCTTGGAGCAATGGCTTATACAAGAGTGTGGAGCACAGAGTCATGTCGAATCCACACCTCGAGAGGTTCTCGGTGGCCTACTTCGTTTGCCCCTCCAAAGAAACATTGATCCAGAGCAGTGCACTGCCAGCCATCTACAGAAAGTTCAGCTTTGGAGAATACAGGCTGCAAGTTCAACAAGACGTCAGGCTAACCGGTCACAAGGTTGGGCTTACGAGGTTTCTCGCT
>gnl_Musac_v1_GSMUA_Achr10T13090_001
ATGCAATCACCACACTTACCCCTCCTGCATCGCCGCCTCCTCCGACCAATCGTCACTACCATGGAATCCACCAAGGAAGAAGCAGATGTAGAAGACGATCAAGCGGCGGCGGCCGACCTCTCGTACCCACCCGTCTTCCTCGAGTCCAGAGGCGCCGGCCGTCTCCCCGCTTCGCTATGCACCAGCGCCCCGGTGATCGACGTCCCCGTGTTGGACCTGCATCGCCTGGATCCGGTCGGGCTGCGCGGCGCGTGCCGTGACTGGGGGCTGTTCCGGCTGGTCCACCACGGCATCCCGCCGCCGCTGTCGGCCGCGTTACAGGCCCAAGCCAGGGACCTCCTCTCCCTCCCTTTCGACGCCAAGAGGGCGCGGTTCTCCTCCCCCGGCCTCGCCTACTTCTGGGGCACGCCGGCGCTCACGCTCCACGTCAAGGACCTCAACTGGCTCGAGGGCCTCCATATCCCTCTCGGCCGCCTAAGCTCCAGCAGTTCCGCCGCCGAATTCGACGGCCTCGAGACCTTCTGGTCTTTGGTGGATGAGTATAAGCAACACATGGCTCGCATCGCAAGAACACTGTTCGAAGCCTTGGCAGCCGATCTCAAGCTCGACGCCTGGGTGTCAGCTTCCTACCTGAATGAACACGACGGCACGTTTCGGATCTACCGGTACCCCAAGTGCGCCAGAGCCGACGACTACTTCGCCATGGAGGCCCACACGGACAGCTCGGTGTTGTCCGTCGTCAACCAGGACGACGTCGGCGGCCTGCAGGTCCTGCGCGGCGGCGGCTGGTTCTGCGTGGAGCCGATCGCCGACACGCTTATCGTGAACTTGGGGGACATAATGCAGGCGAGTATCTCTTTCTCCGAGTCATACAAGAGTGTGGAGCACAGGGTGACGGTGAACAGGAGCAAGGAGAGAATCTCACTCTGCTACTTCGGCTTCCCGATGGAGGATGGCGTGATCACCAGCTCGAGGTACAGGGAGTTCACTTACAGGGAGTTCAAGGAGCAAGTGCAAGAAGACATCAAGCTCTCCGGGGCCAAAGTAGGGCTGGGGCGATTCAAGATCAACAATGAAAGC
>gnl_Nelnu_v1.0_NNU_021955-RA
ATGGGGGTGGAGGATGCCAATGTTTTTGAAACGTTAACGAAGCCACTAAGGATGGATGCAGATCCACCATTTGAAGAGACCTACAAGACCCTCTTCCAGAACTCCATTGGAAAAGCAACAGGAGGAAAAGTTAATGACATCATTGAAGAATGCGAGCTCCCTGTGATTGATCTGAGCGGCCTGAATCGCAGCAAATCAGATAGAGAGAAGTGCAAAAGAGAAATCGCTGAAGCTTCAGCACAGTGGGGTTTCTTTCAGGCCGTGAATCATGGGATACCGAGGGAGATTTTGGAAAGGATGCACCATGAACAGGTGAAACTGTTCCAACATCCGTTTGATAAGAAGGCTAGTAAGAATCTTTTGAACTTCTCTGTGGATAGTTACCGCTGGGGGACGCCTTCAGCAACTTGTCTGAGGCAGTTCTCGTGGTCAGAAGCCTTCCATATTCCACTGACCGATATTTCGAAATCGGTCGATTCCAACAGTCTCAGGTACGTA
>gnl_Nelnu_v1.0_NNU_015363-RA
ATGCCACATACGGATAGTGACTTTCTCACAATTTTATGTCAAGATCAAGTTGGAGGACTGCAACTAGTGAAAGATGGGAGATGGATCACTGTAAACCCCAATATGGAAGCTCTAATTATCAATATTGACAACTTATTTGAGGTACTCCAATTCACTTTCATTACTGCAATATTGAATGTCATCCAATCCCAGTTGTTGAACCCAGATGTTCTTGCAATGCAGGCATGGAGCAATGGTCTTTATAAGAGTGTTCAGCACCGGGTCATGGAAAACAAACAAGTGGAAGGATTCTCTGTAGCGTATTTCTTTTGTCCATCCTACGATTCTGTGATAAAAAGTTGCAAAGAGCCTTCGGTTTATAGAACGTTTAGCTTTAGAGAATATCGACAACAGGTTCAAGAGGACGTCCGGAAGATTAGGATACAAGGTTGGGCTTTCCAAGTTTCTCCTTTGAAGCTAGTGCACTTCAACAAGAGCGGAAATGGAAGCAATGGAATCCTCCTAGGCATGAAGTTGGAGGCAAACCAGATGCTAAGGTATCAAATGAAC
>gnl_Nelnu_v1.0_NNU_005762-RA
ATGTCGGGAACCCATCTCTCGCCATACCCTCCTCTCTTTCGTCACTCAGATGATTCTCTTCAACCGACACTGGACTCGGATCTTCTCCCACAAATTGATTTCCATCTTCTGGATCTCGACAAACTTACAGAAGTTTGTAGAGATTGGGGCGTCTTTCGGTTGGTCAACCATGGAATCCCCGCCGATCTCTCAAACCGATTGCAAGACCAAGCAAAGAAACTTTTCTCTCTCCCCGTCGAATCCAAACAAGCCCTGTTCAATAGCCCTCCCATGGCTTACTTTTGGGGCACCCCTGCCCTTACTCCTAGTGGGGTGGCTATCACACAAAGCGCCCAAAACCTCTACCAGCTCGAAGGGCTCTTTGTGCTTTTGAATCAGCTACCGCAACTTCAAGGAGATGATCCCACTTTGAGATCTTTCAGGTTGCTACTAGAGGAATACGGGCAACACATGGCCCGACTAGCCAGGAGCATATTCAATGTTGTAATGAGGAACCTCGGCTTGGACCCTTCATTGTCCGAAACTTACTTGTCGGAATCTACAGGAGTAGTACGACTCTACCGCTACACACATTGCCGGGATGCAAACCAAATATCCGGCATGGAAGCCCACACCGATAGCTCCGTCCTTTCCATATTGAATGAGGATGAGGTGGGAGGTTTAGAAGTGTACAAAGACGACAGATGGATCCAAGTTAGACCCATCACCAACACGCTTATTGTCAACCTGGGCGACATGATGCAGGCTATGAGCAATGATGAATACAAGAGTGTGAAACATAGAGTGCTAGTGAAGAAAGGGGAGGACAGGATGTCGATCTGCTATTTTGTGTTCCCAATGGACGATGGAGTGATTCAGAGCACAAATTACAGGCCGTTTACTTACAAGATGTTCCGAACCCAGGTTCAGGAAGACATAAAGGCCACCGGTTCCAAGGTTGGGCTCCAACGATTCATGCATACGGAGCCTCAAATAAGGAGTTCAGCCCCCACCCCCAACCCTGGGGCCCAACGT
>gnl_Nelnu_v1.0_NNU_014324-RA
ATGGACGTAGATCCACCATTTGAAGAGCACTACAAGAGCCTCTTCGAGAAGTCCATTGGCAAAACAAGAATCAACGATATTTTTGAAGAACTCGAGCTCCCTTTGATCGACCTGAGCCGTCTGAATGACGCCAAACCAGGCAGAGAAAAGTGCGAAAGAGAAATCGCTGAAGCTGCAGAGAAGTGGGGTTTCTTTCAGGCTGTGAATCACGGGATACCTCGTGAGATTTTGGAAAAGCTGCACCGTGAGCAGCTGAAACTGTTCGAACAGCCGTTTGCCAAGAAGGCTGGCGGAAAGCTCTTCAACTTTTCTGTGGACAGTTATCGTTGGGGGGCACCTTCAGCAACCTGTCTTCGGCAATTCTCGTGGTCAGAAGCCTTCCATATTCCTCTGACCGATATTCCGGATTCGGGTGAATTCAACAGTCTCAGTTCAACCATTAAAGAATACGAGGCAACAGTTTCAGCATTGGCGCAAAGTATAGCAGCAACTCTAGCAGAGAATTTGGGTGTTGAATCCAATTTCTTTGTGGAAAATTGCTTGCGTAGCACTTGTTATCTTCGCTTGAACAGATATCCTCCATGCCCGATCTCTGCTGAGATCTTTGGGTTGATTCCACATACGGACAGTGACTTCCTCACAATTTTGTATCAAGATCAAATTGGAGGACTGCAGCTACTGAAAGATGGGAGATGGATCACTGTAAAACCCAATCCGGAAGCTCTAATTATTAATATTGGTGACTTATTTGAGGCGTGGAGTAATGGTCTTTATAAGAGTGTCCAGCACCGAGTCATGGCGAACAGACAAGTGGAACGATTCTCTGTAGCGTATTTCTTCTGTCCATCCTACGATTCCGTGATAAAAAGTTGCAGAGAGCCTTCAGTTTACAGAAAGTTTAGCTTTAGAGAATATCGACAGCAGGTTCAAGAGGACGTCCGGACAGTAGGATACAAGATCGGGCTTTCCAGGTTTCTCCTTCGAAGC
>gnl_Nelnu_v1.0_NNU_011992-RA
ATGGACCTTTCCTCATACCCTCCTCCCTATCGTCAGCCCATCCACCAAAACAAGACCAGAGACCCTAGTCAATCCCTTCATCAACCGACTGCAGACTCGGATCTTCTCCTCCCTCAAATTGATTTCCATCACTTAGACCCGAAGGAGCTTGCAGAAGCTTGTCGAGATTGGGGCATGTTTCGTTTGGTCAACCATGGAGTCCCTACTGACCTCTCAAACCGGCTGAGAGACCAAATAAAGCAACTGTTCTCTCTCCCCTTTGAGTCTAAAGAAGCCAATTGGAAAGGCCCAATAGCCTACTTCTGGGATAACCCCGCTGCCCTTACCCCGAATGGGATGGTTATGAAGAGAAGCTTACCAAATCTCAATTGGGTGGAAGGGTTCTCCGTGCGCTTGAGTCAATTACCACAGCTTCAAGGGGATGATGATCATGATCCCATGTTAAAATCTTTCAGGTGCCTACTTGAGGAATATGGACGACACATGGCTCGACTAGCTCATACATTATTCGATGTTCTTATTACAAACCTCGGCATGGATCCAGCGTTGTGTGCACCTTACTTATCAGAATCTACAGGGTATTTGCGATTATACCGCTACCCACCTTACCCTGATCCCGACCAAGTATCCGGCTTGGAAGCTCATACCGATAGCTCAGTTCTCTCTATACTGAACGAGAATGTGGTGGGAGGTCTGCAAGTCTTCAAAGATGAAAGATGGATTGATATCAAACCAGTCTCCGATACACTTGTCGTCAACATGGGCGACATGATGCAGGCTATCAGCAATGACGAATATAAGAGCGTCCTACATAGAGTGCTTGCATTAAAAAGGGAGGAAAGGTTCTCAATATGTTATTTTGTGTACCCACCGGGAGATTTGATGATTCAGAGCACAAACTACAGGCCCTTCACTTACAATATGTATATGGACCAAGTGCGAGAAGACCGAGAGACCATTGGCGGAAAGTTG
>gnl_Nelnu_v1.0_NNU_000435-RA
ATGAGTACTGATCCAAAATTTGCACCAGACAGCTCAGACCCACCTCTGCTAGATCAGTACACAGCATTGTTACACCGCTCAGCTGGACAAGTTTACACAACTCGGGGCGACGGTAGGCAGCATGGAGTGGTGGAGGAATGTGGACTACTCCCGGTAATAGATCTTGGTGGTCTGTGGAGCAACGACGGAGGGAAGCGGCAGGCTTGTGCAGCGGATATCGTGAGGGCGTCGTCGGAGTGGGGCTTCTTCCAGGTGGTGAACCATAACATAAGTCCCCAGCTTCTGGGTGAGATGAGGAGAGAGCAAGTCAAGGTGTTTGAGACACCTTTCCAGAGAAAAGCTAGTGGTCATGGTGGATTTCTCAACGATTCATACAGGTGGGGAAATTCTACTGCGACTTGTCCCAACCAATTATCTTGGTCTGAGGCTTTCCATATTCCTCTCACCAAGATATCAGATGAGGCTTTTTATCAAGACCTTACCTATCTATCTCTAAGGGAAGTGATGAGGAAATTGGCTACAGCCATGTCGGAAGTTGCCCGGTTGCTGGCAAGTGTTTTAGCAGAGAATCTGGGTCATCCAAGAGCTCTTTTCGACGAATATTGCAACGAGAACACATGTTTTCTTCGATTGAATCACTACCCACGATGCCCAATCTCATCATCAGATATCCATGGCTTAGTACCTCATACAGACAGCGACTTTCTAACAATACTTTATCAAGATCAAATTGGTGGATTACAACTAATGAAGGATTCCAGATGGGTCTCTGTACAACCCAATCAAGATGCACTGGTCGTCAATATAGGTGATCTTTTTCAGGTGGATAGGTACTCAATAGCCTACTTTCTGTGCCCATCCTATGACTCTCTGATTGGAAGTTTCAAGGAGCCCTCCGTTTACAGGAAATTCACATTTGATGAATACAGGAGACAAGTTCAGGAAGATGTGAAGAAGACTGGCCACAAA
>gnl_Orysa_v7.0_LOC_Os04g44150.1
ATGCCGGCCTTCGCCGACATCGCCATCGACCCGCCTCTGGCCGACAGCTACCGCGCGCTGGCGCTGCTCCGCCGCGACCGCGACGGTGGCATTGCGCCGCCGGCTGTGCAGATGGTCGGCTCGGGCGGCGCCGTGCTGGAGCGCGACCTGCCGATGGTGGACCTGGAGCGGCTGACGAGGGGCGGCGCGGGGGAGAGGAAGGCGTGCGCGGGCGCCATGGCGAGGGCGGCGTCGGAGTGGGGGTTCTTCCAGCTGACCAACCACGGCGTGGGCCGGGAGCTGATGGAGGAGATGAGGCGGGAGCAGGCAAGGCTGTTCCGTCTGCCGTTCGAAACCAAGGAGAAGGCCGGCCTGCTCAACGGCTCGTACCGGTGGGGCAACCCCACCGCCACGTCGCTCCGCCACCTCTCGTGGTCGGAGGCGTTCCACGTCCCGCTCGCCAGCATCTCCGGGGCGGATTGCGACTTTGGAGACCTCACCTCCTTAAGGGGCGTGATGCAGGAGGTGGCCGAAGCGATGTCGCGGGTGGCGAACACGGTGGCAGCGGCGCTGGCGGAGGAGCTGACCGGGCGCGGAGGCGGCGGGGCATCGGCGGCGCCGTGGTTCCCTGCGGGGTGCGACGAGACGACGTGCTTCCTGCGGCTCAACCGGTACCCGGCGTGCCCTTTCGCGGCGGACACGTTCGGGCTGGTGCCGCACACGGACAGCGACTTCCTCACCGTCCTGTGCCAGGACCAGGTCGGGGGCCTGCACCTGATGAAGGACTCCCGGTGGGTGGCCGTCAGGCCACGCCCCGACGCCCTCGTCGTCAACATCGGCGATCTGTTTCAGGCGTGGAGCAACAACAGGTACAAGAGCGTGGAGCATAAAGTGGTGGCCAACGCCAAGACGGACCGGCTATCGGTGGCCTACTTCCTGTGCCCGTCCTACGACTCGCTTGTCGGGACATGCGGCGAGCCATCGCCATACAGGGCCTTCACCTTCGGGGAGTACAGGAAGAAGGTGCAGGAAGACGTCAGGACAACCGGGAAAAAGATTGGCCTCCCAAACTTTTTCAAGCATTCTTCAGTACAA
>gnl_Orysa_v7.0_LOC_Os04g33360.1
ATGGGCTGGGCCTCAGCTGCCGCCACGTGCGGCAGGCTTCAACCAGGAGGAGGTGGGGGCGAGTCGTCGTCAACGACGACGACGAGGACCACGCAGATGGACCCGTCGTGCCCGCCGTTCCCGCAGCCGGAGGCGCCACCGCTGCCGCTGCAGCTGCAGCTGCAGCCGGGTCTGCCCAGGCTGGAGCTGCCGACGCTGGACCTGGAGCGCGTCGGCGGCGAGGACCGGGCGGCGCTGGTGGCGGCCTGCCGGGATCTGGGCGCGTTCCGCGTGGTGAACCACGGCGTCCCCGGCGAGCTCCGGCGGCGGCTGCTGGAGCTGGGGAAGCAGCTGCTGGGTCGCGACACCTTCGAGCTGAAGAAGGCGCGGCCGGGCTACTTCTGGGGCACGGCTGCGCTGAAGTCGCTCCGCGTCAAGGAGGTCAACTGGCTGGAGGGACTCCATGTCGATCTCGTCCCCGGCTCGTCGTCGTCGTCGTCGCAGGTCGGCGATGGCGATGATGATGATGATGATGGCTGGATGCGGATCAGGGCGCTGATGGCGGAGTACGGCGACCACATGGCGCGCATCGCCCGCAAGCTGTTCGACGCCCTGGCCGCCGAGCTGGGCCTGGATCATCACCAGGCGGCGTCCTACCTCGCCGAGCGCCAGGGCTTCCTCCGCCTGTACCGCTACCCGCCCTGCCCTTCCTCCGCCTCCTGCCTCGGGATGGAGCCCCACACCGACAGCTCCGTGCTCTCCATCATCCTCGGCCAGGACCACGTCGGCGGCCTGCAGGTGATCCGCGACGGCGCGTGGCGCGACGTCGCCCCCGCGCCCGGCGAGCTCCTCGTCAACCTGGGCGACATGATGACGGCCATCAGCGGCGGCTCGTACCAGAGCGTGCGCCACAGGGTGCTCGCGAGCCGCCCCTCCACGGAGAGGGTGTCGTGCTGCTACTTCGCCTTCCCGCAGGAGGACGCCGTCGTCGAGGCCCCCAGCGGCATCGGCGGCGGCGTCTACAGGCCCTTCTCCTACAGGGAATTCCGCGAGCAGGTGCAGGCCGACATCAAGGCCGTCGGCACCAAGGTCGGCCTCAGCCGCTTCTATGCGACGGCTACCAGGTATACCAGG
>gnl_Orysa_v7.0_LOC_Os07g01340.1
ATGGAGGAGCACGACTACGACTCCAACTCGAACCCGCCGTTGATGAGCACGTACAAGCACCTGTTCGTGGAGCAGCACCGCCTGGACATGGACATGGGCGCCATCGACGTCGACGAGTGCGAGCTCCCTGTGATCGACCTCGCGGGGCTCATGGAGGCGGAGCAGGTGTGCCGCGCAGACATGGTGCGTGCGGCGTCGGAATGGGGCTTCTTCCAGGTGACCAACCACGGCGTGCCGCAGGCGCTGCTGCGCGAGCTGCACGACGCACAGGTGGCCGTGTTCCGGCGGCCCTTCCAGGAGAAGGTGACCGAGAGGCTGCTCGGCTTCTCGCCGGAGAGCTACCGGTGGGGAACGCCGACGGCCAAGTGCCTGGAGCAGCTGTCGTGGTCGGAGGCCTATCACATCCCAATGACGACGCCCAGGCCCAGCACGAGCATCAGGGCCAGGGCGGTGATCGAGGAGGTGTCGAGGGCGATGTACGAGCTGGCGCAGAAGCTGGCAGAGATCCTGATGAGAGGGCTGCCGGGCGCCGGCGAGGGCGAGACGATGGTGACGACGCGGGAGGAGACGTGCTTCCTGCGGCTGAACCGGTACCCACCGTGCGCCATGGCCATGGGGGGCTTCGGGCTGTGCCCGCACACGGACAGCGACTTGCTCACCATCGTGCACCAGCAGCAGGACACCGTCGGCGGCCTCCAGCTGCTCAAGGGCGGCAGGTGGGTGGCCGTGAAGCCCAGCCCCAGCACCCTCATCGTCAACGTCGGCGACCTCCTGCAGGCGTGGAGCAACGATGTGTACAAGAGCGTGGAGCACAGGGTGATGGCCAACGCCACGCTGGAGCGCTTCTCCATGGCCTTCTTCCTCTGCCCCTCCTACCACACGCTCATCATCCCAAGCAGCAGCCATGTCCACGACGACGATGCCCATTACCGGAGCTTCACCTTCGGCGAGTACAGGAAGCAGATCATGGAGGACGTCAGGAGCACAGGCCGCAAGATTGGACTGCACCGCTTTCGAACCCGA
>gnl_Orysa_v7.0_LOC_Os02g41954.1
ATGCCGGCCATCGCGGATTGCGCGGCCGACCCGCCGCTGGCGGACAGCTACTACACGCTGCTCCGCCTCGGCGGGGACGACGACGACGACGCGTGCACGAAGGTGACCACGACGCCGCAGCCCGTGTCGGAGTGCGAGCTCCCGATGATCGACGTCGGTTGCCTGACGGCGCCGACCGGCGCCGCCGCCGCCGCCGCCGTGGGGCAGCAGCATCAAGCCGAGGAGAGGGCGGCCTGCGCGGCGGCCATCGCGGCGGCGGCCGCGGAGTGGGGGTTCTTCCAGGTGGTGAACCACGGCGTCGCGCAGGAGCTCCTGGAGGCGATGCGCCGGGAGCAGGCGCGGCTGTTCCGCCTCCCGTTCGAGGCCAAGTCCAGCGCCGGCCTCCTCAACGACTCCTACCGCTGGGGCACCCCGACCGCCACCTCGCTCCGCCAGCTCTCCTGGTCGGAGGCCTTCCACCTCCCGCTCGCCGGCATCTCCGGCAAATCCTGCAACTACGGCGACCTCACCTCCCTCAGGGACGTGACGCGGGAGGTGGCGGACGCGATGTCGAGGCTGGCCAGGGCGCTGGCGCGCGTGCTGGCGGAGAGCCTCCTGGGCCACGCCGCCGGCGAGCGATTCCCGGAGGGGTGCGACGACGCGACGTGCTTCCTCCGGCTGAACCGCTACCCGCCGTGCCCCTTCCCACCGGACGACGCCTTCGGCCTGGTCCCGCACACCGACAGCGACTTCCTCACCGTGCTCTGCCAGGACCACGTCGGCGGCCTGCAGCTCATGAAGGGCTCCCGCTGGGTCGCCGTCAAGCCCATCCCCGGCGCCCTCATCGTCAACATCGGAGACCTTTTTCAGGCGTGGAGCAACAACAGGTACAAGAGCGTGGAGCACAGGGTGATGACGAACGCGACGACGGAGAGATACTCCGTCGCCTACTTCCTCTGCCCGTCGTACGACTCGCCCATCGGCACGTGCAGGGAGCCTTCCCCTTACAAGGCGTTCACCTTCGGGGAGTACAGGCGAAGGGTGCAGGAAGACGTCAAGAAGACGGGGAAGAAGACTGGCCTCAGTAATTTCCTCGTA
>gnl_Phavu_v2.1_Phvul.005G092200.1
ATGGATTATGAACCACCATTCCTGGAGACCTACAAGACCCTTTTGCAAAAACACGTAGGGGATTCAAGGAATGACTGCTTCTGCTGTACAGTGGAGAGATGTGATATACCTTTGATCGACCTTGGCCGTTTAAGTCTTGAGAGAGAGGAATGTATGAGGGAAATTGCAGAAGCTGCGAAAGAATGGGGTTTCTTCCAAGTTGTTAATCATGGTGTTCCACAGGAGTTGCTAAAGAGCATGCAGATTGAGCAAAAGGAAGTGTTTTATCAACCTTTTGTGAACAAGTCAACACAACAAGCTATTTTCTCTACTTTATCTGCTAAAGCTTACAGGTGGGGGAATCCATTTGCCACCAATCTCAGACAACTGTCATGGTCAGAAGCCTTTCACTTTTATGTCACTGATATCTCAAGGATCAACCAACATGAAGCTCTGAGATCAAGCCTTGAAGGTTTTGCAACACGAATGTTCTCCCTTGCACAAAGCTTGTCTGAGATACTAGCCTGCAAGTTGAATGCGAAATCCAACTATTTTCGAGAGCATTGCTCGGCAAAGAGTTGTTTCATTCGACTGAATAGATATCCTTCATGCCCTATATCAAAGATGCATGGCTTAATGCCTCACTCTGACACTAGTTTTCTTACCATCGTACATCAGGACCAGATTGGGGGATTGCAATTGATGAAAGATGGAAAATGGTTTGCTGTTAAGCCTAATCCACATGCTCTGCTCGTTAACATTGGTGACTTGTTTCAGGCATGGAGCAATGGTGTTTATAAAAGCATAAAACACAGAGTTGTTGCAGCAGAGAAAGCTGAGAGGTTTTCTGTGGCCTTTTTTTACTGTCCCTCGGAGGAAGCAGTTATAAAAAGCCACATAAAGCCAGCTATCTACAGAAAATTCACTTTTACGGAGTATAAACAACAGACTGAGAAAGATGTCAAGCAAAGTGGGGGTAAAGTGGGGCTCTCGAGATTTCTTCTG
>gnl_Phavu_v2.1_Phvul.005G092000.1
ATGGATTATGAACCTCCATTTTTTGATGTCTACAAGCCCCTCCTTCTACAAAACTCGCACGCTGTTGGTGTTGATGTTGGTGGCAGTGGCATAAGAAACGACAAATCCGAGTGGTGTGAGCTTCCTCTAATTGATCTAAGCCGGTTAAGCCTGGACCATGTTGAGAGGGAGGAGTGCATGAAAGAAATAAGTGGAGCTGCGAGAACGTGGGGGTTTTTCCAGGTTCTGAATCATGGGGTTTCACAAGAACTGCTTCACAATCTGCGGCATGAGCAAATGGACGTGTTCCGCAACCCTTTTGCAACAAAATCCAGAGAAAATTTCTTGAATTTACCTCCCAGAAGTTACAGGTGGGGCAATCCATTTGCCACAAACTGGAGCCAAATTTCATGGTCAGAAGCCTTCCACTTGTTTCTTCCAGATATAGCTAGGATGGAGGACCAGCACCAAAGTCTCAGATCAAGTATTGAGGCTTTTGCATCTGTAGTTGCTCCACTGGCAGAAAGCTTAGTGCAGATTCTTGCTCAGAAACTGAACATCAAATTCAGTTATTTCCAAGAGAATTGTTCAGCAAACACTTGCTTTCTTCGGCTGAACAGATATCCACCATGTCCACTCCATTCAAGGGTGTTTGGCCTCTTACCTCACACTGACTCTAGTTTCCTCACTATACTGAACCAAGACCCTATTGGGGGGTTGCAATTAATGAAAGATGGAAAGTGGATCGGTGTCAAACCTAACCCTCAAGCACTTGTTGTTAATATTGGTGATTTATTCCAGGCAGTGAGCAATGACATGTACATAAGTGCTAAACACCAGGTGGTGGGAGGTGAGAAGGAAGAGAGGTTCTCAGTGGCATATTTCTATAACCCTAGGAAAGATGCAGTGATAGAGAGCGAGATGATGCCAGCAGTGTACAGAAAGTTTAGTTTTAGAGAGTACAGAGAGCAGATAGAGAAAGATGTTAAGGAAACAGGTGATAAAGCAGGGCTCTCTAGGTTTCTCTTG
>gnl_Phavu_v2.1_Phvul.011G032800.1
ATGATCTGGACACCCATGTTTGTCCTCAGTGATTGTCCATATCAGGACTTTCTAGACCACTCTCTCATTAAACCATATAAATGCAACTATAATCTCAATCTCCACTTCACCTCCTTCACCACCCTCTCTCACACACAACTTGCTTCAACAATGATACATTCAAACCCACCACTCATGCACCATTATGGGGCACTTGTGAGAAACTCAGGGGAAACCAAACAGGCTAAAAGTTTTAATGACCAAAACTATCCTGCAGTGGATGCATGTGACCTACCTCTGATAGACCTAGGTGGTCTTAAAAGTTGTAATGAACGAGAGAGGAAGGCTTGCACTGCAGCAATATGCAAGGCTGCATCAGAATGGGGATTTTTCCAAGTGGTAAATCATGGGATAAGCCATGACTTGCTAAGAAAAATGAGGGATGAACAAGTGAAGTTGTTTGAAGTACCCTTTGAGAAGAAGATCACTTGCGGCCTTCTGAATAACCCTTATAGGTGGGGGACACCAACAGCTACTCGTTCAAATCACTTCTCTTGGTCTGAAGCTTTCCACATTCCTCTCACAATGATCTCAGAAGCTGCTTCCTGGGGTGAATTCAGTTCTTTGAGAGAAGCAATAAATGAGTTTGCACCAGCGATGCTAGAAGTGTCTAGGTTGTTGGCCAGCATTCTAGCACAAAACTTGGGCTACCCAAAGGATGCAGTTGAAAAACTGTGTGATGCAGGCACATGCTTTCTGCGATTAAATCACTATCCATGCTGCCCAAAATCTAAAGAAGAAATTTTTGGATTAGTGCCTCATACTGATAGTGATTTCCTCACAATTCTTTATCAAGATGAGGTCGGTGGACTCCAACTCATGAAAGATTCCAAATGGGTTGCTGTAAAACCAAACCCAGATGCTCTAATTGTTAACATTGGAGACCTTTTTCAGGCTTGGAGTAATGATGAGTACAAAAGCGTGGAGCACAAGGTTGTGGCCAATGAAAAAACGGGAAGATACTCTGTAGCATACTTCCTATGCCCTTCTTACAATACTGTCATAAACAGCTGCAAAGGACCTTCTGTATATAGAAAGTTCACCTTTGGAGAATACAGACACCAAATTCAAGAAGATGTCAAGAAAATAGGGCATAAAATTGGACTATCAAGATTTCAAATT
>gnl_Phavu_v2.1_Phvul.008G260200.2
ATGAACAACTTGGAGTCCTACCCTCCCATTCTCCGCCACGTTAGCCACCCCCGCCACCACTCACCAGACGGCGGCGACGCCATCCACGAGGAGGAGCCGGATCCACTACCAGTGATAGATCTTGAATGCTTAACCCATGATGAGACGAAGACGAAGAAGGCCTTTGAAGAGGCTTGCAAGCATTGGGGGTTGTTCCGCTTGGTTAACCATGGAGTTCCGTCAACCCTATTCTCCCAACTTCAACACCAAGCCAAACAGCTCTTCTCTCTTTCCTTTGAGTCCAAACAAGCCTCGTGTAGTGGCTCCAACCCTGTGACTTACTTCTGGGGCACCCCTGCCCTTACTCCCTCTGGGACAGTCCTAACAACTGCCCCTCAAAACATCAATTGGGTTGAAGGTTTCAACATGCCTCTTCCTCACCTCTCCCAATTTCAATCTCAACTTCCTCAGCTTCACTCTTTCAGAGATTCGGTGGTGGAATATGGAGAACACATGAGCAGAATCGGTAGAAGATTATTCGAAGCTATGGCGAAGAACCTTGACCTGAACATTGAAGCATCATCAAGTTCTTCGTACGTAGCAGAAAACAGTGGAATCATGCGTATCTACCGTTATCCAAATTGCTCAAACTCTGACGTTGGTTTGGGCATGGAGGTGCACACAGATAGCTCTGTCGTGTCTATACTGAGCCAAGAAAATGAAGTGAGTGGACTTGAGCTCCTCAAAGATCATCAATGGCTCACTGTTAAACCCATTTCCAACACACTCATCGTCAACCTCGGAGACATGATGCAGGGA
>gnl_Phavu_v2.1_Phvul.007G052000.1
ATGGACTCGAATTCAAACCCACCCCTTCACGAGGCATACGATATGCTCTTGAGCAAGAGCCGAAACAGTAACGAACAGAGTGGTTTTGATGATGATGAGGTGTTGGTGGTGGAGGAGACAGAGTTGCCAGCGATCAATGTGAGTCATTTAGCAGAGAGTGATGAAGTGAGGAGGGAGGAGTGCAAGTCCGAGATAGCTAAGGCTTCTCAAGAATGGGGTTTCTTTCAGATCGTTAATCATGGAATTTCCAATGACGTTTTCAGTGTTTTGAGGGTCGAACGAGAGAAGATATTTAAGCAACCTTTTGAGAAGAAGAGCAAAGAGAACAAGCTCTTCAACTTTTCCACTGGTAGCTACCGTTGGGGAGCCCCCACTGCAACATGCATTAGGCAGTTATCTTGGTCTGAAGCATTCCATATTCCTCTAACTGATATACTCAGTTCCACCGATTCCAACACTTTTAGCTCAACCATTGAAGAGTTTGCCAGCCAAGTTTCTATTCTGGCGAAAACGTTGGCTCATATCCTGGCTGAGAAAATGGGTCACAAGTGTAGTTTCTTTGAGGAGAATTGTTTGCCCAGTTCTTGTTATATTCGATTGAATCGATATCCTCCATGCCCCTTGGCTTCTGAGGTTCACGGACTGATGCCACATACAGACACTGCTTTCCTCACCATCTTACATCAAGATCAGGTCAGAGGTTTGCAAATCGTGAAAGATGGGAAATGGATTGCAGTCAAACCAAACCCTGATGCCCTTGTAATCATCATTGGCGACTTGTTCCAGGCATGGAGCAATGGAGTTTACAAAAGTCTTGAACACCGAGTTATGACGAACCCAAAATTAGAGAGATTCTCTATGGCGTATTTCTTTTGCCCCTCTGATGATACATTGATAGAAAGCTGCACAGAGGCGTCGAAGTACAGGAACTTTAGCTTTGGGGAATATAGACAAGAAGTTCGAGATGATGTTCAGAAGTTGGGCTACAAAATTGGCCTACCAAAGTTTCTCATACGTAGAGGAGCTACG
>gnl_Phavu_v2.1_Phvul.002G049000.1
ATGGACTCCGTTTCGGACCCACCCTTTCACGAGGCATACAAGATCCTATTTGATAGGACCCCAGAGAATATTAATGGTTCTGATAACGATTTTCTGGTGGCCGAGGAATGCCAGCTTCCGGTGATCGATCTCAGCCGTTTAGAGGAGAGTGATGAGAGTGTGAGGGAAGAGTGCAAGTCACACATAGCTAGGGCTTCACGGGACTGGGGTTTCTTCCAGGTCGTGAACCATGGTATTTCCAGTGATATTTTCAGCAGGTTGAGATGTGAACAAGAAAAAGTTTTCAGGCAACCCTTTGAGAAGAAGATGAAAGAGGACAAGTTCTTGAACTTCTCCGCCGGAAGCTACCGTTGGGGAACCCCCACTGCCACATGCATTAGACAGTTATCTTGGTCAGAAGCCTTTCATATTCCTCTAACCGATATACTAGGATCCTCTCGATCAAACTCTCTTAGTTCGACAATTGAACAGTTTGCTACAACAGTTTCGAGCCTTGCACAAACATTAGCCGACATACTGGCGGAGAAAATGGGTCACAAGTCAACCTTCTTTAAGGAGAATTGTTTGGCGAACACCTGCTATCTTCGACTCAACCGATATCCTCCATGCCCTACTGCTTTTGGGATTCACGGTCTCATGCCACACACTGACAGTGACTTTCTCACCATATTATATCAGGATCAGGTTGGAGGTTTGCAATTGGTCAAAGACACAAAATGGATCGCAGTTAAACCAAACCCCGATGCCCTTATAATCAACATTGGTGACTTGTTCCAGGCATGGAGCAACGGGGTGTACAAGAGCGTGGAGCATCGCGTTATGACCAACCCGAAACTAGAGAGGTTCTCTATGGCGTATTTCTTGTGTCCTTCAAATGATACTGTGATAGAGAGTTGCAGAGAGCCCTCTATTTACAGAAAATTCAGCTTTCGGGAGTATAGAAAACAGGTTCGTGATGATGTTCAGAAGTTGGGTACCAAAATAGGCTTGCCCAGGTTTCTCACACACGAAGGAAGTTCGAACATAGCAAGCGCA
>gnl_Phavu_v2.1_Phvul.002G175200.1
ATGGTAGATTTGTATATATCCAAGCTCTCCAAGAACAAGAACAACAACAGCATGAACAACATGGAGTCCTACCCTCCCGTTCTCCGCCACCTAGACCAGCAGCAACATCCACCACCACCGCCTAACCTCGATCCGAATGAAGAGTTTCAGGAGCCGGATCCTGTGCCCATCATAGATCTCGAGTGCTTACAGCATGAGAAGTTGGAAGAAGCTTGCAAGAACTGGGGTTTGTTCCGTCTGGTCAACCATGGTGTTCCGTTGACCCTTTTGAAGGAGCTGCAAGAGGTAGCGAAGGAACTGTTCGGTCTGTCCTTTGAGGCAAAAGAAGGTGCATGCAGTGGGAGCCCTGTGACATACTTTTGGGGCACCCCTGCCCTAACACCATCAGGGACAGCCCTAACAAAAAGCCCCCAAAACATGAATTGGGTTGAAGGGTTTGATGTGCCGTTGAGTCAACTCTCCCACTTCAACCCTCAACTTCCCACACTCGAGTCCGTAAGAGTTCTGCTAATGGAGTATGAAAAACATTTGTCGAGAATTGGCATAAGATTATTTGAAGCTATGGCGAAGAACCTTGAGTTGAATATAAAAAGGTCAAAGGAATACATAGCAGAAAAGAGTGGAATGGTGCGTGTGTATCGGTACCCGAATTGCCCTGATACAAATGTTGGTTTGGGCATGGAGGCTCATACAGATAGCTCAGTCATGTCCATACTGAACCAAGGTGATGAAGTTGGTGGACTTCAGCTGCTCAAACATCATAAATGGCTCAATGTAAAACCCATTCCCAACACTTTAATTGTCAACCTTGGAGACATGATGCAGGCAATTAGCAACGACAGATACAAGAGTGTGATGCACAGAGTGAGCATAAACAAGCATAAAGAGAGGATTTCACTGTGCTACTTTGTGTTCCCTGGTGAAGAAGTTGTGATTGAAAGCTCGAAGTACAAACCCTTTACTTACAATGAGTTCAGATCACAAGTGCAAGAAGATATCAAAGCCTTAGGCCACAAAGTTGGGCTTCCAAGATTTCACCATAGCCAACCTTTATTGCTT
>gnl_Poptr_v3.0_Potri.010G096800.1
ATGCACGATCTTACAAGCCAACCAATAATGATGATTGATTCAAGCCCACCTCTTCTACACCATTATGGAGAGCTTACACGCCTCCCACCCCAAATTCCTACACTTGAATGCAATGACCTCCCAAGTGGTGCTGTTGTCATGAAGGAATATTGCCAACTCCCATTGATAGACCTCAGTTGTCTAAATAGCACCATTGAAAGGGAACGGCTAGCTTGTGCTGAGGCTATATGCAGAGCTTCGTCGGAGTGGGGATTCTTCCAAGTAGTGAACCACGGTATAAGCCCCGAGCTAGTTCGGAATATGAGGAGGGAACAAGTGGAGTTGTTTCAAACACCTTTTGATAAGAAGGCTACTTGTGGGGTTTTGAACAACTCTTATAGATGGGGAACCCCAACAGCTACTTGTCCAAGGCAATTCTCTTGGTCTGAAGCTTTCCACATTCCTCTCTCAAGAGTTTCTGAGCAAGCTTGCTATGGGGAGTTTAGCTCTTTAAGGGAAGTGATGATGGAATTTGCAGCAGCAATGTCAAAGCTAGCAAGGGTGCTGGCAGGGGTCCTAGCAGAAAATCTAGGCCACCCAAGAGGAGTGTTTGAAAACATTTGTCAAGAAATTAATTGCTTTCTTCGGTTGAATCGCTACCCAGCCTGCCCAATATCCTCAGAGATTTTTGGCTTAGTGCCCCACACTGATAGCGATTTTCTAACAATCCTTTCTCAAGATGAAGTTGGAGGGCTGCAACTTATGAAAGATTCCAAATGGGTGGCTGTAAATCCGAATCAAGATGCTCTTATCGTCAACATTGGAGATCTTTTCCAGGCATGGAGCAATGATGTCTACAAGAGCGTGGAGCATAAAGTCGTGGCTAATGGAAAAATGGAGAGATATTCAATCGCCTACTTTCTGTGCCCCTCTTATGACTCATTGATAGGCAGCTGCATGGAGCCTTCTATATACAGAGAGTATAGGAGCCAAGTCCAAGAAGACGTCAAAAGAACGGGCCGTAAGATAGGCCTTCCAAGATTTCTACTT
>gnl_Poptr_v3.0_Potri.004G022800.1
ATGGTGGAATCTAGCAACTTTTTGCAGATTATAAACCAGGCTCAAAGGATGGACGTTGACCCACCTTTCCAACTGACCTACAAGACCCTCTTGGAAAAAACCACAGAAGGGGCAACTGATCATAAAGATGTTGTTGATATCATTGAGGAATGCGAGCTTCCATTGATCGATCTTGGCCGTCTGAATCTTAAGAACTTGGAGAAAGAAAAGTGCAAGTCAGAGATTGCTAGGGCATCACGGGAGTGGGGGTTCTTTCAAGTTGTAAATCATGGGATTTCGCGTGAGATTTTGGACAAAATGAGAAGTGAACAAGTTAAGGTTTTTAAACAACCTTTTAATGAAAAGAGCAAAGAAGAAAAGTTTCTGAATTTCTCTAGGGGGACTTATCGATGGGGGACACCTACAGCTACTTGCCTTAAGCAGTTGTCATGGTCCGAAGCTTTTCATATTCCTATGAGTGAGATACAGGTTTCCAATGGTTTCAGTACTGCTCTCAGCTCGACAATGGAACAATTTGCTACAACAGTTGCCAATCTAGCACAGAAATTAGCTGAGATTTTGGCTGAGAAATTCGGCTGCAAATCTGATTTCATTAAAGAAAATTGTCTGTCAAGCACTTGTTATCTACGAATGAACCGATATCCACCATGTCCAATCCCTTCAGAGGTATTCGGACTCATGCCACACACTGATAGCGACTTTCTCACCATTTTGCACCAAGATGAAGTTGGAGGATTGCAGTTAGTGAAAGATGGGAAATGGTTTGCTGTCAAGCCAAACCCAGAGGCACTGATAATCAATATCGGAGACTTGTTTCAGGCTTGGAGCAACGATGTTTATAAGAGTGTCGAACACCGTGTTGTCACAAATCCACGAGTTGAAAGATTCTCAACAGCATATTTCTTCTGTCCTTCCTATGATACGGTGATACAAAGTTGCTATGAGCCTTCAGTTTATAGGAAATTTAGCTTTAAAGAATATAGACAACAAGTGCAAGAGGATGTTCAAAAATTAGGTCACAAGATAGGGCTCCCTAGGTTTCTTGTA
>gnl_Poptr_v3.0_Potri.011G134000.1
ATGGATCCTCCATTTGAAGAGAAATACAAATCCCTCTTAACCAATACTACTCTATTATCAAAAGACAAGGATTATGTTATAATGAGTGATTACGAGGAGCATGAGCTGCCTATCATAGATCTTCACCGTTTGACTCTCTCCTTCTCGGAGAGAGAGCAGTGTGTAAAAGAGATAAGGCAGGCTGCTCGTGAATGGGGCTTCTTTCAAGTTGTGAATCATGGGATTCCACAGGAGATTTTGGAGGGCATTCAACTCGAGCAAAGGAAGGCTTTCCATCATCCATTCAGCAAAAAGGCTGAAGAAAACATTTTGAATCTGCCTGGTTACACATGGGGTAACCCTGCAGCCACTTGTTTGAGGCAGCTCTCATGGTTAGAAGTCTTCCACATACCTCTCACAGATATTTCAAAAATCAGTGGTGAATACAAGAGTCTCAGAGAGAGCATTGAAGCTTATACAGCAACTGCTGAAAAACTGGCTAAAGACCTGTCAGAAATTCTAGCTGAGAATCTGGGTGTTTCCTCCACTTTCTTTCAAGAGAATTGTCTGCCGGAAACTAGTTATCTTCGAATGAACAGATACCCTCCATGTCCATTCTCTTCTGAGGTGTTGGGCGCGCTGCCCCATACCGATAGCTGTTTCGTCAACGTACTAAATCAAGATCAGATTGGAGGATTGCAACTATGGATGAATGGAAAATGGATTAGCGTTAAACCTAATCCAGAAGCTCTAATAATTAATATCGGTGACTTATTTCAGGTATCGAGCAACGATGTTTACAAAAGCATAAGGCATCGGGTACTTGCCTCCAAACAAGCTGAAAGGTTTTCTTTGGCATATTTATATTGCCCCAGAAAAGATGCTGTCATAGAGAGTGGAATGAAGCCATCAATGTACAGGAAGTTCACATTCGGAGAGTTGACGGAGCAAAATGCAAGGGATGTTAAGGAAACAGGCAACAAAGGCGGGATCCCAAGGTTTCTCATG
>gnl_Poptr_v3.0_Potri.011G026700.1
ATGGCCATGGACCCACCTTTCCTAGAGACCTACAAGACCCTCTTGGACAAAGCCACAGAAGGTGCTCATGGTCATAAAGAGGTTGTTATTATTGAGGAATGTGAGCTTCCATTGATTGATCTTGGCCGTTTAAATCTTGGAAAATTGGAGAAGGAAAAGTGCAAGTCAGATATTGCTAGGGAATCACAAGAGTGGGGGTTCTTTCAAGTTGTGAATCATGGGATTTCACGAGAGATTTTGGAGAAAATGATGAGCGAACAAGTTAAGGTTTATAGACAACCATTTAATAACAAGAGCAAAGAGTTATTTAATTTCTCTAGTGGGACTTATCGATGGGGGACACCTACAGCTACTTGCCGTGAGCAGTTGGCATGGTCTGAAGCTTTTCATATTCCTATGAATGACATACCGTTTTCCAATGGTTTCAGTAGTCTCAGCTCGACAATGGAACAATTTGCTACAACTGTTGCCGATCTAGCACAAAAATTAGCTGCGATTTTGGCAGAGAAGTTAGGCTTCAAATCAAATTTCTTTCAAGAAAACTGCCTGTCAAGCACTTGTTATCTACGAATGAACCGATACCCGCCTTGTCCAATCCCTTCAGATGTATTTGGCCTTATGCCACACACTGACAGTGACTTTCTCACAATATTGTACCAAGATGAAGTTGGAGGATTGCAATTAGTGAAAGATGGGAAATGGTTCGCTGTCAAGCCTAATCCTGAGGCTCTAATAGTCAACATTGGAGACTTATTCCAGGCTTGGAGCAACGATGTTTATAAGAGTGTCCAACACCGTGTTGTCACAAATCCACGAGTTGAAAGGTTCTCAACAGCATATTTCTTCTGTCCTTCATATGATACTGAGATACAAAGCTGCTATGAGCCTTCAGTTTATAAGAAATTTAGCTTTAGAATGTATAGACAACAAGTGCAAGATGATGTTAAGAAATTAGGTCGTAAGGTAGGGCTCCCAAGGTTTCTTGTA
>gnl_Poptr_v3.0_Potri.011G134100.1
ATGGATCCTCCATTTGAAGAGAAATACAAATCCCTCTTAGCCAATGCTACTCTATTATCAAAAGACAAGGATGATGTCATAATGAGTGATTACGAGGAGTATGAGCTGCCTATCATAGATCTTCACCGTTTGACTCTCTCCTTCTCGGAGAGAGAGCAATGTATAAAAGAGATAAGGCAGGCTGCAAGTGAATGGGGCTTCTTTCAAGTTGTGAATCATGGGATTCCACAGGAGATTTTGGAGCGCATTCAACTGGAGCAAAGGAAGCTTTTCCATCATCCATTCAGCAAAAAGGCTGAAGAAAACATTTTGAATTTGTCTGAAAATAATGGTTACAGATGGGGTAACCATACAGCCACTTGTTTGAGGCAGATATCATGGTCAGAAGCCTTCCACATACCTCTCACAGATATTTCAAAAATTGGTGGTGAATACAAGAGTCTCAGAGAGAGCATTGAAGCTTACGCAGCAAGTGCTGAGAAATTGGCTAAAGAGATGACAGAGATTCTAGCTAAGAATCTGGATATTTCCTCCACTTACTTTCAAGAGAATTTTCTGCCGGAAACTAATTATCTTCGAATGAACAGGTATCCTCCATGTCCATTCTATTCTGAGGTGTTTGGCATACTGCCTCATACCGATAGCTGTTTCGTCAATGTATTAATTCAAGACCAGATTGGAGGATTGCAACTTCGGGTAAATGGAGAATGGATTAGCGTTAAACCTCATCCAGAAGCTCTACTAATTAATCTTGGTGACTTATTTCAGGCATTGAGCAATGATGTTTACAAAAGCATTAGGCATCGGGTAGTACTTGCCTCCAAACAAGTTGAAAGGCTTTCTTTGGCATATTTATATTGCCCCAGAAATGATGCTGTCATACAGAGTGGAATGAAGCCATCAATTTATAGGAAGTTCACATTCGAAGAGTTGATGAAGCAAAATTCAAGGGATATTGAAGAAACTGGCCGCAAACTCGGGATCTCAAGGTTTCTCATG
>gnl_Poptr_v3.0_Potri.008G145300.1
ATGCACGATCTTACTAGCCAACCAGTAAGTATGATTGATTCAAGCCCACCTCTTCTTCGCCATTATGGAGAGATTTCACGCCTCCCACCTCAGATTCCTACACCCGAACGCAGTGACCTCCCAGATGGTATTGTTCTCATGGAAGAATACTGCCAACTCCCTTTGATCGACCTCAGTTGTCTAAGTAGCACCAACGAAAAGGTGCGGCTAGCTTGTGCTGACGCTATATGCAGAGCTTCGTCGGAGTGGGGATTCTTCCAAGTAGTGAACCATGGTATAAGCCCTGAGCTGGTTCGGAATATGAGGAGGGAGCAAGTGAAGTTGTTTCAAACACCTTTTGATAAAAAGGTGACCTGTGGGGTTTTGAACAACTCTTATAGATGGGGAACTCCAACAGCTACTTGTCCAAAGCAATTCTCCTGGTCTGAAGCTTTCCACATTCCTATCTCAAAAGTTTTTGAGCAAGCTTGCTATGGGGAGTTTAGCTCTTTAAGGGAAGTGATGGTGGAATTTGCAGCAGCAATGTCAAAGCTAGCAAGGTTACTGGCTGGGGTCCTAGCGGAAAACTTAGGCCACCCAAGAGGAGTGTTTGAGAGCACTTGTCAAGAAAGCAATTGTTTTCTTAGGTTGAATCGTTACCCAGCCTGTCCAATATCATCAGAGATTTCTGGCTTAGTGCCCCACACTGATAGCGATTATCTAACAATCCTCTCTCAAGATGAAGTGGGAGGGCTACAACTCATGAAAGATTCAAAATGGGTGGCTGTTAAACCCAATCCAGATGCTCTTATAGTCAACATCGGAGATCTTTCCCAGGCATGGAGCAATGATATCTACAAGAGCGTGGAGCACAGAGTCACGGCAAATCGAGAGAAGGAGAGATACTCAATCGCCTACTTTCTATGCCCCTCTTATGACTCGTTGATAGGCAGTTGCAGAGAGACTTCTTCTATATACAGAAAATTCACTTTCGGAGAGTACAGAAACCAAGTCCAAGAAGACGTCAAGAGAACAGGCCGTAAGATAGGCCTTCCAAGATTTCTACTT
>gnl_Poptr_v3.0_Potri.001G418200.1
ATGGATCCTCCATTTCAAGAGAAATACAGATCCCTCTTCAACGATTATACCATAGTATCAAAAGACAAGGATGATAGTCTAATGAATGCTAATGATGAGTGTGAGCTGCCTCTCATAGATCTTCATCGTTTGACACTTGAATACTCGGAGAGAGAGCAATGTGTAAAGGAGATAAAGCAGGCTGCAAGTGAATGGGGATTCCTTCAAGTTGTCAATCATGGGATTCCACAAGAGATGTTGAAGAGCCTTCAATACGAGCAAAGGAAGGCTTTCCAACATCCGTTCAGAAAAAAGGCTGAAGACAACATTCTGAATTTGTCTGCAAATAGTTACAGATGGGGAAACCCTAGAGCCACTTGTTTGAGGCAGCTCGCATGGTCAGAAGCCTTCCACGTACCTCTCACTGATATTTCAAGAATCGGTGATGCATACAAGAGTCTCAGTGCAAGCATTGAAGCTTTCACAACAACAGCTAACGCATTAGCTAAAGGCGTGGCAGAAATTCTGGCTGAGAATCTTGGAGTTTCATCCACTTTCTTTGAAGAGAATTGTCCAGAAGAAACTAGTTATCTTCGAATGAACAGATATCCTCCATGTCCATTCTCTTCTGAGGTCTTTGGCTTGATACCTCATACCGATAGTAGTTTCCTCACTGTACTAAATCAAGATCAGATTGGAGGATTGCAACTATTGAAAAATGGAAGATGGATTAACGTTAAACCTAATCCAGAAGCTCTAGTGATTAATATTGGTGACTTATTCCAGGCATTGAGCAATGATGTTTACAAAAGCATCAAGCATCGGGTGCTTGCCCCCCAACAAGTTGAAAGGTTTTCTTTGGCATTTTTCTATTGCCCCACTTATGAGACTGTGATAGAGAGTAGCATCAAGCCATCAAAGTATAAGGAGTTCACATTCAGAGAGTTTATGATGCAGATTCAAAGGGATCTTAAAGCTACTGGTGATAAAGTTGGAGTCTCAAGGTTTCTTCTG
>gnl_Poptr_v3.0_Potri.001G278200.1
ATGTCTGAAATACTAAACCTTAAATCCTACCCTCCCGTGTTTCGCCAACAATACATCGGAATCCAACAAAACTCCGGCCTTGACGATACCACCGAACAGATTCAAGAAGTTGTTAACGATGATGCCATTCCGGTATTAGACTTTCAGTGCCTAGACCTGGGCAAGCTTCAAGAGGCTTGCGAAGATTGGGGATTGTTTCGTTTGGTCAATCATGGGATTCCTCTAACCCTTATGAGCCAGCTTAGAGACCATTCCAGAAACCTTTTTTCTCTTACTTTTGAATCAAAACAAGAACTGTTCACTAACCCCATGTCGTATTTTTGGGGCACAACTGCCCTGACTCCAACCGGGGCAGCTCTCTCAATAGGACCACAAAACATCAACTGGGTTGAAGGTCTCAATATCCCACTGAGTCAACTCTCTCTGTTTCAAAAAGAAAATGAAACGCTTGGTTCGTTCAGAGTTTTGTTGGAAGAGTATGGAGGGCACCTAGCTAGACTTGCAACAACCATGTTCGGAGCAATGGCCAAAAACCTCCATCTTGATCCTGAACTTTCAAAAACTTACATTTCAGAATCAACCGGATTCGTACGTGTTTACCGATACCCTCAATGCTCTATGGAAAATGAGGCCTGGGGCATAAATGTGCACACAGACAGCTCAGTTCTGTCAATATTGAACCAAGACCAAGTGGGTGGACTTCAGGTTCTCAAAGATGATAACTGGCTACAAGTAAAACCCATTCCTGACACACTGGTTTTCAACCTTGGAGATATGATGCAGGCCATAAGCGACGACAAATACAAGAGTGTGAAACATAGAGTGAAGGTGAACAAGGAAAAGGAGAGATTCTCCATCTGCTACTTTGTCTTCCCCGCTGAAGGCAGTGTCATACAGAGCTCAAAGTACAGGCCTTTCACATACAGTGATTTCCAAGCACAAGTGCAACAAGACGTAAAGACACTAGGATTTAAAGTTGGGCTTGAGAGGTTCAAGGTTGCTGGT
>gnl_Prupe_v2.1_Prupe.6G055300.1
ATGGCTTCTGAGTCTTACCCTCCTCTATTTCGTTCACTCAACAATTCGACCCAGATCGTAGATTCGGATGAAAAAGCCGACCCGGTTCATGATTTGGAGGATCCGATACCCCTGGTGGATCTCCAGAGCCTGAAACTTGGCAAGCAGCTTGGTGAGGCCTGTGAGCAATGGGGCATTTTTCGTTTGGTAAACCATGGGGTTCCTCCAACCCTTTTGAGCCAACTTCAAGACCATGCGGAAAAGTTTTTTTCTCTGCCTTTTGAATCCAAACAGAGCCTAATCACCAGCCCTCTGTCCTACTTCTGGGGCACCCCTGCCCTTACTCCATCTGGGGCAGCCTTACACAGAAAGGGTAGTACTCTGGAGAATATCAATTTGGTTGAAGGGTTCAACGTGCCCATCGCTCAACTCAATCAATTTCAAGCTGATAATCACATAGTTGCTTCTTTCAGCCTTGTGCTAGAAGAATATGGAAAGCACCTAGCTAGAATTGCCACAACTATATTTGAAGCTATGTTAAAGAACCTTGGTTTGGATCCGGTAGAATCGAAGGCCAATTTATCACATTCTACTGGCTCTGTACGTGTCTACCGTTACCCACGTTGCTCCAACTCTAACTCTGCATGGGGTTTGGACGTCCACACTGACAGCTCTGTGGTCTCAATCTTGAACCAAGATGACGTCGGTGGACTTGAAGTTCTCAAAGACAATGACTGGTTTACTGTTAAGCCAATTCCGAACACTCTAATTATCAACCTTGGAGATATGATGCAGGCAATAAGCGATGACAAATACAAGAGTGTGACGCACAGAGTGAAGGTGAACAAAAACAAAGAGCGAATTTCAATCTGCTACTTTGTCTTCCCGGGTGAAGGCAGTGTGATTCGGAGCTCAAAGTACAAGCCTTTTACTTACAGTGATTTTCAAGAGCAAGTGCAGCAAGACATAAAAACTGTTGGGTATAAGGTTGGGCTTGAGAAGTTCAAGATTAGTGAAGCTGTT
>gnl_Prupe_v2.1_Prupe.4G204600.1
ATGGATTTTGAGCCTCCATTTCAAGGAACCTGCAAGACCCTCTTGCAAAATCCCACCCATTATCATGATAAGCTTTCTGATGTTGACGAATGTGAGCTGCCTGTGATCGATCTTAACAATCTAAATTTTGGGCATACAGAGAGAGAAAAGATTGTGAGTGAAGTGGCTCAAGCTGCAAGCCAATGGGGTTTCTTTCAAGTTGTGAATCATGGGGTTTCACAGGAAGTTGTAAACAACATGCAATATGAGCAAAAGAGGCTATTTCGTCAGCCTTTTCCGAAAAAAGTTGAAAATAATCTTTTGAATTTATCTGCCAATAGTTACCGTTGGGGTAACCCAGAAGCTACTTGTTTGAAGCAGTTCTCATGGTCAGAAGCCTTTCATATATCTACCACAGAAATTCCAACAATGAGGACTGAGCACAAGAGCCTTAGGTCAACAATTGAAGCATTCGTGAAGACTTTGTCTGGTTTGGCTAGAAGCATAGCTGAAATTCTGGCACAGCCTTTGGGAATCAAACCCGTTTATTTCGAAGAGAACTGTCCGGCGAGAACAAGTTATCTTCGATTAAATCGATATGCTCCATGTCCATTTTCTTCCCAAGTGTATGGCCTCATCTCTCACACTGATACTGATTTCCTAACCATAGTGTACCAGGACCAAGTTGGAGGTCTCGAAATATATAAAGATGGAAGATGGTTGGGTGTTAAACCTAATCCTGAAGCCCTGATTGTCAACATTGGGGACTTCTTTGAGGCCTTGAGCAATGGCATTTACAAAAGCATCAAGCACCGAGTGGTTACCAGCCAAAAAGTTGAGAGGTTTTCTGTGGCCTACTTCTACTGTCCTTCCTACGATGTGGTCATCAAGAGCTGTGGTAAGCCAGCACTTTATAGGCAGTTCACGTTGAGGGAATATAAACAGCAAACTCAAATTGACGTTCAGGAAATTGAAGAGAATACATTTTTACAAAGCCCAAAGATGAGGAAC
>gnl_Prupe_v2.1_Prupe.4G026300.1
ATGGGCCCAAGGAATGTGGTATTGTCGGTGGTCGACACATTAGTACGACCACAATCTTGTTTTTTTCTATTCGGAAGGTATATTTGCGTTCAATTTTCTTTTAATATCGTTTCTGATGAGAAGATTGAAAATCCTAGGTCTGAGGAAAATCCACGCGACAGCTCCCTCTGGCTACAGCCTTTAATAAGCATCATGGACTCGGACCCACCATTTCACAAGGCCTACAAGACCCTTTTCGACAAAACCGCGGACAAAGCCACCGCCACCATAATCAACAGCAACACCAACAACAAGGACCATGAGGAGATGCTGCAGCTTGTCATCGTCGAGGAATGCGACCTGCCGCTGATCGATCTGCAGCGGTTGGAGCTCGGAGAAAGGGAAAGGGAAGAGTGCAAGTTAGAGATAGCTAGGGCTTCTCAAGAGTGGGGTTTCTTTCAGGTTGTGAACCATGGGGTTTCTGGTGGGCTGCTTCAAAAGATGAAGATTGAGCAAGAGAAGGTGTTCAAGCAGTCGTTTGATAAGAAGAGTCAGGAGGACAAGCACTTGAATTTCTCTGCGGGTAGTTACCGTTGGGGAACGCCTTCAGCCACATGCCTAAGACAATTGGCTTGGTCTGAAGCGTTTCACATTCCACTCAAAGATATTTCCACCTCATCAGCAGCTGGTCTCGATTATAATCTCAGCTCGACAATGGAACAGTTTGCTACAACAGTTTCAAGTCTGGCACTGAACTTGGCTGAAATTTTAGCTGAGAAATTGGGTCACAAGTCGACATTTTTCCAAGCAAATTGTTTGCCCAGCACGTGCTATCTCCGATTGAACCGATATCCACCATGCCCCATCCCTTCTGAGGTGTTTGGGTTGATGCCACACACTGATAGCGACTTCCTTACAATTTTGCATCAAGACCAGGTTGGAGGACTGCAGTTGGTCAAGGATGGGATATGGATCGCGGTTAAACCTAATCCTGCGGCCCTAATCATCAACATCGGAGATTTATTTCAGGCATGGAGCAACAATGTGTACAAGAGTGTTCAACATCGAGTGGTCACGAATTTGGCAGTGGAACGATTCTCGACTGCATATTTCCTATGCCCTTCGTATGAGACTGTGATACAAAGCTGCCGTGAGCCTTCGGTGTATAGAAAATTCAGCTTCGGGGAGTATAGGCGGCAAGTCCAAGAGGATGTTAAAATGCTGGGTTCCAAAATAGGGCTTCCTAGGTTTGTTGTA
>gnl_Prupe_v2.1_Prupe.1G344000.1
ATGATAGAATCAAACCCACCTCTCCTACACCATTATGGAACACTTGTGCGCAATCCATCCAATCTTGTTCAAGTTGATCAGCAACGCCACATTGGAGGGCTGGTCCCAGCTGAAGAATGCCAGCTTCCATTGATAGACCTTCATGGTTTGAAAATCCCTGACACAAGGGAGAGCCTAGAATGCGCTCGAGCCATCTGCCGAGCGTCGTCGGAGTGGGGGTTCTTCCAAGTGCTGAACCACGGCATCAGCCCTGAGCTGCTGCAGAGTATGAGGAGAGAGCAGCTCAAGCTGTTTGCTGCACCGTTTGAGAGAAAAGCTACTTGTGGGCTTCTCAACAATTCATACAGGTGGGGGACTCCAACCGCAACGCGGCCAACTCAATACTCTTGGTCTGAAGCTTTTCACATTCCTGTCACCAAAATCTCAGAAGAAGCTAGCTATGGGGAGGACTTTGGTTCTCTCAGGGGAGTGATGGAGGAATTTGCAGCAGCCATGTCAAACCTGGCAAATTTGCTTGCTGGGATTCTAGCGAACAATCTGGGACACCGAAAGGAATCGTTAGAAGACATTTGTGACTCGAGCACTTGCTTTCTTCGATTGAATCGCTACCCGGCTTGTCCAATATCCCCAGAGATGTTTGGCTTGGTGCCTCACACTGACAGTGATTTCCTCACAATTCTTTGCCAAGACCAAGTAGGAGGACTTCAGCTCATGAAAGATTCCAAATGGGTTGCTGTGAAACCCAATCCAGACGCACTTATCGTTAACATTGGAGATCTTTTTCAGGCGTGGAGCAATGATGTGTACAAAAGTGTGGAGCACAAGGTGATGGCAAACGAGAAGATGGAACGCTACTCAATCGCCTACTTCATGTGCCCTTCCTATGATTCCTTAATTGGGAGTTGCAGCAGCACATCGCCAGAACCTTCTTCCGTCTATAGAAAGTTCACTTTTCGAGAATACAGGAACCAAATTCAACAGGATGTTCAGAAACTTGGCCACAAAGTTGGCCTCTCAAGATTTCTTCTTCAA
>gnl_Solly_v2.4_Solyc06g082030.2.1
ATGTCTCAATCTTACAACTTTGAATCCTACCCTCCTTTATTTCGACCATCGCCAAACATCTCTCAAATTCAAGAATCTGATGAAACAGAGTCGTCACTTTTATTAGACTCTTATATCCCCGTTATTGATTATTTCAAACGCACAGCTCCAATAATAACGACAACAAAATATCAAGATGTTAGCGAAGACGGAAATTTAATCAGTGAAGCTTGTAGAGATTGGGGATTATTCCGATTGGTGAACCATGGAATTCCATTTAGTTTATTGAACCAAATTGAAGAACATGCTAAAAAACTCTTTTCTTTGCCCTATGAAACAAAAAAGGCCTTTTTTGCTAGTAGCAGCAGCAGCAATTTTGTTAGCCCCATCTCTTATTTTTGGGGCTCCCCTGCTCTATCACCCTCTGGTGCGGCGCTAGCGCCGAAAAATAGCGAACAACAAAATAACAACCACACCCTGCAATGGATGGAAGGATTCAACGTTTCATTAGCTCAATTATCAAATATTCACTATCAAGATTTATTGCTCGAAACTTTCAGATGTTTGCTAGAAGAATATGGTAAGGAGCTTTGTAGGTTGGCTACTGAAATATTCAAAATTTTGGGACCATTTGAGTCAAATTATATGTCCCTAGAGACTGGTTTATTAAGGGTATATCGTTACCCAAGATGCCTAGAGCCAGAAAGAACATGGGGAATTGACACACACACAGATAGCTCAGTACTTTCTATAATTCACCAAGATGATGTTGGTGGACTTCAAGTTTACAAAGATCATCAATGGATTGATGTCAATCCTCTCCCTAATACTCTTATTGTCAATATTGGTGACATGTTGCAGGCAATGAGTGATGATAGATATATGAGTGTGAAGCATAGAGTGAAGGTGAATAGACACAAGGAGAGAATATCAATTGGTTATTTTGTGTTCCCTGATGAAGATACTATCATTCAAAGCACAAAGTACAACCCTTTCAGCTACGCAGATTTTCGAGCACAAGTTCAACATGATTTGAAAACACTAGGCCTCAAAACTGGCCTTCAAAAATTTAAATTTAGT
>gnl_Solly_v2.4_Solyc04g008670.1.1
ATGTATACACTCTTTATCCCAAAACTCTTCTTCATTTCTCATATTTTTCTTGTTCAATTTGATCACAATATGATGATAGAGTCTTGGAATCCTCCTCTCCTACATGATTACTCGAAGCTATCGCGACTACAGAGTAATCGCGACTGCTCAAATAATGGGGTTCTCATGATGGAAGAGTTGGAACTTCCGATGATAGATTTGAACGGTTTAAAAAGTAGAGACGAGAGAGAAGTGATTCGATGTGAAAACGCGATAGCTAAGGCTTCTTCTGAATGGGGTTTTTTTCAAGTTGTGAATCATGGTGTGAGCCTTGAATTGCTAAGAAAAATGAGGAATGAACAAATGAAATTGTTTAAAGCACCATTTGAAATGAAAGCTAATTGTGGATTATTAAATAATTCATATAGATGGGGAAATTCAACAGCTACTTGTCCAAAACAATTTAATTGGTCAGAAGCTTTTCATATCCCTGTGACAAAAATCTCAGAAAATGCTTCTTATGGAGAGTTCACAACTTTAAGGGATGTGATGGTGGAATATGCAACTTCAATGCAAGATTTAGCCAAATCACTTGCTAGTGTTCTTGTGAAGAAATTAGACCACAAAGATAGTGAAATTGGAGAAATTTGCAATGAAAATTCATGTTTTCTTAGGTTAAATCACTATCCATCATGTCAATTACCACAAGAAATATTTGGATTAGTGCCACATACAGATAGTGATTTCTTAACTATACTTCATCAAGATGAAGTTGGTGGACTTCAATTAATGAAAGATTCCAAATGGGTTGCTGTTAAGCCTAATCAAAATGCACTTATTGTAAACATCGGAGATCTTTTTCAGGCTTGGAGCAATGATGTATACAAAAGTGTGGAACACAAAGTGATGGCAAATGGAAAGAAGGAGAGGTTCTCAATAGCTTATTTTCTTTGCCCTTCTTATGATTTTAAGATTCGAAGCTACAAAGAACCCTCTATTTATAAGAAATTCACTTTTGGTGAATATAGATATCAAATTCAACAAGATGTCAAATTTATTGGCCACAAAGTAGGCCTCTCAAGGTTTCTTCAA
>gnl_Solly_v2.4_Solyc10g005360.2.1
ATGGAAGAATCACCTGATCCTCCATTTGTGGAGACATACAAAAATCTTATTGATACCAATATAGTCGATGATGAACACATTGACCTATTCATGGTGGAAGAATGCGAGTTGCCTTTGATAAATCTTCATCAACTTAACTATGGAAACAAATTCGAGAGAGAAGAATGCAAGAAGAAGATAGCCAAGGCATCGCGAGAATGGGGTTTTTTCCAAGTGGTGAACCATGGAGTTTCACCTAATATTTTGGGACAAATGAGGACGGAGCAAGTCAAGCTTTTCAAGAAAACGTTCAATGAAAAGATAAATATTGATAAAAGTCTTAATTTCTCCGAAGGAAGTTACCGTTGGGGAACGCCAACGGCGACTTGCCTTCGGCAGATTTCATGGTCGGAAGCTTTTCATGTACCTCTCTCAGATGTTTCAAAGGGTTTCAGCAGCCTCAGCTTTACCATGGAAGAATTTGCAACAACATTATCTGAATTAGCACAAGAATTAGCAAGATTATTAGCAGAAGAATTGGGAGATTATTATAATTATAAGTTGGATTATTTTAAAGAAACATGTTTGTCAAGTACTTGTTACCTAAGAATGAATAGATATCCAGCATGCCCTATTTCACCACAACTCTTTGGATTAATGCCACATACTGATAGTGACTTCCTCACAATATTGCATCAAGATGAGATTGGAGGCTTGCAATTATTTAGTGATGGCAAATGGATATCTGTTAAGCCTAATCCTGAAGCACTTATCATTAATATTGGAGATTTATTCCAGGTATTTCGATCGTTTTCCTATACTATATCCTCTATAATAACATTTCACTGTAATCATCTAATTTCATTTGTAAACACTTTTTTTTCATGT
>gnl_Solly_v2.4_Solyc02g080120.1.1
ATGTACTTAGCCACCTCCACTTCTCAATTTCTTCTTTGTTTTCCATTATCTGGACACTACGGAAAAATTATGGTGAAGTCTACGAACTTGTCACAGCAGCCAAACCAAAAGATAAGCAGGGATGATGAATCAGCTGATCCTCCTTTTGAAGAAACATACAAGAAACTTTTTGACGACATAAGAATCGGAAAAGCATCTTCAAAAATCAACTACGAAAACCTGTTTGTGGTTGAAGAATGTGAATTGCCATTAATAGATCTTGAACAACTAAAGGGAAGAGAATTTGAGAGAGAAGAATGCAAGAGAAAGATAGCACAAGCTTCACAAGAATGGGGTTTTTTCCAAGTTGTAAACCATGGAGTATCACAGGATGTATTGTTGCAAATGAGAAAGGAACAAATGAAGCTTTTCAAAAAGCCATTTCATGAGAAAATGAATGACAGACAACTTAATTTCTCTGTGGGAAGTTACCGTTGGGGAACTCCTTCAGCTACTTGTCTTCAACAACTTTCTTGGTCTGAAGCTTTTCATGTACCTCTCACTGATATCTCCAATTCGAATCATCACCCAACAACCCTAAGCTCCACAATGGAACAGTTTGCAACAACTATATCTGAATTAGCACATGATTTAGCAAGAATTTTGTCAGAAAGAATGGGATATAAGTCGAAATATTTCAGAGAAACATGTATGCCACACACTTGTTACGTTCGAATGAATCGATATCCAGCATGCCCTATTTCTCCACAAGTGTTTGGATTAATGCCACACACTGACAGTGATTTCCTCACAATATTGCATCAAGATGAGATTGGAGGGTTGCAATTAGTAAGAGATGGGAAATGGATTTCTGTTAAGCCTAATCCCCAAGCCCTAATTATCAACATTGGTGATTTGTTTCAGGCTTGGAGCAATGGTGTTTATAAAAGTGTTGAGCACAGAGTTGTTACAAATAAAGCAAAAGAGAGATTCTCCACAGCATTTTTCTTATGCCCATCCTATGATACAGAAATAAGAAGCTGTTTTGAGCCTTCTGTTTATAAAAGATTCACCTTTAGAGAATTCAGACAACAAGTCCAAGAAGATGTTAAGAAATATGGTTATAAAGTAGGTCTCCCTAGGTTTCTTGTCTCAACTCAC
>gnl_Sorbi_v3.1_Sobic.004G222500.1
ATGCCGGCCTTCGCCGGGAGCGCAGCGGAGCCGCCGCTGGCAGACAGCTACTACGCGCTGCTCCGACGCCGCGGCGGCGGCGGCAATAATGATGATGAAGAAGCATCAGGTGGCGCCTACTACTACGACACGACGTCGTCGACAGTGCCATCGTCGGACGACGACGTGGCGGAGTGCGAGCTCCCGATGATCGACGTCGGGTGCCTGACGACCCTGACGAGGAGCGAGCACGGATCGTCGTCGGAGGCGGAGCGGGCGGCGTGCACGGCCGCCATCGCGCGCGCCGCCGAGGAGTGGGGCTTCTTCCAGGTGCGCAACCACGGCGTGTCGCAGGAGCTCCTGGACGAGATGCGGCGGGAGCAGGCGCGCCTGTTCCGCCTGCCGTTCGAGGCCAAGGCCACGGCCGGCCTGCTCAACCACTCCTACCGCTGGGGCACCCCGACCGCGACGTCCCCGCAGCAGCTGTCCTGGTCCGAGGCCTTCCACGTCCCGCTCGCCGGCGTCTCCGGATCCGCCGCCGCCGGCACCTGCGACTTCGGCGACCTCACCACCCTCAGGGATGTGACTCGGGAGGTGGCGGGCGCGATGTCAAAGCTGGCCGGCACGCTGGCGCGCGTCCTGGCGGAGGAGGCCCGGCCCCGGCCCTGCCTGCCCGCGGGCGGCGGCGGCGGTGGCGGTGGCGAGCGCTTCCCGGAGGGGTGCGACGAGACGACGTGCTTCCTGCGGCTGAACCGGTACCCGCCGTGCCCCATCGCCGCCGACGCCTTCGGCCTGGTCCCGCACACGGACAGCGACTTCCTCACCGTGCTCTGCCAGGACCAGCAGGTCGGCGGCCTGCAGCTCATGAAGGGGGGCAGGTGGGTGGCCGTCAAGCCAATCCCCGGCGCCCTCATCGTCAACATCGGGGACCTCTTCCAGGCGTGGAGCAACAACAGATACAAGAGCGTGGAGCACAAAGTGATGACGAACGCCAAGACGGAGCGGTACTCCGTTGCCTACTTTCTTTGCCCGTCCTACGACTCGCCGATCGGCACGTGCGAGGAGCCTTCTCTTTACAGGACGTTCACGTTCGGAGAGTACAGGCGAAAGGTGCAAGAAGATGTCAAGAGAACCGGGAAGAAGGTCGGCCTCCCTAATTTTCTCGTG
>gnl_Sorbi_v3.1_Sobic.004G329100.2
ATGGCGCTGGGATCGGAGTCACAGGCGGCGACGACCGCGGACCCGTCGTGTCCGCCGTTCCCTCTCCTGGAGGACGACGGAGGCCACATCCACGAGCAGGAGCAGGAGGTCCCAAGTGGAGCCGAGCTGGAGCTCCCGACCGTGGACCTGGATGCTCCGGGGGAGGCGCTGGCAGCAGCGTGCCGGGGACTCGGCGTGTTCCGCCTCGCCAACCACGGCGTCCCCGCGTCGCTCTCCGCGCGGCTCTTCGCGACGGCGCGGGCCGCGCTGGCCGGGGCGCCGTTCCACGACAAGCGCGCGCAGCCGGGCTACTTCTGGGGCACGCCGGCGCTCTCGCTCCGCGTCCGGGACGTCAACTGGGTCGAGGGCTTCCACGTCGCCCTGGGGGGCCACCAGCAGCCCGCCCCCGGGCCGCCGCTCGGCGACCTACTTGACCTCGCGGCGGAGTACGGCGCGCACATGGCGCGGGTGGCGCGGGCGCTCTTCGACGCGCTCGCCGCGCCGCTGGGCCTCGGCGCAGACCAGGCAGCGACCTACCTCGCGGAGCGCGACGGGTTCCTGCGGGTGTACCGCTACCCGCGATGCCCGGAGCCCGGGCACCTCGGGATGGAGGCCCACACGGACAGCTCCGTGCTCTCCGTCATCAACCAGGACGCCGTCGGCGGCCTGCAGGTGTTCCACGACGGCGCGTGGCGCGACGTCGCGCCGGGAGCCGGCGAGACGGGCACGCTGCTGGTCAACCTGGGCGACATGGCGCGGGCCATCAGCGGCGACGCGTACTGCAGCGTGCGCCACAGGGTGGCGGCGAGCCAGGCGGCGGAGAGGCTCTCGCTCTGCTACTTCGCGTTCCCGCAGGACGACGCCGTCATCAGCTGCGCTGGCGGCAGGTACAGGCCCTTCACCTACGCCGAGTTCCGGGAGCAGGTGCAGGCCGACATCAAGGCCACTGGGTCCAAGAAGCCTGTAGGAGCACCTCTCGCTGGTCCTCATGGCACTGTAACTGTGTCCATTGCCGGAGCCAATGCATTCAACATGGTACTCAGCTGGACAGTC
>gnl_Sorbi_v3.1_Sobic.006G150800.1
ATGCGTTACGTAGCTGCCACTCCGACCATGCCGGCCTTGACGACGACGACCGCGGAGAGCGCCGCCGAACCGCCTCTGGCGGACAGCTACCTCGACCTGCTCCGCCGCGGCGGCATTGCAACGCCACCGCGGACCGAGGGCCGCTGCTGCGTGCAGGAGCGCGAGCTGCCGTTGATCGACCTGTCGTGCCTGCAGCAGAGGAGCGGCGGCGGCGGCGGCAGCGCGAGGGCGGCGTGCGCGGACGCCATGGCGCGGGCGGCCTCGGAGTGGGGCTTCTTCCAGGTGACCGGGCACGGCGTGAGCCGGGCGCTGCTGGAGCGGCTGCGGGCGGAGCAGGCGCGGCTGTTCCGGCTGCCGTTCGAAACCAAGGCCAAGGCCGGGCTGCTCAACGGCTCCTACCGCTGGGGCGCCCCCACGGCGGCCACGTCGCTCCGCCACCTCTCGTGGTCCGAGGCGTTCCACGTCCCGCTCGCCAGCATCTCCGGTGCTGCCTGCGACTTCGGAGACCTCAGCTCCCTCAGGGGCGTGATGCAGGAGGTGGCGGACGCGATGTCGCGGGTGGCCAAGACCGTGGCGGTGGCGCTGGCGGGGAGCCTGCTGCAGGGCGGCGGCCACGACGAGCACGAGGCGGCGGCGGCGTTCCCGGCGGGCTGCGACGAGACCACCTGCTACCTGCGGCTGAATAGGTACCCGGCGTGCCCGTTCGCGGCGGACACCTTCGGGCTGGTGCCCCACACGGACAGCGACTTCCTCACGGTGCTGTGCCAGGACCACGTCGGGGGCCTGCAGCTCCTCAAGGACGGCCGCTGGGTCGCCGTCAAGCCCCGCCCGGACGCGCTCATCGTCAACATCGGCGATCTGTTTCAGGCGTGGAGCAACAACCGGTACAAGAGCGTGGAGCACAAGGTGGTGGCCAACGCGACGGCGGAGCGCTTCTCGGCGGCCTACTTCCTGTGCCCGTCGTACGACTCGCCCGTCGGCACGTGCGGCGAGCCGTCGCCGTATAGGGACTTCACCTTCGGGGAGTACAGGAGGAAGGTGCAGGAGGACGTCAAGCGGACCGGCCGAAAGATTGGGCTCCCAAACTTTCTCAAGCAGCAATCGCGGCAG
>gnl_Sorbi_v3.1_Sobic.002G003100.1
ATGGAGGACTACGACTACGAGCCGCCGTTGATGGCCACGTACAGGCATCTCTTGGACAGTCACCCGCACCGACTGGACGTCGTCGATCATCGGAGCGGCGCCGACGACGACGAGGAGGGCTTCCTCCTCCCGGTGATCGACCTTTCCAGCCTGCTGGAGCAGTCATCATCAGGCGCCGAGGCAGCAGCAGAGCAGTGCCGGGCGTCCATCGTGCGCGCCGCCTCGGAGTGGGGCTTCTTCCAGGTGACCAACCACGGCGTGCCGCAGGCGCTGCTGGACGAGCTGCACCAGGCGCAGGTCGCCGTCTTCCGCCGGCCCTTCCACCTCAAGGCGAGCCAGCCGCTGCTGGACTTCTCGCCGGAGAGCTACCGCTGGGGCACACCCACCGCAACGTGCCTCGACCAACTCTCGTGGTCCGAGGCCTACCACATCCCCACGACCAATACGACGGCGGCGGCTGACGACAAGACCAGGCTCGTGGTGGAGGAGGTGTCCACGGCGATGTCGAAGCTGGCGCAGCGGCTGGCAGGGATCCTCGTCGCAGACCTGCTGCTGGGCGACAGTAGCATCGGCGACGGCGAGGACGACGACACGGCAGCGGCGGTGGTGTCGCGGTGCACGCGGAGCACCTGCTTCCTAAGGCTGAACCGGTACCCGCCGTGCCCGGCGCCCAGCGGCGCCTACGGGCTGTGCCCGCACACGGACAGCGACTTCCTCACCATCCTGCACCAGGACGGCGTCGGCGGCCTCCAGCTCGTCAAGGCCGGGCGGTGGGTCGCCGTCAAGCCCAACCCCGGCGCGCTCATCGTCAACGTGGGCGACCTCCTGCAGGCGTGGAGCAACGACCGGTACCGGAGCGTCGAGCACCGGGTCATGGCCAGCGACGCGCGGGAGCGGTTCTCCGTCGCCTTCTTCCTCTGCCCCAGCTACGACACGCTCGTCCGGCCACGCTGCGGCGCCGGCGGACCTCCTCGCTACGAGAGCTTCACCTTCGGGGAGTACCGGAACCAGATCAGGGAGGACGTCAGGCTCACGGGCCGAAAGCTCGGCCTGCAACGCTTTCGCAAACCAGAG
>gnl_Spipo_v2_Spipo7G0013600
ATGGAGTTCGACCCACCACTGGCCAGCACCTACAGATCTCTTCTTGAGGCCATGGACTCAAGCGAGGATCACGCCACGGAGGTGGAGGAGTGTGAGCTACCTCTAATAGACCTTGTTCGCCTCAGCGGCGACGCCGCCGAGAGGGAGCGGTGCGAGAGGGAGATCGCGGCGGCGTCCTCCGAGTGGGGCTTCTTCCAGGTGGTGAACCACGGGGTGCCGGCGGAGCTCTTTGACCGGATACGCTGCGTGCAGTTAGAAGCCTTCCGGCAGCCCTTCGAGAGCAAGGTCAACGAAGGGCTCCTGGACTACCCCCCGGAGAGCTACCGCTGGGGGAACCCATCCGCCTCCTGCCTCCAGCAGGTCTCCTGGTCTGAAGCTTACCACATCTCCACAATTCCATCTCCCCGGCCAGCTTCGCCCGACACCCTCAGGTGCACCATAGAGGAGTACACTTCTTCAGTTTCGGAGTTGTCTCACAAATTAGGAGAGATACTAGCGGCGCACCTGGGATGCAGGAGCTCATATTTCGAGGAGGTCTGCAGCAGCAGCACCTGTTACCTCCGGCTCAATCGGTACCCACCATGCCCGGCGCCGTCAAGGGTGCTCGGGATGATCGCCCACACAGACAGTGCCTTCCTCACCATCCTCCACCAGGACGAGGTCGGAGGCCTGCAGCTGAGGAAGGGGGAAAGATGGGTCACCGTCAAACCCATCCCTCACTCCCTCGTCGTCAACATAGGAGACTTGCTAGAGGCCTTCAGCAACGTGGAGTTTAGGAGCGTGGAGCACAGAGTGATGACGAATCGTGAGGTGGAGAGGTTCTCCATGGCCTTCTTCCTCTGCCCATCTCAGGATACGGTGATAGAAAGCGTGAGGAAGCCTTCTGTGTACAGGCCTTTCAGCTTCAGGGAGTTTCAGCACCAGGTCCAGGACGACGTAAGAGCCGAGGGCCACAAGGTCGGGTTGTCCAGGTTCCTCGTGGCCCCCAGG
>gnl_Spipo_v2_Spipo0G0124300
ATGGAGGGAGAGGAGTCATCTTCATACCCACCGGTGTTCCGCAACCTCGGAGGCCTCAGCGCCGCCGCCGTGGGCGGCGGCTGCGCCGTCCTTCCTTCGATTGACCTGCCGGTGGTGGACTTCCGGGACATGCGGCCGGCGGCGCTGGGGGAGATCTGCAGGGAGTGGGGGGTCTTCCGGCTGGTCAACCACGGGATCCCCCCTTCTCTCTCCCGCCGCCTCCACGACGAGGCAAAGCGGCTCCTCTGCCTCCCCTTCGAGCTCAAGCAGACCACATTCGCCGGCGGCCCTGTTTCCTACTTCTTTGGAACCCCCGCGGTCAACCTCTCCCCCCGGGAAGTCAACTGGGTTGAGGGCCTCAACATGCCCCTCGGCGGCGACCTTCCGTCCACCGCCGCCGCCGCCGCCGACTCTTCCTACTTCAGGGGCTTGGCGGAGGAATTCGGGAAGCAGTCATCGGCCGTAGCGAGGGAGCTGTTCGAAACGCTAGCGGGGGACCTGGGCCTCGCCGGAGAACAGAGGGCCTCCTCCTTCTTCTCCGGCGCCGGCGAGCTTCTCCGGCTCCACCGTTACCCCTTCTCCCCTCTCGCCGGCGGCCGCCTCGGCATGGCCGCCCACACCGACAGCTCCCTCCTCACTCTGGTGAGCGACGGCAATGTGGGGGGCCTTCAGATCCTCCACGGCGGAGCTTGGTTCGCCGTCGATCCCCTCCCGGGCTCGCTCCTCGTCAACCTCGGCGACATGATGCAGGCCATCAGCGACGACGAGTACAAGAGCGCCAAGCACAGAGTCCAGGCCAGCAATGGCGAGGAGAGGATCTCCATCTGCTTCTTCGTCTTCCCCCCCGAAGATCGCCCCATTCGGAGTTCCAGATACAGAGAGTTCACTTACAGAGACTTCAAGGCGAGGGTGCAGGAAGACATTCAAGCAGTCGGCTTCAAGGTCGGCCTCGATCGCTTCCGGATT
>gnl_Spipo_v2_Spipo1G0049300
ATGGCGGAAGCTTCTTCGGAGTGGGGCTTCTTTCAGGTTGTGAACCACGGGATCAGCCGAGAGCTCCTCGAGGAGATGAGGAGGGAACAGAAGAGCCTGTTTGAGATGCCCTTCGAGAGGAAGTCCAGCTGCTGCAAGCTCCTCAACGGCTCTTACCGGTGGGGAACGCCGACCGCCACGCGCGCCAGCCAGCTCAACTGGTCCGAGGCCTTCCACATCCCTCTCGCCAACGTCTGCGAGGCCAACGAGGAGGACCCCTCCAATGGAGATGAAGAAGAATTCACCTCCCTGAGGGAGGCAATGGAGAGGTTCGCCAGCGCCGTCTCCGAGCTCGCCGCGACGATCGCCGGAGTCCTCGCCGGCAACCTGGGCCACCGGGGAAAGCTCCCGACGGAGAGCTGCAGCAAGGCGTCGTGCTTCCTCCGTCTGAACCGCTACCCGAGGTGCCCTTTCTCGCAGGAAGCCTTCGGGCTGGTGCCTCACACAGACAGCGATTTCATCACCGTTCTCCACCAAGACCAGGTCGGGGGCTTACAGCTGATGAAGGATTCCAACTGGGTCGCCGTCAGACCGAACCCCGACGCCCTCATCGTCAACATCGGAGACCTTTTCCAGGCGTGGAGTAACAACGCGTACAAGAGCGTGGAGCACCGGGTCCTCGCCTGCAGCGACAAGGAGAGGTACTCCGTCGCCTACTTCATGTGCCCCTCCTTCGATTCGGTCATCGGCTCCTGCAGCGAGCCCTCCCCCTACCGGAAGTTCACCTTCGGCGAGTACCGCCGGCAGGTGCAGGAGGACGTCAACGCCACCGGCCAGAAAGTCGGCCTCCCCAGATTCCTACGC
>gnl_Stras_v2.0_SGA_v2.0_scaffold66T22410
ATGCCAAATTCAGACAACATCAACTTACAGTCCTATCCTCCCTTCTTTCGCCCTGACCTCGACCATGACGCCGTTGACTGTAGCCAAAAGTCAACTAAACCAGATTCTGATTCCGATTCCGATTCTGATTCTATTCCGGTGATAGATTTCCAGGGAATGAGCCCCGAGAATCTGGGCCGGGCTTGTAGAGAGTGGGGAATGTTCAGGCTGGTCAACCATGAGGTGCCGGAGAGCCTGTTGGGCCGGCTACACGAAACGGCCCAAATGGTGTTCGACCTGGGCTTTGAGTCCAAGCAGGGCCTTTTCAAAGATCCCATACTCTATTTCTGGGGCAGTCCAGCAATCAGCTTGGCCGGGAATTATGCTCGGCAGGCGGTGGACCGTGTAAACTGGTTGGAAGGTCTTAATGTTCCTTTGGAAAAGGTGTCGAAATTTAAGTATGATGAGCCACTTCTTGAATCTTTCAGGTCTCTTTTGGAAGAATATGGCAAACACCAAACGAGGCTCGTCGAAAAAATATTCGGCATGATTTCCGACGACCTCAACTTCCCTCCGGCGAAATCGAGCTCTTATATGTCAACGGCCACCGGATTCTTACGAGTCTATCGATACTTCCAATGCCCCACCCCCGACCAGAATTGGGGCATTGGGGCCCACACGGATAGCTCGGTTCTTTCCATTCTCCATCAAGATCAAGTTGGGGGCCTCCAAGTTTACAAGAACCATAAATGGGTCAACGTTCGACCGGTTTTCGGCACACTAATTGTCAACCTTGGTGACATGTTGCAGGCAATGAGTGACGACAAATACGTGAGCGTGACACACCGAGTGAAGGTGAACGAACATAAAGAGAGGTTTTCAATAGGCTACTTTGTGTTCCCGGTTGAGAATGCAGTGATTGAAAGCTCGAATTATAGGCCATTCACTTACGCCGATTTTCAGGCAGAGAAGGAATCGGATTTGAAGACGGTCGGGAGAAAGATCGGTCTTCCGCGATTCAGGAAAGAGGCTTCGAGTTCCCACGTGCTAGAATGA
>gnl_Stras_v2.0_SGA_v2.0_scaffold7T03883
ATGTTATACTTTCTTCTTTTAAACACCATGATTAGTCTATTTTTCCAGAATGTAAACATGGAAAAATCATCTGAACCTCCACTAGAAATAGCTTACAAGAGTCTCCTCAAGCTCACGAAAACCGATCAAAAACAAGATTATTCGGTCAAAAAGCTCCCAATTGTCGAGGAATATTCTGCAGTGCCGTTGATCGACCTTCGCCAGCTGGACCTTGGAGATTCCGAGAAAAAATCGTGCGCGAATCTAATTTCCAAAGCTTCTCGAGAATGGGGATTTTTCCAAGTAGTGAACCACGGAATTCCGCACGATTTACTAGAGATGATGAGATTGGAACAAGTGAAGCTATTTAAGAAGCCGTTTGAGAAGAAGAAATCGTGCAAGGATTTGAATTTTTCGGCCGGGAGTTATAGGTGGGGTTCGCCGAGTGCTACAATGGTCGAGCAGCTTTCGTGGTCCGAAGCTTTTCATGTGCCGTTGAGCGATGTGTTGGATTCCGGTCGACACGATAGTCTGAGCTCGACGATGGAGAAATTTGCCTCCGCTGTGTTCGAATTAGCACAAACATTGGCGGACATATTAGCAGAGGAAATCGGTCGTAAGACGAGATTTTTCAAAGAAACGTGTGTATCTAGCTCGTGCTATCTTCGATTGAACAGATATCTGCCATGTCCAATACACCCTCACATGTTCGGGATAATGCCTCATACCGACAGCTCTTTTCTCACGGTATTACACCAGGACAAAATTGGTGGACTTCAATTAGTGCAAGATGGGAAGTGGATTGCGGTTAAACCCAATTCCGAGGCCTTGGTTATAAATATCGGAGATTTGTTTCAGGCATGGAGCAATGGCTTTTACAAGAGTGTGGAGCATAGGGTAGTGGTGAACCCAGTGAACGAGAGATTTTCGACTGCTTACTTCTTTTGCCCGTCTCACGACACTATCATACAAAGTGAAGTCGAGCCGAGTATATATCGAGGTTTTACCTTTGGGGAGTTCATGAAACAGGTGCAAAAGGATGTCCAGATTCATGGTCACAAAGTAGGGCTTTCAAGGTTCCTTGTATCGACTAATCAGTAA
>gnl_Stras_v2.0_SGA_v2.0_scaffold89T27446
ATGGTGGTGTCGGTTATTAATCCCTCCGAGCATCCGAACCGACCTGTAAGAATAATGGAAGAATCGCCCGACCCACCTTTCGAAGAGACCTACAAGAACCTATTCGAAAACATAACCGACACGCCAGAAAAGAATTTTCCGGAACTTTCTCCCGTCGAGGAATGCGATCTTCCTCTAATCGATCTCGACCGTCTAAACTTAGGCGGCCGCGAGGCCCGAGCATGCAAGAAGCAGATTGCAAAGGCATCGCGCGAGTGGGGGTTTTTCCAAGTGGTGAATCACGGGATTTCGCGCGAGATACTCGATAAGATGAGGGACGAGCAAATGAAGTTGTTCAAAAGACCGTTTCGCGAGAAGAAAACGGGTTGCAAGGATTTGAAGTTCTCGGCCGGGAGCTATCGGTGGGGAACTCCATTCGCCACGTGTCTAAAGCATCTCTCGTGGTCGGAAGCTTTTCACGTCTCTTTTATCATGGAGCAAGTCGCTTTAACGGTATCGAAATTATCGCAAGAACTGGTGGATATATTAGCAGATGAATTGGGTAAGAGTTCCAGATTTTTTAAAGAAACATGCTTGCCGGACACATGTTACCTTCGATTAAACCGATATCCGGTTTGTCCTATTTATCCGAAAATGTTTGGAATAATGCCACATACCGATAGCGACTTCATCACCGTACTACATCAAGACCACGTTGGAGGTCTGCAATTAGTAAGAGACGGAAAATGGTTTGCTGTTAAACCTAATCAAGATGCCTTAATCATCAATATTGGAGATTTGTTTCAGGCATGGAGCAACAATGTGTACAAAAGTGTCGAACATCGTGTTGTGGCAAACCCGTTACACGAGAGGTTCTCCACAGCGTATTTCTTTTGCCCATCTTACGACACTCTTATACAGAGCGAAATCGAGCCTCGTGTTTATAGAAGCTTTAGCTTCGGCGAGTACAGAAAGCAAGTCCAAGAAGATGTTAAGGTATTCGGACACAAAATCGGGCTGCCT
>gnl_Theca_v1.1_Thecc1EG041596t1
ATGGACACGGGATCCTATCCTCCCCTGTTTAGCCAACGAAACAACCCAAACCAGAACGTTGACCTTGATGAATCCATCCAAGATGTGGAAGGTTTGGATCCAATCCCTCACATAGACCTTCAATACCTTGACTTGGACAAGCTTGGAGAAGCCTGCAAAGACTGGGGCCTATTTCGTTTGGTCAACCATGGGATTCCTTCAGAGCTACTGCTCCGAATCCAGGACCAAGCCAGAGAGCTTTTCGCCCTTTCGTTCGAGTATAAACAGGCCATTCTAAGGAGTCCCCTGTCTTATTTCTGGGGCACCACGGCTCGTACAACATCTGGGGGGATCCTGAGGAGTTCCAAGAGTATCAGTTGGGTAGAAGTCATTAATTTCCCTCTCAGTCAACTCCCACAGTTCCAAGTTGAAGATTCATTACTTGACTCTTTCAGCCAAGCCTGGGGAGTCGGGGTCCATACAGACAGCTCAATTCTTTCAATATTGAACCAAGATCAACTTGGAGGACTAGAGGCTTTCAGAGAAAACAGATGGTTCCCTATTAAACCCATTGCCAACACCCTGATTATCAATCTTGGAGATATGATGCAGGCTATAAGCAATGATAAATACGTGAGTGTAAAGCACAGAGTAAGAGTGAACAAGCAGGTGGATCGAATCTCAATAAACTATTTTGTGTTCCCGGAACTTGACTGTACTATACAAAGCTCTAATTATAAGCCTTTTACTTACAAAGATTTTCATGCACAAGGACAGACGGATATAGAGACACTGGGATATAAGGTTGGCCTTGAAGGTTTTAAGCGTAATAGGGATATT
>gnl_Theca_v1.1_Thecc1EG041597t1
ATGCCTGAGATGAGCAACCTTGATTCCTACCCTCCAGTCTTTCGCCATCTCAACGGTGCTCCCCAGATAGCTGCTGAACTGAAAAACGCCATGGAAGACACTCAGGGTTCGGTACCTATTCCCGTGGTAGATCTTCAGTTTCTTAGCCTGGATAAGCTTGGAGAGGCTTGTAAAGATTGGGGACTTTTTCGTTTGGTCAACCATGGGATTCCTCCAAGCCTTTTGAGCCAACTTCAAGACCATGCCAAAAAGTTATTTGCTCTATCCTTTGAATCCAAGCAAGCCCTTCTCACAAGCCCTATGTCTTACTTTTGGGGCACCCCTGCCCTTACCCGATCCGGGGATGCCCTAAGGGGTGCCTTAAATATCAACTGGTTGGAAGGCTTAAACGTTCCACTCAGTCAACTACCACAGTTCCAATCTGAAGATCCTATGCTTGATTGTTTCAGGCTTTTGTTGAAAGAATATGGAAGGCACCTCGCAAGAATTGCTACGACCTTGTTTGAAGCAATGGCGAAGGATCTCGATCTGGATCCTAAACAATCCCAGTCTTACTTGGCAGAATCCACTGGATTCGTACGTGTTTACCGCTATCCATCTGGCTCCATGGCTGATGAGGCTTGGGGCATGATCGCACACACTGATAGCTCAGTGCTTTCTATAGTGAGCCAAGACCAAGTCGGGGGACTCGAAATTTTCAAGGACAATAAATGGCTCCTGGTTAACCCAATCCCAAACACTCTTATAATCCATGTTGGTGACATGATGCAGGCTATAAGCGATGACGAATACATCAGTGTGAAACACAGAGTGAGAGTGAACAAGCGCGAGGAGCGGTTCTCAATTTGCTACTTCGTATTCCCAGCAGAAGGCAGTGTCATCCACAGCTCAAAGTACAGGCCTTTCACTTACACAGATTTCCAAGAACAAGTGCAGAAAGACACCAAGACTCTAGGATATAAAGTTGGGCTCGAAAGATTCAGGCTTATTGCAGATGGT
>gnl_Theca_v1.1_Thecc1EG041595t1
ATGAACATTAAATCATACCCTCCTCTCTTCAGGCCACATAGCAATCTAACCCAGAACATTGGCCCTGATGAACCCATCGAACATATCGAAGATTTGGATCCTATCCCTGTCATAGACCTTCAATGCCTGGAGAAGCTTGATGGGGCCTGTAAAAATTGGGGTCTCTTTCGTTTGGTTAACCATGGGGTGCCTTCAACACTTCTAAGCCAAATCCAGGACCAAGCCAGAAAGCTTTTCTCCCTCCCATTTGAGCATAAACAGGCCGTTATAAGCAGTCCTCTATCTTACGTTTGGGGAACTGTATTCCTTAGCTCATCAGGGGTTGCCGTGAGAAGTTCGCAGGATATGTTCAATTGTTGGGCGGAAGTCATCAATTTTCCTGTCACTCAACTCTCACAGTTCCAAACTCAAGATTCCTTGCTTGACTCTTTCAGACATCAAGTGGAAGAATATGGAAAACATCTCGCTAGAATTGCTAGAACTATCTTCCAAGTTATGGCGAAAAACCTCAATCTAGATCCAAGGCAATCCGAATCATATTTAGCAGAATCAACTGCATTTATTCGTGCTCACCGATACCCTCAAATTTCTGAAGGTAAGCAAGCTTGGGGTGCAGGACCGCATAGAGACGGCTCTCTTTTTTCAATTTTGAGCCAAGATCAAATTGGAGGATTGGAAGTTTACAAGGACAACAAATGGTTTCCTGTGAAACCCGTTGCCAACACCCTGCTCATCAATCTTGGTGAAATGATGAAGGCTATAAGCGATGACAGGTACGTCAGTGCGAAGCATAGAGTGAGGGTGTACAAGCAAGAAGATCGAATCTCGGTAAATTACTTTGTGTTTCCAGATTTTGACTGTGTTATCCGAAGCTCTAAGTACAAGCCTTTCACTTACAATGAATTTCGAGCACAAGGACAAAAGGATATTGAATCCTTGGGATTCATAGTTGGCCTTGAAGGTTTCAAGCTTAGTAAA
>gnl_Theca_v1.1_Thecc1EG030156t2
ATGGTGGACACTCATAATCTTATGGCAAACATTAACCAGCCGCTAGGTATGGACTCGGACCCACCATTCCACGAGACTTACAAGACCCTCTTTGCCAACTCCATCATCAAGTCCTCTCCAAGCAACGACGACCCTGGCGACACGGTCGAGGAACGGGAGCTTCCCTTGATTGATCTAAGCCGACTAGGCCTCGGCGGCGAGCTGGAGAGAGAAGGGTGCAAGAAAGAGATAGCTAGGGCTGCGCACGAGTGGGGTTTTTTCCAGGTCATAAATCATGGGATTTCCAGGGACATACTGGAGACGATGAGAGAGGAGCAAGTGAAAGTTTTCAAGCAGCCTTTTCACAACAAGTTCAGGTGTTTCTCCGCTGGTAGCTACCGCTGGGGCACACCCACAGCTACTTCCCTAAGGCAGCTATCATGGTCCGAAGCTTTCCACATTCCCATGACCGATATCTCAACCCCTGGCGGCTTCGACACTACTCTCAGCTCACCAATGGAACAGTTTGCTACGAAAGTTGCCAGTCTTGCTCAGGAACTGGCTGAAATTTTGGCAGAGAAACTGGGTCACAAGTCGACTTTTTTCCAGGAAAATTGTTTGCCCAGTACCTGCTATCTCCGACTCAACAGATACCCACCATGCCCAATTGCTTTAGAAATGTTTGGTCTCATGCCACACACTGATAGCGACTTCCTCACCATATTGCACCAAGATCAGGTCGGAGGATTGCGGTTAGTGAAAGATGGGAAATGGATTGCTGTCAAACCTAATCCTGAAGCTTTAATCATCAACATTGGAGATTTATTCCAGGCATGGAGCAATCTTTTTTACAAGAGTGTGCAGCATTGTGTCGTCACGAACCCATCAAAGGAAAGGTTTTCCGCCGCATATTTCCTTTGCCCATCGTACGAGACTGTGATAGAGAGTTGCAGCAAACCTTCGGTTTACAGGAAGTTTAGCTTCAGGGAATATAGACAGCAAGTGCAGGAGGATGTTCAAAAATATGGGTACAAAGTAGGACTCCCCAGGTTTCTTGTA
>gnl_Theca_v1.1_Thecc1EG031081t1
ATGGGTGTTGAACCTCCATTTTTCGAGAAATACAAGGCCATCTTGCAGAGATCTGTTGAAAAGGAGAAATTTTCCACGATTGAAGTGTTTGAGGAATTTGAGCTGCCTTTGATTGATCTCAGTAGTTTGATTCTTGGACCATTCGAGAGGCAAAAGTGCATAGAACAGATGGCTGAGGCTGCTAGTGAATGGGGTTCCTTTCAAATTGTGAATCATGGGATTCCTGGAGGGCTGCTGGACAGATTGAAGTATGAGCAGATGAAGGTGTTTCACCTGCCCTTTGACAAGAAGACCGAGAAGAAGTTTTTGAATTTATCAGCCCATAGCTACCGATGGGGGAACCCTCTGGCTACCAGCTTGAGGAACCTTTCTTGGTCAGAAGCCTTGCATATATCCCTCAAAGATATTTCGAGAATGGATGAATGCAACAAGCTCAGGTCAACAATACAAGAGTATGCAAGAAAAGCTAATTTACTGGCTCAAACATTAGCTGAACATTTAGCACAAAAATTGGGCATCAAACCAAATTATTTCCAAGAGAACTGCTCGCCAAGCTCGAGTTATCTTCGAATGAACAGATATCCTCCTTGTCCATACTCTTCCAGGATGTTTGGCATTATCCCTCACACTGATACTGATTTCCTCACCATTTTATCCCAAGACCAGGTAGGGGGATTGCAATTCAATAGAGATGGAAGATGGTTTAGTGTTAAACCCAATCCAGAAGCCCTAGTCATCAACATTGGTGACTTATTTCAGGCATTGAGCAATGGCATTTACAAGAGTATCACTCACCGGGTGGCTGCAAATGAAGAGGTTGAAAGGTACTCTATTGCATACTTCTACTGCCCCACCGACGAAGTTGTAATACAAAGCTGCAGCGAGCCAGCTTTGTACAGAAACTTTAGTTTCAAAGAGTATAGGGAGCAAATCGAAAGGGATGTAAAAGCTACTGGAGACAAAGTAGGGCTTTCTCGGTTTCTTGGG
>gnl_Theca_v1.1_Thecc1EG031076t1
ATGGGTGTTGAACCTCCATTTTTTGAGAAATACAAGGCCATCTTGCAGAGCTCCACTGAAAAGGAGAAATTTTCCACGATTGAAGTGTTTGAGGAATTTGAGCTGCCTTTGATTGATCTCAGTGGTTTGAATCTTGGACCATTCGAGAGGCAAAAGTGCATAGAACAGATGGATAAGGCTGCTCGTGAATGGGGTTTCTTTCAAATTGTGAATCATGGGATTCCAGGAGGGCTACTGGACAGATTGAAGTATGAGCAGATGAAGGTGTTTCACCTGCCTTTTGACAAGAAGGCCGAGAAGAAGTTTTTGAATTTATCAGCCCATAGCTACCGATGGGGGAACCCTCTAGCTACCAGCTTGAGGAACCTTTCTTGGTCAGAAGCCTTGCATATATCGCTCAAAGATATTTCGAGAATGGATGAATGCAACAAGCTCAGGTCAACAATACAAGAGTATGCAAGAAAAGCTAATTTACTGGCTCAAAAATTAGCTGAACATTTAGCACAAATATTGGGCATCAAACCAAATTATTTCCAAGAGAACTGCTCACCAAGCTCGAGTTCTCTTCGAATGAACAGATATCCTCCTTGTCCATTCTCTTCCAGGATGTTTGGGATTATCCCTCACACTGATACTGATTTCCTCACCATTTTATCCCAAGACCAGGTAGGGGGATTGCAATTCAATACAGATGGAAGATGGTTTAGTGTTAAACCCAATCCAAAAGCCTTAGTCATCAACATTGGTGACTTATTTCAGGCATTGAGCAATGGCATTTACAAGAGTATCACTCACCGGGTGGCTGCAAATGAAGAGGTTGAAAGGTACTCTATTGCATACTTCTACTGCCCCACCGACGAAGTTGTAATACAAAGCTGCAGCGAGCCAGCTTTGTACAGAAACTTTAGTTTCAAAGAGTATAAGCAGCAAATCGAAAGGGATGTAAAAGCTACTGGGGACAAAGTAGGGCTTTCTCGGTTTCTTTGG
>gnl_Theca_v1.1_Thecc1EG031082t1
ATGTTCTCCAACTTCCTCTCCATCTCAATGGCTGTTGAACCTCCATTTTTCGAGAAATACAAGGCCATCCTCCAGAGCTCTGCTGAAATGGAGAAATTTCCCATGGTTGAAGTCTGTGAGGAAATTGAGCTGCCTCTGATTGATCTCAGTGGTTTGAATCTTGGACCATTTGAGAGGCAAAAGTGCATAGAACAGATGGCTGAAGCTTCTAGTGAATGGGGTTTCTTTCAAATTGTGAATCATGGGATTCCTGAAGAGCTTCTAGACAGGTTGAAAAGTGAGCAGATGAAGGTGTTTCATCGGCCTTTTGACAAGAAGGCTGGGAAGAACTTTCTGAATTTATCAGCTCAAAGCTATCGATGGGGGAACCCTCTGGCTACTAGCTTGAGGAACCTCTCTTGGTCAGAAGCATTGCATATATCCCTCAAAGATGTTTCGAGAATGGATGAAAGCAATAAGCTCAGGTTAACCATTGAAGAGTATGCAACAAAAGCTAATTTACTGGCTCAAAGATTGGCTGAATGTTTAGCTCAAAATTTGGGTATCAAACCAAATTATTTCCAAGAGAACTGTTCACCGAGCTCTAGTTCTCTTCGAATGAATAGATATCCTCCTTGTCCATACTCCTCCAGGATGTTTGGCATTATCCCTCACACTGATACTGATTTCCTCACCATTTTATCCCAAGACCAGGTAGGGGGATTGCAACTGAAGAGAGATGGAAGATGGGTTAGCGTTAAACCCAATCCAAATGCCCTAGTTATCAACATTGGTGACTTGTTTCAGGCACTGAGTAATGGCATGTACGAGAGCATTACTCACCGAGTGGTTGCCAATCAAGAGGTTGAAAGGTACTCTATGGCATACTTCTACTGCCCCACCTACGAAACTGTAATAGAAAGCTGCAGCAAGCCAGCTTTATACAGAAACTTTAACTTCAAAGAGTATAGAGAGCAAATCGGGAAGGATGTAAAAGCTACTGGGGATAAAATGGAAAGAGAAAACTGCCATTGTCAACAGTATTATTTCTTTTTGTCATGGGGTTTCACTTTTGTGAATGCTGCCAAGAGCATTTTGACTTTGGGTAAGGTGAGCACTAGCTGGAACAGGAAGTACTTTATCCAAGTGGTGAATGACAACAGCCTGCATATGGGAGAAGGACAAAGAGTGGAAGGCCCTAGGAGATCCAGCTTGCCAAATTGCCAACAGGCCCCGGGTTCCTTCCCTCATCTGACATTACTAAAGACAATATGCTGGTTGGTGTTTGCCTTGGGTTATTCGGGAAGAAAGAGACGTCCTGAATTTTCAATCACGTCTAACCACCATTTACCTATTGGACATTACTTTCCTTGCCCT
>gnl_Theca_v1.1_Thecc1EG011301t1
ATGATCCACTCAGACCCACCTCTCCTTAACCATTATGGAGCTCTTTTATGCCGCTCAACTCAATGTGATGAACCTCAAAGCCGGCTTATCATGGAAGAATGCCAACTTCCGTTAATAGACCTTAGGGGTCTAAGCAGTCGCGACGAAATGGTGAGAAAAGCTTGTGCTGCAGCCATTTATAGAGCATCATCAGAATGGGGTTTTTTCCAAGTGGTGAACCATGGCATTAGCCCTCGGCTACTCGAGAAGATGAGGAGTGAACAGGTGAAGTTGTTCCAAACACCCTTTGAAAGGAAAGCTAGTTGTAGACTTCTGAATAATTCTTACACGTGGGGAACTCCTACGGCCACTTGTCCTAAGCAATTCTCCTGGTCTGAGGCTTTCCATGTCCCTCTTACCAAGGTTTCAGATGAAGCTTGTTATGGAGAGTTTACGTCTTTAAGGGAAGTGATGACAGAATTTGCAGCTGCCATGTCAAAACTGGCAAGACTTCTTGCAGGGGTTCTGACAGAAAATTTGGGCCATGGAAAGGAAGTGATCGACAATATATGTGACGAAAGCACTTGCTTCCTTCGCCTGAACCACTACCCGGCCTGTCCAATATCTCCGGAGATTTCTGGTTTAGTGCCCCACACTGACAGCGATTTCCTAACAATCCTTTGTCAAGATCAGGTAGGAGGACTTCAACTCACGAAGGACTCCAAGTGGGTGACTGTCAAACCTAACCAAGATGCTCTTATAGTCAACATTGGAGACCTCTTCCAGGCATGGAGCAATGATGTTTACAAAAGCGTGGAGCATAAGGTGGTGACCAATGCAAAGATGGAGAGATACTCAATAGCTTATTTCCTGTGCCCCTCTTTCGATTCCTCCATCGGGAGCTTCAGAGAACCTTCCGTTTACAGAAAATTTACCTTCAGGGAATATAGAGACCAAGTTCAAGAAGATGTAAGAAAAACTGGCTATAAGGTTGGCCTTCCAAGGTTTCTACTTAAGGGCACAGAGGATTTTACAAGAAGTAATAAGGAGTCAAATACCAGACTATATATCCCAAGCATCACAGCCAACAGT
>gnl_Utrgi_v4.1_Scf00088.g7798.t1
ATGATCGGACTTACAGTTCTTGCTCGTGAATCACTGTTTCAGGCTTTGAGAATCGTTAAGGACGACGAGGTTTCCCCTGATCCACCCTTTCTCGAAACCTACAAGACCCTTTTCGCCGCCGCCGGTGACCTGAAAAAGACCCCGGTTGCCATGGATGAGTGTAGGTTACCGGTCATCGATCTGGGGCGGTTGATGCTGGGGGAGTCTGGGAGGAGATCTTGTGAGGAGGATATATGTGAGGCCGCTAGAGAATGGGGTTTCTTTCAGGTCGTTAACCATGGGATCCCGAGCGAAGTATTGGAGAAAATGAGGAAGGAACAGGTTTCGGTGATGACGAAGCCGTTCAGGGAGAAGATCCACGGAGGCGATCTGGGCTTCTCCGCCGGGAGTTACCGTTGGGGAACCCCCTGCGCTACTCGTTTGAACCAGCTGTCCTGGTCGGAGGCCTTCCACGTCCGCATAAGCGACGTCGTCGACTCCCCTGTCATCAACGATCTCCGGTACGCACCTCCGTTGCTATTAGTGGAAAACCTT
>gnl_Utrgi_v4.1_Scf00131.g9949.t1
ATGACGGAGCTTTCCTCCTACCCCTCTCTTCTCCGCCACAGGGCTCGCGATTACGGCGCCGAGTCTGACTCGGATTCCGAGACGGAGACTCTTCCCGTGGTAGATTTCCAGGAACTGAGCCCTGGTATCATCGGTAAAGCGTCCAGAGAATGGGGCATGTTCAGGCTCGTGAATCACCAGGTGCCGGTGGAGCTCATCCGCGACATCCACACTGTCGCCGGAGATCTCTTCTGTCTCCCCATCGAGGCGAAAAACGCTTTCCCCACATCACCGATCCTCTATTTCTGGGGCAGCCCTGCTCTCTCCACTGCCGGAACCGCCGCCAACGCAAACCCTCGTTCCGATAAACTCAATTTTCTCGAAGGATTCGACGCCACCTACCGCGATTTGACTCAAGAATTTCGCTACGAACAGGACTCTCGTCTCGAGAGGTTCAAAAGTTGGCTCCAAGAATACGGTGATCATCAGACGCGGCTCGCAACTGCGATCTTCTGGGCAATGGCGGAGGATCTCTGTTTGGCTGATCCGAGCTCCTATTTATGTCCGGCCACCGCGACCTTGCGCGTCTATCGGTACCTACGGCGACCCACGGCGGCGGAGAAATGGGGGATCCCTACACACACCGATAGCTCCGTGATTTCAATCATTCACCAGGACGAAATCGGCGGGTTGCAGGTCCGTCGGAAGAACAAGTGGCTCCACGTGGAGCCAATTCAAGATACACTCATCGTCAACGTTGGAGACATGATGCAGGGGATGAGCGGCGACGAGTACACGAGCGTAACGCACAGAGTGAAGCTGAACAAGGAACGGGAGAGGATTTCGTTGGGGTACTTCGTGTTTCCGGCGGAGGATGCCGTCATCCAAAGCTCCAGGTACAGGCCGTTTACCTACGCGGAGTTCCGGGCGAGTAAAGATTCCGATCTCATGAATCTAGGGTTCAAGGTTGGCCTCCCAAGATTCCGGATCCAG
>gnl_Vitvi_Genoscope.12X_GSVIVT01001965001
ATGCAGTCCCTTCACGGGTTATACTCTTACGTGTTACTTTCCCACAAAAGTCACCTTTCATTATTTGGGTTGGTGCGGTTGGGACGTGATCTGTTGGTCAATCATGGTATTTCTTCGGATATTGTGGCATGGTTGCGCTCTGAGCAAGTGAAGTTATTCCGGCAGCCCTTCAACAAAAAGGCCAATGAGAAGTTGTTGAACTTACCATCAGGCAATTACCGCTGGGGAACACAAACTGCAAGCACTCTCATGCAATTCTCATGGTCTGAAGCCTTTCACATACCCCTTGTCGATATGCAGGAACAGAGTGAAATCAGCTGCCTCAGGTCAACAATTGACGAGCTTGCAGTAAAGGTTTTTGAGCTGGCTCAACAGATAGCTCAAATTTTGGTGGAAAATTTGAGTGGTAAATCCACTTTCTTTGCGGAGAATTGCTTGCCAAGTTCATGTTTTCTCCGAATGAACAGATACCCACCATGTCTAGTATCTCCCAATGTATTCAGAATAGTTCCGCATACTGACAGTGACTTCCTCACTATATTGCATCAAGATGAGGTAGGAAGATTGCAGATCATTAAAGATGGAAAATGGATTGGAGTTATGCCCAATCCAGAAGCTCTAATTATAAACATCCTACAATATGGTCATTTTCCATTAGTTTGGAACAAC
>gnl_Vitvi_Genoscope.12X_GSVIVT01001966001
ATGGAATCAGAGCCACCATTTGGGGAGTTCGTCAACAGTGTTTTTGGAAACATTGTAGAACAAGAGGAAACTGAAGCAAAGTTCGACGTGGATGAATGTGAACTACCGCTGATTGACCTAGGTCACTTGAATCTTGGCAACTTGGAGCATGAAGAGTGCAAGAGAAAGATTTGTGAAGCTTCTACTGAATGGGGCTTCTTCCAGATTGTCAACCATGGCGTTTCTAAAGAGATTTTGTCCAGGATTCATCGTGAGCAAGTGGAGTTGTTCCGGCAGCCATTCCAGATAAAGACTAATGAGAAGTTGCTGAACTTATCATCTGGCTGTTACCGCTGGGGAACGCAAACTGCTATTACTCAGAAGCAATTCGCATGGTCTGAAGCTTTTCACATCCCGCTTTCCACTATTTTCCAACTAAGTGAATTCGAAGGTCTCAGGTCAAGTCTTCAAGAGTTTGCAATTAAAGCTTCGGATCTCGCTCAACAAATAGCTAAAATATTGGCTGAGAATTTGGGCTGTAAATCCACTTTCTTTTTCAAGAATTGCTTGCCAAGTTCATGTTATATTCGAATGAACAGATATCCAGCATGTCCGGTGTCGTCTAAGGTTTTTGGATTAATCCCGCACACTGATAGTGACTTCCTCACAGTATTGCATCAAGATCAGGTGGGGGGATTGCAGCTCCTAAAAGATGGAAAATGGATTAGGGTTAAGCCTAATCCAGATGCTCTAGTTATCAACATTGGAGACTTATTTCAGGCTTGGAGCAATGGAGTTTATAAGAGTCTTGAACACCGAGTTGTTGCCAACCATGAAATTGAAAGGTTCTCTTTTGCATACTTCCTCTGTCCCTCTCATGACACCGTGATACAAAGTTGCTGTGAGCCTTCAATCTACAGAAAATTTAGCTTCAGAGAGTACAGACAGCAAGTTGAAGAGGATGTGAAGACCACAGGGGACAAGGTAGGGCTTTCAAGATTTCGCAGA
>gnl_Vitvi_Genoscope.12X_GSVIVT01010228001
ATGAGAGCTTCGAATATAAAACATCAAAAATGGGTGGGTAGAGGGGCTGTGTGTACTGTTTCTGGAAGAGTGGTTGAGAAACCAGAAAATGAAAAGCCTACTTTTTCTTCTCAACTCCTGAAAACAATGGATGTCCATTTCAGGAGAACAATGACCAACTCAAACCCACCTCTCTTGCAACATTATGGAGTTCTTTGCCAACACGGAGAAACTCCTGCAGTTCAGCAACGTGATTGTGGGAACAATGGAGCTGCCATGGAGGAATGCCAGCTGCCATTGATAGATCTTGAGGGCCTGTGGAGTGAGAGTGAAGAGGAGAGGCTGGCCTGCGCATCAGCAATTGGTAGGGCGTCATCCAAGTGGGGATTCTTCCAAGTGGTGAACCATGGGATCAGGCCTGAGCTGCTGAGTGAGATGAGGAGAGAGCAAGTGAAGTTGTTTGAGACACCATTTGAAAGGAAGGCTGCTTGTCAGCTTCTGGATAATTCATACAGGTGGGGAACTCCAACTGCTACTTGTCCCAAGGAGCTCTCTTGGTCTGAAGCTTTCCACATTCCTCTCACTAAGGTTTCAGAAGAAGCTTGCTATGGAGAGTTTTGCTCCCTGAGGGAAGTGATGCAGGAATTTGCAAAGGCCATGTCAAACCTTGCAAGGTTGCTTGCAGGAGTTCTAGCAGAGAGTTTGGGACACCAGAAGGGAGTGTTTGATGAAATTTGCGACGAAAACACCTGCTTTCTTCGCTTGAATCGCTACCCTCCCTGTCCAGTATCGCCAGAGGTGTTTGGCTTAGTCCCGCACACTGACAGTGATTTCCTCACAATACTTTACCAGGATGAAGTCGGTGGACTTCAACTCATGAAGGATTCCAAATGGGTAGCTGTTAAACCAAATAAAGACACACTTATTGTCAACATTGGCGATCTTTTTCAGGCGTGGAGCAACAATGAGTACAAAAGTGTAGAGCATCAGGTGATGGCTAATGCAATAAAGGAGAGATACTCAATAGCTTACTTCCTATGCCCCTCATATGATGCTTTCATAGGGAGTTGCAGCGAGCCTACTATTTACAGAAAATTCACTTTTGGAGAGTACAGACAACAAGTTCAAGAAGATGTCAAGAAAACTGGACACAAAGTAGGCCTTCCAAGGTTTCTGCTTCAGACCACACAA
>gnl_Vitvi_Genoscope.12X_GSVIVT01012628001
ATGCCTTTCCTTCAGTATAAATATCACACCCCTCATCCAACCTTCCTGCTGGAGCACAGCTCTCCTCTTTCTCTCAACCCAACTCCATTCAGCTCAGGCTTCTCAGCTCATAGCCTTTCTTTCCGGCATTTCACTTACAGATATTTTCATATTCTTTTTCCCACTAAACTAAGTGTAGAACCATTAGCGCAACATTTACAGGTGGTGGTGCATTGGTGTTTGAAGGAAGAGATGGTGGAGAGTGATACTAAGCTGCCTTTCAGCATGGACTCGGACCCACCATTTGAAGAAACCTACAAGACCCTCTTCGAGAACTCCATCGAAGAGTCTAAAATCAACAGGGCCAACCAGATTCTCATCACCTGTGAGGAATGCGAGCTCCCACTCATCGATATCGGGCGGCTGAGTATGGGGGAATTGGAGAGGGAGGAGTGCAAGAAAGAGATAGCTCGAGCTTCACAGGAGTGGGGTTTCTTTCAGGTGATTAATCATGGAGTTTCATCGGAAATTTTGGAGGATATGAGGAGTAAGCAAATGCAAGTCTTCAAACAGCCCTTTCGCTTGAAGACCAACCACCAGTACTTGAATCTCTCGGCCGGTTGCTACCGATGGGGGACCCCCACAGCCACATGCCTCAGCCAGTTATCGTGGTCCGAAGCCTTCCATATTCCCCTCATGGATATCTCCTCTTCCGGTGGCCTCCCCACCACCCTCAGCTCCACAATGGGACAATTTGCTGCAACAGTTTCAGATCTGGCCCAAAGATTAGTTGAAATTTTAGCAGAGGAAATGGGCCATAAATCAACATTCTTCAAAGAAAAATGTCTCCCAAGCACATGCTACATTCGAATGAACCGATACCCACCATGCCCAACCTCTCAGATCTTTGGGTTGATGCCACACACTGACAGTGACTTCCTCACAATACTGCACCAAGACCAGGTTGGAGGATTGCAGTTAGTCAAAGATGGGAGGTGGATCGCAGTTAAACCCAACCCAGAAGCTCTCATCATCAACATTGGCGACTTGTTTCAGGCTTGGAGCAATGGTGTTTATAAGAGTGTTCAACACAGGGTTGTGACTAACCAGAAAGTGGAAAGGTTCTCTACTGCTTACTTCTTATGTCCTTCATATGATGCTGTGATAGAGAGCTGTGTGGAGCCTTTGCTGTATCGAAAATTTAGCTTTAGAGAATTCAGACAGCAGGTTCAAGAGGATGTTCAGAAACTGGGTTACAAAGTTGGTCTCCCAAGGTTTCTTGTA
>gnl_Vitvi_Genoscope.12X_GSVIVT01024718001
ATGGCAGGGACAGAAGTTTCATCATACCCTCCTCTGTTTCGTGAAGAGAAAGGGTCAATCCATGGGGGGGTAGAGGGAGAAGAAGGGGTGAAGGTGGGGGGTGGTAGTTCAGAGTCAGACCCACTTCCAGTGATGGATCTTGAATGCATGGAGATGGAGAAGCTAGGAGAAGTGTGTAGAGAGTGGGGCATTTTTCGGCTGGTCAACCATGGGATTCCTTTATCTCTATTGAGCCAACTCGAGGACCATGCAAAAAGGCTGTTTGGGCTGCCTTTTGAATCCAAGGAGGCCGTCTTCACCACTCCTGTGTCCTACTTTTGGGGCACCCCTGCGCTTACCAAATCCGGAGTGGCCCTTTCACAGACCCCCCAAAATGTCAATTGGGTGGAAGGCTTCAATGTTCCTCTCTCTCAATTGCCCCTGCTTCAGACCCAGGATCCCATCATTGCTTCCTTCAGACTTATCCTCGAGGAATATGGAAGGCATTTGTCTAGAATTGCGAGAACTCTCTTTGAGGCTATGGCTAAGAACTTGGGACATGATCCAAAGCAATATGAGTCTAGTCTAGACGAATCTTCCGGAATCGTTCGAGTTTATAGATACCCATTACGCCCTAATCGTGACCATGCAAGCCACATGGAGGTGCACACGGACAGTTCTGTGCTCTCAATTTTGAATCAGGATGAAGTCGGTGGCCTCGAAGTCTTGAAGGACGGTGAATGGCTAAGTGCAAGTCCAATTTCCAATACCTTGGTCATCAACGTTGGTGATATGATGCAGGTTATAAGTAACGATAAGTACAAGAGCGTGATTCACAGAGTGAAGGTGGCAAAAGAGAGGGAGCGGCTCTCGATATGTTACTTCGTGTTTCCAGAGGAAAACACCGTAATCAAAAGCTCTAAGTATAGACCATTTTCGTATAATGATTTTCGTAGCCAAGTGCAGGAAGACATAAAGACCTTAGGGCATAAGGTTGGGCTTAAACGGTTCAAGATTAATGATGATAGTGAC
>Frave_03182-v2.0.a2-hybrid.t1
ATGGATTTCGAACCTCCATTGCAAGAAGCATGCAAGGACTTCTTAGAAAATGCCCCAATAATTGACAAATTTCCAGAGGT
TGAGGAATGTGAGCTACCTGTGATCGATCTTAGCCATCTGGATTCTGATCACGTAAACAGAGACGAGTGTATGAACAAGA
TTGTTCAAGCTGCAAGCCAGTGGGGCTTCTTTCTTGTTGTGAATCATAGGATTCGACCACAAGTTCTGAACAACATACAA
GATGAGCAAAAGAAGGTGTTTCATCAGCCTTTCGACAAAAAGAAAGAACAAACATATTTGAACTTACCTGCCTGTAGTTA
TCGTTTGGGAATCCAGAAGCTGCTTGTCTCCAACAGTTCGCATGGGAGGAAGCCTTTCATATGTCTATGGCCAACGTTCC
AGGGATTAATGAACAACACCAGAGTCTTAGGTCGGCAATTGAAAGCACACGGGAAGCGTGCGTTTCATTTAGCTGAAAGC
TTAGCTGAAATTTTAGCCCAGCCTTTGGGTCTTGAATCAACCTATATTAAGGATCACTTTCCACCAGAAACCAGTTTTCT
TCGACTAAACAGATACGCTCCCTGTCCATTTTCTTCCCAAGTCTTCGGCTTCTTCCCTCACACAGATAGCGATTTACTAA
CAATAGTTCACCAAGACCAAGTAGGTGGTTTAGAATTGTTTAAAGATGGAAGATGGGTTGGAATAAAGCCTAATTCTAAA
GCTCTGGTTGTCAACGTTGGGGATCTGTTTGAGGCCTTGAGCAATGGTGTTTACAAGAGCATCAAGCACAGGGTGAGGGC
CAATGAAAAAGTTGAAAGGTTTTCAGTGGCATTTTTCTTCTGCCCCACCATGGATACCGTGATACAGAGTTGCAGTACTA
CTGAACCAGCTGTGTATAAGAGCTTCACTTTTCAGGAATATAAAGAGCAAATGCAAAAGGATGTTCACGAGCTAGGAGAT
AAAGTAGGGCTCTCCAGATTTTTCCTT
>Frave_07935-v1.0-hybrid.t1
ATGAGCTTTGAATCTTATCCTCCTCCATTTCGCAACCTACTGAGCCACCCGGCCAAGATCGTCGATTTGGGTTGTGGGGC
CCTCGACCTCGACTCAGATCCTATACCAGTCGTGGATCTCCAGTGCCTTGAGCTTGGGGACTGCAAGCTTCTTGAGGAGC
CTTGTAAGCAATGGGGTCTTTTTCGTTTAGTGAACCACGGAGTTCCTGAAAGCCTTTTGATTCAACTCCAAAACCTTGCC
AGAACGTTTTTTTCACTTCCCTTTGAATCCAAACAGGCCCTTACCACGAATCCTTTTTCGTACTTCTGGGGTACTCCTGC
CCTTACTCCGACTGGGGATGCCGGAAAACTCCAGAATATCAATCTGGTCGAAGGTCTCAACGTGCCTCTCAGTCAACTGC
CTCGATTTCAAACTGACGATCCTATACTTGCTTCTTTCTGCCATTTGCTAGAAGAATATGGGAAGCATCTAGCTAGAATT
GGCAGAACCCTATTTGAAGGTATGTCCAAGAACCTGAGTCTGGATCCAAGTGACTCCAAATCAAACTTATCAGAATCTAC
TGGTTTAGTACGTGTATACCGATACCCACAGTGGCCTACGAAATCTAAAAACCAAAACAAGTCTGCATGGGGAATGGACG
TGCACACTGACAGTTCAGTGCTGTCCATACTGAACCAGGACGAGGTTGGCGGCCTTGAAGTGCTCAAAGACAATCACTGG
TGCACTGTGAAACCCATTCCCAACACTCTGGTCGTCAATCTTGGAGATATGATGCAGGCGATAAGCGATGACAAATACAC
GAGTGTGAAACACAGGGTGAAGGTGAACGAATACAGAGAGCGCATATCAGTTTGCTACTTTGTGTTTCCTGGCGAAGGCA
GTGTGATTCGAAGCTCGAACTACAAGCCTTTTACATACAGTGATTTTCAAGGACAAGTGCAGCAAGACATAAAGAGTATT
GGCTATAAGGTTGGCCTTGACAGATTTAAGCTTAGAGATGTT
>Frave_36094-v2.0.a2-hybrid.t1
ATGGACTCGGACCCACCATTTCACAAGGTCTACAAGTCCTTATTCGACAACGCCAGCAGCAGCACCACCACTACTACCAA
CAACAAAAATGACAAGGACAACAGCAAAGACCAAGATGCGATGAAGGCAGTCGTCGAGGAATGCGAGCTCCCTCTGATTG
ATCTGCGGCGACTAGAGCTTGGGGACTCGGAGGGAGAAGAGTGCAAGTCGGAGATAGCTAGGGCATCGCAGGAGTGGGGA
TTTTTCCAGGTTATGAACCATGGGATTTCAAGCGAGCTTTTGCAGAAGATGAAGAGTGAGCAAGAGAAGGTGTTCAAGCA
ATCGTTTGACAAGAAGAGCCAAGAACAGAAGTACTTTAACTTTTCTGCAGGTACTTACCGTTGGGGAAGTCCTACGGCGA
CAAGCCTGAGACAGTTATCATGGTCTGAAGCTTTTCACATTCCACTCAACAAGGTTTCTGCCACCACGGCTGCTGGTGTC
GACGATCTCAGCTCAACGATGGAACAGTTTGCCACAACAGTTTCTAGTCTGGCACTGAAATTAGCTGAGATTTTGGCAAA
GAAATTGGGACACAAATCGACATTCTTCCACGAAAACTGTTTGCCGAGCACTTGCTATCTTCGGATGAACAGATATCCAC
CATGTCCGATCCCTTCAGATGTATTCGGTTTGATGCCGCACACTGACAGTGACTTCCTCACTATATTGCATCAAGACCAG
GTTGGGGGACTGCAATTGGTGAAAGATGATCGATGGATCGCAGTCAAGCCTAATCCTGAAGCTCTGATCATCAACATTGG
GGATTTATTTCAGGCATGGAGCAACAATGTCTACAAGAGTGTGCAGCATCGAGTTGTAACAAATATGCAAGTTGAACGAT
TCTCCACTGCATACTTCTTTTGTCCATCTTATGAAACCATGATAGAGAGTTGTTGCGAGCCTTCGGTTTATAGAAAATTC
AGCTTTGGGGAGTATCGACATCAAGTTCAAGAGGATGTCAAACAATCGGGTTCTAAAATAGGCCTTCCTAGGTTTCTATT
GTGTAATTAT
>Frave_36950-v2.0.a2-hybrid.t1
CCTACTCAAAATCAAAGTCTCAAACTCAAACCGGAAAGCAAACCAAGCAAGGACATACCATATACCATTATGTTAGTAGA
CTCAAACCCACCTCTCCTACACAACTATGGAGCCCTTTTGCACAAGCCATCCAATAAAACTCCTCAACTACATGAAAACC
ATGTCACAGAAGAATGCCAACTCCCATTGATAGACCTTGATGGATTAAACAGCCTTGACATGATCCACAGGCTAGAATGC
GCTAGAGCGATTTGTAGCGCCTCCTCGGAATGGGGCTTTTTCCAAGTGGTGAACCATGGCATTAGCCCTCAGCTTATAGA
GAAGATGAGGAGAGAGCAAGTCAAGTTGTTTTCAGCACCCTTTGATAAGAAACAAAATGCTGGCCTTCTCAACAATTCAT
ACAGGTTTGGGACTCCAACTGCAACTCACGCATCTCAGTACTCTTGGTCTGAAGCTTTTCACATTCCTGTCTCAAAGATC
TCAGACAAATCTTGCTATGGGGATGAGTTCACCTCTCTAAGGGAAGTGATGGAGGAGTTTTCAGCAGCCATGTCAAATCT
ATCAAAAGTGCTTGCTGAGGTTCTAATCAATGATCTCAGCAACCAAGAGGAAGCTCTAGAAGACATTTGTGAGTCAAGCT
CGTGCTTTCTTCGCTTGAATCGCTACCCGGCTTGTCCATTTTCACCAGAGATGATTGGTCTAGTGCCTCACACTGACAGT
GATTTCCTCACCATTCTTTGCCAAGATCAAGTAGGAGGACTTCAACTCATGAAAGACTCCAAATGGGTTGCTGTAAAACC
AAATCCAGACGCACTTATCGTCAACATTGGAGATCTTTTTCAGGCATGGAGCAACGATGTGTATAAGAGTGTGGAACACA
AGGTCCTGGCCAACGAGAAGACGGAACGATATTCCATTGCATACTTCCTGTGCCCATCTTATGATTCTTTAATAGGAAGC
AGCAGCACAGAATCCTCCATTTACAGAAAGTTCACATTTGGAGAATACAGAAGCCAAATCCAGGAGGATGTCAAGAAGCT
TGGCCATAAAGTTGGTCTCTCCAGATTTCTTATT
>Maldo_GDDH_03G1066600
TTTTCAGTGTGCCAGTTTGCTATGATAATTTTTTTTTTTTTCCAAATTGCTATGATAATTAATAAGCAGCCTCCTGCCCA
ACAAGAAGACGATGACCTCCGTTGTTCTGAGAAAAAAATGGCTTCTGAATCCTACCCTCCACCGTTTCGTTCACTTCCAG
ATTCAACCCAGGCCGTTGATTTGGACGGCCAAGTCAACCCGGTTCATGATTCGGAGGATCCGATTCCTGTGGTGGATCTC
CAGAGCCTGAAACTTGGCGAGGCATGCGAGTTTTGGGGAATTTTTCGTTTGGTCAATCATGGAGTTCCTCCAACCCTTTT
GACCCAACTTCGGGAGCATGCCAAAATGGTTTTTTCCCTGCCGTTTGAGTCCAAACAGAGCCTTATCACCAACCCTCTGT
CCTACTTCTGGGGTACCCCTGCCCTTACTCCATCTGGGGCGGCCTTATCAACAAAGGGTAGTAGTACCCTCCAGAATATC
AACTGGGTTGAAGGACTCAACGTCCCTCTAGCTCAACTCAGTTTTCAAATTGACAATCCCATAATTGCTTCTTTCAGCCT
TGTGCTAGAAGAATATGGGAAGCACCTAGCTAGGCTAGCGACAACTATATTTGACGCTATGGTAATAAACCTTGGATTGG
ATCCAATAGAATCCAAATCCCATTTATCAAATTCTACTGGCATTGTACGTGTCTATCGCTACCCACCACATTGCTCCAAC
TCCAGCTCTGCATCTGCATGGGGCATGGACGTGCACACTGACAGCTCTGTGCTCTCGATACTAAATCAAGATGAAGTCGG
TGGACTCGAAGTTCTCAAAGACAATGAGTGGTTCAGTGTTAACCCAATTCCCAACACACTGATTGTCAACCTCGGAGACA
TGATGCAGGCGATAAGCGATGACAAGTACAAGAGTGTGAAGCACAGAGTGAAGGTGAACAGAAGCAAAGAGAGAGTTTCA
ATCTGCTATTTTGTGTTTCCGGGAGAAGGCAGTGTGATTCGGAGCTCAAACTATAAGCCCTTTACTTATAGGGATTTTCA
GAACGAAGTGCAGCAAGATATAAAGAGTGTTGGGTATAAGGTCGGGCTTGAGAGGTTCCAAGCT
>Maldo_GDDH_03G1210700
ATGGATTTCAAACCTCCCTTCCAACAAATCTGCAAGGCAATACTCTTACAGAATTCCACCCATGAAGCATTATCAAGTCA
TGATGATGACAAGGTTTCTCTTGTTGAGGAATGTGAACTGCCGCTGATAGATCTTAGTCATCTAAATTTGGGTCACTTTG
AGGGAGACAAGTGTATGAATGAGATCGCTCAAGCAGCCAGCCAATGGGGTTTCTTCCAAGTTGTGAATCATGGAGTTTCA
CAAGAAATTATAAAGAGTATGCAAAATGAGCAAAGGAGGCTATTTCATAAGCCTTTTGCAGAAAAGGTTGAAAAGAATTT
CTTGAATTCATCCAGCAATTGTTACCGCTGGGGGAATCCACAAGCTACTTGTTTGAGGCAGTTCTCATGGTCAGAAGCAT
TTCATATATCTGTCACCGAAATTCCAACGATGAATGATCATCACAACAGTCTCAGATCAACAATTGAAGCATTCGTGAAG
ACGGTGTCTGGTTTGGCTAAACGCTTAGCTGAAATACTGGCACAGCCTTTGGGTGTCAAACCGAATTACTTTGAAGAGAA
TTGTCCACCAAGAACTAGTTATCTTCGACTGAATAGATATGCTCCATGTCCATTTCCTTCGCAAGTGTTTGGCCTCATCT
CGCACACCGATACCGATTTCCTAACTATAGTTCACCAGGACCAAGTAGGAGGCCTGGAAATATTTAAAGATGGAAGATGG
TTGGCTGTTAAACCTAATCCTGAAGCTCTTGTTGTCAACATTGGGGACTTCTTTGAGGGGCTGTTGATGTTCCAAAGTAC
A
>Maldo_GDDH_05G1341000
ATGCTCATACAATCTGACGGAATTGTTCTCTTTGTTTGTTTGGGAAAAATTATGAAAAGGTTGAAAATCCTAGGTCAGAG
GAAAATCTACTCGACGGCTCCAAGTGTGGCCACTCTTTGTTTAAGTAACATGGACTTGGACCCACCATTTTACAAGGCCT
ACAAGACCCTTTTCGACAAAACCGTCGACAAAGCCAACAACATCAACAACAACAACAAGGAGGAGGTGTTACAACAGTTT
GTTATGGTGGAGGAATGTGAGCTGCCACTGATCAATCTGGGGCGGCTGGAGCTAGGAGAAAAAGAGAGGGAGGAGTGCAT
GACGGAGATAGCTAGGGCATCGCAAGAGTGGGGTTTCTTTCAGGTAGTGAATCATGGGATTTCAGGAGAGCTTCTTCAGA
AGATGAAGAATGAGCAAGAGATGGTGTTCAAGCAATCTTTTGATAAGAAGAGGCAAGAGGACAAGTGCTTGAACTTTTTA
TCGGGAACTTACCGTTGGGGAACTCCTTCTGCCACATGCCTACGGCAGTTAGCATGGTCTGAAGCTTTTCACATTCCACT
CAATGATACTTCTGCTACATCAGCTTCTGGTCTCAATTATACACTCAGCTCAACAATAGAACAATTTGCTACAACAATTT
CAAGTTTGGCAGTGAAATTGGCTGAAATTTTGGCTGAGAAATTAGGTCACAAATCAACATTTTTCCAAGAAAATTGTTTT
CCCAGCACTTGCTATCTTCGAATGAATCGTTATCCACCGTGCCCCATCCCTTCTGAGGTGTTTGGATTGATGCCACACAC
TGATAGTGATTTCCTCACAATATTGCATCAAGACCAGGTTGGCGGATTGCAGTTGATCAAAGACGATGAATGGATCGCAG
TTAAACCTAATCCAGAGGCTCTAGTCATCAACGTTGGAGATCTATTTCAGGCATGGAGCAACAATGTGTACAAGAGCGTT
CAACATCGAGTTGTCACGAACTTACAAGTGGAACGATTCTCAACTGCATATTTCTTATGTCCTTCATATGACACCGTGAT
ACAGAGTTGCAGGGAGCCTTCTGTCTATAGAAAATTCAGCTTTGGGGAGTATAGGCGGCAAGTCCAAGAGGATGTTCAAA
AACTGGGTTCGAAAATAGGTCTTCCTAGATTTGTCGTA
>Maldo_GDDH_10G1314500
ATGGACTCGGACCCACCATTTCGCAAGGCCTACAAGACCCTTTTCGACAACACCGTCAACAAAGCCAACAACATCAGCAA
CAACAAGGAGGAGGTGATACAACAGTTTGTTACAGTGGAGGAATGTGAACTGCCGCTGATTGATCTTGGGCGGCTGGAGC
TCGGAGAAAAGGAGAGGGAGAAGTGCATGACGGAAATAGCTAGGGCATCGCAAGAGTGGGGTTTCTTTCAGGTAGTGAAT
CATGGGATTTCAGGAGGGCTTCTTCAGAAGATGAAGAGTGAGCAAGAGAAGGTATTCAAGCAATCTTTTGATAAGAAGAG
GCAAGAGGACAAGCACTTGAACTTTTCACCGGGAACTTATCGTTGGGGAACTCCTTCTGCCACATGCCTACGGCAGTTAG
CATGGTCTGAAGCTTTTCACATTCCACTCAACGACATTTCTGCTACATCAGCTTCTGGTCTCAACCATACACTCAGCTCA
ACAATGGAACAATTTGCTACAACAGTTTCAAGTTTGGCACTGAAATTGGCTGAAATTTTGGCGGAGAAATTAGGTCACAA
GTCAACATTTTTCCTAGAAAATTGTTTGCCCAGCACTTGCTATCTTCGAATGAACCGATATCCGCCTTGCCCCATCCCTT
CTGAGGTGTTTGGATTGATGCCACACACTGATAGTGATTTCCTTACAATATTGCACCAAGACCAGGTTGGAGGATTGCAG
TTGATCAAAGACGATAGATGGATCGCAGTTAAACCTAATCCAGAAGCTCTAATCATTAACATTGGAGATCTATTTCAGGC
ATGGAGCAACAATGTGTACAAGAGTGTTCAACATCGAGTTGTCACGAATTTGCAAGTGGAACGATTCTCAACCGCATATT
TCTTATGTCCTTCATATGACACCGTGATACAGAGTTGCAGGGAGCCTTCTGTCTATAGAAAATTCAGCTTTGGGGAGTAT
AGGCGGCAAGTCCAAGAGGATGTTCAAAAATTGGGTTCAAAAATTGGTCTTCCGAGATTTGTCGTA
>Maldo_GDDH_11G1071600
ATGGTTGCTGTCCCATTCTCTTGGCTGCTCATTTGCTATAAGAATCAGCCTCCTGCCCAACAACAAGACGATAACCTCCA
TTGTTCTGAGAAAAAAATGGCTTCTGAATCCTACCCTCCTCTGTTCCGTTCACACACAGATTCAACCCAGGCCGCTGATT
TGGATGACCAACTCAACCCAGTTCATGATTTGGAGGATCCGATTCCTCTGGTGGATCTCCAGAGCCTGAAACTTGGGGAG
GCATGTGAGTTTTGGGGCATTTTTCGTTTGGTCGACCATGGAGTTCCTCCAACCCTTTTGACCCAACTTGAAGAGCATGC
CAAAGCGGTTTTTTCCCTGCCGTTTGAATCCAAACAGAGCCTTATCACCAGCCCTCTGTCCTACTTCTGGGGTACCCCTG
CCCTAACTCCATCTGGGGCAGCCTTATCAACAAAGGGTACTAGTACCCTCCAGAATATCAATTGGGTTGAAGGACTGAAT
GTCCCTCTAGCTCAACTCAGTCAATTCCAAACTGACAATCCCACAGTTGCTTCTTTCAGCCTTGTGCTGGAAGAATATGG
GAAGCACCTAGCCAGGCTAGCCACAACTATATTTGAAGCTATGGTAAAAAGCCTTGGAATGGATCCAATAGAATCCAAAT
CCCACTTATCCAATTCCACTGGCGTTGTACGTGTCTATCGCTACCCCCCACATTGCTCCAACTCTGCATCTGCATCTGCA
TGGGGCATGGACGTCCACACTGACAGCTCTGTGCTCTCGATACTAAACCAAGATGATGTCGGTGGACTCGAAGTTCTCAA
AGACACCGAGTGGTTCAATGTAAACCCAATTCCCAGCACACTAGTTGTCAACCTCGGGGACATGATGCAGGCGATAAGCG
ACGACAAATACAAGAGTGTGAAGCACAGAGTGAAGGTGAACAGAAGCAAAGAGAGAATTTCAATCTGCTACTTCGTGTTT
CCTGGAGAAGGCAGTGTGATTCGGAGCTCAAACTACAAGCCCTTTACATACAGTGACTTTCAGAAGGAAGTGCAGAAAGA
TTTAAAGACTGTTGGTTATAAGGTTGGGCTCGAGAGATTCAAAGCT
>Maldo_GDDH_11G1225300
ATGGATTTCGAACCTCCATTCCAACAAACCTGGAAGGCAATACTCTTACAGAATTCCAGCCATGAAGCATTATTAAAAAG
TCATGATTATGACAAGCTTTCTCTTGCTGAGGAATGTGAGCTGCCTCTGATAGATCTTAGCCATCTAAATTTGGGTCACC
TAGAGAGAGACAAGTGTATGAATGATATCGCTCAAGCTGCAAACCAATGGGGTTTCTTCCAAGTTGTGAATCATGGAGTT
TCACAAAAAGTTATAAAGAGCATGCAATATGAGCAAAAGAGGCTATTTCACATGCCCTTTGCAGAAAAGGTTGAAAAGAA
TTTCTTGAATTTATCCAGCAACTGTTACCGCTGGGGAAATCCACAAGCTACTTGTTTGAGGCAGTTCTTATGGTCAGAAG
CATTTCATATATCACTCAATGAAATTCCAACAATGAATGATCTTCACAAGAGTCTCAAGTACGTACTTTTCCTATTTCAC
CTT
>Maldo_GDDH_11G1225400
ATGGTATCTGGTTTGGCTAAAAGCTTAGCTGAAATTCTGGCACAGCCTTTGGGTGTCAAATCGATTTACTTTGAAGAGAA
TTGCCCACCAAGAAGTAGTTATCTTCGACTGAATAGATACGCTCCACGTCCGTTTCCTTCGCAAGTGTTTGGCCTCGTCT
CGCACACTGATACCGATTTCCTAACTATAGTTCACCAGGACCAAGTAGGAGGTCTGGAAATATTTAAAGATGGAAGATGG
ATGGCAGTTAAACCTAATCCTGAAGCTCTCATTGTCAACATTGGGGACTTGTTTGAGGCCTTGAGCAATGGCATATACAA
GAGCATCAAACACCGAGTGGTTACCGGACAAGAAGTTGAGAGGTTTTCTGTGGCATATTTCTACTGCCCCTCCTACGATG
TAGTGGTCCGAAGCTGCGGTGATGAACCATCAACTTATAGGCAGTTCACTTTGAGGGAGTATAAACTCCAAACTCAAATT
GATGTTCAGGAAACTGGTGAGAAAGTAGGGCTCCCAAGATTTCTCCTT
>Maldo_GDDH_13G1008700
ATGATAGACTCAACCCCTCCTCTCCAACACCATTACATATCCCTCGTGCGCAACCATCATTGCCAAGGCATCGACCGCGG
ACAAGGAGCGGTCACGGAAGAATGCCAGCTCCCGTTGATAGACCTCAACGGGCTGAATAGCCTCAACGAGAGGGAGAGGC
TAGAATGTGCTGCAGCCATCTGCAGAGCGTCGTCGGAGTGGGGTTTTTTTCAAGTGGTGAACCACGGGATAAGTTCCGAG
CTACTACAGAATATGACGACGGAGCAGCTCAAACTCTTTGGAGCGCCCTTCGAACGGAAAGCTACTTGCGGGCTGCTCAA
TAATTCGTACAGGTGGGGGACACCGACTGCGACTGGTCCGACTCAGTACTCTTGGTCCGAAGCTTTTCACATTCCTGTCA
CAAAAATCTCGGACCAAGGTTGCTATGGGGACGATTTTAGCTCTCTCAGGGAAGTGATGGAGGAATTCGCAGGAGCAATG
GCAAACCTAGCGGAGTTGCTAGCCGGGATCCTAGTGAACAACCTGGGACACCGGAAGGAAGCACTGCAAGACATTTGTGA
CTCGAGCACTTGCTTTCTCCGATTGAACCGCTACCCGGCTTGTCCGATATCACCGGAGATGTTCGGCTTAGTGCCTCACA
CTGACAGCGATTTCCTGACAATTCTAAGCCAAGACGAAGTGGGAGGACTTCAGCTCTTGAAAGACTCCAAATGGGTTGCT
GTAAAACCCAACCAAGATGCACTTATCGTAAACATCGGAGATCTTTTTCAGGCGTGGAGCAATGACGAGTACAAAAGTGT
GGAGCACAAGGTGATGGCAAATGAGAAGAGGGAACGCTACTCAATAGCATACTTCATGTGCCCTTCCTACGATTCTTTAA
TCGGTAGTTGCAGATCACAATCTTCCATCTATAGAAACTTCACTTTTCAAGATTACAGAAACCAAGTCCAGCAAGATGTT
CAGAAACTTGGACACAAAGTCGGCCTTTCGAGATTCCTTCTTCGA
>Maldo_GDDH_16G1006700
ATGATAGAATCAATCCCTCCTCTCCATCAACATTACAAAACCCTCGTGCGCAACCTTCACTGCCACGGCACCGACCACGG
ACAAGGACCGGTCACGGAAGAATGCCAGCTACCGTTGATAGACCTCAACGGGCTGAATAGCCTCGATGAGAGGGAGAGGC
TAGAATGCGCTGCAGCCATCTGCAGCGCGTCGTCGGAGTGGGGGTTTTTTCAAGTGGTGAACCACGGGATAAGTCCCGAG
CTACTAAAGAACATGAAGACGGAGCAGCTCAACCTGTTTGGAGTGCCCTTCGAGCAGAAGGCTACTTGCGGGCTGCTTAA
TAATTCGTACAGGTGGGGGACGCCGAGCGCGACTCGTCCAACTCAGTACTCCTGGTCCGAAGCTTTTCACATTCCTGTCA
CAAAAATCTCGGACCAAGCTTGTTATGGGGACGGTTTTAGCTCTCTCAGGGAAGTGATGGAAGTATTTGCAGGAGCAATG
GCAAACCTGGCGGAGTTGCTAGCCGGGATTCTAGTGAACAACCTGGGCTACCGGAAGGAGGCGCTGCAAGACATTTGTGA
CTCGAGCACTTGCTTTCTCCGATTGAACCGCTACCCGGCTTGTCCGATATCACCGGAGATGTTCGGCTTAGTGCCTCACA
CTGACAGCGATTTCCTCACAATTCTAAGCCAGGACGAAGTGGGAGGACTTCAGCTCTTGAAAGACTCCAAATGGGTTGCT
GTAAAACCTAACCAAGATGCACTTATTGTTAACATCGGAGATCTTTTTCAGGCGTGGAGCAATGATGTGTACAAAAGTGT
GGAGCACAAGGTGATGGCAAACGAGAAGAGGGAACGTTACTCAATAGCATACTTCATGTGCCCTTCCTACGATTCTTTAA
TCGGGAGTTGCAGATCACAATCTTCCATCTACAGAAACTTCACTTTTCGAGATTACAGGAATCAAGTCCAGCAGGATGTT
CAGAAACTTGGACACAAAGTCGGCCTTTCGAGATTCCTTCTTCGA
>Maldo_Gala_03g005730
ATGGCTTCTGAATCCTACCCTCCACCGTTTCGTTCACTTCCAGATTCAACCCAGGCCGTTGATTTGGATGATCAAGTCAA
CCCGGTTCATGATATGGACGATCCGATTCCTGTGGTGGATCTCCAGAGCCTGAAACTTGGGGAGGCATGCGAGTTTTGGG
GAATTTTTCGTTTGGTCAATCATGGAGTTCCTCCAACCCTTTTGACCCAACTTCGGGAGAATGCCAAAATGGTTTTTTTC
CTGCCGTTTGAGTCCGAACAGAACCTTATCACTAGCCCTCTGTCCTACTTCTGGGATACCCCTGCCCTTACTCCATCTGG
GGCGGCCTTATCAACAAAGGGTAGTAGTACCCTCCAGAATATCAACTGGGTTGAAGGACTCAACGTCCCTCTAGCTCAAC
TCAGTCAATTTCAAACTGACAATCCCATAATTGCTTCTTTCAGGTTGCCGTCCCATTCATTCTCTTGGCTAGAAGATTTT
TCAGTGTGCCAGTTTGCTATAATAATTATTAAGCAGCATCCTGCCCAACAAGAAGACGATGACCTCCATTGTTCTGAGAA
AAAAATGGCTTCTGAATCCTACCCTCCACCGTTTCCTTCATCTCCAGATTCAACCCAGGCCGTTGATTTGGATGACCAAG
TCAACCCGGTTCATGGTTCCGAGGATCCGATTCCTGTGGTGGATCTCCAGAGCCTGAAACTTGGGGAGGCGTGCGAGTTT
TGGGGAATTTTTCGTTTGGTCAATCATGGAGTTCCTCCAACCCTTTTGACCCAACTTCGGGAGCATGCCAAAAATGGATT
TTTTCCCTGCCGTTTGAGTCCAAACAGAGCCTTATCACTAGCCCTCTGTCCTAATTCTGGGACCCCTGCCCTTACTCCAT
CTCTGGCGGCCTTATCAACAAAGGGTAGTAGTACCCTCCAGAATATCAACTGGGTTGAAGGACTCAACGTCCCTCTAGCT
CAACTCAGTCAATTTCAAACTGATAATCCCATAATATTGCTTCTTTCAGGTATCTTTCTTTTCATTGGTTGTAAACCTCC
TGCCCAACAAGAAGACGATGACCTCCGTTGTTCTGAGAAAAAAATGGCTTCTGAATCCTACCCTCCACCGTTTCGTTCAC
TTCCAGATTCAACCCAGGCCGTTGATTTGGACGGCCAAGTCAACCCGGTTCATGATTCGGAGGATCCGATTCCTGTGGTG
GATCTCCAGAGCCTGAAACTTGGCGAGGCATGCGAGTTTTGGGGAATTTTTCGTTTGGTCAATCATGGAGTTCCTCCAAC
CCTTTTGACCCAACTTCGGGAGCATGCCAAAATGGTTTTTTCCCTGCCGTTTGAGTCCAAACAGAGCCTTATCACCAACC
CTCTGTCCTACTTCTGGGGTACCCCTGCCCTTACTCCATCTGGGGCGGCCTTATCAACAAAGGGTAGTAGTACCCTCCAG
AATATCAACTGGGTTGAAGGACTCAACGTCCCTCTAGCTCAACTCAGTTTTCAAATTGACAATCCCATAATTGCTTCTTT
CAGCCTTGTGCTAGAAGAATATGGGAAGCACCTAGCTAGGCTAGCGACAACTATATTTGACGCTATGGTAATAAACCTTG
GATTGGATCCAATAGAATCCAAATCCCATTTATCAAATTCTACTGGCATTGTACGTGTCTATCGCTACCCACCACATTGC
TCCAACTCCAGCTCTGCATCTGCATGGGGCATGGACGTGCACACTGACAGCTCTGTGCTCTCGATACTAAATCAAGATGA
AGTCGGTGGACTCGAAGTTCTCAAAGACAATGAGTGGTTCAGTGTTAACCCAATTCCCAACACACTGATTGTCAACCTCG
GAGACATGATGCAGGCGATAAGCGATGACAAGTACAAGAGTGTGAAGCACAGAGTGAAGGTGAACAGAAGCAAAGAGAGA
GTTTCAATCTGCTATTTTGTGTTTCCGGGAGAAGGCAGTGTGATTCGGAGCTCAAACTATAAGCCCTTTACTTATAGGGA
TTTTCAGAACGAAGTGCAGCAAGATATAAAGAGTGTTGGGTATAAGGTCGGGCTTGAGAGGTTCCAAGCT
>Maldo_Gala_03g018620
ATGGATTTCAAACCTCCCTTCCAACAAATCTGCAAGGCAATACTCTTACAGAATTCCACCCATGAAGCATTATCAAGTCA
TGATGATGACAAGGTTTCTCTTGTTGAGGAATGTGAACTGCCGCTGATAGATCTTAGTCATCTAAATTTGGGTCACTTTG
AGGGAGACAAGTGTATGAATGAGATCGCTCAAGCAGCCAGCCAATGGGGTTTCTTCCAAGTTGTGAATCATGGAGTTTCA
CAAGAAATTATAAAGAGTATGCAAAATGAGCAAAGGAGGCTATTTCATAAGCCTTTTGCAGAAAAGGTTGAAAAGAATTT
CTTGAATTCATCCAGCAATTGTTACCGCTGGGGGAATCCACAAGCTACTTGTTTGAGGCAGTTCTCATGGTCAGAAGCAT
TTCATATATCTGTCACCGAAATTCCAACGATGAATGATCATCACAACAGTCTCAGATCAACAATTGAAGCATTCGTGAAG
ACGGTGTCTGGTTTGGCTAAACGCTTAGCTGAAATACTGGCACAGCCTTTGGGTGTCAAACCGAATTACTTTGAAGAGAA
TTGTCCACCAAGAACTAGTTATCTTCGACTGAATAGATATGCTCCATGTCCATTTCCTTCGCAAGTGTTTGGCCTCATCT
CGCACACCGATACCGATTTCCTAACTATAGTTCACCAGGACCAAGTAGGAGGCCTGGAAATATTTAAAGATGGAAGATGG
TTGGCTGTTAAACCTAATCCTGAAGCTCTTGTTGTCAACATTGGGGACTTCTTTGAGGCCTTGAGCAATGGCGCATACAA
AAGCATCAAACACCGAGTGGTTAGCACACAAGAAGTTGAGAGATTATCTGTGGCATATTTCTACTGCCCCTCCTACGATG
CTGTGGTCCAAAACTGCGGTAATGAACCATCAACTTATAGGCAGTTCACTTTGAGGGAGTATAAACTCCAAACTCAAATT
GATGTTCAGGAAACTGGTGAGAAAGTAGGGCTCTCAAGATTTCTCCTT
>Maldo_Gala_05g030700
ATGGACTTGGACCCACCATTTTACAAGGCCTACAAGACCCTTTTCGACAAAACCGTCGACAAAGCCAACAACATCAACAA
CAACAACAAAGAGGAGGTGTTACAACAGTTTGTTATGGTGGAGGAATGTGAGCTGCCACTGATCAATCTGGGGCGGCTGG
AGCTAGGAGAAAAAGAGAGGGAGGAGTGCATGACGGAGATAGCTAGGGCATCGCAAGAGTGGGGTTTCTTTCAGGTAGTG
AATCATGGGATTTCAGGAGAGCTTCTTCAGAAGATGAAGAATGAGCAAGAGATGGTGTTCAAGCAATCTTTTGATAAGAA
GAGGCAAGAGGACAAGTGCTTGAACTTTTTATCGGGAACTTACCGTTGGGGAACTCCTTCTGCCACATGCCTACGGCAGT
TAGCATGGTCTGAAGCTTTTCACATTCCACTCAATGATACTTCTGCTACATCAGCTTCTGGTCTCAATTATACACTCAGC
TCAACAATAGAACAATTTGCTACAACAATTTCAAGTTTGGCAGTGAAATTGGCTGAAATTTTGGCTGAGAAATTAGGTCA
CAAATCAACATTTTTCCAAGAAAATTGTTTTCCCAGCACTTGCTATCTTCGAATGAATCGTTATCCACCGTGCCCCATCC
CTTCTGAGGTGTTTGGATTGATGCCACACACTGATAGTGATTTCCTCACAATATTGCATCAAGACCAGGTTGGCGGATTG
CAGTTGATCAAAGACGATGAATGGATCGCAGTTAAACCTAATCCAGAGGCTCTAGTCATCAACGTTGGAGATCTATTTCA
GGCATGGAGCAACAATGTGTACAAGAGCGTTCAACATCGAGTTGTCACGAACTTACAAGTGGAACGATTCTCAACTGCAT
ATTTCTTATGTCCTTCATATGACACCGTGATACAGAGTTGCAGGGAGCCTTCTGTCTATAGAAAATTCAGCTTTGGGGAG
TATAGGCGGCAAGTCCAAGAGGATGTTCAAAAACTGGGTTCGAAAATAGGTCTTCCTAGATTTGTCGTA
>Maldo_Gala_10g028000
ATGGACTCGGACCCACCATTTCGCAAGGCCTACAAGACCCTTTTCGACAACACCGTCAACAAAGCCAACAACATCAGCAA
CAACAAGGAGGAGGTGATACAACAGTTTGTTACAGTGGAGGAATGTGAACTGCCGCTGATTGATCTTGGGCGGCTGGAGC
TCGGAGAAAAGGAGAGGGAGAAGTGCATGACGGAAATAGCTAGGGCATCGCAAGAGTGGGGTTTCTTTCAGGTAGTGAAT
CATGGGATTTCAGGAGGGCTTCTTCAGAAGATGAAGAGTGAGCAAGAGAAGGTATTCAAGCAATCTTTTGATAAGAAGAG
GCAAGAGGACAAGCACTTGAACTTTTCACCGGGAACTTATCGTTGGGGAACTCCTTCTGCCACATGCCTACGGCAGTTAG
CATGGTCTGAAGCTTTTCACATTCCACTCAACGACATTTCTGCTACATCAGCTTCTGGTCTCAACCATACACTCAGCTCA
ACAATGGAACAATTTGCTACAACAGTTTCAAGTTTGGCACTGAAATTGGCTGAAATTTTGGCGGAGAAATTAGGTCACAA
GTCAACATTTTTCCTAGAAAATTGTTTGCCCAGCACTTGCTATCTTCGAATGAACCGATATCCGCCTTGCCCCATCCCTT
CTGAGGTGTTTGGATTGATGCCACACACTGATAGTGATTTCCTTACAATATTGCACCAAGACCAGGTTGGAGGATTGCAG
TTGATCAAAGACGATAGATGGATCGCAGTTAAACCTAATCCAGAAGCTCTAATCATTAACATTGGAGATCTATTTCAGGC
ATGGAGCAACAATGTGTACCAGAGTGTTCAACATCGAGTTGTCACGAATTTGCAAGTGGAACGATTCTCAACCGCATATT
TCTTATGTCCTTCATATGACACCGTGATACAGAGTTGCAGGGAGCCTTCTGTCTATAGAAAATTCAGCTTTGGGGAGTAT
AGGCGGCAAGTCCAAGAGGATGTTCAAAAATTGGGTTCAAAAATTGGTCTTCCGAGATTTGTCGTA
>Maldo_Gala_11g006320
ATGGTTGCTGTCCCATTCTCTTGGCTGCTCATTTGCTATAAGAATCAGCCTCCTGCCCAACAACAAGACGATAACCTCCA
TTGTTCTGATAAAAAAATGGCTTCTGAATCCTACCCTCCTCTGTTCCGTTCACACACAGATTCAACCCAGGCCGCTGATT
TGGATGACCAACTCAACCCAGTTCATGATTTGGAGGATCCGATTCCTCTGGTGGATCTCCAGAGCCTGAAACTTGGGGAG
GCATGTGAGTTTTGGGGCATTTTTCGTTTGGTCGACCATGGAGTTCCTCCAACCCTTTTGACCCAACTTGAAGAGCATGC
CAAAGCGGTTTTTTCCCTGCCGTTTGAATCCAAACAGAGCCTTATCACCAGCCCTCTGTCCTACTTCTGGGGTACCCCTG
CCCTAACTCCATCTGGGGCAGCCTTATCAACAAAGGGTACTAGTACCCTCCAGAATATCAATTGGGTTGAAGGACTGAAT
GTCCCTCTAGCTCAACTCAGTCAATTCCAAACTGACAATCCCACAGTTGCTTCTTTCAGCCTTGTGCTGGAAGAATATGG
GAAGCACCTAGCCAGGCTAGCCACAACTATATTTGAAGCTATGGTAAAAAGCCTTGGATTGGATCCAATAGAATCCAAAT
CCCACTTATCCAATTCCACTGGCGTTGTACGTGTCTATCGCTACCCCCCACATTGCTCCAACTCTGCATCTGCATCTGCA
TGGGGCATGGACGTCCACACTGACAGCTCTGTGCTCTCGATACTAAACCAAGATGATGTCGGTGGACTCGAAGTTCTCAA
AGACACCGAGTGGTTCAATGTAAACCCAATTCCCAGCACACTAGTTGTCAACCTCGGGGACATGATGCAGGCGATAAGCG
ACGACAAATACAAGAGTGTGAAGCACAGAGTGAAGGTGAACAGAAGCAAAGAGAGAATTTCAATCTGCTACTTCGTGTTT
CCTGGAGAAGGCAGTGTGATTCGGAGCTCAAACTACAAGCCCTTTACATACAGTGACTTTCAGAAGGAAGTGCAGAAAGA
TTTAAAGACTGTTGGTTATAAGGTTGGGCTCGAGAGATTCAAAGCT
>Maldo_Gala_11g020490
ATGGATTTCGAACCTCCATTCCAACAAACCTGGAAGGCAATACTCTTACAGAATTCCAGCCATGAAGCATTATTAAAAAG
TCATGATTATGACAAGCTTTCTCTTGCTGAGGAATGTGAGCTGCCTCTGATAGATCTTAGCCATCTAAATTTGGGTCACC
TAGAGAGAGACAAGTGTATGAATGATATCGCTCAAGCTGCAAACCAATGGGGTTTCTTCCAAGTTGTGAATCATGGAGTT
TCACAAAAAGTTATAAAGAGCATGCAATATGAGCAAAAGAGGCTATTTCACATGCCCTTTGCAGAAAAGGTTGAAAAGAA
TTTCTTGAATTTATCCAGCAACTGTTACCGCTGGGGAAATCCACAAGCTACTTGTTTGAGGCAGTTCTTATGGTCAGAAG
CATTTCATATATCACTCAATGAAATTCCAACAATGAATGATCTTCACAAGAGTCTCAAGTACATGGTATCTGGTTTGGCT
AAAAGCTTAGCTGAAATTCTGGCACAGCCTTTGGGTGTCAAATCGATTTACTTTGAAGAGAATTGCCCACCAAGAAGTAG
TTATCTTCGACTGAATAGATACGCTCCACGTCCGTTTCCTTCGCAAGTGTTTGGCCTCGTCTCGCACACTGATACCGATT
TCCTAACTATAGTTCACCAGGACCAAGTAGGAGGTCTGGAAATATTTAAAGATGGAAGATGGATGGCAGTTAAACCTAAT
CCTGAAGCTCTCATTGTCAACATTGGGGACTTGTTTGAGGCCTTGAGCAATGGCATATACAAGAGCATCAAACACCGAGT
GGTTACCGGACAAGAAGTTGAGAGGTTTTCTGTGGCATATTTCTACTGCCCCTCCTACGATGTAGTGGTCCGAAGCTGCG
GTGATGAACCATCAACTTATAGGCAGTTCACTTTGAGGGAGTATAAACTCCAAACTCAAATTGATGTTCAGGAAACTGGT
GAGAAAGTAGGGCTCCCAAGATTTCTCCTT
>Maldo_Gala_13g000760
ATGATAGACTCAACCCCTCCTCTCCAACACCATTACATATCCCTCGTGCGCAACCATCATTGCCAAGGCATCGACCGCGG
ACAAGGAGCGGTCACGGAAGAATGCCAGCTCCCGTTGATAGACCTCAACGGGCTGAATAGCCTCAACGAGAGGGAGAGGC
TAGATTGTGCTGCAGCCATCTGCAGAGCGTCGTCGGAGTGGGGTTTTTTTCAAGTGGTGAACCACGGGATAAGTTCCGAG
CTACTACAGAATATGACGACGGAGCAGCTCAAACTGTTTGGAGCGCCCTTCGAACGGAAAGCTACTTGCGGGCTGCTCAA
TAATTCGTACAGGTGGGGGACACCGACTGCGACTGGTCCGACTCAGTACTCTTGGTCCGAAGCCTTTCACATTCCTGTCA
CAAAAATCTCGGACCAAGGTTGCTATGGGGACGATTTTAGCTCTCTCAGGGAAGTGATGGAGGAATTCGCAGGAGCAATG
GCAAACCTAGCGGAGTTGCTAGCCGGGATCCTAGTGAACAACCTGGGACACCGGAAGGAAGCACTGCAAGACATTTGTGA
CTCGAGCACTTGCTTTCTCCGATTGAACCGCTACCCGGCTTGTCCGATATCACCGGAGATGTTCGGCTTAGTGCCTCACA
CTGACAGCGATTTCCTGACAATTCTAAGCCAAGACGAAGTGGGAGGACTTCAACTCTTGAAAGACTCCAAATGGGTTGCT
GTAAAACCCAACCAAGATGCACTTATCGTAAACATCGGAGATCTTTTTCAGGCGTGGAGCAATGACCAGTACAAAAGTGT
GGAGCACAAGGTGATGGCAAATGAGAAGAGGGAACGCTACTCAATAGCATACTTCATGTGCCCTTCCTACGATTCTTTAA
TCGGCAGTTGCAGATCACAATCTTCCATCTATAGAAACTTCACTTTTCAAGATTACAGAAACCAAGTCCAGCAAGATGTT
CAGAAACTTGGACACAAAGTCGGCCTTTCGAGATTCCTTCTTCGA
>Maldo_Gala_16g000690
ATGATAGAATCAATCCCTCCTCTCCATCAACATTACAAAACCCTCGTGCGCAACCTTCACTGCCACGGCACCGACCACGG
ACAAGGACCGGTCACGGAAGAATGCCAGCTACCGTTGATAGACCTCAACGGGCTGAATAGCCTCGATGAGAGGGAGAGGC
TAGAATGCGCTGCAGCCATCTGCAGCGCGTCGTCGGAGTGGGGGTTTTTTCAAGTGGTGAACCACGGGATAAGTCCCGAG
CTACTAAAGAACATGAAGACGGAGCAGCTCAACCTGTTTGGAGTGCCCTTCGAGCAGAAGGCTACTTGCGGGCTGCTTAA
TAATTCGTACAGGTGGGGGACGCCGAGCGCGACTCGTCCAACTCAGTACTCCTGGTCCGAAGCTTTTCACATTCCTGTCA
CAAAAATCTCGGACCAAGCTTGTTATGGGGACGGTTTTAGCTCTCTCAGGGAAGTGATGGAAGTATTTGCAGGAGCAATG
GCAAACCTGGCGGAGTTGCTAGCCGGGATTCTAGTGAACAACCTGGGCTACCGGAAGGAGGCGCTGCAAGACATTTGTGA
CTCGAGCACTTGCTTTCTCCGATTGAACCGCTACCCGGCTTGTCCGATATCACCGGAGATGTTCGGCTTAGTGCCTCACA
CTGACAGCGATTTCCTCACAATTCTAAGCCAGGACGAAGTGGGAGGACTTCAGCTCTTGAAAGACTCCAAATGGGTTGCT
GTAAAACCTAACCAAGATGCACTTATTGTTAACATCGGAGATCTTTTTCAGGCGTGGAGCAATGATGTGTACAAAAGTGT
GGAGCACAAGGTGATGGCAAACGAGAAGAGGGAACGTTACTCAATAGCATACTTCATGTGCCCTTCCTACGATTCTTTAA
TCGGGAGTTGCAGATCACAATCTTCCATCTACAGAAACTTCACTTTTCGAGATTACAGGAATCAAGTCCAGCAGGATGTT
CAGAAACTTGGACACAAAGTCGGCCTTTCGAGATTCCTTCTTCGA
>Maldo_HF03615-RA
ATGGATTTCGAACCTCCATTCCAACAAACCTGGAAGGCAATACTCTTACAGAATTCCAGCCATGAAGCATTATTAAAAAG
TCATGATTATGACAAGCTTTCTCTTGCTGAGGAATGTGAGCTGCCTCTGATAGATCTTAGCCATCTAAATTTGGGTCACC
TAGAGAGAGACAAGTGTATGAATGATATCGCTCAAGCTGCAAACCAATGGGGTTTCTTCCAAGTTGTGAATCATGGAGTT
TCACAAAAAGTTATAAAGAGCATGCAATATGAGCAAAAGAGGCTATTTCACATGCCCTTTGCAGAAAAGGTTGAAAAGAA
TTTCTTGAATTTATCCAGCAACTGTTACCGCTGGGGAAATCCACAAGCTACTTGTTTGAGGCAGTTCTTATGGTCAGAAG
CATTTCATATATCACTCAACGAAATTCCAACAATGAATGATCTTCACAAGAGTCTCAAGTCAACAATTGAAGCATTCGTG
AAGATGGTATCTGGTTTGGCTAAAAGCTTAGCTGAAATTCTGGCACAGCCTTTGGGTGTCAAATCGATTTACTTTGAAGA
GAATTGCCCACCAAGAAGTAGTTATCTTCGACTGAATAGATACGCTCCACGTCCGTTTCCTTCGCAAGTGTTTGGCCTCG
TCTCGCACACTGATACCGATTTCCTAACTATAGTTCACCAGGACCAAGTAGGAGGTCTGGAAATATTTAAAGATGGAAGA
TGGATGGCAGTTAAACCTAATCCTGAAGCTCTCATTGTCAACATTGGGGACTTGTTTGAGGCCTTGAGCAATGGCATATA
CAAGAGCATCAAACACCGAGTGGTTACCGGACAAGAAGTTGAGAGGTTTTCTGTGGCATATTTCTACTGCCCCTCCTACG
ATGTAGTGGTCCGAAGCTGCGGTGATGAACCATCAACTTATAGGCAGTTCACTTTGAGGGAGTATAAACTCCAAACTCAA
ATTGATGTTCAGGAAACTGGTGAGAAAGTAGGGCTCCCAAGATTTCTCCTT
>Maldo_HF04426-RA
ATGGATTTCAAACCTCCCTTCCAACAAATCTGCAAGGCAATACTCTTACAGAATTCCACCCATGAAGCATTATCAAGTCA
TGATGATGACAAGGTTTCTCTTGTTGAGGAATGTGAACTGCCGCTGATAGATCTTAGTCATCTAAATTTGGGTCACTTTG
AGGGAGACAAGTGTATGAATGAGATCGCTCAAGCAGCCAGCCAATGGGGTTTCTTCCAAGTTGTGAATCATGGAGTTTCA
CAAGAAATTATAAAGAGTATGCAAAATGAGCAAAGGAGGCTATTTCATAAGCCTTTTGCAGAAAAGGTTGAAAAGAATTT
CTTGAATTCATCCAGCAATTGTTACCGCTGGGGGAATCCACAAGCTACTTGTTTGAGGCAGTTCTCATGGTCAGAAGCAT
TTCATATATCTGTCACCGAAATTCCAACGATGAATGATCATCACAACAGTCTCAGATCAACAATTGAAGCATTCGTGAAG
ACGGTGTCTGGTTTGGCTAAACGCTTAGCTGAAATACTGGCACAGCCTTTGGGTGTCAAACCGAATTACTTTGAAGAGAA
TTGTCCACCAAGAACTAGTTATCTTCGACTGAATAGATATGCTCCATGTACATTTCCTTCGCAAGTGTTTGGCCTCATCT
CGCACACCGATACCGATTTCCTAACTATAGTTCACCAGGACCAAGTAGGAGGCCTGGAAATATTTAAAGATGGAAGATGG
TTGGCTGTTAAACCTAATCCTGAAGCTCTTGTTGTCAACATTGGGGACTTCTTTGAGGCCTTGAGCAATGGCGCATACAA
AAGCATCAAACACCGAGTGGTTAGCACACAAGAAGTTGAGAGATTATCTGTGGCATATTTCTACTGCCCCTCCTACGATG
CTGTGGTCCAAAACTGCGGTAATGAACCATCAACTTATAGGCAGTTCACTTTGAGGGAGTATAAACTCCAAACTCAAATT
GATGTTCAGGAAACTGGTGAGAAAGTAGGGCTCTCAAGATTTCTCCTT
>Maldo_HF08034-RA
ATGATAGAATCAATCCCTCCTCTCCATCAACATTACAAAACCCTCGTGCGCAACCTTCACTGCCACGGCACCGACCACGG
ACAAGGACCGGTCACGGAAGAATGCCAGCTACCGTTGATAGACCTCAACGGGCTGAATAGCCTCGATGAGAGGGAGAGGC
TAGAATGCGCTGCAGCCATCTGCAGCGCGTCGTCGGAGTGGGGGTTTTTTCAAGTGGTGAACCACGGGATAAGTCCCGAG
CTACTAAAGAACATGAAGACGGAGCAGCTCAACCTGTTTGGAGTGCCCTTCGAGCAGAAGGCTACTTGCGGGCTGCTTAA
TAATTCGTACAGGTGGGGGACGCCGAGCGCGACTCGTCCAACTCAGTACTCCTGGTCCGAAGCTTTTCACATTCCTGTCA
CAAAAATCTCGGACCAAGCTTGTTATGGGGACGGTTTTAGCTCTCTCAGGGAAGTGATGGAAGTATTTGCAGGAGCAATG
GCAAACCTGGCGGAGTTGCTAGCCGGGATTCTAGTGAACAACCTGGGCTACCGGAAGGAGGCGCTGCAAGACATTTGTGA
CTCGAGCACTTGCTTTCTCCGATTGAACCGCTACCCGGCTTGTCCGATATCACCGGAGATGTTCGGCTTAGTGCCTCACA
CTGACAGCGATTTCCTCACAATTCTAAGCCAGGACGAAGTGGGAGGACTTCAGCTCTTGAAAGACTCCAAATGGGTTGCT
GTAAAACCTAACCAAGATGCACTTATTGTTAACATCGGAGATCTTTTTCAGGCGTGGAGCAATGATGTGTACAAAAGTGT
GGAGCACAAGGTGATGGCAAACGAGAAGAGGGAACGTTACTCAATAGCATACTTCATGTGCCCTTCCTACGATTCTTTAA
TCGGGAGTTGCAGATCACAATCTTCCATCTACAGAAACTTCACTTTTCGAGATTACAGGAATCAAGTCCAGCAGGATGTT
CAGAAACTTGGACACAAAGTCGGCCTTTCGAGATTCCTTCTTCGA
>Maldo_HF12234-RA
ATGGATTTGGACCCACCATTTTACAAGGCCTACAAGACCCTTTTCGACAAAACCGTCGACAAAGCCAACAACATCAACAA
CAACAACAAGGAGGAGGTGTTACAACAGCTTGTTATGGTGGAGGAATGTGAGCTGCCACTGATCAATCTGGGGCGGCTGG
AGCTAGGAGAAAAAGAGAGGGAGGAGTGCATGACGGAGATAGCTAGGGCATCGCAAGAGTGGGGTTTCTTTCAGGTAGTG
AATCATGGGATTTCAGGAGAGCTTCTTCAGAAGATGAAGAATGAGCAAGAGATGGTGTTCAAGCAATCTTTTGATAAGAA
GAGGCAAGAGGACAAGTGCTTGAACTTTTTATCGGGAACTTACCGTTGGGGAACTCCTTCTGCCACATGCCTACGGCAGT
TAGCATGGTCTGAAGCTTTTCACATTCCACTCAATGATACTTCTGCTACATCAGCTTCTGGTCTCAATTATACACTCAGC
TCAACAATGGAACAATTTGCTACAACAATTTCAAGTTTGGCACTGAAATTGGCTGAAATTTTGGCTGAGAAATTAGGTCA
CAAATCAACATTTTTCCAAGAAAATTGTTTTCCCAGCACTTGCTATCTTCGAATGAATCGTTATCCACCGTGCCCCATCC
CTTCTGAGGTGTTTGGATTGATGCCACACACTGATAGTGATTTCCTCACAATATTGCATCAAGACCAGGTTGGCGGATTG
CAGTTGATCAAAGACGATGAATGGATCGCAGTTAAACCTAATCCAGAGGCTCTAGTCATCAACGTTGGAGATCTATTTCA
GGCATGGAGCAACAATGTGTACAAGAGCGTTCAACATCGAGTTGTCACGAACTTACAAGTGGAACGATTCTCAACTGCAT
ATTTCTTATGTCCTTCATATGACACCGTGATACAGAGTTGCAGGGAGCCTTCTGTCTATAGAAAATTTAGCTTTGGGGAG
TATAGGCGGCAAGTCCAAGAGGATGTTCAAAAACTGGGTTCGAAAATAGGTCTTCCTAGATTTGTCGTA
>Maldo_HF17792-RA
ATGGACTCGGACCCACCATTTCGCAAGGCCTACAAGACCCTTTTCGACAACACCGTCAACAAAGCCAACAACATCAGCAA
CAACAAGGAGGAGGTGATACAACAGTTTGTTACAGTGGAGGAATGTGAACTGCCGCTGATTGATCTTGGGCGGCTGGAGC
TCGGAGAAAAGGAGAGGGAGAAGTGCATGACGGAAATAGCTAGGGCATCACAAGAGTGGGGTTTCTTTCAGGTAGTGAAT
CATGGGATTTCAGGAGGGCTTCTTCAGAAGATGAAGAGTGAGCAAGAGAAGGTATTCAAGCAATCTTTTGATAAGAAGAG
GCAAGAGGACAAGCACTTGAACTTTTCACCGGGAACTTATCGTTGGGGAACTCCTTCTGCCACATGCCTACGGCAGTTAG
CATGGTCTGAAGCTTTTCACATTCCACTCAACGACATTTCTGCTACATCAGCTTCTGGTCTCAACCATACACTCAGCTCA
ACAATGGAACAATTTGCTACAACAGTTTCAAGTTTGGCACTGAAATTGGCTGAAATTTTGGCGGAGAAATTAGGTCACAA
GTCAACATTTTTCCTAGAAAATTGTTTGCCCAGCACTTGCTATCTTCGAATGAACCGATATCCGCCTTGCCCCATCCCTT
CTGAGGTGTTTGGATTGATGCCACACACTGATAGTGATTTCCTTACAATATTGCACCAAGACCAGGTTGGAGGATTGCAG
TTGATCAAAGACGATAGATGGATCGCAGTTAAACCTAATCCAGAAGCTCTAATCATTAACATTGGAGATCTATTTCAGGC
ATGGAGCAACAATGTGTACCAGAGTGTTCAACATCGAGTTGTCACGAATTTGCAAGTGGAACGATTCTCAACCGCATATT
TCTTATGTCCTTCATATGACACCGTGATACAGAGTTGCAGGGAGCCTTCTGTCTATAGAAAATTCAGCTTTGGGGAGTAT
AGGCGGCAAGTCCAAGAGGATGTTCAAAAATTGGGTTCAAAAATTGGTCTTCCGAGATTTGTCGTA
>Maldo_HF40108-RA
ATGGCTTCTGAATCCTACCCTCCACCGTTTCGTTCACTTCCAGATTCAACCCAGGCCGTTGATTTGGATGATCAAGTCAA
CCCGGTTCATGATATGGAGGATCCGATTCCTGTGGTGGATCTCCAGAGCCTGAAACTTGGGGAGGCATGCGAGTTTTGGG
GAATTTTTCGTTTGGTCAATCATGGAGTTCCTCCAACCCTTTTGACCCAACTTCGGGAGAATGCCAAAATGGTTTTTTTC
CTGCCGTTTGAGTCCAAACAGAACCTTATCACTAGCCCTCTGTCCTACTTCTGGGGTACCCCTGCCCTTACTCCATCTGG
GGCGGCCTTATCAACAAAGGGTAGTAGTACCCTCCAGAATATCAACTGGGTTGAAGGACTCAACGTCCCTCTAGCTCAAC
TCAGTCAATTTCAAACTGACAATCCCATAATTGCTTCTTTCAGGTTGCCGTCCCATTCATTCTCTTGGCTGGAAGATTTT
TCAGTGTGCCAGTTTGCTATAATAATTATTAAGCAGCATCCTGCCCAACAAGAAGACGATGACCTCCATTGTTCTGAGAA
AAAAATGGCTTCTGAATCCTACCCTCCACCGTTTCCTTCATCTCCAGATTCAACCCAGGCCGTTGATTTGGATGACCAAG
TCAACCCGGTTCATGGTTCCGAGGATCCGATTCCTGTGGTGGATCTCCAGAGCCTGAAACTTGGGGAGGCGTGCGAGTTT
TGGGGAATTTTTCGTTTGGTCAATCATGGAGTTCCTCCAACCCTTTTGACCCAACTTCGGGAGCATGCCAAAAATGCCCT
CTGTCCTAATTCTGGGACCCCTGCCCTTACTCCATCTCTGGCGGCCTTATCAACAAAGGGTAGTAGTACCCTCCAGAATA
TCAACTGGGTTGAAGGACTCAACGTCCCTCTAGCTCAACTCAGTCAATTTCAAACTGATAATCCCATAATATTGCTTCTT
TCAGGTATCTTTCTTTTCATTGGTTGTAAACCTCCTGCCCAACAAGAAGAGGATGACCTCCGTTGTTCTGAGAAAAAAAT
GGCTTCTGAATCCTACCCTCCACCGTTTCGTTCACTTCCAGATTCAACCCAGGCCGTTGATTTGGATGACCAAGTCAACC
CGGTTCATGATTCGGAGGATCCGATTCCTGTGGTGGATCTCCAGAGCCTGAAACTTGGCGAGGCATGCGAGTTTTGGGGA
ATTTTTCGTTTGGTCAATCATGGAGTTCCTCCAACCCTTTTGACCCAACTTCGGGAGCATGCCAAAATGGTTTTTTCCCT
GCCGTTTGAGTCCAAACAGAGCCTTATCACCAACCCTCTGTCCTACTTCTGGGGTACCCCTGCCCTTACTCCATCTGGGG
CGGCCTTATCAACAAAGGGTAGTAGTACCCTCCAGAATATCAACTGGGTTGAAGGACTCAACGTCCCTCTAGCTCAACTC
AGTTTTCAAATTGACAATCCCATAATTGCTTCTTTCAGCCTTGTGCTAGAAGAATATGGGAAGCACCTAGCTAGGCTAGC
GACAACTATATTTGACGCTATGGTAATAAACCTTGGATTGGATCCAATAGAATCCAAATCCCATTTATCAAATTCTACCG
GCATTGTACGTGTCTATCGCTACCCACCACATTGCTCCAACTCCAGCTCTGCATCTGCATGGGGCATGGACGTGCACACT
GACAGCTCTGTGCTCTCGATACTAAATCAAGATGAAGTCGGTGGACTCGAAGTTCTCAAAGACAATGAGTGGTTCAGTGT
TAACCCAATTCCCAACACACTGATTGTCAACCTCGGAGACATGATGCAGGCGATAAGCGATGACAAGTACAAGAGTGTGA
AGCACAGAGTGAAGGTGAACAGAAGCAAAGAGAGAGTTTCAATCTGCTATTTTGTGTTTCCGGGAGAAGGCAGTGTGATT
CGGAGCTCAAACTATAAGCCCTTTACTTATAGGGATTTTCAGAACGAAGTGCAGCAAGATATAAAGAGTGTTGGGTATAA
GGTGTCAAAAAATCTTGCTTGCTGTTGCAAATTATGGATAAGAGGTTCCAGCCTGTGCATGATCTTACCATCGGTGTCGA
GTTCGGAGCTCGAATGGTCATCATCGATGGTCGTCCTATCAAGCTCGAGATTTAGGACACTATTGAGGAAGGCAACGAGG
AGGTGCGAAATGTCGTCGCTTTTCGAGTCGGAGTCTGAATCGAAGGAAATGACACGGTCGACGGTTAGGATGAGCGTGTC
TGTGTGGGGGGCGAGCGAGTTGAATTGCTTGGAAACGGCGCGG
>Maldo_HF41950-RA
ATGATAGACTCAACCCCTCCTCTCCAACACCATTACATATCCCTCGTGCGCAACCATCATTGCCAAGGCATCGACCGCGG
ACAAGGAGCGGTCACGGAAGAATGCCAGCTCCCGTTGATAGACCTCAACGGGCTGAATAGCCTCAACGAGAGGGAGAGGC
TAGAATGTGCTGCAGCCATCTGCAGAGCGTCGTCGGAGTGGGGTTTTTTTCAAGTGGTGAACCACGGGATAAGTTCCGAG
CTACTACAGAATATGACGACGGAGCAGCTCAAACTGTTTGGAGCGCCCTTCGAACGGAAAGCTACTTGCGGGCTGCTCAA
TAATTCGTACAGGTGGGGGACACCGACTGCGACTGGTCCGACTCAGTACTCTTGGTCCGAAGCTTTTCACATTCCTGTCA
CAAAAATCTCGGACCAAGGTTGCTATGGGGACGATTTTAGCTCTCTCAGGGAAGTGATGGAGGAATTCGCAGGAGCAATG
GCAAACCTAGCGGAGTTGCTAGCCGGGATCCTAGTGAACAACCTGGGACACCGGAAGGAAGCACTGCAAGACATTTGTGA
CTCGAGCACTTGCTTTCTCCGATTGAACCGCTACCCGGCTTGTCCGATATCACCGGAGATGTTCGGCTTAGTGCCTCACA
CTGACAGCGATTTCCTGACAATTCTAAGCCAAGACGAAGTGGGAGGACTTCAGCTCTTGAAAGACTCCAAATGGGTTGCT
GTAAAACCCAACCAAGATGCACTTATCGTAAACATCGGAGATCTTTTTCAGGCGTGGAGCAATGACGAGTACAAAAGTGT
GGAGCACAAGGTGATGGCAAATGAGAAGAGGGAACGCTACTCAATAGCATACTTCATGTGCCCTTCCTACGATTCTTTAA
TCGGCAGTTGCAGATCACAATCTTCCATCTATAGAAACTTCACTTTTCAAGATTACAGAAACCAAGTCCAGCAAGATGTT
CAGAAACTTGGACACAAAGTCGGCCTTTCGAGATTCCTTCTTCGA
>Maldo_HF43419-RA
ATGGTTGCTGTCCCATTCTCTTGGCTGCTCATTTGCTATAAGAATCAGCCTCCTGCCCAACAACAAGACGATAACCTCCA
TTGTTCTGAGAAAAAAATGGCTTCTGAATCCTACCCTCCTCTGTTCCGTTCACACACAGATTCAACCCAGGCCGCTGATT
TGGATGACCAACTCAACCCAGTTCATGATTTGGAGGATCCGATTCCTCTGGTGGATCTCCAGAGCCTGAAACTTGGGGAG
GCATGTGAGTTTTGGGGCATTTTTCGTTTGGTCGACCATGGAGTTCCTCCAACCCTTTTGACCCAACTTGAAGAGCATGC
CAAAGCGGTTTTTTCCCTGCCGTTTGAATCCAAACAGAGCCTTATCACCAGCCCTCTGTCCTACTTCTGGGGTACCCCTG
CCCTAACTCCATCTGGGGCAGCCTTATCAACAAAGGGTACTAGTACCCTCCAGAATATCAATTGGGTTGAAGGACTGAAT
GTCCCTCTAGCTCAACTCAGTCAATTCCAAACTGACAATCCCACAGTTGCTTCTTTCAGCCTTGTGCTGGAAGAATATGG
GAAGCACCTAGCCAGGCTAGCCACAACTATATTTGAAGCTATGGTAAAAAGCCTTGGAATGGATCCAATAGAATCCAAAT
CCCACTTATCCAATTCCACTGGCGTTGTACGTGTCTATCGCTACCCCCCACATTGCTCCAACTCTGCATCTGCATCTGCA
TGGGGCATGGACGTCCACACTGACAGCTCTGTGCTCTCGATACTAAACCAAGATGATGTCGGTGGACTCGAAGTTCTCAA
AGACACCGAGTGGTTCAATGTAAACCCAATTCCCAGCACACTAGTTGTCAACCTCGGGGACATGATGCAGGCGATAAGCG
ACGACAAATACAAGAGTGTGAAGCACAGAGTGAAGGTGAACAGAAGCAAAGAGAGAATTTCAATCTGCTACTTCGTGTTT
CCTGGAGAAGGCAGTGTGATTCGGAGCTCAAACTACAAGCCCTTTACATACAGTGACTTTCAGAAGGAAGTGCAGAAAGA
TTTAAAGACTGTTGGTTATAAGGTTGGGCTCGAGAGATTCAAAGCT
>Malsi_03g005650
ATGGCTTCTGAATCCTACCCTCCACCGTTTCGTTCACTTCCAGATTCAACCCAGGCCGTTGATTTGGATGATCAAGTCAA
CCCGGTTCATCATATGGACGATCCGATTCCTGTGATGGATCTCCAGAGCCTGAAACTTGGGGAGGCATGCGAGTTTTGGG
GAATTTTTCGTTTGGTCAATCATGGAGTTCCTCCAACCCTTTTGACCCAACTTCGGGAGAATGCCAAAATGGTTTTTTTC
CTGCCGTTTGAGTCCAAACAGAACCTTATCACTAGCCCTCTGTCCTACTTCTGGGATACCCCTGCCCTTACTCCATCTGG
GGCGGCCTTATCAACAAAGGGTAGTAGTACCCTCCAGAATATCAACTGGGTTGAAGGACTCAACGTCCCTCTAGCTCAAC
TCAGTCAATTTCAAACTGACAATCCCATAATTGCTTCTTTCAGTGTGCCACATCCTGCCCAACAAGAAGACGATGACCTC
CATTGTTCTGAGAAAAAAATGGCTTCTGAATCCTACCCTCCACCGTTTCCTTCATCTCCAGATTCAACCCAGGCCGTTGA
TTTGGATGACCAAGTCAACCCGGTTCATGGTTCCGAGGATCCGATTCCTGTGGTGGATCTCCAGAGCCTGAAACTTGGGG
AGGCGTGCGAGTTTTGGGGAATTTTTCGTTTGGTCAATCATGGAGTTCCTCCAACCCTTTTGACCCAACTTCGGGAGCAT
GCCAAAAATGGATTTTTTCCCTGCCGTTTGAGTCCAAACAGAGCCTTATCACTAGCCCTCTGTCCTAATTCTGGGACCCC
TGCCCTTACTCCATCTCTGGCGGCCTTATCAACAAAGGGTAGTAGTACCCTCCAGAATATCAACTGGGTTGAAGGACTCA
ACGTCCCTCTAGCTCAACTCAGTCAATTTCAAACTGATAATCCCATAATATTGCTTCTTTCAGATTCAACCCAGGCCGTT
GATTTGGACGGCCAAGTCAACCCGGTTCATGATTCGGAGGATCCGATTCCTGTGGTGGATCTCCAGAGCCTGAAACTTGG
CGAGGCATGCGAGTTTTGGGGAATTTTTCGTTTGGTCAATCATGGAGTTCCTCCAACCCTTTTGACCCAACTTGGGGAGC
ATGCCAAAATGGTTTTTTCCCTGCCGTTTGAGTCCAAACAGAGCCTTATCACCAACCCTCTGTCCTACTTCTGGGGTACC
CCTGCCCTTACTCCATCTGGGGCGGCCTTATCAACAAAGGGTAGTAGTACCCTCCAGAATATCAACTGGGTTGAAGGACT
CAACGTCCCTCTAGCTCAACTCAGTTTTCAAATTGACAATCCCATAATTGCTTCTTTCAGCCTTGTGCTAGAAGAATATG
GGAAGCACCTAGCTAGGCTAGCGACAACTATATTTGACGCTATGGTAATAAACCTTGGATTGGATCCAATAGAATCCAAA
TCCCATTTATCAAATTCTACTGGCATTGTACGTGTCTATCGCTACCCACCACATTGCTCCAACTCCAGCTCTGCATCTGC
ATGGGGCATGGACGTGCACACTGACAGCTCTGTGCTCTCGATACTAAATCAAGATGAAGTCGGTGGACTCGAAGTTCTCA
AAGACAATGAGTGGTTCAGTGTTAACCCAATTCCCAACACACTGATTGTCAACCTCGGAGACATGATGCAGGCGATAAGC
GATGACAAGTACAAGAGTGTGAAGCACAGAGTGAAGGTGAACAGAAGCAAAGAGAGAGTTTCAATCTGCTATTTTGTGTT
TCCGGGAGAAGGCAGTGTGATTCGGAGCTCAAACTATAAGCCCTTTACTTATAGGGATTTTCAGAACGAAGTGCAGCAAG
ATATAAAGAGTGTTGGGTATAAGGTCGGGCTTGAGAGGTTCCAAGCT
>Malsi_03g018030
ATGGATTTCAAACCTCCCTTCCAACAAATCTGCAAGGCAATACTCTTACAGAATTCCACCCATGAAGCATTATCAAGTCA
TGATGATGACAAGGTTTCTCTTGTTGAGGAATGTGAACTGCCGCTGATAGATCTTAGTCATCTAAATTTGGGTCACTTTG
AAGGAGACAAGTGTATGAATGAGATCGCTCAAGCAGCCAGCCAATGGGGTTTCTTCCAAGTTGTGAATCATGGAGTTTCA
CAAGAAATTATAAAGAGTATGCAAAATGAGCAAAGGAGGCTATTTCATAAGCCTTTTGCAGAAAAGGTTGAAAAGAATTT
CTTGAATTCATCCAGCAATTGTTACCGCTGGGGGAATCCACAAGCTACTTGTTTGAGGCAGTTCTCATGGTCAGAAGCAT
TTCATATATCTGTCACCGAAATTCCAACGATGAATGATCATCACAACAGTCTCAGATCAACAATTGAAGCATTCGTGAAG
ACGGTGTCTGGTTTGGCTAAACGCTTAGCTGAAATACTGGCACAGCCTTTGGGTGTCAAACCGAATTACTTTGAAGAGAA
TTGTCCACCAAGAACTAGTTATCTTCGACTGAATAGATATGCTCCATGTCCATTTCCTTCGCAAGTGTTTGGCCTCATCT
CGCACACCGATACCGATTTCCTAACTATAGTTCACCAGGACCAAGTAGGAGGCCTGGAAATATTTAAAGATGGAAGATGG
TTGGCTGTTAAACCTAATCCTGAAGCTCTTGTTGTCAACATTGGGGACTTCTTTGAGGCCTTGAGCAATGGCGCATACAA
GAGCATCAAACACCGAGTGGTTAGCACACAAGAAGTTGAGAGATTATCTGTGGCATATTTCTACTGCCCCTCCTACGATG
CTGTGGTCCGAAACTGCGGTAATGAACCATCAACTTATAGGCAGTTCACTTTGAGGGAGTATAAACTCCAAACTCAAATT
GATGTTCAGGAAACTGGTGAGAAAGTAGGGCTCTCAAGATTTCTCCTT
>Malsi_05g032230
ATGGACTTGGACCCACCATTTTACAAGGCCTACAAGACCCTTTTCGACAAAACCGTCGACAAAGCCAACAACATCAACAA
CAACAACAAGGAGGAGGTGTTACAACAGTTTGTTATGGTGGAGGAATGTGAGCTGCCACTGATCAATCTGGGGCGGCTGG
AGCTAGGAGAAAAAGAGAGGGAGGAGTGCATGACGGAGATAGCTAGGGCATCGCAAGAGTGGGGTTTCTTTCAGGTAGTG
AATCATGGGATTTCAGGAGAGCTTCTTCAGAAGATGAAGAATGAGCAAGAGATGGTGTTCAAGCAATCTTTTGATAAGAA
GAGGCAAGAGGACAAGTGCTTGAACTTTTTATCGGGAACTTACCGTTGGGGAACTCCTTCTGCCACATGCCTACGGCAGT
TAGCATGGTCTGAAGCTTTTCACATTCCACTCAATGATACTTCTGCTACATCAGCTTCTGGTCTCAATTATACACTCAGC
TCAACAATAGAACAATTTGCTACAACAATTTCAAGTTTGGCAGTGAAATTGGCTGAAATTTTGGCTGAGAAATTAGGTCA
CAAATCAACATTTTTCCAAGAAAATTGTTTTCCCAGCACTTGCTATCTTCGAATGAATCGTTATCCACCGTGCCCCATCC
CTTCTGAGGTGTTTGGATTGATGCCACACACTGATAGTGATTTCCTCACAATATTGCATCAAGACCAGGTTGGCGGATTG
CAGTTGATCAAAGACGATGAATGGATCGCAGTTAAACCTAATCCAGAGGCTCTAGTCATCAACGTTGGAGATCTATTTCA
GGCATGGAGCAACAATGTGTACAAGAGCGTTCAACATCGAGTTGTCACGAACTTACAAGTGGAACGATTCTCAACTGCAT
ATTTCTTATGTCCTTCATATGACACCGTGATACAGAGTTGCAGGGAGCCTTCTGTCTATAGAAAATTCAGCTTTGGGGAG
TATAGGCGGCAAGTCCAAGAGGATGTTCAAAAACTGGGTTCGAAAATAGGTCTTCCTAGATTTGTCGTA
>Malsi_10g028770
ATGGACTCGGACCCACCATTTCGCAAGGCCTACAAGACCCTTTTCGACAACACCGTCAACAAAGCCAACAACATCAGCAA
CAACAAGGAGGAGGTGATACAACAGTTTGTTACAGTGGAGGAATGTGAACTGCCGCTGATTGATCTTGGGCGGCTGGAGC
TCGGAGAAAAGGAGAGGGAGAAGTGCATGACGGAAATAGCTAGGGCATCGCAAGAGTGGGGTTTCTTTCAGGTAGTGAAT
CATGGGATTTCAGGAGGGCTTCTTCAGAAGATGAAGAGTGAGCAAGAGAAGGTATTCAAGCAATCTTTTGATAAGAAGAG
GCAAGAGGACAAGCACTTGAACTTTTCACCGGGAACTTATCGTTGGGGAACTCCTTCTGCCACATGCCTACGGCAGTTAG
CATGGTCTGAAGCTTTTCACATTCCACTCAACGACATTTCTGCTACATCAGCTTCTGGTCTCAACCATACACTCAGCTCA
ACAATGGAACAATTTGCTACAACAGTTTCAAGTTTGGCACTGAAATTGGCTGAAATTTTGGCGGAGAAATTAGGTCACAA
GTCAACATTTTTCCTAGAAAATTGTTTGCCCAGCACTTGCTATCTTCGAATGAACCGATATCCGCCTTGCCCCATCCCTT
CTGAGGTGTTTGGATTGATGCCACACACTGATAGTGATTTCCTTACAATATTGCACCAAGACCAGGTTGGAGGATTGCAG
TTGATCAAAGACGATAGATGGATCGCAGTTAAACCTAATCCAGAAGCTCTAATCATTAACATTGGAGATCTATTTCAGGC
ATGGAGCAACAATGTGTACAAGAGTGTTCAACATCGAGTTGTCACGAATTTGCAAGTGGAACGATTCTCAACCGCATATT
TCTTATGTCCTTCATATGACACCGTGATACAGAGTTGCAGGGAGCCTTCTGTCTATAGAAAATTCAGCTTTGGGGAGTAT
AGGCGGCAAGTCCAAGAGGATGTTCAAAAATTGGGTTCAAAAATAGGTCTTCCGAGATTTGTCGTA
>Malsi_11g006020
ATGGTTGCTGTCCCATTCTCTTGGCTGCTCATTTGCTATAAGAATCAGCCTCCTGCCCAACAACAAGACGATAACCTCCA
TTGTTCTGAGAAAAAAATGGCTTCTGAATCCTACCCTCCTCTGTTCCGTTCACACACAGATTCAACCCAGGCCGCTGATT
TGGATGACCAACTCAACCCAGTTCATGATTTGGAGGATCCGATTCCTCTGGTGGATCTCCAGAGCCTGAAACTTGGGGAG
GCTTGTGAGTTTTGGGGCATTTTTCGTTTGGTCGACCATGGAGTTCCTCCAACCCTTTTGACCCAACTTGAAGAGCATGC
CAAAGCGGTTTTTTCCCTGCCGTTTGAATCCAAACAGAGCCTTATCACCAGCCCTCTGTCCTACTTCTGGGGTACCCCTG
CCCTAACTCCATCTGGGGCAGCCTTATCAACAAAGGGTACTAGTACCCCCCAGAATATCAATTGGGTTGAAGGACTGAAT
GTCCCTCTAGCTCAACTCAGTCAATTCCAAACTGACAATCCCACAGTTGCTTCTTTCAGCCTTGTGCTGGAAGAATATGG
GAAGCACCTAGCCAGGCTAGCCACAACTATATTTGAAGCTATGGTAAAAAGCCTTGGATTGGATCCAATAGAATCCAAAT
CCCACTTATCCAATTCCACTGGCGTTGTACGTGTCTATCGCTACCCCCCACATTGCTCCAACTCTGCATCTGCATCTGCA
TGGGGCATGGACGTCCACACTGACAGCTCTGTGCTCTCGATACTAAACCAAGATGATGTCGGTGGACTCGAAGTTCTCAA
AGACACCGAGTGGTTCAATGTAAACCCAATTCCCAGCACACTAGTTGTCAACCTCGGGGACATGATGCAGGCGATAAGCG
ACGACAAATACAAGAGTGTGAAGCACAGAGTGAAGGTGAACAGAAGCAAAGAGAGAATTTCAATCTGCTACTTCGTGTTT
CCTGGAGAAGGCAGTGTGATTCGGAGCTCAAACTACAAGCCCTTTACATACAGTGACTTTCAGAAGGAAGTGCAGAAAGA
TTTAAAGACTGTTGGTTATAAGGTTGGGCTCGAGAGATTCAAAGCT
>Malsi_11g018680
ATGGATTTCGAACCTCCATTCCAACAAACCTGGAAGGCAATACTCTTACAGAATTCCAGCCATGAAGCATTATTAGAAAG
TCATGATTATGACAAGCTTTCTCTTGCTGAGGAATGTGAGTTGCCTCTGATAGATCTTAGCCATCTAAATTTGGGTCACT
TAGAGAGAGACAAGTGTATGAATGATATCGCTCAAGCTGCAAACCAATGGGGTTTCTTCCAAGTTGTGAATCATGGAGTT
TCACAAAAAGTTATAAAGAGCATGCAATATGAGCAAAAGAGGCTATTTCACATGCCCTTTGCAGAAAAGGTTGAAAAGAA
TTTCTTGAATTTATCCAGCAACTGTTACCGCTGGGGAAATCCACAAGCTACTTGTTTGAGGCAGTTCTTATGGTCAGAAG
CATTTCATATATCACTCAACGAAATTCCAACAATGAATGATCTTCACAAGAGTCTCAAGTACATGGTATCTGGTTTGGCT
AAAAGCTTAGCTGAAATTCTGGCACAGCCTTTGGGTGTCGAATCGATTTACTTTGAAGAGAATTGCCCACCAAGAAGTAG
TTATCTTCGACTGAATAGATACGCTCCACGTCCGTTTCCTTCGCAAGTGTTTGGCCTCGTCTCGCACACTGATACCGATT
TCCTAACTATAGTTCACCAGGACCAAGTAGGAGGTCTGGAAATATTTAAAGATGGAAGATGGATGGCTGTTAAACCTAAT
CCTGAAGCTCTCATTGTCAACGTTGGGGACTTGTTTGAGGCCTTGAGCAATGGCATATACAAGAGCATCAAACACCGAGT
GGTTACCGGACAAGAAGTTGAGAGGTTTTCTGTGGCATATTTCTACTGCCCCTCCTACGATGTAGTGGTCCGAAGCTGCG
GTGATGAACCATCAACTTATAGGCAGTTCACTTTGAGGGAGTATAAACTCCAAACTCAAATTGATGTTCAGGAAACTGGT
GAGAAAGTAGGGCTCCCAAGATTTCTCCTT
>Malsi_13g000700
ATGATAGACTCAACCCCTCCTCTCCAACACCATTACATATCCCTCGTGCGCAACCATCATTGCCAAGGCATCGACCGCGG
ACAAGGAGCGGTCACGGAAGAATGCCAGCTCCCGTTGATAGACCTCAACGGGCTGAATAGCCTCAACGAGAGGGAGAGGC
TAGAATGTGCTGCAGCCATCTGCAGAGCGTCGTCGGAGTGGGGTTTTTTTCAAGTGGTGAACCACGGGATAAGTTCCGAG
CTACTACAGAATATGACGACGGAGCAGCTCAAACTCTTTGGAGCGCCCTTCGAACGGAAAGCTACTTGCGGGCTGCTCAA
TAATTCGTACAGGTGGGGGACACCGACTGCGACTGGTCCGACTCAGTACTCTTGGTCCGAAGCTTTTCACATTCCTGTCA
CAAAAATCTCGGACCAAGGTTGCTATGGGGACGATTTTAGCTCTCTCAGGGAAGTGATGGAGGAATTCGCAGGAGCAATG
GCAAACCTAGCGGAGTTGCTAGCCGGGATCCTAGTGAACAACCTGGGACACCGGAAGGAAGCACTGCAAGACATTTGTGA
CTCGAGCACTTGCTTTCTCCGATTGAACCGCTACCCGGCTTGTCCGATATCACCGGAGATGTTCGGCTTAGTGCCTCACA
CTGACAGCGATTTCCTGACAATTCTAAGCCAAGACGAAGTGGGAGGACTTCAGCTCTTGAAAGACTCCAAATGGGTTGCT
GTAAAACCCAACCAAGATGCACTTATCGTAAACATCGGAGATCTTTTTCAGGCGTGGAGCAATGACGAGTACAAAAGTGT
GGAGCACAAGGTGATGGCAAATGAGAAGAGGGAACGCTACTCAATAGCATACTTCATGTGCCCTTCCTACGATTCTTTAA
TCGGTAGTTGCAGATCACAATCTTCCATCTATAGAAACTTCACTTTTCAAGATTACAGAAACCAAGTCCAGCAAGATGTT
CAGAAACTTGGACACAAAGTCGGCCTTTCGAGATTCCTTCTTCGA
>Malsi_16g000830
ATGATAGAATCAATCCCTCCTCTCCATCAACATTACAAAACCCTCGTGCGCAACCTTCACTGCCACGGCACCGACCACGG
ACAAGGACCGGTCACGGAAGAATGCCAGCTACCGTTGATAGACCTCAACGGGCTGAACAGCCTCGATGAGAGGGAGAGGC
TAGAATGCGCTGCAGCCATCTGCAGCGCGTCGTCGGAGTGGGGGTTTTTTCAAGTGGTGAACCACGGGATAAGTCCCGAG
CTACTAAAGAACATGAAGACGGAGCAGCTCAACCTGTTTGGAGTGCCCTTCGAGCAGAAGGCTACTTGCGGGCTGCTTAA
TAATTCGTACAGGTGGGGGACGCCGAGCGCGACTCGTCCAACTCAGTACTCCTGGTCCGAAGCTTTTCACATTCCTGTCA
CAAAAATCTCGGACCAAGCTTGTTATGGGGATGGTTTTAGCTCTCTCAGGGAAGTGATGGAAGTATTTGCAGGAGCAATG
GCAAACCTGGCGGAGTTGCTAGCCGGGATTCTAGTGAACAACCTGGGCTACCGGAAGGAGGCGCTGCAAGACATTTGTGA
CTCGAGCACTTGCTTTCTCCGATTGAACCGCTACCCGGCTTGTCCGATATCACCGGAGATGTTCGGCTTAGTGCCTCACA
CTGACAGCGATTTCCTCACAATTTTAAGCCAGGACGAAGTGGGAGGACTTCAGCTCTTGAAAGACTCCAAATGGGTTGCT
GTAAAGCCTAACCAAGAAGCACTTATTGTTAACATCGGAGATCTTTTTCAGGCGTGGAGCAATGATGTGTACAAAAGTGT
GGAGCACAAGGTGATGGCAAACGAGAAGAGGGAACGTTACTCAATAGCATACTTCATGTGCCCTTCCTACGATTCTTTAA
TCGGGAGTTGCAGATCACAATCTTCCATCTACAGAAACTTCACTTTTCGAGATTACAGGAATCAAGTCCAGCAAGATGTT
CAGAAACTTGGACACAAAGTCGGCCTTTCGAGATTCCTTCTTCGA
>Malsy_03g006090
AGGTTGCCGTCTCATTTATTGTACCAGTTTGATATAATAATTCATAAGCAGCCTCGTGCCCAACAGCAAGACGATGACCT
CCATTGTTCTGAGAAAAAAATGGCTTCTGAATCCTACCCTCCACCGTTTCGTTCACTTCCAGATTCAACCCAGGCCGTTG
ATTTGGATGATCAAGTCAACCCGGTTCATGATATGGACGATCCGATTCCTGTGGTGGATCTCCAGAGCCTGAAACTTGGG
GAGGCATGCGAGTTTTGGGGAATTTTTCGTTTGGTCAATCATGGAGTTCCTCCAACCCTTTTGACCCAACTTCGGGAGAA
TGCCAAAATGGTTTTTTTCCTGCCGTTTGAGTCCGAACAGAACCTTATCACTAGCCCTCTGTCCTACTTCTGGGATACCC
CTGCCCTTACTCCATCTGGGGCGGCCTTATCAACAAAGGGTAGTAGTACCCTCCAGAATATCAACTGGGTTGAAGGACTC
AACGTCCCTCTAGCTCAACTCAGTCAATTTCAAACTGACAATCCCATAATTGCTTCTTTCAGGTTGCCGTCCCATTCATT
CTCTTGGCTAGAAGATTTTTCAGTGTGCCAGTTTGCTATAATAATTATTAAGCAGCATCCTGCCCAACAAGAAGACGATG
ACCTCCATTGTTCTGAGAAAAAAATGGCTTCTGAATCCTACCCTCCACCGTTTCCTTCATCTCCAGATTCAACCCAGGCC
GTTGATTTGGATGACCAAGTCAACCCGGTTCATGGTTCCGAGGATCCGATTCCTGTGGTGGATCTCCAGAGCCTGAAACT
TGGGGAGGCGTGCGAGTTTTGGGGAATTTTTCGTTTGGTCAATCATGGAGTTCCTCCAACCCTTTTGACCCAACTTCGGG
AGCATGCCAAAAATGGATTTTTTCCCTGCCGTTTGAGTCCAAACAGAGCCTTATCACTAGCCCTCTGTCCTAATTCTGGG
ACCCCTGCCCTTACTTCATCTCTGGCGGCCTTATCAACAAAGGGTAGTAGTACCCTCCAGAATATCAACTGGGTTGAAGG
ACTCAACCCTCCTGCCCAACAAGAAGACGATGACCTCCGTTGTTCTGAGAAAAAAATGGCTTCTGAATCCTACCCTCCAC
CGTTTCGTTCACTTCCAGATTCAACCCAGGCCGTTGATTTGGACGGCCAAGTCAACCCGGTTCATGATTCGGAGGATCCG
ATTCCTGTGGTGGATCTCCAGAGCCTGAAACTTGGCGAGGCATGCGAGTTTTGGGGAATTTTTCGTTTGGTCAATCATGG
AGTTCCTCCAACCCTTTTGACCCAACTTCGGGAGCATGCCAAAATGGTTTTTTCCCTGCCGTTTGAGTCCAAACAGAGCC
TTATCACCAACCCTCTGTCCTACTTCTGGGGTACCCCTGCCCTTACTCCATCTGGGGCGGCCTTATCAACAAAGGGTAGT
AGTACCCTCCAGAATATCAACTGGGTTGAAGGACTCAACGTCCCTCTAGCTCAACTCAGTTTTCAAATTGACAATCCCAT
AATTGCTTCTTTCAGCTCTGCATCTGCATGGGGCATGGACGTGCACACTGACAGCTCTGTGCTCTCGATACTAAATCAAG
ATGAAGTTGGTGGACTCGAAGTTCTCAAAGACAATGAGTGGTTCAGTGTTAACCCAATTCCCAACACACTGATTGTCAAC
CTCGGAGACATGATGCAGGCGATAAGCGATGACAAGTACAAGAGTGTGAAGCACAGAGTGAAGGTGAACAGAAGCAAAGA
GAGAGTTTCAATCTGCTATTTTGTGTTTCCGGGAGAAGGCAGTGTGATTCGGAGCTCAAACTATAAGCCCTTTACTTATA
GGGATTTTCAGAACGAAGTGCAGCAAGATATAAAGAGTGTTGGGTATAAGGTCGGGCTTGAGAGGTTCCAAGCT
>Malsy_03g019700
ATGGATTTCAAACCTCCCTTCCAACAAATCTGCAAGGCAATACTCTTACAGAATTCCACCCATGAAGCATTATCAAGTCA
TGATGATGACAAGGTTTCTCTTGTTGAGGAATGTGAACTGCCGCTGATAGATCTTAGTCATCTAAATTTGGGTCACTTTG
AGGGAGACAAGTGTATGAATGAGATCGCTCAAGCAGCCAGCCAATGGGGTTTCTTCCAAGTTGTGAATCATGGAGTTTCA
CAAGAAATTATAAAGAGTATGCAAAATGAGCAAAGGAGGCTATTTCATAAGCCTTTTGCAGAAAAGGTTGAAAAGAATTT
CTTGAATTCATCCAGCAATTGTTACCGCTGGGGGAATCCACAAGCTACTTGTTTGAGGCAGTTCTCATGGTCAGAAGCAT
TTCATATATCTGTCACCGAAATTCCAACGATGAATGATCATCACAACAGTCTCAGATCAACAATTGAAGCATTCGTGAAG
ACGGTGTCTGGTTTGGCTAAACGCTTAGCTGAAATACTGGCACAGCCTTTGGGTGTCAAACCGAATTACTTTGAAGAGAA
TTGTCCACCAAGAACTAGTTATCTTCGACTGAATAGATATGCTCCATGTACATTTCCTTCGCAAGTGTTTGGCCTCATCT
CGCACACCGATACCGATTTCCTAACTATAGTTCACCAGGACCAAGTAGGAGGCCTGGAAATATTTAAAGATGGAAGATGG
TTGGCTGTTAAACCTAATCCTGAAGCTCTTGTTGTCAACATTGGGGACTTCTTTGAGGCCTTGAGCAATGGCGCATACAA
AAGCATCAAACACCGAGTGGTTAGCACACAAGAAGTTGAGAGATTATCTGTGGCATATTTCTACTGCCCCTCCTACGATG
CTGTGGTCCAAAACTGCGGTAATGAACCATCAACTTATAGGCAGTTCACTTTGAGGGAGTATAAACTCCAAACTCAAATT
GATGTTCAGGAAACTGGTGAGAAAGTAGGGCTCTCAAGATTTCTCCTT
>Malsy_05g029380
ATGGATTTGGACCCACCATTTTACAAGGCCTACAAGACCCTTTTCGACAAAACCGTCGACAAAGCCAACAACATCAACAA
CAACAACAAGGAGGAGGTGTTACAACAGCTTGTTATGGTGGAGGAATGTGAGCTGCCACTGATCAATCTGGGGCGGCTGG
AGCTAGGAGAAAAAGAGAGGGAGGAGTGCATGACGGAGATAGCTAGGGCATCGCAAGAGTGGGGTTTCTTTCAGGTAGTG
AATCATGGGATTTCAGGAGAGCTTCTTCAGAAGATGAAGAATGAGCAAGAGATGGTGTTCAAGCAATCTTTTGATAAGAA
GAGGCAAGAGGACAAGTGCTTGAACTTTTTATCGGGAACTTACCGTTGGGGAACTCCTTCTGCCACATGCCTACGGCAGT
TAGCATGGTCTGAAGCTTTTCACATTCCACTCAATGATACTTCTGCTACATCAGCTTCTGGTCTCAATTATACACTCAGC
TCAACAATGGAACAATTTGCTACAACAATTTCAAGTTTGGCACTGAAATTGGCTGAAATTTTGGCTGAGAAATTAGGTCA
CAAATCAACATTTTTCCAAGAAAATTGTTTTCCCAGCACTTGCTATCTTCGAATGAATCGTTATCCACCGTGCCCCATCC
CTTCTGAGGTGTTTGGATTGATGCCACACACTGATAGTGATTTCCTCACAATATTGCATCAAGACCAGGTTGGCGGATTG
CAGTTGATCAAAGACGATGAATGGATCGCAGTTAAACCTAATCCAGAGGCTCTAGTCATCAACGTTGGAGATCTATTTCA
GGCATGGAGCAACAATGTGTACAAGAGCGTTCAACATCGAGTTGTCACGAACTTACAAGTGGAACGATTCTCAACTGCAT
ATTTCTTATGTCCTTCATATGACACCGTGATACAGAGTTGCAGGGAGCCTTCTGTCTATAGAAAATTTAGCTTTGGGGAG
TATAGGCGGCAAGTCCAAGAGGATGTTCAAAAACTGGGTTCGAAAATAGGTCTTCCTAGATTTGTCGTA
>Malsy_10g027480
ATGGACTCGGACCCACCATTTCGCAAGGCCTACAAGACCCTTTTCGACAACACCGTCAACAAAGCCAACAACATCAGCAA
CAACAAGGAGGAGGTGATACAACAGTTTGTTACAGTGGAGGAATGTGAACTGCCGCTGATTGATCTTGGGCGGCTGGAGC
TCGGAGAAAAGGAGAGGGAGAAGTGCATGACGGAAATAGCTAGGGCATCACAAGAGTGGGGTTTCTTTCAGGTAGTGAAT
CATGGGATTTCAGGAGGGCTTCTTCAGAAGATGAAGAGTGAGCAAGAGAAGGTATTCAAGCAATCTTTTGATAAGAAGAG
GCAAGAGGACAAGCACTTGAACTTTTCACCGGGAACTTATCGTTGGGGAACTCCTTCTGCCACATGCCTACGGCAGTTAG
CATGGTCTGAAGCTTTTCACATTCCACTCAACGACATTTCTGCTACATCAGCTTCTGGTCTCAACCATACACTCAGCTCA
ACAATGGAACAATTTGCTACAACAGTTTCAAGTTTGGCACTGAAATTGGCTGAAATTTTGGCGGAGAAATTAGGTCACAA
GTCAACATTTTTCCTAGAAAATTGTTTGCCCAGCACTTGCTATCTTCGAATGAACCGATATCCGCCTTGCCCCATCCCTT
CTGAGGTGTTTGGATTGATGCCACACACTGATAGTGATTTCCTTACAATATTGCACCAAGACCAGGTTGGAGGATTGCAG
TTGATCAAAGACGATAGATGGATCGCAGTTAAACCTAATCCAGAAGCTCTAATCATTAACATTGGAGATCTATTTCAGGC
ATGGAGCAACAATGTGTACCAGAGTGTTCAACATCGAGTTGTCACGAATTTGCAAGTGGAACGATTCTCAACCGCATATT
TCTTATGTCCTTCATATGACACCGTGATACAGAGTTGCAGGGAGCCTTCTGTCTATAGAAAATTCAGCTTTGGGGAGTAT
AGGCGGCAAGTCCAAGAGGATGTTCAAAAATTGGGTTCAAAAATTGGTCTTCCGAGATTTGTCGTA
>Malsy_11g005930
ATGGTTGCTGTCCCATTCTCTTGGCTGCTCATTTGCTATAAGAATCAGCCTCCTGCCCAACAACAAGACGATAACCTCCA
TTGTTCTGAGAAAAAAATGGCTTCTGAATCCTACCCTCCTCTGTTCCGTTCACACACAGATTCAACCCAGGCCGCTGATT
TGGATGACCAACTCAACCCAGTTCATGATTTGGAGGATCCGATTCCTCTGGTGGATCTCCAGAGCCTGAAACTTGGGGAG
GCATGTGAGTTTTGGGGCATTTTTCGTTTGGTCGACCATGGAGTTCCTCCAACCCTTTTGACCCAACTTGAAGAGCATGC
CAAAGCGGTTTTTTCCCTGCCGTTTGAATCCAAACAGAGCCTTATCACCAGCCCTCTGTCCTACTTCTGGGGTACCCCTG
CCCTAACTCCATCTGGGGCAGCCTTATCAACAAAGGGTACTAGTACCCTCCAGAATATCAATTGGGTTGAAGGACTGAAT
GTCCCTCTAGCTCAACTCAGTCAATTCCAAACTGACAATCCCACAGTTGCTTCTTTCAGCCTTGTGCTGGAAGAATATGG
GAAGCACCTAGCCAGGCTAGCCACAACTATATTTGAAGCTATGGTAAAAAGCCTTGGAATGGATCCAATAGAATCCAAAT
CCCACTTATCCAATTCCACTGGCGTTGTACGTGTCTATCGCTACCCCCCACATTGCTCCAACTCTGCATCTGCATCTGCA
TGGGGCATGGACGTCCACACTGACAGCTCTGTGCTCTCGATACTAAACCAAGATGATGTCGGTGGACTCGAAGTTCTCAA
AGACACCGAGTGGTTCAATGTAAACCCAATTCCCAGCACACTAGTTGTCAACCTCGGGGACATGATGCAGGCGATAAGCG
ACGACAAATACAAGAGTGTGAAGCACAGAGTGAAGGTGAACAGAAGCAAAGAGAGAATTTCAATCTGCTACTTCGTGTTT
CCTGGAGAAGGCAGTGTGATTCGGAGCTCAAACTACAAGCCCTTTACATACAGTGACTTTCAGAAGGAAGTGCAGAAAGA
TTTAAAGACTGTTGGTTATAAGGTTGGGCTCGAGAGATTCAAAGCT
>Malsy_11g019880
ATGGATTTCGAACCTCCATTCCAACAAACCTGGAAGGCAATACTCTTACAGAATTCCAGCCATGAAGCATTATTAAAAAG
TCATGATTATGACAAGCTTTCTCTTGCTGAGGAATGTGAGCTGCCTCTGATAGATCTTAGCCATCTAAATTTGGGTCACC
TAGAGAGAGACAAGTGTATGAATGATATCGCTCAAGCTGCAAACCAATGGGGTTTCTTCCAAGTTGTGAATCATGGAGTT
TCACAAAAAGTTATAAAGAGCATGCAATATGAGCAAAAGAGGCTATTTCACATGCCCTTTGCAGAAAAGGTTGAAAAGAA
TTTCTTGAATTTATCCAGCAACTGTTACCGCTGGGGAAATCCACAAGCTACTTGTTTGAGGCAGTTCTTATGGTCAGAAG
CATTTCATATATCACTCAACGAAATTCCAACAATGAATGATCTTCACAAGAGTCTCAAGTCAACAATTGAAGCATTCGTG
AAGATGGTATCTGGTTTGGCTAAAAGCTTAGCTGAAATTCTGGCACAGCCTTTGGGTGTCAAATCGATTTACTTTGAAGA
GAATTGCCCACCAAGAAGTAGTTATCTTCGACTGAATAGATACGCTCCACGTCCGTTTCCTTCGCAAGTGTTTGGCCTCG
TCTCGCACACTGATACCGATTTCCTAACTATAGTTCACCAGGACCAAGTAGGAGGTCTGGAAATATTTAAAGATGGAAGA
TGGATGGCAGTTAAACCTAATCCTGAAGCTCTCATTGTCAACATTGGGGACTTGTTTGAGGCCTTGAGCAATGGCATATA
CAAGAGCATCAAACACCGAGTGGTTACCGGACAAGAAGTTGAGAGGTTTTCTGTGGCATATTTCTACTGCCCCTCCTACG
ATGTAGTGGTCCGAAGCTGCGGTGATGAACCATCAACTTATAGGCAGTTCACTTTGAGGGAGTATAAACTCCAAACTCAA
ATTGATGTTCAGGAAACTGGTGAGAAAGTAGGGCTCCCAAGATTTCTCCTT
>Malsy_13g000620
ATGATAGACTCAACCCCTCCTCTCCAACACCATTACATATCCCTCGTGCGCAACCATCATTGCCAAGGCATCGACCGCGG
ACAAGGAGCGGTCACGGAAGAATGCCAGCTCCCGTTGATAGACCTCAACGGGCTGAATAGCCTCAACGAGAGGGAGAGGC
TAGATTGTGCTGCAGCCATCTGCAGAGCGTCGTCGGAGTGGGGTTTTTTTCAAGTGGTGAACCACGGGATAAGTTCCGAG
CTACTACAGAATATGACGACGGAGCAGCTCAAACTGTTTGGAGCGCCCTTCGAACGGAAAGCTACTTGCGGGCTGCTCAA
TAATTCGTACAGGTGGGGGACACCGACTGCGACTGGTCCGACTCAGTACTCTTGGTCCGAAGCCTTTCACATTCCTGTCA
CAAAAATCTCGGACCAAGGTTGCTATGGGGACGATTTTAGCTCTCTCAGGGAAGTGATGGAGGAATTCGCAGGAGCAATG
GCAAACCTAGCGGAGTTGCTAGCCGGGATCCTAGTGAACAACCTGGGACACCGGAAGGAAGCACTGCAAGACATTTGTGA
CTCGAGCACTTGCTTTCTCCGATTGAACCGCTACCCGGCTTGTCCGATATCACCGGAGATGTTCGGCTTAGTGCCTCACA
CTGACAGCGATTTCCTGACAATTCTAAGCCAAGACGAAGTGGGAGGACTTCAACTCTTGAAAGACTCCAAATGGGTTGCT
GTAAAACCCAACCAAGATGCACTTATCGTAAACATCGGAGATCTTTTTCAGGCGTGGAGCAATGACCAGTACAAAAGTGT
GGAGCACAAGGTGATGGCAAATGAGAAGAGGGAACGCTACTCAATAGCATACTTCATGTGCCCTTCCTACGATTCTTTAA
TCGGCAGTTGCAGATCACAATCTTCCATCTATAGAAACTTCACTTTTCAAGATTACAGAAACCAAGTCCAGCAAGATGTT
CAGAAACTTGGACACAAAGTCGGCCTTTCGAGATTCCTTCTTCGA
>Malsy_16g000570
ATGATAGAATCAATCCCTCCTCTCCATCAACATTACAAAACCCTCGTGCGCAACCTTCACTGCCACGGCACCGACCACGG
ACAAGGACCGGTCACGAAAGAATGCCAGCTACCGTTGATAGACCTCAACGGGCTGAATAGCCTCGATGAGAGGGAGAGGC
TAGAATGCGCTGCAGCCATCTGCAGCGCGTCGTCGGAGTGGGGGTTTTTTCAAGTGGTGAACCACGGGATAAGTCCCGAG
CTACTAAAGAACATGAAGACGGAGCAGCTCAACCTGTTTGGAGTGCCCTTCGAGCAGAAGGCTACTTGCGGGCTGCTTAA
TAATTCGTACAGGTGGGGGACGCCGAGCGCGACTCGTCCAACTCAGTACTCCTGGTCCGAAGCTTTTCACATTCCTGTCA
CAAAAATCTCGGACCAAGCTTGTTATGGGGACGGTTTTAGCTCTCTCAGGGAAGTGATGGAAGTATTTGCAGGAGCAATG
GCAAACCTGGCGGAGTTGCTAGCCGGGATTCTAGTGAACAACCTGGGCTACCGGAAGGAGGCGCTGCAAGACATTTGTGA
CTCGAGCACTTGCTTTCTCCGATTGAACCGCTACCCGGCTTGTCCGATATCACCGGAGATGTTCGGCTTAGTGCCTCACA
CTGACAGCGATTTCCTCACAATTCTAAGCCAGGACGAAGTGGGAGGACTTCAGCTCTTGAAAGACTCCAAATGGGTTGCT
GTAAAACCTAACCAAGATGCACTTATTGTTAACATCGGAGATCTTTTTCAGGCGTGGAGCAATGATGTGTACAAAAGTGT
GGAGCACAAGGTGATGGCAAACGAGAAGAGGGAACGTTACTCAATAGCATACTTCATGTGCCCTTCCTACGATTCTTTAA
TCGGGAGTTGCAGATCACAATCTTCCATCTACAGAAACTTCACTTTTCGAGATTACAGGAATCAAGTCCAGCAAGATGTT
CAGAAACTTGGACACAAAGTCGGCCTTTCGAGATTCCTTCTTCGA
>Pruav_sc0000410.1_g210.1.mk
ATGATAGAATCAAACCCACCTCTCCTACACCATTATGGAACACTTGTGCGCAATCCATCCAATCTTGTTCAAGTTGATCA
GCAACGCCACATTGGAGGGCTGGTCCCAGCTGAAGAATGCCAGCTTCCATTGATAGATCTTCATGGTTTGAAAAGCCCTG
ACACAAGGGAGAGCTTAGAATGCTCTCGAGCCATCTGCCGAGCGTCGTCGGAGTGGGGTTTCTTCCAAGTTCTGAACCAC
GGCATCAGCCCTGAGCTGCTGCAGAGTATGAGGAGAGAGCAGCTCAAGCTGTTTGCTGCACCGTTTGAGAGAAAAGCTAC
TTGTGGGCTTCTCAACAATTCATACAGGTGGGGGACTCCAACCGCAACGCGGCCAACTCAATACTCCTGGTCTGAAGCTT
TTCACATTCCTGTCACCAAAATCTCAGAAGAAGCTTGCTATGGGGAGGACTTTGGTTCTCTCAGGGGAGTGATGGAGGAA
TTTGCAGCAGCCATGTCAAACCTGGCAAAGTTGCTTGCTGGGATTCTAGCGAACAATCTGGGACACCGAAAGGAATCAAA
GTTCACATTTCGAGAATACAGGAACCAAATTCAACAGGATGTTCAGAAACTTGGCCACAAAGTTGGCCTCTCAAGATTTC
TTCTTCAA
>Pruav_sc0000638.1_g630.1.mk
ATGGCTTCTGAATCTTACCCTCCTCCATTCCGTTCACTCAACAATTCGACCCAGATCGTAGATTCGGATGAAAAAGCCAA
CCCGGTTCATGATTTGGAGGATCCGATACCCCTGGTGGATCTCCAGAGCCTGAAACTTGGCAAGCAGCTTGGTGAGGCCT
GTGAGCAATGGGGCATTTTTCGTTTGGTCAACCATGGGGTTCCTCCAACCCTTTTGAGCCAACTTCAAGACCATGCGGAA
ACGTTTTTTTCTCTGCCTTTTGAATCCAAACAGAGCCTAATCACCAGCCCTCTGTCCTACTTCTGGGGCACCCCTGCCCT
TACTCCAACTGGGGCAGCCTTATACAGAAAGGGTACTCTGGAGAATATCAATTTGGTTGAAGGGTTCAACGTGCCCATAG
CTCAACTCAATCAATTTCAAGCTGATAATCACATAGTTGCATCTCTCAGCCTTGTGCTAGAAGAATATGGAAAGCACCTG
GCTAGACTTGCCACAACTATATTTGAAGCTATGTTAAAAAACCTTGGTTTGGATCCAATAGAATCGAAGTCCAATTTATC
AAATTCTACTGGCTCTGTACGTGTCTACCGTTACCCACGTTGCTCCAACTCTAACTCTGCATGGGGTTTGGACGTCCACA
CTGACAGCTCTGTGGTCTCAATCTTGATCCAAGATGACGTCGGTGGACTTGAAGTTCTCAAAGACAATGACTGGTTTACT
GTTAAGCCAATTCCCAACACTCTAATTATCAACCTTGGAGATATGATGCAGGCAATAAGCGACGACAAATATAAGAGTGT
GACACACAGAGTGAAGGTGAACAAAAACAAAGAGCGAATTTCAATCTGCTACTTTGTGTTCCCGGGTGAAGGCAGCGTGA
TTCGGAGCTCAAAGTACAAGCCTTTTACTTACAGTGATTTTCAAGAGCAAGTGCAGCAAGACATTAAAACAGTTGGGTAT
AAGGTTGGGCTTGAGAAGTTCAAGATTAGTGAAGCTGTT
>Pruav_sc0000910.1_g850.1.mk
TCGGTGGTCGACACATTAGTACGACCGCAATCTTGTTTTCTTCTATTCGGAAGGTATATTTGCATTCAATTTTCATTTAA
TATCGTTTCTGAGAATATTGAACATCCTAGGTCTGAGGAAAATCCAAGCGACAGCTCCCTGTGGCCACAGCCTTTAATAA
GCATCATGGACTCGGACCCACCATTTCACAAGGCCTACAAGACCCTTTTCGACAAAACCGCGGACAAAGCCACCGCCACC
ATAATCAACAGCAACAGCAACAACAAGGACCGTGAGGAGATGCTGCAGCTTGTCATCGTCGAGGAATGTGACCTGCCGCT
GATCGATCTGCGGCGGTTGGAGCTCGGAGAAAGGGAAAGGGAAGAGTGCAAGTCAGAGATAGCTAGGGCTTCTCAAGATT
GGGGTTTCTTTCAGGTTGTGAACCATGGGGTTTCTGGTGGGCTGCTTCAGAAGATGAAGATTGAGCAAGAGAAGGTGTTC
AAGCAGTCGTTTGATAAGAAGAGTCAAGAGGACAAGTACTTGAATTTCTCTGCCGGTAGTTACCGTTGGGGAACGCCTTC
AGCCACATGCCTAAGACAATTGGCTTGGTCTGAAGCGTTTCACATTCCACTCAAAGACATTTCCACCTCATCAGCAGCTG
GTCTCGATTATAATCCCAGCCGAGAAATTGGGTCACAAGTCGACATTTTTCCAAGCAAATTGTTTGCCCAGCACGCATGG
AGCAACAATGTGTACAAGAGTGTTCAACATCGAGTTGTCACGAATTTGGCAGTGGAACGATTCTCAACTGCATATTTCCT
ATGCCCTTCGTATGAGACTGTGATACAAAGCTGCCGTGAGCCTTCGGTGTATAGAAAATTCAGCTTCGGGGAGTATAGGC
GGCAAGTCCAAGAGGATGTTAAAATGCTGGGTTCCAAAATAGGTCTTCCTAGGTTTGTTGTA
>Pruav_sc0003138.1_g240.1.mk
GGTCTAAGCGCTCTCCAATCCAAGGCAGTCCTTATGGATTTTGAGCCTCCATTTCAAGGAACCTGCAAGACCCTGTTGCA
AAATCCCACCCATTATCATGATAAGCTTTCTGATGTTGACGAATGTGAGCTGCCTGTGATCGATCTTAACAATCTAAATT
TTGGGCATATAGAGAGAGAAAAGTGTGTGAGTGAAGTGGCTCAAGCTGCAAGACAATGGGGTTTCTTTCAAGTTGTGAAT
CATGGGGTTTCTCAGGAAGTTGTAAACAACATGCAATATGAGCAAAAGAGGCTATTTCGTCAGCCTTTTCCAAAAAAAGT
TGAAAATAATCTTTTGAATTTATCTGCAAATAGTTACCGTTGGGGTAACCCAGAAGCTACTTGTTTGAAGCAGTTCTCAT
GGTCAGAAGCCTTTCATATATCTACCACAGAAATTCCAACAATGAGGACTGAGCACAAGAGCCTTAGGTCAACGATTGAA
GCATTCGTGAAGACTGTGTCTGGTTTGGCTAGAAGCTTAGCTGAAATTCTGGCACAGCCTTTGGGGATCAAACCCGCCTT
GAGCAATGGCATTTACAAAAGCATCAAGCACCGAGTGGTTACCAGCCAAAAAGTTGAGAGGTTTTCTGTGGCCTACTTCT
ACTGTCCTTCCTACGATGTGGTCATCAAGAGCTGCGGTAAGCCAGCACTTTATAGGCAGTTCACGTTGAGGGAATATAAA
CAGCAAACTGAAATTGACGTTCGGGAAATTGGTGAGAAAGTAGGGCTCTCAAGATTTCTCCTT
>Pyrbr_009340651.2_cds_XP_009338926.1_1
ATGGCTTCTGAATCCTACCCTCCTCTGTTCCGTTCACACACAGATTCAACCCAGGCCGCTGATTTGGATGACCAAGTCAA
CCCAGTTCATGATTTGGAGGATCCGATTCCTCTGGTGGATCTCCAGAGCCTGAAACTTGGGGAGGCATGTGAGTTTTGGG
GCATTTTTCGTTTGGTCAACCATGGAGTTCCTCCAACCCTTTTGACCCAACTTGAAGAGCATGCCAAAGCGGTTTTTTCC
CTGCCGTTTGAATCCAAACAGAGCCTTATCACCAGCCCTCTGTCCTACTTCTGGGGTACCCCTGCCCTTACTCCATCTGG
GGCAGCCTTATCAACAAAGGGTACTAGTACCCTCCAGAATATCAATTGGGTTGAAGGACTGAATGTCCCTCTAGCTCAAC
TCAGTCAATTCCAAACTGACAATCCCACAGTTGCTTCTTTCAGCCTTGTGCTGGAAGAATATGGGAAACACCTAGCCAGG
CTAGCCACAACTATATTTGAAGCTATGGTAAAAAGCCTTGGATTGGATCCAATAGAATCCAAATCCCACTTATCCAATCC
CACTGGCCTTGTACGTCTATATCGCTACCCACCACATTGCTCCAACTCTGCATCTGCATCTGCATGGGGCATGGACGTCC
ACACTGACAGCTCTGTGCTCTCGATACTAAACCAAGATGATGTCGGTGGACTCGAAGTTCTCAAAGACACCGAGTGGTTC
AATGTAAACCCAGTTCCCAGCACACTAATTGTCAACCTCGGGGACATGATGCAGGCGATAAGCGACGACAAATACAAGAG
TGTGAAGCACAGAGTGAAGGTGAACAGAAGCAAAGAGAGAATTTCAATCTGCTACTTTGTGTTTCCTGGAGAAGGCAGTG
TGATTCGGAGCTCAAACTACAAGCCCTTTACATATAGTGACTTTCAGAAGGAAGTGCAGAAAGATTTGAAGAGTGTTGGG
TATAAGGTTGGGCTCGAAAGATTCAGGGCT
>Pyrbr_009342659.2_cds_XP_009340934.1_1
ATGGACTCGGACCCACCATTTCGCAAGGCCTACAAGACCCTTTTCGACAACACCGTCAACAAAGCCAACAACATCAGCAA
CAACAAGGAGGAGGTGCTACAACAGCTTGTTACAGTGGAGGAATGTGAACTGCCGTTGATTGATCTTAGGCGGCTGGAGC
TCGGAGAAAAGGAGAGGGAGAAGTGCATGACGGAAATAGCTAGGGCATCGCAAGAGTGGGGTTTCTTTCAGGTAGTGAAT
CATGGGATTTTAGGAGGGCTTCTTCAGAAGATGAAGATTGAGCAAGAGAAGCTGTTCAAGCAATCTTTTGATAAGAAGAG
GCAAGAGGACAAGCACTTGAACTTTTCACCGGGAACTTATCGTTGGGGAACTCCTTCTGCCACATGCCTACGGCAGTTAG
CATGGTCTGAAGCTTTTCACATTCCACTCAACGACATTTCTGCTACATCAGCTTCTGGTCTCAACCATACACTCAGCTCA
ACAATGGAACAATTTGCTACAACAGTTTCAAGTTTGGCACTGAAATTGGCTGAAATTTTGGCTGAGAAATTAGGTCACAA
GTCAACATTTTTCCTAGAAAATTGTTTGCCCAGCACTTGTTATCTTCGAATGAACCGATATCCGCCTTGCCCCATCCCTT
CTGAGGTGTTTGGATTGATGCCACACACTGATAGTGATTTCCTTACAATATTGCACCAAGACCAGGTTGGAGGATTGCAG
TTGATCAAAGACGACAGATGGATCGCAGTTAAACCTAATCCAGAAGCTCTCATCATTAACATTGGAGATCTATTTCAGGC
ATGGAGCAACAACGTGTACAAGAGTGTTCAACATCGAGTTGTTACGAATTTGCAAGTGGAACGATTCTCAACTGCATATT
TCTTATGTCCTTCATATGACACCGTGATACAGAGTTGCAGGGAGCCTTCTGTCTATAGAAAATTCAGCTTTGGGGAGTAC
AGGCGGCAAGTCCAAGAGGATGTTCAAAAATTGGGTTCAAAAATAGGTCTTCCGAGATTTGTCGTA
>Pyrbr_009342660.2_cds_XP_009340935.1_1
ATGGACTCGGACCCACCATTTCGCAAGGCCTACAAGACCCTTTTCGACAACACCGTCAACAAAGCCAACAACATCAGCAA
CAACAAGGAGGAGGTGCTACAACAGCTTGTTACAGTGGAGGAATGTGAACTGCCGTTGATTGATCTTAGGCGGCTGGAGC
TCGGAGAAAAGGAGAGGGAGAAGTGCATGACGGAAATAGCTAGGGCATCGCAAGAGTGGGGTTTCTTTCAGGTAGTGAAT
CATGGGATTTTAGGAGGGCTTCTTCAGAAGATGAAGATTGAGCAAGAGAAGCTGTTCAAGCAATCTTTTGATAAGAAGAG
GCAAGAGGACAAGCACTTGAACTTTTCACCGGGAACTTATCGTTGGGGAACTCCTTCTGCCACATGCCTACGGCAGTTAG
CATGGTCTGAAGCTTTTCACATTCCACTCAACGACATTTCTGCTACATCAGCTTCTGGTCTCAACCATACACTCAGCTCA
ACAATGGAACAATTTGCTACAACAGTTTCAAGTTTGGCACTGAAATTGGCTGAAATTTTGGCTGAGAAATTAGGTCACAA
GTCAACATTTTTCCTAGAAAATTGTTTGCCCAGCACTTGTTATCTTCGAATGAACCGATATCCGCCTTGCCCCATCCCTT
CTGAGGTGTTTGGATTGATGCCACACACTGATAGTGATTTCCTTACAATATTGCACCAAGACCAGGTTGGAGGATTGCAG
TTGATCAAAGACGACAGATGGATCGCAGTTAAACCTAATCCAGAAGCTCTCATCATTAACATTGGAGATCTATTTCAGGC
ATGGAGCAACAACGTGTACAAGAGTGTTCAACATCGAGTTGTTACGAATTTGCAAGTGGAACGATTCTCAACTGCATATT
TCTTATGTCCTTCATATGACACCGTGATACAGAGTTGCAGGGAGCCTTCTGTCTATAGAAAATTCAGCTTTGGGGAGTAC
AGGCGGCAAGTCCAAGAGGATGTTCAAAAATTGGGTTCAAAAATAGGTCTTCCGAGATTTGTCGTA
>Pyrbr_009342783.1_cds_XP_009341058.1_1
ATGATAGAATCAATCCCTCCTCTCCAACAACATTACAAAACCCTCGTGCGCAACCTTCACTGCCACGGCACCGAGCACGG
ACAAGGACCGGTCACGGAAGAATGCCAGCTACCGTTGATAGACCTCAACGGGCTGAACAGCCTCGATGAGAGGGAGAGGC
TAGAATGCGCAGCAGCCATCTGCAGCGCGTCGTCGGAGTGGGGATTTTTTCAAGTTGTGAACCACGGGATAAGCCCCGAG
CTACTAAAGAACATGAAGACGGAGCAGCTCAACCTGTTTGGAGCGCCCTTCGAGCAGAAGGCTACTTGCGGGCTGCTCAA
TAATTCGTACAGGTGGGGGACGCCGAGCGCGACTCGTCCAACTCAGTACTCCTGGTCCGAAGCTTTTCACATTCCTGTCA
CAAAAATCTCGGACCAAGCTTGTTATGGGGACGGTTTTAGCTCTCTCAGGGAAGTGATGGAAGTATTTGCAGGAGCAATG
GCAAACCTGGCGGAATTGCTAGCCGGGATTCTAGTGAACAACCTGGGCCACCGGAAGGAAGCGCTGCAAGATATTTGTGA
CTCGAGCACTTGCTTTCTCCGATTGAACCGCTACCCGGCTTGTCCGATATCATCGGAGATGTTCGGCTTAGTGCCTCACA
CTGACAGCGATTTCCTCACAATTCTAAGCCAAGACGAAGTGGGAGGACTTCAGCTCTTGAAAGACTCCAAATGGGTTGCT
GTAAAACCTAACCAAGATGTACTTATCGTTAACATCGGAGATCTTTTTCAGGCGTGGAGCAATGATGCGTACAAAAGTGT
GGAGCACAAGGTGATGGCAAACGAGAAGAGGGAACGTTACTCAGTAGCATACTTCATGTGCCCTTCCTACGATTCTTTAA
TCGGGAGTTGCAGATCACAATCTTCCATCTACAGAAACTTCACTTTTCGAGATTACAGAAATCAAGTCCAGCAAGATGTT
CAGAAACTTGGACACAAAGTCGGCCTTTCGAGATTCCTTCTTCGA
>Pyrbr_009346923.2_cds_XP_009345198.1_1
ATGGATTTCAAACCTCCCTTCCAACAAACCTGCAAGGCAATACTCTTACAGAATTCCACCCATGAAGCATTATCAAGTCA
TGATGATGACAAGGTTTCTCTTGTTGAGGAATGTGAACTGCCTCTGATAGATCTTAGCCATCTAAATTTGGGTCACTTTG
AGGGAGACAAGTGTATGAATGAGATCGCTCAAGCAGCCAGCCAGTGGGGTTTCTTCCAAGTTGTGAATCATGGAGTTTCA
CAAGAAGTTATAAAGAGTATGCAAAATGAGCAAAAGAGGCTATTTCATAAGCCTTTTGCAGAAAAGGTTGAAAAGAATTT
CTTGAATTACCGCTGGGGGAATCCACAAGCTACTTGTTTGAGGCAGTTCTCATGGTCAGAAGCATTTCATATATCTCTCA
CCGAAATTCCAACGATGAATGATCATCACAACAGTCTCAGATCAACAATTGAAGCATTCGTGAAGTCGGTGTCTGGTTTG
GCTAAACGCTTAGCTGAAATTCTGGCACAGCCGTTGGGTGTCAAACCGATTTACTTTGAAGAGAATTGTCCAACAAGAAC
TAGTTATCTTCGACTGAATAGATATGCTCCATGTCCATTTCCTTCGCAAGTGTTTGGCCTCATCTCGCACACCGATACCG
ATTTCCTAACTATAGTTCACCAGGACCAAGTTGGAGGTCTGGAAATATTTAAAGATGGAAGATGGTTGGCTGTTAAACCT
AATCCTGAAGCTCTTATTGTCAACATTGGGGACTTCTTTGAGGCCTTGAGCAATGGCGCATACAAGAGCATCAAACACCG
AGTGGTTAGCACACAAGAAGTTGAAAGATTATCTGTGGCATATTTCTACTGCCCCTCCTACGATGCTGTGGTCCGAAACT
GCGGTAATGAACCATCAACTTATAGGCAGTTCACTTCGAGGGAGTATAAACTCCAAATTCAAATTGATGTTCAGGAAACT
GGTGAGAAAGTAGGGCTCTCAAGATTTCTTCTT
>Pyrbr_009346932.2_cds_XP_009345207.1_1
ATGGATTTCAAACCTCCCTTCCAACAAACCTGCAAGGCAATACTCTTACAGAATTCCACCCATGAAGCATTATCAAGTCA
TGATGATGACAAGGTTTCTCTTGTTGAGGAATGTGAACTGCCTCTGATAGATCTTAGCCATCTAAATTTGGGTCACTTTG
AGGGAGACAAGTGTATGAATGAGATCGCTCAAGCAGCCAGCCAGTGGGGTTTCTTCCAAGTTGTGAATCATGGAGTTTCA
CAAGAAGTTATAAAGAGTATGCAAAATGAGCAAAAGAGGCTATTTCATAAGCCTTTTGCAGAAAAGGTTGAAAAGAATTT
CTTGAATTACCGCTGGGGGAATCCACAAGCTACTTGTTTGAGGCAGTTCTCATGGTCAGAAGCATTTCATATATCTCTCA
CCGAAATTCCAACGATGAATGATCATCACAACAGTCTCAGATCAACAATTGAAGCATTCGTGAAGTCGGTGTCTGGTTTG
GCTAAACGCTTAGCTGAAATTCTGGCACAGCCGTTGGGTGTCAAACCGATTTACTTTGAAGAGAATTGTCCAACAAGAAC
TAGTTATCTTCGACTGAATAGATATGCTCCATGTCCATTTCCTTCGCAAGTGTTTGGCCTCATCTCGCACACCGATACCG
ATTTCCTAACTATAGTTCACCAGGACCAAGTTGGAGGTCTGGAAATATTTAAAGATGGAAGATGGTTGGCTGTTAAACCT
AATCCTGAAGCTCTTATTGTCAACATTGGGGACTTCTTTGAGGCCTTGAGCAATGGCGCATACAAGAGCATCAAACACCG
AGTGGTTAGCACACAAGAAGTTGAAAGATTATCTGTGGCATATTTCTACTGCCCCTCCTACGATGCTGTGGTCCGAAACT
GCGGTAATGAACCATCAACTTATAGGCAGTTCACTTCGAGGGAGTATAAACTCCAAATTCAAATTGATGTTCAGGAAACT
GGTGAGAAAGTAGGGCTCTCAAGATTTCTTCTT
>Pyrbr_009353399.1_cds_XP_009351674.1_1
ATGATAGAATCAATCCCTCCTCTCCAACAACATTACAAAACCCTCGTGCGCAACCTTCACTGCCACGGCACCGAGCACGG
ACAAGGACCGGTCACGGAAGAATGCCAGCTACCGTTGATAGACCTCAACGGGCTGAACAGCCTCGATGAGAGGGAGAGGC
TAGAATGCGCAGCAGCCATCTGCAGCGCGTCGTCGGAGTGGGGATTTTTTCAAGTTGTGAACCACGGGATAAGCCCCGAG
CTACTAAAGAACATGAAGACGGAGCAGCTCAACCTGTTTGGAGCGCCCTTCGAGCAGAAGGCTACTTGCGGGCTGCTCAA
TAATTCGTACAGGTGGGGGACGCCGAGCGCGACTCGTCCAACTCAGTACTCCTGGTCCGAAGCTTTTCACATTCCTGTCA
CAAAAATCTCGGACCAAGCTTGTTATGGGGACGGTTTTAGCTCTCTCAGGGAAGTGATGGAAGTATTTGCAGGAGCAATG
GCAAACCTGGCGGAATTGCTAGCCGGGATTCTAGTGAACAACCTGGGCCACCGGAAGGAAGCGCTGCAAGATATTTGTGA
CTCGAGCACTTGCTTTCTCCGATTGAACCGCTACCCGGCTTGTCCGATATCATCGGAGATGTTCGGCTTAGTGCCTCACA
CTGACAGCGATTTCCTCACAATTCTAAGCCAAGACGAAGTGGGAGGACTTCAGCTCTTGAAAGACTCCAAATGGGTTGCT
GTAAAACCTAACCAAGATGTACTTATCGTTAACATCGGAGATCTTTTTCAGGCGTGGAGCAATGATGCGTACAAAAGTGT
GGAGCACAAGGTGATGGCAAACGAGAAGAGGGAACGTTACTCAGTAGCATACTTCATGTGCCCTTCCTACGATTCTTTAA
TCGGGAGTTGCAGATCACAATCTTCCATCTACAGAAACTTCACTTTTCGAGATTACAGAAATCAAGTCCAGCAAGATGTT
CAGAAACTTGGACACAAAGTCGGCCTTTCGAGATTCCTTCTTCGA
>Pyrbr_009355592.2_cds_XP_009353867.1_1
ATGATAATTAATAAGCAGCGTCCTGCCCAACAAGAAGACGATGACCTCCATTGTTCTGAGAAAAAAATGGCTTCTGAATC
CTACCCTCCACCGTTTCGTTCACTTCCAGATTCAACCCAGGCCGTTGATTTGGATGACCAAGTCAACCCGGTTCATGATT
CGGAGGATCCGATTCCTTTGATGGATCTCCAGAGCCTGAAACTTGGGGAGGCATGCGAGTTTTGGGGAATTTTTCGTTTG
GTCAATCATGGAGTTCCTCCAACCCTTTTGACCCAACTTCGGGAGCATGCCAAAATGGTTTTTTCCCTGCCGTTTGAGTC
CAAACAGAGCCTTATCACCAGCCCTCTGTCCTACTTCTGGGGTACCCCTGCCCTTACTCCATCTGGGGCGGCCTTATCAA
CAAAGGGTAGTAGTAGCCTCCAGAATATCAACTGGGTTGAAGGACTCAACGTCCCTCTAGCTCAACTCAGTCAATTTCAA
ATTGACAATCGCATAATTGCTTCTTTCAGCCTTGTGCTAGAAGAATATGGGAAGCACCTAGCTAGGCTAGCGACAACTAT
ATTTGACGCTATGGTAATAAACCTTGGATTGGATCCAATAGAATCCAAATCCCATTTATCAAATTCTACTGGCATTGTAC
GTGTCTATCGCTACCCACCACATTGCTCCAACTCCAGCTCTGCATCTGCAAGGGGCATGGACGTGCACACTGACAGCTCT
GTGCTCTCGATACTAAATCAAGATGAAGTCGGTGGACTCGAAGTTCTCAAAGACAATGAGTGGTTCAGTGTTAACCCAAT
TCCCAACACACTGATTGTCAACCTCGGAGACATGATGCAGGCGATAAGCAATGACAGGTACAAGAGTGTGAAGCACAGAG
TGAAGGTGAACAGAAGCAAAGAGAGAATTTCAATCTGCCATTTTGTGTTTCCGGGAGAAGGCAGTGTGATTCGGAGCTCA
AACTATAAGCCCTTTACATATGGGGATTTTCAGAACGAAGTGCAGCAAGATATAAAGAGTGTTGGGTATAAGGTCGGGCT
TGAGAGGTTCAAAGCT
>Pyrbr_009359121.2_cds_XP_009357396.1_1
ATGGACTCGGACCCACCATTTCGCAAGGCCTACAAGACCCTTTTCGACAACACCGTCAACAAAGCCAACAACATCAGCAA
CAACAAGGAGGAGGTGCTACAACAGCTTGTTACAGTGGAGGAATGGGAACTGCCGTTGATTGATCTTAGGGGGCTGGAGC
TCGGAGAAAAGGAGAGGGAGAAGTGTATGACGGAAATAGCTAGGGCATCGCAAGATTGGGGTTTCTTTCAGGTAGTGAAT
CATGGGATTTCAGGAGGGCTTCTTGAGAAGATGAAGAGTGAGCAAGAGAAGGTGTTCAAGCAATCTTTTGATAAGAAGAG
GCAAGAGGACAAGCACTTGAACTTTTCACCGGGAACTTATCGTTGGGGAACTCCTTCTGCCACATGCCTACGGCAGTTAG
CATGGTCTGAAGCTTTTCACATTCCACTCAACGACATTTCTGCTACATCAGCTTCTGGTCTCAACCATACACTCAGCTCA
ACAATGGAACAATTTGCTACAACAGTTTCAAGTTTGGCACTGAAATTGGCTGAAATTTTGGCTGAGAAATTAGGTCACAA
GTCAACATTTTTCCTAGAAAATTGTTTGCCCAGCACTTGTTATCTTCGAATGAACCGATATCCTCCTTGCCCCATCCCTT
CTGAGGTGTTTGGATTGATGCCACACACTGATAGTGATTTCCTTACGATATTGCACCAAGACCACGTTGGAGGATTGCAG
TTGATCAAAGACGATAGATGGATCGCAGTTAAACCTAATCCAGAAGCTCTAATCATTAACATTGGAGATCTATTTCAGGC
ATGGAGCAACAACGTGTACAAGAGTGTTCAACATCGAGTTGTTACGAATTTGCAAGTGGAACGATTCTCAACTGCATATT
TCTTATGTCCTTCATATGACACCGTGATACAGAGTTGCAGGGAGCCTTCTGTCTATAGAAAATTCAGCTTTGGGGAGTAT
AGGCGGCAAGTCCAAGAGGATGTTCAAAAATTGGGTTCAAAAATAGGTCTTCCGAGATTTGTCGTA
>Pyrbr_009359833.2_cds_XP_009358108.1_1
ATGGATTTCAAACCTCCCTTCCAACAAACCTGCAAGGCAATACTCTTACAGAATTCCACCCATGAAGCATTATCAAGTCA
TGATGATGACAAGGTTTCTCTTGTTGAGGAATGTGAACTGCCTCTGATAGATCTTAGCCATCTAAATTTGGGTCACTTTG
AGGGAGACAAGTGTATGAATGAGATCGCTCAAGCAGCCAGCCAATGGGGTTTCTTCCAAGTTGTGAATCATGGAGTTTCA
CAAGAAGTTATAAAGAGTATGCAAAATGAGCAAAAGAAGCTATTTCATAAGCCTTTTGCAGAAAAGGTTGAAAAGAATTT
CTTGAATTACCGCTGGGGGAATCCACAAGCTACTTGTTTGAGGCAGTTCTCATGGTCAGAAGCATTTCATATATCTCTCA
CCGAAATTCCAACGATGAATGATCATCACAACAGTCTCAGATCAACAATTGAAGCATTCGTGAAGTCGGTGTCTGGTTTG
GCTAAACGCTTAGCTGAAATTCTGGCACAGCCGTTGGGTGTCAAACCGATTTACTTTGAAGAGAATTGTCCAACAAGAAC
TAGTTATCTTCGACTGAATAGATATGCTCCATGTCCATTTCCTTCGCAAGTGTTTGGCCTCATCTCGCACACCGATACCG
ATTTCCTAACTATAGTTCACCAGGACCAAGTTGGAGGTCTGGAAATATTTAAAGATGGAAGATGGTTGGCTGTTAAACCT
AATCCTGAAGCTCTTATTGTCAACATTGGGGACTTCTTTGAGGCCTTGAGCAATGGCGCATACAAGAGCATCAAACACCG
AGTGGTTAGCACACAAGAAGTTGAAAGATTATCTGTGGCATATTTCTACTGCCCCTCCTACGATGCTGTGGTCCGAAACT
GCGGTAATGAACCATCAACTTATAGGCAGTTCACTTTGAGGGAGTATAAACTCCAAACTCAAATTGATGTTCAGAAAACT
GGTGAGAAAGTAGGGCTCTCAAGATTTCTCCTT
>Pyrbr_009380615.2_cds_XP_009378890.1_1
ATGGATTTCGAACCTCCATTCCAACAAACCTGGAAGGCATTACTCTTACAGAATTCCAGCCATGAAGCATTATTAACAAG
TCATGATTATGACAAGCTTTCTCTTGCTGAGGAATGTGAGTTGCCTATGATAGATCTTAGCCATCTAAATTTGGGTCACT
TGGAGAGAGACAAGTGTATGAATGATATCGCTCAAGCTGCAAACCAATGGGGTTTCTTCCAAGTTGTGAATCATGGAGTT
TCACAAAAAGTTATAAAGAGCATGCAATATGAGCAAAAGAGGCTATTTCACATGCCCTTTGCAGAAAAGGTTGAAAAGAA
TTTCTTGAATTTATCCAGCAACTGTTACCGCTGGGGAAATCCACAAGCTACTTGTTTGAGGCAGTTCTTATGGTCAGAAG
CATTTCATATATCACTCAACGAAATTCCAACAATGAATGATCTTCACAAGAGTCTCAAGTCAACAATTGAAGCATTCGTG
AAGGTGGTATCTGGTTTGGCTAAAAACTTAGCTGAAATTCTGGCACAGCCTTTGGGTGTCAAATCGATTTACTTTGAAGA
GAATTGCCCACCAAGAAGTAGTTATCTTCGACTGAATAGATACGCTCCACGTCCGTTTCCTTCGCAAGTGTTTGGCCTCG
TCTCGCACACTGATACCGATTTCCTAACTATAGTTCACCAGGACCAAGTGGGAGGTCTGGAAATATTTAAAGATGGAAGA
TGGATGGCTGTTAAACCCAATCCTGAAGCTCTCATTGTCAACATTGGGGACTTGTTTGAGGCCTTGAGCAATGGCATATA
CAAGAGCATCAAACACCGAGTGGTTACCGGACAAGAAGTTGAGAGGTTTTCTGTGGCATATTTCTACTGCCCCTCCTACG
ATGTAGTGGTCCGAAGCTGCGGTGATGAACCATCAACTTATAGGCAGTTCACTTTGAGGGAGTATAAACTCCAAACTCAA
ATTGATGTTCAGGAAACTGGTGAGAAAGTAGGGCTCTCAAGATTTCTCCTT
>Pyrbr_018646813.1_cds_XP_018502329.1_1
ATGGATGCTTGGACAGTCGGTGGTGGCCAGATTAGTACGACCAGTGTCTTGTTTTCTTCTGCTAGGAAGCAAGTTGAAAA
TCCTAGGTCAAAGGAAAATCCATTCGACGGCTCCAAGTGTGGCCACTCTTTGTTTAACATGGATTTGGACCCACCATTTT
ACAAGGCCTACAAGACCCTTTTCGACAAAACCGTCGACAAAGCCAACAACATCAACAACAAGAAGAACGAGGAGGTGTTA
CAACAGCTTGTTATGGTGGAGGAATGTGAGCTGCCGCTGATCAATCTGGGGCGGCTGGAGCTAGGAGAAAAAGAGAGGGA
GGAGTGCATGACGGAGATAGCTAGGGCATCGCAAGAGTGGGGTTTCTTTCAGGTAGTGAATCATGGGATTTCAGGAGAGC
TTCTTCATAAGATGAAGAGTGAGCAAGAGAAGGTGTTCAAGCAATCTTTTGATAAGAAAAGGCAAGAGGACAAGTGCTTG
AACTTTTTATCGGGAACTTACCGTTGGGGAACTCCTTCTGCCACATGCCTACGGCAGTTAGCATGGTCTGAAGCTTTTCA
CATTCCACTCAACGATACTTCTGCTACATCAGCTTCTGGTGTCAATTATACACTCAGCTCAACGATGGAACAATTTGCTA
CAACAGTTTCAAGTTTGGCACTGAAATTGGCTGAAATTTTGGCTGAGAAAATAGGTCACAAATCAACATTTTTCCAAGAA
AATTGTTTTCCCGGCACTTGCTATCTTCGAATGAATCGTTATCCACCGTGCCCCATCCCTTCTGAGGTGTTTGGATTGAT
GCCACACACTGATAGTGATTTCCTCACAATATTGCATCAAGACCAGGTTGGCGGATTGCAGTTGATCAAAGACGATGAAT
GGATCGCAGTTAAACCTAATCCAGAGGCTCTAGTCATCAACGTTGGAGATCTATTTCAGGCATGGAGCAACAATGTGTAC
AAGAGCGTTCAACATCGAGTTGTCACGAACTTGCAAGTGGAACGATTCTCAACTGCATATTTCTTATGTCCTTCATATGA
CACGGTGATACAGAGTTGCATGGAGCCTTCTGTCTATAGAAAATTCAGCTTTGGGGAGTATAGGCGGCAAGTCCAAGAGG
ATGTTCAAAAACTGGGTTCGAAAATAGGTCTTCCTAGATTTGTCGTA
>Pyrbr_018647698.1_cds_XP_018503214.1_1
ATGGACTCGGACCCACCATTTCGCAAGGCCTACAAGACCCTTTTCGACAACACCGTCAACAAAGCCAACAACATCAGCAA
CAACAAGGAGGAGGTGCTACAACAGCTTGTTACAGTGGAGGAATGGGAACTGCCGTTGATTGATCTTAGGGGGCTGGAGC
TCGGAGAAAAGGAGAGGGAGAAGTGTATGACGGAAATAGCTAGGGCATCGCAAGATTGGGGTTTCTTTCAGGTAGTGAAT
CATGGGATTTCAGGAGGGCTTCTTGAGAAGATGAAGAGTGAGCAAGAGAAGGTGTTCAAGCAATCTTTTGATAAGAAGAG
GCAAGAGGACAAGCACTTGAACTTTTCACCGGGAACTTATCGTTGGGGAACTCCTTCTGCCACATGCCTACGGCAGTTAG
CATGGTCTGAAGCTTTTCACATTCCACTCAACGACATTTCTGCTACATCAGCTTCTGGTCTCAACCATACACTCAGCTCA
ACAATGGAACAATTTGCTACAACAGTTTCAAGTTTGGCACTGAAATTGGCTGAAATTTTGGCTGAGAAATTAGGTCACAA
GTCAACATTTTTCCTAGAAAATTGTTTGCCCAGCACTTGTTATCTTCGAATGAACCGATATCCTCCTTGCCCCATCCCTT
CTGAGGTGTTTGGATTGATGCCACACACTGATAGTGATTTCCTTACGATATTGCACCAAGACCACGTTGGAGGATTGCAG
TTGATCAAAGACGATAGATGGATCGCAGTTAAACCTAATCCAGAAGCTCTAATCATTAACATTGGAGATCTATTTCAGGC
ATGGAGCAACAACGTGTACAAGAGTGTTCAACATCGAGTTGTTACGAATTTGCAAGTGGAACGATTCTCAACTGCATATT
TCTTATGTCCTTCATATGACACCGTGATACAGAGTTGCAGGGAGCCTTCTGTCTATAGAAAATTCAGCTTTGGGGAGTAT
AGGCGGCAAGTCCAAGAGGATGTTCAAAAATTGGGTTCAAAAATAGGTCTTCCGAGATTTGTCGTA
>Pyrco_BartlettDH_GA2OX.Chr16_894
ATGATAGAATCAATCCCTCCTCTCCAACAACATTACAAAACCCTCGTGCGCAACCTTCACTGCCACGGCACCGACCACGG
ACAAGGACCGGTCACGGAAGAATGCCAGCTACCGTTGATAGACCTCAACGGGCTGAACAGCCTCGATGAGAGGGAGAGGC
TAGAATGCGCAGCAGCCATCTGCAGCGCGTCGTCGGAGTGGGGGTTTTTTCAAGTGGTGAACCACGGGATAAGGCCCGAG
CTACTAAAGAACATGAAGACGGAGCAGCTCAACCTGTTTGGAGCGCCCTTCGAGCAGAAGGCTACTTGCGGGCTGCTCAA
TAATTCGTACAGGTGGGGGACGCCGAGCGCGACTCGTCCAACTCAGTACTCCTGGTCCGAAGCTTTTCACATTCCTGTCA
CAAAAATCTCGGACCAAGCTTGTTATGGGGACGGTTTTAGCTCTCTCAGGAAAGTGATGGAAGTATTTGCAGGAGCAATG
GCAAACCTGGCGGAGTTGCTAGCCGGGATTCTAGTGAACAACCTGGGCCACCGGAAGGAAGCGCTGCAAGACATTTGTGA
CTCGAGCACTTGCTTTCTCCGATTGAACCGCTACCCGGCTTGTCCGATATCACCGGAGATGTTCGGCTTAGTGCCTCACA
CTGACAGCGATTTCCTCACAATTCTAAGCCAAGACGAAGTGGGAGGACTTCAGCTCTTGAAAGACTCCAAATGGGTTGCT
GTAAAGCCTAACCAAGATGCACTTATCGTTAACATCGGAGATCTTTTTCAGGCGTGGAGCAATGATGCGTACAAAAGTGT
GGAGCACAAGGTGATGGCAAACGAGAAGAGGGAACGTTACTCAGTAGCATACTTCATGTGCCCTTCCTACGATTCTTTAA
TCGGGAGTTGCAGACAATCTTCCATCTACAGAAACTTCACTTTTCGAGATTACAGAAATCAAGTCCAGCAAGATGTTCAG
ACACTTGGACACAAAGTCGGCCTTTCGAGATTCCTTCTTCGA
>Pyrco_BartlettDH_new_GA2OX.Chr10_894
CTAAGCATGGACTCGGACCCACCATTTCGCAAGGCCTACAAGACCCTTTTCGACAACACCGTCAACAAAGCCAACAACAT
CAACAACAACAAGGAGGAGGTGCTACAACAGCTTGTTACAGTGGAGGAATGTGAACTGCCGTTGATTGATCTTAGGCGGC
TGGAGCTCGGAGAAAAGGAGAGGGAGAAGTGCATGACGGAAATAGCTAGGGCATCGCAAGAGTGGGGTTTCTTTCAGGTA
GTGAATCATGGGATTTCAGGAGGGCTTCTTCAGAAGATGAAGAGTGAGCAAGAGAAGGTGTTCAAGCAATCTTTTGATAA
GAAGAGGCAAGAGGACAAGCACTTGAACTTTTCACCGGGAACTTATCGTTGGGGAACTCCTTCTGCCACATGCCTACGGC
AGTTAGCATGGTCTGAAGCTTTTCACATTCCACTCAACGACATTTCTGCTACATCAGCTTCTGGTCTCAACCATACACTC
AGCTCAACAATGGAACAATTTGCTACAACAGTTTCAAGTTTGGCACTGAAATTGGCTGAAATTTTGGCTGAGAAATTAGG
TCACAAGTCAACATTTTTCCTAGAAAATTGTTTGCCCAGCACTTGTTATCTTCGAATGAACCGATATCCACCTTGCCCCA
TCCCTTCTGAGGTGTTTGGATTGATGCCACACACTGATAGTGATTTCCTTACAATATTGCACCAAGACCAGGTTGGAGGA
TTGCAGTTGATCAAAGACGATAGATGGATCGCAGTTAAACCTAATCCAGAAGCTCTAATCATTAACATTGGAGATCTATT
TCAGGCATGGAGCAACAATGTGTACAAGAGTGTTCAACATCGAGTTGTCACGAATTTGCAAGTGGAACGATTCTCAACTG
CATATTTCTTATGTCCTTCATATGACACCGTGATACAGAGTTGCAGGGAGCCTTCTGTCTATAGAAAATTCAGCTTTGGG
GAGTATAGGCGGCAAGTCCAAGAGGATGTTCAAAAATTGGGTTCAAAAATAGGTCTTCCGAGATTTGTCGTA
>Pyrco_BartlettDH_new_GA2OX.Chr11_1
ATGGCTTCTGAATCCTACCCTCCTCTGTTCCGTTCACACATAGATTCAACCCAGGCCGCTGATTCGGATGACCAAGTCAA
CCCAGTTCATGATTTGGAGGATCCGATTCCTCTGGTGGATCTCCAGAGCCTGAAACTTGGGGAGGCATGTGAGTTTTGGG
GCATTTTTCGTTTGGTCAACCATGGAGTTCCTCCAACCCTTTTGACCCAACTTGAAGAGCATGCCAAAGCGGTTTTTTCC
CTGCCGTTTGAATCCAAACAGAGCCTTATCACCAGCCCTCTGTCCTACTTCTGGGGTACCCCTGCCCTTACTCCATCTGG
GGCAGCCTTATCAACAAAGGGTACTAGTACCCTCCAGAATATCAATTGGGTTGAAGGACTGAATGTCCCTCTAGCTCAAC
TCAGTCAATTCCAAACTGACAATCCCACAGTTGCTTCTTTCAGCCTTGTGCTGGAAGAATATGGGAAACACCTAGCCAGG
CTAGCCACAACTATATTTGAAGCTATGGTGAAAAGCCTTGGATTGGATCCAATAGAATCCAAATCCCACTTATCCAATCC
CACTGGCCTTGTACGTCTATATCGCTACCCACCACATTGCTCCAACTCTGCATCTGCATCTGCATGGGGCATGGACGTCC
ACACTGACAGCTCTGTGCTCTCGATACTAAACCAAGATGATGTCGGTGGACTCGAAGTTCTCAAAGACACCGAGTGGTTC
AATGTAAACCCAGTTCCCAGCACACTAATTGTCAACCTCGGGGACATGATGCAGGCGATTAGCGACGACAAATACAAGAG
TGTGAAGCACAGAGTGAAGGTGAACAGAAGCAAAGAGAGAATTTCAATCTGCTACTTTGTGTTTCCTGGAGAAGGCAGTG
TGATTCGGAGCTCAAACTACAAGCCCTTTACATATGGTGACTTTCAGAAGGAAGTGCAGAAAGATTTAAAGAGTGTTGGG
TATAAGGTTGGGCTCGAGAGATTCAGA
>Pyrco_BartlettDH_new_GA2OX.Chr11_2
TCCAGGGCAGTACTAATGGATTTCGAACCTCCATTCCAACAAACCTGGAAGGCAATACTCTTACAGAATTCCAGCCATGA
AGCATTATTAACAAGTCATGATTATGACAAGCTTTCTCTTGCTGAGGAATGTGAGTTGCCTATGATAGATCTTAGCCATC
TAAACTTGGGTCACTTAGAGAGAGACAAGTGTATGAATGATATCGCTCAAGCTGCAAACCAATGGGGTTTCTTCCAAGTT
GTGAATCATGGAGTCTCACAAAAAGTTATAAAGAGCATGCAATATGAGCAAAAGAGGCTATTTCACATGCCCTTTGCAGA
AAAGGTTGAAAAGAATTTCTTGAATTTATCCAGCAACTGTTACCGCTGGGGAAATCCACAAGCTACTTGTTTGAGGCAGT
TCTTATGGTCAGAAGCATTTCATATATCACTCAACGAAATTCCAACAATGAATGATCTTCACAAGAGTCTCAAGTCAACA
ATTGAAGCATTCGTGAAGGTGGTATCTGGTTTGGCTAAAAACTTAGCTGAAATTCTGGCACAGCCTTTGGGTGTCAAATC
GATTTACTTTGAAGAGAATTGCCCACCAGGAAGTAGTTATCTTCGACTGAATAGATACGCTCCACGTCCGTTTCCTTCGC
AAGTGTTTGGCCTCGTCTCGCACACTGATACCGATTTCCTAACTATAGTTCACCAGGACCAAGTAGGAGGTCTGGAAATA
TTTAAAGATGGAAGATGGATGGCTGTTAAACCCAATCCTGAAGCTCTCATTGTCAACATTGGGGACTTGTTTGAGGCCTT
GAGCAATGGCATATACAAGAGCATCAAACACCGAGTGGTTACCGGACAAGAAGTTGAGAGGTTTTCTGTGGCATATTTCT
ACTGCCCCTCCTACGATGTAGTGGTCCGAAGCTGCGGTGATGAACCATCAACTTATAGGCAGTTCACTTTGAGGGAGTAT
AAACTCCAAACTCAAATTGACGTTCAGGAAACTGGTGAGAAAGTAGGGCTCTCAAGATTTCTCCTT
>Pyrco_BartlettDH_new_GA2OX.Chr13_894
AATATGATAGACTCAACCCCTCCTCTCCAACACCATTACAAATCCCTCGTGCGCAACCATCATTGCCAAGGCATCGACCG
CGGACAAGGAGGAGCGGTCACGGAAGAATGCCAGCTCCCGTTGATAGACCTCAACGGGCTGAATAGCCTCGACGAGAGGG
AGAGGCTAGAATGCACTGCAGCTATCTGCAGAGCGTCGTCGGAGTGGGGTTTTTTTCAAGTGGTGAACCACGGGATAAGC
TCCGAGCTACTACGGAATATGAAGACGGAGCAGCTCAAACTGTTTGGAGCGCCCTTCGAATGGAAAGCTACTGGCGGGCT
GCTTAATAATTCGTACAGGTGGGGGACACCGACCGCTACTGGTCCGACTCAGTACTCTTGGTCCGAATCTTTTCACATTC
CTGTCACAAAAATCTCGGACCAAGCTTGCTATGGGGACGATTTTAGCTCGCTCAGGGAAGAGATGGAGGAATTTGCAGGA
GAAATGTCAAACCTAGCGGAGTCGCTAGCCGGGATCCTAGTGAACAACCTGGGACACCGGAAGGAAGCGCTGCAAGACAT
TTGTGACTCGAGCACTTGCTTTCTCCGATTGAACCGCTACCCGGCTTGTCCGATATCACCGGAGATGTTCGGCTTAGTGC
CTCACACTGACAGCGATTTCCTCACAATTCTAAGCCAAGACGAAGTGGGAGGACTTCAGCTCTTGAAAGACTCCAAATGG
GTTGCTGTAAAACCCAACCAAGATGCACTTATCGTAAACATCGGAGATCTTTTTCAGGCGTGGAGCAATGACGTGTACAA
AAGTGTGGAGCACAAGGTGATGGCAAATGAGAAGAGGGAACGCTACTCAATAGCATACTTCATGTGCCCTTCCTACGACT
CTTTAATCGGCAGTTGCAGATCACAGTCTTCCATCTATAGAAACTTCAGTTTTCGAGATTACAGAAACCAAGTCCAGCAA
GATGTTCAGAAACTTGGACGCAAAGTCGGCCTTTCGAGATTCCGTCTTCGA
>Pyrco_BartlettDH_new_GA2OX.Chr3
TCGAAGGCAGTCCTAATGGATTTCAAACCTCCCTTCCAACAAACCTGCAAGGCAATACTCTTACAGAATTCCACCCATGA
AGCATTATCAAGTCATGATGATGACAAGGTTTCTCTTGTTGAGGAATGTGAACTGCCTCTGATAGATCTTAGCCATCTAA
ATTTGGGTCACTTTGAGGGAGACAAGTGTATGAATGAGATCGCTCAAGCAGCCAGCCAATGGGGTTTCTTCCAAGTTGTG
AATCATGGAGTTTCACAAGAAGTTATAAAGAGTATGCAAAATGAGCAAAAGAGGCTATTTCATAAGCCTTTTGCAGAAAA
GGTTGAAAAGAATTTCTTGAATTACCGCTGGGGGAATCCACAAGCTACTTGTTTGAGGCAGTTCTCATGGTCAGAAGCAT
TTCATATATCTCTCACCGAAATTCCAACGATGAATGATCATCACAACAGTCTCAGATCAACAATTGAAGCATTCGTGAAG
ACGGTGTCTGGTTTGGCTAAACGCTTAGCTGAAATTCTGGCACAGCCTTTGGGTGTCAAACCGATTTACTTTGAAGAGAA
TTGTCCAACAAGAACTAGTTATCTTCGACTGAATAGATATGCTCCATGTCCATTTCCTTCGCAAGTGTTTGGCCTCATCT
CGCACACCGATACCGATTTCCTAACTATAGTTCACCAGGACCAAGTTGGAGGTCTGGAAATATTTAAAGATGGAAGATGG
TTGGCTGTTAAACCTAATCCTGAAGCTCTTATTGTCAACATTGGGGACTTCTTTGAGGCCTTGAGCAATGGCGCATACAA
GAGCATCAAACACCGAGTGGTTAGCACACAAGAAGTTGAAAGATTATCTGTGGCATATTTCTACTGCCCCTCCTACGATG
CTGTGGTCCGAAACTGCGGTAATGAACCATCAACTTATAGGCAGTTCACTTTGAGGGAGTATAAACTCCAAACTCAAATT
GATGTTCAGAAAACTGGTGAGAAAGTAGGGCTCTCAAGATTTCTCCTT
>Pyrco_BartlettDH_new_GA2OX.Chr5_894
ATGGATTTGGACCCACCATTTTACAAGGCCTACAAGACCCTTTTCGACAAAACCGTCGACAAAGCCAACAACATCAACAA
CAACAAGAAGGAGGAGGTGTTACAACAGCTTGTTATGGTGGAGGAATGTGAGCTGCCGCTGATCAATCTGGGGCGGCTGG
AGCTAGGAGAAAAAGAGAGGGAGGAGTGCATGACGGACATAGCTAGGGCATCGCAAGAGTGGGGTTTCTTTCAGGTAGTG
AATCATGGGATTTCAGGAGAGCTTCTTCAGAAGATGAAGAGTGAGCAAGAGAAGGTGTTCAAGCAATCTTTTGATAAGAA
GAGGCAAGAGGACAAGTGCTTGAACTTTTTATCGGGAACTTACCGTTGGGGAACTCCTTCTGCCACTTGCCTACGGCAGT
TAGCATGGTCTGAAGCTTTTCACATTCCACTCAACGATACTTCTGCTACATCAGCTTCTGGTGTCAATTATACACTCAGC
TCAACGATGGAACAATTTGCTACAACAGTTTCAAGTTTGGCACTGAAATTGGCTGAAATTTTGGCTGAGAAAATAGGTCA
CAAATCAACATTTTTCCAAGAAAATTGTTTTCCCGGCACTTGCTATCTTCGAATGAATCGTTATCCACCGTGCCCCATCC
CTTCTGAGGTGTTTGGATTGATGCCACACACTGATAGTGATTTCCTCACAATATTGCATCAAGACCAGGTTGGCGGATTG
CAGTTGATCAAAGACGATGAATGGATCGCAGTTAAACCTAATCCAGAGGCTCTAGTCATCAACGTTGGAGATCTATTTCA
GGCATGGAGCAACAATGTGTACAAGAGCGTTCAACATCGAGTTGTCACGAACTTGCAAGTGGAACGATTCTCAACTGCAT
ATTTCTTATGTCCTTCATATGACACGGTGATACAGAGTTGCAGGGAGCATTCTGTCTATAGAAAATTCAGCTTTGGGGAG
TATAGGCGGCAAGTCCAAGAGGATGTTCAAAAACTGGGTTCGAAAATAGGTCTTCCTAGATTTGTCGTA
>Pyrco_Bartlett_005232.1
ATGATAGAATCAATCCCTCCTCTCCAACAACATTACAAAACCCTCGTGCGCAACCTTCACTGCCACGGCACCGACCACGG
ACAAGGACCGGTCACGGAAGAATGCCAGCTACCGTTGATAGACCTCAACGGGCTGAACAGCCTCGATGAGAGGGAGAGGC
TAGAATGCGCAGCAGCCATCTGCAGCGCGTCGTCGGAGTGGGGGTTTTTTCAAGTGGTGAACCACGGGATAAGGCCCGAG
CTACTAAAGAACATGAAGACGGAGCAGCTCAACCTGTTTGGAGCGCCCTTCGAGCAGAAGGCTACTTGCGGGCTGCTCAA
TAATTCGTACAGGTGGGGGACGCCGAGCGCGACTCGTCCAACTCAGTACTCCTGGTCCGAAGCTTTTCACATTCCTGTCA
CAAAAATCTCGGACCAAGCTTGTTATGGGGACGGTTTTAGCTCTCTCAGGAAAGTGATGGAAGTATTTGCAGGAGCAATG
GCAAACCTGGCGGAGTTGCTAGCCGGGATTCTAGTGAACAACCTGGGCCACCGGAAGGAAGCGCTGCAAGACATTTGTGA
CTCGAGCACTTGCTTTCTCCGATTGAACCGCTACCCGGCTTGTCCGATATCACCGGAGATGTTCGGCTTAGTGCCTCACA
CTGACAGCGATTTCCTCACAATTCTAAGCCAAGACGAAGTGGGAGGACTTCAGCTCTTGAAAGACTCCAAATGGGTTGCT
GTAAAGCCTAACCAAGATGCACTTATCGTTAACATCGGAGATCTTTTTCAGGCGTGGAGCAATGATGCGTACAAAAGTGT
GGAGCACAAGGTGATGGCAAACGAGAAGAGGGAACGTTACTCAGTAGCATACTTCATGTGCCCTTCCTACGATTCTTTAA
TCGGGAGTTGCAGATCACAATCTTCCATCTACAGAAACTTCACTTTTCGAGATTACAGAAATCAAGTCCAGCAAGATGTT
CAGACACTTGGACACAAAGTCGGCCTTTCGAGATTCCTTCTTCGA
>Pyrco_Bartlett_020966.1
ATGATAGACTCAACCCCTCCTCTCCAACACCATTACAAATCCCTCGTGCGCAACCATCATTGCCAAGGCATCGACCGCGG
ACAAGGAGGAGCGGTCACGGAAGAATGCCAGCTCCCGTTGATAGACCTCAACGGGCTGAATAGCCTCGACGAGAGGGAGA
GGCTAGAATGCACTGCAGCTATCTGCAGAGCGTCGTCGGAGTGGGGTTTTTTTCAAGTGGTGAACCACGGGATAAGCTCC
GAGCTACTACGGAATATGAAGACGGAGCAGCTCAAACTGTTTGGAGCGCCCTTCGAATGGAAAGCTACTGGCGGGCTGCT
TAATAATTCGTACAGGTGGGGGACACCGACCGCTACTGGTCCGACTCAGTACTCTTGGTCCGAATCTTTTCACATTCCTG
TCACAAAAATCTCGGACCAAGCTTGCTATGGGGACGATTTTAGCTCGCTCAGGGAAGAGATGGAGGAATTTGCAGGAGAA
ATGTCAAACCTAGCGGAGTCGCTAGCCGGGATCCTAGTGAACAACCTGGGACACCGGAAGGAAGCGCTGCAAGACATTTG
TGACTCGAGCACTTGCTTTCTCCGATTGAACCGCTACCCGGCTTGTCCGATATCACCGGAGATGTTCGGCTTAGTGCCTC
ACACTGACAGCGATTTCCTCACAATTCTAAGCCAAGACGAAGTGGGAGGACTTCAGCTCTTGAAAGACTCCAAATGGGTT
GCTGTAAAACCCAACCAAGATGCACTTATCGTAAACATCGGAGATCTTTTTCAGGCGTGGAGCAATGACGTGTACAAAAG
TGTGGAGCACAAGGTGATGGCAAATGAGAAGAGGGAACGCTACTCAATAGCATACTTCATGTGCCCTTCCTACGACTCTT
TAATCGGCAGTTGCAGATCACAGTCTTCCATCTATAGAAACTTCAGTTTTCGAGATTACAGAAACCAAGTCCAGCAAGAT
GTTCAGAAACTTGGACGCAAAGTCGGCCTTTCGAGATTCCGTCTTCGA
>Pyrco_Bartlett_021698.1
ATGGACTCGGACCCACCATTTCGCAAGGCCTACAAGACCCTTTTCGACAACACCGTCAACAAAGCCAACAACATCAACAA
CAACAAGGAGGAGGTGCTACAACAGCTTGTTACAGTGGAGGAATGTGAACTGCCGTTGATTGATCTTAGGCGGCTGGAGC
TCGGAGAAAAGGAGAGGGAGAAGTGCACGACGGAAATAGCTAGGGCATCGCAAGAGTGGGGTTTCTTTCAGGTAGTGAAT
CATGGGATTTCAGGAGGGCTTCTTCAGAAGATGAAGAGTGAGCAAGAGAAGGTGTTCAAGCAATCTTTTGATAAGAAGAG
GCAAGAGGACAAGCACTTGAACTTTTCACCGGGAACTTATCGTTGGGGAACTCCTTCTGCCACATGCCTACGGCAGTTAG
CATGGTCTGAAGCTTTTCACATTCCACTCAACGACATTTCTGCTACATCAGCTTCTGGTCTCAACCATACACTCAGCTCA
ACAATGGAACAATTTGCTACAACAGTTTCAAGTTTGGCACTGAAATTGGCTGAAATTTTGGCTGAGAAATTAGGTCACAA
GTCAACATTTTTCCTAGAAAATTGTTTGCCCAGCACTTGTTATCTTCGAATGAACCGATATCCACCTTGCCCCATCCCTT
CTGAGGTGTTTGGATTGATGCCACACACTGATAGTGATTTCCTTACAATATTGCACCAAGACCAGGTTGGAGGATTGCAG
TTGATCAAAGACGATAGATGGATCGCAGTTAAACCTAATCCAGAAGCTCTAATCATTAACATTGGAGATCTATTTCAGGC
ATGGAGCAACAATGTGTACAAGAGTGTTCAACATCGAGTTGTCACGAATTTGCAAGTGGAACGATTCTCAACTGCATATT
TCTTATGTCCTTCATATGACACCGTGATACAGAGTTGCAGGGAGCCTTCTGTCTATAGAAAATTCAGCTTTGGGGAGTAT
AGGCGGCAAGTCCAAGAGGATGTTCAAAAATTGGGTTCAAAAATAGGTCTTCCGAGATTTGTCGTA
>Pyrco_Bartlett_027640.1
ATGGCTTCTGAATCCTACCCTCCTCTGTTCCGTTCACACATAGATTCAACCCAGGCCGCTGATTCGGATGACCAAGTCAA
CCCAGTTCATGATTTGGAGGATCCGATTCCTCTGGTGGATCTCCAGAGCCTGAAACTTGGGGAGGCATGTGAGTTTTGGG
GCATTTTTCGTTTGGTCAACCATGGAGTTCCTCCAACCCTTTTGACCCAACTTGAAGAGCATGCCAAAGCGGTTTTTTCC
CTGCCGTTTGAATCCAAACAGAGCCTTATCACCAGCCCTCTGTCCTACTTCTGGGGTACCCCTGCCCTTACTCCATCTGG
GGCAGCCTTATCAACAAAGGGTACTAGTACCCTCCAGAATATCAATTGGGTTGAAGGACTGAATGTCCCTCTAGCTCAAC
TCAGTCAATTCCAAACTGACAATCCCACAGTTGCTTCTTTCAGCCTTGTGCTGGAAGAATATGGGAAACACCTAGCCAGG
CTAGCCACAACTATATTTGAAGCTATGGTGAAAAGCCTTGGATTGGATCCAATAGAATCCAAATCCCACTTATCCAATCC
CACTGGCCTTGTACGTCTATATCGCTACCCACCACATTGCTCCAACTCTGCATCTGCATCTGCATGGGGCATGGACGTCC
ACACTGACAGCTCTGTGCTCTCGATACTAAACCAAGATGATGTCGGTGGACTCGAAGTTCTCAAAGACACCGAGTGGTTC
AATGTAAACCCAGTTCCCAGCACACTAATTGTCAACCTCGGGGACATGATGCAGGCGATTAGCGACGACAAATACAAGAG
TGTGAAGCACAGAGTGAAGGTGAACAGAAGCAAAGAGAGAATTTCAATCTGCTACTTTGTGTTTCCTGGAGAAGGCAGTG
TGATTCGGAGCTCAAACTACAAGCCCTTTACATATGGTGACTTTCAGAAGGAAGTGCAGAAAGATTTAAAGAGTGTTGGG
TATAAGGTTGGGCTCGAGAGATTCAGAGCT
>Pyrco_Bartlett_030830.1
ATGGCTTCTGAATCCTACCCTCCACCGTTTCGTTCACTTCGAGATTCAACCCAGGCCGTTGATTTGGATGACCAAGTCAA
CCCGGTTCATGGTTCGGAGGATCCGATTCCTGTGGTGGATCTCCAGAGCCTGAAACTTGGGGAGGCATGCGAGTTTTGGG
GAATTTTTCGTTTGGTCAATCATGGAGTTCCTCCAACCCTTTTGACCCAACTTCGGGAGCATGCCAAAATGGTTTTTTCC
CTGCCGTTTGAGTCCAAACAGAGCCTAATCACCAGCCCTCTGTCCTACTTCTGGGGTACCCCTGCCCTTACTCCATCTGG
GGCGGCCTTATCAACAAAGGGTAGTAGTACCCTCCAGAATATCAACTGGGTTGAAGGACTCAACGTCCCTCTAGCTCAAC
TCAGT
>Pyrco_Bartlett_030831.1
ATGGTTGATCTTATTCCGCATGGTTCTGTCAAAGATGGTTCATCTTTCCTACATGTCATGTTGACTTCGAGTACTTTATC
AATTGAGCATAATTTATGGATTCTCAGAATAAACAAATGGACCTTTGTCTCGCTAAGAAAGGTCGCCGTCCCATTCATTC
TTTGGCTGGAAGATTTTTCAGTGTGCCAGTTTGCTATGATAATTAATAAGCAGCGTCCTGCCCAACAAGAAGACGATGAC
CTCCATTGTTCTGAGAAAAAAATGGATTCTGAATCCTACCCTCCACCGTTTCGTTCACTTCCAGATTCAACCCAGGCCGT
TGATTTGGATGACCAAGTCAACCCGGTTCATGATTCGGAGGATCCGATTCCTTTGATGGATCTCCAGAGCCTGAAACTTG
GGGAGGCATGCGAGTTTTGGGGAATTTTTCGTTTGGTCAATCATGGAGTTCCTCCAACCCTTTTGACCCAACTTCGGGAG
CATGCCAAAATGGTTTTTTCCCTGCCGTTTGAGTCCAAACAGAGCCTTATCACCAGCCCTCTGTCCTACTTCTGGGGTAC
CCCTGCCCTTACTCCATCTGGGGAGGCCTTATCAACAAAGGGTAGTAGTACCCTCCAGAATATCAACTGGGTTGAAGGAC
TCAACGTCCCTCTAGCTCAACTCGGTCAATTTCAAATTGACAATCGCATAATTGCTTCTTTCAGCCTTGTGCTAGAAGAA
TATGGGAAGCACCTAGCTAGGCTAGCGACAACTATATTTGACGCTATGGTAATAAACCTTGGATTGGATCCAATAGAATC
CAAATCCCATTTATCAAATTCTACTGGCATTGTACGTGTCTATCGCTACCCACCACATTGCTCCAACCCCAGCTCTGCAT
CTGCAAGGGGCATGGACGTGCACACTGACAGCTCTGTGCTCTCGATACTAAATCAAGATGAAGTCGGTGGACTCGAAGTT
CTCAAAGACAATGAGTGGTTCAGTGTTAACCCAATTCCCAACACACTGATTGTCAACCTCGGAGACATGATGCAGGCGAT
AAGCAATGACAAGTACAAGAGTGTGAAGCACAGAGTGAAGGTGAACAGAAGCAAAGAGAGAATTTCAATCTGCCATTTTG
TGTTTCCGGGAGAAGGCAGTGTGATTCGGAGCTCAAACTATAAGCCCTTTACATATAGGGATTTTCAGAACGAAGTGCAG
CAAGATATAAAGAGTGTTGGGTATAAGATAAGAGGTTCTAGCCTGTGCATGATCTTACCATCGGTGTCAAGTTCAGAGCT
CGAATGGTCACCATCGGTGGTCGTCTTATTTAGCTCCAGTTTTGGGACACCGTTGAGGAAGGCAACGAAGAGGTGCAAAA
CGTCGTCGCTTTTCGAGTTGGAGTTTGAATCGGAGGAAATGACGCGGTCGACGATTAGGATGAGCGAGTTTGTGTGGGGG
ATGAGCAAGTTGAATCGCTTGGAAACGACGTGGCAGAAAATGAAGCAGGTTCAAGAGAAATCTTATATGGATAAATTGAT
CTCTGTGTCAGGGGATGAATTACCAGATAAAGGCGTGTCTGTTCTACGTCTACCTCAGGTTTTGTCGGCATTTCCTTCTA
ATCGTGATGGGAATTCATGTGTCAATTCTGGTATCAGAAATGGTGGAATTCGTAGTTTTAAATCCAGAAGCAAAAGTACC
CTTAATTGGCTACCTTTGGATTCTCAAGCTGTATATTGCCCTGTTGCTGTTGACGAATATTTGGACAAGCGTTCTAATTT
CATAGGGACAGCTGTTAGGCAGCATCTTCAATATTTAGAGTGGAAAATGGAATTTGCAATCGATAAGGGCAAAGGTAGGC
ACTGTTCAGAAGAGCAGCCGTTTCTCATTGAACAACCACGGGAGAGTCAGCACCCAAGTTATTGTCCTCAGAGGTCAGGG
TTTTCTTGCCACAAGGAATTTATTTACAGACCTGAATATTGCCATGAAGCAGTTGTGGAATATTACAACCATGCAGTGGG
CAAGATAAAGAAGAAGAAAGTACGAAAAATGAGATCAAAAGCAAAGAAGCACCTCTCGGCTGTGGGGTGGGTTTTGTTGT
ACATAAGCATAAAAACAAGGAACTTGTGCTACAACTCACCCAAAGGAGTGGTGCATCTTACACTTCAGAGTGCATGCACC
AGCTGTATGGATGGAGATTTTGCAGAGAGACCTGCTGAATGCATGTATATCATTGAGGAAGACAAGGGCCAGCCGACTAG
AAACAGAATATGGTCTCGTCTTAATCGCCTGAACTTCCAAGGGTTCTATACTGTGCTTTTGGAGAGAAATGATGAACTAA
TCACTGTGGCTACTGTAAGGATTTTTGGAGACAAGGTGGCAGAAGTTCCTCTTGTGGCCACCAGATTTCAATATCGTCGA
CTTGGAATGTGTCGTATATTAATGGATGAACTTGAAAAGTTGCTTATGGAATTAGGGGTGGAGAGATTGGTTTTGCCCAC
CGTCCCTAGTGTGCTAAACACATGGACGACTTCATTTGGTTTCTCAAAGATGACACCTTCCGAAAGGCTGAAGTTTGTGG
ATTATACTTTCCTTGATTTTCAGGGAACTCGGCTTGATCTTTACGGTGATATCTGTGGAAGTTGTGACAATGCTGATTTT
GATAGCTCCAGTTACGATACTGAACTATATCAAGAAGAACAAACTGAGGATGGAAGAATTATTTACCCAGGAGTAAACAA
TGCTGCAGGTAATGAAAGTAGACCACGCGTGGGTGAGAGCAGTCGAGAGTTTTCTTGCTTCGAGGTTGCCAACCGCGAGA
AAAAATCTCATGAGTACTACAAGCAGTACAAGCGGAGGAGGATATCAGCCAAACGAATCCAAGTTATGCTACGTCGCCTC
ACACTACATGAT
>Pyrco_Bartlett_032551.1
ATGGATTTGGACCCACCATTTTACAAGGCCTACAAGACCCTTTTCGACAAAACCGTCGACAAAGCCAACAACATCAACAA
CAACAAGAAGGAGGAGGTGTTACAACAGCTTGTTATGGTGGAGGAATGTGAGCTGCCGCTGATCAATCTGGGGCGGCTGG
AGCTAGGAGAAAAAGAGAGGGAGGAGTGCATGACGGACATAGCTAGGGCATCGCAAGAGTGGGGTTTCTTTCAGGTAGTG
AATCATGGGATTTCAGGAGAGCTTCTTCAGAAGATGAAGAGTGAGCAAGAGAAGGTGTTCAAGCAATCTTTTGATAAGAA
GAGGCAAGAGGACAAGTGCTTGAACTTTTTATCGGGAACTTACCGTTGGGGAACTCCTTCTGCCACTTGCCTACGGCAGT
TAGCATGGTCTGAAGCTTTTCACATTCCACTCAACGATACTTCTGCTACATCAGCTTCTGGTGTCAATTATACACTCAGC
TCAACGATGGAACAATTTGCTACAACAGTTTCAAGTTTGGCACTGAAATTGGCTGAAATTTTGGCTGAGAAAATAGGTCA
CAAATCAACATTTTTCCAAGAAAATTGTTTTCCCGGCACTTGCTATCTTCGAATGAATCGTTATCCACCGTGCCCCATCC
CTTCTGAGGTGTTTGGATTGATGCCACACACTGATAGTGATTTCCTCACAATATTGCATCAAGACCAGGTTGGCGGATTG
CAGTTGATCAAAGACGATGAATGGATCGCAGTTAAACCTAATCCAGAGGCTCTAGTCATCAACGTTGGAGATCTATTTCA
GGCATGGAGCAACAATGTGTACAAGAGCGTTCAACATCGAGTTGTCACGAACATGCAAGTGGAACGATTCTCAACTGCAT
ATTTCTTTTGTCCTTCATATGACACGGTGATACAGAGTTGCAGGGAGCCTTCTGTCTATAGAAAATTCAGCTTTGGGGAG
TATAGGCGGCAAGTCCAAGAGGATGTTCAAAAACTGGGTTCGAAAATAGGTCTTCCTAGATTTGTCGTA
>Pyrco_Bartlett_032844.1
ATGCCTTTGGGTGTCCAATCGATTTACTTTGAAGAGAATTGCCCACCAAGAAGTAGTTATCTTCGACTGAATAGATACGC
TCCACGTCCGTTTCCTTCGCAAGTGTTTGGCCTCGTCTCGCACACTGATACCGATTTCCTAACTATAGTTCACCAGGACC
AAGTAGGAGGTCTGGAAATATTTAAAGATGGAAGATGGATGGCTGTTAAACCCAATCCTGAAGCTCTCATTGTCAACATT
GGGGACTTGTTTGAGGCCTTGAGCAATGGCATATACAAGAGCATCAAACACCGAGTGGTTACCGGACAAGAAGTTGAGAG
GTTTTCTGTGGCATATTTCTACTGCCCCTCCTACGATGTAGTGGTCCGAAGCTGCGGTGATGAACCATCAACTTATAGGC
AGTTCACTTTGAGGGAGTATAAACTCCAAACTCAAATTGACGTTCAGGAAACTGGTGAGAAAGTAGGGCTCTCAAGATTT
CTCCTT
>Pyrco_Bartlett_040324.1
ATGGATTTCAAACCTCCCTTCCAACAAACCTGCAAGGCAATACTCTTACAGAATTCCACCCATGAAGCATTATCAAGTCA
TGATGATGACAAGGTTTCTCTTGTTGAGGAATGTGAACTGCCTCTGATAGATCTCAGCCATCTAAATTTGGGTCACGTTG
AGGGAGACAAGTGTATGAATGAGATCGCTCAAGCAGCCAACCAATGGGGTTTCTTCCAAGTTGTGAATCATGGAGTTTCA
CAAGAAGTTATAAAGAGTATGCAAAATGAGCAAAAGAGGCTATTTCATAAGCCTTTTGCAGAAAAGGTTGGAAAGAATTT
CTTGAATTACCGCTGGGGGAATCCACAAGCTACTTGTTTGAGGCAGTTCTCATGGTCAGAAGCATTTCATATATCTCTCA
CCGAAATTCCAACGATGAATGATCATCACAACAGTCTCAGGTATAAGATAAGCATACCT
>Pyrco_Bartlett_044506.1
ATGGATTTCGAACCTCCATTCCAACAAACCTGGAAGGCAATACTCTTACAGAATTCCAGCCATGAAGCATTATTAACAAG
TCATGATTATGACAAGCTTTCTCTTGCTGAGGAATGTGAGTTGCCTGTGATAGATCTTAGCCATCTAAATTTGGGTCACT
TAGAGAGAGACAAGTGTATGAATGATATCGCTCAAGCTGCAAACCAATGGGGTTTCTTCCAAGTTGTGAATCATGGAGTT
TCACAAAAAGTTATAAAGAGCATGCAATATGAGCAAAAGAGGCTATTTCACATGCCCTTTGCAGAAAAGGTTGAAAACAA
TTTCTTGAATTTATCCAGCAACTGTTACCGCTGGGGAAATCCACAAGCTACTTGTTTGAGGCAGTTCTTATGGTCAGAAG
CATTTCATATATCACTCAACGAAATTCCAACAATGAATGATCTTCACAAGAGTCTCAAGTACGTCCCTGAGATTGTGGCC
AAATTAGCAAGAAATGGATCAGAAAATATTGATAGGAGAAGT
>Pyrco_DAnjou_GA2OX.Chr11_2
ATGGCTTCTGAATCCTACCCTCCTCTGTTCCGTTCACACATAGATTCAACCCAGGCCGCTGATTCGGATGACCAAGTCAA
CCCAGTTCATGATTTGGAGGATCCGATTCCTCTGGTGGATCTCCAGAGCCTGAAACTTGGGGAGGCATGTGAGTTTTGGG
GCATTTTTCGTTTGGTCAACCATGGAGTTCCTCCAACCCTTTTGACCCAACTTGAAGAGCATGCCAAAGCGGTTTTTTCC
CTGCCGTTTGAATCCAAACAGAGCCTTATCACCAGCCCTCTGTCCTACTTCTGGGGTACCCCTGCCCTTACTCCATCTGG
GGCAGCCTTATCAACAAAGGGTACTAGTACCCTCCAGAATATCAATTGGGTTGAAGGACTGAATGTCCCTCTAGCTCAAC
TCAGTCAATTCCAAACTGACAATCCCACAGTTGCTTCTTTCAGCCTTGTGCTGGAAGAATATGGGAAACACCTAGCCAGG
CTAGCCACAACTATATTTGAAGCTATGGTGAAAAGCCTTGGATTGGATCCAATAGAATCCAAATCCCACTTATCCAATCC
CACTGGCCTTGTACGTCTATATCGCTACCCACATTGCTCCAACTCTGCATCTGCATCTGCATGGGGCATGGACGTCCACA
CTGACAGCTCTGTGCTCTCGATACTAAACCAAGATGATGTCGGTGGACTCGAAGTTCTCAAAGACACCGAGTGGTTCAAT
GTAAACCCAGTTCCCAGCACACTAATTGTCAACCTCGGGGACATGATGCAGGCGATTAGCGACGACAAATACAAGAGTGT
GAAGCACAGAGTGAAGGTGAACAGAAGCAAAGAGAGAATTTCAATCTGCTACTTTGTGTTTCCTGGAGAAGGCAGTGTGA
TTCGGAGCTCAAACTACAAGCCCTTTACATATGGTGACTTTCAGAAGGAAGTGCAGAAAGATTTAAAGAGTGTTGGGTAT
AAGGTTGGGCTCGAGAGATTCAGAGCT
>Pyrco_DAnjou_GA2OX.Chr3_1
TCGAAGGCAGTCCTAATGGATTTCAAACCTCCCTTCCAACAAACCTGCAAGGCAATACTCTTACAGAATTCCACCCATGA
AGCATTATCAAGTCATGATGATGACAAGGTTTCTCTTGTTGAGGAATGTGAACTGCCTCTGATAGATCTTAGCCATCTAA
ATTTGGGTCACTTTGAGGGAGACAAGTGTATGCATGAGATCGCTCAAGCAGCCAGCCAATGGGGTTTCTTCCAAGTTGTG
AATCATGGAGTTTCACAAGAAGTTATAAAGAGTATGCAAAATGAGCAAAAGAGGCTATTTCATAAGCCTTTTGCAGAAAA
GGTTGAAAAGAATTTCTTGAATTACCGCTGGGGGAATCCACAAGCTACTTGTTTGAGGCAGTTCTCATGGTCAGAAGCAT
TTCATATATCTCTCACCGAAATTCCAACGATGAATGATCATCACAACAGTCTCAGATCAACAATTGAAGCATTCGTGAAG
ACGGTGTCTGGTTTGGCTAAACGCTTAGCTGAAATTCTGGCACAGCCTTTGGGTGTCAAACCGATTTACTTTGAAGAGAA
TTGTCCAACAAGAACTAGTTATCTTCGACTGAATAGATATGCTCCATGTCCATTTCCTTCGCAAGTGTTTGGCCTCATCT
CGCACACCGATACCGATTTCCTAACTATAGTTCACCAGGACCAAGTTGGAGGTCTGGAAATATTTAAAGATGGAAGATGG
TTGGCTGTTAAACCTAATCCTGAAGCTCTTATTGTCAACATTGGGGACTTCTTTGAGGCCTTGAGCAATGGCGCATACAA
GAGCATCAAACACCGAGTGGTTAGCACACAAGAAGTTGAAAGATTATCTGTGGCATATTTCTACTGCCCCTCCTACGATG
CTGTGGTCCGAAACTGCGGTAATGAACCGTCAACTTATAGGCAGTTCACTTTGAGGGAGTATATACTCCAAACTCAAATT
GATGTTCAGAAAACTGGTGAGAAAGTAGGGCTCTCAAGATTTCTCCTT
>Pyrco_DAnjou_GA2OX.Chr5_894
GTGGTGGCCAGATTAGTATCCAAGTGTGGCCACTCTTTGTTTAACATGGATTTGGACCCACCATTTTACAAGGCCTACAA
GACCCTTTTCGACAAAACCGTCGACAAAGCCAACAACATCAACAACAACAAGGAGGAGGTGTTACAACAGCTTGTTATGG
TGGAGGAATGTGAGCTGCCGCTGATCAATCTGGGGCGGCTGGAGCTAGGAGAAAAAGAGAGGGAGGAGTGCATGACGGAC
ATAGCTAGGGCATCGCAAGAGTGGGGTTTCTTTCAGGTAGTGAATCATGGGATTTCAGGAGGGCTTCTTCAGAAGATGAA
GAGTGAGCAAGAGAAGGTGTTCAAGCAATCTTTTGATAAGAAGAGGCAAGAGGACAAGCACTTGAACTTTTCACCGGGAA
CTTATCGTTGGGGAACTCCTTCTGCCACATGCCTACGGCAGTTAGCATGGTCTGAAGCTTTTCACATTCCACTCAACGAT
ACTTCTGCTACATCAGCTTCTGGTGTCAATTATACACTCAGCTCAACGATGGAACAATTTGCTACAACAGTTTCAAGTTT
GGCACTGAAATTGGCTGAAATTTTGGCTGAGAAAATAGGTCACAAATCAACATTTTTCCAAGAAAATTGTTTTCCCGGCA
CTTGCTATCTTCGAATGAATCGTTATCCACCGTGCCCCATCCCTTCTGAGGTGTTTGGATTGATGCCACACACTGATAGT
GATTTCCTCACAATATTGCATCAAGACCAGGTTGGCGGATTGCAGTTGATCAAAGACGATGAATGGATCGCAGTTAAACC
TAATCCAGAGGCTCTAGTCATCAACGTTGGAGATCTATTTCAGGCATGGAGCAACAATGTGTACAAGAGCGTTCAACATC
GAGTTGTCACGAACTTGCAAGTGGAACGATTCTCAACTGCATATTTCTTATGTCCTTCATATGACACGGTGATACAGAGT
TGCAGGGAGCATTCTGTCTATAGAAAATTCAGCTTTGGGGAGTATAGGCGGCAAGTCCAAGAGGATGTTCAAAAACTGGG
TTCGAAAATAGGTCTTCCTAGATTTGTCGTA
>Pyrco_DAnjou_new_GA2OX.Chr11_1
TCCAAGGCAGTACTAATGGATTTCGAACCTCCATTCCAACAAACCTGGAAGGCAATACTCTTACAGAATTCCAGCCATGA
AGAATTATTAACAAGTCATGATGATGACAAGCTTTCTCTTGCTGAGGAATGTGAGTTGCCTATGATAGATCTTAGCCATC
TAAATTTGGGTCACTTGGAGAGAGACAAGTGTATGAATGATATCGCTCAAGCTGCAAACCAATGGGGTTTCTTCCAAGTT
GTGAATCATGGAGTTTCACAAAAAGTTATAAAGAGCATGCAATATGAACAAAAGAGGCTATTTCACATGCCCTTTGCAGA
AAAGGTTGAAAAGAATTTCTTGAATTTATCCAGCAACTGTTACCGCTGGGGAAATCCACAAGCTACTTGTTCGAGGCAGT
TCTTATGGTCAGAAGCATTTCATATATCACTCAACGAAATTCCAACAATGAATGATCTTCACAAGAGTCTCAAGTCAACA
ATTGAAGCATTCGTGAAGGTGGTATCTGGTTTGGCTAAAAACTTAGCTGAAATTCTGGCACAGCCTTTGGGTGTCAAATC
GATTTACTTTGAAGAGAATTGCCCACCAAGAAGTAGTTATCTTCGACTGAATAGATACGCTCCACGTCCGTTTCCTTCGC
AAGTGTTTGGCCTCGTCTCGCACACTGATACCGATTTCCTAACTATAGTTCACCAGGACCAAGTAGGAGGTCTGGAAATA
TTTAAAGATGGAAGATGGATGGCTGTTAAACCCAATCCTGAAGCTCTCATTGTCAACATTGGGGACTTGTTTGAGGCCTT
GAGCAATGGCATATATAAGAGCATCAAACACCGAGTGGTTACCGGACAAGAAGTTGAGAGGTTTTCTGTGGCATATTTCT
ACTGCCCCTCCTACGATGTAGTGGTCCGAAGTTGCGGTGATGAACCATCAACTTATAGGCCGTTCACTTTGAGGGAGTAT
AAACTCCAAACTCAAATTGATGTTCAGGAAACTGGTGAGAAAGTAGGGCTCTCAAGATTTCTCCTT
>Pyrco_DAnjou_new_GA2OX.Chr13_894
AATATGATAGACTCAACCCCTCCTCTCCAACACCATTACAAATCCCTCGTGCGCAACCATCATTGCCAAGGCATCGACCG
CGGACAAGGAGGAGCGGTCACGGAAGAATGCCAGCTCCCGTTGATAGACCTCAACGGGCTGAATAGCCTCGACGAGAGGG
AGAGGCTAGAATGCACTGCAGCTATCTGCAGAGCGTCGTCGGAGTGGGGTTTTTTTCAAGTGGTGAACCACGGGATAAGC
TCCGAGCTACTACGGAATATGAAGACGGAGCAGCTCAAACTGTTTGGAGCGCCCTTCGAATGGAAAGCTACTGGCGGGCT
GCTTAATAATTCGTACAGGTGGGGGACACCGACCGCTACTGGTCCGACTCAGTACTCTTGGTCCGAATCTTTTCACATTC
CTGTCACAAAAATCTCGGACCAAGCTTGCTATGGGGACGATTTTAGCTCGCTCAGGGAAGAGATGGAGGAATTTGCAGGA
GAAATGTCAAACCTAGCGGAGTCGCTAGCCGGGATCCTAGTGAACAACCTGGGACACCGGAAGGAAGCGCTGCAAGACAT
TTGTGACTCGAGCACTTGCTTTCTCCGATTGAACCGCTACCCGGCTTGTCCGATATCACCGGAGATGTTCGGCTTAGTGC
CTCACACTGACAGCGATTTCCTCACAATTCTAAGCCAAGACGAAGTGGGAGGACTTCAGCTCTTGAAAGACTCCAAATGG
GTTGCTGTAAAACCCAACCAAGATGCACTTATCGTAAACATCGGAGATCTTTTTCAGGCGTGGAGCAATGACGTGTACAA
AAGTGTGGAGCACAAGGTGATGGCAAATGAGAAGAGGGAACGCTACTCAATAGCATACTTCATGTGCCCTTCCTACGACT
CTTTAATCGGCAGTTGCAGATCACAGTCTTCCATCTATAGAAACTTCAGTTTTCGAGATTACAGAAACCAAGTCCAGCAA
GATGTTCAGAAACTTGGACGCAAAGTCGGCCTTTCGAGATTCCGTCTTCGA
>Pyrco_DAnjou_new_GA2OX.Chr16_894
ATGATAGAATCAATCCCTCCTCTCCAACAACATTACAAAACCCTCGTGCGCGACCTTCACTGCCACGGCACCGACCACGG
ACAAGGACCGATCACGGAAGAATGCCAGCTACCGTTGATAGACCTCAACGGGCTGAACAGCCTCGATGAGAGGGAGAGGC
TAGAATGCGCAGCAGCCATCTGCAGCGCGTCGTCGGAGTGGGGGTTTTTTCAAGTGGTGAACCACGGGATAAGGCCCGAG
CTACTAAAGAACATGAAGACGGAGCAGCTCAACCTGTTTGGAGCGCCCTTCGAGCAGAAGGCTACTTGCGGGCTGCTCAA
TAATTCGTACAGGTGGGGGACGCCGAGCGCGACTCGTCCAACTCAGTACTCCTGGTCCGAAGCTTTTCACATTCCTGTCA
CAAAAATCTCGGACCAAGCTTGTTATGGGGACGGTTTTAGCTCTCTGAGGAAAGTGATGGAAGTATTTGCAGGAGCAATG
GCAAACCTGGCGGAGTTGCTAGCCGGGATTCTAGTGAACAACCTGGGCCACCGGAAGGAAGCGCTGCAAGACATTTGTGA
CTCGAGCACTTGCTTTCTCCGATTGAACCGCTACCCGGCTTGTCCGATATCACCGGAGATGTTCGGCTTAGTGCCTCACA
CTGACAGCGATTTCCTCACAATTCTAAGCCAAGACGAAGTGGGAGGACTTCAGCTCTTGAAAGACTCCAAATGGGTAGCT
GTAAAGCCTAACCAAGATGCACTTATCGTTAACATCGGAGATCTTTTTCAGGCGTGGAGCAATGATGCGTACAAAAGTGT
GGAGCACAAGGTGATGGCAAACGAGAAGAGGGAACGTTACTCAGTAGCATACTTCATGTGCCCTTCCTACGATTCTTTAA
TCGGGAGTTGCAGATCACAATCTTCCATCTACAGAAACTTCACTTTTCAAGATTACAGAAATCAAGTCCAGCAAGATGTT
CAGACACTTGGACACAAAGTCGGCCTTTCGAGATTCCTTCTTCGA
>Pyrco_DAnjou_new_GA2OX.Chr3_2
GAATCCTGCCCTCCACCGTTTCGTTCACTTCCAGATTCAACCCAGGCCGTTGATTTGGATGACCAAGTCAACCCGGTTCA
TGATTCGGAGTATCCGATTCCTGTGGTGGATCTCCAGAGCCTGAAACTTGGGGAGGCATGGGAGTTTTGGGGAATTTTTC
TTTTGGTCAATCATGGAGTTCCTCCAACCCCTTTGACCCAACTTCGGGAGCATGCCAAAATGGTTTCTTCCCTGCCGTTT
GAGTCCAAACAGAGCCTTACCACCAGCCCTCTGTCCTACTTCTGGGGTACCCCTGCCCTTACTCCATCTGGGGCGGCCTT
ATCAACAAAGGGTAGTAGTACCCTCCAGAATATCAACTGGGTTGAAGGACTCAACGTCCCTCTAGTTCAACTTAGTCAAT
TTCAAACTGACAATCCCATAATTGCTTCTTTCAGCCTTGTGCTAGAAGAATATGGGAAGCACCTAGCTAGGCTAGCGACA
ACTATATTTGACGCTATGGTAATAAACCTTGGATTGGATCCAATAGAATCCAAATCCCATTTATCAAATTCTACTGGCAT
TGTACGTGTCTATCGCTACCCACCACATTGCTCCAACTCCAGCTCTGCATCTGCAAGGGGCATGGACGTGCACACTGACA
GCTCTGTGCTCTCGATACTAAATCAAGATGAAGTCGGTGGACTCGAAGTTCTCAAAGACAATGAGTGGTTCAGTGTTAAC
CCAATTCCCAACACACTGATTGTCAACCTCGGAGACATGATGCAGGCGATAAGCAATGACAAGTACAAGAGTGTGAAGCA
CAGAGTGAAGGTGAACAGAAGCAAAGAGAGAATTTCAATCTGCCATTTTGTGTTTCCGGGAGAAGGCAGTGTGATTCGGA
GCTCAAACTATAAGCCCTTTACATATAGGGATTTTCAGAACGAAGTGCAGCAAGATATAAAGAGTGTTGGGTATAAGGTC
GGGCTTGAGAGGTTCAAA
>Pyrusco10g001990.1
ATGCTTGGACAGTCGGTGGTCATCAGATTAATACGACCAGAGTCTTGTTTTCTTCTGCTAGGGAGCAGTTTATTTTGCTC
ATATAATCTGAACGAATTATTCTCTTTCTTTGTTTGGGAAATTTTTGAAAAGGTTGAAAATCCTAGGTCAGAGGAAAATC
CACTCGACAGCTCTAACATGGACTCGGACCCACCATTTCGCAAGGCCTACAAGACCCTTTTCGACAACACCGTCAACAAA
GCCAACAACATCAGCAACAACAAGGAGGAGGTGCTACAACAGCTTGTTACAGTGGAGGAATGTGAACTGCCGTTGATTGA
TCTTAGGCGGCTGGAGCTCGGAGAAAAGGAGAGGGAGAAGTGCATGACGGAAATAGCTAGGGCATCGCAAGAGTGGGGTT
TCTTTCAGGTAGTGAATCATGGGATTTCAGGAGGGCTTCTTCAGAAGATGAAGATTGAGCAAGAGAAGCTGTTCAAGCAA
TCTTTTGATAAGAAGAGGCAAGCGGACAAGCACTTGAACTTTTCACCGGGAACTTATCGTTGGGGAACTCCTTCTGCCAC
ATGCCTACGGCAGTTAGCATGGTCTGAAGCTTTTCACATTCCACTCAACGACATTTCTGCTACATCAGCTTCTGGTCTCA
ACCATACACTCAGCTCAACAATGGAACAATTTGCTACAACAGTTTCAAGTTTGGCACTGAAATTGGCTGAAATTTTGGCT
GAGAAATTAGGTCACAAGTCAACATTTTTCCTAGAAAATTGTTTGCCCAGCACTTGTTATCTTCGAATGAACCGATATCC
GCCTTGCCCCATCCCTTCTGAGGTGTTTGGATTGATGCCACACACTGATAGTGATTTCCTTACAATATTGCACCAAGACC
AGGTTGGAGGATTGCAGTTGATCAAAGACGATAGATGGATCGCAGTTAAACCTAATCCAGAAGCTCTCATCATTAACATT
GGAGATCTATTTCAGCTAGGCATGGAGCAACAACGTGTACAAGAGTGTTCAACATCGAGTTGTTACGAATTTGCAAGTGG
AACGATTCTCAACTGCATATTTCTTATGTCCTTCATA
>Pyrusco11g008580.1
ATGGATTTCGAACCTCCATTCCAACAAACCTGGAAGGCAATACCCTTACAGAATTCCAGCCATGAAGCATTATTAACAAG
TCATGATTATGACAAGCTTTCTCTTGCTGAGGAATGTGAGTTGCCTATGATAGATCTTAGCCATCTAAATTTGGGTCACT
TAGAGAGAGACAAGTGTATGAATGATATCGCTCAAGCTGCAAACCAATGGGGTTTCTTCCAAGTTGTGAATCATGGAGTT
CCACAAAAAGTTATAAAGAGCATGCAATATGAGCAAAAGAGGCTATTTCACATGCCCTTTGCAGAAAAGGTTGAAAAGAA
TTTCTTGAATTTATCCAGCAACTGTTACCGCTGGGGAAATCCACAAGCTACTTGTTTGAGGCAGTTCTTATGGTCAGAAG
CATTTCACATATCACTCAACGAAATTCCAACAATGAATGATCTTCACAAGAGTCTCAAGTCAACAATTGAAGCATTCGTG
AAGGTGGTATCTGGTTTGGCTAAAAACTTAGCTGAAATTCTGGCACAGCCTTTGGGTGTCAAATCGATTTACTTTGAAGA
GAATTGCCCACCAAGAAGTAGTTATCTTCGACTGAATAGATACGCTCCACGTCCGTTTCCTTCGCAAGTGTTTGGCCTCG
TCTCGCACACTGATACCGATTTCCTAACTATAGTTCACCAGGACCAAGTAGGAGGTCTGGAAATATTTAAAGATGGAAGA
TGGATGGCTGTTAAACCCAATCCTGAAGCTCTCATTGTCAACATTGGGGACTTGTTTGAGGCCTTGAGCAATGGCATATA
CAAGAGCATCAAACACCGAGTGGTTACCGGGCAAGAAGTTGAGAGGTTTTCTGTGGCATATTTCTACTGCCCCTCCTGCG
ATGTAGTGGTCCGAAGCTGCGGTGATGAACCATCAACTTATAGGCAGTTCACTTTGAGGGAGTATAAACTCCAAACTCAA
ATTGATGTTCAGGAAACTGGTGAGAAAGTAGGGCTCTCAAGATTTCTCCTT
>Pyrusco11g020650.1
ATGGCTTCTGAATCCTACCCTCCTCTGTTCCGTTCACACACAGATTCAACCCAGGCCGCTGATTTGGATGACCAAGTCAA
CCCAGTTCATGATTTGGAGGATCCGATTCCTCTGGTGGATCTCCAGAGCCTGAAACTTGGGGAGGCATGTGAGTTTTGGG
GCATTTTTCGTTTGGTCAACCATGGAGTTCCTCCAACCCTTTTGACCCAACTTGAAGAGCATGCCAAAGCGGTTTTTTCC
CTGCCGTTTGAATCCAAACAGAGCCTTATCACCAGCCCTCTGTCCTACTTCTGGGGTACCCCTGCCCTTACTCCATCTGG
GGCAGCCTTATCAACAAAGGGTACTAGTACCCTCCAGAATATCAATTGGGTTGAAGGACTGAATGTCCCTCTAGCTCAAC
TCAGTCAATTCCAAACTGACAATCCCACAGTTGCTTCTTTCAGCCTTGTGCTGGAAGAATATGGGAAACACCTAGCCAGG
CTAGCCACAACTATATTTGAAGCTATGGTAAAAAGCCTTGGATTGGATCCAATAGAATCCAAATCCCACTTATCCAATCC
CACTGGCCTTGTACGTCTATATCGCTACCCACCACATTGCTCCAACTCTGCATCTGCATCTGCATGGGGCATGGACGTCC
ACACTGACAGCTCTGTGCTCTCGATACTAAACCAAGATGATGTCGGTGGACTCGAAGTTCTCAAAGACACCGAGTGGTTC
AATGTAAACCCAATTCCCAGCACACTAATTGTCAACCTCGGGGACATGATGCAGGCGATAAGCGACGACAAATACAAGAG
TGTGAAGCACAGAGTGAAGGTGAACAGAAGCAAAGAGAGAATTTCAATCTGCTACTTTGTGTTTCCTGGAGAAGGCAGTG
TGATTCGGAGCTCAAACTACAAGCCCTTTACATATAGTGATTTTCAGAAGGAAGTGCAGAAAGATTTAAAGAGTGTTGGG
TATAAGGTTGGGCTCGAAAGATTCAGGGCT
>Pyrusco16g000310.1
ATGATAGAATCAATCCCTCCTCTCCAACAACATTACAAAACCCTCGTGCGCAACCTTCACTGCCACGGCACCGACCACGG
ACAAGGACCGGTCACGGAAGAATGCCAGCTACCGTTGATAGACCTCAACGGGCTGAACAGCCTCGATGAGAGGGAGAGGC
TAGAATGCGCAGCAGCCATCTGCAGCGCGTCGTCGGAGTGGGGTTTTTTTCAAGTTGTGAACCACGGGATAAGCCCCGAG
CTACTAAAGAACATGAAGACGGAGCAGCTCAACCTGTTTGGAGCGCCCTTCGAGCAGAAGGCTACTTGCGGGCTGCTCAA
TAATTCGTACAGGTGGGGGACGCCGAGCGCGACTCGTCCAACTCAGTACTCCTGGTCCGAAGCTTTTCACATTCCTGTCA
CAAAAATCTCGGACCAAGCTTGTTATGGGGACGGTTTTAGCTCTCTCAGGGAAGAGATGGAGGAATTTGCAGGAGCAATG
TCAAACCTAGCGGAGTTGCTAGCCGGGATCCTAGTGAACAACCTGGGACACCGGAAGGAAGCGCTGCAAGACATTTGTGA
CTCGAGCACTTGCTTTCTCCGATTGAACCGCTACCCGGCTTGTCCGATATCACCGGAGATGTTCGGCTTAGTGCCTCACA
CTGACAGCGATTTCCTCACAATTCTAAGCCAAGACGAAGTGGGAGGACTTCAGCTCTTGAAAGACTCCAAATGGGTTGCT
GTAAAACCCAACCAAGATGCACTTATCGTAAACATCGGAGATCTTTTTCAGGCGTGGAGCAATGACGTGTACAAAAGTGT
GGAGCACAAGGTGATGGCAAATGAGAAGAGGGAACGCTACTCAATAGCATACTTCATGTGCCCTTCCTACGACTCTTTAA
TCGGCAGTTGCAGATCACAGTCTTCCATCTATAGAAACTTCAGTTTTCGAGATTACAGAAACCAAGTCCAGCAAGATGTT
CAGAAACTTGGACGCAAAGTCGGCCTTTCGAGATTCCGTCTTCGA
>Pyrusco3g011110.1
ATGGATTTCAAACCTCCCTTCCAACAAACCTGCAAGGCAATACTCTTACAGAATTCCACCCATGAAGCATTATCAAGTCA
TGATGATGACAAGGTTTCTCTTGTTGAGGAATGTGAACTGCCTCTGATAGATCTTAGCCATCTAAATTTGGGTCACTTTG
AGGGAGACAAGTGTATGAATGAGATCGCTCAAGCAGCCAGCCAATGGGGTTTCTTCCAAGTTGTGAATCATGGAGTTTCA
CAAGAAGTTATAAAGAGTATGCAAAATGAGCAAAAGAGGCTATTTCATAAGCCTTTTGCAGAAAAGGTTGAAAAGAATTT
CTTGAATTACCGCTGGGGGAATCCACAAGCTACTTGTTTGAGGCAGTTCTCATGGTCAGAAGCATTTCATATATCTCTCA
CCGAAATTCCAACGATGAATGATCATCACAACAGTCTCAGATCAACAATTGAAGCATTCGTGAAGACGGTGTCTGGTTTG
GCTAAACGCTTAGCTGAAATTCTGGCACAGCCTTTGGGTGTCAAACCGATTTACTTTGAAGAGAATTGTCCAACAAGAAC
TAGTTATCTTCGACTGAATAGATATGCTCCATGTCCATTTCCTTCGCAAGTGTTTGGCCTCATCTCGCACACCGATACCG
ATTTCCTAACTATAGTTCACCAGGACCAAGTTGGAGGTCTGGAAATATTTAAAGATGGAAGATGGTTGGCTGTTAAACCT
AATCCTGAAGCTCTTATTGTCAACATTGGGGACTTCTTTGAGGCCTTGAGCAATGGCGCATACAAGAGCATCAAACACCG
AGTGGTTAGCACACAAGAAGTTGAAAGATTATCTGTGGCATATTTCTACTGCCCCTCCTACGATGCTGTGGTCCGAAACT
GCGGTAATGAACCATCAACTTATAGGCAGTTCACTTTGAGGGAGTATAAACTCCAAACTCAAATTGATGTTCAGAAAACT
GGTGAGAAAAAACAAACATTAATGAAAAATGGGAAAATGCGGTGGCGGCTC
>Pyrusco3g019490.1
ATGGCTTCTGAATCCTACCCTCCACCGTTTCGTTCACTTCCAGATTCAACCCAGGCCGTTGATTTGGATGACCAAGTCAA
CCCGGTTCATGGTTCGGAGGATCCGATTCCTGTGGTGGATCTCCAGAGCCTGAAACTTGGGGAGGCATGCGAGTTTTGGG
GAATTTTTCGTTTGGTCAATCATGGAGTTCCTCCAACCCTTTTGACCCAACTTCGGGAGCATGCCAAAATGGTTTTTTCC
CTGCCGTTTGAGTCCAAACAGAGCCTAATCACCAGCCCTCTGTCCTACTTCTGGGGTACCCCTGCCCTTACTCCATCTGG
GGCGGCCTTATCAACAAAGGGTAGTAGTACCCTCCAGAATATCAACTGGGTTGAAGGACTCAACGTCCCTCTAGCTCAAC
TCAGT
>Pyrusco3g019500.1
ATGGTTGATCTTATTCCGCATGGTTCTGTCAAAGATGGTTCATCTTTCCTACATGTCATGTTGACTTCGAGTACTTTATC
AATTGAGCATAATTTATGGATTCTCAGAATAAACAAATGGACCTTTGTCTCGCTAAAAAAGGTCGCCGTCCCATTCATTC
TTTGGCTGGAAGATTTTTCAGTGTGCCAGTTTGCTATGATAATTAATAAGCAGCGTCCTGCCCTACAAGAAGACGATGAC
CTCCATTGTTCTGAGAAAAAAATGGCTTCTGAATCCTACCCTCCACCGTTTCGTTCACTTCCAGATTCAACCCAGGCCGT
TGATTTGGATGACCAAGTCAACCCGGTTCATGATTCGGAGGATCCGATTCCTTTGATGGATCTCCAGAGCCTGAAACTTG
GGGAGGCATGCGAGTTTTGGGGAATTTTTCGTTTGGTCAATCATGGAGTTCCTCCAACCCTTTTGACCCAACTTCGGGAG
CATGCCAAAATGGTTTTTTCCCTGCCGTTTGAGTCCAAACAGAGCCTTATCACCAGCCCTCTGTCCTACTTCTGGGGTAC
CCCTGCCCTTACTCCATCTGGGGAGGCCTTATCAACAAAGGGTAGTAGTACCCTCCAGAATATCAACTGGGTTGAAGGAC
TCAACGTCCCTCTAGCTCAACTCAGTCAATTTCAAATTGACAATCGCATAATTGCTTCTTTCAGCCTTGTGCTAGAAGAA
TATGGGAAGCACCTAGCTAGGCTAGCGACAACTATATTTGACGCTATGGTAATAAACCTTGGATTGGATCCAATAGAATC
CAAATCCCATTTATCAAATTCTACTGGCATTGTACGTGTCTATCGCTACCCACCACATTGCTCCAACTCCAGCTCTGCAT
CTGCAAGGGGCATGGACGTGCACACTGACAGCTCTGTGCTCTCGATACTAAATCAAGATGAAGTCGGTGGACTCGAAGTT
CTCAAAGACAATGAGTGGTTCAGTGTTAACCCAATTCCCAACACACTGATTGTCAACCTCGGAGACATGATGCAGGCGAT
AAGCAATGACAAGTACAAGAGTGTGAAGCACAGAGTGAAGGTGAACAGAAGCAAAGAGAGAATTTCAATCTGCCATTTTG
TGTTTCCGGGAGAAGGCAGTGTGATTCGGAGCTCAAACTATAAGCCCTTTACATATAGGGATTTTCAGAACGAAGTGCAG
CAAGATATAAAGAGTGTTGGGTATAAGATAAGAGGTTCTAGCCTGTGCATGATCCTACCATCGGTGTCAAGTTCAGAGCT
CGAATGGTCACCATCGGTGGTCGTCTTATTTAGCTCCAGTTTTGGGACACCGTTGAGGAAGGCAACGAAGAGGTGCAAAA
CGTCGTCGCTTTTCGAGTTGGAGTTTGAATCGGAGGAAATGACGCGGTCGACGATTAGGATGAGCGAGTTTGTGTGGGGG
ATGAGCAAGTTGAATCGCTTGGAAACGACGTGGCAGAAAATGAAGCAGGTTCAAGAGAAATCTTATATGGATAAATTGAT
CTCTGTGTCAGGGGATGAATTACCAGATAAAGGCGTGTCTGTTCTACGTCTACCTCAGGTTTTGTCGGCATTTCCTTCTA
ATCGTGATGGGAATTCATGTGTCAATTCTGGTATCAGAAATGGTGGAATTCGTAGTTTTAAATCCAGAAGCAAAAGTACC
CTTAATTGGCTACCTTTGGATTCTCAAGCTGTATATTGCCCTGTTGCTGTTGACGAATATTTGGACAAGCGTTCTAATTT
CATAGGGACAGCTGTTAGGCAGCATCTTCAATATTTAGAGTGGAAAATGGAATTTGCAATCGATAAGGGCAAAGGTAGGC
ACTGTTCAGAAGAGCAGCCGTTTCTCATTGAACAACCACGGGAGAGTCAGCACCCAAGTTATTGTCCTCAGAGGTCAGGG
TTTTCTTGCCACAATGAATTTATTTACAGACCTGAATATTGCCATGAAGCAGTTGTGGAATATTATAACCATGCAGTGGG
CAAGATAAAGAAGAAGAAAGTACGAAAAATGAGATCAAAAGCAAAGAAGCACCTCTCGGCTGTGGGGTGGGTTTTCTTGT
ACATAAGCATAAAAACAAGGAACTTGTGCTACAACTCACCCAAAGGAGTGGTGCATCTTACACTTCAGAGTGCATGCACC
AGCTGTATGGATGGAGATTTTGCAGAGAGACCTGCTGAATGCATGTATATCATTGAGGAAGACAAGGGCCAGCCGACTAG
AAACAGAATATGGTCTCGTCTTAATCGCCTGAACTTCCAAGGGTTCTATACTGTGCTTTTGGAGAGAAATGATGAACTAA
TCACTGTGGCTACTGTAAGGATTTTTGGAGACAAGGTGGCAGAAGTTCCTCTTGTGGCCACCAGATTTCAATATCGTCGA
CTTGGAATGTGTCGTATATTAATGGATGAACTTGAAAAGTTGCTTATGGAATTAGGGGTGGAGAGATTGGTTTTGCCCAC
CGTCCCTAGTGTGCTAAACACATGGACGACTTCATTTGGTTTCTCAAAGATGACACCTTCCGAAAGGCTGAAGTTTGTGG
ATTATACTTTCCTTGATTTTCAGGGTACCATTATGTGTCAGAAACTGTTAATGAAGAATGCTCCGCCGAAGCAAGGCCAT
>Pyrusco5g025480.1
ATGGATTTGGACCCACCATTTTACAAGGCCTACAAGACCCTTTTCGACAAAACCGTCGACAAAGCCAACAACATCAACAA
CAAGAAGAACGAGGAGGTGTTACAACAGCTTGTTATGGTGGAGGAATGTGAGCTGCCGCTGATCAATCTGGGGCGGCTGG
AGCTAGGAGAAAAAGAGAGGGAGGAGTGCATGACGGAGATAGCTAGGGCATCGCAAGAGTGGGGTTTCTTTCAGGTAGTG
AATCATGGGATTTCAGGAGAGCTTCTTCATAAGATGAAGAGTGAGCAAGAGAAGGTGTTCAAGCAATCTTTTGATAAGAA
GAGGCAAGAGGACAAGTGCTTGAACTTTTTATCGGGAACTTACCGTTGGGGAACTCCTTCTGCCACATGCCTACGGCAGT
TAGCATGGTCTGAAGCTTTTCACATTCCACTCAACGATACTTCTGCTACATCAGCTTCTGGTGTCAATTATACACTCAGC
TCAACGATGGAACAATTTGCTACAACAGTTTCAAGTTTGGCACTGAAATTGGCTGAAATTTTGGCTGAGAAAATAGGTCA
CAAATCAACATTTTTCCAAGAAAATTGTTTTCCCGGCACTTGCTATCTTCGAATGAATCGTTATCCACCGTGCCCCATCC
CTTCTGAGGTGTTTGGATTGATGCCACACACTGATAGTGATTTCCTCACAATATTGCATCAAGACCAGGTTGGCGGATTG
CAGTTGATCAAAGACGATGAATGGATCGCAGTTAAACCTAATCCAGAGGCTCTAGTCATCAACGTTGGAGATCTATTTCA
GGCATGGAGCAACAATGTGTACAAGAGCGTTCAACATCGAGTTGTCACGAACTTGCAAGTGGAACGATTCTCAACTGCAT
ATTTCTTATGTCCTTCATATGACACGGTGATACAGAGTTGCATGGAGCCTTCTGTCTATAGAAAATTCAGCTTTGGGGAG
TATAGGCGGCAAGTCCAAGAGGATGTTCAAAAACTGGGTTCGAAAATAGGTCTTCCTAGATTTGTCGTA
>Rosch_v2.0_Chr4g0446271
ATGTTAGTAGACTCAAACCCGCCTCTCCTGCACCATTATGGAGCCCTTTTGCACCAGCCATCCGATAAAAATCCTCAACT
ACATGAAAACCATATCACAGAAGAATGCCAGCTCCCATTGATAGACCTTGAAGGGTTGAAGAGTCATGACGTGAGTTACA
GGCTAGCCTGCGCTAGCGCGATTTGTAGAGCCTCCTCAGAATGGGGCTTTTTCCAAGTGGTGAACCATGGCATAAGCTCT
GAGCTTATAAAGAAGATGAGGAGAGAGCAAGTGAAGTTGTTTTCAGCACCCTTTGAGAAGAAACAAACTTCTGGGCTTCT
CAACAATTCTTATAGGTATGGGACTCCAACAGCAGCTCACCCAACTCAATTCTCTTGGTCTGAAGCTTTTCACATTCCTG
TCTCAAAAATCTCAGACCAAACTTGCTATGGGGAGTTCACCTCTCTAAGGGAAGTGATGGAGGAATTTTCAACAGCCATG
TCCAACCTATCAAAAGTGCTTGCTGGGGTTCTAATTAATAATCTCGACAAACAAGAGGAAGCTGCAGGAGACATTTGTGA
GTCGAGCTCATGCTTTCTTCGCTTGAATCGCTACCCGGCTTGTCCATTTTCCCCAGAGATGTTTGGTCTAGTGCCTCACA
CTGACAGTGATTTCCTCACCATTCTTTGCCAAGATCAAGTAGGAGGACTTCAACTCATGAAAGACTCCAAATGGGTTGCT
GTAAAACCCAATCCGGACGCGCTTATCGTCAACATTGGAGATCTTTTTCAGGCATGGAGCAACGATGTGTATAAGAGTGT
GGAACACAAGGTCATGGCCAACGAGAAAACGGAACGATATTCGATAGCATACTTTCTGTGCCCATCTTATGATTCTTTAA
TAGGGAGTTGCAGAGAATCCTCCATTTATAGAAAGTTCACATTTGGAGAATACAGGAGCCAAATTCAAGAAGATGTCAAG
AAACTTGGCCATAAAGTCGGTCTCTCCAGATTTCTTATT
>Rosch_v2.0_Chr5g0003991
ATGGACTCGGACCCACCGTTTCACAAGGCCTACAAGACTTTTTTTGACAACGCCAGCACCACCACCGCCACTACCAACAA
CAACAACAATAACAAAGACAACAAAGACCAGGAAGCGATAAAGGTAATCTTCGAGGAATGCGAGCTGCCGCTGATTGATC
TGCGGCGGCTAGAGCTCGGGGACTCCGAGGGAGAGGAGTGCAAATCGGAGATAGCTAGGGCATCGCAGGAGTGGGGATTT
TTTCAGGTTGTCAACCATGGGATTTCAAGCGAGCTTTTGCAGAAGATGAAGAGTGAGCAAGAAAAGGTATTCCAGCAATC
GTTTGACAAGAAGAGCCAAGAACACAAGTACTTGAACTTTTCGGCAGGTACTTACCGTTGGGGAAGTCCTACGGCCACAA
GCCTGAGACAGTTATCATGGTCTGAAGCTTTTCACATTCCACTCAACAAGATTTTTGCTTCCTCGGCTGCTGGTCTCGAC
GATCTCAGCTCAACGATGGAACAGTTTGCCACAACAGTTTCTAGTCTGGCACTGAAATTAGCTGAAATTTTGGCCGAGAA
ATTGGGTCACAAATCGACATTCTTCCACGAAAATTGTTTACCGAGCACTTGCTATCTTCGGATGAACCGATATCCACCAT
GTCCAATTCCTTCAGAGGTATTTGGTTTGATGCCACACACTGACAGTGACTTTCTCACTATATTGCATCAAGACCAGGTT
GGGGGATTGCAATTGGTCAAAGATGATCGATGGATCGCAGTGAAGCCTAATCCAGAAGCTCTAATCATCAACATTGGGGA
TTTATTTCAGGCATGGAGCAACAATGTCTACAAGAGTGTTCAACATCGAGTTGTCACAAATTTGCAAGTTGAACGATTCT
CCACTGCATACTTCTTTTGTCCATCTTATGAAACCATGATAGAGAGTTGTTGCGAGCCTTCGGTTTATAGAAAATTCAGC
TTTGGGGAATATCGACACCAAGTCCAAGAGGATGTTAAACAATTGGGTTCTAAAGTAGGCCTTCCTAGGTTTCTTGTC
>Rosch_v2.0_Chr5g0037711
ATGGATTTCGAACCTCCATTCCAAGGAGCCTGCAAGTCCCTCTTACAAAATTCCCCAATAATTGACAAATTTCCAGAGGT
TGAGGAATGCGAGCTACCTGTGATTGATCTTATCGATCTGGATTCTAATCACAGAAACAGAGACAAGTGTATGAACGAGA
TTGCTGAAGCTGCAAGCCAGTATGGTTTCTTTCAAGTTGTGAATCATGGGATTTCACCAGAAGTTCTGAACAGCATACGA
GATGAGCAAAAGAAGGTGTTTCATCAGCCTTTTGACAAAAAGATAGAACAAAGATTTTTGAATTTATCTCCCATTAGTTA
CCGTTGGGGGAATCCAAATGCTACTTGTCTCCGGCAGTTCTCATGGTCGGAAGCCATTCATATTTCTATGGCGGACATTC
CAAGCATGAATGAACAACACAAGAGTCTTAGGTCGATTATTGAATCATTTGTGAAGAATGTGTCTCAATTAGCTGAAAGC
TTAGCTGAAATTTTAGCCCAGCCTTTGGGTGTCGAATCCAGTTACTTTAAAGATCACTGTCCACCAAGAACTAGTTTTCT
TCGACTAAACAGATATGCTCCCTGTCCATTTTCTTCCCAAGTCTTCGGCCTCTTCGCTCACACCGATAGTGCTTTCCTAA
CAATAGTTCACCAAGACCAAGTTGGTGGTTTGGAATTGTTCATAGATGGAAGATGGATTGGAGTAAAACCTAATCCTGAG
GCTCTGGTTGTCAACATTGGGGATTTTTTTGAGGCCCTGAGCAATGGTGTTTACAAGAGCATCAAACACAGGGTGATCAC
CAATCACAAAGTTGAGAGGTTTTCTGTGGCATACTTCTACTGCCCCTCCTTCGATACCGTGATTCAGAGTCGCAGTACTA
CTGAACCAGCTGTGTTTAAGAGCTTCACTTTGCGGGAATATAAACAACAAACTGAAAGGGATGTTCGCGAACTAGGGGAG
AAAGTAGGGCTCCCCAGATTTCTCCAT
>Rosch_v2.0_Chr5g0070171
ATGAGCTTCGAATCTTACCCTCCTCCATTTCGCAACCTACTCCAACCGCCACTGAGCAGCCCGGCCCAGATCCTCGATTC
GGGATGGGGTGCCCTTAACTCGGATCCTATACCCGTCGTGGATCTTCAGTGCCTTGAGCTTGGGGACTGCAAGCTTCTTG
AGGAGCCTTGTAAGCAATGGGGACTTTTTCGTTTGGTCAACCACGGAGTTCCTGAAAGTCTTTTGAGTCAAGCACAGGAC
TATGCCAGAACGCTTTTTTCTCTTACCTTTGAATCCAAACAGGCCCTTATTACTAGCCCTCTGTCTTACTTCTGGGGTAC
CCCTGCCCTTACTCCAACTGGGGCGGCGTTATCGGCCGAAAAACTCCAGAATATCAATTTGGTCGAAGGTCTCAACATCC
CTCTGAGTCAACTGCCTCGATTTCAAACTGACGATCCTAGAATTGCTTCTTTCTGGTACGTAATACTCCCAAGTCAATTT
TGTTTCACTCTGTATCCAAAGTTATTTGGCTCCATTTTTAAATACATCACGACCCTACACATAGGAAGTTGGGAACAATA
TGGGAGGCATCTAGCTAGAATTGGCAGAACCCTATTTAAAGGTATGTCCACGAGCCTGAGTTTGGATCCAATTGAATACG
AGTCAAATTTATCAGAATCTACTGGTTTAGTACGTGTATACCGATACCCACATTGGCCTTCGAAATATAAGAAAGAAAAC
AAGTCTGCATGGGGAATGGACGTGCACACTGACAGTTCCGTGCTGTCCATACTGAACCAGGACGAGGTCGGTGGCCTTGA
AGTGCTCAAAGACAATCAGTGGTTCACTGTGAAACCCATTGCCAACACACTGGTCGTCAATCTTGGAGATATGATGCAGG
CGATAAGCGATGATGAATACACAAGTGTGAAACACAGGGTAAAGGTGAACGAATACAGAGAGCGCATTTCAATTTGCTAC
TTTGTGTTTCCTGGCGAAAACAGTGTGATTCGAAGCTCAAACTACAAGCCTTTTACTTACAGGGATTTTCAAGAACAAGT
GCAGAAAGACATAAAGACTGTTGGCTATAAGGTTGGCCTTAACAGATTCAAGCTTAGAGATGCTTGT
>Ruboc_03_G06285
ATGAGCTTTCAATCTTACCCTCCTCCATTTCGCACCACACTGCTCCAACGCCCACTCAGCCACCCGACCCAGATCTTCGA
TTCGGGTGGTGCCCTCGACCCGATACCCGTGGTGGATCTCGAGGGCCTTCAACTTGGGCATGGGGACTGCAATAAGCTCC
TTGTCCAGGCTTGTAAGCAATGGGGACTTTTTCGTTTGGTCAACCACGGGGTTCCTCCGACTCTTTTGAGTCAACTTCAC
AACCATGCCAGAACCATTTTTTCTATGCCTTTTGAATCCAAACAGGCCCTTATCACCAGTCCCCTGTCCTACTTCTGGGG
TACCCCTGCCCTTACTCCAACTGGGGCAACCTTATCGGCCGGAAGTGCCCAGAATATCAATTGGGTCGAAGGACTCAACG
TCCCTCTGAGTCAATTCCCTCAATTTCAAGGTGACCATCCTGTAATTGCTTCCTTCAGCCATGTGCTAGAAGAATATGGG
AGGCATCTAGCAAGAATTGGCAGAACCCTATTTGAGGGTATGTCAAAGAACCTGTGTTTAGATCCAATAAAATGCGAATC
GAATTTAGCAGAATCTACTGGTCTTGTACGTGTGTACCGATACCCACAGTGGTCTTCGAAATCTAAAAACGAAAACAAAT
CGTCTGCATGGGGCATGGACGTGCACACTGACAGTTCTGTTCTGTCAATACTGAACCAAGACGAAGTGGGTGGCCTTGAG
GTGCTCAAAGACGATCACTGGTTCACTGTGAAACCCATTCCCAACACACTGGTCGTCAATCTTGGAGATATGATGCAGGC
AATAAGCGATGACGAATACACGAGTGTGAAACACAGGGTGAAGGTGAATGAATACAGAGAGCGCATCTCAATCTGCTACT
TTGTGTTTCCTGGCCAAGGCAGTGTGATTCGAAGCTCAAAGTACAAGCCTTTTACTTACAGTGATTTCCAGGGGCAAGTG
CAGCAAGACCTAAAAACTGTTGGGTATAAGGTTGGACTTGACAGATTCAAGCGCAGCGATGCTTCT
>Ruboc_03_G10546
ATGGAGGCCAGGGAGGCAGGGACTCCAACATTCATAGTACAACAGCCACGGCAAATTAAGAACCTCAAGGCAGAGGGATT
TCCTCGCAACATCTCCGAGTGGCCATACCCTTTAATAAGCTTTCAACCCCTAAGCATGGACTCGGAACCACCGTTTCACA
AGGCCTACAAGACTTTTTTCGACAACGCCAGCAGCAGCAGCACCACGAACAACAACAAAGACACCGAGGAGGCGATGAAG
GATGTTGTTATCGTCGAGGAATGTGAGCTGCCGCTCATTGATCTGAGGCGGCTAGAGCTCGGGGACTCCGAGGGAGAGGA
GTGCAAGTCGGAGATAGCTAGGGCATCGCAGGAGTGGGGTTTTTTTCAGGTTGTGAACCATGGGATTTCGATCGAGCTTC
TGCAGAAGATGAAGAGTAAGCAAGAGAAAATATTCAAGCAATCGTTTGATAAGAAGAGCCAAGAACACAAGTACATGAAC
TTTTCAGCAGGTACTTACCGTTGGGGAAGTCCTACGGCTACAAGCTTAAGACAGTTATCGTGGTCTGAAGCTTTTCACAT
TCCACTCAACAAAGTCTCTGCCTCATCGGCTACTGGTTTCGATGATCTCAGCTCAACAATGGAACAGTTCGCTACGACAG
TTTCTAGTTTGGCACTGAAATTAGCTGAAATTTTGGCTGAGAAATTGGGTCACAAATCGACCTTTTTCCACGAAAATTGT
TTGCCGAGTACTTGCTATCTTCGGATGAACCGATATCCACCATGTCCAATCCCTTCCGAGGTGTTTGGTTTGATGCCACA
CACTGACAGTGACTTCCTCACAATATTGCATCAAGATCAGGTCGGAGGATTGCAATTGGTCAAAGATGATCGATGGATCG
CAGTCAAGCCTAATTCAGAAGCTCTAATCATCAACATTGGAGATCTCTTTCAGGCATGGAGCAACAATGTGTACAAGAGT
GTTCAACATCGAGTTGTGACAAATTTGCAAGTGGAACGATTTTCTACTGCATATTTCTTTTGTCCATCTTATGATACCGT
GATTGAGAGTTGTTGCGAGCCCTCGGTTTATAGAAAATTCAGCTTTGGGGAATATCGACACCAAGTGCAAGAGGATGTTA
AACAATTGGGTTCTAAAATAGGCCTTCCTAGAGCTCACCAAGGAAGTCTAATTATTCCACCCTATAAC
>Ruboc_03_G19795
ATGGATTTCGAACCTCCATTTCAAGGAGCCTGCAAGTCCTTCTTACAAAATACAACAAAAATCGACAAACAACCAGAGGT
TGAGGAATGTGAGCTACCTGTGATCGATCTTAGCCATCTGAATTTTGATCCCATAAGCAGAGACAAGTGTATTAATGAGA
TTGCTGAAGCCGCAAGCCAGTGGGGTTTCTTTCAAGTTGTGAATCATGGGATTTCACAAGAAGTTCTGAACAGCATAAAA
GATGAGCAAAAGAAGTTATTTCATCAGCCTTATACAAAAAAGATTGCACAAAACTTTTTGAATTTATCTCCCAATAGTTA
CCGTTGGGGAAATCCACAAGCTACTTGTCTCAGGCAGTCGACGATTGAAGCATTCGTGAAGAATGTGTATGATTTAGCTA
AAAGCTTAGCTGAAATTCTAGCCCAGCCTTTGGGTGTCGAATCCAGTTATTTTAAAGAGAACTGTCCACCAAGAACTAGT
TTTCTTCGACTAAACAGATACGCTCCCTGTCCATTTTCTTCTCAAGTCCTCGGCCTCTGCTCTCATACCGATACCGCTTT
CCTAACAATAGTTCACCAAGACCAAATTCGCGGTTTGGAATTATTCAATGGTGGAAGATGGATTGGCGTAAAATCTAATC
CAGAGGCTCTGGTTGTCAACATTGGGGACTTATTTGAGGCCCTGAGCAATGGTATTTACAAGAGCATCAAACACAGGGTG
GTTACCAATCAAGAAGTTGAGAGGTTTTCTGTGGCATACTTCTACTGCCCCTCCTTCGATGCGGTGATACAGAGTCGCAG
TACTACTGATCCAGCTGTCTACAAGAGCTTCACTTTGCGGGAATTTAAACACCAGACTCAAAGGGATGTTCAAGAACTAG
TACCACAATTTAAGGCCGTTCATCATTTCGGTGTAAAA
>Ruboc_04_G12534
ATGTTAGTAGACTCAAACCCACCTCTCCTGCACCACTATGGAGCCCTTTTACACCACCCATCCAATGATTCTATTCCTCA
ATGCCATGAAAACCATATCACAGAGGAATGCCAACTCCCATTGATAGACCTTGATGGGTTGAAAAGCCTTGACAGGCTAG
AATGCGGTAGAGCTATTTGTAGAGCATCCTCGGAATGGGGTTTTTTCCAAGTAGTGAACCATGGCATAAGCCCTGAGCTT
ATAAAGAAGATGAGGAGAGAGCAAATGAAGTTGTTCTCAGCGCCCTTTGAGAAGAAACAAACTTCCGGCCTTCTCAACAA
TTCATATAGGTATGGGACTCCAACAGCAACTCACCCAACTCAGTTCTCATGGTCTGAAGCTTTTCACATTCCTGTCACAA
AAATCTCAGAACAAGCTTGCTATGGGGAGTTTACCTCTTTAAGGGAAGTGATGGAGGAATTTGCAGCAGCCATGTCAAAC
CTGGCAAAGGTGCTTGCTACGGTTCTGGTTAATAATCTGGGCAACCAAAAGGAAGCTTTAGAAGACATTTGTGAGTCGAG
CTCGTGCTTTCTTCGCTTGAATCGCTACCCGGCTTGTCCATTTTCCCCAGATATGTTTGGTTTAGTGCCTCACACTGACA
GTGATTTCCTCACCATTCTTTGTCAAGATCAAGTAGGAGGACTTCAACTCATGAAAGACTCCAAATGGGTTGCTGTAAAG
CCCAATCCGGACGCCCTTATCGTCAACATTGGAGATCTTTTTCAGGCATGGAGCAATGATGTTTATAAGAGTGTGGAGCA
CAAGGTTATGGCGAACGAGAAGACAGAACGATATTCGATAGCATACTTTCTGTGCCCATCTTATGATTCTTTAATAGGAA
GTTGCAGCAGCAGAGAATCATCTATTTATAGAAAGTTCACATTTGGAGAATACAGGAACCAAATTCAACAAGATGTCAAG
AAACTTGGCCATAAAGTTGGCCTCTCCAGATTTCTTCTT
