# Supplementary material for: Building a foundation for gene family analysis in Rosaceae genomes with a novel workflow: A case study in Pyrus architecture genes
Source: Front Plant Sci. 2022 Nov 14;13:975942. doi: 10.3389/fpls.2022.975942 (PMC9702816; doi:10.3389/fpls.2022.975942)
Supplement: Supplementary file 1 [file DataSheet_1.zip › SupFiles/SupFile1_gene_familiy_sequences/274.fna]

>gnl_Ambtr_v1.0_evm_27.model.AmTr_v1.0_scaffold00079.46
ATGGCCCTTATTCGTGTCTATCCGCTCTCGGGTATTAGGAGGGGGACCACCCCCTCCCTCTCTTCTCCACCCTCCCTCCACTCTCGAAACCTCCTCTGTCGCGTTTCACCCATGGAAGCCTTCTCAGCCCGCTCTCAGAAAGAACCTCTGGTGGTGATCATGGGTCCTACTGGCACTGGCAAAACCAAGTTGTCCTTGGACCTTGCCACCCGCTTCTCTGCCGAGATTATAAATTGTGACAAAATGCAATTCTACAAGGGCCTCGACATCGCCACGAACAAGGTCTCTGTCGAGGACAGACGGGGTGTTCGGCACCATCTGCTTGGGGAGTTTGACGACCGAGACGGCGAGGTCTCGGCCGACAACTTCCGAAGCCTCGCCTCAGAGGTCATTGCCTCTGTGACGGAGCGCGGGCGGATCCCGATACTTGTTGGGGGCTCTAACTCCTACATCCAGGCCCTTGTGGAAGAGGTGCCACTGCCGGCATCGGATGAGTCTGCATGCATTGAGCTGTTACGGCAGAAGACTGAGAACGACTTAAACCGGCTTGCTTTCCGGTACGACTGTTGCTTTATTTGGGTTGATGTTAAAATGCCAGTGCTTTATGAGTGGGTTTCTCGGAGAGTTGATGAGATGCTGGATGCTGGCCTCTTTGAGGAGGTTGCAAAATTCTACGAGCCAGGAGCAAATTACAGTCAGGGTGTACGGAAGGCCATTGGAGTGCCTGAATTCGACATGTTCCTTCAGTGCTTTCCACCTGGTTCTGGCCAGGAATTGAGCATGGCTGAGGAGAGAAAGAGGTTGTTCGACAAGGCGGTGAGTGCCATCAAGTCGAACACATGCGAGCTCGCAAAGAAACAGAGAGAGAGGATAGTAGGGCTCGAAGAAAGCGGATGGAAGCTGCATAGGATCGACGCGACCGAGGTGTTCTTTAGCGGGTGTTTGGCACATTCCGGTGTGTCCTCCCAGGATTCAGCCCTGTCGTCGCCGGTTTCCAGCAGGGTGGTCGCAGATATATGGGAGGAGATGGTGGTCCAGCCCACTGTGAAAATCGTGAAGAAATTTTTGGAAATT
>gnl_Ambtr_v1.0_evm_27.model.AmTr_v1.0_scaffold00025.75
ATGACGGGGCAGCCCGCCATGATGAGACTCTCCGGGTGCCGCCACCGCGTGCAGGCCACGCCCCTCGCTCGCCCACCGCGCCCCCTGCGACCGCACCTCGCCCTCGCCTGGCGCGGCTCCGGCAAGGACAAGGTGGTGGTGGTCATGGGCGCCACGGGCACTGGCAAGAGCCGCCTCTCCATCGACCTCGCCGCCCGCTTCCCAGCCGAGATCATCAACGCTGACAAAATGCAGCTCTATCAGGGCCTAGACATAGTCACCAACAAAGTCCCTGTAGAAGAGCGGAGGGGCGTCCCCCATCACCTGCTCGGTACCTTGGACCCCAAATCCCACCAAGACTTCGACTGCAACGATTTCCGGGACTTGGCCTCCCAGGCGGTCCTCTCCATCTCGTCACGCGGCCACCTTCCCATTGTCGCAGGTGGATCCAACTCCTACATAGACGCTCTGGTGTCCGGGCCGGCTCCGGGCCAAATGAGATACGAGTGCTGCTTCCTCTGGGTTGACGCCGCCCTTCCGGTGCTCCATCAGTTTGTAAGCGATCGGGTGGAGGACATGGTGGAGGCCGGCCTTGTGGCCGATGTGCGAGCTCTGTTCGATACAAGTGGTGGCCGGGTCGACTTCTCCCGTGGCCTCGGCAAAGCCATTGGCGTCCCAGAGATGGACAGGCTCATCAAATCGGAGAGGCAGGCGTCCCTCTCTCTCCACGAAAGGGCGGCCCTGATACGGGAAGCGATGGAGGAGATCAAGGCGAACACATGTAAGCTGGCCTGCTGCCAATTGCAGAAGATTCAGAGGCTGAGGAGCCTCCGGGGGTGGGAGCTGCACCGGCTCGATGCCACCGCAGTGCTCGACGCCGCAGACCGGCCCAGCGCCGACGAGGCGTGGGAGAGGCTCGTTGTGCAGCCGAGCGCCCGTGTGGTGCGCCGCTTCCTCACAGCCACCGCCGTGGCGCCGATGCCGGCCCTCGAGCGAGCCCCCGCAGGCCGCATCGCT
>gnl_Aquco_v3.1_Aqcoe2G331600.1
ATGAACATTTCCATGGCTGTGTGCAAGCAAGCTCATCCTATGGTGAGCTTTCCACCTACTCCAATTATGACAGAATCATTCAATGGATGGCGTCGAAAAGACAAGGTTGTTGTTGTTATGGGCGCGACTGGCACAGGGAAATCGAGGCTATCAATTGATCTAGCAACGCGTTTCCCTGCAGAGATCATAAATTCTGATAAAATGCAAGTATATGAAGGACTTGATATTACTACCAACAAGGTTACTGAGGAGGAAAGGTGTGGCATCCCACATCATTTACTAGGTGTGGTTGATCCTGAGGAGGAGTTCACTGCTGCTGATTTTCGTCTTCAAACTTCGCTTGCTATGGAATCCATTGTGAAGAAAAATCGTCTTCCAATTATCGTTGGAGGATCAAATTCATATATCCAAGCTCTTATAGATGATGATGATCTTGAGTTCCGGTCCAAGTATGAATGTTGCTTCCTTTGGGTGGATGTAGCATTGCCAGTGCTTCATTCATTTGTATCTGACAGAGTGGATCGAATGGTGGAAGCAGGGCTAATTGATGAGGTGCGAAAAATGTTCAATTCAGATGGTGACTATACTCGTGGCATTAGGCGTGCAATTGGAGTTCCTGAGATGGATCAATACTTCCGAATGGAGGCAACAACAGATGAAGACACACGTCAGAGATTACTCGAAGAAGCTATTAACAATATCAAGCTCAACAATTGCACTTTAGCATGTCGTCAACTACAAAAAATTCTTCGCCTTTGTGGCAAACCTGGGTGGAACATGCACCGCATTAATGCAACCGAAGTATTCCTATCACGTGGTGGTAGAAATGCCAATGAGGCATGGGAGAATGATGTTGCACGGCCAAGCACCAGGGTTGTAGGTCAATTTCTCCTTGAGAATGAAATTTATACCGCCACTAACATTGCACGACCAAGAACCATCGGTTCCATGGCGACCGCAGTTGTCAGATCACCTGTTGCGGCAGCTACTCGC
>gnl_Aquco_v3.1_Aqcoe4G107600.1
ATGGAGTCTTTGAAGGCAATGCAGCAGAAAAAGAAGGTTGTGTTCATCCTTGGCGCAACTGGAACTGGAAAATCCAAGCTCTCAATCGACTTAGCTACCCGCTTTCCTGCTGAAATAGTTAATTCAGATAAAATTCAAGTCCACAAAGGACTTGACATTGTAACGAATAAGGTGACCGAAGTGGAGAAGCGAGGGATCCCACACCATCTCTTAGGTGTGTTAGATCCGGAGGCTGATTTGACAGTTTCTGATTTTTGCCTACTTGCTTGCCGTGCCATTGAAGTCATTCTGGAGAACGATCAACTCCCAATTATCGTTGGGGGGTCTAACAGGTACATAGAGGCCCTAGTGGACAATGAAACGTTTGGATTCCGTTCCAAATATGAATGTTGTTTCATTTGGTTGAATGTAGCTACCCAAGTTCTCTACTCCTATGTGGCGAAACGAGTTGATGAAATGGTGAGTTCTGGACTTGTTGATGAGGTCCGGAATGTATTTCAACCAGATGCAGACTATACCAAGGGTATTAGACAAGCAATTGGGGTCCCAGAGATGGACCAATATTTGAGATTGGAGTATGAAGTTAATGAAGAAACTCGTAAAGAATTGTTGAAGAGAGCCATTGATGCGATAAAGGATAATACATGCAAGCTGACACATCGTCAGTTGGAAAAGATCCATCACCTCCAGAACCAACCAGGTTGGAACATTCGTCGCATTGATGCTACTGAAGTGCTTCTCAAGGAAGGAAAAGAAGCAGGTGATGAGTTGTGGGAAAAGCTTGTTTTAGAGCCTAGCACCAAAATAGTTGAGCATTTTCTTTATGGTGATGGTTGTGATGCACCTGATACTACTGGTACTGGCTGTGATGCATCTGGTAGTAACGGCGTTTATGCTTGTAATCCATTTTATGCTCAATTAGGAGTCTTG
>gnl_Aquco_v3.1_Aqcoe4G107500.1
ATGGAGTCTTTGAAGGCAATGCAGCAGAAAAAGAAGGTTGTCTACCGCTTTCCTGCTGAAATAGTTAATTCAGATAAAATTCAAGTCCATAAAGGACTTGACATTTTAACGAATAAGGTGACAGAAGTGGAGAAGCGAGGGATCCCACACCATCTCTTAGGTGTGTTAGATCCTGTGACTGATTTGACAGTATCTGATTTTTGCTTACTTGCTTGTCGTGCCATTGAAGCCATTCTGGAGAACGATCGACTCCCAATTATTGTTGGGGGATCTAACAGGGGGAAGGAACGTTCGTACGTAGTTAGGGCGTACGTACGTCCTGGATCACAGATGACTTCCCCGTGTGGCTCGACGTACGAACGTCAATTCAACGTACATGAAACGTTTGGATTCCGTTCCAAATATGAATGTTGTTTCATTTGGTTGAACGTAGCAACCCAAGTTCTCCACACGTATGTGGCGAAACGAGTTGATGAAATGGTGAGTTCTGGACTTGTTGATGAGGTCCGGAATGTATTTCAACCAGATGCAGACTATACCAAGGGTGTTAGACAAGCAATTGGGGTCCCAGAGATGGACCAGTATTTGAGATTGGAGTCTGAAGTCAATGGAGAAACTCGTAAAGAATTGTTGAAGAGAGCCATTGATGCGATAAAGGATAATACATGCAAGCTGACACATCGTCAGTTCAAAAAGATCCATGAGCTCCAGATCCTACCAGGTTGGAACATTCGCCGCATTGATGCTACTGAAGTGTTTCTCAAGGAAGGAAATGAAGCAGTTGAGTTGTGGGAAAAGCTTGTTTTAGAGCCTAGCACCAAAATAGTTGAGCATTTTCTTTATGGTGATGGCTGCAATGCACCTTATACTACC
>gnl_Aquco_v3.1_Aqcoe3G036000.1
ATGGAATCAACATTAGTGAAGGCAAAAAAAGATAAGATTATAGTAATCATGGGAGCAACTGGAACAGGGAAATCTCGTCTTTCAATTGATTTAGCAACACGTTTTTTTCCTTCTGAAATCATAAACTCAGATAAAATCCAACTTTATCGTGGTTTAGATATCACAACAAACAAAATCCCATTACAAGATCGACTTGGTGTTCATCATCATTTACTTGGTGAGTTTGATTCGGATCAAATCGGCGAGTTAACTCCTTGTCAATATCGTTTACATGCTTCAAACATTATTGAAGATATTTTAGGAAGAAATAAACTTCCCCTTATTGTTGGTGGTTCTAATTCACTTATCCATGCTCTTGTTTCTGACCGATTTGATCCTAACTCGGACGTTTTCAATGATGTTGACTCAATGTTGTCATCTGAGTTACGTTACGATTGTTGTTTTCTTTGGGTAGATGTGGGTTTAGAAGTATTGTATGAATACTTATTAAAGCGAGTTGATGAAATGTTTGACTCAGGAATGTTTGAAGAACTAACTGAGTTTTTTAAATCAGAAACTGAGTCAGGGCCGATTCAACAGATTGGAATAAAGAAAGCAATTGGTATTCCAGAGTTTGAAGACTTCTTTCGTAATGGTGGTGGTAGTGGTGGTGGTGGTGGTGGTGATATGATGGACACGCATATCAAAGATCTGGCAATAAAAGCTATAAAATATAACACGTGTCAGTTAGCTAAAAGACAGATTGAGAAGATTCAACGGTTAAGATCAGCTGGTTGGGATTTACGGCGGTTAATTGCTACTGAAGCATTTCGGGCTGTTTTGTTGTCAGATTCCGATATGTCGTCCGAAATTTGGGAGAAAAATGTGGTGGAACCAAGCGTGAAGATTGTGAAGACGTTTTTAGAAGAG
>gnl_Arath_TAIR10_AT4G24650.1
ATGAAGTGTAATGACAAAATGGTTGTGATCATGGGTGCCACCGGTTCTGGCAAGTCATCACTCTCTGTTGATCTCGCTTTACATTTTAAAGCCGAGATCATCAACTCTGACAAAATGCAGTTCTACGATGGCTTGAAGATCACCACGAATCAATCGACCATTGAAGATCGACGTGGAGTGCCACATCACCTTCTCGGTGAACTAAACCCGGAGGCTGGAGAAGTCACAGCGGCAGAATTTCGCGTTATGGCGGCTGAAGCCATCTCCGAGATTACTCAACGTAAAAAGCTCCCAATCCTTGCCGGTGGATCCAACTCATACATTCATGCTCTCCTTGCAAAATCTTATGACCCTGAAAACTATCCGTTTTCTGATCACAAGGGCTCAATCTGCTCCGAGTTGAAATATGATTGTTGTTTCATTTGGATAGATGTGGATCAGTCTGTGTTATTCGAGTATCTTTCTTTACGTTTGGATCTTATGATGAAGTCAGGTATGTTCGAGGAGATCGCTGAGTTCCACCGCTCTAAGAAGGCCCCGAAAGAGCCATTGGGGATATGGAAGGCTATAGGAGTGCAAGAGTTTGATGACTACCTCAAAATGTACAAGTGGGACAATGACATGGATAAATGGGACCCTATGAGAAAGGAGGCTTATGAGAAGGCGGTGAGAGCCATCAAAGAAAACACATTTCAGCTCACAAAGGATCAAATCACGAAGATCAACAAGCTGAGAAATGCCGGGTGGGACATAAAGAAGGTGGATGCTACAGCATCGTTTCGAGAGGCAATTAGGGCAGCCAAGGAAGGCGAAGGTGTAGCCGAGATGCAGAGAAAGATATGGAACAAGGAAGTGTTGGAACCGTGTGTGAAGATTGTCAGGAGCCACTTGGACCAACCGATCAACTATTATTATTATTACTTTTATTTACTAAAAAGATTTTTAAGTCTTAAC
>gnl_Arath_TAIR10_AT1G25410.1
ATGCAACAACTCATGACCTTGTTATCACCACCACTCTCTCATTCTTCTCTCCTTCCCACCGTCACTACCAAATTCGGGTCACCACGATTAGTCACTACGTGCATGGGCCATGCAGGGCGTAAAAATATCAAGGATAAGGTGGTTCTCATCACAGGTACAACAGGCACAGGCAAGTCACGCCTCTCAGTCGATCTTGCCACCCGTTTTTTTCCCGCCGAGATCATAAACTCGGACAAAATGCAAATCTACAAGGGATTCGAGATTGTCACAAATCTAATCCCACTGCATGAGCAAGGAGGAGTCCCGCACCATCTTCTAGGTCAGTTCCACCCACAAGACGGTGAACTCACCCCTGCAGAGTTCCGTTCTTTGGCGACACTGTCCATCTCTAAACTAATTTCTAGCAAGAAACTCCCGATTGTAGTTGGTGGATCCAACTCCTTCAATCACGCTCTACTCGCCGAGCGTTTTGACCCGGATATTGATCCATTCTCTCCCGGATCGAGTCTTTCAACGATCTGCTCTGACCTAAGGTACAAATGTTGCATCTTATGGGTTGATGTTTTAGAGCCGGTTCTGTTCCAACACTTGTGCAATCGTGTCGACCAAATGATCGAGTCGGGATTGGTCGAGCAGCTTGCCGAATTGTACGACCCTGTTGTAGATTCGGGTCGACGACTAGGGGTTCGGAAGACGATAGGAGTAGAGGAGTTCGACCGATACTTTAGAGTATACCCTAAGGAGATGGACAAGGGAATTTGGGACTTAGCGAGAAAGGCGGCGTACGAGGAGACAGTGAAGGGGATGAAAGAGAGGACATGTCGGTTGGTGAAGAAGCAGAAAGAGAAGATCATGAAGCTGATAAGAGGTGGTTGGGAGATTAAGAGGCTTGACGCTACGGCGGCAATTATGGCTGAGCTGAATCAAAGTACGGCAAAGGGAGAAGGAAAGAATGGGAGAGAGATTTGGGAAAAACACATTGTGGATGAAAGTGTCGAGATTGTCAAGAAGTTTTTGTTGGAAGTT
>gnl_Arath_TAIR10_AT1G68460.1
ATGACAGAACTCAACTTCCACCTCCTCCCAATAATCTCCGATCGCTTCACGACGACGACGACAACATCACCGTCGTTCTCGTCACATTCTTCTTCTTCTTCTTCTCTTCTCTCTTTCACCAAACGAAGACGAAAACACCAACCTTTAGTATCATCCATACGCATGGAACAGTCACGGTCACGGAATCGGAAAGACAAAGTCGTCGTCATTTTAGGAGCAACCGGCGCCGGAAAATCAAGACTTTCCGTCGATCTCGCTACTCGTTTCCCTTCAGAGATCATAAACTCCGATAAAATCCAAGTCTACGAAGGATTAGAGATCACAACGAATCAGATTACGTTACAAGACCGTCGCGGCGTTCCTCACCATCTCCTCGGCGTCATCAACCCCGAACACGGCGAACTAACCGCCGGAGAGTTTCGCTCCGCCGCTTCAAACGTCGTCAAAGAGATAACTTCTCGTCAAAAGGTTCCGATTATCGCCGGTGGATCTAACTCTTTCGTCCACGCACTCTTAGCTCAACGATTCGACCCAAAGTTCGATCCTTTTTCATCCGGGTCGTGTTTAATCAGCTCCGATTTGCGTTACGAGTGTTGTTTCATCTGGGTCGATGTATCGGAGACTGTTCTCTACGAGTATCTTCTCAGAAGAGTCGACGAAATGATGGATTCAGGTATGTTCGAAGAGCTGTCTAGATTCTACGACCCGGTTAAATCCGGTTTAGAAACCCGGTTTGGGATTAGGAAAGCTATAGGTGTACCGGAGTTTGACGGTTACTTCAAAGAGTATCCACCGGAGAAGAAGATGATAAAGTGGGACGCTTTAAGAAAAGCGGCGTACGATAAGGCGGTTGATGATATCAAAAGGAACACGTGGACGTTAGCGAAGAGACAAGTGAAGAAGATTGAGATGCTAAAAGACGCTGGTTGGGAAATAGAAAGAGTTGATGCAACGGCGTCGTTTAAAGCAGTGATGATGAAGAGTTCGTCGGAGAAGAAGTGGAGAGAGAATTGGGAAGAGCAAGTGTTGGAGCCAAGCGTAAAGATTGTGAAGCGGCATTTGGTGCAAAAT
>gnl_Arath_TAIR10_AT3G23630.1
ATGAAGTTCTCAATCTCATCACTGAAGCAGGTACAACCAATCTTGTGCTTCAAGAACAAGCTATCTAAGGTCAACGTCAACTCTTTTCTCCATCCCAAAGAAAAAGTCATCTTTGTGATGGGAGCTACCGGATCGGGTAAGTCTCGTCTCGCCATCGACCTAGCAACTCGTTTTCAAGGAGAGATCATAAACTCCGACAAGATTCAACTTTACAAGGGCCTAGACGTCCTAACAAACAAAGTCACCCCTAAAGAATGCCGAGGCGTGCCTCACCACTTGCTTGGAGTATTCGACTCCGAAGCCGGAAACCTAACGGCCACCCAGTATAGCCGCCTTGCGTCACAAGCAATCTCGAAACTCTCAGCGAACAACAAGCTTCCCATAGTAGCCGGTGGATCAAACTCTTACATCGAAGCACTTGTTAATCATTCCTCGGGGTTTTTATTAAACAACTACGATTGTTGTTTCATTTGGGTCGACGTTTCCTTACCCGTACTTAACTCCTTTGTCTCAAAACGTGTCGACCGCATGATGGAAGCAGGATTACTCGAAGAAGTAAGAGAAGTGTTCAATCCAAAAGCGAATTACTCCGTAGGGATACGACGAGCTATCGGAGTCCCCGAGCTCCATGAATATTTACGTAACGAATCTCTAGTGGACCGTGCCACAAAAAGTAAAATGCTTGACGTAGCCGTTAAAAATATCAAAAAGAACACTGAGATTTTAGCTTGTCGACAGTTAAAAAAGATTCAACGGCTTCACAAGAAGTGGAAGATGTCTATGCATCGTGTTGACGCCACTGAGGTGTTCTTGAAACGCAACGTAGAAGAACAAGACGAGGCTTGGGAGAATCTTGTAGCGAGACCAAGCGAGAGAATCGTCGATAAGTTTTATAATAATAATAACCAACTGAAAAATGATGATGTTGAGCACTGTTTGGCGGCATCTTACGGCGGAGGAAGTGGAAGTAGAGCCCACAATATGATA
>gnl_Arath_TAIR10_AT3G63110.1
ATGATCATGAAGATATCTATGGCTATGTGCAAACAACCATTGCCTCCTTCGCCGACTTTAGACTTCCCTCCAGCGAGATTTGGTCCCAATATGCTAACTCTAAACCCATACGGTCCAAAGGACAAAGTTGTGGTCATCATGGGTGCTACCGGGACAGGCAAGTCACGACTCTCCGTGGATATAGCCACACGTTTTCGGGCTGAGATCATAAACTCAGACAAGATACAAGTCCACCAAGGTCTAGACATTGTAACCAACAAGATCACGAGCGAGGAGAGCTGCGGGGTACCGCACCATCTCCTCGGCGTCTTGCCGCCTGAAGCCGACTTAACCGCCGCGAATTACTGTCACATGGCGAATCTCTCCATTGAATCCGTCCTAAACCGTGGAAAGCTTCCAATCATCGTTGGAGGTTCCAACTCTTACGTGGAGGCTCTAGTGGATGACAAAGAAAACAAGTTCAGGTCGAGATACGACTGTTGTTTTCTATGGGTGGACGTGGCACTTCCCGTTTTGCACGGGTTCGTGTCTGAGAGAGTTGACAAGATGGTGGAGAGTGGAATGGTTGAGGAAGTCAGAGAATTTTTCGACTTTTCGAACTCTGATTACTCAAGAGGGATCAAGAAAGCAATCGGATTTCCGGAGTTTGACAGGTTTTTCAGGAACGAGCAGTTCTTGAATGTGGAAGACAGAGAAGAACTGTTAAGTAAAGTGTTGGAAGAAATAAAGAGGAATACATTTGAGTTAGCTTGTAGGCAGAGAGAAAAGATCGAACGGTTGAGAAAAGTGAAGAAGTGGTCTATTCAGAGAGTGGATGCGACTCCAGTCTTTACAAAGCGAAGGTCCAAGATGGATGCTAACGTGGCCTGGGAGAGGCTCGTGGCTGGACCAAGCACAGATACTGTGTCGCGGTTTCTGCTGGACATTGCCAGCCGACGACCGCTCGTGGAAGCTTCAACAGCGGTTGCGGCCGCCATGGAACGCGAGTTGTCGCGGTGTCTAGTGGCG
>gnl_Arath_TAIR10_AT3G19160.1
ATGCAAAATCTTACGTCCACATTCGTCTCTCCTTCCATGATCCCGATCACTTCTCCGCGGCTGCGACTGCCACCACCACGATCAGTAGTTCCCATGACTACCGTTTGCATGGAACAATCATACAAGCAAAAAGTGGTTGTGATCATGGGAGCCACCGGATCAGGCAAGTCATGCCTCTCAATCGATCTAGCAACTCGTTTCTCTGGCGAGATCGTCAATTCCGACAAGATTCAATTCTACGATGGATTGAAGGTCACTACGAATCAAATGAGCATCCTTGAGAGATGTGGAGTCCCTCACCATCTCCTTGGTGAGCTCCCTCCGGATGATAGCGAACTAACTACCTCCGAATTCCGCTCTTTGGCGTCGCGGTCCATCTCCGAGATTACTGCTCGTGGAAACCTCCCGATTATAGCTGGTGGATCAAACTCCTTCATTCATGCTCTCCTTGTCGACCGTTTTGACCCCAAAACCTATCCATTCTCTTCTGAGACATCCATCTCTTCCGGCTTGAGGTACGAGTGTTGCTTCCTTTGGGTGGATGTCTCAGTGTCGGTCCTGTTCGAGTACCTCTCGAAACGTGTCGACCAGATGATGGAGTCAGGGATGTTCGAGGAGCTAGCCGGTTTCTACGACCCGAGATATTCCGGGTCCGCAATCCGAGCCCACGGGATTCACAAGACCATAGGAATACCCGAGTTCGACCGGTACTTCAGCTTATACCCGCCTGAGAGAAAGCAGAAGATGTCCGAATGGGACCAAGCAAGAAAGGGGGCGTATGACGAAGCTGTCCAAGAGATCAAAGAGAACACATGGAGGCTTGCGAAGAAGCAGATTGAGAGGATCATGAAGCTGAAAAGCAGCGGATGGGACATTCAGAGGTTGGACGCTACGCCGTCATTTGGAAGATCGTCAAGAGAGATTTGGGACAATACTGTTTTGGATGAAAGCATCAAGGTTGTGAAACGCTTCTTGGTGAAAGACAAAGTG
>gnl_Arath_TAIR10_AT5G19040.1
ATGAAGCCATGCATGACGGCTCTAAGACAAGTGATTCAACCATTGTCGTTGAACTTCCAAGGAAACATGGTGGACGTTCCGTTTTTCCGGCGAAAAGACAAGGTTGTTTTCGTCATGGGAGCCACCGGAACCGGCAAATCTCGTCTAGCCATTGACCTAGCCACTCGTTTTCCGGCGGAGATTGTAAACTCCGACAAGATCCAGGTCTATAAAGGTCTAGACATTGTGACTAACAAAGTCACTCCTGAGGAAAGCCTTGGCGTTCCTCACCACCTTCTCGGCACCGTCCACGACACTTACGAAGATTTCACGGCGGAGGATTTTCAGCGTGAAGCAATCAGGGCCGTCGAGTCAATCGTCCAGAGAGACCGTGTCCCGATCATAGCCGGTGGTTCCAATTCTTACATCGAGGCTCTGGTCAACGATTGCGTTGACTTCCGGTTAAGGTATAATTGTTGCTTCTTGTGGGTCGACGTCTCTAGACCGGTTTTACACTCGTTTGTCTCGGAGCGAGTTGATAAGATGGTTGATATGGGTCTCGTCGACGAGGTTCGCCGCATCTTCGATCCGTCTTCGTCGGATTACTCCGCTGGAATTCGCCGAGCCATTGGAGTTCCAGAGCTCGACGAATTTCTCCGTTCGGAGATGCGGAATTATCCGGCGGAGACGACGGAGAGACTTCTTGAAACGGCGATCGAGAAGATTAAAGAGAACACTTGTTTGCTTGCGTGTAGACAATTGCAGAAGATTCAAAGGCTTTACAAGCAGTGGAAGTGGAACATGCACCGTGTCGACGCGACGGAGGTTTTTCTCCGACGAGGAGAAGAAGCTGATGAGGCTTGGGATAACTCAGTGGCTCATCCGAGCGCACTCGCCGTCGAAAAGTTCCTTAGTTACAGCGATGACCACCATTTGGAAGGCGCCAATATTCTCCTACCGGAGATCTCTGCCGTTCCGCCTCTTCCAGCCGCCGTGGCGGCGATTTCCCGG
>gnl_Betvu_v1.2_Bv2_030330_wthm.t1
ATGGCTCTTTCATTGGCAGAAGAGAAAGTGTTGGTGATAATGGGACCCACTGCCTCTGGAAAGTCTCGGCTTTCTGTTGAGCTTGCCACCCGTTTCTCCTCTGAAATCATCAACTGTGACAAAATGCAAGTCTACAAAGGCCTTGACATAACCACAAATAAAATACCCTTTGAGGAACAACTCGGCATTCCCCACCACTTACTCGGTAACATCGACTCAGCAACTCATGGTGATATGTCCCCAATGCAGTACCGCTATATGGCTTCCTCATTGATCTCTCAAATCACAGCTCGTGGAAACCTCCCTATCATTGTGGGTGGGTCAACCTCGTTTATCTATGCCCTTTTAGCCAAACATTATAACCCGGACTTGGACATATTTTCAGGTTCATCCCAAATGTGTTCAAAGTTGAGGTACAAATGTTGCCTCCTTTGGACTGATGTCTCACTTCCAGTGTTGAACCAATATATTAGCAACCGACTTGAAGACATGCTTGACGCGGGGATGCTTGATGAGCTTGCCGAGTTTCATCAGTCTGAGATGGCCAAGTTGGAGCCAAACACCGGGGTGGCAAAATCAATCGGTGTGCCAGAATTTGAGGAGTATTTTAGAACTTATGGCTGCACCAAGAAGTCTGCAGTGTGGGAGTGGGATCACATGCAGAGGGGTTTGTATAAGGATGCTGTAAAAGCTGTACAGGAAAATACTTGTATGTTAGCAAAGACACAGGTGGAAAAGATCAAATGTCTGCAAGCAGGAGGGTGGAAAATTAAGAGATTGGATGCTACTAAGTCGTTTATGGCATTATTGGAAGGATCAGGCAGTTGGTGGGAATCATGGGAGACGCAAGTTCTCGAACCAAGCCTTAATAGTGTTAAGAACTTTCTCAAGTCC
>gnl_Betvu_v1.2_Bv3_069300_uaqe.t1
ATGAATCTATCTTACCCCCTCTGCAAACAAGTTCAACCTCTCATTAGTTTTCCTGGAGGACTTAACACAAACTCCTTGAACTTTCACAGCAGTTACAAGGACAAAGTGGTGGTTGTAATGGGAGCAACAGGGACTGGGAAATCCAGACTATCCATAGACTTAGCAACTCATTTTCCAGCTGAAATTATAAATTCAGATAAAATACAGGTTTATAAAGGGCTGGATATAGTCACTAACAAAGTGACGGAAGAAGAGTGTCGAGGGGTGACCCATCATCTGTTAGGGATAATAGATCCTGATGTTGATTATAACGCAGCTCATTTCCGACATGATGCCTTGAGTGCGATAGAATCCATCATCGAACAAGACAAACTCCCAATAATAGCAGGTGGATCAAACTCATTCATTGAATCACTAGTGAATGATGATCCTTATTTTGCATCAAGGTATGATTGTTGTTTTCTCTGGGTTGATGTAAACCTACACATTCTCCGAAGCTTTGTATCAAAACGGGTTGATCAGATGGTTAAAGCAGGTTTAATAGATGAAGTAAGGGGGATTTTCGACCCCGAAGCCAATTATACTCACGGAATACGACGTGCAATTGGTGTTCCAGAAATTGATCGTTTCCTCAGGGCTGAAGGAATTGTAGATAAAGAAACATTGGACACTCTCCTTCAAATTGCCATTGATGAAGTCAAAGAAAATACATGCAAGCTAGCAAGTCGACAGCTTCAAAAGATACATCGCTTAAGAGATTTTTGGGGGTGGAATTTGCATCATATTAATGCTACAGAAGCATTTCTAAAGCAGGGAGAAGATGCTCATGAAGCATGGGACAGACTCGTTGTAGGTCCAAGTGCCATGATCGTGGCGCAGTTCCTTTACAGATCAAGCAGCGTGCAAAGTATTTCACAACCACCAGCCACATCTGTTATTGCAAGAACAGTACAAACTATGCCAGCTATGGCCACTGCCACACAT
>gnl_Betvu_v1.2_Bv6_141390_ctns.t1
ATGAGACTTCCCTTTCGATCAATACTCTGCAATCATTGCTGCAATATTATTACAACAACAACAACAACAACAACAACCGCAACCGTACAAATGAACTACTTTTATTCTTCCTTTACAACAACCGGTAACCGTCACCACCACCGGCGGCGTTCGATGATGAGAGAGAAAGTATTAGTAATAATGGGCCCCACTGGTTCAGGAAAGTCCCGTCTTTCCGTTGATATCGCAAGCCGTTTTCCCGCCGAAATCATCAACTCCGACAAAATCCAACTTTACAAAGGCCTCGACATTACCACCAACAAAATACCCCAAGAACAACGCCTCGGCGTCCCCCACCACCTTCTCGGCTGCGTCGACTCATCGACTCAATCCGAGTTAACCCCGCCTCATTACCGCCTCCTCGCCTCATCCCTCATCTCCTCCATTCGGTCCCGCAACAAGCTCCCATTGCTCGTCGGCGGGTCCAACTCCTTAATCCACGCCCTCCTATCGGGCTCGGGCCCGGGCCTGAACCTGAGGTACAGGTGTTGCTTCCTTTGGATCGACGTGTCGCCTCCAGTGCTAAACGCGTACCTGTTGAAGCGAGTCGACGAGATGCTTGACTCGGGTATGTTGGACGAGTTGGCGAAGTTTTATAACTCGGGTGAGGTGAATAAAATTGAGCGTGACACTGGGTTGAGAAAGGCGATTGGGGTACCAGAATTTGAAACGTATTTTACAATGGGGGGAGATGATCAGGTGTTATATGAGAAATCGGTGAGGATGATCAAGGAGAATACGTGTCAACTAGCGAAGATACAGATGGAAAAGATCCAACGGTTAAAAGATGGTGGGTGGGGTCTACATAGATTAGATGGAACGGAATCATTTAGAGCGGTATTGGAAGGATCAAAGAGTTGGTCAGATATTTGGGAGACGCAAGTAGTGGAACCGAGCATGAAGATTGTGAAGCGCTTCTTGGAGGAG
>gnl_Betvu_v1.2_Bv7_162990_zorj.t1
ATGTCATCACTTCCCATGCAAATGTGGAAACAAGCACAACCATTACTAAAGATACCAACAAGTTTGTTAAAAAAGGAAGTACTCAATCCGTGGAAGCAGCAAAGAGACAAGGTGGTGTTCATTATGGGGGCAACCGGCACTGGCAAGTCCCGACTATCAATCGACCTAGCAACGTCTTTTCCAGCAGAAATAATAAATTCAGATAAGATCCAAGTTTACAAAGGGCTAGACATTGTGACCAACAAAATCACACGGCAAGAGCAATGTGGGGTCCCACACCACTTGCTTGATATAGTCAACCCAAATGTTGACTACAAATCTAAAGACTTCTGTCTCATGGCCACACATGCGGTGGAATCTATTCTTCAACAAGACAAACTCCCAATCATTGTTGGGGGCTCTAACTCATACATTGAATCTTTAGTTTCGGACCCTAAATATGGCTTCAAGTTTAACTATGATTGTTGTTTCCTTTGGGTCGACGTGTCTGTTTCAGTGCTACATAAGTCTGTATCAAACAGAGTTGACAAAATGGTTCAATCTGGTTTGGTTGATGAGGTTCGGGGGATATTCGACCCTTACAACTCGGATTACACCCGGGGCATACGACAAGCCATTGGAGTACCCGAATTCGACACATTTTTTCGGACCGAACATCATTTAGATGAATCAGATCGAGATAAACAACTACAAGGTGCTATTAGTGAGATTAAGGAGAATACATGCAAACTTGTAAACAAGCAACTGAAGAAAATCCACTTATTAAAGCACTTAAAGGCATGGGAATTATATCGGCTTGACGCCACTGAGGTGTTTAACAATGGTAACGAAGATGTTGCTAATGACGCTTGGCATAAGATGGTCACCCAACCATCGCTCGAAATTGTCACACAGTTTCTTTCCAACACTCGTAATTTGGACCCTAATTTCTCTGCAAGAAGGGTATTGCGGAACATGATTGAACAAAACCACCCGTTGATTGCTACAGCC
>gnl_Carpa_v0.4_evm.model.supercontig_1.30
ATGACATTGCTCCCTTCCCCATTTTTCTCCATTACTCATCATCATCATCATTATTCTATCATCTCTCAATCTCCACCTTCCTCTTTCTTCACCTCCATTACAGCATCCACTCCCAGTCGTCAACGCCGCTGCTGCTCCAGATGGGTCCCCATGGACTCAACCCAACCCCACCGTTATCCTACGGGGGACAAGAACAAGCTACTTGTTCTTCTCGGAGCCACTGGTACCGGCAAGTCCCGCCTCTCCATCGACCTCGCCACACGTTTCTACGGCGAAGTAATCAACTCCGACAAAATGCAAGTCTACAAGGGCCTAGACATCACCACCAACAAGATGCCCATGCACGAGCGCTCAGGGATTCCCCACCATCTCCTTGGTGAGATCGACTCCGAAAAGGGCGAGTTCACCCCCGCCGATTTCCGCTCCATCGGAGACCTGACTATCTGCGACATAGTCTCCCGGCAACGGTTTCCTATCCTAGCCGGTGGGTCCAACTCCTTTGTTCATGCGCTTGTCGCTGAACGTTTCAATCCCGACTCCAACGTCTTCCACGGGTCGGGTTCGGTTAGCTCCGAGCTCAGATATAACTGTTGCTTCATCTGGGTCGACGTATCATTGCCGGTTCTATTTGATTACCTCTCCGTTCGAGTCGACGACATGCTTGACTTGGGAATGTTCGAAGAGTTGGCCGAGTTCTATGACCACGAGAAGTATCCGGGCGAGCCAACGAATCGAACCGGGTTGATGAAAGCGATCGGGGTACCCGAGTTCGAAAGCTACTTCCGAAGATTCCCACCGAAGCAGGGGACGAAAACGGAAAAGAGGAGTAAAAAGGAAAACGACAAGAGAAAGTCAGAGGCAGGTGGGGAGAGAGAAGGATACGAGGAGGCCGTTAGGGAGATCAAGGACAACACGTGTCAGCTGGCGAAGAAGCAGATAGGGAAGATCTTGAGATTAAGGGGAGGGGGATGGGTGATGCGGAAGGTGGATGCGACGGCGTCATTTAGGGCAGCTATGGCAGCAACAGGTTCTAGGGAAGGATGGAGAGAGATATGGGAAAGGGAGGTGTTGGAGCCAAGCGTGAAGATTGTGAGGCGGTTCTTGGAGGAG
>gnl_Carpa_v0.4_evm.model.supercontig_16.27
ATGAAGTTCTGCTTGTCTGCTGTGAAACAAGTACAGCCATTTATGAACTTCCAAGGAGCCGGGTTGACCATGGACGTCCCCTTCTTCCATCAGAAAGACAAGGTTGTGTTCGTCATGGGCGCCACCGGCACCGGAAAGTCCCGTCTCGCCATCGACTTAGCCACCAGGTTCCCGGCGGAGGTCATAAACTCCGACAAGATCCAAGTCTACAAAGGTCTCGACATTGTTACCAATAAGGTCACTCAAGAAGAATGCCGCGGCGTCCCTCACCATCTCCTCGGCGTAATACACCCCAACTCCACCTTCTCTCTCGCTGACTTCCACCATTTCGTTCCACCCACCGTTGACTCCATCCACAGACGAGACCGCCTCCCCATAATAGCTGGCGGCTCCAACTCCTATATCAGATCGTTGGTAAACGAATCCCCGGAGTTCCATTTGAGATATCAGTCCTGTTTCTTATGGATCGACGTCTCAATACCGGTGCTCCACACGTTCGTCTCCAAACGGGTCGAGAAGATGATCGAAAGCGGATTAATCGACGAAGTCCGGGGAGTATTCGATCCGAATTCGAGAGATTACTCTCGCGGAATCCGGAGAGCCATCGGTGTTCCCGAACTAGACCGGTACTTTAGAGAAGAATCGTTGGTGAGCAGGAAGGGTCGAGCTAGGTTGCTGGAGAAAGCGATTGCCACCATTAAAGAAAACACGTGCATGTTGGGTTGCCGGCAGCTGCAGAAGATTCATCGGCTTTACAGGCAGTGGAAACCGGAGTTTCATCGGATTGATGCAACGCAGGTGTTTCTGAAGGAGGGAGAGGAAGCAGATGAAGCTTGGGAGAAACATGTTGCGAAGCCGGCCGCCATTATCGTTGACCAATTTCTGTATGATGATGAATGGTGGTGGTGGGGTTGGTGTCGCCATTGCCACAGCTCCCGCTTCGGCTTCTCTTGCCATGATTCGATGAAAGGTCGAATGTCGGCCCCACAAAATCCACACTTTAGT
>gnl_Carpa_v0.4_evm.model.supercontig_20.90
ATGTCCGCCGTGAAACCTACTGTGAAGTTCCAAGGAACCGGGTTGACCACGGACGTCCCAATCTTCCACAAGAAAGAAAAGGTTGTGTTCGTGATGGGCACCACAGGCAGCGGCAAGTCCCGTCTCGCCATTGACCTCGCCACCCGCTTCCCGGCCGAGATAATCAACTCCGACAAGATCCAACTCTACAAAGGCCTCGACATTGTCACCAACAAGGTCACTGAAGAAGAACGTCGCGGCGTCTTTCACCATCTGCTCGGCGTACTCGACCCAAGTGCCACCTTTTCCATTGCCGACTTCCAAGATTTTGTCCCGCCTACTGTTGACTCTACCACCAAAAGTGATCGCCTCCCGATCATCGCCGGCGACTCCAACTCCTACATCAAAGCATTGGTGAATGAATGTCCGGATTTCCGTTTAAGATGTGAGTGTTGCTTCTTGTGGGTTGACGTGTCGATGCCGGTGGTTCATTCATTTCTGTCAAAACGAGTTGACAAGATGGTCTTGACGAAGTTCGAACAGTATTTGATCCGACTACGAGAGATTACTCTTACGGAGTCCGGCGAGCAATTGGCGTTCCAGAATTGGATCAGTACTTCAGAGAAGAATCCCAAT
>gnl_Carpa_v0.4_evm.model.supercontig_47.73
ATGGACGGTCCTGCCGCCATTCGGTCGGAGGAAACTTTAAACCCTAATAACGGAGGACCCAGAAAAGAAGAGGAGGCGAAGCCGAAGGTGGTGGTGATAATGGGTCCTACAGGGTCAGGCAAATCAAAACTAGCAATTGATCTAGCATCCCACTTTCCGATAGAAATCATCAACTCCGATTCCATGCAGGTCTACCGAGGCCTTGATGTTCTCACCAACAAGGTTCCCCTCCATGAGCAAAAGGGAGTCAAACATCATCTCTTGGGGACCGTAAGCCCAGACGTAGAGTTCACTGTCAAGGATTTCCGGAATGCTGCTATTCCTGAT
>gnl_Carpa_v0.4_evm.model.supercontig_64.167
ATGGAGGTCATGTTTCAGTTACCATTAATGTTGACGACGATGAAGATGATGTCCATGTCAATGTGTAAACAATCAGTCCCTCTACTCGACATGATCCCCCCGCCCACCCTCAACTTCGACATGTTAAACACTCCCCGACCTAAAGACAAAGTAGTCATCGTAATGGGTGCAACAGGCACCGGCAAGTCACGACTTTCAATCGACCTCGCCACCCGATTCCCCGCCGAGATCATAAACTCCGACAAGATCCAAGTTCATCAAGGTCTTGACATCCTCACTAACAAAATCACCGAGGAAGAACGCCGCGGAGTGCCTCATCATCTGCTCAGTGTCTTGCCACCTACCGCAGACTTCACCTCTGCCAACTTCCGCGACATGTGCTCTCTCGCCATTGAATCAAGCTTGAGCCGTGGCCACCTTCCGATCATCGTCGGAGGCTCCAACACCTACATCGAGGCCCTCGTTGACGACGACGACATGAGGTTCCGTTCGCGATACGAGTGTTGCTTTCTCTGGGTCGACGTCTCAATGCCTGTTCTCCACTCGGCAGTGTCAAAACGAGTTGACAGAATGGTCGACAATGGCATGGTTGAAGAGGTTAGATCTTTCTTCAAATTCAACGCGGATTGCACAAGAGGAATCAGGAAAGCAATTGGGGTTCCCGAGTTGGATAACAAGAAGAACGCGAGAAACTACTTGAAGAAGCAATACAAGAGATCAAAAAGAACACCTGCAAAT
>gnl_Elagu_v2.0_p5_sc00008.V1.gene190
ATGTGCAACAAGCGAGTCTGGCAGGCAAAAGGCCAAATTATTGTTTATGATGACAAACTTGGAAAATTTGGCTTCATCCAAACTCGGGCAAAGCAAACACCATCTGTTGACGGGTCATCACCAGTCTATATGAGAATTTTATTCTCCAGAAGCGGCGGCAGCACCATCAGCGCTCTTCTCTCCCCTTTACTCCAGGGTCTCCAGCGGCCCGTGGTGGCGGCGGCGAAGTTCTTATTCCGGCAGCAGAGCGTGATGACCGCGGTGGAAAGCCAGAGCAGCCTCCACCACCACCTCCTGTGCCTTCCCCGGAGGGCTTGCAGCGGTCGCCGAAATGACAGCGTGGTGGTGGTCATGGGTGCAACCGGGACCGGCAAGTCGAAGCTATCAATCGACTTGGCGACCAGATTCCCATCCGAGGTGGTGAACTCCGACAAGATCCAGGTTTACCGCGGCCTCGACATCACCACGAACAAGATCCCTCTGGCCGACCGCTGCGGTGTGCCGCACCATCTGTTGGGGGAGCTCGACCCCGCGGTCGGGGAGCTCCCGGCGCTGAAGTTCAGGTCCCTGGCGGCGTCCGCCATCGAGAGAATCGCCGCCCGCCGACGGCTCCCGGTGGTGGCGGGAGGGTCGAACTCCTTCATCCACGCGCTGCTGGCGGCACGGCACGACCCTCTGGTGGACCCGTTCGCGGCGGGGGATAGCCGGCGAGGAAGAAGGGAGAGGCTGCGGTACCGATGCTGTTTTCTCTGGGTGGACGTGGAGCCGAAGGTACTGGCGGAGTACCTCGACCTACGGGTGGAGGAGATGGTGGCGGCGGGAATGGTGGAGGAACTGGAGGCGTACTTCGCGGGGGAGGGAGCGGAGCCGGGGAGGCACCCGGGCTTGGAGAAGGCGATCGGAGTGCCGGAGTTCCGGGAATATTTCAAGAAAGGGAAACGGGCGGGGGAGTACGCGGCGGCGGTGGCGGCGATCAAGGTGAACGGGCGGCGGCTGGCGGAGGAGCAGGTGCGGAAGATCGGGAGGCTCGGGGACGGTGGGTGCGGGTGGGCGCTCCAACGGGTGGACGCGACGGCGGCCGTGCGGGCGCGGCTCGGGGGATCGGCGTGGGTGGCGGCATGGGAGCGGGACGTGGTGGGGCCCAGCGTCGCTGCGGTGGAGGGGTTCCTGGAGTCCTCGCTTTCGCCTCCGCTCGGTAGT
>gnl_Elagu_v2.0_p5_sc00009.V1.gene725
ATGCCTCCCCCACTGGCTCCCGATGTCCCTGTTGATGCCTATGATGATGACTCCATCGATGATGACGATGGATGTCTTTCTGTTTGCTTTCCGAGAATTCCTCCAGCAGACTGCCGGCCTGTCGGTGGGCCGATACTTCCGATAAGCTCCTTCCCGGTGCGTGTTCGGAAAGGGAAGGTGGTGGTGGTGATGGGCGCGACCGGCACCGGCAAGTCGAGGCTGGCGATCGACCTCGCGGTCCGCTTCAACGGGGAGGTGGTGAATTCCGACAAAATGCAGCTGTACGACGGCGTCGACGTCGTCACCAACAAGGTCACCGACGAGGAGACTCGCGGCATCCCTCACCACCTCCTCGGCGGGATCCTGCCGGATGCCGACTTCACCGCGTCGGACTTCCGCCGTGTGGCCGGCCGTGCCATCAGCTCCATCGCGCAGCGCGGGCGGCTGCCCGTCGTCGCCGGGGGCTCGAATTCCTACATCGAGGAATTGATCGAGGGGGGCGGGAGGGAGTGCGGGCGGTCGAGGTACGAGTGCTGCTTCCTGTGGGTGGACGTGCAGCCCAAGGAGTTGCACCGGTTCGTGGGGGAGCGGGTGGACCGGATGGTGGAGAGGGGGCTGGTGGAGGAGGTGCGAAGGGTGTTCGACCCGGAGGCGGACTACGGTAGGGGGATTCGGAAGGCGATCGGCGTGCCGGAGATGGACGGGTACCTGCGGGCCGAGAAGGAGGGTGTCGGCGAGTGGACGAAGGCGAGGCTGCTGGAGTTGGCGATCGACGAGATCAAGGCCAACACCCGCAAGCTGACCTGCCGCCAGCTGCAGAAGATTCATAGGCTACGGGCGCTGCCCGGGTGGGACGTGCACCGCGTGGACGCCACCGAGGTGTTCCGGAGGGGAGGGGAGGAGGCGGACCAGAGCTGGGACGAGCTCGTGAGCAGGCCCAGCATCGAGATCGTCGGACAATTTTTGAGCCAAGAGGAGAAGGTAGAGGAGAGAGAGGATGGACGGGAAGAAGTGTACTTTGTCGCCGGTAGCTGCGGCAAGGAGGGGAAGAGAGTGTTGAGCAATGAAACAGTGGTGAGAACGGGCGGCGCCGCCGCCCCAAGTTGGCCTCAGCGGTGGCAGTGGGGGCCACCGTGTGAGAGA
>gnl_Elagu_v2.0_p5_sc00026.V1.gene18
ATGGCGACGAGGACCGTAGACACTGCCGCTCCTGTAGAAGACCCTTGCACTAACCGTAACCCTAATGGCGGCCGAGGCGGAGGAGCGCCGGTGGCGAAGAAGGTGGTGGTGGTGATGGGAGCGACGGGGGCCGGGAAGTCGCGTCTGGCGATCGACCTGGCCTCCCACTTCACCGGCGTGGAGGTCGTCAACGCTGATTCCATGCAGGTCTATCAAGGCCTCGATGTCCTCACCAACAAAGTCCCTCTCTCAGAACGCAACGGTGTTCCACACCATCTCCTGGGCACCATTGACGCGTCCGTGGAATTCACTTCCAAGGATTTCCGCGATCTTTCCATTCCCATAAACCGTTATCTCAGCTTGTATGCAAGCTCAGGTGTCCTGCCTAGTAATCTTTTTCAGGGAGAGGTTGCAGAGAGAGTTGATTGCATGATTGATGCTGGTTTGTTAGATGAGGTCTATGACATATACCATCCGGAAGCAGATTATACTCGGGGTTTGCGGCAGGCTATTGGTGTTCGTGAATTTGAGGCATTCTTTAGATGCTACTTCTCTAAGAAAGAGGATAGCAAGGCCTGCAGACTGGACTTTTCAGACAGTTTGCATTCCGATGATGACCTCAAGATTTTGTTAGATGAAGCCACTGACAAGCTAAAAGCCAACACATGCAAGCTGGCCCGTCGTCAAGCCTGTGGCAATCAGATTCTTCGAGGGGCACATGAATGGGAACAACACAAACAAGGCCGTCGACATCGAAAGAGAATCCTTCGGTTCAAGAAGAGATCTCCAAGTTCCTGCTCAGCAGATCAGCAGCAGCATCTGACAACTGGGGAGACATCATGTTTTACAATATCCCTTTCTCCAGCATCTGCCGATCGGACACGTTGGATTATATCTATTCTGATTGTTGGTGCCGATTTCTACCCAATGTCGGAGCGGTTGGAGTTAGTGATGAGCCGAGCCACAGAGGGTGAGACCTACAAG
>gnl_Elagu_v2.0_p5_sc00067.V1.gene365
ATGGCGACAGACAGCCTCCCCAGTGGCAAAGACAAGGTGGTGTTCGTCCTGGGTCCGACCGGCTCCGGAAAATCCAAGCTGGCCATCACCCTCGCCACCCAATTTAACGGTGAAGTCGTCAACTCGGACAAGATGCAAGTGTACGATGGCCTGGACGTTATCACCAACAAGGTGACCGACGAGGAGTCCGCCGGCATTCCCCACCACCTCATCGGCGGCGTGCACCCGGACGCCGACTTCACCGCATCCGATTTCTGCCGTGAGGCCATGCATGCAATCGATTCCATCCTCCAGCGTGGTCACGTCCCCATCATTGCCGGCGGCTCCAACTCCTACATCGAGGCATTGGTTGATGGCGAGGGCGGCGTGTTCCGGTCCCGGCACGAGAGCTGCTTCGTGTGGATCGACGTCGATCCTTCCCTCCTGCACTTGTTCGTGTCGACGCGAGTGGACAAGATGGTGGAGATGGGGCTGGTGGAGGAGGCCAGGAGTGAGTTCCACCAGGATGGTGACTACTCGAAGGGAATTCGGAGGTCGATCGGGGTGCCGGAGATGGACGGCTATTTCCGCATGGAGGCATCGGTCGATGAAGCGACGAGGGCGAGGATGTTGGAGGCGGCGATCACCGAGATCAAGTTCAACACATGCAAGCTGACCTGCAATCAGCTGCAGAAGATTCACCGCCTCTCCACCCTCCCCGGTTGGGATGTGCATCGCATCGATGCCACCGGATTCTTCCTGAAGCGAGGCAGGGAGGGCGAGGCCGAGGCATGGGAGAAGGTGGTGGCGGGTCCTGGCAAGGAGATTGTGAACAGATTTCTGAGGGGCAAGGGTGCAAGTGGAGCGGTGCAGAAGAATGAGGGGAAGTATGTGAATGGTGAGGCTGATAAGGCTGTTACCAATGGAATAAAAGAGAGGAGTGAGCCAAAGATATCTATGGTGATTTGGGTAGATGAAGACCTCTCGGATAGGAGTAGGAGGAGATATTATCAGTTCTACCACGACCACAACCACAATACCAAGGAATACCACCAGCTCATGGACGAGATTGAAGCCTTGATCCATAGAGGCTATCTTGGTAAGTATGTGCAAAAGCGATACAATCGAGCCCCCAGCAAGGAAAACAACGACAACCAACCAACAACAAATATCATCAATGCCATCTTCACCCGGTTGGAGGTG
>gnl_Elagu_v2.0_p5_sc00079.V1.gene322
ATGACCATCGGATGGCATGTCGATCCCTACCCTATCAAGAGACCTATAGTCTCCATTTATTCCTTAGATCGGAGGCCACATGGCGGTGGCTGGAGGCGTCTGGGGCTGCAACGCTGCAGCCCAACAATTCCAGGCCAGCAATCACTGGGTGCCGGCAGGCCGACATTTCCGATGGGCTCCTTCCAAACACGCGTTCGGAAGGGCAAGGTGGTGGTGGTGATGGGAGCGACCGGCACCGGCAAGTCGAGGCTGGCAATCGATCTGGCGGTTCACTTCGACGGCGAGGTCGTCAACTCCGACAAAATGCAGCTGTACGACGGCCTCGACGTCGTCACCAACAAGGTCACCGAGGAGGAGACTCGCGGCATCCCCCACCACCTCCTGGGCGGTGTGCCCCAAGATGCCGACTTCACCGCTTCCGATTACCGCCGTGCGGCCGGCCGGGTGGTGGACGCGATCGCGCGGCGCGGCCGGCTGCCGGTCGTGGCCGGGGGCTCGAATTCCTACATCGAGGAGCTGATCGACGGGGCGGGGACGGAGTTCCGTTCGAGGTACGAGTGCTGCTTCCTGTGGGTGGACGTGCAGTCGAAGGAGCTGCACCAATTCGTCGCCGAGCGGGTGGATCGCATGCTGGAGACGGGGGCTGGTGGAGGAGGTGCGGGCAATATTCGACCTCGAGGCCGACTACGG
>gnl_Elagu_v2.0_p5_sc00108.V1.gene119
ATGGCACTTCCTCACCTGGCATCCCCTTCGTTCCTCTCCCCTTTACTTTCCTCTCGAAAACCTTCGGTCATCTCCGCCGCGTCGCCATCGCTTCCCGTCTTCCCTCAAATCCTAACGTCGAAAACCCCCATGATTTCCATCTCTTCACCTGGGAGCCGCCATCACTGCAACCTGCCACCTCTCCGGTTCTGCACCACCCCTGAGTCTTCCTCCACAGTAGAGAACCCTCCTTCATCCAGGATCTTCATCAGAGGATTATCATGCACAACATCTGAGGGATATTTGGCAAAGATCTTTTCATGCTTCGGAGAAGTTAGCAGAGCTTGGAGACCCTTCTCCATGGAGGCAGCCTGCGGCCTCCCCAGCCGCAAGGACAAGGTCGTCTTCGTCTTGGGTGCGACCGGCTCCGGAAAATCCAAGCTAGCCGTCGCCCTCGCCATCCAATTCGACGGCGAAATCATCAACTCCGATAAGATGCAACTGTACTTCGGCCTCGACGTTGTCACCAACAAGGTGACCAAC
>gnl_Elagu_v2.0_p5_sc00108.V1.gene121
ATGGCATTCCTCGTACATCTTAATCAGCTTTACTCTCCAAAGTCGACCCCTTCCAGCTTCCCACCCCTGAGACCCTTCTCCATGGAGGCAGCCTGCGGCCTCCCCAGCCACAAGGACAAGGTCGTCTTCGTCCTGGGTGCCACCGGCTCCGGAAAATCCAAGCTGGCCATCGCCCTCGCCACCCAATTCGACGGCGAAGTCATCAACTCCGACAAGATGCAACTGTACTTCGGCCTCGACGTTATCACCAACAAGGTGACCAAGGAGGAGACCGCCGGCATCCCCCACCACTTGCTAGGAGTCGTCCACCCGGACGCCGACTTCACCGCATCGGACTTCGCCCGCGAGGCCATGCATGTCATCGCCTCCATCCTCCGGCGTGGTCGCCTCCCCATCGTCGCCGGCGGCTCCAACTCGTACGTAGAGGCATTGGTCGACGGCGAGGGTGGCGAGTTCCGGTCCCAGTACGAGTGCTGCTTCCTATGGTTGGACGTGGAGCTGCCGCTCCTCCACTCCTTCGTCTCGGCGCGGATGGACAAGATGGTGGCGCAGGGTCTGGTGGAGGAGGCCCGGAGCTTGTTCCACGCCGACGCAGACTACTCCCGGGGTATCCGGAGGGCGATCGGGGTGCCGGAAATGGACCATTACTTCCGGATGGAGGCATCGGCCGATGAGGAGACCCGGGCGAGGATGTTGGAGGGGGCGCTGGACGAGATCAAGGCCAATACGTGCAAGCTGACCTGCATTCAGCTGCAGAAGATCCTGCGCTTCTGCACGCTCCCTGGTTGGGACCTGCACCGCGTCGACGCCACCGAGTTCTTTCTGAGGCGAGGCCAGGACGGGGAGGCCGAGGAGTGGGAGAAGGTGGTGGGGAGTCCCTGCAAGGAGATTGTACAGAAGTTTTTGACGGGT
>gnl_Elagu_v2.0_p5_sc00448.V1.gene19
ATGAGAATTTTATTCTCCAAAAGCGGCAGCACCACCAGAGCTTTTCTTTCCCCATTCCTCCAGGGGCTCGAGCGGCCGGCGGCGACGTCGAAGTTCTCGTCAGGGCATCCGAGCGTGACGACGGCGGTGGAAAGCAAGAGCCACCGCCACCACCTCCACCTCTTCTACCATCCCCAGAGAGCTTGTAGCGGCCGGCGGAAGGAGAGCGTGGTAGTGATCATGGGCGCTACCGGGACCGGCAAATCGAAGCTTTCCATCGATTTGGCGACCAGATTCCCATCGGAGGTGGTGAACGCCGACAAGATCCAGGTCTACCGCGGCCTCGATATCACCACCAACAAGATCCCTCTGGCCGAGCGCTTGGGCGTGCCGCACCATCTGCTAGGAGAGCTCGACCCGGCGGCCGGGGAGCTTCCGGCGGCGAAGTTCAGGTGCATGGCGTCGTCCGCCATCGAGAGGATCGCCGCCCACCGGCGGCTTCCGGTGGTGGCGGGCGGGTCGAACTCGTTCATCCACGCGCTTCTGGCCGCGCGGCACGACCCCCGGGTGGACCCGTTCGCGTTGGGGGATCGCCGGCGGGGAAGGCTGGAGCGGTTGCGGTACCCATGCTGCTTTCTCTGGGTGGACGTGGAGGCGGCGGTGCTGGCGGAGCACCTGGACCGGCGGGTGGAGGAGATGGTGGCGGGTGGGATGGTGGGGGAGCTGGAAGCGTACTTCGCGGCGGAGGGGGCGGAGCCAGGGCGGCACCCGGGCTTGGAGAAGGCGATCGGGGCCCGGCTGGGAGGCGCGGGGCCGGCGGCGGAGGCGGCGGCGTGGGAGCGGGACGTGGTGAGGCCCAGCGTCGCCGCGGTGGAGAGGTTCCTGGAGTCGGTGGTCAGC
>gnl_Eucgr_v2.0_Eucgr.C02690.1
ATGGCCTCCTCCTCCTCCGCAGCCGCCCACCGCCGCCCCAAGGTGGTCGCCATCATAGGCGCCACCGGGTGCGGCAAGTCCCGCCTCTCCATCGACCTCGCCTCCCACTTTCCCTCCGAGGTCATCAACTCTGACAAGATGCAAGTCTACCGGGGCCTCGACATCACCACCAACAAGATCCCCCTGGCCGACCGCCGCGGCGTCCCCCACCACCTCCTCGGCTCCCTCGACCCGGACCACGGCGAGATGACCCCGTCGCAGTTCTGCTCCCTCGGCGACAACGCCATTTCTGACGTCGCCTCCCGCGGAAATTTCCCCATCCTCGTCGGCGGTTCCACCTCCTCCATCCTCGCTCTCCTGGCGGAGCGGTTTGACCCGCAGGCGACACCCGACTTGAGGTACGACTGTTGCTTTCTGTGCGTCGACGTGCTGCTGCCCGTGCTGAAGAAGGACCTGCCGAAGCGCGTGGACAGAATGCTCCGCATGGGCGCTTTCGATGAACTCGCCGGATACTACGACCTGCGCCGGACCGACCCGGGGGCTTGGGCCGTGCTGAGGAGGGCCATAGGCGTGCTCGAGTTCGATCGATATTTCGAGAAGTACCCGCCGCCGAGGGGGGAGCGGCAGAACGATCCGGTGCGGGAGGGTGCATACCAGGAGGCGCTAAGGGAGATAAAGAAGAACGCGGGGCAGCTGATGATACGGCAGGTTAAGAAGATCCGGCAGCTGAGTGAAAGCGGGTGGGAGCTGCATAGGCTGGACGCGACGGAGGCGGTCCGGCTGGCGACGGCGCCCGAGGAGGAGGACGTTTGGAAGAGTCAGGTGTTGGAGCCGAGCGTGGAGATTGTGAATCAGTTCTTGCAAGAGAAG
>gnl_Eucgr_v2.0_Eucgr.C02680.1
ATGGCCTCCTCCTCCTCCTCAGCAGCCGCCCACCGCCGCCCCAAGGTGGTCGCCATCATAGGCGCCACCGGGTGCGGCAAGTCCCGCCTCTCCATCGACCTCGCCTCCCACTTTCCCTCCGAGGTCATCAACTCTGACAAGATGCAAGTCTACCGGGGCCTCGACATCACCACCAACAAGATCCCCCTGGCCGACCGCCGCGGCGTCCCCCACCACCTCCTCGGCTCCCTCGACCCGGACCACGGCGAGATGACCCCGTCGCAGTTCTGCTCCCTCGGCGACAACGCCATTTCTGACGTCGCCTCCCGCGGAAATTTCCCCATCCTCGTCGGCGGTTCCACCTCCTCCATCCTCGCTCTCCTGGCGGAGCGGTTTGACCCGCAGGCGACACCCGACTTGAGGTACGACTGTTGCTTTCTGTGCGTCGACGTGCTGCTGCCCGTGCTGAAGAAGGACCTGCCGAAGCGCGTGGACAGAATGCTCCGCATGGGCGCTTTCGATGAACTCGCCGGATACTACAACCTGCGCCAGACCGACCCGGGGGCTTGGGCCGGGCTGAGGAAGGCCATAGGCGTGCTCGAGTTCGACCGATATTTCGAGAAGTACCCGCCGCCGAGGGGGGTCCGCCCGGGGGACGCGTGGGGGCAGGAGGATGCGAGGGAGCGGCAGAACGATCCGGTGCGGGAGGGTGCATACCAGGAGGCGTTAAGGGAGATAAAGAAGAACGCGGGCCAGCTGATGATACGGCAGGTTAAGAAGATCCGGCAGCTGAGCGAAAGCGGGTGGGAGCTGCATAGGCTGGACGCGACGGAGGCGGTCCGGCTGGCGACGGCGCCCGAGGAGGAGGACGTTTGGAAGAGTCAGGTGTTGGAGCCGAGCGTGGAGATTGTGAAGCAGTTCTTGCAAGAAAAG
>gnl_Eucgr_v2.0_Eucgr.C02674.1
ATGGCCTCCTCCTTTGCAGCCGCCCACCGCCGCCTCTGTCCCCGCGTCAAGGTGGTCACTGTCGTGGGGGCCACCGGGTGTGGCAAGTCCCGCCTCTCCATCGACGTCGCCTCCCACTTCACTTCCGAGGTCATCAACTCTGACAAGATGCAACTCTACCGGGGCCTTGACATCACCACTAACAAGATCCCCCTGGCCGACCGCCGCGGCGTCCGCCACCACCTCCTCAGCTCCTTCGACCCGAACGATGGCGAGATGAGCCCGTCGCAGTTCCGCTTCCACGGCGACGCAGCCATCTCCGGCGTCGCCTCCCGCGGGAAGCTTCCCCTCCTCGTCGGCGGTTCCAACTCCTTCATCCACGCTCTCCTGGCGGATCGGTTCGACCCGGAGGCAGACCCGTTCGGCCGGCTTGGCTCGCCGGCGAGCCCAAAGCTGAGGTACGACTGTTGCTTTCTGAAGCGGGACGACGATCCAGTGCGGCAGGGTGCCTACAAGGAGGCGGTGTGGGAAATAAAGAAGAATGCGTGCCAGCTGGCGAAGCGGCAGATTGAGAAGATCCAGCGGCTGAGAGGGCGCGGGTGGGAACTCCGTAAGCTGGACGCGACGGAAGTGGTCCAGCTGGCGATGGCGGCCGAGGAGGAGGGAGGCAGCTGCGTCAGGTGGCAGGGCGTTTGGAACAGGCAGGTCGTTGGGCAGAGTTTGAACATCGTCAGGCGGTTCTTGCGCGAG
>gnl_Eucgr_v2.0_Eucgr.C02688.1
ATGGCCTTCTTCTTCTCCGCAGCCGTCCACTGCCGCCCCAAGGTGGTCGCCGTCATCGGCGCCACCGGGTGCGGCAAGTCCCTTCTCTCCATCGACCTCGCGTCCTTCTTCCGTTCCGCCGAGGTCATCAACTCCGATAAGATGCAGGTCTACCGGGGCCTCGACATCACCACCAACAAGATCCCCCCAGACGAGCGCCGCGGCGTCCCCCACCACCTCCTTGGCTCCCTCGATCCAGATGACGGCGAGATGACCCCATCGCAGTTCCGCTCACTCGGCGACGCCGCCATTTCCGACGTCGCCTCCCGCGGCAGTCTCCCCCTCCTCGTCGGCGGTTCCACCTCCTCCATCCTCGCTCTCCTGGCGGAGCGGTTCGACCAGGAGGAAGACGTGCTCGGCAGGTTCGACCCGCCGGCGAGACCCAAGCTGAGGTACGACTGTTGCTTTCTGTGGGTCGACGTGTCGCTGCCCGTCCTGGAGGAGCACCAGTCGAAGCGCGTGGACGAAATGCTCGACAAGGGCGCGTTTGATGAACTCGCCGGATACTACGATCTGCGCCGGACTGATCCGGAGGGTTGGACCGGGCTGAGGAAGGCCATAGGCGTGCCCGAGTTCGACCGTTATTTCAAGAAGTACCCGCCGCCGGGGGGGGGGAAGCGGGACGACGATCCGGTGCGGCAGGGTGCGTACAAGGAGGCGCTGGCGAAGCGGCAGATTGAGAAGATCCAGCGGCTGAGAGGGTGCGGGTGGGAGCTCCGTAAGCTGGACGCGACGGAGGTGGTCCAGCTGGCGATGGCGGCCGAGGAGGAGGGAGGCAGCGGCGTCAGGTGGCAGGGCGTTTGGAAGAGGCAGGTCGTTGGGCGGAGCGTGAACATTGTCAGGCGGTTCTTGCACAAG
>gnl_Eucgr_v2.0_Eucgr.C02671.1
ATGGCCTCCTCCTCCGCAGCCGCCCACCGCCTCCTCCACCGCCGAGCCAAGGTGGTCGTCATCATGGGCGCCACCGGGTGTGGCAAGTCCCGCCTCTCCATGGACCTCGCCTCCCTCTTCTCTTCCGAGGTCATCAACTCCGACAAAATGCAAGTCTACCGGGGCCTCGACCTCACCACCAACAAGATCAGCCGAGCCGATCGCTACCGCGTCCCCCACCACCTCCTCGGATCCTTCGACCCGGACGACGGCGAGATGACCCCGTCGCAGTTCCGCTCCCTCGGCCACGCCGCCATCTCCGGCGTTGCCTCCCGAGGGAAAATGCCCCTCCTCGTCGGCGGTTCCAACTCCTTCATCCATGCACTCCTGGTGGAGCGGTTCGACCCGGATGCAGACGTGCTCGGCGGGATCGGCTCGCCGGCGAGCCCCGAGCTGAGGTATGACTGTTGCTTTCTGTGGGTCGACGTGTCGCTGCCCGTCTTGCAGGAGTACCAGTCGAAGCGCGTTGACGAATTGATCAACATGGGCACGTTCGATGAGCTCACTGGATACTACGACCTGCGCCGGACCAACCCGGGGGGTTGGACCGGGCTGAGGAAGGCCATAGGCGTGCCTGAGTTCGACCGTTATTTCATGAAATACCCGCCGCCGAGGGGGTTTGGGCCGGGGGACGCGTGGTGGGAGGAGGATGCGAGGGAGCGGGACAACGATCCGGTGCGGGAGAGTGCATACCAGGAGGCGGTAAGGGAGATAAAGAAGAACGTGGGGCAGCTGATAAGGCGGCAGATTGAGAAGATCCAGAAGCTGAGCAGGAGCGGGTGGGAGCTGCATATGCTGGAAGCGACGGAGGCGGTCCGTCTGGCGATGGCGGCCGAGGAGAAGGGCTGCGGCAGGTCGCGGGACGTTTGGGAGAGGCAGGTCGTGGGGCCGAGCAAGGAGATT
>gnl_Eucgr_v2.0_Eucgr.C02668.1
ATGTCCTCCTCCTCTGCAACCGCCCACCGCACCCTCCGCCCCCGCGCCAAGGTGGTCGTCATCATGGGTGCCACCGGGTGCGGCAAGTCCAGCCTCTCCATGTACCTCGCCTCCCGCTTCCCTTGCGAGGTCATCAACTCTGACAAGATGCAACTCTACCGGGGCCTCGACATCACCACCAACAAGATCCCCCTGGCCGAGCGCCACGGCGTCCCCCACCACCTCCTCAGCTCCTTCGACCCGAACGGTGCCGAGATGACCCCGTCAGAGTTCCGCTCCCGCGGCCACGCAGCCATCTCCGGCGTCGTCTCCGGCGGGAAGCTTCCCCTCGTCGTCGGCGGTTCCAACTCCTTCATCCACGCTCTCCTGGTGGAGCGGTTCGATCCGGAGGCTGAGGTTTTCAGCGGGCTCGGCTCGGCGGCGAGCCCCGAGCTGAGGTACGACTGTTGCTTTCTGTGGGTCGATGTGTCGCCGCCCGTCCTGGAGGAGTACCAGTCGAAGCGCGTGGACAAAATGCTCGACATGGGCGCGTTCGATGAGCTCGCCGGATACTACGACCTGCGCCGGACCAACCCGGGGGGTTGGACCTGCCTGAGGAAGGCCATAGGCGTGCCCGAGTTCGACCGTTATTTTATGACCTACCCGCCGCCGCGGGGGGTTGGCCCGGGGGACGGGTGGCGGCGGGAGGATGCGGGGATGCGGGAAGACGATCCGGGGCGGGAGGGTGCATACAAGGAGGTGGTGCGAAAGATAAAGAAGAACGCGGTGGAGCTGGCGAAGTGGCAGATTATGAAGATCGAGCGGCTGAGAGGGTGCGGGTGGGAGCTGCATAGCTGGACGCGACGGACGCGGTCCGGCTGTCGATGGCGGTCAAGCAGGAGGGTGGCGGCCGGTCCCGGGACGTTGGGAGAG
>gnl_Eucgr_v2.0_Eucgr.C02687.1
ATGGCCTCTTCCTGTGCAGCCGCCCACCGCCGCCTCCGCCCCCTCGTCAAGGTGTTCGCCATCGTGGGTGCCACCGGGTGCGGCAAGTCCCGCCTCTCCATGGACCTCGCCTCCCGCTTCCCTTGCGAGGTCATCAACTCTGACAAGATGCAACTCTACCGGGGCCTCGACATCACCACCAACAAGATCCCCCTGGCCGAGCGCCACGGCGTCCCCCACCACCTCCTCAGCTCCTTCGACCCGAACGATGGCGAGATGACCCCGTTGCGGTTCCGCTCCATCGGCCATGCAGCCATCTCCGGCATCGCCTCCCGCGGGAAGCTCCCCCTCCTCGTCGGCGGTTCCAACTCCTTCATCCACGCTCTCCTGGTGGAGCGGTTCGACCCGGAGGCTGAGGTTTTCAGCGGGCTCGGCTCGGCGGCGAGCCCCGAGCTGAGGTACGACTGTTGCTTTCTGTGGGTCGACGTGTCGCCGCCCGTCCTGGAGGAGTACCAGTCGAAGCGAGTGGACAAAAAGCTCGACATGGGCGCGTTCGATGAGCTCGCCGGATACCACGACCTGCGCCGGACCAACACGGGGGGTTGGACCTGCCTGAGGAAGGCCATAGGCGTGCCCGAGTTCGACCGTTATTTTATGACCTACCCGCCGCCGAGGGGGGTTGGCCTGGGGGACGGGTGGCGGCGGGAGGATGCGAGGATGCGGGAAGACGATCCGGGGCGGGATGGTGCATACAAGGAGGCGGTGCGAAAGATAAAGAAGAACGCGGTGGAGCTGGCGAAGTGGCAGATTATGAAGATCGAGCGGCTGAGAGGGTCCGGGTGGGAGATGCATAGGCTGGACGCGACGGAGGCGGTCCGGCTGAAGATGGCGGCCAAGGAGGAGGGTGGCGGCCGGTCCCGGGAAGTTTGGGAGAGAGAGGTCGTGGAGCCCAGCGTGAAATTTGTGGAGCGTTTCTTGTTGAAGAAGCAGGTGGCGTGCTATCTTTCT
>gnl_Eucgr_v2.0_Eucgr.C02679.1
ATGGCCTCCTCCGCCGCAGCCGCCCATGGCCGTACCAAGGTGGTGGTCATCATGGGCGCCACCGGGTGCGGCAAGTCCCACCTCTCCATCGACCTCGCCTCCCACTTCCGTTCTGCCGAGGTCATCAACTCCGACAAAATGCAAGTCTACCGGGGCCTCGACATCACCACCAACAAGATCCCCCCAGATGAGCGCCGCGGCGTCCCCCACCACCTCCTTGGCTCCCTCGACCCGGATGACGGCGAGATGACCCCGTCGCAGTTCCGTTCCCTTGGCGACGCCGCCATTTCCGACATCACCTCCCGCGGGAGTCTCCCCCTCCTCGTCGGCGGTTCCACCTCCTCCATCCTCTCTCTCCTGGTGGAGCGGTTCGACCAGGAGGAAGACGTGCTCGGCAGGCTCGGCCCGCCGGCGAGACCCAAGCTGAGGTACGACTGTTGCTTTCTGTGGGTCGACGTGTCGCTGCCCGTCCTGGAGGAGCACCAGTCGAAGCGCGTGGACGAAATGCTCGACAAGGGCGCGTTTGATGAACTCGCCGGATACTACGACCTGCGCCGGACTGATCCGGAGGGTTGGACCGGGCTGAGGAAAGCCATAGGCGTGCCCGAGTTCGACCGTTATTTCAAGAAGTACCCGCCGCCGGGGGGGGTGTGCCCGGACAGCCCGTGGCGGTGGCAGGATGCGAGGAAGCGGGACGACGACCCAGTGCGGCAGGGTGCCTACAAGGAGGCGGTGTGGGAAATAAAGAAGAATGCGTGCCAGCTGGCGAAGCGGCAGATTGAGAAGATCCAGCGGCTGAGAGGGTGCGGGTGGGAGCTCCGTAAGCTGGACGCGACGGAGGTGGTCCAGCTGGCGATGGCGGCCGAGGAGGAGGGAGGCAGCGGCGTCAGGTGGCAGGGCGTTTGGAAGAGGCAGGTCGTTGGGCAGAGCGTGAACATTGTCAGGCGGTTCTTGCACAAG
>gnl_Eucgr_v2.0_Eucgr.C02681.1
ATGGCCTCCTCCTCCTCCTCCGCAGCCGCCCACCGCCGCCCCAAGGTGGCCGTCATCATGGGCGCCACCGGGTGCGGCAAGTCCCGCCTCTCCATCGACCTCGCCTCCCACTTCCCTTTCGAGGTCATCAACGCCGACAAAATGCAAGTCTACTGGGGCCTCGACATCACCACCAACAAGATCCCCCCAGCCGAGCGCCACGGCGTCCCCCACCACCTCCTCAGCTCCTTCGACCCGAACGATGGCGAGATGACCCCGTCGCAGTTCAGCTTCCACGGCGACGCAGCCATCTCCGGCGTCGCCTCCCGCGGGAAGCTTCCCCTCCTCGTCGGCGGTTCCAACTCCTTCATCCACGCTCTCCTGGCGGATCGGTTCGACCCGGAGGCAGAAGCGAGTCCCGAGCTGAGGTATGACTGTTGCATTCTGTGGGTCCACGTGTCGCCGCCCGTCCTGAAGAAGGGCCTGCCGAAGCGCGTGAACGGAATGCTCCGCATGGGCGCTTTCGATGAGCTCGCGGGATACTACCACCTGCGCCAGACCGACCCCGGGGCTCGGGCCGGGCTGAGGAAGGCCATTGGCGTGCTCGAGTTCGACCGATATTTCGAGAAGTACCCGCCGCTGAGGGGGGACGCGTGGGGGCAGGAGGATGCGAGGGAGCGGCAGAACGATCCGGTGCGAGAGGGTGCATACCAGGAGGCGCTACGCGAGATAATGAAGAACGCGGACCATCTGATAAAAGGGCAGGTTGAGAAGATCCGGCAGCTGAGCAAAAGCGGGTGGGTGCTGCATAGGCTGGACGCGACGCAGGCGGTCCGGCTGGCGATGGCGCCCAAGGAGGAGGGCGGCGGCGACGACAGGTCGCGGGAGGTTTGGGAGAGGGAGGTCGTGGGGCGGAGCGTGGAGATTGTGAATCAGTTCTTGCGAGAGAAT
>gnl_Eucgr_v2.0_Eucgr.H03602.1
ATGACATCCATGTCAACGGTGGCCTGCAAGCAAGCCCAGGTCCAGCCGCTCATGAATTTCCGAGGTGGACTCAACGCGGAGAGTTTCTACCACCGTAGGGACAAGATCGTGTTCGTGGTGGGCGCGACTGGGACGGGCAAGTCCCGGCTGGCCATCGACCTGGCGGACCGCTTCAGAGGCGAGGTCGTGAACTCCGACAAAATCCAAGTTTACAAGGGCCTCGACATCGTCACCAACAAGGTCACTGAGGAGGAGTGTCGGGGGGTGCCCCACCACTTGCTAGGTATTGCGGAGCCGGACTCGGAGTTCACGGCGATCGATTTCCGGTGCCACGCGTTGCTCGCGATTGATTCCATCCTTGCGCGGGGCCGGCTGCCCATAATAGCTGGGGGCTCGAATTCTTTCATCGATGCCCTCGTGAACGGAGGCCCCGAATTCCGATCAAGGTATGACTGTTGCTTCTTCTGGGTCGACGTCTTGATGCCGGTGCTCCACTCGTTCGCGGTGAGGCGGGTTGACAGGATGGTGGAGGCCGGGCTGGTGGACGAGGTGAGGAGCGTGTACCGTCCGGGAGCGGACAATTCCAAGGGCATCAGGCGTGCGATCGGAGTGAGTGAAATGGAAAAGTACCTCAGCTACGAAAACACGGCCGACGACAGGACCAGAGCGAAGCTTTTGAAGGAAGCGGTCGAGAGAATCAAAGCGAACACATGCGCATTGGCTTGCCGCCAATTGGAAAAGATAGAGAGACTTAAGAGCAATTGGGATGGGGAAATGAACCGAATTGATGCCACAGAAGTGTTCCAAAAAGAGGACAAAGAGGCTGATGAAGCCTGGGCCAGGCTCGTGGCAGGGCCATGCACTGTAATCTTGTGCAAGTTCCTTTACGGTCAAGATCCCATGGCTGCTATACTCTCAACTGATACGTCTCATGATCTAACGATTGTCAAGCCAATTTCGGTTTCGATTCCGATGATACTCCTTGCCGCAGCAACCACTAGAGTA
>gnl_Eucgr_v2.0_Eucgr.B01146.1
ATGGGGGCCACTGGCACTGGCAAGTCTCGGCTAGCCATCGACCTAGCCACCCATTTTCCAGGTGAGGTCATAAATTCCGACAAAATGCAAGTCTATAAGGGCCTTAACATTGTCACCAACAAGGTCACCAAAGAGGAGTGCAGAGAAATTCCTCACCATTTATTAGGATTTGTGGACCCTGATTCAGACTTCACGGCCACGGACTTCCGGGACCACACATCACTAGCCCTGCCATCCATCTCTAGGCAAGACAGGGTCCCAATAATCGCTGGCGGATCCAATTCCTTTATTGAAGCTCTTGTGGATGGTGATCCTGAATTTAGATCAAGGCACGACTGTTGCTTCCTCTGGGTCGATGTTTCTTTGTCTGAGCTATGCCCCTTCGTGTCAGAGCGGGTGGATCGAATGGTAGAAGCAGGATTGGTGGACGAGGTTAGAAGTATGTACAACCCCAAAGCAGACAATACCAAAGGGATCAGAAGAGCAATTGGAGTTGGCGAAATGGATGATTACTTTAGAGTCGAGGCAACCGATGCCGATGACAAAACCAAGGCGAGGTTTCTTGAGGCAAGCATTACCAAGATCAAGGACAACACTCGTTCGTTGGCTCGTGACCAACGAAAGAAGATTTGCAGGCTCTACAATATGTGGAGCTGGAACATGCATAGAATTGATGCCACAGAGGTTTTTGAGAGACGAGGGTCGAAAGAGGCCGCTGACGAAGCATGGGAAAGGTTAGTGCTGAGACCCAGTTCCATGATCGTGGACAGGTTCCTGGACGAGGCGCCTAGCACCACCATCATATCACCGAATATGACAGCCACAACAGCCATCGCCCCGCCAGTCCCAATGGCAGCAGTTGCAGCTGCAACCCAT
>gnl_Eucgr_v2.0_Eucgr.K03385.1
GAGCTTTCCATCTCTTGCTTCAGTTTTTCAGTTTTCTGGTCTTCCATTCTCTTGCTAATTCTCACACACTCGGCCCCGCTTATCATGAGGATTTCCATGGTGAAGTGCAAGCCGACGGCCCAACCCTTGCTCCACGCTGCCAGCCTGGTCCGGAGGTCGAATAGAGGCTTTTATAAACTTTCGCCTCAGAAGGAGAAGGTCGTGGTGATATTAGGTGTGACCGGGGCAGGCAAATCCAGGCTCTCTATTGACATTGCGTCCCATTTCCCCGCTGAGATCGTGAACTCCGACAAAATCCAAGTGCACAAGGGGCTCGACATAGTCACCAACAAGATCACGGAAGAGGAGCAACGCGGCATCCCCCACCATCTCCTCGGGACGATCCCTCCCGATGCAGACTTCACGGCGTCAGAATTTAGCAACTCGGCACTGCTTGCCATCGAGTCAATCAGGGCCCGTGGCAACACTCCAGTCATCGTTGGCGGCTCGAATTCCTACATTGAGACCTTGATCGCTAGCCATGATTACCGGTTTCAATCTAATTACGAATGTTGCTTTCTATGGGTCGATGCCGCGATGCCCATCTTGCACTCCTTCTTGTCTAAGCGGGTCGATAAGATGGTAGAGAGGGGAATGGTCGAAGAGGCGAGGAACGCCTTTGATCCAAACGGGCAATACTCAAGGGGAATCCGGCGCGCAATCGGGCTTCCTGAACTGGACTTGTTGTTCCGTACCGAGAAGTTCTTGGATCGACAAGCCCACGCGCGGTTGCTCAAAGAAGCGATGGAGGAGATCAAGACCAACACGTGCAAATTGGCAAGCCGCCAGTTGGAGAAGATCCACCGGCTCCGCAACCAGAAGGGTTGGAACTTGCACAGGATGGACGCGACGGAAGTGTTCTGCAAGCATGGGAAGGCTGACGCCGATGAGGCGTGGGAAGAGCTCGTGGCGGGACCAAGCACAAAAATCGTGGCCGAGTTTCTTTACAACGTCACGGCGAATATGGCCACTTCCGGGGGGCTCCACAAGGGCCTTATAAAGTGCAGAGCCAACCAT
>gnl_Eucgr_v2.0_Eucgr.G00473.1
ATGGGAGCAACAGGAACCGGAAAATCCAAGCTCTCAATCAACCTCGCGGTCCATTATCAAACCGAGGTCATCAATTCCGACAAAATCCAAGTGTACAAGGGGCTCGACGTCGTCACCAACAAGGTCACCGACCTCGAGTGTCGAGGCGTGCCACACCACCTCTTAGGAGTGATCGACGACCCCGACGTTGACTTCTCGGTGCATGATTTTTGTCGCGACGCGTTGACCGCCATCAATCAGATAACGCAACGTGGGCGTGCCGCAATCGTTGCCGGGGGATCGAACTCCTTCATTGAGGTGCTCGTGGAGGATCCGACGTATAATTTCAAGTCCATTTACGACTGCTGTTTCATCTGGCTGGATGTGTCGCCGCCCGTCCTGAACGAGCGCGTGTCGAAACGGGTGGACGAGATGGTTGCTGCGGGCCTGATAGACGAGGTGCGAGGAGTGTTCGTCCCGCAACCCGACTACTCACGTGGCATTCGCCGTGCGATTGGAGTCCCAGAGATGGACCGTTTCCTGAGAGCCGAGAACCGTCTGATCGATGACGAGAAGCCGAAGGAGGTGTTGCTCGATGAGGCTATCAACGAGATCAAGGTCAACACCTTCAAGTTAACCTGTCGACAAGTGGAGAAGATCCGGATGCTTAGGGAAGAGCGCGGGTGGAACATACGCCGCATCGATGCGACCGGGGTTTTCGAGAGTCCAGGGGCGGCAGATGTTGAGAAGGCGTGGCGGAGTCTGGTGCTGGAACCAAGCCTGGCCATG
>gnl_Eucgr_v2.0_Eucgr.G02313.1
GTCGTCGTCATCATGGGGGCCACCGGGTGTGGCAAGTCCGGCCTCTCCATCGACCTCGCCTCCGTCTTCCCTTCCGAGGTCATCAACTCCGACAAAATGCAAGTCTACCGGGGCCTCGACATCACCACCAACAAGATCACCCCGGCCGAGCGCCGCGGCGTCCCCCACCACCTCCTGGGCTCCTTCGACCCGGACGACGGCGAGATGAGCCCGTCGATGTTCCGCTCCCTAGGCCAATCCGCCATCTCCGGCATCGCCTCCCGCGGGAACCTCCCCCTCCTCGCCGGCGGCTCCAACTCCTTAATCCACGCTCTCCTGGTGGAGCGGTTCGACCCGGAGGTGGACGTGTTCGGCGGGCTCACCTCCCCGGCCAGCCTCGAGCTGAGGTACAACTGTTGCTTTCTGTGGGTCGACGTGTCGCCGCCCGTCCTGGAGGAGTACCTCTCGAAGCGCGTGGACGACATGCTCGACATGGGCATGTTCGAGGAGCTCGCCCGGTACTACGACCCGCGCCGGACCGACCCAGGGGGTCGGACCGGGCTGAGGAAGGCCATAGGCGTGCCCGAGTTCGACCGCTACTTCAAGAAGCACCCGCCGCAGCGGTGGGCGGGCCAGGGGCAGGGGGACGCGCGGCGGCCGGAGGAGGGGAGGGAGGGGGACGACGATCGGGCGCGGGAGGGCGCATACGAGGAGGCGGTGTGGGAGATTAAGGAGAACACGCGCCAGCTGGCGAAGCGGCAGATCGAGAAGATCGAGCGGCTGAGAGAGTGCGGGTGGGAGCTGAGGAAGCTGGACGCGACGGAGACGTTCCTGCTGGCGATGGCGACCGACGAGGGCGGCGGCGGCGGCAGGCGGCGGGACGTTTGGGAGAGGCAGGTGGTGGGGCCGAGCGTGAAGATTGTGAAGCGGTTCTTGCAAGAG
>gnl_Eucgr_v2.0_Eucgr.G01887.1
ATGGGAGCAACAGGAACCGGAAAATCCAAGCTCTCAATCAACCTCGCGGTCCATTATCAAACCGAGGTCATCAATTCCGACAAAATCCAAGTGTACAAGGGGCTCGACGTCGTCACCAACAAGGTCACCGACCTCGAGTGTCGAGGCGTGCCACACCACCTCTTAGGAGTGATCGACGACCCCGACGTTGACTTCTCGGTGCATGATTTTTGTCGCGACGCGTTGACCGCCATCAATCAGATAACGCAACGTGGGCGTGCCGCAATCGTTGCCGGGGGATCGAACTCCTTCATTGAGGTGCTCGTGGAGGATCCGACGTATAATTTCAAGTCCATTTACGACTGCTGTTTCATCTGGCTGGATGTGTCGCCGCCCGTCCTGAACGAGCGCGTGTCGAAACGGGTGGACGAGATGGTTGCTGCGGGCCTGATAGACGAGGTGCGAGGAGTGTTCGTCCCGCAACCCGACTACTCACGTGGCATTCGCCGTGCGATTGGAGTCCCAGAGATGGACCGTTTCCTGAGAGCCGAGAACCGTCTGATCGATGACGAGAAGCCGAAGGAGGTGTTGCTCGATGAGGCTATCAACGAGATCAAGGTCAACACCTTCAAGTTAACCTGTCGACAAGTGGAGAAGATCCGGATGCTTAGGGAAGAGCGCGGGTGGAACATACGCCGCATCGATGCGACCGGGGTTTTCGAGAGTCCAGGGGCGGCAGATGTTGAGAAGGCGTGGCGGAGTCTGGTGCTGGAACCAAGCCTGGCCATG
>gnl_Manes_v6.1_Manes.05G074300.1
ATGAAACTTTCCATGTCTATCTGCCACCAAACACATAGTCACGTGCTTGACATTCCCACCAATAGGCTCAAAATGGACATTGTAAGGTGGCAGAAAACAAAGGTGGTGATTTTAATGGGCGCAACTGGCACTGGCAAGTCCAGACTCTCCATAGACCTGGCAACCCAATTCCCAGCAGAAATCATCAACTCTGATAAAATGCAAATCTACAAGGGCCTTGAAATAACAACCAACAAAATCACTGAAGAAGAGAGATCCGGTATACCACACCACCTGCTTGGAGAAGTAAATCCTAATGCAGACTTCACAGCTAAAGATTTCTGCAACATGGCTTCACTTGCTGTTGAATCAATTTCGACTAGGGGCTTACTTCCAATCATCGTTGGAGGCTCCAATTCATACATTGAGGCCTTGGTGGATGATGCAGATTATAGATTCCGATCAAAATACGATTGCTGCTTCCTGTGGGTGGATGTCTCAATGCCTGTGCTGAACGATTTCCTTTGCAAGCGAGTCGATGAAATGGTTTTCAAAGGAATGGTTGATGAGGTGAGGAACATCTTCGATCCCTTGGCAGATTACTCCAGAGGGATCAGGAGATCGATCGGAGTCCCGGAGCTGGACAAGTACTTGAGAGCTGAAGCTTTTTCCGATGGAGAAAACTGCGAGAGACTATTTCTTGAAGCAATACGTGAGGTTAAAAATAACAACTGTAAGTTAGCTCATCGGCAACTGGAGAAAATCCGGCGGCTGAAAAATGTCAAGGGGTGGAACATTCATCGGATTGATGCCACTCAAGTTTTTCGTAAACGAGGAAGCATGGAAGCCGAGGAGATGTGGAAGAAGCTTGTGGCCAAACCCAGCAGCGCCATTGTTAGAGAGTTTCTTCACAGAGTCACAGCTGCCACTTCAGGAATAACCAAAGACTTTATTGCGCAATATGTTTTC
>gnl_Manes_v6.1_Manes.06G067100.1
ATGAGACTCCCCTTCATCAATTCTCACTCCCACTACACTTCTTCCCATAGACTTTCATCTCTCCCATGCTCCTCCCCGCTCTTCAAACCCGCTTCCCGCCGTCCTCCCGGGGGGGTCCGCATGGACTCATCCGCTGCACCTTCTTCTTCTTCTTCTTCTTCTACTTCCGGGTATCATTATCGCCGCCGCCAGAAAGACAAGATCGTCGTCATCATGGGAGCCACTGGCTGTGGGAAATCCAAGCTCTCCATTGATCTCGGCACAAGGTTTCAATCTGAAATCATAAACTCTGATAAAATGCAAATCTATAAAGGACTAGATATAACCACCAATAAAATCCCGTTTCAAGATCGTCTCGGCGTCCCCCACCATTTGCTAGGCGTGTTTGACCCGGAAGACGGTGAGTTGGGTCCTTCTGAGTTCCGTTTAACGGCTGGATTGGCCATCTCGGATATTGTTTCGAGACAAAAACTGCCTCTGGTCGTAGGTGGCTCCAATTCATTCATTCATGCTTTGGTAGTTGACCGATTTAATCCCGAGTTAGATGTTTTCAGCGGGGCATCAGTGTCGACCCGGTTAAGGTACGAGTGTTGTTTCATATGGGTGGATGTGTCACTGCCTCTGCTCTGCGATTATTTGTGCAAACGAGTGGACGAAATGCTGGACTCGGGAATGTTTGAGGAATTATCGGAGTACCGGCGATGGAAAGACCCGATGAGTCAACCGGGTTTACTGAAAGCAATTGGAGTGCCAGAGTTTGACCGATATTTTAAAAAGTACCCACCAGGGACAGGAGAAGGGGAGTGGGATGAGGGACGGAGAGGCGCATACGAAGAGGCGGCGAGGGAGATAAAGGAGAACACGTGTCAACTAGCGAAAAGACAGATAGGGAAGATAAAGAGATTAAAAAGGGCAGGGTGGGACCTACAGAGAGTGGACGCGACGGAAGCGTTCAGAGAGGCGATGAAGGTGAGAACGGCGTCGTCGGATGTCAAGAAAAAGAAAAGAAAGAAGAAGAGGTGGATGGAGGTTTGGGAGAGAGACGTGATGACTCCAAGCATGGGGATTGTGAACCGCTTCTTGGAGGAG
>gnl_Manes_v6.1_Manes.15G022800.1
ATGATGCTTTCGGCTTCTGTCCAAAAGCAAATACAACCCCTTGTGAATTTTCAAAGAGCCATAAACATGGAGCCTTTCTTCCGCAGAAAAGATAAAGTTGTGTTCGTTGTAGGCCCAACAGGCACTGGTAAGTCACGTCTTGCAATTGACCTCGCAGCTCGTATTCCAGCCGAGGTTGTCAATTGCGACAAAATGCAAGTTTATAAAGGACTCAACATTGTGACTAATAAGGTCACTGAAGAAGAGTGTCATGGTGTACCTCATCACTTGCTAGGTTTCGTGGACCCTGATGCCAATTTCAATCCTAATGACTTTTGCCATCACGCGTCTGAGGTCATCAAATCCATCATCGCACGTGATCGCCTACCAATAGTTGCAGGCGGTTCCAACTCTTTCATCGAGGCGTTAGTGAATGATGATCCTGAATTTCGATTGAGGTACGAATGTTGCTTCCTTTGGGTGGATGTTTCTTTGCCTGTGCTACATTCATTCGTATCTCAACGAGTTGATCGAATGGTAGAAGCAGGATTGGTTAGCGAGGCGAGAAGCATTTTCGACCCCTCCAACACTAATTACTCACAGGGACTTAGGCGGGCAATCGGTGTCCCTGAATTGGATCACTATTTCCGGAACGAAGCAACCGCGGACGCCAAAACGCGAGCCAAGCTGCTTGACGCAGCTCTTGCAAAAATTAAAGAAAATACTTGTGTGCTAGCTTGTCGTCAATTGCAAAAAATCCATCGACTTTACAACCAGTGGAGCTGGAATATGCATCGCATTAACGCTACAGAAGTGTTCCTAAAGAGCGGGGAAGACGCATGGGAGAAGCTCGTGGCGGGGCCTAGCTCCATGATCGTGGAGCAATTCCTTTACTATGAGGATCATATGGGGACTACTGTACCATCAAAGACCGCGCCTGTGATGGCTTCTACGGTGATGCCAATTCCAATTCCAATTCCTATTCCTGCAATGGCATCGGCGGTGCCGATGACTCGA
>gnl_Manes_v6.1_Manes.15G148500.1
ATGGAATTTGCTCTTCCCTCAAAAATGCCAGTGGCTCATTCTCTTCCTGCAAGAATGAAGTTGAGGATGAGGTCTCATATTCAAGCTATCCCCTCAGTGCACCCATTTGAAGCTCAAATCAAGAAGCAGAAGACTCTCTTCATACTGGGCGCAACAGGCACTGGAAAAACAAAACTCTCCATCGATCTGGCCACCCATATTCCAGCTGAAATTATAAATTCTGATAAAATTCAAGTTTACAAAGGCCTCGACATTGTAACCAACAAGATTGCTGAAGATGAACGCAAAGGCATCCCTCACCATTTGCTAGGGTTTATGGATCCTGAGGCAGATTTTACTGTGCAAGACTTCTGCACTCATGTTCACGTGGCTATGACTCGTATCATTAACAATGGAAGCGTCCCCATCATAGTGGGTGGATCCAACAACTACATCAGGAGACTTGTGGAGGATCCATGTACAAAGTTTAAGTCAAATTTTGACAGTTGCTTTCTATGGGTGGATGTTGATTTGCCTGTTTTGTACAAGCGTGTAGCACAAAGGGTTGATGAAATGGTTGAAGCTGGTCTAGTTGAAGAGGTTCGAGCGATGGTTGCACCTGGGGCTGACTACACTCGCGGGGTTTGGCGAGCTATTGGGGTTCCAGAGATGGACGATTATCTTCATGCAGAGAAGGTGATGGCTGACGAGAAGACAAAGAGAATGTTGCTTGAGGCTGCTATTTATCGTATAAAACAAAATACATGCAAGCTAGTGGATTCTCAGCTGCGGAAGATCAACCAGATGATAGATGAACTTGGCTGGAAACTGCATAGGATTGATGCTACCTGTGTGCTAGAAACAAGAGGCGGTGGGGCTGTAGAGGCATGGGAGGAGGTGGTTTTGGAGCCTAGCTTGGCAATAGTGAGGGATTTTCTCGAGGGTCAGGAT
>gnl_Manes_v6.1_Manes.01G209100.1
ATGAGATTTTCCATGTCTATCTGCCAACAAACGCATCATCACATGCTCGACATTCCTGCTGGCAGACTCAAAATGGACATTGTAACTCCTAGGTGGCAGAAAGCAAAGGTGGTGATTTTAATAGGGGCAACAGGCACTGGAAAATCCAGGCTCTCTATAGACCTGGCAACCCAATTCCCAGCAGAAATCGTTAACTCTGATAAAATGCAAGTTTACAGAGGTCTTGAAGTAACAACCAACAAAATCACTGAAGAAGAGAGGTCCGGTATCCCCCATCACCTATTAGGAGAAGTAAATCCTAATGCAGACTTCTCATCAAAAGATTTTTGCAATATGGCTTCGCTTGCTGTTGATTCTATTTCTAACAGGGGTCTGCTTCCAATTATCGTTGGAGGCTCCAACTCATATATCGAAGCTCTGGTGGATGATGAAGATTTTAGATTCCGATCAAAATATGAGTGTTGCTTCTTGTGGGTGGATGTGTCATTGCCTGTGTTAAACGAATTCCTTTGCAAAAGAGTCGATGAAATGGTCAGCAATGGAATGGTTGATGAGGTGAGGAACATCTTCGACCCTTACGCAGATTACTCCAAAGGAATCAGGAGATCGATCGGGGTCCCGGAGCTGGACAAGTACTTACGAGCTGAAGCATTTTTGAACGGAGAAAATAGCGACAGACTACTTGTCGAAGCAATACGTGAGATTAAAAATAACAACTGCAAGTTAGCTCGTCGGCAATTGGAGAAAATCCGGTGCCTGAAAAACGTCAAGGGGTGGAACCTTCATCGGATTGATGCCACTCAGGTATTCCGGAACCGTGGAAACAAGAAAGGTGAGGAGGCGTGGAAGAAGCAAGTGACCATACCCAGTAGTGCCATTGTTAGAGAATTTCTCTACAGTAGTGTTACAGCCGCGAAGGTCCCTGCTGCTGCTGCTGCCGCCGCCGCCGCCGCCGCCGCCGCCGCAGGAATCAACAAAGATTATATTGCACAATGTCTTGTCTCC
>gnl_Manes_v6.1_Manes.14G103300.1
ATGAGACTCCCCTTCCCCACTATTCACTCCCATTGCACTTCCCATGCACTTCCCTCTCTCCCCTTCTCTTTGCCTTTCTTCAAGCCCTCCCCTCGCCGTCCTCCGCGGGGGGTCCGTATGGACTCTTCCGACCGACCCATTTCTACTCTCTCCCTCCGCCGCCAGAAGGACAAGATCCTCGTCATCATGGGAGCCACTGGCTGTGGTAAATCAAAACTCTCTATTGATCTTGCCACCCGGTTTCAAGCAGAAATCATTAACTCCGATAAAATGCAAGTCTACAAAGGACTCGATATAACTACCAACAAAATCCCGATTCACGAGCGTAACGGCGTCGCTCACCATTTGCTAGGCGTCTTTGACCCGCTAGATGGGGAGGTGAGCGCTTCCGAGTTCCGTTTGACGGCTGGGTTGGCTATCTCGGATATTTTATCCAGACAAAAGCTGCCTATGGTAGTTGGTGGGTCCAACTCATTTATTCATGCTCTGGTTGTTGACCGGTTTAATCCCGATTTAGATGTTTTTGGTGGGGCATCGAACCCGGTGTCGACCCAGTTAAGATACAACTGTTGTTTTGTATGGGTGGACGTCTCATTACCTGTCCTCGAGGATTATTTATGCTACAGAGTCGATGAAATGCTGGAGTCGGGGATGCCTGAGGAATTATCGGAGTACTACAGATGGGAAGACCCTGCCAGTCAACCCGGTTTGAGGAAGGCAATAGGAGTGCCAGAATTTGAACGATACTTTAAAAGGTATCCGCCGGGGAGAGCAGGAGCAGGAGCAGGAGGAGGGGAGTGGGACGAGGCACAGAGAAGAGAATACGAGGAGGCGGTGAGGGAGATAAAGGAGAACACGTGTGAACTGGCGAAAAGACAGATAGGTAAAATGATGAGATTAAAAGGGGCGGGATGGGAGCTACAGAGAGTGGACGCGACGGAGGCGTTCAGGGAGGCGATGAAGGTGAGGACGGCGTCAGATAGCAGCAAAAATAATAAAAAAAAGAAAAGAAAGAAGAAGAGGTGGATGGAGGTTTGGGAGAGAGATGTGGTTCAGCCAAGCATGAAGATTGTGAACCGCTTCTTGGAGGAG
>gnl_Manes_v6.1_Manes.03G185000.1
ATGAATATGAGGTTTTCGGCTTCAGTCCAAAAGCAAATACAGCCCCTTGTGAACTTACAAAGAGCTATAAATATGGAGCCTTTTTTTCGCCGAAAAGATAAGGTGGTGTTCGTTGTAGGCCCAACTGGGACGGGCAAATCAAGATTGGCTATTGACCTTGCAACTCGTATCCCAGCGGAGGTCATCAATTGCGACAAAATGCAAGTCTACAAAGGCCTCGATACAGTAACTAATAAGGTAACAGAAGAAGAATGTCGCGGTGTGCCTCACCATTTGATAGGTGTCGTAGAAGACCCAATTGCCAATTTCACTTGCGATGACTTTCGCTTTCACGCCTTAGAAGCCGTCAATTCCGTTGTCGCTCGTGATCGCCTGCCAATTATCGCTGGTGGTTCTAACTCTTTCGTCGAGGCTTTAGCGAATGATGATCCTGATTTTCGATTGAGGTACGAATGTTGCTTTCTTTGGGTGGATGTATCGTTGCCTGTGCTGCATTCTTTTGTATCTGAACGAGTCGATCGAATGGTGAAAGCGGGATTGGTGAAAGAAGTGAGAAGCATGTTTGATCCAAGCAAAAGTAACTACTCACAAGGAATTCGACGAGCAATTGGAGTGCCAGAATTGGATCAATATTTCCGCAATGAACACATTGTCGATGCTAAAAATAGAGCAAAGCTCCTCGACAGAGCTATTGCAAAAATTAAAGAGAACAATTGCATTCTAGCTTGCCGTCAATTGCGAAAAATCCTTCGACTTTATAATCGATGGAGCTGGAAAATGCATCGCATCGACGCTACAGAAGTTTTTCTAAAAAGCGGAGAAGAAGCTGAAGAAGCATGGGAGAAACTTGTGGCGGGGCCTAGTTCCAGGATCGTGGAGCAATTCCTTTACGATGGAGATCATATGACTACCATTGTACCATCAGAGACCGTGACTGTAATGGCTTCTGCTGGGATCCCCATTCCTATTCCTGCCATGGTCGCTGCAGTTACTCGA
>gnl_Medtr_Mt4.0v1_Medtr3g019820.1
ATGGCTTTGACTTCTTCAACCTCAACCTCAACTGAAAAGAAGAAGACTAAACTTTCCATCAACTTAGGAACTCAATTCCCATCTGAGATCATCAATTCTGACAAAATTCAAGTATATAATGGCCTTGACATTGTCACCAATAAGGTGCAGGAATCTGAACGTTGTTCAATTCCACATCATATATTAGGCATCATCGATGATCCTGAATATGATTTCACTATGGATGACTTTTGCAAGCACGTGCTTGAAGCTTTAGATCTCATAACTCAAAATGGACACCTACCTATTATTGTAGGAGGGTCAAATTCTTACCTTAAAAAACTACTCGAGGACCCAACTAATGCATTTCATTCAAAATACGATTGCTGTTTTATTTGGCTCGATGTGTCTTTACCTATTTTGTTTCCATATTTGGACAAAAGAGTTGATGAAATGGTTGCGGCAGGGATGGTAGATGAGATAAGAGACTTTTTTGTACTTGGAGCAGATAACACAAAAGGAATAAGAAGGGCAATTGGGGTTCCTGAGCTCGACTCTTATTTTGAAATGGAAATGAAAAAAGGTATAGATGATGCTGAAAAGGAAAAGATATTAAAGGAATCGATTAGAAAAACCAAACAAAACACCTTCATATTGGCTGAAAATCAATTGTCGAAGATCCAAAATATGGCTGATACCCTTGGATCGATGATAATCAAAATTGATTCTACAGAAGTCTTTAAAGCCATTTTAAGGGGTGAAGATTATCAAAAATTGCATCATGAGATTGTGATTAAGCCAAGCATGAAAATAGTGAAGAGATTTCTAGAGGGGACAAGCTATGGATTCAGAAATGCAAAATATTCAAATGAAAATGGGAAACACACACTGAATGGTGTT
>gnl_Medtr_Mt4.0v1_Medtr3g011590.1
ATGGCTTTGACTACATCAACCCTAACAGAAAAGAAGAAGGTTTTGTTTATATTGGGTGCAACAGGAACTGGGAAGACTAAACTTTCCATCAACTTAGGAACTCAATTCCCATCGGAGATCATCAATTCAGACAAAATTCAAGTCTATAAAGGCCTTGACATTGTCACCAATAAGGTACAAGAATCCGAACGTCATTCAATTCCACATCATATCTTAGGCATCATTGACGATCCCGAATATGATTTCACCGTGGATGATTTTTGCAATCACGTGCTTGAAGCTTTAAATCTCATAACTGAAAATGGACACCTACCTATTATTGTAGGAGGGTCAAATTCTTACCTAAAAAAATTAATTGAGGACCCAACCATTGCATTTCATTCTAAATATGACTGTTGTTTTATTTGGGTCGACGTGTCTTTGCCTATTCTATGTCCATACTTAGACAAAAGAGTTGATGAAATGGTTGAGTCAGGGATGGTAGATGAGATAAGAGACTTCTTTGTACCTGGAGCAGATTACACAAAAGGAATTAGAAGGGCTATTGGGGTTCCTGAGCTTCATTCTTATTTTGAGATAGAAAAGAAAGAATGTATTGATGATGCTCAAAAAGAAAAGATACTAAAGGAAGCTATTACAAAAACCAAACAAAATACTTTCATATTGGCTGAAAATCAACTCTCGAAGATCCGAAATATGGCTGATAAGCTTGGATCAATGATAAACAATATAAATTCTACAGAAGTCTTTGAGGCCATTCTAAGGGGAGAAGATTATCATCATTTGCATCAAGAGATTGTGATTAATCCAAGTATGAAGATAGTGAAGAGATTTCTAGAGGAGACAAGCCCTATATTTGGAAATTCAAAATATTCAAATGAAAATGGGAAACACACATCTAATGGTGTT
>gnl_Medtr_Mt4.0v1_Medtr3g019930.1
ATGGCTTTGACTACCTCAACCTCAACCTCAACTGAAAAGAAGAAGGTTTTGTTTATATTGGGTGCAACAGGAACTGGGAAGACTAAACTTTCCATCAACTTAGGAACTCAATTCCCATCTGAGATCATCAATTCAGACAAAATTCAAGTCTATAATGGCCTTGACATTGTCACCAATAAGGTGCAGGAATCTGAACGTTGTTCAATTCCACATCATATACTAGGCATCATCGATGATCCTGAATATGATTTCACTATGGATGACTTTCGCAAGCACGTGCTTGAAGCTTTAGATCTCATAACTCAAAATGAACACCTACCAATTATTGTAGGAGGGTCGAATTCTTACCTTAAAAAACTACTCGAGGACCCAACTAATGCATTTCATTCAAAATATGATTGCTGTTTTATTTGGCTCGATGTGTCTTTACCTATTTTGTTTCCATATTTGGACAAAAGAGTTGATGAAATGGTTGCGGCAGGGATGGTAGATGAGATAAGAGACTTTTTTGTACCTGGAGCAGATAATACAAAAGGAATAAGAAGGGCAATTGGGGTTCCTGAGCTCGACTCTTATTTTGAAATGGAAATGAAAAAAGGTATAGATGATGTTGAAAAGGAAAAGATATTAAAGGAATCGATTAGAAAAACAAAACAAAACACCTTCATATTGGCTGAAAATCAAGTGTCGAAGATCCAAAATATGGCTGATACGCTTGGATTGATGATAAACAAAATTAATTCTACAGAAGTCTTTGAAGCCATTTTAAGAGGTGAAGATTATCAAAAATTGCATCAAGAGATTGTGATTAAGCCAAGCATGAAAATAGTGAAGAGATTCCTAGAGGAGACAAGCCATGGATTCAGAAATGCAAAATATTCAAATGGAAATGGGAAACACACAACGAATGGTGTT
>gnl_Medtr_Mt4.0v1_Medtr3g019980.1
ATGGCTTTGACTACCTCAACCTTAACAAATAAGAAGAAGGTTTTGTTTGTAATGGGTACAACGGGAACTGGGAAGACTAAACTTTCCATCAACTTAGGAACTCAATTCCCTTCAGAGATCATCAATTCAGACAAAATTCAAGTTTATAAAGGCCTTGACATTGTCACCAATAAGGTACAGAAATCTGAACGTTGTTCAATTCCACACCATATATTAGGCATAATCGATGATCCTGATTATGATTTCACTATGGATGATTTTTGCAAGCACGTGCTTGAGGCTTTAGACCTCATAACTCAAAATGGACACCTACCTATTATTGTAGGAGGGTCAAATTCTTATCTTAAAAAATTACTCGAGGATCCAACTATTGCATTTCATTCAAAATATGATTGCTCTTTTATTTGGCTAGATGTGTCTTTGCCTATTCTGTTTCCATATTTGGACAAAAGAGTTGATGAAATGGTTGCGGTAGGGATGGTAGATGAGATAAGAGACTTTTTTGTACCTGGAGCAGATAACACAAAAGGAATTAGAAGGGCAATTGGGGTTCCTGAGCTCGATTCTTATTTTGAAATGGAAATGAAAAAAGGTGTAGATGATGCTCAAAAGGAAAAGATATTACAAGAATCGATTAGAAAAACCAAACAAAACACCTTCATATTGGCTGAAAATCAATTGTCAAAGATCCAAAATATGGCTGCTAAGTTTGGATCGATGATAAACAAAATTGATTCTACAGAAGTCTTTGAAGCTATTTTAAGGGGTGAAGATTATCAACATTTGCATCAAGAGATTGTGATTAAGCCAAGCATGAAAATAGTAAAGAGATTCCTAGAGGGGACAAGCCATGGATTCAGAAAAGCCAAACATTCAAATGGAAATGGGAAACACACACCGAATGGTGTT
>gnl_Medtr_Mt4.0v1_Medtr3g019900.1
ATGGCTTTGACTACCTCAACCTCAACCTCAACTGAAAAGAAGAAGGTTTTGTTTATATTGGGTGCAACAGGAACTGGGAAGACTAAACTTTCCATCAACTTAGGAACTCAATTCCCATCTGAGATCATCAATTCAGACAAAATTCAAGTCTATAATGGCCTTGACATTGTCACCAATAAGGTGCAGGAATCTGAACGTTGTTCAATTCCACATCATATACTAGGCATCATCGATGATCCTGAATATGATTTCACTATGGATGACTTTCGCAAGCACGTGCTTGAAGCTTTAGATCTCATAACTCAAAATGAACACCTACCAATTATTGTAGGAGGGTCGAATTCTTACCTTAAAAAACTACTCGAGGACCCAACTAATGCATTTCATTCAAAATATGATTGCTGTTTTATTTGGCTCGATGTGTCTTTACCTATTTTGTTTCCATATTTGGACAAAAGAGTTGGTGAAATGGTTGCGGCAGGGATGGTAGATGAGATAAGAGACTTTTTTGTACCTGGAGCAGATAATACAAAAGGAATAAGAAGGGCAATTGGGGTTCCTGAGCTCGACTCTTATTTTGAAATGGAAATGAAAAAAGGTATAGATGATGTTGAAAAGGAAAAGATATTAAAGGAATCGATTAGAAAAACAAAACAAAACACCTTCATATTGGCTGAAAATCAAGTGTCGAAGATCCAAAATATGGCTGATACGCTTGGATTGATGATAAACAAAATTAATTCTACAGAAGTCTTTGAAGCCATTTTAAGAGGTGAAGATTATCAAAAATTGCATCAAGAGATTGTGATTAAGCCAAGCATGAAAATAGTGAAGAGATTCCTAGAGGAGACAAGCCATGGATTCAGAAATGCAAAATATTCAAATGGAAATGGGAAACACACAACGAATGGTGTT
>gnl_Medtr_Mt4.0v1_Medtr3g020760.1
ATGGCTTTGACTACCTCAACCTTAACAGAAAAGAAGAAGGTTTTATTTATCTTGGGTTCAACAGGAACTGGGAAGACTAAACTTTCCATCAACTTAGGAACTCAATTCCCATCCGAGATCATCAATTCAGACAAAATTCAAGTCTACAAAGGCCTTGACATTGTCACCAATAAGGTACAGGAATCTGAACGTTGTTCAATTCCTCATCATATATTAGGCATCATTGATGATCCTGAATATGATTTCACTGTGGATGATTTTTGCAAGCACGTGCTTGAAGCTTTAGATCTTATAATTGAAAATGGACACCTACCTATTATTGTAGGAGGGTCAAATTCTTACCTAAAAAAATTAGTTGACGACCCAGTCATTGCATTTCATTCAAAATATGATTGTTGTTTTATTTGGGTCGACGTGTCTCTGCCTATTCTCTTTCCATATTTGGACAAAAGAGTGGATGAGATGGTTGAAGCAGGGATGGTAGATGAGATAAGAGAATTTTTTGTACCTGGAGCAGACAACACAAAAGGAATTAGAAGGGCTATTGGGGTTCCAGAGCTTGATTCTTACTTTGAAATAGAAATGAAAAAAGGTATAGATGATGCTGAAAAGGAAAAGATACTAAAGGAAGCGATTAGAAAAACGAAACAAAACACCTTCAAATTGGCTGAAAATCAACACTCGAAGATCCAAAATATGGCCGATAAGCTTGGATCGATGATTAAAAAAATTAATTCTACAGAAGTCTTTGAGGTCATTCTAAGGGGGGAAGACTATCAACATTTGTATCAAGATATTGTAATTAAGCCAAGCATGAAGATAGTGAAGAGATTTCTTGAGGAGACAAACCCCAGATTTAAAAATGAAAAATATTCAAATGAAATTGGGAAACACACACCTAATGGTGTT
>gnl_Medtr_Mt4.0v1_Medtr3g020100.1
ATGGCTTTCGCTACTTCAACCTTAACAGAAAAGAAGGTTTTGTTTATATTGGGGGCAACGGGAACTGGGAAGACTAAACTTTCCATCAACTTAGGAACTCAATTCCCATCTGAGATCATCAATTCTGACAAAATTCAAGTCTACAAAGGTCTTGACATTGTCACCAATAAGGTACAAGAATCTGAACGTTGTTCAATTCCCCATCATATATTAGGCATCATTGATGATCCTGAATATGATTTCACTATGGATGAGTTTTGCAAGCACGTGCTTGAAGCTTTAGACCTCATAATTGAAAATGGACACCTACCTATTATTGTAGGAGGGTCAAATTCTTACCTTAAAAAATTACTCGAGGACCCAACTATTGCATTTCGTTCAAAATATGATTGCTGTTTTATTTGGTTAGATGTGTCTTTGCCTATTCTTTTTCCATATTTGGACAAAAGAGTTGATGAAATGGTTCAGGCAGGGATGGTAGATGAGATAAGGGATTTCTTTGTACCTGGTGCGGATAACACAAAAGGAATTAGAAGGGCTATTGGGGTTTCTGAACTTGATTCTTATTTTGAAATAGAAATGAAAAAAGGTATAGATGATGCTCAGAAGGAAAAGATACTAAAGGAAGCAATTAGAAAAACCAAACAAAACACCTTCATATTGGCTGAAAATCAATTGTCAAAAATCCAAAATATGTCGGATAAGCTTGGATCGATGGTAAAGAAAATTAATTCTACAAAAGTCTTTGAAGCCATTTTAAGGGGTGAAAATTATCAAGATTTGCATCAAGAAATTGTGATTAAGCCAAGCATGAAAATAGTAAAGAGATTTTTAGAGGAGACAAGCCATGGATTCAGAAATGTAAAATTTTCAAATGGTAATGGGAAACACACACCAAATGGTGTT
>gnl_Medtr_Mt4.0v1_Medtr3g020155.1
ATGGCTTTCGCTACTTCAACCTTAACAGAAAAGAAGGTTTTGTTTATATTGGGGGCAACGGGAACTGGGAAGACTAAACTTTCCATCAACTTAGGAACTCAATTCCCATCTGAGATCATCAATTCTGACAAAATTCAAGTCTACAAAGGTCTTGACATTGTCACCAATAAGGTACAAGAATCTGAACGTTGTTCAATTCCCCATCATATATTAGGCATCATTGATGATCCTGAATATGATTTCACTATGGATGAGTTTTGCAAGCACGTGCTTGAAGCTTTAGACCTCATAATTGAAAATGGACACCTACCTATTATTGTAGGAGGGTCAAATTCTTACCTTAAAAAATTACTCGAGGACCCAACTATTGCATTTCGTTCAAAATATGATTGCTGTTTTATTTGGTTAGATGTGTCTTTGCCTATTCTTTTTCCATATTTGGACAAAAGAGTTGATGAAATGGTTCAGGCAGGGATGGTAGATGAGATAAGGGATTTCTTTGTACCTGGTGCGGATAACACAAAAGGAATTAGAAGGGCTATTGGGGTTTCTGAACTTGATTCTTATTTTGAAATAGAAATGAAAAAAGGTATAGATGATGCTCAGAAGGAAAAGATACTAAAGGAAGCAATTAGAAAAACCAAACAAAACACCTTCATATTGGCTGAAAATCAATTGTCAAAAATCCAAAATATGTCGGATAAGCTTGGATCGATGGTAAAGAAAATTAATTCTACAAAAGTCTTTGAAGCCATTTTAAGGGGTGAAAATTATCAAGATTTGCATCAAGAAATTGTGATTAAGCCAAGCATGAAAATAGTAAAGAGATTTTTAGAGGAGACAAGCCATGGATTCAGAAATGTAAAATTTTCAAATGGTAATGGGAAACACACACCAAATGGTGTT
>gnl_Medtr_Mt4.0v1_Medtr3g020740.1
ATGGCTTTGACTACCTCAACCTTAGCAGAAAAGAAGAAGGTTTTATTTATATTGGGTGCAACAGGAACTGGGAAGACTAAACTTTCCATCAACTTAGGAACTCAGTTCCCATCCGAGATCATCAATTCAGACAAAATTCAAGTCTATAAAGGCCTTGACATTGTCACTAATAAGGTACAAGAATCTGAACGTTGTTCAATTCCTCATCATCTATTAGGCATCATTGATGATCCTGAATATGATTTCACTGTGGATGAGTTTTGCAAGCACGTTCTTGAAGCTTTGGCTCTTATAATTGCAAATGGACGCCTGCCTATCATTGTAGGAGGGTCAAATTCTTACCTAAAAAAATTAGTTGAGGACCCATCCATTGCATTTCATTCAACATATGATTGTTCTTTTGTTTGGCTTGACGTATCTTTGCCTATTCTGTTTCCATATTTGGACAAAAGAGTTGATGAGATGGTTGGGGCAGGGATGGTAGATGAGATAAGAGAATTTTTTGTGCCTGGAGCAGACAACACAAAAGGAATTAGAAGGGCTATCGGGGTGCCAGAGCTTGATTCTTACTTTGAAATGGAAATGAAAAAAGGTGTAGATGATGCTGAAAAGGAAAAGATACTGAAGGAAGCGATTAGAAAAACCAAACAAAACACCTTCATATTGGCTGAAAACCAACACTTGAAGATCCAAAATATGGCTAATAAGCTTGGATCGATGATTAACAAAATTAATTCTACAAAAGTCTTTGAGGCCATTCTAAGGGGGGAAGACTATCAACATCTGTATCAAGAGATTGTAATTAAACCAAGCATGAAGATAGTGAAGAGATTTCTGGAGGAGACAAGCCCTAGATTTAAAAAT
>gnl_Medtr_Mt4.0v1_Medtr2g022140.1
ATGATTATGGTGCCAGCAACATCATCCTATGCCTGCAAACAAGAAGTATCCCTAATAAATTTCCAAAAGGGACTCAACAAAATGGAGTCTTTATTTCACAACCGAAACAAAGATAAGGTGGTAGTGATAATGGGGGCCACAGGAACTGGAAAGACCAAATTAGCCATAGAATTGGCCAAACATTTTCAGCCAGCTGAAATTGTGAATTCAGACAAAATGCAAGTTTACAAAGGTCTTGATATTACAACAAATAAGGTGACAGAAGAAGAGTGTGATGGGGTCCCACACCATCTCTTAGGTGTATTTGATCCTACCACAAATTTCACTGCCAATGATTTTTGTTACCATGCTTGTTCAGCCATTGATTCAATTGTGGAAAAAGATGGATTACCTATTATTGCTGGTGGTTCAAATTCTTACTTAGATACCTTAGTGAACCATTGTACTGAATTTAGGTTAAGGTATGAGTGTTGTTTTCTATGGGTTGATGTTTCATTGCCAGTGCTTCATTCTTCACTTCAATCGCGCGTTGATCGTATGATTGAAGCTGGTCAAGTTGATGAAGTTCGTGAATTTTTTGACCCTTTTGGTGATTATACTAAAGGGATTCGAAGAGCTATTGGGGTGCCTGAATTTCATGATTTTCTTGTAGCGGAAGCAAATTCAGCGGATGAAAGAACTAAGAAGAGGCTTCTTGAAGCTGCCATTAGCAGGCTCAAGATTAATAATTGCACGCTTGCAAATAGACAAGTTCAGAAGATTCGTCGATTAAATGGAATGTGGAAAAGGAGTATGCATCGTCTCGATGCCACCGAAACGCACCTTAGGAGTGGTTCACACACTAGTAAGGAAGTGTGGGAGGATCATGTGCTTGCAAAAAGTCTTGTGATACTCTACAACTTTCTCTATGGTGAAACACACGCCCACTCTAGAATTTTGTCGCCAACTAATGTAATTGCCAACTTTTCTGCACCACCGCAGTCGCTGGCATTGCCTGCTGTTGCGGCGGCAATCCGT
>gnl_Medtr_Mt4.0v1_Medtr2g075100.1
ATGGCTTTCACTACCTCAACCCTAGCTGAAAAGAAGAACAAGGTTTTGTTCATATTGGGTGCAACAGGAACTGGAAAAACTAAACTTTCCATCAACTTGAGTACTTATTACCCCGCTGAAATCATCAACTCAGACAAGATTCAAGTCTATAAGGGTCTTGATATTGTCACAAATAAGGTACTGGAATCTGAACGTTGCTCGATTCCGCATCATATATTAGGCATCATCGATGATCCTGAATATGATTTTACTATGAATGATTTCTGCAAGCATGTGCTTGAATCCTTAGATCTAATAATTGGCAATGGACACCTACCTATTATTGTAGGAGGGTCCAATTCTTATCTAAGAAAATTAGTTGAGGACCCAACCATTGCATTTCTTTCAAAATATGATTGTTGTTTCATCTGGGTAGATGTGTCTTTGCCTACTCTGTTTAAATATGTAGGCAAAAGAGTGGATGAAATGGTTGAGGGTGGGATGGTTGATGAGATTCGAGAATATTTTGTACCTGGGGCAGACAACACAAAGGGAATTAGAAGGGCTATTGGGGTTCCTGAGCTTGATTCTTTTTTCGCGATAGAAAAGAAAAGTGGCATTGATGATGCTATAAAGGAAATGATACTTAAGAAAGCTATTGAAGAAACCAAACAAAACACTTGCATACTGGCTAAAAATCAACTCTCGAAGATCCAGAACATGACTCATATGCTTGAATCGATGGTGTATAAAATTGATTCTACGGAAGTCTTTGAGGCCCTTTTAAGGGGAGAAGATTATAAACATTTGCATCAAGAGATTGTGATTAAACCAAGCAAGGAGATAGTGAAGAGATTCCTAGAGGAGACGACTGATGAATTTGGATATGAAAAATATTCAAATGATAATGTGAAACATGCATCCAATGGTGTT
>gnl_Medtr_Mt4.0v1_Medtr7g007180.1
ATGGCGTTCGCTTCCTCGTCGCTAGCTGAAAAGAAGAAGGTTATGTTCGTAATGGGTGCAACATACATCGGAAAAACTATACTTTTCATCTACTTAGGTACTCATTTCCTCTATGAAATCATCAATTCAAATAAAATTCAAATTTATAAAGATCTTGACTTGACACCAACT
>gnl_Medtr_Mt4.0v1_Medtr7g407170.1
ATGGCTTTCACTACGTCAACCCTAGCTGAAAAGAAGAACAAGGTTTTGTTTATATTGGGTGCAACAGGAACTGGGAAAACTAAACTTTCCATCAACTTGGGCCCTCATTACCCCGCTGAAATTATCAACTCGGACAAGATTCAAGTCTATAAGGGTCTTGATATCGTCACAAATAAGAGGGCGTTACAGATTCCGCATCACATATTAGGCATCATCAATGATCCTGAATATGACTTTACTATGTATGATTTCTGCAACCACGTGGTTGAATCCCTAGATCTCATAATTGGCAATGGACACCTACCTATTATTGTAGGAGGGTCCAATTCTTATCTAAAAAAATTAGTTGAGGACCCAGCCATTTCATTTCTTTCAAAATATGAATGTTGTTTCATTTGGGTAGACGTGTCTTTGCCTACTCTATATCAATATGTAGGAAAAAGAGTTGATGAAATGGTTCAGACAGGGATGATTGATGAGATTCGAGAATATTTTGTACCTGGGGCAGACAACACAAAGGGAATTAGAAGGGCTATTGGGGTTCCTGAGCTTGATTCTTTTTTTGCGATTGAAAAGAAAAGTGGCATTGATGATGCTATAAAGGAAAATATACTGAAGGAAGCTATTGAAAAAACCAAACAGAACACTTGCATACTAGCTAAAAATCAACTCTCGAAGATCCAGAACATGGCTCATATGCTTGGATCGATGGTGTACAAAATTGATTCTACGGAAGTCTTTGAGACCCTTTTAAGGGGAGAAGATTATAAACACTTGCATCAAGAGATTGTGATTAAGCCAAGCAAGGAGATAGTGAAGAGATTCCTAGAGGAGACGACTGATGGATTTAGATATGAAAAATATTCAAATGAAAATGGGAAACATGCACCCAATGGTGTT
>gnl_Medtr_Mt4.0v1_Medtr7g028880.1
ATGGCTTTCACTACCTCAACCCTAGCTGAAAAGAAGAACAAGGTTTTGTTCATATTGGGTGCAACAGGAACTGGGAAAACTAAACTTTCCATCAACTTGGGTACTCATTTCCCTGCTGAAATTATCAACTCTGACAAGATTCAAGTCTATAAGGGTCTTGATATTGCCACAAATAAGGTACCGGAATCTGAACGATGCTCGATTCCGCATCATATATTAGGCATCATCGATGATCCTGAATATGATTTTACTATGAATGATTTCTGCAACCACGTGCTTGAATCCTTAGATCTGATAACTGGCAAAGGACACCTACCTATTATTGTAGGAGGGTCCAATTCTTATCTAAAAAAATTAGTTGAGGACCCAGCCATTTCATTTCTTTCAAAATATGATTGTTGTTTCATTTGGGTAGACGTGTCTTTGCCTACTCTCTATCAATATGTAGGCAAAAGAGTTGATGAAATGGTCCAGGCAGGGATGGTTGATGAGATTCGAGAATATTTTGTACCTGGGGCAGATAACACAAAGGGAATTAGAAGGGCTATTGGGGTTCCTGAGCTCGATTCTTTTTTTGCGATAGAAAAGAAAAGTTGCATTGGTGATGCTATAAAGGAAAAGATACTGAAGGAAGCTATTGAAAACACCAAACAGAACACTTGCATACTGGCTAAAAATCAACTCTCGAAGATCCAGAACATGGCTCGTATGCTCGGATCGATGGTGTACAAAATTGATTCAACTGAAGTCTTTGAGGCCCTTTTAAGGGGAGAAGATTATAAACATGTGCATCAAGAGAGCGTGATTAAGCCAAGCAAGGAGATAGTGAAGAGATTCCTGGAGGAGACGACTGACGAATTTGGATATGAAAAATATTCAAATGAAAATGGGAAACATGCACCCAATGTTGTT
>gnl_Medtr_Mt4.0v1_Medtr7g024250.1
ATGGCTTTCACTACCTCAACCCTAGCTGAAAAGAAGAACAAGGTTTTGTTCATATTGGGTGCAACTGGAACTGGGAAAACTAAACTTTCAATCAGCTTGGGTACTCATTACCCCGCTGAAATCATAAACTCAGACAAAATTCAAGTCTACAAGGGTCTTGATATTGTCACGAATAAGGTACCGGAATCTGAACGTTGTTCGATTCCGCATCACTTATTAGGCATCATCGATGATCCTGAATATGATTTTACTATGAATGATTTTTGCAAACATGTGCTTGAATCCCTAGATCTGATAATTGGCAATGAGCACCTACCTATTATTGTAGGAGGGTCCAATTCTTATCTTAAAAAATTAGTTGAGGACCCATCCATTGCATTTTTTTCAAAATATGATTGTTGCTTCATTTGGATCGACGTGTCTTTGCCTACTCTGTTTCAATATGTAGGCAAAAGAGTCGATGAAATGGTAGAGGCAGGGATGGTCGATGAGATTCGAGAATATTTTGTACCTAGGGCGGACAACACAAAGGGAATTAGAAGGGCTATTGGGGTTCCTGAGCTTAATTCTTTTTTTGAGATAGAAAAGAAAAATGGCATTGACGATGCTCAAAAGGAGAAGATTCTGAAGGAAGCTATTGGAAAAACGAAACATAACACTTGCATATTGGTTGAAAATCAACTCTTGAAGATCCATAACATGGCTGATATGTTTGGATCAATGGTGTATAGAATTGATTCTACGAAAGTCTTTGAGGCCCTTTTAAGGGGAGAAGATTATAAACATTTGCATCAAGAGATTGTGATTAAGCCAAGCAAGGAGATAGTGAAGAGATTCCTAGAGGAGACGACTGATGGATTTGGATATGAAAAATATTCAAATGAAAATGGGAAACATGCACCCAATGATGTT
>gnl_Medtr_Mt4.0v1_Medtr7g007190.1
ATGATAAACCCGTTATACATAAAAAAAAAAAAAAAAAACATGGTTTTTTGTTCCTCAATACTAGCTGAAAAGAATAAGGTTTTGTTCATAATGGAAGCAACTGGAATTGGAAAAAATAAATTTACCATCTACTTAGATACTCGATTCCTCTATGAAATCATCAACTCAGATAAAATT
>gnl_Medtr_Mt4.0v1_Medtr7g024230.1
ATGGAACCGACTGCAGTTAACTATAAACTTTCCATCTACCTAGGTGCTCAATTCCTCTTTGAATTCATCAACTTTAACAAATTTCAAGTTTACAAGGGTTTTGACCTGTCACCAACAAGGTATTACAACATGAACATTGTTCAATTCCACATCCATTTTATTCAAAAAAATTATTGTTGTTTCATTTGGCTCGACGTTTATTTTCCTATTTTGTTTCAATCTTTATACAAAAGAGTTGATCAAATGGTTGAGGCAGAGCTTGAGTATGAGATTAGAGAAATTTTTGTGTCTGGACCATATTGCACCCTTGGATTA
>gnl_Medtr_Mt4.0v1_Medtr7g407160.1
ATGGATGCAACTCGCACTGGAAAAAAAAAATCCATATACTTCGATACTCAATTCCTTTATGAAATCATCAACTCCAACGAAATTCAAATTTATAAGGATCTTGAGTTATCACCAACAGGATTTGAGTATCCACGTAGATGGAAAGTTTATTTTTCTAGTGCCAGTTGCATCCATTATGAACGTGAACCTTCTTTTTGGCTAATGTTGAGGAAG
>gnl_Medtr_Mt4.0v1_Medtr1g072540.1
ATGAGCATCTCATTGTCCATGTGCAGACTAATTAGACAACCCTTAACAAGCAATGTTCAATGCAGTGGCAAAAAACTGAATATGAGACAAATTCAAAAAGAAAATGTAGTGTTGGTGATGGGCGCAACAGGAACAGGAAAGTCAAAGCTTTCAATTGACTTAGCCAATTATTTCCCGTCAGAAATCATCAACTCAGACAAAATTCAAATCTACGAAGGTTTGGACATAGTAACAAACAAAATCACTCTAGAAGAACAAAAAGGAATACCACACCATTTATTAGGAACACATAACCCCAACATAGAGTTCACATCCAATGATTTTCGCGAAAAATCAACTTCAGCGATTGATTTAATCATGAGCGGTGGAAATCTTCCGATCATCGTTGGTGGCTCTAATTCCTACCTTGAAGCCTTAGTTGACGATGATGATTACAATTTTCGATCGAGGTACAATTTTTGTTGCCTTTGGGTCGATGTTTCCATGCCTATTCTTCGTTCCTACATAGACCAACGTGTTGATCAAATGTTAAACAGTGGAATGGTTAATGAGTTGCGACCCTTTTATAATCCGAACGGGGATTACTCAAAAGGGATAAGAAAAGCCATCGGTGTTCCTGAATTCGATGAGTATTTTCGTAGAGAAAGTTATGTTGACGATGAGACGAGGAAAATGTTACTTGATAAAGCAGTGAGTGAAATGAAGATAAATACATGGAAATTAGCTAAGAAACAACTGGGAAAAATTGATTGGCTTAAGAATGTTAAGAGATGGAACATTCATCGATTAGATGCTACACCTGTTTTTAAGAAGCATGGAAAAGAAGCTGATGAAACATGGAAGAAGATTGTTGCAGAGCCTAGTGCTATGATTGTGGCACAATTTTTATATAACTCAAGAAATCCTGCTAACGTTGTAAAATCTTCTTCCAATCTTAGAGTGCCAATTTCTCAGGGTGATCTAATGGCTACTGCAACATGT
>gnl_Medtr_Mt4.0v1_Medtr1g110590.1
ATGCCAACAACAACAACAACACCTTCATTTCTCTCACCTCCTCACTCTCAACGTCATTATCATAAACCCATTCAATTTCACCACTATTCACACACCCTTTTTACTCCTTCCTCTTCCTCCGCCACCCACACCAGGCGGCGGCCCCACTGCCCTCGCATGGAAATCTCCCCCTCACGCCACCGTCGGAAAGACAAAGTCCTCATTATAGTCGGTGCAACCGGCTCCGGAAAATCACGTCTCTCCGTTGAACTCGCCACCCTCTTCCCTTACTCAGAAATAATTAATTCCGACAAAATCCAAGTGTACAGAGGACTCGATATCACCACCAACAAGATCCCATTTCATCAACGCAACAACGTTCCACATCATCTTCTCGGCGACATTGATCCTTCTCACGGTGAGTTCTCACCTTCAGATTTCCGCCGCCACGCCGGAGATATCATCTCCGATATTACTTCCCGGAGAAAACTTCCCATTATCGTTGGTGGGTCCAACTCATTCATTCACGCTCTTCTTGTAGAACGATTCGACCCTGAGTCAAACGTTTTCGACGAGTCATCATCATTGTCAACATCGATATCCTCGGATTTAAGGTACAAATGTTGTTTTCTTTGGATGGATATTTCGTTTCCTGTGTTGTCGGAATATTTGCTGAAACGAGTCGATGATATGTTTGACTCGGGAATGGTGAACGAGTTAGCTGAGTTTTATGAACCGGATGCAGATAACCAAACCGGTTTAAGAAAAGCAATCGGTGTACCCGAGTTCGACCGGTTTTTTAAACAATATCCACCACAGGTTGGACCAGATGAATCTGAACGTCATAATCCAATGCGGGAAGGTGCATATATTGAAGCAGTGAAGGCGATTAAAGATAACACGTGTCAGTTAGCTAAGAGACAGATAGGGAAGATCTTACGGTTAAAAAGAGCTGGGTGGGACCTACAACGGATTGATGCCACGGAGGCGTTTAGGGCGGTGCTGACGTCAGAGTCTAACGGCGGTGGAGAAGAATTTACCGGTGTATGGAAAAAACAAGTATTGGAACCAAGCGTGAAGATTGTGAAGCGTTTCTTGATGGAG
>gnl_Medtr_Mt4.0v1_Medtr6g045293.1
ATGGCTTTCACTACCTCAATCCTAGCTGAAAAGAAGAACAAGATTTTGTTTATATTGGGTGCAACAGGAACTGGGAAAACTAAACTTTCCATCAACTTGGGTACTCGTTACCCCGCTGAAATCATCAACTCGGACAAAATTCAAGTCTATAAGGGTCTTCATATTGTCACAAATAAGGTGCCGGAATCTGAACGTTGTTCGATTCCGCATCACTTATTAGGCATCATCGATGATCCTGAATATGATTTTACTATGAACGATTTTTGCAAGAACGTGCTTGAATCCATAGATCTCATAATTGGCAATGGACGCCTACCTATTATTGTAGGAGGGTCCAATTCTTATATAAAAAAATTGGTTGAAGAGCCAACCATTGCTTTTCTTTCAAAATATGACTGTTTTTTCATTTGGGTAGATGTGTCTTTGCCTACTCTATTTCAATATGTAGGGAAAAGAGTTGATGAAATGGTTGAGTCAGGGATGGTTGATGAGATTCGAGAATATTATGCACCTGGGGCAGACAACTCAAAGGGAATTAGAAGGGCTATTGGGGTTCCTGAGCTTGATTCTTTTTTTCAAATAGAAAAGAAAAATGACATTGATGATGCTCAAAAGGAAAAGATATTGGCCGAAGCTATCAGAAAAACCAAACAGAACACTTGCATATTGGTTCAAAATCAACTCTTGAAGATCAAGAATATGGCTCAAATCCTTGGGTCGATGGTATACAAGATTGATTCTACGGAAGTCTTTGAGGCCCTTCTGAAGGGAGAAGATTATAAACATTTGCATCAAGAGAATGTAGTTAAGCCAAGCATAGAGATAGTGAAAAGATTCCTAGAGGAGACACCTGTTGGATTTGAATATGAAAAATATTCAAATGAAAATGGGAAACATGCACTCAATGGTGTTTCAAACATTCGGGCAAAAATTATA
>gnl_Medtr_Mt4.0v1_Medtr6g045287.1
ATGGCTTTCACTACCTCAATCCTAGCTGAAAAGAAGAACAAGATTTTGTTTATATTGGGTGCAACAGGAACTGGGAAAACTAAACTTTCCATCAACTTGGGTACTCGTTACCCCGCTGAAATCATCAACTCGGACAAAATTCAAGTCTATAAGGGTCTTCATATTGTCACAAATAAGGTGCCGGAATCTGAACGTTGTTCGATTCCGCATCACTTATTAGGCATCATCGATGATCCTGAATATGATTTTACTATGAACGATTTTTGCAAGAACGTGCTTGAATCCATAGATCTCATAATTGGCAATGGACGCCTACCTATTATTGTAGGAGGGTCCAATTCTTATATAAAAAAATTGGTTGAAGAGCCAACCATTGCTTTTCTTTCAAAATATGACTGTTTTTTCATTTGGGTAGATGTGTCTTTGCCTACTCTATTTCAATATGTAGGGAAAAGAGTTGATGAAATGGTTGAGTCAGGGATGGTTGATGAGATTCGAGAATATTATGCACCTGGGGCAGACAACTCAAAGGGAATTAGAAGGGCTATTGGGGTTCCTGAGCTTGATTCTTTTTTTCAAATAGAAAAGAAAAATGACATTGATGATGCTCAAAAGGAAAAGATATTGGCCGAAGCTATCAGAAAAACCAAACAGAACACTTGCATATTGGTTCAAAATCAACTCTTGAAGATCAAGAATATGGCTCAAATCCTTGGGTCGATGGTATACAAGATTGATTCTACGGAAGTCTTTGAGGCCCTTCTGAAGGGAGAAGATTATAAACATTTGCATCAAGAGAATGTAGTTAAGCCAAGCATAGAGATAGTGAAAAGATTCCTAGAGGAGACACCTGTTGGATTTGAATATGAAAAATATTCAAATGAAAATGGGAAACATGCACTCAATGGTGTTTCAAACATTCGGGCAAAAATTATA
>gnl_Medtr_Mt4.0v1_Medtr4g117330.1
ATGTCTGGTCAACTTTCTTTGCAGGTTACGCTTTCTTCATCAAATTTGATAATTAAGAAGAAAAATAAGAGGAAGAAAAAAAAAATGATGAATATATTTTCAGTGTCGGGTGCTGTTGCTTGCAAGCCTCTAGTGAGTTTCCAACCTCCACTAATGGATAACAATTCATTGTTTCAACAACATCGTAACAAGGAGAAAGTACTTGTGATCATGGGCGCCACCGCAACCGGGAAATCCAAGTTGGCAATAGATTTAGCAACACATTTTCCACCGGCAGAGATTATCAACTCCGACAAAATACAAGTTTACAAAGGACTTGACATAACAACAAACAAAGTCACAGAAGAAGAGTGTCGTGGGGTCCACCATCATTTACTTGGAACCATTGATCCTAATTCAGATTTCACATCCAAGGAGTTTTGTGAACAGGCGACGATGGCTACTGGCTCCATCGTCGCTAGAGATGGGTTACCTATTATAGCAGGTGGATCAAATTCGTACATTGAAGCTTTGGTTAATCATCATCATGAGTTTCATACAAGGTATGAATGTTGTTTTCTTTGGGTTGATGTTTCACGTCAAGTACTCCAATCATCTTTATCCACACGTGTGGATCGGATGATTGAAGCAGGTCAAGTTGACGAAGTTCGTGAAATATTTAACAAAGAAAATCATGATTATACAAGAGGGATACGAAGAGCCATTGGTGTACCTGAATTTGACCAATTTTTTAGAGCTGAGTTAGAAGGAAAAGTTGATGAAAGAACCATGAAGAAGCTTCTAGAAGTTGCTATTGATGCTCTTAAAATAAATAATATTAAGCTTGCAAATAGACAAGTTCAAAAGATTCATAGGCTTTATGGTATGTGGAAGAGGAACATGCACCGTCTTGATGCTACGGAGGTGGTGCTTAAGGAGAAAACTTGGGAGGATTGTGTTTTGACAAAGAGTCTTAGGATTGTTCACAAGTTTCTATACGATGATTGTTCAGTGCGTGTTAGAAATGGTGGTGGAAGTGGTGGTGGTTTAGTTGTGCCTGCAAATATTGGTTCTGCCACGGTGGCAACAGCAGTAACCCAT
>gnl_Mimgu_v2.0_Migut.E00350.1
ATGAAAGGAATAACATTGCCAGTGGTGTTTCCAACAACTCACCACTTTCCCTGCAAGAACCAAAACCCACTCTCCCTTTCCAAGAAATCGTCGCCGCCGCCTCCGTCGTCATCATCCAGGTGGGCCCACATGGCGTCCACCACCACCATCACCGCCGCCGCCGCCCGCCGCCACAAGAAGATCGTCGTCATAATGGGTCCGACGGGCTGCGGGAAATCCAAACTCTCCGTCGATTTGGCCACCAGATTCTTCCCTTCGTCGGAGATCATCAACTCCGATAAAATCCAAGTCTACCGTGGCCTCGATATCACCACCAACAAAATACCGCCGCACGAGCGGAAGGGCGTCCCCCACCATCTCCTCGGCGAGTTCGACCCGTCCGAGTCGCACCCCGAGTTCACCCCCTCCGATTTCCGCTCCTCCGCTTCGTCGACCATTTCGGAAATCCTGTCCCACCGCAAGGTACCCTTCATCGTCGGCGGATCGAACTCGCTCATCTACGCATTGCTGGCTAAGAAATTCGACCCCGAGTTGGACGTGTTCAGCGGGTCAAACTCGGTATTCTGCAAAGAGCTGAGATACAGCTGTTGTTTCATCTGGGTCGACGTTTCCCTGCCGGTGCTGAATGAGTACTTAGTGAAACGAGTGGACGACATGCTTGACTCGGGCATGTTCGACGAGTTGGCCGAGTATTTCGCCGATCCCGAGTCGGACTCAGTGAGTCAATCCGGGTTGAAGAAGGCGATCGGGGTGCCGGAGTTCGAGAGATACTTCAGGAGGTTTCGCGATGATTGGAGGTTGGATGATGACGTGGCAAAAAGGAGGGCGTACGAGGAGGCGTTGTGGGCCATAAAGGAGAACACGTGTCGGCTGGCGAAGAGGCAGCTGTGGAAGATCCTGCGGCTGAGGGACGCCGCCGGGTGGGACATAAAGAGCGTGGATGCAACGGCGTCCGTGACGGCGGCGGCGATGGGCGGCGGCGGAAGGAGGGTGGCGGATATTTGGGAGAGGCAGGTGGTGGAACCGAGCGTGAAGATTGTGAGGCGGTTCTTGATGGAG
>gnl_Mimgu_v2.0_Migut.N00150.1
ATGGCGGCGTTTTCTGCATGGAATCTGATCGTTCCTCAGCAGCGCCGCCGCCAGGAGAAGGTGGTGGTGGTGATGGGCGCCACCGGCACCGGAAAATCCCGCCTCTCCGTCGACTTGGCCACCCGTTTCTACGGTGAGGTTATCAACTCAGACAAAATGCAGGTCTACAAAGGCCTCGACGTGGCAACGAACAAGTCCACCGCCGCCGACCGCCGCGGCGTCCCCCACCACCTGCTCGGGATCGTCGACGACCCCGACGCGGCATTCACGGCGGCGGAGTTCGTCCGCCGTTCGTCGATGGCGGCGGAGGAAATATCCGGGAGGGGCCGCCTGCCCATCATCGCCGGAGGGTCGAACTCCTTAGTGGAGGCGCTCACCGTCGCCGACCGCCAATTCCGGTCGAGGTACGAGTGCTGCTTCCTCTGGGTTTACGTGTCGGCGCCGGTACTGCACTCCGTCGTCTCGGAGAGGGTCGATCGGATGGTGGCCGGCGGCCTGGTGGAGGAGGCGGCGGAGTTCTTCAACCCCAGCGGCGACTACAGCCGCGGGATCAGACGCGCCATCGGGGTGCCGGAGCTGCACGAGTTTTTCAAGAACGGGCCATTCGTCGGCGGCGAAGCCGCCGGAGCTGATCTTCTGGAGGCGGCTATTGTTGAAATAAAGGAAAATACATGCAAACTAACCCGCCGCCAGCTGGGGAAGATTTGGAGGCTGAGGGAGAAGCTGGCGGGGCGGCGGATGCACCGCCTGGACGCCACCGGAGTATTTCTTAACCGCGGTGGCGAAGCAGTGGAAGCATGGGAGAAGATGGTGGTGGGGCCAAGTACGAGGATTTTGGCACGTTTCCTCATAAGTGAAGATGAAGAAGAAGATGCACACTCACAACCTGTCACTGTTGATCAGGCATATATACTTACA
>gnl_Mimgu_v2.0_Migut.D00273.1
ATGAAAATGTCGCTATCAGTATCCAAACAAGTACGGCCACTTCTTCACATTCCAGGGAGTGATAACCAGCTCCTCCGCCACAAGGAGAAGGTGGTGGTGGTGATGGGCGCCACCGGCACCGGAAAATCCCGCCTCTCGATCGACCTCGCCACCCGCTTTGCGGCGGAGGTAATAAACTCCGACAAAATGCAAGTCTACCAAGGGCTCGACATCGCCACCAACAAAATCACCGACGAGGAGCGGCGCGGCGTTCCCCACCACCTCCTCGGCGTCGTCGCCGATCCCGAAACCGACTTCTCCGCCGGCAATTTCCGCGCCGTGGCTTCCATTTCTATGAGATCGATACTCGGACGAGGTCATCTTCCAATAATCGTTGGGGGTTCAAATTCGTTCGTGGAAGCCCTAGTGGACATGAATTTTCAATTGAGGTACGATTGTTGCTTCCTCTGGGTGGATGTTGGAATGCCCGTGCTCCATTCCTTCGTTTCGGATCGGGTCGATAAAATGGTGGAGAGGGGAATGATCGACGAGGTTAGGGATTTTTACCGGCCGAACGCCGACTACTCGAGGGGGATTCGGAGAGCGATCGGCGTCCCCGAGTTGGACGAGTTTTTCCGAGTCGAATCGTTCTGCGACGACGAAACTCGGGCGAGGATTCTGGCGGAGGCGATCGATTCGATAAAATCGAACACGAGCAGGCTTTCGCGCCGCCAGCTGGAGAAGATTCACCGGCTGAGGAACATCAAGGGGTGGAGGATGCACCGCCTCGACGCGACTGATGTGTTCAGGAAGCGCGGCGGAGAAGCGGAGGCGGCGTGGGAGAATACGGTGGCGGGGCCCGGGGCGGCGCTGGTGAGTAGATTTTTGTACGACATGGAGCCGGCGCCGGCGGTGGTTTGCGGCGGTGTGGCGGCGGCGATGAGAGGCGTTGGTCGTCCCTTGATGGCGACGGCGACTCAT
>gnl_Mimgu_v2.0_Migut.L01058.1
ATGTACACTCGCGCCGCCGCCGTCCTCCGCCGCAAGAAGAAAATAGTCGTAATTATGGGCGCAACGGGATGTGGAAAGACCAAACTCGCCGTCGACTTGGCCTCTAGATTCTTCCCATCGTCGGAGATCATCAACTCCGACAAAATCCAAGTCTACCGCGGCCTCGACATTACCACCAACAAAATCCCGTTCGCCGACCGGAGAAACGTCCGCCACCACCTCCTCGGCGACTTCGACCCGTCGGATTCCCACCCGGAGTTCACCCCCTCCGACTTCCGGGCATCCGCCTCCTCCGCCGTCGCCCATATTCTCTCCCGCCGCCGGACGCCGTTCGTCGTCGGCGGCTCGAACTCGTTCGTCTACGCGTTACTGGCCGAGAGATTCAACCCGGAATCGGACGTGTTCGCCGCCGAGTCACCGGACTCGGCCTTCTGCAGGGAGCTTCGCTACAGCTGCTGCTTTATCTGGATCGACGTTTCCTTACCGGTGCTGAACCGGCATTTAGCCAAACGAGTCGACCACATGCTCGACTCAGGGATGGCCGACGAGTTGGCCGAGTATTTTAAAAATCAACGGTCGGACTCAGTGAGTCAACGCGGGCTGAAGAGGGCGATCGGGGTGCCCGAGTTCGAGAGGTACTTCAAATGGGGGATGGGTGACGTGGAGGAGGCGGTGGGGGCCATCAAGGAGAACACGTGTCAGCTGGCGGAGAGGCAAGTGGGGAAGATCTTACGGTTGAGGGACGCGGCGGGATGGGAGCTGAAGAGGGTGGAGGCGACGGCGGCGATTAGAGCGGCGGCGGAGGGGGGCGGGGGGGCGGCGGATATATGGGAAAGAGAGGTGGTGGAACCAAGCGTGAAGATTGTGAAGGAGTTCTTGATGGAG
>gnl_Mimgu_v2.0_Migut.G00264.1
ATGAGAATCTCATTCTCCGCCTGCAAGCCGCCGCAGGCGGCGGCGCCGCCGCTGGTGAACTTTCCGGCGGGGCTGATCAACATAATGGACAAGCTAATCCTCCCGCGGCAGCGCCGCAAGGAGAAGGTGGTGGTGGTGATGGGCGCCACCGGCACCGGAAAATCCCGGCTCTCCATAGACCTGGCCACCCGGTTCGGGGCGGAGATAATCAACTCCGACAAAATGCAAGTCTACCGGGGGCTCGACGTCGTCACCAACAAGGTCACCGCCGCCGAGTGCCGCGGCGTCCCCCACCACCTCCTCGGGATCGCCGACCCCGACGACGACTTCACCGCCGCCGACTTCGTGGAGCGTGCCTCCCTCGCGGCGGAGGAAATCACCCACAGGGGGCGGCTGCCGATCATCGCCGGCGGGTCGAACTCGTTCGTGAAGGCGCTGGTGAGCGACGACCACTACTTCCGGTCGAGGTACGAGTGCTGCTTCCTCTGGGTGGATGTTTCTCTCCCCGTCCTGCATTACTTCGTCTCCAAGCGCGTTGACCGGATGGTCGTCGCCGGACTTTCGGGGTATCGCCGGGCCATCGGGGTGCCGGAGATGGACGAGTTCTTCAGAAACGAGACTTTGGTTGATGACGTCACTAGGGCTGACCTTCTTGAGAGAGCCGTTGACCAGATTAAAGCGTGCACGCGGAATTTGGTGTGCTGCCAGCTCAGGAATATTGCCAGGCTGGAGGAGCACCTCGAGCGGCGGATACACCGGCTCAACGCCACCGAGGCGCTCCTCCGCCACGGCGGAGACGCCGACGAAGCATGGGAGAGGGTGGTCGCCGGTCCCGGGACCGCGATCGTCGGCCGGTTCTTGTGCGATGAACCGCCGACGCCCCCTATGTCGTCGTCAGCAACCGTCATCCTCGGCCCCACCAACTCAACCGCCGCCGTTGCAGCCGCCACCCGC
>gnl_Musac_v1_GSMUA_Achr3T09080_001
ATGGAAGCAGCAGCTGCACTGCAACATCTATTTATAATGGCTCATCACAGTTTCAGTTCAGTGCTTCTTAGTTTGCATGCATGTCTTGACAGAGAGCAGCGTTGGAACTCCATGCTTCGATCTTGCAAAGCGGATCGCTGTTCTTCTTTCTTTCGGATGCCTTCTTACCCTCTCTTCCTCATCCAGTTTTGGTTTCCGAGGGTTCCTTCGGTACCATGCAGGCTGCTTCCTCCCCTCGTTGATGTCCCCGCAGTTGCACGCATGGTGTACAAGGACAAGGTCGTCTTCATCCTTGGCACGACCGGGAGCGGCAAGTCCAAGCTCGCCATCGCTCTCGCCAAGAGCTTCCGTGGGGAAGCGGACTTCACCGCTTCGCACTTCCGCCGCGAGGCCACGCGCGCGGTGGAGTCGATCCTCGGCCGCGGCGGCCTCCCCATCGTCGCCGGCGGGTCCAACTCGTACATCGAGGAGCTGGTCGAGGGGGTCGGCGGCGAGTTCCGGTCCCGCTACGACTGCTGCTTCCTGTGGGTGGACGTCGAGCTGCCGGTGCTCCACGAGTTCGTGTCGTCGCGGGTGGACAAGATGGTGGAGCAAGGGCTGGTGAAGGAGGCACGGGCGGCGTTCCGACCGGACGGGGACTACTCGAGAGGAATTTGGAGATCGATCGGCGTGTCGGAGATGGACGGCTACTTCCGCTCGGGGGACTCGGCAGGCGACGGGGAGACGAAGGCGCGGATGCTGGAGGCCGCCGTGGACGCGATCAAGGCCAACACTTGCAGGCTGGCGTGCTGTCAGCTGCAGAAGATCCGGCGCTTCTGCGCGATGGGGTGGGACGTGCACCGAATCGATGCCACCGAGTTCTTCCAAAGGCGAGGGCGGGGGTCGGAGGAGGAGCTGTGGGAGGAGGTGGTGGGGGAGCCCGGCGCGGCCATCACAAGAAGCTTTTTGGCCTCCAAGAACCAGAATAATGAGCTCGATGCCACTGCTAATGCTGCAACGTTC
>gnl_Musac_v1_GSMUA_Achr3T29480_001
ATGGGCGCCACTGGGACGGGGAAGTCGAAGCTGTCCATCGAGCTGGCCACCAGGTTCTCGGGCGAGGTGGTGAACTCCGATAAGATTCAGGTGTACCGGGGGCTTGACGTCACCACCAACAAGATGCCCGTCGTGGAGCGCTGCGGCGTTCCACATCATTTGCTGGGAGAGGTTGACCCGGCCGCGGGCGAGGTTTCGCCGGCGACGTTCCGGGAGATGGCGGCCCGCGCTATTGCCGGGATTAACGGCCGCGGCCGGCTGCCGGTGGTGGCCGGCGGGTCCAACTCCATGGTACATGCTGCCATGGCCGCGGCGGCGTTGGCGGACCAGCTCGACCGGCGGGTGGAGGAGATGGTGGCGGCTGGAATGGTGGAGGAGCTGGGCCGGTACTTCGCGGCGGAGGTGGAGTCGGACGCTGGGGAGCTAAGACACCCGGGGCTGGCGAAGGCTATCGGGGTGGCGGAGCTCCGGGAGTACTTCCGGGGGGAGGGGCGGGGGACGGCGGCGGCGTACCAGGCGGCGATGGCGGCCATCAAGGCCAACACGCGGCGGCTGGCGGAGGAGCAGGTGCGGAAGATCGAGCGGCTGGAGGAGATGGGGTGGCCGCTTCGGAGGCTAGACGCAACCGCGACGGTGACAGCGCGTCTCGCCGGGTCAGCTACGGAGCAAGCTGAGGCGGCGTGGGAGAGGGACGTGGCGGGGCCCAGCTCTGCGGCGGTGGAGCAGTTCTTGAAGGAAGCGGTGGAAGGCCACCACGCCGTGTCTTCTCATCTGATTTATACT
>gnl_Musac_v1_GSMUA_AchrUn_randomT01160_001
ATGGGATCCTTCAAGAGCCGTGGTGGGAAGGACAAGGTGGTGTTCGTGATGGGCGCCACGGGCACCGGCAAGTCCAGGCTCGCTGTCGACGTGGCCATCCATTTCGGCGGCGAGATCGTCAACTCCGACAAAATGCAGGTGTACGATGGCCTTGACGTGGAGTCGATCGCGCGGCGGGGGCGGCTCCCCATCGTGGCGGGGGGGTCGAACTCGTACATCGAGGAGCTGGTCGAGGGGGCGGGTAGGGAGTTCTGGCGGCGGTACGAGTGCTGCTTCCTGTGGGTGGACGTGCAGCTGCCGGTGCTGCACAAGTTCGTGGCGGAGCGGGTGGACCGCATGGTGGAGCGGGGACTGGTGGAGGAGGTGCGGGGGCTGTTCGACCCGGACGTGGCAGACTACTCCCGGGGAGTGCGCCGCGCGATCGGGGTGCCGGAGATGGACCGCTACCTCCGCGCGGAGGCGGCGGAGGCCGACGAGGCCACCAAGGCGAGGCTGCTGGAGGCGGCGATCGACGAGATCAAGGCCAACACGTGCAAGCTGACCTGCTGCCAGCTGCAGAAGATCCACCGGCTCTGCACGCTGTCGGGGTGGAACGTGCACAGGGTGGACGCCACCGACGTGTTCCGGAGGGCCGGGAAGGAGGTGGACGAGGCGTGGGCGTCTCTGGTGGCGGGCCCCAGCGTGGAGATCGTGGCAGAGTTCTTGCACCAAGCGCCGGCAGCGGAACCGAAGGCGGCGGCGCGCGAGGCGCAGCAGTTCGCCGCGGTCAACAACAAGAAGGGGGCTTCCTTGATGAATGGAGCAGTGGGCAGGGACATGGTGGTCAAGGTCGCCTCCTCCCTTGTGGGGGCCACGGTC
>gnl_Musac_v1_GSMUA_AchrUn_randomT15750_001
ATGTCGTTCTCTTTGCTCTTAAATCAGGTTTGTTTGCAGCGAATCCCCGTGACTGGCCGTCTCCAAGTTCAGCTGCTATCCCGGGAGCTTCCTTCATCATCGTCAGGGCAGTACATATTCCCCATGGGATCCTTCGAGACCAGAAGTGGTCCCAAGGACAAGGTGGTGCTGGTGCTGGGTGCAACCGGCACTGGCAAGTCGCGGCTTGCTGTCGATCTCGCCGCTTACTTTGACGGCGAAATCTTCACGGCGTCCGACTTCCGCCGGGAGGCAATACTAGCGGTGGAGTCGATCGTCCGGCGGGGAAGGCTCCCCATCGTCGCTGGCGGATCCAACTCCTACATCGAGGCGATGATTGAGGGGGCCGGGAGGGAGTTCAGGAGGCGGTACGAGTGCTGCTTCCTGTGGGTGGATGTCCAGCTCCCGGTGCTGCATGCGTTCGTTGCGGAGCGCGTCGACTGCATGGTAGGACGTGGGCTGGTGCAGGAGGTGAGGGGGCTCTTTGACCCAGGCGTCGTGGATTACTCCCGGGGAATACGACGAGCTATCGGGGTGCCGGAGATGGACCGTTATCTCCGCGCCGAGGGCACAGAGACGGACGAGGAGGCCAAGGCGAGGCTGCTGGAGGTAGCACTGGACGAGATCAAGGCAAACACATGCAAACTGACGTGCTGCCAGCTGCAGAAGATCCACAGGCTCTCCACTCTTTCCGGATGGAACGTGAACAAGGTGGACGCCACAGAGGTGTTGAGGAAGAAGGGGAAGAAGGAGGACGAGGCCTGGGCGGCGCAGGTGGCGTGCCCCAGCATCGAGATCGTCGCAAAATTCTTACAACAAACGATAACAGAAGAAGACCAAGTGGCGGAAGCCGCAGCACAGGAGGCAGAGCAATTTGCCTTGGTTACTAAAGAGAACCGGCCTTGCCTCATGAATGAAACAGTGGTGCTGGCTGCTACGACCACGAAGGCTGCCGCGGCTCTGGTCACGGCCGGCGTGGACATGGTCAAGGTAGCTTCCACCACAGTCGCCGTGGTGGGGGCCACGGTA
>gnl_Musac_v1_GSMUA_Achr4T06810_001
ATGGGCGCCACCGGAACGGGGAAGTCGAAGCTGTCCGTCGAGCTGGCCACGGTGTTCGACGGCGAGGTGGTGAACTCCGATAAGATTCAGGTGTATCGGGGCCTCGACATCACCACCAACAAGATGCCGCTCGGGGAGCGCTGTGGCGTGCCGCACCATTTGCTGGGGGAGCTCGACCCGGCGGCGGGCGAGCTCGACCCGGCTGGGTTCCGGGATATGGCGGCGCGCGCCATTGCTGGGATCGCTGGCCGAGGACGGATTCCGGTGGTGGCTGGCGGGTCCAACTCCTTCATACACGCCGCCATGGCGGGCAGGTACGACCCGCGGCAGAGCCCGTTCACGGCGGGGTGGCCGCGGCGGACGACGAGGAAGGAGGCGGGGGCGCTGCGGTACCGGTGCTGCTTCCTGTGGGTGGACGTGGACGCGGCGGCGCTGGCGGAGCAGCTCGACCGGCGGGTGGAGGAGATGGTTGCGGCGGGGATGGTGGAGGAGCTGGGGCGGTACTTCGCGGAGGAGGCAGAGGCGCAGGCGGGTAAGTCGAGGCACCCAGGGCTGGACAAGGCGATCGGGGTGTCCGAATTCCGGGAATACTTCCTGGGCGAGGGGCGGGGGACGGAGGCGGCATACGAGGCAGCGGTGGTGGCCATCAAGGCCAACACGAGGCGACTGGCGGAGCAACAGGCTCGGAAGATCGAGCAGCTGGTGGAGTTGGGGTGGCCACTGCTGAGGCTGGACGCCACCCCGACCGTGTTGGCGCGGCTATCCGGGACAGCGGCGGCGGCGGCGGAGGCAGAGGCCGCGTGGGAGAAGCACGTGGCGGGCCCCAGCGCCGTCGCGGTAGAGCAATTCCTGAATGGAGACGTCGAGGCGCATCACCACCACCATCACCACATCATACCTTCTCCTCTGCTTTATATT
>gnl_Musac_v1_GSMUA_Achr2T06730_001
ATGGGGGCCACCGGCACGGGGAAGTCGAAACTGTTTATAGACTTGTCCGCCATGTTCTCCGGGGAGGTCGTCAACTCCGATAAGATACAGGTGTACCGCGGCCTCGATATCACCACCAACAAGATACCCGTGGTGGAGAGGAGCGGGTCCAACTCCTTTATCCACGCACTGCTCTTGGAGCGTTATGACTCCCGGCGCAACCCGTTTGGCCCGGACGGGGAGCCGCAGCGAAGGGTGACTGGGGAGGAGGTAGAGAGGTTGCGGCATCGGTGCTGTTTCCTGTGGGTGCACGTGGAGGCGGCGGTTCTGGCA
>gnl_Musac_v1_GSMUA_Achr9T21400_001
ATGGGCGCCACGGGGACGGGGAAGTCGAAGCTGTCGATCGACCTGGCAACCGAGTTCTCCGGGGAGGTGGTGAACTCGGATAAGATTCAGGTGTACCGGGGACTCGACATCACCACCAACAAGATGCCGGTCGCGGATCGCTGCGGCGTGCCGCACCATTTGCTGGGGGATCTCGACCCAGCCGCGGGAGAGCTCCCGCCGGCGGCGTTCCGGGAAATGGTGGCCCGCGCAATCTCCGGGATAGCCGGCCGAGGCCGATTGCCGGTGGTGGCCGGTGGGTCCAACTCCTTCATATACGCCGCCATGGCCGGCAGCTACGACCCCGGGCGGAGCCCATTTGCCGGGGCTCGTCCGTCATTTGCTCATTTGGGTGAGCGCAAAAGCGGCAACGAACTCTCACGCCACGTCTGCACCACCGATGGCGAGCGGCCCCTTCTTAGGTCTGCTGCCGTTATCACTCCGTCTTCGCCGCCCACAAACACCCTGTCGTCCCGGCCGGCGACTTTCATGACTCTCCGACGCAGGATGGGTCGCCACTCGGCTGCGGCGGCCGGGGTCCGCTCCCCCGCCACCCTGGGGTCCCACACCCTCACCGCTGCCGCGGCCCTTGCGCCATCCGCGGCCGATACAACCACCGCGGGCGAAGCCAGGCTCACCGCCGCAACCGGGGCCTGGGCGAGGAACGACCTCAGCTCCTCGCCGCGGTCCAGGTCCATGAGCGAGATACGGCCGTCGGAGCGATCGAACCCCGGGCCGAGCCCCTCCCACGTCCTGACGACCACGCCACCTAACGCCAGATCCAAACCACCATCCCGTCCATGGTCGTCCCAA
>gnl_Musac_v1_GSMUA_Achr1T12830_001
ATGGGTGCCACCGGCACCGGGAAGTCGAAGCTGTCCGTGGATTTGTCCGTCATGTTCTCCGGAGAGGTCGTCAACTCCGATAAGATTCAGGTGTACCGAGGCCTCGACATCACCACCAACAAGATCCCCGTCGTGGAGAGGCGCGGCGTGCCGCACCATTTGCTCGGGGAGCTCGACCCCGCGGCTGGGGAGCTCCCGCCGGTGGGGTTCCGGGCCTTGGCGGAACGCGCCATTGGCGACATCTCCGCCCGCGGCCGGGTCCCCGTCTTGGCCGGCGGGTCCAACTCCTTCATTCACGCTCTGCTCTCGGACCGAGAGAGAGAGAGAGAGAGAGAGAGAGAGAGAGAGGTGATTTTGGAGTCC
>gnl_Musac_v1_GSMUA_Achr1T23110_001
ATGGGTGCCACCGGCACGGGGAAGTCGAAGCTGTCCATCGACCTGTCCGCCATGTTCTCCGGCGAGGTCGTCAACTCCGATAAGATTCAGGTGTACCGGGGCCTCGACATCACGACCAACAAGATACCCGAGGCTGAGCGGCGGGGCGTGGCGCACCATTTGCTCGGGGAGCTTGATCCGGCGGCGGGGGAGCTGCCCCCGGCGGGGTTCCGGGCCTTGGCGGGGAGAGCCATTGGCGACATCTCCGCCCGCCATCGGGTACCCGTGCTGGCTGGCGGGTCCAACTCCTTCATCCACGCGCTGCTATCGGACCCGTACGATCCCAAGCGCGACCCTTTCTGCCCGGCTGAGGCGCCGGAGCGGATTAGGTTGACCCGGCAGGAGGCCGAGGAGGGGCTGCGCTACCGGTGCTGTTTCCTGTGGGTGCACGTGGACGCGGCGGTGCTGACGGAACACCTCGATCGGCGGGTGGACGAGATGGTGGGGGAGGGGATGATAAAGGAGCTGGAGCGTTATTTCGCGGAGGAGTGGGAGGCGGGACGGCACCCGGGGCTGGGGAAGGCCATCGGGGTGCCGGAGTTCCAGGGATACTTCACGGGACGTGGCGGGCGGACGGCGGCAGCGTATGAGGCAGCGCTGTCGGCCATCAAGGCGAACACGCGGCGGCTGGCGGAGGAGCAGGTGCGGAAGATCAAGCGGTTGGCGGCGACGGGGTGGCCGCTGCGTCGGGTGGACGCGACCGCCGCGGTGGCGGCCAAGGTCGCGGGTGAGGGGGGCACGACAGCGCCGTGGCGGAGGGACGTGCTAGGGCCCAGCGCCGCGGCGGTGGGGCGGTTCCTGGAGAAGGACGGCGAGGGCCACCACAACCAGCACCTCCTCCGCCGCAGCTACCGCACGCGCGTCGTACTCCCTTCGATTAAAGTCGGT
>gnl_Musac_v1_GSMUA_Achr5T07950_001
ATGGACTCCTCCAGCCTCTTACACAGCAAGGAGAAGGTCGTCTTCGTCCTCGGCGTCACCGGAAGCGGCAAGTCCAAGCTCGCCATCGCTCTCGCTAAGTGCTTCAATGGCGAGGTCGTCAACTCCGACAAGATGCAGGTGTATGACGGCATCCCTGTCATCACCAACAAGGTAACCGAGGAGGAGAAAGAGGACGTCCCCCACCACCTCATCGGCGGAGTGAACCCGGAAGGGAACTTCACGGCCGCTGACTTTCGCCGCGAGGCCACGCGCTTGGTCGAGGCCATCCTCGCCCGAGGTCGCCTCCCCATCATCGCCGGCGGATCCAACTCGTACGTGAAGAAGCTGGTCGAGGGGGACGGATGCGGCTTCCGCTCGCGGTACGACTGCTGCTTCGTGTGGGTGGACGTGGACCTGACGGTGCTCCGCGACTTCGTGTATGCGCGGGTGGACAAGATGGTGGAGCTAGGGCTGGTGGAGGAGGCGCGGTCGATGTTCAAGCCCGACGGCGACTACAGTACGGGCATCCGGCTGTCGATCGGCGTACGGGAGATGCACCTCTACTTCCAGTCAGAGGAAGGCGCCGACGAGGAGACGAAGGCGAGGCTGCTGGAGGCCAGCTTAGACAAGGTCAAGGCCAATACATTCGATCTGACTTGCGGTCAGCTGCAGAAGATCCAGGGGTTCCGCGTGATGGGGTGGGACTTGCACCGGGTCGATTCGACCGAGTTCTTTCGCCAGCGAGGGCAGGGCGCCGAGGAGGAGCTCTGGAAGGAGGTCGTGTGGGCGCCCAGTGCCGAGATCGTACGAAGCTTTTTAGCCACCGAGAACAAGAATGAGACCGACGTCGTTGCGGAGGTTGCACCAGTCAAGGTTGAGGATGAGACTGTGTGTGCTGAGAAAACTGTGGAGAAGGAGAGCCAGGTCGCTGCAAAGGGCACCGAGAGTGAGGAGAGAAGGGTGTCGTCATACACAGGGCTGAGTAGTGCCATGACATGCGCG
>gnl_Nelnu_v1.0_NNU_012622-RA
ATGGAGTCCACCAACCGTCAACAGTGGCGAAAGGACAAGGGAAAGATGGTTGTCATCATGGGCGTAACCGGTTCGGGCAAATCTCGCCTCTCCATCGACCTTGCTACTCGATTCCCCGCCGAGGTCATCAACTCCGACAAAATGCAAGTCTACAAAGGTCTCGACATTACCACCAACAAGATGCCAATGCACGAGCGTCTCGGCGTTCCCCACCACCTCCTCGGGGTGGTCGACTCGTCCTATGGGGAGTTCTCGCCTTCCGACTATCGCCTATTCGGCGCCTCTGTCATATCTTCTATCTGTGCTCGCCGCCGATTACCCCTAGTTGTGGGTGGCTCGAATTCGTTCATTTACGCACTACTCTCGGATCGATTCAATCCAGATTCAGATGGATTAAACTCGGTCTCCGCCGATTTACGTTACAACTGCTGCTTTCTTTGGGTGGATGTGTCATTAACAGTTCTATACGAGTACCTGTCCCAGCGGGTGGACGACATGCTCGCCGCAGGTATGGTTGAGGAGTTAGCCGAGTTTTACGATCCGGAGGCGGAGTCAGACCCAAAGCGCGACCAGGTGGGGATAAGGAAGGCAATCGGCGTACCGGAGTTCGACAGATATTTTCGGAAGTTCCCGCCGGGAGGACATTTTAGAAGCACGGACATCGAGAGAGATGGGGCTAGGCGGGAGCTTTTCGAGGAGGCGGTAAAAGCAATCAAGGACAACACAAATCAGCTAGCGAAGAGACAGTTGAAAAAGATCATGCGGCTGAGATCGGCCGGGTGGGACTTACGGCGGTTAGACGCCACGGAGGCGTTCCGGGCGGTATTAGCGTCAGATACCGGCAAGTCGTCAGAAATTTGGGAGGAGGAGTTATTGGGACCGAGCGTGAAGATCGTGAATCGCTTCTTGGAGGAG
>gnl_Nelnu_v1.0_NNU_009848-RA
ATGGATAAGGAGAAACAGAGGAAGCCAAAGTTGGTGATCGTGATGGGACCAACTGGTTCGGGAAAGTCACGGCTTTCCATCGACCTTGCATCTCATTTCCCTATTGAGATCATCAACGCCGACTCCATGCAGGTGTACGAGGGTTTGGATGTTCTCACCAACAAGGTTTCCCTCCATGAACGCAAAGGAGTACCACATCATCTTTTGGGTACTATCAGCCCAAATGCTGAATTCACGTCCAAGGATTTCCGTGATTCTGCAATTCCT
>gnl_Nelnu_v1.0_NNU_018841-RA
ATGCAAGTGTACGAGGAGCTGGATATCGCCACCAGCAAGAGGAGTGCACATCATCCTGCCGTTGACTTCTCAATATTGAACTTCTGTTGTTTGGCCTCCCTTGCCGTTGAATCGGTCGTGGGTCGTGACCGGCTTCCCATCATCGTGGGTGGCTCCAGTTCATACATCCGGGCGCTTGTGAACGACAATCTTGAGATCCAGTCCAGGTACGACTGCTACTTCCTCCGGGTGGACCTCTGCTCCACTCGTTTGTACCGAAGTGAGTGGTTGAGGCCGGGTTGGTTGCAGAAGTACAGAGTTTCTTTAAACCGGAAGAGTTGGACTATTCTCGGGGACACAGGTGAGCCATCGGATTGTCGGAGC
>gnl_Nelnu_v1.0_NNU_007024-RA
ATGGAATCCTTCAACGTTCGTCGCCCCAAAAACACCGTCGTGTTCGTGATGGGAGCCACAGGCACCGGGAAATCCAAACTCTCAATCGACCTGGCCACCCACTTCCGCGCAGAGATTATCAATTCCGATAAAATGCAAGTATACGAGGGACTGGATATTGCCACCAACAAAGTCACTGAAGAGGAGATGTGCGGCATCCCTCACCACCTGCTTGGAGTGGTGCACCCTGACGCCGACTTCACCGCCGAGGACTTCCGTCGTGCTGCTTCTCTCGCCGTTGAATCTATCGTCAGTCGTGACAAGCTTCCCATTATCGTGGGCGGCTCCAACTCATACATAGAAGCACTGGTGGAAGGCGGAGGTCGCGAGTTCGGTTCCAAGTATGATTGTTTGTTCCTTTGGGTGAATGTGTCCTTGCCTGTGCTCGACAAGTTCGTATCAGACCGAGTGGACGGCATGGTTGAGGCGGGTCTGGTGGACGAGATCAGGAAGGTCTTTAAACCGGAGGCCGACTATTCACGGGGAATCAGGAAGGCAATCGGGGTACCGGAGTTTGACGGATTTCTGCGAGCGGAAGCGGCAGCAACAGCAGACGAAGAAACCATGGCGGGACTTCTGGGAGCGGCGACCGACGATGTCAAGGTGAATACTTGCAAATTAGTCCGCTGCCAGTTGGAGAAGATACTCCGGCTTAGGGACGTAAGGAAGTGGAATCTCCATTATCTGGACGCCACCCAAGTGTTCGAGAGGCAGGGAAAAGAAGCGGGGGAGGCCTGGGAGAAGCTTATTACAGGGCCAGCGAAGGAATACGTCAGGAAATTCCGTTACAGGGGCATCGAAGATCGTGCAGTAGCCACCGCCGCAGCCCCAACCATCAAGACACCAGTCATGAGCTCGGCGGTAGCTGCTGCAACTCGC
>gnl_Nelnu_v1.0_NNU_001581-RA
ATGGGAATGGAGTCGTTCACCGTTCGCCGCCCGAAAGACAAGGTCGTGTTCGTCATGGGAGCGACGGGCACCGGAAAATCGAAGCTCTCGATCGACCTTGCCACTCGCTTCCCTGCCGAGATTGTGAATTCTGATAAAATGCAAGTGTACGAGGGGCTGGATATCGTCACCAACAAGGTTACTGAAGAGGAGCAGCGGGGCATCCCACATCATCTGCTGGGAGTGGTGGATCCTGACGCTGACTTCACAGCATTGGATTTCTGCCGCTCGGCTTCCCACGCCATCGAGTCGATCGTGAGTCGCGACCGGCTTCCCATCATCGTGGGTGGCTCCAACTCGTACATTCATGCGCTCGTCAACGACGATCTTGAGTTCCGGTCGAGGTACGAGTGTTGCTTCCTCTGGGTGGACGTGTGCTTGCCTGTGCTCCACTCGTCTGTGTCCAAGCGAGTGGACCGCATGGTCGAGGCCGGGTTGGTTGACGAGGTGCGGAGGTTCTTTGAACCGGAAGCTGACTATTCTCGAGGAATCAGGCGGGCCATCGGGGTGCCGGAGATGGACAGGTTCCTCCGAGNAGAAGCTTCAGCACTGAAGGACGAAGAAATCCTGGCGATACTCCTCGAGGAGGCGATCGAGGAGATCAAGGTGAACACCTGCACGTTAGCCCGTTGCCAGTTGCAGAAAATTTATCGGCTGAAGGAGCTGCTGCGGGGGAAAATGCACTGCCTCGACGCCACCGAAGTGTTCTTGAAGCACGGCAAGGAAGCGGAGGAGACCTGGGAGAAGCTGGTGGCAGGGCCAGGCACCAACATCGTCAGGCATTTCTTCTACAAAGCCGAAGACCACGCTCCCACCGCCTCCGCCGCTGCGGCAACCATCAAAGCGGCGGTCATGGGGAAGGCAGTGGCAGCTGCGACTCGG
>gnl_Nelnu_v1.0_NNU_001256-RA
ATGAGACTTTCATTCCCCACTAGTTACAGCAGCAGAGTTCCATCCCTCCGCTTCCTCCCGGCGATCAAACCGGCGAGACAGAGATGCAGGTGGGTTCGCATGGAGTCCACCACACGCAGACAACGTCGAAAGGACAAGGACAATGATAAGAATAAGATCGTCGTCATCATGGGTGTTACTGGTACAGGCAAGTCCCGCCTCTCCATCGAGATCGCTACTCGATTCCCCGCCGAGGTAATCAACTCCGACAAAATGCAAGTCTACAGGGGCCTCGACATTACCACCAATAAGATCCCAATGCACGAGCGGCTCGGCGTTCCCCACCACCTTCTTGGCGTTGTCGACCCGTCTGACGGCGAGTTATCCTCCTCCGAGTATCGTTTACTTGGCGCCTCCGCCATATCAGCTATCTCTGCCCGCCACCGGCTACCACTAGTTGTGGGTGGGTCAAATTCGTTCATTCACGCGCTCGTCTCGGATCGATTTGATCCAGGCTCGGACGGATTAGACGGGTTAAACTCGGTGTCCGCCGAATTACGTTACGATTGTTGCTTTCTCTGGGTGGACGTGTCGTTACCGGTGCTGTACAAGTACCTTGCCCGGCGAGTCGACGACATGCTACACGTGGGCATGTTTGAAGAGTTGGCCGTGTTTTATGAGCAGGAGGGAAAGCGCAAGTCACACACGGCGCGCCGCGTTGGGATAAGGAAGGCAATCGGCTTGCCGGAGTTCGTGAACTATTTTCGGGTGTTCCGGCCGGGTGATGGAATGACAAGCACGCTGACGCAGCTGGAGGGAGAGGTGGAGAGACGGGTGCTCTTCGAGGAGGCGGTAAAGGCAATCAAGGATAACACAAACGAGCTAGCGAAGCGACAGTTGGAGAAGATCCAAAGGCTAAGATCGGGAGGCTGGGATTTACAGCGGTTGGATGCCACGGAGGCGTTCCGAGCTGTTTTGGCGTCAGATTCCGTCAAGTCTGACCTTTTCGCGGAAGCAGTCCTTTCTGAGACAGATTTGGAGGATCATGACAGTGCATCC
>gnl_Orysa_v7.0_LOC_Os07g09220.1
ATGCTCAATTTTCACCCTTCTTGTGATTGCTTCCTCAATATGCTGGGAAACAAGTTAGTAGTGATTATTGGTGCCACGGGAACTGGAAAAACAAGACTCTCAATTGAGATAGCCAAGGCGATTGGTGGGGAAGTGGTAAATGCTGACAAGATGCAAATTTACGATGGCCTGGATATTACGACAAACAAGGTTTCTTTACAAGATCGATGCGGCATATCTCATCACCTTATTGCGTCCATCCCTCGCAACGCAGGTGATTTTCCTGTGTCATTTTTTCGATCTGCTGCAAAAACCACAATAAACTGCATTGCCAGACGTGGTCACACACCGATTGTGGTGGGTGGATCTAACTCACTTATCCATGGTCTCCTTGTTGACAATTTTGATTCGTCTATTGTGGATCCTTTTGGGCAATTGGAGGTTAGCTATCGGCCGACGCCTCGATCGCAATGTTGTTTTCTATGGGTTCATGTTAATGAGGTGATTCTTAATGAGTATTTGAAACATCGTGTTGACGACATGGTTGATGCTGGGTTAGTTGAGGAAATTGAAGAATATTTTGACACATTATCAGTTAATGGACATGTTCCATATGTGGGATTAGGGAAGACCATTGGTGTTCCAGAGCTAAGCGAGTATTTTACTGGACGGGTGAGTTGTAGTGATGCTCTTTCTATGATGAAGACCAATACACAGATTCTTGCA
>gnl_Orysa_v7.0_LOC_Os07g11050.1
ATGGCCACGTCACTATCCTTGGCGCCCAAACCCGCCGCCGTCGCCGTCGCCGCCGCCGCCATCCCGAGGCTTGTTCCGCCGCCGTCTATCGACATGTCGGCGCTGTCGCCGCCGCCGCCGCTCGTCAGCGTCAGCAGGAGCATGGTAGCGAAGCACAAGGCCGTGGTTGTGATGGGCGCGACGGGGACGGGGAAGACGCGGCTCGCCGTCGACCTCGCGCTCCAGTTCGGCGGCGAGGTGATCAACGCCGACAAGCTGCAGCTGCACCGGGGGCTCGACGTGGCCACCAACAAGGCCACCGCCGACGAGCGCGCCGGCGTGCCGCACCACCTGATCGGGGTGGCGCACCCGGACGAGGAGTTCACGGCCGCGGACTTCCGCCGCGCCGCGTCGCGCGCCGCCGCCGCGGTCGCCGCGCGCGGCGCGCTGCCCATCATCGCCGGCGGCTCCAACTCCTACATCGAGGAGCTCGTCGACGGCGACCGCCGCGCGTTCCGCGACCGGTACGACTGCTGCTTCCTGTGGGTGGACGTGCAGCTCCCCGTGCTCCACGGCTTCGTCGGCCGCCGCGTCGACGACATGTGCGGCCGCGGGATGGTCGCCGAGATCGAGGCGGCGTTCGACCCGGACCGCACCGACTACTCCCGCGGCGTCTGGCGCGCCATCGGCGTGCCGGAGCTCGACGCGTACCTCCGCTCGTGCGCCGCCGCCGGCGGCGAGGAGGAACGCGCGCGGCTGCTGGCCAATGCCATCGAGGACATCAAGGCGAACACCCGCTGGCTGTCGTGCCGGCAGCGCGCCAAGATCGTGAGGCTAGACCGCCTATGGCGAATCCGCCGCGTGGACGCCACGGAGGCGTTCCGGCGGCGCGGCGGCGCCGCCAACGAGGCGTGGGAGCGGCACGTCGCCGCGCCGAGCATTGACACCGTGCGATCCTTCCTCCACGGCGAATTCACCACCGCCGCCGAAACTACGGCGGCGCCGGTGCCGCCACCGCCGTTCCTCCCCATGTTTGCTCTCGCCGCGGCGGGCGCCGGCGTC
>gnl_Orysa_v7.0_LOC_Os01g49390.1
ATGGCGGCCGCGGCCGTCGCTGGCGTCGGAAGGGATGGTAGCTTCGCCTCCCAGAAGCGGCCACGTCGGGTTAGTGTGAGAATGGAGAGAAGCAGAGTCGGGGACGGTTGCTGCTGCTCCTGCTCTGGCCGCGGCGGGGTGGCGTCCACTACGGCGGTCCGGCCGTCCACGGGGATGGTGGTGATCGTCGGCGCCACGGGCACGGGGAAGACCAAGCTTTCCATCGACGCGGCGCAGGAGCTCGCCGGCGAGGTGGTGAACGCTGACAAGATTCAGCTGTACGACGGCCTCGACGTCACCACGAACAAGGTGTCGCTCGCCGACCGCCGGGGCGTCCCGCACCACCTCCTCGGCGCAATCCGCGCCGAGGCCGGGGAGCTGCCGCCGTCGTCGTTCCGCTCGCTCGCCGCCGCCGCCGCGGCCGGCATCGCGTCGCGCGGGCGCGTGCCGGTCGTGGCCGGCGGGTCCAACTCGCTCATCCACGCGCTCCTCGCTGACCCCATCGATGCCGCGCCGCGTGACCCTTTCGCGGACGCCGATGTCGGGTACCGGCCGGCGCTCCGGTTCCCGTGCTGCCTCCTCTGGGTCGACGTCGACGACGATGTTCTCGACGAATACCTCGACCGGCGCGTGGACGACATGGTCGGCGAGGGGATGGTCGAGGAGCTCGAGGAATACTTCGCGACGACGTCGGCCTCGGAGCGGGCCTCGCACGCCGGGCTGGGCAAGGCCATCGGCGTGCCGGAGCTCGGCGACTACTTCGCCGGGCGCAAGAGCCTCGACGCGGCGATAGACGAGATCAAGGCCAACACGCGGGTCCTCGCGGCCCGCCAGGTCGGCAAGATCCGACGCATGGCCGACGTTTGGGGCTGGCCCATCCGCCGCCTCGACGCCACGGCCACCATCCGGGCGCGGCTCTCCGGCGCCGGCCGCGCCGCCGAGGCCGCCGCGTGGGAGCGCGACGTGCGCGGGCCAGGCCTCGCCGCGATGCGTCAGTTCGTCGGCCGCGCCGACTTCAACGCCGCAGCGGTCGACCAGCTAGCCGCGCGGAGTCGGAGGCAATGCCTTCGCGGTGGCATGGTGGCCGGC
>gnl_Orysa_v7.0_LOC_Os03g24240.1
ATGGAGTACCACGTCGGCGGTGTCATCGGACAGTCACCCAAGCCCAAGGTCGTCTTCGTGCTCGGCGCCACCGCCACCGGCAAGTCCAAGCTCGCCATCTCCATCGCCGAGCGGTTCGGCGGCGAGGTGATCAACTCCGACAAGATCCAGGTGCACGACGGGTTCCCCATCATCACGAACAAGGTCACCGAGGAGGAGCGCGCCGGCGTCCCCCACCACCTCCTCGGCGTCCTCCACCCGGACGCCGACTTCACCGCCGAGGACTTCCGGCGCGAGGCGGCCGCCGCCGTCGCCCGCGTCCTCGCGGCGGGCCGCCTCCCCGTCGTGGCCGGCGGGTCGAACACCTACGTCGAGGCGCTGGTGGAGGGCGGCGGCGGCGCGTTCCGCGCGGCGCACGACTGCCTCTTCCTGTGGACCGACGTCGCGCCGGGCCTGCTGCGGTGGTACACCGCGGCGCGCGTGGACGACATGGTGCGGCGCGGGCTGGTGGGCGAGGCGCGCGCCGGGTTCGTCGACGGCGCCGGCGCCGCGGACTACTACACCCGCGGCGTGCGCCGCGCCATCGGGATCCCGGAGATGCACGGGTACCTCCTGGCCGAGCGCTCGGGCGGCGAGGCGGCCGACGACGGCGAGCTCGCCGCCATGCTCGACGGCGCCGTGCGCGAGATCAAGGCCAACACCTACCGCCTCGCCGCGACGCAGGTGGCGAAGATCCGGCGGCTGAGCGCGCTGGACGGGTGGGACGTGCGGCGCGTGGACGCGACGGTGGTGGTGGCGCGCATGGCGGAGGGGGCGCCGCACAGGGAGACGTGGGAGGCGGTGGTGTGGAAGCCGTGCGAGGAGATGGTCGGCCGCTTCCTCGAGGCGTCCGCCGCCGTGGATGACGATGACAATGCCGCCGCCGGTTCGCCGGCGGCGTTGGCACCGATGACGGCGGCGTGTCGCCTGAGGGCGCAGCTGGTGCAGCTGCAATAC
>gnl_Orysa_v7.0_LOC_Os03g24440.1
ATGGAGCACTGCAATGGCATCGCCGCCGTTGGGCGCTGGTTGTCCACCAAGCCCAAGGTTATCTTCGTGCTCGGCGCCACCGCCACCGGCAAGTCCAAGCTCGCCATCCGCCTCGCCGCGCGCTTCGACGGCGAGGTCATCAACTCCGACAAGATCCAGGCGCACGACGGCTTCCCGGTCATCACCAACAAGGTCACCGACGAGGAGCGTGCCGGCGTCGCGCACCACCTCCTCGGCGGCGTCAGCCCCGACGCCGACTTCACCGCGGAGGACTTCCGCCGCGAGGCGGCCGCCGCCGTCGCCCGCGTCCACGCGGCCGGCCGCCTCCCCGTCGTCGCCGGCGGGTCGAACATCTACGTCGAGGCGCTCGTGGCCGGCGGCGGCGGCGCGTTCCTCGCGGCGTACGACTGCCTCTTCCTGTGGACCGACGTCGCGCCGGACCTGCTGCGGTGGTACACGGCGGCGCGCGTGGACGACATGGTGCGGCGCGGGCTGGTGGGCGAGGCCCGCGCCGGGTTCGACGCCGGGGCGGACTACACCCGCGGCGTGCGCCGCGCCATCGGGCTACCCGAGATGCACGGATACCTGCTGGCGGAGCGCGAGGGCGGCGCCGGCGCCGAGGACGACGACGACCTCCTCGCCGGCATGCTCGAGGCCGCCGTGCGCGAGATCAAGGACAACACGTTCCGCCTCACCGTGTCGCAGGTGGCCAAGATCCGGCGCCTCAGCGCGCTGCCCGGGTGGGACGTCCGGCGCGTGGACGCGACGGCGGTGGTGGCGCGCATGGCGGAGGGCGCGCCCCACGGCGAGACGTGGAGGGAGGTGGTGTGGGAGCCGTGCGAGGAGATGGTCAGCCGCTTCCTCGAGACGCCCGCCGCCGCCGCCGCCGTCGTTGCCAACGGCAAAGTCGACGTGAACGTCGGCGACGCGGCCGCCGGCGTGCCTGAGGCTGCCGCCGCCGCCGTCGTTGCGGCGGGTGTGGTC
>gnl_Orysa_v7.0_LOC_Os03g59570.1
ATGCAGGCGTACATGGCGGTCGCCGCCGCTCCGGCGCCACCGGCCTCGCTGACGCTGCTGCCGCGCACCACCACCGTCATCAGGGACAGGGAGCGCTTCGACGCGGCCGTCCCGGTGGCGCCGCTCGTGCTGAGGCATGGCGCCGGCGTCAAGCACAAGGCCGTCGTGGTGATGGGCGCCACGGGCACCGGGAAGTCACGCCTCGCCGTCGACCTCGCCCTGCGGTTCGGCGGCGAGGTCATCAACTCCGATAAGATGCAGATACATTCCGGGTTGGATGTGGTGACGAACAAGGTGACCGAGGAGGAGTGCGCCGGCGTGCCGCACCACCTGATCAGCGTGGCGCGCCCCGACGACGAGTTCACGGCCGCCGACTTCCGCCGCGAGGCGGCGCGCGCCGCGGCGGGGGCGGTTGAGAGGGGGAGGTTGCCCATCATCGCCGGGGGGTCCAACTCCTACGTCGAGGAGCTCGTCGAAGGCGACGGCCGCGCGTTCCGGGAGCGGTACGAGTGCTGCTTCCTCTGGGTCGACGTAGATCTCGAGGTGCTCCGCGGTTTCGTCGCCCGCCGCGTCGACGAGATGTGCCGGCGAGGCCTCGTCCGGGAGGTGGCCGCAGCGTTCGACCCGCGCCGCACCGACTACTCCAGGGGCATCTGGCGCGCCATCGGCGTGCCGGAGCTCGACGCGTACCTCCGCTCCCGCGGCGACGGCGCCGACGAGGAGGAGCGGGCGCGCATGCTCGCCGCGGCCGTCGCGGAGATCAAGTTGAACACGTTCCGGCTCGCGTGCCGCCAGCACCGCAAGATCGAGAGGCTGGACCGCATGTGGCGCGCCCGCCGCGTCGACGCCACGGAGGTGTTCAGGAGGCGCGGCCACGCCGCCGACGACGCGTGGCAGCGGCTCGTCGCCGCGCCGTGCATCGACGCCGTCCGGTCATTCCTCTTCGAGGACCAAGAACGCAGCAGCATCGCCGCCGGCAAACCTCCCCTCTTCGCCGCCGGCAAGGCCACTTCAGGCAACATCTCCGTCTTCGCCTCCGCGGCCGCCGCCATGGCGGCGGCCGCTGCAATC
>gnl_Orysa_v7.0_LOC_Os05g47840.1
ATGACCAGCGTTGCCACCAGGATTGCCACGCTCGTGCGGGCCGCGGCGGCGGCGAGCCGGCCATTGCGGCTCCACCGCCGGCCCGGCGGCGAGGATACGAGGATGGTGGTGATCGTCGGCGCCACGGGCACCGGGAAGACCAAGCTGTCCATCGACGCCGCCAAGGTGATCGGCGGCGAGGTTGTCAACGCCGACAAGATTCAGCTCTATGACGGCCTCGACGTGACCACCAACAAGGTGAGCCTCGCCGACCGCCGTGGCGTGCCGCACCACCTCCTCGGAGCCATCCGCCCCGAGGCCGGCGAGCTCCCGCCGTCGTCCTTCCGGTCCCTCGCCGCCGCCACGGCCGCGTCGATCGCGGCGAGGCGGCTCGTGCCGGTCATCGCCGGTGGGTCGAACTCCCTCATCCACGCCCTCCTCGCCGACCACTTCGACGCCTCCGCTGGCGATCCCTTCTCCCCCGCCGCCGCCTTCCGCCACTACCGCCCGGCGCTCCGGTTCCCGTGCTGCCTGCTCTGGGTCCACGTCGATGAGGCGCTCCTCGACGAGTACCTCGACCGCCGCGTGGACGACATGGTGGACGCTGGCATGGTCGAGGAGCTCCGGGAGTACTTCGCCACGACAACCGCCGCGGAGCGCGCCGCGCACTCCGGGCTGGGCAAGGCCATCGGCGTCCCCGAGCTCGGCGACTACTTCGCCGGGCGCAAGACCTTCTCCGAGGCGATCGACGACATCAAAGCCAACACCCGCGTCCTCGCCGCCGCGCAGGTGTCCAAGATCCGCCGCATGTCCGACGCCTGGGGCTGGCCCATCCACCGCCTCGACGCCTCCGACACAGTCCGCGCCAGGCTCACGCGGGCGGGCTCCGCCGCCGAGTCCGCCTCCTGGGAGCGCGACGTGCGCGGCCCAGGCCTCGCCACCATCCGCAGCTTCCTCGCCGATCAGTCACCGCCACCGCGCAGCGAGGGCACCAACGACTACCTGTACGCCATGGAGACGGAACCAGAGCCGCCGCCGCCGCCGACGTTGCCGCCGCGGCTGCTCCGGTTGCCGCGGATGCAGTACTGCGACATGGTGGGG
>gnl_Orysa_v7.0_LOC_Os05g24660.1
ATGGAAGGCAGCCGCGGTGACAAGGGCAAGGTAGTGGTGGTGATGGGCGCCACGGCCACCGGCAAGTCCAAGCTGGCCATCGACCTCGCATTGCGGTTCGGCGGCGAGGTGATCAACTCCGACAAGATCCAGGTGCACGACGGCCTCGACGTCGTCACCAACAAGGTCACCGACGAGGAGCGCGCCGGCGTGCCGCACCACCTCATCGGCGGGGTGCCCCCCGACGCCGACTACGGCGTCGACGACTTCCGCCGCGACGCCGCGCGCGCCGTGGCGTCCGTCCTCGCCAGGGGCCGCGTCCCCGTCATCGCGGGCGGGTCGAACAGGTACCTCGAAGCGCTGCTCGACGGCGAGGGTGGGTCGTTCCGCGAGCGGCACGAGCTGTGCTTCCTGTGGGTGGACTCCCGCGCGCCGGCGCTGCACAGGTACGTGCGCCACCGCGTGGACCGCATGGTGGAGCAGGGGCTCGTCGGCGAGGTGCGGGGGCTGTTCCGGCTGGACGACGCCGACTACTCCCGGGGGATCCGGAGGTCCATCGGCGTGCCGGAGATGGACGCCTACCTCCGGCAGGAAGCCACCGGCGCCCTACTGACGCACGGAGACAAGTACAAGGTCGCGCTGTTGGCTTCCGCCGTCGGCGAGATCAAGGCGAACACGTGGAGTCTGGCACGCCGCCAGCTGCGGAAGATCCACCGGCTCCGCGGCCTGCCCGGCTGGAGCCTCCGCCGGCTCGACGTCACCAGAGTGCTGGAGTTGAAGGTGGAGGCCCGCAGCGAAGCGGAGTGCGCCGCCGCGTGGGAGGCAGACGTCATCGCGCCTGCGGCGCGGGAGGTGGGGATGTTTCTGCATGGAGGAGGGAATGTGGTGGAGAGCGGTAGGGAGGAGCAGCCGGTGGTGGTAGAGAAGATGGAGGTTGCGGCAGTGGGTGGTGCCGGTGCGGCGGCGGCCGCGGAGAAGTGGTGTGGTCGGCGGTTGCTGGAGACGACGGCGGCGTACCATGGAATGGAGGCGGCCGCGGCAGTT
>gnl_Phavu_v2.1_Phvul.003G093100.1
ATGAACATGGTATCAGTGTCAGCGGTGTGCAAGGCGGTGGGGAGTTTCAACCCGGGAGTGACGATGGAGACGCTGTCGTTTTTCAGGCAGCGCAACAAGGAAAAGGTTGTGGTGATAGTTGGAGCAACGGGGACAGGAAAGTCAAAGCTTAGCATAGACCTTGCCACGCACTTCCCACCAGCGGAGATAGTCAACTCCGACAAAATGCAAGTGTACGAAGGTCTGGACATCACCACCAACAAAGTCACAGAAGAGGAGTGCCGAGGGGTCCCACACCATCTCCTAGGCACGGTCCAATCCAACATGGATTTCAGTGTCAACGACTTTTGCCACCACGCCACCCTCGCCGTTGGCTCCATTTTGAAACGCGACGGCTTGCCCATCATTGCGGGTGGGTCCAACTCTTTCCTCGACGCCTTGGTCAATCACTACCCTGACTTTCGGTTGCGCTACCACTGTTTGTTCCTCTGGGTCGACGTCTCCCTCCCGGTGCTCCATTCCTCTCTCTCCGCACGTGTGGATCGCATGATCCGCGCCGGCCAGGTCGACGAGGTTCGACAATTTTTCCAATACCACAACGACGACTACACTGTGGGCATTCGAAAGGCCATTGGCGTCCCCGAGTTTCATTCCTTTTTCCAAGCCGAAGCTGACGGAGCCGACGAGAGGACCAAGGACAAGCTCCTCCAGGCTGCCATTGCCTCCATCAAAATAAACAACTGCAACCTCGCCACCCGACAGCGCCACAAAATTCACCGCCTCCACGCCATTTTCAAACGGAACATGCACCGCCTCGACGCCACCGATGTTTTCCTCAGGAGCACTCCCCAAGAAGCAGAACAAGCGTGGGAGGATCACGTTCTATCCAAAAGCCGAAGGATTCTTCACAACTTCCTCTACGACGACACGCATGTTGATGTTGCTCTTGCTTCTGTTATTGCTTCTTCGTCGCCGCCCATGGCTGCTGCCGCCGCAACTCGC
>gnl_Phavu_v2.1_Phvul.008G005300.1
ATGGCTTCACTCGTTGGAAAGAGGAAGGTTCTGTTCATATTGGGTGCAACTGGCACTGGTAAGACCAAACTTTCCATCAACTTGGCCATGCAATTTCCCTCTGAAATCATCAACTCAGACAAAATCCAAGTCTACAAGGGTCTTGACATCATCACAAACAAGGCTTCTGAGTCTGAACGTTGTGGCATTCCTCATCACCTTTTTGGGATCATTGATGATCCTGATTCTGACTTTACCAGCGATGATTTCTGCAACCATGTTCTTGTTGCTCTTGATATCATCTTTCAAAATGGACACCTACCCATTATCGTGGGAGGCTCCAACACCTACCTCGGAGCCTTGCTTGAGGATCCCAACATTGCATTTTGCTCAAAATATGATTGTTGCTTCATCTGGGTTGATGTGTCTTTACCAGTCTTGTTCCCCTATTTGGACAAAAGGGTGGATGAAATGGTTGATGCAGGAGTTGTGGAAGAGATTCGAGAATATTTTGTGGCTGGAGCTGATTACAGTCGAGGGATCAGAAGAGCCATTGGGGTTCCTGAGCTCGGAGAGTATTTCCTTGTGGAGAAGGAAATGGACGACGAGGTTCAGAAGGAGAAGATGCTGCAACATGCGATTACGAAAACCAAAGAGAACACTCGTAGGTTGTCTGAGATGCAACTGTGGAAGATCCAAAAGATGAACTATGAACGGAAAATGACCAGAATTGATTCCACAAAAGTGTTTGAGGTTGTGTTAAAAGGAGAGGATTATAAGCATTTGTACCAAGAGATTGTGTTCAAACCAAGCATGGAGTTAGTACAAAAGTTTCTGGAGAAGACGACTGAAGTAAAAAAGATAATGCCTCAGAAGGCTGAACCAGCCACAATTTGTGCT
>gnl_Phavu_v2.1_Phvul.007G170100.1
ATGACCATCTCAATGCTCATGTGCAGATTAAGACAACCCATAATAAACATTCCTTGCAGTGGGAAAAGACTGAATGTGAGACAAATTGAGAAAGAGAAAGTAGTGGTGGTAATGGGAGCCACAGGGGCAGGGAAGTCAAGGCTGTCGATTGACCTAGCCAAATGTTTTCCATCAGAAATCATAAACTCCGACAAAATTCAAGTCTACCAAGGTCTCGACATAGTCACAAACAAAATCCCAAAGGAGGACCAACGTGGGGTGCACCACCACTTACTAGGAACAATAAACCCCGACACAGACTTCACACCCACTGATTTCATTGACACGTCATCATCGGCCATTGAGACCATCACCAGAGCCCAGAAGCTTCCAATAATCGTTGGCGGCTCCAACTCGTATCTCGAGGCCTTGATCGACGACGACGATTACAACTTCCGGTCACGCTACGATTTTATCTGCCTCTGGGTTGACGTCGCAATGCCCGTGCTTCAGTCCTACGTGGCGGAACGGGTTGACGACATGTTCCGTAACGGAATGGTTGATGAGCTGAGACCCTTTTACAGTCCCAACGGGGATTACTCTAGAGGGATTAGAAGAGCCATTGGGGTTCCTGAATTTGACGAGTACTTTCGGAGGGAGGAGTTTGTTGACGAGGAAACGAAGCAGAGGTTGTTGGAAGATGCGATTAAGGAAATCAAATTGAACACGTGGAAACTTGCGATGAAACAGTTGAGGAAAATTCACAGGCTGAGGAACGTTAAGAGATGGGAGATTCATCGGTTGGACGCCACGCCCGTGTTTCGAAGGCGTGGGGAAGAAGCCAACGAGGCGTGGAAGAAGGTGGTGGCGGAACCTAGTGCTATGGTCGTTGCTCGCTTTCTCTATGACTCCAAAAATAACCACAACGTTGTTTCTGGACTTAGACTGTTGCCACCTTCAGAGAATGTTATGGCTGCGGCAACGTGC
>gnl_Phavu_v2.1_Phvul.007G028100.1
ATGAGGCTTTCCATACTGCAACCCCAGCCGCAGCGCTGCCACTACCCTATAAGGCGGTGGCCCCGCATGGACTCCTCCTTCCACCGCCGCAAGGACAAGGTCGTCGTCATCATGGGCGCCACCGGCTCCGGCAAGTCCCGTCTCTCCATCGACCTCGCCACCCTCTTCCCCGTCTCCGAAATCATCAACTCCGACAAAATGCAAGTCTACCGCGGACTCGACATAACCACCAACAAGATCCCCCACGCCCAGCGCCGCGCCGTCCCCCACCACCTCCTCGGCGACGTCGACCCCTCCCTCCCGGAGTTCTCCCCCGCCGACTTCCGCCGCCGCGCCGGCCACCTCATCGAGGACATCAACCGCCGGGACAGCCTCCCCATCGTCGTCGGCGGCTCCAACTCCTTCGTCCACGCGCTTCTCGTCCAGGATTTCCAGCCTGACTCCAACGTCTTCCGCCAGGGCGAGGAGCTTATATCCTCGGAGTTGAGGTACAGGTGTTGCTTCCTCTGGGTGGACATAGCTTTCCCTGTGCTATCACAATACCTGTGCGACCGAGTCGACGACATGCTCGAATCGGGGATGGTGGACGAGTTGGCTCAGTTCTTCGACCCCGAGGCTTCTCGTGAAAGCGAGTCCGGTATCAGAAAAGCCATTGGGGTTCCGGAGTTCGACCGCTATTTTAATAAGTACCCACCCTGGGCCGGCCCCGCGGGCCCGGGCCAGGATCCTCTGCGGGAGCGCGCGTACGAGGAAGCGGTGCGGGCGATCAAGGAGAACACGTGTGAGTTGGCGGAGCGTCAGATGGAGAAAATCGAACGGTTGAAGCGCGCCGGGTGGGACCTACGGAGGATCGACGCTACGGAAGCGTTTCGTATGGTGCTGACGTCAGGGTCCAACCATGGGTCCGATGTATGGGAGAGACAGGTGTTGGAACCAAGCGTGAAGATTGTGAAACGCTTCTTGATGGAGTGGAGGAAAGATTGGGGGAACGGAAAATGTACAAAACAGAATAGAAAGGAATGGAAGTTGAAGTTGCGAATTGAATTGTGGCGTGGGAGGTTGGTTGGTTGT
>gnl_Phavu_v2.1_Phvul.001G149400.1
ATGAGCATGACGATGTCGAGAGTGATGTGTAGACCAACACAGCCTCTGAAAAACGTTCCTTCCAGTGGACAAAGCCAGATGATGAGGCCAAAAGAGAAGGTGGTGTTGGTGATGGGAGCAACAGGGAGCGGGAAAACGAGGTTGTCGGTGGACTTAGCAACATGTTTTCCCTCAGAAATCATAAACTCTGACAAAATGCAAGTGTACGAAGGGCTTGAGATTGTGACGAACAAGGCCACCAAAGAGGAGCAGCGGGGGATCCCACATCATCTGCTGGGGATACAGAACCCCGACACGGAGTTCACGGCCTCCGACTTCTGCGACGTCGCCTCACGCGCCATCGAGTCCATCACGCGCCGCGACAAGGTTCCGATAGTGGTGGGAGGATCCAACTCGTACATGGAGGCGCTGGTGGAGAGGTTCGGGCCGCGGTTCGAGTGGTGCTTTCTGTGGGTCGACGTGTCCGTGCCGGTGCTCCATTCCTACGTGGCGCAGCGCGTGGACCACATGCTCCGTTGCGGAATGGTGAACGAGTTGAGACCGTTTTTCAACGTCAACGGCGATTACGCTCGTGGGATAAGGAAGGCCATTGGGGTTTCCGAGTTCCACGCGTACTTCCGGCGGGAGGCGACGGCGAGCGGCGAGACGAGGATGCGGCTGCTGCAGGAGGCGGTGAGGGACGTGAAGAGGAACACGTGCCACTTGGCATGCAAGCAACTTGGGAGAATCCACATGCTCCGTAGTGTTGAGGGGTGGAAGATCCACCGCGTTTGCGCCACGCCTGTGTTTCAGAAACGTGGCCACGACGCCAATGAGGCTTGGAATAACATGGTGGCGCAACCCTGTGCCTCCATTGTTTCTCAGTTTCTCAGTTCTGCCAATTCCACTTCTGGGAGAGTCGCACCTTCTATGCAACCAAAC
>gnl_Phavu_v2.1_Phvul.006G154200.1
ATGAAGATCTCAATATCAGCCTGTGCCTGCAAGCAAGAGCTGCCCCTAGTAAGTTTCCAAAAGGGACTAATGATGGAGTCGTTGTTTCCTCATCGGAGTAAGGACAAGGTGGTCGTGATAATGGGGGCCACGGGTACCGGCAAGACGAAGTTGGCCATAGACCTGGCAAAACACTTCATACCAGCGGAGATAGTAAACTCCGACAAAATGCAAGTGTACAAGGGCCTCGACATCACCACGAACAAGGTCACCGAAGAAGAGTGTGATGGGGTCCCACATCACCTGCTTGGCACTGTTGACCCTAATATAAATTTCAGTGCCAGCGACTTCTGTCGCCACGCGACTTCCGCAATCGATTCCATTGTGGAAAGGAATGGCTTACCCATCATTGCTGGAGGCTCCAATTCTTACTTGGACGCGCTCGTGAATCACCACGCGGAGTTTAGGTTAAGGTACCAGTGCTGTTTCCTCTGGGTTGACGTGTCTCTCCCCGTGCTCCATTCCTCTCTTCAGGCACGTGTGGACCGCATGATCGACGCCGGTCAAGTCAACGAGGTTCGCGACTTCTTCGATCCTCGCGCCGATTACACCAGAGGGATCCGAAGGGCCATTGGGGTGCCCGAATTCGACGACTTCCTACGCGCTGAAGCTTCTGGAACCGAGGACGAGACAACCACAAAGAGGCTTCTGGAGGCTGCCATTGCCAGGATCAAGATCAACAACTGCACGCTCGCCAGCCGTCAGATTCAAAAAATTCACCGCCTCCACGGGTTGTGGAAACGGAGCATGCATCGCCTCGACGCCACTGAGGTTTTTCTCCGCTCCCACGACGTCTGGCACGACCACGTTCTCGCTAAGAGCTTGCTCATCCTCCACAATTTCCTTTACGGGGAAAAGAAAACGCACGTCCCCGCCGGAATCGTGTCCCCGAAAGACGTAATTGCGGCTGTTTCTTCGCCGTCGGTAGCAATGGCAGCAACCCAT
>gnl_Pinta_v2.0_PITA_000003404-RA
ATGGTAGATGATGCGATGAAGAATGGAGATGATGACCTCAAAACGAGTGAAAGACCTTTTGTCATTTGTAGTAATGCAGGAAGTGTCAATGACCTACATAAAAGATGTGACAATGATGTTCAAAATACAAGCAATCAATTTGATCAAGTTGAAGATATTGATTTAATTACAGCCAATGGAATTCGTCCTATTGATTTCAGTAAGGGAAGTGCCGATGACTTACATAAAAGATGCAATGATGATGTTCAAAACACAAGTAATAAATTTGATCTGATTGCAACTAATGGAGTTCATCCTACTGATTTTAGTAAGGGTGAGTATTCTATAATTTATTTCTTTTATCGAAGGCACAAATGTTCTACAACTTTCTCATTTCTATATGCCAAATCAAAAGGGCAGAAAGGGGATACAGCAGATTCTTTCAGATATGATTGCTGTTTTTTGTGGTTAGATGCTTCATTGCCTGTGCTTGACAAATTTGTTGAGGACAGAGTGGATTTTATGATTGAAGCTGGTTTACTTGAAGAAGTATCTGCATTTTATGATCCTAAGGCAAATTATAAACATGGCTTGTGGCAAGCTATTGGGTTGTGTGAATTTGAGGAATTTTTCAATGCTTTTCCCCCAAGTAGTAAGTTGCATCTCTTTTCTGGTAGAAAGGTCACGAGTTATGGATCAAGTGCAGGTAGTTTGGCTAACTATTTGCTACAAACACTGTCTTCTTCAGAAGCTAAAGGCCAAGAAATAGAAAAATTAGATAAGGGGAGGCACAAGATCCTGTTAGATGCTGCCATCAGAAGGATGAAGGAAAACACTTGCCAACTTGTACGCAAACAAAAACAACGAATCAGTGGACTGAAAACATGCTCTGGTTGGAACCTGCATCAACTTGATTCAACAAAAGCTCTAGAAACATCTGGCTGTATGATATATGCCCCTTCCCAGAGTCTGCTTTTTTTCTTTGGTGTGTGGTCTTATAGTTTCAATTGTATTTATAACATT
>gnl_Poptr_v3.0_Potri.010G123900.1
ATGGTTACGGACTCCTCCACCGCCGCCTCCGCCGGCGTCCACCACCATAAAAAGGACAAGATTCTTGTAATAATGGGAGCAACAGGGTGTGGAAAAACGAAGGTCTCCATTGATCTTGCTACACGCTTCCATTCCGAAATCATCAACTCCGATAAAATACAAGTCTACAAGGGTCTCGACATCATCACCAACAAAATCCCCGTTCAAGACCGCCTTGGTGTTCCTCACTATTTACTCGGTGAGTTCGACCCAGAGGATGGTGAGTTGACTCTCTCCGAGTTTCGGTTAGCCGGTGGACTGGCTATCTCAGGTATTGTTTCAAGGCAAAGACTCCCTATCGTGGTTGGTGGGTCAAACTCCCTTGTTCACGCTCTAGTTGTTGACCGGTTTAATCCCGAGTTAAACGTTTTTGATGGGTCTAACCCTGTTTCGACCCAGTTAAGGTATAACTGTTGTTTTCTGTGGGTGGATGTGTCATTACCTGTTTTATGCGATTACTTGTGTATGCGGGTCGATGAAATGCTCGACTCGGGGATGTTCGATGAGTTGTCAGAATATTATGGGTCAATCGACTCAGCGAGTCAAACCGTGTTGAGGAAAGCGATTGGGGGGCATTGGTGGGGAGTGGGATCAGGTACGGAGAGGAATATACGAGGAGTGCGTGAGGGAGATAAAGGAGAACACGTGTCAGCTGGCAAAGAGGCAGATTGGAAAGATCTTGAGATTAAAAGGTGCAGGGTGGGACCTGCAAAGAGTGGATGCTACGGAGAGCTT
>gnl_Poptr_v3.0_Potri.010G030500.1
ATGACCATGAGGCTTTCTTTGACCGCCTACAAACAAGTACAGCCTCGTGGGAATTTCCAAGGGGGGCTAAACATGAAACCTTTCTTTCGTCGAAAAGATAAGGTTGTGTTCGTTGTTGGACCGACTGGCACAGGCAAATCAAGGCTGGCTATTGACCTGGCAACCCGTTTCCCAGCCGAGGTTGTCAATTGTGACAAAATGCAAGTTTATAAAGGCCTCGATATAGTCACAAACAAGGTCACTGAAGAGGAGTGTCGCGGTGTGCCTCATCATTTACTTGGCATAGCAGACCCTAATGCAAATTTCACTTCCGATGACTTCAGGCACCATGCATCACTTGTTGTCGAATCAATCGTGACACGTGATCGGCTACCGATCATCGCCGGTGGATCAAATTCCTACATCGAGGCTTTAGCAAATGATGATCCTGAATTTCGATTAAGGTATGAATGTTGTTTTCTTTGGGTGGACGTGTCACTCCCAATACTTTATTCATTCGTATCAGAGCGGGTCGATCGAATGGTGGAAGCAGGCTTGATTGATGAGGTGAGAGATATGTTTGATCCTAATAAATTTGATGATTATTCACAAGGAATCAAACGGGCAATTGGGGTTCCTGAATTGGATCATTTTTTACGAAATGAGGCGATTGTGGATGCTAAAACTCGTAGAAAGCTTCTTGATGAGGCCATTGATAAAATTAAAGAAAATACTTGTATGCTAGCCTCTCGACAATTACAAAAAATCCATCGGCTTCATAGCATATGGAATTGGAACGTGCACCGAATCGATGCCACCCCAGTTTTCCTAACGAGTGGAAAGGAGGTTGACAATCTTTGGGACAAACTTGTGGCAGGACCAAGCACCATGATTGTGAACCAGTTTCTTTGTGACAAAAATTATGCATCTCCCATTATACCATCAGAATCAATCAAGATGGAGCCAATCTCTGTCCCGGCCCTGGCTGTTGGCGCCACTCGA
>gnl_Poptr_v3.0_Potri.004G150900.1
ATGGAAATGATTCCTCTACAACCAAAGCTTGCCTCAAGTATGAGAACTATGCCAATGGCTGCCTCTCTCCCCTTAAGAATGGAGCGGGAAATCAGGCACCGCAACAACCTCCAACAGATCACTAGTTCACTTTATTCCATTGACGACAAGAAGAAGCAAAAAGCTTTGTTCGTAATGGGAACAACTGCCACTGGAAAATCAAAACTCTCCATTGATTTAGCCACTCATTTTCAAGGTGAAATCATCAATTCAGACAAAATTCAGGTTTACAAGGGCCTTGACATGTTGACCAACAAAATTTCGGAAATTGAACGCCGAGGTGTGCCTCACCATTTGCTAGGATTTGTGGAACCTGGAGAAGAGTTTACCACACAAGATTTTTGCAATCATGTACACAAGGCCATGAAACATATTACAGGGGATGGAAGCATCCCCATTATCGCCGGCGGCTCGAATAGATACATCGAAGCACTCGTCGAGGATCCGCTTTTCAACTTCAAGGATAGTTATGATACTTGTTTTCTATGGGTGGATGTTGCCTTGCCAATCTTATTTGATCGCGCAGCAAAAAGGGTTGATGAGATGCTTGATGCTGGTCTTGTTGAAGAGGTTCGAGGTATGTTTATTCCAGGGATAGATCACAATAGCGGGATTTGGCGGGCTATTGGGATTGCAGAGATGGAACCATATTTTCAAGCTGAAATGGAAATGGCTGATGAGGTCACCATGAAAATATTGCTTGAAACTGGTATTAAAGAAATGAAAGAAAATACCAAGAAGCTAATCAATAAACAACTAACGAAAATCAAATATTTGGCTAACAAGAAAGGATGGAAATTCCATCGGATTGATGCTACTTGTGTGTATGAGAGAAGTGCAAAAGTTGATGAAGATGTTTGGGACAAGAAGGTTTTGAGACCTAGCTTGGAGATAGTTACTAATTTTCTCCGGGAAGACGAGAAAGCAGAAGAAGTGGCAGACAGTTTTCTAGTTACAAGC
>gnl_Poptr_v3.0_Potri.014G139300.1
ATGATGAACCTTTGTAAGTCCCTGTGCCCACAAACAAGTCGGATGCTTGATATCCCTCCTGGTATGCTCAAAATGGACATGCTAAGTCCCAGAAGCCGGCAAAAGGAGAAGGTTGTGATAGTAATGGGGCCTACTGGAACTGGCAAGTCTCGGCTCTCTATCGAACTTGCAACCCAGTTCCCTGCAGAAATCATAAACTCCGACAAAATGCAGGTTTACAAAGGACTTGACATCGTCACTAACAAAGTTGCTGAGGAAGAGAAATCTGGTGTCCCTCACCATTTGTTAGGAATAGCAAATCCTACTGTGGACTTTACAGCAACAAATTACTGTCACACGGCTTCCTTGGCGGTCGAATCAATTTCGACTCGAGGATTGCTCCCGATCATTGTTGGAGGTTCCAATTCATACATTGAGGCCTTGATGGATGATGAGGATTTTAGGTTACGGTTGAACTATGATTGTTGCTTCCTTTGGGTAGATGTATCAATGCCTGTGCTACATAAATTTGTTTCGAGGCGAGTCGAGCAGATGGTTAGTGTGGGGATGATCGATGAGGTCAGAAACATTTTCGATCCCTACGCTGATTATTCTACGGGGATCAGGAGGTCAATTGGAGTTCCTGAATTCGACAAGTACTTTAGAGCTGAAGCATTTTTGGATGAAGAAAACCGTGCCAGACTACTTCATGAAGCAATATGTCATGTCAAAAAGAATACATGTAAGTTAGCTTGCCGTCAATGGGAAAAGATTAATCGGCTTAGGAAGATCAAGGGGTGGGACATCCATAGACTTGATGCCACTGAAGTATTCCAAAAGTCGGGAAAGGAAGCAGAGCATGCCTGGGAAATGCTTGTGGCCAGACCCAGCACTGCCATTGTGGGACAACTCCTCTGTGGTGTTCCTGCTGATAAGGTCCCCGCCATAGCTAGCGTAGCAAAAAACATGGGCTATATTCGACAATGCCTTGTGGCA
>gnl_Poptr_v3.0_Potri.008G033300.1
ATGGGAACAACTGCCACTGGAAAATCAAAACTCTCCATCGATTTAGCCACTCATTTTCAAGGTGAGATCATCAACTCGGACAAAATTCAGGTTTACAAGGGCCTTGACATATTGACCAACAAAGTTTCGGAAGATGAAAGCCGAGGTGTGCCTCACCACTTGCTAGGATTTGTGGAACCTGGGGAAGAGTTTACCACACAAGATTTTTGCAACCATGTACATATGGCCATGAGACATATTATAGGGAATGGAAACATCCCCATTATTGCCGGCGGCTCAAATAGATACATCGAAGCACTCGTCGAGGATCCACTGTTCAAGGATAATTACGATACTTGTTTTCTATGGGTGGATGTTGCCTTGCCAATTTTATTTGTTCGCGCAGCAAAGAGGGTTGATAAGATGCTCGATGCTGGTCTTGTCGACGAGGTCCGAGGCATGTTTATTCCAGGGATAGATCACAATAGCGGGATTTGGCGGGCTATTGGGATTCCAGAGCTGGAACCATATTTTCAAGCTGAAATGGAAATGGCCGATGAGGTGACCAGAAAAATGTTACTTGACACTGGTATCAAGGAAATGAAAGAAAATACCAAGAAGCTAATCAATAAACAACTGAGGAAAATCAAATATTTGGCGAATGAGAAAGGATGGAAATTACATCGGATTGATGCTACTTTTGTGTACGAGAGAAGTGGAAACGTAGATGAAGATGTTTGGGACGACAAGGTTTTGAGACCTAGCCTGGAGATGCTCACTAACTTTCTCCAGGAAGATGGGAAAGCAGAAGAATTTGTGGATGCTAGTGGTTTGCCTGGTAGCTTTGAATGGAGAGAGAAAGGAGTTGTCACTGATGTCAAGATTCAGGGTGCTTGTGGATCATGCTGGGCTTTTAGCACCACTGGATCTGTTGAAGGAGCAAATTTTATTGCAACAAGGAAGCTTCTCAACCTTAGTGAACAACAGCTTGTTGATTGTGACAGTGTGACAGACAAGACTTCCTGTGGTGATGGTTGCGGTGGAGGGTTCATGACCAATGCCTACAGGTGTTTGATCGAGGCAGGGGCGTTACAAGAGGAGACTGGATTGAATGCAATATTAATGCAAACTTGTATTAGAGGGGTCTCGTGCCCAGTTATTCGCGGCAAGAAATGGCTCAACCGTGGTGTTCTACTTGTTGGGAATGGTGCAAGAGGTTACTCCATTCTTAAT
>gnl_Poptr_v3.0_Potri.008G121500.1
ATGAAAATTCCCTTCCCAAAGAGTACCAATCAGCCTCTTTACACTGCCCTTAAAACCCAACCACTTCACCCCATTAACATTTCTATACCCTTCAATAAGCCACGCCCACCACCAATAGCAGTCCGTATGGACACGGACTCCTCTACCACCACCTCCACCGCCGTCTACCGCCATAAAAAAGACAAGATTCTCGTAATAATGGGAGCGACTGGGTGTGGCAAAACAAGGGTATCTATTGATCTAGCTACACGCTTCCAATCCGAAATCATCAACTCCGACAAAATGCAAGTCTACGAAGGTCTTGACATCACCACCAACAAAATCACCATTCAAGACCGTCTAGGTGTTCCTCACCATTTACTCGGTGAGTTCGACCCGGATGATGGTGAGTTGACTCCCTCCGAGTATCGGTTAGCTGGTGGATTGGCTATCTCAGGTATTGTTTCAAGGCAAAATCTTCCTATTGTGGTTGGTGGGTCCAACTCACTTATTCACGCTTTGGTTGTTGACCGGTTTAATCCCGAGTTAAACGTTTTTGATGGGTGTAACCCAGTTTCAACCCAGTTAAGATATAACTGTTGTTTTTTGTGGGTGGATGTGTCATTACCTGTTTTGTGCGATTACTTGTGTAAGCGAGTCGACGAAATGCTCGACTCCGGGATGCTCGATGAGCTGTCAGAGTATTATGGCTCAGTTGATGCAGCGAGTCAAATCGGGTTGAGGAAAGCGATTGGGGTGCCTGAGTTTGATCGGTATTTCAAAAAGTACCCACCTGGGTCTGGGTGTGGCAGAGGTATTGGTGTGGAATGGGATCGGGTACGGAGGGGAGTATACGAGGTCTGTGTGAGGGAGATAAAGGAGAACACGTGTCAGCTTGCGAAAAGGCAGATCGGCAAGATCTTGAGATTAAAAGGGGCAGGGTGGGACCTAAAAAGAGTTGATGCGACTGAGAGCTTTAGGGAGGTGATGACGGTGACGTCAGATGATCATATCAAGAAAAGAAAGAAGAAGAGGTGGATGGAGGTCTGGGGGAGAGATGTGATGGAGCCAAGCATGAAAATTGTGAAACGCTTCTTGGAGGAGGAG
>gnl_Poptr_v3.0_Potri.008G202200.1
ATGACCATGAGGCTTTCTTTGTCTGCCTACAAACAAGTACAGCCTCGTGTGAATTTCCAAGGGGGGCTCAACATGAAACCTTTCTTTCGTCGAAAAGATAAGGTTGTGTTCGTTCTTGGACCGACTGGCACTGGCAAATCAAGGCTGGCTATTGACCTAGCAACCCACTTCCCAGCCGAGGTTGTCAATTGTGACAAAATGCAAGTTTATAAGGGCCTAGATATAGTCACAAACAAGGTGACGGAAGAGGAGTGTCGAGGCGTGCCCCATCATTTACTTGGCATAGCAGACCCTAATGCAGATTTCACTTCCGATGACTTCAGGCACCACGCATCACTTGTTGTCGAATCAATCGTCACACGTGATCGGCTGCCGATCATTGCCGGCGGATCCAATTCGTACGTGGAGGCTTTAGCAAATGATGATCCTGAGTTTCGATTAAGGTATGAATGTTGCTTTCTTTGGGTGGATGTGTCACTACCTCTACTCCACTCATTCGTATCAGATCGGGTTGATCGAATGGTAAGAGCAGGCTTGATTGATGAGGTGAGAGATGTGTTTGATCCAACAAAATTTGATGATTATTCACAAGGAATCAAGCGGGCAATTGGGGTTCCTGAATTAGATCAATTTCTACGAAACGAGACGATTGTGGATGCTAAAACACGTAGAAAGCTTCTTGATGAGGCCATTGAAAAAATCAAAGAAAATACTTGTATGCTAGCTCGTCGACAATTACAAAAAATCCGTCGACTTCATAGCATATGGAATTGGAAAATGCACCGGATCGATGCCACACCAGTTTTCCTAGCAAGTGGAAAGGAGGCTGACAATCTTTGGGACCAAATTGTGGCAGGACCAAGCACCATGATTGTGAACCAATTTCTTTGTGAAGAAAATCATGTATCCCCCATTGTACCATCAGAGTCGATCAATATGGTGCCAATTTCTGTCCCGGCTATGGCCGCCGTGGCTAGTCGA
>gnl_Prupe_v2.1_Prupe.8G243600.1
ATGAATTTGATGTGCAAGGAAATGCAAACATTACTTCCATCCGGTGGTTACAATCATAAAATGGACGTGTTCAATCCTCGCCGGCAGAAGGAGAAGGTGGTGATCGTAATGGGAGCAACCGGGACGGGGAAATCGAGGCTCTCGATCGACCTGGCCACCCATCTCGCCGCAGAAATCATAAACTCTGACAAAATGCAAGTCTACAAGGGGCTTGACATAGCCACCAACAAAATAACCGAAGAAGAACAACGTGGGGTACCGCACCATTTGCTAGGGATACTAGATCCTAATGAAGATTTTACAGCAACAGATTTTTGTGACGAAACCTCACTTACCATTGAATCCATTTTAGGCCGGGATCGCCTTCCAATCATCGTTGGAGGCTCCAATTCGTACATTGAGGCCTTAATTGATGACTACGACTATAAGTTTCGGTCCAAATACGAATGTTGTTTTTTATGGGTAAACGTGTCCACGCCGGTTCTGCACTCATTTGTGTCAAAACGGGTGGACAAGATGGTCGAAAATGGGATGGTGGATGAGGTGAGGGAGTTCTTCCATCCCAATGCGGATTACTCGAAAGGGATTCGAAGGGCAATTGGGGTGCCTGAATTCGATAAGTACTTTCGGTATGGGCCATTTTTGGATGAAGAAACTAAAGCTAGGCTACTAGAACAAGCAGTGGAGGAAATTAAGAAGAATAATTGCAAATTGGCCTCCCGCCAATTGGAGAAGATTCAAAGACTTAGAAATGTTAAAGGGTGGAATTTGCATCCGTTGGATGCCACGGAGGTGTTTCGAAAGCGCGGCAAGGAATCCGATGAAGCCTGGGAAAAGTTTGTTTATGGGCCAAGTGCTCAGATTGTTCGTCAGTTTCTGTACAATTATGCCACAGCTGAGGTCCCTGTCAATCTTGGTGCCATGAGGGTCCCTATGGAAAGTGCAGCACTCGCTGCTGCAACTCGC
>gnl_Prupe_v2.1_Prupe.5G047700.1
ATGGTTGCTCCTGCTCTCCTTGGGTTGATAAGATTAATTTGTATGCTCGTCAATATATTTGGAAAAGCAGGTAGGTCTTTGGTGTCAGCAGCAGCTATGGAATTTGTGCATGCCAATGGTCCTTTCCACAACAAGACCAAGGTTATTTTTGTATTGGGCTCGACCGGGTGTGGAAAAACAAAACTCTCCATCGACTTAGCCACTCGTTACAACGGTGAAATAATCAACTCCGACAAAATCCAAGTCTACAAAGGCCTTGACATTGTGACCAACAAAGCTACAAAGCCCGAGCAAAGAGGCATCCTCCATCACCTGCTAGGGTCCATCCAAGACCCGGAAGCTGATTTCACGGTGCAGGACTTTTGTCTTCAAGTGCCCAAAGCCCTCGATGAGATCACGAAGCGCAACCGCGTCCCGATCATTGCTGGTGGATCCAACACTTACATCGAGGCGCTTGTCGAAGATCCGACGCTCAGGTTCCAAGATAAATATGATTGCTGCTTCATATGGCTTGATGTGTCTTTGCCTGTGCTCTATAATCGTGTCTCTGAAAGAGTGGATGAAATGGTGGATGCTGGGCTTGTGGATGAGCTCCGGGAAATGTTTGTTCCCGGGGCAGATTATGAGCGCGGCATTCGTCGGGCTATTGGAGCTCCTGAGATGCATGCATATTTCATGGCTGAAATGGATCATTCAGCAGATGAGGCCGGAAAGGAGTTTCTGTTCAAAGATGGGATTCAAAAAACTAAGGACAATACTTTGAAACTTGCTGAGAGCCAGGTGCAGAAAATTGAACGTCTCGGGACCAAATGGGATATCCATCGGATTGATGTGACTGCCGTGCATGAGAGCCGTGGAAAGAAAGCTGTGGTTGCATGGGAAAACTTGGTTTTAAAGCCAAGCTTCTCCATTGTGAGTGAATTTTTGGAAATGGATGGC
>gnl_Prupe_v2.1_Prupe.1G150800.1
ATGAGAATTTTCATGCCTGCCTGCAAGCAAGGACAGCCTATGGTGAGCTTCCAAGGCCCTCCTGGCTTGCCCAGCATCAACATGGATCCTTTTTTCCGGCGAAAAGATAAGGTTGTTTTTGTAATGGGAGCCACCGGGACTGGCAAGTCCAGGCTTGCCATAGACCTCGCAACCTTTCACCGTGCTGAGATTATAAACTCGGACAAAATGCAAGTCTACAAGGGCTTGGACATCGTCACCAACAAAGTCACTGAAGAGGAGTGTAGAGGCATACCTCATCACTTGCTTGGACAAATAGATCCAAACTTCAACTTCACAGCCAATGATTTCAAGCAGCATGCATCCTTGGCTATCGAATCGATCTTGGAGCGCGACAGGCTCCCCATCATCGCCGGTGGCTCGAATTCCTACATCGAAGCTCTGGTGGACGACCACCCCGAGTTCAGAATGAAGTACGAGTGTTGCTTTATATGGGTAGATGTGGCGCTGCCGGTGCTCAACTCTTTTGTATCGGAGAGAGTGGATCGGATGGTGAAGGCGGGTTTGGTGGATGAGGTGAGGAGAATGTTCGATTCCACTGCTGAAGCAGAATATACTCACGGAATCAGGAAGGCTATAGGCATGCCTGAATTGGATGAGTATTTGCGGAGCGAGGCTTGTGGTATCAACGATGAGGAAACGCAAGAGAGGCTTCTTCAAACAGCTATTTCTAAAATTAAAGAAAACACTTGCATTTTGGCACACCGCCAATTGAAAAAGATTCGTCGGCTCTGCAGCCGACGAAACTGGAACATGCATCGCCTCGACGCCACAGAAGTATTCTTAAAGCACCGCGTGGAGGCTGATCAAGCATGGGAAAAACACGTGGCAAGACCCGCCAAGAGGATGGTTGGTAACTTCCTTGTAGACCCAATGCCCACAATTCTTCCATCCGACACTCTTGCCACCGCTACCACCACTACCACCACTACCGTTCTTGCCACATCTATGCCCGCCGTCGCCACCGCAACCCGT
>gnl_Prupe_v2.1_Prupe.1G312400.1
ATGACACTTCATCCCTTCCCAACTCACTCCCACCACCATTATTCTAATCTCAATTTCAATTTATATTCTTATATCTCTCGTTTCCACTTGTTACCGCCGGTCAACCACCTCTGCCCTACCACTCCTTCCCATCATCATCCTCTCCCCCACAACAAGCCCCGCCACTGGGCCCACATGGCCTCCGGCCCCACCACCCCACGCCAACGACAACAGCAACAACAGCGCAAGGACAAGCTTCTCATTATCATGGGCGCCACAGGCGCTGGCAAGTCCCGCCTCTCCCTCGACCTCGCCACCCGCTTCCCTTCCTTCGAAATCGTCAACTCCGACAAAATGCAACTCTACGCCGGCCTCGACATCACCACCAACAAGCTTCCCATCCCCGACCGCCTCGGCGTCCCCCACCATCTCCTCGGCGAGTTCGACCCTCGCCACGGCGATTTTACTCCCTCCCAATTCCGCGCAGTCGCCGGTCAAGCCATTTCCAGCATTACGAATCGAAGGAAGGTGCCGATGCTCGTCGGCGGCTCCAACTCCTTCATTCATGCGCTCCTCGTGGACCGGTTCGAACCGGGCTCCAATGTCTTCGAACCGGGTTTCAATGGCTCTGTCTCTTCCGAGCTCAGGTATAATTGCTGTTTTCTGTGGGTGGACGTGTCGTTGGCGGTCTTGACTGAGTACTTGTGCAAGCGAGTGGACGAAATGCTCGACTCTGGGATGTTGGACGAGTTGGCAGAGTTCTGCGACCCGGATCGCCAGGACGAAGACGAATCGACGGCGAGTCAGACAGCGTTGAGAAAGGCGATTGGGGTTCCCGAGTTCACTAGGTATTTTAAAAGGTATCCACCGCAGGGGAGAGGCGGGGAGGGTGATGATCGGGAGCGGAGGGGAGCATACGAAGAGGCGGTGAGGGCGATCAAGGACAACACGTGTCAGCTGGCGAAGAGGCAGATAGGTAAGATCCTACGGCTGAAGGGAGGAGGGTGGGACCTACAGAGGCTAGATGCAACGGACGCATTTAGGGCGGTGGTTGCTACGACGTCGTCGGATGAGGACGACGGAAAGAGGTGGTCAGAGATATGGGAGAGGCAGGTTGTCAAACCAAGCGTGAAGGTTGTGAAGCGCTTCTTGGAGGAG
>gnl_Prupe_v2.1_Prupe.1G151100.1
ATGGATCCATTTTTCCGGCGAAAAGATAAGGTTATCTTTGTAATGGGAGCCACCGGGACTGGCAAGTCCAGGCTTTCCATAGACCTCGCAGCCTGTTTCCCTGCTGAGATTATAAACTCTGACAAACTGCAAGTCTACAGAGGCCTGGACAAAGTCACTGAGGAGGAGTGTAGAGGCATACCTCACCACTTGCTACGCGAAATCGATCCAAGCTCAAACTTCACGGCCAATGATTTCAAGCACATCGAATCGATCTTCATCGCCGGTGGTTCGAATTCCTACATCGATCGGACGGTGGGTTTGCTGGATGAGGTCAGGAGAACTGAAGCTGACGAAACCCGAGCGGCTACTTCTAAAATTAAAGAAAGCGCTTGCCAATTGCAAAAGATCCGTCGCCTGCACAGCCGACGAAACTGGAACATGCACCGCCTCGATCGATGCTACACAAATTTTCTTCAAGCACCACGTGGAGGCCGATCAAGCATGGGAAAAACTCGTGGCAAGAACCAAGCTCCTACA
>gnl_Solly_v2.4_Solyc09g064910.1.1
ATGTGCAAACAAGTAAGATGGCAAAATTTGCTACAATTGCAAAATTTTCTTCAAAAGGACAAGGTTGTGGTGGTCATGGGGGTCACCGGTGCCGGAAAATCAAAACTCTCTATCGACTTAGCCACTCAATTCGACGGAGAAATAATTAATTCAGATAAAATACAAGTGTACAAAGGTCTTGATATCGCGACTAACAAAATAACAGAAGAAGAACGTTGCGGTGTACCACATCATTGCCTAGGGGTAATTGATCCTTACAAAGAGTTCACCACTAAAAACTTTTGCAACATGGCTTCATTTACCGTTAACTCTATAACCAACCGCGGTAAACTTCCTATTATTGTTGGAGGGTCAAATTCATTCATCGAGGCATTTGTCCACAACAGTAACTCATATAATTTTAGTACAAGGTACGATTTTTGTTTCCTATGGGTCGATGCATCGATGAACGTGCTAAATTCGTTCTTATACGAACGAGTAGATAAAATGGTGGATCAAGGAATGGTGGATGAGGTAAGACAAATTTTCAATCCAAAAAATATGGATTACACCAAAGGTATTCGTAAAGCCATTGGTGTCCCGGAATTTGACAGTTACTTTCGTGCTGAATTGTCAAATTCCGTGGACAGGCAAACTCTTGAGAGGATGCTAGAGGAAGCGATTACTGAAATAAAGATCAATAATTGTATACTGGCAAGTAAACAATTAGAGAAAATTAAGCGATTAATTAGCGTTAAAGGATGGAAAATCCATCGATTAGATGCAAGTGAAGTATTCAAAAAACAGAGAATAGCAGAGGAAAAAGAGGCAGAGGAAATATGGAAGAATATGGTGATGGGACAGAGCAGAAAGATAGTGCATAAATTTTTATACGAAAATTATAGGAATTCAATGGTTTATAAAACTGATGGGACAGCCATTATGGCAGCAGCATCTCACTAT
>gnl_Solly_v2.4_Solyc01g080150.2.1
ATGAATATTGTGTTACAACATATTGCACCATTTGTTACTTGCAAACATCAACTACTTATTAATTTCCGGGATAGTCTAACGATCGATCCTTTTATTCCCCCTCGACGAAAGGATAAGGTGGTGATCGTTATGGGTGCAACAGGAACGGGAAAATCTAGACTTTCTATTGATCTAGCCAAACAGTTTTCAGCAGAGGTTGTGAATAGCGATAAAATGCAAATTTATGAAGGTCTTGATATAGTAACAAATAAGGTTACTGATAAGGAGACTTGTGGAATTCCACATCATTTGTTATCAATTATTGATCCTAACGAAGTTTTCACTGCCACAGACTTTTGTCAACGTGCTTCAAAAGCTGTGGATTCTATCATAAGTAAGGGTCAACTACCGATCATTGCTGGAGGGTCAAATTCGTATATTAAAGCACTGGTGAATGATGACATTGAGTTTAAGTCCAGGTATGAGTGTTGCTTTCTTTGGATCGATGTAAATTTAAAAATACTACAAAAGTTTGTGTCAGAAAGAGTCGATAAGATGGTGAAGGAAGGGCTTGTAGATGAAGCAAGGGAATTTTTCAACCCTGATGGCGATTACACGAGTGGAATTAGACGTGCAATTGGAGTACCAGAAATGCACCAATATTTCATAAATGAGAATAATAAGATGATTAATGAAAATACTCGGGACAAGATGCTTCAAATTGCCATTGAAAATATTAAAGTCAATACATGCAAATTGGCTTGCTGTCAACGTCAAAATATTCTTAGACTTGAAAGCCAACTTGAATGGAAAATAAATCGACTTGATGCCACTGAGGCATTTGAAAAAAAAGATGGTGAAGCACATCAAGCATGGAATAGGATTGTATATGAACGAAGTACTCAAATTGTTCGTCATTTTCGCGGTGAAAAACTTCTCAATATCCCTCCTCCCCCTCCTCCTTCATCGTCAACTTCCTTCTTGCACAAAGTTGCTACTATGACGCAC
>gnl_Solly_v2.4_Solyc04g007240.1.1
ATGAGAAAATTATCGTTTTTATCGAGTGCTAATCATTCCAACACGTTGTTTTTCTTCCCCAAATGGACTCGTAATGTGGTTATATCAGCAACCAGTAGTAATGTACCACGATTACAACGATCCAAAAAGATCGTCGTAATAATGGGTGCCACTGGTTGTGGAAAATCAAAACTCTCTATCGACCTCGCTACTCATTTCTTCCCATCTATCGAAGTCATTAACTCCGATAAAATCCAAGTTTACAATGGTTTAGACATTACAACAAACAAAATTTCAATGAATGAACGTTGCGGTATCGTTCATCATCTTCTCGGAGAGTTCAAATCTACTGAATCACAGCCGGAGTTTACCCCTTCCGATTTCCGATCAGCTGGAGATTTCAGAATCAACGAAATCGTTAATCGAGGGAAAATCCCTTTTATTGTAGGTGGGTCAAACTCATTCATCTATGCTCTGTTAGTAAAACGATTCGATTCACGATTCGACATTTTCGAATCGTTAAATCCGGTGAGTGAGGAGCTTCGTTACCAGTGTTGCTTCATCTGGGTTGATGCTATTGCACCTGTATTGAATCAGTATTTAGATAAACGAGTTGATGAAATGCTCGATTCGGAGATGTTTGAAGAGCTAAAAGAGTATTTCGAGAAAGAGGGGTTTTCCGATTCCGGTTCCGACGGGATCCGGAAGGCTATAGGAGTACCGGAGTTCGAGAAATACTTTAAAGGGAAGATATCGTACGAAGAAGCAGCCATGGAGATAAAGGAGAACACAAGGGTATTAGCAGAAAGACAGGTGAAGAAGATAATGCGGTTGAGAGAAGGTGGATGGAACATACAAAGAGTGGATGCAACAGAAACGTTAACGGCGAAAATGGTGTCGGAAAAAATGGCCGGCGGCGAGAATCCGGCGGGGAAAATATGGGAAGAAGAGGTACTGAAACCAAGTGCCAAGATTGTGAAGCAGTTCTTGTTGGAG
>gnl_Solly_v2.4_Solyc05g009410.1.1
ATGGGTGCTACTGGTTCTGGAAAATCAAAACTCTCGATCGACCTCGCTACTCGTGGTTTCAATTCGGAGATTATAAATTCAGATAAAATTCAGGTTTCTAAAGGGCTTGATATAACAACGAACAAAATTTCAATCAATGAACAGAGCGGCGTTGTTCATCATTTACTAGGTGAGTTTTCCGGCCCCGAGTTATTTTCCCCTTCTGATTTCCGGCATACTGCTGATAACAGAATCACTGATATTATCAATCGCCGGAGACTTCCGTTAATCGTCGGTGGATCGAATTCCTTCATCTACGCTTTGTTGTCAAATCAGTTCAATCCGGGTGTTGATGTTTTCGATGAGATAAACCCGGTTCAGTGTATATCAAAAGAGCTTCGTTACCATTGTTGCTTCATCTTAGTCGATGTTCTCACTCCGGTTCTGAATCGTTACTTGTTCCAACGAGTCGACGAGATGATGAACTCCGGGATGTACGAAGAGCTCGAAGAGTTCTTCGCGAAAAACGGATTTTCCGATCGGAACACCGGGATAAGAAAAGCGATTGGAGTACCGGAGATGGAGGGGTATTTTAGGAATTTGAAAAATTGTACCACCGTACAGGAAAAATGCAGATTATATGAAGCAGCACTGAGAGAGATAAAGGAGAATACGAAGGAGCTTGCAGAGAAACAGATAAGGAAGATCCAACGGTTGAGAGAGAGTGGGTGGGACCTACAAAAAGTAGATGCCACGGAGGCACTCCGGGCGAAAATGACGCCGGGAAACAGCAAGATTCCGGCGACGGAAATTTGGGAAAGACAAGTTGTATTACCAAGCATGAAGATTGTGAAACAATTTTTGCTGGAG
>gnl_Solly_v2.4_Solyc08g061750.1.1
ATGCAAGTTTACAAGGGACTTGAAATTGTTACAAACAAGATCACTCACATTGAGAAACAAGGTGTACGACACTATTTGTTAGGGCTAGTGGATGAGGTGCGACAGATTTTCATTCCAGATGCAGATTACACCAAAGGAATCCGACCGTCCATCGGTGTCCCTGAATGGACAGATATT
>gnl_Solly_v2.4_Solyc08g061690.1.1
ATGAATACTTTCATCAACAATGAAGAGTTCAGCAAGAAGAAACTGATTTTCATAATGTGGGCCACAGGAACGGGAAAATTCCTTCTCTCGGTTGACCTTGCCACCCATTTTCGAGGAGAAATAATCAACTCAGATAAAATGCAAGTTTTCAAGGGACTTAAAATTGTTACAAACAAGATCACACACACTGAAAAACAAGGGCTAGTGGGTGAGGGGCGATATATTTTCATTCCAGATGTAGATTACACCAAAGGAATCCGACGGTCCAACGGTGTCCCTGAAATGGAAAGATATTTAAGGGAAGAAACAAATATAGACAGAGATGATGAATCAAAGCAGATGATTCTTCAAGCTTCAATTTCAAGTATCAAGCATAGTGCTCGTATGTTAATTTGTAACCAACATGACAAGATTCAACGATTATTAAGCAAGAAAATGTGGTTGGTGCATCATATTATTGCTACGGACATTTTCAAAGAAGATAAAGAAGAAGATCTTGATGAAGCATGGATGAATACTGTTTTGCAACCATGCCTACATATTGTGAAGATATTTCTCAAAAACGATCATCACAATATTATTATTGAGTGTACA
>gnl_Solly_v2.4_Solyc08g061700.1.1
ATGGTCAAAGCAGGGCTAGTGGATGAGGTGCGACTAATTTTCATTCCAGATGCAGATTACACCAAAGGAATCCGACGGTCCATCGGTGTCCCTGAAATGGGAAGATATTTAAGAGAAGAAACAAATATAGACGGAGATGATGAATCAATATACATC
>gnl_Solly_v2.4_Solyc08g061790.1.1
ATGGAGGCCACGAGAATGGGAAAATCTCGTCTCTCTGTTGACCTTGCCACCCATTTTCGAGGAGAAATTATCAACTCGGATAAAATGCAACTTTACAAGGTACTTGAAATTGTTACAAACAAGATCACACACACTGAGAAACACGGTGTACTACACTATTTGTTAGGGCTAGTGGATGAGGTGCGA
>gnl_Solly_v2.4_Solyc08g061740.1.1
ATGAAGAGTCCAACAAGAAAAGTGATCTTCATAAGAGGGGCCACAGGAACGGGAAAATCTTGTCTCTCTGTTGACCTTGGCACCCATTTTCGAGGAGAAATAATCAACTCGGATAAAATGCAAGTTTACAAGGGACTTGAAATTGTTACAATCAAGATTACTCACACTGAGAAACAAGGTGTACGCCACTATTTGTTAGGACTTGTGGATGAGGTGCGACAAATTTTCATTCCAGATGCAGATTACACCAAAGGAATC
>gnl_Solly_v2.4_Solyc08g061720.1.1
ATGGGGGCCACAGGAACGGGAAAATCTCGTCTCTGTGTTGACCTTTCCACCTATTTTCGAGGAGAAATAATCAACTCGGATAAAATGCAAGTTTACAAGGGACTTGAAATTGTTACAAACAAGATCAATCACACTGAAAAACAAGGTGTACGACACTATTTGTTAGGACTAGTGGATGAGGTGCGACAAATTTTCATTCCAGATGCAGATTACACCAAAGGAATCCGACGGTCCATCGGTGTCCCT
>gnl_Solly_v2.4_Solyc08g061780.1.1
ATGGGAAAATCCCGTCTCTCTGTTGACCTTGCCACCCATTTTCGAGGAGAAATAATCAACTTGGATAAAAAGCAACTTTACAGGGGACTTGAAATTTGTACAAACAAGATCACACACACTGAGAAACAAGGTGTACGACACAATTTGTTAGGGCTAGCGGATGAGGTGCGAAAGATTTTCATTTCAGATGCAGATTACAACAAAGGAATCCGACGGTCCATCGGTGTCCCTGAAATGGACATATATTTAAGGGAAGAAACAAATAAAATCGGAGATCATGAATCAAAT
>gnl_Solly_v2.4_Solyc08g061730.1.1
ATGTATACTTTCATCAACAATGAAGAGTCCAACAAGAAGAAAGTGATCTTCATAATGGGGGCCACAGGAACGGGAAAATCTCGTCTCTTTGTTGACCTTGCCACCCATTTTCGAGGAGAAATAATCAACTCGGATAAAATGCAAGTTTACAAGGGACTTGAAATTGTTACAAACAAGATTACTCACACTGAGAAACAAGGTATGCAGATGCAGATTACACCAAAGGAATCCGACGGTCCATCGGTGTCCCTGAAATGGACAAATATT
>gnl_Solly_v2.4_Solyc08g061770.1.1
ATGAATACTTGCATCAACAATGAAGAGTTCAACAAGAAGAAAGTGATCTTTATAATGGGGGCCACAGGAACGGAAAAATCCCATCTCTTTGTTGACCTTGCCACCCATTTTCGAGAACAAATAATCAACTCGGTTAAAATGCAAGTTTACAATGAACTTGAAATTGTTACTAACAAGATCACACACTCTGAA
>gnl_Solly_v2.4_Solyc08g061710.1.1
ATGTCTACTTTCATCAACAATGAAGAGTCCAACAAGAAGAAAGTGATCTTCATAATGGGGGCCACAGGAACGGGAAAATCTCGTATCTCTGTTAACCTTGCCACCCATTTTCGAGGAGAAATAATCAACTCGGATAAAATGCAAGTTTACAAGGGACTTGAAATTGTTACAAACAAGATCACTCACACTGAGAAACAAGGTGTACGACACTATTTGTTAGGACTAGTGGATGAGGTGAGACAAATTTTCATTCCAGATGCAGATTACACCAAAGGAATCCGACGGTCCATCGGTGTCCCTGAAATGGACAGATAT
>gnl_Solly_v2.4_Solyc08g061760.1.1
ATGAATACTTTCATCAACAATGAAGAGTTCAACAAGAAGAAAGTGATCTTCATAATGGGGGCCACGAGAACAGGAAAATCTCGTCTCTCTATTGACCTTGCCACCCAATTTCGAGGAGAAATAATCAACTCGGATAAAATGCAAGTTTACAAGGGACTTGAAATTGTTACAAACAAGATCACTCACACTGAGAAACAAGGTGTACGACACTATTTGTTAGTGAATGAGGTGCGACAAATTTTCATTCCAGATGCAGATTACACCAAAGGAATCCGACGGTCCATCGGTGTCCCTGAAATGGACAGTATT
>gnl_Solly_v2.4_Solyc08g061680.1.1
ATGAATACTTTCATCAACAATGAAGTGTTCAACAAGAAGAAAGTGACCTTCATAATGGGGGCCACAAGAACGGGACAATCCCGTCTCTCTGTTGACCTTGCCACCCATTTTCGAGGAGAAATAATCAACTCGAATAAAATGCAAGTTTACAAGGGACTTGAAATTGTTACAAACAAGATCACACACACTGAGAAAAAAGGTGTACGACACTATTTGTTAGGGCTAGTGGATGAGGTGCGACAAATTTTCATTCGAGATGCAGATTACACCAATGGAATTCGACGGTCCATCGATGTCCCTGAAATGGACAAATATTTAAGGGAAGAAACAAATATAGACGGAGATGATGAATCAAAGCAGATGATTCTTCAAGCTTCAATTTCAAGTATCAAGCGTAATACTCGTATGTTAATTTGTAATGAACTTGATAAGATTCAACGATTAATAAGCGAGACAATATGGTCATTGCATCATATTATTGCTACGGACGTTTGCAAAGAAGATACAGAAGAAGAACATGACGAAGCATGGACGAATACTGTTTTGCAACCATGCCTAGATATTGTGAAGAGATTTCTCAAAAACGATCATAATAATATTATTATTGAGTGTATG
>gnl_Solly_v2.4_Solyc11g061900.1.1
ATGAATACATTCATCAATAATGAAGAGTTCAAGAAGAAAGTTATCTTCATAATTGGGGCAACAGGAACGGGAGAATCCCGTCTCTCTGTTGACCTTGCCACCCATTTTCGAGGAGAAATTATCAACTCGGATAAAATGCAAGTTTACAAGGGACTTGAAATTGTTACAAACAAGATCACACATACTGAAAAACAAGGGCTAGTGGATGAGGTGCGACAGATTTTCATTCCAGATGCAGATTACACCAAAGGAATCCGACGGTCCATCGGGGTCCCTGAAATGGACAGATATTTAAGGGAAGAAACAAACATAGACGGAGATGATGAATCAAAGAAGATGATTCTTCAAGCTTCAATTTCAAGTATCAAGCGTAATAGTCGCATGTTATATTGTAACCAACTTGAAAAGATTCAACGATTAATAAGCGAGAAAATGTGGTCAGTGCATCATATTATTGCTACGGACGTTTTCAAACAAGATAGAGAAGAAGATCTTGATGAAGCATGGACGAATATTGTTTTGCAACCATGCCTAGATATTGTGAAGAGATTTCTCAAAAACGATCATCACAATATTATTATTGAGTGTACA
>gnl_Solly_v2.4_Solyc11g020520.1.1
ATGGGGGCCACAGGAACGGGAAAATCACGTCTCTCTGTTGACGTTGCCACCCATTTTGGAGGAGAAATAATCAACTCGGATAAAATGCAAGTTTACAAGGGACTTGAAATTTTTACAAACAAGATCACACACGCTGAGAAACAAGGTGTACGACACTATTTGTTAGAGCTAGTGGATGAGGTGCGACAGATTTTCATTCCAGATGCATATTACACCAAAGGAATCCGACGGTCCATCGGTGTCCCTGAAATGGACAGATATTTAAGGAAGAAACAAATA
>gnl_Solly_v2.4_Solyc11g020410.1.1
ATGCAAGTTTACAAGGGACTTGAAATTGTTACAAACAAGATCACACACGCTGAGAAACAAGGTGTACGACACTATTTGTTAGGGCTAGTGGATGAGGTGCGACAGATTTTCATTCCAGATGCAGATTACAGCAAAGGAATCCGACGGTCCATCGGTGTCCCTGAAATGGACAGATATTTAAGGGAAGAAACAAATATAGACGGAGATGATGAATCAAAGCATATGATTCTTCAAGCATCAATT
>gnl_Solly_v2.4_Solyc11g061880.1.1
ATGAATACATTCATCAATAATGAAGAGTTCAAGAAGAAAGTTATCTTCATAATGGGGGCCACAGGAACGGAAAAATCCCGTCTCTCTGTTGACCTTGCCACCCATTTTCGAGGAGAAACTATCAACTCGGATAAAATGCAAGTTTACAAGGGACTT
>gnl_Solly_v2.4_Solyc11g020370.1.1
ATGAAAGTTTACAAGGGACTTGAAATTGTTACAAACAAGATTACACACGCTGGGAAAAAGGGTGTACGACACTATTTGTTAGGGCTAGTGGATGAGGTGCGACAGATTTTCATTCCAGATGCAGAGTACACCAAAGGAATC
>gnl_Solly_v2.4_Solyc11g027980.1.1
ATGACTAGTTTCATCAACAATGAAGAGTTCAACAACAAGAAAGTTATCTTCATAATGGGGGCCATAGCAACGGGAAAATCCTATCTCTGTGTTGACCTTGCCACCCATTTCCGAGGAGAAATAATCAACTCAAATAAAATGCAAGTTTACAAGGGACTTGAAATTACAATGAGAAACAAGTGGATGAGGTGCGACAAATATTTCATTCCAGATGCAGATTACAGTAAAGGAATCAGACGGTCCATCGATGTCATTGAAATGGACAGATATTTAAGAGAAGGAACAAATATAAACGGAGATGAAGAA
>gnl_Solly_v2.4_Solyc11g019880.1.1
ATGGGGGCCACAGGAACGGAAAAATCCCGTCTCTCTGTTGACATTACCACCCATTTTCGAGGAGAAATAATCAACTCGGATAAAATGCAAGTTTACAAGGGACTTGAAATTGTTACAAACAAGATCACACACGCTGAGAAACAAGGGCTAGTGGATGAGGTGCGACAGATTTTCATTCCAGATGCAGATTACACCAAAGGAATCCGACGGTCCATCGGTGTCCCTGAAATGGACAAATATTTAAGGGAAGAAACAAATATAGACGGAGATGATAAATCAAAGAAGATGATTCTTCAAGCTTTAATTTCAAGTATCAAGCGTAATTCTCGTATGTTAATTTGTAACCAACTTGACAAGATTCAA
>gnl_Solly_v2.4_Solyc11g020380.1.1
ATGAGTACTTTCATCAACAATGAAGAGTTCAACAAGAAAAAAGTGATCTTCATAATAGGGGCCATAGGAACAGGAAAGTCCTGTCTCTCTGTTGACGTTGCCACCCATTTTGGAGGAGAAATAATCAACTCGGATAAAATACAAGTTTACAAGGGACTTGAAATTGTTACAAACAAGATCACACACGCTGAGAAACAAGGGCTAGTGGATGAGGTGCGACAGATTTTCATTCCAGATGCAGATTACACCAAAGGAATCCGACGGTCCATCGGTGTCCCTGAAATGGATAGATATTTAAGGGAAGAAACAAATATATACGGAGATGATGAATCAAAGCAGATGATTCTTCAAGCTTCAATTTCAAGTATCAAGCGTAACACTCGTATGCTAATTTGTAACCAACTTGACAAGATTCAACGATTAATAAGCGAGAAAATGTGGTCAGTGCATCATATAATTGCTACAGATGTTTTCAAAGAAGACAGAGAAGAAGATATTGACGAAGCATGGAGGAATACTGTTTTCCAACCATGCCTAGATATTGTGAAGAGATTTCTCAAAAGCGATCATGACAATATTATTATTGAGTGTACA
>gnl_Solly_v2.4_Solyc11g061830.1.1
ATGAATACATTCATCAATAATGAAGAGTTCAAGAAGAAAGTTATCTTCATAATGGGGGCCACAGGAGCGGGAAAATCATGTTTCTCTGTTGACCTTGCCACCCATTTTCGAGGAGAAATTATCAACTTGGATAAAATGCAAGTTTACAAGGGACTTGAAATTGTTACAAACAAGATCACACATACTGAAAAACAAGGTGTACGACACTATTTGTTAGGGCTAGTGGATGAGGTGCGACAGATTTTAATTCCAGATGCAGATTACACCAAAGGAATCCAACGGTCCATCGGGGTCCCTGAAATGGACAGATATTTAAGGGAAGAAACAAACATAGACGGAGAGGATGAATCAAAGAAGATGATTTTTCAAGCTTCAATTTCAAGTATCAAGCGTAATACTCGTATGTTAATTTGTAACCAACTTGACAAGATTCAACGATTAATAAGCAAAAAAATGTGGTCAGTGCATCATATTATTGCTACAGACGTTTTCAAAGAAGATAGAGAAGAAGATCTTGACGAAGCATGGACGAATATTGTTTTGCAACCATGCCTAGATATTGTGAAGAGATTTCTCAAAAACGATCATCACAATATTATTATTGAGAGTACA
>gnl_Solly_v2.4_Solyc11g019850.1.1
ATGGGGGCCACAGGAACGGGAAAATCCCGTCTCTTTGTTGACATTGCCACCCATTTTCGAGGAGAAATAATCAACTCGGATAAAATGCAAGTTTACAAGGGACTTGAAATTGTTTCAAATAAGATCACACACGCTGAGAAACAAGGGCTAGTGAATGAGGTG
>gnl_Solly_v2.4_Solyc11g063690.1.1
ATGCAAGTTTACAAGGGACTTGAAATTGTTACAAACAAGATCACATACACTGAAACACAAGGTGTACGACACTATTTGTTAGGGCTAGTGGATGAGGTGCGCCACATTTTCATTCCAGATGCAGATTACACCAAAGGAATCCGACGGTCCATCGGTGTCCCTGAAATGGACAGATATTTAAGGGAAGAAACAAATATAGACGGAGATGATGAATCAAAGCAGATGATTCTTCAAGATTCAATTTCAAGTATCAAGCGTAATACTCGTATGTTAATTTGTAACCAACTTGCCAAGATTCAACGATTAATAAGCGAGAAAATGTGGTCAGTGCATCATATTATTGCTACGGACGTTTTCAAAGAAGATAGAGAAGAAGATCTTGACGAAGCATGGACGAATACTGTTTTGCAACCATGTCTAGATATTGTGAAGATATTTCTCAAAAACGATTATCATAATATTATTATTGATTGTACA
>gnl_Solly_v2.4_Solyc11g063700.1.1
ATGAATACTTTCACCAACAATGAAGAGTTCAAGAAGAAAGTGATCTTCATAATCGGGGCCGAAGGAACGGGAAAATCATGTCTCTCTGTTGACCTTGCCACCCATTTTCGAGGAAAAATAATCAACTCGGATAAAATGCAAGTTTACAAGGGACTTGAAATTGTTACAAACAAGATCACACACAAAGAAAAAAAGGTGTACGACACTATTTCT
>gnl_Solly_v2.4_Solyc11g020400.1.1
ATGGTGGCCACAGGAACGGGAAAATCCCGTCTCTCTGTTGACGTTGCCACCCATTTTGGAGGAGAAATAATCAACTCAGATAAAATGCAAGTTTACAAGGGACTCGAAATTGTTATAAACAAGATCACACATGCTGAGAAACAAGGGCTAGTGGATGAGGTGCGACAGATTTTCATTCCAGATGTAGATTACACCAAAGGAATCCAACGGTCCATCGGTGTCCCTGAAACGGACAGATATTTAAGGGAAGAAACAAATATAGACGGAGATAATGAATCAAAGCAGATGATTCTTCAAGCTTCAATTTCAAGTATCAAGCGTAACACTCGTATGTTAATT
>gnl_Solly_v2.4_Solyc11g061910.1.1
ATGAATACATTCATCAATAATGAAGAGTTCAAGAAGAAAGTTATCTTCATAATGGGGGCCACAGGAACGGGAAAATCCCGTCTCTCTGTTGACCTTGCCACCCATTTTCGAGGAGAAATTATCAACTCGGATAAAATGCAAGTTTACAAGGGACTTGAAATTGTTACAAACAAGATCACACATACTGAAAAACAAGGTGTGCGACACTATTTGTTAGGTATATATGTTTATTCTCAAGATTGCTTATATCAAATAACTACC
>gnl_Solly_v2.4_Solyc11g063670.1.1
ATGGGGGATACAGGAACAGGAAAATCTCATCTCTCTGTTGACCTTGCCACCCATTTTCGAGGAGAAATAATCAACTCGGATAAAATGCAAGTTTACAAGGGACTTGAAATTGTTACAAACAAGATCACACACTCTGAAAACAAGGTGTACGATACTATTTGT
>gnl_Solly_v2.4_Solyc11g019900.1.1
ATGTGGGTCACAGGAACGGGAAAATCCCGTCTCCCTATTGACCTTGCCACCCATTTTCGAGGAGAAATAATCAACTCAGATAAAATGCAAGTTTACAAGAGACTTCAAATTGTTACAAACAAGATCACACACACTAAAAAACTAGGTGTACGACACTATTTGTTAGGTATATATGTT
>gnl_Solly_v2.4_Solyc11g061850.1.1
ATGAATACATTCATCAATAATAAAGAGTTCAAGAAGAAAGTTATCTTCGTAATGGGGGCCACAGGAACGGGAAAATCCCGTCTCTCCGTTGACCTTGCCACCCATTTTCGAGGAGAAATTATCAACTCGGATAAAATGCAAGTTTACAAGGGACTTGAAATTGTTACAAACAAGATCACACATACT
>gnl_Solly_v2.4_Solyc11g063470.1.1
ATGGGGGCCACAGGAACAGGAAAATCTCATCTCTGTGTCAACCTTGCCACCCATTTTCGAGGAGAAATAATCAACTCGGATAAAATGAAAGTTTACAAGGGACTTGAAATTGTTACAAACAAGATCACTCACACTGAAAACAAGGTGTACGATACTATTTGT
>gnl_Solly_v2.4_Solyc11g061840.1.1
ATGCAAGTTTACAAGGGACTTGAAATTGTTACAAACAAGATCACACATACTGAAAAACAAGGTGTACAACACTATTTGTTAGGGCTAGTGGATGAGGTGCGACAAATTTTAATTCCAGATGCAGATTACACCAAAGGAATCCAACGGTCCATCGGGGTCCCTGAAATGGACAGATATTTAAGGGAAGAAACAAACATAGACGGAGAGGATGAATCAAAGAAGATGATTCTTGAAGCTTCAATTTCAAGTATCAAGCGTAATACTCGTATGTTAACTTGTAACCAACTTGACAAGATTCCACCT
>gnl_Solly_v2.4_Solyc11g020420.1.1
ATGCAAGTTTACAAGGGACTTGAAATTGTTACAAAAAAGATCACACACGCTGAGAAACAAGGTGTATGGCACTATTTGTTAGGGCTAGTGGATGAGGTGCGACAGATTTTCATTCCAGATGCAGATTACACCAAAAGAATCCGACAGTCCATTGATGTGAAAAGATTCAACGAT
>gnl_Solly_v2.4_Solyc11g063450.1.1
ATGAATACGTTCATCAACAATGAAGAGTTCAAGAAGAAAGTTATCTTCATAATGGGGGCCACAGGAACTGGAAAATCCCGTCTCTCTGTTGACCTTGCCACCCATTTTCGAGGAGAAATAATCAACTCGGATAAAATGCAAGTTTACAAGGGACTTGAAATTGTTACAAACAAGATCACACACACTGAAACACAAGGTGTACGACACTATTTGTTAGGTATATATGTTTATTCTCAAGACTACTTATATCAAATGACTACC
>gnl_Solly_v2.4_Solyc11g019890.1.1
ATGAATACTTTCATCAACAATGATGAGTTCAACAAGAAAAAAGTGATCTTCATAATGGGGGCCACAGGAATGGGAAAATTCCGTCTCTCCATTGACGTTGCCACCCATTTTCGAGGAGAAATAATCAACTCGGATAAAATGCAAGTTTACAAGGGACTTGAAATTGTTACAAACAAGATCACACACGCTGAGAAACAAGGTGTACGACACTATTTGTTAGGGCTAGTGGATGAGGTGAGACAGATTTTCATTCCAGATGCAGATTACACCAAAGGAATCCGACGGTCCATCGGTGTCCCTGAAATGGAAAGATATTTAAGGGAAGAAACAAATATAGACAGAGATGATGAATCAAAGAAGATGATTCTTCAAGCTTCAATTTCAAGTATCAATCGTAATACTCGTATGTTAATTTGTAACCAACTTGACAAGATTCAACGATTAATACGCGAGAAAATGTGGTCAATGCATCATATAATTGTTACGGACGTTTTCAAAGAAGATAAAGAAGAAGATACAGACGAAGCATGGACGAATACTGTTTTGCAACCATGCCTTGATATTGTGCAGAGATTTCTCAAAAGCAATCATCACAATATTATTATTGAGTGTACA
>gnl_Solly_v2.4_Solyc11g063740.1.1
ATGAATACGTTCATCAACAATGAAGAGTTCAAGAAGAAATTTATCGTCATAATGGGGGCCACAGGAACTGGAAAATCCCGTCTCTCTGTTGACCTTGCCAGCCATTTTCGAGGAGAAATAATCAACTCGGATAAAATGCAAGTTTATAAGGGACTTGAAATTGTTACAAACAAGATCACACACACTGAAACACAAGGTGTACAACACTATTTGTTAGGGCTAGTGGATGAGGTGCGCCAGATTTTCATTCCAGATGCAGATTACACCAAAGGAATCCGACGGTCCATCGGTGTCCCTGAAATGGACATATATTTAAGGGAAGAAACAAATATAGACGGAGATGATGAATCAAAGCAGATGATTCTTCAAGATTCAATTTCAAGTATCAAGCGTAATACTCGTATGTTAATTTGTAACCAACTTGCCAAGATTCAACGATTAATAAGCGAGAAAATGTGGTCAGTGCATCATATTATTGCTACGGACGTTTTCAAAGAAGATAGAGAAGAAGATCTTGACGAAGCATGGACGAATACTGTTTTGCAACCATGCCTAGATATTGTGAAGATATTTCTCAAAAACGATCATAACAATATTATTATTGAGTGTACA
>gnl_Solly_v2.4_Solyc11g020500.1.1
ATGGGGGCAACAGGAACGGGAAAATCTCATCTCTCTGTTGACCTTGCCACCCATTTTCGAAGAGAAATAATCAACTCGGATAAAATGCATGTTTACAAGGGACTTGAAATTTTTACAAACAATATCATACACACTGAGACACAAGGGCTAGTGGATGAGGTGCGACAAATTTTCATTCCAGATGCATATTACACTAAAGGAATCCGACTGTCCATCGGTGTCCCTGAAATGGAT
>gnl_Solly_v2.4_Solyc11g061810.1.1
ATGGGGGCCATAGGAACGGGAAAATCCCGTGTTTCTGTTGACCTTACCACCCATTTTCGAGGAGAAATAATCAACTCGGATAAAATGCAAGTTTACAAGGGACTTAAAATTATTACGAACAAGATCTCTCACACTGAAAAACAAGGGCTAGTGGATGAGGTACGACAGATTTTCATTCCAGATGCAGATTACACCAAAGGAATCCGACTGTCCATCGGGGTCCCTGAAATGGACAGATATTTAAGGGAAGAAACAAACATAGACGGAGATGATGAATCAAAGAAGATGATTCTTCAAGCTTCAATTTCAAGTATCAAGCGTAATACTCGTATGTTAATTTGTAACCAACTTGACAAGATTAAACGATCAATAAGCGAGAAAATGTGGTCAGTGCATCATAGTATTGCTTTGGACGTTTTCAAAGAAGATAGAGAAGAAGATCTTGAAGAAGCATGGAAGAATATTGTTTTGCAACCATGCCTAGATATTGTGAAGAGATTTCTCAAAAATGATCATCGCAATATTATTATTGAGTGTACA
>gnl_Solly_v2.4_Solyc11g061800.1.1
ATGGGGGCCATAGGAACGGGAAAATCGCGTGTTTCTGTTGACCTTGCCACCCATTTTCGAGGAGAAATAATCAACTCGGATAAAATGCAAGTTTACAAGGGACTTGAAATTATTACAAACAAGATCTCTCACACTGAAAGACAAGGTGTA
>gnl_Solly_v2.4_Solyc11g061860.1.1
ATGAATACATTCATCAATAATGAAGAGTTCAAGAAGAAAGTTATCTTCATAATGGGGGCCACAGGAACGGGAAAATCCCGTCTCTCCGTTGACCTTGCCACCCATTTTCGAGGAGAAATTATCAACTCGGATAAAATGCAAGTTTACAAGGGACTTGAAATTGTTACAAACAACATCACACATACTGAAAAACAAGGTGTACGACACTATTTGTTAGGGCTAGTGGATGAGGTGCGACAGATTTTCATTCCAGATGCAGATTACACCAAAGGAATCCGACGGTCCATCGGGGTCCCTGAAATGGACAGATATTTAAGGGAAGAAACAAATATAGACGGAGATGATGAATCAAAGAAGATTATTCTTCAAGCTTTAATTTCAAGTATCAAGCGTAATACTCGTATGTTAATTTGTAAC
>gnl_Solly_v2.4_Solyc11g020510.1.1
ATGCAAGTTTACAAGGGACTTGAAATTGTTACAAACAAGATCACACATGCTGAGAAACAAGGTGTACGACACTACTTGTTAGGTCTAGTTGATGAGGTGCGACAGATTTTCATTCTAGATGCAAATTACACCAAAGGAATCCGACGGTCCATCGGTGTTCCTGAAATGGACAGATAT
>gnl_Solly_v2.4_Solyc11g063710.1.1
ATGAATACGTTCATCAACAATGAAGAGTTCAAGAAGAAAGTTATCTTCATAATGGGGGCCACAGGAACTGGAAAATCCCGTCTCTCTATTGACGTTGCCACCCATTTTCGAGGAGAAATAATCAACTCGGATAAAATGCAAGTTTACAAGGGACTTGAAATTGTTACAAACAAGATCACACACACTAAAACACAAGGTGTACGACACTATTTGTTAGGGCTAGTGGATGAGGTGCGCCAGATTTTCATTCCAGATGCAGATTACACCAAAGGAATCCGACGGTCCATCGGTGTCCCTGAAATGGACAGATATTTAAGGGAAGAAACAAATATAGACGGAGATGATGAATCAAAGAAGATGATTCTTCAATATTCAATTTCAAGTATCAAGCGTAATACTCGTATGTTAATTTGTAACCAACTTGCCAAGATTCAACAATTAATAAGCGAGAAAATGTGGTCAGTGCATCATATTATTGCTACGGACGTTTTCAAAGAAGATAAAGAAGAAGATCTTGACGAAGCATGGACGAATACTGTTTTGCAACCATGCCTAGATATTGTGAAGATATTTCTCAAAAACGATCATCACAATATTATTATTGAGTGTACA
>gnl_Solly_v2.4_Solyc11g027990.1.1
ATGGGGGCCACAGGAACGGGAAAATCCAGTCTCTCTATTGACCTTGCCACCTATTTTCGAGGAGAAATAATCAACTCGGATAAAATGCAAGTTTACAAGGGACTTGAAATTATTACAAACAAGATCACACACACTATGAAAGAAGATGTGCATCACTATTTGTTAGATTTTCTTAGG
>gnl_Solly_v2.4_Solyc11g061790.1.1
ATGAATACTTTCATCAACAATGAAGAGTTCAAGAAGAAAGTTATCTTCATAGTGGAGGCCACAGGAACAGGAAAATCTCGTCTCTCTGTTGACCTTCCTACGTATTTTGGAGGAGAAATTATCAAGACGGATAAAATGCAAGTTTACAAGGGACTTGAAATTGTTTCAAACATGATAACACACATTGAAAAACAAGGTGTACGACACTATTTGTTAGGTATAAATGTTTATTCTCAAGATTAT
>gnl_Solly_v2.4_Solyc11g061890.1.1
ATGAAGACTCAACGTGTTCCAATTATTGTTGGAGGGTCAAATTCGTATATCGAAAAACTTGTGGAAGATCCTGTGTTCATGTTCAAATATAAGTATGCTAGCTTCTTTATTTGGACTAATGTTGAGCAATCAGTCTTGAACCGTAGAGTTGACATGAGGGTTGATCAAATGGTCAAAGCAGGGCTAGTGGATGAGGTGCGACAGATTTTCATTCCATCTATTTTCATTCCAGATGCAGATTACACCAAAGAAATCCGACGGTCCATCGGGGTCCCTGAAATGGACATATATTTAAGGGAAGAAACAAACATAGACGGAGATGATGAATCAAAGAAGATGATTCTTCAAGCTTCAAATTTCAAGTATCAAGCG
>gnl_Solly_v2.4_Solyc11g028210.1.1
ATGAAGTGGGTAGTCTCCCTGCGAGCCGCCGCTCTATGCAGAGTTCAACGAGAAGAAAGTGAACTTCATAATGGGGACCACGAGAACGGGAAATTCCAACTCTCTGTTGACCTTGCCACTTATTTTGGAGGAGAAATAATCAACTTGGATAAAATGCAAGTTTACAAGGGACTTGAAATTGTTGCAAACAAAATCACACACACTGAGAAACAAGGTGCACGACACTATTTATTAGGGCTAGTGGAAGAGGTGCGACAGTTTTTCATTATAGATGCAGATTACACCAATGGGATTCAACGGTTCATTGGTGTTCCTGAAATTGACATA
>gnl_Solly_v2.4_Solyc11g019870.1.1
ATGAATACTTTCATCAACAATGAAGAGTTCAACAAGAAAAAGGTGATCTTCATAATGGGGGCCACAAGAACGGGAAAATCCCGTCTCTCTGTTGACATTGCCACCCATTTTCGAGGAGAAATAATAAACTCGGATAATATGCAAGTTTACAAGGGACTTGAAATTGTTACAAACAAGATCACACACGCTGAGAAACAAGGTGGC
>gnl_Solly_v2.4_Solyc11g020430.1.1
ATGGGGGCCACAGGAACGGGAAAATCCGGTCTCTCTGTTGACGTTGCCACCCATTTTGGAGGAGAAATAATCAACTTGGAAAAAATGCATGTTTACAAGGTACTTGAAATTGTTACAAACAAGCTCGCACACGCTGAGAAACAAGGTGTACGACACTATTTGTTAGTGGATGAGGTGCGACACATTTTCAGTCCAAATGCAGATTACACCAAAGGAATC
>gnl_Solly_v2.4_Solyc11g030560.1.1
ATGGGGGCCACAGGAACAGAAAAATCCCATCTCTCTGTTGACCTTGCCACCCATTTTAAAGGAGAAATAATCAACTTGGATAGAATGCAAGTTTACAAGGGACTTGAAATTGGTACAAACAAGATCACACACACTGAAAAACAAGGGCTAGTGGATGACGTGGGA
>gnl_Solly_v2.4_Solyc11g063650.1.1
ATGAATACTTTCATCAACAATGAAGAGTTCAAGAAGAAAGTGATCTTCATAATCGGGGCCGTAGGAACAGGAAAATCCCGTCTCTCTGTTGGCCTTGCCACCCATTTTCGAGGAAAAATAATCAACTCGAATAAAATGCAAGTTTACAAAGGACTTGAAATTGTTACAAACAAGATCACACACAAAGAAAAAAAGGTGTACGACACTATTTCT
>gnl_Solly_v2.4_Solyc11g063460.1.1
ATGAATACTTTCATCAACAATGAAGAGTTCAAGAAGGAAGTGATCTTCATAATCGGGGCCGTAGGAACGGGAAAATCCTGTTTCTCTGTTGACCTTGCCACCCATTTTCGAGGAAAAATAATCAACTCGGATAAAATGCAAGTTTACAAGGGACTTGAAATTGTTAAAAACAAGATCACACACAAAGAAAAAAAGGTGTACGACACTATTTCT
>gnl_Solly_v2.4_Solyc11g061820.1.1
ATGAATACATTCATTAATAATGAAGAGTTCAAGAATAAAGTTATCTTTATAATGGGGGCCACAGGAACAGGAAAATCCCGTCTCTCTGTTGACCTTGCCACCCATTTTCGAGGAGAAATTATTAACTCGGATAAAATGCAAGTTTACAAGGGACTTGAAATTGTTACAAACAAGATCACACATACTGAAAAACAAGATTACACCAAAGGAATCCGACGGTCCATTGGGGTCCCTGAAATGGACAGATATTTAAGGGAAGAAACAAACATAGAC
>gnl_Solly_v2.4_Solyc11g061780.1.1
ATGGGGGCCACAGGAACGGGTAAATCCCATCTCTATGTTGACCTTGCCACCCATTTTCGAGGAGAAATTGTCAACTCGGATAAAATGCAAGTTTACAAGGGACTTAAAATTATTACAAAAAAGATCACACACACTGAAAAAAAAAAGGTGTACGACACTATTTGT
>gnl_Solly_v2.4_Solyc11g020360.1.1
ATGAATACTTTCATCAACAATGAAGGGTTCAACAAGAAGAAAGTGATCTTAATAATGGGGGCAACAGGAACGGGAAAATCCCATCTCTCTGTTGACCTTGCCACCCATTTTCGAAGAGAAATAATCAACTCGGATAAAATGCATGTTTACAAGGGACTTGAAATTTTTACAAACAAGATCATACACACTGAGACACAAGGGCTAGTGGATGAGGTGCGACAAATTTTCATTCCAGATGCATATTACACTAAAGGAATCCGACTGTCCATCGGTGTGCCTGAAATGGAC
>gnl_Solly_v2.4_Solyc11g061870.1.1
ATGAATACATTCATCAATAATGAAGAGTTCAAGAAGAAAGTTATCTTCATAATGGGGGCCACAGGAACGGGAAAATCCCATCTCTCTGTTGACCTTGCCACCCATTTTCGAGGAGAAATTATCAACTCGGATAAAATGCAAGTTTACAAGGGACTTGAAATTGTTACAAACAAGATGACACATACTGAAAAACAAGGTGTACGACACTATTTGTTAGGGCTAGTGGATGAGGTGCGACAGATTTTCATTCCAGATGCAGATTACACCAAAGGAATCCGACGGTCCATCGGGGTCCCTGAAATGGACAGATATTTAAGGGAAGAAACAAACATAGACGGAGATGATGAATCAAAGAAGATGATTCTTCAAGCTTCAATTTCAAGTATCAAGCATAATACTCGTATGTTAATTTGTAACCAACTTGACAAGATTCAACGATTAATAAGCGAGAAAATGTGGTCATTTCATCATATTATTGCTACGGACGTTTTCAAAGATGATAGAGAAGAAGATCTTGACGAAGCATGGACGAATATTGTTTTGCTACCATGCCTAGATATTGTGAAGAGATTTCTCAAAAACGATCATCACAATATTATTATTGAGTGTACA
>gnl_Solly_v2.4_Solyc11g019860.1.1
ATGGGGGCCACAGGAACGGGAAAATCCCATCTCTCTGTTGACATTGCCACCCATTTTCGAGGAGAAATAATAAACTCGGATAAAATTCAAGTTTACAAGGGACTTGAAATTGTTACAAACAAGATCACACACGCTGAGAAACAAGGTGTACGACACTATTTGTTAGGGCTAGTGGATGAGGTACGACAGATTTTCATTCCAGATGCATATTACACCAAAGGAATCCGACGGTCCATAAGTGTCCCTGAAATGGACAAATATTTTAGGGAACAAACAAATATAGACGGAGATGATGATTCAAAGAATATGATTCTTCAAGCTTCAATTTCAAGTATCAAAAAAATGAATACTTTTATCAACAATGAAGAGTTCAACAAGAAAAAAGTGATCTTCATAATGGGGGCCACAGGAACGGGAAAATCCCGTCTCTCTGTTGACATTGCCACCCATTTTCGAGGAGAAATAATCAACTCGGATAAAATGCAAGTTTACAAGGAACTTGAAATTGTTACAAACAAGATCACACACGCTGAGAAACAAGGTGTACGACACTATTTGTTAGGACTAGTAGATGAGGTACGACAGATTTTCATTCTAGATGCAGATTACACCAAAGGAATCCGACGGTCCATAGGTGTCCCTAAAAGGGACAAATATTTAAGGGAAGAAACAAATATAGACGGAGATGATGAATCAAAGAATATGATTCTTCAAGCTTCAATTTCAAGTATCAAGCGTAATACTCGTATGTTAATTTGTAATCAACTTGACAAGATTCAACGTTTAATAAGCGAGAAAATATGGTCAGTGCATCATATAATTGCTACGGACGTTTTCAAAGAAGATAAAGAAGAAGATACTGACGAAGCATGGACGAATACTGTTTTGCAACCATGCCTTGATATTGTGNNN
>gnl_Solly_v2.4_Solyc11g061920.1.1
ATGAATACATTCATCAATAATAAAGAGTTCAAGAAGAAAGTTATCTTCATAATGGGGGCCACAGGAATGGGAAAATCCCGTCTCTCTGTTGACCTTGCCACCCATTTTCGAGGAGAAATTATCAACTCGGATAAAATGCAAGTTTACAAGGGACTTGAAATTGTTACAAACAAGATCACACATACTGAAAAACAAGGTGTACAACACTATTTGTTAGGACTAGTGGATGAGGTGCGACAGATTTTCATTCCAGATGCAGATTACACCAAAGGAATC
>gnl_Solly_v2.4_Solyc11g020390.1.1
ATGGGGGCCACAAGAACGGGAAAATCCCGTCTCTCTATTGACGTTGCCACCCATTTTGGAGGAGAAATAATAAACTCAGATAAAATGCAAGTTTACAAGGGACTTGAAATTGTTACAAACAAGATCACACACGGTGAGAAACAAGGTGTACGACACTATTTGTTAGGGCTAGTGGACGAGGTGCGACAAATTTTCATTCCAGATGCAGATTTCACTAAAGGAATC
>gnl_Solly_v2.4_Solyc11g063680.1.1
ATGAATACTTTCATCAACAATGAAGTGTTCAAGAAGAAAGTGATCTTCATAATCGGGGCCGTAGGAACGGGAAAATCCTGTCTCTTTGTTGACCTTGCCACCCATTTTCGAGGAAAAATAATCAACTCGAATAAAATGCAAGTTTACAAGCGACTTGAAATTGTTACAAACAAGATCACACACAAAGAAAAAAAGGTGTACGACACTATTTCT
>gnl_Solly_v2.4_Solyc11g063730.1.1
ATGGGGGCCACAGGAACAGGAAAATCTCATCTCTCGGTTAACCTTGCCACCCATTTTCAAGGAGAAATAATCAACTCGGATAAAATGCAAGTTTACAAGGGACTTGAAATTGTTACAAACAAGATCACTCACACTGAAAACAAGGGC
>gnl_Sorbi_v3.1_Sobic.003G162200.1
ATGGCGGGTGTCAACGGTGGTGCCACGGCGAGCGGAGGCAGCAAGACCAAGGTCAAGGTGGTGGTGGTCATGGGCGCCACGGCCACCGGCAAGTCGAAGCTAGCCATCGACCTCGCGCTGCGCTTCGGCGGAGAGGTGATCAACTCGGACAAGATCCAGGTGCACGACGGCCTCGACGTCGTCACCAACAAGGTCACCGCCGCGGAGTGCCAGGGCGTGCCACACCACCTGATCGGTGGGGTGAGCCCCGACGCCGACTACACCGCCGCCGATTTCTGCAGGGACGCCACGCGCGCCGTCGAGTCCGTCGCCGAGAGGCGCCGCGTCCCGATCATCGCCGGCGGATCCAACAGGTACCTCGAGGCGCTGCTGGACGACGGCGGGGAAGAACCTGCAGCTGCAGATGCTGGTGGTGGTGGCTTTCGCAGGCGCTACCAGTGCTGCTTCGTCTGGGTGGACAGCGACCTGGCCGTGCTGGACCGCTACATAGGCAGCCGCGTGGACTGCATGCTGGACCAGGGGCTCGTCAGCGAGGTGCGGCCCTTCTTTCGGCACGACGACGGTGACTACTCCAGGGGCATCCGGAGGGCCATCGGCGTGCCGGAGATGGACGGGTACTTCCGGACGGAGGCCGCGGGTGCTCTCGACGGCGACGACGAGCGGCGAGCGCGGCTCCTCGCTGCCGCCGTTGACGAGATCAAGGCCAACACGTGCGTGCTGGCGCGCCGTCAGCTGGACAAGATCCACCGGCTGCAGGGCCTCCGCGGGTGGAGCGATATCCACCGCCTCGATGTCACAGAGGTGCTTCGGATCAAGGTCGGGGACGGCGCCAGGAACCCAAACGCACAGCGCGTCGCGTGGGAGACGGACGTCGTGAGCCCCGCGGCGAGGATCGTGGGAAGGTTTCTGGCGCCGGTTAATGTCGTCGTTGAGGGAGCTTGGGACAACGGCAAGGATCGTTTCTTCTTGATGACGCCCAAAGAAGTGGTGGCCGTGCCAGGCGTTTGCACGGCGACAGAGTGGTTCGGCCAGCAGCCGCTGGACATGGCGGTGATGTCTCCAAGCCGCGGCTTTGTTGGACTGGGGGCAGCGGCGGCGGCTGTT
>gnl_Sorbi_v3.1_Sobic.003G261700.1
ATGAGCGGTCTCATCACGAGGATCGGCACCGTCGCCCGCTGCTCACCCATGGCGGCCGCCGCGGCAGTCGCTGGCATCGACGCGCCACGGAAGCGGCCGCGTCGCCCCAGCAGCGGCAGCGTCAGAATGGAGGGCAGCAGGAGCAGAGGAGGCGACGGTGGTGGCTGCTGCTGCTCGAGCAGCGGCAAGGGGCTTGCGCCCGCGGAGCCCAGGCTGGTGGTGATCGTCGGCGCCACGGGCACGGGCAAGACCAAGCTGTCCATCGACGCGGCCGTGGCGCTGGGCGGCGAGGTGGTGAACGCCGACAAGATACAGCTCTACGCGGGCCTCGACGTCACCACCAACAAGGTGCCCCACGCCGACCGCCGCGGCGTCCCGCACCACCTCCTGGGCGCGGTCCGCGCCGACGCGGGCGAGCTCCCGGCGCCGTCGTACCGCGCGCTGGCCGCCGAGGCCGCGGCCTCCGTCGCGGCGCGTGGGCGGGTGCCCGTCGTGGCCGGGGGCTCCAACTCGCTCATCCACGCGCTCCTCGCCGACGACCGCCTCGGCGGCGGCGACCCGTTCAAGGCCGACGACGACGACGGGTGCTACCGGCCGTCGCTGAGGCTCCCGTGCTGCCTCCTCTGGGTGGACGTAGACGGCGCGGTGCTGGACGACTACCTGGACCGGCGCGTGGACGACATGGTGCGCGAGGGCATGGTGGAGGAGCTCCGGGAGTACTTCGCGTCCACGTCCCCCGCGGAGCGCGCCGCCCACGCGGCCGGGCTGGGCAAGGCCATCGGCGTGCCGGAGCTGGGCGACCACTTCGCGGGCCGCAAGACCCTCGCCGCGGCGATCGACGAGATCAAGGCCAACACGCGGGTGCTGGCCGCGGCGCAGGTGCGCAAGATCCGGCGCATGGCCGACGCCTGGGGCTGGCCCGTGCGGCGCCTCGACGCGACGCCCACGGTCCGCGCGCGGCTGGCCGGCGCCGGGCGCGACGCCGAGGCCGCCGCGTGGGAGCGCGACGTGCGCGGGCCTGGCCTCGCCGCCATGCGCCAGTTCCTCGACAGCCACCACGAGCAGCAGCAGCAGCAGCAAAGGTGGCCGCTGGCGCGGAGGCAATGTCGTGGCATGGTGGGG
>gnl_Sorbi_v3.1_Sobic.009G223100.1
ATGACCACCCTCCTCGCCAATAGGATCACTACGCTCGTGCGCGCTCCTCCCATGGCCGCCACCGCCGCTGCCGCCGTCGCCGTCGCGGGAGGGAGGAGGCCATTGCACCGGACCTTCGCGCACCCGGAGATGGAGATGGAGGAGGAGCACCAGCAGCGCGCGTGCCGCAGCAGGGGATCCTCGTCCTCCTCTTCCTGCTCCTCGTCGTCGTCGACGGCGGCGTCGCCCGCCCGGGGGTCGGGGACGGGGATAGTGGTGATCGTCGGCGCCACGGGCACCGGGAAGACCAAGCTGTCCATCGACGCCGCGGAGGCGGTCGGAGGGGAGGTGGTGAACGCCGATAAGATCCAGCTCTACGCCGGCCTCGACATCACCACCAACAAGGTGGCCCCCGCGGACCGCCGCGGCGTCCCGCACCACCTCCTCGGCGCCATCCGCCCCGACGCCGGCGCGTTCCCGCCCTCGACGTTCCGCTCCGTCGCTGGCGCCACGACCGCCTCGATCGCCGCCCGGCGCCGCGTCCCCATCGTCGCCGGCGGGTCCAACTCCCTCATCCACGCCCTCCTCGCCGACCGCTTCGACTCCGCCGCCGACCCGTTCTCCTCGTCGTGGGTCCGCCACGACCGGCCCGCGCTCCGCTCCCCGTGCTGCCTCCTCTGGGTCCACGTAGACGACGCGCTCCTCGCCGAGTACCTGGACCGGCGCGTGGACGACATGGTGGGCGGCGGCATGGTGGAGGAGCTCCGGGCGTACTTCGCCACGACCACCGCCGCGGAGCGCGCCGCGCACGCCGCCGGGCTGGGCAGGGCCATCGGCGTGCCCGAGCTGGGCGCCTACTTCGCGGGCCGCACCAGCTTCCGCGCCGCGATCGACGACATCAAGGCCAACACGCGGGACCTGGCGGCCGCGCAGGTGTCGAAGATCCGCCGCATGGCCGACGCCTGGGGCTGGCCCATCCAACGGCTCGACGCGTCCGCCACCGTCCGCGCACGCATCCAGGGCGCGGGCCCGGACGTGGAGTCGGCGTGCTGGGAGCGCGACGTGCGCGGGCCCGGGCTCGCCGCCATCCGGAGCTTCCTGCTGGAGCTGGACAGCGACAGCATCATCACCAATGGCAGCGCCGAGATGGAGCCGGAGCCGCGGGTGCGATGCTGCGACGTGGTGGGG
>gnl_Sorbi_v3.1_Sobic.001G042901.1
ATGCCACTGTCCATGGCGGCCCCCGCGATGGCAGCGCCGCCGGCCTGCTTCCCCATGGCGGCCAGGCTGCCGCCGCTGCCGACGTCGATCACGCTCCCGGACGCCGCGACGCCGGTGCCGGTGGTCGGCTGCAGGCGCGTGGCGGCCAAGCACAAGGCCGTCGTGGTGCTGGGCGCCACGGGCACCGGCAAGTCCCGCCTGGCGATCGACCTCGCGCTGCGCTTCGGCGGCGAGGTCATCAACTCCGACAAGATCCAGGCGTACGCCGGCCTGGACGTCGCCACCAACAAGATCGGCCCCGCGGAGTGCGCCGGGGTGGCGCACCACCTGCTGGGCGTCGTGCACCCGGACGCCGAGTTCACGGCGGCCGACTTCCGCCGCGAGGCCGCGCGCGCCGCGGCCGGCGTCGCGTCGCGGGGCCGGGTGCCCATCATCGCGGGCGGCTCCAACTCGTACGTCGAGGAGCTCGTCGAGGGGGACCGCCGCGCGTTCCGAGAGCGGTACGAGTGCTGCTTCCTCTGGGTGGACGCAAAGCTCCCCGTGCTGCATGACTTCGTCGCCCGCCGCGTCGACGAGATGTGCCGGCGCGGCCTCGTTGACGAGGTGGCGGCGGCGTTCGACCCGCGCCGCACCGACTACTCGAGGGGCATCTGGCGCGCCATCGGCGTGCCGGAGCTCGACGCCTACCTCCGGGCGCGCGGCCACGACGACGAGCAGCGCGCGCGCATGCTCGTCGCCGCCGTCGACGAGATCAAGGTCAACACGTCCCGGCTCGCCCTCCGCCAGCGCGGCAAGATCCAGCGGCTCGCGCGCATGTGGCGCGTCCGCCGCGTCGACGCCACGGAGGTGTTCCTGAAGCGCGGCCACGCCGCCGACGAGGCCTGGCAGCGGCTCGTCGCCGCGCCATGCATTGACGCCGTCAGGTCCTTCCTTCAGGAAGACCAAGAATACAGCAGCATGGTCACTGCCTCCATGTTTGCCTCGACGGCCGCCGCCGCCGCCATCGCAGCCGCGGCTGTC
>gnl_Sorbi_v3.1_Sobic.006G059900.1
ATGGAGCACGGTGTCACCGCCACCGCCGCCGGTAAGCCCAAGGTGGTCTTTGTGCTCGGCGCCACAGCCACCGGGAAGTCGAAGCTCGCCATCGCCCTCGCCCAGCGCTTCAACGGTGAGGTTATCAACGCTGACAAAATCCAGGTCCACGAAGGCGTGCCCATCCTCACCAACAAGGTCACAGAGGAAGAGCAGGCCGGGGTGCCCCACCACCTGCTCAGCGTGCGCGACCCCGACGCCGAGTTTCCCCCGGAGGAGTTCCGACGGGAGGCGGCCGGCGCCATCGCCGGCGTGCTCTCGGCGGGCCGCCTGCCCATCGTGGCAGGCGGGTCCAACACCTACATCGAGGCGCTGGTGGACGGCGACGGCGCCGCCTTCCGCGCGGCGCACGACCTCCTATTCGTCTGGGTGGACGCCGAGCGGGAGCTGCTGGAGTGGTACGCCGCGCTGCGCGTGGACGAGATGGTGGCCCGCGGTCTGGTCGCCGAGGCTCGCGCGGCGTTCGCCGGCGCCGGGGCTGACTACACCCGCGGCGTGCGCCGCGCCATCGGCCTGCCGGAGATGCACGCGTACCTGATGGCGGAGCGCGACGTCGTCGGCGCCGCCGGGGAGGCCGATCTCGCGGCCATGCTGGAACGCGCGGTGCGCGAGATCAAGGACAACACCTTCCGCCTTGCGCGCACGCAGACGGAGAAGATCCGGCGCCTCAGCACGCTCGACGGCTGGGACGTCCGCCGCATCGACGTCACCCCCGTGTTTGCGCGCAAGGCCGATGGGAAGGAGTGCCACGAGCAGACGTGGAAGAAGCTGGTGTGGGAGCCGTGCGAGGAGATGGTTAGGGCTTTCCTCGAGCCGGCGCCGTCCCTGGCTGCCGTTCCAGGTGTTGCAGCAACTGAAGATGGGGACGAAGGCCGTGATGCCGGCGTCGTCGCCGCCGCCGCCATTGCTGCCCCCGCTGCCAATGTCGCCCCCACTGGAGATGTCGCCAACGCCGTCGTTGCTGATGCAGCGGAGACCATA
>gnl_Sorbi_v3.1_Sobic.002G076700.1
ATGTCACTCTACTTGGCGCCCACGGCCACCGCCGCCACCACCCTCCCAATAAGGCAGCTAGTAGCACCGCCTCCGCCGCCGTCGTCCATCAACCTAAGGCAGCTGGAACGAGGCATGGCGCTCCCCCTGCCACCGGCGCCACCGCCACCACCTCTGGTCAGTAGTGCCAGCAATAGGCACGTCGGAGCAAAGCACAAGGCCGTGATGGTGATGGGCGCCACGGGGACCGGCAAGTCGCGCCTCGCGGTGGACCTCGCCCTCCAGTTCGGCGGCGAGGTCATCAACTCCGACAAGATCCAGGTGCACGCCGGCCTGGAGGTGACGACGAACAAGGTGACGGAGGAGGAGCGCGCCGGCGTGCCGCACCACCTGCTCGGTGTGGCGCGCCCCGACGAGGAGTTCACGGCCGCGGACTTCCGCCGCGAGGCGTCCCGCGCCGCGTGCGCGATCACCGCGCGCGGGCGCGTCCCCATCATCGCCGGCGGGTCCAACTCGTACGTGGAGGAGCTCGTGGACGGCGACCGCCACGCGTTCCGGGACCGCTACGACTGCTGCTTCCTGTGGGTGGACGTGCAGCGCGCCGTGCTGCACGGCTACGTCGCCCGGCGCGTCGACGAGATGTGCGCCCGCGGACTGGTGGACGAGGTCGCGGCCGCCTTCGACCCGCGCCGCACCGACTACTCCCGCGGCATCTGGCGCGCCATTGGCGCGCCGGAGCTCGACGCGTACCTGCGGTGGTCGGGAGACGAGGGCGACGGCGACGGCGACGGCGAGCGGGCCAGGTTGCTGGCCGCCGCCATAGAGGACATCAAGTCCAACACCCGCCGGCTGTCGTGCCGGCAGCGCGCCAAGATCCAGCGGCTCGCCAAGCTGTGGGGGTGCGCCGTCCGGCGCGTGGACGCCACCGAGGTCTTCCGGAGGCGCGGCGACGATGCCGACGAGGCGTGGCAGCGGCTCGTCGCCGCGCCGTGCATCGACGCGGTGCGCTCCTTCCTACGCAACGACGACGCCGCGGCCGCCAATGATCTGCCGGCCGCCGAACTAGTGCCCGTGTTCGCTCCCGCGCCGGCAGCGGCCGTCGCCGGA
>gnl_Spipo_v2_Spipo12G0008100
ATGGATAAGGCCGTTCAAACACCCAAACCCAAGGTGGTCTTCGTCATGGGTGCCACCGGCACCGGGAAGTCCAAGCTCGCCATTGATATCGCAACCCGCTTCTACGGAGAGGTGGTCAATTCTGACAAGATACAACTCCACGACGGTCTCCCTGTCCTAACGAACAAGGTCACCCTGGAGGAGGCCGCTGGCATCCCCCACCACCTCATCGGTGTTCTCCGCCCTGAGGACGATTGCACCGCGGCTCAGTTCCGCAGAATGGCCTCTTCCGTCGTAGCGGCCATCGTCGCCCGGGGGCGCCTTCCCGTGGTCGCTGGCGGATCTAACTCGTTTCTGGAAGAACTAGTGGATGGTGCAGGTGGTGAGTTCCGCGAGACCTACGACATCTGCTATCTTTGGATTGACGTGGCTTCCCCTGAGCTGTACCAGTCTGTGGCTAATCGCGTGGAGAAGATGGTCGAGGAGGGTCTAGTGGACGAGGTTCGTGGCATCTTCCGTGCGGACGACGACAACTACGACAAAGGGATACGGCGTGCTATCGGCGTACCGGAGATGGATGGATACTTTCGACTGGAGTCGCTAGTTGATGCAGACCTGCAGGCGCTTCTGCTTGAAACGGCCGTAGATCTTATCAAGGCCAACACAAAGAAGCTCGTTGCCTCGCAGTTGGAAAAGATATCCCGACTGAAGACCCTCCCGGGTTGGGACATCCATCGTATCGATGCCACCAGGGTGTTTGGTAAGTGCGGAGAGGAGGCGATTGAGGCGTGGGAGCATTTCGTGCTGAAGCCGGCGTTTCATATCTTGAGAGACTTCTTCGCGGATACTCGAGAAGCAGATTCCAGTGACGCTAACTTCCCCGAAGATGGGATGACTCCGGGATCTGCCGCGCAGGGAAGA
>gnl_Stras_v2.0_SGA_v2.0_scaffold166T38377
ATGGCCACACCCACCCACAAACGAGCCACGTCGACCTCCTCGCCGGCCGCCGGAAAGGTGGTCGTGGTTATGGGCGCCACCGGAACCGGCAAGTCCCGCCTGGCGATCGACCTCGCCCTCATCTTCGACGGCGAGGTCATCAACTGCGACAAGATCCAAGTCTACACTGCCCTCCACGTCATCAGCAACAAGGTCACCCCAGCCGAGGCCCGCGGCGTGGCCCACCACCTCCTCGGCATAATCGACGATCCAGACGAGGACTTCACGGCAGCCGAATTCGTCTTCCGCGCCACCCAGTCAGCCGACGCCATCTCGGGCCGAGCCCGCCTCCCGATCATCGCCGGCGGCTCCAACTCCTTCATAGAGGCGCTCGTCAGCGACTGCAAGTTCCAGTCGAGATACGAGTGTTGCTTTCTCTGGGTGGACGTGTCGAAGAAGCCCGTGCACCTCTCGCATGTGAAGAGGCGGGTCGACGTGATGGTGGGCTCCGGGCTGGTGGACGAAGCCCGGGAGTTTTACGGTGGGGATTACGCGCGTGGGGTGAGGCGCGCGATTGGGGTGCCCGAGATGGATGAGTATTTCTGGAACGAGGGGTCGGTGGAAGGGGAGGAACGCGCGAGGCTGCTGCAGAGCGCGGTGGAGGAGATCAAGGAGAACACGTGGTGGCTCGTGGGGCGGCAGTTGGGGAAGATCCACGCAATGGGGGAGCGGATTGGGTGGGAGAGAGTCCACCGATTAGATGCAACTGAGGCGTTCGAGCGGTGGGAGGTTGGGGATGGGACAGATGCCGAGGCAGTATGGAAGGCAACGGTGGTGGAGCCGAGCGTGTGGATCCTAAGCGTGTTTCTCGGAGGGGATGGTGAGAGTATGGGTTCCGGGTCGGGTCTTGGTTTGGGGGCAATCTAG
>gnl_Stras_v2.0_SGA_v2.0_scaffold5409T54639
ATGGCCTGCACCGACCGCCGTCCCGCCCCCCGCCGCCACAGGCAGAAGGTCGTCGTCATAATGGGCGCCACTGGCTGTGGCAAGTCGAAACTCTCCGTCGACCTCGCCTCCCGCTTCTTCCCCTCCTCCGAGATCATCAACTCCGACAAGATCCAAATCCACCGCGGACTCGACGTCGCCACCAACAAGACCCCCGCCTCCGGCCGCCGCGGCGTCCCCCACCACCTCCTCGACGTCCTCCGCCCCTCCGACCACTTCTCCGCCGCCGACTTCCGCTCCGCCGCCGGCGCCGCCGTCTCCCGGATCTCCTCCCGCCGGCGACTCCCCCTCGTCGTCGGCGGCTCCAACTCCTTCGTCTACGCCCTCCTCGCCCGCCGCTTCTCCTCCCCCGACGCCGCCGAGGCCCTCTCGGGCTGGGCCGGCCCGGCCCTCTGCCGGGAGCTCCGGTACGCCTGCTGCTTCGTGTGGGTCGACGTGTCGCCGCCGGTGCTCGAGGAGTACCTCGGGAGGCGGGTCGACGAGATGCTTGAGGCGGGGATGATGGAGGAGCTGGCCGAGTACTTCGCGGGCCCCGATGCGGGCCGGGGCGGGCTGGGGAAGGCGATTGGGGTACCTGAGTTCAAGGGGTACTTCGAGAGGTACGGCGGCGACTGGAGGATAGACGGCGGCGACGCGGAGAAGAGGAGGGCGTACGATGAGGCTGTGAGGGCGGTGAAGGAGAACACGTGCCGGCTGGCGAAGAGGCAGCTGGGGAAGATACGGCGGCTGAGGGACGAGGCCGGGTGGGAACTGATAAGAGTTGACGCCACGGCGGCGGTCAGGGCGGAGATGGACGGCGCGTGCAGGAGGAGAGTGGAGGACGCGTGGGAGAGGGACGTGGTGGGGCCCAGCGTCAAGGCGGTTCAGAGGTTCTTGATGGAGTAG
>gnl_Stras_v2.0_SGA_v2.0_scaffold11T05801
ATGTCACTTGCTATATCCAAACACATAAGCCCTTTGATGCATATGCCAATGCCAAAAGAGAAAGTTGTAGTGGTGATGGGTGCTACCGGCACTGGAAAAACACGCCTATCTATCGATCTCGCCACTCGTTTCGAGGCCGAGATAATAAACTCTGACAAAATACAAGTCCACCAAGGACTCGAAATCACCACCAACAAAATCACCGATGAAGAGAGGTGTGGTGTGCCACACCACCTACTCGGAATCGCGGATCCTGATTCCGATTTCTCGGTTGCCGACTTTTGTGACGCGGCTTTGGTTTCGATTAAGTCGATACTTAGTCGAAACAAGCTTCCAATAATCGTAGGTGGCTCGAATTCGTTCGTTGAGGCTCTCGTGGACGTGAATTTCCAATCAAAGTACGATTGTTGTTTCCTTTGGGTGGACGTGGCAATGCCGGTCCTTCATTCTTATGTATGTGATCGAGTTGATAAAATGGTGGAGAAGGGAATGGTGGATGAAGTTAGGAACTTCTATGATCCAAATGCAGACTATTCGACAGGAATTCGGAGGGCCATCGGAGTATCTGAACTGGACGAGTTTTTCAGAATGGAATGGATTTGTGGGAAAGAAACTCGTAAAATCTTTCTTGAGAAGGCAATTGATTCAATTAAGATAAATACATGTACGTTGGCAGAGCGACAGCTCAAAAAAATCCAACGATTGAATAGAAAATGGAATATCCACCGTTTGGATGCTACAGTTGTGTTTCAAAAACGAGAGGGAAAAGAGGGAGAAATGGATGCATCGTGGCGAAATACAGTTGCAACAACTGGAATCGAGGTGGTTAGTAACTTCTTATATGATTTGAATCCGGCATACAGTGCGATCACGCACATCGGAAAAGTTCGTACGCACATTGGAGAAGGTCGCCGTAGTATTATCTTAACAGATCTTATGGTCTAA
>gnl_Stras_v2.0_SGA_v2.0_scaffold14T06874
ATGGCCTCAACGGAAAACTGCGCCGCCGTCGCCGCCGCAGCTAACGCCCCTCGCCGCCACAAGAAGGTCGTCGTCATAATGGGCCCCACCGGCTGCGGCAAGTCCAAGCTCTCCGTCGACCTCGCCTCCCGCTTCTTCCCCTCCTCCGAGATCATCAACTCCGACAAGATCCAAATCTACTCCGGCCTCGACGTCACCAGCAACAAGATCCCCCCGCCGGAGCGACGCGGCGTCCCCCACCACCTCCTCGGCGACTGCAGCCCCGCCGACGAGTTCGACGCGGCCGACTTCCGCGCCGCCGCCTCCTCCGCCATCTCCCAGATCTCCTCCCGCCGGAATCTCCCCTTCGTCGTCGGCGGCTCCAACTCCTTCGTCTACGCCCTCCTCGCCCGCCGCTTCTCGCCGGACGCCGTCGCCGCCCTCTCCGGAGACGCCGGCACGGCGGCCCTCTGCCGGGAGCTCCGGTACAGCTGCTGCTTCATATGGGTAGACGTCTCGCCGGCGGTGCTGAACGAGTACCTCGGGAAGAGGGTCGACGAGATGATGGAGGCGGGGATGCTGGAGGAGCTGGCCGAGTACTTCGCGGGCCCGGAATCGGGCCGTGGCGGGCTGGAGAAGACGATCGGCGTGCCGGAGTTCGCGAGCTACTTCGAGCGGTACGGCGGCGACTGGAGGGTCGACGGCGGCGGCGGCGGCGACCCGGAGAAAAGGAGGGCGTACGAGGAGGCGGTGAGGGCGGTGAAGGAGAACACGTGCCAGCTGGCGAAGAGGCAGCTGGGGAAGATACTCCGGCTGAGGGACGCGGCCGGGTGGGAGCTGAAGAGGGTAGACGCCACGGCGGCGATTAGGGCGTCGATGGAGGGCGCGGGGCGGAGGAGAGTGGCGGACGCCTGGGAGAAGGACGTGGTGGACCCCAGCGTGAAGGCGGTGAAAAGGTTCTTGATGATGGATTAA
>gnl_Stras_v2.0_SGA_v2.0_scaffold38T14937
ATGAACAGATTACACTCATTATTCACAAAACCGCACCATTTTCTCCACACCACATACCCACCGGCAAGTAAATTGGCCGCCACCGCCATGTCCACCGGCGCCGCCTCCGGCCGCCGCGAAAAACTGGTCGTCATCCTTGGCCCCACCGGCTGCGGCAAAACGAAGCTCTCCATCGACCTGGCCAGCAGATTCTTCCCCTCGTCGGAGATCATAAACTCCGACAAGATCCAAGTCTATCGCAGCCTGGACATCACCACCAACAAGGTCCCCCTCGGCGACCGGAAAAACGTCCGCCACCACTTGCTCGGCGGGGTCGAATCGTCCGAGTCGCACCCCGAGTTCACCCCGTCCGATTTCCGCTCGTCCGCCTCTAGAATCATCTCAGAGATGACCTCCCGACGTCAGCTGCCTTTCCTCGCCGGCGGGTCGAACTCGTTCGTGTACTCGCTGCTGGCCGAGAAATACAATCCGGACTCGGACGTGTTTGCCGAGTCGAACCCGGTTCCCTGCAGCGCGTTGCGATACGACTGCTGTTTCATCTGGGTTGACGTGTCACCCCCGGTGTTGGACCAATATCTCGCGAAACGAGTTGACGATATGCTGGATTCGGGAATGTTCGCCGAGTTGTCCGAGTATTTCAAAAATCTCGGGCCGGGCCGTCGCGTGAGTAAATACGGGGTGAACAAAGCGATTGGGGTGCCGGAATTCGAAAGGTACTTCAGAGGGGAGATTTCGTACGAGGCGGCGGTGGCCGAAATCAAGGAGAACACGTGGCATCTCGCGAAGAGGCAGGTGGAGAAAATCCGACGGCTGAGGGAGGGGCTGGGGTGGGAGATGGAGAGGGTTGACACCACGGCGGTGCTGCGGGCGGCGCTCGACGGAGCGCCGGCGCCGGAAGTGTGGGAGAAGCAAGTGGTGGAGCCTAGTGCGAGGATTGTGAGGAAGTTTTTGATGGAATAG
>gnl_Stras_v2.0_SGA_v2.0_scaffold39T15369
ATGTTGGACTGTACTGCTACCACTACACCCTTACCTTGTGGGCTGAAGCTCCAATCTGGTGATAGCCAACCACTCACTGAACCTGATTTGTACAGAAGGATCATTGGTCGACCACTCTATCTCAATTTAATAAGGCCATACATCACATATGGAGTTCAACAATTAAGCCAGTTTGTTAATGAGCCCTGCTCTTCTCATTGGCACGCAGCCATGCATATTCTTCGATATCTAAAAGGCACAGCTGATCATGGGATTTATTTCTCTAAAACTGGTTCTTTTACCCTCTCAGCTTACAGTGATGTGGGCATCTTGCAAGGACACAAGAAGGTCAGGTTCCTATACCTATTCCTCTGCGGTGTGACAATAAGGCGGCCATCCATATTTCAGCAAATCCGGTGTTTCATGAGCGCACAAAACATCTCGAAATTGATTGTCACTTTGTTCGTGACAAATACAAGGAGGGGTTTGTCCATGCATGCCGCTACCAAGATTCAACTTGCAGATTTGATCGTCAAAAATAAAGTGGTGATTGTGATGGGTCCAATTGGCGCTGGAAAATCCCGTCTCTTTATCGACCTAGCTACTCGATTCGAGGGAGAGATTATTAATTCCGACAAGATACAAGTCTACAAAGGCTTGAACATAGTCACTAACAAAGTAACTAACCAAGAATGCCACAAGGCGTCTCACCATCTATTAGGAATAATAGAATCGAATTCCGACTTCTCAGTGAATGAATTTATCGAGCATGCCACCATGGCTAGCAATGCCATTGTCCACCATGGCAAATTGCCTATAATAGCCGGTGGTTCAAATTCTTGCATAAAAGCACTTGTCAATGACAGCCTAGAGTTTCGAGCCAAATACGAGTGTTGTTTTCTTTGTGTTGATGTCGATTCCACTTTGGTTCTCCGAAGCTCCCTAGTTGTCGGCCTCCAAGGAGCTTCACGGGCGATTGCCGCTCAATTTCTCGCCCGATTTACTCTTTCAATCGAGCTCGGGTCACTTGCGATAATGGGGGCCGGCGCCCCCCATTTAGTTGACGAGGCCGAAGGCGTGTTCACTTGGGACGAGCTTCAACGGTTTGGAGACTCGTTTTCGAATGATCCTTTTGACCTCGCGGATATCCCTTCTTTTCTCGATATTCCCGACTCGGTTTTGGGCCGAGGTGTCTCTCTTCTAACCGGTTCGGGAGGACTTGGTTCTCCTTCGCGTGGGTCGGGAAACCACGCCGCTCTTTCGGCCAATTCGGGTGGTCACGTTACCCCCTCGGTCAATTCGGGTAATCACACTTCCTCCTTGACCGACTCGGGTGAGAGTGAGGCTTCCGGAGTTGACATTGATAGTAGGCCTAGTCCTTTTTATCGCATGTCGTCCGACGACATCGCGGAGTTCAAGAAGCTTTGCGAGCTTCCTACCGGTTGGAGTTTGTGA
>gnl_Theca_v1.1_Thecc1EG041312t1
ATGGATCCAACTGAGTCAGGAAAATCACCCACTGATTTGGCAAACCACTTTCCTATTGAAATCATCAACACTAATTCCATACAAACACAAGTCTATCAAGGAGTGCTACCTCATCTGTTGGGTACTATTAGCTCAAATGTGGAAGTCACTGCTAAGAAGTTAGGGATTTTCCTATTCCTATTGCTAAAGGAATTAAAGTCTGTTTCAATTTTCTTA
>gnl_Theca_v1.1_Thecc1EG004434t1
ATGATGAGAATTTCCCTGTCTATGTGCAAACAAACAGTGGTTTTACCGGACAGAGCTTCCGGGATGCTGAATTTGGTGGACTTCTTTAGTCCTAGGCGACAAAAAGAGAAGGTTGTGATCCTACTGGGAGCAACAGGAACCGGCAAGTCAAGACTCTCCATTGACCTTGCAACCCGATTTCCAGCAGAAATTATCAACTCAGATAAAATACAAGCACACGAGGGACTTGACATAGCCACCAACAAAATCACTGAGGAAGAGCGGTGCGGAATTCCACACCATTTGCTAGGTGTAATAAATCCCAACACAGATTTTACAGCAACAAATTTTGTTGACATGGCTACACATGCCATGGATTCAATTTTGTTTCGCAGCCAGCTTCCAATTATAGCTGGAGGCTCCAATTCATACATTGAGGCCTTAGTTGATGACAAAGACTATAGATTCCGATCAAAATATGAATGTTGTTTCCTTTGGGTGGATGTAGCAATGCCAGTGCTCCATCATTATGTATCAGAGCGAGTAGATAAGATGGTTGAAAATGGAATGGTTGATGAGGTGAGGAAGTATTTTGATTCCAATGCAAATTATACACGGGGGATTAGGAAAGCCATCGGAGTTCCTGAATTTGATCGCTACTTTAGAGCTGAACCATTTTTGGACAAACAAAGCCGAGCTAAGCTGCTGCAAGAAGCAATACAAGAAATCAAAAGGAATACGTGCAAATTGGCTTCTCGCCAATTGGAGAAGATTCACCGGCTGAGGAATAAGAAGAATTGGAAGATACACAGGCTTGATGCCACTGGAGTTTTTCTCAGGCGTGGCAAAGAAGCTGATGAGGCATGGGAAGAGTTTGTAGCTGGTCCGAGTACGGAGATGGTGGCAGAATTTCTATACAATGTCAGCTCTGAGGCTCTGGTCACTAAAGCTGCCCTTAGAGAATGCATTGCTCAGTGCCTTGTGGCC
>gnl_Theca_v1.1_Thecc1EG027607t1
ATGGATCCAATTGGGTCAAGAAAACTACGTTTAGCCATTAATTTGGCAACCCATTTTCCTATTGAAATCATCAATGCTAATTCCATGCAAGTCTATCAAGGAGTACTACATCATCTGTTGGGTATTGTCAGCTCAAATGTGAAATTCACTATTAAGAAGTTTAGGGATATGCAATTCTTGTTGCTAAAAGAATTAAAGTCTATTTCAATTTTTTTTGTAGTGCAACCTATTGTTATATCTAAAAGAAAAAAATTCTTTAAAACTGAGTTACCACAAACGAGTATAAATATTGACTTTTCAATTTTCATT
>gnl_Theca_v1.1_Thecc1EG020503t1
ATGAACGTCCTTTCATTGCCTGCCTGCAAACAAGTACCACCCCTAGGGAATTTCCGAGGGGGGCTCAACGTGGAGTCTTTCTTCTCCAGGAAAGATAAGGTGGTGTTCGTAATGGGAGCAACCGGCACTGGCAAGTCCCGCCTGGCAATCGACCTAGCCACCTGTTTTGATCCAGCTGAGATTGTAAATTCAGACAAAATGCAAGTTTATAAAGGCCTCGACATAGTAACTAACAAAGTCACTGAAGAGGAGTGTCGTGGAGTCCCGCACCATTTGCTAGGCATAGTAGACCCAAACTCGAATTTCACATCAATGGATTTCCGTCACCATGCATCAGTCGCTGTTAAATCCATAGTCTCCAAAGGCAGCCTCCCAATCATCGCCGGCGGCTCCAATTCGTACATCGAGGCATTGGTGAACCATGATCCTGAATTTCAATTAAGGTACGAATGTTGCTTCCTGTGGGTAGATGTGTCATTGCCCGTGTTACACTCATTTGTGGCCGAACGGGTTGATAGGATGGTGCAAGCAGGCATGGTTGATGAGGTTAAACAAATGTTTGATCCGAAAGCCGATTATTCCCGCGGGATTAGACGTGCAATTGGGGTCCCAGAGATGGACCAATATTTCCGTGCTGAATCAATTCTTGATGCCAAAATTCGAGCGAGGTTGCTTGAGACAGCCATTTCCAAGATCAAGGAAAACACATGCATGCTAGCTTGTCGCCAATTGGAAAAAATCGACCGCCTTTATAACCAATGGAAGTGGAGAATGCACCGGATTGATGCCACCGAAGTTTTCCTAAAGCGTGGCGAGGAGGCTGACGAGGCATGGCACAGACTCGTGGCGGGACCAAGCACCATGATCGTGGACCAGTTCCTATACGACGATAATCGTGTCGCCTCCATTATACCCTCCTCCGATTCCACCGCCTCCACATCATCGGTCCCCTTAACCGCCGTAGCGGCGGCTACCCGT
>gnl_Theca_v1.1_Thecc1EG017824t1
ATGGATCCAACTAAGTTAGGAAAATCACGTTTAGTCATTAATTTGACAACCTATTTTCCTATTGAAATCATAAACGCTAATTCCATGCAAGTCTATCAAGGAGTGTCACACCATCTATTGGGTACTATTAGCTCAAATGTGAAATTCATTGTTAAAAGTTCAAGGATTCTACAATTCCTATTGCTAAAGGAATTAAAGTCTGTTTTAATTTTCTTG
>gnl_Theca_v1.1_Thecc1EG009742t1
ATGTTCGAAAATTTTGACCTCTGTTGTATTCTGAGTGACAACATCGTAACGTTTTTGGTAGTAAGATACGGGCAAACGACAGAAGGGGATTGCTCCCCTCCCATTGGCAGCGTCGTCAGAGAGATTGCTGTCAGATTAAGGCTGTTTCGGCCTCAAAAGCTCATCAAAACCCATAACCAGCCTTTAACTTTTTTCTCTATGAAACCCATTTTCTCTTCCTTTCACTCCCTCCATTCTCCACTCTTTCACCCTCCTCTTCCCCTCCACCGCCGTCCACGGTGGCCCCGCATGGACTCCTCCACCCCCCACCAAGATAGCGGCGAAAACAAGGCCAAACTCATCGTCATCATGGGCGCCACCGGCACCGGAAAGTCCCGTCTCTCCATCGACTTGTCCAGCCATTTCCCCCACTCTCAAATCATTAACTCAGACAAAATGCAACTTTACAAAGGCTTGGACATAACCACCAACAAAATCCCCATCCACGAAAGGAAAGGGGTTCCACACTTTCTGCTGGGCGAGTTCGACTCAATCGACGCTGACGTGGCGCCCTCACAGTTCCGTTCCGCTGCGGGTTTAACCATCGCCAATATTGTTTCGCGTGGGAATTTGCCGTTTCTTGTTGGTGGGTCCAACTCTTTTATTCATGCTCTCCTTGTGGAAACCTTTGACCCTGAAGTGGACGTGCTCGCCGGGTTGGGCTCAGTGAGTCACGTGTTGAGGTATGATTGTTGTTTTCTTTGGGTTGACGTTGCGTGGTCGGTACTCCGTGACTATTTGTGCAAACGAGTTGATGAAATGCTTGATTCGGGGATGTTCGAAGAGTTGGCTCAGTTCTATGACCCGGACAGAGAGAGTGTCCGGGTCGGGTTAAGGAAAGCAATCGGAGTGCCCGAATTCGACGGATATTTTAGGAAGTACCCTCCGTGGGAAAGCGAAGAAAACGGCGTTGTTCCGGAGGAGGGGTGTGATCCGGTACGGAGGGAAGCGTACGAGGAAGCGGTGAGGGAGATTAAAGATAACACGTGTCGGTTGGCTAAGAGTCAGATAGGGAAGATCTTGCGGCTGATAGGGGCTGGGTGGGACCTAAGAAGATTAGACGCAACGGCGACGTTTGGAGCGGTGATGAGGAAAAAGAAGTCATCATCGTCGGATTTGGAATGGAGGGATATTTGGGAAAGGGAAGTCGTGGAGCCAAGCGTGAAGATTGTGAAGCGATTTTTGGAG
>gnl_Theca_v1.1_Thecc1EG011153t1
ATGGCATGGCTTATAAGCTTAATTGTTCTTCTTTCACTAGTTTTCATCTTGAAGAGCGTGATAATGCGTAATGCTAATTTTGAGAAAAGTGGGATAGAAAAAGCTTCAACAAGCAGTACCTTGGCCACGAATTCTGTTGGTTTTACTCAAAACCAAAAGAATAAGACAAAGGTCATTTTTGTGATGGGTGCAACAGCTACCGGTAAATCCAAACTTTCCATTGACCTCGCAACCTATTTCTCGGGCGAAATCATCAACTCGGATAAAATACAAGTTTATGAAGGTTTAGATATCATCACTAACAAAATAACAGAGGCCGAGGGTCGTGGTATACCACATCACATGATAGGGTTTGTTGATCCTAACAGAGACTTCACCGTCGATGACTTTTGTCGCCATGCATTGCAAAATATTGATATTATTTCCAAGAAAGGAAAACTCCCCATTATTGCCGGAGGGTCAAATTCTTATGTAGAGACACTAGTGGAGGATTCAAAATTTAAGTTCCAAGACAATTTTGAATGTTGCTTCATCTGGTTAGATGTCTCCAAGAATGTTTTGTACAAGCGAGTAGCAAACCAAGTTGATGAAATGGTTGAAGCGGGTTTGGTGGAGGAAGTTCGGGGGATGTTTGTTCCCGAAGCTGATTATACCAAAAGAATTCGACGAGCTATTGGGGCTCCAGAAATGCACGACTACTTCATGCTTGAGAAAGACACAAACATTAATGATTCTACCAAAAACGAGAAACTGGCCCATGCAATTGAAGAAATTAAAGTTAACACTTGTATGTTGGTAGATTCTCAATTCCGAAAAATTCAACGGCTAAGGGAGGAACTCGGGTGGAAAATGCACCGAATTGATGCAACATCCGTGCATGAGAAATGCGGTAAAGATGCTGAGGATGAATGGATGAAGGAAGTGTTAGAGAAAACTATAACAATAATGGATGAGTTCTTAAAG
>gnl_Theca_v1.1_Thecc1EG011151t1
ATGGCATGGCTTATATGCTTAATTGTTCTTCTTTCACTAGTTTTCATCTTGAAGAGCGTGATAATGCGTAAGGCTAATTTTGAGAAAAGTGGGACAGAAAAAGCTTCAACAAGCAGTACCTTGGCCACGAATTCTGTTGGTTCTACTCAAAACCAAAAGAACAAGACAAAGGTCATTTTCGTGATGGGTGCAACAGCTACAGGTAAATCCAAACTTTCCATTGACCTCGCAACCTATTTCTCGGGCGAAATCATCAACTCGGATAAAATACAAGTTTATGAAGGTTTGGATATCATCACTAACAAAATAACAGAGGCTGAGGGTCGTGGTATACCACATCACATGATAGGGTTTGTTGATCCTAACAAAGACTTCACTGTCGATGACTTTTGTCGCCATGCATTGCAAAACATTGATATTATTTCCAAGAAAGGACAACTCCCCATTATTGCCGGAGGGTCAAATTCTTATTTAGAGACACTGGTGGAGGATTCAAAATTTAAGTTCCAAGACAATTTTGAATGTTGCTTCATCTGGTTAGATGTCTCCAAGTCTGTATTGTACAAGCGAGTAGCAAACCGAGTTGATGAAATGGTTGAAGCAGGTTTGGTGGAGGAAGCTCGGGGGATGTTGGTTCCCGAAGCTGATTATACCAAAGGAATTCGACGGGCTATTGGGGCTCCAGAAATGCACAACTACTTTATGCTTGAGAAGGACACAAACATTGATGATTCTACCAAAAATGAGATACTGGCTCATGCAATTGAAGAAATTAAAGTTAACACTTGTAAGTTGGTAGATTCTCAATTCCGAAAGATTCAACGGCTAAGGGAGGAACTCGGGTGGAAAATGCACCGAATTGATGCGACATCTGTGCATGAGAAATGTGGCAAGGATGCTGAGGATGAATGGATGAAGGAAGTGCTAGAGAAAACCATAACAATAGTGGATGAGTTCTTAAAG
>gnl_Theca_v1.1_Thecc1EG008818t1
ATGATAAAAGGAAAAGAACCTAAGTTGGTATTAATAATTGATCTAACTAGGTCAGAAAAATCACGTTCATCCATTGATTTGGCAACCCATTTTCCTAATTTCATGCAAGTCTATCAAGGTCTTAATGTCCTCACTAACAAAGTTTCCCTCCATGAACAAAAAGTTTGGGCTTTTATTTTTTTTTCTCATGTTTTAATGTGTTATTTATTTTGTCAAGAAGTGACACATCATCTATTGGATACTGTTTGCTTAAATGTGGAATTCACTGCTAAGAAT
>gnl_Theca_v1.1_Thecc1EG011195t1
ATGAATAACACCTTTATAGAAAGCACGACCTTTGACCCACCAGACCTTCACCTTCAAGCCAACCAGATTCTCACCATATTCTATAGAATCAAATGCTTTTTCTTTACTTTGGCCTTCTTCAACTCTTATGTCAGCCAAATAACTATGAACACCATTGGTTCTACTTCTGCTCAACACCAAAATGTGAAGAATAAGGTTATCTTTGTAATGGGTGCAACAGCAACAGGAAAATCCAAACTCTCAATTGACCTTGCAACTAAGTTCCATGGGGAAGTCATTAACTCGGACAAGATCCAAGTTTTCAAAGGGCTAGATATTATAACAAACAAAGTCACCGAGGAAGAGTCTCGTGGTGTGCCACATCACTTGATAGGGATTGTGGATCCTGAAGAAGATTTTACTGTTGGTGACTTCTGCCATCATGTGCTGAAAGCCATTGATACAATTTTGAAGAATGGTCATATCCCCATCATTGCCGGTGGATCAAATTCCTACTTAGAGAAGCTTGTTGAGGATCCAAGTATTAAGTTTCGAGAGTATTTTGATTGCTGCTTTATTTGGGTGGATGCTTCCTTACCTGTTTTGTACGAACGGGTAGGAAAACGAGTGGACGAGATGGTAATGAATGGCCTAGTGGAGGAAGTTCGAGCGGTATTTGTTCCCGGAGCTGACTATACCCGGGGAATTAAGCGAGCAATTGGGGCTCCAGAAATGGAGAACTACTTTTTAGTTGAGAACAACATCAAGGTTGATGAGGCTATCAAGACAAAGATCCTCGCTAATGCTTTTGAAGAGATTAAAATCAACACCAGAAAATTGGTAGATTCTCAGCTCCGAAAGATCCAACGGCTGAGGGACGAGCTTGGATGGAAAATGCACAGAATTGACGCCACATCTGTGCATGAGAAACATGGGAAAGATGCTGAGGATACTTGGAAGGATGTGGTGTTGAAGAAAAGTCTCGAAATAGTGGGTGACTTTCTAAAG
>gnl_Utrgi_v4.1_Scf01169.g24027.t1
ATGGCGTCGCCGGCGGGTTTACGGGAGGCTGTTATTGTGTTGGGCGCAACGGGAACGGGAAAGTCAAGGCTTGCGATAGAGCTGGCGTCCCGTTTCGACGGGGAGATCATAAACTGCGATAAGATCCAGGTGTACAAGGGCATTGACGTAATTTCAAACAAGGTCACCGGAGAAGAGAGCTGTGGCATACCCCACCACCTGATGAGCTTCTTGGGACCGGGCGAGAGTTTCACCCCCGAGGAGTTCGTCCACACCGCCACTCTAATCTGCAGATCGGTGACGCAACGGGGCAAGCTGCCGATCGTCACCGGAGGGTCGAACTCGTGGATCAAGGCCCTGGTTTGCGACGACGAAGCTTTCCGGTTGGAATTTGACTTCGTCTGCATATGGATCGATGTCCCCATCACTGTGCTGCGTCCCTTTCTTGATGGGAGAGTTGATGAAATGGTGAAAAGGGGTCTGGTGCAGGAAGCGAGAGGGTTGTTTGATCCGAGTGGAGACTACTCCCGGGGCGCCAGACGTGCTATCGGCGTTCGTGAAATGCATAACTTCTTCAAAAGCGAAGGTGCCCACTGGTTTCCATCATCAACCTCTCTGGTTCTCAAAATGCAGGACACTGAGCTCATCCATTCATTCACTGCTTTCAGGGGTGGACTCTGCGACGAAAGAGAAGCTTCTGTGGAGTGCCATCGAGGAGATCAAGATGAATACATTGAGTCTGAGTTACCGGCAGCG
>gnl_Utrgi_v4.1_Scf01496.g24935.t1
ATGGAGGGGCTTGCCTCAGCGTACTTCCCCCGGGGAGGTGGTGGGGGTGTTCATCATCGCTTGTGTAAGGAAGCTCGAGGGGATCTCCTCTTCAGGGCGCCGAAAAGATCATCCTGCCGGTGGGGGAAACGTCTCGCCGTTTCGGCTGTCACCGCGGCCGGGGAAAAGAAGAAGGTGGTGGTGGTAATGGGACCGACTGGCTGTGGAAAATCGAAACTCTCCGTGGAACTAGCGTCGAGATTCTTCTCGCCTTCGGAGATTATCAATTCAGATAAAATTCAGGCTTACAGAGGCCTCGATATCACGACCAACAAAATCCCGGTTCCCGAAAGGAACAACGTCCCCCATCACCTCATCGGCGAGTTTGATTCCTCGGAGGATCACCCGGAATTCACTCCTTCCGATTTCCGCACCGCCGCAGCAGAGAAAATTTCGAAGATTCTATCTCAACGGAGCATGCCGATTATCGCCGGAGGTTCCAACTCGTTTGTCTACGCCTTATTAGCTCGGGATTACAACCCCGGAATAGACGTTTTCAAATCGGCTTCAATGTTCTCCCGGGAGCTCCAATTCGATTGCTGCTTCATCTACATCGACGTTTCCCCTGAAGCACTAAACGAATACTTGGAGAAACGCGTCGACGACATGCTGGACTCGGGGATGTTTGAGGAACTCGGCGAGTACATGGCGGATAAAGATCGCCGCCGGAGCGAGCGAGGCTTAAACATGGCGATTGGAGTGCCGGAATTCCGAAGTTACTTCGATAAGTTTCAGGGGAACTGGCGCCTCGACAACCAGGTCAAGAGAAGTGAATACGAAGAGGCTGTCAAAGCAATTAAGGATAACAGTTGTCGACTAGCGGCGCGTCAACGGGCTAAGATTCTGCTCCTCCGCGACGCCGCCGGTTGGGATGTGAAAAGGGTCGAGGGCACGGCGGCAATGAAGGCGAAACTTGAGGGCAAGGGGACCGGCGAGGTTTGGGAAAAGGAGGTAGTAGAGCCTAGCGTAGAGATCGTGAAACAGTTTTTATTTGCA
>gnl_Utrgi_v4.1_Scf00078.g7256.t1
ATGAGTAGATTACTGTTCTTCGCAAGGGAAGCCCGGTCGTCTCTTTGCCCGTACCGTAGAACTCCCTCGAAATGCTTCGCCGCCGCGGAACTCGTCGTCATTATGGGACCGACGGGCTGCGGGAAAACCAAGCTCTCGGTGGACTTGATTTCACGATTCTTTCCCACCTCGGAGATCATCAACGCCGATAAAATCCAAGTTTACTGCGGCCTCGATATCACCACCAACAAAATCCCAGTCCACGACCGGAAAAACGTCCGCCACCACCTCCTCGGCGATTTCGTGCCTTCGGAATCGCGGCCCGAGTTCACGGCCTCCGATTTCAGGGACTCCGCTTCGCGGATAGTCTCAGGCGCCTGGGGTGTTCCTTTTCTAGTGGGCGGCTCTAATTCATTCATAAACGCGATGGCGGCGAAGCATTTCGACCCCAACGTCGACGTATTCGACGAATTAAACGGTAGTTTCTGCAGGGAGCTGCGATACAGGTGCTGCTTCCTCTGGGTCGACGTCGATTTACCCGTTCTGAATCAATGGTTGGAGAAACGAGTCGACGAAATGCTCGAATCGGGAATGTATGAAGAATTAAAAGAGTATTTCCGAAATCGAGGGAATACGAAATGTGGACTGGAGAAAGCTATCGGAGTAGCGGAGTTCGAGGAGTTTTTCAGCTACGATTACGACGGCGGAGGCAACAGGGCGGCGTACGAGGACGCAATCAGAGCCATTAAGGAGAACACGTGTCGGCTGGCGGAGAACCAACGGAGGAAGATCGTACGGTTGAGGGACGAGGGCGGATGGGACGTGCGGAAGGTGGATGCGACGGCGGCCCTGACGGCAAAGATGAGCGGCGATGGGAGGATGGCGGCGGAGGCCTGGGAAACGCAGGTGGTGAAACCAAGCGTGAAGATTGTGAGGGACTTCTTGATGGGG
>gnl_Utrgi_v4.1_Scf00415.g17281.t1
ATGAAACTCGCAGTTCCTCTTCCCCGTCCATCTCTCCCCCTAGCCAACTTCTTCATCCGCCATTCTTCGCCGCCTACGGAGGACAAGGTGGTCGTCGTCATGGGCGCCACCGGCACCGGGAAAACCCGCCTCTCGATAGAACTTGCTAACTACTTCGGCGCGGAGGTCATCAATTCAGATAAAATGCAAGTCTTTCGTGGCTTGGAGGTCACGACAAACAAAGCTACTGAAGAGGAAAGATGTGGGATGCCGCATCATCTCCTCGGAATCGCGGATCCGGTGTCGGAATTCTCGGCTGGAAACTTCAGGGGAATGGCGGCGGCCTCCGTGAGATCGATTTTGAGACGTGGGAATCTTCCGATCATCGTCGGGGGGTCTAATTCGTACGTTGAAGCGCTGATTGATTACAATTTCCGTTCGAAGTATGAATGCTGCTTTCTCTGGGTTGATGCCGCCGTGCCGTCTCTGCACAACTCGCTTTCCGATCGTGTGGATAAGATGGTTCAGAGAGGAATGGTGGAAGAAGTGAGGGAGTTTTACCAACCCAGCGGCGATTATTCCAAGGGGATTTTGAAATCCATCGGAGTCCCTGAATTCCACGAGTTTTTCCGATTCGAGTCGCACTACGACGATGAGACTCGGGAAAAAATGCTCTCACAGGCTATCTCTGCCGTCAAATTGAACACCGGAAAACTCTCTAGCCGCCAGGTGGAGAAAATCCGGCGACTCAGGAACGTAAAAGGGTGGCGGCTCCACCGCCTCGACGTGTCGGATGTGCTGGGGAAGCCCAGCCCCGACGCGGACGTGGCTTGGGATAACAAAGTGTCCGGCCCCGCCGCAGCGATAGTCACCACGTTCCTCAATAGCCACCACCCGGCGGTTCCCGACGGCGTCGTGGCTGCTGGAAGATCTTCCCCTCTCCAACTCTTAGCTTGTTCCCGCGTT
>gnl_Utrgi_v4.1_Scf00384.g16708.t1
ATGATAGGATTAGCATCGGTTTTGTGTGATCGAGCAGTGTTCCCGTCTCTGAAACGCATGGTGTCGAGTGGCGCCGCCACGAAGGTGGTGGTGATAATGGGGTCCACCGGATGTGGGAAATCTAAGCTGTCTGTGGATTTGGCTGCCAGATACTTCCCCTCGTCGGAGATCATCAACTCCGATAAGATTCAGGTTTACAGAGGCCTCGATATCACCACCAACAAGATTCCAGTGGCGGAGAGGAGGAGCGTGGCTCACCATCTGATCGGGGAAATGGAGCCCGATTCGGAATTCACGTCATCTGATTTCAGGGCAACGGCGGGGATCACGATTTCGGAGATTGCGGCACGTCGGAGAGTGCCGTTCGTCGTGGGAGGGTCCAATTCGTTTATCTACGCACTGTTGGCGAGGAAAAACAGCAATCCGGGATTCGACGCCGCTGAGGTTTCGGGCATTTGCGGGGATCTGAGATACGATTGCTGTTTCCTCTGGATCGACGTTTCTCCGGCGGTCCTGAAACCGTACTTGGACAAACGCGTCGACGATATGCTCGATGCCGGGATGTTTAACGAGCTAGGGGACCACTTCTCGAATCGACGGCAATGGGAATCGGAGGCGAGTCAAAGCGGCATCAATAAGGCGATCGGCGTACCGGAATTCGCCGGGTACTTTGAGAAATTTAAGGCGGACTGGCCAATCACAGATACCGAAGAGAAAAAGAGGGAGTACTACGCCGCGGTGAGGGCCATTAAGCTAAACACGTGGCAGCTAGCGAAGACACAAATGGGTAAGATCCTCCGGCTGCGCGACGCCGGCGGGTGGGATATCAAGAGAGTGGACGCGACGGCGGCGATACGGGCGGCGATGGACGGGCGGGGGGCGGCGGAGGAGTGGGAGAGGGAGGTGGTCGCCCCCAGCGTGAGGATCGTGAGACGGTTCTTGATGGAG
>gnl_Utrgi_v4.1_Scf00499.g18656.t1
ATGAAACTTGCACTTTCCCTTCCTCGGCCACTTGTACCCTTCCCCAGCTTCTTCCTGCGCCCGTCTCCGCCGCAGCCGGAGGACAAGGTCGTCATCGTCATGGGCGCTACGGGTACTGGAAAGACGCGCCTCTCGATAGAGCTCGCGAACTACTTTGGTGCGGAGGTCATCAATTCGGATAAAATGCAAGTCTTTCGTGGTTTAGAGGTAACTACTAACAAAGTTACGGAAGAAGAAAGATGTGGGGTGCCGCATCATCTCCTCGGGATTGCAGATCCGGTGTCGGAATTCTCCGCCGGGAACTTCAGGAGCATGGCGGCGGCCTCTGTTAGATCGATTTTGGGACGTGGGAATCTTCCGATCATCGTCGGAGGCTCGAATTCGTACTTGGAGGCGCTGATTGACTATAATTTTCGGTTGAAGTATGAATGCTGCTTTCTCTGGGTCGACGCCGCGATGCCCTCGCTGCAAAATTCACTTTCCGTTCGTGTTGATAAGATGGTTCGGAGTGGCATGGTGGAAGAAGTTAGGGGCTTTTACCAGCCCACCGGAGATTACACTAAAGGGATTTTAAAATCCATTGGCGTCCCTGAATTCCACGAGTTTTTCCAATTCGAATCCTCGGACGACGAGGAGACGCGGGAGAAGATGCTCTCCCGGGCCATCTCCGCCGTAAAATCGAACACCGGAAAACTGGCCTGCCGCCAGGTGGAGAAAATCCGGCGACTGAGAAACGTAAAAGGATGGTGGCTCCACCGCCTCGACGTGACAGATGTGCTGCAGAAGCCGGGCTCCGACGCGGGTGTCGCGTGGGATAACAAAGTCTCCGGCCCCGCCACCTCCATAGTCAGCAGTTTTCTCAATAACCACCACATGGCGCCTCGCCCCGGCGGCATCGTTGCCGCCGAAAGACCCCCTCCCCTGCAGCTATTGGCCGGTTCCCGCGTT
>gnl_Vitvi_Genoscope.12X_GSVIVT01011107001
ATGCAAATTTACATGCATATGCGCAAGCAAACACAGCCTCTACTAAGTATCCCCCCCGGGGACCTCACCATGGATGTCTCCGGCCATCGGTGGCCCAAGGGGAAGGTGGTGGTGGTAATGGGGGCGACCGGCACGGGGAAGTCGCGGCTCTCCATCGACCTCGCCACCAGGTTTCCCGCAGAGATTGTGAACTCGGACAAAATGCAAGTCTACGAAGGACTAGACATCGTCACCAACAAGATCACAGAGGAGGAGCAGCGCGGCGTTCCTCACCATCTCCTCAGGATAGCGCATCCTAATTGCTGCTTCCTCTGGGTGGACGTCTCCCGGTCGGTCCTTCACTCATTCGTCTCCAAACGGGTCGACAAGATGGTGGAGAAGGGAATGGTGGAAGAAGTTCAACAACTGTTCCATCCAAATGCAGACTACACGAGGGGGATAAGAAGAGCTATTGGGGTTCCGGAGCTCGATCTTTATTTCCGAACGGAGGGTTTCCTGGACGAAGAAGCTCGAGCTAGGGTTTTGCAGGAGGCAGTGCATGAGATCAAGGCTAACACATGCAAGCTAGCCTGTCGCCAATTGGAGAAGATTCATCGGCTCAAGAACGTCCGGAAATGGAAGATTCACAGGCTGGGCGCCACTGAAGTGCTCCGAAAGTGCGATAGAGAGGCTGATGAAGCATGGGAGAAGCTAGTGGCGAGGCCGAGCACCATGATGGTCGCGCAATTCCTCTACAGTGTGGGCGCCACCAGATCAATCGCCACCACTTCACCACCAACCATTAGAGCGGCAGCATCCATGGAAGCTGCCCTAGCAGCAACCCAC
>gnl_Vitvi_Genoscope.12X_GSVIVT01011886001
ATGAAACTCCCCGTCCCCACCGGTTATCATCCATATTGCAGCAAAGTTCAAACGCTCCCACTCATACCGGCGATAAAGCCCACCTTCCGAAGATCCGGGTGGGCTCGCATGGATTCCACGGTCCGCCGTAATCGCACCAAGCACAAGGTCGTCGTTATCATGGGAGCCACCGGCACCGGAAAATCCAAACTCTCCATCGACCTCGCCACACGCTTCCCCGCCGAGATCATCAACTCTGACAAAATACAAATCTACAGTGGCCTTGACATCACCACTAACAAGATCCAAATGCACGAGCGACAAGGTGTACCCCACCACCTGCTCGGAGATTTCGACTCCTCCCACGCTGAGATAACCCCTTCCCAGTTCCGCTCGGTGGCTGCCGCTGCTATCTCAGACATCTCTTCTCGCCGCAAACTGCCAGTCCTCGCTGGTGGGTCCAATTCCTTTATTCACGCACTCCTCGTCGACCGGTTTGACTCCGAGTCTGACCCCTTCAATGGTTCGGACTCGGTCTCCACCGAATTACGTTACCGCTGTTGTTTCCTATGGGTTGACGTTTCATTTGCTGTTCTCTCCGACTACTTGTCGAAGCGAGTCGATGAAATGCTTGGCTCAGGGATGCTTGAAGAGTTAGCTAAGTTCTACGACCCGGATGAAGACGAGTCTAGACCCAAAACTGGGTTGAGAAAAGCGATAGGAGTCCCCGAGTTCGACAGGCATTTCCGAAATTTTGAAGAGGCAGTGAAGGCCATCAAGGACAACACGTGTCATCTAGCGAAGAAGCAGATAGAGAAGATCCTACGGATGAGGGGAGCTGGGTGGGACCTCAAGAGACTGGACGCCACAGAGGCGTTCAGGGTGCTGCTGTCGTCAGATTCCGGCAAGAAGTCGTCAGAAATATGGGAGAAGCAGGTAGTGGAACCGAGCGTGAAGTTTGTGAGGCGCTTCTTAGAGGAG
>gnl_Vitvi_Genoscope.12X_GSVIVT01017885001
ATGAGGACTATCTTGTCTGCCTGCAAGCAAGCACAGACGCCCCTACTGGATATTTCAGGGCTCAACATGGAGCTCTTCAATCCGCGGCGCCGGAAGGAGAAGGTGGTGTTCGTGATAGGAGCCACCGGCACGGGGAAATCGAAGCTTTCGATTGACCTCGCCACGCGTTTTCCATCTGAAATCATAAACTCCGACAAAATGCAAGTCTACAAGGGCCTTCACATAGTCACGAATAAGGTGACAGAGGAGGAGTGTCGCGGCGTCCCTCACCATTTGTTGGGGATAGCTGATCCTAATACCAACTTCACCGCCATGGATTTCTGCCATCACGCATCACTAGCCATCCAATCCATCACCGCTCGCAACCGCCATCCCATCATCGCCGGTGGCTCCAATTCATTCATTGAAGCTCTAGTGACTGACGTCCCTGAATTCAAATCAAGGTACGAGTGCTGCTTCCTCTGGGTTGACGTCTCATTGCCTGTACTTCACCGCTTTGTATCAGAGCGAGTTGATCGGATGTTGGAGGCGGGGTTGGTGGAGGAAGTAAGAAGAATCTTCGACCCGGAGGCCGATTACTCACGGGGAATTAGGCGGGCAATTGGAGTTCCGGAAATGGATCAATTTCTAAGAGGCGAAAGAATTGTTGGGGATAAAATTGCAGCTCAGTATCTGAGAAAAGCCATTGCTAAAATCAAAGAGAACACCTGCAAACTAGCTTGTTCCCAATTAGACAAAATTCACCGGCTGCAGAACATCAGGGGATGGAAAATACATCGCCTGGACGCCACTGAAGCCTTCCTAAAACGAGGGGACGACGCCGAGGAAGCGTGGGAGAAGCACGTGGCAGGGCCGAGCATGGACATCGTCGGCTGTTTCCTCCGCCACCAAGACTGTGTGCCCAACATTGTGGTTCCGGTTCCGGTTCCGTCCACTGCCATCATCGGCTCCACCGTGCCCATGACCGCTGTGGCGGCCGCAAGTCAC
>gnl_Vitvi_Genoscope.12X_GSVIVT01025775001
ATGGGCTCGACTGGCTCTGGAAAATCTCGCTTATCCATCGACATTGCCTCCCATTACTTGGGCGAGGTCATCAACTCTGACAAAATGCAAGTCTACAAAGGACTGGATATCATCACCAACAAAATGGCCGAGTCCGACCGTCGAGGTGTGCCTCACCACCTGATCGGGGAGGTGGAGCCCGACGTGGACTTCACCGCCGAAGACTTCTGCATGGCGGCCACCTCCGCCATCGAGCGCATCGTGGAGCAGGGACGTGTGCCCATCATCGTGGGTGGGTCCAACTCCTTCGTGGAGGCTCTGGTCCAAAACCCATCGGTGGAGTTCAAGTCCAGATACGAACCATGCTTCATCTGGCTGAACGTGGCCCCACCAATTCTGGACACATACCTTTCGAAAAGGGTGGATGACATGGTGAGGGGTGGGCTAGTGGAAGAAGTGAAGGCGGTTTTCTCTCCAAATCTGGACTACAAGCGGGGGATTTATAGGTCGATTGGAGTGCCGGAGATGGACGCCTACTTGAGGGCTGACAGGATGGTAGGTTACATAGAAAGGGAGACGCTGCTGAAGGAGGCTATCGATGATATCAAGGCCAACACCTGCAAACTGGCTAGTAAGCAAGTGGGGAAAATTGAGACGTTGAGGAACAAGCTTGGGTGGAATATGCACCAGATTGATACCACCCCTGTGTTTGAGAAATGTGGAGAAGAGGCAGACGCTGCCTGGGAAATGCTGGTGAAGAAACCAACCTTTGGGATCATAGATTCTTTCCTTACT
>gnl_Vitvi_Genoscope.12X_GSVIVT01034295001
ATGCTTATGTGCAAGCAAACACAGCCTCTACTCAGTATGCCTCCCGGAGGGCTCACCATGGCTGTCTCCAGCCATCGGTGGCTCAAGGAGAAGGTGGCGGTTGTAATGGGGGCGACCGGTACAGGGAAGTCGCGGCTCTCCATCGACCCCGCCACCAGGTTTCCCGCAGAGATTGTGAACTCGCACAAAATGCAAGTCTACGAAGGACTAGACATCATCACCAACAAGATCACAGAGGAGGAGCAGCCCGGCGCTCCTCACCATCACCTCGGGATAGCGCATCCTAATGTGGATTTCACTGCATCCGATTTTCGGGACATGGCCTCACTCTCCATTGAATCCATCCTCGGTGGAAGGCGCCTCCCAATCATCGTTGGGGGCTCCAATTCATACATTGATGCCCGATACGAGTGCTGCTTCCTCTGGGTGGACGTCTCCCGGCCGGTCCTTCACTCATTCGTCTCCAAACGGGTCGACAAGATGGTCGGGAATGGAATGGTGGAAGAAGTTGAACAACTGTTCTATCCAAATGCAGACTACACGAGGGGGATAAGGAGAGCTATTGGGGTTCCGGAGCTCGATCTATATTTCCCAACGGGTTTCCTGGACGAAGAAGCTCGAGCTAAGGTTTTGCAGGAGGCGGTGCATGAGATCAAGGCTAACACATGCAAGCTTGCCTGTCGCCAATTGGAGGGGATTCATCGGCTCAAGAACCTCCGGAAATGGAAGATTCACCGGCTGGACGCCACTGAAGTGTTCCTAAAGCACGATAGAGAGGCTGATGAAGCATGGGAGAAGCTGGTGGCGAGGCCGAGCACCATGATGGTGGCGCAATTCCTCTACAGTGTGGGCGCCACCAGAGTCGCCACCGAAGAGATGGTGAGGAACGCCGCGCTGCTCCTCCTCTGTGATCTTGTTGGTGACGATGTC
>Frave_03725-v1.0-hybrid.t1
ATGACACTTAATCCCTTCCCAGCTCACCAATATTATAATATTCCCACGTCCAAACATTTCCTCCCCTCGCCGCCGCTCAA
CCTCACTCCCCCACCATCTCTCCCCCACAACCCTAAACGCTGGGCCCGAATGGACTCCGGCCCAGCTTCCAGCCCACCAC
AAAAGGACAAGCTCGTCGTCATTATGGGCGCCACCGGCGCCGGCAAGTCCCGCCTCTCCATCGACCTCGCCTCTCGCTTC
CCTTCCTGCTCCTTCGAAGTCATCAACTCTGACAAGATACAAGTCTACAAAGGTCTCGACATCACCACCAACAAGATTCC
CTTCCCCGACCGCCGAGGGATCTCACACCATCTCCTCGGCGAGTTGGACCCACTCGACGGGGAGCTCTCCCCCGCCGACT
TTAGACGGCTGGCTGGTCGAGCCGTCTACGACATTGCTACCAGAAAGAGAGTGCCTATGCTGGTGGGAGGTTCCAACTCT
CTCATTCACGCTCTCCTCGTCGACCGGTTCGAACCGGGCGTCAATGTGTTTGAAAACGGCGCCGAGTTGGCGTCGTCGGA
GCTCAGGTACGACTGCTGCTTTCTCTGGGTTGATGTGTCGTTGGTGGTTCTGGCCGAGTATTTATTGAAGCGAGTGGACG
AAATGCTTGAGTCCGGAATGTACGAAGAGTTAGCCGAGTTTTGCGCCACCGAGGACGACGAGGAGGTTCGAACCGGGTTG
AGAAAGGCTATCGGAGTGCCGGAGTTCAGCCGGTTTTTTAAACAGTTCCCGCCGGGAAGAGTTCATGATCAGCTGCGGAG
AGGAGCAGCGTACAACGACGCGGTAAAGGCCATAAAGGACAACACGTGTCAGTTGGCCAAGAAGCAGATTGGAAAGATTC
TACGGCTCAAAGGTTCAGCCAAGTGGGACCTACAGAGGCTAGACGCGACGGAGGCGTTCAGGGCGGTGCTGTCGTCAGAT
GGGAGGAGGTGGTCGGAGATATGGGAGGAACAGGTGGTTGAACCAAGCGTGAAAATTGTGAAGCAATTCTTGGCGGAGGA
G
>Frave_06080-v2.0.a2-hybrid.t1
ATGCAAACTCTTTTCTCCATGTCTGCCTGCCAACAAGTAGTTCAAATACAGCCGATGATAAGATTCCAAGGGCCGCCAGC
CGGACTATCCATCGATCGGTTTTTCAGTCGGAATAAGGATAAGGTTGTGATAGTAATCGGAGCTACCGGAACCGGTAAGT
CCAGGCTTGCCATAGACCTTGCCTTAAAATATTCGGCCGAGATCATAAACTCAGATAAAATGCAAGTCTATAAAGGCTTG
GACACCCTCACCAACAAGGTCACTGAGGAGGAGTGCAAAGGTGTACCACATCATTTGTTGGGCACAGTGGATCCTGACTC
GAACTTCACTGCTACTGATTTCAAGCATCATGCTTCTTTGGCCATTGAATCGATATTGGAGCGTGACCGGTTACCGATCA
TCGCCGGTGGGTCAAACTCTTACATAGAGGCACTGGTGGACGAGCACGCCGAGTTCCGGAGGAGGTACGAGTGTTGCTTT
CTGTGGGTGGACGTGGCGCCGCGTGTGCTCAACTCGTTTGTGTCGGAGCGAGTTGATCGGATGGTGGAGGTGGGTGGTCT
GGTGGACGAGGTGAGGAGAATGTTCGACCCTACTACTGCCGACGAGGAGGACTACAGCACAGGGATCAGAAAAGCCATCG
GTGTTCCGGAGATGCATCATTACTTGTGTGGCGAAGCATGTGGCAACGATAAAGAAACCCAAGAGGCGCTTCTGTTGGAA
GCCATTTCCAACATCAAGAAGAATACTTGCACGTTGGCTCATCGACAGTTGCAAAAGATTCACCGGCTGCGGAGCAAGTG
GAACTGGAGCATGCACTGCCTCGACGCCACCGAAGCTTTCTTGCACCGCCGCCGCGGCCGGGAGGGAGAACTGGTGTGGG
ACAAGCAAGTCTCTAGACCCGCTACAGGAATTGTCAGTAAGTTCCTCGTAGACGACCCAATGTCAACTACAATTCTTCCT
CATGACACCGCCTTTGTGGCTGCAACGGCCACGCCCGCCACCACCGCCAGCGTTAACTCTCTAACGGTGTCCATGTCGGC
CGTGGCCGCTGCAACACGG
>Frave_27343-v1.0-hybrid.t1
ATGGACTTCATCTCCGGCCCACAGAAGCTCATCGTCGTCATGGGCGCCACCGGCTCCGGCAAGTCCCGGCTCTCCCTCGA
CCTCGCCGTGCGGTTCCCTCCGGCCACCTTCGAGGTCATAAACGCCGACAAAATGCAGCTCTACAAGGGCCTCGACGTCA
CCACCAACAAGCTCTCCGACGCCGAACGACGCGTCGTTCCTCACCACCTCCTCGGCGAGTTCGACTCCCGCCACGGCGAC
GTCTCCCCCTCCGAGTTCCGCCGTCTCGCGGCGCAGGCGGTGTCTGACGTTCTCTCCCGGGGAAAAGTCCCGGTGCTCGT
CGGAGGGTCCAACTCGTTCATCCACGTGCTACTCGTCGAACGGTTCGAACCGGACGTTGACGTCTTTGACGGCGAGGTAG
CGGCGTCGTCGCAGCTCCGCTACGACTGCTGCTTCCTCTGGGTCGACGTGGAGTTCCCGGTTTTGACGGCGTACTTGTCG
CGGCGAGTGGAGGAGATGCTCGATGCGGGGATGTTTCAGGAGCTGGCCGAGTTTCACGGCCAAAACCGGGCGGTTCAGAC
CGGTGTGAGCAAGGCGATCGGAGTGGCGGAGTTCAGCCGGTATTTTGAGGAGTATGCGGCGGCGGAGGTGGAGGAGGATG
ATCCGGTGCGGCGAGGAGCATACGAGGAGGCGGTGGGAGAGGTTAAAAGGAACACTTGGCAGCTGGCGAAGAGGCAGATG
GGGAAGATTGCGAGGCTGAGGAAGGCGGGGTGGGACCTGAAGAGGCTGGACGCGACGGAGGTGCTCAGGGCGGTGGTGAC
GTCAGATGATGACGAGGATGGTGGCGGGAAGAGGTGGTCGGAGATTTGGGAGAGAGAGGTGGTTGAGCCAAGCGTGAAGA
TTGTGAAGGATTTCTTGGAGGAGGAGGAGGAG
>Frave_27842-v1.0-hybrid.t1
ATGACCATGAACATGATGCCAATGTGCAAACAAGCACAGGCGTTACCAAACGTACAACTATCCAATATTGGCGGCGGGCA
TAGCCACAACCTCCTCGATGTGTTCAATCCCCGCCGCCAAAAGGATAAAGTGGTGATCGTAATGGGCGCCACCGGGACAG
GCAAGTCCAAGCTCTCTATCGACCTAGCCACCCGCTTCCCGGCAGAAATCATCAACTCCGACAAAATGCAATTCTACGAG
GGCCTTGACATAGCCACCAACAAAATAACACCACAAGAACAACGCGACGTCCCCCACCATTTGCTTGGAGTTTTAGACCC
CAATGTGGATTTCTCTGCCGACGACTTCTCTAACGTCACCTGCCTCGCCGTCGACTCAATCCTGAACCGGAACCGACTTC
CAATCATCGTTGGAGGCTCGAACTCGTACATAGAGACCTTGGTTGACGGCTACGATAACATGTTCCGGTCCAGATATGAC
TGCTGCTTTCTCTGGGTGGATGTATCCTTATCCGTTTTGCATTCTTTTGTTTCCGACCGTGTCGATCAGATGGTGGAGAA
TGGACTGGTGGAGGAGGTGAGAGAGTTCTTTGATCCCAATGCGGATTACACAAAAGGCATCAGAAGGGCCATCGGTGTGC
CGGAGTTCGATGACTTTTTCCGGTATGGTCCGTTTTTGGATGATGAAACTAGAGCTGGGTTACTTGAACGAGCGATCAAC
GAAGTGAAAGACAATACGTGCAAGTTGGCATGTAGGCAGTTGGAGAAGATTCGAAGACTTAGGAATAAAGGGTGGAGTCT
GCATCAACTTGATGCCACTGAGGTGTTCCAAAAGCGCGGCAAGGAGTCCCATGAGGCCTGGGACAGGCTGGTTTCGGGGC
CAAGCGCCATGATTGTTCGCCAGTTTCTCTACAATAACAAGGCCGAAGTTACCACAAATGCCATTAGGGTTCCGGTGGCA
ATAGAAACTGCAGCCCTTGCCGCTGCAACTTAC
>Frave_30601-v1.0-hybrid.t1
ATGGAGAAGCTCATCGTCGTCATGGGCGCCACCGGCACCGGCAAGTCACGCCTCTCCATCAACCTCGCCGCGCGGTTCCC
TCCGGACACCTTCGAGGTCATCAACGCCGACAAGATGCAGCTCTACAAGGGCCTCGACGTCACCACCAACAAGGTCACCG
ACGCCGAACGACGCCTCGTCCCGCACCACCTTCTCGGCGACCTCGACTCCCGCCACGGCGACGTCTCCTCCGCCGAGTTC
CGCCGTCTCGCGGCGCATGTGGTGTCTGATGTTCTCTCCCGGGGAAAAGTCCCGGTGCTCGTCGGCGGGTCCAACTCGTT
CATCCACGCACTCCTCGTCGACCGGTTCGAACCGGACGTCGACGTCTTTGACGGCGAGGTGGCGGCGTCGTCGGAGCTCC
GGTACGACTGCTGCTTTCTCTGGCTCGACGTGGCGTTTCAGACTTTGGCGCCGTACTTGTCGCGGCGAGTGGAGGAGATG
CTCGACTCGGGCATGTTTCGCGAGCTGGCCGAGTTTCACGGCCAAAACCGGGCGGTTCAGACCGGTCTGAGTAAGTCGAT
CGGAGTGGCAGAGTTCAGCCGTTATTTTAAGGAGTATGCGGCGGAGGAGGAGGAGGTGCGGCGAGGAGCATACAAGGAGG
CGGTGAGGAACACACAAAAGAACACGTGGCAGATGGCGAAGAGGCAGATGGGAAAGATTGGGAGGCTGAGGAAAGCAGGG
TGGGATCTGAAGAGGCTGGACGCGACGGAGGCGTTTAAGGCGATGGGGACGACGTCAGATGATGACGAGGATAGCGGCGG
GAAGAGGTGGTCGGAGATTTGGGAGGAAGAGGTGGTTGGGCCAAGCGTGAAGATTGTGAAGCGTTTCTTGGAGGAGGAG
>Maldo_GDDH_00G1084500
ATGACTGTGACAGGGAGAACTATGGAACCTGTGCATGTCAATGGTTCTGTCCACAAAAAGGCGAAGGTTGTTTTTATAAT
GGGTCCGACTGGGTGTGGAAAAACCAAACTTTCCATAGACCTAGCTACCAATTACGGGGGAGAAGTAATTAATTCGGACA
AAATCCAAGTCTACAAAGGCCTGGACATTGTCACTAACAAAGCCACAGAATCTGAGCAACGAGGCATCCGTCATCACTTG
CTAGGGTTCGTAGAAGACCCCGTAGCTGATTTCTCCGTTGATGAATTTCGTCGTCGTGTGCAAACTTCAATCGATGAGAT
CACAAAGCGTAACTGCCTCCCAATCATTGCTGGCGGATCCAACTCTTATATCGAGGCACTCATCGAAGATCCAGTGATTG
ATTTTCGAAATAAATATGATTGCTGTTTTATATGGCTTGATGTGTCGTTGCCTGTGCTATATAACCATGTGTCCAAAAGA
GTTGACGAAATGGTGGCTGCAGGATTAGTGGATGAGCTTCGTGAAATGTTTGCTCCAGGGGTGAATTATGATGGTGGCAT
TCGCCGAGCAATCGGAGCTCCGGAGATGCATCCATACTTCATGGCTGAAATGAACAACAATATAGTAGACGATGACAAGG
TTCGTAAGGAATTTCTGCTGAAAGATGGCATTTGGAAAACCAAAGAAAATACTTGTAAACTTGCTGAACGCCAAGTGCAG
AAAATTAAACTTCTCAGCGACAAATGGGATATTCATCGTATTGATGTCACTGCTGTGTATGAGAACTGTGGAAAGGAAGC
TGTGGTTGCCTGGGAAACCTTGGTTTTAAAGCCAAGTTTCACCATTGTGGGTGGATTTTTGAAGAAACATGGT
>Maldo_GDDH_03G1267900
ATGATGCCAATGTGCAAACAAATACAAACATTACAACATGTTCCATCTAGTGGCCATAATCATAAAATCGACGTGTTCAA
TCCTCACCGGCAGAAGGAGAAGGTGGTGATCGTAATGGGAGCAACAGGGACCGGAAAGTCAAGGCTCTCCATCGACCTAG
CCACCTGTTTCCCGGCAGAAATCATAAACTCCGACAAAATGCAAGTCTACGAAGGCCTTGACATAGTCACCAACAAAATA
ACCAAAGAAGAGCAACGTGGTGTACCGCACCATTTGCTAGGGATGCTAGATCCTCATGAAGATTTTACTGCCAGGGATTT
TTGTGACCTAACCTCAATTGCCATTGAATCCATTTTAGGCCGTGATCGGCTTCCAATCATCGTTGGAGGTTCCAACTCTT
ACATCGAGGCGTTGATCGATGATTATGACTATAAATTTCGGTCCAAGTATGACTGTTGCTTTTTATGGGTAGATGTGTCT
ACACCCGTTCTGCACTCTTTTGTGTCAAAACGGGTAGACCACATGGTTCACAACGGAATGGTGGATGAGGCGAGAGAGTA
CTTTGATCCCAATGCAGATTACACGAAAGGGATTCGAAGAGCAATAGGGGTCCCTGAATTCGATAAGTACTTCAGGTATG
GGCCATTTTTGGATGAAGAAACTCGTACTCGGTTACTACGACAAGCAGTGGACGAAATTAAGGACAATACGTGCAAATTG
GCATGTCGACAACTGGAGAAGATTCATAGACTTAGAAATATCAAAGGGTGGAATCTGCACCCGTTGGATGCCACGGAGGT
GTTCCGAAAGCGCGGCGAAGAGGCCGACGAGGCCTGGAAAAAGCTTGTGTCGGGGACAAGTGCTATGATCGTTGGCCAGT
TTCTTTACAATATGACAGCTGAGGTTCCTCCACATCTTGGAAGCCTTAGGGTTCTTGAAGCACTTGCAGCTGCAACTCAC
>Maldo_GDDH_11G1288800
ATGTTCCATTCTAGTGGCCATAATCATAGAATGGATGTGTTCAATCCCCGCCGGCAGAAGGAGAAGGTGGTGATCGTAAT
GGGGGCAACGGGGACCGGAAAATCAAGGCTCTCCATCGACCTAGCCACCTGTTTCCCGGCAGAAATCATAAACTCCGACA
AAATGCAAGTCTACGAAGGCCTTGATATAGTCACCAACAAAATAACCAAAGAAGAGCAACGTGGTGTACCGCACCATTTG
CTAGGGATACTAGATCCTAATGAAGATTTTACAGCCAGGGATTTTTGTGACCTAACCTCACTTGCCATTGAATCTGTTTT
AGGCCGTGATCGGCTTCCAATCATCGTCGGAGGCTCCAACTCCTACATCGAGGCGTTAGTCGATGACCATGACTATAAAT
TTCGGTCTAAGTACGAATGTTGCTTTTTATGGGTGGATGTTTCTGTACCCGTTATGCACTCGTTTGTGTCAGGACGGGTT
GACCACATGGTTCAAAATGGAATGGTGGATGAGGCGAGAGAGTTCTTTGATCCCAATGCAGATTACATGAAAGGGATTCG
AAGGGCAATTGGGGTCCCTGAATTCGATAAGTACTTCAGGTATGGGCCACTTTTGGATGAAGAAACTCGTGCCAGGTTAC
TACAACAAGCAGTGGACAAAATTAAGGACAATACGTGCAAATTGGCATGCCGACAATTGGAGAAGATTCATGGACTTAGA
AATAACAAAGGGTGGAATCTGCACCCGTTGGATGCCACCGAGGTGTTCCGAAAGCGCGGCAAGGACGCTGACGAGGCCTG
GGAAAAGCTTGTGTCGGGGCCAGGTGCTATGATCGTTGGCCAGTTTCTTTACAATATGACAGCTGAGGTTCCTCCACATA
TTGGAAGTCTTAGGGTTCCTGCAGCACTTGCAGCTGCAACTCAC
>Maldo_GDDH_13G1040600
ATGACACTTCATCCCCTCCCAACTCACTCCCTCCATTATTCTAATCTCAATTTCAATACGAATTATATCTCCCACCGCTT
CCACTTGTTCCCGCCGCTCCACCACCTCTACAACCACCCCACTCCTCCGCTTCACCTCCCCCAAAGGCCCCGCCGCTCGG
CCCACATGGCCACCGGCCCCACCTCAGCGGGCCCACGAAGAAAAGACAAGCTTCTTGTCATCATGGGGGCCACCGGCGCT
GGCAAGTCCCGCCTCTCCCTCGACCTCGCCAGCCGCTTCCCCTTCTTCGAAATCGTCAACTCCGACAAAATACAACTCTA
CCGCGGCCTAGACATCACCACCAACAAGCTCCCCCTACCGGAACGACTCGGCGTCCCCCACCACCTCCTCGGCGAGTTCG
ACCCCCTAGACGGCGACTTCACCCCCGCCGATTTTCGCGCCGTCGCCGGTCAGGTTGTTTCCGGCATTACCAATCGGAGG
AAGGTGCCGATGCTCGTCGGCGGGTCAAACTCCTTCATTCACGCGATGGTCGCGGAACGGTTCGAACCGGGATCCAATGT
CTTCGAACCGGGTTTCGACGCCTCCGTCTCGGCCGAGCTCAGGTACAATTGCTGTTTTCTTTGGGTGGACGTGTCGATGG
CGGTGTTGACGGAATATTTATCAAAGCGAGTCGACGAAATGCTCGACTCGGGAATGTTCGACGAGTTGGCCGAGTTTTGC
GACCCGGATGGCCAGGACAAGCACGACCCAGCTGCGGTTCCGACAGGGTTGAGAAAGGCGATTGGAGTGCCCGAGTTCAC
TCGGTATTTTAAAAAATACCCACAAAGTAAAAGAGACGAAGACGACGACCGGGAGCGGAGAGGAGCATACGAAGAGGCGG
TGAGGGTGATCAAGGACAACACGTGTCAGCTGGCGAAGAGGCAGATAGGGAAGATCCTACGGTTAAGAGGGGGAGGGTGG
GACTTACGGAGACTAGACGCAACGGACGCGTTTAGGGCGGTGGTTGCGATGTCGACGCCGGAAAATGACGGCGGAGAGAG
GTGGTCAGAGATATGGGAGCGGCAGGTGGTGGAACCAAGCGCGAAGATTGTGAAGCGCTTCTTGGAGGAG
>Maldo_GDDH_13G1182800
ATGAGAATTCTCATGTCTGCCTGCAAACAAGTAGTACAGCCGATGGTGAGCTTCCAAGGCCCCGGGCTCACCAACATAAA
CATGGATCCGTTTTTACGGCGAAAAGATAAGGTTGTGATCGTAATGGGAGCCACCGGGACTGGCAAGTCCCGGCTTGCCA
TAGACCTCGCAAGACATAATCCGCCGGCGGAGATTATTAACTCGGACAAAATGCAAGTCTACAAAGGCTTGGACATCGTC
ACCAACAAAGTCACTGAGGACGAGTGTAAAGGCATACCTCACCATTTGATAGGCAAAGTCGATCCCGACTCAGATTTTAC
TGCCAATGATTTCAAGCACCATGCGTCGTTGGCCATCGAATCGATCTTGGAGCGTGACAGATTGCCAATCATTGCCGGGG
GTTCAAATTCGTATATTGAAGCCTTGGTGGATGAACACTCGGAGTTTCGAATGAAGTACGAGTGTTGCTTTCTTTGGGTT
GATGTGGCCATCCCCGTGCTCCACTCTTTCGTGTCAGAGAGAGTGGACCGGATGGTGAAGATGGGTTTGGTGGAAGAGGT
GAGGAGAATGTTTGACTCTACAACTGAGAAAGAATATACGCGCGGAGTCAGGCGAGCCATAGGCGTGCCTGAAATGGATG
AGTATTTACAAGGCGAAGCAAGTGATAATAACGATGATGAAACTCAAGAGAGGCTTCTTCAAGCAGCAATTTCTAAAATC
AAAGAAAATACTTGCATTTTGGCGTATCGCCAATTGCAAAAGATTCGCCGGCTGCAAGCTCGGCGGGGTTGGAACATGCA
CCGCCTTGATGCCACGGAGGCGTTCTTAAAGCACCACGCGGAAACGAATCAAGCGTGGGAAAAACTCGTGGCAAGACCTG
CCACGCGGATAGTGCGTCAGTTCCTTTTGGACCCAATTCCCTCCATTCTTCCGACAGAGAATATCACCGCCACTACCACC
GCTCCGGTTCTTTCCACGTCTATGCCGACAGTGACCGCTGCAACACGA
>Maldo_GDDH_16G1041700
ATGACACTTCATCCCTTCCCAACTCACTCCCTCCATTATTCCAATTTCAATTTCAATACGAATTATATCTCCCACCGTTT
CCACTTGCTCCCGCAGCTCCACCACCTCTACAACCACCCCACTCATCCGCTTCACCTCCCCCAAAGGCCCCGCCGCTGGG
CCCACATGGCCACCGGCCACACTTCCGCGGTCCCACGTCGAAAAGACAAGCTCCTCGTCATCATGGGGGCCACTGGCGCC
GGCAAGTCCCGCCTCTCCCTCGACCTCGCCACCCGCTTCCCCTTCTTCGAAATCATCAACTCCGACAAAATACAACTCTA
CCGCGGCCTCGACATCACCACCAACAAGCTCCCCCTCCCGGAACGACTCGGCGTTCCCCACCACCTCCTCGGCGAGTTGG
ACCCCCGAGACGGAGATTTCACGCCCGCCGATTTTCGCGCCGTCGCCGGTCAGGTTGTTTCCGGCATTACGAATCGGAGG
AAGGTGCCGATGCTCGTCGGCGGGTCAAACTCCTTCATTCACGCGATGGTCGCGGACCGTTTCGAACCGGGGTGCAATGT
CTTCGAACCGGGTTCAGACGCCTCCCTCTCGGCCGAGCTCAGATACAATTGCTGTTTTCTGTGGGTGGACGTGTCGATGG
CGGTGTTGACAGAGTATCTATCGAAGCGAGTCGACGAAATGCTCGACTCGGGAATGTTCGAGGAGTTGGCCGAGTTTTGC
GACCCGGATCGCCAGGACAAGCACGACCCGGCAGCGGTTCCGACCGGGCTGAGAAAGGCGATTGGAGTGCCCGAGTTCAC
TCGGTATTTTAAAAAATACCCACAAAGTAAAAGGGACGAGGACGATGATCGGGAGCGGAGAGGAGCATACGAAGAGGCGG
TAAGGGCGATCAAGGACAACACGTGTCAGCTGGCGAAGAGGCAGATAGGGAAGGTCCTACGTTTGAGAGGGGGAGGGTGG
GACCTACGGAGACTAGACGCAACGGACGCGTTTAGGGCGGTGGTTGCGACGACATCGTCGGATAGTGACGGCGGAGAGAG
GTGGTCAGATATATGGGAGAGACAGGTGGTGGGACCAAGCGTGAAGATTGTGAAGCGCTTCTTGGAGGAG
>Maldo_GDDH_16G1183400
ATGAGAATTCTCATGTCTGCCTGCAAACAAGTAGTACAGCCGATGGTGAGCTTCCATGGCCCCGCGCTCACCAACATCAA
CATGGATCCATTTTTCCGGAGAAAAGATAAGGTTGTGATCGTAATGGGAGCCACCGGGACTGGCAAGTCCCGGCTTGCCA
TAGACCTCGCAATGCATTATCCGGCGGAGATTATAAACTCGGACAAAATGCAAGTCTACAAAGGCTTGGACATCGTCACC
AACAAAGTCACTGAGGAAGAGTGTAAAGGCATACCCCACCATTTGATAGGCAAATTCGATCCCAACTCAAATTTTACTGC
CAATGATTTCAAGAACCATGCATCGTTGGCCATCGAATCCATCTTGGAGCGTGACAGACTCCCGATCATTGCGGGTGGTT
CGAATTCGTACATTGAAGCCTTGGTGGATAAACACTCGGAGTTTCGAATGAAGTACGAGTGTTGCTTTCTTTGGGTTGAT
GTGGCCATCCCTGTGCTCCACTCTTTCGTGTCGAAGAGAGTGGATCGGATGGTGAAGGTGGGTTTGGTGGACGAGGTGAG
GAAAATGTTTGACTCTACAACTGAAGCAGAATATACGAATGGAATCAGGCAAGCCATAGGCGTGCCTGAAATGCATGAGT
ATTTACACTGTGAAGCGAGTGGTAGTAACGATGATGAAACCCAAGAGAGGCTTCTTCAAGCAGCAATTTCTAAAATCAAA
GAAAATACTTGCATTTTGGCGTATCGCCAATTGCAAAAGATCCGCCGGCTGCAAGCTCGGCGGGGTTGGAACATGCACCG
CCTTGATGCCACGGAAGTGTTCTTAAAGCACCAAGGGGAGGCGGATCAAGCATGGGAGAAATTCGTGGCAACACCCGCCA
CGCGGATGGTGGATAAGTTCCTTTTGGACCCAATTCCCTCCATTCTTCCGACAGAGGCCATCATCACGCCACCGCGATTC
TTTCCACGTCTATGCCGACAGTGGCTGCCGCAACACGGTAAC
>Maldo_Gala_03g023550
ATGTCATGCAAGAACATTTTCAAGTTGAGGTTGAAATTTGAGGTGATAAAGTATTTGATCATCACCAGCATGATGCCAAT
GTGCAAACAAATACAAACATTACTACATGTTCCATCTAGTGGCCATAATCATAAAATGGACGTGTTCAATCCTCACCGGC
AGAAGGAGAAGGTGGTGATCGTAATGGGAGCAACAGGGACCGGAAAGTCAAGGCTCTCCATCGACCTAGCCACCTGTTTC
CCGGCAGAAATCATAAACTCCGACAAAATGCAAGTCTACGAAGGCCTTGACATAGTCACCAACAAAATAACCAAAGAAGA
GCAACGTGGTGTACCGCACCATTTGCTAGGGATGCTAGATCCTCATGAAGATTTTACTGCCAGGGATTTTTGTGACCTAA
CCTCAATTGCCATTGAATCCATTTTAGGCCGTGATCGGCTTCCAATCATCGTTGGAGGTTCCAACTCTTACATCGAGGCG
TTGATCGATGATTATGACTATAAATTTCGGTCCAAGTATGACTGTTGCTTTTTATGGGTAGATGTGTCTACACCCGTTCT
GCACTCTTTTGTGTCAAAACGGGTAGACCACATGGTTCAAAACGGAATGGTGGATGAGGCGAGAGAGTACTTTGATCCCA
ATGCAGATTACACGAAAGGGATTCGAAGAGCAATAGGGGTCCCTGAATTCGATAAGTACTTCAGGTATGGGCCATTTTTG
GAAGAAGAAACTCGTGCTCGGTTACTACGACAAGCAGTGGACGAAATTAAGGACAATACGTGCAAATTGGCATGTCGACA
ACTGGAGAAGATTCATAGACTTAGAAATATCAAAGGGTGGAATCTGCACCCGTTGGATGCCACGGAGGTGTTCCGAAAGC
GCGGCGAAGAGGCCGACGAGGCCTGGAAAAAGCTTGTGTCGGGGACAAGTGCTATGATCGTTGGCCAGTTTCTTTACAAT
ATGACAGCTGAGGTTCCTCCACATCTTGGAAGCCTTAGGGTTCTTGAAGCACTTGCAGCTGCAACTCAC
>Maldo_Gala_06g004110
ATGGAACCTGTGCATGTCAATGGTTCTGTCCACAAAAAGGCGAAGGTTGTTTTTATAATGGGTCCGACTGGGTGTGGAAA
AACCAAACTTTCCATAGACCTAGCTACCAATTACGGGGGAGAAGTAATTAATTCGGACAAAATCCAAGTCTACAAAGGCC
TGGACATTGTCACTAACAAAGCCACAGAATCTGAGCAACGAGGCATCCGTCATCACTTGCTAGGGTTCGTAGAAGACCCC
GTAGCTGATTTCTCCGTTGATGAATTTCGTCGTCGTGTGCAAACTTCAATCGATGAGATCACAAAGCGTAACTGCCTCCC
AATCATTGCTGGCGGATCCAACTCTTATATCGAGGCACTCATCGAAGATCCAGTGATTGATTTTCGAAATAAATATGATT
GCTGTTTTATATGGCTTGATGTGTCGTTGCCTGTGCTATATAACCATGTGTCCAAAAGAGTTGACGAAATGGTGGCTGCA
GGATTAGTGGATGAGCTTCGTGAAATGTTTGCTCCAGGGGTGAATTATGATGGTGGCATTCGCCGAGCAATCGGAGCTCC
GGAGATGCATCCGTACTTCATGGCTGAAATGAACAACAATATAGTATACGATGACAAGGTTCGTAAGGAATTTCTGCTGA
AAGATGGCATTTGGAAAACCAAAGAAAATACTTGTAAACTTGCTGAACGCCAAGTGCAGAAAATTAAACTTCTCAGCGAC
AAATGGGATATTCATCGTATTGATGTCACTGCTGTGTATGAGAACTGTGGAAAGGAAGCTGTGGTTGCCTGGGAAACCTT
GGTTTTAAAGCCAAGTTTCACCATTGTGGGTGGATTTTTGAAGAAACATGGT
>Maldo_Gala_13g003270
ATGACACTTCATGCCTTCCCAACTCACTCCCTCCATTATTCTAATCTCAATTTCAATACGAATTATATCTTCCACCGCTT
CAACCTGTTCCCGCCGCTCCACCACCTCTACAACCACCCCACTCCTCCGCTTCACCTCCCCCAAAGGCCCCGCCGCTCGG
CCCACATGGCCACCGGCCCCACCTCCGCTGGCCCACGAAGAAAAGACAAGCTTCTCGTCATCATGGGGGCCACCGGCGCT
GGCAAGTCCCGCCTCTCCCTCGACCTCGCCAGCCGCTTCCCCTTCTTCGAAATCGTCAACTCCGACAAAATACAACTCTA
CCGCGGCCTAGACATCACCACCAACAAGCTCCCCCTACCGGAACGACTCGGCGTCCCCCACCACCTCCTCGGCGAGTTCG
ACCCCCTAGACGGCGACTTCACCCCCGCCGATTTTCGCGCCGTCGCCGGTCAGGTTGTTTCCGGCATTACCAATCGGAGG
AAGGTGCCGATGCTCGTAGGCGGGTCAAACTCCTTCATTCACGCGATGGTCGCGGAACGGTTCGAACCGGGCTCCAATGT
CTTCGAACCGGGTTTCGACGCCTCCGTCTCGGCCGAGCTCAGGTACAATTGCTGTTTTCTTTGGGTGGACGTGTCGATGG
CGGTGTTGACGGAGTATTTATCAAAGCGAGTCGACGAAATGCTCGACTCGGGAATGTTCGACGAGTTGGCAGAGTTTTGC
GACCCGGATCGCCAGGACAAGAAGGACCCAGCTGCGGTTCCGACAGGGTTGAGAAAGGCGATTGGAGTGCCCGAGTTCAC
TCGGTATTTTAAAAAATACCCACAAAGTAAAAGAGACGAGGACGACGACCGGGAGCGGAGAGGAGCATACGAAGAGGCGG
TGAGGGTGATCAAGGACAACACGTGTCAGCTGGCGAAGAGGCAGATAGGGAAGATCCTACGGTTAAGAGGGGGAGGGTGG
GACTTACGGAGACTAGACGCAACGGACGCGTTTAGGGCGGTGGTTGCGACGTCGACGCCGGAAAATGACGGCGGAGAGAG
GTGGTCAGAGATATGGGAGCGGCAGGTGGTGGAACCAAGCGCGAAGATTGTGAAGCGCTTCTTGGAGGAG
>Maldo_Gala_13g015930
ATGTGGGGTTTCAATAATTATAAAATGAGAATTCTCATGTCTGCCTGCAAACAAGTAGTACAGCCGATGGTGAGCTTCCA
AGGCCCCGGGCTCACCAACATAAACATGGATCCGTTTTTACGGCGAAAAGATAAGGTTGTGATCGTAATGGGAGCCACCG
GGACTGGCAAGTCCCGGCTTGCCATAGACCTCGCAAGACATAATCCGCCGGCGGAGATTATTAACTCGGACAAAATGCAA
GTCTACAAAGGCTTGGACATCGTCACCAACAAAGTCACTGAGGACGAGTGTAAAGGCATACCTCACCATTTGATAGGCAA
AGTCGATCCCGACTCAGATTTTACTGCCAATGATTTCAAGCACCATGCGTCGTTGGCCATCGAATCGATCTTGGAGCGTG
ACAGATTGCCAATCATTGCCGGGGGTTCAAATTCGTATATTGAAGCCTTGGTGGATGAACACTCGGAGTTTCGAATGAAG
TACGAGTGTTGCTTTCTTTGGGTTGATGTGGCCATCCCCGTGCTCCACTCTTTCGTGTCAGAGAGAGTGGACCGGATGGT
GAAGATGGGTTTGGTGGAAGAGGTGAGGAGAATGTTTGACTCTACAACTGAGAAAGAATATACGCGCGGAGTCAGGCGAG
CCATAGGCGTGCCTGAAATGGATGAGTATTTACAAGGCGAAGCAAGTGATAATAACGATGATGAAACTCAAGAGAGGCTT
CTTCAAGCAGCAATTTCTAAAATCAAAGAAAATACTTGCATTTTGGCGTATCGCCAATTGCAAAAGATTCGCCGGCTGCA
AGCTCGGCGGGGTTGGAACATGCACCGCCTTGATGCCACGGAGGCGTTCTTAAAGCACCACGCGGAAACGAATCAAGCGT
GGGAAAAACTCGTGGCAAGACCTGCCACGCGGATAGTGCGTCAGTTCCTTTTGGACCCAATTCCCTCCATTCTTCCGACA
GAGAATATCACCGCCACTACCACCGCTCCGGTTCTTTCCACGTCTATGCCGACAGTGACCGCTGCAACACGA
>Maldo_Gala_16g003740
ATGACACTTCATCCCTTCCCAACTCACTCCCTCCATTATTCCAATTTCAATTTCAATACGAATTATATCTCCCACCGTTT
CCACTTGCTCCCGCAGCTCCACCACCTCTACAACCACCCCACTCATCCGCTTCACCTCCCCCAAAGGCCCCGCCGCTGGG
CCCACATGGCCACCGGCCACACTTCCGCGGTCCCACGTCGAAAAGACAAGCTCCTCGTCATCATGGGGGCCACTGGCGCC
GGCAAGTCCCGCCTCTCCCTCGACCTCGCCACCCGCTTCCCCTTCTTCGAAATCATCAACTCCGACAAAATACAACTCTA
CCGCGGCCTCGACATCACCACCAACAAGCTCCCCCTCCCGGAACGACTCGGCGTTCCCCACCACCTCCTCGGCGAGTTGG
ACCCCCGAGACGGAGATTTCACGCCCGCCGATTTTCGCGCCGTCGCCGGTCAGGTTGTTTCCGGCATTACGAATCGGAGG
AAGGTGCCGATGCTCGTCGGCGGGTCAAACTCCTTCATTCACGCGATGGTCGCGGACCGTTTCGAACCGGGGTGCAATGT
CTTCGAACCGGGTTCAGACGCCTCCCTCTCGGCCGAGCTCAGATACAATTGCTGTTTTCTGTGGGTGGACGTGTCGATGG
CGGTGTTGACAGAGTATCTATCGAAGCGAGTCGACGAAATGCTCGACTCGGGAATGTTCGAGGAGTTGGCCGAGTTTTGC
GACCCGGATCGCCAGGACAAGCACGACCCGGCAGCGGTTCCGACCGGGCTGAGAAAGGCGATTGGAGTGCCCGAGTTCAC
TCGGTATTTTAAAAAATACCCACAAAGTAAAAGGGACGAGGACGATGATCGGGAGCGGAGAGGAGCATACGAAGAGGCGG
TAAGGGCGATCAAGGACAACACGTGTCAGCTGGCGAAGAGGCAGATAGGGAAGGTCCTACGTTTGAGAGGGGGAGGGTGG
GACCTACGGAGACTAGACGCAACGGACGCGTTTAGGGCGGTGGTTGCGACGACATCGTCGGATAGTGACGGCGGAGAGAG
GTGGTCAGATATATGGGAGAGACAGGTGGTGGGACCAAGCGTGAAGATTGTGAAGCGCTTCTTGGAGGAG
>Maldo_HF02931-RA
ATGTGCAAACAAATACAAACATTACAACATGTTCCATCTAGTGGCCATAATCATAAAATCGACGTGTTCAATCCTCACCG
GCAGAAGGAGAAGGTGGTGATCGTAATGGGAGCAACAGGGACCGGAAAGTCAAGGCTCTCCATCGACCTAGCCACCTGTT
TCCCGGCAGAAATCATAAACTCCGACAAAATGCAAGTCTACGAAGGCCTTGACATAGTCACCAACAAAATAACCAAAGAA
GAGCAACGTGGTGTACCGCACCATTTGCTAGGGATGCTAGATCCTCATGAAGATTTTACTGCCAGGGATTTTTGTGACCT
AACCTCAATTGCCATTGAATCCATTTTAGGCCGTGATCGGCTTCCAATCATCGTTGGAGGTTCCAACTCTTACATCGAGG
CGTTGATCGATGATTATGACTATAAATTTCGGTCCAAGTATGACTGTTGCTTTTTATGGGTAGATGTGTCTACACCCGTT
CTGCACTCTTTTGTGTCAAAACGGGTAGACCACATGGTTCACAACGGAATGGTGGATGAGGCGAGAGAGTACTTTGATCC
CAATGCAGATTACACGAAAGGGATTCGAAGAGCAATAGGGGTCCCTGAATTCGATAAGTACTTCAGGTATGGGCCATTTT
TGGATGAAGAAACTCGTACTCGGTTACTACGACAAGCAGTGGACGAAATTAAGGACAATACGTGCAAATTGGCATGTCGA
CAACTGGAGAAGATTCATAGACTTAGAAATATCAAAGGGTGGAATCTGCACCCGTTGGATGCCACGGAGGTGTTCCGAAA
GCGCGGCGAAGAGGCCGACGAGGCCTGGAAAAAGCTTGTGTCGGGGACAAGTGCTATGATCGTTGGCCAGTTTCTTTACA
ATATGACAGCTGAGGTTCCTCCACATCTTGGAAGCCTTAGGGTTCTTGAAGCACTTGCAGCTGCAACTCAC
>Maldo_HF07762-RA
ATGACACTTCATCCCTTCCCAACTCACTCCCTCCATTATTCCAATTTCAATTTCAATACGAATTATATCTCCCACCGTTT
CCACTTGCTCCCGCAGCTCCACCACCTCTACAACCACCCCACTCATCCGCTTCACCTCCCCCAAAGGCCCCGCCGCTGGG
CCCACATGGCCACCGGCCACACTTCCGCGGTCCCACGTCGAAAAGACAAGCTCCTCGTCATCATGGGGGCCACTGGCGCC
GGCAAGTCCCGCCTCTCCCTCGACCTCGCCACCCGCTTCCCCTTCTTCGAAATCATCAACTCCGACAAAATACAACTCTA
CCGCGGCCTCGACATCACCACCAACAAGCTCCCCCTCCCGGAACGACTCGGCGTTCCCCACCACCTCCTCGGCGAGTTGG
ACCCCCGAGACGGAGATTTCACGCCCGCCGATTTTCGCGCCGTCGCCGGTCAGGTTGTTTCCGGCATTACGAATCGGAGG
AAGGTGCCGATGCTCGTCGGCGGGTCAAACTCCTTCATTCACGCGATGGTCGCGGACCGTTTCGAACCGGGGTGCAATGT
CTTCGAACCGGGTTCAGACGCCTCCCTCTCGGCCGAGCTCAGATACAATTGCTGTTTTCTGTGGGTGGACGTGTCGATGG
CGGTGTTGACAGAGTATCTATCGAAGCGAGTCGACGAAATGCTCGACTCGGGAATGTTCGAGGAGTTGGCCGAGTTTTGC
GACCCGGATCGCCAGGACAAGCACGACCCGGCAGCGGTTCCGACCGGGCTGAGAAAGGCGATTGGAGTGCCCGAGTTCAC
TCGGTATTTTAAAAAATACCCACAAAGTAAAAGGGACGAGGACGATGATCGGGAGCGGAGAGGAGCATACGAAGAGGCGG
TAAGGGCGATCAAGGACAACACGTGTCAGCTGGCGAAGAGGCAGATAGGGAAGGTCCTACGTTTGAGAGGGGGAGGGTGG
GACCTACGGAGACTAGACGCAACGGACGCGTTTAGGGCGGTGGTTGCGACGACATCGTCGGATAGTGACGGCGGAGAGAG
GTGGTCAGATATATGGGAGAGACAGGTGGTGGGACCAAGCGTGAAGATTGTGAAGCGCTTCTTGGAGGAG
>Maldo_HF13830-RA
ATGAGAATTCTCATGTCTGCCTGCAAACAAGTAGTACAGCCGATGGTGAGCTTCCATGGCCCCGCGCTCACCAACATCAA
CATGGATCCATTTTTCCGGAGAAAAGATAAGGTTGTGATCGTAATGGGAGCCACCGGGACTGGCAAGTCCCGGCTTGCCA
TAGACCTCGCAATGCATTATCCGGCGGAGATTATAAACTCGGACAAAATGCAAGTCTACAAAGGCTTGGACATCGTCACC
AACAAAGTCACTGAGGAAGAGTGTAAAGGCATACCCCACCATTTGATAGGCAAATTCGATCCCAACTCAAATTTTACTGC
CAATGATTTCAAGAACCATGCATCGTTGGCCATCGAATCCATCTTGGAGCGTGACAGACTCCCGATCATTGCGGGTGGTT
CGAATTCGTACATTGAAGCCTTGGTGGATAAACACTCGGAGTTTCGAATGAAGTACGAGTGTTGCTTTCTTTGGGTTGAT
GTGGCCATCCCTGTGCTCCACTCTTTCGTGTCGAAGAGAGTGGATCGGATGGTGAAGGTGGGTTTGGTGGACGAGGTGAG
GAAAATGTTTGACTCTACAACTGAAGCAGAATATACGAATGGAATCAGGCAAGCCATAGGCGTGCCTGAAATGCATGAGT
ATTTACACTGTGAAGCGAGTGGTAGTAACGATGATGAAACCCAAGAGAGGCTTCTTCAAGCAGCAATTTCTAAAATCAAG
GAAAATACTTGCATTTTGGCGTATCGCCAATTGCAAAAGATCCGCCGGCTGCAAGCTCGGCGGGGTTGGAACATGCACCG
CCTTGATGCCACGGAAGTGTTCTTAAAGCACCAAGGGGAGGCGGATCAAGCATGGGAAAAATTCGTGGCAACACCCGCCA
CGCGGATGGTGGATAAGTTCCTTTTGAACCCAATTCCCTCCATTCTTCCGACAGAGGCCATCATCACGCCACCGCGATTC
TTTCCACGTCTATGCCGACAGTGGCTGCCGCAACACGGTAAC
>Maldo_HF28291-RA
ATGGATGTGTTCAATCCCCGCCGGCAGAAGGAGAAGGTGGTGATCGTAATGGGGGCAACGGGGACCGGAAAATCAAGGCT
CTCCATCGACCTAGCCACCTGTTTCCCGGCAGAAATCATAAACTCCGACAAAATGCAAGTCTACGAAGGCCTTGATATAG
TCACCAACAAAATAACCAAAGAAGAGCAACGTGGTGTACCGCACCATTTGCTAGGGATACTAGATCCTAATGAAGATTTT
ACAGCCAGGGATTTTTGTGACCTAACCTCACTTGCCATTGAATCTGTTTTAGGCCGTGATCGGCTTCCAATCATCGTCGG
AGGCTCCAACTCCTACATCGAGGCGTTAGTCGATGACCATGACTATAAATTTCGGTCTAAGTACGAATGTTGCTTTTTAT
GGGTGGATGTTTCTGTACCCGTTATGCACTCGTTTGTGTCAGGACGGGTTGACCACATGGTTCAAAATGGAATGGTGGAT
GAGGCGAGAGAGTTCTTTGATCCCAATGCAGATTACATGAAAGGGATTCGAAGGGCAATTGGGGTCCCTGAATTCGATAA
GTACTTCAGGTATGGGCCACTTTTGGATGAAGAAACTCGTGCCAGGTTACTACAACAAGCAGTGGACAAAATTAAGGACA
ATACGTGCAAATTGGCATGCCGACAATTGGAGAAGATTCATGGACTTAGAAATAACAAAGGGTGGAATCTGCACCCGTTG
GATGCCACCGAGGTGTTCCGAAAGCGCGGCAAGGACGCTGACGAGGCCTGGGAAAAGCTTGTGTCGGGGCCAGGTGCTAT
GATCGTTGGCCAGTTTCTTTACAATATGACAGCTGAGGTTCCTCCACATATTGGAAGTCTTAGGGTTCCTGCAGCACTTG
CAGCTGCAACTCAC
>Maldo_HF37306-RA
ATGGAACCTGTGCATGTCAATGGTTCTGTCCACAAAAAGGCGAAGGTTGTTTTTATAATGGGTCCGACTGGGTGTGGAAA
AACCAAACTTTCCATAGACCTAGCTACCAATTACGGGGGAGAAGTAATTAATTCGGACAAAATCCAAGTCTACAAAGGCC
TGGACATTGTCACTAACAAAGCCACAGAATCTGAGCAACGAGGCATCCGTCATCACTTGCTAGGGTTCGTAGAAGACCCC
GTAGCTGATTTCTCCGTTGATGAATTTCGTCGTCGTGTGCAAACTTCAATCGATGAGATCACAAAGCGTAACTGCCTCCC
AATCATTGCTGGCGGATCCAACTCTTATATCGAGGCACTCATCGAAGATCCAGTGATTGATTTTCGAAATAAATATGATT
GCTGTTTTATATGGCTTGATGTGTCGTTGCCTGTGCTATATAACCATGTGTCCAAAAGAGTTGACGAAATGGTGGCTGCA
GGATTAGTGGATGAGCTTCGTGAAATGTTTGCTCCAGGGGTGAATTATGATGGTGGCATTCGCCGAGCAATCGGAGCTCC
GGAGATGCATCCGTACTTCATGGCTGAAATGAACAACAATATAGTATACGATGACAAGGTTCGTAAGGAATTTCTGCTGA
AAGATGGCATTTGGAAAACCAAAGAAAATACTTGTAAACTTGCTGAACGCCAAGTGCAGAAAATTAAACTTCTCAGCGAC
AAATGGGATATTCATCGTATTGATGTCACTGCTGTGTATGAGAACTGTGGAAAGGAAGCTGTGGTTGCCTGGGAAACCTT
GGTTTTAAAGCCAAGTTTCACCATTGTGGGTGGATTTTTGAAGAAACATGGT
>Maldo_HF42175-RA
ATGGCCACCGGCCCCACCTCAGCGGGCCCACGAAGAAAAGACAAGCTTCTTGTCATCATGGGGGCCACCGGCGCTGGCAA
GTCCCGCCTCTCCCTCGACCTCGCCAGCCGCTTCCCCTTCTTCGAAATCGTCAACTCCGACAAAATACAACTCTACCGCG
GCCTAGACATCACCACCAACAAGCTCCCCCTACCGGAACGACTCGGCGTCCCCCACCACCTCCTCGGCGAGTTCGACCCC
CTAGACGGCGACTTCACCCCCGCCGATTTTCGCGCCGTCGCCGGTCAGGTTGTTTCCGGCATTACCAATCGGAGGAAGGT
GCCGATGCTCGTCGGCGGGTCAAACTCCTTCATTCACGCGATGGTCGCGGAACGGTTCGAACCGGGATCCAATGTCTTCG
AACCGGGTTTCGACGCCTCCGTCTCGGCCGAGCTCAGGTACAATTGCTGTTTTCTTTGGGTGGACGTGTCGATGGCGGTG
TTGACGGAATATTTATCAAAGCGAGTCGACGAAATGCTCGACTCGGGAATGTTCGACGAGTTGGCCGAGTTTTGCGACCC
GGATGGCCAGGACAAGCACGACCCAGCTGCGGTTCCGACAGGGTTGAGAAAGGCGATTGGAGTGCCCGAGTTCACTCGGT
ATTTTAAAAAATACCCACAAAGTAAAAGAGACGAAGACGACGACCGGGAGCGGAGAGGAGCATACGAAGAGGCGGTGAGG
GTGATCAAGGACAACACGTGTCAGCTGGCGAAGAGGCAGATAGGGAAGATCCTACGGTTAAGAGGGGGAGGGTGGGACTT
ACGGAGACTAGACGCAACGGACGCGTTTAGGGCGGTGGTTGCGATGTCGACGCCGGAAAATGACGGCGGAGAGAGGTGGT
CAGAGATATGGGAGCGGCAGGTGGTGGAACCAAGCGCGAAGATTGTGAAGCGCTTCTTGGAGGAG
>Malsi_06g004000
ATGGAACCTGTGCATGTCAATGGTTCTGTCCACAAAAAGGCGAAGGTTGTTTTTATAATGGGTCCGACTGGGTGTGGAAA
AACCAAACTTTCCATAGACCTAGCTACCAATTACGGGGGAGAAGTAATTAATTCGGACAAAATCCAAGTCTACAAAGGCC
TGGACATTGTCACTAACAAAGCCACAGAATCTGAGCAACGAGGCATCCGTCATCACTTGCTAGGGTTCGTAGAAGACCCC
GTAGCTGATTTCTCCGTTGATGAATTTCGTCGTCGTGTGCAAACTTCAATCGATGAGATCACAAAGCGTAACTGCCTCCC
AATCATTGCTGGCGGATCCAACTCTTATATCGAGGCACTCATCGAAGATCCAGTGATTGATTTTCGAAATAAATATGATT
GCTGTTTTATATGGCTTGATGTGTCGTTGCCTGTGCTATATAACCATGTGTCCAAAAGAGTTGACGAAATGGTGGCTGCA
GGATTAGTGGATGAGCTTCGTGAAATGTTTGCTCCAGGGGTGAATTATGATGGTGGCATTCGCCGAGCAATCGGAGCTCC
GGAGATGCATCCGTACTTCATGGCTGAAATGAACAACAATATAGTATACGATGACAAGGTTCGTAAGGAATTTCTGCTGA
AAGATGGCATTTGGAAAACCAAAGAAAATACTTGTAAACTTGCTGAACGCCAAGTGCAGAAAATTAAACTTCTCAGCGAC
AAATGGGATATTCATCGTATTGATGTCACTGCTGTGTATGAGAACTGTGGAAAGGAAGCTGTGGTTGCCTGGGAAACCTT
GGTTTTAAAGCCAAGTTTCACCATTGTGGGTGGATTTTTGAAGAAACATGGT
>Malsi_13g003430
ATGACACTTCATCCCCTCCCAACTCACTCCCTCCATTATTCTAATCTCAATTTCAATACGAATTATATCTCCCACCGCTT
CCACTTGTTCCCGCCGCTCCACCACCTCTACAACCACCCCACTCCTCCGCTTCACCTCCCCCAAAGGCCCCGCCGCTCGG
CCCACATGGCCACCGGCCCCACCTCAGCGGGCCCACGAAGAAAAGACAAGCTTCTTGTCATCATGGGGGCCACCGGCGCT
GGCAAGTCCCGCCTCTCCCTCGACCTCGCCAGCCGCTTCCCCTTCTTCGAAATCGTCAACTCCGACAAAATACAACTCTA
CCGCGGCCTAGACATCACCACCAACAAGCTCCCCCTACCGGAACGACTCGGCGTCCCCCACCACCTCCTCGGCGAGTTCG
ACCCCCTAGACGGCGACTTCACCCCCGCCGATTTTCGCGCCGTCGCCGGTCAGGTTGTTTCCGGCATTACCAATCGGAGG
AAGGTGCCGATGCTCGTCGGCGGGTCAAACTCCTTCATTCACGCGATGGTCGCGGAACGGTTCGAACCGGGATCCAATGT
CTTCGAACCGGGTTTCGACGCCTCCGTCTCGGCCGAGCTCAGGTACAATTGCTGTTTTCTTTGGGTGGACGTGTCGATGG
CGGTGTTGACGGAATATTTATCAAAGCGAGTCGACGAAATGCTCGACTCGGGAATGTTCGACGAGTTGGCCGAGTTTTGC
GACCCGGATGGCCAGGACAAGCACGACCCAGCTGCGGTTCCGACAGGGTTGAGAAAGGCGATTGGAGTGCCCGAGTTCAC
TCGGTATTTTAAAAAATACCCACAAAGTAAAAGAGACGAAGACGACGACCGGGAGCGGAGAGGAGCATACGAAGAGGCGG
TGAGGGTGATCAAGGACAACACGTGTCAGCTGGCGAAGAGGCAGATAGGGAAGATCCTACGGTTAAGAGGGGGAGGGTGG
GACTTACGGAGACTAGACGCAACGGACGCGTTTAGGGCGGTGGTTGCGATGTCGACGCCGGAAAATGACGGCGGAGAGAG
GTGGTCAGAGATATGGGAGCGGCAGGTGGTGGAACCAAGCGCGAAGATTGTGAAGCGCTTCTTGGAGGAG
>Malsi_13g015870
ATGTGTTTCAATAATTATAAAATGAGAATTCTCATGTCTGCCTGCAAACAAGTAGTACAGCCGATGGTGAGCTTCCAAGG
CCCCGGGCTCACCAACATAAACATGGATCCGTTTTTACGGCGAAAAGATAAGGTTGTGATCGTAATGGGAGCCACCGGGA
CTGGCAAGTCCCGGCTTGCCATAGACCTCGCAAGACATAATCCGCCGGCGGAGATTATTAACTCGGACAAAATGCAAGTC
TACAAAGGCTTGGACATCGTCACCAACAAAGTCACTGAGGACGAGTGTAAAGGCATACCTCACCATTTGATAGGCAAAGT
CGATCCCGACTCAGATTTTACTGCCAATGATTTCAAGCACCATGCGTCGTTGGCCATCGAATCGATCTTGGAGCGTGACA
GATTGCCAATCATTGCCGGGGGTTCAAATTCGTATATTGAAGCCTTGGTGGATGAACACTCGGAGTTTCGAATGAAGTAC
GAGTGTTGCTTTCTTTGGGTTGATGTGGCCATCCCAGTGCTCCACTCTTTCGTGTCAGAGAGAGTGGACCGGATGGTGAA
GATGGGTTTGGTGGAAGAGGTGAGGAGAATGTTTGACTCTACAACTGAGAAAGAATATACGCGCGGAGTCAGGCGAGCCA
TAGGCGTGCCTGAAATGGATGAGTATTTACAAGGCGAAGCAAGTGATAATAACGATGATGAAACTCAAGAGAGGCTTCTT
CAATCAGCAATTTCTAAAATCAAAGAAAATACTTGCATTTTGGCGTATCGCCAATTGCAAAAGATTCGCCGGCTGCAAGC
TCGGCGGGGTTGGAACATGCACCGCCTTGATGCCACGGAGGCGTTCTTAAAGCACCACGCGGAAACGAATCAAGCGTGGG
AAAAACTCGTGGCAAGACCTGCCACGCGGATAGTGCGTCAGTTCCTTTTGGACCCAATTCCCTCCATTCTTCCGACAGAG
AATATCACCGCCACTACCACCGCTCCGGTTCTTTCCACGTCTATGCCGACAGTGACCGCTGCAACACGA
>Malsi_16g003810
ATGACACTTCATCCCTTCCCAACTCACTCCCTCCATTATTCCAATTTCAATTTCAATACGAATTATATCTCCCACCGTTT
CCACTTGCTCCCGCAGCTCCACCACCTCTACAACCACCCCACTCATCCGCTTCACCTCCCCCAAAGGCCCCGCCGCTGGG
CCCACATGGCCACCGGCCACACTTCCGCGGTCCCACGTCGAAAAGACAAGCTCCTCGTCATCATGGGGGCCACTGGCGCC
GGCAAGTCCCGCCTCTCCCTCGACCTCGCCACCCGCTTCCCCTTCTTCGAAATCATCAACTCCGACAAAATACAACTCTA
CCGCGGCCTCGACATCACCACCAACAAGCTCCCCCTCCCGGAACGACTCGGCGTTCCCCACCACCTCCTCGGCGAGTTGG
ACCCCCGAGACGGAGATTTCACGCCCGCCGATTTTCGCGCCGTCGCCGGTCAGGTTGTTTCCGGCATTACGAATCGGAGG
AAGGTGCCGATGCTCGTCGGCGGGTCAAACTCCTTCATTCACGCGATGGTCGCGGACCGTTTCGAACCGGGGTGCAATGT
CTTCGAACCGGGTTCAGACGCCTCCCTCTCGGCCGAGCTCAGATACAATTGCTGTTTTCTGTGGGTGGACGTGTCGATGG
CGGTGTTGACAGAGTATCTATCGAAGCGAGTCGACGAAATGCTCGACTCGGGAATGTTCGAGGAGTTGGCCGAGTTTTGC
GACCCGGATCGCCAGGACAAGCACGACCCGGCAGCGGTTCCGACCGGGCTGAGAAAGGCGATTGGAGTGCCCGAGTTCAC
TCGGTATTTTAAAAAATACCCACAAAGTAAAAGGGACGAGGACGATGATCGGGAGCGGAGAGGAGCATACGAAGAGGCGG
TAAGGGCGATCAAGGACAACACGTGTCAGCTGGCGAAGAGGCAGATAGGGAAGGTCCTACGTTTGAGAGGGGGAGGGTGG
GACCTACGGAGACTAGACGCAACGGACGCGTTTAGGGCGGTGGTTGCGACGACATCGTCGGATAGTGACGGCGGAGAGAG
GTGGTCAGATATATGGGAGAGACAGGTGGTGGGACCAAGCGTGAAGATTGTGAAGCGCTTCTTGGAGGAG
>Malsi_16g016460
ATGAGAATTCTCATGTCTGCCTGCAAACAAGTAGTACAGCCGATGGTGAGCTTCCATGGCCCCGCGCTCACCAACATCAA
CATGGATCCATTTTTCCGGAGAAAAGATAAGGTTGTGATCGTAATGGGAGCCACCGGGACTGGCAAGTCCCGGCTTGCCA
TAGACCTCGCAATGCATTATCCGGCGGAGATTATAAACTCGGACAAAATGCAAGTCTACAAAGGCTTGGACATCGTCACC
AACAAAGTCACTGAGGAAGAGTGTAAAGGCATACCCCACCATTTGATAGGCAAATTCGATCCCAACTCAAATTTTACTGC
CAATGATTTCAAGAACCATGCATCGTTGGCCATCGAATCCATCTTGGAGCGTGACAGACTCCCGATCATTGCGGGTGGTT
CGAATTCGTACATTGAAGCCTTGGTGGATAAACACTCGGAGTTTCGAATGAAGTACGAGTGTTGCTTTCTTTGGGTTGAT
GTGGCCATCCCTGTGCTCCACTCTTTCGTGTCGAAGAGAGTGGATCGGATGGTGAAGGTGGGTTTGGTGGACGAGGTGAG
GAAAATGTTTGACTCTACAACTGAAGCAGAATATACGAATGGAATCAGGCAAGCCATAGGCGTGCCTGAAATGCATGAGT
ATTTACACTGTGAAGCGAGTGGTAGTAACGATGATGAAACCCAAGAGAGGCTTCTTCAAGCAGCAATTTCTAAAATCAAG
GAAAATACTTGCATTTTGGCGTATCGCCAATTGCAAAAGATCCGCCGGCTGCAAGCTCGGCGGGGTTGGAACATGCACCG
CCTTGATGCCACGGAAGTGTTCTTAAAGCACCAAGGGGAGGCGGATCAAGCATGGGAAAAATTCGTGGCAACACCCGCCA
CGCGGATGGTGGATAAGTTCCTTTTGAACCCAATTCCCTCCATTCTTCCGACAGAGGCCATCATCACGCCACCGCGATTC
TTTCCACGTCTATGCCGACAGTGGCTGCCGCAACACGGTAAC
>Malsy_03g024410
ATGTCATGCAAGAACATTTTCAAGTTGAGGTTGAAATTTGAGGTGATAAAGTATTTGATCATCACCAGCATGATGCCAAT
GTGCAAACAAATACAAACATTACAACATGTTCCATCTAGTGGCCATAATCATAAAATCGACGTGTTCAATCCTCACCGGC
AGAAGGAGAAGGTGGTGATCGTAATGGGAGCAACAGGGACCGGAAAGTCAAGGCTCTCCATCGACCTAGCCACCTGTTTC
CCGGCAGAAATCATAAACTCCGACAAAATGCAAGTCTACGAAGGCCTTGACATAGTCACCAACAAAATAACCAAAGAAGA
GCAACGTGGTGTACCGCACCATTTGCTAGGGATGCTAGATCCTCATGAAGATTTTACTGCCAGGGATTTTTGTGACCTAA
CCTCAATTGCCATTGAATCCATTTTAGGCCGTGATCGGCTTCCAATCATCGTTGGAGGTTCCAACTCTTACATCGAGGCG
TTGATCGATGATTATGACTATAAATTTCGGTCCAAGTATGACTGTTGCTTTTTATGGGTAGATGTGTCTACACCCGTTCT
GCACTCTTTTGTGTCAAAACGGGTAGACCACATGGTTCACAACGGAATGGTGGATGAGGCGAGAGAGTACTTTGATCCCA
ATGCAGATTACACGAAAGGGATTCGAAGAGCAATAGGGGTCCCTGAATTCGATAAGTACTTCAGGTATGGGCCATTTTTG
GATGAAGAAACTCGTACTCGGTTACTACGACAAGCAGTGGACGAAATTAAGGACAATACGTGCAAATTGGCATGTCGACA
ACTGGAGAAGATTCATAGACTTAGAAATATCAAAGGGTGGAATCTGCACCCGTTGGATGCCACGGAGGTGTTCCGAAAGC
GCGGCGAAGAGGCCGACGAGGCCTGGAAAAAGCTTGTGTCGGGGACAAGTGCTATGATCGTTGGCCAGTTTCTTTACAAT
ATGACAGCTGAGGTTCCTCCACATCTTGGAAGCCTTAGGGTTCTTGAAGCACTTGCAGCTGCAACTCAC
>Malsy_06g004140
ATGGAACCTGTGCATGTCAATGGTTCTGTCCACAAAAAGGCGAAGGTTGTTTTTATAATGGGTCCGACTGGGTGTGGAAA
AACCAAACTTTCCATAGACCTAGCTACCAATTACGGGGGAGAAGTAATTAATTCGGACAAAATCCAAGTCTACAAAGGCC
TGGACATTGTCACTAACAAAGCCACAGAATCTGAGCAACGAGGCATCCGTCATCACTTGCTAGGGTTCGTAGAAGACCCC
GTAGCTGATTTCTCCGTTGATGAATTTCGTCGTCGTGTGCAAACTTCAATCGATGAGATCACAAAGCGTAACTGCCTCCC
AATCATTGCTGGCGGATCCAACTCTTATATCGAGGCACTCATCGAAGATCCAGTGATTGATTTTCGAAATAAATATGATT
GCTGTTTTATATGGCTTGATGTGTCGTTGCCTGTGCTATATAACCATGTGTCCAAAAGAGTTGACGAAATGGTGGCTGCA
GGATTAGTGGATGAGCTTCGTGAAATGTTTGCTCCAGGGGTGAATTATGATGGTGGCATTCGCCGAGCAATCGGAGCTCC
GGAGATGCATCCATACTTCATGGCTGAAATGAACAACAATATAGTAGACGATGACAAGGTTCGTAAGGAATTTCTGCTGA
AAGATGGCATTTGGAAAACCAAAGAAAATACTTGTAAACTTGCTGAACGCCAAGTGCAGAAAATTAAACTTCTCAGCGAC
AAATGGGATATTCATCGTATTGATGTCACTGCTGTGTATGAGAACTGTGGAAAGGAAGCTGTGGTTGCCTGGGAAACCTT
GGTTTTAAAGCCAAGTTTCACCATTGTGGGTGGATTTTTGAAGAAACATGGT
>Malsy_13g002930
ATGACACTTCATGCCTTCCCAACTCACTCCCTCCATTATTCTAATCTCAATTTCAATACGAATTATATCTTCCACCGCTT
CAACTTGTTCCCGCCGCTCCACCACCTCTACAACCACCCCACTCCTCCGCTTCACCTCCCCCAAAGGCCCCGCCGCTCGG
CCCACATGGCCACCGGCCCCACCTCCGCTGGCCCACGAAGAAAAGACAAGCTTCTCGTCATCATGGGGGCCACCGGCGCT
GGCAAGTCCCGCCTCTCCCTCGACCTCGCCAGCCGCTTCCCCTTCTTCGAAATCGTCAACTCCGACAAAATACAACTCTA
CCGCGGCCTAGACATCACCACCAACAAGCTCCCCCTACCGGAACGACTCGGCGTCCCCCACCACCTCCTCGGCGAGTTCG
ACCCCCTAGACGGCGACTTCACCCCCGCCGATTTTCGCGCCGTCGCCGGTCAGGTTGTTTCCGGCATTACCAATCGGAGG
AAGGTGCCGATGCTCGTAGGCGGGTCAAACTCCTTCATTCACGCGATGGTCGCGGAACGGTTCGAACCGGGCTCCAATGT
CTTCGAACCGGGTTTCGACGCCTCCGTCTCGGCCGAGCTCAGGTACAATTGCTGTTTTCTTTGGGTGGACGTGTCGATGG
CGGTGTTGACGGAGTATTTATCAAAGCGAGTCGACGAAATGCTCGACTCGGGAATGTTCGACGAGTTGGCAGAGTTTTGC
GACCCGGATCGCCAGGACAAGAAGGACCCAGCTGCGGTTCCGACAGGGTTGAGAAAGGCGATTGGAGTGCCCGAGTTCAC
TCGGTATTTTAAAAAATACCCACAAAGTAAAAGAGACGAGGACGACGACCGGGAGCGGAGAGGAGCATACGAAGAGGCGG
TGAGGGTGATCAAGGACAACACGTGTCAGCTGGCGAAGAGGCAGATAGGGAAGATCCTACGGTTAAGAGGGGGAGGGTGG
GACTTACGGAGACTAGACGCAACGGACGCGTTTAGGGCGGTGGTTGCGACGTCGACGCCGGAAAATGACGGCGGAGAGAG
GTGGTCAGAGATATGGGAGCGGCAGGTGGTGGAACCAAGCGCGAAGATTGTGAAGCGCTTCTTGGAGGAG
>Malsy_13g014920
ATGTGGGGTTTCAATAATTATAAAATGAGAATTCTCATGTCTGCCTGCAAACAAGTAGTACAGCCGATGGTGAGCTTCCA
AGGCCCCGGGCTCACCAACATAAACAGGGATCCGTTTTTACGGCGAAAAGATAAGGTTGTGATCGTAATGGGAGCCACCG
GGACTGGCAAGTCCCGGCTTGCCATAGACCTCGCAAGACATAATCCGCCGGCGGAGATTATTAACTCGGACAAAATGCAA
GTCTACAAAGGCTTGGACATCGTCACCAACAAAGTCACTGAGGACGAGTGTAAAGGCATACCTCACCATTTGATAGGCAA
AGTCGATCCCGACTCAGATTTTACTGCCAATGATTTCAAGCACCATGCGTCGTTGGCCATCGAATCGATCTTGGAGCGTG
ACAGATTGCCAATCATTGCCGGGGGTTCAAATTCGTATATTGAAGCCTTGGTGGATGAACACTCGGAGTTTCGAATGAAG
TACGAGTGTTGCTTTCTTTGGGTTGATGTGGCCATCCCCGTGCTCCACTCTTTCGTGTCAGAGAGAGTGGACCGGATGGT
GAAGATGGGTTTGGTGGAAGAGGTGAGGAGAATGTTTGACTCTACAACTGAGAAAGAATATACGCGCGGAGTCAGGCGAG
CCATAGGCGTGCCTGAAATGGATGAGTATTTACAAGGCGAAGCAAGTGATAATAACGATGATGAAACTCAAGAGAGGCTT
CTTCAAGCAGCAATTTCTAAAATCAAAGAAAATACTTGCATTTTGGCGTATCGCCAATTGCAAAAGATTCGCCGGCTGCA
AGCTCGGCGGGGTTGGAACATGCACCGCCTTGATGCCACGGAGGCGTTCTTAAAGCACCACGCGGAAACGAATCAAGCGT
GGGAAAAACTCGTGGCAAGACCTGCCACGCGGATAGTGCGTCAGTTCCTTTTGGACCCAATTCCCTCCATTCTTCCGACA
GAGAATATCACCGCCACTACCACCGCTCCGGTTCTTTCCACGTCTATGCCGACAGTGACCGCTGCAACACGA
>Malsy_16g014520
ATGTGTAACTTTGAATATAATGTTTCAATTAATAACAAAATGAGAATTCTCATGTCTGCCTGCAAACAAGTAGTACAGCC
GATGGTGAGCTTCCATGGCCCCGCGCTCACCAACATCAACATGGATCCATTTTTCCGGAGAAAAGATAAGGTTGTGATCG
TAATGGGAGCCACCGGGACTGGCAAGTCCCGGCTTGCCATAGACCTCGCAATGCATTATCCGGCGGAGATTATAAACTCG
GACAAAATGCAAGTCTACAAAGGCTTGGACATCGTCACCAACAAAGTCACTGAGGAAGAGTGTAAAGGCATACCCCACCA
TTTGATAGGCAAATTCGATCCCAACTCAAATTTTACTGCCAATGATTTCAAGAACCATGCATCGTTGGCCATCGAATCCA
TCTTGGAGCGTGACAGACTCCCGATCATTGCGGGTGGTTCGAATTCGTACATTGAAGCCTTGGTGGATAAACACTCGGAG
TTTCGAATGAAGTACGAGTGTTGCTTTCTTTGGGTTGATGTGGCCATCCCTGTGCTCCACTCTTTCGTGTCGAAGAGAGT
GGATCGGATGGTGAAGGTGGGTTTGGTGGACGAGGTGAGGAAAATGTTTGACTCTACAACTGAAGCAGAATATACGAATG
GAATCAGGCAAGCCATAGGCGTGCCTGAAATGCATGAGTATTTACACTGTGAAGCGAGTGGTAGTAACGATGATGAAACC
CAAGAGAGGCTTCTTCAAGCAGCAATTTCTAAAATCAAAGAAAATACATGCATTTTGGCGTATCGCCAATTGCAAAAGAT
CCGCCGGCTGCAAGCTCGGCGGGGTTGGAACATGCACCGCCTTGATGCCACGGAAGTGTTCTTAAAGCACCAAGGGGAGG
CGGATCAAGCATGGGAGAAATTCGTGGCAACACCCGCCACGCGGATGGTGGATAAGTTCCTTTTGGACCCAATTCCCTCC
ATTCTTCCGACAGAGGCCATCATCACGCCACCGCGATTCTTTCCACGTCTATGCCGACAGTGGCTGCCGCAACACGGTAA
C
>Pruav_sc0000146.1_g150.1.mk
ATGAATTTGATGTGCAAGGAAATGAAAACATTACTTCCATCTGGTGGTCACAATCATAAAATGGACGTGTTCAATCCTCG
CCGGCAGAAGGAGAAGGTGGTGATCGTAATGGGAGCAACGGGGACGGGGAAATCGAGGCTCTCGATCGACCTGGCCACCC
ATCTCGGCGCAGAAATCATAAACTCGGACAAAATGCAAGTCTACAAGGGGCTTGACATAGCCACCAACAAAATAACCGAA
GAAGAACAACGTGGGGTACCACACCATTTGCTAGGGATACTAGATCCTAATGCAGATTTTACAGCAACAGATTTTTGTGA
CGAAACCTCACTTACCATTGAATCCATTTTAGGCCGCGATCGTCTTCCAATCATCGTTGGAGGCTCCAATTCGTACATTG
AGGCCTTGATTGATGACTATGACTATAAATTTCGGTCTAAATACGAATGTTGTTTTTTATGTGTAAACGTATCCACGCCG
GTTCTGCACTCATTTGTGTCAAAACGGGTGGACAAGATGGTCGAAAATGGGATGGTGGATGAGGTGAGGGAGTTCTTCCA
TCCCAATGCGGATTACGGGAAAGGGATTCGAAGGGCAATTGGGGTGCCCGAATTCGATAAGTACTTTCGGTATGGGCCAT
TTTTGGATGAAGAAACTAAAGCTAGGCTACTAGAACAAGCAGTGGAGGAAATTAAGAACAATAATTGCAAATTGGCCTCC
CGCCAATTGGAGAAGATTCAAAGACTTAGAAATGTTAAAGGGTGGAATTTGCATCCTTTGGATGCCACGGAGGTGTTTCG
AAAGCGCGGCAAGGAATCCAATGAAGCCTGGGAAAAGTTTGTTTATGAGCCAAGTGCTCAGATTGTTCGTCAGTTTCTGT
ACAATTATGCCACAGCTGAGGTCCCTGCCAATCTTGGTGCCATGAGGGTCCCTATGGGAAGTGCAGCACTCGCTGCTGCA
ACTCAC
>Pruav_sc0000184.1_g460.1.mk
ATGTCTGCCTGCAAGCAAGTACAGCCTATGGTGAGCTTCCAAGGCCCTCCTGGCTTGCCCAGCATCAACATGGATCCTTT
TTTCCGGCGAAAAGATAAGGTTGTTTTTGTAATGGGAGCCACCGGAACTGGCAAGTCCAGGCTTGCCATAGACCTCGCAA
CCCTTTACCGCGCTGAGATTATAAACTCGGACAAAATGCAAGTCTACAAAGGCTTGGACATCGTCACCAACAAAGTCACT
GAAGAGGAGTGTAGAGGCATACCTCACCACTTGCTTGGAAATATCGATCCAAACTTCAACTTCACAGCCAATGATTTCAA
GCAGCATGCATCCTTGGCTATCGAAGAGATCTTGGAGCGCGACAGGCTCCCCATCATCGCCGGTGGCTCGAATTCCTACA
TCGAAGCTCTGGTGGACGACCACCCCGAGTTCAGAATGAAGTACGAGTGTTGCTTTATATGGGTAGATGTGGCGCTGCCG
GTGCTCAACTCTTTTGTATCGGAGAGAGTGGATCGGATGGTGAAGGCCGGTTTGGTGGAAGAGGTGAGGAGAATGTTCGA
TTCCACTGCTGAAGCAGAATATACTCACGGAATCAGGAAGGCTATAGGCATGCCTGAAATGGATGAGTATTTGCGGGGCG
AGGCTTGTGGTATCAACGATGAGGAAACGCAAGAGAGGCTTCTTCAAACAGCTATTTCCAAAATTAAAGAAAACCCTTGC
ATTTTGGCACACCGCCAATTGCAAAAGATTCGTCGGCTCTGCAGCCGTCGAAACTGGAACATGCATCGCCTCGACGCCAC
AGAAGTATTCTTAGAGCAACGGGTGGAGGCCGATCAAGCATGGGAAAAACACGTGGCAAGACCCGCCACGAGGATGGTTG
GTAACTTCCTTGTAGACCCAATGCCCACAATTCTTCCATCCGACGCTCTTGCCACAGCCACCGCGACTACCACCACGACT
GTTCTTGCCACATCTATGCCCGCCGTGGCCACCGCAACCCGC
>Pruav_sc0000184.1_g470.1.mk
ATGCCACGTGGGTTTGGAAACCTTAAGTTCGAGTTGGCCCAAAAGGCTCTTTGGGTGGCCCGTGTGTTGCGATCCATTGA
AATCACAAGAAAAGCCTGTACAACCCTCGCTTGCCTTAAAGCCTTTTCCCACCTCCATAAATACCATACCAGGCTCATCT
CTTCCGCTCAGGCAATCTCTCTGTCTCTGGTTTTTCTCTACGGCAACAACATCAACATGGATCCATTTTTCCGGCGAAAA
GATAAGGTTATTGTTATAATGGGAGCCACCGGGACTGGCAAGTCCAGGCTTTCCATGGACCTCGCAGCCCGTTTCCCTGT
TGCTGAGATTATAAACTCTGACCAAATGAAAGTCTACAAAGGCCTGGACAAAGTCCCTGAAGAGGAGTGTAGAGGCATAC
CTCACCACTTGCTAAGCGAAATCGATCCAAACTCAAACTTCACGGCCAATGATTTCAAGCACATCCAATCGATCTTCATC
GCCGGTGGTTCGAATTCCTACATCGATCGGACGGTGGGTTTGCTGGATAAGGTCAGGAGAACTGAAGATGACGAAACCCG
AGCGGCTATTTCTAAAATTAAAGAAAGCGCTTGCCAATTGCAAAAGATCCGTCGCCTGCAGAGCCGACAGAACTGGAACA
TGCACCGCCTCGATCGACGCCACACAAATTTTCTTCAAGCACCACGTGGAGGCCGATCAAGCATGGGAAAAACTCGTGGC
AAAACCCAAGCTCCTACA
>Pruav_sc0000659.1_g130.1.mk
ATGTCTAATTTTGTGTATAAATTTATTTTCCACAGAATTGAAATCTTACCTGTGTTTTTGGGTCAACCTGGCAGGCGAAA
AGATAAGGTTATTGTTGTAATGGGAGCCACCGGGACTGGCAAGTCCAAGCTTGCCATAGACCTCGCAACCCGTTTCCCTG
CTGAGATTATAAACTCGGACGAAATGCAAGTCTACCAAGGCTTGGACATTGTCACCAACAAAGTCACTGAAGAGGAGTGT
AGAGGCATACCTCACCACTTGCTTGGAATAATGGATCCAAAATTCAACTTCACAGCCAATGATTTCAAGCAGCATGCATC
CTTGGCTATCGAATCGATCTTGGAGCGCGACAGGCTCCCCATCATCACCGGTGGCTCGAATTCCTACATCGAAGCTCTGG
TGGACGACCACCCCGAGTTCAGAATGAAGTGCGAGTGTTGCTTTATATGGGTGGATGTGGCGCTGCCGGTGCTCAAGTCT
TTTGTATCGGAGAGAGTGGATCGGATGGTGGAGGCCGGTTTGGTGGATGAGGTGAGGAGAATGTTCGATTCCACTGCTGA
AGCAGAATATACTCACGGAATCAGGAAGGCTATAGGGATGCTTGAAATGGATGAGTATTTGCGGGGCGAAGCTTGTGGTA
TCAACGATGAGGAAACGCAAGAGAGGCTTCTTCAAACAGCTATTTCCAAAATTAAAGAAAACACTTGCATTTTGGCAGAC
CGCCAATTGCAAAAGATTCGTCGGCTCTGCAGCCGTCGAAACTGGAACATGCATCGCCTCGACGCCACAGAACATAAACA
TTATTTATTGGATATG
>Pruav_sc0001051.1_g170.1.mk
ATGACACTTCATCCCTTCCCAACTCACTCCCACCACCATTATTCTAATCTCAATTTCTATTCTTATATCTCTCGTTTCCA
CTTGTTCCCGCCGGTCAACCACCTCTGCCCCACCACTCCTTCCCATCATCATCCTCTCCCCCACATCAAGCCCCGCCGCG
GGGCCCACATATCCTCCGGCCCCACCACCCCACGCCAACAACAACAGCGCAAGGACAAGCTTCTCATTATCTTGGGCGCC
ACCGGCGCCGGCAAGTCCCGCCTCTCCCTCGACCTCGCCACCCGCTTCCCTTTCTTCGAAATCGTGAACTCCGACAAAAT
GCAACTCTACGCCGGCCTCGACATCACCACCAACAAGCTTCCCATCCCCGACCGCCTCGGCGTCCCCCACCATCTCCTCG
GCGAGTTCGACCCTCGCCACGGCGATTTTACGCCCGCCCAATTCCGCGCCGTTGCCGGTCAAGCCATTTCCAGCATTACG
AATCGAAGGAAGGTGCCGATGCTCGTCGGCGGCTCCAACTCCTTCATTCATGCGCTCCTCGTGGACCGGTTCGAACCGGG
CTCCAATGTCTTCGAACCGGGTTTCAATGGCTCTGTCTCTTCCGAGCTCAGGTATAATTGCTGTTTTCTGTGGGTGGACG
TGTCGTTGACGGTCTTGACGGAGTACTTGTGCAAGCGAGTCGACGAAATGCTCGACTCGGGGATGTTGGACGAGTTGGCC
GAGTTCTGCGACCCGGATCGCCAGGACGAAGACGAATTGACGGCGAGTCAGACAGCGTTGAGAAAGGCGATTGGCGTGCC
CGAGTTCACTCGGTATTTTGAAAAATATCCACCACAGGGGAGGGGCGGAGAGGGTGATGATCGGGAGCGGAGGGAAGCAT
ACGAAGAGGCGGTGAGGGCGATCAAGGACAACACGTGTCAGCTGGCGAAGAGGCAGATAGGGAAGATCCTACGGCTGAAG
GGAGGAGGGTGGGACCTACGGAGGCTAGATGCAACGGACGCGTTTAGGGCGGTGGTTGCGACGACGTCGTCGGATAAGGA
CGACGGAAAGAGGTGGTCAGAGATATGGGAGAGGCAGGTTGTCAAACCAAGCGTGAAGGTTGTGAAGCGTTTCTTGGACG
AG
>Pruav_sc0001243.1_g240.1.mk
ATGGAATTTGTGCATGCCAATGGTCCTTTCCACAACAAGACCAAGGTTATTTTTGTATTGGGCTCGACCGGGTGTGGAAA
AACAAAACTCTCCATAGACTTAGCCACTCGTTACAACGGTGAAATAATCAACTCCGACAAAATCCAAGTCTACAAAGGCC
TTGACATTGTGACCAACAAAGCTACAAAGCCCGAGCAAAGAGGCATCCTCCATCACCTGCTAGGGTTCATCCAAGACCCG
GAAGCTGATTTCACGGTGGAGGAATTTTGTCGTCAAGTGCGCAAAGCCCTCGATGAGATCACGAAGCGCAACCGCGTCCC
GATCATTGCTGGTGGATCCAACACTTACATCGAGGCGCTTGTCGAAGATCCAACGCTCAGGTTCCAAGATAAATATGATT
GCTGCTTCATATGGCTTGATGTGTCTTTGCCTGTGCTCTATACTCGTGTCTCTGAAAGAGTGGATGAAATGGTGGATGCC
GGGCTTGTGGATGAGCTCAGGGAAATGTTTGTTCCCGGGGCAGATTATGAGCGCGGCATTCGTCGGGCTATTGGAGCTCC
TGAGATGCATGCATATTTCATGGCTGAAATGGATCCTTCAGCAGATGAGGCCAGAAAGGAATTTCTGTTCAAAGATGGGA
TTCAAAAAACTAAGGACAATACTTTGAAACTTGCTGAGTGCCAGGTGCAGAAAATTGAACGTCTCAGGACCAAATGGGAT
ATCCATCGGATTGATGTGACTGTCGTGCATGAGAGCTGTGGAAAGAAAGCTCAGGTTGCATGGGAAAACTTGGTTTTAAA
GCCAAGCTTCTCCATTGTGAGTGAATTTTTTGAAATGGATGGC
>Pyrbr_009341129.1_cds_XP_009339404.1_1
ATGGAATCTGTCCATGTCAATGGTTCTGTCCACAAAAAGGCGAAGGTTGTTTTTATAATGGGTCCGACTGGGTGTGGAAA
AACCAAACTTTCCATAGACCTAGCTACCCATTACGGGGGAGAAGTAATTAATTCGGACAAAATCCAAGCCTACAAAGGCC
TGGACATTGTCACTAACAAAGCCACAGAATCTGAGCAACGAGGCATCCGTCATCACTTATTAGGGTTCGTAGAAGACCCA
GTAGCTGATTTCTCCATTGATGAATTTTGTCGTCGTGTGCAAACTTCAATCGATGAGATCACAAGGCGCAACTGCCTCCC
AATCATTGCTGGCGGATCCAACTCTTATATCGAGGCACTCATCGAAGATCCAGTGATTGAGTTTCGAAATAAATATGATT
GCTGTTTTATATGGCTTGATGTGTCGTTGCCTGTGCTATATAATCGTGTGTCCAAAAGAGTTGACGAAATGGTGGCTGCA
GGATTAGTGGATGAGCTTCGTGAAATGTTTGCTCCAGGGGTGAATTATGATGGTGGCATTCGCCGAGCAATCGGAGCTCC
GGAGATGCATCCATACTTCATGGCTGAAATGAACAACAATATAGTAGATGATGATAAGGTTCGTAAGGAATTTCTGCTGA
AAGATGGCATTTGGAAAACCAAAGAAAATACTTGTAAACTTGCTGAACGCCAAGTGCAGAAAATTCAACTTCTTAGCGAC
AAATGGGTTATTCATCGTATTGAAGTCACTGCTGTGCATGAGAACTGTGGAAAGGAAGCTGTGGTTGCCTGGGAAACCTT
GGTTTTAAAGCCAAGTTTCACCATTGTGGATGTATTTTTGAAGAAAGATGGT
>Pyrbr_009343897.2_cds_XP_009342172.1_1
ATGAGAATTCTCATGTCTGCCTGCAAACAAGTAGTACAGCCGATGGTGAGCTTCCAAGGCCCCGGGCTCACCAACATAAA
CATGGATCCGTTTTTACGGCGAAAAGATAAGGTTGTGATCATAATGGGAGCCACCGGGACTGGGAAGTCCCGGCTTGCCA
TAGACCTCGCAAGACATAATCCGCCGGCGGAGATTATTAACTCGGACAAAATGCAAGTCTACAAAGGCTTGGACATCGTC
ACCAACAAAGTCACTGAGGACGAGTGTAAAGGCATACCTCACCATTTGATAGGCAAAGTCGATCCCGACTCAGATTTTAC
TGCCAATGATTTCAAGCACCATGCGTCGTTGGCCATCGAATCGATCTTGGAGCGTGACAGATTGCCAATCATTGCCGGGG
GTTCAAATTCGTATATTGAAGCCTTGGTGGATGAACACTCGGAGTTTCGAATGAAGTACGAGTGTTGCTTTCTTTGGGTT
GATGTGGCCATCCCCGTGCTCCACTCTTTCGTGTCAGAGAGAGTGGACCGGATGGTGAAGATGGGTTTGGTGGAAGAGGT
GAGAAGAATGTTTGACTCTACAACTGAGAAAGAATATACGCGCGGAATCAGGCGAGCCATAGGCGTGCCTGAAATGGATG
AGTATTTACAAGGCGAAGCAAGTGGTAATAACGATGATGAAACTCAAGAGAGGCTTCTTCAAGCAGCAATTTCTAAAATC
AAAGAAAATACTTGCATTTTGGCGTATCGCCAATTGCAAAAGATTCGCCGGCTGCAAGCTCGGCGGGGTTGGAACATGCA
CCGCCTTGATGCCACGGAGGCATTCTTAAAGCACCACGCGGAAACGAATCAAGCGTGGGAAAAACTCGTGGCAAGACCTG
CCACGCGGATAGTGCGTCAGTTCCTTTTGGACCCAATTCCCTCCCTTCTTCCGACAGAGAACATCACCGCCACTACCACG
GCGGCGGTTCTTTCCACGTCTATGCCGACAGTGGCCACTGCAACACGA
>Pyrbr_009351158.1_cds_XP_009349433.1_1
ATGGAATCTGTCCATGTCAATGGTTCTGTCCACAAAAAGGCGAAGGTTGTTTTTATAATGGGTCCGACTGGGTGTGGAAA
AACCAAACTTTCCATAGACCTAGCTACCCATTACGGGGGAGAAGTAATTAATTCGGACAAAATCCAAGCCTACAAAGGCC
TGGACATTGTCACTAACAAAGCCACAGAATCTGAGCAACGAGGCATCCGTCATCACTTATTAGGGTTCGTAGAAGACCCA
GTAGCTGATTTCTCCATTGATGAATTTTGTCGTCGTGTGCAAACTTCAATCGATGAGATCACAAGGCGCAACTGCCTCCC
AATCATTGCTGGCGGATCCAACTCTTATATCGAGGCACTCATCGAAGATCCAGTGATTGAGTTTCGAAATAAATATGATT
GCTGTTTTATATGGCTTGATGTGTCGTTGCCTGTGCTATATAATCGTGTGTCCAAAAGAGTTGACGAAATGGTGGCTGCA
GGATTAGTGGATGAGCTTCGTGAAATGTTTGCTCCAGGGGTGAATTATGATGGTGGCATTCGCCGAGCAATCGGAGCTCC
GGAGATGCATCCATACTTCATGGCTGAAATGAACAACAATATAGTAGATGATGATAAGGTTCGTAAGGAATTTCTGCTGA
AAGATGGCATTTGGAAAACCAAAGAAAATACTTGTAAACTTGCTGAACGCCAAGTGCAGAAAATTCAACTTCTTAGCGAC
AAATGGGTTATTCATCGTATTGAAGTCACTGCTGTGCATGAGAACTGTGGAAAGGAAGCTGTGGTTGCCTGGGAAACCTT
GGTTTTAAAGCCAAGTTTCACCATTGTGGATGTATTTTTGAAGAAAGATGGT
>Pyrbr_009357982.2_cds_XP_009356257.1_1
ATGACACTCCATCCCGTCCCAACTCACTCCTTCCATTATTCTAATCTCAATTTCAATACGAATTATATCTCCCACCGCTT
CCACTTGTTCCCGCAGCTCTACCACCTTTACAACCACCCCACTCCTCCTCTTCACCTCCCCCAAAGGCCCCGCCGCTCGG
CCCACATGGCCACCGGGCCCACCTCCGCGGGCCCACGTCCAAAAGACAAGCTCCTCGTCATCATGGGGGCCACCGGCGCC
GGCAAGTCCCGCCTCTCCCTCGACCTCGCCACCCGCTTCCCCTTCTTCGAAATCGTCAACTCCGACAAAATGCAACTCTA
CCGCGGCCTAGACATCACCACCAACAAGCTCCCCCTACCGGAACGACTCGGCGTCTCCCACCACCTCCTCGGCGAGTTCG
ACCCCCTAGACGGCGACTTCACCCCCGCCGATTTTCGCGCCGTCGCCGGTCAGGTTGTTTCCTGCATTACCAATCGGAGG
AAGGTGCCGATGCTCGTCGGCGGGTCAAACTCCTTCATTCACGCGATGGTCGCGGAACGGTTCGAACTGGGCTCCAATGT
CTTCGAACCGGGTTTCGACGCCTCCGTCTCGGCCGAGCTCAGATACGATTGCTGTTTTCTTTGGGTGGACGTGTCGATGG
CGGTGTTGACGGAGTATTTATCAAAGCGAGTCGACGAAATGCTCGACTCGGGAATGTTCGACGAGTTGGCCAAGTTTTGC
GAACCGGATCGCCAGGACAAGCACGACCCAGCTGCGGTTCCGACAGGGTTGAGAAAGGCGATTGGAGTGCCCGAGTTCAC
CCGGTATTTTAAAAAATACCCACAAAGTAAAAGAGACGAGGACGACGACCTGGAGCGGAGAGGAGCGTACGAAGAGGCGG
TGAGGGCGATCAAGGACAACACGTGTCAGCTCGCGAAGAGGCAGATAGGGAAGATCCTACGGTTAAGAGGGGGAGGGTGG
GACTTACGAAGACTAGACGCAACGGACGCGTTTAGGGCGGTGGTTGCGACGTCGACGTCGGAAAATGACGGAGGAGAGCG
GTGGTCAGAGATATGGGAGAGGCAGGTGGTGGAACCAAGCGCGAAGATTGTGAAGCGCTTCTTGGAGGAG
>Pyrbr_009358480.2_cds_XP_009356755.1_1
ATGTTCCTTTCTAGTGGCCATTATCATAAAATGGATGTGTTCAATCCCCGCCGGCAGAAGGAGAAGGTGGTGATCGTAAT
GGGGGCAACGGGGACCGGAAAATCAAGGCTCTCCATCGACCTAGCCACCTGTTTCCCGGCAGAAATCATAAACTCCGACA
AAATGCAAGTCTACGAAGGCCTTGATATAGTCACCAACAAAATAACCAAAGAAGAGCAACGTGGTGTACCGCACCATTTG
CTAGGGATACTAGATCCTAATGAAGATTTTACAGCCAGGGATTTTTGTGACCTAACCTCACTTGCCATTGAATCTGTTTT
AGGCCGTGATCGGCTTCCAATCATCGTCGGAGGCTCCAACTCCTACATCGAGGCGTTAGTGGATGACCATGACTATAAAT
TTCGGTCCAAGTACGAATGTTGCTTTTTATGGGTAGATGTGTCTGTACCCGTTATGCACTCGTTTGTGTCAGGACGGGTT
GACCGCATGGTTCAAAACGGAATGGTGGATGAGGCGAGAGAGTTCTTTGATCCCAATGCAGATTACATGAAAGGGATTCG
AAGGGCAATTGGGGTCCCTGAATTCGATAAGTACTTCAGGTATGGGCCACTTTTGGATGAAGAAACTCGTGCCAGGTTAC
TACAACAAGCAGTGGACGAAATTAAGGACAATACGTGCAAATTGGCATGCCGACAATTGGAGAAGATTCATAGACTTAGA
AATATCAAAGGGTGGAATCTGCACCCGTTGGATGCCACAGAGGTGTTCCGAAAGCGCGGCAAGGAGGCCGATGAGGCCTG
GGAGAAGCTTGTGTCGGGGCCAGGTGCTATGATCGTTGGCCAGTTTCTTTACAATATGACAGCTGAGGTTCCTCCACATA
TTGGAAGTCTTAGGGTTCCTGCAGCACTTGCTGCTGCAAGTGCAACTCAC
>Pyrbr_009358585.2_cds_XP_009356860.1_1
ATGACACTTTATCCCTTCCCAACTCACTCCCTCCAGTATTCTAATCTCAATTTCAATACGAATTATATCTCCCACCGTTT
CCACTTGCTCCCGCAGCTCCACCACCTCTACAACCACCCCACTCCTCCGCTTCTCCTCCCCCAAAGGCCCCGCCGCTGGG
CCCACATGGCCACCAGCCACACTTCCGCGGTCCCACGTCGAAAAGACAAGCTCCTCGTCATCATGGGGGCCACTGGCGCC
GGCAAGTCCCGCCTCTCTCTCGACCTCGCCACCCGCTTCCCCTTCTTCGAAATCGTCAACTCCGACAAAATACAACTCTA
CCGCGGCCTCGACATCACCACCAACAAGCTCCCCCTCCCGGAACGACTCGGCGTTCCCCACCACCTCCTCGGCGAGTTCG
ACCCCCGAGACGGAGATTTCACGCCCGCCGATTTTCGCGCCGTCGCCGGTCAGGTTGTTTCCGGCATTACAAATCGGAGG
AAGGTGCCGATGCTCGTCGGCGGGTCAAACTCCTTCATTCACGCGATGGTCGCGGACCGTTTCGAACCGGGGTGCAATGT
CTTCGAACCGGGTTCAGACGCCTCCCTCTCGGCCGAGCTCAGGTACAATTGCTGTTTTCTGTGGGTGGACGTGTCGATGG
CTGTGTTGACGGAGTATCTATCGAAGCGAGTCGACGAAATGCTCGACTCGGGAATGTTCGAAGAGTTGGCCGAGTTTTGC
GACCCGGATTGCCAGGAAAAGCAAGACCCGGCAGCGGTTCCGACCGGGCTCAGAAAGGCGATTGGAGTGCCCGAGTTCAC
TGGGTATTTTAAGAAATACCCACAAAGTAAAAGGGATGAGGACGATGATCGGGAGCGGAGAGAAGCATACGAAGAGGCGG
TGAGGGCGATCAAGGACAACACGTGTCAGCTGGCGAAGAGGCAGATAGGGAAGATCCTACGTTTGAGAGGGGGAGGGTGG
GACCTACGGAGACTAGACGCAACGGACGCGTTTAGGGCGGTGGTTGCGACGACATCGTCGGATAGTGACGGCGGAGAAAG
GTGGTCGGATATATGGGAGAGGCAGGTGGTGGGACCAAGCGTGAAGATTGTGAAGCGCTTCTTGGAGGATTCGTTAACAA
ATTTTGGAGGAAGAATCCCCTGTGCCCCTGCTTCCCAAATCCTGTGTGCACCGGACAAAAATTGGAAAAATCCAAAGGCG
GGAGTGGTCCGATGGACTCGGAAGTCGGAGGGC
>Pyrbr_009367528.2_cds_XP_009365803.1_1
ATGAGAATTCTCATGTCTGCCTGCAAACAAGTAGTACAGCCGATGGTGAGCTTCCAAGGCCCCGGGCTCACCAACATAAA
CATGGATCCGTTTTTACGGCGAAAAGATAAGGTTGTGATCGTAATGGGAGCCACCGGGACTGGGAAGTCCCGGCTTGCCA
TAGACCTCGCAAGACATAATCCGCCGGCGGAGATTATTAACTCGGACAAAATGCAAGTCTACAAAGGCTTGGACATCGTC
ACCAACAAAGTCACTGAGGACGAGTGTAAAGGCATACCTCACCATTTGATAGGCAAAGTCGATCCTGACTCAGATTTTAC
TGCCAATGATTTCAAGCACCATGCGTCGTTGGCCATCGAATCGATCTTGGAGCGTGACAGATTGCCAATCATTGCCGGGG
GTTCAAATTCGTATATTGAAGCCTTGGTGGATGAACACTCGGAGTTTCGAATGAAGTACGAGTGTTGCTTTCTTTGGGTT
GATGTGGCCATCCCCGTGCTCCACTCTTTCGTGTCAGAGAGAGTGGACCGGATGGTGCAGATGGGTTTGGTGGAAGAGGT
GAGGAGAATGTTTGACTCTACAACTGAGAAAGAATATACGCGCGGAATCAGGCGAGCCATAGGCGTGCCTGAAATGGATG
AGTATTTACAAGGCGAAGCAAGTGGTAATAACGATGATGAAACTCAAGAGAGGCTTCTTCAAGCAGCAATTTCTAAAATC
AAGGAAAATACTTGCATTTTGGCGTATCGCCAATTGCAAAAGATTCGCCGGCTGCAAGCTCGGCGGGGTTGGAACATGCA
CCGCCTTGATGCCACGGAGGCATTCTTAAAGCACCACGCGGAAACGAATCAAGCGTGGGAAAAACTCGTGGCAAGACCTG
CCACGCGGATAGTGCGTCAGTTCCTTTTGGACCCAATTCCCTCCCTTCTTCCGACAGAGAACATCACCGCCACTACCACG
GCTGCGGTTCTTTCCACGTCTATGCCGACAGTGGCCACTGCAACACGA
>Pyrbr_009373603.1_cds_XP_009371878.1_1
ATGGAATCTGTCCATGTCAATGGTTCTGTCCACAAAAAGGCGAAGGTTGTTTTTATAATGGGTCCGACTGGGTGTGGAAA
AACCAAACTTTCCATAGACCTAGCTACCCATTACGGGGGAGAAGTAATTAATTCGGACAAAATCCAAGCCTACAAAGGCC
TGGACATTGTCACTAACAAAGCCACAGAATCTGAGCAACGAGGCATCCGTCATCACTTGCTAGGGTTCGTAGAAGACCCA
GTAGCTGATTTCTCCATTGATGAATTTTGTCGTCGTGTGCAAACTTCAATCGATGAGATCACAAGGCGCAACTGCCTCCC
AATCATTGCTGGCGGATCCAACTCTTATATCGAGGCACTCATCGAAGATCCAGTGATTGAGTTTCGAAATAAATATGATT
GCTGTTTTATATGGCTTGATGTGTCGTTGCCTGTGCTATATAATCGTGTGTCCAAAAGAGTTGACGAAATGGTGGCTGCA
GGATTAGTGGATGAGCTTCGTGAAATGTTTGCTCCAGGGGTGAATTATGATGGTGGCATTCGCCGAGCAATCGGAGCTCC
GGAGATGCATCCATACTTCATGGCTGAAATGAACAACAATATAGTAGATGATGATAAGGTTCGTAAGGAATTTCTGCTGA
AAGATGGCATTTGGAAAACCAAAGAAAATACTTGTAAACTTGCTGAACGCCAAGTGCAGAAAATTCAACTTCTTAGCGAC
AAATGGGTTATTCATCGTATTGAAGTCACTGCTGTGCATGAGAACTGTGGAAAGGAAGCTGTGGTTGCCTGGGAAACCTT
GGTTTTAAAGCCAAGTTTCACCATTGTGGATGTATTTTTGAAGAAAGATGGT
>Pyrco_BartlettDH_IPT3.Chr13_1
ATGACACTTCATCCCTTCCCAACTCACTCCCTCCATTATTCTAATCTCAATTTCAATACGAATTATATCTCCCACTGCTT
CCACTTGTTCCCGCCGCTCTACCACCTCTACAACCACCCCACTCCTCCGCTTCACCTCCCCCAAAGGCCCCGCCGCTCGG
CCCACATGGCCACCGGGCCCACCTCCGCGGGCCCACGTCGGAAAGACAAGCTCCTCGTCATCATGGGGGCCACCGGCGCC
GGCAAGTCCCGCCTCTCCCTCGACCTCGCCACCCGCTTCCCCTTCTTCGAAATCGTCAACTCCGACAAAATGCAACTCTA
CCGCGGCCTAGACATCACCACCAACAAGCTCCCCCTACCGGAACGACTCGGCGTCTCCCACCACCTCCTCGGCGAGTTCG
ACCCCCTAGACGGCGACTTCACCCCCGCCGATTTTCGCGCCGTCGCCGGTCAGGTTGTTTCCTGCATTACCAATCGGAGG
AAGGTGCCGATGCTCGTCGGCGGGTCAAACTCCTTCATTCACGCGCTGGTCGCGGAAAGGTTCGAACCGGGCTCCAATGT
CTTCGAACAGGGTTTCGACGCCTCCGTCTCGGCCGAGCTCAGATACAATTGCTGTTTTCTTTGGGTGGACGTGTCGATGG
CGGTGTTGACGGAGTATTTATCAAAGCGAGTCGACGAAATGCTCGACTCGGGAATGTTCGACGAGTTGGCCAAGTTTTGC
GAGCCGGATCGCCAGGACAAGCACGACCCAGCTGCGGTTCCGACAGGGTTGAGAAAAGCGATTGGAGTGCCCGAGTTCAC
CCGGTATTTTAAAAAATACCCACAAAGTAAAAGAGACGAGGACGACGACCTGGAGCGGAGAGGAGCGTACGAAGAGGCGG
TGAGGGCGATCGAGGACAACACGTGTCAGCTCGCGAAGAGGCAGATAGGGAAGATCCTACGGTTAAGAGGGGGAGGGTGG
GACTTTCGAAGACTAGACGCAACGGACGCGTTTAGGGCGGTGGTTGCGACGTCGACGTCGGAAAATGACGGAGGAGAGCG
GTGGTCAGAGATATGGGAGAGGCAGGTGGTGGAACCAAGCGCGAAGATTGTGAAGCGCTTCTTGGAGGAG
>Pyrco_BartlettDH_IPT3.Chr16_1
ATGACACTTTATCCCTTCCCAACTCACTCCCTCCAGTATTCTAATCTCAATTTCAATACGAATTATATCTCCCACCGTTT
CCACTTGCTCCCGCAGCTCCACCACCTCTACAACCACCCCACTCCTCCGCTTCTCCTCCCCCAAAGGCCCCGCCGCTGGG
CCCACATGGCCACCGGCCACACTTCCGCGGTCCCACGTCGAAAAGACAAGCTCCTCGTCATCATGGGGGCCACTGGCGCT
GGCAAGTCCCGCCTCTCCCTCGACCTCGCCACCCGCTTCCCCTTCTTCGAAATCGTCAACTCCGACAAAATACAACTCTA
CCGCGGCCTCGACATCACCACCAACAAGCTCCCCCTCCCGGAACGACTCGGCGTTCCCCACCACCTCCTCGGCGAGTTCG
ACCCCCGAGACGGAGATTTCACGCCCGCCGATTTTCGCGCCGTCGCCGGTCAGGTTGTTTCCGGCATTACAAATCGGAGG
AAGGTGCCGATGCTCGTCGGCGGGTCAAACTCCTTCATTCACGCGATGGTCGCGGACCGTTTCGAACCGGGGTGCAATGT
CTTCGAACCGGGTTCAGACGCCTCCCTCTCTGCCGAGCTCAGGTACAATTGCTGTTTTCTATGGGTGGACGTGTCGATGG
CGGTGTTGACGGAGTATCTATCGAAGCGAGTCGACGAAATGCTCGACTCGGGAATGTTCGAAGAGTTGTCCGAGTTTTGG
GACCCGGATTGCCAGGACAAGCAAGACCCGGCAGCGGTTCCGACCGGGCTCAGAAAGGCGATTGGAGTGCCCGAGTTCAC
TCGGTATTTTAAAAAATACCCACAAAGTAAAAGGGATGAGGACGATGATCGGGAGCGAAGAGAAGCATACGAAGAGGCGG
TGAGGGCGATCAAGGACAACACGTGTCAGCTGGCGAAGAGGCAGATAGGGAAGATCCTACGTTTGAGAGGGGGAGGGTGG
GACCTACGGAGACTAGACGCAACGGACGCGTTTAGGGCGGTGGTTGCGACGACATCGTCGGATAGTGACGGCGGAGAAAG
GTGGTCGGATATATGGGAGAGGCAGGTGGCGGGACCAAGCGTGAAGATTGTGAAGCGCTTCTTGGAGGAG
>Pyrco_BartlettDH_IPT3.Chr16_2
ATGAGAATTCTCATGTCTGCCTTCAAACAAGTAGTACAGCCGATGGTGAGCTTCCATGGCCCCGCGCTTACCAACATCAA
CATGGATCCATTTTTCCGGAGAAAAGATAAGGTTGTAATCGTAATGGGAGCCACCGGGACTGGGAAGTCCCGGCTTGCCA
TAGACCTCGCAATGCATTATCCGGCGGAGATTATAAACTCGGACAAAATGCAAGTCTACAAAGGCTTGGACATCGTCACC
AACAAAGTCACGGAGGAAGAGTGTAAAGGCATACCTCACCATTTGATAGGCAAAGTTGATCCCAACTCAAATTTTACTGC
CAATGATTTCAAGCACCATGCGTCGTTGGCCATCGAATCCATCTTGGAGCGTGACAGACTGCCTATCATTGCGGGTGGTT
CGAATTCGTACATTGAAGCCTTGGTGGATAAACACTCGGAGTTTCGAATGAAGTACGAGTGTTGCTTTCTTTGGGTTGAT
GTGGCCATCCATGTGCTCCACTCTTTCGTGTCGAAGAGAGTGGATCGGATGGTGAAGGTGGGTTTGGTGGACGAGGTGAG
GAAAATGTTTGACTCTACAACTGAAGCAGAATATACGCATGGAATCAGGCAAGCCATAGGCGTGCCTGAAATGCATGAGT
ATTTACACTGCGAAGCGAGTGGTAGTAACGATGATGAAACCCAAGAGAGGCTTCTTCAAGCAGCAATTTCTAAAATCAAA
GAAAATACTTGCATTTTGGCGTATCGCCAATTGCAAAAGATCCGCCGGCTGCAAGCTCGGCGGGGTTGGAACATGCACCG
CCTTGATGCCACGGAGGCGTTCTTAAAGCACCAAGGGGAGGCGGATCAAGCATGGGAAAAATTCGTGGCAACACCCGCCA
CGCGGATGGTGGATAAGTTCCTTTTGGACCCAATTCCCTCCATTCTTCCGACAGAGTCCGTCATCAAGCCACCGCGATTC
CGTCTATGCCGACAATGGCTGCCGCAACACGGTAAC
>Pyrco_BartlettDH_IPT3.Chr6
ATGACTGTGACAGGGAGAACTATGGAACATGTGCATGTCAATGGTTCTGTCCACACAAAGGCGAAGGTTATTTTTATAAT
GGGTCCGACAGGGTGTGGAAAAACCAAACTTTCCATAGACCTAGCTACCCATTACGGGGGAGAAGTAATTAATTCAGACA
AAATCCAAGCCTACAAAGGCCTGGACATTGTCACTAACAAAGCCACAGAATCTGAGCAACGAGGCATCCGTCATCACTTG
CTAGGGTTCGTAGAAGACCCAGTAGCTGATTTCTCCGTTGATGAATTTTGTCGTCGTGTGCAAACTTCAATCGATGAGAT
CACAAGGCGCAACTGCCTCCCAATCATTGCTGGCGGATCCAACTCTTATATCGAGGCACTCATCGAAGATCCAGTGATTG
AGTTTCGAAATAAATATGATTGCTGTTTTATATGGCTTGATGTGTCGTTGCCTGTGCTATATAATCGTGTGTCCAAAAGA
GTTGACGAAATGGTGGCTGCAGGATTAGTGGATGAGCTTCGTGAAATGTTTGCTCCAGGGGTGAATTATGATGGTGGCAT
TCGCCGAGCAATCGGAGCTCCGGAGATGCATCCATACTTCATGGCTGAAATGAACAACAATATAGTAGATGATGATAAGG
TTCGTAAGGAATTTCTGCTGAAAGACGGCATTTGGAAAACCAAAGAAAATACTTGTAAACTTGCTGAACGCCAAGTGCAG
AAAATTCAACTTCTTAGCGACAAATGGGATATTCATCGTATTGAAGTCACTGCTGTGCATGAGAACTGTGGAAAGGAAGC
TGTGGTTGCCTGGGAAACCTTGGTTTTAAAGCCAAGTTTCACCATTGTGGATGGATTTTTGAATAAAGATGGT
>Pyrco_BartlettDH_new_IPT3.Chr11
CATTACATGTTCCTTTCTAGTGGTCATAATCATAAAATGGATGTGTTCAATCCCCGCCGGCAGAAGGAGAAGGTGGTGAT
CGTAATGGGGGCAACGGGGACCGGAAAATCAAGGCTCTCCATCGACCTAGCCACCTGTTTCCCGGCAGAAATCATAAACT
CCGACAAAATGCAAGTCTACGAAGGCCTTGATATAGTCACCAACAAAATAACCAAAGAAGAGCAACGTGGTGTACGGCAC
CATTTGCTAGGGATACTAGATCCTAATGAAGATTTTACGGCCAGGGATTTTTGTGACCTAACCTCACTTGCCATTGAATC
CGTTTTAGGCCGTGATCGGCTTCCAATCATCGTCGGAGGCTCCAACTCCTACATCGAGGCGTTAGTCGATGGCCATGACT
ATAAATTTCGGTCCAAGTACGAATGCTGCTTTTTATGGGTAGATGTGTCTGTACCCGTTATGCACTCGTTTGTGTCAGGA
CGGGTTGACCGCATGGTTCAAAACGGAATGGTGGATGAGGCGAGAGAGTTCTTTGATCCCAATGCAGATTACATGAAAGG
GATTCGAAGGGCAATTGGGGTCCCTGAATTCGATAAGTACTTCAGGTATGGGCCACTTTTGGATGAAGAAACTCGTGCCA
GGTTACTACAACAAGCAGTGGACGAAATTAAGGACAATACGTGCAAATTGGCATGCCGACAATTGGAGAAGATTCATAGA
CTTAGAAATATCAAAGGGTGGAATCTGCACCCGTTGGATGCCACAGAGGTGTTCCGAAAGCGCGGCAAGGAGGCCGATGA
GGCCTGGGAGAAGCTTGTGTCGGGGCCAGGTGCTATGATCGTTGGCCAGTTTCTTTACAATATGACAGCTGAGGTTCCTC
CACATATTGGAAGTCTTAGGGTTCCTGCAGCACTTGCTGCTGCAAGT
>Pyrco_BartlettDH_new_IPT3.Chr13_2
AAAATGAGAATTCTCATGTCTGCCTGCAAACAAGTAGTACAGCCGATGGTGAGCTTCCAAGGCCCCGGGCTCACCAACAT
AAACATGGATCCGTTTTTACGGCGAAAAGATAAGGTTGTGATCGTAATGGGAGCCACCGGGACTGGGAAGTCCCGGCTTG
CCATAGACCTCGCAAGACATAATCCGCCGGCGGAGATTATTAACTCGGACAAAATGCAAGTCTACAAAGGCTTGGACATC
GTCACCAACAAAGTCACTGAGGACGAGTGTAAAGGCATACCTCACCATTTGATAGGCAAAGTCGATCCCGACTCAGATTT
TACTGCCAATGATTTCAAGCACCATGCGTCGTTGGCCATCGAATCGATCTTGGAGCGTGACAGATTGCCAATCATTGCCG
GGGGTTCAAATTCGTATATTGAAGCCTTGGTGGATGAACACTCGGAGTTTCGAATGAAGTACGAGTGTTGCTTTCTTTGG
GTTGATGTGGCCATCCCCGTGCTCCACTCTTTCGTGTCAGAGAGAGTGAACCGGATGGTGAAGATGGGTTTGGTGGAAGA
GGTGAGAAGAATGTTTGACTCTACAACTGAGAAAGAATATACGCGCGGAATCAGGCGAGCCATAGGCGTGCCTGAAATGG
ATGAGTATTTACAAGGCGAAGCAAGTGGTAATAACGATGATGAAACTCAAGAGAGGCTTCTTCAAGCAGCAATTTCTAAA
ATCAAAGAAAATACTTGCATTTTGGCGTATCGCCAATTGCAAAAGATTCGCCGGCTGCAAGCTCGGCGGGGTTGGAACAT
GCACCGCCTTGATGCCACGGAGGCATTCTTAAAGCACCACGCGGAAACGAATCAAGCGTGGGAAAAACTCGTGGCAAGAC
CTGCCACGCGGATAGTGCGTCAGTTCCTTTTGGATCCAATTCCCTCCCTTCTTCCGACAGAGAACATCACCGCCACTACC
ACGGCTGCGGTTCTTTCCACGTCTATGCCGACAGTGGCCACTGCAACACGA
>Pyrco_BartlettDH_new_IPT3.Chr3
TTGATCATCACCAGCATGAAGCCAATGTGCAAACAAATACAAACATTACTACATGTTCCATCTAGTGGCCATAATCATAA
AATGGACGTGTTCAATCCTCACCGGCAGAAGGAGAAGGTGGTGATCGTAATGGGAGCAACAGGGACCGGAAAGTCAAGGC
TCTCCATCGACCTAGGCACCTGTTTCCCGGCAGAAATCATAAACTCCGACAAAATGCAAGTCTACGAAGGCCTTGACATA
GTCACCAACAAAATAACCAAAGAAGAGCAACGTGGTGTACCGCACCATTTGCTAGGGATGCTAAATCCTCATGAAGATTT
TACAGCCAGGGATTTTTGTGACCTAACCTCACTTGCCATTGAATCCATTTTAGGCCGTGATCGGCTTCCAATCATCGTTG
GAGGTTCCAACTCTTACATCGAGGCGTTGATCGATGATTACGACTATAAATTTCGGTCCAAGTATGAATGTTGCTTTTTA
TGGGTAGATGTGTCAACACCCGTTCTGCACTCTTTTGTGTCAAAACGGGTAGACCACATGGTTCAAAACGGAATGGTGGA
TGAGGCGAGAGAGTACTTTGATCCCAATGCAGATTACACGAAAGGGATTCGAAGAGCAATAGGGGTCCCTGAATTCGATA
AGTACTTCAGGTATGGGCTATTTTTGGATGAAGAAACTCGTGCTCGGTTACTACAACAAGCAGTGGACGAAATTAAGGAC
AATACGTGCAAATTGGCATGTCGACAACTGGAGAAGATTCATAGACTTAAAAATATCAAAGGGTGGAATCTGCACCCGTT
GGATGCCACGGAGGTGTTCCGAAAGCGCGGCGACGAGGCCGACGAGGCCTGGAAAAAGCTTGTGTCGGGGCCAAGCGCTA
TGATCGTTGGCCAGTTTCTTTACAATATGACAGCTGAGGTTCCTCCACATATTGGAAGCCTTAGGGTTCTTGAAGCACTT
GCAGCTGCAACTCAC
>Pyrco_Bartlett_005158.1
ATGGATGTGTTCAATCCCCGCCGGCAGAAGGAGAAGGTGGTGATCGTAATGGGGGCAACGGGGACCGGAAAATCAAGGCT
CTCCATCGACCTAGCCACCTGTTTCCCGGCAGAAATCATAAACTCCGACAAAATGCAAGTCTACGAAGGCCTTGATATAG
TCACCAACAAAATAACCAAAGAAGAGCAACGTGGTGTACGGCACCATTTGCTAGGGATACTAGATCCTAATGAAGATTTT
ACGGCCAGGGATTTTTGTGACCTAACCTCACTTGCCATTGAATCCGTTTTAGGCCGTGATCGGCTTCCAATCATCGTCGG
AGGCTCCAACTCCTACATCGAGGCGTTAGTCGATGGCCATGACTATAAATTTCGGTCCAAGTACGAATGCTGCTTTTTAT
GGGTAGATGTGTCTGTACCCGTTATGCACTCGTTTGTGTCAGGACGGGTTGACCGCATGGTTCAAAACGGAATGGTGGAT
GAGGCGAGAGAGTTCTTTGATCCCAATGCAGATTACATGAAAGGGATTCGAAGGGCAATTGGGGTCCCTGAATTCGATAA
GTACTTCAGGTATGGGCCACTTTTGGATGAAGAAACTCGTGCCAGGTTACTACAACAAGCAGTGGACGAAATTAAGGACA
ATACGTGCAAATTGGCATGCCGACAATTGGAGAAGATTCATAGACTTAGAAATATCAAAGGGTGGAATCTGCACCCGTTG
GATGCCACAGAGGTGTTCCGAAAGCGCGGCAAGGAGGCCGATGAGGCCTGGGAGAAGCTTGTGTCGGGGCCAGGTGCTAT
GATCGTTGGCCAGTTTCTTTACAATATGACAGCTGAGGTTCCTCCACATATTGGAAGTCTTAGGGTTCCTGCAGCACTTG
CTGCTGCAAGTGCAACTCAC
>Pyrco_Bartlett_012035.1
ATGGCCACCGGGCCCACCTCCGCGGGCCCACGTCGGAAAGACAAGCTCCTCGTCATCATGGGGGCCACCGGCGCCGGCAA
GTCCCGCCTCTCCCTCGACCTCGCCACCCGCTTCCCCTTCTTCGAAATCGTCAACTCCGACAAAATGCAACTCTACCGCG
GCCTAGACATCACCACCAACAAGCTCCCCCTACCGGAACGACTCGGCGTCTCCCACCACCTCCTCGGCGAGTTCGACCCC
CTAGACGGCGACTTCACCCCCGCCGATTTTCGCGCCGTCGCCGGTCAGGGTTTCGACGCCTCCGTCTCGGCCGAGCTCAG
ATACAATTGCTGTTTTCTTTGGGTGGACGTGTCGATGGCGGTGTTGACGGAGTATTTATCAAAGCGAGTCGACGAAATGC
TCGACTCGGGAATGTTCGACGAGTTGGCCAAGTTTTGCGACCCGGATCGCCAGGACAAGCACGACCCAGCTGCGGTTCCG
ACAGGGTTGAGAAAGGCGATTGGAGTGCCCGAGTTCACCCGGTATTTTAAAAAATACCCACAAAGTAAAAGAGACGAGGA
CGACGACCTGGAGCGGAGAGGAGCGTACGAAGAGGCGGTGAGGGCGATCAAGGACAACACGTGTCAGCTCGCGAAGAGGC
AGATAGGGAAGATCCTACGGTTAAGAGGGGGAGGGTGGGACTTACGAAGACTAGACGCAACGGACGCGTTTAGGGCGGTG
GTTGCGACGTCGACGTCGGAAAATGACGGAGGAGAGCGGTGGTCAGAGATATGGGAGAGGCAGGTGGTGGAACCAAGCGC
GAAGATTGTGAAGCGCTTCTTGGAGGAG
>Pyrco_Bartlett_016716.1
ATGACTGTGACAGGGAGAACTATGGAACATGTGCATGTCAATGGTTCTGTCCACACAAAGGCGAAGGTTATTTTTATAAT
GGGTCCGACAGGGTGTGGAAAAACCAAACTTTCCATAGACCTAGCTACCCATTACGGGGGAGAAGTAATTAATTCAGACA
AAATCCAAGCCTACAAAGGCCTGGACATTGTCACTAACAAAGCCACAGAATCTGAGCAACGAGGCATCCGTCATCACTTG
CTAGGGTTCGTAGAAGACCCAGTAGCTGATTTCTCCGTTGATGAATTTTGTCGTCGTGTGCAAACTTCAATCGATGAGAT
CACAAGGCGCAACTGCCTCCCAATCATTGCTGGCGGATCCAACTCTTATATCGAGGCACTCATCGAAGATCCAGTGATTG
AGTTTCGAAATAAATATGATTGCTGTTTTATATGGCTTGATGTGTCGTTGCCTGTGCTATATAATCGTGTGTCCAAAAGA
GTTGACGAAATGGTGGCTGCAGGATTAGTGGATGAGCTTCGTGAAATGTTTGCTCCAGGGGTGAATTATGATGGTGGCAT
TCGCCGAGCAATCGGAGCTCCGGAGATGCATCCATACTTCATGGCTGAAATGAACAACAATATAGTAGATGATGATAAGG
TTCGTAAGGAATTTCTGCTGAAAGACGGCATTTGGAAAACCAAAGAAAATACTTGTAAACTTGCTGAACGCCAAGTGCAG
AAAATTCAACTTCTTAGCGACAAATGGGATATTCATCGTATTGAAGTCACTGCTGTGCATGAGAACTGTGGAAAGGAAGC
TGTGGTTGCCTGGGAAACCTTGGTTTTAAAGCCAAGTTTCACCATTGTGGATGGATTTTTGAATAAAGATGGT
>Pyrco_Bartlett_017083.1
ATGGTGAGCTTCCAAGGCCCCGGGCTCACCAACATAAACATGGATCCGTTTTTACGGCGAAAAGATAAGGTTGTGATCGT
AATGGGAGCCACCGGGACTGGGAAGTCCCGGCTTGCCATAGACCTCGCAAGACATAATCCGCCGGCGGAGATTATTAACT
CGGACAAAATGCAAGTCTACAAAGGCTTGGACATCGTCACCAACAAAGTCACTGAGGACGAGTGTAAAGGCATACCTCAC
CATTTGATAGGCAAAGTCGATCCCGACTCAGATTTTACTGCCAATGATTTCAAGCACCATGCGTCGTTGGCCATCGAATC
GATCTTGGAGCGTGACAGATTGCCAATCATTGCCGGGGGTTCAAATTCGTATATTGAAGCCTTGGTGGATGAACACTCGG
AGTTTCGAATGAAGTACGAGTGTTGCTTTCTTTGGGTTGATGTGGCCATCCCCGTGCTCCACTCTTTCGTGTCAGAGAGA
GTGAACCGGATGGTGAAGATGGGTTTGGTGGAAGAGGTGAGAAGAATGTTTGACTCTACAACTGAGAAAGAATATACGCG
CGGAATCAGGCGAGCCATAGGCGTGCCTGAAATGGATGAGTATTTACAAGGCGAAGCAAGTGGTAATAACGATGATGAAA
CTCAAGAGAGGCTTCTTCAAGCAGCAATTTCTAAAATCAAAGAAAATACTTGCATTTTGGCGTATCGCCAATTGCAAAAG
ATTCGCCGGCTGCAAGCTCGGCGGGGTTGGAACATGCACCGCCTTGATGCCACGGAGGCATTCTTAAAGCACCACGCGGA
AACGAATCAAGCGTGGGAAAAACTCGTGGCAAGACCTGCCACGCGGATAGTGCGTCAGTTCCTTTTGGACCCAATTCCCT
CCCTTCTTCCGACAGAGAACATCACCGCCACTACCACGGCTGCGGTTCTTTCCACGTCTATGCCGACAGTGGCCACTGCA
ACACGA
>Pyrco_Bartlett_017396.1
ATGGTGAGCTTCCATGGCCCCGCGCTTACCAACATCAACATGGATCCATTTTTCCGGAGAAAAGATAAGGTTGTGATCGT
AATGGGAGCCACCGGGACTGGGAAGTCCCGGCTTGCCATAGACCTCGCAATGCATTATCCGGCGGAGATTATAAACTCGG
ACAAAATGCAAGTCTACAAAGGCTTGGACATCGTCACCAACAAAGTCACCGAGGAAGAGTGTAAAGGCATACCTCACCAT
TTGATAGGCAAAGTCGATCCCAACTCAAATTTTACTGCCAATGATTTCAAGCACCATGCGTCGTTGGCCATCGAATCCAT
CTTGGAGCGTGACAGACTGCCTATCATTGCGGGTGGTTCGAATTCGTACATTGAAGCCTTGGTGGATAAACACTCGGAGT
TTCGAATGAAGTACGAGTGTTGCTTTCTTTGGGTTGATGTGGCCATCCATGTGCTCCACTCTTTCGTGTCGAAGAGAGTG
GATCGGATGGTGAAGGTGGGTTTGGTGGACGAGGTGAGGAAAATGTTTGACTCTACAACTGAAGCAGAATATACGCATGG
AATCAGGCAAGCCATAGGCGTGCCTGAAATGCATGAGTATTTACACTGCGAAGCGAGTGGTAGTAACGATGATGAAACCC
AAGAGAGGCTTCTTCAAGCAGCAATTTCTAAAATCAAAGAAAATACTTGCATTTTGGCGTATCGCCAATTGCAAAAGATC
CGCCGGCTGCAAGCTCGGCGGGGTTGGAACATGCACCGCCTTGATGCCACGGAGGCGTTCTTAAAGCACCAAGGGGAGGC
GGATCAAGCATGGGAAAAATTCGTGACAGCACCCGCCACGCGGATGGTGGATAAGTTCCTTTTGGACCCAATTCCCTCCA
TTCTTCCGACAGAGGCCGTCATCAAGCCACCGCGATTCTTTCCACGTCTATGCCGACAATGGCTGCCGCAACACGGTAAC
>Pyrco_Bartlett_043959.1
ATGACACTTTATCCCTTCCCAACTCACTCCCTCCAGTATTCTAATCTCAATTTCAATACGAATTATATCTCCCACCGTTT
CCACTTGCTCCCGCAGCTCCACCACCTCTACAACCACCCCACTCCTCCGCTTCTCCTCCCCCAAAGGCCCCGCCGCTGGG
CCCACATGGCCACCGGCCACACTTCCGCGGTCCCACGTCGAAAAGACAAGCTCCTCGTCATCATGGGGGCCACTGGCGCT
GGCAAGTCCCGCCTCTCCCTCGACCTCGCCACCCGCTTCCCCTTCTTCGAAATCGTCAACTCCGACAAAATACAACTCTA
CCGCGGCCTCGACATCACCACCAACAAGCTCCCCCTCCCGGAACGACTCGGCGTTCCCCACCACCTCCTCGGCGAGTTCG
ACCCCCGAGACGGAGATTTCACGCCCGCCGATTTTCGCGCCGTCGCCGGTCAGGTTGTTTCCGGCATTACAAATCGGAGG
AAGGTGCCGATGCTCGTCGGCGGGTCAAACTCCTTCATTCACGCGATGGTCGCGGACCGTTTCGAACCGGGGTGCAATGT
CTTCGAACCGGGTTCAGACGCCTCCCTCTCTGCCGAGCTCAGGTACAATTGCTGTTTTCTATGGGTGGACGTGTCGATGG
CGGTGTTGACGGAGTATCTATCGAAGCGAGTCGACGAAATGCTCGACTCGGGAATGTTCGAAGAGTTGTCCGAGTTTTGG
GACCCGGATTGCCAGGACAAGCAAGACCCGGCAGCGGTTCCGACCGGGCTCAGAAAGGCGATTGGAGTGCCCGAGTTCAC
TCGGTATTTTAAAAAATACCCACAAAGTAAAAGGGATGAGGACGATGATCGGGAGCGAAGAGAAGCATACGAAGAGGCGG
TGAGGGCGATCAAGGACAACACGTGTCAGCTGGCGAAGAGGCAGATAGGGAAGATCCTACGTTTGAGAGGGGGAGGGTGG
GACCTACGGAGACTAGACGCAACGGACGCGTTTAGGGCGGTGGTTGCGACGACATCGTCGGATAGTGACGGCGGAGAAAG
GTGGTCGGATATATGGGAGAGGCAGGTGGCGGGACCAAGCGTGAAGATTGTGAAGCGCTTCTTGGAGGAG
>Pyrco_DAnjou_IPT3.Chr13_1
ATGACACTCCATCCCTTCCCAACTCACTCCCTCCATTATTCTAATCTCAATTTCAATACGAATTATATCTCCCACTGCTT
CCACTTGTTCCCGCCGCTCTACCACCTCTACAACCACCCCACTCCTCCGCTTCACCTCCCCAAAAGGCCCAGCCGCTCGG
CCCACATGGCCACCGGGCCCACCTCCGCGGGCCCACGTCGAAAAGACAAGCTCCTCGTCATCATGGGGGCCACCGGCGCC
GGCAAGTCCCGCCTCTCCCTCGACCTCGCCACCCGCTTCCCCTTCTTCGAAATCGTCAACTCCGACAAAATGCAACTCTA
CCGCGGCCTAGACATCACCACGAACAAGCTCCCCCTACCGGAACGACTCGGCGTCTCCCACCACCTCCTTGGCGAGTTCG
ACCCCCTAGACGGCGACTTCACCCCCGCCGATTTTCGCGCCGTCGCCGGTCAGGTTGTTTCCTGCATTACCAATCGGAGG
AAGGTGCCGATGCTCGTCGGCGGGTCAAACTCCTTCATTCACGCGCTGGTCGCGGAAAGGTTCGAACCGGGCTCCAATGT
CTTCGAACCGGGTTTCGACGCCTCCGTCTCGGCCGAGCTCAGATACAATTGCTGTTTTCTTTGGGTGGACGTGTCGACGG
CGGTGTTGACGGAGTATTTATCAAAGCGAGTCGACGAAATGCTCGACTCGGGAATGTTCGACGAGTTGGCCAAGTTTTGC
GACCCGGATCGCCAGCACGACCCAGCTGCGGTTCCGACAGGGTTGAGAAAGGCGATTGGAGTGCCCGAGTTCACCCGGTA
TTTTAAAAAATACCCACAAAGTAAAAGAGACGAGGACGACGACCTGGAGCGGAGAGGAGCGTACGAAGAGGCGGTGAGGG
CGATCAAGGACAACACGTGTCAGCTCGCGAAGAGGCAGATAGGGAAGATCCTACGGTTAAGAGGGGGAGGGTGGGACTTA
CGAAGACTAGACGCAACGGACGCGTTTAGGGCGGTGGTTGCGACGTCGACGTCGGAAAATGGAGGAGAGCGGTGGTCAGA
GATATGGGAGAGGCAGGTGGTGGAACCAAGCGCGAAGATTGTGAAGCGCTTCTTGGAGGAG
>Pyrco_DAnjou_IPT3.Chr16_1
ATGAGAATTCTCATGTCTGCCTTCAAACAAGTAGTACAGCCGATGGTGAACTTCCATGGCCCCGCGCTTACCAACATCAA
CATGGATCCATTTTTCAGGAGAAAAGATAAGGTTGTGATCGTAATGGGAGCCACCGGGACTGGGAAGTCCCGGCTTGCCA
TAGACCTCGCAATGCATTATCCGGCGGAGATTATAAACTCGGACAAAATGCAAGTCTACAAAGGCTTGGACATCGTCACC
AACAAAGTCACCGAGGAAGAGTGTAAAGGCATACCTCACCATTTGATAGGCAAAGTCGATCCCAACTCAAATTTTACTGC
CAATGATTTCAAGCACCATGCGTCGTTGGCCATCGAATCCATCTTGGAGCGTGACAGACTGCCTATCATTGCGGGTGGTT
CGAATTCGTACATTGAAGCCTTGGTGGATAAACACTCGGAGTTTCGAATGAAGTACGAGTGTTGCTTTCTTTGGGTTGAT
GTGGCCATCCATGTGCTCCACTCTTTCGTGTCGAAGAGAGTGGATCGGATGGTGAAGGTGGGTTTGGTGGACGAGGTGAG
GAAAATGTTTGACTCTACAACTGAAGCAGAATATACGCATGGAATCAGGCAAGCCATAGGCGTGCCTGAAATGCATGAGT
ATTTACACTGCGAAGCGAGTGGTAGTAACGATGATGAAACCCAAGAGAGGCTTCTTCAAGCAGCAATTTCTAAAATCAAA
GAAAATACTTGCATTTTGGCGTATCGCCAATTGCAAAAGATCCGCCGGCTGCAAGCTCGGCGGGGTTGGAACATGCACCG
CCTTGATGCCACGGAGGCGTTCTTAAAGCACCAAGGGGAGGCGGATCAAGCATGGGAAAAATTCGTGGCAACACCCGCCA
CGCGGATGGTGGATAAGTTCCTTTTGGACCCAATTCCCTCCATTCTTCCGACAGAGGCCGTCATCAAGCCACCGCGATTC
CGTCTATGCCGACAATGGCTGCCGCAACACGGTAAC
>Pyrco_DAnjou_IPT3.Chr16_2
ATGACACTTTATCCCTTCCCAACTCACTCCCTCCAGTATTCTAATCTCAATTTCAATACGAATTATATCTCCCACCGTTT
CCACTTGCTCCCGCAGCTCCACCACCTCTACAACCACCCCACTCCTCCGCTTCTCCTCCCCCAAAGGCCCCGCCGCTGGG
CCCAGATGGCAACCGGCCACACTTCCGCGGTCCCACGTCGAAAAGACAAGCTCCTCGTCATCATGGGGGCCACTGGCGCC
GGCAAGTCCCGCCTCTCCCTCGACCTCGCCACCCGCTTCCCCTTCTTCGAAATCGTCAACTCCGACAAAATACAACTCTA
CCGCGGCCTCGACATCACCACCAACAAGCTCCCCCTCCCGGAACGACTCGGCGTTCCCCACCACCTCCTCGGCGAGTTCG
ACCCCCGAGACGGAGATTTCACGCCCGCCGATTTTCGCGCCGTCGCCGGTCAGGTTGTTTCCGGCATTACAAATCGGAGG
AAGGTGCCGATGCTCGTCGGCGGGTCAAACTCCTTCATTCACGCGATGATCGCGGACCGTTTCGAACCGGGGTGCAATGT
CTTCGAACCGGGTTCAGACGCCTCCCTCTCGGCCGAGCTCAGGTACAATTGCTGTTTTCTGTGGGTGGACGTGTCGATGG
CGGTGTTGACGGAGTATCTATCGAAGCGAGTCGACGAAATGCTCGACTCGCGAATGTTCGAAGAGTTGGCCGAGTTTTGC
GACCCGGATTGCCAGGACAAGCAAGACCCGGCAGCGGTTCCCACCGGGCTCAGAAAGGCGATTGGAGTGCCCGAGTTCAC
TCGGTATTTTAAAAAATACCCACAAAGTAAAAGGGATGAGGACGATGATCGGGAGCGGAGAGAAGCATACGAAGAGGCGG
TGAGGGCGATCAAGGACAACACGTGTCAGCTGGCGAAGAGGCAGATAGGGAAGATCCTACGTTTGAGAGGGGGAGGGTGG
GACCTACGGAGACTAGACGCAACGGACGCGTTTAGGGCGGTGGTTGCGACGACATCGTCGGATAGTGACGGCGGAGAAAG
GTGGTCGGATATATGGGAGAGGCAGGTGGTGGGACCAAGCGTGAAGATTGTGAAGCGCTTCTTGGAGGAG
>Pyrco_DAnjou_IPT3.Chr6
ATGACTGTGACAGGGAGAACTATGGAACCTGTGCATGTCAATGGTTCTGTCCACACAAAGGCGAAGGTTGTTTTTATAAT
GGGTCCGACAGGGTGTGGAAAAACCAAACTTTCCATAGACCTAGCTACCCATTACGGGGGAGAAGTAATTAATTCAGACA
AAATCCAAGCCTACAAAGGCCTGGACATTGTCACTAACAAAGCCACAGAATCTGAGCAACGAGGCATCCGTCATCACTTG
CTAGGGTTCGTAGAAGACCCAGTAGCTGATTTCTCCGTTGATGAATTTTGTCGTCGTGTGCAAACTTCAATCGATGAGAT
CACAAGGCGCAACTGCCTCCCAATCATTGCTGGCGGATCCAACTCTTATATCGAGGCACTCATCGAAGATCCAGTGATTG
AGTTTCGAAATAAATATGATTGCTGTTTTATATGGCTTGATGTGTCGTTGCCTGTGCTATATAATCGTGTGTCCAAAAGA
GTTGACGAAATGGTGGCTGCAGGATTAGTGGATGAGCTTCGTGAAATGTTTGCTCCAGGGGTGAATTATGATGGTGGCAT
TCGCCGAGCAATCGGAGCTCCGGAGATGCATCCATACTTCATGGCTGAAATGAACAACAATATAGTAGATGATGATAAGG
TTCGTAAGGAATTTCTGCTGAAAGATGGCATTTGGAAAACCAAAGAAAATACTTGTAAACTTGCTGAACGCCAAGTGCAG
AAAATTCAACTTCTTAGCGACAAATGGGATATTCATCGTATTGAAGTCACTGCTGTGCATGAGAACTGTGGAAAGGAAGC
TGTGGTTGCCTGGGAAACCTTGGTTTTAAAGCCAAGTTTCACCATTGTGGATGGATTTTTGAAGAAAGATGGT
>Pyrco_DAnjou_new_IPT3.Chr11
CATTACATGTTCCTTTGTAGTGGCCATAATCATAAAATGGATGTGTTCAATCCCCGCCGGCAGAAGGAGAAGGTGGTGAT
CGTAATGGGGGCAACGGGGACCGGAAAATCAAGGCTCTCCATCGACCTAGCCACCTGTTTCCCGGCAGAAATCATAAACT
CCGACAAAATGCAAGTCTACGAAGGCCTTGATATAGTCACCAACAAAATAACCAAAGAAGAGCAACGTGGTGTACCGCAC
CATTTGCTAGGGATACTAGATCCTAATGAAGATTTTACAGCCAGGGATTTTTGTGACCTAACCTCACTTGCCATTGAATC
TGTTTTAGGCCGTGATCGGCTTCCAATCATCGTCGGAGGCTCCAACTCCTACATCGAGGCGTTAGTCGATGACCATGACT
ATAAATTTCGGTCCAAGTACGAATGTTGCTTTTTATGGGTAGATGTGTCTGTACCCGTTATGCACTCGTTCGTGTCAGGA
CGGGTTGACCGCATGGTTCAAAACGGAATGGTGGATGAGGCGAGAGAGTTCTTTGATCCCAATGCAGATTACATGAAAGG
GATTCGAAGGGCAATTGGGGTCCCTGAATTCGATAAGTACTTCAGGTATGGGCCACTTTTGGATGAAGAAACTCGTGCCA
GGTTACTACAGCAAGCAGTGGACGAAATCAAGGACAATACGTGCAAATTGGCATGCCGACAATTGGAGAAGATTCATAGA
CTAAGAAATATCAAAGGGTGGAATCTGCACCCGTTGGATGCCACAGAGGTGTTCCGAAAGCACGGCAAGGAGGCCGATGA
GGCCTGGGAGAAGCTTGTGTCGGGGCCAGGTGCTATGATCGTTGGCCAGTTTCTTTACAATATGACAGCTGAGGTTCCTT
CACATATTGGAAGTCTTAGGGTTCCTGCAGCACTTGCAGCCGCAAGT
>Pyrco_DAnjou_new_IPT3.Chr13_2
ATGAGAATTCTCATGTCTGCCTGCAAACAAGTAGTACAGCCGATGGTGAGCTTCCAAGGCCCCGGGCTCACCAACATAAA
CATGGATCCGTTTTTACGGCGAAAAGATAAGGTTGTGATCGTAATGGGAGCCACCGGGACTGGGAAGTCCCGGCTTGCCA
TAGACCTCGCAAGACATAATCCGCCGGCGGAGATTATTAACTCGGACAAAATGCAAGTCTACAAAGGCTTGGACATCGTC
ACCAACAAAGTCACTGAGGACGAGTGTAAAGGCATACCTCACCATTTGATAGGCAAAGTCGATCCCGACTCAGATTTTAC
TGCCAATGATTTCAAGCACCATGCGTCGTTGGCCATCGAATCGATCTTGGAGCGTGACAGATTGCCAATCATTGCCGGGG
GTTCAAATTCGTATATTGAAGCCTTGGTGGATGAACACTCGGAGTTTCGAATGAAGTACGAGTGTTGCTTTCTTTGGGTT
GATGTGGCCATCCCCGTGCTCCACTCTTTCGTGTCAGAGAGAGTGGACCGGATGGTGAAGATGGGTTTGGTGGAAGAGGT
GAGAAGAATGTTTGACTCTACAACTGAGAAAGAATATACGCGCGGAATCAGGCGAGCCATAGGCGTGCCTGAAATGGATG
AGTATTTACAAGGCGAAGCAAGTGGTAATAACGATGATGAAACTCAAGAGAGGCTTCTTCAAGCAGCAATTTCTAAAATC
AAAGAAAATACTTGCATTTTGGCGTATCGCCAATTGCAAAAGATTCGCCGGCTGCAAGCTCGGCGGGGTTGGAACATGCA
CCGCCTTGATGCCACGGAGGCATTCTTAAAGCACCACGCGGAAACGAATCAAGCGTGGGAAAAACTCGTGGCAAGACCTG
CCACGCGGATAGTGCGTCAGTTCCTTTTGGATCCAATTCCCTCCCTTCTTCCGACAGAGAACATCACCGCCACTACCACG
GCTGCGGTTCTTTCCACGTCTATGCCGACAGTGGCCACTGCAACACGA
>Pyrco_DAnjou_new_IPT3.Chr3
ATGCCAATGTGCAAACAAATACAAACATTACTACATGTTCCATCTAGTGGCCATAATCATAAAATGGACGTGTTCAATCC
TCACCGGCAGAAGGAGAAGGTGGTGATCGTAATGGGAGCAACAGGGACCGGAAAGTCAAGGCTCTCCATCGACCTAGCCA
CCTGTTTCCCGGCAGAAATCATAAACTCCGACAAAATGCAAGTCTACGAAGGCCTTGACATAGTCACCAACAAAATAACC
AAAGAAGAGCAACGTGGTGTGGCGCACCATTTGCTAGGGATGCTAGATCCTCATGAAGATTTTACAGCCAGGGATTTTTG
TGACCTAACCTCACTTGCCATTGAATCCATTTTAGGCCGTGATCGGCTTCCAATCATCGTTGGAGGTTCCAACTCTTACA
TCGAGGCGTTGATCGATGATTACGACTATAAATTTCGGTCCAAGTATGAATGTTGCTTTTTATGGGTAGATGTGTCTACA
CCCGTTCTGCACTCTTTTGTGTCAAAACGGGTAGACCACATGGTTCAAAACGGAATGGTGGATGAGGCGAGAGAGTACTT
TGATCCCAATGCAGATTACACGAAAGGGATTCGAAGAGCAATAGGGGTCCCTGAATTCGATAAGTACTTCAGGTATGGGC
TATTTTTGGATGAAGAAACTCGTGCTCGGTTACTACAACAAGCAGTGGACGAAATTAAGGACAATACGTGCAAATTGGCA
TGTCGACAACTGGAGAAGATTCATAGACTTAAAAATATCAAAGGGTGGAATCTGCACCCGTTGGATGCCACGGAGGTGTT
CCGAAAGCGCGGCGAGGAGGCCGACGAGGCCTGGAAAAAGCTTGTGTCGGGGCCAAGCGCTATGATCGTTGGCCAGTTTC
TTTACAATATGACAGCTGAGGTTCCTCCACATCTTGGAAGCCTTAGGGTTCTTGAAGCACTTGCAGCTGCAACTCAC
>Pyrusco0g040680.1
ATGATGCCAATGTGCAAACAAATACAAACATTACTACATGTTCCATCTAGTGGCCATAATCATAAAATGGACGTGTTCAA
TCCTCACCGGCAGAAGGAGAAGGTGGTGATCGTAATGGGAGCAACAGGGACCGGAAAGTCAAGGCTCTCCATCGACCTAG
CCACCTGTTTCCCGGCAGAAATCATAAACTCCGACAAAATGCAAGTCTACGAAGGCCTTGACATAGTCACCAACAAAATA
ACCAAAGAAGAGCAACGTGGTGTACCGCACCATTTGCTAGGGATGCTAGATCCTCATGAAGATTTTACAGCCAGGGATTT
TTGCCGTGATCGGCTTCCAATCATCGTTGGAGGTTCCAACTCATACATCGAGGCGTTGATCGATGATTACGACTATAAAT
TTCGGTCCAAGTATGAATGTTGCTTTTTATGGGTAGATGTGTCTACACCCGTTCTGCACTCTTTTGTGTCAAAACGGGTA
GACCACATGGTTCAAAACGGAATGGTGGATGAGGCGAGAGAGTACTTTGATCCCAATGCAGATTACACGAAAGGGATTCG
AAGAGCAATAGGGGTCCCTGAATTCGATAAGTACTTCAGGTATGGGCTATTTTTGGATGAAGAAACTCGTGCTCGGTTAC
TACAACAAGCAGTGGACGAAATTAAGGACAATACGTGCAAATTGGCATGGTGGAATCTGCACCCGTTGGATGCCACGGAG
GTGTTCCGAAAGCGCGGCGAGGAGGCCGACGAGGCCTGGAAAAAGCTTGTGTCGGGGCCAAGCGCTATGTTCGTTGGCCA
GTTTCTTTACAATATGACAGCTGAGGTTCCTCCACATCTTGGAAGCCTTAGGGTTCTTGAAGCACTTGCAGCTGCAACTC
AC
>Pyrusco11g002550.1
ATGTTCCTTTCTAGTGGTCATAATCATAAAATGGATGTGTTCAATCCCCGCCGGCAGAAGGAGAAGGTGGTGATCGTAAT
GGGGGCAACGGGGACCGGAAAATCAAGGCTCTCCATCGACCTAGCCACCTGTTTCCCGGCAGAAATCATAAACTCCGACA
AAATGCAAGTCTACGAAGGCCTTGATATAGTCACCAACAAAATAACCAAAGAAGAGCAACGTGGTGTACGGCACCATTTG
CTAGGGATACTAGATCCTAATGAAGATTTTACGGCCAGGGATTTTTGTGACCTAACCTCACTTGCCATTGAATCCGTTTT
AGGCCGTGATCGGCTTCCAATCATCGTCGGAGGCTCCAACTCCTACATCGAGGCGTTAGTCGATGGCCATGACTATAAAT
TTCGGTCCAAGTACGAATGTTGCTTTTTATGGGTAGATGTGTCTGTACCCGTTATGCACTCGTTTGTGTCAGGACGGGTT
GACCGCATGGTTCAAAACGGAATGGTGGATGAGGCGAGAGAGTTCTTTGATCCCAATGCAGATTACATGAAAGGGATTCG
AAGGGCAATTGGGGTCCCTGAATTCGATAAGTACTTCAGGTATGGGCCACTTTTGGATGAAGAAACTCGTGCCAGGTTAC
TACAACAAGCAGTGGACGAAATTAAGGACAATACGTGCAAATTGGCATGCCGACAATTGGAGAAGATTCATAGACTTAGA
AATATCAAAGGGTGGAATCTGCACCCGTTGGATGCCACAGAGGTGTTCCGAAAGCGCGGCAAGGAGGCCGATGAGGCCTG
GGAGAAGCTTGTGTCGGGGCCAGGTGCTATGATCGTTGGCCAGTTTCTTTACAATATGACAGCTGAGGTTCCTCCACATA
TTGGAAGTCTTAGGGTTCCTGCAGCACTTGCTGCTGCAAGTGCAACTCAC
>Pyrusco13g004930.1
ATGAGAATTCTCATGTCTGCCTGCAAACAAGTAGTACAGCCGATGGTGAGCTTCCAAGGCCCCGGGCTCACCAACATAAA
CATGGATCCGTTTTTACGGCGAAAAGATAAGGTTGTGATCGTAATGGGAGCCACCGGGACTGGGAAGTCCCGGCTTGCCA
TAGACCTCGCAAGACATAATCCGCCGGCGGAGATTATTAACTCGGACAAAATGCAAGTCTACAAAGGCTTGGACATCGTC
ACCAACAAAGTCACTGAGGACGAGTGTAAAGGCATACCTCACCATTTGATAGGCAAAGTCGATCCTGACTCAGATTTTAC
TGCCAATGATTTCAAGCACCATGCGTCGTTGGCCATCGAATCGATCTTGGAGCGTGACAGATTGCCAATCATTGCCGGGG
GTTCAAATTCGTATATTGAAGCCTTGGTGGATGAACACTCGGAGTTTCGAATGAAGTACGAGTGTTGCTTTCTTTGGGTT
GATGTGGCCATCCCCGTGCTCCACTCTTTCGTGTCAGAGAGAGTGGACCGGATGGTGCAGATGGGTTTGGTGGAAGAGGT
GAGGAGAATGTTTGACTCTACAACTGAGAAAGAATATACGCGCGGAATCAGGCGAGCCATAGGCGTGCCTGAAATGGATG
AGTATTTACAAGGCGAAGCAAGTGGTAATAACGATGATGAAACTCAAGAGAGGCTTCTTCAAGCAGCAATTTCTAAAATC
AAGGAAAATACTTGCATTTTGGCGTATCGCCAATTGCAAAAGATTCGCCGGCTGCAAGCTCGGCGGGGTTGGAACATGCA
CCGCCTTGATGCCACGGAGGCATTCTTAAAGCACCACGCGGAAACGAATCAAGCGTGGGAAAAACTCGTGGCAAGACCTG
CCACGCGGATAGTGCGTCAGTTCCTTTTGGACCCAATTCCCTCCCTTCTTCCGACAGAGAACATCACCGCCACTACCACG
GCTGCGGTTCTTTCCACGTCTATGCCGACAGTGGCCACTGCAACACGA
>Pyrusco16g003390.1
ATGACACTTTATCCCTTCCCAACTCACTCCCTCCAGTATTCTAATCTCAATTTCAATACGAATTATATCTCCCACCGTTT
CCACTTGCTCCCGCAGCTCCACCACCTCTACAACCACCCCACTCCTCCGCTTCTCCTCCCCCAAAGGCCCCGCCGCTGGG
CCCACATGGCCACCGGCCACACTTCCGCGGTCCCACGTCGAAAAGACAAGCTCCTCGTCATCATGGGGGCCACTGGCGCC
GGCAAGTCCCGCCTCTCCCTCGACCTCGCCACCCGCTTCCCCTTCTTCGAAATCGTCAACTCCGACAAAATACAACTCTA
CCGCGGCCTCGACATCACCACCAACAAGCTCCCCCTCCCGGAACGACTCGGCGTTCCCCACCACCTCCTCGGCGAGTTCG
ACCCCCGAGACGGAGATTTCACGCCCGCCGATTTTCGCGCCGTTGCCGGTCAGGTTGTTTCCGGCATTACAAATCGGAGG
AAGGTGCCGATGCTCGTCGGCGGGTCAAACTCCTTCATTCACGCGATGGTCGCGGACCGTTTCGAACCGGGGTGCAATGT
CTTCGAACCGGGTTCAGACGCCTCCCTCTCGGCCGAGCTCAGGTACAATTGCTGTTTTCTGTGGGTGGACGTGTCGATGG
CTGTGTTGACGGAGTATCTATCGAAGCGAGTCGACGAAATGCTCGACTCGGGAATGTTCGAAGAGTTGGCCGAGTTTTGC
GACCCGGATTGCCAGGACAAGCAAGACCCGGCAGCGGTTCCGACCGGGCTCAGAAAGGCGATTGGAGTGCCCGAGTTCAC
TCGGTATTTTAAAAAATACCCACAAAGTAAAAGGGATGAGGACGATGATCGGGAGCGGAGAGAAGCATACGAAGAGGCGG
TGAGGGCGATCAAGGACAACACGTGTCAGCTGGCGAAGAGGCAGATAGGGAAGATCCTACGTTTGAGAGGGGGAGGGTGG
GACCTACGGAGACTAGACGCAACGGACGCGTTTAGGGCGGTGGTTGCGACGACATCGTCGGATAGTGACGGCGGAGAAAG
GTGGTCGGATATATGGGAGAGGCAGGTGGTGGGACCAAGCGTGAAGATTGTGAAGCGCTTCTTGGAGGAG
>Pyrusco16g013980.1
ATGAGAATTCTCATGTCTGCCTTCAAACAAGTAGTACAGCCGATGGTGAGCTTCCATGGCCCCGCGCTTACCAACATCAA
CATGGATCCATTTTTCCGGAGAAAAGATAAGGTTGTGATCGTAATGGGAGCCACCGGGACTGGGAAGTCCCGGCTTGCCA
TAGACCTCGCAATGCATTATCCGGCGGAGATTATAAACTCGGACAAAATGCAAGTCTACAAAGGCTTGGACATCGTCACC
AACAAAGTCACCGAGGAAGAGTGTAAAGGCATACCTCACCATTTGATAGGCAAAGTCGATCCCAACTCAAATTTTACTGC
CAATGATTTCAAGCACCATGCGTCGTTGGCCATCGAATCCATCTTGGAGCGTGACAGACTGCCTATCATTGCGGGTGGTT
CGAATTCGTACATTGAAGCCTTGGTGGATAAGCACTCGGAGTTTCGAATGAAGTACGAGTGTTGCTTTCTTTGGGTTGAT
GTGGCCATCCATGTGCTCCACTCTTTCGTGTCGAAGAGAGTGGATCGGATGGTGAAGGTGGGTTTGGTGGACGAGGTGAG
GAAAATGTTTGACTCTACAACTGAAGCAGAATATACGCATGGAATCAGGCAAGCCATAGGCGTGCCTGAAATGCATGAGT
ATTTACACTGCGAAGCGAGTGGTAGTAACGATGATGAAACCCAAGAGAGGCTTCTTCAAGCAGCAATTTCTAAAATCAAA
GAAAATACTTGCATTTTGGCGTATCGCCAATTGCAAAAGATCCGCCGGCTGCAAGCTCGGCGGGGTTGGAACATGCACCG
CCTTGATGCCACGGAGGCGTTCTTAAAGCACCAAGGGGAGGCGGATCAAGCATGGGAAAAATTCGTGACAGCACCCGCCA
CGCGGATGGTGGATAAGTTCCTTTTGGACCCAATTCCCTCCATTCTTCCGACAGAGGCCGTCATCAAGCCACCGCGATTC
TTTCCACGTCTATGCCGACAATGGCTGCCGCAACACGGTAAC
>Pyrusco6g003620.1
ATGACTGTGACAGGGAGAACTATGGAACCTGTGCATGTCAATGGTTCTGTCCACACAAAGGCGAAGGTTGTTTTTATAAT
GGGTCCGACAGGGTGTGGAAAAACCAAACTTTCCATAGACCTAGCTACCCATTACGGGGGAGAAGTAATTAATTCAGACA
AAATCCAAGCCTACAAAGGCCTGGACATTGTCACTAACAAAGCCACAGAATCTGAGCAACGAGGCATCCGTCATCACTTG
CTAGGGTTCGTAGAAGACCCAGTAGCTGATTTCTCCGTTGATGAATTTTGTCGTCGTGTGCAAACTTCAATCGATGAGAT
CACAAGGCGCAACTGCCTCCCAATCATTGCTGGCGGATCCAACTCTTATATCGAGGCACTCATCGAAGATCCAGTGATTG
AGTTTCGAAATAAATATGATTGCTGTTTTATATGGCTTGATGTGTCGTTGCCTGTGCTATATAATCGTGTGTCCAAAAGA
GTTGACGAAATGGTGGCTGCGGGATTAGTGGATGAGCTTCGTGAAATGTTTGCTCCAGGGGTGAATTATGATGGTGGCAT
TCGCCGAGCAATCGGAGCTCCGGAGATGCATCCATACTTCATGGCTGAAATGAACAACAATATAGTAGATGGTGACAAGG
TTCGTAAGGAATTTCTGCTGAAAGATGGCATTTGGAAAACCAAAGAAAATACTTGTAAACTTGCTGAACGCCAAGTGCAC
AAAATTCAACTTCTTAGCGACAAATGGGATATTCATCGTATTGAAGTCACTGCTGTGCATGAGAACTGTGGAAAGGAAGC
TGTGGTTGCCTGGGAAACCTTGGTTTTAAAGCCAAGTTTCACCATTGTGGATGTATTTTTGAAGAAAGATGGT
>Rosch_v2.0_Chr4g0418401
ATGCAAACTCTTTTCTCCATAGCTGCCTGCCAACAAGTAGTTCACATACAGCCGATGGTAAGATTCCAAAACCCGCCAGC
CGGACTATCCATTGATCGATTTTTCAGTCGGAATAAGGATAAGGTTGTGATAGTAATGGGAGCCACGGGAACCGGAAAGT
CCAGGCTTGCCATAGACCTTGCATTAAAATATTCGGCCGAGATCATAAACTCGGATAAAATGCAAGTCTATAAAGGTTTG
GACACCCTCACCAACAAGGTCACTGAGGAGGAGTGCAAAGGCGTACCACATCACCTGTTGGGCACAGTGGATCCTGAGTC
GAACTTCACAGTTAATGATTTTAAGCATCATGCGTCTTTGGCCATTGAATCGATCCTGGAGCGTGACCGGTTACCTATCA
TCGCCGGTGGGTCAAACTCGTACATAGAGGCACTGGTGGACGAGCACCCCGAGTTTCGGAGGAGGTACGAGTGCTGCTTT
CTTTGGGTCGACGTAACGCCGCGGGTGCTCAACTCGTTTGTGTCGGAGCGAGTTGATCGGATGGTGGAGGTGGGTGGTCT
GGTGGACGAGGTGAGGAGAATGTTCGACCCAACAGCCGACGAGGAGGACTATAGCACCGGGATTAAGAAAGCTATCGGAG
TTCCAGAGATGCATCATTACTTGCGCGGCGAAGCGTGTGGCAACGATGAAGAGACTCAAGAAGCGCTGTTGATGGAAGCT
ATTTCGAACATCAAGAAGAATACTCGCACGTTGGCCCATCGCCAACTGCAAAAGATTCACCGGCTGCGGAGCAAGTGGAA
CTGGAGCATGCACCGCCTCGACGCCACCGAAGCTTTCTTGAACCGCCGTCGCGGCCGGGAGGGAGACCGAGTGTGGGAGA
AGCAAGTTGCGAGACCCGCCACAGTAATCGTCAGTAAGTTCCTCGTAGACCCAATGTCAACCATTCTTCCTCATGACACT
ACCTTTTGGCTGCTGCAACACGGTAGATTA
>Rosch_v2.0_Chr4g0435021
ATGACACTTGATACCTTCTCAACTCACCAATATTATAATATTACCACATTCAAACATTTCCTCTCCTCGCCGCCGGTCAA
CCTCACTCCCCCACCATCTCTCCCCCACAAGCCGCGCTGGGCCCGAATGGACTCCGGCCCAGCATCCAGCCCACAACAAC
ATCACCACAAGCTCCGCAAGGACAAGCTCATCGTCATTATGGGAGCCACCGGCGCCGGCAAGTCCCGTCTCTCCATCGAC
CTCGCCACTCACTTCCCTTGTTGCTTCGAAATCATCAACTCCGACAAGATGCAAGTCTACAAGGGTCTCGACATCACCAC
CAACAAGATTCCCGTCCCCGACCGCCTCGGGGTCCCTCACCATCTCCTTGGCGAGTTAGACCCGCTCAACGGCGAGCTCT
CCCCCGCCGAGTTTCGACAACTCGCAGGTCGAGCCGTTTCCAGCATTACTTGTAGAGGTAAAGTGCCTATGCTCGTGGGT
GGGTCCAACTCTCTTATTCACGCGCTCCTCGTAGACCGGTTCGAACCGGGTGTCAATAATGTGCTGGAAAACGGCGCCGA
GTTAGTGTCATCGGAGCTCAGGTACGATTGCTGCTTTCTCTGGGTTGATGTGTCATTGGTGGTTTTGGCCGACTACTTAT
CGAAGCGAGTGGACGAAATGCTTGAGTCGGGAATGTTTGAGGAGTTGGCCGAATTTTGCAAGACGGAGGAGGAGGACGAC
TCGGCGGTTCGAACCGGGTTGAGAAAGGCTATTGGAGTGCCGGAGTTCAGCCAGTTTTTTAAAAAGTACCCGCCGGGAAG
AAGTCAGTGTCAGAGTGCCGGGCCCCATGATCCGCTGCGGAGAGGAGCAGCATACAACGATGCGGTGAGGGCCATCAAGG
ACAACACGCGTCAATTGGCCAAGAAGCAGATTGGAAAAATTTTCCGGCTGAAGGGGGCAGGCGGGTGGGAGCTACGGAGG
CTAGACGCGACGGAGGCGTTTAGGGTGGTGGTGACGTCAGATAACGACGATGTCGGAAGGAGGTGGTCGGAGATATGGGA
GGAACAGGTGGTGGAACAAAGCGTGAAAATTGTGAAGCGATTCTTGGAGCAGGAG
>Rosch_v2.0_Chr5g0029421
ATGGACTTCTCCGGCCCAAAACCAAACGGCCCACAGCGTAAAGACAAGCTCCTCGTCATCATGGGCGCCACCGGCGCCGG
CAAGTCGCGGCTCTCCCTCGACCTCGCCGCCCGCTTCCCTCCGGCCACCTTCGAAGTCATCAACGCCGACAAAATGCAGG
TCTACAAGGGACTCGACGTCACCACCAACAAGCTCTCCGCTCCCGAACTGCGCGTCGTTCCGCACCATCTTCTCGGTGAG
TTCGACTCCCGCGACGGCGACGTCACCCCCGCCGAGTTTCGCCGACTCGCGGCTCAGGCGGTGTCTAGCGTCGTCTCCCG
GAGGAAAGTACCGGTGCTCGTCGGCGGGTCCAACTCGTTCATCCACGCGCTCGTAGTCGACCGGTTCGAACCGGACTGTG
ATGTATTTAACGGCGAGTCTGTAACGGTAGCGGTCTCGTCGGAGCTCAGGTACGACTGCTGCTTTCTCTGGGTCGACGTA
TCGCTGCCGGTGTTGACGGCGTACTTGCCGCAGCGAGTGGAGGAAATGCTCGACTCGGGGATGTTCCACGAGCTGGCCGA
GTTCTACGGGGAAAACTCGGCGGGTCGAACCGGTCTGAGGAAGGCGATCGGAGTGGCGGAGTTCAGCCGGTACTTTAAGG
AGTACCCGCCGCCACCAGCGGCGGAGGATGAAGATCCGGTGCGGCGGGGAGCATATGATGAGGCGGTGGGGGAGATTAAA
AAGAACACGTGTCGGCTGGCGAAGAGGCAGATCGGAAAGATTGCGAGGCTGAGGAAGGCGGGGTGGGACCTACGGAGGCT
GGACGCGACGGAGGCGTTTAGGGCGGCGGTGACGTCAGATGACGAGGAAGAGGGGAAGAGGTGGTCGGAGATTTGGGAGC
GAGAGGTGGTTGAGCCAAGCGTGAAGATTGTGAGGCATTTCTTGGTGGAGGAGGAGGGCCGAGGTTTGTCAACGAAGGAA
GACCAAGGAGAGGTCAAGATGAAATTGGGGAGGGAGGGGGGAGATTTCAAATTTTGGGTT
>Rosch_v2.0_Chr6g0291431
ATGTTTCTTTTCTTACTTTGTTTGGTATCTTTGTTGCAGATCATGACCATCAACATGATGACAATGTGCAAACAAACACA
GACGTTACCAAACGTACCACTGTCCATTGGCGGCGGGCACAGCCACAACCTCCTCGATGTGTTGAATGTCCACCGCCAGA
AGGATAAGGTGGTGATCGTAATGGGCGCCACCGGGACGGGCAAGTCAAAGCTCTCCATCGACCTGGCCACCCGCTTCCCG
GCCGAAATCATCAACTCGGACAAAATGCAACTCTACGAGGGCCTTGACATCGCCACCAACAAAATATCACCTCAAGCACA
ACGCGGCGTCCCCCACCATTTGCTTGGAGTTTTAGACCCCAATGCGGATTTCTCTGCCGACGACTTCTGTGGGGTCACCT
GCCTCGCCGTCGAGTCGATCTTAGACCGTGACCGGCTTCCAATCATCGTTGGAGGCTCGAACTCATACATAGAGGCGTTG
ATCGACGGCTACGATAAGATGTTCCGGTCAAGATATGACTGCTGCTTTCTCTGGGTGGATGTATCCTTACCCGTTTTGCA
ATCTTTTGTTTCCGACCGGGTCGATCAGATGGTGGAGAACGGAATGGTGGAGGAGGTGAGACAGTTCTTTGATCCGAATG
CGGATTATACAAAAGGGATCAGAAGGGCTATCGGTGTGCCGGAGTTTGATGACTTTTTCCGGAATGGTCCGTCTTTGGAT
GAGGAAACTAGAGCCTTGTTACTTGAACAAGCGATAATTCAAGTAAAAGACAATACATGCAAGTTGGCATGTAGGCAATT
GGAGAAGATTCGAAGACTTAGGAATAAAGGGTGGAGTCTGCATCCACTTGATGCCACTGAGGTGTACCGGAAGCGTGGCA
AGGAGGCTGATGAGGCCTGGGACAGGCTGGTTTCGGGGCCAAGCTCAGTGATTGTTCGCCAATTTATTTACAATGTCAAG
GCCGAAGTTCCCACAAATCTCACTGCCATCAGGGTTCCGGCCGCAATGGAAACTGCAGCTCTTGCGGCTGCAACTTAC
>Rosch_v2.0_Chr6g0308751
ATGGGATCTACCAAAGGTGCGGAACTCCCCACGAACAAGGAGAAGGTCATTTTCATCATGGGATCGACTGGATCCGGAAA
AACCAAACTCTCTGTAGATTTAGCATTACAGTTTAAGGGTGAAATCATCAATTCTGACAAAATTCAAGTCTACAAAGGTG
GCGATATTATTACTAATAAAGTCTCGGAGATCGAGCGCCAAGGAATTCGCCACCATTTGCTAGGGTTTATTGAAGACACT
GAGGAGGACTTCACCATAGAAGATTTTTGCCACCATGTCCAAGGTGCCATTAAAGAAATTATTAACAGCAATTCGATCCC
AATCATTGCAGGTGGATCAAACTCGTACATCGAGGCACTCGTTGAATATCCAAAAATTAATTTTGGAGCTAACTATGATT
GTTGCTTCTTATTGTTAGAATGCAATTTATTTATGGACATC
>Ruboc_02_G00560
ATGGGATCTGCCAAAGTTGCCGAACTCCCCACCAACAAGGGGAAGGTCATTTTCATAATGGGAACGACGGGATCCGGAAA
AACTAAACTCTCTGTGGATTTGGCTCTTCAGTTTAAGGGTGAAATCATCAACTCCGACAAAATTCAAGTTTACAGAGGTG
GCGATATTATTACCAACAAAGCCTCAGAGATCGAGCGTCGAGGAATACACCACCATTTGCTAGGGTTTATTAAAGACACT
GATGCTGACTTCACAATAGATGATTTTTGCCACCATATCCAAGTTTCCATTAAAGAAATTATCAACCGTAATTCGATCCC
AATCATTGCAGGTGGATCAAACTCATATATTAAGGCACTCGTTGAAGATCCAATAATTAATTTCCGAGCAAAATATGATT
GTTGCTTCCTATGGCTCGATGCTTCCTTGCTCGTAATATATGCTCATGTGTCCAGAAGAGTCGATCAAATGGTGGAGGCC
GGAGTTGTGCATGAGCTCCGACGCATGTTTGTTCCTGGAGCCGATTATGAGCGCGGCATTCGGCGAGCGATTGGAGCTCG
AGAGATGGATGCATATTTCATGGCCGAGATAAATAATGAAGATGAGGTTACCAAGAAAGCATTGCTTGAAGCTGGCATCA
AAGATATTAAGGAAAACACATGCAAGCTCGTTGATCGGCAGATCGAAAAGATTGAGCATCTGAAGAATGAACTTGGATGG
GACATGCATCTGTGCATCAGAAATCTGGAGAAGATAGAAGTTGAGAATGCATGGACAGCTTTTGTTTTGGAACCAAGTTT
GAGTATTGTGGGAGCTTTTCTGAACAAGGATAACGAAATT
>Ruboc_02_G09687
ATGAACATGATACCAATGTGCAAACAAACACAGACGTTACTAAACGCCCCACTGTCCACTGGCGGCGGGCACAGCTACAG
TCCCCGCCGCCAAAAGGACAAGGTGGTGATCGTAATGGGTGCCACCGGGACTGGAAAGTCGAAGCTCTCCATCGACCTGG
CCACCCGCTTCCAGGCTGAAATCATCAACTCCGACAAAATGCAAGTCTACGAGGGCCTTGACATCGCCACCAACAAAATA
ACAAGAGAAGAACAACGCGGCGTCCCGCACCATTTGCTCGGGTGTAAAGACCCCAATGCGGATTACACGGCCAACGACTT
CTGTGACGACACTTGCCACTTCGTGAAATCTATACTGGGCCGCCACCGTCTTCCGATCATCGTTGGAGGGTCGAACTCGT
ACGTGGAGGCCTTGATTGAGGGGCGCGATTGCAATTTCGGGTCAAGATATGACTGCTGCTTTCTGTGGGTGGATGTGTCC
GTACCGGTTTTGCATTCTTTTGTTTCGGACCGGGTCGATCAGATGGTGGAGAACGGAATGGTGGAAGAGGTGAGAGACTT
CTTTGATCCCAATGCTGATTATGCGAGAGGGATCAGAAGGGCTATTGGTGTGCCGGAGTTTGACAACTTTTTCCGGGATG
GTCCGTTTTTGGATGAGGAAACCCGAGCTGGTTTACTTGAAGAGGCGATAAACCAAGTAAAAGACAATACGTGCAAGTTG
GCCTGTAGGCAGTTGGACAAGATTCGGAGATTTAGGAATAAAGGGTGGAATCTACATCCACTTGATGCCACTGAAGTGTT
CCGGAAGCGCGGCAAGGAGGCCAATCAGGCCTGGGAGAGACTGGTTTTCGGGCCGAGCGCCGTCATTGTTCGCCAATTTC
TCTACAATGTCAAGCCAGAAGTCCCTACAAATCTCGCCGCCATCAGGGAATTCAAAACTGCTCTTACAGCGAGGAATTGG
ATCCATGAAGAAAAGTGGGGTTATTATGTAATGATGATGAAGACCAATATG
>Ruboc_03_G18598
ATGGACTGCGGCGGCCCAACAACAAACAAGGACAAGCTCCTCGTCATTATGGGAGCCACCGGCGCCGGCAAGTCGCGGCT
ATCCCTCGACCTCGCCGCTTGCTTCCCTCCGGCAACCTTCGAAGTCATCAACGCGGATAAAATGCAGGTCTACAAGGGAC
TCGACATCACCACCAACAAGCTCCCCGCTCCGGAGCGACTCGGCGTCCCGCACCACTTGCTCGGCGAGTTCGACTCGCTC
GACGGCGAGGTTACTCCCGCCAAGTTTCGCGAGCTCGCGGCTCGGGTGGTTTCCGGCGTTAGTGCTCGGAGGAAAGTGCC
TGTGCTTGTGGGTGGGTCCAACTCATTCATCCACGCGCTGGTCGTCGACCGGTTCGAACCAGGTTTTAATGTCTTTGACG
GCGACTCTGTGACAGTATCGATCTCATCGGAGCTCCGGTACAATTGTTGTTTTCTCTGGGTTGATGTGTCGTCGGTGGTG
TTGACGGAGTACTTGTCGAAGCGAGTAGACGAAATGCTAGACTCGGGGATGTTACTCGAGCTGGCCGAGTTTTACAACTC
GGCCGAGGAAGACTCGGTGGTTCGAACGGGGATAAGAAAGTCCATCGGAGTAGCGGAGTTCAGCCGGTATTTTAGGAAGC
ACCCGCCGCCGGGAGGTAGCGAGGAGGTGGGGGACGATGACCCGGTACGGAGAGAAGCATATAAGGACGCCGTGAGGGAA
ATTAAGCTGAACACGTGTCAGCTGGCGAAGAGGCAGATTGGAAAAATCTCACGGCTGAGGGGGGCGGGGTGGAACCTACG
GAGGTTAGATGCGACGGAGGCGTTTAGGGCGGCGGTGAAGTCAGATGAAAAAGACGGGAATAGGTGGTCGGAGATTTGGG
AAAGAGAGGTGGTTGGACCAAGCGTGAAGATTGTGAATCATTTCTTGGAGGAGGAGATTCAATCAACAAAAGTACAAAAT
CAAAAGATT
>Ruboc_04_G02693
ATGACACTTGATTCCTTCCCAACTCTTCATTATTCTTATTATAATATTACCCCCCATTCTCTCTCCTCGCCGGCGGTCAC
CCTCACTCCCCCACCATCTCTTCCCCAAAAGCCGCGCTGGGCCCGAATGGACTCCGGCCCAGCAACAACTACAACCGTCC
CACTCCGGCACAAGGACAAGCTTGTTGTCATCATGGGAGCCACCGGAGCCGGAAAGTCCCGTCTCTCAATCGACCTCGCC
ACTCACTTCCCTTCTTGCTTCGAAATCATCAACTCGGACAAAATGCAGGTCTACAAGGGACTCGACATCACCACCAACAA
GATTCCAGTTCCCGACCGTATCGGAGTTCCCCACCACCTCCTCGGTCAGTTCGACCCGCTCGACGGGGAGCTCACCCCCG
CCGAGTTTCGACAACTCGCCGGTCAAGCCGTTTCCGCCATTACTTCTCGGCGGAAAGTGCCCATGCTTGTGGGTGGGTCC
AACTCTCTAATACACGCCCTCCTCGTTGACCGGTTCGAACCGGGTGTAGATGTCTTCGAAGGCGGCGCCGCCATATCGTC
GGAGCTCAGGTACAATTGCTGCTTTCTCTGGGTTGATGTCTCCTTGACGGTTTTAGCGGACTACTTGTCTAAGCGAGTAG
ACGAAATGCTCGACTCGGGAATGTTGGAGGAGTTGGCCGAGTTTTGCGACCCGGAAGATGACGACTTGGCGATTCGAACC
GGGTTGAGAAAGGCTATTGGAGTACCGGAGTTCAGCCGGTTTTTCAAAAAATACCCGCCGATTTGTCAGAGTCAGAAGGC
GAGGCCCGATGATCCGGTGCGGAGAGGAGCATATAAAGAAGCGGTTAGGGCCATTAAGGACAACACGTGTCAGCTGGCCA
AGACGCAGATTGGAAAGATTCTACGGCTTAGAGTGGCGGGAGGGTGGGACCTACAGAGGCTAGATGCGACCGAGGCGTTC
AGGGCGGTGGTGACGTCAGAAGACGATGCCGGAAAGAGGTGGTCAGAGATATGGCAGAAACAGGTGGTGGAAGCAAGCGT
GAAAATTGTGAAGCGATTCTTGGAGCAGGAG
>Ruboc_04_G12900
ATGCAAACTCTTTTCTCCATGTCTGCCTGCCAACAAGTGGCACAGATACAGCCCACGGTAAGATTCCAAGGCCCAGCCGG
ACTATCCATCGATCGGTTTTTCAGTCGGAATAAGGATAAGGTTGTGATAGTAATGGGAGCCACCGGAACCGGTAAGTCCA
GGCTTGCCATAGACCTTGCATTAAATTATTCCGCCGAGATCATCAACTCGGACAAAATGCAAGTTTATAAAGGCTTGGAC
ACCGTCACCAACAAGGTCACTGAGGAGGAGTGTAAAGGCGTACCGCATCACTTGTTGGGGATAGTGGATCCTGACTCGAA
CTTCACATCTAATGATTTCAAGCATCATGCGTCTTTGGCCATTGAATCAATACTGGAGCGTGACCGGTTACCTATCATTG
CCGGTGGGTCAAACTCGTACATAGAAGCGTTGGTGGACGAGCAGACGGAGTTTCGGAGGAGATACGAGTGCTGCTTTCTC
TGGGTGGATGTGGGGCCGCGGGTGCTCAACTCGTTCGTGTCGGAGAGAGTTGATCGGATGGTGGAGATGGGTCTGGTGGA
TGAGGTTAGGAGAATGTTCGACCCAACAGCCGAGGCGGACTATACCACTGGGATTAAGAAAGCTATTGGAGTTCCTGAGA
TGCATGAATACTTACGCGGCCAAGTGTGTGGTAACGATGAAGAAACGCAAGAGGCGCTTCTTCACGAAGCCATTTCGAAT
ATCAAGAAGAATACTCGCACGTTGGCTCATCACCAACTGCGAAAGATTCGGCGGCTGCAAAGCAAGTGGAACTGGAGCAT
GCACCGCCTTGACGCCACCGAAGCTTTCTTGAACCGCCGCCGCGGTCGGGACGGAGACCGAGTGTGGGAAAAGCAAGTGG
CGAGACCGGCGACGGGAATTGTCAGTAAGTTCCTCGTAGACGACCAAATGGCAACCATTCTTCCTCATGATACCAGCCAC
CACCGGTGTTACTTCTCTGGCGGTGTCCATGCCGGCCGTGGCCACCTCAACACGGTAGCTAGAGGAGAGGTCAGGGTG
