# Supplementary material for: Building a foundation for gene family analysis in Rosaceae genomes with a novel workflow: A case study in Pyrus architecture genes
Source: Front Plant Sci. 2022 Nov 14;13:975942. doi: 10.3389/fpls.2022.975942 (PMC9702816; doi:10.3389/fpls.2022.975942)
Supplement: Supplementary file 1 [file DataSheet_1.zip › SupFiles/SupFile1_gene_familiy_sequences/394.faa]

>gnl_Ambtr_v1.0_evm_27.model.AmTr_v1.0_scaffold00029.413
MVLFMLVLGLVSFFLFFLHLSTRKYRIRGLPPGSFGLPLVGETLQLISAYKATNPEPFLDSRRSRYGNVFTTHVFGEPTIFSTDPEVNRFILQNEGKLFVSSYPSSISNLLGKHSLLLMKGSLHKKMHSLTMSFANSSIIKDHLLLDIDRLVRLSLDSWRGRVLLQEEAKKITFELTIKQLMSVDPGDWSENLRKEYMLLIEGFFTVPFPFLGTTYARAIKARGKVAEALREMVRERKRESGDVEEKKDMVASLVREGLSDEEIVDFLLALLVAGYETTSTIMTLAVKFLTETPQAFASLKEEHEEIRRKKAGSEPLDWADYKSMSFTQCVINETLRVANIISGVFRRAVCDVHIKGCTIPKDWKVFVSFRAVHLDQDFYKDARSFNPWRWQGTLPSTNPPSVFTPFGGGPRLCPGYELARVEISVFLHYLVANFSSVTSEEDKVVFFPTTRALKRCPILVTRKEAC
>gnl_Ambtr_v1.0_evm_27.model.AmTr_v1.0_scaffold00002.327
MSWGYTAKPEAFMEKRSSLYGKVFKTHVFGRATIVSTDAEVSKSVLQNDGRIFVPYYPKSLTMLMGDPSILLINGAPHRKLHALLSSFFKSPSLKAQVARDMEHHLHLSMPSWSQRCSPLRIQDQAKSMAFEILVRALMSVGSGKDMNFLRHEFREFIAGLMSLPFNLPGTRLRKSLQAKKRIMKLVRQIIEEKRKKRKQGLNPMDDVIDVLINDSQQDAQEEGNEIEMKDDLSMANTVIDMMIPGEDSVPVLITLALKFLTDNPTALQQMREENLKLKRLKAQAGEKLCWTDYMSLSFTQNVITETLRIGNIINAVMRKALKDVEIKGYLIPKGWCVLTSFRAVHLDEENFSNPYQFNPWRWKDKEAGGFTFTPFGGGYRLCPGIELSRLEAAVFLHHFVTSFSWVAEEDSIVNFPTVRMKCGLPLTLTPLPSYPSFPSQ
>gnl_Ambtr_v1.0_evm_27.model.AmTr_v1.0_scaffold00061.116
MEGLPYCFSLVLGCFGVLVFTLVFLHFLSFFKRHGVVPCGSVGWPLLGETLEFLSPHPSNSIGGFLHEHCSRYGKVFKSHLFGSPTVVSCDQELNSFILQNEEKLFECSYPKAIHGILGKSSMLVVVGDTHKRLRGLALTLVNTSKSKLEYLNDIENTAKFIMESWREKPQVIFCEEARKFTFNVIVKQVLSLRQDEPQTTKILEDFLTFMKGLISFPLYIPGTPYARAVQARARIFSTVKAIIEERRNTGSYANNGRNEDFLDILMGSNTLCEDEKVSLVLDLLLGGYETTSLLMAMVVHFLSFSPLALEQLKEEHQNIRGRKRNDEYLNWEDYKQMEFTQSVVNEALRCGNIVKFVHRKARKDVKFKDYLIPSGWKVLPVFSAVHLDPTLHEDALQFHPWRWEVQGPPSKKFTPFGGGPRFCPGSDLAKVETAFFVHHLVLKFKWTTEGADHPMAYPYVEFQRGLPLNVQPILSQPPF
>gnl_Ambtr_v1.0_evm_27.model.AmTr_v1.0_scaffold00059.35
MEETELFLLLFSAISVAILMWRAMKRERKFQKVPPGRMGWPFVGETLAYLKPHPSTSMGEFMEQHISRYGKIFVSNLFGEPTIVSADLGLNKFILQNEGKLFESSYPKSIEGILGKWSMLVLVGDMHRNMRILSLNFMSNTKLRVHLLHEIEKHTLLVLGAWREKQVFSAKEEAKKFTFNLMAENIVSMKPGKPETESLKREYITFMKGVISAPINLPGTSYRRALQSRKTILGVLEMKMEEKKMRTNGREPEIEEEEDFLGWVMKQSDLSSEQILDLILSLLFAGHETSTVAITMAMYFLDGCPRAIEQLQEEHMGIAREKREKGESSGLNWEDYKRMEFTHSVINETLRLGNVVQFVHRKALCNVQFKGYDIPRGWKVLPVFAAVHLDPLNHHKPHHFNPWRWQDSNNSSNFMPFGGGPRLCAGADLAKLEMAIFIHHLVLNFTWEVTEPDIPTAFPFIDFPKGLPITVHRLSSNTTSTILERETTATGS
>gnl_Ambtr_v1.0_evm_27.model.AmTr_v1.0_scaffold00064.7
MVMSTVIFAAAAAALVVAIMVREWRKRKERESGVKGSLGWPFIGETLEFIACAYSSTPESFMDKRRLLYGNVFKSHILGSKTVISTDAEVTRVVLQSDGRTLVPFYPASLTKLMGSSSILLINGPQQKRLHGLLGSFLKSAHIKAQITQDIHSYVSLSMSNWKEGHLVYIQDLTKDIAFQVLVKALISLDPGEEMEFLKEQFREFIAGLISLPINLPGTRLYRSLQAKTKMVKVVLKILGERKEHGPTSPPKDVIDVLLSEKMSVDVICDNMIDMMIPGEDSVPILITLALKYLTDSPLALQQLYLENMELKRRKAQEGQQPCWNDYISLPFMQNVLSETLRMGNIITGVMRRAVTDVEIKGHLIPKDWCVFTYFRSVHLDDEIYENAHQFNPWRWQGKDTCTNNFTPFGGGQRLCPGVDLARLEASIFLHHFVTNYRWVAEEDSVVNFPTVRMKNRMPIRVTRRPQYCIC
>gnl_Ambtr_v1.0_evm_27.model.AmTr_v1.0_scaffold00064.104
MEGEWHHFHYTVAVAIFMGASFAIALIFRRQKMSKLPPGNLGWCPFLGRTLGFVNPHPSTSNGHFLDQNIIKYGKIFRSHLFGHRTIVSCDQEFNNFVLQNEDRFFVSSYPANIPGILGRLTLLVATGTVHKRLRAVALSLFAAIRNEQQTFLDDLQNCALLLVKSWKNTETIIFCNEARKYTFTVIVKEILSLKADDPETSMILENFLTFMKGLCSIPIKLPGTAYEMAIQVPFNPKPDLELSR
>gnl_Aquco_v3.1_Aqcoe6G130300.1
MIVVFIPFILFFIFFVFAIFIIYTLYPLMFASNFLFVTKWGRLNLLIQFFFSRCSILYIVSGMQQLRGRKNRRLYKSMIEGEFFLKKVKKNTKMFWIIGIWVLVAIITGWWWYCWTKKSIFKKIKTSSSSSRQESDHSTYKIPKGNSGWPFIGETLHFIASGCSSHPVSFMEKRRSLYGKVFKSHLLGIPIIVSTDPDVNKVVLQNNGSTFIPYYPKSVTELLGKSSILQMNGNLQKKVHGFIGGFLKSPQLKARITKEIEKIVFLSMESWNDKEIIYMQEETKNITFPVLVKVLMGVDQAEDLEFLKKEFGEFIKGLVCLPIKLPGTRLYKSLKAKENLLKMVKRIVEEKKLKLERIRTEEIDQMDVVEVLLGDIGESVPSDFISGNIIEMMIPGEESVPMLMTLAIKYLSDCPLALQQLMEENMELKRQKNQLNEQDYVWTDYMSLPFTQNVISEALRMANIVNGVWRKALKDVEIKGYLVPKGWGVLASFLSVHMDEENYENPYQFNPWRWQNKQGHVAVNYNSFTPFGGGQRLCPGLEFSRLEVSIFLHHFITSYRWEAEEDYIVNFPTVRMKRKLPIRVAPITT
>gnl_Aquco_v3.1_Aqcoe6G117800.1
MPELVFFFSLAPAILALILLLKLFKRKKKSYNLPPGNMGWPYLGETLGYLKPYCAITTGDFMEQHISRYGKIYKSNLFGYPTIVSVDPELNRYVLQNEGRLFECSYPSSLGGILGKWSMLVLVGDMHKNMRMISVNFMSSARLRTHLIQDVETQALLVLKSWQVDKKILAQDEAKKFTFNLIVKNIMSMEPGTPESEKLRREYITFMKGIISAPLNLPGTAYRRALKSRSNILQLIEHNMNERLQKTNGDGKKVEDDDLLGWVLKHSNLTTEQILDLILSMLFAGHETSSVSISLAIYLLQGCLKAVEELREEHIRIAKAKEQAGQRSGLNWEDYKHMEFTQCVINETLRLGNVVRFLHRKTLKDVQYKGYDIPCGWKVLPVFAAVHLDPLNFDQPHAFNPWRWQNGKTSTTTNNFMPFGGGLRLCAGSELAKLEMAIFIHHLVLNYDWDIAEPDQPFAYPFVEFPKGLPIKVYDHQCLT
>gnl_Aquco_v3.1_Aqcoe1G376900.1
MAMVIGGIFSVCYVFLVGFVGLVLSLIIYHFLPLLLINLGSSSSSNSLVVPKGNFGWPLLGETLAFLKPHTSNSLGSFLQHHCSRYGKVFKSHLFFSPAIVSCDQELNYFILQNEDKLFQCSYPNSIHGVLGKSSMLVVVGETHKRLRSLALTLVTSTKLSPDYLNDIESTAIQILASWKGKHQVTFCEEARKFTFNVIVKQVLGLTPEDPQTTKILEDFLAFMKGLISFPLYIPGTPYARAVQARTRISTTVKALVEERRRSIGENKSNKKGDFLEILLSVNNLSEDEKVSFVLDALLGGYETTSLLMAIAVQCLGQSPLALEQLKKEHHNIRSLKKKDEYLNWEDYKKMEFTQNVINEALRCGNIVKFVHRKAIKDVRFKEYLIPLGWKVLPVFSAVHLDQSLHDDALQFHPWRWETQGQTAKKFTPFGGGPRFCPGSELAKVETAFFLYHLVLNYRWKAEGPDQSMAYPYVEFPRGLPLKLDPIVSESSA
>gnl_Aquco_v3.1_Aqcoe1G424100.1
MAFFLLYLSLFLCSSTFFYLLFLRFTLQRRLSLPPGSFGLPIIGETLQLISAYKTENPEPFIDDRVNRYGNLFSTHIFGERTVFSADPEVNRFVLQNEGRLFESSYPTSISNLLGKHSLLLMKGNLHKRMHSLTMSFANSPIIRNDLLVDIDRLIRLNLDSWTNKVFLQDQAKKITFSLTVKQLMSYDPGEWTEQLRKEYLLVIDGFFGLPLPFFFTTYGRAIKARTKVAEALRLIVRERRKEFEENINNRKKDMLNALFLEEGGGISDEEIVDFLVALLVAGYETTSTIMTLAVKFLTETPLALAQLKKEQEGIRAKKNETESLEWSDYKSMPFTQCVINETLRVSNIISGVFRRATTDVNIKGFTIPKGWKVFASFRAVHLDQDYYKEARTFNPWRWQNENDISEAPSTASSQGNTYTPFGGGPRLCPGYELARVEISVFLHYLVTKYSWEPAEKDKLVFFPTTRTQKNYPINVHRRKLGHEL
>gnl_Aquco_v3.1_Aqcoe5G448000.1
MDNISWNSCVIGIFIFFFSILLYRIWSRIRSKTTTPLPLGTLGWPIIGETLEFISSAYSDQPESFMNRRRLKYGKVFKSHLFGSATVISTDAEVSKFILQSDARTFVPSYPSSLTELMGKSSILLINGSLQRRVHGLIGAFFKSPNLKAQITGDMEKYLQESMDSWKDDQLIYIQDVAKNITFHVLVKALISLDPGAEMELLQKHFQEFIAGLMSLPINLPGSQLYRSLQAKKRMVKLVHKILRERRKNCTLSAPKDVVDVLLSDGSKQLTVDLISDNMIDLMIPGEDSVPILMTLAIKYLSSCPRALHQLMEENMNLRRTKIQLGEPLRWTDYMSLSFTQNVITETLRMGNIIIGVMRKAMKDVEIKGQLIPKGWCVFAYFRSVHLDESTYDWPHQFNPWRWQDKDMGTCNFTPFGGGQRLCPGLDLARLEASIFLHHLVTQFRRGRIVMCSKFLICTIHYLGPHSVSIPGSPLSSRVFLSERVKREFC
>gnl_Aquco_v3.1_Aqcoe5G389600.1
MVGILLLLAVLLGLALAFMASSFLFAKKQPKNIPPGSMGWPLLGETLGYLKPHQSNSIGTFLQDHCSRYGKVFKSHLFCCPTIVSCDYELNMFILQNEEKLFQCSYPKAIHGILGQLSLLVVVGDVHKKLRSFAVSFASTCKGRPDYFHNIEKLAILTMEPWKTRKEIIFCHEAKKFTFNLILKQILSMDLDDPLASKILEDFTFFMEGLISLPLNLPGSRYAKALKARERISTTVRSIIEEREKRGADHKKGDFLDVLLSNEGLSYEGKSSILVDLLLGGYETTSILMSMVVYFLGTSPHALDKLKEEHQAIRASKKEKLLNGDDYKKMEFTQNVISEALRCGNVVKFLHRKALQDVNFKGYFIPSGWKVLPVLTAVNLDPSLHSNASEFNPWRWNGQSMTKNMIPFGGGPRLCPGLELAKVETSFFLHHLVLKYRWSAKEIDHPLAHPYVEFKSGLPLEIEPLKMNERRQAL
>gnl_Arath_TAIR10_AT4G36380.1
MQPPASAGLFRSPENLPWPYNYMDYLVAGFLVLTAGILLRPWLWLRLRNSKTKDGDEEEDNEEKKKGMIPNGSLGWPVIGETLNFIACGYSSRPVTFMDKRKSLYGKVFKTNIIGTPIIISTDAEVNKVVLQNHGNTFVPAYPKSITELLGENSILSINGPHQKRLHTLIGAFLRSPHLKDRITRDIEASVVLTLASWAQLPLVHVQDEIKKMTFEILVKVLMSTSPGEDMNILKLEFEEFIKGLICIPIKFPGTRLYKSLKAKERLIKMVKKVVEERQVAMTTTSPANDVVDVLLRDGGDSEKQSQPSDFVSGKIVEMMIPGEETMPTAMTLAVKFLSDNPVALAKLVEENMEMKRRKLELGEEYKWTDYMSLSFTQNVINETLRMANIINGVWRKALKDVEIKGYLIPKGWCVLASFISVHMDEDIYDNPYQFDPWRWDRINGSANSSICFTPFGGGQRLCPGLELSKLEISIFLHHLVTRYSWTAEEDEIVSFPTVKMKRRLPIRVATVDDSASPISLEDH
>gnl_Arath_TAIR10_AT3G13730.1
MDTSSSLLFFSFFFFIIIVIFNKINGLRSSPASKKKLNDHHVTSQSHGPKFPHGSLGWPVIGETIEFVSSAYSDRPESFMDKRRLMYGRVFKSHIFGTATIVSTDAEVNRAVLQSDSTAFVPFYPKTVRELMGKSSILLINGSLHRRFHGLVGSFLKSPLLKAQIVRDMHKFLSESMDLWSEDQPVLLQDVSKTVAFKVLAKALISVEKGEDLEELKREFENFISGLMSLPINFPGTQLHRSLQAKKNMVKQVERIIEGKIRKTKNKEEDDVIAKDVVDVLLKDSSEHLTHNLIANNMIDMMIPGHDSVPVLITLAVKFLSDSPAALNLLTEENMKLKSLKELTGEPLYWNDYLSLPFTQKVITETLRMGNVIIGVMRKAMKDVEIKGYVIPKGWCFLAYLRSVHLDKLYYESPYKFNPWRWQERDMNTSSFSPFGGGQRLCPGLDLARLETSVFLHHLVTRFRWIAEEDTIINFPTVHMKNKLPIWIKRI
>gnl_Arath_TAIR10_AT3G50660.1
MFETEHHTLLPLLLLPSLLSLLLFLILLKRRNRKTRFNLPPGKSGWPFLGETIGYLKPYTATTLGDFMQQHVSKYGKIYRSNLFGEPTIVSADAGLNRFILQNEGRLFECSYPRSIGGILGKWSMLVLVGDMHRDMRSISLNFLSHARLRTILLKDVERHTLFVLDSWQQNSIFSAQDEAKKFTFNLMAKHIMSMDPGEEETEQLKKEYVTFMKGVVSAPLNLPGTAYHKALQSRATILKFIERKMEERKLDIKEEDQEEEEVKTEDEAEMSKSDHVRKQRTDDDLLGWVLKHSNLSTEQILDLILSLLFAGHETSSVAIALAIFFLQACPKAVEELREEHLEIARAKKELGESELNWDDYKKMDFTQCVINETLRLGNVVRFLHRKALKDVRYKGYDIPSGWKVLPVISAVHLDNSRYDQPNLFNPWRWQQQNNGASSSGSGSFSTWGNNYMPFGGGPRLCAGSELAKLEMAVFIHHLVLKFNWELAEDDKPFAFPFVDFPNGLPIRVSRIL
>gnl_Arath_TAIR10_AT5G14400.1
MFILQNEGKLFTSDYPKAMHDILGKYSLLLATGEIHRKLKNVIISFINLTKSKPDFLHCAENLSISILKSWKNCREVEFHKEVKIFTLSVMVNQLLSIKPEDPARLYVLQDFLSYMKGFISLPIPLPGTGYTNAIKARKRLSARVMGMIKEREREEEDMNNAIREEDFLDSIISNEDLNYEEKVSIVLDILLGGFETSATTLSLVVYFLAKSPNLLHKLKEEHAAIRAKKGDGELLNWEDYQKMEFTQCVISEALRCEYVIPKGWKVFPIFTAVHLDPSLHENPFEFNPMRWTDKAKMNKKTTAFGGGVRVCPGGELGKLQIAFFLHHLVLSYRWKIKSDEMPIAHPYVEFKRGMLLEIEPTKFLED
>gnl_Arath_TAIR10_AT5G05690.1
MAFTAFLLLLSSIAAGFLLLLRRTRYRRMGLPPGSLGLPLIGETFQLIGAYKTENPEPFIDERVARYGSVFMTHLFGEPTIFSADPETNRFVLQNEGKLFECSYPASICNLLGKHSLLLMKGSLHKRMHSLTMSFANSSIIKDHLMLDIDRLVRFNLDSWSSRVLLMEEAKKITFELTVKQLMSFDPGEWSESLRKEYLLVIEGFFSLPLPLFSTTYRKAIQARRKVAEALTVVVMKRREEEEEGAERKKDMLAALLAADDGFSDEEIVDFLVALLVAGYETTSTIMTLAVKFLTETPLALAQLKEEHEKIRAMKSDSYSLEWSDYKSMPFTQCVVNETLRVANIIGGVFRRAMTDVEIKGYKIPKGWKVFSSFRAVHLDPNHFKDARTFNPWRWQSNSVTTGPSNVFTPFGGGPRLCPGYELARVALSVFLHRLVTGFSWVPAEQDKLVFFPTTRTQKRYPIFVKRRDFAT
>gnl_Betvu_v1.2_Bv2_023920_qyup.t1
MLGAMLEEEAGGGLSDEMIVDFLVSLLVAGYETTSTTMTLAVKFLTETPLALAQIKEEQEKIRAQKGEDEPLLWTDYKSMPFTQCVVNETLRVANIIGGIFRRTISDVHISGYTIPKGWKVFAAFRGVHMNDEYFKDARSFNPWRWQSDTVACPPSAFTPFGGGPRLCPGYELSRVSISVFLHHLVTKYSWEPAEKDKLVFFPTTRTQKRYPIYVHRRNLDM
>gnl_Betvu_v1.2_Bv2_023920_qyup.t2
MHSLTMSFTNSAIIRDHLLLDIDRLISFNLNSWPSKVLLMEEAKKITFALTMKQLLSFDPCEWTESVRKEYLLVIDGFFSIPLPFFSTTYNRAIKARTKVAEALGLVVKERRREKERGERKNDMLGAMLEEEAGGGLSDEMIVDFLVSLLVAGYETTSTTMTLAVKFLTETPLALAQIKVLNSF
>gnl_Betvu_v1.2_Bv6_129580_xaoe.t1
MEGWWAAMGLMMLFLLLLLRLLVGWLRFYVKKMIQNYSNNMEDYHDNIKKKKSSSRVPKGSSGWPFIGETLEFIASSYTSKPVTFMHKRKAMYGKVFRTHLLGKPVIVSTDPEINKVVLQNHGNIFIPSYPKSITELFGESSILRMNGALHKRVHASIGRFLKSPELKAEITRDIENSVKLSLKNWKHNDLIYIQDQTNQLTFEILVKVLMSLGPGEEMELFKKEYKEFIKGLICLPIKLPGTQLYKSLKAKERLQKMIRRIIEERLMYKTQDTSNIATCNTSNDAIDVLLRDIDDRSETDECQPLDFIAGNIIEMMVPGEDSVPMVMTLAVKYLSDNPVALKQLVDENLDLKRQKANSGNSYAWTDYMSLTFTQNVISETLRMANIINAIWRQATKDVEIKGYLIPKGWCVLASLTSIHMDEQNYENPYHFDPWRWENKGIVGSTYTFAPFGGGQRLCPGLEFARLEISIFLHHFVTTYGWVAEKDEIVYFPTVKMKQKLPISVTPHSL
>gnl_Betvu_v1.2_Bv6_137400_tnss.t1
MSDLQFFLYLLPFVLALSWTLNFLKRKNPLPNLPPGNKGLPFIGETIGYLKPHPATTIGKFMEQHIARFGKIYKANLFGEPTIVSADAGLNRFIFQNEGKLFESSYPSSIGGILGKWSMLVLVGDLHRDMRNISLNFLSHSRLKAHLIREVESHALLVFETWQENCSFSAQDEAKKFTFNVMAKQILSLNHGEAETEQLKKEYINFMKGVVSAPVNLPGSPYRRALKSRTAILDFIEMKMEEKIKKKKMMNDGSEQKEEDDLLGWVLKYSSLSTEQILDLILSLLFAGHETSSVSIALAIFFLEGSPSAVEQLREEHLMIARAKQQLGEKELNWEDYKKMEFTQCVINETLRLGNVVRFLHRKALKDVRYKGYDIPCGWKVLPVIAAVHLDSAHYDHPHLFNPWRWHQNGNNRGGISSSATNSNPTIGHNFMPFGGGQRLCPGSELAKLEMAIFIHHLVLKFQWKIADKDQAFVYPFVEFPKGLPIEVQRLSFGL
>gnl_Betvu_v1.2_Bv7_176680_hhum.t1
MDILCLNCFAFVIATAISVSYIFHIFRKIARLKILSSKRCPKTTNIDTPILPLGTLGWPLLGETMEFISCAYSDYPERFMDKRRRLYGKVFKSHIFGKQTIISTDAEVNRFILQSDAKLFVPSYPKSLTELMGKSSILLINGSLQKRIHGLVGSFFKSSHLKAQITRDMQIYVQQAMDKWADNTHFPIFIQDEAKNIAFQVLVKALISLDPGKEMQFLKRQFQEFVSGLMSLPINLPGTQLYRSLQAKKAMVKLVKKIIEAKRKNMVPGAEANDVLDVLLNDQTGQLTDDLMSDNIIDMMIPGEDSVPLLITLAIKYLSDSPLALQKITEENMKLKELKAELVEHMYWSDYLSLPFTQSVITETLRMGNIITGVMRKAMKEVEIKGYVIPKGCCVLTYFRSVHLDQTLYDSPYQFNPWRWHNQDTNSNNFMPFGGGQRLCPGLDLARLEASIFLHHFITEFRWVAEDDSIVHFPTVRMKKGMPVCVKRRRES
>gnl_Carpa_v0.4_evm.model.supercontig_130.65
MGWPLLGETLAFLKPHKSNSVGHFLQDHCLRYGKIFKSHLFGSPTIVSCDHEFNMFILQNEEKLFQVSYPKPIHGILGKFSLLTISGELHKKLRNIAVSFIATAKSTQDFLLYVEKLSISMMNSWKGCTEIAFHKEIKRFTLNLMVKLLLSIEPEDPLALNILEDFLTYMNGFVSLPINIPGTAYSNAVKARRRLSSIVRGVMREREGKMDLMELRRKEDFLDVLMSKRKLSDEETVSIVLDILLGGYETTATLLALIVYFLAQSPNAFQTLKEEHQAIREKKENGEPLNWEDYQQMEFTSYVICEAMRCGNVVKFVHRKALDQDINFKGFVIPSGWKVLPVFTAAHFNPFLHENPSEFNPWRWTDKGMSKRVTPFGGGPRLCPGAELAKVEIAFFLHHLVLTYRWKTKSDDFPLAYPYVEFRQGLLLEIEPSRNLN
>gnl_Carpa_v0.4_evm.model.supercontig_136.73
MVLCVWLILVSGLVGFVVVVILNHFLPLFWKPVLAPKGTFGWPILGETLGFLTPHPSNSLGSFLQDHCSRYGKVFKSHLFFSPTVVSCDPELNYFILQNEGKLFQCSYPKPIHGILGKVSMLVAVGETHKRLRNVALSLVTITKSNPDFLHDIERFAIQILHSWKDKPQVIFCEEARKFTFNVIVKQVLGLTPDDPETSKILEDFLTFMRGLISLPLYIPGTPYARAVQARSRISSTVKAIIEERRKSNGGKSSSSDFLGILLGVDTLSEDEKVSFVLDSLLGGYETTSLLMAMLVHFLAHSPNALRQLKVEHETIRNMKQKDEFLNWEDYRRMDFTQHVINEALRYGNVVKFVHRKALKEVKFRDYVIPCGWKVLPVFTAVHLDPSLHASAPQFYPWRWESQDQTCKKFTPFGGGSRCCPGSELAKVEVAFFLHHLVRNFRWRTEENEQPIAYPYVEFQRGLMLNLEKFSI
>gnl_Carpa_v0.4_evm.model.supercontig_19.182
MAAFTVYLYLLLALSTVIFFVLRNISRRRRHILPPGSLGLPFIGETLQLISAYKTENPEPFIDERVRRFGPIFTTHVFGEPTVFSAEPETNRFILQNEGKLFECSYPGSISNLLGKHSLLLMKGSLHKRMHSLTMSFANSSIIKDHLLLDIDRLVRLNLDSWTGRVLLMEEAKKITFELTVKQLMSFDPGEWSESLRKEYVLVIEGFFTLPFPLFSTTYRKAIKARTKVAEALSLIVRERRKEVEEGGKKKDDMLGALLAGDDNFSDEQIVDFLVALLVAGYETTSTIMTLAVKFLTETPLALAQLKEEHDGIRERKSKSETLEWSDYKSMPFTQCVVNETLRVANIISGIFRRAMTDVHIKGYTIPKGWKVFASFRAVHLDHDHFKDARTFNPWRWQNNSGTTSPGNVFTPFGGGPRLCPGYELARVELSVFLHHLVTCFSWVPAEEDKLVFFPTTRTQKRYPIIVRRRDVC
>gnl_Carpa_v0.4_evm.model.supercontig_25.63
MAPIVLSIIYKCMRLLSSSSPSHGAALPSGNLGWPLVGETIDFISSACSDRPETFVDKRRRMYGKVFKSHIFGAPMIVSTDAEVSRVVLQSDSKAFIPSYPKSLTELMGKSSILLINGSLQRRIHGLVGAFFKSPHLKLKSPNKCTHISINQCKLGHQTSPFTFKMRPKMLVIPNSFFF
>gnl_Carpa_v0.4_evm.model.supercontig_25.64
MGFTIILAFQVLVKALISLEPGEEMELLKKNFQQFISGLMSLPINIPGTQLYRSLQASFNQAKKKMVKLVKVIIQSKRGNSNVGGGVAIKDVVDVLMNEEFSDDLIADNMIDMMIPGEDSVPVLITLAIKYLSDSPAALQHLTEENMKMKRLKAELGQEMNWNDYLSLPFTQKVITETLRMGNIIIGVMRKAMKDIEIKGYLIPKGWCFFAYFRSVHLDDTHYDCPYNFNPWRWQEKDTSSCNFTPFGGGQRLCPGLDLARLEASVFLHNFVTRFRWVAEDDTIVNFPTVRMRRRLPIWVKRRED
>gnl_Carpa_v0.4_evm.model.supercontig_6.104
MGWPFIGETIGYLKPFSATSIGEFMSEHISRYGKIYKSNLFGEPTIVSADAGLNRFILQNEGRLFECSYPRSIGGILGKWSMLVLVGDMHRDMRIISLNFLSHARLRTHLLKEVEKQTLLVLNLWKENSVFSAQDEAKKFTFNLMAKHIMSMDPGHPETEQLKREYVTFMKGVVSAPLNFPGTPYRKALQSRSTILRFIERKMEERIRESKEEDDLLGWVLKHSDLSTEQILDLILSLLFAGHETSSVAIALAIYFLQACPRAVQQLKEEHLEIVRAKKQTGEVELDWEDYKKMDFTQCVISETLRLGNVVRFLHRKALKDVRYKGYDIPCGWKVLPVISAVHLDPSLFEEPQQFNPWRWQQNNNNNGDRVSNSSWPSTSATSSNYFMPFGGGPRLCAGSELAKLEMAVFIHHLVLNFHWDLADFDQAFAFPFVDFPKGLPIKVYHHTLK
>gnl_Carpa_v0.4_evm.model.supercontig_6.188
MKFWISACWIFLLFVGVWFIWFDRDRRHGRRRNTTTEMKSGVSGVLPEGNLGWPFVGETLDFIASGYTSQPVSFMDKRKSRFGKVFKTHILGTPIIVSTDPDVNKVILQNHGSTFIPAYPKSITELLGKYSILQMNGNLQKKLHALIGGFLRSPQLKSQITDAIEDSVKLALDSWRDMSLVYVQQETRKITFKILVKVLMSIGPGEDLDFLMREFGEFIKGLICLPIKFPGTRLYKSLKAKERLLKMVRRIVEERKLAMEKSQEKGRVEDVLDLLLRENGEGNEKQSLPLDFITDSIIEMMIPGEETVPMAMTLAVKFLSDCPVAIAQLTVINETLRRANIINGVWRKALKDVEVKGYLIPRGWCVLASFISIHMDIENYENPYKFDPWRWEKIEGAVNNSRFTPFGGGQRLCPGLELSKLEISIFLHHFVTTYRWVAEKDDIIHFPTVKMKRKLPIRVTPVAT
>gnl_Elagu_v2.0_p5_sc00011.V1.gene433
MSIIKELLFLLPPALVSLFLYINLIKWIKRKKPNLPPGGLGWPFLGETFSYLKPHLATSMGQFMEQHISRYGKIYRSSLFGEPTIVSADAGLNRFILQNEGRYFECSYPKSISGILGKWSMLVLVGEMHREMRMISLNFMSNARLRSYLLPEVERHAWLVLKSWKENSAFSAQEEAKKSRSTILKVIELRMNERFQKMSKGQERIEEDDLLGWALKQSSLSKEQILDLLLSLLFAGHETSSMALALAIFFLEGCPKAVQELQVKLDNNLTFVTFFS
>gnl_Elagu_v2.0_p5_sc00011.V1.gene448
MAKNILSMEPGTPVTEKLRKEYEAFAKGVVSLPLKLPGTAYSKALKARSYILKVVGQCMEERLCRKKDVEEEDAKNDLLQWTIENSNYSEEQIGDLILGAFFSGYNTTSKAIALAIYFLGGCPKAVKHLRQFELDTKYHVDAWE
>gnl_Elagu_v2.0_p5_sc00014.V1.gene219
MAERIHQKKDGCDEIGDSDLLAFILEQSNLDAEQFADLLHGLLFGGHETSSTAMTLAIHFLGDSRRALEELRIVNETLRLGNVIRFVHRKARSNVQFQGTTSMQPAFFYFSQIIETLSASTTKDDSYMAFSHGIRRCPGQELAKMEITIFLHHFVPNFDWELAELDHPLACPFPEFPKGLPIKKQRILSAATE
>gnl_Elagu_v2.0_p5_sc00028.V1.gene329
MVMLVQNIIQEKRRNKGCNPRNVIDVLLNDATNQLTNDLISDNIIDLMIPGEDSVPMLMTLAIKYLSDCPLALQQLEVIMETLRMGNIILGVMRKAMKDVVINGYFIPKGWCVFAYFRSVHLDRNHYDDPYSFNPWRWKDKDIAACSFTPFGGGQRLCPGLDLARLKASIFLHHMAPSQNSRALPDPKATRGRCRPHIGS
>gnl_Elagu_v2.0_p5_sc00028.V1.gene330
MRGRRRNQLPRGSLGWPLIGETLEFMSCAYSPCPERFMDKRRTMYGKVFKSHIFGSPTIVSTEAEVNRFILQSDASIFVPSYPKSLTELMGKSSILSINGSLQRRVHGLIGAFLKSPSLKAQITLDMQNYLKASMACWKDDQLIYIQDETKQMVFDVLVKELIGLQPGDEMQFLKQQFQEFIAGLISLPVKLPGTRLYRSLQASPFCIKTKPLFLARLTGRMF
>gnl_Elagu_v2.0_p5_sc00028.V1.gene365
MSLLLHPFTLSLVISLFLYLFFHHILRRHTRASKLPPGSFGWCPFLGDTLSFITPHFSFSRGKFLDENIKRYGKIFRSHLFGHPTIVSCDAEFNSFILQNEDRLFQSSYPKNIPGVLGNLTLLFVTGSEHKRLRGLALDLFAGMRTKNASFISDIEDNVLQVMDSWKTKKTLVFCEETRKAKWRIREIVRNIWHRRESGEQQVKGRMDFLDVLIDGNRIPEEEVLSLVLDLLLGGYETTAMLIAIIVRFLSVNPKMLGDLKGTTSLLGGKFYQYLAVLTWTLTSIQILSASNHQDGSLKKAFHAPPNVVECLLLGNTVG
>gnl_Elagu_v2.0_p5_sc00039.V1.gene542
MDNLFITWVATTVTVLATILWNKLRKWRKTSAQLPRGSFGWPLIGETLDFVSCSYSSRPESFMDKRRLLHGKVFKSHLFGSPTIVSTDAEVSRFVLQSDANKFVPWYPKSLTELMGKSSILLINGSLQKRIHGLIGTFFKSPHLKARITGDMQCYVLEAMKHWKDDQLIYIQEESKRVSPTLLFLCFPLMQACTPGASHERPKGGQSETLRMGNIISGIMRKAVRDVEIKGHFIPKGWCILTYFRSVHLDESLYKEAYKFNPWRWKVREGPSSW
>gnl_Elagu_v2.0_p5_sc00084.V1.gene62
MAPAAAASASASAYSRYILLLSTSDHQFLLLPVLMSVVAVLVLQLLRRSSWMRKKMNNSGGGEGKGLPPPGSVGLPLVGETLRLIAAYKTEDPEPFIDERVRRHGRLFTTHVFGERTVFSADPEFNRVVLGGEGRSVECSYPSSISTLLGRHSLLLMRGALHKRMHSLTLTRLASPAAIRDSPLLFHIDRLVQTTLDSWAPQSRVLLLDQAKKITFELTVKQLVSYDPGEWTEALRREYLLLIEGFFSIPFPSFLSFTTYGRAIKARRKVAEALREVIRKRKEEKMRQNDDHDDKEGQGRRKKDMVAELLEAEEGFSEEEMVDFLLALLVAGYETTPTIMTLAVKFVTDNPPALSFLAVSRPIQHPHLRIGCALLLSPSRFPPPITGMRADPRIVGGCLSKRMDRQIGACEDACQRGLNECARRVVVCANRRTVVRGSSSYMKMGPILSTLAPYFGEVIAPGKSGSICTVDNAQSGFGEIQG
>gnl_Elagu_v2.0_p5_sc00092.V1.gene416
MGRLRDWIISGRYGKVFRSHLFWSPTIVSCDQELNHFILQNEEKLFQCSYPKPIHGILGKSSMIVVVGDAHRRLRNVALTLVTTTKSRAGYLDDIERIALHILGSWKKRVVFCEEARKVESYPLKQGNLESTKLSEQTRRRMNA
>gnl_Elagu_v2.0_p5_sc00123.V1.gene301
MRMLELQREKYGKIYRSSLFGEPTIVSADAGLNRFILQNEGKYFECSYPRSIGGILGKWSMLVLVGEMHREMRMISLNFMSNVRLRSHLLPEVERHALLVLRSWKENSVFSAQEEAKKYTFNLMAKNIMSMDPGDPQTEKLRREYITFMKGVVSAPLNFPGTPYWKALKSRSTILGVIERKMDERFQNMSQGQERCEEDDLLGWALKQSNLSKEQILDLLLSLLFAGHETSSMALALTIFFLEDCPKAVQELQEEHLEIASRKKLKGDQSGLNWEDYKQMEFTQCVGSRNVHH
>gnl_Eucgr_v2.0_Eucgr.J02384.1
MEWIWGTWFLVAVLTVCWYRHRSVKNKIYERRGVPKGSSGWPLIGETLDFIACGYTSRPVSFMDKRKHLYGKVFKTHILGTPIIVSTDPDVNKVVLQNHGNTFIPAYPKSITELLGQNSILQTNGYLQKRLHALIGGFLRSPQFKARITKDIENSVKLTLACWKDMHVIHIQEEIRKITFEVLVKMLISIGPGGDLDNLKRDFEEFIKGLICVPIKLPGTRLYKSLKAKERLLKKVERIVQERKLSIEESDGNGTPNDALDVLLYDNGEPNEKQCLPMDFICGNIIEMMIPGEETVPTAMTLAIKFLSDSPVALKQLLVENLELKRQKADSGDDYGWTDYMSLSFTQNVISETLRLANIINGVWRKAVKDVEIKGHLIPQGWCVLASFISVHMDEDNYEDPYEFNPWRWEKTGAAVNNTCFTPFGGGQRLCPGLELSRLEISIFLHHFVTTYGWIAEKDEIVSFPTVKMKRKLPIKVTPLSATVI
>gnl_Eucgr_v2.0_Eucgr.J00224.1
MELFQASGLTCLLIPTAFFVTFVLLLLRASGRRGRRLPPGNLGLPVIGETLQLIAAYKTENPEPFIDDRVRRFGAVFATHVFGEPTVFSADPETNRFILQNEGKLFECSYPRSLCNLLGKHSLLLMKGSLHKRMHSLTMSFGNSSIIRDHLLVDIDRLIRLNLESWSDRVLLMEEAKKITFELTLKQLMSFDPCDWTESLRKEYVLVIEGFFSVPLPIFSTTYRRAIKARTKVAEALSLVVRQRRKQCEAGARKKDMLGALLDGGGGSGFSDEQIVDFLVALLVAGYETTSTIMTLAVKFLTETPRALAQLKEEHDKIRAGKYPCEGLDWNDYKSMPFTQCVINETLRVANIIGGVFRRAMTDVNVKGYTIPKGWKVFASFRAVHLDQDHFKEARTFNPWRWQSNSGSPTPGNIFTPFGGGPRLCPGYELARVEISVFLHQLVTRFSWEPAEEDKLVFFPTTRTQKRYPIYVRRHDASGQCI
>gnl_Eucgr_v2.0_Eucgr.F03127.1
MDNALILLTTAILYCAIVFCYKVIVMSLRRSRHQNPPLQLEVPPGSLGWPFIGETIEFVASAYSDRPETFMNKRRHMYGKVFKSHIFGSPTVVSTDAEVTKFILLSDAKTFVPSYPKSLTELMGKTSILLINGSLQRRIHGLVGSFFKSPQLKAQITQDMQKYVQQSMACWRDDHPILIQDEAKNIAFQVLVKALISLDPGNGMEFLKKQFQEFILGLMSLPINVPGSRLHRSLQAKKRMSKLVKNLIKSKRNKGRMISTVAQDVVDVLLNDSNENLTDDLIADNIIDMMIPGEDSVPVLITLAVKYLSDCPAALQQLTEENMKLKRSKAKLEEQLSWNDYLSLSFTQDVITETLRMGNIIIGVMRKAMRDVEIKGYSIPKGWCVLAYFRSVHLDETNYEWPYQFYPWRWQHKEMMTNSNFTPFGGGQRLCPGLDLARLEASIFLHHLVTQFSWKAEDDTVVNFPTVRLKRRMPIWVKRR
>gnl_Eucgr_v2.0_Eucgr.I02453.1
MEGSQPSMSDSELIILCLLPSILALLLASILIQRRHQTRYNKLNLPPGRAGWPFLGETIAYLKPYSATTVGAFMDQHISRFGKIYRSHLFGEPTIVSADAELNRFILQNEGKLFECSYPRSIGGILGKWSMLVLVGDMHRDMRSISLNFLSHARLRTVLLREVEQNTLLVLSSWKEHCTFSAQDEAKKFTFNLMAKHIMSLDPGEMETEQLKKEYVTFMKGVVSPPLNFPGTAYRKALRSRSTILKFIERKMEGRVQRMKEGGAGDSSRDDDDLLGWVLKHSNLSTEQILDLILSLLFAGHETSSVAIALAIFFLQACPRAIDQLRKEHLEIARGKKRAGETELNWEDYKKMEFTQCVISETLRLGNVVRFLHRKALQDVRFKGYDIPCGWKVLPVIAAVHLDPLLFDHPHHFNPWRWQNKCASNPRGQSSSSTSASSSTCPNANYFLPFGGGPRLCAGSELAKLEMAVFIHHLVLNFSWELAEPDEAFAFPFVDFPKGLPIRVQGHTLL
>gnl_Eucgr_v2.0_Eucgr.I01717.1
MDIFCCRLPDTVSAIFLGLCLAFLFLFFNFFFSKQDITARNLPRGSAGWPLLGETLAFLSPHRSNSFSSFLQDHCSRYGKVFKSHLFGSPTIVSCDHELNTFVLQNEERLFQASYPKPMHGILGKYSLLVVSGDLHKKLRSVAVNFVTASKSSPEFHRCVERLSVSMLESWKGREQVAFCKEAKMFALSLMVKTLLSIEPEDPRARKILADFLTYMKGFVSLPLYIPGTPYAMAVKARARLSSTVREIIEERRRTGNAAGLKKGDFMDVILGKEGLNEEEMVSIVLDILLGGYETTATLMALIVFFLAHEPASLLQLKEEHLAIRRKKGREEPLNGEDYKQMEYTNDVICEALRCGNVVKFVHRKALQDIEFKGLTIPSGWKVFPVFIGTHLDPTLHENPMKFDPSRWKDKAMSKKVMPFGGGLRLCPGAELARLIIAFFLHHLVLSFRWKTKPDDFPIAYPYVEFKRDLVLEIEPTENRS
>gnl_Eucgr_v2.0_Eucgr.I01718.1
MDIFCCRLLDTVFAIFLGLCLALLLLFFKSFFWKQDIRARNLPRGSEGWPLLGETLAFLSPHRSNSLGSFLQDHCSRYGKVFKSHLFGSPTIVSCDHELNTFVLQNEERLFQASYPKPMHGILGKYSLLVVSGDLHKKLRSVAVNFVTASKSSSEFHRCVDRLSVSMLESWKGRQQVAFCKEAKMFALSLMVKTLLSIEPEDPRARKILADFLTYMKGFVSLPLYIPGTPYAMAVKARARLSSTVREIIEERRRTGSAAGLKKGDFMDVILGKEELNEEEMVSIVLDILLGGYETTATLMALIVFFLAHEPASLLQLKEEHLAIRRKKGSEEPLNGEDYKQMEYTNDVICEALRCGNVVKFVHRKALQDVELKGLIIPSGWKVFPIFVGTHLDLTLHENPMKFDPLRWKDKAISKKVMPFGGGLRLCPGAELARLIIAFFLHHLVLSFKPDDFPIAYPYVEFKRDLVLEIEPTENHS
>gnl_Eucgr_v2.0_Eucgr.G03059.1
MAFSIAIALLSISLTALLLLLLLLLRASRRRRIPLPPGTLGLPLVGETLQLISAYKTENPEPFIDERVGRFGTLFTTHVFGEPTVFSADPETNRFILQNEGRLFECSYPGSIANLLGKHSLLLMTGGLHKRMHSLTMSFANSSIIRDHLLVDIDRLVRLNLDSWSDRILLMEEAKKITFELTVKQLMSYDPGDWTESLRKEYVLVIEGFFTLPFPLFSATYRRAIKARTKVAEALTLVVRRRRKESETGAKKEDMLGALLAGDGGGFSDEEIVDFLVALLVAGYETTSTIMTLAVKFLTETPLALAQLKEEHEKIRANKNRSEGLQWNDYKSMPFTQCVINETLRVANIISGVFRRTMTDVQIKGYMIPKGWKVFASFRAVHLDHEYFKEARTFNPWRWQSNGASSSAVNVYTPFGGGPRLCPGYELARVEIAVFLHHLVTSFSWAPAEEDKLVFFPTTRMQKRYPINLQRRNISS
>gnl_Manes_v6.1_Manes.02G093100.1
MTDLQLPIFLLPSVLSLLLFLVLIRRKQARFNLPPGNMGWPFIGETFGYLKHYYATSIGEFMEQHITRYGKIYKSNLFGEPTIVSADAGLNRFILQNEGRLFECSYPRSIGGILGKWSMLVLVGDMHRDMRIISLNFLSHARLRTHLLREVENHTLLVLNSWRENSVFSAQDEAKKFTFNLMAKHIMSMDPGKPETEQLKKEYVTFMKGVVSAPLNLPGTAYRKALQSRSIILKFIEQKMEERIEKMKEGVENLEEDDLLGWVLKHSNLSTEQILDLILSLLFAGHETSSVAIALAIYFLESCPRTIQQLREEHLEIAKTKKQSGEKGLNWDDYKKMEFTQCVISETLRLGNVVRFLHRKALKDVRYKGFDIPRGWKVLPVISAVHLDSTLFDHPQLFNPWRWLQGSTARGSSSCPSIGSSSSNYFMPFGGGPRLCAGSELAKLEMAVFIHHLVLNYQWELANDDQAYAYPFVDFPKGLPIRVVKLHDSI
>gnl_Manes_v6.1_Manes.02G099000.1
MNFLLHHMFLLGFSDNIEDMDSWVFMGLLFLLGCWCCCFFFNNNKKVEKKFHGIIPKGSLGWPLLGETLEFIASGYTSQPVAFMDKRKTLYGEVFKTHILGTPIIVSTDPEVNKVVLQNHGNVFIPAYPKSIRILLGEFSILQMNGNLQKKLHALVGGFLRSPQFKSRITKDIENSVKPTLSTWQDMDLILVQEETKKITFPILVKVLMSIGPGQDLDFLKKEFEEFIKGLICLPIKFPGTRLYKSLKAKGKLLKVVKKIVEERKIAMERSDEKGNIEDVVDLLLREYGEANEMQSLPLDFISDNIIEMMIPGEETVPTAMTLAVKFLSDCPVALKQMTEENMELKRQKTESREDYNWTDYMSLRFTQNVISETLRMANIINAVWRKAIKDVEIKGKLIPQGWCVLASFTSVHMDKENYDNPYQFDPWRWEKTGGASVNNCTFTPFGGGQRLCPGLDLSRLEISIFLHHLVTTYQWTAEKDEIVYFPTVKMRRKLPTRVKATQTQPPP
>gnl_Manes_v6.1_Manes.13G059100.1
MNFILLSMASGFWFSVLVGLVGAFFGLILNHFLPMFLKGGHVPKGSFGWPILGETLGFLKPHPSNSLGAFLQDHCSRYGKVFKSHLFFSPTVVSCDQELNYFILQNEGKLFQCSYPKPIHGILGNVSLLVAVGDTHKRLRNVALSLVTITKSKPEFLNDIERTAIQILNSWKDKQQVIFCEEARKFTFNVIVKQVLGLTPEEPETTKILEDFLTFMRGLISLPVYIPGTPYARAVQARIRISSTVKAIIEERRRNGCSSRKRGSDFLEILLGVDTLSEDEKVSFILDSLLGGYETTSLLMAMAVHFLSQSPTAFEQLKLEHQAIRSLKEKDDEYLNWEDYKKMEFTQNVINEALRYGNIVKFVHRKALKDVKFRDYIIPCGWKVLPVFTAVHLDSSLHANAFQFYPWRWETQDQTCKKFTPFGGGSRCCPGSELAKVEVAFFLHHLVQNFRWKAEDVEQPMAYPYVEFQRGLSLHLDHI
>gnl_Manes_v6.1_Manes.15G153000.1
MGWPLCGETLAFLKPHRSNSMGTFLQQRCSKYGKVFKSHLFGSPAIVSCDHEFNLFILQNEEKLFQASYPTAMHGILGKFSLLLVSGDLHKKLRSIAVSFIAVSKSTPSFLHCVEKFAISMMESWKECKEVTFDKEVRKFTLNLMVKTLMSIEPEEPAASKILKDFRTYMKGFVSLPLDYPGSPYSKAVKARARLSSTVREIIKEREKEINAGLKVDFLDVILSKRRLTDEETVSIVLDILLGGYETTSTLISLIVYFLGHAPAALETLKKEHEAIRRSKEDGKPLDWEDYQKMEFTHNVISEAMRCGNVVKFVHREALQDVKYKEYFIPSGWKVLPVFTGAHFDPSLHENPFEFNPWRWTDKATSKKVVPFGGGPRLCPGADLAKVVTAFFLHHLVLSYRWKTKADDFPVAYPYVEFRRGLLLEIEAAQAMMGKEG
>gnl_Manes_v6.1_Manes.07G128700.1
MAFLFYILFWVSLSALIFIIHRTSRYRRLRLPPGNLGLPFLGETLQLISAYKTENPEPFIDERVSRFGSLFTTHVFGEPTVFSVDPETNRFILQNEGKLFESSYPGSISNLLGKHSLLLMRGSLHKRMHSLTMSFANSSIIRDHLLVDIDRLVRLNLDSWTDLVFLMEEAKKITFELTMKQLMSFDPGEWTESLRKQYLLVIEGFFTVPLPIFSTTYRRAIQARTKVAEALSLIVRQRRSESEAGERKNDMLEALLSADDGGFSDEEIVDFLVALLVAGYETTSTIMTLAVKFLTETPLALAQLKEEHEGIRARKSEGEALKWSDYKSMPFTQCVVNETLRVANIISGVFRRAMTDINIKGYTIPKGWKFFASFRAVHLDHNHFKDARTFNPWRWQSNSGTTSPVNVFTPFGGGPRLCPGYELARVELSVFLHHLVTSFSWTPAEEDKLVFFPTTRTQKRYPINVQRRSNVKS
>gnl_Manes_v6.1_Manes.11G027200.1
MDNLLWIVLAILLSSIILYKNRNIRSSKYKTPLPLGNLGWPFLGETLDFISCAYSDRPETFMDKRRRMYGKVFKSHIFGSPTIVSTDAEVSKFILQSDAKIFVPSYPKSLTELMGKSSILLINGSLQKRIHGLVGAFFKSAHLKVQITRDMQVYVQESMQKWNDHHPVYIQDETKNIAFQVLVKALISLDPGEEMESLKKQFQEFISGLMSLPINIPGTQLYRSLQAKKRMVKLVQKIIQSKRDHHHHHHHQDGGSSTAAKDVVDILLNDASEQFTHELIADNIIDMMIPGEDSVPVLMTLAIKYLSDCPAALQQLTDENMKLKNLKAQLGEPLSWTDYLSLPFTQKVITETLRMGNIIVGVMRKAMKDVEIKGYLIPKGWCAFAYFRSIHLDGNHYDWPYQFNPWRWQDKDTSNSNFTPFGGGQRLCPGLDLARLEASIFLHHLVTQFSWVAEEDAIVNFPTVRMKRRMPIWVKRREINNINKDP
>gnl_Manes_v6.1_Manes.17G109900.1
MMIRLLREGFQGFGLALSPRTQPFSRVVKPDDYHLSESKQRSPNTRCPLLQSSFHYSNQASHLPTMVVLDFFPILLTLFLGLGLAFVLSRLLTRKNPANLPKGTMGWPLCGETLALLKPHRSNSMGFFLQQRCSRYGKIFKSHLFGYPAIVSCDYDFNMFILQNEGKLFRASYPTAMHDILGKFSLLHITGDLHKKLRNIAVSFITVSKSTPSFLHCVEKFSISMMESWKDRKEIGFHKDIRKFTLDLMVNTLMGIEPDEPVASKILKLFRTYMKGFVSLPLHFPGSPYSKAVKAREKLSSTVREIIKEKEKEMNVEIARKEDFLDVILSKRRLSDDETVSIVLDILLGGYETTSTLISLIVYFLAHSPVAFESLKKEHEVIRRSKEDGKPLDWEDYQKMEFTINVISESMRCGNVVKFVHRKALEDVKYKEYVIPSGWKVLPMFTGAHLDASLHENPFEFNPWRWSSDKTTSKKMMPFGGGARLCPGAELAKVVIAFFLHHLVLNYRWKIKADEYPVAYPYVEFQRGLQLEVEPAEQTISKKEEAWN
>gnl_Manes_v6.1_Manes.10G013700.1
MAVYLYIYIYIYTRKEKLSKYPRLILFYILFSLKDTYEIPLMCSIFPPLMSSLLFSETLTCNTFFSIMALLFSLLFWVSLSSLVFIIHRTSHRRRLRLPPGNLGLPFLGETLQLISAYKTENPEPFIDERVNRFGSLFTTHVFGEPTVFSVDPDTNRFILQNEGKLFESSYPSSISNLLGKHSLLLMKGSRHKRLHSLTMSFANSSIIRDQLLVDIDRLVRFNLDSWTDRVFLMEEAKKITFELSMKQLMSFDPGEWTESLRKEYMLVIEGFFTLPLPIFSATYRRAIKARTKVAEALNLIVRQRRRGSEGGERKKDMLGALLSADDGGFSDEEIVDFLVALLVAGYETTSTIMTLAVKFLTETPLALAQLKEEHEEIRAKKSEGEALDWRDYKSMHFTQCVVNETLRVANIISGVFRRAMADIDVKGYKIPKGWKVFASFRAVHLDYDHFKDARTFNPWRWQSNSGATSSGNVFTPFGGGPRLCPGYELARVELSVFLHHLVTSFSWTPAEDDKLVFFPTTRTQKRYPINVHRRNHVKC
>gnl_Medtr_Mt4.0v1_Medtr3g070380.1
MAYFLFFIIFIFFLFLLLLRKLRYARLQLPPGSLGLPFIGETLQMISAYKSDNPEPFIDQRVNRYGSIFTSHVFGEPTVFSADPETNRFIIMNEGKLFECSYPGSISNLLGKHSLLLMKGSLHKKMHSLTMSFANSSIIKDHLLFDIDRLIRLNLDSWSDRVLLMEEAKKITFELTVKQLMSFDPDEWTESLRKEYMLVIEGFFTLPFPLFSTTYRRAIKARTKVAEALTLVVRQRRKENEIGIEKKNDMLGALLASGEQFSNEEIVDFMLALLVAGYETTSTIMTLAIKFLTETPLALAQLKEEHEQIRARSEPEAALEWTDYKSMTFTQCVVNETLRVANIIGAIFRRTTTDIDIKGYTIPKGMKVIASFRAVHLNPEHFKDARTFNPWRWQNNNSEAVASPGSIFTPFGGGPRLCPGYELARVVLSVFLHRMVTRISWVPAEEDKLVFFPTTRTQKRYPILVKRREESTRSCIGFGYTTDTGRKKES
>gnl_Medtr_Mt4.0v1_Medtr8g076510.1
MGWIIGLWFLMGTFLLCWWFLFMKKKKNKVKMNKKKGKVPRGNKGWPLLGETLDFIACGYTSNPVSFMEKRKSLYGDVFKTSILGTGVIVSTDPDVNKVILQNQGSIFIPAYPKSIRELMGEHSILQMNGNMHRKLHALLGGFLRSPQFKARITRDIEHSVKQCLASWTHQPIYVQDQVKKITFTILVKVLMSIDPGEDLYNLKREFEEFIKGLICLPIKLPGTRLYKSLKAKERMMKIVQRIIEERNDNKDCVANDVVDVLLQDKDESNTIPNIWLKNMSENIIEMMIPGEETLPTAMTMAVKFLSDSPLALSKLVEENIELKKSKNCSDDYAWSDYLSLQFTQNVINETLRMANIVNAIWRKAIKDVDIKGYLIPKDWCVVASLTSVHLDGTNYEKPLEFDPWRWEKIEAGTRNNCFTPFGGGQRLCPGIELSRLELSIFLHHLVTTYRWVAEKDEIIYFPTVKMKKKLPIIVTTINT
>gnl_Medtr_Mt4.0v1_Medtr8g077810.1
MSNSYLTCSFLSSIFVLSLIFIFIKRKKTRYNLPPGKMGWPFIGETIGYLKPYTATTMGEFMENHIARYGTIYKSNLFGGPAIVSADAELNRFILQNDGKLFECSYPKSIGGILGKWSMLVLVGDMHREMRNISLNFMSYARLKTHFLKDMEKHTLFVLSSWKENCTFSAQDEAKKFTFNLMAKQIMSLDPGNLETEQLKKEYVCFMKGVVSAPLNLPGTAYRKALKSRNNILKFIEGKMEERVKRNQEGKKGMEENDLLNWVLKHSNLSTEQILDLILSLLFAGHETSSVAIALAIYFLPSCPQAIQQLREEHREIARSKKKAGEVELTWDDYKRMEFTHCVVNETLRLGNVVRFLHRKAIKDVHYKGYDIPCGWKVLPVISAVHLDPSNFDQPQHFNPWRWQVSSKSGNCASMSNNNFMPFGGGPRLCAGLELAKLEMAVFIHHIILKYNWDMVDVDQPIVYPFVDFPKGLPIRVQSEEEIEDEESSDEEREREDENDFGLRVCLV
>gnl_Medtr_Mt4.0v1_Medtr8g016180.1
MDTTWILFVTPIFLCTLILYYRNRLSLKLKPKQRNQLPLGTLGWPFIGETIDFVSCAYTDRPESFMNKRCAMYGKVFKSHIFGSPTIVSTDADVNKFILQSDAKVFVPSYPKSLMQLMGESSILLINGTLQRRIHGLIGAFFKSQQLKVQITSDMQKYVQESMANWKEDQPIYIQDETKKIAFHVLVKALISLEPGEEMELLKKHFQEFISGLMSLPINLPGTKLYQSLQAKKKMVKLVRKTVQAKRNKGIFEVPRDVVDVLLNDTSEKLTDDLIADNIIDMMIPGEDSVPVLMTLATKYLSECPPALQQLTVENIKLKKLKDQLGKPLCWNDYLSLPFTQKVITETLRMGNIINGVMRKALKDVEIKGYLIPQGWCVFANFRSVHLDEKNYECPYQFNPWRWQDKDMNSYNFTPFGGGQRLCPGLDLARLEASIFLHHLVTQFRWYAEEDTIVNFPTVRMKRKMPILVRRVEP
>gnl_Medtr_Mt4.0v1_Medtr7g033040.1
MVEFMTIILAFISILTFAYLVKYLSNQGSLHKLPHGTMGWPFIGETLKFLKPHRSNSLGSFLQERCSRYGRVFKSHLFGYPTIVSCDFELNMFILQNEGKLFPVDYPKVMHKILGKYALLLVTGELHKKLRSTVISFVSASKSESNFLHFVEMLALSRINSWGSNCKQVAFYKEAKRFSINVMLKHLLNINPDDPLAVKILENFENYIKGFITLPINIPGTTYSKAVKARIRLSSIINDIIIERRKVNIAGPVEGGDLLNLILSKQNLSDEEMVSIVMDLLFGGYETTSKLLSLIVYFLEGAPNALESLKEEHQVIRKSKLEGELLNWEDYRQMQFTQNVINEAMRCGNVVKYLHRKAVQDIKFKEFVIPAGWKVLPVLSASHLDPNLLENPLEFNPYRWNDENSTSKKVAPFGGGPRLCPGADLAKVEIAFFLHHLVLNYRWKMKANDNPIAFPYVEFKGGLLLDLEPTGTTLRKHS
>gnl_Medtr_Mt4.0v1_Medtr5g020020.1
MSDSDITFYFLSSILSLLIFIFFLIKTKQAKPNLNLPPGRMGWPFIGETIGYLKPYSATTIGKFMEQHIARYGKIYKSNLFGGPTIVSADAGLNRFILQNEGKLFECSYPSSIGGILGKWSMLVLVGDMHRDMRNISLNFLCHARLRTHLLKEVEKHTRLVLSSWKEKTTFAAQDEAKKFTFNLMAEHIMSLQPGKIETENLKKEYVTFMKGVVSAPLNFPGTAYWRALKSRCTILKFIEGKMEERMKRMQEGNENSEENDLLNWVLKHSNLSTEQILDLILSLLFAGHETSSVSIALAIYFLPGCPQAILQLREEHKEIARAKKQAGETELTWEDYKKMEFTHCVVNETLRLGNVVRFLHRKALKDVRYKGYDIPCGWKVLPVIAAVHLDPLLFDQPHHFNPWRWQNNDGASGNSNIFLPFGGGPRLCAGSELAKLEMAVFIHHLILNYNWELTDNNDQAFAYPFVDFPKGLQIRVQAHSLI
>gnl_Medtr_Mt4.0v1_Medtr5g021220.1
MEWFIGVYVSIIVLLMSLWFVKKEKNNIKLRNGIKIPKGNSGWPLLGETLDFIASGYSSCPVTFMEKRKSIYGNVFKTNILGSNVIISTDPEVNKVVLLNQKNNFIPAYPKSIRELMGKHSILQLNGTMHKKLHSLIAVFLKSPQFKSQITRDIQHSVKQCLASWTNKTIYIQDEVKKITFPILIKVLMSVGPGEDLDLLKREFEEFIKGLICLPIKFPGTTLYKSLKAKERMMKMVGRIVEERMKLIMDNNAEDDEKVGVVNDVVDALLRDKGELSQSSSSSNLMVEMISQNIIEFMIPGEETLPTAMTLALKFLTDYPLALSKLMEENMELKKQKTNCPDGYTWTDYMSLPFTQNVISETLRMANIVNGIWRKAVKDVEIKGYLIPKDWGVMASLTSVHMDSKNYENPYKFDPWRWEKIGVVPSNNCFTPFGSGHRLCPGLELSRLELSIFLHHLVTTYRWEAERDEIVYFPTVKMKKKLPIRVQPIST
>gnl_Medtr_Mt4.0v1_Medtr5g082520.1
MATILFFVIIFTIFFLIHRSTHRRRYKLPPGSLGLPFVGETMQLISAYKTDNPEPFIDQRVNRYGSIFTTHVFGEPTVFSADPETNRFILMNEGKLFECSYPGSISNLLGKHSLLLMKGSLHKRMHSLTMSFANSSIIKDHLLLDIDRLIRLNLDSWSDRVLLMEEAKKITFELTVKQLMSFDPGEWTETLRKEYVLVIEGFFTLPLPLLSSTYRRAIKARTKVAEALTLIVRQRRKESVMGETKTDMLGALLASGDHFSNEQIVDFMLALLVAGYETTSTIMTFAVKFLTEHPLALAQLKEEHDQIRAKKSCQDVPLEWTDYKSMAFTQCVVNETLRMANIIGGIFRRAMTDINIKGYTIPKGWKVFASFRAVHLNPDHFKDARTFNPWRWQRKSEATSPANVYTPFGGGPRLCPGYELARVVLSVFLHRIVTRYSWSPAEEDKLVFFPTTRTQKRFPIIVKRRVESKLCN
>gnl_Mimgu_v2.0_Migut.E01775.1
MSMAIYWITFALLFFLLVIIILHHFLPILLLFFKNYTLPKGSFGWPIFGETLNFLKPHSSTSIGPFLQQHCTRYGKVFKSHLFFSPTVVSCDGELNYYVLQNEDRLFECSYPKPIHGILGRSSMLVAAGETHRRLRSVAVALVTTIKLKPDFLVDIETNATRILGSWRDKQQVVFCEEARKYTFNVIVKQVLGLRPNEPHTKEILEDFLTFMRGLISLPIYIPFTPYARAVKARSRISSTVKAIIEERRKRGRNDEINSCKKSWSNNDFLNILLGVETLSEDEKVSFVLDSLLGGYETTSLLLSMAVFFLHRSPLAVDQLKGEHRKIRSTKKKDEFLSWEDYKAMEFTHNVINEALRLGNIVKFVHRKAIKDVKFRDYIIPSGWKVLPVFSAVHLDPSLHANSLQFDPWRWQTEDQTCKKFIPFGGGSRCCPGFELAKVEVAFFLHHLIQNYSWKVEDGEQPIAYPYVEFRRGLKLSLHSLCSS
>gnl_Mimgu_v2.0_Migut.I01018.1
MDMIFWNLVLITAAAATILWFSSAIYAYMKIKLITSSKLPLGSLGIFPFLGESLHFISSAYSDRPESFAIKRRRMYGKVFKTHLFGNPTIVSTDAEVSRIILQSDARIFVPSYPKSLMELMGKSSILLINGSLQRRIHGLIGNFFKSANLKAQITSEMEKYLLKSMGNWREDSPVYIQDEAKHIAFQVLVKALISLDPGNEMELLKNHFQEFIKGLMSLPFNFPGTQLYRSLHAKKKMVKIIDGIIQAKRDNNCSKKINNYANDEGLSSNIGKDVADALINDKSEELTDELIAENMIDLMIPGEDSVPLLITLAIKYLSDSPASLEQFTEENLKLKKLKEKLGEPFSWNDYLSMPFTQNVITETLRMGNIITGVMRKAMKDVEIKGYLIPKGWCVFAYFRSVHLDDKLYDFPYQFNPWRWQGKEVSNCNFTPFGGGQRLCPGLDLARLEASIFLHYFVTQFRWEAEDDSIINFPTVRMKKRMPVWVKRRI
>gnl_Mimgu_v2.0_Migut.F00677.1
MFLYPLLISLSLPFLIYLLLRATSTRRRRLPPGNPGLPFIGETLQLISAYKTENPEPFIDDRVSKYGAVFTTHVFGEPTVFSADPETNRFILQNEGRLFESSYPGSISNLLGRHSLLLMRGNLHKRMHSLTMSFANSAIIRDHLLLDIDRLVRLNMDSWTGRVLLMDEAKKITFQLTVKQLMSLDPCEWTENLMKEYMLVIEGFFSIPLPFFSTTYRRAIQARSKVAEALSLVVGERRRESERGERKKDMLAALLDEEGGGGGFSDEEIVDFMLALLVAGYDTTSTIMTLAVKYLTETPLALAQLKEEHVEISARKCEKEPLQWEDYKSMPFTQCVVNETLRVANIISGVFRRAMTDVNIKGYTIPKGWKVFASLRAVHMDHHHFKDARTFNPWRWQNNSGSSVNVFTPFGGGPRRCPGAELARVELSVFLHRLVTEFSWEAAEQDKVIFFPTTRTQKRYPVNVHRLKRHVKM
>gnl_Mimgu_v2.0_Migut.H02504.1
MGWLSCAEIWVLIVVLLVSGLCVYKKIWMMMMMMVKREKEEREERGERKNGGGGVFSVPKGSWGWPLIGETLEFIASGYTSKPVCFMDKRKSLYGDVFRTHILGKAIIVSTDPDVNKVILQNHGNAFIPCYPKSISELLGKSSILQMNGPMHKKMHTLIGVFLKSPQFKDRITLDIEKVVRLSLSTWMDKGCQVFVQDETKKITFEILVRVLMSIGPGEEMNVLKKEFEEFIKGLICLPVKFPGTRLYKSLKAKERMLKMVDKIILERKIGMDNNKTDSKEELPNDAIDVLLRDASAEYSGDQQMRVPLDFVAGNIIEMMIPGEETVPTAMTLAVKFLSDSPVALAHLVEENMELRNKKDQSGEEYSWTDYMSLPFTQNVISETLRLANIINAVWRKALKDVKIKGYLIPKGWCVLASFSSVHMDETNYENPYEFDPWRWKKIGAAVSSNTFTPFGGGQRLCPGLELSRLEISIFLHFLVTTYRWNSDKDEIIYFPTVRMKKKLPITIMPLHTPMN
>gnl_Mimgu_v2.0_Migut.H00997.1
MWDNLGVEFTLFLLCVSLIFLNLCKRKQKHLNLPPGSMGWPFLGETIAYLKPYTANTIGKFMEQHISRYGKIYKSHLFGEPTIVSADAGLNRFILQNEGKLFECSYPRSIGGILGKWSMLVLVGEMHRDMRIISLNFLSNSRLKTHLLREVEKHTLLVLSKWMHNSIISAQDESKKFTFNLMAEHIMSLEPGKPETEQLKREYITFMKGVVSAPLNFPGTAYRKALQSRSIILRFIERKMEERIEKKVEEEEDDLLGWVVKNSDLSKEQILDLVLSLLFAGHETSSVAISLAIYFLQACPSAVQQLREEHMKIATAKRERETGEAVELSWDDYKKMEFTQCVISETLRLGNVVRFLHRKALKDVRYKEYDIPCGWKVLPVIAAVHLDPTLYEQPWHFNPWRWQGNTHGRAPNPTNHMMPFGGGPRLCAGSELAKLQMAVFIHHLVLNFQWCATADSDLPYAFPFVDFPKGLYISVKRLEEK
>gnl_Mimgu_v2.0_Migut.H00033.1
MGWFPFLGETLAFLKPHKSNSIGTFLQQHCSRYGNIFKSHLFGGPTIVSCDLEFNVFILQNEERLFQTSYPKPVHDILGKLSMMLVSGDLHKKLRSAAVSFINVSKSSPDFLSYVDDLCISLVDSWRDKKQVVFFKEAKELTFYLMLKNLLSIEPEDPIAGEILGDFLTFMKGFVSLPILIPGTAYAKAVKARKRISYTLKEMIRNRENEGMHKKRGDFLDELLGKVWLNDEEKVSILLDLLLAGYETTSGLMALVVYFLAHSPSSLQTLKDEHQALRKTKKDGEPLNWEDFKKMEFTSHVISESLRCGNLVKFVHRRALKDVKFKEYVIPGGWQVLPIFTAAHLDPSIHEHPLEFNPWRWADQTTSKKVTPFGGGLRICPGAELGKLEIAFFLHHFVLHFRWEAKEEDCPISCPYLDFKRGLVLQIHQLHK
>gnl_Musac_v1_GSMUA_Achr3T08890_001
MDSGRWSLQLFDVMLVVIAGIVFWELGRRRRTRAAAGRLPPGSVGLPVVGETLRLIAAYKTEDPEPFIDERVRRHGRLFTTHVFGERTVYPSSISTLLGAHSLLLMRGARHKRMHSLTLTRLASPAAIRDAALLPDIDRLVRRTLDSWSSSPSSSPSRVLLLDQAKKITFELTVKQLVSFDPGEWTESLRREYLLLIEGFFSIPFPSFLSFTTYGRALKARKKVEAALKEVIRKRKQEKAAAGATMTTAAGGDKQRKDMLEELMDGGDEEEGMTEEETVDFLLALLVAGYETTSTIMTLAVKFLTDLPHALALLREEQEGIRAKKGDDEEQPLSWSDYKSMPFTQCVINETLRVANIISGVFRRAMTDIHFKGYKIPKGCKVFISFRAVHLDPEYFEDARTFNPWRWQNNEVAQLQQTGGAGVYTPFGGGSRLCPGYELARVVISVFLHYLVTGFSWEEAERDRLVFFPTTRTLKGYPINVQRREKERRG
>gnl_Musac_v1_GSMUA_AchrUn_randomT22170_001
MSGFIIDELPLLLLPALVALFFYVNLVRWKRLKRLNLPPAGSGWPFIGDTFAYLKPHLATSTGLFMEQHISRYGKIYRSNLFGEPTIVSADAGLNRFVLQNEGKLFQCSYPKSIGGILGKWSMLVQVGEMHREMRMISLNFMSNVRLRSHLLPEVERHTLLVLRSWRENSPFSAQEEAKKFTFNLMAKNIMSMDPCEPETEKLRLEYITFMKGVVSAPLNFPGTPYWKALRSRSNILRVIEQKMEQRIQEKSERQGGAEDLLGWSLKESNLSKEQILDLLLSLLFAGHETSSMALALVIFFLESCPKAVRQLREEHSEIDRKKQRGEAGLNWEDYKQMEFTRCVINETLRLGNVVRFVHRKVLQDLQYKGYDIPCGWKILPVFAAVHLDSSVYDHPHQFNPWRWQNNSSSVTAATNNFMAYGGGPRLCAGSELAKLEMAVFLHHLVLRYRWELAEPDQAFAFPFVEFRKGLPIKVYSIHDSPV
>gnl_Musac_v1_GSMUA_Achr4T10750_001
MAEELLFFLPPALVALFFYVYLTKWRRKRLNLPPGGTGWPFVGDTFAYLKPHPATTVGRFMEQHIARHGKIYRSNLFGEPTIVSADAGLNRFILQNEGKLFECSYPSSIGGILGKWSMLVQVGEMHREMRMISLNFMSNLRLRSHLLPEVERHTLLVLRSWRESSTFSAQEEAKKFTFNLMAKNIMSMNPREPETEKLRLEYITFMKGVVSAPLNFPGTAYWRALKSRSNILRVIEQKMEERIQEMTSETEERSEDLLGWALKQSNLSKEQILDLLLSLLFAGHETSSMALALAIFFLEGCPKAVRQLRIEHREIARKRKQRGDAGLNWEDYRRMEFTQCVINETLRLGNVVRFVHRKVLKDVEYQGYNIPCGWKILPVFAAVHLDPSIYDDPHGFNPWRWQQVKHRICLLQSNNAAAVANSFMPYGGGPRLCAGSELAKLEMAVFLHHLVLSYTWELAEADQAFAFPFVEFRRGLPIRVHALHDT
>gnl_Musac_v1_GSMUA_Achr4T09180_001
MFLLLQPLALLFLTVLFLYPLFRHAYGEPKGCKLPPGSFGWLPLIGKTMSFINPHLSCTTGQFLEENIKRYGKIFRSHLFGHPTVVSCDVDFNHFIMQNEGRLFEASYPASIPKVIGDFTMLVMTGDAHKRIRGVALGLFSSMKTHEAATISDIDNIVVRLMDSWKNKKTLVFCDETRKFTFSVIVKHTLSLSPEDPETVQLLDNYKTFMKGFVSAPINLPGTAFVKARRAKFQITKIVGEIRDRRRRQRIAAGAPEVEGTKDFLDLLESHGGLAEEEIFGLVIDLLIGGYETTAMLIAIIVKFVGNDPEILSELRAEHAAARKKKAGDEPLKWQDYKDMRLTQCLINEALRLGNVVKFVHRKAIKPVRYKEFEIPAGWKVLPILSGVHLDGSLHNDPFRFDPRRWQNEEVEIARNFMPFGGGKRLCPGSDLAWLDTCIFLHHLLLKYSWKTQEEDDWPMSFPFLDFKKGLKIAIQPLSDPCPSQEQATG
>gnl_Musac_v1_GSMUA_Achr7T09630_001
MDKLLMLWVASLAFLVTATIARTWRTKKTNNQRAQLPAGSRGWPLVGETLHFVSSAYSPRPERFMDKRRLMYGKVFRSHLFGSPTIVSTDAEVSRRILQSDASSFVPWYPKSLTELMGKSSILLINGNLQRRVHGLIGAFFKSPDLKAQITGDMQRYVRESMAKWKDHQLIHIQDETKNVVFQILVKALIGLEKEKEMTFLKQQFKEFIAGLMSLPVKLPGSRLYRSLQASLPLRMGMLIESIIEEKRKNNSGCSPRDVVDVLINDASDQLTDDLISDNMIDLMIPAEDSVPVLVTLAVKYLSECPLALQHLQEENTQLKKRRSLVGEDLRWTDYMSLSFTQDVITETLRMGNIISGIMRKAVKDVEIRGHLIPKGWCVLTYFRSVHLDENHYGEAYRFDPWRWKDRDMSSSCSFTPFGGGQRLCPGLDLARLEAAIFLHHLVTNFTWAAEEDQIVNFPTVRLKRGLPIRVRRKS
>gnl_Musac_v1_GSMUA_Achr2T16740_001
MDKLLIIWLAASVIVVTVILCKSRKLKRRTRAGRLPKGALGWPLIGETLEFVSCAYSPRPESFMDKRRLVYGKVFKSHIFGSPTIVSTDAEVSRFILQSDENLQKRVHGLIGAFLKSGHLKSQVTKDMQRYVQETMSNWKDGHLIHLQDEAKLIVFQILVKGLIGLEPGEEMHILKQQFQEFIAGLMSLPVKLPGSRLYRSLQAMNSSTQAKKKMVMLIQRTIQEKRMSEPRCPPRDVVDVLLNDSNDQLPDDLISDNMIDLMIPAEDSVPVLLTLAAKYLSDCPLALQQLEEENMQLKKSKSLLGETLQWTDYMSLSFTQDVITETLRMGNIISGIMRKAMKDVEIKGHLIPKGWCVFAYFRSVHLEDDLYEEAYCFNPWRWKGKDTSTCGFTPFGGGRRLCPGLDLARLEASIFLHHLVTGFTWVAEEDQIVNFPTVRMKRRMPIIVRRKN
>gnl_Musac_v1_GSMUA_Achr9T28740_001
MVMLIKSIILEKRKNNCGRTPLDVVDVLINDASDQLTDDLISDNMIDLMIPAEDSVPVLVTLAVKYLSECPLALQQLEEENMQLKKRRSLPGEDLQWTDYMSLSFTQDVITETLRLGNIISGIMRKAVRDVEIKGHFIPKGWCVFAYFRSVHLDENHYEEAYKFNPWRWKDKDMSTCSFTPFGGGQRLCPGLDLSRLEASIFLHHLVTNFTWVAEEDQIVNFPTVRMKRRMPIRVRRKT
>gnl_Musac_v1_GSMUA_Achr9T28730_001
MRRSHKRARLPAGSPGWPLVGETFEFVSCAYSPRPESFMDKRRLLYGKVFRSHLFGSPTIVSTDAEVSRWVLQSDGRSFVPSYPKSLTELMGKSSILLINGNLQRRVHGLIGAFFKSSDLKAQITRDMQCYVQQSMSSWKNERLIHIQDEAKHIVFQILVKGLIGLQSVTETQFLKQQFKEFIAGLMSLPVKLPGSRLYRSLQASDLLLR
>gnl_Musac_v1_GSMUA_Achr8T00150_001
MALGVWSPSLIDVVLFAIAAVVVWKLERRRRRGWATGRLPPGSEGLPVVGETLQLIAAYKSENPEPFMDERVRRHGRLFTTHVFGERTVYPSSLSTLLGTHSLVVMKGARHKRMHSLTLARLTSPAAIREAKLLLHIDRLVRRTLDSWPSSSPVLLLDEAKKITFELTVKQLVSYDQHKWIESLRHEYLLLINGFFSIPFPSFLSFTTYGRALKARKKVEEALKEVIRKRKLEKKPTGIDVDVKESQNNTKKKDMLEELLEGEAEGMTDEAIVDFLLSLLVAGYETTSTIMTLAVKFLTDHPRALAQLREEQEGIRKQKKDEEAALDWDEYKSMPFTQCVINETLRVVNIIGGVFRRAKTDLHFKGYTIPEGCKVFLSFRAVHLDTEYFDDARTFNPWRWQKNAAAQQVGGATVYTPFGGGSRLCPGYELARVVISVFLHYLVTRFNWEEAEKDRLVFFPTTRTLKSYPINVWRREEEEGA
>gnl_Musac_v1_GSMUA_Achr8T26330_001
MAPVIILFFLFPTLLVLLAAALGLRNSESRKTKGLNLPPGSMGWPLLGETIAFRRQHPCNSLGEYMEDRINKYGRIYKSNLFGAPTIVSADAELNRFVLMNDDRLFVPSFPKSVADILGKTSMLVLTGEMHRYMKSLAVNFMGIARLRANFLVDSELYVVQNLESWPENTPFPAKEEACKITFNLMVKNILSMNPGEEETERLRKLYMSFMKGVIALPLNIPGTAYRKAVKSRATILKVIERLMEERLHKKKEGTDSIGEADLLGFILEQSNLDAEQFGDLLLGLLFGGHETSSTAITLVLYFLHDCPKAVEQLREEHLEIVRAKKQRGGPPALTWEDYKHMEFTQCVISETLRLGNIIKFVHRKANTNVQFKGYDIPRGWSIIPIFAAAHLDPDVYENPRKFDPWRWQTISSSTARIDNYMPFGQGLRNCAGLELAKMEIAVFLHHLVLNYDWEIAEPDEPLAYAFPEFAKGLPIKARKVSFIIFLMGCYARFRCKGSIQGAKQSRMR
>gnl_Musac_v1_GSMUA_Achr8T26350_001
MALELLLLISTAVIAVIIFFAFRSNGNGDGKAYKLPPGKMGLPLIGQTIAFMQPHSSASLGDFVDRSMDKYGKIFRMNLLGKPTIVSTDPDFNRLILQSEGKMFENSCPTSIAEIMGRWSMLALVGDIHRELRSIAVNFMSNVKLRTYFLGDIERQAVKILDSWTENATFSAQEAAKKFAFGLMVKHLMSMDESMPETEQLRREYHTFMKGMASIPLNLPGTAYRKALQVASLVLVFIEPDSTAVPIHGVSRAIILTIMGQKLDERITKIREKCEGLEEDDLLASVSTHPTLTREQILDLILSMLFAGHETSSGAISLAIYFLQACPKAVRQLREEHAEIARLKKERGETALTWDDYKKMEFTHAVINETLRLGNIVHFLHRKAIKDVQYKGYDIPCGWEVVPIISAAHLDPSIYDEPQCYNPWRWKAILATVTKNSNVMSFSGGPRLCPGAELAKLEMAVFLHHLVLKYDWELAERDFPVSFPFLGFPKGLPIKVRRFGGNQVA
>gnl_Musac_v1_GSMUA_Achr10T27520_001
MDTSLVLWAASVTLLATVIIARTWGMKRSGQRGHRLPAGSRGWPLVGETLQFVSCAYSPRPERFMDKRTLMYGKVFRSHLFGSSTIVSTDAEVSRCILQSDARTFRRVHGLIGAFFKSSDLKAQITRDMQSYVQESMINWQDDQLIRIQDETKKIIFQILVKGLIGLEPGKEMQLLKQQFKEFIAGLMSLPVKLPGSRLYRSLQASLPPIRSVIHRFSIIEEKRKNKLGCAPRDVVDVLINDASGQLTDNLISDNMIDLMIPAEDSVPVLVTLAVKYLSECPLALQHLEEENTRLEKRRSMLGGELQWADYMSLSFTQHVITETLRMGNIISGIMRKAVKDVEIRGHLIPKGWCVFTYFRSVHLDEKHYEEAYKFNPWRWKDKDMSSCGFTPFGGGQRLCPGLDLARLEASIFLHHLVTNFTWVAEEDHIVNFPTVRMKGGMPIRVRRRS
>gnl_Musac_v1_GSMUA_Achr5T04260_001
MEGGLLSALLLGSIVMLVVVLNHFLPLLLNLGAAPRGSFGWPLLGETLRFLSPHASYALGSFLEDHCSRYGKVFKSQLFCTPTIVSCDQELNHFILQNEEKLFQCSYPRPIHGILGKSSMIVVVGDTHKKLRNLALTLVTTTKARAGYLNDIERIALRVMGSWKDKKRIFFCEEARKFTFSVIVKQVLGLSQDEPQTAKILEDFLTFMKGLISFPLYIPGTAYAKAVQARARISLTVKAILEERRKNGGDSSQKGDFLDELLSVGNLSEEEKVSFLLDSLLGGYETTSLLMSMAVYFLGQCPSALEQLKSEHQSIRANKKDEYLNSEGYKKMEFTQHVINETLRCGNIVKFVHRKALKDVRYKEYLIPCGWKVLPVLSAVHLDSSLHGNPQEFHPWRWEGYNQTSTKKFTPFGGGPRLCPGSELAKVEVAFFLHFMVLNFRWKLEGEEDIPIAYPYVEFPRGLPLEIEPVPSEY
>gnl_Nelnu_v1.0_NNU_019288-RA
MKLVLAFWVLVGFIGWCWWKKKKKKKEKEQLENQSGIPKGTLGWPLIGETLNFIASGYTSRPVSFMEKRKSLYGNVFKSHILGMPIIISTDPDVNKVILQNNGSIFVPFYPKSITELLGKSSILQMNGNLQKRVHGLIGGFFRSPQLKVRITREIENAVNKAMEAWRDGDLVYMQEETRNITFQVLVRVLMSVGPGEDLQFLKREFGEFIKGLVCLPIKLPGTRLYKSLKAKERLLKMVKRIVEERKMRMESIDERGPLMDAIDVLLCDAGETEDKQHLPLDFISGNIIEMMIPGEDSVPMLMTLAVNYLSESPLALKQLVEENMELKRQKTQLGEDYAWTDYMSLPFTQNVINETLRMANIINGVWRKVLRDIEIKGYFIPKGWCVLASFISVHMNEENYENTNQFDPWRWQRKGGNINNNYCFTPFGGGQRLCPGLELSRLEVSIFLHHLVTRFRWVAEEDYIVHFPTVKMKRKLPVFVTPISS
>gnl_Nelnu_v1.0_NNU_011246-RA
MEFLLLCFLISSSSLYLLFLLLRYFRFRHRKLGLPPGNLGFPLIGETLQLIAAYKTENPEPFIDVRVARYGNLFTTHVFGEPTVFSADPEANRFILQNEGKLFECSYPSSISNLLGKHSLLLMKGSLHKRMHSLTMSFANSSIIKDNLLVDIDRLVRLNLDSWTGHVFLQEEAKKASVSLTEIICISQITFNLAVKQLMSFDPGEWTESLRKEYLLLIEGFFSVPLPFFFSAYGRAIKARKKVAEALRLIVGKRRRESEGGEVKKKDMLAALLEGGEGGFSDEEIVDFLLALLVAGYETTSTIMTLAVKFLTETPAALAQLMEEHDQIRARKERNSEEESLQWNDYKSMPFTQCVINETLRVANIISGVFRRAMTDVNIKGYTIPKGWKVFASFRAVHLDENHYKDARTFNPWRWQQSNTGGAATATGNLFTPFGGGPRLCPGYELARVEISVFLHHLVTRFSWDPADEDKLVFFPTTRTLKRYPINVQRRRKIAARTEEKDEK
>gnl_Nelnu_v1.0_NNU_006312-RA
MKLVLGFWVLVGFVGWCWWKRKSKKRLENKAAIPRGSSGWPLIGETLDFIASGYTSRPVSFMEKRKALYGKVFRSHILGVPIIISTDPDVNKVVLQNNGSIFIPFYPKSITELLGKSSILQMNGNLQKRVHGLIGSFLKSPQLKARITREIEKAVDQTMGTWKEGNLVYMQEETRNITFQVLVKALMSVGPGEDLQFLRREFGEFIKGLVCLPIKLPGTRLYKSLKAKERLLKMVRRIVEEKKMKMENTDERGPPMDAVDVLLCDSGEAADEKQRLPLDFISGNIIGMMIPGEDSVPMLMTLAIKYLSDSPLALRQLQEENMELKRRKAHLGEDYAWTDYMSLPFTQNVINETLRMANIINAVWRKTLKDIEIKGYFIPKGWCVLASFVSVHMNEENYEDPYRFDPWRWERKGGNFNYNNCFTPFGGGQRLCPGFELSRLEVSIFLHHLVTRYRWVAEEDCIVNFPTVKMKRKLPVVVTSISS
>gnl_Nelnu_v1.0_NNU_006423-RA
MAAEIELLLLLSPSILALFLVWLLIKRKERTLKLPPGNMGWPFLGETISYLKPYSATSVGEFMEQHISRYGKIYKSNLFGEPTIVSADAGLNRFILQNEGRLFECSYPRSIGGILGKWSMLVLVGDMHRDMRMISLNFMSNVRLRTHLLPEVERHTLLVLRSWKENSTLSAQDEAKKACLNLKKIYIETISFSFFHLLILICSKDGQEKLILQEKIFLQFTFNLMAKHIMSMDPGKLETEQLKKEYITFMKGVVSAPLNLPGTAYWKALRSRSTILKVIERKMEERIRHMRDECERREEDDLLGWVLKHSNLSTEQILDLILSLLFAGHETSSVAIALAIYFLQDCPKALQQLREEHLKIARAKKQAGESQLNWDDYKKMEFTHCVISETLRLGNVVRFVHRKAIKDVRYKGYDIPSGWKVLPVFAAVHLDPSTYDHPQHFNPWRWQQNISSSSSSSNSSNSSSVGANSNATMSINFMPFGGGPRLCAGSELAKLEMAVFMHHLVLNYQWELAESDHALAYPFVDFPKGLPIKVHKIQHHHTTTSYDSNIHLTLNSLSLPC
>gnl_Nelnu_v1.0_NNU_011762-RA
MREGEFRGITASLISMTGMELLLILSLSILTLVLVWRLVNNKEKEVKLPPGKMGWPFLGETMGYLKPHPATSMGEFMEQHIARYGKIYKSNLFGEPTIVSADAGLNRFILQNEGRLFECSYPRSIGEILGKWSMLVLVADMHRGMRMIAVNFMSNVRLRTHFLPEVERHCLLVLMSWEENSTFSALDEIKKFTFNLIAKQIMSMDPGTPETEQLKREYLTFMKGVVSVPLNLPGTAYRMALQSRSRILKIIERKMEERNRKMGDECQRIEEDDLLGWVLKHSNLSTEQSLDLILSLLFAGHETSSIGISLAIYFLHDCPKAIQQLREEHLKIATDKKQAGDQSQLNWDDYRKMEFTQCVICETLRLGSVVRFVHRKAIKDVQYKGFVIPSGWKVLPVFTAVHLDPSIYDNPQCFNPWRWQNTSMAASNNFMPFGGGPRLCAGAELAKLEMAVFIHHLVLNYEWELALAEPDQALAFPFVDFPKGLPIKVHKIHHNLGPI
>gnl_Nelnu_v1.0_NNU_022976-RA
MMSYSKLSRMDMSLIISVVAILLSSIILCRSWRRRIRSSTHRGGQLPLGSLGWPLVGETLEFISCALSDHPESFMDKRRRMYGKVFKSHILGSRTIISTDAEVSKFILQSDAKVFVPSYPGSLTELMGKSSILQINGSLHRRIHGLIGAFLKSSHLKDQITQDMQKYVQQSMGRWKDDKLIYIQDETKNIGFQILVKVLISLDPGKEMEYLRQQFQEFIAGLISLPINLPGSRLHRSLQAKKRMVKLVQEIIQDKRKEGSPTVPRDVIDVLLGDTNDQLTDELISDNMIDLMIPGEDSVPVLITLAIKYLSDSPLALQQLTEENMKLKTLKAQAGEPLCWSDYMSLSFTQNVITETLRMGNIIVGVMRKAMKDVEVKGYLIPKGWCVFTYFRSVHLDEHLYDWPYQFNPWRWQDKDPSTCNFTPFGGGQRLCPGLDLARLEASIFLHHFVTQFRWVAEGDSVVNFPTVRMKRGMPIWVKRRSNLQSPTSEKVAGQQNQMNDK
>gnl_Nelnu_v1.0_NNU_005795-RA
MEVLLSVLLCSSSLYLLFFLLRYSRFSLRKLGLPPGSLGLPFIGETLQLIAAYKTENPEPFIDARVARYGSLFTTHVFGEPTVFSADPEANRLILQNEGKLFECSYPSSISNLLGKHSLLLMKGSLHKRMHSLTMSFANSSIIRDNLLVDIDRLVRLNLDSWTGLVFLQEEAKKITFELTVKQLMSFDPGEWTESLRKEYLLLIEGFFSVPLPFFFTTYGRATKARTKVAEALRLIVRKRREESRGGKSKKKDMLAALLEGGEGGFSDEEIVDFLLALLVAGYETTSTIMTLAVKFLTETPLALAQLKEEHDGIRAAKEQSEEGLQWSDYKSMPFTQCVINETLRVANIISGIFRRAMADVNIKGYTIPKGWKVFASFRAVHLDHDHYKEARTFNPWRWQQSNTGGATSGTVNLFTPFGGGPRLCPGYELARVEISVFLHHLVTRFSWVPAEEDKLVFFPTTRTLKRYPINVQRRIKIPAKTGEGE
>gnl_Nelnu_v1.0_NNU_002932-RA
MVGIGVLLLLPLLLATSLGLVLAFVFLQSLFLKQEPINNLPHGSMGWPFQLGETLAFLRPHQSNTRGSFLDDHCSRYGKIFKSHLFGCPTIVSCDHELNMFILQNEEKLFQCSYPKPIHGILGKHSLLVVVGDVHKKLRSFALSLASTCKSKPEYLHDIEKLAISLMESWKERKEFTFNLIVKEILSMEPEDPVASKILKDFLTFMKGLVSLPIYIPGTPYAKAVKARARISSTVSSIIKEREKVDVGLKKGDFLDVLLSNASLNDEGKVSIVLDLLLGGYETTSILMALTVYFLAHSPHALEHLKEEHEAIRKYKPEKESLNWEDYKQMEFTQNVVINEALRCGNVVKFVHRKAIKDVNFKGYFIPSGWKVLPIFTAVHLDPSLHENASEFNPWRWVGQAPGKNFSPFGGGLRLCPGAELAKVETAFFLHHLVLNYRWRTKGEDYPLAYPYVEFKRGLLLEMEPLETRLPEGNPSSDRR
>gnl_Nelnu_v1.0_NNU_017108-RA
MVEGVCFVVLVGLLGAALGLVFNHFLPLLLKLGVAPRGTFGWPLFGETLSFLKPHASNALGTFLLDHCSRYGKVFKSHLFFSPTVVSCDQELNYFILQNEDKLFQCSYPKPIHGVLGKSSLLVVVGDTHKRLRNVALTLVSTTKSNPEYLNDIERTAIHILDSWKGKQVVSFCEEARKFTFNVIVKQVLGLTPDEPRTAEILGDFLAFMRGLISFPLYIPGTPYARAVQARTRISSTIKAIVEERRRNGGNSNKNGDFLEILLSVNNLSEDEKVSFVLDSLLGGYETTSLLMAMAVQFLAHSPAALEQLKLEQQNIRSIKKHGDEYLNWEDYKKMEFTQNVINEALRCGNIVKFVHRKALKDVRFKDYVIPSGWKVLPIFSAVHLDPSLHGSALQFDPWRWENAGQTCKKFMPFGGGPRFCPGSELAKVETAFFLHHLVLTYRWRTEGDDQPMAYPYVEFQSGLQLRVDPILSNRQVN
>gnl_Orysa_v7.0_LOC_Os10g19110.1
MAQQRWWRIIAESSKKKGWGEGRPLVVHRHSGSRQYGEAESERMIFSVTAKKLISYDSSTSDGKMWKHYDAFAQGLITLPLCIPGTAFYKCMQVYTYLV
>gnl_Orysa_v7.0_LOC_Os04g39430.1
MVGGELVLAALVILLALLLTLVLSHFLPLLLNPKAPKGSFGWPLLGETLRFLSPHASNTLGSFLEDHCSRYGRVFKSHLFCTPTIVSCDQELNHFILQNEERLFQCSYPRPIHGILGKSSMLVVLGEDHKRLRNLALALVTSTKLKPSYLGDIEKIALHIVGSWHGKSKDKGMVNVIAFCEEARKFAFSVIVKQVLGLSPEEPVTAMILEDFLAFMKGLISFPLYIPGTPYAKAVQARARISSTVKGIIEERRNAGSSNKGDFLDVLLSSNELSDEEKVSFVLDSLLGGYETTSLLISMVVYFLGQSAQDLELVKREHEGIRSKKEKDEFLSSEDYKKMEYTQHVINEALRCGNIVKFVHRKALKDVRYKEYLIPSGWKVLPVFSAVHLNPLLHGNAQQFQPCRWEGASQGTSKKFTPFGGGPRLCPGSELAKVEAAFFLHHLVLNYRWRIDGDDIPMAYPYVEFQRGLPIEIEPLCSES
>gnl_Orysa_v7.0_LOC_Os07g04410.1
MGETLQWTDMSLSFTHVITETLWLGNIIGGIMHKAVRGVEVNGYLIPKGWCDRSTSMICSTMSPTSSTHEGRR
>gnl_Orysa_v7.0_LOC_Os01g10040.1
MVSAAAGWAAPAFAVAAVVIWVVLCSELLRRRRRGAGSGKGDAAAAARLPPGSFGWPVVGETLEFVSCAYSPRPEAFVDKRRKLHGSAVFRSHLFGSATVVTADAEVSRFVLQSDARAFVPWYPRSLTELMGKSSILLINGALQRRVHGLVGAFFKSSHLKSQLTADMRRRLSPALSSFPDSSLLHVQHLAKSVVFEILVRGLIGLEAGEEMQQLKQQFQEFIVGLMSLPIKLPGTRLYRSLQAKKKMARLIQRIIREKRARRAAASPPRDAIDVLIGDGSDELTDELISDNMIDLMIPAEDSVPVLITLAVKFLSECPLALHQLEEENIQLKRRKTDMGETLQWTDYMSLSFTQHVITETLRLGNIIGGIMRKAVRDVEVKGHLIPKGWCVFVYFRSVHLDDTLYDEPYKFNPWRWKEKDMSNGSFTPFGGGQRLCPGLDLARLEASIFLHHLVTSFRWVAEEDHIVNFPTVRLKRGMPIRVTAKEDDD
>gnl_Orysa_v7.0_LOC_Os03g12660.1
MAAMMASITSELLFFLPFILLALLTFYTTTVAKCHGGHWWRGGTTPAKRKRMNLPPGAAGWPLVGETFGYLRAHPATSVGRFMEQHIARYGKIYRSSLFGERTVVSADAGLNRYILQNEGRLFECSYPRSIGGILGKWSMLVLVGDPHREMRAISLNFLSSVRLRAVLLPEVERHTLLVLRAWPPSSTFSAQHQAKKFTFNLMAKNIMSMDPGEEETERLRREYITFMKGVVSAPLNLPGTPYWKALKSRAAILGVIERKMEERVEKLSKEDASVEQDDLLGWALKQSNLSKEQILDLLLSLLFAGHETSSMALALAIFFLEGCPKAVQELREEHLGIARRQRLRGECKLSWEDYKEMVFTQCVINETLRLGNVVRFLHRKVIKDVHYKGYDIPSGWKILPVLAAVHLDSSLYEDPQRFNPWRWKSSGSSGGLAQSSSFMPYGGGTRLCAGSELAKLEMAVFLHHLVLNFRWELAEPDQAFVFPFVDFPKGLPIRVHRIAQDDEQE
>gnl_Orysa_v7.0_LOC_Os12g04480.1
MAAAALLLLAAAAAAVVVAMALRWLLLLGGPAAGRLGKRARMPPGSTGLPLIGETLRLISAYKTPNPEPFIDERVARHGGVFTTHVFGERTVFSADPAFNRLLLAAEGRAVHSSYPSSIATLLGARSLLLTRGAAHKRLHSLTLTRLGRPASPPLLAHIDRLVLATMRQWEPAATVRLMDEAKKITFNLTVKQLVSIEPGPWTESLRREYVKLIDGFFSIPFPLAYFLPFTTYGQALKARKKVAGALREVIKKRMEEKAENGGSIGDDEGKKEKKDMVEELLQAEGGSFSEEEMVDFCLSLLVAGYETTSVLMTLAVKFLTETPAALAELKEEHANIRDMKGKNQPLEWSDYKSMPFTQCVINETLRVGNIISGVFRRANTDIHYKDYTIPKGCKIFASFRAVHLNNEHYENARTFNPWRWQINNKLQNAVGANIFTPFGGGPRLCPGYELARVVVSIFLHHLVTRFSWEETEEDRLVFFPTTRTLKGYPINLRLLSESIC
>gnl_Orysa_v7.0_LOC_Os05g11130.1
MQPLAAGGGVSWPLYAATVAAALLVTAIVLRLAARSTAAACKARPPAGSLGWPLVGETLQFISAAYSSRPESFVEKRCRRYGKVFRSHLWGSPAVVSADAEASRAVLQSDASAFVPWYPRSLMELMGESSILVLGGALQRRVHGLAGAFFKSPELKARVTADMRSRLAAAMDAWRATAATGAGAAVRVQDEAKLIVFEILVRALIGLEQGQEMNYLRQQFHIFIAGLISLPIKLPGTQLYRSLKAKKRMTSLIQNIIQEKRRRIFEGKDLCAVSRDLIDVLMSNGSDELSLTDELISDNMIDFMIPAEDSVPVLITLAIKYLSECPLALQQLEEENMELKRQKSDVGETLEWTDYMSLTFTQHVITETLRIGNIISGIMRKAVRDVEVKGQGDVVIPKGWCVLVYFRSVHLDANIYDDPYAFNPWRWKERDMAAATANSGSGFTPFGGGQRLCPGLDLARLQTSIFLHHLVTNFTWVAQGDVVVNFPTVRLKRGMPIKVTPKT
>gnl_Orysa_v7.0_LOC_Os11g04710.1
MAAAALLLLAAAAAIVVVAMVLRWLLLLGGPAAGRLGKRALMPPGSTGLPLIGETLRLISAYKTPNPEPFIDERVARHGGVFTTHVFGERTVFSADPAFNRLLLAAEGRAVHSSYPSSIATLLGARSLLLTRGAAHKRLHSLTLTRLGRPASPPLLAHIDRLVLATMRQWEPAATVRLMDEAKKITFNLTVKQLVSIEPGPWTESLRREYVKLIDGFFSIPFPLANLLPFTTYGQALKARKKVAGALREVIKKRMEEKAENGGSIGDDEGKKEKKDMVEELLEAEGGSFSEEEMVDFCLSLLVAGYETTSMLMTLAVKFLTETPAALAELKEEHANIRDMKGKKQPLEWSDYKSMPFTQCVINETLRVGNIISGVFRRANTDIHYKDYTIPKGCKIFASFRAVHLNNEHYENARTFNPWRWQINNKLQNAVGANIFTPFGGGPRLCPGYELARVVVSIFLHHLVTRFSWEETEEDRLVFFPTTRTLKGYPINLRLLSESIC
>gnl_Phavu_v2.1_Phvul.010G139600.1
MDNIWIVSVTVFLLCTVIFLYRKRLSLMLKSKYRSKLPLGTLGWPFIGETIEFVSCAYSDRPESFMDKRRSMYGKVFKSHIFGSPTIVSTDADVNKFILQSDAKVFVPSYPKSLTQLMGESSILLINGSLQRRIHGLIGAFFKSQQLKAQITRDMQKYVQESMASWKEDCPIYIQDETKKIAFHVLVKALISLDPGEEMDLLKKHFQEFISGLMSLPINLPGTKLYQSLQAKKKMVKLVRRIILAKRNSGICRVPKDVVDVLLNDASEKLTDDLIADNIIDMMIPGEDSVPVLMTLATKYLSECPAALQQLTEENMKLKKLQDQVGESLCWSDYLSLPFTQTVITETLRMGNIIIGVMRKALRDVEIKGNFIPQGWCVFANFRSVHLDEKNYECPYQFNPWRWQDKDMSSCNFSPFGGGQRLCPGLDLARLEASIFLHHFVTQFRWHAEADAIVNFPTVRMKRRMPVMVRRVES
>gnl_Phavu_v2.1_Phvul.003G258400.1
MEWIIGLWTLMGVFICCWYWFVCVKKENSNRVKQKKKKKGKVPRGNKGWPLLGETLEFIACGYTSNPVSFMEKRKSLYGNVFKTSILGTGVIVSTDPEVNKVILQNQGNIFVPAYPKSVRELMGEYSILQMNGNMHRKIHSLLGGFLRSPQFKARITTDIQHSVQQCFATWTHQPIYVQDQVKKITFTILVKVLLSIGPGEDLDFLKREFEEFIKGLICLPIKFPGTRLHKSLKAKERMMKIVQRVVEERNNSIHNNKNSEEKGVAANDVVDVLLRDIGDRNTISNMLENICENIIEMMIPGEETLPTAMTMAVKFLSDYPLALSKLLEENMELKRQKNSSDDYVWSDYLQLPFTQNVISETLRMANIVNAIWRKAVKDVEIKGYLIPKDWCVVASLTSVHMDGMNYENPFKFDPWRWEKSGAGANNNCFTPFGGGQRLCPGIELSRLELSIFLHHLVTTYRWVAEEDEIIYFPTVKMKRKLPISVTTINT
>gnl_Phavu_v2.1_Phvul.003G253100.1
MSDSHLTFCFLSSILALIVITFIFTKRKKPSLNLPPGQMGWPLLGETIGYLKTYQALTLGEFMEKHIARYGTIYKSNLFGEPAIVSTDAGLNRFIMQNEGKLFEASYPKSLGGVLGKWSMLVLVGDMHRDMRNISLNFLSYAKIRTHLVKDVDKHVLHVLSSWKHNSTLSAQGEARRFTFNFMAKHIMSLDPGKLETEQLKTEYVSFMKGIVSLAPVNLPGTAYRKALKSRSTILKFIEAKMEERAKRVQNGDALEEDHDLLNWVLTHTNLSNEQILDLVLSLLFGGHETSSIAIALVIYFLPSCPRAMQQLREEHVEIVTSKKKTGEVELTWDDYKKMEFTHCVLNETLRLGNVVRYIHRKALKDVRYKGYDIPCGWKVLPVISAAHLDPELFDQPNQFNPWRWQGNNSKSDNFMPFGGGSRLCAGSELAKVEMAVFIHHLILNYNWEVLDGDEPFVYPYVDFPKGLPIKVQSYSSIKLPN
>gnl_Phavu_v2.1_Phvul.008G147500.1
MVELLAVILTLLSGLIAFVYLLKYVNKNQQDFPHKLPPGSMGWPFSGETLGFLKSHKSNSLGSFLKEHCSRYGKVFKSHLFGSPTIVSCDFEFNMYILQNEGELFPVDYPKVMHNILGKFSVLLSKGDLHRKLRSTIISFVSATKYETKFLHSMEILVLSTINSWDPNSKQVAFYKEAKRFTINVMMKHLLYINTDEPLGSKILENFEKYIKGFISLPINIPGTAYFKALQARKRLAAIIKNIILGRQKSSNARPVQGGDLLNMILSKQNLSVEEMVSIVLDLLFGGYETTAKLLSLIVYFLGGASNALQRLKEEHQEIRKRKKEGEPLNWDDYKQMEFTQKVIYEAMRCGNVVKFLHRKAVQDVKFKDYVIPAGWKVLPVLSAGHLDPTLFENPLEFDPFRWNDNSIRKKVAPFGGGPRLCPGADLAKVETAFFLHHFVLNYRWKIKADDPPLALPYVEFTGGLLLDLEPIS
>gnl_Phavu_v2.1_Phvul.008G224600.1
MCVYIYIYTQYHHSHIITPMASFITLLILLFISALFLFLHRRSRYRRLRLRLPPGTLGLPFAGETLQLISAYKTDNPEPFIDHRVHRYGPIFTTHVFGEPTVFSADPETNRFILLNEGKLFECSYPGSISNLLGKHSLLLMKGSLHKRMHSLTMSFANSSIIKDHLLVDIDRLIRLNLDSWSDRVFLMEEAKKITFELTVKQLMSFDPGEWSETLRKEYVLVIEGFFTLPLPLFSTTYRRAIKARTKVAEALTLIVRERRKESVKEEKKNDMLGALLASGNHFSDEEIVDFMLALLVAGYETTSTIMTLAVKFLTETPLALAQLKEEHDQIRAKKSHPEEPLEWTDYKSMAFTQCVVNETLRVANIIGGIFRRAMTDINIKGYTIPKGWRVFASFRAVHLNPDHYKDARTFNPWRWQSNSEATSPGNVYTPFGGGPRLCPGYELARVVLSVFLHRIVTRYSWFPAEEDKLVFFPTTRTQKRYPIIVKRREEFRPSKSP
>gnl_Phavu_v2.1_Phvul.001G242200.1
MVSLPTLLLLIAAFAAAMFLRRALNRRKFRLPPGSYGLPFIGETLQLISAYKSSNPEPFMDERVRRYGSIFTTHVFGEPTVFSADPELNRFILQNEGKLLDCSYPGSISNLLGKHSLLLMKGALHKRMHSLTMSFANSSIIKDHLLHHIDRLIGLNLDTWSDRVTLMDQAKKITFELTVKQLMSFDPDEWTESLRKEYVLVIEGFFTLPLPLFSTTYRRAIKARTKVAEALTLVVRQRREEYNEGKEKKSDMLGALLASGDHFSDEQIVDFLLALLVAGYETTSTIMTLAVKFLTETPLALAQLKEEHDQIRARSDPGAPLEWTDYKSMVFTQCVVNETLRVANIIGGIFRRATTDINIKGYTIPKGWKVFASFRAVHLNPEYYKDARTFNPWRWQSNSSEAANPGNVYTPFGGGPRLCPGYELARVVLSVFLHRIVTRFSWVPAEEDKLVFFPTTRTQKRYPIIVKHRSANHV
>gnl_Phavu_v2.1_Phvul.002G029700.1
MSDSHLTFYSPSSILALLPLFFIFFILIKRKQTKPRLNLPPGNMGWPFLGETIGYLKPYSATTIGEFMEKHIARYGTIYKSKLFGEPAIVSADAGLNRFILQNEGKLFECSYPRSIGGILGKWSMLVLVGDMHRDMRVISLNFLSHARLRTHLLKEVEKHTLLVLNSWNQNCTFSAQDEAKKFTFNLMAKHIMSMDPGEIETEQLKKEYVTFMKGVVSAPLNLPGTAYRKALKSRSTILKFIEGKMEERVKRIQEGNESLEEDDLLNWVLKHSNLSTEQILDLILSLLFAGHETSSVAIALAIYFLPGCPQAMQQLREEHGEIVRAKKQAGEVELTWDDYKRMEFTHCVVNETLRLGNVVRFLHRKALKDVNYKGYDIPCGWKVLPVIAAVHLDPSLFDQPQHFNPWRWQNHGGSGGGGGCPSNKSTAANNNFLAFGGGSRLCAGSELAKLEMAVFIHHLIINYHWELAETDEAFAYPFVDFPKGLPIRVQAQSLI
>gnl_Phavu_v2.1_Phvul.002G167400.1
MEWMIGVCVVMGMLVMSWWILLYGKKNDEKTVGKGKIPKGNSGWPLLGETLDFIASGYTSNPVTFLEKRKSLYGNVFKTCILGSNVIISTDQDVNKVVLQNHQANFVPAYPKSIRELMGEQSILKMNGTMHKKVHTLIAGFLRSPQFKARITRDIEHTVKQCFASWTPHQPIYVQDQLKRITFPVLVKVLMSVGPGEELDFLYREFAEFIKGLICLPLKFPGTRLYKSLQSKDRMVKMVRKIVEERKKLMRDNNGDEEGNAVNDVLDALLRDKGDSSSSAGLSPEMISQNIIEMMIPGEETLPTAMTMAIKFLTDSPLALSKLQEENMELKRLKTNCSEDYSWTEYMSLPFTQNVISETLRMANIVNGIWRKSVNDIEIKGYLIPKHWCVMASLTSVHMDEKNYENPFKFDPWRWEKIGAVTGNNSFTPFGGGHRLCPGLELSRLELSIFLHHLVTTYRWVAERDEIIYFPTVKMKRKLPISLEPINA
>gnl_Phypa_v3.3_Pp3c9_7820V3.1
MDTTLVLHGLEIVAFICVSLTLIMQLWSRNNEQAKINKRLPGGSFGLPLLGETLKYMASMKTSMPTFMAEHRQKYGEMFKSKLMGAFCIVTTKSDTIKWVLAHEGKQFVTGYPKSFRKVLGEYTALSLHGEQWKSTRRFLVNSLRVELLKERIPMIEQTVLENLNSWAIKGCVSIREETKTLAFNVVAQYLLGSRLKSGPVNDSLRNDFYVLTEGLFALPINFPGTNFRNALEARARILKTLEEDIVSKPRPAGDEDQYVDYMDYMRKENLPGTTDELLREKTRCHILGLLFAGHETAASAMLFAVKYIMDNPRVWNELRAEHDNIQVSKFEGGNLTWDDYKNMRFSQSVITETLRLANPVALLWREATEDVQLNGSLIPKGWKTVCAIREAHHDPEFFDHPHEFNPWRHQHEVLNPAKKPPLLAFGGGPRYCPGAELARAELCIFLHHLVTKFDLKACETEIVSFFPVPMFSNGLQVRVQERDPATKCSQKIMAY
>gnl_Phypa_v3.3_Pp3c2_17920V3.1
MAELGVSEMERMNTFGIGADAQRGLGAGMTLPLLFLATVVWWIWQRHKANLESGLPGTFGLPFIGETLTYVAKMKSPLGNFVDEKTKRYNGAQAFKSSLFFQPTVIATEVETVKMIVAKEGRSFVSNYPSSFALLLGRFNGLNMNGENWKRLRKFVISHIMRVDLLKERMADIEDLVVRTLDSWADDEGRTIYVEDETKTIAFNITALIVLNLKPGKVSQTMQRDYYPLIEGMFSLPINLPWTIYGKATQARVRILKTLEEFLQSRTVKDDVFDNYVQLLQEELPPGSPPALKHEMGLDLLTSLLFAGHDTTAATMVFSVKYIGENPKVLAELRREHEELLKRKQPGERISWDDCKTLSFSNSIITETLRMCNISTTVFRKSLEDVHVGDYVIPKGWLVLPYFRAVHFNPSIYPDPYTFNPFRYQDAAGSKLPFFGFGGGARLCPGMDLARAELCLFLHHLVMKFESWELLGNDVVSYFPFPRLSARLPIRVKRRTPPQQPST
>gnl_Pinta_v2.0_PITA_000048874-RA
MGLLEGQAIGAGALFLLILIWVIKVRLNNGKTKENKQKRLMHLNLPPGNIEWPVLGGTLKFLKPHAATSPGYFMQENSSRHGKIFKSHLFGHPTIVSADPDLNKFILVNEGRLFECSYPSTIGGILGKWSMLVLVGEMHKCMRTIAVNFMSIGNLRSRLLGDIEKHTLLTLDSWEKMEQRPFSAQLEAKKFTFNLMAKQMMSFNPGEPETDDLMKEYFTFMKGAISVPINLPGTSYSKALKSRVKILDFVKKTMDERKRHPDVHYDDLLSNVMDDGRLSTEQILDLILNILFAGHETSAVGLTLALHFLAKSPWAVDTLRSEHLGIVRTRQQQSPERKTLNWDDYKSMDFTQNVINETLRLGNVVRFVHRKAIRDVHFKGYDIPAGWKVLPVFAAVHLDPDLYDEPVEFNPHRWKKLEPNTYFTPFGGGPRLCAGLELAKLEIAVFLHHLVLNFGWELAEEDRALAFPFVEFEKGLPIRVRPIRESHC
>gnl_Pinta_v2.0_PITA_000069443-RA
MVGVFWVVVLPALVGFGYTILCHYLPFIQHMKRAPPGSMGWPLVGETLAFLKPHYSNRRGTFLDDHCRRYGKVFKSHLFGSPTIVSCDPELNAFVLQNENRLFQCSYPKAINGILGNSSLIAVVGDVHKRLRSHVINLVNAVKSKDEFLVDIERNALLVINSWKDKQTVIFCEETRKFTFNVIVKQMLSLTPENPVTVGILHDFGTFMRGLVSVPIKIPGTPYAKAVQARQRIFSAVQMIADDRWRQGSGYKPSGDFLDILMGSDNLKSHEKLSLVLDMLLAGHETTYLLLAIIIHFLGDSHLALQQLKVINEALRYGNIVKFLHRKALKDIKFKDLQIPAGWKVLPMLAGVHLDESLHKDALEFNPWRGQSSYEKAFIPFGGGPRLCPGYELAKLETAFFLHHLILNFRWKIQERDCVRAYPYVEFEKGLPIVVENLIGKKEK
>gnl_Pinta_v2.0_PITA_000050806-RA
MIVPVDPEFNKHVLQNEGRLFQSNYPRPFRNLIGKFALLSVHRDLQKKLHRTALVVNLMAKQLLDLSPSKETEEIGKAFAVFSKALLAVPIRIPGTSYARGIKHIRQHPDEAVHSDFLGELLKEDLHSEEVIADLVLFLLLAGHETSGSAMELSKNPSFIPFGGGARFCPGMHLAKLELALFLHNFVTKFRLERKPI
>gnl_Pinta_v2.0_PITA_000047689-RA
MVQERRNNPHVVHNDLLQKLMEEGSLSDEIICEFILFLLIAGHETSFRAMTFDIKFLTYCPQAWEQMKEEHDAILKTKGKHKKLEWEVYKSMKFTKCVINETLRLDSLIPKGWVVFAFLTATHLHGNSYNEALIFNS
>gnl_Pinta_v2.0_PITA_000027632-RA
MATVEQTPAAMFMIFTAAVALIIFVLVKVRRSIPTQRMKLPPGTMGWPFVGETVAYLKPHPATSPGTFMEEHISRYGKVFKSHLFGYPTVVSVDPELNKFILQNEDRLFQSSYPSTIGGILGKWSMLVLVGDMHKEMRAIALNFMGNNKLKNSLLQDIQTHALLILNSWKENQAFSAQAETKKYTFNLMAKQIMSCNPEDLETEYLMKEYFSFMKGVVSAPVNLPGTTYRKALKSRAAILQAVKNTMNERRKQPEMTWNSDLLSRIMEEGSLNTEQILDLILNLLFAGHETSSIALSLAIYFLAQSPESAKQLRWEHLDIRRTIEQRGTDSNLHWDDYKRMEFTQQVINETLRLGNVVRFVHRKALLNVQYKGYDIPAGWKVLPVFDAVHLDPDVYDNPLVFNPWRWQKVEGSTYFTPFGGGSRLCTGVELAKLEIAVFLHHLVLSYRWELAEPDLPLVFPFVEFEKGLPVRVQSIRQN
>gnl_Pinta_v2.0_PITA_000086967-RA
MDIERNALQVTNSWKDKQTIIFYEEARIFTFNVIVMQMLNLSPENPLTARILHDFLTFMKRLISVPIYIPGTPYAKAVQARQRIVSAVHMIAEERSKQGSDYKPLGEFLDILIASNNVEIDEKLSLVMDLLLANKQKLCYKRGGEMAL
>gnl_Pinta_v2.0_PITA_000026028-RA
MEDIQNLMHNTFAQWQAKGHIHLHHECHQFVLNLMAKQLLDLSPSKEMEEIGKAFDDFSKSFIVLPIRIPGTAYWKGLKARDFMMKNIYASIKYRRENPEVVHNDFLGELLKEDLHSEEVIADFVLFVFFAGHETSASTMAFAIKFLTDCPQALRELKAEHNALLKRKGSPRNQNLTWDDYQSLKFTQCVINETHRLANVAPVVFREAITYIKIKGGFVIPKGWSVLVLMNGIHLDDKYHSSPLKFDPWRWQQILENNELYKNPSFMPFGGGFRLCPGMHLAKLELGLFLHHFITKFRWEPLDDDKISYFPVSHLTKGFPIRLHPQEQMDD
>gnl_Pinta_v2.0_PITA_000016718-RA
MELPRKLLSFYFKYDIAVAASCMSIIMAGIVWTILVWSKSGEYRGRRQRAVLPLGSLGWPFIGETLEFISSGYSSRPESFMDKRRQLYGKVFKSHLFGNPTIISIDPEVSKVVLQNDGRIFVPSYPKSLNELMGKSSILMLTGNLQKKLHGLIGGFLKSLQLKEQITVDIEKYILSSMTNWKDNQLVYIQEETKNIAFHVLLKALMSLSPGDDMECLKQEFRKFISGLVSLPVKLPGTRLYNSLKAKARMVKMLHRIIEEKKSNYAACNYPSRPKDVLDVLLQETNDTAEQYFSMDVICDNMIDLMIPGEDSVPMLMTLAVKFLTDCPLALQQLQAENMKLKKSKEQKKEQLTWNDYTSLPFTQNVITETLRMGNIITGVMRKALQDVEIKGHFIPEGWCVLTYLRSIHLDEDFYENPHKFNPWRWQEKDPSGNSFIPFGGGHRLCPGIDMARLEASIFLHHLVTQYSWEADDDSIVSFPTVQMKKRLPIRVKKIISEC
>gnl_Pinta_v2.0_PITA_000016716-RA
MEPARSLLSFYCEYDHIAALVSRLSIIICMVGMLLLWSSRGGKHRGNRAGLPLGRMGWPFIGETLEFISCGYSSRPESFMDKRRKLYGKVFKSHLLGSPTIVSTDPEVSRVVLQNDGRIFVPSYPKSLNELMGKSSILMLSGNLQKKLHGLIGGFLKSPQLKEQITVEIEKYILSSMINWKDGQLVYIQDETKNIAFHVLLKALMSLSPGNDMEYLKQEFRKFMSGLVSLPVKLPGTRLYNSLQTRSWYLQAKARMVKMVHRIIEEKRTSYATCTYPSPPRDVLDVLLQETNDLAEQYFPIDVICDNMIDLMIPGEDSVPMLMTLAVKFLTDCPLAVQQLREENMKLKKAKEQEKEQLTWSDYTSLSFTQNVITETLRMGNIITGVMRKALHDVEIKGHFIPKGWCVFTYFRSIHLDKDFYECPYKFNPWRWQEKDPIGSSFIPFGGGQRLCPGIDMARLEASIFLHQLVTQYSWEAEDDSIVSFPTVQMKKRMPIRIKKITSSQF
>gnl_Pinta_v2.0_PITA_000002642-RA
MIWWGVVIASGLAAAASAVWFMSKNAKIREGKLGEKSELPPGSMGWPFIGETLQYLSPSQSSNVGPFLHKRISRYGDVFKTHLFGKPTIMTTSVEANQFVFLNEGRLFKCAYPKSFVSILGKNNILESHGPMHLKLRKLGLSLMGTQNLTATLLQAVEKQVIETLDTWEEGNTIQMNEEAGKITFNMLMKQLISLDSGSAEAQKLMNSYKQFTTGLFSFPIRIPGTPYTNSMKGREKVLNALRNVISERKKEKRIVKEDFLDQVLEKAVEDKEHFNDEVVLDYLFSSLFAGYDATSVAMTMAVKYLTETPRALNELRVTGDFLLGSAEEHEGILREKKSRGEVYLTWDDYKSMTFASNVITETLRVSNIGTYLFRECIEETKINGYRVPKGWRVIACTSPVNLDPSIHFEPLSFNPWRWEKRTCNKSDFQVFGGGLRYCVGSELAKVQIAVFLHHLVTKFRWEKAFGWKEAIIRRPRIIFKNGYPICLTKRM
>gnl_Pinta_v2.0_PITA_000009686-RA
MNNGRGRYDKLGIGLIGALSLINATKSKHEFLMDIERNALRVINSWKDKQTIIFCEEARMFTFNVIVKQMLNLTPENPLTARILHDFLTFMKGLVSVPIYIPGTPYAKAVQARQRIVSAVQMIAEERSKQGSDYKPSGDFLDILLASNNVESDEKLSLVMDLLLGGYETTYLLLAIIMHLLSDSQLALQQLKAEHEMIASTKHKEEHLSWCHYKQMTFTQHVMNEALRYGNVVKFVHRKALKDIKFKDFQIPAGWKVLPVFTGVHLDESLYKDALEFDPWRWQGLGNWGPTSRWI
>gnl_Poptr_v3.0_Potri.010G189800.1
MAVISLYLVFFVVLPAIVLIAHRSSRCRRLRLPPGSLGLPFVGETLQLISAYKTENPEPFIDERVSRFGSLFTTHVFGEPTVFSVDPETNRFIMQNEGKLFECSYPGSISNLLGKHSLLLMKGSLHKRMHSLTMSFANSSIIRDHLLVDIDRLIRLNLDSWSDRVLLMEEAKKITFELTMKQLMSFDPCEWTESLRKEYVLVIEGFFSVPLPIFSPTYRRAIKARTKVAEALSLVVKQRRIESESGEKRKDMLAALVASDDHGSFSDEEIVDFLVALLVAGYETTSTSMTLAVKFLTETPLALAQITEEHEQIRAKKGEGEALEWSDYKSMTFTQCVVNETLRIANIIGGIFRRTMTDINVKGYTIPKGWKVFASFRGVHLDHEYFKDARTFNPWRWQNNSGATCPANVFTPFGGGQRLCPGYELARVELSVFLHHLVTRFRYLLQSGCRSSPCTRVVPINILGNAHADLKLIFVCDLVFRTSWTPAGEDKLVFFPTTRTQKRYPINVQRRDRVQAM
>gnl_Poptr_v3.0_Potri.003G038200.1
STIIFLYRNSSWFSNRIMTMVMMMIKSSSMYEKTLLPLGALGWPFIGETIDFVSCAYSDRPESFMDKRRRMYGKVFKSHIFGSPTIVSTDAEVSKFILQSDARLFVPSYPKSLTELMGKSSILLINGSLQRRIHGLIGAFFKSPHLKAQITRDMQSYVQESMEKWREDHPIFIQDETKNIAFQVLVKALISLDPGEEMELLKKQFQEFIAGLMSLPLKNIPGSQLYRSLQAKKKMVKLVQKIIKSKRDHGMISMVPKDLVQVLLNDASEQLTDDLIADNMIDMMIPGEDSVPVLMTLAVKYLSDCPPALHQLTEENMKLKSLKAQHGEPMCWSDYLSLPFTQTVITETLRMGNIIIGVMRKAMKDIEIKGYLIPKGWCAFAYFRSVHLDENNYEWPYQFNPWRWQDKDMSNSSFTPFGGGQRLCPGLDLARLEASIFLHHFVTQFRWVAEDDTIVNFPTVRMKRRMPIWVKRRGEN
>gnl_Poptr_v3.0_Potri.003G035900.1
MDSLLWILLAIFLSCSSTIVFLYRNSSWFSNSIMTMVMMMIKSSSMYEKTLLPLGALGWPFIGETIDFVSCAYSDRPESFMDKRRRMYGKVFKSHIFGSPTIVSTDAEVSKFILQSDARLFVPSYPKSLTELMGKSSILLINGSLQRRIHGLIGAFFKSPHLKAQITRDMQSYVQESMEKWREDHPIFIQDETKNIAFQVLVKALISLDPGEEMELLKKQFQEFIAGLMSLPLKNIPGSQLYRSLQEENMKLKSLKAQQGEPMCWSDYLSLPFTQTVITETLRMGNIIIGVMRKAMKDIEIKGYLIPKGWCAFAYFRSVHLDENNYEWPYQFNPWRWQDKDMSNSSFTPFGGGQRLCPGLDLARLEASIFLHHFVTQFRWVAEDDTIVNFPTVRMKRRMPIWVKRRGEN
>gnl_Poptr_v3.0_Potri.007G018400.1
MEWFMGFWILVGIFVGWCWYSKEKSSSSSSNSDMKMEQKSGVLPKGSFGWPLIGETLDFIAAGYTSQPVSFMEKRRSLYGKVFKTHILGTPIIVSTDPAVNKVVLQNHGNIFIPAYPKSVREIFGEYSILQTNGTLQKKVHALIGGFLRSPQFKTRITKDIEHHVKLTLTSWKDLPLLFVQEETQKFTFKVLVKALLSLDPSDDLDFLKREFDEFIKGLICLPIKLPGTRLYKSLKAKERIFKLVKKIVEQRKLGLEKSEDQEHQNTIPNDAVDVLLRDISGEQNDKQSLSLDFIISHIIELMIPGEETVPMSMTLAVKFLSDCPVALELLTEENMKLKRQKTDSGDDYCWTDYMSLQFTQNVINETLRVANIINAVWRKALKDVEIKGILIPEGWCVLTSFSSVHMDEENYENPHEFDPWRWEKTGASVKNNCFTPFGGGQRLCPGLELSRLEISIFLHHLVTTYRWIAEKDDIIYFPTVKLKKKLPIRVTSIGNSS
>gnl_Poptr_v3.0_Potri.007G026500.1
MSHSELVVFLLPSILSLLLLFILVQRKQVRFNLPPGNMGWPFLGETIGYLKPYSATSIGEFMEQHISRYGKIYKSNLFGEPTIVSADAGLNRFILQNEGRLFECSYPKSIGGILGKWSMLVLVGDMHRDMRIISLNFLSHARLRTHLLKEVEKQTLLVLSSWKENCTFSAQDEAKKFTFNLMAKHIMSLDPGKPETEQLKKEYVTFMKGVVSAPINLPGTPYRKALKSRSIILKFIERKMEERIAETKGGVENLEDDDLLGWVLKHSNLSTEQILDLILSLLFAGHETSSVSIALAIYFLQACPGAIQQLKEEHIQISRAKKRSGETELNWDDYKKMEFTQCVISETLRLGNVVRFLHRKALKDVRYKGYDIPCGWKVLPVISAVHLDSTLFDQPQHFNPWRWQHNNARGASTSSSGTTSSNYFMPFGGGPRLCAGSELAKLEMAVFIHHLVLNFHWELVDTDQAFAFPFVDFPKGLPIRVKHLLTVT
>gnl_Poptr_v3.0_Potri.005G124000.1
MSHSELVVLLLPSILSLLLVFILMQRKQARFNLPPGNMGWPFLGETIGYLKPYSATSIGEFMEQHISRYGKIYKSNLFGEPTIVSADAGLNRFILQSEGRLFECSYPRSIGGILGKWSMLVLVGDMHRNMRSISLNFLSHARLRSHLLKEVEKQTLLVLSSWKENCTFSAQDEAKKFTFNLMAKHMMSLDPGKPETEQLKKEYVTFMKGVVSAPLNFPGTPYRKALKSRSIILKFIEQKMEERIARLKEGVEDLEEDDLLGWVLKHSNLSTEQILDLILSLLFAGHETSSVSIALAIYFLQACPGAIQQLKEEHIEISRAKKQSGEMEINWDDYKKMEFTQCVISETLRLGNVVRFLHRKAVRDVRYKGYDIPCGWKVLPVISAVHLDSTVFDQPQQFNPWRWQQHNNARGSSTCSSAAAASSNHFMPFGGGPRLCAGSELAKLEMAVFIHHLVLNFHWELVGADQAFAFPFVDFPKGLPIRVKHHTVI
>gnl_Poptr_v3.0_Potri.014G171700.1
MAGELWVGVLVGITSGLLGLIMNHFLPMFLKLGHNVPKGSFGWPLLGETLGFLKPHPSNTLGAFLQDHCSRYGNVFKSHLFLSPTVVSCDQELNYFILQNEGKLFQCSYPKPIHGILGNVSMLVAVGDTHKRLRNVAISLKELSSWKDKQQVMFCEEARKFSFNVIVKQVLGLTSEEPETREILEGLVSIPLYIPGTPYARAVQARSRISSRVKAIIEERRSRNSRSSRNDFLEILLSVDTLSEDEKVSFVLDSLLGGYETTSLLMAMVVHLLGQSPTALEQLKLEHEQITSLKEKDECLNWEDYKTMEFTQNVISEALRYGNIVKFVHRKALKDVKFRDYLIPSGWKVLPVFTAVHLDSSVHANALQFHPWRWETQDQTSKRFTPFGGGSRCCPGSELAKIEVAFFLHHLVQNFRWTAEDADQPMAYPYVEFGKGLLINLDRCST
>gnl_Poptr_v3.0_Potri.008G067500.1
MAVSVCLVLFIVLPAIVFIVHRSSRFRRLRLPPGSLGLPFVGETLQLISAYKTENPEPFIDERVNRFGSLFKTHIFGEPTVFSVDPETNRFILQNEGKLFECSYPGSISNLLGKHSLLLMTGNLHKKMHSLTMSFANSSIIRDHLLVDIDRLIRLNLDSWSDRVLLMEEAKKTTFELTMKQLMSFDPCEWTESLRREYVLVIEGFFSVPLPILSPTYRRAIKARTKVAEALSLVVKQRRIESESGEKKKDMLGALLASDDHGGFSDEEIVDFLVALLVAGYETTSTSMTLAVKFLTETPLALAQIKEEHEQIRGKKGEEGALEWSDYKSMTFTQCVVNETLRIANIIGGIFRRTMTDINVKGYTIPKGWKVFASFRGVHLDHEYFKDARTFNPWRWQDDSGATCPANVFTPFGGGQRLCPGYELARVELSVFLHHLVTRFSWTPAEQDKLVFFPTTRTQKRYPINVQRRNRV
>gnl_Poptr_v3.0_Potri.001G341000.1
MGFPFVGETLSLLKPHSSNSMGTFLQERVSRYGKVFKSHLFGSPAIVSCDHELNMFILQNEERLFEASYPKAMHDILGKFSLLVISGDLHRKLRNFVVTFNTVSKSSPRFLNFAENLAITMLESWKGCKEIDFLKDIRKFTLSLMVKSVLSIEPEEPRALKILDDFRTYMKGFVSLPLNFPGSSYSKAVKARTRLASTMKGIINEREKEKVGLITGDFLDVILSKRGILTDGQIVSVALDILLGGYETTSILIALIVYFLGHVPKAFQTLKEEHDAIRKSKQAGEPLDMEDYRKMEFTKNVIYESMRCGNVVKFLHRKAIQDVKYKEYFIPSGWKVIPVLSGPHLDPSLHESPLKFNPWRWKNQETRKTVMPFGGGPRLCPGAELAKVEIAFFLHHLVLNYRWKVKEDDFPVAYPYVEFRRGLLLEVEPAQEEFRK
>gnl_Poptr_v3.0_Potri.001G200100.1
MNINTDNLLWIALAISLSSTAIIFLYRNSSWFSSSSMMTIRLSSSKYKTPLPLGTLGWPFIGETIDFVSCAYSDRPESFMDKRRRMYGKVFKSHIFGSPTIVSTDAEVSKFILQSDAKVFVPSYPKSLTELMGKSSILLINGSLQRRIHGLIGAFFKSPHLKAQITRDMQSYVQESMEKWREDQPIFIQDETKNIAFQVLVKALISLDPGEEMELLKKQFQEFIAGLMSLPLNIPGSQLYRSLQAKKKMVKLVQKIIQSKREGRAGIVSMAPKDVAEVLLNDASEQLTDDLIADNMIDMMIPGEDSVPVLMTLAVKYLSDCPAALQQLTKENMKLKSLKAQHGEPLCWTDYLSLPFTQTVITETLRMGNIIIGVMRKAMKDTEIKGYLIPKGWCAFAYFRSVHLDENNYEWPYEFNPWRWQDKDMSINGSFTPFGGGQRLCPGLDLARLEASIFLHHFVTQFRWVAEEDTVVNFPTVRMKRRMPIWVKRGGEN
>gnl_Prupe_v2.1_Prupe.2G249100.1
MEFLFSFLVAISVLSSFIFVFLRNSRCRRLRLPPGNLGLPLIGETLQLISAYKTENPEPFIDERVNRFGPIFTTHVFGEPTVFSSDPETNRFILQNEGKLFECSYPSSISNLLGKHSLLLMKGSLHKRMHSLTMSFANSSIIRDHLLDDIDRLIRLNMDSWTDRVFLMEEAKKITFELAVKQLMSFDPGEWTEGLRKEYVLLIEGFFSVPFPLFSTTYRRAIKARTKVAEALRLIVRQRREESEAGERKEDMLGALLGGDNAFSDEEIVDFLLALLVAGYETTSTIMTLAVKFLTETPLAQAQLKEEHDQIRAKKKSSETLEWSDYKSMPFTQCVVNETLRVANIISGVFRRAMTDVHIKGYTIPKGWKVFASFRAVHLDQDHFKDARTFNPWRWQVLNNSGASTSPANVFTPFGGGPRLCPGYELARVELSVFLHHLITRFSWVPAEDDKLVFFPTTRTQKRYPINVQRRNYGSGPPCKQ
>gnl_Prupe_v2.1_Prupe.7G153500.1
MVERQSASMSSDSEVILCLLPSVLALFLFLILIRRKQQQTRLHLPPGNMGWPFLGETLGYLKPYSATCTGQFMEQHISRYGKIYKSNLFGEPTIVSADAGLNRFILQNEGRLFECSYPRSIGGILGKWSMLVLVGDMHRDMRMISLNFLSHARLRTHLMREVEKHTLLVLGSWKENSVFSAQDEAKKFTFNLMAKHIMSLDPGKPETEQLKKLYVTFMKGVVSAPVNLPGTAYRKALQSRSTILKFIESKMEGRLKEGKENIDEDDLLGWVLKHSNLSKEQILDLILSLLFAGHETSSVAIALAIYFLPGCPNAIQQLREEHTEIAKAKKQAGETELNWDDYKKMEFTQCVISETLRLGNVVRFLHRKALKDVRYKGYDIPCGWKVLPVIAAVHLDPLLFDQPQHFNPWRWQQNNNSGASSSSYTSMTSSNFMPFGGGPRLCAGSELAKLEMAVFIHHLVLNFHWDLEDDLDQPFAFPFVDFQNGLPITARRHQNQSHINPKI
>gnl_Prupe_v2.1_Prupe.7G162900.1
MRMEWIVGCWVLVGIFVGSLCWVSKEMKKKSKSQNHKGAKVPKGNLGWPLIGETLDFIACGYTSRPVSFMEKRRSLYGKVFKTNILGTPIIVSTDAEVNKVVLKNHGNTFIPAYPKSVKELLGKFSILQINGSIHKRVHGLIGGFLKSPQFKDRITRDIENSVKLNLARWRHMQSPIYVQDETQKITFEILVKVLMSVGPGEDLNFLKREFEEFIKGLICIPIKLPGTRLYKSLKARERLLKMVGKIVEQKKKAMENNSIQETSPVNDAMDVLLRDGGDQSNETQRLPLDFITGNIIEMMIPGEETVPVAMTLAVKFLSDSPVALDKLRDENMELKRQKVGSSENYAWTDYLSLPFTQNVISETLRMANIINAIWRKALKDVEIKGYLIPQGWCVLASLTSVHMDEENYENPYQFDPWRWEKLEAAVNYTSSFTPFGGGQRLCPGLELSRLELSIFLHHLVTNYRWVAEKDEIVHFPTVKMKRKLPISVTSTST
>gnl_Prupe_v2.1_Prupe.3G193900.1
MAGSTFWPVVLFGMFFGSLLGLILNHFLPLMLLRLNGSPPPKGSFGWPILGQTLAFLKPHPSNSLGAFLQHHCSRYGKVFKSHLFLSPTIVSCDQELNYFILQNEGKLFECSYPKPIHGILGKSSMLVAVADTHKRLRNVAVSLVTITKSKPEFLSDIEATTISILHSWKDKSQVIFCEEARKFTFNVIVKQVLGLTPDEPQTTRILEDFLTFMRGLISLPLYIPGTPYARAVKARRRISSTVKAIIEERRRQAAETSTNSSSSKRSDFLEILMDVDTLSEDEKVSFILDSLLGGYETTSLLISMAVYFLAQSPSALQQLKVEHQNIRRGKQKEEYLNWEDYKKMEFTQNVINEALRCGNVVKFVHRKALKDVKFRDYLIPSGWKVLPVFSAAHLDPSLHASALEFHPWRWEKIQSQDQTCKRFTPFGGGSRCCPGSELGKLEVAIFLHHLVQNFRWRTEDDDQPIAFPYVEFQRGLPLHLEHCPIN
>gnl_Prupe_v2.1_Prupe.3G147200.1
MASIFWPVVLFGMFGSLLGLILNHFLPLMLLRLNGSPPPEGSFGWPILGQTLTFLKPHPSNSLGAFLQHHCSRYGKVFKLHLFLSPTIVSCDQELNYFILQNEGKLFECSYPKPIHGILGKSSMLVAVADTHKRLRNVAVSLVTITKSKPEFLSDIEATTISILLHSWKDKSQVIFCEEARKFTFNVIVKQVLGLTPDEPQTTRILEDFLTFMRGLISLPLYIPGTPYARAVKSKEEDKHAAETSTNSSSSKRSDFLEILMDVDTLSEDEKVSFILDSLLGGYETTSLGLLWSKRSGLYINPDLLDHRNPRDLWSLTVGYYLIPSGWKVLPVFSAAHLDPSFLASALEFHPWRWESQDQTCKRFTPLGGGWRTENDDQPIAFPYVEFQRGLPLHLEHCPIN
>gnl_Prupe_v2.1_Prupe.3G295600.1
MVGLAPILFALLLGGLPILLACVLVQKFSATHDHQNPAKNLPPGSMGWPWLGETLDFLKPHYTYSVGTFLQQHCSRYGKVFKSHLFGSPTIVSCDLELNMFILQNEEKLFQASYPKAIHGILGKHSLLTISGELHRKLRSIAVSFIANSKSAPDFLHWVQKLSISMMDSWNGCKQVSFYKQAKAFTLSLMVKHLLSVKPEEPVASRILQDFETYMTGFVSLPVNIPGTSYAKAVKARVRLSSTVKEIMEERRKGNVNRNTEDFLDVILSKQSLNDEEIVSIVLDIMLGGYETTATLMSLIVYFLAHAPIAFRKLKEEHQSIRQNKKDGEFLNWEDYKKMDFSHYVIYEAMRCGNVVKFVHRKALVDVKFKEFVIPSGWKVLPIFSGAHLDQALHENPTQFDPCRWAEDFKEMSKKVTVFGGGVRLCPGAELAKVVIAFFLHHLVLSYRWKTKPDESPLAYPFVQFRRGLQLEIEPADAAAA
>gnl_Prupe_v2.1_Prupe.3G050900.1
MDNLLIVLILAATTTTTAILILSIIFLYRNNSNLILRSKHRRRPLPLGTLGWPFLGETIEFVSCAYSDCPESFMDKRRHLYGKVFKSHIFGSPTIVSTDAEVSKFVLQSDAKAFVPSYPKSLTELMGKSSILLINGALQRRVHGLIGAFFKSPHLKAQITTDMQKYVQQSMANWRDDRSIYIQDETKNIAFQVLVKALISLDPGADMEFLKKQFQEFIAGLMSLPINIPGSRLYRSLQAKKKMIKLVQKIIQARKKGTSSISNKVARDVVDVLLSDTSGQLTDDLIADNMIDMMIPGEDSVPVLMTLAIKYLSDSPTALQQLTEENMKLKTLKDQLGEPLCWSDYLSLPFTQNVITETLRMGNIIIGVMRKAMKDVEIKGYLIPKGWCVFTYFRSVHLDENNYDWPYDFNPWRWQDKDMSSSNFTPFGGGQRLCPGLDLARLEASIFLHHFVTQFRWVAEEDTIVNFPTVRMKRRMPVRVKRKGDH
>gnl_Selmo_v1.0_417566
MISSSTVWAWTSLAGVAGVFWLAALVYWRSWRFRKLQRLPPGSMGWPLIGELVPYVTIVRSETPFRFTRERESKYGPVFKTSLLTGKTVMITDVEGVKFVLHNEGVLFETGYPRSLKDVPGEHAMLFHHGDLQKRMHAMLKRFVSSTPLKKHLTREMELLTKQGMRTWSRGQRILLQDEIQRITHDFLMKQLFGLEPGKLSTTILKEFHTLMAGIIGIPMMIPGTPYFKSMKAREKLSKIIMDMVATRRAKPDIEHKDILNALIEENVPAVVIALAVKNLSETPKALEHIREENLAIRKGKDPSEGLSWNDYMSLEFTQAVFNETLRLANGAQGVMRKALKDVEYRGYIIPKGWTVLPYFLNIHFDENMFPNSAKFHPWRWLEKNIPPSYVLPFGGGSRLCPGQELAKVQTAVFLHHLVTQFKWDAEPEKVINFPMISTRNHVPVVLYDLN
>gnl_Selmo_v1.0_89147
MNLPPGRMGWPLVGETLEYLATRPIGVPQPFIAKRVARYGSIFKTHLFGCPTIVTTDPDFNRFVLANEGKLFQSSYPAGVDRVLGKFSMVQASGELHKRMRALTVSFMQAQSLKDNFLQTIQARVISLLSTWEGRVVKIQDEAQSLSFDCIVGHVLGMDPGAENTKTIKEDFFNLVYGLTIPLRIPGTRYWTAMKGRQNIVRLVEQMVAERTTKPCTARKDFLQQLLQDDNGKNLTLEQISDFIVFMLFAAHDTTATAMTMAIKYLLANPQALNQLQEEHLEIRRNKRSPDEPLEWNDYLQMTFTQHVINETLRLTNVLTSAHRIALQDVQTEEGYVIPKGWKVVSSWTTIHLNPKLYAEPLEFNPWRWKTQSVKYFTPFSGGPRFCTGSELARLEIALLLHFIITKYSLHPAEDDEAVYFGTVKMRKGLPVTVTKLSQIL
>gnl_Selmo_v1.0_157387
MVDSRIMVWTSIAGIAGALWLVALVYWRSWRFRKLERLPPGSMGWPLIGELIPYVTIARSEAPYIFPMEREKKYGTVFKTSLLTGKTIMITDVEGVKFVLHNEGVLFESGYPRSLKDVLGEHAMLFQHGELHKRMHAMLKRFVSSTPLKKHLTREMELLTKQGMSTWSRGTKILLQDEIQRITHDFLMKQLFGLEPGKLSATIFEEFNRLMGGIIGIPLMIPGTPYHRAMKARKKLTKIISGMVAFRRSRPDIEHKDILNALIEEIKQEERDADQIIVDNALINIANAEGIPAVIIAFAVKNLSENPKALEQIREENLAIRKGKDPSEGLTWNEYMSLDFTHAVFNETLRLANGAQGVMRKALKDVEFRGYVIPKGWTVLPYFLNIHFDEKMFPQPTKFHPWRWLEVLSTTSHSCNFATWLQQRSIPSSYVLPFGGGARLCPGQELAKVQTAVFLHHFVTQFRWEAEPEKVINFPKISTKNHLPVVLHDL
>gnl_Selmo_v1.0_151754
MITDVEGVKFVLHNEGVLFETGYPQSLKDVLGERAMLFHHGDLQKRMHAMLKRFVSSTPLKKYLTREMELLTKQGMSTWSRGQRILLQDEIQRITHDFLMKQLFGLEPGKLSTTILEEFNTLMAGIIGVPMMIPGTPYFKAMKAREKLSQIIMDMVAARRARPDIEHKDILNALIEEVKEEDGDVEKIIIDNVLVNIANAEGIPAIVIAFAVKNLSETPKALEHIREENLAIKRGKDSNEGLSWNDYMSLEFTQAVFNETLRLANGAQGVMRKALKDVEYRGYIIPKGWTVLPYFLNIHFDENMFPNPTKFHPWRWLEKNIPSTYVLPFGGGSRLCPGQELARVQTAVFLHHFVTQFKWDAEPETVINFPKISTRNHVPVVLYDLH
>gnl_Selmo_v1.0_233379
MISSSTAWAWTSLAGVAGVFWLAALVYWRSWRFRKLQRLPPGSMGWPLIGELVPYVTIVRSETPFRFTRERESKYGPVFKTSLLTGKTVMITDVEGVKFVLHNEGVLFETGYPRSLKDVLGEHAMLFQHGDLQKRMHAMLKRFVSSTPLKKHLTREMELLTMQGMSTWSRGQRILLQDEIQRITHDFLMKQLFGLEPGKLSTTILKEFHTLMAGIIGIPMMIPGTPYFKAMKAREKLSKIIMDMVATRRAKPDIEHKDILNALIEEVKQEDGDMEKIIIDNVLVNIANAENVPAVVIALAVKNLSETPKALEQIREENLAIRKGKDPSEGLSWNEYMSLEFTQAVFNETLRLANGAQGVMRKALKDVEYRGYIIPKGWTVLPYFLNIHFDENMFPNSAKFHPWRWLEKNIPPSYVLPFGGGSRLCPGQELAKVQTAVFLHHLVTQFKWDAEPEKVINFPMISTRNHVPVVLYDLN
>gnl_Solly_v2.4_Solyc06g051750.2.1
MDTIDLFLYLFLSVFTFYLLRCMAAAHLRGRKTRLPPGTLGLPFIGETLQLISAYKTENPEPFIDDRVSKYGSIFTTHVFGEPTVFSADPETNRFILQNEGRLFESSYPGSIQNLLGRYSLLLMRGSLHKRMHSLTMSFANSSILKDHLLGDIDRLVRLNLDSWTGRVFLMDEAKKITFNLTVKQLMSFDPCEWTENLMKEYMLVIEGFFCIPLPIFSSTYRKAIQARTKVAEALGLVVRDRRKERDGGERKNDMLEALFEGDGVEGVGFSDEEIVDFILALLVAGYETTSTIMTLAVKFLTETPRALSLLKEEHEEIRLRKGEVKSLQWEDYKSMPFTQCVVNETLRIANIISGVFRRAMTDINIKGYTIPKGWKVFASLRAVHLDHEHFKDARTFDPWRWQSSAGPTSSPNVFTPFGGGPRRCPGYELARVELSVFLHHLVTRFSWVPAEADKLVFFPTTRMLKRYPINVQHRSLFEQKEEEKGS
>gnl_Solly_v2.4_Solyc03g121510.2.1
MYNYSVWSSLAIAIFIIIFHKKLFIIIIHRVKRYAQSNKTISLLPLGNLGWPYIGETLEYISSAYTHSPESFMDKRRHMYGKVFKSHIFGSPTIISTDAEVNRSILQSDAKTFVPFYPKSLTELMGKSSILLINGSLQRRIHGLIGSFFKSPHIKARITHDMKKYVQKSMDNWQENCPVYIQHQAKNIAFQVLVKALIGIDGGEKLDILKINFQEFIAGLMSLPINFPGTTLYRSLQAKKRMVKLIQNIIQEKREKNIMSTVNDDVADVLLNDTSKELTDELISDNMIDFMIPGEDSVPEENMTLKRLKEKQGETLVWSDYLSLPFTQNVISETLRLGNIIIGVMRKSVKDVEIKGYLIPKGWCTFVYFRSVHLDDNHYDFPHQFNPWRWQSKDTNNYCNFTPFGGGQRLCPGLDLARLEASIFLHHFTTQFKWVAEEDSIINFPTVRMKKGMPVWIKRRETKQC
>gnl_Solly_v2.4_Solyc02g093540.2.1
MILLLPVMLSFLFGTVIFVFTFHHLFFRFYKHDTKILPGGNMGFPFVGEAFGFFTPHKSFSIGNFLQQRCSRYGKVFKSYIFGSPTIISCDLELNKFILQKEGKLFQSSYPKPIRDILGNHSLMIVTDVERHKKLRRIEVGLINKFSSTSNFLCEIDKLCVSLMESWRGNQLILFSKQAKQFSFNLMLMNLLDMQPGEPLGLQLLQDFLTFMEGFVSIPINLPWTPYAKAVKARRRISSTLKQILNERKNRKDVQGKGDPFDEILMKEDLISDVEKVSILLDLLLAGYETTSGLLSLLVYFLAQSPQALQTLKDEHLAIRRNKKEGEPLNWEDYKQMEFTTMVINETLRCGNLVKFVHREAIKDVKFKGYHIPAGWKVLPILSAVHLEPSLHENPSEFNPWRWTDPATSKNVVPFGGGSRLCPGSELGKLEASFFLHYLLLNYRWTMKEEEYPMLYPYMDFPKGLLIALETETKNVI
>gnl_Solly_v2.4_Solyc02g084740.2.1
MEEKSENWIWICMVTVFWLIYKIRKKQKEDKEREIGVPRGNSGWPLLGETLDFIASGYTSRPVTFMEKRKSLYGNVFKSNILGKGIIVSTDAEVNKVVLQNNGDVFIPCYPKSITELFGKNSILQMNGAVHKRLHGLIGSFLKSPQLKARITRDIEASVRHFLSTWLEKQHNVVYLQDEAKKISFEVLVKLILGVDPGEELNLLKKEFEELTKGLICLPIKLPGTTLYKSLKAKERLTRMVEKMVEERKLSMEKKEEKGFPNDAIDVLLGNADGAKQPLPYDFTSGNLIEMMIPGEETVPTVITLAVKFLSDNPVALHRLLEENLELKQQKISCCEDYSWTDYLSMPFTQNVISETLRLANIINAVWRKSLKDVKIKGHLIPKGWCVLASFTSVHMDEENYENPYNFDPSRWEKVGVAVTSNTFTPFGGGQRLCPGLELSRLEISIFLHHLVTTYRWVAEKDEIVYFPTVKMKNKLPINIMPLQQNPLIQTKQN
>gnl_Solly_v2.4_Solyc02g085360.2.1
MSDLEFFLFLIPPILAVLIILNLFKRKHNFQNLPPGDMGWPFLGETIGYLRPYSATTIGDFMQDHISRYGKIFKSNLFGEPTIVSADAGLNRYILQNEGRLFECNYPRSIGGILGKWSMLVQVGQMHRDMRMISLNFLSNARLRNQLLSEVEKHTLLVLGSWKQDSVVCAQDEAKKLTFNFMAEHIMSLQPGNPETEKLKKEYITFMKGVVSAPLNFPGTAYRKALQSRSTILGFIERKMEERLKEMNRNENDLLGWVLKNSNLSKEQILDLLLSLLFAGHETSSVAIALSIFLLESCPAAVQQLTEEHLEISRAKKQSGETELNWDDYKKMEFTQCVINETLRLGNVVRFLHRKAVKDVRYKGYDIPCGWKVLPVISAAHLDPSLFDRPHDFDPWRWQNAEESPSGKGGSTGTSSTTKSSNNFMPFGGGPRLCAGSELAKLEMAIFIHYLVLNFHWKLAATDQAFAYPYVDFPNALPINIQHRSLNKLHD
>gnl_Solly_v2.4_Solyc07g056160.2.1
MGEEGSLLIIVITLVFSFVIGITLNHFWPLFFNNYGTTLHVIPKGTFGWPLLGETLSFLKPHPSNSIGTFLQQHCSRYGKVFKSHLFFSPTVVSCDQDLNYFILQNEDKLFQCSYPKPIHGILGKVSLLVAVGDTHKRLRNVSLSLISTIKSKPEFINDVETLALQILQSWKDKHQVRYWEEARKFSFNVIVKQVLGLTPDNPQSALILQDFLAFMRGLISLPLYIPGTPYARAVQARSRISSTIKAIIEERRRKHVVDGDGKKNDFLEILLCVDTLSEEEKVSFVLDSLLGGYETTSLLMAMVVFFIGQSQTAFDRLKEEHDNIRSTKEKELLNWEDYQKMDFTQKVINEALRYGNVVKFVHRKALKDVKFKDYVIPAGWKVLPVFSAVHLDPSVHPNALHFNPWRWESDEQISKKLTPFGGGSRCCPGFELAKVEVAFFLHHLVQKYRWEVEEGEQPIAYPYVEFKNGLTIRLHKNST
>gnl_Sorbi_v3.1_Sobic.003G030600.1
MSITTLQLLPWPPEPARAAVLPPLLLAAAAAVVVCLWALLSRRLISRERAAGGKEQAVPARLPPGSFGWPVVGETLEFVSCAYSSRPEAFVDKRRLLHGSAVFRSHLFGSATVVTSDAEVSRFVLQSDARAFVPWYPRSLTELMGKSSILLINGSLQRRVHGLVGAFFKSPQLKAQVTADMQRRLAPALDAWRARGPAAPPLRIQDHAKTIVFEILVKGLIGLEAGPEMQQLKHQFQEFIVGLMSLPIKLPGTRLYRSLQAKKRMARLIQGIIQEKRRRLDDGGKGEPGPPRDAIDVLISGGSDELTDDLISDNMIDLMIPAEDSVPVLITLAVKYLSECPLALQQLEEENMQLKRRKTDMGETLQWTDYMSLSFTQHVITETLRMGNIINGIMRKAVRDVEVKGHLIPKGWCVFVYFRSVHLDDKRYDEPYRFNPWRWKEKDTSTSSFTPFGGGQRLCPGLDLARLEASIFLHHLVTSFRWVAEEDHIVNFPTVRLKRGMPIRLTSKD
>gnl_Sorbi_v3.1_Sobic.009G074300.1
MWPIIIRGGSWPPSSVDVGSVTAALLLAAAVIFIPRVWSSSRTRRPQVPASGGSTAGGARLPAGSLGWPLLGETLAFIRAAYSPRPESFVEKRRLWYGKVFKSHLWGSPAVVSSDPEVSRAVLQADASAFVPWYPRSLMELMGQSSILVLGGGLQRRVHGLAGAFFKSPQLKAQVTADMQRRVGRAMDVWSRRHHRSMSSNGCGGAPPVRVQDEAKSIVFEILVRALIGIEEGDEMQYLRQQFQEFIAGLISLPVKLPGCQLYRSLRAKKRMTKLIKMIIQEKRKKMIAEGEDLRGTHPRDMIDVLLGNGNDELTDELISDNMIDFMIPAEDSVPVLITLAVKYLSECPLALQQLEEENMELKSQKSDTGETLEWTDYMSLTFTQHVITETLRMGNIINGIMRKAVRDVEVRGHLIPKGWRVLVYFRAVHLDAAVHDDPHAFNPWRWKERADVVPVMSSGGGGGFTPFGGGQRLCPGLDLARLEASIFLHHLVTSFRWVAEEDTVVNFPTVRLKRGMPITVTPRT
>gnl_Sorbi_v3.1_Sobic.005G030400.2
MDAGGSPPLFLLAAAATAVLAAAALGWLLLAGGRAAAAGRRRRSASSAPRLPPGSTGLPLIGETLRLIAAYKTPNPEPFIDERVARHGSGVFTTHVFGERTVFSADPAFNRLLLAAEGRAVSCSYPSSIATLLGPRSLLLTAGPAHKRLHSLTLTRLGRPASPPLLAHIDRLVLATMRDWGRPGAAPVRLLDEAKKITFNLTVWQLVSIEPGPWTESVRREYVKLIDGFFSIPFPFAYLLPFTVYGQALKARKKVAGALREVIRKRMDEKAETGGASKNGEDEEKREKKDMVEELLEAEGGSFSVEEMVDFCLSLLVAGYETTSVLMTLAVKFLTETPAALAQLKEEHDNIRGIKGKDQPLEWSDYKSMPFTQCVISETLRVANLIGGVFRRANTDIHFKDYVIPKGCKIFASFRAVHLNLEHYENARTFDPWRWQSKNKLQNAEGASLFTPFGGGPRLCPGYELARVVVSVFLHHLVTCFSWEEAEEDRIVFFPTTRTLKGYPINLRRRPDYA
>gnl_Sorbi_v3.1_Sobic.004G196200.1
MVTTVLLAVFVAAAVLAAVVYRHFVPLLRNPGAPRGSFGWPLVGETIGFLRPHASNTTGDFLHSHITRYGAVFKSHLFGAPTVVSCDEELNQLVLQNEERLFQCSYPGSIRGILGASSLLVVTGERHRRIRGVSLAFVASRGMRPAHLADVDRAARAAIASWRGRCGAVVVFCDEARQFAFGAIVEQVLGLSPEEPLIRRLLEHYSTFMKGLVALPLNIPGTPYARAVEARRKISLTLEEIMDERWKEDGSSRKSSAFLDVLIANSELSHDDKVTFLLDSLLAGYETTSVLLSMLVYFIGQSPQCLQQLKVEHESIRSSKGTDEFLNAEDYRKMEYTQRVINETLRCGNIVKFLHRKALKDVKYKGYVIPAGWKVLPILSSVHLDPALYKNPQEFDPCRWEGQDQASSGKKFAPFGGGLRLCPGSELGKLEAAFFLHHLVLQYRWSLDGEDVPMAHPYVEFSKGLPIKIWRHQQESSDTTIPWFVGQL
>gnl_Sorbi_v3.1_Sobic.001G445900.1
MGAMMASITRELLFFLPFILLALLALYTTTVAKCHATHHQWRRPKKKRPNLPPGALGWPFVGETFGYLRAHPATSVGRFMEQHVARYGKIYRSSLFGERTVVSADAGLNRYILQNEGRLFECSYPRSIGGILGKWSMLVLVGDAHREMRAISLNFLSSVRLRAVLLPEVERHTLLVLRSWPPSDGTFSAQHQAKKFTFNLMAKNIMSMDPGEEETERLRLEYITFMKGVVSAPLNFPGTAYWKALKSRASILGVIEKKMEDRLEKMSKENSSVEEDDLLGWALKQSNLSKEQILDLLLSLLFAGHETSSMALALAIFFLEGCPKAVQELREEHLEIARRQRQRGASKLSWEDYKEMVFTQCVINETLRLGNVVRFLHRKVIRDVHYNGYDIPRGWKILPVLAAVHLDSSLYEDPNRFNPWRWKSNAPSSFMPYGGGPRLCAGSELAKLEIAIFLHHLVLNFRWELAEADQAFVYPFVDFPKGLPIRVQRIADDQGHRSVLTESTM
>gnl_Sorbi_v3.1_Sobic.006G114600.1
MMAGELVLAAVATLLASSLLALVLSHFLPLLLNPKAPKGSFGWPLLGETLRFLTPHASNTLGGFLEDHCSRYGQVFKSHLFCTPTVVSCDQDLNHFILQNEERLFQCSYPRPIHGILGKSSMLVVLGEDHKRLRNLALALVTSTKLKPSYLGDIEKIALHVVGAWRRHDGGGGGGGGGGVRVIAFCEEARKFAFSVIVKQVLGLSPEEPVTARILEDFLAFMKGLISFPLYIPGTPYAKAVQARERISNTVKGIIEERRSAGSCNKGDFLDVLLSSNELSDEEKVSFVLDSLLGGYETTSLLISMVVYFLGQSAQDLDLVKREHDSIRSNKGKEECLTSEDYKKMEYTQQVINEALRCGNIVKFVHRKALKDVKYKEYLIPSGWKVLPVFSAVHLNPSLHGNAQQFQPCRWEGTSQGTSKRFTPFGGGPRLCPGSELAKVEAAFFLHHLVLNYRWRIDGDDIPMAYPYVEFQRGLPIEIEPTSPESGLS
>gnl_Spipo_v2_Spipo2G0104100
MAGAGELPVLLVLRLLVLAVASVAGFVYLRRIRWAGSPRRPGNLPPGRRGCPFIGETLGYLKPHPAISMGEFMEDHISRFGKIYRSNLFGGPTIVSADAGLNRFILQNEGRLFECSYPRSIGEILGKWSMLVLVGDMHKNMRTISLNFMCSARLQTQLLREVEQHALFILRSWREGSTFLAQDEAKKFTFNLMAKHIMSMEPGEPETESLKKEYITFMKGVVSAPLNFPGTAYWKAKKSRSTILKFIERKIEERRRRKADGRDGSEQDDLLSSVLKQSNLSKEQILDLILSLLFAGHETSSVSIALAIYFLEACPEAVEELKAEHQRIILNKAHRGDDSLLDWEDYKQMHFTQCVINETLRLGNVVRFVHRKALRDVRYKGYDIPAGWKVLPVFAAVHLDPSLYGDPQQFNPWRWQRRNCGGAATAGANFMPFGGGPRLCAGSELAKLEMAVFLHHLVLSYRWELAEPDQPLVFPFVDFPKGLPIRVHRTT
>gnl_Spipo_v2_Spipo3G0092100
MGVVIGCYCEAVRMDLSFSLAIFHFASEGNALKAIELTEELAPNLLEQNKDLHFDLLSLRFVELVRSRKCTEALEFAQSMLTPFGKVQKYVEKLEDFMALLAYEEPEKSPMFHLLSSEHQQNVADNLNQAILGDEGLAAWSLSDASSVNLLPKEGCRLSPRYGRVFRTHILGKAIAVSTDAEVNRAVLSSDGFVPCYPRSVAELLGKDSILKAEGALHRRVHGLIGGFLKSPAAKAAACAEVERCILRSLADWPGKGLVLVQEETQKITFPPLVKVLMGMGPGEELDIMKEQFHEFIQGLICLPIKLPGTRLSKSLKAKEKVQNIIDKIVEDKIQAGEPNVVKDVVDVLINEIVTNKFPEMPISLISSIITEMMVPGEHSVPMVMTLAVKYLTDTPLALKQLREENLTLRRQKVKSGEPYTWADYMSLTFTHHVINETLRMGNIVNGVWRKAIRDIEVKGYLIPKDWCILASFSSVHFDEENYSNPYKFNPWRWEANGICVSKLTPFGGGQRLCPGQEISRLEISIFLHHLVTKYSWVAEEDTIVSFPIVKMKRKMPIRVSPVSV
>gnl_Spipo_v2_Spipo23G0002100
MAGERGLPPGSLGLPLLGETVRLISAYRSEHPEPFVDERLRRLRLGQRVFTTHLFGEPTVFSADPDVNKQVLQGEGRLFQSSYPSSLTTLLGRRSLLVMRGAFHRRMHALLSATIASPTVIRDHLLPDIDHLIRRTLDSWEEKADGGESIAGRRVLLQDQAKKITFELSVKQLMSMDPGEWTEGLRKEYLHLIDGFFSIPLPFSFTTYGRALQAKRKREMVQRRAEDGKQVEEEAELKHGMSKKRRSSDLLGALLEAESEDGVEFTEEEAVDFLLALLVAGYETTSTIMTLAVKYLADHPRALALLREEQEDIRRRKEEAGGHPDDALDWADYKSMAFTQCVINETMRVGNIISGVFRRATADVPIKGGYTIPKGCKVFASFRAVHMDPAYYTDARSFDPWRWWSAGGGNGRQQGGGASVFCPFGGGPRFCPGYELARVEISVFLHYLVTRFNWEPAEDDKAATS
>gnl_Spipo_v2_Spipo10G0030400
MAPAILPILWVTLGGLFVIGCLLFTHLLPSLMHSKLPLGSFGWPLLGETLRFLQPHSSDARGSFLQDHCSRYGKVFKSHLFLSPTIVSCDHELNNFILQNEDRFFQGSYPKPVHGVLGKNSLLVVVGETHKRLRTMALALVNATKAKPGYLNDIETMATYVMTRWKGKEEVYFYDEARKFTFSVIVKQVLGLSPDDATTAIILRDFRTFMNGLISFPLYIPGLPYAKAIQARTRISSSVKNILEERARSRGNSTPCNGGQDFLDVLLSVGNLSDEEKVSFVMDSLLGGYETTSLLLAMAVHFLGQCPAALDQLLSEHRHIRADRDENQPLSWDDYKKMEFTQNVINESLRCGNIVKFVHRKALKDCRFKDYVIPSGWKVLPVLSAVHLDPSLHEDPLTFNPWRWEGQNQTASKKFTPFGGGTRLCPGSELAKVETAVFLHHFLLNFRWKPAAKDGPIAYPYVEFPRGLPLKVEPIHGE
>gnl_Stras_v2.0_SGA_v2.0_scaffold135T34924
MAAFLPMALAFLLGITAICKLFKVSIFRQKTATPPPNGSMFYLPLLGETLSFLKPHKSNSPGTFLQQHCSRYGRVFKSHLFGRPTIVSCDHDFNMFVLQNEERLFRSSYPKPIHDILGKLSMMLVSGDLHKKLRSVAVGFINGSKSRPDFLDYVDKLCVCLVDSWRAKTQLTFYIMLKNLVSIEPEDPLAANILEDFLTFMEGFVSLPLYIPGTAYSKAINARKRISNTLHEIIKKRENKLTGTKTQRRGDFLDEILANGGLNYEEKVSVLLDLLLAGYETTSGLMALVVYFLAKAPLALQTLQDPATSRKVSPYGGGLRICPGAELGKLETAFFLHHLVLNFRGQSAKPNQHRANCERRRLVGRMSYDYLFKYIIIGDTGVGKSCLLLQFTDKRFQPVHDLTIGVEFGARMVTIDGRPIKLQIWDTAGQESFRSITRSYYRGAAGALLVYDITRRETFNHLASWLEDARQHANPNMTIMLVGNKSDLAHRRAVSKEEGEQFAKENGLLFLEASARTAQNVEEAFTKTATKILEKIQEGVFDVSNESSGIKIGYGRSQGPAGGRDGTVAQGGGCCN
>gnl_Stras_v2.0_SGA_v2.0_scaffold71T23776
MDSLWTLLLVTTSFIILCFSAIFLQWKLFNNHTKKPSKIPLGSFGFRPFIGETIHFISCAYSDRPECFTNKRRQMYGDVFKSHLFGSPTIVSTDAEVNRVILQSDSTKFVPSYPKSLMELMGKTSILVVNGALQRRIHGLIGNFLKSPFLKAQITADMQKYVTQSMENWREDCLVYIQDEAKNIAFRVLVKALISVECGDEMELLKKHFQEFIAGLMSLPINLPGTQLYRSLQAKRKMIKLIDAIIQSKRDQKNFPGAHLSKDVIDALMNDTSGLLTDELIAENMIDLMIPGEDSVPLLVTLAIKYLSDSPAALKQLTVITETLRMGNIITGVMRKATKDVEIKGLLIPKNWCVFAYFRSVHLDDRVYDSPYQFSPWRWQDREVSSANFSPFGGGQRLCPGHDLARLEASIFLHHLVTQFRWEAEDDTIINFPTVRMKNRMPVWVKRRDLL
>gnl_Stras_v2.0_SGA_v2.0_scaffold44T16690
MLLYFLLLLLPLLLLLRSAAVRRRRRLLPPGNLGPPLIGETLQLISAYKTSNPEPFIDDRVARFGSLFTTHVFGEPTVFSADPDANRLILHSEGRLFESSYPGSICNLLGRHSLLLMRGGLHRRMHSLTTSFAGSAIIRSHLLGDIDRLVRLNMDAWTGRVLLMEETKKARTKVAEALSLVVRERRRESERGERKNDMLAALLDEDGGGGGFSDEEIVDFMVALLVAGYETTSTIMTLAVKYLTETPTALAQLKEEHDQIRAKKGDINSLEWEDCKSMPFTQCVVNETLRVANIISGFTIPKGWKVFASLRAVHMDHQHFKDARTFNPWRWQNGSNGVANVFTPFGGGPRRCPGAELARVELSVFLHRLVTQFSWEPAEEDKVIFFPTTRTQKKYPILVKRRI
>gnl_Stras_v2.0_SGA_v2.0_scaffold276T46634
MGDFGYGKIYRSHLFGEPAIVSADADLNRFILQNEGRLFECSYPRSIGGILGKWSMLVLVGDMHRDMRTISLNFLTNASLKTRLLAEVEKHALLVLSSWPHNSVVRAQDEAKKFTFNLMAEHIMSLQPGKPETEKLKLEYITFMKGVISAPLNFPGTAYWKALRSRSTILGFIERKMEERMLMENRGNDLLGWVLNNSNLWKEQIMDLVLSLLFAGHETSSVAIALAIYFLQGCPTALHQLREEHLGISMAKRERGETERLSWDDYRKMEFTQCVISETLRLGNVVRFLHRKALKDVRYKVLPVIAAVHLDASAFDQPWHFYPWRWQQQVISLFTLLIN
>gnl_Stras_v2.0_SGA_v2.0_scaffold280T46860
LVIRYGDVFRTHILGKAIIVSTDPEVNKMILHNHGNIFIPSYPKTITKLLGKSSILQINGPLHKRVHSLIGVFLKSPELKARITRDIEKTVKLSLSNWSTEKSCQVHVQDETKMITFEILVRVLMSIGCGEEMELLKKEFGEFIKGLICVPIKFPGTRLYKSLKAKKKLLKMVNKIVEERKAAMNKNNEKSQPNDAIDVLLCNFNELSDEIQHRLPLDFISGNIVEMMIPGEETVPTAMTLAVKFLVDNPAALAHLV
>gnl_Stras_v2.0_SGA_v2.0_scaffold4T02125
MSVTAGEGYWIALIFLVILLGLLTLHHFMPLLLLMRDSRIPKGSFGWPIIGETLSYLKPHPSTSSGAFLQNHCSRYGKVFKSHLFFSPTVISCDKELNHYVLQNEGRYFECSYPKNVHQVLGQRSLLVAVGETHKRLRNVAVSLVTNIKSKPDFLNDIERNAARVLDSWKDKSQARRRISSRVKAIIDDRRKNAGNCCEMSDDFLKILLNVDSLTEAEKLEHETIRSMKKKDELLNWNHYKAMEFTHNVINEALRLGNIVKFVHRRAIQDVKFKDHIIPSGWKVLPIFSAVHLDPSFHVNPLDFNPWRWQKEDEAGKTFTPFGGGSRYCPGFELAKVEVAFFLHRLLQKYR
>gnl_Theca_v1.1_Thecc1EG000402t2
MPDSEHIFLFLPSFLSLILFFILIKRKQRTFNLPPGRMGWPFVGETIGYLKPYSAISVGEFMQQHISRYGNIYKSNLFGDKTIVSADAGLNKFILQNEGRLFECSYPRSIGGILGKWSMLVLVGDMHRDMRIISLNFLSNARLRTHLLREVEKHTLLVLSTWKEDCIFSAQDEAKKEYALQFTFNLMAKNIMSMDPGHPETEQLKKEYVTFMKGVVSAPLNLPGTAYRKALQSRSTILKFIERKMEERIKKTKEGKENPEEDDLLEWVLKHSNLSTEQILDLILSLLFAGHETSSVAIALAIYFLPGCPTAIQQLREEHLEIFRAKKQSGEMELNWDDYKKMKFTQCVINETLRLGNVVRFLHRKALKDVRYGGYDIPCGWKVLPVIAAVHLDPSLFDQPEHFNPWRWQQNDNTTRGTSPSSSCPSTPSASSSNYFLPFGGGPRLCAGSELAKLEMAVFIHHLVLNYQWELADVDQAFAFPFVDFPKGLPIRVQRHTSDMN
>gnl_Theca_v1.1_Thecc1EG002483t3
MAEGFWLVVLVGGVVGFLLGLVLNHFLPLLFKGGLVPKGTFGWPLLGETYSFLKPHSSNSVGAFLQDHCSRYGKVFRSHLFFSPTVVSCDPELNYFILQNEGKLFECSYPKPIHGILGKVSMLVAVDDTHKRLRNVALSLVSISKSKPEFLNDIESIAIQILDSWKDKPKVIFCEEARKFTFNVIVKQVLGLTPQEPETSKILEDFLTFMRGLISLPLYIPGTPYARAVQARSRISSSVKAIIEERRRNPENSKKRSDFVEILLSIDTLSEDEKVSFVLDSLLGGYETTSLLVSMVVHFLTHSPTALQQLKQEHQNIRSRKQNDDHLDWEDYKKMEFTQIVINEALRYGNIVKFVHRKALKDVKFRGCYLIPSGWKVLPVFTAVHLDPSLHENAPQFHPWRWESQDPMCKKFTPFGGGSRCCPGSDLAKVEVAFFLHHLVQNFRWKAEDEDQPMAYPYVEFQRGLVLNVDRCSETTM
>gnl_Theca_v1.1_Thecc1EG000287t1
MDRGIGLFSVLMGAVLVGYWFWHKKKMKRVGVGGEVVAKKSGVPKGSLGWPFIGETLDFIACGYTSRPVSFMDKRKSLHGTVFKTHILGTPIIVSTDPDVNKVVLQNHGNVFIPAYPKSIRELLGEHSILQMNGNLQKRVHALLGGFLRSPQLKSRVTRYIENSVKLTLGSWQDMQLIHVQEETKKITFNVLVKVLMSVGPGEDLNFLKREFEEFIKGLICLPIKFPGTRLYKSLKAKERLLKMVKKIVEERKLAMEKTDERGMANDAVDVLLRDREEANDKQSLPLDFVSGNIIEMMIPGEETVPMAMTLAVKFLSDCPVALHQLMEENMELKKQKMMNSAEDYSWTDYLSLPFTQNVISETLRLANIINGVWRKALKDIDIKGYLIPQGWCVLASFISVHMDEENYENPYRFDPWRWEKLGAAVNNNSFTPFGGGQRLCPGLELSRLELSIFLHHLVTSYRWVTQEDEIIYFPTVKMKRKLPITVTPLCNYQ
>gnl_Theca_v1.1_Thecc1EG029010t1
MKARGQPAAAATLHLPREEGLAWTPLIKPTGISFTAIFILFSFLSPWYGKVFKSHIFGTPTIVSTDAEVSRFVLQSDAKAFVPFYPKSLTELMGNSSILLINGSLQRKIHGLIGSFFKSPHLKDQITRDMQNYVQQSMDKWRDDQPIYIQDETKNIAFQVLVKALISLNPGEEMELLKKQFQEFILGLMSLPVKVPGSQLYRSLQAKERMVKIVHKIIQSKRNSGISTVAKDVVDVLLKDASELLTDDLIADNMIDMMIPGEDSVPVLMTLAIKYLSDCPAALHQLTEENMKLKKVKAQNGEPLIWSDYLSLPLTQSVITETLRMGNIIIGVMRKAMKDIEIKGYLIPKGWCFFAYFRSVHLDENHYDWPYQFNPWRWQDKDVISSYNFTPFGGGQRLCPGLDLARLEASIFLHHFVTTFRWVAEDDTIVNFPTVRMKKRMPIWVKRREDS
>gnl_Theca_v1.1_Thecc1EG042532t1
MAFFVYYYLCFTAVVSAVFFLLLRSSRLRRLCLPPGNLGLPFVGETLQLIAAYKTENPEPFIDERVSRYGSIFTTHVFGEPTVFSADPETNRFILQNEGKLFECSYPGSISNLLGKHSLLLMKGSLHKRMHSLTMSFANSSIIRDHLLVDIDRLVRLNLDSWTDRVFLMEEAKKITFELTVKQLMSFDPGEWSESLRKEYVLVIEGFFTVPLPLFSTTYRRAIKARTKVAEALSLIVRERRKEFEGGERKNDMLAALLAGDDNFSDEEIVDFLVALLVAGYETTSTIMTLAVKFLTETPLALAQLKEEHEGIRAKKSESEALEWIDYKSMPFTQCVVNETLRVANIISGVFRRAMTDINIKGYTIPKGWRVFASFRAVHLDHDHFKDARTFNPWRWQNNSGMSCPGNVYTPFGGGPRLCPGYELARVELSVFLHHLVTRFSWVPAEEDKLVFFPTTRTQKRYPINVQRRLQNATLAT
>gnl_Theca_v1.1_Thecc1EG017014t1
MVGLFPLLLLSLLLGLGLHFLLQVFAKQEPANLPHGSMGWPLCGETLGFLKPHRSNSMGNFLQEHCSRYGRVFKSHLFGSPTVVSCDHELNWFVLQNEEKFFRVSYPKAMHGILGKFSLLIVSGDVHKKLRNVGASFISASKSKPNFANCVEKMSISMMNSWKNCKQIGFYKEVKKFTLNLMLKHLLSIEPEEPLAVKILEDFLTYMKGFVSLPVYIPGTPYASAVKARARLSATVREIIKERKKEKLGLEEGDFLDIILSKGSLSDEETVSIVLDILLGGYETTATLMALIVYFLAHAPDALEKLKQEHNAIRNSKEDGEPLSWEDYQKMEFTCNVVYEAMRCGNVVKFVHRIALQDVKFKGYFIPSGWKVLPVFTAAHFDPSLHENPLEFNPWRWTDKATSKKVMPFGGGPRLCPGAELAKVEIAFFLHHLVLNYRWKTMADDFPLAYPYVEFRRGLLLEIEPVEAMLEKKPNCTT
>gnl_Utrgi_v4.1_Scf00518.g18937.t1
MASSLLRNLFSSDVTIIVNEYNGATRNELFDAAGTYLRRITCPDAEDVVFFIEEVIDSFKGIRLKWKFCSKTAGQNRFELSFWKGHKQHQSIQCKMKPHKNVMVSLLGCYGKCIVMEFASRLRDGGRKAMWPRFLRPQSIMVWADGVGEGKMEILASSGIWVLSFIVLAVLCVCKVAGWMKKAEENDTKREMIPVIPRGSWGWPVIGETLEFIACGYSSTPVNFMNKRKARYGNVFRTCLLGKAIIASTDPEFNRIILQNHGDVFVPSYPKSITELLGKSSILQMNGPLHRKMHTLISVFLKSPQFKAQITKEIENVVRLSFSAWGEQGTRVYIQEETKKITFEILVKVLLGDCPGKEIKLLKQEFEEVVKGLICLPIKLPGTRLYKSLKAKQRLIQMVRRIVERKTCAEATQDKLPSSIVDLLLRDNGEDGKLDVIIENIIEMMIPGEETVPTAMTLAVKFLVDNPAALSHLTEENMQLKQRKGDDEYSWSDYLSLPFTQNVISETLRLGNIINAVWREALKDVTIKGYLIPKGWCVMTSFSSIHMDEMHYENPYEFDPWRWNEAGAGAGSHIFTPFGGGQRLCPGLELTRLETSIFLHHLVTSYRVQDGSRERPDNLLPHGENEDEASSLDHASDAQVRMEKDVHLSGGWVLDSVDCATAELWSIMILLFLTEIAYITQIRMYIQ
>gnl_Utrgi_v4.1_Scf00215.g12835.t1
MTFQLTVKLLMSVDPCEWTEKLMQEYVLVIEGFFTIPYPILSPTYRRAIQARGKVAEALGVVVKERRSAREERKEDMLDALLADEVGFSDEEIVDFMLALLVAGYETTSTTMTLAVKYLTDTPLALAQLKDEHAAIRARKGSRVLQWDDYKSMSFTQCVVNETLRVANITSGVFRRATTDVNIKGYTIPKGWRLFASLRAVHMDEHHFKDARTFNPWRWQSTSGTSTFAPFGGGPRRCPGAELARVMISVFLHHLVTQFRWEEAERDKVVFFPTTRTQKRYPVHVTRLS
>gnl_Vitvi_Genoscope.12X_GSVIVT01016845001
MHNLWIVFLTAIFLSTIILLYRNRSRIRSSPSSSLPLGTLGWPLIGETLEFISCAYSDRPESFMERRRRMYGKVFKSHIFGSPTIVSIDAEVSRFVLQSDSKAFVPSYPKSLTELMGQSSILLINGSLQRRVHGLIGAFFKSPHLKAQITQEMESYIQKSMGSWRDDHPIFIQDEAKNIAFQVLVKALISLNPGEEMEFLRKQFQEFISGLMSLPVNIPGTRLYRSLQAKKKMVQLVGKIIQERRNINQPSKVPKDVLDVLLNDSSQLLTDTLISDNMIDLMIPGEDSVPVLVTLAIKYLSDCPAALQQLTEENMRLKRLKAERGETMTWSDYLSLPFTQTVITETLRLGNVIIGVMRKAMKDVEIKGHRIPKGWCVFAYFRSVHLDESQYDWPYQFNPWRWQDKNISSCSFTPFGGGQRLCPGLDLARLEASIFLHHFVTQFRWVAEDDSIVNFPTVRMKRRMPVWVKRRRDYS
>gnl_Vitvi_Genoscope.12X_GSVIVT01018857001
MEVIHWCWVVVGVVMGWCWYKSIKNKAKEEGSGVPRGNPGWPVIGETLDFIASGWSSRPVSFMEKRKSRYGKVFKTNILGKPVIVSTDPEVNKVVLQNIGNVFIPAYPQTITEILGESSILQMNGSLQKRVHALLGGFLRSPQLKARITRDIERYVKLTLDSWKDQHIVYVQDEVRKITFDVLVRVLVSITPGEDLNFMKREFAEVIKGLICLPIKLPGTRLYKSLKAKERLLKLVRRIVEERKAAMDRGDHETLKGPPNDAVDVLLRDTGDSSETSRLSLDFISSNMIEMMIPGEETLPTAMTLAVKFLSDCPVALNQLMEENMELKKGKALSGEDYAWTDYMCLPFTQNVINETLRMANIINAVWRKAVKDVKIKDYLIPEGWGVMASFTSIHMDEENYENPYQFNPWRWEKAASVNNNNSYTPFGGGQRLCPGLELSKLEISIFLHHLVTTYRWVAKKDDVVYFPTVKMRKKLPITVTPLPPL
>gnl_Vitvi_Genoscope.12X_GSVIVT01018977001
MSDLEFFLLLLASISVPLVILNLIKRKQSGLNLPPGNTGWPFLGETIGYLKPYSATSIGDFMEQHISRFGEIYKSNLFGEPTIVSADSGLNRFILQNEGKLFECSYPRSIGGILGKWSMLVLVGDMHRDMRTISLNFLSHGRLRTHLLPEVVKHTLLVLSSWKENCTFSAQDEAKKFTFNLMAKHIMSLDPGKPETEQLKKEYVTFMKGVVSAPLNFPGTAYRKALQSRSTILKFIELKMEERIQKLRGGGFENMEDDDLLGWVLKHSNLSTEQILDLVLSLLFAGHETSSVAIALAIYFLEGCPNAVQQLREEHLEISRAKKQSGELELSWEDYKKMEFTQCVISETLRLGNVVRFLHRKALKDVRYKGYDIPCGWKVLPVIAAVHLDPSLFDQPQHFNPWRWQQNNGNRGNSTSWSTATNQNFMPFGGGPRLCAGSELAKLEMAVFIHHLVLNYNWELVDKDQAFAFPFVDFPKGLPIKVRHHNFT
>gnl_Vitvi_Genoscope.12X_GSVIVT01030139001
MAVGFWFVLLVGLVGLVLGLILNHFLPLFFKLGHVPKGTFGWPLLGETLCFLKPHPSNSLGAFLQDRCSRFGKVFKSHLFFSPTVVSCDQELNYFILQNEDKLFQCSYPKPIHGILGKISMLVAVGDTHKRLRNVALSLVTTTKTKPEFLNEVERAAIRVLDSWKDKPQIIFCEEARKFTFNVIVKQVLGLTPDDPQTAKILQDFLTFMRGLISLPLYIPGTPYARAVQARIRISSTVKAIIEERRRDAENSSKRDDFLEILLCVDTLSEDEKVSFVLDSLLGGYETTSLLMALAVHFLGKSPTALEQLKLEHQKIRSMKQKDDYLNWDDYKRMDFTQNVIHEALRCGNVVKFVHRKALKDVKFRDYLIPSGWKVLPVFSAVHLDPSLHASALQFHPWRWEGRDQTCKKFTPFGGGSRCCPGSELAKIQVAFFLHHLVQNFRWNTKDGDQPFAYPYVEFQRGLALNLDHCST
>gnl_Vitvi_Genoscope.12X_GSVIVT01032365001
MGWPLLGETLAYLKPHKSDSIGIFLQEHCSRYGKVFKSHLFGHRTIVSCDHELNMFILQNEEKLFQSSYPQALHGILGRNSLILVSGDVHKKLRSLALGMIGGTKSTVNFLPSIERLSISMMELWKGCKEVVFCKEAKRFTFNLMMKQSLSIGPDEAVTAQILEDFHTFMKGFVSLPIYIPGTSYHKAVKARERITSTVKGIIEGRRKENRLQNGDFLDVILSKENLTDEEREHLAIRKNKNDGELLSWEDYKQMNFTLNVIYEGLRCGNVVKFVHRKSLEDIRFKEYLIPAGWKVLPVFTAVHHDPCLHENPWDFNPWRWDDQATNKKVSFFGGGQRLCPGADLAKLETAFFLHHLVLNYRWKIKGDNFPLAYPYVEFHKELAIEIEPIHKTLEQKC
>gnl_Vitvi_Genoscope.12X_GSVIVT01032837001
MKGNLHKKMHSLTMSFGNSSIIKDHLLLDIDRLIRFNMDSWTSRILLMEEAKKITFDLTVKQLMSFDPGEWTESLRKEYVLVIEGFFTVPFPLFSATYRRAIQARTKVAEALNLVVRERRKAKEEGEEEKKNDMLAALLDSGDNFSDEQIVDFILALLVAGYETTSTIMTLAIKFLTETPLALAQLREEHDEIRARISDPNVLEWSDYKSMPFTQCVVNETLRVANIIGGIFRRVTTDIHVKGYTIPKGWKVFASFRAVHLDHEYFKDARTFNPWRWQNNSGPTVPGSGVNVFTPFGGGPRLCPGYELARVVLSVFLHRMVTRYSWAPAEEDKLVFFPTTRTQKRYPINVERRKVSSAAEKGEG
>Frave_14783-v2.0.a2-hybrid.t1
ETMLQAEQTKAPTEKITRGMPTSMPDSELILCALPSILALFLFLILITRKKQQYQIRGLNLPPGNMGWPFLGETIGYLKP
YCATSIGEFMEQHISRYGKIYKSSLFGEPTIVSADAGLNRFILQNEGRLFECSYPRSIGGILGKWSMLVLVGDMHRDMRT
ISLNFLSHARLRTHLLREVEKHTLLVLGSWKENSVFSAQDEAKKFTFNLMAKHIMSLDPGEPETEQLKKLYVTFMKGVVS
APLNLPGTAYRKALQSRSTILKFIERKMEERLKEGSENIGEDDLLGWVLKHSNLSKEQILDLILSLLFAGHETSSVSIAL
AIYFLPGCRNAIEHLREEHIEIVKAKKIAGETELNWDDYKKMEFTQCVISETLRLGNVVRFLHRKALKDVRYKGYDIPCG
WKVLPVIAAVHLDPLLFDHPQHFNPWRWQQSNSARSSSSSKSYSSMTSSNFMPFGGGPRLCAGSELAKLEMAVFIHHLVL
NYQWDLANLDDQAFAFPFVDFQKGLQIRARRQTNFM
>Frave_14904-v2.0.a2-hybrid.t1
MEMVTGCWVLVGFFLGSICYYWFISSSNKSKEKEKEKEKENYQDEYVKGRPQVPKGRLGWPLIGETLDFIACGYTSRPVS
FMENRTSQYGKVFKTHILGTPIIVSTDAEVNKVVLQNHGNTFIPAYPKSIKELLGKNSILQINGSLHKRVHGLIGGFLKS
PQFKARITRDIENSVKLNLAGWTDHMHHPIYIQDETQKITFEVLVRVLMSIGPGEELNVLKREFEEFIKGLICLPIKLPG
TRLYKSLKARERLLKMVGKIVEEKRKAMEKSSTIPVCVDAMDALLRDSCDSDDAQRLPLDYVTGNIIEMMIPGEETVPMA
MTLAVKFLSDSPLALDKLREENMELKKQKNDSSENYSWTDYMSLPFTQNVISETLRMANIINAIWRKALRDVEIKGYLIP
KGWCVLASFSSVHMDEENYEHPYQFDPWRWEKGEAALNYSTSFTPFGGGQRLCPGLELSRLELSIFLHHLVTSYKWVAEK
DDIVHFPTVKMKRKLPISITSTST
>Frave_20962-v2.0.a2-hybrid.t1
SKTQPSSHSHLPSFPIYTHTTTYTYKQIYTLAYRDQTTPSMDFLLSFLLSLSLLSASTIFFLLRNSRCRRLKLPPGNLGL
PFIGETWQLISAYKTENPEPFIDERVNRFGPIFTTHVFGEPTVFSSDPETNRFILQNEGKLFECSYPSSISNLLGKHSLL
LMKGNLHKKMHSLTMSFANSSIIRDHLLVDIDRLIRLNMDSWTGRVLLMEEAKKITFELAVKQLMSFDPGEWTESLRKEY
VLLIEGFFSVPLPLFSTTYRRAIKARTKVAEALGLIVRQRRREFEEGKRKEDMLGALLAGDNVNGFSDEEIVDFLLALLV
AGYETTSTIMTLAVKFLTETPQAHAQLKEEHDQIRMKKRESSEALEWTDYKSMPFTQCVVNETLRVANIISGVFRRAMTD
VNIKGYTIPKGWKVFASFRAVHLDHDHFKAARTFNPWRWQQNNAVAPPSPVNVFTPFGGGPRLCPGYELARVELSVFLHH
LITRFSWVPAEDDKLVFFPTTRTQKKYPINVYPRNVDDESM
>Frave_23077-v2.0.a2-hybrid.t4
MENLLLTVLICSATIFLSIVLILYRNYLKFGSVCFIIGSSKNRRLSLPLGSLGWPFLGETIEFVSCAYSDCPESFVNKRR
HRYGKVFKSHIFGSPTIVSTDAEVSKFVLQSDAKAFVPSYPKSLTELMGKSSILLINGSLQRRIHGLIGAFFKSSHLKAQ
ITRDMKKYVQESMATWRDDLPIFIQDETKNIAFQVLVKALISLDPGEDMEFLKKQFQEFIAGLMSIPINIPGSRLYRSLQ
AKKKMVKLVQKIIQAKKESGISNVSKDVVDVLLNDTSDQLTDDLIADNMIDMMIPGEDSVPLLMTLAIKYLSDSPTALQQ
LTKENMEFKTIKEQLGEPLCWSDYLSLPFTQNVITETLRMGNIINGVMRKAMKDVEIKGYQIPKGWCVFTYFRSVHLDEN
NYDGAYDFNPWRWQGTDLQEKDISSCNFTPFGGGQRLCPGLDLARLEASIFLHHFITQFSWVADDDTIVNFPTVRMKRRM
PIWVERKLNSTKETKV
>Frave_25417-v1.0-hybrid.t1
MAGSSTFWLLILVVMFFIFLVGRLILNQYSPLFLRVGPTTLPKGSFGWPVLGETLAFLNPHPSNSLGAFLQYHCSRYGKV
FKSHLFLSPTIVSCDEELNYFILQNEGKLFECSYPKPIHGILGKSSMLVAVGDTHKRLRSVAVSLVTITKSKPEFLHDIE
NTAIRVLRSWKDKPQVIFCKEARKFTFNVIVKQVLGLSPDEPQTTQILEDFLTFMKGLISLPLYIPGTPYARAVKARIRI
SATVKAIIEERRRRRRNEDGIITKNKSTTRSNSDFLEILLDVDTLSEDEKVSFVLDSLLGGYETTSLLMAMVVYFLAQSP
SALQQVKVEHQNIRRVKKKDEYLNWEDYNKMEFTQNVINEAMRCGNIVKFVHRKALKDVKFRDYIIPSGWKVLPVISASH
LDSSLHANALQFHPWRWESEDQICKRFTPFGGGSRCCPGSELGRLEVAFFLHHLVQNFRWRTENDEQPMAYPYVEFKRGL
PIYLEHCPI
>Frave_27978-v2.0.a2-hybrid.t1
MDGFSPALLLSLLLVLLPTLAYILLIRLLRSRDEKLADLAAKSLPPGSMGWPLFGETLHFLKPHFSGSPGIFLQQHCSRY
GKVFKCHLFGSPTIVSCDFELNMFVLQNEEKLFQASYPKPIHGILGKYSLLTVSGDLHRKLRNIGVSFIASSKSSPHFLH
WIEKLSISMMDSWSGRNEVSFFKEAKAFTLRLMVKHLLSVNPEEALASRILEDFQTYMRGFVSLPINLPGTAYAKAVKAR
ARLSSSVKEIMEGRRKRRSGELEELGEGEGDFLDAILSKQSLNDDEIVSIVLDIMLGGYETTSTLMALIVYFLHHSPIAL
AKLKEEQQAIRKNKKDESAPLDWEDYKKMEYSYNVIYEAMRCGNVVKFVHRKALQDVKFKELVIPSGWKVLPIFTASHMD
PDLHKNPAQFDPSRWTGDLSKEMSRKVTPFGGGARLCPGAELAKVVISFFLHHLVLRYRWKTKSDECPLAYPYVEFRRGL
MIEIEPAAAGGDSMDLLLGKMKLRS
>Maldo_GDDH_01G1152100
MDFLFSFFLVFSILSTLVYVFLRKSRCRRLRLPPGNLGLPFIGETLQLISAYKTENPEPFIDERVTRFGSIFTTHVFGEP
TVFSTDPETNRFILQNEGKLFECSYPGSITNLMGKHSLLLMKGSLHKRMHSLTMSFANSSIIRDHLLDDIDRLIRLNMDS
WADRIFLMEEAKKITFELAVKQLMSFDPNEWTESLRKEYVLLIEGFFSVPLPLFSTTYRRAITARTKVAEALTLIVRQRR
EESEAGQIKEDMLGALLSGDTALSDEEIVDFLLALLVAGYETTSTIMTLAVKFLTETPLAHAQLKEEHEQIRANKKSSET
LEWSDYKSMPFTQCVVNETLRVANIISGIFRRAMTDVHIKGYTIPKGWKVFASFRAVHLDQDHFKDARTFNPWRWQSNSG
PATSPANVFTPFGGGPRLCPGYELARVEISVFLHHLVTRFSWVPDEEDKLVFFPTTRTQKRYPINVQRRNNVSYGQCKE
>Maldo_GDDH_02G1137700
MGWVLGCWVLVGILVGSLYWFKDQNKKERENQKGQVPKGKLGWPFIGETLDFIACGYTSRPVSFMEKRRSLYGKVFKTNI
LGTPIIVSTDAEVNKVVMQNHGNTFIPAYPKSITELMGKYSILQTNGSLHKRVHGLIAGFLKSPQFKARITTDIENSIKL
NLALWRDMQSPIYVQDETQKITFEVLVKVLMSVNPGEDLNLLKREFEEYIKGLICIPIKLPGTRLYKSLKARERLLKMVG
KILDMKKVAMENINCPQNTIPVKDAMDVLLEGGDQNNEAQGLPLDFITGNIIEMMIPGEETVPMAMTLAVKFLSDSPVAL
DKLREENMELKRQKKKKTDSTENYAWTDYMSLPFTQNVISETLRMANIINAVWRKAQRDVEIKGYLIPKGWCVLASFTSV
HMDEENYKNPYQFDPWRWEKLEAAVNYNTSFTPFGGGQRLCPGLELSRLELSIFLHHLVTNYRWVAEKDDIVHFPMVKMK
RKLPIKVTSINT
>Maldo_GDDH_02G1149000
MADSEIILCLLPSILALFLFLILLRRKQHQKTRLNLPPGNMGWPFLGETIGYLKPYSAISIGKFMEQHISRYGKIYKSNL
FGESTIVSADAGLNRFILQNEGTLFECSYPRSIGGILGKWSMLVLVGDMHRDMRMISLNFLSHARLRTHLMREVEKHTLL
VMGSWKENSVFSAQDEAKKFTFNLMAKHIMSLEPGKPETEQLKKLYVTFMKGVVSPPVNLPGTAYRRALQSRSTILKFIE
CKMKERLTEGTENIGEDDLLGWVLKNSNLSKEQILDLILSLLFAGHETSSVSIALAIYFLPSCPNAILQLREEHSEIAKA
KKLAGKTELDWEDYKKMEFTQCVISETLRLGNVVRFLHRKALKDVRYKGYDIPCGWKVLPVIAAVHLDPLLFDHPQHFNP
WRWQQNNNHHHRGSSSASCYTSMTSNNFMPFGGGPRLCAGSELAKLEMAVFIHHLVLNFHWDLADPFDQPLAFPFVDFQK
GLPITAHRYQTNLI
>Maldo_GDDH_07G1220800
MDFLFSFFLVFCLLSTLVFIFLRKSRCRRLRLPPGNLGLPFIGETLQLISAYKTENPEPFIDERVNRFGPLFTTHVFGEP
TVFSTDPETNRFILQNEGKLFECSYPGSITNLMGKHSLLLMKGSLHKRMHSLTMSFANSSIIRDHLLDDIDRLIRLNMDS
WADRIFLMEEAKKITFELAVKQLMSFDPNEWTESLRKEYVLLIEGFFSVPLPLVSTTYRRAITARTKVAEALSLIVRQRR
EESEAGKRKEDMLGALLGGDTAFSDEEIVDFLLALLVAGYETTSTIMTLAVKFLTETPLAHAQLKEEHEQIRAKKKSSEP
LEWSDYKAMPFTQCVVNETLRVANIISGVFRRAMTDVHIKGYTIPKGWKAFASFRAVHLDQDHFKDARTFNPWRWQNKSG
PTTSPSNVFTPFGGGPRFCPGSELARVEISVFLHHLVTRFSWVPAEEDKLVFFPTTRTQKRYPINVQRRNNVSYGQCKE
>Maldo_GDDH_09G1020600
MCAYKGSGITSQILLIRKDREQKNMVGLAPILFALLLGLPIFAYILVQIFFVALHDHKNPAKNLPPGSMGWPLFGETLGF
LKPHCSNTLGSFLEQHCSRYGKVFKSNLFGSPTIVSCDLELNAFILQNEEKLFQASYPKPIHGILGKHSLLTVTGELHRK
LRNIGVSFIATSKSSPDFLHWVQKLSISMMESWNGCEQVFFYKQTKAFTLRLMVNHLLSVKPDEPLASRILQDFETYMTG
FVSLPLNILGTAYARAVKARARLSFSVKEIMTERRKGKASGQLRGGEEDFLDVILSKQSLTDDEEIVSIVLDIMLGGYET
TATLMSLIVYFLGHAPIAFHKLKEEHQTIRENKKDGELLNWEDYKKMDFTDYVIYEGMRCGNVVKFVHRKALVDVKFKEF
LIPSGWKVLPIFTGAHMDPDLHENPTEFDPWRWINNFKEMSKKVTVFGGGSRLCPGAELAKVVISFFLHHLILSYRWKTK
SDDCPLAYPYVQFRRGLLLEIEPAASDQQEKENKSI
>Maldo_GDDH_09G1020700
MYFLTILNWNVGLSEMKVLLYICVCVCVCERGRTHKSNNMVVLSPISLLSLLLGIGLLIFSYILLKIFAAHENPANNLPL
GSMGWPLLGETLGFLKPHSSNSVGTFLQQHCSRYGKVFKSHLFGSPTIVSCHLELNMFILQNEDKLFQASYPKSLHGIVG
KHSLLTVSGNLHRKLRSIAVSFISVSKSSPDFLDLVQKLSISMMESWNGCKQVSFFEQAKAVCASSYKRKHYQWSLTSVA
HDEFSLGLMVKNLLSVKPEEPLASRILEDFETFMTGFVSLPFNIPGTAYAKAVKARARLSSTVREIMEERRKGNISSNGG
LLREREEEDFLNVILSKQNLTDEEIVSIVLDIMLGGYETTATLMSLIVYFLGHAPLAFHKLKEEHQTIRENKRDGEFLTW
EDYKKMNFTNYVIYEAMRCGNVVKFVHRKALVDIKLEDCGAEFVIPSGWKVLPIFTGAHLDPDLHENATEFDPWRWTDNY
KEMNKKIIAFGGGVKLCPGSEVAKVVIAFFLHHLVLSYRWKTKPDECPLAYPYVQFRRGLLLEIEPAAAAYQIH
>Maldo_GDDH_09G1194400
MENSLIVLISAAAAVAAATATVSILSIIFLYRNNTTNSNFLSFFTASANTSLIGSKHRRTQLPLGTLGLPFLGETIEFVT
CAYSDCPESFMDKRRHLYGKVFRSHIFGSPTIVSTDAEVSKIVLQSDAKSFVPSYPKSLTELMGKSSILLINGALQRRIH
GLIGAFLKSPHLKAQITTDMQNYVQQSMANWTDDHPIYIQDETKHIAFQVLVKALISLDPGEDMEFLKKQFQEFIAGLMS
IPINIPGSRLYRSLQAKKKMVKLVQEIIQAKKKESDIISNKVPKDVVDVLLRDTSEQLTGDLIADNMIDMMIPGEDSVPL
LMTLAIKYLSDSPTALQQLTEENMKLKALKDELGEPPCWSDYLSLPFTQNVITETLRMGNIITGVMRKAMKDVEIKGYLI
PKGWCVFTYFRSVHLDQNNYDWPYHFNPWRWQDKDMSSCNFTPFGGGQRLCPGLDLARLEASIFLHHFVTQFRWAAEEDT
VVNFPTVRMKRRMPIRVKRRVGGTH
>Maldo_GDDH_15G1251500
MGWVLGCWVLVGILVGSLYWFNEQKKNQNKNERENQKGQVPKGKLGWPLIGETIDFIACGYTSRPVSFMEKRRSLYGKVF
KTNILGTPIIVSTDAEVNKVVMQNHGNTFIPAYPKSITELMGKYSILQINGSLHKRVHGLIAGFLKSPQFKARITADIEN
SVKLNLSLWRDMQSPIYVQDETQKITFEVLVKVLMSIDPGEDLNLLKREFEEFIKGLICIPIKLPGTRLYKSLKARERLL
KMVGKILEVKKMAMENTNCTQITIPVKDAMDVLLREGGEQNNETHGLPLDFITGNIIEMMIPGEETVPMAMTLAVKFLSD
SPVALDKLREENMEFKRQKNKFDSSENYAWTDYMSLPFTQNVISETLRMANIINAVWRKAQRDVEIKGYLIPKGWCVLAS
FTSVHMDEENYKSPYQFDPWRWEKLEAAVNYNTRFTPFGGGQRLCPGLELSRLELSVFLHHLVTNYRWVAEKDGIVHFPT
VKMKRKLPITVTSIST
>Maldo_GDDH_15G1263900
MSDSEIILCLLPSIVALFLFLILLRRKQNQKTRLNLPPGNMGWPFLGETIGYLKPYSAITIGKFMEEHISRYGKIYKSNL
FGEPTIVSADAGLNRFILQNEGRLFECSYPRSIGGILGKWSMLVLVGDMHRDMRMISLNFLSHARLRTHLMREVEKHTLL
VLGSWKENSVFSAQDEAKKFTFNLMAKHIMSLDPGKPETEQLKKLYVTFMKGVVSPPLNLPGTAYRRALQSRSTILKFIE
CKMKERLMEGTENIGEDDLLGWVLKNSNLSKEQILDLILSLLFAGHETSSVSIALAIYFLPSCPNAILQLREEHSEIAKA
KKLAGETELNWEDYKKMEFTECVICETLRLGNVVRFLHRKALKDVRYKGYDIPSGWKVLPVIAAVHLDPLLFDHPQHFNP
WRWQQNNNHHHRGSSSSSSCYTSMTSHNFMPFGGGPRLCAGSELAKLEMAVFIHHLVLNFHWELADPFDKPFAFPFVDFQ
NGLPITAHRYVPN
>Maldo_GDDH_17G1120200
MAGSTFWLVLLIGVFGFLLVLILNHFLPLMLLRLNGTLPPKGSFGWPLLGETLSFLKPHPSNSLGAFLKHHCSRYGKVFK
SHLFLSPTIVSCDQELNYFILQNEGKLFECSYPKPIHGILGKSSMLVAVGDTHKRLRNVAVSLVTITKTKPEFLSDIEAT
AIGILHSWKDKSRVIFCEEARKFTFNVIVKQVLGLTPVEPQATQILEDFLTFMRGLISLPLYIPGTPYARAVKARSRISS
TVKAIIEERRRNADGSTNSCTKRSDFLEILLDVDSLSEDEKVSFILDSLLGGYETTSLLMAMVVYFLAQSPSALQRLKVE
HQNIRRVKQKDEYLNWDDYKKMEFTQNVINEALRCGNVVKFVHRKALKDVKFRDYLIPSGWKVLPVFSAAHLDPSLHASA
LEFDPWRWEKIPSQDHVCKKFTPFGGGSRCCPGSELGKLEVAVFLHHLVQNFRWRTEDDDEPVAFPYVEFQRGLPLYLEH
CPH
>Maldo_GDDH_17G1175000
MDNLLIVLILVAAATTTMSILSIIFLYRNNTNLNFLRYFSSSATSSLIRSKHNRIQLPLGTLGLPFLGETIEFVTCAYSD
SPENFMDKRHHLYGKVFKSHIFGGPTIVSTYAEVSKIVLQSDAKSFVPCYPKSLTGLMRKSSILLINGALQRRIHGLIGA
FFKSPHLKAQITIGMENYVQQSMENWRDDHFIYTQDATKHSFTKVDVLFVCRLISLDLVEDMQFLKKQFQEFITSLMSIP
INIPGSRLYRSLQAS
>Maldo_Gala_01g013530
MDFLFSFFLVFSILSTLVYVFLRKSRCRRLRLPPGNLGLPFIGETLQLISAYKTENPEPFIDERVTRFGSIFTTHVFGEP
TVFSTDPETNRFILQNEGKLFECSYPGSITNLMGKHSLLLMKGSLHKRMHSLTMSFANSSIIRDHLLDDIDRLIRLNMDS
WADRIFLMEEAKKITFELAVKQLMSFDPNEWTESLRKEYVLLIEGFFSVPLPLFSTTYRRAITARTKVAEALTLIVRQRR
EESEAGQIKEDMLGALLSGDTALSDEEIVDFLLALLVAGYETTSTIMTLAVKFLTETPLAHAQLKEEHEQIRANKKSSET
LEWSDYKSMPFTQCVVNETLRVANIISGIFRRAMTDVHIKGYTIPKGWKVFASFRAVHLDQDHFKDARTFNPWRWQSNSG
PATSPANVFTPFGGGPRLCPGYELARVEISVFLHHLVTRFSWVPDEEDKLVFFPTTRTQKRYPINVQRRNNVSYGQCKE
>Maldo_Gala_02g011850
MGWVLGCWVLVGILVGSLYWFKDQNKKERENQKGQVPKGKLGWPFIGETLDFIACGYTSRPVSFMEKRRSLYGKVFKTNI
LGTPIIVSTDAEVNKVVMQNHGNTFIPAYPKSITELMGKYSILQTNGSLHKRVHGLIAGFLKSPQFKARITTDIENSIKL
NLALWRDMQSPIYVQDETQKITFEVLVKVLMSVNPGEDLNLLKREFEEYIKGLICIPIKLPGTRLYKSLKARERLLKMVG
KILDMKKVAMENINCPQNTIPVKDAMDVLLEGGDQNNEAQGLPLDFITGNIIEMMIPGEETVPMAMTLAVKFLSDSPVAL
DKLREENMELKRQKKKKTDSTENYAWTDYMSLPFTQNVISETLRMANIINAVWRKAQRDVEIKGYLIPKGWCVLASFTSV
HMDEENYKNPYQFDPWRWEKLEAAVNYNTSFTPFGGGQRLCPGLELSRLELSIFLHHLVTNYRWVAEKDDIVHFPMVKMK
RKLPIKVTSINT
>Maldo_Gala_02g012630
MADSEIILCLLPSILALFLFLILLRRKQHQKTRLNLPPGNMGWPFLGETIGYLKPYSAISIGKFMEQHISRYGKIYKSNL
FGESTIVSADAGLNRFILQNEGTLFECSYPRSIGGILGKWSMLVLVGDMHRDMRMISLNFLSHARLRTHLMREVEKHTLL
VMGSWKENSVFSAQDEAKKFTFNLMAKHIMSLEPGKPETEQLKKLYVTFMKGVVSPPVNLPGTAYRRALQSRSTILKFIE
CKMKERLTEGTENIGEDDLLGWVLKNSNLSKEQILDLILSLLFAGHETSSVSIALAIYFLPSCPNAILQLREEHSEIAKA
KKLAGKTELDWEDYKKMEFTQCVISETLRLGNVVRFLHRKALKDVRYKGYDIPCGWKVLPVIAAVHLDPLLFDHPQHFNP
WRWQQNNNHHHRGSSSASCYTSMTSNNFMPFGGGPRLCAGSELAKLEMAVFIHHLVLNFHWDLADPFDQPLAFPFVDFQK
GLPITAHRYQTNLI
>Maldo_Gala_07g019050
MDFLFSFFLVFCLLSTLVFIFLRKSRCRRLRLPPGNLGLPFIGETLQLISAYKTENPEPFIDERVNRFGPLFTTHVFGEP
TVFSTDPETNRFILQNEGKLFECSYPGSITNLMGKHSLLLMKGSLHKRMHSLTMSFANSSIIRDHLLDDIDRLIRLNMDS
WADRIFLMEEAKKITFELAVKQLMSFDPNEWTESLRKEYVLLIEGFFSVPLPLVSTTYRRAITARTKVAEALSLIVRQRR
EESEAGKRKEDMLGALLGGDTAFSDEEIVDFLLALLVAGYETTSTIMTLAVKFLTETPLAHAQLKEEHEQIRAKKKSSEP
LEWSDYKAMPFTQCVVNETLRVANIISGVFRRAMTDVHIKGYTIPKGWKAFASFRAVHLDQDHFKDARTFNPWRWQNKSG
PTTSPSNVFTPFGGGPRFCPGSELARVEISVFLHHLVTRFSWVPAEEDKLVFFPTTRTQKRYPINVQRRNNVSYGQCKE
>Maldo_Gala_09g001910
MGWPLFGETLGFLKPHCSNTLGSFLQQHCSRYGKVFKSNLFGSPTIVSCDLELNAFILQNEEKLFQASYPKPIHGILGKH
SLLTVTGELHRKLRNIGVSFIATSKSSPDFLHWVQKLSISMMESWNGCEQVFFYKQTKAFTLRLMVNHLLSVKPDEPLAS
RILQDFETYMTGFVSLPLNILGTAYARAVKARARLSFSVKEIMTERRKWKASGQLRGGEEDFLDVILSKQSLTDEEIVSI
VLDIMLGGYETTATLMSLIVYFLGHAPIAFHKLKEEHQTIRENKKDGELLNWEDYKKMDFTDYVIYEGMRCGNVVKFVHR
KALVDVKFKEFLIPSGWKVLPIFTGAHMDPDLHENPTEFDPWRWINNFKEMSKKVTVFGGGSRLCPGAELAKVVISFFLH
HLILSYRWKTKSDDCPLAYPYVQFRRAHENPANNLPLGSMGWPLLGETLGFLKPHSSNSVGTFLQQHCSRYGKVFKSHLF
GSPTIVSCDLELNMFILQNEDKLFQASYPKSIHGIVGKHSLLTISGNLHRKLRSIAVSFISVSKSSPDFLDLVQKLSISM
MESWNGCKQVSFFEQAKAFSLGLMVKNLLSVKPEEPLASRILEDFETFMTGFVSLPFNIPGTAYAKAVKARARLSSTVRE
IMEERRKGNISSNGGLLREREEEDFLNVILSKQNLTNEEIVSIVLDIMLGGYETTATLMSLIVYFLGHAPLAFHKLKEEH
QTIRENKRDGEFLTWEDYKKMNFTNYVIYEAMRCGNVVKFVHRKALVDIKLEDCGAEFVIPSGWKVLPIFTGAHLDPDLH
ENATEFDPWRWTDNYKEMNKKIIAFGGGVKLCPGSEVAKVVIAFFLHHLVLSYRWKTKPDECPLAYPYVQFRRGLLLEIE
PAAAAYQIH
>Maldo_Gala_09g016810
MENSLIVLISAAAAVAAATATVSILSIIFLYRNNTTNSTFLRFFTASANTSLIGSKHRRTQLPLGTFGLPFLGETIEFVT
CAYSDCPESFMDKRRHLYGKVFRSHIFGSPTIVSTDAEVSKIVLQSDAKSFVPSYPKSLTELMGKSSILLINGALQRRIH
GLIGAFLKSPHLKAQITTDMQNYVQQSMANWTDDHPIYIQDETKHIAFQVLVKALISLDPGEDMEFLKKQFQEFIAGLMS
IPINIPGNHYRQAKKKMVKLVQEIIQAKKKESDIISNKVPKDVVDVLLRDTSEQLTGDLIADNMIDMMIPGEDSVPLLMT
LAIKYLSDSPTALQQLTEENMKLKALKDELGEPPCWSDYLSLPFTQNVITETLRMGNIITGVMRKAMKDVEIKGYLIPKG
WCVFTYFRSVHLDQNNYDWPYHFNPWRWQDKDMSSCNFTPFGGGQRLCPGLDLARLEASIFLHHFVTQFRWAAEEDTVVN
FPTVRMKRRMPIRVKRRVGGTH
>Maldo_Gala_15g022890
MGWVLGCWVLVGILVGSLYWFNEQKKNQNKNERENQKGQVPKGKLGWPLIGETIDFIACGYTSRPVSFMEKRRSLYGKVF
KTNILGTPIIVSTDAEVNKVVMQNHGNTFIPAYPKSITELMGKYSILQINGSLHKRVHGLIAGFLKSPQFKARITADIEN
SVKLNLSLWRDMQSPIYVQDETQKITFEVLVKVLMSIDPGEDLNLLKREFEEFIKGLICIPIKLPGTRLYKSLKARERLL
KMVGKILEVKKMAMENTNCTQITIPVKDAMDVLLREGGEQNNETHGLPLDFITGNIIEMMIPGEETVPMAMTLAVKFLSD
SPVALDKLREENMEFKRQKNKFDSSENYAWTDYIKAQRDVEIKGYLIPKGWCVLASFTSVHMDEENYKSPYQFDPWRWEK
LEAAVNYNTRFTPFGGGQRLCPGLELSRLELSVFLHHLVTNYRWVAEKDGIVHFPTVKMKRKLPITVTSIST
>Maldo_Gala_15g023830
MSDSEIILCLLPSIVALFLFLILLRRKQNQKTRLNLPPGNMGWPFLGETIGYLKPYSAITIGKFMEEHISRYGKIYKSNL
FGEPTIVSADAGLNRFILQNEGRLFECSYPRSIGGILGKWSMLVLVGDMHRDMRMISLNFLSHARLRTHLMREVEKHTLL
VLGSWKENSVFSAQDEAKKFTFNLMAKHIMSLDPGKPETEQLKKLYVTFMKGVVSPPLNLPGTAYRRALQSRSTILKFIE
CKMKERLMEGTENIGEDDLLGWVLKNSNLSKEQILDLILSLLFAGHETSSVKNTVKLPKPRNWQARQS
>Maldo_Gala_17g011690
MAGSTFWLVLLIGVFGFLLVLILNHFLPLMLLRLNGTLPPKGSFGWPLLGETLSFLKPHPSNSLGAFLKHHCSRYGKVFK
SHLFLSPTIVSCDQELNYFILQNEGKLFECSYPKPIHGILGKSSMLVAVGDTHKRLRNVAVSLVTITKTKPEFLSDIEAT
AIGILHSWKDKSRVIFCEEARKFTFNVIVKQVLGLTPVEPQATQILEDFLTFMRGLISLPLYIPGTPYARAVKARSRISS
TVKAIIEERRRNADGSTNSCTKRSDFLEILLDVDSLSEDEKVSFILDSLLGGYETTSLLMAMVVYFLAQSPSALQRLKVE
HQNIRRVKQKDEYLNWDDYKKMEFTQNVINEALRCGNVVKFVHRKALKDVKFRDYLIPSGWKVLPVFSAAHLDPSLHASA
LEFDPWRWEKIPSQDHVCKKFTPFGGGSRCCPGSELGKLEVAVFLHHLVQNFRWRTEDDDEPVAFPYVEFQRGLPLYLEH
CPH
>Maldo_Gala_17g016180
MDNLLIVLILVAAATTTMSILSIIFLYRNNTNLNFLRYFSSSATSSLIRSKHNRIQLPLGTLGLPFLGETIEFVTCAYSD
SPENFMDKRHHLYGKVFKSHIFGGPTIVSTYAEVSKIVLQSDAKSFVPCYPKSLTGLMRKSSILLINGALQRRIHGLIGA
FFKSPHLKAQITIGMENYVQQSMENWRDDHFIYTQDATKHSFTKVDVLFVCRLISLDLVEDMQFLKKQFQEFITSLMSIP
INIPGSRLYRSLQAS
>Maldo_HF00377-RA
MENSLIVLISAAAAVAAATATVSILSIIFLYRNNTTNSNFLRFFTASANTSLIGSKHRRTQLPLGTLGLPFLGETIEFVT
CAYSDCPESFMDKRRHLYGKVFRSHIFGSPTIVSTDAEVSKIVLQSDAKSFVPSYPKSLTELMGKSSILLINGALQRRIH
GLIGAFLKSPHLKAQITTDMQNYVQQSMANWTDDHPIYIQDETKHIAFQVLVKALISLDPGEDMEFLKKQFQEFIAGLMS
IPINIPGNHYRQAKKKMVKLVQEIIQAKKKESDIISNKVPKDVVDVLLRDTSEQLTVDLIADNMIDMMIPGEDSVPLLMT
LAIKYLSDSPTALQQLTDENMKLKALKDELGEPPCWSDYLSLPFTQNVITETLRMGNIITGVMRKAMKDVEIKGYLIPKG
WCVFTYFRSVHLDQNNYDWPYHFNPWRWQDKDMSSCNFTPFGGGQRLCPGLDLARLEASIFLHHFVTQFRWAAEEDTVVN
FPTVRMKRRMPIRVKRRVGRHRVRREAMKDRRGYPIEGPNG
>Maldo_HF23973-RA
MDFLFSFFLVFSILSTLVYVFLRKSRCRRLRLPPGNLGLPFIGETLQLISAYKTENPEPFIDERVTRFGSIFTTHVFGEP
TVFSTDPETNRFILQNEGKLFECSYPGSITNLMGKHSLLLMKGSLHKRMHSLTMSFANSSIIRDHLLDDIDRLIRLNMDS
WADRIFLMEEAKKITFELAVKQLMSFDPNEWTESLRKEYVLLIEGFFSVPLPLFSTTYRRAITARTKVAEALTLIVRQRR
EESEAGQIKEDMLGALLSGDTALSDEEIVDFLLALLVAGYETTSTIMTLAVKFLTETPLAHAQLKEEHEQIRANKKSSET
LEWSDYKSMPFTQCVVNETLRVANIISGIFRRAMTDVHIKGYTIPKGWKVFASFRAVHLDQDHFKDARTFNPWRWQSNSG
PATSPANVFTPFGGGPRLCPGYELARVEISVFLHHLVTRFSWVPDEEDKLVFFPTTRTQKRYPINVQRRTNVSYGQCKE
>Maldo_HF27612-RA
MADSEIILCLLPSILALFLFLILLRRKQHQKTRLNLPPGNMGWPFLGETIGYLKPYSAISIGKFMEQHISRYGKIYKSNL
FGESTIVSADAGLNRFILQNEGTLFECSYPRSIGGILGKWSMLVLVGDMHRDMRMISLNFLSHARLRTHLMREVEKHTLL
VMGSWKENSVFSAQDEAKKFTFNLMAKHIMSLEPGKPETEQLKKLYVTFMKGVVSPPVNLPGTAYRRALQSRSTILKFIE
CKMKERLTEGTENIGEDDLLGWVLKNSNLSKEQILDLILSLLFAGHETSSVSIALAIYFLPSCPNAILRLREEHSEIAKA
KKLAGKTELDWEDYKKMEFTQCVISETLRLGNVVRFLHRKALKDVRYKGYDIPCGWKVLPVIAAVHLDPLLFDHPQHFNP
WRWQQNNNHHHRGSSSASCYTSMTSNNFMPFGGGPRLCAGSELAKLEMAVFIHHLVLNFHWDLADPFDQPLAFPFVDFQK
GLPITAHRYQTNLI
>Maldo_HF27680-RA
MGWVLGCWVLVGILVGSLYWFQDQNKKERENQKGQVPKGKLGWPFIGETLDFIACGYTSRPVSFMEKRRSLYGKVFKTNI
LGTPIIVSTDAEVNKVVMQNHGNTFIPAYPKSITELMGKYSILQTNGSLHKRVHGLIAGFLKSPQFKARITTDIENSIKL
NLALWRDMQSPIYVQDETQKITFEVLVKVLMSVNPGEDLNLLKREFEEYIKGLICIPIKLPGTRLYKSLKARERLLKMVG
KILDMKKVAMENTNCPQNTIPVKDAMDVLLEGGDQNNEAQGLPLDFITGNIIEMMIPGEETVPMAMTLAVKFLSDSPVAL
DKLREENMELKRQKKKKTDSTENYAWTDYMSLPFTQNVISETLRMANIINAVWRKAQRDVEIKGYLIPKGWCVLASFTSV
HMDEENYKNPYQFDPWRWEKLEAAVNYNTSFTPFGGGQRLCPGLELSRLELSIFLHHLVTNYRWVAEKDDIVHFPMVKMK
RKLPIKVTSINT
>Maldo_HF28702-RA
MDNLLIVLILVAAATTTMSILSIIFLYRNNTNLNFLRYFSSSATSSLIRSKHNRIQLPLGTLGLPFLGETIEFVTCAYSD
SPENFMDKRHHLYGKVFKSHIFGGPTIVSTYAEVSKIVLQSDAKSFVPCYPKSLTGLMRKSSILLINGALQRRIHGLIGA
FFKSPHLKAQITIGMENYVQQSMENWRDDHFIYTQDATKHSFTKVDVLFVCRLISLDLVEDMQFLKKQFQEFITSLMSIP
INIPGSRLYRSLQAS
>Maldo_HF29207-RA
MAGSTFWLVLLIGVFGFLLVLILNHFLPLMLLRLNGTLPPKGSFGWPLLGETLSFLKPHPSNSLGAFLKHHCSRYGKVFK
SHLFLSPTIVSCDQELNYFILQNEGKLFECSYPKPIHGILGKSSMLVAVGDTHKRLRNVAVSLVTITKTKPEFLSDIEAT
AIGILHSWKDKSQVIFCEEARKFTFNVIVKQVLGLTPVEPQATQILEDFLTFMRGLISLPLYIPGTPYARAVKARSRISS
TVKAIIEERRRNADGSTNSCTKRSDFLEILLDVDSLSEDEKVSFILDSLLGGYETTSLLMAMVVYFLAQSPSALQRLKVE
HQNIRRVKQKDEYLNWDDYKKMEFTQNVINEALRCGNVVKFVHRKALKDVKFRDYLIPSGWKVLPVFSAAHLDPSLHASA
LEFDPWRWEKIPSQDHVCKKFTPFGGGSRCCPGSELGKLEVAVFLHHLVQNFRWRTEDDDEPVAFPYVEFQRGLPLYLEH
CPH
>Maldo_HF31082-RA
MGWVLGCWVLVGILVGSLYWFNEQKKNQNKNERENQKGQVPKGKLGWPLIGETIDFIACGYTSRPVSFMEKRRSLYGKVF
KTNILGTPIIVSTDAEVNKVVMQNHGNTFIPAYPKSITELMGKYSILQINGSLHKRVHGLIAGFLKSPQFKARITADIEN
SVKLNLSLWRDMQSPIYVQDETQKITFEVLVKVLMSIDPGEDLNLLKREFEEFIKGLICIPIKLPGTRLYKSLKARERLL
KMVGKILEVKKMAMENTNCTQITIPVKDAMDVLLREGGEQNNETHGLPLDFITGNIIEMMIPGEETVPMAMTLAVKFLSD
SPVALDKLREENMEFKRQKNKFDSSENYAWTDYMSLPFTQNVISETLRMANIINAVWRKAQRDVEIKGYLIPKGWCVLAS
FTSVHMDEENYKSPYQFDPWRWEKLEAAVNYNTRFTPFGGGQRLCPGLELSRLELSVFLHHLVTNYRWVAEKDGLVHFPT
VKMKRKLPITVTSIST
>Maldo_HF31168-RA
MSDSEIILCLLPSIVALFLFLILLRRKQNQKTRLNLPPGNMGWPFLGETIGYLKPYSAITIGKFMEEHISRYGKIYKSNL
FGEPTIVSADAGLNRFILQNEGRLFECSYPRSIGGILGKWSMLVLVGDMHRDMRMISLNFLSHARLRTHLMREVEKHTLL
VLGSWKENSVFSAQDEAKKFTFNLMAKHIMSLDPGKPETEQLKKLYVTFMKGVVSPPLNLPGTAYRRALQSRSTILKFIE
CKMKERLMEGTENIGEDDLLGWVLKNSNLSKEQILDLILSLLFAGHETSSVSIALAIYFLPSCPNAILQLREEHSEIAKA
KKLAGETELNWEDYKKMEFTQCVICETLRLGNVVRFLHRKALKDVRYKGYDIPSGWKVLPVIAAVHLDPLLFDHPQHFNP
WRWQQNNNHHHRGSSSSSSCYTSMTSHNFMPFGGGPRLCAGSELAKLEMAVFIHHLVLNFHWELADPFDKPFAFPFVDFQ
NGLPITAHRYVPN
>Maldo_HF33035-RA
MCADKGSGITSQILLIRKDREQKNMVGLAPILFALLLGLPIFAYILVQIFFVALHDHKNPAKNLPPGSMGWPLFGETLGF
LKPHCSNTLGSFLQQHCSRYGKVFKSNLFGSPTIVSCDLELNAFILQNEEKLFQASYPKPIHGILGKHSLLTVTGELHRK
LRNIGVSFIATSKSSPDFLHWVQKLSISMMESWNGCEQVFFYKQTKAFTLRLMVNHLLSVKPDEPLASRILQDFETYMTG
FVSLPLNILGTAYARAVKARARLSFSVKEIMTERRKWKASGQLRGGEEDFLDVILSKQSLTDEELVSIVLDIMLGGYETT
ATLMSLIVYFLGHAPIAFHKLKEEHQTIRENKKDGELLNWEDYKKMDFTDYVIYEGMRCGNVVKFVHRKALVDVKFKEFL
IPSGWKVLPIFTGAHMDPDLHENPTEFDPWRWINNFKEMSKKVTVFGGGSRLCPGAELAKVVISFFLHHLILSYRWKTKS
DDCPLAYPYVQFRRAHENPANNLPLGSMGWPLLGETLGFLKPHSSNSVGTFLQQHCSRYGKVFKSHLFGSPTIVSCDLEL
NMFILQNEDKLFQASYPKSIHGIVGKHSLLTISGNLHRKLRSIAVSFISVSKSSPDFLDLVQKLSISMMESWNGCKQVSF
FEQAKAFSLGLMVKNLLSVKPEEPLASRILEDFETFMTGFVSLPFNIPGTAYAKAVKARARLSSTVREIMEERRKGNISS
NGGQLREREEEDFLNVILSKQNLTNEEIVSIVLDIMLGGYETTATLMSLIVYFLGHAPLAFHKLKEEHQTIRENKRDGEF
LTWEDYKKMNFTNYVIYEAMRCGNVVKFVHRKALVDIKLEDCGAEFVIPSGWKVLPIFTGAHLDPDLHENATEFDPWRWT
DNYKEMNKKIIAFGGGVKLCPGSEVAKVVIAFFLHHLVLSYRWKTKPDECPLAYPYVQFRRGLLLEIEPAAAAYQIH
>Malsi_01g013750
MDFLFSFFLVFSILSTLVYVFLRKSRCRRLRLPPGNLGLPFIGETLQLISAYKTENPEPFIDERVTRFGSIFTTHVFGEP
TVFSTDPETNRFILQNEGKLFECSYPGSITNLMGKHSLLLMKGSLHKRMHSLTMSFANSSIIRDHLLDDIDRLIRLNMDS
WADRIFLMEEAKKITFELAVKQLMSFDPNEWTESLRKEYVLLIEGFFSVPLPLFSTTYRRAITARTKVAEALTLIVRQRR
EESEAGQIKEDMLGALLSGDTALSDEEIVDFLLALLVAGYETTSTIMTLAVKFLTETPLAHAQLKILGSFGLLTTSPLCF
TCSWFGREEHEQIRANKKSSETLEWSDYKSMPFTQCVVNETLRVANIISGIFRRAMTDVHIKGYTIPKGWKVFASFRAVH
LDQDHFKDARTFNPWRWQSNSGPATSPANVFTPFGGGPRLCPGYELARVEISVFLHHLVTRFSWVPDEEDKLVFFPTTRT
QKRYPINVQRRNNVSYGQCKE
>Malsi_02g012170
MGWVLGCWVLVGILVGSLYWFQDQNKKERENQKGQVPKGKLGWPFIGETLDFIACGYTSRPVSFMEKRRSLYGKVFKTNI
LGTPIIVSTDAEVNKVVMQNHGNTFIPAYPKSITELMGKYSILQTNGSLHKRVHGLIAGFLKSPQFKARITTDIENSIKL
NLALWRDMQSPIYVQDETQKITFEVLVKVLMSVNPGEDLNLLKREFEEYIKGLICIPIKLPGTRLYKSLKARERLLKMVG
KILDMKKVAMENTNCPQNTIPVKDAMDVLLEGGDQNNEAQGLPLDFITGNIIEMMIPGEETVPMAMTLAVKFLSDSPVAL
DKLREENMELKRQKKKKTDSTENYAWTDYMSLPFTQNVISETLRMANIINAVWRKAQRDVEIKGYLIPKGWCVLASFTSV
HMDEENYKNPYQFDPWRWEKLEAAVNYNTSFTPFGGGQRLCPGLELSRLELSIFLHHLVTNYRWVAEKDDIVHFPMVKMK
RKLPIKVTSINT
>Malsi_02g012880
MADSEIILCLLPSILALFLFLILLRRKQHQKTRLNLPPGNMGWPFLGETIGYLKPYSAISIGKFMEQHISRYGKIYKSNL
FGESTIVSADAGLNRFILQNEGTLFECSYPRSIGGILGKWSMLVLVGDMHRDMRMISLNFLSHARLRTHLMREVEKHTLL
VMGSWKENSVFSAQDEAKKFTFNLMAKHIMSLEPGKPETEQLKKLYVTFMKGVVSPPVNLPGTAYRRALQSRSTILKFIE
CKMKERLTEGTENIGEDDLLGWVLKNSNLSKEQILDLILSLLFAGHETSSVSIALAIYFLPSCPNAILRLREEHSEIAKA
KKLAGKTELDWEDYKKMEFTQCVISETLRLGNVVRFLHRKALKDVRYKGYDIPCGWKVLPVIAAVHLDPLLFDHPQHFNP
WRWQQNNNHHHRGSSSASCYTSMTSNNFMPFGGGPRLCAGSELAKLEMAVFIHHLVLNFHWDLADPFDQPLAFPFVDFQK
GLPITAHRYQTNLI
>Malsi_07g018080
MDFLFSFFLVFCLLSTLVFIFLRKSRCRRLRLPPGNLGLPFIGETLQLISAYKTENPEPFIDERVNRFGPLFTTHVFGEP
TVFSTDPETNRFILQNEGKLFECSYPGSITNLMGKHSLLLMKGSLHKRMHSLTMSFANSSIIRDHLLDDIDRLIRLNMDS
WADRIFLMEEAKKITFELAVKQLMSFDPNEWTESLRKEYVLLIEGFFSVPLPLVSTTYRRAITARTKVAEALSLIVRQRR
EESEAGKRQEDMLGALLGGDTAFSDEEIVDFLLALLVAGYETTSTIMTLAVKFLTETPLAHAQLKEEHEQIRAKKKSSEP
LEWSDYKAMPFTQCVVNETLRVANIISGVFRRAMTDVHIKGYTIPKGWKAFASFRAVHLDQDHFKDARTFNPWRWQNKSG
PTTSPSNVFTPFGGGPRLCPGSELARVEISVFLHHLVTRFSWVPAEEDKLVFFPTTRTQKRYPINVQRRNNVSYGQCKE
>Malsi_09g002040
MGWPLFGETLGFLKPHCSNTLGSFLEQHCSRYGKVFKSNLFGSPTIVSCDLELNAFILQNEEKLFQASYPKPIHGILGKH
SLLTVTGELHRKLRNIGVSFIATSKSSPDFLHWVQKLSISMMESWNGCEQVFFYKQTKAFTLRLMVNHLLSVKPDEPLAS
RILQDFETYMTGFVSLPLNILGTAYARAVKARARLSFSVKEIMTERRKGKASGQLRGGEEDFLDVILSKQSLTDDEEIVS
IVLDIMLGGYETTATLMSLIVYFLGHAPIAFHKLKEEHQTIRENKKDGELLNWEDYKKMDFTDYVIYEGMRCGNVVKFVH
RKALVDVKFKEFLIPSGWKVLPIFTGAHMDPDLHENPTEFDPWRWINNFKEMSKKVTVFGGGSRLCPGAELAKVVISFFL
HHLILSYRWKTKSDDCPLAYPYVQFRRAHENPANNLPLGSMGWPLLGETLGFLKPHSSNSVGTFLQQHCSRYGKVFKSHL
FGSPTIVSCHLELNMFILQNEDKLFQASYPKSLHGIVGKHSLLTVSGNLHRKLRSIAVSFISVSKSSPDFLDLVQKLSIS
MTESWNGCKQVSFFEQAKAFSLGLMVKNLLSVKPEEPLASRILEDFETFMTGFVSLPFNIPGTAYAKAVKARARLSSTVR
EIMEERRKGNISSNGGLLREREEEDFLNVILSKQNLTDEEIVSIVLDIMLGGYETTATLMSLIVYFLGHAPLAFHKLKEE
HQTIRENKRDGEFLTWEDYKKMNFTNYVIYEAMRCGNVVKFVHRKALVDIKLEDCGAEFVIPSGWKVLPIFTGAHLDPDL
HENATEFDPWRWTDNYKEMNKKIIAFGGGVKLCPGSEVAKVVIAFFLHHLVLSYRWKTKPDECPLAYPYVQFRRGLLLEI
EPAAAAYQIH
>Malsi_09g017170
MENSLIVLISAAAAVAAATATVSILSIIFLYRNNTTNSNFLRFFTASANTSLIGSKHRRTQLPLGTLGLPFLGETIEFVT
CAYSDCPESFMDKRRHLYGKVFRSHIFGSPTIVSTDAEVSKIVLQSDAKSFVPSYPKSLTELMGKSSILLINGALQRRIH
GLIGAFLKSPHLKAQITTDMQNYVQQSMANWTDDHPIYIQDETKHAKKKMVKLVQEIIQAKKKESDIISNKVPKDVVDVL
LRDTSEQLTGDLIADNMIDMMIPGEDSVPLLMTLAIKYLSDSPTALQQLTEENMKLKALKDELGEPPCWSDYLSLPFTQN
VITETLRMGNIITGVMRKAMKDVEIKGYLIPKGWCVFTYFRSVHLDQNNYDWPYHFNPWRWQDKDMSSCNFTPFGGGQRL
CPGLDLARLEASIFLHHFVTQFRWAAEEDTVVNFPTVRMKRRMPIRVKRRGDWKEVVVVLGGGRLMEKQLEE
>Malsi_15g022960
MGWVLGCWVLVGILVGSLYWFNEQKKNQNKNERENQKGQVPKGKLGWPLIGETIDFIACGYTSRPVSFMEKRRSLYGKVF
KTNILGTPIIVSTDAEVNKVVMQNHGNTFIPAYPKSITELMGKYSILQINGSLHKRVHGLIAGFLKSPQFKARITADIEN
SVKLNLSLWRDMQSPIYVQDETQKITFEVLVKVLMSIDPGEDLNLLKREFEEFIKGLICIPIKLPGTRLYKSLKARERLL
KMVGKILEVKKIAMENTNCTQITIPVKDAMDVLLREGGEQNNETHGLPLDFITGNIIEMMIPGEETVPMAMTLAVKFLSD
SPVALDKLREENMEFKRQKNKFDSSENYAWTDYMSLPFTQNVSHKLFQREYKMILHIISYIVFFC
>Malsi_15g023900
MSDSEIILCLLPSIVALFLFLILLRRKQNQKTRLNLPPGNMGWPFLGETIGYLKPYSAITIGKFMEEHISRYGKIYKSNL
FGEPTIVSADAGLNRFILQNEGRLFECSYPRSIGGILGKWSMLVLVGDMHRDMRMISLNFLSHARLRTHLMREVEKHTLL
VLGSWKENSVFSAQDEAKKFTFNLMAKHIMSLDPGKPETEQLKKLYVTFMKGVVSPPLNLPGTAYRRALQSRSTILKFIE
CKMKERLMEGTENIGEDDLLGWVLKNSNLSKEQILDLILSLLFAGHETSSVSIALAIYFLPSCPNAILQLREEHSEIAKA
KKLAGETELNWEDYKKMEFTECVICETLRLGNVVRFLHRKALKDVRYKGYDIPSGWKVLPVIAAVHLDPLLFDHPQHFNP
WRWQQNNNHHHRGSSSSSSCYTSMTSHNFMPFGGGPRLCAGSELAKLEMAVFIHHLVLNFHWELADPFDKPFAFPFVDFQ
NGLPITAHRYGYERLSYTLVCNCDIRTNDTTSCKNTVVMVA
>Malsi_17g011150
MAGSTFWIVLLIGVFGFLLVLILNHFLPLMLLRLNGTLPPKGSFGWPLLGETLSFLKPHPSNSLGAFLKHHCSRYGKVFK
SHLFLSPTIVSCDQELNYFILQNEGDTHKRLRNVAVSLVTITKTKPEFLSDIEATAIGILHSWKDKSQVIFCEEARKFTF
NVIVKQVLGLTPVEPQATQILEDFLTFMRGLISLPLYIPGTPYARAVKARSRISSTVKAIIEERRRNADGSTNSCTKRSD
FLEILLDVDSLSEDEKVSFILDSLLGGYETTSLLMAMVVYFLAQSPSALQRLKVEHQNIRRVKQKDEYLNWDDYKKMEFT
QNVINEALRCGNVVKFVHRKAFKDVKFRDYLIPSGWKVLPVFSAAHLDPSLHASALEFDPWRWEKIPIQDHVCKKFTPFG
GGSRCCPGSELGKLEVAVFLHHLVQNFRWRTEDDDEPVAFPYVEFQRGLPLYLEHCPH
>Malsi_17g015770
MDNLLIVLILVAAATTTMSILSIIFLYRNNTNLNFLRYFSSSATSSLIRSKHNRIQLPLGTLGLPFLGETIEFVTCAYSD
SPENFMDKRHHLYGKVFKSHIFGGPTIVSTYAEVSKIVLQSDAKSFVPCYPKSLTGLMRKSSILLINGALQRRIHGLIGA
FFKSPHLKAQITIGMENYVQQSMENWRDDHFIYTQDATKHSFTKVDVLFVCRLISLDLVEDMQFLKKQFQEFITSLMSIP
INIPGSRLYRSLQAS
>Malsy_01g014120
MDFLFSFFLVFSILSTLVYVFLRKSRCRRLRLPPGNLGLPFIGETLQLISAYKTENPEPFIDERVTRFGSIFTTHVFGEP
TVFSTDPETNRFILQNEGKLFECSYPGSITNLMGKHSLLLMKGSLHKRMHSLTMSFANSSIIRDHLLDDIDRLIRLNMDS
WADRIFLMEEAKKITFELAVKQLMSFDPNEWTESLRKEYVLLIEGFFSVPLPLFSTTYRRAITARTKVAEALTLIVRQRR
EESEAGQIKEDMLGALLSGDTALSDEEIVDFLLALLVAGYETTSTIMTLAVKFLTETPLAHAQLKEEHEQIRANKKSSET
LEWSDYKSMPFTQCVVNETLRVANIISGIFRRAMTDVHIKGYTIPKGWKVFASFRAVHLDQDHFKDARTFNPWRWQSNSG
PATSPANVFTPFGGGPRLCPGYELARVEISVFLHHLVTRFSWVPDEEDKLVFFPTTRTQKRYPINVQRRTNVSYGQCDGR
FCSSFRF
>Malsy_01g021220
MDFLFSFFLVFSILSTLVYVFLRKSRCRRLRLPPGNLGLPFIGETLQLISAYKTENPEPFIDERVTRFGSIFTTHVFGEP
TVFSTDPETNRFILQNEGKLFECSYPGSITNLMGKHSLLLMKGSLHKRMHSLTMSFANSSIIRDHLLDDIDRLIRLNMDS
WADRIFLMEEAKKITFELAVKQLMSFDPNEWTESLRKEYVLLIEGFFSVPLPLFSTTYRRAITARTKVAEALTLIVRQRR
EESEAGQIKEDMLGALLSGDTALSDEEIVDFLLALLVAGYETTSTIMTLAVKFLTETPLAHAQLKEEHEQIRANKKSSET
LEWSDYKSMPFTQCVVNETLRVANIISGIFRRAMTDVHIKGYTIPKGWKVFASFRAVHLDQDHFKDARTFNPWRWQSNSG
PATSPANVFTPFGGGPRLCPGYELARVEISVFLHHLVTRFSWVPDEEDKLVFFPTTRTQKRYPINVQRRTNVSYGQCDGR
FCSSFRF
>Malsy_02g012830
MGWVLGCWVLVGILVGSLYWFKDQNKKERENQKGQVPKGKLGWPFIGETLDFIACGYTSRPVSFMEKRRSLYGKVFKTNI
LGTPIIVSTDAEVNKVVMQNHGNTFIPAYPKSITELMGKYSILQTNGSLHKRVHGLIAGFLKSPQFKARITTDIENSIKL
NLALWRDMQSPIYVQDETQKITFEVLVKVLMSVNPGEDLNLLKREFEEYIKGLICIPIKLPGTRLYKSLKARERLLKMVG
KILDMKKVAMENINCPQNTIPVKDAMDVLLEGGDQNNEAQGLPLDFITGNIIEMMIPGEETVPMAMTLAVKFLSDSPVAL
DKLREENMELKRQKKKKTDSTENYAWTDYIETLRMANIINAVWRKAQRDVEIKGYLIPKGWCVLASFTSVHMDEENYKNP
YQFDPWRWEKLEAAVNYNTSFTPFGGGQRLCPGLELSRLELSIFLHHLVTNYRWVAEKDDIVHFPMVKMKRKLPIKVTSI
NT
>Malsy_02g013580
MADSEIILCLLPSILALFLFLILLRRKQHQKTRLNLPPGNMGWPFLGETIGYLKPYSAISIGKFMEQHISRYGKIYKSNL
FGESTIVSADAGLNRFILQNEGTLFECSYPRSIGGILGKWSMLVLVGDMHRDMRMISLNFLSHARLRTHLMREVEKHTLL
VMGSWKENSVFSAQDEAKKFTFNLMAKHIMSLEPGKPETEQLKKLYVTFMKGVVSPPVNLPGTAYRRALQSRSTILKFIE
CKMKERLTEGTENIGEDDLLGWVLKNSNLSKEQILDLILSLLFAGHETSSEEHSEIAKAKKLAGKTELDWEDYKKMEFTQ
CVISETLRLGNVVRFLHRKALKDVRYKGYDIPCGWKVLPVIAAVHLDPLLFDHPQHFNPWRWQQNNNHHHRGSSSASCYT
SMTSNNFMPFGGGPRLCAGSELAKLEMAVFIHHLVLNFHWDLADPFDQPLAFPFVDFQKGLPITAHRYQTNLI
>Malsy_07g019060
MDFLFSFFLVFSLLSTLVFIFLRKSRCRRLRLPPGNLGLPFIGETLQLIKAYKTENPEPFIDERVNRFGPLFTTHVFGEP
TVFSTDPETNRFILQNEGKLFECSYPGSITNLMGKHSLLLMKGSLHKRMHSLTMSFANSSIIRDHLLDDIDRLIRLNMDS
WADRIFLMEEAKKITFELAVKQLMSFDPNEWTESLRKEYVLLIEGFFSVPLPLVSTTYRRAITARTKVAEALSLIVRQRR
EESEAGKRQEDMLGALLGGDTAFSDEEIVDFLLALLVAGYETTSTIMTLAVKFLTETPLAHAQLKEEHEQIRAKKKLSEP
LEWSDYKAMPFTQCVVNETLRVANIISGVFRRAMTDVHIKGYTIPKGWKAFASFRAVHLDQDHFKDARTFNPWRWQNKSG
PTTSPSNVFTPFGGGPRFCPGSELARVEISVFLHHLVTRFSWVPAEEDKLVFFPTTRTQKRYPINVQRRNNVSYGQCKE
>Malsy_09g001880
MVGLAPILFALLLGLPIFAYILVQIFFVALHDHKNPAKNLPPGSMGWPLFGETLGFLKPHCSNTLGSFLQQHCSRYGKVF
KSNLFGSPTIVSCDLELNAFILQNEEKLFQASYPKPIHGILGKHSLLTVTGELHRKLRNIGVSFIATSKSSPDFLHWVQK
LSISMMESWNGCEQVFFYKQTKAFTLRLMVNHLLSVKPDEPLASRILQDFETYMTGFVSLPLNILGTAYARAVKARARLS
FSVKEIMTERRKGKASGQLRGGEEDFLDVILSKQSLTDEEIVSIVLDIMLGGYETTATLMSLIVYFLGHAPIAFHKLKEE
HQTIRENKKDGELLNWEDYKKMDFTDYVIYEGMRCGNVVKFVHRKALVDVKFKEFLIPSGWKVLPIFTGAHMDPDLHENP
TEFDPWRWINNFKEMSKKVTVFGGGSRLCPGAELAKVVISFFLHHLILSYRWKTKSDDCPLAYPYVQFRRGRTHKSNNMV
VLSPISLLSLLLGIGLLIFSYILLKIFAAHENPANNLPLGSMGWPLLGETLGFLKPHSSNSVGTFLQQHCSRYGKVFKSH
LFGSPTIVSCDLELNMFILQNEDKLFQASYPKSIHGIVGKHSLLTISGNLHRKLRSIAVSFISVSKSSPDFLDLVQKLSI
SMMESWNGCKQVSFFEQAKAFSLGLMVKNLLSVKPEEPLASRILEDFETFMTGFVSLPFNIPGTAYAKAVKARARLSSTV
REIMEERRKGNISSNGGLLREREEEDFLNVILSKQNLTNEEIVSIVLDIMLGGYETTATLMSLIVYFLGHAPLAFHKLKE
EHQTIRENKRDGEFLTWEDYKKMNFTNYVIYEAMRCGNVVKFVHRKALVDIKLEDCGAEFVIPSGWKVLPIFTGAHLDPD
LHENATEFDPWRWTDNYKEMNKKIIAFGGGVKLCPGSEVAKVVIAFFLHHLVLSYRWKTKPDECPLAYPYVQFRRGLLLE
IEPAAAAYQIH
>Malsy_09g016080
MENSLIVLISAAAAVAAATATVSILSIIFLYRNSTTNSNFLRFFTASANTSLIGSKHRRTQLPLGTFGLPFLGETIEFVT
CAYSDCPESFMDKRRHLYGKVFRSHIFGSPTIVSTDAEVSKIVLQSDAKSFVPSYPKSLTELMGKSSILLINGALQRRIH
GLIGAFLKSPHLKAQITTDMQNYVQQSMANWTDDHPIYIQDETKHIAFQVLVKALISLDPGEDMEFLKKQFQEFIAGLMS
IPINIPGSRLYRSLQAKKKMVKLVQEIIQAKKKESDIISNKVPKDVVDVLLRDTSEQLTGDLIADNMIDMMIPGEDSVPL
LMTLAIKYLSDSPTALQQLTEENMKLKALKDELGEPPCWSDYLSLPFTQNVITETLRMGNIITGVMRKAMKDVEIKGYLI
PKGWCVFTYFRSVHLDQNNYDWPYHFNPWRWQDKDMSSCNFTPFGGGQRLCPGLDLARLEASIFLHHFVTQFRWAAEEDT
VVNFPTVRMKRRMPIRVKRRVGGTH
>Malsy_15g021350
MGWVLGCWVLVGILVGSLYWFNEQKKNQNKNERENQKGQVPKGKLGWPLIGETIDFIACGYTSRPVSFMEKRRSLYGKVF
KTNILGTPIIVSTDAEVNKVVMQNHGNTFIPAYPKSITELMGKYSILQINGSLHKRVHGLIAGFLKSPQFKARITADIEN
SVKLNLSLWRDMQSPIYVQDETQKITFEVLVKVLMSIDPGEDLNLLKREFEEFIKGLICIPIKLPGTRLYKSLKARERLL
KMVGKILEVKKMAMENTNCTQITIPVKDAMDVLLREGGEQNNETHGLPLDFITGNIIEMMIPGEETVPMAMTLAVKFLSD
SPVALDKLREENMEFKRQKNKFDSSENYAWTDYMSLPFTQNVISETLRMANIINAVWRKAQRDVEIKGYLIPKGWCVLAS
FTSVHMDEENYKSPYQFDPWRWEKLEAAVNYNTRFTPFGGGQRLCPGLELSRLELSVFLHHLVTNYRWVAEKDGIVHFPT
VKMKRKLPITVTSIST
>Malsy_15g022260
MSDSEIILCLLPSIVALFLFLILLRRKQNQKTRLNLPPGNMGWPFLGETIGYLKPYSAITIGKFMEEHISRYGKIYKSNL
FGEPTIVSADAGLNRFILQNEGRLFECSYPRSIGGILGKWSMLVLVGDMHRDMRMISLNFLSHARLRTHLMREVEKHTLL
VLGSWKENSVFSAQDEAKKFTFNLMAKHIMSLDPGKPETEQLKKLYVTFMKGVVSPPLNLPGTAYRRALQSRSTILKFIE
CKMKERLMEGTENIGEDDLLGWVLKNSNLSKEQILDLILSLLFAGHETSSVSIALAIYFLPSCPNAILQLREEHSEIAKA
KKLAGETELNWEDYKKMEFTECVICETLRLGNVVRFLHRKALKDVRYKGYDIPSGWKVLPVIAAVHLDPLLFDHPQHFNP
WRWQQNNNHHHRGSSSSSSCYTSMTSHNFMPFGGGPRLCAGSELAKLEMAVFIHHLVLNFHWELADPFDKPFAFPFVDFQ
NGLPITAHRYVPN
>Malsy_17g010890
MAGSTFWLVLLIGVFGFLLVLILNHFLPLMLLRLNGTLPPKGSFGWPLLGETLSFLKPHPSNSLGAFLKHHCSRYGKVFK
SHLFLSPTIVSCDQELNYFILQNEGKLFECSYPKPIHGILGKSSMLVAVGDTHKRLRNVAVSLVTITKTKPEFLSDIEAT
AIGILHSWKDKSQVIFCEEARKFTFNVIVKQVLGLTPVEPQATQILEDFLTFMRGLISLPLYIPGTPYARAVKARSRISS
TVKAIIEERRRNADGSTNSCTKRSDFLEILLDVDSLSEDEKVSFILDSLLGGYETTSLLMAMVVYFLAQSPSALQRLKII
>Malsy_17g015680
MSILSIIFLYRNNTNLNFLRYFSSSATSSLIRSKHNRIQLPLGTLGLPFLGETIEFVTCAYSDSPENFMDKRRHLYGKVF
KSHIFGGPTIVSTYAEVSKIVLQSDAKSFVPCYPKSLTGLMRKSSILLINGALQRRIHGLIGAFFKSPHLKAQITIGMEN
YVQQSMENWRDDHFIYTQDATKHSFTKVDVLFVCRLISLDLVEDMQFLKKQFQEFITSLMSIPINIPGSRLYRSLQAS
>Pruav_sc0000040.1_g810.1.mk
MVGLAPILFALLLGGLPILLACILVQKFSATHDHQNPAKNLPPGSMGWPWFGETLDFLKPHYTYSVGSFLQQHCSRYGKV
FKSHLFGSPTIVSCDLELNMFILQNEEKLFQASYPKAIHGILGKHSLLTVSGELHRKLRSIAVSFIANSKSAPDFLHWVQ
KLSISMMDSWNGCKQVSFYKQAKAFTLSLMVKHLLSVKPEEPVASRILQDFETYMTGFVSLPVNIPGTAYAKAVKARARL
SSTVKEIMEERRKGNVNRNTEDFLDVILSKQSLNDEEIVSIVLDIMLGGYETTATLMSLIVYFLAHAPIAFDKLKEEHQS
IRQNKKDGEFLNWEDYKKMDFSHYVIYEAMRCGNVVKFVHRKALVDVKFKELVIPSGWKVLPIFSGAHLDQAVHDXXGQY
VASDFNFLNINGDKCLRFIYLIICLYMQEDYKEMSKKVTVFGGGVRLCPGAELAKVVIAFFLHHLVLSYRWKTKPDESPL
AYPFVQFRRGLQLEIEPADAAAA
>Pruav_sc0000099.1_g020.1.mk
MRMEWIVGCWVLVGIFVGSLCWVSKEMKKKNESQNNKGAKVPKGKLGWPLIGETLDFIACGYTSRPVSFMEKRRSLYGKV
FKTNILGTPIIVSTDAEVNKVVLKNHGNTFIPAYPKSVKELLGKFSILQINGSIHKRVHGLIGGFLKSPQFKDRITRDIE
NSVKLNLARWRHMQSPIYVQDETQKITFEILVKVLMSVGPGEDLNFLKREFEEFIKGLICIPIKLPGTRLYKSLKARERL
LKMVGKIVEQKKKAMENNSIQETSPVNDAMDVLLRDGGDQNNETQRLPLDFITGNIIEMMIPGEETVPVAMTLAVKFLSD
SPVALDKLRDENMEFKRQKVGSSENYAWTDYLSLPFTQNVISETLRMANIINAIWRKALKDVEIKGYLIPQGWCVLASLT
SVHMDEENYENPYQFDPWRWEKLEAAVNYTCSFTPFGGGQRLCPGLELSRLELSIFLHHLVTNYRWVAEKDEIVHFPTVK
MKRKLPISVTSTST
>Pruav_sc0000099.1_g960.1.mk
MVERQSASMSSDSEVILCLLPSVLALFLFLILIRRKQQQTRLHLPPGNMGWPFLGETLGYLKPYSATSTGQFMEQHISRY
GKIYKSNLFGEPTIVSADAGLNRFILQNEGRLFECSYPRSIGGILGKWSMLVLVGDMHRDMRMISLNFLSHARLRTHLMR
EVEKHTLLVLSSWKENSVFSAQDEAKKFTFNLMAKHIMSLDPGKPETEQLKKLYVTFMKGVVSAPVNLPGTAYRKALQSR
STILKFIESKMEERLKEGAENIDEDDLLGWVLKHSDLSKEQILDLILSLLFAGHETSSVAIALAIYFLPGCPNAIQQLRE
EHTEIAKAKKQAGETELNWDDYKKMGFTQCVISETLRLGNVVRFLHRKALKDVRYKGYDIPCGWKVLPVIAAVHLDPLLF
DQPQHFNPWRWQQNNNSGASSSSYTSMTSSNFMPFGGGPRLCAGSELAKLEMAVFIHHLVLNFHWDLEDDLDQPFAFPFV
DFQNGLPITARRHQNQSHI
>Pruav_sc0000143.1_g650.1.mk
MVFLFSFLVAISVLSSFIFVFLRNSRCRRLRLPPGNLGLPLIGETLQLISAYKTENPEPFIDERVNRFGPIFTTHVFGEP
TVFSSDPETNRFILQNEGKLFECSYPSSISNLLGKHSLLLMKGSLHKRMHSLTMSFANSPIIRDHLLDDIDRLIRLNMDS
WTGRVFLMEEAKKITFELAVKQLMSFDPGEWTEGLRKEYVLLIEGFFSVPLPLFSTTYRRAIKARTKVAEALRLIVRQRR
EESEAGERKEDMLGALLGGDNAFSDEEIVDFLLALLVAGYETTSTIMTLAVKFLTETPLAQAQLKEEHDQIRAKKKSSET
LEWSDYKSMPFTQCVVNETLRVANIISGVFRRAMTDVHIKGYTIPKGWKVFASFRAVHLDQDHFKDARTFNPWRWQNNSG
ASTSPANVFTPFGGGPRLCPGYELARVELSVFLHHLITRFSWVPAEDDKLVFFPTTRTQKRYPINVQRRNYGSGPPCKQ
>Pruav_sc0000488.1_g280.1.mk
MAGSTFWLVVLLGMFGSLLGFILNHFLPLMLLRLNGSPPPKGSFGWPILGQTLAFLKPHPSNSLGAFLQHHCSRYGKVFK
SHLFLSPTIVSCDQELNYFILQNEGKLFECSYPKPIHGILGKSSMLVAVADTHKRLRNVAVSLVTITKSKPEFLSDIEAT
TISILHSWKDKSQVIFCEEARKFTFNVIVKQVLGLTPDEPQTTRILEDFLTFMRGLISLPLYIPGTPYARAVKARRRISS
TVKAIIEERRRQAAETSTNSSRSKRSDFLEILMDVDTLSEDEKVSFILDSLLGGYETTSLLINMAVYFLAQSPSALQQLK
VINEALRCGNVVKFVHRKALKDVKFRDYLIPSGWKVLPVFSAAHLDPSLHASALEFHPWRWEKIQSQDQTCKRFTPFGGG
SRCCPGSELGKLEVAIFLHHLVQNFRWRTEDDDQPIAFPYVEFQRGLPLHLEHCPIN
>Pruav_sc0001406.1_g230.1.mk
MGKSSILLINGALQRRVHGLIGAFFKSPHLKAQITTDMQKYVQQSMANWRDDRPIYIQDETKNIAFQVLVKALISLDPGA
DMEFLKKQFQEFIAGLMSLPINIPGSRLYRSLQAKKKMIQLVQKIIQARKKEISSISNEVARDVVDVLLSDTSGQLTDDL
IADNMIDMMIPGEDSVPVLMTLAIKYLSDSPTALQQLTVITETLRMGNIIIGVMRKAMKDVEIKGYLIPKGWCVFTYFRS
VHLDENNYDWPYAFNPWRWQDKDMSSSNFTPFGGGQRLCPGLDLARLEASIFLHHFVTQFSKNEEEDANKGQKERGPLEP
ASNLARKFSQKYEVVRNSVKSPDGQNQSFEKAGFEFSDQNHLRTSNAEHVEFCGWFSGYLTMAGRHRVPREAMNDRRGYP
LEGPFGRGPPMRPLPHPAVLEEELEMQHAEIRRLLADNRRLVEDRMTLQRELGAAKEEIHRMNVAFSDIRAEEELQSREL
FEKGRKLEADLRATEPLKNEAKQLRSEVQKLTSVRKELSTQVQTLTQDLVRLQSDNQQIPLLRADIDGLHQELMHARNAI
DYEKKANIELMEQRQAMEKNLVSMAREVEKLRADLARTDGRPWGAGGQYGMNFSSPKGAFPAAYGDGYGMHLGVADKGPM
YGPGPASWGGPEKPRMTRR
>Pyrbr_009343803.1_cds_XP_009342078.1_1
MDNLLIVLILAAAATTTISILSIIFLYSNSTNSNFLRFFSSSATSSLIRSKHNRIQLPLGTFGLPFLGETIEFVTCAYSD
SPESFMNKRCHLYGKVFKSHIFGSPTIVSTDAEVSKIVLQSDAKSFVPSYPKSLTELMGKSSILLINGALQRRIHGLIGA
FFKSPHLKAQITTGMQNYVQQSMENWRDDHFIYIQDETKHIAFQVLVKALISLDPGEDMEFLKKQFQEFIAGLMSIPINI
PGSRLYRSLQAKKKMVKLVQKIIQARKKESDIISNKVPKDVVDVLLSDTSEQLTDNLIADNMIDMMIPGEDSVPLLMTIA
VKYLSDSPTALQQLAEGNTKLKTQKDELGEPLCWSDYLSLPFTQNVITETLRMGNIITGVMRKAMKDVEIKGYLIPKGWC
VFTYFRSVHLDQNNYDWPYHFNPWRWQDKDMSSCNFTPFGGGQRLCPGLDLARLEASIFLHHFVTQFSWAADEDTIVIFP
TVRMKRRMPIRVKRKEEDRASRKDV
>Pyrbr_009346541.2_cds_XP_009344816.1_1
MDFLFSFFLVFSLLPTLVYVFLRKSRCRRLRLPPGNLGLPFIGETLQLISAYKTENPEPFIDERVNRFGSIFTTHVFGEP
TVFSTDPETNRFILQNEGKLFECSYPGSITNLMGKHSLLLMKGSLHKRMHSLTMSFANSSIIRDHLLDDIDRLIRLNMDS
WADRIFLMEEAKKITFELAVKQLMSFDPNEWTESLRKEYVLLIEGFFSVPLPLFSTTYRRAITARTKVAEALTLIVRQRR
EESEAGQIKEDMLGALLGGDTALSDEEIVDFLLALLVAGYETTSTIMTLAVKFLTETPLAYAQLQEEHEQIRANKKSSET
LEWSDYKSMPFTQCVVNETLRVANIISGIFRRAMTDVHIKGYTIPKGWKVFASFRAVHLDQDHFKDARTFNPWRWQNNSG
PVTSPANVFTPFGGGPRLCPGYELARVEISVFLHHLVTRFSWVPDEEDKLVFFPTTRTQKRYPINVQRRNNVSYGQCKE
>Pyrbr_009351726.2_cds_XP_009350001.1_1
MADSEIILCLLPSILALFLFLILLRRKQHQKTRLNLPPGNMGWPFLGETIGYLKPYSAVSIGKFMEQHISRYGKIYKSNL
FGESTIVSADAGLNRFILQNEGRLFECSYPRSIGGILGKWSMLVLVGDMHRDMRMISLNFLSHARLRTHLMREVEKHTLL
VLGSWKENSVFSAQDEAKKFTFNLMAKHIMSLEPGKPETEQLKKLYVTFMKGVVSPPVNLPGTAYRRALQSRSTILKFIE
CKMKERLMEGTENIGEDDLLGWVLKNSNLSKEQILDLILSLLFAGHETSSVSIALAIYFLPSCPNAVLQLREEHSEIAKA
KKLAGKTELDWEDYKKMEFTQCVISETLRLGNVVRFLHRKALKDVRYKGYDIPCGWKVLPVIAAVHLDPLLFDHPQHFNP
WRWQQNNNHHHRGSSSASCYTSMTSNNFMPFGGGPRLCAGSELAKLEMAVFIHHLVLNFHWDLADPFDQPLAFPFVDFQK
GLPITAHRYQTNLI
>Pyrbr_009351727.2_cds_XP_009350002.1_1
MADSEIILCLLPSILALFLFLILLRRKQHQKTRLNLPPGNMGWPFLGETIGYLKPYSAVSIGKFMEQHISRYGKIYKSNL
FGESTIVSADAGLNRFILQNEGRLFECSYPRSIGGILGKWSMLVLVGDMHRDMRMISLNFLSHARLRTHLMREVEKHTLL
VLGSWKENSVFSAQDEAKKFTFNLMAKHIMSLEPGKPETEQLKKLYVTFMKGVVSPPVNLPGTAYRRALQSRSTILKFIE
CKMKERLMEGTENIGEDDLLGWVLKNSNLSKEQILDLILSLLFAGHETSSVSIALAIYFLPSCPNAVLQLREEHSEIAKA
KKLAGKTELDWEDYKKMEFTQCVISETLRLGNVVRFLHRKALKDVRYKGYDIPCGWKVLPVIAAVHLDPLLFDHPQHFNP
WRWQNNNHHHRGSSSASCYTSMTSNNFMPFGGGPRLCAGSELAKLEMAVFIHHLVLNFHWDLADPFDQPLAFPFVDFQKG
LPITAHRYQTNLI
>Pyrbr_009363232.1_cds_XP_009361507.1_1
MAESTFWLVLLIGFFGFLLGLILNHFLPLTLLRLNGTPPKGSFGWPLLGETLSFLKPHPSNSLGAFLKHHCSRYGKVFKS
HLFLSPTIVSCDQELNYFILQNEGKLFECSYPKPIHGILGKSSMLVAVGDTHKRLRNVAVSLVTITKTKPEFLSDIEATA
IGILHSWKDKSQVIFCEEARKFTFNVIVKQVLGLTPDEPQSTQILEDFLTFMRGLISLPLYIPGTPYARAVKARRRISST
VKAIIEERRRNADGSTNSCTKRSDFLEILLDVDTLSEDEKVSFILDSLLGGYETTSLLMAMVVYFLAQSPSALQRLKVEQ
QNIRRVKQKDEYLNWEDYKKMEFTQNVINEALRCGNVVKFVHRKALKDVKFRDYLIPSGWKVLPVFSAAHLDPSLHASAL
EFDPWRWEKIPSQDQVCKKFTPFGGGSRCCPGSELGKLEVAVFLHHLVQNFRWRTEDDDQPIAFPYVEFQRGLPLYLEHC
PH
>Pyrbr_009370882.2_cds_XP_009369157.1_1
MDFVFSFFLVFSLLSTLVFIFLRKSRCRRLRLPPGNLGLPFIGETLQLISAYKTENPEPFIDERVNRFGPLFTTHVFGEP
TVFSTDPETNRFILQNEGKLFECSYPGSITNLMGKHSLLLMKGSLHKRMHSLTMSFANSSIIRDHLLDDIDRLIRLNMDS
WADRIFLMEEAKKITFELAVKQLMSFDPNEWTESLRKEYVLLIEGFFSVPLPLVSTTYRRAITARTKVAEALSLIVRQRR
EESEAGKRKEDMLGALLGRDTAFSDEEIVDFLLALLVAGYETTSTIMTLAVKFLTETPLAHAQLKEEHEQIRAKKKSSKP
LEWSDYKAMPFTQCVVNETLRVANIISGIFRRAMTDVHIKGYTIPKGWKVFASFRAVHLDQDHFKDARTFNPWRWQNKSG
PTTSPPNVFTPFGGGPRLCPGYELARVEISVFLHHLITRFSWVPAEEDKLVFFPTTRTQKRYPINVQRRNNVSYGQCKE
>Pyrbr_009373310.2_cds_XP_009371585.1_1
MSDSEIILCLLPSIVALFLFLILLRRKQNQKTRLNLPPGNMGWPFLGETIGYLKPYSAITIGKFMEEHISRYGKIYKSNL
FGEPTIVSADAGLNRFILQNEGRLFECSYPRSIGGILGKWSMLVLVGDMHRDMRMISLNFLSQARLRTHLMREVEKHTLL
VLGSWRENSVFSAQDEAKKFTFNLMAKHIMSLDPGKPETEQLKKLYVTFMKGVVSAPLNLPGTAYRRALQSRSTILKFIE
CKMKERLMEGTENIGEDDLLGWVLKNSNLSKEQILDLILSLLFAGHETSSVSIALAIYFLPSCPNAILQLREEHSEIAKA
KKLAGETELNWEDYKKMEFTQWVICETLRLGNVVRFLHRKALKDVRYKGYDIPCGWKVLPVIAAVHLDPLLFDHPQHFNP
WRWQQNNNHHHCGSSSSSSCYTSMTSNNFMPFGGGPRLCAGSELAKLEMAVFIHHLVLNFHWELADPFDKPFAFPFVDFQ
NGLPITAHRYVPN
>Pyrbr_009373311.2_cds_XP_009371586.1_1
MSDSEIILCLLPSIVALFLFLILLRRKQNQKTRLNLPPGNMGWPFLGETIGYLKPYSAITIGKFMEEHISRYGKIYKSNL
FGEPTIVSADAGLNRFILQNEGRLFECSYPRSIGGILGKWSMLVLVGDMHRDMRMISLNFLSQARLRTHLMREVEKHTLL
VLGSWRENSVFSAQDEAKKFTFNLMAKHIMSLDPGKPETEQLKKLYVTFMKGVVSAPLNLPGTAYRRALQSRSTILKFIE
CKMKERLMEGTENIGEDDLLGWVLKNSNLSKEQILDLILSLLFAGHETSSVSIALAIYFLPSCPNAILQLREEHSEIAKA
KKLAGETELNWEDYKKMEFTQWVICETLRLGNVVRFLHRKALKDVRYKGYDIPCGWKVLPVIAAVHLDPLLFDHPQHFNP
WRWQNNNHHHCGSSSSSSCYTSMTSNNFMPFGGGPRLCAGSELAKLEMAVFIHHLVLNFHWELADPFDKPFAFPFVDFQN
GLPITAHRYVPN
>Pyrbr_018649852.1_cds_XP_018505368.1_1
MENSLIVLISAAAAAAATATAIVSILSIIFLYRNNTTNSNFLRFFTASATTSLIGSKHRRTQLPLGTLGLPFLGETIEFV
TCAYSDCPESFMDKRRHLYGKVFKSHIFGSPTIVSTDAEVSKIVLQSDAKSFVPSYPKSLTELMGKSSILLINGALQRRI
HGLIGAFLKSPHLKAQITTDMQNYVQQSMANWTDDHPIYIQDETKHIAFQVLVKALISLDPGEDMEFLKKQFQEFIAGLM
SIPINIPGSRLYRSLRAKKKMVKLVQEIIQAKKKESDIISNKVPKDVVDVLLRDTSEQLTGDLIADNMIDMMIPGEDSVP
LLMTLAIKYLSDSPTALQQLTEENMKLKALKDELGEPLCWSDYLSLPFTQNVITETLRMGNIITGVMRKAMKDVEIKGYL
IPKGWCVFTYFRSVHLDQNNYDWPYHFNPWRWQDKDMSSCNFTPFGGGQRLCPGLDLARLEASIFLHHFVTRFR
>Pyrco_BartlettDH_DWF4_Chr7
MDFLFSFFLVFSLLSTLVFIFLRKSRCRRLRLPPGNLGLPFIGETLQLISAYKTENPEPFIDERVNRFGPLFTTHVFGEP
TVFSTDPETNRFILQNEGKLFECSYPGSITNLMGKHSLLLMKGSLHKRMHSLTMSFANSSIIRDHLLDDIDRLIRLNMDS
WADRIFLMEEAKKITFELAVKQLMSFDPNDWTESLRKEYVLLIEGFFSVPLPLVSTTYRRAITARTKVAEALSLIVRQRR
EESEAGKRKEDMLGALLGRDTAFSDEEIVDFLLALLVAGYETTSTIMTLAVKFLTETPLAHAQLKEEHEQIRAKKKSSKP
LEWSDYKAMPFTQCVVNETLRVANIISGIFRRAMTDVHIKGYTIPKGWKVFASFRAVHLDQDHFKDARTFNPWRWQNKSG
LTTSPPNVFTPFGGGPRLCPGYELARVEISVFLHHLVTRFSWVPAEEDKLVFFPTTRTQKRYPINVQRRNNVSYGQCK
>Pyrco_BartlettDH_new_DWF4_Chr1
MDFLFSFFLVFSLLPTVVYVFLRKSRCRRLRLPPGNLGLPFIGETLQLISAYKTENPEPFIDERVNRFGSIFTTHVFGEP
TVFSTDPETNRFILQNEGKLFECSYPGSITNLMGKHSLLLMKGSLHKRMHSLTMSFANSSIIRDHLLDDIDRLIRLNMDS
WADRIFLMEEAKKITFELAVKQLMSFDPNEWTESLRKEYVLLIEGFFSVPLPLFSTTYRRAITARTKVAEALTLIVRQRR
EESEAGQIKEDMLGALLGGDTALSDEEIVDFLLALLVAGYETTSTIMTLAVKFLTETPLAHAQLQEEHEQIRANKKSSET
LEWSDYKSMPFTQCVVNETLRVANIISGIFRRAMTDVHIKGYTIPKGWKVFASFRAVHLDQDHFKDARTFNPWRWQNNSG
PVTSPANVFTPFGGGPRLCPGYELARVEISVFLHHLVTRFSWVPDEEDKLVFFPTTRTQKRYPINVQRRNNV
>Pyrco_BartlettDH_new_DWF4_Chr15_1
MGWVLGCWVLVGILVGSLFWFNEKKKKNQNKNERENQKGQVPKGKLGWPLIGETIDFIACGYTSRPVSFMEKRRSLYGKV
FKTNILGTPIIVSTDAEVNKVVMQNHGNTFFPAYPKSITELMGKYSILQINGSLHKRVHGLIAGYLKSPQFKARITADIE
NSVKLNLALWRDMQSPIYVQDETQKITFEVLVKVLMSVDPGEDLNLLKREFEEFIKGLICIPIKLPGTRLYKSLKARERL
LKMVGKILEVKKMAMENTNCTQNTIPVKDAMDVLLREGGEQNNETHALPLDFITGNIIEMMIPGEETVPMAMTLAVKFLS
DSPVALDKLREENMEFKRQKNKFDSSENYAWTDYMSLPFTQNVISETLRMANIINAVWRKAQKDVEIKGYLIPKGSCVLA
SFTSVHMDEENYKNPYQFDPWRWEKLEAAVNYNTSFTPFGGGQRLCPGLELSRLELSVFLHHLVTNYRWVAEKDGIVHFP
TVKMKRKLPITVTSIST
>Pyrco_BartlettDH_new_DWF4_Chr15_2
MSDSEIILCLLPSIVALFLFLILLRRKQNHKTRLNLPPGNMGWPFLGETIGYLKPYSAITIGKFMEEHISRYGKIYKSNL
FGEPTIVSADAGLNRFILQNEGRLFECSYPRSIGGILGKWSMLVLVGDMHRDMRMISLNFLSHARLRTHLMREVEKHTLL
VLGSWRENSVFSAQDEAKKFTFNLMAKHIMSLDPGKPETEQLKKLYVTFMKGVVSAPLNLPGTAYRRALQSRSTILKFIE
CKMKERLMEGTENIGEDDLLGWVLKNSNLSKEQILDLILSLLFAGHETSSVSIALAIYFLPSCPNAILQLREEHSEIAKA
KKLAGETELNWEDYKKMEFTQWVICETLRLGNVVRFLHRKALKDVRYKGYDIPCGWKVLPVIAAVHLDPLLFDHPQHFNP
WRWQNNNHHHCGSSSSSSCYTSMTSNNFMPFGGGPRLCAGSELAKLEMAVFIHHLVLNFHWELADPFDKPFAFPFVDFQN
GLPITAHRY
>Pyrco_BartlettDH_new_DWF4_Chr17_1
MDNLLIVLILAAAATTTMSILSIIFLYSNSTNSNFLRFFSSFATSSLIRSKHNRIQLPLGTFGLPFLGETIEFVTCAYSD
SPESFMNKRCHLYGKVFKSHIFGSPTIVSTDAEVSKIVLQSDAKSFVPSYPKSLTELMGKSSILLINGALQRRIHGLIGA
FFKSPHLKAQITTGMQNSVQQSMENWRDDHFIYIQDETKHIAFQVLVKALISLDPGEDMEFLKKQFQEFIAGLMSIPINI
PGSRLYRSLQAS
>Pyrco_BartlettDH_new_DWF4_Chr17_2
MAESTFWLVLLIGFFGFLLGLILNHFLPLLLRLNAPPKGSFGWPLLGETLSFLKPHPSNSLGAFLKHHCSRYGKVFKSHL
FLSPTIVSCDQELNYFILQNEGKLFECSYPKPIHGILGKSSMLVAVGDTHKRLRNVAVSLVTITKTKPEFLSDIEATAIG
ILHSWKDKSQVIFCEEARKFTFNVIVKQVLGLTPDEPQTTQILEDFLTFMRGLISLPLYIPGTPYARAVKARRRISSTVK
AIIEERRRNADGSTNSCTKRSVFLEILLDVNTLSEDEKVSFILDSLLGGYETTSLLMAMVVYFLAQSPSALQRLKVEHQN
IRRVKQKDEYLNWEDYKKMEFTQNVINEALRCGNVVKFVHRKALKDVKFRDYLIPSGWKVLPVFSAAHLDPSLHASALEF
DPWRWESQDQVCKKFTPFGGGSRCCPGSELGKLEVAVFLHHLVQNFRWWTEDDDQPIAFPYVEFQRGLPLYLEHCPH
>Pyrco_BartlettDH_new_DWF4_Chr2_1
MGWILGCWVLVGILVGSLYWFNKEKKNQNKKDREIQKGQVPKGKLGWPFIGETLDFIACGYTSRPVSFMEKRRSLYGKVF
KTNILGTPIIVSTDAEVNKVVMQNYGNTFIPAYPKSITELMGKYSILQTNGSLHKRVHGLIAGFLKSPQFKARITADIEN
SIKLNLALWRDMQSPIYVQDETQKITFEVLVKVLMSIDPGEDLNLLKREFEEFIKGLICIPIKLPGTRLYKSLKARERLL
KMVGKILDTKKMAMENTICAQKTIPVKDAMDVLLEVGDQKNETQGLPLDFITGNIIEMMIPGEETVPMAMTLAVKFLSDS
PVALDKLREENMELKRQKKKKKIDSTENYAWTDYMSLPFTQNVISETLRMANIINAVWRKAQKDVEIKGYLIPKGWCVLA
SFTSVHMDEENYKNPYQFDPWRWEKLEAAVNYNTSFTPFGGGQRLCPGLELSRLELSIFLHHLVTNYRWVAEKDDIVHFP
MVKMKRKLPIKVTSINT
>Pyrco_BartlettDH_new_DWF4_Chr2_2
MADSEIILCLLPSILALFLFLILLRRKQHQKTRLNLPPGNMGWPFLGETIGYLKPYSAITIGKFMEQHISRYGKIYKSNL
FGESTIVSADAGLNRFILQNEGRLFECSYPRSIGGILGKWSMLVLVGDMHRDMRMISLNFLSHARLRTHLMREVEKHTLL
VLGSWKENSVFSAQDEAKKFTFNLMAKHIMSLEPGKPETEQLKKLYVTFMKGVVSPPVNLPGTAYRRALQSRSTILKFIE
CKMKERLMEGTENIGEDDLLGWVLKNSNLSKEQILDLILSLLFAGHETSSVSIALAIYFLPSCPNAILQLREEHSEIAKA
KKLAGKTELDWEDYKKMEFTQCVISETLRLGNVVRFLHRKALKDVRYKGYDIPCGWKVLPVIAAVHLDPLLFDHPQHFNP
WRWQNNNHHHRGSSSASCYTSMTSNNFMPFGGGPRLCAGSELAKLEMAVFIHHLVLNFHWDLDDPFGQPLAFPFVDFQKG
LPITAHRYQTNL
>Pyrco_BartlettDH_new_DWF4_Chr9_1
MENSLIVLISAAAAAAAAATAIVSILSIIFLYRNNTTNSNFLRFFAASATTSLIGSKHRRTQLPLGTLGLPFLGETIEFV
TCAYSDCPESFMDKRRHLYGKVFKSHIFGSPTIVSTDAEVSKIVLQSDAKSFVPSYPKSLTELMGKSSILLINGSLQRRI
HGLIGAFLKSPHLKAQITTDMQNYVQQSMANWTDDHPIYIQDETKHIAFQVLVKALISLDPGEDMEFLKKQFQEFIAGLM
SIPINIPGNHYRQAKKKMVKLVQEIIQAKKKESDIISNKVPKDVVDVLLRDTSEQLTGDLIADNMIDMMIPGEDSVPLLM
TLAIKYLSDSPTALQQLTEENMKLKALKDELGEPLCWSDYLSLPFTQNVITETLRMGNIITGVMRKAMKDVEIKGYLIPK
GWCVFTYFRSVHLDQHNYDWPYHFNPWRWQDKDMSSCNFTPFGGGQRLCPGLDLARLEASIFLHHFVTRFRWAAEEDTIV
NFPTVRMKRRMPIRVKRKVGGTH
>Pyrco_BartlettDH_new_DWF4_Chr9_2
MVGLAPILFALLLGLPIFAYILVQIFFVALHGHQKPAKNLPPGSLGWPLFGETLGFLKPHCSNTLGSFLQQHCSRYGKVF
KSNLFGSPTIVSCDLELNAFILQNEEKLFQASYPKPIHGILGKHSLLTVTGELHRKLRNIGVSFIATSKSSPDFLHWVQK
LSISMMESWNGCEQVFFYKQTKAFTLRLMVNHLLSVKPDEPLASRILQDFETYMTGFVSLPLNIPGTGYARAVKARARLS
FSVKEIMTERRKGKASGQLRGGEEDFLDVILSKQSLTDEEIVSIVLDIMLGGYETTATLMSLIVYFLGHAPIAFHKLKEE
HQTIRENKKDGELLNWEDYKKMDFTDYVIYEGMRCGNVVKFVHRKALVDVKFKEFLIPSGWKVLPIFTGAHMDPDLHENP
TEFDPWRWIDNFKEMSKKVTVFGGGSRLCPGAELAKVVISFFLHHLILSYRWKTKSDDCPLAYPYVQFRRGLLLEIEPAA
SDQQEK
>Pyrco_Bartlett_000290.1
MGSWEAFPMLARVQQLGGKFLDCRWSWVPRIANGVAHAIASFGFTELCDVVWVDRPPSSLVFVLNNDGLPSLHDHQKPAK
NLPPGSLGWPLFGETLGFLKPHCSNTLGSFLQQHCSRYGKVFKSNLFGSPTIVSCDLELNAFILQNEEKLFQASYPKPIH
GILGKHSLLTVTGELHRKLRNIGVSFIATSKSSPDFLHWVQKLSISMMESWNGCEQVFFYKQTKAFTLRLMVNHLLSVKP
DEPLASRILQDFETYMTGFVSLPLNIPGTGYARAVKARARLSFSVKEIMTERRKGKASGQLRGGEEDFLDVILSKQSLTD
EEIVSIVLDIMLGGYETTATLMSLIVYFLGHAPIAFHKLKEEHQTIRENKKDGELLNWEDYKKMDFTDYVIYEGMRCGNV
VKFVHRKALVDVKFKEFLIPSGWKVLPIFTGAHMDPDLHENPTEFDPWRWIDNFKEMSKKVTVFGGGSRLCPGAELAKVV
ISFFLHHLILSYRWKTKSDDCPLAYPYVQFRRAHENPAKNLPLGSMGWPLLGETLGFLKPHSSNSVGTFLQQHCSRYGKV
FKSHLFGSPTIVSCDLELNMFVLQNKDKLFQASYPKSIHGIVGKHSLLTVSGNLHRKLRSIAVSFISVSMSSPDFLDLVQ
KLSISMMGSWNGCKQVSFFEQAKAARARLSSTVRGIMEERRKGNISSNGGLLREREEEDFLDIILSKQNLSDEEIVRIVL
DIMLGGYETTANLMSLIVYFLGHDPLAFHKLRIVAQNSSYHQDGRFFQSSPGRIWIPDLHENATEFDPWRWTDNYKEMNK
KIIAFGGGVKLCPGSEVAKVVIAFFLHHLVLSYRWKTKPDECPLAYPYVQFRRGLLLEQFHRGKASLWVEIQRTPRQNRR
KNVADVKATSALHQTHSGLSGWQLSTGLSLEPARAPLPAHVGLDCSGSLALFTRLSLGLQQTLELLVEIEPADAAYQIH
>Pyrco_Bartlett_010873.1
MENSLIVLISAAAAAAATATAIVSILSIIFLYRNNTTNSNFLRFFTASATTSLIGSKHRRTQLPLGTLGLPFLGETIEFV
TCAYSDCPESFMDKRRHLYGKVFKSHIFGSPTIVSTDAEAKKKMVKLVQEIIQAKKKESDIISNKVPKDVVDVLLRDTSE
QLTGDLIADNMIDMMIPGEDSVPLLMTLAIKYLSDSPTALQQLTEENMKLKALKDELGEPLCWSDYLSLPFTQNVITETL
RMGNIITGVMRKAMKDVEIKGYLIPKGWCVFTYFRSVHLDQHNYDWPYHFNPWRWQDKDMSSCNFTPFGGGQRLCPGLDL
ARLEASIFLHHFVTRFRWAAEEDTIVNFPTVRMKRRMPIRVKRKVALTAAASLPPSLRTRSQTRRHCVPREAMKDWRGYP
IEGPYGQGPPMWPLPHPTMLEEELEMQRAEIRRLLADNRRLVEDRMTLQLELGAAKEEIHRMTVALSDICAEEEMKSREL
YEKIQKLTSVRKELTTQVQNLTQDLARLQSNNEQIPMLRTEIDGLHQELMHARHAIDYEKKANIELMKQRQAMEKNLVSM
AHEVEKLRAELSRADGGQDGMNFTSPEGAFPAVYGDGYGMHMGAADKGPMYGRGPASWGGSEKPRMTRRSNLGDYCFNYR
VVHPTFGCSSSEHKWSRSFSIYMCTPDQQPFIFLNTLLVISN
>Pyrco_Bartlett_011658.1
MDFLFSFFLVFSLLPTVVYVFLRKSRCRRLRLPPGNLGLPFIGETLQLISAYKTENPEPFIDERVNRFGSIFTTHVFGEP
TVFSTDPETNRFILQNEGKLFECSYPGSITNLMGKHSLLLMKGSLHKRMHSLTMSFANSSIIRDHLLDDIDRLIRLNMDS
WADRIFLMEEAKKITFELAVKQLMSFDPNEWTESLRKEYVLLIEGFFSVPLPLFSTTYRRAITARTKVAEALTLIVRQRR
EESEAGQIKEDMLGALLGGDTALSDEEIVDFLLALLVAGYETTSTIMTLAVKFLTETPLAHAQLQEEHEQIRANKKSSET
LEWSDYKSMPFTQCVVNETLRVANIISGIFRRAMTDVHIKGYTIPKGWKVFASFRAVHLDQDHFKDARTFNPWRWQNNSG
PVTSPANVFTPFGGGPRLCPGYELARVEISVFLHHLVTRFSWVPDEEDKLVFFPTTRTQKRYPINVQRRNNVSYGQCKE
>Pyrco_Bartlett_013214.1
MDFLFSFFLVFSLLSTLVFIFLRKSRCRRLRLPPGNLGLPFIGETLQLISAYKTENPEPFIDERVNRFGPLFTTHVFGEP
TVFSTDPETNRFILQNEGKLFECSYPGSITNLMGKHSLLLMKGSLHKRMHSLTMSFANSSIIRDHLLDDIDRLIRLNMDS
WADRIFLMEEAKKITFELAVKQLMSFDPNDWTESLRKEYVLLIEGFFSVPLPLVSTTYRRAITARTKVAEALSLIVRQRR
EESEAGKRKEDMLGALLGRDTAFSDEEIVDFLLALLVAGYETTSTIMTLAVKFLTETPLAHAQLKEEHEQIRAKKKSSKP
LEWSDYKAMPFTQCVVNETLRVANIISGIFRRAMTDVHIKGYTIPKGWKVFASFRAVHLDQDHFKDARTFNPWRWQNKSG
LTTSPPNVFTPFGGGPRLCPGYELARVEISVFLHHLVTRFSWVPAEEDKLVFFPTTRTQKRYPINVQRRNNVSYGQCKE
>Pyrco_Bartlett_014543.1
MYRYGKVFKTNILGTPIIVSTDAEVNKVVMQNHGNTFFPAYPKSITELMGKYSILQINGSLHKRVHGLIAGYLKSPQFKA
RITADIENSVNLNLALWRDMQSPIYVQDETQKITFEVLVKVLMSVDPGEDLNLLKREFEEFIKGLICIPIKLPGTRLYKS
LKARERLLKMVGKILEVKKMAMENTNCTQNTIPVKDAMDVLLREGGEQNNETHALPLDFITGNIIEMMIPGEETVPMAMT
LAVKFLSDSPVALDKLREENMEFKRQKNKFDSSENYAWTDYMSLPFTQNVISETLRMANIINAVWRKAQKDVEIKGYLIP
KGSCVLASFTSVHMDEENYKNPYQFDPWRWEKLEAAVNYNTSFTPFGGGQRLCPGLELSRLELSVFLHHLVTNYRWVAEK
DGIVHFPTVKMKRKLPITVTSIST
>Pyrco_Bartlett_016276.1
MSDSEIILCLLPSIVALFLFLILLRRKQNHKTRLNLPPGNMGWPFLGETIGYLKPYSAITIGKFMEEHISRYGKIYKSNL
FGEPTIVSADAGLNRFILQNEGRLFECSYPRSIGGILGKWSMLVLVGDMHRDMRMISLNFLSHARLRTHLMREVEKHTLL
VLGSWRENSVFSAQDEAKKFTFNLMAKHIMSLDPGKPETEQLKKLYVTFMKGVVSAPLNLPGTAYRRALQSRSTILKFIE
CKMKERLMEGTENIGEDDLLGWVLKNSNLSKEQILDLILSLLFAGHETSSVSIALAIYFLPSCPNAILQLREEHSEIAKA
KKLAGETELNWEDYKKMEFTQWVICETLRLGNVVRFLHRKALKDVRYKGYDIPCGWKVLPVIAAVHLDPLLFDHPQHFNP
WRWQQNNNHHHCGSSSSSSCYTSMTSNNFMPFGGGPRLCAGSELAKLEMAVFIHHLVLNFHWELADPFDKPFAFPFVDFQ
NGLPITAHRYVPN
>Pyrco_Bartlett_018942.1
MVKLVQKIIQARKKESDIISNKVPKDVVDVLLSDTSEQLTDNLIADNMIDMMIPGEDSVPLLMTIAVKYLSDSPTALQQL
AEENTKLKTQKDELGEPLCWSDYLSLPFTQNVITETLRMGNIITGVMRKAMKDVEIKGYLIPKGWCVFTYFRSVHLDQNN
YDWPYHFNPWRWQDKDMSSCNFTPFGGGQRLCPGLDLARLEASIFLHHFVTQFRFSPYPFLPQHVSYSSFFSAFCFFFFF
FNSSFFFSVVLQFYSSTSSSSSSIFLLLLLLLRFGFFFNSSLRFCLVNTDYDPDDVIVLIGKIKV
>Pyrco_Bartlett_021841.1
MADSEIILCLLPSILALFLFLILLRRKQHQKTRLNLPPGNMGWPFLGETIGYLKPYSAISIGKFMEQHISRYGKIYKSNL
FGESTIVSADAGLNRFILQNEGRLFECSYPRSIGGILGKWSMLVLVGDMHRDMRMISLNFLSHARLRTHLMREVEKHTLL
VLGSWKENSVFSAQDEAKKFTFNLMAKHIMSLEPGKPETEQLKKLYVTFMKGVVSPPVNLPGTAYRRALQSRSTILKFIE
CKMKERLMEGTENIGEDDLLGWVLKNSNLSKEQILDLILSLLFAGHETSSVSIALAIYFLPSCPNAILQLREEHGEIAKA
KKLAGKTELDWEDYKKMEFTQCVISETLRLGNVVRFLHRKALKDVRYKGYDIPCGWKVLPVIAAVHLDPLLFDHPQHFNP
WRWQQNNNHHHRGSSSASCYTSMTSNNFMPFGGGPRLCAGSELAKLEMAVFIHHLVLNFHWDLDDPFGQPLAFPFVDFQK
GLPITAHRYQTNLI
>Pyrco_Bartlett_026228.1
MGWILGCWVLVGILVGSLYWFNKEKKNQNKKDREIQKGQVPKGKLGWPFIGETLDFIACGYTSRPVSFMEKRRSLYGKVF
KTNILGTPIIVSTDAEVNKVVMQNHGNTFIPAYPKSITELMGKYSILQTNGSLHKRVHGLIAGFLKSPQFKARITADIEN
SIKLNLALWRDMQSPIYVQDETQKITFEVLVKVLMSIDPGEDLNLLKREFEEFIKGLICIPIKLPGTRLYKSLKFTRWQA
RERLLKMVGKILDTKKMAMENTICAQKTIPVKDAMDVLLEVGDQKNETQGLPLDFITGNIIEMMIPGEETVPMAMTLAVK
FLSDSPVALDKLRDVLRQLPLNPVLVNGIVNDLICEIRLVLEVTSSGVKTDREGGLGGFVGLKEQERRKGCGEVWESGGF
DGGVWRQKRELRVGLPETFIKESLFTHVLEDVLRQLPLNPVPVNGVVKDLIGEIHPVLEVTSGGVETDREGGLGGFVGLK
EQERPKGCGEVWESGGFDGGVWRQKRELRVGLPETFIKESLFTHVLEEENMELKRQKKKKKIDSTENYAWTDYMSLPFTQ
NVISETLRMANIINAVWRKAQKDVEIKGYLIPKGWCVLASFTSVHMDEENYKNPYQFDPWRWEKLEAAVNYNTSFTPFGG
GQRLCPGLELSRLELSIFLHHLVTNYRWVAEKDDIVHFPTVKMKRKLPIKVTSINT
>Pyrco_Bartlett_026259.1
MAESTFWLVLLIGFFGFLLGLILNHFLPLTLLRLNGTPPKGSFGWPLLGETLSFLKPHPSNSLGAFLKHHCSRYGKVFKS
HLFLSPTIVSCDQELNYFILQNEGKLFECSYPKPIHGILGKSSMLVAVGDTHKRLRNVAVSLVTITKTKPEFLSDIEATA
IGILHSWKDKSQVIFCEEARKFTFNVIVKQVLGLTPDEPQTTQILEDFLTFMRGLISLPLYIPGTPYARAVKARRRISST
VKAIIEERRRNADGSTNSCTKRSVFLEILLDVNTLSEDEKVSFILDSLLGGYETTSLLMAMVVYFLAQSPSALQRLKVEH
QNIRRVKQKDEYLNWEDYKKMEFTQNVINEALRCGNVVKFVHRKALKDVKFRDYLIPSGWKVLPVFSAAHLDPSLHASAL
EFDPWRWEKIPSQDQVCKKFTPFGGGSRCCPGSELGKLEVAVFLHHLVQNFR
>Pyrco_Bartlett_042843.1
MGLFWVGPLLGETLSFLKPHPSNSLGAFLKHHCSRYGKGFKSHLFLSPTIVSCDQELNYIILQNEGKLFECSYPKPILGI
HGKSSMLVAVGDTHKRLRNVAVSLVTITKIKPEFLSDIEATAIGILHSWKDKSQVIFCEEARKFTFNVIVKQVLGLTPDG
PQTTQILEDFLTFMRGLISLPLYIPGTPYARAVKARRRISSTVKAIIEERRRNADGSTNYCTKRSYFLEILLEVDTLSED
EKVSFVLDSPLGGYETTSLLMAMVVYFLAQSPSALQRLKVEDQNIRRVKQKDEYLTWEDYKKNGIHPKYYLIPSGWKVLP
VFSGAHLDPSLHASALEFDPWRWKV
>Pyrco_Danjou_DWF4.Chr1
MDFLFSFFLVFSLLPTVVYVFLRKSRCRRLRLPPGNLGLPFIGETLQLISAYKTENPEPFIDERVNRFGSIFTTHVFGEP
TVFSTDPETNRFILQNEGKLFECSYPGSITNLMGKHSLLLMKGSLHKRMHSLTMSFANSSIIRDHLLDDIDRLIRLNMDS
WADRIFLMEEAKKITFELAVKQLMSFDPNEWTESLRKEYVLLIEGFFSVPLPLFSTTYRRAITARTKVAEALTLIVRQRR
EESEAGQIKEDMLGALLGGDTALSDEEIVDFLLALLVAGYETTSTIMTLAVKFLTETPLAHAQLQEEHEQIRANKKSSET
LEWSDYKSMPFTQCVVNETLRVANIISGIFRRAMTDVHIKGYTIPKGWKVFASFRAVHLDQDHFKDARTFNPWRWQNNSG
PVTSPANVFTPFGGGPRLCPGYELARVEISVFLHHLVTRFSWVPDEEDKLVFFPTTRTQKRYPINVQRRNNVSYGQCK
>Pyrco_Danjou_DWF4.Chr15_1
MGWVLGCWVLVGILVGSLFWFNEKKKKNQNKNERENQKGQVPKGKLGWPLIGETIDFIACGYTSRPVSFMEKRRSLYGKV
FKTNILGTPIIVSTDAEVNKVVMQNHGNTFIPAYPKSITELMGKYSILQINGSLHKRVHGLIAGYLKSPQFKARITADIE
NSVKLNLALWRDQSPIYVQDETQKITFEVLVKVLMSVDPGEDLNLLKREFEEFIKGLICIPIKLPGTRLYKSLKARERLL
KMVGKILEVKKMAMENTNCTQNTIPVKDAMDVLLREGGENNETHGLPLDFITGNIIEMMIPGEETVPMAMTLAVKFLSDS
PVALDKLREENMEFKRQKFDSSENYAWTDYMSLPFTQNVISETLRMANIINAVWRKAQKDVEIKGYLIPKGSCVLASFTS
VHMDEENYKNPYQFDPWRWEKLEAAVNNTSFTPFGGGQRLCPGLELSRLELSVFLHHLVTNYRWVAEKDGIVHFPTVKMK
RKLPITVTSIST
>Pyrco_Danjou_DWF4.Chr17_1
MDNLLIVLILAATTMSILSIIFLYSNSTNSNRFSSFATSSLIRSKHNRIQLPLGTFGLPFLGETIEFVTCAYSDSPESFM
NKRCHLYGKVFKSHIFGSPTIVSTDAEVSKIVLQSDAKSFVPSYPKSLTELMGKSSILLINGALQRRIHGLIGAFFKSPH
LKAQITTGMQNSVQQSMENWRDDHFIYIQDETKHAKKKMVKLVQKIIQARKKESDIISNKVPKDVVDVLLSDTSEQLTDN
LIADNMIDMMIPGEDSVPLLMTIAVKYLSDSPTALQQLAEENTKLKTQKDELGEPLCWSDYLSLPFTQNVITETLRMGNI
ITGVMRKAMKDVEIKGYLIPKGWCVFTYFRSVHLDQNNYDWPYHFNPWRWQDKDMSSCNFTPFGGGQRLCPGLELARLEA
SIFLHHFVTQFRYN
>Pyrco_Danjou_DWF4.Chr17_2
MAESTFWLVLLIGFFGFLLGLILNHFLPLLLRLNPPKGSFGWPLLGETLSFLKPHPSNSLGAFLKHHCSRYGKVFKSHLF
LSPTIVSCDQELNYFILQNEGKLFECSYPKPIHGILGKSSMLVAVGDTHKRLRNVAVSLVTITKTKPEFLSDIEATAIGI
LHSWKDKSQVIFCEEARKFTFNVIVKQVLGLTPDEPQTTQILEDFLTFMRGLISLPLYIPGTPYARAVKARRRISSTVKA
IIEERRRNADGSTNSCTKRSDFLEILLDVNTLSEDEKVSFILDSLLGGYETTSLLMAMVVYFLAQSPSALQRLKVEHQNI
RRVKQKDEYLNWEDYKKMEFTQNVINEALRCGNVVKFVHRKALKDVKFRDYLIPSGWKVLPVFSAAHLDLSLHASALEFD
PWRWEMEPEASELPKGLVLGN
>Pyrco_Danjou_DWF4.Chr2_1
MGWILGCWVLVGILVGSLYWFNKEKKNQNKKDREIQKGQVPKGKLGWPFIGETLDFIACGYTSRPVSFMEKRRSLYGKVF
KTNILGTPIIVSTDAEVNKVVMQNYGNTFIPAYPKSITELMGKYSILQTNGSLHKRVHGLIAGFLKSPQFKARITADIEN
SIKLNLALWRDQSPIYVQDETQKITFEVLVKVLMSIDPGEDLNLLKREFEEFIKGLICIPIKLPGTRLYKSLKARERLLK
MVGKILDTKKMAMENTICAQKTIPVKDAMDVLLEVGDKNETQGLPLDFITGNIIEMMIPGEETVPMAMTLAVKFLSDSPV
ALDKLRVISETLRMANIINAVWRKAQKDVEIKGYLIPKGWCVLASFTSVHMDEENYKNPYQFDPWRWEKLEAAVNNTSFT
PFGGGQRLCPGLELSRLELSIFLHHLVTNYRWVAEKDDIVHFPMVKMKRKLPIKVTSINT
>Pyrco_Danjou_DWF4.Chr7
MDFLFSFFLVFSLLSTLVFIFLRKSRCRRLRLPPGNLGLPFIGETLQLISAYKTENPEPFIDERVNRFGPLFTTHVFGEP
TVFSTDPETNRFILQNEGKLFECSYPGSITNLMGKHSLLLMKGSLHKRMHSLTMSFANSSIIRDHLLDDIDRLIRLNMDS
WADRIFLMEEAKKITFELAVKQLMSFDPNEWTESLRKEYVLLIEGFFSVPLPLVSTTYRRAITARTKVAEALSLIVRQRR
EESEAGKRKEDMLGALLGGDTAFSDEEIVDFLLALLVAGYETTSTIMTLAVKFLTETPLAHAQLKEEHEQIRAKKLLSKP
LEWSDYKAMPFTQCVVNETLRVANIISGIFRRAMTDVHIKGYTIPKGWKVFASFRAVHLDQDHFKDARTFNPWRWQNKSG
PTTSPPNVFTPFGGGPRLCPGYELARVEISVFLHHLVTRFSWVPAEEDKLVFFPTTRTQKRYPINVQRRNNVSYGQCK
>Pyrco_Danjou_DWF4.Chr9_1
MENSLIVLISAAAIVSILSIIFLYRNNTTNSNRFAASATTSHIGSKHRRTQLPLGTLGLPFLGETIEFVTCAYSDCPESF
MDKRRHLYGKVFKSHIFGSPTIVSTDAEVSKIVLQSDAKSFVPSYPKSLTELMGKSSILLINGALQRRIHGLIGAFLKSP
HLKAQITTDMQNYVQQSMANWTDDHPIYIQDETKHIAFQVLVKALISLDPGEDMEFLKKQFQEFIAGLMSIPINIPGSRL
YRSLQAKKKMVKLVQEIIQAKKKESDIISNKVPKDVVDVLLRDTSEQLTGDLIADNMIDMMIPGEDSVPLLMTLAIKYLS
DSPTALQQLTEENMKLKALKDELGEPLCWSDYLSLPFTQNVITETLRMGNIITGVMRKAMKDVEIKGYLIPKGWCVFTYF
RSVHLDQNNYDWPYHFNPWRWQDKDMSSCNFTPFGGGQRLCPGLDLARLEASIFLHHFVTRFRWAAEEDTIVNFPTVRMK
RRMPIRVKRKVDLGTNS
>Pyrco_Danjou_DWF4.Chr9_2
MVGLAPILFALFLGLPIFAYILVQIFFVLLHQKPAKNLPPGSLGWPLFGETLGFLKPHCSNTLGSFLQQHCSRYGKVFKS
NLFGSPTIVSCDLELNAFILQNEEKLFQASYPKPIHGILGKHSLLTVTGELHRKLRNIGVSFIATSKSSPDFLHWVQKLS
ISMMESWNGCEQVFFYKQTKAFTLRLMVNHLLSVKPDEPLASRILQDFETYMTGFVSLPLNIPGTGYARAVKARARLSFS
VKEIMTERRKGKASGQLRGGEEDFLDVILSKQSLTDEEIVSIVLDIMLGGYETTATLMSLIVYFLGHAPIAFHKLKEEHQ
TIRENKKDGELLNWEDYKKMDFTDYVIYEGMRCGNVVKFVHRKALVDVKFKEFLIPSGWKVLPIFTGAHMDPDLHENPTE
FDPWRWIDNFKEMSKKVTVFGGGSRLCPGAELAKVVISFFLHHLILSYRWKTKSDDCPLAYPYVQFRR
>Pyrco_Danjou_new_DWF4.Chr15_2
MSDSEIILCLLPSIVALFLFLILLRRKQNQKTRLNLPPGNMGWPFLGETIGYLKPYSAITIGKFMEEHISRYGKIYKSNL
FGEPTIVSADAGLNRFILQNEGRLFECSYPRSIGGILGKWSMLVLVGDMHRDMRMISLNFLSHARLRTHLMREVEKHTLL
VLGSWRENSVFSAQDEAKKFTFNLMAKHIMSLDPGKPETEQLKKLYVTFMKGVVSAPLNLPGTAYRRALQSRSTILKFIE
CKMKERLMVGTENIGEDDLLGWVLKNSNLSKEQILDLILSLLFAGHETSSVSIALAIYFLPSCPNAILQLREEHSEIAKA
KKLAGETELNWEDYKKMEFTQWVICETLRLGNVVRFLHRKALKDVRYKGYDIPCGWKVLPVIAAVHLDPLLFDHPQHFNP
WRWQNNNHHHCGSSSSSSCYTSMTSNNFMPFGGGPRLCAGSELAKLEMAVFIHHLVLNFHWELADPFDKPFAFPFVDFQN
GLPITAHRY
>Pyrco_Danjou_new_DWF4.Chr2_2
MADSEIILCLLPSILALFLFLILLRRKQHQKTRLNLPPGNMGWPFLGETIGYLKPYSAITIGKFMEQHISRYGKIYKSNL
FGESTIVSADAGLNRFILQNEGRLFECSYPRSIGGILGKWSMLVLVGDMHRDMRMISLNFLSHARLRTHLMREVEKHTLL
VLGSWKENSVFSAQDEAKKFTFNLMAKHIMSLEPGKPETEQLKKLYVTFMKGVVSPPVNLPGTAYRRALQSRSTILKFIE
CKMKERLMEGTENIGEDDLLGWVLKNSNLSKEQILDLILSLLFAGHETSSVSIALAIYFLPSCPNAILQLREEHSEIAKA
KKLAGKTELDWEDYKKMEFTQCVISETLRLGNVVRFLHRKALKDVRYKGYDIPCGWKVLPVIAAVHLDPLLFDHPQHFNP
WRWQNNNHHHRGSSSASCYTSMTSNNFMPFGGGPRLCAGSELAKLEMAVFIHHLVLNFHWDLDDPFGQPLAFPFVDFQKG
LPITAHRYQTNL
>Pyrusco0g031830.1
MNKRCHLYGKVFKSHIFGSPTIVSTDAEVSKIVLQSDAKSFVPSYPKSLTELMGKSSILLINGALQRRIHGLIGAFFKSP
HLKAQITTGMQNYVQQSMENWRDDHFIYIQDETKHIAFQVLVKALISLDPGEDMEFLKKQFQEFIAGLMSIPINIPGSRL
YRSLQAKKKMVKLVQKIIQARKKESDIISNKVPKDVVDVLLSDTSEQLTDNLIADNMIDMMIPGEDSVPLLMTIAVKYLS
DSPTALQQLAEENTKLKTQKDELGEPLCWSDYLSLPFTQNVITETLRMGNIITGVMRKAMKDVEIKGYLIPKGWCVFTYF
RSVHLDQNNYDWPYHFNPWRWQDKDMSSCNFTPFGGGQRLCPGLDLARLEASIFLHHFVTQFSWAADEDTIVSFPTVRMK
RRMPIRVKRKVGSYETFVGEHCCSHPKL
>Pyrusco0g045250.1
MAGSTFWLVLLIGFFGFLLGLILNHFLPLTLLRLNGTAPPRGSFGWPLLGETLSFLKPHPSNSLGAFLKHHCSRYGKVFK
SHLFLSPTIVSCDQELNYFILQNEGKLFECSYPKPILGILGKSSMLVAVGDTHKRLRNVAVSLVTITKTKPEFLSDIEAT
AIGILHSWKDKSQVIFCEEARKFTFNVIVKQVLGLTPDEPQTTQILEDFLTFMRGLISLPLYIPGTPYARAVKKEDIFNC
ESNHRGKKKKCRSTKRNEKASFVLDSPLGGYETTSLLMAMVVFFLAQSPSALQRLKVINEALRCGNVVKFVHRKALKDVK
FRDPSLHASALEFDHWRWKV
>Pyrusco0g045270.1
MAESTFWLVLLIGFFGFLLGLILNHFLPLTLLRLNGTPPKGSFGWPLLGETLSFLKPHPSNSLGAFLKHHCSRYGKVFKS
HLFLSPTIVSCDQELNYFILQNEGKLFECSYPKPIHGILGKSSMLVAVGDTHKRLRNVAVSLVTITKTKPEFLSDIEATA
IGILHSWKDKSQVIFCEEARKFTFNVIVKQVLGLTPDEPQTTQILEDFLTFMRGLISLPLYIPGTPYARAVKARRRISST
VKAIIEERRRNADGSTNSCTKRSDFLEILLDVDTLSEDEKVSFILDSLLGGYETTSLLMAMVVYFLAQSPSALQRLKVEH
QNIRRVKQKDEYLNWEDYKKMEFTQNVINEALRCGNVVKFVHRKALKDVKFRDYLIPSGWKVLPVFSAAHLDPSLHASAL
EFDPWRWEKIPSQDQVCKKFTPFGGGSRCCPGSELGKLEVAVFLHHLVQNFRWRTEDDDQPIAFPYVEFQRGLPLYLEHC
PH
>Pyrusco15g012010.1
MSDSEIILCLLPSIVALFLFLILLRRKQNQKTRLNLPPGNMGWPFLGETIGYLKPYSAITIGKFMEEHISRYGKIYKSNL
FGEPTIVSADAGLNRFILQNEGRLFECSYPRSIGGILGKWSMLVLVGDMHRDMRMISLNFLSHARLRTHLMREVEKHTLL
VLGSWRENSVFSAQDEAKKFTFNLMAKHIMSLDPGKPETEQLKKLYVTFMKGVVSAPLNLPGTAYRRALQSRSTILKFIE
CKMKERLMEGTENIGEDDLLGWVLKNSNLSKEQILDLILSLLFAGHETSSVSIALAIYFLPSCPNAILQLREEHSEIAKA
KKLAGETELNWEDYKKMEFTQWVICETLRLGNVVRFLHRKALKDVRYKGYDIPCGWKVLPVIAAVHLDPLLFDHPQHFNP
WRWQQNNNHHHCGSSSSSSCYTSMTSNNFMPFGGGPRLCAGSELAKLEMAVFIHHLVLNFHWELADPFDKPFAFPFVDFQ
NGLPITAHRYVPN
>Pyrusco15g012760.1
MGWVLGCWVLVGILVGSLFWFNEKKKKNQNKNERENQKGQVPKGKLGWPLIGETIDFIACGYTSRPVSFMEKRRSLYGKV
FKTNILGTPIIVSTDAEVNKVVMQNHGNTFIPAYPKSITELMGKYSILRINGSLHKRVHGLIAGFLKSPQFKARITADIE
NSVKLNLALWRDMQSPIYVQDETQKITFEVLVKVLMSVDPGEDLNLLKREFEEFIKGLICIPIKLPGTRLYKSLKARERL
LKMVGKILEVKKMATENTNCTQNTIPVRDAMDVLLREGGEQNNETHGLPLDFITGNILEMMIPGEETVPMAMTLAVKFLS
DSPVALDKLREENMEFKRQKNKFDSSENYAWTDYMSLPFTQNVISETLRMANIINAVWRKAQKDVEIKGYLIPKGSCVLA
SFTSVHMDEENYKNPYQFDPWRWEKLEAAVNYNTSFTPFGGGQRLCPGLELSRLELSVFLHHLVTNYRWVAEKDGIVHFP
TVKMKRKLPITVTSIST
>Pyrusco15g014490.1
MGWILGCWVLVGILVGSLYWFNKEKKNQNKKDREIQKGQVPKGKLGWPFIGETLDFIACGYTSRPVSFMEKRRSLYGKVF
KTNILGTPIIVSTDAEVNKVIMQNHGNTFIPAYPKSITELMGKYSILQTNGSLHKRVHGLIAGFLKSPQFKARITADIEN
SIKLNLALWRDMQSPIYVQDETQKITFEVLVKVLMSIDPGEDLNLLKREFEEFIKGLICIPIKLPGTRLYKSLKARERLL
KMVGKILDMKKMAMENTICAQKTIPVKDAMDVLLEGGDQKNETQGPPLDFITGNIIEMMIPGEETVPMAMTLAVKFLSDS
PVALDKLREENMELKRQKKKKKIDSTENYAWTDYMSLPFTQNVISETLRMANIINAVWRKAQKDVEIKGYLIPKGWCVLA
SFTSVHMDEENYKNPYQFDPWRWEKLEAAVNYNTSFTPFGGGQRLCPGLELSRLELSIFLHHLVTNYRWVAEKDDIVHFP
MVKMKRKLPIKVTSINT
>Pyrusco1g013070.1
MDFLFSFFLVFSLLPTLVYVFLRKSRCRRLRLPPGNLGLPFIGETLQLISAYKTENPEPFIDERVNRFGSIFTTHVFGEP
TVFSTDPETNRFILQNEGKLFECSYPGSITNLMGKHSLLLMKGSLHKRMHSLTMSFANSSIIRDHLLDDIDRLIRLNMDS
WADRIFLMEEAKKITFELAVKQLMSFDPNEWTESLRKEYVLLIEGFFSVPLPLFSTTYRRAITARTKVAEALTLIVRQRR
EESEAGQIKEDMLGALLGGDTALSDEEIVDFLLALLVAGYETTSTIMTLAVKFLTETPLAHAQLQEEHEQIRANKKSSET
LEWSDYKSMPFTQCVVNETLRVANIISGIFRRAMTDVHIKGYTIPKGWKVFASFRAVHLDQDHFKDARTFNPWRWQNNSG
PVTSPANVFTPFGGGPRLCPGYELARVEISVFLHHLVTRFSWVPDEEDKLVFFPTTRTQKRYPINVQRRNNVSYGQCKE
>Pyrusco7g016750.1
MDFVFSFFLVFSLLSTLVFIFLRKSRCRRLRLPPGNLGLPFIGETLQLISAYKTENPEPFIDERVNRFGPLFTTHVFGEP
TVFSTDPETNRFILQNEGKLFECSYPGSITNLMGKHSLLLMKGSLHKRMHSLTMSFANSSIIRDHLLDDIDRLIRLNMDS
WADRIFLMEEAKKITFELAVKQLMSFDPNEWTESLRKEYVLLIEGFFSVPLPLVSTTYRRAITARTKVAEALSLIVRQRR
EESEEGKRKEDMLGALLGRDTAFSDEEIVDFLLALLVAGYETTSTIMTLAVKFLTETPLAHAQLKEEHEQIRAKKKSSKP
LEWSDYKAMPFTQCVVNETLRVANIISGIFRRAMTDVHIKGYTIPKGWKVFASFRAVHLDQDHFKDARTFNPWRWQNKSG
PTTSPPNVFTPFGGGPRLCPGYELARVEISVFLHHLVTRFSWVPAEEDKLVFFPTTRTQKRYPINVQRRNNVSYGQCKE
>Pyrusco9g007440.1
MENSLIVLISAAAAAAATATAIVSILSIIFLYRNNTTNSNFLRFFAASATTSLIGSKHRRTQLPLGTLGLPFLGETIEFV
TCAYSDCPESFMDKRRHLYGKVFKSHIFGSPTIVSTDAEVSKIVLQSDAKSFVPSYPKSLTELMGKSSILLINGALQRRI
HGLIGAFLKSPHLKAQITTDMQNYVQQSMANWTDDHPIYIQDETKHIAFQVLVKALISLDPGEDMEFLKKQFQEFIAGLM
SIPINIPGSRLYRSLQAKKKMVKLVQEIIQAKKKESDIISNKVPKDVVDVLLRDTSEQLTGDLIADNMIDMMIPGEDSVP
LLMTLAIKYLSDSPTALQQLTEENMKLKALKDELGEPLCWSDYLSLPFTQNVITETLRMGNIITGVMRKAMKDVEIKGYL
IPKGWCVFTYFRSVHLDQNNYDWPYHFNPWRWQDKDMSSCNFTPFGGGQRLCPGLDLARLEASIFLHHFVTRFRWAAEED
TIVNFPTVRMKRRMPIRVKRKVALTAAASLPPSLHRVLREAMKDWRGYPIEGPYGQGPPMWPLPHPAMLEEELEMQRAEI
RRLLADNRGLVEDRMTIQLELGAAKEEIHRMTVALSDIRAEEEMKSRELYEKIQKLTSVRKELTAQVQTLTQDLARLQSN
NKQILMLRTEIDGLHQELMHAKGELMKQRQAMEKNLVSMAHEVEKLHAELSRADGRPWGAGGQYGMNFTSPEGAFPAAYG
DGYGMHMGAADKGPMYGRGPASWGGSEKPRMTHDAIVGFELCRFIIYEHNIYGVQFAGMWDPRIPYGLFYPYLLAGIGIM
DFGIFLFLILRCGSATSIIKIFLATPTIWQGAPCDEMALDYPSRKDGGLP
>Pyrusco9g017990.1
MVLLSPISLLSLLLGIGLPTVSYILLKIFAAHENPAKNLPLGSMGWPLLGETLVFLKPHSSNSVGTFLQQHCSRYGKVFK
SHLFGSPTIVSCDLELNMFVLQNKGKLFQASYPKSIHGIVGKHSLLTVSGNLHRKLRSIAVSFISVSKSSPDFLDLVQKL
SISMMGSWNGCKQVSFFEQAKAFSLRLMVKNLLSVKPEEPLASRILEDFETFMTGFVSLPFNFPGTAYAKAVKARARLSS
TVREIMEERRKGNINSNGGLLREREEEDFLDVILSKQNLTDEEIVSIVLDIMLGGYETTATLMSLIVHFLGHAPLAFHKL
KVIYEAMRCGTVVKFVHRKALVDIKFEEFVIPSGWKVLPIFTGAHLDPDLHENATEFDPWRWTDNCKEMNKKIIALGGGV
KLCPGSEFAKVVIAFFLHHLVLSYRWKTKPDECPLAYPYVQFRKGLMLEQFHRGKGPLRLFTI
>Pyrusco9g018000.1
MFGLAPILFALLLGLPIFAYILVQIFFVALHNHQKSAKNLPPGSLGWPLFGETLGFLKPHCSNTLGSFLQQHCSRYGKVF
KSNLFGSPTIVSCDLELNAFILQNEEKLFQASYPKPIHGILGKHSLLTVTGELHRKLRNIGVSFIATSKSSPDFLHWVQK
LSISMMESWNGCEQVFFYKQTKAFTLRLMVNHLLSVKPDEPLASRILQDFETYMTGFVSLPLNIPGTGYARAVKARARLS
FSVKEIMTERRKGKASGQLRGGEEDFLDVILSKQSLTDEEIVSIVLDIMLGGYETTATLMSLIVYFLGHAPIAFHKLKEE
HQTIRENKKDGELLNWEDYKKMDFTDYVIYEGMRCGNVVKFVHRKALVDVKFKEFLIPSGWKVLPIFTGAHMDPDLHENP
TEFDPWRWIDNFKEMSKKVTVFGGGSRLCPGAELAKVVISFFLHHLILSYRWKTKSDDCPLAYPYVQFRRGLLLEIEPAA
SDQQEKENKSI
>Rosch_v2.0_Chr1g0370071
MDFLLSFLLSLCLFSTFTIFFLLRNSRCRRLRLPPGNLGLPFIGETWQLISAYKTENPEPFIDERVNRFGPIFTTHVFGE
PTVFSSDPETNRFILQNEGKLFECSYPSSISNLLGKHSLLLMKGTLHKKMHSLTMSFANSSIIKDHLLVDIDRLIRLNMD
SWTGRILLMEEAKKITFELAVKQLMSFDPGEWTESLRKEYVLLIEGFFSVPLPLFSTTYRRAIKARTKVAEALRLIVRQR
RRESEEGKRKEDMLGALLAGDNVNGFSDEEIVDFLLALLVAGYETTSTIMTLAVKFLTETPLAHAQLKEEHDQIRMKKRG
SSEALEWSDYKSMPFTQCVVNETLRVANIISGVFRRAMTDVNIKGYTIPKGWKVFASFRAVHLDHDHFKAARTFNPWRWQ
QNDAGAPPSPVNVFTPFGGGPRLCPGYELARVELSVFLHHLVTRFSWVPAEDDKLVFFPTTRTQKKYPINVHPRNVVEHM
>Rosch_v2.0_Chr2g0100151
MVTGCWVLVGIVVGSICYYWFVSSSNKSKEKEEEEEKEKENQDQYVKGRPQVPKGRLGWPLIGETLDFIACGYTSRPVSF
MESRTSQYGKVFKTHILGTPIIVSTDAEVNKVVLQNHGNTFVPAYPKSIKELLGKNSILQINGSLHKRVHGLIGGFLKSP
QFKARITRDIENSVKLNLAGWTDHMHHPIYIQDETQKITFEVLVRVLMSIGPGEDLNFLKREFEEFIKGLICLPIKLPGT
RLYKSLKARERLLKMVGKIVEEKRKAKTQERGGPVCDAMDALLRDSCDSNDAQRLPLDYVAGNIIEMMIPGEETVPMAMT
LAVKYLSDSPVALDKLREENMELKKQKVDSSENYLWTDYMSLPFTQNVISETLRMANIINAIWRKAPGDVEIKGYLIPKG
WCVLASFSSVHMDEENYEHPYQFNPWRWEKGEAALNYSTSFTPFGGGQRLCPGLELSRLELSIFLHHLVTSYKWVAEKDE
IIHFPTVKMKRKLPISITSTIT
>Rosch_v2.0_Chr2g0101791
MPASMSDSELILCVLPSILTLFLFLILIRRKKQQHQIRGLNLPPGNMGWPFLGETIGYLKPYCATSTGEFMEQHISRYGR
IYKSSLFGEPTIVSADAGLNRFILQNEGRLFECSYPRSIGGILGKWSMLVLVGDMHRDMRTISLNFLSHARLRTHLLREV
EKHTLLVLGSWKENSVFSAQDEAKKFTFNLMAKHIMSLDPGEPETEQLKKLYVTFMKGVVSAPLNLPGTAYRKALQSRST
ILKFIERKMEERVKKGSENIGEDDLLGWVLKNSNLSKEQILDLILSLLFAGHETSSVSIALAIYFLPGCPNAIEQLREEH
IEIVKAKKKAGETELNWDDYKKMEFTQCVISETLRLGNVVRFLHRKALKDVRYKGYDIPCGWKVLPVIAAMHLDPLLFDY
PQHFNPWRWQQSNSTRSSSSSTSYSSMTSSNFMPFGGGPRLCAGSELAKLEMAVFIHHLVLNYQWELADLDDQAFAFPFV
DFQKGLQIRAQRQTTSYNQVIKHLACII
>Rosch_v2.0_Chr2g0142901
MDILLLIVLVCSTTIFLSTVLILSRNYFRFSPVCFNIRSSKHRRLSLPLGTLGWPFLGETIEFVSCAYSDCPESFVNKRR
HRYGKVFKSHIFGSPTIVSTDAEVSKFVLQSDAKAFVPSYPKSLTELMGKSSILLINGSLQRRIHGLIGAFFKSPHLKAQ
ITRDMQKYVQESMATWRDDLPIFIQDETKNIAFQVLVKALISLDPGEDMEFLKKQFQEFIAGLMSIPINIPGSRLYRSLQ
AKKKMVKLVQKIIQAKKESGISNVSQDVVDVLLNDTSDQLTDDLIADNMIDMMIPGEDSVPLLMTLAIKYLSDSPTALQQ
LTKENMELKTLKEQLGEPLFWSDYLSLPFTHNVITETLRMGNIINGVMRKAMKDVEIKGYQIPKGWCVFTYFRSVHLDEN
NYDGAYDFNPWRWQDKDISSCNFTPFGGGQRLCPGLDLARLEASIFLHHFITQFSWVAEDDTIVNFPTVRMKRRMPIWVK
RRRADQY
>Rosch_v2.0_Chr2g0155501
MTLSMAGSSTFWLLVLVGMFFIFLLGRLILNQYSPLFLRVGPTTPKGSFGWPVLGETLAFLNPHPSNSLGAFLQHHCSRY
GKVFKSHLFLSPTIVSCDEELNYFILQNEGKLFECSYPKPIHGILGKSSLLVAVGDTHKRLRNVAVSLVTITKSKPEFLH
DIENTAVRVLRSWKDKPQVIFCKEARKFTFNVIVKQVLGLSPDEPQTTQILEDFLTFMKGLISLPLYIPGTPYARAVKAR
IRISSTVKAIIEERRRRRTRRNEDGISTNKSSSSNSDFLEILLDVDTLSEDEKVSFVLDSLLGGYETTSLLMAMVVYFLA
QSPSALQQLKVEHQNIRRVKKKDEYLNWEDYSKMEFTQNVINEAMRCGNIVKFVHRKALKDVKFRDYKIPSGWKVLPVIS
ASHLDPSLHANALEFHPWRWESEDQMCKRFTPFGGGSRCCPGSELGRLEVAFFLHHLVQNFRWRTEDDEQPIAYPYVEFK
RGLPLYLEDCPI
>Rosch_v2.0_Chr2g0173551
MFGFSPILLSFLLVLLPALAYILLIKLFRSRHAKLADHAAKNLPPGSMGWPVFGETLHFLKPHSSDSPGTFLQQHCSRYG
KVFKSHLFGSPTIVSCDLELNMFVLQNEEKLFQASYPKPVLGILGKYSLLTVSGDLHRKLRNIGVSFIASSKSSPHFLHW
IEKLSISMMDSWSGRNQVSFFKEAKTFTLRLMVKHLLSVNPEEALASRILEDFQTYMRGFVSLPINLPGTAYAKAVKARA
RLSSSVKEIMEGRRKRRIGELAELGEGEVDFLDAILSKQRLNDDEIVSIVLDIMLGGYETTSTLMALIVYFLHHSPIAFA
KLKEEHQAIRENKEDESAPLDWEDYKKMKYSYNVMCEAMRCGNVVKFVHRKALQDVKFKELVIPSGWKVLPIFTASHMDP
DLHDNPAQFDPSRWTSDHYKEMSRKVTPFGGGARLCPGAEPAKVVISFFLHHLVLTYRWKTKSDECPLAYPYVEFRRGLL
IEIEPAEPGSDLIYREMKLSP
>Ruboc_01_G01024
MLESQSASMSDSELILCLLPSILALFLFLILISRKKHQQQSRGLNLPPGNMGWPFLGETIGYLKPYCATSIGDFMEQHIS
RYGKIYKSSLFGEPTIVSADAGLNRFILQNEGRLFECSYPRSIGGILGKWSMLVLVGDMHRDMRTISLNFLSHARLRTHL
LREVEKHTLLVLGSWKENSVFSAQDEAKKFTFNLMAKHIMSLDPGEPETEQLKKLYVTFMKGVVSAPLNLPGTAYRKALQ
SRSTILKFIERKMEERLKEGNENIGEDDLLGWVLKHSNLSKEQILDLILSLLFAGHETSSVSIALAIYFLPGCPNAIEHL
REEHIEIARAKKKAGETELNWDDYKKMEFTQCVISETLRLGNVVRFLHRKALKDQSNSTRFSSSSTSYSSMTSSHFMPFG
GGPRLCAGSELAKLEMAVFIHHLVLNYQWDLADLDDQAFAFPFVDFQKGLQIRAQRQTNFI
>Ruboc_01_G01132
MGWVMGYWVLVGIVVGSIWYYWFNSSTNNKNKQKKEKGKKNQDQYVKDRPQVPKGRLGWPLIGETLDFIACGYTSRPVSF
MENRTSLYGKVFKTNILGTPIIVSTDTEVNKVVLQNHGNTFIPAYPKSIKELLGKNSILQINGGLHKRVHGLIGGFLKSP
QFKSRITGDIENSVKLNLACWTDHMHHPTYIQDETQKITFEVLVKVLMSVGPGEDLKFLKREFEEFIKGLICIPIKLPGT
RLYKSLKARERLLKMVGKIVEEKRKAMENNTQERGPVCDAMDALLRDSCDSNDAQRLPLDYVAGNIIEMMIPGEETVPMA
MTLAVKYLSDSPVALDKLREENVELKRQKLVSSENYSWTDYMSLPFTQNVISETLRMANIINAIWRKALRDVEIKGYLIP
KGWCVLASFSSVHMDEENYENPYQFDPWRWEKGEAALNYSTSFTPFGGGQRLCPGLELSRLELSIFLHHLVTTYRWVAEK
DDIIHFPTVKMKRKLPISITSTST
>Ruboc_06_G03898
MVGFSPILLAFVIGLVPVLAYILLIKSFQRRHEKPAAAKNLPPGSMGWPVFGETLHFLKPHYSNSPGTFLQQHCSRYGKV
FKSHLFGSRTIVSCDLELNMFILQNEEKLFQASYPKPIHGILGKYSLLTVSGDLHRKLRNVGVSFIASSKSSPHFLHWVE
KLSIMMMDSWSGRKQVSFFKEAKAFTLHLMVKHLLSVKPEEALASRILEDFQTYMRGFVSLPLNIPGTAYAKAARARLSS
SVKEIMEERRKRKIVELGEGEVDFLDSILSKQSLNDDEIVSIVLDIMLGGYETTSTLMALIVYFLHHSPIAFAKLKEEHT
AIRENKKDESAPLNWEDYKKMEYSYNVICEAMRCGNVVKFVHRKALQDLKFKELVIPSGWKVLPIFTASHLDPNLHENPA
QFDPSRWTNDNYKEMSKKVTPFGGGARLCPGAELAKVVISFFLHHLVLTYRWKTKPDECPLAYPYVEFRRGLLIEIEPAA
AAGAL
>Ruboc_06_G08472
MAGSSTFWLVVLVGMFFMFLLGRLILNQYSPLFLRVGPSTPEGSFGWPVLGETLAFLNPHPSNSLGSFLQHHCSRYGKVF
KSHLFLSPTIVSCDEELNYFILQNEGKLFECSYPKPIHGILGKSSMLVAVGDTHKRLRNVAVSLVTITKSKPEFLNDIEN
TAIRVLRSWKDKPQVIFCKEARKFTFNVIVKQVLGLSPDEPQTTQILEDFLTFMKGLISLPLYIPGTPYARAVKARIRIS
STVKAIIEERRRRRNGENGISTKKIYSSKSDFLEILLGIDTLSEDEKVSFVLDSLLGGYETTSLLMAMVVYFLAQSPSAL
QQLKVEHQNIRRVKKKDEYLNWEDYNKMEFTQNVINEAMRCGNIVKFVHRKALKDVKFRGYLIPSGWKVLPVISASHLDP
SLHANALQFHPWRWESEDQICKRFTPFGGGSRCCPGSELGRLEVAFFLHHLVQNFRWRTEDDEQPIAYPYVEFKRGLPLY
LEHCSI
>Ruboc_06_G28398
MENLWLIVLIFSTFFSIVLILYRNYFRFSPVCFNIRSSKHRRLSLPLGTLGWPFLGETIEFVSCAYSDCPESFVNKRRRR
YGKVFKSHIFGSPTIVSTDAEVSKFVLQSDSKAFVPSYPKSLTELMGKSSILLINGSLQRRIHGLIGAFFKSPHLKAQIT
RDMQKYVQESMANWRDELPIFIQDETKNAKKKMVKLVQKIIQAKKESGISNVPKDVVDVLLNDTSEQLTDDLIADNMIDM
MIPGEDSVPLLMTLAIKYLSDSPTALQQLTKENMDLKTLKDQLGEPLGWSDYLSLPFTQNVITETLRMGNIIIGVMRKAM
KDVEIKGYLIPKGWCVFTYFRSVHLDENNFDGPYDFNPWRWQDKDMSSCNFTPFGGGQRLCPGLDLARLEASIFLHHFVT
QFSWVAEDDTIVNFPTVRMKRRMPIRVKRKRDDH
>Ruboc_07_G07849
MDILFSFLLSLVLFSTFTIFFLLRNSRCRRLRLPPGNLGLPFIGETWQLISAYKTENPEPFIDERVNRFGPIFTTHVFGE
PTVFSSDPETNRFILQNEGKLFECSYPSSISNLLGKHSLLLMKGNLHKKMHSLTMSFANSSIIRDHLLDDIDRLIRLNMD
SWTGRVLLMEEAKKITFELAVKQLMSFDPGEWTESLRKEYVLLIEGFFSVPLPLFSTTYRRAIKARTKVAEALRLIVRQR
RRESEEGKRKEDMLGALLAGDNVNAFSDEEIVDFLLALLVAGYETTSTIMTLAVKFLTETPLAQAQLKEEHDQIKMKKRE
SSEALEWSDYKSMPFTQCVVNETLRVANIISGVFRRAMTDNNSGAPPSPPNVFTPFGGGPRLCPGYELARVELSVFLHHL
VTRFSWVPAEDDKLVFFPTTRTQKKYPINVQPRNVF
