# Supplementary material for: Building a foundation for gene family analysis in Rosaceae genomes with a novel workflow: A case study in Pyrus architecture genes
Source: Front Plant Sci. 2022 Nov 14;13:975942. doi: 10.3389/fpls.2022.975942 (PMC9702816; doi:10.3389/fpls.2022.975942)
Supplement: Supplementary file 1 [file DataSheet_1.zip › SupFiles/SupFile1_gene_familiy_sequences/IGT_all.fna]

>gnl_Ambtr_v1.0_evm_27.model.AmTr_v1.0_scaffold00013.93
ATGCAATCCGATATGGTTATAATTTTGGTTTCAGGGGCCTCTTGTAATTGTTTTTCAGGCCGGCCTTCTTTCGACGGGAAGCCCGAATTCTCATTTGGGCCCATCTCCCAAAAGGACCGCCTCTATCGCAAGTCCTTTGCGGGTCTCGAAAGCATCGAAGATGAGGACCCCATCGAAATAGAAGACGACGTCTTTGCCAACCTTAACGAAAGGCTCTTAGCCATAGGAACCTTGGGCTTGGATCCCGTTGCACCGGATGAGTCCCAACTAGAGGCCCATTTTGACATTCAAGACTTGCCTGAGAAAGAATCAGAGCTCACGCCCACTCATATCAAGCTCATCAATGAAGAGTTGGAGAAGGTTCTCAACCACCATGCCAAAGAAGAAGCCCAAGGCCATGCCCCGGCCCCAGCCCCGCCCCAGGCCCAGGGCCAAGTTCTTATCAATCACCACCCAAACAACAATGCCAAGGACAGTGGGGTGGAGAACCAAGGGCAATATGGAAATGTTTGTCCCTTGCAAGGGTATTTGTTTGGATCCCCTGTGAACATTGGGGCAGTGAGGGTGAAAGAGCAAAGAACTTCTTTGGGGGAGCTTTTCATGAGAAGCAAGGCTGAAGATGTGATGAGAGAGAAAGAAGAGAGAGAAGAGAAGAAAGAAGGGAACAGCAACGATAATAATAATACCAAGGTTGGGGCACATTTGGTAAGGAAGATACTTGGTCGTAAAAGTGCCCACAGGAACACTTCCTCAAATGCTAATGCTGATTCTTCAATTGATCCTGCAGCTAATAAGCTCCACAAGGTGACCTTTCTT
>gnl_Aquco_v3.1_Aqcoe5G350200.1
ATGAAGTTACTCGGTTGGATGCATCGCAAGCTCAAGCAAACTAGCACTGGTGAACCTAAGGAAATTGGAATTGGGGGCTCTTGCAATTGCCTCTCAGGGCAGCCTTCCTTGGATGATCAAGAATATTATCAGAAGTACTACTATGGCCCTAGACCATCAAAGTCCCCAAAAGATAATCTCTTACGCAAATCATTCAATGGGAAATCAGGGGAAGGTGAAGACTACTACTTTGAAGAAGAATATTCTGAAGATGCTGAGTCAGATTACTTCAATGGACTTCTGGCTATTGGAACACTTGGTTCCGATACAACTATGGTGGAACCCGGAACACCAACATTTCCTGTTACATTTGACACTGTAACAGAAAACGAGACCACCGTAACAGAAAACGACTTGAGGCTTATTAATGAGGAGCTGGAGAAAGTGCTTGCTGCTGATGTGAAAGATGACAAGTGGACAGATTCATCTGGAAGGACTAGTCATGTAAGTACTATTACACTTAGTGCAACTGATGGTATTGGTAACGTAACCGGTGTGTGCCCACTCCAAGGGTATTTGTTCGGAGCATCCATTGAGTTGCCTGAACATACAGTTGTGAAGAAAGAAAACAGAACATCACTTGGAGAGTTGTTGCAGAAGACTAAAGTGGTAGAGGAGATTGGAGAAAAGGAAGAAAAGAGAGGAGAGAAGGATGGAGAAAATCAGAAATCTGCTACGAAGAAACTTATAAGGAAAATACTTGGCAGCTCTGCTGATTCTGTTTCAGCAGACAAAAAACTCACTAAGATTCTACAAATGTTCCATAAAAAAGTTCACCCTGAAGGCATGGTAACTTCAAAAAAATCTTCCAAGCTGAACAAAACCGATTCCAAGAACAATATCCAACATGGAGGAGGAGGCTATGCCAGTGGAGAACATATGATACCAGATGAAGATATCACCACTCCGCGCAAGATTTCAATTTCGAAAGAATGCCTCCAACGTTTCAAAAGCAACTCAAATCCACCTCAGTGCGCAATTGACCGTAGTGATTCCATTGGTAACAGGGAATATTGGATCAAGACAGATGCTGAATACCTGGTGTTGGAGCTG
>gnl_Arath_TAIR10_AT3G27025.1
ATGAAGCTGCTAAGTTGGATGCGAACGATAAAGCCTAATGGCTTAGACTCATCAAAGAAGTTCAAAGGTGGTTTATGTAGTCTAAGAGCTCAGGTTTTCTCTGATGTCCAAGACATCCGCACAAACTCCTTTTCCTTCTACGGACACACTCATGACCCGAATCCATCCAAAGTTGAACAGGATCTTCGGTTTGATGAAGACGAATTTTGCGGATTTCTGGCCATCGGGACGCTTGGTACAGACCCTGAGACACCAAAGTTCTCAGCTATGGTTGCAGAAGAAGATGCAACCGGAGAAATCAAGGAGATGGCCAAGCTCATTGCTAAGAAACTAGACCAGTTTCTTAAGGAATATCCTGAGGATACTAGAAGTAAGCGGGTAAAAATATCGAATGAATGTCCTCTACAAGATTATGATCTCTTTCGATCATCCATTGAGCTTACCAAGGGAAGCAATGGAAGAGTAAAGAAGAAAAAGAGTTTACTTACGAGTCTCTTCAAGAGGAGACAAACAGTACAAGGAGAACCTTACATAGAGAAACATAGCACAAGAGATGCGATTAAAAGGGTATTTAAAAAGCTTCATGGAGCTTCTTCAAAGACAAGAAATGATGATGAAGATGATTCTATGTCCAAGAAGAAGAAAGATCTCAAAAAGAATGTTCAAACCTGCCGACGTAAAGTCCACCCTGTTCTCTGTACAACTGCAATTCCACAAGACGATAACGAGATAGATGACAGAAGAAAAGTGGATCTCAAGGTCCCTAGTCTTACTGGAGGGTTCCTCGGTGCAAGTTCCATCTCCGAAGCGAACAGGAAACGAGAAAACTGGATCAAGACCGACACAGAGTATCTTGTTCTGGAGCTG
>gnl_Arath_TAIR10_AT5G14090.1
ATGAAGTTTTGGGGCTGGATGCATCATAAGTTCCGGGAGAATAGCAAAGAGCCATTAAAAGATGCTTCTACTGGCAACAGCTATTCCATTCTTTCAGCTCATCCATCCCTTGATAGCCAAGAGGTTTACCCAACAGCATGTGCTGGCTCCAGATACAATACTGGATTCAGAAAACAGGTCAACCTGTTCCAGGAAAGCTCCTTCGCAGGACCCAAGCAATACACAGAGGAAGACTTCAAGGATGAGAGAAACAGTGATTTTTTTGATGGATTTCTTGCCATTGGAACCCTTGGTGGAGAAACACTTCTTGATGAACAACCAGCAACGCCGACATTTGGCATGTCATTTGAGGACCCAGCAATAGATGATGCAGATGTGACAGAGAATGATTTGAAGCTCATAAGCAATGAATTGGATAAGTTCCTTGAGGCTGAAGCTAAAGAAGGACACCACCAACCATCAGGAAGAAACAGTGACACTAACACTATTGCATCCACCATTGAGGCCATTGAGGGAGTAGATGATGAAGAAGATAATCAGCCAATGAAGTTCCCACTCCAAGAGTATTTTTTTGGATCTCTAATCGAACTCCCAGAATCAAAGATTGCAGGGAAGAAGGATAGGGCATCACTTGGCGAACTGTTTCAAATAACAGAAGTGCAAGATAAACAATCAGAAAACATATATGGGAAGAAAAAGAAGCAACCCAATTCAGCTCACAAGTCCGCAAAGCATCTTGTGAAGAAGGTACTGAAAAAGATACACCCATCCTCAAGGGGCTCTGTCAGTGGTAAACCTGAAGTGGATTCCACAAAAAAGAAGTTCCAAAAGATGGTACAGGTTTTCCATAGGAAAGTACATCCAGAAGAATCCATAATGGAAACCAAAATATACAGCAGCGTGGCAAATCCAAAAAGCAGCAAAGCAAATTCTATTGACTTAACATTCGAGAAGGTGAACCATTGTCACGAGGCAAGTAAAAGATGTATCCAGTATGAGCTTAGAAGTTCTCGCTCAGCCAAAAACGGAGAACACTGGATCAAGACAGACGAAGACTATTTCGTGTTGGAACTG
>gnl_Betvu_v1.2_Bv6_131140_qtao.t1
ATGGCTACATATGATTCTAATTTCCTTTTATTTCTGTATTCAGGGAGCTCTTGCACTTGCTTGTTTCTGCCATCAGCTAACAATCAAGTAAATTATATAACACCAAGTAATGAAGCAAAACAAAAGTGGCAACAAAAGGGACATTGTCAGCATCACCTTAAGGAATTTAATCCTGAAAGCAATGAAGAGTTCAATGAGAAAGAATCCACAGATATATTTCCAGGTTTCTTGACAATTGGAACTTTGAGTATGGATCCAATATCAGAAGCCCCGACTCCAAAATTTGATATGCCTCATCAGGTAACAAATAAAGGTGGAATACCAGAGATGAAATATGACCTGAAGCTCATCAATGAAGAATTGGAGAGATTTCTGAAGGTTGAAGCTGAAAAGGAAGGGACCACTGATTCCTCAAGGAGAAACAGTCAAGCAAGCACTATCACCCTCAGTGACGAGGTGAACGAAGATGTGAATGATCACAACTCTACCAATAAGCAAGTATATCCTCTGCAAGGATATCTTCTTGGATCATCCACCGAACTCCTGACAACAAAGCCAAAGGCAAAGAAAGAAAAGACATTCCTGTATGAGCTATTTAAGAAGAGCACAAAAAAGGACAGACGCTCCATCAATGAGGCTGACAGAACCCCAAGACAAGCCACCAAAGAAATCAAGTCACCTGATCATCTAATGAGCAAGATGCAGCTTACAACTCAAACTTCTCCCAGAATCACCCGTGATTTTACAGGCCATGCAGCTGAGTCTTTCCTGACTCTCAGAAGACTCACTAAAATCAATCAGCTTTTCCACACAAAAGTGCATCCTGAAATCAGCAAAGCTGCATCTGCTGCAAAAGAGGCCAAATTTGACAAGCAGGAGACCAGGAAAAATAATAGCTATGAAGATTCAGTACTCAAAGGTGGTGGAAAGAGTCGAACTGGCTGTTGGGGCACTCTCAAGAAAAGGAAAAAACAGCGCCCTAGTACTGATATGAAACTACCTCAAGATGCAATTACCCAGAAAGGTTTGGATCTTCCAGTGGAAGACACAAGTGGTGATGCAGCCACGGAGCAGTGGATCAAAACCGACGAAGAATATTTTGTATTGGAGCTGCAGCAGCACGAGGGAGTCAAGAAA
>gnl_Betvu_v1.2_Bv6_131140_qtao.t2
ATGGCTACATATGATTCTAATTTCCTTTTATTTCTGTATTCAGGGAGCTCTTGCACTTGCTTGTTTCTGCCATCAGCTAACAATCAAGTAAATTATATAACACCAAGTAATGAAGCAAAACAAAAGTGGCAACAAAAGGGACATTGTCAGCATCACCTTAAGGAATTTAATCCTGAAAGCAATGAAGAGTTCAATGAGAAAGAATCCACAGATATATTTCCAGGTTTCTTGACAATTGGAACTTTGAGTATGGATCCAATATCAGAAGCCCCGACTCCAAAATTTGATATGCCTCATCAGGTAACAAATAAAGGTGGAATACCAGAGATGAAATATGACCTGAAGCTCATCAATGAAGAATTGGAGAGATTTCTGAAGGTTGAAGCTGAAAAGGAAGGGACCACTGATTCCTCAAGGAGAAACAGTCAAGCAAGCACTATCACCCTCAGTGACGAGGTGAACGAAGATGTGAATGATCACAACTCTACCAATAAGCAAGTATATCCTCTGCAAGGATATCTTCTTGGATCATCCACCGAACTCCTGACAACAAAGCCAAAGGCAAAGAAAGAAAAGACATTCCTGTATGAGCTATTTAAGAAGAGCACAAAAAAGGACAGACGCTCCATCAATGAGGCTGACAGAACCCCAAGACAAGCCACCAAAGAAATCAAGTCACCTGATCATCTAATGAGCAAGATGCAGCTTACAACTCAAACTTCTCCCAGAATCACCCGTGATTTTACAGGCCATGCAGCTGAGTCTTTCCTGACTCTCAGAAGACTCACTAAAGTAAGTCTTCCAGCACTTCACGTCACC
>gnl_Betvu_v1.2_Bv6_150430_qwnz.t1
ATGAAGTTATTAACATGGATGCATCGCAAGTTTAAACAAGGTAACAGCGAAACATTGAAGGAATGTCCCATGGGCCAATCGTTGCTTGATGATCCTCACTTTTATCAAAAGCAAATCCAAGGGAGAAAACGAAGATCATCATTTACGAGTGTGGAGACATCAAAGTTTGCAGAATACGAAAGAAAATCATCAATTGATGAATTTCCGGAGTACTTTGAAGGTTTTCTGGCAATCGGGACTCTTGGAATGAGAGATTCAGTGATCTCAGAGCCCGAGACACCAACGTTTGCAGTGTCATTTGAGAAATTAGCTGAAGGAGAAGCCGAAGTGACAGAAAATGAATTAGCACTCATCAATGATGAGTTAGAGAGGGAGCTTGCTGCTGAAGCTAAGGATGATGGTTACACAGATTCCTCAGGAAGAAACAGTCATGTTAGCAATGGAAGAATCAGTCATGCTAGTACCATCACTCTAAGTGGCAAACCATTGGAAATTCCAGAAAGTACAGGAAATAATTTGATGTACTGTCCACTACAAGAATATCTGTTGGGATCAGCTGTCGATTTGCCAGAGAAGGCAACAGCACCGAAAAAGGAAAACCGGACATCACTGGGTGAGCTATTTGAGAAGCACAAGGCAGAGGAAAGCTCAGAGGTCAAATGCAAACGTGGGGAGAAGAGGGAAGATAAAGATGGTGATAAAACTGCTTCCATGAACCTCATGAAAAAAATACTGACAAAAAAGAAAAATGCACTGCATGCTGCTTCTAGGAACTCAACTCGTGGAACTGCTGAATCTGCTTCAGCAGAGCCAAAACTGTGCAAGATCCTGCAGAAATTTCACAAGAAAGTGCATCCAGAATGCTTGATATCCACAGAAAAATCCAACAAAATGCATAATGCTGGGATCAAGAACATGGTACCCTGGGATGCGGGCTATTATAAGGATGAGCATGCATTTCGTGATGAAAGCACCACAACTTTCTCTCAGAAACCAGGTCAAAGTGGCTATATGCTTTGCAGGAAGAGCATTTCTAACCCAACTCAGTTCTCAGAGGATGGGAGTGATTCAAATGGCAGCAGGGAATGCTGGATCAAAACTGATGCAGATTACCTTGTTTTGGAGCTG
>gnl_Carpa_v0.4_evm.model.supercontig_286.6
ATGAAGTTATTAGGTTGGATGCACCGTAAGTTCCGTCAGAACAGCAGCGACCTACTCAAAGATTTTGCCATTGGGCAGGCTTCAGTGGATGACCAACACTGCTACTCAAAGGCAAATTATGGGAAGCAATGTCAAAAAGAGCAGCTTCGAAAGTCTTTTGGTGGAGTTGAGTCAGCAAAAGGAGAAGAAGAAGAGGAGTACGAAGATGAATCAGTGTCTGAGCTATTCCACGGGTTTCTTGCGATCGGTACTCTTGGCAATGACCCAATATCAACCCCAACATTCGCCATCTCCGTCGATAACATCACGGAGAGGGAAACAGAAGTTACAGAGAGTGAGCTGAAGCTGATCAACGATGAGTTGGAGAAGGTTCTTGGAGGTGAGGGTCAAGATCATGAATACTCATCTGGGAGAAACAGTCATGTTAGCACCGGGAGAAGCAGCCACGGAAGCAGCATCACACTGAGTGGAAAAGCAATGGAAGGTGGTGTAGAGAGTACAGTGTGCCCACTTCAGGGATATCTTTTTGGGTCAGCCATTGAACTCTCGGAAACAACTGCATCAGTTGCAAAGAAAGAGCATAGGACGTCGCTGGGGGAGCTCTTCCAGAGGACTAAAATAGCAGAGGATCACAACAGCGGATCGGGAGGAAAGTGGGACAAAGAGGAAAAACGAGCAACCGATAAAGAAGCAGATAAATCCGCTGTGCATATCATGAAAAAGATGCTCAAGAAGAAAATGCTCCAGGCCTCCAGGACCTCCACTAACGATTCAGCTTCACAAGAGACAAAACTGCACAAGATCTTGCAGATGTTCCACAGGAAAGTTCATCCGGAAAGCTCAACATCACTCCAAAAGCACGGCAAAGCGGGGAACAACAAGAAGAACATGTGGCTTGATGGTGCAAACGACGTCGTAGCGCGGCAGATGCTCCTGCAGGATGAGGACGTAGCCACACTTCCAACAAGAATTATTTCAAAGGAGCCGATAAGACGCAACAAGAGCCAGTCAAACCCATCTCAGTTTACTCTTACCACAACCGACTCAAATGGCAACAGGGAGTACTGGATCAGAACTGATGCAGATTACTTGGTATTGGAGCTC
>gnl_Carpa_v0.4_evm.TU.contig_42793.1
ATGAAGGATAATGATGCTAGCACAGCATCCCAAAAGATCATCCTCTGTGATCATGATAAATGGACGGATTCTCCAGCCATGGTCATTCAGATGTTCCATAGAAAGATACATCCTGAAAACTCAATAGCTGAAAGAGAGTTTAATAAGTCCCGTAGATGCAAGACTATTGGCAATTCCTCTGATGGCTACAGGAATGGAGACCTGACCCACACTACTAACAACAACAGAAGGTTTCCTTGGGGATCAAAGTCTAAAGAAGGGATCTTATGTTATGAGAACAACTCAGAATTGCCGAAGAATGGGCTCAATGTAAGTAATTCAATCAGAAACGGGGAGCATTGGATCAAAACAGATGCAGACTNN
>gnl_Elagu_v2.0_p5_sc00073.V1.gene387
ATGGGCATGGGCATGCTTTCAATAGCTTATATCTCTAGGAAGAGAAGCAAAGTGTTGCTCAGATCTCCAAAAGGCGGCACGTGCAACTGCCTCTCCGGGGGGCCGTCGCTGGAGGAGGAGCACCTCCGCCGCCGCCGCCACCTCAACGCTGTCCCGTCGCGGAGCCTCCGCCTCCCGGCGGCGGCGGAGTTCGTCCAAGACGGCGGTACCGGCGGCGGAGGAGGAGGGGATGCGACGATGGAGGAGCTCTTCGGTGGTCTTCTCGCCATCGGGACCCTAGGGATTGGAGCGGGGCCGATCGACGAGGAGGAGGCGACGGCGGAGGACGAGGGGGCGGGGACGCCTGCCTTCGGGGCGGCGGCGATTGTGGACGCGATCGCGGAGAAACGGGCGGAGGCGACGACGGAGACGGATCTGATGGTCGTGAACGCAGAGCTGGAAAAGGTCCTGGCGGTGGAAGCGGAGAAGGCCGCCGCCGAGGCGGCCGCCGGCGACCGCCTCTCCTCCGCCCGGCCCAGCCATGTTAGTGCCGGATCGGCGGCGTGTCCCCTCCAAGGATTCCACTTCGGATCTCCGATCGAGATCGCAGAGACGACGCCGGCAACCGGCGGGCGGAAGGAGAGGAGGGCCTCGCTCGGGGACCTGTTTATGAGGAGCCGGATCGCGGAGGAGGGTGGCGGGAAGAGGGAGGAGGCGACGGTGGCCGGAGGCGCCGCCTGCGATGGGGAAGGGAGATCGACGGCGGGTATGCACCTGATGAAGAAGCTGAAGCGTCGGGGATCTCGAGTCTCTGGCGGTGGTCCAGGAGAGACGTCGGCGGAGACCAAGTTCCAAAAGATCCTGCAAATCTTCCATCGAAAAGTTCATCCTGAGAACACTGCTGCAGCTAAGAAACCTGCATGGCCAGGCAAGAATGGCAGTGACTGCATGCATCGAGGTGGGGGTAATGACTTTAATGGTACTAGGGGCGCTGCGATGACTGCTGCCAAGGGTGCTTGCAGAAAGGAAGGCATTCCCAAATCCAAGTTTTGCTCTAATTCCTCGTCTCTTGTGCTCTGTGGAAGCGACTCTAATGGCAACCAAGACACAGCTTGCACCACCTCTACCATCCTTAATACTGCCATCAAAGTTGACCTTGACAAACTCCAAAAGGGGTTTTGGAGGCTCCCAAGCGATAAAAACCCTTCAGGTCGATGTATGTGCAGCAAGGGAGCCCCAGAGACTCGGAGTGGCAAAAGATTATCCAACAACGTCGTACTAATAGTACTCCTTAGCAAGGAAACATGCTCTCTCCAACATCCAATACATAGGCACAACCTCAACGTCAAAGACCCAGGTATTCCTGGACAGCCAAATCTGATAAGCAATGTACGCCATCCTACAACCAATAGTGTGGCCTTTCGTCGTGCATCGACAGATCTTTTCCAAGAATGGAGAAAGCCAGGAGTCGCTCATAGCTCCCCAGGGCTGCCCTTCTGCCATTCTCCAGATCAAGCACGCCCATGGACATCGAAGCAATGCATGCTTAATCATCTCATCCTCCGATCCGTACATCGAGCAGGCAAC
>gnl_Elagu_v2.0_p5_sc00152.V1.gene104
ATGGGTGGTGGAGTAGATGCACATGATGGGCAGCTTTTCATGCCACAGATCCTTCAAATCTTCCACCGGAAAGTTCATCCTGAGAACTCTGTTGCAGCTAAGAAAACCGCAAGGTCAGGCAAGAAGAATGGTAGTGACTGCATGCCTCATGGTGGAGGAAATGACTTCAATGGTAGTGGGGGTGCCGTGATAACTGCTTCCAAGAGTATTTGCAGAAAGGAAGGAACTCCAAACTTCAAGTTTTGCTTGAATGCTCCATCTCTCGCGATCGGTGGAAGTGACTCTAATGGCAACCGCGAGCATTGGATCAAGACCGATGCAGACTGTGGCACCACAATCTCCTCAGGTTATCCCTGCACCCCCTACGATGATGCGTCATGTAGTTTTCTCGATGGTGCCACCTGTGCCTTC
>gnl_Eucgr_v2.0_Eucgr.H04615.1
ATGAAGTTACTCGGTTGGATGCACCGCAAGTTACGGCAAAACGGCCACGAGCCGCTCAAGGATTTTGGCGCCACCGCAGGACAGCCATGTCTAGATGATCAGAAATTCTCTCAAAGGCGAAGCTGCGGTGCCGAGCACCTCAAGCAGTCGCAGCGCGAAGTCCTCAGAAAGTCCTTTGCCTGCTTGGAATCGGCCATTTCGCAGGACGATGAACACTACAAAGAAGAGCCACTAGCTGCTGAGATAACTGACCTTTTCCATGGTTTCCTGGCGATCGGCACCCTCGGTTCTGAGCCCGCTCTCGGCCATGATCCTGCAACTCCGACTTTCTCCTACTCTCTCGAGAACATAACCGAGAAAGAGACTGAGGTGACCGAGAACGATCTGAAGCTGATCAATGAAGAGCTGGAGAAGGTGCTCGCGGCTGAGGCGAACAAGGATGAGTGGGGAAACCAGTCATCCGGGAGGAACAGCCATGTTAGCACGGGGAGGAGCAGCCACGTGAGCACCATCACGCTCGGCGGGAAGGTGGAGGCACAAGAGACCAATTCAAGCAATGGGAGTGCTGTGTGCCCGCTTCAGGGCTATTTGTTCGGCTCGGCGGTAGAAGTGCTGGAAGCACCTAAAGTGGATAAGAAGGAGCACAGGACGTCGCTTGGGGAGCTGTTCCAGAAGACCAAGATGACCGAGGAGGAGTTCGGCTATGGCAAAAAGGATTGGGACAGTTCAATGGTGCATTTCGTGAAGAAGAAGCTGAAAAAGAAGGCCCTGCAAGCTAATCCTGCAGCCCGGAGCTCCTCTTTTGATGCAGGGACGAGTTCCGATTCTGGTTCGGCTGAGACTAAGCTACACAAGATCCTGCATATGTTCCACAAGAAAGTCCACCCTGAAAACTCATCCGCGGCAAAGAAGTCCTACGAGCAGCAGAAGATCGAAGTCAAGAAGAAAGCGACGAGGGGCCACGGGCACAACGTCGGGAACCAGGTCCTTCCTGAAGAAGACATCGTGATAGTCCCCGAGAAGATCCTCCTGAAGGAGAAGATCCGGCGCCTCAGGAGCCAGTCCAATCGCGCCCGGATTCTGGTCACCGGGGACGAATCCAACGGGAACAGGGAGTGCTGGATCAAGACCGATGCGGAC
>gnl_Eucgr_v2.0_Eucgr.B03522.1
ATGGTTCCGGATTTCAAAAATAAGGAACCGATTCTGTCGGGACAGGTTCGACACCAGATTCTTCAGATGTTCCACAGAAAGGTCCACCCTGAGAGTTCCGCCTCCACCAAAAAGACACAGAAGAAGCAGCAGAAAGAGAGCAAGAAGAAAACAAACCAGGAAAGTAAGAAGAAAAACAGAGATCAGGAGCTTCACAACAAGCCACCCCAGTTCAAACTTGCTGGGAGTGAGTCGAATGGAAACAGGGAGTGCTGGATCAAGACAGACGCGGACTGTAAGTATGCATTTTCCCTGATTTTCAACACCCGTGATGTGAACCGTCGCGTGCTCGAAACGAACACACGCCAAAAGGTTTACTTCCAGAAGCGTTTTCTTTTTGATGAGGAGAACCATAATATAAATCCAGACAAGCATTTGCAATCGTGCAGGAAATTTCACTTCGGTATTTCTGAAAGAGATATCTACTTGCGGAGTTCACGGTCAATCCGTTTGATCCAACTAAAACACGCAAGCAAACCTCCTCAACCAATCGTGCTCATTGGCAACTTGTCCATAAAAATGAATTTCTTC
>gnl_Eucgr_v2.0_Eucgr.B03523.1
ATGAAGTTACTTGGTTGGATGCATCGAAAGTTCCGCCAAACTGGTGGCGAGCCACTCAAGGACTTAGTTATTGGAAACCCCTGCAATTGCCTTTCTGGGCAGCGATCAATCGATGATCAGGAGTACTACCAACACGCAAATTATGGCGTCAAACCCGCCAGACATGGCCAGCAGGAGAACCGACTCCGAAAATCATTTGCTAGCTTGGAGGTGGCAAGAGCAGAATATGAAAACCGACAGCAGGAAGAATTCCTAGTTGGAGAGCCCCAGCTCTTCCCTGGCTTTCTTGCAATAGGCACCCTTGGTTCAGACACTCCCTTGTCCGATCCTTCAACACCGACATTTGATAACTCGGTCGACTACATAACTGAAAAGGAAACTGAAATGACGGAAAATGAACTGAGGTTGATCAACGATGAGTTAGAGAAGGTGCTGGTAGCCGAAGCCAAGGAAGACAGCAGCAATGACTCGTCAGGAAGATCCAGTCAAGTCAGCATGGGAAGAAGCAGCCACGGTAGCACCATCACCCTCAGTGGAAAGCCAATTTTAGAAGGCCAAGAGACCAACAATGGGAGCACAAATACAGTCTACCCGCTCCAAGGATATCTTTTTGGGTCGGCCATCGAATTGTCGGAAACGACAGCAGCGGTGAAGAAGGAACACAGGACATCACTCGGAGAGCTGTTTCAGAGGAGCAAACTGACAGAGGATGTACATGAGTTGAAACCTGAGAGGGAGGAGAGGCATACAGCGATGAACCTTATGAAAAAGAAGCTGAAGAAAAAAATGCTTCTTCCTTCTAGGAGCTCCACTGCAACTGTTGGCATGAATGTTGACTCAACTTCAGCGGAGACAAAGCTGCAAAAGGTACATCGACAGATTTCC
>gnl_Eucgr_v2.0_Eucgr.I01630.1
ATGCCAAACTTCAGCTCCAGATATGCTCCCAAATCATCAGAGAGCCCAGCAGAGGAATATGGAAATTCCATCTCTCTTGAACCAGAAACTTCCACTGAACTTTTCCATGGCTTTCTTGCCATAGGATTTCTGGGTTCAGAAGCAGCTCCCAGTGAGCCTGCCACGCCAACATTTGCTGTGACTTTGGACAACATGACCAAAGAAGCAGTAGAAGTAACAGAGGATGATTTGAAGGTTATAAATAATGAACTAGAGAAGTTTCTTGAGGCTGAATCTCAAGAGGAAGGGCACAAGGGATCATCAAGGAATAGTTATGCCAGCACCATAACACTCGACAGCCCGCAAATGGAGGCAGTTGAAGATGAAGGACCTGCAGATACAGTGGTTTTTCCACTACAGGGATATCTGTTCGGCTCTTCAGTCGAATTGCCAGAAACAAAGATAGAGATGAAGAAACAAAAGGCATCCCTTTTGCAGCTGTTTCAAGAAACAAGGAAAACAGGTGGAGATTGTTCAAAGAAATCTGAGATGGGAGCTAAACTAGTCGAGCCAATACATAAATCTTCCAAACATATTATGAAGAAGTTTCTCAAAAAGCTGTGTGCTTCTTCAAGACCCCCAAGTCATTCCACTGGAGGAGATGCCACTGAATCATCTTTGCCCAAGAAAAAATTCCATAAGGTCCTTCAAATGTTCCGTAGAAAGATCCATCCAGAGAATGCTATGGATACAGCAGAAATGAACAAGTGTAAGGCGTACAAAAGCAAGAAAGCCTTTAATGATAATAGCTGCAGCCACAAGGATTTGATAGACCAGGACAAAGCCAACATAAGTTCTGCTCAGGGCTTAATGTCAACGGAAGGAGAGAAGGCCAGCTTAAAACTCCGACCTCCTGAGATTGCTACGGCCACCTCAGATGACTGCAGGGAGCACTGGATCAAAACAGATGCAGACTATCTGGTGTTGGAGCTC
>gnl_Manes_v6.1_Manes.04G088700.1
ATGAGGTTTCTAGGTTGGATGCACAATAAAATACGGGATACTAACATTGAGCCATTCAAGGACTTTAAAATAGGGAACTATTGTGCTTGCCTTTCAGCAAAGACACCTCTTGATGACCAAGTGTCCCATATAAGACCAAGGTTTGACTCCAGACATGAGGCACGTGAAAATAATTTATCTGAAGTTGAAGCCAAGAAAGCAGAAGGTAATTGTGAAGATGAAACATCCATGGTCATACCCGACCTTTTTCATGGTTTTCTTGCAATTGGAACACTCGGTTCAGAATACGGCACCAGTGAGCCAGCAACACCAACATTTCCCAGGTCTTTGGAGAACATAGCGGATGAAAAAATAGAGGTGACAGAGAATGACTTGAAAGTCCTCAAAGACGAAACAAGAAAGTTTCTTGACACTGAAGCTGAAGCTGAAGAAGATTGCAATGAATCATTGGGAAGGAACAGTTGCATTAGCACTATTACACTCGGAGGCATGCAAATGAAGGGAGCCAAAGCTGATGATTATGTAAAGGTTGCACCATGTCCACTTCAAGGATATCTATTTGGTTCATTGAGAGAACTGCCAGAAACAACAGTCGAATTAGAAAAGGAAAAAGCATCACCTGGGGAGGTGTTTCAAAGGAAAAAGCTTACAGATGAAACTTCTGCCGAAACTGAAGGGAAACGAGAAATGCATGCCAAGAAAGCACATAAATCTGCTAAACATCTCATCAAAAAAATACTAAGAAAGTTTCATCCTTCAAGGAGTCCTGCTCCTCCATCCACTAATGAAGCTGCCAGTTCTGTTTCAACCAAGAAAAAGCTTAATAAGGTACTAAGAATGTTACATAGACAAGTGCATCCTGAAAACTCTTTAGCCGAAGAAGAGTTCATTGAGTTCCATAAAGAGAATATTAAGGCTCTGGGTCACAATGCAGACTTAGCAAGCGAGAATGAAGATAACAGAAAATTTCTTACAGAATCGAAGTCAATGGAAAGGATACAACGCTACAAGAACGATTTCCAGTATGGTCTGAGTGGAAGTAACATCAATGGAAATGGGGAATACTGGATCAAAACAGATGCAGACTGTAAGTAC
>gnl_Manes_v6.1_Manes.13G009000.1
ATGCACCGTAAGTTCCGGCAAAATAGCAGTGAAGTGCTCAAGGATTTTGCCATTGGTCATGCATGTAATTGTCTTATAGGACAGCCATCACTTGATGACCAACAATACTACGCAAAATCAAACTATGGCAGCAGATCATTCAAGCAAGCCCAGAAAGATCACCTTCGAAAATCTTTTGCTGGTCTTGAAGCAGCAAGAATAGAAGAAGAAGAAGAGTACGAAGAAGAATACTTTGAAGAGGAATCATCAGCTGCCATATCTGAGCTATTCCATGGTTTTCTTGCAATTGGTACCCTTGGCTCAGATCCAGTCATTAATGACCCCTCAACACCAACATTTGCCATCTCCGTCGATAATATAACTGAAAAAGAGACCGTAACTGAAAATGAACTGAAACTCATCAACGATGAGTTGGAGAAAGTTCTAGGAGCTGAAGCTAGAGAAGATTGCTGCAATGACTCATCAGGAAGAAACAGTTATGTCAGCGCAGGGAGAAGCAGTCACGGTAGCACTATTACCCTTAGTGGCAAGCCCACTGAAGGCCAGGACACCAATGTGAATGGAACAACAGTCTGTCCACTCCAGGGATACCTTTTTGGATCAGCAATTGAACTATCAGAAACGACAACTGTGGCAAAGAAGGAGCACAGAACATCACTTGGTGAGTTGTTCCAGAGGACTAAATTAGCAGAAGAAAATTCTGGGGGTAAATGTGAAAAGGATGAGAAGCACATCGAGAAGGAAGCTGATAAATCTGCCATGCATCTCATGAAAAAGATATTGAAGAAAAAAACACTCCATGCTTCTTCTAGGAGTTCTGCAGCCACTGCTGGTGGAACTGTTGATCCTGCTTCAGCAGAAAAAAAGCAGCACAAGATCATACATATGTTCCACAGGAAAGTTCATCCTGAAACCTCGACAACAACAAGGAAGGCAGATAAACCCCAAAAAAATGAGAATAAGAAGACCAACAATGGGGGACACAACAATGGAAATCAAATGCTCGCAGATGAAGATATCACTGTACTTCCTCAGAGATACCTTTCAAAACGAAGCATAAGGCGCTACAAGAGTCAATCTAACCCACCTCAATTCACTCTTGGCAGCAGTGACTCAAATGGAAGCAGGGAATGCTGGATAAAAACAGATGCAGACTACCTTGTGTTGGAGCTC
>gnl_Manes_v6.1_Manes.12G008500.1
ATGAAGTTACTAGGTTGGATGCACCGTAAGTTCCGTCAGAATAGCAGTGAGCCGCTGAAGGATTTTGCCATTGGTCATGCTTGCAATTGTCTTATAGGACAGCCATCACTTGATGACCAACAATACTACGCAAAACCAAACTATGGAACCCGATCATTCAAGCAAGCCCAGAAAGATCACCTTCGAAAATCTTTTGCTGGCATGGAAGCAGCTAGAATTGAAGAAGAAGAAGAGGAAGACTATGAAGAAGAATCATCAGCTGCCATATCTGAGTTATTCCATGGTTTTCTTGCAATTGGTACCCTTGGTTCAGATCCAGTCAATACCAATCCCTCGACACCAACATTTGCCATCTCTGTTGAGAACATAACTGAAAAAGAGACTGAAGTAACTGAGAACGAATTGAAGCTCATCAATGATGAGTTGGAGAAGGTTCTGGTGGCGGAAGAAGATAATGACTCATCAGGAAGAAACAGTTATGTCAGTGCAGGGAGGAGCAGTCAGGGTAGCACTATTACCCTTAGTGGAAAGCCAATAGAAGGCCAGGAGACAAATGTGAATGAATCTACAGTCTGTCCACTCCAGGGGTACCTTTTTGGTTCAGCAATTGAACTATCAGAAACAACAACTGTGGCAAAGAAGGAAAATAGAACATCCCTTGGCGAGCTCTTTCAGAGGACTAAAATAGCAGAAGAGAATTCTGGGGGTAAATGTGAAAGGGATGAGAAGCGCATCGAGAAGGAAGCTGATAAATCTACTGTGCATCTCATGAAAAAGATGCTGAAGAAAAAAATGTCCCATGCTTCTTCTAGGAGCTCTGCTGCCGCTGCTGGTGGAACTGTTGATCCTGCTTTAGCAGAAACGAAACTGCACAAGATCCTACAAATGTTCCACAGGAAAGTTCATCCTGAAAGCTCAACATCAGCAAGGAAGGCAGATAAACCCCAAAAGAACGAGAATAAGAAGAGCACCAACAATGGGGGACACAACAATGGAAGTCAAATGCTCCTAGATGAAGACATCACAGTACTTCCTCAGCGAGCCCTTTCAAAGCGCAGCATAAGGCGCTACAAGAGTCAATCTAACCCACCCCAGTTCACTCTTAGCAGCAGTGACTCAAATGGAAGCAGGGAATACTGGATAAAAACAGATGCAGACTACCTTGTGTTGGAGCTG
>gnl_Manes_v6.1_Manes.11G086900.1
ATGAGGTTACTAGGTTGGATGCACAATAAACTACGGCACACTAGCATTGAGCCGTTCAAGGATTTTACGATAGGGAACTATTGTGCTTGCCTTTCAGCAAAGTCACCCCTTAATGACAAAGTATCCTATATAAGACCAAGGTTTGCCTCCAGACATGAGGCATGTGATGATACTTTATCTGAAGTTGAAGCCAAGAGTGCAGAAGGTAATTATGAAGATGAAACATCTGATGCCATGCCTGAGCTTTTTCATGGTTTTCTTGCAATTGGAACTCTCGGTTCAAAACAAGTCAACAGTGAGCCAGCAACACCAACATTTCCCATGTCTCTGGAGGACATAGGAGATGAAAAAGTAGAGGTGATAGTGAATGACTTGAAGCTCATCAACGATGAATTAGAAAAGTTTCTTGATGCTGAAGCTGAAGAAGGTTGCAATGGATCATTGGCAAGGAGCAGCTATGTAAGCACTATTACACTCAGCGGCATGCAAATGGAGGGAGCCAATGCAGATAATTATGGAAGCACTGCTATATGTCCACTTCAAGGATATCTATTTGGGTCATCAATAGAAGTGCCAGAAACACCAGTCGAGTTAAAAAAGGAAAAGACATCACTAGGGGAGATGTTTCGCAGGACAAAGATTGCAGATGAAAGTTCCACAGGAACTGAAGGGAAAGGAGAGATGCATGCCAAGCAAGCACATAAATCGGCTAAACACCTCATCAGAAAGATACTCGGAAAGTTTCATACTTCAAGAAATCCAGCTCCTTCCACTAATGAAGCTGCCAATTCTGTTTCAACCAAGAAAAAGCTTAATAAGGTACTGAGAATGTTACATAGAAAAGTCCATCCAGAAAACCCTCTAACTGAAAAGGAGTTCACAAAGTTCCATGAAGAGAACATTAACAAGACACTGCATAAAAATGCAGAACTGGTGCACTTGGATGAAGACAACAGAAAAATTCTTCCAGGACGCAAGTCAATGGAAGGGAAACAATGTGACAAGAACAACTTGAAATTATTCCAGTATGGTCTAAGTGGAAGTAAATCGAGTGGAAATGGGGAATACTGGATCAAAACAGATGCAGACTACGTGGTGCTGGAGCTG
>gnl_Medtr_Mt4.0v1_Medtr3g085710.1
ATGAAGTTACTTGGATGGATGCATAGAAAACTTCGGCAGAATAGCACTGAACCTTTCAAAGACCTGGTCACTGGGCAGGCAACATCAGTTGATGAGGAAAACAACTACTATTACTATCTGAAACCGAAATTTGGGAGCTGCAAATATGTGAAACAAACTCAGAAAGAGCAGTTTAAGCTTAGAAAATCTTTCGAAGCAGTTGGGAGTGGTAGAGCAGTAGATGAGGAAGAAGATAAGGAGGCATGGAGTGGTGTTTTCCCCGGCTTCCTAGCAATTGGAACTCTTGGTTTGGAGACAGATCCATCACCACTAACACCATCATTTTCCATCTCCGTTGAGAATATAATAACTGAAAGGGAAGCTGAAGTGACCGAGAAAGAGCTGAAGGTGATCAACAATGAGCTAGAGAAAGTTCTTGTGCTAACCAACAACAATGATGATTCATCTGGCAGAAACAGCCATGTAAGCACCGCAGGGAGAAATAGTCATGGACGCATCAGCATAGAATCAAACTCCATTTGTCCACTTCAGGGATATCTCTTTGGATCCGCAGTTGAATTATCAGAAACAAAAACTTCTTCCATATCAGTGTCAAAGAATAAGGAGCAGCAACACCACAGCCAGAGAACAACACTGGCTGAGCTGTTTCAGAGAAGCAAACAAGCAGATCAGGACAATCTTGTTGGTGCAAAGGATGATACTGACAAAGAAAAGGAGGAGGCCAATAAATCTGCCATGCATCTCATGAGAAAAAAGCTCAAGAAAAAAAGGGCACATGCTTCTTCCCAGACCTCTGTTGATTCAACTTCAGCAGACAGAAAACTGCATAATAAGATTCTCCAGATGTTTCACCGGAAAGTTCACCCTGAAAATCCAACATGTGCAGAGAAGTACGAGAAGAAGAAAATTATGAATGAGGGAGGCCACAACAAAAGTAACAAAGTTGAAGAGGAATCTATAATGATACAGCCAAAAAGAGCAGTTGGAAAGGAAAACATAGGACAATGCAAGAAGAGGCAACTCCAAATTACCCTTGGCAGTGGCAGTGAAGATTCATCTGAGAATATGGAGCAGTGGATCAAAACAGATGCGGACTACTTAGTGTTGGAGCTC
>gnl_Medtr_Mt4.0v1_Medtr7g028350.1
ATGGCCGGAAATCCTTGTGCTTGTCTTACAGTGCAACTAACACTTGACACCAAATACTCTCAGACAAAGCCAAGTTTCAGTTCAATTAACGAATCCGATTTCTTCAAGCCGCATGATCATGAAAGTCAAAAATTTTGGTTCAGAGAAGATAAATCACAAGAAGAAACATCTGAAGTCATCTCTGAGAAATTTCAAGGTTTTTTGACAATTGGAACACTCGGTGCAGAACCAGCAACACCAACGTTTGCCTCTCCTTTAGGTAACATACCTATGAAAGATGCAGCCGTGACAGAGACTCAACTGAAGCTCATAAGTTACGAGCTTGAGAAATTCGTTGAGGCTGATGAAGAATGTTTCTACGAATCATCTGGAAGAATAAGCTTCCGTAGCAACGTCACACTTAGCAGAAAGAAAACAGATGGACTCGAAACTGAAGATCTTGGAAACAAGGTTATATGTCCACTGCAAGAATATTTATTGGGGTCATCCTTCGAGATACGAGAGAAAACAGAAGTCAGGATAGAGAGGGCATCAGTAAGAGAGACACAAGTAAAGCAAGGTCGTAGGTCTGCCTTGCATATTATCAAAAAAATGTCGAATATGGTCCTCAGTTCTTCAAAAAGCTGTAACACCTATGGGAATACTGCTGATCATGCTACTTCAACCAATGAAAAGCTGTGTAAGGTTCTATATAAGTTTCACAGAAAAGTCTTTCCTAAAGACACCAAAAATGCAAATAATTTTACTAAATCCCACAAAGGTAAGATTAAAAGTACTCCTCGTGACTGCTTCGATGAATATGAGAACGGAGACATCACATATCCGAATACTGGCAGAAGATTTCATTTAGATAGCAAGTCAAAGAACTGGTCTAAACATTGCGAGATAAACTGGAAGCTACCGCAAGATGGCCTAAGCAGTGGTTCGCTTGGGAACAATGAGCACTGGATCAATACAGATCCAGAGTATTTGGTGCTGGAGCTG
>gnl_Medtr_Mt4.0v1_Medtr7g022360.1
ATGACGTTACTTGGCTGGATGCATAGGAAATTTCGTCAGAATAGTAGTACAGAACCATTCAAAGATTTGGTCATTGGAAATTCTTGCAATTGTCTATCAGGGCAACCATCACTTGATGAAGAACAAAACTATCATCAAAAACCAAATCTTGGAATCAGATTTAACAAACAAACACAAAAAACTCAAAACAACTTCAGAAAATCATTTGCTGGTCTAGAATCAACAAGAGAAGAACATGAAGAAGAATATGGCAGACAATCACAAGATGATGATGCTATGTTTGATCTCTTCCCTGGCTTCCTTGCAATTGGAACACTTGGATCAGACCAACCAATTTCATCAAATCTATCAACACCATCATTTCCAATCTCAGTTCAAACCATAACCGAAAATGAAAACGAAGACGAAGTAACTGAAAATGATCTCAAACTCATAAATGATGAGTTAGAGAAAGTTCTTGGTGCTGAAACAAAAGATGATGTACTAAGCTATGATTCTTCAAGCAGAAACAGCCATGTCAGCACTGGAAGAAGTAGCCATGTCAGCACTGGAAGAAGTAGCCATGTCAGCATAGTAACAATAAGTGGAAAACCAATTGAAGGAACAGACACAAATGCTGTTTGTCCTTTACAAGGTTATTTGTTTGGAACAGCTGTTGAAATGTCTGAAACAGCAGTTACTAGTGTTGGTAAGAAAGAACATAGGACTTCACTTGGTGAACTTTTTCAGAGAAGTAAATTGGCTGATGAAATTTCTTTTGGAATGAAATTTGAAAAAGAATTTGATAAAAGAAATGAAAGGGATGCTGAGAAATATTCTTCTGCTCTGAATATGGTGAAAGAAAAGCTGAAAAAAAGAATGTTTCATTCATGTTCTAAAAATTCTTCATCTACAAATGGTGCAAATGTTGATTCTGCTTCAGCTGAGACTAAACTCAATAAGATTCTCCATATGTTCAGGAAAAAAGTTCATCCAGAAAATTCAACAGTTGGACACAAATCTGGTAAACATCGAAAGAATGAGAACAAGAAGAAAAATATGAATGATGGAGGTCCCAACAAAGGCTACCTTGTGCATCCAGAAGAAGATCCATCTTCTTACAGAGAGCATTGGATCAAAACAGATGCAGATTATTTAGTTCTAGAGCTT
>gnl_Medtr_Mt4.0v1_Medtr7g028590.1
ATGAAGTTGTTTCAATGGGTTCATCGAAAACTGCGGCAGAATGATAATGATACCTTCAAGGATGTCAAGCTTGGAAATCCTTGCGCTTGTCTTACACTTGACAGCCAATACTCTCAGACAAAGCAAAGCTTCAGTTCCATTAACCAACTCTGTTTCGTAAAGTCACACCATCAGGAAAGTCAAACATCTTGGCGCAGGGAAGAAGAAACATCTGCAGTCGTCTCGGAGCTCTTTGAAGGCTTTCTGACAATTGGAACACTTGGTGCAGAGGCAGTTATCAATGAGCCAGCAACGCCAACATTTGCCACGCCTTCAGAAAACATACCTATGAAAGATGCAGACGTGACAGAGAATGAACTGAAGCTCATAAGTTACGAGCTTGAGAAATTTCTTGAGACTGAAGAAGAAAGTTTCAATGAATCATCAGGAAGAAACAGCCGTCTTAGTCTGAGCAACATCAAAATTAGCGGAAAGCAAACAGATGGATCCGAAGATGAAGATTGTGGAAACAAGGATGTCTGTCCACTGCAAGGATATTTATTGGGCTCGTCGTTCGAAATACCAGAAAAAGTACAAGTGAGGAAAGAGAGGGCATCGCTTGCTGAGCTATTTCAAAGGACAAAGACAGCAAATGAAGACTGTATAGAGACAGGAGTAAAAGACACACAAGTCAAGCAAGCACACAAGTCACCGATGCATATTATGAAAAAGATGTTGAAAATGGTCCACATTTCCTCAAAAAGCTGCAACACCTCCGAGAATATCGCTGATTCTACTACAACCAATAAAAAACTCAGTAAGGTTCTACGCAAGTTTCACAGAAAAGTCCATCCTGAAGACACCTTAAATGCAAAAAGTGTTACTAAATCCCACAAAGATAAGATTAAAAATCTTCCTCGTGAATGCTTTGATGAACACTGTGAGATCAACTGGAATCCACCGCAAGATGACTTATGTTGCAGTGGTTCGACTGGGAACAATGAGCACTGGATCAAAACAGATGCCGAGTATTTGGTGCTGGAGCTG
>gnl_Mimgu_v2.0_Migut.F00050.1
ATGTTTGATGAGCACAGTTACTATGTAAAGCCTACAAATAGTTTCTCACACTCAAACATCAAATGTCAAAAATATTCAAAGTCAAACAGAATGGAAGCCAACAACATGGAAGAGCTCATCCAAGAAGAATCATTTGAGCCTTTTAACTTTCTTGCAATTGGAACCTTTGGTACGGAATTACTCAACACAGACCCGCCTACGCCAACATTTTCAATTCCCTTTGAAGAATCCACTAATAAACAGACGGGGATAATAGAAAATGATCTCAAGCTAATAAACTATGAGCTAGAGAAGTTTCTAGAAGCTCAAGAGAAAGAGATTGGCAATGATATGTCGGGGAGGGGAAACGATGCAAACACCATAACTCTCAGCAGTAAGCAACTTGAGGGAGCAGATTCTGAAGACCACATGTTCATGAAGACTTGTCCTCTTCAAAATTATTTGTTTGGTACTCCTGTTGAACTGGTTGAGACAGATAAAGAGGTACAGAGAGAGAAGACGTCTCTTGAAGAGCTCTTTAAGAGGAACAACATAATCCATGATGATTTTAAAACGAAATCTGACGCGGCAGAACAAAAACCAAAGAAGAAGGATGCAGCTTATTTCATGAAAAAGGTGGTGAAGAAATTCTATTCCTCGCCAAGCAGCTCAATGGCTTCTTCTAAAAGTGATGCTGCTGTATTACTTTCAATTAAAAAAAAACTCTCCAAGGCTATAAAAAAGTTCCAAAGGAAGATTCACCCTGAAGAGATAAATGATAAACGATTTGTTAAGACGAAAAAGGGTGAGAATAAAAACATTTCTCATGCGGATGCTGGTCAGATCGGAGGAGACAACGAAGATATGATGGTTGATCAGGCCAACGGCAGAAAGGCTAAAAATGACACCCTCAAACTATATTCGGAAGATATCTTTAAAGGTGCGACAACAATCAATGGAGGGCACTGGATTAAGACGGATTCTGATTATTTGGTCTTGGAGCTG
>gnl_Mimgu_v2.0_Migut.K01477.1
TTACTAGGCTGGATGCATCGTAAGCTAAAGCATAATGGCTGCATTGAGGCGCTCAACAATAATTCCACCATAGGAAACGGTTCCACTTGTTTTTCAGTACAGACAGTGTTTGATGAACATAAATACTACATAGAGCCCGCCAAGCCCTTGCCACACTCGAACATGATACATAGAAAATCTTCAAATGGATATGAAGGCGGCGTTGTTGAAGCTTCCTATAAAGAAGAATTATTTGAGCCTTTTGACTTTCTGTCAATCGGCACTTTTGGCTATGAGTTCATAACCGATACCCCGACACCCACACTTGCCGTGTCCATTGAGAAATTGACTGGTCAACAACAGATAGAGATGATTACAGAAAATGATGTCAATGTAATGAAGAATGAGTTAGACAAGTTTATTGAAGCTGAAGAAGCAGTGTCGTCACAAAGGACAAGTCAAGCAAGCATAATAACCCTTAGTTACAAGCCGATATTCGAAGGAGAAGATTCCATTGATGGCCACATGCACATGGTAGCTACTTGTCCTCTTCAGAATTATCTGTTTGCTGCATCTGTTGAACTACTAGCCGAGACAGAGAATCAAGAGTTAAAGAGAGAGAGGACATCACTCGAAGAGCTCTTCAAGAGAAACAGCGTATACCATGAAAATCCTCCTACCAAGAAATGTACTCATGAACTAGGATCACAAAAACAAGCCAAGAAAGGAAACATAATTGGTTTCATGAAGAAAGTGGCGAACAAGTTTCATTGCTCATCAAGCAACTGCGTTAGTGCTCCTGACAAAGATACTACTACTGCTACCACTGCATCAAATCCAATCAAGAAAAAACTCTCAAAGGTCCGTTTTACTCTCTCTCTCTCTCTC
>gnl_Mimgu_v2.0_Migut.K01003.1
ATGAAGCTATTGCATAAATCGATCTTCTTTCGAAATATTTCAAGTCAAGCGTACTTGGATGACCTACACTGCTACAATGGCGGCACGGGTAATAATAATTGTAAGCCCTTCTCCAAAACTCAAAGATACCGCAGAAACTCGTTCACGAGCCTCGAGTCCGCCAGAGACGACCACGATAACAACCTCAACAACGAAGACCATGAACTAATGGAACCGACTTCGGAATCCGACATGACGGAGCTTTTCCACGGATTCCTCGCAATCGGCACGCTCGGCTCCCACGAATTCGCCGCCACCGACAACGACGTACAAGACGAAGAAGACAACGACTACTACCCGTCGACACCAAGGTTCACCATGGACCACATAGCCGAGAAGCAGACGCAAGAGGCGATCACCGAGAACGAGCTCAAGCTGATCAACGACGAGCTCGAGAAGGTTCTGAATATCGGGGACGACGACGACATCGCTTCTTCCGGAAGGAACAGCCACGTCAGCAGCAGCGCCGGAAGGTTCAGCCACGTCAGCTCCATTACCCTCAGTGGGAACAACAATCGGATCTCCGATGTATGCCCGCTCCAGAGCTACCTGCTGGGAACGGCGGCGGCCGCCACCACGACTGAAACTGCGGCGGCGAAGAAAGAACAAAGGACTTCTCTTGGGGAGCTGTTTCAGAAGACAAAACAAGCTGAGGAAATGAACTCGGGGGTAAAATCGGAAAGGGATAAATCCGCCGTGCGCTTGGTGAAGAAGATGCTCAAGAAGAAGATTGTTCATGCTATTGATTCTGAGACCAAACTCACCAAGATTCTGCAAATATTCAACAGGAAAGTGCATCCAGAGAACTACACGGCAGAGGAATCAGCTTGTAATAAAAAGGAGAAGAAGAATATTAATGATGATGAGATGATGAAGAACAGTGAGTCAGTACCACTGGTGGGTTGTAATAATAACTACAGTGGAGGCACAATACGACGTAGTTCCTCTGCTGAAGATATCATAATATACCCTGATCAACATCCCATCATCAACAAAAACGCCAACGAGTTCTGGGTCAACACCGATTCCGACTATTTGGTGTTGGAGCTG
>gnl_Musac_v1_GSMUA_Achr9T01410_001
ATGCACCGCAAGTTTCGGCAGAACAGCGGCGATGTGTTAAAGGACTATGGCAACGGAGAATTGCCTAACCTACGCTGTCGTACGTGGGTTGCAGGCGGCACGTGCAATTGCCTCTCCGGACGTCCGTCTCTGGGCGAGGACCTCCACCGCCGCCGCCGCAGCCAATACGAACCCTTCAAGGCAAGGAGCCTCCGCCTGGAGGTGGAGGAGCTTATCGACGGCGGGAACGGTGGCGGCGGGAATGCGGCGATGGAGGAGTTGCTCGGGGGACTCCTCACTATCGGAACTTTAGGGTCCGGAACGGGGCCGATCGAGGACAAGGAGGAGGAGGAGGAGGAAGAAGAGGAGAATGAGGCGGGAAGCGAGGACGATGAGAAACAGTTGACAGTGTCGGCGCAGGAGGAGGAGGTAGTCGTAACCCCGGCGGCGCTGGAGGCGATCGCGGAGAAAGAGGCGGAGTCGACTACGGAGACGGACCTGCTGGTGGTGAGCGCGGAGCTGGAAAAGGTGCTGACGGCAGAGGCGGAGAAGGGCGGTGGCCGGATATCCTCCGCCCGTTCTAGCTACGCCGGGTCGGCGGCGTGCCCGCTCCAGGGGTTCTTGTTCGGGTCGCCAATCGAGGTGGCGGAGACGATGGCGACGGCGGCGGACGCGCGGAAGGAGAGGCGGGCCTCGCTGGGGGAGCTGTTCATGATAAGCCGGATCACGGAGGAGGAAGGCGGCGGCGGCAGCGGAACTGCAGAGCAGGTCAAGTTCGCCGGAGGCCACGATGAGGACGGGAAATCGACGGCTGAGATATGCCTGATGAAGAAGAAGATGACTAAACGCCGTGGCGGTAAGGGATCGGACGGTGGTGGTCCATCGAATGGTTCAACGGTGGAGACGAAGTTCCAAAAGATCCTTCAGTTCTTTCACAAAAAGGTTCACCCCGAGAGCAGCATCATGAGTAAGAAACCTTCCAAGACCGGCAAGAACGAGAAGAAAGAGTACGCGCATCCGGTCGGAGGCAGTGAACCCGCCGGCACCGACGGCTGCACGGCGGCCTCCGCGAAAGTTGGCCCGTGCAGGAAAGAACACATTCCAGACCTCAACTTCTGCTACAACCCTCCGGCCCATGCTTTCGGTGGTGATGACTCCAACGGCAGTCGGGAGCATTGGATTAAGACGGATGCAGACTATTTGGTGCTAGAGCTA
>gnl_Musac_v1_GSMUA_Achr6T06380_001
ATGAAGGTGAGTAGGAGGCCTTTCACTTCCTGCATTTGCCGTATTCCACCGTTTCCTCGACACGGTTTCGTTTCCCGCTGCAGCTTCTGGGTTGGATGCACCGCAGGTTCCGCTCCACCATCGGCGATGTGTTCAAGGCCTTGGGAGGCGGTACGTTCACCTTTGTCTGTTTCAGTGCTCGGTTGGCGACTTGACGTGTTCCTCTGGGTACACCGTACCGCAGTTAAGTTGGGACGCTTGTCTGTATGTGTCGCAGGCGGCACCTGTAACTGCCTCGCCGGGCAACCGTCGCTGGACGAGGACCCCCACCGAAGCCGCCGCCAATACGAACCCTTTAAGGTAAGAAGCCTCCGCCTCGATGCGGAGGTGCTCTTTGACGGCGACGGTGGAGGTGGCGGGGGAGATCCGGCGATGGAGGTTTTCTTCGGGGGGCTCCTCACCGTCGGAACCCTAGGGACTGGGTCCTGGCCAATCGAAGAGAAGGGAGCGGAGGCTGACGCCAAGGCGAACGGGGAGGTGGACGAGAAGAAGCCCATGGTGTTGGCGGTGGAGGAGCTGGTCACGCCGGCGGCGCTAGAAGCGATCGCGGAGAAGGAGGCGGAGGCGACGGAGAGGGACCTGATGGTGGTGGGAGCGGAGCTGGAGAAGGTGCTGGCAACGGAGGCGGAGAAGGGCGGAGGCGGCGGCGGGATGTCCTCCGCCCGCTCCAGCCATTCCGGGGCAGCGGCGTGCCCGCTTCAGGGTTTCCCGTTCGGGTCGCCGATCGAGACAGCGTCCGGGGTGGCAGGTGGGCGGAAGGAGCGGCGGGCCTCTTTGGGGGAGCTGATCATGATGAGCCGGATCGCGGAGGGCGGCGGCGGAAAGGCGGAGGAAGCCGAGTTCGCCGGGGTAGACAGCGCGGGCGATGGGGAGGGGAAGCCGACGGCTGAGATGTGCTTGATGAGAACCACGATGGCAAAGCAACGCAAAGGATCGGACGGTGATGGTGGCTCAACTCATGCTTCAACGGTGGAGACGAAGATTCAAAAGATCCTTCAAATTTTCCACAGAAAAGTTCACCCTGAGAGCAGTATCATGACTAAGAACGCTTCAAAGACTGGCAAGATCGAGAAGAAAGATCACACGGCTCTAGTTGGAGGCATTGATCTCAGTGGTACGGGAGGCAGCACACTGGCCACTTTGAAAGGTGAATGCAGAAAAGAAGACATTCTAAACGTCAGTTTCTGCACCGATCCTCCATCCAATGCTTTTAGTGGCTGCCATTCAAATATCAATGGGGAACACTGGATTAAGACTGACGCAGACTATTTGGTGCTGGAGCTG
>gnl_Musac_v1_GSMUA_Achr6T20820_001
ATGCACCGGAAGTTCCGGCAGAACAGCGGCGATGTGTTCAAGGACTATGGAGGCGGTGGCACGTGTAATTGCCTCTCCGGACGTCCCTCATTGGACGAGGATCTCCATGGCGGCCGCCGCCAATACGAACCCTTTAGGGCAAGGAGCCTCCGCCTGGGGGTGGAGGAACTCACTGACGGCGGCAGAGGTGGCGGCGGGGATCCAGCGATAGAGGAGCTGCTCGGGGGGCTCCTCACCATCGGAACACTTGGAATGGGATCGCCCTTGGCAGTGGCGGTAGAGGAGCTCGTCGTTACTCCGGCAACGCTGGAGGCGATCGCGGAGAAGGAGGAGGAGGCGACGACGGAGACGGACCTGATGGTGGTAGGTACGGAACTGGAGAAGGTTCTGGCGGCCGAGGCGGAGAAGGGTGACGGTCGGATGTCTTCCGCCCGTTCCAGCTATGCCGGGTCGGCGGCGTGCCCGCTGCAGGGTTTCCTGTTCGGGTCGCCGATCGAGGTAGCGGAGACTATGGCAACGGGCGCGCGGAAGGAGCGACGGGCCTCGCTAGGGGAACTGTTCATGATGAGCCGGATCGTGGAGGAGGGAAGCGGCGGTGGAAAGGCTGAGGAGGGAAAGCTCGCCGGAGACGTCAGCGACGATAGGGAGAGGAAGCCGACGGTTGATATTTGCCTGATGAGGAAGAAGATGACGAAGCGTCGTGGGGGCATGGGATCTGACGGTGGAAGTCCATCAAATGTTTCAACGGTGGAGAAGAAGTTCCAAAAGATCCTTCAGATCTTTCACAGAAAAGTTCACCCCGAGAGCAGCCTCATGGCCAAGAAAGCTTCCAAGACAGGCAAGTTTGAGAAGAACGACTACGTTTCTCTTGCCGGGGGCATTGATCCCACTGGCACCGGTGGCCGCAGGATGACCACCGTGAAAGGAGCATGCAGAAAAGAGAACATTCCAAACCCTCCGTCCTATGCTTTGGGAGGTAGTGACTCCAATAGCGGCCGGGAGCACTGGATCAAGACAGATGCCGACTGTAAG
>gnl_Nelnu_v1.0_NNU_004047-RA
ATGAAGTTACTAGATTGGATGCACCGTAAGTTCCGGCACAATAGTGGCGAACCACTCAAGGACTTCACAATTGGTCACCCCTGTAACTGTCTGTCAGGCCAATCATCCCTGCAGGACGAACAACAATACCTTGCTAGGCCAAGTTTCAGCTCGCGAACGTTGAGGCAGCACCAGAAAGAGCGGGTTCGACGGAACTCTTTTGCTGGACTCGAAGCAACATCAGTGGAAGGAGAATTCGAAGATGAATCTTCAGCGGCAGCGTCGTCCGAGCTCTTTGATGGACTCCTTACCATTGGAACCTTTGGCTCTGACCCAGCAGCAACGCCCAGCTTTAACTTCTCGGTTGAGAACATAACTGAAAAAGAAACCGAAGTAACCGAGAACGATCTTAAGCTCATTAACGAAGAGTTAGAGAAGGTGCTTGTGGCTGAAGCGAAGGAAGACGGATGCAATCTCTCATCAGGAAGGAGCAGTCATGTCAGTACCATTACACTTAGCGGCAAGCAACTCGAAGCAACTGATCATACTGGCAGTGGAACGGCAATCTGCCCACTCCAGGAATATCTCTTCGGCTCTCCTATCGAGCTTCCAGAAACAACAATGGTGGCAAAGAAAGAACACAGGATGTCTCTTGGGGAGCTGTTCCTGAAGAGTAAAATGGCGGACGACAACTCAGCTGGGAAATGTGACAAGGATGAGAAGCGAGCTGAAAAGGATGCAGAGAAATCCGGAGTTCATCTCATGAAGAAAATGCTTAAGCGACGGGTACCCAATAGTACTACTTCTAGGAGTTCTGCCGCTGCTGCTCCTGCGGATCCTGTTTCAGCGGAGAAGAAAACCCATAAGATCCTACAGATGTTCCACAGGAAAGTTCATCCTGAAAGCACTTTACCAGCCAAAAAGCCCAGCAAGTCACATAAAACGGAGATAAAAAGTAATGGACTTAATGATGGAGGATGCAACAATGGAGACCATACGCTTCCAGATGAATACATCATGATCTTTCCCCAGAGAACCATCTCCAAGGAGCGTATCCGACGCTACAAAAGCCAATCAAACCCACCACAATTCGCACTTAGCGGCAGTGATTCCAATGGGAACAGGGAGTATTGGATCAAAACAGATGCAGAC
>gnl_Nelnu_v1.0_NNU_003146-RA
ATGTCTCAGAAAGAGCGGATCCGCCGGAAATCTTTCGCTGGATCGGAAACAACAGTGGTCGATGAAGACTTGGAAGCAGCAGCAGCGGCCGAACGCTTTGATGGACTCCTCACAATCGGGACTTTTGGTTCAGACCCTGTCCTCGCTGACCCCACAACGTCTGTTTTCACCTTCTCCGTTGAGAATATAACTGAAAAAGAAACTGAGGTGACGGAGAGTGATCTCAAGCTCATCAACGAAGAGTTAGAGAAAGTCCTTGTGACCGAAGTAAAGGAAGATGGATGCAATTTGTCATCTGGGAGGAGCAGTCATGTTAGTACTAAAACAACCGAGAACAACGGGAACAGCACAATGGCAATCTGCCCACTTCAAGAATATCTATTTGGTTCTCCTATCAAGATTCCAGAAACGACTATGGTGGCCAAAAAACAACATAGGATGTCACTCAGCGAGCTTTTTCATAGGAGTAAAACGACAGGTAACTCAGCGTCAGATGCAAAATGTGAAAGGAAGGCGAAGCGAGCAGAGAAGGAAGCTATAGCCGAGAAATGTGGCAGTACTAGCAGTCATCATCTCATGACGAAAATTCTTAAGCGACGGACATCTAATACGTGTTCTAGGAACCCTGCCACTGCTGTTGCTGCTGCCTCTGATCCTGTTTCAGCGGAGAAGAAAACCCACAAGATCCTACAGATGTTCCACAGAAGAGTTCATCCTGAAAGCTCGACTACCAGCAAAAAGCCCGGAAAGCTATATAAAAATGAGATGAAGAGTGATATCCCTGACGATAAAGGTGGAAGCTACGACTACAATAATGGAGATCAAATGCCCCTAGAAGAGGACATCATGATATTTCCTCAGAGTGCCATCTCCAAGGAAGGATTTCTTCGACACTGCGAAAGCCCATCAAATCCCCCACCGCAGTTGCCACTTGGCGGCAGAGATTCCAATGGGAATAGGGAATATTGGATCAAGACAGATGCCGACTACCTGGTCTTGGAGCTG
>gnl_Orysa_v7.0_LOC_Os11g29840.1
ATGAAGCTCTTAGGTTGGATGCATCGAAAGCTACGGAGTAATAATGACGTGTTCAAAGAGTTCAACACCGGAGGAGGTGGGGCCTGCAACTGCATCACCGGGCTTGCCTCGCCTGACCACGACAACGACTACTTCTCCGGCGACGACGCCGCCCACGCCTCGCCGCCGGTCACCGCCGGCGACCTCTTCACCTTCGGCGGCAGCGGCCTTCTCACCATCGGCACGCTAGGCATCGCCGCCGTCGCCATTCCCAGCGGCGGCGACGACGACGACTACGACATCGACTTCGAGGTGGACGCCACCAGCGACGACGACGGCGGCTTCACCGTCGAGGACGACGACGCCGACGTCGGCGGCGCCGTCACGCCCACCTTCACCTTCCCCGCGGCGACGGCGGCGGAGGCGGTCGTCGCCACCGTGGAGAAGGCAGTGGCCGCGGTGGAGGCGATCGCGGAGAAGGACGACGACACCACCACGGAGGACGACCTGATGGTGGTGAGCGCCGAGCTGGAGAAGGTGCTCGGCGGCGTCGACGTGGCGTCGGCGCGGGTGAGCTTCGCCATGGGCGGTGGCGTCGACTGCCCGCTCCAGGGCTTCCTGTTCGGCTCCCCGGTGAGCGACGTCGAGTCGCGCCCGGAGTACCTGCAGGCGCCGCGGGACTCGTCCGGCTCCTGCGGCGGCGGCGGGCGGCGCACCTCGCTCGGCGAGCTGTTCATGCGCACCCGCTTCGCCGACGAGAAGGTGGCGCTCGTCGCCGTCGCCGAGGGCGAGGACGGCGTCGCCGGCGACGACGGCGCTGCTGCTGCCGGCGTCGGCGGAGACAGAGCGGGGAAAGGCGGCGGCTACAAGACGATGAAGAAGAGGAAGGTGAAGGACGAGAAAGGCGGCGGCGGCGCCGCCGGCGGTGGAATGCCGGCGACGGTGACGAAGAGCAAGTTTCAGAAGATCCTTCAAATCTTCCACAGGAAAGTCTACCCCGAGAACACACTCCTCACAAGGAATCTGACCAAGAAGAGCCGCAACCGCGGCGCCACCGATAATGGCGGTGGCGCCGTGGCCACCGGAGACCCCGACGGGCCTCTGGCCTCGCCGGTGCTCCGGTGCCGGAAGGACCATCCCATGAGGGGCTTCGGCTGCTGCACCAATGGCGCCTTCGGTGCATCGTCACCGGGAGGCAACGCCGAGATGAACGGCAACAAGAGCGGCCACTGGATCAAGACTGATGCCGACTACTTGGTGCTGGAATTA
>gnl_Phavu_v2.1_Phvul.008G017100.1
ATGAAGTTACTAGGCTGGATGCACAGGAAATTTCGCCAGAATAGTGGTGAACCGTTCAAGGACTTGGTCATTGGGAATTCTTGCAATTGTCTTTCAGGGCAACCACCATTTGATGATGAACAAATCTATCAGAAACCAAACCTCGGAATCAGACTTTCCAAACATGCTCAAAAGGGTCACAACCTTAGAAACTCTTTTGCTGGTCTAGAAGCAGCAAGAGTGGATGAAGACTATGAGGGGGAGTTCTTCCCTGGCTTTCTGGCAATTGGAACTCTTGGTTCAGAACAAGTGTCTGACCCATCAACACCATCATTTCCCATTTCTGTTGAGAGCATAACTGAGAAAGAAGATGAAGTGACTGAGAATGATCTTAAGCTTATCAATGATGAGCTAGAGAAAGTGCTGGGAGCTGAAACCAAGGATGATGTCAGCATTGATTCTTCAAGGAGGACTAGCCATGTTAGCACTGGGAGAAGCAGCCATGTTAGCACTGGAAGAAGCAGCCATGTGAGCATAATAACACTCAGTGGAAAGCCAATAGAAGGCACGGAACCAAATGGAAATGGAGCTGCAATTTGTCCACTCCAGGGATATCTTTTCGGAACAGCTATTGAACTATCTGAAACAACTGCTGCAGCAAAGAAAGAAAACAGAACATCACTTGGGGAGCTGTTTCAGAGAAGCAAATCAGCTGAGGAGAATTTCAGTGCAAAATGTGAAAAGGAGGACAAAAGAACTGAGAAGGAACTTGACAAATCTGCCATGAACCTGATGAAGGAAAAGCTGAAAAAAAGAATGCTCCATGCTTATTCTAAAAATTCTTCTTCAATAAATGGAGGGCCTATAGATTCTGCTTCTGCAGAAACAAAGCTGAATAAGATTCTCCACATGTTCCGAAAGAAAGTTCACCCTGAAAGTTCAACAGCTGCACAAAAATCTGCTAAACACCACAAGAACATGAAGAAGAAGAAAATACTCAATGATGGAGGCTACAACAAGCATGATCTGGTGCATCCAGAGGAAGATTCATCTGCCAGGGAGTACTGGATCAAAACAGATGCAGATTACTTAGTTCTAGAGCTG
>gnl_Phavu_v2.1_Phvul.007G001200.1
ATGAAGTTACTTGGGTGGATGCACCGAAAATTTCGCCAGAATTCCACTGAACCCTTCAAAGACTTAGTCATCGGGAGTTGTGATGATGAACACAACTATCCGAATCCGAAAGGAAGCTTTGGGAATTACAAACATGTGAAACAAAGTCAGAAAGAGCAGAACCTAAGAAAATCTTTTGCTGGTGTGGAGGACGATGAGTACGAGGAAGATTCAGCGGGTGCGATGTACGAGCTGTTCCACGGGTTCCTGGCAATTGGAACTCTGGGTTCGGAGCAAGTTGTCAGTGATCCATCAACAACGCCGACATTTGCCATATCTGTGGAGAACATAACTGAAAAGGAAGATGAAGTGACTGAGAACGAACTGAAGCTGATAAACGATGAGCTGGAGAAAGTTCTGGGAGCGGATGATGAGTCGTCGTGTGGGAGAAACAGCCATGTGAGCAATGGGAGGAGCAGCCATGGGAGCATAATAACCCTGAGCGGGAAGCCGTTGTTGGAAGGAGAATCGAATGGGAATGGAAGTGCAGTTTGTCCTCTTCAGGGGTATCTCTTTGGATCGGCAATTGAGCTGTCAGAAACCACAACTGTGGCTGTGGCAAAGCAGAAGGAGCACAGAACGTCGCTGGGAGAGCTGTTCCAGCGAAGCAAGCTGGCAGAGGAGAGCATTGGAGGAAACAAGGATGATAACAAGAGAAGTGAGAGGGAAGCTGAGAAATCTGCCATGAATCTCATGAAAAAAAAGCTCAAGAAAAGAATGCTTCACACTTCTTCCCGAAGCTCCTCCTCAGCCACTGCTTCTGCCCAATCTGTTGATTCTGCTTCAGCTGAGAGAAAACTGCATAAGATTCTGCACATGTTTCACAGAAAAGTTCATCCTGAAAATTGGACGGGTGCACAAAAGTGTGATAAATACCAAAAGAATGAGAACAAGAAAACAATGAATGAGGTGGTGCATGGAGAGGAAGATATAATGATACACCCGAAAAGAGCAGTGTCAAAGGAAAACATCATGCGACAGTATTATAAGATTGCTCTTGGCTGTGAAGATTCATCTGACAACAAGGAGCACTGGATCAAAACAGATGCCGATTACTTGGTGTTGGAGCTC
>gnl_Phavu_v2.1_Phvul.001G088600.1
ATGAAGTTATTTCAATGGGTGCATCGAAAACTTCGGCAGAATAATATAGAACCTTTCAAGGATTCCGCACTGGGAAACCCTTGTACTTGCCTTACAGTGCAGCCAACACTTGACAATCAATACTCCCAGACAAAGCCATGCTTCATAACTCAGCCCAGGTTCTCAAAGTCAGACAATCAGGAAAATCAAATATCTTATTCTGGATTGGTTGACAGCAGAGAAGACAAATCTCAAGAAGAAACACCAGCAATAAGCTCTCAGCTCTTTCAAGGTTTTCTAACAATTGGAACTCTTGGTGCAGAAACAGTCACCGATGAACCAGGAACACCAACATTTGCTATGCCTTCAAAAAACATAACAATGAGAAGTGAAGAGGTGACAGAAAATGAAATCAAGCTCATAAGTTATGAGCTTGAGAAATTTCTTGAGGCTGAAAGAGAAGAAAGTTTCCATGATTCATCAGGAAGAAACAGCTATGTTAGCACTATCACACTTGGAGGAAAGGAAATAGATGGACCCAAAGCTGAAGAATACATAAACAAAGCTGTATGCCCACTGCAAGGATATTTACTGGGGTCCTCATTTGAACTACCAGAAACAAAACAACTAAGGAAAGAGAGAGCATCGTTAGCTGAGCTACTTGATAGGACAAAGGCAACAAGTCAAGATTGTACAGAGACGGGAATAAGAAGTGAAACACAAGTCAAGAAAACACTTAAGTCTGCTGCCAGGCATATTATGAGAAAGATATTAAAAAAGGTCTGCAGTTCTTCAAAAAGTTGCAACACTTCCAAGAATGATGCTGATTCTGCTTCAACCAATAAAAACCTACACAAGGTTCTATGTTTGTTTCACAGAAAAGTCTATCCTGAAAGCCCCATAAACGGAAAAGATGGCATTAAATCCCACAAAGATGAGATACAAAATGTTTCTCATGAATTCTTCCATGAATATGATAATGGGAAGCCCACAAATCCAGACAAAGGCAAGAGATTTCATCCAGATACCAGATCAAGAGAGTGGTCCCAACACTGTATGACCAATTGGAACCCACCACAGCTAGGGCAAATATGCAGTAGCTCAACTGGAAATAATGAGCACTGGATCAGAACAGATGCAGAGTATTTGGTGCTGGAGCTG
>gnl_Poptr_v3.0_Potri.003G168700.1
ATGAAGTTACTAGGTTGGATGCACCGTAAGCTTCGGCAAAATGGTAGTGAACCACTGAAGGATTTTGCTATTGGCAATGCTTGCAATTGCCTTACTGGACAGCCATCACTTGATGACCACCAACACTACAGAAAACCGAACTATGGGACCAGAACATTTAGGCAGGCCCAGAAAGAGCAGCTTCGAAATTCTTTTTCTGGCTTAGAAGCAGCTCGAGTAGAAGAAGAAGAAAAAGAAGAAGAAGGAGACTACGAAGAAGAATCATCAGCTGCAATATCCGAGCTATTCCATGGTTTTCTGGCAATCGGTACCTTTGGTTCAGAGCCAGTCAACACTGACCCATCAACACCAACATTTCCCATCTCTGTCGAGAATATAACTGAGAAAGAGACTGAGGTGACAGAGAATGAACTGAAGCTCATTAATGATGAGTTGGAAAAGGTTCTGGCAGAAGATTGCTGCAATGACTCATCAGGAAGGAACAGTTATGTTAGTGCTGGAAGAAGCAGTCATGGCAGCACTATTACACTCAGTGGCAAGCCAATGGAAGGGCGAGATTCCAATGCAGTCTGTCCCCTGCAGGGATATCTCTTCGGATCATCAATTGAACTTTCAGAGACAACACCTGTGGCAAAGAAGGAACACAGGACATCACTTGGCGAGCTATTTCAGAAAACAAAAATAGCAGAGGAAAATTCTGGGATTAAATTTGAGAGAGAGGAGAAGCGCATGGAGAAGGAAGCTGATAAATCTGCCGTGAATCTCATGAAAAAGACTCTGAAGAAGAAAATGCTCAATGCTTCTTCTAGGAGCTCTACTTCAGCTGGAGGAGGAACTCTTGATTCTGCTTCAGCAGAAACAAAACTGAGCAAGATCCTACACATGTTCCACAGGAAAGTTCATCCTGAAAGCTCAACATCCACGAGGAAGGCCGGCAAGCCCCAAAAAAATGAGAATAAGAAGAGCAACAACAATGGGGGTCAGGTACTCCCGAATGAGGACATCACCATAGTTCCTCGAACCCTTTCAAGGAGGAGCACAAGACGCTTCAAGAGTCAATCTAACCCACCCCACTTCACGTTTACGGGCTGTGAATCTAACGAAAGCAGGGAATGCTGGATTAAAACAGATGCAGACTACCTGGTTTTGGAGCTG
>gnl_Poptr_v3.0_Potri.001G059100.1
ATGAAGTTACTAGGTTGGATGCACCGTAAGCTTCGGCAAAATGGTAGTGAAACACTGAAGGATTTTGCTATTGGCAATCCTTGCAATTGCCTTATAGGACAGCCATCCCTTGATGACCAACAATACTACACGAAACCGAACTATGGGACAAGAACATTTAGGCAAGCCCAGAAAGAGCACCTTCGAAAGTCTTTTGCTGGTTTAGAAGCAGCTCGAGTAGAAGAAGAAGAAGGAGAAGAAGAAGAAGACTTTGAAGAAGAATCTTCAGCCGCAATATCCGAACTATTCCATGGCTTTCTGGCAATTGGAACTCTTGGTTCGGAGCCAGTCAACACTGACCCTTCAACACCAACATTTCCCATCTCTGTTGAGAATATAACTGAGAAAGAGACTGAAGTGACAGAGAATGAACTTAAGCTTATCAATGATGAGTTGGAGAAGGTTCTGGCAGAAGATTGCAGCAATGACTCATCAGGAAGAAACAGTCATGTCAGTGCTGGGAGAAGCAGTCATGGCAGCACCATTACACTCAGTGGCAAGCCAATGGAAGGGCGAGATTCCAATGCAGTCTGTCCTCTGCAGGGATATCTCTTTGGATCAGCAATTGAACTGTCAGAGACAGCACCTGTGGCAAAGAAGGAGCACAGGACATCACTTGGCGAGCTATTTCAGAAAACAAAAATAGCAGAGGAAAATTATGGTGTTAAATTTGAGAGGGAGGAGAAGCGCGTGGAGAAGGAGGCTGATAAATCTGCCGTGAATCTCATGAAAAAGATTCTGAAGAAGAAAATGCTCCATGCTTCTTCTAGGAGCTCTACTTCCGCTGGAGGAGCAACTGTTGATTCTGCTTCAGCAGAAACAAAACTGCACAAGATCCTACACATGTTCCACAGGAAAGTTCATCCTGAAAGCTCAACATCGACAAGGAAGGCCGACAAGCCCCCAAAAACCGAGAATAAGAAGAGCAACAACAATGGGGGAAACAACAATGGAGGACAGATGCTTCTGGATGAGGATATCACCATAGTTCCCCGAACCCTTTCAAAGAGGAGCATAAGGCGCTTCAAGAGTCAATCTAACCCACCCCACTTCATGTTTACTGGCTGTGACTCAAATGGAAGCAGGGAATGCTGGATTAAAACAGATGCAGACTACCTGGTGTTGGAGCTG
>gnl_Poptr_v3.0_Potri.001G327500.1
ATGGATGAGACCACCAATCTTCTTAGGTCTCAGGAACGGCTGATCTCTGTCTGCAATAAAGCTAGACACAACCGTCAATCATCTAGGGTGCTCATGGAAAAAGAAAAGGGTGGAGCCTCAGTGCAGGTATTTCCGGACATCCCACCTCTTAGATTTTCCACCACTGGCCAAGGCCTTTTATGGCCACTCGGCAAATGGATCTCTCTCCCAAGGGATAAGGTTCAAAGGAGCTATTGTACTTGCCTTTCCGCACAGTCACCCATTGATGACCATGTTTCCTACACTGGGCCAAGTTTTAACTCCAGATATGGACCCAGGCTCTTAAAACAGCCAAATGAGGAATGTGAGAATACTTTCTCTGAAAATGAAGGAGTGGATGAGAATAATGGAGATGAAACATCTATCATCAGCTCTGATCTTTTTCATGGCTTTCTCACTATTGGAACCCTTGGCTCAGAACCAATTACCAGTGAGCCTGCAACACCAACATTTCCCATGTCTTCGGAGAGCATAACAGAGGAAAACATAGAGGTGACAGAAAATGAATTGAAGATCATGAACAATGAGTTAGAAAAGTTTCTAGAGGCTGAAGCTGAAGAAGAAGGTTGCAATGAATCGTTAGCAAGGAGCAGTTATGTTAGCACTATTACACTCAGTGGCATGCAAATGGAAGCAACTGATGCTGAAGATTATGGAAAGACAGTGGCATGTCCACTCCAAGGATATCTATTTGGGTCATCAGTTGAACTGCCAGAAACAAGAGTTGGAGTAAAGAAGGAAAAGGTATCACTTGGAGAGATGTTTCGTATGACAAAAGTTACAGATGAAATTCCTTCGGAAAAAGAAGTGAAAGGGGAGATGCAAGCCAAGAAAGCACATAAATCTGCCAAATACCTCATCAAGAAGATACTCGGAATGTTTTGCACTACGTCAGGAAATCCTACCCCTTCTACTAGTGACGAAGCCTCAAATTCTGTTTCTACCAAGAAAACACTTAATAAGGTCCTAAAAGTGTTCCATAGAAAAGTTCATCCTGAAAACCCATTAGCTGAAAGAGAGTTTACGAAGTCCCATAAAGACAAGACAATGAATACTCTGAATGATGGTGGCTATAATGCAGAATTGACGAACCAGGTTAAAGAGAAAAGAAAGTTTCTTCCTGGATACAAGTCAAGGGAAGGGGTCCAATGCCATAAGAACAGCTTGAAACTGCCCCAACATGATCATATTTGCAGTAATTCAAGTGCAAATGGGGAATACTGGATTAAAACAGATGCGGACTGTAAGTAC
>gnl_Prupe_v2.1_Prupe.3G308500.1
ATGCAGTTATTACAATGGGTGCACCACAAATTTCGGCACAGTAGCATTGAGCCTCTCAAGGATCTCAGTATTGCTCAGCCATCAGTTGATGATCAACATTCCCATATGAAGTCAAGCTTTGGCTCCAGCTATGGATCTACATCCTTGGAGCCACCTAAAAGGGACCAAGAAAAATCTTTTTCTGAATCTGAAGCCAATAGAGAAGAAGAAACATCTGCTATTATCTCAGAGCTATTTCATGGCTTTCTCACCATTGGAACACTTGGCTCTGAACCAAGTATCAATGAGCCGGAAACACCAACTTTTGCAACAACTTTAGAGAACTTAAGTGAGCCAAAAACAGAAGTGACACAGAATGACTTGAAGCTCATCAGCTATGAGCTAGAAAAGTTCCTTGAGGCGGAGACAAAGGAAGAAGGGGTTCGTGCATCATCAGCAAGGAACAGTCATGCTAGCACTATTACACTCAATGGAAAGCAAATGGAGGAATCTGAAGATGAAGAGTACTGGACGACAACTGTGGTACGTCCGCTCAAAGAATATCTCTTTGGGTCCTCAATTGAACTACCAGACACAAGAATAGAAGCAAAGAAAGAAAAGACATCACTGCAAGAGCTGTTTGATAGGACAAAGATGACAACGGAAAATTGTAAGGAGACAAGTGAGAGTGTGGATATAAAATCCGAGCATAAGCATACATCTGCCATGCAGTTCATGAAGAAGATCATAAAAAAACTCCATGCTTCTTCGAAAAGCTCTGCCCCTTGTACTGGTGGTGATGTAACTGATCCTGTTTCCACCAGGAAGACATTTGGTGAGGCATCTGATTCTGTTTCAACCAAGAAGAAACCCCATAAGATCTTACGTATGTTCCATAGAAGGATCCATCCTGAAAGCTCTACAGCTGCAAGAGAATTTGTCGAGGCCGAGAAATACAAGGACAAGAACAATTACAGTGCCCATGGTCGTTGTAGAGAAAATATGATGCTCATGGGCAGAGACAACAGAAGGTTCCCTCAAGGGGCAATGATAAAGGAGGGGACAGAACATGGTAAGAAATACATGAACTTGCCCCAATACAGGCTAAGTGGCAGCAATTTTAGAAGAAAGGGAGAGCACTGGATTAAAACAGATGCAGACTACTTGGTGTTGGAGCTG
>gnl_Prupe_v2.1_Prupe.1G222800.1
ATGCCAATGTTGCAGTTACTAGGTTGGATGCATCGTAAGTTTCGGCAGAATAGCAACGAGCCATTTAAAGTTTTTGTCATTGGGCAGCCATCTCTCGATGATCAACAATGCTATCCTAAGCCAAACTGTGGCACAAAGCCCTTTAAACAAACCCAGAGAGACCAGCACCTTCGGAAGTCTTTCAACGGTCTAGAGGCAGCCAGGGCAGAAGAAGAATACTATGAAGATGAATCATCTGCTGCAGCATCTGAGCTCTTCCATGGCTTCCTTGCAATTGGTACCCTTGGCTCAGAGCAAGTCATCACGGAACCATCAACTCCAACACTTGCCATCTCTGTGGAGAACATAACTGAAAAAGAGACTGAGGTCACAGAGAATGAATTGAAGCTCATCAATGATGAATTGGAGAAAGTCCTGGCAGCTGATTCAGCTAAAGATGAGATTTGCAATGATTCATCTGGAAGAAACAGCCATGTTAGCAATGGAAGAAGTAGCCATGGTAGCACCATCACACTAAGTGGCAAGACACTGGAAGGCTCAGAGAGCAATGGGATTAATGGAACCACAGTGTGCCCACTCCAGGGATATCTTTTTGGGTCAGCATATGAATTGTCAGAAACAACAACAGTGGCAAAGAAGGAACACAGGACATCTCTTGGCGAGCTGTTTCAGAGGACTAAATTGGCAGAGGAGATTTCTGGACCGAAATCGGCCAAGGAGGAGAAGCGAGCAGAGAAGGAAGCTGAAAAGTCCGCCATGCACTTGATGAAAAAGAAGCTCAAGAAAAAAATGCTTTATGCTTCTTCTCGCAGCTCTGGTGGACCTGCAGATCCTTCCTCAGCGGAAACAAAACTGAATAAGATCCTTCACATGTTCCACAGAAAAGTTCACCCTGAAACCTCATCTGCTGAGCAAAAAACTGGTAAGTACCATAAGAACGAAAACAAGAAGAAAACAAGCAATGATGGGGCTTACAACAGTGGAGATCAGGTGCTTCCAGATGAAGACATCATGCTATATCCTGAACGAGGCTTCTCCTTGAAGCAGAGCATGCGGCGCTACAAGAGTCAATCAAACCCACCGCAATTCGCGCTTAGCAGCATTGATTCAAATGAGAACAGGGAGCACTGGATCAAAACAGATGCAGACTACTTAGTCTTGGAGCTG
>gnl_Solly_v2.4_Solyc05g015880.2.1
ATGAAGTTACTTGGTTGGATGCATCGTAAGTTTCGACAGAATAGCAGTGAACCACTAAAGGAATTTTCTGTAGGAAATCCTTGTACTTGTCTTACTGGGCAGCCATCACTAGATGATATACATTGCTACCCAAAGTCAAATTTTTACAATAAGTCTTTGAGTAAAACTCAGAGAGACAATCACTTGAGAAAATCATTTGCTGGTCTAGAGGCAGCAGCAAGGGCAGATCATTACGATCTCGAAGAAGAGTCATCTGCTGCTCTTTCTGAGTTGTTCCATGGATTCCTTGCAATTGGTACACTTGGTACTGATCCCCTTCTTGATGATCCTTCAACACCGACATTTTCCATCTCTGTGGAAAATATTGCTGAAAAGGATACTGAAGTGACTGAAAATGAACTGAAGCTGATTAATGATGAACTCGAGAAGGTGTTGGGAGCTGAAGCTAAAGATGATACTTGTAATCTTTCTTCAGGAAGAAACAGCTATGTTAGCACTGGAAGAAGCAGTCATGGTAGCACCATTACACTAAGTGGAAAGCAATTGGAAAGTGCAGAGAACAATGGAAACGGAACAACGGTCTGTCCACTTCAGGGCTATCTATTTGGATCAACTGTTGAGATGCAAGAGACAACTTCTGCTTCTGCTAAGAAAGAACATAGGCCTTCGCTCGGTGAGCTATTTCAAAAAACTAAACTAGCAGAAGAAAACTATGGACCTAAATATCATGAGAAGCGAACAGATAAGGATTCTGATAAATCTGCTGTGCACCTCATGAAGAAAATACTGAAGAAAAAGATGCTTCATGCTTCCTCCCGAAACTCAGTATCAGCTTCAGGGGGAACTGTTGATTCTGTTTCAGCAGAGTCAAAACCCCATAAGATCCTACAAATGTTCCACAGAAAAGTCCATCCTGAGAGCTCAATGAAGCCTGATAAATTCTTAAAAAATGAGAGGGCACATGACCGTGGAGGACTATCACTTGCACGTGATGATATCACAATTATCCCTCACCATCGCCTCTCAAAGGACAGCATCAAGGGTCAGCCTATCATGCAACAGTCCACGGTAGATGGTGATTCAAATGAAAACCGAGAATGCTGGATCAAAACTGATGCAGATTACTTTGTGCTGGAGCTC
>gnl_Sorbi_v3.1_Sobic.005G117100.1
ATGAAGCTCCTCGGTTGGATGCACCGGAAGTTACGACAGAATAGTAATGATGTCTTCAAAGAGTTCAACAACGGTGGAGGTGGGACCTGCAACTGCCTCACCGGGCTGGCCTCGCCGGACCCGGCCACCTTCCTCGCCTCCGCCAACGAATACTTCGCCGGCGACCACGACTTCACCAACATTCACTCATCTCCGCCGGACACCGACCTCTTCACCTTTGGTGGCAGCGGCCTCCTCACCATCGGCACTCTAGGCATCACCGCGGTCGCGGTCCCTGCAGACGCTGACGACGACGATTACGACGTCGACGTCGATGCCGACTCCGACTCTGACGACAACGACGACACCGCGGATGAGGGAGACAAGGTCGACAGCGCCGTCACGCCCACATTCACATACACAGCGCCGCCTACGGCACTGGCAGAGGCCGCCGAGGTCGTCGAGAAGGCTGCAGTCGCCGTGGTCGAGGCCATCGCCGAGAAGGACGACGACACCACCACGGAGGACGACCTGATGGTGGTGAGCGCCGAACTGGAGAAGGTCCTCGGTGGCCGCAACAGCGGTGCCGCCGGCGACCTGATCGCGTCTGCGCGGGTAAGCTTCGCCATGGGCGTGGACTGCCCGCTGCAGGGCTTCCTGTTCGGCTCTCCGGTGAGCGATGCCGCCGAATCGCGCCTGGAGCAGCCGCGGGACAGCAATGGCGGCCGGCGCACCTCGCTCGGCGAGCTGTTCATGCGCACGCGCTTCGCCGACGAGAAGGTGGCCCTCGTCGCCGTCGAGGAAGGCGAGGACGGCGGGGATGGTGGAGCCGCCGGTGGAGAAAGGGACGACGGGAAAGCAGGGAAAGGCGGCGGCTGCCACAAGACAACGAAGAAGAGGAGGGTGAAAGATGATAAAGTCGCCGGCGGTGATGGAACGCCGGCGAGTGCAGCGGTGACCAAGAGCAAGTTTCAGAAGATCCTCCAAATCTTCCACAGGAAAGTGTACCCTGAGAGCGCGGCCCTGGCCCGGAACCTGACCAAGAAGAGCCGCAAGCGCGGCAGCGGCGGCGCCGACGAGCCCGCCGAGCCGGCGTCGTCCAACAAGCTCCGGTGCCGCAAGGAGCAGCGCGCGCCGGGGTTCGGCTGCTGCGCCAACCGGGCCTCCTTCGGTGGCGCCGCTTCTCCCATCCACGACGACGACGACGACGACGAGCTCAACGGCAGCAAGAGCGGCCACTGGATCAAGACCGACGCTGAATACTTGGTGCTGGAGTTA
>gnl_Spipo_v2_Spipo4G0054100
ATGACTGCAGGCCACGGCCTCCCCTCCAAGTGTCTCTCGGGGAGGCCATCTCTGGAGGAGCTGCGTTCCCACAGCCACCACCATCCCAAGACCCCGGCAAGGCCTTCCCTCCGCTCGTTGCAGGATCACCGTCTCTTTGGAGAAGATGATCTCTGCGATGTTTCGCCGGAAGAAGATCAGCTAGCTGCCATGGACGACGTGCTCTTCCAGGGCCTCCTGGCCATCGGCACCCTCGGGTCAGCCACCCCGACATTCGGTGCGCCGCCGCAGAAGCTTCTCCCTGACTCCGTTGACTCCATCATCGCCGAGAAGGAGCCGTCGGAGAGAGAACTGAAGGCCATTAACGCGGAGCTGGAGAAGGTGCTGGTGCCGGAGCCTGGCGACATGATGGACCGGCTCTCCTCGGCAAGGCCAAGCCACGTTAGCCACAAGCATCTGCCGGCAGAGGTGTGCCCCCTCCAGGGTTACCTCTTCGGCTCCACCGTCGAGATGGCGGAGACCTCTGAGTCTGCCGCGGAGAAGAAGGAGCACCGGGTCTCTCTGGGAGAGTTGTTTATGAAGAGCCGGGTGGTGGAGGAGACCGCCGGAGGAGGGAAGAAGGGGGAGGAGAAGGAGAGATCTCCGGCAGGGATGCACCTGATGGTAAAGAAGATTCTGAAGGGACGTTGCTCCAAAACGGACACTTCTTCGAATCGGTGGCCGGCGTCTTCCGCCGGCACCCGCGCTGGAGACCCTGTCGCCGGCGAGACCAAGTTCCAGAAGGTGAGGACTCTCCGCCATGGTCCACCAGCTCCACTACAAGCAGGGGCTGCCAAAGTGGGGGCCCTTTATGTTATCGGCGGCCCGATTCTAGAGATTCCGACGAGATGGGTCTGCTATCTT
>gnl_Spipo_v2_Spipo4G0054200
ATGTTCCACAGGAAGGTCCATCCAGAGGCGCTTTCCAGCAGCAAGAAGCATGGAAAGTCTGGCAGGAACTTCCCTCACCCCGTCTCCGGGGACGGGGGCTGCGATGCCATCGCTGCCTACACCAAGGGCCTCAAGAAAGACGGCGCTTCCCGCTGCCTCAAGTGTCAGTCTAATCCTTCTCCGGCACCGGCCCCCCCTTCCACCTCCAGAAGCGACTCCAACGGCAATCGAGAGCACTGGATCATGACTGATGCGGACTGTAAGTGGTCGACTCACCGAAAACTCGCCCCCCGGAGATCTCCAACGCAGCAGGCCTTGAATCGCTCTCTAATACTTTCCATGGCCTCTGATGCTGTAGACCTGGTGCTGGAGTTG
>gnl_Stras_v2.0_SGA_v2.0_scaffold253T45184
ATGAAGTTCCTAGGTTGGATGCACCGTAAGCTGATGCACAATGGAACAGAACCAAACAAGAAATCCACGCTAGGAAATGTTTCCGCTTGTTATTCAGTGCATGCGTTGTTTGATGAGCAAAAAGGCTACAAAGAGCCCACCAAGACCATGACATACCCGGATATCAGGTGTAAAAAATCTTCAGACATATTTGAATCCAACAAGGGGGAAATGATTTTCCAAGAAGAATCATTCGAGTCTTTTGACTTTCTCGCGATTGGTACATTTGGTATGGAACTACTCCACACAGACCCCCCAACACCAAAGCTCGCGACACCCCACGAAAATTGGACTGATCCACAAAAAAAGATAACAGAAAATGATCTCAAACTCATAAACTATGAGCTCGAGAAATTTCTAGAAGCTGAGGAGAAAGAAATAGCCCACGACACGTCAGCAAGGAGTAGTCAGGCAAGTATCATAACCCTCAGCCATGCAACAACTGAAGGACTAGCTTCTGAAAGCCAAATGTATACCATGGCTTGCCCTCTCCAAAATTATCTCTTTCCCACGTAG
>gnl_Stras_v2.0_SGA_v2.0_scaffold47T17616
ATGACTTGCACATGTGGGTCTTTGAGCCCATCCCTCTATTTTTGCTACATTGTAAAAACAGATCTTACTCTTCTTTATAACATACTTGCACTTGTTCCCTATCCTTTAGAAGAAAAAAAAAAAGGAATATTCATTGTTTTCCTTCTTGTGATAATCAAGATGAAGTTACTCGGTTGGATGCACCGTAAGCTCATGCAGAATAGCACAGATCCTGTGAAAAGTTACACAATTGAAAACCATTCGTCTTGCTTCTCCTCGGACGACCAAAATTACTATATCGCCCCTACGAAAACCCCCACACGCCAGAGCCTCAAACGCGAAAGATCCCCGAACTCGTTTGACGAGCCCTTCGACTTCCTCTCGATCGGAACCTTTGGAACCGAGCTTCTTCTCAACACGGGCCCGCCCACTCCAACTCTTCCTGCTCCAAACGTGGAAGCTTTGACCGGTCAACCGATCGAGATTACCGAGAATGACCTTGACCTCATAAGCCACGAGCTCGAAAAATTTCTCGAGTCTGAGGATGTTGAAACTGGGTACGACTCGTCTGAGAGGAGCAGCCGTGCTAGCGTGATAACTTTAACCGATCAAGGCAATGTTCAGATATTAGCTTCTTCGTGTCCTCTTCAGAATTATCTTCTTGCAGCTCCAGTTCGTGAGGAGGTGAAGAAAACGAGGATGTCTCTTGAGGAGCTTTTTAAGGAGGGAAAAAATTGCGGTGAAGAAAATGGTGGTGCTTCTGTGAAGAAAGGCGAAGGAGTGGGTGGGAAAGGGAATGTGGCTCGTTTGGTGAAGAAGGTTGTGAAGAGGTTGAGTTCGAATTCAAGTAATAGTACTTCTGGTTTTGATGATATTGATGATGATGATGATAATGCTGGTGTTTCCTTGCCGATCAAGAAAAAACTGGCTAAGAAGCTTGTCAAAATGTTTCAGAAGAAGGTTTATCCTGAGGAGATGACAGGCAAACGGTTTTTTAAGGTGACAAAGAGCAACAAGAAGAACAAATATAATCCCAGCAAGGAAGAACATCTTGCTGGCCACAACAACTCTGATCAATCAGCTAAGAGTAAAAAGAAGACCATGAGACTATTCTGCACTGGAGTTTGCACGGGATCTTCACCGGTAAATGCAGGGCATTGGATCAAAACAGATTCTGATTACTTGGTCTTGGAGCTGTAG
>gnl_Stras_v2.0_SGA_v2.0_scaffold154T37199
ATGCACCGTAAGCTCATGCAGAATAGTACAGAGCCTCTGAAAAACGACTCTACCGATCAAAGATCCACAAATGCTTTTGAGCCTGCAAACGAGCCCTTTGACTTCCTCTCAATCGGCACATTTGGCACCGATCTTCTTCTCCACACGGCCCCACCAACTCCGACACTCCTCCCAACTCCAGTCGAGCCTTTGACCGGTCAACCGATCGATATCAACGAAAACGACCTCGACCTCATAAGCCAAGAGCTGGAAAAATTTCTCGAGTCTGAGGATGCGGAGACTGTACACAACTCGTCCGAGAGGAGCAGCAAGGCTAGTGTGATAACTATTAACGATCAAGGTAATTTACAGATATGCCCTCTTCAGAAGTATCTATTGGCTGCCCCTGTAGAGTTGGCCGAGATGGGTCGTGAGGAGGTGAAGAAAACGAGGACTTCCCTTGAGGAGCTGTTTAAGGAGGGAAATGATGGTCCTCTGTTGAAGAAAGGTGAAGGAGTGGGTGGGAAAGGGAATGTGGCTCGTCTGGTGAAGAAGTTTGTGAAGAGGTTAAGTCACAAATCGAGTGATGGAACTGCTGGATTTAATGATGATGATGATTATGATGGTGCTGTTTTCCGGCCGACAAAGAAGAAATTGACTAAGAAGCTTGTTAAAATGTTTAATAAGAAGGTTTATCCTGAGGAGATGGCCGAGAAGCAAATTTTGAAAGTGACGAAGAGTAACGAGAAGAAGAATTACAACTGCAGTAAGGAGAACCATCTCATTGGCCATAACAATGATGATCAATCAGCCAGTATCAACAAGAGTAAAAAGAATACCATAGGACTATTCTGCACTGGATTTGGCAGAGGCTCTTCCCCTGTAAATGCAGGGCATTGGGTTAAAACAGATTCTGATTACTTGGTCTTGGAGCTATAG
>gnl_Theca_v1.1_Thecc1EG017254t1
ATGTTGATGCATCAGGGCCAGCAACACTGTCTGATTGGCACCTTTCTTGATCCAAAAGTCATACATGCAGCAGGAAAGCATCTCAGAGGCAATCTTCCATTGTTAAAAAGGATGTCATTATCATGCCTGCATAAAGTGCGACTTCATGATAAGAATCACCAACCATGGACCCTTCTAGCAACCACTGGCTTATTACTTGTTAGTAGTGATGACGCAAAGATCCTGGATGTTTTGCTCTTTAACAATCCTATCTCATCCTTTAAGTCCCATTCCCCTTGTTCATCGAAATCCATCTCCATACATTCCTCCTATGAAAACCAAAGCATTTTGACATCGAGCTCTTCAAAGCGAGAACAAAATGAAGCTCACCTCTTACTGTTGTTATTGCAGTTACTAGGATGGATGCAGCATAAGTTACGGCAAAGTAATATTGAACCTTTCAAGGATTTCACAATTGGGAACTACTGTTCTTGTCTTTCAGCTCACTCATCCCTCAATGATCAAGACTCCAATCCAAAATCAGCCTCTGGCCACGGACATGGATCCAGATTTTCAACCCTGTCCCAACAGGAAAGTGAGAACTCCTTCACAGAATTTGAAGCCAAGGGAGTAGAAGAAAACTTTGGAGATGAAGCATCTACTGTCATCTCGGGGCTATTCCATGGCTTTCTTACCATTGGAACTCTGGGCTCCGAACTGATTATCAGCGAACCCGTAACGCCAACATTCGCCATGTCTTTGGAGAATTCTGAGGACAAGGCAGAGGTCACAGAAAATGATTTGAAGATCATCAATGATGAACTGGAGAAGTTCCTTGAGGCAGAAGCTGAAGAACATGGGTCCAATGAGTCATCAGGAAGGAACAGTCAGGTTAGCACGATTACACTTAGTGGTAAACCAATGCAGGAAGCCAATGCTAAAGAATATGGGAAAACAATTGTATGTCCTCTCCAAGGATATCTGTTTGGGTCTTCAATTGAACTTCCAGAAGCAAGATTTGAGGTGAAGAAGGAAAAGGCATCACTTGCAGAACTGTTCTACAGGACAAAAATAGCAGAAGAGAGTCCTACGGAAAAATGTGGGAAAGAGGAGATGCAGACCAAGCAAGCAAATAAACCTGTCAAACATCTCATCAAGAAAATTCTGAAAAAGCTTCATGCTTCTTCAGGGAGTTCTACTTCTACCTCTTCTCCTAAAGAAACCAATTCTATTTCAACCAAGAAAAAACTCCACAAGGTCATAAAACTATTCCACAGAAAAATCCATCCTGAAAGCTCTATAGCTGAAAGAGAGTCTAAAAATTTACATACAGATAAGATGAATAATGCTCCTTATGATGATGGTGAGTATACTGATGTACAGCAGACGCACCAAGGTAAAGGCAACAGGAGGTTTCCTCAGGGATCATGGTCAAAGGAAGGAACACAAAATTACAAGACTATCTCAAAACTGCCTCAATACGGACTCACTGGCTTTACTGCAGGTGCAAATGGGGAGCACTGGATTAAGACAGATGCAGACTACTTGGTGTTGGAGCTG
>gnl_Theca_v1.1_Thecc1EG008615t1
ATGAAAAGAAAGAAAGGAAAAGCCATAAACCCTCTAGCCCGCCATGCACATGAACATGAGTGGATGGCTTATGTAGAATTCTGGGCTCCTGGAGTAGAGGACCCACTCGACATTGGGCTACATGATGTGATCTTGACAATTAATAGCCAACCCAAATTTTATCTCCACTCCACCCACAATCCACAACAAGTGATCAAAGTTGAGTTACTAGGTTGGATGCACCGTAAGTTCCGCCAAAATAGCAGTGAACCACTCAAGGATTTTGCCATTGGGCATTCTTGTAATTGTCTTACAGGGCAGTCATCACTGGATGATCAACAATTCTACTCAAAGCCAAACTACGGTACCAAGCCATTTAGGCAACCACAAAGAGACCATCTTCGAAAGTCTTTTGCTGGTGTAGAAGCAGCTCGGGTAGAAGAAGACTATGAAGAAGAATCATCATCAGCAATATCTGAGCTATTCCACGGCTTTCTTGCCATTGGCACCCTTGGTTCTGACCCTAACATTCCTGATCCATCAACACCGACATTTGCTATCTCTGTAGAGAATATAACTGAAAAAGAAACTGAAGTAACAGAGAATGAGTTGAAGCTCATTAATGATGAGTTGGAGAAGGTTCTGGGAGCTGAAGTTAAAGAAGAAGGCTGCAATGACTCATCTGGAAGAAACAGTCATGTCAGCACTGGAAGAAGCAGTCATGGCAGCACAATTACGCTTAGTGGAAAGCCAATGGAAGGTCCAGATACCAATGGGAATGGTACTATAGTTTGTCCACTCCAAGGTTATCTTTTTGGCTCAGCAATTGAATTATCAGAAACAACTACAGTGGCAAAAAAGGAACACAGGACCTCACTGGGGGAGCTGTTTCAGAGGACTAAAATAACAGAGGAAAATTTTGGGAGTAAATATGACAAGGAGGAGAAGCGGCCAGAGAAGGAAGGAGATAAATCTGCGGTGCACATTATGAAAAAGATGCTGAAGAAAAAAATGCTTAATGCTTCAAGGAGCTCGACTGCAGCTACTGGCGGAAATATTGATTCTGCTTCAGCAGAAACAAAACTGCACAAGATCTTACACATGTTCCACAGAAAAGTTCATCCTGAAAGCTCAACAGCCACATATAAGCATGACAAACCCCAAAAGAATGAGAACAAGAAAGGCATCTTGTATGATGGAGGACATGAGAATGGAGGTCATACGCTTGAAGACGAGGACATAATGTTATTTCCTCAGAGAGCCCTTTCAAAAAACATGCGACGCTACAAGAGCCAATCTAACCCACCTCAATTCACAATAAGCTGCAATGATTCAAATGGGAACAGGGAGTGCTGGATCAAAACAGATGCAGACTGTAAACCTGGTGTTGGAGCTCTAAAAGGCAGAAGCAACTTTCAAGTGTGGTTTTCAAATTATCATCCCCATACCACAAATGAGACCAATCCGAAGATAGTGGTGGGAAATAATGCAGTAAGGGCAGCCAGAAACACATTTTCT
>gnl_Utrgi_v4.1_Scf00195.g12156.t1
ATGCTACCCAAGAGGCAGCAACGGAAATATAATCTTGCGGGATTTGCAGGACAAGTATCACTCATTGATCAGCAGTGCTACGCAAGAGAAGGCAACGGAAATAAGTACCAGAACAAACCCCAAGAAGATAAATTCAGAAGGTCATTCATCGCATTTGAGGCTACAAAAATTGATGAAGACTTTCGAGAAGAGCCAGCAGCTGCGCTTACAGATCTTTTCCATGGATTTCTCACTATTGGGACACTGGGAACAGAATCACACATCAAGGATCCAGACACAACAAAGTTTTCTATCTCCGTGGATAGCATAAGTGAAGAAAAAACAGAAGACAAGGAAGATAAACTGGAATTGATAGAAAATCTGTCAGAGAAGGTTCTTGAGGGTGATCATAATGATGAGAACAACAATGATTCCTCTGATCGAGTCAGTCTTATAAGCTCCGCAGAGAAAAGTGAAAGCACTCTGATCACTCTTGGCAACAAAAGGGCTGAACTTGCAGAAACCTATGGGACTGAAGGAGTTACCTGCCGGAAACAGAGCTGTCCCCTGCGATCTACTGTAGAAGTGCCGGCTGCAGCAAAATCACTGAAGAAAAAGCATACTACTCTTGAGGAACTGTTTCACAAGACTGAACAGGCTGAGGAAAATTCTGGCATCAAATCACACAAGGGGAAGAAAATAGCGGGCAAAGAGCCTGACAATTCATCAATACATCTCATCAAAAAGTTCATGAAGAAAAGGACTGTTCATGGTTTAGGGAAGAGTTTCACACATGATTCAGGGGGAACTTCACAATCCACACCGAAGGAAAAACTGCATAAGATCATGAAGACCTTCAGCAGGAAAGTTCATCCTGATGATGCTTTACTTGGTCCTATTCACCACAAGCCTGGCAAAATATGGAGTCAAATAAGAACTAGCTGTACCATGGAGAAGAGTGTTGGTGGAAGGAGGTCATTAGATGGAGATATAATCATAAATCCTCAAGACGTCTTCCCAAACCAGATCTTCTACAGTGAGAATCAGTCTCATGCCCCACTGCTAACGAAAGCAAGATTAAGCTCAACTGGGAATGAATTCTGGATCAAAACTGACGCAGATTATGTGGTGTTGGAGCTT
>gnl_Vitvi_Genoscope.12X_GSVIVT01010528001
ATGAAGTTACTAGGTTGGATGCATCGCAAGTTCCGGCAGAATAGCAGTGAGCCACTCAAAGATTTTGCCATCGGACAAAGATCACTGGATGACCAACAATACTACCCAAAGTCAAACTATGGCACCAAGCCCTTAAGGCAACGAGACTACTACCTTCGAAAGTCATTCGCTGGTCTAGAAGCAGCAAGAGAAGAAGAAGAAGATGACTTTGAAGAAGAATCATCAGCAGCAATTTCAGAACTCTTCCATGGCTTTCTAGCAATCGGTACCCTCGGCTCAGACCCAGTCGTCAATGACCCATCTACGCCAACATTTGCCATCTCTGTTGAGAACATTACTGAGAAAGAAACTGAAGTGACAGAGAATGAATTGAAGCTCATTAATGATGAGTTGGAGAAGGTGCTAGGAGCTGAAGCTAAAGAAGATGGTTACTCATCTGGGAGAAATAGTCATGTTAGCACAGGAAGAAGCAGTCATGGTAGCACCATCACACTTAGTGGCAAGCCAATGGAAGGCACAGAGTCCAATGGGAATGGAACAACAGTATGCCCACTCCAGGGCTATCTTTTTGGGTCAGCAATAGAATTGCCAGAAACAACCACAGTGGCGAAAAAGGAACATAGAACATCTCTTGGTGAGCTTTTCCAGAGGAGTAAGGAGGAAAATTCTGGAGCAAAATGTGAGAGGGGGGAGAAGCGAACAGATAAAGAAGCAGATAAATCTGCCGTGCATATCATGAAAAAGATGCTAAAGAAGAAAATGCTCCATGCTTCTTCAAGGAACTCTACTGCAGCTGGGGGAACAGTTGATTCTGCTTCCGCAGAAACGAAGCTACATAAGATCCTACATATGTTCCACAGAAAAGTTCATCCAGAAAGCTCAACCGCCACAGAAAAGCCAAACAGGCCCCACAAAAATGAGATCAAGAATGGCATCTTCTATGACGGGGGGTGCAACAATGGAGATCGGATGCTCCCAGACGAAGACATCATGATATTTCCTCAGAGAACCCTTTCGAAGGAGAGTATACGACGTTACAAGAGCCAGTCTAACCCTCCCCAGTTCACACTTTGTGGCAATGATTCAAATGGGAACAGGGAGTACTGGATCAAAACAGATGCAGATTATCTGGTGTTGGAGCTC
>gnl_Vitvi_Genoscope.12X_GSVIVT01033059001
ATGGAGCTGACACCAGGCACCAGCAACCCACCCACAAAAGGAAAAATAAAAGCTAACCACAATCTTGTATCTTTCTCTGTGTTTTCTCTCTACTCATCTGTATCTCAGACCCTTCTAGCAACAACTGACCTCCAATTCCTTACCAGTCACACTAAAAAGAGCCTCTGTTCTTTCATTATCAATGCTAAAGCTCTCCTCTTAAAACCCCTATTTCACTTGCTATCTAAATCTATCTCTATCTATGTCTCCCACACCGACCAAAGCACCCTGACATCAAGCCCTCTTAAGGAAAAAATGAAGTTACTTCGGTGGATGCATCATAAGTTACGGCAAAATAGCATCGAGCCATTCAAGGATTTCAAAATTGGAAACTCTTGTAGTTGCCTTTCAGGGCAGCAATGGCTAGATGACCAACCATATTATCCAACACCAACTTGCGGATTCAGACACTTTAAGCAGCCTCAAAAGGAATGTCAAAAGAAAATTTCTGAATGCGAAGCCAAGAGAGTTGAAGAAGACTATGAAGAAGAATCATCTAATGTTGTCTCTGACCTTTTCCATGGCTTTCTTGCCATTGGAACTCTTGGTTCAAATGAGCCTTCAACACCAACATTTGGTGTCTCCTCGGAGAACATGACTGAGAAAGAAACAGAGGTCACAGAGATTGACTTGAAGCTCATTAATGACGAGTTAGAGAAGTTCCTAGAGGCAGAAGCCAAAGATGAAGGGTCCATCGAATCACCAGGTAGGAACAGTCATGTTAGCATCATTACACTTTGTGGCAAGCAAATGGAAGCAGCTGATGTTGAAGAGTCTGGAAAGATGATAGTATGTCCACTACAGGGATATCTTTTTGGGTCTTCAATTGAACTGCCAGAGACAAGATCAACTGAGGTAAAGAAAGGGAAGGCATCACTCGGTGAACTGTTTCAGAGGACTAAAATTGCAGATGAATATGCTACAGTGAAGGATGAGAAAGGGGAGATCCAAGCCAAGGGAACTAACAAATCTGCCATGCACCTGGTGAAAAAGATACTGAGAAAGCTCCAGGCTTCTTCAAGGAGTACCTGTGCCACTTCTGCCAAAGAGCCACAAGGTTCTTTAAGGAGTACTTCTGCCATTTCTGCTAAAGAGCCCCACGCTTCAAGGAGCCCTTGGCCCACTTCTGATGGTAGAACTGGTGGTGATCCACTTTCAACCAAGAGGAAACTCCACAGCATAAAGTTTCCCCATGGATACATATCAAGGGATGCCAACCAATGTTTAAACCTTCCACAAGACATGCTCAGCAACAGTGGCTCAAGTGGGAGTAGGGAGCACTGGATCAAAACTGATGCAGACTATTTGGTGTTGGAGTTG
>Frave_01344-v2.0.a2-hybrid.t1
ATGCAGCTGTTACAGTGGGTGCACCAAAAATTTCAGCAGAGTAGCATTGAACCTCTCAAGGATCTCAGTATTGCTTGGCC
ATCAGATGATGACAAAGATGCCTATACAAAACCGACCATCCATCACAGACATGGATCTACGTTCTTAGAGCGACCTAGGA
AGGACCAGAAGAAATCTTTTTCGGAATTTGAAGACAGGAGAGAAGGAGAAGAAACATCCGTTATTGCCCCAGAGCTGTTT
CATGGCTTTCTCACCATTGGAACTCTTGGCTTGGAAACAAATGCCAGTGAACCAGTGACACCAACTTTTGCAACACCTTT
AGAGAACTTAACTGAGCAAAAGCCAAAGGTCACAGAAAATGACTTGAAGCTCATCAGCTATGAGCCAGAGAGGTTTCTTC
AGGCCGAGACAAGGGAAGGACTCTGTCCATCATCAGCAAGAGACAGTCATGTTAGCACTATCACACTCGGTGGCTGGGGA
ATGGAGGACTCTGAAGATGAAGAGTACTGTGCAACAGTGGTGTGTCCCCTCCAAGAATATCTGCTTGGGTCCTCAGTTGA
AGTACCACAAATGAGCACAGAAGCAAAGAAAGAAAAGACATCACTACAAGAGTTGTTTGATAGGACCAAAATGACTGAAA
ATTTCGAGAAGAGTGAGATAGATCCCAAGCAAAAAAGTAAATCTGCCACAGCTTCCATGAAGAAGATAATAAAAAAACTC
TATGCCTCTTCCAAGAGCCCCACATCTACTAGTGGTCATCCAACCGATCCTGCCATCCTAGAGAAACTTGGTGAGGCATC
TGATTCTGTTTCTACCAAGAAGAAACCCCATAAGGTATTACGTATGTTTCAAAGAAAGGTTCATCCTGAAGGCTCTATAG
CTGAAAAAGAAATTATCAAGTCAAAGAAATACAAGGACAAGAGCAACTCCAGTGACATTGGTGGCTGTAATAGGAATCTG
AAGCTCATGGGTGAAGAGAATAGAAGGTTGCCCCAAGAGTCAAAGTTAAAGGAGGGGACCAAAAACTGTAATAAGTACAT
GGACATGCCTCAATACAGGCTGAATGGCAATGATTTGAAAAGAAATGAAGAGCACTGGATCAAAACAGACGCAAACTGTA
ATGGCAAGTTGCATTCAGGAAATGACAAGGGAGTACTGGACGTGCCTATCTTGTATCAGTGTGATGATGAAGTT
>Frave_07212-v2.0.a2-hybrid.t3
TCTTGCATGCCTATGCTGCAGTTACTAGGATGGATGCATCGAAAGTTTCGTCAGAATAGCAATGAACCTGTTTTCCTCAT
TGAGCGTTCTTGTGCATGTCTTGCAGGGCAGCCATCACTCGATGATCAGCAATACTATGGAAAGGCAAACTACGGCAATA
AACCCTTTAAACAAGGCCAGAGAGACCATCAGCTTCGAAATTCTTTTGCTGGTCTAGAATCAGCCAAGGTAGATCAAGAA
GATTACTTTGAAGATGAATCCTATGCTGCGGCATCTGAGCTCTTCCATGGTTTTCTTGCAATCGGTACATTTGGCTCAGA
CCAAGTCATCACCGAGCCATCAACACCAACACTGGGCATGTCTGTGGAGAATATCACTGAAAAAGAGACGGAGGCCACAG
AGAATGAACTGAAACTCATAAATGATGAGTTGGAAAAGGTGCTGGTAGCTGAAGCTAAGGATGAAATTTGCAATGATTCA
TCTGGAAGGAACAGCCATGTTAGCAATGGAAGAAGTAGTCATGGTAGCACCATTACATTAAGTGGTAAGATGCTAGAAGT
CCCAGAAAGCAATGGGACTAATGGAACTACAGTCTGCCCACTTCAGGGATATCTTTTTGGGTCAGCATATGAGTTGCCAG
AAACAACAACAGTAGCAAAGAAGGAGCAGAGGACATCTCTTGGTGAGCTGTTTCAGAAGAGTAAACTGACCGAAGAGAAT
TATTCTGGAGCAAAACTCAGCAAGGAGGAGAAGAGAGCAGACCAGAAAGAAGCTGATAAGTCTTCCATTCATTTGATGAA
AAAGAAGCTCATGAAAAAAGTGCTTCACATGAATGCTTCTTCTCGAAGCTCTACAGCAGCTGGTGAACCTGGTTCAGCGG
AAACAAAACTGAATAAGATCCTTCAGATGTTCCACAGAAAAGTTCACCCAGAAAACTCGACTGCTGGGGAAAAATCTGGC
AAGTATCAAAAGAGCGAGAATAAAAAGAGAAGGAGCAGTGATGGGATCAGCAACCATAGAGATCAGGTCTTCCCAGATGA
TCAAGACATCATGTTATATCCTGAACAAGTCTCTTCATCAAACCAGATCATGCGACGCTACAAGAGCCAATCTAACCCTC
CCCAGTTTGCACTTGGTGCCCTTGATTCAAATGGGAACAAGGAGCACTGGATCAAAACTGATGCAGACTACCTAGTCTTG
GAGCTG
>Maldo_GDDH_09G1008500
ATGAAGTCAAGCTTTGGCTCCAGATACGGATCTACATCCTTGCAGCCACCTGCAAGAGACCAAGAAAAATCTTTAGCTGA
ATCTGAAGCCAAGAGAGAAGGAGAAACATCTGCTACCATCTCAGAGCTGTTTCATGGTTTTCTCACCATTGGAACTCTTG
GTTCAGAATCAAGTATCAATGAGCCTGAAACACCAACTTTTGCGACGACTTTAGAGAACTTAACTCAGCAAAAAGCAGAG
GTAACAGAGAACGACTTGAAGCTCATCAGCTATGAGCTTGAGAAGTTTCTTGAGGCTGAGACAAAGGAAGAAGGGGTCCA
TGCATCATCAGCAAGGGACAGTAATGCTAGCTCTATTACACTCAGTGGCATGCAAATGGAGGAATCCGAAGATGAAGAAT
ACTGGACTGCAGCATATCCGCTCAAAGGATATCTCTTTGGGTCCTCAACTGAATTACCAGAAACAACAATGGAGGCAAAG
AAAGAAAGGGCATCACTGCAAGAGCTGTTTGACAGGACCAAAATCACAACTGATTATAAGGAGAAAAGTGAGATTGAGGA
GATAGAAGTCAAACATAAGCATAAATCTGCAATGGGGTTCATGAAGAATATGATTAAAAAATTCCATGCTTCTTCAAGGA
GATCTTCCCCTTCTACAGGTGGTGATGCAACTGATCCTGTTTCCATCAAGAAGAAACTTGGTGAGGCATCTGATTCGCTT
CCAACCAAGAAGAAACCCCATAAGGTTGGGTTCCTACAGCTAGATCTTCTGAGAACAGTGCATCTGATGGCTCTTCATCA
CACACACACACACACAAATACACACACAGAACAGTTAAACAATATATGG
>Maldo_GDDH_13G1122400
ATGAAGTTACTAGGTTGGATGCATCGTAAGTTTCGGCAGAATAGCAACGATCCATTTAAAGTTTTCGTCGTTGGGCAGCC
ATCGCTCGACGATCAACAATACTATCCGAAGCCAAACTGCGGCACGAAACCCTTTAAACAAGCCCCGAGAGATCAGCACG
TTCGAAAATCTTTCAACGGTCTAGAAGCAGCTAGGACAGAAGAAGAATACTACGAAGAAGAATCATCTGCTGAAGCATCT
GAATACTTCCATGGATTTCTTGCAATCGGTACTCTTGGCAGCTCGGACCAAGTGACCACTGAACCATCAACTCCAACGCT
TGGAATCTCTGTGGAGAACATAACCGAAAAAGAAACCGAGGCCACGGAGAACGAGCTGAAGCTCATCAATGATGAATTGG
AGAGAGAGTTGGTGGCTGATCCGGCGAAGGATGATATTTGCAATGATTCATCTGGAAGAAACAGCTATGTCAGCAATGGA
AGAAGTAGCCATGGAAGCACCATTACGCTTAGTGGGAAGGCGCTGGAAGGCGGAGAGAGCAACGGGATCAATGGAACTGC
AGTGTGCCCGCTCCAGGGATATCTTTTCGGGTCGGCATATGAATTGTCTGAAACAACAAGCGTGACAAAGAAGGAACACA
GGACATCCCTTGGTGAGCTATTTCAGAGGACTAAATTGGCAGAGGAGATTTCTGGAGCAAAATTAAGCAAGGAGGAGAAG
CGAGCAGAGAAGGAAGCGGATAAGTCCGCCATGCACTTGATGAAAAAGATGCTCAAGAAAAAAATGATTCACGCTTCTTC
TCGTGGCTCCGGCGGAGCTGCTGATCACGCTTCAGCAGAAACAAAACTCAATAAGATCCTTCACATGTTTCATAGAAAAG
TTCACCCTGAAACCTCGGCGGCTCAGCAAAAACCTGGTAAGTACGAAAGGAACCAAACCAAGAAGAAAACCAGCAGTGAG
GGGACTTACAGCAATGGAGATCAGGAGGATGATATCATCTTATATCCTCAGCAAGGATTTTCTTCAAATCCGAGCATGCG
GCGCTACAAGAGCCAATCAAACCCGCCCCAAATCGCGCTTAGCGGCATGGATTCAAATGATAACAGGGAGCACTGGATCA
AAACGGATGCTGACTACCTAGTCTTGGAGCTG
>Maldo_GDDH_16G1122900
ATGCTTGCATTGGGTCGGGTGTTCCTTACACCCCCACCTTCTCTTTGTTGTTTGCCCTTGTTGGCAATGTTGCTCGTGGA
CTGCCATGAGCTTCTTTCACTTGGCTGCAGGTTCTCTGGTGTCTGTAGCTGGGCTAGGAGTGAAGCTTGGAATTGGCTGC
TGGTATCGCGGCGGTTATGGCGGAAGACGCAGCAGCTCCGGTTGTTTTTGTGTTTTGGTCTCAACTTTGGTTGGGCCTCT
GTTGTTTGGCAGCCGTCGCTCGACGATCAACAATACTATCCGAAGTCAAACTGGGGCACGAAACCCTTCAAGCAAGCCCC
GAAAGATCAGCACCTTCGAAAATCTTTCAACGGTCTAGATGCAGCTAGGGCAGAAGAAGAATACTATGAAGAGGAATCAT
CTGCTGAGGCATCGGTGCTCTTCCATGGCTTTCTTGCAATCGGCACCCTTGGAAGCTCGGACCAAGTGAACACTGAACCA
TCAACCCCAATGCTTGGAATCTCCGTGGAGAACATAACCGAAAAAGAAACTGAGGCCACGGAGAACGAGTTGAATCTCAT
CAATGATGAATTGGAGAAAGAGCTAGTGGCTGTTCCGGCGAAGGATGATATTTGTAATGATTCATCTGGAAGAAACAGCT
ATGTCAGCAATGGAAGAAGTAGCCAAGGAAGCACCATTACGCTAAGCGGGAAGGCACTGGAAGGCGCAGCGAACAAGGGG
AATAATGGAACGGCAGTGTGCCCGCTCCAGGGATATCTTTTCGGGTCGGCATATGAGTTGTCTGAAACAACAATAGTGGC
AAAGAAGGAACACAGGACATCTCTTGGTGAGCTGTTCCAGAGGACTAAATTGGCTGAGGAGATCTCCGGAGCAGAATTGA
TCAAAGAGGAGAAGCGAGCGGATAAGTCCGCCATGCACTTAATCAAAAAGATGCTCAAGAAAAAAATGCTTCACGCTTCT
TCTCGTGGCTCCGGCAGGGCTGCTGATCATGCTTCAGCAGAAACAAAACTCAATAAGATCCTTCACATGTTCCGTAGAAA
AGTTCACCCTGAAACCTCGGCGGCTGAGCGAAAACCCGGTAAGTATAAAGGGAACCAAAGCAAGAAGAAACCAAGCAGTG
AGGGGACTTACAACAATGGAGGTCAGGATGAAGACATCTTGTTATATCCTCAACAAGGATTTTCTTCAATGCAGAGCATG
TGGCACTACAAGAGCCAATCAAACCCGCTCCAATTTGTGCTTAGCGGCATGGATTCAAAGGAGAACAGGGAGCACTGGAT
CAAAACAGGTGCAGACTACCTAGTCCTGGAGCTG
>Maldo_GDDH_17G1002300
CATCAAGCCCTCCAACACCTGAAAATGAAGTTATTACAGTGGGTGCACCACAAATTTCGGCACGGTAGCATTGAGCCTTT
CAAGGATCTCACTATTGCTCAGCCATCACTTGATGACCAAGATGCCTATATGAAGTCAAGCTTTGGCTCCAGATACAGAT
CTACATCCTTGGAGCCACCTGCAAGGGACCGAGAAAAATCTTTTTCTGAATCTGAAGCCAAGAGAGAAGAAGAAACATCT
GCTATCATCTCAGAGCTTTTTCCTGGCTTTCTCACCATTGGAACTCTTGGCTCAGAGTCAGGTATCAATGAGCCCGAAAC
ACCAACTTTTGGGACGACCTTAGAGAACTTAACTCAGCAAAAAGCAGAGGTGACTGAGAACGACTTGAAGCTGATCAGAT
ACGAGCTAGAGAAGTTTCTTGATGCTGAGACAAAGGAAGAAGGGGTTCGTGTATCGTCAGCAAGGGACAGTCATGCTAGC
TCTGTTACACCCAATGGAAAGCAAATGGAGGAGTCCGAAGATGAAGAGTACTGGAAGGATGCAGCATGTCCGCTCAAAGG
ATATCTCTTTGGGTCCTCAACTGAATTACCAGAAACAATGGAAGCAAAGAAAGAAAAGGCATCACTGCAAGAGCTGTTTG
ACAGGACCAAAATCACAACTGATTATAAGGAGAAAAGTGAAAGTGAGGAGACAGAAGTCAAGTATAAGCATAAATCTGCC
ATGGGGTTCATGAAGAAGATGATTAAAAAGTTCCATGCTTCTTCAAAGAGCTCAGGTGGTGATGCAACTGATTCTGTTTC
CATCAAGAAGAAATGTGGTGAGGCATCTGATTCTCTTTCAACCAAGAAGAAACCCCATAAGGTCTTACGCATGTTCCATA
GAACGATCCATCCTGAAAGCTCTATTGCTGCTAGAGAAGTTGTCAAGTCTGAGAAATACAAGAAGAAGAAAATTTTCAGT
GCAGATAGTGGTTGTAATGAAAACATGATGCTCAAGGGTGGAGACAACAGAAGGTTCCCTGAAGGGCCACTGGTAAAGGA
GGGGACTGAAAATTGTAAGAAATACATGAACTTCCCCCAGTACAGGCTGAATGGCAGCACTTACGGGACAAGAGCAGAGC
ACTGGATTAAAACAGATGCAGAATATTTGGTGTTGGAGCTG
>Maldo_Gala_09g000780
ATGAAGTTATTACAATGGGTGCACTACAAATTTCGGCACGGTAGCATTGAGCCTCGCAAGGATCTTACTCAGCCATCACT
TGATGACCAAGATGCCTATATGAAGTCAAGCTTTGGCTCCAGATACGGATCTACATCCTTGCAGCCACCTGCAAGAGACC
AAGAAAAATCTTTAGCTGAATCTGAAGCCAAGAGAGAAGGAGAAACATCTGCTACCATCTCAGAGCTGTTTCATGGTTTT
CTCACCATTGGAACTCTTGGTTCAGAATCAAGTATCAATGAGCCTGAAACACCAACTTTTGCGACGACTTTAGAGAACTT
AACTCAGCAAAAAGCAGAGGTAACAGAGAACGACTTGAAGCTCATCAGCTATGAGCTAGAGAAGTTTCTTGAGGCTGAGA
CAAAGGAAGAAGGGGTCCATGCATCATCAGCAAGGGACAGTAATGCTAGCTCTATTACACTCAGTGGCATGCAAATGGAG
GAATCCGAAGATGAAGAATACTGGACTGCAGCATATCCGCTCAAAGGATATCTCTTTGGGTCCTCAACTGAATTACCAGA
AACAACAATGGAGGCAAAGAAAGAAAGGGCATCACTGCAAGAGCTGTTTGACAGGACCAAAATCACAACTGATTATAAGG
AGAAAAGTGAGACTGAGGAGATAGAAGTCAAATATAAGCATAAATCTGCAATGGGGTTCATGAAGAATATGATTAAAAAA
TTCCATGCTTCTTCAAAGAGATCTTCCCCTTCTACAGGTGGTGATGCAACTGATCCTGTTTCCATCAAGAAGAAACTTGG
TGAGGCATCTGATTCGCTTTCAACCAAGAAGAAACCCCATAAGGTCTTACGTATGTTCCATAGAAGGATCCATCCTGAAT
GCTCTATAGCTGCTAGAGAATCGGTCAAGTCCGAGAAATACGAGAAGAAGAATAATTCCAGTGCAGGTAGTGGTTGTAAT
GAAAATATGATGCTCATGAGTGGAGACAACGGAAGGTTCCCTGACGGGGCAATGGCAAAAGAGGGGACTGAAAATTGTAA
AAAATTCATGAACTTTCCCCAATACAGGCAGAGTGGCAGCAGTTCTAGGAGAAAGGGAGAGCACTGGATCAAAACAGATG
CAGAATACTTGGTCTTGGAGCTG
>Maldo_Gala_13g010480
ATGCCGATGTTGCAGTTACTAGGTTGGATGCATCGTAAGTTTCGGCAGAATAGCAACGATCCATTTAAAGTTTTCGTCGT
TGGGCAGCCATCGCTCGACGATCAACAATACTATCCGAAGCCAAACTGCGGCACGAAACCCTTTAAACAAGCCCCGAGAG
ATCAGCACGTTCGAAAATCTTTCAACGGTCTAGAAGCAGCTAGGACAGAAGAAGAATACTACGAAGAAGAATCATCTGCT
GAAGCATCTGAATACTTCCATGGATTTCTTGCAATCGGTACTCTTGGTAGCTCGGACCAAGTGACCACTGAACCATCAAC
TCCAACGCTTGGAATCTCTGTGGAGAACATAACCGAAAAAGAAACTGAGGCCACGGAGAACGAGCTGAAGCTCATCAATG
ATGAATTGGAGAGAGAGTTGGTGGCCGATCCGGCGAAGGATGATATTTGCAATGATTCATCTGGAAGAAACAGCTATGTC
AGCAATGGAAGAAGTAGCCATGGAAGCACCATTACGCTTAGTGGGAAGGCGCTGGAAGGCGCAGAGAGCAACGGGATCAA
TGGAACTGCAGTGTGCCCGCTCCAGGGATATCTTTTCGGGTCGGCATATGAATTGTCTGAAACAACAAGCATGACAAAGA
AGGAACACAGGACATCCCTTGGTGAGCTATTTCAGAGGACTAAATTGGCAGAGGAGATTTCTGGAGCAAAATTAAACAAG
GAGGAGAAGCGAGCAGAGAAGGAAGCGGATAAGTCCGCCATGCACTTGATGAAAAAGATGCTCAAGAAAAAAATGATTCA
CGCTTCTTCTCGTGGCTCCGGCGGAGCTGCTGATCACGCTTCAGCAGAAACAAAACTCAATAAGATCCTTCACATGTTTC
ATAGAAAGGTTCACCCTGAAACCTCGGCGGCTCAGCAAAAACCTGGTAAGTACGAGAGGAACCAAACCAAGAAGAAAACA
AGCAGTGAGGGGACTTACAGCAATGGAGATCAGGAGGATGATATCATCTTATATCCTCAGCAAGGATTTTCTTCAAATCC
GAGCATGCGGCGCTACAAGAGCCAATCAAACCCGCCCCAAATCGCGCTTAGCGGCATGGATTCAAATGATAACAGGGAGC
ACTGGATCAAAACAGATGCAGACTGTAAGTTCACTATGCAC
>Maldo_Gala_16g011010
ATGGGAAATTCTGCAGAAGGACGACTGACCTCTTTGACTTCAGTGGAACACTCCGAAGGGTCGGGAGAACGATCTCTTCA
GGCAGGCCGATTCACCCATCTTAGTTTACTAGGTTGGATGCATCGCATGTTTCGGCAGAATAGCAACGATCCATTTAAAG
TTTCCGTCGTTGGGCAGCCGTCGCTCGACGATCAACAATACTATCCGAAGTCAAACTGGGGCACGAAACCCTTCAAGCAA
GCCCCGAAAGATCAGCACCTTCGAAAATCTTTCAACGGTCTAGATGCAGCTAGGGCAGAAGAAGAATACTATGAAGAGGA
ATCATCTGCTGAGGCATCGGTGCTCTTCCATGGCTTTCTTGCAATCGGCACCCTTGGAAGCTCGGACCAAGTGAACACTG
AACCATCAACCCCAATGCTTGGAATCTCCGTGGAGAACATAACCGAAAAAGAAACTGAGGCCACGGAGAACGAGTTGAAT
CTCATCAATGATGAATTGGAGAAAGAGCTAGTGGCTGTTCCGGCGAAGGATGATATTTGTAATGATTCATCTGGAAGAAA
CAGCTATGTCAGCAATGGAAGAAGTAGCCAAGGAAGCACCATTACGCTAAGCGGGAAGGCACTGGAAGGCGCAGCGAACA
AGGGGAATAATGGAACGGCAGTGTGCCCGCTCCAGGGATATCTTTTCGGGTCGGCATATGAGTTGTCTGAAACAACAATA
GTGGCAAAGAAGGAACACAGGACATCTCTTGGTGAGCTGTTCCAGAGGACTAAATTGGCTGAGGAGATCTCCGGAGCAGA
ATTGATCAAAGAGGAGAAGCGAGCGGATAAGTCCGCCATGCACTTAATCAAAAAGATGCTCAAGAAAAAAATGCTTCACG
CTTCTTCTCTTCACCCTGAAACCTCGGCGGCTGAGCGAAAACCCGGTAAGTATAAAGGGAACCAAAGCAAGAAGAAACCA
AGCAGTGAGGGGACTTACAACAATGGAGGTCAGGATGAAGACATCTTGTTATATCCTCAACAAGGATTTTCTTCAATGCA
GAGCATGTGGCACTACAAGAGCCAATCAAACCCGCTCCAATTTGTGCTTAGCGGCATGGATTCAAAGGAGAACAGGGAGC
ACTGGATCAAAACAGGTGCAGACTGTAAGTCCATTATGCAC
>Maldo_Gala_17g000870
ATGAAGTTATTACAGTGGGTGCACCACAAATTTCGGCACGGTAGCATTGAGCCTTTCAAGGATCTCACTGTTGGGAACCC
TTGTGTTTGCCTTTCAGCTCAGCCATCACTTGATGACCAAGATGCCTATATGAAGTCAAGCTTTGGCTCCAGATACAGAT
CTACATCCTTGGAGCCACCTGCAAGGGACCGAGAAAAATCTTTTTCTGAATCTGAAGCCAAGAGAGAAGAAGAAACATCT
GCTATCATCTCAGAGCTTTTTCCTGGCTTTCTCACCATTGGAACTCTTGGCTCAGAGTCAGGTATCAATGAGCCCGAAAC
ACCAACTTTTGGGACGACCTTAGAGAACTTAACTCAGCAAAAAGCAGAGGTGACTGAGAACGACTTGAAGCTGATCAGAT
ACGAGCTAGAGAAGTTTCTTGATGCTGAGACAAAGGAAGAAGGGGTTCGTGTATCGTCAGCAAGGGACAGTCATGCTAGC
TCTGTTACACCCAATGGAAAGCAAATGGAGGAGTCCGAAGATGAAGAGTACTGGAAGGATGCAGCATGTCCGCTCAAAGG
ATATCTCTTTGGGTCCTCAACTGAATTACCAGAAACAATGGAAGCAAAGAAAGAAAAGGCATCACTGCAAGAGCTGTTTG
ACAGGACCAAAATCACAACTGATTATAAGGAGAAAAGTGAAAGTGAGGAGACAGAAGTCAAGTATAAGCATAAATCTGCC
ATGGGGTTCATGAAGAAGATGATTAAAAAGTTCCATGCTTCTTCAAAGAGCTCAGGTGGTGATGCAACTGATTCTGTTTC
CATCAAGAAGAAATGTGGTGAGGCATCTGATTCTCTTTCAACCAAGAAGAAACCCCATAAGGTCTTACGCATGTTCCATA
GAACGATCCATCCTGAAAGCTCTATTGCTGCTAGAGAAGTTGTCAAGTCTGAGAAATACAAGAAGAAGAAAATTTTCAGT
GCAGATAGTGGTTGTAATGAAAACATGATGCTCAAGGGTGGAGACAACAGAAGGTTCCCTGAAGGGCCACTGGTAAAGGA
GGGGACTGAAAATTGTAAGAAATACATGAACTTCCCCCAGTACAGGCTGAATGGCAGCACTTACGGGACAAGAGCAGAGC
ACTGGATTAAAACAGATGCAGAATGTAAGTATTACTTTTTATACGCCGATAAACTT
>Maldo_HF26197-RA
ATGGGAAATTCTGCAGAAGGACGACTGACCTCTTTGACTTCAGTGGAACACTCCGAAGGGTCGGGAGAACGATCTCTTCA
GGCAGGCCGATTCACCCATCTTAGTGTTCTTGCTTTCTCTGGTTGGATGCATCGCATGTTTCGGCAGAATAGCAACGATC
CATTTAAAGTTTCCGTCGTTGGGCAGCCGTCGCTCGACGATCAACAATACTATCCGAAGTCAAACTGGGGCACGAAACCC
TTCAAGCAAGCCCCGAAAGATCAGCACCTTCGAAAATCTTTCAACGGTCTAGATGCAGCTAGGGCAGAAGAAGAATACTA
TGAAGAGGAATCATCTGCTGAGGCATCGGTGCTCTTCCATGGCTTTCTTGCAATCGGCACCCTTGGAAGCTCGGACCAAG
TGAACACTGAACCATCAACCCCAATGCTTGGAATCTCCGTGGAGAACATAACCGAAAAAGAAACTGAGGCCACGGAGAAC
GAGTTGAATCTCATCAATGATGAATTGGAGAAAGAGCTAGTGGCTGTTCCGGCGAAGGATGATATTTGTAATGATTCATC
TGGAAGAAACAGCTATGTCAGCAATGGAAGAAGTAGCCAAGGAAGCACCATTACGCTAAGCGGGAAGGCACTGGAAGGCG
CAGCGAACAAGGGGAATAATGGAACGGCAGTGTGCCCGCTCCAGGGATATCTTTTCGGGTCGGCATATGAGTTGTCTGAA
ACAACAATAGTGGCAAAGAAGGAACACGGGACATCTCTTGGTGAGCTGTTCCAGAGGACTAAATTGGCTGAGGAGATCTC
CGGAGCAGAATTGATCAAAGAGGAGAAGCGAGCGGATAAGTCCGCCATGCACTTAATCAAAAAGATGCTCAAGAAAAAAA
TGCTTCACGCTTCTTCTCGTGGCTCCGGCAGGGCTGCTGATCATGCTTCAGCAGAAACAAAACTCAATAAGATCCTTCAC
ATGTTCCGTAGAAAAGTTCACCCTGAAACCTCGGCGGCTGAGCGAAAACCCGGTAAGTATAAAGGGAACCAAAGCAAGAA
GAAACCAAGCAGTGAGGGGACTTACAACAATGGAGGTCAGGATGAAGACATCTTGTTATATCCTCAACAAGGATTTTCTT
CAATGCAGAGCATGTGGCACTACAAGAGCCAATCAAACCCGCTCCAATTTGTGCTTAGCGGCATGGATTCAAAGGAGAAC
AGGGAGCACTGGATCAAAACAGGTGCAGACTGTAAGTCCATTATGCAC
>Maldo_HF32942-RA
ATGAAGGGAACCCTTGTGTTTGCTTTTTCAGCTCAGCCATCACTTGATGACCAAGATGCCTATATGAAGTCAAGCTTTGG
CTCCAGATACGGATCTACATCCTTGCAGCCACCTGCAAGAGACCAAGAAAAATCTTTAGCTGAATCTGAAGCCAAGAGAG
AAGGAGAAACATCTGCTACCATCTCAGAGCTGTTTCATGGTTTTCTCACCATTGGAACTCTTGGTTCAGAATCAAGTATC
AATGAGCCTGAAACACCAACTTTTGCGACGACTTTAGAGAACTTAACTCAGCAAAAAGCAGAGGTAACAGAGAACGACTT
GAAGCTCATCAGCTATGAGCTAGAGAAGTTTCTTGAGGCTGAGACAAAGGAAGAAGGGGTCCATGCATCATCAGCAAGGG
ACAGTAATGCTAGCTCTATTACACTCAGTGGCATGCAAATGGAGGAATCCGAAGATGAAGAATACTGGACTGCAGCATAT
CCGCTCAAAGGATATCTCTTTGGGTCCTCAACTGAATTACCAGAAACAACAATGGAGGCAAAGAAAGAAAGGGCATCACT
GCAAGAGCTGTTTGACAGGACCAAAATCACAACTGATTATAAGGAGAAAAGTGAGATTGAGGAGATAGAAGTCAAACATA
AGCATAAATCTGCAATGGGGTTCATGAAGAATATGATTAAAAAATTCCATGCTTCTTCAAAGAGATCTTCCCCTTCTACA
GGTGGTGATGCAACTGATCCTGTTTCCATCAAGAAGAAACTTGGTGAGGCATCTGATTCGCTTTCAACCAAGAAGAAACC
CCATAAGGTCTTACGTATGTTCCATAGAAGGATCCATCCTGAATGCTCTATAGCTGCTAGAGAATCGGTCAAGTCCGAGA
AATACGAGAAGAAGAATAATTCCAGTGCAGGTAGTGGTTGTAATGAAAATATGATGCTCATGAGTGGAGACAACGGAAGG
TTCCCTGACGGGGCAATGGCAAAGGAGGGGACTGAAAATTGTAAAAAATTCATGAACTTTCCCCAATACAGGCAGAGTGG
CAGCAGTTCTAGGAGAAAGGGAGAGCACTGGATCAAAACAGATGCAGAATACTTGGTCTTGGAGCTG
>Maldo_HF39049-RA
ATGCAGTTATTACAGTGGGTGCACCACAAATTTCGGCACGGTAGCATTGAGCCTTTCAAGGATCTCACTATTGGGAACCC
TTTTGTTTGCCTTTCAGCTCAGCCATCACTTGATGACCAAGATGCCTATATGAAGTCAAGCTTTGGCTCCAGATACAGAT
CTACATCCTTGGAGCCACCTGCAAGGGACCGAGAAAAATCTTTTTCTGAATCTGAAGCCAAGAGAGAAGAAGAAACATCT
GCTATCATCTCAGAGCTTTTTCCTGGCTTTCTCACCATTGGAACTCTTGGCTCAGAGTCAGGTATCAATGAGCCCGAAAC
ACCAACTTTTGGGACGACCTTAGAGAACTTAACTCAGCAAAAAGCAGAGGTGACTGAGAACGACTTGAAGCTGATCAGAT
ACGAGCTAGAGAAGTTTCTTGATGCTGAGACAAAGGAAGAAGGGGTTCGTGTATCGTCAGCAAGGGACAGTCATGCTAGC
TCTGTTACACCCAATGGAAAGCAAATGGAGGAGTCCGAAGATGAAGAGTACTGGAAGGATGCAGCATGTCCGCTCAAAGG
ATATCTCTTTGGGTCCTCAACTGAATTACCAGAAACAATGGAAGCAAAGAAAGAAAAGGCATCACTGCAAGAGCTGTTTG
ACAGGACCAAAATCACAACTGATTATAAGGAGAAAAGTGAAAGTGAGGAGACAGAAGTCAAGTATAAGCATAAATCTGCC
ATGGGGTTCATGAAGAAGATGATTAAAAAGTTCCATGCTTCTTCAAAGAGCTCAGGTGGTGATGCAACTGATTCTGTTTC
CATCAAGAAGAAATGTGGTGAGGCATCTGATTCTCTTTCAACCAAGAAGAAACCCCATAAGGTCTTACGCATGTTCCATA
GAACGATCCATCCTGAAAGCTCTATTGCTGCTAGAGAAGTTGTCAAGTCTGAGAAATACAAGAAGAAGAAAATTTTCAGT
GCAGATAGTGGTTGTAATGAAAACATGATGCTCAAGGGTGGAGACAACAGAAGGTTCCCTGAAGGGCCACTGGTAAAGGA
GGGGACTGAAAATTGTAAGAAATACATGAACTTCCCCCAGTACAGGCTGAATGGCAGCACTTACGGGACAAGAGCAGAGC
ACTGGATTAAAACAGATGCAGAATGCCACAGATTCGTACCTTTTCTCCGGAAGCGAAAGGCTAACATCACTGAGGAGGCT
GAGCTCAGTCCCCGGCGGCTGGTAGCTGACGTTGCCGACATATTGAATGATCAGAAAATGCAGCAAATTACGTTT
>Maldo_HF42819-RA
ATGAAGTTACTAGGTTGGATGCATCGTAAGTTTCGGCAGAATAGCAACGATCCATTTAAAGTTTTCGTCGTTGGGCAGCC
ATCGCTCGACGATCAACAATACTATCCGAAGCCAAACTGCGGCACGAAACCCTTTAAACAAGCCCCGAGAGATCAGCACG
TTCGAAAATCTTTCAACGGTCTAGAAGCAGCTAGGACAGAAGAAGAATACTACGAAGAAGAATCATCTGCTGAAGCATCT
GAATACTTCCATGGATTTCTTGCAATCGGTACTCTTGGTAGCTCGGACCAAGTGACCACTGAACCATCAACTCCAACGCT
TGGAATCTCTGTGGAGAACATAACCGAAAAAGAAACTGAGGCCACGGAGAACGAGCTGAAGCTCATCAATGATGAATTGG
AGAGAGAGTTGGTGGCCGATCCGGCGAAGGATGATATTTGCAATGATTCATCTGGAAGAAACAGCTATGTCAGCAATGGA
AGAAGTAGCCATGGAAGCACCATTACGCTTAGTGGGAAGGCGCTGGAAGGCGCAGAGAGCAACGGGATCAATGGAACTGC
AGTGTGCCCGCTCCAGGGATATCTTTTCGGGTCGGCATATGAATTGTCTGAAACAACAAGCATGACAAAGAAGGAACACA
GGACATCCCTTGGTGAGCTATTTCAGAGGACTAAATTGGCAGAGGAGATTTCTGGAGCAAAATTAAACAAGGAGGAGAAG
CGAGCAGAGAAGGAAGCGGATAAGTCCGCCATGCACTTGATGAAAAAGATGCTCAAGAAAAAAATGATTCACGCTTCTTC
TCGTGGCTCCGGCGGAGCTGCTGATCACGCTTCAGCAGAAACAAAACTCAATAAGATCCTTCACATGTTTCATAGAAAGG
TTCACCCTGAAACCTCGGCGGCTCAGCAAAAACCTGGTAAGTACGAGAGGAACCAAACCAAGAAGAAAACAAGCAGTGAG
GGGACTTACAGCAATGGAGATCAGGAGGATGATATCATCTTATATCCTCAGCAAGGATTTTCTTCAAATCCGAGCATGCG
GCGCTACAAGAGCCAATCAAACCCGCCCCAAATCGCGCTTAGCGGCATGGATTCAAATGATAACAGGGAGCACTGGATCA
AAACAGATGCAGACTCCGGTGATAAAACTCGGAATTTGAACGGAACCAGTTACCGGCAAAAAGGTGATGTGCAAAGCAAA
GAATTTATGGCGTGTTTGCTGAGTAAAAATGGGAAAAAGAAGGAATCA
>Malsi_09g000950
ATGAAGGGAACCATTGTGTTTACTTTTTCAGCTCAGCCATCACTTGATGACCAAGATGCCTATATGAAGTCAAGCTTTGG
CTCCAGATACGGATCTACATCCTTGCAGCCACCTGCAAGAGACCAAGAAAAATCTTTAGCTGAATCTGAAGCCAAGAGAG
AAGAAGAAACATCTGCTACCATCTCAGAACTGTTTCATGGTTTTCTCACCATTGGAACTCTTGGTTCAGAATCAAGTATC
AATGAGCCTGAAACACCAACTTTTGCGACGACTTTAGAGAACTTAACTCAGCAAAAAGCAGAGGTAACAGAGAACGACTT
GAAGCTCATCAGCTATGAGCTAGAGAAGTTTCTTGAGGCTGATACAAACGAAGAAGGGTTCCATGCATCATCAGCAAGGG
ACAGTCATGCTAGCTCTATTACACTCAGTGGCATGCAAATGGAGGAATCCGAAGATGAAGAATACTGGACTGCAGCATAT
CCGCTCAAAGGATATCTCTTTGGGTCCTCAACTGAATTACCAGAAACAACAATGGAGGCAAAGAAAGAAAGGGCATCACT
GCAAGAGCTGTTTGACAGGACCAAAATCACAACTGATTATAAGGAGAAAAGTGAGAGTGAGGAGATAGAAGTCAAACATA
AGCATAAATCTGCAATGGGGTTCATGAAGAAGATGATTAAAAAATTCCATGCTTCTTCAAAGAGATCTTCCCCTTCTACA
GGTGGTGATGCAACTGATCCTGTTTCTATCAAGAAGAAACTTGGTGAGGCATCTGATTCGCTTTCAACCAAGAAGAAACC
TCATAAGGTCTTACGTATGTTCCATAGAAGGATCCATCCTGAATGCTCTATAGCTGCTAGAGAATCGGTCAAGTCCGAGA
AATACGAGAAGAAGAATAATTCCAGTGCAGGTAGTGGTTGTAATGAAAATATGATGCTCATGGGTGGAGACAACGGAAGG
TTCCCTGACGGGGCAAGGGCAAAGGAGGGGACTGAAAATTGTAAAAAAGTCATGAACTTTCCCCAATACAGGCAGAGTGG
CAGCAGTTCTAGGAGAAAGGGAGAGCACTGGATCAAAACAGATGCAGAATACTTGGTCTTGGAGCTG
>Malsi_13g010770
ATGGCGATGGATAGTGATTCCAAGCAGTTACTAGGTTGGATGCATCGTAAGTTTCGGCAGAATAGCAACGATCCATTTAA
AGTTTTCGTCGTTGGGCAGCCATCGCTCGACGATCAACAATACTATCCGAAGCCAAACTGCGGCACGAAACCCTTTAAAC
AAGCCCCGAGAGATCAGCACGTTCGAAAATCTTTCAACGGTCTAGAAGCAGCTAGGACAGAAGAAGAATACTACGAAGAA
GAATCATCTGCTGAAGCATCTGAATACTTCCATGGATTTCTTGCAATCGGTACTCTTGGTAGCTCGGACCAAGTGACCAC
TGAACCATCAACTCCAACGCTTGGAATCTCTGTGGAGAACATAACCGAAAAAGAAACTGAGGCCACGGAGAACGAGCTGA
AGCTCATCAATGATGAATTGGAGAGAGAGTTGGTGGCCGATCCGGCGAAGGATGATATTTGCAATGATTCATCTGGAAGA
AACAGCTATGTCAGCAATGGAAGAAGTAGCCATGGAAGCACCATTACGCTTAGTGGGAAGGCGCTGGAAGGCGCAGAGAG
CAACGGGATCAATGGAACTGCAGTGTGCCCGCTCCAGGGATATCTTTTCGGGTCGGCATATGAATTGTCTGAAACAACAA
GCATGACAAAGAAGGAACACAGGACATCCCTTGGTGAGCTATTTCAGAGGACTAAATTGGCAGAGGAGATTTCTGGAGCA
AAATTAAACAAGGAGGAGAAGCGAGCAGAGAAGGAAGCGGATAAGTCCGCCATGCACTTGATGAAAAAGATGCTCAAGAA
AAAAATGATTCACGCTTCTTCTCGTGGCTCCGGCGGAGCTGCTGATCACGCTTCAGCAGAAACAAAACTCAATAAGATCC
TTCACATGTTTCATAGAAAGGTTCACCCTGAAACCTCGGCGGCTCAGCAAAAACCTGGTAAGTACGAGAGGAACCAAACC
AAGAAGAAAACAAGCAGTGAGGGGACTTACAGCAATGGAGATCAGGAGGATGATATCATCTTATATCCTCAGCAAGGATT
TTCTTCAAATCCGAGCATGCGGCGCTACAAGAGCCAATCAAACCCGCCCCAAATCGCGCTTAGCGGCATGGATTCAAATG
ATAACAGGGAGCACTGGATCAAAACAGATGCAGACTGTAAGTTCACTATGCAC
>Malsi_16g011230
ATGAAGTTACTAGGTTGGATGCATCGCATGTTTCGGCAGAATAGCAACGATCCATTTAAAGTTTCCGTCGTTGGGCAGCC
GTCGCTCGACGATCAACAATACTATCCGAAGTCAAACTGGGGCACGAAACCCTTCAAGCAAGCCCCGAAAGATCAGCACC
TTCGAAAATCTTTCAACGGTCTAGATGCAGCTAGGGCAGAAGAAGAATACTATGAAGAGGAATCATCTGCTGAGGCATCG
GTGCTCTTCCATGGCTTTCTTGCAATCGGCACCCTTGGAAGCTCGGACCAAGTGAACACTGAACCATCAACCCCAATGCT
TGGAATCTCCGTGGAGAACATAACCGAAAAAGAAACTGAGGCCACGGAGAACGAGTTGAATCTCATCAATGATGAATTGG
AGAAAGAGCTAGTGGCTGTTCCGGCGAAGGATGATATTTGTAATGATTCATCTGGAAGAAACAGCTATGTCAGCAATGGA
AGAAGTAGCCAAGGAAGCACCATTACGCTAAGCGGGAAGGCACTGGAAGGCGCAGCGAACAAGGGGAATAATGGAACGGC
AGTGTGCCCGCTCCAGGGATATCTTTTCGGGTCGGCATATGAGTTGTCTGAAACAACAATAGTGGCAAAGAAGGAACACA
GGACATCTCTTGGTGAGCTGTTCCAGAGGACTAAATTGGCTGAGGAGATCTCCGGAGCAGAATTGATCAAAGAGGAGAAG
CGAGCGGATAAGTCCGCCATGCACTTAATCAAAAAGATGCTCAAGAAAAAAATGCTTCACGCTTCTTCTCTTCACCCTGA
AACCTCGGCGGCTGAGCGAAAACCCGGTAAGTATAAAGGGAACCAAAGCAAGAAGAAACCAAGCAGTGAGGGGACTTACA
ACAATGGAGGTCAGGATGAAGACATCTTGTTATATCCTCAACAAGGATTTTCTTCAATGCAGAGCATGTGGCACTACAAG
AGCCAATCAAACCCGCTCCAATTTGTGCTTAGCGGCATGGATTCAAAGGAGAACAGGGAGCACTGGATCAAAACAGGTGC
AGACTGTAAGTCCATTATGCAC
>Malsi_17g000820
ATGAAGTTATTACAGTGGGTGCACCACAAATTTCGGCACGGTAGCATTGAGCCTTTCAAGGATCTCACTATTGGTATTGC
TTCCTACCACCGGAACCCTTGTGTTTGCCTTTCAGCTCAGCCATCACTTGATGACCAAGATGCCTATATGAAGTCAAGCT
TTGGCTCCAGATACAGATCTACATCCTTGGAGCCACCTGCAAGGGACCAAGAAAAATCTTTTTCTGAATCTGAAGCCAAG
AGAGAAGAAGAAACATCTGCTATCATCTCAGAGCTTTTTCCTGGCTTTCTCACCATTGGAACTCTTGGCTCAGAGTCAGG
TATCAATGAGCCCGAAACACCAACTTTTGGGACGACCTTAGAGAACTTAACTCAGCAAAAAGCAGAGGTGACTGAGAACG
ACTTGAAGCTGATCAGATACGAGCTAGAGAAGTTTCTTGATGCTGAGACAAAGGAAGAAGGGGTTCGTGTATCGTCAGCA
AGGGACAGTCATGCTAGCTCTGTTACACCCAATGGAAAGCAAATGGAGGAGTCCGAAGATGAAGAGTACTGGAAGGATGC
AGCATGTCCGCTCAAAGGATATCTCTTTGGGTCCTCAACTGAATTACCAGAAACAATGGAAGCAAAGAAAGAAAAGGCAT
CACTGCAAGAGCTGTTTGACAGGACCAAAATCACAACTGATTATAAGGAGAAAAGTGAAAGTGAGGAGACAGAAGTCAAG
TATAAGCATAAATCTGCCATGGGGTTCATGAAGAAGATGATTAAAAAGTTCCATGCTTCTTCAAAGAGCTCAGGTGGTGA
TGCAACTGATTCTGTTTCCATCAAGAAGAAATGTGGTGAGGCATCTGATTCTCTTTCAACCAAGAAGAAACCCCATAAGG
TCTTACGCATGTTCCATAGAACGATCCATCCTGAAAGCTCTATTGCTGCTAGAGAAGTTGTCAAGTCTGAGAAATACAAG
AAGAAGAAAATTTTCAGTGCAGATAGTGGTTGTAATGAAAACATGATGCTCAAGGGTGGAGACAACAGAAGGCTCCCTGA
AGGGCCACTGGTAAAGGAGGGGACTGAAAATTGTAAGAAATACATGAACTTCCCCCAGTACAGGCTGAAGGGCAGCACTT
ATGGGACAAGAGGAGAGCACTGGATTAAAACAGATGCAGAATGCCACAGATTCGTACCTTTTCTCCGGAAGCGAAAGGCT
AACATCACTGAGGAGGCTGAGCTCAGTCCCCGGCGGTTGGTAGCTGACGTTGCCGACATATTGAATGATCAGAAAATG
>Malsy_09g000750
ATGAAGTCAAGCTTTGGCTCCAGATACGGATCTACATCCTTGCAGCCACCTGCAAGAGACCAAGAAAAATCTTTAGCTGA
ATCTGAAGCCAAGAGAGAAGGAGAAACATCTGCTACCATCTCAGAGCTGTTTCATGGTTTTCTCACCATTGGAACTCTTG
GTTCAGAATCAAGTATCAATGAGCCTGAAACACCAACTTTTGCGACGACTTTAGAGAACTTAACTCAGCAAAAAGCAGAG
GTAACAGAGAACGACTTGAAGCTCATCAGCTATGAGCTAGAGAAGTTTCTTGAGGCTGAGACAAAGGAAGAAGGGGTCCA
TGCATCATCAGCAAGGGACAGTAATGCTAGCTCTATTACACTCAGTGGCATGCAAATGGAGGAATCCGAAGATGAAGAAT
ACTGGACTGCAGAATATCCGCTCAAAGGATATCTCTTTGGGTCCTCAACTGAATTACCAGAAACAACAATGGAGGCAAAG
AAAGAAAGGGCATCACTGCAAGAGCTGTTTGACAGGACCAAAATCACAACTGATTATAAGGAGAAAAGTGAGACTGAGGA
GATAGAAGTCAAATATAAGCATAAATCTGCAATGGGGTTCATGAAGAATATGATTAAAAAATTCCATGCTTCTTCAAAGA
GATCTTCCCCTTCTACAGGTGGTGATGCAACTGATCCTGTTTCCATCAAGAAGAAACTTGGTGAGGCATCTGATTCGCTT
TCAACCAAGAAGAAACCCCATAAGGTCTTACGTATGTTCCATAGAAGGATCCATCCTGAATGCTCTATAGCTGCTAGAGA
ATCGGTCAAGTCCGAGAAATACGAGAAGAAGAATAATTCCAGTGCAGGTAGTGGTTGTAATGAAAATATGATGCTCATGA
GTGGAGACAACGGAAGGTTCCCTGACGGGGCAATGGCAAAAGAGGGGACTGAAAATTGTAAAAAATTCATGAACTTTCCC
CAATACAGGCAGAGTGGCAGCAGTTCTAGGAGAAAGGGAGAGCACTGGATCAAAACAGATGCAGAATACTTGGTCTTGGA
GCTG
>Malsy_13g009560
ATGTTGCAGTTACTAGGTTGGATGCATCGTAAGTTTCGGCAGAATAGCAACGATCCATTTAAAGTTTTCGTCGTTGGGCA
GCCATCGCTCGACGATCAACAATACTATCCGAAACCAAACTGCGGCACGAAACCCTTTAAACAAGCCCCGAGAGATCAGC
ACGTTCGAAAATCTTTCAACGGTCTAGAAGCAGCTAGGACAGAAGAAGAATACTACGAAGAAGAATCATCTGCTGAAGCA
TCTGAATACTTCCATGGATTTCTTGCAATCGGTACTCTTGGCAGCTCGGACCAAGTGACCACTGAACCATCAACTCCAAC
GCTTGGAATCTCTGTGGAGAACATAACCGAAAAAGAAACCGAGGCCACGGAGAACGAGCTGAAGCTCATCAATGATGAAT
TGGAGAGAGAGTTGGTGGCTGATCCGGCGAAGGATGATATTTGCAATGATTCATCTGGAAGAAACAGCTATGTCAGCAAT
GGAAGAAGTAGCCATGGAAGCACCATTACGCTTAGTGGGAAGGCGCTGGAAGGCGGAGAGAGCAACGGGATCAATGGAAC
TGCAGTGTGCCCGCTCCAGGGATATCTTTTCGGGTCGGCATATGAATTGTCTGAAACAACAAGCGTGACAAAGAAGGAAC
ACAGGACATCCCTTGGTGAGCTATTTCAGAGGACTAAATTGGCAGAGGAGATTTCTGGAGCAAAATTAAGCAAGGAGGAG
AAGCGAGCAGAGAAGGAAGCGGATAAGTCCGCCATGCACTTGATGAAAAAGATGCTCAAGAAAAAAATGATTCACGCTTC
TTCTCGTGGCTCCGGCGGAGCTGCTGATCACGCTTCAGCAGAAACAAAACTCAATAAGATCCTTCACATGTTTCATAGAA
AAGTTCACCCTGAAACCTCGGCGGCTCAGCAAAAACCTGGTAAGTACGAAAGGAACCAAACCAAGAAGAAAACAAGCAGT
GAGGGGACTTACAGCAATGGAGATCAGGAGGATGATATCATCTTATATCCTCAGCAAGGATTTTCTTCAAATCCGAGCAT
GCGGCGCTACAAGAGCCAATCAAACCCGCCCCAAATCGCGCTTAGCGGCATGGATTCAAATGATAACAGGGAGCACTGGA
TCAAAACGGATGCTGACTGTAAGTTCACTATGCAC
>Malsy_16g009410
ATGTTGCAGTTACTAGGTTGGATGCATCGCATGTTTCGGCAGAATAGCAACGATCCATTTAAAGTTTCCGTCGTCGAACA
TTCTTGTGGTTGTCTTTCAGGGCAGCCGTCGCTCGACGATCAACAATACTATCCGAAGTCAAACTGGGGCACGAAACCCT
TCAAGCAAGCCCCGAAAGATCAGCACCTTCGAAAATCTTTCAACGGTCTAGATGCAGCTAGGGCAGAAGAAGAATACTAT
GAAGAGGAATCATCTGCTGAGGCATCGGTGCTCTTCCATGGCTTTCTTGCAATCGGCACCCTTGGAAGCTCGGACCAAGT
GAACACTGAACCATCAACCCCAATGCTTGGAATCTCCGTGGAGAACATAACCGAAAAAGAAACTGAGGCCACGGAGAACG
AGTTGAATCTCATCAATGATGAATTGGAGAAAGAGCTAGTGGCTGTTCCGGCGAAGGATGATATTTGTAATGATTCATCT
GGAAGAAACAGCTATGTCAGCAATGGAAGAAGTAGCCAAGGAAGCACCATTACGCTAAGCGGGAAGGCACTGGAAGGCGC
AGCGAACAAGGGGAATAATGGAACGGCAGTGTGCCCGCTCCAGGGATATCTTTTCGGGTCGGCATATGAGTTGTCTGAAA
CAACAATAGTGGCAAAGAAGGAACACAGGACATCTCTTGGTGAGCTGTTCCAGAGGACTAAATTGGCTGAGGAGATCTCC
GGAGCAGAATTGATCAAAGAGGAGAAGCGAGCGGATAAGTCCGCCATGCACTTAATAAAAAAGATGCTCAAGAAAAAAAT
GCTTCACGCTTCTTCTCGTGGCTCCGGCAGAGCTGCTGATCATGCTTCAGCAGAAACAAAACTCAATAAGGTAACTCTAA
CGAAAAATATGGAAAAACTTTGCTTCTTACAGCACTGGCGGAGTAATGATTTTATG
>Malsy_17g000690
ATGCAGTTATTACAGTGGGTGCACCACAAATTTCGGCACGGTAGCATTGAGCCTTTCAAGGATCTCACTATTGGTATTGC
TTCCTACCACCGGAACCCTTGTGTTTGCCTTTCAGCTCAGCCATCACTTGATGACCAAGATGCCTATATGAAGTCAAGCT
TTGGCTCCAGATACAGATCTACATCCTTGGAGCCACCTGCAAGGGACCGAGAAAAATCTTTTTCTGAATCTGAAGCCAAG
AGAGAAGAAGAAACATCTGCTATCATCTCAGAGCTTTTTCCTGGCTTTCTCACCATTGGAACTCTTGGCTCAGAGTCAGG
TATCAATGAGCCCGAAACACCAACTTTTGGGACGACCTTAGAGAACTTAACTCAGCAAAAAGCAGAGGTGACTGAGAACG
ACTTGAAGCTGATCAGATACGAGCTAGAGAAGTTTCTTGATGCTGAGACAAAGGAAGAAGGGGTTCGTGTATCGTCAGCA
AGGGACAGTCATGCTAGCTCTGTTACACCCAATGGAAAGCAAATGGAGGAGTCCGAAGATGAAGAGTACTGGAAGGATGC
AGCATGTCCGCTCAAAGGATATCTCTTTGGGTCCTCAACTGAATTACTAGAAACAATGGAAGCAAAGAAAGAAAAGGCAT
CACTGCAAGAGCTGTTTGACAGGACCAAAATCACAACTGATTATAAGGAGAAAAGTGAAAGTGAGGAGACAGAAGTCAAG
TATAAGCATAAATCTGCCATGGGGTTCATGAAGAAGATGATTAAAAAGTTCCATGCTTCTTCAAAGAGCTCAGGTGGTGA
TGCAACTGATTCTGTTTCCATCAAGAAGAAATGTGGTGAGGCATCTGATTCTCTTTCAACCAAGAAGAAACCCCATAAGG
TCTTACGCATGTTCCATAGAACGATCCATCCTGAAAGCTCTATTGCTGCTAGAGAAGTTGTCAAGTCTGAGAAATACAAG
AAGAAGAAAATTTTCAGTGCAGATAGTGGTTGTAATGAAAACATGATGCTCAAGGGTGGAGACAACAGAAGGTTCCCTGA
AGGGCCACTGGTAAAGGAGGGGACTGAAAATTGTAAGAAATACATGAACTTCCCCCAGTACAGGCTGAATGGCAGCACTT
ACGGGACAAGAGCAGAGCACTGGATTAAAACAGATGCAGAATGCCACAGATTCGTACCTTTTCTCCGGAAGCGAAAGGCT
AACATCACTGAGGAGGCTGAGCTCAGTCCCCGGCGGCTGGTAGCTGACGTTGCCGACATATTGAATGATCAGAAAATGCA
GCAAATTACGTTT
>Pruav_sc0000555.1_g310.1.mk
ATGAAGTTACTAGGTTGGATGCATCGTAAGTTTCGGCAGAATAGCAACGAGCCATTTAAAGTTTTTGTCATTGGGCAGCC
ATCTCTCGATGATCAACAATGCTATCCTAAGCCAAACTGTGGCACAAAGCCCTTTAAACAAGCCCAGAGAGACCAGCACC
TTCGGAAGTCTTTCAACGGTCTAGAGGCAGCCAGGGCAGAAGAAGAATACTATGAAGATGAATCATCTGCTGCAGCATCT
GAGCTCTTCCATGGCTTCCTTGCAATTGGTACCCTTGGCTCAGAGCAAGTCATCACGGAACCATCAACTCCAACACTTGC
CATCTCTGTGGAGAACATAACTGAAAAAGAGACTGAGGTCACAGAGAATGAATTGAAGCTCATCAATGATGAATTGGAGA
AAGTGCTGGCAGCTGATTCAGCTAAAGATGAGATTTGCAATGATTCATCTGGAAGAAACAGCCATGTTAGCAATGGAAGA
AGTAGCCATGGTAGCACCATCACACTAAGTGGCAAGACACTGGAAGGCTCAGAGAGCAATGGGATTAATGGAACCACAGT
GTGCCCACTCCAGGGATATCTTTTTGGGTCAGCATATGAATTGTCAGAAACAACAACAGTGGCAAAGAAGGAACACAGGA
CATCTCTTGGCGAGCTGTTTCAGAGGACTAAATTGGCAGAGGAGATTTCTGGACCAAAATCGGCCAAGGAGGAGAAGCGA
GCAGAGAAGGAAGCTGAAAAGTCTGCCATGCACTTGATGAAAAAGAAACTCAAGAAAAAAATGCTTTATGCTTCTTCTCG
CAGCTCTGGTGGAGCTGCAGATCCTTCCTCTGCAGAAACAAAACTGAATAAGATCCTTCACATGTTCCATAGAAAAGTTC
ACCCCGAAACCTCATCTGCTGAGCAAAAAACTGGTAAGTACCATAAGAACGAAAACAAGAAGAAAACAAGCAATGATGGG
GCTTACAACGGTGGAGATCAGGTGCTCCCAGATGAAGACATCATGCTATATCCTGAACGAGGCTTCTCCTTGAAGCAGAG
CATGCGGCGCTACAAGAGTCAATCAAACCCACCGCAATTCGCTCTTAGCAGCATTGATTCAAATGAGAACAGGGAGCACT
GGATCAAAACAGATGCAGACTACTTAGTCTTGGAGCTG
>Pruav_sc0001080.1_g850.1.mk
ATGAAGTTATTACAATGGGTGCACCACAAATTTCGGCACGGTAGCATTGAGCCTCTCAAGGATCTCAGTATTGGGGATCC
TGGTATTTTCCTTTCAGCTCAGCCATCAGTTGATGATCAACATTCCTATATGAAGTCAAGCTTTGGCTCCAGCTATGGAT
CTACATCCTTGGAGCCCCCTAAAAGGGACCAAGAAAAATCTTTTTCTGAATCTGAAGCCAATAGAGAAGAAGAAACATCT
GCTATTATCTCAGAGCTATTTCATGGCTTTCTCACCATTGGAACACTTGGCTCTGAACCAAGTATCAATGAGCCGGAAAC
ACCAACTTTTGCAACAACTTTAGAGAACTTAAGTGAGCAAAAAACAGAAGTGACACAGAATGACTTGAAGCTCATCAGCT
ATGAGCTAGAAAAGTTCCTTGAGGCGGAGACAAAGGAAGAAGGGGTTCATGCATCATCAGCAAGGAACAGTCAAGCTAGC
ACTATTACACTCAATGGCAAGCAAATGGAGGAATCCGAAGATGAAGAGTACTGGACAACAACTGTGGTATGTCCGCTCAA
AGAATATCTCTTTGGGTCCTCAATTGAACTACCAGACACAAGAATAGAAGCGAAGAAAGAAAAGACATCACTGCAAGAGC
TGTTTGATAGGACAAAGATGACAACTGAAAATTGTAAGGAGACAAGTGAGAGTGTGGATATAAAATCCGAGCATAAGCAT
ACATCTGCCACGCAGTTCATGAAGAAGATCATTAAAAAACTCCATGCTTCTTCGAAAAGCTCTGCCCCTTGTACTGGTGG
TGATGTAACTGATCCTGTTTCCACCAGGAAGAAATTTGGTGAGGCATCTGATTCTATCTTACGTATGTTCCATAGAAGGA
TCCATCCTGAAAGCTCTACAGCTGCAAGAGAATTTGTCGAGGCCGAGAAATACAAGGACAAGAACAATTCCAGTGCCCAT
GGTGGTCGTAGTGAAAATATGATGCTCATGGGCAGAGACAACATAAGGTTCCCTCAAGGGGCAATGATAAAGGAGGGGAC
TGAACATTGTAAGAAATACATGAACTTTCCCCAATACAGGCTGAGTGGCAGCAATTTTAGAAGAAAGGGAGAGCACTGGA
TTAAAACAGATGCAGAC
>Pyrbr_009373976.2_cds_XP_009372251.1_1
ATGGGAAATTCTGCAGAAGGAAGACTGACCTCTTTGACTTCAGCGGAACACTCCGAAGGGTCGGAGAACGATCTCTTCAG
GCAGGCCGATTCACCCATCTTAGTGTTCTTGCTTTCTCTGTTACTAGGTTGGATGCATCGCATGTTTCGGCAGAATAGCA
ACGATCCATTTAAAGTTTCCGTCGTTGGGCAGCCATCGCTCGACGATCAACAATACTATCAGAAGTCAAACTGGGGCACG
AAACCCTTCACGCAAGCCCCGAAAGATCAGCACCTTGGAAAATCTTTCAACAGTCTAGAAGCAGCCAGGACAGAAGAAGA
ATACTATGAAGAGGAATCATCTGCTGAGGCATCTGAGCTCTTCCATGGCTTTCTAGCAATCGGCACCCTTGGAAGCTTGG
ACCAAGTGAACACGGAACCATCAACCCCAATGCTTGGAATCTCCGTGGAGAACATAACCGCAAAAGAAACTGAGGCCGCG
GAGAACGAGTTGAATCTCATCAATGACGAATTGGAGAAAGTGCTAGTGGCTGATCCGGCGAAGGATGATATTTGCAATGA
TTCATCTGGAAGAAACAGCTATGTCAGCAATGGAAGAAGTAGCCAAGGAAGCACCATTACGCTAAGCGGGAAGGCACTGG
AAGGCGCAGAGAACAATGGGAATAATGGAACGGCGGTGTGCCCGCTCCAGGGATATCTTTTCGGGTCGGGATATGTGTTG
TCTGAAACAATAATAGTGGCAAAGCAGGAACACAGGACATCTCTTGGTGAGCTGTTCCAGAGGACTAAATTGGCTGAGGA
GATCTCCGGAGCAGAATTGATCAAAGAGGAGAAGCAAGCGGATAAGTCCGCCATGCACTTAATCAAAAAGATGCTCAAGA
AAAAAATGCTTCACGCTTCTTCTCGTGGCTCCGGCATAGCTGCTGATCATGCTTCAGCAGAAACAAAACTCAATAAGATC
CTTCACATGTTCCGTAGAAAAGTTCACCCTGAGACCTCGGCGGCTGAGCGAAAACCCGGTAAGTACAAAGGGAACCAAAG
CAGGAAGAAACCAAGCAGTGAGGGGACTTACAACAATGGAGATCAGGATGAAGACATCTTGTTATATCCTCAACAAGGAT
TTTCTTCAAATCAGAGCATGCGGCTCTACAAGAGCCAATCAAACCCACCCCAATTTGTGCTTAGCGGCATGAATTCAAAT
GAGAACAGGGGGCACTGGATCAAAACAGGTGCAGACTACCTAATCCTGGAGCTG
>Pyrbr_009373977.2_cds_XP_009372252.1_1
ATGGGAAATTCTGCAGAAGGAAGACTGACCTCTTTGACTTCAGCGGAACACTCCGAAGGGTCGGAGAACGATCTCTTCAG
GCAGGCCGATTCACCCATCTTAGTGTTCTTGCTTTCTCTGTTACTAGGTTGGATGCATCGCATGTTTCGGCAGAATAGCA
ACGATCCATTTAAAGTTTCCGTCGTTGGGCAGCCATCGCTCGACGATCAACAATACTATCAGAAGTCAAACTGGGGCACG
AAACCCTTCACGCAAGCCCCGAAAGATCAGCACCTTGGAAAATCTTTCAACAGTCTAGAAGCAGCCAGGACAGAAGAAGA
ATACTATGAAGAGGAATCATCTGCTGAGGCATCTGAGCTCTTCCATGGCTTTCTAGCAATCGGCACCCTTGGAAGCTTGG
ACCAAGTGAACACGGAACCATCAACCCCAATGCTTGGAATCTCCGTGGAGAACATAACCGCAAAAGAAACTGAGGCCGCG
GAGAACGAGTTGAATCTCATCAATGACGAATTGGAGAAAGTGCTAGTGGCTGATCCGGCGAAGGATGATATTTGCAATGA
TTCATCTGGAAGAAACAGCTATGTCAGCAATGGAAGAAGTAGCCAAGGAAGCACCATTACGCTAAGCGGGAAGGCACTGG
AAGGCGCAGAGAACAATGGGAATAATGGAACGGCGGTGTGCCCGCTCCAGGGATATCTTTTCGGGTCGGGATATGTGTTG
TCTGAAACAATAATAGTGGCAAAGCAGGAACACAGGACATCTCTTGGTGAGCTGTTCCAGAGGACTAAATTGGCTGAGGA
GATCTCCGGAGCAGAATTGATCAAAGAGGAGAAGCAAGCGGATAAGTCCGCCATGCACTTAATCAAAAAGATGCTCAAGA
AAAAAATGCTTCACGCTTCTTCTCGTGGCTCCGGCATAGCTGCTGATCATGCTTCAGCAGAAACAAAACTCAATAAGATC
CTTCACATGTTCCGTAGAAAAGTTCACCCTGAGACCTCGGCGGCTGAGCGAAAACCCGGTAAGTACAAAGGGAACCAAAG
CAGGAAGAAACCAAGCAGTGAGGGGACTTACAACAATGGAGATCAGGATGAAGACATCTTGTTATATCCTCAACAAGGAT
TTTCTTCAAATCAGAGCATGCGGCTCTACAAGAGCCAATCAAACCCACCCCAATTTGTGCTTAGCGGCATGAATTCAAAT
GAGAACAGGGGGCACTGGATCAAAACAGACCTAATCCTGGAGCTG
>Pyrbr_018644468.1_cds_XP_018499984.1_1
ATGAAGTTACTAGGTTGGATGCATCGTAAGTTTCGGCAGAATAGCAACGATCCATTTAAAGTTTTCGTCGTTGGGCAGCC
ATCGCTCGACGATCAACAATACTATCCGAAGCCAAACTGCGGCACGAAATCCTTCAAACAAGTCCCAAGAGATCAGCACG
TTCGAAAATCTTTCAACGGTCTAGAAGCAGCTAGGACAGAAGAAGAATACTACGAAGAAGAATCATCTGCTGAAGCATCT
GAGCTCTTCCATGGATTTCTTGCAATCGGTACTCTTGGCAGCTCGGACCAATTGACCACTGAACCATCAACTCCAACGCT
TGGAATCTCTGTGGAGAACATAACCGAAAAAGAAACTGAGGCCACGGAGAACGAGCTGAAGCTCATCAATGATGAATTGG
AGAGAGAGTTGGTGGCTGATCCGGCGAAGGATGATATTTGCAATGATTCATCTGGAAGAAACAGCTATGTCAGCAATGGA
AGAAGTAGCCATGGAAGCACCATTACCCTTAGTGGGAAGGCACTGGAAGGCGCAGAGAGCAACGGGATCAATGGCACTGC
GGTGTGCCCGCTCCAGGGATATCTATTCGGGTCGGCATATGAATTGTCTGAAACAACAAGCGTGACAAAGAAGGAACACA
GGACATCCCTTGGTGAGCTATTTCAGAGGACTAAGTTGGCAGAAGAGATTTCTGGAGCAAAATTAAGCAAGGAGGAGAAG
CGAGCAGAGAAGGAAGCGGATAAGTCCGCCATGCACTTGATGAAAAAGATGCTCAAGAAAAAAATGATTCACGCTTCTTC
TCGTGGCTCCGGCGGAGCTGCTGATCCCGCTTCAGCAGAAACCAAACTCAATAACGTACCTCTAACGCTTCTTCTCGTGG
CTCCGGCGGAGCTGCTGATCACGCTTCAGCAGAAACAAAACTCAATAAGAAAAGTTCACCCTGAAACCTCGGCGGCTGAG
CAAAAACCTGGTAAGTACGAAAGGAACCAAACCAAGAAGAAAACAAGCAGTGAGGGGACTTACAGCAATGGAGATCAGGA
GGATGATATTATCTTATATCCTCAGCAAGGATTTTCTTCAAATCCGAGCATGCGGCGCTACAAGAGCCAATCAAACCCGC
CCCAAATCGCGCTTAGCGGCATGGATTCAAATGATAACAGGGAGCAATGGATCAAAACGGATGCAGACTGTAAGCTCACT
ATGCAC
>Pyrbr_018644736.1_cds_XP_018500252.1_1
ATGAAGTCAAGCTTTGGCTCCAGATACAGATCTACATCCTTGGAGCCACCTGCAAGGGACCAAGAAAAATCTTTTTCTGA
ATCTGAAGCCAAGAGAGAAGAAACATCTGATATCATCTCAGAGCTTTTTCCTGGCTTTCTCACCATTGGAACTCTTGGCT
CAGAGTCAGGTATCAATGAGCCCGAAACACCAACTTTTGGGACGACTTTAGAGAACTTAACTCAGCAAAAAGCAGAGGTG
ACTGAGAACGACTTGAAGCTAATCAGATATGAGCTAGAGAAGTTTCTTGAGGCTGAGACAAAGGAAGAAGGTGTTCGTGT
ATCGTCAGCAAGGGACAGTCAGGCTGGCTCTGTTACACCCAATGGAAAGCAAATGGAGGAGTCCGAAGATGATGAGTACT
GGAAGGATGCAGCATGTCCGCTCAAAGGATATCTCTTTGGGTCCTCAACTGAACTACCAGAAACAACGGAAGCAAAGAAA
GAAAAGGCATCACTGCAAGAGCTGTTTGACAGGACCAAAATCACAACTGATTATAAGGAGAAAAGTGAAAGTGAGGAGAC
AGAAGTCAAGTATAAGCATAAATCTGCCATGCGGTTCATGAAGAAGATGATTAAAAAGTTCCATGCTTCTTCAAAGAGCT
CAGGTGGTGATGCAACTGATTCTGTTTCCATCAAGAAGAAATGTGATGAGGCATCTGATTCTCTTTCAACCAAGAAGAAA
CCCCATAAGGTTGGGTTCCTA
>Pyrbr_018650941.1_cds_XP_018506457.1_1
ATGAAGTTACTAGGTTGGATGCATCGCATGTTTCGGCAGAATAGCAACGATCCATTTAAAGTTTCCGTCGTTGGGCAGCC
ATCGCTCGACGATCAACAATACTATCAGAAGTCAAACTGGGGCACGAAACCCTTCACGCAAGCCCCGAAAGATCAGCACC
TTGGAAAATCTTTCAACAGTCTAGAAGCAGCCAGGACAGAAGAAGAATACTATGAAGAGGAATCATCTGCTGAGGCATCT
GAGCTCTTCCATGGCTTTCTAGCAATCGGCACCCTTGGAAGCTTGGACCAAGTGAACACGGAACCATCAACCCCAATGCT
TGGAATCTCCGTGGAGAACATAACCGCAAAAGAAACTGAGGCCGCGGAGAACGAGTTGAATCTCATCAATGACGAATTGG
AGAAAGTGCTAGTGGCTGATCCGGCGAAGGATGATATTTGCAATGATTCATCTGGAAGAAACAGCTATGTCAGCAATGGA
AGAAGTAGCCAAGGAAGCACCATTACGCTAAGCGGGAAGGCACTGGAAGGCGCAGAGAACAATGGGAATAATGGAACGGC
GGTGTGCCCGCTCCAGGGATATCTTTTCGGGTCGGGATATGTGTTGTCTGAAACAATAATAGTGGCAAAGCAGGAACACA
GGACATCTCTTGGTGAGCTGTTCCAGAGGACTAAATTGGCTGAGGAGATCTCCGGAGCAGAATTGATCAAAGAGGAGAAG
CAAGCGGATAAGTCCGCCATGCACTTAATCAAAAAGATGCTCAAGAAAAAAATGCTTCACGCTTCTTCTCGTGGCTCCGG
CATAGCTGCTGATCATGCTTCAGCAGAAACAAAACTCAATAAGATCCTTCACATGTTCCGTAGAAAAGTTCACCCTGAGA
CCTCGGCGGCTGAGCGAAAACCCGGTAAGTACAAAGGGAACCAAAGCAGGAAGAAACCAAGCAGTGAGGGGACTTACAAC
AATGGAGATCAGGATGAAGACATCTTGTTATATCCTCAACAAGGATTTTCTTCAAATCAGAGCATGCGGCTCTACAAGAG
CCAATCAAACCCACCCCAATTTGTGCTTAGCGGCATGAATTCAAATGAGAACAGGGGGCACTGGATCAAAACAGGTGCAG
ACTACCTAATCCTGGAGCTG
>Pyrco_BartlettDH_LAZY.Chr16
ATGAAGTTACTAGGTTGGATGCATCGCATGTTTCGGCAGAATAGCAACGATCCGTTTCAAGTTTCCGTCGTTGGACAGCC
ATCGCTCGACGATCAACAATACTATCAGAAGTCAAACTGGGGCACGAAACCCTTAACGCAAGCCCCGAAAGATCAGCACC
TTCGAAAATCTTTCAACAGTCTAGAAGCAGCCAGGACAGAAGAAGAATACTATGAAGAGGAATCATCTGCTGAGGCATCT
GAGCTCTTCCATGGCTTTCTTGCAATCGGCACCCTTGGAAGCTTGGACCAAGTGAACACTGAACCATCAACCCCAATGCT
TGGAATCTCCGTGGAGAACATAACCGAAAAAGAAACTGAGGCCGCAGAGAACGAGTTGAATCTCATCAATGACGAATTGG
AGAAAGAGCTAGTGGCAGATCCGGCGAAGGATGATATTTGCAATGATTTATCTGGAAGAAACAGCTATGTCAGCAATGGA
AGAAGTAGCCAAGGAAGCACCATTACGCTAAGCGGGAAGGCACTGGAAGGCGCAGAGAACAATGGGAATAATGGAACGGC
AGTGTGCCCGCTCCAGGGATATCTTTTCGGGTCGGGATATGTGTTGTCTGAAACAATAATAGTGGCAAAGAAGGAACACA
GGACATCTCTTGGTGAGCTGTTCCAGAGGACTAAATTGGCTGAGGAGATCTCCGGAGCAGAATTGATCAAAGAGGAGAAG
CAAGCGGATAAGTCCGCCATGCACTTAATCAAAAAGATGCTCAAGAAAAAAATGCTTCACGCTTCTTCTCGTGGCTCCGG
CAGAGCTGCTGATCATGCTTCAGCAGAAACAAAACTCAATAAGATCCTTCACATGTTCCGTAGAAAAGTTCACCCTGAAA
CCTCGGCGGCTGAGCGAAAACCCGGTAAGTACAAAGGGAACCAAAGCAGGAAGAAACCAAGCAGTGAGGGGACTTACAAC
AATGGAGATCAGGATGAAGACATCTTGTTATATCCTCAACAAGGATTTTCGTCAAATCAGAGCATGCGGCACTACAAGAG
CCAATCAAACCCACCCCAATTTGTGCTTAGCGGCATGAATTCAAATGAGAACAGGGGGCACTGGATCAAAACAGGTGCAG
ACTACCTAATCCTGGAGCTG
>Pyrco_BartlettDH_new_LAZY.Chr111
ATGAAGTTATTACAATGGGTGCACTACAAATTTCGGCACGGTACCATTGAGCCTCGCAAGGATCTCACTCAGCCATCACT
TGATGACCAAGATGCCTATATGAAGTCAAACTTTGGCTCCAGATACGGATCTACATCCTTGCAGCCACCTGCAAGAGACC
AAGAAAAATCTTTTGCTGAATCTGAAGCCAAGAGAGAAGAAGAAACATCTGCTACCATCTCAGACCTGTTTCATGGTTTT
CTCACCATTGGAACTCTTGGCTCAGAATCAAGTATCAATGAGCCTGAAACACCAACTTTTGCGACGACTTTAGAGAACTT
AACTCAGCAAAAAGCAGAGGTAACAGAGAACGACTTGAAGCTCATCAGCTATGAGCTAGAGAAGTTTCTTGAGGCTGAGA
CAAAGGAAGAAGGGGTCTGTGCATCATCAGCAAGGGACAGTAATGCTAGCTCTATTACACTCAGTGGCATGCAAATGGAG
GAATCTGAAGATGAAGAATACTGGACTGCAGCATATCCACTCAAAGGATATCTCTTTGGGTCCTCAACTGAATTACCAGA
AACAACAATGGAGGCAAAGAAAGAAAAGACATCACTGCAAGAGCTGTTTGACAGGACCAAAATCACAACTGATTATAAGG
AGAAAAGTGAGATTGAGGAGATAGAAGTCAAACATAAGCATAGATCTGCAATGGGGTTCATGAAGAAGATGATTAAAAAA
TTCCATGCTTCTTCAAAGAGATCTTCCCCTTCTACAGGTGGTGATGCAACTGATCCTGTTTCCATCAAGAAGAAACTTGG
TGAGGCATCTGATTCTCTTTCAACCAAGAAGAAACCCCGTAAGGTCTTACGTATGTTCCATAGAAGGATCCATCCTGAAA
GCTCTATAGCTGCTAGAGAATCGGTCAAGTCCGAGAAATATAAGAAGAAGAATAATTCCAGTGCAGGTAGTGGTTGTAAT
GAAAATATGATGCTCATGGGGGGAGACAACGGAAGGTTCCCTGACGGGGCAAGGGCAAAGGAGGGGACTGAAAATTGTAA
AAAATTCATGAACTTTCCCCAATACAGGCAGAGTGGCAGCGGTTCTAGGAGAAAGGGAGAGCACTGGATCAAAACAGATG
CAGAATACTTGGTATTGGAGCTG
>Pyrco_BartlettDH_new_LAZY.Chr13
ATGAAGTTACTAGGTTGGATGCATCGTAAGTTTCGGCAGAATAGCAACGATCCATTTAAAGTTTTCGTCGTTGGGCAGCC
ATCACTCGACGATCAACAATACTATCCGAAGCCAAACTGCAGCACGAAACCCTTCAAACAAGTCCCGAGAGATCAGCACG
TTCGAAAATCTTTCAACGGTCTAGAAGCAGCTAGGACAGAAGAAGAATACTACGAAGAAGAATCATCTGCTGAAGCATCT
GAGCTCTTCCATGGATTTCTTGCAATCGGTACTCTTGGCAGCTCGGACCAAGTGACCACTGAACCATCAACTCCAACGCT
TGGAATCTCTGTGGAGAACATAACCGAAAAAGAAACTGAGGCCACGGAGAACGAGCTGAAGCTCATCAATGATGAATTGG
AGAGAGAGTTGGTGGCTGATCCGGCGAAGGATGATATTTGCAATGATTCATCTGGAAGAAACAGCTATGTCAGCAATGGA
AGAAGTAGCCATGGAAGCACCATTACCCTTAGTGGGAAGGCACTGGAAGGCGCAGAGAGCAACGGGATCAATGGAACTGC
GGTGTGCCCGCTCCAGGGATATCTATTCGGGTCGGCATATGAATTGTCTGAAACAACAAGCGTGACAAAGAAGGAACACA
GGACATCCCTTGGTGAGCTATTTCAGAGGACTAAATTGGCAGAAGAGATTTCTGGAGCAAAATTAAGCAAGGAGGAGAAG
CGAGCAGAGAAGGAAGCGGATAAGTCCGCCATGCACTTGATGAAAAAGATGCTCAAGAAAAAAATGATTCACGCTTCTTC
TCGTGGCTCCGGCGGAGCTGCTGATCACGCTTCAGCAGAAACAAAACTCAATAAGATCCTTCACATGTTTCATAGAAAAG
TTCACCCTGAAACCTCGGCGGCTGAGCAAAAACCTGGTAAGTACGAAAGGAACCAAACCAAGAAGAAAACAAGCAGTGAG
GGGACTTACAGCAATGGAGATCAGGAGGATGATATTATCTTATATCCTCAGCAAGGATTTTCTTCAAATCCGAGCATGCG
GCGCTACAAGAGCCAATCAAACCCGCCCCAAATCGCGCTTAGCGGCATGGATTCAAATGATAACAGGGAGCAATGGATCA
AAACGGATGCAGACTACCTAGTCCTGGAGCTG
>Pyrco_BartlettDH_new_LAZY.Chr17
ATGAAGTTATTACAATGGGTGCACCACAAATTTCGGCACGGTAGCATTGAGCCTTTCAAGGATCTCACTATTGGGAACCC
TTGTGTTTGCCTTTCAGCTCAGCCATCACTTGATGACCAAGATGCCTATATGAAGTCGAGCTTTGGCTCCAGATACAGAT
CTACATCCTTGGAGCCACCTGCAAGGGACCAAGAAAGATCTTTTTCTGAATCTGAAGCCAAGAGAGAAGAAGAAACATCT
GCTATCATCTCAGAGCTTTTTCCTGGCTTTCTCACCATTGGAACTCTTGGCTCAGAGTCAGGTATCAATGAGCCCGAAAC
ACCAACTTTTGGGACGACTTTAGAGAACTTAACTCAGCAAAAAGCAGAGGTGACTGAGAACGACTTGAAGCTAATCAGAT
ATGAGCTAGAGAAGTTTCTTGAGGCTGAGACAAAGGAAGAAGGGGTTCGTGTATCGTCAGCAAGGGACAGTCAGGCTGGC
TCTGTTACACCCAATGGAAAGCAAATGGAGGAGTCCGAAGATGAAGAGTACTGGAAGGATGCAGCATGTCCGCTCAAAGG
ATATCTCTTTGGGTCCTCAACTGAATTACCAGAAACAACGGAAGCAAAGAAAGAAAAAGCATCACTGCAAGAGCTGTTTG
ACAGGACCAAAATCACAACTGATTATAAGGAGAAAAGTGAAAGTGAGGAGACAGAAGTCAAGTATAAGCATAAATCTGCC
ATGCGGTTCATGAAGAAGATGATTAAAAAGTTCCATGCTTCTTCAAAGAGCTCAGGTGGTGATGCAACTGATTCTGTTTC
CATCAAGAAGAAATGTGATGAGGCATCTGATTCTCTTTCAACCAAGAAGAAACCCCATAAGGTCTTACGCATGTTCCATA
GAACGATCCATCCTGAAAGCTCTATCGCTGCTAGAGAATTCGTCAAGTCTGAGAAATACAAGAAGAAAATTTTCTGTGCA
GATAGTGGTTGTAATGAAAACATGATGCTCAAGGGTGGAGACAACAGAAGGTTCCCTGAAGGGCCACTGGTAAAGGAGGG
GACTGAAAATTGTAAGAAATACATGAACTTCCCCCAATACAGGCTGAGTGGCAGCACTTATGGGAAAAGAGGAGAGCACT
GGATTAAAACAGATGCAGAATATTTGGTGTTGGAGCTG
>Pyrco_Bartlett_007253.1
ATGAAGTTATTACAATGGGTGCACTACAAATTTCGGCACGGTACCATTGAGCCTCGCAAGGATCTCACTCAGCCATCACT
TGATGACCAAGATGCCTATATGAAGTCAAACTTTGGCTCCAGATACGGATCTACATCCTTGCAGCCACCTGCAAGAGACC
AAGAAAAATCTTTTGCTGAATCTGAAGCCAAGAGAGAAGAAGAAACATCTGCTACCATCTCAGAGCTGTTTCATGGTTTT
CTCACCATTGGAACTCTTGGCTCAGAATCAAGTATCAATGAGCCTGAAACACCAACTTTTGCGACGACTTTAGAGAACTT
AACTCAGCAAAAAGCAGAGGTAACAGAGAACGACTTGAAGCTCATCAGCTATGAGCTAGAGAAGTTTCTTGAGGCTGAGA
CAAAGGAAGAAGGGGTCCATGCATCATCAGCAAGGGACAGTAATGCTAGCTCTATTACACTCAGTGGCATGCAAATGGAG
GAATCCGAAGATGAAGAATACTGGACTGCAGCATATCCACTCAAAGGATATCTCTTTGGGTCCTCAACTGAATTACCAGA
AACAACAATGGAGGCAAAGAAAGAAAAGACATCACTGCAAGAGCTGTTTGACAGGACCAAAATCACAACTGATTATAAGG
AGAAAAGTGAGATTGAGGAGATAGAAGTCAAACATAAGCATAGATCTGCAATGGGGTTCATGAAGAAGATGATTAAAAAA
TTCCATGCTTCTTCAAAGAGATCTTCCCCTTCTACAGGTGGTGATGCAACTGATCCTGTTTCCATCAAGAAGAAACTTGG
TGAGGCATCTGATTCTCTTTCAACCAAGAAGAAACCCCGTAAGGTCTTACGTATGTTCCATAGAAGGATCCATCCTGAAA
GCTCTATAGCTGCTAGAGAATCGGTCAAGTCCGAGAAATATAAAGAAGAAGAA
>Pyrco_Bartlett_008342.1
ATGCATCGTAAGTTTCGGCAGAATAGCAACGATCCATTTAAAGTTTTCGTCGTTGGGCAGCCATCACTCGACGATCAACA
ATACTATCCGAAGCCAAACTGCAGCACGAAACCCTTCAAACAAGTCCCGAGAGATCAGCACGTTCGAAAATCTTTCAACG
GTCTAGAAGCAGCTAGGACAGAAGAAGAATACTACGAAGAAGAATCATCTGCTGAAGCATCTGAGCTCTTCCATGGATTT
CTTGCAATCGGTACTCTTGGCAGCTCGGACCAAGTGACCACTGAACCATCAACTCCAACGCTTGGAATCTCTGTGGAGAA
CATAACCGAAAAAGAAACTGAGGCCACGGAGAACGAGCTGAAGCTCATCAATGATGAATTGGAGAGAGAGTTGGTGGCTG
ATCCGGCGAAGGATGATATTTGCAATGATTCATCTGGAAGAAACAGCTATGTCAGCAATGGAAGAAGTAGCCATGGAAGC
ACCATTACCCTTAGTGGGAAGGCACTGGAAGGCGCAGAGAGCAACGGGATCAATGGAACTGCGGTGTGCCCGCTCCAGGG
ATATCTATTCGGGTCGGCATATGAATTGTCTGAAACAACAAGCGTGACAAAGAAGGAACACAGGACATCCCTTGGTGAGC
TATTTCAGAGGACTAAATTGGCAGAAGAGATTTCTGGAGCAAAATTAAGCAAGGAGGAGAAGCGAGCAGAGAAGGAAGCG
GATAAGTCCGCCATGCACTTGATGAAAAAGATGCTCAAGAAAAAAATGATTCACGCTTCTTCTCGTGGCTCCGGCGGAGC
TGCTGATCACGCTTCAGCAGAAACAAAACTCAATAAGATCCTTCACATGTTTCATAGAAAAGTTCACCCTGAAACCTCGG
CGGCTGAGCAAAAACCTGGTAAGTACGAAAGGAACCAAACCAAGAAGAAAACAAGCAGTGAGGGGACTTACAGCAATGGA
GATCAGGAGGATGATATTATCTTATATCCTCAGCAAGGATTTTCTTCAAATCCGAGCATGCGGCGCTACAAGAGCCAATC
AAACCCGCCCCAAATCGCGCTTAGCGGCATGGATTCAAATGATAACAGGGAGCAATGGATCAAAACGGATGCAGACTCCG
GTGATAAAACTCGGAATTTGAACGGAACCGGTTACCGGCAAAAGGGTGATGTGCAAGGCAAAGAATTTATGGCGTGTTTG
CTGAGTAAATATGGGAAAAAGAAGGAATCA
>Pyrco_Bartlett_018859.1
ATGGCGAGCTCAGCGCAGGTGGTGGATCAGCCGTCGAGCAAAACGGGTCCTGTGGCTCCCACCGTTGTGGACGTCGATTT
GGGTAATCGGAGCTACCCGATTCACATCAGATCCGGACTGATTGATCAGCCATTCAGAGGTTCAGATCTGGTCTTCTCGG
CACTGCGTCTTGGCTGCTGGTGCAGCGTGAAAAAGAGAGAGAAGACGGGACCAAAACCCAAAGGAAGACTGACCTCTTTG
ACTTCAGTGGAACACTCCGAAGGGTCGGAGAACGATCTCTTCAGGCAGGCCGATTCACCCATCTTAGTGTTCTTGCTTTC
TCTGTTACTAGGTTGGATGCATCGCATGTTTCGGCAGAATAGCAACGATCCGTTTCAAGTTTCCGTCGTTGGACAGCCAT
CGCTCGACGATCAACAATACTATCAGAAGTCAAACTGGGGCACGAAACCCTTAACGCAAGCCCCGAAAGATCAGCACCTT
CGAAAATCTTTCAACAGTCTAGAAGCAGCCAGGACAGAAGAAGAATACTATGAAGAGGAATCATCTGCTGAGGCATCTGA
GCTCTTCCATGGCTTTCTTGCAATCGGCACCCTTGGAAGCTTGGACCAAGTGAACACTGAACCATCAACCCCAATGCTTG
GAATCTCCGTGGAGAACATAACCGAAAAAGAAACTGAGGCCGCAGAGAACGAGTTGAATCTCATCAATGACGAATTGGAG
AAAGAGCTAGTGGCTGATCCGGCGAAGGATGATATTTGCAATGATTTATCTGGAAGAAACAGCTATGTCAGCAATGGAAG
AAGTAGCCAAGGAAGCACCATTACGCTAAGCGGGAAGGCACTGGAAGGCGCAGAGAACAATGGGAATAATGGAACGGCAG
TGTGCCCGCTCCAGGGATATCTTTTCGGGTCGGGATATGTGTTGTCTGAAACAATAATAGTGGCAAAGAAGGAACACAGG
ACATCTCTTGGTGAGCTGTTCCAGAGGACTAAATTGGCTGAGGAGATCTCCGGAGCAGAATTGATCAAAGAGGAGAAGCA
AGCGGATAAGTCCGCCATGCACTTAATCAAAAAGATGCTCAAGAAAAAAATGCTTCACGCTTCTTCTCGTGGCTCCGGCA
GAGCTGCTGATCATGCTTCAGCAGAAACAAAACTCAATAAGATCCTTCACATGTTCCGTCGAAAAGTTCACCCTGAAACC
TCGGCGGCTGAGCGAAAACCCGGTAAGTACAAAGGGAACCAAAGCAGGAAGAAACCAAGCAGTGAGGGGACTTACAACAA
TGGAGATCAGGATGAAGACATCTTGTTATATCCTCAACAAGGATTTTCTTCAAATCAGAGCATGCGGCACTACAAGAGCC
AATCAAACCCACCACAATTTGTGCTTAGCGGCATGAATTCAAATGAGAACAGGGGGCACTGGATCAAAACAGGTGCAGAC
TGGTCAGATTATGTGTTTAAGTATTTGCAACGAATTAAGGAGGCTCAATATTACTTGTTTGCTGTTGGGGTTTACTTTCC
TGATGAGGACATTGTCATATTGCCACTCAATGGCTTGCCTTCTGAATACAATGCTTTCCGATGTGTTATTCGAGGCAGGG
AAAGTGTAATTTCTCTTAAAGACTTTAGGTTTCAGTTACTAGCAGAAGAACTAATTGTGGAAAGCAATGTATCATCTCAG
TTTTTGTCTGCCATGTTCAACAATAATAAGCAGAAGGGTAAGGAAAGTTCAATCAAGGTTATAGGTATCCTACACCAAGA
CAATAGTTCTTTAATCAGACTCATGTCCCTACCTCAGGAGGCTCGATATTACTTGTTTGCTGCTGGGGTTTACTTTCCTG
ATGAGGACATTGTCATATTGCCACTCAATGGCTTGCCTTATGAGTACAATGCTTTCCGATGTGTTATTCGAGGCAGGGAA
AGTGTAATTTCTCTTAAAGACTTTAGGTTTCAGTTACTAGCAGAAGAACTAATTGTGGAAAGCAATGTATCATGTCAGTT
TTTGTCTGCCATGGTTGCTAATACCAATACCATTTATGAACCTATGTCTTCCACTTATTCTACTCAATCTAATCATGGTC
ATGTGACATATAGTTCATCTGCTGGATCATCTTATGGTCAAACTGGTGGTTTTAGGCAGTTCAACAATAATAAGCAGAAG
GGTAAAGGAAAGTTCAATCAAGCACCTCAGTTTCCTTCTCAGCCTGTAATGCAAACCATGTATACAATGATTCCATCTTA
CTCTTCAACCTCTATACAAGGAATGCAGAATATGGTTCAATCATCTTCTCAGGCATCTTCATCACAGATTTCTCCACAAT
TTTGGCTTGCTGATTCTAGGGCCACGAATCACATGACCACTGATCTCAGTAACTTGTCTTTAGCCTCTCCATATCCAACA
AATGTGACAATTCAAAATGTTAATGGAAAAGGACAAGGCCACATGGAGGATCATCTACAAAGGGCTATGCAG
>Pyrco_Bartlett_029516.1
ATGAAGTTATTACAATGGGTGCACCACAAATTTCGGCACGGTAGCATTGAGCCTTTCAAGGATCTCACTATTGGGAACGC
TTGTGTTTGCCTTTCAGCTCAGCCATCACTTGATGACCAAGATGCCTATATGAAGTCAAGCTTTGGCTCCAGATACAGAT
CTACATCATTGGAGCCACCTGCAAGGGACCAAGAAAAATCTTTTTCTGAATCTGAAGCCAAGAGAGAAGAAGAAACATCT
GCTATCATCTCAGAGCTTTTTCCTGGCTTTCTCACCATTGGAACTCTTGGCTCAGAGTCAGGTATCAATGAGCCCGAAAC
ACCAACTTTTGGGACGACTTTAGAGAACTTAACTCAGCAAAAAGCAGAGGTGACTGAGAACGACTTGAAGCTAATCAGAT
ATGAGCTAGAGAAGTTTCTTGAGGCTGAGACAAAGGAAGAAGGGGTTCGTGTATCGTCAGCAAGGGACAGTCAGGCTGGC
TCTGTTACACCCAATGGAAAGCAAATGGAGGAGTCCGAAGATGAAGAGTACTGGAAGGATGCAGCATGTCCGCTCAAAGG
ATATCTCTTTGGGTCCTCAACTGAATTACCAGAAACAACGGAAGCAAAGAAAGAAAAAGCATCACTGCAAGAGCTGTTTG
ACAGGACCAAAATCACAACTGATTATAAGGAGAAAAGTGAAAGTGAGGAGACAGAAGTCAAGTATAAGCATAAATCTGCC
ATGCGGTTCATGAAGAAGATGATTAAAAAGTTCCATGCTTCTTCAAAGAGCTCAGGTGGTGATGCAACTGATTCTGTTTC
CATCAAGAAGAAATGTGATGAGGCATCTGATTCTCTTTCAACCAAGAAGAAACCCCATAAGGTCTTACGCATGTTCCATA
GAACGATCCATCCTGAAAGCTCTATCGCTGCTAGAGAATTCGTCAAGTCTGAGAAATACAAGAAGAAAATTTTCAGTGCA
GATAGTGGTTGCAATGAAAACATGATGCTCAAGGGTGGAGACAACAGAAGGTTCCCTGAAGGGCCACTGGTAAAGGAGGG
GACTGAAAATTGTAAGAAATACATGAACTTCCCCCAATACAGGCTGAGTGGCAGCACTTATGGGAAAAGAGGAGAGCACT
GGATTAAAACAGATGCAGAATGCCACAGATTCGTACCTTTTCTCCGGAAGCGAAAAACTAACATCACTGAGAAGGCTGAG
CTCAGTCCCCGGCGGTTGGTGGCTGATGGC
>Pyrco_DAnjou_new_LAZY.Chr16
ATGAAGTTACTAGGTTGGATGCATCGCATGTTTCGGCAGAATAGCAACGATCCGTTTCAAGTTTCCGTCGTTGGGCAGCC
ATCGCTCGACGATCAACAATACTATCAGAAGTCAAACTGGGGCACGAAACCCTTAACGCAAGCCCCGAAAGATCAGCACC
TTCGAAAATCTTTCAACAGTCTAGAAGCAGCCAGGACAGAAGAAGAATACTATGAAGAGGAATCATCTGCTGAGGCATCT
GAGCTCTTCCATGGCTTTCTTGCAATCGGCACCCTTGGAAGCTTGGACCAAGTGAACACTGAACCATCAACCCCAATGCT
TGGAATCTCCGTGGAGAACATAACCGAAAAAGAAACTGAGGCCGCAGAGAACGAGTTGAATCTCATCAATGACGAATTGG
AGAAAGAGCTAGTGGCTGATCCGGCGAAGGATGATATTTGCAATGATTTATCTGGAAGAAACAGCTATGTCAGCAATGGA
AGAAGTAGCCAAGGAAGCACCATTACGCTAAGCGGGAAGGCACTGGAAGGCGCAGAGAACAATGGGAATAATGGAACGGC
AGTGTGCCCGCTCCAGGGATATCTTTTCGGGTCGGGATATGTGTTGTCTGAAACAATAATAGTGGCAAAGAAGGAACACA
GGACATCTCTTGGTGAGCTGTTCCAGAGGACTAAATTGGCTGAGGAGATCTCCGGAGCAGAATTGATCAAAGAGGAGAAG
CAAGCGGATAAGTCCGCCATGCACTTAATCAAAAAGATGCTCAAGAAAAAAATGCTTCACGCTTCTTCTCGTGGCTCCGG
CAGAGCTGCTGATCATGCTTCAGCAGAAACAAAACTCAATAAGATCCTTCACATGTTCCGTCGAAAAGTTCACCCTGAAA
CCTCGGCGGCTGAGCGAAAACCCGGTAAGTACAAAGGGAACCAAAGCAGGAAGAAACCAAGCAGTGAGGGGACTTACAAC
AATGGAGATCAGGATGAAGACATCTTGTTATATCCTCAACAAGGATTTTCTTCAAATCAGAGCATGCGGCACTACAAGAG
CCAATCAAACCCACCACAATTTGTGCTTAGCGGCATGAATTCAAATGAGAACAGGGGGCACTGGATCAAAACAGGTGCAG
ACTACCTAATCCTGGAGCTG
>Pyrco_DAnjou_new_LAZY.Chr17
ATGAAGTTATTACAATGGGTGCACCACAAATTTCGGCACGGTAGCATTGAGCCTTTCAAGGATCTCACTATTGGGAACCC
TTGTGTTTGCCTTTCAGCTCAGCCATCACTTGATGACCAAGATGCCTATATGAAGTCAAGCTTTGGCTCCAGATACAGAT
CTACATCATTGGAGCCACCTGCAAGGGACCAAGAAAAATCTTTTTCTGAATCTGAAGCCAAGAGAGAAGAAGAAACATCT
GCTATCATCTCAGAGCTTTTTCCTGGCTTTCTCACCATTGGAACTCTTGGCTCAGAGTCAGGTATCAATGAGCCCGAAAC
ACCAACTTTTGGGACGACTTTAGAGAACTTAACTCAGCAAAAAGCAGAGGTGACTGAGAACGACTTGAAGCTAATCAGAT
ATGAGCTAGAGAAGTTTCTTGAGGCTGAGACAAAGGAAGAAGGGGTTCGTGTATCGTCAGCAAGGGACAGTCAGGCTGGC
TCTGTTACACCCAATGGAAAGCAAATGGAGGAGTCCGAAGATGAAGAGTACTGGAAGGATGCAGCATGTCCGCTCAAAGG
ATATCTCTTTGGGTCCTCAACTGAATTACCAGAAACAACGGAAGCAAAGAAAGAAAAAGCATCACTGCAAGAGCTGTTTG
ACAGGACCAAAATCACAACTGATTATAAGGAGAAAAGTGAAAGTGAGGAGACAGAAGTCAAGTATAAGCATAAATCTGCC
ATGCGGTTCATGAAGAAGATGATTAAAAAGTTCCATGCTTCTTCAAAGAGCTCAGGTGGTGATGCAACTGATTCTGTTTC
CATCAAGAAGAAATGTGATGAGGCATCTGATTCTCTTTCAACCAAGAAGAAACCCCATAAGGTCTTACGCATGTTCCACA
GAACGATCCATCCTGAAAGCTCTATCGCTGCTAGAGAATTCGTCAAGTCTGAGAAATACAAGAAGAAAATTTTCAGTGCA
GATAGTGGTTGTAATGAAAACAGGATGCTCAAGGGTGGAGACAACAGAAGGTTCCCTGAAGGGCCACTGGTAAAGGAGGG
GACTGAAAATTGTAAGAAATACATGAACTTCCCCCAATACAGGCTGAGTGGCAGCACTTATGGGAAAAGAGGAGAGCACT
GGATTAAAACAGATGCAGAATATTTGGTGTTGGAGCTG
>Pyrco_Danjou_new_LAZY.Chr13
ATGAAGTTACTAGGTTGGATGCATCGTAAGTTTCGGCAGAATAGCAACGATCCATTTAAAGTTTTCGTCGTTGGGCAGCC
ATCGCTCGACGATCAACAATACTATCCGAAGCCAAACTGCGGCACGAAACCCTTCAAACAAGTCCCGAGAGATCAGCACG
TTCGAAAATCTTTCAACGGTCTAGAAGCAGCTAGGACAGAAGAAGAATACTACGAAGAAGAATCATCTGCTGAAGCATCT
GAGCTCTTCCATGGATTTCTTGCAATCGGTACTCTTGGCAGCTCGGACCAAGTGACCACTGAACCATCAACTCCAACGCT
TGGAATCTCTGTGGAGAACATAACCGAAAAAGAAACTGAGGCCACGGAGAACGAGCTGAAGCTCATCAATGATGAATTGG
AGAGAGAGTTGGTGGCTGATCCGGCGAAGGATGATATTTGCAATGATTCATCTGGAAGAAACAGCTATGTCAGCAATGGA
AGAAGTAGCCATGGAAGCACCATTACCCTTAGTGGGAAGGCACTGGAAGGCGCAGAGAGCAACGGGATCAATGGAACTGC
GGTGTGCCCGCTCCAGGGATATCTATTCGGGTCGGCATATGAATTGTCTGAAACAACAAGCGTGACAAAGAAGGAACACA
GGACATCCCTTGGTGAGCTATTTCAGAGGACTAAATTGGCAGAAGAGATTTCTGGAGCAAAACTAAGCAAGGAGGAGAAG
CGAGCAGAGAAGGAAGCGGATAAGTCCGCCATGCACTTGATGAAAAAGATGCTCAAGAAAAAAATGATTAACGCTTCTTC
TCGTGGCTCCGGCGGAGCTCCTGATCACGCTTCAGCAGAAACAAAACTCAATAAGATCCTTCACATGTTTCATAGAAAAG
TTCACCCTGAAACCTCGGCGGCTGAGCAAAAACCTGGTAAGTACGAAAGGAACCAAACCAAGAAGAAAACAAGCAGTGAG
GGGACTTACAGCAATGGAGATCAGGAGGATGATATTATCTTATATCCTCAGCAAGGATTTTCTTCAAATCCGAGCATGCG
GCGCTACAAGAGCCAATCAAACCCGCCCCAAATCGCGCTTAGCGGCATGGATTCAAATGATAACAGGGAGCAATGGATCA
AAACGGATGCAGACTACCTAGTACTGGAGCTG
>Pyrco_Danjou_new_LAZY.Chr9
ATGAAGTTATTACAATGGGTGCACGACAAATTTCGGCACGGTACCATTGAGCCTCGCAAGGATCTCACTCAGCCATCACT
TGATGACCAAGATGCCTATATGAAGTCAAACTTTGGCTCCAGATACGGATCTACATCCTTGCAGCCACCTGCAAGAGACC
AAGAAAAATCTTTTGCTGAATCTGAAGCCAAGAGAGAAGAAGAAACATCTGCTACCATCTCAGACCTGTTTCATGGTTTT
CTCACCATTGGAACTCTTGGCTCAGAATCAAGTATCAATGAGCCTGAAACACCAACTTTTGCGACGACTTTAGAGAACTT
AACTCAGCAAAAAGCAGAGGTAACAGAGAACGACTTGAAGCTCATCAGCTATGAGCTAGAGAAGTTTCTTGAGGCTGAGA
CAAAGGAAGAAGGGGTCTGTGCATCATCAGCAAGGGACAGTAATGCTAGCTCTATTACACTCAGTGGCATGCAAATGGAG
GAATCTGAAGATGAAGAATACTGGACTGCAGCATATCCACTCAAAGGATATCTCTTTGGGTCCTCAACTGAATTACCAGA
AACAACAATGGAGGCAAAGAAAGAAAAGACATCACTGCAAGAGCTGTTTGACAGGACCAAAATCACAACTGATTATAAGG
AGAAAAGTGAGATTGAGGAGATAGAAGTCAAACATAAGCATAGATCTGCAATGGGGTTCATGAAGAAGATGATTAAAAAA
TTCCATTCTTCTTCAAAGAGATCTTCCCCTTCTACAGGTGGTGATGCAACTGATCCTGTTTCCATCAAGAAGAAACTTGG
TGAGGCATCTGATTCTCTTTCAACCAAGAAGAAACCCCGTAAGGTCTTACGTATGTTCCATAGAAGGATCCATCCTGAAA
GCTCTATAGCTGCTAGAGAATCGGTCAAGTCCGAGAAATATAAGAAGAAGAATAATTCCAGTGCAGGTAGTGGTTGTAAT
GAAAATATGATGCTCATGGGGGGAGACAACGGAAGGTTCCCTGACGGGGCAAGGGCAAAGGAGGGGACTGAAAATTGTAA
AAAATTCATGAACTTTCCCCAATACAGGCAGAGTGGCAGCGGTTCTAGGAGAAAGGGAGAGCACTGGATCAAAACAGATG
CAGAATACTTGGTATTGGAGCTG
>Pyrusco0g065240.1
ATGTTGCAGTTACTAGGTTGGATGCATCGCATGTTTCGGCAGAATAGCAACGATCCATTTAAAGTTTCCGTCGTTGGGCA
GCCATCGCTCGACGATCAACAATACTATCAGAAGTCAAACTGGGGCACGAAACCCTTAACGCAAGCCCCGAAAGAGCACC
TCGGAAAATCTTTCAACAGTCTAGAAGCAGCCAGGACAGAAGAAGAATACTATGAAGAGGAATCATCTGCTGAGGCATCT
GAGCTCTTCCATGGCTTTCTTGCAATCGGCACCCTTGGAAGCTTGGACCAAGTGAACACTGAACCATCAACCCCAATGCT
TGGAATCTCCGTGGAGAACATAACCGAAAAAGAAACTGAGGCCGCGGAGAACGAGTTGAATCTCATCAATGACGAATTGG
AGAAAGAGCTAGTGGCTGATCCGGCGAAGGATGATATTTGCAATGATTCATCTGGAAGAAACAGCTATGTCAGCAATGGA
AGAAGTAGCCAAGGAAGCACCATTACGCTAAGCGGGAAGGCACTGGAAGGCGCAGAGAACAATGGGAATAATGGAACGGC
AGTGTGCCCGCTCCAGGGATATCTTTTCGGGTCGGGATATGTGTTGTCTGAAACAATAATAGTGGCAAAGAAGGAACACA
GGACATCTCTTGGTGAGCTGTTCCAGAGGACTAAATTGGCTGAGGAGATCTCCGGAGCAGAATTGATCAAAGAGGAGAAG
CAAGCGGATAAGTCCGCCATGCACTTAATCAAAAAGATGCTCAAGAAAAAAATGCTTCACGCTTCTTCTCGTGGCTCCGG
CATAGCTGCTGATCATGCTTCAGCAGAAACAAAACTCAATAAGATCCTTCACATGTTCCGTAGAAAAGTTCACCCTGAGA
CCTCAGCGGCTGAGCGAAAACCCGGTAAGTACAAAGGGAACCAAAGCAGGAAGAAACCAAGCAGTGAGGGGACTTACAAC
AATGGAGATCAGGATGAAGACATCTTGTTATATCCTCAACAAGGATTTTCTTCAAATCAGAGCATGCGGCTCTACAAGAG
CCAATCAAACCCACCCCAATTTGTGCTTAGCGGCATGAATTCAAATGAGAACAGGGGGCACTGGATCAAAACAGGTGCAG
ACTACCTAATCCTGGAGCTG
>Pyrusco13g000530.1
ATGAAGTTACTAGGTTGGATGCATCGTAAGTTTCGGCAGAATAGCAACGATCCATTTAAAGTTTTCGTCGTTGGGCAGCC
ATCGCTCGACGATCAACAATACTATCCGAAGCCAAACTGCGGCACGAAATCCTTCAAACAAGTCCCGAGAGATCAGCACG
TTCGAAAATCTTTCAACGGTCTAGAAGCAGCTAGGACAGAAGAAGAATACTACGAAGAAGAATCATCTGCTGAAGCATCT
GAGCTCTTCCATGGATTTCTTGCAATCGGTACTCTTGGCAGCTCGGACCAATTGACCACTGAACCATCAACTCCAACGCT
TGGAATCTCTGTGGAGAACATAACCGAAAAAGAAACTGAGGCCACGGAGAACGAGCTGAAGCTCATCAATGATGAATTGG
AGAGAGAGTTGGTGGCTGATCCGGCGAAGGATGATATTTGCAATGATTCATCTGGAAGAAACAGCTATGTCAGCAATGGA
AGAAGTAGCCATGGAAGCACCATTACCCTTAGTGGGAAGGCACTGGAAGGCGCAGAGAGCAACGGGATCAATGGAACTGC
GGTGTGCCCGCTCCAGGGATATCTATTCGGGTCGGCATATGAATTGTCTGAAACAACAAGCGTGACAAAGAAGGAACACA
GGACATCCCTTGGTGAGCTATTTCAGAGGACTAAATTGGCAGAAGAGATTTCTGGAGCAAAATTAAGCAAGGAGGAGAAG
CGAGCAGAGAAGGAAGCGGATAAGTCCGCCATGCACTTGATGAAAAAGATGCTCAAGAAAAAAATGATTCACGCTTCTTC
TCGTGGCTCCGGCGGAGCTGCTGATCACGCTTCAGCAGAAACAAAACTCAATAAGATCCTTCACATGTTTCATAGAAAAG
TTCACCCTGAAACCTCGGCGGCTGAGCAAAAACCTGGTAAGTACGAAAGGAACCAAACCAAGAAGAAAACAAGCAGTGAG
GGGACTTACAGCAATGGAGATCAGGAGGATGATATTATCTTATATCCTCAGCAAGGATTTTCTTCAAATCCGAGCATGCG
GCGCTACAAGAGCCAATCAAACCCGCCCCAAATCGCGCTTAGCGGCATGGATTCAAATGATAACAGGGAGCAATGGATCA
AAACGGATGCAGACTACCTAGTCCTGGAGCTG
>Pyrusco16g010360.1
ATGAAGTTACTAGGTTGGATGCATCGCATGTTTCGGCAGAATAGCAACGATCCATTTAAAGTTTCCGTCGTTGGGCAGCC
ATCGCTCGACGATCAACAATACTATCAGAAGTCAAACTGGGGCACGAAACCCTTCACGCAAGCCCCGAAAGAGCACCTCG
GAAAATCTTTCAACAGTCTAGAAGCAGCCAGGACAGAAGAAGAATACTATGAAGAGGAATCATCTGCTGAGGCATCTGAG
CTCTTCCATGGCTTTCTAGCAATCGGCACCCTTGGAAGCTTGGACCAAGTGAACACTGAACCATCAACCCCAATGCTTGG
AATCTCCGTGGAGAACATAACCGAAAAAGAAACTGAGGCCGCGGAGAACGAGTTGAATCTCATCAATGACGAATTGGAGA
AAGAGCTAGTGGCTGATCCGGCGAAGGATGATATTTGCAATGATTCATCTGGAAGAAACAGCTATGTCAGCAATGGAAGA
AGTAGCCAAGGAAGCACCATTACGCTAAGCGGGAAGGCACTGGAAGGCGCAGAGAACAATGGGAATAATGGAACGGCAGT
GTGCCCGCTCCAGGGATATCTTTTCGGGTCGGGATATGTGTTGTCTGAAACAATAATAGTGGCAAAGAAGGAACACAGGA
CATCTCTTGGTGAGCTGTTCCAGAGGACTAAATTGGCTGAGGAGATCTCCGGAGCAGAATTGATCAAAGAGGAGAAGCAA
GCGGATAAGTCCGCCATGCACTTAATCAAAAAGATGCTCAAGAAAAAAATGCTTCACGCTTCTTCTCGTGGCTCCGGCAT
AGCTGCTGATCATGCTTCAGCAGAAACAAAACTCAATAAGATCCTTCACATGTTCCGTAGAAAAGTTCACCCTGAGACCT
CAGCGGCTGAGCGAAAACCCGGTAAGTACAAAGGGAACCAAAGCAGGAAGAAACCAAGCAGTGAGGGGACTTACAACAAT
GGAGATCAGGATGAAGACATCTTGTTATATCCTCAACAAGGATTTTCTTCAAATCAGAGCATGCGGCTCTACAAGAGCCA
ATCAAACCCACCCCAATTTGTGCTTAGCGGCATGAATTCAAATGAGAACAGGGGGCACTGGATCAAAACAGGTGCAGACT
ACCTAATCCTGGAGCTG
>Pyrusco9g019070.1
ATGAAGTTATTACAATGGGTGCACTACAAATTTCGGCACGGTAGCATTGAGCCTTGCAAGGATCTCACTCAGCCATCACT
TGATGACCAAGATGCCTATATGAAGTCAAACTTTGGCTCCAGATACGGATCTACATCCTTGCAGCCACCTGCAAGAGACC
AAGAAAAATCTTTTGCTGAATCTGAAGCCAAGAGAGAAGAAGAAACATCTGGTACCATCTCAGAGCTGTTTCATGGTTTT
CTCACCATTGGAACTCTTGGCTCAGAATCAAGTATCAATGAGCCTGAAACACCAACTTTTGCGACGACTTTAGAGAACTT
AACTCAGCAAAAAGCAGAGGTAACAGAGAACGACTTGAAGCTCATCAGCTATGAGCTAGAGAAGTTTCTTGAGGCTGAGA
CAAAGGAAGAAGGGGTCCGTGCATCATCAGCAAGGGACAGTAATGCTAGCTCTATTACACTCAGTGGCATGCAAATGGAG
GAATCCGAAGATGAAGAATACTGGACTGCAGCATATCCGCTCAAAGGATATCTCTTTGGGTCCTCAACTCAATTACCAGA
AACAACAATGGAGGCAAAGAAAGAAAAGACATCACTGCAAGAGCTGTTTGATAGGACCAAAATCACAACTGATTATAAGG
AGAAAAGTGAGATTGAGGAGATAGAAGTCAAACATAAGCATAGATCTGCAATGGGGTTCATGAAGAAGATGATTAAAAAA
TTCCATGCTTCTTCAAAGAGATCTTCCCCTTCTACAGGTGGTGATGCAACTGATCCTGTTTCCATCAAGAAGAAACTTGG
TGAGGCATCTGATTCTCTTTCAACCAAGAAGAAACCCCGTAAGGTCTTACGTATGTTCCATAGAAGGATCCATCCTGAAA
GCTCTATAGCTGCTAGAGAATCGGTCAAGTCCGAGAAATATGAGAAGAAGAATAATTCCAGTGCAGGTAGTGGTTGTAAT
GAAAATATGATGCTCATGGGGGAAGACAACGGAAGGTTCCCTGACGGGGCAAGGGCAAAGGAGGGGACTGAAAATTGTAA
AAAATTCATGAACTTTCCCCAATACAGGCAGAGTGGCAGCGGTTCTAGGAGAAAGGGAGAGCACTGGATCAAAACAGATG
CAGAATACTTGGTATTGGAGCTG
>Rosch_v2.0_Chr4g0429831
ATGCCTATGCTGCAGTTACTGGGATGGATGCATCGAAAGTTTCGTCAGAATAGTAATGAACCTGTTTTCCTCATTGAGCG
TTCTTGTGCATGTCTTGCAGGCCAGCCATCACTCGATGATCAACAATACTATCCAAAGGCAAACTATGGCACTAAACCCT
TTAAGCAAGGCCAGAGAGACCATCAGCTTCGAAATTCTTTTGCTGGTCTAGAATCAGCTAAGGTAGATCAAGAAGATTAC
TATGAAGACGAATCCTCTGCTGCGGCATCTGAGCTCTTCCATGGCTTTCTTGCAATTGGTACCTTTGGCTCAGACCAAGT
CATCACCGAGCCATCAACACCAACACTGCCGATGTCTGTCGAGAATATAACTGAAAAAGAGACGGAGGCCACAGAAAATG
AATTGAAGCTCATAAATGATGAGTTGGAGAAGGTGCTGGTAGCTGAAGCTAAGGATGAAATTTGCAATGATTCATCTGGA
AGGAACAGCCATGTTAGCAACGGAAGAAGTAGTCATGGTAGCACCATTACACTGAGTGGGAAGATGCTAGAAGTCCCAGA
GAGCAATGGGATTAACGGAACTACAGTCTGCCCACTCCAGGGATATCTTTTCGGGTCAGCATATGAGTTGTCAGAAACAA
CAACAGTAGCGAAGAAGGAGCAGAGGACATCTCTTGGTGAGCTGTTTCAGAAGAGTAAATTGACCGAAGAGAATTATTCT
GGAGCAAAACTCAGCAAGGAGGAGAAGCGAGCAGATCAGAAGGAAGCTGATAAGTCTTCCATTCATTTGATGAAAAAGAA
GCTCATGAAAAAAGTGCTTCACATGAATGCTTCTTCTCGGAGCTCTGCAGCAGCTGCTGATGCTGGCTCAGCAGAAACAA
AACTGAATAAGATCCTTCAGATGTTCCACAGAAAAGTTCACCCAGAAAACTCGAATGCTGGGGAAAAATCTGGCAAGTAC
CAAAAGGGCGAAAAGAAAAAGAGAATGAGCACTGATGGGATTTGCAACCATGGAGATCAGGTCCTCCCAGATGATCAAGA
CATCATGTTATATCCTGAACAAGTCTTTTCATCAAAACAGAGCATGCGACGCTACAAGAGCCAATCTAACCCGCCCCAGT
TTGCACTTGGCGGGCTTGATTCAAATGGGAACAAGGAGCACTGGATCAAAACTGATGCAGACTACCTAGTCCTGGAGCTG
>Ruboc_04_G07104
ATGAAGTTACTAGGATGGATGCATCGTAAGTTCCGTCAGAATAGCAATGAACCAGTTTTCTTCATTGGGCAGCCATCACT
CGATGACCAACAATACTATCCAAAGCCAAACTATGGCACAAAACCCTTTAAGCCAGGCCAGAAAGATCATCAGCTTCGAA
ATTCTTTTGCTGGTCTAGAAGCAGCTAAGGTAGATCAAGAAGGATACTATGAAGAGGAATCAACTGCTGCGGCATCTGAG
CTCTTTCATGGCTTTCTTGCAATTGGTACCTTTGGCTCAGACCAAGTCATCACCGAACCAGCAACTCCAACACTGGCCAT
GTCTGTGGAGAATATAACTGAAAAAGAGACTGAGGCCACAGAGAATGAACTGAAGCTCATCAATGATGAGTTGGAGAAGG
TGCTGGTAGCTGAAGCTAAGGATGAAATTTGCAATGATTCATCTGGAAGGAACAGCCATGTTAGCAACGGAAGAAGTAGT
CATGGTAGCACCATTACACTAAGTGGGAAGATGCTAGAAGTATCAGAGAGCAATGGGATTAATGGAACTACAGTCTGCCC
ACTCCAGGGATATCTTTTTGGGTCAGCATATGAGTTGTCAGAAACAACAACAGTAGCAAAGAAGGAGCACAGAACATCTC
TTGGTGAGCTGTTTCAGAAGAGTAAACTGACAGAAGAGAATTATTCTGGAGCAAAACTCAGCAAGGAGGAGAAGAGAGCA
GATCAGAAGGAAGCTGATAAGTCTTCCATTCACTTGATCAAAAAGAAGCTCAGGAAAAAAATGCTCCACATGAATGCTTC
TTCTCGGAGCTCTGCAGCAGCTGCTGATCCTGGTTCAGCAGAAACAAAACTGAATAAGATCCTTCAGATGTTCCACAGAA
AAGTTCACCCAGAAACGTCAGTGGCTGGGGAAAAATCTGGCAAGTACCAAAAGAAGAAGAGAATGAGCAGTGATGGGATT
TGCAACCATGGAGATGGGGTCCTCCCAGATGATCAAGACATCATGTTATATCCTGAACAAGCCTTTTCATCAAACCAGAG
CATGCGACGCTACAAGAGCCAATCTAACCCACCCCAATTTGCACTTAGCGGCCTTGATTCAAATGGGAACAAGGAGCACT
GGATCAAAACTGATGCAGACTTAAACACTTACCGGGGGGATCGTCTTCATTGCTCTTGCTGCAAACGG
>Ruboc_06_G03781
AACCCTTGTATTTGCCTTTCAGCTCAGCCATCAGATGATGACCAAGATGCCTATACGAAGCCAACCATTGGTTACAGATA
TGGATCTACATTCCTAGAGCTACCTAGGAAGGACCAAAAAAAATCTTTTCCTGAATCTGAAGCCAGGAGAGAAGAAGAAG
AAACATCTGTTATTGTCTCAGAGCTGTTTCATGGCTTTCTCACCATTGGAACTCTTGGCTCGGAAACAAGCGTCAATGAG
CCAGCAACACCAACTTTTGCAACACCTTTAGAGAACTTAACTGAGCAAAAAAAAGGGGTGATAGAAAATGACTTGAAGCT
CATCAGCTATGAGTTAGAGAGGTTCCTTGAGGCTGAGACAAGGGAAGAAGGAGTCTGTCCATCATCAGCAAGGGACAGTC
ATGTTAGCACTATTACACTCGGTGGCATGCAAATGGAGGACTCTGAAGATGAAGAGTACTGGGCGACAGTGATATGTCCC
CTCCAAGGGTATCTGCTTGGGTCCTCAGTCGAATTACCAGAAACAAGAACAGAAGCAAAGAAAGAAAAGGCATCACTACA
AGAACTGTTTGATAGGACAAAAGTGACTGAAAATTTTGAGAGAGGTGAGGAGATAGATCCCAAGCAAAAACGTAAATCTG
CCATGAGTTTCATGAAGAAGATAATAAAAAAACTCTATTCTTCTTCCAAGAGCTCTGCTTCTTCAACTAGTGGTGATCCA
ACCGATCCTGTTTCCATCATGAAGAAACTCGGTGAGGAATCTGATTCTGTATTGCATATGTTTAAAAGAAGGATTCATCC
TGAAGGATCTATCGCTGCAAAAGAATTTATCAAGTCCGAGAAATACAATGACATGAGCAACTCCAGTGACAGTGGTGGTC
GTAATAGGAATCTGATGCTCATGGGTGGAGAGAACAGAAGATTCCCCCAAGGGTCAAAGTTAAAGGAGGGGACCAAACAC
TGTAAGAAGTACATGGACTTGCCTCAATACAGGCTGAATGGCAGTGATTTGAGAAGAAATGAAGAGCACTGGATCAAAAC
AGATGCAGACTGTAAGTATGATTTTGTATTCCATACCATGGTGACATACTTGGATTTGGTTCCTCCCAGTACAAAACACC
AAACAAAAAACAGAAAACCTAACATTCAGGGGAACAACTGTACAAAACACACAAGAAAAAATGAGAAACTT
>gnl_Ambtr_v1.0_evm_27.model.AmTr_v1.0_scaffold00131.75
ATGAAGCTCCTAAGTTGGATGCAACATAAACTCAATGGGAGAAATACCCCAAAGAACACCCAACTGCCCTCTCCAGGCTTTGGGACCCATGAAGCTTCCAAAGATACCAAATCTAAGGAAGACAACACACAATGGCAGCATGGGCTACTTGCCATTGGGACCTTAGGCAACAATGACCTAAAAGAAGACGGGGAAAATCAAGAACTCAATAAAAATGGAGCTCAAGAACTTGAAGAAATGTCAGAATTCACTGCAGAAGAGATTGCTAAGCTCCAAAAGGAATTGACCAGGCTCCTAGCCTTCAAGCCAAGCTCTGGGGATGCATGCTCTAACAATGGAGGAGAAAACAGTGATTGTCCTTTGAAGAAATTTCTTAGCTGCCCCTCGACTCTGAATTTGGAGAGGAGGTATCAGTTGGACGCCACTGAGGATCGAATCGAGCTGAGAGAGGATTCGAATTGCTCCAGCACTGTTCGGAGTAAAGGCAAGGATGTGTGTGTAGACAACAAGAGTGTAATTTGTCAGCGATCGATTTCATTCCTTCTCAAGAAGATGTTTGTCTGTAGAAGTGGGTTTGCTCCAGTTCCAAGCCTCAGAGATCCCCTACCTGAATCAAGGATGGAGAAGTTGCTACGGACCATATTGCATAGGAGGATATATCCCCAGAGTACTTCGACGTCTAGCCGGAAGTACTTGTCCAGCAAATCAATGGCAAAATCAGAAACAACAAATGAAGAACAAGGGCAAGGAGATAGTTGCAGATGGGTCAAGACCGACTCTGACTTTATTGTTCTAGAGATG
>gnl_Aquco_v3.1_Aqcoe7G432200.1
ATGAAGATATTTAGTTGGATGCAGAATAAGCTCAATGGGCGACAAGAAGTGAAGAAACAAACAGGAGGTTTACAGCATCATGGTCAAGTTTTGCATGAACCACGTAAAGAAGAATTCAGTGATTGGCCACATGGATTGCTAGCAATAGGAACGTTTGGTAACAGTACTGATATAAAAGAAGAACAACAAAAATGTAACATGAATAATCAAACTTCATCTGATGAAAATCAAATAGATTTTAGACCAGAAGAAGTTGGGAAGCTACAAAAAGAATTAACTAAATTACTATCTCGTAAACCAAAGAAATCATCAGAATGTGAAGATGGATTGAGTCTCCCACTTGATAAATTTCTAAATTGTCCATCAAGCTTGGAAGTTGATCGAACAAATTGCAATACATTTCGTGAAGATTTGGATGAAAAAGATATTGAAGAAATTGCAAGTAGTATTGTTTTGAGCAATGGAAAAGATATGTGCATGGACAAGAACAAGTCAATTCGGAAAAAATCCATTACATTTCTTCTCAAGAAGATATTTGTGTGTCATGGCGGATTCGGTCCAAGTCCTAGCTTATCAGATCCTATTCCAGAATCCAGGATGGAGAAGGTTTTGAGGACATTACTTCATAAGAAGATCTACCCCCAACGACCTTCTACAGGGTCAGTGAAGAAATATTTGGGAGATAGACATAACTCAATGTCTAAGAAGGACGATGATCAAATAGAAGAGAAGAGAGATAGTGGTGCCAAATGGGTTAAAACAGATTCTGAATATATTGTTCTAGAAATA
>gnl_Arath_TAIR10_AT1G72490.1
ATGAAGTTTTTCGGGTGGATGCAGAACAAGCTACATGGGAAACAAGAGATTACTCATAGACCAAGCATATCCTCTGCTTCTTCTCATCATCCGAGAGAGGAGTTTAACGATTGGCCTCACGGATTACTCGCGATTGGTACATTCGGTAACAAAAAGCAGACACCACAAACACTTGATCAAGAAGTGATTCAAGAAGAGACAGTGTCTAACTTACACGTGGAAGGTCGTCAAGCACAAGATACAGATCAAGAGCTTTCTTCCTCCGATGATCTAGAAGAAGATTTCACTCCCGAAGAAGTTGGGAAACTACAGAAGGAGCTGACGAAACTCTTGACGAGAAGGAGTAAGAAAAGGAAGTCTGATGTGAATCGAGAATTAGCGAATCTTCCTTTGGATAGATTCTTGAATTGTCCTTCGAGTCTTGAGGTCGATAGAAGAATCAGTAACGCGCTTTGTGATGAGAAGGAGGAAGACATTGAGCGTACAATCAGTGTTATCCTAGGGAGATGCAAAGCTATTTCTACAGAGAGCAAGAACAAGACGAAGAAGAATAAAAGAGATTTGAGCAAAACCTCTGTTTCTCATCTTCTCAAGAAGATGTTTGTCTGTACAGAAGGTTTTTCTCCCGTTCCTCGCCCTATCTTGAGAGACACGTTTCAAGAAACAAGAATGGAGAAGTTGCTGAGAATGATGCTACACAAGAAAGTTAACACTCAAGCTTCATCAAAGCAAACATCGACAAAAAAATACTTGCAAGACAAGCAACAGCTCTCGTTGAAGAACGAGGAAGAAGAAGGACGAAGCAGTAACGATGGGGGGAAATGGGTCAAAACAGATTCTGATTTCATTGTTCTTGAGATC
>gnl_Arath_TAIR10_AT1G17400.1
ATGAAGTTCTTCGGGTGGATGCAGAACAAGCTTAATGGGGATCATAACAGAACAAGCACTTCCTCTGCTTCTTCTCATCATGTGAAGCAAGAACCAAGAGAGGAGTTTAGCGACTGGCCTCACGCGCTGCTTGCTATTGGAACATTCGGTACAACAAGCAATAGTGTGAGCGAAAACGAGAGCAAGAATGTTCATGAAGAGATTGAAGCGGAGAAGAAGTGTACGGCACAATCCGAGCAAGAAGAAGAGCCTTCTTCCTCTGTCAATCTTGAGGATTTCACTCCTGAAGAGGTTGGAAAGTTGCAGAAAGAGTTGATGAAGCTCTTGTCAAGAACTAAGAAAAGGAAGTCTGATGTGAATAGAGAGCTCATGAAAAATCTTCCTTTAGATAGATTCTTGAACTGTCCATCGAGTTTAGAGGTGGATAGGCGAATCAGCAATGCGCTTAGCGCTGTTGTGGATTCGTCAGAGGAGAATAAGGAGGAAGATATGGAGCGAACGATTAACGTTATTCTAGGTAGATGCAAAGAGATATCAATAGAGAGTAAGAATAACAAGAAGAAGAGAGACATAAGCAAGAACTCTGTCTCATATCTTTTCAAGAAGATTTTTGTCTGCGCAGATGGGATTTCTACAGCCCCAAGCCCTAGCTTGAGAGACACGCTTCAAGAATCAAGAATGGAGAAGTTGTTGAAGATGATGCTCCATAAGAAGATTAATGCTCAAGCCTCCTCGAAACCAACATCATTGACAACAAAGAGATACTTGCAAGACAAGAAACAGCTCTCACTGAAGAGTGAGGAAGAAGAAACTAGCGAAAGAAGAAGTAGTAGCGATGGATATAAATGGGTCAAAACAGATTCTGATTTCATAGTTCTCGAGATA
>gnl_Betvu_v1.2_Bv7_169760_mawi.t1
ATGCAGAACAAGATTAATGGAAAACCGGGGAATCAGAAACCCAATACAGTTATTCCACTTAACCATCTTCCTAAGCAACCTTCTCAGAGAGAAGAGTTCAATGATTGGCCTCATGGACTACTAACAATCGGGACGTTTGGTAACACTGATCTCAAAGACAAAGCAGCTAGTTCTGAGATTCAGACTGCCACTCATGAACAAGAACAAGAGCAGAATCCCACCTGTGCTTCATCCCCAGATTTATCAGAGTTCACCCCAGAAGAGGTTGGAAAATTGCAAAAGGAATTGACAAAGCTCTTAAAACGAAAATCAGCGAAACAAGAGGAAGAAAACGCTGATCATCTACCTTTGGATAGATTCCTTAACTGTCCTTCAAGCTTGGAGGTCAGCCGGAGGATTTCAAATGTGGTTTGCACTGATCCGGATAATAAGGAAGATGATATTGAACGTACCATTAGTGTAATAATCGGTAAATGCAAAGAGGTCCGAGCAGAGAAGACTAAGAATGAGATTGGGAAGAAATCTCTCTCTTTCCTACTCAAAAAGATGTTTGTTTGTGCTAATGGGTTTTCACCTGCTCCTAGTTTGAGGGACACTTTACAAGAGTCCAGAATGGAGAAGTTACTCAGAACCATTCTTCATAAGAAGATATACCCAAAAACATCGAATCGCACTTCATCGATGAAGAGGTATCTTGGAGATAAACACATTGCAGAAAAGAAAAATAACGAAGAGGACACACAGGAAAAACCAAGGCCAAGTGAGGCCTGTAAATGGGACAAGACAGATTCAGAATATATTGTTCTAGAGATT
>gnl_Betvu_v1.2_Bv7_169760_mawi.t2
ATGAAGTTCCTCAACTGGATGCAGAACAAGATTAATGGAAAACCGGGGAATCAGAAACCCAATACAGTTATTCCACTTAACCATCTTCCTAAGCAACCTTCTCAGAGAGAAGAGTTCAATGATTGGCCTCATGGACTACTAACAATCGGGACGTTTGGTAACACTGATCTCAAAGACAAAGCAGCTAGTTCTGAGATTCAGACTGCCACTCATGAACAAGAACAAGAGCAGAATCCCACCTGTGCTTCATCCCCAGATTTATCAGAGTTCACCCCAGAAGAGGTTGGAAAATTGCAAAAGGAATTGACAAAGCTCTTAAAACGAAAATCAGCGAAACAAGAGGAAGAAAACGCTGATCATCTACCTTTGGATAGATTCCTTAACTGTCCTTCAAGCTTGGAGGTCAGCCGGAGGATTTCAAATGTGGTTTGCACTGATCCGGATAATAAGGAAGATGATATTGAACGTACCATTAGTGTAATAATCGGTAAATGCAAAGAGGTCCGAGCAGAGAAGACTAAGAATGAGATTGGGAAGAAATCTCTCTCTTTCCTACTCAAAAAGATGTTTGTTTGTGCTAATGGGTTTTCACCTGCTCCTAGTTTGAGGGACACTTTACAAGAGTCCAGAATGGAGAAGTTACTCAGAACCATTCTTCATAAGAAGATATACCCAAAAACATCGAATCGCACTTCATCGATGAAGAGGTATCTTGGAGATAAACACATTGCAGAAAAGAAAAATAACGAAGAGGACACACAGGAAAAACCAAGGCCAAGTGAGGCCTGTAAATGGGACAAGACAGATTCAGAATATATTGTTCTAGAGATT
>gnl_Betvu_v1.2_Bv_009460_xahe.t1
ATGAAGCTTTTCAGCTGGGTGCATGACAAGCTCAATGGGAGACAAAGCAACAATAGTAATACAAACATTCATGCATCTAATAAAAATCAAACTCAACATTTAGCAGCTCAAAAGGAGGAGTTCAGTGACTGGCCTCAAGGATTTCTCTCAATAGGAACTCTTTTTACAAAATCATTGAAAGAGGATAATACTACTACTACCAATCAACAAAATTCTCCTAATCCCATATTAGATATCACATTGGAAGAGGTTAATGAGCTTCAAAAGGAGTTGAATGCTTTAATCTCTTCAAATGATCTTATTGATTGCTTCTCTGAGAAAGAGAAAAACCATGAAAGCTTATCGTCGTCGTCGAATAAGGAAGAAGAAGAAGATGAAGAAGAAGAAAGTGATGATCAACATTTTACGTCGATGGTTTTAAACCATAACAAAGGCAAAGATGTTTACTTGGACAGCAATGGTAATAACAATGCAATTAGTAAAAAGTCATTGTCTTTCCTTCTAAAGAAGATGTTCGTTTGCGGAGTTGGTGGGTTGGGTCCAACACCTAGTCTAAGAGATCCAGTTCTTTCGGCCCCTAAGACGACAAGATTCAGTAAGATCTTGAGAGCAATGCTTCGCAAGAAGATATATCCTCAAAATCCTGGCCCAAATATGTCAAGAAAGAGATACTTGGGAAGTGGACAGATAGGAAGCAGCAACTATGATGATGAAGATGACATGGACACTGAAGCAAACAACCATATCAAATGGGACAAGAGTGATACAGAATATATTGTTCTAGAGATT
>gnl_Carpa_v0.4_evm.model.supercontig_25.141
ATGAAGTTCTTTGGTTGGATGCAAAATAAGCTTTCTGGGAAGCAAGAGAGCAAAAAACACAACGCAATCTCCACGACCCATCATGCGAAACAAGAATCACGGGAAGAGTTCAGTGACTGGCCACACGGATTGCTCGCAATAGGAACCTTTGGTAACAATGATCTAAAGGATAATTCAGATGACCAAGGTATCCAAGGGGAACCATCCAACATTCAAGAAGATCCATCTTCATCGGAAGATCTACAAGACTTCTCTCCTGAAGAAGTTGGAAAATTACAAACAGAGTTAACAAAACTCTTATCACGAAAACCAACTTCTGATGTGGAAAAGGAACTCGCAAACCTTCCACTGGATAGATTTCTTAATTGTCCTTCAAGCTTGGAAGTTGATCGCAGAATCAGCAACGCGCTTAACAGTGATTCGGATGATAAAGATGGAGATATTGAACGTACAATCAGTCTCATACTTGGCAGATGCAAAGACATTTGTGCAGATCACAAAAAGAAAGCAATTGGTAAAAAATCCCTCTCTTTCCTTCTCAAGAAGATGTTTGTGTGTAGAAGTGGTTTTGCACCAACACCAAGCTTGAGAAATACACTTCAAGAGTCAAGACTTGAAAAGCTTTTAAGGGTAATGCTTCACAAGAAGATTTATACTCAAAATTATTCTCGGGCATCATCTATGAAGAAATATTTGGAGGATAAGCAAAGTTCGGACAAGAAAGATGAAGAAGATGAAACTAGGGAGAAAGTAAGCAGTGACGGATATAAATGGGTGAAAACAGATTCTGAATACATTGTTCTAGAGATT
>gnl_Elagu_v2.0_p5_sc00035.V1.gene682
ATGGGCAGCGGGCAGGTCTACAAGCCGCTGTATTATTCTCCTCAGCAAGAAGAAAGAATGACTGGAATTGCACATGCTTCGATGCCAGATGTTCGCAAAGAAGAATTCAATGATTGGCCTCAAGCATTGCTGTCGATTGGAACCTTCGGCAACAATGACTTGAAGGAAGACCCACAGAGACATGAGCTCTCAGAAAATCTAGATTCATCAGAAAATTTGGATGCATCTCAAGATTTTCCAGACTTTACAATGGAAGAAGTGAGAAAGTTACAAAAGGAGCTAACAAAACTATTATCTCGCAAGTCAAAATCTAGCACCAAGGGACCAGAAGTGGTAGAAGAAGAGGAGAGAGCCAATCTCCCTCTTAATAGATTTCTAAACTTCCCCTCAAGCTTGGAGGTCGATCGGACTGCTTCCCTCAGGTTGCAAGATGATTTGGATAATAACAAAGGTGACCTCTCTCCCAATACCAAGATCATCTTAAACAAAGCAAAGGATTGGTTATTGGATAACCGCAATGCAATGAAGGAAAAAACACTCACATTTCTTCTCAAGAAAATATTTGTGTGTCGAAGTGGCTTCTCACCAACTCCGAGCTTGAGGGATCCCATGCCAGAGTCAAGGATGGAGAAGATTCTGAGGACATTACTTCAGAAGAAAATATACCCTCGAAGCTCTGCTTCTTCGTCGATGAGGAAGTGCTTGGAGGAGAGACCTGTGGAGAATGTGCAGGCAGAGAAAAAGGAGGAGAAGGGGGAGGATCGGTATAAGTGGGGAGGAGGTGAGGATGGTTCCACATTGGGTCAGGGAGGAGGTGAGGATGAGGGCGGAGGCCGGGGTGGGCATATCAAGAACCAAAAGAAAGTATTTGATCCCCTTCGATCATGCTCTATGGGCGCAATAGTTGGGGAGAAGAGGTGCTTCTCTAGGAGCTTGGAGACCGGGAACCCTCCTGGTGGCGATCAGGGCAGCCATGGCATCATCGGGGTTAGCCGATGGATGGTTAGTGATGATTTGGAGATCGTGATAGGAGTTGAAGGTAGTTCTGATTCTATAAAGAGCGGAAATAAGAAGACTGTTGAGTTATCATTAAAAAGAAAGTTATCA
>gnl_Elagu_v2.0_p5_sc00036.V1.gene183
ATGGTTGTGCGTGACAGAGATACCTCAATGCAAGATGCTTGCAAAGAAGAATTCAGTGATTGGCCGCAAGTTTTGTTGTCGATTGGAACGTTTGGCAACAAAGAGTTGAAGGAAGACCCACAGAGACATGAGCCCTCAGAAAACTTGGATTCATCTCAAAATTTGCCAGACTTCACATCAGAAGAAGTGAGAAAGTTACAAAAGGAGCTAATAAAACTATTGTCTGGCAAGTCAAAAGCTGGCACCAATGGACTAGAGGTGGGAGAAGAAGAGAGAGCCAATCTCCCACTGAATAGATTTCTAAACTGCCCATCAAGCTTGGAGGTCGATCGAACTGCTTCCCTAAGGCTACATGATGATCTGGATAACAACAATGGCGACCTCTCGCCAACAACCAAGATCATCTTTAAAAAAGCAAAAGATTTGTTGTTCGACAACGGCGATGCAATTAAGAAAAAATCACTCACATTTCTTCTTAAGAAAATTTTTGTATGTCGAAGTGGCTTCTCACCAGCTCCGAGCTTAAGGGATCCCATTCCAGAGTCAAGGATGGAGAAGATCTTGAGGACATTGCTTCATAAGAAAATATACCCTCGAAGCTCTGCTTCATCATCTTCGACGAGGAAGTACTTGGAGGAGAAACCCATGGAGAAGGTGCAGGCAGAGGAAAAGGAGGAGAAAGGGGAGGATCGATGCAAGTGGGTCAAGACTGATTCAGAGTTTGTTGCGGGCAGAAATGAGATGTCATCAAATGCTGTTCTTGAAGGTGCTTGTGAGCGAGTAATTGTGGGAGATTTATATTGCGATATCTCTTTAGGTCTATATGTGATTCGTGGAGAGAATGTTGTGTTAATTGGAGAACTGGACTTGGAGAGAGAGGAGCTTCCTCCCCATATGATTTGTGTTTCAGCTGCAGAGATCAGAAGGGCTCAGAAAGCAGAAAGAGATGCTACAGATCTGAAAGGTTCCATGAGAAAGAGAATGGAGTTCTTGGATCTGGAC
>gnl_Eucgr_v2.0_Eucgr.J02802.1
ATGAAGCTATTCAGTTGGGTGCAGAACAAGCTAAATGGAACAAAAGGGAATGCGAAACCAGAGCCAGTTCCCTCCAATAGACATCATCATGTGAAACAAGAACCTAGAGAAGAATTCAGCGACTGGCCACAGGGATTGCTGGCAATTGGAACCTTTGGGAACAATGATCTAGGAGAAAACCAAGAAAGCCAAAACAATCTTCAGGAAAATAACCAAGAAAGCCAAGACAATATTCAGGAAAATCCGTCTTCCTCACCCGATTTATCAGACTTCACGCCTGAAGAAGTTGGGAAATTACAGAAAGCTTTGACTAAACTCTTATCCCGTAAACCTTCCTCCAAAGTTGAAAGAGAAACCACAGATCAGCCACTGGACAGGTTCCTAAACTGCCCATCAAGCTTGGAGGTCGACAGGCGGGTTAGTAGTTCTTTGAGCAGCGAGCCAGGGGATAGGGAAGAGGACATTGAGAGGACTATAAGTATTATCATTGGTAAATGCAAGGAGATTTGTGCAGATAATAGCAAGAAAGCAATCGGGAAAAAGTCCATTTCGTTCCTTCTTAAGAAGATGTTCGTTTGCAGAAGCGGATTTGCACCGGCACCTAGCCTGAGAGATCCGCTCCCCGAATCAAGAATGGAGAAGCTTCTGAGGACATTGCTTCGCAAGAAAATGTACCCGCAAAATACTTCTCGGGCATCGTCCATGAAAAGGTATTTAGAGGACAAGCCGATCTCGAGAGCCGATAAAGAAAAGCAGGAGGAAGCAGATGAAGGCTCTAAATGGGACAAGACAGATTCTGAATATATTGTCCTTGAGATC
>gnl_Eucgr_v2.0_Eucgr.C00791.1
TTTCATACCCCCGAACCTTTCAAAGAGGAATTCAGCGACTGGCCAAACGGATTGCTCACGATCGGGACGTTCGGAAATGGCGATCTGAACAAAGATCAAGCAAGGCAGGATCAACAAGATCACACCCCCTCTCCATCCCAGGACCAATTACCTCAAGACCTCACCATTGAAGAAGTGTGGAAACTTCAGCAAGAATTGAATTCGTTCTTGAACACGCAGCCCCAACAAGAAATCGCCGAACCAATTGCTCATGAGCCAAACACAAAAGATGACAATTTCCAGGAGACAAACGGGGCGGTTGTTTCTCGCAAGTCAGGGAAAGATACTGCGGTCTTGGATGGTGCAAAGAGGAATCGGATTGGAAAGAGGTCATTGTCCTTGCTTATGAAGAAGATGTTTGCATGCAAAAGCGGGTTTGACCATGAGCTCTCGCCGGTTCTCAACTTAAAAGACCCTCTCCCCGAGACTAGAATGGAGAAGATTTTGAAGGCAATACTGCACAAGAAAATATACCCCCAAAGCTCAAGCCAAGCATTATCTGCGAAGAGATATCTGGAACAAAGGCCAATGCCCAAATCATCATCTGATCAAGAAGAAGTGAACAAGGAGACCACGAAAAGTAAATGGGACAGAACTGATTCCGAATATATCGTTCTGGAGATA
>gnl_Manes_v6.1_Manes.04G147300.1
AATGTGAAACAAGATTCTCGAGAGGAATTCAGTGATTGGCCTCATGGATTGCTTGCAATTGGAACTTTTGGCAACAATGAATTAAGATCAGAAAATGTTGAAATCCAAGATGTTCAAGAAGAAGAAGAGGACCCATCTTCCTCAGAGGATTTACAAGATTTCACAGCTGAAGAGATCGGAAAATTACAGAAAGAATTGACAAAGCTTTTATCAAGAAAACCAACTTGTGATAAAGAAAAAGAAGTTGCTAAAACTCTCCCATTGGATAGATTTCTGAATTGCCCATCAAGCTTGGAGGTTGACAGAAGAATCAGTAACACTGTCACCAGTGATATGGATGATAATGAAGAAGATATTGAGAGGACAATAAGCGTAATTCTTGGTAGATGCAAGGACATTTGCGAGAAAAATAAAAAGAAAGCAATTAAGAAGAAATCCATCTCTTTCCTTCTCAGGAAAATCTTTGTTTGCACAAGTGGCCTTGCACCACAACCAAGCTTGAGGGATACCCTTCAAGAATCAAGAATGGAAAAGCTATTGAGAACATTGCTTCACAAGAAGATAAACCATCAAAATTCAACCAGAGCATCATCAGTGAAGAAATATATTGAGGATGGTAAACAGAAATCAAAGAAGGAAAATGAAAAAGAAGAAGGAAAGAGGAATAAGACTTGTGATGGAAGCAAATGGGTGAAGACAGATTCTGAA
>gnl_Manes_v6.1_Manes.16G093700.1
ATGAAGATATTCGGTTGGATGCAAAAGAAACTCAGTGGCAGACATGCAGCCAAGAAACATAATTCTATTTCTGTTAATCACCATATTACACAGCATGAACCTCGGAACCAAGAATTCAGTGATTGGCCTCATGGATTGCTGGCAATCGGAACATTTGGAAATGATAGCACGAAAGGAGATTCCAAGCCTAACTATGTTCAAGAAAATCTATCTCAAGATCTGCAACTTACACTTGAAGAAGTTGAAAAACTTCAAGATGAGCTAAACTTGTTATTCAATAAACAATATGGGTCAACATCTGATGAAGCAGAATCAAATACCGAGAAGCTCGCATTAGATAAGTTTGTCAATGGCAATCCCAGCTCGGAAGAAGATGACAAAGATCACTGCCATCTTCAAGGCAGCACCACAGCAATTCTTGGCAGAGGGAAAGGAATTTGTAGTGCGGATAATACAGGCTGTGCCATTAACAAAAAGTCCTTGTCATTTCTTCTCAAGAAGATGCTTATTTGCAGAGGTGGATTTGCACCTACTCTTAGCCTAAGAGATCAAGTTCCAGAGTCTAGAATGGAAAAGATGTTGAGGGCAATACTTCACAAGAAGATATATCCCCAGAATCCAAGTTCAAATTCATCTACTACCAAGAAATATTTGGAGAATAAACACAAGCCCAGGTCTATCAAGGGTGAGGATGACATAAATTACAAGGATGATAATGGAAGTAAATGGGTCAAGACAGATTCTGAATATATAGTGTTGGAGATA
>gnl_Manes_v6.1_Manes.11G017200.1
ATGAAGCTTTTCAGTTGGATGCAAAACAAGCTCAATGGCAATAAACAAGGGATTATTAGAAAACCAAATGCAGCTTCATCTACTCATCATGAGAAACAAGGTTCTCGAGAAGAATTCAGTGATTGGCCTCATGGGTTGCTGGCAATTGGAACTTTTGGCAACAATGAACTAAGATCAGAAAATCTTGAAATCCAAGATGTTGAAGAAATTCACCAACAAGTTGAAGAAAAAGAAGAAGAAGAAGAAGAAGAAGAAGAGGACCCATCTTCCTCAGAGGATTTACAAGATTTCACACCTGAAGAGATTGGAAAATTACAGAAAGAATTAACAAAGCTCTTGTCCAAAAAACCAACTTCTGATAAGGAAAAGGAAGTTGCTAAAACCCTCCCTTTGGATAGATTTCTCAATTGCCCATCAAGCTTGGAAGTTGACAGAAGAATCAGTAACACAGCCACTAGTGATATTGATGATAATGAAGAAAATATTGAGAGGACAATAAGTGTAATTCTTGGTCGATGCAAGGACATTCGTGAGAAAAATAAAAAGAAATCAATTGGCAAGAAATCCATTTCTTTCCTTCTCAAGAAGGTTTTTGTTTGCAGAGGTGGATTTGCTCCTCAGCCAAGTCTGAGGGATACTTTTCAAGAATCAAGAATGGAAAAGCTTTTGAGGACATTGCTTCACAAGAAGATTAACCATCAGAATTCTTCTCAGACATCATCAATGAAGAAATATCTTGAGGATAATAAACAGATAACAATGGAGGAAAATGAAAAAGAAGGAAAAAGAGAAAAGACTTGTGATGGGGGAAAATGGGTGAAGACAGATTCTGAATACATTGTTCTAGAGATT
>gnl_Medtr_Mt4.0v1_Medtr2g042670.1
ATGAATATCTTTAAATGGATGCAAAATAGGCTTAATGGCACCAATGGGAAAATGAAACCTAGCTCTATTTCAGCTACTCATCATATGCTGAATGAGACTTATAAACAAGAATTCAGTGATTGGGATCATGCAATACTTGCAATTGGAACACTTGGGAATAACAATTTGAATGAAAATTCAAATAAAAGTATTGATGAAGAGGATTCACACTCCTTTCAAGATTTCACACATGAGTTCTCTTTTGAAGAAGTTGGGAATTTTCAGAATGAATTGAAAATGAATTTGGAAGAGAGTGGTAATTTCTATCCAAGCAACAATTTAATATGCAATAGGGGAAGAAAGAGTTTGGATAAAAGTAATAAGAATGAAGTTTCTAATCAATCACTTTCTTTCCTTCTTAAGAAGATTTTTGTGTGTGGAGGTGAATTGCCACCTACATCTGTGTTCAAAGATCCACTCTCTACAGAGTCTAGAATGGAAAAGATTCTAAGGGCAATACTTCACAAAAAAATACATCCACATGGTTCATGTTCAACAACGTTTGTAAACAAGTACCTTGAAAACAATTCAAAGCCCGAGTATGATTATGAAGATGAAGATGAAGATGAAGATGAATATGAATATGAGTATGAAGAGGAGCTTAAAAATAGTGTTGTGGAGAAAGGATGCAAATGGGTCAAGACAAATTCCGAATATATCGTTCTTGAGATA
>gnl_Medtr_Mt4.0v1_Medtr8g021237.1
ATGAAGTTCTTCAACTGGATGCAAAATAAACTTGGTGGGAAACAAGAGAATAGAAAATCAAACACATCTACATCTACTACTTACGCAAAACCAGAGCCTAGAGAAGAATTTAGTGATTGGCCTCATAGTTTGCTAGCAATTGGAACATTTGGAAACAACAACGAAATCACACAAAACATAGAAAACCAAAATACACAACAAGAGGATCCATCCTCCTCAGAGGAAGTACCAGACTTCACTCCAGAAGAAATTGGAAAACTACAAAAGGAGTTAACAAGACTCTTACGACGAAAACCAAACGTCGAAAAAGAGATTTCTGAGCTTCCCCTTGATAGATTTCTTAACTGTCCATCAAGCTTGGAGGTTGATAGGAGAATCAGCAATGCACTTTGCAGTGAATCAGGTGGTGACAAAGATGAGGATATTGAGAAGACACTTAGTGTCATACTTGATAAATGCAAAGACATTTGTGCTGAAAAAAGCAAGAAATCAATTGGAAAGAAATCTATATCTTTTCTTCTTAAGAAGATGTTTGTTTGTAGAAGTGGATTTGCTCCAACACCTAGCCTTAGAGATACTCTTCAAGAGTCAAGAATGGAGAAGCTTCTAAGGACAATGCTTCACAAGAAACTTTACACTCAAAATAATTCGCGCGCACCGGTGTTAAAGAAGTGCTTAGAGAACAAGAAGAGTATAAAGAAGAGGAATGAGGATGAAGCAGAAGAGAGAATTGATGAAGGAAGTAAATGGGTCAAGACTGATTCTGAATATATTGTTCTAGAGATA
>gnl_Mimgu_v2.0_Migut.D00931.1
ATGCAGTTCTTCAACTGGATGCAAAAGAAATTCAATGCAGGAGGGCAAAATGGTCATGATCATCAAATTACTACTAAGAAGAAATTAATAGAACCTTCCAAACAAGAGTTCAACGGATTAATGCTTTCTATCGGAACGTTCGGCAATAAACACGACGTCGTCGATCAACCTTCTTCGTCTCCTGATAATTTTTCGGAATTCACAGCCGAAGAAATAGTGAAGTTGGAGAAAGAGTTGACCAAACTTTTGACTCGAAAATCGGATAAAAATGATCATCTGCCGTTGGATAGATTCCTCAACTCCCCTTCAAGCTTATTAGCCACTTCGGATACATCATTCAGCACTTCTTTCTCGGACGATAAAGAAGACGAAGAAGAAGATGATGACGAAATCGATCGAACGGTTAGGATTATCCTAAAAAGATGCAAGGAGTTATCTCGGAACAAGAAATCAATAATCGGGAAGAAGTCGTCGCTTTCTTTCCTCGTCAAGAAAATGTTTGTCTGCACAGGCGGCTTCGCAGCAGCGGCTCCTCGTTTTCGAGATGCATTTCAAGAATCAAGAATGGAGAAGCTTTTGAGGACAATGCTGACTAGGACGATATTCCCTCGAAATTCTTCTGGAGCCTCGTCGACGAAGAAATTCATAGAGGAACGCAGGCGTAACGAAGATGAATCGCACGATCAAATTGGAGATGGATCGTCTAAATGGATTAAAACCGATTCCGAATGTGAGTTGCTTTTAATAATAAAAAAAAAT
>gnl_Mimgu_v2.0_Migut.I01096.1
ATGCAGAACAAGTTTACCGGAGCACAAAACGCAGTTCCCGCTTCGAATCATGCAAAGAAAGAATCTCCAAAGGAAGAATTCAGTGACTGGCCCCACGGATTGCTTGCCATTGGTACGTTCGGCGACACCGCCGATACGATCCAAGTTGATGAAAAAAATCCACATAAAAATGAGATTATTCCACTAAAGGAAGAGGAATATTCGTCAGGGGATCTTTCGGAATTCACAGCTGAGGAAGTAGTCAAGTTACAAAAGGAGCTGACGAAACTCTTATCGAAAAAATCAGCAACAAAATCCACCGACAAAAAATCCGTTGCTAATTTACCGTTGGATCGGTTCCTAAACTGCCCCTCCAGCTTGGAAATGGACAGGATTAATTCCAACAGATTCAGCACTTACTCTGACAATAGAGACGAGGAAGAAGAAATCGATCGGACGATCAGGATTATTCTAGGAAGATGCAAAGATGTTTACGAAAAGAAGAAGAAGAATAGTAACAAGACAATCGGGATAAAGTCGTTGTCTTTTCTCGTCAAGAAAATGTTTGTTTGTCGAAGTGGCTTTGGACCAACGACTAGTTTTAGAGACACACTTCAAGAATCAAGAATGGAGAAGCTTCTTAGGACAATGCTGACGAAGACGATATACACGCAGAAATGTTCAAGAACTTCGTCGACGAAGAAATACATTGAGAATTATTACAAGCCGGAGATGAAAGCTGAGAAAGAAGAAGAAGTAGAAGAATCACATGGTATAAGTGAAGAGGGATCTAAATGGGACAAAACTGATTCTGAA
>gnl_Mimgu_v2.0_Migut.J00917.1
ATGAAGATCTTTGGTTGGACGCTAAACAAACGTAATCGAAGTGAAGTTTCGAACAAGCCGAATCCAGAATCGATGTCATATGATCATATGATGCAGCACCACTGCAAAGAAGTGTACTCCGATTGGCCAAACGGTTTGCTTGCTATTGGTACATTGGGAAATTCCGACAAGTTGAGCGTTCATGCGAACAATGAAAACACCGCATCACAAGTACAAGACAACTTCGAAGAGGAAGAAGAAGAAGAAGAACAACAAGTTATTGATAAAGAATTGAGATTATTACTGAATAACCACATTTCTCTCGATAGAGAGAAACTGTTCTTGGATTGCTCGAGAGAAATCGAGGAACGAGCGGTTCATTTGTTGGCAAACGAAGACGCTCGTATACAGAGGACCATCAGCAGTACAGTCAACAAAGGAGCTAAAGACGCACGACTGAATAATAATAATAATAATAACAATAACAAAAGGAAGAACGGGATCGGTAAAAAATCGATCTCGTTTCTCATCAAGAAGGCGCTTCTGTGCAGAGGTGGATTCGTCTTGCGGGACCCGCATCCGGATACTACTAAAGTGGATAACTCGAGATTGGATAAGATACTGAGGGCATTGCTGCACAAAAAGATATATCCTCAAAGGCCTACTTCGAAGAAATATTTGGATAATAGGCCTGCGATTGTCGATAGCGATGACGAAGAGTATGAAGAGTCTTTTCATCAAACTAAATGGGTCAAAACAGACTCAGAATATATTGTTCTGGAAATA
>gnl_Musac_v1_GSMUA_Achr2T21760_001
ATGAAACAAGATCCACAAATCGCAGAAAACTTGGATGCTTCAGAAGACTTGCTTGATTTCACGGCAGAAGAAGTGAACACACTGCAGAAAGAGCTAGCAAAGCTGCTGAGCCGAAAGCCAAAGTGTAGCACCAGCGGATCCGAGATCGCCGAAGAAGAAGAAGAAGAAGAAGGTAGAGCTAATCTGCCACTGAACAGGTTTCTCAATTGCCCGTCGAGCTTGGAGGTCGACAGGACCACCAGCTTGAAGCTCGACAACAATGGCGATCTCTCCCCCTACACCAAGATCATACTGAGCAAAGTGAAGGATGCATTACAGGGCAACCGCAATGCCATCAGGAAGAAATCACTCTCATTTCTTCTGAAGAAGATATGTGTCTGTGGGAGTGGCTTCGAGTCACCTCCAAGCTTCAGAGACCCCATTCCTGAGCCAAGGATCGAGAAGGTATGTCAAATTCTTATTCTCAAGGCAATTCTTACCAAGAAGAGCTCTGCTCCAACATCAATGAGAAGCTACTTGGAGAGCAAACCCAACGAGAAGTTGCAGGCATCAAAGGTGGAGGAGGACGACCGTAGGAAAAATCAGTGTAGATGGGTTAAGACAGATTCCGAGTGTAAGACGATCAATTCTTGCATTACAATGGTAATACCATGTTTTGATGGCCAC
>gnl_Musac_v1_GSMUA_Achr2T07700_001
ATGTTACTTGGATCCCCAAACCTTCCTCTTGTTTCTACTACTCAATCTGAAGTCGGCAACTTCCAGGGCTCATCTGCAGCAACCTCAGGATTACATGCTCAAGATCATTGTTCCCGTCGATGGATCTTTGGCTGGGTGCAGAACAAGTTCCACGGGAGGCAGGAGAAGAAGAGCTTCGATGCTGGATCGAGTTCAGCTCACTATCCTTCCATGCCGAGTTCTCAGAAAGAAGAACTCAACGACTGGCCACAGGCATTGTTGTCGATTGGGACGCTCGGCAACAGCGAGATGAAGGAGGAACCACGGCGAGACGAGCATTCTCGAACCTTGGATTCTCCCTCAGAAGACTTATCCAACTTCACGATCGACGAAGTAAGCAACCTGCAGAAAGAACTGAAGAAGCTGCTGTCACTCAAGTCGAAAACCAAGTCCGCTGGATCGGAGTTCGGCGAAGAAGACAGAGCCAAGCTGCCGCTGAATCGATTTCTGAACTGCCCATCGAGCTTGGAGGTCGACAGGATCGCGAGCGCCAAGCTCGAGTATCTGGACAACGACAACAATGGCGACCTCTCGCCCAACACCAAGATCGTACTGAGCAAGGTGAAGGAAGTGCTGCTGGGTAACCGCAACGCCATCAAGAAGAAGTCCATCTCCTTTCTTCTCAAGAGGATGTTCGTCTGTGGCGGCGGCTTCGCGCCAGCTCCCGGCTTTAGGGATCCCATGCCGGAATCAAGGATGGAGAAGATTTTGAGGGCAATTCTCACCAAGAAGATGCACCAACAAAGCTCCACTCCATCTTCATCGCAGAAATACTTGGAGAACAAGCCAGTTGGGAGATCGCAGGAAGGGGAAGCGGAGGAGGAGGAGGAGAAGAGGAAAGCTCAGTGTAAATGGGTCAAGACGGATTCAGAGTGTGAGTTCAATTACTGTTGCCACTTCAATTTTAGCATGTCGCATTGCATTTTGAATAGC
>gnl_Musac_v1_GSMUA_Achr1T12350_001
ATGGGATTCTGCATCACTGCTCTCCCAGTCTATTTAACCATCCACACTCCCTATTGGTTGAAGACCAGAGTTGTGAGGATATCTGTTCTTTCTTTTCTTCCATTATATTCACAGACACTCTTGGACTACAGAGAGGGAGGCCTTTGCTCACTTGAGTCTTGTATTCAGATCCTCAGCTGGGTGCAAAACAAGTTTCATGGCAGACAGGAGAAGAAGAAATTTGATGCTGGAGTGAGTTCAGCCCATTATGCTTCAATGTCTGGCAATCAGAAAGAAGAACCCAATGACTGGCCACAAGCACTGTTGACAATTGGGACATTAGGCAACAATGATCTGAAGGAAGAATCTCATAGAGTTGAGTACTCCCAAGACTTGGATTCCTCACAAGATTTATCGGACTTCACGATCGAAGAGGTTAACAAACTACAGAAAGAACTAAAAAAGCTTCTGACACGCAAGTCGAAACTCAAGTCCAATGGATCGGAGATCGGTGAAGAAGATCGAGCTAACCTGCCACTGAACAGATTCCTGAATTGCCCGTCAAGCTTGGAGGTCGATAGGACAGCAAACACAAAGCATGAGTGCTCGGAAAATGAGAACAATGGTGACCTCTCGCCGAATACCAAGATCATGCTAAGCAAATTGAGAGATGCTTTGTTGGGCAACCGCAACACGATCAAGAAGAAATCCATCTCCTTTCTTCTCAAGAAGGTGTTTGTATGCGGTGGTGGCTTTGCACCAGCTCCGAGCTCTAGGGATCCCGCGCCTGAATCAAGGATGGAGAAGATCTTGAGGGCAATTCTTGCCAAGAAGATGTCCCAACCAAACTCTGCTCCAGCTTCATCAGAGAAGAAATACTTGGAGAATAAACCAGCTGAGAGAACAAGGGAAGGAGAAGAGGAAGATAAGAAGAAAGCTCAGTGTAAATGGGTCAAGACAGATTCAGAGTGTAAGTTCAGTTACTGTTGGAATTTGAGCAATAGCAACATGTGG
>gnl_Musac_v1_GSMUA_Achr6T11640_001
ATGGTTCCTTTTTATTATTCTCAAATAATACCTGCTTCGAGAGCATCCCAGCGGTACAAAAGGAACGAGGATGCTGCAGACACCTTCAGCAATGCACTGTTCCTGATTCTTCGCTCCATCTGTAGTACAATCTCTCGCTCACGCTTTATTTTTTTGGTGGGAACCATGAGGATCTTGAGCTGGGTGCAAACCAAGTTCAGTGGGAGACAGGAGCATAAGCGATGTGCTGCTGCTTTGAGTTCTGCTTCTTGTACTTCAATCCCTGTTATTTCTAAAGAAGAATTCCGGGACTGGCCGCAGGCGTTGTTGGCAATCGGGACATTAGGCAACAGAGACATCAAAGAAGACCCACAAAGACCTGAATCCTCGGAAAACCTGCAAGCTTCAGAAGATCTGCCTGATTTCACCATGGAAGAAGTGAACAGATTCCGGGTAGAGCTAGTCAAGCTACTGACTCGAAAGCCGAATTCTAGCACCAGTGCACCAGAGATCGCTGAAGCAGATCGGGCTAATCTGCTACTGAATTGGTTCCTTAATCGCCCATCGAGCTTGGAAGTTGACAGGAAACTGGAGAATCTTGGCGATCTCTCTCCCAGTACCAAGATCATACTATCTAAAGTGAGAGATGCTTTGTTGAGCAACCGCACCGCGATTAAGAAAGAATCACTCTCATTTCTTTTCAAGAAGATGTTTGTATGTGGAAGTGGCTTTGCGCCGCCTCGGAACTTGAAGGATCCAATTCCTGAGCCGAGGATTGATAAGGTTTTGAGGGCAATTCTGACCAAGAAGATTTACCCTCGAAGCTCTGCTCTGGCTCCAGCAAAGAAGTACTTGGCGAATAAACCCACTGAGAAGATGCAGGAAGAGGACAAAAGGAAAGATCAGTATAAATGGGTTAAGACCGATTCTGAGTGTAAGATGTTTCATTCATGCGTTAGTGCATTC
>gnl_Nelnu_v1.0_NNU_018181-RA
ATGAAGATCTTCAATTGGGTGCAAAATAAGCTTCAGGGGAGGAAACAGGGGAGCAAGAAACAAAGTGGGGTCTCAGCTAACCATCAAAATTTTCAAGAACCTTACAAGCCCAAAGAAGAATTCAGTGACTGGCCTCATGGGTTGCTGGCAATTGGTACATTCGGAAATAATGATCTAAAACAAGAGCCAGAGATGTGTGACCCTCCAGAGGATCCATCTTCATCGCAAGACTTGCTAGGTTTTACACCTGAAGAAGTTGGCAAGTTAGAGAAAGAATTAACCAAGCTACTGTCACGTAACCCAGTTCCTACTGGAGCTGAATCAACAGAAGGAGAAGCCACCCATCTCCCGTTAGACAAATTCCTAAACTGCCCATCAAGTTTGGAGGTCGATCGGACGATTTGTCAAAGGTTTTGCCATGATTTGGATGACAGAGATGATGATCATCCGGGATGCAGTAGCAGTGTTGTGAGTAAAGGCAAAGACGTAAATTTGGAAGGTAACACTGCAATCCGAAGAAGATCGATATCATTTCTTCTTAAGAAGATCTTTGTTTGTAGAAGTGGTTTTACACCAATTCCCAGTTTAAGAGATCAGCTTCNAGAATCGAAGATGGAGAAGCTTCTAAAGGATATGCTTCACAAAAGGATATACCCACGAAGTTCAAGTACATCATCAACCAAAAAATACCTAGAAAACAGACAAATGCTCAAAACAGGGAATGAAGATGATGGATGTAAATGGGTCAAGACAGATTCCGAGTATTCCATACTTACACGG
>gnl_Nelnu_v1.0_NNU_010573-RA
ATGAAGATCTTCAGTTGGATGCAAAGTAAGATTCATGGGAGACCGGGTAACAAGAAACCAAGTGGGGTCTTACCTAATCATCTTAATTTGCGAGAACCTCTTAAAGAAGAATTCAGTGACTGGCCTCATGGGCTGTTGGCAATTGGGACATTTGGAAATAATGACTTAAAAGGGGAGTCAGAGAGGTGTGATCCTCTGGAAAATCCATCTTCATCACAAGATCTACTAGATTTTACAGCTGAAGAAGTTGGGAAATTAGAGAAAGAGCTAACCAAGCTATTATCGCATAAACCAGACTCCATTGGGACTGAATCAACAAATCTAGGAGAAACCATTCATCTCCCACTTGATAAGTTTCTAAACTGTCCATCCAGTTTAGACGTGGATCGAACGAATTGCCATAAGTTCTGTGAAGATTCGGAGGACAAGAATGATAATAATCTGCTAGGTAATACCAGTATCGTCTTGAGCAAGGGCAAAGACGTTTGTGTGGACGGCAAGAAAGCAATCGGAAAAAGATCGATTACTTTTCTTCTTAAGAAGATCTTCGTCTGCAGAAGTGGTTTTCCACCAGCTCCAGCTCCAAGTTTATGGGATCAGCTTCCGGAGTCAAGGATGGAGAAGCTTTTGAGAGCCATTCTTCACAAAAAGATATATCCCCAAAGTTCCACTTCATCATCATTAAAGAAGTACCTAGACAACAGACAAATGCTGAAGGCAATCAACAAAGATGATGAACTAGAGGAAACATCAGATGATGGATGTAAATGGGACAAGACAGATTCAGAATATATTATGATCGATTTCATCATTATCTTATTGACTGAGGAGGGGCTATCCTTGGATCGAAGAATTCAAATAGCTGGAACCAAGCCATCAGGGTCAGCCATGAATAAAGCCAATGAAGGTGATTATATATTAAGAGACATGATAAAAGCAATG
>gnl_Orysa_v7.0_LOC_Os07g42290.1
ATGGGGATTATTAACTGGATGCAGAATCGACTCAGTACTGCTAAACAAGACAAGAGACGAACTGAAGCTGCTGCTGTGGCCTCGTCAGCTCGCAGACGAGGAGGAGGGGGAGGAGAGAGTTGCCGCCAAGAAGAAGCTCGCGACGAGATCAAGATCGCCGGAGATCACCTCCTCTCCATCGGCACGCTCGGGAACGAGTCGCCGCCGCGACCGCCGGCGGCGGCGGCGGCGACGGCGGCAGAGGAGGTGGCGGACTTCACCATCGAGGAGGTGAAGAAGCTGCAGGAGGCGCTGAACAAGCTGCTCCGGCGAGCCAAGTCCACCAAGTCCGGCAGCCGCCGCGGCTCGACGGCGGCGGAGCACGACGCCGACGAGCGCTCCTCCTCCTCCTCCTCCTCCGGCAGCCAGCTGCTGCTGCCGCTCGACAGGTTCCTCAACTGCCCCTCCAGCCTCGAGGTCGACCGGCGCGTGGCGGCGGCCGACGGCGAGTTCTCGCCGGACACGCAGATCATCCTCAGCAAGGCGCGCGACCTCCTCGTCAACACCAATGGCGGCGGCGCCATCAAGCAGAAATCCTTCAGGTTCCTCCTCAAGAAGATGTTCGTCTGCCGCGGCGGCTTCTCGCCGTCGCCGGCGCCGCCGCCCACCTTGAAGGATCCAGTCGAATCAAGAATCGAAAAGTTGTTCAGGACGATGCTTCACAAGAGGATGAACGCTCGACCGAGTAATGCTGCGGCGTCGTCGTCGAGGAAATACTATCTTGAGGATAAGCCGAGGGAGAAGATGCAAAGGGAGCATCTCCATGATGATGAAGATGATGATGAGAATGCAGAAGATATCTTTAAATGGGACAAAACTGATTCAGATTTCATTGTTCTGGAGATG
>gnl_Orysa_v7.0_LOC_Os03g29270.1
ATGGAACATACCACATCTGCATACATTGCATCAAATGTGCCAATGCCCCTACTGGGTGTAGTGCAATTTGGCCACAGTACAAGCGGCATTGATTGCTCACGGTTTCTTGGAGCGAGACACATCAGTTCATCGTCACTCATGGGGATCGTCAGCTGGGTGCAGGGGAGGCTGGGTGGGAGGACGTCGGCGGCGGCGGAGAGCAGAGGGCTCGCCGCCGGCAACGGCAATCCTTCGGTGGTCGCGGCGGTCGTTGCGGCAGGCAAGGAGAGGAAGCATCAGCAGGTTGTTCCTGACGATCTCGCCGGCGATCAATGGCCGACTCCGGCGACTCATCTCTTCTCCATCGGCACGTTGGGCAACGACGAGTTGCCGGAGCAGGGGGAGGAGGAGGAGGACCTGCCGGAGTTCAGCGTCGAGGAGGTGAGGAAGCTCCAGGACGCGCTGGCGAGGCTCCTCCTGCGCGCCAGGTCCAAGAAGTATTCCGAGGCCGTCGCCACCGCCGCCGCCACCGCCACCTGCTGCGGCGGCGGCGGCGCGGACAGTGGCCTGCCGCTCGACATGTTCCTCAACTGCCCTTCCAGCCTCGAGGTGGACAGGAGAGCACAGCGCGATCACGGCGGCGGAGGCGCCGCCGTCGGCCTCTCGCCGGGCACCAAGATGATACTCACCAAGGCCAAGGACATTCTCGTCGACGGCAACACCAGAAACACCACCACCAGCGGCGGCGACATCAAGAACAAGTCATTCAAGTTCCTTCTCAAGAAGATGTTCGTCTGCCATGGCGGCTTCGCGCCGGCTCCGAGCTTGAAGGACCCGACGGAATCATCAATGGAGAAGTTTCTCCGAACGGTGCTCGGCAAGAAGATCGCTGCCCGGCCGAGCAATTCACCGGCGTCGAGGACATACTTCTTGGAGGGTAACAATGCACATGGTGATGACCATCGCCTTTGTCGCCGCCGTCGTCCTCGTTGCGGCGAAGAAGAAGAAGAGGAGGAGGAGGAGAACAAGGGGGAAGAAAGTTGTAAATGGGACAGGACAGATTCTGAATATATTGTTCTTGAGATA
>gnl_Orysa_v7.0_LOC_Os09g26840.1
ATGAAGATTTTCAGCTGGGTAGCCAACAAGATCAGTGGGAAGCAAGAAGCAAATCGGTTTCCCGCAAATTCTTCTGCGCCTTACCGTGCTAACGTGTCAGATTGTCGAAAGGATGAATTCAGTGATTGGCCCCAATCATTGCTTGCTATTGGGACATTTGGAAATAAGCAGATTGAGGAGGTAGCTCAGGTGGAGAATTCATCCGACAATGTGCAGTCAGTGCAAGATACCGTCAAATTTACAGAGGAAGAAGTAGACAAGATACGGAAAGAATTCGAAACGCTACTAGCAATCAAAGATCAAGCAGAAGCTCAACGCTCGCATGATGATGACCAAGTAGGTTTACAAAAGCGTGCCGATGGGGAAGACAATGAGAAGCATATTAGACAGTTGATCAACAAAAGGATCATTGTAAGTAAATCAAAGAATTCGTTAGGAAAGAAAGGAAATACACTCAAGCCGAGATCAGTCGCTTCGTTGCTCAAGTTATTCATGTGTAAGGGTGGCTTTACCTCCGTAGTTCCAGAACCAAGGAACACATTTCCTCAATCAAGAATGGAGAAGTTGCTCAAGGCAATATTGCAGAAGAAAATACACCCGCAAAATTCTTCCACGCTAGTTGCTAAGAGGCATTTGGACTGGAAGCCAGATGAGACAGAAATCAATGAGTGCCTGGAGGATGCACTGCGTGATCTAGACGATGATGGTGCAAAATGGGTCAAAACTGATTCAGAGTATATTGTGCTTGAAATG
>gnl_Phavu_v2.1_Phvul.010G128000.1
ATGAAGTTCCTCAGCTGGATGCAAAATAAACTTGGTGGAAAACAAGACAACAGAAAACCAAACACACACACAACTGCTACATATCATGCAAAACAAGAACCTCGAGAGGAATTCAGCGATTGGCCTCATGGTTTACTAGCAATTGGAACATTTGGAAATAACAGTGAAATCAAAGAAAACTCAGATGACCAAAATGCACAAGAGGATCCATCCTCGTCAGAGGAAATAGCAGACTTCACTCCTGAAGAAATTGGGAATCTACAGAAGGAACTAACCAAACTCCTGAGACGAAAACCAAATGTGGAAAAGGAAATTTCTGAGCTTCCTCTGGACAGATTTCTTAACTGCCCTTCAAGCTTGGAGGTTGATAGGAGAATCAGCAATGCCCTATGCAGTGAATCAGATGATAAAGAAGAAGATATTGAGAAGACATTGAGTGTGATAATTGACAAATGCAAAGACATTTGTGCACATAACAGAAAGAAAACAATTGGGAAGAAATCTATTTCTTTCCTTCTGAAGAAGATATTTGTTTGTAGAAGTGGATTTGCTCCAACGCCTAGCCTTAGAGATACCCTTCAAGAGTCAAGAATGGAGAAGCTTTTGAGGACAATGCTTCACAAGAAAATCTACACCCAAAATTCTTCTCGGACATCTTTGATGACAAAGTGCATAGAGGACAAGAAGATGACAAGGAAGAGGAGTGATGATGAATCAGATGAGAAAACTGGTGATGGCTGTAAATGGGTCAAGACTGATTCAGAATATATTGTGCTGGAGATA
>gnl_Phavu_v2.1_Phvul.009G262800.1
ATGAAGTTCCTCAGCTGGATGCAAAATAAAATTGGTGGAAAACAAGATAACAGAAAACCAGACACTTATACTTATGATGGAAAACAAGAGGGAAGAGAAGAATTTAGCGATTGGCCTGATGGGTTGCTAGCAATTGGTACATTTGGAAATAACAATGAAGCAAAAGAGAAGGCTACAGAGGATCCATCCTCCTCTGAGCAAATACCTGACTTCACTCCTGAAGAAATCGGGAAGCTACAAAAAGAGCTCACTAAACTGTTGAGACAAAAACCCAAAGTGGAGAAAGAAATCGCCCACCTTCCTCTCGACAGATTCCTCAATTGCCCATCAAGCTTGGAGGTTGATCGGAGAATCAGCAACGTACTTTGCAATGATGAAGAAGAACAAAAACAAGAACGAGAAGAAGAAGAAGAAGAAGAAGAAGAAGAAGAAGAAAAACAAGAAACAGAAGAAGACATTGAGAAGACACTCAGTGTCATACTTGGTAAATTCAAAGAGATTTGTGCAAAGAACAGTAAGAAAGCAATTGGGAAGAAATCAATTTCGTTTTTGCTGAAGAAGATGTTCGTTTGTAGAAGTGGATTTGCCCCACCACCCAGCCTCAGAGATACCCTTCAGCTACAGGAGTCAAGAATGGAGAAGCTTTTGAGGACGATTCTTCAGAAGAAAATAAAGTCCCAGCATTGTTCTCGGGCAGTGTCTCTGAAGAAGCGGCTGGAGGACAGGCAGAAGATGCCGATGGAGGAGGAGGAGGAAGCAGAGGACAAAGCTGATGCTGAAACTGATGATGGCTGTAAATGGGTGAAGACTGATTCTGAATATATTGTTTTAGAGATT
>gnl_Phavu_v2.1_Phvul.009G225800.1
ATGAAGATTTTTGAGTGGATGCAAAACAGGATCAGTGGGAGCAATGGAAAAAACAAACGTACTTTGTCGATTTCAGCTACCCATTACTTGAAGCATGAACCTTGCAAACAAGAGTTCAGTGACTGGCCTCAAGCACTCCTTGCAATTGGAACGTTTGGGAGCAACACCATTAGAGAAGATTCGGGTGGAAGGAGTAACAACACTGCGGAGGACTCATCTTCCTTCAAGGATTGTACACAAGAGATCACGCTGGAAGAAGTTGCAAATCTTCAGAATGAGTTCAGCATATTCTTTAAGGGGAGAGTGGAGCCAAATTTGGGAGGTGAACAAGAAGAGCACACCAATGATCTGATCAAGGAATGTTTGAACAGTGAGCATTCAAGGTTGGATTCTGAAGGTAAAGAAAATGAGTCTCTTTCTGATGGCTCCAATGCCAACCGTGGTAATTTCTACCCAAGCAAGAGTATAATATTCAGCAGAGGAAAAGATTGTTGTTTGGACAATAGCAGTAAGAGAGGTGTTGGCAAGAAATCACTCTCTTTTCTTCTTAAGAAGATCCTTGCTTGCAAAAGTGGTTTTCAACCCACCCCTTTGTTCAAAGATCCACTTTCCACTGAGTCCAGAATGGAGAAGATTTTGAGGGCAATACTTCACAAAAAGATATATCCCCAAGGTTCATGTTCAACTACACCGTTCATAAAGAAGTACCTTGAAGCCACACCAATTTCTCACTCTGATGATGATGAGGACAATTATGATGGTGATGATGAAGAGGAACATGCTACTATTTCAGAAAATGGAAGTAAATGGGTCAAGACTGATTCTGAATATATTGTTCTTGAGATA
>gnl_Poptr_v3.0_Potri.003G068300.1
ATGAAGCTGTTCAGCTGGATGCAGAATAAGATTAATGGCAAACAAGGGAACTGCAGAAAACCAAACACAGTGCTTTCAGCTACTCAGCATGTGAAGCAAGAGTCCCGAGAGGAATTTAGCGATTGGCCTCATGGCCTGCTTGCAATTGGAACCTTTGGCAACAACGAACTTCGAGACAATAATGAAATCCAAGATGTTGAAGAGGACCCGTCTCCGTCCGATGATTTACAAGATTTCACACCTGAGGAAATCGGGAAATTGCAGAAAGAGTTGACAGAGCTTTTAACAAGAAAGCCATCTTCTCAAGATAAGGAAAAGGAAATTGCAAACCTTCCATTGGATAGATTTCTTAATTGCCCGTCAAGCTTGGAGGTTGATAGAAGAATCAGCAATACAGTGATTAGCGATGTGGATAACCATGAGGATGATATTGAGAGGACAATCAGTGTCATACTTGGCAGATGCAAAGACATCTGTGAAAACAATAATAAGAAGAAAGCTATTGGGAAGAGATCGATCTCTTTCCTTCTCAAGAAGATATTTGTTTGTACAAGTGGGTTTGCTCCACAACCAAGTTTGAGAGACACTCTTCATGAATCAAGAATGGAGAAGCTTTTGAGAACATTGCTTCACAAGAAGATTAACCCACAGAGTACTTCCCGGGCATCATCAATGAAGAAATATATTGAGGACAGAAGTACTCCGAAGAAGGACAAGGAAGATGATGAGAAGCGGGACAAGACCAGTAATGGATCTAAATGGGTCAAGACAGATTCAGAATATATTGTGCTAGAGATT
>gnl_Poptr_v3.0_Potri.006G140100.1
ATGACTAATGACAGCCATAGTGATTCAAACTATCACGAGGTTATCATATTCATAGGCTGGTTACAAGGGAGATGGGCCCATTTATACTCGGTAAAAGATCACATTCGGCAAGAATCTCGTAAAGAAGAATTCATTGACTGGCCTAATGAATTGCTGGCAATTGGGACGTTTGGAAACAAATCCATAAAAGAAGAATTTAAGCATAACCATTTCTCCCAAAATCTTCCCCAAGAACTTACACCTGAAGAAGTTGGAAAACTGCAAAATGAGCTGAGCATCTTATTGCATAAACAAGGTGGATCAACTGATGGAGCAGAATCAGAAACTGCTAATTTTTTCAATAGCCAAACAAGCATGGAAGATGACAGTACAAATTCTGACGGCTGTTCTGATGAGTCAAATAACAAAGATTGCTGTGTTCAGGCTAACACCGAGGTTGTTACCAGCAGAAGGAAAGATATATGGGCAGACAACAGTGCAGCAATTAACAAAAAGTCTTTGTCTTTTCTTCTAAAGAAGATGTTCATTTGTGGCGGTGGATTCTCTCCTACCCCTAGTTTAAAGAATCAAGTCCCAGAGTCCAGAATGGAAAAGATATTGAGGGCAATACTTCACAAGAAGATATATCCACAAAATCCGAGTCCAAAATCATCAAGGAACAAATATTTGGAGAATAAACAAAAGCCGAAGTCTGCCGAAGAGGATGGAATAGATGAGAAGGCTGATGAAGGAAGTAAATGGGTGAAGACAGATTCTGAATGTAAGTTCGGATTAGTATGCATAAGAATCATCTGTACTGATATGATCTCGACGACTAACACT
>gnl_Poptr_v3.0_Potri.001G166700.1
ATGCAAAATAAGCTTAATGGAAAACAAGGGAACAACACCAAACCAAATGCAGTGAATTCAGCTACTCGCCATGTGAAACAAGAGTCTCGGGAGGAATTTAGCGATTGGCCTCATGGGCTGCTAGCAATTGGAACATTTGGCAACAAAGAGCTCGGAGAAAGTAATGAAATCCAAGATGCTGAAGAGGACCAACTTGTTGAAGAGGACCCGTCTTCATCCCATGATTTACAAGATTTCACTCCCGAGGAAATTGGGAAATTGCAAAAAGAGTTGACAAAGCTTTTAACAAGAAAGCCAACTTCTCAAGATAAAGAAAAGGAAACTGCAAATCTTCCATTGGATAGATTTCTTAATTGTCCATCGAGCTTGGAGGTAGACAGAAGGGTCAGTAATACAGCAATCGGTGATGTGGATGACAAAGAAGATGACATTGAGAGGACAATCAGTGTTATACTTGGTAGATGCAAGGACATTTGTGAAAATAATAAGAAGAAAGCTATTGGGAAGAAATCAATCTCTTTCCTCCTCAAGAAGATTTTTGTTTGCAGGAGTGGGTTTGCTCCACAGCCAAGTTTGAGAGATACACTTCAAGAATCAAGAATGGAGAAGCTTTTGAGAACATTGCTTCACAAGAAGATTAACCCACAAAGTACTTCCCGGCCATCATCAATGAAGAAATATATCGAGGACAAAAAGATTTCAAAGAAGGAAAAGGAAGATGATGAAAAACAATACAAGACAAGTGATGGATCTAAATGGGTGAAGACAGATTCAGAATGTAAGTTCATCTTTTCGTTGCTTGGGTGTCCAAACATATATATATATATAAAATCAAGATCCAAT
>gnl_Prupe_v2.1_Prupe.7G195900.1
ATGCAAAGTAAGCTTACCGGAAAAACCCAGATTAAGAAGCCAAGCTCAAAAGTTTTTGATGATGACAAGGTGCAAAAACCTCCCAAAGAAGAAGTGAATGAGTGGCCTCATGGATTGCTGACAATTGGGACATTAGGAAATAGCGACTTGAAAGAAGATCAACAGAGCAACCCACCACCCTCCCCAAAAAACCATCCCCATGGATTTACACCAGAGGAAGTAAGAAACATTCAGAATGAGTTGAACTCCTACTTGAATGAAGAAGCTGATCATCAATCAAATTCAGGCACAGAGCTTGAAAAAGTTCCAAACTTTCTTCCACTGGACAAGTTTCTAAACAGACAGTCAAGCTTGAAAGCTGAGAGAAATGGTAACAATGCAGATTGTGATGAGCCTAAAGAAAATGGCAGTCGCTTCCAACGGAGCGGCAATGTTGTTCTCAGCCGAGGGAAAGATGTTTGTTTGGAGAACACAAACACTGCCATTGGCAAGAAGTCGTTGTCTTTTCTCCTCAAGAAGGTGTGTGTTTGTAGAAGTGGGTTTGCACCAGCTGCTGCTCCTGGTCTAAGAGATCCAATCCTTGAGTCAAGAATGGAGAAGATATTGAAGGCAATACTTCACAAGAAGATATACCCCAAAAGTTCAAGTGCTTCAACAATGTCCATGAAAAAGTACTTGGAGAACGGACACAATATTGCCAAGTCTGCCAATGATGAAGAAATAAATATTGATAAGGAAGATGAGGGAAGCAAATGGGTCAAGACTGATTCTGAATATATTGTTCTAGAGATA
>gnl_Prupe_v2.1_Prupe.3G038300.1
ATGAAGCTTTTTGGTTGGATGCAAAATAAGCTTAATGGAAAGCAGGGGAACAAGAAACCAAATACAGTTCCTATTACTACTCATCCTGCAAAACAAGAGCCTCGTGAAGAATTCAGTGACTGGCCTCATGGATTACTAGCAATTGGAACTTTTGGAAACAATGATTTGAAAGAAAATGCAGCTGAAAGCCAAGATATTCAGGAAGATCCAACTTCATCAGAAGAAATACTAGATAATTTCACTCCTGAAGAGGTTGGCAAATTACATAAAGAGTTAACAAAGCTCTTAACGCGAAAACCAAACATCGAAAAGGAAATCGCAGATCTTCCATTGGACAGATTTCTAAACTGCCCATCAAGCTTGGAGGTTGATCGGAGAAACAGCAATGCACTTTGCTCCGATTCAGCAGATGATCACAAGGATGAAGACATTGAGAAGACTATTAGTGTCATACTTGGTAGATGCAAAGAAATTTGTGGAGATAAGAATAAGAAGGCAATTGGGAAGAAATCTATTTCTTTTCTTCTCAAGAAGATGTTTGTTTGCAGAAGTGGATTTGCACCACAACCAAGTTTGAGAGATACACTTCAAGAGTCAAGAATGGAGAAGCTTTTGAGGGTAATGCTTAACAAGAAGATCATCAATCCGCAAGGATCTTCTCGAGCAGCATCGATGAAGAAATACCTGGAGGATAGACAGATTCCAACAAAGAAGGAAAGTAACACTGAAGATGATACAAAAGAGAAAATTAATAATGGATGTAAATGGGTCAAGACAGATTCTGAATATATAGTCCTAGAAATT
>gnl_Solly_v2.4_Solyc06g062970.1.1
ATGAAGTTGTTTAGCTGGGTGCAAAATAAGTTCAATGGTGGACAAGTGAACAAAGTTCAAACCAAAAATCAGCCAAGTAAAGAACCTCGAAATGAAGAATTCAACGGTTGGCCTGATTCTTTATTAGCCATTGGAACTTTTGGTGCCAGCAGCAGTTCTCTAAAACCAAAAATTCAAAACGATAATGATAATGATAATGAAATCTCAGAGGACGTTAAGCAAAGTTCCTCTCCAGATTTAGCAGAATTCACACCCGAAGAAGTTGGAAAATTACAAAAAGAATTAACAAAATTACTATCTAAAAAACCCGCGGCTGCTGCTAAATTAACAGCAGCAGCCGAAGGTCGACAAGATGGTAATCTCCCATTAGACAGATTCCTAAATTGCCCTTCAAGTTTGGAAGTCGATCGAAGAACTTCAAGCAGATTTAGCAGTACTAATTCGGAAATTTATGAAAATCTTGATGAGGAAGAAATTGATAGGACTATTAGAGCAATTATTGGAAGATTAAATGGGATGAAATCCGTTACATTTCTTCTCAAGAAAATGTTTGTTTGCTCAAGTGGTTTCGCACCTACTCCTAACTTGCGAGACACACTTCCCGAATCGAGAATGGAAAAGCTTTTAAGAACAATATTATCAAAGAAAATAATCCCTCAAAGTGCGTCGAGAATATCAACAAAGAGATATTTAGAGGATCGATGTGTACCAAAGGAAGAAGTAGAAGAGAAAAAGCGAGACAAAACTTGTGACGGATCTAAATGGGTCAAAACCGATTCGGATTTTATTGTTCTGGAAATT
>gnl_Solly_v2.4_Solyc12g049380.1.1
ATGCATAACAAGCTCAATGGTGGACAAGGAAGTAGGAGGTCTAATGCTATGCCAATTACTACAAATCATAATATAAATGAAGAATTCAAAGATTGGCCAGATTCGTTGTTATCAATTGGAACTTTTGGCAATAGAAGCAGTGATCTCAAAGAACAGAGCAAATTACACGTGAAAGACGATGAACTAACTTCTTATTCTTCTTCTCCAGAATTAGCAGAATTCACGTCTGAAGAAGTCGAGAAGTTACAGAAGGAGTTAACAAAGTTACTATCACGAAAACCACCCCCAACTGCTAGTAATTCTGAGTTTGTTGACATCAAGAACGGCGCTGCCAATGCTGATGATATCCTTCCGTTGGACAGATTTCTTAATTGTCCATCGAGCTTGGAAGTTGATCGTAGGGTTAATTCCAGTAGATTTAGCAGTGTTAATTACTCGTACGATTACGACGAGGAAGAAATCGACAGAACAATAAGAGTAATTATAGGTAGATGCAAGGATGTTTGTAGAAAACAGAGCAAAAAGAAATCAATTGGGATGAAATCAATTTCTTTCCTTCTCAAGAAAATGCTTGTTTGTACAAAGGGTGGTTTTGCTCCCGCTCCCAATTTACGTGACACATTTCCCGAATCAAGAATGGAGAAGCTTTTGAGGACAATGCTTTCCAAGAAAATACATCCCCAAAATGCCCCTCGAACATCAACAAAGAGATATTTAGAGGAAAAACATGCACAAAGAGAAGAGAAAGAAGAGAAAAAAAGAGAGGAAAATAGTTATGATGGATCTAAATGGGTGAAGACTGATTCTGAATGTAAGACAGCTACTCTAAGATTTGAAGACGATGAGTATATAGCAATA
>gnl_Solly_v2.4_Solyc07g042100.2.1
ATGAAAATTTTTAGTTGGATTCAAACCAAGTTCAATGGAAAACAAACTACTTGTAAGTCAAATCCAGTGGCGGTTACGCATCATATGTTGCATCAAGAATTCAGTGACTGGCCTAATGAACTACTTGCTATTGGTACATTTGGAAGTTTGAAAAATGATGGGAAGTTGAAACAACAAGATCAAAGCCTTACAGTTGAAGAAGTTGGACAGCTTCACAAAGAACTAAAACATCTATTTCCTGATCATGAAGAAAGTAATAAGATAGGATCAAATAAGGATCTTGACAAATTCTTTGACTGTCTTCAAAACTTGGTAGATGATGATGATCACAGAGTTATTGAAAATAAAGAAAACATTTTCAAAAGGAGTAATAGTACTCTTGTTCATGTTAGAAGCCAAGAACAATCTTCTAAATTGGACAACATGACAAATACTGGCATTAGCAAGAAATCTTTGTCATATCTCCTAAAGAAGACATTGTTCTGTAGCGCGGGATTCGCAGCCCCTTTGAGAGATAATCCACTACTTCCACACTCCAAAATTCAGAAATCAAGGATGGAAAAGATTCTGAGGGCTATATTACACAAAAAGATATATCCTCAAGCAAATAGTCCAAGGGGTAATGGCAGTACCACAAGAAAGAGATACATAGACAATACATGTGTGATTGAGAGTGATACTGATCAAGACGACGAAGCATTTGACACTACTGTGAAGAATGGGAGCAAATGGGATAAGTCAGATTCTGATTTCATTGTACTAGAGATA
>gnl_Sorbi_v3.1_Sobic.001G342000.1
ATGGGGATCATCAACTGGATGCAGAACAGATTCCATGGGAAGACCGAGAACAGAATCTTTGACGGCGGCGCAACTGCCACCAGTTCATATAGAGGCGCTGGAGCCCAAGAGAGACAAGAGACGATCATTCGTGAACCAGAGAAGCATCTCGACGCCGAGCCATGGCCTCAGGCGCCGGCGGGGCTCCTCTCCATCGGCACGCTCGGCAGCGAGGAGCCTCCGCCGCCGGCAGCGCAGGACCTGCCGGAGTTCACCGTGGAGGAGGTGAAGAAGCTCCAGGACGCGCTGGCCATGCTCCTGCGGCGCGCCAAGTCCAAGTCCAGCGCCCGCGGCTCCGCGGCCGGCGAGGACAGGCCGCCGCTGGACAGGTTCCTCAACTGCCCGTCCTGCCTGGAGGTGGACAGGCGGGTCCAGACGACGGCCAAGCACGGCGAGTGCGGCGGTGGCCAGGAAGGCGAAGGAGACCTCTCGCCGGACACCAAGATCATACTGACCAGGGCCAGAGACCTGCTCGACAGCGGCGGCGGCATCAAGCAGAGGTCGTTCAAGTTCCTGCTCAAGAAGATGTTCGCCTGCAATGGCGGCTTCTCGGCGGCGCCGCCTCGGAGCTTGAAGGACCCAGTGGAGTCAAGAATGGAGAAGTTCTTCCGAACGGTGATCGGGAAGAAGATGAATGCCAGCTCGGGCAACAGGTCGTCAACGTCGAGGAAGTACTTCTTGGAGGATGGAACCAGCAAGGGGAAGAGGCGAGGTGCTCGTCGTTGTGGTTGCCAAGAGGAGGAGGAGGAGAGGGAAGAGAGCTGCAAATGGGACAGAACAGATTCTGAATTCATTGTTTTGGAGATA
>gnl_Sorbi_v3.1_Sobic.002G373700.1
ATGGGGATCATTAACTGGATGCAGAATCGCTTCAATGGTAAACATGAGAAGAGGCGACCCGAGGCCACCGCCGCCGCCGCCGCCGCCGCCTTTAGCTCAGCTCACGAAAGCTGCCGCCAAGACCACGGTCGCGAGGACAAGATCCCCACCGGCGACTGGCCGCCACAGGGCCTCCTCTCGATCGGGACACTGGGCGACGACCCACCACCGGCGGCGGGAGATGGAGGTGGAGGCCCGCCGCGCGCGTCGCAGGCCGATGTGCTGGACTTCACCATCGAGGAGGTGAAGAAGCTGCAGGACGCGCTGAACAAGCTGCTCCGGCGCGCCAAGTCCAAGTCCAGCTCCTCCCGCGGGTCGGGCGCCACCGACGAGGACCGCGCTAGCCAGCTGCCGCTCGACAGGTTCCTCAACTGCCCATCCAGCCTCGAGGTCGACCGGAGGATCTCCCTGAGGCACGCCGCCGGCGACGGTGGTGGCGAGAATGGCGAGTTCTCGCCAGACACGCAGATCATACTCAGCAAGGCCAGGGATCTCCTCGTTAACAGTAACGGCACCACCATCAAGAAGAAGTCGTTCAAGTTCCTCCTCAAGAAGATGTTCGTCTGCCATGGCGGCTTCGCCCCCGCACCGAGCTTGAAGGATCCAGTTGAATCAAGGATAGAGAAGTTGTTCAGAACGATGCTTCAGAAGAAGATGAACAATGCTCGCCCGAGCAATGCTGCAGTGTCATCCAGGAAGTACTACCTCGAAGACAAACCGAGTGGGAGGATGATGATACGGGATGGGCATCACGATGAAGAGGATGATGAAAAGGGTTCTGACAGAATCAAGTGGGATAAAACTGATACTGACTTCATTGTTCTGGAGATC
>gnl_Sorbi_v3.1_Sobic.002G215300.1
ATGAAGATTTTCAGTTGGGTAGCCAACAAGATCGGCGGGAAGCAAGAACCAAAGCGATCTCCTGCACCTTATCGTGGCAATGTATCAGAATGTCGCAACGACGAGTTCAGTGATTGGCCCCAATCATTGCTTGCAATTGGGACATTTGGAAACAAGCAGCTCGAGGAAGAAGTAGCATCAGAGAGTTCTTCTGCGAATGCTCAGACCACGCAAGATCCCGCCAAGTTTACAGAGGAGGAAGTAGACAACATACGAAGAGAATTCGAGGTGCTGCTGCAAGGCAATGCTCAAGCAGAAGCTCAGGGCTCCTGTGAAGATGAACAGGTAGCAGCTTCGAAAGAACATGACGGTGAAGACAACAACGAGAAGCAGCGCAGGGAGCAATTGATGAACAGGGAGATGATCATAAGCAAAGCGAGAGAACTAGTAGGGAAGAAAAAGAGTGCTAAGCTCAAGCCAAGATCGATGGTTTCGCTCCTTAGATTACTCGCGTGCAAGGGCGGTTTTACCACCCCGGTTCTGGAACCAAGGAACGCTTTCCCCCAATCAAGAATGGAGAAGCTGCTCAAGGCAATACTACAGAAGAAAATACACCCACAGAATTCCAACACGGTAGCAACCAGGAGGCACTTGGACTGGAAGCTAGACGAGAAAGAGATCAACGAATGTCTTGAGGATGCGCTGCGTGATCTTGATGACGATGATGATGGCGCAAAGTGGGTCAAAACTGATTCAGACTTTATTGTGCTGGAAATG
>gnl_Theca_v1.1_Thecc1EG037503t1
ATGACGAGTTTTAGAGGATTTTGTGGGGAACGTGGGTGGCCTAAATCAAGTATTCTAGCGGTGGAGGTGCTGCTGCCGGTGGTTGCGAGATGGAGCAGGTGCTTGGTGGTTCGATATTCAGCTGGGTGCAAAACAAGCTCACTAGCAAGAAATCCAACTCGATTCCAGCTAATTGTAAGTGTGTTCGTATCTTTTCTTGACTTCTACTTTTCAAGACGGCATATGTTTTGTTTGCATACATTTGTTGGTTTTCTAATGAAGTTATCATCACTGATTCTAAATTTTCATTCCTCTGATCTAGATCATATCCAACAGCCTTGCAAAGAAGAGTTCAGCGACTGGCCTCATGGACTGCTAACAATTGGAACGTTTGGAAATAAGATAAAGCAAGAACCAGATCAGAAGGCAAATCTTCAAGAAAATTTCCCTTCGGCACAAGATCATCTACATGGTCTGACGCCTGAAGAAGTCGGAAAGCTTCAAAAAGAGTTAAACTTAATATTTCAGGAACATGTTGGAGTTGGACCGACATCAGATAACCTGGAAGCTCCTAATCTTCCATTTGAAAAATTTCTCGACACCAACTCAAGCACGGAAGCTGAAGAAAGGAATTGCAGCGCATGCTCCCATGATTCAAACAAGAAAAACGACCACATTCAATGTAGCACCAGTTTAGTTCACAGTAGAGGGAAAGATATCTGTTTTGATAATTCTAAAGGCGCCATTGGCAAAAAATCATTGTCATTTCTTCTCAAGAAGATGTTTGTTTGCAGAAGTGGATTTTCACCTGCCCCAAGTTTAAGGGATCCAAACCTGGAATCACGAATGGAGAAGTTGTTGAGGACTATACTTCACAAGAAAATATATCCACAAAGTTCTAGTCCGAAATTGTCTACCAATAAACCCCTGGAGAGCAGCTATACCCCCAAGACTGCCAATGGGGATGAAAAGGTTGAAAAAGCAGATGATGGAAGTAAATGGGTAAAAACAGACTCCGAATGTAAGTTCATATGGTATCAATCTCCATGTTTATATGCAGGCATATTGACAATGAATGTT
>gnl_Theca_v1.1_Thecc1EG029168t1
ATGAAGTTCTTTGGTTGGATGCAAAATAAGTTTAATGGGAAACAAGGGAGCAGTAAACCAAATACAGTTTCAGCTACTCGTCGTATGAAACAAGAGCCACGAGAAGAGTTCAGTGATTGGCCTCATGGATTGTTGGCAATAGGAACTTTTGGTAACAATGACCTTAAAGAAAACCCTCAATGCCAAAATACCATTCAACAAGATCATCCGTCCGATATTCAAGAGGAACCATCTTCCTCCGAGGATTTACAAGAGTTTACACAGGAAGAAGTTGGGAAACTACAGAAGGAACTAACAAAGCTCTTGTCCCGAAAACCGACTTCCGATGTGCAAAAAGAACTCGCAAATTTACCGTTGGATAGATTTCTTAATTGTCCATCCAGCTTGGAAGTGGACAGGAGAATTAGTAATGCACTTTGCAGTGATTCAGGGGACAGAGAGGAAGATATTGATCGGACCATTAGCGTTATCCTTGGCAGATGCAAAGACATCTGTGCGGAAAATAAGAAGAAAGCCATTGGGAAAAAATCAATTTCTTTCCTTCTCAAGAAGATGTTTGTTTGTGCAAGTGGGTTTTCACCTGCTCCAAGTTTGAGCGATACACTACAAGAATCAAGAATGGAGAAGCTTTTGAGGGTAATGCTTCACAAGAAGATTTACAGTCAAAATCCTTCTCGAGCATCATCCTTGAAGAAGTACTTAGAGGACAAACAAACACCAAAACGGCAAAATAATCAAGATGAAACACGGGAGAGAAAGAGTGAAGATGGATCTAAATGGGTCAAGACAGATTCTGAATATATTGTTCTAGAAATC
>gnl_Vitvi_Genoscope.12X_GSVIVT01016727001
ATGCAGAATAAGCTCAATGTGAGACAAGGGAACAGAAAAACAAATGCGCCTTCAGCTACTCATCTTACGAAGCAAGAGCCCATCAAAGAAGAATTCAGTGACTGGCCTCATGGATTGCTGGCAATTGGAACTTTTGGGAACAATGATCTAAAAGAAAACCCAGAAAGCCAAAATCCTCCTCATCAGGAGGATCCATCTTCATCTGAAGAATTACTAGATTTCACACCAGAAGAAATTGGGAAGTTACAAAAAGAGCTGACAAAGCTGTTATCAAGAAAACCAGCCTCCAATGTTGATAGGAGAATTTCTGCTACATTGTGCAGTGATTCAGATGATAAAGATGAAAATATTGAGAGGACCATCAGTGTGATCCTGGGTAAATGCAGAGAAGTTTGCACAGATCATGGGAAGAAGAACATTGGGAAAAGATCATTATCCTTCCTGCTTAAGAAGATGTTTGTATGCAGAAGTGGGTTTGCTCCAGCTCCCAGTTTGAGAGATACACTTCAAGAGTCAAGGATGGAAAAGCTTTTGAGGGCAATGCTTCACAAGAAAATCTACCCTCAAAATTCTTCTCGAGCATCATCCATGAAAAAATACCTAGAGGACAAACAGAGGCCAAAGAGAGAAAATGAAGATGAAGTGCAGGAGAAACATAAAGCAAAGGATGGATATAAATGGGTCAAGACTGATTCTGAATATATTGTTCTAGAGATT
>Frave_12532-v1.0-hybrid.t1
ATGGAAAGGTTAATTAGTCCGACCTCTTTGAGCAAGTGTTGGTCGGTGATCTGGTCAAAAGTTGATCAAGTTGGACCAGA
TAGAGCAAGGCAAGCGCCTAATAAGTTAAGAAAGGCTTGGGAAATCTGGGTTTTGGGTTTAGCATATGGACACCTTCACG
TGTGGCTTGATGGTCTTGAGACCCTCATGAACAGCATGTTGGCCCAGCAGCCATACCTCTATCATATATTCAGTTGGATG
CAAAGCAAGCTTACTGGGAAACCCCAGAAGAAACCAAACTTGACACTGTTAGATGATGATCACAAAGTGCAAAAACCTCC
CAAAGAAGATCAACCAATTAGTGAATGGCCTCATGGATTGTTGACAATTGGGACATTAGGAAGCAATCATGAATCAAAAG
AAGTTCTACATGCTGCTCCACCACCCTCCCCTAGAGATCCTCTACATGATTTTACACCAGAGGAAGCAACACATATTCAG
AATGAGTTGAACTCATTCTTCAATGAACATGTTGATCAATCAAGTTCTTCAGCTGCAGAATTGGACAAGTTTCTTAACAG
GCAATCAAGCTTGAAGTTAACTGAAAGAACAAGTAGCAATGCTGCTGATTGTGATGAGCCTAAGGAGCACTTTAATAGTC
GATTCCAACGGAGTGAAAGTGTGATTCTCAGTCGAGGAAAGGATGTCAATTGCTTGGAGAACACAGACACTGCCATTGGC
AAGAAGTCATTGTCTTTTCTTCTGAAGAAAATGTTTGTTTGCAGAAGTGGGTTTGCACCACCAGTTGCTGCTCCTACTCT
AAGAGATCCAATGCCTAAATCAAGAATGGAGAAGTTATTGAGGGCTATACTTCAGAAGAAGATCTATCCCCAGCAAAGTT
CAAATTCAACACTGTCCAAGAAAACTCACTTGGAGGACAGACACATCACCAAGTCTAATGTCACTGCCATTGAGGATCAA
CTAGTTCAAAAGGGAGACGTTTCAGACTCGGATGATGATGATGGAAGCAAATGGGACAAGTCTGATTCTGAATGTAAGCA
CTTAAACATGGTCTTGATTAAGTTGTTATATATGCAAATACATGCTTCCAAGGCA
>Frave_37799-v2.0.a2-hybrid.t1
ATGAGGCTTTTCGGTTGGGTGCAAGATAAGCTTCATGGGAAGCAGGGGAACAAGAAACCAAATACAGCTTCGACTAGTAC
CCATCATGTAAAACCAGAGCCTCGTGAAGAATTCAGTGACTGGCCTCATAGCTTACTAGCAATCGGAACTTTTGGGAACA
ACAATTTGAAAGAGAGTACTGATTATCAAAGCCAACATATTCAGGAAGAACCATCTTCATCAGACGAAATACTAGAAAAT
TTCACTCCTGAAGAAGTTGGTAAATTACATAAAGAGCTAACGAAGCTCTTGACACGAAAACCAGACATTGAAAAGGAAAT
TGCAGCTCTTCCGTTGGACAGATTTCTAAATTGTCCATCAAGCCTGGAGGTTGATAGGAGAACAAGCAACGCGCTTTGCT
CCGATTCAGATGATCACAAGGATGAAGATATTGAGAAAACCATTAGTGTTATACTTGGGAGATGCAAAGACATCTGTGCA
GATAATAACAAGAAGGCGATTGGGAAGAAATCAATTTCTTTTCTTCTCAAGAAGATGTTTGTTTGTAGAAGTGGGTTTGC
ACCAGCACCAAGTTTGAGAGATACATTTCAAGAGTCAAGAATGGAGAAGTTCTTGAGGCTAATGCTTAACAAGAAGATCA
TCAATCCGCAAAATTCTTCTCGAGCATCATCAATGAAGAAGTACCTGGAGGATACTAGACAAAATCCAACCAAGAAGGGA
AATAACAATGAAGAAGATAAAAAAGAGAAAATCAATGATGGATGTAAATGGGTGAAGACTGATTCTGAATGTGAGTGCAA
CCTGAACTTAAAAATTTTCATGATAAACTATAGTTCTAAATTGCTCAGAATATTGATGAGAGCTACATATTTTCTTGTTG
CAGATATAGTCCTAGAAATT
>Maldo_GDDH_09G1179400
ATGCAAAATAAGATCAATGGGAAGCAAGGAAACAAGAAACCAAATACAGTTTCTACTACAACCCATTCTGCAAAACAAGA
GCCACGCGAAGAATTCAGTGACTGGCCTCATGGATTACTAGCAATTGGAACTTTTGGAAACAATGAATTGAAAGAAAAAA
AAGCTGCTCAAAGCCAAGATATTCAGGAAGATCCGTCTTCATCCGAAGAAATCCTAGATAATTTCACATCAGAGGAAGTA
GGTAAATTGCAAAAAGAGTTGACGAAACTCTTAACGCGAAAACCAGACATAGAAAAGCAAATCGCAGATCTTCCGTTGGA
TAGATTTCTAAATTGCCCGTCGAGCTTGGAGGTTGATCGGAGAACCAGCAACGCCCTTTGCTCCGATTCATCAGATGATC
ACAAGGATGAAGATATTGAGAAAACTATTAGTGTCATACTTGGTAGATGCAAAGACATTTATGCAGACAATAAGAAGGCA
ATTGGGAAGAAATCAATTTCTTTTCTTCTTAAGAAGATGTTCGTTTGTCGAAGTGGATTTGCACCAGCATCAAGTTTGAG
AGATACACTTCAAGAGTCGAGAATGGAGAAGCTTCTTAGGGTAATGCTTAACAAGAACATCATCAATCCGCAAGGTGCTT
CTCGAGCATCATCAATGAAGAAATACCTCGAGGACAGACAGAATCCAACAAAGAAGGGAAATAACAATGAAGATGATACA
AAAGAGAAGATTAATGATGGATGTAAATGGGTCAAGACAGATTCTGAATATATAGTACTAGAAATT
>Maldo_GDDH_17G1165000
ATGAAGCTTTTTGGTTGGATGCAAAATAAGATCAATGGGAAGCAACGAAACAAGAAACCAAATACAGTTTCTACTACAAC
CCATCATGCAAAACAAGAGCCACGTGAAGAATTTAGTGACTGGCCTCATGGATTACTAGCGATTGGAACTTTTGGAAACA
ATGAATTGAAAGAAAATAATGCTGCTCAAAGCCCAGATATTCAGGAAGATCCGTCTTCATCCGAAGAAATCCTAGATAAT
TTCACACCAGAGGAAGTTGGTAAATTGCATAAAGAGTTGACAAAACTCTTAACGCGAAAACCAGACATCGAAAAGAAAAT
CGCAGATCTTCCATTGGACAGATTTCTAAATTGCCCATCGAGCTTGGAGGTTGATCGGAGAACCAGCAATGTGCTTTGCT
CCGATTCATCAAATGATCACAAGGATGAAGATATTGAGAAAACTATTAGTGTCATACTTGGTAGATGCAAAGACATATGT
GCAGACAATAAGAAGGCAATTGGGAAGAAATCAATTTCTTTTCTTCTTAAGAAGATGTTTGTTTGTAGAAGTGGGTTTGC
ACCAGCACCAAGTTTGAGAGACACACTTCAAGAGTCAAGGATGGAGAAGCTTCTTAGGGTAATGCTTAACAAGAAGATCA
TCAATCCGCAAGGCACTCCTCGAGCATCATCGATGAAGAAATACCTTGAGGACGGACAGAATCCAACAAAAAGGGAAAAT
CACAATGAAGATGATACAAAAGAGAAGATTAATGATGGATGTAAATGGGTCAAGACAGATTCTGAATATATAGTACTAGA
AATT
>Maldo_Gala_02g008240
ATGCAACAAAAACCTTCCAAAGAAGAAGCCAATGAATGGCCTCACGGGCTGCTGGCAATTGGAACATTAGGAAATGGTGA
CTTGAAACATGATCAACAAACCAATCCACCACCCTCCCCCAATGACCACCTCCATGATTTCACACCAGAGGAAGCTACAC
ACATTCAGAACGAGTTGAGCTCGTACTGGAACCAATCAAACTTAGCCGCATTACTAGAGCTTGAAAAAGCTCCTAACAAG
TTTCTAAGCAAGCGGTTGAGCTTGAAACCTGAGAGAACAAGTACTGACAATGTAGATTGTGACCAGCTGCCGAAAGAAAA
TATGAGTCGATTCCAACGGAGCTCGAGTGTCGTTCTCAGGCGTGGGAAAGATGTTTGTTTGGATAACACAAACTCCACCA
TTGGGAAGAAATCACTCTCTTTTCTCCTCAAGAAAGTGTTTTTTTGTAGCAGTGGGTTTGCACTAGCTGCTGCTGCTCCT
GGTCTAAGAGATCCAGTCCCAGACTCAAGAATGGAGAAGATACTGAGGGCAATCCTTCACAAGAAGATATACCCCCAAAG
TTCAAGTACTTCAACAATGTCCATGAAAAAGTACTTGGAGAACAGCAACCCCAAGTCTGCCAAAGCTAATGAGGAGAGTA
AATGGGACAAGACTGATTCTGAATATCTTCTGACGAATGACTACAGCTCCGATCGGAAATTCACCGTCTCGATTGTTCAG
TTTGGAGTTGTTACTCTGTATCATCTATTTTCTTTGTTTCATATTATTATAGACTTCGATATTTATGTGCATGCGTCTAA
TATTGACATGGATCCAAGCACAAATCTCAGAAAACAGAGAGGAACAAAAGCAACAAGTGGACATGCGTCGTCTGCAATCA
GAAGCAGTCTGTCCGCCAAGTGTTTGCTCAAGGTCCCATGGCCAGAGACCTCCGCCTCTTCGTCCAGTCCTCCAACATGT
CTCGCCAGTTCGCCCAGCAAACCCATGATTAACAGCAACAGCAACAACGACAAGAACAAGATACTCTTATTTCTTCCGAT
TGCTCGTACAAGACCGAAAAGCGAAGACGAAATGACTGGACCCAGTTCTGGTTTTGAGCCTGAGATTGTAACAGAGTTTC
CGGCGGAGTTGTGGAAGAAACCAAAGCTGAGCAAATATGGTGTAGATGAGATGCACAGTCACAAACCAGTTTTCTCTAAG
AGGAATTTCAACAAACATGTCATCTCCCTTCCACAAGACACAGAGCAGGCAAAGCGCGAGGTGACAAACACCAGGGAGAG
TTCACAAGTACAGAGGCATTTTATAGCAAGAGATGAGCAGGAACCGAGGAGAACATGTCAGGCTACAAAGGCTACACTAA
CTGGTGCTTCTAAATGGAGTGACTATGTAACCAGAGACGAGGATGACGATTGTAGCTTGCGACTCATTACAAGGAGAAAA
CATGCAGACAATGCAGGCCAATGCAACAATGAAATTGACAAGACAACAACAAACTATGAGACAGTTCTGACAAATGATGA
GACGGTAGAAGATGACATTCATCCTGGTTTCCTGGCGTTGACGAGCCTGGCGCTGAAGGAGGCGAAGGAGCTGATCGAGG
GTTTGCCGAAGAAGTTCAGGGAAGGGATTTCCAAGGACGAGGCGGAGGAGGCGAAGAAGCAGCTGGAAGCCGCCGGGGCG
AAGATTAACATTGTT
>Maldo_Gala_09g015600
ATGCAAAATAAGATCAATGGGAAGCAAGGAAACAAGAAACCAAATACAGTTTCTACTACAACCCATTCTGCAAAACAAGA
GCCACGCGAAGAATTCAGTGACTGGCCTCATGGATTACTAGCAATTGGAACTTTTGGAAACAATGAATTGAAAGAAAAAA
AAGCTGCTCAAAGCCAAGATATTCAGGAAGATCCGTCTTCATCCGAAGAAATCCTAGATAATTTCACATCAGAGGAAGTA
GGTAAATTGCAAAAAGAGTTGACGAAACTCTTAACGCGAAAACCAGACATAGAAAAGCAAATCGCAGATCTTCCGTTGGA
TAGATTTCTAAATTGCCCGTCGAGCTTGGAGGTTGATCGGAGAACCAGCAACGCCCTTTGCTCCGATTCATCAGATGATC
ACAAGGATGAAGATATTGAGAAAACTATTAGTGTCATACTTGGTAGATGCAAAGACATTTATGCAGACAATAAGAAGGCA
ATTGGGAAGAAATCAATTTCTTTTCTTCTTAAGAAGATGTTCGTTTGTCGAAGTGGATTTGCACCAGCATCAAGTTTGAG
AGATACACTTCAAGAGTCGAGAATGGAGAAGCTTCTTAGGGTAATGCTTAACAAGAACATCATCAATCCGCAAGGTGCTT
CTCGAGCATCATCAATGAAGAAATACCTCGAGGACAGACAGAATCCAACAAAGAAGGGAAATAACAATGAAGATGATACA
AAAGAGAAGATTAATGATGGATGTAAATGGGTCAAGACAGATTCTGAATATATAGTACTAGAAATT
>Maldo_Gala_17g015270
ATGAAGCTTTTTGGTTGGATGCAAAATAAGATCAATGGGAAGCAAGGAAACAAGAAACCAAATACAGTTTCTACTACAAC
CCAATTTAGTGACTGGCCTCATGGATTACTAGCGATTGGAACTTTTGGAAACAATGAATTGAAAGAAAATAATGCTGCTC
AAAGCCCAGATATTCAGGAAGATCCGTCTTCATCCGAAGAAATCCTAGATAATTTCACACCAGAGGAAGTTGGTAAATTG
CATAAAGAGTTGACAAAACTCTTAACGCGAAAACCAGACATCGAAAAGAAAATCGCAGATCTTCCATTGGACAGATTTCT
AAATTGCCCATCGAGCTTGGAGGTTGATCGGAGAACCAGCAATGTGCTTTGCTCCGATTCATCAAATGATCACAAGGATG
AAGATATTGAGAAAACTATTAGTGTCATACTTGGTAGATGCAAAGACATATGTGCAGACAATAAGAAGGCAATTGGGAAG
AAATCAATTTCTTTTCTTCTTAAGAAGATGTTTGTTTGTAGAAGTGGGTTTGCACCAGCACCAAGTTTGAGAGACACACT
TCAAGAGTCAAGGATGGAGAAGCTTCTTAGGGTAATGCTTAACAAGAAGATCATCAATCCGCAAGGCACTCCTCGAGCAT
CATCGATGAAGAAATACCTTGAGGACGGACAGAATCCAACAAAAAGGGAAAATCACAATGAAGATGATACAAAAGAGAAG
ATTAATGATGGATGTAAATGGGTCAAGACAGATTCTGAATGTAAATATAGTACTAGAAATTTGAGGTGCCTCTACGTTAC
TGCCATTCTTACTAGTTATTACCAGCTTCATAAATTA
>Maldo_HF00507-RA
ATGCTTGGGAAGGCTGAGAAGTGGGGTTGTCTAATGTTGGTGCTTTTTAGTTGGATGCAAAATAAGATCAATGGGAAGCA
AGGAAACAAGAAACCAAATACAGTTTCTACTACAACCCATTCTGCAAAACAAGAGCCACGCGAAGAATTCAGTGACTGGC
CTCATGGATTACTAGCAATTGGAACTTTTGGAAACAATGAATTGAAAGAAAAAAAAGCTGCTCAAAGCCAAGATATTCAG
GAAGATCCGTCTTCATCCGAAGAAATCCTAGATAATTTCACATCAGAGGAAGTAGGTAAATTGCAAAAAGAGTTGACGAA
ACTCTTAACGCGAAAACCAGACATAGAAAAGCAAATCGCAGATCTTCCGTTGGATAGATTTCTAAATTGCCCGTCGAGCT
TGGAGGTTGATCGGAGAACCAGCAACGCCCTTTGCTCCGATTCATCAGATGATCACAAGGATGAAGATATTGAGAAAACT
ATTAGTGTCATACTTGGTAGATGCAAAGACATATATGCAGACAATAAGAAGGCAATTGGGAAGAAATCAATTTCTTTTCT
TCTTAAGAAGATGTTCGTTTGTCGAAGTGGATTTGCACCAGCATCAAGTTTGAGAGATACACTTCAAGAGTCGAGAATGG
AGAAGCTTCTTAGGGTAATGCTTAACAAGAACATCATCAATCCGCAAGGTGCTTCTCGAGCATCATCAATGAAGAAATAC
CTCGAGGACAGACAGAATCCAACAAAGAAGGGAAATAACAATGAAGATGATACAAAAGAGAAGATTAATGATGGATGTAA
ATGGGTCAAGACAGATTCTGAATATTACTATGATTTTTCCATCAGTAAGTTGAATGATAGTTTGATTGTGTACATTGAGA
AAGATGTATTTGATTCTATTGATAATGGTTTTGTGAGACGACGTTTCCAAAATATGAGGACACGTCGTGAACAATTA
>Maldo_HF19045-RA
ATGAAGATATTTGATTGGATGCAAAGCAAGCTCACTGGGAAACCCCGGCTTGAAAAACCAAGCTTAAAATTCTTTGATGA
CGAGAAGGTGCAACAAAAACCTTCCAAAGAAGAAGCAAATGAATGGCATCACGGGCTGCTGGCAATTGGAACATTAGGAA
ATGGTGACTTGAAACAAGATCAACAAACCAATCCACCACCCTCCCCCAACGACCACCTCCATGATTTCACACCAGAGGAA
GCTACACACATTCAGAACGAGTTGAGCTCGTACTTGAACCAATCAAACTCAGCTGCATTACTAGAGCTTGAAAAAGCTCC
TAACAAGTTTCTAAGCAACCAGTCGAGCTTGAAACCTGAGATAACAAGTACTGACAATGTAGATTGTGACGAGCTGCCGA
AAGAAAATATGAGTCGATTCCAACGGAGCTCGAGTGTCGTTCTCAGCCGTGGGAAAGATGTTTGTTTGGATAACACAAAC
TCCACCATTGGGAAGAAATCACTCTCTTTTCTCCTCAAGAAAGTGTTTGTTTGTAGCAGTGGGTTTGCACCAGCTGCCGC
TGCTCCTGGTCTAAGAGATCCAGTCCCGGAGTCAAGAATGGAGAAGATACTAAGGGCAATCCTTCACAAGAATATATACC
CCCAAAGTTCAAGTACTTCAACAATGTCCATGAAAAAGTACTTGGAGAACAGCAACCCCAAGTCTGCCAAAGCTAAATGG
GACAAGACTGATTCTGAATGTAAGCACTTAAACATGATTAAGACATGGATTAAGAAAGCCAATGCCATTGGAGAAGGTTT
AAGGGTTCTTTTGGTTGCAGTTTCAAAAAAGCTTCTTGTCTTGCTGCGAGATGGACGAAAGCTGTTGGGATTGCTACGGT
CTTTTGATCAGTTTGCTAATGTTGTTCTTGAAGGCGCATGTGAAAGAGTAATTGTGGGTGACCTTTATTGTGATATCCCA
TTAGGTCTATATGTAATCCGTGGGGAGAATGTCGTCTTAATTGGAGAGCTGGAATTGGATAAGGAGGAGCTTCCCCCTCA
TATGACTTTGGTACGAGAAGCAGAGATAAAAAGGGCTCAGAAAGCAGAGAGGGATGCGACAGATTTAAAAGGCTCCATGA
GAAAAAGAATGGAGTTCCTTGATTTTGAT
>Maldo_HF28801-RA
ATGAAGCTTTTTGGTTGGATGCAAAATAAGATCAATGGGAAGCAACGAAACAAGAAACCAAATACAGTTTCTACTACAAC
CCATCATGCAAAACAAGAGCCACGTGAAGAATTTAGTGACTGGCCTCATGGATTACTAGCGATTGGAACTTTTGGAAACA
ATGAATTGAAAGAAAATAATGCTGCTCAAAGCCCAGATATTCAGGAAGATCCGTCTTCATCCGAAGAAATCCTAGATAAT
TTCACACCAGAGGAAGTTGGTAAATTGCATAAAGAGTTGACAAAACTCTTAACGCGAAAACCAGACATCGAAAAGAAAAT
CGCAGATCTTCCATTGGACAGATTTCTAAATTGCCCATCGAGCTTGGAGGTTGATCGGAGAACCAGCAATGTGCTTTGCT
CCGATTCATCAAATGATCACAAGGATGAAGATATTGAGAAAACTATTAGTGTCATACTTGGTAGATGCAAAGACATATGT
GCAGACAATAAGAAGGCAATTGGGAAGAAATCAATTTCTTTTCTTCTTAAGAAGATGTTTGTTTGTAGAAGTGGGTTTGC
ACCAGCACCAAGTTTGAGAGACACACTTCAAGAGTCAAGGATGGAGAAGCTTCTTAGGGTAATGCTTAACAAGAAGATCA
TCAATCCGCAAGGCACTCCTCGAGCATCATCGATGAAGAAATACCTTGAGGACGGACAGAATCCAACAAAAAGGGAAAAT
CACAATGAAGATGATACAAAAGAGAAGATTAATGATGGATGTAAATGGGTCAAGACAGATTCTGAATGTAAATATAGTAC
TAGAAATTTGAGGTGCCTCTACGTTACTGCCATTCTTACTAGTTATTACCAGCTTCATAAATTA
>Malsi_02g008530
ATGCATCAAAAACCTTCCAAAGAAGAAGCCAATGAATGGCCTCACGGGCTGCTGGCAATTGGAACATTAGGAAATGGTGA
CTTGAAACATGATCAACAAACCAATCCACCACCCTCCCCCAATGACCACCTCCATGATTTCACACCAGAGGAAGCTACAC
ACATTCAGAACGAGTTGAGCTCGTACTGGAACCAATCAAACTTAGCCGCATTACTAGAGCTTGAAAAAGCTCCTAACAAG
TTTCTAAGCAAGCGGTTGAGCTTGAAACCTGAGAGAACAAGTACTGACAATGTAGATTGTGACGAGCTGCCGAAAGAAAA
TATGAGTCGATTCCAACGGAGCTCGAGTGTCATTCTCAGGCGTGGGAAAGATGTTTGTTTGGATAACACAAACTCCACCA
TTGGGAAGAAATCACTCTCTTTTCTCCTCAAGAAAGTGTTTGTTTGTAGCAGTGGGTTTGCACTAGCTGCTGCTGCTCCT
GGTCTAAGAGATCCAGTCCCAGACTCAAGAATGGAGAAGATACTGAGGGCAATCCTTCACAAGAAGATATACCCCCAAAG
TTCAAGTACTTCAACAATGTCCATGAAAAAGTACTTGGAGAACAGCAACCCCAAGTCTGCCAAGGCTAATGAGGAGAGTA
AATGGGACAAGACTGATTCTGAATATATCGTTCTAGAGATA
>Malsi_09g016010
ATGAAGCTTTTTAGTTGGATGCAAAATAAGATCAATGGGAAGCAAGGAAACAAGAAACCAAATACAGTTTCTACTACAAC
CCATTCTGCAAAACAAGAGCCACGCGAAGAATTCAGTGACTGGCCTCATGGATTACTAGCAATTGGAACTTTTGGAAACA
ATGAATTGAAAGAAAAAAAAGCTGCTCAAAGCCAAGATATTCAGGAAGATCCGTCTTCATCCGAAGAAATCCTAGATAAT
TTCACATCAGAGGAAGTAGGTAAATTGCAAAAAGAGTTGACGAAACTCTTAACGCGAAAACCAGACATAGAAAAGCAAAT
CGCAGATCTTCCGTTGGATAGATTTCTAAATTGCCCGTCGAGCTTGGAGGTTGATCGGAGAACCAGCAACGCCCTTTGCT
CCGATTCATCAGATGATCACAAGGATGAAGATATTGAGAAAACTATTAGTGTCATACTTGGTAGATGCAAAGACATTTAT
GCAGACAATAAGAAGGCAATTGGGAAGAAATCAATTTCTTTTCTTCTTAAGAAGATGTTCGTTTGTCGAAGTGGATTTGC
ACCAGCATCAAGTTTGAGAGATACACTTCAAGAGTCGAGAATGGAGAAGCTTCTTAGGGTAATGCTTAACAAGAACATCA
TCAATCCGCAAGGTGCTTCTCGAGCATCATCAATGAAGAAATACCTCGAGGACAGACAGAATCCAACAAAGAAGGGAAAT
AACAATGAAGATGATACAAAAGAGAAGATTAATGATGGATGTAAATGGGTCAAGACAGATTCTGAATGTGGATTTGAGCG
GATCTTCAAGGAGCCGTTGGGGCTTGATCTTGAGGATGAGCGTTTCTTCAAGGGCTGT
>Malsi_17g014820
ATGAAGCTTTTTGGTTGGATGCAAAATAAGATCAATGGGAAGCAAGGAAACAAGAAACCAAATACAGTTTCTACTACAAC
CCATCATGCAAAACAAGAGCCACGTGAAGAATTTAGTGACTGGCCTCATGGATTACTAGCGATTGGAACTTTTGGAAACA
ATGAATTGAAAGAAAATAATGCTGCTCAAAGCCCAGATATTCAGGAAGATCCGTCTTCATCCGAAGAAATCCTAGATAAT
TTCACACCAGAGGAAGTTGGTAAATTGCATAAAGAGTTGACAAAACTCTTAACGCGAAAACCAGACATCGAAAAGAAAAT
CGCAGATCTTCCATTGGACAGATTTCTAAATTGCCCATCGAGCTTGGAGGTTGATCGGAGAACCAGCAATGTGCTTTGCT
CCGATTCATCAAATGATCACAAGGATGAAGATATTGAGAAAACTATTAGTGTCATACTTGGTAGATGCAAAGACATATGT
GCAGACAATAAGAAGGCAATTGGGAAGAAATCAATTTCTTTTCTTCTTAAGAAGATGTTTGTTTGTAGAAGTGGGTTTGC
ACCAGCACCAAGTTTGAGAGACACACTTCAAGAGTCAAGGATGGAGAAGCTTCTTAGGGTAATGCTTAACAAGAAGATCA
TCAATCCGCAAGGCACTCCTCGAGCATCATCGATGAAGAAATACCTTGAGGACGGACAGAATCCAACAAAAAGGGAAAAT
CACAATGAAGATGATACAAAAGAGAAGATTAATGATGGATGTAAATGGGTCAAGACAGATTCTGAATCTTCA
>Malsy_02g009390
ATGCAAAGCAAGCTCACTGGGAAACCCCGGCTTGAAAAACCAAGCTTAAAATTCTTTGATGACGAGAAGGTGCAACAAAA
ACCTTCCAAAGAAGAAGCAAATGAATGGCATCACGGGCTGCTGGCAGTTGGAACATTAGGAAATGGTGACTTGAAACTAG
ATCAACAAACCAATCCACCACCCTCCCCCAACGACCACCTCCATGATTTCACACCAGAGGAAGCTACACACATTCAGAAC
GAGTTGAGCTCGTACTTGAACCAATCTAACTCAGCTGCATTACTAGAGCTTGAAAAAGCTCCTAACAAGTTTCTAAGCAA
CCAGTCGAGCTTGAAACCTGAGATAACAAGTACTGACAATGTAGATTGTGACGAGCTGCCGAAAGAAAATATGAGTCCAT
TCCAACGGAGCTCGAGTGTCGTTCTCAGCCGTGGGAAAGATGTTTGTTTGGATAACACAAACTCCACCATTGGGAAGAAA
TCACTCTCTTTTCTCCTCAAGAAAGTGTTTGTTTGTAGCAGTGGGTTTGCACCAGCTGCCGCTGCTCCTGGTCTAAGAGA
TCCAGTCCCGGAGTCAAGAATGGAGAAGATACTGAGGGCAATCCTTCACAAGAAGATATACCCCCAAAGTTCAAGTACTT
CAACAATGTCCATGAAAAAGTACTTGGAGAACAGCAACCCCAAGTCTGCCAAAGCTAAATGGGACAAGACTGATTCTGAA
TATATCGTTCTAGAGATA
>Malsy_09g014750
ATGTATTGTGTAGATTCTGCAAAACACGAGCCACGCGAAGAATTCAGTGACTGGCCTCATGGATTATTAGCAATTGGAAC
TTTTGGAAACAATGAATTGAAAGAACAAAAAGCTGCTCAAAGCCAAGATATTCAGGAAGATCCGTCTTCATCCGAAGAAA
TCCTTGATAATTTCACATCAGAGGAAGTAGGTAAATTGCAAAAAGAGTTGACGAAACTCTTAACGCGAAAACCAGACATA
GAAAAGCAAATCGCAGATCTTCCGTTGGACAGATTTCTAAATTGCCCGTCGAGCTTGGAGGTTGATCGGAGAACCAGCAA
CGCCCTTTGCTCCGATTCATCAGATGATCACAAGGATGAAGATATTGAGAAAACTATTAGTGTCATACTTGGTAGATGCA
AAGACATATATGCAGACAATAAGAAGGCAATTGGGAAGAAATCAATTTCTTTTCTTCTTAAGAAGATGTTCGTTTGTCGA
AGTGGATTTGCACCAGCATCAAGTTTGAGAGATACACTTCAAGAGTCGAGAATGGAGAAGCTTCTTAGGGTAATGCTTAA
CAAGAACATCATCAATCCGCAAGGTGCTTCTCGAGCATCATCAATGAAGAAATACCTCGAGGACAGACAGAATCCAACAA
AGAAGGGAAATAACAATGAAGATGATACAAAAGAGAAGATTAATGATGGATGTAAATGGGTCAAGACAGATTCTGAATGT
AAATATAGTACTAGAAATTTGAGGTGCCTATGTTTACCACCATTCTTATTAGTTATTACAAGG
>Malsy_17g014770
ATGCATTGTGTAGATCATGCAAAACAAGAGCCACGTGAAGAATTTAGTGACTGGCCTCATGGATTACTAGCGATTGGAAC
TTTTGGAAACAATGAATTGAAAGAAAATAATGCTGCTCAAAGCCCAGATATTCAGGAAGATCCGTCTTCATCCGAAGAAA
TCCTAGATAATTTCACACCAGAGGAAGTTGGTAAATTGCATAAAGAGTTGACAAAACTCTTAACGCGAAAACCAGACATC
GAAAAGAAAATCGCAGATCTTCCATTGGACAGATTTCTAAATTGCCCATCGAGCTTGGAGGTTGATCGGAGAACCAGCAA
TGTGCTTTGCTCCGATTCATCAAATGATCACAAGGATGAAGATATTGAGAAAACTATTAGTGTCATACTTGGTAGATGCA
AAGACATATGTGCAGACAATAAGAAGGCAATTGGGAAGAAATCAATTTCTTTTCTTCTTAAGAAGATGTTTGTTTGTAGA
AGTGGGTTTGCACCAGCACCAAGTTTGAGAGACACACTTCAAGAGTCAAGGATGGAGAAGCTTCTTAGGGTAATGCTTAA
CAAGAAGATCATCAATCCGCAAGGCACTCCTCGAGCATCATCGATGAAGAAATACCTTGAGGACGGACAGAATCCAACAA
AAAGGGAAAATCACAATGAAGATGATACAAAAGAGAAGATTAATGATGGATGTAAATGGGTCAAGACAGATTCTGAATAT
ATAGTACTAGAAATT
>Pruav_sc0000129.1_g1330.1.mk
ATGAAGATATTTGATTGGATGAAAAGTAAGCTTACTGGAAAAACCCTGATTAAGAAGCCAAGCTCAAAAGTGTTTGATGA
TGACAAGGTGCAAAAACCTCCCAAAGAAGAAGTGAATGAGTGGCCTCATGGATTGCTGACAATTGGGACATTAGGAAATA
GTGACTTGAAAGAAGATCAACAGAGCAACCCACCACCTTCCCCTAAAGACCATCTCCATGGATTTACACCAGAGGAAGTA
AGAAACATTCAGAATGAGTTGAACTCCTACTTGAATGAAGAAGCTGATCATCAATCAAATTCAGGCGCAGAGCTTGAAAA
AGTTCCAAACTTTCTTCCACTGGACAAGTTTCTAAACAGACAGTCAAGCTTGAAAGCTGAGAGAAATGGTATCAGTGCAG
ATTGTGATGAGGCTAAAGAAAATGGCGGTCGCTTCCAACGGAGTGGCAGTGCTGTTCTCAGCCCAGGGAAAGATGTTTGT
TTGGAGAACACAAACACTGCCATTGGCAAGAAGTCGTTGTCTTTTCTCCTCAAGAAAGTGTTTGTCTGTAGAAGTGGGTT
TGTACCAGCTGCTGCTCCTGGTCTAAGAGATCCAATCCTTGAGTCAAGAATGGAGAAGATACTGAAGGCAATACTTCATA
AGAAGATATACCCCCAAAGTTCAAGTGCTTCAACAATGTCCATGAAAAAGTACTTGGAGAACAGACACAATATTGCCAAG
TCTGCTAATGATGAAGAAATAAATATTGATAAGGAAGATGAGGGAAGCAAATGGGTCAAGACTGATTCTGAATGTAAGCA
CTCACTTAATTTTGTGATTGTTTGGTGGGAAGCCAATGCCATTGGAGAAGGCTCTGTGTTCCTGTTGATTGGTTTTTCGA
GTTCCCGATTCTCAGTAGAAGAGAAGTCTACTTCATGTCGTGGGCTGGCGCAGAAGACACTTTCCTTTCCACTTCTCTTG
CAAGCTATCTTGACAAAAAGCTTCTTGTCTTATTGCGAGATGGCCGAAAGCTCTTGGGATTACTACGGTCTTTTGATCAG
TGCATGTGAACGAGTTATTGTCGGTGATCTTTACTGTGACATCCCATTAGGTCTGTATGTAATCCGTGGGGAGAATGTCG
TCTTAATTGGAGAGCTGGAATTGGGTAAGGAGGAGCTTCCTCCACATATGACTCTAGTACCAGAAGCAGAGATAAAAAGG
GCTCAGAAAGCAGAGAGGGATGCTACAGATTTAAAAGGCTCCATGAGAAAAAGAATGGAGTTCCTCGATTTTGAT
>Pruav_sc0001580.1_g190.1.mk
ATGAAGCTTTTTGGTTGGATGCAAAATAAGCTTAATGGAAAGCAGGGGAACAAGAAACAAAATACAGTTCCTACTACTAC
TCATCCTGCAAAACAAGAGCCTCGTGAAGAATTCAGTGACTGGCCTCATGGATTACTAGCAATTGGAACTTTTGGAAACA
ATGATTTGAAAGAAAATGCAGCTGAAAGCCAAGATATTCAGGAAGATCCAACTTCATCAGAAGAAATACTAGATAATTTC
ACTCCTGAAGAGGTTGGCAAATTACATAAAGAGTTAACAAAGCTCTTAACACGAAAACCGAACATCGAAAAGGAAATCGC
AGATCTTCCATTGGACAGATTTCTAAACTGCCCATCAAGCTTGGAGGTTGATCGGAGAAACAGCAATGCGCTTTGCTCCG
ATTCAGCAGATGATCACAAGGATGAAGACATTGAGAAGACTATTAGTGTCATACTTGGTAGATGCAAAGAAATTTGTGGA
GATAATAATAAGAAGGCAATTGGGAAGAAATCCATTTCTTTTCTACTCAAGAAGATGTTTGTTTGCAGAAGTGGATTTGC
ACCACAACCAAGTTTGAGAGATACACTTCAAGAGTCAAGAATGGAGAAGCTTTTGAGGGTAATGCTTAACAAGAAGATCA
TCAATCCGCAAGGATCTTCTCGAGCAGCATCAATGAAGAAATACCTGGAGGATAGACAGATTCCAACAAAGAAGGAAAGT
AACACTGAAGATGATACAAAAGAGAAAATTAATGATGGATGTAAATGGGTCAAGACAGATTCTGAATATATAGTCCTAGA
AATT
>Pyrbr_009338956.1_cds_XP_009337231.1_1
ATGAAGATATTTGATTGGATGCAAAGCAAGCTCACTGGGAAACCCCGGCTTGAAAAACCAAGCTTAAAAGTCTTTGATGA
CGAGAAGGTGAAACAAAAACCTTCCAAAGAAGAAGCAAGTGAATGGCCTCACGGGCTGCTGGCAATTGGAACATTAGGAA
ATGGTGACTTGAAACAAGATCAACAAACCAATCCACCACCCTCCCCCAACGACCACCTCCATGATTTCACACCAGAGGAA
GCTACACACATTCTGAACGAGTTGAGCTCGTACTGGAACCAATCAAACTCAGCCGCATTACTAGAACTTGAAAAAGCTCC
TAACAAGTTTCTAAGCAAGCAGTCGAGCTTGAAACCTGAGAGAACAAGTACTGACAATGTAGATTGTGACGAGCTGCCGA
AAGAAAATATGAGTCGATTCCAACGGAGCTCGAGTGTCGTTCTCAGCCGTGGGAAAGATGTTTGTTTGGATAACATAAAC
TCCACCATTGGGAAGAAATCACTCTCTTTTCTCCTCAAGAAAGTGTTTGTTTGTGGCAGTGGGTTTGCACCAGCTGCTGC
TGCTAGTGGTCTAAGAGATCCAGTCCCAGAGTCAAGAATGGAGAAGATACTGAGGGCAATACTTCACAAGAAGATATACC
CCCAAAGTTCAAGTACTTCAACAATGTCCATGAAAAAGTACTTGGAGAACAGCAACCCCAAGTCTGCTAAAGCTAATGAG
GGGAGTAAATGGGACAAGACAGATTCTGAATATATCGTTCTAGAGATA
>Pyrbr_009352585.1_cds_XP_009350860.1_1
ATGAAGCTTTTTAGTTGGATGCAAAATAAGATCAATGGGAAGCAAGGAAACAAGAAACCAAATACAGTTTCTACTACAAC
CCATCATGCAAAACAAGAGCCACGTGAAGAATTTAGTGACTGGCCTCATGGATTACTAGCGATTGGAACTTTTGGAAACA
ATGAATTGAAAGAAAATAATGCTGCTCAAAGCCCAGATATTCAGGAAGATCCGTCTTCATCCGAAGAAATCCTAGATAAT
TTCACGCCAGAGGAAGTTGGTAAATTGCATAAAGAGTTGACAAAACTCTTAACGCGAAAACCAGACATCGAAAAGAAAAT
CGCAGATCTTCCGTTGGACAGATTTCTAAATTGCCCATCAAGCTTGGAGGTTGATCGCAGAACCAGCAATGTGCTTTGCT
CCGATTCATCAGATGATCACAAGGATGAAGATATTGAGAAAACTATTAGTGTCATACTTGGTAGATGCAAAGACATATGT
GCAGACAATAAGAAGGCAATTGGGAAGAAATCAATTTCTTTTCTTCTTAAGAAGATGTTTGTTTGTAGAAGTGGGTTTGC
ACCAGCACCAAGTTTGAGAGACACACTTCAAGAGTCAAGGATGGAGAAGCTTCTTAGGGTAATGCTTAACAAGAAGATCA
TCAATCCGCAAGGCACTCCTCGAGCATCATCAATGAAGAAATACCTCGAGGACAGACAGAATCCAACAATAAGGGAAAAT
CAAAATGAAGATGATACAAAAGAGAAGATTAATGATGGATGTAAATGGGTCAAGACAGATTCTGAATATATAGTACTAGA
AATT
>Pyrco_BartlettDH_new_DRO.Chr17
ATGAAGCTTTTTAGTTGGATGCAAAATAAGATCAATGGGAAGCAAGGAAACAAGAAACCAAATACAGTTTCTGCTACAAC
CCATCATGCAAAACAAGAGCCACGTGAAGAATTTAGTGACTGGCCTCATGGATTACTAGCGATTGGAACTTTTGGAAACA
ATGAATTGAAAGAAAATAATGCTGCTCAAAGCCCAGATATTCAGGAACATCCGTCTTCATCCGAAGAAATCCTAGATAAT
TTCACGCCAGAGGAAGTTGGTAAATTGCATAAAGAGTTGACAAAACTCTTAACGCGAAAACCAGACATCGAAAAGAAAAT
CGCAGATCTTCCGTTGGACAGATTTCTAAATTGCCCATCAAGCTTGGAGGTTGATCGCAGAACCAGCAATGTGCTTTGCT
CCGATTCATCAGATGATCACAAGGATGAAGATATTGAGAAAACTATTAGTGTCATACTTGGTAGATGCAAAGACATATGT
GCAGACAATAAGAAGGCAATTGGGAAGAAATCAATTTCTTTTCTTCTTAAGAAGATGTTTGTTTGTAGAAGTGGGTTTGC
ACCAGCACCAAGTTTGAGAGACACACTTCAAGAGTCAAGGATGGAGAAGCTTCTTAGGGTAATGCTTAACAAGAAGATCA
TCAATCCGCAAGGCACTCCTCGAGCATCATCAATGAAGAAATACCTCGAGGACAGACAGAATCCAACAGTAAGGGAAAAT
CACAATGAAGATGATACAAAAGAGAAGATTAATGGTGGATGTAAATGGGTCAAGACAGATTCTGAATATATAGTACTAGA
AATT
>Pyrco_BartlettDH_new_DRO.Chr2
ATGAAGATATTTGATTGGATGCAAAGCAAGCTCACTGGGAAACCCCGGCTTGAAAAACCAAGCTTAAAAGTCTTTGATGA
CGAGAAGGTGAAACAAAAACCTTCCAAAGAAGAAGCAAATGAATGGCGTCACGGGCTGCTGGCAATTGGAACATTAGGAA
ATGGTGACTTGAAACAAGATCAACAAACCAATCCACCACCCTCCCCCAACGACCACCTCCATGATTTCACACCAGAGGAA
GCTACACACATTCAGAACGAGTTGAGCTCGTACTGGAACCAATCAAACTCAGCTGCATTACTAGAGCTTGAAAAAGCTGC
TAACAAGTTTCTAAGCAAGCAGTCGAGCTTGAAACCTGAGAGAACAAGTACTGACAATGTAGATTGTGACGAACTGCCGA
AAGAAAATATGAGTCGATTCCAACGGAGCTCGAGTGTCGTTCTCAGCCGTGGGAAAGATGTTTGTTTGGATAACATAAAC
TCCACCATTGGGAAGAAATCACTCTCTTTTCTCCTCAAGAAAGTGTTTGTTTGTAGCAGTGGGTTTGCACCAGCTGCTGC
TGCTAGTGGTCTAAGAGATCCAGTCCCAGAGTCAAGAATGGAGAAGATACTGAGGGCAATACTTCACAAGAAGATATACC
CCCAAAGTTCAAGTAATTCAACAATGTCCATGAAAAAGTACTTGGAGAACAGCAACCCCAAGTCTGCTAAAGCTAATGAG
GGGAGTAAATGGGACAAGACAGATTCTGAATATATCGTTCTAGAGATA
>Pyrco_BartlettDH_new_DRO.Chr9
ATGAAGCTTTTTAGTTGGATGCAAAATAAGATCAATGGGAAGCAAGGAAACAAGAAACCAAATACAGTTTCTACTACAAC
CCATTCTGCGAAACAAGAGCCACGCGAAGAATTCAGTGACTGGCCTCATGGACTACTAGCAATTGGAACTTTTGGAAACA
ATGAATTGAAAGAAAAAAATGCTGCTCAAAGCCAAGATATTCAGGAAGATCCGTCTTCATCCGAAGAAATCCTAGATAAT
TTCACACCAGAGGAAGTAGGTAAATTGCAAAAAGAGTTGATGAAACTCTTAACACGAAAACCAGACATAGAAAAGCAAAT
CGCAGATCTTCCGTTGGACAGATTTCTAAATTGCCCATCGAGCTTGGAGGTTGATCGGAGAACCAGCAACGCCCTTTGCT
CCGATTCATCAGATGATCAGAAGGATGAAGATATTGAGAAAACTATTAGTGTCATACTTGGTAGATGCAAAGACATTTGT
GCAGACAATAAGAAGGCAATTGGGAAGAAATCAATTTCTTTTCTTCTTAAGAAGATGTTCGTCTGTAGCAGTGGATTTGC
ACCAGCACCAAGTTTGAGACATACACTTCAAGAGTCGAGAATGGAGAAGCTTCTTAGGGTAATGCTTAACACGAACATCA
TCAATCCACAAGGTGCTTCTCGAGCATCATCAATGAAGAAATACCTCGAGGACAGACAGAATCCAACAAAGAAGGGACAT
AACAATGAAGATGATACAAAAGAGAAGATTAATGATGGATGTAAATGGGTCAAGACAGATTCTGAATATATAGTACTAGA
AATT
>Pyrco_Bartlett_005626.1
ATGCATTGTGTAGATCATGCAAAACAAGAGCCACGTGAAGAATTTAGTGACTGGCCTCATGGATTACTAGCGATTGGAAC
TTTTGGAAACAATGAATTGAAAGAAAATAATGCTGCTCAAAGCCCAGATATTCAGGAACATCCGTCTTCATCCGAAGAAA
TCCTAGATAATTTCACGCCAGAGGAAGTTGGTAAATTGCATAAAGAGTTGACAAAACTCTTAACGCGAAAACCAGACATC
GAAAAGAAAATCGCAGATCTTCCGTTGGACAGATTTCTAAATTGCCCATCAAGCTTGGAGGTTGATCGCAGAACCAGCAA
TGTGCTTTGCTCCGATTCATCAGATGATCACAAGGATGAAGATATTGAGAAAACTATTAGTGTCATACTTGGTAGATGCA
AAGACATATGTGCAGACAATAAGAAGGCAATTGGGAAGAAATCAATTTCTTTTCTTCTTAAGAAGATGTTTGTTTGTAGA
AGTGGGTTTGCACCAGCACCAAGTTTGAGAGACACACTTCAAGAGTCAAGGATGGAGAAGCTTCTTAGGGTAATGCTTAA
CAAGAAGATCATCAATCCGCAAGGCACTCCTCGAGCATCATCAATGAAGAAATACCTCGAGGACAGACAGAATCCAACAG
TAAGGGAAAATCACAATGAAGATGATACAAAAGAGAAGATTAATGGTGGATGTAAATGGGTCAAGACAGATTCTGAATAT
ATAGTACTAGAAATT
>Pyrco_Bartlett_032768.1
ATGAAGATATTTGATTGGATGCAAAGCAAGCTCACTGGGAAACCCCGGCTTGAAAAACCAAGCTTAAAAGTCTTTGATGA
CGAGAAGGTGAAACAAAAACCTTCCAAAGAAGAAGCAAATGAATGGCGTCACGGGCTGCTGGCAATTGGAACATTAGGAA
ATGGTGACTTGAAACAAGATCAACAAACCAATCCACCACCCTCCCCCAACGACCACCTCCATGATTTCACACCAGAGGAA
GCTACACACATTCAGAACGAGTTGAGCTCGTACTGGAACCAATCAAACTCAGCTGCATTACTAGAGCTTGAAAAAGCTGC
TAACAAGTTTCTAAGCAAGCAGTCGAGCTTGAAACCTGAGAGAACAAGTACTGACAATGTAGATTGTGACGAACTGCCGA
AAGAAAATATGAGTCGATTCCAACGGAGCTCGAGTGTCGTTCTCAGCCGTGGGAAAGATGTTTGTTTGGATAACATAAAC
TCCACCATTGGGAAGAAATCACTCTCTTTTCTCCTCAAGAAAGTGTTTGTTTGTAGCAGTGGGTTTGCACCAGCTGCTGC
TGCTAGTGGTCTAAGAGATCCAGTCCCAGAGTCAAGAATGGAGAAGATACTGAGGGCAATACTTCACAAGAAGATATACC
CCCAAAGTTCAAGTAATTCAACAATGTCCATGAAAAAGTACTTGGAGAACAGCAACCCCAAGTCTGCTAAAGCTAATGAG
GGGAGTAAATGGGACAAGACAGATTCTGAA
>Pyrco_DAnjou_DRO.Chr9
ATGAAGCTTTTTAGTTGGATGCAAAATAAGATCAATGGGAAGCAAGGAAACAAGAAACCAAATACAGTTTCTACTACAAC
CCATTCTGCGAAACAAGAGCCACGCGAAGAATTCAGTGACTGGCCTCATGGATTACTAGCAATTGGAACTTTTGGAAACA
ATGAATTGAAAGAAAAAAATGCTGCTCAAAGCCAAGATATTCAGGAAGATCCGTCTTCATCCGAAGAAATCCTAGATAAT
TTCACACCAGAGGAAGTAGGTAAATTGCAAAAAGAGTTGATGAAACTCTTAACGCGAAAACCAGACATAGAAAAGCAAAT
CGCAGATCTTCCGTTGGACAGATTTCTAAATTGCCCATCGAGCTTGGAGGTTGATCGGAGAACCAGCAACGCCCTTTGCT
CCGATTCATCAGATGATCACAAGGATGAAGATATTGAGAAAACTATTAGTGTCATACTTGGTAGATGCAAAGACATTTGT
GCAGACAATAAGAAGGCAATTGGGAAGAAATCAATTTCTTTTCTTCTTAAGAAGATGTTCGTTTGTAGCAGTGGATTTGC
ACCAGCACCAAGTTTGAGACATACACTTCAAGAGTCGAGAATGGAGAAGCTTCTTAGGGTAATGCTTAACAAGAACATCA
TCAATCCACAAGGTGCTTCTCGAGCATCATCAATGAAGAAATACCTCGAGGACAGACAGAATCCAACAAAGAAGGGACAT
AACAATGAAGATGATACAAAAGAGAAGATTAATGATGGATGTAAATGGGTCAAGACAGATTCTGAATATATAGTACTAGA
AATT
>Pyrco_Danjou_new_DRO.Chr17
ATGAAGCTTTTTAGTTGGATGCAAAATAAGATCAATGGGAAGCAAGGAAACAAGAAACCAAATACAGTTTCTGCTACAAC
CCATCATGCAAAACAAGAGCCACGTGAAGAATTTAGTGACTGGCCTCATGGATTACTAGCGATTGGAACTTTTGGAAACA
ATGAATTGAAAGAAAATAATGCTGCTCAAAGCCCAGATATTCAGGAACATCCGTCTTCATCCGAAGAAATCCTAGATAAT
TTCACGCCAGAGGAAGTTGGTAAATTGCATAAAGAGTTGACAAAACTCTTAACGCGAAAACCAGACATCGAAAAGAAAAT
CGCAGATCTTCCGTTGGACAGATTTCTAAATTGCCCATCAAGCTTGGAGGTTGATCGCAGAACCAGCAATGTGCTTTGCT
CCGATTCATCAGATGATCACAAGGATGAAGATATTGAGAAAACTATTAGTGTCATACTTGGTAGATGCAAAGACATATGT
GCAGACAATAAGAAGGCAATTGGGAAGAAATCAATTTCTTTTCTTCTTAAGAAGATGTTTGTTTGTAGAAGTGGGTTTGC
ACCAGCACCAAGTTTGAGAGACACACTTCAAGAGTCAAGGATGGAGAAGCTTCTTAGGGTAATGCTTAACAAGAAGATCA
TCAATCCGCAAGGCACTCCTCGAGCATCATCAATGAAGAAATACCTCGAGGACAGACAGAATCCAACAGTAAGGGAAAAT
CACAATGAAGATGATACAAAAGAGAAGATTAATGGTGGATGTAAATGGGTCAAGACAGATTCTGAATATATAGTACTAGA
AATT
>Pyrusco0g001230.1
ATGAAGATATTTGATTGGATGCAAAGCAAGCTCACTGGGAAACCCCGGCTTGAAAAACCAAGCTTAAAAGTCTTTGATGA
CGAGAAGGTGAAACAAAAACCTTCCAAAGAAGAAGCAAATGAATGGCCTCACGGGCTGCTGGCAATTGGAACATTAGGAA
ATGGTGACTTGAAACAAGATCAACAAACCAATCCACCACCCTCCCCCAACGACCACCTCCATGGTTTCACACCAGAGGAA
GCTACACACATTCAGAACGAGTTGAGCTCGTACTGGAACCAATCAAACTCAGCTGCATTACTAGAGTTTGAAAAAGCTGC
TAACAAGTTTCTAAGCAAGCAGTCGAGCTTGAAACCTGAGAGAACAAGTACTGACAATGTAGATTGTAACGAACTGCCGA
AAGAAAATATGAGTCGATTCCAACGGAGCTCGAGTGTCGTTCTCAGCCGTGGGAAAGATGTTTGTTTGGATAACATAAAC
TCCACCATTGGGAATAAATCACTCTCTTTTCTCCTCAAGAAAGTGTTTGTTTGTAGCAGTGGGTTTGCACCAGCTGCTGC
TGCTAGTGGTCTAAGAGATCCAGTCCCAGAGTCAAGAATGGAGAAGATACTGAGGGCAATACTTGACAAGAAGATATACC
CCCAAAGTTCAAGTACTTCAACAATGTCCATGAAAAAGTACTTGGAGAACAGCAACCCCAAGTCTGCTAAAGCTAATGAG
GGGAGTAAATGGGACAAGACAGATTCTGAATGTAAGCACTTAAACATGATTAACACATGGATTAAGAGTCTGTTTATCCA
AAGACACATATGCTTTGGAAATAACTTTATTCACACTATTTTTTTTTTTCTGGTTGCAGATATCGTTCTAGAGATA
>Pyrusco0g045440.1
ATGGGACTTTTTAGTTGGATGCAAAATAAGATCAATGGGAAGCAAGGAAACAAGAAACCAAATACAGTTTCTACTACAAC
CCATCATGCAAAACAAGAGCCACGTGAAGAATTTAGTGACTGGCCTCATGGATTACTAGCGATTGGAACTTTTGGAAACA
ATGAATTGAAAGAAAATAACGCTGCTCAAAGCCCAGATATTCAGGAAGATCCGTCTTCATCCGAAGAAATCCTAGATAAT
TTCACGCCAGAGGAAGTTGGTAAATTGCATAAAGAGTTGACAAAACTCTTAACGCGAAAACCAGACATCGAAAAGAAAAT
CGCAGATCTTCCGTTGGACAGATTTCTAAATTGCCCATCAAGCTTGGAGGTTGATCGCAGAACCAGCAATGTGCTTTGCT
CCGATTCATCAGATGATCACAAGGATGAAGATATTGAGAAAACTATTAGTGTCATACTTGGTAGATGCAAAGACATATGT
GCAGACAATAAGAAGGCAATTGGGAAGAAATCAATTTCTTTTCTTCTTAAGAAGATGTTTGTTTGTAGAAGTGGGTTTGC
ACCAGCACCAAGTTTGAGAGACACACTTCAAGAGTCAAGGATGGAGAAGCTTCTTAGGGTAATGCTTAACAAGAAGATCA
TCAATCCGCAAGGCACTCCTCGAGCATCATCAATGAAGAAATACCTCGAGGACAGACAGAATCCAACAATAAGGGAAAAT
CAAAATGAAGATGATACAAAAGAGAAGATTAATGATGGATGTAAATGGGTCAAGACAGATTCTGAATATATAGTACTAGA
AATT
>Pyrusco17g010890.1
ATGAAGCTTTTTAGTTGGATGCAAAATAAGATCAATGGGAAGCAAGGAAACAAGAAACCAAGTACAGTTTCTACTACAAC
CCATCATGCAAAACAAGAGCCACGTGAAGAATTTAGTGACTGGCCTCATGGATTACTAGCGATTGGAACTTTTGGAAACA
ATGAATTGAAAGAAAATAATGCTGCTCAAAGCCCAGATATTCAGGAAGATCCGTCTTCATCCGAAGAAATCCTAGATAAT
TTCACGCCAGAGGAAGTTGGTAAATTGCATAAAGAGTTGACAAAACTCTTAACGCGAAAACCAGACATCGAAAAGAAAAT
CGCAGATCTTCCGTTGGACAGATTTCTAAATTGCCCATCAAGCTTGGAGGTTGATCGGAGAACCAGCAATGTGCTTTGCT
CCGATTCATCAGATGATCACAAGGATGAAGATATTGAGAAAACTATTAGTGTCATACTTGGTAGATGCAAAGACATATGT
GCAGACAATAAGAAGGCAATTGGAAAGAAATCAATTTCTTTTCTTCTTAAGAAGATGTTTGTTTGTAGAAGTGGGTTTGC
ACCAGCACCAAGTTTGAGAGACACACTTCAAGAGTCAAGGATGGAGAAGGTATGTGCAAACTTACATAAACATATATGTA
AAGGCACCCAAGTTCGAATCCCTCTCTTTGCAATTCAGAATAATAAAAAAATAATAATCATAACATGCATAGTAAATTAT
GTTATTAAC
>Pyrusco9g008650.1
ATGAAGCTTTTTAGTTGGATGCAAAATAAGATCAATGGGAAGCAAGGAAACAAGAAACCAAATACAGTTTCTACTACAAC
CCATTCTGCGAAACAAGAGCCACGCGAAGAATTCAGTGACTGGCCTCATGGATTACTAGCAATTGGAACTTTTGGAAACA
ATGAATTGAAAGAAAAGAATGATGCTCAAAGCCAAGATATTCAGGAAGATCCGTCTTCATCCGAAGAAATCCTAGATAAT
TTCACACCAGAGGAAGTAGGTAAATTGCAAAAAGAGTTGATGAAACTCTTAACGCGAAAACCAGACATAGAAAAGCAAAT
CGCAGATCTTCCGTTGGACAGATTTCTAAATTGCCCGTCGAGCTTGGAGGTTGATCGGAGAACCAGCAACGCCCTTTGCT
CCGATTCATCAGATGATCACAAGGATGAAGATATTGAGAAAACTATTAGTGTCATACTTGGTAGATGCAAAGACATTTGT
GCAGACAATAAGAAGGCAATTGGGAAGAAATCGATTTCTTTTCTTCTTAAGAAGATGTTCGTTTGTAGCAGTGGATTTGC
ACCAGCACCAAGTTTGAGACATACACTTCAAGATTCGAGAATGGAGAAGGTATTTGCAAACTTACATAATCGTTTATGCA
CG
>Rosch_v2.0_Chr2g0146241
ATGAGGCTTTTCGGTTGGGTGCAAGGTAAGCTTAATGGGAAGCAGGGGAACAAGAAACCAAATACAGCTTCGACTAGTAC
CCATCTTGTAAAACCAGAGCCTCGTGAAGAATTCAATGACTGGCCTCATGGTTTACTAGCAATCGGAACTTTTGGAAACA
ACAATTTGAAAGAGAATACTGATCATCGAAGCCAAAATATTCAGGAAGAACCATCTTCATCAGATGAAATACTAGAAAAT
TTCACTCCTGAAGAAGTTGGTAAGTTACATAAAGAGTTAACGAAACTCTTGACACGAAAACCAGACATTGAAAAGGAAAT
TGCAGCTCTTCCGTTGGACAGATTTCTAAATTGTCCATCAAGCTTGGAGGTTGATAGGAGAACAAGCAACGTGCTTTGCT
CTGATTCAGATGATCCCAAAGATGAAGATATTGAGAAAACCATTAGTGTTATACTTGGTAGATGCAAAGACATTTGTGCA
GATAGTAACAAGAAGGCGATTGGGAAGAAATCACTTTCTTTCCTTCTCAAGAAGATGTTTGTTTGTAGAAGTGGATTTGC
ACCAGCACCAAGTTTGAGAGATACATTTCAAGAGTCAAGAATGGAGAAGTTTTTGAGGCTAATGCTTAACAAGAAGATCA
TCAATCCGCAAAGTTCTTCTCGAGCATCATCAATGAAGAAATACCTTGAGGATACTAGACAAAGTCCAACCAAGAAGGGA
AATAATAATGAAGAAAATACAAAAGAGAAAATCAATGATGGATGTAAATGGGTCAAGACTGATTCTGAATGTAAGTGCAA
TCTGAATTTTCGAAGTATTATGATTAAATATAGTTCTAAATTGCTCAGAATATGGAAT
>Ruboc_01_G03016
ATGAAGATATTCAATTGGATGCAAAGCAAGCTTACAAGGAAACCCCAGATTAAGAAACCAAACTTGAAACTGTTTGATGA
TGATCACAAGGTGCAAAAACCACCCAAAGAAGATGAACAAATCAGTGAATGGCCTCATGGATTGTTGACAATTGGGACAT
TAGGGAGTAATCATGACTTGAAAGAAGATCATCTACATTCTAATCCACCTCCCTCCCCTAGAGATCCTCTACATGACTTT
ACACCAGAGGAAGCAATACACCTTCAGAATGAGTTGAACTCATTCTTCAATGAACAAGTACTTGATCCATCAATTTCTTC
GGCTGAAGAATTAGGCAAGTTTCTTAACAGGCAATCAAGCTTGAAATTAGCTGAAAGAACAAGTAACAATGCTGCTGATT
CTGATGAGCCTAAAGAGAACTTTAGTAGTCGATTCCAACGTAGTGCAAGTGTGGTTCTCGGTCGAGGGAAAGATGTGAAT
TGCTTGGAGAACACAAACACTGCCATTGGGAAGAAGTCATTGTCTTTTCTGCTGAAGAAAATGTTTGCTTGCAGAAGTGG
GTTTTCACCACCAGTTGCTCCTCCTGGTCTAAGAGATCCAATCCCTGAATCAAGAATGGAGAAGATATTGAGGGCAATAC
TTCACAAGAAGATCTATCCCCAGCAAAGTCCAAATTCAACACTGTCCAAGAAAAAGTACTTGGAGAACAGATACATGACC
AAGTCTGTCACTGCCAATGAGGAGCAACTAAATGATAAGGGAGACGATTCAGAGTCAGACGACGATGGAAGTAAATGGGT
CAAGACTGATTCTGAATCCGCAAGGATTACG
>Ruboc_06_G25085
AGCTCACATTTTGCAAATAAGCTTCCTCCTCCTCCTCCTCCTCCACCACCACCTTTCTGCACTCAAAGAGTGACTGATTC
TCCTTTTGTATCTCAGAAAATGAGGCTGTTTGGTTGGGTGCAAGATAAGCTTAATGGGAAGCAGGGGAATAAGAAGCCAA
ATACAGCTTCGACTAGTACTCATCATGCAAAACCAGAGCCTCGTGAAGAATTCAGTGACTGGCCTCATGGTTTACTAGCA
ATTGGAACGTTTGGAAACAACAACTTGAAAGAGAATCCTGATCATCGAAGCCAAAATATTCAGGAAGAACCATCTTCATC
AGAAGAAATACTAGAGAATTTCACTCCTGAAGAGGTTGGTAAATTACATAAAGAGCTAACAAAACTCTTGACACGAAAAC
CAAACATCGAAAAGGAAATTGCAGATCTCCCCTTGGACAGATTTCTAAACTGCCCATCAAGCTTGGAGGTTGATCGGAGA
ACAAGCAACGCGCTTTGCTCCGATTCAGATGATCACAAAGATGAAGATATTGAGAAAACCATTAGTGTTATACTTGGTAG
ATGCAAAGACATCTGTGCAGATAATAACAAGAAGGCTATTGGGAAGAAATCAGTTTCTTTTCTTCTCAAGAAGATGTTTG
TTTGTAGAAGTGGGTTTGCACCAGCACCAAGTTTGAGAGATACACTCCAAGAGTCAAGAATGGAGAAGCTTTTAAGGCTA
ATGCTTAACAAGAAGATCATCAATCCGCAATCTTCTTCGCGAGCATCATCAATGAAGAAGTACCTGGAGGATACTAGACA
AAATCCAACCAAGAGGGAAAATAATAATGTAGAAGATGCAAAACAGAAAATAAATGATGGATGTAAATGGGTCAAGACTG
ATTCTGAATGTGAA
>gnl_Aquco_v3.1_Aqcoe2G387900.1
ATGCAGATACTTAAAAGACTTTTTAAGGTGGCACAAGAAGAACAAGCAACAAACACTACTCCTGCCAAACCAAAAACAGATGTCACAGTATTTAAAGAAGCTGAACCGAAGGTGTTGATTTTCTCTAAAAGGCGTCAGACTAAAGTAACTGAAGGGGCTAATTTAACATATAAGGTTCCACATTCATTCAGAATCACTGCTAGGGCATTCTTCTATCACAGTCTCAACTTAAAGAGACTTGGGAGCTTTAGGGGAAAACAGCATTGCACATTCAAAGGTAAAGAAAAAGGATTTGTAATGGGTCACAAGGTTGATTCGGCTGTCCATGTAGGCAATAAGGTCTCACCTATATCTGATGCAACATCTATATCTGCATCTACGGTCGGAACCTACCAGTGCTGGTCATCTGAGAAAATAGATGACCTGAAAGGAGATAAGAATAAAGCTATATCTAGAATGAAAGAGTTGTGGAAATGGGCCGCAACTGCCAAATCCGACAAGGGAGGAAATTACATTCGTAGAAAGGTTTTACATTTTCGTAATCGTGGTGGACTTAAAGCCTCATTACAAGATGATCAATGGAGCTTAAGCTCCCCTAAGATAAGTTTTAGATGGGAAACAGAGAGTTGTTCCACCACTACCTCAGCCTACTCTGCATTTTCATTGCCATCTTCGTCAAAACACGACCGTAAATGGAGCAAACCATGCTCAAATAATGCAGCAGTTGATGTAGTGGCTCCCGATAGTAGCATCAAAGATACAACATTAGTTATTGAAGACAACGAGTGCAGTTCTAGATCAGGAAACTGGATCACCACTGATGACGACTTTGTGGTGCTAGAGCTT
>gnl_Arath_TAIR10_AT3G24750.1
ATGGCAAAGATAAAAGCGCAAGGAGGAGAAGAACAAGTGACATCGACAAGGTTTGATCTGAAAAAGGCTATAAGAGTCTTGCAACCGGAGAAACAAGACGATACCAATAAAGAGAAGTCGAAAAGCGAGCAGAGCAAAGGTAAGGCCACACTTTCAAGAATGAAGGAGCTTATCAAATGGGCTGCAGCAGCCAAATCCGACAAAGCTGTCAAATTCTTTACCCCTAAGATAATGATGGAGTTGAAAAACCGAAGAAAGTTGAAGATGATGAGAGAAGTCAATGAAGAAGAATCAACAAAAAGGATGAGTAGTGTATCTGCAAATATAAGTTTGAGATGGGAGAGTAGTGAGAGTTGCACAACAAACTCTTCCTCTGATCACATCTCTATAGTTTCTTCACCAGGAATCCTTGTTTCCTTGAGTCCTACGCCACTCTACCGATGTAGATCCAGGAAATGCAACTGGATCACTACTGATTCTGAATTTGTGGTGTTAGAGTTAGAGTTA
>gnl_Betvu_v1.2_Bv7_167090_ttay.t1
ATGCAGGTTCTTCAGTGGCTGTTCAAGGTACCACAAGATCATAAACAGGATATAAATCATCACCACTCCAACTTAGAGATCAAATCTCCTAAGGCAAGGGAAACATCAAAAGAGGTGATTTCTTACAAGAAGAAAAGGGTTTACAAGAAATTCCAAAAACCTGAAGAAACTTCACTAGATTGTAGGAAGTTTAGGTATCTAACTTTCTTACTTAAGAAAGGAAACTCAAGAAGTAATTATTTTTCTTCAACACTTCATCAGAGAAGAATAAGCAACTGCAGTGATTACCAAAAACAGCATTATATTCTTTCAATGAAGTTGAAGGAGGAAATTGTTCGCGCCGGCCTAGGGAAAAATCTTAAGGCTGATTCAAGTGCTCATGTTGGTAATAAGGTCTTGCCAATTAATGATTCAACTTCTTCGTCTTCGTCGTCGTTGTCATCAACATGTAATAATGCAGATGATCAGCAGCATTGTCGATCGTCTGATCAGAAGAAACAGAGATCTAATAAAGGAGAAAGTAATAAAGCTAAGACACTTTCAAGGATGAAGGAGCTTCTGAGATGGGCTGCTGCTGCTAAGTCTGACAAAGGAGGAAAATTTGGGAAAAAGGTATTGCACTTTAGGAATAAATCAGCAACAATAAAGTCAGGAGGATTGGATGATGATGTTAGCATTGAATCTCCAAAGATAAGCTTAAGATGGGAAGTAGAGAGTAATTGTTCCACTACTTGCTCTGCAGCTTCAGCTCCGCCAACATTGAAGTATGATGAATCTTGTCGAAGGACAGGGAGTTGGATCACAACAGATGATGAATTTGTCGTGCTAGAGCTC
>gnl_Carpa_v0.4_evm.model.supercontig_8.175
ATGCAACAGATTCTTCAGTGGCTCTTTAAGGCAGCACATGATCAAGCAAGAGACACTACTCCTTCCAATAAGGAAATTGCCAATGGCCAAGAAGCTAAATCAAAAGAGATCATAAATTTGGTTAAGAATCGTAGCTGGTGTACCCGAAAACATAATAAGATCAAAGATCAAGGGAGAAATTGTGGAGTGGGTTGTAAGAATTTTAAGGTGTTCAGTTTTTTGTGTAGAAGAAATGTTGCAAAGGCTTGTTTCTACAGCACTTTGAATTTAAGAAGAGTGAACAGTTTTAGCAATAGTAATAATACTAGTAGGAAGCAGCAGCAGCAGCAGAAGATGATGATGATCCAATCTATGAAGATGAAGAAATTGGAAGAGCAGCAGAAGGTAGTTGATTCTTCTGCCACTCAAGCAGGCAACAAAGTTTTACCCGTAACAGATACGCCATTGTCATCCTCAAATGACCAGACTGAATCTGTTAAGGTCAAAGGAGACAAGACTAAAGCCATGTCTAGAATGAAGGAGATGCTGAGATGGGTTGCCGCTGCAAAATCTGATAAAGGAAAGAAATTCTTGATCGGTAGAAAGGTTATGCACCTGAGAAACCGGGGAAGCTTAAAGGGAGCAGTGACAGGTGATGATGATCAACTTAGCTTTGAATCTCCTAAGATCAGCTTCAGATGGGAAGTTGAAAGCTCATATTCTACCACTACTTGCTCTGGAATTTCAATGGCTTCTTCTTCTTCCAAGAATGATATCTCTCTCGGTTCCACTCCAATCCATGACATTAATCCCTCCCGCGCTGACAGAAAAGGAAACTGGATCACTACAGACTCTGAATTTGTGGTGCTAGAACTA
>gnl_Elagu_v2.0_p5_sc00076.V1.gene471
ATGGGCCACAAGGCAGATTCTGCCAATGTGGGTTGCAAAGTTCTACCAATATGTGATGCTGTGTCGACCGGCTCTAATGGTGGAGACAGCAGCGATGGCTCAGAGAAAGATGTTCAGAAGGGCGAGCGAAGGAGGGCAGTTTCTCAAATGAAAGAGCTGCTTAAATGGGCTGCCGCTGCCAGGTCCCATAAATGTGGAAGCAAAGGATGGAAGGTCCTGTACTTCCGAAACAGAGTTCGTCATCCTTCGGTTAAGGGCGGCTGCTCAAGTTCGTCATCCATGAATTCTTCCCTATCGCTGGCATCCATTTCTGGAAATGATCGAACGTTGGTAAAGAATTCTTCAAATCATTCAGGTAATTTGCGGAGTTCAGAATGTGATGCAAATATGTTGGCCAGCCCAAAGTCTGAAGAATACGTGAGGCCTGGACGTTGGATAACAACAGACTCCGACTCCGATGGTCCTTTACCGGAGGTGAACGGGATCTCCATTCCAGAAGCCAAAAAAGTCGTAAAGAACGGAGGGTTGGCAAATGCCCTACGTCTCCCG
>gnl_Eucgr_v2.0_Eucgr.H00807.1
ATGCAGATCCTCCAGTGGCTATTCAGGGTATCACAAGAGGAAGCAAAAGGGAATTCTTGCAGCTCAACGGATAGTAAGAACACTGCCTCAGATCAAGAAACTAGTAAAGGGAAAAGTATAGTTCTGTTCAAGAAGTCCCGAAGAGGAAAGGAGAAGGCCAAACCGGGCCACCCAAGATGCGCTTCATTCGCCATATTATGCAGAAAAGATGTTGCTAAGGCTTGCTTCTACAGCACCATCAACTTGAGGAGACTCAGCAGCTTACACCGGAGACAAAACTCGATCCACACAAAAAGAATGAAAAAAGAAGATGTCGCAAGAGGGCTTGGCATTATCGGCCAAAAGGCAGATTCTGGAGCTGCTCATGGTGGGAACAAGGTTCTGCCAATCAGTGACACGGCATTAACCTCTTCAGCAACCAGCGCAAATGACCAATACAGCGCTTCTGAGAAGAAGGAGAAGGTTAAGGGCGATAAGGCGAAGGTCATCTCGAGAATGAAGGAGCTCATTAGATGGGCCGCAGCTTCGAAAGCCGAGAAGGGTGGAAAGTTCATCAGCCGAAAAGTATTACAGTTCCGACAACGAGGAGCCCTAAAGGCGATACCAGACGACGACCAATTCAGCAACGAATCTCCAAAGATCAGTTTCAGGTGGGACGTGGAAAGCTGCTCTACCATTTCCACATCTTACTCGGCCATTTCTCTGGCTTCGGCGAGGATCGATCCAATCGCTAGCCGATTATCAGCGGATTCACTTCCGCCGCAGATGACAGATCAGTGCCTTCGAAGAAAAGGGAACTGGATCACCACAGACTCAGAGTTTGTGGTGCTGGAGCTG
>gnl_Manes_v6.1_Manes.12G042000.1
ATGCAGCAGATTCTTCATTGGCTCTTTAAGCTACCACAAGAACAAGCAAGGGAGTCTAATAAGCACAATACAAATGATCAAGAAACTGAAGGAAGAGATATAATTCTGTTTAAGTACAGTGGGAGTCATCAAAGATCAGCAAGAGGCAAAGAAAATAAATTTAGTAGAAGGGGTTTTAGACAATTTGTAATTTTATGCAGAAAGGATGTTGCATCTGCTTGCTTCTATAGCACAATCAATTTGAAAAGACTTGATAGCTTCAATAGAAGGAAGCAGCAGCAGCATTGGGTGTACTCTATGAAGATGAAGAAAGAAGAAGAAATTGCTAAAGAACAAAGCATGAATAATAAAATGGATTCAGCTACTCATGCAGGCAATAAAGTTCTGCCTATAACTGATACAACATCATTGTCTTCCTTATCAGCTAACTCAAATATTGGTCAATGTGGCTCATTGGAGAAGAAAAATACCCTTAAAGGGGATAAAACCAAAGCCATGTCTAGAATGAAGGAGCTACTCAAATGGGCTGCTGCTGCAAAATCTGAGAAGAAAGGGAACTTCATAGGAAGAAAGGTTCTACACTTTAGAAATAAAGCAACACTTAAAGCAGTGCCAGATGATGATCAACTGAGCAATGAATCACCAAAGATCAGTTTCAGATGGGATGTTGAAAGCTGCTCCACCACTTCTTCTGTATATTCAGCCATTTCAATGGGTTCTTGTTCCAAGACTGATCTGGCCATGAACATGCTTTCACTCAATTCTACTCCTCTCCATGATAGGAAAGGAAACTGGATCACTACCGATTCCGAATTTGTGGTGCTAGAGCTA
>gnl_Medtr_Mt4.0v1_Medtr7g059080.1
ATGAAGGAATTGTTAACAAGACAGACTCAACAAACTCATGGAGGAAACAAGGTTTTGCCTATAACTCAAGAAGCACCATTATCATCTTCAGCTGAAAGAAATGACCAATGTGATAATACAATAACTAAAGATCAAGTTAAAGGTGATAGAAAGAAACCTATGTCTAGAATGAAAGAGTTGCTTAGATGGGCTGCTGCCTCTGCCAAGACAGATAAAGGAGGAAAATTCTATGGAAGAAAGGTTTTAATGTTCCGGAGACGTGGAAACCTGAAAGCAGTTCAAGATGATGATCAAGTTTCAACTGAGTCACCAAAGATCAGTTTCAGATGGGATATGGAAAGCTGTTCCACTACTTCATCTGCCTACTCAGCTTTCTCAATGGCCTCTTCAACAAGAAATGGACAAAACCAAACTGCAACTTCCACCATATCCATCCCTTCTTCACAAAGTGGCCACACCACTTGTAGAAGAAAAGCAAACTGGATCACAACAGACTCTGAATTTGTGGTGCTGGAACTA
>gnl_Medtr_Mt4.0v1_Medtr0027s0200.1
ATGAGGTACTTCAAAGTAACATCTTTGTCGAAATTTCGTCCGAAACAACGAAAATTTCGCATGGATAGAGAAAAGTGGTCAAAATTTAGGATTCTTCAATGGCTCTTTAAAAAGGCACAAGAACAAGAAAGAAAGAGAAGCACCTATATCAATGAACAAAATGGTAAAGGGAATATTAGTGGACTAAAGCAAGATGGATCATATAAAAGGACAAAGAGGTTTTCATGCAGCAAAGATGGTTACAAGAATTTGAAGATATTCTCTTTACTATATAGAAAAGACATTCCAAAGGCTTGTTTTTTCAGAACCCTTAGCTTAAAGAGAATAGGCATTAGTAGAAGACATTTTGTGTACTCTATGAAAATGAAGAAAGAAGAATCATCTAGAGATGAAGGAATTGTTAACAAGACAGACTCAACAACTCATGGAGGAAACAAGGTTTTGCCTATAACTCAAGAAGCACCATTATCATCTTCAGCTGAAAGAAATGACCAATGTGATAATACAATAACTAAAGATCAAGTTAAAGGTGATAGAAAGAAGCCTATGTCTAGAATGAAAGAGTTGCTTAGATGGGCTGCTGCCTCTGCCAAGACAGATAAAGGAGGAAAATTCTATGGAAGAAAGCCAAGTTATAATGCCAAATGGTCCCCTAGCTTAACTAGTAACGACGATATTGTTAGACTAAACACCTTCATTCAGATT
>gnl_Medtr_Mt4.0v1_Medtr0027s0180.1
ATGGCACCCACACCAGAGAATATATTTTTCATTGTACACTACAATGGAAAAGTTTCAAGAAATCAATTTGGTTCATTTTTTGAAAGTGAGCAAAGAAAATGTTTTTATGTTAGCATCAAAAGCAACATTGATCATTTGAAAAAAAGAATAGAGCAGAAACTACATCTCACTGAATCTCAGGTGATATCTAAAATTATATATCGAGCACCACAAGCCTTCGTTCAAGGTCATATCCAGTATAATGATACCGAAATATACGACAACGATGACATTGCAGATATGTTTGCAACTCACAAATATTTTAATGCGGTTGGTTCCATTGAGTTATCGGTTATTATTGAAAACCGGGAGATTTCACAACCGCGTCAAACACCACAACCGCGTCAAACACCTCAATTGTTTTCACAAACACAATATGAGTTTGAACACCCATCTTCATCACAACAATTACCATACACCGAGCTACTCTCACAAACACAATATGAGTTTTGCCTAAGCCGCCTTTTCAGCTTCGACGGCCAAGATGCCCCAGTAGGCGAGAAATCTCAGTGGAAACTTCTTCATCATCCTCCTATTCAGCCTCAGATACAAGGAACTCAAAGTCGAGAGAGAGTACAAGAACAAAATGGTAAAGGGAATATTAGTGGACTAAAGCAAGATGGATCATATAAAAGGACAAAGAGGTTTTCATGCAGCAAAGATGGTTACAAGAATTTGAAGATATTCTCTTTACTATATAGAAAAGACATTCCAAAGGCTTGTTTTTTCAGAACCCTTAGCTTAAAGAGAATAGGCATTAGTAGAAGACATTTTGTGTACTCTATGAAAATGAAGAAAGAAGAATCATCTAGAGATGAAGGAATTGTTAACAAGACAGACTCAACAACTCATGGAGGAAACAAGGTTTTGCCTATAACTCAAGAAGCACCATTATCATCTTCAGCTGAAAGAAATGACCAATGTGATAATACAATAACTAAAGATCAAGTTAAAGGTGATAGAAAGAAACCTATGTCTAGAATGAAAGAGTTGCTTAGATGGGCTGCTGCCTCTGCCAAGACAGATAAAGGAGGAAAATTCTATGGAAGAAAGGTTTTAATGTTCCGGAGACGTGGAAACCTGAAAGCAGTTCAAGATGATGATCAAGTTTCAACTGAGTCACCAAAGATCAGTTTCAGATGGGATATGGAAAGCTGTTCCACTACTTCATCTGCCTACTCAGCTTTCTCAATGGCCTCTTCAACAAGAAATGGACAAAACCAAACTGCAACTTCCACCATATCCATCCCTTCTTCACAAAGTGGTCACACCACTTGTAGAAGAAAAGCAAACTGGATCACAACAGACTCTGAATTTGTGGTGCTGGAACTA
>gnl_Mimgu_v2.0_Migut.D00520.1
ATGCAGATCCTTCAATGGCTCTCCAAGATAGCACAAGAACCTCCAAGAGCAGCAAATTCCAGCCCGGTCAACACGAAAAAAGTCGATAAAGATCAGAGAGTTAAGTCGAAAGATACATCGAGTGGGAATAGGCAGAGGCGTCTAAAAGGAGTCGAAGAGAGCAAATTGAGCTGCGAAAACTTAAATCTTTTCTACTATTTACGCAGAAAAGACTTGTCGAAAACTTACTTCTATCGCACACTGAATTTGAAGAGGTTAGGAAGCTTCCGAAGAAAGCCTCAAAATTCTATCGATCCGATGAAGATGATGACGAAAGAAGATTTTGCTCGAGGGCTCGGCATTAGTCAAAAAACAGATAATTCTTCCACTCATAGCCATATTATAGTCGGCAACAAAATCTTACCCATTACAGATCAAACGACGAAAGACCAAGCATGCATGAACGTAGACAAGAAAGAAAAGTCAAAGGGCGACAAAACGAAAACCATTTCCAGGATGAAGGAACTTCTTAAATGGGCTGCCGCTGCTAAATCCGAAAAGGGTGGAAAATATATCGGCCGAAAGATGATGCATTTTAGGAATAGGACAGCTTTGAAAGCAGTTCCCGATGACGAACAAATGAGCAACGATTCTCCGAAGATTAGTTTTAGATGGGAAGTGGAGAGTTGCTCCACTACTACTTCGTCGGTTTATTCTGCGATTTCTTCGGTTATGGCGGCTTCTTCTATGAGGCACGACGAAATGATAATGAACGGAAATTCGTCGGTGAATTCTACTCCGGCACATGTTAGAGATCTAAGTGTTGCTCGACCGGGAAATTGGATCACCACCGATTCTGAATTTGTTGTGCTGGAGCTA
>gnl_Nelnu_v1.0_NNU_022336-RA
ATGCAGATTTTTCAGTGGCTCTTCAAGGTGACACAAGAGCAACAGCCCAGAGAGACTACTCCTACAGATAAGGAAATAATTGGGACAGTCAAGAAAAAAGCCGAATCAAAGGATCTGGTTTTGGTTAAAAGAAGTGATGCTTACAGAAGAAGATCATCAAAAGGATACCAAGATGATGAGGTGGAACTGAAGGATTCAGATTCGTTTACAATTTTGTATAGCAGAGGCAATGCAAAAGCATGCTTTTATAGCACTCTTAACTTGAAGAGACTGGGGAGTTTGGGCAAGGGCCAGAATTGGATGCAGTCATTGAGACTGAAAGAAGAAGAACTTGCTCGCCAACTTGTGATGGGTCACAAGGTGGATTTGGCTGCCCATGTAGGGAATAAGGTTCTACCACTCTGTGATGCTCCTGCATCTGCCTCAACTACTATGAATGACCAATGTGGATCGTCTGAGAAGAAAGATAAGCCTAAAGGAGAAAGAACCAGAGCCATCTCTAGAATGAAGGAGCTTCTGAGATGGGCTTCTGCTGCCAAGTCTGAGAAAGGAGGAAAGCACATCAGCCGGAAGGTTCTGTTATTCCGCAACCGAGGCGCCCTCAAACATGGTGATGAAAGCTCTCCCAAGATCAGTTTCAGATGGGAGGTGGGCAGTTGTTCAAACTCTTCCTCTGTTTACTCCGGGTTCTCATTGGCATCTTCTACAAATGGTCGGACATCGATCAGTCCCACATCTGAGGACATTTCAACTTCAGATTGCAACAAGGAGAAAACAACATTAGCTAACCAGGATGAAGAATGGCGGCCCTCCAGAAGAGGAAACTGGATCACAACAGATGAAGATTTTGTGGTGCTAGAACTC
>gnl_Orysa_v7.0_LOC_Os02g02160.1
ATGGGGCACAGTGGTGGCGTTGAGGCTGCGTGCAGAGTGCTACCCATCATCGACGAGGAGTCGGAGTCGGAAATGGACGAGGGGTCGCCGGAGAGGAAGGTCGTCGACGACCGCCGGAAGGCCATCGTGTCCAGGATGAGGGAGCTGCTCCGGCGAGCGGCCGCTCAGTCGTCGGCGCAGTCCAAGCTCCGGTCCACCGTGCTTGTCAGTGCCAAGAAATGGAAGAGGGTGGTGGTGAGCCTGCAGAACAGCAGGAGGAAGCAGGAGCAGCAGCAGCAGCAACTGACGACGACGAGCCGGCAGAGCGACGGCGGCATGAGCTCGTCGCCGGTCTCCAGCAAGAGCGACAGCTTCAGCTGGGACATCGCCACAGCAGAGAGCTGCTCGTCCTCGCCAGCGCAGTCGCCGCTGTGGCCGGCGGCGCTGCGTCAGTTCTCACCGTCGCCGGCGACGAAGCACGGCATGAGGCTCCGGCGAGACAGCTCGGGGTCAGCAGCTGACGATGACAGGATGAGCAGCATGTCGTGCAGTGGCAGCCCGGATGACGACGACTATGGCGGCAGCAGCAGGCTGTGTCAGTGGATCACCACGGATTCTGACTTTGTGGTTTTGGAGCTG
>gnl_Phavu_v2.1_Phvul.010G019300.1
ATGAAGGAACAACATACAACCAATACAATGGAGGAAGAACTTACAAAGAGCACGAGGAAAGCGTGCAGTGAAGCAAAGTGCAGAGAAGAAAGGTGCAGGGAATACGAGAGCGTGAGAGAGAACAAAAATGGAAGTGATGAAAGCCTTCTTCAATGGGTCTCTAAAGGGCAAAATGATCATCAAATAGGGGGGAACAGCAACTTGAAAACAATCATAAGAGACAAAAAGGGTAAAGGAAAAGATATAATTGCACTTAGGCATCATAGGGTGGATCGAGGAACAAAGGGAATAGAAATGAGGAAGGTTGGCAGCAAGAACTTGAAGCTGTTTATTTTTATGTGTGGAAAAGACATTCCAAAGGCTTGTTTTTACAGAACCCTCAACATAAACAGAAACTTGAAAAGAAGAAGGAGTTTTATCCGATCTGTGAATATGAAGAGAGAAGAGTTATCTGGGGCAGTAGGAATTACTGAGAGGGCAGATTTTGTTGTTCATGTAGGAAACAAGGTTTTGCCCATTTCTGAGGAATCATTCTCCAAAACAACTAAAACAAATGATAAATATTATTTCAATGCAGAAGCAAAGCATCCAACTAAAGGTAATAATAGAAAGAAGTCCGTTTCAAGAATGAAAGAGTTACTTAGAAGAGTTGCTTCAACAAAAGAAGACAAAATAGAAGAATTTTATGAACATAAGGTCCTACAAAACATAGCATTTGCAGAAGATGAGAGAGGAAGCAGTGAATCACCGAAGATTAGTTTCATCTGGGATGTGGATACTCCTTCTGTCCTCTCACTAGCTACTTTTTCTGAAAATGTTCAAACCAAGATCTCACATTCACAAATTTGCATTCCTCGCAACAGCACTTGCAGAAAAGAAAACTGGATCACCACAGATTCTGAATGTAAGCCAATTTGTATTTACTATGAGAATTTTTTTCCA
>gnl_Phavu_v2.1_Phvul.010G019000.2
ATGTGTGGAAAATACATTCCAAAGGCTTGTTTTTACAAAACCCTCAACATAAACAGAAACTTGAAAAGAAGAAGGAGTTTTATCCGATCTGTGAATATGAAGAGAGAAGAGTTATCTGGGGCAGTAGGAATTATTGAGAGGGCAGATTTTGTTGTTCATGTAGGAAACAAGGTTTTGCCCATTTCTGAGGAATCATTCTCCAAAACAACTAAAACAAATGACAAATATTGTTTCAATGCAGAAGCAAAGCATCCAAGTAAAGGTAATAATAGAAAGAAGCCTGTTTCAAGAATGAAAGAGTTACTTAGAAGAGTTGCTTCAACAAAAGAAGACAAAATAAAAGAATTTTATGAACATAAGGTCCTACAAAACATAGCATTTGCAAAAGATGAGAGAGGAAGCAGTGAATCACCGAAGATCAGTTTCACCTGGGATGTGGATACTCCTTCTGTCCTCTCACTAGCTACTTTTTCTGAAAATGTTCAAACCGAGATCTCACATTCACAAATTTGCATCCTTCGCAACAGCACTTGCAGAAAAGAAAACTGGATCACCACAGATTCTGAATTTGTGGTGTTGGAACTA
>gnl_Phavu_v2.1_Phvul.008G123300.1
ATGCAGATTCTTCAATGGCTCTTTAAAGGGGCACATGAACAAGAAAGAAAGAGCAGCAAAAACAACAACTTTAGTATCCCTCCCAAAAGGGAAGATACTAGTGAAAAAAATGCTAAAGGGAAAGAGGTAAATCTACAAAAGGGTGAGAGATCACAAAAAAGAGAAAGAAGAAACAAATGGAGCACGCCTGGTTGCAAGAACTTCAAGACATTCACTTTTCTATATAGAAAAGATATTCCAAAAGCTTTCTTTTACAGCACCCTCAACTTAAAGAGGTTAGCAAGCTTTAATAGAAGACAAAGTCTGTACTTCATGAAGATGAAGAAAGAAGAACCATCCAAAGATGTAGGAAGTGCTAACAAGGCAGATTCAGCTAGCCATGTTGGAAACAAGGTTTTGCCCTTAAGTGAGGCACCATTGTCATCCTCTGCTGAAAGAAACGACAAATGTGGTGATACCACAGAGACTAAAGATCAAACCAAGGGGGACAAGAAAAAACCAATGTCAAGAATGAAAGAGCTACTTAGATGGGCTGCTTCTGCCAAGTCAGAGAAAGGAGGGAAATTCAATGGAAGAAAGGTTTTAATGTTTAGAAGGCGTGGAAACTTGAAAGCAGTTCCAGATGATGATCAAGGATGCACTGAGTCACCCAAGATCAGTTTCAGATGGGATGTGGAAAGTTGCTCCACCACTTCCTCTGTCTACTCAGCTATCTCAATAGCTTCCTCATCAAAACATGGACATAACCAAATTTCAACTTCCACTTTATCCATCCCTCCTGAACACACTGGTCTCAGTAACACCACCAGAAAAGGAAACTGGATCACAACAGACTCTGAATTTGTGGTCCTGGAACTG
>gnl_Poptr_v3.0_Potri.002G240300.1
ATGCAGACATTCCACAAGCTCTTCAGGGTAACACATGAACAAGCAAGAGAACATACATCCATCCCTGCCACAAAAAACAACAGTAATGCTAAAGGGAGAGAGATAATTTTGTTGAAGGATAGTGGGAATCATCGAAGATCAGAAAGGGTCAGAGAAAGTGATAGATTTGGTTTCAAATATTCCTGGCCATTTGCATTTTTATGCAGAAAAGATGTTGCAAAAGCTTGCTTCTACAGCACACTTGATCTGAAAAGGATTAATAGCTACAATAGTACTAGACAGCAGCATTGCATACGCTCTAGGAAGATGAAGCAAGAAGAGACTGCTGCACGAGGACAAGTCACGAGTAACAAAGTGGATCCAGCTGCTCACGCTGGTAATAAAGTTTTACCAGTAAGTGACACGACATTGTCGTCCTCAGCCAGCACAAATGAAAAATGTAGCACGTTGGAGAAGAAAGACAAGGTTAAAGGAGATAAAGCCAAAGCCATATCGAGAATGAAGGAACTATTGAGATGGGCTGCCACTGCAAAATCGGAGAAAGCAGGAAAGTATATCGGCCGGAAGGTTCTACAGCTTAGAAGCCGAGCAACCCTTAAATCAGTACCAGATGATGAAGAACTCAGCATCGAGTCTCCCAAAATCAGTTTTAGATGGGATGTTGAAAGGTGCTCAACCACTTCCTCTGCCTACTCAGGCATTTCAAAGGCTTCTTCCAAGAATATGGACCTCAACATGCTTTCACTGAGTTCCACTCCTGTTCATGACAGGAAAGGAAATTGGATCACAACAGACTCCGAGTTTGTCGTGCTAGAGCTA
>gnl_Prupe_v2.1_Prupe.8G205000.1
ATGGCTGGTGTGAAACGAAGAATAGAAACTGATTCAGATATTCGTGCTCTTTACAAAGAACTGGATGCGGTTACATGCCCTATCTGCATGGACCATCCACATAATGCAGTTCTCCTCCTTTGCAGCTCGCATGAGAAGGGTTGCAGATCTTATATTTGTGATACAAGTTACAGGCATTCAAATTGCCTGGACCGTTTTAAAAAGCTGAGGGAAAATACTAGGAACAGTCCAACTCTACCCAGTTCTTTACCTGAAAGGGTTGAGCATGATGAGTTGGATGGGGAGAATTCACCAGATTCAAAACTGAGCTTGAAATGCCCTTTGTGCCGAGGAGCCATTCTTGGATGGGAGGTTGTAGAAGATGTCAGAAAGTATCTTAACCTGAAGAAGCGAAGTTGCTCTCGTGAATCATGCTCATTTTCTGGTAACTACCAGGAGTTGCGCCGGCATGCCAGAAGAGTTCACCCAACCACTCGACCCTCCGACATTGACCCATCTAGAGAACGAGCCTGGCAACACCTTGAGCACCAAAGAGAATTTGGTGATGTTGTGAGTGCTATTCATTCAGCCATCCCAGGTGCTGTTGTGGTTGGGGACTATGTTATTGAAAATGGAGATAGACTAGCAGGGGGAGGGGAAAGTGGTGCAGCAAGGGAAGACACTTCTGGTTCTATCAACAAGAAAGCAACAACTAATGATCAAGAAGCTAAACCAAATTACATAATTGTCTTTAAGTGTGGCGGTGTTGGTGTGTATTGGAAATTCAAAGGAATTGAAGAGAGAAAATCAGGTAGTAAGAAGTTCAAGCCACTTGCCTTTCTACGTCGAAAGGATGTGGCAAAGGCTTGCTTTTATAGCACTCTTCAGTTAAAGAGACTTGGTAGCATAAATAGAAGGCAGGCTAGGCAGCGTTGGATTCAATCCATGAAGATGAAGAAGGAAGATATTGCAAGAGGTCTGGGAATTAGTACCAAGGCAGATTCGGCAAATGTAGGCAACAAGGTGTTACCGGTGACAGATTCAACATTAACAACCTCAACGAACACAAATGAACAATGTGGCACATCAGAAAAGAAAGAAAGGGTTAAGGGAGACAAAACCAAAACCATGTCAAGAATGAAGGAGCTATTGAGATGGGCTGCTGCTGCAAAATCAGAGAGGGGAGGAAAATTTATTGCTCGAAAGGTTATGCAATTTCGAAACCGTGGAACTCTGAAGGCAGTACCAGATGATGATCAACTTAGCAACGATTCGCCGAAGATCAGCTTTAGATGGGATTTGGAAAGCTGCTCCACCACTTCCTCTGCCTACACATCAATTTCAACGGCATCTTCATTGAAAAATGATCAAATCATGATCATTAACCAGGCTTTGAATTCAACAAAGTGTCAAGACCCTGATCGGGCTCCAAGGAAAGGGAACTGGATCACCTCAGACTCAGAATTTGTGGTGCTAGAGCTA
>gnl_Solly_v2.4_Solyc06g083560.2.1
ATGCAGATCCTTCAATGGCTTTTCAAGAATGCAAATGATACCAATTTTAACACCAATTCTAGCAAGAAGCAAGTTGTTACTGATGAGGAAGTGAACTCCCAAGGCATTGTCCTGTTTGAGATTTCTGGAAAAAAGAGAAATCGAGCTGGAAAATCAGCGAATTCGAGCTGCTGCAACATCCTCAATTGGTTCAACACATTACGCAGAAAAGACATTGCGAAAGAGTATTTCTACAGCACGATTCGTCTAAATAGATTGGAAAGTTCGCGAAGGAAACAACAGCTTGTACATTGCATGAAGATGAAAAAACAGAGTCTTACTCGTGGATTAAGCTTTCGTCGAAACTCAGATTCTGCCATAGCCAAAGTTCTGCCAGTTAGTGATGCAGTAGGAACAAAAAATAGCCATAAAGAGCAAAACCTTAGTGCAGATAAGAAGGAAAAGGCCAATGGAGATAAAATGAAGACAGTTTCAAAGATGAAGGAACTAATAAGATGGGCTGCTGCTGTTAAATCACAAAAGGGAGGAAAATACTTTAGTCAAAAGGTTCTGTATTTACGCGATAGGCCGGATTTAAAGACAGTAGCAAATGATGATGATGATGATCAACTGAGCTGTGACTCTCCAAAGATCAGTTTCAGATGGGATGTTGATCAAAATTACTCTACAATTTCAGTGACCAAAAATCACCGATCTATAAAAAATTCCCCTTTAAAATCAACAGTGGTTCATATAGATCAGTGCCCAGCAGCAACTAGAAAAGGGAATTGGGTCACCACAGATTCTGAATTTGTGGTACTAGAGCTAGAGCTA
>gnl_Solly_v2.4_Solyc09g061730.1.1
ATGAAGATGAAAAAAGAGAACCTTAGAGTTACTAACAAAGCAGATTCAACAGTAACTGGAAATCATGTAGGAAATATTACACAAATTTTGCCTATTACGCATGATTCGACGAATGATCATAAAGATGGTGGAGAAAAGAAGGAAAAAGTTAAGGGAGATAAAGCTAAGATGAGCATCTCTAAAATGAAAGAGCTACTAAGATGGGCTGCTGCTGCTAAAACTGATAAGGGAACTAGATACATAACTAGAAAGGTATTCAACTTTAGGAACAGAGCAACATTGAAAGCAGTTGCAGATGATGATCAACTAAGTAATGATTCCCCCAAAATTAGCTTTAGATGGGATGCTGAAAGTTGCTCCACAACTTACTCAGCTATGTCAATGCCTAATTCATCAACAACAAAGAATCATGAACAATCAATTCAAATTAACTTTGCTTCTGTAAACTCAACTCCAATTCACATAGATCACTGCCCTAAATTGAACTGGATTACCACTGATTCTGAATTTGTGGTGTTAGAGCCAAATGACATCAGTGCATTGAATATA
>gnl_Sorbi_v3.1_Sobic.010G001000.1
ATGGGGCACATTGCTGAGCCTACCGGCACTGTGGTGATTGGCTGCAAAGTGCTGCCGATCTTCAACGAGCATGGCATTGTTGACAGTGCAATGAAGAAGATGGTGCATAGGATTGACGGCAAGAAGGCAGTTGCGCGGGTTAAGGAGCTTCTGAAACGGGCTGCCCAGGCCAGGCCTCACAGCGCCACTGTCAGTGGAAAGAAATGGAAGAAGGTTCTGAGCTTCCACGCAAGGGACAGCGCTGCAGCCACAACAGCCTCCAAGGGAGCGCGGCAACAGCAACAGAAGCAGCAGCAGCAGGTGGCTAGCGACGAGATAAGCTGCAGCTCGGGCAAGCTGAGCTTCAAGTGGGACGTGGGCAGCTGCTCCTCGTCATCGTCAGTTGCGTATTCGCCGCTGTCGTTGATGTCAGCGCCGGCAAAGGCCTCGGAGCAGACACTGCTGACGCCGTTGAGGAAAGACTACTGCATGTCAAGGCTGTCGTCCATGAGCCAGCAGAGTATGTTGTACGGCGGCAGCAGCCCAAAGAGCTTGAAGAACATGGAAGCAGAGGAAGAGGAGGCGGCCTGCAGCTGCAGGACGGCGCAGTGGATCACCACCGATTCAGACTTTGTTGTGTTGGAGCTG
>gnl_Sorbi_v3.1_Sobic.004G009300.1
ATGGGGCATGGTGGTACTGGTGCTGCAGTAGCGGTGGTTGACCACCACTCAGCATCGGCAGCAGCAGGCTGCAGAGTTCTTCCCGTCATTATGGAGGAGGAGCCGCCGGCGACGACGACGGCGACGGAGAGCCACTACCAGCAGGGATCACCACAGGAGACGAGGGTGGCGGAGCGCAGGAAGGCCATCGTTGCCAGGATGCGGGAGCTGCTCAGCCGGGCCGCCGCCGCGCAGGCAGCTCACTCGAGGCTCCGCCGTTCCACCGTCGCCACCGCCAAGAAATGGAAGAGGGCGGTAGGCCGAATCCAGAAGAGGGGAGCCTGCAAGGGATATGATCGAGCGGCAACCGACGACGGCGCACTGCTGGCCTCGTCGTCATCCATCTCCAGCAACGGCAGCTTCAGCTGGGACGACGACGATGCTGCCGCTGAGGTCACCTTCTGCTCGTCTGCGGCCAACAGCTGTCCGGGTCCGGCGCCGCTTCTCTGGCCGGCGTTGGTACCCTCGTCACCGCTGCCGGCGGCGACCAGCACTACCGTGCTGCGGCTTTCATGTAGCAGTGGCGGCGGCTCGTGGTCGGCCGAGGATGATGACGACGACGACGACGACATCAGGATGGCTGCTCATTGGGTGACCACCGACTCTGACTTTGTGGTGTTGGAGCTC
>gnl_Stras_v2.0_SGA_v2.0_scaffold1T00715
ATGCAGATCATTGAGTGGCTCTCCAAGATAACAACACAAGAACCTTCAAGGGTGGCTAATTCTAAAGATCAGAAGAAAGTTAAGTCTAAAGATATAGTAGCCTGCGACGAATGTGGATTTAATCAAACGCTTCCGAAAAGAGTCGAACAAAGCGGATTGAACTGCGAGGATTTTCATCTTTTCAACTTTACACGAAAAAATAGTTACCTCTACCACACACTCAACCTAAAGTCGTTCATAAGTTGCCGTAAAAGGCCTCATTCTGCAAATTCCATGAAGATGAAAGAAGAACTCGGCATTGCCCAAAAGTCCGATTCGAATGTCGGAAATAAAGTCTTGCCTATAACAGACACGTCTCATTCCTCAAACGACGAACAGTGTCCTAATCCGGACAAGAAGGAAAAGTCAAAGGGGGACAAAATGAAAACACTTTTCAGAATGAAAGAGCTGCTTAAGTGGGCCGCGGCCGCCAAGGCCGAAAAAGGCGGGAAATACATCGGACGAAAGGTGTTGCTTTTCAAGAATCGGGCGGCTTTGAAGGGAGTGCCGGATAACGATCAGCTTAACGATGAGTCTCCAAAAATCAGCTTCAGGTGGGAAGTCGAGAGCCGCTCGACTACTTCCTCTGTATACTCGGCAATTTCTCAAGTGGCTTCCTCATTGAAACACGACCGAACTTTGGTCAAAGCTGAGTCAATAAGTTCGACTCCTTTGCACGTTCGAGATCTGTCTGTTGCCCGACCCGGGAACTGGATCACCACGGATTCTGACTTTGTCGTGCTGGAGTTGTGA
>gnl_Theca_v1.1_Thecc1EG002988t1
ATGCAGATCCTTCAGTGGCTCTTTAAGGTGGCACATGAACAGGGAGGACAAAATACTACTAGTCCTTCCAACAAGAAAACTGCTGAAGATCAAGAAGGTAAACCCAGGGAGATAATTTTGTCTAAGCATAGAAGATCAAAAAGTAAGAAGTTTAAACCATTTATATTTCTATGCAATAGAGATGCTGCAAAGGCTTGCTTCTATAGTACCATATATTTGAGAAGAACCGGGAGCTCCCACAGAAGACAGCATTGTGCCCAACCCATGAAGATGAAGAAAGAAGATATTGCTAGAGGATTAGTTGTTGGTCACAAGTCGGATTTGGCTACTCATGCAGGGAACAAAGTTCTACCGCTAATTGACGCGGCATTATCATCCTCCACTGACAAAAATGATCAATGTAGCACCAGTGGAAAGAAAGAAAAGCATAAAGGGGATAAAACAAAAGCCATGTCAAGAATGAAGGAGTTGTTGAGGTGGGCTGCTGCAGCAAAATCAGAGAGAGGAAAGTCCATTGGCAGAAAGGTTTTGCACTTCAGGAACCGTGGAGCTCTAAAATCAGTGCCAGATGATGATCAACTTAGCAATGACTCTCCTAAGATAAGTTTCAGATGGGATGTAGAGAGCTGCTCCACTACTTCCTCTGCCTTTTCAGGAATTTCAGCGACGTCTTCTTTGAAAAAGGATCAAACCTGCAACATGGTATCATTGAATTCAACTCCTATACATGCAGTTGGCCTAAATCGTTGCTCTGGCAGGAGAGGAAATTGGATAACTACGGACTCTGAATTTGTGGTGCTGGAGCTA
>gnl_Utrgi_v4.1_Scf00051.g5501.t1
ATGAATCCGATCTTGAGGATGAAGGAGCTGGTGAACACGACAACAGTAGCTAGGGGAGAAAGACGTCACACTAAAAAGGTGCTGCATTCCAAGTCCAAAGCGGGTTTAAAGTCTACGCCAGGGAAAGAAGAATCTCCTAAGAGCAGTATGAAATGGGGCACGGACTCCTCCATGTACTCTGCAATATCTAATGAAATGGAGTTCACCTCCCGAGATGAATTTATTGGTCTAGGAGGAAACTGGATAACAACTGATTCCGAATATGTTGTGCTCGAGCTG
>gnl_Utrgi_v4.1_Scf00059.g6133.t1
ATGATGATGAAGCATCTAGACCACACCTTTCTTCGACCTGTCTTTCCATTCAAGGACCACATGAGTTTGTCTGTTCCTGCACAGCATAGGGATGTGCCGACTGCCGACAATGCACATTTCATACGAGCCTTTGTATTCTTCATGCAGGACATCCGACCAAGGAGACTGGTAGAGCCTTCAAGCAGGATGCATTTTCGAGATGATAAAACCAGGCCAAGGAAGAAGCTTAGAGCGGTGGAGGAAACCGACCTGCACTGCTCCAGCATGAACCTTCTATGCTTCCTGCGAGGAAGAGACTCCAATGCCTCTTTCAGCAGCGTCCCCAGCTCCAAGAAAATGAAGAAAGGAAACAACCCTGATTCGGTTCCTCATGTCCGACACAAAGTTCTCCCCATCACCGATGCAGCTCACCCAACAAACTTCAACACTCACTACCTCGAACAATCCAAGGGGAGCAACCGAATGAATCCGATCTCGAGGATGAAAGAGCTGATGAGCATGACAACAGCAACAAGGGGAGAAAGGCATCACACCAAAAGGGTGTTACAGTCCAAGCCACGGAAAGAAGAGTCTCCCAAGATCAGCATGAGATGGGACAGGGACGCCTACTCCAACTTCTCTGCAATATCTAATGAACTGGGATTCAACTCCAGGGATCAACTTGTTGATCGGGATGGAAACTGGATCACAACCGATTCCGAATATGTTGTGCTCGAGCTGTCTGAAGTG
>Frave_17535-v2.0.a2-hybrid.t1
ATGAAGATGAAGAAAGAAGATATTGCTAGAGGTTTGGAAAATAGTAACAAGGTGGATCAGGCTAATGTAGGCAGCAAGGT
TTTACCAGTAAGTGACTCGACATTATCAACCTCAACTAACACGAGCCATGACCAATGTGGAGCATCAGAAAAGAAAGAAA
GGATTAAGGGGGACAAGACTAAAACATTATCAAGAATGAAGGAGCTAATAAGATGGGCTGCTGCAGCAAAATCAGCTGAA
AAGGGAGGAAAATACATTGGCCGAAAGGTTCTGCAATTTCGCAATCGTGGAACTCTAAAACCAGTACCAGATGATGATCA
GTTAAGCGACGACTCCCCAAAGATCAGCTTTAGATGGGAATTGGAAAGCTGCTCCACCACTTCCTCAGCCTACTCAGCAA
TTTCAGTAGCATCTTCATCGAAGAATGATCAAGTTATGAACATTCAATCTTTGGACACGAAGTTTCAAGACTCAGATCAC
TGGCAACCCAAGAAAGGGAATTGGATCACCTCAGACTCAGACTTTGTTGTGCTAGAGCTA
>Maldo_GDDH_05G1178500
ATGCAGCTTCTTCAATGGCTATTTGGAGCTAAAGTTGGACAAGAAAGGGAGGAGATTTCTAGTTCTTCCAACAAGAACGC
AACAACTAATGATCAAGAAGCTAAACCAAATTACATAATCGTCTTTAGGCGCGGTAGCGCCAGTGTTTATCGAAAATCAT
CAAAAGGAGTTGAAGAAAGCAAATCGGGTAACAAGAAGTTCAAGCCGTTTACCTTTCTATGTCGAAAAGATGTCGCAACG
GCTTGCTTTAATAGCACTCTTCAGCTAAAGAGACTTAATAGCATAAACAGAAGGCAGGGAAGGCAGCATTGGATTCAATC
TATGAAGATCATGAAGAAAGAAGATATTGCAAGAGGTCTGGGAATTAGTAGCACCAAGGCGGATTCGGTGAATGTAAGCA
ACAAGGTTTTACCGGTGAATGATTCAACGTTATCAACCTCGACGAGAACAAACGAACAATGTGGCTTACCGGAGAAGAAA
GAACAGCTTAAAGGGGACAAAACCAGAACCCTTTCAAGAATGAAGGAGCTTCTGAGATGGGCTGCTGCTGCAAAATCAGA
CAAGGGTGGAAAATTCATCGCTCGAAAGGTTAAGCAATTTCGAAACCGGGGAACTCTGAAAGCAGTACCAGATGATGATC
AACCAAGCAACGACTCGCCGAAGATCAGCTTCAGATGGGATTTGGAGAGCAACTCCACCACTTCCTCTGCCTATACAGCG
CTTTCAACAGCATCTTCACTCAAGAATGATCAAATCATAAGCCTTCCATCTTTGAATTCTACAAAGTTTCAAGACCCGGA
TCACTTGGAACCCAAGAAAGGGAACTGGATCACCTCAGACTCAGAATTTGTGGTGCTAGAGCTA
>Maldo_GDDH_10G1166700
ATGCAGCTTCTTCAATGGCTATTTAGAGTCAAAGTTGGACAAGAAGGGGAGGAGATTTCTAGTTCTACCAACAAGAAAGC
AACAACTAATGATCAAGAAGTTAAACCAAATTATGTAATCGTCTTTAGGCGCGGCAGCGTTGGTGTTTATCGAAAATCAA
AAGGAGTTGAAGAAAGCAAATTGGGTAGCAAGAAGTTCAAGACATTTACATTTCTATGTCGAAAAGATGTGACAACTGCT
TGCTTTTATAGCACTCTTCAGCTGAAGAGACTTAGTAGCATAAACAGAAGGCAGGCAAGGCAGCACTGGATTCAATCTAT
GAAGATCATGAAGAAAGACGATATTGCAGGAGGTCTAGGAATTAGTAGCACCAAGGCGGATTCGGCGAATGTAGGCAACA
AGGTTTTACCGGTGACTGATTCAACGTTATCAACCTCAACGAGCACAAATGAACAATGTGGCACGTCAGAGAAGAAAGAA
ACGCTTAAAGGGGACAGAACCAAAACCCTGTCAAGAATGAAGGAGCTTCTGAGATGGGCTGCTGCTGCAAAATCAGAAAA
GGGTGGAAAATACTTTGCTCGAAAGATTATGCAATTTCGAAACCGGGCAACTCTGAAAGCGGTAGCATATGATGATCGAC
TAAGCAACGATTTGCCGAAGATCAGCTTCAGATGGGATTTGGAGAGCTGCTCCACCACATCCTCTGCCTATACAGCACTT
TCAACAGCATCTTCACTCAAGAATGATCAGATCATAAGCCTTCCATCTTTGAATTCGACAAAATTTCAACACCTGGTTGA
CTTGGAGCTCAAGAAAGAGAACTGGATCACCTCAGACTCAGAATTTGTAGTGCTAGAGCTA
>Maldo_Gala_05g016400
ATGCAGCTTCTTCAATGGCTATTTGGAGCTAAAGTTGGACAAGAAAGGGAGGAGATTTCTAGTTCTTCCAACAAGAACGC
AACAACTAATGATCAAGAAGCTAAACCAAATTACATAATCGTCTTTAGGCGCGGTAGCGCCAGTGTTTATCGAAAATCAT
CAAAAGGAGTTGAAGAAAGCAAATCGGGTAACAAGAAGTTCAAGCCGTTTACCTTTCTATGTCGAAAAGATGTCGCAACG
GCTTGCTTTAATAGCACTCTTCAGCTAAAGAGACTTAATAGCATAAACAGAAGGCAGGGAAGGCAGCATTGGATTCAATC
TATGAAGATCATGAAGAAAGAAGATATTGCAAGAGGTCTGGGAATTAGTAGCACCAAGGCGGATTCGGTGAATGTAAGCA
ACAAGGTTTTACCGGTGAATGATTCAACGTTATCAACCTCGACGAGAACAAACGAACAATGTGGCTTACCGGAGAAGAAA
GAACAGCTTAAAGGGGACAAAACCAGAACCCTTTCAAGAATGAAGGAGCTTCTGAGATGGGCTGCTGCTGCAAAATCAGA
CAAGGGTGGAAAATTCATCGCTCGAAAGGTTAAGCAATTTCGAAACCGGGGAACTCTGAAAGCAGTACCAGATGATGATC
AACCAAGCAACGACTCGCCGAAGATCAGCTTCAGATGGGATTTGGAGAGCAACTCCACCACTTCCTCTGCCTATACAGCG
CTTTCAACAGCATCTTCACTCAAGAATGATCAAATCATAAGCCTTCCATCTTTGAATTCTACAAAGTTTCAAGACCCGGA
TCACTTGGAACCCAAGAAAGGGAACTGGATCACCTCAGACTCAGAATGTAACACATGCTTCCTCCTA
>Maldo_Gala_10g016380
AAGCAGCTTCTTCAATGGCTATTTAGAGTCAAAGTTGGACAAGAAGGGGAGGAGATTTCTAGTTCTACCAACAAGAAAGC
AACAACTAATGATCAAGAAGTTAAACCAAATTATGTAATCGTCTTTAGGCGCGGCAGCGTTGGTGTTTATCGAAAATCAA
AAGGAGTTGAAGAAAGCAAATTGGGTAGCAAGAAGTTCAAGACATTTACATTTCTATGTCGAAAAGATGTGACAACTGCT
TGCTTTTATAGCACTCTTCAGCTGAAGAGACTTAGTAGCATAAACAGAAGGCAGGCAAGGCAGCACTGGATTCAATCTAT
GAAGATCATGAAGAAAGACGATATTGCAGGAGGTCTAGGAATTAGTAGCACCAAGGCGGATTCGGCGAATGTAGGCAACA
AGGTTTTACCGGTGACTGATTCAACGTTATCAACCTCAACGAGCACAAATGAACAATGTGGCACGTCAGAGAAGAAAGAA
ACGCTTAAAGGGGACAGAACCAAAACCCTGTCAAGAATGAAGGAGCTTCTGAGATGGGCTGCTGCTGCAAAATCAGAAAA
GGGTGGAAAATACTTTGCTCGAAAGATTATGCAATTTCGAAACCGGGCAACTCTGAAAGCGGTAGCATATGATGATCGAC
TAAGCAACGATTTGCCGAAGATCAGCTTCAGATGGGATTTGGAGAGCTGCTCCACCACATCCTCTGCCTATACAGCACTT
TCAACAGCATCTTCACTCAAGAATGATCAGATCATAAGCCTTCCATCTTTGAATTCGACAAAATTTCAACACCTGGTTGA
CTTGGAGCTCAAGAAAGAGAACTGGATCACCTCAGACTCAGAATGTGTAGTTTCTGCT
>Maldo_HF10903-RA
ATGCAGCAGCTTCTTCAATGGCTATTTGGAGCTAAAGTTGGACAAGAAAGGGAGGAGATTTCTAGTTCTTCCAACAAGAA
CGCAACAACTAATGATCAAGAAGCCAAACCAAATTACATAATCGTCTTTAGGCGCGGTAGCGCCAGTGTTTATCGAAAAT
CATCAAAAGGAGTTGAAGAAAGCAAATCGGGTAGCAAGAAGTTCAAGCCGTTTACCTTTCTATGTCGAAAAGATGTCGCA
ACGGCTAGCTTTAATAGCACTCTTCAGCTAAAGAGACTTAATAGCATAAACAGAAGGCAGGGAAGGCAGCATTGGATTCA
ATCTATGAAGATCATGAAGAAAGAAGATATGGCAAGAGGTCTGGGAATTAGTAGCACCAAGGCGGATTCGGTGAATGTAA
GCAACAAGGTTTTACCGGTGAATGATTCAACGTTATCAACCTCGACGAGAACAAACGAACAATGTGGCTTACCGGAGAAG
AAAGAACAGCTTAAAGGGGACAAAACCAAAACCCTTTCAAGAATGAAGGAGCTTCTGAGATGGGCTGCTGCTGCAAAATC
AGACAAGGGTGGAAAATTCATCGCTCGAAGGGTTAAGCAATTTCGAAACCGGGGAACTCTGAAAGCGGTACCAGATGATG
ATCAACCAAGCAACGACTCGCCGAAGATCAGCTTCAGATGGGATTTGGAGAGCAACTCCACCACTTCCTCTGCCTATACA
GCGCTTTCAACAGCATCTTCACTCAAGAATGATCAAATCATAAGCCTTCCATCTTTGAATTCTACAAAGTTTCAAGACCC
GGATCACTTGGAACCCAAGAAAGGGAACTGGATCACCTCAGACTCAGAATGTAACACATGCTTCCTCCTA
>Maldo_HF29867-RA
ATGGCTGGTGTGAAACGAAGATTAGATACTGATTCAGATATTCGTGCTCTTAACAAAGAACTGGATGCCGTTTCATGCCC
CATCTGCATGGACCATCCACATAATGCCGTTCTCCTGCTTTGTAGCTCGCATGATAAAGGTTGCAGATCTTATATATGTG
ATACAAGTTACAGGCATTCAAATTGCCTGGACCGTTTTAAAAAGTTGAGGGAAAATACTAGGAACAGTCCAACTCTACCC
AGTCCTTTACCTATAAACCGTTATGGTCCTAGTATTACTTCTGATCTGAACATCCCTCTGAGAATAGACTCAAATGAAGC
TAATGAAAGTCACAACCTGATTGAAAGCAATTCTGTATTATCTGTTAATTTACCTGGACTGCGACAACAAAATGTTATTC
AAGATTTAAATAGGCCTTTCGAAGCACAACCAGAAGGTGTTATGGAAGTGGTTGATTCTGAGTCATTTCAGGAAAGGGCT
GAACATGATGATTTGGATGGGGAAATTTCACCGGAGTCACAATTGAGCTTGAAATGCCCTATGTGCCGTGGAGCCATTCT
TGGATGGGAGGTTGTAGAAGATGCCAGAAAATATCTTAACCTGAAGAAGCGAAGTTGTTCTCGGGAATCATGCTCATTTT
CTGGAAACTACCAGGAGTTGCGCCGGCATGCCAGGAGAGTTCACCCAACCACTAGACCCTCTGACATTGACCCATCTAGA
GAACGAGCCTGGCGACACCTTGAGCACCAGAGAGAATTTGGTGATGTTGCAAGTGCTATTCATTCAGCCATGCCAGGTGC
TGTTGTGGTTGGGGACTATGTTATTGAAAATGGAGATAGGCTAGCGGGTGGAGGGGAAAGTGGTGTAGTTGAAGCTAATG
GGCCTTGGTGGACAACTCTGTTTTTGTTTCAGATGATTGGCTCAGCTGACCGTGCTGGGGAACCAAGGGCTCGATCGAGG
GCTTGGACAAGACATCGGCGGTCAGCAGGTGCTTTAAATGAACGCCGGTTTCTTTGGGGTGAGAATTTGTTAGGTCTTCA
GGATGATGACGATGATGGGGACAATGATGATGACAACATGCCTATGATTAATCACAGAGATTTGTCTCCAATCCCCAGAA
GGCGTCGGCGTTTAACACGCTTGAGAGTCAAAGTTGGACAAGAAGGGGAGGAGATTTCTAGTTCTACCAACAAGAAAGCA
ACAACTAATGATCAAGAAGTTAAACCAAATTATGTAATCGTCTTTAGGCGCGGCAGCGTTGGTGTTTATCGAAAATCAAA
AGGAGTTGAAGAAAGCAAATTGGGTAGCAAGAAGTTCAAGCCATTTACATTTCTATGTCGAAAAGATGTGACAACTGCTT
GCTTTTATAGCACTCTTCAGCTGAAGAGACTTAGTAGCATAAACAGAAGGCAGGCAAGGCAGCACTGGATTCAATCTATG
AAGATCATGAAGAAAGAAGATATTGCAGGAGGTCTAGGAATTAGTAGCACCAAGGCAGATTCGGCGAATGTAGGCAACAA
GGTTTTACCGGTGACTGATTCAACGTTATCAACCTCAACGAGCACAAATGAACAATGTGGCACGTCAGAGAAGAAAGAAA
CGCTTAAAGGGGACAGAACCAAAACCCTGTCAAGAATGAAGGAGCTTCTGAGATGGGCTGCTGCTGCAAAATCAGAAAAG
AGTGGAAAATACTTTGCTCGAAAGATTATGCAATTTCGAAACCGGGCAACTCTGAAAGCGGTAGCATATGATGATCGACT
AAGCAACGATTTGCCGAAGATCAGCTTCAGATGGGATTTGGAGAGCTGCTCCACCACATCCTCTGCCTATACAGCACTTT
CAACAGCATCTTCACTCAAGAATGATCAGATCATAAGCCTTCCATCTTTGAATTCGACAAAATTTCAACACCTGGTTGAC
TTGGAGCTCAAG
>Malsi_05g017810
ATGCAGCTTCTTCAATGGCTATTTGGAGCTAAAGTTGGACAAGAAAGGGAGGAGATTTCTAGTTCTTCCAACAAGAACGC
AACAACTAATGATCAAGAAGCTAAACCAAATTACATAATCGTCTTTAGGCGCGGTAGCGCCAGTGTTTATCGAAAATCAT
CAAAAGGAGTTGAAGAAAGCAAATCGGGTAGCAAGAAGTTCAAGCCGTTTACCTTTCTATGTCGAAAAGATGTCGCAACG
GCTTGCTTTAATAGCACTCTTCAGCTAAAGAGACTTAATAGCATAAACAGAAGGCAGGGAAGGCAGCATTGGATTCAATC
TATGAAGATCATGAAGAAAGAAGATATTGCAAGAGGTCTGGGAATTAGTAGCACCAAGGCGGATTCGGTGAATGTAAGCA
ACAAGGTTTTACCGGTGAATGATTCAACGTTATCAACCTCGACGAGAACAAACGAACAATGTGGCTTACCGGAGAAGAAA
GAACAGCTTAAAGGGGACAAAACCAAAACCCTTTCAAGAATGAAGGAGCTTCTGAGATGGGCTGCTGCTGCAAAATCAGA
CAAGGGTGGAAAATTCATCGCTCGAAAGGTTAAGCAATTTCGAAACCGGGGAACTCTGAAAGCGGTACCAGATGATGATC
AACCAAGCAACGACTCGCCGAAGATCAGCTTCAGATGGGATTTGGAGAGCAACTCCACCACTTCCTCTGCCTATACAGCG
CTTTCAACAGCATCTTCACTCAAGAATGATCAAATCATAAGCCTTCCATCTTTGAATTCTACAAAGTTTCAAGACCCGGA
TCACTTGGAACCCAAGAAAGGGAACTGGATCACCTCAGACTCAGAATTTGTGGTGCTAGAGCTA
>Malsi_10g017070
ATGAAGATCATGAAGAAAGAAGATATTGCAGGAGGTCTAGGAATTAGTAGCACCAAGGCGGATTCGGCGAATGTAGGCAA
CAAGGTTTTACCGGTGACTGATTCAACGTTATCAACCTCAACGAGCACAAATGAACAATGTGGCACGTCAGAGAAGAAAG
AAACGCTTAAAGGGGACAGAACCAAAACCCTGTCAAGAATGAAGGAGCTTCTGAGATGGGCTGCTGCTGCAAAATCAGAA
AAGGGTGGAAAATACTTTGCTCGAAAGATTATGCAATTTCGAAACCGGGCAACTCTGAAAGCGGTAGCATATGATGATCG
ACTAAGCAACGATTTGCCGAAGATCAGCTTCAGATGGGATTTGGAGAGCTGCTCCACCACATCCTCTGCCTATACAGCAC
TTTCAACAGCATCTTCACTCAAGAATGATCAGATCATAAGCCTTCCATCTTTGAATTCGACAAAATTTCAACACCTGGTT
GACTTGGAGCTCAAGAAAGAGAACTGGATCACCTCAGACTCAGAATGTGTAGTTTCTGCT
>Malsy_05g016780
ATGAAGATCATGAAGAAAGAAGATATTGCAAGAGGTCTGGGAATTAGTAGCACCAAGGCGGATTCGGTGAATGTAAGCAA
CAAGGTTTTACCGGTGAATGATTCAACGTTATCAACCTCGACGAGAACAAACGAACAATGTGGCTTACCGGAGAAGAAAG
AACAGCTTAAAGGGGACAAAACCAGAACCCTTTCAAGAATGAAGGAGCTTCTGAGATGGGCTGCTGCTGCAAAATCAGAC
AAGGGTGGAAAATTCATCGCTCGAAAGGTTAAGCAATTTCGAAACCGGGGAACTCTGAAAGCAGTACCAGATGATGATCA
ACCAAGCAACGACTCGCCGAAGATCAGCTTCAGATGGGATTTGGAGAGCAACTCCACCACTTCCTCTGCCTATACAGCGC
TTTCAACAGCATCTTCACTCAAGAATGATCAAATCATAAGCCTTCCATCTTTGAATTCTACAAAGTTTCAAGACCCGGAT
CACTTGGAACCCAAGAAAGGGAACTGGATCACCTCAGACTCAGAATGTAACACATGCTTCCTCCTA
>Malsy_10g016040
ATGCAGCAGCTTCTTCAATGGCTATTTAGAGTCAAAGTTGGACAAGAAGGGGAGGAGATTTCTAGTTCTACCAACAAGAA
AGCAACAACTAATGATCAAGAAGTTAAACCAAATTATGTAATCGTCTTTAGGCGCGGCAGCGTTGGTGTTTATCGAAAAT
CAAAAGGAGTTGAAGAAAGCAAATTGGGTAGCAAGAAGTTCAAGACATTTACATTTCTATGTCGAAAAGATGTGACAACT
GCTTGCTTTTATAGCACTCTTCAGCTGAAGAGACTTAGTAGCATAAACAGAAGGCAGGCAAGGCAGCACTGGATTCAATC
TATGAAGATCATGAAGAAAGACGATATTGCAGGAGGTCTAGGAATTAGTAGCACCAAGGCGGATTCGGCGAATGTAGGCA
ACAAGGTTTTACCGGTGACTGATTCAACGTTATCAACCTCAACGAGCACAAATGAACAATGTGGCACGTCAGAGAAGAAA
GAAACGCTTAAAGGGGACAGAACCAAAACCCTGTCAAGAATGAAGGAGCTTCTGAGATGGGCTGCTGCTGCAAAATCAGA
AAAGGGTGGAAAATACTTTGCTCGAAAGATTATGCAATTTCGAAACCGGGCAACTCTGAAAGCGGTAGCATATGATGATC
GACTAAGCAACGATTTGCCGAAGATCAGCTTCAGATGGGATTTGGAGAGCTGCTCCACCACATCCTCTGCCTATACAGCA
CTTTCAACAGCATCTTCACTCAAGAATGATCAGATCATAAGCCTTCCATCTTTGAATTCGACAAAATTTCAACACCTGGT
TGACTTGGAGCTCAAGAAAGAGAACTGGATCACCTCAGACTCAGAATTTGTAGTGCTAGAGCTA
>Pruav_sc0001963.1_g220.1.mk
ATGGCTGGTGTGAAACGAAGAATAGAAACTGATTCAGATATTCGTGCTCTTTACAAAGAACTGGATGCGGTTACATGCCC
TATCTGCATGGACCATCCACATAATGCAGTTCTCCTGCTTTGCAGCTCGCATGAGAAGGGTTGCAGATCTTATATTTGTG
ATACAAGTTACAGGCATTCAAATTGCCTGGACCGTTTTAAAAAGCTGAGGGAAAATACTAGGAACAGTCCAACTCTACCC
AGTTCTTTACCTGTAAACCATTCTGATTCTCATAATATTTCTGATCTGAACATCCCCTCGAGGACAGAATCAAATGAAGC
TAATGAAACTCACAATCTGATTGAAAGCAATACTCTAATATCTGTTAATTTACCTGGACCGCCACAAGGACATATTATTC
AAGATCTAAATAGGCCTTTAGAAGCACAAACAGAAGGTGTTCTGGAAGTGGCTGATTCCGAGTCATTTCAGGAAAGGGTT
GAGCATGATGAGTTGGATGGGGAGAATTCACCAGATTCAAAACTGAGCTTGAAATGCCCTTTGTGCCGAGGAGCCATTCT
TGGATGGGAGGCTGTAGAAGATGTCAGAAAGTATCTTAATCTGAAGAAGCGAAGTTGCTCTCGTGAATCATGCTCATTTT
CTGGTAACTACCAGGAGTTGCGCCGGCATGCCAGGAGAGTTCACCCAACCACTCGACCCTCCGACATTGATCCATCTAGA
GAACGAGCCTGGCAACACCTTGAGCACCAAAGAGAATTTGGTGATGTTGTCAGTGCTATTCATTCAGCCATCCCAGGTGC
TGTTGTGGTTGGGGACTATGTTATTGAAAATGGAGATAGGCTACCAGGGGGAGGGGAAAGTGGTGCAGGTGAAGCTAATG
GACCTTGGTGGACTACTCTGTTTTTGTTTCAGATGATTGGCTCAGTTGACCGTGCTGGGGAACAAAGGGCTCGATCAAGG
GCTTGGACGAGACATCGGCGTTCAGATTGCCTTTGGTTGACCCCATTTGGCACCATTGTTGTTCCAGTTACTGCAGTAAC
TGCTCGTCAGACAAGACCAACTGCTCTAAGAACTGCAGGACAATGGTGGTGCAAATTTGAAGGGGATTCTATCGAGCCCA
TGTTCTCTTTATCGGTGGGAGGAATGAGCTTATGTTCTCTTCAAGCAGCCCAAGTCTCAAAGGCTAGACAGGAATCTTCA
GAGCATGCAGACAGCATAGGTAGATCTCTCTGTGCTGTCCATTTGACCAAAACACAGTCATCCGCTTCTCACTCTTCACA
TTCACACCACTATATAAAGGAGGCTCTAAACACAAGCATAATCATGCAGATTTTTCAATGGCTCTTTAGAGCTACAAATG
GACAAACAAGGGAAGACACTTCTGGTTCTACCAACAAGAAAGCAACAACTAATGATCAAGAAGCTAAACCAAATTACATA
ATTGTCTTTAAGTGTGGCGGTGTTGGTGTGTATCGGAAATTCAAAGGAATTGAAGAGAGAAAATCAGGTAGTAAGAAGTT
CAAGCCACTTGCCTTTCTACGTGGAAAGGATGTGGCAAAGGCTTGCTTTTATAGCACTCTTCAGTTAAAGAGACTTGGTG
GCATAAATAGAAGGCAGGCTAGGCAGCGTTGGATTCAATCCATGAAGATGAAGAAGGAAGATATTGCAAGAGGTCTGGGA
ATTAGTACCAAGGCAGATTCGGCAAATGTAGGCAACAAGGTGTTACCAGTGACAGATTCAACGTTAACAACCTCGATGAA
CACAAATGAACAATGTGGCACATCAGAAAAGAAAGAAAGGGTTAAGGGAGACAAAACCAAAACCATGTCAAGAATGAAGG
AGCTATTGAGATGGGCTGCTGCTGCAAAATCAGAGAAGGGAGGAAAATTTATTGCCCGAAAGGTTATGCAATTTCGAAAC
CGTGGAACTCTGAAGGCAGTACCAGATGATGATCAATTTAGCAACGATTCGCCGAAGATCAGCTTTAGATGGGATTTGGA
AAGCTGCTCCACCACTTCCTCTGCCTACACATCAATTTCAACAGCATCTTCATTGAAAAATGATCAAATCATGAGCATTA
ACCAAGCTTTGAATTCAACAAAGTGTCAAGACCCTGACCGGGCTCCAAGGAAAGGGAACTGGATCACCTCAGACTCAGAA
TTTGTGGTGCTAGAGCTA
>Pyrbr_009373061.2_cds_XP_009371336.1_1
ATGCAGCTTCTTCAATGGCTATTTGGAGCTAAAGTTGGACAAGAAAGGGAGGAGATTTCTAGTTCTTCCAACAAGAACGC
AACAACTAATGATCAAGAAGCTAAACCAAATTACATAATCGTCTTCAGGCGTGGCAGCGTCTGTGTTTATCGAAAATCAT
CAAAAGGAGTTGAAGAAAGCAAATCAGGTAGCAAGAAGTTCAAGCCGTTTACCTTTCTATGTCGAAAAGTTGTCGCAACA
CCTTGCTTTAATAGCACTCTTCAGCTAAAGAGACTTAATAGCATAAACAGAAGGCAGGCAAGGCAGCATTGGATTCAATC
TATGAAGATCATGAAGAAAGAAGATATTGCAAAAGGTCTGGGAATCAGTAGCACCAAGGCGGATTCAGTGAATGTAAGCA
ACAAGGTTTTACCGGTGAATGATTCAACGTTATCAACCTTGACGAGCACAAACGAACAATGTGGCTTACCGGAGAAGAAA
GAACAGTTGAAAGGGGACAAAACCAAAACCCTTTCAAGAATGAAGGAGCTTCTGAGATGGGCTGCTGCTGCAAAATCAGA
CAAGGGTGGAAAATTCATCGCTCGAAAGGTTAAGCAATTTCGAAACCGGGGAACTCTGAAAGCGGTACCAGATGACGATC
AACTAAGCAACGACTCGCCGAAGATCAGCTTCAGATGGGATTTGGAGAGCAACTCCACCACTTCCTCTGCCTATACAGCG
CTTTCAACAGCATCTTCACTCAAGAATGACCAAATCATAAGCCTTCCATCTTTGAATTCGACAAAGTTTCAAGACCCGGA
TCACTTGGAACCCAAGAAAGGGAACTGGATCACCTCGGACTCAGAATTTGTGGTGCTAGAGCTA
>Pyrco_BartlettDH_LAZY.Chr10_short2
ATGAACAATGTGGCACGTCAGAGAAGAAAGAAACGCTTAAAGGGGACAGAACCAAACCCTGTCAAGAATGAAGGAGCTTC
TGAGATGGGCTGCTGCTGCAAAATCAGACAAGGTGGAAACTACTTTCCTCGAAAGGTTATGCAATTTCAAAACCGGGCAA
CTCTGAAAGCGGTAGCATATGATGATCAACTAAGCAACGATTCACCGAAGATCAGCTTCAGATGGGATTTGGAGAGCTGC
TCCACCACATCCTCTGCCTATACAGCACTTTCAACAGCATCTTCACTCAAGAATGATCAGATCATAAGCCTTCCATCTTT
GAATTCGACAAAATTTCAACACCTGGATGACTTCGAGCCCAAGAAAGGGAACTGGATCACCTCAAACTCAGAATTTGTGG
TGCTAGAGCTA
>Pyrco_BartlettDH_new_LAZY.Chr5
ATGCAGCTTCTTCAATGGCTATTTGGGGCTAAAGTTGGACAAGGAAGGGAGGAGATTTCTAGTTCTTCCAACAAGAACGC
AACAACTAATGATCAAGAAGCTAAACCAAATTACATAATCGTCTTCAGGCGTGGATGCGTCGGTGTTTATCGAAAATCAT
CAAAAGGAGTTGAAGAAAGCAAATCAGGTAGCAAGAAGTTCAAGCCGTTTACCTTTCTATGTCGAAAGGTTGTTGCAACA
CGTTGCTTTAATAGCACTCTTCAGCTAAAGAGACTTAATAGCATAAACAGAAGGCAGGCAAGGCAGCATTGGATTCAATC
TATGAAGATCATGAAGAAAGAAGATATTGCAAAAGGTCTGGGAATCAGTAGCACCAAGGCGGATTCGGTGAATGTAAGCA
ACAAGGTTTTACCGGTGAATGATTCAACGTTATCAACCTTGACGAGCACAAACGAACAATGTGGCTTACCGGAGAAGAAA
GAACAGTTGAAGGGGGACAAAACCAAAACCCTGTCAAGAATGAAGGAGCTTCTGAGATGGGCTGCTGCTGCAAAATCAGA
CAAGGGTGGAAAATTCATCGCTCGAAAGGTTAAGCAATTTCGAAACCGGGGAACTCTGAAAGCGGTACCAGATGACGATC
AACTAAGCAACGACTCGCCGAAGATCAGCTTCAGATGGGATTTGGAGAGCAACTCCACCACTTCCTCTGCCTATACAGCG
CTTTCAACAGCATCTTCACTCAAGAATGACCAAATCATAAGCCTTCCATCTTTGAATTCGACAAAGTTTCATGACCCGGA
TCACTTGGAACCCAAGAAAGGGAACTGGATCACCTCGGACTCAGAATTTGTGGTGCTAGAGCTA
>Pyrco_Bartlett_013165.1
ATGGCTGGTGTGAAACGAAGATTAGATACTGATTCAGATATTCGTGCTCTTAATAAAGAACTGGATGCCGTTTCATGCCC
TATCTGCATGGACCATCCGCATAATGCCGTTCTCCTGCTTTGCAGCTCGCATGATAAGGGTTGCAGATCTTATATATGTG
ATACAAGTTACAGGCATTCAAATTGTTTGGACCGTTTTAAAAAGATGAGAGAAAATACTAGGAACAGTCCAACTCTACCC
AGTCCTTTCCCTATAAACCGTTACGGTCCTCGTATTTCTGATCTGAACATCCCTCTGAGAACAGACTCAAATGAAGCTAA
TGAAAGTGACAACCTGATTGAAAACAATTCTGTATTATCTGTTAATTTACCTGGACCTCCACAGCAACATGTTATTCAAG
ATTTAAATAGGCCTTTTGAAGCACAACCAGAAGGTGTTATGGAAGTGGTTGATTCTGAGTCATTTCAGGAAAGGGATGAA
CATGATGATTTGGATGGGGAAAATTCACCGGAGTCACAATTGAGCTTGAAATGCCCTATGTGCCGAGGAGCCATTCTTGG
ATGGGAGGTTGTAGAAGATGCCAGAAAATATCTTAACCTGAAGAAGCGAAGTTGCTCTCGGGAATCATGCTCATTTTCTG
GTAACTACCAGGAGTTGCGCCGGCATGCCAGGAGAGTTCACCCAACCACCAGACCCTCTGACATTGACCCGTCTAGAGAA
CGAGCCTGGCGACACCTTGAGCACCAGAGAGAATTTGGTGATGTTGTGAGTGCTATTCATTCAGCCATGCCAGGTGCTGT
TGTGGTTGGGGACTATGTTATTGAAAATGGAGATAGGCTACCAGGTGGAGGGGAAAGTGGTGCAGGTGAAGCTAATGGGC
CTTGGTGGACTACCCTGTTTTTGTTTCAGATGATTGGCTCAGCTGACCGGGCTGGAGAACCAAGGGCTCGATCAAGGGCT
TGGACAAGACATCGGCGGTCAGCAGGTGCTTTAAATGAACGCCGGTTTCTTTGGGGTGAGAATTTGTTGGGACTTCAAGA
TGATGATGATGAGGATGATGAGGATGATGATGAGGACGATGATGATGACAACATGCCCATGACTAATCACAGAGATTTGT
CTCCAATCCCCAGAAGGCGTCGACGTTTGACACGCTCAAGATTGCCTTTAGTTGACTCCATTGGTGTCTTTGACAATTGT
TGTTCCAATCAAGAAGCTAAACCAAATTACATAATCGTCTTCAGGCGTGGATGCGTCGGTGTTTATCGAAAATCATCAAA
AGGAGTTGAAGAAAGCAAATCAGGTAGCAAGAAGTTCAAGCCGTTTACCTTTCTATGTCGAAAGGTTGTTGCAACACGTT
GCTTTAATAGCACTCTTCAGCTAAAGAGACTTAATAGCATAAACAGAAGGCAGGCAAGGCAGCATTGGATTCAATCTATG
AAGATCATGAAGAAAGAAGATATTGCAAAAGGTCTGGGAATCAGTAGCACCAAGGCGGATTCGGTGAATGTAAGCAACAA
GGTTTTACCGGTGAATGATTCAACGTTATCAACCTTGACGAGCACAAACGAACAATGTGGCTTACCGGAGAAGAAAGAAC
AGTTGAAGGGGGACAAAACCAAAACCCTGTCAAGAATGAAGGAGCTTCTGAGATGGGCTGCTGCTGCAAAATCAGACAAG
GGTGGAAAATTCATCGCTCGAAAGGTTAAGCAATTTCGAAACCGGGGAACTCTGAAAGCGGTACCAGATGACGATCAACT
AAGCAACGACTCGCCGAAGATCAGCTTCAGATGGGATTTGGAGAGCAACTCCACCACTTCCTCTGCCTATACAGCGCTTT
CAACAGCATCTTCACTCAAGAATGACCAAATCATAAGCCTTCCATCTTTGAATTCGACAAAGTTTCAAGACCCGGATCAC
TTGGAACCCAAGAAAGGGAACTGGATCACCTCGGACTCAGAATTTGTGGTGCTAGAGCTA
>Pyrco_Bartlett_036082.1
ATGCACAATGTGGCACGTCAGAGAAGAAAGAAACGCTTAAAGGGGACAGAACCAAACCCTGTCAAGAATGAAGGAGCTTC
TAAGATGGGCTGCTGCTGCAAAATCAGACAAGGTGGAAAATACTTTCCTCGAAAGGTTATGCAATTTCAAAACCGGGCAA
CTCTGAAAGCGGTAGCATATGATGATCAACTAAGCAACGATTCACCGAAGATCAGCTTCAGATGGGATTTGGAGAGCTGC
TCCACCACATCCTCTGCCTATACAGCACTTTCAACAGCATCTTCACTCAAGAATGATCAGATCATAAGCCTTCCATCTTT
GAATTCGACAAAATTTCAACACCTGGATGACTTCGAGCCCAAGAAAGGGAACTGGATCACCTCAAACTCAGAATGTATAA
TTTCTGCT
>Pyrco_DAnjou_new_LAZY.Chr5
ATGCAGCTTCTTCAATGGCTATTTGGAGCTAAAGTTGGACAAGAAAGGGAGGAGATTTCTAGTTCTTCCAACAAGAACGC
AACAACTAATGATCAAGAAGCTAAACCAAATTACATAATCCTCTTCAGGCGTGGCAGCGTCGGTGTTTATCAAAAATCAT
CAAAAGGAGTTGAAGAAAGCAAATCAGGTAGCAAGAAGTTCAAGCCGTTTACCTTTCTATGTCGAAAAGTTGTCGCAACA
CCTTGCTTTAATAGCACTCTTCAGTTAAAGAGACTTAATAGCATAAACAGAAGGCAGGCAAGGCAGCATTGGATTCAATC
TATGAAGATCATGAAGAAAGAAGATATTGCAAAAGGTCTGGGAATCAGTAGCACCAAGGCGGATTCGGTGAATGTAAGCA
ACAAGGTTTTACCGGTGAATGATTCAACGTTATCAACCTTGACGAGCACAAACGAACAATGTGGCTTACCGGAGAAGAAA
GAACAGTTGAAAGGGGACAAAACCAAAACCCTTTCAAGAATGAAGGAGCTTCTGAGATGGGCAGCTGCTGCAAAATCAGA
CAAGGGTGGAAAATTCATCGCTCGAAAGGTTAAGCAATTTCGAAACCGGGGAACTCTGAAAGCGGTACCAGATGACGATC
AACTAAGCAACGACTCGCCGAAGATCAGCTTCAGATGGGATTTGGAGAGCAACTCCACCACTTCCTCTGCCTATACAGCG
CTTTCAACAGCATCTTCACTCAAGAATGACCAAATCATAAGCCTTCCATCTTTGAATTCGACAAAGTTTCAAGACCCGGA
TCACTTGGAACCCAAGAAAGGGAACTGGATCACCTCGGACTCAGAATTTGTGGTGCTAGAGCTA
>Pyrusco0g018570.1
ATGCAGCAGCTTCTTCAATGGCTATTTAGAGCTAAAGTTGGACAAGAAAGGGAGGAGATTTTTAGTTCTACCAACAAGAA
AGCAACAACTAATGATCAAGAAGTTAAACCAAATTACGTAATCGTCTTTAGGCGCGGCAGCGTTGGTGTTTATCGAAAAT
CAAAGGGAGTTGAAGAAAGCAAATTGGGTAGCAAGAAGTTCAAGCCATTTACATTTCTACGTCAAAAAGATGTGGCAACG
GCTTGCTTTTATAGCACTCTTCAGCTGAAGCAGCATTGGATTCAATCTATGAAGATCATGAAGAAAGAAGATATTGCAAG
AGGTCTGGGAATTAGTAGCACCAAGGCGGATTCGGCGAATAACCAAACCCTGTCAAGAATGAAGGAGCTTCTAAGATGGG
CTGCTGCTGCAAAATCAGACAAGGTTATGCAATTTCAAAACCGGGCAACTCTGAAAGCGGTAGCATATGATGATCAACTA
AGCAACGATTCACCGAAGATCAGCTTCAGATGGGATTTGGAGAGCTGCTCCACCACATCCTCTGCCTATACAGCACTTTC
AACAGCATCTTCACTCAAGAATGATCAGATCATAAGCCTTCCATCTTTGAATTCGACAAAATTTCAACACCTGGATGACT
TGGAGCCCAAGAAAGGGAACTGGATCACCTCAAACTCAGAATTTGTGGTGCTAGAGCTA
>Pyrusco10g012530.1
ATGCAGCAGCTTCTTCAATGGCTATTTAGAGCTAAAGTTGGACGAGAAAGGGAGGAGATTTCTAGTTCTACCAACAAGAA
AGCAACAACTAATGATCAAGAAGTTAAACCAAATTACGTAATCGTCTTTAGGCGCGGCAGCGTTGGTGTTTATCGAAAAT
CAAAAGGAGTTGAAGAAAGCAAATTGGGTAGCAAGAAGTTCAAGCCATTTACATTCCTACGTCGAAAAGATGTGGCAACG
GCTTGCTTTTATAGCACTCTTCAGCTGAAGAGACCTAGTAGCATAAACAGAAGGCAGGCAAGGCAGCATTGGATTCAATC
TATGAAGATCATGAAGAAAGAAGATATTGCAAGAGGTCTGGGAATTAGTAGCACCAAGGCGGATTCGGCGATTGTAGGCA
ACAAGGTTTTACCGGTGACTGACTCAACGTTATCAACCTCAACGAGCATAAATGCACAATGTGGCACGTCAGAGAAGAAA
GAAACGCTTAAAGGGGAAAGAACCAAAACCCTGTCAAGAATGAAGGAGCTTCTGAGATGGGCTGCTGCTTCAAAATCAGA
CAAGGGTGGAAAATACTTTCCTCGAAAGGTTATGCAATTTCAAAACCGGGCAACTCTGAAAGCGGTACCATATGATGATC
AACTACGCAACGATTCACCGAAGATCAGGTTCAGATGGGATTTGGAGAGCTGCTCCACCACATCCTCTGCCTATACAGCA
CTTTCAACAGCATCTTCACTCAAGAATGATCAGATCGTAAGCCTTCCATCTTTGAATTCGACAAAATTTCAACACCTGGA
TGACTTGGAGCCCAAGAAAGGGAACTGGATCACCTCAAACTCAGAATTTGTGGTGCTAGAGCTA
>Pyrusco5g015410.2
ATGGCTGGTGTGAAACGAAGATTAGATACTGATTCAGATATTCGTGCTCTTAATAAAGAACTGGATGCCGTTTCATGCCC
TATCTGCATGGACCATCCGCATAATGCCGTTCTCCTGCTTTGCAGCTCGCATGATAAGGGTTGCAGATCTTATATATGTG
ATACAAGTTACAGGCATTCAAATTGTTTGGACCGTTTTAAAAAGATGAGAGAAAATACTAGGAACAGTCCAACTCTACCC
AGTCCTTTCCCTATAAACCTGGTTGATTCTGAGTCATTTCAGGAAAGGGATGAACATGATGATTTGGATGGGGAAAATTC
ACCGGAGTCACAATTGAGCTTGAAATGCCCTATGTGCCGAGGAGCCATTCTTGGATGGGAGGTTGTAGAAGATGCCAGAA
AATATCTTAACCTGAAGAAGCGAAGTTGCTCTCGGGAATCATGCTCATTTTCTGGTAACTACCAGGAGTTGCGCCGGCAT
GCCAGGAGAGTTCACCCAACCACCAGACCCTCTGACATTGACCCGTCTAGAGAACGAGCCTGGCGACACCTTGAGCACCA
GAGAGAATTTGGTGATGTTGTGAGTGCTATTCATTCAGCCATGCCAGGTGCTGTTGTGGTTGGGGACTATGTTATTGAAA
ATGGAGATAGGCTACCAGGTGGAGGGGAAAGTGGTGCAGAAAGGGAGGAGATTTCTAGTTCTTCCAACAAGAACGCAACA
ACTAATGATCAAGAAGCTAAACCAAATTACATAATCCTCTTCAGGCGTGGCAGCGTCGGTGTTTATCAAAAATCATCAAA
AGGAGTTGAAGAAAGCAAATCAGGTAGCAAGAAGTTCAAGCCGTTTACCTTTCTATGTCGAAAAGTTGTCGCAACACCTT
GCTTTAATAGCACTCTTCAGTTAAAGAGACTTAATAGCATAAACAGAAGGCAGGCAAGGCAGCATTGGATTCAATCTATG
AAGATTATGAAGAAAGAAGATATTGCAAAAGGTCTGGGAATCAGTAGCACCAAGGCGGATTCGGTGAATGTAAGCAACAA
GGTTTTACCGGTGAATGATTCAACGTTATCAACCTTGACGAGCACAAACGAACAATGTGGCTTACCGGAGAAGAAAGAAC
AGTTGAAAGGGGACAAAACCAAAACCCTTTCAAGAATGAAGGAGCTTCTGAGATGGGCAGCTGCTGCAAAATCAGACAAG
GGTGGAAAATTCATCGCTCGAAAGGTACAATTC
>Rosch_v2.0_Chr6g0285151
ATGCAGTTTCTTCGATGGCTTTCTAAAGTTACACAAGGACAAGCAAGAGAGGAGACTTCTGCTCCTACCAACAAGAAAAA
AGAAATTAGTGATCAAGAAGCTAAACAGAACTACATAATTGTCTTTAAGAGTGGGGGTGTTGGTGTCTATCGAAAAACAA
AAGGATTTGAAGAAGGCAAACCCGCTCGTAAGAAGTTCAAGCCATTTGCCTTTCTGTGTAGAAAGGATATAGCACAGGCT
TGCTTTGATAGTACTCTTCATTTGAGGAGACTTGATAGCATAAATAGGAGGCAGCAAAAGCAGTGTTGGACTCGATCCAT
GAAGATGAAGAAAGAAGATATTGCTAGAGGTTTGGAAAATAGTAACAAGGTGGATGCAGCTAATGTAGGCAGCAAGGTTT
TACCAGTAAGTGACTCAACGTTATCAACCTCTACTAACAAAAACCATGACCAATGTGGAGCATCAGAAAAGAAAGAAAGG
ATTAAGGGGGACAAGACTAAAACATTATCAAGAATGAAGGAGCTAATAAGATGGGCTGCTGCAGCAAAATCAGCTGAAAA
GGGTGGAAAATACATTGGCCGAAAGGTTCTGCAATTTCGCAATCGTGGAACTCTAAAACCAGTACCAGATGATGATCAGT
TAAGCAATGACTCCCCAAAGATCAGCTTTAGATGGGAATTGGAAAGCTGCTCCACCACTTCCTCTGCCTACTCGGCAATT
TCAGTAGCATCTTCATTGAAGACTGATCAAATTATGAACATTCAATCTTTGAATTCAACGAAGCTTCAGGACACAGATCA
CTGGCAACCCAAGAATGGGAATTGGATCACTTCAGACTCTGACTTTGTTGTGCTAGAGCTA
>Ruboc_02_G06626
ATGGCGATTATCGGCTTCCATGGCCAAGATGTGTGGGAATTTGCTGCCACAAGTTATGTTACACAAGGACAAGCAAAGGA
GGACACTTCTGCTCCTACCAACAAGAAAGAAGCAACTAATGATCAAGAAGCTAAGCCAAATTACATAATTGTCTTTAAGT
GTGGGGGTGTTGGTGTTTATCGAGAAACAAAAGAATTAGAAGAAAGCAAATTCAGTACTAAGAAGTTCAAGCCATTTGCA
TTTCTGTGTAGAAGGGATGTAGCACAAGCTTGCTTTTATAGTACTATTCGTTTGAAGAGACTTGATAGCATAAATAGAAG
GCAGAAAAAGCAGTGTTGGACTCAATCCATGAAGATGAAGAAAGAAGATATTGCTAGAGGTTTGGAAAATAGTAACAAGG
AGGATTCAGCTAATGTAGGCAGCAAGGTCTTACCAGTAAGTGACTCGACGTTATCAACCTCGACTAACACAAATCATGAC
CCTTGTGGAGCATCAGAAAAGAAAGAAAGGGTTAAGGTGGACAAGACTAAAACACTATCAAGAATGAAGGAGCTAATAAG
ATGGGCTGCTGCTGCAAAATCAGCTGAGAAGGGAAGCAAATACATTAACCGAAAGGTTCTGCAATTTCGCAATCGTGGAA
CTCTGAAACCAGTACCAGATGATGATCAGTTAAGCAATGACTCCCCAAAGATCAGCTTTAGATGGGAATTGGAAAGCTGC
TCCACCACTTCCTCTGCCTACTCGGCAATTTCAGTGGCATCTTCGTTGAAGAATGATCAGATCATGAGCATACAATCTTT
GAATTCAACAAAGTTTCAAGACTCTGATCAATGGCAACCCAGGAAAGGGAATTGGATTACCTCAGACTCAGACTTGTATG
GAGCAAGATTT
>gnl_Ambtr_v1.0_evm_27.model.AmTr_v1.0_scaffold00027.15
ATGAAGGTGAGATGCTTCAATGTGCATGGTATCTTCAATTGGGTTCATTGGAAATTTCGTCAGAATATGGATCGCGGTGTCGTCGAGGATACAAAAGGAGAGCCTGAGGGAGATAAGGAGCAGTTATTATCAGAGGAGAGGAGCTTAGTAGAAGTCCTCAATGGGTGGCACCATGGCATACTAACTATCGGCACTTTTGGCCTCGATCCTGTGAACCAGTTGGAGCCAGAGTTTGAGCCACAAGACCCAAACTCCGAACTTGGAGATGTTATAGTTGTCGAACCAAGTGAAGGAATTGCAGAGGTGTTGGATTTGAACAGTAAGATTGTTATGAAGGGAGAGGCTGAGGACACTTTTGAAGCCGAGAAGTCTATGGGGTCCCCTGAAACTGAAATTGTAGGCCTGGAGAGAGAAGATGGGCAGGCAAAGGTAAAGGAGGGGAGAGAGAGGACGACCTTAGCTGATCTGTTCTCTTGGGATGACCAGGTAAGAGGTGGTGGACAAGGGAGTAAGGAGGAGAGTGCAGGAGAGGTGCATACTGGTAAGAAGAAAGGGGGTAGTCGTGCTAAGCATGGCTTGTCGTTTGCTAAGAAGCTCATCAAGTGGAAGGGAGAGGAATCCGGTCGATGCACTAAATTACACAAACTCATTTCAAGGGCACTCAAGAAGAAAATACATCCTGAGCTTGAGACCTGCGTGGAAGTTAGAGAGATGAAGATTTCTTCGAATGAGGCAAACATGGCGATGCATGAGAATGGCTTAGATGATGAAAGCAATGAGGCTAAGTCCTTGCTCAATGGCGACCCCCATTATGAGGTCCAGTCGCTCTACGCATCTGTGCCCTCTGTCATGGTCATGGCA
>gnl_Aquco_v3.1_Aqcoe5G462000.1
ATGAAGATCTTTAACTGGGTGACGAAGAAATTATATCAGAATGCTGATGGTTATATTGCTTCTCCTAAGAAAGATGACTTTTCCTACCATGTCAACAAGACCAAAACGGTTATTAATGAAGCCGACACAAAAGCCTTACTCGAATATGTCAATTCGGTCGATATTTGGAAAGATGGTATATTAACTATTGGCACATTCGGCTTCGATCAACCACAAGATGAATGTTCCATTGAAGAACAAAAAGAAGACCAAGAAGAAGAAGAGCATTCTATGACTTCAACAGAGAAACAGACCCACATGTTGGTAACTAAGGCTTCACCAAAGCTTGAGATGGTATTACAAAATCTGAAGCCTGACACAACTGTTGCAAAACCCAATATTACAGTTAATGTTGAAGAAACACCTGACACATTGCCACTTCTTCAACTTGTCAATGAAAAGAAGAGAGTTACTCTAGCTGATTTATTAGCAGCAACAGAGGTAGATGTTAAGAAGCCAAATGCTGTCAAGGTGCCAGTAGAGTCATCGGGGAAGAAATCAGCCGGTACATCAAAGAAGGGAGTGTTGTCGTTTGGCAAAAAGCCGAAGGAAGAGAATTCTCGTCCAAAAAGAAAACTACATAAAATGATATCGAAGATGTTGAAGAAAAAGATCTACCCTGATCTTGATCTCAAGAAGACAACAGACAGCACTGATGGCAGGACAATTGAGATAATTTCTTTCCTTCAAGAAGCTGTTTCACAATCT
>gnl_Arath_TAIR10_AT2G46640.3
ATGACGATCTTTAACTGGGTGCAGAAAAAGCTGCACCAAAATGTCATCAAAGAAATAGATGGTGTGAGGAAAAACGAGAAGAAGAAGAGGAATGAAGGAATAAGTGAGATTGAGAAGAACACGAAAGCTATATTGGATCAAGTTGGTTTAGTGGATGCTCTTGATAATTGGTTCGATGGAGTTCTCACCATCGGCACATTTGGCTTTGACACCTTGAACTTCAAAGAAGAAGATGAAATGGATGATGATGAATGCGGGAGTGGGGATCTCGACTACGTCGTAATTGATGGCAGCATCATCAAGAACGTCGACCAAGAGTCGGATCCTCTTATCTCCGTTGAAAATAAGTTTTATGATCATCATGAAGATGTCGGGAATCTGTACGTACAGGCCGATACTGATCACTTTGGCTCGATCAAAACCGCTGAAACGCCAGCTGTCACGGCGGCAGCCGAGGCCGAGATAGAGCCACAGAAGAAGAGGACAACACTTGCGGAGCTTTTCATGGAGGACCACGACAAAGGTTATGACACGTGGCATTGCAAGAAACCCAATAACCCTAATCTTGACGGTGAGGAGGTTAAGTACTATAAACAAAACGGTTCAAAACTAAGCAAGAGGTTCTCGTTTGTTAAGAAGAAGCTGGTCATGTCAAAGTCCAAAGAGGAAGAAAACGACTTACGTCCAATCAAGAAAATGCGTCAGATGATAAAGAGGATGTTGAAGAAGAAGATCCATCCAGATGTCGATGCAACTAAGGCTTTAAAGAAGGACGTTCCATACAAGCCAACTCGGAACTGTGAAGCTCTCGAGTCACATTATCTTCTTAAAATTCAAGATTGCGTGGCC
>gnl_Betvu_v1.2_Bv1_002530_kaif.t1
ATGAAGGTCTTCAATTGGGTGCAACGTCGATTACTCAATGTTCATTCATGCACAAACTTTCCACAAGAAAATGGAGAACTAGAAGATAGTCATGATGCACATATGGTAGTGAATATGCTCGACCATTGGAATGATGGTATCCTAGCCATTGGCACACTTGCTATTGGTCCCTTGGAGAATTGTGATGAATATGATATCATTGAGGAGGTTAATGATGGTCATGATAAAGCAATCACCAATTATGTTCATGATCAAGATGTTGACATTTTTAGCCATGAATTGGAGAAATTTATTGGTGCAAACCATGAAATCACAGAGGAAGAAGTTGTTGAGCATGAAGGGCAAACTAACAAGAGAAGAGTGACTCTTGCTGATCTCTTCTTGGAGGATCCTGATCATTACCACCCTGTGCAAGATGATGTTATCGTTGAGAAGAAAGGTCTCAAGATGATCATAAAACCAACTTCTCGCGTTAAAAATCGTCTTTCTAAAGCCAAAAAACTTGTCATGGAGGAATTGCACCCACTCAAGAAGTTTAACAAACTTGTGAAAAGGATTATGAAGAAGAAGATTTATCCAGATCTCGAAGGAAAAACAAAGGACAATAAGATGCAGCAAAGCTACAACTCCACCAATGAGCAAGATGTAGCCAATCATGACTCAGCCTCTTTGCTTCTTGTTCAAGGCAATATGGTT
>gnl_Betvu_v1.2_Bv7_163910_yxco.t1
ATGAAGGTTTTTAATTGGGTGCATCAACGATTTCTTAATGCTCATTCGTGCACCGGTTTCCTCCAAGAAAACGCAGCCGACAAAAATGGAAGCTTAAAAATAGAAAATGAGAAGCATCTTTTGCTTGAGCACAATGCTCATATGGTAGTGGAAATGCAAATGCTTGACCATTGGAAAGATGGGATCCTCTCCATTGGCACTCTTGCTATTGGTCCTTTAGAAGATAGTACATTTGGTAGCATCGAGGAAGTTGGTGATGGTCATCATCATGACCATGAAATCACTGATGTCCATAATCATGATGTTAATGATGATGATGATCATGAGGGTGATGATGATGATAATGATCATGAAGCAAGTCCTTTGATGGATGTGGAATTTTTTAGCCATGAATTGGAGAAAGTTATTGGTGCCAACCATGAGATCGTAGAAGAAGTTGTTGCTGATAATGTTGTTCACTTGAGAGACAATAATTTTGACGAAGGACAAACTAAGAGGAGAGTGACTCTTGCTGAACTTTTCTTGGAGGAGTATTCTGATTACCACCCTGTGAAAACGCAAAAAGAGTTAGAAGATGGTGATGATGATGATGATGATATCAGGGGTGATTACTACATAATGAAAGAAAAAGGCTTGGAGATGAGCACGAAGCCAACTTTTCTTGCTAAGAATGGCCTTTCTAAGGCCAAAAAGCTTCTTAAAGAGGATTTGCATCCAGTCAAGAAGTTTAACCAGCTTATGAAAAGGATGATGAAGAAGAAGATTCATCCGGACCTCGAAGGCAAGAAGGACATGCAAATGCATCCAAACTACGGTCGCAGCAGCCCTACCAATGACCAAGATCCTTCTAATAACGAGTTAGCTTCTTTACTTCTCATTCAAGATGCTATGGTT
>gnl_Carpa_v0.4_evm.model.supercontig_144.10
ATGGAGACTCCACGAAACATGCCATGCAACCACAAGACAGGCCTATTTTGTGGGTCCTACATTTCCACATTTACACGTGTCACCATCTCAGTACTCCACTCATTTTGGTCCCCGCTTCAGATCTCCATTTTCCCCTACTTACTTATCTTTGACTGCCTACCATTTTCCTCCTGTACCAATATCTGCTCCTTCCCAAAACACAACTTCGGCTTATCACACAAAATGAAGATCTTCAATTGGGTTCAAAGGAGGCTGCATCAGAGCGTGATCAAAGATGGGCTTGCTAAAAATGTGAAGAAGACTGAATCAATCGCCATTGACAACAATACACAAGCCTTACTAGAACAAGTAGCCTTTGTCGATGTGCTTGAAGGCTGGAAAGATGGCATTCTGACAATTGGCACCTTTGGTTTTGATCCCTTGAAAAATACCCACAAACAAAAACAACATTTCTTTTTAGGGAGCGACGAAGAAGAAGAACTTGATGAGGATTACAATGAAGGAGAAAATACTCATCCCGCCGAAGATGATGATGATGAAGATGCAGACCAATTTTCCATCAGCGACGACGACAACAACGAAGACGAAGAAGAAGACAACAAAAGCAGAAAGGTTGAAGATGAAGAAGTAAACCCATTAATTTTGAGGACATTCGACGAAGGTAGATCGAATATGGATGATGAAGAAAGGTTGAGAAAAGGTGATGAGTTAATCATGAGCGTTGAATTAGGAGCAATTGTGCATGTGACGACAGAGATTGAACAAGCAGTACAGAAGAGAAGAACAACACTTGCAGAGCTGTTCATGGCGGATTCTGATGATATGGAGAAGAAGGTTGAAGGTGGTGATGAGTTCGAGGTGACGAAGAAAGCGTGTATTCGAACCAAGAATGGACTGTCCTTCGCTAAGAAACTGATTCCTCATGTTGGAGACGATTCACGTCCCATCAAGAAAATTCAACAAATGATGAAGAGGATGCTGAAGAGGAAGATCCACCCAGAGCTTGAAGGCAAGTCTCATAAATCCAATGACATCCAACTTCTCTCCGCTGATACTGTCTCTCTTCTTCAACCTCCAGATGGTACAGCT
>gnl_Eucgr_v2.0_Eucgr.E00024.1
ATGAAGATCTTTAACTGGGTGCAAAAGAGGAAGAGGTCGAATGCTAACATCCTCCAAGATCATGAGCTAGGCGGAAGTGTGAAAGAGGCTGAATCCATCACTGCGGATGCGCTAGCATTACTTGAAGGGCTCACATTCGCAGGCGTGTTGGATGGTTGGAAAGATGGGATATTAACAATTGGAACTTTTGGTTATGATCCGCTGAAACCCTTGGACCAAGAAAAGGATGAGCTCTTCTTGGAAAGTCATCATGAGAGTCAGGAAGAGGATGATCAGCATGATCATGATCTCTATCCTGGTGATCCGGGGGAACCGATTGTGGAAGACGAGGAACAGAACCCTTTGATGTCGACGACATTCTGCAACAACGACCACGTCCTCAATGATGAGACGCGACCACTGAATCCATTCAAAGATGATGTTGCTAAACCTGACAGGTCAATGGTGGTTGACAATGTTGAGCTGACCAAGGGAGTGGTCTTTGAAGAAGAAAAGAAGAAGAAAGGGCACAGAGTGACCTTGGCCGACCTCTTCTCAGCAGATTCTGATGTCAAAGAAAAACCATATCCAAGTGAAGTTGGTCAACCCACCAAGCCGTTGGGGAAAAAAGAGTCCGCTTCAACCAAGAAAGATGGCCAATCTTTTGCCAAGAAGCTCATTCATCACATGGTGTCTGAAGATTCACGCCCCACTAGAAAACTAAACCGGTTGATGAGGAAGATGTTGAAGAAGAAGATCCATCCGGAGCTGGGGAGCAAGATAAATGACAAAGAGAATCAAATGATGAAGCCTGGTTGCATACACCAACTCCTTGTCACCAACAATCAGCAGAAGGACGAGTACCTGTCTCTCCTTCAATCTCCTCAAGGCAAGTCTGCCGGCTGTTTTTGCAGATGCCATGGTGTGATCAGAACTCGGGGGTCTTCTATACCGACCATTCTTGTTGCTATTTGGTGCGATTGGCTTTCCTTC
>gnl_Manes_v6.1_Manes.05G019000.1
ATGAAGATTTTCAATTGGGTGCAAAGGAGGTTTCATCATGGTGCCCTTAAAGATGGGTTAGCCAGAAATGTCAAAAAGGCTGAATCTATTACAAGTGGAGCTGACAAGCAAGCATTGCTGAAACAAGTAGCCTTGGTCGATGTGCTTGATGGCTGGAAAGGTGGCATTTTGACAATTGGCACATTAGGGCTTGACCCTTTGAAACCCTTTAATCAACAGCATGAATATTTGGTTCTGGAAACTGAAGGAGGAGAAGAAGACGATGGTGATGATTATAATGACGATGAAGAGGAACAGGAGGAATATTCTGTCCATAGTGATGAGGAAGACAGCAATGTTGATGAAGATGAAGATGAAAAAGAAGAAGAGAACCCTTTAATATTTACAAGATTTCAACACAACTTTGAAGAGCTTACATCATCTTTTGGTGCTAATGCTGCGAAATCTGAAGATATAATGATCATTGATCCAACGGAGACCAAATCAAATATCCATGACAATGATCAAAGAAAAAGGAAAGGGGAACGAATAACGCTGGCAGAACTGTTCTTGGCAGATTCTGACGTGAAAAAAAAGCCGGAATCTTTTGAAGTGGAGCCGGACTCAGGTAAAAAGCCAGCTTTTCGTGGGAAGAATGGTCTATCCTTTGCCAAGAAGCTGATACCTAATGTTGGAGAGGATTCACGTCCAATCAAGAAATTTCACCAATTGATGAGGAGGATGTTGAAGAGAAAAATCCATCCAGAACTTGAAGGAAAGACCCAGAAAACAGACAATCAAAACAAGATTGCGATAATGGAAGTTGGAATTAGCAAGGGAATTGCAGCCGATGAATCAATTTCGCTGCTTCCAACTCCCCCAAGGTCCTACCAATATGAGCTT
>gnl_Manes_v6.1_Manes.01G242600.1
ATGAAAAAGGTTGAATCTATTACAAGTGAAGCTGACAAGCAAGCATTACTGAAACAAGTAGCGCTGGTCGATGTGCTTGATGGCTGGAAAGATGGCATTTTGAGAATTGGCACATTAGGGCTTGACCCTTTAAAGCCCTTTAATCAACAGCATGAATATTTTGTTCTGGAAAGAGAAGAAGAAGAAGAAGAAGAAGAAGAAGAAGAAGAAGAAGGATACAACGATAGTGAGTATAATGACGAAGAAGAGGAACAAGATCGATACTCGTTCCATAGTGATGACGCAGATGGCAACATGAATGAGGAAGAAGAAGAAGAAGAAAACCCTTTAATTTGTACGAGATTTGAGCACAACTTTGAAGAGCTTGCATCAACTTTTGATGCAAATACTGTGAAATCTAAAGAGATAATTCTCTTCAGTCCAATAGAGACCGACTCAAATGTCCATGAGAATGATGAAAGAGAAAGGAAAGGAGAAAGAACAACACTGGCAGAACTGTTCTTGGCAGATTCTGAGATGAAAAAGAAGCAGGAATCTTTTGAATTTGAGACCGACATAGGTAAAAAGCAAGCTGTTGGTGCCAAGAATGGGCTATTCTTTGCCAAGAAGCTCATACCTCATGTGGGAGAGGATTCACGTCCAATCAAGAAATTTCACCAATTGATGAGGAGGATGCTGAAGAGAAAAATCCATCCAGAACTTGAAGGAAAAAGCCAGAAAAAAGACAGTCAAAGCAAGCCCGCCATTATGGAAGCTGCAGGAATTAGCAATGGAAATGAAAGCGGTGAATCAGTTTCCCTGCTTCCAACTCCCCCAAGGTCTTTCCGTATGAGCTTTGAG
>gnl_Medtr_Mt4.0v1_Medtr8g027100.1
ATGAAGATCTTCAATTGGGTGCACAAGAGGTTTCATCCTAACAACACTCTCAACGATGGATTTGCTTCAAACATGAAAAAGAATGAACCTTCAATCAACAACACTGATAATCAAGCTTTGTTGAAACAAGTTGCTTTGACCGATATGCTCGGTGATTGGAAAGACGGAATTCTTACCATTGGTACTCTTGGCTATGATCCTTTGAAATCCATGAACAATCACAAAGAATACTTTGCTTTGGAAGCTGAAAAACAACATGATATAGTTGTTGATGATGATGATGTTGAAAATTTCTATGATGTTGAACAAGAGGAACTGAATCCATTGATCAACAATACATTTGATGAGAACAACTTTGAGGTTGTTATTTGTGAAAACCATGATGTAGTTGATGATGATGCTAGAAAAGAGGAAGAAATGATTATTAGAAACTTTAAGGAAATTGTTGAGGTGCCACCTATGATTTGTCATGAAATCATGGAGGCAAATGATGTTGAAGCTGATCAAAAGAAAAGGATCACATTAGCTGATCTATTCCTTGCTGATTCTGATGTTAAGACGAAACTTGATTATTCTGCAGCCAAAGTCTTGGTTGAGTCAAGTGAAAAACCAAAACTTAAAGCAAAAAATGGATTTTCTTTTGCTAAGAAGATTATTCCCCTTGTTAAGGAAAATGCACGTCCAATGAAAGACATCAAGAAACTGATGAAGAAGATGCTAAAGAGGAAAATTCATCCAGATATTGATCTCAAGAATCACAAAGCAGAAGAAAACATTATTAATAACCACATGAATGAAGGCAATGGCTCAAGGTCTTTTATCGCAGTT
>gnl_Mimgu_v2.0_Migut.B01906.1
ATGATCACTGAGAATAATAATTACAAGTTAGACGTGGTTATTACTCATGATTCCGAAGAAGAAGAGCAGCCATTGTTATATGCAGTTTACGATCACCACGATTATTGTGATGAGGGTTTGTTGGAAATGAAAATGGAAGAATCCCAGCCACACGATTTACACACTAATAAAAAGGAGAGAACCACACTTGCAGATTTGTTCTCAGCTGATTCGGAGCTTGACAATATCATTAATATTAATATTAATGAACTGAAGAAAAAAAGGCTGCAGGCGGCTACTATTGTTAACAACATGAAAGAAGCTGATGATCATGTTATCGATAAGATGATGTCGAACATCGACCTTCCATTTGCCAATTATAAGCTTGACAAAGCTCGCCCCATTCACAAACTGCATCGATTGATGAGGAGAATGATGAAGAGAAAGATCCATCCTGCAGAGATTAATGGTGGTGGCCTCACTAACTACTCTAAACTTGCCGCCGACTTCACTGAATCTGCTTCACTTCTCTCTTCA
>gnl_Nelnu_v1.0_NNU_014139-RA
ATGAAGATCTTCAACTGGGTGCACCGGAAATTTCATCATAACGTGGATTTCTATACGGTTCCTCATAAAAAAGATGCCTTTGGAGATTTCGGTCACAATACGAAAAAGACCGAAGTCGTTACGTACGAGAACGATACGGAAGCTTTACTCGAACACGTCAACTTGGTGGACGTACTTGAGGGCTGGAAAGATGGTTTACTATCAATCGGCACATTGGGCTTCGATCCCTTAAAACGCTCAAACCAACCAAACGAATATTCCGTCGACCATATACAAGTAGAATATTCCATGATGGAAGAAGAAGAAGAGGATGCTGATGAAGAGGAAGACGCAGAGAACGAAGGAGAACTAAACCCATTGGTCGTTAAAGCCTTCAAACGAGAATTCGAGAAGGTTTTGGGTTCTTATACAGACTCCAACTCTCAGAAAAGTGATGTACTAAGAGCCGATATTGATGATACCCCGCTCATTCGTTTTCTCGAGTCTCCTGAGATAAGAAACGCATGTGACAATTCCGAAAGCGATAAGAAGAAGAGAACGACACTTGCAGATCTGTTCTCAGCCGATCGTGAAGTCCCTCGAAAGTTAGATTCCACCGAGGTTCCTCCAGACTCCGGTAAGAAAACATTGGAATGCCGTACAAAACATGGTGTCTCGCTTGCTAAGAAGTTACTGCCTCGCAAGGGAGAAGATTCCCGTCCAATCACAAAACTACAACGATTGATGAAGAGGATGTTGAAAAGGAAGATCCATCCAGAGCTGGGAGACAAGATCGATGGAGTGAATGGTCCGATTGATGCCTCGAAGACAGAGATTGGTAACAATGTAGTTAATCACAGTTGGGGAGGTGGTGATGCAGCCATTGAAATGGTTTCTCTGCTTCAA
>gnl_Phavu_v2.1_Phvul.010G116900.1
ATGAAGATCTTCAATTGGGTGCAGAAAAGGTTTCATCATAACTCTCTGAAAGATGGGTTTGCTTCAAACATGAAAAAGACTGAACCTATAATTAACAACGCGGACAGCCAAGCTTTGCTGAAACAAGTTGCCCTTACTGAATCACTTGGTGGATGGGAAGACGGAATTCTAACCATTGGCACTCTTGGCTATGATCCCTTGAAGTCCATCAACCCTCACAAAGAATACTTTGCTTTGGAAATTGAAGTTGAACAAGAAGATGGTGAAGGAGAGGACAGCATCATGGTGGATGAGCAGGAGGAACTGAATCCATTGATATACAACACATTTGAGCACAGCCTTGAGAATATTGTTAGTGAAAACTATGATGATGTGGATGTGGTTAGGAGTTTCAACGAAATCGTTGTGGCTCCATCTGTGATTTCTTATGAAGTGATGGAATCATACGATGTGGAGGCTGATGAAAAGAAGAAGAAAGGAGAGAGAATCACATTGGCTGATCTCTTCTTAGCTGATTCTGATGTCAAGATAAAGCTTAACCCTGCCAAAGTCTGCCACCTTGCTTCAAGTGAAAAACCAAACCTTAAAGCAAAACATGGACTCTCTTTTGCCAAGAAGCTCATTCCCCGCGTTAAGGAGAATCCCCATCCAATGAAAGATATAAAAAAACTGATGAAGAAGATGTTGAAGAGGAAAATCCACCCTGATCTTGACGTTAAGAATCACAAACCAGAAGGTCAGGAAGTGAGTGCAGCAGGACTAAACCTTGATGATAATCACATGAATGAAGGCAATGACTCAAGTTATTTCCTTTCAATT
>gnl_Phavu_v2.1_Phvul.010G116850.1
ATGAAGATCTTCAATTGGGTGCAGAAAAGGTTTCATCATAACTCTCTGAAAGATGGGTTTGCTTCAAACATGAAAAAGACTGAACCTATAATTAACAACGCGGACAGCCAAGCTTTGCTGAAACAAGTTGCCCTTACTGAATCACTTGGTGGATGGGAAGACGGAATTCTAACCATTGGCACTCTTGGCTATGATCCCTTGAAGTCCATCAACCCTCACAAAGAATACTTTGCTTTGGAAATTGAAGTTGAACAAGAAGATGGTGAAGGAGAGGACAGCATCATGGTGGATGAGCAGGAGGAACTGAATCCATTGATATACAACACATTTGAGCACAGCCTTGAGAATATTGTTAGTGAAAACTATGATGATGTGGATGTGGTTAGGAGTTTCAACGAAATCGTTGTGGCTCCATCTGTGATTTCTTATGAAGTGATGGAATCATACGATGTGGAGGCTGATGAAAAGAAGAAGAAAGGAGAGAGAATCACATTGGCTGATCTCTTCTTAGCTGATTCTGATGTCAAGATAAAGCTTAACCCTGCCAAAGTCTGCCACCTTGCTTCAAGTGAAAAACCAAACCTTAAAGCAAAACATGGACTCTCTTTTGCCAAGAAGCTCATTCCCCGCGTTAAGGAGAATCCCCATCCAATGAAAGATATAAAAAAACTGATGAAGAAGATGTTGAAGAGGAAAATCCACCCTGATCTTGACGTTAAGAATCACAAACCAGAAGGTCAGGAAGTGAGTGCAGCAGGACTAAACCTTGATGATAATCACATGAATGAAGGCAATGACTCAAGTTATTTCCTTTCAATT
>gnl_Poptr_v3.0_Potri.002G175300.1
ATGTGGAAGCCCAACTGGGGCTATGACACAGTAGGACTGCATAAAGTCATAAACTTACAAGCACAAGCATGGCAATTGTCTACATTTATAGCTTTCCAGCCTTCCAGATTGGCACAGGATAGAGGCCGCTTTCACCACCTCTACAAATCAATTGCTGGTTTCAGTTTCTTAATAGCAGCTGGCAAGTATCAACAAGTATACTGGATAGCTGAAGAGAAAACAGTTCAAGAAGATGAGGTTGAGATGTTAACAAGGCAAAAGAGACTAGGTAGAATCTTCAACTGGGTGCAGAGGAGGTTTCATCATGGCACCATCAAAGATGGGCTCGCTGGAAATGTGAAGAAGGCTGAATCCATTACAAAAGAGGCTGACAAGCAAGCATTGCTGAAACAAGTAGCCCTGGTGGATGTGCTTGATGGTTGGAAAGATGGAATTTTGACAATTGGCACCTTAGGTCTTGACCCTTTAATACCTTTTAACCAACAAAATGATCAGTATTTCATTTTGGAAAGTGACGAAGAAGGTCAAGAGGAGGAGGAAGACGAAGGAAAAGAAGAAGAAAGGGAAATAGAACAATACTCAGTTGATGATGATTATTATTATGATGACAATGTTGAAGATGAAGAAGTGAACCCTTTGATATATGCAACATTTGACCACAGTTTTGAGGAAATTGGATCAGATTCTCTGCATTATGATGTCATAACCAACTCTACTACTATCGCTGAGCATGAACAAAGAAAAAACAAAGGAGAAAGAATAACACTGGCAGAACTGTTCTTGGAAGATTCTGACATGAAAAGGAAGCCTGATTCTGTTGAAGTTGAGACTGAACCAGGGAATAAAAAGCCGGTTGCTCGTGCCAAGAGTAGCATCTCTTTTGCCAAGAAGCTCATACGTTCTCACGTTGTAGAGGATTCACGTCCAATCAAGAAATTCAACCAATTGATGAGGAGAATGTTGAAGAGAAAAATTCACCCAGAATTTGATTGGAAGGGAAATAAAACAGAATCAAAA
>gnl_Poptr_v3.0_Potri.014G102600.1
ATGGCAAAAGAGATTAGTTCTTTCTTCAAAATCATTTCCCTCATTTTGACATTTCCTTTGTACCAATTCCCTTGCCAAGAACTTGCTGTGAACATGAAGATCTTCAACTGGGTGCAGAGGAGGTTTCATCATGGCGCGATCAAAGATGGGCTAGCTAGAAATGTGAAGAAGGCTGAATCCATTACAAACGAGGCTGACAAGCAAGCATTGCTGAAACAAGTAGCCCTGGTGGATGTGCTTGATGGTTGGAAAGATGGCATTTTAACAATTGGCACATTAGGTCTTGACCCTTTAAAACCCTTTAACCAACAAAATGATCAGTATTTCATTTTGGAAAGTGAAGAAGAGGAGGAAGTAGAAAGGGAACAAGAACAATACTCAGTTGATGATGATTATTTTGATGATGACAATGTTGAAGATGAAGAAGTGAGCCCTTTGATATATGCAACATTTGAGCACAGTTTTGAGGGAACTGGATCAAATACCGTGACATGTGATGTCATAACCACCTCTAGTATCACCGAGCAAGAACAAAGAAAAAGGAAAGGAGAAAGAATAACACTGGCAGAACTGTTCTTGGAAGATGCTGACATGAAAAAGAAGCCGGATTCTGTTGAAATTGAGACCAAATCAGGTAATAAAAAGCCGGTTGCTCGTGCCAAGGGTGGCCTTTCTTTCGCCAAGAAGCTAATACGTCCTCGCCCAGGAGAGGATTCACGTCCAATAAAAAAATTCAACCAGTTGATGAGGAGGATGTTGAAGAGAAAAATTCACCCAGAATTTGATGGGAAGGGAAATAAAACAGACAATCAAAATAAGCCTGGCATTATGGATGTCCAAATCCGCAAGGGAAATGAAGCCGAATCAGTTTTTCTGCTTCAAACTCCATCAGGTCCTACCATA
>gnl_Prupe_v2.1_Prupe.2G194000.1
ATGAAGATCTTCAACTGGGTTCATAAGAGGCTTCATCAAAGGGTCGTCAAGGATGGGTTTGCTGGGAATGTGAAAAAGAGTGAACTGGAAACCAATGACAAGGACACACAAGCATTTCTCAAACAAGTTGGCCTTGTTAATGTGGATGGGCTTGATGGTTGGAGGGATGGCATTTTAACTATAGGCACCTTTGGTTTCGACCCCCTAAAACCCTCTACCCACCAAAACGAATATTTCGTTCTGGAGAGCGAAGAAGACGATCAGGAAAGCCATGGATTTTCACACAGTGGTAATGATGATGATGATGATGATGATGAACATTATGATCATAGTGTTGAAGATGAAGAACTGAACCCTTTAATGTTTACAACATTTGAACACAGCTTTGAGGATATTGGGTCAAATTTTGATGCCATTGTTCAGAAACCAGCTGATGTGATCCTGACCGTTGATGGTGTCCCTCTTACTCCATTTGAGGGGTCCAGTGAAATCAGTACTAAACCTGATCAGAGTGCTAATGATCAGAGCAAGAATAAGAAAGGTCAGAGAATTACACTGGCTGACTTGTTCCAGGCTGATGTTCCTGATGTTGGTCAACTGAAGCTTGACTCTGGCAAGGTCCAGCCAGAAATGGAGAAAAAAATGAATGCCAGAACAAGGAGTGGCCTAGCATTTGCCAAGAAACTCATCCCTCGCGTCAAAGATGATTCAAGTCCAATCAAAAATATGCAACGACTGATGAGGAGGATGTTGAAGAGGAAGATCCATCCAGCTGAGCTTGAAGTCAAGATTCACAAATCAGATGGCCAGAAGCAGCCCAGTGCGGTAGAGCTCATCTCCAATGTCGAAAATGATGCTTATGAATCGGTTTCTTTGCTTCCAATTCAAGGTGCCCCTTGTGTGCAC
>gnl_Solly_v2.4_Solyc01g096260.2.1
ATGAAGATCTTCAGTTGGGTTCACCGTAAACTTAATCAGAAAGATGGATTGTTTTGTGGGAATGTGAAAACAGATGAAGTGATAGTTATCAATGATCACAAGCAACTTCTTATTCAAGATGAGTTCTCTATGTTGGGCGGCTGGAAAGAAGGAATCCTTACAATTGGCACATTTGGATTCGATCCAATTAAAGATGAGTTAAGTAGTTGCCTACATGACGAAAATGAAGTACCTGAGATAATTGCAGTTAGTGATCATGAAGAACCTAACGCGTTGATGTCTGCAAATAATGAACCTGAGGAGTCACCAATTATGGCAAATGTAATTACAAGCAACAATCCTCTTGTTACTGCGGGTGATGAGTCAAACATGGATATTAAGAAGGAAAGGATCACACTTGCAGATTTATTCTCAGCTGATCTTTCTGATGACGATGATGATGATGACGACAAGGAGGAGAAAGTTCAGCTTCCGGATTTGTATGATGACGTTACTAATATTCATAAGAAATCGTTGAAATTACCTAAAGTGAAAAATGGTGTTACTTTTGCTAAGAAGATTATCCCTCGAGTTAAAGAGGATTCTCGTCGCATACAAAAATTGATGACAAGGGCATTAAAAAGGAAGATTCATCCAGATATGGAAGGAAAAAATCAAAAGAACAGTCAGGCGATAGCAGCCAGTACTATGCTCGAGCTTTTCCCTATCACCTCCAAATCTATTTCACTACGCGAAATTCTAGAAATTCCTGCC
>gnl_Solly_v2.4_Solyc10g009320.2.1
ATGAAGATCTTCAATTGGGTGCATCGCAAATTTCATCAAAAAGATGGGAAGAAAGATATTGATGAACTAAAGATTAGCAATGAAATTATTGGTCATCATGACACACAAATTCTTCTTCAAGATGCCTCATTTGCACATATGTTAGACATTTGGAATGGAGGTTTACTTACAATTGGTACATTTGGATTTGATCCACTCATGAAAAATGTTCAAGATCAACAAAGTGTCATAGACATTGAATCTCTAGAAGATGAAGAAGAAATATTAGAAGAAGAGGAAGAATATTATTCAGTGGAAAATGAAATTCAAGAATGTGAAATTCCATTTAATGATCATGAAGGAATTGATGAAGAATTGTACCCTTTAATATATGCAAATATTGGAGATGAAATGATTTACAATGAAGACAATATTGAGTCAAACAACAACTCATTTACTGATCAGACCAATACTAAGATGATGAAAAAAGAAAGGATCACTCTAGCAGATTTGTTCTCTGCTGATTCTGATCATCATCACAATAAGGCGAACCGTCGTTCTGTACGTGAGTCAGAAATTTTCACTAAGAAGTCTAATTCATCTCCACAAGTCAAAAATGGACTTTCTTTCGCCAAAAAGCTCATTCCACGTGTCAAGGACGAGCCTCGCCCAATCCAAAAGCTACAAAAATTGATGACGAAAGTTTTGAAAAGGAAGGTTCATCCAGATATTGAAAACAAATTGTCCAAAAACAACAATCAAGTGAAAGCAGGTAGCATGCTTGGTCTTTCATGTGTTAAACACGTCAGGGTTGAATCGTCTGTTTCCCTTCTCCTTACTGATCAAGATCTCACGGCT
>gnl_Theca_v1.1_Thecc1EG005082t1
ATGAAGATCTTCAACTGGGTGCAGAGGAGGTTCCATCATAACGTCCTCAAAGATGGGCTGGCTCGAAATGTTAAGAAGACTGATTCCATTGCAATTGACACAAATACCAAAGCTTTACTCGAACAGGTAGCACTGGTTGACGTGCTTGACGGTTGGCGAGATGGCATTCTAACAATTGGCACTTTCGGTTTTGATCCTTTGAAATCCTTTAGTGAACAAAAAGAGTACTTAGCTTCGGAAAGCGAGGAAGAAGAAGAAGAAGAGGAAGAGGAAGAACGATACTCCGATAACAATGATGAAGAAGATGATGACGACGACCACGACGACGACGACAATAACAATGATGAAGAAGTGAACCCCCTGATGTTCAGCACTTTCGAGCACAGTTTCGAAGACGTTGAATCAGATGTAGATCACCCGAAATATGGAAAACCTGACGTCACAATGACCTTTGATAGGGTTGCGGGGTCTACTGATCATGAAATCAAGTTTGACTTGGATGCCACTGAGGGCCATTCGGGAAAGCTGAGAAGAAGAACTACGCTGGCAGACCTCTTCTCCGAAGACTCTGACATGAAAAAGAAGCCAAGCCCTCTTGCACTGGACTCAAATTCTTGCAAAAGGGCATCTGTTCGTACAAAAAACGGGCTTTCATTTGCCAAGAAACTCATTCCTCAAGTTGGAGAGGATTCACGTCCCATCAAAAAGCTACACCAAATGATGAGGAGGATGTTGAAGAGGAAGATCCATCCAGAGCTTGAAGGCAAGGGTAGTAAATTGGAGGGGCAGAGCAAGGCTAGTGTAATCGATGTTCTTGGTAGCAAGAAACATGAAGCCGGTGAATCAGTTTCTCTGCTTCAAACTCCAGATGCTGCTATAGCT
>gnl_Vitvi_Genoscope.12X_GSVIVT01027402001
ATGCGGTCGCAAACATACCCTAATTTTTGTGGGCCCACTATACGCAAAGGACACGTGTCGCTTTCCCAAGTGTCCACCCGGTCGGCCCCTCGCTGCCTCCCCTCCCTCCCTAATCCTCACGAGTCTCTATGTAAATTTAATGTTATTTTTGTGTTTGTTTCACAGATCTTCAATTGGGTTCACCGGAGGTTCAATCACAATGTCCATTCCACGCCAATTTCTCTCCAAAAAGATGGCCTTGCTGCAAATCTGAAGAAGGTGGAGTCGATCACCAATGATACTGATACACAAGCTTTGCTGAAGCATGTTGCACTTGTGGACATGCTTGATGGTTGGAAAGATGGCATTTTGGCTATTGGGACTTTGGGGTTTGATGATCCGCTCTACTCTTTCAGTTCTGAGAAGGAATGTGCTATGACAGATGAAGAAGAAGGAGAAGATGAGGAAGAAGAGGAGGTTTATTCTCTGAACAATGAGAATGGAGAGGTTGAAGATGAAGATGAGGAAGATGAAACTGAGGTGAACCCATTGGTTTTCTCAGCATTTGGAGACAATGTTCCAAAGCCTATTCCCATAATGACAGTTGATGGAGTTCCACTCTCTCGTTTTGTGGGGTCTTCTCATGAAGTGGGCATAGAGTCTTTCACCACCGAGAATGATCAGAGGAAGAGCAAAGGAGAGAGGACCACACTGGCTGACTTGTTCTCAGCTGATTCTGAGGTTAGAGCTAAGGTTGATCCTGAGGGACTCAAGGTTGATTCCGGCAAAAAACCAGCACCTCGCTCCAAGAACGGCCTCTCCTTTGCCAAGAAGCTCATCCCTCGAGTCGGAGAGGACTCACGCCCCATAAAGAAACTGCACCAATTGATGACAAGGATGTTAAAGAGGAAGATCCATCCAGAGCTTGAAGGAAAGATTCAAAAACCGGAGGATCAGATCAAGGCCAGTACTGCAGTTGGAGGTCTCGCCACTGTTGGAAATGGAGCTATTGAATCAGTCTCTCTGCTTCAAACCCAAGATGCTACCATGGTT
>Frave_18660-v2.0.a2-hybrid.t1
ATGCCATTTACCCACAAACATAGCTACATTCTAGAGACCCCAGTCCTAGGCACGTGTCACTTTCTCATTCTCCAACCCAC
TTGGCCCCCTCCTTTTAAGCTTTCTTCTGCTTCATTCTTAGTCCATACTTCAATTTGTACTCATCATTCTCTTGCCCACC
AATTCTGTTGTGAAGTCTGGCCAGAAGTTATGAAGATCTTCAACTGGGTTCATAAGAGGTTTCATCACAAGGTCCCTAAA
GATGGGGTTGCCGGAAATGGGGACAATACTGAACCGGAAGGTAATACCGATAAGGACACACAAGCATTTCTGAGTCAAGT
ATCCCTTGTAGATGGGATCGATCATGGATGGAGAGATGGCATTTTAACAATTGGCACCTTTGGTTTCGACCCCCTAAAAT
CCTTCAACAACCAAAGTGACTACACGGTTTTGGAGAGCGAGGAGGATGGTAAGGAAAGCCAAGAACTTACACATGGTGGT
GATGATTGTGACAATGATGAAGATACTGATAATGTCTGTGAAGAACTGAACCCTTTGATGTTTACAACATTTGGACACAG
TTTTGAGGATATGGGGTCGAACTCTGATGCCATTGTTGCGGAACCGGATGTGATTTCTCTCACTCCATTTGAGGGGTTTA
ATGAAATCATTGCTGAACCTGATCATGATTCTGAGACTGATCATATGAAGAGCAAAGGTGAGAGGATAACACTCGCTGAT
TTATTCATGGCCGATGGTCATGATTTTCAGTCGCAGCTTGACTCTCGCAAGGTCCAACCAGAGTTGAAGAAAATGAGCAC
TACTCGAACAAGGAATGGTGGCCTGGGATTTGCCAAGAAGCTCATTCCTCGTGTCAAAGAGGAGTCAACTCCAATCAAGA
ATGTGCAACGACTGATGAGGAGGATGTTGAAGAGGAAGATCCATCCAGCAGACCTTGATGTCAAGAAGCCTACTACTGCG
GTCGAACTCATCAGTACCAATGTGGAAACTGATGCTTCTGAATCTGTTTCTTTGCTTCCAATTCAAGGTGCTACTTCTGT
GCGT
>Maldo_GDDH_00G1035800
ATGAAGATCTTCAACTGGGTTCATAAGCGGCTTCATCAGAAGGTTGAGTTTGCTGGAAATGTGAAAAAAACTGAACTGGA
AGTGGAAACCAATCACAAGGGCACACAAGCATTTCTCAAGCAAGTCGGACTTGTTAATGTTGATGGGCTTGACGGTTGGA
GGGAGGGCATTTTAACGATAGGTACCTTGGGTTTCGATCCCGTAAAACCCTTCAACCCTCAGAACGAATATTTCGTTTTG
GAGAGCGCAGAGCACGATCAGGAAAACAATGGATTTTCACACTGTGGTAATGACTACGACGAAGATGATGAACATTATGA
TGATAATTTTGGAGATGAAGAACTGAATCCTTTAATGTTTAAAACATTTGGACACAGTTTTGAGGACGTTGGGTCAAACT
CTGATGCCACTGAGAAACTAGTTGATGATGATCACGCGATCTTGACCGTTGATGGTGTTCCTCTTACACCATACGAAGGG
TCCAACAATGAAATCAGTATTGCACCTCCTGATCTGTACCGTTCCGAGATCACTGATGATGATCAAAGGAAGAAGAGAGG
CCAAAGAATAACCCTAGCTGACCTATTCCAGGCTGATCATGTTCATGATGTTGGTCAACTGAAGCTTGACTCCTGCAAAG
TCCAGCCAAAAATGCAGAAAAAGGTGAACGTGAGAACAAAGACCGGCCTATCATTTGCCAAGAAGCTCATTCTTCGCGTC
AAAGAGGATTCAAGTCCAATAAAAAATCTGCAACGACTGATGAGGAGGATGTTGAAGAGGAAGATCCATCCAGCTGAGCA
TGATGTCAAGGTTGACAAATCAGATGGCCAGAAGCAGCCCGGTGCAGTAGAACTCGTCACCAAGGTTAAAAGTGATGCCT
CTGAATCAGTTTCTTTGCTTCAAATTCAAGGTGCTACTGCTTGTGTCCAT
>Maldo_GDDH_07G1155200
CGCTGGGGCTTTGCTCTGATAATTGGCAACTTTGCTCAGAAAAATATGAAGATCTTCAACTGGGTTCATAAGCGGCTTCA
TCACAAAGATGGATTTTCTGCAAGTGTGAAAAAGACTGAACTGGAAATGGAAACCAATGACAAGGGCACACAAGCATTTC
TCAAGCAAGTCGGACTTGTTGATGTTGACGGGCTTGACGGCTGGAGGGAGGGCATTTTAACGATAGGTACCTTGGGTTTC
AATCCTCTAAAATCCTTCAACCAGAACGAATATTTTGTTTTGGAGAGCGAAGAGGACGATCAGGAAAACAATGGATTTTC
ACACAGTGATAATGACGACGACAATGATGAACATTATGATGATAATTTTGGAGATGAAGAACTGAATCCTTTAATGTTTA
AAACATTTGGACACAGTTTTGAGGACGTTGGGTCAAACTCTGATGCCATTGAGAAACCAGCTGATGATGATCATGCGATC
TTGACCGTTGGTGGTGTTCCTCTTGCACCATTTGAAGGGTCCCACTATGAAATCAGTATTGCGTCACCTGATCTGTACTG
TTCCGAGATCACCGATGAAGATCAAAGGAAGAAGAGAGGTCAAAGAATAACCCTAGCTGACCTATTCCAGGCTGATCATG
TTCATGATGTGGGTCAACTGAATCTTGACTCCTGCAAAGTCCAGCCAGAAATGCAGAAAAAGGTGAATGTGGGAACAAAG
AGTGGCCTAGCATTTGCCAAGAAGCTCATTCCTCGCGTCAAAGAGGATTCAAGTCCAATAAAAAATCTGCAACGACTGAT
GAGGAGGATGTTGAAGAGGAAGATCCATCCAGCTGAGCTTGATGTCAATGTTCACAAATCAGATGGCCTGAAGCAGCCCC
GTGCAGTAGAACTCATCACCAATGTTGAAAGTGATGCCTCTGACTCAGTTTCTTTGCTTCCAATTCAAGGTGCTACTGCT
TGTGTCCAT
>Maldo_Gala_01g008390
ATGAAGATCTTCAACTGGGTTCATAAGCGGCTTCATCAGAAGGTTGAGTTTGCTGGAAATGTGAAAAAAACTGAACTGGA
AGTGGAAACCAATCACAAGGGCACACAAGCATTTCTCAAGCAAGTCGGACTTGTTAATGTTGATGGGCTTGACGGTTGGA
GGGAGGGCATTTTAACGATAGGTACCTTGGGTTTCGATCCCGTAAAACCCTTCAACCCTCAGAACGAATATTTCGTTTTG
GAGAGCGCAGAGCACGATCAGGAAAACAATGGATTTTCACACTGTGGTAATGACTACGACGAAGATGATGAACATTATGA
TGATAATTTTGGAGATGAAGAACTGAATCCTTTAATGTTTAAAACATTTGGACACAGTTTTGAGGACGTTGGGTCAAACT
CTGATGCCACTGAGAAACTAGTTGATGATGATCACGCGATCTTGACCGTTGATGGTGTTCCTCTTACACCATACGAAGGG
TCCAACAATGAAATCAGTATTGCACCTCCTGATCTGTACCGTTCCGAGATCACTGATGATGATCAAAGGAAGAAGAGAGG
CCAAAGAATAACCCTAGCTGACCTATTCCAGGCTGATCATGTTCATGATGTTGGTCAACTGAAGCTTGACTCCTGCAAAG
TCCAGCCAAAAATGCAGAAAAAGGTGAACGTGAGAACAAAGACCGGCCTATCATTTGCCAAGAAGCTCATTCTTCGCGTC
AAAGAGGATTCAAGTCCAATAAAAAATCTGCAACGACTGATGAGGAGGATGTTGAAGAGGAAGATCCATCCAGCTGAGCA
TGATGTCAAGGTTGACAAATCAGATGGCCAGAAGCAGCCCGGTGCAGTAGAACTCGTCACCAAGGTGCTACTGCTTGTGT
CCATTGAAATATGGCCTGAAACTTCATTGCCTGGAAATGATTTGTACTTTGGTGATTGCTATAATCACTATATGAAGGAC
AATGTTAAT
>Maldo_Gala_07g013910
ATGCCACAGAGACCCAACATCGTGGCTCGTCAAAGAAGCCAATGCACCCACAAACACAGTCGCTGGGGCTTTGCTCTGAT
AATTGGCAACTTTGCTCAGAAAAATATGAAGATCTTCAACTGGGTTCATAAGCGGCTTCATCACAAAGATGGATTTTCTG
CAAGTGTGAAAAAGACTGAACTGGAAATGGAAACCAATGACAAGGGCACACAAGCATTTCTCAAGCAAGTCGGACTTGTT
GATGTTGACGGGCTTGACGGCTGGAGGGAGGGCATTTTAACGATAGGTACCTTGGGTTTCAATCCTCTAAAATCCTTCAA
CCAGAACGAATATTTTGTTTTGGAGAGCGAAGAGGACGATCAGGAAAACAATGGATTTTCACACAGTGATAATGACGACG
ACAATGATGAACATTATGATGATAATTTTGGAGATGAAGAACTGAATCCTTTAATGTTTAAAACATTTGGACACAGTTTT
GAGGACGTTGGGTCAAACTCTGATGCCATTGAGAAACCAGCTGATGATGATCATGCGATCTTGACCGTTGGTGGTGTTCC
TCTTGCACCATTTGAAGGGTCCCACTATGAAATCAGTATTGCGTCACCTGATCTGTACTGTTCCGAGATCACCGATGAAG
ATCAAAGGAAGAAGAGAGGTCAAAGAATAACCCTAGCTGACCTATTCCAGGCTGATCATGTTCATGATGTGGGTCAACTG
AATCTTGACTCCTGCAAAGTCCAGCCAGAAATGCAGAAAAAGGTGAATGTGGGAACAAAGAGTGGCCTAGCATTTGCCAA
GAAGCTCATTCCTCGCGTCAAAGAGGATTCAAGTCCAATAAAAAATCTGCAACGACTGATGAGGAGGATGTTGAAGAGGA
AGATCCATCCAGCTGAGCTTGATGTCAATGTTCACAAATCAGATGGCCTGAAGCAGCCCCGTGCAGTAGAACTCATCACC
AATGTTGAAAGTGATGCCTCTGACTCAGTTTCTTTGCTTCCAATTCAAGGTGCTACTGCTTGTGTCCAT
>Maldo_HF05689-RA
ATGCCAAAGCTGATGAGGAGGATGTTGAAGAGGAAGATCCATCCAGCTGAGCATGATGTCAAGGTTGACAAATCAGATGG
CCAGAAGCAGCCCGGTGCAGTAGAACTCGTCACCAAGGTTAAAAGTGATGCCTCTGAATCAGTTTCTTTGCTTCAAATTC
AAGTGATCCGTTGTGGTTTAATCAAGTCGAAATCATGTCTTGTGCTACTGCTTGTGTCCATTGAAATATGGCCTGAAACT
TCATTGCCTGGAAATGATTTGTACTTTGGTGATTGCTATAATCACTATATGAAGGACAATCAAAATGATCCAACATTGGC
ACTCAACAAAGAATATGATATTGTGGCGCAGTTTCTAGACAAAGATTGGCATCTAACTTTTGCT
>Maldo_HF05690-RA
ATGAAGATCTTCAACTGGGTTCATAAGCGGCTTCATCAGAAGGTTGAGTTTGCTGGAAATGTGAAAAAAACTGAACTGGA
AGTGGAAACCAATCACAAGGGCACACAAGCATTTCTCAAGCAAGTCGGACTTGTTAATGTTGATGGGCTTGACGGTTGGA
GGGAGGGCATTTTAACGATAGGTACCTTGGGTTTCGATCCCGTAAAACCCTTCAACCCTCAGAACGAATATTTCGTTTTG
GAGAGCGCAGAGCACGATCAGGAAAACAATGGATTTTCACACTGTGGTAATGACTACGACGAAGATGATGAACATTATGA
TGATAATTTTGGAGATGAAGAACTGAATCCTTTAATGTTTAAAACATTTGGACACAGTTTTGAGGACGTTGGGTCAAACT
CTGATGCCACTGAGAAACTAGTTGATGATGATCACGCGATCTTGACCGTTGATGGTGTTCCTCTTACACCATACGAAGGG
TCCAACAATGAAATCAGTATTGCACCTCCTGATCTGTACCGTTCCGAGATCACTGATGATGATCAAAGGAAGAAGAGAGG
CCAAAGAATAACCCTAGCTGACCTATTCCAGGCTGATCATGTTCATGATGTTGGTCAACTGAAGCTTGACTCCTGCAAAG
TCCAGCCAAAAATGCAGAAAAAGGTGAACGTGAGAACAAAGACCGGCCTATCATTTGCCAAGAAGCTCATTCTTCGCGTC
AAAGAGGATTCAAGTCCAATAAAAAATCTGCAACGAGTGAGTCATTGCCTT
>Maldo_HF12502-RA
ATGCACCCACAAACACAGGTGCATTTTAGGGCCCCGCTCTGGACGCGTGTCGTTTTCAGACTCTGCAACCCACTTGGCCC
CTGCCCTTTTATTCTGGTACTCATAATTATTCCTCTTCAGTTTGTGTTTCAGTCGCTGGGGCTTTGCTCTGATAATTGGC
AACTTTGCTCAGAAAAATATGAAGATGGATTTTCTGCAAGTGTGAAAAAGACTGAACTGGAAATGGAAACCAATGACAAG
GGCACACAAGCATTTCTCAAGCAAGTCGGACTTGTTGATGTTGACGGGCTTGACGGCTGGAGGGAGGGCATTTTAACGAT
AGGTACCTTGGGTTTCAATCCTCTAAAATCCTTCAACCAGAACGAATATTTTGTTTTGGAGAGCGAAGAGGACGATCAGG
AAAACAATGGATTTTCACACAGTGATAATGACGACGACAATGATGAACATTATGATGATAATTTTGGAGATGAAGAACTG
AATCCTTTAATGTTTAAAACATTTGGACACAGTTTTGAGGACGTTGGGTCAAACTCTGATGCCATTGAGAAACCAGCTGA
TGATGATCATGCGATCTTGACCGTTGGTGGTGTTCCTCTTGCACCATTTGAAGGGTCCCACTATGAAATCAGTATTGCGT
CACCTGATCTGTACTGTTCCGAGATCACCGATGAAGATCAAAGGAAGAAGAGAGGTCAAAGAATAACCCTAGCTGACCTA
TTCCAGGCTGATCATGTTCATGATGTGGGTCAACTGAATCTTGACTCCTGCAAAGTCCAGCCAGAAATGCAGAAAAAGGT
GAATGTGGGAACAAAGAGTGGCCTAGCATTTGCCAAGAAGCTCATTCCTCGCGTCAAAGAGGATTCAAGTCCAATAAAAA
ATCTGCAACGACTGATGAGGAGGATGTTGAAGAGGAAGATCCATCCAGCTGAGCTTGATGTCAATGTTCACAAATCAGAT
GGCCTGAAGCAGTCCCGTGCAGTAGAACTCATCACCAATGTTGAAAGTGATGCCTCTGACTCAGTTTCTTTGCTTCCAAT
TCAAGGTGCTACTGCTTGTGTCCAT
>Malsi_01g008520
ATGAAGATCTTCAACTGGGTTCATAAGCGGCTTCATCAGAAGGTGGAAACCAATCACAAGGGCACACAAGCATTTCTCAA
GCACGTCGGACTTGTTAATGTTGATGGGCTTGACGGTTGGAGGGAGGGCATTTTAACGATAGGTACCTTGGGTTTCGATC
CCGTAAAACCCTTCAACCCTCAGAACGAATATTTCGTTTTGGAGAGCGCAGAGCACGATCAGGAAAACAATGGATTTTCA
CACTGTGGTAATGACTACGACGAAGATGATGAACATTATGATGATAATTTTGGAGATGAAGAACTGAATCCTTTAATGTT
TAAAACATTTGGACACAGTTTTGAGGACGTTGGGTCAAACTCTGATGCCACTGAGAAACTAGTTGATGATGATCACGCGA
TCTTGACCGTTGATGGTGTTCCTCTTACACCATACGAAGGGTCCAACAATGAAATCAGTATTGCACCTCCTGATCTGTAC
CGTTCCGAGATCACTGATGATGATCAAAGGAAGAAGAGAGGCCAAAGAATAACCCTAGCTGACCTATTCCAGGCTGATCA
TGTTCATGATGTTGGTCAACTGAAGCTTGACTCCTGCAAAGTCCAGCCAAAAATGCAGAAAAAGGTGAACGTGAGAACAA
AGACCGGCCTATCATTTGCCAAGAAGCTCATTCTTCGCGTCAAAGAGGATTCAAGTCCAATAAAAAATCTGCAACGACTG
ATGAGGAGGATGTTGAAGAGGAAGATTCATCCAGCTGAGCATGATGTCAAGGTTGACAAATCAGATGGCCAGAAGCAGCC
CGGTGCAGTAGAACTCGTCACCAAGGTTAAAAGTGATGCCTCTGAATCAGTGCTACTGCTTGTGTCCATTGAAATATGGC
CTGAAACTTCATTGCCTGGAAATGATTTGTACTTTGGTGATTGCTATAATCACTATATGAAGGACAATGTTAAT
>Malsi_07g013360
ATGCCACAGAGACCCAACATCGTGGCTCGTCAAAGCAGCCAATGCACCCACAAACACAGTCGCTGGGGCTTTGCTCTGAT
AATTGGCAACTTTGCTCAGAAAAATATGAAGATCTTCAACTGGGTTCATAAGCGGCTTCATCACAAAGATGGATTTTCTG
CAAGTGTGAAAAAGACTGAACTGGAAATGGAAACCAATGACAAGGGCACACAAGCATTTCTCAAGCAAGTCGGACTTGTT
GATGTTGACGGGCTTGACGGCTGGAGGGAGGGCATTTTAACGATAGGTACCTTGGGTTTCAATCCTCTAAAATCCTTCAA
CCAGAACGAATATTTTGTTTTGGAGAGCGAAGAGGACGATCAGGAAAACAATGGATTTTCACACAGTGATAATGACGACG
ACAATGATGAACATTATGATGATAATTTTGGAGATGAAGAACTGAATCCTTTAATGTTTAAAACATTTGGACACAGTTTT
GAGGACGTTGGGTCAAACTCTGATGCCATTGAGAAACCAGCTGATGATGATCATGCGATCTTGACCGTTGGTGGTGTTCC
TCTTGCACCATTTGAAGGGTCCCACTATGAAATCAGTATTGCGTCACCTGATCTGTACTGTTCCGAGATCACCGATGAAG
ATCAAAGGAAGAAGAGAGGTCAAAGAATAACCCTAGCTGACCTATTCCAGGCTGATCATGTTCATGATGTGGGTCAACTG
AATCTTGACTCCTGCAAAGTCCAGCCAGAAATGCAGAAAAAGGTGAATGTGGGAACAAAGAGTGGCCTAGCATTTGCCAA
GAAGCTCATTCCTCGCGTCAAAGAGGATTCAAGTCCAATAAAAAATCTGCAACGACTGATGAGGAGGATGTTGAAGAGGA
AGATCCATCCAGCTGAGCTTGATGTCAATGTTCACAAATCAGATGGCCTGAAGCAGCCCCGTGCAGTAGAACTCATCACC
AATGTTGAAAGTGATGCCTCTGACTCAGTTTCTTTGCTTCCAATTCAAGGTGCTACTGCTTGTGTCCAT
>Malsy_01g009070
ATGGCAAGCGGAAGAAAGATGAGAGACAGAGAGAAAATTCTGGCATTCCTCAACTCATCCCCTTATGTCGGACCACAACA
TAGGGACCACTTGTACACCAACTTCGGACCTAGTTCGGCCGTATCTTTTTACCGAAAAAGAAAGCAAACTCTGAACTTGA
CTGATGAGGCGGTGGAGGTGGCAGAGAGAGAGTACAGCGGTCACTGGCGCTTTGTTCTGATAATTTGGCAACTTTCCTCA
GAAAAATATGAAGTTGAGTTTGCTGGAAATGTGAAAAAAACTGAACTGGAAGTGGAAACCAATCACAAGGGCACACAAGC
ATTTCTCAAGCAAGTCGGACTTGTTAATGTTGATGGGCTTGACGGTTGGAGGGAGGGCATTTTAACGATAGGTACCTTGG
GTTTCGATCCCGTAAAACCCTTCAACCCTCAGAACGAATATTTCGTTTTGGAGAGCGCAGAGCACGATCAGGAAAACAAT
GGATTTTCACACTGTGGTAATGACTACGACGAAGATGATGAACATTATGATGATAATTTTGGAGATGAAGAACTGAATCC
TTTAATGTTTAAAACATTTGGGCACAGTTTTGAGGACGTTGGGTCAAACTCTGATGCCACTGAGAAAATAGTTGATGATG
ATCACGCGATCTTGACCGTTGATGGTGTTCCTCTTACACCATACGAAGGGTCCAACAATGAAATCAGTATTGCACCTCCT
GATCTGTACCGTTCCGAGATCACTGATGATGATCAAAGGAAGAAGAGAGGCCAAAGAATAACCCTAGCTGACCTATTCCA
GGCTGATCATGTTCATGATGTTGGTCAACTGAAGCTTGACTCCTGCAAAGTCCAGCCAAAAATGCAGAAAAAGGTGAACG
TGAGAACAAAGACCGGCCTATCATTTGCCAAGAAGCTCATTCTTCGCGTCAAAGAGGATTCAAGTCCAATAAAAAATCTG
CAACGACTGATGAGGAGGATGTTGAAGAGGAAGATCCATCCAGCTGAGCATGATGTCAAGGTTGACAAATCAGATGGCCA
GAAGCAGCCCGGTGCAGTAGAACTCGTCACCAAGGTTAAAAGTGATGCCTCTGAATCAGTGCTACTGCTTGTGTCCATTG
AAATATGGCCTGAAACTTCATTGCCTGGAAATGATTTGTACTTTGGTGATTGCTATAATCACTATATGAAGGACAATCAA
AATGATCCAACATTGGCACTCAACAAAGAATATGATATTGTGGCGCAGTTTCTAGACAAAGATTGGCATCTAACTTTTGC
T
>Malsy_07g014250
ATGGAAACCAATGACAAGGGCACACAAGCATTTCTCAAGCAAGTCGGACTTGTTGATGTTGACGGGCTTGACGGCTGGAG
GGAGGGCATTTTAACGATAGGTACCTTGGGTTTCAATCCTCTAAAATCCTTCAACCAGAACGAATATTTTGTTTTGGAGA
GCGAAGAGGATGATCAGGAAAACAATGGATTTTCACACAGTGATAATGACGACGACAATGATGAACATTATGATGATAAT
TTTGGAGATGAAGAACTCAATCCTTTAATGTTTAAAACATTTGGACACAGTTTTGAGGACGTTGGGTCAAACTCTGATGC
CATTGAGAAACCAGCTGATGATGATCATGCGATCTTGACCGTTGGTGGTGTTCCTCTTACACCATTTGAAGGGTCCCACT
ATGAAATCAGTATTGCGTCACCTGATCTGTACTGTTCCGAGATCACCGATGAAGATCAAAGGAAGAAGAGAGGTCAAAGA
ATAACCCTAGCTGACCTATTCCAGGCTGATCATGTTCATGATGTTGGTCAACTGAATCTTGACTCCTGCAAAGTCCAGCC
AGAAATGCAGAAAAAGGTGAATGTGGGAACAAAGAGTGGCCTAGCATTTGCCAAGAAGCTCATTCCTCGCGTCAAAGAGG
ATTCAAGTCCAATAAAAAATCTGCAACGACTGATGAGGAGGATGTTGAAGAGGAAGATCCATCCAGCTGAGCTTGATGTC
AATGTTCACAAATCAGATGGCCTGAAGCAGCCCCGTGCAGTAGAACTCATCACCAATGTTGAAAGTGATGCCTCTGACTC
AGTTTCTTTGCTTCCAATTCAAGCCACCGACACTAAAGGCACACCCCAAACTAAAGTCTATGGAGGAATAACTCGAGGAG
TCGAA
>Pruav_sc0000586.1_g750.1.mk
ATGAAGATCTTCAACTGGGTTCATAAGAGGCTTCATCAAAGGGTCGTCAAGGATGGGTTTGCTGGGAATGTGAAAAAGAG
TGAACTGGAAACCAATGACAAGGACACACAAGCATTTCTCAAACAAGTTGGCCTTGTTAATGTGGATGGGCTTGATGGAT
GGAGGGATGGCATTTTAACTATAGGCACCTTTGGTTTCGACCCCCTAAAACCCTTTACCCACCAAAACGAATATTTCGTT
CTGGAGAGCGAAGAAGACGATCAGGAAAGCCATGGATTTTCACACAGTGGTAATGATGATGATGATGATGATGATGATGA
TGATGATGATGATGATGATGATGATGATGATGATGATGATGATGATGATGATTATGATCATAGTGTTGAAGATGAAGAAC
TGAACCCTTTAATGTTTACAACATTTGAACACAGCTTTGAGGATATTGGGTCAAATTTTGATGCCATTGTTGAGAAACCA
GCTGATGTGATCCTGACCGTCGATGGTGTTCCTCTTACTCCATTGGAGGGGTCCAGTAAAATCAGTACTAAACCTGATCA
GAGTGCTAATGATCAGAGCAAGAATAAGAAAGGTCAGAGAATTACACTGGCTGACTTGTTCCAGGCTGATGTTCCTGATG
TTGGTCAACTGAAGCTTGACTCTGGCAAGGTCCAGCCAGAAATAGAGAAAAAAATGAATGCCAGAACAAGGAGTGGCCTA
GCATTTGCCAAGAAACTCATCCCTCGCGTCAAAGATGATTCAAGTCCAATCAAAAATATGCAACGACTGATGAGGAGGAT
GTTGAAGAGGAAGATCCATCCAGCTGAGCTTGAAGTCAAGATTCACAAATCAGATGGCCAGAAGCAGCCCAGTGCCGTAG
AGCTCATCTCCAATGTCAAAAATGATGCCTATGAATCGGTTTCTTTGCTTCCAATTCAAGGTGCCCCTTGTGTGCAC
>Pyrbr_009336107.2_cds_XP_009334382.1_1
ATGAAGATCTTCAACTGGGTTCATAAGCGGCTTCATCACAAAGATGGATTTTCTGGAAGTGTGAAAAAGACTGAACTGGA
AATGGAAACCAATGACAAGGGCACACAAGCATTTCTCAAGCAAGTCGGGCTTGTTGATGTTGACGGGCTTGACGGCTGGA
GGGAGGGCATTTTAACGATAGGTACCTTGGGTTTCAATCCTCTAAAATCCTTCAACCAGAACGAATATTTTGTTTTGGAG
AGCGAAGAGGACGATCAGGAAAACAATGGATTTCCACACAGTGATAATGATGACGACAATGATGAACATTATGATGATAA
TTTTGGAGATGAAGAACTGAATCCTTTAATGTTTAAAACATTTGGACACAGTTTTGAGGACGTTGGGTCAAACTCTGATG
CCATTGAGAAACCAGCTGATGATGATCATGCCATCTTGACCGTTGGTGGTGTTCCTCTTACACCATTTGAAGGGTCCCAC
TATGAAATCAGTATTGCGTCACCTGATCTGTACTGTTCCGAGATCACCGATGAAGATCAAAGGAAGAAGAGAGGTCAAAG
AATAACCCTAGCTGACCTATTCCAGGCTGATCATGTTCATGATGTTGGTCAACTGAATCTTGACTCCTGCAAAGTCCAGC
CAGAAATGCAGAAAAAGGTGAATGTGGGAACAAAGAGTGGCCTAGCATTTGCCAAGAAGCTCATTCCTCGCGTCAAAGAG
GATTCAAGTCCAATAAAAAATCTGCAACGACTGATGAGGAGGATGTTGAAGAGGAAGATCCATCCAGCTGAGCTTGATGT
CAATGTTCACAAATCAGATGGCCTGAAGCAGTCCTGTGCAGTAGAACTCATCACCAATGTTGAAAGTGATGCCTCTGACT
CAGTTTCTTTGCTTCCAATTCAAGGTGCTACTGCTTGTGTCCAT
>Pyrbr_009377168.2_cds_XP_009375443.1_1
ATGAAGATCTTCAACTGGGTTCAAAAGCGGCTTCATCAGAAGGTTGAGTTTGCTGGAAATGTGAAAAAAACTGAACTGGA
AGTGGAAACCAATCACAAGGGCACACAAGCATTTCTCAAGCAAGTCGGACTTGTTAATGTTGATGGGCTTGACGGTTGGA
GGGAGGGCATTTTAACGATAGGTACCTTGGGTTTCGATCCCGTAAAACCCTTCAACTCCCTGAACGAATATTTCGTTTTG
GAGAGCGAAGAGCAAGAGCACGATCAGGAAAACAATGGATTTTCACACTGTGGTGATGACGACGACGAAGATGATGAACA
TTATGATGATAATTTTGGAGATGAAGAACTGAATCCTTTAATATTTAAAACATTTGGACACAGTTTTGAGGACGTTGGGT
CAAACTCTGATGCCACTGAGAAACTAGTTGATGATGATCATGCGATCTTGACCGTTGATGGTGTTCCTCTTACACCATAT
GAAGGGTCCAACAATGAAATCAGTATTGCACCACCTGATCTGTACCGTTCCGAGATCACTGATGATGATCAAAGGAAGAA
GAGAGGCCAAAGAATAACCCTAGCTGACCTATTCCAGGCTGATCATGTTCATGACGTTGGTCAACTGAAGCTTGACTCCT
GCAAATTCCAGCCAAAAATGCAGAAAAAGGTGAACGCGAGAACAAAGACCGGCCTATCATTTGCCAAGAAGCTCATTCTT
CGCGTCAAAGAGGATTCAAGTCCAATAAAAAATCTGCAACGACTGATGAGGAGGATGTTGAAGAGGAAGATCCATCCAGC
TGAGCATGATGTCAAGGTTGACAAATCAGATGGCCAGAAGCAGCCCGTTGCAGTAGAACTCGTCACCAAGGTTGAAAGTG
ATGCCTCTGAATCAGTTTCTTTGCTTCCAATTCAAGGTTCTACTGCTTGTGTCCAT
>Pyrco_BartlettDH_TAC.Chr7
ATGAAGATCTTCAACTGGGTTCATAAGCGGCTTCATCACAAAGATGGATTTTCTGGAAGTGTGAAAAAGACTGAACTGGA
AATGGAAACCAATGACAAGGGCACACAAGCATTTCTCAAGCAAGTCGGGCTTGTTGATGTTGACGGGCTTGACGGCTGGA
GGGAGGGCATTTTAACGATAGGTACCTTCGGTTTCAATCCTCTAAAATCCTTCAACCAGAACGAATATTTTGTTTTGGAG
AGCGAAGAGGACGATCAGGAAAACAATGGATTTTCACACAGTGATAATGATGACGACAATGATGAACATTATGATGATAA
TTTTGGAGATGAAGAACTGAATCCTTTAATGTTTAAAACATTTGGACACAGTTTTGAGGACGTTGGGTCAAACTCCGATG
CCATTGAGAAACCAGCTGATGATGATCATGCCATCTTGACCGTTGGTGGTGTTCCTCTTACACCATTTGAAGGGTCCCAC
TATGAAATCAGTATTGCGTCACCTGATCTGTACTGTTCCGAGATCACCGATGAAGATCAAAGGAAGAAGAGAGGTCAAAG
AATAACCCTAGCTGACCTATTCCAGGCTGATCATGTTCATGATGTTGGTCAACTGAATCTTGACTCCTGCAAAGTCCAGC
CAGAAATGCAGAAAAAGGTGAATGTGGGAACAAAGAGTGGCCTAGCATTTGCCAAGAAGCTCATTCCTCGCGTCAAAGAG
GATTCAAGTCCAATAAAAAATCTGCAACGACTGATGAGGAGGATGTTGAAGAGGAAGATCCATCCAGCTGAGCTTGATGT
CAATGTTCACAAATCAGATGGCCTGAAGCAGCCCCGTGCAGTAGAACTCATCACCAATGTTGAAAGTGATGCCTCTGACT
CAGTTTCTTTGCTTCCAATTCAAGGTGCTACTGCTTGTGTCCAT
>Pyrco_BartlettDH_new_TAC1.Chr1
ATGAAGATCTTCAACTGGGTTCATAAGCGGCTTCATCAGAAGGTTGAGTTTGCTGGAAATGTGAAAAAAACTGAACTGGA
AGTGGAAACCAATCACAAGGGTACACAAGCATTTCTCAAGCAAGTCGGACTAGTTAATGTTGATGGGCTTGACGGTTGGA
GGGAGGGCATTTTAACGATAGGTACCTTGGGTTTCGATCCCGTAAAACCCTTCAACTCCCAGAACGAATATTTCGTTTTG
GAGAGAGAAGAGCAAGAGCACGATCAGGAAAACAATGGATTTTCACACTGTGGTGATGACGACGACGAAGATTATGAACA
TTATGATGATAATTTTGGAGATGAAGAACTGAATCCTTTAATATTTAAAACATTTGGACACAGTTTTGAGGACGTTGGGT
CAAACTCTGATGCCACTGAGAAACTAGTTGATGATGATCATGCGATCTTGACCGTTGATGGTGTTCCTCTTACACCATAT
GAAGGGTCCAACAATGAAATCAGTATTGCACCACCTGATCTGTACCGTTGCGAGATCACTGATGATGATCAAAGGAAGAA
GAGAGGCCAAAGAATAACCCTAGCTGACCTATTCCAGGCTGATCATGTTCATGACGTTGGTCAACTGAAGCTTGACTCCT
GCAAAGTCCAGCCAAAAATGCAGAAAAAGGTGAACGCGAGAACAAAGACCGGCCTATCATTTGCCAAGAAGCTCATTCTT
CGCGTCAAAGAGGATTCAAGTCCAATAAAAAATCTGCAACGACTGATGAGGAGGATGTTGAAGAGGAAGATCCATCCAGC
TGAGCATGATGTCAAGGTTGACAAATCAGATGGCCAGAAGCAGCCCGGTGCAGTAGAACTCGTCACCAAGGTTGAAAGTG
ATGCCTCTGAATCAGTTTCTTTGCTTCCAATTCAAGGTTCTACTGCTTGTGTCCAT
>Pyrco_Bartlett_019415.1
ATGAGGCGGTGGAAGTGGCAGAGAGAGAGTACAGCGGTTGAGTTTGCTGGAAATGTGAAAAAAACTGAACTGGAAGTGGA
AACCAATCACAAGGGTACACAAGCATTTCTCAAGCAAGTCGGACTAGTTAATGTTGATGGGCTTGACGGTTGGAGGGAGG
GCATTTTAACGATAGGTACCTTGGGTTTCGATCCCGTAAAACCCTTCAACTCCCAGAACGAATATTTCGTTTTGGAGAGC
GAAGAGCAAGAGCACGATCAGGAAAACAATGGATTTTCACACTGTGGTGATGACGACGACGAAGATGATGAACATTATGA
TGATAATTTTGGAGATGAAGAACTGAATCCTTTAATATTTAAAACATTTGGACACAGTTTTGAGGACGTTGGGTCAAACT
CTGATGCCACTGAGAAACTAGTTGATGATGATCATGCGATCTTAACCGTTGATGGTGTTCCTCTTACACCATATGAAGGG
TCCAACAATGAAATCAGTATTGCACCACCTGATCTGTACCGTTCCGAGATCACTGATGATGATCAAAGGAAGAAGAGAGG
CCAAAGAATAACCCTAGCTGACCTATTCCAGGCTGATCATGTTCATGACGTTGGTCAACTGAAGCTTGACTCCTGCAAAG
TCCAGCCAAAAATGCAGAAAAAGGTGAACGCGAGAACAAAGACCGGCCTATCATTTGCCAAGAAGCTCATTCTTCGCGTC
AAAGAGGATTCAAGTCCAATAAAAAATCTGCAACGACTGATGAGGAGGATGTTGAAGAGGAAGATCCATCCAGCTGAGCA
TGATGTCAAGGTTGACAAATCAGATGGCCAGAAGCAGCCCGGTGCAGTAGAACTCGTCACCAAGGTTGAAAGTGATGCCT
CTGAATCAGTTTCTTTGCTTCCAATTCAAGGTTCTACTGCTTGTGTCCAT
>Pyrco_Bartlett_044373.1
ATGCACCCACAAACACAGGTGCATTTTAGGGCCCCGCTCTGGACGCGTGTCGTTTTCAGACTCTGCAACCCATTTGGCCC
CGGCCCTTTTATTCTGGTACTCATAATTATTCCTCTTCAGTTTGTGTTTCAGTCGCTGGGGCTTTGCTCTGATCATTGGC
AACTTTGCTCAGAAAAATATGAAGATGGATTTTCTGGAAGTGTGAAAAAGACTGAACTGGAAATGGAAACCAATGACAAG
GGCACACAAGCATTTCTCAAGCAAGTCGGGCTTGTTGATGTTGACGGGCTTGACGGCTGGAGGGAGGGCATTTTAACGAT
AGGTACCTTCGGTTTCAATCCTCTAAAATCCTTCAACCAGAACGAATATTTTGTTTTGGAGAGCGAAGAGGACGATCAGG
AAAACAATGGATTTTCACACAGTGATAATGATGACGACAATGATGAACATTATGATGATAATTTTGGAGATGAAGAACTG
AATCCTTTAATGTTTAAAACATTTGGACACAGTTTTGAGGACGTTGGGTCAAACTCCGATGCCATTGAGAAACCAGCTGA
TGATGATCATGCCATCTTGACCGTTGGTGGTGTTCCTCTTACACCATTTGAAGGGTCCCACTATGAAATCAGTATTGCGT
CACCTGATCTTTACTGTTCCGAGATCACCGATGAAGATCAAAGGAAGAAGAGAGGTCAAAGAATAACCCTAGCTGACCTA
TTCCAGGCTGATCATGTTCATGATGTTGGTCAACTGAATCTTGACTCCTGCAAAGTCCAGCCAGAAATGCAGAAAAAGGT
GAATGTGGGAACAAAGAGTGGCCTAGCATTTGCCAAGAAGCTCATTCCTCGCGTCAAAGAGGATTCAAGTCCAATAAAAA
ATCTGCAACGACTGATGAGGAGGATGTTGAAGAGGAAGATCCATCCAGCTGAGCTTGATGTCAATGTTCACAAATCAGAT
GGCCTGAAGCAGCCCCGTGCAGTAGAACTCATCACCAATGTTGAAAGTGATGCCTCTGACTCAGTTTCTTTGCTTCCAAT
TCAAGCCACCGACACTAAAGGCACGCCCCAAACTAAAGTCTATGGAGGAATAACTCGAGGAGTCGAA
>Pyrco_DAnjou_TAC1.Chr7
ATGAAGATCTTCAACTGGGTTCATAAGCGGCTTCATCACAAAGATGGATTTTCTGGAAGTGTGAAAAAGACTGAACTGGA
AATGGAAACCAATGACAAGGGCACACAAGCATTTCTCAAGCAAGTCGGGCTTGTTGATGTTGACGGGCTTGACGGCTGGA
GGGAGGGCATTTTAACGATAGGTACCTTGGGTTTCAATCCTCTAAAATCCTTCAACAAGAACGAATATTTTGTTTTGGAG
AGCGAAGAGGACGATCACGAAAACAATGGATTTTCACACAGTGATAATGATGACGACAATGATGAACATTATGATGATAA
TTTTGGAGATGAAGAACTGAATCCTTTAATGTTTAAAACATTTGGACACAGTTTTGAGGACGTTGGGTCAAACTCTGATG
CCATTGAGAAACCAGCTGATGATGATCATGCCATCTTGACCGTTGGTGGTGTTCCTCTTACACCATTTGAAGGGTCCCAC
TATGAAATCAGTATTGCGTCACCTGATCTTTACTGTTCCGAGATCACCGATGAAGATCAAAGGAAGAAGAGAGGTCAAAG
AATAACCCTAGCTGACCTATTCCAGGCTGATCATGTTCATGATGTTGGTCAACTGAATCTTGACTCCTGCAAAGTCCAGC
CAGAAATGCAGAAAAAGGTGAATGTGGGAACAAAGAGTGGCCTAGCATTTGCCAAGAAGCTCATTCCTCGCGTCAAAGAG
GATTCAAGTCCAATAAAAAATCTGCAACGACTGATGAGGAGGATGTTGAAGAGGAAGATCCATCCAGCTGAGCTTGATGT
CAATGTTCACAAATCAGATGGCCTGAAGCAGCCCCGTGCAGTAGAACTCATCACCAATGTTGAAAGTGATGCCTCTGACT
CAGTTTCTTTGCTTCCAATTCAAGGTGCTACTGCTTGTGTCCAT
>Pyrco_Danjou_TAC.Chr1
ATGAAGATCTTCAACTGGGTTCATAAGCGGCTTCATCAGAAGGTTGAGTTTGCTGGAAATGTGAAAAAAACTGAACTGGA
AGTGGAAACCAATCACAAGGGCACACAAGCATTTCTCAAGCAAGTCGGACTTGTTAATGTTGATGGGCTTGACGGTTGGA
GGGAGGGCATTTTAACGATAGGTACCTTGGGTTTCGATCCCGTAAAACCCTTCAACTCCCAGAACGAATATTTCGTTTTG
GAGAGCGAAAAGCAAGAGCACGATCAGGAAAACAATGGATTTTCACACTGTGGTGATGACGACGACGAAGATGATGAACA
TTATGATGATAATTTTGGAGATGAAGAACTGAATCCTTTAATATTTAAAACATTTGGACACAGTTTTGAGGACGTTGGGT
CAAACTCTGACGCCACTGAGAAACTAGTTGATGATGATCATGCGATCTTGACCGTTGATGGTGTTCCTCTTACACCATAT
GAAGGGTCCAACAATGAAATCAGTATTGCACCACCTGATCTGTACCGTTCCGAGATCACTGATGATGATCAAAGGAAGAA
GAGAGGCCAAAGAATAACCCTAGCTGACCTATTCCAGGCTGATCATGTTCATGACGTTGGTCAACTGAAGCTTGACTCCT
GCAAAGTCCAGCCAAAAATGCAGAAAAAGGTGAACGCGAGAACAAAGACCGGCCTATCATTTGCCAAGAAGCTCATTCTT
CGCGTCAAAGAGGATTCAAGTCCAATAAAAAATCTGCAACGACTGATGAGGAGGATGTTGAAGAGGAAGATCCATCCAGC
TGAGCATGATGTCAAGGTTGACAAATCAGATGGCCAGAAGCAGCCCGGTGCAGTAGAACTCGTCACCAAGGTTGAAAGTG
ATGCCTCTGAATCAGTTTCTTTGCTTCCAATTCAAGGTTCTACTGCTTGTGTCCAT
>Pyrusco0g020340.1
ATGAAGATCTTCAACTGGGTTCATAAGCGGCTTCATCACAAAGATGGATTTTCTGGAAGTGTGAAAAAGACTGAACTGGA
AATGGAAACCAATGACAAGGGCACACAAGCATTTCTCAAGCAAGTCGGGCTTGTTGATGTTGACGGGCTTGACGGCTGGA
GGGAGGGCATTTTAACGATAGGTACCTTGGGTTTCAATCCTCTAAAATCCTTCAACCAGAACGAATATTTTGTTTTGGAG
AGCGAAGAGGACGATCAGGAAAACAATGGATTTTCACACAGTGATAATGATGACGACAATGATGAACATTATGATGATAA
TTTTGGAGATGAAGAACTGAATCCTTTAATGTTTAAAACATTTGGACACAGTTTTGAGGACGTTGGGTCAAACTCTGATG
CCATTGAGAAACCAGCTGATGATGATCATGCCATCTTGACCGTTGGTGGTGTTCCTCTTACACCATTTGAAGGGTCCCAC
TATGAAATCAGTATTGCGTCACCTGATCTTTACTGTTCCGAGATCACCGATGAAGATCAAAGGAAGAAGAGAGGTCAAAG
AATAACCCTAGCTGACCTATTCCAGGCTGATCATGTTCATGATGTTGGTCAACTGAATCTTGACTCCTGCAAAGTCCAGC
CAGAAATGCAGAAAAAGGTGAATGTGGGAACAAAGAGTGGCCTAGCATTTGCCAAGAAGCTCATTCCTCGCGTCAAAGAG
GATTCAAGTCCAATAAAAAATCTGCAACGACTGATGAGGAGGATGTTGAAGAGGAAGATCCATCCAGCTGAGCTTGATGT
CAATGTTCACAAATCAGATGGCCTGAAGCAGCCCCGTGCAGTAGAACTCATCACCAATGTTGAAAGTGATGCCTCTGACT
CAGTTTCTTTGCTTCCAATTCAAGGTGCTACTGCTTGTGTCCAT
>Pyrusco1g007870.1
ATGAAGATCTTCAACTGGGTTCAAAAGCGGCTTCATCAGAAGGTTGAGTTTGCTGGAAATGTGAAAAAAACTGAACTGGA
AGTGGAAACCAATCACAAGGGCACACAAGCATTTCTCAAGCAAGTCGGACTTGTTAATGTTGATGGGCTTGACGGTTGGA
GGGAGGGCATTTTAACGATAGGTACCTTGGGTTTCGATACCGTAAAACCCTTCAACTCCCAGAACGAATATTTCGTTTTG
GAGAGCGAAGAGCAAGAGCACGATCAGGAAAACAATGGATTTTCACACTGTGGTGATGACGACGACGAAGATGATGAACA
TTATGATGATAATTTTGGAGATGAAGAACTGAATCCTTTAATATTTAAAACATTTGAACACAGTTTTGAGGACGTTGGGT
CAAACTCTGATGCCACTGAGAAACTAGTTGATGATGATCATGCGATCTTGACCGTTGATGGTGTTCCTCTTACACCATAT
GAAGGGTCCAACAATGAAATCAGTATTGCACCACCTGATCTGTACCGTTCCGAGATCACTGATGATGATCAAAGGAAGAA
GAGAGGCCAAAGAATAACCCTAGCTGACCTATTCCAGGCTGATCATGTTCATGATGTTGGTCAACTGAAGCTTGACTCCT
GCAAAGTCCAGCCAAAAATGCAGAAAAAGGTGAACGTGAGAACAAAGACCGGCCTATCATTTGCCAAGAAGCTCATTCTT
CGCGTCAAAGAGGATTCAAGTCCAATAAAAAATCTGCAACGACTGATGAGGAGGATGTTGAAGAGGAAGATCCATCCAGC
TGAGCATGATGTCAAGGTTGACAAATCAGATGGCCAGAAGCAGCCCGGTGCAGTAGAACTCGTCACCAAGGTTGAAAGTG
ATGCCTCTGAATCAGTTTCTTTGCTTCCAATTCAAGGTTCTACTGCTTGTGTCCAT
>Pyrusco7g023350.1
ATGCCACAGAGACCCAACATCGTGGCTCGTCAAAGAAGCCAATGCACCCACAAACACAGTCGCTGGGGCTTTGCTCTGAT
AATTGGCAACTTTGCTCAGAAAAATATGAAGATCTTCAACTGGGTTCATAAGCGGCTTCATCACAAAGATGGATTTTCTG
GAAGTGTGAAAAAGACTGAACTGGAAATGGAAACCAATGACAAGGGCACACAAGCATTTCTCAAGCAAGTCGGGCTTGTT
GATGTTGACGGGCTTGACGGCTGGAGGGAGGGCATTTTAACGATAGGTACCTTGGGTTTCAATCCTCTAAAATCCTTCAA
CCAGAACGAATATTTTGTTTTGGAGAGCGAAGAGGACGATCAGGAAAACAATGGATTTCCACACAGTGATAATGATGACG
ACAATGATGAACATTATGATGATAATTTTGGAGATGAAGAACTGAATCCTTTAATGTTTAAAACATTTGGACACAGTTTT
GAGGACGTTGGGTCAAACTCTGATGCCATTGAGAAACCAGCTGATGATGATCATGCCATCTTGACCGTTGGTGGTGTTCC
TCTTACACCATTTGAAGGGTCCCACTATGAAATCAGTATTGCGTCACCTGATCTGTACTGTTCCGAGATCACCGATGAAG
ATCAAAGGAAGAAGAGAGGTCAAAGAATAACCCTAGCTGACCTATTCCAGGCTGATCATGTTCATGATGTTGGTCAACTG
AATCTTGACTCCTGCAAAGTCCAGCCAGAAATGCAGAAAAAGGTGAATGTGGGAACAAAGAGTGGCCTAGCATTTGCCAA
GAAGCTCATTCCTCGCGTCAAAGAGGATTCAAGTCCAATAAAAAATCTGCAACGACTGATGAGGAGGATGTTGAAGAGGA
AGATCCATCCAGCTGAGCTTGATGTCAATGTTCACAAATCAGATGGCCTGAAGCAGTCCCGTGCAGTAGAACTCATCACC
AATGTTGAAAGTGATGCCTCTGACTCAGTTTCTTTGCTTCCAATTCAAGGTGCTACTGCTTGTGTCCAT
>Rosch_v2.0_Chr1g0360641
ATGAAGATCTTCAACTGGGTTCATAAGAGGTTTCATCACAAGGTCCTTAAAGATGAGGTTGCAGGAAATGGGGAAAAGAT
TGAACCGGAGAGTAATACCGATAAGGACACACAAGCATTTCTGAGACAAGTTTCCCTTGTGGATGGGCTTGATCAGGGAT
GGAGAGATGGCATTTTAACAATAGGCACCTTTGGTTTCGACCCCCTAAAACCCTTCAACAACCAAAATGACTACAGGGTT
TTGGAGAGCGAGGAGGATGGTAAGGAAGCCCAAGAAGTTTCACATGGTGGTGGTGATTGTGACAGTGATGAAGATACTGA
TAATGGCGAGTATGAAGAACTGAACCCTTTGATGTTTACAACATTTGGACACAGTTTTGAGGAAACGGAGTCAAACTCTG
AGGCCATTGTTGCGAAACCAGATGTGATTTTGGACATCGATGGTGTTCCTCTTGCTCCTTTTGAGGGGTCTAATGAAATC
AGTACTGAACCTGATCACGATTCTGAGAGTGATCAAAGGAAGCGCAAAGGTGAAAGGATAACACTGGCTGACTTATTCAT
GGCTGATGGTCATGATGTTCAATCGCAGCTTGACTCTCGCAAGGTCCAACCAGAGTTGAAGAAGAAAATGAACCCTCGAA
CAAGGAATGGTGGCCTGGCATTTGCCAAGAAGCTCATTCCTCGTGTCAAAGAGGATTCAACTCCAATCAAGAATGTGCAA
CGACTGATGAGGAGGATGTTGAAGAGGAAGATCCATCCAGCAGACCTTGATGTCAAGAAGCCTACTAGTGCAGTCGAACT
TACCTGTACCAATGTCGAAACTGATGCTTCTGAATCGGTTTCTTTGCTTCCAATTCGAGGTGCCACTTCTGTGCAT
>Ruboc_07_G07900
ATGAAGATCTTCAACTGGGTTCATAAGAGGTTTCATCACAAGGTCCTCAAGGATGGGTTTGCTGGAAATGTGGAACAGAC
TGAACCGGAATCTAATATCGACAAGGACACACAAGCATTTCTCAGACAAGTTTCCCTTGTGGATGGGCTTGATCATGGAT
GGAAAGATGGCATTTTAACAATAGGCACCTTTGGTTTTGAACTCCTAAAACCCTTCAACAACCAAAATGAATATTCGGTT
TTGGAGAGCAAGGAAGATGGTAAGGAAAGCCAACAACTTTCACGCGGTGGTGATGATTGTGATGATGATGATGATGATGA
AGATTCCGATAATGTCAAATATGAAGAACTGAACCCTTTGATGTTTACAACCTTTGGACACAGTTTTGAGGATATGGGGT
CCAACTCTGATGCCATTGTTGAAAAACCAGATGTGATTTTGGCCATTGATGGTGTTCCTCTTACTCCATTTGAGAGGTCA
AATGAAATCAGTACTGAAGCTGATCACGATTCTGAGAGTGATCAAAGGAAGAACAAAGGTGAAAGGATAACACTTGCAGA
CTTATTCATGGCAGATGGTCATGATGGTCAATTGAAGCTTGACTCTTCCAAGGTCGTCCAACCGGATTTGAAGAAGAAAA
TGAACACTCGAACAAGGAATGGTGGCCTAGCATTTGCCAAGAAGCTCGTTCCTCGTGTGAAAGAGGATTCAACTCCAATC
AAGAATATGCAACGACTGATGAGGAGGATGTTGAAGAGGAAGATCCATCCAGCAGACATTGATGTCAAGAAGCCGACTGC
TGCAGTACAACTTATCAGTACCGATGTCGAAATTGATGCCTCTGAATCAGTTTCATTGCTTCCAATTCAAGGTAAA
