# Supplementary material for: Building a foundation for gene family analysis in Rosaceae genomes with a novel workflow: A case study in Pyrus architecture genes
Source: Front Plant Sci. 2022 Nov 14;13:975942. doi: 10.3389/fpls.2022.975942 (PMC9702816; doi:10.3389/fpls.2022.975942)
Supplement: Supplementary file 1 [file DataSheet_1.zip › SupFiles/SupFile1_gene_familiy_sequences/946.faa]

>gnl_Ambtr_v1.0_evm_27.model.AmTr_v1.0_scaffold00019.399
MAVQLMSYNTNNAYPIMEDQALQEAASAGIRSMDQLVKLLGRQPNPSSPTADCMSITDTTVTKFKKVISILNRTGHARFRRAPTNTHSAPFREPNPLLESREWKPSNLVSMAELAPIRSSPEMAQKPPCPKPVSACEVVMKEGNNNMGFSLSDSPPMSSNSSSFVSSVTGDGSCLDGKIVVSNGRPPLSSSYKKRCHGHEKPDESSGKCGNPGRCHCSKRRKNRVKRSIRVPAISSKMADIPPDEYSWRKYGQKPIKGSPYPRGYYKCSSVRGCPARKHVERASDDPAMLIVTYEGEHSHSRSISESTGLVIDS
>gnl_Aquco_v3.1_Aqcoe6G312400.1
MTMNLLTDYNNINPKIEMESKDVVDVSVSDDFKKMISLLSRTRVGHARFRRAPPSPTHLSLSSPSCLEQIPQEMITTEKKELTISKLPPLPPLTRTISFTSQPLSSSSSSLKRKCYSSNDTIVKCRSVGSSGGCNCSKRRKRGVKKVVKIPLISLKMAEIPSDDFSWRKYGQKSIQGSPHPRGYYRCSSVKNCPARKQVERASDEGKMLIVTYEGEHNHSQAVSETITINILESS
>gnl_Aquco_v3.1_Aqcoe7G308900.1
MAMELLGFSKMEDQIAMQEAATAGIRSMEHLIRTLSHQNQQNSQNNLNQLDCREITDFTVSKFKKVISILNRTGHARFRRGPPSCSTTTPSSSSSPQSTSEIPQILSLTPTPKPQTQQHHHHLQQQQQQQKIFFHPQSQQQQQNVTFDFTKPNLVNSSSPNLSEVSTNQFSKNSCSTISPPISTSGSSSFMSSITGEGTVSNGKPLFAPPAPTMSAGKPPLGSSCRKRCHENDLSAKYTVSGSRCHCSKRRKSRVKNTIRVPAISSKMADIPADEYSWRKYGQKPIKGSPFPRGYYKCSTMRGCPARKHVERAQDDPTMLIVTYEGEHRHPQALDTVGKVGMVLDSSSIEKKKREI
>gnl_Aquco_v3.1_Aqcoe5G143700.1
MAVELMMGFRNIDNGFSSSSSSSLKNNIIEENNAVVEEAASAGLESVEKLIGLLSQRQVQYQQASVEKNSKVAMEIEMDCKVVTDLAVNKFKKVISLLGRTRTGHARFRRGPSPISSPPTSQPQSFQQQQQQQQAPFPQQIQLSHHEVIESVKEEKQQCSGSRIYCPTPIQRLPPLPHHHQYNNQHPSHQSNSNGNQSFGVVKNGVLERKESSKTITFASSPQISASNSFMSSLTGDTDSKQPSSSSAFQITNLSQISSSSGRPPLCSSMKRKCSSLDEGGAKCGGGTGRCHCSKRRKSRVKKVVRIPAISLKMADIPPDDFSWRKYGQKPIKGSPHPRGYYKCSSLRGCPARKHVERALDDPTMLIVTYEGEHNHSHSVTDTAGIILESS
>gnl_Arath_TAIR10_AT2G24570.1
MTVDIMRLPKMEDQTAIQEAASQGLKSMEHLIRVLSNRPEERNVDCSEITDFTVSKFKKVISLLNRSGHARFRRGPVHSPPSSSVPPPVKVTTPAPTQISAPAPVSFVQANQQSVTLDFTRPSVFGAKTKSSEVVEFAKESFSVSSNSSFMSSAITGDGSVSKGSSIFLAPAPAVPVTSSGKPPLSGLPYRKRCFEHDHSEGFSGKISGSGNGKCHCKKSRKNRMKRTVRVPAVSAKIADIPPDEYSWRKYGQKPIKGSPHPRGYYKCSTFRGCPARKHVERALDDSTMLIVTYEGEHRHHQSTMQEHVTPSVSGLVFGSA
>gnl_Arath_TAIR10_AT2G23320.1
MAVELMTRNYISGVGADSFAVQEAAASGLKSIENFIGLMSRDSFNSDQPSSSSASASASAAADLESARNTTADAAVSKFKRVISLLDRTRTGHARFRRAPVHVISPVLLQEEPKTTPFQSPLPPPPQMIRKGSFSSSMKTIDFSSLSSVTTESDNQKKIHHHQRPSETAPFASQTQSLSTTVSSFSKSTKRKCNSENLLTGKCASASSSGRCHCSKKRKIKQRRIIRVPAISAKMSDVPPDDYSWRKYGQKPIKGSPHPRGYYKCSSVRGCPARKHVERAADDSSMLIVTYEGDHNHSLSAADLAGAAVADLILESS
>gnl_Arath_TAIR10_AT4G24240.1
MTVELMMSSYSGGGGGGDGFPAIAAAAKMEDTALREAASAGIHGVEEFLKLIGQSQQPTEKSQTEITAVTDVAVNSFKKVISLLGRSRTGHARFRRAPASTQTPFKQTPVVEEEVEVEEKKPETSSVLTKQKTEQYHGGGSAFRVYCPTPIHRRPPLSHNNNNNQNQTKNGSSSSSPPMLANGAPSTINFAPSPPVSATNSFMSSHRCDTDSTHMSSGFEFTNPSQLSGSRGKPPLSSASLKRRCNSSPSSRCHCSKKRKSRVKRVIRVPAVSSKMADIPSDEFSWRKYGQKPIKGSPHPRGYYKCSSVRGCPARKHVERALDDAMMLIVTYEGDHNHALVLETTTMNHDKTL
>gnl_Arath_TAIR10_AT4G31550.1
MAVDLMRFPKIDDQTAIQEAASQGLQSMEHLIRVLSNRPEQQHNVDCSEITDFTVSKFKTVISLLNRTGHARFRRGPVHSTSSAASQKLQSQIVKNTQPEAPIVRTTTNHPQIVPPPSSVTLDFSKPSIFGTKAKSAELEFSKENFSVSLNSSFMSSAITGDGSVSNGKIFLASAPLQPVNSSGKPPLAGHPYRKRCLEHEHSESFSGKVSGSAYGKCHCKKSRKNRMKRTVRVPAISAKIADIPPDEYSWRKYGQKPIKGSPHPRGYYKCSTFRGCPARKHVERALDDPAMLIVTYEGEHRHNQSAMQENISSSGINDLVFASA
>gnl_Betvu_v1.2_Bv1_015670_ettr.t1
MAVELMMGAYKSSTDSFAARMEENAVREATSAGLQSVEKLIKLLSQNEHLHQQHHQQQTQQQNNDSDYKVVADLAVNKFKKVISLLDRNRTGHARFRRGPLNNQQQQQQQQQQQQQQQQHPQQQQQQQQQQQPQQQQQQQQQQPQQQQQQQQQQQPQQLMLESKPSHGSAFTRVYSSTTQIQRLPPLPHSNFHSSAVGVPKQIERKDSSTTINFSSSPAMSATNSYISSLTGDTDSVQPSMSSGFQITNLSQVSSVGNGKPPLSSSSLKRKCNSMDDSKCAGSSGRCHCPKRRKSKVKRVVRVAAISLKMADIPPDDYSWRKYGQKPIKGSPHPRGYYKCSSVRGCPARKHVERALDDSSMLIVTYEGDHSHPQSVTDATVAAALVLESS
>gnl_Betvu_v1.2_Bv2_045310_ztfc.t1
MEDEVAIEEAASAGMKSMEQLLRLLSSSSSQPQREAECREVTEATVGKFKKLISVLNRTGHARFRRAPNLSLSSDSSNSTDSPPPPSSSFQPPVQPQLAISQPEKPIPVRVVRQSHQPVTLDFTKPNPNQCTSVSNSASFSISSSANSSSFLSSITGEGSVSNGKQFGIGSMFVPPHPPSSSSGFSGKPPLSNSSSSHHNKSCHHHHHRHQEYSDDFSGKLSGSTRCHCSSKRKKLRVKKTIRVPAISSKTADIPADDFSWRKYGQKPIKGSPYPRGYYKCSTVRGCPARKHVERATDDPTMLIVTYEGEHRHSPVPASHDNISHHLPVVPTTASPAWLVPLQSHSILTLSD
>gnl_Betvu_v1.2_Bv6_127320_cktt.t1
MAVDLMLGTSSSSSSKLSLSLSSSHMEEAIAHETAAGLQSVHNFLQLLSLKQQQPQNHQTSATSASLTTINNNNNSNNMEIDLNCQVVADDAVSRFKKVISLLGRARTGHARFRRGPVLEINPQQNGVVLCPKPLQQVPPMMRRVILNNNTNHNNNNGYDYTVVPPTATINFSYSSPVISAGNSVKSTLTGEMEMKQENFTNHNNNNINNNNTVTPSPATTTTTTTTTTSFQMTNYSGVVSSVGRPPLSHTSSFKIRKCYSENGKCGGPSGRCHCSKKRKMRVKRIVRVPAISSKMADIPPDDYSWRKYGQKPIKGSPHPRGYYKCSTVRGCPARKHVERALDDPNMLIVTYEGEHNHTLSVVETSSLILESS
>gnl_Carpa_v0.4_evm.model.supercontig_21.159
MAVELMMGYGGDSFAAASPARMDENALREAASAGIQGVEEVIRLLSQSQPRDKQQLYQESSPSSSLSPPPAVEIKAVADVAVNNFKKMISLLGRSRTGHARFRRAPAVQIHPQQQPEQQQQSQPKFQTQSNHQDPGPSVSVPSATYHQTTEQGSAFRVYCPTPLHRLPPLPHNHHHNKSNPHLGVTKSGFVERNDAHGTINFSPSPSISAATSFMSSLTGETDSIQRSLSSGFQFTNPSHVASSGKPPLSCSSLKRKCSSMDDAALKCGSSSSRCHCSKKRKSRVKRVIRVPAISNKMADIPPDDYSWRKYGQKPIKGSPHPRGYYKCSSVRGCPARKHVERALDDPMMLIVTYEGDHNHTQPAAEMPAAIVLESS
>gnl_Carpa_v0.4_evm.model.supercontig_55.104
MAVELMMGYRGDSFTAKMEDNAVQEAAASGLESVQKLIRLLSQQETNIHLHHHHHQQHQHQHQHQHQQSSSTSRSCAVDLEMDCKVAADVAVSKFKKVISLLGRTRTGHARFRRAPVMSKNTDSTTSSHGQQNQAPETKVYHATPIQQIPPFSPHQPRDFSVLVPKSGVVERKDSSSATINFSYSSPGNSSFLSSLTGENTESKHQPPPPPPSSLSAPFQITNLSQVSSAGKPPLSSSSSLKRKCSSDNLGSGKCGSTSTRCHCSKKSRKLRLKRVVRVPAISLKMADIPPDDYSWRKYGQKPIKGSPHPRGYYKCSSVRGCPARKHVERALDDPSMLIVTYEGEHNHSLSVAEASNLILESS
>gnl_Carpa_v0.4_evm.model.supercontig_768.1
MAVDLMSFPKMDDQTAIQEAASQGLRGMEHLIRLLSHQPNTENHVDCTDLTDLTVSKFKKVISLLNRTGHARFRRGPLQSSSSSSSPSSSSASLSLPHSQTLTLAPATVHPAPFNTQVVNPSAVTAPASFVQSHPPQSLTLDFTKPNLFGSKTKSAELEFTKESFSVSSSSSFMSSAITGDGSVSNGKQGPSIFLAPAAPSSGKPPLSAAPYKKRCHEHEHSDDMSGKLSGSASGKCHCSKRRKNRVKRTIRVPAISSKIADIPPDEYSWRKYGQKPIKGSPHPRGYYKCSTVRGCPARKHVERAVDDPSMLIVTYEGEHRHTQPALQDNVGLVFEST
>gnl_Elagu_v2.0_p5_sc00005.V1.gene1006
MAVDLMGYAKVDDQIAIQEAASAGLRSLEHLVFQLTHQKSPSDCRDIADQTVSKFKKVISILNRTGHARFRRGPPAAATPVAAPTLNLASAPLQVRQTQSLPPPPPPAAPHALTLDFTKPDPTPCRETAAVQYSKESFSISAPLSSASSSFLSSITGDGSVSNGKQGSSLLPLVAPAASAGKPPLSSSSKKKCHGHAHSEVAGGKYAASGGRCHCSKRR
>gnl_Elagu_v2.0_p5_sc00005.V1.gene1007
MADIPPDEFSWRKYGQKPIKGSPYPRGYYKCSSVRGCPARKHVERAPDDPSMLIVTYEGEHRHTQNPVPLSTDKLMMESSP
>gnl_Elagu_v2.0_p5_sc00019.V1.gene578
MAVDLMGYSKMDDQIAIQEAATAGLRSMEHLIFQLSHHKSPQLDCREIADVTVSKFKKVISILNRTGHARFRRGPTAAQAPQTRTLAPIPLQSQPIQPAAPHPPPPPPPQTLTLDFTKPNPGTYPLVVEGGETAASQYTKESFSMSNPMSSANSSFMTSITGDGSVSNGKQGSSLLFNPVTPSAGKPPLSSSYKKKCHEHAHSEYVPGGRCHCSKRRKSRVKKTIRVPAISAKMADIPPDEYSWRKYGQKPIKGSPYPRGYYKCSSLRGCPARKHVERAPDDPSMLIVTYEGEHRHTQNPVPESTEALVSYSTPPDGNCGEGEGRRPRIWSWRPFSEGGFETGFASGCLVASSVVPGGGQRARGPRAVTERCVGSGRKKGGGGGGCGWWVPVAAAPPLSPLTGVSFSKSSREL
>gnl_Elagu_v2.0_p5_sc00020.V1.gene382
MAVDLMGYAKMDDKIAIQEAASAGLGSLEHLVFQLSHQKSPSDCREIADQTVSKFKKFISILNRTGHARFRRGPPPTAQPLTFSPAAPPQAKQPQPPPPPPPAPQALTLDFTKPNPTPCTGIAAVQYSKENFSISGQLSSASSSFLSSITGDGSVSNGKQVSSVLPPVAPAASAGKPPLSSSYKKCHGHAHSEVATGKYAASGVRCHCSKRR
>gnl_Elagu_v2.0_p5_sc00077.V1.gene442
MAVDLMGYSKMDDQIAIQEAATAGLRSMEHLIFQISHHKSQQLDCREFTDLTVSKFKKVISILNRTGHARFRRGPTAAPPPAPQTLTLAPIPLKAQPTQPAVPPPPPQTLTLDFTKPNPGPCSVVVGGGEIATSQYTKESFSISTPISSTNSSFLSSITGDGSVSNGKQGSSLLLPPVAPSAAISAGKPPLSSSYKKKCHEHAHSELVSGKYAVSGGRCHCSKRRKSRVKKTIRVPAISTKMADIPPDEYSWRKYGQKPIKGSPYPRGYYKCSSLRGCPARKHVERAPDDPSMLIVTYEGEHRHTQNPASEPTDSLLFASSREI
>gnl_Eucgr_v2.0_Eucgr.C00077.1
MAVDCVKMVDNERAIQEAAAAGLKSMQHLISFLSSPPQPSSNPDPHHHHHLQQPSDSAAHLTDFTVSKFKQVISLLNRTGHARFRRAPQPPLPLDLVLESKPDPPKPATKPLSQAHPSLCQSQSLSLSPSQDFFSMSQPMSSATSSFLSTITGDGSVSNGKQGLSPPTMSAGKPPLASTHRKKCAEEALSAGRCHCSKKKKHRVKRVVRVAAETAADQYTWRKYGQKPIKGSPFPRGYYRCSSVRGCPARKHVERAQDDPRLLVVTYEGEHRHSVSNAISYGSMPDA
>gnl_Eucgr_v2.0_Eucgr.C04011.1
MAIELHLGFSKMEDHTAIQEAASQGLKTMEHLIGVLSRQNLHHPGAVDCTDLTDRTVSKFRKVISLLDRTGHARFRRAPLPSSSSSSSKSAPVASPVPPAVQSRSQPLAPTPIQAPTSSQPSPASFLHAQPKQSLTLDFTRPSILGPNSKGVSEIEFAKDSFSVSSNSSFMSSAITGDGSVSNGKLGTSMFIAPASGPASSAGKPPISSVPYKKRCHEHDPSDNISGKHSGSGSGKCHCSKRRKNRVKKVTRVPAISNKIADIPADEFSWRKYGQKPIKGSPFPRGYYKCSTMRGCPARKHVERAPDDPTMLIVTYEGEHRHSQSASQEIVPAGAMNLVFKST
>gnl_Eucgr_v2.0_Eucgr.F00187.1
MPRGGKARGQIYLYVLRPLSSRLLPLLLIDPPRARLLLHMCSFSSRSRERGMAVELMMGYGSGGDGGVGFAVKKEETALREAASAGIQSVENLIKMLSSSPSSPSGGGVGGGRRAGQDSPSPSSSSSGGPSPAVDIEAATDAAVNKFRKVISLLDRARTGHARFRRAPVADPLPENREAFTPVRPAENPVGSARLQSAEPVSAFKVYCPTPIQRLPPLPHNHHHHHNHNHHHHHHQVQQNPIPVVPKVERKESATPTTINFSTSPPISAANSSFLSSLTGETDSVQRSFSSAGFQMTHHLSQVSSADKPPLSYSLKRKCSSMDDAALKCGSSSGKCHCSKKRKSRLKRVVRVPAVSSKMADIPPDDFSWRKYGQKPIKGSPHPRGYYKCSSVRGCPARKHVERALDDPGMLIVTYEGEHNHSQSVADVKAPLVLESS
>gnl_Eucgr_v2.0_Eucgr.I00882.1
MAVELMLGYRNDTTFSAKMEETAVKEAASGLESVGKLIKLLSHSQIQHPPAQEAPPLDLDRDCRAVADDAVSKFKNVISLLGRTRTGHARFRRAPVQSALDKLPGQHPHQPKIYYATPIQQIPPTPAPVPALPLGHYGGSAVISKSNGVVGERRDSSTTISFSDASFPFGSSLTADNISGNVNYNNVNERHVVVKQQQCSSSSTFQITSSSISGKPPLSSSSSLKRKCSSETLGSGRCASSSGRCHCSKKSRKLRLKRVVRVPAISLKMADIPPDEYSWRKYGQKPIKGSPHPRGYYKCSSVRGCPARKHVERASDDPAMLIVTYEGEHNHSLSVVDSTSLILESS
>gnl_Manes_v6.1_Manes.05G176800.1
MAVELMMGFSGDSFTTKMQETAVREAATAGIQNVEEVIKLLKRNQLQQQQQYYPELSSSSAVNNPPATDNIMAVTDAAVNSFKKVISLLGRTTRTGHARFRRAPVSPASATQERPKQPQPQPQQQQQQVQDPGPTVRPISSQTTEQGSAFRVYQPTPVHRLPPLPNTHGHQQQKTPLLVTKNGFSERNEIQPSINFSNSPSISAATSFISSLTGETDSVQRSMSSGFQFAQPSHVSSAGKPPLSSASLKRKCNSMDDAALKCGSSSGRCHCSKKRKSRVKRVIRVPAISNKLADIPSDEYSWRKYGQKPIKGSPHPRGYYKCSSMRGCPAKKHVERALDDPMMLIITYEGNHNHSNSINDAPAVRVLESS
>gnl_Manes_v6.1_Manes.13G119700.1
MAVELMMTYRNDGFAAKMEENAVQEAASGLESVNKLIRLLSHQNQENIQSSSSSPSSRSSMDIEMDCKAVADVAVSKFKKVISLLGRTRTGHARFRRAPVATPFSNAQISQENQVPASKIYYATPIQQIPPPPPPPPSVPNHFHDYSSMTVMSKNNGVTNDRKESSTTINFSYSSAGNSFMSSLTGDTIDSKQPSSSSAFQITNLSQVSSAGKPPLSSSSLKRKCSSENLGSGKCSGGSSGRCHCSKKSRKLRLKRVVRVPAISLKMADIPPDDYSWRKYGQKPIKGSPHPRGYYKCSSVRGCPARKHVERALDDPSMLIVTYEGEHNHTLSIAETSNLILESS
>gnl_Manes_v6.1_Manes.16G134800.1
MAVDLMSFAKMEDQMAVQEAASQGLKSMEHLIRLMSHQSNHVDCTDLTDLTVSKFKKVISLLNRTGHARFRRGPVQSFSPSLSSAPTGYASRPQNLNQAPTHVAAPATVQQAPAVHTVAAPQVPIAAPASFVQSQPQSLTLDFTKPSIFSSNGKNSELEFTKESFSVSSSSSFMSSAITGDGSVSNGKQGSSIFLAPAVSGGKPPLSSGPYNKKRCHEHDHSDDMSGKFSGSTSGKCHCSKRRKNRVKKTIRVPAISSKIADIPPDEYSWRKYGQKPIKGSPYPRGYYKCSTVRGCPARKHVERANDDPKMLIVTYEGEHRHAQHAMQENLSGGVGLVFEST
>gnl_Manes_v6.1_Manes.12G107400.1
MGFCNRCHRFDQTAREKTTFLFTLYQLPTSHSFLFTHFNFSLGFSFFHDLVSLIMAVELMMAFSNDGFVTKLEDNAVQEAASGLESVNKLIRLLSQQNQETIQSSSSPSATLRSSMDIDMDCKAVADVAVSKFKKVISLLGRTRTGHARFRKAPVAVAMAAALSHTQISQENQLLESKVYYATPIQQIPPTPPVPNHYHDYSSMGMMPNNNGVIGERKESSTTINFSYSSAGNSFVSSLTGDTTDGKQPSSSSAFQITNPSQVSSAGKPPLSSSSLKRKCSSENLGSANCSGPSGRCHCSKKSRKLRLKRVVRVPAISLKMSDIPPDDYSWRKYGQKPIKGSPHPRGYYKCSSVRGCPARKHVERALDDPSMLVVTYEGEHNHNLPIAEPTNLILESS
>gnl_Manes_v6.1_Manes.18G041000.1
MAVELMMGFSGDSFAAKMEELAVREAATAGIQNVEEVIKMLKQNQLQQPQYYPDFTSSPTNNPPGTDNIMAVTDAAVNSFKKVISLLGRTTRTGHARFRRAPVSPASANQEQQQQAQDLGASVRPISSHPTEPVSAFRVYQPTPVHRLPPLPNSHHQQQKTPSLVAKNGFSERNEMRSINFSNSPSISASTSFMSSLTGETDSVKRSMSSGFQFAEPSHVSSAGKPPLSSSSLKRKCNSMDDAALKCGSTSGRCHCSKKRKSRVKRVIRVPAISNKLADIPHDDYSWRKYGQKPIKGSPHPRGYYKCSSMRGCPARKHVERAVDDPMMLIVTYEGDHNHSNSINDNDAPAAVQVHESS
>gnl_Medtr_Mt4.0v1_Medtr3g108960.1
MTLRLMDFPNMDEEKEKAILETATQSINSLTSFANNVSPQPSLQNTQLTNITVSELKKLSNLLNRKGHARFRRNPNATPDQPLPKSSTPSTSTQPPPPPLQIQIPPKSHNQPLTLDFTKPYTFISNPKSLDLEIPKETFSFPSLLSSAITGDGSVSDGRLGPCPSIIPTPAVSRGKQPLSSITPFMSSPITGHYTGEGSGSNGRLGLSPFLTPSVSRGKQPLTSYSSFMSSAITGDRSVSSGRIGPSYTLTPAVSGGKPPLSSPTLKKSCHSHSGDVSGKTSASKKCHCQKRKNRNRREVRVPCISSRIADIPADEYSWRKYGSKPIKGTPHPRGYYRCTVSKNCPARKRVEKAKDDPNILVVTYEFEHRHNQAPMQENNSGSGCGSGSMDLGVFELTLGGGN
>gnl_Medtr_Mt4.0v1_Medtr0229s0060.1
MAVELMGFPKIDEQKAIQEAASEGLKGMEHLILTLSHQPTQLNTQLTDHTVSKFKKLISLLNRTGHARFRRAPVHSSSSSAPVQPVQIQSTPSPVQTPTVSLPKHFPSPSQAPAPISVRHAPASFVQPQSHSMTLDFTKPNDVVLSSNTKNSMVELEFSKDTATFSVSSASSFMSSAITGDGSVNGKQGSSIFLNPAATPAISGGKPPLSAVPSKKRCHDHGEHSDDVSGSNKCHCVKR
>gnl_Medtr_Mt4.0v1_Medtr5g016610.1
MAVELMIGHKNNNLTNKFQENAVQEAASGLQSIEKLIKLLSSSQTCSSNSNPNSMDYKTVADVAVSKFKNVISLLNQNRTRTGHARFRRAPLPSTTATSETRVYHATPLQQIPPLIANNIEVIDKNIIDFSYSSQVSSSFGKSCVSSCSLKRKCGSDNFGNGKCGSSSSQCHCSKKRKMRLKRVVRVAAISLKMADIPTDEYSWRKYGQKPIKGSPHPRGYYKCSSIKGCPARKHVERALDDPSMLVVTYEGDHNHSLSMVEANNLILESS
>gnl_Medtr_Mt4.0v1_Medtr1g009613.1
MAVELMGFPKIDEQKAIQEAASEGLKGMEHLILTLSHQPTQLNTQLTDHTVSKFKKLISLLNRTGHARFRRAPVHSSSSSAPVQPVQIQSTPSPVQTPTVSLPKHFPSPSQAPAPISVRHAPASFVQPQSHSMTLDFTKPNDVVLSSNTKNSMVELEFSKDTATFSVSSASSFMSSAITGDGSVNGKQGSSIFLNPAATPAISGGKPPLSAVPSKKRCHDHGEHSDDVSGSNKCHCVKRRKNRVKRTVRVPAISSKTADIPPDEYSWRKYGQKPIKGSPYPRGYYKCSTVRGCPARKHVERATDDPTMLIVTYEGEHRHTIQAAMQENAAGIVGLVFEST
>gnl_Medtr_Mt4.0v1_Medtr4g094908.1
MAVELMTGYNRNQSFTTKAEENAVQEAASGLESVEKLIKLLSEARHKYQPSSSSSSSFSPSNPNNNNNNPTMDIERDCKAVADIAVSKFKRVISLLEKTRTGHARFRKAPLPQPQPPPSQTLQFQPSEPMIFNATPLQQIPPTVSTTLHRPIIKRNDSSKTLNFSYSSAGNSFISSLTGDDNNKQPSMSSPAGAFQITNLSHVSSVGKPPLSSSSLKRKCSSETLGSGKCGSSSSRCHCSKKSRKMRLKRVVRVPAISLKMADIPPDDYSWRKYGQKPIKGSPHPRGYYKCSSVRGCPARKHVERALDDASMLVVTYEGEHNHSLSAADASNLILESS
>gnl_Medtr_Mt4.0v1_Medtr4g127040.1
MVVDPVVIPKLRMDEQRAIQEAASAGLKSMEQLIRVLSSQTSSSSSSSNQLNQLDLVNKLDCTEITDFTVSKFKTVINLLNRTGHARFRRAPSSPPCSSYQFQSQSQPEKFKTQPQSTTLDFAKPIQLVKSNPNPNLKPKTNQSTDLSVSQYSKSKEAYSISTTTSSFMSTITGDGSVSDGKIGPIISSGKPPLASSHRKRCHEATISGKVSSSGHCHCSKRRKSRVKRTIRVPAISSKVADIPSDEFSWRKYGQKPIKGSPYPRGYYKCSSFKGCPARKHVERAQDDPNMLVVTYEGEHRHAQTVVTGAGFISQPL
>gnl_Mimgu_v2.0_Migut.N02732.1
MAVELMPGYRFTSKMEANAAQEAAAAGLQSVENLIRLLSNSHHQNFPDQQQSSSKYQSSEPIAAAAAADYQAAADYQAVADVAVNKFKKFISILDQTPRTGHARFRRGPISNPTQKVKPAGPPAQPPKTEENSTVPAPGSRIYCPTPVQRLPPLPQNHLQLLKNATVERKESTTINFASPATSFMSSLTAGDTDSLQPSMSSSGFQITNLSQVSSVGRPPLSTSSFKRKCNSMDDANTKCGGASSRCHCPKKRKSRLKKVVRVPAISMKMADIPPDDYSWRKYGQKPIKGSPHPRGYYKCSSVRGCPARKHVERALDDPGMLIVTYEGEHSHAVNNTEAPALVLESS
>gnl_Mimgu_v2.0_Migut.A00430.1
MAVELLGYGNLNEQMAIQEAASAGLKSMEHLIFAVSHQQQQQQYRNQQIDCREITDFTVSKFRKVISILDRTGHARFRRGPVQPQTTALVAVQPQLETQKPAAPPTIYKPKPLSLFSLSPASPEPAAALPLTLDFTKPGKCLSAAMSTSGNSSSTFLSSITGEGSVSNGKGGSPSMFLTPSVAAVSAGKPPLSGKRCREHDHSDNLSGKTSGSSRCHCKKRKSRVKNTIRVPAISSKVADIPSDEYSWRKYGQKPIKGSPYPRGYYKCSTVRGCPARKHVERATDDPAMLIVTYEGEHRHTTTQGGAMQEIPAAGVAAPGQLVVFESS
>gnl_Mimgu_v2.0_Migut.C00539.1
MAVEMMPGYNLTSKMEENAAQEAAAAGLHSVDKLIRLLSHSHHHKSRQPSSAAAADYLAVADVAVDKFKKFISLLDRTRSGHARFRRGPVPNPQPVKIEPVPEPAVLPSSQPPKTEERDPAAGSRIYCPTPIQRLPPLPNHHHQLIKHGSIERKESSTTTINFSSPANSFISSLTGDTESQPPSMSTSGFQITNLSQISSASRPPPPSFKRKCSSSMDDAAAAKCGGGSSASRCHCPKKRKSRLKRVVRVAAISMKMADIPPDDYSWRKYGQKPIKGSPHPRGYYKCSSVRGCPARKHVERALDDPAMLIVTYEGEHNHAAQSNTEPPSTTMLLESS
>gnl_Mimgu_v2.0_Migut.H00406.1
MAVELMMNYRNSSFVSQSSSEEKAAAAEASSGLQSVEKLIRLFSSSSSTSSHHQTVEAAETDYAAVADAAVSKFKRAISLLGPARTGHARFRRAPVSAAAAATSPPASSSSSPNSDEPETHGYRNSNTKIYCPTPIQQIPPPDYHLNNKEYSSSKTISFSYSPAISRVNSFVSSLTGADSENKLQLQVHPSSSSAFQIISSSNNNNNSAAKPPLSSSSSFKRKCTSSENAFSGQCSGSSSRCHCTKRRKLRLKRVIMVPAISMKMSDIPPDDYSWRKYGQKPIKGSPHPRGYYKCSSVRGCPARKHVERAVDNPTMLIVTYEGDHNHSLSVLADTPTTMILESS
>gnl_Musac_v1_GSMUA_Achr3T05670_001
MAVDLLGYAKMDEQMAIQEAATAGLRSMEHLLSQLSHHHQQSPQLDCREITDLTVSKFKKVISILDRTGHARFRRGPSLAPAVEPAPRAPIAAPSLVEASGSQFTAEGFSISTSITGDGSISNGKIGSASLLLHPAAVSTGKPPLSSSFKKRCHEHAHSEHLTEKHAIPGGRCHCSKRRKSRVKRTIRVPAISPKMADIPPDEYSWRKYGQKPIKGSPYPRGYYKCSILRWCPARKHVERALDDPTMLIVTYEGEHCHGRGTAAPPETADAPVAAV
>gnl_Musac_v1_GSMUA_Achr3T00510_001
MMAVDLVGRGKMDDLVALQEATAAGVRSLEHLVFRLSHLPSSPSDCSEIADTTISKFKQVISVLDRTGHARFRRGPAPATDGRLSDLPGTSLKLGFGALATTSSTNSSFLSSLTGDGSVTNGRVWPSVGKPPLSSSFHKKRCPGSGVAARKNAGADGLCHCSSKKKSRAKRTIRLAAISSRDADIPPDEHSWRKYGQKPIKGSPHPRGYYKCSSVRGCPARKHVERAADDPSVLIVTYEGEHRHTPNPAPPASTEAIVVGRPRA
>gnl_Musac_v1_GSMUA_Achr3T27880_001
MGHLKMDGKMEVREAAAAGLRSLERVVFHLSHQQSPWDCREITDQTIAKFKKVISALNRTGHARFRRGPAQPAFSAEAEEAPAVHYHALARPPLPPAAVATLNLDPTKLEEHLNVSAAVSSAHKPPLAPSHKRKVPDHAHPPEAAKQAARCCHCSKKRYPSSVAPKLNFAHPRISSLTRSATSSACDRKDREKRTVRVPAVGSRNADFPVDEYSWRKYGQKFIKGSPYPRGYYKCSSVKGCPARKHVERAADDPSMLIVTYEGVHRHSPSRPACR
>gnl_Musac_v1_GSMUA_Achr4T20600_001
MTAADLMSRQKMDELVAIQEAAAAGVRSIEHLVSRLSRQSSPSDCREITDLTVSKFRKVISVLDRTGHARFRRGPMLATTDATEDKTLSLLPQPFESQPQPNLPVASKGLTMDFTEAKGEPAATTLSLGFSASTTMSSGNSSFLSSLTGDGSPPLSSSHKRKSPGDCHDRVHCDVALRKHSGDLCHCSSKKKKTRVKRTIRVPATSLRNADIPSDEYSWRKYGQKPIKGSPYPRGYYKCSSMRGCPARKHVERAPDDPSMLIVTYEGEHRHASNPEPISTGA
>gnl_Musac_v1_GSMUA_Achr7T15930_001
MAVDLMGYAKMDDQIAIQEAAAAGIRSMEHLISRLSQQQQLDCRDITDHAVSKFKKVISILNRTGHARFRRSPTAPPPAEPSPPHHPLPPPSRPLTLDFTEPPMSSATSSFMSSVTGDGSVSNGRPGASSFLLPPPAAAVSAGKPPFSSTISRRCHEHGHTNSEHVAGKYAIPGSRCHCSKRRKSRVKRTIRVPAISSKLADIPPDEYSWRKYGQKPIKGSPYPRGYYKCSTLRGCPARKHVERAPDDPTMLIVTYEGEHRHTPSAATVAAPEPVTASASAI
>gnl_Musac_v1_GSMUA_Achr9T22950_001
MAVDSMGYRRMDDQIAVREAADVGLRTLERLVFQLSHQQSPSDCREVTDHTIAKFKKVISVLNRTGHARFRRGPAQPAFVPPVEEDPALPPAVPRAVTLDFTKPKESFSASGTVSSSSLTGDGSVTGKQGSSILVPAAAAFAVSSGKPPLASSHKRKAPEHAHPHCPEDAKQEAPAGRCHCSKKRKNRDKRTVRVPAISSRNADIPADDHSWRKYGQKPIKGSPYPRGYYKCSSVKGCPARKHVERAPDDPTMLIVTYEGEHRHGQSRPGTALPVANAASG
>gnl_Musac_v1_GSMUA_Achr1T23560_001
MAVDLMGLGKMDDLMAMQEAAAAGIRSLEHLALQLSTHQPPPDCREITDPRVSTFKRAISVVNRTGHARFRRGPVPAPPPPPERPVVAPKALNLDFTNPKGEPAATPVNLSFGSSSTTSSGNSSFLSAVTGDGSVTNGKIGPAILAAAAPCVGKPPLSSSHKKRSLDDGHTHGHGDVAVGKHAGPGNRCHCSKKKKHRVKTTIRVPAISSRNADIPPDEYSWRKYGQKPIKGSPYPRGYYKCSSVRGCPARKHVERAPDDSSMVIVTYEGEHQHALNPMAISTDGVVVDPPNQGGSSFRGGPF
>gnl_Musac_v1_GSMUA_Achr6T03810_001
MRERVPKKTRSSIHAGIVGLVGFREGIVLPIWIPSRGKAKDQCRRSGNIQQQQQDCREIADLAVSKFKKVISILNRTGHARFRRGPTGPPPPGRPSLPAASKTLTLAPVSPPSRYNKGCFSISKSLSSATSSFVSSHTHAHSDHVAGKYAVPGSRCHCSKKRKSRVKRTIRVPAISSKVADIPGDEYSWRKYGQKPIKGSPYPRGYYKCSTVRGCPARKHVERAPDDPSMLIVTYEAEHRHNPTSIYHFRSLKENNK
>gnl_Musac_v1_GSMUA_Achr10T23420_001
MMAVDLMGYAKMDDQIAIQEADAAGIRSMEHLISRLPHHQQQQRDCLEITDQAVSKFKKVISFLNRTGHARFRRSTTSPPSEPPAEPYPLPPPARTLTVDFTEPINCGEVVSNGRFGAASFLFPPPAAAISAGKPPLSSALKPRCHEHDHANSEHVTGRYAVPGARCHCSKRRKSRVKRTIRVPAISSKVADIPPDDYSWRKYGQKPIKGSPYPRGYYKCSSVRGCPARKHVERAPDDPTMLIVTYEGEHRHTPTGAAPEPIPAAAI
>gnl_Musac_v1_GSMUA_Achr5T21910_001
MAVDLVGYTKMDDRIAIQEATAAGLRSMEHLIRHLSNPHRHQQQQLDCHEIADFAISKFKKVIAILDGTGHARFRRGPVAPVPLAEPSLPAAAKSLTLAPIPLRLPPPTRYGKEYFSISMPMTSATSSFVSSVTRDCSHSHAHSDHVAGKNAVPGTRCHCSKRRKPRVKRTIRVPAVGLKAADIPADEYSWRKYGQKPIKGSPYPRQGLVLRTGYYKCSTLRGCPARKHVERAPDDPSMLIVTYEGEHRHSAAAI
>gnl_Musac_v1_GSMUA_Achr5T04870_001
MAVDLMGYGKMDEKMAIQEAATAGLRSMEHLIFQLSHRHQSPQLDCREITDLTVSKFKKNSPPRAPLALTLPPAKPPRHLAPPPPPPPPPPPQALTLDFTKPVAIGGRSEATGSKYTTESFSISTTMTSATSSFMSSITGDGSVSNGKIVSSSFLPASSGKPPLSSSSFKKKCHEHAHSELVAGKYAVPGGRCHCSKRKKSRVKRTIRVPAISSKTADIPPDEYSWRKYGQKPIKGSPYPRGYYKCSSVRGCPARKHVERAPDDPTMLIVTYEGEHYHTRGAAVAAPAEPSDVPVAAV
>gnl_Nelnu_v1.0_NNU_002094-RA
MAVELMMGYRNDNFAAKMEENAVQEAASAGLQSIEKLIRLLSQRQQQQHPKADMEIDLDYKAVADVAVTKFKKVISLLGRPRTGHARFRRGPLCSPQQTHDNDQPFSAVSPAPHKDDDKLSSGSRVHCPTHIQHLPPLPHHHQQHQHHHPNNTHVPLAVPKTVKELTTTINFTSSPPISAANSFMSSLTGDTDSKQPSSSSAFQITHLSQASSAGRPPLSSSSLKRKCSSSDDAAGKCGGSAGRCHCSKRR
>gnl_Nelnu_v1.0_NNU_012815-RA
MAVDLLSFSKMDEQIAIQEAASAGLKSMEHLIRLMSHQSPQHQKLNQLDCREITDFTVAKFKKVISLLNRTGHARFRRGPPSSASTSFSVPQPQTTLNLPPTSAPAPHVQSQPQALTLDFTKPNLLNHPSSNPTDASTCQFSKESFSISPPMSSANSSFMSSITTGDGSVSNGKQGSSLFATPTPAVSAGKPPLSSSYRKKCHGHGHSDDISGKYSESGRCHCSKRRKSRVKKTIRVPAISSKMADIPPDEYSWRKYGQKPIKGSPYPRGYYKCSSLRGCPARKHVERAPDDPTMLIVTYEGEHRHSQPPPPDSVAGGLIESS
>gnl_Nelnu_v1.0_NNU_011577-RA
MAVDFMMGYRSDSFASANMEENAVEEAASAGLQSVEKLIRLLSQRQQQQHPKADMEMEMDCRAVADVAVTKFKKVISLLGRTRTGHARFRRGPLGSSPPPQQNHDTDHSFSVSFTHKEEDMQPSGSRVYCPTTSIQRLPPFPPHHHHHLHHQNNNNSSHNHPPLSLPKNGVIERKESATTISFTSSPPISAANSFMSSMTGDTDSKQPSSSSAFQITHLSQVSTAGRPPLSSSSLKRKCNSSDDAAGKCGVSSGRCHCSKRRKSRVKRVVKVPAISLKMADIPPDDFSWRKYGQKPIKGSPHPRGYYKCSSVRGCPARKHVERALDDPTMLIVTYEGEHNHTRSVTEPSGSGLILESS
>gnl_Orysa_v7.0_LOC_Os08g13840.2
MAVDLMGFSPRGGCRPSVETEQLAFQEAAAAGLRSLELLVSSLSAGGEHHHRRRPQEKQSSPPLGEIADQAVSRFRKVISILDRTGHARFRRGPVVGAAAAEAAAAAASASPSSSPVSPPLPPVTTQPAAAVKSLTLDFTNPAKVAAASVTSTSFFSSVTAGGDGSVSKGRSLVSSGKPPLAGGVKRKHPHPPCAAAGDGHGHGAGHAHAHGGCHCSKKRKQRVRRTVRVAAASARVADIPADEYSWRKYGQKPIKGSPYPRGYYRCSTVKGCPARKHVERAADDPATLVVTYEGDHRHSPPPPPLV
>gnl_Orysa_v7.0_LOC_Os04g51560.1
MAVDLMGCYAPRRADDQLAIQEAATAGLRSLEMLVSSLSSSSQAAGAHKASPQQQPFGEIADQAVSKFRKVISILDRTGHARFRRGPVESSAPAAPVAAAPPPPPPPPAPVAAALAPTSSQPQTLTLDFTKPNLTMSAATSVTSTSFFSSVTAGEGSVSKGRSLLSSGKPPLSGHKRKPCAGGHSEATANGGRCHCSKRRKNRVKRTIRVPAISSKIADIPPDEYSWRKYGQKPIKGSPYPRGYYKCSTVRGCPARKHVERATDDPAMLVVTYEGEHRHTPGPLPAPPAAAAVAAMPVSVAVSTGNGHV
>gnl_Orysa_v7.0_LOC_Os04g21950.1
MITMDLMGGYGRVDEQVAIQEAAAAGLRGMEHLILQLSQTGTSERSPAPAQEQQQQVDCREITDMTVSKFKKVISMLNRTGHARFRRGPVVAQSSGPAASEPAPVRSSPSAVSRPMTLDFTKAASGYGKDAGFSVSGISAASSSFLSSVTGDGSVSNGRGGGSSSLMLPPPPATSCGKPPLSSAAAAMSAGAGHKRKCHDHAHSENVAGGKYGSTGGRCHCSKRRKHRVKRTIRVPAISSKVADIPADDFSWRKYGQKPIKGSPFPRGYYKCSTLRGCPARKHVERDPTDPSMLIVTYEGEHRHSPSAAGQDHPPAPPPPLALPLA
>gnl_Orysa_v7.0_LOC_Os02g26430.1
MADPFPAAARGGEQGGGTAGQLVSTPSRLRTAVASMLNRTGHARFRRAAPVVVQEEEDEAAAAARDAVVRCDGLSASASSSFPSSVTGVTGDGSVSNARAVLPAAGDGDKPPPMQSASDYASDGRLKRSSDDDGERCHCSKKKRKASWRARRRIRVPAISSRNADIPADDYSWRKYGQKPIKGSPYPRGYYKCSTVRGCPARKHVERDPGEPAMLIVTYDGDHRHGEPGHRRPDEAATTTEHRTTDQTTGRLL
>gnl_Phavu_v2.1_Phvul.003G139500.1
MPLDLEALPKIRMEEQTAIEEAASAGLKSMEHLIRVLSSQIPSSSSAASSSSTHHRRLNLNHLDCTEITDFTVSKFKQVINLLNRTGHARFRRAPSHPSPSPSLPSPPQPHTQKPALHFANPKVKSIPNPNPSSTDFSVSQYSKTKDTTFTISPPISTTTSSFMSSITADGSVSDGKIGPAILSSGKPPLSSSHRKRCHDATLSAGKASSSANCHCSKRRKSRLKRMIRVPAVSSKIADIPVDEYSWRKYGQKPIKGSPYPRGYYKCSSVRGCPARKHVERAQDDPNMLIVTYEGEHRHPQPRLPETAATAAVAFGAQAV
>gnl_Phavu_v2.1_Phvul.003G240900.1
MAVELMTGYRTTTFTTKAEENAVQEAASGLESVEKLIRLLSQTPQQYNSSNQIAIDCKAVADLAVSKFKNVISLLGPGPGPTPTGHARFRRAPLPPPPPPPPPSSTQPSQPSVFHATPLHQIPKTDNTLNNDPSSKTIYFSYPTPATSFISSLTADAHTKQPSSSSPPPPAPGAFHITSLSHVSSAGKPPLSSSSSFKRKCSSENLPSGKCGSSSSRCHCSKKSRKMRLKRVVRVPAISLKMADIPPDDYSWRKYGQKPIKGSPHPRGYYKCSSVRGCPARKHVERALDDPAMLVVTYEGEHNHALSAADATNLILESS
>gnl_Phavu_v2.1_Phvul.009G233900.1
MALDMLDLLPRTRMEEQLAIQEAASAGLKSMEHLIRLLSPSACNSSSFSSSSNNSNNNVSLNNLDCSEITDFTVSKFKQVINLLNRTGHARFRRAPTQAQAQPQPEPQPQPQPQPQSQPGFTLDFVKPTILNSKPCNKDETLTLSTTPTTSSSFLSSVTNDASVSDGKIGPFLPPSAAKPPLCSSHRKKCRDAALSAKPSCHCSKKRKSRVKKTIRVPAISSKIADIPPDEYSWRKYGQKPIKGSPFPRGYYKCSTVKGCPARKHVERAQDDPKMLIVTYEGEHHHALPLPAATGVGFGL
>gnl_Phavu_v2.1_Phvul.009G101900.1
MAVELMSLPKMEEQKAIEEAATLGLKGMENFIHLLSHQPSNLNTHLTHATVSNFKKLISLLNRTGHARFRRAPLPSNTHPIPPANPVPLHQPPSHTLTLDFTKPNIFASTDAKSTDLEFSKETFSVSSNSSFISSALTADGSVSNGNQASSLFLAPPPPPSSSGKPPLLKKRCRDHSDNVSGKLSGSTKCHCIKKRKNRVKKTVRVPAISAKIADIPSDEHSWRKYGQKPIKGSPYPRGYYKCSTVRGCPARKHVERASDDPTMLIVTYEGEHRHSFQTAMQDNISGAMGLVFQSK
>gnl_Phavu_v2.1_Phvul.001G060200.1
MAVELMGFPKIDDQKAIQEAASEGLKGMEHLIRILSHQPSHLNTDLTDVTVSKFKKLISLLNRTGHARFRRAPVQAPQPVQTPAPVHNPPSAPLHPPPPQTANLSLPALFASPAPVHHAPGSVTLDFTKPHNALRNSKAKSVELEFSKETFSVSSNSSFMSSAITGDGSVSNGKIFLAPPPPPATSAGKPPAFKKRCLEHREHSDDVSGSGKCHCVKRRKNRVKKTVRVPAISSKIADIPPDEYSWRKYGQKPIKGSPYPRGYYKCSTVRGCPARKHVERAPDDPAMLIVTYEGEHRHAVQAAMQENAAGVVGLVFEST
>gnl_Phavu_v2.1_Phvul.002G016100.1
MPVELMMGYRNDTFAEENAVREAASGLESVEKLIRLLSRAQLQQQQQQQQQQQSHASNSKSSMEIESDYGAVADVAVSKFKKVISLLGRTRTGHARFRRAPVPPPPPSEPRFYRATPLQQIPPPTEHPFIPKNGLIDTKDSSKTINFSYSNSFVSSLTGDTDTKQPSSSSPAAAAATAAPFQITNLSQVSSAGKPPLSSSSLKRKCSSENLGSANCGSSSSRCHCSKKSRKMRLKRVVRVPAISLKMADIPPDDYSWRKYGQKPIKGSPHPRGYYKCSSVRGCPARKHVERALDDPAMLVVTYEGEHNHSLSAVEATTNLILESS
>gnl_Poptr_v3.0_Potri.006G072400.1
MAVDLVRYSKMEDQMAIQEAASAGLESMEHLIFAFSNQTRQSHQLDCGEITNFTVAKFKQVISMLNRTGHARFRRGPTSSPSSYPVPVRPVPQEPQKLNLDFVNSNSPPKAESKNDLSLGSQYSKDSLSSGTTTSSFVSSVTADGSVSNGKQGGSSLFGTQARSTGKPPLSSTHRKKCHDHALSARKISSGGSCHCSKRRKSRVKRTIRVPAVSSKIADIPADEYSWRKYGQKPIKGSPYPRGYYKCSSVRGCPARKHVERAVDDSAMLIVTYEGEHRHSHTPLPGDVTASAAMRHVFHST
>gnl_Poptr_v3.0_Potri.018G139300.1
MAVDLVGYSKMEDQMAIQEAASAGIKSMEHLIFALSNQTQQSHQLDCREITSFTVAKFKQVISILNRTGHARFRRGPTSSNPVSVRPVVQEPQKLNLDFFKSNNTFKSETKNDLSFGSQYSKDCFSSGTTTSSFLSSVTADGSVSDGKQGGSSSLFGTHPRPTGKPPLSSIHRKKCHDHTLSTSKISSSGGSCHCSKRRKSRVKRTIRVPAISSKVADIPADEFSWRKYGQKPIKGSPYPRGYYKCSSVRGCPARKHVERAVDDPAMLIVTYEGEHRHSHAPLPENVTANAAMRHVFQST
>gnl_Poptr_v3.0_Potri.018G008500.1
MAVELMSFNTKMDDQSAIQEAASQGIKSMEHLIRIMSHQNNHHVADCTDLTDVTVSKFKKVISILNRTGHARFRRGPIQPNQPAKSSFSLSPPSTSTQSPQSQSQSPSFSRFQNLTLTPQQITTPVTAPAAPTSLTLDFTKPNIFSSKSAEIEFSKDSFSVSSNSASFMSSGITGDGSVSNGKQGSSIFLGSAGKPPLSTVPYSNKKRCHEHHHDDTVSGSSSGKCHCSSKRRKNRVKKTIRVPAISSKIADIPPDEYSWRKYGQKPIKGSPYPRGYYKCSTMRGCPARKHVERATDDPAMLIVTYEGEHCHTQGAMEGNMAAGTVNLVFESTMMVGE
>gnl_Poptr_v3.0_Potri.007G047400.1
MAVELVMGYRNDGFAITSKMEENAVQEAASGLESVNKLIRLLSQKNQQNLHQSSTSTSRTSMDMEIDCKAVADAAVSKFKKVISLLGRNRTGHARFRRAPVSTPPINQRQELSYQVPEANTKVYYATPIQQIPPPVLNQNHYPILVPKNGVMERKDSATTTINFSYSSAGNSFVSSLTGDTDSKQPSSSSAFQFTNVSQVSSAGKPPLSTSSLKRKCSSENLDSAGKCGSPGRCHCSKKSRKMRLKRVVRVPAISLKMSDIPPDDYSWRKYGQKPIKGSPHPRGYYKCSSVRGCPARKHVERALDDPSMLVVTYEGDHNHTISVAETSNLILESS
>gnl_Poptr_v3.0_Potri.002G123300.1
MAVELMMGYSGDCFATKMQENAVREAAASGIQSVEEVIKLLKQNQLEQQHYQELSAASSSSNLGTDNIMTVTDMAVNNFKKVISLLGRTTRTGHARFRRAPDTPPTQQQIREEPESQQEKRQVQEPGPSVRAINSQPTEQASAFRVYQPTPIHRLPPLPHNQQQKSPLLVTKKGLSDRNEIPTTINFSNSPSISSATSFMSSLTGETDGFQRSMPSRFHFTQPSAGKPPLSSSSLKRKCNSMDDAALKCGSSSGRCHCSKKSRKSRAKRVVRVPAISNKMADIPPDDYSWRKYGQKPIKGSPHPRGYYKCSSVRGCPARKHVERALDDSMMLIVTYEGEHNHSHPFDDAPAALVPESS
>gnl_Poptr_v3.0_Potri.005G141400.1
MAVELMMAYRNSGFLVTKMEENAVEEEASGLESVNKLIRLLSQQNQENLHQSSTPTSRTSMDVEMDCKAVADVAVPKFKKVVSLLPRNRTGHARFRRAPVSTPPVNQRQEQDYQVLEANQVYYATPIQQIPPPVHNQNHYPIVEPKNGEIERKDSATTINFSCSSAGNSFVSSLTGDTDSKQPSSSSSFHITNVSRVSSAGKPPLSTSSLKRKCSSENSDSAGKCASSGRCRCSKKRKMRLKRVVRVPAISLKMSDIPPDDYSWRKYGQKPIKGSPHPRGYYKCSSVRGCPARKHVERALDDPSMLVVTYEGEHSHTISVAETSNLILESS
>gnl_Poptr_v3.0_Potri.014G024200.1
MPLAFERGKVNQSIERKRDSVLDGVKDMAVELMMGYSGDSFATKMQENDVREAATAGIQSVEEVIKLLKQNQLEQQQKQQYYQELSAASSSSNLGTDNIMAVTDMAVNNFKKVISLLGRTTRTGHARFRRAPVACPPQQQIQEPEPGPQQQKQQVQEPVPYVRAINSQPTEQGSAFRVYQPTPIHRLPPLPHNQQQKTLLVTKNGLSDRNEMATTINFANSPTISAPSFLSSLTGETDSFQCSKSSGFQFTQPSAGKPPLSSSSLKRKCNSMDDAALKCGSSSSRCHCSKKSRKSRIKRVVRVPAISSKMADIPPDDYSWRKYGQKPIKGSPHPRGYYKCSSVRGCPARKHVERALDDSMMLIVTYEGEHNHSHPIDEAPGALVLESS
>gnl_Prupe_v2.1_Prupe.6G230600.1
MAVDFMGYRNSSFSAKLEENAVQEAASGLESVEKLIRLLSQAQQNQHQDKYPSMVMDMDCRAVADVAVSKFKKVISLLGRTRTGHARFRRAPLTLTSGSSSSQNQAQTQETFVKQAPLESTKVYHATPIQQIPPPLHHHSTVLESTKDSSTTINFSYSATTSFMSSLTGDSDSKQPLSSSAFQITNMSQVSSVGKPPLSSASLKRKCSSDNLGSGKCGAGSSGRCHCSKKRKLRLKRVVRVPAISLKMADIPPDDYSWRKYGQKPIKGSPHPRGYYKCSSVRGCPARKHVERALDDPAMLVVTYEGEHNHSLSVAETSNLILESS
>gnl_Prupe_v2.1_Prupe.1G431100.1
MAVELMMGFIDSFAAQMEENAVKEAASAGIQSVEKFISLISQHHHQFQDSSFSSSSNPEAATEYKAVADMAVNKFRKVISLLDKGRTGHARFRRAPVTPSPPPPPPPPPPPQKTETQIPRPSIQEPHNPRTDQPPGFKTEQSSAFKVYCPTPSVRLPPLPHNPHLKTTPVVLTKSVGCAERKLDAPTTINFSPSPSISAANSYMSSLTTGDAEGSVQHSMSSGFQFTNMSQSSSGKPPLSSSSLKRKCNSMDDVAALRCGSSSGRCHCSKKRKSKVKRVVRVPAISMKMADIPPDDYSWRKYGQKPIKGSPHPRGYYKCSSQRGCLARKHVERALDDPTMLIVTYEGDHNHSHTGTDPTPDLVLESS
>gnl_Prupe_v2.1_Prupe.1G459100.1
MAVELMNFSKMEDQKAIQEAASQGLKSMEHLIRFLSHQQQTNQSSRLDCTDITDHTVSKFKKVISLLNRTGHARFRRGPVQPDPPVQFPSSSSHPSYLQTLSLAPALNPRPSPAPAPVTTPAIVPPAPIESSYVQSQPHSMTLDFTRPNVFASNPKSTEIEFAKDSFSVSSSSSFMSSAITGDGSVSNGKQGSSIFLATAPAVSGAKPPLSTAPIKKRCHEHDHHSDDASCKYSGSGSASGSGKCHCSKRRKNRVKKTIRVPAISSKIADIPPDEYSWRKYGQKPIKGSPYPRGYYKCSTVRGCPARKHVERAPDDPAMLIVTYEGEHRHAPENVGLVFEST
>gnl_Prupe_v2.1_Prupe.1G071400.1
MAIDLVGFSRMDDRTAMEEAASAGLQSMDHLIRVLSNQNPSQTQTQTPLDCREITDFTVSKFKQLISVLNRTGHARFRRGPANQSSTPVQPKPQTTSSAFSVPKSNNDDSLTLSPPISTTSSFLSSITIGDGSVSNGKAVSSILAPPAPAFSAGKPPLSQSHRKRCHDNDFAAKTSSSGRCHCSKRRKTKVRRTIRVPAISSKIADIPSDEFSWRKYGQKPIKGSPYPRGYYKCSSVRGCPARKHVERAQDDPTMLVVTYEGEHRHRHPSITAGSVGLVFQ
>gnl_Selmo_v1.0_147026
MDVDVLHYGGGSHSHTRDHYVQVAAKAGLENVHRLIDILSRDKPPVLQEDSSLAASSAMLQFKKVNSLLSRTGHARFRKGPTQPNVMTTSVFLVNHSSKDEQQESIQKLAKEEPAAGTELALGSMCFSSDNSMSSSPPPSSSRSFISSLSLEGSVTNGGLFENSVTNGTIFKPVPPKSSHPVEKCSAASILDKCRSVGKCHCFKRTRKLRVKRVISVPAVSNKIADIPQDEYSWRKYGQKPIKGSPHPRGYYKCSSLRGCPARKHVERCLDDPTMLRVTYEGEHSHGVQPR
>gnl_Solly_v2.4_Solyc04g078550.2.1
MAVDLMTSGYRTDNFSSKMEETAVQEAATAGLQSVEKLIRLLSKSHQNQQQQQTNFQDSSSGNSSVSADYQAVADAAVNKFKKFISLLDKNRTGHARFRRGPISSLSPPLPSKPQQLQQSIKNQNPQIEEIEKPQASNTKIYCPTPIQRLPPLPHNHLQLVKNGSIERKEASTTINFASPSPATSFMSSLTGETESLQQSLSSGFQITNLSQVSSAGRPPLSTSSFKRKCSSMDDTALKCSSAGGSSGRCHCPKKRKSRVKRVVRVPAISMKMADIPPDDYSWRKYGQKPIKGSPHPRGYYKCSSVRGCPARKHVERALDDAAMLIVTYEGEHNHSHSITETPGAHVLESS
>gnl_Solly_v2.4_Solyc12g096350.1.1
MAVLSKMNESFAVEEAASAGLKSMENLIRLVSHEPVQADCREMADFTVSKFKKVISILDRTGHARFRRGPVQAQAPAPVQVRAPVRGPVYPDSFTSLSLAPSLSFATAKERLAPSLSFASAKERPVVQVQTALTLDFSKLNVNRPIGNSSAFTAFTVKSKEVLMADPTPTNSSSFMSTITGEATVSNGKQVSSSMLLLPPQAVNFPTTGKRCREHEQSDAISGSKSTGSGKCHCKKRKAKDRKVIRIPAISTRVADIPGDEFSWRKYGQKPIKGSKYPRGYYKCSSLRGCPARKHVERAMDDPTMLIVTYEDEHCHNPVAAMHGNSSQMVNFGLMEKK
>gnl_Solly_v2.4_Solyc08g006320.2.1
MAVDLLNYSNLNEQLALQEAATAGLKSMDNLIRFVSFQQQQNQTVQPDCREITDYTVSNFRKVITILNRTGHARFRRSPVQVTDDSSTALTLSPLTNPAEETVPAVKVPVEKYQSKALTLDFTKRKVGKSIGCEAVPVASSTTSSSFMSTITGEGSVSNGKVFSSMSLPPRPPVSSGKPPIAGKRCRDHELSDEFSGRTSSSGKCQCKKRKSRVKKVIRVPAISSKTADIPADEYSWRKYGQKPIKGSPYPRGYYRCSSVRGCPARKHVERATDDPGMLVVTYGGEHRHVQTTISGNVTGAGAGSSGERMMAFELTGQKNGERLGLEI
>gnl_Solly_v2.4_Solyc02g093050.2.1
MAVELMMDYRSTRNNNNTNCINFVAKLEEKSVVQEAASGLESVEKLIRLLSQSQSQQIQQQNKSPMEIEMVADAAVTKFKKVISLLDRNRTGHARFRRAPLANNNSPLPSNSSKDFVDTKVYSPTPIQQVPLITYDHFNPLVPKTISFSYSPEMSRTNSFNISSLTGETESKQHSSSNSAFQMTNLSSQVSNSAGKPPLSSSSLKRKCSLSENAVSGKCSGSSGRCHCSKRRKLRLKRVVRVPAISMKLSDIPPDDYSWRKYGQKPIKGSPHPRGYYKCSSVRGCPARKHVERALDDPTMLIVTYEGEHNHSLSVAETSSLILESS
>gnl_Sorbi_v3.1_Sobic.004G138400.2
MITIDDLLRSCGGDSGSIPVPSSDDGRQMLAMGDHHQLTVSRIRTAVSMLNRRTGHARFRRGPVVAEQHASARPGVVALDFVNKACEARFSASASGTSSSLPSSLTVTAGEGSVSNGRAQPQGQYPFQPVSGGGGSDGHSARKPLPLAVSMQQQQHASPDHSAPAGTALKNGKCHDRARSENDAGGKTHGHRCHCSKKRKSRVKRTVRVPAISSRNADIPADDYSWRKYGQKPIKGSPYPRGYYKCSTVRGCPARKHVERDPGEPAMLIVTYEGDHRHDDQQQERSAGGAQTDHTTTSS
>gnl_Sorbi_v3.1_Sobic.007G085300.1
MAVDLMSSCGGRAGAYEQLAFQEAAAAGLRSLELLASSLSSPCGAGQRAESPPLGQIADQAVSRFRRVINLLDRTGHARFRRAPVAAVETETTLQAAVEEPQPPQKKAALTLDFTKPVPVPAAAATKPAAPAPAPAVSGTSTSFLSSVTAGGGGEGSVSKGCSLAVSSGKPPLPKRKLPCPASAPQQAQAHQHQHQHQHLAESSAGRCHCSKKKRSRQGLSRRTVRVPAAAAAAGAPGSHVPASSDIPADDYSWRKYGQKPIKGSPYPRGYYRCSSAKGCPARKHVERAADDPAMLVVTYEGDHRHDAAAAAVRARAA
>gnl_Sorbi_v3.1_Sobic.006G206000.1
MAVDLMGCYAPRRADDQLAIQEAAAESLRSLELLVSSLSTQAGAPHRAAHHLQQQQPFGEIADQAVSKFRKVISILDRTGHARFRRGPVESPPRAAAAPPVPAPAPALSLAPLAHVAPVSAAQPAPASQPPQSLTLDFTKPNLTMSGATSVTSTSFFSSVTAGEGSVSKGRSLMSSGKPPLSGHKRKPCAGAHSEATTNGGRCHCSKRRKNRVKRTIRVPAISSKIADIPPDEYSWRKYGQKPIKGSPYPRGYYKCSTVRGCPARKHVERATDDPAMLVVTYEGEHRHTPGAAGPSPLATASPVAAAVSAGNGHV
>gnl_Spipo_v2_Spipo12G0058600
MALDLMGLSRMDEQLAIQEAAAAGIRSMEHLVFQLSGPARHNQVDCREIADFTVTKFKKVISLLNRTGHARFRRGGAATAASSAPSSAGAARRAPPATPSFSAPVTTDLNFAPVSPPVKPAPAFLALDFTKPCPVAQKCGEMTMASQFSKETFSISPPMSSTNSSFLSSITGDGSVSNGKQGSSILLPSATLSAGKPPLSSSYKRKCPAHSDVSGKHSASGGRCHCSKKRKSRVKKVMKVPAISSKIADIPPDEFSWRKYGQKPIKGSPFPRGYYKCSTMRGCPARKHVERDPNDPSMLIVTYEGEHRHSQHGVPDGGHLALAQPIGNLVFESS
>gnl_Spipo_v2_Spipo12G0000800
MTFMAGFRSMEKLLRLLSHQSPEKRLEEQGPAVAVAAECRGAVAKFRKVISLLDHARTGHARFRRAPALPHQMKRLAGEEAAPATAEAKKRKKEDEEGSLRRLPPLPHIHQNHHLLQRHRFSTADPAAPLTTAPRAAAGQPPGSSSFSLPLKRSFGTSSEGAAGPGKCHCPRKSRKLRLRRTVRVPAISAKMADIPPDEYSWRKYGQKPIKGSPYPRGYYKCSSLRGCPARKHVERALDDPTMLIVTYEGDHLHGPSDPAAPPP
>gnl_Spipo_v2_Spipo28G0021800
MAVDLIGYSKMEDQIAIQEAASAGIRSMEHLILQLSHHGHRSGPPQPQQQQQDLDCREITDFTVGRFKKVISILNRTGHARFRRGPAVEEAAEPTPPPPQPQSLTLDFTKPTPGMKTTGFLCGETSVSSRFSKDSFSITPSMSSANSSFMSSITGDGSISNGKQGSSLLLSHVAAASPSATISAGKPPLSSSSRKCHVHGHHSEGAAAKYSLSGGRCHCSKRRKSRVRNTIRVPAISSKMADIPPDEYSWRKYGQKPIKGSPYPRAYYKCSTLRGCPARKHVERALDDPSMLIITYEGEHRHQGYSLVVGAGAAVASPGKLVSESS
>gnl_Spipo_v2_Spipo5G0003700
MAVDLMGYSRMEEDAAVIQEAAAAGFRSAELLVFQLSHQRQQEQEQEQQPPDFREIADFAVGKFKKVISMLSRTGRARFRSGPVGDRAPPPPTSVTIDFSKPSPVINADGFTLSQPMSSASPSFMTSLTGDGSLSTGKLGSALFAGRPPLSSDLKKKRHAHIHCDTVSGGRCHCSKKKRHRVKKVIRVPAISSKIADIPPDEYSWRKYGQKPIKGSPYPRGYYKCSSLRGCPARKHVERALEDPSMLIVTYEGEHTHVGARGRDWEQEEDSGGVLRRCMLASAQPAHV
>gnl_Spipo_v2_Spipo10G0008000
MAVDTMGYAKMEDQVAIQEAAAAGMHNMERLIFQLSDRSRSPPADCREIAELTVAKFKKAISLMNRTGHARFRRGPVAAAAPPVAPPVAPPPPPPRPITLDFTKPSAAAAAASQFSKDSFSMSSANSSFMTGEGSVSNGTLGLSLLAAAAPAAAAAAAAAAPSAAVSAGKPPLSSSYKKKCHAHGDLSGKHLLPGARCHCSKKRRSRVKRTIRVPAVSSKPADIPADEFSWRKYGQKPIKGSPYPRGYYKCSTQRGCPARKHVERATDDPSMLIVTYEGEHRHHDQRLPSAAAAAAAGGGGGGFVFPSSS
>gnl_Stras_v2.0_SGA_v2.0_scaffold121T33028
MAVQLLSYPNLTEPAAVREPIPAGLISPEHLNRAVSNFRKATSLLNRTGHARFRRAPVQPHHSQLPPPTLAPIQPLTLNLFSISTQERAPAADRPLKKHLTEVSDCFAKNQMDLPPPTPPASTSGNLSSTLASTITGEGSVSGGKGGLPPTAPAPAFSSGKPPLSGKRCREHNHTDRISGKTSKSSSCQCTKRKNKVRRTIRVPAISSKAAEIPPDEYSWRKYGQKPIKGSPYPR
>gnl_Stras_v2.0_SGA_v2.0_scaffold28T11803
MAVELMPGYNLTSKMEVSAAQEAAAAGLQSVEKLIRLLSPAAVHPAGAGDYQAVTDAAVIKFKKFISLLDRTPQTGHARFRRGPLSNPVRTAEPDIPSARAVKADEGGQCSRAHFPAPSQRLPPLPAAKPGQIERKETSTTINFATPAASFMSSLTGDTESLQPSMTSSGFQITNLSQVSSLGRPPLSTSSFKRKCSSMDDAGGKCGGGSSRCHCPKKRKSRLKRVMRVPAISMKLADIPPDDYSWRKYGQKPIKGSPHPRGYYKCSSVRGCPARKHVERALDDPTMLIVTYEGEHNHALSSTEAPALVLESS
>gnl_Stras_v2.0_SGA_v2.0_scaffold193T40666
MAVELLGYTNLKEQMAIQEATSAGLKSMEHLIRTVSHQQQQQMCQSQQLDCREITDFTVSKFRKVISILNRSGHARFRRAPVQPQPDTAAFNPVQHHKLPSVSAQPPTIPTSGVYQPQPQPLNIFSLSPAPSVAEAQAQAPAAAPSLTLDFTKPGAVFGKDGGEKMGKEGFSLSAALSTSGNSSSTFLSSITGEGSVSNGKGGPSSMFLAPAISAGKPPLSGKRCLEHGHSDSMSGKTSGYTRCHCKKRKSRVKRTIRVPAISSKVADIPADEYSWRKYGQKPIKGSPYPRGYYKCSTVRGCPARKHVERATDDPTMLIVTYEGEHRHTQGAMQEIPAAPGATPAQLVVFESS
>gnl_Stras_v2.0_SGA_v2.0_scaffold14T06981
MAVELMPGYNLASKMEVTDAREAGAAGLRSVEKLIRLFSPAATNQIAAGDYRAAADAAVCEFKKFISLLDRTPRAGHARFRRGPVSNPVPVAEPPGPSAPAVKTEESGHGSRTHCPAPVQAQAQRLPPLPAAKTGQIERRETSTTISFASPAASFVSSLTAGGTDSLQPSMTSSGFQITNLSQASSAGRPPLSTSSFKRKCSSTDDAGGSCGGGSSRCHCPKKRKSRLKKVVRVPAISMKMADIPPDDYSWRKYGQKPIKGSPHPRGYYKCSSVRGCPARKHVERALDDPTMLIVTYEGEHNHALSRTESPALVLESS
>gnl_Stras_v2.0_SGA_v2.0_scaffold15T07352
MAVELMMNCRNTSSFTIPTPPPEEKAAAEEAASGLQNVQELLRLFSPQPPRSPDGGSTASDYAAVAGAAVSKFERVISLLGRTRTGHARFRRAPTASSPSSVLPRKITELPPPEAGGYGRVYCPTPIQQVPPPDYRHRQPGPKAISFSYSRANSFSSLTGGDAAGKPPLSSSSSFKRKCGSESAGASGKCSGSSSSRCHCSKRRKLRLKRVVMVPAISSKMADIPPDDYSWRKYGQKPIKGSPHPRGYYKCSSVRGCPARKHVEKAIDNPTMLIVTYEGEHNHALSNNAETSSAMNILESS
>gnl_Theca_v1.1_Thecc1EG036832t1
MAVDLISFPKMDDQKAIQEAASQGLKSMEHLICLLSHQSNQVDCTDLADITVSKFKKVISLLNRTGHARFRRGPIQSSSSSSSPSSSSAALYVPNSHKTRALTPAPAATSATINPAPVAAPVITPASFVQSQPHSLTLDFTKPSLFSSNTKSTELEFTKESFSVSSNSSFMSSAITGDGSVSNGKQGSSLFLAPAPAVSAGKPPLSSAPYKKRCHEHDHSEDVSGKFSVSGNGKCHCSKRRKNRVKKVIRVPAISSKIADIPPDEFSWRKYGQKPIKGSPYPRGYYKCSTIRGCPARKHVERAPDDPAMLIVTYEGEHRHSQPAMQDNVAPGVGLVFEST
>gnl_Theca_v1.1_Thecc1EG000680t1
MAVELMMSYRNSNSFTTKMEENAVQEAASGLESVEKLIRLLSQTQQQQQQNITNQEKYQSSSSSTRSSLDLDMDCKAAADVAVSKFKKVISLLGRTRTGHARFRRAPVAPPAATNTTTISPPVSQNQANQELETKVYYATPIQQIPPPVTYHTHHHQDFLTVKSGVLERKDSSTTINFSYSSAGNSFMSSLTGDTDSKQPSSSSAFQITNLSQVSSAGKPPLSSSSFKRKCSSENLGSGKCSGSSGRCHCSKKRKLRSKRVVRVPAISLKMADIPPDDYSWRKYGQKPIKGSPHPRGYYKCSSVRGCPARKHVERALDDPSMLIVTYEGEHNHPLSLAETSSLILESS
>gnl_Theca_v1.1_Thecc1EG033777t1
MAVELMMGYGRGDSFAGKMEENALREAATAGIQGVEELIRLMSNSQQLYNQDASFKTSSPSGPEPAMEIQAVTDKTVNSFKKVISLLGRPRTGHARFRRAPLTSLQQEEKQQQQDLQQPRQKIQESGTCSVQVNKDQVSAFKPFCPTPGHRLPPLPHNHHQSKSSPLLVARSGLLERNEAPTTINFTSSPPLSAGNSFISSLTGDTDSMQPSFSSGFQFTSPSHVPSSGKPPLSSSLKRKCNSVDDAALKCGSASGRCHCSKKRKSRVKRVIRVPAISNKMADIPPDDFSWRKYGQKPIKGSPHPRGYYKCSSVRGCPARKHVERAVDDPRMLIVTYEGDHNHSHNITDAPAAVVLESS
>gnl_Utrgi_v4.1_Scf00242.g13595.t1
MAVEMMGYSDRSEEMAIQEAAAAGLKSMEHLIRTVSQQNQQADCREIADFTVSRFKKVISILDRAGHARFRRGPVQPRLSVPPVVVHNPAPQPFHPPKTGVFSLSTAQPLTLDFTKPVAGALFRKNGGAGNEVFTLSTAVSTSGNSSSTFVSSITGEGSVSNGKVGAFSTPIGKSPLSGNGNASGSKRCREHELSDNISGGKNSNSSRCNCKKRKSRVKRSIKVPAISSKIADIPPDEYSWRKYGQKPIKGSPYPRGYYKCSTVRGCPARKHVERATDDRNMLIVTYEGEHHHSHPAIQEIPDGAIAAVPPHLVVFESS
>gnl_Utrgi_v4.1_Scf00019.g2683.t1
MAVELLSYANRSDHVAVQEAAMAGLKSMEHLIRTLSRQNQAVDCREMTDFTVSKFKKVISILDRKGHARFRHGPVLSAQVSSVPVVKEPPSLSPNLSGQCPLPEAATPQRLAFDFTKPSGGFNKEEGVEAKGKEMLSLSSSGNSSSAFVSTFSGEGSVSNGKGIFLTTAAPAISAGKPPLSVKRCREHDASDSKTPGGNSCHCKKRKSKSRKTIRVPAISPKIADIPQDEHSWRKYGQKPIKGSPYPRGYYKCSTVRGCPARKHVERASDDPNMLIVTYEGDHLHSQDIVSDGGGAPAQLAV
>gnl_Utrgi_v4.1_Scf00127.g9778.t1
MAVELLSGCRSRSLVSQPDQEPALPDLRRVDNLISFFSSQEGSHAPAAGMMGDDGAAVDRCKSTYSVLNRNRTGHARFRRGPVNASDSSTCLESEVAGGGGGEREFDRKIYCPTPIQQVAPLDYHLKLGGDFKESPKSESIRLSYSPEPSRATSFVSGRETENGKQLTQSFCGFPSSVVGPAVSAVKKRCSLSENAKCSGSSCRCHCSKRRKMRVKRAIRVPAISMKMADIPPDDYSWRKYGQKPIKGSPHPRGYYKCSSVRGCPARKHVERALDDPKMLIVTYEGEHNHTMTETPNSMVLESS
>gnl_Utrgi_v4.1_Scf01265.g24353.t1
MAVEFVSGYHLASKSEDAAAREAAAAGLHSVEKLIRLLSNSHPNFHEQTIDSGDYVAAADAAVNNLKKFISLIDRGIRTGHARFRRRPVSNSSSSDILGLAPGCKTEDEPVKTPKIYCPTPIQRLPALPLPYQKFQIERKESSTTINFAPPSAEVSMMSSGFQNTNLSRPPLSSFKRKCNSMDDVSGKCTSGGASRCHCPKKRKSRMKRVIRVPAISMKMADIPPDDYSWRKYGQKPIKGSPHPRGYYKCSSVRGCPARKHVERALDDPVMLIVTYEGEHNHGLTLSKSESPATVVLESC
>gnl_Utrgi_v4.1_Scf00632.g20277.t1
MAVELLSACGSRTLVSQADLEPDFRNLIRLFSSQENRRSMMGGDEAAVVGSRNVANRTGHARFRRGPVRDPAGCDLSTCPESEVGGGGGEREAGAYDRKIYCPTPIQQVPPLDYHLQLGDNFKESTKSETISFPYSLETSRATSFISARETGGNNQRIQSFSCFPNPVVSPTVSAGKRRCSFSENATCSGSSCRCHCSKKRKMRVKRAIRVPAISMKMANIPPDDYSWRKYGQKPIKGSPHPRIRILEISKESENVHYCTCSLYEKEDVSLAHLITGPPLYLHSNV
>gnl_Utrgi_v4.1_Scf00434.g17615.t1
MALDLLGYPDRSDRIAIQEEAMAGLKSMEHLIRTVSHQSQAGVDCREMADFTVSKFKKVISILDRTGHARFRRGPVQSPAPEVRQVPSLNLNLSPPSEVPETTTTTQRLTIDFTKPSGGVSKEGVEVKGKELFSLSSSGNSSSTFVSTITGEGSVSNGKGMFLTVAAPAVSAGKPPLSGKRCREHDLSDSKSSRCHCKKRKSKARRTIRVPAISSKIADIPQDEYSWRKYGQKPIKGSPYPRGYYKCSTVRGCPARKHVERATDDPKMLIITYEGDHRHTPDTIPDGGAPPQLVVFESS
>gnl_Utrgi_v4.1_Scf00504.g18726.t1
MSTRPQHLGEDSRLMKQKHGARKLSFSTTILIVRSQPLDLDLNIDSCSRSPARPEEKERDSELEDMAVELLGYANRSEQMAIQEAATAGLKSMEHLITTVSQQNRHVDCREVTDFTVSKFKKVISILDRAGHARFRRGPVQHRAAVSAAAMVHNPVPQPPPTAPMGLFSLSAAQPLTLDFTKPGAGALFRKDVGTAKELFTLSTAVSTSGNSSSTFVSSITGEGSVSNGKDTAFLTPVGKSPLSGNGNGSGYKRCREHEFSDDISGKNSNASKCHCKKRKSRVKRSIRVPAISPKIADIPPDEYSWRKYGQKPIKGSPYPRGYYKCSTVRGCPARKHVERAMDDPNMLIVTYEGEHHHTQPAMQEISDDGAAAVPPHLVVFESS
>gnl_Vitvi_Genoscope.12X_GSVIVT01009441001
MAVELMMGYANDSFAAKMEDNALQEAASAGIQSVEKLVKLLSQCQQQKQTTTSLEIDIDCTAVADMAVTKFKRVISLLDRTRTGHARFRRAPLVPPQQPPQDTDTPVPVSHHQPAEDKQTSVSKIYCPTPVHPIEKKESMTTINFTTSHSVSAPNSFVSSLTGDTESVQPSLSSGFHISNLSQVSSAGRPPLSSSSLKRKCSSMDDAGAKCGSSFGRCHCSKKRKLRVKRVVRVPAISTKMADIPPDDFSWRKYGQKPIKGSPHPRGYYKCSSVRGCPARKHVERALDDPTVLTVTYEGDHNHSQSITDATAALVLESS
>gnl_Vitvi_Genoscope.12X_GSVIVT01022067001
MAVELMMGYRNDGFADKMEENAVQEAAAGLESVEKLIRLLSHDGLQGRGGCRRFQVQEGDFSSGSDQNRSRSVQEGSFVLSSQPKRGITGRNGVIDRKDSTTTINFSYSSAISGANSFMSSLTGDTDSKQPSSSSAFQITNLSQVSSVGRPPLSSSSMKRKCSSSDNPGSGKCGGSSGRCHCLKRRKMKLKRVVRVPAISMKMADIPPDDFSWRKYGQKPIKGSPHPRGYYKCSSVRGCPARKHVERALDDPKMLIVTYEGEHNHSLSVAEAAGLILESS
>gnl_Vitvi_Genoscope.12X_GSVIVT01029265001
MAVDFLGFSKMDEQMAIQEAASAGLKSMEHLILLLNHHHPQSQQINHFDCREITDFTVSKFKQVISILNRTGHARFRRGPVTSSPSHPFHSNLILSAKPDPLKSEGNASVSSTTSSFLSSITGDGSVSNGKLGTPLFAPPPAPAVSAGKPPLSSSQRRKCHEHGSSDNISGKLSVSGRCHCSKRRKNRVKRTIRVPAISSKIADIPADEYSWRKYGQKPIKGSPYPRGYYKCSSVRGCPARKHVERAPDDPAMLIVTYEGEHRHSQTPAPAGGLMFPST
>gnl_Vitvi_Genoscope.12X_GSVIVT01033188001
MAVELLGFSKMDEQIAIQDAASAGLKSMEHLIRMLSHQTNQNHNMNQLDCREITDYTVSKFKKVISILNRTGHARFRRGPVSSSDSPSSDPMSSATNSSFMSSITGDGSVSNGKQGSSLFLAPAPAVSAGKPPLSSSCRKRCHEHDHSDDISGKYSSSGRCHCSKRRRSRVKKTIRVPAISSKIADIPADEYSWRKYGQKPIKGSPYPRGYYKCSSMRGCPARKHVERASDDPAMLIVTYEGEHSHSQVAMQEMIPHGGVGLVFEST
>Frave_08720-v1.0-hybrid.t2
MAVEMMSFPKMEDQKAIQEAASQGLKSMEHLIRYLSHQQQTNQASSRLDCTDLTDHTVSKFKKVISLLNRTGHARFRRGP
VAVPPHHHNQLTNSNPSTSSSSASLPFPPSQSLSLAPAPVAIIPPAPVKAPEANFAHSLTLDFTRPNVLTSSNPKCTDNN
IEFSVSSSSSFMSSAITGDNSVSNGKLGLFMSQNQAPAVSGAKPPLSTAGPYKKRCHEHDHSDDVSCKLSVSGSASGSGK
CHCSKRRKNRVKKTIRVPAISSKIADIPPDEYSWRKYGQKPIKGSPYPRGYYKCSTVRGCPARKHVERAPDDPAMLIVTY
EGEHRHAPENMSGGVGLVFESA
>Frave_09147-v1.0-hybrid.t1
MAVELMMGLVDSFAAKMEENDVKEAASAGIQSVEKFISLMSSSSASESASLEYKAVADMAVDKFRKVISLLDRGRTGHAR
FRRGPVNTTTTATVSSSLPQQAPQVLTRETGQPSFRCQDATNLKTEQSQSSSAFKVYCPKPVLRLPPLPKSGTSFSFTAS
PAVSGSNSFMSGDGETTTTLQHSMSSGFQLTNMSNMSVSSAGKPPLPSSSFKRKCNSVDDSTAMRCGSSSSRCHCSKKRK
SRVKRVTRIPAISTKMADIPADEYSWRKYGQKPIKGSPHPRGYYKCSSQRGCPARKHVERAVDDPSMLIVTYEGDHNHSQ
AVTEAMAAIVLESS
>Frave_12308-v1.0-hybrid.t1
MAIDLVRFSKIDDRTAMEEAASAGLQSMEHLIRVLSSQTPSQNNLDCREITDFTVSKFKQFISVLNRTGHARFRRGPAKQ
PSEPTTTYSAPPPPPNPVPPKSQTTLSFESRNPKANTKTNSNSKDCLTLSPPMSTTSSFLSSVTTGDGSISNGKVFSSAA
VAPAPAFSAGKPPLSQSHRKRCHDELATKTTSSGRCHCSKRRKTKVKRTVRVPAISSKIADIPSDEFSWRKYGQKPIKGS
PYPRGYYKCSSVRGCPARKHVERAQDDPTMLIVTYEAEHRHPHPQSNSVPAGVVGLVFQSS
>Frave_35438-v2.0.a2-hybrid.t1
MAVDFMGYRNFSSAKLEENAVVQEAASGLESVEKLIRLLSSSSSSSQQKQDSNNNNKYHHSMDMDCTAVADAAVSKFKKV
ISLLGRTRTGHARFRRAPLGPTHDSSSTRVYHATPIQQIPPPPPAVVMHHMEQGTKDSSTTINFSSYSSAATTSFMSSLT
GDSDSKQQHPMSSSAFQITNMSQVSSAGKPPLSSASLKRKCSSDTLGSGKCGASSSGRCHCSKKRKLRLKRVVRVPAISL
KMADIPPDDYSWRKYGQKPIKGSPHPRGYYKCSSVRGCPARKHVERALDDPSMLVVTYEAEHNHSLNIAEASNLILESS
>Maldo_GDDH_02G1177500
MAVDFMGYRNTISSSSSFSAKLEENAVQEAASGLESVEKLIRLLSQAQQNQHQGKYPSTAMDMDCRAVADVAVSKFKKVI
SLLGRTRTGHARFRRAPLTLSSGSSSQTQNQSQEILVKHVPLPLESTKVYHATPIQQIPPPHHHHSTVLESTKDSSTTIN
FSYPTTTSFISSLTGDSDSKQPMSSSSFQITNLSQVSSAGKPPLSSASLKRKCSSENLGSGKCGAGSSGRCHCKKRKLRQ
KRIVRVPAISLKLADIPPDDYSWRKYGQKPIKGSPHPRGYYKCSSVRGCPARKHVERALDDAAMLVVTYEGEHNHSLSVA
ETSNLILESS
>Maldo_GDDH_08G1094900
MCVELMMGLVDSFAARMEENAVEEAASAGIQSVEKFISLISEHHQSTSSNSEAGTEYKAVADMAVTKFRKVISLLDKGST
GHARFRKAPVTLSPPPPPPVPPKTITQILRPSISEPHDQKTEQPSVFRTEQSSAFKVYCPKPVVRLPPLPQNPHLKTTPV
VLTNGIGCSERKMDSAAATTINFSPSAPISVANSFISSLTTGDPAEQSISSGFQFTNMSQSSSGRPPLSSSSLKRKCSSV
DNVSRLRCGSTTGRCHCSKKRKSKVKRVIRVPAISMKLADIPPDDYSWRKYGQKPIKGSPHPRGYYKCSSQRGCLARKHV
ERAVDDPTMLIVTYEGDHDHSLGVTEPTAALVLESS
>Maldo_GDDH_08G1127200
FPTPPSARNLHPKSQIRECPLERPPQPRRPEILETLTMTVELMEFPKMEDQKAIQEAASQGLQSMEHLIRFLSHQQQHPN
NQSARLDCTDITDHTVSKFKKVISLLNRTGHARFRRGPAQPVQPVHFSSSHPSPSQTLSLAPALNLTPTPAPVPVTAPAV
VQQATIESSFGQSQPHSMTLDFTRPNAFASNPKSAEIEFAKDNFSVSSGSSFMSSAITGDGSVSNGKLGSSIFLAPAPAV
SGAKPPLSTAPFKKSCHEHDHSDDTSCKFSASGSASGSGKCHCSKRRKNRVKKTIRVPAISSKIADIPPDEYSWRKYGQK
PIKGSPYPRGYYKCSTVRGCPARKHVERAPDDPAMLIVTYEGEHRHAPESVGLVYEST
>Maldo_GDDH_10G1096000
MTLDFTRPNAFTSNSKSAEIEFAKDNFSVSLGSSFMSSTITGDGNVSNGKLGLSFFLAPAPTVSGAKPPLSMAPFKKRCH
EHDHFDDTSCKFSTSGSDSGSDKCHCSKRRKNQVKKMIHVPAISLKIVDIPPDEYSWRKYGQKPDKLIFIYILHKIHLSF
LS
>Maldo_GDDH_13G1239100
MAIDLVGFSKMDDRTAVQEAASAGLQSMQHLIRTLSNQTPSHTPLDCREISDFTVTKFKHLISVLNRTGHARFRRGPAKP
ASDSVHPKPQTTLTAFQTPKSDKDYSTTVSPPVSTTSSFFSSNTIGDGSVSNGKTFSSISVPTPPAFSAGKPPLPQSHRK
RCHEGEPAKTSSSSGHCHCSKRRKSKVKRTIRVAAISSKTADIPADEFAWRKYGQKPIKGSPHPRGYYRCSTVRGCPARK
HVERAQDDPKMLVVTYEAEHRHPHPYPSLTAANVGLVFQSS
>Maldo_GDDH_15G1078200
MALELMMGLIDSFAAKGEENAVKEAASAGIQSVEKFISLISQHHHQSLSSNTEDATEYKAVADMAVTKFRKVISLLDKGR
TGHARFRKAPVTQIPTPSISEPHDQETEQPSVFRTEQSSAFKVYCPTPVVYLPPLPQNPHPKTTPVMLTKGIGCAERKMD
SAAAATISFSPSAPKTAANSFISSLTAGDAAEQSISSGFQFTNMSQSSSGRPPLSSSSLKRKCSSVDNVSRLRCGSTTGR
CHCSKTRKLKVKRVIRVPAISMKLADIPPDDYSWRKYGQKPIKGSPYPRGYYKCSSERGCLARKHVERAVDDPTMLIVTY
EGDHNHSLCVTDPTATLILESS
>Maldo_GDDH_15G1106600
MAVELMNFPKMEDQKAIQEAASQGLQSMEHLIRFLSHQQQQSNNQSARVDCTDITDHTVSKFKKVISLLNRTGHARFRRG
PVQPVHFPTSHPSSSQTLNLASALNLTPTPAPAPVTTPAIVPSTPIELSFVQSQPHSMTLDFTRPNAFTSNPKSAEIEFA
KESFSVSSSSSFMSSAITGDGSVSNGKLGSSIFLAPAPAVSGAKPPLSTAPYKKRCHEHDHSDDTSCKFSGSGSASGSGK
CHCSKRRKNRVKKTIRVPAISSKIADIPADEYSWRKYGQKPIKGSPYPRGYYKCSTVRGCPARKHVERAPDDPAMLIVTY
EGEHRHAPENVGLVSEST
>Maldo_GDDH_15G1287300
FSFFLSPLCFLCSPCFSFSLLCSRGSDMAVDFMGYRNTSSSSSFSAKLEENAVQEAASGLESVEKLIRLLSQAQQNQHQE
KYPSTAMDMDCRAVADVAVSKFKKVISLLGRTRTGHARFRRAPLTVNSGSSFQPQYQSHSQDIVVKQAPLESTKVYHATP
IQQIPPSHHHHHSMVLESTMDSSNTMNFSYSAATSFMSSLTGDSDSKQPMSSSAFQITNLSQVSSAGKPPLSSTSLKRKC
SSENLGSGKCGAGSSGRCHCSKKRKLRQKRVVRVPAISLKMADIPPDDYSWRKYGQKPIKGSPHPRGYYKCSSVRGCPAR
KHVERALDDPAMLVVTYEGDHNHSLSVADTSNLILESS
>Maldo_GDDH_16G1244300
MPAPMAVDLVGFSKIDDRTAMQEAASAGLQSMEHLIRALSNHPPSQTPLDCREITDFTVTKFKQLISVLNRTGHARFRRG
PANPPSDPVHPKPQTTLTVLQTPQSDKDSSTALSPPLSTTSSFLSSITIGDGSVSNGKAFSSISVPPAPAFSAGKPPLPQ
SHRKRCHDGETAKRSSSGHCHCSKRRKSKVKRTMRVPAVSSKIADIPADEFTWRKYGQKPIKGSPYPRGYYKCSTVRGCP
ARKHVERAQDNPTMLVVTYEAEHHHPHPSITAANVGLVFQSSKE
>Maldo_Gala_02g014790
MAVDFMGYRNTISSSSSFSAKLEENAVQEAASGLESVEKLIRLLSQAQQNQHQGKYPSTAMDMDCRAVADVAVSKFKKVI
SLLGRTRTGHARFRRAPLTLSSGSSSQTQNQSQEILVKHVPLPLESTKVYHATPIQQIPPPHHHHSTVLESTKDSSTTIN
FSYPTTTSFISSLTGDSDSKQPMSSSSFQITNLSQVSSAGKPPLSSASLKRKCSSENLGSGKCGAGSSGRCHCKKRKLRQ
KRIVRVPAISLKLADIPPDDYSWRKYGQKPIKGSPHPRGYYKCSSVRGCPARKHVERALDDAAMLVVTYEGEHNHSLSVA
ETSNLILESS
>Maldo_Gala_07g011080
MQHLIRTLSNQTPSHTPLDCQEISDFTVTKFKHLISVLNRTGHARFRCGSAKSASDSVHPKPQTTVTAFQTPKSDKDYST
TVSPPVSTTSSFFFHKHNRRQQRFQRNEDHHHDVDRDMRELFSKLNPMAEEFVPPSLANGHGLNAGFVNMALMMQNRNRN
GQANGFPGRQKNQRMSNRFYSGGGQYKFYSVKPTSAKT
>Maldo_Gala_08g008490
MCVELMMGLVDSFAARMEENAVEEAASAGIQSVEKFISLISEHHQSTSSNSEAGTEYKAVADMAVTKFRKVISLLDKGST
GHARFRKAPVTLSPPPPPPVPPKTITQILRPSISEPHDQKTEQPSVFRTEQSSAFKVYCPKPVVRLPPLPQNPHLKTTPV
VLTNGIGCSERKMDSAAATTINFSPSAPISVANSFISSLTTGDPAEQSISSGFQFTNMSQSSSGRPPLSSSSLKRKCSSV
DNVSRLRCGSTTGRCHCSKKRKSKVKRVIRVPAISMKLADIPPDDYSWRKYGQKPIKGSPHPRGYYKCSSQRGCLARKHV
ERAVDDPTMLIVTYEGDHDHSLGVTEPTAALVLESS
>Maldo_Gala_08g011760
MTVELMEFPKMEDQKAIQEAASQGLQSMEHLIRFLSHQQQHPNNQSARLDCTDITDHTVSKFKKVISLLNRTGHARFRRG
PAQPVQPVHFSSSHPSPSQTLSLAPALNLTPTPAPVPVTAPAVVQQATIESSFGQSQPHSMTLDFTRPNAFASNPKSAEI
EFAKDNFSVSSGSSFMSSAITGDGSVSNGKLGSSIFLAPAPAVSGAKPPLSTAPFKKSCHEHDHSDDTSCKFSASGSASG
SGKCHCSKRRKNRVKKTIRVPAISSKIADIPPDEYSWRKYGQKPIKGSPYPRGYYKCSTVRGCPARKHVERAPDDPAMLI
VTYEGEHRHAPESVGLVYESTLIKWIMGKN
>Maldo_Gala_10g009710
MNQSSLSARAYTVGHEAPRLHEPKLHGTKLLLGLSIFLAPAPTVSGAKPPLSMAPFKKRCHEHDHFDDTSCKFSTSGSDS
GSDKCHCFKRRKNQVKKMIHVPAISLKIVDIPPDEYS
>Maldo_Gala_13g020310
MAIDLVGFSKMDDRTAVQEAASAGLQSMQHLIRTLSNQTPSHTPLDCREISDFTVTKFKHLISVLNRTGHARFRRGPAKP
ASDSVHPKPQTTLTAFQTPKSDKDYSTTVSPPVSTTSSFFSSNTIGDGSVSNGKTFSSISVPTPPAFSAGKPPLPQSHRK
RCHEGEPAKTSSSSGHCHCSKRRKSKVKRTIRVAAISSKTADIPADEFAWRKYGQKPIKGSPHPRGYYRCSTVRGCPARK
HVERAQDDPKMLVVTYEAEHRHPHPYPSLTAANVGLVFQSS
>Maldo_Gala_15g007420
MALELMMGLIDSFAAKGEENAVKEAASAGIQSVEKFISLISQHHHQSLSSNTEDATEYKAVADMAVTKFRKVISLLDKGR
TGHARFRKAPVTQIPTPSISEPHDQETEQPSVFRTEQSSAFKVYCPTPVVHLPPLPQNPHPKTTPVMLTKGIGCAERKMD
SAAAATISFSPSAPKTAANSFISSLTAGDAAEQSISSGFQFTNMSQSSSGRPPLSSSSLKRKCSSVDNVSRLRCGSTTGR
CHCSKTRKLKVKRVIRVPAISMKLADIPPDDYSWRKYGQKPIKGSPYPRGYYKCSSERGCLARKHVERAVDDPTMLIVTY
EGDHNHSLCVTDPTATLILESS
>Maldo_Gala_15g009680
MFIRVIIDDITKLLQSPTPIGMAFTDLQGIDSTELALSLMSSAMSPLSTLPGELPGTGSASGSGKYHCSNSNRRKKQVKT
IRVPVIGSKINDIPTDEYSWRKYGQKPIKGSPYPRGYYRCITVKGCPARKQVDRAPNDPMTLIVTYYWEHRHAPENMELV
KPFSKVFVFKVVKPFSKV
>Maldo_Gala_15g009930
MAVELMNFPKMEDQKAIQEAASQGLQSMEHLIRFLSHQQQQSNNQSARVDCTDITDHTVSKFKKVISLLNRTGHARFRRG
PVQPVHFPTSHPSSSQTLNLASALNLTPTPAPAPVTTPAIVPSTPIELSFVQSQPHSMTLDFTRPNAFASNPKSAEIEFA
KESFSVSSSSSFMSSAITGDGSVSNGKLGSSIFLAPAPAVSGAKPPLSTAPFKKRCHEHDHSDDTSCKFSGSGSASGSGK
CHCSKRRKNRVKKTIRVPAISSKIADIPADEYSWRKYGQKPIKGSPYPRGYYKCSTVRGCPARKHVERAPDDPAMLIVTY
EGEHRHAPENVGLVFESTLIKWIMGNKLREESQSVSALNAKFYHSTI
>Maldo_Gala_15g025940
MAVDFMGYRNTTSSSSFSAKLEENAVQEAASGLESVEKLIRLLSQAQQNQHQEKYPSTAMDMDCRAVADVAVSKFKKVIS
LLGRTRTGHARFRRAPLTVNSGSSFQPQYQSHSQDIVVKQAPLESTKVYHATPIQQIPPSHHHHHSMVLESTMDSSNTIN
FSYSAATSFMSSLTGDSDSKQPMSSSAFQITNLSQVSSAGKPPLSSTSLKRKCSSENLGSGKCGAGSSGRCHCSKKRKLR
QKRVVRVPAISLKMADIPPDDYSWRKYGQKPIKGSPHPRGYYKCSSVRGCPARKHVERALDDPAMLVVTYEGDHNHSLSV
AETSNLILESS
>Maldo_Gala_15g030290
MAIDLVGFSKMDDRNAVQEADSAGLQSMQHLIRTLFRFGPSETSDDCDCFSNPKIGQGLLHYCVPSGLHYVVVFFSLNTI
GDGSVSNGKTFSSIFVPTPPTFSAVNRPLHQIGTIPAAASSMIPIDCGYSIDGDVIE
>Maldo_Gala_16g021040
MPAPMAVDLVGFSKIDDRTAMQEAASAGLQSMEHLIRALSNHPPSQTPLDCREITDFTVTKFKQLISVLNRTGHARFRRG
PANPPSDPVHPKPQTTLTVLQTPQSDKDSSTALSPPLSTTSSFLSSITIGDGSVSNGKAFSSISVPPAPAFSAGKPPLPQ
SHRKRCHDGETAKRSSSGHCHCSKRRKSKVKRTMRVPAVSSKIADIPADEFTWRKYGQKPIKGSPYPRGYYKCSTVRGCP
ARKHVERAQDNPTMLVVTYEAEHHHPHPSITAANVGLVFQSSKE
>Maldo_Gala_scaffold128g000030
MAHPHSAPKPKTYGPINFLAQGFSQLLSDKSQNHVTLGSLVDQFIGWALPLLGNGGAEDGTMELSLDSLREFLNVGDVDA
SSLIFLTLLFCFLAGHCNSQTNQSARVDCTDITDHTVSKFKKVISLLNRTGHARFRRGPVQPFHFPASHPSSSQTLNLAS
ALKSYSNSGAGSSDYSGYRPFDSDRVEFRPIPATQHDLDFTRPNAFASNPKSAEIEFAKESFRVSSSSSFMSSAITRDGS
VSNGKLGPSIFLAPAPAVSGAKPSPSTAQFKKRCHEHNHPDDTSCKFSSSGSASGSGECLCCCS
>Maldo_HF02170-RA
MAIDLVGFSKMDDRTAVQEAASAGLQSMQHLIRTLSNQTPSHTPLDCREISDFTVTKFKHLISVLNRTGHARFRRGPAKP
ASDSVHPKPQTTLTAFQTPKSDKDYSTTVSPPVSTTSSFFSSNTIGDGSVSNGKTFSSISVPTPPAFSAGKPPLPQSHRK
RCHEGEPAKTSSSSGHCHCSKRRKSKVKRTIRVAAISSKTADIPADEFAWRKYGQKPIKGSPHPRGYYRCSTVRGCPARK
HVERAQDDPEMLVVTYEAEHRHPHPYPSLTAANVGLVFQSS
>Maldo_HF12832-RA
MAVELMNFPKMEDQKAIQEAASQGLQSMEHLIRFLSHQQQQSNNQSARVDCTDITDHTVSKFKKVISLLNRTGHARFRRG
PVQPVHFPTSHPSSSQTLNLASALNLTPTPAPAPVTTPAIVPSTPIELSFVQSQPHSMTLDFTRPNAFASNPKSAEIEFA
KESFSVSSSSSFMSSAITGDGSVSNGKLGSSIFLAPAPAVSGAKPPLSTAPFKKRCHEHDHSDDTSCKFSGSGSASGSGK
CHCSKRRKNRVKKTIRVPAISSKIADIPADEYSWRKYGQKPIKGSPYPRGYYKCSTVRGCPARKHVERAPDDPAMLIVTY
EGEHRHAPENVGLVFEST
>Maldo_HF12848-RA
MFIRVIIDDITKLLQSPTPIGMAFTDLQGIDSTELALSLMSSAMSPLSTLPGELPGTGSASGSGKYHCSNSNRRKKQVKT
IRVPVIGSKINDIPTDEYSWRKYGQKPIKGSPYPRGYYRCITVKGCPARKQVDRAPNDPMTLIVTYYWEHRHAPENMELV
CETK
>Maldo_HF13058-RA
MALELMMGLIDSFAAKGEENAVKEAASAGIQSVEKFISLISQHHHQSLSSNTEDATEYKAVADMAVTKFRKVISLLDKGR
TGHARFRKAPVTQIPTPSISEPHDQETEQPSVFRTEQSSAFKVYCPTPVVHLPPLPQNPHPKTTPVMLTKGIGCAERKMD
SAAAATISFSPSAPKTAANSFISSLTAGDAAEQSISSGFQFTNMSQSSSGRPPLSSSSLKRKCSSVDNVSRLRCGSTTGR
CHCSKTRKLKVKRVIRVPAISMKLADIPPDDYSWRKYGQKPIKGSPYPRGYYKCSSERGCLARKHVERAVDDPTMLIVTY
EGDHNHSLCVTDPTATLILESS
>Maldo_HF19647-RA
MPAPMAVDLVGFSKIDDRTAMQEAASAGLQSMEHLIRALSNHPPSQTPLDCREITDFTVTKFKQLISVLNRTGHARFRRG
PANPPSDPVHPKPQTTLTVLQTPQSDKDSSTALSPPLSTTSSFLSSITIGDGSVSNGKAFSSISVPPAPAFSAGKPPLPQ
SHRKRCHDGETAKRSSSGHCHCSKRRKSKVKRTMRVPAVSSKIADIPADEFTWRKYGQKPIKGSPYPRGYYKCSTVRGCP
ARKHVERAQDNPTMLVVTYEAEHHHPHPSITAANVGLVFQSSKE
>Maldo_HF21607-RA
MCVELMMGLVDSFAARMEENAVEEAASAGIQSVEKFISLISEHHQSTSSNSEAGTEYKAVADMAVTKFRKVISLLDKGST
GHARFRKAPVTLSPPPPPPVPPKTITQILRPSISEPHDQKTEQPSVFRTEQSSAFKVYCPKPVVRLPPLPQNPHLKTTPV
VLTNGIGCSERKMDSAAATTINFSPSAPISVANSFISSLTTGDPAEQSISSGFQFTNMSQSSSGRPPLSSSSLKRKCSSV
DNVSRLRCGSTTGRCHCSKKRKSKVKRVIRVPAISMKLADIPPDDYSWRKYGQKPIKGSPHPRGYYKCSSQRGCLARKHV
ERAVDDPTMLIVTYEGDHDHSLGVTEPTAALVLESS
>Maldo_HF21885-RA
MTVELMEFPKMEDQKAIQEAASQGLQSMEHLIRFLSHQQQHPNNQSARLDCTDITDHTVSKFKKVISLLNRTGHARFRRG
PAQPVQPVHFSSSHPSPSQTLSLAPALNLTPTPAPVPVTAPAVVQQATIESSFGQSQPHSMTLDFTRPNAFASNPKSAEI
EFAKDNFSVSSGSSFMSSAITGDGSVSNGKLGSSIFLAPAPAVSGAKPPLSTAPFKKSCHEHDHSDDTSCKFSASGSASG
SGKCHCSKRRKNRVKKTIRVPAISSKIADIPPDEYSWRKYGQKPIKGSPYPRGYYKCSTVRGCPARKHVERAPDDPAMLI
VTYEGEHRHAPESVGLVYEST
>Maldo_HF27390-RA
MAVDFMGYRNTISSSSSFSAKLEENAVQEAASGLESVEKLIRLLSQAQQNQHQGKYPSTAMDMDCRAVADVAVSKFKKVI
SLLGRTRTGHARFRRAPLTLSSGSSSQTQNQSQEILVKHVPLPLESTKVYHATPIQQIPPPHHHHSTVLESTKDSSTTIN
FSYPTTTSFISSLTGDSDSKQPMSSSSFQITNLSQVSSAGKPPLSSASLKRKCSSENLGSGKCGAGSSGRCHCKKRKLRQ
KRIVRVPAISLKLADIPPDDYSWRKYGQKPIKGSPHPRGYYKCSSVRGCPARKHVERALDDAAMLVVTYEGEHNHSLSVA
ETSNLILESS
>Maldo_HF31395-RA
MAVDFMGYRNTTSSGSFSAKLEENAVQEAASGLESVEKLIRLLSQAQQNQHQEKYPSTAMDMDCRAVADVAVSKFKKVIS
LLGRTRTGHARFRRAPLTVNSGSSFQPQYQSHSQDIVVKQAPLESTKVYHATPIQQIPPSHHHHHSMVLESTMDSSNTIN
FSYSAATSFMSSLTGDSDSKQPMSSSAFQITNLSQVSSAGKPPLSSTSLKRKCSSENLGSGKCGAGSSGRCHCSKKRKLR
QKRVVRVPAISLKMADIPPDDYSWRKYGQKPIKGSPHPRGYYKCSSVRGCPARKHVERALDDPAMLVVTYEGDHNHSLSP
SIAPSDDLWICAALLVSCSFVSRLWYTSLPIDIEFERFYFLLDLILLGDGTLVCAAFSAGYVTRCSSLANEHVCHTPKFE
V
>Maldo_HF35758-RA
MTLDFTRPNAFTSNPKSAEIEFAKDNFSVSLGSSFMSSTITGDGNVSNGKLGLSFFLAPAPTVSDAKPPLSMAPFKKRCH
EHDHFDDTSCKFPPQDLIPVPTSAIAPKEGKIR
>Malsi_02g015060
MAVDFMGYRNTISSSSSFSANLEENAVQEAASGLESVEKLIRLLSQAQQNQHQGKYPSTAMDMDCRAVADVAVSKFKKVI
SLLGRTRTGHARFRRAPLTLSSGSSSQTQNQSQEILVKHVPLPLESTKVYHATPIQQIPPPHHHHSTVLESTKDSSTTIN
FSYPATTSFISSLTGDSDSKQPMSSSSFQITNLSQVSSAGKPPLSSASLKRKCSSENLGSGKCGAGSSGRCHCKKRKLRQ
KRIVRVPAISLKLADIPPDDYSWRKYGQKPIKGSPHPRGYYKCSSVRGCPARKHVERALDDAAMLVVTYEGEHNHSLSVA
ETSNLILESS
>Malsi_08g008940
MCVELMMGLVDSFAARMEENAVEEAASAGIQSVEKFISLISEHHQSTSSNSEAGTEYKAVADMAVTKFRKVISLLDKGST
GHARFRKAPVTLSPPPPPPVPPKTITQILRPSISEPHDQKTEQPSVFRTEQSSAFKVYCPKPVVRLPPLPQNPHLKTTPV
VLTNGIGCSERKMDSAAATTINFSPSAPISVANSFISSLTTGDPAEQSISSGFQFTNMSQSSSGRPPLSSSSLKRKCSSV
DNVSRLRCGSTTGRCHCSKKRKSKVKRVIRVPAISMKLADIPPDDYSWRKYGQKPIKGSPHPRGYYKCSSQRGCLARKHV
ERAVDDPTMLIVTYEGDHDHSLGVTEPTAALVLESS
>Malsi_08g012160
MTVELMNFPKMEDQKAIQEAASQGLQSMEHLIRFLSHQQQHPNNQSARLDCTDITDHTVSKFKKVISLLNRTGHARFRRG
PAQPVHPVHFSSSHPSPSQTLSLAPALNLTPTPASVPVTAPAVVQQATIESSFGQSQPHSMTLDFTRPNAFASNLKSAEI
EFAKDNFSVSSGSSFMSSAITGDGSVSNGKLGSSIFLAPAPAVSGAKPPLSTAPFKKRCHEHDHSDDTSCKFSASGSASG
SGKCHCSKRRKNRVKKTIRVPAISSKIADIPPDEYSWRKYGQKPIKGSPYPRGYYKCSTVRGCPARKHVERAPDDPAMLI
VTYEGEHRHAPESVGLVYEST
>Malsi_10g010080
MTLDFTRPNAFTSNPKSAEIEFTKDNFSVSLGSSFMSSTITGDGNVSNGKLGLSIFLAPAPTVSGAKPPLSMAPFKKRCH
EHDHFDDTSCKFSTSGSDSGSDKCHCFKRRKNQASDNPAMLIVTYEGEHRDVSESVGLVFEST
>Malsi_13g020620
MAIDLVGFSKMDDRTAVQEAASAGLQSMQHLIRTLSNQTPSHTPLDCREISDFTVTKFKHLISVLNRTGHARFRRGPAKP
ASDSVHPKPQTTLTAFQTPKSDKDYSTTVSPPVSTTSSFFSSNTIGDGSVSNGKTFSSISVPTPPAFSAGKPPLPQSHRK
RCHEGEPAKTSSSSGHCHCSKRRKSKVKRTIRVAAISSKTADIPADEFAWRKYGQKPIKGSPHPRGYYRCSTVRGCPARK
HVERAQDDPEMLVVTYEAEHRHPHPYPSLTAANVGLVFQSS
>Malsi_13g024800
MVGAKTLIAGLLGREAVLSVRKIRACVRVFGSSRRSSTDLKAAYAASPDCRHRFRKSSTDSNEASFFAIHSLCHSHNESR
KPYPPLLLYRAHLDGKISTWGRKRKAVLRPKGSAIRDPKAILEDLSNKVKALSESKEFAIKATEAAKCQAKQLEEANCGN
LMGSDGAWKQDVESARAQYMGVITELNSAKQELQKIRQDCDASLEAKATAIKQTWRRLLRSLSSSEETSNTGSASGPGKC
HCSRKKKKKKIRRRFACQRLVQKKKSPVFHRTSIPRESTKPIKGSPYPRRYYRCSTVKGCPARKHVEQAPDDPAMLIVTY
EREHHTCSLIRGSPSSSAPPPCGGISNHMGAHKDDWIMTLTQSLSFAPVLPDFLTAADPVMPEQELNDYEINLKDCRPMV
LDALFMLFSSKSPRQYLHQYLKTPRGPAMASLSVTAALSSSVSCLAAATNFKDRCQTTSRPRSSSSNSGSPSVFVLPYKI
PQPSILIYTKKKKKVVEQSRVVLSPREKKRKKKGGASGTT
>Malsi_15g007740
MALELMMGLIDSFAAKGEENAVKEAASAGIQSVEKFISLISQHHHQSLSSNTEDATEYKAVADMAVTKFRKVISLLDKGR
TGHARFRKAPVTQIPTPSISEPHDQETEQPSVFRTEQSSAFKVYCPTPVVHLPPLPQNPHPKTTPVMLTKGIGCAERKMD
SAAAATISFSPSAPKTAANSFISSLTAGDAAEQSISSGFQFTNMSQSSSGRPPLSSSSLKRKCSSVDNVSRLRCGSTTGR
CHCSKTRKLKVKRVIRVPAISMKLADIPPDDYSWRKYGQKPIKGSPYPRGYYKCSSERGCLARKHVERAVDDPTMLIVTY
EGDHNHSLCVTDPTATLILESS
>Malsi_15g010050
MFIRVIIDDITKLLQSPTPIGMAFTDLQGIDSTELALSLMSSAMSPLSTLPGELPGTGSASGSGKYHCSNSNRRKKQVKT
IRVPVIGSKINDIPTDEYSWRKYGQKPIKGSPYPRGYYRCITVKGCPARKQVDRAPNDPMTLIVTYYWEHRHAPENMELV
CETK
>Malsi_15g010300
MAVELMNFQKMEDQKAIQEAASQGLQSMEHLIRFLSHQQQQSNNQSARVDCTDITDHTVSKFKKVISLLNRTGHARFRRG
PVQPVHFPTSHPSSSQTLNLASALNLTPTPAPAPVTTPAIVPSTPIELSFVQSQPHSMTLDFTRPNAFASNPKSAEIEFA
KESFSVSSSSSFMSSAITGDGSVSNGKLGSSIFLAPAPAVSGAKPPLSTAPFKKRCHEHDHSDDTSCKFSGSGSASGSGK
CHCSKRRKNRVKKTIRVPAISSKIADIPADEYSWRKYGQKPIKGSPYPRGYYKCSTVRGCPARKHVERAPDDPAMLIVTY
EGEHRHAPENVGLVFEST
>Malsi_15g026220
MAVDFMGYRNTTSSGSFSAKLEENAVQEAASGLESVEKLIRLLSQAQQNQHQEKYPSTAMDMDCRAVADVAVSKFKKVIS
LLGRTRTGHARFRRAPLTVNSGSSFQPQYQSHSQDIVVKQAPLESTKVYHATPIQQIPPSHHHHHSMVLESTMDSSNTIN
FSYSAATSFMSSLTGDSDSKQPMSSSAFQITNLSQVSSAGKPPLSSTSLKRKCSSENLGSGKCGAGSSGRCHCSKKRKLR
QKRVVRVPAISLKMADIPPDDYSWRKYGQKPIKGSPHPRGYYKCSSVRGCPARKHVERALDDPAMLVVTYEGDHNHSLSV
AETSNLILESS
>Malsi_15g032870
MAIDLVGFSKMDDRTAVQEAASAGLQSMQHLIRTLSNQTPSHTPLDCREISDFTVTKFKHLISVLNRTGHARFRRGSAKP
ASDSVHPKPQTTVIAFQTPKSDKDYSTTVSPPVSTTSSFFFPQTQSETAAFPTVKPSHRFLCLRLRLSPLLIALCTSIDG
DVTE
>Malsi_16g021500
MPAPMAVDLVGFSKIDDRTAMQEAASAGLQSMEHLIRALSNHPPSQTPLDCREITDFTVTKFKQLISVLNRTGHARFRRG
PANPPSDPVHPKPQTTLTVLQTPQSDKDSSTALSPPLSTTSSFLSSITIGDGSVSNGKAFSSISVPPAPAFSAGKPPLPQ
SHRKRCHDGETAKRSSSGHCHCSKRRKSKVKRTMRVPAVSSKIADIPADEFTWRKYGQKPIKGSPYPRGYYKCSTVRGCP
ARKHVERAQDNPTMLVVTYEAEHHHPHPSITAANVGLVFQSSKE
>Malsi_scaffold463g000030
MAIDLVGFSKMDDRTAVQEAASAGLQSMQHLIRTLDFTVTKFKHLISVLNRTGHARFRHGSAKPASDLVHPKPQTTVTAF
QTPKSDKDYSTTVSPPVSTTSSFFFPQTQSETAAFPTVKPSHRFLCLRLRLSPLLIALCTSIDGDVIE
>Malsy_02g015710
MAVDFMGYRNTISSSSSFSAKLEENAVQEAASGLESVEKLIRLLSQAQQNQHQGKYPSTAMDMDCRAVADVAVSKFKKVI
SLLGRTRTGHARFRRAPLTLSSGSSSQTQNQSQEILVKHVPLPLESTKVYHATPIQQIPPPHHHHSTVLESTKDSSTTIN
FSYPATTSFISSLTGDSDSKQPMSSSSFQITNLSQVSSAGKPPLSSASLKRKCSSENLGSGKCGAGSSGRCHCKKRKLRQ
KRIVRVPAISLKLADIPPDDYSWRKYGQKPIKGSPHPRGYYKCSSVRGCPARKHVERALDDAAMLVVTYEGEHNHSLSVA
ETSNLILESS
>Malsy_04g005150
MMAVELMNFSKMEDQKAIQEAASQGLQSMEHLIRFFSHQQQQSNNQSAHINYTDITDHTVSKFKNGISLLNRTGHARAAS
SDCSNYRSSDFDRVKFRLACRHKLNP
>Malsy_04g009230
MAIDLVGFSKMDDRTAVQEAASAGLQSMQHLIRTLDFTVTKFKHLISVLNRTGHARFRHESAKPASDSVHPKPQTTVTAF
QTPKSDKDYSTTVSPPVSTTSVSNGKTFSSISVPTPPAFSAVNRPLHQIGTIPAAASSMIPIDCGYSIDGDVIEGGAWEE
CGVELGESEPGDFDDAPERWCCYRTQRSGSTTNGCRFLNEQIYQLEAQEAQSLMPNQMPLPLERQLPRIHAFHLHDSVIG
LTNDPEAFAELRERRLALLTVAKKLRKRCQSVSPLAVVMQQQCGEGSGGAVKVQWCSSKRDRAVQFCAMLCADDKAVQQG
NSAMKMQNSVRCRSNGDGAVEMQWTVQWQRLCCDGATAMLCSKETVQGRQGSAASSTGSIDGSAVKMLAVRWVYGGCARW
QYNGCAVAVLCGWAQWLCSGF
>Malsy_08g008660
MGVEIMMGLVDSFAARMEENAVEEAASAGIQSVEKFISLISEHHQSTSSNSEAGTEYKAVADMAVTKFRKVISLLDKGST
GHARFRKAPVTLSQPPPPPVPPKTITQILRPSISEPHDQKTEQTSVFRTEQSSAFKVYCPKPVVRLPPLPQNPHLKITPV
VLTNGIGPPLSSSSLKRKCSSVDNVSRLRCGSTTGRCHCSKKRKSKVKRVIRVPAISMKLADIPPDDYSWRKYGQKPIKG
SPHPRGYYKCSSQRGCLARKHVERAVDDPTMLIVTYEGDHDHSLGVTEPTAALVLESS
>Malsy_08g011800
MTVELMNFPKMEDQKAIQEAASQGLQSMEHLIRFLSHQQQHPNNQSARLDCTDITDHTVSKFKKVISLLNRTGHARFRRG
PAQPVQPVHFSSSHPSPSQTLSLAPALNLTPTPAPVPVTAPAVVQQATIESSFGQSQPHSMTLDFTRPNAFASNPKSAEI
EFAKDNFSVSSGSSFMSSAITGDGSVSNGKLGSSIFLAPAPAVSGAKPPLSTAPFKKRCHEHDHSDDTSCKFSASGSASG
SGKCHCSKRRKNRVKKTIRVPAISSKIADIPPDEYSWRKYGQKPIKGSPYPRGYYKCSTVRGCPARKHVERAPDDPAMLI
VTYEGEHRHAPESVGLVYESTGFVTAVERKVVELEWM
>Malsy_12g003880
MTAAVVARNLVTPRDNRLLSKRSDELAVKDSLALSVQCAGSVSNMAQRLFARTRQVESLAAEVMSLKQDIRGLKQENKQL
HKLAHSYATNMKRKIDQMFVGLFQQHLPSSSGAVPRNEALNDQPLAPLLPGVPPSGEASNSQPPAPLISGALTEQRSLKP
EDARDGGAWSCSLGQKPNCCCCRPCCLKTVRTWESRNFHDGRVLWKFVYLRFRWNNVSGGEEEWRTQIPDGQRRLSVWAS
VARADDAELELLDVGFPMLERMIQYVAVPCRGKYDEMALYHATPIQQIPPSHHHHHSMVLESTMDSSNTINFSYSAATSF
MSSLTGDSDSKQPMSSSAFQITNLSQVSSAGKPPLSSTSLKRKCSSENLGSGKYGAGSSGRCHCSKKRKLRQKRVVRVPA
ISLKMADEAAEHAVACRTTGCCISMLHCSCCRRDMLQRQRSPSDTLLAARNDLRCDGGGAAGMLRWCSPASSERRDARFV
PFEAYLAFGWEKASRSSGTHQTFASTGPGVGLVDQAVETVIFVQDSTQVTLPCKSLETTELLK
>Malsy_13g020070
MAIDLVGFSKMDDRTAVQEAASAGLQSMQHLIRTLSNQTPSHTPLDCREISDFTVTKFKHLISVLNRTGHARFRRGPAKP
ASDSVHPKPQTTLTAFQTPTSDKDYSTTVSPPVSTTSSFFSSNTIGDGSVSNGKTFSSISVPTPPAFSAGKPPLPQSHRK
RCHEGEPAKTSSSSGHCHCSKRRKSKVKRTIRVAAISSKTADIPADEFAWRKYGQKPIKGSPYPRGYYRCSTVRGCPARK
HVERAQDDPKMLVVTYEAEHRHPHPYPSLTAANVGLVFQSS
>Malsy_15g006640
MALELMMGLIDSFAAKGEENAVKEAASAGIQSVEKFISLISQHHHQSLSSNTEDATEYKAVADMAVTKFRKVISLLDKGR
TGHARFRKAPVTQIPTPSISEPHDQETEQPSVFRTEQSSAFKVYCPTPVVHLPPLPQNPHPKTTPVMLTKGIGCAERKMD
SAAAATISFSPSAPKTAANSFISSLTAGDAAEQSISSGFQFTNMSQSSSGRPPLSSSSLKRKCSSVDNVSRLRCGSTTGR
CHCSKTRKLKVKRVIRVPAISMKLADIPPDDYSWRKYGQKPIKGSPYPRGYYKCSSERGCLARKHVERAVDDPTMLIVTY
EGDHNHSLCVTDPTATLILESS
>Malsy_15g009020
MAVELMNFPKMEDQKAIQEAASQGLQSMEHLIRFLSHQQQQSNNQSARVDCTDITDHTVSKFKKVISLLNRTGHARFRRG
PVQPVHFPTSHPSSSQTLNLASALNLTPTPAPAPVTNPAIVPSTPIELSFVQSQPHSMTLDFTRPNAFTSNPKSAEIEFA
KESFSVSSSSSFMSSAITGDGSVSNGKLGSSIFLAPAPAVSGAKPPLSTAPYKKRCHEHDHSDDTSCKFSGSGSASGSGK
CHCSKRRKNRVKKTIRVPAISSKIADIPADEYSWRKYGQKPIKGSPYPRGYYKCSTVRGCPARKHVERAPDDPAMLIVTY
EGEHRHAPENVGLVFEKKRKVGRKMDLFQQFEVVERKVVELEWM
>Malsy_15g024470
SSLSTPLPPYLLRFSFFLSPLCFLCSPCFSFSLLCSRGSDMAVDFMGYRNTSSSSSFSAKLEENAVQEAASGLESVEKLI
RLLSQAQQNQHQEKYPSTAMDMDCRAVADVAVSKFKKVISLLGRTRTGHARFRRAPLTVNSGSSFQPQYQSHSQDIVVKQ
APLESTKVYHATPIQQIPPSHHHHHSMVLESTMDSSNTINFSYSAATSFMSSLTGDSDSKQPMSSSAFQITNLSQVSSAG
KPPLSSTSLKRKCSSENLGSGKCGAGSSGRCHCSKKRKLRQKRVVRVPAISLKMADIPPDDYSWRKYGQKPIKGSPHPRG
YYKCSSVRGCPARKHVERALDDPAMLVVTYEGDHNHSLSVAETSNLILESS
>Malsy_16g019840
MAVDLVGFSKIDDRTAMQEAASAGLQSMEHLIRALSNHPPSQTPLDCREITDFTVTKFKQLISVLNRTGHARFRRGPANP
PSDPVHPKPQTTLTVLQTPQSDKDSSTALSPPLSTTSSFLSSITIGDGSVSNGKAFSSISVPPAPAFSAGKPPLPQSHRK
RCHDGETAKRSSSGHCHCSKRRKSKVKRTMRVPAVSSKIADIPADEFTWRKYGQKPIKGSPYPRGYYKCSTVRGCPARKH
VERAQDDPTMLVVTYEAEHHHPHPSITAANVGLVFQSSKE
>Pruav_sc0000624.1_g520.1.mk
MAIDLVGFSRIDDRTAMEEAASAGLQSMDHLIRVLSNQTPSQTQTQTPLDCREITDFTVSKFKQLISVLNRTGHARFRRG
PANQSSTPVQPVQPKPQTISSAFSVPKSNNDDSLTLSPPISTTSSFLSSITIGDGSVSNGKAISSILAPPAPAFSAGKPP
LSQSHRKRCHDNDVAAKTSSSGRCHCSKRRKSKVKRTIRVPAISSKIADIPSDEFSWRKYGQKPIKGSPYPRGYYKCSSV
RGCPARKHVERAQDDPTMLVVTYEGEHRHPHPSITAGSVGLVFQST
>Pruav_sc0000852.1_g460.1.mk
MAVELMMGFIDSFAAQMEENAVKEAASAGIQSVEKFISLISQHHHQFQDSSFSSSSNPEAATEYKAVADMAVTKFRKVIS
LLDKGRTGHARFRRAPVTPSPPPPPPPPQNTETQIPRPSIQEPHNPKTDQPPGFKTEQSSAFKVYCPTPSVRLPPLPHNP
HLKTTPVVLTKSVGCAERKLDAPTTINFSPSPSISAANSFMSSLTTGDGEGSVQHSMSSGFQFTNMSQSSSGKPPLSSSS
LKRKCNSMDDVAALRCGSSSGRCHCSKKRKSKVKRVVRVPAISMKMADIPPDDYSWRKYGQKPIKGSPHPRGYYKCSSQR
GCLARKHVERALDDPTMLIVTYEGDHNHSHSVTDPTPALVLESS
>Pruav_sc0003562.1_g440.1.mk
MAVELMKFPKMEDRKAIQEAASQGLESMEQLIRFLSHQQQTNQSSRLDCTDITDHTVSKFKKVISLLNRTGHARFRRGPV
QPDQPVQFPSSSSHPSYSQTLSLAPALYPRPSPAPAPVTTPAIVPPAPIESSYVQSQPHGMTLDFTRPNVFASNPKSTEI
EFAKESFSVSSSSSFMSSAITGDGSVSNGKQGSSIFLAPAPAVSGAKPPLSTAPFKKRCHEHDHHSDDASCKYSGSGSAS
GSGKCHCSKRRKNRVKKTIRVPAISSKIADIPPDEYSWRKYGQKPIKGSPYPRGYYKCSTVRGCPARKHVERAPDDPAML
IVTYEGEHRHAPENVGSVFEST
>Pruav_sc0007033.1_g040.1.mk
MAVDFMGYRNSSFSAKLEENAVQEAASGLESVEKLIRLLSQAQQNQHQDKYPSMVMDMDCRAVADVAVSKFKKVISLLGR
TRTGHARFRRAPLTLTSGSSSSSQNQAQTQETFVKQTPLESTKVYHATPIQQIPPPLHHHSTVLESTKDSSTTINFSYSA
TTSFMSSLTGDSDSKQPLSSSAFQITNMSQVSSAGKPPLSSASLKRKCSSDNLGSGKCGAGSSGRCHCSKKRKLRLKRVV
RVPAISLKMADIPPDDYSWRKYGQKPIKGSPHPRGYYKCSSVRGCPARKHVERALDDPAMLVVTYEGEHNHSLSVAETSN
LILESS
>Pyrbr_009355032.2_cds_XP_009353307.1_1
MTVELMNFPKMEDQKAIQEAASQGLQSMEHLIRFLSHQQQHPNNQSARLDCTDITDHTVSKFKKVISLLNRTGHARFRRG
PVQPVQPVHFSSSHPPPSQTLSLAPALNLSPTLNLTPTPAPVPVTAPAVXXXXXXESSFGQSQPHSMTLDFTRPNAFASN
PKSAEIEFAKDNFSVSSGSSFMSSAITGDGSVSNGKLGSSIFLAPAPAVSGAKPPLSTAPFKKRCHEHDHSDDTSCKFSA
SGSASGSGKCHCSKRRKNRVKKTIRVPAISSKIADIPPDEYSWRKYGQKPIKGSPYPRGYYKCSTVRGCPARKHVERAPD
DPAMLIVTYEGEHRHAPESVGLVFEST
>Pyrbr_009355066.2_cds_XP_009353341.1_1
MTVELMNFPKMEDQKAIQEAASQGLQSMEHLIRFLSHQQQHPNNQSARLDCTDITDHTVSKFKKVISLLNRTGHARFRRG
PAQPVQPVHFSSSHPPPSQTLSLAPALNLSPTLNLTPTPAPVPVTAPAVGQQASIESSFGQSQPHSMTLDFTRPNAFASN
PKSAEIEFAKDNFSVSSGSSFMSSAITGDGSVSNGKLGSSIFLAPAPAVSGAKPPLSTAPFKKRCHEHDHSDDTSCKFSA
SGSASGSGKCHCSKRRKNRVKKTIRVPAISSKIADIPPDEYSWRKYGQKPIKGSPYPRGYYKCSTVRGCPARKHVERAPD
DPAMLIVTYEGEHRHAPESVGLVFEST
>Pyrbr_009361683.2_cds_XP_009359958.1_1
MALELMMGLIDSFAAKREENAVKEAASAGIQSVEKFISLISQHHHQSVSSNTEDETEYKEVADMAVTKFRKVISLLDKGR
IGHARFRKAPVSQIPTPSISEPHDQETEQPSVFRTEQSSAFKVYCPTPVVRLPPLPQNPHLKTTPVALKKGIGCAERKMD
SAAAATISFSPSAPKTVANSFISSLTAGDAAEQSISSGFQFTNMSQSSSGRPPLSSSSLKRKCSSVDNVSRLRCGSTTGR
CHCSKTRKLKVKRVIRVPAISMKLADIPPDDYSWRKYGQKPIKGSPYPRGYYKCSSERGCLARKHVERAVDDPTMLIVTY
EGDHNHSLSVTDPTATLILESS
>Pyrbr_009361690.2_cds_XP_009359965.1_1
MAVDLVGFSKIDDRTAMQEAASAGLQSMEHLIRALSNHPPSQTPLDCREITDFTVTKFKQLISVLNRTGHARFRRGPANP
PSDPVHPKPQTTLTVFQTPKSDKDSSTTLSPPLSTTSSFLSSITIGDGSVSNGKAFSSISVPPAPAFSAGKPPLPQSHRK
RCHDGETAKTSSSGHCHCSKRRKSKVKRTIRVPAVSSKIADIPADEFTWRKYGQKPIKGSPYPRGYYKCSTVRGCPARKH
VERAQDDPTMLVVTYEAEHHHPHPSLTAANVGLVFQSSKE
>Pyrbr_009369197.2_cds_XP_009367472.1_1
MAVDFMGYRNTITSSSTSSFSAKLEENAVQEAASGLESVEKLIRLLSQAQQNQHQGKYPSTAMDMDCRAVADVAVSKFKK
VISLLGRTRTGHARFRRAPLTLSSGSSSQTQNQSQEILVKHVPLPESTKVYHATPIQQIPPPHHHHHGTVLESTKDSSTT
INFSYPPTTSFMSSLTGDSDSKQPMSSSSFQITNLSQVSSAGKPPLSSASLKRKCSSENLGSGKCGAGSSGRCHCKKRKL
RQKRVVRVPAISLKLADIPPDDYSWRKYGQKPIKGSPHPRGYYKCSSVRGCPARKHVERALDDAAMLVVTYEGEHNHSLS
VAETSNLILESS
>Pyrbr_009369690.2_cds_XP_009367965.1_1
MDTSTALEASPSSSPSSSSSSSSSTTSSSSPYDVFMSFSEDTRKTFTDHLYWTMKDAGIDFFMEENESIRRGENISDKVK
QIIEGSKVSVIVFSSRYADSIWCLEELVQIMECRGTVKQMVLPIFYDLSPSDVIGTFVLAFQKHRERFHEDTDIQEKLRR
WTGALTAAAGLAVWTDDHTAAADLTVWTDALTAAADLTVWTDALTDLTVWTDALTAAAGLTVRVFRTTNGYEGMFIRAII
DEITKLLQSPTPIEIAFTDSAKSPLSTLPGKLPGTGPASGSGEYRCSNSKRRKKQVKKTIRVPLISTGDIPADEHSWRKY
GQKPIKGSPYPRGYYRCTKVRGCPARKHVERAPDDPKVLIVTYEGEHRHPPEKVELGFETT
>Pyrbr_009369691.2_cds_XP_009367966.1_1
MDTSTALEASPSSSPSSSSSSSSSTTSSSSPYDVFMSFSEDTRKTFTDHLYWTMKDAGIDFFMEENESIRRGENISDKVK
QIIEGSKVSVIVFSSRYADSIWCLEELVQIMECRGTVKQMVLPIFYDLSPSDVIGTFVLAFQKHRERFHEDTDIQEKLRR
WTGALTAAAGLAVWTDDHTAAADLTVWTDALTAAADLTVWTDALTDLTVWTDALTAAAGLTVRVFRTTNGYEGMFIRAII
DEITKLLQSPTPIEIAFTDSAKSPLSTLPGKLPGTGPASGSGEYRCSNSKRRKKQVKKTIRVPLISTGDIPADEHSWRKY
GQKPIKGSPYPRGYYRCTKVRGCPARKHVERAPDDPKVLIVTYEGEHRHPPEKVELGFETT
>Pyrbr_009369692.2_cds_XP_009367967.1_1
MDTSTALEASPSSSPSSSSSSSSSTTSSSSPYDVFMSFSEDTRKTFTDHLYWTMKDAGIDFFMEENESIRRGENISDKVK
QIIEGSKVSVIVFSSRYADSIWCLEELVQIMECRGTVKQMVLPIFYDLSPSDVIGTFVLAFQKHRERFHEDTDIQEKLRR
WTGALTAAAGLTVRVFRTTNGYEGMFIRAIIDEITKLLQSPTPIEIAFTDSAKSPLSTLPGKLPGTGPASGSGEYRCSNS
KRRKKQVKKTIRVPLISTGDIPADEHSWRKYGQKPIKGSPYPRGYYRCTKVRGCPARKHVERAPDDPKVLIVTYEGEHRH
PPEKVELGFETT
>Pyrbr_009369694.2_cds_XP_009367969.2_1
MFIRAIIDEITKLLQSPTPIEIAFTDSAKSPISTLPGKLPGTGSTSGSGEYHCSNSKRRKKQVKKTIRVPAISSKMKDIP
ADEYTWRKYGQKPIKGSPYPMGYYKCSKARGCPARKHVDQAPDDPKVLIVTYEGEHRHGPEKEELVLRQRE
>Pyrbr_009369722.2_cds_XP_009367997.1_1
MTLELMNFPKMEDQKAIQEAASQGLQSMEHLIRFLSYQQQQSNNQSARVDCTDITDHTVSKFKKVISLLNRTGHARFRRG
PVQPIQPVHFPTSDPLSSQTLNLASALNLTPTPAPAPVTVPAIVPPTPIESCFVQSQPHSMTLDFTRPNAFASNPKSAEI
EFAKESFSVSSSSSFMSSAITGDGSVSNGKLGSSIFLAPAPAVSGAKPPLSTAPFKKRCHEHDQSDDTSCKFSGSGSASG
SGKCHCSKRRKNRVKKTIRVPAISSKIADIPADEYSWRKYGQKPIKGSPYPRGYYKCSTVRGCPARKHVERAPDDPAMLI
VTYEGEHRHARENVGLVFEST
>Pyrbr_018649004.1_cds_XP_018504520.1_1
MTLELMNFPKMEDQKAIQEAASQGLQSMEHLIRFLSYQQQQSNNQSARVDCTDITDHTVSKFKKVISLLNRTGHARFRRG
PVQPIQPVHFPTSDPLSSQTLNLASALNLTPTPAPAPVTVPAIVPPTPIESCFVQSQPHSMTLDFTRPNAFASNPKSAEI
EFAKESFSVSSSSSFMSSAITGDGSVSNGKLGSSIFLAPAPAVSGAKPPLSTAPFKKRCHEHDQSDDTSCKFSGSIPGDG
SVSNGKLGSSIFLAPAPAVSGAKPPLSTAPFKKRCHEHDQSDDTSCKFSGSGSASGSGKCHCSKRRKNRVKKTIRVPAIS
SKIADIPADEYSWRKYGQKPIKGSPYPRGYYKCSTVRGCPARKHVERAPDDPAMLIVTYEGEHRHARENVGLVFEST
>Pyrbr_018650980.1_cds_XP_018506496.1_1
MAVDFMGYRNTSSNSSFSAKLEENAVQEAASGLQSVEKLIRLLSQAQQNQHQDKYPSTAMDMDCRAVADVAVSKFKKVIS
LLGRTRTGHARFRRAPLTLTPGSSFQPQYQSHSQDIVVKQAPLESTEVYHATPIQQIPPPHHHHHSMVLESTMDSSNTIN
FSYSAATSFMSSLTGDSDSKQPMSSSAFQITNLSQVSSAGKPPLSSTSLKRKCGSENLGSGKCGVGSSGRCHCSKKRKLR
QKRVVRVPAISLKMADIPPDDYSWRKYGQKPIKGSPHPRGYYKCSSVRGCPARKHVERALDDPAMLVVTYEGDHNHSLSV
AETSNLILESS
>Pyrco_BartlettDH_WRKY9.Chr13
MAIDRSGFSKIDDRTAVQEAASAGLQSMQHLIRTLSNQTPSHTPLDCREITDFTVTKFKHLISVLNRTGHARFRRGPAKP
ASDSVHPKPQTTLTAFQTPKSDKDNSTTVSPPVSTTSSFFSSNTIGDGSVSNGKPFSSISVPTPPAFSAGKPPLPQSHRK
RCHEGEPAKTSSSSGHCHCSKRRKCKVKRTIRVPAISSKTADIPADEFTWRKYGQKPIKGSPYPRCSTVRGCPARKHVER
AQDDPKMLVVTYEAEHRHPHPCPSLTAANVGPVFQSS
>Pyrco_BartlettDH_WRKY9.Chr15_2
MALELMMGLIDSFAAKREENAVKEAASAGIQSVEKFISLISQHHHQSVSSNTEDETEYKEVADMAVTKFRKVISLLDKGR
IGHARFRKAPVTQIPTPSISEPHDQETEQPSVFRAEQSSAFKVYCPTPVVRLPPLPQNPHLKTTPVALKKGIGCAERKMF
AAAATISFSPSAPKTAANSFISSLTAGDAAEQSISSGFQFTNMSQSSSGRPPLSSSSLKRKCSSVDNVSRLRCGSTTGRC
HCSKTRVPAISMKLADIPPDDYSWRKYGQKPIKGSPYPRGYYKCSSERGCLARKHVERAVDDPTMLIVTYEGDHNHSLSV
TDPTATLILESS
>Pyrco_BartlettDH_WRKY9.Chr15_3
MAVDFMGYRNSSNSSFSVKLEENAVQEAASGLESVEKLIRLLSQAQQNRHQEKYPSTAMDMDCRAVADVAVSKFKKVISL
LGRTRTGHARFRRAPLTLTSGSSFQPQYQSHSQDIVVKQAPLESTEVYHATPIQQIPPPHHHHHSMVLESTMDSSNTINF
SYSAATSFMSSLTGDSDSKQPMSSSAFQITNLSQVSSAGKPPLSSTSLKRKCGSENLVSGKCGVGSSGRCHCSKKRKLRQ
KRVVRVPAISLKMADIPPDDYSWRKYGQKPIKGSPHPRGYYKCSSVRGCPARKHVERALDDPAMLVVTYEGDHNHSLSVA
ETSNLILESS
>Pyrco_BartlettDH_WRKY9.Chr16
MAVDLVGFSKIDDRAAMQEAASAGLQSMEHLIRALSNHPPSQTPLDCREITDFTVTKFKQLISVLNRTGHARFRRGPANP
PSDPVHPKPQTTLTVFQTPKSDKDSSTTLSPPLSTTSSFLSSITIGDGSVSNGKAFSSISVPPAPAFSAGKPPLPQSHRK
RCHDGETAKTSSSGHCHCSKRRKSKVKRTIRVPAVSSKIADIPADEFTWRKYGQKPIKGSPYPRGYYKCSTVRGCPARKH
VERAQDDPTMLVVTYEAEHHHPHPSLTAANVGLVFQSSK
>Pyrco_BartlettDH_WRKY9.Chr2
MAVDFMGYRNSSTSSFSAKSEENAVQEAASGLESVEKLIRLLSQAQQNQHQGKYPSTAMDMDCRAVADVAVSKFKKVISL
LGRTRTGHARFRRAPLTLSSGSSSQTQNQSQEILVKHVPLESTKVYHATPIQQIPPPHHHHHGTVLESTKDSSTTINFSY
PPTTSFMSSLTGDSDSKQPMSSSSFQITNMSQVSSAGKPPLSSASLKRKCSSENLGSGKCGAGSSGRCHCKKRKLRQKRV
VRVPAISLKLADIPPDDYSWRKYGQKPIKGSPHPRGYYKCSSVRGCPARKHVERALDDAAMLVVTYEGEHNHSLSVAETS
NLILESS
>Pyrco_BartlettDH_new_WRKY9.Chr15_1
MTLELMNFPKMEDQKAIQEAASQGLQSMEHLIRFLSYQQQQSNNQSARVDCTDITDHTVSKFKKVISLLNRTGHARFRRG
PVQPIQPVHFPTSDPLSSQTLNLASALNLPPTPAPAPVTVPAIVPPTPIESSFVQSQPHSMTLDFTRPNAFASNPKSAEI
EFAKESFSVSSSSSFMSSAITGDGSVSNGKLGSSIFLAPAPAVSGAKPPLSTAPFKKRCHEHDHSDDTSCKFSGSGSASG
SGNCHCSKRRKNRVKKTIRVPAISSKIADIPADEYSWRKYGQKPIKGSPYPRGYYKCSTVRGCPARKHVERAPDDPAMLI
VTYEGEHRHARENVGLVFEST
>Pyrco_BartlettDH_new_WRKY9.Chr8_1
MTVELMNFPKMEDQKAIQEAASQGLQSMEHLIRFLSHQQQHPNNQSARLDCTDITDHTVSKFKKVISLLNRTGHARFRRG
PAQPVQPVHFCSSHPPPSQTLSLAPALNLSPTLNLTPTPAPVPSSFGQSQPHSMTLDFTRPNAFASNPKSAEIEFAKDNF
SVSSGSSFMSSAITGDGSVSNGKLGSSIFLAPAPAVSGAKPPLSTAPFKKRCHEHDHSDDTSCKFSASGSASGSGKCHCS
KRRKNRVKKTIRVPAISSKIADIPPDEYSWRKYGQKPIKGSPYPRGYYKCSTVRGCPARKHVERAPDDPAMLIVTYEGEH
RHAPESV
>Pyrco_BartlettDH_new_WRKY9.Chr8_2
MGVELMMGLVDSFAARMEENAVKEAASAGIQSVEKFISLISEHHQSTSSNSEAGTEYKAVADMAVTKFRKVISLLDKGCT
GHARFRKAPVPLSPPPLQLVPPKTITQILRPSISEPHDQTTEQPSVFRTEQSSAFKVYCPKPVVRLPPLPQNPHLKTSPV
VLTKDIGCSERKMDSAAAATINFSPLAPISAANSFISSLTTGDPAEQSISSGFQFTNMSQSSSGRPPLSSSSLKRKCSSV
DNVSRLRCGSTTGRCHCSKKRVPAISMKLADIPPDDYSWRKYGQKPIKGSPHPRGYYKCSSQRGCLARKHVERAVDDPTM
LIVTYEGDHNHSLGVTDPTATLVLESS
>Pyrco_Bartlett_003810.1
MTLELMNFPKMEDQKAIQEAASQGLQSMEHLIRFLSYQQQQSNNQSARVDCTDITDHTVSKFKKVISLLNRTGHARFRRG
PVQPIQPVHFPTSDPLSSQTLNLASALNLTPTPAPAPVTVPAIVPPTPIESSFVQSQPHSMTLDFTRPNAFASNPKSAEI
EFAKESFSVSSSSSFMSSAITGDGSVSNGKLGSSIFLAPAPAVSGAKPPLSTAPFKKRCHEHDHSDDTSCKFSGSGSASG
SGNCHCSKRRKNRVKKTIRVPAISSKIADIPADEYSWRKYGQKPIKGSPYPRGYYKCSTVRGCPARKHVERAPDDPAMLI
VTYEGEHRHARENVGLVFEST
>Pyrco_Bartlett_005850.1
MAVDFMGYRNTSSNSSFSVKLEENAVQEAASGLESVEKLIRLLSQAQQNRHQEKYPSTAMDMDCRAVADVAVSKFKKVIS
LLGRTRTGHARFRRAPLTLTSGSSFQPQYQSHSQDIVVKQAPLESTEVYHATPIQQIPPPHHHHHSMVLESTMDSSNTIN
FSYSAATSFMSSLTGDSDSKQPMSSSAFQITNLSQVSSAGKPPLSSTSLKRKCGSENLGSGKCGVGSSGRCHCSKKRKLR
QKRVVRVPAISLKMADIPPDDYSWRKYGQKPIKGSPHPRGYYKCSSVRGCPARKHVERALDDPAMLVVTYEVVYVRYFLM
DLPSLGSLRLPPVMTYGSVLPFLCPARSYHGCGTRCLFLADELAAHGYAWRRLPIDIEFERFYFLLDLILLGDGTLVVSS
GSSQVYAAFSAGYVTHHLSLANEQVDRGCARHWVPFELELENSRVSLCFYVACSDIRWKELHASYVENEHCAGVGP
>Pyrco_Bartlett_005862.1
MALELMMGLIDSFAAKREENAVKEAASAGIQSVEKFISLISQHHHQSVSSNTEDETEYKEVADMAVTKFRKVISLLDKGR
IGHARFRKAPVTQIPTPSISEPHDQETEQPSVFRAEQSSAFKVYCPTPVVRLPPLPQNPHLKTTPVALKKGIGCAERKMD
SPAAATISFSPSAPKTAANSFISSLTAGDAAEQSISSGFQFTNMSQSSSGRPPLSSSSLKRKCSSSDNVSRLRCGSTTGR
CHCSKTRKLKVKRVIRVPAISMKLADIPPDDYSWRKYGQKPIKGSPYPRGYYKCSSERGCLARKHVERAVDDPTMLIVTY
EGDHNHSLSVTDPTATLILESS
>Pyrco_Bartlett_006427.1
MLLQLFFEGTKQNEQDGDSTKSECISAPEGGDPPGSQCLESGLIEHERKKARLGLCKSKNKIELILPRRASKRLAGVEVG
PVPELKTSTRACRVAIKQSREGVCHTTESSYPEGSAILELRRLRLLKLGSCSPPPPPSQTMSLAPALNLTPTLAPVPVTA
PAVVQQTSIELSFGQSQPHSMTLDFTRPNAFASNPKSAEIEFAKDKFSVSPGSSFMSSAITGDGSVSNGKLGSSIFLSPA
PAVSGAKPPLPTAPFKKRSQAPPAQKPPANPAVYGQTAQSPSTPGGYGQSAPVQPGYPHSQPPASALPPWLLPVNVINKN
KVCQLTSACLCCCL
>Pyrco_Bartlett_012049.1
MAVDFMGYRNTITSSSTSSFSAKSEENAVQEAASGLESVEKLIRLLSQAQQNQHQGKYPSTAMDMDCRAVADVAVSKFKK
VISLLGRTRTGHARFRRAPLTLSSGSTSQTQNQSQEILVKHVPLPESTKVYHATPIQQIPPPHHHHHGTVLESTKDSSTT
INFSYPPTTSFMSSLTGDSDSKQPMSSSSFQITNLSQVSSAGKPPLSSASLKRKCSSENLGSGKCGAGSSGRCHCKKRKL
RQKRVVRVPAISLKLADIPPDDYSWRKYGQKPIKGSPHPRGYYKCSSVRGCPARKHVERALDDAAMLVVTYEGEHNHSLS
VAETSNLILESS
>Pyrco_Bartlett_014225.1
MDPEKAGEEKDSGAGDKFKNQGYSSGRAHLEKVRGYYKCSKVRGCPARKHVDRAPDDPKVLIVTYEGEHRHPPEKVELVF
ETTTSIKLTGELYCGKSENAKERQINSMLVEKDDQQKADESSLIDYNL
>Pyrco_Bartlett_014491.1
MAIDLVGFSKTDDRTAAQEAASAGLQSMQHLIRTLSNQNPSHTPLDCREITDVTVTKFRPNTFNLPSTDRTNHHPQPTFP
SLTYSDPTRPAATRFGPQSDKPAETGAPSTLPITAYPPPYSMPLSAPASPSSTIAQSKTS
>Pyrco_Bartlett_017870.1
MAIDLVGFSKIDDRTAVQEAASAGLQSMQHLIRTLSNQTPSHTPLDCREITDFTVTKFKHLISVLNRTGHARFRRGPPKP
ASDSVHPKPQTTLTAFQTPKSDKDNSTTVSPPVSTTSSFFSSNTIGDGSVSNGKPFSSISVPTPPAFSARKTAPSTVSPE
TVKCKVKRTIRVPAISSKTADIPADEFTWRKYGQKPIKGSPYPRGYYRCSTVRGCPARKHVERAQDDPKMLVVTYEAEHR
HPHPCPSLTAANVGPVFQSS
>Pyrco_Bartlett_018872.1
MGVELMMGLVDSFAARMEENAVKEAASAGIQSVEKFISLISEHHQSTSSNSEAGTEYKAVADMAVTKFRKVISLLDKGCT
GHARFRKAPVPLSPPPLQLVPPKTITQILRPSISESHDQTTEQPSVFRTEQSSAFKVYCPKPVVRLPPLPQNPHLKTSPV
VLTKDIGCSERKMDSAAATTINFSPLAPISAANSFISSLTTGDPAEQSISSGFQFTNMSQSSSGRPPLSSSSLKRKCSSV
DNVSRLRCGSTTGRCHCSKKRKSKVKRVIRVPAISMKLADIPPDDYSWRKYGQKPIKGSPHPRGYYKCSSQRGCLARKHV
ERAVDDPTMLIVTYEGDHNHSLGVTDPTATLVLESS
>Pyrco_Bartlett_019271.1
MTVELMNFPKMEDQKAIQEAASQGLQSMEHLIRFLSHQQQHPNNQSARLDCTDITDHTVSKFKKVISLLNRTGHARFRRG
PAQPVQPVHFCSSHPPPSQTLSLAPALNLSPTLNLTPTPAPVPVTAPAVVQQASIESSFGQSQPHSMTLDFTRPNAFASN
PKSAEIEFAKDNFSVSSGSSFMSSAITGDGSVSNGKLGSSIFLAPAPAVSGAKPPLSTAPFKKRCHEHDHSDDTSCKFSA
SGSASGSGKCHCSKRRKNRVKKTIRVPAISSKIADIPPDEYSWRKYGQKPIKGSPYPRY
>Pyrco_Bartlett_020495.1
MAVDLVGFSKIDDRTAMQEAASAGLQSMEHLIRALSNHPPSQTPLDCREITDFTVTKFKQLISVLNRTGHARFRRGPANP
PSDPVHPKPQTTLTVFQTPKSDKDSSTTLSPPLSTTSSFLSSITIGDGSVSNGKAFSSISVPPAPAFSAGKPPLPQSHRK
RCHDGETAKTSSSGHCHCSKRRKSKVKRTIRVPAVSSKIADIPADEFTWRKYGQKPIKGSPYPRGYYKCSTVRGCPARKH
VERAQDDPTMLVVTYEAEHHHPHPSLTAANVGLVFQSSKE
>Pyrco_Bartlett_025677.1
MNFPKMEDQKAIQEAASQGLQSMEHLIRFLSHQQQTPHEMAFHSFAEDQPPLFGALTWLNNAAFRQQNTSFSGLHDAGRN
DDVVISPSGKSSSCSDRNRRDINGYDGGEEEEGEDELECERRR
>Pyrco_DAnjou_WRKY9.Chr13
MAIDLVGFSKIDDRTAVQEAASAGLQSMQHLIRTLSNQTPSHTPLDCREITDFTVTKFKHLISVLNRTGHARFRRGPPKP
ASDSVHPKPQTTLTAFQTPKSDKDNSTTVSPPVSTTSSFFSSNTIGDGSVSNGKPFSSISVPTPPAFSAGKPPLPQSHRK
RCHEGEPAKTSSSSGHCHCSKRRKCKVKRTIRVPAISSKTADIPADEFTWRKYGQKPIKGSPYPRGYYRCSTVRGCPARK
HVERAQDDPKMLVVTYEAEHRHPHPCPSLTAANVGPVFQSS
>Pyrco_DAnjou_WRKY9.Chr15_1
MTLELMNFPKMEDQKAIQEAASQGLQSMEHLIRFLSYQQQQSNNQSARVDCTDITDHTVSKFKKVISLLNRTGHARFRRG
PVQPIQPVHFPTSDPLSSQTLNLASALNLPPTPAPAPVTVPAIVPPTPIESSFVQSQPHSMTLDFTRPNAFASNPKSAEI
EFAKESFSVSSSSSFMSSAITGDGSVSNGKLGSSIFLAPAPAVSGAKPPLSTAPFKKRCHEHDHSDDTSCKFSGSGSASG
SGNCHCSKRRKNRVKKTIRVPAISSKIADIPADEYSWRKYGQKPIKGSPYPRGYYKCSTVRGCPARKHVERAPDDPAMLI
VTYEGEHRHARENVGLVFEST
>Pyrco_DAnjou_WRKY9.Chr15_2
MALELMMGLIDSFAAKREENAVKEAASAGIQSVEKFISLISQHHHQSVSSNTEDETEYKEVADMAVTKFRKVISLLDKGR
IGHARFRKAPVTQIPTPSISEPHDQETEQPSVFRAEQSSAFKVYCPTPVVRLPPLPQNPHLKTTPVALKKGIGCVERKMS
AAAATISFSPSAPKTAANSFISSLTAGDAAEQSISSGFQFTNMSQSSSGRPPLSSSSLKRKCSSVDNVSRLRCGSTTGRC
HCSKTRKLKVKRVIRVPAISMKLADIPPDDYSWRKYGQKPIKGSPYPRGYYKCSSERGCLARKHVERAVDDPTMLIVTYE
GDHNHSLSVTDPTATLILESS
>Pyrco_DAnjou_WRKY9.Chr15_3
MAVDFMGYRNSSNSSFSVKLEENAVQEAASGLESVEKLIRLLSQAQQNRHQEKYPSTAMDMDCRAVADVAVSKFKKVISL
LGRTRTGHARFRRAPLTLTSGSSFQPQYQSHSQDIVVKQAPLESTEVYHATPIQQIPPPHHHHHSMVLESTLDSSNTINF
SYSAATSFMSSLTGDSDSKQPMSSSAFQITNLSQVSSAGKPPLSSTSLKRKCGSENLGSGKCGVGSSGRCHCSKKRKLRQ
KRVVRVPAISLKMADIPPDDYSWRKYGQKPIKGSPHPRGYYKCSSVRGCPARKHVERALDDPAMLVVTYEGDHNHSLSVA
ETSNLILESS
>Pyrco_DAnjou_WRKY9.Chr16
MAVDLVGFSKIDDRAAMQEAASAGLQSMEHLIRALSNHPPSQTPLDCREITDFTVTKFKQLISVLNRTGHARFRRGPANP
PSDPVHPKPQTTLTVFQTPKSDKDSSTTLSPPLSTTSSFLSSITIGDGSVSNGKAFSSISVPPAPAFSAGKPPLPQSHRK
RCHDGETAKTSSSGHCHCSKRRKSKVKRTIRVPAVSSKIADIPADEFTWRKYGQKPIKGSPYPRGYYKCSTVRGCPARKH
VERAQDDPTMLVVTYEAEHHHPHPSLTAANVGLVFQSSK
>Pyrco_DAnjou_WRKY9.Chr2
MAVDFMGYRNSSTSSFSAKSEENAVQEAASGLESVEKLIRLLSQAQQNQHQGKYPSTAMDMDCRAVADVAVSKFKKVISL
LGRTRTGHARFRRAPLTLSSGSSSQTQNQSQEILVKHVPLESTKVYHATPIQQIPPPHHHHHGTVLESTKDSSTTINFSY
PPTTSFMSSLTGDSDSKQPMSSSSFQITNLSQVSSAGKPPLSSASLKRKCSSENLGSGKCGAGSSGRCHCKKRKLRQKRV
VRVPAISLKLADIPPDDYSWRKYGQKPIKGSPHPRGYYKCSSVRGCPARKHVERALDDAAMLVVTYEGEHNHSLSVAETS
NLILESS
>Pyrco_DAnjou_WRKY9.Chr8_1
MTVELMNFPKMEDQKAIQEAASQGLQSMEHLIRFLSHQQQHPNNQSARLDCTDITDHTVSKFKKVISLLNRTGHARFRRG
PAQPVQPVHFCSSHPPPSQTLSLAPALNLTPTPAPVPVTAPAVVQQASIESSFGQSQPHSMTLDFTRPNAFASNPKSAEI
EFAKDNFSVSSGSSFMSSAITGDGSVSNGKLGSSIFLAPAPAVSGAKPPLSTAPFKKRCHEHDHSDDTSCKFSASGSASG
SGKCHCSKRRKNRVKKTIRVPAISSKIADIPPDEYSWRKYGQKPIKGSPYPRGYYKCSTVRGCPARKHVERAPDDPAMLI
VTYEGEHRHAPESVGLVFEST
>Pyrco_DAnjou_WRKY9.Chr8_2
MGVELMMGLVDSFAARMEENAVKEAASAGIQSVEKFISLISEHHQSTSSNSEAGTEYKAVADMAVTKFRKVISLLDKGCT
GHARFRKAPVPLSPPPPPLPKTITQILRPSISEPHDQKTEQPSVFRTEQSSAFKVYCPKPVVRLPPLPQNPHLKTSPVVL
TKDIGCSERKMSAAATTINFSPLAPISAANSFISSLTTGDPAEQSISSGFQFTNMSQSSSGRPPLSSSSLKRKCSSVDNV
SRLRCGSTTGRCHCSKKRKSKVKRVIRVPAISMKLADIPPDDYSWRKYGQKPIKGSPHPRGYYKCSSQRGCLARKHVERA
VDDPTMLIVTYEGDHNHSLGVTHPTATLVLESS
>Pyrusco13g009710.1
MAIDLVGFSKMDDRTAVQEAASAGLQSMQHLIRTLSNQTPSHTPLDCREITDFTVTKFKHLISVLNRTGHARFRRGPAKP
ASDSVHPKPQTTLAAFQTPKSDKDNSTTVSPPVSTTSSFFSSNTIGDGSVSNGKPFSSISVPTPPAFSAGKPPLPQSHRK
RCHEGEPAKTSSSSGHCHCSKRRKCKVKRTIRVPAISSKTADIPADEFAWRKYGQKPIKGSPYPRGYYRCSTVRGCPARK
HVERAQDDPKMLVVTYEAEHRHPHPCPSLTAANVGPVFQSS
>Pyrusco15g009630.1
MAVDFMGYRNTSSNSSFSAKLEENAVQEAASGLESVEKLIRLLSQTQQNQHQEKYPLTAMDMDCRAVADVAVSKFKKVIS
LLGRTRTGHARFRRAPLTLTAGSSFQPQYQSHSQDIVVKQAPLESTEVYHATPIQQIPPPHHHHHSMVLESTMDSSNTIN
FSYSAATSFMSSLTGDSDSKQPMSSSAFQITNLSQVSSAGKPPLSSTSLKRKCGSENLGSGKCGVGSSGRCHCSKKRKLR
QKRVVRVPAISLKMADIPPDDYSWRKYGQKPIKGSPHPRGYYKCSSVRGCPARKHVERALDDPAMLVVTYEGDHNHSLSV
AETSNLILESS
>Pyrusco15g023620.1
MTLELMNFPKMEDQKAIQEAASQGLQSMEHLIRFLSYQQQQSNNQSARVDCTDITDHTVSKFKKVISLLNRTGHARFRRG
PVQPIQPVHFPTSDPLSSQTLNLASALNLTPTPAPAPVTVPAIVPPTPIESCFVQSQPQSMTLDFTRPNAFASNPKSAEI
EFAKESFSVSSSSSFMSSAITGDGSVSNGKLGSSIFLAPAPAVSGAKPPLSTAPFKKRCHEHDQSDDTSCKFSGSGSASG
SGKCHCSKRRKNRVKKTIRVPAISSKIADIPADEYSWRKYGQKPIKGSPYPRGYYKCSTVRGCPARKHVERAPDDPAMLI
VTYEGEHRHARENVGLVFEST
>Pyrusco15g023820.1
MVFWVFGYGSLVWNPGFEYDEKVIGYIKDYRRVFDLACIDHRGTPEHPARTCTLEYQEGAICWGAAYCVRGGPEREKLAM
EYLKRRECEYDLTTLVDFYKEGEFSETEPSLTGVIVFTSTPDKESNKYYLGPAPLEDMARQIATASGPCGNNRDYLFLLE
KVMFDIGHEEDYVIELANAVRKVLGIGGKGYPKEKKLAGPTHLPLKSNIPALQLHPLPEAIALEASPSSSPSSSSSSSPY
DVFMSFSKDTRKTFTDHLYWTMKDAGIDFFMEENESIRRGENISDKVKQIIEGSKVSVIVFSSRYADSIWCLEELVQIME
CRRTVKQMVLPIFYDLSPSDVIGTFVLAFQKHREHFHEDTDIQEKLRRWTGALTAAAGLTVWTDDLTAAAGLTVRVFRTT
NGAIIDEITKLLQSPTPIEIAFTDSAKSPLSTLPGKLPGTGSASGSGEYHCSNSKRRKKQVKKTIRVPLISTGDIPADEH
SWRKYGQKPIKGSPYPRLYYRCTKVRGCPARKHVERTPDDPKVLIVTYEGEHRHPPEKVELGFETTAIIDEITKLLQSPT
PIEIAFTDSAKSPISTLPGKLPGTGSTSGSGEYHCSNSKRRKNQVKKTIRVPAISSKMKDIPADEYTWRKYGQKPIKGSP
YPRGYYKCSKARGCPARKHVDQAPDDPKVRIVTYEGEHRHGPEKEELVLRQRE
>Pyrusco15g025820.1
MALELMMGLIDSFAAKREENAVKEAASAGIQSVEKFISLISQHHHQSVSSNTEDETEYKEVADMAVTKFRKVISLLDKGR
IGHARFRKAPVTQIPTPSISEPHDQETEQPSVFRAEQSSAFKVYCPTPVVRLPPLPQNPHLKTTPVALKKGIGCAERKMD
SAAAATISFSPSAPKTAANSFISSLTAGDAAEQSISSGFQFTNMSQSSSGRPPLSSSSLKRKCSSSDNVSRLRCGSTTGR
CHCSKTRKLKVKRVIRVPAISMKLADIPPDDYSWRKYGQKPIKGSPYPRGYYKCSSERGCLARKHVERAVDDPTMLIVTY
EGDHNHSLSVTDPTATLILESS
>Pyrusco16g018790.1
MAVDLVGFSKIDDRTAMQEAASAGLQSMEHLIRALSNHPPSQTPLDCREITDFTVTKFKQLISVLNRTGHARFRRGPANP
PSDPVHPKPQTTLTVFQTPKSDKDSSTTLSPPLSTTSSFLSSITIGDGSVSNGKAFSSISVPPAPAFSAGKPPLPQSHRK
RCHDGETAKTSSSGHCHCSKRRKSKVKRTIRVPAVSSKIADIPADEFTWRKYGQKPIKGSPYPRGYYKCSTVRGCPARKH
VERAQDDPTMLVVTYEAEHHHPHPSLTAANVGLVFQSSKE
>Pyrusco16g024470.1
MAVDLVGFSKIDDRTAMQEAASAGLQSMEHLIRALSNHPPSQTPLDCREITDFTVTKFKRLISVLNRTGHARFRRGPANP
PSDPVHPKPQTTLTVFQTPKSDKDSSTTLSPPLSTTSSFLSSITIGDGSVSNGKAFSSISVPPAPAFSAGKPPLPQSHRK
RCHDGETAKTSSSGHCHCSKRRKSKVKRTIRVPAVSSKIADIPADEFTWRKYGQKPIKGSPYPRGYYKCSTVRGCPARKH
VERAQDDPTMLVVTYEAEHHHPHPSLTAANVGLVFQCS
>Pyrusco17g005100.1
MVVDFMGYRNTSSNSSFSAKLEENAVQEAASGLESVKKLIRLLSQAQQNQHQKKYLSTAMDMDCRAVADVAVSKFKKVIS
LLGRTRTGHARFRRAPLTLTSGSSFQPQYQSHSQDIVVKQAPLESTKVYRATPIQQIPPPHHHHHSMVLESTMDSSNTIN
FSYSAATSFMSSLTGDSDSKAIEKLKHPNSEGIPLVKIYGPKIKFDRGPALAFNVYDWKGEKVEPILIQKLADRNNISLS
YGFLHQIWPQYLVERLMTPEKCASGRKTQAFDGHFERDLEILASHQASSSCPTNSYLQAHANFYSRT
>Pyrusco2g000750.1
MKKIPLIVRKPLICNFVFSAKLEENAVQEAASGLESVEKLIRLLSQAQQNQHQGKYPSTAMDMDCRAVADVAVSKFKKVI
SLLGRTRTGHARFRRAPLTLSSGSSSQTQNQSQEILVKHVPLPESTKVYHATPIQQIPPPHHHHHGTVLESTKDSSTTIN
FSYPPMTSFMSSLTGDSDSKQPMSSSSFQITNLSQVSSAGKPPLSSASLKRKCSSENLGSGKCGAGSSGRCHCKKRKLRQ
KRVVRVPAISLKLADIPPDDYSWRKYGQKPIKGSPHPRGYYKCSSVRGCPARKHVERALDDAAMLVVTYEGEHNHSLSVA
ETSNLILESS
>Pyrusco8g018750.1
MTVELMNFPKMEDQKAIQEAASQGLQSMEHLIRFLSHQQQHPNNQSARLDCTDITDHTVSKFKKVISLLNRTGHARFRRG
PAQPVQPVHFCSSHPPPSQTLSLAPALNLSPTLNLTPTPAPVPVTAPAVVQQASIESSFGQSQPHSMTLDFTRPNAFASN
PKSAEIEFAKDNFSVSSGSSFMSSAITGDGSVSNGKLGSSIFLAPAPAVSGAKPPLSTAPFKKRCHEHDHSDDTSCKFSA
SGSASGSGKCHCSKRRKNRVKKTIRVPAISSKIADIPPDEYSWRKYGQKPIKGSPYPRGYYKCSTVRGCPARKHVERAPD
DPAMLIVTYEGEHRHAPESVGLVFEST
>Rosch_v2.0_Chr2g0106361
MAVDFMGYRNFSAKLEENAVVQEAASGLESVEKLIRLLSSQQKQEKYHSMDMDCTAVADVAVSKFKKVISLLGRTRTGHA
RFRRAPLPFTAPPQESVNPIDSSSTRVYHATPIQQIPAPVVMHHHGSGMEGTKDSSTTINFSSYSSAATTSFMSSLTGDS
DSKQPMSSSAFQITNMSQVSSAGKPPLSSASLKRKCSSDTLGSGKCGASSSGRCHCSKKRKLRLKRVVRVPAISLKMADI
PPDDYSWRKYGQKPIKGSPHPRGYYKCSSVRGCPARKHVERALDDPSMLVVTYEAEHNHSLNIAEASNLILESS
>Rosch_v2.0_Chr4g0398741
MAIDLVRFSKIDDRTAMEEAASAGLQSMEHLIRVLSSQTPSHNNLDCGEITDFTVAKFKQFISVLNRTGHARFRRGPVKQ
PSDSTTTSSPPPPPPPNPVPPKPQVTLSLETGNPNTNTNTNTHSKSKDCLTLSPPMSTTSSFLSSITTGDGSVSNGKVFS
SAAFPPAPAFSAGKPPLSQSHRKRCHDELATKTTSSGRCHCSKRRKSKVKRTVRVPAISSKIADIPSDEFSWRKYGQKPI
KGSPYPRGYYKCSSVRGCPARKHVERAQDDPTMLIVTYEAEHRHPHPQQSNSVPAGVVGLVFQSA
>Rosch_v2.0_Chr6g0305101
MAVEMMSFPKMEDQKAIQEAASQGLKSMEHLIRYLSHQQLSNQPSSRVDCTDLTDHTVSKFKKVISLLNRTGHARFRRGP
VAAVPAHHHHHHQFSSSSSSTSLPFPPSQTLSLAPAPVASPAIAPPAPVKAPETNFAHSMTLDFTRPNALASNPKCTDIE
FSVSSSSSFMSSAITGDNSVSNGKLGLFIAPNPAPAVSGAKPPLSAAPFKKRCHEHDHSDDVSCKLSGSGSASGSGKCHC
SKRRKNRVKKTIRVPAISSKIADIPPDEYSWRKYGQKPIKGSPYPRGYYKCSTVRGCPARKHVERAPDDPAMLIVTYEGE
HRHAPDNMSGGVGMVFEST
>Rosch_v2.0_Chr6g0308491
MAVDLMMGLVDSFAAKMEENDVKEAASAGIQSVEKFISLMSSSSSTPESAAMEYKAVADMAVNKFRKVISLLDRGRTGHA
RFRRGPVTTTSPQSPLVLTKETEQSSFQFQEALNTKTEQSQSSSAFKVYCPKPVLRLPPLPKTSTSFHFSATPAVSGSNS
FMSGDGETTTLQHSVSSGFQLTNMSVSSAGKPPLPSSSLKRKCHSVDDAAALRCGSSSSRCHCSKKRKSRVKRVTRIPAI
STKMADIPADEYSWRKYGQKPIKGSPHPRGYYKCSSQRGCPARKHVERAVDDPSMLIVTYEGDHNHSQAVTEAMAAIVLE
SS
>Ruboc_01_G04143
MAVDFMGYRNFSAKLEENAVQEAASGLESVEKLIRLLSQTSQQKQEKYQSMEMDCTAVADVAVSKFKKVISLLGRTRTGH
ARFRRAPLALASPPSVAQPHQPTKVPLESSSARVYHATPIQQIPPPILHHGGGVMEGTKDSSTTINFSSYSSAGTTSFMS
SLTGDSDSKQPMSSSAFQITNMSQVSSAGKPPLSSSSFKRKCSSETLGSGKCGASSSGRCHCTKKRKLRLKRVVRVPAIS
LKMADIPPDDYSWRKYGQKPIKGSPHPRGYYKCSSVRGCPARKHVERALDDPSMLVVTYEAEHNHSLNVAEASTLILESS
>Ruboc_02_G00571
MAVELMMGLVDSFAAKMEENDVKEAASAGIQSVEKFISLMSSSSSSEPASLEYRAVADMAVNKFKKVISLLDKGRTGHAR
YRRAPPVTLPQQILTTKETGQPSFQYQDPQTMKTEQSQSSSASAFKVYCPKPVLRLPPLPHQGTTTTGHTFSASPTISGS
NSFMSGDGENTTLQHSMSSGFRLTNMSASSAGKPPLPSSSFKRKCHSVDDAAALRCGSSSSSRCHCSKKRKSRVKKVMRI
PAISMKMADIPADEYSWRKYGQKPIKGSPHPRGYYKCSSHRGCPARKHVERAVDDPTMLIVTYEGDHNHSHAVTEAMAAI
VLEST
>Ruboc_02_G00778
MAVEMMSFPKIEDQKAIQEAASQGLKSMEQLIRYLSHQQHANQLSSRMDCTDLTDHTVSKFKKVISLLNRTGHARFRRGP
VAVPVQFPSSQPSTSSSASLPFPPSQTLSLVPAPVASPALIKAQETSFLQSQPHSMTLDFTRPNILTSNPKCTDIEFSVS
SSSSFMSSAITGDNSVSNGKLGPSLFLAQNPAPAVSGAKPPLSTAPYKKRCHEHDHSDDVSCKLSVSGSASGSGKCHCSK
RRKNRVKKTIRVPAISSKIADIPADEYSWRKYGQKPIKGSPYPRGYYKCSTVRGCPARKHVERAPDDPAMLIVTYEGEHR
HAPENLNGGVGLVFEST
>Ruboc_04_G17961
MAIDLVRFSKIDDRRAMEEAASAGLQSMEHLIRLLSNQTPSQTNLDCREITDFTVGKFKQFISVLNRTGHARFRRGPANP
STTTTSTSPPPPANPVPPKPQANLSFESGNPNSNNSKSKSKDCFTLSPPMSTTSSFISSITTGDGSVSNGKVFSSAAVPP
APAFSAGKPPLSQSHRKRCHDELAAKTTSSDRCHCSKRRKSKVKRTVRVPAISSKIADIPSDEFSWRKYGQKPIKGSPYP
RGYYKCSSVRGCPARKHVERAQDDPTMLVVTYEAEHRHPHPHPQSNSVPAGVVGLVFQSA
