# Supplementary material for: Building a foundation for gene family analysis in Rosaceae genomes with a novel workflow: A case study in Pyrus architecture genes
Source: Front Plant Sci. 2022 Nov 14;13:975942. doi: 10.3389/fpls.2022.975942 (PMC9702816; doi:10.3389/fpls.2022.975942)
Supplement: Supplementary file 1 [file DataSheet_1.zip › SupFiles/SupFile1_gene_familiy_sequences/4241.fna]

>gnl_Ambtr_v1.0_evm_27.model.AmTr_v1.0_scaffold00029.93
ATGTCAGACCTAGAGAAGCCCCTCCGGCCAAGAAGGAAGAAGATTTGGGTGGACTACTTTGTCCAGTTTCGCTGGATCATCGTCATCTTTGTGGTCCTACCCCTTTCGTTCGCTTTCTACTTCCTCCACTATCTTGGTGACATGAGATCTGAGAGAAAGTCCTTCGAGCGCCGGCAAAAGGCACATGATGAGAATGTTAAGAAGGTTGTTAACCGTCTAAAACAAAGAAACCCTTCAAAGGATGGCCTTGTTTGCACGGCTAGAAAACCTTGGATTGCTGTGGGAATGAGAAATGTTGATTACAAGCACGCTAGACACTTTGAAGTCGACCTCTCAGAGTTCAGGAACATTCTCGAGATAGATAAAGAAAGAATGGTGGCAAGAGTCGAACCCTTGGTCGATATGGGCCAAATTAGTAGGGTTACAGTGCCCATGAATCTTTCTCTAGCTGTAGTCGCAGAGCTCGACGATCTCACTGTTGGGGGTCTCATAAATGGCTATGGAATTGAAGGAAGCTCCCACCTCTATGGCCTTTTCTCCGATACTGTTGTTGCCCTTGAACTGGTACTTGCTGATGGGCGATTGATCAGGGCCACAAAGGATAATGAATACTCTGATCTCTTCTATGCTGTCCCATGGTCACAGGGCACATTGGGACTTCTTGTTGCCGCTGAAATCAAGCTTATTCACGTTAAAGAGTACATGAAGCTCACTTATACCCCAGTTGTTGGAAATTTGAAGGACATTGCGCAAGCTTATATGGATTCTTTTGCTCCAAGAGATGGTGACCAAGATAACCATGCAAAGGTCCCGGACTTCGTTGAAACCATGATCTATACACCCACTGAAGCAGTTTGTATGGCTGGAAGATATGCTTCAAAGGAAGAAGCCGAGAAGAAAGGGAATGTGATCAACAGTGTGGGGTGGTGGTTTAAGCCGTGGTTTTATCAGCATGCTGAGACTGCACTTAACAGGGGCGAGTTTGTGGAGTATATTCCTACCAGGGAGTATTATCACAGGCATACCAGGTGCTTATATTGGGAGGGCAAGTTGATTCTTCCATTCGCCGATCAATGGTGGTTCAGGTGGACTCTAGGTTGGTTGATGCCCCCAAAGGTTTCATTCCTTAAGGCTACTCAGGGTGAAGCTATCAGGAACTATTATCATGAGATGCATGTGATCCAAGATATGCTGGTTCCTCTCTACAAAGTCGGGGATGCTCTTGAGTTCGTTCATAAAGAGATGGAGTTGTACCCGATCTGGCTGTGCCCTCACCGTCTCTACAAGCTCCCAATCAAGACGATGGTAAATCCAGAGCCCGGGTTCGAGCATGCACACAGGCAAGGAGATACAGACTATGCTCAAATGTACACCGATGTAGGTGTTTATTATGCTCCAGGGCCTGTATTGAGAGGTGAAAAATTCGATGGGGTTGCAGCAGTTCGCAATATGGAGGACTGGTTAATTGAGAACCATGGTTTCCAACCCCAATATGCGGTTTCAGAGCTGAGTGAGAGGAACTTTTGGCGCATGTTTGATGCTTCTCTCTATGAGCATTGCAGGAGGAAGTATGGGGCTGTTGGGACCTTCATGAGTTTATATTACAAGTCGAAGAAGGGGAGGAAGACAGAGAAAGAGGTGCGAGAAGCCGAACAACAACACCTTGAAGGACCTTATGTGGAGATCGAGCAGCCAGCAGAG
>gnl_Aquco_v3.1_Aqcoe3G436800.1
ATGTCGGATTTAGAAGCACCGCTGCGCCCTAAAAGGAAGAAGGTTTGGGTGGATTACTTTGTCAAATTCCGATGGATTATTGTAATCTTTGTCGTTCTCCCTATCTCTTGCACCATGTACTTCCTCACTTATCTGGGGGACGTTAGATCAGAGAGTAAATCCTTCAAGCGCCGTCAAAAGGAACATGACGAGAATGTCAAGAAAGTTGTGAAGCGCTTGAAGCAGAGGAACCCATCGAAAGATGGTCTTGTCTGCACAGCCCGCAAACCCTACATTGCTGTTGGGATGCGGAATGTTGACTATAAGCGGGCACGCCACTTTGAGGTTGATCTCTCAGAATTCCGAAATGTTCTAGACATTGACAGAGAGAGGATGATTGCGAGGGTTGAGCCTTTGGTCAACATGGGCCAGATTAGCAGGGTCACTGTTCCAATGAACCTCTCCCTTGAAGTAGTTGCTGAGCTTGATGATCTTACTGTTGGAGGACTAATTAATGGGTATGGGATAGAAGGGAGCTCCCACCTGTATGGCCTCTTCTCAGACACAGTTGTAGCTTATGAAATTGTTCTTGCTGATGGGCGTGTAGTCAGAGCAACAAAAGACAACGAGTACTCTGACCTCTTCTATGCGATTCCATGGTCTCAGGGAACATTGGGTCTTCTTGTTTCTGCTGAAATAAGATTAATACCCGTTAAAGAATACATGAAGGTGACTTACCAGCCAGTGATTGGGAACCTTAAGGATCTTGCACAGGCCTATATTGATTCTTTTGCTCCTCGAGATGGGGATCCGGAAAAAATCCCAGACTTTGTAGAGACCATGATTTATACTCCTACAGAAGGTGTGTGCATGACTGGCAAATATGCCTCAAAGGAAGAGGCAAAAAAGAAGGGTAATGTGATTAACCAAGTTGGGTGGTGGTTCAAACCCTGGTTCTATCAGCATGCCCAGAAGGCACTAGAGAAGGGGGAGTTTGTGGAGTATATACCAACCAGGGATTATTACCACAGGCACACTAGGTGTTTGTACTGGGAAGGAAAGCTAATCCTCCCATTTGCTGATCAGTGGTGGTTCAGGTGGACTCTTGGATGGCTAATGCCTCCCAAGGTTTCACTACTCAAGGCTACACAAGGTGAATCAATCAGGAATTATTACCATGAAATGCATGTGATCCAGGATATGCTTGTACCTCTTTATAAGGTTGGTGAAGCACTAGAGTTTGCTCACCGTGAGATGGAGGTTTATCCGATATGGATGTGCCCACATAAGTTGTACAAGCTGCCCGTGAAAACCATGGTTTATCCTGAGCCTGGATTTGAGCACCATCGTAGACAGGGAGACACAGAGGATGCCCAGATGTATACAGATGTCGGTATCTATTATGCCCCCGGACCTGTCTTCAGGGGTGAGGTATTTGATGGTGCTGAGGCTGTGCGTCGGATGGAAAGCTGGTTGATTGAGAACCATGGTTTCCAGCCACAGTATGCAGTATCTGAGTTGGATGAAAAGAAATTTTGGAGAATGTTTGATCCCTCCCTATATGAGCACTGCCGCAACAAGTATGGAGCTGTTGGAACCTTCATGAGTGTTTACTACAAGTGTAAGAAAGGCAGGAAGACTGAGAAGGAAGTGCAGGAGGCTGAACAAGCCTGCCTTGAGACTCCCTATGCTGAGCTTGATCAGCCAGCAGAG
>gnl_Arath_TAIR10_AT3G19820.1
ATGTCGGATCTTCAGACACCGCTTGTGAGGCCCAAGAGGAAGAAGACTTGGGTTGATTACTTTGTCAAGTTCAGATGGATCATTGTCATCTTCATCGTCCTTCCATTCTCAGCCACATTCTACTTCCTCATCTACCTCGGGGACATGTGGTCAGAGTCCAAGTCCTTTGAGAAACGTCAGAAGGAACACGACGAGAATGTCAAGAAAGTCATCAAAAGGCTTAAGGGTAGGGATGCTTCCAAGGACGGGCTTGTCTGCACTGCTCGTAAGCCCTGGATCGCTGTTGGAATGAGGAACGTTGACTACAAGAGAGCCCGGCATTTCGAGGTTGACTTGGGGGAGTTCCGTAACATCCTTGAGATCAACAAGGAGAAGATGACTGCTAGAGTGGAGCCTCTTGTTAACATGGGACAGATTTCCCGTGCTACCGTCCCAATGAACCTGTCTCTCGCTGTTGTTGCTGAGCTTGATGACCTTACCGTTGGTGGACTTATCAATGGATATGGTATTGAAGGAAGCTCTCACATCTACGGTTTGTTTGCTGATACCGTTGAGGCTTACGAGATTGTTCTTGCGGGTGGAGAGCTTGTCCGCGCCACAAGGGATAATGAGTATTCTGATCTTTACTACGCAATCCCGTGGTCGCAAGGAACTCTTGGACTCCTTGTAGCTGCTGAGATCAGGCTTATTAAAGTCAAGGAGTACATGAGACTCACTTACATACCAGTCAAGGGTGATCTTCAAGCCTTAGCTCAAGGTTACATTGATTCTTTTGCTCCCAAAGACGGTGACAAGTCGAAAATCCCGGATTTCGTCGAAGGCATGGTTTACAATCCAACGGAAGGAGTGATGATGGTTGGAACATATGCATCTAAAGAAGAGGCAAAGAAGAAAGGGAACAAAATCAACAATGTGGGATGGTGGTTCAAGCCGTGGTTCTACCAGCACGCGCAGACCGCCCTGAAAAAGGGACAGTTTGTTGAGTACATCCCAACTCGTGAATACTACCACAGGCACACAAGGTGCTTGTACTGGGAAGGGAAGCTTATTCTTCCATTTGGTGATCAGTTCTGGTTTAGGTACCTCTTAGGTTGGTTGATGCCTCCAAAGGTCTCTCTTCTTAAGGCCACTCAAGGTGAAGCTATCAGGAACTATTACCATGATATGCATGTTATTCAGGATATGCTTGTTCCTCTTTACAAGGTTGGCGATGCACTCGAATGGGTCCACCGCGAAATGGAGGTGTATCCAATTTGGCTTTGCCCACACAAACTCTTCAAGCAGCCAATCAAAGGCCAAATCTACCCAGAGCCAGGCTTCGAGTACGAAAACAGACAAGGAGACACAGAAGATGCACAGATGTACACTGATGTTGGAGTCTACTACGCACCTGGCTGTGTCCTAAGAGGTGAAGAGTTTGATGGATCAGAAGCAGTGCGTAGGATGGAGAAATGGCTGATAGAGAACCATGGATTCCAGCCTCAGTACGCGGTGTCTGAGCTCGACGAGAAGAGCTTCTGGAGAATGTTTAATGGTGAATTGTATGAGGAGTGCCGCAAGAAGTATAGAGCTATTGGAACGTTCATGAGTGTTTACTACAAGTCCAAGAAAGGAAGGAAGACTGAGAAAGAAGTTAGAGAAGCCGAACAAGCTCATCTCGAAACTGCTTATGCCGAGGCAGAT
>gnl_Betvu_v1.2_Bv9_203340_spea.t1
ATGTCAGATTTGGATGTTCCCTTGCGTCCTAAGAGGAAGAAGACCTTGGTGGACTTTTTTGTCCAGTTCCGATGGATTATTGTTATATTTGTAGTCCTTCCAATCTCTGCTACCATCTATTTCTTCCTATATCTTGGTGATGTTAGATCTGAGTGGAAGTCCTACAAGAGTCGCCAAAAAGAACATGATGAAAATGTGAAGAAAGTTGTTAAACGTCTCAAATCGAGGAATCCAGCCAAAGATGGCCTGGTTTGCACAGCTAGGAAGCCATGGATTGCTGTGGGAATGAGAAATGTGGATTACAAGAGGGTTCGCCACTACGAGATCGATCTCTCAGCCTTTAGGAATATTATTGATATTGACAAAGAGAACATGATAGCCAAGGTTGAGCCTCTGGTCAATATGGGACAGATTACAAGAGCAACGGTGCCTTTGAATCTCGCTCTAGCAGTAGTTGCTGAGTTGGATGATCTCACTGTAGGTGGTCTTATTAATGGCTATGGTATTGAAGGAAGCTCCCATATCTATGGCCTATTTGCTGACACAGTTGTCGCTTATGAGTTAGTTCTGGCTGATGGACGGGTTGTCAGAGCCACCAGGGATAATGAGTATTCTGACCTTTTCTATACTGTTCCATGGTCTCAGGGTACTCTAGGATTTCTTGTTTCAGCTGAAATTAAGCTTATCCCAATAAAGGAATACATGAGGTTGACATACACTCCTGTGAAAGGCAACTTGCAAGACATTGCCCAGGGTTATATTGATTCTTTTGCACCCAAAGATGGTGATCAAGACAATCCTGAGAAGGTCCCCGAATTTGTGGAGGGCATGGTTTACAATGCATCTGAAGGTGTGATGATGACCGGAAGATATGCTTCCAAAGAAGAGGCCAAGAAGAAGGGTAATGTGATCAATAGCTGTGGATGGTGGTTCAAGCCGTGGTTCTATCAGCATGCTCAGACAGCCCTCGACAGAGGAGAGTTTGTGGAATACATTCCTACCAGGGAGTATTATCACAGGCATACAAGATCTCTGTATTGGGAAGGAAAACTTATCATTCCATTTGGTGATCAGTTGTGGTTCAGATTTCTTCTTGGTTGGTTGATGCCACCAAAGGTTTCCCTTCTTAAAGCAACTCAAGGTGAAGCCATTAGAAACTATTACCATGAGAATCATGTGATTCAGGACATGCTTGTTCCTCTTTACAAGGTTGGGGATGCTCTTGAATGGGTTCATCGTGAAATGGAGGTCTACCCACTTTGGCTCTGCCCACACAGGCTGTTCAAGCTGCCCCTCAAAACCATGATATATCCTGAACCGGGCTTTGAGCAGCACAAGAGACAGGGTGACACAAGTTATGCTCAGATGTACACTGATGTCGGAGTGTACTATGCACCGGGACCTATTCTACGTGGTGAGGTATTTGATGGTGCTGAAGCAGTTCGTAAGATGGAGAAGTGGTTGATTGAAAACCATGGATTCCAGCCACAATATGCTGTCTCTGAGCTAAATGAAAAAGACTTTTGGAGGATGTTTGATGCCTCACTGTATGAGAAGACAAGGAGGAAATATGGTGCAGTTGGAACTTTCATGAGTGTATACTACAAGTCCAAGAAGGGACGTAAGAGCGAGAAGGAGGTAGCAGAGGCTGAGCAAGAGCGAGCTGAGGTCGAAACACCTGATGCTGAGACTGAT
>gnl_Elagu_v2.0_p5_sc00017.V1.gene241
ATGTCAGACCTACAAACTCCTCTGCGTCCTAAAAGGAAGAAGGATTGGGTGGATTACTTGGTCCACTTCCGATGGATAGTTGTTATCTTTGTTGTCCTTCCAATCTCGTTCACAATCTACTTTCTTACATATCTAGGAGATGTAAAATCCGCAATGAAATCCGAAAAGCGTCGTCAGAAGGAACATGAAGAGAATGTCAAAAAGGTTGTTAATCGCCTCAAGCAGAGGAATCCAAAGAAAGATGGTCTTGTGTGCACGGCAAGGAAGCCGTACATTGCTGTTGGCATGCGTAATGTTGATTACAAACGTGCAAGACATTTTGAGGTGGATCTTTCAGCATTTAGAAACATCCTTGAGATTGACAAAGAGAGAATGATTGCAAAAGTGGAGCCTCTTGTAAATATGGGTCAGATTACAAGAGCTACTGTTCCTATGAATCTTGCCCTTGCTGTTGTTGCAGAGCTTGATGATCTCACTGTTGGAGGATTAATTAATGGATATGGAATTGAGGGAAGCTCACACATCTATGGCCTTTTCTCTGATACAGTAGTTGCCTATGAAGTTGTGCTTGCAGATGGACGAGTGGTTAGGGCTACTAAAGATAATGAATACTCTGACCTTTTCTATGGGATTCCCTGGTCTCAAGGAACACTTGGACTATTGGTTTCTGCAGAGATTAAACTCATACCCATCAAAGAGTATATGAGGCTAACTTATGCTCCAGTGAGGGGCAATTTGAAGGAACTTGCGCAGGCTTATGCTGATTTTTTTGCACCTAGAGATGGGGACCAATCAAAAGTCCCAGACTTTGTTGAGGGAATGATTTACACGCCAACTGAAAGTGTCATGATGACTGGGAGATATGCTTCTAAGGAAGAGGCAAAGAAGAAAGGCAATGTCATCAACTGTGTTGGGTGGTGGTTTAAGCCATGGTTTTACCAGCATGCTCAGAAAGCACTTAAGAAAGGTGAATTTGTGGAATACATTCCCACCAGAGATTATTACCACAGGCACACAAGGTGCTTGTACTGGGAAGGAAAGCTGATCCTACCATTTGGGGACCAATGGTGGTTCAGGTGGTTTTTTGGGTGGCTGATGCCTCCAAAGGTTTCTCTGCTTAAGGCCACCCAAGGTGAAGCTATCAGGAATTATTACCATGACAAACATGTGATCCAGGATTTGCTGGTCCCTCTCTACAAAGTTGGGGATGCCCTTGAGTATGTGCACCAAGAAATGGAGGTATATCCAATCTGGCTCTGCCCCCATCGTCTCTTCAAGCTCCCTGTGAAAGCTATGGTGTACCCCGAACCAGGCTTTGAGCTACACTACAGGCAGGGAGACACGAGCTATGCTCAAATGTTCACAGACATTGGTGTGTATTATGCTCCTGCAGCTGTCCTAAGGGGTGAGGAATTCAATGGCACCGAAGCTGTCCACCAACTTGAGGAATGGCTGACCCAAAATCATGGTTTCCAGCCACAGTATGCAGTTTCTGAGCTCACAGAGAAGAACTTCTGGAGGATGTTTGATGGGGCTCACTATGAGCATTGCCGCCGGAAGTATGGGGCCATTGGGACCTTTATGAGTGTCTACTACAAGTCCAAGAAAGGGAAGAAGACAGAGAAAGAGGTGCAGGAAGCTGAGGCGGCCATCCTTGAACCAGCCCATGCTGAAGAAGCT
>gnl_Elagu_v2.0_p5_sc00103.V1.gene122
ATGTTGGTGCCGCGGAATTCTTTTGGGTTAGCTCTCTCGCAGTTTCGTGGGCGTTCGCCTCTTGTTTGCCCGTGTGAATTAGGAGATGGAGGCATCGGTTGTAGAAGAAGAAGAAGGAAGAGATTGAACTTTGGGATTCTTCTGAGTGAGTTTCGGAGGAGTAGATGGCGATGCGGGCCGTGCATGCTTCCGGCTGAGAATAAAAATTCGAATTTGGACGTTGACTTCTTGAAATCTGCCAAGAGAAGTGTGAGAGCCCAGCAGCAAATTGTCGCGAAACAGTTATCCAGTGAACTGGATTATGAGGATTCCGAGCCGATGCAGATGGCCTCCAGCTTCAGAAACTACCAGGACGATCCATTGGTGGATAAATTGAAGACTCAGCTTGGAGTGATCCATCCCATCCCTTCTCCTCCCATTAACAGGAGTATTGCTGGCTTCTTTGTCTTTTTTTTCTGTGTTGGTGTTGTTTTTGACAAGATTTGGACTTTTAGGAAGAGGAATAAATCAATCCAGGATGTTCGGAATGGGACCTGGCCTCAGGTGCCGACTAGCTTCTCACTGTTTCTGGAAAAGGATCTCCAGAGGAAAGAGTCAGTTGAATGGGTCAACATGGTTTTGGGAAAGTTATGGAAGGTTTACAGGTCTGGGCTTGAAAATTGGATCATCGGATCGGTCCAGCCAGTGATAGACAACCTCAGGAAGCCTGATTATGTGCAGAGGGTTGAAATTAAGCAGTTCTCGCTAGGGGATGAACCATTGTCTGTTAGGAATGTTGAACGAAGGACTTCTCGCCGTGTCAATGACTTGCACTTAATGTTCATTGCATGGAATTGGCTGCTCTTCATCAGCAATCCCGGTTCTATCAATAAAGGGAAAGCACTGGGTCCTGTTTCAGATGATTTCAAAACAAATGCAATTCAGGAAGGAAATAAAGATTTTGTTGGAGAGTTATCAGTGACTCTAGTAGATGCTCGGAAACTTGCTTATTTCTTATTTGAAGCTGATCTACCTGTTCGTGCATGGACAGGAAAGACGGATCCTTATGTTGTTCTAAGTTTGGGTGATCAGGTAATTAGAAGTAAGAAAAATAGCCAGACAACTGTCATTGGCCCACCTGGACAGCCAATCTGGAATCAGGTTGAGCTAGGATCTCTTCAAGATACAGTACCAACAGATAGAATTATAACTTTACAAGGAGGTTGGAGATTGTTTGGGAACCGATCTTCTGGGGAAATACTACTACGCCTCACATACAAGGCATATGTTGAGGATGAAGATGATGATAGTGTAGAAATGGAGTTTGTGGATGGCGATGCATCTGATGGTGAAATACTAGACTATGAGCAAGCGAATGGCACATATGGACAAAGTAGGGGTGGCCCTGATGAAAAACAAAGAGAATCATTTATGGATGTCCTAACAGCTCTGCTTGTAAGTGAGGAATTTCAAGGCATAGTGGCATCTGAAACAGGAAATGCTAAAGTTTCTGAGGAGTCCAAGTATCCCGAATCAACGATGTCAAGAGCCCGTGGTCAGACATCATCTCTTGAACCTAATAGTGTTTCAAGTGGTGCCAGAGGGATTAGGGAAGAAGAGAAAGAGAGAAGGCTAAAGGATGCTAAACGATTGTTTGCGACTTCTAGGTCATATCAACATGTCCTGAAAGTGCTTTGGGACTGCAATCGCAGTGGCCACAAGCTTCTTCTTTCCACCGTCACATGCCATCCCCTCCTCCCCCACATATCTCTTCCGGATCTATTACCACATGCCACTCTCCATCCTTCTTATGTTATAAACATGATGGACTGGTTTGCTTTTGCTAGCATTATCTTGCATCAGTATCCTGTTTTTATTAGGTCAAATGGCCTTTCCAGCCTTCTGCTTTCAACCATGTCAGACCTACAAACTCCTCTGCATCCAAAAAGGAAGAAGGTTTGGGTGGACTACTTGGTCAACTTCCGATGGGTTGTTGTCATCTTTGTTGTCCTTCCAGTCTCTTTCACAATCTACTTCCTTACATATCTAGGAGATGTAAAGTCTGCAATGAAATCAGAAAAGCGGCGTCAGAAGGAACATGAAGAAAATGTTAAAAAAGTTGTTAATCGCCTCAAGCAGAGGAATCCAAAGAAAGATGGTCTTGTCTGCACAGCAAGGAAGCCATACATTGCTGTTGGCATGCGCAATGTTGATTATAAACGTGCAAGACATTTTGAGGTGGATCTTTCAGCATTCAGAAACATCCTTGAGATTGACAAAGAAAGAATGATTGCAAAAGTAGAGCCTCTTGTTAATATGGGACAGATTACAAGAGCTACCGTTCCTATGAATCTTGCCCTCGCTGTTATTGCAGAGCTTGACGATCTCACAGTTGGAGGATTAATCAATGGCTATGGAATTGAGGGAAGCTCGCACATTTATGGCCTTTTCTCTGATACAGTAGTTGCCTTGGAAGTTGTACTTGCAGATGGACGGGTTGTTAGGGCTACCAAGGATAACGAGTATGCAGACCTTTTCTATGGGATTCCCTGGTCTCAAGGAACACTTGCACTAATGGTTTCTGCGGAGATTAAACTCATACCCATTAATGAGTATATGAGGGTAACATACACTCCAGTGAGAGGTAACTTGAAGGAACTTGCCCAGGCTTATGCTGATTCTTTTGCACCTAGAGATGGGGACACATCAAAAGTTCCGGATTTTGTTGAGGGAATGATCTTTACACCAACTGAAGGTGTCATGATGACCGGAAGATATGCTTCCAAGGAAGAGGCAAAGCAAGAGGGCAATGTCATCAACAGTGTTGGATGGTGGTTTAAGCCGTGGTTTTACCAGCATTCTCAGAAAGCACTTAAGAAAGGTGAGTTTGTGGAGTGCATTCCCACCCGAGAGTATTACCACAGGCATACAAGGTCCTTGTATTGGGAAGGAAAACTGATCCTTCCATTTGGGGACCAGTGGTGGTTCAGGTGGTTTTTTGGGTGGCTTATGCCACCAAAGGTTTCTCTGCTTAAGGCTACTCAAGGTGAAGCTATCAGGAATTATTACCATGATAATCATGTGATCCAAGATATGCTGGTTCCTCTTTACAAAGTTGGGGATGCTCTTGAGTATGTGCACCGAGAATTCGAGGTATATCCAATCTGGATGTGTCCTCATCGTCTTTTCAAGCTTCCTGTCAAAACTATGGTATACCCTGAACCAGGCTTCGAGCTGCACCACAGGCAAGGAGACACAAACTATGCTCAAATGTTCACGGATATTGGTGTGTATTATGCTCCTGCAGCTGTGCTAAGGGGTGAGGAATTCAATGGTGCCGAAGCTGTCCTCCGGCTTGAGGAGTGGATGATCCAAAATCATGGTTTCCAGCCACAGTATGCAGTTTCTGAGCTCACTGAGAAGAACTTCTGGAGGATGTTTGATGGGGCTCACTATGAGCACTGCCGCCAAAAGTATGGAGCCATTGGGACCTTTATGAGTGTCTACTACAAGTCCAAGAAAGGGAAAAAGACAGAGAAGGAGGTTCAGGAAGCAGAGGCAGCCATCCTTGAACCAGCCTATGCTGAGGAAGCA
>gnl_Eucgr_v2.0_Eucgr.J00851.1
ATGTCTGATCTTAATTCTCCCCTGCGTCCAAAGAGGAAGAAGATCTGGGTGGATTATTTTGTTCAGTTCCGATGGATTATCGTCATCTTTGTCGTGCTCCCAATCTCTTTCACCTTGTATTTCCTCACATATCTCGGGGATGTCAAATCAGAGAGGAAGTCATTCAAGCAGCGTCAGAAGGAACATGATGAAAATGTTGAGAAAGTTGTTAAACGTCTGAAAGAAAGGGACCCCAAAAAGGATGGTCTAGTTTGCACCGCTCGTAAACCTTGGATAGCTGTTGGAATGCGAAATGTTGACTACAAAAGGGCCCGGCATTGTGAGGTTGATTTATCAGCTTTTCGGAATATACTGGAAATTGACAGAGAGCGGATGGTTGCCAGAGTTGAGCCACTAGTCAATATGGGGCAGATCAGTAGGGTTACGGTGCCAATGAATCTTTCCCTAGCAGTTGTTGCTGAGCTTGATGATCTTACTGTTGGTGGCCTCATCAATGGCTATGGAATTGAGGGAAGCTCCCATATATATGGGCTGTTTTCTGATACTGTTGTAGCGTATGAGATAGTTCTAGCAGATGGACGAGTGGTTAGAGCGACCAAGGATAATGAGTTCTCTGATCTTTTCTATGCCATCCCCTGGTCTCAGGGTACACTGGGTCTTCTTGTCTCCGCAGAGATCAAGCTCATCCCTGTCAAGGAATATATGAAGCTGACGTACAAGCCTGTTGTGGGTAATCTAAAAGACATTGCACAGGGATACATGGATTCCTTTGCACCACGAGATGGAGATCAGGACAATTCTGAAAAGGTTCCTGACTTTGTGGAGACAATGATATATTCGCCATCAGAAGCTGTGTGTATGACTGGAAACTATGCTTCTAAAGAAGAGGCCAAGAAGAAGGGGAATGTGATTAACAGTGTAGGATGGTGGTATAAACCCTGGTTTTATCAGTATGCACAGAGGGCACTAAAGAGAGGGGAGTTCGTGGAGTACATTCCTACCAGAGAATATTACCATAGGCACACCAGGTGCTTATACTGGGAGGGGAAGTTGATCCTTCCATTTGCAGATCAGTGGTGGTTTAGGTTCCTCCTTGGTTGGTTGATGCCTCCAAAGGTTTCTCTGCTCAAGGCTACTCAAGGTGAAGCTATTCGAAACTATTATCATGAGATGCACGTTATTCAGGACATGCTAGTTCCACTGTACAAGGTTGGCGATGCTCTTGAGTGGGTACACCAGGAGATGGAGGTATACCCCCTTTGGCTTTGCCCACACAGGCTCTATAAGCTTCCCATGAAGACCATGGTCTACCCTGAACCTGGATTCGACCTACACCGCAGGCAGGGAGACACACAATACTCTCAAATGTACACAGATGTTGGGGTCTATTATTCACCTGGGCCCGTCTTAAGGGGCGAGCAATTTGATGGCTCCGAGGCCGTTCGCAAGATGGAGAACTGGTTGATTGAGAACCATGGCTTCCAGCCCCAGTACGCAGTCTCCGAGCTGAGTGAAAAGAAGTTCTGGAGGATGTTCGATGCTGGCCTCTACGAGCACTGCAGGAGGAAGTACAAAGCCGTGGGGACCTTCATGAGTGTGTACTACAAGTCCAAGAAGGGAAGGAAGACTGAGAAGGAGGTGCAGGAAGAGGAGCAAGCGCACCTCGAAAAAGCTTATGCCGAGGTCGATCAGCCTGCAGAT
>gnl_Manes_v6.1_Manes.03G081200.1
ATGTCAGATCTTGAGGCCCCTTTGCGCCCAAAGAGGAAAAAGGTTTTAGTGGACTATTTGGTTAAGTTTCGATGGATTTTGGTTATTTTTGTTGTCCTTCCAATCTCCTTTACATTTTACTTTCTCATTTATCTTGGAGATGTTAAATCTGGGATGAAGTCCTACAAGCAACGCCAGAAGGAACATGAAGAAAATGTTCAGAAAGTTGTGAAACGCCTCAAGCAGAGGAACCCATCAAAGGATGGTCTTGTATGCACTGCCCGTAAACCCTGGGTTGCTGTTGGAATGCGGAATGTCGACTATAAGAGGGCTCGACATTTTGAAGTTGATTTGTCAGGCTTCCGTCATATTCTTGACATTGATAAAGAAAGAATGATAGCAAGAGTTGAGCCACTTGTGAACATGGGGCAGATTAGTAGGGAAACTGTCCCAATGAATCTTTCCCTTGCTGTGGTTGCTGAGCTTGATGATCTCACTGTTGGTGGTCTTATCAATGGTTATGGGATTGAAGGAAGCTCTCATATATATGGCTTGTTCTCTGATACTGTTGTAGCTTATGAAATCATTCTGGCAGATGGTCAAGTTGTCAGAGCTACAAAGGACAATGAATATTCTGATCTTTTTTATGCCATCCCTTGGTCTCAGGGGACACTTGGCCTTCTTGTTTCTGCTGAGATCAAACTTATACCCGTTCAAGAATACATGAAGGTCACGTACAAACCTGTAGTGGGTAATCTGAAAGAGCTTGCACAGGCTTATATCGACTCATTTGCACCTCGAGATCTTGATCAGGATAATCCAGCAAAGGTTCCAGACTTTGTAGAAGGAATGATTTATTCTCGAACAGAAGGTGTGATGATGACAGGGAGATATGCCTCAAAAGAAGAAGCCAAGCAGAAGGGCAATAAAATTAACAGTGTTGGTTGGTGGTTTAAACCTTGGTTCTACCAGCATGCACAGACAGCCCTAAAGAAAGGAGAGTTTGTAGAGTACATCCCAACTAGGGAATATTACCACAGGCACACAAGGTGTTTGTACTGGGAGGGAAAACTTATACTTCCATTTGGTGATCAGTGGTGGTTTAGGTATCTGCTGGGCTGGCTGATGCCTCCCAAAGTTTCTCTGCTCAAGGCTACCCAAGGTGAAGCAATCAGAAACTACTATCACGAGAATCATGTGATTCAGGATATGCTTGTTCCTCTTTACAAGGTTGGAGATGCCCTACAGTGGGTTGACCGTGAGATGGAGATATATCCCATTTGGCTCTGTCCACACAGACTATTCAAGTTGCCTGTCAAAACGATGGTGTATCCTGAACCAGGATTTGAGCATCAGCTCAGACAGGGAGACACACCCTATGCTCAAATGTACACTGATGTTGGAGTGTATTATACACCAGCATGTATATTCAGAGGTGAGGAGTTTGATGGTGCTGAGGCAGTTCGTAGAATGGAGAACTGGTTGATTGAGAATCATGGCTTCCAGCCGCAGTATGCAGTTTCTGAGCTGACCGAGAAGAATTTCTGGAGAATGTTTGATGCTGGGCTGTATGAGCAGTGCAGGAGGAGATATGGAGCTGTTGGAACCTTCATGAGTGTCTACTACAAGTCCAAGAAAGGAAGGAAGACTGAGAAGGAGGTTCAAGAAGCTGAGCAAGCCCACCTTGAGACTGCTTATGCGGAGGGTGTT
>gnl_Medtr_Mt4.0v1_Medtr4g074350.1
ATGTCAGATCTTGAGGCTCCCCTGCGCCCTAAGAGGAAGAAGATTTGGGTTGACTATTTTGTTCAGTTTCGATGGATCCTTGTTATTTTTGTGGTTCTTCCCATTTCCTTCACACTTTATTTTCTTACATACCTTGGTGATGTGAGATCTGAGTGGAAGTCCTTCAAGACGCGGCAGAAGGAACACGATGCCAATGTCGAGAAGGTCGTCAAACGTCTCAAACAGAGGAATCCCTCAAAGGACGGCCTTGTCTGCACCGCTCGTAAGCCGTGGATCGCTGTTGGGATGAGAAATGTTGACTATAAGAGGGCTCGTCATTTTGAAGTTGATCTTTCTGCTTTCAGGAACGTTCTCAATATCGACAAAGAGAGAATGGTTGCTAGGGTAGAGCCCCTTGTCAATATGGGGCAGATTACCAGGGTCACTGTGCCTATGAATCTTGCACTTGCTGTGGTTGCTGAGCTGGACGATCTTACCGTTGGTGGCCTCATAAATGGTTACGGGATAGAAGGAAGTTCCCACAAATATGGCCTCTTTTCCGATACTGTTGTGGCCTTCGAAATTGTTCTGGCAGATGGATCTCTTGTTAGAGCCACCAAGGATAATGAGTACTCTGATCTATTTTACGCTATTCCGTGGTCTCAGGGAACACTTGGGCTTCTTGTTGCTGCAGAGATCAAGCTTATACCCATTAAGGAGTACATGAAGTTAACCTATAAACCGGTTGTTGGCACCCTGAAAGATATTGCACAGGCATATGCTGATTCTTTTGCTCCCAGAGATGGGGACCAGGATAATGATGAGAAGGTTCCCGACTTCGTTGAAACTATGATTTATTCGCCAACACGAGCTGTGTGCATGACAGGGAGGTATGCTTCGAAAGAAGAGGCCAAGAAGAAGGGGAATAAGATAAACAGTGTAGGATGGTGGTACAAAACCTGGTTCTACCAACATGCAGAGACAGCACTCAAAAAGGGGCTGTTTGTAGAATACATTCCCACCAGAGAATATTATCATAGGCACACAAGGTGTTTGTATTGGGAGGGAAAGCTTATCCTCCCATTTGCTGATCAATGGTGGTTTAGGTTTCTGTTTGGCTGGTTGATGCCCCCCAAGGTTTCTCTGCTCAAGGCAACTCAAGGTGAAGCTATTAGAAACTATTACCATGAAATGCATGTTATCCAGGACATACTTGTTCCTCTGTACAAGGTGGGAGATGCACTAGAATGGGTTGACCGCGAAATGGAGATCTACCCCCTTTGGCTCTGTCCACACAAACTGTACAAGCTGCCAGTCAAAACTATGGTTTACCCGGAAGCAGGCTTTGAGCTGCAACGCAGGCAGGGAGACACTCAAGATGCTCAAATGTTCACAGACGTTGGAGTTTACTATGCACCAGGTCCTGTGTTAAGGGGTGAGGTGTTTGATGGTGCAGATGCTGTGCGTAGATTGGAGAACTGGATGATTGAAAATCATTGTTTTCAGCCACAGTACGCTGTGTCTGAACTGAATGAGAAAAGCTTCTGGAGGATGTTTGATGCTGGTCTATATGAGCATTGTAGGAAGAAGTATGGAGCTGTTGGGACCTTCATGAGTGTGTACTACAAATCAAAGAAGGGCAGGAAAACTGAGAAGGAGGTGCGTGAAGCTGAGCAAGCACACCTTGAAACTGCATATGCAGAAGTTGATCAACCGGCAGAC
>gnl_Mimgu_v2.0_Migut.M01947.1
ATGTCGGACCTTGAGGCCCCCCTACGCCCCAAGAGGAAGAAGATTTGGGTGGACTACTTTGTACAGTTCCGATGGATAATTGTTATCTTTGTCGTTCTTCCCATCTCATTCACACTCTACTTCCTCACATACCTTGGTGATGTGTGGTCTGAGTGCAAATCATTCGAGAAGCGTCAAAAGGAACACGATGAAAACGTCAAGAAAGTTCTGAAACGTCTCAAAGACAGGAACCCGAAGAAAGATGGTTTGGTCTGTACTGCTAGGAAGCCGTGGATTGCTGTTGGAATGCGTAATGTTGACTACAAGCGCGCTCGACACTTTGAGGTTGACCTCTCTGCGTTCAGAAACATTCTGGACATTGACAAGGACAGAATGATTGCCAGGGTGGAGCCTTTGGTCAATATGGGTCAAATATCCAGAGCTACTGTTCCGATGAATCTGTCCCTTGCAGTTGTTGCCGAGCTCGATGATCTCACTGTGGGTGGTCTGATCAATGGCTACGGTATTGAAGGAAGCTCCCATATTTACGGCCTGTTTTCAGACACTGTTGTGGCTTATGAAATTGTCCTGGCTGATGGTCGGTTGGTTAGAGCTACAAAGGACAACGAATACTCTGACCTATTCTATGCCATTCCCTGGTCACAAGGCACACTGGGACTCCTCGTTGCAGCTGAGATTAAGCTCATACCTGTAAAGGAATACATGAAGCTGACATATACACCTGTGGTGGGTAATCTGCAGGAGCTTGCACAGGGATACATTGACTCCTTCGCACCAAAGGATGGGGATCAGGATAACCCTGACAAGGTTCCGGACTTTGTCGAGACTATGATTTACAATCCCACAGATGCTGTTTGCATGACTGGCAAATACGCTTCCAAAGAAGAAGCCAAAAAGAAGGGCAACAAAATCAACAGTGTCGGCTGGTGGTTCAAGCCTTGGTTTTACCAGCATGCACAGACGGCGTTGAAGAAGGGTGAGTTCGTCGAGTATATCCCCACGAGAGACTATTACCACAGGCATACGAGGTGCTTGTACTGGGAAGGGAAGCTCATTCTTCCATTTGCCGACCAATGGTGGTTCAGATATACCCTCGGCTGGCTGATGCCGCCAAAGGTTTCTCTTCTGAAAGCAACTCAAGGTGAAGCCATCAGGAACTATTACCATGAGATGCATGTCATTCAGGACATGCTTGTTCCTCTCTACAAAGTCGGAGATGCTCTCGAATTCGTCCACAAGGAAATGGAGGTCTACCCGCTATGGCTCTGCCCACACAGGATGTACAAACTCCCGGTGAAAACCATGGTTTATCCTGAACCGGGATTTGAGCTACAGCGCAGGCAAGGGGACACTCACTATGCACAGATGTATACTGATGTCGGAGTGTACTATGCACCTGGACCTGTATTGAGGGGCGAGCAATTTGATGGTGCTGAAGCTGTTCACCGATTGGAGGATTGGTTGATCGAGAACCATGGTTTCCAGCCACAGTATGCAGTGTCGGAGCTGAACGAGAAGAACTTCTGGAGAATGTTCGATGCAGGGCTTTACGAGCAGTGCAGAAGGAAGTATGGAGCTGTGGGCACGTTCATGAGCGTGTACTACAAGTCGAAGAAAGGCAGGAAGACCGAGAAGGAGGTTCAGGAAGCTGAGCAGGCTATTCTCGATACTCCAGATGTCGAAGAATGT
>gnl_Musac_v1_GSMUA_Achr4T26880_001
ATGTCTGGTGTGGAAGCTCCTCTGCGTCCCAAAAGAAAGAAAGTTTTGGTGGACTATCTGGTCCGGTTCCGATGGATCGTTGTCGTCTTTGTGGTGCTTCCCGTCTCTTGCTTCATCTACTTCAGACTGTTTCTTGGCCATGTGAGATCTGCCATGAAGTCCGACGAGCGTCGCCGGAAAGAACATGAGGAGAACGTTCTCAAAGTTATCAAGCGCCTCAAGCAGAGAGATCCAACGAAGGATGGCCTCGTCGATCTCTCTGCGTTCAGGAACATTCTTGAGATCGACAAGGAGCGGATGATCTCTAAGGTGGAGCCGCTTGTTAATATGGGTCAGATCACCCGAGCTACGATTCCCATGAACCTCTCGCTTGCGGTCGTTGCAGAGCTTGACGATCTCACTGTGGGTGGCCTTATCAATGGTTATGGAATCGAGGGGAGCTCACACTTGTATGGGCTCTTTTCTGACACGGTCGTCGCCATGGAGGTTGTGCTTGCCGACGGCCGACTTGTGAGGTGTACCAAGGACAACGAGCATTCCGATCTTTTCTACGGGATCCCCTGGTCTCAAGGAACTCTGGGTCTCATGGTTTCTGCAGAGATCAAACTCATACCTGTTAGGGAATACATGAAGGTTATCTACACCCCGCACCGGGGAACCTTGAAGGAACTCGCGCAGGCTTATGCAGACTCGTTTGCTCCCAGAGATGGGGATTCATCAAGGGTTCCGGACTTCGTTGAGACGATGATCTATAACCCCACCGAGGCTGTCTGCATGACCGGGAAGTATGCTTCCGAGGCAGAAGCCAAGAAGAAGGGCAATGTCATCAACAGCATAGGGTGGTGGTTCAAGCCCTGGTTTTACCAGCATGCACAGACAGCGCTGCAGAGGGGAGAGTTCGTGGAGTACATACCCACCCGAGAGTATTACCATAGGCATACCAGATCTCTGTACTGGGAAGGGAAGCTGATCCTGCCATGCGCAGACCAGTGGTGGTTCAGATGGTTCTTGGGCTGGTTGATGCCGCCAAAGGTCTCCTTGCTCAAGGCCACCCAAGGTGAAGCTATCAGGAACTATTACCATGACATGCATGTGATCCAGGATCTCCTGATTCCTCTGTACAAAGTTGCAGATGCTCTCGAGTTTTGCCATTGTGAAACGGAGCTATATCCAGTATGGCTCTGCCCCCATCGGCTGTTCAAGCTTCCTCTGAAGACGATGGTGCATCCAGAAACAGGCTTCGAGGACCATCACCGGCAGGGAGACACGAGCTTCGCCCAAATGTTCACCGACGTCGGTTTGTACTATGCTCCAGGTCCCGTGTTCAGGGGGGAGGAGTTCGACGGCGCCGAAGTTGTCCGCAAGCTCGAGGAGTGGATGATTCAGAACCACGGTTTCCAGGCGCAGTACTCCGTCTCGGAGCTCACCGAGAAGAACTTCTGGAGGATGTTCGACGCGTCCCACTACGAGCACTGCCGTCGCAAGTACGGCGCCATTGGCACTTTCATGAACGTGTACTACAAGTCCAAGAAAGGGAAGAAGACGGAGAAGGAGGTGCAGGATGCCGAGGCTGAGGCCGCCATCGTCGAAGCCGACCGTGCTGAAGAAGAT
>gnl_Musac_v1_GSMUA_Achr8T13930_001
ATGCATGTGATCCAGGACATGCTGCTGCCCATGCACAAGGTCGCCGACGCCCTGGAGTTCCTCCACCGCGAAATGGAGGTATATCCGATCTGGCTTTGCCCACACCGCCTCTTCAAGCTCCCGGTGAAGACCATGGTATACCCAGAACCTGGATTCGAGCTGGATCCGAAACAGGGAGACACCAGCTTCGCGCAGATGTTTGCGGACATCGGCGTCTACTACGCCCCCGGGCCCGTGCTGAGAGGCGAGGAGTTCGACGGCGCCGAAGCCGTGCACAGGCTGGAGGAATGGCTGATCCAGAACCATGGTTTCCAACCGCAGTACTCGGTGTCGGAGCTCAGCGAGGACAACTTCTGGAGGATGTTCGATCGAGAGCTGTACGACCACTGCCGCAGGAAGTACAAGGCGATCGGGACGTTCATGGACGTCTACTACAAGTCCAAGAAGGGGAAGAAGACAGAGAAGGAGGTGCTGGAGGCGGAGGCAGCCATCGCAGAGACCGAGTACGCCGTAGCCGAGAAGGAGAAC
>gnl_Musac_v1_GSMUA_Achr8T13800_001
ATGCATGTGATACAGGACATGCTGCTGCCCATGCACAAGGTCGCCGACGCCCTGGAGTTCCTCCACCGCGAAATGGAGGTCTATCCGATCTGGCTTTGCCCACATCGCCTCTTCAAGCTCCCGGTGAAGACCATGGTATACCCAGAACCTGGATTCGAGCTGGATCCGAAACAGGGAGACACCAGCTTCGCGCAGATGTTTGCGGACATCGGCGTCTACTACGCCCCCGGGCCTGTGCTGAGAGGTGAGGAGTTCGACGGCGCCGAGGCCGTGCACAGGCTCGAGGAATGGCTGATCCAGAACCATGGTTTCCAACCGCAGTACTCGGTGTCGGAGCTCAGCGAGGACAACTTCTGGAGGATGTTCGATCGAGAGCTGTACCACCACTGCCGCAGGAAGTACAAGGCGATCGGGACTTTCATGGACGTCTACTACAAGTCCAAGAAGGGGAAGAAGACCGAGAAGGAGGTGCTGGAGGCGGAGGCCGCGATCGCAGAGACCGAGTACGCCGTAGCCGAGAAGGAGAAC
>gnl_Musac_v1_GSMUA_Achr1T01480_001
ATGTCTGATTTGCAAGCACCTCTACGACCCAAAAGAAAGAAAGTCTTGGTGGATTATCTGGTCCAGTTCCGATGGATTGTTGTCATCTTTGTTGTGCTTCCAGTCTCTTGCTTTATCTATTTCAAACTATTTTTGGGCGATGTGAAATCCGCAATGAAATCTGAAAAGCGTCGCCAGAAGGAACATGAAGAGAATGTGAAGAAAGTTCTCACACATTTATGGGCTCTTTTCCGATACAGTTGTTGCCATGGAAGTTGTCCTTGCGAATGGCCAAGTAGTGAGGTGCACAAAGGA
>gnl_Musac_v1_GSMUA_Achr1T01470_001
ATGCCTCCGAAGGTTTCTTTGCTCAAGGCCACTCAAGGTGAATCAGTCAGGAACTACTACCATGATATGCATGTGATCCAGGATCTGTTGGTTCCTCTGTACAAAGTTGGAGATGCTCTAGAATATTGTCACAATGAAATGGAGGTTTATCCGATATGGCTCTGTCCACATCGGTTGTTCAAGCTTCCTGTGAAAACCATGGTGTACCCAGAACCAGGCTTCGAGCATCATCACCGACAGGGAGACACGAGCTATGCCCAAATGTTCACGGACATCGGGGTGTACTATGCGCCAGGTCCCGTGCTCCGCGGTGAGGAGTTCAACGGTGCCGAAGCTGTCCGCAACCTCGAGGAATGGTTGATCCAGAACCACGGGTTCCAGCCACAGTACGCCGTCTCCGAGCTCACCGAGAAGAACTTCTGGCGGATGTTTGATGGATCGCAATACGAGCACTGCCGCAAGAAATATGGGGCGATCGGGACCTTTATGAGTGTCTACTACAAGTCCAAGAAGGGGAAGAAGACGGAGAAGGAGGTGCAGGAAGCTGAGGCCGAGATCCTCGAACCGGCCTATGCAGAAGAAGTT
>gnl_Musac_v1_GSMUA_Achr5T13350_001
ATGTCTGATCTACAAGCACCTTTGCGACCCAAAAGGAAGAAAGTTTTGGTGGACTATCTGGTCCAGTTCCGATGGATTGTTGTCATTTTTGTTGTGCTTCCAGCCTCTTGCTTTATCTACTTCAAATTATTTCTAGGTGATGTGAAATCTGCTATGAAATCAGAAAAGCGTCGCCAGAAGGAACACGAGGAGAATGTTAAGAAAGTTGTGAATCGCCTCAAGCAGAGAGATCCCAAGAAAGATGGTCTTGTAAACATTATTGAGGTTGATAAAGAGCGAATGGTTGCTAAGGTGGAGCCTCTTGTTAATATGGGTCAGATAACTAGATATACAGTTCCTATGAACCTTGCACTTGCGGTAGTTGCCGAACTTGATGATCTCACTGTAGGTGGACTTATTAATGGTTATGGAATCGAGGGGAGCTCACACATTTATGGGCTCTTTTCTGACACAGTTGTTGCCATGGAAGTTGTTCTTGCTGATGGCCGAGTTGTGAGGTGTACAAAGGACAACGAGTACTCTGACCTTTTCTATGGGATTCCTTGGTCTCAAGGAACTCTGGGTCTCCTAGTTTCTGCAGAGATAAAACTAATTCCCATTAAGGAATATATGAGGCTTACCTATAGCCCCTACAGGGGAACCCTGAAGGAACTTGCACAGGCTTACGCTGATTCTTTTGCACCCAGAGATGGGGATCCGTCAAAAGTTCCAGATTTTGTCGAGGGAATGATCTACACTCCAACCGAGGCTGTGCACATGACTGGTAGGTATGCCTCCAAGGAAGAAGCAAAGAAGAAGGGCAATGTCATCAACAATGTAGGGTGGTGGTTTAAACCTTGGTTTTATCAGCATGCACAGACGGCACTCAAGAGGGGCGAGTTTGTGGAGTACATTCCCACCCGAGAGTATTACCATAGGCACACAAGGTGTTTGTATTGGGAAGGCAAGTTGATTCTGCCATTCGGAGACCAATGGTGGTTCAGATGGCTTTTGGGCTGGATGATGCCACCAAAGGTTTCTTTGCTTAAGGCCACACAGGGTGAAGCAATCAGAAACTATTACCATGAGATGCATGTGATCCAGGATCTCTTGGTTCCTCTCTACAAAGTTGGGGAGGCTCTCGAGTATTGTCATCATGAAATGGAGGTTTATCCAATATGGCTATGTCCCCATCGATTGTTTAAGCTTCCCGTGAAAACGATGGTGTACCCAGAGCCAGGCTTCGAGCATCATCACCGCCAGGGGGACACGAGCTATGCCCAAATGTTCACAGACATCGGTGTGTACTATGCCCCGGGTCCTGTGTTTAGGGGTGAGGAGTTCAATGGTGCCAAAGCAGTCCGCAATCTTGAAGAGTGGCTGATCCAGAACCATAGTTTCCAGCCTCAGTATGCCGTATCTGAGCTCACCGAGAAGAACTTTTGGCGGATGTTCGATGGGTCACACTATGAGCACTGCCGTCAGAAGTATGGTGCAGTCGGGACTTTTATGAGTGTGTACTACAAGTCCAAGAAAGGAAAGAAGACAGAGAAGGAGGTGCAGGATGCCGAGTCCGAGATCCTTGAACCGGCATATGCTGAAGAAGCT
>gnl_Nelnu_v1.0_NNU_020346-RA
ATGTCGGACCTTGAGGCTCCTCTTCGACCCAAGAGGAAGAAGAATTGGGTAGACTACTTTGTTAAGTTTCGATGGATCATCGTTATCTTTGTTGTCCTTCCTATCTCCTTCAGCATCTACTTCCTCACCTATCTTGGAGATGTCAGATCAGAGTGCAAGTCCTTTAAAAGGCGTCAAAAGGAACATGATGAGAATGTCAAGAAAGTTGTGAACCGCCTCAAGCAAAGGAACCCATCGAAGGATGGTCTTGTCTGCACAGCCCGTAAGCCCTACATTGCTGTTGGCATGCGGAATGTTGACTATAAGCGGGCACGGCATTTTGAGGTTGATCTCTCAGAATTTCGAAACATCCTTGATATTGACAAAGAGCGAATGATTGCAAGGGTTGAGCCTCTAGTCAACATGGGCCAGATCAGTAGGGCAACAGTTCCAATGAACCTCTCTCTTGCTGTGGTTGCAGAGCTTGATGATCTCACTGTTGGAGGCCTCATCAATGGCTATGGAATTGAAGGGAGTTCCCACCTCTATGGTCTCTTCTCTGATACTGTTGTGGCATATGAGATTGTTCTTGCAGATGGGAGGTTAGTCAGAGCGACCAAAGACAATGAGTACTCTGATCTCTTCTATGCAATTCCATGGTCTCAGGGAACACTGGGGCTTCTTGTTGCTGCAGAGATCAAGCTCATACCTGTTAAAGAATACATGAGGCTGACCTACAAACCGGTTGTGGGTAATCTAAAGGAGCTTGCACAAGCATATATAGATTCATTTGCACCACGAGATGGAGATCAGGACAACCCTGAGAAGGTTCCAGACTTTGTAGAAACCATGATTTATTCTCCCACTAAAGCTGTTTGCATGATTGGGAGATATGCCTCCAAGGAAGAGGCAAAGAAGAAGGGAAATGTGATTAACAGTGTTGGGTGGTGGTTCAAGCCCTGGTTCTACCAGCATGCTGAGAAGGCTCTGAAGAAGGGGGAGTTTGTGGAATACATTCCTACACGGGAGTACTACCATAGGCATACAAGGTGTTTGTATTGGGAGGGAAAACTGATTCTACCATTTGCAGATCAATGGTGGTTCAGGTGGACCTTGGGGTGGATGATGCCTCCTAAGGTTTCTCTTCTGAAGGCTACTCAAGGTGAAGCAATCAGGAAGTATTACCATGAGATGCATGTGATCCAGGACATGCTTGTTCCATTGTACAAGGTCGGGGATGCACTAGAGTGGGCACACCATGAAATGGAGGTATATCCAATTTGGCTCTGTCCTCACAGACTGTACAAACTTCCTGTTAAAACTATGGTCTATCCTGAACCTGGTTTTGAGCTACATCATAGACAGGGAGATACAGAATATGCTCAAATGTACACAGATGTTGGCATCTACTATGCCCCAGGGCCCGTTTTGAGGGGTGAGGAATTTGATGGGGCAGAGGCTGTCCGTCGGATGGAGAACTGGTTGATTGAAAACCATGGCTTCCAGCCACAGTATGCTGTGTCTGAGCTGAGTGAGAGGAACTTCTGGAGGATGTTTGATGCTGAGCTCTATGAGCATTGCCGAAAGAAGTATGGAGCTGTTGGGACATTCATGAGTGTTTACTACAAGTCAAAGAAAGGCAGGAAAACTGAGAAAGAGGTGCGCGAAGCTGAGCAAGCTCATCTAGAGACAGCTTATGCTGAGGCTGAT
>gnl_Orysa_v7.0_LOC_Os10g25780.1
ATGGTAAAATGGAAGTGTGATGGATGTAACTGTGTCAATACAGCGGAGAAGATATTAATCAATAATCATAGCCGGACTGCAGCCATGGCAGATCTGCAGGAGCCCCTCGTTCGTCCGAAGAGGAAGAAGGTTTTGGTGGACTACTTGGTAAAGTTCCGATGGATTCTGGTGATCTTTGTGGTGCTCCCCATTTCCGCTCTGATCTACTTCAATATCTATTTGGGCGATGTCTGGTCTGCCATGAAATCTGAGAAACGTCGCCAGAAGGAACATGATGACAATGTGCAAAAAGTTGTGAAGCGGCTCAAGCAGAGGAACCCAAAGAAGGATGGCCTTGTTTGCACAGCTAGGAAGCCCTGGATTGCTGTTGGCATGCGCAATGTAGACTACAAGCGTGCTAGGCATTTTGAGGTTGACCTTTCCGCCTTCAGGAACATTCTTGAGATTGACAGAGAGAGAATGGTTGCCAAGGTTGAGCCTCTTGTCAACATGGGCCAGATAACCAGAGCTACATGCCCAATGAACCTTGCCCTTGCAGTTGTTGCTGAGCTTGATGACCTTACTGTTGGGGGACTGATCAATGGGTATGGTATTGAAGGGAGCTCTCACCTCTATGGTCTTTTCTCTGACACTGTTGTCGCCGTGGAAGTTGTTCTTGCAGACGGTCGAGTTGTTAGAGCCACTAAGGATAATGAGTACTCTGACCTTTTCTATGGCATTCCCTGGTCCCAGGGAACACTTGGGTTTCTTGTTTCCGCTGAGATCAAACTCATTCCCATCAAGGAATACATGAGGCTCACATATACTCCAGTTAAAGGGTCACTGAAGGAGATAGCACAAGGTTATTGTGATTCGTTTGCACCACGAGATGGTGATCCTGCAAAGGTCCCAGACTTCGTTGAGGGAATGGTGTACACAGAAAATGAGGGTGTCATGATGACTGGTGTTTATGCTTCCAAAGAAGAGGCAAAGAAGAAGGGCAATAAGATCAACTGTGTCGGGTGGTGGTTCAAGCCTTGGTTTTACCAACATGCTCAGACAGCACTCAAGAAGGGTGAGTTTGTGGAGTACATTCCAACAAGAGAGTACTACCACCGTCACACCCGGTGTCTGTACTGGGAGGGGAAGCTGATCTTGCCATTCGGCGACCAATTCTGGTTCAGGTTCCTCTTGGGCTGGCTGATGCCACCAAAGGTGTCTCTGCTCAAGGCCACACAGGGTGAATCTATCAGGAATTACTACCATGACAACCATGTGATTCAAGACATGCTGGTTCCCTTGTACAAAGTTGGAGATGCTCTTGAGTTTGTTCACAAGGAAATGGAGGTTTATCCACTGTGGCTGTGCCCGCACCGGCTCTACAAGCTCCCTGTGAAAACCATGGTGTACCCAGAGCCTGGCTTTGAGCACCACCACAGGCAAGGTGACACTAGCTATGCCCAGATGTTCACCGATGTTGGTGTGTACTATGCTCCTGGTGCTGTCCTGAGGGGCGAGGAGTTCAATGGCGCTCTAGCTGTCCACAGGCTGGAGCAGTGGCTGATTGAGAACCACAGCTACCAGCCACAGTACGCTGTATCTGAGCTCAACGAGAAGGACTTCTGGAGGATGTTTGATGCTTCTCACTACGAGCATTGCCGCCAAAAGTATGGTGCCGTCGGTACCTTTATGAGCGTCTACTACAAGTCCAAGAAGGGAAGGAAGACTGAGAAGGAGGTGCAGGAAGCCGAGGCCGCCATCCTCGAGCCAGCCTACGCTGATGAGGCG
>gnl_Phavu_v2.1_Phvul.011G031700.1
ATGTCGGATCTTGAGGCTCCTTTGCGCCCGAAGAGGAAGAAGATTTGGGTGGACTATTTTGTTCAGTTTCGATGGATCCTTGTTATTTTTGTGGTCCTTCCCATATCATTCACCATTTATTTCCTTACATACCTTGGGGATGTGAGATCTGAGTGGAAGTCCTATAAGACGCGTCAGAAGGAACATGATGAGAATGTGAAGAAGGTTATGAAGCGTCTAAGGCAGAGGAATCCGTCCAAGGATGGTCTCGTCTGCACTGCTCGTAAGCCCTGGATTGCTGTTGGGATGCGGAATGTTGACTACAAGAGAGCCCGTCATTTTGAAGTTGATTTGTCCGCTTTCAGGAATGTACTTTCGATCGACAAAGAACGGATGGTTGCAAGAGTGGAGCCTCTAGTCAACATGGGGCAGATTTCCAGGGTGACTGTGCCCCTGAATGTTTCCCTTGCTGTCGTTGCCGAGCTTGATGATCTCACTGTTGGTGGTCTCATTAACGGCTATGGAATAGAAGGAAGCTCCCACAAATATGGCCTGTTCTCTGATACTGTGGTGTCCTTCGAAATTGTGTTGGCTGATGGCAGTCTTGTTAGAGCCACCAAGGACAATGAGTTCTCTGATCTATACTATGCCATTCCCTGGTCTCAGGGAACACTCGGCCTTCTGGTTGCTGCTGAGATTAGGCTTATACCCATTAAGGAGTACATGAAGCTAACCTACATGCCTGTTGTTGGCAACCTGCAAGATATTGCACAGGCATATTGTGATTCTTTTGCTCCCAGAGATGGAGACCAGGATAACGAGGAGAAGGTTCCAGACTTTGTTGAAGGAATGATTTATTCACCGACACAAGCTGTGATGATGACGGGAAGATACGCTTCAAAGGAAGAGGCCAAGAAGAAGGGGAGTAAGATAAACAGTGTTGGATGGTGGTTTAAAACCTGGTTCTATCAGCATGCAGAGACGGCTCTGAAGAAAGGAGAGTTTGTAGAATACATTCCCACCAGACAATATTATCACAGGCACACAAGATGCTTGTACTGGGAGGGAAAGCTTATCCTTCCATTTGCTGATCAATTTTGGTTTAGGTTTCTGTTTGGCTGGTTGATGCCACCAAAGGTTTCTCTCCTCAAGGCAACTCAAGGTGAGGCTATAAGAAACTATTATCACGAAATGCACGTCATCCAGGACATGCTTGTTCCTTTGTACAAGGTGGGAGATGCTTTAGAATGGGTTCACCGTGAGATGGAGGTATACCCCATTTGGCTCTGCCCACACAAATTGTTCAAGCTGCCTATCAAAACTATGATTTACCCAGAGCCAGGGTTCGAACTACATCGCAGGCAGGGAGACACCCAAACTGCTCAAATGTACACAGATATTGGAGTTTACTATGCACCAGGTCCGGTTCTTAGGGGTGAGGTATTTAATGGGGAAGAAGCAGTGCGTAAAATGGAGAGCTGGTTGATTGAAAACCATGGTTTTCAACCACAGTATGCTGTGTCCGAGCTGTCCGAGAAAAGCTTCTGGAGAATGTTTGATGCTAGTTTATATGAGCAGACCAGGAAGAAGTATGGAGCTGTTGGTACCTTTATGAGTGTATACTACAAATCTAAGAAGGGCAGGAAAACCGAGAAGGAGGTACAAGAAGCAGAGCAAGCGCACCTTGATACTGCATATGCAGAAATCGATCAACCAGTTGAC
>gnl_Phypa_v3.3_Pp3c7_650V3.1
ATGGGGGATCTTCAGAAGCCCCTGCGGCCGAAGAAGCGCACGACCTGGGTGGATTGGGCGGTTCAGTTCCGGTGGATCCTGGTTATCCTTGTTGTGCTCCCTGTTTCGAAGAGCTTTGACACTGTTGCCTGGTTCCGGGAGCAGTGGTCCGCTTTTAAGTCCGAGAAGAGGCGTCAGAAGGAGCATGACGAGAATGTCGAGAAGGTGATCAAACGCTTGAAGTCGCGAGATCCCTCCAAGGATGGCCTTGTCTGTACCGCTCGGAGGCCCTGGATTGCCGTTGGTATGCGCAATGTGGACTACAAGCGGGCTCGCCACTTCGAAGTCGACCTTAATGATTTCAATCAGGTCTTGGAGATCGACAGGGAGAACATGATCGCCCGGTGCGAGCCATTGGTCAACATGGGGCAGATTACGCGAATGACTGTTCCCATGGGACTTTCCCTTGCTGTCGTCGCAGAGCTGGACGACCTGACAGTTGGTGGTCTCATCAATGGATATGGAATTGAGGGAAGTTCTCACATCTATGGCCTTTTCGCCGACACTTGTGTGGCGTACGAGATCATCCTTGCTGATGGACGCCTTGTGCGCGCAACAGCAGACAACGAGTTCTCTGATTTGTTCTACGCCATTCCCTGGTCTCAGGGTACTCTAGGGTTGCTGGTGGCTGCCGAAATCAAATTGATTGAAGTCGGTCCGTACATGAAAGTGACGTACAAGCCCGCTAGAGGTGACCTGCAGGAGCTCGCCCAGGCCTACAATGACTCTTACATACCCCGTGATGGTGACCAAGATAATCCCGAGAAGGTCCCGGATTTCGTTGAGACTATGATCTACAGCGAGACTGAAGGAGTGACTATGACTGGCCGATACGCCAGCAAGGACGAAGCCAAACGGAAAGGGAACAAGATCAATTGTCAAGGTTGGTGGTACAAGAAATGGTTCTACCAGCATGCACAAGAAGCCCTGACGAGAGGAGAATTTGTTGAGTATATCCCCACAAGAGACTACTACCATCGTCATACCCGCTGCCTCTACTGGGAGGGCAAGTTAATCCTGCCCTTCGCCGATCAGTTCTGGTTCCGGTACCTGTTCGGTTGGATGATGCCACCGAAGGTTTCATTCTTGAAGGCCACACAGGGAGATGCCATCCGGAACTATTACCATGAGCGACATGTCATTCAGGACATGCTTGTGCCTTCATACAAGGTCGGCATGGCTCTTGAATTCAGTGACCGCGAATTCGAGGTGTATCCTATTTGGCTGTGCCCTCACCGTTTATTCAAGCACCCGATGAGAACCCAGATCAATCCTGAGCCTGGATTTGAGTACGCTGGACGCCCAGGAGACACTCCATATGCTCAGATGTACACTGATGTTGGTGTATATTATACACCTAGATGCGTGTTCAAGGGGGAGGAATTCGATGGGGTGGCTGCCGTCAAGAAGATGGAAGCCTGGATGATTGAGAACCATTGTTTCCAACCTCAGTACGCGGTCTCTGAGCTCAACGAGCGCGACTTCTGGCGCATGTTTGATCCTACCCTTTACCAGAGATGCCGGGACAAGTACAAAGCTGTCGGCACCTTCATGAGCGTCTACTATAAGTGCAAGAAGGGGAGGAAGACGGAGAAGGAAGTGGCTGAGGAAGAGGCTAAAGTCACGGAGTCTGCATATGCTGACGTCGAGAAGCCCGAG
>gnl_Phypa_v3.3_Pp3c11_26120V3.1
ATGTCTGACCTCAGGAAGCCCTTGCGGCCCAAGAAGGCCAGGTCCTGGGTGGACTGGGCTGTGAAGTTGCGGTGGATTCTCGTTATCTTCGTGGTGCTCCCCGTTTCCGTGAGCTTCGCCATCTGTGCAAGGTCCCGAGAACTATGGTCGGCGTGGAAGTCGGAGAAGAAGCGTCAGAAGGAGCACGACGAGAATGTGGAGAAAGTCATCAAGCGTCTCAAGTCAAGAGATCCTGCCCATGATGGCCTCGTTTGCACAGCCAGGAGGCCCTGGGTCGTCGTAGGCATGCGGAATGTGGATTACAAGCGTGCTCGCCACTTTGAAGTCGATCTCAACGACTTCAACCAGATTTTGGAGATTGACAGAGAGAACATGATTGCCCGAGTTGAGCCTTTGGTGAACATGGCGCAGATCACACGAATGACAATCCCGATGGGCCTTTCCCTTGCAGTTGTTGCCGAGTTGGACGATTTGACAGTCGGAGGTCTCATTAACGGCTACGGAATTGAAGGAAGCTCTCACATCTACGGTCTCTTCGCTGACACCTGCGTCGCCTATGAGATTGTTCTTGCTGATGGGCGGCTTGTACGCGTAACAGCAGATAACGAGTTCTCTGATTTGTATTACGCCATTCCCTGGTCTCAGGGTACTCTGGGATTGCTGGTGGCCGCTGAGATCAAGTTGATTGAAGTCGGCCCTTACATGAGATTGACATACAGTCCTGCTAGAGGCAATCTGCAGGAGCTCGCCCAGGCTTACAATGACACATACATTCCCCGAGATGGCGATCAAGACAATCCTGAGAAAGTGCCGGACTTCGTCGAATCTATGGTCTATAGCGAGTCAGAAGCGGTGTGCATGTCAGGTCGATACGCGGGTAAAGAAGAGGCTAAACGAAAGGGTAACAAGATCAATAATCAAGGCCGGTGGTTCAAGCCTTGGTTTTACCAGCATGCACAGACGGCTCTGAAGAGAGGCGAATTCGTTGAGTACATCCCAACACGAGACTATTACCATCGCCACACCCGCAGCCTTTATTGGGAGGGCAAGCTCATCCTTCCCTTCGGTGACCAATTCTGGTTCCGATTACTGATGGGATGGATGATGCCGCCGAAGGTTTCCCTTTTGAAAGCAACTCAGGGTGATGCTATCCGCAACTACTACCATGAACGTCATGTCATTCAGGATATGCTCGTACCTTCGTACAAGGTGGGGATGGCTCTTGAATTCAACGACCGTGAATTCGAGGTGTACCCAATTTGGCTATGCCCTCACCGTCTTTTCAAGCACCGAATGAGAACCCAGATCAACCCTGAGCCCGGGTTCGAGTTTGCTGGACGCCCTGGCGACACACCGTTTGCTCAGATGTACACTGATGTCGGCGTTTACAACACACCCAGATGCGTATTTCAGGGTGAGGAGTTTGACGGTATAGCTGCCGTAAAGAAGATGGAAGCTTGGATGATTGAGAACCACTGCTACCAACCCCAGTACTCAGTCTCTGAGCTCAACGAGCGCGACTTCTGGCGCATGTTCGACCCTACCTTGTACCAGCAGTGCCGAGAGAAATACAAAGCAGTTGGCACCTTCATGAGTGTGTACTACAAGTGCAAAAAGGGAAAGAAGACCGAGAAGGAAGTGGCCGAGGAAGAAGCCAAGGTCACGGAGACCACTTATGCCGATATTGAGAAGTCT
>gnl_Pinta_v2.0_PITA_000058194-RA
ATGGCGCCCCAGGCGCTCCCCGAGCTCGATGATCTCACCGTGGGCGGGGTCATCAATGGCTACGACATCGAGTGCAGCAGCCACCCGCCAGGCCTCTTTTCCGATACATGCGTTGCCTATGAACTCGTCTTGCCTGATGGGTCTCTGGTGAGGGTCACTGCTGATAATGAGTACTCTGACCTCTTCCATGCAGTGCCCTGGTCGCATGGCTCCATTGGCTTGCTTGTCGGAGCGGAGTTTCGACTCACTCCCATGCCGGGACAAACGAATGCCACAAATTGGAGCACGGATTTCGCACTGGACCCATCAAATAAGAATTGCCTTCTGCCCAAAGCCTGCGGGCCTTATGGCATCTGTGACACTGGGCAGTGCAGCTGCCCTGGCTACGGGACTCCGGATCAATTTAACGAGATCCAAAACCTGGACGTGACGCAGGGGTGTTATAGCAATCTGGAGCCATCTTGTAGCCAGGCGTCGGAGCAGCAGCATTACCTGCGCATCGAAGCTGCGGATTACTACCACAACTCCTCCTGGAACAACGTGATGATACCGCTGCTGGCCTTCCTGCGCGACACAAATTCCTACCTGATGCTCAATGTCTACCCCTACTATGTCTACATGCAGGGCAACGGGCGTTGGGGCGCGCAGACTTATGAGAAGCATCAGCGTGTGTGGCTTGGCGCCTTCAACCAGGAAAAAGACGCCGCCAGGGCTTCCGACAGGGCTGCCGTGAAGTTCCGCGGCGCCGATGCCCTGACGAACTTCAACATCTCTATCATGGGTGCCAATTGCAGTTCTAGTTGCTTCGGCTCTGCCATGGGAGCCGAGGCGAGCAAAGTGGCATCTCAGTCGGAATCTTTGTGGCCGAGGTTCAAAACGCGTATAAAACAGAAAAGCAAAAATCAGTCTTCAAAAGCAGGCGATTTCTCAAATTACGGTGTAGAGATTTGTCCTACTTGCCCTAACGGCGGGAAATCGAGACCTTTGGTAAGGATTGTTTCTATTTCCCGAGACGGAGAATTCGTTCCTATAATTCTGTTACCTGTCGGAAAATCAATATCCAGAGATCGGCAGGCCACCAAAAAGGAGAAATCACTGGGATTCGATGCAGTAGAGATGAAGGTCGAGTCACTCGATCCCAAAATTTTGGTGAACTCACGCAAACTTGAAGTTTGTACTCAACAAAAAGACGAGGCTTCCGCGAAAAAGTCGGATAACCGGTCGTGGTTTCGAATCACCAAGGCATTTAAGTTATCAAAGACGCTTGCTTTTCACTCAAATGGCCGCAAGGTTTCGCTAAACCCTATCCAAAGAAGTCATTCTAAAGATTCCAAAACGCCTGTGATCGAGCAGCCCAAAGCACAAGAGAGCCGGCAGAAAAAGGCAGTAGCAGACTCGATCCCTGGACCAATCGAGAATTTATCTAAGTCTAGCGGCACCTCCGCTGCAGTAGATTGTAAGAGCAATAAGCTGTGGAAATTTATTAATTTTCAGAGGAAAGTGAGTTCTCATGGTACCAGACGTCAGGGGATCAAATCTGCTACACTCTCACAGCTTCCGCGCCGAGGCATGAATAGTAATGCGCCTAATTTCCAGCCTAAGAAGCTGCGACGCCTGCAGATGACGGAGATTAAACGGCAGCGTCAGCTCACAGAGGGGAGCTCACGAGCCAAGGCGGCGTACGTTGATACGTTGTTCTCGCTGGAATTGGACGCTGGCGGCCGTCAGCAGCTGACTGACAAGGAGCTCGTGAGTCTCTGCTCGGAGTTTCTCAATGGAGGCACCGATACCACGGCGGCCGCACTGGAATGGGCAATGGCGCACTTGGCGACGGACCAGACAATCCAGGCCAACTTGTACCGGAAAATCACGGACGTCATCGATGCGATTAATAAAGCGTTTACTGAGATAATATTTCCGAACACAAAGAATGCTATTCAGACCTGGCAAGTCGATGGTTACGCTTTCTTCGTCATTGGAATGGATAGCGGCATATGGGACAGCACCAAGCAATCCACATACAACCTGAATGATGCAGTTGCTCGCTCCACAACACAGGTGTTGAGCTGTAGGCAAAATAGGCAGAGTGCCCTTGTCTGTTCTCTGACTGGGATTTGGATTTTGAATCGAGCAGGTTTA
>gnl_Poptr_v3.0_Potri.010G170000.1
ATGTCTGATCTCGAGGCCCCCCTGCGCCCAAAGAGGAAGAAGGTGTGGGTAGACTATTTTGTCCAGTTCAGATGGATCTTAGTTATTTTTGTTGTTCTCCCAATCTCCTTCACCCTTTACTTTCTCACTTACCTTGGGGATGTCAAATCAGAGATGAAATCCTACAAACAGCGTCAGAAGGAACATGATGAAAATGTTAAAAAAGTGGTGAAACGCCTCAAAGAGAGGAATCCATCCAAGGATGGTCTTGTTTGCACTGCTCGTAAACCCTGGATTGCTGTTGGAATGCGGAATGTTGACTATAAACGGGCTCGGCACTTTGAAGTTGATTTATCATCTTTCCGTAATATCCTTGAAATTGACAGAGAGAGAATGGTTGCAAGAGTTGAGCCACTTGTAAATATGGGACAGATTAGCAGGGCGAGTGTCCCAATGAATCTTTCCCTTGCAGTGGTTGCAGAACTTGATGATCTCACTGTTGGTGGGCTAATTAATGGTTATGGGATTGAAGGAAGCTCTCACATCTATGGCTTGTTCTCTGACACTGTTGTGGCTTATGAGATTGTTTTGGCAGATGGCCAGGTTGTTAGAGCCACCAAGGACAATGAATACTCTGATCTTTTCTATGCCATCCCTTGGTCTCAGGGAACACTTGGGCTTCTTGTCTCTGCTGAGATCAAGCTTATTCCCGTTAAGGAATACATGAGGCTGACCTACAAACCTGTGGTGGGTAATCTGAAAGAACTTGCACAGGCCTATATAGACTCTTTTGCACCCAGAGATGGAGATCAGGATAACCCGAGCAAGGTTCCAGACTTTGTGGAGACTATGATTTATAACTCTACCGATGGTGTGATGATGACAGGGAGATATGCCTCCAAAGAAGAGGCCAAGAAGAAGGGAAATGTGATTAACAATGTTGGTTGGTGGTTTAAACCGTGGTTCTATCAGCATGCGCAGACAGCCCTAAAGAAAGGGGAGTTTGTAGAGTACATTCCAACCAGAGAATATTACCACAGGCACACAAGGTGTTTGTACTGGGAGGGGAAGCTCATACTTCCATTTGCTGACCAATGGTGGTTTAGATTTCTCTTAGGCTGGATGATGCCTCCAAAGGTTTCTCTTCTCAAGGCTACTCAAGGTGAAGCAATCAGAAACTATTACCATGAGATGCATGTCATTCAGGATATGCTTGTTCCTCTTTACAAGGTTGGGGATGCCCTAGAATGGGTCGACCGTGAGATGGAGGTATATCCCATTTGGCTTTGTCCGCACAGGTTGTTCAAGCTTCCTGTGAAAACTATGGTGTATCCTGAGCCAGGGTTTGAGCATCAGCACAGACAGGGAGACACATCCTATGCCCAGATGTACACCGATGTTGGGGTGTATTATTCACCTGGACCTGTGTTGAGGGGTGAGGTGTTTGAAGGTGCAGATGCAGTTCGTAGAATGGAGGACTGGTTGATAGAAAACCACGGCTTCCAGCCTCAGTATGCAGTGTCTGAGCTGAATGAGAAGAAATTCTGGAGGATGTTTGATGCTGACCTCTATGAACACGCCAGGAAGAAATATGGAGCTGTGGGAACCTTCATGAGCGTGTACTACAAATCCAAGAAAGGAAGGAAGACGGAGAAGGAGGTGCAGGAAGCAGAACAAGCCCACCTTGAGACTGCTTATGCTGAGGCTGGT
>gnl_Poptr_v3.0_Potri.008G084800.1
ATGTCCGATCTTGAGGCCCCCTTGCGCCCGAAGAGGAAGAAGGTGTGGGTAGACTATTTTGTGCAGTTCCGATGGATTTTAGTTATTTTCGTCGTTCTCCCAATCTCCTTCACCCTTTACTTTCTCACTTATCTCGGGGATGTCAAATCAGAGATGAAGTCCTACAAACAGCGTCAAAAGGAACATGATGAAAATGTTAAAAAAGTTGTGAAACGTCTTAAAGAGAGGAATCCGTCAAAGGATGGTCTTGTCTGCACTGCTCGTAAACCCTGGATTGCTGTTGGAATGCGAAATGTTGACTACAAACGGGCTCGGCACTTCGAAGTTGATTTATCAGCTTTTCGTAATATCCTTGAAATTGATAAGGAGAGAATGATTGCTAGAGTTGAGCCTCTTGTAAATATGGGTCAGATCAGCAGGGCAAGTGTCCCAATGAATCTTTCTCTTGCAGTCGTTGCAGAACTTGATGATCTCACTGTTGGTGGGCTCATTAATGGTTATGGGATTGAAGGAAGCTCTCATATCTATGGCTTGTTCTCCGACACTGTTGTGGCATATGAGATTGTTTTGGCAGATGGTCAGGTTGTTAGAGCTACCAAGGACAATGAATACTCTGATCTTTTCTATGCCATCCCCTGGTCTCAGGGAACACTTGGGCTTCTTGTCTCTGCTGAGATCAAGCTTATTCCTATTAAGGAATACATGAGGCTGACCTACAAACCTGTAGTGGGTAATCTGAAAGAACTTGCGCAGGCCTATATAGACTCTTTTGCACCCAGAGATGGAGATCAGGATAACCCAGAGAAGGTTCCAGACTTTGTGGAGACTATGATTTATAACTCTACCGAAGGTGTGATGATGACTGGGAGATATGCCTCCAAAGAAGAGGCCAAGAAGAAGGGAAATGTGATTAACAATGTTGGTTGGTGGTTTAAACCGTGGTTCTATCAGCATGCGCAGACAGCCCTAAAGAAAGGAGAGTTTGTGGAGTACATTCCAACCAGAGAATATTATCACAGGCACACAAGGTGTTTGTACTGGGAGGGGAAGCTTATACTTCCATTCGCTGATCAATGGTGGTTTAGATTTCTCTTAGGCTGGATGATGCCTCCAAAGGTTTCTCTTCTCAAGGCCACTCAAGGTGAAGCAATCCGAAACTATTACCATGAGATGCATGTCATTCAGGACATGCTTGTTCCTCTTTACAAGGTTGGGGATGCCCTTGAATGGGTCCACCAAGAGATGGAGGTATACCCCCTTTGGCTCTGTCCGCACAGGTTGTTCAAGCTCCCTGTGAAAACTATGGTGTATCCAGAGCCAGGATTCGAGCATCAGCACAAACAGGGAGATACATCCTATGCTCAGATGTACACTGATGTCGGGGTGTATTATTCGCCCGGACCTGTGCTGAGGGGTGAGGTGTTTGATGGTGCAGATGCTGTTCGTAGAATGGAGGACTGGTTGATAGAAAACCGTGGCTTCCAGCCACAGTATGCAGTGTCCGAGCTAAGTGAGAAGAAATTCTGGAGGATGTTTGATGGTGACCTCTATGAACACTGCAGGAAGAAATATGGAGCTGTGGGAACCTTCATGAGCGTGTACTACAAATCCAAGAAAGGAAGGAAGACAGAGAAGGAGGTGCAGGAAGCTGAACAAGCCCACCTTGAGACTGCTTATGCAGAGGCTACT
>gnl_Prupe_v2.1_Prupe.1G345300.1
ATGGAAATGTTCTGTTCAAGATCTTTGTTGCATGCATGTTTCGGTTATAGTAGATTTGTTACATTTTTTTTCCTTGATCTGTTTTGGTCTCCATCGAAGTCACCATGTTGCACTATTGAAATTTGGGTTTGCTGCAATCGTCATAAAAGGATTATATTTAGCATCAGACCTTCACTCCCCAAAATGTCTGATCTTGAAACCCCTCTGCGTCCAAAGAGGAAGACGGCCGTTGTGGACTTTCTAGTTCAATTTCGATGGATTGTTGTTATCTTTGTTGTCCTCCCCATCTCCTTCACCATTTACTTTCTCACATACCTTGGGGATGTAAGATCTGAGATGAAGTCCTACAAGAGGCGTCAAAAGGAACATGACGAAAATGTCCAGAAGGTTGTAAAACGACTCAAAGAAAGGAACCCATCAAAGGATGGTCTTGTTTGCACAGCACGAAAACCATGGATAGCTGTTGGAATGCGAAATGTTGACTACAAGCGAGCTCGTCATTTTGAGGTTGATTTGTCTGCTTTCCGAAATGTCCTTGAAATTGATAGAGAGAGAATGATTGCAAAAGTTGAGCCATTAGTCAACATGGGGCAGATAACTAGGGTAACAGTTCCATTGAATCTTGCCCTTGCTGTGGTTGCAGAGTTTGATGATCTTACTGTTGGTGGCCTCATTAATGGCTATGGAATTGAAGGAAGCTCTCACATCTATGGGCTGTTCTCTGATACTGTTGTGGCTTATGAGATAGTTCTAGCAGATGGTCGAGTTGTCAGAGCCACCAAAGATAATGAGTACTCTGATCTTTTCTATGCTATTCCATGGTCTCAGGGAACATTGGGGCTTCTAGTCTCTGCCGAGATCAAGCTTATACCGATAAAGGAATACATGAGGCTGACATACAAACCTGTTGTGGGCAATCTTCAAGATATTGCACAGGCATATAGTGATTCTTTTGCTCCCAGAGATGGAGATCAGGACAACCCTGAGAAGGTTCCAGACTTTGTTGAAACCATGATATACACTCCAACAGAAGCTGTGTGCATGACAGGGAGATATGCATCAAAAGAAGAGGCCAAGAAGAAGGGGAATGTGATTAATGAAGTTGGGTGGTGGTTTAAACCCTGGTTCTACCAGCATGCGCAGAAAGCGCTGAAGAAAGGGGAGTTTGTGGAATATATCCCAACAAGGGAATATTACCACAGGCACACTAGGAGTATCTATTGGGAGGGAAAGCTTATCCTTCCATTTGCTGATCAGTGGTGGTTTAGATTCTTTTTGGGCTGGATGATGCCCCCCAAGATTTCTCTGCTCAAGGCTACTCAAGGTGAAGCCATTAGAAACTATTACCACGACATGCACGTCATTCAAGACATGCTTGTTCCTCTTTACAAGGTTGGGAATGCTTTAGAATGGGTTCACCATGAGATGGAGGTGTACCCAATTTGGCTCTGTCCTCATAGAATGTACAAGAGTCCCATCAAGACAATGATATACACTGAACCGGGGTTTGAGCACCATCACAGACAGGGAGACACGCATTACTCTCAGATGTACACAGATGTTGGGGTCTACTATGCACCAGGCCCTGTGTTGAGGGGTGAGGTTTTTGATGGTTCAGAAGCAGTTCGCAGGATGGAGAGTTGGCTGATTGAAAATCACGGGTTCCAGCCGCAGTATGCTGTGTCTGAGCTGGATGAGAAAAACTTCTGGAGGATGTTTGATGCAGGGCATTACGAGTACTGCAGGAGGAAGTATGGTGCTGTGGGAACTTTCATGAGTGTGTACTACAAGTCCAAGAAGGGAAGGAAGACCGAGAAGGAGGTGCAGGAAGCTGAGCAAGCCATCCTTGAGACTCCTTCCGCTGAGGTTGATGAGCCAGTGGACTAT
>gnl_Selmo_v1.0_139528
ATGTCCGACCTCGAGAAGCCTCTCCGCCCCAAGAAGGCGCGCTCCTGGGTGGACTGGGCCGTCCAGTTCCGCTGGATCATCGTCATCCTCGTCGTGCTGCCGTGCTCCTTCACCTTCTACTCCCTGGATTACCTCCGCTCGCAGTGGTCCGCCTCCAAATCCTACAAGAAGCGCCAGAAGGAGCACGACGCTAACGTCGCCAAGGTCATCAAGCGCCTCAAGGAGCGAGATCCCAAGAAGGACGGCCTCGTTTGCACGGCCAGGAAGCCATGGGTCGCGGTGGGGATGCGCAACGTGGACTACAAGCGCGCGCGCCACTTCGAGGTGGATCTCTCGCCCTTTGGCCAGATTCTCGACATTGACACCAAGAACATGATCGCGCGAGTGGAGCCTCTCGTCAACATGGGCCAGATCTCACGAGCCACGGTGCCGCTCGGTGTGTCCCTGGCCGTGGTGGCCGAGCTCGACGATCTCACAGTGGGCGGCCTCATCAACGGCTATGGCATCGAGGGCAGCTCCCACATCTACGGCCTCTTCTCCGACACGGTGGTGGCTTACGAGATCATCCTCGCCGACGGCCGCCTCGTCCGTGCTACTGCTGACAACGAGCACAAGGAGCTCTTCTACGCCATCCCATGGTCACAGGGAACTCTTGGGCTGCTCGTGGCCGCCGAGATCAAGCTCATCCCAGTCAAGGAGTACATGAAGGTGACTTATATTCCAGTTCGCGGGAGCTTGCGAGATCTGGCGCAGGCATACATTGATAGCTTCTGCCCGGCCGATGGCGACCAGGATAGCGCTGACAAGGTTCCAGACTTCGTGGAGGCGATGATCTACAACCGGAACGAAGGGGTGATGATGACGGGACGATACGCGTCTCGGGAGGAAGCCAAGCAGCGGGGGAACAAGATCAACGAGCAAGGGTGGTGGTTTAAGCCGTGGTTCTACCAGCACGCACAGACCGCGCTGGACAAGGGCGAGTTCGTGGAGTACATTCCAACGCGGGAGTACTACCACAGGCATACCCGGTGCTTGTACTGGGAGGGGAAGCTCATCCTCCCATTCGCGGACCAGTTTTGGTTCCGCTGGCTCATGGGCTGGGCGATGCCTCCCAAGGTCTCGTTCCTCAAGGCGACGCAGGGTGACGCTATCAGGAACTACTACCACGAGAGGCACATCATCCAGGACATGCTGGTACCGCTCCACAAAGTTGCGGATGCGCTGGAATTCTCGGACAGAGAATTTGAGGTGTATCCAATCTGGCTGTGCCCACACCGCTTGTTCCGGACGCCAATCAAAACGATGATCACACCGGAGCCGAGCTTCGAGCTGTACCAAAGGCAGGGCGACACGAGCTACGCGCAGATGTACACGGACGTGGGCGTCTACTACACGCCGGAGCCGGTGTTCCGCGGCGAGGAGTACGACGGCGCCGCGGCGGTGCGCAAGATGGAGCAGTGGCTCATCGACAACCACGGCTTCCAGCCGCAGTACGCCGTGACGGAGCTCAACGAGCACGACTTTTGGAGGATGTTCGACGCCACCCTCTACAACGCGTGCCGCGAGAAGTACAGGGCAGTGGGGACGTTCATGAGCGTCTACTACAAGTGCAAAAAGGGGAGGAAGACCGAGCAGGAGGTGAAGCAGGAGGAGCAAAAAGTTCACGACAACGGGTACAAGGATCTTGAAAGGCCACTCGACGCT
>gnl_Selmo_v1.0_144134
ATGGTGACAATGTCGCAGCTCAGCGCTGCCACGCTCCCGTTTGGCGTGGCGCCGGAGGTTCTCCCCGAGCTGGACGACCTCACCATTGGCGGCGTCATCAACGGGTATGGGATCGAGGGCAGCAGCCACATCTATGGATTGTTTGCCGAGACTTGCAGCGCTTTCGAGCTGGTCCTGGCAGACGGGAGAGTGGTGCGCGCCACCGCTGACAACGAGTTCTCGGATCTCTACAAAGCGGTGCCATGGTCGCATGGATCCATTGGGCTGCTGGTTGGAGTGGAGATCCGGCTCATTCCCGTCAAGGAGTTCATGAAGGTGACTTACAGCCCGGTTGTCGGTAGCCTCGCCAAGATCGCGGAGGTGTACGAGGATTTGTTCTGTCCACGGGATCTCGATCAAGACAATCCCGAGAAGGTTCCCGATTTTGTGGAAGGGATCGTATACTCGGGATCCACAGCAGTGATTACAACTGGGCGATATGCCACCAGGGAAGAAGCGGCGAGGAAGGGGAATGTGATCAACGATTTCGGGTGGTGGTGGAAGCCGTGGTTCCATATCCACGCGCAGAGCGCTCTGGAGCGGGGTACGTTTGTGGAGTATGTGCCTGTGCGCTCGTACTACCACCGGCACACTCGCTCCTTGTATTGGGAGGGTGGTCTCATTGTTCCCATGGGGAATCACCCGCTCTTCAGGCTCTTACTCGGCTGGCTCATGCCTCCAAAGGTGAGCCTGCTAAAGCTGACGCAAACGGACGGGATTCGAAAATATTACATCCAGCGTCATGCCTGCCAGGACATGCTAGTACCGAATCACAAGCTCGCTGCCTGCCTGGAGTTTTGTCACGAGAACTTTGAGACTTATCCGCTATGGCTTTGTCCCCACCGGCTGTTTAAGACGGAGATGGGCACCATGCTCGATTGCGAGCCTGGATTCAGCAGCAACAAACAACCAGGGGATACGGACTACGCGCAGATGTGGACGGATGTTGGCATCTGGGGCGTGCCCGGGCCCGTGCTGAGGTGCGAGGTGTGGGATGGCGTCCAGGCCACCAAGAACATGGAGAAGTGGCTACGAGACAGCCGGTCGTATCAGTGCCTCTATGCGGAGGTTGAGCAGTCGGAGGGGGAGTTTTGGCAGATGTTTGATCCGTCGCTGTACAACGCGGTCCGCAACAAATATGGAGCGGAGTCGGCTTTCATGTCGGTTTACTACAAAATCTCCAACTGCAAGAAGGGAAGTAAGCATGGCAAGAAGGAT
>gnl_Solly_v2.4_Solyc02g069490.2.1
ATGTCGGATGCTAAGGCCCCCGTGGCCACTGCTTACCCTAAGAGGAAGATCCAGTTGGTGGACTTCCTTCTTTCGTTCCGATGGATCATTGTCATCTTTTTTGTCCTTCCATTCTCGTTCTTGTATTACTTCTCGATATATCTAGGGGATGTGAAATCCGAGAGGAAATCTTACAAGCAACGCCAGATGGAACACGATGAGAATGTTAAAGAGGTTGTGAAGCGTCTTGGCCAGAGGAATGCAGAAAAGGATGGTCTTGTATGCACAGCCAGACCTCCTTGGGTGGTTGTTGGAATGAGAAATGTCGACTATAAACGTGCTCGTCATTTTGAAGTTGATCTTTCAAAGTTTAGAAATATACTTGATATTGACACGGAGCGGATGGTTGCTAAAGTTGAGCCTCTAGTCAATATGGGCCAAATGTCAAGGGTCACTATCCCAATGAATCTTTCCCTTGCAGTTCTCGCTGAGCTCGATGATCTTACCGTTGGTGGTTTGATCAATGGGTTCGGGGTTGAAGGAAGTTCTCACATATTTGGGTTGTTCTCTGACACTGTTGTAGCACTTGAGGTTGTTCTAGCTGATGGAAAGGTTGTTAGAGCTACAAAGGACAACGAATATTCTGATCTTTTCTACGCTATTCCGTGGTCTCAAGGAACATTGGGGCTTCTTGTTTCAGCTGAAATCAAGCTTATACCAGTTGATCAATACGTGAAACTTACCTACAAACCTGTAAGGGGTAATCTTAAAGAGCTTGCTCAGGCTTACGCGGATTCTTTTGCACCTAAAGATGGAGATCAGGACAATCCTTCTAAAGTTCCTGAGATGGTAGAAGGCATGATTTATGGTCCAACCGAAGGGGTTATGATGACCGGTATGTATGCTTCGAGGAATGAAGCCAAACGAAGGGGTAATGTAATCAACAATTACGGTTGGTGGTTCAAACCATGGTTTTACCAACACGCTCAAACCGCACTAAAAAGAGGGGAATTTGTTGAGTACATTCCAACTAGGGACTACTACCACAGACACACGAGATCGTTGTATTGGGAAGGTAAACTAATTCTTCCATTCGGTGATCAGTTCTGGTTTAGGTTCCTCTTAGGATGGCTCATGCCACCAAAGATTGCTCTGCTCAAAGCCACACAAAGTGAGGCTATTAGAAACTATTACCATGACCATCATGTCATTCAAGATCTCCTTGTTCCTCTTTACAAGGTCGGTGATTGTCTCGAGTGGGTTCATCGCGAGATGGAGGTATATCCAATTTGGCTGTGCCCACACAGAATTTACAAGCTGCCAGTGAGACCAATGATCTACCCTGAACCAGGATTCGAGAAACACAAAAGGCAGGGTGACACCGAATATGCACAAATGTATACTGATGTTGGTGTGTACTATGTTCCGGGAGCAGTCCTGAGGGGTGAGCCGTTTGATGGTTCAGAGAAATGCCGACAACTTGAGCTTTGGTTGATAGAGAACCATGGATTTCAGGCTCAATACGCGGTGACTGAGCTGACAGAGAAGAATTTCTGGAGGATGTTTGATAACGGTCTGTACGAGCAATGCAGAAGGAAGTACAAAGCTATCGGAACGTTCATGAGTGTGTACTATAAATCGAAGAAAGGAAGGAAGACAGAGAAGGAAGTGCAGGAAGCTGAGCAAGAGAAAGCTGAACAAGAGACTCCTGAATTGGTTTCTAGTATGAATTTTCGCCTTTTAAATAAGCAGCTACAT
>gnl_Solly_v2.4_Solyc02g030170.2.1
ATGACAGATGTTCAGGCTCCCCCCCCTCGTCCTAAGAGGAAGAAAAACATTATGGACCTTCTTGTCCAGTTCAGATGGATTGTTGTTATCTTCGTCGTCCTTCCTCTCTCGTTCTTGTATTATTTCTCCATATATCTTGGGGATGTTAGGTCTGAGTGCAAATCATACAAGCAGCGCCAGAAGGAGCATGATGAAAATGTTAAAAAGGTTGTGAAGCGTCTTAAGGAGAGGAATGCATCTAAGGATGGTCTTGTCTGCACAGCTAGGAAGCCCTGGGTTGCTGTTGGAATGAGAAATGTGGACTACAAGCGTGCTCGTCATTTTGAAGTTGATCTTTCTCCATTTAGAAATGTTCTTAACATTGACACGGAGCGAATGATTGCTAAAGTCGAGCCTCTAGTCAATATGGGACAAATCTCTAGAGTTACTGTCCCTCTGAATGTTTCCCTTGCAGTTGTTGCTGAGCTTGATGATCTAACTGTTGGTGGTCTGATCAACGGCTATGGGATTGAAGGAAGTTCTCACATTTATGGACTGTTCTCAGACACTGTTGTGTCTTATGAAGTTGTTCTAGCAGATGGGCAGGTAGTTAGAGCTACAAAGGACAATGAATATTCTGATCTTTTCTATGCTATTCCATGGTCTCAAGGGACTCTAGGGCTTCTGGTTTCAGCTGAGATCAAGCTCATTCCGATCAAGGAATACATGAAACTTACCTACAAACCTGTAGTTGGTAATTTGAAAGAGATTGCTCAGGCTTATATGGATTCTTTTTCACCTAGAGACGGGGATCAGGATAACCATGAGAAAGTTCCAGACTTTGTTGAAACCATGGTGTATACTCCCACAGAAGCTGTTTGCATGACTGGTAGATATGCTTCAAAAGAAGAGGCCAAGAAGAAGGGCAATGTGATCAACAATGTTGGTTGGTGGTTCAAAACCTGGTTTTACCAGCACGCTCAAACTGCACTCAAGAAGGGAGAATTCGTAGAGTACATCCCAACTAGGGAATACTACCACAGGCACACAAGATGCTTGTATTGGGAAGGGAAACTTATCCTTCCATTTGGTGATCAATGGTGGTTTAGGTTTCTCTTTGGATGGGCCATGCCTCCCAAGGTTTCTCTACTTAAAGCCACTCAAGGTGAATACATTAGGAACTATTACCATGAAAACCATGTCATTCAGGATATGCTTGTTCCTCTCTACAAGGTTGGTGATGCTCTTGAGTGGGTCCACCGTGAGATGGAGGTGTATCCCCTCTGGCTCTGCCCCCACAGACTCTACAGGCTGCCTCTTAAAACAATGGTGTATCCTGAACCAGGTTTTGAGCTGCAGAAGAGGCAGGGTGACACAAAATATGCTCAAATGTACACTGATGTTGGTGTCTACTATGCTCCTGGACCTATTTTGAGGGGTGAGGTCTTTGATGGTATAGAGGCAGTCCGTAAGTTGGAGAGTTGGTTGATTGAGAACCATGGATTCCAGCCACAGTATGCTGTCTCTGAGCTGACGGAGAAGAACTTCTGGAGAATGTTTGATGGAAGCCTATATGAGAACTGCAGGAAAAAGTATAGAGCCATCGGAACCTTCATGAGTGTGTACTATAAGTCTAAGAAAGGAAAGAAGACAGAGAAGGAGGTGCAGGAAGCTGAGCAAGAGACTGCTGAAGTTGAGACCCCAGAAGTTGATGAGCCTGAAGAT
>gnl_Sorbi_v3.1_Sobic.010G277300.1
ATGGATTCGCGATTGCGGCAGTCCCTTTTAGAGAAGCATCCTCCACCCATGGCGGACGTGCATGAACCTTTGGTGCGCCGCAAGAGGAAGAAGGTTTTGGTGGACTACTTGGTGCAGTTCCGATGGATCCTTGTGATCTTCGTGGTCCTTCCTATTTCATCTCTGATCTACTTCAATATCTTTCTGGGCGACATGTGGTCTGCCATGAAGTCAGAGAAGAAGCGCCAGAAGCAACACGATGAGAATGTGCAGAAGGTTGTGAAGCGGCTCAAGCAGAGGAATCCAAAGAAGGATGGTCTTGTTTGCACAGCCAGGAAGCCCTGGATTGCTGTTGGCATGCGCAATGTGGACTACAAGCGTGCGAGGCATTTCGAGGTTGACCTTTCTTCCTTCAGGAACATCCTTGAGATTGACAAAGAGAGGATGGTTGCCAAGGTTGAGCCCCTTGTAAACATGGGTCAGATAACCAGAGCTACCTGCCCAATGAACCTTGCCCTTGCAGTTGTCGCTGAGCTTGACGACCTCACTGTTGGTGGGCTGATCAATGGTTATGGAATTGAGGGGAGCTCTCACCTATATGGCCTTTTCTCTGACACAGTTGTCGCAATGGAAGTTGTTCTTGCAGATGGCCGGGTCGTTAGAGCCACCAAGGATAACGAGTACTCTGACCTATTCTATGGCATTCCCTGGTCCCAGGGAACACTTGGGTTCCTTGTCTCTGCTGAGATCAAGCTGATTCCCATCAAGGAGTACATGAAGCTCACCTACATTCCAGTGAAGGGGAGTCTGAAGGAAATCGCGCAGGCATATGCTGATTCTTTCGCGCCAAGAGATGGTGACCCAGCAAAGGTCCCTGACTTTGTTGAAGGAATGGTGTACACAGAAAGCGAGGGTGTCATGATGACTGGTGTGTATGCTTCGAAAGAAGAGGCGAAGAAGAAGGGCAACAAGATCAACTGTGTGGGGTGGTGGTTTAAGCCCTGGTTCTACCAGCATGCTCAGACGGCACTTAAGAGGGGCGAGTTTGTGGAGTACATCCCAACAAGAGAATACTACCATCGCCACACCCGGTGCCTGTACTGGGAGGGGAAGCTGATCCTGCCATTCGGTGACCAGTTCTGGTTCAGGTTCCTGCTGGGTTGGCTCATGCCACCAAAGGTGTCTCTGCTGAAGGCGACTCAGGGTGAGGCTATCAGGAACTACTACCATGACAACCATGTGATCCAGGACATGCTGGTGCCACTGTACAAGGTTGGAGATGCTCTTGAGTTTGTGCATCGCGAGATGGAGGTGTATCCTCTGTGGCTGTGCCCTCACCGCCTGTACAAGCTGCCCGTGAAGACGATGGTGTACCCTGAGCCTGGGTTCGAGCACCAGCACAGGCAGGGCGACACAAGCTACGCACAGATGTTCACAGATGTGGGCGTGTACTACGCCCCTGGTGCAGTCCTAAGGGGAGAGGAGTTCAACGGCGCGGAGGCGGTGCACAGGCTGGAGCAGTGGCTGATCGAGAACCACAGCTACCAGCCACAGTACGCGGTGTCTGAGCTGAACGAGAAGGACTTCTGGCGCATGTTTGACGCGTCCCACTACGAGCACTGCCGCCACAAATACGGGGCGGTGGGCACGTTCATGAGCGTGTACTACAAGTCGAAGAAGGGGCGCAAGACGGAGAAGGAGGTGCAGGAGGCGGAGGCGGCCATCCTGGAGCCGGCCTACGCGGACGAGGCC
>gnl_Sorbi_v3.1_Sobic.004G355600.1
ATGCGCAACGTAGACTACAAGCGTGCCAGACATTTTCAGGTCGACCTTTCTGCATTCAGGAACATTCTTGAGATTGACACAGAGAGGATGGTGGCCAAGGTCGAGCCTCTTGTTAGCATGGGTCAGATAACCAAAGCTACCTGCCCGATGAATCTTTCGCTCGCTGTGGCTCCTGAGTTTGATGACCTCACTGTTGGTGGCCTGATAAATAGTTATGGAATTTCAGGGGGCTCTCACATCTATGGCCTCTTCACTGACACGGTTGTCGCGATGGAGGTTGTTCTTGCAGATGGTCAGGTTGTGAGAGCTACCATGGACAATGAGCACTCTGACCTTTTTCTATGGCATGCCATGGTCCCAAGGCACGATTGGGCTCCTTGTTTCAGCCGAGATCAAGCTCATTCCTGTCAAGGAATACATGAGGCTCACATATACACTCCTGTCAGGGGGACCTTGAAGGAAATCGCAGAGGCTTATGCTGATTCTTTCGTGCCAAGGGATGGTGACCCTGCAAAGGTCCCTGACTTTGTAGAAGGGATGGTTTACTCATCCTCAGAGGGTGTGACGATGACAGGTGTTTATGCCTCGGAAGAGGAGGCGAAGAAGAAGGGCAACAGGATCAACCGTGTAGGCTGGTGGTTTAAGCCCTGGTTCTACCAGTATGCTGAGACGGCTCTGAAGAGGGGTGAGTTCGTGGAGTACATCCCTACGAGGGAGTACTACCATCGCCACACGAGGTCCCTGTACTGGGAAGGAAAACTGATCATACCATTCGGGGACCAGTTCTGGTTCAGGTTCCTGCTTGGCTGGCTGATGCCACCAAAGATTTCCTTGCTCAAGATCACCCAGGGTGAAGCTATCAGGAACTACTACCATGACAACCACGTGATCCAAGACGTGCTGGTGCCGCTTCACAAAGTGAGCGACGCTCTTGAGTTTGCTCACCGTGAACTGGAGGTTTACCCAGTGTGGCTGTGCCCGCATCGGCTGTACAAGCTTCCCGTGAAGACGATGGTGCACCCAGAACCAGGATTCGAGCAGCATCGCAGGAAAGGTGACACCAGCTACGCCCAAATGTTCACCGACGTTGGCTTCTACTACGCTCCTGCCTCTGTTCTACGGGGTGAGGAGTTCAACGGTGCAGAAGCCGTGCATAGGCTGGAGCAGTGGCTCATCAGGAACCACGGGTACCAGGCACAGTATGCCGTGTCTGAGCTGAGCGAGAAGGACTTCTGGAGAATGTTTGATCCCTCTCACTACGAGCACTGCCGCCGCAAGTATGGCGCTGTAGGGTCCTTCATGAGCGCCCACTACAAGTCCAAGAAAAGGCAAAAAGAGCGAGGAGGAGGTGCTCGAAGC
>gnl_Spipo_v2_Spipo19G0026400
ATGGACGCATACGTGTGGATGCTCCCCCCCGGGCCCATCCTTAACTCCATGAAAAGTTCCGCAGGCTGCGAAGTTTGGGGGGGGATGAACCTGGCTATTCTATGGTCCACACTCATCCATCCTCATAAAAAGTTTCAGAGGACACGAAGAAACACGACTGTAGCGCTAGATCTGGAGATCGGTTTGGAGGAGCCCCGCAAGCCGCCGTCGTCGCAATACGAGGAGGTGGTGCCCCGGCCAAACGGTCGGTGGGGTGCCCAGATCTATGAGAAACACCAACGCGTGTGGCTCGGCACCTTCAACGATGACGCGAAGGCTGCCCGAGCCTACGAGGTCGCTGCCCAG
>gnl_Spipo_v2_Spipo1G0047300
ATGCCGGATCTGAACACACCTCTGAGGCCTAAGAGGAAGAAGGTCTGGGTCGACTACTTCGTCCAGTTCCGATGGATCATCGTGATCTTCGTCGTGCTTCCAATCTCCGCCACCATGTACTTTCTGACATACCTCGGCGACCTGAGGTCCGAGAGCAAGTCCTTCAAGCGCCGCCAGAAGGAGCACGACGAGAACGTCAAGAAGATTGTGAATCGGCTGAAGCAGAGGGACCCTAAAAGGGACGGCCTCGTCTGCACGGCCAGGAAGCCCTACATCGCCGTCGGCATGAGGAACGTCGACTACAAACGAGCCAGGCATTTCGAGGTCGACCTATCCGAATTCAGAAACATCCTCGACATTGACGAGGAAAGGATGATTGCAAAGGTGGAGCCGCTGGTCAACATGGGGCAGATCACCCGAGTCACAGTTCCCATGAACCTTTCGCTCGCTGTGGTGGCGGAGCTGGACGACCTCACCGTCGGAGGGCTCATCAACGGCTACGGAATTGAAGGGAGCTCTCACATTTACGGCCTGTTCTCCGACACGGTGGTCGCCCTGGAAGTCGTCCTCGCCGATGGCCGCGTGGTGAGGGCCACCAAGGACAACGAGTACTCCGACCTCTTCTACGGCATCCCCTGGTCCCAGGGGACCCTCGGCTTCCTCGTCTCCGCTGAGATCAAGCTCATACCCGTCAAGGAGTACATGCGGCTGACCTACACGCCGGCGCGTGGGAGCTTGCAGGATCTCGCACAGGCGTACGCAGACTCGTTCGCGCCCAGAGACAAGGACCCCGGCAAAGTTCCCGACTTCGTGGAGGGGATGATCTACAACCCGAATGAAGGCGTGATGATGACCGGCAGGTACGCCTCCAAGGAGGAGGCGAAGAGGAAAGGGAACGTGATCAACTCGGTGGGGTGGTGGTTCAAGCCGTGGTTTTACCAGCATGCTCAGACGGCGCTCAAGAAGGGCGAGTTCGTGGAGTACATCCCCACCAGGGAGTACTACCACCGCCACACCCGGTGCTTGTACTGGGAGGGCAAGCTGATCCTCCCCTTCGGTGATCAATGGTGGTTCAGGTGGACCCTGGGCTGGCTGATGCCCCCCAAGGTCGCCTTGCTCAAGGCCACCCAGGGCGAAGCCATCAGGAACTACTACCACGACATGCATGTGATCCAAGATATGCTGGTTCCCCTCCACAAAGTGGGCGATGCGCTGGAGTGGGTGCACGAGGAGATGGAGGTTTACCCCATCTGGCTGTGCCCCCATCGCCTGTTCAAGCTCCCGGTTAAGACGATGATCTACCCGGAGCCGGGCTTCGAGCTGCACGACCGGCAGGGGGACACGAAGTTCGCGCAGATGTTCACGGACATCGGCGTCTACTACGCGCCGGGGGCCGTGCTGAGGGGCGAGGAGTTCGACGGGGCGGAGGCCGTGCGCCGCTTGGAGGAGTGGCTGATCCAGAACCACGGTTTCCAGCCGCAGTACGCGGTCTCCGAGCTCACCGAGAAGAACTTCTGGCGGATGTTCGACGCCGCCCACTACGAACACTGCCGCAGAAAGTACAACGCCATCGGAACCTTCATGAGCGTCTACTACAAGTCCAAGAAGGGGAGGAAGACCGAGAAGGAGGTGCAGGAGGCCGAGCAGGCCATCGCCGAAGCCGCGTATGCAGAGGAGGCC
>gnl_Stras_v2.0_SGA_v2.0_scaffold223T42894
ATGAGTTGCTTTCTGCCAAGCGTCTCTTCATTTCCCACAATGTCGGATCTCGAGGCCCCACTACGTCCCAAGAGAAAGAAGGTGTGGGTGGACTACTTTGTTCAGTTCCGATGGATAATCGTCATCTTTGTTGTCCTTCCTATTTCCTTCACACTGTACTTCCTCACGTACCTTGGGGACGTGAAGTCCGAGTGCAAATCTTTCAAGCAGCGTCAGAAGGAACACGATGAGAACGTCAAGAAAGTCGTGAAGCGCCTCAAGGAGAGGAACCCAAAGAAGGATGGCTTGGTCTGCACGGCAAGAAAGCCATGGATTGCTGTTGGCATGCGTAATGTGGACTATAAGCGTGCTCGGCATTTCGAGGTTGACCTTTCCGCCTTCAGACACATTCTGGACATAGATCGGGAGAGAATGATTGCTCGGGTGGAGCCTTTAGTCAATATGGGCCAGATTTCCCGGGCTACTGTCCCCATGAATTTGGCCTTAGCAGTTGTTGCCGAGCTCGATGACTTGACCGTTGGTGGTTTGATCAATGGCTATGGAATTGAAGGAAGCTCTCACATTTATGGCTTGTTCTCAGATACTGTTGTGGCTTATGAGATAGTTTTGGCGGACGGCCGTTTGGTTAGGGCCACGAAGGACAATGAATACTCAGACCTTTTCTACGCTATCCCTTGGTCTCAAGGAACTCTGGGACTTCTTGTGGCGGCTGAGATTAAGCTTATACCCGTGAAGGAATACATGAGGCTGACATATAAGCCAGTGGTGGGCAATCTTAAAGAGCTTGCACAGGGATATATGGATTCCTTTGCCCCAAGGGATGGAGACCAAGACAATCCTGATAAAGTTCCGGATTTTGTTGAGACCATGATTTACTCCCCGACTGAAGCCGTTTGCATGACTGGTAGGTATGCTTCTAAAGAGGAAGCCAAGATGAAGGGTAATAAAATCAATAGCGTCGGGTGGTGGTTCAAGCCATGGTTCTACCAGCATGCCCAAACGGCACTGAAGAAGGGGGAGTTTGTTGAGTATATCCCGACCAGAGAATATTACCACAGGCACACGAGGTGCTTGTATTGGGAGGGAAAGCTCATTCTTCCGTTTGCTGATCAGTTCTGGTTCAGGTTTCTGTTAGGGTGGATGATGCCGCCTAAAGTCTCCCTTCTCAAGGCCACTCAAGGGGAAGCCATCAGAAACTATTACCATGAGATGCATGTCATTCAGGATATGCTCGTCCCGCTTTATAAGGTTGGGGATGCTCTTGAATGGGTCCACCGAGAAATGGAGGTCTACCCACTTTGGCTCTGCCCACATAGGCTTTACCAACTACCAGTGAAAACCATGGTTTACCCAGAACCAGGGTTCGAGCAAGAGCGTAGGCAAGGAGACACAAACTATGCTCAGATGTATACTGATGTGGGAGTCTACTATGCCCCGGGGCCCGTCTTGAGGGGTGAGGTGTTTGATGGGGCCGAGGCTGTCCGCCGCATGGAGAGTTGGCTGATCGAGAATCACGGTTTTCAGCCACAATACGCTGTGTCTGAGCTCACGGAGAAGAATTTCTGGAGAATGTTTGATGCTGGGCTTTACGAGCACTGCAGGCGCAAGTATGGTGCCGTGGGGACATTCATGAGCGTGTACTACAAGTCGAAGAAAGGAAGGAAAACCGAGAAGGAGGTGCAGGAGGCTGAGCAGGCAGTTCTCGAGACTCCTGATGTGGATGCCGCTTAG
>gnl_Theca_v1.1_Thecc1EG011314t1
ATGTCAGATCTTGAAGTACCCCTTCGCCCAAAGAGGAAGAAGGGCTTGGTGGACTTTTTGGTCCAGTTTCGATGTATTTTTGTTATTTTTGTTGTCCTTCCTATTTCATGTGCCTATTATTTTCTCATATATCTTGGAGATGTCAGATCCGAGATGAAGTCCTTCGAGCAGCGCCAGAAGGAACATGATGAAAATGTTAAGAAAGTAGTGAAGCGTCTCAAGCAGAGGAATCCAAAAAAGGATGGTCTTGTGTGCACAGCCCGTAAACCATGGATTGCTGTTGGAATGCGGAATGTAGACTATAAGAGGGCTCGCCATTTTGAAGTTGATTTGTCTGCTTTCCGTAATATCCTCGAAATTGATAAAGAGAGAATGATTGCAAGGGTTGAGCCTCTTGTAAACATGGGGCAGATCACACGGGTCACAGTCCCAATGAATCTTTCCCTTGCTGTGGTTGCAGAGCTTGATGATCTCACAGTTGGTGGTCTAATCAATGGCTACGGGATTGAAGGAAGCTCCCACATCTATGGCCTGTTTTCTGATACTGTTGTAGCTTATGAGATAGTTCTGGCTGATGGCCGTGTTGTTAGAGCTACCAAGGACAATGAATATTCTGATCTCTTCTATACTATCCCATGGTCTCAAGGAACCCTTGGATTTCTTGTTGCTGCTGAAATCAAACTTATTCCCATTAAAGAATACATGAGGCTGACCTACACACCAGTAGTGGGGAATCTGAAGGAGCTTGCACAGGGTTATATGGACTCTTTTACACCCAGAGATTGTGATCAAGATAATCCAGAGAAAGTTCCAGAGTTTGTAGAAGGCATGATTTACTCGCCCGCTGAAGGTGTCTTCATGACTGGGAGATATGCCTCTAAAGAAGAGGCCAAGAAGAAGGGGAATAAAATTAACAGTGTTGGTTGGTGGTTTAAACCCTGGTTCTACCAGCATGCACAGACAGCTTTAAAGAAGGGAGAGTTTGTAGAATACATTCCTACCAGGGAGTATTACCACAGGCACACAAGATGTTTGTATTGGGAGGGGAAGCTCATCCTTCCATTCGGAGATCAATGGTGGTTTAGGTTTCTCTTGGGCTGGATGATGCCACCCAAGGTTTCCTTGCTCAAGGCTACTCAAGGTGAAGCCATAAGAAATTATTACCATGACATGCATGTCATTCAAGACATGCTTGTTCCTCTTTACAAGGTTGGGGATGCCCTAGAGTGGGTCCACCAAGAGATGGAGATCTATCCCATTTGGCTCTGCCCGCATCGGCTGTTCAAGCTTCCAGTCAAGACTATGGTGTATCCTGAACCAGGCTTTGAGCATCGTCGCAGACAGGGTGATACACCTTATGCTCAGATGTACACAGATGTGGGGGTGTACTATTCTCCAGGCCCGGTGTTGAGGGGTGAGGTGTTTGATGGTGCAGAGGCAGTTCGTAAATTGGAGAAATGGTTGATTGAAAACCATAGTTTCCAGCCACAGTATGCAGTGTCTGAGCTGAATGAGAAGGATTTCTGGAGGATGTTTGATGCGGGTCTCTATGAGCATGTTAGGAGGAAGTACGGAGCTGTGGGAACATTCATGAGTGTCTACTACAAATCTAAGAAAGGAAGGAAGACTGAGAAGGAGGTGCAAGAAGCTGAACAAGCCCATCTTGAAACTGCATATGCGGAGGTTGATCAGCCTATGGAC
>gnl_Utrgi_v4.1_Scf00282.g14591.t1
ATGTCAGATCTTGAGGCCCCGCTTCGCCCCAAGAGAAAGAAGACTTTCGTGGACTACTTTGTTCAGTTCAGATGGATAATTGTCATCTTTGTCGTTCTTCCCATCTCCTTCACTCTGTACTTCCTCATTTATCTTGGTGACATACGGTCTGATCGCAAGTCATTCAAGCAGCGCCAGAAAGAACACGATGAGAATGTCCAGAAGGTTGTCAAGCGCTTAAAGGAGCGGAACCCAAGCAAGGATGGCTTGGTCTGCACAGCTCGCAAGCCATGGATTGCGGTTGGAATGCGTAATGTGGATTACAAGCGTGCCAGACACTTCGAGGTTGACCTTGCTGCCTTTAGGAACGTTCTTGATATTGATAAGGAGAAGATGATTGCGAGAGTCGAGCCTTTGGTATGTATGAGTCAGATTTCCAGGGTCACTGTCCCAATGAACCTATCTCTTGCTGTTGTTGCTGAGCTTGATGATCTTACTGTTGGTGGTTTGATCAACGGCTATGGCATTGAAGGAAGCTCTCACATTTATGGACTCTTCGCTGACACCGTTGTGGCTTATGAAATTGTCTTGGCAGATGGGAGTTTGGTTAGAGCTACAAAGGATAACGAATACTCTGACCTTTTCTATGCTATCCCCTGGTCTCAGGGGACACTGGGACTCCTTGTGGCTGCTGAGATTAAGCTTATTCCTGTAAAGGAATATATGAAACTGACATACAAACCTGTAGTTGGCAACTTGAAGGAGCTTGCTCAAGGTTATATGGATTCCTTTGCACCACGAGATTTGGATCAGGACAATCCTTCCAAAGTTCCAGATTTTGTTGAGACGATGGTTTATTCTCCCACGGAAGCTGTGTGCATGACAGGGAGATACGCATCTAAAGAAGAAGCCAAAAAGAAGGGTAATAAGATAAATGAGGTTGGTTGGTGGTTCAAACCATGGTTTTACCAGCATGCGCAGACGGCATTGAAGAAAGGGGAGTTTGTGGAATATATTCCAACCAGAGAATACTACCACAGGCACACTAGATGCCTGTACTGGGAAGGCAAACTTATCCTTCCATTTGCTGATCAATTCTGGTTCAGGTTTCTTCTTGGTTGGATGATGCCCCCAAAGGTTTCTTTACTCAAAGCCACACAAGGTGAGGCCATCAGGAATTATTACCATGAAATGCATGTCATTCAGGATATGCTCGTTCCACTGTACAAGGTTGGTGATGCGCTCGAATGGGTCCACAGAGAGATGGAGATCTACCCCATCTGGCTCTGCCCACACAGGCTATACAAACTCCCTGTTAAAACGATGGTTTACCCTGAACCAGGATTCGATCAAAATCTACACCAGGGTGACACTACCTACGCTCAAATGTACACAGATATTGGAGTCTACTATGCTCCAGGACCTGTCCTGCGGGGCGAGGTCTTCGATGGAGCAGAGGCAGTCCGCAGAATGGAGCAATGGCTGATAGAAAACCATGGCTTCCAACCACAGTACGCTGTGTCCGAGCTCTCAGAGAAGAGCTTCTGGAGAATGTTTGATGCTGATCTGTATGAGCACTGCAGACGCAAGTACGGAGCTGTTGGTACATTCATGAGCGTCTACTACAAATCAAAGAAAGGTAGGAAGACTGAAAAAGAGGTTCAGGAAGCAGAGCAGGAGACTCTGGAGACCCCGGATGCCGATATCAAC
>gnl_Vitvi_Genoscope.12X_GSVIVT01002973001
ATGCTCCTCCTTCTGAAGACTCAAGATTACTCAGTGATGAGGAACCCATCAAGGAATGGCCTTGTCTACACAGCCTGGAAACCATGGGTTGCAGTTGGAATGAGAAATGTTGATTATAAGTGGGCTCGGCATTTTGAAGTTGACCTTTCAGCTTTCAGAAATATCCTGGACATTGGCAAAGAGAGGATGATTGCCAGATGTGAACCCCTAGTCAACACGGGGCAGATTAGCAGAGTTAGTGTCCCAATGAATCCTGCATTTGTTGTGGTTGCTGAGCTTGATGTTCTTATTGGTGGCCTCATCAATGGTTATGGAATTGAAGGAAGCTCTCACAGTTACGGCCTATTCTCTGACACTATTGTGGCTTATGAAATCATTTTGGCTGATGGGCAGCTAGTTAAAGCACAGCAATATACAGAAGAAGATGGAGAGAAGGAATTTAGCTGCCCTCGAACGACGCCGGCGGCTTGCCGCCGGCGGCGAAACGCCTTCTACCTCACCACCATATCCCCACCTTTGGATACCCACTTCTTGGAATATACACAGCTCCATTTCCACCTCTATACCCTTCTTCATGACCGCCCTCTCTTTCTACAATGTCACCTGTGTCCATTAAACCTCCTTCCTGCACTAGGGGCAAGCCACAGCCTCCTGTTGATTCAAACAAAGCCTGCTCATCCAGCATTTGAACTGCTCATTCACTCGGATGATGAAGAAGTATTAACTGGCTGTTAT
>gnl_Vitvi_Genoscope.12X_GSVIVT01010184001
ATGACTAATTGTAAATTTTTTATTTTCACTCCTTTTGTTTGTTGCTCTATAAATCCATTCCTTGTTATCACTACACTCACTCCACATCTCCTGCGGTTCCGATCCTCCGGTTCCTCTCCTGCATTCCTCTCTCGCAGAAAGGGGTTATCCTTTCCCATCATGTCGGATCTTCAGGCTCCCTTGCGTCCCAAGAGGAAAAAAATTTGGGTGGACTATTTTGTTCACTTCCGATGGATTATTGTCATTTTTGTTGTCCTTCCTATCTCCTTCACTTTGTACTTCCTCACATATCTTGGAGATGTCAGATCTGAATCAAAATCTTTCAAGCAGCGTCAGGAGGAACATAATGAAAATGTCAAAAAAGTCATAAAACGTCTCAAAGAGAGGAACCCATCAAGGGATGGCCTTGTCTGCACAGCCCGGAAACCATGGATTGCTGTTGGAATGAGAAATGTTGACTATAAGCGGGCTCGGCATTTTGAAGTTGATCTTTCAGCTTTCAGAAATATCCTGGACATTGACAAAGAGAGAATGATTGCCAGATGTGAACCCCTAGTCAACATGGGGCAGATTAGCAGGGTTACTGTGTGTATGACAGGGAGATATGCCTCAAAAGAAGAGGCTAAGAAGAAAGGAAATGTGATTAACAGTGTTGGGTGGTGGTACAAGCCCTGGTTCTATCAACATGCACAGACAGCCCTAAAGAAAGGGGAGTTTGTGGAGTACATCCCAACCAGGGAATATTACCATAGGCACACTAGGTGTCTGTATTGGGAGGGAAAACTTATTCTTCCATTTGCAGATCAATGGTGGTTTAGGTTTTTGTTTGGGTGGTTGATGCCACCAAAGGTTTCTCTCCTCAAGGCTACTCAAGGTGAAGCTATCAGAAACTATTACCATGAGATGCATGTAATTCAGGACATGCTTGTTCCGCTGTACAAAGTTGGGGATGCTCTAGAATGGGTACATCATGAGATGGAGGTATACCCAATTTGGCTCTGCCCACACCGATTGTACAAGCTTCCTGTCAAAACAATGATATATCCTGAACCAGGCTTTGAGCTGCATCGCAGACAGGGTGACACACATTATGCCCAGATGTACACAGATGTGGGGGTGTACTATGCGCCAGGGCCTGTCTTGAGGGGTGAGCAGTTTGATGGTGCAGAAGCAGTTCGCCGAATGGAGAACTGGTTGATTGAAAACCATGGATTCCAGCCACAATATGCAGTGTCTGAGCTGACTGAAAAGAACTTCTGGAGGATGTTTGATGCTGGGCTTTATGAGCACTGCAGAAAGAAGTATGGAGCAGTGGGGACTTTTATGAGTGTTTACTACAAATGCAAGAAGGGGAAGAAGACCGAGAAGGAAGTGCAGGAGGCGGAGCAAGCACAACTTGAGACACCTTATGCTGAGGCTGAT
>gnl_Vitvi_Genoscope.12X_GSVIVT01028580001
ATGTCCATGCGCTCGGATCCTATGGCTGCTGCTGCTGAATTAATTGTTCTGTTGAAAAGCCTTTGCAAACGTCTCCAAGAGAGGAACCCATCAAGGGATGGCCTTGTCTACACAACCTGGAAACCATGGGTTGCAGTTGGAATGAGAAATGTTGACTATAAGCGGGCTCGGCATTTTGAAGTTGATCTTTCAGCTTTCAGAAATATCCTGGACATTGACAAAGAGAGGATGATTGCCAGATGTGAACCCCTAGTCAACACGGGGCAGATTAGCAGAGTTAGTGTCCCAATGAATCTTGCCTTTGTTGCGGTTGCTGAGCTTGATGTTCTTATTGGTGGCCTCATCAATGACTATGGAATTGAAGGAAGCTCTCACAGTTATGACCTATTCTCTGACACTGTTGAGGCTTATGAAATCATTTTGGCTGATGGGCAGCTAGTTAAAGCACAGCAATATATAGAAGAAGAACAGTCCTCTTCCAGATGGAATCCCGGCAAACACTACTCTAATCAAAGTGGTTCGAAGAGCCCAATCTTTACAAAAGTCACGTGTGACATCCATTTAGCAGTTGTTCAATTGATTCTTGGCCTTCTTGAGGATTCCCAAATCAGTGATCTGCTTAAAGAAGCTGGGGTTAGCACTTCTAAAGTGAAATCTGAGGTTCAGAAGTTTCGAAGGAAAGAAGGTAAGAAGATTCGGAGGGTCATCATGATTCTTCCAAGAGAGACTAAGAACGACCCTGTTCTTATTGAAGAACCAGGTATGGGTAAGACTGCTGTTGTTGAAAGATTAGCTCAGAAAATTGTAAGAGGGGGGGTTCCCAGTAATCTCGCTGAAGTAAGACCTATGGCATTGGATATGGGTGCTTTGGTTGCTGGGGCAAAATATAGGGGAGAGGTACGTTCATGGCCT
>gnl_Vitvi_Genoscope.12X_GSVIVT01033182001
ATGAAAGCATTGAGTGGTTGTTTCAAAAGGATAAAAATTTCTGCATATTTGGGACACTTAGAAGCCCACCACGAGCCAAGAGGCTTCGTAGCAGTGACCGTGCTTCTTACTGAGACGCACCTTACCCAAAGGATCGTCAAGTTCACCGTGATGATTATGTTCTTTTGTCTGTTCCATTTCTCACTTGTTCTTAGATGCAATTTTCCTTCTTTCTTTCTTCTTGGGCCTTTCTTATTACTAGGAATCACTTATGTTCGGGTGCTTGTAGTGCTAAAAGATAAAACTTATGCTTTTATCATGTATTCACATTGTGTATGCTTGCCTCAGATTGGTGACATGAAGAGACTAATTTCTCTACAACTATTGAAAAATTGCAGTTTGCTACTGTCTTTTGGTTTAAATTATCACAATTCACAATCAATTATATTGTTAATTTCTAGGCAAGATTATCTATGCAATAAATGTAAGAGACTAGGGCATTTTTCTAGAGATTGCCCAAATGTGACTGTATGCAACAACTGTGGCCTTCCTGGCCACATAGTTACTGAGTGTAACTCAACAACCATTTGTTGGAACTGTAAAGAGTCTGGACATCTTGCAAGCCAATGTCCTAATGATCCAGTGTGCCATATGTGTGGCAAAATGGGTCACCTGGCTTGGGATTGCTCGTGCCTAGGTCTACCTGCTCATGATGCGAGACTCTGCAACAACTGCTACAAGCCAGACCAGGTCTACCTGCTCATGTTTAACCGTGTTGTGCACAGCAATCCTACTTTTGATGATTCTTATGGAAAATTTTACCTTGTGGAGCAGATTCTGGGCGAGGTAGATGCTCTAGAATGGGTATATCATGAGAGGGAGGTATACCCAATTTGGCTCTGCCCACATCGATTGTACAAGCTTCCTGTCGAAACAATGATATATCCTGAACCAGGCTTTGAGCTGCCTCGCAAACAGGGTGACACGCATTATGCCCAGATGTACACAGATGTGGAGATGTACTATGCGCCAGGGCCTGTCTTGAGGGGATATCATATACAAACTAATGTGACTGTGACGAACAATACCCTAGAGATCCGCTTGTATTGGGCTGGGAAAGGGACAACATGTATCCCTAAGAGAGGAAGATATGGTCCTCTAATATCTGCTATTTCTATATGTCCCAGTAAGTTAAATATTCATGAGCCTCTCATTTCAAAATTAGTACAATTGCTGCAGCTGATAATTAACCAGCAATTAATTGCAACTCTTAGACTTGATTTGGTTTCTTTTTGTTTGAGTCATTCTTCATCTAGTTCTATTTTTGTCTTCTTGTATCTCTCTTCCTTGATCTCTCCTTTGTTGATAGTT
>Frave_00831-v2.0.a2-hybrid.t2
ATGTCTGATGATCTTCAAGCACCATTGCGTCCAAAGAGGAAGTGGCACGTGGTTGACTTTTTGGTTCAATTCCGATGGAT
TGTTGTTATCTTTGTTGTTCTCCCCGTTTCCTTCACTATTTACTTTATGACATACCTTGGGGATGTAAGATCTGAGTGGA
AGTCCTACAAGCAGCGTCAGAAGGAACATGATGAAAATGTTAAGAAAGTAATAAAACGTCTCAAAGAAAGGAATCCAAAA
AAGGATGGTCTTGTTTGCACAGCACGAAAGCCATATATTGCTGTTGGAATGCGGAATGTTGACTACAAGCGAGCTCGTCA
TTTTGAGGTCGACTTGTCTGCTTTCAGGAATGTCCTGGAAATTGATACACAGAGAAAGATTGCCAGAGTTGAGCCCTTAG
TCAACATGGGACAGATCACTAGGGTAACCTGCCCTTTGAATCTTGCTCTTGCCGTGGTTGCAGAGTTTGATGATCTTACT
GTTGGTGGTCTCATTAATGGTTATGGGATTGAAGGAAGCTCCCACATCTTTGGGCTGTTCTCTGATACTGTTGTGGCTTA
CGAAATTGTTCTAGCAAATGGCCAACTTGTCAGAGCCACCCAGGACAATGAGCACTCTGATCTTTTCTATGCTATTCCAT
GGTCTCAGGGAACACTGGGCCTTCTTGTTGCTGCTGAGATCAAGCTTATTGACATAAAGGAATACATGAGGTTGACATAC
AAACCGGTAAAGGGAAATCTGCAGGAGATTGCACAGGCATATAGTGATTCTTTTGCTCCCAGATTTGGTGGTCTGGACGA
ACCTGGAGCCATCCCTGAAAAGGTTCCAGAGTTTGTTGAAACCATGATATATACTCCAACAGAAGCTGTGTGCATGACAG
GGATATATGCTTCAAAAGAAGAGGCCAAGAAGAAGGGGAATGTGATTAACGAAGTTGGGTGGTGGTTTAAACCCTGGTTC
TACCAGCATGCACAGACAGCACTCAAGAAAGGGGAATTTGTTGAGTACATCCCGACCAGGCAATATTACCACAGGCACAC
TAGGAGTATCTATTGGGAGGGAAAGCTTATCCTTCCATTTGCTGATCAGTTTTGGTTTAGATTTCTCTTGGGCTGGATGA
TGCCACCAAAGATTTCTCTGCTCAAGGCTACTCAAGGTGAAGCCATAAGAAACTATTACCATGACAATCATGTCATTCAA
GACATGTTAGTTCCTCTTTACAAAGTTGGGGATGCTTTAGAATGGGTTCACCGTGAGATGGAGGTGTACCCCATATGGCT
CTGTCCTCACAGACTGTACAAGAGTCCTGTTAAGACAATGATCTACGCTGAACCAGGCTTTGAGCACCAGCGCAGACAGG
GAGACACACCCTACTCTCAGATGTACACAGATGTTGGTGTGTACTATGCACCAGGACCAGTGCTGAGGCGCGAGGTTTTT
GATGGCGCAGAAGCAGTTCGCAGGATGGAGAGTTGGTTGATAGAAAACCATGGGTTCCAGCCACAGTATGCTGTGTCTGA
GCTGGATGAGAAAAAATTCTGGACTATGTTTGATGCTGGGCATTATGACCACTGCAGGAGGAAGTATGGTGCCGTAGGAA
CATTCATGAGTGTGTACTATAAGTCCAAGAAGGGAAGGAAGACCGAGAAGGAGGTGCAGGAAGCTGAGCAAGCCATCCTT
GAGGAGCCCATTGCCGAGGTTGACGAGCCAGTGGAC
>Maldo_GDDH_13G1007700
ATGTCTCGGGCTCTTCAATGTTTTGTCCTCTCCACTTCACTTTCTTTACATTTTTATAAACTTTTATTGTTTCAGCAAAT
AATTTTTAAAATAAATAAATGCATTGGGCCGCACACACGTAGTGTCACTCTGTCACTCGCTCTGGTGCTTCGGGATTTTG
CCCTTAAAAATCGGTTCCTCTACGGTTCCGACATTGCAAGTGGTTCGGCACCTTCAGATTTTAGCCGCTTCGGTTCTGCT
TTCAAGATGTCGGATCTTGGAACCCCACTGCGTCCAAAGAGGAAGACGGCCTTGGTGGACTTTCTTGTTCAATTCCGATG
GATTGTTGTTATCTTTGTTGTTCTCCCCATCTCCTTCACTTTGTACTTTCTCACGTACCTCGGGGATGTAAGATCTGAGA
TGAAATCCTACAAGAGGCGTCAAAAGGAACATGATGAAAATGTTCAGAAGGTTGTAAAACGACTCAAAGACAGGAACCCA
TCAAAGGATGGGCTTGTTTGCACAGCACGAAAACCGTGGATAGCTGTTGGAATGAGGAATGTTGACTACAAGAGGGCTCG
TCACTTTGAGGTTGATTTGTCTGCATTCAGAAATGTCCTTGAAATTGATCGAGAGAGAATGATTGCGAAAGTTGAGCCCT
TAGTCAACATGGGGCAGATAACCAGGGTAACGGTTCCATTGAATCTTGCCCTTGCCGTGGTTGCTGAGTTTGATGATCTT
ACTGTTGGTGGTCTCATTAATGGCTATGGAATTGAAGGAAGCTCTCACATCTATGGACTGTTCTCTGATACTGTTGTGGC
CTATGAGATTGTTCTTGCAGATGGCCGAGTTGTCAGAGCCACCAGGGATAATGAGTACTCTGATCTTTTCTATGCTATTC
CATGGTCTCAGGGAACATTGGGGCTTCTTGTATCTGCTGAGATCAAGCTCATACCTATCAAGGAATACATGAGGCTGACA
TACAAACCTGTGGTAGGAAATCTGAAAGAGATTGCTCAGGCATACAGCGATTCTTTTGCCCCGAGAGATGGAGATCAGGA
CAACCCCGAAAAGGTTCCAGACTTTGTTGAAACCATGATTTATACTCCAACAGAAGCTGTGTGCATGACGGGAAGATATG
CTTCAAAAGAAGAAGCGAAGAAGAAGGGCAATGTTATTAACGAAGTTGGGTGGTGGTTTAAACCCTGGTTCTACCAGCAT
GCCGAGAAAGCACTAAAGAAAGGGGAGTTTGTAGAATACATCCCGACAAGGGACTATTACCACAGGCACACCCGGAGTAT
TTATTGGGAGGGAAAGCTTATCCTTCCATTTGCTGATCAGTGGTGGTTCAGATTTTTGTTGGGCTGGATGATGCCACCCA
AGATTTCCCTACTCAAGGCTACTCAAGGTGAAGCCATTAGAAACTATTACCACGACAATCACGTCATTCAAGACATGCTC
GTTCCTCTTTTCAAGGTCGGGGATGCATTGGAATGGGTTCACCATGAGATGGAGGTGTACCCCATCTGGCTCTGCCCTCA
CAGAATGTACAAGAATCCCATCAAGACAATGATATACACCGAACCAGGCTTTGAGCAACACCGTAGACAGGGAGACACGC
AATACTCTCAGATGTACACAGATGTTGGTGTCTACTATGCACCGGGCCCGGTATTGAGGGGTGAGGTTTTTGATGGTTCA
GAAGCAGTTCGCCGGATGGAGAATTGGCTGATTGAGAACCACGGGTTCCAGCCTCAGTATGCTGTGTCTGAGCTGAACGA
GAAGAACTTCTGGAGGATGTTTGATGCGGGGCATTACGAGAACTGCAGGAGGAAGTATGGTGCTGTGGGAACTTTCATGA
GTGTGTACTACAAGTCCAAGAAGGGAAGGAAGACCGAGAAAGAGGTGCAGGAAGCGGAGCAAGCCATCCTCGAGACTCCT
ATTGCCGAGGTTGATGAGTCAGTGGACTAC
>Maldo_GDDH_16G1000400
ATGTCGGATCTTCAAACCCCACTGCGTCCAAGGAGGAAGACGGCTGTGGTGGACTTTCTTGTTCAATTCCGATGGATTGT
TGTTATCTTTGTTGTGCTCCCCATCTCCTTCACTATGTACTTTCTCACATACCTCGGGGATATAAGATCTGAGATGAAGT
CCTACAAGAGGCGTCAAAAGGAACATGATGAAAATGTTCAGAAGGTCGTAAAACGGCTCAAAGACAGGAACCCATCAAAG
GATGGGCTTGTTTGCACAGCACGAAAACCATGGATAGCTGTTGGAATGAGGAATGTTGACTACAAGCGGGCTCGTCATTT
TGAGGTTGATTTGTCTGCATTCCGAAATGTCCTTGAAATTGATCAAGAGAGAATGATTGCAAAAGTTGAGCCCTTAGTCA
ACATGGGGCAGATAACCAGGGTAACTGTTCCATTGAATCTCGCCCTTGCCGTGGTTGCTGAGTTTGATGATCTTACCGTT
GGTGGTCTCATTAATGGCTATGGAATTGAAGGAAGCTCTCACATCTATGGACTTTTCTCTGATACAGTTGTGGCCTATGA
GATTGTTCTTGCAGATGGCCGAGTTGTCAGAGCCACCAGGGATAATGAGTACTCTGATCTTTTCTATGCTATTCCATGGT
CTCAGGGAACATTGGGGCTTCTTGTCTCTGCTGAGATCAAGCTGATACCCATCAAGGAATACATGAGGCTGACATACAAA
CCTGTGGTGGGAAATCTGAAAGAGATTGCACAGGCATACAGTGATTCTTTTGCTCCGAGAGATGGAGATCAGGACAACCC
CGAAAAGGTTCCAGACTTTGTTGAAACCATGATTTATACTCCAACGGAAGCTGTGTGCATGACGGGTAGATATGCTTCAA
AAGAAGAAGCAAAGAAGAAGGGGAATGTGATTAACGAAGTTGGGTGGTGGTTTAAACCCTGGTTCTATCAGCATGCCGAG
AAAGCACTAAAGAAAGGGGAGTTTGTAGAATACATCCCGACAAGGGACTACTACCACAGGCACACTCGGAGTATTTATTG
GGAGGGAAAGCTTATCCTTCCATTTGCTGATCAGTGGTGGTTCAGATTTTTGTTGGGCTGGATGATGCCACCCAAGATTT
CTCTGCTCAAGGCTACTCAAGGTGAAGCCATTAGAAACTACTACCACGACAATCACGTCATTCAAGACATGCTTGTTCCT
CTTTACAAGGTTGGGGATGCTTTAGAATGGGTTCACCATGAGATGGAGGTGTACCCCATCTGGCTCTGCCCTCACAGAAT
GTACAAGAATCCCATCAAGACAATGATATACACCGAACCAGGCTTTGAGCAACACCGCAGGCAGGGAGACACGCATTACT
CTCAGATGTACACAGATGTTGGTGTCTACTATGCACCGGGCCCCGTCCTGAGGGGTGAGGTTTTTGATGGTGCAGAAGCA
GTTCGACGGATGGAGAATTGGCTGATTGAGAATCATGGTTTCCAGCCTCAGTATGCTGTGTCCGAGCTGAACGAGAAGAA
CTTCTGGAGGATGTTTGATGCAGGGCATTACGAGAACTGCAGGAGGAAGTATGGTGCTGTGGGAACATTCATGAGTGTGT
ACTACAAGTCCAAGAAGGGAAGGAAGACCGAGAAGGAGGTGCAGGAAGCCGAGCAAGCCATCCTTGAGACTCCTATCGCC
GAGGTTGATGAGCCAGTGGACTAC
>Maldo_Gala_13g000650
ATGTCGGATCTTGGAACCCCACTGCGTCCAAAGAGGAAGACGGCCTTGGTGGACTTTCTTGTTCAATTCCGATGGATTGT
TGTTATCTTTGTTGTTCTCCCCATCTCCTTCACTTTGTACTTTCTCACGTACCTCGGGGATGTAAGATCTGAGATGAAAT
CCTACAAGAGGCGTCAAAAGGAACATGATGAAAATGTTCAGAAGGTTGTAAAACGACTCAAAGACAGGAACCCATCAAAG
GATGGGCTTGTTTGCACAGCACGAAAACCGTGGATAGCTGTTGGAATGAGGAATGTTGACTACAAGAGGGCTCGTCACTT
TGAGGTTGATTTGTCTGCATTCAGAAATGTCCTTGAAATTGATCGAGAGAGAATGATTGCGAAAGTTGAGCCCTTAGTCA
ACATGGGGCAGATAACCAGGGTAACGGTTCCATTGAATCTTGCCCTTGCCGTGGTTGCTGAGTTTGATGATCTTACTGTT
GGTGGTCTCATTAATGGCTATGGAATTGAAGGAAGCTCTCACATCTATGGACTGTTCTCTGATACTGTTGTGGCCTATGA
GATTGTTCTTGCAGATGGCCGAGTTGTCAGAGCCACCAGGGATAATGAGTACTCTGATCTTTTCTATGCTATTCCATGGT
CTCAGGGAACATTGGGGCTTCTTGTATCTGCTGAGATCAAGCTCATACCTATCAAGGAATACATGAGGCTGACATACAAA
CCTGTGGTAGGAAATCTGAAAGAGATTGCTCAGGCATACAGCGATTCTTTTGCCCCGAGAGATGGAGATCAGGACAACCC
CGAAAAGGTTCCAGACTTTGTTGAAACCATGATTTATACTCCAACAGAAGCTGTGTGCATGACGGGAAGATATGCTTCAA
AAGAAGAAGCGAAGAAGAAGGGCAATGTTATTAACGAAGTTGGGTGGTGGTTTAAACCCTGGTTCTACCAGCATGCCGAT
AAAGCACTAAAGAAAGGGGAGTTTGTAGAATACATCCCGACAAGGGACTACTACCACAGGCACACCCGGAGTATTTATTG
GGAGGGAAAGCTTATCCTTCCATTTGCTGATCAGTGGTGGTTCAGATTTTTGTTGGGCTGGATGATGCCACCCAAGATTT
CCCTGCTCAAGGCTACTCAAGGTGAAGCCATTAGAAACTATTACCACGACAATCACGTCATTCAAGACATGCTCGTTCCT
CTTTTCAAGGTCGGGGATGCATTGGAATGGGTTCACCATGAGATGGAGGTGTACCCCATCTGGCTCTGCCCTCACAGAAT
GTACAAGAATCCCATCAAGACAATGATATACACCGAACCAGGCTTTGAGCAACACCGTAGACAGGGAGACACGCAATACT
CTCAGATGTACACAGATGTTGGTGTCTACTATGCACCGGGCCCGGTATTGAGGGGTGAGGTTTTTGATGGTTCAGAAGCA
GTTCGCCGGATGGAGAATTGGCTGATTGAGAACCACGGGTTCCAGCCTCAGTATGCTGTGTCTGAGCTGAACGAGAAGAA
CTTCTGGAGGATGTTTGATGCGGGGCATTACGAGAACTGCAGGAGGAAGTATGGTGCTGTGGGAACTTTCATGAGTGTGT
ACTACAAGTCCAAGAAGGGAAGGAAGACCGAGAAAGAGGTGCAGGAAGCGGAGCAAGCCATCCTCGAGACTCCTATTGCC
GAGGTTGATGAGCCAGTGGACTAC
>Maldo_Gala_16g000560
ATGTCGGATCTTCAAACCCCACTGCGTCCAAGGAGGAAGACGGCTGTGGTGGACTTTCTTGTTCAATTCCGATGGATTGT
TGTTATCTTTGTTGTGCTCCCCATCTCCTTCACTATGTACTTTCTCACATACCTCGGGGATATAAGATCTGAGATGAAGT
CCTACAAGAGGCGTCAAAAGGAACATGATGAAAATGTTCAGAAGGTCGTAAAACGGCTCAAAGACAGGAACCCATCAAAG
GATGGGCTTGTTTGCACAGCACGAAAACCATGGATAGCTGTTGGAATGAGGAATGTTGACTACAAGCGGGCTCGTCATTT
TGAGGTTGATTTGTCTGCATTCCGAAATGTCCTTGAAATTGATCAAGAGAGAATGATTGCAAAAGTTGAGCCCTTAGTCA
ACATGGGGCAGATAACCAGGGTAACTGTTCCATTGAATCTCGCCCTTGCCGTGGTTGCTGAGTTTGATGATCTTACCGTT
GGTGGTCTCATTAATGGCTATGGAATTGAAGGAAGCTCTCACATCTATGGACTTTTCTCTGATACAGTTGTGGCCTATGA
GATTGTTCTTGCAGATGGCCGAGTTGTCAGAGCCACCAGGGATAATGAGTACTCTGATCTTTTCTATGCTATTCCATGGT
CTCAGGGAACATTGGGGCTTCTTGTCTCTGCTGAGATCAAGCTGATACCCATCAAGGAATACATGAGGCTGACATACAAA
CCTGTGGTGGGAAATCTGAAAGAGATTGCACAGGCATACAGTGATTCTTTTGCTCCGAGAGATGGAGATCAGGACAACCC
CGAAAAGGTTCCAGACTTTGTTGAAACCATGATTTATACTCCAACGGAAGCTGTGTGCATGACGGGTAGATATGCTTCAA
AAGAAGAAGCAAAGAAGAAGGGGAATGTGATTAACGAAGTTGGGTGGTGGTTTAAACCCTGGTTCTATCAGCATGCCGAG
AAAGCACTAAAGAAAGGGGAGTTTGTAGAATACATCCCGACAAGGGACTACTACCACAGGCACACTCGGAGTATTTATTG
GGAGGGAAAGCTTATCCTTCCATTTGCTGATCAGTGGTGGTTCAGATTTTTGTTGGGCTGGATGATGCCACCCAAGATTT
CTCTGCTCAAGGCTACTCAAGGTGAAGCCATTAGAAACTACTACCACGACAATCACGTCATTCAAGACATGCTTGTTCCT
CTTTACAAGGTTGGGGATGCTTTAGAATGGGTTCACCATGAGATGGAGGTGTACCCCATCTGGCTCTGCCCTCACAGAAT
GTACAAGAATCCCATCAAGACAATGATATACACCGAACCAGGCTTTGAGCAACACCGCAGGCAGGGAGACACGCATTACT
CTCAGATGTACACAGATGTTGGTGTCTACTATGCACCGGGCCCCGTCCTGAGGGGTGAGGTTTTTGATGGTGCAGAAGCA
GTTCGACGGATGGAGAATTGGCTGATTGAGAATCATGGTTTCCAGCCTCAGTATGCTGTGTCCGAGCTGAACGAGAAGAA
CTTCTGGAGGATGTTTGATGCAGGGCATTACGAGAACTGCAGGAGGAAGTATGGTGCTGTGGGAACATTCATGAGTGTGT
ACTACAAGTCCAAGAAGGGAAGGAAGACCGAGAAGGAGGTGCAGGAAGCCGAGCAAGCCATCCTTGAGACTCCTATCGCC
GAGGTTGATGAGCCAGTGGACTAC
>Maldo_HF08043-RA
ATGTCGGATCTTCAAACCCCACTGCGTCCAAGGAGGAAGACGGCTGTGGTGGACTTTCTTGTTCAATTCCGATGGATTGT
TGTTATCTTTGTTGTGCTCCCCATCTCCTTCACTATGTACTTTCTCACATACCTCGGGGATATAAGATCTGAGATGAAGT
CCTACAAGAGGCGTCAAAAGGAACATGATGAAAATGTTCAGAAGGTCGTAAAACGGCTCAAAGACAGGAACCCATCAAAG
GATGGGCTTGTTTGCACAGCACGAAAACCATGGATAGCTGTTGGAATGAGGAATGTTGACTACAAGCGGGCTCGTCATTT
TGAGGTTGATTTGTCTGCATTCCGAAATGTCCTTGAAATTGATCAAGAGAGAATGATTGCAAAAGTTGAGCCCTTAGTCA
ACATGGGGCAGATAACCAGGGTAACTGTTCCATTGAATCTCGCCCTTGCCGTGGTTGCTGAGTTTGATGATCTTACCGTT
GGTGGTCTCATTAATGGCTATGGAATTGAAGGAAGCTCTCACATCTATGGACTTTTCTCTGATACAGTTGTGGCCTATGA
GATTGTTCTTGCAGATGGCCGAGTTGTCAGAGCCACCAGGGATAATGAGTACTCTGATCTTTTCTATGCTATTCCATGGT
CTCAGGGAACATTGGGGCTTCTTGTCTCTGCTGAGATCAAGCTGATACCCATCAAGGAATACATGAGGCTGACATACAAA
CCTGTGGTGGGAAATCTGAAAGAGATTGCACAGGCATACAGTGATTCTTTTGCTCCGAGAGATGGAGATCAGGACAACCC
CGAAAAGGTTCCAGACTTTGTTGAAACCATGATTTATACTCCAACGGAAGCTGTGTGCATGACGGGTAGATATGCTTCAA
AAGAAGAAGCAAAGAAGAAGGGGAATGTGATTAACGAAGTTGGGTGGTGGTTTAAACCCTGGTTCTATCAGCATGCCGAG
AAAGCACTAAAGAAAGGGGAGTTTGTAGAATACATCCCGACAAGGGACTACTACCACAGGCACACTCGGAGTATTTATTG
GGAGGGAAAGCTTATCCTTCCATTTGCTGATCAGTGGTGGTTCAGATTTTTGTTGGGCTGGATGATGCCACCCAAGATTT
CTCTGCTCAAGGCTACTCAAGGTGAAGCCATTAGAAACTACTACCACGACAATCACGTCATTCAAGACATGCTTGTTCCT
CTTTACAAGGTTGGGGATGCTTTAGAATGGGTTCACCATGAGATGGAGGTGTACCCCATCTGGCTCTGCCCTCACAGAAT
GTACAAGAATCCCATCAAGACAATGATATACACCGAACCAGGCTTTGAGCAACACCGCAGGCAGGGAGACACGCATTACT
CTCAGATGTACACAGATGTTGGTGTCTACTATGCACCGGGCCCCGTCCTGAGGGGTGAGGTTTTTGATGGTGCAGAAGCA
GTTCGACGGATGGAGAATTGGCTGATTGAGAATCATGGTTTCCAGCCTCAGTATGCTGTGTCCGAGCTGAACGAGAAGAA
CTTCTGGAGGATGTTTGATGCAGGGCATTACGAGAACTGCAGGAGGAAGTATGGTGCTGTGGGAACATTCATGAGTGTGT
ACTACAAGTCCAAGAAGGGAAGGAAGACCGAGAAGGAGGTGCAGGAAGCCGAGCAAGCCATCCTTGAGACTCCTATCGCC
GAGGGATCTGTTCTGGCATTTACAGATGATGGGGTTCTACCTGTTAGTCTAGTTTTTGATGCATTAAGGGAGCTCGGGAC
CGAAAAGTGTGAACCTCAAATTGTCACTCTGTCTTCTTCAAATCAGCTGCCGGTGGGGTCTTCCTCTGTGGACATTGTGT
TTACTCTTTGTAGATCGATTGAATTTCCAAATGAGCAGTTGTTAGGGGAAGTCTCAAGAGTCTTGAAGCCTGGTGGAACA
GTCCTAATTTACAAGATATCCGATGCTTCGACAGGGGAAACAGATAAGACCACCTCCGTTCTTGAGCGCAAGTTACTATT
GTCTGGTTTTCTAGAAGCAAAAGCTCTTCAAGTGAAATCAAGTTTACCATCTGAGCTATCTTTTGGGGTCAAGGCTAAAA
GGCCGTCTTGGAAGATTGGTTCATCCTTTGCCTTAAAAAAGACCACAAAAAATTTACCAAAAATTCAGATCAATGATGAG
TCAGATCTCATTGACGAGGATAGTTTACTAACAGAAGAGGACTTGAAGAAACCCCAGCTGCTTTCTAGTGATTGCGAAGT
TGGAAGCACAAGGAAAGCTTGTAAAAACTGCACTTGTGGGAGAGCTGAAGAAGAGCAGAAAGTAGAGAAGTTAGGCTCCA
CAGTAGATTTGAGCAATTTCAAGTCGCAATGTGGCAGTTGTGGACTAGGGGATGCTTTTCGATGCGCTACATGTCCTTTT
AAAGGTCTTCCTCCATTCAAACCCGGCGAGAAGGTATCACTGTCAGCGAACTTCCTTACAGCAGACATC
>Maldo_HF41942-RA
ATGTCGGATCTTGGAACCCCACTGCGTCCAAAGAGGAAGACGGCCTTGGTGGACTTTCTTGTTCAATTCCGATGGATTGT
TGTTATCTTTGTTGTTCTCCCCATCTCCTTCACTTTGTACTTTCTCACGTACCTCGGGGATGTAAGATCTGAGATGAAAT
CCTACAAGAGGCGTCAAAAGGAACATGATGAAAATGTTCAGAAGGTTGTAAAACGACTCAAAGACAGGAACCCATCAAAG
GATGGGCTTGTTTGCACAGCACGAAAACCGTGGATAGCTGTTGGAATGAGGAATGTTGACTACAAGAGGGCTCGTCACTT
TGAGGTTGATTTGTCTGCATTCAGAAATGTCCTTGAAATTGATCGAGAGAGAATGATTGCGAAAGTTGAGCCCTTAGTCA
ACATGGGGCAGATAACCAGGGTAACGGTTCCATTGAATCTTGCCCTTGCCGTGGTTGCTGAGTTTGATGATCTTACTGTT
GGTGGTCTCATTAATGGCTATGGAATTGAAGGAAGCTCTCACATCTATGGACTGTTCTCTGATACTGTTGTGGCCTATGA
GATTGTTCTTGCAGATGGCCGAGTTGTCAGAGCCACCAGGGATAATGAGTACTCTGATCTTTTCTATGCTATTCCATGGT
CTCAGGGAACATTGGGGCTTCTTGTATCTGCTGAGATCAAGCTCATACCTATCAAGGAATACATGAGGCTGACATACAAA
CCTGTGGTAGGAAATCTGAAAGAGATTGCTCAGGCATACAGCGATTCTTTTGCCCCGAGAGATGGAGATCAGGACAACCC
CGAAAAGGTTCCAGACTTTGTTGAAACCATGATTTATACTCCAACAGAAGCTGTGTGCATGACGGGAAGATATGCTTCAA
AAGAAGAAGCGAAGAAGAAGGGCAATGTTATTAACGAAGTTGGGTGGTGGTTTAAACCCTGGTTCTACCAGCATGCCGAG
AAAGCACTAAAGAAAGGGGAGTTTGTAGAATACATCCCGACAAGGGACTATTACCACAGGCACACCCGGAGTATTTATTG
GGAGGGAAAGCTTATCCTTCCATTTGCTGATCAGTGGTGGTTCAGATTTTTGTTGGGCTGGATGATGCCACCCAAGATTT
CCCTACTCAAGGCTACTCAAGGTGAAGCCATTAGAAACTATTACCACGACAATCACGTCATTCAAGACATGCTCGTTCCT
CTTTTCAAGGTCGGGGATGCATTGGAATGGGTTCACCATGAGATGGAGGTGTACCCCATCTGGCTCTGCCCTCACAGAAT
GTACAAGAATCCCATCAAGACAATGATATACACCGAACCAGGCTTTGAGCAACACCGTAGACAGGGAGACACGCAATACT
CTCAGATGTACACAGATGTTGGTGTCTACTATGCACCGGGCCCGGTATTGAGGGGTGAGGTTTTTGATGGTTCAGAAGCA
GTTCGCCGGATGGAGAATTGGCTGATTGAGAACCACGGGTTCCAGCCTCAGTATGCTGTGTCTGAGCTGAACGAGAAGAA
CTTCTGGAGGATGTTTGATGCGGGGCATTACGAGAACTGCAGGAGGAAGTATGGTGCTGTGGGAACTTTCATGAGTGTGT
ACTACAAGTCCAAGAAGGGAAGGAAGACCGAGAAAGAGGTGCAGGAAGCGGAGCAAGCCATCCTCGAGACTCCTATTGCC
GAGGGATCTGTGCTGGCATTTACGGATGATGGAGTTCTACCGGTTGGTCTAGTTTTTGATGCATTAAGGGAGCTCGGGAC
CGAAAAGTGTGAACCTCAAATTGTCACTCTGTCTTCTTCAAATGAGCTGCCGGTGGGGCCTTCCACTGTCGATATTGTGT
TTACTCTTTGTAGATCGATTGAATTTCCAAATGAGCAGTTGCTAGGGGAAATCTCAAGAGTCTTGAAGCCTGGTGGAACA
GTTCTAATTTACAAGATATCTGATGCTTCTACAGGGGAAACAGATAAGACCACCTCCGTTATTGAGCGCAAGTTACTATT
GTCTGGTTTTCTAGAAGCAAAAGCTTTTCAAGTTAAATCAAGTTTACCATCTGAGTTATCTTTTGGGGTCAAGGCTAAAA
AGCCTTCTTGGAAGATTGGTTCATCTTTTGCCTTAAAAAAGACCACAAAAACTTTACCAAAAATTCAGATCAATGATGAT
TCAGATCTCATTGATGAAGATAGTTTACTAACAGAAGAGGACTTAAAGAAACCCCAGCTGCTATCGAGTGATTGCGAAGT
TGGAAGCACAAGGAAAGCTTGTAAAAACTGCACATGTGGGAGAGCCGAAGAAGAGCAGAAAGTAGAGAAGTTAGGCTCCA
CTGTAGATTTGAGCAATTTCAAGTCGCAATGTGGCAGTGTATGTCCTCTAGTTTCTCATCCATCTGCTTTT
>Malsi_13g000600
ATGGATCTCGGTTCTGCTTTCAAGATGTCGGATCTTGGAACCCCACTGCGTCCAAAGAGGAAGACGGCCTTGGTGGACTT
TCTTGTTCAATTCCGATGGATTGTTGTTATCTTTGTTGTTCTCCCCATCTCCTTCACTTTGTACTTTCTCACGTACCTCG
GGGATGTAAGATCTGAGATGAAATCCTACAAGAGGCGTCAAAAGGAACATGATGAAAATGTTCAGAAGGTTGTAAAACGA
CTCAAAGACAGGAACCCATCAAAGGATGGGCTTGTTTGCACAGCACGAAAACCGTGGATAGCTGTTGGAATGAGGAATGT
TGACTACAAGAGGGCTCGTCACTTTGAGGTTGATTTGTCTGCATTCAGAAATGTCCTTGAAATTGATCGAGAGAGAATGA
TTGCGAAAGTTGAGCCCTTAGTCAACATGGGGCAGATAACCAGGGTAACGGTTCCATTGAATCTTGCCCTTGCCGTGGTT
GCTGAGTTTGATGATCTTACTGTTGGTGGTCTCATTAATGGCTATGGAATTGAAGGAAGCTCTCACATCTATGGACTGTT
CTCTGATACTGTTGTGGCCTATGAGATTGTTCTTGCAGATGGCCGAGTTGTCAGAGCCACCAGGGATAATGAGTACTCTG
ATCTTTTCTATGCTATTCCATGGTCTCAGGGAACATTGGGGCTTCTTGTATCTGCTGAGATCAAGCTCATACCTATCAAG
GAATACATGAGGCTGACATACAAACCTGTGGTAGGAAATCTGAAAGAGATTGCTCAGGCATACAGCGATTCTTTTGCCCC
GAGAGATGGAGATCAGGACAACCCCGAAAAGGTTCCAGACTTTGTTGAAACCATGATTTATACTCCAACAGAAGCTGTGT
GCATGACGGGAAGATATGCTTCAAAAGAAGAAGCGAAGAAGAAGGGCAATGTTATTAACGAAGTTGGGTGGTGGTTTAAA
CCCTGGTTCTACCAGCATGCCGAGAAAGCACTAAAGAAAGGGGAGTTTGTAGAATACATCCCGACAAGGGACTATTACCA
CAGGCACACCCGGAGTATTTATTGGGAGGGAAAGCTTATCCTTCCATTTGCTGATCAGTGGTGGTTCAGATTTTTGTTGG
GCTGGATGATGCCACCCAAGATTTCCCTACTCAAGGCTACTCAAGGTGAAGCCATTAGAAACTATTACCACGACAATCAC
GTCATTCAAGACATGCTCGTTCCTCTTTTCAAGGTCGGGGATGCATTGGAATGGGTTCACCATGAGATGGAGGTGTACCC
CATCTGGCTCTGCCCTCACAGAATGTACAAGAATCCCATCAAGACAATGATATACACCGAACCAGGCTTTGAGCAACACC
GTAGACAGGGAGACACGCAATACTCTCAGATGTACACAGATGTTGGTGTCTACTATGCACCGGGCCCGGTATTGAGGGGT
GAGGTTTTTGATGGTTCAGAAGCAGTTCGCCGGATGGAGAATTGGCTGATTGAGAACCACGGGTTCCAGCCTCAGTATGC
TGTGTCTGAGCTGAACGAGAAGAACTTCTGGAGGATGTTTGATGCGGGGCATTACGAGAACTGCAGGAGGAAGTATGGTG
CTGTGGGAACTTTCATGAGTGTGTACTACAAGTCCAAGAAGGGAAGGAAGACCGAGAAAGAGGTGCAGGAAGCGGAGCAA
GCCATCCTCGAGACTCCTATTGCCGAGGTTGATGAGTCAGTGGACTAC
>Malsi_16g000700
ATGAGGGCCTCCACTTCCAAGATGTCGGATCTTCAAACCCCACTGCGTCCAAAGAGGAAGACGGCCGTGGTGGACTTTCT
TGTTCAATTCCGATGGATTGTTGTTATCTTTGTTGTGCTCCCCATCTCCTTCACTATGTACTTTCTCACATACCTCGGGG
ATATAAGATCTGAGATGAAGTCCTACAAGAGGCGTCAAAAGGAACATGATGAAAATGTTCAGAAGGTCGTAAAACGGCTC
AAAGACAGGAACCCATCAAAGGATGGGCTTGTTTGCACAGCACGAAAACCATGGATAGCTGTTGGAATGAGGAATGTTGA
CTACAAGCGGGCTCGTCATTTTGAGGTTGATTTGTCTGCATTCCGAAATGTCCTTGAAATTGATCAAGAGAGAATGATTG
CAAAAGTTGAGCCCTTAGTCAACATGGGGCAGATAACCAGGGTAACTGTTCCATTGAATCTCGCCCTTGCTGTGGTTGCT
GAGTTTGATGATCTTACCGTTGGTGGTCTCATTAATGGCTATGGAATTGAAGGAAGCTCTCACATCTATGGACTTTTCTC
TGATACAGTTGTGGCCTATGAGATTGTTCTTGCAGATGGCCGAGTTGTCAGAGCCACCAGGGATAATGAGTACTCTGATC
TTTTCTATGCTATTCCGTGGTCTCAGGGAACATTGGGGCTTCTTGTCTCTGCTGAGATCAAGCTGATACCCATCAAGGAA
TACATGAGGCTGACATACAAACCTGTGGTGGGAAATCTGAAAGAGATTGCACAGGCATACAGTGATTCTTTTGCTCCGAG
AGATGGAGATCAGGACAACCCCGAAAAGGTTCCAGACTTTGTTGAAACCATGATTTATACTCCAACGGAAGCTGTGTGCA
TGACGGGTAGATATGCTTCAAAAGAAGAAGCAAAGAAGAAGGGGAATGTGATTAACGAAGTTGGGTGGTGGTTTAAACCC
TGGTTCTATCAGCATGCCGAGAAAGCACTAAAGAAAGGGGAGTTTGTAGAATACATCCCGACAAGGGACTACTACCACAG
GCACACTCGGAGTATTTATTGGGAGGGAAAGCTTATCCTTCCATTTGCTGATCAGTGGTGGTTCAGATTTTTGTTGGGCT
GGATGATGCCACCCAAGATTTCTCTGCTCAAGGCTACTCAAGGTGAAGCCATTAGAAACTACTACCACGACAATCACGTC
ATTCAAGACATGCTTGTTCCTCTTTACAAGGTTGGGGATGCTTTAGAATGGGTTCACCATGAGATGGAGGTGTACCCCAT
CTGGCTCTGCCCTCACAGAATGTACAAGAATCCCATCAAGACAATGATATACACCGAACCAGGCTTTGAGCAACACCACA
GGCAGGGAGACACGCATTACTCTCAGATGTACACAGATGTTGGTGTCTACTATGCACCAGGCCCCGTCCTGAGGGGTGAG
GCTTTTGATGGTGCAGAAGCAGTTCGACGGATGGAGAATTGGCTGATTGAGAATCATGGTTTCCAGCCTCAGTATGCTGT
GTCCGAGCTGAACGAGAAGAACTTCTGGAGGATGTTTGATGCAGGGCATTACGAGAACTGCAGGAGGAAGTATGGTGCTG
TGGGAACATTCATGAGTGTGTACTACAAGTCCAAGAAGGGAAGGAAGACCGAGAAGGAGGTGCAGGAAGCCGAGCAAGCC
ATCCTTGAGACTCCTATCGCCGAGGTTGATGAGCCAGTGGACTAC
>Malsy_13g000500
ATGTCGGATCTTGGAACCCCACTGCGTCCAAAGAGGAAGACGGCCTTGGTGGACTTTCTTGTTCAATTCCGATGGATTGT
TGTTATCTTTGTTGTTCTCCCCATCTCCTTCACTTTGTACTTTCTCACGTACCTCGGGGATGTAAGATCTGAGATGAAAT
CCTACAAGAGGCGTCAAAAGGAACATGATGAAAATGTTCAGAAGGTTGTAAAACGACTCAAAGACAGGAACCCATCAAAG
GATGGGCTTGTTTGCACAGCACGAAAACCGTGGATAGCTGTTGGAATGAGGAATGTTGACTACAAGAGGGCTCGTCACTT
TGAGGTTGATTTGTCTGCATTCAGAAATGTCCTTGAAATTGATCGAGAGAGAATGATTGCGAAAGTTGAGCCCTTAGTCA
ACATGGGGCAGATAACCAGGGTAACGGTTCCATTGAATCTTGCCCTTGCCGTGGTTGCTGAGTTTGATGATCTTACTGTT
GGTGGTCTCATTAATGGCTATGGAATTGAAGGAAGCTCTCACATCTATGGACTGTTCTCTGATACTGTTGTGGCCTATGA
GATTGTTCTTGCAGATGGCCGAGTTGTCAGAGCCACCAGGGATAATGAGTACTCTGATCTTTTCTATGCTATTCCATGGT
CTCAGGGAACATTGGGGCTTCTTGTATCTGCTGAGATCAAGCTCATACCTATCAAGGAATACATGAGGCTGACATACAAA
CCTGTGGTAGGAAATCTGAAAGAGATTGCTCAGGCATACAGCGATTCTTTTGCCCCGAGAGATGGAGATCAGGACAACCC
CGAAAAGGTTCCAGACTTTGTTGAAACCATGATTTATACTCCAACAGAAGCTGTGTGCATGACGGGAAGATATGCTTCAA
AAGAAGAAGCGAAGAAGAAGGGCAATGTTATTAACGAAGTTGGGTGGTGGTTTAAACCCTGGTTCTACCAGCATGCCGAG
AAAGCACTAAAGAAAGGGGAGTTTGTAGAATACATCCCGACAAGGGACTATTACCACAGGCACACCCGGAGTATTTATTG
GGAGGGAAAGCTTATCCTTCCATTTGCTGATCAGTGGTGGTTCAGATTTTTGTTGGGCTGGATGATGCCACCCAAGATTT
CCCTGCTCAAGGCTACTCAAGGTGAAGCCATTAGAAACTATTACCACGACAATCACGTCATTCAAGACATGCTCGTTCCT
CTTTTCAAGGTCGGGGATGCATTGGAATGGGTTCACCATGAGATGGAGGTGTACCCCATCTGGCTCTGCCCTCACAGAAT
GTACAAGAATCCCATCAAGACAATGATATACACCGAACCAGGCTTTGAGCAACACCGTAGACAGGGAGACACGCAATACT
CTCAGATGTACACAGATGTTGGTGTCTACTATGCACCGGGCCCGGTATTGAGGGGTGAGGTTTTTGATGGTTCAGAAGCA
GTTCGCCGGATGGAGAATTGGCTGATTGAGAACCACGGGTTCCAGCCTCAGTATGCTGTGTCTGAGCTGAACGAGAAGAA
CTTCTGGAGGATGTTTGATGCGGGGCATTACGAGAACTGCAGGAGGAAGTATGGTGCTGTGGGAACTTTCATGAGTGTGT
ACTACAAGTCCAAGAAGGGAAGGAAGACCGAGAAAGAGGTGCAGGAAGCGGAGCAAGCCATCCTCGAGACTCCTATTGCC
GAGGTTGATGAGCCAGTGGACTAC
>Malsy_15g022190
ATGGCGCTCACAACCGATGAAGCAGCAGGCTACTCAGACAACGGTTTCTTCTTCTTCGGCGATGACCCACAATACGGTGC
CGTGAAATGGAACCTGGAGGAGCGTATCGGAGAGGCTGCTATGGGAAACACGTTTCTTCGGGATTTTGCCTTTAAAAATC
GGTTCCTCTACGCCTTGGTGGACTTTTTTGTTCAATTCCGATGGATTGTTGTTATCTTTGTTGTTCTCCCCATCTCATTC
ACTTTGTACTTTCTCACGTACCTCGGGGATGTAAGATCTGAGATGAAATCCTACAAGAGGCGTCAAAAGGAACATGATGA
AAATGTTCAGAAGGTTGTAAAACGACTCAAAGACAGAAACCCATCAAAGGATGGGCTTGTTGATTTGTCTGCATTCAGAA
ATGTCCTTGAAATCGATCAAGAGAGAATGATTGCGAAAGTTGAGCCCTTAGTCAACATGGGGCAGATAACCAGGGTAACG
GTTCCATTGAATCTTGCCTTTGTTGTGGTTGCTGAGTTTGATGATCTTACTGTTGGTGGTCTTATTAATGACTATGGAAT
TGAAGGAAGCTCTCACATCTATGGACTGTTCTCTAATACTGTTGTGGCCTATGATTTTGTTCTTACAGATGGCCGAGTTA
GGAAGAACCCCGTGCTTTCCAATCAGCTCCGCCACGCCACTCCCGACCTTGGCATCGCTCTCGTTGCATTTGGTGGCGAG
CAGATCTACGACCGCCTCATATCAGCAGGGCAAGACACACTTGGCGAAGATCCAACGGTCGCCGAAAGGTACGAGGTGTT
GTATGTGAGAGGGGGAAGCATAAACTTGGTGCTGGTGGTCGTCTTCAAGCTTCAGCTTGCTGCAAGCATTTCACAGTGTA
CCCTTCTCCCCAGGTTTCTACATCTATTGTGGAGCCTTACAACAGTGTTCTCTCAACCCATTCTCTGCGATAGCAAATGG
GGGACAACGCAAAAGAAGAAGAAAAAGAAAAAGAAAAAGGGGCCTCGGGAGCACATGAGAAGCAAAAGCAGAAAAGAGAA
AGTAAAAGCAAAAGAAAGCAGAAAAGGAAAAGCCGAAAAGAAGATGCTCCACTATTCCACTATCCCACGGGATAACATGA
TTAAAGATAAGAAGATGCCAACCAAGCGGTATTGGTTGTTGGCAGTGGCGTTCTTAGTCCTCCATTTCAAGAATGTGAAT
GGGAAGTTGCGTAGCGGCGGCTTCACTGACACTGTCGCCATTATTCCTGATCAATCCGCAGAGCTCAAGCCTTCAGAGTT
TCAAGCCCACCAAGCGGCTATACATACAAGACAACTTGGTAATTTAATGGCCATGTGCTCTCCTGATCTCTTCACATCAC
CGTCAGTGTATGGCACGGCATGCGACGCTATTGTCGATTGTCACTCTTTTAGTTGCTGCTCGGCTATGAGATTTACCTCA
GAGATGTGGCATCCCAATGTTTACGCTGATGGAAAGTCCATACAGTACTGTTGGCGAGCATGGAAGCCAAGATGCAAGCT
TGTGGTGGAGCTGCAA
>Malsy_16g000460
ATGTCGGATCTTCAAACCCCACTGCGTCCAAGGAGGAAGACGGCCGTGGTGGACTTTCTTGTTCAATTCCGATGGATTGT
TGTTATCTTTGTTGTGCTCCCCATCTCCTTCACTATGTACTTTCTCACATACCTCGGGGATATAAGATCTGAGATGAAGT
CCTACAAGAGGCGTCAAAAGGAACATGATGAAAATGTTCAGAAGGTCGTAAAACGGCTCAAAGACAGGAACCCATCAAAG
GATGGGCTTGTTTGCACAGCACGAAAACCATGGATAGCTGTTGGAATGAGGAATGTTGACTACAAGCGGGCTCGTCATTT
TGAGGTTGATTTGTCTGCATTCCGAAATGTCCTTGAAATTGATCAAGAGAGAATGATTGCAAAAGTTGAGCCCTTAGTCA
ACATGGGGCAGATAACCAGGGTAACTGTTCCATTGAATCTCGCCCTTGCCGTGGTTGCTGAGTTTGATGATCTTACAGTT
GGTGGTCTCATTAATGGCTATGGAATTGAAGGAAGCTCTCACATCTATGGACTTTTCTCTGATACAGTTGTGGCCTATGA
GATTGTTCTTGCAGATGGCCGAGTTGTCAGAGCCACCAGGGATAATGAGTACTCTGATCTTTTCTATGCTATTCCATGGT
CTCAGGGAACATTGGGGCTTCTTGTCTCTGCTGAGATCAAGCTGATACCCATCAAGGAATACATGAGGCTGACATACAAA
CCTGTGGTGGGAAATCTGAAAGAGATTGCACAGGCATACAGTGATTCTTTTGCTCCGAGAGATGGAGATCAGGACAACCC
CGAAAAGGTTCCAGACTTTGTTGAAACCATGATTTATACTCCAACGGAAGCTGTGTGCATGACGGGTAGATATGCTTCAA
AAGAAGAAGCAAAGAAGAAGGGGAATGTGATTAACGAAGTTGGGTGGTGGTTTAAACCCTGGTTCTATCAGCATGCCGAG
AAAGCACTAAAGAAAGGGGAGTTTGTAGAATACATCCCGACAAGGGACTACTACCACAGGCACACTCGGAGTATTTATTG
GGAGGGAAAGCTTATCCTTCCATTTGCTGATCAGTGGTGGTTCAGATTTTTGTTGGGCTGGATGATGCCACCCAAGATTT
CTCTGCTCAAGGCTACTCAAGGTGAAGCCATTAGAAACTACTACCACGACAATCACGTCATTCAAGACATGCTTGTTCCT
CTTTACAAGGTTGGGGATGCTTTAGAATGGGTTCACCATGAGATGGAGGTGTACCCCATCTGGCTCTGCCCTCACAGAAT
GTACAAGAATCCCATCAAGACAATGATATACACCGAACCAGGCTTTGAGCAACACCGCAGGCAGGGAGACACGCATTACT
CTCAGATGTACACAGATGTTGGTGTCTACTATGCACCGGGCCCCGTCCTGAGGGGTGAGGTTTTTGATGGTGCAGAAGCA
GTTCGACGGATGGAGAATTGGCTGATTGAGAATCATGGTTTCCAGCCTCAGTATGCTGTGTCCGAGCTGAACGAGAAGAA
CTTCTGGAGGATGTTTGATGCAGGGCATTACGAGAACTGCAGGAGGAAGTATGGTGCTGTGGGAACATTCATGAGTGTGT
ACTACAAGTCCAAGAAGGGAAGGAAGACCGAGAAGGAGGTGCAGGAAGCCGAGCAAGCCATCCTTGAGACTCCTATCGCC
GAGGTTGATGAGCCAGTGGACTAC
>Pruav_sc0000410.1_g320.1.mk
ATGTCTGATCTTGAAACTCCTCTGCGTCCAAAGAGGAAGACAGCCATTGTGGACTTTCTAGTTCAATTTCGATGGATTGT
TGTTATCTTTGTTGTCCTTCCCATCTCCTTCACCATTTACTTTCTCACATACCTTGGGGATGTAAGATCTGAGATGAAGT
CCTACAAGAGGCGTCAAAAGGAACATGATGAAAATGTCCAGAAGGTTGTAAAACGACTCAAAGAAAGGAACCCATCTAAG
GATGGTCTTGTTTGCACAGCACGAAAACCGTGGATAGCTGTTGGAATGCGAAATGTTGACTACAAGCGTGCTCGTCATTT
TGAGGTTGATTTGTCTGCTTTCCGAAATGTCCTTGAAATTGATAGAGAGAGAATGATTGCAAAAGTTGAGCCATTAGTCA
ACATGGGGCAGATAACTAGGGTAACAGTTCCATTGAATCTTGCCCTTGCTGTGGTTGCAGAGTTTGATGATCTTACTGTT
GGTGGGCTCATTAATGGCTATGGAATTGAAGGAAGCTCTCACATCTATGGACTATTCTCTGATACTGTTGTGGCTTATGA
GATAGTTCTAGCAGATGGTCGAGTTGTCAGAGCCACCAAAGATAATGAGTACTCTGATCTTTTCTATGCTATTCCATGGT
CTCAGGGAACATTGGGGTTTCTAGTCTCTGCTGAGATCAAGCTTATACCGATAAAGGAATACATGAGGCTGACATACAAA
CCTGTTGTGGGCAATCTTCAAGAGATTGCACAGGCATATAGTGATTCTTTTGCTCCCAGAGATGGAGATCAGGACAACCC
TGAGAAGGTTCCAGACTTTGTTGAAACCATGATATACACTCCAACAGAAGCTGTGTGCATGACAGGGAGATATGCATCAA
AAGAAGAGGCCAAGAAGAAGGGGAATGTGATTAATGAAGTTGGGTGGTGGTTTAAACCCTGGTTCTACCAGCATGCGCAG
AAAGCACTGAAGAAAGGGGAGTTTGTAGAATATATCCCAACAAGGGAATATTACCATAGGCACACTCGGAGTATCTATTG
GGAGGGAAAGCTTATCCTTCCATTTGCTGATCAGTGGTGGTTTAGATTCTTTTTGGGCTGGATGATGCCCCCCAAGATTT
CTCTGCTCAAGGCTACTCAAGGTGAAGCCATTAGAAACTATTACCATGACATGCACGTCATTCAAGACATGCTAGTTCCT
CTTCACAAGGTTGGGAATGCTTTAGAATGGGTTCACCATGAGATGGAGGTGTACCCCATTTGGCTCTGTCCTCACAGAAT
GTATAAGAGTCCCATCAAGACAATGATATACACTGAACCGGGGTTTGAGCACCATCGCAGACAGGGAGACACGCATTATT
CTCAGATGTACACAGATGTTGGGGTCTACTATGCACCAGGCCCTGTGTTGAGGGGTGAGGTTTTTGATGGTTCAGAAGCA
GTTCGCAGGATGGAGAGTTGGCTGATTGAAAATCACGGGTTCCAGCCGCAGTATGCTGTGTCTGAGCTGGATGAGAAAAA
CTTCTGGAGGATGTTTGATGCAGGGCATTACGAGTACTGCAGGAGGAAGTATGGTGCTGTGGGAACTTTCATGAGTGTGT
ACTACAAGTCCAAGAAGGGAAGGAAGACCGAGAAGGAGGTGCAGGAAGCTGAGCAAGCCATCGTTGAGACTCCTTCCGCT
GAGGTTGATGAGCCAGTGGACTAT
>Pyrbr_009353430.2_cds_XP_009351705.1_1
ATGTCGGATCTTGAAACCCCACTGCGTCCAAAGAGGAAGACGGCCGTGGTGGACTTTCTTGTTCAATTCCGATGGATTGT
TGTTATCTTTGTTGTGCTTCCCATCTCCTTCACTATGTACTTTCTCACGTACCTCGGGGATATAAGATCTGAGATGAAGT
CCTACAAGAGGCGTCAAAAGGAACATGATGAAAATGTTCAGAAGGTCGTAAAACGGCTCAAAGACAGGAACCCATCAAAG
GATGGGCTTGTTTGCACAGCACGAAAACCATGGATAGCTGTTGGAATGAGGAATGTTGATTACAAGCGGGCTCGTCATTT
TGAGGTTGATTTGTCTGCATTCCGAAATGTCCTTGAAATTGATCAAGAGAGAATGATTGCGAAAGTTGAGCCCTTAGTCA
ACATGGGGCAGATAACCAGGGTAACTGTTCCATTGAATCTCGCCCTTGCCGTGGTTGCTGAGTTTGATGATCTTACTGTT
GGTGGTCTCATTAATGGCTATGGAATTGAAGGAAGCTCTCACATCTATGGACTTTTCTCTGATACAGTTGTGGCCTATGA
GATTGTTCTTGCAGATGGCCGAGTTGTCAGAGCCACCAGGGATAATGAGTACTCTGATCTTTTCTATGCTATTCCGTGGT
CTCAGGGAACATTGGGGCTTCTTGTCTCTGCTGAGATCAAGCTGATACCCATCAAGGAATACATGAGGCTGACATACAAA
CCCGTGGTGGGAAATCTGAAAGAGATTGCACAGGCATACAGTGATTCTTTTGCTCCGAGAGATGGAGATCAGGACAACCC
CGAAAAGGTTCCAGACTTTGTTGAAACCATGATTTATACTCCAACAGAAGCTGTGTGCATGACGGGGAGATATGCTTCAA
AAGAAGAAGCAAAGAAGAAGGGGAATGTGATTAACGAAGTTGGGTGGTGGTTTAAACCCTGGTTCTATCAGCATGCCGAG
AAAGCACTGAAGAAAGGGGAGTTTGTAGAATACATCCCGACAAGGGACTACTACCACAGGCACACTCGGAGTATTTATTG
GGAGGGAAAGCTTATCCTTCCATTTGCTGATCAGTGGTGGTTCAGATTTTTGTTGGGCTGGATGATGCCACCCAAGATTT
CTCTGCTCAAGGCTACTCAAGGTGAAGCCATTAGAAACTACTACCACGACAATCACGTCATTCAAGACATGCTCGTTCCT
CTTTACAAGGTCGGGGATGCTTTAGAATGGGTTCACCATGAGATGGAGGTGTACCCCATCTGGCTCTGTCCTCACAGAAT
GTACAAGAATCCCATCAAGACAATGATATACACCGAACCAGGCTTTGAGCAACACCGCAGGCAGGGAGACACGCATTACT
CTCAGATGTACACGGATGTTGGTGTCTACTATGCACCGGGCCCCGTCCTGAGGGGTGAGGTTTTTGATGGTGCAGAAGCA
GTTCGACGGATGGAGAATTGGCTGATTGAGAATCATGGGTTCCAGCCTCAGTATGCTGTGTCCGAGCTGAACGAGAAGAA
CTTCTGGAGGATGTTTGATGCAGGGCATTACGAGAACTGCAGGAGGAAGTATGGTGCTGTGGGAACATTCATGAGTGTGT
ACTACAAGTCCAAGAAGGGAAGGAAGACCGAGAAGGAGGTGCAGGAAGCTGAGCAAGCCATCCTTGAGACTCCTATCGCC
GAGGTTGATGAGCCGGTGGACTAC
>Pyrco_BartlettDH_DWF1_Chr13
ACAAATGGGTTCCTCTCAGAACAGGGTTCTGCTTTCAAGATGTCGGATCTTGGAACCCCACTGCGTCCAAAGAGGAAGAC
GGCCTTGGTGGACTTTCTTGTTCAATTCCGATGGATTGTTGTTATCTTTGTTGTTCTCCCCATCTCCTTCACTTTGTACT
TTCTCACGTACCTCGGGGATGTAAGATCTGAGATGAAATCCTACAAGAGGCGTCAAAAGGAACATGATGAAAACGTTCAG
AAGGTTGTAAAACGACTCAAAGACAGGAACCCATCAAAGGATGGGCTTGTTTGCACAGCACGAAAACCGTGGATAGCTGT
TGGAATGAGGAATGTTGACTACAAGAGGGCTCGTCACTTTGAGGTTGATTTGTCTGCATTCAGAAATGTCCTTGAAATTG
ATCAAGAGAGAATGATTGCGAAAGTTGAGCCCTTAGTCAACATGGGGCAGATAACCAGGGTAACGGTTCCATTGAATCTT
GCCCTTGCCGTGGTTGCTGAGTTTGATGATCTTACTGTTGGTGGTCTCATTAATGGCTATGGAATTGAAGGAAGCTCTCA
CATCTATGGACTGTTCTCTGATACTGTTGTGGCCTATGAGATTGTTCTTGCAGATGGCCGAGTTGTCAGAGCCACCAGGG
ATAATGAGTACTCTGATCTTTTCTATGCTATTCCATGGTCTCAGGGAACATTGGGGCTTCTTGTATCTGCTGAGATCAAG
CTCATACCTATCAAGGAATACATGAGGCTGACATACAAACCCGTGGTAGGAAATCTGAAAGAGATTGCACAGGCATACAG
CGATTCTTTTGCCCCGAGAGATGGAGATCAGGACAACCCCGAAAAGGTTCCAGACTTTGTTGAAACCATGATTTATACTC
CAACAGAAGCGGTGTGCATGACGGGGAGGTATGCTTCAAAAGAAGAAGCGAAGAAGAAGGGCAGTGTTATTAACGAAGTT
GGGTGGTGGTTTAAACCCTGGTTCTACCAGCATGCTGAGAAAGCACTAAAGAAAGGGGAGTTTGTAGAATACATCCCGAC
AAGGGACTATTACCACAGGCACACCCGGAGTATTTATTGGGAGGGAAAGCTTATCCTTCCATTTGCTGATCAGTGGTGGT
TCAGATTTTTGTTGGGCTGGATGATGCCACCCAAGATTTCCCTGCTCAAGGCTACTCAAGGTGAAGCCATTAGAAACTAT
TACCACGACAATCACGTCATTCAAGACATGCTCGTTCCTCTTTTCAAGGTCGGGGATGCTTTGGAATGGGTTCACCATGA
GATGGAGGTTTACCCAATCTGGCTCTGCCCTCACAGAATGTATAAGAATCCCATCAAGACAATGATATACACCGAACCAG
GCTTTGAGCAACACCGTAGACAGGGAGACACGCATTACTCTCAGATGTACACCGATGTTGGTGTCTACTATGCACCGGGC
CCGGTATTGAGGGGTGAGGTTTTTGATGGTTCAGAAGCAGTTCGCCGGATGGAGAATTGGCTGATTGAGAACCACGGGTT
CCAGCCTCAGTATGCTGTATCTGAGCTGAACGAGAAGAACTTCTGGAGGATGTTTGATGCGGGGCATTACGAGAACTGCA
GGAGGAAGTATGGTGCTGTGGGAACTTTCATGAGTGTGTACTACAAGTCCAAGAAGGGAAGGAAGACCGAGAAAGAGGTG
CAGGAAGCGGAGCAAGCCATCCTTGAGACTCCTATTGCCGAGGTTGATGAGCCAGGATCTGTGCTGGCATTTACTGATGA
TGGAGTTCTACCTGTTGGTCTAGTTTTTGATGCATTAAGGGAGCTCGGGACCGAAAAGTGTGAACCTCAAATTGTCACTC
TGTCTACTTCGAATGAGCTGCCGGTGGCGTCTTCCGCTGTCGATATTGTGTTTACTCTTTGTAGATCGATTGAATTTCCA
AATGAGCAGTTGCTAGGGGAAATCTCAAGAGTCTTGAAACCTGGTGGAACAGTCCTAATTTACAAGATATCTGATGCTTC
TAAAGGGGAAACAGATAAGACCACCTCCGTTATTGAGCGCAAGTTACTATTGTCTGGTTTTCTAGAAGCAAAAGCTTTTC
AAGTGAAATCAAGTTTACCATCTGAGTTATCTTTTGGGGTCAAGGCTAAAAAGCCTTCTTGGAAGATCGGTTCATCCTTT
GCCTTAAAAAAGACCACAAAAACTTTACCAAAAATTCAGATCAATGATGATTCAGATCTCATTGATGAAGATAGTTTACT
AACAGAAGAGGACTTAAAGAAACCCCAGCTGCTATCGAGTGATTGCGAAGTTGGAAGCACAAGGAAAGCTTGTAAAAACT
GCACTTGTGGGAGAGCCGAAGAAGAGCAGAAAGTAGAGAAGTTAGGCTCCACTGTAGATTTGAGCAATTTCAAGTCGCAA
TGTGGCAGTTGTGGACTAGGGGATGCTTTTCGATGCGCTACATGTCCTTTTAAAGGTCTTCCTCCATTCAAACCCGGCGA
GAAGGTATCATTGTCAGCGAATTTCCTTACAGCAGACATC
>Pyrco_BartlettDH_DWF1_Chr16
TGTAGTCGGTTCCTCCAGAGTAGGCCTCCACTTCCAAGATGTCGGATCGTTCAAACCCCACTGCGTCCAAAGAGGAAGAC
GGCCGTGGTGGACTTTCTTGTTCAATTCCGATGGATTGTTGTTATCTTTGTTGTGCTCCCCATCTCCTTCACTATGTACT
TTCTCACGTACCTCGGGGATATAAGATCTGAGATGAAGTCCTACAAGAGGCGTCAAAAGGAACATGATGAAAATGTTCAG
AAGGTCGTAAAACGGCTCAAAGACAGGAACCCATCAAAGGATGGGCTTGTTTGCACAGCACGAAAACCATGGATAGCTGT
TGGAATGAGGAATGTTGACTACAAGAGGGCTCGTCATTTTGAGGTTGATTTGTCTGCATTCAGAAATGTCCTTGAAATTG
ATCAAGAGAGAATGATTGCGAAAGTTGAGCCCTTAGTCAACATGGGGCAGATAACCAGGGTAACTGTTCCATTGAATCTT
GCCCTTGCCGTGGTTGCTGAGTTTGATGATCTTACTGTTGGTGGTCTCATTAATGGCTATGGAATTGAAGGAAGCTCTCA
CATCTATGGACTTTTCTCTGATACAGTTGTGGCCTATGAGATTGTTCTTGCAGATGGCCAAGTTGTCAGAGCCACCAGGG
ATAATGAGTACTCTGATCTTTTCTATGCTATTCCGTGGTCTCAGGGAACATTGGGGCTTCTTGTCTCGGCTGAGATCAAG
CTGATACCCATCAAGGAATACATGAGGCTGACATACAAACCCGTGGTGGGAAATCTGAAAGAGATTGCACAGGCATACAG
TGATTCTTTTGCTCCGAGAGATGGAGATCAGGACAACCCCGAAAAGGTTCCAGACTTTGTTGAAACCATGATTTATACTC
CAACGGAAGCTGTGTGCATGACAGGTAGATATGCTTCAAAAGAAGAAGCAAAGAAGAAGGGGAATGTGATTAACGAAGTT
GGGTGGTGGTTTAAACCCTGGTTCTATCAGCATGCCGAGAAAGCACTGAAGAAAGGGGAGTTTGTAGAATACATCCCGAC
AAGGGACTACTACCACAGGCACACTCGGAGTATTTATTGGGAGGGAAAGCTTATCCTTCCATTTGCTGATCAGTGGTGGT
TCAGATTTTTGTTGGGCTGGATGATGCCACCCAAGATTTCTCTGCTCAAGGCTACTCAAGGTGAAGCCATTAGAAACTAC
TACCACGACAATCACGTCATTCAAGACATGCTCGTTCCTCTTTACAAGGTCGGGGATGCTTTAGAATGGGTTCACCATGA
GATGGAGGTGTACCCCATCTGGCTCTGCCCTCACAGAATGTACAAGAATCCCATCAAGACAATGATATACACCGAACCAG
GCTTTGAGCAACACCGCAGGCAGGGAGACACGCATTACTCTCAGATGTACACAGATGTTGGTGTCTACTATGCACCAGGC
CCCGTCCTGAGGGGTGAGGTTTTTGATGGTGCAGAAGCAGTTCGACGGATGGAGAATTGGCTGATTGAGAATCATGGGTT
CCAGCCTCAGTATGCTGTGTCCGAGCTGAACGAGAAGAACTTCTGGAGGATGTTTGATGCAGGGCATTACGAGAACTGCA
GGAGGAAGTATGGTGCTGTGGGAACATTCATGAGTGTGTACTACAAGTCCAAGAAGGGAAGGAAGACCGAGAAGGAGGTG
CAGGAAGCTGAGCAAGCCATCCTTGAGACTCCTATCGCCGAGGTTGATGAGCCAGGATCTGTGCTGGCATTTACAGATGA
TGGGGTTCTACCTGTTAGTCTAGTTTTTGATGCATTAAGGGAGCTCGGGACCGAAAAGTGTGAACCTCAAATTGTCACTC
TGTCTTCTTCAAATCAGCTGCCGGTGGGGTCTTCCGCCGTGGACATTGTGTTTACTCTTTGTAGATCGATTGAATTTCCA
AATGAGCAGTTGTTAGGGGAAATCTCAAGAGTCTTGAAGCCTGGTGGAACAGTCCTAATTTACAAGATATCTGATGCTTC
GACAGGGGAAACAGATAAGACCACCTCCGTTCTTGAGCGCAAGTTACTTTTGTCTGGTTTTCTAGAAGCAAAAGCTCTTC
AAGTGAAATCAAGTTTACCATCTGAGTTATCTTTTGGGGTCAAGGCTAAAAAGCCTTCTTGGAAGATTGGTTCATCCTTT
GCCTTAAAAAAGACCACAAAAGCTTTACCAAAAATTCAGATCAATGATGATAGATCTCAT
>Pyrco_Bartlett_005240.1
ATGTCGGATCTTCAAACCCCACTGCGTCCAAAGAGGAAGACGGCCGTGGTGGACTTTCTTGTTCAATTCCGATGGATTGT
TGTTATCTTTGTTGTGCTCCCCATCTCCTTCACTATGTACTTTCTCACGTACCTCGGGGATATAAGATCTGAGATGAAGT
CCTACAAGAGGCGTCAAAAGGAACATGATGAAAATGTTCAGAAGGTCGTAAAACGGCTCAAAGACAGGAACCCATCAAAG
GATGGGCTTGTTTGCACAGCACGAAAACCATGGATAGCTGTTGGAATGAGGAATGTTGACTACAAGAGGGCTCGTCATTT
TGAGGTTGATTTGTCTGCATTCAGAAATGTCCTTGAAATTGATCAAGAGAGAATGATTGCGAAAGTTGAGCCCTTAGTCA
ACATGGGGCAGATAACCAGGGTAACTGTTCCATTGAATCTTGCCCTTGCCGTGGTTGCTGAGTTTGATGATCTTACTGTT
GGTGGTCTCATTAATGGCTATGGAATTGAAGGAAGCTCTCACATCTATGGACTTTTCTCTGATACAGTTGTGGCCTATGA
GATTGTTCTTGCAGATGGCCAAGTTGTCAGAGCCACCAGGGATAATGAGTACTCTGATCTTTTCTATGCTATTCCGTGGT
CTCAGGGAACATTGGGGCTTCTTGTCTCGGCTGAGATCAAGCTGATACCCATCAAGGAATACATGAGGCTGACATACAAA
CCCGTGGTGGGAAATCTGAAAGAGATTGCACAGGCATACAGTGATTCTTTTGCTCCGAGAGATGGAGATCAGGACAACCC
CGAAAAGGTTCCAGACTTTGTTGAAACCATGATTTATACTCCAACGGAAGCTGTGTGCATGACAGGTAGATATGCTTCAA
AAGAAGAAGCAAAGAAGAAGGGGAATGTGATTAACGAAGTTGGGTGGTGGTTTAAACCCTGGTTCTATCAGCATGCCGAG
AAAGCACTGAAGAAAGGGGAGTTTGTAGAATACATCCCGACAAGGGACTACTACCACAGGCACACTCGGAGTATTTATTG
GGAGGGAAAGCTTATCCTTCCATTTGCTGATCAGTGGTGGTTCAGATTTTTGTTGGGCTGGATGATGCCACCCAAGATTT
CTCTGCTCAAGGCTACTCAAGGTGAAGCCATTAGAAACTACTACCACGACAATCACGTCATTCAAGACATGCTCGTTCCT
CTTTACAAGGTCGGGGATGCTTTAGAATGGGTTCACCATGAGATGGAGGTGTACCCCATCTGGCTCTGCCCTCACAGAAT
GTACAAGAATCCCATCAAGACAATGATATACACCGAACCAGGCTTTGAGCAACACCGCAGGCAGGGAGACACGCATTACT
CTCAGATGTACACAGATGTTGGTGTCTACTATGCACCAGGCCCCGTCCTGAGGGGTGAGGTTTTTGATGGTGCAGAAGCA
GTTCGACGGATGGAGAATTGGCTGATTGAGAATCATGGGTTCCAGCCTCAGTATGCTGTGTCCGAGCTGAACGAGAAGAA
CTTCTGGAGGATGTTTGATGCAGGGCATTACGAGAACTGCAGGAGGAAGTATGGTGCTGTGGGAACATTCATGAGTGTGT
ACTACAAGTCCAAGAAGGGAAGGAAGACCGAGAAGGAGGTGCAGGAAGCTGAGCAAGCCATCCTTGAGACTCCTATCGCC
GAGGTTGATGAGCCAGTGGACTAC
>Pyrco_Bartlett_020961.1
ATGTCGGATCTTGGAACCCCACTGCGTCCAAAGAGGAAGACGGCCTTGGTGGACTTTCTTGTTCAATTCCGATGGATTGT
TGTTATCTTTGTTGTTCTCCCCATCTCCTTCACTTTGTACTTTCTCACGTACCTTGGGGATGTAAGATCTGAGATGAAAT
CCTACAAGAGGCGTCAAAAGGAACATGATGAAAACGTTCAGAAGGTTGTAAAACGACTCAAAGACAGGAACCCATCAAAG
GATGGGCTTGTTTGCACAGCACGAAAACCGTGGATAGCTGTTGGAATGAGGAATGTTGACTACAAGAGGGCTCGTCACTT
TGAGGTTGATTTGTCTGCATTCAGAAATGTCCTTGAAATTGATCAAGAGAGAATGATTGCGAAAGTTGAGCCCTTAGTCA
ACATGGGGCAGATAACCAGGGTAACGGTTCCATTGAATCTTGCCCTCGCCGTGGTTGCTGAGTTTGATGATCTTACTGTT
GGTGGTCTCATTAATGGCTATGGAATTGAAGGAAGCTCTCACATCTATGGACTGTTCTCTGATACTGTTGTGGCCTATGA
GATTGTTCTTGCAGATGGCCGAGTTGTCAGAGCCACCAGGGATAATGAGTACTCTGATCTTTTCTATGCTATTCCATGGT
CTCAGGGAACATTGGGGCTTCTTGTATCTGCTGAGATCAAGCTCATAACTATCAAGGAATACATGAGGCTGACATACAAA
CCCGTGGTAGGAAATCTGAAAGAGATTGCACAGGCATACAGCGATTCTTTTGCCCCGAGAGATGGAGATCAGGACAACCC
CGAAAAGGTTCCAGACTTTGTTGAAACCATGATTTATACTCCAACAGAAGCTGTGTGCATGACGGGGAGATATGCTTCAA
AAGAAGAAGCGAAGAAGAAGGGCAATGTTATTAACGAAGTTGGGTGGTGGTTTAAACCCTGGTTCTACCAGCATGCTGAG
AAAGCACTAAAGAAAGGGGAGTTTGTAGAATACATCCCGACAAGGGACTATTACCACAGGCACACCCGGAGTATTTATTG
GGAGGGAAAGCTTATCCTTCCATTTGCTGATCAGTGGTGGTTCAGATTTTTGTTGGGCTGGATGATGCCACCCAAGATTT
CCCTGCTCAAGGCTACTCAAGGTGAAGCCATTAGAAACTATTACCACGACAATCACGTCATTCAAGACATGCTCGTTCCT
CTTTTCAAGGTCGGGGATGCTTTGGAATGGGTTCACCATGAGATGGAGGTTTACCCAATCTGGCTCTGCCCTCACAGAAT
GTACAAGAATCCCATCAAGACAATGATATACACCGAACCAGGCTTTGAGCAACACCGTAGACAGGGAGACACGCATTACT
CTCAGATGTACACAGATGTTGGTGTCTATTATGCACCGGGCCCGGTATTGAGGGGTGAGGTTTTTGATGGTTCAGAAGCA
GTTCGCCGGATGGAGAATTGGCTGATTGAGAACCACGGGTTCCAGCCTCAGTATGCTGTGTCTGAGCTGAACGAGAAGAA
CTTCTGGAGGATGTTTGATGCGGGGCATTACGAGAACTGCAGGAGGAAGTATGGTGCTGTGGGAACTTTCATGAGTGTGT
ACTACAAGTCCAAGAAGGGAAGGAAGACCGAGAAAGAGGTGCAGGAAGCGGAGCAAGCCATCCTCGAGACTCCTATTGCC
GAGGGATCTGTGCTGGCATTTACGGATGATGGAGTTCTACCTGTTGGTCTAGTTTTTGATGCATTAAGGGAGCTCGGGAC
CGAAAAGTGTGAACCTCAAATTGTCACTCTATCTTCCTCATATGAGCTGCCGGTGGGGTCTTCCGCTGTCGATATTGTGT
TTACTCTTTGTAGATCGATTGAATTTCCAAATGAGCAGTTGCTAGGGGAAATCTCAAGAGTCTTGAAGCCTGGTGGAACA
GTCCTAATTTACAAGATATCTGATGCTTCTACAGGGGAAACAGATAAGACCACCTCCGTTATTGAGCGCAAGTTACTATT
GTCTGGTTTTCTAGAAGCAAAAGCTTTTCAAGTGAAATCAAGTTTACCATCTGAGTTATCTTTTGGGGTCAAGGCTAAAA
AGCCTTCTTGGAAGATTGGTTCATCCTTTGCCTTAAAAAAGACCACAAAAACTTTACCAAAAATTCAGATCAATGATGAT
TCAGATCTCATTGATGAAGATAGTTTACTAACAGAAGAGGACTTAAAGAAACCCCAACTGCTATCGAGTGATTGCGAAGT
TGGAAGCACAAGGAAAGCTTGTAAAAACTGCACTTGTGGGAGAGCCGAAGAAGAGCAGAAAGTAGAGAAGTTAGGCTCCA
CTGTGGATTTGAGCAATTTCAAGTCGCAATGTGGCAGTTGTGGACTAGGGGATGCTTTTCGATGCGCTACATGTCCTTTT
AAAGGTCTTCCTCCATTCAAACCCGGCGAGAAGGTATCATTGTCAGCGAACTTCCTTACAGCAGACATT
>Pyrco_Bartlett_044170.1
ATGTCGGATCTTCAAACCCCACTGCGTCCAAAGAGGAAGACGGCCGTGGTGGACTTTCTTGTTCAATTCCGATGGATTGT
TGTTATCTTTGTTGTGCTCCCCATCTCCTTCACTATGTACTTTCTCACGTACCTCGGGGATATAAGATCTGAGATGAAGT
CCTACAAGAGGCGTCAAAAGGAACATGATGAAAATGTTCAGAAGGTCGTAAAACGGCTCAAAGACAGGAACCCATCAAAG
GATGGGCTTGTTTGCACAGCACGAAAACCATGGATAGCTGTTGGAATGAGGAATGTTGACTACAAGAGGGCTCGTCATTT
TGAGGTTGATTTGTCTGCATTCAGAAATGTCCTTGAAATTGATCAAGAGAGAATGATTGCGAAAGTTGAGCCCTTAGTCA
ACATGGGGCAGATAACCAGGGTAACTGTTCCATTGAATCTTGCCCTTGCCGTGGTTGCTGAGTTTGATGATCTTACTGTT
GGTGGTCTCATTAATGGCTATGGAATTGAAGGAAGCTCTCACATCTATGGACTTTTCTCTGATACAGTTGTGGCCTATGA
GATTGTTCTTGCAGATGGCCAAGTTGTCAGAGCCACCAGGGATAATGAGTACTCTGATCTTTTCTATGCTATTCCGTGGT
CTCAGGGAACATTGGGGCTTCTTGTCTCGGCTGAGATCAAGCTGATACCCATCAAGGAATACATGAGGCTGACATACAAA
CCCGTGGTGGGAAATCTGAAAGAGATTGCACAGGCATACAGTGATTCTTTTGCTCCGAGAGATGGAGATCAGGACAACCC
CGAAAAGGTTCCAGACTTTGTTGAAACCATGATTTATACTCCAACGGAAGCTGTGTGCATGACAGGTAGATATGCTTCAA
AAGAAGAAGCAAAGAAGAAGGGGAATGTGATTAACGAAGTTGGGTGGTGGTTTAAACCCTGGTTCTATCAGCATGCCGAG
AAAGCACTGAAGAAAGGGGAGTTTGTAGAATACATCCCGACAAGGGACTACTACCACAGGCACACTCGGAGTATTTATTG
GGAGGGAAAGCTTATCCTTCCATTTGCTGATCAGTGGTGGTTCAGATTTTTGTTGGGCTGGATGATGCCACCCAAGATTT
CTCTGCTCAAGGCTACTCAAGGTGAAGCCATTAGAAACTACTACCACGACAATCACGTCATTCAAGACATGCTCGTTCCT
CTTTACAAGGTCGGGGATGCTTTAGAATGGGTTCACCATGAGATGGAGGTGTACCCCATCTGGCTCTGCCCTCACAGAAT
GTACAAGAATCCCATCAAGACAATGATATACACCGAACCAGGCTTTGAGCAACACCGCAGGCAGGGAGACACGCATTACT
CTCAGATGTACACAGATGTTGGTGTCTACTATGCACCAGGCCCCGTCCTGAGGGGTGAGGTTTTTGATGGTGCAGAAGCA
GTTCGACGGATGGAGAATTGGCTGATTGAGAATCATGGGTTCCAGCCTCAGTATGCTGTGTCCGAGCTGAACGAGAAGAA
CTTCTGGAGGATGTTTGATGCAGGGCATTACGAGAACTGCAGGAGGAAGTATGGTGCTGTGGGAACATTCATGAGTGTGT
ACTACAAGTCCAAGAAGGGAAGGAAGACCGAGAAGGAGGTGCAGGAAGCTGAGCAAGCCATCCTTGAGACTCCTATCGCC
GAGGGATCTGTGCTGGCATTTACAGATGATGGGGTTCTACCTGTTAGTCTAGTTTTTGATGCATTAAGGGAGCTCGGGAC
CGAAAAGTGTGAACCTCAAATTGTCACTCTGTCTTCTTCAAATCAGCTGCCGGTGGGGTCTTCCGCCGTGGACATTGTGT
TTACTCTTTGTAGATCGATTGAATTTCCAAATGAGCAGTTGTTAGGGGAAATCTCAAGAGTCTTGAAGCCTGGTGGAACA
GTCCTAATTTACAAGATATCTGATGCTTCGACAGGGGAAACAGATAAGACCACCTCCGTTCTTGAGCGCAAGTTACTTTT
GTCTGGTTTTCTAGAAGCAAAAGCTCTTCAAGTGAAATCAAGTTTACCATCTGAGTTATCTTTTGGGGTCAAGGCTAAAA
AGCCTTCTTGGAAGATTGGTTCATCCTTTGCCTTAAAAAAGACCACAAAAGCTTTACCAAAAATTCAGATCAATGATGAT
TCAGATCTCATTGACGAGGATAGTTTACTAACAGAAGAGGACTTAAAGAAACCCCAGCTGCTATCGAGTGATTGCGAAGT
TGGAAGCACAAGGAAAGCTTGTAAAAACTGCATTTGTGGGAGAGCTGAAGAAGAGCAGAAAGTAGAGAAGTTGGGCTCCA
CTGTAGATTTGAGCAATTTCAAGTCGCAATGTGGCAGTTGTGGACTAGGGGATGCTTTTCGATGCGCTACATGTCCTTTT
AAAGGTCTTCCTCCATTCAAACCCGGCGAGAAGGTATCATTGTCAGCGAACTTCCTTACAGCAGACATC
>Pyrco_DAnjou_DWF1.Chr13
ATGTCGGATCTTGGAACCCCACTGCGTCCAAAGAGGAAGACGGCCTTGGTGGACTTTCTTGTTCAATTCCGATGGATTGT
TGTTATCTTTGTTGTTCTCCCCATCTCCTTCACTTTGTACTTTCTCACGTACCTTGGGGATGTAAGATCTGAGATGAAAT
CCTACAAGAGGCGTCAAAAGGAACATGATGAAAACGTTCAGAAGGTTGTAAAACGACTCAAAGACAGGAACCCATCAAAG
GATGGGCTTGTTTGCACAGCACGAAAACCGTGGATAGCTGTTGGAATGAGGAATGTTGACTACAAGAGGGCTCGTCACTT
TGAGGTTGATTTGTCTGCATTCAGAAATGTCCTTGAAATTGATCAAGAGAGAATGATTGCGAAAGTTGAGCCCTTAGTCA
ACATGGGGCAGATAACCAGGGTAACGGTTCCATTGAATCTTGCCCTCGCCGTGGTTGCTGAGTTTGATGATCTTACTGTT
GGTGGTCTCATTAATGGCTATGGAATTGAAGGAAGCTCTCACATCTATGGACTGTTCTCTGATACTGTTGTGGCCTATGA
GATTGTTCTTGCAGATGGCCGAGTTGTCAGAGCCACCAGGGATAATGAGTACTCTGATCTTTTCTATGCTATTCCATGGT
CTCAGGGAACATTGGGGCTTCTTGTATCTGCTGAGATCAAGCTCATAACTATCAAGGAATACATGAGGCTGACATACAAA
CCCGTGGTAGGAAATCTGAAAGAGATTGCACAGGCATACAGCGATTCTTTTGCCCCGAGAGATGGAGATCAGGACAACCC
CGAAAAGGTTCCAGACTTTGTTGAAACCATGATTTATACTCCAACAGAAGCTGTGTGCATGACGGGGAGATATGCTTCAA
AAGAAGAAGCGAAGAAGAAGGGCAATGTTATTAACGAAGTTGGGTGGTGGTTTAAACCCTGGTTCTACCAGCATGCTGAG
AAAGCACTAAAGAAAGGGGAGTTTGTAGAATACATCCCGACAAGGGACTATTACCACAGGCACACCCGGAGTATTTATTG
GGAGGGAAAGCTTATCCTTCCATTTGCTGATCAGTGGTGGTTCAGATTTTTGTTGGGCTGGATGATGCCACCCAAGATTT
CCCTGCTCAAGGCTACTCAAGGTGAAGCCATTAGAAACTATTACCACGACAATCACGTCATTCAAGACATGCTCGTTCCT
CTTTTCAAGGTCGGGGATGCTTTGGAATGGGTTCACCATGAGATGGAGGTTTACCCAATCTGGCTCTGCCCTCACAGAAT
GTACAAGAATCCCATCAAGACAATGATATACACCGAACCAGGCTTTGAGCAACACCGTAGACAGGGAGACACGCATTACT
CTCAGATGTACACAGATGTTGGTGTCTATTATGCACCGGGCCCGGTATTGAGGGGTGAGGTTTTTGATGGTTCAGAAGCA
GTTCGCCGGATGGAGAATTGGCTGATTGAGAACCACGGGTTCCAGCCTCAGTATGCTGTGTCTGAGCTGAACGAGAAGAA
CTTCTGGAGGATGTTTGATGCGGGGCATTACGAGAACTGCAGGAGGAAGTATGGTGCTGTGGGAACTTTCATGAGTGTGT
ACTACAAGTCCAAGAAGGGAAGGAAGACCGAGAAAGAGGTGCAGGAAGCGGAGCAAGCCATCCTCGAGACTCCTATTGCC
GAGGGATCTGTGCTGGCATTTACGGATGATGGAGTTCTACCTGTTGGTCTAGTTTTTGATGCATTAAGGGAGCTCGGGAC
CGAAAAGTGTGAACCTCAAATTGTCACTCTATCTTCCTCATATGAGCTGCCGGTGGGGTCTTCCGCTGTCGATATTGTGT
TTACTCTTTGTAGATCGATTGAATTTCCAAATGAGCAGTTGCTAGGGGAAATCTCAAGAGTCTTGAAGCCTGGTGGAACA
GTCCTAATTTACAAGATATCTGATGCTTCTACAGGGGAAACAGATAAGACCACCTCCGTTATTGAGCGCAAGTTACTATT
GTCTGGTTTTCTAGAAGCAAAAGCTTTTCAAGTGAAATCAAGTTTACCATCTGAGTTATCTTTTGGGGTCAAGGCTAAAA
AGCCTTCTTGGAAGATTGGTTCATCCTTTGCCTTAAAAAAGACCACAAAAACTTTACCAAAAATTCAGATCAATGATGAT
TCAGATCTCATTGATGAAGATAGTTTACTAACAGAAGAGGACTTAAAGAAACCCCAACTGCTATCGAGTGATTGCGAAGT
TGGAAGCACAAGGAAAGCTTGTAAAAACTGCACTTGTGGGAGAGCCGAAGAAGAGCAGAAAGTAGAGAAGTTAGGCTCCA
CTGTGGATTTGAGCAATTTCAAGTCGCAATGTGGCAGTTGTGGACTAGGGGATGCTTTTCGATGCGCTACATGTCCTTTT
AAAGGTCTTCCTCCATTCAAACCCGGCGAGAAGGTATCATTGTCAGCGAACTTCCTTACAGCAGACATT
>Pyrco_DAnjou_DWF1.Chr16
ATGTCGGATCTTGAAACCCCACTGCGTCCAAAGAGGAAGACGGCCGTGGTGGACTTTCTTGTTCAATTCCGATGGATTGT
TGTTATCTTTGTTGTGCTTCCCATCTCCTTCACTATGTACTTTCTCACGTACCTCGGGGATATAAGATCTGAGATGAAGT
CCTACAAGAGGCGTCAAAAGGAACATGATGAAAATGTTCAGAAGGTCGTAAAACGGCTCAAAGACAGGAACCCATCAAAG
GATGGGCTTGTTTGCACAGCACGAAAACCATGGATAGCTGTTGGAATGAGGAATGTTGACTACAAGCGGGCTCGTCATTT
TGAGGTTGATTTGTCTGCATTCCGAAATGTCCTTGAAATTGATCAAGAGAGAATGATTGCGAAAGTTGAGCCCTTAGTCA
ACATGGGGCAGATAACCAGGGTAACTGTTCCATTGAATCTCGCCCTTGCCGTGGTTGCTGAGTTTGATGATCTTACTGTT
GGTGGTCTCATTAATGGCTATGGAATTGAAGGAAGCTCTCACATCTATGGACTTTTCTCTGATACAGTTGTGGCCTATGA
GATTGTTCTTGCAGATGGCCGAGTTGTCAGAGCCACCAGGGATAATGAGTACTCTGATCTTTTCTATGCTATTCCGTGGT
CTCAGGGAACATTGGGGCTTCTTGTCTCTGCTGAGATCAAGCTGATACCCATCAAGGAATACATGAGGCTGACATACAAA
CCCGTGGTGGGAAATCTGAAAGAGATTGCACAGGCATACAGTGATTCTTTTGCTCCGAGAGATGGAGATCAGGACAACCC
CGAAAAGGTTCCAGACTTTGTTGAAACCATGATTTATACCCCAACGGAAGCTGTGTGCATGACGGGTAGATATGCTTCAA
AAGAAGAAGCAAAGAAGAAGGGGAATGTGATTAACGAAGTTGGGTGGTGGTTTAAACCCTGGTTCTATCAGCATGCCGAG
AAAGCACTGAAGAAAGGGGAGTTTGTAGAATACATCCCGACAAGGGACTACTACCACAGGCACACTCGGAGTATTTATTG
GGAGGGAAAGCTTATCCTTCCATTTGCTGATCAGTGGTGGTTCAGATTTTTGTTGGGCTGGATGATGCCACCCAAGATTT
CTCTGCTCAAGGCTACTCAAGGTGAAGCCATTAGAAACTATTACCATGACAATCACGTCATTCAAGACATGCTCGTTCCT
CTTTACAAGGTCGGGGATGCTTTAGAATGGGTTCACCATGAGATGGAGGTGTACCCCATCTGGCTCTGCCCTCACAGAAT
GTACAAGAATCCCATCAAGACCATGATATACACCGAACCAGGCTTTGAGCAACACCGCAGGCAGGGAGACACGCATTACT
CTCAGATGTACACAGACGTTGGTGTCTACTATGCACCAGGCCCCGTCCTGAGGGGTGAGGTTTTTGATGGTGCAGAAGCA
GTTCGACGGATGGAGAATTGGCTGATTGAGAATCATGGTTTCCAGCCTCAGTATGCTGTGTCCGAGCTGAACGAGAAGAA
CTTCTGGAGGATGTTTGATGCAGGGCATTACGAGAACTGCAGGAGGAAGTATGGTGCTGTGGGAACATTCATGAGTGTGT
ACTACAAGTCCAAGAAGGGAAGGAAGACCGAGAAGGAGGTGAAGGAAGCTGAGCAAGCCATCCTTGAGACTCCTATCGCC
GAGGTTGATGAGCCGGGATCTGTGCTGGCATTTACAGATGATGGGGTTCTACCCGTTAGTCTAGTTTTTGATGCATTAAG
GGAGCTCGGGACCGAAAAGTGTGAACCTCAAATTGTCACTCTGTCTTCTTCAAATCAGCTGCCGGTGGGGTCTTCCGCCG
TGGACATTGTGTTTACTCTTTGTAGATCGATTGAATTTCCAAATGAGCAGTTGTTAGGGGAAATCTCAAGAGTCTTGAAG
CCTGGTGGAACAGTCCTAATTTACAAGATATCTGATGCTTCGACAGGGGAAACAGATAAGACCACCTCCGTTCTTGAGCG
CAAGTTACTATTGTCTGGTTTTTTAGAAGCAAAAGCTCTTCAAGTGAAATCAAGTTTACCATCTGAGTTATCTTTTGGGG
TCAAGGCTAAAAAGCCTTCTTGGAAGATTGGTTCATCCTTTGCCTTAAAAAAGACCACAAAAGCTTTACCAAAAATTCAG
ATCAATGATGATTCAGATCTCATTGACGAGGATAGTTTACTAACAGAAGAGGACTTAAAGAAACCCCAGCTGCTATCGAG
TGATTGCGAAGTTGGAAGCACAAGGAAAGCTTGTAAAAACTGCACTTGTGGGAGAGCTGAAGAAGAGCAGAAAGTAGAGA
AGTTGGGCTCCACTGTAGATCTGAGCAATTTCAAGTCGCAATGTGGCAGTTGTGGACTAGGGGATGCTTTTCGATGCGCT
ACATGTCCTTTTAAAGGTCTTCCTCCATTCAAACCCGGCGAGAAGCAGACATCTAGACTAGAACCGCCTTCCTCAGATAC
A
>Pyrusco16g000410.1
ATGTCGGATCTTGAAACCCCACTGCGTCCAAAGAGGAAGACGGCCGTGGTGGACTTTCTTGTTCAATTCCGATGGATTGT
TGTTATCTTTGTTGTGCTCCCCATCTCCTTCACTATGTACTTTCTCACGTACCTCGGGGATATAAGATCTGAGATGAAGT
CCTACAAGAGGCGTCAAAAGGAACATGATGAAAATGTTCAGAAGGTCGTAAAACGGCTCAAAGACAGGAACCCATCAAAG
GATGGGCTTGTTTGCACAGCACGAAAACCATGGATAGCTGTTGGAATGAGGAATGTTGACTACAAGAGGGCTCGTCATTT
TGAGGTTGATTTGTCTGCATTCAGAAATGTCCTTGAAATTGATCAAGAGAGAATGATTGCGAAAGTTGAGCCCTTAGTCA
ACATGGGGCAGATAACCAGGGTAACTGTTCCATTGAATCTTGCCCTTGCCGTGGTTGCTGAGTTTGATGATCTTACTGTT
GGTGGTCTCATTAATGGCTATGGAATTGAAGGAAGCTCTCACATCTATGGACTTTTCTCTGATACAGTTGTGGCCTATGA
GATTGTTCTTGCAGATGGCCAAGTTGTCAGAGCCACCAGGGATAATGAGTACTCTGATCTTTTCTATGCTATTCCGTGGT
CTCAGGGAACATTGGGGCTTCTTGTCTCGGCTGAGATCAAGCTGATACCCATCAAGGAATACATGAGGCTGACATACAAA
CCCGTGGTGGGAAATCTGAAAGAGATTGCACAGGCATACAGTGATTCTTTTGCTCCGAGAGATGGAGATCAGGACAACCC
CGAAAAGGTTCCAGACTTTGTTGAAACCATGATTTATACTCCAACAGAAGCTGTGTGCATGACGGGGAGATATGCTTCAA
AAGAAGAAGCAAAGAAGAAGGGGAATGTGATTAACGAAGTTGGGTGGTGGTTTAAACCCTGGTTCTATCAGCATGCCGAG
AAAGCACTGAAGAAAGGGGAGTTTGTAGAATACATCCCGACAAGGGACTACTACCACAGGCACACTCGGAGTATTTATTG
GGAGGGAAAGCTTATCCTTCCATTTGCTGATCAGTGGTGGTTCAGATTTTTGTTGGGCTGGATGATGCCACCCAAGATTT
CTCTGCTCAAGGCTACTCAAGGTGAAGCCATTAGAAACTACTACCACGACAATCACGTCATTCAAGACATGCTCGTTCCT
CTTTACAAGGTCGGGGATGCTTTAGAATGGGTTCACCATGAGATGGAGGTGTACCCCATCTGGCTCTGTCCTCACAGAAT
GTACAAGAATCCCATCAAGACAATGATATACACCGAACCAGGCTTTGAGCAACACCGCAGGCAGGGAGACACGCATTACT
CTCAGATGTACACGGATGTTGGTGTCTACTATGCACCGGGCCCCGTCCTGAGGGGTGAGGTTTTTGATGGTGCAGAAGCA
GTTCGACGGATGGAGAATTGGCTGATTGAGAATCATGGGTTCCAGCCTCAGTATGCTGTGTCCGAGCTGAACGAGAAGAA
CTTCTGGAGGATGTTTGATGCAGGGCATTACGAGAACTGCAGGAGGAAGTATGGTGCTGTGGGAACATTCATGAGTGTGT
ACTACAAGTCCAAGAAGGGAAGGAAGACCGAGAAGGAGGTGCAGGAAGCTGAGCAAGCCATCCTTGAGACTCCTATCGCC
GAGGGATCTGTGCTGGCATTTACAGATGATGGGGTTCTACCTGTTAGTCTAGTTTTTGATGCATTAAGGGAGCTCGGGAC
CGAAAAGTGTGAACCTCAAATTGTCACTCTGTCTTCTTCAAATCAGCTGCCGGTGGGGTCTTCCGCCGTGGACATTGTGT
TTACTCTTTGTAGATCGATTGAATTTCCAAATGAGCAGTTGTTAGGGGAAATCTCAAGAGTCTTGAAGCCTGGTGGAACA
GTCCTAATTTACAAGATATCTGATGCTTCGACAGGGGAAACAGATAAGACCACCTCCGTTCTTGAGCGCAAGTTACTATT
GTCTGGTTTTCTAGAAGCAAAAGCTCTTCAAGTGAAATCAAGTTTACCATCTGAGTTATCTTTTGGGGTCAAGGCTAAAA
AGCCTTCTTGGAAGATTGGTTCATCCTTTGCCTTAAAAAAGACCACAAAAGCTTTACCAAAAATTCAGATCAATGATGAT
TCAGATCTCATTGACGAGGATAGTTTACTAACAGAAGAGGACTTAAAGAAACCCCAGCTGCTATCGAGTGATTGCGAAGT
TGGAAGCACAAGGAAAGCTTGTAAAAACTGCATTTGTGGGAGAGCTGAAGAAGAGCAGAAAGTAGAGAAGTTGGGCTCCA
CTGTAGATTTGAGCAATTTCAAGTCGCAATGTGGCAGTTGTGGACTAGGGGATGCTTTTCGATGCGCTACATGTCCTTTT
AAAGGTCTTCCTCCATTCAAACCCGGCGAGAAGGTATCATTGTCAGCGAACTTCCTTACAGCAGACATC
>Rosch_v2.0_Chr4g0446441
ATGTCTGATCTTCAAGCACCATTGCGTCCGAAGAGGAAGTGGGCCTGGGTTGACTTTTTCGTTCAATTCCGATGGATTGT
TGTTATCTTTGTTGTTCTCCCCATTTCCTTCACTATTTACTTTCTCACATACCTTGGAGATATAAGATCTGAATGGAAGT
CCTACAAGCAGCGTCAAAAGGAACATGATGAAAATGTTCTGAAAGTTATAAAACGCCTCAAAGAAAGGAATCCGTCAAAG
GATGGTCTTGTTTGCACAGCACGGAAGCCGTGGATTGCTGTTGGAATGCGGAATGTCGACTACAAGCGAGCTCGTCATTT
TGAGGTCGACTTGTCTGCTTTCAGGAATGTCCTGGAAATTGATACACAGAGAAAGATTGCCCGAGTTGAGCCCTTAGTCA
ACATGGGGCAGATCACTAGGGTAACCTGCCCTTTGAATCTTGCGCTTGCTGTGGTTGCAGAGTTTGATGATCTTACTGTT
GGTGGTCTCATTAATGGTTATGGGATTGAAGGAAGCTCCCACATCTTTGGGCTGTTCTCTGATACTGTTGTGGCTTATGA
AATTGTTCTAGCAAATGGCCAACTTGTCAGAGCCACCCAAGACAACGAGTACTCTGATCTTTTCTATGCTATTCCATGGT
CTCAGGGAACATTGGGCCTTCTTGTCGCTGCTGAGATCAAGCTTATTGACATAAAGGAATACATGAGGTTGACATACAAA
CCAGTTGTGGGAAATCTGAAAGAGATTGCACAAGCATACAGTGATTCTTTTGCTCCCAGATTTGGTGGTCTGGACGAACC
TGGAGCCATCCCTGAAAGGGTTCCAGAGTTTGTTGAAACCATGATATATACTCCAACCGAAGCTGTGTGCATGACAGGAA
GATATGCTTCAAAAGCAGAGGCCAAGATGAAGGGGAATGTGATTAACGAAGTTGGGTGGTGGTTTAAACCCTGGTTCTAC
CAGCATGCTCAGAAAGCACTGAAGAAAGGAGAGTTTGTAGAGTACATCCCAACCAGGCAATATTACCACAGGCACACTAG
GAGTATCTATTGGGAGGGAAAGCTTATCCTTCCATTTGCTGATCAGTTTTGGTTTAGATTTTTGTTGGGCTGGTTGATGC
CACCAAAGATTTCTCTGCTCAAGGCTACTCAAGGTGAAGCCATAAGAAACTATTACCATGACATGCATGTCATTCAAGAC
ATGCTAGTTCCTCTTTACAAAGTTGGGGATGCTTTAGAATGGGTTCACCATGAGATGGAGGTATACCCCATTTGGCTATG
TCCTCACAGACTGTACAAGAGTCCTGTTAAGTCAATGATCTATGCTGAACCAGGCTTCGAGCACCAGCGCAGACAGGGAG
ACACACCCTACTCTCAGATGTACACAGATGTTGGTGTGTACTATGCACCAGGACCGGTGCTGAGAGGCGAGGTTTTTGAT
GGTTCAGAAGCAGTTCGCAGGATGGAGAATTGGCTGATCGAAAATCATGGGTTCCAGCCACAGTATGCTGTGTCTGAGCT
GAGTGAGAAGAAGTTCTGGACTATGTTTGATGCTGGGCATTACGACTACTGCAGGAGGAAGTATGGTGCTGTAGGAACTT
TCATGAGTGTGTACTACAAGTCCAAGAAGGGAAGGAAGACCGAGAAGGAGGTGAAGGAAGCTGAGCAAGCCATCGTTGAG
GCTCCCATTGCCGAGGTTGATGAGCCAGTGGACTAC
>Ruboc_04_G12516
ATGTCTGTTCTTCCTCTGCGTAGAAAAGACATCTTCACTCCCAAAATGTCTGATCTTCAAGCACCATTGCGTCCGAAGAG
GAAGTGGGCCTTGGTTGACTTTTTTGTTCAATTCCGATGGATTGTTGTTATCTTTGTTGTTCTCCCCATTTCCTTCTCTA
TCTACTTTCTGACATACCTTGGGGATATAAGATCTGAGATGAAGTCCTACAAGCAGCGTCAAAAGGAACATGATGAAAAT
GTTAAAAAAGTTGTAAAACGTCTCAAAGAAAGGAATCCATCAAAGGATGGTCTTGTTTGCACAGCACGAAAGCCATGGAT
TGCTGTTGGAATGCGGAATGTTGACTACAAGCGAGCTCGTCATTTTGAGGTCGATTTGTCTGCTTTCAGGAATGTCCTGG
AAATTGATACAGAGAGAAAGATTGCCAGAGTTGAGCCCTTAGTCAACATGGGGCAGATAACTAGGGTAACCTGTCCTTTG
AATCTTGCGCTTGCCGTGGTTGCAGAATTTGATGATCTTACTGTTGGTGGCCTCATTAATGGTTATGGGATTGAAGGAAG
CTCCCACATCTTTGGGCTGTTCTCTGATACTGTTGTGGCTTACGAAATTGTTCTAGCAAATGGTCAACTTGTCAGAGCCA
CCCAGGATAATGAGTACTCTGATCTTTTCTATGCTATTCCATGGTCTCAGGGAACATTGGGCTTTCTTGTCGCTGCTGAG
ATCAAGCTTATAGACATAAAGGAATACATGAGGTTGACATACAAACCAGTAGTGGGAAATCTGCAAGAGATTGCGCAGGC
ATATAGCGATTCTTTTGCACCCAGATTTGGTGGTCTGGACGAACCTGGAGCCATCCCCGGAACGGTTCCAGAGTTTGTTG
AAACCATGATTTATACTCCAACAGAAGCTGTGTGCATGACAGGGAGATATGCTTCAAAAGAAGAGGCCAAGAAGAAGGGG
AATGTGATTAACGAAGTTGGTTGGTGGTTTAAACCCTGGTTCTACCAGCATGCACAGAAAGCACTTAAGAAAGGAGAGTT
TGTTGAGTACATCCCAACCAGGCAATATTACCACAGGCACACCAGGAGTATCTATTGGGAGGGAAAGCTTATCCTTCCAT
TTGCAGATCAGTTTTGGTTTAGATTTTTGTTGGGCTGGATGATGCCACCGAAGATTTCTCTGCTCAAGGCTACTCAAGGT
GAAGCCATAAGAAACTATTACCATGACATGCATGTCATTCAAGACATGCTAGTTCCTCTTTACAAAGTTGGGGATGCTTT
AGAATGGGTTCACCATGAGATGGAGGTGTACCCCATTTGGCTCTGCCCTCACAGACTGTACAAGAGTCCTGTTAAGTCAA
TGATCTACGCAGAACCAGGCTTCGAGCACCAGCGCAGACAGGGAGACACACCCTACTCTCAGATGTACACAGATGTCGGT
GTGTACTATGCACCAGGACCAGTGCTGAGAGGTGAGGTCTTTGATGGTTCAGAAGCGGTTCGCAGGATGGAGAATTGGCT
GATCGAAAATCATGGGTTCCAGCCACAGTATGCTGTGTCTGAGCTGAGTGAGAAAAAATTCTGGACCATGTTTGAAGCCG
GGCATTATGAGCACTGCAGGAGAAAGTATGGTGCTGTGGGAACTTTCATGAGTGTGTACTACAAGTCTAAGAAGGGAAGG
AAGACCGAGAAGGAGGTGCAGGAAGCTGAGCAAGCCATCGTTGAGGCTCCCATTGCCGAGGTTGATGAGCCAGTGGACTA
C
