# Supplementary material for: Building a foundation for gene family analysis in Rosaceae genomes with a novel workflow: A case study in Pyrus architecture genes
Source: Front Plant Sci. 2022 Nov 14;13:975942. doi: 10.3389/fpls.2022.975942 (PMC9702816; doi:10.3389/fpls.2022.975942)
Supplement: Supplementary file 1 [file DataSheet_1.zip › SupFiles/SupFile1_gene_familiy_sequences/Pb_PIN_plus_26Gv2.faa]

>gnl_Ambtr_v1.0_evm_27.model.AmTr_v1.0_scaffold00013.203
MLLAYASVKWWKIFGPDQCAGINRFVAIFAVPLLSFEFISRIDPYNMDLLFVAADSLSKILILSFLASWARLSSKGSIDWVITLFSLATLPNTLVMGIPLVKAMYGDDKESLMIQAVVLQCIIWYTMLLFLFEYRAARLAVMKGFNTGSESGRRDKVEEIESGMREKLEESQKGEDEVVHVMVAKNSNSPSHSSNRVAPHLASTDDDGKELHMFVWPCGCCNSEAVCHQSIQVCSKEEKRKKEEGLVSVQEASMSVEMVKMIMKMVWFKLLANPNTYASLLGLAWALVSCKWNVKKPLILENSVTILSNAGLGMAMFSLGLFMALQPRIIACGTRLAAYGMLIRFFLGPAIMAVASTGVGLRGPILRVAIVQAALPQGIVPFVFAREYNLHPDVLSTAVIFGMIVSLPITVLYYVFLGL
>gnl_Ambtr_v1.0_evm_27.model.AmTr_v1.0_scaffold00013.199
MIGLRDVYLVLSAMVPLYIPLGLGYGSVRWWGVLNPEHCNGINRVVALFTLPLFTFNFTASIDPFTMNFRFLGADALSKVFVVAAVALWAKTRGTCCKGPACSWAITGFSLSTLTNTLVVGVPLLKAMYGGIAQDLVVQVSVIQAIVWLSILLFVLECRSSCINGGVVVASETVGNEGSHVAVDVAGTDTGVKVVQVHKRPSLGSLMKVVWRKLALNPNSYASIVGVIWAFISSRWHFSMPLLMENSVSMMAKAGSGMAMFSMGLFMASQEKLIGCGPSLTVLSMVLRFLAGPAAMAVASIAVGLHGDVLHIAIIQAALPQSITSFIYAREYGLHAEVLSTAVIFGMLVSLPVLIAYYVVLELLR
>gnl_Ambtr_v1.0_evm_27.model.AmTr_v1.0_scaffold00038.35
MAGFYEILSTMVPLYLAMLLAFASVKWWRMFSDEQCSGINKFVANFAAPLLSFKIIYSNDPYKMNHKLILADTMQKLLILFALMLWVKLTKRGSFDWMITLFSMSTLPNTVILGIPLLRAMYGEESEQILFQIVVLQFVVWYPFLLFLYELREAKGAVGRRVSTAVINGSTVVLEVEARSETRMSSLSLATVDGQGSTTAMNGSVVLVVEASAKENSLGYLNGEEGTANSKEREVQVEAAPPQMRMINLLILVWSKVIKNPNTYSSILGLVWGLISFRFNIRMPKIVDKSVTILSVTGLGLSMFSLGLFMASQPNLMPCGKRNATIAMFVRFSFSVVVMSMCSILLGLQGNLLKVAIVQFCNPSYASYAVFRLVGSTGKK
>gnl_Ambtr_v1.0_evm_27.model.AmTr_v1.0_scaffold00038.32
MITASAFYDVFTAMVPLYVAMFLAYGSVKWWRIFTTDQCSVINRFVAIFAIPFLSLQIISSINPYQMNLKFILADTLQKLLILFVLVLWGSFSSWGSLDWVITLFSISTLPNTLIIGIPLLRAMYGVEINGLLVQIVVLQGLVWYTLLLFLFELKAKIEMGPQIPVSMGSQVGSDVSPVHAQSSVVSCKGDLEGDGEMHSKEIEDEEAPSKDSEDEGEATCSSVKMIHLFFLVLSKVIKNPNTYASVLGLVWGLIACRWNIHMPKIVQNSISILADAGLGMAMFSLGLFMASQNKIIACGKRRATLAMVVRFLLGPAVMAACSLAVGLRGKLLHVAIVQAALSQAITPFVYAKEYNVYPDILSTMVVFGMLVSLPITLAYYVLLGI
>gnl_Ambtr_v1.0_evm_27.model.AmTr_v1.0_scaffold00038.38
MISLADLYAVFTAMVPLYVAMFLAYASVKRWEIFTPEQCSGINRFVATFAIPFLAFNIISSTDPYKINLKFILADTMQKLLILFVLILWAKFTRWGSFNWMITLFSLSIMPNTLIIGIPLLRPMYGEECIGLLVQVVVLQLVVWCPIFLCLYELHAAKVTMNGKVRFTNDTNEGKEGDEMMNVEVIFKKKNTPADECPGDLAHSNEREVQGEVTHPRMTTTNLFLSVLSKVMKNPNTYGSVLGLIWGLISFRWNISMPKIIHKSVSILSVTGLGMAMFSLGLFMGSQRKIIACGKRKVILSMVVRFIFSSTVMAMCSIAIGIRGIALKTAIIQAALPQGVITFVYAKEYQVHEEVLSTA
>gnl_Ambtr_v1.0_evm_27.model.AmTr_v1.0_scaffold00038.33
MISASAFYDIFTAMVPLYVAMFLAYGSVKWWRIFTPDQCSGINRFVAIFATPFLSLRIICSINPYKMNLRFILADTLQKLLILFLLVLWGSFSSWGSLDGVITLFSISTLPNTLIIGIPLLSAMYGVESNGLLIQIVVLQGLVWYTLLLFLFELKAKMVKGPQITVSMGSEVSPVDAQSSGMEVVYFSL
>gnl_Aquco_v3.1_Aqcoe2G426000.1
MYGSNAVDIVEDVQESLEITGDVEKNTNAKPHKTSFLVSLRTVFLKLRRNPNAYCSVVGLIWALIANRFHWKMPSIMEGSILILSRAGTGAAMFSMGEEKLIACGTKLTVVGIVLRFLVGPAAMAICCLAVGLRSDVLRVAIIQAALPQSITSFVYAKDYGLHPDVLSTSCSGADCLLTNIVGLLWDLEFVN
>gnl_Aquco_v3.1_Aqcoe2G425700.1
MIGLEDVYNVVEAMAPLYVALLLGYGSVKWWGIFTPEQCDSINKLVSFFTLPLFTFEFTAHADPFEMNYLFIGADAISKLIILVVLVFWAKCSSKGSYCWFITSFSLSTLTNTLVVGVPLIKAMYGPNAVDLVVQASIVQAIIWLTILLFVLEFRKTGSDIASTTPSTSDSHMISFEIKDAEGNDTTVRPRTSFLGLMKIVWLKLALNPNSYASIIGITWALIANRWHFQMPSIMEGSILIMSRAGTGTAMFSMGLFMAQQKNLVACGPTLTVFGMVLRFFAGPAAMAIGCIIVGLHGDTLRVAIIQAALPQSITSFIYAKEYGLHADVLSTAVIFGMMVSLPVLIGYYFMLGFLH
>gnl_Aquco_v3.1_Aqcoe3G090400.1
MISLIDVYHVLEAIVPLYVAMILAYASVKWWKLFTPDQCSGISKFVSKFSVPLLSFRVISANNPYQMNLKLMLSDSLQKIFALVVLTVVSKLSSRRSLDGIITGLSLSTLPNTLIVGIPILKAMYGNGAATLLAQIVVLQSIIWYNLLLFLFEFRAAQAVSMTSPAETRGESEVTQGTQSKEREEKANDGSPRVSTKLILLTVGKKLISNPNTHATLSGLIWSLISFRWDLKLPVIIDKSISILADGGLGMAMFSLGLFMASQASIFACGAWLAVLAMAAKFLVGPALMAVASFA
>gnl_Arath_TAIR10_AT5G16530.1
MINCGDVYKVIEAMVPLYVALILGYGSVKWWHIFTRDQCDAINRLVCYFTLPLFTIEFTAHVDPFNMNYRFIAADVLSKVIIVTVLALWAKYSNKGSYCWSITSFSLCTLTNSLVVGVPLAKAMYGQQAVDLVVQSSVFQAIVWLTLLLFVLEFRKAGFSSNNISDVQVDNINIESGKRETVVVGEKSFLEVMSLVWLKLATNPNCYSCILGIAWAFISNRWHLELPGILEGSILIMSKAGTGTAMFNMGIFMALQEKLIVCGTSLTVMGMVLKFIAGPAAMAIGSIVLGLHGDVLRVAIIQAALPQSITSFIFAKEYGLHADVLSTAVIFGMLVSLPVLVAYYAALEFIH
>gnl_Arath_TAIR10_AT5G15100.1
MISWLDIYHVVSATVPLYVSMTLGFLSARHLKLFSPEQCAGINKFVAKFSIPLLSFQIISENNPFKMSPKLILSDILQKFLVVVVLAMVLRFWHPTGGRGGKLGWVITGLSISVLPNTLILGMPILSAIYGDEAASILEQIVVLQSLIWYTILLFLFELNAARALPSSGASLEHTGNDQEEANIEDEPKEEEDEEEVAIVRTRSVGTMKILLKAWRKLIINPNTYATLIGIIWATLHFRLGWNLPEMIDKSIHLLSDGGLGMAMFSLGLFMASQSSIIACGTKMAIITMLLKFVLGPALMIASAYCIRLKSTLFKVAILQAALPQGVVPFVFAKEYNLHPEIISTGVIFGMLIALPTTLAYYFLLDL
>gnl_Betvu_v1.2_Bv4_075150_pnwi.t1
MISLEDISKVIVATVPLYVALILGYGSVKWWRLFKADQCDAINRLVCYFTLPLFNLDFTAHSNPFEWNYKFLAADAMSKVIIVAVLALWVTCSSKGSYCWSITSFSLSTLTNSLVVGVPLLGAMYGPMGVDLVVQFSVTQAIIWLTVLLFVLEFRQSRIDLPSTINCVSTSVEIKDPSQVHSFGVDQNKDMEGKIISTNDGLGDVVRPSLWSLIKGVGVKILANPNSYSCIIGIAWAFFASRFHLQLPSIVDGSILIMSKAGTGTAMFSMGMFMASQEKLISCGPKLTIFAMILKFIAGPAAMAISSLVLGLHGDVLRVAIIQAALPQSITSFIYAKEYGLHADVLSTAVIFGMMASLPILIAYYAILETFHSL
>gnl_Betvu_v1.2_Bv8_185320_cdyx.t1
MISWKDLYNVLSNVVPLYVVMISAYGSVKWWKIFTPNEISGINRFVALFAVPLLSIKFISNNNPYAMNFRFILADTLQKLIVILLLFIWCKLSSKGSLEWCITLFSLSALPNTLVVGIPLLGGMYGEELSQSLMVQLSVIQFNIWFPIMLFLYEYRRATVLIPEQETEISTNSSSSHECSKNDCSQTLKYDEEKDLDNVSVLPSRSSNKIIDHDNEENICPTESSSVLKVEVHVETVAECKPKSTNTLPAVGSVTTRQILIMVCKKLMRNPNFYSSLVALTWSLISFRWHVEIPAVVANSIKIFSDTGLGMAMFSLGLFMASQPKIISGGSALAALAAAMRFIVGPAITAATSSAIGLRGTLLQIIIMQAALPQAIVSFVFAHEYNVHPGVLSTAVSFGMLISLPITLVYYIILGICIK
>gnl_Carpa_v0.4_evm.model.supercontig_127.48
MIGIKDLYCVLTAVVPLYVTMFLAYASVKWWNIFSPDQCAGINRFVAILAVPLLSFEFISRINPYRMNLLFLAADGISKLIILFALLCWANFSRKGNLDWAITLFSLSSLPNTLVMGIPLLKSMYGDDKEFLMVQVVVLQCIMWYTLLLFLFEYRAARNVLVANRMKLAGNYSNERNIQLVQGGDELVAGAPEEDEVVGVVVASGLTTSDSQKLKPIQAAAIEGDCKQVHLFIWRCGCCVSQGVCEKAVQVFEKEESNVETMMTYEKTEAVPDDQNNKKDISSPLIFSWELVWQILKTVWFKLLRNPNSYASVLGITWALISCRWDIKKPEIMDNSVTILSKAGLGMAMFSLGLFMALQPRLIACGKRVTVYWMVARFMVGPGVMGIASVAVGLRGTVLKLSIVQAALPQAIVPFVFAREYNLHPHVLSTAVIFGMIVSLPITILYYILLGL
>gnl_Carpa_v0.4_evm.model.supercontig_14.40
MISLIDVYHVVAATVPLYVAMTLAYISVKWWKLFTPDQCAGINKFVAKFSIPLLSFKLISVNNPYKMNMKLIFSDFLQKLLALLLLAAISKFRSRGGLNWIITALSLSTLPNTLVLGIPLLKAMYGDGAAALLAQIVVLQSLVWYNLLLFLFELSAARAASMTAPLETGSLEGGAQEQQPKDESEEAQTRTARKVKTRLILWTVWRKLFTNPNTHATLAGLVWAGVHFKWGLKLPGIVNDSISIMANGGLGMAMFSLGLFMASQSSIIACGKQMALVAMGMKFLVGPIIMAASSLAIGLRGRLLRVAIVQAALPQGIVPFVFAKEYNVHPEILSTGVIFGILISLPIDLAYYFLLAL
>gnl_Carpa_v0.4_evm.TU.contig_26337.3
MIGWEDAYKVVVAMTPLYVALMLGYGSVRWWRIFPPEQCDAVNRFVCYFTLPMFVLEFTTHVDPFQMNYRFIAGDAISKVVIVLVLVVWAKCSSKGSFRWAITSFSLSTLTNTLVVGVPLIEAMYGQSAVNLVVQASVVQAIFWLTFLLFVLEFRSSLVTEDDDKDMEMIGNGGSVRRSFWSLMKNVWLKLMVNPNCYACVLGVAWAFMANRWHFEMPKILEGSILIMSRAGTGTAMFSMGMFMAVQQKLIACGTGLTIYGMVLRFIAGPAAMAIGSIAVGLHGDVLRVAIIQAALPQSITSFIFAKEYGLHAEVLSTAVIFGMMVSLPILIAYYAILEFVN
>gnl_Elagu_v2.0_p5_sc00004.V1.gene1167
MALQPRIIACGYKVAAFAMAVRFLAGPAVMAAASIAVGLRGVLLHVAIVQAALPQGIVPFVFAKEYNLHPDILSTA
>gnl_Elagu_v2.0_p5_sc00008.V1.gene758
MALQPKIIACGNSAATFAMAVRFLTGPAVMAAASIAVGLRGVLLHVAIVQAALPQGIVPFVFAKEYNVHPAILSTA
>gnl_Elagu_v2.0_p5_sc00077.V1.gene420
MITGKDTSEVLSALVPLYVAMILAYGSVRWWKIFTPDQCSGINRFVAVFAVAFLNFHFISSDNLYAMNLPFIAADSLQKLVILLALFLWQCFRRHGDLGWTITLFCLSTLPNTLVLGIPLLDAMYGDFSRSLMVQIVVLQALVWYTLLLFLFEYRAAELVSEQVPPELAPDITSFRVESDVTSLGGSDRLRAETEFGEDGNVQIVVQRSASQGHDPWHQKMTPSGGSHACIEAATNEGRIGEIRVKDGRKSSSCKAPLAGSNLVAQKSNAVIETGEQGHGNRCSISSGVMTRPMLIMVWRKLIRNPNTYASIIGLVWSLAKIDANIFCGGLQPGLFMALQPNIIACGKSAAALAMAVRYLMGPAVTAATSAAIGLRHDLLHVAIVQAALPGGIVPFVFAKEYNCYADIASTSMLRYVYKDIPARAVMAPQILDTPGLELKRRNPPRRITHVLNCPRTT
>gnl_Elagu_v2.0_p5_sc00078.V1.gene250
MIGWADIYKVVVAMVPLYVALGLGYGSVRWWRIFTPEQCGAINRLVAYFCLPFFAFEFTVHTDPFAMNYRVIAADAISKVIIVLVLAAWAKFSGKGSYCWSITSYSLCTLNNTLVVGVPLLNAMYGRWAQDLVVQLSVVQSIVWVILLLFMFELRKAGTLAATVAATSNGGGGGDGVSVELQTVKDVEGNIEVASRPSFWSLMKIVWLKLAFNPNFYASFLGVTWAFIANR
>gnl_Elagu_v2.0_p5_sc00091.V1.gene220
MAIGAIAVGLRGDLLRVAIIQAAIPQSITSFIFAREYGLHAEVLSTA
>gnl_Elagu_v2.0_p5_sc00091.V1.gene221
MIGWADIYNVVAAMVPLYVALGLGYGSVRWWRIFTPEQCEAINRMVAYFSFPFFTLEFTLHTDPYAMNYRVIGADAISKLIIVLVLAAWAKCSSKGSYCWSITSYSLCTLTNSLVVGAPLLNGMYGQWAQDLVVQLSVVQAIVWLTLLLFVLEIRKARIQEAMVAAISSDHDGSGGGARIVSVEQEAEKDVEDNMTEVVHRPAFWSLMKIVWLKLAVNPNSYASIVGITWAFVANRWHLEMPSIMEGSVLIMSRAGTGLAMFSMGKDAYN
>gnl_Elagu_v2.0_p5_sc00091.V1.gene227
MIAWADIYKVVVAMVPLYVALGLGYGSVRWWRIFTPEQCEAINRMVAYFSFPFFTFEFTLHTDPFAMNYRVIAADVISKLIIVLVLAAWAKCSSKGSYCWSITSFSLCTLTNSLVVGAPLVNQMYGRWAQDLVVQLSVVQAIMWLTLLLFVLELRKAGMGEAVVAATSTPRGGGRRSVDQQPVKDVEGNMTEVVASRPAFWSLMKTVWLKLALNPNSYASIAGITWAFVANR
>gnl_Eucgr_v2.0_Eucgr.L03400.1
MPGIVKESIEILSTAGLGTAMFNIGIFIAMQRKVIACGVKLTFVGMVLRFIAGPALMTVSSFIMGLRGDVLRMAIMQAALPQSITTFIFAKEYGLHASVLSTAVVFGTLASLPLLIAYYAALEVM
>gnl_Eucgr_v2.0_Eucgr.H01382.1
MDYSWCITTFSLLTLTNVLIVGVPLLRAMYGQVGVDIVVQLSVMQAVLWFPLLLCFLEFRKMGMDYSPTTTSATTDDLVPGEKDVEGTAEAVRTNSTRPRLWTAVKIVAPKLALNPNIYACIIGVAWAVIAHRFKVKMPGIVKESIEILSRAGLGTAMFNIGIFIAMQRKVIACGVKLTFVGMVLRFIAGPALMTVSSFIMGLRGDVLRMAIMQAALPQSITTFIFAKEYGLHASVLSTAVVFGTLASLPLLIAYYAALEVM
>gnl_Eucgr_v2.0_Eucgr.B01405.1
MIGLEDVYKVVEAMVPLYVALMLGYGSVKWWKIFKPEQCDAVNRLVCYFTLPLFTFEFTAHVDPFEWNYAFIAADVVSKVIIVLVLAFWAKCSTKGSYCWSITSFSLCTLTNSLVVGVPLLKAMYGSMGVDLVIQGSVFQAIVWLTLLLFVLEMKRSGLDISSTPSSTEGDSPARTVVDPVAKFNLEGGLEMMVSSSRPSFWSLMRVVWMKLAMNPNSYACIVGIVWALIANRWHFEMPGIIDGCITILSKAGTGTAMFSMGMFMAQQEKLIACGPSLTVFGMVLRFIAGPAAMAIGSIALGLRGNVLRVAIIQAALPQSITSFIYAKEYALHADVLSTAVIFGMIVSFPVLLAYYAILELVPC
>gnl_Eucgr_v2.0_Eucgr.B01406.1
MIGWGDMYKVVVSMFPLYVPLMLGYSSVKWWRLFSHDQCDGINRFISLFILPLFGFGFTAHINPFAMNFRLLAADGLSKLATLSILALWGRFSSRGSYSWCITTFSLCTLPNLLVVGVPMLQAMYGKWAVDLAVQLCMLQSLIWYPLVLLFLEFRKRRMMDLATPPPPPLEENGVVDEERDIGMSVVNTSEVGGDDLEKRSRGTFQMVWIKMAMNPNVYANVLGLAWALMASRLKFTMPSIMEGSIEIMSKGGTGTAMFNIGIFMAMQTKVIACGTGPAVLGMVS
>gnl_Eucgr_v2.0_Eucgr.B01403.1
MIGWDDVYKVVVSMFPLYMALMLGYGSVKWWRLFTHEQCDGINRFIVLFILPLFGFEFTAHINPYAMNFRLLAADALSKLATLAILGLWGRFSSRASYNWSITTFSLCTLTNLLVVGVPVMRAMYGQWGVDMVVQLCMVQSLVWIPLLLLLLEFRNTRMMDSTTSSSPPPPENNGVVDEERDVEMSVVITMEGGGDHHEKRSYWSFAKVVWMKMAMNPNVYANVLGLAWALMASRFKFTMPSIMEGSVEIMSKAGTGTAMFNIGIFIAMQTKVIACGTGPTVLGLVSRFVVGPAITALCSLAVGLHGPTLHIAIIQAALPQAIASFVFANEYGLHANVLSTAVVFGTVISLPLLIGYYIGLEYAA
>gnl_Eucgr_v2.0_Eucgr.I01919.1
MISLTNVYHCVAATVPLYATMFLAFISIRFWKLFTPDQCAGINKFVAKFSIPLLSFQVISSTNPYKMNLRLVLADFAQKILAILIVGGVAKFRSGGGLRWIITGVSLSTLPNTLILGIPLLRAMYGDEAASLIAQIVCLQSILWYNLLLFLFELNATKAASVTPSSEATGVTATTEEDETKDGGDELKLRNGRKYETLLIFLKVGKNLLRNPNTYATVMGVIWASIHFRWGVEMPAIVSSSILILSEGGLGMAMFSLGLFMASQTRIVACGARLAAVAMAAKFIAGPGLMAISSLAIGLRETLLKVAIVQAALPQGIVPFVFAKEYNVHPEILSTGVLFGMLIAMPISLVYYLLLSL
>gnl_Eucgr_v2.0_Eucgr.G02549.1
MIGWDDVYKVVVSMFPLYVALMLGYGSVKWWRLFTHEQCDGINRFVALFILPLFGFEFTAHMNPYAMNFRLLAADALSKLATLAILGLWGRFSSRASYNWSITTFSLCTLTNLLVVGVPVMQAMYDQWGVDLVVQLCMVQSLVWIPLLLLLLEFRNTRMMDSTTSSSPPPPVNNGMVDEERDVEMSLVITREGGGESYWSLARVVWMKMAMNPNVYANVLGLTWALMASRLKFTMPSIMEGSVEIMSKAGKGTSMFNIGIFIALQTRVIACGTGPTVLGLVSRFVVGPAITALCSLAVGLHGPALHIAIIQAAISQAIASFVFANEYGLHANVLSTAVVFGTVISLPLLIGYYIGLEYAA
>gnl_Eucgr_v2.0_Eucgr.G02548.1
MIGWDDVYKVVYKVVKSMFPLYVALMLGYGSVKWWRLFTHEQCNGINRFIALIVLPLFGFEFTAHINPYTMNFRLLAADALSKLAILAILGLLGRISSRASYDWIITTFSLCTLTNLLVVGVPVMRAMYGQWGVDLVVQLFMVQSLVWIPLVLLLLEFRNTRIPENNGVVDEERSYWSLARVMGMKMAMNPNVYANVLGLAWALMANRFKFTMPSIMEGSVEIMSKAGTGTAMFNIGIFIAMQTRVIACGTGPTVLGLVSRFVVGPTIMAVCSLAVGLHGPALQIAIIQAAIPQAIASFVFGNEYGLHANVLSTAVVLGTVISLPLLIGYYIGLDYAV
>gnl_Manes_v6.1_Manes.08G104400.1
MIGWEDVYKVVVAMVPLYVALVLGYGSVRWWKIFTPEQSGAVNRFVCYFTLPLFTFEFTAHVDPFNMNYLFIGADAISKFIIVVVLAFWAKFSSKGSYTWSITSFSLCTLTNSLVVGVPLAKAMYGQMAVDLVVQSSVIQAIIWLTILLFVLEIRRTGLDISSNTNGENLDKDLEGISRSVDHKMESAKPSFWALMKVVWLKMAMNPNSYACIIGLVWAFIAKRWHFEMPSIMEGSILIMSRAGTGTAMFSMGIFMALQEKLIACGTGLTVVGMVLRFIAGPAAMAIGSIAVGLHGDVLRVAIIQAALPQSITSFIFAKEYGLHAEVLSTAVIFGMIVSLPVLIAYYAVLEFVH
>gnl_Manes_v6.1_Manes.09G184600.1
MIGWEDVYKVVVAMVPLYVALVLGYGSVRWWKIFTPEQCGAVNKFVCFFTLPLFTFEFTAHVDPFKMNYLFIGADAISKLIIVVVLGFWANCSSKGSYTWSITSFSLCSLTNSLVVGVPLMKAMYGQMAVDLVVQSSVIQSIIWLTVLLFVLEFRRSRLDVSSCNNTDTDNLQKDLEGSNCSVDHNNSNRPASFWVLMKVVWIKLAMNPNLYACIIALFWAFISNRWHFEMPSIMEGSVLIMSKAGTGTAMFSMGIFMALQEKFIACGTGLTVMGMVLRFIVGPAAMAIGCIAVGLHGDVLRVAIIQAALPQSITSFIFAKEYGLHAEVLSTAVIFGTAASLPVLIAYYAMLEFTR
>gnl_Manes_v6.1_Manes.S018500.1
MISLADVYHVVAATVPLYFAMILAYISMKWWRLFTPDQCAGINKFVAKFSIPLLSFHVISNNNPYKMNLKLIFADFLQKLLGLLVLTALTKISSRGRLNWIITGLSLSTLPNTLILGIPLLKAMYGDEAEALLSQIIGLQSLVWYNLLLFLFELNATYAAPVAPSSEITEDLEAHHDAQSKEGEEETHATKRVKTMLILFTVGRKLVRNPNFHATLLGLIWASIHFRWGVKMPEIVDNSILILSNGGLGMAMFSLGLFMASRTSIIACGVRLAVLAMAMKFIAGPALMAVASLAITVRGTVFKVAIVQAALPQGIVPFVFAKEYNIHPDILSTGVIFGMLIALPIALAYYSLLAL
>gnl_Manes_v6.1_Manes.17G020700.1
MISLSDVYHVVSATVPLYFAMLLAYISMKWWRLFTPDQCAGINKFVAKFSIPLLSFQVISHNNPYQMNLKLILADFLQKLLALLALTALTKISSRGRLNWIITGLSLSTLPNTLILGIPLLKAMYGAEAESLLSQIIVLQSLVWYNLLLFLFELNATYAVPITPSSEITVDHEDPQEAEEKEEEEEEEEETQTRTTRRVKTMLILLTVGRKLVRNPNFHATLLGLIWASIRFRWGVKMPEIVDSSIMILSNGGLGMAMFSLGLFMASRASIIACGVRMAVLSMAMKFTAGPALMAVASLATTLRGTVFKVAIVQAALPQGIVPFVFAKEYNIHPDILSTGVIFGMLIALPIALAYYSLLEL
>gnl_Medtr_Mt4.0v1_Medtr7g079720.1
MIGWEDVYKVIVAVVPLYFALILGYGSVRWWKIFTREQCDAINKLVCYFTLPLFAFEFTAHIDPFKMNFLFIGADTLSKLIIVAVIALWAKCSSKVSYSWSITSFSLCTLTNSLVVGIPMVKPMYGPMGVDLVVQASVVQAIIWLTLLLFVLEFRRTGIEGTITTLKPKASSISNVTCEGEESKDVEANNIVEYTSSRLPFLQLMKRVWLKLIANPNSYGCVIGISWAFISNRWNLELPSMVEGSILIMSKAGTGTAMFSMGIFMALQEKVISCGPSLTVFGLVLKFIAGPAAMAISAFIVGLRGDVLRIAIIQAAVPQSITSFIFAKEYELHAEVLSTAVIFGMIVSLPILVAYYAILEFVH
>gnl_Medtr_Mt4.0v1_Medtr7g009370.1
MISLANVYHVITTTVPLYVTMILAYVSVKWFKIFTQEQCSGINKFVAKFSIPLLSFQVISSNNIYKMSLKLMFSDFIQKLLAFVLLTAIIKISGKGGLKWIITGFSLSTLPNTLILGIPLLKAMYKDEAIVLLAQIVFLQSMIWYNLLLFLYEFDAAKNMLSAPPSQDTGESESASEIQSKREEDEEPVGTKRKMKIFPILVTVGKKLIRNPNTFASLIGIIWSSIQFRWGIHMPQVINHSIELLSNGGLGMAMFSLGLFMASQSSIIACGPRNTVVAIGLKVLVGPALMALASIVIGLRNTLFKVAIVQAALPQGIVPFVFAKEYNVHPSILSTAILLGMLIALPVELAFYFLLAL
>gnl_Medtr_Mt4.0v1_Medtr6g011400.1
MISLIDVYHVVTATVPLYVTMLLAYICVKWWKLFTPDQCAGINKFVANFSVPLLSFQVISSNNIYKMSLKLIYADCVQKFLAFLVLIVIIKISDIRGGLKWIITGLSLSTLPNTLILGIPLMKAMYKDESDFLLPQIIFLQSMIWYNLLLFLHELDAAIPARTMPAAQPSHETGDSESSVEVQSKEEDEGRETRPERKTRILIILMKVGKKLIMNPNTYATFIGLIWASIHFRWGVDMPDVVNQSITILSSGGLGMATFSLGLFMASNSSIIACGPKMTMVSMGLKFLFGPALMAVASIVIGLRDTMLKVAIVQAALPQGIVPFVFAREYNVHPAVLSTGVLLGMLIALPVALIYYLLLSI
>gnl_Mimgu_v2.0_Migut.F02141.1
MIAWGDIYKVVAAMVPLYVALVLGYGSVKWWRMFKPDHCDAINRFNCYFIIPFFTFRFTAGVDPYHMNFRFLAGDVIAKGVVGVALALWANLCREGKLSWAVTSFSLSSLNNTLVVGVPLLKAMYGALGEDLVVQSSVIQSLLWFPTLLFMLDFWRINNNDADGDSDDHQQQPGQTTHEVQLCSIEITDANYNNTTTSTSANKHEDANGVNTRISSSSSSSSSSNNFRITIKKVLAKLAKNPNLYACAIGLIWALLAKRWDLEMPSVVEGSILIMAKAGSGVAMFSMGLFMALQEKMIACGVRLTVYGMVLRFIGGPVTTLVGCLALGIRSRTLHIAIIQAALPQAITSFVFAQEYGLHATVLSTAVIFGTIVSLPLLISYYVALDAFR
>gnl_Mimgu_v2.0_Migut.F02142.1
MIGREDVYKVVVGIAPLYVALMLGYSSVKWCRMFSPEQCEAINRLVCYFTYPLFVFEFTAHVDPFKMNYLMMGADVISKVIIVMVLGCWAKCCKGSYCWSITSFSLSTLTNSLVVGVPLLKAMYGPMAVDLVVQSSVFQALVWLSILLFVLELRRTYHDHVAAADLENQSSGVIADASRINFWNLMRRVSLKLAINPNSYACILGITWAFLSNRWHFEMPSVMEGSILIMSRAGTGTTMFSMGLFMALQEKVIACGASLTVFGMALRFIAGPLAMALASFAVGLHGDVLRIAIIQAALPQSITSFIFAKEYGLHADVLSTAVIFGMIVSLPVLIAYYAILEFVH
>gnl_Mimgu_v2.0_Migut.H00890.1
MITLANVYHVFTAIIPLYVAMIAAYLSIKWWKLFTPDQCSGINKFVANFSIPLLSFQVISSNNPYKMNLKLASADFLQKLIAFVVLAVIARMRSRGSLSWIITGLSLSTLPNSLILGIPLIRAMYGDEAAVLLAQIVVLQSLVWYNLLLILFEIDAANAVPPSQVPGESENPQVPEPITNGVKHQSERSIRIILLTVGKKLITNPNTHATLAGLVWSSIHFRSYKTIRLVYIKNLSLTCKITGVGISFLRFHIFRIYVKTGFLNNEIYYLLGLFMASQARLIACGTRKAVLAMALKFIAGPSLMAVPSIALGLRGTLLKVALVQAALPQGIVPFVFAKEYNRHPDILSTAVIFGMLVAVPIGLAYYFLLAL
>gnl_Musac_v1_GSMUA_AchrUn_randomT08290_001
MISWSSLYHVVEAMMPLYAAMALGYASVRKKAFTPEQCAGINHFVALLAVPLLIFRMISSNNPYTMNIRFLAADTLQKVIILAALAAWARFSNNGSIAWVITLFSLATLPNTVLMGVPVLRGMYGPMSENLMVQIVVLQFVVWYVLVVFLFEYMAAQNAFMEQQQMPPPQANGSHSVDIPAVNADGSDPDVSIAQEETIRPSGMLILVMAVKKILKIPSTYASLLGLFWSLIAFRFGIKMPAIIDNSLSIISVSAIGLGMFSVGAFMAQRKKFITCGYYLAVLAMVMRFLIGPIVMLVSSFAVGLQGVFLNVGVVQAALPLAVLSFVYAEEYNVHPDIMSTGVIVGIFISVPLTILYYVLLGLER
>gnl_Musac_v1_GSMUA_Achr4T00310_001
MISKSSLYHVVESMAPLYVAMGLGYASVRFRAFTPEQCAGINHFVALFAMPLLIFRMISSNDPYAMNLRFIAADTIQKAAILAALALWARLSARGSLAWVVTLFSLATLPNTIIMGVPILRGMYGSMSGTLMVQIVVLQFAFWYVLVVFLFEYMAAQRALIPSIHASMLGLVWSFIAYREGIKLPTIIDDSVAIISVSATGLATFSVGTFMAQQSRFISCGCSVASLAMAMRFLVGPAVMAASSLAVGLHGDLLHVGIVQAALPLAVISFVYAKEYNVHPEIMSTGVIVGTFASFPITIIYYILLGL
>gnl_Musac_v1_GSMUA_Achr9T15520_001
MITGTDFYHVMTGMVPLYVAMILAYLSVKWWKIFTPEQCAGINRFVALFAVPLLSFHFIAGNDPYKMNYRFIGADTLSKVIVLVILAVWSNLSRRMSLDWTITIFSLATLPNTLVMGIPLLEGMYGEYSGSLMVQIVVLQCIIWYTLMLLLLEYRAGRLLIAEKSSFSVVFPVAGPSEIQEIRVEVPPRQSTNRPLTTFLENQESGPQDGDVMVQEPAIGALTIVPTTMPPASVMAKLILVVVWRKLIRNPNNYASLIGLAWSLVSYKLHVNMPVIVAKSISIMSDTGLGMAMFSLGLFMGLQPRVIACGNLAAAIAMAIRFLAGPAFMAIASFAVGIRGELLRIAIVQAALPQGIVPFVFAEEYNLHAEILSTAVIFGMIIALPITLVYYVIVGLV
>gnl_Musac_v1_GSMUA_Achr8T29780_001
MISWHDLNTVLVAVVPLYVAMVLAYGSVRWWGIFSPEQCAGINRFVAVFAVPLLSFHFISTNDPYAMNLRFVVADTLQKLLVLAALAVWSKLLRRRPFPGGVSSLDLSITAFSLSTLPNTLVIGIPLLVAMYGPYSGSLMVQVVVLQCIIWYTLMLFLFEYRAARLLVADQFPDTAASIVSFRVDHDVDSLDAGAAETAAEFNGDGKIYVTVRKSTSSRRGSNCNNADLDNDHYATEELHMFVWSSSPSPVSDHVDHGAKEIPVVVPADVPFNGLTTKGFDEEEAANYKGAGGGEGGGPSDSDGGPHQMPPAGVMTRLILIMVWRKLVRNPNTCSSLVGLLWSLVAFRWNITMPKVVEKSISILSDAGLGMAMFSLGDAVESSTGLFMALQPRIIACGNRVAALAMVIRFVAGPATMAVSSVAVGLRGTLLHVAIVQAALPQGIVPFVFAKEYNLHPAILSTAVIFGMLIALPITLLYYILLGL
>gnl_Musac_v1_GSMUA_Achr11T10870_001
MISWGDIYKVVDAMAPLYVALGLGYGSVKWWRVITPEQCEAINRLVSCITLPLFTFQFTLHTDPFAMNYRFVAADAISKVTIALLLAAWPKCSSKGSYCWSVTSFSLATLTNSLVVGVPLVGAMYGPWAQDLVVQLSVVQAISPPAKDADVDVASQPSFWSLMKTVWLKLALNPNSYASIVGITWAFIANRWHFEMPSIMEGSVLIMSKAGTGMAMFSMGLFMALQEKILACGPSLTAFGMALKFVAGPVATAIGAIAVGLRGDILHLAIIQAALPQSITSFIFAREYGLHADVLSTAVIFGMLVSLPVLVTYYVVLGFLS
>gnl_Musac_v1_GSMUA_Achr11T19530_001
MISWGDIYKVVVAMAPLYVALGLGYGSVRWWRIITPEQCEAINRLVSCITLPLFTFEFTLHVDPFAMNYRFIAADAVSKVTIAVLLAAWPKCSSKGSYCWSVTSFSLSTLTNSLVVGVPLVSAMYGRWAQDLVVQLSVLASVESPPLKDVDGGGPEVTPRPSFWSLMKTVWLKLALNPNSYASIVGITWAFIASRWHFEMPSIMEGSVLIMSKAGTGMAMFSMGLFMALQEKILACGPSLTAFGMVLKFIAGPAATAIGAIAVGLRGDVLHLAIIQAALPQSITSFIFAREYGLHADVLSTAVIFGMLVSLPVLVAYYVVLGFMS
>gnl_Musac_v1_GSMUA_Achr5T25220_001
MIEGRDVLKVIEAMTPLYVALGLGYGSVRWWHVFTREQCEAINRLVVYFAIPFFTFDFTSHINPFTMNYRVIAADAISKLLTVAVLAAWTWCSSSDKSSYSWAITIFSLSQLSNILVVGAPLLDAMYGRWAQDIIVQLSVMVAPEPQQAMDVERNADVAARPTLGSLMKTVWLKLVINPNIYASVLGVIWALIANRWHFEMPRIIEGSVLVMSKTGTGMSMFSMGLFMALQDKIVACGPKLSAFGMVLKFIAGPAATAISAVSVGLRGDLLRVAIIQAALPQSISSFIFAREYGLHPGVLSTAVIFGTLVSLPVLIAYYEVLGLLS
>gnl_Musac_v1_GSMUA_Achr5T25210_001
MIGGRDVIKVIEAMTPLYVAVGLGYGSVRWWHVFTREQCEAINRLVVYFTIPFFTFEFTSHIDPFTMNYRVIAADAISKLLTVGVLAAWTWCSSSSKSSYSWAITIFSLSQLTNTLLVGAPLLDAMYGRWAQDIVVQLSVVVAPEPQQATDVECNTDVAARPTLGSLMKTVWLKLALNPNIYASVLGVIWALIANRWHFEMPRIMEGSVLVMSKAGTGMSMFSMGLFMALQDKIVACGQKLSAFGMLLKFIAGPAVTTICAVAVGLRGDLLRVAIIQAALPQSISSFIFAREYGLHPDVLSTAVIFGTLVSLSVLIAYYEVLGLLS
>gnl_Nelnu_v1.0_NNU_022861-RA
MISLLDVYHVLAATIPLYFAMILAYVSLKWWKLFSADQCSGINKFVAKFSIPLLSFSVISANNPYQMDLKLILADGLQKLLAFLLLVILAKISSRGHTDWVITGLSLSTLPNTLIVGIPLLRAMYGNKASALLSQIVVMQSLVWYNLLLFLFEFRAAETASETPPLEVTGELEAPQEAQPKAVGEEAKARTLRKMNTKLILMTVGRKLVRNPNTHATLIGLIWAVISFRWRVKLPLIVNNSISILSDGGLGMAMFSLGLFMASQPSIIACGTRKAALAMGIKFLVGPALMVVSSYAIGLKSILFKVAIVQAALPQGIVPFVFAKEYNVHPDILSTGVIFGMLIALPIALAYYFLLGLKIQRGWREENYKSSTGKLAVQTSHGKCDERAMKNNDTIRLR
>gnl_Nelnu_v1.0_NNU_000483-RA
MITGKDIYDVLAAIVPLYVAMILAYGSVWWWKIFTPDQCSDINRFVAIFAVPLLSFHFISSNNPYAMNYRFTAVDSLQKIVILSALLLWQALSKNGSLEWMITFFSLSTLPNTLVMGISLLKAAMYGEFSGSLIVQIVVLQCDLVHSYALHV
>gnl_Nelnu_v1.0_NNU_014664-RA
MIGLEDVYKVVVAMVPLYVATVLGYGSVKWWHIFTPDQCQAINRLVCYFTLPLFTFEFTAHIDPFNMNYLFIAADAISKVVIVIVLVFWAKCSSKGSYPWSITSFSLSTLTNSLVVGVPLLKAMYGQIGVDLVVQSSVIQAIVWLTILLFVLELRKTRSDTLSSMATSLDSQSHVVSLESAKDVQTNDHVVEGLSTTKPSFCSVMKIVWLKLALNPNTYASLVGIVWAFVSNRWHIETPSIMEGSVLIMSRAGTGTAMFNMGIFMALQEKLIACGPPLTIFGMVLKFIAGPAAMAIGAIAVGLHGDVLRVAIIQVIHLLRPSRLYHGSKY
>gnl_Orysa_v7.0_LOC_Os08g41720.1
MAPLYFALGLGYGSVRWWRFFTAEQCAAINTMVVYFSMPFFTFDFVVRTDPFAMNYRVIAADAVSKAIAIAAMAAWARTRCGCAAAKAGAQSWSITGFSLAALNNTLVVGVPLLDAMYGRWAQDLVVQIAVVQSMVWFPLLLMAFELRKAWVVGGGGGVGPAVMSSSSPPEKQSDVEMNGAVVAAPGGGGGVRLPFWATARTVGLKLARNPNVYASVLGVVWACIAYRWHLSLPGIVTGSLQVMSRTGTGMSMFSMGLFMGQQERVIACGAGLTALGMALRFVAGPLATLVGAAALGLRGDVLHLAIIQAALPQSIASFVFAKEYGLHADVLSTAVIFGTLISLPILIAYYAVLGFV
>gnl_Orysa_v7.0_LOC_Os01g69070.1
MIGWGDVYKVVAATVPLYFALFLGYGSVRWWRIFTREQCDAVNRLVAFFALPFFTFEFTLHTDPFQVNYRAVAADVISKAVIVAVIGAWARFMSKGGCAVSWSITSFSLSTLTNSLVVGVPMARAMYGEWAQQLVVQLSVFQAIVWLTLLLFVLEVRKAAIGMYVDGAEAAAAAGKDVEAAGAAAAAGTVVVAAAAGKPSLWALVKVVAHKLARNPNTYASFVGITWACLANRLHIALPSAFEGSVLIMSKSGTGMAMFSMGLFMAQQEKIIACGTSFAALGLVLKFALGPAAMAIGSIAVGLRGDVLRVAIIQAALPQSITSFIFAKEYGLHADVLSTAVIFGMLVSLPLLVGFYIVLELIR
>gnl_Orysa_v7.0_LOC_Os01g51780.1
MVSWKDIYLVLEATVPLYVAMILAYLSIKWWKLFTPEQCSGINKFVAKFSIPLLSFQVISTTDPYDMNIKLIYSDILQKSLALLGFAAISKACCAEKFDWLITGFSLSTLPNTLIVGIPLLKGMYGEQAGKLLSQIVVLQSLIWYTLLLFLFELRAANGMATTTSSETTGLIWALVGFRWHIRLPLIVSNSIRMLSDGGLGMAMFSLGLFTALQTKIIACGAKRMLLALAIRFFLGPALMGMSSYAIGMRGVLLKIAIVQAALPQGIVPFVFAKEYNVQADILSTAIIVGMMVAVPVALAYYFAMIIPAIK
>gnl_Orysa_v7.0_LOC_Os01g58860.1
MITGSEVYQVVEAMAPLYTAAALGYGSVRWLKAFSNEQCAGINHFVALYAVPVLIFDMVSTNNVYKMNGRLIAADTLQKAVLLLGLMAWALWERSRARGAGAKAKAAVSSPLQWVITCFSVASLPNTIIMGVPLLNGMYGPVSKDLMKQIVVMQFCIWYNVIIFLYEYMAARRSASAPPPASSEGSAKISPSSPVKAAAAAADTNGNAVAADRPQEVAVNIEITEMAASTARDGVSGETTAAAKEVSSGEVAPVEEEEASAPAPSMKHVIWMAVKKLLQIPNTYASFLGLIWSLIAFKCGFSMPKIVEDSLFTIRTTAVGLSMFSSGTFIARQSRFVPCGYKIASFSMVIKFLIGPVVMLFASLVIGMHGTLLHIAVVQAALPLAVTSFVYAEEYKVHADIMSTGVILGIFISLPVTIVYYILLGL
>gnl_Orysa_v7.0_LOC_Os09g32770.1
MAPLYFALGLGYGSVRWWRLFTADQCDAVNRLVACFAVPFFAFDFAARIDPFALSYRVLAADALSKLAVALALAACAAAASTRCCGSGGGKRGGGGGFSWCITGFSLATLNNTLVVGVPLLDAMYGKWARDLIVQISVVQTIVYFPLLLLAFEVRRATTAAAAPPPPPTGTDDDDVEDGAAAAATAAAARRSLWPLVRAVWLKVARNPNVYAGVLGVAWACVTNRWHVETPSIIEGSVLIMSKTGVGLSMFSMGLFMALQDKIIVCGAGLTVLGMALRFVAGPAATAVGAFALGLRGDLLRLAIIQAYTHLHEIHSPSSFFLLSPEICLNSNGCMHDTSPHDETARDEQAALPQSITTFVFAKEYGLHAEILSTAVIFGTLASLPVLIVYYIVLGFIR
>gnl_Orysa_v7.0_LOC_Os11g02950.1
MAEIPYGLGSHMIGWVDIGKILSAIAPLYFALVLGYCSSKRWWRIFTAEDSEAIMVAWFALPFFTFEFTLHLDPYNVRYSLIAADSISKLIIVIVIGIGVGLIFRKEGLCTAVIDWCISGFSLASLTNSLVVGVPMARAMYGNWAGQVVVQLSIFQAIVWLTSLMVVLEVRKAFVSDAHDESNRHEEGSYIDDDTVVGGSGTSEDMQSLEEGVSDATNQDLKGEEAVTVAGVNGARLPLFKSVARKLACNPNLHASVIGISWACISNRSHLTLPPALEGSVQIMSRSGLGLAMFSMGCNTSVYFILHICQGIWIACRRPEYSKTGGARVPVRLICRHGTAWRGATKGHVRERDLMIGWVDIGKILSAITLLYFALALGYCSSRRWWQIFTAEDSEAINRMVVWFAFPFFTFEFTLHLDPYNVRCSLIAADSIAKLIIVAAISIGVMLKFRKEGLCAAVTDWCISGFSLASLTNSLVVGMPMARAMYGNWAGQIVVQLSIFQAIVWLTSLVVVLEVRKAFVSDAHDESNSYEEGSFIDDDTVVGSSGTSEDMQSLEEGVSDATNQDLRGEEAVSVAVVNGARLPLFKSVARRTSLCHQLWRGRC
>gnl_Phavu_v2.1_Phvul.009G210900.1
MIKGKDLYEVVAAIVPLYVALFLAYGSVRWWKIFTPEQCSGINRFVSVFAVPFLFFHFISNNNPYTMNFRFLAADSLQKVLILVALVLWNTFTKWGSINLTITLFSLSTLPNTLIMGVPLLKAMYGDFTTTLMIQIVVFQIVIWFTLLLFMFEYRGAKLLISEQFPETAGAIASLRVDSSVSSLNGREPLHADAEIGENGELHVVVRSMSRSMSINKPSAFNKSYSTPIPSSLQNAVMINLILTMVWRNLIRNPNTYASILGLIWSLIFFRWNIKMPSIIKGSIEIISNTGLGIVMFSLGLFMALQPKIITCGKTLTLLALALKFLVGPFIILATSKIVGMHGILLRVTIVQAALPQGIVPFVFAREYNLHADILSTTVIFGMVVVLPVTIIYYVILGL
>gnl_Phavu_v2.1_Phvul.009G208200.1
MINSQDIYNTLSALVPLYVPMILAYGSVRWWKIITPEQCTGINRFVAFFSAPFLNFYFLATNNPYTINLGFIAADTLQKLVILSALFLWSAFIKGGSIDWTITLFSLSTLPNTVVVGVPLLTAMYGDSTTSLMSHIFVMQGVVWFTLMLFLYEYRSARNLISKQFPQNGGSIASFTVDSDVISLSENEPLQTEAETGENGEVHVVLKSPSFNNSCNCSSSNRSATDIFSIRRSMSFNTTRDLRDQGSERGMSKIYEPNQDAVKNEFIVNLKAMGDTEVENVDRIKHPLSEGKKEVKNEEGGAYSKKQQMPATSVVTRLVLTMVWRNLVRNPNTYACATGLAWSLISFRWNIKFPLMIDGSILILAKTGTGTAMFSMGLFMALQTKIVACGNTWATVSMVARFVVGPTVIAIAAIAIGVRGDLLRIAIVQAALPQSVLSFVYAKEYNHHTDIISTAVIFGTVISLPVTILYYVLLGLN
>gnl_Phavu_v2.1_Phvul.009G234000.1
MIKGKDVYEVVAALVPLYVALFLAYGSVRWWKIFTPEQCSGINRFVSVFAVPFLSFHFISNNNPYTMNFRFLAADSLQKVVILVALVLWNSLTKWGSINWTITLFSLSTLPNTLIMGVPLLKAMYGDFTATLMIQIVVFQSVIWYTLLLFMFEYRGAKLLISEQFPESAGAIATLRVDSSVSSLNGTEALHADAEIGEKGELHVVVRSMPRSVPSSFNKSYSTPRSSNAGFEKGMVKNEEVDTNKNQQMPRAKVMINLILTMVWRNLIRNPNTYASILGLIWSLIFFRWSIKMPSIIKGSIEIISNTGLGMAMFSLGLFMALQPKIITCGKTLAALAFAIKFLVGPFIILATSKIIGIHGVLLRVTIVQAVLPQGIVPFVFAREYNLHTDILSTAVIFGMVVALPVTIIYYAILGL
>gnl_Phavu_v2.1_Phvul.008G055200.1
MIGWEDVYKVVVAVVPLYVALVLGYGSVKWWKIFTREQCEAINKLVCYFTLPLFTFEFTAHIDPFKMNFSFIAADTISKFIIMLVLALWAKCTKGSFCWSITSFSLCTLTNALVVGVPMVKPMYGALGEDLVVQSSVVQAIIWLTFLLFVLEFRRTAIEGTTNTFKPKSKAMIVDSNTNNKTGEGGMGKDVEENTVAIDVKEELALEETVSSRIPLCKLMKLVWIKLVMNPNSYGCVIGISWAFISNRWNLEMPSMLEGSIQIMSKAGTGTAMFSMGIFMALQDKLIACGPSLTVFGLVLKFIAGPAAMAIGAIAVGLHGDVLRVAIIQAAVPQSITSFIFAKEYGLHPEVLSTAVIFGMIISLPILVAYYGILELIH
>gnl_Phavu_v2.1_Phvul.008G043700.1
MISLADAYHVVAATLPLYVTMILAYVSVKWWKIFTPDQCSGINKFVAKFSIPLLSFQIISSNNIYDMSLKLVYADFVQKSLAFLVLIAITKISGRGGLKWIITGLSLTTLPNTLILGIPLMKAMYKGEAVVLLAQIIFLQSMIWYNLLLFLYELDAVNTRPVAAAPPPQGSAGETDRDREVQSKGEEDADPRTKRKLKVLPILAKVGKKLIKNPNTYATLVGFIWSSIHFRWGLHMPEVVTQSIEILSNGGLGMAMFSLGLFMASQSSIIACGPRMTMVAIGLKVVVGPGLMTVASLLIGLRNTLFKVTIVQAALPQGIVPFVFAKEYNVHPAVLSTAILLGMLIALPVELAFYFLLAI
>gnl_Phavu_v2.1_Phvul.004G026500.1
MISLADVYHVVTATVPLYVTMVLAYISVKWWKLFTPEQCSGINKFVANFSVPILSFQVISSNNIYKMSLKLVYADFVQKLLAFLIFTAIIKIKGRGGLKWIITGLSLSTLPNTLILGIPLMKAMYRDEASLLLPQIIFLQSMLWYNLLLFLHELDAAIPARTMPVVAPPSQDTGESETSQEIQSKEEEEEHRTQSKTRMLLILMKVGNKLTINPNTYATFIGLIWASIHFRWGVDMPDVVNQSIEILASGGLGMATFSLGLFMASNNRIIACGPRMTMVAMGLKFLVGPAIMAVASIVIGLRDRMLKVAIIQAALPQGIVPFVFAREYNVHPGILSTGVLLGMLMALPVALTYYLLLSLCF
>gnl_Phypa_v3.3_Pp3c14_8850V3.1
MLTGGQFYDVLCAVVPLYVALFLGYGSLKWWGVVTPEQSAGISRFNALIAMPPLIFEIIAFNNPYTMNNRLIAAYCLSNGIVLVGLCAWVWCTKCGNLDWVITLFQLSVMPNTIIVGIPVLSPLYSVTESGIAAIFIGQVLWLFPTLFLYELKEVRKMGQPAVGSVAQVQDDGPRSLHSGETTESAAEHGFEGHESGIPALLTQGEHNDFRIGIGDEPSHAATEVSHKDEEHVKNGSRQRNSFSVANGESGTRENGTEHGHEMAPSQMNLKEMAIKVAKKMVQLPLTHATVMGIVYSLIAGRWGFDPLRILRNSLDIMGRITLGLTMYSIGLFMAGQKKLVASWWVAFYGAFCRFIVGPGTMGVASLLLGLRGDTLRFAFLQAALPQAVISFVFAKDYNLHTDVFTTAVSLQTIVFMPIVLVYYTLLEL
>gnl_Pinta_v2.0_PITA_000046447-RA
MIKLKDLYTVISAVVPLYVTMFLAYGSVKWWKIFSPEQCAGINRFVAIFAVPLLSFKFICKINPYEMNFKFIAADVISKAIVLLVLGLWGKFAKRGSLDWVITLFSLSTLPNTLVMGIPLLEAMYGGNSELLMVQTVVLQCIIWYTLLLFLLEYRSAKILIAEQFPGAANSIGSFKVGSDVMSLDGRELLQTDAEMGEDGKLHVIVRKSASSQGNSAPASQRFQPLNSIKSFPLGRPANQHNTDIYSLQSSRNLTPRDSSFNRADYVSMMSSRAMSPLRSNTNNDNSNNNSPHVCDVNSLHSSQGHTPRTSNCHEDHNRDLNSVIRTTNSNSNCNGGFCHGYKSYISTSEPLENGLQGDSLHGSSREQQQLPGDGLINSGCRSLCNGNHSGVSFSPNAVQLTKRIPDSRSSPKIDGDVKELHMFVWSSSGSPVSEGGFQLLGGSDFSMGDSSRREFDNIREDRGPTTPVNDQTETGGMVLEPPQAEEDPQEEDFSFGNKGTMMANVRSGDKDGPRLSKFTSSSTAALTPRLLGEADGERNESPPAVVMINLILNMVWRKLVRNPNTYASVIGITWALISYRHDLKISA
>gnl_Poptr_v3.0_Potri.017G078300.1
MISTADVYHVVAATVPLYFAMILAYISVRWWKLFTPDQCAGINKFVAKFSIPLLSFQVISSINPYKMNLKLIFADFLQKLLALLVLTALAKISSRGRLNWIITGLSLSTLPNTLILGLPLLRAMYGAEAEPLLSQIVGLQSLIWYNLLLFLFELNATKEATVAPSSETTGDQEALQESQYKEGGEVHSRTTRKVKAMLVLLTVGKKLMSNPNFYATMVALIWASIHFRWGVKLPDIVDKSIVILSTGGLGMAMFSLGLFMALRPSIISCGIRMAVVAMAMKFIVGPALMAVASFAVRLEGTVLKVAIVQAALPQGIVPFVFAKEYNVHPDTLSTGVIFGMLIAMPIALAYYSLLAL
>gnl_Poptr_v3.0_Potri.T058300.1
MIGWADIYKVVVAMVPLYVALMLGYGSVRWWKVFTPEQCGAINRFVCYFTLPFFTFEFTAHVDPFKMNYLFIGADAISKLIIVVVLAVWAKWSGKGSYGWSITSFSLCTLTNSLVLGVPLIKAMYGPTAVDLVVQSSVIQSIIWLTMLLLVLEFRRSGLGVSSSNPDKDLEGNADSTVSSRPAFWCLMKTVGVKLAMNPNSYACIIGLVWAFIAKRWRFEMPSIMEGSILIMSKTGTGTAMFSMGIFMALQEKVIACGASLTVIGMVLRFIAGPAAMAIGSIAVGLRGDVLRVAIIQAAFPQAIISFIFAQEYGLHAEVLSTAVIFGTIVALPVLIAYYAILDFVH
>gnl_Poptr_v3.0_Potri.004G124200.1
MISAADVYHVVTATVPLYFAMILAYISVKWWKLFTPDQCAGINKFVAKFSIPLLSFQVISGINPYKMNLKLIFADFLQKLLALLVLTALAKISSRGRLNWIITGLSLSTLPNTLILGIPLLRAMHGAEAEPLLSQIVGLQSLIWYNLLLFLFELNATKEATVAPSSESTGDLEALQEAQHKDDEGVQRRTRKVKAMVILLTVGRKLMSNPNFYATLVALIWASIHSRWGVNLPDIVDKSVRILSTGGLGMAMFSLGLFMASRPSIIACGIRMAMVAMAMKFIVGPALIAVASIAVGLKGTVLKVAIVQAALPQGIVPFVFAKEYNVHPDTLSTGVIFGMLISMPIALAYYSLLAL
>gnl_Poptr_v3.0_Potri.013G087000.1
MIGWEDVYKVVVAMVPLYVALVLGYGSVRWWKVFTPEQCGAINRFVCYFTLPLFTFEFTAHVDPFKMNYRFIGADAVSKVIIVVVLAFWAKCSSKGSYSWSITSFSLCTLTNSLVVGVPIIKAMYGPAAVDLVVQSSVIQAIIWLTLLLLVLEFRRTGLGFSSNNSDKDLEGSVDNTESSRPAFWCLMRTVWVKLAMNPNSYACIIGLVWAFISNRWHFEMPAMMEGSILIMSKAGTGTAMFSMGIFMALQEKVISCGASLAVIGMILRFIAGPAAMAIGSIAVGLQGDVLRVAIIQAALPQSITSFIFAKEYGLHAEVLSTAVIFGMLAALPVLITYYAILEFVP
>gnl_Poptr_v3.0_Potri.019G052800.1
MIGWADIYKVVVAMVPLYVALMLGYGSVRWWKVFTPEQCGAINRFVCYFTLPFFTFEFTAHVDPFKMNYLFIGADAISKLIIVVVLAVWAKWSGKGSYGWSITSFSLCTLTNSLVLGVPLIKAMYGPTAVDLVVQSSVIQSIIWLTMLLLVLEFRRSGLGVSSSNPDKDLEGNADSTVSSRPAFWCLMKTVGVKLAMNPNSYACIIGLVWAFIAKRWRFEMPSIMEGSILIMSKTGTGTAMFSMGIFMALQEKVIACGASLTVIGMVLRFIAGPAAMAIGSIAVGLRGDVLRVAIIQAAFPQAIISFIFAQEYGLHAEVLSTAVIFGTIVALPVLIAYYAILDFVH
>gnl_Poptr_v3.0_Potri.014G146800.1
MISIEDLYGVLCAVVPLYVTMFLAYASVKWWNIFTPEQCSGINRFVAYFAVPLLSMEFISRINPYKMDLLFMAADGVSKVLILVVLLCWANFSRRGSLEWAITLFSLSTLPNTLVMGIPLLKSMYGDDKEGLMIQVVVLQCIIWYTLLLFLFEYREARLAMLKNFKGSSSSSSFSNSERSKGSFKGVGEVLGSRGSNADEVVNVIVSTPTSQEITENVNTKVAPDPQQFRSMVAAAVDGDDKEVHLFIWRCVCCTSQGFCEQSVQVLRKEESMKRGVESEKTEGIENNTAAISSLSSVMLLQILKTVWLKLVRNPNSYASLIGLSWALVSCRYGIMKPQIVDNSVTILSKAGLGMAMFSLGLFMALQPRIIACGNRMAIYGMLARFLAGPAVMAVASIGVGLRGTMLKLSIVQAALPQGIVPFVFAREYGLHPDVLSTAVIFGMIVSLPITILYYIFLGL
>gnl_Prupe_v2.1_Prupe.6G360300.1
MIGWGDVYKVVVAMMPLYVALILGFGSVRWWRIFTPEQCGAINRFVCFFTLPLFTFEFTAHVDPYKWNYRFIGADAISKLIIVAVLALWAKCSSKGSYSWSITSFSLCTLTNSLVVGVPLMKAMYGQVAVDLVVQSSVVQAIVWLTILLFVLEFRRTGSLDMHMISGTNTSQSVEQGEGGKAVEGLAAMSTMSSSRPSFWYLMKAVWLKLGMNPNSYAVFIGIGWAFISSRWHIELPSIMEGSVLIMSKAGTGTAMFSMGIFMALQEKFVACGTSLTIIGMVLRFIAGPAAMAIGSIAVGLHGDVLRVAIIQAALPQSITSFIFAKEYGLHAEVLSTAVIFGMIVSLPVLIAYYAVLEFVH
>gnl_Prupe_v2.1_Prupe.3G271700.1
MISLADVYHVVAATVPLYVAMILAYVSVKWWKLFTPDQCSGINKFVAKFSIPLLSFQVISGNNPYKMNLKLILSDCLQKLIAFLALTAITKFSSHGGLNSIITGLSLSTMPNTLILGIPLLKAMYGDEAAMLVTQIVVLQSLIWYNMLLFLFEFRAAKAASVTPSSESTAEEMEAPQEAQSKEEAEDETRSRTPKKIKSILLTVGRKLIANPNTHATLLGLIWASIHYKWGVKLPDIVTQSIAILSNGGLGMAMFSLGLFMASRGSIIACGTRTGMLAMGLKFIAGPALMAVSSFAVGLRGRILRVAIVQAALPQGIVPFVFAKEYNVHPDILSTGVIFGMLIALPIALAYYFLLGL
>gnl_Solly_v2.4_Solyc01g068410.2.1
MIGWDDIYKVVVGMMPLYVALILGYGSVKWWHMFKPEQCDTINRFNCFFILPFFNFQFIAKINPYNLNYLFLSGDVIAKALVILILVLWANFYKKGSFCWGITTFSLSTLNNTLVVGVPLMKAMYGDLGVDLVVQAAVIQALLWLTSLLFALEFWKTKMTNNSNLIDDNNNNSLELGNISSTNTQMRNINNIELAFWPLMKAVSTKLAKNPNSYACFLGLFWALVASRWHFEMPSIIEGSILIMSKAGSGVSMFSMGLFMALRGKIIACGAALTIYSMILRFIVGPATMALGCVVLGLRGNVLRVAIIQAALPQAVTSFVYAQEYGLHADVLSTAVIVGTIISLPLLIAYYAVLDIIP
>gnl_Solly_v2.4_Solyc04g056620.1.1
MIEWLDIYKVIEAMMPLYLALGLGYGSVKWWHKLSAEHCDAINRLNYFFVLPFFTFDFISQVNPYKMNYLFICGDLIAKAIIGFFLTLWANFYSKGNLSWSITTFSFCSLTNALVMGIPVMNAVSPQVGVDLVIQSLAIQFLIWSIIIQFMMEFKNAKDEIMACEGANQDLEGNNNASKNTTPSLGSVMTIVWTKLSKNPNFYACFLGIMWSLVADRWHFGLPNIVKECISIMSKAGSGIGMFTIGVFVAMQQKIMAGGTGVIIFGLFLRFFIGPATMTIGSFLVGLHGNVFRASILQAALPPGIASFVLAKEYGVHPEIVSAVVIIGILVSLPIMIAYYAISELTH
>gnl_Solly_v2.4_Solyc02g087660.2.1
MISLRDVYHVVAATIPLYVVMILAYISVRWGKLFSPEQCSGINKFVAKFSIPLLSFQVISGSNLYKVNLKLLLADFVQKFLAVFLLAILSKLKPKGNLTWIITGLSVSTLPNTLILGIPLIKAIFGDAAAELLAQLIALQSLVWYNLLLLLFELNATKESYVMSPSEVAELEVPGEPELEEDGEEEATDRPPRKKTIMVILLTVGRKLIINPNTHATLAGIIWSSIHFRWGVNLPKIVEQSISILSDGGLGMAMFSIGVFMASQDSIIACGTKKAILAMALKFVLGPVLMAISSIVVGLKGKLFRLAIVQAALPQGIVPFVFAKEYNIHPTILSTGVIFGMLIAIPIALAYYFLLEI
>gnl_Sorbi_v3.1_Sobic.003G327500.1
MIPGSAVYHVVEAMAPLYTAAVLGYASVRWLKAFSDEQCAGINHFVALYAVPVLIFHMVSTNDPYHMNERLIAADTLQKAVMLLALTAWAFWSHFRRRRDGKASSASAASPIKWVVTNFSVASLPNTIIMGVPLLDGMYGSVSGGLMKQIVVMQFCIWYNVVIFLYEFMAARDGTAKISPATVPPAAAAAENRDRVIIDENGGSSIHEHDHRSHHQVVVNIEITEVAAAAVASTPTAPVDGAAAAKELMSADDAGDGDADANNNKAAVDVVPPPTPVQPQVPSVMHVVWMATKKLLQIPNTYASFLGLIWSLMAFKIGFSMPKIVGDSLFIIYTTAVGLSMFASGTFIARQSRFVPCGYTIASLSMVLKFLIGPIIMLLASLAVGMHGTLLHIAVVQAALPLAVTSFVYAEEYKVHADIMSTGVILGIFISLPVTIVYYILLGL
>gnl_Sorbi_v3.1_Sobic.003G403900.1
MIGWGDVYKVVAATVPLYFALFLGYGSVRWWRIFTREQCDAVNRLVAFFALPFFTFEFTLHTDPFQVNYRAVAADVISKAVIVGVIACWAARVTSAGKGAGAGGGGGWAGCAVGWSITGFSLSTLTNSLVVGVPMARAMYGEWAQQLVVQLSVFQAIVWLTLLLFVLEIRKAAIGMYVDVPDSPVKDVEAAADAASAATVVVVPVVVASDKPSLWALVKVVAHKLSRNPNTYASFVGITWACVANRLHIELPSAFEGSVLIMSKSGTGMAMFSMGLFMAQQEKVLACGPSFAALGLVLKFALGPAAMAIGSIAVGLRGDVLRVAIIQAALPQSITSFIFAKEYGLHADVLSTAVIFGMLVSLPLLVGFYIVLELIR
>gnl_Sorbi_v3.1_Sobic.003G276700.1
MISWPTIYHVLEETVPLYVAMIVAYLSIQWWKLFTPEQCSGINKFVAKFSIPLLSFQILSTNNPYNMNLKLIFSDILQKSLSLLGFAVISKACCKEKFDWLITGFSLSTLPNTLIVGIPLLKGMYGDEAVKLLSQIVALQSLIWYTLLLFLFEFRAARGMAITTSSETTNEAESGTTGPMQQRHEEGQEKRVSARCYGAFQFLLVVGKKLVTNPNMYASLIGLIWALISFRWRIQLPSIVNNSIRILSDGGLGMAMFSLGLFTALQTKIVACGTKKMLLSLGIRFFLGPALMVVSSYAIGMRGTLLKVAIIQAALPQGIVPFVFAKEYNVHADILSTAIILGMIVAVPVALGYYFVMDHPRL
>gnl_Sorbi_v3.1_Sobic.007G195201.1
MIPWGDIYKVVAAMAPLYFALGLGYGSVRWWRFFTAEQCAAINTLVVNFSMPFFTFDFLARANPYTMNYRVLAADAVSKALAIAAVSAWGCCCRGGKAAGAQAWAITGFSLAGFNNTLVVGVPLLYAMYGKWAQDLIVQIAVVQSLFWFPLLLLGFELRKAWWVGIPSAQGGGGGSRCNSSNSDDDDDSAGGGRVGPVSSSSASSSSPPPSPPPKKDAAAEKDVEMNAEETAAAAAGTTIRLWPLVRTVGLKLAGNPNVYASVLGVVWACIAYRWDRHRDGIAGRHVQDWHGDEHVEHG
>gnl_Sorbi_v3.1_Sobic.002G257001.1
MMIGWGDVYKVVAAMAPLYFALGLGYGSVRWWKMFTPDQCDAINRLVSYFAVPFFAFDFASRIDPFSLSYRVLAADALSKLAVALALAAWATAAAAAAAARPGGGKGKDRALSWCITVFSLATLNNTLVVGVPLLDAMYGKWARDLIVQISVVQFIVYFPALLLALEARRAGKMAAAAAVEPAGDDVDESGGGGSGGEITAAHQSSSFWPLVRAVGTKVARNPNIYAGILGVSWACVTNRWHIETPSIIEGSVLVMSKTGVGLAMFSMGLFMALQEKIIVCGAGPTMLGMALRFVAGPAATAAGAVALGLRGDVLRLAVMQAALPQSITTFVFAREYGLHADVLSTAVIFGTLASLPVLIVYYIVLGLIRC
>gnl_Stras_v2.0_SGA_v2.0_scaffold66T22441
MITGKDIYDVLAAITPLYVAMILAYGSVRWWKIFTPDQCSGINRFVAVFAVPLLGFHFISTNDIYAMNYHFIAADSLQKVVILSALLLWHSLSKNGSLDWTITLFSLSTLPNTLVMGIPLLRAMYGDFSANLMVQIVVMQSVVWYTLMLFMFEYRGARALISDQFPGGAAASIASFRVDPDVVSLNGREPGEHKEIEIEDAPKFPTSASPYSCPKKFDDEEDGEKKTQMPPASVMTRLILIMVWRKLIRNPNTYSSLFGLIWSLISFRWNIQMPSIVKGSISILSDAGLGMAMFSLGLFMALQPKIIACGKSVATFSMAVRFLTGPAVIAATSIAIGLRGILLHVAIVQAALPQGIVPFVFAKEYNVHPDILSTAVIFGMLIALPITILYYVLLGV
>gnl_Stras_v2.0_SGA_v2.0_scaffold13T06470
MISWEDIYKVVGSMVPLYVPLGLGYASIRWWRMFKPKHCDVINRLNCYFVFPFFTFHFSSGIDPYRLNYRFLVGDVVAKAIAGAILALCATLWRSNNFSWVITSFSLSSLNNLLVVGVPVLRAMYGSVGEDLAVQCSIMQSFLWFPTLLFMLQINHEQQRQNSDHENQIGDSDNNNDHGTTNATECTTVSSPLTRTTSVGSIMTKVLAKLAKNPNCYACALGLIWALLAKRWNFDMPEIVEGSVLIMAKAGSGVAMFTMGLFMALQEKVIACGVKLTLYGMLLRFVGGPLTTAIGSFALGLRSNILRIAIIQAALPEAITAFVFAQEYGLHANVLSTAVIFGTIVSLPLLIAFYAVLEVIHI
>gnl_Stras_v2.0_SGA_v2.0_scaffold62T21328
MIGWEDIYKVVVSMVPLYVPLVLGYASVRRWRMFKPEHCDAINRFNCYFVIPFFTFHFTSGVNPYRLNFRFLAGDVVAKAIVGSILALWANLWRGGNFSWAITSYSLSSLNNTLVVGVPLLGAMYGPVGEDLVVQSSVIQALIWFPILLFLLQLRQQQQKQKQQQEQQNVDQENQNGDITAVEYTVGSTMIKVWAKLATNPNCYACALGLVWSLLAKRWNFGMPDIVEGSVLIMAKAGSGVAMFSMGLFMALQEKVIACGVKLSLYGMLLRFVGGPLTTAIGSLALGLRSNILRIAIIQAALPEAITAFVFAQEYGLHANVLSTAVIFGTIVSLPLLIAYYAILDVVKI
>gnl_Theca_v1.1_Thecc1EG025269t1
MIGWEDVCKVVVAMVPLYVALMLGYGSVKWWRIFTAEQCDAINRLVCYFTLPLFTVEFTTHIDPFQMNYRFIGADTISKLVIVVVLAFWAKCSSKGSYCWSITSFSLSTLTNALVVGVPLMKAMYGQTGVDLVVQSSVVQAIIWLTILLFVLEFRRSGVSISSATKDGNEQEKDVEGNTDNAGVLSTRPSFWNLMKVVGMKLAMNPNSYACVIGLAYACVANRWHFEMPSIMEGSILIMSKAGTGTAMFSMGTFMALQEKIIACGTSLTIFGMVLRFIAGPAAMAIGAIAVGLHGAVLRVAIIQAALPQSITSFIFAKEYGMHAEVLSTAVIFGTIVSLPVLVAYYAILESVH
>gnl_Theca_v1.1_Thecc1EG020308t1
MIGIKDLYSVLTAVVPLYVTMFLAYASVKWWNIFTPEQCAGINRFVAIFAVPLLSFEFVSRINPYKMDLLFLAADGVSKILILVVLFCWANFSKTGSLDWSITLFSLSTLPNTLVMGIPLLKSMYGDDKEYLMIQVVVLQCIIWYTLLLFLFEYRETRTSVFSKFKESSFSLPEREKENFKGTAEKVGGNCSSEDEVINVIATTPSSQQTAQNVNKIAPDQSQRFKPMVAASVEGERNELHLFIWRCGCCISPATCESVQAGQREESSGKAVASEKQADVENSSIPSSLSSAMLLKILRKVWFKLVRNPNSYSSLLGLSWALVSCRWDIKKPQIMENSVTILSSAGLGMAMFSLGLFMALQPRIIACGTKLALYGMLARFITGPALMAIASVVVGLRGTALKVSIVQAALPQGIVPFVFSREYNLHPDVLSTAVIFGMIVSLPITILYYILLGI
>gnl_Theca_v1.1_Thecc1EG018366t1
MISLADVYHVVAATVPLYFAMILAYTSVKWWKLFTPEQCAGINKFVAKFSIPLLSFQVISENNPYKMNLKLILADFLQKLLAFVVLMAIEKFSSRGGLPSIITGLSLSTLPNTLILGIPLLRAMYGDKSATLLAQIVVLQSLIWYNILLFLYELNATKAASETPPSQDSGDLEAPEEAQAKEGGEEAHTRPRKSKAMLIFLTVGKKLMANPNTHATLLGLIWASIQFRWNIKFPAIIEKSIAILSSGGLGMAMFSLGLFMASRPSIIACGIRMAAVAMAMKFMAGPALMAASSAALGLRGKVLRVAIVQAALPQGVVPFVFAKEYNVHPDVLSTGVIFGLLIALPVALVYYLILAV
>gnl_Utrgi_v4.1_Scf00514.g18888.t1
MISGEDIYRIISGVMPLYMAIAFGYASIRWWRMFDSDDCAALNRFSCYCATPFLIFRLVSGIAPDQMNFRFLMGIAVGNLIVVVALALWLLFSNNGDLPWAITTLYMSTFKNTVIVGVPMLDAMYGPLGVDLVTQAGALSYIIWVPAFLFLLESRKAYSRDEADAAEMGEQQTLSHFSRLRQTLRIVCWKLATNPNAYAPVMGLTWAFIAQRWHVEIPVIVNGSIVLMANTARTVSMNVHGNARKNCGFRGCPSVVRHASLVCRSAPYSSRRVHGSWTQIRPAQDRYHPGLFAYPCQECCLTGNAVCERSQLQFSKIARIRVLRMPESNPIPIVSGI
>gnl_Vitvi_Genoscope.12X_GSVIVT01011347001
MISLADVYHVVAATIPLYFVMILAYISVKWWKIFTPEQCSGINKFVAKFSIPLLSFQLISENNPYQMNMRLILSDFLQKLLALILLATIAKINSRGSLTWVITGLSLSTLPNTLILGIPLLKAMYGDKAAGLLSQIVVLQSLVWYNLLLFLFELNAMKAVSATTPLEAAVELEAPQEAQPKEEREEGKTTATRKTKTMLILRIVGRKLMMNPNTHATIVSLIWACIRFRWNVKLPGVVDDSISILSKGGLGMAMFSLGLFMASRPSIIACGTRLAVLAMGMKFLVGPAIMAASASITLSRGTLFKVSIVQACLPQGIVPFVFAKEYDVHPDILSTGVIFGMLIALPIALVYYFLLAL
>gnl_Vitvi_Genoscope.12X_GSVIVT01019110001
MIEWGDVYKVVEAMAPLYVALLLGYASVRWWHMFSSDQCAAINRFICYFIFPFYSFDFTSHIDPFSMNYKYMGADIMSKFICVAALGLWCKCSSRTGSYGWFVTCFSLCTMTNSLFIGVPILEAMYGRTGVNLVLQASVVQVIIYSTVFLILLEFWKSFVSLNKTIPEDSNIAPVGAAEEDLEGHRTTEVSESSGPSSFWPLMRNALLKLVKNPNIYACVLGLIWAFLSKRWHIGMPKIVEGSVQIMSRAGTSTAMFSLGFFMAMQGKVMACGATLTAFGMIIRFIATPVTMGVVALAIGLRGNVLRIAIIQAALPQSLASFVFVKEYGLHTEVISTAVILGIIICLPLLVAYYAILVYIR
>gnl_Vitvi_Genoscope.12X_GSVIVT01019126001
MIGWEDVYKVVVAMLPLYVALVLGYGSVKWWRIFTPDQCDAINRLVCYFTLPLFTFEFTAHVDPFKMNYLFIGADAVSKLIIVLVLALWAKCSSKGSYCWSITSFSLATLTNSLVVGVPLIKAMYGPLGVDLVVQSSVVQAIIWLTLLLFVLEFRRTGTGISSNTTMGDSGVIEVEPGKDLETNEMVVSTRLSFWSLMRKVWLKLAQNPNSYACIIGIVWAFIANRWHFEMPSIMEGSILIMSRAGTGTAMFSMGLFMAMQEKIIACGTTLTVFGMVLRFIAGPAAMAIGAIAVGLHGDVLRIAIIQAAVPQSITSFIYAKEYGLHADVLSTAVIFGMIVSLPLLVGYYAVLEFLN
>gnl_Vitvi_Genoscope.12X_GSVIVT01029266001
MIRGKDIYDVLAAIVPLYVAMILAYGSVRWWKIFTPEQCAGINRFVAVFAVPLLSFHFISLNDIYNMNYNSSLRRQAPSHLSGLNLMASSFNQTDFYAMFASKTASPRHGSIGGVGAGGGADVFSLQSMSGELFHGGLLSSYPPPNPMFSGSTSGGPKKKESGGGGAMPNKELHMFVWSSSASPVSEGNLRHTVNRAESADFGVIDSSKAVLQQEIAASRGMLDFNDTISPRVNGDREADMEDGSIRTQAAGTPYSGQKKADMQAKKQQMPPTSVMTRLIMIMVWRKLIRNPNTYASLIGLIWSLVSFRWNIKMPTIVSGSISILSDAGLGMAMFSLGLFMALQPKMIACGKTVATFSMAVRFLTGPAVIAATSIAIGMRGVLLHVAIVQAALPQGIVPFVFAKEYNVHADILSTAVIFGMLIALPITIIYYVLLGL
>PbPIN5-1
MIGWEDVYKVVVATVPLYVALILGYGSVRWWHIFTTEQCGAINRFVCFFTLPLFTFEFTAHVDPYKWNYRFIGADFISKL
IIVVVLALWAKCSSKGSYSWSITSFSLCTLTNSLVVGVPLIKAMYGSSSVDLVVQASVVQAIVWLTILLFVLEFRRTGSI
DIVSSRTNVGTRVQSVDPQGNDVEAMEEITISTGPSFWYLMKAVWVKLGMNPNSYAVFIGIAWALIASRWHIELPSIMEG
SVLIMSKAGTGTAMFSMGIFMALQEKFVACGTSLTIIGMVLRFIAGPAAMAIGSIAVGLHGDVLRVAIIQAAVPQSITSF
IYAKEYGLHAEVLSTAVIFGMLVSLPVLIAYYAVLGFVH
>PbPIN5-2
MIGWEDVYKVVVAMVPLYFALILGYGSVRWWGVFTPEQCGAINRFVCFFTLPLFTFEFTAHVDPYKWNYRFIGADAISKV
IIVVVLVLWGKCSSKGSYSWSITSFSLCTLTNSLVVGVPLIRAMYGSSAVDLVVQSSVVQAIIWLTILLFVLEFRRTGSI
DIVSSSTSVDTRVQSVDPQGKDVEAMEEITISTRPSFWYLMKAVWVKLGMNPNSYAVFIGIAWAFIANRWHIELPSIMEG
SVLIMSKAGTGTAMFSMGIFMALQEKFVACGTSRTIIGMVLRFIAGPAAIAIGCIAVGLHGDVLRVAIIQAALPQSITSF
IFAKEYGLHAEVLSTAVIFGMLVSLPVLIAYYAVLEFVH
>gnl_Ambtr_v1.0_evm_27.model.AmTr_v1.0_scaffold00101.123
MIKGSDLYHVLTAVVPLYVAMILAYGSVKWWKIFSPDQCSGINRFVALFAVPLLSFHFISTNNPYAMNLRFIAADTLQKLIVLSVLFFWSKTSRRGCLEWAITLFSLSTLPNTLVMGIPLLKGMYGDFSGSLMVQIVVLQCIIWYTLMLFLFEYRGARLLISEQFPDNAGSIISVAVESDVLSFDGREPLQTEAEIGEDGKLHVRVRKSTSSRSEIFSRRSQGLNSGNSMTPRPSNLTNAEIYSLQSSRNPTPRGSSFNHSDFFSMVQGKNAGVSPRQSNFGNSGVEEERERANGVYHNLHNQKQGKQGRKENEGRDLHMFVWSSSASPVSEGGIHVFRGGEFGHENHGGADLRLGMGPHGGEVAKEANHESYDEFGRDDFSFGNRPLSQGDESLPRDGHGPSLSKFGSSSTAELHPKASGDGGPKPSAMPPTSVMTRLILIMVWRKLIRNPNTYSSLIGLTWSLVCFRWGIQMPVIVARSISILSDAGLGMAMFSLGLFMALQPRIIACGNSIAAFAMAVRFLTGPAIMAVASIAVGLRGVLLHVAIVQGHLWHADCFTHHPGLLHFAWTMMTTSKMAAKPAQRLGGLAFSLKNLERREREKLYLFAEN
>gnl_Ambtr_v1.0_evm_27.model.AmTr_v1.0_scaffold00024.330
MITWKDLYKVLTAVVPLYVAMILAYGSVRWWKIFSPDQCSGINRFVAIFAVPLLSFHFISTNNPYAMNLRFIAADTLQKIIMLFVLALWTNLTRAGCLEWMITIFSLSTLPNTLVMGIPLLIAMYDEYSGSLMVQVVVLQCIIWYTLLLFLFEYRGAKLLIMEQFPDTAGSIVSLKVDSDVMSLDGQEFLQADAEVGDDGKLHVTVRKSTSSSRRSQGLGSLPSLTPRPSNLTGAEIYSLNSSRNPTPRGSNFNNSDFYSMMAGPRHSNFAQPDLYSLQSSRGPTPRPSNFDYPYNSTTATQKNQGGGVHFGIENGNGGNGSSGYPAPNPEVFASSNVNSKPLHSRRGGSDQLLQQPRSPQRSANNNRESHSQSNHHDAKELHMFVWSSSASPVSEGGGLHVFGGPDFARNEQPGRGSDHGAKEIRMLVSDHLPNGETKAIPQSGDDYEGEDFSFSNRVMGEMGEESLPLEKEGPNLSKFGSSSTVELHPKPGPEDWRKKQMPPASVMTRLILIMVWRKLIRNPNTYSSLIGLIWSLIAFRWDVAMPKIVKKSISILSDAGLGMAMFSLGLFMALQPKIIACGNSVAAFAMAVRFLTGPAVMAAASIAVGLRGKLLHVAIVQAALPQGIVPFVFAKEYNVHPAILSTGVIFGMLIALPITLVYYIVLGL
>gnl_Ambtr_v1.0_evm_27.model.AmTr_v1.0_scaffold00019.408
MISGKDFYDVLAAMVPLYVAMMLAYGSVRWWKIFTPDQCSGINRFVAVFAVPLLSFHFISTNDPYSMNYRFIAADTLQKVVILIALGAWVNLAKNGSLEWMITLFSLSSLPNTLVMGIPLLKAMYGEFSGALMVQVVVLQSVIWYTLMLFMFEYRGAKVLITEQFPDTAQSITSFKVESDILSLDGREPLLADAEIGQDGKLHVVVRKSLSSRSQISSYKSQCLNSATSVTPRTSNLTGVEIYSLQSSREPTPRGSSFNHTDFYAMFSKLPAGGGQANYGEVYSLNSSRGPTPRTSNFDEEVSTRLGRMRSQDMKDGKSKSGEFGYPAPNPLLLKSPNGDNKRRCSEVGAKELHMYVWSSSASPGSEAHVHGSVARGGSHDFGGAMGLDSKGVNGFTQSPRTGYKGMQDQGENYSPNRKIAPDGDSFVPRDPLEIQSGCISPNKLSAVASPFAQKTPDFNGTTKTRISANNNAQMPPASVMTRLILIMVWRKLIRNPNTYSSLFGLAWSLVSFRWQIQMPTIVHGSIAILSDAGLGMAMFSLGLFMALQPKIIACGTSVAGYSMAVRFLVGPAVMAATSSAIGLRGVLLHVAIVQAALPQGIVPFVFAKEYSVHADVLSTA
>gnl_Ambtr_v1.0_evm_27.model.AmTr_v1.0_scaffold00010.98
MISLLDLYHVLTAVVPLYVAMILAYGSVKWWKIFTPDQCSGINRFVALFAVPLLSFHFIAANDPYSMNFRFIAADTLQKLIVLGVLAVWCRVSKRGTLEWTITLFSLSTLPNTLVMGIPLLKGMYGDFSGSLMVQIVVLQCIIWYTLMLFLFEYRGAKLLITEQFPDTAAAIKSFTVDSDVLSLDGREPLETNAEIGEDGKLHVTVRKSNASRSDIFSRRSQGITPRPSNLTNAEIYSLQSSRNPTPRGSSFNHTDFYSMIAGRGNPNPNMSPRHSNFGANDLYSSRGPTPRPSNFEDETKDSDYHHKSRFARGSSENHPLPIAPPNPSIAQYPAPNPAMFSPNSGTKPAVKGANGQQNEGAKDLHMFVWSSSASPVSEVFGQHQEFGASKEVRVGVSPTNEHPPSKGESYPRESQEYERGDFSFGNAGAEGEGQNQGKFGSSSAMELHSRPTDGKATSMPPASVMTRLILIMVWRKLIRNPNTYSSLIGLTWSLVSFRWHVKMPAIVAQSISILSDAGLGMAMFSLGLFMALQPRIIACGNSIAAFAMGVRFLSGPAVMAAASIAVGLRGVLLHVAIVQAALPQGIVPFVFAKEYNVHPDILSTGVIFGMLIALPITLVYYILLGL
>gnl_Aquco_v3.1_Aqcoe7G304900.1
MISGKDIYDVLAAIVPLYVAMILAYGSVRWWKIFTPDQCSGINRFVAVFAVPLLSFHFISNNDPYAMDYRFIAADSLQKVVILFALFIWQIFCKNGSLEWMITLFSLSTLPNTLVMGIPLLKAMYGDFSGNLMVQIVVLQSVIWYTLMLFMFEYRGAKLLINEQFPETAGSITSFRVESDVISLNGREPLETNAEIGDDGKLHVRVKRSTSSSVVSSYNKSHGLNSINTMTPRASNLTGVEIYSIQSSREATPRASSFNQNDFYAMFSSKMPSPKHGYTNSFQSGGADVYSLQSSKGPTPRTSNFEEEMMRLGKKKGGRSMSAELLNGTTLTSSYPPPNPMFSGSGSAGKRKEGGSIGGNNPNKELHMFVWSSSASPVSEGNLRHAVNRAASTDFGVVDSSKAVLQQEIAASRAGMHDFNETASPIRKVVDDGEVEIEDGLKYPANGSPFLSQKKIDMAVAVGGGQKRLGGGSQMPPASVMTRLILIMVWRKLIRNPNTYSSVIGLVWSLVSFRFHIEMPSIVAGSITILSNAGLGMAMFSLGLFMALQPKLIACGKRVATFSMAVRFLTGPAVIAATSIACGLRGVLLHVAIVQAALPQGIVPFVFAKEYNVHADILSTAVIFGMLIALPITILYYILLGL
>gnl_Aquco_v3.1_Aqcoe1G048900.1
MITGTDLYHVFTAVVPLYVAMILAYGSVKWWKIFSPDQCSGINRFVALFAVPLLSFHFISSNDPYHMNFRFIAADTLQKIIVLVVLAIWSRFSARGSLEWSITLFSLSTLPNTLVMGIPLLKGMYGDASGTLMVQIVVLQCIIWYTLMLFLFEYRGAKLLINEQFPDTAGSIISFRVDSDILSLDGKEPLQTEAEVGEDGKLHVTVRKSTSSRSEIFSRRSHGPNSTVSLTPRPSNLTNAEIYSLQSSRNPTPRGSSFNHTDFYSMVNGRNMNNASPRQSNFGNMGFDEESGLNGFSNPPSKANGVQGNAYPAPPSAGIFSPAAGPGAKKSTPNGTDGKDLHMFVWSSSASPVSQGGLHVYREFEHGGVAPQTAHHIDTHTKEYGEYGGDEFSFGNKKAGEVADRDGPTLSKLGSSSTTELHPKSGVHGDSKNTSMPPASVMTRLILIMVWRKLIRNPNTYSSLIGLTWSLVSFRWGIQMPIIIAKSISILSDAGLGMAMFSLGLFMALQPRIIACGKSVAAFSMAVRFLTGPAVMAAASITVGLRGVLLHIAIVQASLPQGIVPFVFAKEYNVHPDILSTGVIFGMLIALPITLVYYILLGL
>gnl_Aquco_v3.1_Aqcoe3G003200.1
MIKLSDFYHVMTAVVPLYVAMILAYGSVKWWKIFTPDQCSGINRFVALFAVPLLSFHFIASNNPYKMNFRFIAADTLQKIIMLVVLGIWSRVSKRGCLEWTITLFSLSTLPNTLVMGIPLLKGMYGNFSGSLMVQIVVLQCIIWYTLMLFMFEYRGARMLITEQFPDTAGSIVSITVDSDVVSLDGRDGMVETETEIKEDGKLHVTVRKSNASRSEIFSRRSQGLSSNTPRPSNLTNAEIYSLQSSRNPTPRGSSFNHTDFYSMVAGGRGSNFGPSDAYGLTTSRGPTPRPSNYEEEMNNNKTRFHYHGGQQDVGRHYPAPNPDMFSPTASRTLPSATTTTTTTATTKKPNGQVTTQQKPEEGTRDLHMFVWSSSASPVSDVFGSQEYAAHEHSAKDVRVAVSPGKVEGQRDIHQEDYLDQKDDQFSFGNRALGDREMIDEPTKITETRGKAMPPTSVMTRLILIMVWRKLIRNPNTYSSLIGLTWSLVSFRWDVKMPAIIAQSISILSDAGLGMAMFSLGLFMALQPRIIACGNSIATFAMAVRFLTGPAVMAAASIAVGLRGVLLHVAIVQAALPQGIVPFVFAKEYNVHPDILSTAVIFGMLIALPITLVYYILLGL
>gnl_Aquco_v3.1_Aqcoe3G016800.1
MISWKDLYTVLTAVVPLYVAMILAYGSVRWWKIFTPDQCSGINRFVAVFAVPLLSFHFISTNDPYAMNFRFIAADTLQKIIMLVVLGIWTKFSEHGNLEWMITIFSLSTLPNTLVMGIPLLIAMYGDFSGSLMVQVVVLQCIIWYTLLLFLFEYRGAKMLIMEQFPETAASIVSFKIDSDVMSLDGRDFLQTDAEIGNDGKLHVTVRKSNASRRSLGPCSLSGLTPRPSNLTGAEIYSLSSSRNPTPRASNFNNSDFYSMMGCQGLQGRQSNFGTTDLYSVQSSRGPTPRPSNFEETCAPGSGVQAVNSSRFGIHPAPPVTNSYPMPNPEISNTGAKVQKSQPQQQLQQGQIQSQTKTTHDAKELHMFVWSASTSPVSEGGGLHVFGGTDYGASDQSGRSDQGAKEIRMLVTDHPQNGEAKEATPENEDFATEDFSFMGSREMMDEGDEERDKNSGPNGLSKLGSSSTSELHPKTGAMSDSGAGKQMPPASVMSRLILIMVWRKLIRNPNTYSSLIGLIWSLVAFRWHVAMPKIIEKSISILSDAGLGMAMFSLGLFMALQPKIIACGKSVATFSMAVRFLTGPAVMAAASIAVGLRGVLLHVAIVQAALPQGIVPFVFAKEYNVHPQILSTAVIFGMLIALPITLVYYIILGL
>gnl_Arath_TAIR10_AT2G01420.2
MITWHDLYTVLTAVVPLYVAMILAYGSVQWWKIFSPDQCSGINRFVAIFAVPLLSFHFISTNDPYAMNFRFVAADTLQKIIMLVLLALWANLTKNGSLEWMITIFSLSTLPNTLVMGIPLLIAMYGTYAGSLMVQVVVLQCIIWYTLLLFLFEYRGAKLLIMEQFPETGASIVSFKVESDVVSLDGHDFLETDAEIGNDGKLHVTVRKSNASRRSLMMTPRPSNLTGAEIYSLSSTPRGSNFNHSDFYSVMGFPGGRLSNFGPADLYSVQSSRGPTPRPSNFEENNAVKYGFYNNTNSSVPAAGSYPAPNPEFSTGTGVSTKPNKIPKENQQQLQEKDSKASHDAKELHMFVWSSSASPVSDVFGGGAGDNVATEQSEQGAKEIRMVVSDQPRKSNARGGGDDIGGLDSGEGEREIEKATAGLNKMGSNSTAELEAAGGDGGGNNGTHMPPTSVMTRLILIMVWRKLIRNPNTYSSLIGLIWALVAYRWHVAMPKILQQSISILSDAGLGMAMFSLGLFMALQPKIIACGNSVATFAMAVRFITGPAIMAVAGIAIGLHGDLLRIAIVQAALPQGIVPFVFAKEYNVHPTILSTGVIFGMLIALPITLVYYILLGL
>gnl_Arath_TAIR10_AT1G23080.1
MITWHDLYTVLTAVIPLYVAMILAYGSVRWWKIFSPDQCSGINRFVAIFAVPLLSFHFISSNNPYAMNLRFIAADTLQKLIMLTLLIIWANFTRSGSLEWSITIFSLSTLPNTLVMGIPLLIAMYGEYSGSLMVQIVVLQCIIWYTLLLFLFEYRGAKILIMEQFPETGASIVSFKVESDVVSLDGHDFLETDAQIGDDGKLHVTVRKSNASRRSFYGGGGTNMTPRPSNLTGAEIYSLNTTPRGSNFNHSDFYSMMGFPGGRLSNFGPADMYSVQSSRGPTPRPSNFEESCAMASSPRFGYYPGGAPGSYPAPNPEFSTGNKTGSKAPKENHHHVGKSNSNDAKELHMFVWGSNGSPVSDRAGLQVDNGANEQVGKSDQGGAKEIRMLISDHTQNGENKAGPMNGDYGGEEESERVKEVPNGLHKLRCNSTAELNPKEAIETGETVPVKHMPPASVMTRLILIMVWRKLIRNPNTYSSLIGLIWALVAFRWDVAMPKIIQQSISILSDAGLGMAMFSLGLFMALQPKLIACGNSTATFAMAVRFFTGPAVMAVAAMAIGLRGDLLRVAIVQAALPQGIVPFVFAKEYNVHPAILSTGVIFGMLIALPITLVYYILLGL
>gnl_Arath_TAIR10_AT1G73590.1
MITAADFYHVMTAMVPLYVAMILAYGSVKWWKIFTPDQCSGINRFVALFAVPLLSFHFIAANNPYAMNLRFLAADSLQKVIVLSLLFLWCKLSRNGSLDWTITLFSLSTLPNTLVMGIPLLKGMYGNFSGDLMVQIVVLQCIIWYTLMLFLFEYRGAKLLISEQFPDTAGSIVSIHVDSDIMSLDGRQPLETEAEIKEDGKLHVTVRRSNASRSDIYSRRSQGLSATPRPSNLTNAEIYSLQSSRNPTPRGSSFNHTDFYSMMASGGGRNSNFGPGEAVFGSKGPTPRPSNYEEDGGPAKPTAAGTAAGAGRFHYQSGGSGGGGGAHYPAPNPGMFSPNTGGGGGTAAKGNAPVVGGKRQDGNGRDLHMFVWSSSASPVSDVFGGGGGNHHADYSTATNDHQKDVKISVPQGNSNDNQYVEREEFSFGNKDDDSKVLATDGGNNISNKTTQAKVMPPTSVMTRLILIMVWRKLIRNPNSYSSLFGITWSLISFKWNIEMPALIAKSISILSDAGLGMAMFSLGLFMALNPRIIACGNRRAAFAAAMRFVVGPAVMLVASYAVGLRGVLLHVAIIQAALPQGIVPFVFAKEYNVHPDILSTAVIFGMLIALPITLLYYILLGL
>gnl_Arath_TAIR10_AT1G77110.1
MITGNEFYTVMCAMAPLYFAMFVAYGSVKWCKIFTPAQCSGINRFVSVFAVPVLSFHFISQNNPYKMDTMFILADTLSKIFVFVLLSLWAVFFKAGGLDWLITLFSIATLPNTLVMGIPLLQAMYGDYTQTLMVQLVVLQCIIWYTLLLFLFELRAARLLIRAEFPGQAAGSIAKIQVDDDVISLDGMDPLRTETETDVNGRIRLRIRRSVSSVPDSVMSSSLCLTPRASNLSNAEIFSVNTPNNRFFHGGGGSGTLQFYNGSNEIMFCNGDLGGFGFTRPGLGASPRRLSGYASSDAYSLQPTPRASNFNELDVNGNGTPVWMKSPAAGRIYRQSSPKMMWESGQRHAAKDINGSVPEKEISFRDALKAAPQATAAGGGASMEEGAAGKDTTPVAAIGKQEMPSAIVMMRLILTVVGRKLSRNPNTYSSLLGLVWSLISFKWNIPMPNIVDFSIKIISDAGLGMAMFSLGLFMALQPKMIPCGAKKATMGMLIRFISGPLFMAGASLLVGLRGSRLHAAIVQAALPQGIVPFVFAREYNLHPDLLSTLVIFGMIVSLPVTILYYVLLGL
>gnl_Arath_TAIR10_AT1G70940.1
MISWHDLYTVLTAVIPLYVAMILAYGSVRWWKIFSPDQCSGINRFVAIFAVPLLSFHFISTNNPYAMNLRFIAADTLQKIIMLSLLVLWANFTRSGSLEWSITIFSLSTLPNTLVMGIPLLIAMYGEYSGSLMVQIVVLQCIIWYTLLLFLFEFRGAKMLIMEQFPETAASIVSFKVESDVVSLDGHDFLETDAEIGDDGKLHVTVRKSNASRRSFCGPNMTPRPSNLTGAEIYSLSTTPRGSNFNHSDFYNMMGFPGGRLSNFGPADMYSVQSSRGPTPRPSNFEENCAMASSPRFGYYPGGGAGSYPAPNPEFSSTTTSTANKSVNKNPKDVNTNQQTTLPTGGKSNSHDAKELHMFVWSSNGSPVSDRAGLNVFGGAPDNDQGGRSDQGAKEIRMLVPDQSHNGETKAVAHPASGDFGGEQQFSFAGKEEEAERPKDAENGLNKLAPNSTAALQSKTGLGGAEASQRKNMPPASVMTRLILIMVWRKLIRNPNTYSSLIGLIWALVAFRWHVAMPKIIQQSISILSDAGLGMAMFSLGLFMALQPKLIACGNSVATFAMAVRFLTGPAVMAVAAIAIGLRGDLLRVAIVQAALPQGIVPFVFAKEYNVHPAILSTGVIFGMLIALPITLVYYILLGL
>gnl_Arath_TAIR10_AT5G57090.1
MITGKDMYDVLAAMVPLYVAMILAYGSVRWWGIFTPDQCSGINRFVAVFAVPLLSFHFISSNDPYAMNYHFLAADSLQKVVILAALFLWQAFSRRGSLEWMITLFSLSTLPNTLVMGIPLLRAMYGDFSGNLMVQIVVLQSIIWYTLMLFLFEFRGAKLLISEQFPETAGSITSFRVDSDVISLNGREPLQTDAEIGDDGKLHVVVRRSSAASSMISSFNKSHGGGLNSSMITPRASNLTGVEIYSVQSSREPTPRASSFNQTDFYAMFNASKAPSPRHGYTNSYGGAGAGPGGDVYSLQSSKGVTPRTSNFDEEVMKTAKKAGRGGRSMSGELYNNNSVPSYPPPNPMFTGSTSGASGVKKKESGGGGSGGGVGVGGQNKEMNMFVWSSSASPVSEANAKNAMTRGSSTDVSTDPKVSIPPHDNLATKAMQNLIENMSPGRKGHVEMDQDGNNGGKSPYMGKKGSDVEDGGPGPRKQQMPPASVMTRLILIMVWRKLIRNPNTYSSLFGLAWSLVSFKWNIKMPTIMSGSISILSDAGLGMAMFSLGLFMALQPKIIACGKSVAGFAMAVRFLTGPAVIAATSIAIGIRGDLLHIAIVQAALPQGIVPFVFAKEYNVHPDILSTAVIFGMLVALPVTVLYYVLLGL
>gnl_Betvu_v1.2_Bv3_061190_owyj.t1
MISWHDLYTVLAAMVPLYVAMILAYGSVRWWKIFSPDQCSGINRFVAIFAVPLLSFHFISTNNPWEMNLHFIAADTLQKVIMLVLLALWTNLTRNGSLEWMITIFSLSTLPNTLVMGIPLLIAMYGPYSGSLMVQVVVLQCIIWYTLLLFLFEYRGAKILIMEQFPETAASIVSFKVDSDVVSLDGRDFLETDAEIGDDGKLHVVVRKSNVSRRSMSGMTPRPSNLTGAEIYSLSSSRNPTPRGSNFNTSDFYSMMGYQGFGGRLSNFGPADLYSVQSSRGPTPRPSNFDENPNPTASPRFGYYPATSGPALNSVGGSYPAPNPEFVNGSVGGGGGGSGGAASSNKSGGKNQMQQPAPQQQQLQLPQQLPQLPQQQQQGHHESKLSHDAKELHMFVWSSSASPVSEVGGLHVFGSNDYGNSDQSGRSDQGAKEIRMLVSDHPQNGETKGVRKSEEFAREDFSFTGGEEEKEEKDGAIPMAALNKLASSSTAELHPKVVSGTAELGGAKQMPPASVMTRLILIMVWRKLIRNPNTYSSLIGLIWSLVSFRWHVAMPKIIENSISILSDAGLGMAMFSLGLFMALQPKMIACGNKVAGFAMAVRFLTGPAVMAVAAIAIGLRGDLLRVAIVQAALPQGIVPFVFAKEYNNHPAILSTAVIFGMLIALPITLVYYILLGL
>gnl_Betvu_v1.2_Bv3_063090_cnrg.t1
MGIPLLTGMYGDFSATLMVQIVVLQCIIWYTLMLFLFEFRGARVLISEQFCESAASIASFKVDSDVVSLDGREPLETEAEIGQDGKVHVTVKKSRSLNLADNSKYSDDVRFCLSDPTHSNLTRVEIYSLQSFTRGSKLRTSSMGNVGFDEEKRSGGVGGVPSIGLTRFNGMHGGSRGGSGAVGGHLTPSTAGNFSPTEGHTTAMKKKEVGGKELHVFVRSLSVPAISKGVHGFRGNVDYDHTCGGNTHPKDYDKNGIDELNLGNKPGGNGPEVEGPILLKVSSSSTTKAQPESAAQCEVKPTAMPPARVMIKLILKMVWRKLIRNPNTYSSLIGLAWSLISFRWRVELPSIVANSIKILSDTGLGMAMFSLGLFMALQPRIIGGGKAMAAYATALRFILGPAIMAAAAAIVGLRGALLQIAIVQAALPQGIVPFVFAKEYNVHPQILSTAVIFGMLIALPITLVYFILLGLVK
>gnl_Betvu_v1.2_Bv3_063100_srwc.t1
MITLLDLYHVLTAVVPLYVAMILAYGSVKWWKIFSPDQCSGINRFVALFAVPLLSFHFISSNDPYSMNYRFIAADTLQKLIVLILLFLWSKLSSKGSLEWSITLFSLSTLPNTLVMGIPLLKGMYGDESGTLMVQIVVLQCIIWYTLMLFLFEYRGARLLISEQFPDTAGSIISFKVDSDIISLDGKEPLETEAALGDDGKLHVKVRKSTSSRSEVYSRNSYGVTPRPSNLTNAEIYSLQSSRNQTPRGSSFNHTDFYSFVNGAGKSGLSTISPRTSNFGNNIGFDEETGISGMGKGTHQGGSGYPAPPTAGIFSPAAGPGPGVGVGAGKNKKGENGKDLHMFVWSSSASPVSEGGLHVYRGGAAAAGVGYNNNNSHLDHAPLPNTKDYDDYGRDEFSFGNKNGGNGPEVDGPTLSKLGSSSTTELRPKAAAQSEAKGTSMPPTSVMTRLILIMVWRKLIRNPNTYSSLIGLSWSLISYRWHVEMPAIVASSIKILSDAGLGMAMFSLGLFMALQPRIIACGNTVATFAAGVRFITGPAVMAAASIAVGLKGTLLHVAIVQAALPQGIVPFVFAKEYNVHPDILSTAVIFGMLIALPITLVYYILLGLFR
>gnl_Betvu_v1.2_Bv5_111350_gqhy.t1
MISLSDFYHVMTAVVPLYVAMILAYGSVKWWKIFSPDQCSGINRFVALFAVPLLSFHFISSNNPYSMNLKFIAADSLQKVIVLTVLFVWSKFSKRGSLEWTITLFSLSTLPNTLVMGIPLLKGMYGDFSGSLMVQIVVLQCIIWYTLMLFMFEYRAAKMLISEQFPDTAGSIVSIHVDSDVVSLDGRQPLETEAEIKEDGKLHVTVRRSNASRSDIFSRRSHGFSSTTPRPSNLTNAEIYSLQSSHNPTPRGSSFNHTDFYSMVGAAGAGAARRSNFGAGDVYELGLTTSRGPTPRPSNFEEESGGNSNRTNKYGHAHYPAPNPGMFSPTKKDASVNANNTSTNTTTTTNNNLKKGKGGEEGGKDLHMFVWSSSASPVSDVFGGQHDQYAVSDQAVKEVRMNVSPGKVEGGRDNHEEYLSKDEFSFRNRGLEGEMKDHHQGSKMEDGTSKILPPASVMTRLILIMVWRKLIRNPNTYSSLIGLTWSLISFRWHVEMPAIIAKSISILSDAGLGMAMFSLGLFMALQPRIIACGNSVATFSMGVRFLTGPAVMAAASIVVGLRGVLLHVAIVQAALPQGIVPFVFAKEYNVHPDILSTGVIFGMLIALPITLVYYILLGL
>gnl_Betvu_v1.2_Bv6_155380_roxe.t1
MITGKDIYDVFAAIIPLYVAMILAYGSVRWWKIFTPDQCSGINRFVAVFAVPLLSFHFISNNNIYKMNYHFIAADCLQKVVILVALCLWLIITKKGNLEWMITLFSLSTLPNTLVMGIPLLKAMYGDFSGSLMVQIVVLQSIIWYTLMLFLFEYRGAKLLISEQFPETAASITSFRVESDVVSLNGREPIQADAEIGDDGKLHVVVRRSTASSMVSGSHYNKSHLHSLTSMTPRASNLTGVEIYSIQSSREPTPRASSFNQTDFYAMFASKAASPRHAASGFPPAQGSGGDVFSLQSSKGPTPRTSNFDEELIFKQQQQQQQQQGGGKRRFGRSMSGELYNGGGGSLPPYPPPNPMISGTTSMGGGGGGGGGGRRKEGGGNPPTPPNKDLHMFVWSSNQSPVSEHMKNTNAMNNNNVNNRVGGPNDLGVLDSSKAVLQQEIAAARAGMNNFPENSSPGRKMSGDKVVEGEEGLKFPAIGSPYQKKVVDDMEEGNMERKHQMPPASVMTRLILIMVWRKLIRNPNTYSSLIGLAWSLVSFRWNIEMPTIVKGSISILSDAGLGMAMFSLGLFMALQPRLIACGNRVAAFAMAVRFLTGPAVIAATSIAIGLRGVLLHVAIVQAALPQGIVPFVFAKEYNVHPDILSTGVIFGMLIALPITILYYVLLGL
>gnl_Carpa_v0.4_evm.model.supercontig_115.56
MINGKDIYDVLSAIVPLYVAMLLAYGSVRWWKIFSPDQCAGINRFVAVFAVPLLSFHFISTNDPYMMNYRFIAADSLQKLVILTALFLWNAFTKTGSLEWVITLFSLCTLPNTLVMGIPLLQAMYGEFSGSLMVQIVVLQSVIWYTLMLFLFEYRGAKLLIAEQFPETAGSITSFRVDSDVVSLNGREPLQADAEIGDDGKLHVVVRRSSAASSMVSSFNKTHGMNSLTSMTPRASNLTGVEIYSVQSSREPTPRASSFNQTDFYAMFASKAPSPKHGYTNSFHGDVYSLQSSKGATPRTSNFDEEMLKINAKKRGGRSMSGELFNGGLPSYPPPNPMFASGSTSGSVGGGTRRKENGGGGASISAGTTTPNKELHMFVWSSSTASPVSEGNMRHAVQKGGSTDLAAMDAKQENAASRAMQRLIENMSPGRKDHQQQVEMEEGSKVQGGVNGTSPFNYQKKLSVEGGEGGGRKQRMPPASVMTRLILIMVWRKLIRNPNTYASLLGLAWSLVSFKLHVKMPKIISASISILSDTGLGMAMFSLGLFMALQPKVIACGKSVALFSMAVRFLTGPAVMAACSIAIGIRGVLLHVAIVQAALPQGIVPFVFAKEYNVHANILSTGVIFGMLIALPITIIYYVLLGL
>gnl_Carpa_v0.4_evm.model.supercontig_65.140
MITWKDLYTVLTAVIPLYVAMILAYGSVRWWKIFSPDQCSGINRFVAIFAVPLLSFHFISTNDPYAMNFRFIAADTLQKIIMLFVLALWTNLSRNGSLEWMITIFSLSTLPNTLVMGIPLLIAMYGQYSGSLMVQIVVLQCIIWYTLLLFLFEYRGAKILIMEQFPETAASIVSVRVESDVVSLDGRDFLETDAEIGQDGKLHVTVRKSNASRRSLGPCSLPALTPRPSNLTGAEIYSLSSSRNPTPRGSNFNNSDFYSMMGVPGFPGRHSNFGPADLYSVQSSRGQTPRPSNFEENCTGISSPRFGFYPATQTVPTSYPAPNPEFSSTVTTKNNKTQKENNHPQQQQQQNQNQNQNQNNKANHDAKELHMFVWSSSASPVSDVAGLHVFGGNDFEGTEQSRRSDQGAKEIRMIVSDHAQNGESKGCIPVQSFSNDDEDLIIR
>gnl_Carpa_v0.4_evm.model.supercontig_92.84
MITLTDLYHVLTAVVPLYVAMILAYGSVKWWKIFSPDQCSGINRFVALFAVPLLSFHFISTNNPYTMNLKFIAADTLQKVIVLGVLAVWSRTSSRGSLEWSITLFSLSTLPNTLVMGIPLLKGMYGDFSGSLMVQIVVLQCIIWYTLMLFLFEYRGARLLIAEQFPDTAGSIISFRVDSDIISLDGKEPLQTEAEVGEDGKLHVTVRKSTSSRSEIFSRRSHGPNSGLSLTPRPSNLTNAEIYSLQSSRNPTPRCSSFNHTDFYSMVNGKGGTNVSPRQSNFGNLGFDEENAVGVFGNAGKAANGSAYPVPTNAGIFSPVAGPGAAKKKVNGAEVGKDLHMFVWSSSASPVSEGGIHVFRGGEYGNDLGGVAHQKDYEEFGRDEFSFGNRRVGNGGEQDGPVLSKLGSSSTAELHPKAAQGESKPSAMPPASVMTRLILIMVWRKLIRNPNTYSSLVGLTWSLVSFKWNVVMPAIVAGSIKILSDAGLGMAMFSLGLFMALQPRIIACGNSVAAFAMAVRFLTGPAVMAAASIVIGLKGTLLHIAIVQVAALPQGIVPYVFAKEYNVHPDILSTGLA
>gnl_Carpa_v0.4_evm.TU.contig_35483.1
MITGTDFYHVMTAMVPLYVAMILAYGSVKWWKIFTPDQCSGINRFVALFAVPLLSFHFIAGNDPYTMNFRFIAADTLQKVIVLVVLALWTKLSKRGCLEWTITLFSLSTLPNTLVMGIPLLKGMYGEFSGSLMVQIVVLQCIIWYTLMLFMFEYRGAKLLISEQFPDTAGSIVSINVESDIVSLDGRQPLETEAEIKEDGKLHITVRKSNASRSDIFSRRSQGLSTTPRPSNLTNAEIYSLQSSRNPTPRGSSFNHTDFYSMMAGGRNSNFGANDVYGLSASRGPTPRPSNYEEDGAAGGKPRFHYHGSGGAAHYPAPNPGMFSPTGSKGVGANASAKKPNGQAQQKQEDGX
>gnl_Carpa_v0.4_evm.TU.contig_44255.1
MMAGGRNSNFGANDVYGLSASRGPTPRPSNYEEDGAAGGKPRFHYHGSGGAAHYPAPNPGMFSPTGSKGVGANASAKKPNGQAQQKQEDGGRDLHMFVWSSSASPVSDVFGGHEYAGNDHKEVRLAVSPGKVEGHRENHDQEYNMERDDFSFGNRERETNNHEGDKVGDGKPKAMPPTSVMTRLILIMVWRKLIRNPNTYSSLIGLTWSLVSFRWHVQMPAIIAQSISILSDAGLGMAMFSLGX
>gnl_Elagu_v2.0_p5_sc00004.V1.gene1168
MITLSDFYNVMTAVVPLYVAMILAYGSVKWWKIFSPDQCSGINRFVALFAVPLLSFHFISTNDPYAMNLRFIAADTLQKLMVLGVLTLWTQLTRRGSLEWTITLFSLSTLPNTLVMGIPLLKGMYGPFSGGLMVQIVVLQCIIWYTLMLFLFEYRGAKMLITEQFPDTAGSIASIAVDSDVVSLDGRRDALETEAEIGEDGRIHVTVRRSNASRSDIYSRRSQGFSTTTPRPSNLTNAEIYSLQSSRNPTPRGSSFNHNDFYSMVGRSSNFGAADAGYGASRPSNYEEEHGTARSRFHYPAPNPTIFSTAPPAATAVGAPRVQVVGGKVANGQSHLVKAEDGGTKDLHMFVWSSSASPVSDVFGNNQEYVFPPAPTDPSAVKQVRMTTVSPSKVDERKERDDYLERNDFSFGNGGMMAREGGREAGGDDEKMHESSKGAKRATALPPASVMTRLILIMVWRKLIRNPNTYSSLIGLTWSLVSFR
>gnl_Elagu_v2.0_p5_sc00005.V1.gene1009
MITGKDIYEVLAAIVPLYVAMILAYGSVRWWKIFSKDQCSGINRFVAVFAVPLLSFHFISTNNPYAMNYHFIAADSLQKVVILLALFLWHNLSKRGNLDWTITLFSLSTLPNTLVMGIPLLRAMYGDFSGSLMVQIVVLQSVIWYTLMLFLFEYRGAKALISEQFPPDIAGSITSFRVDSDVVSLNGREPLQADAEIGQDGKLHVVVRRSSSSAGRSTVSSYNKSHGFNSMTSMTPRASNLTGVEIYSIQSSREPTPRASSFNQTDFYAMFSSKVTSPRTGCGGGFEEEPGTRLGKHKGAGSKSSDFMNGGLFSTSSSSTYPAPNPLMLSGPACGSKKDGGTSSAMSANSNKELHMFVWSSSASPGSEANLRNAVNRAASHDFGNMDPSKPTFHQDIPARKGLHAPSGNASPIRKAGVNGELEIEDGCKSLEGKFPASPFVAQKKGADTGGVAGLVESNHRMPPASVMTRLILIMVWRKLIRNPNTYSSLLGLVWSLVSFR
>gnl_Elagu_v2.0_p5_sc00008.V1.gene759
MITWHDLYTVLTAVVPLYVAMILAYGSVRWWGIFSPDQCSGINRFVAIFAVPLLSFHFISTNDPYTMNFRFIAADTLQKLIVLAALTAWARLSSRGSLDWAITVFSLATLPNTLVMGIPLLIAMYGGFSGSLMVQVVVLQCIIWYTLLLFLFEYRAARLLIADQFPNTAASIVSFRVDSDVVSLDGGRDLLQADAEVGGDGKIHVTVRRSNASRRSFSMAMTPRPSNLTGAEIYSLSSSRNPTPRGSNFNHSDFFAMVGGAPPPLRPSNFGPADLYSLHSSRGPTPRPSNFDDGAAAVGSPRFGRYPAPNPEISSASATVIKKPTASNPTLPTTTAATQQQQNRAANHDAKELHMFVWSSSASPVSDAGGLHVFGGADFAAPDLAGRLDHGGAKEIRMLVPTDLPQNGGTKGVVIPEGEDCGRGGEDFSFEGGKGLEDLEERDRDSGPDGLSKLGSSSTAELHPKGGGGPSNGRKHTHPQMPPASVMTRLILIMVWRKLIRNPNTYSSLVGLIWSLVAFRSISQLTIILPPIF
>gnl_Elagu_v2.0_p5_sc00051.V1.gene466
MITPEDFYTVMCAMVPLYVAMLLAYASVKWWKIFTPEQCSGINRFVAVFAVPVLSFHFISHNNPYQMDTRFILADTLSKLLVLLLLSLWACLSPSSPGRSRLDWLITLFSIATLPNTLVMGIPLLRAMYTLLLFLFEYRAATLLIQEQFPGPVAAAIAKIKVDGDVISLDGRDPIHAESEMDADGRVRLRIRRSVSSAPESGLSSSVGFTPARLSNISGAEIYSLNTPGRHPMEQFTIADVTFGYRSASPRLSGYASSDAYSLQPTPRESNFNEMEIGTPVWMRSPAAAAGGGRVARQQSPAVAKVVRGCHEGGSGGGEGQGDKDVGGKYAAGAAALPQGIVPFVFAREYGLHPDILSTG
>gnl_Elagu_v2.0_p5_sc00061.V1.gene311
MITWQDLYTVLTAVVPLYVAMILAYGSVRWWGIFSPDQCSGINRFVAIFAVPLLSFHFISTNNPYAMNFRFIAADTLQKLIVLAALAAWARLSSRGSLDWAITVFSLATLPNTLVMGIPLLIAMYGAFSGSLMVQIVVLQCIIWYTLLLFLFEYRAARLLIADQFPDTAASIVSFRVDSDIVSLDGGRDLLQTDAEVGGDGKIHVTVRRSNASRRSFSMAMTPRPSNLTGAEIYSLSSSRNPTPRGSNFNHSDFFAMVGGAPPPLRPSNFGPADLYSLQSSRGPSPRPSNFDDGATAVGSPRFGHYPAPNPVISSASGAAAKNNATNPTPPAAAAPPQQQQNGAAQHDAKELHMFVWSSSASPVSEVGGLHVFGGADFAATDLAGLPDNGGAKEIRMLVPADLPQHGGTKGAVIPEGADYGGGREDFSFGGGKGLEDLGAKDTENGPEGVPKLGSSSTVELHLKGGGPPDSGKHTDHQMPPTSVMTRLILIMVWRKLIRNPNTYSSLIGLIWSLVAFRWHVSMPKIIEKSISILSDAGLGMAMFSLGGL
>gnl_Elagu_v2.0_p5_sc00094.V1.gene87
MVGIEDRKINATNIVEARMPVKSIIGAETVEFHRTAKPVAHSLHHLLLLQNPIDKMITAADLYHVLSAVVPLYVAMILAYGSVKWWRIFSPDQCSGINRFVALFAVPLLSFHFISTNNPYAMNYRFIAADTLQKLIVLVVLAIWSKTSSRGCLEWTITLFSLATLPNTLVMGIPLLKGMYGPASGSLMVQIVVLQCIIWYTLMLFLFEYRGAKLLITEQFPDTAGSIISFRVDSDIISLDGKEPLQTEAEVGEDGKLHVTVRKSTSSRSEIYSRRSHGLNSGVSITPRPSNLSNAEIYSLQSSRNPTPRGSSFNHTDFYSMVNGRNASGVSPRHSNFGNVGFDEESGGGVAAGIPKANGVAGGYPGPPGTGIFSPVGAKKKVGGGEGGKDLHMFVWSSSASPVSEGGMHVFRGGEFGNEHGGAAHPTDHHPKDAYDVYGRDDFSFQNRAGTQGMDSLQKDGPSLSKLGSNSTAELHPKSGADGEIKPTSMPPASVMTRLILIMVWRKLIRNPNTYSSLIGLFMALQPRIIACGNSIAAFAMAVRFVTGPAVMAAASIAVGLRGVLLHIGIVQAALPQGIVPFVFAKEYNVHPDILSTGNAWETPTRSTGPVVDCPILGGLGYRPRQGAWAWAAPVRGPAHGMGRTAGWAACPLGPRVPLIGPAWAAHRSRSTGPPPAVFCHLGSCANFKSSYLLHPSSVWDDLGLVGLRFSPRTSLWAQCGLNLEVSNPNNLHIDSIFDLLQTSRASGSPRPHALRQSPAVHGWANMRVEPDCSIPSLSYAMLLLT
>gnl_Elagu_v2.0_p5_sc00189.V1.gene42
MISAGDLYHVLTAVVPLYVAMILAYGSVKWWRIFSPDQCSGINRFVALFAVPLLSFHFISTNDPYAMNYRFIAADSLQKLIVLTVLAIWTKTSSRGCLEWTVTLFSLATLPNTLVMGIPLLKGMYGPDSGSLMVQIVVLQCIIWYTLMLFLFEYRGAKLLIVEQFPDIAGSIVSFHVDSDVISLDGKELLQTEAEVGEDGKLHVTVRKSTGSRSEICSQQSQGPYSGVSITSRPSNLSNAEIYSLQSSVNPTPRGSSFNRNDFYSMVNGRSASGVSPRHSNFGSVAFDVQSIPMGVPATGLFSPARAKKKVIGVDGGNDLHMFVWSSSASSGGEFGSEHGGAAHPKDAYDVYGRDEFSLQNRPGTQEIDSLQNDGPTELLPKSGAAAEIKQTSMPPAGVMTRLILIMAALPQGIVPFVFAKEYNVHPDILSTALNKDYLLNLDSMADWHLEPSQHDSTESPAYAENLAKTPNPQMLIESLSDSFNIEGSCK
>gnl_Elagu_v2.0_p5_sc01123.V1.gene15
MITLSDFYNVMTAVVPLYVAMILAYGSVKWWKIFSPDQCSGINRFVALFAVPLLSFHFISTNDPYKMNLRFIAADTLQKLMVLAILTVWSNVSRRGCLEWTITLFSLSTLPNTLVMGIPLLKGMYGGDSGSLMVQIVVLQCIIWYTLMLFMFEYRGAKLLITEQFPDTAGSIASITVDSDVVSLDGRRDALETEAEIKEDGKLHVTVRRSNASRSDVYSRRSQGFSTATPRPSNLTNAEIYSLQSSRNPTPRGSSFNHTDFYSMVGRSSNFGASDAYGAMPTGAVRGPTTPRPSSFEEEHGTAAAGANAAGAGAKARFHYQMPVTAGTPHYPAPNPSVFSTAATGGPRAAPMGGKKANGQSHLLKAEDGGTKDLHMFVWSSSASPVSDVFGNNQEYGLPATDPLAAKEVRMTVSPGKVIPVVDGRKERDDYMEREDFSFGNRGMMERDGAHEGGGDEKMHESTKGGGRGTVLPPASVMTRLILIMVWRKLIRNPNTYSSLIGITWALVSFRLSGDVFWLCCGCGWVGGPGLFMALQPRIIACGNSVAAFAMAVRFFAGPAVMAAASIVVGLRGVLLHIAIVQAALPQGIVPFVFAKEYNLHPDILSTAIPPKLELLESMTAAAVGTCKKSLNQS
>gnl_Eucgr_v2.0_Eucgr.C00078.1
MITGKDMYDVLAAVVPLYVAMILAYGSVRWWKIFTPDQCSGINRFVAVFSKVVILFALFLWHAFTKRSSLEWMITLFSLSTLPNTLVMGIPLLKAMYGDFSGSLMVQIVVMQSVIWYTLMLFMFEYRGAKLLINEQFPETAGSITSFRVESDVMSLNGREPLQADAEIGEDGKLHVVVRRSNASSMISSFKSHGLNSITPRASNLTGVEIYSVQSSREPTPRASSFNQTDFYAMFASKAASPKHGYTNSFQGGVPDVYSLQSSKVATPRTSNFDEEMMKMSGSNNVNAKRRGGRSMSGELFNGGPGNNVFPSYPPPNPMFSGSTSGNTKKMKDSGNNKELHMFVWSSSASPVSEGNMRHAVNRATSTELGLVDAAKASLQHAETAPANSKGMQDLIENMSPPPGKRMMDNHSKEVEQNQIEDGSGACKFPVNGSPYTNSCQKKVADEEGGIGEKKKQQMPPASVMTRLILIMVWRKLIRNPNTYSSLLGLAWSLISYRWNIQMPSIVKGSISILSDAGLGMAMFSLGLFMALQPKIIACGKSVATFSMAVRFLTGPAVIAATSIAIGLRGVLLHVAIVQAALPQGIVPFVFAKEYNVHPDILSTAVIFGMLIALPITIVYYVLLGV
>gnl_Eucgr_v2.0_Eucgr.H01390.1
MLSGKDIYTIIAAIMPLYVAMIIGYASVWFWNIFDPQQCAGINRYVASYAVPILSFDVIASCNFYDMNYRFIGGDTLQKVVILAALLLWIIFSRKSSLEWVISFFSLSTLPNTLIIGIPLLQAMYGEYTRDLMVQIVVLQGLIWYTLLLILFEYRGAMILINENFPDCSWAITSIRVDPDVVSLNGCETLETEAEIDDNGRVHVVVRRSSVSSMESPLRPSLDRLSSITTTPRASNLSGVEIYSLQSYRGRNRGSELINSFLFPSYQPSHRTSPSEMPVMFRDSYSSAGPAKGLHMFAWGSRADKSRHASSRITHCPSDLGEFFQNLNIPFTNHTSQITWHPKYGQGKLNEHAENASKMSDEERNAVNAELGRPPLTVMTRLVLLMVWRKLIVNPNIYSSVIGLAWSLLSFKLHIQFPLIVSGSIKILSDTGLGMAMFSIGLFMGSQPTLIPCGYWLAALSMVLKFIVGPLVAAATSAALGLRGELLCVSIVQAALPEAVVPFVFANQYKVHADIMSVS
>gnl_Eucgr_v2.0_Eucgr.A02229.1
MIKASDLYHVLTAVVPLYVAMILAYGSVKWWKIFSPDQCSGINRFVALFAVPLLSFHFISLNNPYKMNYRFIAADTLQKLIVLAVLAVWSRVSRRGSLEWSITLFSLSTLPNTLVMGIPLLQGMYGPESKSLMVQIVVLQCIIWYTLMLFLFEYRGARLLIAEQFPDTAASIISFRVDSDIISLDGKEPLQTEAAVGDDGKLHVTVRKSTSSRSEVFSRRSHGPNSGLSLTPRPSNLTNAEIYSLQSSRNPTPRGSSFNHTDFYSMVNGKGMSGVSPRQSNFGGLGFDEESGVPPVYGNGARANGGGAYPAPPNAGIFSPVAAAAAKKKGGDGKDLHMFVWSSSASPVSEGGLHVFRGGGDYGNELGVGGGGGVAHQKDYDEFGRDEFSFGNRQVPNGVDRDGPVLSKLGSSSTAELHPKAAVDGEAKLTSMPPASVMTRLILIMVWRKLIRNPNTYSSLFGLTWSLVSCRWNLAMPAIIGKSIAILSDAGLGMAMFSLGLFMALQPRIIACGNSIAAFSMAVRFLTGPAVMAAASIAVGLKHNLLHIAIVQAALPQGIVPFVFAKEYNVHPDILSTGVIFGMLIALPITLVYYIFLQL
>gnl_Eucgr_v2.0_Eucgr.F04265.1
MITSDDLYKVMCAMVPLYFAMLVAYGSVKWWKIFTPSQCSGINRFVAVFAVPILSFHFISQNNPYEMDTRFIAADTLSKVLVLASLSAWTAFFNGSLEWLITLFSVATLPNTLVMGIPLLKAMYGDFTQSLMVQVVVLQCIIWYTLLLFLLEYRAATQLIRNQFPGPTAASIAKIELDGDVISLDGRDPICTESEVDNNGRIRVRIRRSTSSAPDSALSSTVGITPRASNLSNVEIFSINTPGPLHEYHHSGTDISFGIGDLAFGCRSASPRLSGYASSDAYSLQPTPRASNFNELDSISVTTATTPVWVKSPISGKVFNRPASPVLSGITEKEISFRECTITSGPEPPDKKQEATAATPQEMPNALVMLKLILTVVGRKLSRNPNTYSSILGLLWSLISFKWNLGMPSLVKYSIKIISDAGLGMAMFSLGLFMALQPRLIACGTKMATISMAIRFISGPLVMSAACLAVRLRGVRLHAAIVQAALPQGIVPFVFAREYGVHPDILSTGVIFGMLVSLPVTLLYYILLGL
>gnl_Eucgr_v2.0_Eucgr.B02902.1
MITWHDLYTVLSAVVPLYVAMILAYGSVRWWKIFSPDQCSGINRFVAIFAVPLLSFHFIAKNDIYAMNLRFIAADTLQKLIMLAVLALWANFTRNGSLEWMITIFSLSTLPNTLVMGIPLLEAMYGPGASKRDDAGGLMVQVVVLQCIIWYTLLLFLFEYRGAKILIMEQFPETAASIVSFKVESDVVSLDGRDFLETDAEIGDDGKLHVTLRKSNASRRSLGPGSFSGLTPRPSNLTGAEIYSLSSSRNPTPRGSNFNQSDFYSMMGFAPRRSNFGSADLYSVQSSRGPTPRPSNFEENSAAMAQSVPSPRFGFYPSQTVPTAYPAPNPEIASAFTKNSKNAPQHLQPKQEGKANHDAKELHMFVWSSSASPVSEGGGHHVFGGTEVGASEQSGRSDQGAKEIRMIVADHPPNGETKAVAEAEGLGGGDDFSFGGKGGEGDEERENKEGPTGLTKLGSSSTAELHPKAAGAAEQLGVGGGAGGEGGKHMPPAKVMTRLILIMVWRKLIRNPNTYSSLIGLTWSLIAFRWNVTMPVIINESIEILSRAGLGMAMFSLGLFMALQPKIIACGNSVASFAMAVRFLTGPAVMAAASIAIGLHGRLLHIAIVQAALPQGIVPFVFAKEYNVHPAILSTGVIFGMLIALPITLVYYILLGL
>gnl_Eucgr_v2.0_Eucgr.B00948.1
MITGSDFYHVMTAMVPLYVAMILAYGSVRWWRIFTPDQCSGINRFVALFAVPLLSFHFISSNNPFTMNLRFLAADSLQKLLILLALALWSHLSRRGSLDWSITLFSLSTLPNTLVMGIPLLRGMYGPYSGDLMVQIVVLQCIIWYTLMLFLFEFRAARTLISNQFPGTAAASIISIRVDPDVVSLDGSRQPLETEAEVGSDGKLRVTVRRSSASRSDIFKPAAWLSPRPSNLTNAEIYSLQSSRNPTPRGSSFNHAELYSVAAGLGGGGRGSNFGSADVYGLSASFGPTPRPSNYEEDKPKFPYGSGGSTAGSYPAPNPGMFSPKNNGGSGGKRANVQGGKRGAEDGGGGGRRDLHMFVWSSSTSPVSDVFGNNHDLPTGATHEKVDQNHIKEGDQLERDEFSFRNRRPENVEAGGGDAMPPTSVMTRLILIMVWRKLIRNPNTYSSLIGITWSLVSFRWHIEMPAIIAKSISILSDAGLGMAMFSLGLFMALQPKIIACGNSVATFAMAVRFLTGPAVMAAASLVIGLRGDLLRVAIVQAALPQGIVPFVFAKEYGLHPDILSTAVIFGMLIALPITLVYYILLGI
>gnl_Eucgr_v2.0_Eucgr.K02271.1
MITGTDFYHVMTAMVPLYVAMILAYGSVKWWKIFTPDQCSGINRFVALFAVPLLSFHFISTNDPYTMNFKFIAADTLQKIVVLAVLFVWAKVSKRGSLDWTITLFSLSTLPNTLVMGIPLLQGMYGEYSGSLMVQIVVLQCIIWYTLMLFMFEYRGAKILISEQFPDMAGSIVSIHVDSDIMSLDGRQPLETEAEVKEDGKLHVTVRRSNASRSDIFSRRSQGLSSTTPRPSNLTNAEIYSLQSSRNPTPRGSSFNHTDFYSMMAGQRSSNFGSADVYGLSASRGPTPRPSNYEEDGGNKPRFHYHGQGGGAHYPAPNPGMFSPKSGGGGGNNVKKPNGQAQKGEDGGKDLHMFVWSSSASPVSDVFGNNNHDQFGPNESKDVRLAVSPGKVENHGENQEEYMERNEFSFGNRENVTHEAEKVDDGKPKAMPPSSVMTRLILIMVWRKLIRNPNTYSSLIGLTWSLVSFRWHLVMPAIIAKSIAILSDAGLGMAMFSLGLFMALQPRIIACGNSVAAFAMAVRFLTGPAVMAAASIAVGLKGDLLHIAIVQAALPQGIVPFVFAKEYSVHPDILSTAVIFGMLIALPITLVYYILLGI
>gnl_Eucgr_v2.0_Eucgr.G02187.1
MIKWHDLYAVLVAVVPLYVAMILAYGSVRWWRIFSPDQCSGINRFVAIFAVPLLSFHFISTNDPYRMNLRFIAADTLQKLLLLLLLALWANLHRRGSLDWSITVFSLSTLPNTLVMGIPLLGAMYGTEASNLMVQVVVLQCIIWYTLLLFLFEYRGAKILIMEQFPETAASIVSFNVDPDVVSLDGRNFLETDAEVGQDGKLHVTVRKSNASRRSFGLGPGGGGSFSGMTPRPSNLSGVEIYSLSSSRNLTPRGSNSDFYSIMGVPRLSNFGPSDVYSVQSSRGPTPRPSNFDENLQPSPKFGFYPAQVASAPYPAPIPDFASAFAKSGKPNQQQQQPAPAPPEQQSNGAAKANSYDAKELHMFVWSSSASPVSEVGGLHVFGSGDFGAPDNQSRRADHSVKEIRMMVADNNQPNGETKTAPETTGFTGQDQFNFVAKADERDEGTGGEKEAAGPDRPNKLCASSSAGEPGGYGGCDDAGNDKQMPPASVMTRLILIMVWRKLIRNPNTYSSLIGIIWSLIAFRWDVGMPEIVDKSIHILSDAGLGMAMFSLGLFMALQPKLIACGNSVATFAMAVRFLVGPAAMAIASAAIGLRGPLLHIAIVQAALPQGIVPFVFAKEYNVHPAVLSTMVIFGMLIALPITLVYYILLGL
>gnl_Manes_v6.1_Manes.08G060200.1
MISITDLYHVLTAVVPLYVAMILAYGSVKWWKIFSPDQCSGINRFVALFAVPLLSFHFISTNNPYAMNYRFIAADTLQKIIVLVVLAIWSRLSSRGSLEWSITLFSLSTLPNTLVMGIPLLKGMYGDSSGTLMVQIVVLQCIIWYTLMLFLFEYRGARILIGEQFPDTAGSIISFRVDSDIISLDGREPLQTEAELGEDGKLHVTVRKSTSSRSEIFSRRSHGPNSGLSLTPRPSNLTNAEIYSLQSSRNPTPRGSSFNHTDFYSMVNGKNASNVSPRQSNFGNLPFDEENGGIGVYGNVSRANGNAYPAPPNAGIFSPGTKKKANGADNGRDLHMFVWSSSASPVSEGGIHVFRGGATDYANELGGATHQKDYDEFGRDEFSFGNRQVANGVDREGPVLSKLGSSSTAELHPKAGADGEPKPTAMPPASVMTRLILIMVWRKLIRNPNTYSSLIGLTWSLVSFKWNVEMPAIIARSISILSDAGLGMAMFSLGLFMALQPKIIACGNSVASFAMAVRFLTGPAVMAAASIAVGLRGVLLHIAIVQAALPQGIVPFVFAKEYNVHPDILSTGVIFGMLIALPITLVYYILLGL
>gnl_Manes_v6.1_Manes.06G000100.1
MITGKDIYDVLAAIVPLYVAMILAYGSVRWWKIFTPDQCSGINRFVAVFAVPLLSFHFISSNDPYAMNYRFIAADSLQKVVILTALFLWQAFSKRGNLEWMITLFSLSTLPNTLVMGIPLLKAMYGDFSGSLMVQIVVLQSVIWYTLMLFMFEYRGAKLLISDQFPETAGSITSFKVDSDVVSLNGREPLQADAEIGDDGKLHVVVRRSSASSMVSSFNKSHGLNSITSMTPRASNLTGVEIYSVQSSREPTPRASSFNQTDFYAMFASKAASPKHGYTNSFQGAIGDVYSLQSSKGVTPRTSNFDEETLKIGKKRGGRSMSGELFNGYPPPNPMFAGSTSGCPRKKESGAMPNKELHMFVWSSSASPVSEGNLRHAVHRAASSDFGAIDSSKVGLQHETSAASKAMHELIENMSPAGKMNGEKEIDIEDGQKFAVTGSPFNCQKKMEMECDGSRKHQMPPASVMTRLILIMVWRKLIRNPNTYSSLLGVVWSLISFRWNIQMPSIVRGSISILSDAGLGMAMFSLGLFMALQPKIIACGKSVATFAMAVRFLTGPAVIAATSIAIGLRGPLLHVAIVQAALPQGIVPFVFAKEYNVHADILSTAVIFGMLIALPITILYYVLLGL
>gnl_Manes_v6.1_Manes.06G006800.1
MITITDFYHVMTAMVPLYVAMILAYGSVKWWKIFTPDQCSGINRFVALFAVPLLSFHFISSNDPYAMNFRFIAADTLQKVIVLVVLAFWTKLSKRGCLEWTITLFSLSTLPNTLVMGIPLLKGMYGEFSGSLMVQIVVLQCIIWYTLMLFLFEYRGAKLLISEQFPDTAGSIVSIHVDSDIMSLDGRQPLETEAEIKEDGKLHVTVRKSNASRSDIFSRRSQGLSSTTPRPSNLSNAEIYSLQSSRNPTPRGSSFNHTDFYSMMATGRNSNFGASDVYGLSASRGPTPRSSNYEEDGGGLGNKPRFHYHASGGAAHYPAPNPGMFSPTGSKGGVAANNAAAAATKKPNGQAQQKAEDGGGKDLHMFVWSSSASPVSDVFGSHDYGGHDQKEARLAVSPGKVEGNRENHHQEDYMEREDFSFGNIGVEREMNNNHEKVMENVGKPKPMPPTSVMTRLILIMVWRKLIRNPNTYSSLIGLIWSLVSFRWHIEMPAIIAKSISILSDAGLGMAMFSLGLFMALQPRIIACGNSIAAFAMAVRFLTGPAVMAAASIAVGLRGTLLHVAIVQAALPQGIVPFVFAKEYNVHPDILSTGVIFGMLIALPITLVYYILLGL
>gnl_Manes_v6.1_Manes.18G087300.1
MITGDDFYKVMCAMVPLYFAMLVAYGSVKWWKIFTPEQCSGINRFVAVFAVPVLSFHFISQNNPYQMDTKFILADTLSKIIVLVVLSVWAVFFNGGLDWLITLFSVATLPNTLVMGIPLLMAMYGDFTQSLMVQVVVLQCIIWYTLLLFLFEYRAATLLIKTQFPGPTAASITKIELDNDVISLDGRDPLRTESETDGNGRIRVRIRRSTSSAPESALSSSICLTPRPSNLSNAEIFSVNTPAPFYEYSINPNANNGYTHYNHGPNNEIIICNGDLGFGYRSGTSPRLSGYASSDAYSLQPTPRASNFNELDVTNAGGTPYWVRSPVAGKFFRQPSPAVPDVRMVWGESPGKCQNGGAGAGKDITEKEISFRDSSKTAALEETNSKEAATDQEMPRAFVMLKLILIVVGRKLSRNPNTYSSVIGLLWSLISFKWNVGMPSLVKNSIKIISDAGLGMAMFSLGLFMALQPRIIACGKKRATMGMAIRFICGPIVMSAASVAVGLRGVRLRAAIVQAALPQGIVPFVFAREYGLHPDILSTGVIFGMLVALPVTLLYYISLGL
>gnl_Manes_v6.1_Manes.15G127700.1
MITGKDLYTVLTAVVPLYVAMILAYGSVRWWKIFSPDQCSGINRFVAIFAVPLLSFHFISTNDPYAMNFRFIAADTLQKIIMLVALGIWTNFTKNGSLEWMITIFSLSTLPNTLVMGIPLLIAMYGEYSGSLMVQVVVLQCIIWYTLLLFLFEYRGAKMLIMEQFPETAASIVSFKVDSDVVSLDGRDFLETDAEIGGDGKLHVTVRKSNASRRSLGPGSFSALTPRPSNLTGAEIYSLSSSRNPTPRGSNFNTSDFYNMMGVQGFPGGRLSNFGPADLYSVQSSRGPTPRPSNFEENCAPMATISSPRFGFYPAQTVPTSYPAPSAEFSATVSTKNSKNQQQQLQEQQQQQQQQQNSKANHDAKELHMFVWSSSASPVSDVFGGNDFGASQQSGRSDQGAKEIRMLVADHPQDGETKAIAHAGEFPGEDFSFAGKGEGEEDGREKEGPTGLNKLGSSSTAELHPKAAGAPESGANKHMPPASVMTRLILIMVWRKLIRNPNTYSSLIGLVWSLICFRWHVAMPKIIEKSISILSDAGLGMAMFSLGLFMALQPKIIACGNSVAAFAMAVRFLTGPAVMAAASIAVGLRGTLLHVAIVQAALPQGIVPFVFAKEYNVHPAILSTAVIFGMLIALPITLVYYILLGL
>gnl_Manes_v6.1_Manes.14G171100.1
MITPTDFYHVMTAMVPLYVAMILAYGSVKWWKIFTPDQCSGINRFVALFAVPLLSFHFISSNDPYAMNFRFIAADTLQKVIVLGVLALWTNLSKRGCLEWTITLFSLSTLPNTLVMGIPLLKGMYGEYSGSLMVQIVVLQCIIWYTLMLFMFEYRGAKMLIAEQFPDTAGSIVSIHVDSDIMSLDGRQPLETEAEIKEDGKLHVTVRKSNASRSDIFSRRSQGLSSTTPRPSNLTNAEIYSLQSSRNPTPRGSSFNHNDFYSMMAAGRNSNFGSSDVYGLSASRGPTPRPSNYEEDGGGNKPRFHYHGSGGATHYPAPNPGMFSPTGSKGGVAANNAAGPKKPNGQAHMKAEDGGGRDLHMFVWSSSASPVSDVFGSHDYGAHDQKEVRLAVSPGKVEGHRENHQHHEDYMEREDFSFGNRGIEREMNNNNHQGEKIIGDEGKSKAMPPTSVMTRLILIMVWRKLIRNPNTYSSLIGLTWSLISFRWHVEMPAIIAKSISILSDAGLGMAMFSLGLFMALQPRIIACGNSIAAFAMAVRFLTGPAVMAAASIVVGLRGTLLHIAIVQAALPQGIVPFVFAKEYNVHPDILSTGVIFGMLIALPITLVYYVLLGL
>gnl_Manes_v6.1_Manes.17G077100.1
MISWKDLYTVLTAVIPLYVAMILAYGSVRWWKIFSPDQCSGINRFVAIFAVPLLSFHFISSNDPYAMNFRFIAADTLQKIIMLFALGIWTNFTKNGSLEWMITIFSLSTLPNTLVMGIPLLIAMYGKYSGSLMVQVVVLQCIIWYTLLLFLFEYRGAKMLIMEQFPETAASIVSFKVDSDVVSLDGRDFLETDAEIGDDGKLHVTVRKSNASRRSLGPGSFSGLTPRPSNLTGAEIYSLSSSRNPTPRGSNFNTSDFYNMMGVQGFPGGRLSNFGPADLYSVQSSRGPTPRPSNFEENCAPMATNSSPRFGFYPAQTVPTSYPAPNPEFSSTVSTKNTKNLQQQQQEQQQQQQQPQQQNSKANHDAKELHMFVWSSSASPVSDVFGGNDFGASQPSGRSDQGAKEIRMLVADHPQNGESKGEFPGEDFSFAGKVEGEDEGREKGGPTGLNKLGSSSTAELHPKTSGAPESGGNKQMPPASVMTRLILIMVWRKLIRNPNTYSSLIGLVWSLISFRWHVAMPKIIEKSISILSDAGLGMAMFSLGLFMALQPKIIACGNSVAAFAMAVRFLTGPAVMAAASIAVGLRGTLLHVAIVQAALPQGIVPFVFAKEYNVHPAILSTAVIFGMLIALPITLVYYILLGL
>gnl_Medtr_Mt4.0v1_Medtr2g038470.1
MIKGKDVYNILESIMPLYVAMILGYGSIKWWKIFTPDQCAGINRFVAMFAVPTLSFIYIYPINPYHMNWRLILADTLQKVVTLACLALWNIFTKRGGLDWSITLFSLTNLPNTLVVGIPLLNAMYGEFTKPLLTQILVLQGVVWYTILLLMYEYRAAKLFISQQFVDTNEGSHKIEIESSLDDVELREIGNNLSVKSHSTPRVPNLTRVEVHSSYTNSPQSNGFEDNIFNIHWTRFKKSRSLTNVSAFMKSKSCTTMGARVSPYPILKSTFSEKIIDDQRKFNFSDGLDMPQEIEASKGVHELIGRSTSSGKVSGDNDHESEERKKELVEIKENVTNEHQMQPGHGTMTKLILFRVWKKLSVNPNLYASVLGIVWALISARWNIKMPSIIHDSITIISHTGLGMSMFSLGIFMALQPKIIACGKTQATISMVLKFLVGPASFGATSAAVGIRGVVFKVGIIQAALPQGIVPFVFAKEYNLHAEIFNTAVSLGLAIAFPVAILYYVLLELNKSF
>gnl_Medtr_Mt4.0v1_Medtr8g107360.1
MITLTDFYHVMTSMVPLYVAMILAYGSVKWWKIFSPDQCSGINRFVALFAVPLLSFHFIASNNPYKMNTRFLVADTLQKIIVLLALTIWANVSKRGCLEWTITLFSISTLPNTLVMGIPLLKCMYGGEFSGSLMVQIVVLQCIIWYTLILFMFEFRGARMLISEQFPDTAGTIVSIHVDSDVMSLDDGRQCLETEAVIKEDGKLHVIVRRSNASRRSHSQSHTTPRASNLTNAEIYSLQSSRNPTPRGSSFNHTDLHSMMGGSRNSNFGAFDLKGTPPRTCNYDNSMSTTKGNYPAPNPEMFSPKNVVAAKKTEDLHMFFWSSSDSLVSDVKLNVSPEKVEGEDEHKRGEEGGAKTMPPASIMTRLILIMVWRKLIRNPNTYSSIIGLTWSLISFRWNIEMPVIIAKSISILSDAGLGMAMFSLGLFMALQPRIIACGNRIAAFSMAIRFLTGPAVMAAASIVVGLRGTLLNVAIVQAALPQGIVPFVFAKEYNVHPDILSTGVIFGMLIALPITLVYYILLGL
>gnl_Medtr_Mt4.0v1_Medtr7g089360.1
MISALDLYHVLTAVVPLYVAMILAYGSVKWWKIFTPDQCSGINRFVALFAVPLLSFHFISTNNPYTMNYRFIAADSLQKTIILTLLFIWSRTSSRGSLEWSITLFSLSTLPNTLVMGIPLLKGMYGDDSGTLMVQIVVLQCIIWYTLMLFLFEYRGARILIVEQFPDTAGSIISFKVDSDVLSLDGKEPLQTEAEVGEDGKLHVKVRKSTSSRSEIFSRRSHGVNSGVSLTPRPSNLTNAEIYSLQSSRNPTPRGSSFNHTDFYSMVNNGRNVSPRQSNFGSLGFDEESGVAKANGNGGNGYPAPHSAGIFSPVANKKKGHGGGAGDGGKDLHMFVWSSSASPVSEGGIHVFRGGGDYGNDQLNGVAHQKDYEEFGHDEFSFGNRTVANGVDKEGPVLSKLGSSSTTELHPKAGSQGEAKPTNMPPASVMTRLILIMVWRKLIRNPNTYSSLIGLTWSLVSFRWNVVMPAIVAKSIAILSDAGLGMAMFSLGLFMALQPRIIACGNTVASFAMAVRFLTGPAVMAFSSFVVGLRGVLLHIAIVQAALPQGIVPFVFAKEYNVHPDILSTGVIFGMLIALPITLVYYILLGL
>gnl_Medtr_Mt4.0v1_Medtr1g029190.1
MVTREDLYNVMCAMVPLYFAMLVAYGSVKCCKMFTPDQCSGINRFVAVFAVPVLSFHFISLNNPYQMDTKFILADTISKLLVLFFLTIWAIFFTKGSLDWVITLFSVATLPNTLVMGIPLLQAMYGDFTQSLMVQLVVLQCIIWYTLLLFLLEYRAAKLLIKSQFPGTTAASITKISLDDDVISLYSHDAPLTTQSETDENGRIKVRIRRSISSAPPESTSSLGKSFTPTRLSNLSNADIFSINTPGNFLDNMTSPQLSGYASTDAYSLQPTPRASNFNEMEIVGGGTPVWGRSPVAGGRVLDGGMVVWESPEKWRGDGGHGCKDITMSDKEISFRDSLKVSVAGEVVDPKDQIASSPKMPYAFVMLRLILIVAGRKLSRNPNTYSSLLGLLWSLISFKWNIEMPSLIKSSIKIISDAGLGMAMFSLGLFMALQPRIIACGTKRAAMGMAIRFLFGPLVMSLSSIAVGLRGKKLHTAIVQAALPQGIVPFVFAREYGLHPDILSTGVIFGMLISLPITLIYYIFLGL
>gnl_Medtr_Mt4.0v1_Medtr1g030890.1
MITLKDLYTVLTAVVPLYVAMILAYGSVRWWKIFSPDQCSGINRFVAVFAVPLLSFHFISTNNPYQMNFRFIAADTLQKIIMLVALSLWTLFTKNGNLEWMITIFSLSTLPNTLVMGIPLLIAMYGDYSGSLMVQVVVLQCIIWYTLLLFLFEYRGAKLLIMEQFPETAASIVSFKVDSDVMSLDGRDFLETDASVGDDGKLHVTVRKSNASRRSFMMNTPRPSNLTGAEIYSLSSTPRGSNFNHQEFYSMMGYQPRHSNFGANDLYSVQSSSRGPTPRPSNFEENGASSPRFGFYPAAQTVPTSYPVPNPEFSSTTKPVKNQNQNLMPQQPQVQLQTKGSQDKELHMFVWSSSASPVSESAGLNVFRNSEQSEEGAKEIRMVVADEHNQNGETNNKGGQEKEIGGEEDFKFNGVKVGEQGEGPNGPNKLGSNSTPELHPKATGVADSSVGKLMPPASVMTRLILIMVWRKLIRNPNTYSSLIGLIWSLVAFRWDVHMPKIIEKSISILSDAGLGMAMFSLGLFMALQPKIIACGNSVASFAMAIRFLTGPAVMAAASIAVGLRGTLLHVAIVQAALPQGIVPFVFAKEYNVHPAILSTAVIFGMLIALPITLLYYILLGL
>gnl_Medtr_Mt4.0v1_Medtr6g069510.1
MITLTDFYHVMTAMVPLYVAMILAYGSVKWWKIFSPDQCSGINRFVALFAVPLLSFHFIASNNPYKMNLRFLAADTLQKLIILCLLAIWSNFSKRGCLEWTITLFSLSTLPNTLVMGIPLLKGMYGEFSGSLMVQIVVLQCIIWYTLMLFMFEFRGARLLISEQFPDTAGSIVSIHVDSDVMSLDGRTPLETDAEIKEDGKLHITVRKSNASRSDIYSRRSQGLSSNTPRPSNLTNAEIYSLQSSRNPTPRGSSFNHTDFYSMMGGGNGRNSNFGANDVVNNYGLSANSRGVTPRPSNYEEEANNNAKKFKNYPAPNPGMFSPTNNNNGSKNLGSNVSVNAKKSNGQSQQKQEDLHMFVWSSSASPVSDVFGGHDFGAHDQKEVKLNVSPGKVEGHRETQEDYLEKDEFSFGNKGMEREMNQHEGGEKGGDGKSKVMPPASVMTRLILIMVWRKLIRNPNTYSSLIGLTWSLVSFRYHIEMPAIIAKSISILSDAGLGMAMFSLGLFMALQPKIIACGNSIAAFSMGVRFLVGPAVMAAASFAVGLKGVLFHVAIVQAALPQGIVPFVFAKEYNVHPDILSTGVIFGMLIALPITLVYYILMGL
>gnl_Medtr_Mt4.0v1_Medtr4g127090.1
MITGKDIYNVLAAIVPLYVAMILAYGSVRWWKIFTPDQCSGINRFVSVFAVPLLSFHFISSNDPYAMNYHFLAADSLQKVVILGALFIWNTFSKNQDSLDWTITLFSISTLPNTLIMGIPLLKAMYGDFSGNLMVQIVVLQSVIWYTLILFLFEYRAAKLLISEQFPETAASITSFKVDSDVVSLNGRETLQTDAETGEDGKLHVVVKRSTTNSIASGSFNKSHLNNMTLRASNLTGVEIYSVQTSTEPTPRASGFNQTDFYMPPSPKNGYPNSVRSNGNGTNGDVYSVQSSKGATPQYSIPEDENSKMNRNRRGRSIGGELFNNNGGSYPLPNPMLFCSTSVGTKKKDSIGGGNGLMENMSDSRRERDFEIEEETKSPYISQKKVDLEGVGDVNKNKQMPPASVMTKLILFMVWRKLIRNPNTYASLIGLVWSLISFGLHIEMPSIVNGSISILSNTGLGMAMFSLGLFMGLQPKLISRGKKIATYSMAVRFLVGPAVIAATSLAVGLRGVLLHVAIVQAALPQAIVPFVFAKEYNIHPNILGTGVIFGMLIALPITVLHYVILALL
>gnl_Medtr_Mt4.0v1_Medtr4g127100.1
MITGKDIYDVFAAIVPLYVAMILAYGSVRWWKIFTPDQCSGINRFVAVFAVPLLSFHFISSNDPYAMNYHFLAADSLQKVVILGALFIWNTFSKNQDSLDWTITLFSLSTLPNTLVMGIPLLRAMYGDFSGNLMVQIVVLQSVIWYTLMLFLFEYRAAKLLITEQFPETAASITSFKVDSDVVSLNGREPLQTDAEIGEDGKLHVVVKRSTTNSMVSGSFNKSHLNNMTPRASNLTGVEIYSVQSSREPTPRGSSFNQTDFYAMFQSKAPSPKHGYTNSFQSNGNGDIYSMQSSKGATPRTSNFEDETLRMHKKRGGRSMSGELFNNGGSYPPPNPMLSGSTSAGTKKKDSMGGGSGNGPNNKELHMFVWSSSASPVSEGNLRHAVNRAASTDFGTVDPSKYVPHENSVASKAVTELIENMSPRERDVEIEEAVKSPYISQKKMDLEGGGDVSKNTQMPPASVMTRLILIMVWRKLIRNPNTYSSLIGLVWSLVSFRFHIEMPSIVKGSISILSDAGLGMAMFSLGLFMALQPKLIACGKRVATFSMAVRFLTGPAVIAATSIAIGIRGVLLHVAIVQAALPQGIVPFVFAKEYNLHPNILSTGVIFGMLIALPITILYYVLLGV
>gnl_Medtr_Mt4.0v1_Medtr4g084870.1
MITWHDLYTVLTAVVPLYVAMILAYGSVRWWKIFSPDQCSGINRFVAIFAVPLLSFHFISTNNPYAMNYRFIAADTLQKIIMLLALTIWTNFTANGSLEWMITIFSLSTLPNTLVMGIPLLIAMYGEYSGTLMVQVVVLQCIIWYTLLLFLFEYRGAKLLIMEQFPETAASIISFKVDSDVVSLDGRDFLETDAEVGDDGKLHVHVRKSNASRRSFMMTPRPSNLTGAEIYSLSSSRNPTPRGSNFNHTDFYSMMGYAPRHSNFGANDVYSVQSNSRGPTPRPSNFEENPVPTATSAQTVNSPKFGFYPAQNVPAAYPAPNPEFSSGLSKSVSKNSQQHLSQQQTQQTVQVQPQTVTSNGSAAAAKTSHDAKELHMFVWSSSASPVSEASGLQVFGSGAADYGASDQSGRSEQGAKEIRMLVSDDHPPNGVNITNKGMQETELGGEELKFPVKEEELLVEEEVGKVEPAALNKLGGSSSTAELHPTATVKHMPPASVMTRLILIMVWRKLIRNPNTYSSLIGLIWSLVAFRWHVHMPKIIEKSISILSDAGLGMAMFSLGLFMALQPKMIACGNSVASFAMAVRFLTGPAVMAAASIAVGLRGNLLRVAIVQAALPQGIVPFVFAKEYNVHPAILSTGVIFGMLIALPITLVYYILLGL
>gnl_Mimgu_v2.0_Migut.E00429.1
MISWHDLYVVLTAVVPLYVAMFLAYGSVRWWKIFTPDQCSGINRFVAIFAVPLLSFHFISKNDIYAMNFRFIAADTLQKIIMLVVLGFWANFTKNGSLEWSITIFSLSTLPNTLVMGIPLLIAMYGEYAGSLMVQVVVLQCIIWYTLLLFLFEYRGAKMLIMEQFPETAASIVSFKVESDVVSLDGQDFLEADAALGRDGKLHVTVRKSNASRRSLGHGSFAGITPRPSNLTGAEIYSLSSSRNPTPRASNFNHSDFYSMMGFGGRLSNFGNSDTGRLSNFNVADMCSVQSSRGPTPRPSNFEENCAPGGLMNSPRFGYYPPPQPAPPTSYPAPNPDIASAMPKTAKTHHHNHHQQQQGGKANHDSKELHMFVWSSSASPVSEVGGGGGLHVFGGQDFGGAPENSGKSDQGAKEIRMVVNDHHLPQNGDTKGVPQTGNFAGEDFSFGGGDDEKEKEGPVGLLSSTATEAAGARKHMPPTSVMTRLILIMVWRKLIRNPNTYSSLIGLIWSLVSFRWHVHMPSIIEQSISILSDAGLGMAMFSLGLFMALQPKIIACGNTVASFSMAVRFLTGPAVMAAASIAVGLRGTLLHVAIVQAALPQGIVPFVFAKEYNVHPAILSTGVIFGMLIALPITLVYYILLGL
>gnl_Mimgu_v2.0_Migut.D01545.1
MISLGDFYHVMTAVVPLYVAMILAYGSVKWWKIFTPDQCSGINRFVALFAVPLLSFHFIASNNPYAMNLRFIAADTLQKLIVLAVLAVWANFSKRGCLEWTITLFSLSTLPNTLVMGIPLLKGMYGDFSGNLMVQIVVLQCIIWYTLMLFMFEYRGARMLISEQFPGTAGSIVSIHVDSDVMSLDGRQPLETAAEVKEDGKLHVTVRRSNASRSDIYSRRSVGFSSNTPRASNLTNAEIYSLQSSRNPTPRGSSFNHTDFYSMMQGGGTGRASNFGANDVYALPNSRGPTPRPSNFEEESGNNINGSKATFYHGGGNNNSNSNSSSNAHYPAPNPGMFSPAGSKTNAAAKKPLNEGGKDLHMFVWSSSASPVSDVFGGSLDHHGREVRVPVSPTKGEGQREQEDNNYMEREELRFGKRENEGEKMGGGDENKVKLMPPTSVMTRLILIMVWRKLIRNPNTYSSLIGLTWSLVSFRWHVEMPAIIAKSISILSDAGLGMAMFSLGLFMALQPRIIACGNSVAGFAMAVRFLTGPAVMAAASIAVGLRGVLLRVAIVQAALPQGIVPFVFAKEYNVHPDILSTGVIFGMLIALPITLVYYILLGL
>gnl_Mimgu_v2.0_Migut.I00299.1
MITSTDFYHVMTAVVPLYVAMILAYGSVKWWKIFTPTQCSGINRFVAMFAVPLLSFHFIAGNNPYTMNVRFIAADTLQKLIVLAALAVWANFTKRGCLEWTITFFSLSTLPNTLVMGIPLLKGMYGDFSGGLMVQIVVLQCIVWYTLMLFLFEFRGARLLISEQFPDDTAGAIASITVDSDVTSLDGRQMLETAAEVMEDGKLHVTVRKSSASKSDVFSRKSVGGFPSGATPRPSNLTNAEIYSLQSSRNPTPRGSSFNHSDFYSAGGGRNSNFGANDVYGLSGSRPSNFFEEEAAAANKSRFFHGNGTNYPAPNPGMFSPSKMAGNKKESGGKDVHMFVWSTSASPVSDVFGGGVSPAKVEGQGENNKEEECVEREDLSFRNNREDQEGGGEREGEKREKVNMPPTSVMTRLILIMVWRKLIRNPNTYSSLIGLIWSLVSFRWNVEMPAIIAKSISILSDAGLGMAMFSLGLFMALQPRIIACGNSVATFAMAVRFLTGPAVMAAASIAVGLRGVLLRVAIVQAALPQGIVPFVFAKEYNVHPDILSTGVIFGMLIALPITLVYYILLGL
>gnl_Mimgu_v2.0_Migut.L00994.1
MISWNDLYVVLTAVIPLYVAMILAYGSVRWWKIFTPDQCSGINRFVAVFAVPLLSFHFISKNDIYAMNFRFVAADTLQKIIMLAVLAMWANISKNGSLEWSITIFSLSTLPNTLVMGIPLLIAMYGDYSGSLMVQVVVLQCIIWYTLLLFLFEYRGAKMLIMEQFPETAASIVSFKVESDVLGNDGKLHVTVRKSNASRRSFGIGSYSGVTPRPSNLTGAEIYSLSSSRNPTPRGSNFNHSDFYSMMGLGRLSNFGNSDTGRLSNFNVADMYSVQSSRGPTPRPSNFEENSAPGALMTSPKFGYFPAQPPPPSSYPAPNPEISSAMPKTAKTHQPQQLGGKTSSDAKELHMFVWSSSASPVSEGAAAGGAAAGLHVFGGPDYGASDQSGRSDPGAKEIRLLVPDHPQNGEPKAVAQTGELGREDFSFGGAGEEDREKEPPIGLSKLGPTSDAELDSKVAGGGKHMPPTSVMTRLILIMVWRKLIRNPNTYSSLIGLIWSLISFRWHVQMPKLLEESIRILSDAGLGMAMFSLGLFMALQPKIIACGNTVASFAMAVRFLTGPAVMAAASIAVGLRGTLLHVAIVQAALPQGIVPFVFAKEYNVHPAILSTGVIFGMLIALPITLVYYILLGL
>gnl_Mimgu_v2.0_Migut.J01639.1
MISLTDLYHVLTAVVPLYVAMILAYGSVKWWKIFTPDQCSGINRFVALFAVPLLSFHFISSNNPYAMNYRFIAADTLQKLIVLAVLAVWSRTSARGSLEWSITLFSLSTLPNTLVMGIPLLKGMYGENSGTLMVQIVVLQCIIWYTLMLFLFEYRGARMLIAEQFPDTAASIISFRVDSDILSLDGKEPLQTEAEVGDDGKLHVTVRKSTSSRSEIFSRRSHGPNSGVSLTPRPSNLTNAEIYSLQSSRNPTPRGSSFNHTDFYSMVNGKNASNTNISPRQSNYGNFDEENGGYGNQPRQGNINTAYPAPASAGIFSPVAGPAAAAAAKKKPNGNEGGGKDLHMFVWSSSASPVSEGGIHVFRGGDYGNELNVGAHPKDYDDFGPDRNGPVLSKLGSSSTAELHPKNGGLDAKSTAMPPASVMTRLILIMVWRKLIRNPNTYSSLVGLTWSLVSYKWHVEMPAIIAKSISILSDAGLGMAMFSLGLFMALQPRIIACGKSVAAFSMAVRFLTGPAVMAAASIAVGLRGVLLHIAIVQAALPQGIVPFVFAKEYNVHPDILSTGVIFGMLVALPITLVYYILLGL
>gnl_Mimgu_v2.0_Migut.J01508.1
MITGKDIYDVLAAIVPLYVAMILAYGSVRWWKIFTPDQCSGINRFVAVFAVPLLGFHFISSNNIYAMNYHFIAADSLQKVVILAALFLWQAFSTRSGAAAVSSDWMITLFSLSTLPNTLVMGIPLLRAMYGDFSGDLMVQIVVMQSVVWYTLMLFMFEYRGAKLLITDQFPETAASITSFKVDSDVLSLNGREPLQADAEIGDDGKLHVVVKRSTSASMISSYNHHNKGLNSSAITPRASNLTGVEIYSVQSSREPTPRASSFNQTDFYAMFAGNNKTASPKHGYTNSYGGGDVFSLQSSKGVTPRTSNFDEEMMKMGKKRSGGGGGGGGGNNNNINTGRSMSGELFQHSYPPPNPMFSGGGPRRKESGSSGGGGGGNANGSIVSGGGSGNSNNPNKELHMFVWSSSASPVSEANMRNAVNKAASGDFASTIDAPSRENGSPVGKMKTGDEKETEIENVASKFPANASPYNNTCQKKMEMDPEEGGEMMGKKTQMPPASVMTRLILIMVWRKLIRNPNTYSSLIGLIWSLVSFRWNIEMPSIVKGSISILSDAGLGMAMFSLGLFMALQPKIIACGKSVATFSMAVRFLTGPAVIAATSIAIGLRGVLLHIAIVQAALPQGIVPFVFAKEYNVHPDILSTAVIFGMLIALPITILYYVLLGL
>gnl_Mimgu_v2.0_Migut.C01042.1
MISTNDFYNVMCSMVPLYFAMLVAYASVKWWGIFSPEQCSGINRFVAVFAVPVLSFHFISQNNPYQMDTKFILADTLSKSLVLVSLSIWCVCKGQIDWLITLFSVSTLPNTLVMGIPLLKAMYGDFTTSLMVQLVVLQCIIWYTLLLFLFEYRAAAILIQTQFPGQAAAAITKFEIDNDVISLDGRDPLLTESEVDDNGRIHVRIRRSTSSAATSVGPTPRGSNLSNAEIFSIGTPLEYGFGFRPVSPAGFSAGYASSDAYSLQPTPRASSFNELDSAAASPVAGKIFRQPSPVVKMVWESPEEGHGFGDVAEKDLSFRDCGRISVEEGLDMKETSTNQEMPRALVMLRLILIMVGRKLLRNPNTYSSVLGLSWSLISFKWNVGMPSLVKYSVKIISDAGLGMAMFSLGLFMALQPRLIACGTKMATISMLIRFIGGPILMCAASFAVGLRGAHLHAAIVQAALPQGIVPFVFAREYGLHPDILSTGVIFGMLVSLPVTLMYYILLGL
>gnl_Musac_v1_GSMUA_Achr3T22010_001
MITWEDFYTVMCAMVPLYFAMFVAYGSVKWWKIFTPEQCSGINRFVATFAVPVLSFHFISHNNPYQMDSRFILADTLSKLLVLVILSLWASLSAACAGPRRRGRRLDWVITLFSVGTLPNTLVMGIPLLRAMYGDFTQSLMVQLVVLQCIIWYTLLLFLFEYRAATMLIEDQFPGTAAAAIAKFEVDGDIISLDGRDPIRAESEMEIGTPVWVRSPAAPAGMLIRQQSPATPGALKLASPLWTLLAIGSRRSQSSLHQFARIKLHHLRESRSHSPFILLGMGLEAVKETCVTTATVPVLHITDTRLEGREKDLSFRSTSKFVVDKEDEEEELEVEGDQEMPAAFVMLRLILTVLGRKLSRNPNTYSSILGLLWSLISFKWGVDMPTLVKESIKIISDAGLGMAMFSLGLFMALQPRIIACGPKMAAISMAIRFLSGPMVMSVASMVVGLRGVRLHTAIVQAALPQGIVPFVFAREYGLHPDILSTGVIFGMLVSLPVTLLYYILLGL
>gnl_Musac_v1_GSMUA_Achr3T07280_001
MITLADFYHVMTAVVPLYVAMILAYGSVKWWKIFTPDQCSGINRFVALFAVPLLSFHFISTNNPYEMNMRFIAADTLQKLMVLAVLAAWCRLSRRGSLEWTITIFSLSTLPNTLVMGIPLLKGMYGSYSGTLMVQIVVLQCIIWYTLMLFLFEYRAARMLISEQFPDTAGAIASITVDSDVTSLDGHRDMLETEAEIKEDGKLHITVRRSNASRSDIYSRRSMGFSATTPRPSNLTNAEIYSLQSSRNPTPRGSSFNHNDFYSMVGRSSNFGAADVHGMRGSKPNYQLPVTAATQNYPAPNPSVFSAEDGGTKDLHMFVWSSSASPVSDVFGGNNTNHHEYGLPAADPSAMKEVRMAVSPGKGTTFHSLPLLIRGRYRAWNLDRFRQWTGGRKGGGHEDGGDKVQGAAKGGLMRATAMPPTSVMTRLILIMVWRKLIRNPNTYSSLIGVVWSLVSFKWHVNMPDIVSHSISILSDAGLGMAMFSLGLFMALQPRIIACGNSVAAFAMAVRFLTGPAVMAAASIAVGLRGVLLRIAIVQAALPQGIVPFVFAKEYNLHPDILSTAVIFGMLIALPITLVYYILLGL
>gnl_Musac_v1_GSMUA_Achr7T07300_001
MITLGDFYNVMTAVVPLYVAMILAYGSVKWWKIFTPLQCSGINRFVALFAVPLLSFHFISGNNPYTMNLRFIAADTLQKLMVLAALTAWGCLSRRGRLDWTITTFSLSTLPNTLVMGIPLLRGMYGEVSHSLMVQIVVLQCIIWYTLMLFLFEYRAAKLLIAEQFPDTAGAIASISVDSDVVSLDGREMLETETQIKEDGKLHVTVRRSNASRSDIHSRRSLGFSATTPRPSNLTNAEIYSLQSSRNPTPRGSSFNHNDFYNMVGRSSNFGAADPRFQYQLPVTTTAAAPHYPAPNPADGGAKDLHMFVWSSSASPVSEAFGNSKEYGLPATEASGLKELRSMNLIWFTVDGWKDGRDDYLEREEFSFANKATMDKEGAPQEGDEKANNEANKGGLREVKAMPPTSVMTRLILIMVWRKLIRNPNTYSSLIGLIWSLVCFRWNFQMPAIVLRSISILSDAGLGMAMFSLGLFMALQPRIIACGNKAAAFAMAVRFLTGPAVMAAASLVVGLRGVLLHIAIVQAALPQGIVPFVFAKEYNVHPDILSTAVIFGMLIALPITLVYYILMGI
>gnl_Musac_v1_GSMUA_Achr7T17140_001
MISWHDLYTVLAAVVPLYVAMILAYGSVRWWGIFTPDQCSGINRFVAIFAVPLLSFHFISTNDPFTMNLRFIAADTLQKLLVLAALAAWSNLLPHRHPLPGGAAPLDWSITVFSLSTLPNTLVMGIPLLIAMYGPYSGSLMVQIVVLQCIIWYTLMLFLFEFRAARLLIAEQFPDTAASIVSCRIDPDVVSLDAGAAEAAAEVGSDGKIHVTVRKSTSSRRSAMMTPRPSNLTGAEIYSLSSSRNPTPRGSNFNHAEFFAMISTAEKKPYPQLNYHRHHHNRPGAATATADAKELHMFVWSSSASPVSEVSGIHAFGGQDLASLEPGGRADHGAKEIRMLVPTELARNGPTTKGDACRAEEFSFGGEMRESEQQTGVRATRVLQKLGSSSTAELDPKGGGTPDGKRAGGAAHHQMPPASVMTRLILIMVWRKLIRNPNTYSSLIGLVWSLVAFRWHVTMPKIVEQSISILSDAGLGMAMFSLGLFMALQPRVIACGNKVATFAMAVRFLAGPAVMAAASVAVGLRGTLLHVAIVQAALPQGIVPFVFAKEYGVHPAILSTAVIFGMLIALPITLVYYILLGL
>gnl_Musac_v1_GSMUA_Achr2T00910_001
MISAADLYHVLVAVVPLYVAMILAYASVKWWCIFTPDQCSGINRFVALFAVPLLSFHFISTNNPYAMNYRFIAADTLQKLIVLVVLTVWTKVCSRGCLEWTITLFSLSTLPNTLVMGIPLLKGMYGPDSGSLMVQIVVLQCIIWYTLMLFLFEYRGARLLIMDQFPDTAGSIISFRVDSDIISLDGKETLQTDAEIGDDGKLHVTVRKSTSSRSEICSRRSHGLNSGGISITPRPSNLSNAEIYSLQSSRNPTPRGSSFNHADFYSMESDLRASGIAAPCGYPAPPATGIFSPVMATKKARAAEGGKDLHMFVWSSSASPVSEGGMHVFRDTDFANENGGATHAADHHHREAHHDAYDVDGPSLSKLGSSSTAELHPKAGAAGNPKPNSMPPASVMSRLILSMVWRKLIRNPNTYSSLLGVIWSLVSYRWDIEMPAIIARSISILSDAGLGMAMFSLGLFMALQPRIIACGNSVAAFAMAVRFVTGPAVMAAASIAVGLRGVLLHVAIVQAALPQGIVPFVFAKEYNVYPDILSTAVIFGMLIALPITLVYYILLGL
>gnl_Musac_v1_GSMUA_Achr9T27160_001
MITAGDFYNVMTAVVPLYVAMILAYGSVKWWKVFTPTQCSGINRFVALFAVPLLSFHFISGNDPYTMNLRFIAADTLQKLIVLAGLAAWGVLSRRGRLDWTITTFALGTLPNTLVMGIPLLRGMYGEVSHSLMVQIVVLQCIIWYTLMLFLFEYRAAKLLIAEQRSMGFSAATPRPSNLTNAEIYSLQSSRNPTPRGSSFNHNDFYSMVAGRGSNFGAADVYGVRAGAAAAAATTPRPSNYEEEHASPNYPAPNPAVFVQAASRTSGPKRANGQPHLSKTEDGGGKDLHMFLWSSSASPVSDVFGNGKEYGVPSTDPTGIKDVRVAVSPGKVDGRRENRDEYVGREDFSFGNRAAMDKDGTAQHEGDEKVKEVKKGGLREVTAMPPTSVMTRLILIMVWRKLIRNPNTYSSLIGIIWALVCFRWNVQMPAIVLQSISILSDAGLGMAMFSLGLFMALQPRVIACGNKAAAFAMAVRFLTGPAVMAVASLAIGLRGVLLRVAIVQAALPQGIVPFVFAKEYNVHPDILSTAVIFGMLIALPITLVYYILLGI
>gnl_Musac_v1_GSMUA_Achr8T23120_001
MITGADFYHVMTAVVPLYVAMILAYGSVKWWKIFTPDQCSGINRFVALFAVPLLSFHFISTNNPYEMNMRFIAADTLQKLMVLAMLAAWNRLSRRGSLEWTITIFSLSTLPNTLVMGIPLLKGMYGSYSGSLMVQIVVLQCIIWYTLMLFLFEYRAARILITEQFPDTAGAIANPTPRGSSFNHTDFYSMVGRSSNFGAADSKISYQLPATAGTPHYPAPNPSANGQAPVFKAEDGGTKDLHMFVWSSSASPVSDVFVGSNNHHHEYGFPSVVPSALKEVRVAVSPGRMEGRKENPADCLERDDFSFGNKGDGCGHDAVDDKVQGPAKAGLTRVTTMPPTSVMTRLILIMVWRKLIRNPNTYSSLIGVVWSLISFKWQVNMPDIVSGSISILSDAGLGMAMFSLGLFMALQPRIIACGNSVAAFAMAVRFLTGPAVMAAASIAVGLRGVLLRIAIVQASLPQGIVPFVFAKEYNLHPDILSTAVIFGMLIALPITLVYYILLGL
>gnl_Musac_v1_GSMUA_Achr8T09440_001
MITAADLYHVLTAVVPLYVAMILAYGSVKWWRIFSPDQCSGINRFVALFAVPLLSFHFISTNNPYAMNYRFIAADTLQKLIVLTVLSVWTKASRRGCLEWAITLFSLSTLPNTLVMGIPLLKGMYGSESGSLMVQIVVLQCIIWYTLMLFLFEYRGARLLIMEQFPDSAGSIISFRVDSDIISLDGKEPLQTEAEVGDDGKLHVTVRKSTSSRSDIYSRRSHGLNSGGISITPRPSNLSNAEIYSLRSSRNPTPRGSSFNHADFCSMPRKGGPRANGLAMSGIEGGKDLHMFVWSSSASPVSEGGMHVFAGAEFFFEDAISAVSHLGDAYDGYRQDDFSFRNKPTDPLQRDGLSLSKLGSNSTELHSKAEADGVGKPSMPPAGVMTRLILIMVWRKLIRNPNTYSSLLGLIWSLVSFRWEIEMPAIVARSISLLSDAGLGMAMFSLGLFMALQTRIIACGNSVAAFAMAVRFVTGPAVMAAASITVGLRGVLLHIAIVQAALPQGIVPFVFAKEYNVHPDILSTGVIFGMLIALPITLVYYILLGL
>gnl_Musac_v1_GSMUA_Achr8T08300_001
MITWEDFYTVMCAMIPLYFAMFLAYGSVKWWKIFTPEQCSGINRFVATFAVPVLSFHFISHNNPYQMDSRFILADTLSKLLVLMAISLWAALSAAFASPRRRGRRLDWVITLFSVGTLPNTLVMGIPLLRAMYGDFTQSLMVQLVVLQCIIWYTLLLFLFEYRAATLLIEDQFPGTAAAAIAKFEIDGDIISLDGRDPIQAESEIDADGRLRVRIRRSTSSAPGSGMSSSLGITPRRLPHPSGYASSDAYSLQPTPRASNFNELEICTPVWSTRMSGVSTHMPSAAVRSLFGLCLPWHHIEDKEKTSHYSDTAVIYNTTQIHGLRFFNNVSFLEQHCCYSHVMAGSSAAVTVQGCRRCSLSLRMPCNLESHYVLGEKDLSFRSTSKFVVRKEDEIEMEGEAEQEMPAALVMLRLILTVVGRKLSRNPNTYSSILGLLWSLISFKWDISMPSLLKESIKIISDAGLGMAMFSLGLFMALQPRIIACGPKMAAISMAIRFLSGPTVMSAASMAVGLRGVRLHTAIVQAALPQGIVPFVFAREYGLHPDILSTGVIFGMLVSLPVTLLYYILLGL
>gnl_Musac_v1_GSMUA_Achr1T15720_001
MITGKDIYDVLAAVVPLYVAMILAYGSVRWWKIFTPNQCSGINRFVAVFAVPLLSFHFISTNNIYAMNFHFIAADSLQKVVILVALFLWHNLSRRGSLDWSITLFSLSTLPNTLVMGIPLLRAMYGDFSGNLMVQIVVMQSVIWYTLMLFLFEYRGAKALISEQKSSSSIARSMASSYNKSHGLNSMTSMTPRASNLTGVEIYSLQSSRDPTPRASSFNQTDFYAMFSSKVTSPRAAGGAKEGAAAAANGNKELHMFVWSSSASPGSEANLRNIVNRAASTEFGIVDPPKAAAHFQENPTPKGSVHATSGNASPTKKAGAAASGELDMEDGRKSHGGKFPTNTHRMPPASVMTRLIVIMVWRKLIRNPNTYSSLIGLIWSLVSYRWNIEMPTIIKGSISILSDAGLGMAMFSLGLFMALQPKIISCGKSVAAFSMAVRFLTGPAVIAATSIAIGVRGVLLHVAIVQAALPQGIVPFVFAKEYNCHPDILSTAVIFGMLIALPITILYYVLLGV
>gnl_Musac_v1_GSMUA_Achr1T25190_001
MISWHDLYTVLAAVVPLYVAMILAYGSVRWWGIFTPDQCSGINRFVAIFAVPLLSFHFISTNDPYAMNLRFVAADTLQKLLVLGALAAWSNLLPHRRPLPGGAAPLDWSITVFSLSTLPNTLVMGIPLLIAMYGPYSGSLMVQIVVLQCIIWYTLMLFLFEFRAARLLIADQFPDTAASIVSFRIDPDVVSLDAGATEAAAEVSGDGKIHVTVRKSTSSRRSAMMTPRPSNLTGAEIYSLSSSRNPTPRGSNFNHAEFFAMVGGGAPAQTFRPSSFGAADIYSLQSSRGPTPRAATATATGAAADAKELHMFVWSSSASPVSEVAGLHAFGGQDLSASDLGGRADHGAKEIRMLLPAELPLNGPTTKGLVTNILLFQTPINTPGEDYRAEEFSFGDGRRGADDGREEKEVITPEVLQKLEAKVVGGQGEERPGGAVHHQMPPASVMTRLILIMVWRKLIRNPNTYSSLIGLIWSLVAFRWHVAMPKIVEKSISILSDAGLGMAMFSLGLFMALQPRIIACGNTAAAFAMAVRFLTGPAVMAAASIAVGLRGTLLHVAIVQAALPQGIVPFVFAKEYNVHPAILSTAVIFGMLIALPITLVYYILLGL
>gnl_Nelnu_v1.0_NNU_025337-RA
MITGTDMYHVLAAVVPLYVAMILAYGSVKWWKIFSPDQCSGINRFVALFAVPLLSFHFISTNNPYTMNIRFIAADTLQKIIVLSVLAIWSRASSRGSLEWSITLFSLSALPNTLVMGIPLLKGMYGELSGSLMVQIVVLQCIIWYTLMLFLFEYRGARLLIVEQFPDTAGSIISFRVDSDIISLDGKEPLQTEAEVSEDGKLHVTVRKSTSSRSEIFSRRSHGPNSGVSLTPRPSNLTNAEIYSLQSSRNPTPRGSSFNHTDFYSMLNGRNANSASPRRSNFGNLGFDEDNGMVNPLRANGIFSQGNSVEGVGYPAPPNAGIFSPAAGPGAKEKANGIGGEKDLHMFVWSSSASPVSEGGIHVFRGGDFGNQHGGVAHPADYEEFGRDEREGPVLSKLGSSSTAELHPKAGVHGDSKPTSMPPASVMTRLILIMVWRKLIRNPNTYSSLIGLTWSLVSFRWEIEMPAIIDGSIKILSNAGLGMAMFSLGLFMALQPRIIXCGNSVAAFTMVVRFLTGPAVMAAASIAVGLRGVLLHVAIVQAALPQGIVPFVFAKEYNVHPDILSTGVIFGMLIALPITLVYYILLGL
>gnl_Nelnu_v1.0_NNU_018727-RA
MISWGDLYTVLAAMVPLYVAMILAYGSVRWWKIFSPDQCSGINRFVAIFAVPLLSFHFISTNNPYKMNFHFIAADTLQKIIMIVVLGIWANFTRNGSLEWLITIFSLSTLPNTLVMGIPLLIAMYNPEAGNLMVQVVVLQCIIWYTLLLFLFEYRGAKMLIMEQFPDTAGSIVSFKIDSDVVSLDGRDFLETDAEIGNDGKLHVTVRKSNASRRSLGPGSLSALTPRPSNLTGAEIYSLSSSKNPTPRGSNFNNSDFYSMIGLQGFPARQSNFGPGDLYSVQSSRGPTPRPSNFEENCAPAAAAASVTSPRFGFYPAVPTASTYPAPNPEISSTGTKSAKKEQQQQLQQTTTQAQGQGKANHDAKELHMFVWSSSASPVSEGGGLHVFGATEQSGRSDQSAKEIRMLVGDHPQNGGNKEVFGGEDLRFPGGRGMMMGEGEEDGEKEGATGLSKLGSSSTAELHPKAVGTTESGAGKQMPPASVMTRLILIMVWRKLIRNPNTYSSLIGVVWSLIAFRWDLSMPKIIKGSISILSDAGLGMAMFSLGLFMALQPKIIACGNSVAAFAMAVRFLTGPAVMAAASIAVGLRGQLLHIAIVQAALPQGIVPFVFAKEYNVHPTILSTAVIFGMLIALPITLVYYIVLGL
>gnl_Nelnu_v1.0_NNU_018797-RA
MIKLLDFYHVMTAMVPLYVAMILAYGSVKWWKIFSPDQCSGINRFVALFAVPLLSFHFISTNNPYAMNFRFIAADTLQKLIVLGILAVWSNVSKRGCLEWTITLFSLSTLPNTLVMGIPLLKGMYGDFSGSLMVQIVVLQCIIWYTLMLFMFEYRGAKMLITEQFPETAGSIVSIAVDSDVMSLDGREPLETQAEIKEDGKLHVTVRKSNASRSEIFSRRSQGLSTTPRPSNLTNAEIYSLQSSRNPTPRGSSFNHTDFYSMVAGGRNSNFGASDVYGLSASRGPTPRPSNYEEDNKARFHHHATGGAQYPAPNPGMFSPTGSKPASNNTAATAAATSAKKTTNGQVQQKPEEGTKDLHMFVWSSSASPVSDVFGGQEYGVADQTVKDVRMAVSPGKVEGRRENQEEYMERNDYSGVVVDREMNDAGHKMGDSKPKGMPPASVMTRLILIMVWRKLIRNPNTYSSLLGLTWSLISFRWHVEMPAIIAKSISILSDAGLGMAMFSLGLFMALQPRIIACGNSIASFAMAVRFLTGPAVMAAASIAVGLRGVLLHVAIVQAALPQGIVPFVFAKEYNVHPDILSTAVIFGMLIALPITLVYYILLGL
>gnl_Nelnu_v1.0_NNU_023985-RA
MISADDFYKVMCAMVPLYFAMLVAYGSVKWWKIFTPEQCSGINRFVAVFAVPVLSFHFISQNNPYQMDTKFILADTVSKILVLVLLSLWAMIFHGGLDWLITLFSVATLPNTLVMGIPLLKSMYGDFTQSLMVQLVVLQCIIWYTLLLFLFEYRAATLLIQDQFPGSAAASIEKFEIDGDVISLDGRDPLRTESEVDGNGRIRVRIRRSTSSAPDSALSSSIGITPRASNLSGAEIYSVNTPAPPREFNHGNTDIGFCNADLAFGYRSAASPRLSGYASSDAYSLQPTPRASNFNELDTTTVTTSNTPTWIRSPAGGRVFRQTSPAFSGVKMVWESPGKGQAGGDKQGCKDVGLGEKDLSFRNDTKITENEETESKPAAAGNQEMPRTLVMLRLILIMVGRKLSRNPNAYSSVLGLLWSLISFKWGVGMPSLVKHSIKIISDAGLGMAMFSLGLFMALQPRIIACGMKMATLGMVIRFITGPTVMSAASLAVGLRGVRLHTAIVQAALPQGIVPFVFAREYGLHPDILSTGVIFGMLVSLPVTLLYYILLGL
>gnl_Nelnu_v1.0_NNU_017022-RA
MITGTDLYHVLTAVVPLYVAMILAYGSVKWWKIFSPDQCSGINRFVALFAVPLLSFHFISTNNPYTMNLRFIAADTLQKIMALTVLAIWSRVSSRGSLEWSITLFSLSTLPNTLVMGIPLLKGMYGDFSGSLMVQIVVLQCIIWYTLMLFLFEYRGARLLIVEQFPDTAGSIISFRVDSDIISLDGKEPLQTEAEVGEDGKLHVTVRKSTSSRSEIFSRRSHGPNSGVSLTPRPSNLTNAEIYSLQSSRNPTPRGSSFNHTDFYSMVNGRNANSISPRQSNFGNLAFDEENGMGGFTNPPRANGIFSQGNPVQGAGYPAPPSAGIFSPAAGPGAKKKANGTDGGKDLHMFVWSSSASPVSEGGIHVFRGGDFGNEHGVGHPAENHTKDYEEFGRDEFSFGNRPGSQVAERDGPTLSKLGSSSTTELHPKAAMQGDAKSSSMPPASVMTRLILIMVWRKLIRNPNTYSSLIGLTWSLVSFRWGIEMPAIIDGSIKILSNAGLGMAMFSLGLFMALQPRIIACGNSVASFAMAVRFLTGPAVMAAASIAVGLRGVLLHVAIVQAALPQGIVPFVFAKEYNVHPDILSTGFVFNNGYLWNVDSSAHNPSLLHLTGSLRGGYGRGML
>gnl_Nelnu_v1.0_NNU_000121-RA
MISWKDLYTVLAAMVPLYVAMILAYGSVRWWKIFSPDQCSGINRFVAVFAVPLLSFHFISTNNPYKMNFHFIAADTLQKIIMLVVLGIWANFTRNGSLEWLITIFSLSTLPNTLVMGIPLLIAMYDKNAGSLMVQVVVLQCIIWYTLLLFLFEYRGAKMLIMEQFPDTAGSIVSFKVDSDVVSLDGRDFLETDAEIGEDGKLHVTVRKSNASRRSLGPGSLPALTPRPSNLTGAEIYSLSSSRNPTPRGSNFNNSDFYSMIGLQGFPGRQSNFGPGDLYSSRGPTPRPSNFEENCAPAAISSPRFGFYPAVPAASTYPAPNPEISSTGSKNAKKEQNQQQQTQVQGQTVQSQSKANHDAKELHMFVWSSSASPVSEGGGLHVFGGTDFGATEQSGRSDQSAKEIRMLVADHPQNGGNKEEFGGEDFSFAGGRGTMAEGEEDREKEGPTGLSKLGSSSTAELHPKAGGTSDSGAGKQMPPTSVMTRLILIMVWRKLIRNPNTYSSLVGVIWSLISFRWDVSMPQIIKGSISILSDAGLGMAMFSLGLFMALQPKIIACGNSVAAFAMAVRFLTGPAVMAAASIAVGLRGQLLHIAIVQAALPQGIVPFVFAKEYNVHPAILSTAVIFGMLIALPITLVYYIVLGL
>gnl_Nelnu_v1.0_NNU_000155-RA
MINLSDFYHVMTAMVPLYVAMILAYGSVKWWKIFSPDQCSGINRFVALFAVPLLSFHFISTNDPYAMNFRFIAADTLQKLIVLGILAVWTNFSKRGCLEWTITLFSLSSLPNTLVMGIPLLKGMYGEFSGSLMVQIVVLQCIIWYTLMLFMFEYRGAKMLISEQFPDTAGSIVSIAVDSDVMSLDGREPLETQAEIKEDGKLHVTVRKSNASRSEIFSRRSQGLSSTTPRPSNLTNAEIYSLQSSRNPTPRGSSFNHTDFYSMVAGGRNSNFGASDAYGLGASRGPTPRPSNYEEDNKARFHYHASVSDVFGGQEYGVADQTVKEVRMAVSPGKVEGRRENQEEYLERDDFSFGNRGVADTEMNDEGHKMGTTKAKSLPPASVMTRLILIMVWRKLIRNPNTYSSLIGLTWSLISFRWHVEMPAIIAKSISILSDAGLGMAMFSLGLFMALQPRIIACGNSIAAFAMAVRFLTGPAVMAAASIAVGLRGVLLHVAIVQAALPQGIVPFVFAKEYNVHPDILSTAVIFGMLIALPITLVYYILLGL
>gnl_Nelnu_v1.0_NNU_014665-RA
MISFSDLYCVLSSVVPLYVTMFLAYASVKWWNVFTPDQCAGINKFVAIFAVPLLSFEFISRINPYKMNLLFIAADSVSKVVILIVLFSWAKLSKRGSLDWVITLFSLSTLPNTLVMGIPLLKSMYGSDKENLMVQVVVLQCIIWYTLMLFLFEYREARILVLQKFDGGDNTEKHGEDVSSAQKVRSSSSGSAGLDQDEVVHVIVTRPSSGSPQSDTQSTLQNLNKVAPDSRRFNQMFATAAAAAEDGKELHLFIWRCGCCSSEGKRRVPEQSVEVSTREEANDNKGKSTREADEKSQVLQAPDDHSSNMSSVMFKLILKMVWFKLIKNPNSYASLLGLSWALASCRWSFKKPQIIENSVTILSNAGLGMAMFSLGLFMALQPRIIACGNRLAAYGMLMRFVVGPAVMAVASIAVGLRGTVLRVSIVQAALPQGIVPFVFAREYNLHPDVLSTAVIFGMIISLPITVLYYVFLGL
>gnl_Nelnu_v1.0_NNU_025285-RA
MITGKDIYDVLAAIVPLYVAMILAYGSVRWWKIFTPDQCSGINRFVAVFAVPLLSFHFISSNNPYAMNYRFIAADSLQKIVILSALFLWQAFSENGSLEWMITLFSLSTLPNTLVMGIPLLKAMYGEFSGSLMVQIVVLQSVIWYTLMLFMFEYRGAKLLIGEQFPETAGSITSFRVDSDVASLNGREPLQADAEIGDDGKLHVVVRRSTTTSVTSSYNKSHGLNSISMTPRASNLTGMEIYSVQSSREPTPRASSFNQTDFYAMFASKMPSPKHGHSHTNSCQGGSGDVYSLQSSRGATPRTSNFEEEMMRFGKRKGGRSMSGELFNGVLSSSYPPPNPMLSGATSGAKKKEAGGSAPNNKELHMFVWSSSASPVSEGNLRNAVNNRVASTDFGVLDSSKAVLQQEIAASRGMHDFNENDSPLTKMGGDREFDIEDGPKNQASGSPHLTEKKVELGGEGEKKHQMPPASVMTRLILIMVWRKLIRNPNTYSSLFGLAWSLISFRWNIQMPSIVSGSIAILSNAGLGMAMFSLGLFMALQPKIIACGKTVATFSMAVRFLTGPAVMAATSITIGAALPQGIVPFVFAKEYNVHPDILSTAVIFGMLIALPITILYYVLLGL
>gnl_Nelnu_v1.0_NNU_025286-RA
MITGKDIYDVLAAIVPLYVAMILAYGSVRWWKIFTPDQCSGINRFVAVFAVPLLSFHFISNNDPYAMNYRFIAADSLQKIVILFALFLWQAFSKNGSLEWMITLFSLSTLPNTLVMGIPLLKAMYGEFSGTLMVQIVVLQSVIWYTLMLFMFEYRGAKLLIGEQFPETAGSITSFKVDSDVVSLNGREPLQADAEIGDDGKLHVVVRRSTTTSVISSYNKSHGLNSISMTPRASNLTGVEIYSVQSSREPTPRASSFNQTDFYAMFASKMPSPKHGHSHTNSFQGGAGEVYSVQSSRGATPRASNFEEEMRFGKRKGGRSMSGELFNGLPSSYPPPNPMFSGSTSGAKKKEATGGGGGGAPNNKELHMFVWSSSASPVSEGNLKHVVNKATSTDFGVVDSSKAVLQQEIAASRGMHDFNENASPLTKMGRDREFDIEDVPKNPAAGSPHLSQKKVELGGEGEKKHQMPPASVMTRLILIMVWRKLIRNPNTYSSLFGLVWSLISFRWNIQMPSIVRGSITILSNAGLGMAMFSLGLFMALQPKIIACGKTIATFSMAVRFLTGPAVMAATAITIGIRGVLLHVAIVQAALPQGIVPFVFAKEYNGHFWNAGCTTHNNTLLRSSRFLKEVLGREDRSAEEKTHVETDTISSLRQAEVIR
>gnl_Orysa_v7.0_LOC_Os01g45550.1
MISGHDFYTVMAAVVPLYVAMFLAYGSVRWWGIFTPDQCSGINRFVAIFAVPLLSFHFISTNDPYAMNLRFLAADTLQKLLVLAGLAAWSRLPSRTGAPRLDWSITLFSLSTLPNTLVMGIPLLIAMYGPYSGSLMVQIVVLQCIIWYTLMLFLFEFRAARMLIADQFPDTAASIVSLHVDPDVVSLEGGHAETEAEVAADGRLHVTVRRSSVSRRSLLVTPRPSNLTGAEIYSLSSSRNPTPRGSNFNHADFFAMVGGGPPPPTPAAVRGSSFGASELYSLQSSRGPTPRQSNFDEHSARPPKPPATTTGALNHDAKELHMFVWSSSASPVSEVSGLPVFSGGGGGGALDVGAKEIHMVIPADLPQNNGSGKEHEEYGAVALGGGGGGENFSFGGGKTVDGAEAVDEEAALPDGLTKMGSSSTAELHPKVVDVDGPNAGGGAAGAGQYQMPPASVMTRLILIMVWRKLIRNPNTYSSLLGLAWSLVAFRIVHGAAAQHHRVWQISRRRLHGRPLPRGPCRHGRRVNRHRTPRDAPARRHCSGGSTTRDCAFCFCKRIQCPPGHPEHSGNFWHANSSSNHIAVLHPSWTMIKKAYGRSHIKRKKWGQRERKKSDPVHLKQRMLICIACCRTLPMMTRQRSCYRAIYLCDICTRDNDRMYSNITDIRYVFC
>gnl_Orysa_v7.0_LOC_Os02g50960.1
MITAADFYHVMTAMVPLYVAMILAYGSVKWWRIFTPDQCSGINRFVALFAVPLLSFHFISTNNPYTMNLRFIAADTLQKLMVLAMLTAWSHLSRRGSLEWTITLFSLSTLPNTLVMGIPLLKGMYGEFSGSLMVQIVVLQCIIWYTLMLFMFEYRGARMLITEQFPDTAANIASIVVDPDVVSLDGRRDAIETETEVKEDGRIHVTVRRSNASRSDIYSRRSMGFSSTTPRPSNLTNAEIYSLQSSRNPTPRGSSFNHTDFYSMVGRSSNFGAADAFGVRTGATPRPSNYEDDASKPKYPLPASNAAPMAGHYPAPNPAVSSAPKGAKKAATNGQAKGEDLHMFVWSSSASPVSDVFGGGAPDYNDAAAVKSPRKMDGAKDREDYVERDDFSFGNRGVMDRDAEAGDEKAAAAAGADPSKAMAAPTAMPPTSVMTRLILIMVWRKLIRNPNTYSSLIGLIWSLVCFRWNFEMPAIVLKSISILSDAGLGMAMFSLGLFMALQPHIIACGNKVATYAMAVRFLAGPAVMAAASFAVGLRGTLLHVAIVQAALPQGIVPFVFAKEYSVHPSILSTAVIFGMLIALPITLVYYILLGL
>gnl_Orysa_v7.0_LOC_Os06g12610.1
MITGADFYHVMTAMVPLYVAMILAYGSVKWWRIFTPDQCSGINRFVALFAVPLLSFHFISTNNPYTMNLRFIAADTLQKLIVLALLTLWSHLSRRGSLEWTITLFSLSTLPNTLVMGIPLLKGMYGEFSGSLMVQIVVLQCIIWYTLMLFMFEYRGARILITEQFPDTAGAIASIVVDADVVSLDGRRDMIETEAEVKEDGKIHVTVRRSNASRSDVYSRRSMGFSSTTPRPSNLTNAEIYSLQSSRNPTPRGSSFNHTDFYSMVGRSSNFAAGDAFGVRTGATPRPSNYEEDAAAPNKAGSKYGQYPAPNPAMAAPPKPKKAANGQAKGEDGKDLHMFVWSSSASPVSDVFGNGAEYNDAAAVKEVRMAVASPRKADGVERDDFSFGNRGVAERDAEAGDEKSVAAAVSGEHGKPGLTPAPTAMPPTSVMTRLILIMVWRKLIRNPNTYSSLIGLIWSLVCFRWNFEMPAIILKSISILSDAGLGMAMFSLGLFMALQPRIIACGNKVATFAMAVRFLTGPAVMAAASIAVGLRGTLLHVAIVQAALPQGIVPFVFAKEYSVHPDILSTAVIFGMLIALPITLVYYILLGL
>gnl_Orysa_v7.0_LOC_Os06g44970.1
MITGRDIYDVLAAIVPLYVAMFLAYGSVRWWGIFTPDQCSGINRFVAVFAVPLLSFHFISTNDPYSMNYRFLAADSLQKLVILAALAVWHNLLSRYRRNGGAAASLDWTITLFSLSTLPNTLVMGIPLLRAMYGDFSGSLMVQIVVLQSVIWYTLMLFLFEYRGAKALISEQFPPDVGASIASFRVDSDVVSLNGREALQADAEVGRDGRVHVVIRRSASASTTGGGGGAARSGVSRAYGASNAMTPRASNLTGVEIYSLQTSREPTPRASSFNQADFYAMFSGSKMASQMASPMAQHGGAGGRAQGLDEQVTNKFASGKAADPPSYPAPNPGMMPAPRKKELGGSNSNSNKELHMFVWSSSASPVSEANLRNAVNHAASTDFASAPPPAAVPVGGATPKGVSGSVTPAAKNGGGELEIEDGLKSPAAGLAAKFPVSGSPYVAPRKKGGGADVPGLAEAAHPMPPTSVMTRLILIMVWRKLIRNPNTYSSLIGLVWSLVSFRWNIQMPSIIKGSISILSDAGLGMAMFSLGLFMALQPKIISCGKTVATFAMAVRFLTGPAVIAATSIAIGLRGVLLHVAIVQAALPQGIVPFVFAKEYNCHPQILSTAVIFGMLIALPITILYYVLLGI
>gnl_Orysa_v7.0_LOC_Os12g04000.1
MEQFPDTAASIVSFRVDSDVVSLAGGGGGAAELQAEAEVGDDGKMRVTVRKSTSSRSEAACSHGTQSHSQSMQPRVSNLSGVEIYSLQSSRNPTPRGSSFNHAEFFNIVGNGKHGDEEKGAAGGGGHSPQPVVGKRKDLHMFVWSSSASPVSERAAAAAAAGAVHVFGGGGADHGDAKGAQAYDEYSFGNKNEKDGPTLSKLGSNSTAQLRPKDDGEGRAAAMPPASVMTRLILIMVWRKLIRNPNTYSSLLGVIWSLVSYRWGIEMPAIIARSISILSDAGLGMAMFSLGLFMALQPRIIACGNSLASYAMAVRFLVGPAVMAAASIAVGLRGVLLHIAIVQAALPQGIVPFVFAKEYNVHPNILSTAVIFGMLIALPITLVYYILLGL
>gnl_Orysa_v7.0_LOC_Os05g50140.2
MISWHELYMVLSAVVPLYVAMMVAYGSVRWWGVLTPEQCSGINRFVAVIAVPLLSFHFISSSDPYAMNLRFVAADTLQKVLVLAALAAWSRFPARFVPPAWPPLDCSITLFSVSTLPNTLVMGIPLLVSMYGPYSGDLMVQIVVLQSIVWYTLLLFLFEFRAARVLIAAQFPDTAASIAAVHVDPDVVSLEGSQAEAHAEVAPDGRLRMVVCRSSVSRRSAAAAATPRASNLTGVEIYSISSSRNATPRGSTFTLADIPGHQPPNSALRASSFGAADLFSLHSSSRQHTPRPSSFDEHAAARARASATVAPTNDLKDTHMIEWSSGASAASEVTGLPVFRSGRETRRLVPSDAPSIASSRVIRPPPGATGGERAASFNKAVGGQDELAKLEAGAKTEQQTTAVTTTTKGGGAAGAERARGQQNAPAGVMLRLILTTVWRRLIRNPNTYASLIGLTWSLIAFRFHITMPIIVAKSISILSDAGLGMAMFSLGLFMATQPKIIACGYSVAAASMGVRFFFGPAIMAAASAAVGIRGTLLRIAIVQAALPQGIVPFVFAKEYNLHATILCTLVIFGMLIALPITLVYYIILGLL
>gnl_Orysa_v7.0_LOC_Os11g04190.1
MITVVDLYHVLTAVVPLYVAMTLAYASVRWWRIFSPDQCSGINRFVALFAVPLLSFHFISTNNPFAMNLRFLAADTLQKLIVLALLALWCRLSARGSLDWLITLFSLSTLPNTLVMGIPLLKGMYAAAADVDSGSLMVQIVVLQCIIWYTLMLFLFEYRGARLLVMEQFPDTAASIVSFRVDSDVVSLAGGGGGAAELQAEAEVGDDGRMRVTVRKSTSSRSEAACSHGTQSHSQSMQPRVSNLSGVEIYSLQSSRNPTPRGSSFNHAEFFNIVGNGKQGDEEKGAAGGGGHSPQPVVGKRKDLHMFVWSSSASPVSERAAAAAAGAVHVFGGGGADHGDAKGAQAYDEYSFGNKNEKDGPTLSKLGSNSTAQLRPKDDGEGMAAAMPPASVMTRLILIMVWRKLIRNPNTYSSLLGVIWSLVSYRWGIEMPAIIARSISILSDAGLGMAMFSLGLFMALQPRIIACGNSLASYAMAVRFLVGPAVMAAASIAVGLRGVLLHIAIVQAALPQGIVPFVFAKEYNVHPNILSTAVIFGMLIALPITLVYYILLGL
>gnl_Phavu_v2.1_Phvul.003G032500.1
MITWKDLYTVLTSVVPLYVAMILAYGSVRWWKIFSPDQCSGINRFVAIFAVPLLSFHFISSNNPYAMNFRFIAADTLQKIIMLFALTLWTNLTKTGSLEWMITIFSLSTLPNTLVMGIPLLIAMYGDYSGSLMVQVVVLQCIIWYTLLLFLFEYRAAKILIMEQFPETAASIVSFKVDSDVVSLDGRDFLETDAEVGDDGKLHVTVRKSNASRRSFMMTPRPSNLTGAEIYSLSSSHNPTPRGSNFNHADFFSMMGYQPRHSNFTANDLFSSRGPTPRPSNFEESSMPQPVAVASPRFGFYPTQTVPASYPPPNPEFSSAPAKPTVAKTQNQQTPTKGAHDAKELHMFVWSSSASPVSENAGLNMFGSTDLGTSEQPDQGAKEIRMLVADNAHVQNGEANIKGGSEAEFGGEEFKFPVNGGEQEEEEKDKEKEKEGLNGLNKLGSTSTAELHPKVIGAGESSGGGKHMPPASVMTRLILIMVWRKLIRNPNTYSSLIGVVWSLIAFRWHVHMPKIIEKSISILSDAGLGMAMFSLGLFMALQPKIIACGNSVATFAMAIRFLTGPAVMAAASIAVGLRGTLLHVAIVQAALPQGIVPFVFAKEYNVHPAILSTGVIFGMLIALPITLVYYILLGL
>gnl_Phavu_v2.1_Phvul.003G139600.1
MITVKDIYDVFAAIVPLYVAMILAYGSVRWWKIFTPDQCSGINRFVAVFAVPLLSFHFISSNDPYAMNYHFIAADCLQKVVILGALFLWNTFTKHGSLDWTITLFSLSTLPNTLVMGIPLLKAMYGDFSGSLMVQIVVLQSVIWYTLMLFLFEYRGAKLLITEQFPETAGSITSFRVDSDVVSLNGREALQTDAEIGEDGKLHVVVKRSAASSMISSFNKSHLTSMTPRASNLTGVEIYSVQSSREPTPRASSFNQTDFYAMFASKAPSPKHGYTNSFQSNSGIGDVYSLQSSKGPTPRTSNFEEEMLKMQKKRGGRSMSGELFNGGLVSSYPPPNPMFSGSTSAGGPKKKDTAAAAPNKELHMFVWSSSASPVSEGNLRHAVNRAASTDFGTVDPSKAVPHETVASKAVQELIENMSPGRRGSGEKELEMDEGAKYPTSGSPYTSQKKVDLEGNANKNQQMPPASVMTRLILIMVWRKLIRNPNTYSSLLGLAWSLISFRWHIEMPTIVKGSISILSDAGLGMAMFSLGLFMALQPKIIACGKSVAAFSMAVRFLTGPAVIAATSIGIGLRGVLLHIAIVQAALPQGIVPFVFAKEYNLHADILSTAVIFGMLVALPITILYYVLLGL
>gnl_Phavu_v2.1_Phvul.009G234200.1
MIKGKDVYDVVSAIVPLYVALILAYCSVRWWKIFTPEQCAGINRFVSVFAVPFLSFRFISNNNPYTMNFRFLAADSLQKVVILVALVLWNSLTKWGSINWTITLFSLSTLPNTLIMGVPLLKAMYGDFTAPLMIQIVVFQSVIWFTLLLIMYEYRGAKLLLSEQFPEKAGAIASLRVDSNVDSLSDRKILETNAETGEDGNLHVVVRSMSRSVSVASSFTGIDIYSMEPRGSKRERMLKMHEKSFPRSNSVAHDLACAYPSLKPIGQSPTSDANVRHAANNRAGYHELKTMESSKGVDFAKETAASKVAHEDDENEGIKDPVLGSEMNESIEEDSNRMQEMPRATVMIKLILTMVWRNLIRNPNTYASVSGLVWSLIFFRWNITTPPIIKGSIEIISNAGLGMAMFSLGLFMGLQPKIITCGKSRAIMSMVIKFLVGPLVMFATSKVMDINGVLLRVAILQASLPEALVCFVFAKEYNLHADILSTA
>gnl_Phavu_v2.1_Phvul.009G234100.1
MIKGKDVYDVVAVIVPLYVALFLAYGSVRWWKIFTPEQCSGINRFVSVFAVPFLSFHFISNNNPYTMNFRFLAADSLQKVVILVALVLWNSLTKWGSINWTITLFSLSTLPNTLIMGVPLLKAMYGDFTATLMIQIVVFQSVIWYTLLLFMFEYRGAKLLILEKFPDTAGAISSVWVDSNVDSLSDRKILETNAEAGEDGNLRVVVRSMSRSVSIASNLTGIEIHSMESSREPRLKNSNYSATDLHPRGPKRESMLKMHEKSFPRSKSVGYDLVSYPSLKPIGQKETNRNKVLNMFELSSSAISPTSDPNVRHEADNRVGYYEFETMESSKGVDFASETTPSKVVHEDIEIEGLKDPVLGSHHMNENIERDSNRRQEMPRASVMIKLILTMVWRNLMRNPNTYASVSGLVWSLIFFKYFFHLFNCFLTCLFMALQPKIITCGKTQAMISMVIKFLVGPIVMLATSKAMGINGVLLKVAIVQASLPEAIVPFVFAKEYNLHANILSTAVIFGMVAALPVTIIYYVILEF
>gnl_Phavu_v2.1_Phvul.011G164500.1
MITLVDFYHIMTALMPLYVAIILAYGSVKWWKIFSHDQCSHIICFMALFAVHLLSFRFIASNNPYKMNLGFLAAHTLQKIILLVLLAFWSNFTKKGCLEWTITLFSLSTLPNTLVMGIPLLKGMYEEFSRSLMVQIVVLQCIIWYTLMLFMFEFRGARMLISKQFPDTAGSIVSIHVDFVVMSLDGRQPLEIETEIKEDGKLHVTVRKSNASRSDIFSRRSQGLSSTTPRPSNLTNVELYSLQSSRNPTPRGSSFNHTDFYSMMVVGGRNSNFRALDVYGLSASRGPTPRPSNYDKDSGKPKLHYHAGGTGHYPTPNPGMFSPSNGSKSLLILMLMQMPRSLMGRLS
>gnl_Phavu_v2.1_Phvul.004G150600.1
MITLVDFYHVMTAMVPLYVAMILAYGSVKWWKIFSPDQCSGINRFVALFAVPLLSFHFIASNNPYKMNLRFLAADTLQKIILLVLLAIWSNFTKKGCLEWTITLFSLSTLPNTLVMGIPLLKGMYGEFSGSLMVQIVVLQCIIWYTLMLFMFEFRGARMLISEQFPDTAGSIVSIHVDSDVMSLDGRQPLETEAEIKEDGKLHVTVRKSNASRSDIFSRRSQGLSSTTPRPSNLTNAEIYSLQSSRNPTPRGSSFNHTDFYSMMAAGGRNSNFGASDVYGLSASRGPTPRPSNYDEDSGKPKFHYHAGGTGHYPAPNPGMFSPSNGSKSVAAANANANAANAKKPNGQAQLKPEDGNRDLHMFVWSSSASPVSDVFGGHEYGGHDQKEVKLTVSPGKVENHRDTQEDYLEKDEFSFGNRGMEREMNQHEGEKVGDGKPKTMPPASVMTRLILIMVWRKLIRNPNTYSSLIGLTWSLVSFRWNVEMPAIIAKSISILSDAGLGMAMFSLGLFMALQPRIIACGNSIAAFAMAVRFLTGPAVMAAASIAVGLKGVLLHVAIVQAALPQGIVPFVFAKEYNVHPDILSTAVIFGMLIALPITLVYYILMGL
>gnl_Phavu_v2.1_Phvul.001G063900.1
MITGEDLYKVMCAMVPLYFAMLVAYGSVKWCKMFTPEQCSGINRFVAVFAVPVLSFHFISMNNPYQMNTRFIIADTLSKLLVLLFLSLWAILFAKGSLEWLITLFSLATLPNTLVMGIPLLQVMYGDFTQSLMVQLVVLQCIIWYTLLLFLFEYRAATLLIQRQFPGQAAASITRFEVDGDVISLDGHDMPLRTESETDDLGRIRVRIRRSVSSVPESSSSIGNAAVLTPRPSNLSNADIFSINTPLHLHDGDHPAGASPYLSGYASSDAYSLQPTPRASNFNEMEAGTPVWGRSPVAAGRLCLQSSPVARVVWESPGKYGRGEETQGCKDITLSDKEMSFRDSTKVPMPGDAADQKMPHAFVMMRLILVVVGRKLSRNPNTYSSVLGLLWSLISFKWNMEMPSLIKSSVKIVSDAGLGMAMFSLGLFMALQPRIIACGTKRAVMGMVIRFLCGPLVMSASSIAIGLRHDILHTAIVQAALPQGIVPFVFAREYGLHPDILSTGVIFGMLVSLPITLLYYIFLGL
>gnl_Phavu_v2.1_Phvul.001G121100.1
MITLLDLYHVLTAVVPLYVAMILAYGSVKWWKIFTPDQCSGINRFVALFAVPLLSFHFISTNNPYAMNYKFIAADSLQKTIVLAVLFVWSRTSSRGSLEWSITLFSLSTLPNTLVMGIPLLKGMYGDASGTLMVQIVVLQCIIWYTLMLFLFEYRGAKLLIVEQFPDTAGSIISFKVDSDILSLDGKEPLQTEAEVGDDGKLHVTVRKSTSSRSEIFSRRSHGPNSVSLTPRPSNLTNAEIYSLQSSRNPTPRGSSFNHTDFYSMVNNGRNVSPRQSSFGGVAFDEESGVRVNGGAGGYPAPHNAGIFSPVGKKKGGGGGEGGGKDLHMFVWSSSASPVSEGGIHVFRGGDYGNDQLPVGGVAHPKDYDDFGHDEFSFGNGTVPNGVEKEGPVLSKLGSSSTAELHPKAQVESKATSMPPTSVMTRLILIMVWRKLIRNPNTYSSLFGLTWSLISFKWNVVMPAIVARSISILSDAGLGMAMFSLGLFMALQPKIIACGNSVASFAMAVRFLTGPAVMAVASIVVGLRGVLLHIAIVQAALPQGIVPFVFAKEYNVHPDILSTGVIFGMLIALPITLVYYILLGL
>gnl_Phavu_v2.1_Phvul.002G094000.1
MISWADLYTVLTAVIPLYVAMILAYGSVRWWKIFSPDQCSGINRFVAIFAVPLLSFHFISTNNPYAMNFRFIAADTLQKIIMLFALAIWTNFTANGSLEWMITIFSLSTLPNTLVMGIPLLIAMYGEYSGSLMVQVVVLQCIIWYTLLLFLFEYRGAKLLIMEQFPETAASIVSFKVDSDVVSLDGRDFLETDAEVGDDGKLHVTVRKSNASRRSFMMTPRPSNLTGAEIYSLSSSRNPTPRGSNFNHADFYSMMGYAPRHSNFGAADLYSVQSTSRGVTPRPSNFEENSAPAPQAISSPRFGFYPAVQTVPAAYPAPNPEFSSGLTKSVSKNSQTQPQPQPLPQPQSQPQAQAQAAPQVAQPPNGSNKASHDAKELHMFVWSSSASPVSEAGGLHVFSGADFGASDQSGRSDQGAKEIRMLVADEHPQNGEANKAAAEGEFRGEDLKFPGKEGEQVEEEGEKAGATGLNKLGSSSTAELHPKSGVATAAKHMPPASVMTRLILIMVWRKLIRNPNTYSSLIGVVWSLVAFRWHVHMPKIIEKSISILSDAGLGMAMFSLGLFMALQPNIIACGNSVATFAMAVRFLTGPAVMAAASIAVGLRGTLLRVAIVQAALPQGIVPFVFAKEYNVHPAILSTGVIFGMLIALPITLVYYILLGL
>gnl_Phavu_v2.1_Phvul.002G330300.1
MITLADFYHVMTAMLPLYVAMLLAYASVKWWKIFSPDQCSGINRFVALFAVPLLSFHFIASNNPYQMNFRFIAADTLQKTIVLAVLTIWSNVSKRGCLEWTITLFSISTLPNTLVMGIPLLKGMYGEFSGSLMVQIVVLQCIIWYTLMLFMFEYRGARMLISEQFPDSGAAIVAIHVDSDVMSLDGRQTLETQAQIMEDGKLHVTVRKSNASRSDIFSRRSHGFSSTTPRPSNLTNAEIYSLQSSTNPTPRASSFNHSDFYSMMAPPRTSNFATNDGYAFSASRGPTPRPSNYDEDASAAANANANNNDKPRHHYPAPNPDIFSPAAYKNGPKKPNGHASAPSKAEDPNRDLHMVVWSSSASPVSDVFGGHEHDHREVKIAVSPKKGEGNRESEEEYLEKEGFSFGKREIENEHEVEKAGNRNPKTMPPTSVMTRLILIMVWRKLIRNPNTYSSLIGLTWSLISFRWNVEMPAIIAKSISILSDAGLGMAMFSLGLFMALQPRIIACGNSTAAFSMAVRFLTGPAVMAVASIVVGLKGVLLHVAIVQAALPQGIVPFVFAKEYNVHPDILSTGVIFGMLIALPITLVYYILLGLL
>gnl_Phypa_v3.3_Pp3c10_24880V3.1
MITGHDMYNVLSAMVPLYVAMMLAYASVKWWGILTPQQCDGINRFVSIFAVPLLSFQFVSGNNPYEMNFRFIAADAVSKVFVLSCLGLWVRFSKRGSLEWVITLFMLTTIPNTLVIGTPLLAAMYGSKPGQLTVQAVVLQCIIWYTLLLVMYEYRAARILIMHRFPENAASIVSFKVESDVMSLDGPDPVLTEAEFRNDGKLHVRVRRSVSSRSQGVHSANHSIPSSKALTPRASNLSNAEIYSMNSSVNLTPRGSSFDRGEDCSTMAHRDPNRKSNFDTSDIYSLQSSRGPTPRNSNFNEENSKEVHNHRGALNVNIPRFAPPLYRNGSGGRLFMARSDLGGVGALSFEPAAHSMGPDGRTIYPGITVVTNSVAAVPASGVSTHIINPVFSPLVSQVAKKVNDPRASIPKTDEEAKELHMFVSSANPTSVSEGELHVFGGSDISINLQQSVNPKELHVHVHPQSEHHLPGAANHKTQDEHARQGFSFGNRRDLKVEDVDNNGSKLDKKFRSILTAELAPKHPMDEGKTSMPPSSVMIKLICVMTFRKLTRNPNTYSSLLGVVWSLISFKCHLDMPLILYKSYHIISDAGIGMAMFSLGLFMGMGDRIIACGTKHALFAMLLRFLVGPAVFAAASYLVGLRGVSLNVSTVQAALPQGIVPFVFAKEYNVHPEILSTAVIFGMIVTLPTALLYYILLGL
>gnl_Phypa_v3.3_Pp3c24_2970V3.1
MINGHDIYNVLSAMVPLYVAMMLAYGSVKWWGILTPQQCGGINRFVSIFAVPLLSFQFISGNNPYAMNFRFIAADAVSKVFVLLCLGLWARYSKRGSLEWMITLFVLITIPNTLVMGTPLLAAMYGPGPGDLTIQAVVLQCIIWYTLLLLMYEYRAAKILIMQQFPENAGSIVSFKVDSDVMSLDGREPVLTEAEIGDDGKLHVKVRRSVSSRSQGMHSAHHSMPSSKALTPRPSNLTGAEIYSMHSSVNLTPRDSSFNQGEYFSMMAQRSPHRQSNFDISDVYSLQSSRGPTPRTSNFNEENSKDMHTHHRGLNLTSPRFVPPLYRNVAGGRMFMPRTGLGGLPVHGNDPTGHGSLSTLGTPGMGPDGRTIYPGSQTAISLVTPGGTGNIATPLSSSLNTQIVNPVYSPRASQIAKKVKDTRTSPKSDEDAKELHMFVWSANASPVSEAGLHVFGGNDTSANLHQSFDPKEVRMLVHPQSDLRHPEANPRTYDNYAQEDFSFGNRNDLKLEDLDKDGPRLDNKFGSTSTAELTPKVPEDEAKKSMPPSAVMIKLIAVMTFRKLVWNPNTYSSLLGVIWSLVANRWHFTMPLILYKSVHILSDAGLGMAMFSLGLFMGLGDRIVVCGRKMAIFGMSLRFLAGPAVFAAASYLVGLRGVPLKVSIVQAALPQGIVPFVFAKEYGVHPEMLSTAVIFGMLIALPITMVYYILLGL
>gnl_Phypa_v3.3_Pp3c23_10200V3.1
MINGHDIYNVLSAMVPLYVAMMLAYGSVKWWGILTPQQCGGINRFVSIFAVPLLSFQFISGNNPYAMNFKFIAADAVSKVLVLLCLGLWARYAKRGSLEWMITLFVLITIPNTLVMGTPLLAAMYGAGPGDLTVQAVVLQCIIWYTLLLVMYEYRAAKILIMQQFPENAASIVSFKVDSDVMSLDGREPVLTEAEIGDDGKLHVKVRRSVSSRSQGMHSAHHSMPSSKALTPRPSNLTGAEIYSMHSSVNLTPRDSSFNQGEFHSMMSQRSPHRQSNFDTSDVYSLQSSRGPTPRSSNFNEENSKDIHTHHRGLNMNSPRFAPPLYRNGMGARMFTPRPGLGGIGVPGTDCTGHGTLSTLGAPGMGPDGRTIYPGSQTAINILTLGGAANVNATAPSTAVNTQIVNPVYSPQASQIAKKVKDPKASPRADEDAKELHMFVWSANASPVSEAGLHVFGGNDTSANLQQRFDPKEVRMLVHPQLDRGLAAASPRTYDEYTREDFSFGNRNDLKLEDLDKDGPRLDKFGSTSTAELTPKLAEDEAKKSMPPSAVMIKLIAVMTFRKLVWNPNTYSSLLGVIWSLVANRWHLSMPLILYKSVHILSDAGLGMAMFSLGLFMGLGDRIIVCGTKMAVFGMALRFLAGPAVFAAASYLVGLRGVPLKVSIVQAALPQGIVPFVFAKEYGVHPEILSTAVIFGMLIALPITMVYYILLGL
>gnl_Pinta_v2.0_PITA_000024726-RA
MINGADIYNVLSAVVPLYVAMILAYGSVKWWKIFSPDQCSGINRFVALFAVPLLSFHFISTNNPYAMNLRFIAADSLQKIIILAMLVIWAKVGKRGSQEWMITLFSLSTLPNTLVMGIPLLKAMYGNFSGDLMVQVVVLQCIIWYTLMLFMFEYRGAKLLIMEQFPDTAASIVSFRVDSDVLSLDGREPIQTDAQVGEDGKLHVTVRKSTSCLSVLSSHRSQGALSLTPRPSNLSNAEIYSNPTPRGSSFNHADFYSLFTNRTAAAAAMSPRASNFGLSDVYSLHSSRGPTPRNSNFDEENFKDINNKLMIQNANNANSPRFGPRPLYSPYGPRSQGSTVNAFELNPGVSVPGSVSSYPTPSPTHGVLSPNVSKTGKTTVGDNPRHYQQRMMATDDNKELHMFVWSSSASPVSEANHHHVFAHGSDIIAPDNNHNSNSHVKDIRMLNSSPLTAQTLNGTKGLHEARDTYEDYFRQEFSFGNRGMSPQEEIHSKEVPPPPLSLSKFGSSSSTAELHPKRQHEPRFASMPPASVMTRLILIMVWRKLIRNPNTYSSLVGLIWALVSYRWGIAMPRIMEGSIRILSDAGLGMAMFSLGLFMALQPRIIACGNSIAAFAMAVRFLTGPAVMAAASIAVGLRGVFLHVAIVQAALPQGIVPFVFAKEYNVHPDILSTAVIFGMLIALPITLVYYILLGV
>gnl_Pinta_v2.0_PITA_000012975-RA
MITWKDLYTVISAVVPLYVTMFFAYGSVKWLKVFSPEQCAGINKFVAVFAVPLLSFEFISRINPYKLNFTFIAADVVSKAMALLVLGLWAKWSHRGSLDWVITLFSLSTLPNTLVMGIPILKAMYGDSAEKLMVQTVVLQSIIWYTILLFLYEYRSAKMLHDNVPSILKERENSSLSRDAQVDVDNERIHVVVRKSSSSSFSQRFNSAASSQRLQISNSLHLMPIMAMTHSDLDMAYKSVHSSRNLQCPMDSGYKITGEMVSEKTPITPTEGIFSDDSSTITPHNAVQLRKMASPSATNHHPDIEDECSKEIQKFVWSCESSLLSEGKYISESSFKTLCHSNYWWNCLKLFISNAVITDPEQLHKEVSVYRDFTSEHKLPMGDGDFVIEKEDHKLPESISKATPALIAIKVDKSDGKDLSEPNSPHAAAVMRIILGMVGRKLLCNPNSYSSVIGMIWALISARSIFVINPHLQNYVICEAQDIEICVKCGAKIYMLHVELPPMVQGSVTILSNAGLGMAMFSLGLFMALQPRIISCGTSLALLAMLMRFLAGPAFMGIASIATGLRGTVWHLSIVQAALPQGIVPFVFAREYDLHSDILSTAVIFGMLVSLPITVAYYVLLEVHS
>gnl_Poptr_v3.0_Potri.010G112800.1
MISWNDLYNVLSAVIPLYVAMILAYGSVRWWKIFSPDQCSGINRFVAIFAVPLLSFHFISTNDPYAMNFRFIAADTLQKIIMLIALGIWTNFTKNGSLEWMITIFSVSTLPNTLVMGIPLLTAMYGKYSGSLMVQIVVLQCIIWYTLLLFLFEYRGAKMLIMEQFPETAASIISFKVDSDVVSLDGRDFLETDAEIGDDGKLHVTVRKSNASRRSLGPGSFSGMTPRPSNLTGAEIYSLSSSRNPTPRGSNFNPSDFYSMMGVQGFPGRHSNLGPADLYSVQSSRGPTPRPSNFEENCAPTATLSSPRFGFYPAQTVPTSYPAPNPEFASTVTTKTAKNQQQQNSKANHDAKELHMFVWSSSASPVSEGGGLHVFGGADFGASEQSGRSDQGAKEIRMLVADHPQNGETKTIPQQDGDFAGEDFSFAGRGEGDDDQREKEGPTGLNKLGSSSTAELQPKAAEAPDSGGSRKMPPASVMTRLILIMVWRKLIRNPNTYSSLIGLTWSLVAFRWHVEMPKIIKQSISILSDAGLGMAMFSLGLFMALQPKLIACGNSVATFAMAVRFLTGPAVMAAASIAVGLRGTLLHVAIVQAALPQGIVPFVFAKEYNVHPAILSTAVIFGMLIALPITLVYYIFLGL
>gnl_Poptr_v3.0_Potri.006G037000.1
MISLTDLYHVLTAVVPLYVAMILAYGSVKWWKIFSPDQCSGINRFVALFAVPLLSFHFISTNNPYAMNYRFIAADTLQKIIVLVVLAIWTRVISRGSLEWSITLFSLSTLPNTLVMGIPLLKGMYGEASGSLMVQIVVLQCIIWYTLMLFLFEYRGARILIGEQFPDTAGSIISFRVDSDILSLDGREPLQTDAEVGEDGKLHVTVRKSTSSRSDVFSRMSHGLNSGLSMTPRPSNLTNAEIYSLQSSRNPTPRASSFNHTDFYSKNASNASPRHSNFSNLQFDEESGGLGVFGNVPRANGSAYPTPPNAGIFSPGGKKKANGTENGKDLHMFVWSSSASPVSEGGLHVFRGGDYGNDLGGVANQKDYEEFGRDEFSFGNRPVPNGVDRDGPVLSKLASSSTAELHPKSAANGEPKPTAMPPTSVVTRLILIMVWRKLIRNPNTYSSLIGLTWSLVSFKWDLEMPQIIAHSISILSDAGLGMAMFSLGLFMALQPRIIACGNSVAAFAMSVRFLTGPAVMAAASFAVGLRGVLLHIAIVQSALPQGIVPFVFAKEYNVHPDILSTGVIFGMLIALPITLVYYILLGL
>gnl_Poptr_v3.0_Potri.018G139400.1
MITGKDIYDVLAAIVPLYVAMILAYGSVRWWKIFTPDQCSGINRFVAVFAVPLLSFHFISSNDPYAMNFRFIAADTLQKVVILGALFIWQAFSKRGNLEWMITLFSLSTLPNTLVMGIPLLKAMYGDFSGNLMVQIVVLQSVIWYTIMLFLFEYRGARLLISEQFPETAGSITSFRVDSDVVSLNGREPLQADAEIGDDGKLHVVVKRSNASSIVSSFNKSHGLNSITSMTPRASNLTGVEIYSVQSSREPTPRASSFNQTDFYAMFASKAASPKHGYTNSFQGGIGDVYSLQSSKGATPRTSNYDEEMLKLGKKKGRTNMSGELFNGGSLVSSYPPPNPMFSGSTSGGPKKKESGSGAMPNKELHMFVWSSSASPVSEGNLRHAVNRAASTDFGVTDPSKAAFQPESAASKAMNQLIENMSPSGKWSGEKEHDVEDGCKFPQNVSPFTCQKKMDMAADGSKKHQMPPASVMTRLILIMVWRKLIRNPNTYSSLLGVIWSLVSYRWNIKMPSIVSGSIAILSDAGLGMAMFSLGLFMALQPKIIACGKSVATFAMAVRFLTGPAVIAATSIAIGIRGVLLHVAIVQAALPQGIVPFVFAKEYNVHPDILSTAVIFGMLIALPITVLYYVLLGV
>gnl_Poptr_v3.0_Potri.016G035300.1
MISIGDLYHVLTAVVPLYVAMILAYGSVKWWKIFSPDQCSGINRFVALFAVPLLSFHFISTNNPYAMNLRFIAADTLQKIIVLVVLAIWSRASSRGSLEWSITLFSLSSLPNTLVMGIPLLKGMYGHSSGSLMVQIVVLQCIIWYTLMLFLFEYRGARILIGEQFPDTAGSIISFRVDSDILSLDGREPLQTEAEVGEDGKLHVTVRKSTSSRSEVFSHMSHGLNSGLSLTPRPSNLTNAEIYSLQSSRNPTPRASSFNHTDFYSMVNGKNASPRHSNFTNLQFDEESGGLGVFGNVPRANGSAYPAPPNAGIFSPGGKKKANGAENGKDLHMFVWSSSASPVSEGGLHVFKGGDYGNDLGGVAHHKDYDEFGRDEFSFGNRPGPNGVDRDGPVLSKLGSGSTAELHPKSAANGEAKPTVMPPTSVMTRLILIMVWRKLIRNPNTYSSLIGLTWSLVSFKWNIMMPAIIADSIAILSNAGLGMAMFSLGLFMALQPRIIACGNSIASFAMGVRFLTGPAVMAAASFAVGLRGDLLRIAIVQAALPQGIVPFVFAKEYNVHPDILSTGVIFGMLIALPITLVYYILLGL
>gnl_Poptr_v3.0_Potri.015G038700.1
MISLLDFYHVMTAMVPLYVAMILAYGSVKWWKIFTPDQCSGINRFVALFAVPLLSFHFISTNDPYNMNLRFITADSLQKIIVLVVLALWTKLSKRGCLEWTITLFSLSTLPNTLVMGIPLLKGMYGDYSGSLMVQVVVLQCIIWYTLMLFMFEYRGAKLLISEQFPDTAGSIVSIHVDSDIMSLDGRQPLETEAAIKEDGKLHVTVRKSNASRSDIFSRRSQGLSSTTPRPSNLTNAEIYSLQSSRNPTPRGSSFNHTDFYSMMAAGRNSNFGASDVYGLSASRGPTPRPSNFEEEHGGSNKPRFHHYHAPGGATHYPAPNPGMFSPTTAASKGVSANANNTAAAAAKKPNGQAQQKAEDGRDLHMFVWSSSASPVSDVFGGHDYGAHDLKDVRVAVSPGKVEGQRENQEDYNLERDDFSFGNRGLDRERNSHEGEKVGFDGKPKPMPPTSVMTRLILIMVWRKLIRNPNTYSSLIGLIWSLVSFRWNVKMPLIIAKSISILSDAGLGMAMFSLGLFMALQPRIIACGNSIAAFSMAVRFLTGPAIMAAASIAVGIRGTLLHIAIVQAALPQGIVPFVFAKEYNVHPEILSTGVIFGMLIALPITLVYYILLGL
>gnl_Poptr_v3.0_Potri.002G072200.1
MITAGDFYKVMCAMVPLYFAMLVAYGSVKRYKIFTPEQCSGINRFVAVFAVPVLSFHFIAQNNPYQMDTRFIMADTLSKVLVLVLLSIWVIFFNGGLDWLITLFSIATLPNTLVMGIPLLKAMYGDFTQSLMVQVVVLQCIIWYTLLLFLFEYRAATLLIKTQFPGPKAASISKIELDNDVISLDGRDPLRTESETDGNGRLRVRIRRSTSSAPDSALSSSICLTPRPSNLSNAEVFSVSTPAPLQEYHGYNGRFSHGPNNEIMLCNGDLGFGYHRSGTSPRLSGYASSDAYSLQPTPRTSNFNEWDLTNATNTPFWARSPVAGKISRHPSPAVPELRLVWGESPVMCPNGGGKEIAEKEISFRDSCKMPAPEETNSKEAVTSQEMPHAIVMLRLILLVVGRKLSRNPNTYSSVLGLLWSLVSFKWNVGMPSLVKYSIKIISDAGLGMAMFSLGLFMALQPRIIVCGKKRATMAMAIRFICGPVVMSTASLAVGMRGERLRAAIVQAALSQGIVPFVFAREYGLHPDIMSTGVIFGMLVSLPVTLLYYIFIGL
>gnl_Poptr_v3.0_Potri.005G187500.1
MITADDFYKVMCAMVPLYFAMLVAYGSVKWYKIFTPEQCSGINRFVAVFAVPVLSFHFIAQNNPYQMDTKFILADTLSKVLALVLLSVWAVFFNGEFDWLITLFSVATLPNTLVMGIPLLKAMYGDFTQSLMVQVVVLQCIIWYTLLLFLFEYRAATLLIKAQFPGPTAATISKIELDDDVISLDGRDPLRTESETDGNGRIRVRIRRSTSSAPDSALSSSICLTPRPSNLSNAEVFSVNTPVPLHEYHGYNGHFSHGPNNEIVLCNGDLGLAYRSGTSPRLSGYASSDAYSLQPTPRASNFNELDLTNATNTPFWVRSPVAGKIYRQPSPAVPEVKLVWGESPVICPNGGGKDVPGKEISFRDSCKMPAPEESNSKESVSNQEMPHAIVMIRLILVVVGRKLSRNPNTYSSVLGLLWSLASFKWNVGMPSLVKYSIKIISDAGLGMAMFSLGLFMALQPRIIVCGKKRATMAMAIRFICGPIVMSTTSVAVGMRGVRLRAAIVQAALSQGIVPFVFAREYGLHPDIMSTGVIFGMLVSLPVTLIYYIFLGL
>gnl_Poptr_v3.0_Potri.008G129400.1
MISWNDLYNVLSAVIPLYVAMILAYGSVRWWKIFSPDQCSGINRFVAIFAVPLLSFHFISTNDPYSMNFRFIAADTLQKIIMLFALGIWTNFTKNGSLEWMITIFSLSTLPNTLVMGIPLLIAMYDDYSGSLMVQVVVLQCIIWYTLLLFLFEYRGAKMLIMEQFPETAASIVSFKVDSDVVSLDGRDFLETDAEIGDDGKLHVTVRKSNASRRSLGPGSFSGLTPRPSNLTGAEIYSLSSSRNPTPRGSNFNPSDFYSMMGVQGGRHSNLGPADLYSVQSSRGPTPRPSNFEENCAPMATITSPRFGFYPAQTVPTSYPAPNPELASTITSKTTKNQQQQNHQQQLLQPQPQQNSKVNHDAKELHMFVWSSSASPVSEGGGLHVFGGTDFGASEQSGRSDQGAKEIRMLVADHPQNGDSKTIPQAGNFAGEDFSFAGRGEGEDDQREKEGPTGLNKLGSSSTAELHPKAVGAPDSGGSKQMPPASVMTRLILIMVWRKLIRNPNTYSSLIGLIWSLIAFRWHVEMPKIIKQSISILSDAGLGMAMFSLGLFMALQPKIIACGNSVATFAMAVRFLTGPAVMAAASIAVGLRGTLLHVAIVQAALPQGIVPFVFAKEYNVHPAILSTGVIFGMLIALPITLVYYILLGL
>gnl_Poptr_v3.0_Potri.001G205200.1
MISGKDIYQVVSALVPLYAAMILAYGSVRWWKVFTPDQCAGINRFVAVFATPFLVFDFICSNNPYKMNLRFIAADSLQKVVVLVVLFIWKATARRGDLDWTITLFSLSTLPNTLVMGVPLLKSMYGEFTSPLMIQVCFMQSVLWYTLLLSMFEYRGAKRLVAGQFPETAASISSFKVDSAVVSLGGHEPLETDAEIDDDGKLRVVVRRSSATSSNFSSRDRFDGWNPVLSVHLPPRASNFSSVEVFSVQSSPRASSYRQTDLPNLTNSFGDIYSLQSSRNSVPRISSNLEEEMRRKNGVAFPGSPSCAVPQKEGGGAPAPNKDLHMFVWSSSISSNISDHRYLRADQINGRHTYPDPFNGADPQEDNIAAAASTAKKQQMPPATVVARLIAMMVGRKLVRNPNTYASLLGLLWSLISFRWSIKLPLIVDGSVRILSNAGLGMAMFSLGLFAALQPKVIASGKVLALISMAIKFLIGPAVLAATSLAVGLRGDLLRIAIVQAALPSGILPFIFAKEYNLHANIQSTSVIFGMVVALPVTIIYYVLLDL
>gnl_Poptr_v3.0_Potri.012G047200.1
MISLLDFYHVMTAMVPLYVAMILAYGSVKWWKIFTPDQCSGINRFVALFAVPLLSFHFISTNDPYKMNFRFIAADTLQKIIVLVVLAFWTMFSKRGCLEWTITLFSLSTLPNTLVMGIPLLKGMYGDYSGSLMVQVVVLQCIIWYTLMLFLFEYRGAKLLISEQFPDTAGSIVSIHVDSDIMSLDGRQPLETEAEIKEDGKLHVTVRKSNASRSDIFSRRSQGLSSTTPRPSNLTNAEIYSLQSSRNPTPRGSSFNHTDFYSMMAAGRNSNFGASDVYGLSASRGPTPRPSNFEEENGGSNKPRFHYHAPGGATHYPAPNPGMFSPTTASKGVAANANNAAAKKPNGQAQQKAEDGRDLHMFVWSSSASPVSDVFGGHDYGAHDQKDVRLAVSPGKVSVEGHTENQEDYNLERDGFSFGNRGMDREMNNPEGEKVGAAGKPKPMPPTSVMTRLILIMVWRKLIRNPNTYSSLIGLTWSLVSFRWDVQMPAIIAKSISILSDAGLGMAMFSLGLFMALQPRIIACGNSVAAFAMAVRFLTGPAVMAAASIAVGLRGTLLHIAIVQAALPQGIVPFVFAKEYNVHPDILSTAVIFGMLIALPITLVYYILMGL
>gnl_Prupe_v2.1_Prupe.8G018200.1
MITAEDFYKVTCAIVPLYFAMLVAYASVKWCKIFTPEQCSGINRFVAVFAVPVLSFHFISQNNPYQMDTKFILADTFSKLLVLALLSLWAIFFKAGGLDWLITLFSLATLPNTLVMGIPLLKAMYGDFTQSLMVQVVVLQCIIWYTLLLFLFEYRAATLLIQTQFPGPTAAAITKFEIDDDVISLDGRNPLCTESETDDNGRIRVRIRRSTSSLPGSSALSSSMGLTPRPSNLSNAEIFSINTPHHANHDFTLGHGDVAFGYRSASPQFSTGYASSDAYSLQPTPRASTFNEMDTTTVATTANTPVWGRSPVAGKFSQQPSPAFSGVRMVWESPVKCESGDQIQQGRKEVGEKEISFRDCTKIPMPEEADTKAAATNQEMPSALVMLRLILIMVGRKLSRNPNTYSSVLGLVWSLISFKWDVGMPNLVKYSIKIISDAGLGMAMFSLGLFMALQPRIIACGTKRATMGMGIRFICGPLLMSAASVTTGLRGVKLHAAIVQAALPQGIVPFVFAREYGLHPDILSTGVIFGMLVSLPVTLLYYILLGLY
>gnl_Prupe_v2.1_Prupe.5G233100.1
MISLSDFYHVMTAVVPLYVAMILAYGSVKWWKIFTPDQCSGINRFVALFAVPLLSFHFISSNDPYNMNTRFIAADTLQKLIVLAVLAVWTKVSKRGCLEWTITLFSLSTLPNTLVMGIPLLKGMYGDFSGSLMVQIVVLQCIIWYTLMLFMFEYRGAKLLISEQFPDTAGSIVSIHVDSDIMSLDGRQPLETEAEIKEDGKLHVTVRKSNASRSDIFSRRSQGLSSTTPRPSNLTNAEIYSLQSSRNPTPRGSSFNHTDFYSMMAAGRNSNFGSSDVYGLSASRGPTPRPSNYEEDGTGVVSATGNKPRFYHGGQQGNNTTAHYPAPNPGMFSPTASKNVAAANNNSNAINAKRPNGQAQQKPEDGGKDLHMFVWSSSASPVSDVFGSNEYGTAHDQKEVKLAVSPGKVEGRRENQEEYLERDDFSFGNRDQMNMNHEQAEKAAGDGKGKVMPPTSVMTRLILIMVWRKLIRNPNTYSSLIGLTWSLVSFRWHIQMPAIIAKSIAILSDAGLGMAMFSLGLFMALQPRIIACGNSIAAFTMAVRFLTGPAVMAAASIAVGLRGTLLHVAIVQAALPQGIVPFVFAKEYNVHPDILSTGVIFGMLIALPITLVYYILLGL
>gnl_Prupe_v2.1_Prupe.7G031400.1
MISFTDLYHVLTAVVPLYVAMILAYGSVKWWKIFSPDQCSGINRFVALFAVPLLSFHFISTNNPYAMNYRFIAADTLQKVIVLVALAVWSRTSSRGSLEWSITLFSLSTLPNTLVMGIPLLKGMYGDASGSLMVQIVVLQCIIWYTLMLFLFEYRGARLLIGEQFPDTAGSIISFRVDSDIISLDGKEPLQTEAEVGEDGKLHVTVRKSTSSRSEIYSRRSHGPNSGVSLTPRPSNLTNAEIYSLQSSRNPTPRGSSFNHTDFYSMVNGKNMSNASPRQSNYGNVGFDEEAGGVGMRGGTNGVYPPGNSGYPAPPTAGIFSPVTGPNAKKKPNGADGGKDLHMFVWSSSASPVSEGGIHVFRGGEYGNDIGGVAHQKDYDEFGRDEFSFDNRPNSNGVDREGPVLSKLGSSSTTELHPKTAHGEPKATAMPPASVMTRLILIMVWRKLIRNPNTYSSLIGLTWSLVSYKWHVVMPAIVARSIAILSDAGLGMAMFSLGLFMALQPKMIACGNSVASFAMAVRFLSGPAVMAAASIAVGLRGVLLHIAIVQAALPQGIVPFVFAKEYNVHPDILSTGVIFGMLIALPITLVYYILLGL
>gnl_Prupe_v2.1_Prupe.1G071800.1
MITGKDIYDVFAAIVPLYVAMILAYGSVRWWKIFTPDQCSGINRFVAVFAVPLLSFHFISSNDPYAMNYQFILADSLQKVVILTALFLWQAFSKRGNLEWMITLFSLSTLPNTLVMGIPLLKAMYGDFSGTLMVQIVVLQSVIWYTLMLFMFEYRGAKLLISEQFPETAASITSFRVDSDVVSLNGREPLQTDAEIGDDGKLHVVVKRSSASSMVSSFNKSHGLNSLTSMTPRASNLTGVEIYSVQSSREPTPRASSFNQTDFYAMFNASKAPSPKHGYTNSFQGGFGDVYSVQSSKGVTPRTSNFDEEALKMSTSNKKRGARSMSGEIFNGGMVSSYPPPNPMFSGSTSGGPKKKDSGGGGGGGGGGSGGAAPNKELHMFVWSSSASPVSEGNLRHAVNRAASTDFGVIDPSKAAALHQHETAASKGMHELIENMSPGRKMSGDRELETEEGSKFPPSASPYSSCQKKVDMEGGVAKKHQMPPASVMTRLILIMVWRKLIRNPNTYSSLLGVAWSLISYKWHIKMPTIVSGSISILSDAGLGMAMFSLGLFMALQPKIIACGKSVATFAMAVRFLTGPAVIAATSIAVGLRGVLLHVAIVQAALPQGIVPFVFAKEYNVHADILSTAVIFGMLVALPITILYYFLLGL
>gnl_Prupe_v2.1_Prupe.1G071700.1
MITGKDIYDVFAAISLYTWLAMILAYGSVRWWKIFTPDQCSGINRFVAVFAVPLLSFHLISSNDPYAMNYKFILADSLQKVVILVALFLWRAFSKRNNLEWMITLFSLSTLPNTLVMGIPLLKAMYGDFSGTLMVQIVVLQSVMWYTLILFMYEYRDAKLWVSEHFPETAASITSFRVDSDVVSLSGREPLQTDSEIGDDGKLHVVVKRSNALSFNRSHRLNSLNSMTSRVSNLTGVEFYSVQSSLETTTRASSFNQTDFYAMFSASKAPSSKHGYTNSFQGGFGDNEEALKMSTTNKKRRGRSMSCEVFNDGMVSSYPPANPMFERSTSGVPKKKDSGGGDGEAVRNKDLHMFVWNSSASPDPEGNLRHAVNRAASTDFGVIDPSKAAALQQHETAASKGMHDLIANMSPGRKTSADRELEIEEGSKFPASESPYGSFRKKVDMEDGGVAKNHQMPRASIMIRLILIMIWRKLIRNPNTYASLLGLAWSLISYKWHIKMPTIVSGSISILSDAGFGMAMFSLGLFMALQPKIIACGKSVATFAMAIRFLAGPAVIAGTSIAVGLRGVLLHVAIVQAALPQGIVPFVFAKEYNVHADVLSTAVIFGMLLNVAVTIIYYILLGL
>gnl_Prupe_v2.1_Prupe.1G324900.1
MISWHDLYNVLTAVVPLYVAMILAYGSVRWWKIFSPDQCSGINRFVAIFAVPLLSFHFISTNNPYTMNFRFIAADTLQKIIMLFALGLWTNFTRNGSLEWMITIFSLSTLPNTLVMGIPLLIAMYGHKIPESGSLMVQVVVLQCIIWYTLLLFLFEYRGAKLLIMEQFPETAASIVSFKVDSDVVSLDGRDFLETDAEIGDDGKLHVKVRKSNASRRSLSAMTPRPSNLTGAEIYSLSSSRNPTPRGSNFNPSDFYSMMGVQGFNTRHSNFGPADLYSVQSSRGPTPRPSNFEETPMPQAQTVTSPRFGFYPAQTVPASYPGPNPEFSAPVSKSSTKNQQQQPQVAAQQALNNGATKTNSHPHDAKELHMFVWSSSASPVSEGGGLHVFGGTDFGASEQSGRSDQGAKEIRMLVADHPQNGENKVAVTESGGGEGVYGGEAFSFGGRGGAAEGEEEREKEGPTGLNKVGSSSTAELHPKGGGGPEHDPSGSGKQMPPASVMTRLILIMVWRKLIRNPNTYSSLIGLIWSLIAFRWHVAMPKIIAKSISILSDAGLGMAMFSLGLFMALQPKIIACGNSVAGFAMAVRFLTGPAVMAAASIAVGLRGTLLHLAIVQGYIWNVDSVTNYSCLLHYSRTVNVCCHRSLNTRELYVVAQLCHTLNCDFGVCTYKLDEGFSGI
>gnl_Selmo_v1.0_234325
MISAHDFYVVMSAVVPLYVAMILAYGSVRWWKILTPDQCGGINRFVAIFAVPLLSFQILATNNPYKMNAQFIAADVLQKLAILAVLLVWCRYSSNGSMEWTITLFMLATLPNTLVMGIPLLAAMYGTESGSLVVQAVVLQCIIWYTLLLVFYEYRSARNLIRDQFPKTAASIVSFKVDSDVVSLDGNREPIQADAEIGDDGKIHVTVRRSTASRHDLYPPSPIASSKALTPRPSNLTGADIYSIHSSRNMTPRESSFNHAEYYSMMMMMPAFNNPPPPPPPPPPRHSSFTASDIYSLHSSRGPTPRTSNFNIEEQHRPSTKSAPPPSRMIPPPVPAPPPAPAPLAPAPVLNAAASKNDLVHMFVWSSSGSPISEGNVRMLNDDFRSNNNKDVRLLVGDDDDSTATAASGAPHDFSFGHAGGVDEGNSSTNIPARNSSSGLEMPPKNSSNLADDQPTEMPSVGVMTRLIVDMVWRKLIRNPNTYSSLLGLGWALVAYKWHVRMPAIIDNSIQILSKAGLGMAMFSLGLFMALQKRILVCGTSMALFGMVVRFVTGPAVMAATSIAVGLKGVNLHVSIVQASLPQGIVPFVFAKEYNVHPDVLSTAVIFGMLVAFPITMLYYVLLGL
>gnl_Selmo_v1.0_102666
MISGGDFYQVMAAVVPLYVAMILAYGSVRWWGILTPEQCSGINRFVALFAVPLLSFQIISKNNPYLMNPQFIAADAIQKAAVMLVLAIWARYSSRASFEWVITHFMVATLPNTLVMGIPLLYAMYGEKHGSLVVQAVVLQCIVWYTLLLVMYEYRSAKILILEQFPDTAASIVSFKVDSDVISLDGRDQPVLTEAEVGDDGRIHVKVRKSTSSAQSARSPMASMFSSKAGTPRPSNLTGAEIYSLHSSRNMTPRDSSFTRGDAYLMSGGGNSSLMSSNIFGRASTGHHAGGTYSPSPSMQLPKKVANNNISSTTGKDNSATNVLQGIPQGKSADYDAKELHMFVWSSSASPTSEKGLHVFGGTDFNARDGAKFDPKETKLYLHQEFSFADRNGAYDPSDKLEPNLAKLESSSTVELAPKTPNLNGGGTGEGNQAMPPATVMTRLILDMVWRKLVRNPNTYSSLIGLVWALVSFRWNVKAPKLIEKSITILSDAGLGMAMFSLGLFMALQPRILACGTSMAMFGMLLRFFCSPAIMSVASIAVGLRKLDLRAAIVQAALPQGIVPFVFAKEYNVHPDVLSTAVIFGMLVALPITLLYYVLLGI
>gnl_Selmo_v1.0_119024
MITLQEFYTVMSAVVPLYVAMILAYGSVRWWKLLTPAQCSGINRFVAIFAVPLLSFQIIAHNNPYDMNPRFVAADVLQKLIVLAVLASWSRLKKFSSSVRSTSDTKSKDLDWAITLFMVSTLPNTLVLGIPLEVAMYGEKPAELVVQAVVLQCIVWYTLLLFLYEYRSAKNLILEQFPGPSAANIVSFRIDPDVISLDGEQQQIKTEAEIGQDGKIHVQVKRSPPPQPPPLPPTSSMYREYDSSSISLLRSPGLVSPLSSKAGTPRASDLTGVEIYSVQSSRNMTPTGSYTDLGLMTGTHGSSPHLRPSSNNPGLSIETSTTLSSNELPHYSNHSSNMHTPREPPSEEQTEAARKMDYQQQQYESREMQMLVWSSSNSPASDRGCYETRKLTSHKNLSIQSKYVSISVSRKTYILTYEEDTTPLSEKNLKSESHLPCKVPFTPPKLVDSDSSAPTQMPPPTVMTKLIVRMMWKKLIRNPNTYASLLGLAWALISFRWNVGMPKILEHSITILSDAGLGMAMFSLGLFMALQSSLIACGTTMAVVVMIIRFVTGPAIMSATSIAVGLRNVQLRASIIQAALPQGIVPFVFAKEYNVHPDVLSTAVIFGMLISLPINLLYYVLLGL
>gnl_Selmo_v1.0_231064
MISPAEFYSVMAAMVPLYVAMLLAYASVRWWGILTPDQCSGINRFVAIFAVPLLSFQIIAHNNPYDMSLKFVLADALQKIIVLAVLGAWARYSRRGSLEWMITLFMLATLPNTLVMGIPLLNAMYGGDPSRLVVQAVVLQCIVWYTLLLVLFEYRSAKILVAQKFPKPAAAIASVKADPDVVSLSFKEGLTTEASVGEDGKIYVQLKRSPPPIRTAPATKNPFFPPAAMASTAFSSKASTPGASDLSNAEIYSVHSSSVLTPGHSFHRSSDRRLLADGGADHQEGQRRGGRVLQLGLRCERAPDVRVECEYVAEVASVGGCSGEALMAEGRETERNRPWIKTFLPSKDAAAKLPDDPDMPSTAVMTKLILDMVWRKLVRNPNTYSSLLGLTWALISFRWNLRMPKIIEGSITILSDAGLGMAMFSLGLFMALQPKLLACGTSMTIIGMVIRFVTSPAIMSATSIAAGLRNMDLRASIAALPQGIVPFVFAKEYNVHPDVLSTAVIFGMLVSLPITLLYYVLLGL
>gnl_Selmo_v1.0_268490
MISPAEFYTVMAAMVPLYVAMLLAYASVRWWGILTPDQCSGINRFVAIFAVPLLSFQIIAHNNPYDMSLKFVLADALQKIIVLAVLGAWTRYSRRGSLEWMITLFMLATLPNTLVMGIPLLNAMYGGDPSRLVVQAVVLQCIVWYTLLLVLFEYRSAKILVAQKFPKPAAAIASVKADPDVVSLSFKEGLTTEASVGEDGKIYVQLKRSPPPIRTAPATKNPFFPPAAMTSTAFSSKASTPGASDLSNAEIYSVHSSSVLTPGHSFHRSSDRSDFYLMTPSSRSGTIISSRWTCTELEGFSQTAVQITKKDNNEEGASSNLDYDAKELQMFVWSASTSPRSPASVAAPAKLLWRKDEKVLMSHETTLEVPEEAVTRPDGSAAAAVQTPAERNRPWIKTFLPSKDAAAKLPDDPDMPSTAVMTKLILDMVWRKLVRNPNTYSSLLGLTWALISFRWNLRMPKIIEGSITILSDAGLGMAMFSLGLFMALQPKLLACGTSMTIIGMVIRFVTSPAIMSATSIAAGLRNMDLRASIVQAALPQGIVPFVFAKEYNVHPDVLSTAVIFGMLVSLPITLLYYVLLGL
>gnl_Selmo_v1.0_99301
MISLHDLYTVLSAVVPLYVAMILAYGSVRWWGILTPEQCGGINRFVAIFAVPLLSFEIVSSNNPYAMNLKFIAADIVQKLAILAALALWVKLSRHGSLEWLITLFMLATLPNTLVMGIPLLAAMYGAKPGGLIVQAVVLQCVIWYTFLLFLYEYRSAKLLIQEQFPDTAGSIISFKIESDVVSLDGREPLQTDAEVGDDGKIHVTVRKSVSSHHSMLSPRRSVGLRSMPSSKALTPRPSNLTGAEIYSMHSSRNLTPRESSFNRNDFYSLMSFTNIPPPRQSNFTNTDVYSLHSSIFPKPGDGGFGFSPKHHHGGELRASPKLVHNNRSAVAAEDPNAKDLHMFVWSSSASPVSEAHPQHQQQQHGGVLGGYVPGRQYDEYDRDDFSFGNRPSFRGDESMIADKEGPSLTKIGSSSTAELAPKDGDNKAEMPPARIMTRVILSMVWRKLVRNPNTYSSLIGVIWALISFKWHIEMPVIVDKSITILSRAGLGMAMFSLAGLFMALQKRLLACGTSLAIYGMVVRFLTGPAVMAAASIACGLRSVELKVSIVQAALPQGIVPFVFAKEYNVHPDILSTAVIFGMLVSFPITLLYYVLLGL
>gnl_Solly_v2.4_Solyc06g059730.1.1
MIGVNDFYKVMCAMVPLYFAMIVAYGSVKWWKIFSPEQCSGINRFVAVFAVPVLSFHFISQNNPYQMDTKFILADTLSKILVLVLLSVWAICKGQLDWLITLFSVSTLPNTLVMGIPLLNAMYGDFTQSLMVQLVVLQCIIWYTLLLFLFEYRAATILIKNQFPGNVAASITKFEIDNDVISLDGRNPLCTESEIDGNGRIHVRIRRSTSSAPESAFSSSIGITPRASNLSNAEIFSVHTPLHNGDIPFGHGDLGVGFRAASPRLSGGYASSDAYSLQPTPRASNFNELDVTTSGNTPMWVMSPVGGKVFKQASPSSKMAWESSCLNGERQGYRDDVGEKEISFRDISNFPVQEVGAADSSNTNNIIKQEMPNALVMLRLIIVMVGRKLSRNPNTYSSILGLLWSLISFKWNVGMPSLVKYSIKIISDAGLGMAMFSLAIGMAIRFIGGPLVMSATSIAVGLKGVRLHTAIVQAALPQGIVPFVFAREYGLHPDILSTGVIFGMLVSLPVTLLYYVLLGL
>gnl_Solly_v2.4_Solyc03g118740.2.1
MITLSDFYHVMTAVVPLYVAMILAYGSVKWWKIFSPDQCSGINRFVALFAVPLLSFHFIAANNPYAMNLRFIAADTLQKLIVLGVLAVWANVSKRGSLEWSITLFSLSTLPNTLVMGIPLLKGMYGDFSGSLMVQIVVLQCIIWYTLMLFMFEFRGARLLISEQFPDTAGSIVSIHVDSDVMSLDGRQVLETEAELKEDGKLHVTVRKSNASRSDIFSRRSGGFSSTTPRPSNLTNAEIYSLQSSRNPTPRGSSFNHTDFYSMVAGTAGRNSNFGANDVYGMSNNSRGPTPRPSNYEEESGKSRFNNYHGGAAAPQSNSNTHYPAPNPGMFSPSNNGNKAHKSTAKKGDQEVGKDLHMFVWSSSNSPVSDVFGGHDYTANLDQPAAPNKDVRVPISPGKVEGQRNNNQENYMERDDFSFANRDGVDQMNNQDGEKAGENKAKVMPPTSVMTRLILIMVWRKLIRNPNTYSSLFGLTWSLVSFRWNLKMPAIIAQSISILSDAGLGMAMFSLGLFMALQPRIIACGNSVASFAMAVRFLTGPAVMAAASIAVGLRGTLLHVAIVQAALPQGIVPFVFAKEYNVHPDILSTAVIFGMLIALPITLVYYIFMGL
>gnl_Solly_v2.4_Solyc04g007690.2.1
MISWHDLYVVLTAVVPLYVAMILAYGSVRWWKIFSPDQCSGINRFVAIFAVPLLSFHFISMNNPYEMNFRFIAADTLQKVIMLIVLCIWSNVTKNGSLEWSITIFSLSTLPNTLVMGIPLLIAMYGDYSGSLMVQVVVLQCIIWYTLLLFLFEFRGAKMLIMEQFPETAGEIVSFKVESDVVSLDGQDFLETDAELGRDGKLHVTLRKSNVSRRSFAMTPRPSNLTGAEIYSLNSSRNPTPRGSNFNHSDFYAMMGFPGRLSNFGPVDSTPRPSNFEENCAQGSPKFGFYPAQSNYPAPNPEIASIVSINTKNQQVQYQHQHQQQQNGKASHDAKELHMFVWSSSASPVSEAAGLHVFGGTDFSANEQSCRSDGAKEIRMLVPDHPQIGDNKDVSQDFGGEEFSFGGSTGGGDEKSKDEKKEEKEGLTGVHTTTTGVQDSGTRKHMPPASVMTRLILIMVWRKLIRNPNTYSSLIGLIWSLISYRWHVHMPKIIEKSISILSDAGLGMAMFSLGLFMALQPKIIACGNTVATFAMAVRFLTGPAVMAAASIIVGLRGTLLHVAIVQAALPQGIVPFVFAKEYNVHPAILSTAVIFGMLIALPITLVYYIILGL
>gnl_Solly_v2.4_Solyc05g008060.2.1
MITWHDLYVVLTAVVPLYVAMILAYGSVRWWKIFSPDQCSGINRFVAIFAVPLLSFHFIAMNNPYEMNFRFIAADSLQKVIMLVVLSLWANLTKNGSLEWSITIFSLSTLPNTLVMGIPLLIAMYGEYSGSLMVQVVVLQCIIWYTLLLFLFEYRGAKMLIMEQFPETAASIVSFKVESDVVSLDGHDFLETDAEIGQDGKLHVTVRKSNASRRSFAMDHRPSNLTGAEIYSLSSSRNPTPRGSNFNHNDFYSMMGFPGGRLSNFGPADMYSVQSSRGPTPRPSNFEENCAPGGLVQSSPRFGYFPTQQPAPGSYPAPNPEIASAGPKSTKPQQPNVQTQKQEVQQQQQQHQQPNAKANNHDAKELHMFVWSSSNSPVSEAGGLHVFGGNDFSANEQSGRSDGAKEIRMLVSDHTQNGDSKAIPQIGEFGGEDFTFGGANGGGKDGDEEKGEKEGPTGLTKLGSSSTSELHPKLAGVQDAGMGKQMPPASVMTRLILIMVWRKLIRNPNTYSSLIGLIWSLISFRWHVHMPKIIEKSISILSDAGLGMAMFSLGLFMALQPKIIACGNTVATFAMAVRFLTGPAVMAAASIAVGLRGTLLHVAIVQAALPQGIVPFVFAKEYNVHPAILSTAVIFGMLIALPITLVYYIILGL
>gnl_Solly_v2.4_Solyc10g080880.1.1
MITVSDLYHVLTAVVPLYVAMILAYGSVKWWKIFSPDQCSGINRFVALFAVPLLSFHFIASNNPYAMNYRFIAADTLQKVIVLVVLAIWSRISSRGSLEWSITLFSLSTLPNTLVMGIPLLKGMYGDASGSLMVQIVVLQCIIWYTLMLFLFEYRGARMLIAEQFPDTGGSIVSFKIDSDVISLDGKEPLETQAEVGDDGKLHVVVRKSASSRSEIFSRMSHGHNTGGLSMTPRPSNLSNAEIYSLQSSTNMTPRDSNFNHNDIYSMVNGKNNANMSPRTSNFGNLGFDEESGFGKTNVGYPAPTNAGIFSPAIGPGTKKKANGTESGKDLHMFVWSSSASPVSEGGIHVFRGGDFGNELGIGHHSKDYDDFGREEFSLRDKNNSNGCHREEPVLKKLGSSSTAELFPRTATETKATAMPAASVMTRLILIMVWRKLIRNPNTYSSLLGLAWSLISFRWNIQMPLVFAKSISILSDAGLGMAMFSLGLFMALQPKMISCGKSIAAFSMAVRFISGPAVMAAASFAIGLRGVLLHIAIVQAALPQGIVPFVFAKEYNLHPDILSTGVIFGMLIALPITLVYYILLGL
>gnl_Solly_v2.4_Solyc10g078370.1.1
MISLSDLYHVLTAVVPLYVAMILAYGSVKWWKIFSPDQCSGINRFVALFAVPLLSFHFIASNNPYAMNYRFIAADTLQKIIVLFVLAIWSRVSSRGSLEWSITLFSLSTLPNTLVMGIPLLKGMYGDASGSLMVQIVVLQCIIWYTLMLFLFEYRGARMLIAEQFPDTGGSIISFKVDSDIISLDGKEPLETQAEVGDDGKLHVTVRKSTSSRSEIFSRRSHGPNSGLSLTPRPSNLTNAEIYSLQSSRNPTPRGSSFNHTDFYSMVNGKNANMSPRNSNFGNYGHDEESGVAGFGRGNGVYGQGNAGYPAPTNAGIFSPATGPVTKKKANGGTEGGKDLHMFVWSSSASPVSEGGIHVFRGGGDYGNELGVGAHPKDYDEFGREEFTFGNKQNLNGNDREGPVVRSSSTTELRPKIAQEETKATAMPPASVMTRLILIMVWRKLIRNPNTYSSLIGLTWSLVSFKWNVQMPAIIAKSISILSDAGLGMAMFSLGLFMALSPRIIACGKTIAIFSMGVRFLTGPAVMAAASIAVGLRGVLLHIAIVQAALPQGIVPFVFAKEYGVHPDILSTGVIFGMLVALPITLVYYILLGL
>gnl_Solly_v2.4_Solyc07g006900.1.1
MINGKDIYDVLAAIIPLYVAMILAYGSVRWWKIFTPDQCSGINRFVAVFAVPLLGFHFISTNDPYAMNYHFIAADSLQKVVILFALFIWHLFSKRGNLEWVITLFSLSTLPNTLVMGIPLLKAMYGDFSGNLMVQIVVMQSVIWYTLMLFLFEYRGAKLLIGEQFPETAASITSFRVESDVVSLNGREPLQADAEIGDDGKLHVIVRRSSASSIISSYNKGILQSNNMTPRASNLTGVEIYSVQSSREPTPRASSFNQTDFYAMFASKTASPKHGYTNSYGGDVFSLQSSKGPTPRTSNFEEEMSKIGSNKKNRGGRSMSGELYNSSSTASTNGLVYPPPNPMFVGQRKKEVGSGSGVPTPVPVPVPVPVSMSNSNSNSNSKELHMFVWSSSASPTSEGNHKHAISKGGSSELGVLDASKAVLQQEIAAARENASSVSKGNVDKEIEIEDGSKNIEDGEKKSQMPPASVMTRLILIMVWRKLIRNPNTYASLIGLIWSLISYRWNIQMPSIVKGSISILSDAGLGMAMFSLGLFMALQPKIIACGKSVATFSMAVRFLTGPAVIAATSIAIGLRGVLLHVAIVQAALPQGIVPFVFAKEYNLHPDILSTAVIFGMLVALPITILYYVLLGV
>gnl_Sorbi_v3.1_Sobic.010G216700.1
MITGRDIYDVLAAIVPLYVAMFLAYGSVRWWGIFTPDQCSGINRFVAVFAVPLLSFHFISSCDPYAMQYRFLAADSLQKLVILAALAVWHNVLSRYRRGAAASSLDWTITLFSLSTLPNTLVMGIPLLRAMYGDFSGNLMVQIVVLQSVIWYTLMLFLFEYRGAKALISEQFPPDVGASIASFRVDSDVVSLNGREALQADAEVGSDGRVHVVIRRSASASTTGGGHGGARSGVGGYRPYGPSSAMTPRASNLTGVEIYSLQTSREPTPRGSSFNQSDFYAMFNGSKMASPLAQPGARAPGLDEQVANKFASGKGGDATAAYPAPNPGMMPPPRKKELGGSNSNSNKELHMFVWSSSASPVSEANLRNAVNHAASTDFAAVPPPPMPVDGATPKGVSGTVTPAKKPDPAANGGDLEIEDGLKSPATGLAAKFPVSGSPYVAPRKKGADAPGLEEAAHPMPPASVMTRLILIMVWRKLIRNPNTYSSLIGLVWSLVSFRFNIQMPSIIKGSISILSDAGLGMAMFSLGLFMALQPKIISCGKRVATFAMAVRFLTGPAVIAATSIAIGLRGVLLHVAIVQAALPQGIVPFVFAKEYNCHPQILSTAVIFGMLIALPITILYYVLLGI
>gnl_Sorbi_v3.1_Sobic.010G051000.1
MISWHDLYTVLCAVVPLYVAMVLAYGSVRWWGVLTPDQCAGINRFVAVFAVPLLSFHCISTSDPYVMNLRFIAADTLQKVLVLAALAVWSYLPTARRGGAAADAAAGGTNNKREPLDWSITLFSLSTLPNTLIMGIPLLVAMYGQYSGDLLVQVVVLQCIVWYTLLLVLYEFRAARVLIAGQFPAGTAAAACIIADVRVDPDVVSLAGSQAEAQAEVAPDGRMRLVVRRSTSAPSRRSLAAATAATPRPSNLTGVEIYSMSSSRNATPRGSSGIAHADIGWPAAAPLHGASSLRMSSFGAADLFSLHPTPRPSSFDEQAVRARSAATVAPSNDPRDVHMIEWSSGASTTSEVRGLPVFHGGDLHRGMDSRRLVPSEVPPRAMRPGERVVTGFPADAAGQDALTKLESGSTEEERKDDKDAGAGAGGQQTAAAAPAGVMMRLIVTMVWRRLIRNPNTYASVVGLTWSLISFRFHVAMPVLVKNSISILSDAGLGMAMFSLGLFMATQPKIIACGNKVAAITMAIRFLFGPAVMAATSAAIGLRGTLLRVAIVQAALPQGIVPFVFGKEYNLHAAILCTGVIFGMLIALPITLVYYIILGLL
>gnl_Sorbi_v3.1_Sobic.010G095100.1
MITGTDFYHVMTAMVPLYVAMILAYGSVRWWRIFTPDQCSGINRFVALFAVPLLSFHFISTNNPYTMNLRFIAADTLQKLIVLALLTAWSYLSRRGCLEWTITLFSLSTLPNTLVMGIPLLKGMYGDFSGSLMVQIVVLQCIIWYTLMLFMFEYRGARILITEQFPDTAGAIASIVVDPDVVSLDGRNDAIETEAEVKEDGKIHVTVRRSNASRSDIYSRRSMGFSSTTPRPSNLTNAEIYSLQSSRNPTPRGSSFNHTDFYSMVGRSSNFAAGDAFGLRTGATPRPSNYEEEAQGGKAANKYGGQYPAPNPAMAAQPMPTKQGLKKAAANGQAKGEDGKDLHMFVWSSSASPVSDVFGNGAAEYNDAAAVKEVRMAVASPRKVAADGRKERGEDFTERDDFSFGNKGAAERDAEAGDEKAAALQVGNACGVAAAPAAMPPTSVMTRLILIMVWRKLIRNPNTYSSLIGLVWSLVCFRWNFEMPAIILKSISILSDAGLGMAMFSLGLFMALQPRIIACGNKVATFAMAVRFLTGPAVMAAASLAVGLRGTLLHVAIVQAALPQGIVPFVFAKEYGVHPDILSTAVIFGMLIALPITLVYYILMGL
>gnl_Sorbi_v3.1_Sobic.003G235800.1
MISGNDVYTVLTAMVPLYVAMFLAYGSVRWWRIFTPDQCSGINRFVAIFAVPLLSFHFISTNNPYAMNLRFLAADTLQKLLVLAGLAVWSRLLPTSSGRLAAPRLDWSITLFSVSTLPNTLVMGIPLLIAMYGPYAGSLMVQVIVLQCIIWYTLLLFLFEFRAARMLIADQFPDTAAAIASLHVDADVVSLEGGRAETEAEVAEDGRLHVTVRRSSASSRRSLLMVTTTPRPSNLTGAEIYSMSSSRQHSPRGSNFNHADFFAAMAMVDGAPPPPPPAGGARASSFGAAELYSMHSSRGPTPRQSNFDERSASARSSSRPAGAVPSCHDAKELHMFVWSSSASPVSEVSGLPVFTGGAGGGVNVGAKEIRMVVPAELPLPQNGSAGKEKESNGAVAAAATGEAAEAFGFGGGKTATAEDAAEAVEAGGGGPEQVTKLVGSSCSTTAAEVRVKDVDGVADGGGGGGYDPDDAGGGGGGRAQQQMPPASVMTRLILIMVWRKLIRNPNTYSSLIGLAWSLIAFRWHISMPAVVAKSISILSDAGLGMAMFSLGLFMALQPNIIACGWRATGISMGVRFLAGPAVMTAASLAIGLRGNLLRVAIVQAALPQGIVPFVFAKEYNVHPAILSTMVIFGMLIALPITLLYYILLGLKPV
>gnl_Sorbi_v3.1_Sobic.005G025900.1
MITALDLYHVLTAVVPLYVAMTLAYGSVRWWRIFTPDQCSGINRFVALFAVPLLSFHFISTNNPFAMNLRFLAADTLQKVAVLALLFLASRLFSSSASRFLGLDWSITLFSLSTLPNTLVMGIPLLRGMYGGGGASSSSIDAGTLMVQVVVLQCIIWYTLMLFLFEYRAARALVLDQFPDGAAASIVSFRVDSDVVSLARGEIELEADAVPVPAGGDGGRVRVTVRKSTSSRSEAACSHSHSHSQSMQPRVSNLSGVEIYSLQSSRNPTPRGSSFNHTDFFNIVGAGAKGGAAAAAAGDEEKGGAGGHSPQPQAVAAVAAKRKDLHMLVWSSSASPVSERAAGAAVHVFGAGAADHADVLAKGTQAYDEYGRDDFSRTKNGNGADKGGPTLSKLGSNSTAQLYPKDDGEGRPAAAMPPASVMTRLILIMVWRKLIRNPNTYSSLIGVIWSLVSYRWGIQMPAIIARSISILSDAGLGMAMFSLGLFMALQPRIIACGNKFAVIAMAVRFLAGPAVMAAASIAVGLRGVLLHIAIVQAALPQGIVPFVFAKEYNVHPDILSTAVIFGMLIALPITLVYYILLGL
>gnl_Sorbi_v3.1_Sobic.004G240900.1
MITATDFYHVMTAVVPLYVAMILAYGSVRWWRIFSPDQCSGINRFVALFAVPLLSFHFISTNNPYTMNLRFIAADTLQKLMVLAMLTAWSHLSRRGSLEWTITLFSLSTLPNTLVMGIPLLKGMYGDFSGSLMVQIVVLQCIIWYTLMLFMFEYRGARLLITEQFPDNAGAIASIVVDPDVVSLDGRRDAIETEAEVKEDGKIHVTVRRSNASRSDIYSRRSMGFSSTTPRPSNLTNAEIYSLQSSRNPTPRGSSFNHNDFYSMVGRSSNFGAADAFGIRTGATPRPSNYEDDAAKPAKYPLPVVNAAAPVPGAAAGHYPAPNPAVAAAPKKKAAGTNGQAKGEDLHMFVWSSSASPVSDVFGGGAPDYNDAAAAVKSPRKMDGGGAKDRDDYVERDEFSFGNRGAMDRDAEAGDEKAAAATAVAGGDPNAVAAPTAMPPTSVMTRLILIMVWRKLIRNPNTYSSLIGVIWSLVCFRWNFQMPAIVLQSISILSDAGLGMAMFSLGLFMALQPRIIACGNKVATFAMAVRFLTGPAVMAAASFAVGLRGTLLHVAIVQAALPQGIVPFVFAKEYNVHPDILSTAVIFGMLIALPITLVYYILLGL
>gnl_Spipo_v2_Spipo4G0091500
MISGGDFYNVMCAMVPLYFAMFMAYGSVKWWGVFSPEQCSGINRFVAVFAVPVLSFYFISQNNPYQMDLKFVLADTLSKIAVLVVLSLWAILSKGGLDWLITLFSVATLPNTLVMGIPLLRAMYGDFTQSLMVQLVVLQCIIWYTLLLFLFEYRSATLLIRNNFPGPAAAAISRVDVDGDVISLDGRDPVWADSELDTNGQIRVRIRRSTSSAADSAISSSVAMTPRHSSLSGAEIYSANTPGRPGAAPPSHDYAGGDAAAMGCKMMSPRLSGYASSEVYSFHPTPRASNFNEVDVSTPVWAKSPAAAARAFRSYSPAVNSAARAVWEFQQPTGQRCKDLGEKDLSFRSTSKFVLREEDEPEDPEEEIRQKMPPAGVMVRLILIMVARKLLRNPNTYSSVLGLVWSLISFKWGVGMPVLLKNSINIIADAGLGMAMFSLGLFMALQPRIIACGPKMAVLSMAIRFISGPMIVTATSFAVELRGARLRTAIVQAALPQGIVPFVFAREYGLHPDILSTGVIFGMLVSLPTTILYYVLLGL
>gnl_Spipo_v2_Spipo15G0027400
MITGTDFYHVMTAMVPLYVAMILAYGSVRWWKIFTPDQCSGINRFVALFAVPLLSFHFISTNDPYTMNLRFIAADTLQKLLMLAMLAVWSRLSSRGSLEWTITLFSLSTLPNTLVMGIPLLKAMYGDYSGSLMVQIVVLQCIIWYTFMLFMFEYRAARLLITEQFPDVAGSIVSIAVDSDVVSLDGHREGAIEADAEVKEDGKVHVTVRRSNASRSDVFSRRSVGFSATTPRPSNLTNAEIYSLQSSRNPTPRGSSFNHTDFYSMAGRSSNFGATDAFGMVATSRGPTPRPSNYYEEDNLAAGGPGGAKSRFHYHTPAPPPVSAAMHGYPAPNPGVFSPPPTAPAKTVSMSNAGGARKANGQPQTVAKGDEGGKDLHMFVWSSSASPVSDVFGGAQEYAAAPDAAAAPVKDVRMVVSPGKVDGARREDFLERDDFSFGNEREAHEARGSGGDVGKAAIGGGGKAGGADGGGLEGKVAMPPTSVMTRLILIMVWRKLIRNPNTYSSLIGLIWSLVSFRWHVEMPAIVAKSISILSDAGLGMAMFSLGLFMALQPRIVACGNSVAAFAMAVRFLTGPAVTAAAAIAVGIRGDLLRISIVQAALPQGIVPFVFAKEYNVHPQILSTTVIFGMLIALPIDLVYYVLLGL
>gnl_Spipo_v2_Spipo0G0150000
MITGRDIYGVLAAMVPLYVAMIAAYGSVRWWKVFTPEQCAGINRFVALFAVPLLSFHFISSNNPYAMNYRFIAADSLQKAVVLAALVLWSNLTRRGSLDWSITFFSLSTLPNTLVMGIPLLRAMYGDSAADLMVQIVVLQSVVWYSLMLFLFEYRAAKALIPDQFPDAAVSIASLTVDPDVLSLCGKEQLQADTEVGEDGQLHVVIRKSSSNCRSTAQSCNKSCSGINSARSMAARASSMTGVEIFSVQSSTLMTPRTSSFNQADVYTLSHVYPAPNPTLISGTGWSGKEGLSKNGSASNKELNMYTWSSSESPGSEGNRAASVDLGDLIDFPREIAVSKVDDTSESTRPVRKAGIDGEPDADELSKSPNRPLQKKGEMVRGSPVPGEDRPMLPTYLMTRLILVMISRKLIRNPNTYSSLFGLVWSLVSFRYVNLAE
>gnl_Spipo_v2_Spipo19G0020700
MITWKDFYTVVAAVVPLYVAMILGYGSVRWWRIFSPDQCSGINRFVAVFAVPLLSFHFIATNDPYAMDLRFIAADTLQKVIVLAALAVWSNIPSRSGAAAGAGRGGASFDWAITIFSLSTLPNTLIMGIPLLTAMYGDFSGSLMVQVVVLQCIIWYTLLLFLFEYRAARLLILDQFPDGTAASIVSFKVDSDVASLVDGAGDDGRSGHEFLQADADVGDDGKIRVTVRKSTSSRRSVSLITPRPSNLTGAEIYSLSSSRNPTPRGSNFNPSDFYSMARPTPRPSNVDDGHSLTAPAAFPNPEIAAGKPISHLHHNHDAKELHMFVWSSSASPVSDVGGFHGEFTAAEQGAKEIRMIVPADPPQRKSVTGGEGGTEEEPAAEGPTAAAQFPQDGGGGGGLPMEEKVRGNRQQMPPASVMTRLILIMMWRKLIRNPNTYSSLVGLIWSLIAFRWHIAMPKIVEQSISILSDAGLGMAMFSLGLFMALQPKIIACGNSVASFAMTVRFLTGPAVMAAASIAVGLRGTLLHVAIVQAALPQGIVPFVFAKEYNVHPTILSTGVIFGMLISLPITLLYYIILGL
>gnl_Spipo_v2_Spipo3G0023400
MITASDLYHVLTAVVPLYVAMILAYGSVKWWKIFSPDQCSGINRFVAIFAVPLLSFHFISTNDPYAMNYRFIAADTLQKLIILAVLAVWTNVSSRGCLEWSITLFSVSTLPNTLVMGIPLLKGMYGAATGTLMVQIVVLQCIIWYTLMLFLFEYRGARLLIAEQFPDTAGSIISFRVDSDVISLDGKEPLQTEAELGDDGKLRVTVRKSAASRSDVFSRHSHGPAGAAMTPRPSNLSNAEIYSLQSSRNPTPRGSSFNHADFYTAAAAGGRNMPGLSPRSSNFGNMGFDEETGGGKLLRPNGAAAGARRKGDGGKELHMFVWSSSASPVSEIGGQLSRGGELGSDDHCNEALQREKDECNNLAKPAAAGASSTPPASVMTRLILIMVWRKLIRNPNTYSSLIGLIWSLVSFRWGIEMPAIIARSISILSDAGLGMAMFSLGLFMALQPKIIACGNSVAAFAMAVRFVTGPAVMAAASIAVGLRGVLLHIAIVQAALPQGIVPFVFAKEYNVHPDILSTGVIFGMLIALPITLVYYILLGL
>gnl_Stras_v2.0_SGA_v2.0_scaffold66T22268
MITGTDFYHVMTAVVPLYVAMILAYGSVKWWRIFTPDQCSGINRFVALFAVPLLSFHFISTNDPYTMNLRFIAADTLQKLIVLAVLAVWSHTSRRGSLEWSITLFSLSTLPNTLVMGIPLLKGMYGEFSGSLMVQIVVLQCIIWYTLMLFLFEYRGARTLIAEQFPDTAGSIISFRVDSDIISLDGKEPLQTEAEIGEDGKLHVTVRKSASSRSEIFSRRSHGGGPNSGLSLTPRPSNLTNAEIYSLQSSRNPTPRGSSFNHTDFYSMVNGRNVSPRQSNYGNAGYDEEGGYAGQARANGMFSPGPGGPKKKGENGKDLHMFVWSSSASPVSEGGIHVFRGGDYGNEANVGAHPKDYDDFGRDKYSFANKQGPNATEREGPVLSKLGSSSTAELHPKASVETKPTAMPPTSVMTRLILIMVWRKLIRNPNTYSSLIGLTWSLVSFKWHVEMPAIIAKSISILSDAGLGMAMFSLGLFMALQPRIIACGKSVAAFSMAIRFLTGPAVMAAASIAVGLRGVLLRVAIVQAALPQGIVPFVFAKEYNVHPDILSTGVIFGMLVALPITLVYYIFLGL
>gnl_Stras_v2.0_SGA_v2.0_scaffold25T11156
MISGEDFYKVMCAMVPLYFAMLVAYSSVKWASIFTPAQCAGVNRFVAVFAVPVLSFHFIAQNDPYRMDVWFVVADTASKVFVLAALFAWTALIRRGAHGLDWLITIFSVSTLPNTLVMGIPLLKAMYGDFTQSLMVQVVVLQCIIWYTLLLFLFEYRAATILIRAQFPGPNAAAITEIHVDNDVISLDGRDPLCTDSEIDGSGRIHVRIRRSTSSAPQSSTVGPTPRASNLSSAEIFSVATPNEFGFGLRGPISPRHSGYASSDAYSLQPTPRASNFNEMDVTAATASPTPAKVFRQASPAVRMVWESPAEGRGPSEDDVSGEKDLSFRDCAKIQVEEGSEGKGDNNNQEMPQAFVMLKLILIMVGRKLSRNPNTYSSVLGLAWSLISFKWNVGMPSLVKYSIKIISDAGLGMAMFSLGKSYVSSH
>gnl_Stras_v2.0_SGA_v2.0_scaffold38T15114
MITWHDLYVVLTAVIPLYVAMILAYGSVRWWKIFTPDQCSGINRFVAVFAVPLLSFHFISQNNIYTMNFRFIAADTLQKIIMLAVLSLWANLSRAGSLEWSITIFSLSTLPNTLVMGIPLLIAMYGEYSGSLMVQVVVLQCIIWYTLLLFLFEFRAAKTLICDQFPDTAASIVAFKVDSDVVSLDGQDFLETDTQIGDDGKLHVTVRKSNASRRSFSGRPSNLTGAEIYSLSSSRNPTPRGSNFNHSDFYSMMGMGGRLSNFGNSDTGRLSNFNVATDVYSVQSSSRGPTPRPSNYEDNSSGKMQVQQHYSGKAAHHNSSHDAKELHMFVWSSSASPLSEGAAAAGSGLHVFGGTDFSAAEQSGRSDPGAKEIRLLVADRPQNGEPKGDHGGDEFSFGGAGKEHGNEEKDKEGANGLSKLGPNSTDDLDQKAAGGHEVGPGKNMPPASVMTRLILIMVWRKLIRNPNTYSSLIGLIWSLVSYRWNVHMPKILEESIKILSDAGLGMAMFSLGLFMALQPKIIACGNTVASFAMGVRFLTGPAVMAAASIAVGLRGTLLHVAIVQAALPQGIVPFVFAKEYNVHPAILSTGVIFGMLIALPITLVYYILLGL
>gnl_Stras_v2.0_SGA_v2.0_scaffold172T39012
MITSSDFYHVMTAVVPLYVAMILAYGSVKWWRIFTPDQCSGINRFVALFAVPLLSFHFIASNDPYAMNFRFIAADTLQKLAVLAALALWSRLSSSGGGLDWTITLFSLSTLPNTLVMGIPLLKGMYGDFSGSLMVQIVVLQCIIWYTLMLFLFEFRAARLLISDQFPAAAAASIVSIRVDSDVVSLDGRHPLETQAEVAADGRLRVTVRRSSASRSDVFSRRSAAAPPDAPPRASGLTNAEIYSLQSSRGPTPRGSSFNHADFYSMMGGRASNFGPADGSRGPTPRPSNFEDERPRPNFPATAAGNKDLHMFVWSSSASPVSDVFGGGRDYNNNINNNNNNLNMVGGKEPRVPLSPTKVERQRENQEGYLERDEFSFTNRGGGEGDNEGGEKMDENKAKVMPPASVMTRLILIMVWRKLIRNPNTYSSLIGLTWSLVSFRWHVEMPAIIAKSISILSDAGLGMAMFSLGLFMALQPRIIACGNSVAAFAMAVRFLTGPAVMAAASIAVGLRGVLLRVAIVQAALPQGIVPFVFAKEYNVYPDILSTAVIFGMLIALPITLVYYILLGL
>gnl_Stras_v2.0_SGA_v2.0_scaffold39T15174
MISWHDLYVVLTAVIPLYVAMILAYGSVRWWKIFTPDQCSGINRFVAVFAVPLLSFHFISTNDPYAMNFRFIAADTLQKVIMLAALALWTSLSRNGSLEWSITIFSLSTLPNTLVMGIPLLIAMYGEYSGSLMVQIVVLQCIIWYTLLLFLFEYRGAKTLIMDQFPDTAASIVSFKVDSDVVSLDGQDFLETDAQIGGDGKLHVTVRKSSASRRSFSGVTPRPSNLTGAEIYSLSSSRNPTPRGSNFNHSDFYSMMGFGGRLSNFGNSDTGRLSNFNVADMCSVQSSRGPTPRPSNFEENCAPGGTMSSPRFGHYPAAQPAPGSYPAPNPEIASSTPNTAKELHMFVWSSSASPVSEVGRGGGGGGAAAIGSGLHVFGEQSGRSDQRAKEIRLLVSDHQSQNGEGKAGPQNGDFVKEKFSFSGAGDERGKEGPTSELDPKAAAAAAGGGRAGKNMPPASVVTRLILIMVWRKLIRNPNTYSSLIGLIWSLVSFRWHVHMPKIIEQSISILSDAGLGMAMFSLGLFMALQPKIIACGNTVATFAMAVRFLTGPAVMAAASIAVGLRGTLLHIAIVQAALPQGIVPFVFAKEYNVHPAILSTAYGHIRNVDRTTNHSGLLHSSWTVKSLLFFSSAQEIEYNSLKGSERKISTKRCICLLKKSLIGIDKNLTLVGNS
>gnl_Theca_v1.1_Thecc1EG023972t1
MSFSCHSLFHFLTKKIPENCEKNHTKCIPSSFSCEIISGFCILALHIYLSSGFLLQYTMISATDLYHVLTAVVPLYVAMILAYGSVKWWKIFSPDQCSGINRFVALFAVPLLSFHFISTNNPYAMNLRFIAADTLQKIIVLVVLAIWSRTSSRGSLEWSITLFSLSTLPNTLVMGIPLLKGMYGENSGSLMVQIVVLQCIIWYTLMLFLFEYRGARLLIAEQFPDTAGSIISFKVDSDIISLDGKEPLQTDAEVGEDGKLHVTVRKSTSSRSEIFSRRSHGPNSGVSLTPRPSNLTNAEIYSLQSSRNPTPRGSSFNHTDFYSMVNGKNISNVSPRQSNFGNLGFDEENGLGVFGNPGRANGNAYPAPTSAGIFSPVTGPGAKKKANGTDSGKDLHMFVWSSSASPVSEGGIHVFRGGEYGNDLGGVAHQKGINVNLSKSIWQFPTLNFKNVLFIGVTVFVLLNEGLGLENAFFRCASSGADYDEYGRDEFSFGNKQLTNGVDREGPVLSKLGSSSTTELHPKASAHAETKPSAMPPASVMTRLILIMVWRKLIRNPNTYSSLIGLTWSLVSFKWDIQMPAIIARSISILSDAGLGMAMFSLGLFMALQPRIIACGNTIAAFAMAVRFLTGPAVMAAASIAVGLRGVLLRIAIVQAALPQGIVPFVFAKEYNVHPDILSTGVIFGMLIALPITMVYYILLGL
>gnl_Theca_v1.1_Thecc1EG039622t1
MITGKDIYDVLAAIVPLYVAMILAYGSVRWWKIFTPDQCSGINRFVAVFAVPLLSFHFISSNDPYAMNYHFIAADTLQKVVILVALFLWQAFTKHGSLEWMITLFSLSTLPNTLVMGIPLLKAMYGDFSGTLMVQIVVLQSVIWYTLMLFLFEYRGAKLLINEQFPETAGSITSFRVESDVVSLNGRERLQADAEIGDDGKLHVVVRRSSASSMVSSFNKSHGLNSLTSMTPRASNLTGVEIYSVQSSREPTPRASSFNQTDFYAMFASKAPSPKHGCTNSFQGAVGDVYSLQSSKGATPRTSNFDEEMMKIAKRRGGRSMSGELFNGGVVSSYPPPNPIFSGSTSGGSKKKESGGAGAMPNKELHMFVWSSSASPVSEGNLRHAVNRAASTEFGAVDSSKGALQHENAASRAMHELIEHMTPTAKVSGDKDLEIEEGSKFPTSGSPFSCQKKANMEEGDGSRKQQMPPASVMTRLILIMVWRKLIRNPNTYSSLFGLTWSLISFRWNIQMPTIVSGSISILSDAGLGMAMFSLGLFMALQPKIIACGKSVATFSMAVRFLTGPAVIAATSIAIGLRGVLLHVAIVQAALPQGIVPFVFAKEYNVHPDILSTAVIFGMLIALPITILYYVLLGL
>gnl_Theca_v1.1_Thecc1EG012854t1
MITLTDFYHVMTAMVPLYVAMILAYGSVKWWKIFSPDQCSGINRFVALFAVPLLSFHFISSNDPYSMNFRFIAADTLQKIIVLVVLAVWTKVSKRGCLEWTITLFSLSTLPNTLVMGIPLLKGMYGEFSGSLMVQIVVLQCIIWYTLMLFMFEYRGAKMLISEQFPDTAGSIVSIHVDSDIMSLDGRQPLETEAEIKEDGKLHVTVRKSNASRSDIFSRRSQGLSSTTPRPSNLTNAEIYSLQSSRNPTPRGSSFNHTDFYSMMAGGRNSNFGAADVYGLSASRGPTPRPSNYEEDGAATGKPRFHYHAPGGAAHYPAPNPGMFSPTGSKGVGANANANAKKPNGQAQLKSEDGGRDLHMFVWSSSASPVSDVFAGHEYGASDQKEVRLAVSPGKVEGHRENHEAYMERDDFSFGNRGLDREMNNHEGDKVGDGKPKTMPPTSVMTRLILIMVWRKLIRNPNTYSSLIGLTWSLVSFRWNVQMPAIIAKSISILSDAGLGMAMFSLGLFMALQPRIIACGNSVAAFAMAVRFLTGPAVMAAASIAVGLRGVLLHVAIVQAALPQGIVPFVFAKEYNVHPDILSTAVIFGMLIALPITLVYYILLGV
>gnl_Theca_v1.1_Thecc1EG035431t1
MITAGDFYKVMCAMVPLYFAMLVAYGSVKWWRIFSPEQCSGINRFVAVFAVPVLSFHFIAQNNPYQMDTKFILADTLSKVLVLVLLSGWAIFFPGGSLDWLITLFSVATLPNTLVMGIPLLNAMYGDFTQSLMVQLVVLQCIIWYTLLLFLFEYRAATLLIKIQFPGPTAATISKFELDNDVISLDGRDPLRTESETDINGRIRVRIRRSTSSAPDSALSSSICLTPRASNLSNAEIFSVNTPGGPNNNEIVFCNGDLGFGYRAVSPRLSGYASSDAYSLQPTPRASNFNEMDVITTTTTTGNTPIWMRSPVAGGKVSRQQSPVVPAMKMVWECQGGGGGSDNRQGFKDVGEKEISFRDNTKITVAEVADGKEAVSKQEMPNALVMLRLILIVVGRKLSRNPNTYSSILGLLWSLISFKWNVGMPSLVKYSIKIISDAGLGMAMFSLGLFMALQPRIIACGTKRATMGMVIRFLSGPVIMSTASIAMGLRGPKLHAAIVQAALPQGIVPFVFAREYGLHPDILSTGVIFGMLVSLPVTLVYYILLGI
>gnl_Theca_v1.1_Thecc1EG010862t1
MITWKDLYSVLTAVIPLYVAMILAYGSVRWWKIFSPDQCSGINRFVAIFAVPLLSFHFISTNDPYAMNFRFIAADTLQKIIMLFVLGLWTNFTRNGSLEWMITIFSLSTLPNTLVMGIPLLIAMYGPYSGMLMVQVVVLQCIIWYTLLLFLFEYRGAKILIMEQFPETAASIVSFKVDSDVVSLDGRDFLETDAEIGEDGKLHVTVRKSNASRRSLGPCSLPALTPRPSNLTGAEIYSLSSSRNPTPRGSNFNSSDFYSMMGIQGFPGRQSNFGPSDLYSVQSSRGPTPRPSNFEENCTVMSPRFGFYPAQTVPTSYPAPNPEFSSVTKNTKNNQPQQQQQQQVQPQQQQQQQKENNKVNHDAKELHMFVWSSSASPVSEGGGLHVFGGTDFGASEQSGRSDQGAKEIRMLVADHPQNGENKAAPASGDFNGEDFSFAGRDGEEEREKEGPAGLNKLGSSSTAELHPKAAGATESGVGKQMPPASVMTRLILIMVWRKLIRNPNTYSSLIGLVWSLIAFRWHVRMPKIIEKSISILSDAGLGMAMFSLGNYVLIKKLEVNLWTENGIDLPTCGVDLRRWLAVQGRWALVVIDAILAPCLFMALQPKIIACGNSVAAFAMAVRFLTGPAVMAAASIAVGLRGTLLRVAIVQAALPQGIVPFVFAKEYNVHPAILSTAVIFGMLIALPITLVYYVLLGL
>gnl_Utrgi_v4.1_Scf00621.g20162.t1
MISSKDLYHVMTAMVPLYVAMALAYASVKWWKIFTPEQCSGINRYVALFAVPLLSFHFIATNDPYAMNFRFIVADTLQKLMILGILSLYVRFSRQGSFEQTITFFSLSTLPNTLVIGIPLLEGMYGEFCGGLMVQIVVLQCIIWYTLMLFMFEYRAAMILISDRFPETADSIISIRVESDVVSLQQEQPLETVVGDVREDGKFHVTVRLSNAEIYSVQSSMNPTPRGSSARSTSPIRKLDAGGPEADPVFLGSSTGSSVSGRVFVASPTHHHHHHHHAKEIRFVSPIRTRSPEGEEMEVEMESEKSPTDDLAEKKGKGMPPTKVMTRLLLVMVWRKLIRNPNTYSSFIGLFWSLISFRWEVEMPPIVAKSISILSDTGLGMAMFSLGLFMALQPRMIACGKTMVTFAIAVRFIIGPAFMAIASLISGIGGVLLSVAIVQGYIRDAASGTRGAPLLPRPGAVSQCM
>gnl_Utrgi_v4.1_Scf00025.g3327.t1
MITLHDLYVVLTAVIPLYVAMILAYGSVRWWKIFTPDQCSGINRFVAIFAVPLLSFHFISQNNIYEMNFRFIAADTVQKLIMLFLLLIWGNFSRRGNLEWSITVFSLATLPNTLVMGIPLLIAMYGEYSGSLMVQIVVLQCIIWYTLLLFLFEYRGAKMLISEQFPETAASIVSFKVDSDVVSLDGQDFLETDAEIGSDGKLHVTVRKSNASRRSLGHGSIHGITPRPSNLTGAEIYSLSSSRNATPRGSNFNPGDFYSMMGFPGRLSNFGNSDTGRLSNFNAADMYSVQSSRGPTPRPSNFEESSAPAAPAVTNSPKFGYYAAPSVTSYPAPNPGISSGAPPKPVKSQQPQQIAKSNHDAKELHMFVWSSSASPASEAATGGGLHVFNVPEFEQPGRSDQGAKEIRLLANDHRHNGETKAAGETHHDDFSFAKRQPEEHKDKEIPIGTSKMGSTSTTTEHDRKTGGGDDPITRNHMPPGSVMTRLILIMVWRKLIRNPNTYSSLIGLIWSLVAFRWNVHMPRIVEKSISILSDAGLGMAMFSLGLFMALQPNIIACGNKMAVFAMAIRFLTGPAXXXXXXXKEYNVHPAILSTAVIFGMLIALPITLVYYILLGL
>gnl_Utrgi_v4.1_Scf00293.g14833.t1
MISWHDLYVVLTAVIPLYVAMILAYGSVRWWKIFTPDQCSGINRFVAIFAVPLLSFHFISQNNIYAMNFRFIAADTVQKAIMLAVLAIWGSFSKRGSLEWSITIFSLSTLPNTLVMGIPLLIAMYGEYSGSLMVQIVVLQCIIWYTLLLFLFEYRGAKMLITEQFPETAASIVSLKVESDVVSLDGQDFLETDAEIGNDGKIHVIVRKSNASRSRGQGSFHAITPRPSNLTGAEIYSMSSSRNPTPRGSNFNHADFYSMMGFPGRLSNFGNSDTGRLSNFNIADMYSVQSSRGPTPRPSNFEEKSAPAALTSSPKFGSYPAQSAPPPSYPAPNPEISTAATKSTKTHHPQQITKSNHDAKELHMFVWSSSSSPVSEITGGGLHVFNVPEYGAAEQPTGRSDQSAREIRLLVSDHPQNGASKAVTHTAEDLPEDFSFGRAQVDEDKDRELPSGVPKLGSTPTAGAEPKVASGDDSGTRKHMPPASVMTRLILIMVWRKLIRNPNTYSSLIGLIWSLVAFRWNVHMPRIVEKSISILSDAGLGMAMFSLGLFMALQPKIIACGNSMALFAMAVRFLAGPAVMAVASFAVGLRSTLLHVAIVQAALPQGIVPFVFAKEYNVHPAILSTAVIFGMLIALPITLVYYILLGL
>gnl_Utrgi_v4.1_Scf00231.g13302.t1
MISLTDLYHVLAAVVPLYVAMILAYGSVKWWKIFTPDQCSGINRFVALFAVPLLSFHFISTNNPYAMNYRFIAADTLQKLIVLAVLAVWSRLSSRGSLEWSITLFSLSTLPNTLVMGIPLLKGMYGDFSGSLMVQIVVLQCIIWYTLMLFLFEYRGARMLIAEQFPDTAGDIISFRVDSDIISLDGKEPLQTEAEVGQDGKIHVTVRKSASSRSEIFSRRSHGPNSGLSLTPRPSNLTNAEIYSLQSSRNPTPRGSSFNHTDFYSMVNGKSALSASPRHSNFGNSGFDEENQVRVTGGYGGSAAAGIFSPATGPNAKKKANGHDVGKDLHMFVWSSSASPVSEGGIHVFRGGEYGNEVTVGPHPKGADRTVSFSKHVGHYSTFLLAFQYTMPPLYYSCCSILAEYDDFGREEFSFGNKHGPNGPDASKLASSSTAELRTKSGGDAKANAMPPTSVMTRLILIMVWRKLIRNPNTYSSLIGLTWSLVSFRWHIEMPVIVAKSISILSDAGLGMAMFSLGLFMALQPKIIACGKSIAAFSMAIRFLTGPAVMAAASIAVGLRGVLLHVAIVQAALPQGIVPFVFAKEYNVHPDILSTGVIFGMLIALPITLVYYILLGLWKGELSWTRRGFIQTRFAGHPPRQHHPVKAACRVKGDPVVVAIIAVVLLLACPVCSF
>gnl_Utrgi_v4.1_Scf00218.g12926.t1
MISLTDLYHVLTAVVPLYVAMILAYGSVKWWKIFTPDQCSGINRFVALFAVPLLSFHFISTNNPYAMNYRFIAADTLQKLIVLAVLAVWSRLSSRGSLEWSITLFSLSTLPNTLVMGIPLLKGMYGDFSGSLMVQIVVLQCIIWYTLMLFLFEFRGARMLIAEQFPDTAGDIISFRVDSDIISLDGRDPLQTETEVGEDGKIHVTVRKSASSRSEIFSRGSHGPKSGLSLTPRPSNLTNAEIYSLQSSRNPTPRGSSFNHADFYTMVNGKNAISHSPRQSSYANPGLDEENQSRVNTNAGGGYAPPATTGIFSPAAKKKANGHESSKDLHMFVWSSSASPVSERGIHVFRGGEYGNELNLGPHPKEYDEFGRDDFSFGNKQGADPLKLGSSSKAELRTKSGNDDTKPAAMPPTSVMTRLILIMVWRKLIRNPNTYSSLIGLTWSLVSFRWHLEMPAIVAKSISILSDAGLGMAMFSLGLFMALQPKIIACGNSVAAFSMAVRFLTGPAVMAAASVAVGLRGVLLRVAIVQAALPQGIVPFVFAKEYNVHPKILSTGVIFGMLIALPITLVYYILLGL
>gnl_Utrgi_v4.1_Scf01300.g24439.t1
MITLHDLYVVLTAVIPLYVAMILAYGSVRWWKIFTPDQCSGINRFVAIFAVPLLSFHFISQNNIYAMNFRFIAADTVQKLIMLALLFIWANLSRRGSLEWSITIFSLSTLPNTLVMGIPLLIAMYGEYSGSLMVQIVVLQCIIWYTLLLFLFEYRGAKMLISEQFPETAASIVSFKVESDVVSLDGQDFLETDAEIGNDGKLHVTVRKSNASRRSLGPGSFHGITPRPSNLTGAEIYSLSSSRNPTPRGSNFNHADFYSMMGFPGRLSNFGNSDTGRLSNFNVADMYSVQSSRGPTPRPSNFEENSAPAAAVAAAAVTNSPKFGYYAAPPVASAAAAASYPAPNPGISSSAPPKPVKSQQPQQISKSHSDAKELHMFVWSSSASPVSEVGTGGGLHVFNAPELEQPGRSDQSTKEIRLLVNDHPQKGETRAARETPNEDFSFAKGLLEEDKDKEEPTGLPKLGSTSTTEHDPKSGGDDPAPRKHMPPASVMTRLILIMVWRKLIRNPNTYSSLIGLIWSLVAFRWNVHMPKIVEKSISILSDAGLGMAMFSLGLFMALQPKIIACGNTMAAFAMAIRFLTGPAVMAFASIVVGLRGTLLHVAIVQAALPQGIVPFVFAKEYNVHPAILSTAVIFGMLIALPITLVYYILLGL
>gnl_Vitvi_Genoscope.12X_GSVIVT01008430001
MFSPTGSKNVASAAAAKKPNGQAQQKPDEGTRDLHMFVWSSSASPVSDVFGGHEYGANDQNVKERVAVSPGKVEGHRENQEDYLERDDFSFGNRVLAQEMNNHEGEKVGDGKAKAMPPASVMTRLILIMVWRKLIRNPNTYSSLIGLIWSLVSFKWKVQMPAIIEKSIAILSDAGLGMAMFSLGLFMALQPRIIACGNSIAVFAMAVRFLTGPAVMAAASIAVGLRGVLLRVAIVQAALPQGIVPFVFAKEYNVHPDILSTGVIFGMLIALPITLVYYILLGI
>gnl_Vitvi_Genoscope.12X_GSVIVT01010025001
MISADDFYKVMCAMVPLYFAMLVAYGSVKWCKIFSPEQCSGINRFVAVFAVPVLSFHFISQNNPYEMDTKFIVADTLSKLLVLVLLSVWAILFKGGLDWLITLFSLATLPNTLVMGIPLLNAMYGDFTQSLMVQLVVLQCIIWYTLLLFLFEYRAATLLIKNQFPGSTAASISKFEIDGDVISLDGRDPVRTESEIDGNGRIRVRIRRSTSSAPDSALSSSMGITPRASNLSGAEIFSVNTPAPLHDPRLSGYASSDAYSLQPTPRASNFNELDTTTITTTNTPFWVRSPVAGKVYRQQSPAFSGVRMVWESPGKCNGGGGERQGCKDVVGEREISFRDSSKFPVAEEEDPKATATGQDMPRTHVMLRLILTMVGRKLSRNPNTYSSVLGLLWSLISFKWNVGMPSLVKYSIKIISDAGLGMAMFSLGLFMALQPRIIACGTKRATMGMGIRFICGPILMSAASIAVGLRGVRLHAAIVQASLPQGIVPFVFAREYGLHPDILSTGVIFGMLVSLPVTLLYYILLGL
>gnl_Vitvi_Genoscope.12X_GSVIVT01011756001
MFVWSSSASPVSEGGGLHVFGGTDFGAAEQSGRSDQGAKEIRMLVADHPPHPQNGESKAIPEAEDFGGEDFTFVGNRGVEGEEEREKEGPIGLSKLGSSSTAELHPKMLGAPESGAGKQMPPASVMTRLILIMVWRKLIRNPNTYSSLIGLVWSLIAYRWDVAMPTIIKQSISILSDAGLGMAMFSLGLFMALQPRIIACGNSVATFAMAVRFLTGPAVMAAASIAVGLRGTLLHVAIVQAALPQGIVPFVFAKEYNVHPAILSTAVIFGMLIALPITLVYYILLGL
>gnl_Vitvi_Genoscope.12X_GSVIVT01025748001
MISITDLYHVLTAVVPLYVAMILAYGSVKWWKIFSPDQCSGINRFVALFAVPLLSFHFISTNNPYAMNYRFIAADTLQKIIVLVVLAIWSRTSSRGCLEWSITLFSLSTLPNTLVMGIPLMKGMYGEASGTLMVQIVVLQCIIWYTLMLFLFEYRGARLLIVEQFPDTAGSIISFRVDSDIISLDGKEPLQTEAEVGEDGKLHVTVRKSTSSRSEIFSRRSHGPNSGVSLTPRPSNLTNAEIYSLQSSRNPTPRGSSFNHTDFYSMGGGYPAPPSAGIFSPVAGPGAKKKANGADGGKDLHMFVWSSSASPVSEGGIHVFRGGDYGNELGGVPHTKDYDEFGQDEFSFGNRASVNGGDREGPTMSKLGSSSTTELHPKTAPQSKPTSMPPASVMTRLILIMVWRKLIRNPNTYSSLIGLTWSLVSFKWEIEMPAIIAKSISILSDAGLGMAMFSLGLFMALQPKIIACGNSVATFAMAVRFLTGPAVMAAASIAVGLRGVLLHIAIVQAALPQGIVPFVFAKEYNVHPDILSTGVIFGMLIALPITLVYYILLGL
>gnl_Vitvi_Genoscope.12X_GSVIVT01025749001
MIAITDLYHVLTSVVPLYVAMILAYGSVKWWKIFSPDQCSGINRFVALFAVPLLSFHFISTNDPYAMNYRFIAADTLQKIIVLVVLAIWSRVSSRGCLEWSITLFSLSTLPNTLVMGIPLLKGMYGEYSGTLMVQIVVLQCIIWYTLMLFLFEYRGARLLIVEQFPDTAGSIISFRVDSDVISLDGKEPLQTEAEVGEDGKLHVTVRKSTSSRSEIFSRRSHGPNSGVSLTPRPSNLTNAEIYSLQSSRNPTPRGSSFNHTDFYSMGGGYPAPPSAGIFSPVGGPGAKKKANGADGGKDLHMFVWSSSASPVSEGGIHVFRGGDYGNEVAGGVLPQTKDYDESRQDEFSFGNRPVANGGDREGAMMSKLGSSSTAELNPKAAAQSKPTSMPPASVMTRLILIMVWRKLIRNPNTYSSLIGLTWSLVSFKWGIEMPAIIAKSISILSDAGLGMAMFSLGLFMALQPRIIACGNSIATFAMAVRFLTGPAVMAAASIAVGLRGVLLHIAIVQAALPQGIVPFVFAKEYNVHPDILSTGVIFGMLIALPITLVYYILLGL
>gnl_Vitvi_Genoscope.12X_GSVIVT01031663001
MISIKDLYGVLSAVVPLYVTMFLAYASVKWWNVFSPDQCAGINRFVAIFAIPLLSFEVISRINPYKMDFLFIAADGVSKVLILIILFSWAKFSKRGSLDWTITLFSISTLPNTLVMGIPLLKSMYGDDKEYLIIQAVVLQCIIWYTLLLFLFEYREARIFILNKFKDSSVSNSERSGENFGGIQEMIGRNCGGTGAGEDEVVDVVVRTPSNPQTTQNVNKVAPDSRSCLKPTPAGGAAQEDGKEVHLFIWRCGCCSSQGVCGQSVQVCRREEEIKVQGKTGEDEKPNFLKDQNMDSSTSSAMLKQIMKRVWFKLVRNPNSYASVLGLAWALASCRWDIKKPQILENSVTILSNAGLGMAMFSLGLFMALQSRIIACGNRLAAYGMLVRFLAGPAVMAVASVAVGLRGTVLRVSIVQAALPQGIVPFVFSREYNLHPEMLSTAVIFGMIVALPITILYYVLLGL
>PbPIN1-1
MITLSDFYHVMTAVVPLYVAMILAYGSVKWWKIFTPDQCSGINRFVALFAVPLLSFHFISTNDPYNMNTRFIAADTLQKL
IVLAVLGVWTKVSKRGCLEWTITLFSVSTLPNTLVMGIPLLKGMYGEFSGSLMVQIVVLQCIIWYTLMLFMFEYRGARLL
ISEQFPDTAGSIVSIHVDSDIMSLDGRQPLETEAEIKEDGKLHVTVRKSNASRSDILSRRSQGLSSTTPRPSNLTNAEIY
SLQSSRNPTPRGSSFNHTDFYSMMATGRNSNFGANDVYGMSASRGPTPRPSNFEEDGGGGAVSSATGNKPRFYHGGQNNA
AAHYPAPNPGMFSPTASRTVTTNANSNAMNAKRANGQVQKTEDNNGGKDLHMFVWSSSASPVSDVFGSNEYGGAAHDHKE
VKLAVSPGKVEGRRENQEEYLEREDFRFGNRDQMNMNNEVEKGGDGVGKGKVMPPTSVMTRLILIMVWRKLIRNPNTYSS
LIGLTWSLVSFRWHVQMPAIVAKSIAILSDAGLGMAMFSLGLFMALQPKIIACGNSVAAFAMAVRFLTGPAVMAAASIAV
GLRGTLLHVAIVQAALPQGIVPFVFAKEYNVHPDILSTGVIFGMLIALPITLVYYILLGL
>PbPIN1-2
MITLSDFYHVMTAVVPLYVAMILAYGSVKWWKIFTPDQCSGINRFVALFAVPLLSFHFISSNDPYNMNTRFIAADTLQKL
IVLAVLGVWAKVSKRGCLEWTITLFSVSTLPNTLVMGIPLLKGMYGDFSGSLMVQIVVLQCIIWYTLMLFMFEYRGARLL
ISEQFPDTAGSIVSIHVDSDIMSLDGRQPLETEAEIKEDGKLHVTVRKSNASRSDIFSRRSQGLSSTTPRPSNLTNAEIY
SLQSSRNPTPRGSSFNHTDFYSMMAAGRNSNFGANDVYGMSASRGPTPRPSNFEEDCGGGAVSSATGNKPRFYHGGQGNA
AAHYPAPNPGMFSPTASKTVIANANANTNAMNAKRANGQAQKTEDNNGGKDLHMFVWSSSASPVSDVFGSNEYGGAAHDH
KEVKLAVSPGKVEGRRENQEEYLEREDFSFGNRDQMNMNNDAEKGGDGIGKAKVMPPTSVMTRLILIMVWRKLIRNPNTY
SSLIGLTWSLVSFRWHVQMPAIVAKSIAILSDAGLGMAMFSLGLFMALQPRIIACGNSIAAFTMAVRFLTGPAVMAAASI
AVGLRGTLLHVAIVQAALPQGIVPFVFAKEYNVHPDILSTGVIFGMLIALPITLVYYILLGL
>PbPIN1-3
MISFTDLYHVVTAVVPLYVAMILAYGSVKWWKIFSPDQCSGINRFVALFAVPLLSFHFISTNNPYAMNYRFIAADTLQKV
IVLAVLAVWSRTSARGSLEWSITLFSLSTLPNTLVMGIPLLKGMYGDASGSLMVQIVVLQCIIWYTLMLFLFEYRGARLL
IGEQFPDTAGSIISFRVDSDIISLDGKEPLQTEAEVGEDGKLHVTVRKSTSSRSEIHSRRSHGPNSGVSFTPRPSNLTNA
EIYSLQSSRNPTPRGSSFNHTDFYSMVNGKNNMSNASPRQSNYGNVGFDEEAGGVGGARGRANGGSSGYPAPPSAGIFSP
VTGPAAGAKKKPIGADGGKDLHMFVWSSNNSPVSEGGIHVFRGGEYSNELVGVAPHYEGNAFAVEISVSVNSCNCNYYDE
FGRNEFSFDNRPASNEADREGPVLSKLGSSSTTELHPKTANGGESKTAAMPPASVMTRLILIMVWRKLIRNPNTYSSLIG
LTWSLVSYKWHIVMPAIVARSIAILSDAGLGMAMFSLGLFMALQPRMIACGNTIASFAMAVRFLTGPAIMAAASIAVGLR
GVLLHIAIVQAALPQGIVPFVFAKEYNVHPNILSTGVIFGMLIALPITLVYYILLGL
>PbPIN1-4
MISFTDLYHVVTAVVPLYVAMILAYGSVKWWKIFSPDQCSGINRFVALFAVPLLSFHFISTNNPYAMNYRFIAADTLQKV
IVLAVLAVWSRTSARGSLEWSITLFSLSTLPNTLVMGIPLLKGMYGDASGSLMVQIVVLQCIIWYTLMLFLFEYRGARLL
IGEQFPDTAGSIISFRVDSDIISLDGKEPLQTEAEVGEDGKLHVTVRKSTSSRSEIHSRRSHGPNSGVSFTPRPSNLTNA
EIYSLQSSRNPTPRGSSFNHTDFYSMVNGKNNMSNASPRQSNYGNVGYDEEAGGVGGARGRANGGSSGYPAPPSAGIFSP
VTGPAAGAKKKPIGADGGKDLQMFVWSSNNSPVSEGGIHVFRGGEYGNELVGVAPHYKDYDEFGRNEFSFDNRPASNEAD
REGPVLSKLGSSSTTELHPKTANGGESKTAAMPPASVMTRLILIMVWRKLIRNPNTYSSLIGLTWSLVSYKWHIVMPALV
ARSIAILSDAGLGMAMFSLGLFMALQPRMIACGSTIASFAMAVRFLTGPAIMAAASIAVGLRGVLLHIAIVQAALPQGIV
PFVFAKEYNVHPNILSTGFDHQQSSS
>PbPIN2-1
MITGKDIYDVLAAIVPLYVAMILAYGSVRWWKIFTPDQCSGINRFVAVFAVPLLSFHFISSNDPYAMNYQFILADSLQKV
VILVALFLWQAFSKRGNLEWMITLFSLSTLPNTLVMGIPLLRAMYGDFSGTLMVQIVVLQSVVWYTLMLFMFEYRGAKLL
ISEQFPETAASITSFKVDSDVVSLNGREPLQTDAEIGDDGKLHVVVKRSNASSMVSSFNKSHGLNSLNSTTPRASNLTGV
EIYSVKSSREPTPRASSFNQTDFCAMFNASKAPSPKHGYTNSFQGGFGDVYSVQSSKGVTPRTSNFDEEAMKMNNMSYKK
SRARSMSGEIFNGGPASPYPPPNPLFSGSTSGGLKKKDSASGGGGGSGGAAPNKEPHMFVWSSNASPVSEGNLRHAVAST
DFGATDPSKVAGLHQHDSAAASKGIHELIENMSPGRKMRGDSELEIEEGSNKFPPSVSSYSSSCQKKVDMEGGVAKKHQM
PPASVMTRLILIMVWRKLIRNPNTYSSLLGVAWSLISYKWKIKMPTIVSGSISILSDAGLGMAMFSLGLFMALQPKIIAC
GKSVATFSMAVRFLTGPAVIAATSIAVGLRGVLLHVAIVQAALPQGIVPFVFAKEYNVHADILSTAVIFGMLVALPVTIL
YYILLGL
>PbPIN2-2
MITGKDIYDVLAAIVPLYVAMILAYGSVRWWKIFTPDQCSGINRFVAVFAVPLLSFHFISSNDPYAMNYQFILADSLQKV
VILVALFLWQAFSKRGNLEWMITLFSLSTLPNTLVMGIPLLRAMYGDFSGTLMVQIVVLQSVVWYTLMLFMFEYRGAKLL
ISEQFPETAASITSFKVDSDVVSLNGREPLQTDAEIGDDGKLHVVVKRSNASSMVSSFNKSHGLNSLNSMTPRASNLTGV
EIYSAKSSREPTPRASSFNQTDFNAMFNASKAPSPKHGYTNSFQGGFGDVYSVQSSKGVTPRTSNLDEEAMKMNNMSYKK
SGARSMSGEIFNGGPASPYPPPNPLFSGSTSGGLKKKDSASGGGGGSGGAAPNKEPHMFVWSSNASPVSEGNLRHAVAST
DFGATDPSKVAGLHQHDSAAASKGIHELIENMSPGRRMRGDSELEIEEGSNKFPPSVSSYSSSCQKKVDMEEGVAKKHQM
PPASVMTRLILIMVWRKLIRNPNTYSSLLGVAWSLISYKWKIKMPTIVSGSISILSDAGLGMAMFSLGLFMALQPKIIAC
GKSVATFSMAVRFLTGPAVIAATSIAVGLRGVLLHVAIVQAALPQGIVPFVFAKEYNVHADILSTAVIFGMLVALPVTIL
YYILLGL
>PbPIN3-1
MISWHDLYKVLTAVVPLYVAMILAYGSVRWWKIFSPDQCSGINRFVAIFAVPLLSFHFISTNNPYTMNFRFIAADTLQKI
IMLFALGLWTNFTRNGSLEWMITIFSLSTLPNTLVMGIPLLIAMYGHKIPESGSLMVQVVVLQCIIWYTLLLFLFEYRGA
KLLIMEQFPETAASIVSFKVDSDVVSLDGRDFLETDAEIGDDGKLHVKVRKSNASRRSLSAMTPRPSNLTGAEIYSLSSS
RNPTPRGSNFNPSDFYSMMGVQGFNTRHSNFGPADLYSVQSSRGPTPRPSNFEENCAAQNVTSPRFGFYPAQTVPASYPA
PNPEFSAPIAKSNSKNQQPPQPQVEAPPVSNSAIAKTNSHHDAKELHMFVWSSSASPVSDGGGLHVFGGNDFSAAEQSGR
SDQGAKEIRMIVADHPQNGENKAAVPESAPTAEGYGGEAFSFGGRGGEGEEAERERSGPTGLTKLGSNSTTELHPKGGGP
GDLHESSVGKQMPPASVMTRLILIMVWRKLIRNPNTYSSLIGLIWSLIAFRWHVAMPKIVEKSISILSDAGLGMAMFSLG
LFMALQPKIIACGNSVAGFAMAVRFLTGPAVMAAASIAVGLRGTLLHLAIVQAALPQGIVPFVFAKEYNVHPAILSTAVI
FGMLIALPITLVYYILLGL
>PbPIN3-2
MISWHDLYNVLTAVVPLYVAMILAYGSVRWWKIFSPDQCSGINSFVAIFAVPLLSFHFISTNDPYTMNFRFVAADTLQKI
IMLFALSLWTNFTRNGSLEWLITIFSLSTLPNTLVMGIPLLIAMYGKKIPESGSLMVQLVVVQCIIWYTLLLFLFEYRGA
KLLIMEQFPETAASIVSFKLDSDVVSLDGRDFLETDAEIGNDGKLHVKVRKSNASRRSFSEMTPRQSNLSSAEIYSLSSS
RNPTPRGSNFNPSDLYSMMGVHGFNTRHSNFGPADLYSVQSSRGPTPRPSNFEENCAAQTVKTVPASYPAPNPEFSAPTA
KNSNTIQQQQKPQVAAQPVSDSAAAKTNSHHDAKELHMFVWSSSDSPVSEGSGLHVFGGTNFGAAEESGRSDRGAKEIRM
LVADHLQNGENKVPVPETAPTADVYGGEAFSFGGRGGEGEEAEREKEGTTGLNKLASSSTAELHTRGGRQMPPASVMTRL
ILIMVWRKLIRNPNTYSSLIGLIWALIAFRWHVGMPKIVEKSISILSDAGLGMAMFSLGLFMALQPRIIACGNSVGGYAM
AARFLTGPAVMAAASIAVGLRGTLLHLAIVQAALPQGVVPFVFAKEYNVHPAILSTAVIFGMLIALPITLVYYILLGL
>PbPIN3-3
MISWHDLYNVLTAVVPLYVAMILAYGSVRWWKIFSPDQCSGINSFVAIFAVPLLSFHFISTNDPYTMNFRFVAADTLQKI
IMLFALSLWTNFTRNGSLEWLITIFSLSTLPNTLVMGIPLLIAMYGKKIPESGSLMVQLVVVQCIIWYTLLLFLFEYRGA
KLLIMEQFPETAASIVSFKLDSDVVSLDGRDFLETDAEIGNDGKLHVKVRKSNASRRSFSEMTPRQSNLSSAEIYSLSSS
RNPTPRGSNFNPSDLYSMMGVHGFNTRHSNFGPADLYSVQSSRGPTPRPSNFEENCAAQTVKTVPASYPAPNPEFSAPTA
KNSNTIQQQQKPQVAAQPVSDSAAAKTNSHHDAKELHMFVWSSSDSPVSEGSGLHVFGGTNFGAAEESGRSDRGAKEIRM
LVADHLQNGENKVPVPETAPTADVYGGEAFSFGGRGGEGEEAEREKEGTTGLNKLASSSTAELHTRGGRQMPPASVMTRL
ILIMVWRKLIRNPNTYSSLIGLIWALIAFRWHVGMPKIVEKSISILSDAGLGMAMFSLGLFMALQPRIIACGNSVGGYAM
AARFLTGPAVMAAASIAVGLRGTLLHLAIVQAALPQGVVPFVFAKEYNVHPAILSTAVIFGMLIALPITLVYYILLGL
>PbPIN4
MISWHDLYKVLTAVVPLYVAMILAYGSVRWWKIFSPDQCSGINRFVAIFAVPLLSFHFISTNNPYTMNFRFIAADTLQKI
IMLFALGLWTNFTRNGSLEWMITIFSLSTLPNTLVMGIPLLIAMYGHKYRHKRPDPASLMVQVVVLQCIIWYTLLLFLFE
YRGAKLLIMEQFPETAASIVSFKVDSDVVSLDGRDFLETDAEIGDDGKLHVKVRKSNASRRSLSAMTPRPSNLTGAEIYS
LSSSRNPTPRGSNFNPSDFYSMMGVQGFNTRHSNFGPADLYSVQSSRGPTPRPSNFEENCAAQNVTSPRFGFYPAQTVPA
SYPAPNPEFSAPIAKSNSKNQQPPQPQVEAPPVSNSAIAKTNSHHDAKELHMFVWSSSASPVSDGGGLHVFGGDGFMELQ
RVPGFRWRWASCFWRERFQWLTKLGSNSTTELHPKGGGPGDLHESSVGKQMPPASVMTRLILIMVWRKLIRNPNTYSSLI
GLIWSLIAFRWHVAMPKIVEKSISILSDAGLGMAMFSLGLFMALQPKIIACGNSVAGFAMAVRFLTGPAVMAAASIAVGL
RGTLLHLAIVQAALPQGIVPFVFAKEYNVHPAILSTAVIFGMLIALPITLVYYILLGL
>PbPIN6
MITAQDFYKVSCAIVPLYFAMLVAYASVKWCKIFSPEQCSGINRFVAVFAVPVLSFHFISQNNPYQMDTKFILADTFSKL
LVLALLSLWSILFKAAGGLDWLITIFSVATLPNTLVMGIPLLKAMYGDFTQSLMVQVVVLQCIVWYTLLLFLFEYRAATL
LIQTQFPGPTAAAITKFEIDDDIISLDGRNPLCTESETDQNGRIRVRIRRSTSSVPGSSALSSSMGLTPRPSNLSNAEIF
SINTPHHHANLEFTLGSGDVAFGYRSTSPQLSAGYASSDAYSLQPTPRASTFNEIDTTTFSTTANTPVWARSPATGRFSQ
QPSPTFNGVKMVWESPAKCQGGGGDQRQGYFKELGDKEISFRDCTKIPMPEVTDTKVEAAANQEMPSAPVMLRLILIMVG
RKLSRNPNTYSSVLGLVWSLISFKWDVGMPSLVKYSIKLISDAGLGMAMFSLGLFMALQPRILACGTKRATMGMVVRFIC
GPLLMAAASAATGLRGVKLHAAIVQAALPQGIVPFVFAREYGLHPDILSTGVIFGMLVSLPVTLLYYILLGLY
>PbPIN8
MISLTDVYHVVAATVPLYVAMILAYLSVKWWKLFTPDQCSGINKFVAKFSIPLLSFQIISSNDPYKMNHKLILADCLQKL
TAFLALAAVTKFSSYGGLNSIITGLSLSTLPNTLILGIPLLKAMYGDEAAKLVTQIVVLQSLIWYNMLLFLFEFRAAKAA
SVTPSSEPTAEEMDVPHEAQSKDETEDETRANNTKKIKSILLTVGRKLITNPNTHATLLGLIWASIHYRWEVKLPEIIAQ
SIAILSNGGLGMAMFSLGLFMASRGSIIVCGTRKAMIAMGLKFIAGPAIMAVSSFAVGLRGRVLRVAVVQATLPQGIVPF
VFAKEYNVHPDILSTGVIFGMLIALPIALAYYFLLGL
