# Supplementary material for: Building a foundation for gene family analysis in Rosaceae genomes with a novel workflow: A case study in Pyrus architecture genes
Source: Front Plant Sci. 2022 Nov 14;13:975942. doi: 10.3389/fpls.2022.975942 (PMC9702816; doi:10.3389/fpls.2022.975942)
Supplement: Supplementary file 1 [file DataSheet_1.zip › SupFiles/SupFile1_gene_familiy_sequences/1145.faa]

>gnl_Ambtr_v1.0_evm_27.model.AmTr_v1.0_scaffold00013.203
MLLAYASVKWWKIFGPDQCAGINRFVAIFAVPLLSFEFISRIDPYNMDLLFVAADSLSKILILSFLASWARLSSKGSIDWVITLFSLATLPNTLVMGIPLVKAMYGDDKESLMIQAVVLQCIIWYTMLLFLFEYRAARLAVMKGFNTGSESGRRDKVEEIESGMREKLEESQKGEDEVVHVMVAKNSNSPSHSSNRVAPHLASTDDDGKELHMFVWPCGCCNSEAVCHQSIQVCSKEEKRKKEEGLVSVQEASMSVEMVKMIMKMVWFKLLANPNTYASLLGLAWALVSCKWNVKKPLILENSVTILSNAGLGMAMFSLGLFMALQPRIIACGTRLAAYGMLIRFFLGPAIMAVASTGVGLRGPILRVAIVQAALPQGIVPFVFAREYNLHPDVLSTAVIFGMIVSLPITVLYYVFLGL
>gnl_Ambtr_v1.0_evm_27.model.AmTr_v1.0_scaffold00013.199
MIGLRDVYLVLSAMVPLYIPLGLGYGSVRWWGVLNPEHCNGINRVVALFTLPLFTFNFTASIDPFTMNFRFLGADALSKVFVVAAVALWAKTRGTCCKGPACSWAITGFSLSTLTNTLVVGVPLLKAMYGGIAQDLVVQVSVIQAIVWLSILLFVLECRSSCINGGVVVASETVGNEGSHVAVDVAGTDTGVKVVQVHKRPSLGSLMKVVWRKLALNPNSYASIVGVIWAFISSRWHFSMPLLMENSVSMMAKAGSGMAMFSMGLFMASQEKLIGCGPSLTVLSMVLRFLAGPAAMAVASIAVGLHGDVLHIAIIQAALPQSITSFIYAREYGLHAEVLSTAVIFGMLVSLPVLIAYYVVLELLR
>gnl_Ambtr_v1.0_evm_27.model.AmTr_v1.0_scaffold00038.35
MAGFYEILSTMVPLYLAMLLAFASVKWWRMFSDEQCSGINKFVANFAAPLLSFKIIYSNDPYKMNHKLILADTMQKLLILFALMLWVKLTKRGSFDWMITLFSMSTLPNTVILGIPLLRAMYGEESEQILFQIVVLQFVVWYPFLLFLYELREAKGAVGRRVSTAVINGSTVVLEVEARSETRMSSLSLATVDGQGSTTAMNGSVVLVVEASAKENSLGYLNGEEGTANSKEREVQVEAAPPQMRMINLLILVWSKVIKNPNTYSSILGLVWGLISFRFNIRMPKIVDKSVTILSVTGLGLSMFSLGLFMASQPNLMPCGKRNATIAMFVRFSFSVVVMSMCSILLGLQGNLLKVAIVQFCNPSYASYAVFRLVGSTGKK
>gnl_Ambtr_v1.0_evm_27.model.AmTr_v1.0_scaffold00038.32
MITASAFYDVFTAMVPLYVAMFLAYGSVKWWRIFTTDQCSVINRFVAIFAIPFLSLQIISSINPYQMNLKFILADTLQKLLILFVLVLWGSFSSWGSLDWVITLFSISTLPNTLIIGIPLLRAMYGVEINGLLVQIVVLQGLVWYTLLLFLFELKAKIEMGPQIPVSMGSQVGSDVSPVHAQSSVVSCKGDLEGDGEMHSKEIEDEEAPSKDSEDEGEATCSSVKMIHLFFLVLSKVIKNPNTYASVLGLVWGLIACRWNIHMPKIVQNSISILADAGLGMAMFSLGLFMASQNKIIACGKRRATLAMVVRFLLGPAVMAACSLAVGLRGKLLHVAIVQAALSQAITPFVYAKEYNVYPDILSTMVVFGMLVSLPITLAYYVLLGI
>gnl_Ambtr_v1.0_evm_27.model.AmTr_v1.0_scaffold00038.38
MISLADLYAVFTAMVPLYVAMFLAYASVKRWEIFTPEQCSGINRFVATFAIPFLAFNIISSTDPYKINLKFILADTMQKLLILFVLILWAKFTRWGSFNWMITLFSLSIMPNTLIIGIPLLRPMYGEECIGLLVQVVVLQLVVWCPIFLCLYELHAAKVTMNGKVRFTNDTNEGKEGDEMMNVEVIFKKKNTPADECPGDLAHSNEREVQGEVTHPRMTTTNLFLSVLSKVMKNPNTYGSVLGLIWGLISFRWNISMPKIIHKSVSILSVTGLGMAMFSLGLFMGSQRKIIACGKRKVILSMVVRFIFSSTVMAMCSIAIGIRGIALKTAIIQAALPQGVITFVYAKEYQVHEEVLSTA
>gnl_Ambtr_v1.0_evm_27.model.AmTr_v1.0_scaffold00038.33
MISASAFYDIFTAMVPLYVAMFLAYGSVKWWRIFTPDQCSGINRFVAIFATPFLSLRIICSINPYKMNLRFILADTLQKLLILFLLVLWGSFSSWGSLDGVITLFSISTLPNTLIIGIPLLSAMYGVESNGLLIQIVVLQGLVWYTLLLFLFELKAKMVKGPQITVSMGSEVSPVDAQSSGMEVVYFSL
>gnl_Aquco_v3.1_Aqcoe2G426000.1
MYGSNAVDIVEDVQESLEITGDVEKNTNAKPHKTSFLVSLRTVFLKLRRNPNAYCSVVGLIWALIANRFHWKMPSIMEGSILILSRAGTGAAMFSMGEEKLIACGTKLTVVGIVLRFLVGPAAMAICCLAVGLRSDVLRVAIIQAALPQSITSFVYAKDYGLHPDVLSTSCSGADCLLTNIVGLLWDLEFVN
>gnl_Aquco_v3.1_Aqcoe2G425700.1
MIGLEDVYNVVEAMAPLYVALLLGYGSVKWWGIFTPEQCDSINKLVSFFTLPLFTFEFTAHADPFEMNYLFIGADAISKLIILVVLVFWAKCSSKGSYCWFITSFSLSTLTNTLVVGVPLIKAMYGPNAVDLVVQASIVQAIIWLTILLFVLEFRKTGSDIASTTPSTSDSHMISFEIKDAEGNDTTVRPRTSFLGLMKIVWLKLALNPNSYASIIGITWALIANRWHFQMPSIMEGSILIMSRAGTGTAMFSMGLFMAQQKNLVACGPTLTVFGMVLRFFAGPAAMAIGCIIVGLHGDTLRVAIIQAALPQSITSFIYAKEYGLHADVLSTAVIFGMMVSLPVLIGYYFMLGFLH
>gnl_Aquco_v3.1_Aqcoe3G090400.1
MISLIDVYHVLEAIVPLYVAMILAYASVKWWKLFTPDQCSGISKFVSKFSVPLLSFRVISANNPYQMNLKLMLSDSLQKIFALVVLTVVSKLSSRRSLDGIITGLSLSTLPNTLIVGIPILKAMYGNGAATLLAQIVVLQSIIWYNLLLFLFEFRAAQAVSMTSPAETRGESEVTQGTQSKEREEKANDGSPRVSTKLILLTVGKKLISNPNTHATLSGLIWSLISFRWDLKLPVIIDKSISILADGGLGMAMFSLGLFMASQASIFACGAWLAVLAMAAKFLVGPALMAVASFA
>gnl_Arath_TAIR10_AT5G16530.1
MINCGDVYKVIEAMVPLYVALILGYGSVKWWHIFTRDQCDAINRLVCYFTLPLFTIEFTAHVDPFNMNYRFIAADVLSKVIIVTVLALWAKYSNKGSYCWSITSFSLCTLTNSLVVGVPLAKAMYGQQAVDLVVQSSVFQAIVWLTLLLFVLEFRKAGFSSNNISDVQVDNINIESGKRETVVVGEKSFLEVMSLVWLKLATNPNCYSCILGIAWAFISNRWHLELPGILEGSILIMSKAGTGTAMFNMGIFMALQEKLIVCGTSLTVMGMVLKFIAGPAAMAIGSIVLGLHGDVLRVAIIQAALPQSITSFIFAKEYGLHADVLSTAVIFGMLVSLPVLVAYYAALEFIH
>gnl_Arath_TAIR10_AT5G15100.1
MISWLDIYHVVSATVPLYVSMTLGFLSARHLKLFSPEQCAGINKFVAKFSIPLLSFQIISENNPFKMSPKLILSDILQKFLVVVVLAMVLRFWHPTGGRGGKLGWVITGLSISVLPNTLILGMPILSAIYGDEAASILEQIVVLQSLIWYTILLFLFELNAARALPSSGASLEHTGNDQEEANIEDEPKEEEDEEEVAIVRTRSVGTMKILLKAWRKLIINPNTYATLIGIIWATLHFRLGWNLPEMIDKSIHLLSDGGLGMAMFSLGLFMASQSSIIACGTKMAIITMLLKFVLGPALMIASAYCIRLKSTLFKVAILQAALPQGVVPFVFAKEYNLHPEIISTGVIFGMLIALPTTLAYYFLLDL
>gnl_Betvu_v1.2_Bv4_075150_pnwi.t1
MISLEDISKVIVATVPLYVALILGYGSVKWWRLFKADQCDAINRLVCYFTLPLFNLDFTAHSNPFEWNYKFLAADAMSKVIIVAVLALWVTCSSKGSYCWSITSFSLSTLTNSLVVGVPLLGAMYGPMGVDLVVQFSVTQAIIWLTVLLFVLEFRQSRIDLPSTINCVSTSVEIKDPSQVHSFGVDQNKDMEGKIISTNDGLGDVVRPSLWSLIKGVGVKILANPNSYSCIIGIAWAFFASRFHLQLPSIVDGSILIMSKAGTGTAMFSMGMFMASQEKLISCGPKLTIFAMILKFIAGPAAMAISSLVLGLHGDVLRVAIIQAALPQSITSFIYAKEYGLHADVLSTAVIFGMMASLPILIAYYAILETFHSL
>gnl_Betvu_v1.2_Bv8_185320_cdyx.t1
MISWKDLYNVLSNVVPLYVVMISAYGSVKWWKIFTPNEISGINRFVALFAVPLLSIKFISNNNPYAMNFRFILADTLQKLIVILLLFIWCKLSSKGSLEWCITLFSLSALPNTLVVGIPLLGGMYGEELSQSLMVQLSVIQFNIWFPIMLFLYEYRRATVLIPEQETEISTNSSSSHECSKNDCSQTLKYDEEKDLDNVSVLPSRSSNKIIDHDNEENICPTESSSVLKVEVHVETVAECKPKSTNTLPAVGSVTTRQILIMVCKKLMRNPNFYSSLVALTWSLISFRWHVEIPAVVANSIKIFSDTGLGMAMFSLGLFMASQPKIISGGSALAALAAAMRFIVGPAITAATSSAIGLRGTLLQIIIMQAALPQAIVSFVFAHEYNVHPGVLSTAVSFGMLISLPITLVYYIILGICIK
>gnl_Carpa_v0.4_evm.model.supercontig_127.48
MIGIKDLYCVLTAVVPLYVTMFLAYASVKWWNIFSPDQCAGINRFVAILAVPLLSFEFISRINPYRMNLLFLAADGISKLIILFALLCWANFSRKGNLDWAITLFSLSSLPNTLVMGIPLLKSMYGDDKEFLMVQVVVLQCIMWYTLLLFLFEYRAARNVLVANRMKLAGNYSNERNIQLVQGGDELVAGAPEEDEVVGVVVASGLTTSDSQKLKPIQAAAIEGDCKQVHLFIWRCGCCVSQGVCEKAVQVFEKEESNVETMMTYEKTEAVPDDQNNKKDISSPLIFSWELVWQILKTVWFKLLRNPNSYASVLGITWALISCRWDIKKPEIMDNSVTILSKAGLGMAMFSLGLFMALQPRLIACGKRVTVYWMVARFMVGPGVMGIASVAVGLRGTVLKLSIVQAALPQAIVPFVFAREYNLHPHVLSTAVIFGMIVSLPITILYYILLGL
>gnl_Carpa_v0.4_evm.model.supercontig_14.40
MISLIDVYHVVAATVPLYVAMTLAYISVKWWKLFTPDQCAGINKFVAKFSIPLLSFKLISVNNPYKMNMKLIFSDFLQKLLALLLLAAISKFRSRGGLNWIITALSLSTLPNTLVLGIPLLKAMYGDGAAALLAQIVVLQSLVWYNLLLFLFELSAARAASMTAPLETGSLEGGAQEQQPKDESEEAQTRTARKVKTRLILWTVWRKLFTNPNTHATLAGLVWAGVHFKWGLKLPGIVNDSISIMANGGLGMAMFSLGLFMASQSSIIACGKQMALVAMGMKFLVGPIIMAASSLAIGLRGRLLRVAIVQAALPQGIVPFVFAKEYNVHPEILSTGVIFGILISLPIDLAYYFLLAL
>gnl_Carpa_v0.4_evm.TU.contig_26337.3
MIGWEDAYKVVVAMTPLYVALMLGYGSVRWWRIFPPEQCDAVNRFVCYFTLPMFVLEFTTHVDPFQMNYRFIAGDAISKVVIVLVLVVWAKCSSKGSFRWAITSFSLSTLTNTLVVGVPLIEAMYGQSAVNLVVQASVVQAIFWLTFLLFVLEFRSSLVTEDDDKDMEMIGNGGSVRRSFWSLMKNVWLKLMVNPNCYACVLGVAWAFMANRWHFEMPKILEGSILIMSRAGTGTAMFSMGMFMAVQQKLIACGTGLTIYGMVLRFIAGPAAMAIGSIAVGLHGDVLRVAIIQAALPQSITSFIFAKEYGLHAEVLSTAVIFGMMVSLPILIAYYAILEFVN
>gnl_Elagu_v2.0_p5_sc00004.V1.gene1167
MALQPRIIACGYKVAAFAMAVRFLAGPAVMAAASIAVGLRGVLLHVAIVQAALPQGIVPFVFAKEYNLHPDILSTA
>gnl_Elagu_v2.0_p5_sc00008.V1.gene758
MALQPKIIACGNSAATFAMAVRFLTGPAVMAAASIAVGLRGVLLHVAIVQAALPQGIVPFVFAKEYNVHPAILSTA
>gnl_Elagu_v2.0_p5_sc00077.V1.gene420
MITGKDTSEVLSALVPLYVAMILAYGSVRWWKIFTPDQCSGINRFVAVFAVAFLNFHFISSDNLYAMNLPFIAADSLQKLVILLALFLWQCFRRHGDLGWTITLFCLSTLPNTLVLGIPLLDAMYGDFSRSLMVQIVVLQALVWYTLLLFLFEYRAAELVSEQVPPELAPDITSFRVESDVTSLGGSDRLRAETEFGEDGNVQIVVQRSASQGHDPWHQKMTPSGGSHACIEAATNEGRIGEIRVKDGRKSSSCKAPLAGSNLVAQKSNAVIETGEQGHGNRCSISSGVMTRPMLIMVWRKLIRNPNTYASIIGLVWSLAKIDANIFCGGLQPGLFMALQPNIIACGKSAAALAMAVRYLMGPAVTAATSAAIGLRHDLLHVAIVQAALPGGIVPFVFAKEYNCYADIASTSMLRYVYKDIPARAVMAPQILDTPGLELKRRNPPRRITHVLNCPRTT
>gnl_Elagu_v2.0_p5_sc00078.V1.gene250
MIGWADIYKVVVAMVPLYVALGLGYGSVRWWRIFTPEQCGAINRLVAYFCLPFFAFEFTVHTDPFAMNYRVIAADAISKVIIVLVLAAWAKFSGKGSYCWSITSYSLCTLNNTLVVGVPLLNAMYGRWAQDLVVQLSVVQSIVWVILLLFMFELRKAGTLAATVAATSNGGGGGDGVSVELQTVKDVEGNIEVASRPSFWSLMKIVWLKLAFNPNFYASFLGVTWAFIANR
>gnl_Elagu_v2.0_p5_sc00091.V1.gene220
MAIGAIAVGLRGDLLRVAIIQAAIPQSITSFIFAREYGLHAEVLSTA
>gnl_Elagu_v2.0_p5_sc00091.V1.gene221
MIGWADIYNVVAAMVPLYVALGLGYGSVRWWRIFTPEQCEAINRMVAYFSFPFFTLEFTLHTDPYAMNYRVIGADAISKLIIVLVLAAWAKCSSKGSYCWSITSYSLCTLTNSLVVGAPLLNGMYGQWAQDLVVQLSVVQAIVWLTLLLFVLEIRKARIQEAMVAAISSDHDGSGGGARIVSVEQEAEKDVEDNMTEVVHRPAFWSLMKIVWLKLAVNPNSYASIVGITWAFVANRWHLEMPSIMEGSVLIMSRAGTGLAMFSMGKDAYN
>gnl_Elagu_v2.0_p5_sc00091.V1.gene227
MIAWADIYKVVVAMVPLYVALGLGYGSVRWWRIFTPEQCEAINRMVAYFSFPFFTFEFTLHTDPFAMNYRVIAADVISKLIIVLVLAAWAKCSSKGSYCWSITSFSLCTLTNSLVVGAPLVNQMYGRWAQDLVVQLSVVQAIMWLTLLLFVLELRKAGMGEAVVAATSTPRGGGRRSVDQQPVKDVEGNMTEVVASRPAFWSLMKTVWLKLALNPNSYASIAGITWAFVANR
>gnl_Eucgr_v2.0_Eucgr.L03400.1
MPGIVKESIEILSTAGLGTAMFNIGIFIAMQRKVIACGVKLTFVGMVLRFIAGPALMTVSSFIMGLRGDVLRMAIMQAALPQSITTFIFAKEYGLHASVLSTAVVFGTLASLPLLIAYYAALEVM
>gnl_Eucgr_v2.0_Eucgr.H01382.1
MDYSWCITTFSLLTLTNVLIVGVPLLRAMYGQVGVDIVVQLSVMQAVLWFPLLLCFLEFRKMGMDYSPTTTSATTDDLVPGEKDVEGTAEAVRTNSTRPRLWTAVKIVAPKLALNPNIYACIIGVAWAVIAHRFKVKMPGIVKESIEILSRAGLGTAMFNIGIFIAMQRKVIACGVKLTFVGMVLRFIAGPALMTVSSFIMGLRGDVLRMAIMQAALPQSITTFIFAKEYGLHASVLSTAVVFGTLASLPLLIAYYAALEVM
>gnl_Eucgr_v2.0_Eucgr.B01405.1
MIGLEDVYKVVEAMVPLYVALMLGYGSVKWWKIFKPEQCDAVNRLVCYFTLPLFTFEFTAHVDPFEWNYAFIAADVVSKVIIVLVLAFWAKCSTKGSYCWSITSFSLCTLTNSLVVGVPLLKAMYGSMGVDLVIQGSVFQAIVWLTLLLFVLEMKRSGLDISSTPSSTEGDSPARTVVDPVAKFNLEGGLEMMVSSSRPSFWSLMRVVWMKLAMNPNSYACIVGIVWALIANRWHFEMPGIIDGCITILSKAGTGTAMFSMGMFMAQQEKLIACGPSLTVFGMVLRFIAGPAAMAIGSIALGLRGNVLRVAIIQAALPQSITSFIYAKEYALHADVLSTAVIFGMIVSFPVLLAYYAILELVPC
>gnl_Eucgr_v2.0_Eucgr.B01406.1
MIGWGDMYKVVVSMFPLYVPLMLGYSSVKWWRLFSHDQCDGINRFISLFILPLFGFGFTAHINPFAMNFRLLAADGLSKLATLSILALWGRFSSRGSYSWCITTFSLCTLPNLLVVGVPMLQAMYGKWAVDLAVQLCMLQSLIWYPLVLLFLEFRKRRMMDLATPPPPPLEENGVVDEERDIGMSVVNTSEVGGDDLEKRSRGTFQMVWIKMAMNPNVYANVLGLAWALMASRLKFTMPSIMEGSIEIMSKGGTGTAMFNIGIFMAMQTKVIACGTGPAVLGMVS
>gnl_Eucgr_v2.0_Eucgr.B01403.1
MIGWDDVYKVVVSMFPLYMALMLGYGSVKWWRLFTHEQCDGINRFIVLFILPLFGFEFTAHINPYAMNFRLLAADALSKLATLAILGLWGRFSSRASYNWSITTFSLCTLTNLLVVGVPVMRAMYGQWGVDMVVQLCMVQSLVWIPLLLLLLEFRNTRMMDSTTSSSPPPPENNGVVDEERDVEMSVVITMEGGGDHHEKRSYWSFAKVVWMKMAMNPNVYANVLGLAWALMASRFKFTMPSIMEGSVEIMSKAGTGTAMFNIGIFIAMQTKVIACGTGPTVLGLVSRFVVGPAITALCSLAVGLHGPTLHIAIIQAALPQAIASFVFANEYGLHANVLSTAVVFGTVISLPLLIGYYIGLEYAA
>gnl_Eucgr_v2.0_Eucgr.I01919.1
MISLTNVYHCVAATVPLYATMFLAFISIRFWKLFTPDQCAGINKFVAKFSIPLLSFQVISSTNPYKMNLRLVLADFAQKILAILIVGGVAKFRSGGGLRWIITGVSLSTLPNTLILGIPLLRAMYGDEAASLIAQIVCLQSILWYNLLLFLFELNATKAASVTPSSEATGVTATTEEDETKDGGDELKLRNGRKYETLLIFLKVGKNLLRNPNTYATVMGVIWASIHFRWGVEMPAIVSSSILILSEGGLGMAMFSLGLFMASQTRIVACGARLAAVAMAAKFIAGPGLMAISSLAIGLRETLLKVAIVQAALPQGIVPFVFAKEYNVHPEILSTGVLFGMLIAMPISLVYYLLLSL
>gnl_Eucgr_v2.0_Eucgr.G02549.1
MIGWDDVYKVVVSMFPLYVALMLGYGSVKWWRLFTHEQCDGINRFVALFILPLFGFEFTAHMNPYAMNFRLLAADALSKLATLAILGLWGRFSSRASYNWSITTFSLCTLTNLLVVGVPVMQAMYDQWGVDLVVQLCMVQSLVWIPLLLLLLEFRNTRMMDSTTSSSPPPPVNNGMVDEERDVEMSLVITREGGGESYWSLARVVWMKMAMNPNVYANVLGLTWALMASRLKFTMPSIMEGSVEIMSKAGKGTSMFNIGIFIALQTRVIACGTGPTVLGLVSRFVVGPAITALCSLAVGLHGPALHIAIIQAAISQAIASFVFANEYGLHANVLSTAVVFGTVISLPLLIGYYIGLEYAA
>gnl_Eucgr_v2.0_Eucgr.G02548.1
MIGWDDVYKVVYKVVKSMFPLYVALMLGYGSVKWWRLFTHEQCNGINRFIALIVLPLFGFEFTAHINPYTMNFRLLAADALSKLAILAILGLLGRISSRASYDWIITTFSLCTLTNLLVVGVPVMRAMYGQWGVDLVVQLFMVQSLVWIPLVLLLLEFRNTRIPENNGVVDEERSYWSLARVMGMKMAMNPNVYANVLGLAWALMANRFKFTMPSIMEGSVEIMSKAGTGTAMFNIGIFIAMQTRVIACGTGPTVLGLVSRFVVGPTIMAVCSLAVGLHGPALQIAIIQAAIPQAIASFVFGNEYGLHANVLSTAVVLGTVISLPLLIGYYIGLDYAV
>gnl_Manes_v6.1_Manes.08G104400.1
MIGWEDVYKVVVAMVPLYVALVLGYGSVRWWKIFTPEQSGAVNRFVCYFTLPLFTFEFTAHVDPFNMNYLFIGADAISKFIIVVVLAFWAKFSSKGSYTWSITSFSLCTLTNSLVVGVPLAKAMYGQMAVDLVVQSSVIQAIIWLTILLFVLEIRRTGLDISSNTNGENLDKDLEGISRSVDHKMESAKPSFWALMKVVWLKMAMNPNSYACIIGLVWAFIAKRWHFEMPSIMEGSILIMSRAGTGTAMFSMGIFMALQEKLIACGTGLTVVGMVLRFIAGPAAMAIGSIAVGLHGDVLRVAIIQAALPQSITSFIFAKEYGLHAEVLSTAVIFGMIVSLPVLIAYYAVLEFVH
>gnl_Manes_v6.1_Manes.09G184600.1
MIGWEDVYKVVVAMVPLYVALVLGYGSVRWWKIFTPEQCGAVNKFVCFFTLPLFTFEFTAHVDPFKMNYLFIGADAISKLIIVVVLGFWANCSSKGSYTWSITSFSLCSLTNSLVVGVPLMKAMYGQMAVDLVVQSSVIQSIIWLTVLLFVLEFRRSRLDVSSCNNTDTDNLQKDLEGSNCSVDHNNSNRPASFWVLMKVVWIKLAMNPNLYACIIALFWAFISNRWHFEMPSIMEGSVLIMSKAGTGTAMFSMGIFMALQEKFIACGTGLTVMGMVLRFIVGPAAMAIGCIAVGLHGDVLRVAIIQAALPQSITSFIFAKEYGLHAEVLSTAVIFGTAASLPVLIAYYAMLEFTR
>gnl_Manes_v6.1_Manes.S018500.1
MISLADVYHVVAATVPLYFAMILAYISMKWWRLFTPDQCAGINKFVAKFSIPLLSFHVISNNNPYKMNLKLIFADFLQKLLGLLVLTALTKISSRGRLNWIITGLSLSTLPNTLILGIPLLKAMYGDEAEALLSQIIGLQSLVWYNLLLFLFELNATYAAPVAPSSEITEDLEAHHDAQSKEGEEETHATKRVKTMLILFTVGRKLVRNPNFHATLLGLIWASIHFRWGVKMPEIVDNSILILSNGGLGMAMFSLGLFMASRTSIIACGVRLAVLAMAMKFIAGPALMAVASLAITVRGTVFKVAIVQAALPQGIVPFVFAKEYNIHPDILSTGVIFGMLIALPIALAYYSLLAL
>gnl_Manes_v6.1_Manes.17G020700.1
MISLSDVYHVVSATVPLYFAMLLAYISMKWWRLFTPDQCAGINKFVAKFSIPLLSFQVISHNNPYQMNLKLILADFLQKLLALLALTALTKISSRGRLNWIITGLSLSTLPNTLILGIPLLKAMYGAEAESLLSQIIVLQSLVWYNLLLFLFELNATYAVPITPSSEITVDHEDPQEAEEKEEEEEEEEETQTRTTRRVKTMLILLTVGRKLVRNPNFHATLLGLIWASIRFRWGVKMPEIVDSSIMILSNGGLGMAMFSLGLFMASRASIIACGVRMAVLSMAMKFTAGPALMAVASLATTLRGTVFKVAIVQAALPQGIVPFVFAKEYNIHPDILSTGVIFGMLIALPIALAYYSLLEL
>gnl_Medtr_Mt4.0v1_Medtr7g079720.1
MIGWEDVYKVIVAVVPLYFALILGYGSVRWWKIFTREQCDAINKLVCYFTLPLFAFEFTAHIDPFKMNFLFIGADTLSKLIIVAVIALWAKCSSKVSYSWSITSFSLCTLTNSLVVGIPMVKPMYGPMGVDLVVQASVVQAIIWLTLLLFVLEFRRTGIEGTITTLKPKASSISNVTCEGEESKDVEANNIVEYTSSRLPFLQLMKRVWLKLIANPNSYGCVIGISWAFISNRWNLELPSMVEGSILIMSKAGTGTAMFSMGIFMALQEKVISCGPSLTVFGLVLKFIAGPAAMAISAFIVGLRGDVLRIAIIQAAVPQSITSFIFAKEYELHAEVLSTAVIFGMIVSLPILVAYYAILEFVH
>gnl_Medtr_Mt4.0v1_Medtr7g009370.1
MISLANVYHVITTTVPLYVTMILAYVSVKWFKIFTQEQCSGINKFVAKFSIPLLSFQVISSNNIYKMSLKLMFSDFIQKLLAFVLLTAIIKISGKGGLKWIITGFSLSTLPNTLILGIPLLKAMYKDEAIVLLAQIVFLQSMIWYNLLLFLYEFDAAKNMLSAPPSQDTGESESASEIQSKREEDEEPVGTKRKMKIFPILVTVGKKLIRNPNTFASLIGIIWSSIQFRWGIHMPQVINHSIELLSNGGLGMAMFSLGLFMASQSSIIACGPRNTVVAIGLKVLVGPALMALASIVIGLRNTLFKVAIVQAALPQGIVPFVFAKEYNVHPSILSTAILLGMLIALPVELAFYFLLAL
>gnl_Medtr_Mt4.0v1_Medtr6g011400.1
MISLIDVYHVVTATVPLYVTMLLAYICVKWWKLFTPDQCAGINKFVANFSVPLLSFQVISSNNIYKMSLKLIYADCVQKFLAFLVLIVIIKISDIRGGLKWIITGLSLSTLPNTLILGIPLMKAMYKDESDFLLPQIIFLQSMIWYNLLLFLHELDAAIPARTMPAAQPSHETGDSESSVEVQSKEEDEGRETRPERKTRILIILMKVGKKLIMNPNTYATFIGLIWASIHFRWGVDMPDVVNQSITILSSGGLGMATFSLGLFMASNSSIIACGPKMTMVSMGLKFLFGPALMAVASIVIGLRDTMLKVAIVQAALPQGIVPFVFAREYNVHPAVLSTGVLLGMLIALPVALIYYLLLSI
>gnl_Mimgu_v2.0_Migut.F02141.1
MIAWGDIYKVVAAMVPLYVALVLGYGSVKWWRMFKPDHCDAINRFNCYFIIPFFTFRFTAGVDPYHMNFRFLAGDVIAKGVVGVALALWANLCREGKLSWAVTSFSLSSLNNTLVVGVPLLKAMYGALGEDLVVQSSVIQSLLWFPTLLFMLDFWRINNNDADGDSDDHQQQPGQTTHEVQLCSIEITDANYNNTTTSTSANKHEDANGVNTRISSSSSSSSSSNNFRITIKKVLAKLAKNPNLYACAIGLIWALLAKRWDLEMPSVVEGSILIMAKAGSGVAMFSMGLFMALQEKMIACGVRLTVYGMVLRFIGGPVTTLVGCLALGIRSRTLHIAIIQAALPQAITSFVFAQEYGLHATVLSTAVIFGTIVSLPLLISYYVALDAFR
>gnl_Mimgu_v2.0_Migut.F02142.1
MIGREDVYKVVVGIAPLYVALMLGYSSVKWCRMFSPEQCEAINRLVCYFTYPLFVFEFTAHVDPFKMNYLMMGADVISKVIIVMVLGCWAKCCKGSYCWSITSFSLSTLTNSLVVGVPLLKAMYGPMAVDLVVQSSVFQALVWLSILLFVLELRRTYHDHVAAADLENQSSGVIADASRINFWNLMRRVSLKLAINPNSYACILGITWAFLSNRWHFEMPSVMEGSILIMSRAGTGTTMFSMGLFMALQEKVIACGASLTVFGMALRFIAGPLAMALASFAVGLHGDVLRIAIIQAALPQSITSFIFAKEYGLHADVLSTAVIFGMIVSLPVLIAYYAILEFVH
>gnl_Mimgu_v2.0_Migut.H00890.1
MITLANVYHVFTAIIPLYVAMIAAYLSIKWWKLFTPDQCSGINKFVANFSIPLLSFQVISSNNPYKMNLKLASADFLQKLIAFVVLAVIARMRSRGSLSWIITGLSLSTLPNSLILGIPLIRAMYGDEAAVLLAQIVVLQSLVWYNLLLILFEIDAANAVPPSQVPGESENPQVPEPITNGVKHQSERSIRIILLTVGKKLITNPNTHATLAGLVWSSIHFRSYKTIRLVYIKNLSLTCKITGVGISFLRFHIFRIYVKTGFLNNEIYYLLGLFMASQARLIACGTRKAVLAMALKFIAGPSLMAVPSIALGLRGTLLKVALVQAALPQGIVPFVFAKEYNRHPDILSTAVIFGMLVAVPIGLAYYFLLAL
>gnl_Musac_v1_GSMUA_AchrUn_randomT08290_001
MISWSSLYHVVEAMMPLYAAMALGYASVRKKAFTPEQCAGINHFVALLAVPLLIFRMISSNNPYTMNIRFLAADTLQKVIILAALAAWARFSNNGSIAWVITLFSLATLPNTVLMGVPVLRGMYGPMSENLMVQIVVLQFVVWYVLVVFLFEYMAAQNAFMEQQQMPPPQANGSHSVDIPAVNADGSDPDVSIAQEETIRPSGMLILVMAVKKILKIPSTYASLLGLFWSLIAFRFGIKMPAIIDNSLSIISVSAIGLGMFSVGAFMAQRKKFITCGYYLAVLAMVMRFLIGPIVMLVSSFAVGLQGVFLNVGVVQAALPLAVLSFVYAEEYNVHPDIMSTGVIVGIFISVPLTILYYVLLGLER
>gnl_Musac_v1_GSMUA_Achr4T00310_001
MISKSSLYHVVESMAPLYVAMGLGYASVRFRAFTPEQCAGINHFVALFAMPLLIFRMISSNDPYAMNLRFIAADTIQKAAILAALALWARLSARGSLAWVVTLFSLATLPNTIIMGVPILRGMYGSMSGTLMVQIVVLQFAFWYVLVVFLFEYMAAQRALIPSIHASMLGLVWSFIAYREGIKLPTIIDDSVAIISVSATGLATFSVGTFMAQQSRFISCGCSVASLAMAMRFLVGPAVMAASSLAVGLHGDLLHVGIVQAALPLAVISFVYAKEYNVHPEIMSTGVIVGTFASFPITIIYYILLGL
>gnl_Musac_v1_GSMUA_Achr9T15520_001
MITGTDFYHVMTGMVPLYVAMILAYLSVKWWKIFTPEQCAGINRFVALFAVPLLSFHFIAGNDPYKMNYRFIGADTLSKVIVLVILAVWSNLSRRMSLDWTITIFSLATLPNTLVMGIPLLEGMYGEYSGSLMVQIVVLQCIIWYTLMLLLLEYRAGRLLIAEKSSFSVVFPVAGPSEIQEIRVEVPPRQSTNRPLTTFLENQESGPQDGDVMVQEPAIGALTIVPTTMPPASVMAKLILVVVWRKLIRNPNNYASLIGLAWSLVSYKLHVNMPVIVAKSISIMSDTGLGMAMFSLGLFMGLQPRVIACGNLAAAIAMAIRFLAGPAFMAIASFAVGIRGELLRIAIVQAALPQGIVPFVFAEEYNLHAEILSTAVIFGMIIALPITLVYYVIVGLV
>gnl_Musac_v1_GSMUA_Achr8T29780_001
MISWHDLNTVLVAVVPLYVAMVLAYGSVRWWGIFSPEQCAGINRFVAVFAVPLLSFHFISTNDPYAMNLRFVVADTLQKLLVLAALAVWSKLLRRRPFPGGVSSLDLSITAFSLSTLPNTLVIGIPLLVAMYGPYSGSLMVQVVVLQCIIWYTLMLFLFEYRAARLLVADQFPDTAASIVSFRVDHDVDSLDAGAAETAAEFNGDGKIYVTVRKSTSSRRGSNCNNADLDNDHYATEELHMFVWSSSPSPVSDHVDHGAKEIPVVVPADVPFNGLTTKGFDEEEAANYKGAGGGEGGGPSDSDGGPHQMPPAGVMTRLILIMVWRKLVRNPNTCSSLVGLLWSLVAFRWNITMPKVVEKSISILSDAGLGMAMFSLGDAVESSTGLFMALQPRIIACGNRVAALAMVIRFVAGPATMAVSSVAVGLRGTLLHVAIVQAALPQGIVPFVFAKEYNLHPAILSTAVIFGMLIALPITLLYYILLGL
>gnl_Musac_v1_GSMUA_Achr11T10870_001
MISWGDIYKVVDAMAPLYVALGLGYGSVKWWRVITPEQCEAINRLVSCITLPLFTFQFTLHTDPFAMNYRFVAADAISKVTIALLLAAWPKCSSKGSYCWSVTSFSLATLTNSLVVGVPLVGAMYGPWAQDLVVQLSVVQAISPPAKDADVDVASQPSFWSLMKTVWLKLALNPNSYASIVGITWAFIANRWHFEMPSIMEGSVLIMSKAGTGMAMFSMGLFMALQEKILACGPSLTAFGMALKFVAGPVATAIGAIAVGLRGDILHLAIIQAALPQSITSFIFAREYGLHADVLSTAVIFGMLVSLPVLVTYYVVLGFLS
>gnl_Musac_v1_GSMUA_Achr11T19530_001
MISWGDIYKVVVAMAPLYVALGLGYGSVRWWRIITPEQCEAINRLVSCITLPLFTFEFTLHVDPFAMNYRFIAADAVSKVTIAVLLAAWPKCSSKGSYCWSVTSFSLSTLTNSLVVGVPLVSAMYGRWAQDLVVQLSVLASVESPPLKDVDGGGPEVTPRPSFWSLMKTVWLKLALNPNSYASIVGITWAFIASRWHFEMPSIMEGSVLIMSKAGTGMAMFSMGLFMALQEKILACGPSLTAFGMVLKFIAGPAATAIGAIAVGLRGDVLHLAIIQAALPQSITSFIFAREYGLHADVLSTAVIFGMLVSLPVLVAYYVVLGFMS
>gnl_Musac_v1_GSMUA_Achr5T25220_001
MIEGRDVLKVIEAMTPLYVALGLGYGSVRWWHVFTREQCEAINRLVVYFAIPFFTFDFTSHINPFTMNYRVIAADAISKLLTVAVLAAWTWCSSSDKSSYSWAITIFSLSQLSNILVVGAPLLDAMYGRWAQDIIVQLSVMVAPEPQQAMDVERNADVAARPTLGSLMKTVWLKLVINPNIYASVLGVIWALIANRWHFEMPRIIEGSVLVMSKTGTGMSMFSMGLFMALQDKIVACGPKLSAFGMVLKFIAGPAATAISAVSVGLRGDLLRVAIIQAALPQSISSFIFAREYGLHPGVLSTAVIFGTLVSLPVLIAYYEVLGLLS
>gnl_Musac_v1_GSMUA_Achr5T25210_001
MIGGRDVIKVIEAMTPLYVAVGLGYGSVRWWHVFTREQCEAINRLVVYFTIPFFTFEFTSHIDPFTMNYRVIAADAISKLLTVGVLAAWTWCSSSSKSSYSWAITIFSLSQLTNTLLVGAPLLDAMYGRWAQDIVVQLSVVVAPEPQQATDVECNTDVAARPTLGSLMKTVWLKLALNPNIYASVLGVIWALIANRWHFEMPRIMEGSVLVMSKAGTGMSMFSMGLFMALQDKIVACGQKLSAFGMLLKFIAGPAVTTICAVAVGLRGDLLRVAIIQAALPQSISSFIFAREYGLHPDVLSTAVIFGTLVSLSVLIAYYEVLGLLS
>gnl_Nelnu_v1.0_NNU_022861-RA
MISLLDVYHVLAATIPLYFAMILAYVSLKWWKLFSADQCSGINKFVAKFSIPLLSFSVISANNPYQMDLKLILADGLQKLLAFLLLVILAKISSRGHTDWVITGLSLSTLPNTLIVGIPLLRAMYGNKASALLSQIVVMQSLVWYNLLLFLFEFRAAETASETPPLEVTGELEAPQEAQPKAVGEEAKARTLRKMNTKLILMTVGRKLVRNPNTHATLIGLIWAVISFRWRVKLPLIVNNSISILSDGGLGMAMFSLGLFMASQPSIIACGTRKAALAMGIKFLVGPALMVVSSYAIGLKSILFKVAIVQAALPQGIVPFVFAKEYNVHPDILSTGVIFGMLIALPIALAYYFLLGLKIQRGWREENYKSSTGKLAVQTSHGKCDERAMKNNDTIRLR
>gnl_Nelnu_v1.0_NNU_000483-RA
MITGKDIYDVLAAIVPLYVAMILAYGSVWWWKIFTPDQCSDINRFVAIFAVPLLSFHFISSNNPYAMNYRFTAVDSLQKIVILSALLLWQALSKNGSLEWMITFFSLSTLPNTLVMGISLLKAAMYGEFSGSLIVQIVVLQCDLVHSYALHV
>gnl_Nelnu_v1.0_NNU_014664-RA
MIGLEDVYKVVVAMVPLYVATVLGYGSVKWWHIFTPDQCQAINRLVCYFTLPLFTFEFTAHIDPFNMNYLFIAADAISKVVIVIVLVFWAKCSSKGSYPWSITSFSLSTLTNSLVVGVPLLKAMYGQIGVDLVVQSSVIQAIVWLTILLFVLELRKTRSDTLSSMATSLDSQSHVVSLESAKDVQTNDHVVEGLSTTKPSFCSVMKIVWLKLALNPNTYASLVGIVWAFVSNRWHIETPSIMEGSVLIMSRAGTGTAMFNMGIFMALQEKLIACGPPLTIFGMVLKFIAGPAAMAIGAIAVGLHGDVLRVAIIQVIHLLRPSRLYHGSKY
>gnl_Orysa_v7.0_LOC_Os08g41720.1
MAPLYFALGLGYGSVRWWRFFTAEQCAAINTMVVYFSMPFFTFDFVVRTDPFAMNYRVIAADAVSKAIAIAAMAAWARTRCGCAAAKAGAQSWSITGFSLAALNNTLVVGVPLLDAMYGRWAQDLVVQIAVVQSMVWFPLLLMAFELRKAWVVGGGGGVGPAVMSSSSPPEKQSDVEMNGAVVAAPGGGGGVRLPFWATARTVGLKLARNPNVYASVLGVVWACIAYRWHLSLPGIVTGSLQVMSRTGTGMSMFSMGLFMGQQERVIACGAGLTALGMALRFVAGPLATLVGAAALGLRGDVLHLAIIQAALPQSIASFVFAKEYGLHADVLSTAVIFGTLISLPILIAYYAVLGFV
>gnl_Orysa_v7.0_LOC_Os01g69070.1
MIGWGDVYKVVAATVPLYFALFLGYGSVRWWRIFTREQCDAVNRLVAFFALPFFTFEFTLHTDPFQVNYRAVAADVISKAVIVAVIGAWARFMSKGGCAVSWSITSFSLSTLTNSLVVGVPMARAMYGEWAQQLVVQLSVFQAIVWLTLLLFVLEVRKAAIGMYVDGAEAAAAAGKDVEAAGAAAAAGTVVVAAAAGKPSLWALVKVVAHKLARNPNTYASFVGITWACLANRLHIALPSAFEGSVLIMSKSGTGMAMFSMGLFMAQQEKIIACGTSFAALGLVLKFALGPAAMAIGSIAVGLRGDVLRVAIIQAALPQSITSFIFAKEYGLHADVLSTAVIFGMLVSLPLLVGFYIVLELIR
>gnl_Orysa_v7.0_LOC_Os01g51780.1
MVSWKDIYLVLEATVPLYVAMILAYLSIKWWKLFTPEQCSGINKFVAKFSIPLLSFQVISTTDPYDMNIKLIYSDILQKSLALLGFAAISKACCAEKFDWLITGFSLSTLPNTLIVGIPLLKGMYGEQAGKLLSQIVVLQSLIWYTLLLFLFELRAANGMATTTSSETTGLIWALVGFRWHIRLPLIVSNSIRMLSDGGLGMAMFSLGLFTALQTKIIACGAKRMLLALAIRFFLGPALMGMSSYAIGMRGVLLKIAIVQAALPQGIVPFVFAKEYNVQADILSTAIIVGMMVAVPVALAYYFAMIIPAIK
>gnl_Orysa_v7.0_LOC_Os01g58860.1
MITGSEVYQVVEAMAPLYTAAALGYGSVRWLKAFSNEQCAGINHFVALYAVPVLIFDMVSTNNVYKMNGRLIAADTLQKAVLLLGLMAWALWERSRARGAGAKAKAAVSSPLQWVITCFSVASLPNTIIMGVPLLNGMYGPVSKDLMKQIVVMQFCIWYNVIIFLYEYMAARRSASAPPPASSEGSAKISPSSPVKAAAAAADTNGNAVAADRPQEVAVNIEITEMAASTARDGVSGETTAAAKEVSSGEVAPVEEEEASAPAPSMKHVIWMAVKKLLQIPNTYASFLGLIWSLIAFKCGFSMPKIVEDSLFTIRTTAVGLSMFSSGTFIARQSRFVPCGYKIASFSMVIKFLIGPVVMLFASLVIGMHGTLLHIAVVQAALPLAVTSFVYAEEYKVHADIMSTGVILGIFISLPVTIVYYILLGL
>gnl_Orysa_v7.0_LOC_Os09g32770.1
MAPLYFALGLGYGSVRWWRLFTADQCDAVNRLVACFAVPFFAFDFAARIDPFALSYRVLAADALSKLAVALALAACAAAASTRCCGSGGGKRGGGGGFSWCITGFSLATLNNTLVVGVPLLDAMYGKWARDLIVQISVVQTIVYFPLLLLAFEVRRATTAAAAPPPPPTGTDDDDVEDGAAAAATAAAARRSLWPLVRAVWLKVARNPNVYAGVLGVAWACVTNRWHVETPSIIEGSVLIMSKTGVGLSMFSMGLFMALQDKIIVCGAGLTVLGMALRFVAGPAATAVGAFALGLRGDLLRLAIIQAYTHLHEIHSPSSFFLLSPEICLNSNGCMHDTSPHDETARDEQAALPQSITTFVFAKEYGLHAEILSTAVIFGTLASLPVLIVYYIVLGFIR
>gnl_Orysa_v7.0_LOC_Os11g02950.1
MAEIPYGLGSHMIGWVDIGKILSAIAPLYFALVLGYCSSKRWWRIFTAEDSEAIMVAWFALPFFTFEFTLHLDPYNVRYSLIAADSISKLIIVIVIGIGVGLIFRKEGLCTAVIDWCISGFSLASLTNSLVVGVPMARAMYGNWAGQVVVQLSIFQAIVWLTSLMVVLEVRKAFVSDAHDESNRHEEGSYIDDDTVVGGSGTSEDMQSLEEGVSDATNQDLKGEEAVTVAGVNGARLPLFKSVARKLACNPNLHASVIGISWACISNRSHLTLPPALEGSVQIMSRSGLGLAMFSMGCNTSVYFILHICQGIWIACRRPEYSKTGGARVPVRLICRHGTAWRGATKGHVRERDLMIGWVDIGKILSAITLLYFALALGYCSSRRWWQIFTAEDSEAINRMVVWFAFPFFTFEFTLHLDPYNVRCSLIAADSIAKLIIVAAISIGVMLKFRKEGLCAAVTDWCISGFSLASLTNSLVVGMPMARAMYGNWAGQIVVQLSIFQAIVWLTSLVVVLEVRKAFVSDAHDESNSYEEGSFIDDDTVVGSSGTSEDMQSLEEGVSDATNQDLRGEEAVSVAVVNGARLPLFKSVARRTSLCHQLWRGRC
>gnl_Phavu_v2.1_Phvul.009G210900.1
MIKGKDLYEVVAAIVPLYVALFLAYGSVRWWKIFTPEQCSGINRFVSVFAVPFLFFHFISNNNPYTMNFRFLAADSLQKVLILVALVLWNTFTKWGSINLTITLFSLSTLPNTLIMGVPLLKAMYGDFTTTLMIQIVVFQIVIWFTLLLFMFEYRGAKLLISEQFPETAGAIASLRVDSSVSSLNGREPLHADAEIGENGELHVVVRSMSRSMSINKPSAFNKSYSTPIPSSLQNAVMINLILTMVWRNLIRNPNTYASILGLIWSLIFFRWNIKMPSIIKGSIEIISNTGLGIVMFSLGLFMALQPKIITCGKTLTLLALALKFLVGPFIILATSKIVGMHGILLRVTIVQAALPQGIVPFVFAREYNLHADILSTTVIFGMVVVLPVTIIYYVILGL
>gnl_Phavu_v2.1_Phvul.009G208200.1
MINSQDIYNTLSALVPLYVPMILAYGSVRWWKIITPEQCTGINRFVAFFSAPFLNFYFLATNNPYTINLGFIAADTLQKLVILSALFLWSAFIKGGSIDWTITLFSLSTLPNTVVVGVPLLTAMYGDSTTSLMSHIFVMQGVVWFTLMLFLYEYRSARNLISKQFPQNGGSIASFTVDSDVISLSENEPLQTEAETGENGEVHVVLKSPSFNNSCNCSSSNRSATDIFSIRRSMSFNTTRDLRDQGSERGMSKIYEPNQDAVKNEFIVNLKAMGDTEVENVDRIKHPLSEGKKEVKNEEGGAYSKKQQMPATSVVTRLVLTMVWRNLVRNPNTYACATGLAWSLISFRWNIKFPLMIDGSILILAKTGTGTAMFSMGLFMALQTKIVACGNTWATVSMVARFVVGPTVIAIAAIAIGVRGDLLRIAIVQAALPQSVLSFVYAKEYNHHTDIISTAVIFGTVISLPVTILYYVLLGLN
>gnl_Phavu_v2.1_Phvul.009G234000.1
MIKGKDVYEVVAALVPLYVALFLAYGSVRWWKIFTPEQCSGINRFVSVFAVPFLSFHFISNNNPYTMNFRFLAADSLQKVVILVALVLWNSLTKWGSINWTITLFSLSTLPNTLIMGVPLLKAMYGDFTATLMIQIVVFQSVIWYTLLLFMFEYRGAKLLISEQFPESAGAIATLRVDSSVSSLNGTEALHADAEIGEKGELHVVVRSMPRSVPSSFNKSYSTPRSSNAGFEKGMVKNEEVDTNKNQQMPRAKVMINLILTMVWRNLIRNPNTYASILGLIWSLIFFRWSIKMPSIIKGSIEIISNTGLGMAMFSLGLFMALQPKIITCGKTLAALAFAIKFLVGPFIILATSKIIGIHGVLLRVTIVQAVLPQGIVPFVFAREYNLHTDILSTAVIFGMVVALPVTIIYYAILGL
>gnl_Phavu_v2.1_Phvul.008G055200.1
MIGWEDVYKVVVAVVPLYVALVLGYGSVKWWKIFTREQCEAINKLVCYFTLPLFTFEFTAHIDPFKMNFSFIAADTISKFIIMLVLALWAKCTKGSFCWSITSFSLCTLTNALVVGVPMVKPMYGALGEDLVVQSSVVQAIIWLTFLLFVLEFRRTAIEGTTNTFKPKSKAMIVDSNTNNKTGEGGMGKDVEENTVAIDVKEELALEETVSSRIPLCKLMKLVWIKLVMNPNSYGCVIGISWAFISNRWNLEMPSMLEGSIQIMSKAGTGTAMFSMGIFMALQDKLIACGPSLTVFGLVLKFIAGPAAMAIGAIAVGLHGDVLRVAIIQAAVPQSITSFIFAKEYGLHPEVLSTAVIFGMIISLPILVAYYGILELIH
>gnl_Phavu_v2.1_Phvul.008G043700.1
MISLADAYHVVAATLPLYVTMILAYVSVKWWKIFTPDQCSGINKFVAKFSIPLLSFQIISSNNIYDMSLKLVYADFVQKSLAFLVLIAITKISGRGGLKWIITGLSLTTLPNTLILGIPLMKAMYKGEAVVLLAQIIFLQSMIWYNLLLFLYELDAVNTRPVAAAPPPQGSAGETDRDREVQSKGEEDADPRTKRKLKVLPILAKVGKKLIKNPNTYATLVGFIWSSIHFRWGLHMPEVVTQSIEILSNGGLGMAMFSLGLFMASQSSIIACGPRMTMVAIGLKVVVGPGLMTVASLLIGLRNTLFKVTIVQAALPQGIVPFVFAKEYNVHPAVLSTAILLGMLIALPVELAFYFLLAI
>gnl_Phavu_v2.1_Phvul.004G026500.1
MISLADVYHVVTATVPLYVTMVLAYISVKWWKLFTPEQCSGINKFVANFSVPILSFQVISSNNIYKMSLKLVYADFVQKLLAFLIFTAIIKIKGRGGLKWIITGLSLSTLPNTLILGIPLMKAMYRDEASLLLPQIIFLQSMLWYNLLLFLHELDAAIPARTMPVVAPPSQDTGESETSQEIQSKEEEEEHRTQSKTRMLLILMKVGNKLTINPNTYATFIGLIWASIHFRWGVDMPDVVNQSIEILASGGLGMATFSLGLFMASNNRIIACGPRMTMVAMGLKFLVGPAIMAVASIVIGLRDRMLKVAIIQAALPQGIVPFVFAREYNVHPGILSTGVLLGMLMALPVALTYYLLLSLCF
>gnl_Phypa_v3.3_Pp3c14_8850V3.1
MLTGGQFYDVLCAVVPLYVALFLGYGSLKWWGVVTPEQSAGISRFNALIAMPPLIFEIIAFNNPYTMNNRLIAAYCLSNGIVLVGLCAWVWCTKCGNLDWVITLFQLSVMPNTIIVGIPVLSPLYSVTESGIAAIFIGQVLWLFPTLFLYELKEVRKMGQPAVGSVAQVQDDGPRSLHSGETTESAAEHGFEGHESGIPALLTQGEHNDFRIGIGDEPSHAATEVSHKDEEHVKNGSRQRNSFSVANGESGTRENGTEHGHEMAPSQMNLKEMAIKVAKKMVQLPLTHATVMGIVYSLIAGRWGFDPLRILRNSLDIMGRITLGLTMYSIGLFMAGQKKLVASWWVAFYGAFCRFIVGPGTMGVASLLLGLRGDTLRFAFLQAALPQAVISFVFAKDYNLHTDVFTTAVSLQTIVFMPIVLVYYTLLEL
>gnl_Pinta_v2.0_PITA_000046447-RA
MIKLKDLYTVISAVVPLYVTMFLAYGSVKWWKIFSPEQCAGINRFVAIFAVPLLSFKFICKINPYEMNFKFIAADVISKAIVLLVLGLWGKFAKRGSLDWVITLFSLSTLPNTLVMGIPLLEAMYGGNSELLMVQTVVLQCIIWYTLLLFLLEYRSAKILIAEQFPGAANSIGSFKVGSDVMSLDGRELLQTDAEMGEDGKLHVIVRKSASSQGNSAPASQRFQPLNSIKSFPLGRPANQHNTDIYSLQSSRNLTPRDSSFNRADYVSMMSSRAMSPLRSNTNNDNSNNNSPHVCDVNSLHSSQGHTPRTSNCHEDHNRDLNSVIRTTNSNSNCNGGFCHGYKSYISTSEPLENGLQGDSLHGSSREQQQLPGDGLINSGCRSLCNGNHSGVSFSPNAVQLTKRIPDSRSSPKIDGDVKELHMFVWSSSGSPVSEGGFQLLGGSDFSMGDSSRREFDNIREDRGPTTPVNDQTETGGMVLEPPQAEEDPQEEDFSFGNKGTMMANVRSGDKDGPRLSKFTSSSTAALTPRLLGEADGERNESPPAVVMINLILNMVWRKLVRNPNTYASVIGITWALISYRHDLKISA
>gnl_Poptr_v3.0_Potri.017G078300.1
MISTADVYHVVAATVPLYFAMILAYISVRWWKLFTPDQCAGINKFVAKFSIPLLSFQVISSINPYKMNLKLIFADFLQKLLALLVLTALAKISSRGRLNWIITGLSLSTLPNTLILGLPLLRAMYGAEAEPLLSQIVGLQSLIWYNLLLFLFELNATKEATVAPSSETTGDQEALQESQYKEGGEVHSRTTRKVKAMLVLLTVGKKLMSNPNFYATMVALIWASIHFRWGVKLPDIVDKSIVILSTGGLGMAMFSLGLFMALRPSIISCGIRMAVVAMAMKFIVGPALMAVASFAVRLEGTVLKVAIVQAALPQGIVPFVFAKEYNVHPDTLSTGVIFGMLIAMPIALAYYSLLAL
>gnl_Poptr_v3.0_Potri.T058300.1
MIGWADIYKVVVAMVPLYVALMLGYGSVRWWKVFTPEQCGAINRFVCYFTLPFFTFEFTAHVDPFKMNYLFIGADAISKLIIVVVLAVWAKWSGKGSYGWSITSFSLCTLTNSLVLGVPLIKAMYGPTAVDLVVQSSVIQSIIWLTMLLLVLEFRRSGLGVSSSNPDKDLEGNADSTVSSRPAFWCLMKTVGVKLAMNPNSYACIIGLVWAFIAKRWRFEMPSIMEGSILIMSKTGTGTAMFSMGIFMALQEKVIACGASLTVIGMVLRFIAGPAAMAIGSIAVGLRGDVLRVAIIQAAFPQAIISFIFAQEYGLHAEVLSTAVIFGTIVALPVLIAYYAILDFVH
>gnl_Poptr_v3.0_Potri.004G124200.1
MISAADVYHVVTATVPLYFAMILAYISVKWWKLFTPDQCAGINKFVAKFSIPLLSFQVISGINPYKMNLKLIFADFLQKLLALLVLTALAKISSRGRLNWIITGLSLSTLPNTLILGIPLLRAMHGAEAEPLLSQIVGLQSLIWYNLLLFLFELNATKEATVAPSSESTGDLEALQEAQHKDDEGVQRRTRKVKAMVILLTVGRKLMSNPNFYATLVALIWASIHSRWGVNLPDIVDKSVRILSTGGLGMAMFSLGLFMASRPSIIACGIRMAMVAMAMKFIVGPALIAVASIAVGLKGTVLKVAIVQAALPQGIVPFVFAKEYNVHPDTLSTGVIFGMLISMPIALAYYSLLAL
>gnl_Poptr_v3.0_Potri.013G087000.1
MIGWEDVYKVVVAMVPLYVALVLGYGSVRWWKVFTPEQCGAINRFVCYFTLPLFTFEFTAHVDPFKMNYRFIGADAVSKVIIVVVLAFWAKCSSKGSYSWSITSFSLCTLTNSLVVGVPIIKAMYGPAAVDLVVQSSVIQAIIWLTLLLLVLEFRRTGLGFSSNNSDKDLEGSVDNTESSRPAFWCLMRTVWVKLAMNPNSYACIIGLVWAFISNRWHFEMPAMMEGSILIMSKAGTGTAMFSMGIFMALQEKVISCGASLAVIGMILRFIAGPAAMAIGSIAVGLQGDVLRVAIIQAALPQSITSFIFAKEYGLHAEVLSTAVIFGMLAALPVLITYYAILEFVP
>gnl_Poptr_v3.0_Potri.019G052800.1
MIGWADIYKVVVAMVPLYVALMLGYGSVRWWKVFTPEQCGAINRFVCYFTLPFFTFEFTAHVDPFKMNYLFIGADAISKLIIVVVLAVWAKWSGKGSYGWSITSFSLCTLTNSLVLGVPLIKAMYGPTAVDLVVQSSVIQSIIWLTMLLLVLEFRRSGLGVSSSNPDKDLEGNADSTVSSRPAFWCLMKTVGVKLAMNPNSYACIIGLVWAFIAKRWRFEMPSIMEGSILIMSKTGTGTAMFSMGIFMALQEKVIACGASLTVIGMVLRFIAGPAAMAIGSIAVGLRGDVLRVAIIQAAFPQAIISFIFAQEYGLHAEVLSTAVIFGTIVALPVLIAYYAILDFVH
>gnl_Poptr_v3.0_Potri.014G146800.1
MISIEDLYGVLCAVVPLYVTMFLAYASVKWWNIFTPEQCSGINRFVAYFAVPLLSMEFISRINPYKMDLLFMAADGVSKVLILVVLLCWANFSRRGSLEWAITLFSLSTLPNTLVMGIPLLKSMYGDDKEGLMIQVVVLQCIIWYTLLLFLFEYREARLAMLKNFKGSSSSSSFSNSERSKGSFKGVGEVLGSRGSNADEVVNVIVSTPTSQEITENVNTKVAPDPQQFRSMVAAAVDGDDKEVHLFIWRCVCCTSQGFCEQSVQVLRKEESMKRGVESEKTEGIENNTAAISSLSSVMLLQILKTVWLKLVRNPNSYASLIGLSWALVSCRYGIMKPQIVDNSVTILSKAGLGMAMFSLGLFMALQPRIIACGNRMAIYGMLARFLAGPAVMAVASIGVGLRGTMLKLSIVQAALPQGIVPFVFAREYGLHPDVLSTAVIFGMIVSLPITILYYIFLGL
>gnl_Prupe_v2.1_Prupe.6G360300.1
MIGWGDVYKVVVAMMPLYVALILGFGSVRWWRIFTPEQCGAINRFVCFFTLPLFTFEFTAHVDPYKWNYRFIGADAISKLIIVAVLALWAKCSSKGSYSWSITSFSLCTLTNSLVVGVPLMKAMYGQVAVDLVVQSSVVQAIVWLTILLFVLEFRRTGSLDMHMISGTNTSQSVEQGEGGKAVEGLAAMSTMSSSRPSFWYLMKAVWLKLGMNPNSYAVFIGIGWAFISSRWHIELPSIMEGSVLIMSKAGTGTAMFSMGIFMALQEKFVACGTSLTIIGMVLRFIAGPAAMAIGSIAVGLHGDVLRVAIIQAALPQSITSFIFAKEYGLHAEVLSTAVIFGMIVSLPVLIAYYAVLEFVH
>gnl_Prupe_v2.1_Prupe.3G271700.1
MISLADVYHVVAATVPLYVAMILAYVSVKWWKLFTPDQCSGINKFVAKFSIPLLSFQVISGNNPYKMNLKLILSDCLQKLIAFLALTAITKFSSHGGLNSIITGLSLSTMPNTLILGIPLLKAMYGDEAAMLVTQIVVLQSLIWYNMLLFLFEFRAAKAASVTPSSESTAEEMEAPQEAQSKEEAEDETRSRTPKKIKSILLTVGRKLIANPNTHATLLGLIWASIHYKWGVKLPDIVTQSIAILSNGGLGMAMFSLGLFMASRGSIIACGTRTGMLAMGLKFIAGPALMAVSSFAVGLRGRILRVAIVQAALPQGIVPFVFAKEYNVHPDILSTGVIFGMLIALPIALAYYFLLGL
>gnl_Solly_v2.4_Solyc01g068410.2.1
MIGWDDIYKVVVGMMPLYVALILGYGSVKWWHMFKPEQCDTINRFNCFFILPFFNFQFIAKINPYNLNYLFLSGDVIAKALVILILVLWANFYKKGSFCWGITTFSLSTLNNTLVVGVPLMKAMYGDLGVDLVVQAAVIQALLWLTSLLFALEFWKTKMTNNSNLIDDNNNNSLELGNISSTNTQMRNINNIELAFWPLMKAVSTKLAKNPNSYACFLGLFWALVASRWHFEMPSIIEGSILIMSKAGSGVSMFSMGLFMALRGKIIACGAALTIYSMILRFIVGPATMALGCVVLGLRGNVLRVAIIQAALPQAVTSFVYAQEYGLHADVLSTAVIVGTIISLPLLIAYYAVLDIIP
>gnl_Solly_v2.4_Solyc04g056620.1.1
MIEWLDIYKVIEAMMPLYLALGLGYGSVKWWHKLSAEHCDAINRLNYFFVLPFFTFDFISQVNPYKMNYLFICGDLIAKAIIGFFLTLWANFYSKGNLSWSITTFSFCSLTNALVMGIPVMNAVSPQVGVDLVIQSLAIQFLIWSIIIQFMMEFKNAKDEIMACEGANQDLEGNNNASKNTTPSLGSVMTIVWTKLSKNPNFYACFLGIMWSLVADRWHFGLPNIVKECISIMSKAGSGIGMFTIGVFVAMQQKIMAGGTGVIIFGLFLRFFIGPATMTIGSFLVGLHGNVFRASILQAALPPGIASFVLAKEYGVHPEIVSAVVIIGILVSLPIMIAYYAISELTH
>gnl_Solly_v2.4_Solyc02g087660.2.1
MISLRDVYHVVAATIPLYVVMILAYISVRWGKLFSPEQCSGINKFVAKFSIPLLSFQVISGSNLYKVNLKLLLADFVQKFLAVFLLAILSKLKPKGNLTWIITGLSVSTLPNTLILGIPLIKAIFGDAAAELLAQLIALQSLVWYNLLLLLFELNATKESYVMSPSEVAELEVPGEPELEEDGEEEATDRPPRKKTIMVILLTVGRKLIINPNTHATLAGIIWSSIHFRWGVNLPKIVEQSISILSDGGLGMAMFSIGVFMASQDSIIACGTKKAILAMALKFVLGPVLMAISSIVVGLKGKLFRLAIVQAALPQGIVPFVFAKEYNIHPTILSTGVIFGMLIAIPIALAYYFLLEI
>gnl_Sorbi_v3.1_Sobic.003G327500.1
MIPGSAVYHVVEAMAPLYTAAVLGYASVRWLKAFSDEQCAGINHFVALYAVPVLIFHMVSTNDPYHMNERLIAADTLQKAVMLLALTAWAFWSHFRRRRDGKASSASAASPIKWVVTNFSVASLPNTIIMGVPLLDGMYGSVSGGLMKQIVVMQFCIWYNVVIFLYEFMAARDGTAKISPATVPPAAAAAENRDRVIIDENGGSSIHEHDHRSHHQVVVNIEITEVAAAAVASTPTAPVDGAAAAKELMSADDAGDGDADANNNKAAVDVVPPPTPVQPQVPSVMHVVWMATKKLLQIPNTYASFLGLIWSLMAFKIGFSMPKIVGDSLFIIYTTAVGLSMFASGTFIARQSRFVPCGYTIASLSMVLKFLIGPIIMLLASLAVGMHGTLLHIAVVQAALPLAVTSFVYAEEYKVHADIMSTGVILGIFISLPVTIVYYILLGL
>gnl_Sorbi_v3.1_Sobic.003G403900.1
MIGWGDVYKVVAATVPLYFALFLGYGSVRWWRIFTREQCDAVNRLVAFFALPFFTFEFTLHTDPFQVNYRAVAADVISKAVIVGVIACWAARVTSAGKGAGAGGGGGWAGCAVGWSITGFSLSTLTNSLVVGVPMARAMYGEWAQQLVVQLSVFQAIVWLTLLLFVLEIRKAAIGMYVDVPDSPVKDVEAAADAASAATVVVVPVVVASDKPSLWALVKVVAHKLSRNPNTYASFVGITWACVANRLHIELPSAFEGSVLIMSKSGTGMAMFSMGLFMAQQEKVLACGPSFAALGLVLKFALGPAAMAIGSIAVGLRGDVLRVAIIQAALPQSITSFIFAKEYGLHADVLSTAVIFGMLVSLPLLVGFYIVLELIR
>gnl_Sorbi_v3.1_Sobic.003G276700.1
MISWPTIYHVLEETVPLYVAMIVAYLSIQWWKLFTPEQCSGINKFVAKFSIPLLSFQILSTNNPYNMNLKLIFSDILQKSLSLLGFAVISKACCKEKFDWLITGFSLSTLPNTLIVGIPLLKGMYGDEAVKLLSQIVALQSLIWYTLLLFLFEFRAARGMAITTSSETTNEAESGTTGPMQQRHEEGQEKRVSARCYGAFQFLLVVGKKLVTNPNMYASLIGLIWALISFRWRIQLPSIVNNSIRILSDGGLGMAMFSLGLFTALQTKIVACGTKKMLLSLGIRFFLGPALMVVSSYAIGMRGTLLKVAIIQAALPQGIVPFVFAKEYNVHADILSTAIILGMIVAVPVALGYYFVMDHPRL
>gnl_Sorbi_v3.1_Sobic.007G195201.1
MIPWGDIYKVVAAMAPLYFALGLGYGSVRWWRFFTAEQCAAINTLVVNFSMPFFTFDFLARANPYTMNYRVLAADAVSKALAIAAVSAWGCCCRGGKAAGAQAWAITGFSLAGFNNTLVVGVPLLYAMYGKWAQDLIVQIAVVQSLFWFPLLLLGFELRKAWWVGIPSAQGGGGGSRCNSSNSDDDDDSAGGGRVGPVSSSSASSSSPPPSPPPKKDAAAEKDVEMNAEETAAAAAGTTIRLWPLVRTVGLKLAGNPNVYASVLGVVWACIAYRWDRHRDGIAGRHVQDWHGDEHVEHG
>gnl_Sorbi_v3.1_Sobic.002G257001.1
MMIGWGDVYKVVAAMAPLYFALGLGYGSVRWWKMFTPDQCDAINRLVSYFAVPFFAFDFASRIDPFSLSYRVLAADALSKLAVALALAAWATAAAAAAAARPGGGKGKDRALSWCITVFSLATLNNTLVVGVPLLDAMYGKWARDLIVQISVVQFIVYFPALLLALEARRAGKMAAAAAVEPAGDDVDESGGGGSGGEITAAHQSSSFWPLVRAVGTKVARNPNIYAGILGVSWACVTNRWHIETPSIIEGSVLVMSKTGVGLAMFSMGLFMALQEKIIVCGAGPTMLGMALRFVAGPAATAAGAVALGLRGDVLRLAVMQAALPQSITTFVFAREYGLHADVLSTAVIFGTLASLPVLIVYYIVLGLIRC
>gnl_Stras_v2.0_SGA_v2.0_scaffold66T22441
MITGKDIYDVLAAITPLYVAMILAYGSVRWWKIFTPDQCSGINRFVAVFAVPLLGFHFISTNDIYAMNYHFIAADSLQKVVILSALLLWHSLSKNGSLDWTITLFSLSTLPNTLVMGIPLLRAMYGDFSANLMVQIVVMQSVVWYTLMLFMFEYRGARALISDQFPGGAAASIASFRVDPDVVSLNGREPGEHKEIEIEDAPKFPTSASPYSCPKKFDDEEDGEKKTQMPPASVMTRLILIMVWRKLIRNPNTYSSLFGLIWSLISFRWNIQMPSIVKGSISILSDAGLGMAMFSLGLFMALQPKIIACGKSVATFSMAVRFLTGPAVIAATSIAIGLRGILLHVAIVQAALPQGIVPFVFAKEYNVHPDILSTAVIFGMLIALPITILYYVLLGV
>gnl_Stras_v2.0_SGA_v2.0_scaffold13T06470
MISWEDIYKVVGSMVPLYVPLGLGYASIRWWRMFKPKHCDVINRLNCYFVFPFFTFHFSSGIDPYRLNYRFLVGDVVAKAIAGAILALCATLWRSNNFSWVITSFSLSSLNNLLVVGVPVLRAMYGSVGEDLAVQCSIMQSFLWFPTLLFMLQINHEQQRQNSDHENQIGDSDNNNDHGTTNATECTTVSSPLTRTTSVGSIMTKVLAKLAKNPNCYACALGLIWALLAKRWNFDMPEIVEGSVLIMAKAGSGVAMFTMGLFMALQEKVIACGVKLTLYGMLLRFVGGPLTTAIGSFALGLRSNILRIAIIQAALPEAITAFVFAQEYGLHANVLSTAVIFGTIVSLPLLIAFYAVLEVIHI
>gnl_Stras_v2.0_SGA_v2.0_scaffold62T21328
MIGWEDIYKVVVSMVPLYVPLVLGYASVRRWRMFKPEHCDAINRFNCYFVIPFFTFHFTSGVNPYRLNFRFLAGDVVAKAIVGSILALWANLWRGGNFSWAITSYSLSSLNNTLVVGVPLLGAMYGPVGEDLVVQSSVIQALIWFPILLFLLQLRQQQQKQKQQQEQQNVDQENQNGDITAVEYTVGSTMIKVWAKLATNPNCYACALGLVWSLLAKRWNFGMPDIVEGSVLIMAKAGSGVAMFSMGLFMALQEKVIACGVKLSLYGMLLRFVGGPLTTAIGSLALGLRSNILRIAIIQAALPEAITAFVFAQEYGLHANVLSTAVIFGTIVSLPLLIAYYAILDVVKI
>gnl_Theca_v1.1_Thecc1EG025269t1
MIGWEDVCKVVVAMVPLYVALMLGYGSVKWWRIFTAEQCDAINRLVCYFTLPLFTVEFTTHIDPFQMNYRFIGADTISKLVIVVVLAFWAKCSSKGSYCWSITSFSLSTLTNALVVGVPLMKAMYGQTGVDLVVQSSVVQAIIWLTILLFVLEFRRSGVSISSATKDGNEQEKDVEGNTDNAGVLSTRPSFWNLMKVVGMKLAMNPNSYACVIGLAYACVANRWHFEMPSIMEGSILIMSKAGTGTAMFSMGTFMALQEKIIACGTSLTIFGMVLRFIAGPAAMAIGAIAVGLHGAVLRVAIIQAALPQSITSFIFAKEYGMHAEVLSTAVIFGTIVSLPVLVAYYAILESVH
>gnl_Theca_v1.1_Thecc1EG020308t1
MIGIKDLYSVLTAVVPLYVTMFLAYASVKWWNIFTPEQCAGINRFVAIFAVPLLSFEFVSRINPYKMDLLFLAADGVSKILILVVLFCWANFSKTGSLDWSITLFSLSTLPNTLVMGIPLLKSMYGDDKEYLMIQVVVLQCIIWYTLLLFLFEYRETRTSVFSKFKESSFSLPEREKENFKGTAEKVGGNCSSEDEVINVIATTPSSQQTAQNVNKIAPDQSQRFKPMVAASVEGERNELHLFIWRCGCCISPATCESVQAGQREESSGKAVASEKQADVENSSIPSSLSSAMLLKILRKVWFKLVRNPNSYSSLLGLSWALVSCRWDIKKPQIMENSVTILSSAGLGMAMFSLGLFMALQPRIIACGTKLALYGMLARFITGPALMAIASVVVGLRGTALKVSIVQAALPQGIVPFVFSREYNLHPDVLSTAVIFGMIVSLPITILYYILLGI
>gnl_Theca_v1.1_Thecc1EG018366t1
MISLADVYHVVAATVPLYFAMILAYTSVKWWKLFTPEQCAGINKFVAKFSIPLLSFQVISENNPYKMNLKLILADFLQKLLAFVVLMAIEKFSSRGGLPSIITGLSLSTLPNTLILGIPLLRAMYGDKSATLLAQIVVLQSLIWYNILLFLYELNATKAASETPPSQDSGDLEAPEEAQAKEGGEEAHTRPRKSKAMLIFLTVGKKLMANPNTHATLLGLIWASIQFRWNIKFPAIIEKSIAILSSGGLGMAMFSLGLFMASRPSIIACGIRMAAVAMAMKFMAGPALMAASSAALGLRGKVLRVAIVQAALPQGVVPFVFAKEYNVHPDVLSTGVIFGLLIALPVALVYYLILAV
>gnl_Utrgi_v4.1_Scf00514.g18888.t1
MISGEDIYRIISGVMPLYMAIAFGYASIRWWRMFDSDDCAALNRFSCYCATPFLIFRLVSGIAPDQMNFRFLMGIAVGNLIVVVALALWLLFSNNGDLPWAITTLYMSTFKNTVIVGVPMLDAMYGPLGVDLVTQAGALSYIIWVPAFLFLLESRKAYSRDEADAAEMGEQQTLSHFSRLRQTLRIVCWKLATNPNAYAPVMGLTWAFIAQRWHVEIPVIVNGSIVLMANTARTVSMNVHGNARKNCGFRGCPSVVRHASLVCRSAPYSSRRVHGSWTQIRPAQDRYHPGLFAYPCQECCLTGNAVCERSQLQFSKIARIRVLRMPESNPIPIVSGI
>gnl_Vitvi_Genoscope.12X_GSVIVT01011347001
MISLADVYHVVAATIPLYFVMILAYISVKWWKIFTPEQCSGINKFVAKFSIPLLSFQLISENNPYQMNMRLILSDFLQKLLALILLATIAKINSRGSLTWVITGLSLSTLPNTLILGIPLLKAMYGDKAAGLLSQIVVLQSLVWYNLLLFLFELNAMKAVSATTPLEAAVELEAPQEAQPKEEREEGKTTATRKTKTMLILRIVGRKLMMNPNTHATIVSLIWACIRFRWNVKLPGVVDDSISILSKGGLGMAMFSLGLFMASRPSIIACGTRLAVLAMGMKFLVGPAIMAASASITLSRGTLFKVSIVQACLPQGIVPFVFAKEYDVHPDILSTGVIFGMLIALPIALVYYFLLAL
>gnl_Vitvi_Genoscope.12X_GSVIVT01019110001
MIEWGDVYKVVEAMAPLYVALLLGYASVRWWHMFSSDQCAAINRFICYFIFPFYSFDFTSHIDPFSMNYKYMGADIMSKFICVAALGLWCKCSSRTGSYGWFVTCFSLCTMTNSLFIGVPILEAMYGRTGVNLVLQASVVQVIIYSTVFLILLEFWKSFVSLNKTIPEDSNIAPVGAAEEDLEGHRTTEVSESSGPSSFWPLMRNALLKLVKNPNIYACVLGLIWAFLSKRWHIGMPKIVEGSVQIMSRAGTSTAMFSLGFFMAMQGKVMACGATLTAFGMIIRFIATPVTMGVVALAIGLRGNVLRIAIIQAALPQSLASFVFVKEYGLHTEVISTAVILGIIICLPLLVAYYAILVYIR
>gnl_Vitvi_Genoscope.12X_GSVIVT01019126001
MIGWEDVYKVVVAMLPLYVALVLGYGSVKWWRIFTPDQCDAINRLVCYFTLPLFTFEFTAHVDPFKMNYLFIGADAVSKLIIVLVLALWAKCSSKGSYCWSITSFSLATLTNSLVVGVPLIKAMYGPLGVDLVVQSSVVQAIIWLTLLLFVLEFRRTGTGISSNTTMGDSGVIEVEPGKDLETNEMVVSTRLSFWSLMRKVWLKLAQNPNSYACIIGIVWAFIANRWHFEMPSIMEGSILIMSRAGTGTAMFSMGLFMAMQEKIIACGTTLTVFGMVLRFIAGPAAMAIGAIAVGLHGDVLRIAIIQAAVPQSITSFIYAKEYGLHADVLSTAVIFGMIVSLPLLVGYYAVLEFLN
>gnl_Vitvi_Genoscope.12X_GSVIVT01029266001
MIRGKDIYDVLAAIVPLYVAMILAYGSVRWWKIFTPEQCAGINRFVAVFAVPLLSFHFISLNDIYNMNYNSSLRRQAPSHLSGLNLMASSFNQTDFYAMFASKTASPRHGSIGGVGAGGGADVFSLQSMSGELFHGGLLSSYPPPNPMFSGSTSGGPKKKESGGGGAMPNKELHMFVWSSSASPVSEGNLRHTVNRAESADFGVIDSSKAVLQQEIAASRGMLDFNDTISPRVNGDREADMEDGSIRTQAAGTPYSGQKKADMQAKKQQMPPTSVMTRLIMIMVWRKLIRNPNTYASLIGLIWSLVSFRWNIKMPTIVSGSISILSDAGLGMAMFSLGLFMALQPKMIACGKTVATFSMAVRFLTGPAVIAATSIAIGMRGVLLHVAIVQAALPQGIVPFVFAKEYNVHADILSTAVIFGMLIALPITIIYYVLLGL
>Frave_16792-v1.0-hybrid.t2
MIGWEDVYKVVVAMVPLYFALILGFGSVRWWGIFTPEQCGAINRFVCFFTLPLFTFEFTAHVDPFEWNYRFIAADAISKL
IIVVVLAFWAKCSSKGSYSWSITSFSLCTLTNSLVVGVPLMKAMYGPMAVDLVVQSSVVQAIIWLTVLLFVLEFRRTGLD
ISSNDTRVQSVELQGVKDVEGLNQSTVANSPSYYYWSLLKGVWLKLGMNPNSYAVFIGIAWAFIANRWHIELPSIMEGSV
LIMSKAGTGTAMFSMGIFMALQEKFVACGTSLTIIGMVLRFIAGPAAMAIGCIAVGLHGDVLRVAIIQAALPQSITSFIF
AKEYGLHADVLSTAVIFGMLVSLPVLIGYYAVLEFVH
>Maldo_GDDH_04G1205100
MIGWEDVYKVVVAMVPLYVALILGYGSVRWWHIFTPEQCGAINRFVCFFTLPLFTFEFTAHVDPYKWNYRFIGADFISKL
IIVVVLALWAKCSSKGSYSWSITSFSLCTLTNSLVVGVPLIRAMYGSSSVDLVVQSSVVQAIVWLTILLFVLEFRRTGSI
GIVSSRTNVDTRVHSVDPQGEDIEAMEEITISTRPSFWYLMKAVWVKLGMNPNSYAVFIGIAWAFIAKRWHIELPSIMEG
SVLIMSKAGTGTAMFSMGIFMALQEKFVACGTSLTIIGMVLRFIAGPAAMAIGSIAVGLHGDVLRVAIIQAAVPQSITSF
IFAEQYGLHAEVLSTAVIFGMLVSLPVLIAYYAVLGFVH
>Maldo_GDDH_04G1243800
MIGWEDVYKVVAAMVPLYVALILGYGSVRWWHIFTPEQCGAINRFVCFFTLPLFTFEFTAHVDPYKWNYRFIGADFISKL
IIVVVLALWAKCSSKGSYSWSITSFSLCTLTNSLVVGVPLIKAMYGSSSVDLVVQASVVQAIVWLTILLFVLEFRRTGSI
DIVSSRTNVNTRVQSVDPQGKDVEAMEEITISTRPSFWYLMKAVWVKLGMNPNSYAVFIGIAWAFIAKRWHIELPSIMEG
SVSIMSKAGTGTAMFSMGIFMALQEKFVACGTSLTIIGMVLRFIAGPAAMAIGSIAVGLHGDVLRVAIIQAAVPQSITSF
IYAKEYGLHAEVLSTAVIFGMLVSLPVLIAYYAVLGFVH
>Maldo_GDDH_12G1259500
MIGWEDVYKVVAAMVPLYFALILGYGSVRWWGVFTPEQCGAINRFVCFFTLPLFTFEFTAHVDPYKWNYRFIGADAISKV
IIVVVLVLWGKCSSKGSYSWSITSFSLCTLTNSLVVGVPLIKAMYGSSAVDLVVQSSVVQAIIWLTILLFVLEFRRTGSI
DIVSSSTTVDTRVQSVDPQGKDVEAMEEITITTRPSFWYLMKAVWVKLGMNPNSYAVFIGIAWAFIANRWHIELPSIMEG
SVLIMSKAGTGTAMFSMGIFMALQEKFVACGTSRTIIGMVLRFIAGPAAMAIGCIAVGLHGDVLRVAIIQAALPQSITSF
IFAKEYGLHAEVLSTAVIFGMLVSLPVLIAYYAVLEFVH
>Maldo_Gala_04g017860
MIGWEDVYKVVVAMVPLYVALILGYGSVRWWHIFTPEQCGAINRFVCFFTLPLFTFEFTAHVDPYKWNYRFIGADFISKL
IIVVVLALWAKCSSKGSYSWSITSFSLCTLTNSLVVGVPLIRAMYGSSSVDLVVQSSVVQAIVWLTILLFVLEFRRTGSI
GIVSSRTNVDTRVHSVDPQGEDIEAMEEITISTRPSFWYLMKAVWVKLGMNPNSYAVFIGIAWAFIAKRWHIELPSIMEG
SVLIMSKAGTGTAMFSMGIFMALQEKFVACGTSLTIIGMVLRFIAGPAAMAIGSIAVGLHGDVLRVAIIQAAVPQSITSF
IFAEQYGLHAEVLSTAVIFGMLVSLPVLIAYYAVLGFVH
>Maldo_Gala_04g020780
MIGWEDVYKVVAATVPLYVALILGYGSVRWWHIFTPEQCGAINRFVCFFTLPLFTFEFTAHVDPYKWNYRFIGADFISKL
IIVVVLALWAKCSSKGSYSWSITSFSLCTLTNSLVVGVPLIKAMYGSSSVDLVVQASVVQAIVWLTILLFVLEFRRTGSI
DIVSSRTNVNTRVQSVDPQGKDVEAMEEITISARPSFWYLMKAVWVKLGMNPNSYAVFIGIAWALIAKRWHIELPSIMEG
SVSIMSKAGTGTAMFSMGIFMALQEKFVACGTSLTIIGMVLRFIAGPAAMAIGSIAVGLHGDVLRVAIIQAAVPQSITSF
IYAKEYGLHAEVLSTAVIFGMLVSLPVLIAYYAVLGFVH
>Maldo_HF15887-RA
MIGWEDVYKVVVAMVPLYVALILGYGSVRWWHIFTPEQCGAINRFVCFFTLPLFTFEFTAHVDPYKWNYRFIGADFISKL
IIVVVLALWAKCSSKGSYSWSITSFSLCTLTNSLVVGVPLIRAMYDSSSVDLVVQSSVVQAIVWLTILLFVLEFRRTGSI
GIVSSRTNVDTRVHSVDPQGEDIEAMEEITISTRPSFWYLMKAVWVKLGMNPNSYAVFIGIAWAFIAKRWHIELPSIMEG
SVLIMSKAGTGTAMFSMGIFMALQEKFVACGTSLTIIGMVLRFIAGPAAMAIGSIAVGLHGDVLRVAIIQAAVPQSITSF
IFAEQYGLHAEVLSTAVIFGMLVSLPVLIAYYAVLGFVH
>Maldo_HF31623-RA
MIGWEDVYKVVAAMVPLYVALILGYGSVRWWHIFTPEQCGAINRFVCFFTLPLFTFEFTAHVDPYKWNYRFIGADFISKL
IIVVVLALWAKCSSKGSYSWSITSFSLCTLTNSLVVGVPLIKAMYGSSSVDLVVQASVVQAIVWLTILLFVLEFRRTGSI
DIVSSRTNVNTRVQSVDPQGKDVEAMEEITISTRPSFWYLMKAVWVKLGMNPNSYAVFIGIAWAFIAKRWHIELPSIMEG
SVSIMSKAGTGTAMFSMGIFMALQEKFVACGTSLTIIGMVLRFIAGPAAMAIGSIAVGLHGDVLRVAIIQAAVPQSITSF
IYAKEYGLHAEVLSTAVIFGMLVSLPVLIAYYAVLGFVH
>Maldo_HF33235-RA
MISLTDVYHVVAATVPLYVAMILAYLSVKWWKLFTPDQCSGINKFVAKFSIPLLSFQIISSNNPYKMNHKLILSDCLQKL
TAFLALAAVTKFSSYGGLNSIITGLSLSTLPNTLILGIPLLKAMYGDEAAKLVTQIVVLQSLIWYNMLLFLFEFRAAKAA
SVTPSSEPTAEDMEVPHEAQSKDETEDETRADNTRKIKSILLTVGRKLITNPNTHATMLGLIWASIHYKWGVKLPEIIAQ
SISILSNGGLGMAMFSLGLFMATRGSIIACGTRKAMLAMGLKFIAGPAIMALSSFAVGLRGKVLRVAVVQCMVHRNAKYS
VVYLPQATLPQGIVPFVFAKEYNVHPDVLSTGVIFGMLIALPIALAYYFLLGLIPTIRVPKSIKSEKLIIVVHHPSFLPP
SPYLVAQPPPPWVHDFSLGFRLPQYILLIAFAISHLRFSESYRDTQIPSGFPLFAFQSQIFAEKMVGPGLYTDIGKKARD
LLYRDYQSDHKFTITTFSPTGVAITSSGTKKGELFLADVNTQLKNKNVTTDVKVDTDSNLSTTITVDQPAPGLKAIFSFK
VPDQRSGKVELQYLHDYAGISSSVGLTANPIVNFSGVIGTNQLALGTDLSFDTKTGNLTKCNAGLSFSNADLVAALTLND
KGDILSASYYHSVNPLSNTAVGAEVTHRFPTNENTITLGTQHALDPLTSIKARVNNFGKASALIQHEWRPKSFLTVSGEV
DTKAIEKSAKIGLALALKP
>Maldo_HF38504-RA
MIGWEDVYKVVAAMVPLYFALILGYGSVRWWGVFTPEQCGAINRFVCFFTLPLFTFEFTAHVDPYKWNYRFIGADAISKV
IIVVVLVLWGKCSSKGSYSWSITSFSLCTLTNSLVVGVPLIKAMYGSSAVDLVVQSSVVQAIIWLTILLFVLEFRRTGSI
DIVSSSTTVDTRVQSVDPQGKDVEAMEEITITTRPSFWYLMKAVWVKLGMNPNSYAVFIGIAWAFIANRWHIELPSIMEG
SVLIMSKAGTGTAMFSMGIFMALQEKFVACGTSRTIIGMVLRFIAGPAAMAIGCIAVGLHGDVLRVAIIQAALPQSITSF
IFAKEYGLHAEVLSTAVIFGMLVSLPVLIAYYAVLEFDADCLPSYFGVFLIPSYFVTLRADLRSGKLCFCSILPAASLLC
ILFLIVSAYISSDYRENQKKPYGSEPLPRGIVAKTSDLEMRPLWSAKKKPSVNLLKKKDANSSTSLFAMAVGIKQKDLVS
KMVKKFLSSGFVVMLFHYDGIVDEWKEFQWSDQVIHVSAVSQTKWWFAKRFLHPDIVAEYSYIFLWDEDLGVDYFQPQRY
ISIVQKEGLEISQPALDYSKSEVHHQITTRLRGSVAHRRTYKSSNNGKGCYESSRAPPCTGWIEVMAPVFSRAAWRCVWY
MIQGDRTKKVGVVDAEYIIHHGRPTLGGASDDQNNQGSSSSSSKSTGNDHRVDVRRESFNQMKVFRRKWERAVGNDKCWI
DPYK
>Malsi_04g018290
MIGWEDVYKVVVAMVPLYVALILGYGSVRWWHIFTPEQCGAINRFVCFFTLPLFTFEFTAHVDPYKWNYRFIGADFISKL
IIVVVLALWAKCSSKGSYSWSITSFSLCTLTNSLVVGVPLIRAMYGSSSVDLVVQSSVVQAIVWLTILLFVLEFRRTGSI
GIVSSRTNVDTRVHSVDPQGEDIEAMEEITISTRPSFWYLMKAVWVKLGMNPNSYAVFIGIAWAFIAKRWHIELPSIMEG
SVLIMSKAGTGTAMFSMGIFMALQEKFVACGTSLTIIGMVLRFIAGPAAMAIGSIAVGLHGDVLRVAIIQAAVPQSITSF
IFAEQYGLHAEVLSTAVIFGMLVSLPVLIAYYAVLGFVH
>Malsi_04g021570
MIGWEDVYKVVAAMVPLYVALILGYGSVRWWHIFTPEQCGAINRFVCFFTLPLFTFEFTAHVDPYKWNYRFIGADFISKL
IIVVVLALWAKCSSKGSYSWSITSFSLCTLTNSLVVGVPLIKAMYGSSSVDLVVQASVVQAIVWLTILLFVLEFRRTGSI
DIVSSRTNVNTRVQSVDPQGKDVEAMEEITISTRPSFWYLMKAVWVKLGMNPNSYAVFIGIAWAFIAKRWHIELPSIMEG
SVSIMSKAGTGTAMFSMGIFMALQEKFVACGTSLTIIGMVLRFIAGPAAMAIGSIAVGLHGDVLRVAIIQAAVPQSITSF
IYAKEYGLHAEVLSTAVIFGMLVSLPVLIAYYAVLGFVH
>Malsi_12g022230
MIGWEDVYKVVAAMVPLYFALILGYGSVRWWGVFTPEQCGAINRFVCFFTLPLFTFEFTAHVDPYKWNYRFIGADAISKV
IIVVVLVLWGKCSSKGSYSWSITSFSLCTLTNSLVVGVPLIRAMYGSSAVDLVVQSSVVQAIIWLTILLFVLEFRRTGSI
DIVSSSTTVDTGVQSVDPQGKDVEAMEEITITTRPSFWYLMKAVWVKLGMNPNSYAVFIGIAWAFIANRWHIELPSIMEG
SVLIMSKAGTGTAMFSMGIFMALQEKFVACGTSRTIIGMVLRFIAGPAAMAIGCIAVGLHGDVLRVAIIQAALPQSITSF
IFAKEYGLHAEVLSTAVIFGMLVSLPVLIAYYAVLEFVH
>Malsy_04g018040
MIGWEDVYKVVVAMVPLYVALILGYGSVRWWHIFTPEQCGAINRFVCFFTLPLFTFEFTAHVDPYKWNYRFIGADFISKL
IIVVVLALWAKFSSKGSYSWSITSFSLCTLTNSLVVGVPLIRAMYGSSSVDLVVQSSVVQAIVWLTILLFVLEFRRTGSI
GIVSRRTNVDTRVHSVDPQGEDIEAMEEITISTRPSFWYLMKAVWVKLGMNPNSYAVFIGIAWAFIAKRWHIELPSIMEG
SVLIMSKAGTGTAMFSMGIFMALQEKFVACGTSLTIIGMVLRFIAGPAAMAIGSIAVGLHGDVLRVAIIQAAVPQSITSF
VFAEQYGLHAEVLSTAVIFGMLVSLPVLIAYYAVLGFVH
>Malsy_04g020930
MIGWEDVYKVVAATVPLYVALILGYGSVRWWHIFTPEQCGAINRFVCFFTLPLFTFEFTAHVDPYKWNYRFIGADFISKL
IIVVVLALWAKCSSKGSYSWSITSFSLCTLTNSLVVGVPLIKAMYGSSSVDLVVQASVVQAIVWLTILLFVLEFRRTGSI
DIVSSRTNVNTRVQSVDPQGKDVEAMEEITISARPSFWYLMKAVWVKLGMNPNSYAVFIGIAWALIAKRWHIELPSIMEG
SVSIMSKAGTGTAMFSMGIFMALQEKFVACGTSLTIIGMVLRFIAGPAAMAIGSIAVGLHGDVLRVAIIQAAVPQSITSF
IYAKEYGLHAEVLSTAVIFGMLVSLPVLIAYYAVLGFVH
>Malsy_12g022510
MIGWEDVYKVVAAMVPLYFALILGYGSVRWWGVFTPEQCGAINRFVCFFTLPLFTFEFTAHVDPYKWNYRFIGADAISKV
IIVVVLVLWGKCSSKGSYSWSITSFSLCTLTNSLVVGVPLIKAMYGSSAVDLVVQSSVVQAIIWLTILLFVLEFRRTGSI
DIVSSSTTVDTRVQSVDPQGKDVEAMEEITITTRPSFWYLMKAVWVKLGMNPNSYAVFIGIAWAFIANRWHIELPSIMEG
SVLIMSKAGTGTAMFSMGIFMALQEKFVACGTSRTIIGMVLRFIAGPAAMAIGCIAVGLHGDVLRVAIIQAALPQSITSF
IFAKEYGLHAEVLSTAVIFGMLVSLPVLIAYYAVLEFVH
>Pruav_sc0000744.1_g330.1.mk
MKKGRNVVLALLPPTFNSGSSRLYENYGHPGRFGMAANDHQIGANSGAMQLSSSSLLHKTGADKFGMVANKQEIGANFGA
TPAQFRMAANEHDTDANFGAIGLSSSSLLYETYGHPARFRMAAANNDHEIGTNFKMIGWGDVYKVVVAMVPLYFALILGF
GSVRWWRIFTPEQCGAINRFVCFFTLPLFTFEFTAHVDPYKWNYRFIGADAISKLIIVAVLALWAKCSSKGSYSWSITSF
SLCTLTNSLVVGVPLMRAMYGQVAVDLVVQSSVVQAIVWLTILLFVLEFRRTGSLDVHMISGTNTSQSVEQGEGGKDVEG
LSAMSTTSSSRPSFWYLMKAVWLKLGMNPNSYAVFIGIGWAFISSRWHIELPSIMEGSVLIMSKAGTGTAMFSMGIFMAL
QEKFVACGTSLTIIGMVLRFIAGPAAMAIGSIAVGLHGDVLRVAIIQAALPQSITSFIFAKEYGLHAEVLSTAVIFGMIV
SLPVLIAYYAVLEFVH
>Pyrbr_009339732.1_cds_XP_009338007.1_1
MIGWEDVYKVVVATVPLYVALILGYGSVRWWHIFTTEQCGAINRFVCFFTLPLFTFEFTAHVDPYKWNYRFIGADFISKL
IIVVVLALWAKCSSKGSYSWSITSFSLCTLTNSLVVGVPLIKAMYGSSSVDLVVQASVVQAIVWLTILLFVLEFRRTGSI
DIVSSRTNVGTRVQSVDPQGNDVEAMEEITISTGPSFWYLMKAVWVKLGMNPNSYAVFIGIAWALIASRWHIELPSIMEG
SVLIMSKAGTGTAMFSMGIFMALQEKFVACGTSLTIIGMVLRFIAGPAAMAIGSIAVGLHGDVLRVAIIQAAVPQSITSF
IYAKEYGLHAEVLSTAVIFGMLVSLPVLIAYYAVLGFVH
>Pyrbr_009348574.2_cds_XP_009346849.2_1
MIGWEDVYKVVVAMVPLYFALILGYGSVRWWGVFTPEQCGAINRFVCFFTLPLFTFEFTAHVDPYKWNYRFIGADAISKV
IIVVVLVLWGKCSSKGSYSWSITSFSLCTLTNSLVVGVPLIRAMYGSSAVDLVVQSSVVQAIIWLTILLFVLEFRRTGSI
DIVSSSTSVDTRVQSVDPQGKDVEAMEEITISTRPSFWYLMKAVWVKLGMNPNSYAVFIGIAWAFIANRWHIELPSIMEG
SVLIMSKAGTGTAMFSMGIFMALQEKFVACGTSRTIIGMVLRFIAGPAAIAIGCIAVGLHGDVLRVAIIQAALPQSITSF
IFAKEYGLHAEVLSTAVIFGMLVSLPVLIAYYAVLEFVH
>Pyrco_BartlettDH_new_PIN.Chr12_1145
MIGWEDVYKVVVAMVPLYFALILGYGSVRWWGVFTPEQCGAINRFVCFFTLPLFTFEFTAHVDPYKWNYRFIGADAISKV
IIVVVLVLWGKCSSKGSYSWSITSFSLCTLTNSLVVGVPLIRAMYGSSAVDLVVQSSVVQAIIWLTILLFVLEFRRTGSI
DIVSSSTSVDTRVQSVDPQGKDVEAMEEITISTRPSFWYLMKAVWVKLGMNPNSYAVFIGIAWAFIANRWHIELPSIMEG
SVLIMSKAGTGTAMFSMGIFMALQEKFVACGTSRTIIGMVLRFIAGPAAMAIGCIAVGLHGDVLRVAIIQAALPQSITSF
IFAKEYGLHAEVLSTAVIFGMLVSLPVLIAYYAVLEFVH
>Pyrco_BartlettDH_new_PIN.Chr4_1145
MIGWEDVYKVVVATVPLYVALILGYGSVRWWHIFTTEQCGAINRFVCFFTLPLFTFDFTAHVDPYKWNYRFIGADFISKL
IIVVVLALWAKCSSKGSYSWSITSFSLCTLTNSLVVGVPLIKAMYGSSSVDLVVQASVVQAIVWLTILLFVLEFRRTGSI
DIVSSRTNVGPRVQSVDPQGNDVEAMEEITISTRPSFWYLMKAVWVKLGMNPNSYAVFIGIAWALIASRWHIELPSIMEG
SVLIMSKAGTGTAMFSMGIFMALQEKFVACGTSLTIIGMVLRFIAGPAAMAIGSIAVGLHGDVLRVAIIQAAVPQSITSF
IYAKEYGLHAEVLSTAVIFGMLVSLPVLIAYYAVLGFVH
>Pyrco_Bartlett_001505.1
MIGWEDVYKVVVATVPLYVALILGYGSVRWWHIFTTEQCGAINRFVCFFTLPLFTFDFTAHVDPYKWNYRFIGADFISKL
IIVVVLALWAKCSSKGSYSWSITSFSLCTLTNSLVVGVPLIKAMYGSSSVDLVVQASVVQAIVWLTILLFVLEFRRTGSI
DIVSSRTNVGPRVQSVDPQGNDVEAMEEITISTRPSFWYLMKAVWVKLGMNPNSYAVFIGIAWALIASRWHIELPSIMEG
SVLIMSKAGTGTAMFSMGE
>Pyrco_Bartlett_008510.1
MIGWEDVYKVVVAMVPLYFALILGYGSVRWWGVFTPEQCGAINRFVCFFTLPLFTFEFTAHVDPYKWNYRFIGADAISKV
IIVVVLVLWGKCSSKGSYSWSITSFSLCTLTNSLVVGVPLIRAMYGSSAVDLVVQSSVVQAIIWLTILLFVLEFRRTGSI
DIVSSSTSVDTRVQSVDPQGKDVEAMEEITISTRPSFWYLMKAVWVKLGMNPNSYAVFIGIAWAFIANRWHIELPSIMEG
SVLIMSKAGTGTAMFSMGIFMALQEKFVACGTSLTIIGMVLRFIAGPAAMAIGSIAVGLHGDVLRVAIIQAALPQSITSF
IFAKEYGLHAEVLSTAVIFGMLVSLPVLIAYYAVLEFHSPGSFSAVYTVSHSECIHINRLQREFIIVLESRKQFAESKNQ
KKPYGSEPLPRGIVAKTSDLEMRPLWDAKKKPSVNLLKKKDANSSTNLFAMAVGIKQKDLVSKMVKKFLSSGFVVMLFHY
DGIVDEWKEFQWSDQVIHVSAVSQTKWWFAKRFLHPDIVAEYSYIFLWDEDLGVDNFHPQRYISIVQKEGLEISQPALDY
SKSEVHHQITVRLRGSVAHRRTYKSSNNGKGCYDSSRSPPCTGWIEVMAPVFSRAAWRCVWYMIQGDRTKKVGVVDAEYI
IHHGRPTLGGSSDDQNNQVTKGSSPSSSKSTGNDHRVDVRRESFNQMKVFRRKWERAVRNDKCWIDPYK
>Pyrco_Bartlett_039545.1
MIGWEDVYKVVVAMVPLYFALILGYGSVRWWGVFTPEQCGAINRFVCFFTLPLFTFEFTAHVDPYKWNYRFIGADAISKV
IIVVVLVLWGKCSSKGSYSWSITSFSLCTLTNSLVVGVPLIRAMYGSSAVDLVVQSSVVQAIIWLTILLFVLEFRRTGSI
DIVSSSTSVDTRVQSVDPQGKDVEAMEEITISTRPSFWYLMKAVWVKLGMNPNSYAVFIGIAWAFIANRWHIELPSIMEG
SVLIMSKAGTGTAMFSMGIFMALQEKFVACGTSLTIIGMVLRFIAGPAAMAIGSIAVGLHGDVLRVAIIQAALPQSITSF
IFAKEYGLHAEVLSTAVIFGMLVSLPVLIAYYAVLEFVH
>Pyrco_DAnjou_PIN.Chr12_1145
MIGWEDVYKVVVAMVPLYFALILGYGSVRWWGVFTPEQCGAINRFVCFFTLPLFTFEFTAHVDPYKWNYRFIGADAISKV
IIVVVLVLWGKCSSKGSYSWSITSFSLCTLTNSLVVGVPLIRAMYGSSAVDLVVQSSVVQAIIWLTILLFVLEFRRTGSI
DIVSSSTSVDTRVQSVDPQGKDVEAMEEITISTRPSFWYLMKAVWVKLGMNPNSYAVFIGIAWAFIANRWHIELPSIMEG
SVLIMSKAGTGTAMFSMGIFMALQEKFVACGTSRTIIGMVLRFIAGPAAMAIGCIAVGLHGDVLRVAIIQAALPQSITSF
IFAKEYGLHAEVLSTAVIFGMLVSLPVLIAYYAVLEFVH
>Pyrco_DAnjou_PIN.Chr4_1145
MIGWEDVYKVVVATVPLYVALILGYGSVRWWHIFTTEQCGAINRFVCFFTLPLFTFDFTAHVDPYKWNYRFIGADFISKL
IIVVVLALWAKCSSKGSYSWSITSFSLCTLTNSLVVGVPLIKAMYGSSSVDLVVQASVVQAIVWLTILLFVLEFRRTGSI
DIVSSRTNVGPRVQSVDPQGNDVEAMEEITISTRPSFWYLMKAVWVKLGMNPNSYAVFIGIAWALIASRWHIELPSIMEG
SVLIMSKAGTGTAMFSMGIFMALQEKFVACGTSLTIIGMVLRFIAGPAAMAIGSIAVGLHGDVLRVAIIQAAVPQSITSF
IYAKEYGLHAEVLSTAYGNIWHVGLPISLSYISLLCFLF
>Pyrusco12g002060.1
MIGWEDVYKVVVAMVPLYFALILGYGSVRWWGVFTPEQCGAINRFVCFFTLPLFTFEFTAHVDPYKWNYRFIGADAISKV
IIVVVLVLWGKCSSKGSYSWSITSFSLCTLTNSLVVGVPLIRAMYGSSAVDLVVQSSVVQAIIWLTILLFVLEFRRTGSI
DIVSSSTSVDTRVQSVDPQGKDVEAMEEITISTRPSFWYLMKAVWVKLGMNPNSYAVFIGIAWAFIANRWHIELPSIMEG
SVLIMSKAGTGTAMFSMGIFMALQEKFVACGTSRTIIGMVLRFIAGPAAMAIGCIAVGLHGDVLRVAIIQAALPQSITSF
IFAKEYGLHAEVLSTAVIFGMLVSLPVLIAYYAVLEFVH
>Pyrusco4g000470.1
MIGWEDVYKVVVATVPLYVALILGYGSVRWWHIFTTEQCGAINRFVCFFTLPLFTFEFTAHVDPYKWNYRFIGADFISKL
IIVVVLALWAKCSSKGSYSWSITSFSLCTLTNSLVVGVPLIKAMYGSSSVDLVVQASVVQAIVWLTILLFVLEFRRTGSI
DIVSSRTTVGTRVQSVDPQGNDVEAMEEITISTRPSFWYLMKAVWVKLGMNPNSYAVFIGIAWALIASRWHIELPSIMEG
SVLIMSKAGTGTAMFSMGIFMALQEKFVACGTSLTIIGMVLRFIAGPAAMAIGSIAVGLHGDVLRVAIIQAAVPQSITSF
IYAKEYGLHAEVLSTAVIFGMLVSLPVLIAYYAVLGFVH
>Rosch_v2.0_Chr3g0448071
MIGWEDVYKVVVAMAPLYFALILGFGSVRWWHIFTPEQCGAINRFVCFFTLPLFTFEFTAHVDPFEWNYRFIAADAISKL
IIVVVLAFWAKCSSKGSYSWSITSFSLCTLTNSLVVGVPLMKAMYGPMAVDLVVQSSVVQAIVWLTVLLFVLEFRRTGLD
ISSGSSNDTRVQSVEQGGKDLDGTNESTLASPSYYYWSLMKGVWLKLGMNPNSYAVFVGIAWAFIANRWHIELPSIMEGS
VLIMSKAGTGTAMFSMGIFMALQEKFVACGTSLAIIGMILRFTAGPAAMAIGSIAVGLHGDVLRVAIIQAALPQSITSFI
YAKEYGLHAEVLSTAVIFGMMVSLPVLIAYFAVLEFVH
>Ruboc_06_G09214
MIGWEDVYKVVVAMAPLYFALILGFGSVRWWHIFTPEQCGAINRFVCFFTLPLFTFEFTAHVDPFKWNYRFIAADAISKL
IIVAVLAFWAKCSSKGSYSWSITSFSLCTLTNSLVVGVPLMKAMYGPMAVDLVVQSSVVQAIIWLTMLLFVLEFRRTGLD
ISSGSGNDTRVQSVEQGGKDLEGMDESTLSSPSYYYWSLMKGVWFKLGMNPNSYAVFIGIAWAFIANRWHIEFPSIMEGS
VLIMSRAGTGTAMFSMGIFMALQEKFIACGTSLTIIGMVLRFIAGPAAMAIGSIAVGLHGDVLRVAIIQAALPQSITSFI
YAKEYGLHAEVLSTAVIFGMMVSLPVLIAYYAVLEFVH
