# Supplementary material for: Building a foundation for gene family analysis in Rosaceae genomes with a novel workflow: A case study in Pyrus architecture genes
Source: Front Plant Sci. 2022 Nov 14;13:975942. doi: 10.3389/fpls.2022.975942 (PMC9702816; doi:10.3389/fpls.2022.975942)
Supplement: Supplementary file 1 [file DataSheet_1.zip › SupFiles/SupFile1_gene_familiy_sequences/5928.faa]

>gnl_Ambtr_v1.0_evm_27.model.AmTr_v1.0_scaffold00021.15
MVGVGQGGEAETKVQDLPDAILGSIIGCVTETRSRNAVALVCRKWAALERSSRIHLSLRGHARELPFLPTSFTSISHLDLSSLSPWGHPLLLTSNDPSSLLLLARLLSSSFPNLTSLCLYARSPSSLLLLAPLWPNLVSVKLVRFHPRPPDGPPGSDFAPIFSHCNNLSRLDLSLFYCWLPDDLPPALEAHPLVASNLSSLYLLNPSTDAFKATQLLALAQACPNLSTLLASCVFDPRYVDAVGDAALVDLALACPKLSVLHLVDSSALSAPRACPDSAVPTNVTPVGLTEAFNALPLLRDFALDVRHNVLNSAPALEALAMRCPRLMALELGHFQGLLCPQDPRPSGLAHCHGLKSLSIKNSVNFSDEDLAMVSVGCPRLVKLELLGCPEITESGLRGVVRCLCRSLVDLRVSCCKRLDAVSTLCALEPICNQLQHLHIDCVWNQQAEFANNPNSNRFLTNHGEDEESCTRHTDKKMKMSSIDSDDLCYTHNGFYRTKTWTKLKSLSLWIAVGELLSPLVNAGLESCPALEEVRIKVEGDCRLCAKPGVQAFGLASLARYHSLTKLHLDCGDAVGYALSAPSGQMDLSLWERFYLNGIRELGITDMDYWPPQDREMNRRSVSLPGAGLLSESLTLRRLIIHGTTHEHFMQLLLRIPSLRDVQLREDYYPAPENDMSTEMRADSCRRFEEALSRRPIPD
>gnl_Aquco_v3.1_Aqcoe1G224800.1
MASSTTPSPTHLHDIPDVILSNILASIEDTRTRNSLSLVCRKWLLLDRSTRTSLSLRGNFRDTYMVPSCFRSITHLDLSLLSPWGHSLFPDSSSQDSLILSQFLHIAFPSVISLVIYSRTPSTLEFLSPQWPNLRHVKLIRWHQRFQSPIGSDFFHLFDNCTCLTSLDLSHFYCWTEDLPTALESHPSIASSLTYLNLLIVPSPEGFKSYELIAISTACPNLREFLVSCMFDPRYMDFIGDEALVALASNCPKLVNLHLADVCSLLNPRGNPDDEGYTSDDAKISHATFEQLFKGLPLLQELVLDICHNVRDSAVVLEVLNKKCPRLKSLKLGQFHGICRPGDSKIEGVAVCKGLEMLSIKNSADLTDSKLMVIALGCPRLTKFHIHGCKKVTEMGLKNFTCVLRKTLIEVSVSCCKNLDAGSALRAMEPIRKVIQRLHIDCVWGSMGMPVNNGQIDSDFDLNELDDEAGVSSHMYESDDLFFPTSTKRNADCYDTRKNKKCKYSSDSQSNGNGFPDKSWDRLQFLSLWFAVGDLLSTLPLYGLEICPVLEEIQIKVEGDCRSRPPKPNDQSFGLICLARYPQLSKMKLDCGDAIGFSLTAPSGQMDLSPWERFYLMGISHLNLNELDYWPPQDKDVNQRCLSLPAVGLLSECVTLRKLFIHGTAHEHWLRSFLNIPNLREMQLREDYYPAPEDDMSTEMRVASCSRFEEALNRREIPD
>gnl_Arath_TAIR10_AT2G42620.1
MASTTLSDLPDVILSTISSLVSDSRARNSLSLVSHKFLALERSTRSHLTIRGNARDLSLVPDCFRSISHLDLSFLSPWGHTLLASLPIDHQNLLALRLKFCFPFVESLNVYTRSPSSLELLLPQWPRIRHIKLLRWHQRASQIPTGGDFVPIFEHCGGFLESLDLSNFYHWTEDLPPVLLRYADVAARLTRLDLLTASFTEGYKSSEIVSITKSCPNLKTFRVACTFDPRYFEFVGDETLSAVATSSPKLTLLHMVDTASLANPRAIPGTEAGDSAVTAGTLIEVFSGLPNLEELVLDVGKDVKHSGVALEALNSKCKKLRVLKLGQFQGVCSATEWRRLDGVALCGGLQSLSIKNSGDLTDMGLVAIGRGCCKLTTFEIQGCENVTVDGLRTMVSLRSKTLTDVRISCCKNLDTAASLKAIEPICDRIKRLHIDCVWSGSEDEEVEGRVETSEADHEEEDDGYERSQKRCKYSFEEEHCSTSDVNGFCSEDRVWEKLEYLSLWINVGEFLTPLPMTGLDDCPNLEEIRIKIEGDCRGKRRPAEPEFGLSCLALYPKLSKMQLDCGDTIGFALTAPPMQMDLSLWERFFLTGIGSLSLSELDYWPPQDRDVNQRSLSLPGAGLLQECLTLRKLFIHGTAHEHFMNFLLRIPNLRDVQLRADYYPAPENDMSTEMRVGSCSRFEDQLNSRNIID
>gnl_Betvu_v1.2_Bv9_209910_tzhd.t1
MSTTTIHDLPDAILTNILSLISDVRARNCASLVTTKWRALERLTRTHLTLRGNIRDLLFHLPNSFTSITHLDLSLLSPWGLGLSLHIQDPSFLLSHRLRLAFPSVSSLTLYSRSPSTLSLLSPFFPSLSHVKLIRWHQRPNHTPLGSDFFALFQNSSLLSSLDLSCFYYWTEDLPPALQAHPFIASNLIHLNLLNFSLSEGFKSDELVDITRACPNLRDFRVGCVFDPRYVGFVGEDALLAIPSNCIHLRVLHLADISQGDRDFDEDGFSSEDAGFSLDCLVRFFSGLSFIEELLLDVCRNVRGSWVCLEALASRCPNLRVLELGCFHGICRAIESHLDGIALCQGLESLTINNSADLTDFGLIAIGRGCSKLAKFEVQGCRKITMRGLRTMVCLLTKTLVEVKITGCKYLDAPTSLKTVEPIRDRIRSLHIDCVWDGEKPEYEEEAIVLGDDDINEMESKDDDDGIEVESRVKKRCKLSLGTGSWFMNGNIKRGGTSNGNLIKTWKRLEFLSLSIGVGELLTPLAAAGLKDCPSLREIHIKVDGDCRERPKPSQGFGISSLGQYPMLSKMKLDCGDTIGYALTAPSGHMDLSLWERWFLDGFRNLRLNELDYWPPQDREVNQRSLSLPAAALLTECDTLRKLFIHGTAHEHFMMFFIRIPNLRDVQLRGDYYPAPENDMSTEMRVDSCCRFENRLNARQIPD
>gnl_Carpa_v0.4_evm.model.supercontig_52.168
MANNISDAAATTTINELPDVILLHIFSMVTDTRSRNSLALVCRKFMALERATRYSLTLRGNARDLFLIPNCFRSVTHLDLSVLSPWGHSLLSSPSSDPHLLAYRLKVAFPAVTSLTVYSRSPSTLQYLLPQWPRLRRLKLIRWHQRSQTDIGDDFIPIFEHCQSLEYLDLSSFYYWTEDLPPVLQAYPAISASLTHLDLLTASLSEGFKANEISDIARACPNLNKFLVACIFDPRYIGFVGDETLMAIASNCQKLSVLHLVDTSSLSKVRGNPESEQLTSEEARITGATLVEFFSSLPLLEELVLDVAKNVRESGFALEVLNSKCKKLRVLKLGQFHGICSASEWQLAGVALCGNLKSLSIKNSWDLTDMGLVAIGRGCCKLAKFEVEGCKMITVNGLRTMASLLRNTLVEVKISCCKNLDASSSLRAVEPIRDRIQRLHIDCVWDGLKEGGEVGQSSYDGIKDGDWSNKNKRSKYALDEDCSYVHRNGNGFWCKRWDKLSYLSLWINVGDLLAPLPMAGLENCPVLAEICIKVEGDCKDRHKPSEPAFGLSCLVRYPMLSKMKLDCGDTIGYALTAPSGQMDLSLWERFILRGIKNLSLNELHYWPPQDRDVNQRSLSLPAAGLLAECLTLRTLFIYGTAHEHFMMFLLRITNLRNVQLREEYYPAPDNDMSTEMRVESCSRFEDALNMRQIPD
>gnl_Elagu_v2.0_p5_sc00065.V1.gene284
MAYPRDKVKRTQRTFAGDHSALQLLHLIFLSLPPTREEQEEEMAGEGETHLHDLPEAILSNLFALVEDTRTRNRMALVCRRWYTLERFTRSSLCLRGNVRDLFLLPTCFASVTHLDLSHLSPWGHPFLLHHHHHHQREHPTAEEQQQHHLIALLLCRAFPNLTSLTVYARHPSTLQALAPQWPALRHAKLVRWHQRPPHHPHGADLAPLLAACPSLHSLDLSQFYCWAEDVPPALHAFPATAASLVRLDLLRPVAEGFRASELVPISAACPNLRYLLAPCVFDSRYIDSVGDEALVAVATNCPRLSLLHLADPSAVFPAAHAPDAEGFAPQDARITAAGLEVLFAALPLLEDLALDLCQNVRDAGPALETLSERCPRIESLRLGGFHGVCRGAGLRLDGVAVCGRLESLCIKNSADLTDAGLVAIARGCSRLSKLEIHGCKRVTESGLKKMTGMLRWTLVDIGISRCEHLDAPHSLRAVEPIRDRIKRLHIDCIWAGQELEHLPDSSLAAAGDDLEWNELEQDIELEASEESDAVFIDFLDVEDSPGDSLTMMCRRSEAAGDHRAGNSCSRNGIGAFWCREWKQLRHLSLWVPAGELLIPLVDAGLDSCPELEEICIKVEGDCRTCPMPSQEVFGLSSLACYPKLSKMKLDCRDVVGYALTAPTGRKDLSSWERFYLHGMGDLNLCDLDYWPPQDRDVNLRSLFLPAAGLLQGCITLRKLFIHGTANEHFMRFFLAMPNLRDVQLREDYYPAPEYDMSTEIRVDSCSRFEDALRRRPVPD
>gnl_Elagu_v2.0_p5_sc00135.V1.gene283
MTGKRPTHIHDLPEPILREVFALVKDVRSRNSVALVCRKWRSLERLTRTSLSLRGHVRNPFLLPTCFPSVSHLDLSLLSPWGHHLFLRPSPTRLNGHPDPHPNNYNDHRHSLLDDQQLLVAQRLGQAFPNVTSLTVYAREPSTLHALAPQWPGLRHAKLVRWHQRPHHPPGTDLGPLLAACPSLASLDLSHFYCWTDDIPPALQAHPATAVSLARLDLLSASSAEGFRASELAAIATACPNLRHLLGPCVFKPRFEFVGDASLLALAASCPRLSLLHLVDPSTLSPARPIPETANDGLTTRDDPGITAAGLESLFAVLPELEDLALDLSHNVRDAGPALEALGRKCPRIKSLKVGHFHGVCRAAWLHLDGVSLCGGLQALCIKNCPDLTDAGLATIARGCRILSKLEIHGCCKVTEIGFKKLAGMLHSTLVDVSISGCRQLDATRSLRAVEPIRERIERLHIDCVWVRPEFEQSPENADEACSCNSDDLDELKEQEISNQSKNKKCRYDGDHSKSNGGSSSFWWRIWERLHYLSVWVPAGEVLSPLANAGLDCCPELEEIYIKVEGDCRTCPKPAQRVFGLSSLSRYPRLAKMKLDCGEAIGYALTAPTGHMDLSLWERFYLHGIGDLNLYELDYWPPQDKDVNQRSLSLPATGLIQGCLTLRKLFIHGTTHEHFMRFFLMMPHLRDVQLREDYYPAPENDMSTEMRVDSCSRFEDALNSRLIPD
>gnl_Eucgr_v2.0_Eucgr.K01130.1
MATRCSATDIGDLPDAILSYIFTLVTDTRARNALSLVCRKYLALERATRVDLTLRGKVCDLHRIPTGFRRVERLDLSLLSPWGHDLASSVSDPFLLAGLLGAAFPSVVSLTVYARSPATLHVLLPQWPRLRRVKLVRWHQRPQQSLGADFVTLFEHCRSLSELDLSSFYYYTEDLPPALQGYPSIASSLTRLDLLTTSFTEGFKTEEIRVIAAACGNLRELLVACTFDPRYFGFVGDQALLDIAANCPKLTLLHLVDTSSLSNPRGDPEDDDGLASEEAGITRAALVEVFSKLCLLEELVLDVCRNVRESWLALEALSSKCKNLRVLKLGQFHRVVMAIESQLDGLALCEGLTSLSIKNVVDLTDMGLIEIARGCSKLRKFEIQGCKHVTWQGMRLLASLLRRTLLDVRISCCKNLDAVASLRAMEPIRDRIQRLHIDCVWDGLEEHKRREEACHGFNLNEVAEPSVQDTGQNKRCKYTLDSQYSNALSNGNGFLCNSWERLQYLSLWIGVGDLLTPLPMAGLEDCPNLEEIRIKVEGDCKGKPKPAVPAFGLSMLSRYPALSKMQLDCGDAIGFALTAPSGQMDLSLWERFFLNGIGNLYLNELDYWPPQDRDVNHRSLSLPAAGLLAQCLTLRKLFIHGTAHEHFMNFLLKISNLRDVQLREDYYPAPENDMSTEMRVDSCSRFEDALNRRYILD
>gnl_Manes_v6.1_Manes.17G056300.1
MARTLSSDVHFHDIPDAIVSNIFSLITDTRTRNSMSLVCLKWHLIERSTRTSLTLRGNIRDLFLLPTCFRAVTDLDLSFLSPWGHPIFDSSSNPKLLAQLIHRAFPSVVSLTVYARNPSALQLLAPQWPGLSKVKLVRWHQRSPATPGSDFVAVFEHNHSLNSLDLSHFYCWTEDLPPALEAYPSVAASITHLNVLAHSSAEGFKSHELLAISAACPNLCELLATCVFDPRFIGFVGDETLLSLASNCPRLSLLHLVRTGSLCDARGDPDDEGYTSEDARISHSALADMFAGLPLLEELVLDVCHNVRDTWPAWEVLNSKCPRLKFLKLGRFHGICRGIDARPDGIAICSRLESLSIKNSADLTDSHLISISFGCPRLAKFEVQGCKRITEMGMNKLASILQKSLVDVKISCCKYLNAVCSLRALEPIQDRIQRLHIDCVWENVEQFGEVASFSGEAADLRHFSSEKRGGIWEDTSPWKRRKTFNDNGIDYQSRTWARLEFLSLWIPVGELLTPLTLSGLENCPVLEEIKIKVEGDCRHRPSSTNAFGLSSLACYPRLWKMSLNCGSAIGTQMLIKEASLSQQLDCWLNVEA
>gnl_Manes_v6.1_Manes.17G056400.1
MRVCMCVVTVEKMARTLSSVHDVPDAILSNIFSLITDIRSRNSMSLVCVKWHLMERSTRTSLTLRGNIRDLYLLPTCFRAITNLDLSFLSPWGHPIFDSSFINPKLLAQLLRRAFPSVVSLTLYARNPSALQLLAPQWPGLSKVKLVRWHQRSPTNPGSDFVALFEHSHSLTSLDLSYFYCWTEDLPPALEAYPSTAASLTHLNILTHSSAEGFKSHELLSISVACPNLRELLATCLFDHRFIGFVGDETLLSLASNCPRLSLLHLVDTDSLSDARGDPDDEGYTSEDARISHTTLVDMFAGLPLLEELVLDVCHNVKDTWPALEVLNSKCPRLKSLKLGQFHGICKGIDARPDGLALCSRLESLSIKNSADLTDSRLIAISLGCPRLAKFEVHGCQRITEMGMNKLASILQQTLIDVKISCCKYLNAVCSLRALEPIQDRIQRLHIDCVWENVEQFEGEASFSSESAYLRHFPSEKRGGIWEETSSRKKSKCFDGDDNEYFSNTWARLDFLSLWIPVGELLIPLTLSGLENCPVLEEIKIKVEGDCRHRPRPTNAFGLSTLACYPRLSKMNLNCGAAIGFALTAPSGLADLSPWERFYLNGIGNLNLTELDYWPPQDTDVNQRSLTLPAAGLLAQCGRLRKLFIHGTANEHFMMFLLKIPTLRDVQLREDYYPAPENDTCTEMRIDSCSRFEDALNRRRIPD
>gnl_Medtr_Mt4.0v1_Medtr4g080020.1
MVGNNSATTVSHLPEEILSKVFTGITDTRTRNSLSLVCHSFFKLERKTRLSLTLRGNARDLYRIPTSFTNVTHLDVSLLSPWGHALFCSPAGNDSPLLAQRLRNTFPRVTSLTVYVRDPHTLHLLLFNHWPELRDVRLVRWHQRPQGLQPGSDFDALFSRCRSITSLDLSSFYHWPEDLPPVLAENTTTAASLRRLNLLTTSFTEGFKSNQIESITSSCPNLEHFLVACTFDPRYIGFVGDETLLAVASNCPKLKLLHMADTSSFSNRREEEGVEDARVSRATLVALFTGLPLLEELVLDVCKNVTETSFALEMLSSKCPNLKVVKLGQFQGICLAIGSRLDGIALCHGLQSLSVNTCGDLDDMGLIEIGRGCSRLVRFEIQGCKLVTEKGLRTMACLLRRTLIDVKVASCVNLDAAATLRALEPIRDRIERLHLDCIWKESDNFGQGLFNFDLNTLDELNGSELMDCFGGEECGEDTSMRKRQRCEYGLEADDLFVQSNGNGNGNGYYGYSWDRLEYLSLWIKVGELLTQLPVAGLEDCPNLEEIRIKVEGDCRGQPKPAVREFGLSILACYPQLSKMQLDCGDTKGYVYTAPSGQLDLSWWERFFLNGIGSLSLNELHYWPPQDEDVNQRSLSLPAAGLLQECYTLRKLFIHGTTHEHFMNYFLKIPNLRDVQLREDYYPAPENDMSTEMRVGSCIRFEDALNRRQICD
>gnl_Mimgu_v2.0_Migut.M00265.1
MAAPPTSGTTLNDLPDVILSNIIAAVVDVRGRNSAALVCSKWYALERATRSSITLRANLRDLFMVPNCFRSVSHLDLSLLSPWGHPLTSASDPALIAHLLRLAFPSLTSLTFYARNPSTIQLVASQWHNVEHLKLVRWHQRPQVETAGDELKILFSECGKNLNSLDLSAFYCWTDDVPPALESCPSVSSNLTRLNLLNPSFSEGFKSDEIKSITKACPNLKEFRAACMFDPRYMGSVGDEALVSVSVNCPKLSILHLADTSALSNTRGDPEHDGFTQEDAKINVATLIEVFSGLPLLEELVLDVCNNVRESGPALEVLNSKCPKLRSLKLCQFHGVSLPIESKLDGIALCHGLESLSIRNVGDLTDMGLIAIGRGCCRLSVFEVHGCKNITVRGMRTLASLLRRTLIDVRISCCKNLGAEQSLKALEPIQDRIESLHIDCIWDDGTESGFDLNDSFDQGEVSNDENHFESRGYNDYYDAATIENPSKKCKYSYDLNSSSDLNGYENGNVYGERTWERLKYLSLWIAVGQLLNPLTNAGLENCPNLEEIRIKIEGDCRELPKPSEREFGLSNLVNYPRLSKMHLDCGETIGYAHTAPSGQMDLSLWERFYLIGIGHLSLRELDYWPPQDRDVNQRSLSLPAAGLLQECFGLRKLFIHGTAHEHFMMFLLRIPDLRDVQLREDYYPAPENDMSTEMRSDSCSRFEAALNRRQISD
>gnl_Musac_v1_GSMUA_Achr3T03570_001
MATAAATGIHLHDLPEPILTHIFSLVCDVRSRNAMSLACRRWRTLERTTRTSLFVGDDALLMLATGCPRLSLLHLVDPSTLSPARSDSEAKEDAAVTGPGLEELFAKLPQLEDLALDLCHNKTADDSDVDQVDEEMSDESRNKKSRHSDGNDGSNESSSFWFRTWANLRCLSLWVPAGEVLTPLGDAGLESCPQLEGISIKVEGDCRTCPRPRQRVFGLSFLARYPRLVKMKLDCGEAIGYALTAPTGHMDLSLWERFYLHGISDLRLYELDYWPPQDKEVNQRSLSLPATGLIQECLSLRKLFIHGTTHEHFMRFFLMMPVLRDVQLREDYYPAPENDMSTEMRVDSCSRFEEALNSLLKSMRGSDENFRVMLLE
>gnl_Musac_v1_GSMUA_Achr11T10210_001
MAAATVSGIHLHDLPESILTNIFLLVSDVRSRNAMALACRRWRSLERATRTSLDLRGHFVGNHTLLTLAVGCPRLALLHLVDPATLSSARIDSEAKEAAAITGRGLEGLFAGLPQLEDLALDICHNKCRYSDGNHDDIENRCFWFRTWTRLRCLSLWIPAGEVLTPLGDAGLESCPQLEDICIKVEGDCRMCPRPRQRVFGLSFLARYPRLAKMKLDCGEAFGYALTAPTGHMDLSLWERFYLHGIGDLGLYELDYWPPQDKEVNQRSLSLPATGLIQGCLSLRKLFIHGTTHEHFMRFFLGMPGLRDVQLREDYYPAPENDMSTEMRVDSCSRFEETLNSLSNYISTTCLEHSLVEDIWFSCISKDRMRVSSRMVANWFYTITHNSIAHHTKEQQKNGKKKSGSRKSLEIKSYIRNS
>gnl_Nelnu_v1.0_NNU_020214-RA
MAAGNIHFHDLPDVILSNIFALVVDTRTRNAMSLVCRKWLLLERSTRTSITLRGKVRDLFLIPTSFRAVTHLDLSLLSPWGQSPLDSSPLLAQLLRQAFPLVTSLTLYARTPSTLLLLAPQWPSLRHVKLVRWHQRSSIIPPGSDFLPLLEHCSTLTSLDLSHFYCWTEDLPPALQAHPSVAASLSRLNLLTLSTEGFNSQELLAITRACPNLTHLLAACVFDPRFMDFVGDEALLALASHCPRLTLLHLADSSSLSNARPDLDDDGFPAEDASISRTALEEFFAALPLLEELTLDVCRNVMDAGPALEVLNSRCPGLKSLKLGQFHGICKAIESVLDGIALCSGLESLSIKNTGDLTDSGLLAISRGCPKLAKFEVQGCNNITETGMRNLAGMLRKTLVDVNISCCKNLDAASSLRALVPIRDRIRRLHIDCIWDSLPQSEIPSDKSAPRHAFDLNESAEEASTSNCSAAAGFMNDSPKKKKCRYAVNDSPKKKKCWSRLQYLSLWIPVGELLTPLTLAGLDSCPVLEEIRIKVEGDCRKRPKPTERAFGLSSLARYARLFKMHLDCGDAIGYALTAPTGHMDLSLWERFYLNGIGNLNLSELDYWPPQDRDVNQRSLSLPAAGLLQQCSTLRKLFIHGTTHEHFMTFLLNIPNLRDMQLREDYYPAPENDMSTEMRAESCSRFEDALNRRQIPD
>gnl_Nelnu_v1.0_NNU_021583-RA
MAIFDDLPDAILSIIFTLVVDTRTRNAMSLVCGKWLVLERSTRTSITLRGNVRHLFDIPTCFRAVTQLDLSLLSPWGQSIFDSSPHPISLAHYLRRAFPNVISLTLYARTPSILRLLAPQWPSLRHVKLVRWHPRSANIPPGSDFLHLFHHCPSLSSLDLSHFYCWTDDLPPALQAHPLVAASLSRLNLLILSSDGFKSHQLLAITSACPNLTHLLATCVFHPRFNDFVGDKTLIAVALHCPRLSLLHLADPSSLSTARGDPDHDGFTSDDAMINRTALENLFSALPLLEELTLDICHNVMDTGPALEVLNSKCPGLKSLKLGQFHGICKAIDSQLDGIALCRLLESLSIKNTGDLTDSGLIAISRGCQRLARFEVQGCKSITETGVRTFACLLRQTLVDVSISCCKNLDATSSLRALEPIRDRIQRLHIDCVWDSLHQSEITGDGAICQHGFEPNESREDASTSDRPAEFMIFLGDDGSKKKRCKYSGEVDYSRVQIKGINCSRFWRKTWDRLRYLSLWIAVGELLNPLASSGLDNCPVLEEIRIRVEGDCRMGPKPTEQPFGLSSLARYPRLSKMQLDCGDAIGYALTAPTGHMDLSLWERVYLMGIENLKLTELDYWPPQDRDVNQRSLSLPAAGLLAQCTRLRKLFIHGTAYEHFMMFFLGIPNLRDVQLREDYYPAPENDMSTEMRVDSCSRFEQALNKRQIGD
>gnl_Nelnu_v1.0_NNU_011503-RA
MIFLGDDGSKKKRCKYSGEVDYSRVQIKSINCSRFWRKTWDQLRYLSLWIAVGKPLNPLASSGLDNCPVLEEIRIRVEGDCRMGPEPTEQPSGLSSLARYHRLSKMQLDCGDAIGYALTAPTGHMDLNLWERVYLMGIENLKLTELDYWPPKDRGC
>gnl_Orysa_v7.0_LOC_Os06g06050.1
MAEEEEVEEGRSSSSAILDLPEPLLLHILSFLTDVRSRHRAALACGRMRAAERATRSELSLRGDPRSPGFLFLSHAFRFPALEHLDLSLVSPWGHPLLSSVPPCGGGGGGAPSASSSSGMNVYHPEAISEQNAFIAARLAGCFPAVTSLAVYCRDPTTLANLTPHWQASLRRVKLVRWHQRPPTLPDGADLEPLLETCAALRELDLSEFYCWTEDVVRALTTHPSATAALTHLDLGLAAATDGFKSSELGPIAASCPNLRKLVAPCLFNPRFSDCVGDDALLSLATSCPRLTVLRLSEPFEAAANIQREEAAITVAGLVAFFAALPALEDFTMDLQHNVLEAAPAMEALARRCPRIKFLTLGSFQGLCKASWLHLDGVAVCGGLESLYMKNCQDLTDASLAAIGRGCRRLAKFGIHGCDLVTSAGIRRLAFTLRPTLKEVTVLHCRLLHTAECLTALSPIRDRIESLEINCVWNTTEQPCSVANGTTTECDPEDDELGEVYESAAKKCRYMEFDDLGSWEMLRSLSLWFSAGQLLSPLISAGLDSCPVLEEISIKVEGDCRTCPRPAPRTIFGLSDLAGFPVLAKMKLDLSEAVGYALTAPTGQMDLSLWERFYLHGIESLQTLYELDYWPPQDKDVHHRSLTLPAVGLIQRCVGLRKLFIHGTTHEHFMTFFLSIPNLRDMQLREDYYPAPENDLMFTEMRAESWLRFEVQLNSRQIDD
>gnl_Phavu_v2.1_Phvul.011G129700.1
MADGTTVSNLPEEILSNVFSAVSDTRTRNSLSLVCRSFFRLERKTRISLTLRGNARDLHLIPTSFTHVTHLDISFLSPWGHALFCSSATNTFDPRLLALRLRDAFPHVTSLAVYARDPATLHLLLLSPWPELSSVKLVRWHQRPPTSPAGSDFAVLFSQCRSLASLDLSSFYHWPEDLPPVLAANPDTAASLRRLNLLTTSFTEGFKSHQIESITASCPNLEHFLVACNFDPRYIGFVGDDTLVAIPSNCPKLSLLHLADTSSFSNRRENEGFGGEEGRVTRATLVTLFSGLPLLEELVLDVCKNVRDSSLALEVLGSKCPNLRVLKLGQFQGICLALGSKLDGVALCHGLQSLSVGNCADLDDMGLIEIARGCSRLVRFELQGCMLVTEQGLRTMACFLSRTMIDVKVSGCVNLDTAATLRALEPIRDRIERLHVDCVWNGLKESDGLGHGFLNFDLKGLDELDGGGELMDYFGGGECENTSKRKRQRCKYEMGVQDSFLESNDNGFYGKCWDKLRYLSLWIKVGDLLTPLPVAGLEDCPSLEEILIKVEGDSRGQQKPAEREFGLSILACYPQLLKMQLDCGDTKGYALTAPSGQMDLSLWERFFLNGIGSLSLNELHYWPPQDEDVNQRSVSLPAAGLLQECYTLRKLFIHGTAHEHFMNFFLKTPNLRDVQLREDYYPAPENDMSTEMRVASCSRFEDALNRRQICD
>gnl_Phypa_v3.3_Pp3c17_1180V3.1
MEAVQWPSLFVHSESDRQSMQSSPEAAPAGTHISDLPSVILTNIIAYVSNPRVRNCISLACRDWYFIERQTRTELSLRGNICVMHELPTCFQQICTLDLSQCSPWGSSLFQSTQNGEEIGNCLRIGFPNVVNLTVYVRDALDIQMVAWIWPDLEIVKLVRWHPRAMESSEADDLGNEIEGLLSACKRLKSLDLSKFYCWTEDIPPALRAGASTAANLRVLNLLKLSPNGFKAQEVGAITSSCFNLEEFYILCDFDHRLLDSVGDEALLSIATNCPLLKVLHLVDYNEWSAVSDDPNQDAFAAEDSSLSRQGLEAMFKALPHLEDLVFYLSQNLRDSGAPFEILASSCKKLRSLKLSNFLGVCGGPHPDGIALCHALQELRLKNCGDLTDDALKAISVGCPKLSKLGLRQCKSITKEGLHACVKNLSHTLKDVEIAGCKLLPTAMTLKALEPIQVTVKNLHLDCVWDEGILAQEASAARTQSTVDSLNHEQSGFGLPIDIGCMGGMSAWSQRFSSTLEAYAMNEMIGAKTDSFLTPHRLVTKRRKLNKAENGGDSGMDIRRATAYSSMSLQIFGGEASSSASFLLKERPGTGLGSGNLNSAQGFPARSMGPGGTQQLSVPGAKKIQTSSGKVWKSLESLSLWIPVGEVISPLAAMGLEECPALHELKLKVEGDGRLLRKPSTQGWGINSFGRYPKLEKVELDLSEVTGFSLSAPKGFTDLSSWERHYLVGINELLLTELDYWPPSDKEVNRRAISLPGAGLLSLCSKLRKLFVHGTAHEHFLNMITGCRCLRDVQLRGDYYPAPEQETTTELRSVSCQRFEALVAKRGFPD
>gnl_Poptr_v3.0_Potri.011G066700.1
MAKKFNTNVHFHDIPDAILSSIFSLITDTRSRNAMSLVCLKWHLIERSTRTCLSLRGNIRDLFLLPTCFRAVSNLDLSLVSPWGRPILDSSPNTTLLAQVLHCTFPSVVTLTVYARNPSILHLLAPQWPNLRQIKLVRWHKRSPTTLGSDFLALFEHCHSLASLDLSHFYCWTEDLPPALEAYPSIAASLSHLNILNYTSSDQGFKSHEILAITSACPNLREFLAACIFDHRYIGFVGDETLLSLATNCPRLSLLHLVDSSSLSAARGDPDNDGYTTEDARIRQTMLIEMFSALPLLEELVLDVCHNVRDTWVALEMLNSKCPRLKSLKLGQFHGICKGIDARPDGIALCSRLESLSIKNCADLTDSGLISISLGCPRLTKKTLTEVKISCCKHLNTVTSLQALEPIRDCLQRLHIDCVWEMVEQSGSEATSSAKYDGFKCSDKRRGIWEDANLKKKYKKYNDNENGYASSNWAKLQCLSLWIPVGELLNPLVLAGLDNCPMLEEIQIKVEGDCRHQSRLSPDGFGLSSLLCYPRLSKMHIDCQAAIGYALTAPSGHVDLSPWERFYLNGIGRLNLTELNYWPPQDIDYNKRSLSLPAAGLLAQCRTMRKLFVHGTANEHFMMFLLKVQTLRDVQLREDYYPAPENDNSTEMRIDSCSRFEDALNRRAIPD
>gnl_Poptr_v3.0_Potri.014G142600.1
MASSSMAMAATMNDLPDVILSIIFSSVSDTRTRNSLSLVNRKFLALERSTRTSLTLRGKARDIYMIPTCFRSVTHLDLSLLSPWGRSDLLSTASSVPFLLAQRLRLAFPLVTSLTVYARSPSTLHILLPQWPNLSHVKLIRWHPRSSSPHLGNDVVPLFEHCQALSSIDLSSFYYWTEDIPPVLQAYPSVSKALTCLDLLTVSLTDGFKSEEIQAITAACPSLTRFLLVCIFDPSYFGCVGDETLLAIVANCPRLRVLHLVDRASLGSTRGEPEDDGYTREDARITKVGLVDFFTGLPLLQELVLDFYQNVRDSALALEALHSKCPELKLLKLGQFHGICMAIESQLDGVALCSGLVSLTIKNSADLTDMGLIEIGRGCCNLARFEVEGCKKITMKGMRTMASLLHKTLIEVKISCCKNLNAVASLRSLEPIQGRIERLHFDCVWEGLEEDGGILCFDLNEGLCQSVEHEYGSKRKKSKYSSDPDSSSSCMQSNGNGMFSKSWDRLKYLSLWIGAGVLLTPLPMAGLYDCPNLEEIRIKVEGDCRTGHKPSQREFGLSCLAYYPRLSKMQLDCSDTIGFALTAPSGQMDLSLWERFFLNGIGNLSIYELDYWPPQDRDVNQRSLSLPGAGLLAECLAMRKLFIHGTAHEHFIMFLLRIPNLRDVQLREDYYPAPDNDTCTEMRVGSCSRFEDALNRRQILD
>gnl_Prupe_v2.1_Prupe.3G117700.1
MTTATTINDLPDAILSTIIGMVSGTRTRNSLSLACRKFRSTERATRTSLTLRGNARDLPDLPLCFAAVTHLDLSLLSPWGHSLLSPSAAANDTDPLLLAQRLRAAFPFVDSLIVYSRSPSTVQIVSHLWPGLRRVKLVRWHQRPQSPPGADFDPLFDQCHSLSELDLSEFYYWTEDLPPVLEAHPNVARSLTKLDLLTTSFTEGFRANEIKSIVTACPKLQHLLIACMFDPRYIGFVGEEALLSISANCPELKVVHLIDTSSLANARGDPNDDGFTSEDARIGRAALVDFFSGLPLLEDLALDVCKNVRDSGLALEVLGSKCPRLRALKLGQFHGICSAIGSELDGIALCSGLESLSIKNSADLTDMGLIEIARGCCKLAKFEVQGCKRITVKGLRTMACLLRKTLVDVGISCCKNLDAAASLRALEPIRDRIQRLHIDCVWEQEDEHARNFDLNQVNDQEDVNSEASVLNRNGEDADYMELNWAAEYEHRSSKKCKLGLDGDCSYMPPSNGYGYGNGNGFWCGESWERLHYLSLWIGVGELLTPLPTAGLDDCPNLEEIRIRVEGDCRGRQKPTQRDFGLSCLAGYPLLSKMKLDCGDTVGYALTAPPGQMDLSLWERFFLSGIESLSLSELDYWPPQDRDVNQRSLWLPAAGLLSECLTLRKLFIHGTAHEHFMMFLVRIPSLNCNLRDVQLREDYYPAPENEMSTEMRVDSCRRFEKALNRRPILD
>gnl_Selmo_v1.0_90091
MFSNNKRQKTTHGEEEDHEQGRRTALHDIPGSILAAIIALVPDTRSRNAASLVCKEWHAMERATRRRLCLRGSSAQLHMLPTTFHAVRHLDVSNVSPWGTTLYAAHSAVCGQLTARWLNRAFPSVVDLTVYARDGTDIQLVAASWPDLETVRLVRWHQRPTGAGGDGSDGGDAAMELRGLLSSCPRLTHLDLSRFYCWAEDIAPALQASPSANLRVLNLLKLSPEGFKAAELLAIAAACGINLEELYALCEFDPRFLDCLSDECLIQVADYCPHLRVLHLVDSTQFSASRDPASDDPVFGAPALDASVTVRGLESLFQALPLLEDLALLLGHKVRDSAPAFEALAKSSKSVHALHLGHFQGLCSGSNGIARCGAAGLRTLQLRSCDDLTDAALGAIASASPQISWLGLRRCPLVTPAGLSSCVSILRRSLTRVEIECCPTLSTRNLLRALAPVRSTLQHLHVDCVWDADLEEEEQGGAEQEQEQDQALDLFGNLAWKKLHHLSLWISAAHLISPLVQMNLISHCPLLRELSIRVEGDCRLFAKPQAREFGLRSFARFPSLASLRLDLSEAVGYALSAPGGNRDLSIWERFYLQGIQSLPGLQELDYFPPSDKDVNYRGMTLPGVGLISQCHGLRKLFVHGTAYEHLFMMLLKIYNLRDVQLRADYFPAPDMETSTEMRAESCKRFETLLEKRGFPD
>gnl_Solly_v2.4_Solyc12g010900.1.1
MATLARPTIINDLPDVILSNIIAAVSDVRSRNTAALVCRKWLVLERATRTSLTLRGNIRDLFMLPTCFRSVTHLDLSLVSPWGHPLLSPRATASSDDADSVLIAHLLRHAFPIVTSLIVYARNPHTLQFLPVQWPQLKYIKLVRWHQRPQLASGDEFNLLFQGCPQLGSLDLSTFYCWTDDIPPALELNPLVAGNLTVFNLMNASFSEGFKTDEIRVITKCCPNLKELKIACMFDPMYIGFVGDEALVCISINCPKLTVLHLADTSTLSNCRADPDDEGFTTDDAKFTVSTLIEVFSGLSLLEELVLDVCNNVRDSGPALEILNTKCPKLRSLKLGQFHGVSMPIGSKLDGVALCQGLKSLSIRNVGDLDDMGLIAIGRGCSRLTKFEIQSCKKITMRGMRTLASLLWKSLVDVRISCCKNLGASSSLKALEPIQERIQRLHIDCVWDSVEEIENLNGVEYGFDLNKTNGGEASTHPNGSGDTFGSMDDDIVFNRNKRCKYGYDLNSVCMEDNGHGNGFGGRTWDRLQYLSLWIGVGDLLTPLAAAGLEHCPNLEEIKIRVEGDCRLWSKPSERAFGLSTLLRYHKLVKMHLDCGDIIGYAHTAPSGQMDLSLWERFYLFGIGTLNLRELDYWPPQDRDVNQRSLSLPAAGLLQECITLRKLFIHGTAHEHFMMFLLRIPNLRDVQLREDYYPAPENDMSTEMRSDSLSRFEAALNRRQICD
>gnl_Solly_v2.4_Solyc07g055120.2.1
MAAQLTCVTAINDLPDVILSNIIAVVSDVRSRNSASLVCRKWMVLERSTRSSLTLRGNVRDLIMLPTCFRSVTHLDLSLISPWGHPLLSPTAFADPFLIAQLLHHAFPAITSLVLYTRNPLILRILPPLWPNLKEIKLVRWHQRPQLSAGEELSMLFTENCPKLHSLDLSNFYCWTDDIPVALESHPTVAANLTSLNLLNSSFSEGFKSDEISSITRACPNLKEFRVACVFEPRGDRNDEGFTQEDAKFSASTLIEVFSGLPLLEEFVLDVCNNVRDTGSALEILNKKCPKLRLLKLGQFHGVSMPIESKLDGVALCEGLQSLSIRNVGDLNDMGLIAIGRGCSRLTKFEIQGCKKITMRGMRTLASLLKNTLVDVKISCCKNLGASYSLKALEPIQDRIQRLHIDCVWDSVEEFEDLDGYGYGFDLNVNDGGQASSNSAGSGDTFECEEDAFTFKQQKRCKYEKVNSHANGHSGQSWDRLQSLSLWIEVGELLTPLTAAGLEDCPNLEEIKIKVEGDCRLWSKPSGREFGLSTLLYYPMLSKMHLDCGDTIGYAHTAPSGQMDLSLWERFYLLGIGNLSLTELDYWPPQDRDVNQRCLSLPAAGLLQECVTLRKLFIHGTAHEHFMMFFLRIPNLRDVQLREDYYPAPENEMSTEVRADSLSRFEAALNRRPISD
>gnl_Sorbi_v3.1_Sobic.010G043000.1
MAEDAAAGSPLLDLPEPLLLHILGFLTDARSRHRVALACHRLLAAERATRAALSLRGDPRSDVFLYLIRPTFCFPALERLDLSLVSPWGHPFLSSAAPSADAVAPAVAAEEVAGQNALIAARLAYCFPAVSSLAVYCRDPTTLASLTPHWRSRLRSVKLVRWHQRPPGLDAGADLEPLLGDCPALRALDLSEFYCWTEDIQPALAAHPAAAAALTELDLGLAGATDGFYAAELGAIARFCPNLRKLVAPCVFNPRYVDFVSDDALLTIATSCPKLSILRLREPFELAATSQREDAAITVAGLVSFFAALPELEDFTLDLRHNVLETAPAMEALARRCPRIKFLTLGGFQGLCKASWLHLDGVAVCGSLESLCIKGCLDLTDASLAAIGRGCGRLAKFAIHGCDLVTSVGIRRLATALRPTIKEVSILHCRLLDTATCLTALSPIRDRIESLEVSCVWKEVEQPESVANGTTGCDHEDDDLGEVTYESASKKCRYMELDDLVSWEMLRSLSLWFPAGEVLSPLISAGLDSCPVLEEISIKVEGDCRARPGPFFGLRYLAGFPVLAKMKLDLSEAVGYALTAPAGQMDLSLWERFYLHGIDSLMTLYELDYWPPQDKEVNQRSLTLPAVGLLQGCVGLRKLFVHGTTHEHFLTFFLKVPNLRDMQLREDYYPAPESDMMNTEMRAESWLRFENQLNIRLIED
>gnl_Spipo_v2_Spipo8G0053800
SRGMAGGGGGGGGGGTQLSDLPEVILHSIFTAVEETRTRNAMALVCRRWLEVDRATRSSLALRGNVRDLFLVPTCFRSVTHLDLSLLSPWGTSLLPQLIAPWLRRAFPAVTSLTVYARVPAVVATLAAQWPQLREVKLIRWHQRPNSDVGTELVPLLQHCTSLSSVDLSNFYCWTEDVPPALQACPRAAASLARLDLVGLSSDQGFNSRELLAISAACPNLRHLRASCVFNPRLIGFVGEEALLGVATNCPRLSLLHLVDTSALSDSRAGGEENGGVPAEDSRISHRALEDLFARLPLLEDLALEVYPGVCDAGPVLETLNSRCPRLEALRLGRFQGICRAAGLHLDGIAVCGRLRRLALKNAGDLTDAGLVAIGRGCSRLAELEIEGCQEISEGGLRRLVSIRRGTLVEVRIAGCRRLTAARSLRAVEPIRDRIEGLHIDCVWDAAAPAAETLPADPPAEEEEEEADVEFPVKKRREGSAPELAGPEEEEEEWGGEGGFWCRTWSRLRRLSLWVPVGEALDPLVEAGLESCPWLEEICIKVEGDCRRCAKPKPGSFFGLDCLSRYPRLRKMKLDCGEALGYALTAPMGQIDLSIWERFYLWRIGVLEGLQELDYWPPQDRDMNQRSLSLPAAGLLGQCTALRKLFIHGTAHEHFMKFLLKIPTIRDVQMRETYYPAPEGDTSTEMRDDSTSRFEAALNRRPIPD
>gnl_Stras_v2.0_SGA_v2.0_scaffold9T04831
MAAAAAATTLNDLPDVILSSIMAAVSDVRSRNSASLVCHKWYLLERATRSALTLRGNIRDLFMLPTCFQSTSHLDLSLISPWGHPLTSAADPDSALIGHLLRHAFPAVTSLAIYARDPSTIHIVVPQWPNLERLKLVRWHQRPQTEAAGDELKLLISECGTLKSLDLSSFYCWTDDVPAALGSCPTFAANLKSLNLLNSSFSEGFKSDEIKAITKACPNLREFRASCMFDPRYIGHAGDEALVSISVNCPKLEILHLADTNALSSSRTDFDPDEREGLGQEEAKINVATLIEVFSGLPLLEDLSLDLCNNVRDSGPALEVLNSKCPKLKSVKLGQFHGISLPVESKLDGIALCQGLESLSIRNVDDLTDMGLIAIGRGCYRLAKFEVYGCNKITVKGMRTMASLLRKTLVDVKIAACKKLGAVQSLKALEPIQDRLERLHIDCDWDCPDEEEEEEEPSDYFDSAAEYDDEIYSVRKRARYTYDLNSSSSGLDVNVEGYDEDKTWARLRYVSLWLSVGQLLTPLVAAGLNDCPELEEMSIKVEGDCRLLPRPVVREFGLTTLLNYPKLSRMNLDCGDINGYAHTAPSGQMDLSLWERFYLIGIGHLGLTELNYWPPQDRDVNQRSLSLPAAGLLQECNWLRKLFIHGTAHEHFMMFFLRIEGLRDVQLRADYYPAPENDMSTEMRADSCSRFEVALNRRQISD
>gnl_Theca_v1.1_Thecc1EG001714t1
MAAIHDIPDVILSNIFASISDTRSRNSLSLVSRKFMLLERATRFSLTLRGNAKDLFMIPTCFRSVTRLDLSLLSPWGHSLLSSSHLPDPQLLAHRLRVAFPAVRSLTVYARSPSTIQMLVHQWPGLKRVKLVRWHRRLTQWPIGADFVWLLEQCENLCWLDLSSFYYWTEDLPPVLQACPKVSASLVHLNLLTTSFTEGFKSQDIKDITTACPNLKSFLVACNFDPRYIGFVGDETLLAVANNCPKLTLLHLAETSSLADVRGDPDNEGFTSEDAMITRGTLVEFFSRLPLLQELVLDVCRNVRDVGLALEMLNSKCKDLRVLKLGQFHGVCLAIESQLDGIALCSGLRELSIKNSGDLTDMGLIAIGRGCCKLSRFEVQGCKRITEKGLRTMACLLRNTLVQVKISCCKNLDAAASLRAVEPICDRIQWLHIDCVWDGLGETGNSDSEQVGHSFGRNQVGESSNLFSFSETENEDDQDMSRKKCKYSDDFELSSDSYIMETNAVNGFWCKKWDKLRYLSLWIGVAELLSPLPMAGLENCPELEEIRIKVEGDCRGRPKPRERAFGLSYLARYPRLSKMRLDCGETIGYALTAPSGEMDLSLWERFYLNGIGNLRLNELDYWPPQDRDVNQRSLSLPSAGLLAECRELRKLFIHGTAHEHFMMFLPNIPNLRDVQLREDYYPAPESDMSTEMRADSCSRFEAALNSRHILD
>gnl_Theca_v1.1_Thecc1EG029690t1
MAKKLAGTSSNVHFHDIPDVILSNIFSLVTDTRTRNAVSLVCLKWHLLERSTRKSLTLRGNIRDLFLLPTCFRAVTNLDLSFLSPWGHPLLDSSPNPVLLAQLLRNAFPSVVSLTVYVRNPSTLHLLAALWPNLRDVKLIRWHQRLPTPIGSDFIALFEHCHTLSSLDVSHFYCWTEDLPPAFEAYPYIGACLSRLNILKNSSADGFKSHELLAITAFCPNLREFLATCTFDHRFIGFVGDQTLLALASNCPSLSLLHLVDATSSSKVRADPNDEGYTSEDASISHATLADVFAGLPLLEELVLDVCHNVRDAWPALEVLNSRCPRLKSLKLGQFHGICRSIDYRPDGVALCQGLESLSIKNSADLTDTALVAISLGCPRLSKFEVLGCNRITVIGMWKLAYALQKTLVDVKIFYCKNFDAVSSLQALEPIRDRIERLHIDFVWENVEQSEGQTGSSNQPGGFENFEAGKRGIIREERSVRKKCKSYALGNDNLFSSRTWNKLHYLSLWVAAGELLTPLSLAGLDDCPALEEIDIKIEGDCRDQPRPSMDAFGLSSLACYPRLSRMNLDCSGVIGYALTAPSGRADLSLWERFFLSGIENLHLNELNYWPAQDMDVNQRSLFLPAAGLLAQCGTLRKLFIHGTANEHFMMFLLRIPTLRDVQLREDYYPAPENDTSTEMRVDSCCRFEDALNSGQVPD
>gnl_Utrgi_v4.1_Scf00598.g19923.t1
MAVATDSTSIDDLPEAVLSTVIAAVSDVRSRNSAALICRKWCRVERATRSSLTLRGNLRDIFMLPSCFHSISHLDLSLISPWGYPLTSACDPRFIVAILRRAFPSITSLTFYARNPDTITLVAPLWPNLKHAKLVRWHQRPQIAAAGDELKILFSLCEQLTSLDLSLFYCWTDDVLPTLESYPSVAGNLTRLNLLNPSFSDGFKSHEIMGITAACPNLQDFRAACLFDPRYIGFIDDQALVAISTNCPKLAVLHLADTSALSSARANLEDQVQIPDNSRINATTDSGPALEALNSKCPKLKSLKLGQFHGISLPVESKLDGIALCQGLDALSIRNVGDLSDMGLIAIGRGCCAVARIEVHGCENITIKGMRTLACLLHKTLKEVKISSCKNLSGSATLRALQPIQDRIQKLHFDCIWDSIEDVDNTNEVEDFDQYPGDEMWCRSLKQTEEHHRSNSISGPTGKKRRLSYHLSVNVECGSSLSTWDRLQSLSLWIPVGQLLTPLASAGIEKAPNLEEITIKVEGDCRELSKPVEREFGLSSLLNYPKLSRMNFDCGDTIGYAHTAPSGQMDLSLWERFHLIGIGHLNLRELDYWPPQDRDVNQRSLSLPAAGLLQECIGLRKLFIHGTTHEHFMMFLLRIPNLRDVQLREDYYPAPENDMSTEMRADSCSRFEAALNERQIPD
>gnl_Vitvi_Genoscope.12X_GSVIVT01020711001
MFAIKKDCRAAAGGATTIHDLPDAILSSILASVTDTRARNAAALVCRKWLVLERGTRTSLTLRGNVVHNNLYMIPTCFRAVTHLDLSLLSPWGHSLISPSSDPMLLAHLLRHAFPMVTSLTVYARTPATLQLLAPQWPNLTHIKLVKWHQRSPSALGSDFDPILRHCTSLTSVDLSNFYYWTEDLPPALQAHPATAAALTRLDLMTLSFAEGFKSHEILAITAACPNLQQLLIACTFDPRYIGFVGDEAIVAIASNCPGLTVLHLADTASLSNGRGDPEEEGFSSEDAGISTTALSGLFSGLPLLQELVLDVCKNVRDSGATLEMLNSRCPKLRVLKLGHFHGLCLAIGSQLDGVALCQGLESLSIKNSADLTDMGLIAIARGCSKLAKFEIHGCKKVTWKGISTMACLRRSTLVEFKISCCKNLDAVSALRGLEPIRDRIQRLHIDCIWDRSEHIPSQDDDRFWDHEASIKKKKRKYTTDLDASYEQNNGNGICSKTWERLRCLSLWIGVGELLPPLAKAGLDDCPCLEEIQIKVEGDCRERSKPSQPFGLSSLMRYPRLSKMKLDCGDTIGYALTAPSGQTDLSTWERFYLNGIKNLTLNELDYWPPQDKDVNHRSLSLPSAGLLAECVTLRKLFIHGTAHEHFMTFLLAIPNLRDVQLREDYYPAPENDMSTEMRIDSCSRFEDALNRRRILD
>Frave_00915-v1.0-hybrid.t1
MTAAALINDLPEAILTTIIALLSDTRTRNSVAHRLCLAFPSVTSLTVYFRSSSTVEIVFSLWPRLRRLKLVRWHQRPQSN
LGADFDPLFQQCYALSDLDLSEFYYWTEDLPPVLEAHPNVARSLTKLNLLTASFTEGFKATEIRSITVAWS
>Frave_15755-v1.0-hybrid.t1
MTAAAPINDLPEAILTTIIALLSDTRTRNSVALVSRKFRTLERTTRTSLTLRGNARDLHLIPTCFSSVTDLDLSLLSPWG
HALLSPSASSTDPALLAHRLRLAFPSVTSLTVYSRSSSTVEIVASLWPRLRRVKLVRWHQRPQSNLGADFDPLFQQCHAL
SDLDLSEFYYWTEDLPPILEAHPNVARSLTKLNLLTASFTEGFRATEIRSITVACPKLQQLFVACMFDPRYMGFVGEEAL
LSISTNCPELRVVHLIDTSSLLNARGDPNDDGFTLEDAQIGRAALVDFFSGLPLLEELVLDVCKNVRDSGLALEVLASKC
PRLRALKLGQFHGLCSAIGSRLDGIALCHGLESLSIKNCGDLTDMGLIEIARGCCKLAKFEVYGCKKITVKGLRTLASLL
WKTLVDVSISCCKNLDAAASVRALEPIRDRIQRLHIDCVWQREIPQDFDLNQVNDYDVGDNDGVAVSQNGNDYMSWCDAF
EQRISKKCKYGSDGDCSYMPTNGYANGNGHGNGNGFWGDETWERLHYLSLWIEVGDLLTSLPEVGLDDCPNLEEVQIRVE
GDCRGRHKPTQREFGLSCLARYPQLSKMKLDCGDTVGFALTAPPGQMDLSLWERFFLSGIGNLSLSELDYWPPQDRDVNQ
RSLWLPAAGLLAECITLRKLFIHGTAHEHFMMFLVRPDLNLSLRDVQLREDYYPAPENEMSTEMRVDSCCRFEDALNRRP
ILD
>Frave_27571-v1.0-hybrid.t1
MSGDSPSSSLSLDDAGKQAQASPLALPLRWSRLPGAPVHAACNSDTRTCNSDTRTCNSVSRKFRTVERATHASLTLCRNT
RDLHLIPTCFSSVSDLDLSLLSPWGHALLSPSDSSTDPALLAHRLRLAFPVVTSLTVYSRSSTVEIVSSLWPRLRRVTLS
SGCRRGGEEEVEARRRRWPGEEEGLPPGPLLVVGWINRGGLSSLVKEIKMATKSSEEMIRILVVGIFLGQQKAPKPSLRD
LESD
>Maldo_GDDH_09G1236800
MATTINDLPEPILSTVITLVFDTRTRNSLSLVCKKFRSMERATRTSLTLRGNARDLHRIPICFTAVAQLDLSHLSPWGHA
LLSPSAANTDPLLLAQRLRDAFPFVTSLTVYSRLPSIVQIVSHLWPGLRRVKLVRWHQRPQSPLGADFDPLFSACQSLSE
LDLSEFYYWTEDLPPVLESYPNVARSLTKLNLLTTSFTEGFKANEIKSITAACPKLQHLLVACMFDPRYVGFVGEEALLS
ISTNCPELRVIHLIDTTSLANAHGEPDDDGYTAEDARVGRAALIDFFSGLPLLEELVLDVCKNVRDSGLALEVLGSKCPR
LRALKLGQFHGICSAIGSKLNGIALCAGLESLAIKNSADLTDMGLIEIAKGCCKLAKFEVHGCKRITVKGLGTMACLLRK
TLVDVSISCCKNLNAAGSLRALERIRDRIQRLHIDCVWEPEDAHGFDLDQVNVDDYVGDGIAVNRNGDDGGDYMDLNWAA
ECENRSKKCKLGMDGECSYMPPSNGNGNGNGNGNGFWYGESWERLHYLSLWVGVGELLTPLPSVGLDDCPNLEEIQIRVE
GDCRGRHRPTQREFGLSCLAGYPCLSKMKLDCGDTVGYALTAPPGQMDLSLWERFFLTGIESLCLTELDYWPPQDRDVNQ
RSLWLPAAGLLSECVTLRKLFIHGTAHEHFMMFLVRNPSLRDVQLREDYYPAPENEMSTEMRVDSCCRFEDALNRRPILD
>Maldo_GDDH_17G1266700
MATTVNDLPEVILSAIITLVSDTRTRNSLSLVCKKFRSMERATRASLKLRGNARDLHRIPICFTAVDQLDLSLLSPWGHS
LLSPSAANTDPLLAQRLRDAFPSVTSLTVYSRSPSTVQIVSRLWPGLRRFKLVRWHQRPHSPLGADFDPLFRECQSLLEL
DLSEFYYWTEDLPPALEAHPGVARSLTKLNLLTKSFTEGFKANEIKSITAACPKLQHLLVACMFDPRYIGFVGEEALLSI
SANCPELRVVHLVDTTSLANARGDPNDNGFTAEDARVGRAALVDFFSGLPLLEELVLDVCNNVRDSGLALEVLGSKCPRL
RLLKLGQFHGICSAIGSELDGIALCAGLESLSIKNSADLTDMGLIEIARGCCRLAKFEVIGCKRITVKGLRTMACLLRKT
LVDVGISCCKNLDAAASLRALEPIRDRIQRLHIDCVWEKDDSHGFDDLGQVNAHGGIALNRNGDDGGDYMDLNWAAEYEI
RSSKKCKLGMDGECSYMPPSNGHGYGDGNGNGNGFWYDETWERLHYLSLWVGVGELLTPLPSVGLNDCPNLEEIDIRVEG
DCRFNHRPTRREFGLSCLAGYLRLSKMKLDCGDTVGYALTAPAGQMDLSLWERFFLNGIGSLSLGELDYWPPQDRDVNQR
SLSLPAAGLLSECDTLRKLFIHGTAHEHFMMFLVRNNNLNLRDVQLREDYYPAPENEMSTEMRVDSCCRFEDALNRRPIL
D
>Maldo_Gala_16g000050
MASRPTVGEGDRAREKQRFTEIKVYTRKTFKSLKKNNIVHTTANTAPLLLAQRLCDTFPFITSLTTYSRSPSIVRIVSHL
WSGLRHVKIVCWHQRPQSPIGADFDLLFSACQSLSELDLLEFYYWTEDLPPVSFWVFQYCDGEDVVQYFSNCTHIIVDKI
VYDDLVCVDARNGAKTLVTTLWVHHSFDVGLPIDPTCRACPPTLSEPNSGFSSTCSSISPRPKSRASTLGTKFSTAPTHS
CLFSAMASEGQSHPMNLRDSYKGCDFTLGDGRGGESIYGDKFADEIQHTGPGILSMTNAGPDTNGSQFFITTVKTVSQG
>Maldo_HF06403-RA
MERATRTSLTLRGNARDLHRIPICFTAVAQLDLSHLSPWGHALLSPSAANTDPLLLAQRLRDAFPFVTSLTVYSRSPSIV
QIVSHLWPGLRRVKLVRWHQRPQSTLGADFDPLFSACQSLSELDLSEFYYWTEDLPPVLESYPNVARSLTKLNLLTTSFT
EGFKANEIKSITAACPKLQHLLVACMFDPRYIGFVGEEALLSISTNCPELRVIHLIDTTSLANAHGEPDDDGFTAEDARV
GRAALIDFFSGLPLLEELVLDVCKNVRDSGLALEVLGSKCPRLRALKLGQFHGICSAIGSKLNGIALCAGLESLAIKNSA
DLTDMGLIEIAKGCCKLAKFEVHGCKRITVKGLGTMACLLRKTLVDVSISCCKNLNAAASLRALERIRDRIQRLHIDCVW
EPEDAHGFDLDQVNVDDYVGDGIAVNRNGDDGGDYMDLNWAAECENRSKKCKLGMDGECSYMPPSNGNGNGNGFWYGESW
ERLHYLSLWVGVGELLTPLPSVGLDDCPNLEEIQIRVEGDCRGRHRPTQREFGLSCLAGYPCLSKMKLDCGDTVGYALTA
PPGQMDLSLWERFFLTGIESLCLTELDYWPPQDRDVNQRSLWLPAAGLLSECVTLRKLFIHGTAHEHFMMFLVRNPSLRD
VQLREDYYPAPENEMSTEMRVDSCCRFEDALNRRPFLD
>Maldo_HF32165-RA
MATTINDLPEVILSAIITLVSDTRTRNSLSLVCKKFRSMERATRASLKLRGNARDLHRIPICFTAVDQLDLSLLSPWGHS
LLSPSAANTDPLLAQRLRDAFPSVTSLTVYSRSPSTVQIVSRLWPGLRRFKLVRWHQRPHSPLGADFDPLFRECQSLLEL
DLSEFYYWTEDLPPALEAHPGVARSLTKLNLLTKSFTEGFKANEIKSITAACPKLQHLLVACMFDPRYIGFVSEEALLSI
SANCPELRVVHLVDTTSLANARGDPNDNGFTAEDARVGRAALVDFFSGLPLLEELVLDVCNNVRDSGLALEVLGSKCPRL
RLLKLGQFHGICSAIGSELDGIALCAGLESLSIKNSADLTDMGLIEIARGCCRLAKFEVIGCKRITVKGLRTMACLLRKT
LVDVGISCCKNLDAAASLRALEPIRDRIQRLHIDCVWEKDDSHGFDDLGQVNAHGVIALNRNGDDDGDYMDLNWAAEYEI
RSSKKCKLGMDGECSYMPPSNGHGYGDGNGSGNGFWYDETWERLHYLSLWVGVGELLTPLPSVGLNDCPNLEEIHIRVEG
DCRFNHRPTQREFGLSCLAGYLRLSKMKLDCGDTVGYALTAPAGQMDLNVWERFFLNGIGSLSLSELDYWPPQDRDVNQR
SLSLPAAGLLAECDTLRKLFIHGTAHEHFMMFLVRNNNLNLRDVQLREDYYPAPENEMSTEMRVDSCCRFEDALNRRPIL
D
>Malsi_16g000250
MASRPTVGEGDRAREKQRFTEIKVYTRKTFKSLKKNNIVHTTANTAPLLLAQRLCDTFPFITSLTTYSRSPSIVRIVSHL
WSGLRHVKIVCWHQRPQSPIGADFDLLFSACQSLSELDLLEFYYWTEDLPPVSFWVFQYCDGEDVVQYFSNCTHIIVDKI
VYDDLVCVDARNGAKTLVTTLWVHHSFDVGLPIDPTCRACPPTLSEPNSGFSSTCSSISPRPKSRASTLGTKFSTAPTHS
CLFSAMASEGQSHPMNLRDSYKGCDFTLGDGRGGESIYGDKFADEIQHTGPGILSMTNAGPDTNGSQFFITTVKTVSQG
>Pruav_sc0000067.1_g380.1.mk
MTTATTINDLPDAILSTIIGLVSDTRTRNSLSLACRKFRSTERATRTSLALRGNARDLPDLPLCFAAVTHLDLSLLSPWG
HSLLSPSAAANDTDPLLLAQRLRAAFPFVDSLIVYSRSPSTIQIVSHLWPGLRHVKLVRWHQRPQSPLGADFDPLFDQCH
SLSELDLSEFYYWTEDLPPVLEAYPNVARSLTKLDLLTTSFTEGFRANEIKSIVTACPKLQHLLIACMFDPRYIGFVGEE
ALLSISANCPELKVVHLIDTSSLANARGDPNDDGFTSEDARIGRAALVPLLEELALDVCKNVRDSGLALEVLGSKCPRLR
ALKLGQFHGICTAIGSELDGIALCSGLESLSIKNSADLTDMGLIEIARGCCKLAKFEVQGCKRITVKGLRTMACLLRKTL
VDVGISCCKNLDAAASLRALEPIRDRIQRLHIDCVWEQEDDHAPNFDINQVNDDEDEDVNSEASVLNRNGEDGDYMDLNW
AAEYEHRSSKKCKLGLDGDCSYMPPSNGYGYGNGNGFWGGESWERLHYLSLWIGVGEPLTPLPTAGLDDCPNLEEIQIRV
EGDCRGRHRPTRRDFGLTCLAGYPLLSKMKLDCGDTVGYALTAPPGQMDLSLWERFFLSGIESLSLSELDYWPPQDRDVN
QRSLWLPAAGLLAECLTLRKLFIHGTAHEHFMMFLVRIPNLNRNLRDVQLREDYYPAPENEMSTEMRVDSCRRFEEALNR
RPILD
>Pruav_sc0000588.1_g890.1.br
MLILNRKKSRLDRYGIPIVGCVGPAAAVRSFEAMPSVADADCPRTWVLGRVYEIHVSLHEWRVRYDTHILGLAMKMGFDE
EDCRSLATKMKFGDEEDSSRHGLRPGELTVLAWTMLKYCHGLTWLGLSLIRLVLRLIRQGIAGTSRTLALIQIHGICSAI
GSELDDTVLCSGMESLSIKNSADLADMGAEDKHRTLEIFNF
>Pyrbr_018650540.1_cds_XP_018506056.1_1
MATTINDLPEVILSAIITLVSDTRTRNSLSLVCKKFRSMERATRASLTLRGNARDLHRIPICFTAVDQLDLSLLSPWGHA
LLSPSAATTDPLLLAQCLREAFPSVTSLTVYSRSPYTVQNVSRLWPGLRRVKLVRWHQRPHSPPGADFVPLFSECQSLLE
LDLSEFYYWTEDLPPVLEAHPSVARSLTKLNLLTTSFTEGFKANEIKSITAACPKLQHLLVACMFDPRYIGFVGEEALLS
ISANCPELRVLHLVDTTSLANARGDPNDNGFTAEDARVGRAALVDFFSGLPLLEELVLDVCNNVRDSGLALEVLGSKCPR
LRLLKLGQFHGICSAIGSELDGIALCAGLESLSIKNSADLTDMGLIEIARGCCRLAKFEVIGCKRITVKGLRTMACLLKK
TLVDVGISCCKNLDAAASLRALEPIRDRIQRLHIDCVWEQEDADGFDGIDYGGGIGLNRNGDDGGDYMDLNWAAEYENRS
SKKCKLGMDGECSYMPRSNGHGYGDWSWYDETWERLHYLSLWVGVGELLTPLPSVGLNDCPNLEEIHIRVEGDCRGKHRP
TQREFGLSCLAGYLRLSKMKLDCGDTVGYALTAPPGQMDLSLWERFFLAGIGSLSLSVLDYWPPQDRDVNQRSLSLPAAG
LLSECDTFRKLFIHGTAHEHFMMFLVRNNNLNLRDVQLREDYYPAPENEMSTEMRVDSCCRFEDALNRRPILD
>Pyrco_BartlettDH_new_MAX2.Chr17
PTAMATTINDLPEVILSAIITLVSDTRTRNSLSLVCKKFRSMERATRASLTLRGNARDLHRIPICFTAVDQLDLSLLSPW
GHALFSPSAANTDALLLAQRLRDAFPSVTSLTVYSRSPHTVQNVSRLWPGLRRVKLVRWHQRPHSLAGADFVPLFSECQS
LLELDLSEFYYWTEDLPPVLEAHPGVARSLTKLNLLTTSFTEGFKANEIKSITAACPKLQHLLVACMFDPRYIGFVGEEA
LLSISANCPELRVVHLVDTTSLANARGDPNDNGFTAEDARVGRAALVDFFSGLPLLEELVLDVCNNVRDSGLALEVLGSK
CPRLRLLKLGQFHGICSAIGSELDGIALCAGLESLSIKNSADLTDMGLIEIARGCCRLAKFEVIGCKRITVKGLRTMACL
LKKTLVDVGISCCKNLDAAASLRALEPIRDRIQRLHIDCVWEQEDAHGFDGIDYGGGIGLNRNGDDGSDYMDLNWAAEYE
NRSSKKCKLGMDGECSYMPRSNGHGYGDWSWYDETWEKLHYLSLWVGVGELLTPLPSVGLNDCPNLEEIHIRVEGDCRGK
HRPTQQEFGLSCLAGYLRLSKMKLDCGDTVGYALTAPPGQMDLSLWERFFLAGIGSLSLSVLDYWPPQDRDVNQRSVSLP
AAGLLSECDTFRKLFIHGTAHEHFMMFLVRNNNLNLRDVQLREDYYPAPENEMSTEMRVDSCCRFEDALNRRPILD
>Pyrco_BartlettDH_new_MAX2.Chr9
SLPRTMAPTINDLPEPILSTFITLVSDTRTRNSLSLVCKKFLSMERATRTSLTLRGNARDLHRIPICFTAVAQLDLSHLS
PWGHTLLSPSAANTDPLLLAQRLRDAFPSVTSLTVYSRSPRIVQIVSHLWPGLRRVKLVRWHQRPQSPLGADFDPLFLAC
QSLSELDLSEFYYWTEDLPPVLESYPKVARSLTKLNLLTTSFTEGFKANEIKSITAACPKLQHLLVACMFDPRYVGFVGE
EALLSISTNCPELRVIHLIDTTSLANAHSEPDDDGFTAEDARVGRAALIDFFSGLPLLEELVLDVCKNVRDSGLALEVLG
SKCPRLRALKLGQFHGICSAIGSELDGIALCAGLESLSIKNCADLTDMGLIEIARGCCKLAKFEVHGCKRITVKGLRTMA
CLLRKTLVDVSISCCKNLDAAASLRALEPIRDRIQRLHIDCVWEPEDGHGFDLDQVNVDDYVGDGIAVIRNGDDGGGYMD
LNWAAEYENRSRKCKLGMDGECSYMPPSNGNGNGNRNEFWYGESWERLHYLSLWVGVGELLTPLPSVGLDDCPNLEEIQI
RVEGDCWGRHRPTQRDFGLSCLAGYPCLSKMKLDCGDTVGYALTAPPGQMDLSPWERFFLTGIESLCLTELDYWPPQDRD
VNQRSLWLPAAGLLSECVTLRKLFIHGTAHEHFMMFLVRNPSLRDVQLREDYYPAPENEMSTEMRVDSCCRFEDALNRRP
ILD
>Pyrco_Bartlett_009946.1
MACLLKKTLVDVGISCCKNLDAAASLRALEPIRDRIQRLHIDCVWEQEDAHGFDGIDYGGGIGLNRNGDDGSDYMDLNWA
AEYENRSSKKCKLGMDGECSYMPRSNGHGYGDWSWYDETWEKLHYLSLWVGVGELLTPLPSVGLNDCPNLEEIHIRVEGD
CRGKHRPTQREFGLSCLAGYLRLSKMKLDCGDTVGYALTAPPGQMDLSLWERFFLAGIGSLSLSVLDYWPPQDRDVNQRS
VSLPAAGLLSECDTFRKLFIHGTAHEHFMMFLVRNNNLNLRDVQLREDYYPAPENEMSTEMRVDSCCRFEDALNRRPILD
>Pyrco_Bartlett_012731.1
MATTINDLPEVILSAIITLVSDTRTRNSLSLVCKKFRSMERATRASLTLRGNARDLHRIPICFTAVDQLDLSLLSPWGHA
LFSPSAANTDALLLAQRLRDAFPSVTSLTVYSRSPHTVQNVSRLWPGLRRVKLVRWHQRPHSLAGADFVPLFSECQSLLE
LDLSEFYYWTEDLPPVLEAHPGVARSLTKLNLLTTSFTEGFKANEIKSITAACPKLQHLLVACMFDPRYIGFVGEEALLS
ISANCPELRVVHLVDTTSLANARSEPDDDGT
>Pyrco_Bartlett_022042.1
MAPTINDLPEPILSTVITLVSDTRTRNSLSLVCKKFLSMERATRTSLTLRGNARDLHRIPICFTAVAQLDLSHLSPWGHT
LLSPSAANTDPLLLAQRLRDAFPSVTSLTVYSRSPRIVQIVSHLWPGLRRVKLVRWHQRPQSPLGADFDPLFLACQSLSE
LDLSEFYYWTEDLPPVLESYPKVARSLTKLNLLTTSFTEGFKANEIKSITAACPKLQHLLVACMFDPRYVGFVGEEALLS
ISTNCPELRVIHLIDTTSLANAHGEPDDDSFTAEDARVGRAALIDFFSGLPLLEELVLDVCKNVRDSGLALEVLGSKCPR
LRALKLGQFHGICSAIGSELDGIALCAELESLSIKNCADLTDMGLIEIARGCCKLAKFEVHGCKRITVKGLRTMACLLRK
TLVDVSISCCKNLDAAASLRALEPIRDRIQRLHIDCVWEPEDGHGFDLDQVNVDDYVGDGIAVNRNGDDGGGYMDLNWAA
EYGNRSRKCKLGMDGECSYMPPSNGNGNGNGNGFWYGESWERLHYLSLWVGVGELLTPLPSVGLDDCPNLEEIQIRVEGD
CWGRHRPTQRDFGLSCLAGYPCLSKMKLDCGDTVGYALTAPPGQMDLSPWERFFLTGIESLCLTELDYWPPQDRDVNQRS
LWLPAAGLLSECVTLRKLFIHGTAHEHFMMFLVRNPSLRDVQLREDYYPAPENEMSTEMRVDSCCRFEDALNRRPILD
>Pyrco_DAnjou_new_MAX2.Chr17
PTAMATTINDLPEVILSAIITLVSDTRTRNSLSLVCKKFRSMERATRASLTLRGNARDLHRIPICFTAVDQLDLSLLSPW
GHALFSPSAANTDALLLAQRLRDAFPSVTSLTVYSRSPHTVQNVSRLWPGLRRVKLVRWHQRPHSLAGADFVPLFSECQS
LLELDLSEFYYWTEDLPPVLEAHPGVARSLTKLNLLTTSFTEGFKANEIKSITAACPKLQHLLVACMFDPRYIGFVGEEA
LLSISANCPELRVVHLVDTTSLANARGDPNDNGFTAEDARVGRAALVDFFSGLPLLEELVLDVCNNVRDSGLALEVLGSK
CPRLRLLKLGQFHGICSAIGSELDGIALCAGLESLSIKNSADLTDMGLIEIARGCCRLAKFEVIGCKRITVKGLRTMACL
LKKTLVDVGISCCKNLDAAASLRALEPIRDRIQRLHIDCVWEQEDAHGFDGIDYGGGIGLNRNGDDGSDYMDLNWAAEYE
NRSSKKCKLGMDGECSYMPRSNGHGYGDWSWYDETWEKLHYLSLWVGVGELLTPLPSVGLNDCPNLEEIHIRVEGDCRGK
HRPTQREFGLSCLAGYLRLSKMKLDCGDTVGYALTAPPGQMDLSLWERFFLAGIGSLSLSVLDYWPPQDRDVNQRSVSLP
AAGLLSECDTFRKLFIHGTAHEHFMMFLVRNNNLNLRDVQLREDYYPAPENEMSTEMRVDSCCRFEDALNRRPILD
>Pyrco_DAnjou_new_MAX2.Chr9
SLPRTMAPTINDLPEPILSTVITLVSDTRTRNSLSLVCKKFLSMERATRTSLTLRGNARDLHRIPICFTAVAQLDLSHLS
PWGHTLLSPSAANTDPLLLAQRLRDAFPSVTSLTVYSRSPCIVQIVSHLWPGLRRVKLVRWHQRPQSPLGADFDPLFLAC
QSLSELDLSEFYYWTEDIPPVLESYPKVARSLTKLNLLTTSFTDGFKANEIKSITAACPKLQHLLVACMFDPRYVGFVGE
EALLSISTNCPELRVIHLIDTTSLANAHGEPDDDGFTAEDARVGRAALIDFFSGLPLLEELVLDVCKNVRDSGLALEVLG
SKCPRLRALKLGQFHGICSAIGSELDGIALCAGLESLSIKNCADLTDMGLIEIARGCCKLAKFEVHGCKRITVKGLRTMA
CLLRKTLVDVSICCCKNLDAAASMRALEPIRDRIQRLHIDCVWEPEDAHGFDLDQVNVDDYVGDGIAVNRNGDDGGGYMD
LNWAAEYENRSRKCKLGMDGECSYMPPSNDNGNGNGNGFWYGESWERLHYLSLWVGVGELLTPLPSVGLDDCPNLEEIQI
RVEGDCWGRHRPTQRDFGLSCLAGYPCLSKMKLDCGDTVGYALTAPPGQMDLSPWERFFLTGIESLCLTELDYWPPQDRD
VNQRSLWLPAAGLLSECVTLRKLFIHGTAHEHFMMFLVRNPSLRDVQLREDYYPAPENEMSTEMRVDSCCRFEDALNRRP
ILD
>Pyrusco9g003880.1
MAPTINDLPEPILSTVITLVSDTRTRNSLSLVCKKFLSMERATRTSLTLRGNARDLHKIPICFTAVAQLDLSHLSPWGHT
LLSPSAANTNPLLLAQRLRDAFPSVTSLTVYSRSPCIVQIVSHLWPGLRRVKLVRWHQRPQSPLGADFDPLFLACQSLSE
LDLSEFYYWTEDLPPVLESYPKVARSLTKLNLLTTSFTEGFKANEIKSITAACPKLQHLLVACMFDPRYVGFVGEEALLS
ISTNCPELRVIHLIDTTSLANAHGEPDDDGFTAEDARVGRAALIDFFSGLPLLEELVLDVCKNVRDSGLTLEVLGSKCPR
LRALKLGQFHGICSAIGSKLDGIALCAGLESLSIKNCADLTDMGLIEIARGCCKLAKFEVHGCKRITVKGLRTMACLLRK
TLVDVSISCCKNLDAAASLRALEPIRDRIQRLHIDCVWEPEDAHGFDLDQVNVDDYVGDGIAVNRNGDDGGDYMDLNWAA
EYKNRSRKCKLGMDGECSYMPPSNGNGNGNGNGFWYGESWERLHYLSLWVGVGELLTPLPSVGLDDCPNLEEIQIRVEGD
CWGRHRPTQQDFGLSCLAGYPCLSKMKLDCGDTVGYALTAPPGQMDLSLWERFFLTGIESLCLTELDYWPPQDRDVNQRS
LWLPAAGLLSECVTLRKLFIHGTAHEHFMMFLVRNPSLRDVQLREDYYPAPENEMSTEMRVDSCCRFEDALNLRPIPD
>Rosch_v2.0_Chr2g0128401
MQSRSRGSPCHTTNHTPPITTLLSFLDSSLINLKTSMSAAAAAPITDLPEAILATIIGLVSDTRSRNSVALVCRKFRSLE
RATRTSLKLRGNARDLHLIPTCFTSVSDLDLSLLSPWGHALLSPSASSTDPALLAQRLRVAFPSVTSLTVYSRSSSTVQI
VANLWPGLRRVKLVRWHLRPQSPLGADFEPLFQQCQTLSDLDLSEFYYWTEDLPPVLEAHPNVARSLTKLNLLTASITEG
FKAIEIRSITEACPKLQQLFVACIFDPRYIGIVGEEALLAISTNCPELRVVHLIDTSSLANARGDPNDDGFTSEDAQIGR
AALIDFFSGLPLLEELVLDVCKNVRDSGLALEVLASKCPRLRALKLGQFHGLCSAVGSPARRHCSVSWAGVTVDQETLRI
>Rosch_v2.0_Chr2g0128411
MGLIEIARGCCKLAKFEVYGCKKITVKGLRTLACLLRKTLVDVSISCCKNLDAAGSVCALEPIRDRIQRLHIDCVWPRDF
DLNQVNDYDVGDDESVVMSRNGNDDMDLKWSDEYEHRISKKCKYGSDGDCSYMPTNGYANGNGFWSDETWERLQYLSLWI
EVGELLTSLPEVGLDECPNLEEIQIRVEGDCRGRHKPTQREFGLSCLSRFPRLSKMKLDCGDTVGFALTAPPGQMDLSLW
ERFFLSGIGELSLSEVDYWPPQDRDVNQRSLWLPAAGLLAECITLRKLFIHGTAHEHFMMFLVRNPNLNLSLRDVQLRED
YYPAPENEMSTEMRVDSCCRFEDALNRRTILD
>Rosch_v2.0_Chr2g0129761
MQSRSRGSPCHTTNHTPPITTLLSFLDSSLINLKTSMSAAAAAPITDLPEAILATIIGLVSDTRSRNSVALVCRKFRSLE
RATRTSLKLRGNARDLHLIPTCFTSVSDLDLSLLSPWGHALLSPSASSTDPALLAQRLRVAFPSVTSLTVYSRSSSTVQI
VANLWPGLRRVKLVRWHLRPQSPLGADFEPLFQQCQTLSDLDLSEFYYWTEDLPPVLEAHPNVARSLTKLNLLTASITEG
FKAIEIRSITEACPKLQQLFVACIFDPRYIGIVGEEALLAISTNCPELRVVHLIDTSSLANARGDPNDDGFTSEDAQIGR
AALIDFFSGLPLLEELVLDVCKNVRDSGLALEVLASKCPRLRALKLGQFHGLCSAVGSQLDGIALCHGLESLSIKNSADL
TDMGLIEIARGCCKLAKFEVYGCKKITVKGLRTLACLLRKTLVDVSISCCKNLDAAGSVCALEPIRDRIQRLHIDCVWPR
DFDLNQVNDYDVGDDESVVMSRNGNDDMDLKWSDEYEHRISKKCKYGSDGDCSYMPTNGYANGNGFWSDETWERLQYLSL
WIEVGELLTSLPEVGLDECPNLEEIQIRVEGDCRGRHKPTQREFGLSCLSRFPRLSKMKLDCGDTVGFALTAPPGQMDLS
LWERFFLSGIGELSLSEVDYWPPQDRDVNQRSLWLPAAGLLAECITLRKLFIHGTAHEHFMMFLVRNPNLNLSLRDVQLR
EDYYPAPENEMSTEMRVDSCCRFEDALNRRTILD
>Ruboc_06_G25277
MSNAPINDLPEAILSTIIGLISDTRSRNSVSLVCRKFRSVERATRTSLTLRGNARDLHLIPTCFASVSDLDLSLLSPWGH
ALLSPSASPTDPVLLAHRLRIAFPKVTSLTVYSRSSSTIQIVAQLWPGLRRVKLVRWHQRPQSPFGADFDPLFQQCQSLS
ELDLSEFYYYTEDVPPVLEAHPNVARSLTKLNLLTASFTEGFKASEIRAITLACPKLEQLFVACMFDPRYMGFVGEEALL
AISTNCPGLRVVHLIHTSSLANARGDPDNDGFTSEDAQIGRAALIDFFSGLPLLEELVLDVCKNVRDSGLALEVLASKCP
RLRALKLGQFHGLCSAVGSELDGIALCQGLESLSIKNSADLTDMRLIEIARGCCKLAKFEVYGCKQITVKGLGTMVGELL
TPLPEVGLEECPNLEEIRIRVEGDCRGRHKPTQREFGLSCLASYPRLSKMKLDCGDTVGFALTAPPGQMDLSLWERFFLS
GIGNLSLTELVYWPPQDRDVNQRSLWLPAAGLLAECIMLRKLFIHGTAHEHFMMFLVRNPNLNLYLRDVQLREDYYPAPE
NEMSTEMRVDSCCRFEDALNRRLILD
