# Supplementary material for: Building a foundation for gene family analysis in Rosaceae genomes with a novel workflow: A case study in Pyrus architecture genes
Source: Front Plant Sci. 2022 Nov 14;13:975942. doi: 10.3389/fpls.2022.975942 (PMC9702816; doi:10.3389/fpls.2022.975942)
Supplement: Supplementary file 1 [file DataSheet_1.zip › SupFiles/SupFile1_gene_familiy_sequences/438.faa]

>gnl_Ambtr_v1.0_evm_27.model.AmTr_v1.0_scaffold00101.123
MIKGSDLYHVLTAVVPLYVAMILAYGSVKWWKIFSPDQCSGINRFVALFAVPLLSFHFISTNNPYAMNLRFIAADTLQKLIVLSVLFFWSKTSRRGCLEWAITLFSLSTLPNTLVMGIPLLKGMYGDFSGSLMVQIVVLQCIIWYTLMLFLFEYRGARLLISEQFPDNAGSIISVAVESDVLSFDGREPLQTEAEIGEDGKLHVRVRKSTSSRSEIFSRRSQGLNSGNSMTPRPSNLTNAEIYSLQSSRNPTPRGSSFNHSDFFSMVQGKNAGVSPRQSNFGNSGVEEERERANGVYHNLHNQKQGKQGRKENEGRDLHMFVWSSSASPVSEGGIHVFRGGEFGHENHGGADLRLGMGPHGGEVAKEANHESYDEFGRDDFSFGNRPLSQGDESLPRDGHGPSLSKFGSSSTAELHPKASGDGGPKPSAMPPTSVMTRLILIMVWRKLIRNPNTYSSLIGLTWSLVCFRWGIQMPVIVARSISILSDAGLGMAMFSLGLFMALQPRIIACGNSIAAFAMAVRFLTGPAIMAVASIAVGLRGVLLHVAIVQGHLWHADCFTHHPGLLHFAWTMMTTSKMAAKPAQRLGGLAFSLKNLERREREKLYLFAEN
>gnl_Ambtr_v1.0_evm_27.model.AmTr_v1.0_scaffold00024.330
MITWKDLYKVLTAVVPLYVAMILAYGSVRWWKIFSPDQCSGINRFVAIFAVPLLSFHFISTNNPYAMNLRFIAADTLQKIIMLFVLALWTNLTRAGCLEWMITIFSLSTLPNTLVMGIPLLIAMYDEYSGSLMVQVVVLQCIIWYTLLLFLFEYRGAKLLIMEQFPDTAGSIVSLKVDSDVMSLDGQEFLQADAEVGDDGKLHVTVRKSTSSSRRSQGLGSLPSLTPRPSNLTGAEIYSLNSSRNPTPRGSNFNNSDFYSMMAGPRHSNFAQPDLYSLQSSRGPTPRPSNFDYPYNSTTATQKNQGGGVHFGIENGNGGNGSSGYPAPNPEVFASSNVNSKPLHSRRGGSDQLLQQPRSPQRSANNNRESHSQSNHHDAKELHMFVWSSSASPVSEGGGLHVFGGPDFARNEQPGRGSDHGAKEIRMLVSDHLPNGETKAIPQSGDDYEGEDFSFSNRVMGEMGEESLPLEKEGPNLSKFGSSSTVELHPKPGPEDWRKKQMPPASVMTRLILIMVWRKLIRNPNTYSSLIGLIWSLIAFRWDVAMPKIVKKSISILSDAGLGMAMFSLGLFMALQPKIIACGNSVAAFAMAVRFLTGPAVMAAASIAVGLRGKLLHVAIVQAALPQGIVPFVFAKEYNVHPAILSTGVIFGMLIALPITLVYYIVLGL
>gnl_Ambtr_v1.0_evm_27.model.AmTr_v1.0_scaffold00019.408
MISGKDFYDVLAAMVPLYVAMMLAYGSVRWWKIFTPDQCSGINRFVAVFAVPLLSFHFISTNDPYSMNYRFIAADTLQKVVILIALGAWVNLAKNGSLEWMITLFSLSSLPNTLVMGIPLLKAMYGEFSGALMVQVVVLQSVIWYTLMLFMFEYRGAKVLITEQFPDTAQSITSFKVESDILSLDGREPLLADAEIGQDGKLHVVVRKSLSSRSQISSYKSQCLNSATSVTPRTSNLTGVEIYSLQSSREPTPRGSSFNHTDFYAMFSKLPAGGGQANYGEVYSLNSSRGPTPRTSNFDEEVSTRLGRMRSQDMKDGKSKSGEFGYPAPNPLLLKSPNGDNKRRCSEVGAKELHMYVWSSSASPGSEAHVHGSVARGGSHDFGGAMGLDSKGVNGFTQSPRTGYKGMQDQGENYSPNRKIAPDGDSFVPRDPLEIQSGCISPNKLSAVASPFAQKTPDFNGTTKTRISANNNAQMPPASVMTRLILIMVWRKLIRNPNTYSSLFGLAWSLVSFRWQIQMPTIVHGSIAILSDAGLGMAMFSLGLFMALQPKIIACGTSVAGYSMAVRFLVGPAVMAATSSAIGLRGVLLHVAIVQAALPQGIVPFVFAKEYSVHADVLSTA
>gnl_Ambtr_v1.0_evm_27.model.AmTr_v1.0_scaffold00010.98
MISLLDLYHVLTAVVPLYVAMILAYGSVKWWKIFTPDQCSGINRFVALFAVPLLSFHFIAANDPYSMNFRFIAADTLQKLIVLGVLAVWCRVSKRGTLEWTITLFSLSTLPNTLVMGIPLLKGMYGDFSGSLMVQIVVLQCIIWYTLMLFLFEYRGAKLLITEQFPDTAAAIKSFTVDSDVLSLDGREPLETNAEIGEDGKLHVTVRKSNASRSDIFSRRSQGITPRPSNLTNAEIYSLQSSRNPTPRGSSFNHTDFYSMIAGRGNPNPNMSPRHSNFGANDLYSSRGPTPRPSNFEDETKDSDYHHKSRFARGSSENHPLPIAPPNPSIAQYPAPNPAMFSPNSGTKPAVKGANGQQNEGAKDLHMFVWSSSASPVSEVFGQHQEFGASKEVRVGVSPTNEHPPSKGESYPRESQEYERGDFSFGNAGAEGEGQNQGKFGSSSAMELHSRPTDGKATSMPPASVMTRLILIMVWRKLIRNPNTYSSLIGLTWSLVSFRWHVKMPAIVAQSISILSDAGLGMAMFSLGLFMALQPRIIACGNSIAAFAMGVRFLSGPAVMAAASIAVGLRGVLLHVAIVQAALPQGIVPFVFAKEYNVHPDILSTGVIFGMLIALPITLVYYILLGL
>gnl_Aquco_v3.1_Aqcoe7G304900.1
MISGKDIYDVLAAIVPLYVAMILAYGSVRWWKIFTPDQCSGINRFVAVFAVPLLSFHFISNNDPYAMDYRFIAADSLQKVVILFALFIWQIFCKNGSLEWMITLFSLSTLPNTLVMGIPLLKAMYGDFSGNLMVQIVVLQSVIWYTLMLFMFEYRGAKLLINEQFPETAGSITSFRVESDVISLNGREPLETNAEIGDDGKLHVRVKRSTSSSVVSSYNKSHGLNSINTMTPRASNLTGVEIYSIQSSREATPRASSFNQNDFYAMFSSKMPSPKHGYTNSFQSGGADVYSLQSSKGPTPRTSNFEEEMMRLGKKKGGRSMSAELLNGTTLTSSYPPPNPMFSGSGSAGKRKEGGSIGGNNPNKELHMFVWSSSASPVSEGNLRHAVNRAASTDFGVVDSSKAVLQQEIAASRAGMHDFNETASPIRKVVDDGEVEIEDGLKYPANGSPFLSQKKIDMAVAVGGGQKRLGGGSQMPPASVMTRLILIMVWRKLIRNPNTYSSVIGLVWSLVSFRFHIEMPSIVAGSITILSNAGLGMAMFSLGLFMALQPKLIACGKRVATFSMAVRFLTGPAVIAATSIACGLRGVLLHVAIVQAALPQGIVPFVFAKEYNVHADILSTAVIFGMLIALPITILYYILLGL
>gnl_Aquco_v3.1_Aqcoe1G048900.1
MITGTDLYHVFTAVVPLYVAMILAYGSVKWWKIFSPDQCSGINRFVALFAVPLLSFHFISSNDPYHMNFRFIAADTLQKIIVLVVLAIWSRFSARGSLEWSITLFSLSTLPNTLVMGIPLLKGMYGDASGTLMVQIVVLQCIIWYTLMLFLFEYRGAKLLINEQFPDTAGSIISFRVDSDILSLDGKEPLQTEAEVGEDGKLHVTVRKSTSSRSEIFSRRSHGPNSTVSLTPRPSNLTNAEIYSLQSSRNPTPRGSSFNHTDFYSMVNGRNMNNASPRQSNFGNMGFDEESGLNGFSNPPSKANGVQGNAYPAPPSAGIFSPAAGPGAKKSTPNGTDGKDLHMFVWSSSASPVSQGGLHVYREFEHGGVAPQTAHHIDTHTKEYGEYGGDEFSFGNKKAGEVADRDGPTLSKLGSSSTTELHPKSGVHGDSKNTSMPPASVMTRLILIMVWRKLIRNPNTYSSLIGLTWSLVSFRWGIQMPIIIAKSISILSDAGLGMAMFSLGLFMALQPRIIACGKSVAAFSMAVRFLTGPAVMAAASITVGLRGVLLHIAIVQASLPQGIVPFVFAKEYNVHPDILSTGVIFGMLIALPITLVYYILLGL
>gnl_Aquco_v3.1_Aqcoe3G003200.1
MIKLSDFYHVMTAVVPLYVAMILAYGSVKWWKIFTPDQCSGINRFVALFAVPLLSFHFIASNNPYKMNFRFIAADTLQKIIMLVVLGIWSRVSKRGCLEWTITLFSLSTLPNTLVMGIPLLKGMYGNFSGSLMVQIVVLQCIIWYTLMLFMFEYRGARMLITEQFPDTAGSIVSITVDSDVVSLDGRDGMVETETEIKEDGKLHVTVRKSNASRSEIFSRRSQGLSSNTPRPSNLTNAEIYSLQSSRNPTPRGSSFNHTDFYSMVAGGRGSNFGPSDAYGLTTSRGPTPRPSNYEEEMNNNKTRFHYHGGQQDVGRHYPAPNPDMFSPTASRTLPSATTTTTTTATTKKPNGQVTTQQKPEEGTRDLHMFVWSSSASPVSDVFGSQEYAAHEHSAKDVRVAVSPGKVEGQRDIHQEDYLDQKDDQFSFGNRALGDREMIDEPTKITETRGKAMPPTSVMTRLILIMVWRKLIRNPNTYSSLIGLTWSLVSFRWDVKMPAIIAQSISILSDAGLGMAMFSLGLFMALQPRIIACGNSIATFAMAVRFLTGPAVMAAASIAVGLRGVLLHVAIVQAALPQGIVPFVFAKEYNVHPDILSTAVIFGMLIALPITLVYYILLGL
>gnl_Aquco_v3.1_Aqcoe3G016800.1
MISWKDLYTVLTAVVPLYVAMILAYGSVRWWKIFTPDQCSGINRFVAVFAVPLLSFHFISTNDPYAMNFRFIAADTLQKIIMLVVLGIWTKFSEHGNLEWMITIFSLSTLPNTLVMGIPLLIAMYGDFSGSLMVQVVVLQCIIWYTLLLFLFEYRGAKMLIMEQFPETAASIVSFKIDSDVMSLDGRDFLQTDAEIGNDGKLHVTVRKSNASRRSLGPCSLSGLTPRPSNLTGAEIYSLSSSRNPTPRASNFNNSDFYSMMGCQGLQGRQSNFGTTDLYSVQSSRGPTPRPSNFEETCAPGSGVQAVNSSRFGIHPAPPVTNSYPMPNPEISNTGAKVQKSQPQQQLQQGQIQSQTKTTHDAKELHMFVWSASTSPVSEGGGLHVFGGTDYGASDQSGRSDQGAKEIRMLVTDHPQNGEAKEATPENEDFATEDFSFMGSREMMDEGDEERDKNSGPNGLSKLGSSSTSELHPKTGAMSDSGAGKQMPPASVMSRLILIMVWRKLIRNPNTYSSLIGLIWSLVAFRWHVAMPKIIEKSISILSDAGLGMAMFSLGLFMALQPKIIACGKSVATFSMAVRFLTGPAVMAAASIAVGLRGVLLHVAIVQAALPQGIVPFVFAKEYNVHPQILSTAVIFGMLIALPITLVYYIILGL
>gnl_Arath_TAIR10_AT2G01420.2
MITWHDLYTVLTAVVPLYVAMILAYGSVQWWKIFSPDQCSGINRFVAIFAVPLLSFHFISTNDPYAMNFRFVAADTLQKIIMLVLLALWANLTKNGSLEWMITIFSLSTLPNTLVMGIPLLIAMYGTYAGSLMVQVVVLQCIIWYTLLLFLFEYRGAKLLIMEQFPETGASIVSFKVESDVVSLDGHDFLETDAEIGNDGKLHVTVRKSNASRRSLMMTPRPSNLTGAEIYSLSSTPRGSNFNHSDFYSVMGFPGGRLSNFGPADLYSVQSSRGPTPRPSNFEENNAVKYGFYNNTNSSVPAAGSYPAPNPEFSTGTGVSTKPNKIPKENQQQLQEKDSKASHDAKELHMFVWSSSASPVSDVFGGGAGDNVATEQSEQGAKEIRMVVSDQPRKSNARGGGDDIGGLDSGEGEREIEKATAGLNKMGSNSTAELEAAGGDGGGNNGTHMPPTSVMTRLILIMVWRKLIRNPNTYSSLIGLIWALVAYRWHVAMPKILQQSISILSDAGLGMAMFSLGLFMALQPKIIACGNSVATFAMAVRFITGPAIMAVAGIAIGLHGDLLRIAIVQAALPQGIVPFVFAKEYNVHPTILSTGVIFGMLIALPITLVYYILLGL
>gnl_Arath_TAIR10_AT1G23080.1
MITWHDLYTVLTAVIPLYVAMILAYGSVRWWKIFSPDQCSGINRFVAIFAVPLLSFHFISSNNPYAMNLRFIAADTLQKLIMLTLLIIWANFTRSGSLEWSITIFSLSTLPNTLVMGIPLLIAMYGEYSGSLMVQIVVLQCIIWYTLLLFLFEYRGAKILIMEQFPETGASIVSFKVESDVVSLDGHDFLETDAQIGDDGKLHVTVRKSNASRRSFYGGGGTNMTPRPSNLTGAEIYSLNTTPRGSNFNHSDFYSMMGFPGGRLSNFGPADMYSVQSSRGPTPRPSNFEESCAMASSPRFGYYPGGAPGSYPAPNPEFSTGNKTGSKAPKENHHHVGKSNSNDAKELHMFVWGSNGSPVSDRAGLQVDNGANEQVGKSDQGGAKEIRMLISDHTQNGENKAGPMNGDYGGEEESERVKEVPNGLHKLRCNSTAELNPKEAIETGETVPVKHMPPASVMTRLILIMVWRKLIRNPNTYSSLIGLIWALVAFRWDVAMPKIIQQSISILSDAGLGMAMFSLGLFMALQPKLIACGNSTATFAMAVRFFTGPAVMAVAAMAIGLRGDLLRVAIVQAALPQGIVPFVFAKEYNVHPAILSTGVIFGMLIALPITLVYYILLGL
>gnl_Arath_TAIR10_AT1G73590.1
MITAADFYHVMTAMVPLYVAMILAYGSVKWWKIFTPDQCSGINRFVALFAVPLLSFHFIAANNPYAMNLRFLAADSLQKVIVLSLLFLWCKLSRNGSLDWTITLFSLSTLPNTLVMGIPLLKGMYGNFSGDLMVQIVVLQCIIWYTLMLFLFEYRGAKLLISEQFPDTAGSIVSIHVDSDIMSLDGRQPLETEAEIKEDGKLHVTVRRSNASRSDIYSRRSQGLSATPRPSNLTNAEIYSLQSSRNPTPRGSSFNHTDFYSMMASGGGRNSNFGPGEAVFGSKGPTPRPSNYEEDGGPAKPTAAGTAAGAGRFHYQSGGSGGGGGAHYPAPNPGMFSPNTGGGGGTAAKGNAPVVGGKRQDGNGRDLHMFVWSSSASPVSDVFGGGGGNHHADYSTATNDHQKDVKISVPQGNSNDNQYVEREEFSFGNKDDDSKVLATDGGNNISNKTTQAKVMPPTSVMTRLILIMVWRKLIRNPNSYSSLFGITWSLISFKWNIEMPALIAKSISILSDAGLGMAMFSLGLFMALNPRIIACGNRRAAFAAAMRFVVGPAVMLVASYAVGLRGVLLHVAIIQAALPQGIVPFVFAKEYNVHPDILSTAVIFGMLIALPITLLYYILLGL
>gnl_Arath_TAIR10_AT1G77110.1
MITGNEFYTVMCAMAPLYFAMFVAYGSVKWCKIFTPAQCSGINRFVSVFAVPVLSFHFISQNNPYKMDTMFILADTLSKIFVFVLLSLWAVFFKAGGLDWLITLFSIATLPNTLVMGIPLLQAMYGDYTQTLMVQLVVLQCIIWYTLLLFLFELRAARLLIRAEFPGQAAGSIAKIQVDDDVISLDGMDPLRTETETDVNGRIRLRIRRSVSSVPDSVMSSSLCLTPRASNLSNAEIFSVNTPNNRFFHGGGGSGTLQFYNGSNEIMFCNGDLGGFGFTRPGLGASPRRLSGYASSDAYSLQPTPRASNFNELDVNGNGTPVWMKSPAAGRIYRQSSPKMMWESGQRHAAKDINGSVPEKEISFRDALKAAPQATAAGGGASMEEGAAGKDTTPVAAIGKQEMPSAIVMMRLILTVVGRKLSRNPNTYSSLLGLVWSLISFKWNIPMPNIVDFSIKIISDAGLGMAMFSLGLFMALQPKMIPCGAKKATMGMLIRFISGPLFMAGASLLVGLRGSRLHAAIVQAALPQGIVPFVFAREYNLHPDLLSTLVIFGMIVSLPVTILYYVLLGL
>gnl_Arath_TAIR10_AT1G70940.1
MISWHDLYTVLTAVIPLYVAMILAYGSVRWWKIFSPDQCSGINRFVAIFAVPLLSFHFISTNNPYAMNLRFIAADTLQKIIMLSLLVLWANFTRSGSLEWSITIFSLSTLPNTLVMGIPLLIAMYGEYSGSLMVQIVVLQCIIWYTLLLFLFEFRGAKMLIMEQFPETAASIVSFKVESDVVSLDGHDFLETDAEIGDDGKLHVTVRKSNASRRSFCGPNMTPRPSNLTGAEIYSLSTTPRGSNFNHSDFYNMMGFPGGRLSNFGPADMYSVQSSRGPTPRPSNFEENCAMASSPRFGYYPGGGAGSYPAPNPEFSSTTTSTANKSVNKNPKDVNTNQQTTLPTGGKSNSHDAKELHMFVWSSNGSPVSDRAGLNVFGGAPDNDQGGRSDQGAKEIRMLVPDQSHNGETKAVAHPASGDFGGEQQFSFAGKEEEAERPKDAENGLNKLAPNSTAALQSKTGLGGAEASQRKNMPPASVMTRLILIMVWRKLIRNPNTYSSLIGLIWALVAFRWHVAMPKIIQQSISILSDAGLGMAMFSLGLFMALQPKLIACGNSVATFAMAVRFLTGPAVMAVAAIAIGLRGDLLRVAIVQAALPQGIVPFVFAKEYNVHPAILSTGVIFGMLIALPITLVYYILLGL
>gnl_Arath_TAIR10_AT5G57090.1
MITGKDMYDVLAAMVPLYVAMILAYGSVRWWGIFTPDQCSGINRFVAVFAVPLLSFHFISSNDPYAMNYHFLAADSLQKVVILAALFLWQAFSRRGSLEWMITLFSLSTLPNTLVMGIPLLRAMYGDFSGNLMVQIVVLQSIIWYTLMLFLFEFRGAKLLISEQFPETAGSITSFRVDSDVISLNGREPLQTDAEIGDDGKLHVVVRRSSAASSMISSFNKSHGGGLNSSMITPRASNLTGVEIYSVQSSREPTPRASSFNQTDFYAMFNASKAPSPRHGYTNSYGGAGAGPGGDVYSLQSSKGVTPRTSNFDEEVMKTAKKAGRGGRSMSGELYNNNSVPSYPPPNPMFTGSTSGASGVKKKESGGGGSGGGVGVGGQNKEMNMFVWSSSASPVSEANAKNAMTRGSSTDVSTDPKVSIPPHDNLATKAMQNLIENMSPGRKGHVEMDQDGNNGGKSPYMGKKGSDVEDGGPGPRKQQMPPASVMTRLILIMVWRKLIRNPNTYSSLFGLAWSLVSFKWNIKMPTIMSGSISILSDAGLGMAMFSLGLFMALQPKIIACGKSVAGFAMAVRFLTGPAVIAATSIAIGIRGDLLHIAIVQAALPQGIVPFVFAKEYNVHPDILSTAVIFGMLVALPVTVLYYVLLGL
>gnl_Betvu_v1.2_Bv3_061190_owyj.t1
MISWHDLYTVLAAMVPLYVAMILAYGSVRWWKIFSPDQCSGINRFVAIFAVPLLSFHFISTNNPWEMNLHFIAADTLQKVIMLVLLALWTNLTRNGSLEWMITIFSLSTLPNTLVMGIPLLIAMYGPYSGSLMVQVVVLQCIIWYTLLLFLFEYRGAKILIMEQFPETAASIVSFKVDSDVVSLDGRDFLETDAEIGDDGKLHVVVRKSNVSRRSMSGMTPRPSNLTGAEIYSLSSSRNPTPRGSNFNTSDFYSMMGYQGFGGRLSNFGPADLYSVQSSRGPTPRPSNFDENPNPTASPRFGYYPATSGPALNSVGGSYPAPNPEFVNGSVGGGGGGSGGAASSNKSGGKNQMQQPAPQQQQLQLPQQLPQLPQQQQQGHHESKLSHDAKELHMFVWSSSASPVSEVGGLHVFGSNDYGNSDQSGRSDQGAKEIRMLVSDHPQNGETKGVRKSEEFAREDFSFTGGEEEKEEKDGAIPMAALNKLASSSTAELHPKVVSGTAELGGAKQMPPASVMTRLILIMVWRKLIRNPNTYSSLIGLIWSLVSFRWHVAMPKIIENSISILSDAGLGMAMFSLGLFMALQPKMIACGNKVAGFAMAVRFLTGPAVMAVAAIAIGLRGDLLRVAIVQAALPQGIVPFVFAKEYNNHPAILSTAVIFGMLIALPITLVYYILLGL
>gnl_Betvu_v1.2_Bv3_063090_cnrg.t1
MGIPLLTGMYGDFSATLMVQIVVLQCIIWYTLMLFLFEFRGARVLISEQFCESAASIASFKVDSDVVSLDGREPLETEAEIGQDGKVHVTVKKSRSLNLADNSKYSDDVRFCLSDPTHSNLTRVEIYSLQSFTRGSKLRTSSMGNVGFDEEKRSGGVGGVPSIGLTRFNGMHGGSRGGSGAVGGHLTPSTAGNFSPTEGHTTAMKKKEVGGKELHVFVRSLSVPAISKGVHGFRGNVDYDHTCGGNTHPKDYDKNGIDELNLGNKPGGNGPEVEGPILLKVSSSSTTKAQPESAAQCEVKPTAMPPARVMIKLILKMVWRKLIRNPNTYSSLIGLAWSLISFRWRVELPSIVANSIKILSDTGLGMAMFSLGLFMALQPRIIGGGKAMAAYATALRFILGPAIMAAAAAIVGLRGALLQIAIVQAALPQGIVPFVFAKEYNVHPQILSTAVIFGMLIALPITLVYFILLGLVK
>gnl_Betvu_v1.2_Bv3_063100_srwc.t1
MITLLDLYHVLTAVVPLYVAMILAYGSVKWWKIFSPDQCSGINRFVALFAVPLLSFHFISSNDPYSMNYRFIAADTLQKLIVLILLFLWSKLSSKGSLEWSITLFSLSTLPNTLVMGIPLLKGMYGDESGTLMVQIVVLQCIIWYTLMLFLFEYRGARLLISEQFPDTAGSIISFKVDSDIISLDGKEPLETEAALGDDGKLHVKVRKSTSSRSEVYSRNSYGVTPRPSNLTNAEIYSLQSSRNQTPRGSSFNHTDFYSFVNGAGKSGLSTISPRTSNFGNNIGFDEETGISGMGKGTHQGGSGYPAPPTAGIFSPAAGPGPGVGVGAGKNKKGENGKDLHMFVWSSSASPVSEGGLHVYRGGAAAAGVGYNNNNSHLDHAPLPNTKDYDDYGRDEFSFGNKNGGNGPEVDGPTLSKLGSSSTTELRPKAAAQSEAKGTSMPPTSVMTRLILIMVWRKLIRNPNTYSSLIGLSWSLISYRWHVEMPAIVASSIKILSDAGLGMAMFSLGLFMALQPRIIACGNTVATFAAGVRFITGPAVMAAASIAVGLKGTLLHVAIVQAALPQGIVPFVFAKEYNVHPDILSTAVIFGMLIALPITLVYYILLGLFR
>gnl_Betvu_v1.2_Bv5_111350_gqhy.t1
MISLSDFYHVMTAVVPLYVAMILAYGSVKWWKIFSPDQCSGINRFVALFAVPLLSFHFISSNNPYSMNLKFIAADSLQKVIVLTVLFVWSKFSKRGSLEWTITLFSLSTLPNTLVMGIPLLKGMYGDFSGSLMVQIVVLQCIIWYTLMLFMFEYRAAKMLISEQFPDTAGSIVSIHVDSDVVSLDGRQPLETEAEIKEDGKLHVTVRRSNASRSDIFSRRSHGFSSTTPRPSNLTNAEIYSLQSSHNPTPRGSSFNHTDFYSMVGAAGAGAARRSNFGAGDVYELGLTTSRGPTPRPSNFEEESGGNSNRTNKYGHAHYPAPNPGMFSPTKKDASVNANNTSTNTTTTTNNNLKKGKGGEEGGKDLHMFVWSSSASPVSDVFGGQHDQYAVSDQAVKEVRMNVSPGKVEGGRDNHEEYLSKDEFSFRNRGLEGEMKDHHQGSKMEDGTSKILPPASVMTRLILIMVWRKLIRNPNTYSSLIGLTWSLISFRWHVEMPAIIAKSISILSDAGLGMAMFSLGLFMALQPRIIACGNSVATFSMGVRFLTGPAVMAAASIVVGLRGVLLHVAIVQAALPQGIVPFVFAKEYNVHPDILSTGVIFGMLIALPITLVYYILLGL
>gnl_Betvu_v1.2_Bv6_155380_roxe.t1
MITGKDIYDVFAAIIPLYVAMILAYGSVRWWKIFTPDQCSGINRFVAVFAVPLLSFHFISNNNIYKMNYHFIAADCLQKVVILVALCLWLIITKKGNLEWMITLFSLSTLPNTLVMGIPLLKAMYGDFSGSLMVQIVVLQSIIWYTLMLFLFEYRGAKLLISEQFPETAASITSFRVESDVVSLNGREPIQADAEIGDDGKLHVVVRRSTASSMVSGSHYNKSHLHSLTSMTPRASNLTGVEIYSIQSSREPTPRASSFNQTDFYAMFASKAASPRHAASGFPPAQGSGGDVFSLQSSKGPTPRTSNFDEELIFKQQQQQQQQQGGGKRRFGRSMSGELYNGGGGSLPPYPPPNPMISGTTSMGGGGGGGGGGRRKEGGGNPPTPPNKDLHMFVWSSNQSPVSEHMKNTNAMNNNNVNNRVGGPNDLGVLDSSKAVLQQEIAAARAGMNNFPENSSPGRKMSGDKVVEGEEGLKFPAIGSPYQKKVVDDMEEGNMERKHQMPPASVMTRLILIMVWRKLIRNPNTYSSLIGLAWSLVSFRWNIEMPTIVKGSISILSDAGLGMAMFSLGLFMALQPRLIACGNRVAAFAMAVRFLTGPAVIAATSIAIGLRGVLLHVAIVQAALPQGIVPFVFAKEYNVHPDILSTGVIFGMLIALPITILYYVLLGL
>gnl_Carpa_v0.4_evm.model.supercontig_115.56
MINGKDIYDVLSAIVPLYVAMLLAYGSVRWWKIFSPDQCAGINRFVAVFAVPLLSFHFISTNDPYMMNYRFIAADSLQKLVILTALFLWNAFTKTGSLEWVITLFSLCTLPNTLVMGIPLLQAMYGEFSGSLMVQIVVLQSVIWYTLMLFLFEYRGAKLLIAEQFPETAGSITSFRVDSDVVSLNGREPLQADAEIGDDGKLHVVVRRSSAASSMVSSFNKTHGMNSLTSMTPRASNLTGVEIYSVQSSREPTPRASSFNQTDFYAMFASKAPSPKHGYTNSFHGDVYSLQSSKGATPRTSNFDEEMLKINAKKRGGRSMSGELFNGGLPSYPPPNPMFASGSTSGSVGGGTRRKENGGGGASISAGTTTPNKELHMFVWSSSTASPVSEGNMRHAVQKGGSTDLAAMDAKQENAASRAMQRLIENMSPGRKDHQQQVEMEEGSKVQGGVNGTSPFNYQKKLSVEGGEGGGRKQRMPPASVMTRLILIMVWRKLIRNPNTYASLLGLAWSLVSFKLHVKMPKIISASISILSDTGLGMAMFSLGLFMALQPKVIACGKSVALFSMAVRFLTGPAVMAACSIAIGIRGVLLHVAIVQAALPQGIVPFVFAKEYNVHANILSTGVIFGMLIALPITIIYYVLLGL
>gnl_Carpa_v0.4_evm.model.supercontig_65.140
MITWKDLYTVLTAVIPLYVAMILAYGSVRWWKIFSPDQCSGINRFVAIFAVPLLSFHFISTNDPYAMNFRFIAADTLQKIIMLFVLALWTNLSRNGSLEWMITIFSLSTLPNTLVMGIPLLIAMYGQYSGSLMVQIVVLQCIIWYTLLLFLFEYRGAKILIMEQFPETAASIVSVRVESDVVSLDGRDFLETDAEIGQDGKLHVTVRKSNASRRSLGPCSLPALTPRPSNLTGAEIYSLSSSRNPTPRGSNFNNSDFYSMMGVPGFPGRHSNFGPADLYSVQSSRGQTPRPSNFEENCTGISSPRFGFYPATQTVPTSYPAPNPEFSSTVTTKNNKTQKENNHPQQQQQQNQNQNQNQNNKANHDAKELHMFVWSSSASPVSDVAGLHVFGGNDFEGTEQSRRSDQGAKEIRMIVSDHAQNGESKGCIPVQSFSNDDEDLIIR
>gnl_Carpa_v0.4_evm.model.supercontig_92.84
MITLTDLYHVLTAVVPLYVAMILAYGSVKWWKIFSPDQCSGINRFVALFAVPLLSFHFISTNNPYTMNLKFIAADTLQKVIVLGVLAVWSRTSSRGSLEWSITLFSLSTLPNTLVMGIPLLKGMYGDFSGSLMVQIVVLQCIIWYTLMLFLFEYRGARLLIAEQFPDTAGSIISFRVDSDIISLDGKEPLQTEAEVGEDGKLHVTVRKSTSSRSEIFSRRSHGPNSGLSLTPRPSNLTNAEIYSLQSSRNPTPRCSSFNHTDFYSMVNGKGGTNVSPRQSNFGNLGFDEENAVGVFGNAGKAANGSAYPVPTNAGIFSPVAGPGAAKKKVNGAEVGKDLHMFVWSSSASPVSEGGIHVFRGGEYGNDLGGVAHQKDYEEFGRDEFSFGNRRVGNGGEQDGPVLSKLGSSSTAELHPKAAQGESKPSAMPPASVMTRLILIMVWRKLIRNPNTYSSLVGLTWSLVSFKWNVVMPAIVAGSIKILSDAGLGMAMFSLGLFMALQPRIIACGNSVAAFAMAVRFLTGPAVMAAASIVIGLKGTLLHIAIVQVAALPQGIVPYVFAKEYNVHPDILSTGLA
>gnl_Carpa_v0.4_evm.TU.contig_35483.1
MITGTDFYHVMTAMVPLYVAMILAYGSVKWWKIFTPDQCSGINRFVALFAVPLLSFHFIAGNDPYTMNFRFIAADTLQKVIVLVVLALWTKLSKRGCLEWTITLFSLSTLPNTLVMGIPLLKGMYGEFSGSLMVQIVVLQCIIWYTLMLFMFEYRGAKLLISEQFPDTAGSIVSINVESDIVSLDGRQPLETEAEIKEDGKLHITVRKSNASRSDIFSRRSQGLSTTPRPSNLTNAEIYSLQSSRNPTPRGSSFNHTDFYSMMAGGRNSNFGANDVYGLSASRGPTPRPSNYEEDGAAGGKPRFHYHGSGGAAHYPAPNPGMFSPTGSKGVGANASAKKPNGQAQQKQEDGX
>gnl_Carpa_v0.4_evm.TU.contig_44255.1
MMAGGRNSNFGANDVYGLSASRGPTPRPSNYEEDGAAGGKPRFHYHGSGGAAHYPAPNPGMFSPTGSKGVGANASAKKPNGQAQQKQEDGGRDLHMFVWSSSASPVSDVFGGHEYAGNDHKEVRLAVSPGKVEGHRENHDQEYNMERDDFSFGNRERETNNHEGDKVGDGKPKAMPPTSVMTRLILIMVWRKLIRNPNTYSSLIGLTWSLVSFRWHVQMPAIIAQSISILSDAGLGMAMFSLGX
>gnl_Elagu_v2.0_p5_sc00004.V1.gene1168
MITLSDFYNVMTAVVPLYVAMILAYGSVKWWKIFSPDQCSGINRFVALFAVPLLSFHFISTNDPYAMNLRFIAADTLQKLMVLGVLTLWTQLTRRGSLEWTITLFSLSTLPNTLVMGIPLLKGMYGPFSGGLMVQIVVLQCIIWYTLMLFLFEYRGAKMLITEQFPDTAGSIASIAVDSDVVSLDGRRDALETEAEIGEDGRIHVTVRRSNASRSDIYSRRSQGFSTTTPRPSNLTNAEIYSLQSSRNPTPRGSSFNHNDFYSMVGRSSNFGAADAGYGASRPSNYEEEHGTARSRFHYPAPNPTIFSTAPPAATAVGAPRVQVVGGKVANGQSHLVKAEDGGTKDLHMFVWSSSASPVSDVFGNNQEYVFPPAPTDPSAVKQVRMTTVSPSKVDERKERDDYLERNDFSFGNGGMMAREGGREAGGDDEKMHESSKGAKRATALPPASVMTRLILIMVWRKLIRNPNTYSSLIGLTWSLVSFR
>gnl_Elagu_v2.0_p5_sc00005.V1.gene1009
MITGKDIYEVLAAIVPLYVAMILAYGSVRWWKIFSKDQCSGINRFVAVFAVPLLSFHFISTNNPYAMNYHFIAADSLQKVVILLALFLWHNLSKRGNLDWTITLFSLSTLPNTLVMGIPLLRAMYGDFSGSLMVQIVVLQSVIWYTLMLFLFEYRGAKALISEQFPPDIAGSITSFRVDSDVVSLNGREPLQADAEIGQDGKLHVVVRRSSSSAGRSTVSSYNKSHGFNSMTSMTPRASNLTGVEIYSIQSSREPTPRASSFNQTDFYAMFSSKVTSPRTGCGGGFEEEPGTRLGKHKGAGSKSSDFMNGGLFSTSSSSTYPAPNPLMLSGPACGSKKDGGTSSAMSANSNKELHMFVWSSSASPGSEANLRNAVNRAASHDFGNMDPSKPTFHQDIPARKGLHAPSGNASPIRKAGVNGELEIEDGCKSLEGKFPASPFVAQKKGADTGGVAGLVESNHRMPPASVMTRLILIMVWRKLIRNPNTYSSLLGLVWSLVSFR
>gnl_Elagu_v2.0_p5_sc00008.V1.gene759
MITWHDLYTVLTAVVPLYVAMILAYGSVRWWGIFSPDQCSGINRFVAIFAVPLLSFHFISTNDPYTMNFRFIAADTLQKLIVLAALTAWARLSSRGSLDWAITVFSLATLPNTLVMGIPLLIAMYGGFSGSLMVQVVVLQCIIWYTLLLFLFEYRAARLLIADQFPNTAASIVSFRVDSDVVSLDGGRDLLQADAEVGGDGKIHVTVRRSNASRRSFSMAMTPRPSNLTGAEIYSLSSSRNPTPRGSNFNHSDFFAMVGGAPPPLRPSNFGPADLYSLHSSRGPTPRPSNFDDGAAAVGSPRFGRYPAPNPEISSASATVIKKPTASNPTLPTTTAATQQQQNRAANHDAKELHMFVWSSSASPVSDAGGLHVFGGADFAAPDLAGRLDHGGAKEIRMLVPTDLPQNGGTKGVVIPEGEDCGRGGEDFSFEGGKGLEDLEERDRDSGPDGLSKLGSSSTAELHPKGGGGPSNGRKHTHPQMPPASVMTRLILIMVWRKLIRNPNTYSSLVGLIWSLVAFRSISQLTIILPPIF
>gnl_Elagu_v2.0_p5_sc00051.V1.gene466
MITPEDFYTVMCAMVPLYVAMLLAYASVKWWKIFTPEQCSGINRFVAVFAVPVLSFHFISHNNPYQMDTRFILADTLSKLLVLLLLSLWACLSPSSPGRSRLDWLITLFSIATLPNTLVMGIPLLRAMYTLLLFLFEYRAATLLIQEQFPGPVAAAIAKIKVDGDVISLDGRDPIHAESEMDADGRVRLRIRRSVSSAPESGLSSSVGFTPARLSNISGAEIYSLNTPGRHPMEQFTIADVTFGYRSASPRLSGYASSDAYSLQPTPRESNFNEMEIGTPVWMRSPAAAAGGGRVARQQSPAVAKVVRGCHEGGSGGGEGQGDKDVGGKYAAGAAALPQGIVPFVFAREYGLHPDILSTG
>gnl_Elagu_v2.0_p5_sc00061.V1.gene311
MITWQDLYTVLTAVVPLYVAMILAYGSVRWWGIFSPDQCSGINRFVAIFAVPLLSFHFISTNNPYAMNFRFIAADTLQKLIVLAALAAWARLSSRGSLDWAITVFSLATLPNTLVMGIPLLIAMYGAFSGSLMVQIVVLQCIIWYTLLLFLFEYRAARLLIADQFPDTAASIVSFRVDSDIVSLDGGRDLLQTDAEVGGDGKIHVTVRRSNASRRSFSMAMTPRPSNLTGAEIYSLSSSRNPTPRGSNFNHSDFFAMVGGAPPPLRPSNFGPADLYSLQSSRGPSPRPSNFDDGATAVGSPRFGHYPAPNPVISSASGAAAKNNATNPTPPAAAAPPQQQQNGAAQHDAKELHMFVWSSSASPVSEVGGLHVFGGADFAATDLAGLPDNGGAKEIRMLVPADLPQHGGTKGAVIPEGADYGGGREDFSFGGGKGLEDLGAKDTENGPEGVPKLGSSSTVELHLKGGGPPDSGKHTDHQMPPTSVMTRLILIMVWRKLIRNPNTYSSLIGLIWSLVAFRWHVSMPKIIEKSISILSDAGLGMAMFSLGGL
>gnl_Elagu_v2.0_p5_sc00094.V1.gene87
MVGIEDRKINATNIVEARMPVKSIIGAETVEFHRTAKPVAHSLHHLLLLQNPIDKMITAADLYHVLSAVVPLYVAMILAYGSVKWWRIFSPDQCSGINRFVALFAVPLLSFHFISTNNPYAMNYRFIAADTLQKLIVLVVLAIWSKTSSRGCLEWTITLFSLATLPNTLVMGIPLLKGMYGPASGSLMVQIVVLQCIIWYTLMLFLFEYRGAKLLITEQFPDTAGSIISFRVDSDIISLDGKEPLQTEAEVGEDGKLHVTVRKSTSSRSEIYSRRSHGLNSGVSITPRPSNLSNAEIYSLQSSRNPTPRGSSFNHTDFYSMVNGRNASGVSPRHSNFGNVGFDEESGGGVAAGIPKANGVAGGYPGPPGTGIFSPVGAKKKVGGGEGGKDLHMFVWSSSASPVSEGGMHVFRGGEFGNEHGGAAHPTDHHPKDAYDVYGRDDFSFQNRAGTQGMDSLQKDGPSLSKLGSNSTAELHPKSGADGEIKPTSMPPASVMTRLILIMVWRKLIRNPNTYSSLIGLFMALQPRIIACGNSIAAFAMAVRFVTGPAVMAAASIAVGLRGVLLHIGIVQAALPQGIVPFVFAKEYNVHPDILSTGNAWETPTRSTGPVVDCPILGGLGYRPRQGAWAWAAPVRGPAHGMGRTAGWAACPLGPRVPLIGPAWAAHRSRSTGPPPAVFCHLGSCANFKSSYLLHPSSVWDDLGLVGLRFSPRTSLWAQCGLNLEVSNPNNLHIDSIFDLLQTSRASGSPRPHALRQSPAVHGWANMRVEPDCSIPSLSYAMLLLT
>gnl_Elagu_v2.0_p5_sc00189.V1.gene42
MISAGDLYHVLTAVVPLYVAMILAYGSVKWWRIFSPDQCSGINRFVALFAVPLLSFHFISTNDPYAMNYRFIAADSLQKLIVLTVLAIWTKTSSRGCLEWTVTLFSLATLPNTLVMGIPLLKGMYGPDSGSLMVQIVVLQCIIWYTLMLFLFEYRGAKLLIVEQFPDIAGSIVSFHVDSDVISLDGKELLQTEAEVGEDGKLHVTVRKSTGSRSEICSQQSQGPYSGVSITSRPSNLSNAEIYSLQSSVNPTPRGSSFNRNDFYSMVNGRSASGVSPRHSNFGSVAFDVQSIPMGVPATGLFSPARAKKKVIGVDGGNDLHMFVWSSSASSGGEFGSEHGGAAHPKDAYDVYGRDEFSLQNRPGTQEIDSLQNDGPTELLPKSGAAAEIKQTSMPPAGVMTRLILIMAALPQGIVPFVFAKEYNVHPDILSTALNKDYLLNLDSMADWHLEPSQHDSTESPAYAENLAKTPNPQMLIESLSDSFNIEGSCK
>gnl_Elagu_v2.0_p5_sc01123.V1.gene15
MITLSDFYNVMTAVVPLYVAMILAYGSVKWWKIFSPDQCSGINRFVALFAVPLLSFHFISTNDPYKMNLRFIAADTLQKLMVLAILTVWSNVSRRGCLEWTITLFSLSTLPNTLVMGIPLLKGMYGGDSGSLMVQIVVLQCIIWYTLMLFMFEYRGAKLLITEQFPDTAGSIASITVDSDVVSLDGRRDALETEAEIKEDGKLHVTVRRSNASRSDVYSRRSQGFSTATPRPSNLTNAEIYSLQSSRNPTPRGSSFNHTDFYSMVGRSSNFGASDAYGAMPTGAVRGPTTPRPSSFEEEHGTAAAGANAAGAGAKARFHYQMPVTAGTPHYPAPNPSVFSTAATGGPRAAPMGGKKANGQSHLLKAEDGGTKDLHMFVWSSSASPVSDVFGNNQEYGLPATDPLAAKEVRMTVSPGKVIPVVDGRKERDDYMEREDFSFGNRGMMERDGAHEGGGDEKMHESTKGGGRGTVLPPASVMTRLILIMVWRKLIRNPNTYSSLIGITWALVSFRLSGDVFWLCCGCGWVGGPGLFMALQPRIIACGNSVAAFAMAVRFFAGPAVMAAASIVVGLRGVLLHIAIVQAALPQGIVPFVFAKEYNLHPDILSTAIPPKLELLESMTAAAVGTCKKSLNQS
>gnl_Eucgr_v2.0_Eucgr.C00078.1
MITGKDMYDVLAAVVPLYVAMILAYGSVRWWKIFTPDQCSGINRFVAVFSKVVILFALFLWHAFTKRSSLEWMITLFSLSTLPNTLVMGIPLLKAMYGDFSGSLMVQIVVMQSVIWYTLMLFMFEYRGAKLLINEQFPETAGSITSFRVESDVMSLNGREPLQADAEIGEDGKLHVVVRRSNASSMISSFKSHGLNSITPRASNLTGVEIYSVQSSREPTPRASSFNQTDFYAMFASKAASPKHGYTNSFQGGVPDVYSLQSSKVATPRTSNFDEEMMKMSGSNNVNAKRRGGRSMSGELFNGGPGNNVFPSYPPPNPMFSGSTSGNTKKMKDSGNNKELHMFVWSSSASPVSEGNMRHAVNRATSTELGLVDAAKASLQHAETAPANSKGMQDLIENMSPPPGKRMMDNHSKEVEQNQIEDGSGACKFPVNGSPYTNSCQKKVADEEGGIGEKKKQQMPPASVMTRLILIMVWRKLIRNPNTYSSLLGLAWSLISYRWNIQMPSIVKGSISILSDAGLGMAMFSLGLFMALQPKIIACGKSVATFSMAVRFLTGPAVIAATSIAIGLRGVLLHVAIVQAALPQGIVPFVFAKEYNVHPDILSTAVIFGMLIALPITIVYYVLLGV
>gnl_Eucgr_v2.0_Eucgr.H01390.1
MLSGKDIYTIIAAIMPLYVAMIIGYASVWFWNIFDPQQCAGINRYVASYAVPILSFDVIASCNFYDMNYRFIGGDTLQKVVILAALLLWIIFSRKSSLEWVISFFSLSTLPNTLIIGIPLLQAMYGEYTRDLMVQIVVLQGLIWYTLLLILFEYRGAMILINENFPDCSWAITSIRVDPDVVSLNGCETLETEAEIDDNGRVHVVVRRSSVSSMESPLRPSLDRLSSITTTPRASNLSGVEIYSLQSYRGRNRGSELINSFLFPSYQPSHRTSPSEMPVMFRDSYSSAGPAKGLHMFAWGSRADKSRHASSRITHCPSDLGEFFQNLNIPFTNHTSQITWHPKYGQGKLNEHAENASKMSDEERNAVNAELGRPPLTVMTRLVLLMVWRKLIVNPNIYSSVIGLAWSLLSFKLHIQFPLIVSGSIKILSDTGLGMAMFSIGLFMGSQPTLIPCGYWLAALSMVLKFIVGPLVAAATSAALGLRGELLCVSIVQAALPEAVVPFVFANQYKVHADIMSVS
>gnl_Eucgr_v2.0_Eucgr.A02229.1
MIKASDLYHVLTAVVPLYVAMILAYGSVKWWKIFSPDQCSGINRFVALFAVPLLSFHFISLNNPYKMNYRFIAADTLQKLIVLAVLAVWSRVSRRGSLEWSITLFSLSTLPNTLVMGIPLLQGMYGPESKSLMVQIVVLQCIIWYTLMLFLFEYRGARLLIAEQFPDTAASIISFRVDSDIISLDGKEPLQTEAAVGDDGKLHVTVRKSTSSRSEVFSRRSHGPNSGLSLTPRPSNLTNAEIYSLQSSRNPTPRGSSFNHTDFYSMVNGKGMSGVSPRQSNFGGLGFDEESGVPPVYGNGARANGGGAYPAPPNAGIFSPVAAAAAKKKGGDGKDLHMFVWSSSASPVSEGGLHVFRGGGDYGNELGVGGGGGVAHQKDYDEFGRDEFSFGNRQVPNGVDRDGPVLSKLGSSSTAELHPKAAVDGEAKLTSMPPASVMTRLILIMVWRKLIRNPNTYSSLFGLTWSLVSCRWNLAMPAIIGKSIAILSDAGLGMAMFSLGLFMALQPRIIACGNSIAAFSMAVRFLTGPAVMAAASIAVGLKHNLLHIAIVQAALPQGIVPFVFAKEYNVHPDILSTGVIFGMLIALPITLVYYIFLQL
>gnl_Eucgr_v2.0_Eucgr.F04265.1
MITSDDLYKVMCAMVPLYFAMLVAYGSVKWWKIFTPSQCSGINRFVAVFAVPILSFHFISQNNPYEMDTRFIAADTLSKVLVLASLSAWTAFFNGSLEWLITLFSVATLPNTLVMGIPLLKAMYGDFTQSLMVQVVVLQCIIWYTLLLFLLEYRAATQLIRNQFPGPTAASIAKIELDGDVISLDGRDPICTESEVDNNGRIRVRIRRSTSSAPDSALSSTVGITPRASNLSNVEIFSINTPGPLHEYHHSGTDISFGIGDLAFGCRSASPRLSGYASSDAYSLQPTPRASNFNELDSISVTTATTPVWVKSPISGKVFNRPASPVLSGITEKEISFRECTITSGPEPPDKKQEATAATPQEMPNALVMLKLILTVVGRKLSRNPNTYSSILGLLWSLISFKWNLGMPSLVKYSIKIISDAGLGMAMFSLGLFMALQPRLIACGTKMATISMAIRFISGPLVMSAACLAVRLRGVRLHAAIVQAALPQGIVPFVFAREYGVHPDILSTGVIFGMLVSLPVTLLYYILLGL
>gnl_Eucgr_v2.0_Eucgr.B02902.1
MITWHDLYTVLSAVVPLYVAMILAYGSVRWWKIFSPDQCSGINRFVAIFAVPLLSFHFIAKNDIYAMNLRFIAADTLQKLIMLAVLALWANFTRNGSLEWMITIFSLSTLPNTLVMGIPLLEAMYGPGASKRDDAGGLMVQVVVLQCIIWYTLLLFLFEYRGAKILIMEQFPETAASIVSFKVESDVVSLDGRDFLETDAEIGDDGKLHVTLRKSNASRRSLGPGSFSGLTPRPSNLTGAEIYSLSSSRNPTPRGSNFNQSDFYSMMGFAPRRSNFGSADLYSVQSSRGPTPRPSNFEENSAAMAQSVPSPRFGFYPSQTVPTAYPAPNPEIASAFTKNSKNAPQHLQPKQEGKANHDAKELHMFVWSSSASPVSEGGGHHVFGGTEVGASEQSGRSDQGAKEIRMIVADHPPNGETKAVAEAEGLGGGDDFSFGGKGGEGDEERENKEGPTGLTKLGSSSTAELHPKAAGAAEQLGVGGGAGGEGGKHMPPAKVMTRLILIMVWRKLIRNPNTYSSLIGLTWSLIAFRWNVTMPVIINESIEILSRAGLGMAMFSLGLFMALQPKIIACGNSVASFAMAVRFLTGPAVMAAASIAIGLHGRLLHIAIVQAALPQGIVPFVFAKEYNVHPAILSTGVIFGMLIALPITLVYYILLGL
>gnl_Eucgr_v2.0_Eucgr.B00948.1
MITGSDFYHVMTAMVPLYVAMILAYGSVRWWRIFTPDQCSGINRFVALFAVPLLSFHFISSNNPFTMNLRFLAADSLQKLLILLALALWSHLSRRGSLDWSITLFSLSTLPNTLVMGIPLLRGMYGPYSGDLMVQIVVLQCIIWYTLMLFLFEFRAARTLISNQFPGTAAASIISIRVDPDVVSLDGSRQPLETEAEVGSDGKLRVTVRRSSASRSDIFKPAAWLSPRPSNLTNAEIYSLQSSRNPTPRGSSFNHAELYSVAAGLGGGGRGSNFGSADVYGLSASFGPTPRPSNYEEDKPKFPYGSGGSTAGSYPAPNPGMFSPKNNGGSGGKRANVQGGKRGAEDGGGGGRRDLHMFVWSSSTSPVSDVFGNNHDLPTGATHEKVDQNHIKEGDQLERDEFSFRNRRPENVEAGGGDAMPPTSVMTRLILIMVWRKLIRNPNTYSSLIGITWSLVSFRWHIEMPAIIAKSISILSDAGLGMAMFSLGLFMALQPKIIACGNSVATFAMAVRFLTGPAVMAAASLVIGLRGDLLRVAIVQAALPQGIVPFVFAKEYGLHPDILSTAVIFGMLIALPITLVYYILLGI
>gnl_Eucgr_v2.0_Eucgr.K02271.1
MITGTDFYHVMTAMVPLYVAMILAYGSVKWWKIFTPDQCSGINRFVALFAVPLLSFHFISTNDPYTMNFKFIAADTLQKIVVLAVLFVWAKVSKRGSLDWTITLFSLSTLPNTLVMGIPLLQGMYGEYSGSLMVQIVVLQCIIWYTLMLFMFEYRGAKILISEQFPDMAGSIVSIHVDSDIMSLDGRQPLETEAEVKEDGKLHVTVRRSNASRSDIFSRRSQGLSSTTPRPSNLTNAEIYSLQSSRNPTPRGSSFNHTDFYSMMAGQRSSNFGSADVYGLSASRGPTPRPSNYEEDGGNKPRFHYHGQGGGAHYPAPNPGMFSPKSGGGGGNNVKKPNGQAQKGEDGGKDLHMFVWSSSASPVSDVFGNNNHDQFGPNESKDVRLAVSPGKVENHGENQEEYMERNEFSFGNRENVTHEAEKVDDGKPKAMPPSSVMTRLILIMVWRKLIRNPNTYSSLIGLTWSLVSFRWHLVMPAIIAKSIAILSDAGLGMAMFSLGLFMALQPRIIACGNSVAAFAMAVRFLTGPAVMAAASIAVGLKGDLLHIAIVQAALPQGIVPFVFAKEYSVHPDILSTAVIFGMLIALPITLVYYILLGI
>gnl_Eucgr_v2.0_Eucgr.G02187.1
MIKWHDLYAVLVAVVPLYVAMILAYGSVRWWRIFSPDQCSGINRFVAIFAVPLLSFHFISTNDPYRMNLRFIAADTLQKLLLLLLLALWANLHRRGSLDWSITVFSLSTLPNTLVMGIPLLGAMYGTEASNLMVQVVVLQCIIWYTLLLFLFEYRGAKILIMEQFPETAASIVSFNVDPDVVSLDGRNFLETDAEVGQDGKLHVTVRKSNASRRSFGLGPGGGGSFSGMTPRPSNLSGVEIYSLSSSRNLTPRGSNSDFYSIMGVPRLSNFGPSDVYSVQSSRGPTPRPSNFDENLQPSPKFGFYPAQVASAPYPAPIPDFASAFAKSGKPNQQQQQPAPAPPEQQSNGAAKANSYDAKELHMFVWSSSASPVSEVGGLHVFGSGDFGAPDNQSRRADHSVKEIRMMVADNNQPNGETKTAPETTGFTGQDQFNFVAKADERDEGTGGEKEAAGPDRPNKLCASSSAGEPGGYGGCDDAGNDKQMPPASVMTRLILIMVWRKLIRNPNTYSSLIGIIWSLIAFRWDVGMPEIVDKSIHILSDAGLGMAMFSLGLFMALQPKLIACGNSVATFAMAVRFLVGPAAMAIASAAIGLRGPLLHIAIVQAALPQGIVPFVFAKEYNVHPAVLSTMVIFGMLIALPITLVYYILLGL
>gnl_Manes_v6.1_Manes.08G060200.1
MISITDLYHVLTAVVPLYVAMILAYGSVKWWKIFSPDQCSGINRFVALFAVPLLSFHFISTNNPYAMNYRFIAADTLQKIIVLVVLAIWSRLSSRGSLEWSITLFSLSTLPNTLVMGIPLLKGMYGDSSGTLMVQIVVLQCIIWYTLMLFLFEYRGARILIGEQFPDTAGSIISFRVDSDIISLDGREPLQTEAELGEDGKLHVTVRKSTSSRSEIFSRRSHGPNSGLSLTPRPSNLTNAEIYSLQSSRNPTPRGSSFNHTDFYSMVNGKNASNVSPRQSNFGNLPFDEENGGIGVYGNVSRANGNAYPAPPNAGIFSPGTKKKANGADNGRDLHMFVWSSSASPVSEGGIHVFRGGATDYANELGGATHQKDYDEFGRDEFSFGNRQVANGVDREGPVLSKLGSSSTAELHPKAGADGEPKPTAMPPASVMTRLILIMVWRKLIRNPNTYSSLIGLTWSLVSFKWNVEMPAIIARSISILSDAGLGMAMFSLGLFMALQPKIIACGNSVASFAMAVRFLTGPAVMAAASIAVGLRGVLLHIAIVQAALPQGIVPFVFAKEYNVHPDILSTGVIFGMLIALPITLVYYILLGL
>gnl_Manes_v6.1_Manes.06G000100.1
MITGKDIYDVLAAIVPLYVAMILAYGSVRWWKIFTPDQCSGINRFVAVFAVPLLSFHFISSNDPYAMNYRFIAADSLQKVVILTALFLWQAFSKRGNLEWMITLFSLSTLPNTLVMGIPLLKAMYGDFSGSLMVQIVVLQSVIWYTLMLFMFEYRGAKLLISDQFPETAGSITSFKVDSDVVSLNGREPLQADAEIGDDGKLHVVVRRSSASSMVSSFNKSHGLNSITSMTPRASNLTGVEIYSVQSSREPTPRASSFNQTDFYAMFASKAASPKHGYTNSFQGAIGDVYSLQSSKGVTPRTSNFDEETLKIGKKRGGRSMSGELFNGYPPPNPMFAGSTSGCPRKKESGAMPNKELHMFVWSSSASPVSEGNLRHAVHRAASSDFGAIDSSKVGLQHETSAASKAMHELIENMSPAGKMNGEKEIDIEDGQKFAVTGSPFNCQKKMEMECDGSRKHQMPPASVMTRLILIMVWRKLIRNPNTYSSLLGVVWSLISFRWNIQMPSIVRGSISILSDAGLGMAMFSLGLFMALQPKIIACGKSVATFAMAVRFLTGPAVIAATSIAIGLRGPLLHVAIVQAALPQGIVPFVFAKEYNVHADILSTAVIFGMLIALPITILYYVLLGL
>gnl_Manes_v6.1_Manes.06G006800.1
MITITDFYHVMTAMVPLYVAMILAYGSVKWWKIFTPDQCSGINRFVALFAVPLLSFHFISSNDPYAMNFRFIAADTLQKVIVLVVLAFWTKLSKRGCLEWTITLFSLSTLPNTLVMGIPLLKGMYGEFSGSLMVQIVVLQCIIWYTLMLFLFEYRGAKLLISEQFPDTAGSIVSIHVDSDIMSLDGRQPLETEAEIKEDGKLHVTVRKSNASRSDIFSRRSQGLSSTTPRPSNLSNAEIYSLQSSRNPTPRGSSFNHTDFYSMMATGRNSNFGASDVYGLSASRGPTPRSSNYEEDGGGLGNKPRFHYHASGGAAHYPAPNPGMFSPTGSKGGVAANNAAAAATKKPNGQAQQKAEDGGGKDLHMFVWSSSASPVSDVFGSHDYGGHDQKEARLAVSPGKVEGNRENHHQEDYMEREDFSFGNIGVEREMNNNHEKVMENVGKPKPMPPTSVMTRLILIMVWRKLIRNPNTYSSLIGLIWSLVSFRWHIEMPAIIAKSISILSDAGLGMAMFSLGLFMALQPRIIACGNSIAAFAMAVRFLTGPAVMAAASIAVGLRGTLLHVAIVQAALPQGIVPFVFAKEYNVHPDILSTGVIFGMLIALPITLVYYILLGL
>gnl_Manes_v6.1_Manes.18G087300.1
MITGDDFYKVMCAMVPLYFAMLVAYGSVKWWKIFTPEQCSGINRFVAVFAVPVLSFHFISQNNPYQMDTKFILADTLSKIIVLVVLSVWAVFFNGGLDWLITLFSVATLPNTLVMGIPLLMAMYGDFTQSLMVQVVVLQCIIWYTLLLFLFEYRAATLLIKTQFPGPTAASITKIELDNDVISLDGRDPLRTESETDGNGRIRVRIRRSTSSAPESALSSSICLTPRPSNLSNAEIFSVNTPAPFYEYSINPNANNGYTHYNHGPNNEIIICNGDLGFGYRSGTSPRLSGYASSDAYSLQPTPRASNFNELDVTNAGGTPYWVRSPVAGKFFRQPSPAVPDVRMVWGESPGKCQNGGAGAGKDITEKEISFRDSSKTAALEETNSKEAATDQEMPRAFVMLKLILIVVGRKLSRNPNTYSSVIGLLWSLISFKWNVGMPSLVKNSIKIISDAGLGMAMFSLGLFMALQPRIIACGKKRATMGMAIRFICGPIVMSAASVAVGLRGVRLRAAIVQAALPQGIVPFVFAREYGLHPDILSTGVIFGMLVALPVTLLYYISLGL
>gnl_Manes_v6.1_Manes.15G127700.1
MITGKDLYTVLTAVVPLYVAMILAYGSVRWWKIFSPDQCSGINRFVAIFAVPLLSFHFISTNDPYAMNFRFIAADTLQKIIMLVALGIWTNFTKNGSLEWMITIFSLSTLPNTLVMGIPLLIAMYGEYSGSLMVQVVVLQCIIWYTLLLFLFEYRGAKMLIMEQFPETAASIVSFKVDSDVVSLDGRDFLETDAEIGGDGKLHVTVRKSNASRRSLGPGSFSALTPRPSNLTGAEIYSLSSSRNPTPRGSNFNTSDFYNMMGVQGFPGGRLSNFGPADLYSVQSSRGPTPRPSNFEENCAPMATISSPRFGFYPAQTVPTSYPAPSAEFSATVSTKNSKNQQQQLQEQQQQQQQQQNSKANHDAKELHMFVWSSSASPVSDVFGGNDFGASQQSGRSDQGAKEIRMLVADHPQDGETKAIAHAGEFPGEDFSFAGKGEGEEDGREKEGPTGLNKLGSSSTAELHPKAAGAPESGANKHMPPASVMTRLILIMVWRKLIRNPNTYSSLIGLVWSLICFRWHVAMPKIIEKSISILSDAGLGMAMFSLGLFMALQPKIIACGNSVAAFAMAVRFLTGPAVMAAASIAVGLRGTLLHVAIVQAALPQGIVPFVFAKEYNVHPAILSTAVIFGMLIALPITLVYYILLGL
>gnl_Manes_v6.1_Manes.14G171100.1
MITPTDFYHVMTAMVPLYVAMILAYGSVKWWKIFTPDQCSGINRFVALFAVPLLSFHFISSNDPYAMNFRFIAADTLQKVIVLGVLALWTNLSKRGCLEWTITLFSLSTLPNTLVMGIPLLKGMYGEYSGSLMVQIVVLQCIIWYTLMLFMFEYRGAKMLIAEQFPDTAGSIVSIHVDSDIMSLDGRQPLETEAEIKEDGKLHVTVRKSNASRSDIFSRRSQGLSSTTPRPSNLTNAEIYSLQSSRNPTPRGSSFNHNDFYSMMAAGRNSNFGSSDVYGLSASRGPTPRPSNYEEDGGGNKPRFHYHGSGGATHYPAPNPGMFSPTGSKGGVAANNAAGPKKPNGQAHMKAEDGGGRDLHMFVWSSSASPVSDVFGSHDYGAHDQKEVRLAVSPGKVEGHRENHQHHEDYMEREDFSFGNRGIEREMNNNNHQGEKIIGDEGKSKAMPPTSVMTRLILIMVWRKLIRNPNTYSSLIGLTWSLISFRWHVEMPAIIAKSISILSDAGLGMAMFSLGLFMALQPRIIACGNSIAAFAMAVRFLTGPAVMAAASIVVGLRGTLLHIAIVQAALPQGIVPFVFAKEYNVHPDILSTGVIFGMLIALPITLVYYVLLGL
>gnl_Manes_v6.1_Manes.17G077100.1
MISWKDLYTVLTAVIPLYVAMILAYGSVRWWKIFSPDQCSGINRFVAIFAVPLLSFHFISSNDPYAMNFRFIAADTLQKIIMLFALGIWTNFTKNGSLEWMITIFSLSTLPNTLVMGIPLLIAMYGKYSGSLMVQVVVLQCIIWYTLLLFLFEYRGAKMLIMEQFPETAASIVSFKVDSDVVSLDGRDFLETDAEIGDDGKLHVTVRKSNASRRSLGPGSFSGLTPRPSNLTGAEIYSLSSSRNPTPRGSNFNTSDFYNMMGVQGFPGGRLSNFGPADLYSVQSSRGPTPRPSNFEENCAPMATNSSPRFGFYPAQTVPTSYPAPNPEFSSTVSTKNTKNLQQQQQEQQQQQQQPQQQNSKANHDAKELHMFVWSSSASPVSDVFGGNDFGASQPSGRSDQGAKEIRMLVADHPQNGESKGEFPGEDFSFAGKVEGEDEGREKGGPTGLNKLGSSSTAELHPKTSGAPESGGNKQMPPASVMTRLILIMVWRKLIRNPNTYSSLIGLVWSLISFRWHVAMPKIIEKSISILSDAGLGMAMFSLGLFMALQPKIIACGNSVAAFAMAVRFLTGPAVMAAASIAVGLRGTLLHVAIVQAALPQGIVPFVFAKEYNVHPAILSTAVIFGMLIALPITLVYYILLGL
>gnl_Medtr_Mt4.0v1_Medtr2g038470.1
MIKGKDVYNILESIMPLYVAMILGYGSIKWWKIFTPDQCAGINRFVAMFAVPTLSFIYIYPINPYHMNWRLILADTLQKVVTLACLALWNIFTKRGGLDWSITLFSLTNLPNTLVVGIPLLNAMYGEFTKPLLTQILVLQGVVWYTILLLMYEYRAAKLFISQQFVDTNEGSHKIEIESSLDDVELREIGNNLSVKSHSTPRVPNLTRVEVHSSYTNSPQSNGFEDNIFNIHWTRFKKSRSLTNVSAFMKSKSCTTMGARVSPYPILKSTFSEKIIDDQRKFNFSDGLDMPQEIEASKGVHELIGRSTSSGKVSGDNDHESEERKKELVEIKENVTNEHQMQPGHGTMTKLILFRVWKKLSVNPNLYASVLGIVWALISARWNIKMPSIIHDSITIISHTGLGMSMFSLGIFMALQPKIIACGKTQATISMVLKFLVGPASFGATSAAVGIRGVVFKVGIIQAALPQGIVPFVFAKEYNLHAEIFNTAVSLGLAIAFPVAILYYVLLELNKSF
>gnl_Medtr_Mt4.0v1_Medtr8g107360.1
MITLTDFYHVMTSMVPLYVAMILAYGSVKWWKIFSPDQCSGINRFVALFAVPLLSFHFIASNNPYKMNTRFLVADTLQKIIVLLALTIWANVSKRGCLEWTITLFSISTLPNTLVMGIPLLKCMYGGEFSGSLMVQIVVLQCIIWYTLILFMFEFRGARMLISEQFPDTAGTIVSIHVDSDVMSLDDGRQCLETEAVIKEDGKLHVIVRRSNASRRSHSQSHTTPRASNLTNAEIYSLQSSRNPTPRGSSFNHTDLHSMMGGSRNSNFGAFDLKGTPPRTCNYDNSMSTTKGNYPAPNPEMFSPKNVVAAKKTEDLHMFFWSSSDSLVSDVKLNVSPEKVEGEDEHKRGEEGGAKTMPPASIMTRLILIMVWRKLIRNPNTYSSIIGLTWSLISFRWNIEMPVIIAKSISILSDAGLGMAMFSLGLFMALQPRIIACGNRIAAFSMAIRFLTGPAVMAAASIVVGLRGTLLNVAIVQAALPQGIVPFVFAKEYNVHPDILSTGVIFGMLIALPITLVYYILLGL
>gnl_Medtr_Mt4.0v1_Medtr7g089360.1
MISALDLYHVLTAVVPLYVAMILAYGSVKWWKIFTPDQCSGINRFVALFAVPLLSFHFISTNNPYTMNYRFIAADSLQKTIILTLLFIWSRTSSRGSLEWSITLFSLSTLPNTLVMGIPLLKGMYGDDSGTLMVQIVVLQCIIWYTLMLFLFEYRGARILIVEQFPDTAGSIISFKVDSDVLSLDGKEPLQTEAEVGEDGKLHVKVRKSTSSRSEIFSRRSHGVNSGVSLTPRPSNLTNAEIYSLQSSRNPTPRGSSFNHTDFYSMVNNGRNVSPRQSNFGSLGFDEESGVAKANGNGGNGYPAPHSAGIFSPVANKKKGHGGGAGDGGKDLHMFVWSSSASPVSEGGIHVFRGGGDYGNDQLNGVAHQKDYEEFGHDEFSFGNRTVANGVDKEGPVLSKLGSSSTTELHPKAGSQGEAKPTNMPPASVMTRLILIMVWRKLIRNPNTYSSLIGLTWSLVSFRWNVVMPAIVAKSIAILSDAGLGMAMFSLGLFMALQPRIIACGNTVASFAMAVRFLTGPAVMAFSSFVVGLRGVLLHIAIVQAALPQGIVPFVFAKEYNVHPDILSTGVIFGMLIALPITLVYYILLGL
>gnl_Medtr_Mt4.0v1_Medtr1g029190.1
MVTREDLYNVMCAMVPLYFAMLVAYGSVKCCKMFTPDQCSGINRFVAVFAVPVLSFHFISLNNPYQMDTKFILADTISKLLVLFFLTIWAIFFTKGSLDWVITLFSVATLPNTLVMGIPLLQAMYGDFTQSLMVQLVVLQCIIWYTLLLFLLEYRAAKLLIKSQFPGTTAASITKISLDDDVISLYSHDAPLTTQSETDENGRIKVRIRRSISSAPPESTSSLGKSFTPTRLSNLSNADIFSINTPGNFLDNMTSPQLSGYASTDAYSLQPTPRASNFNEMEIVGGGTPVWGRSPVAGGRVLDGGMVVWESPEKWRGDGGHGCKDITMSDKEISFRDSLKVSVAGEVVDPKDQIASSPKMPYAFVMLRLILIVAGRKLSRNPNTYSSLLGLLWSLISFKWNIEMPSLIKSSIKIISDAGLGMAMFSLGLFMALQPRIIACGTKRAAMGMAIRFLFGPLVMSLSSIAVGLRGKKLHTAIVQAALPQGIVPFVFAREYGLHPDILSTGVIFGMLISLPITLIYYIFLGL
>gnl_Medtr_Mt4.0v1_Medtr1g030890.1
MITLKDLYTVLTAVVPLYVAMILAYGSVRWWKIFSPDQCSGINRFVAVFAVPLLSFHFISTNNPYQMNFRFIAADTLQKIIMLVALSLWTLFTKNGNLEWMITIFSLSTLPNTLVMGIPLLIAMYGDYSGSLMVQVVVLQCIIWYTLLLFLFEYRGAKLLIMEQFPETAASIVSFKVDSDVMSLDGRDFLETDASVGDDGKLHVTVRKSNASRRSFMMNTPRPSNLTGAEIYSLSSTPRGSNFNHQEFYSMMGYQPRHSNFGANDLYSVQSSSRGPTPRPSNFEENGASSPRFGFYPAAQTVPTSYPVPNPEFSSTTKPVKNQNQNLMPQQPQVQLQTKGSQDKELHMFVWSSSASPVSESAGLNVFRNSEQSEEGAKEIRMVVADEHNQNGETNNKGGQEKEIGGEEDFKFNGVKVGEQGEGPNGPNKLGSNSTPELHPKATGVADSSVGKLMPPASVMTRLILIMVWRKLIRNPNTYSSLIGLIWSLVAFRWDVHMPKIIEKSISILSDAGLGMAMFSLGLFMALQPKIIACGNSVASFAMAIRFLTGPAVMAAASIAVGLRGTLLHVAIVQAALPQGIVPFVFAKEYNVHPAILSTAVIFGMLIALPITLLYYILLGL
>gnl_Medtr_Mt4.0v1_Medtr6g069510.1
MITLTDFYHVMTAMVPLYVAMILAYGSVKWWKIFSPDQCSGINRFVALFAVPLLSFHFIASNNPYKMNLRFLAADTLQKLIILCLLAIWSNFSKRGCLEWTITLFSLSTLPNTLVMGIPLLKGMYGEFSGSLMVQIVVLQCIIWYTLMLFMFEFRGARLLISEQFPDTAGSIVSIHVDSDVMSLDGRTPLETDAEIKEDGKLHITVRKSNASRSDIYSRRSQGLSSNTPRPSNLTNAEIYSLQSSRNPTPRGSSFNHTDFYSMMGGGNGRNSNFGANDVVNNYGLSANSRGVTPRPSNYEEEANNNAKKFKNYPAPNPGMFSPTNNNNGSKNLGSNVSVNAKKSNGQSQQKQEDLHMFVWSSSASPVSDVFGGHDFGAHDQKEVKLNVSPGKVEGHRETQEDYLEKDEFSFGNKGMEREMNQHEGGEKGGDGKSKVMPPASVMTRLILIMVWRKLIRNPNTYSSLIGLTWSLVSFRYHIEMPAIIAKSISILSDAGLGMAMFSLGLFMALQPKIIACGNSIAAFSMGVRFLVGPAVMAAASFAVGLKGVLFHVAIVQAALPQGIVPFVFAKEYNVHPDILSTGVIFGMLIALPITLVYYILMGL
>gnl_Medtr_Mt4.0v1_Medtr4g127090.1
MITGKDIYNVLAAIVPLYVAMILAYGSVRWWKIFTPDQCSGINRFVSVFAVPLLSFHFISSNDPYAMNYHFLAADSLQKVVILGALFIWNTFSKNQDSLDWTITLFSISTLPNTLIMGIPLLKAMYGDFSGNLMVQIVVLQSVIWYTLILFLFEYRAAKLLISEQFPETAASITSFKVDSDVVSLNGRETLQTDAETGEDGKLHVVVKRSTTNSIASGSFNKSHLNNMTLRASNLTGVEIYSVQTSTEPTPRASGFNQTDFYMPPSPKNGYPNSVRSNGNGTNGDVYSVQSSKGATPQYSIPEDENSKMNRNRRGRSIGGELFNNNGGSYPLPNPMLFCSTSVGTKKKDSIGGGNGLMENMSDSRRERDFEIEEETKSPYISQKKVDLEGVGDVNKNKQMPPASVMTKLILFMVWRKLIRNPNTYASLIGLVWSLISFGLHIEMPSIVNGSISILSNTGLGMAMFSLGLFMGLQPKLISRGKKIATYSMAVRFLVGPAVIAATSLAVGLRGVLLHVAIVQAALPQAIVPFVFAKEYNIHPNILGTGVIFGMLIALPITVLHYVILALL
>gnl_Medtr_Mt4.0v1_Medtr4g127100.1
MITGKDIYDVFAAIVPLYVAMILAYGSVRWWKIFTPDQCSGINRFVAVFAVPLLSFHFISSNDPYAMNYHFLAADSLQKVVILGALFIWNTFSKNQDSLDWTITLFSLSTLPNTLVMGIPLLRAMYGDFSGNLMVQIVVLQSVIWYTLMLFLFEYRAAKLLITEQFPETAASITSFKVDSDVVSLNGREPLQTDAEIGEDGKLHVVVKRSTTNSMVSGSFNKSHLNNMTPRASNLTGVEIYSVQSSREPTPRGSSFNQTDFYAMFQSKAPSPKHGYTNSFQSNGNGDIYSMQSSKGATPRTSNFEDETLRMHKKRGGRSMSGELFNNGGSYPPPNPMLSGSTSAGTKKKDSMGGGSGNGPNNKELHMFVWSSSASPVSEGNLRHAVNRAASTDFGTVDPSKYVPHENSVASKAVTELIENMSPRERDVEIEEAVKSPYISQKKMDLEGGGDVSKNTQMPPASVMTRLILIMVWRKLIRNPNTYSSLIGLVWSLVSFRFHIEMPSIVKGSISILSDAGLGMAMFSLGLFMALQPKLIACGKRVATFSMAVRFLTGPAVIAATSIAIGIRGVLLHVAIVQAALPQGIVPFVFAKEYNLHPNILSTGVIFGMLIALPITILYYVLLGV
>gnl_Medtr_Mt4.0v1_Medtr4g084870.1
MITWHDLYTVLTAVVPLYVAMILAYGSVRWWKIFSPDQCSGINRFVAIFAVPLLSFHFISTNNPYAMNYRFIAADTLQKIIMLLALTIWTNFTANGSLEWMITIFSLSTLPNTLVMGIPLLIAMYGEYSGTLMVQVVVLQCIIWYTLLLFLFEYRGAKLLIMEQFPETAASIISFKVDSDVVSLDGRDFLETDAEVGDDGKLHVHVRKSNASRRSFMMTPRPSNLTGAEIYSLSSSRNPTPRGSNFNHTDFYSMMGYAPRHSNFGANDVYSVQSNSRGPTPRPSNFEENPVPTATSAQTVNSPKFGFYPAQNVPAAYPAPNPEFSSGLSKSVSKNSQQHLSQQQTQQTVQVQPQTVTSNGSAAAAKTSHDAKELHMFVWSSSASPVSEASGLQVFGSGAADYGASDQSGRSEQGAKEIRMLVSDDHPPNGVNITNKGMQETELGGEELKFPVKEEELLVEEEVGKVEPAALNKLGGSSSTAELHPTATVKHMPPASVMTRLILIMVWRKLIRNPNTYSSLIGLIWSLVAFRWHVHMPKIIEKSISILSDAGLGMAMFSLGLFMALQPKMIACGNSVASFAMAVRFLTGPAVMAAASIAVGLRGNLLRVAIVQAALPQGIVPFVFAKEYNVHPAILSTGVIFGMLIALPITLVYYILLGL
>gnl_Mimgu_v2.0_Migut.E00429.1
MISWHDLYVVLTAVVPLYVAMFLAYGSVRWWKIFTPDQCSGINRFVAIFAVPLLSFHFISKNDIYAMNFRFIAADTLQKIIMLVVLGFWANFTKNGSLEWSITIFSLSTLPNTLVMGIPLLIAMYGEYAGSLMVQVVVLQCIIWYTLLLFLFEYRGAKMLIMEQFPETAASIVSFKVESDVVSLDGQDFLEADAALGRDGKLHVTVRKSNASRRSLGHGSFAGITPRPSNLTGAEIYSLSSSRNPTPRASNFNHSDFYSMMGFGGRLSNFGNSDTGRLSNFNVADMCSVQSSRGPTPRPSNFEENCAPGGLMNSPRFGYYPPPQPAPPTSYPAPNPDIASAMPKTAKTHHHNHHQQQQGGKANHDSKELHMFVWSSSASPVSEVGGGGGLHVFGGQDFGGAPENSGKSDQGAKEIRMVVNDHHLPQNGDTKGVPQTGNFAGEDFSFGGGDDEKEKEGPVGLLSSTATEAAGARKHMPPTSVMTRLILIMVWRKLIRNPNTYSSLIGLIWSLVSFRWHVHMPSIIEQSISILSDAGLGMAMFSLGLFMALQPKIIACGNTVASFSMAVRFLTGPAVMAAASIAVGLRGTLLHVAIVQAALPQGIVPFVFAKEYNVHPAILSTGVIFGMLIALPITLVYYILLGL
>gnl_Mimgu_v2.0_Migut.D01545.1
MISLGDFYHVMTAVVPLYVAMILAYGSVKWWKIFTPDQCSGINRFVALFAVPLLSFHFIASNNPYAMNLRFIAADTLQKLIVLAVLAVWANFSKRGCLEWTITLFSLSTLPNTLVMGIPLLKGMYGDFSGNLMVQIVVLQCIIWYTLMLFMFEYRGARMLISEQFPGTAGSIVSIHVDSDVMSLDGRQPLETAAEVKEDGKLHVTVRRSNASRSDIYSRRSVGFSSNTPRASNLTNAEIYSLQSSRNPTPRGSSFNHTDFYSMMQGGGTGRASNFGANDVYALPNSRGPTPRPSNFEEESGNNINGSKATFYHGGGNNNSNSNSSSNAHYPAPNPGMFSPAGSKTNAAAKKPLNEGGKDLHMFVWSSSASPVSDVFGGSLDHHGREVRVPVSPTKGEGQREQEDNNYMEREELRFGKRENEGEKMGGGDENKVKLMPPTSVMTRLILIMVWRKLIRNPNTYSSLIGLTWSLVSFRWHVEMPAIIAKSISILSDAGLGMAMFSLGLFMALQPRIIACGNSVAGFAMAVRFLTGPAVMAAASIAVGLRGVLLRVAIVQAALPQGIVPFVFAKEYNVHPDILSTGVIFGMLIALPITLVYYILLGL
>gnl_Mimgu_v2.0_Migut.I00299.1
MITSTDFYHVMTAVVPLYVAMILAYGSVKWWKIFTPTQCSGINRFVAMFAVPLLSFHFIAGNNPYTMNVRFIAADTLQKLIVLAALAVWANFTKRGCLEWTITFFSLSTLPNTLVMGIPLLKGMYGDFSGGLMVQIVVLQCIVWYTLMLFLFEFRGARLLISEQFPDDTAGAIASITVDSDVTSLDGRQMLETAAEVMEDGKLHVTVRKSSASKSDVFSRKSVGGFPSGATPRPSNLTNAEIYSLQSSRNPTPRGSSFNHSDFYSAGGGRNSNFGANDVYGLSGSRPSNFFEEEAAAANKSRFFHGNGTNYPAPNPGMFSPSKMAGNKKESGGKDVHMFVWSTSASPVSDVFGGGVSPAKVEGQGENNKEEECVEREDLSFRNNREDQEGGGEREGEKREKVNMPPTSVMTRLILIMVWRKLIRNPNTYSSLIGLIWSLVSFRWNVEMPAIIAKSISILSDAGLGMAMFSLGLFMALQPRIIACGNSVATFAMAVRFLTGPAVMAAASIAVGLRGVLLRVAIVQAALPQGIVPFVFAKEYNVHPDILSTGVIFGMLIALPITLVYYILLGL
>gnl_Mimgu_v2.0_Migut.L00994.1
MISWNDLYVVLTAVIPLYVAMILAYGSVRWWKIFTPDQCSGINRFVAVFAVPLLSFHFISKNDIYAMNFRFVAADTLQKIIMLAVLAMWANISKNGSLEWSITIFSLSTLPNTLVMGIPLLIAMYGDYSGSLMVQVVVLQCIIWYTLLLFLFEYRGAKMLIMEQFPETAASIVSFKVESDVLGNDGKLHVTVRKSNASRRSFGIGSYSGVTPRPSNLTGAEIYSLSSSRNPTPRGSNFNHSDFYSMMGLGRLSNFGNSDTGRLSNFNVADMYSVQSSRGPTPRPSNFEENSAPGALMTSPKFGYFPAQPPPPSSYPAPNPEISSAMPKTAKTHQPQQLGGKTSSDAKELHMFVWSSSASPVSEGAAAGGAAAGLHVFGGPDYGASDQSGRSDPGAKEIRLLVPDHPQNGEPKAVAQTGELGREDFSFGGAGEEDREKEPPIGLSKLGPTSDAELDSKVAGGGKHMPPTSVMTRLILIMVWRKLIRNPNTYSSLIGLIWSLISFRWHVQMPKLLEESIRILSDAGLGMAMFSLGLFMALQPKIIACGNTVASFAMAVRFLTGPAVMAAASIAVGLRGTLLHVAIVQAALPQGIVPFVFAKEYNVHPAILSTGVIFGMLIALPITLVYYILLGL
>gnl_Mimgu_v2.0_Migut.J01639.1
MISLTDLYHVLTAVVPLYVAMILAYGSVKWWKIFTPDQCSGINRFVALFAVPLLSFHFISSNNPYAMNYRFIAADTLQKLIVLAVLAVWSRTSARGSLEWSITLFSLSTLPNTLVMGIPLLKGMYGENSGTLMVQIVVLQCIIWYTLMLFLFEYRGARMLIAEQFPDTAASIISFRVDSDILSLDGKEPLQTEAEVGDDGKLHVTVRKSTSSRSEIFSRRSHGPNSGVSLTPRPSNLTNAEIYSLQSSRNPTPRGSSFNHTDFYSMVNGKNASNTNISPRQSNYGNFDEENGGYGNQPRQGNINTAYPAPASAGIFSPVAGPAAAAAAKKKPNGNEGGGKDLHMFVWSSSASPVSEGGIHVFRGGDYGNELNVGAHPKDYDDFGPDRNGPVLSKLGSSSTAELHPKNGGLDAKSTAMPPASVMTRLILIMVWRKLIRNPNTYSSLVGLTWSLVSYKWHVEMPAIIAKSISILSDAGLGMAMFSLGLFMALQPRIIACGKSVAAFSMAVRFLTGPAVMAAASIAVGLRGVLLHIAIVQAALPQGIVPFVFAKEYNVHPDILSTGVIFGMLVALPITLVYYILLGL
>gnl_Mimgu_v2.0_Migut.J01508.1
MITGKDIYDVLAAIVPLYVAMILAYGSVRWWKIFTPDQCSGINRFVAVFAVPLLGFHFISSNNIYAMNYHFIAADSLQKVVILAALFLWQAFSTRSGAAAVSSDWMITLFSLSTLPNTLVMGIPLLRAMYGDFSGDLMVQIVVMQSVVWYTLMLFMFEYRGAKLLITDQFPETAASITSFKVDSDVLSLNGREPLQADAEIGDDGKLHVVVKRSTSASMISSYNHHNKGLNSSAITPRASNLTGVEIYSVQSSREPTPRASSFNQTDFYAMFAGNNKTASPKHGYTNSYGGGDVFSLQSSKGVTPRTSNFDEEMMKMGKKRSGGGGGGGGGNNNNINTGRSMSGELFQHSYPPPNPMFSGGGPRRKESGSSGGGGGGNANGSIVSGGGSGNSNNPNKELHMFVWSSSASPVSEANMRNAVNKAASGDFASTIDAPSRENGSPVGKMKTGDEKETEIENVASKFPANASPYNNTCQKKMEMDPEEGGEMMGKKTQMPPASVMTRLILIMVWRKLIRNPNTYSSLIGLIWSLVSFRWNIEMPSIVKGSISILSDAGLGMAMFSLGLFMALQPKIIACGKSVATFSMAVRFLTGPAVIAATSIAIGLRGVLLHIAIVQAALPQGIVPFVFAKEYNVHPDILSTAVIFGMLIALPITILYYVLLGL
>gnl_Mimgu_v2.0_Migut.C01042.1
MISTNDFYNVMCSMVPLYFAMLVAYASVKWWGIFSPEQCSGINRFVAVFAVPVLSFHFISQNNPYQMDTKFILADTLSKSLVLVSLSIWCVCKGQIDWLITLFSVSTLPNTLVMGIPLLKAMYGDFTTSLMVQLVVLQCIIWYTLLLFLFEYRAAAILIQTQFPGQAAAAITKFEIDNDVISLDGRDPLLTESEVDDNGRIHVRIRRSTSSAATSVGPTPRGSNLSNAEIFSIGTPLEYGFGFRPVSPAGFSAGYASSDAYSLQPTPRASSFNELDSAAASPVAGKIFRQPSPVVKMVWESPEEGHGFGDVAEKDLSFRDCGRISVEEGLDMKETSTNQEMPRALVMLRLILIMVGRKLLRNPNTYSSVLGLSWSLISFKWNVGMPSLVKYSVKIISDAGLGMAMFSLGLFMALQPRLIACGTKMATISMLIRFIGGPILMCAASFAVGLRGAHLHAAIVQAALPQGIVPFVFAREYGLHPDILSTGVIFGMLVSLPVTLMYYILLGL
>gnl_Musac_v1_GSMUA_Achr3T22010_001
MITWEDFYTVMCAMVPLYFAMFVAYGSVKWWKIFTPEQCSGINRFVATFAVPVLSFHFISHNNPYQMDSRFILADTLSKLLVLVILSLWASLSAACAGPRRRGRRLDWVITLFSVGTLPNTLVMGIPLLRAMYGDFTQSLMVQLVVLQCIIWYTLLLFLFEYRAATMLIEDQFPGTAAAAIAKFEVDGDIISLDGRDPIRAESEMEIGTPVWVRSPAAPAGMLIRQQSPATPGALKLASPLWTLLAIGSRRSQSSLHQFARIKLHHLRESRSHSPFILLGMGLEAVKETCVTTATVPVLHITDTRLEGREKDLSFRSTSKFVVDKEDEEEELEVEGDQEMPAAFVMLRLILTVLGRKLSRNPNTYSSILGLLWSLISFKWGVDMPTLVKESIKIISDAGLGMAMFSLGLFMALQPRIIACGPKMAAISMAIRFLSGPMVMSVASMVVGLRGVRLHTAIVQAALPQGIVPFVFAREYGLHPDILSTGVIFGMLVSLPVTLLYYILLGL
>gnl_Musac_v1_GSMUA_Achr3T07280_001
MITLADFYHVMTAVVPLYVAMILAYGSVKWWKIFTPDQCSGINRFVALFAVPLLSFHFISTNNPYEMNMRFIAADTLQKLMVLAVLAAWCRLSRRGSLEWTITIFSLSTLPNTLVMGIPLLKGMYGSYSGTLMVQIVVLQCIIWYTLMLFLFEYRAARMLISEQFPDTAGAIASITVDSDVTSLDGHRDMLETEAEIKEDGKLHITVRRSNASRSDIYSRRSMGFSATTPRPSNLTNAEIYSLQSSRNPTPRGSSFNHNDFYSMVGRSSNFGAADVHGMRGSKPNYQLPVTAATQNYPAPNPSVFSAEDGGTKDLHMFVWSSSASPVSDVFGGNNTNHHEYGLPAADPSAMKEVRMAVSPGKGTTFHSLPLLIRGRYRAWNLDRFRQWTGGRKGGGHEDGGDKVQGAAKGGLMRATAMPPTSVMTRLILIMVWRKLIRNPNTYSSLIGVVWSLVSFKWHVNMPDIVSHSISILSDAGLGMAMFSLGLFMALQPRIIACGNSVAAFAMAVRFLTGPAVMAAASIAVGLRGVLLRIAIVQAALPQGIVPFVFAKEYNLHPDILSTAVIFGMLIALPITLVYYILLGL
>gnl_Musac_v1_GSMUA_Achr7T07300_001
MITLGDFYNVMTAVVPLYVAMILAYGSVKWWKIFTPLQCSGINRFVALFAVPLLSFHFISGNNPYTMNLRFIAADTLQKLMVLAALTAWGCLSRRGRLDWTITTFSLSTLPNTLVMGIPLLRGMYGEVSHSLMVQIVVLQCIIWYTLMLFLFEYRAAKLLIAEQFPDTAGAIASISVDSDVVSLDGREMLETETQIKEDGKLHVTVRRSNASRSDIHSRRSLGFSATTPRPSNLTNAEIYSLQSSRNPTPRGSSFNHNDFYNMVGRSSNFGAADPRFQYQLPVTTTAAAPHYPAPNPADGGAKDLHMFVWSSSASPVSEAFGNSKEYGLPATEASGLKELRSMNLIWFTVDGWKDGRDDYLEREEFSFANKATMDKEGAPQEGDEKANNEANKGGLREVKAMPPTSVMTRLILIMVWRKLIRNPNTYSSLIGLIWSLVCFRWNFQMPAIVLRSISILSDAGLGMAMFSLGLFMALQPRIIACGNKAAAFAMAVRFLTGPAVMAAASLVVGLRGVLLHIAIVQAALPQGIVPFVFAKEYNVHPDILSTAVIFGMLIALPITLVYYILMGI
>gnl_Musac_v1_GSMUA_Achr7T17140_001
MISWHDLYTVLAAVVPLYVAMILAYGSVRWWGIFTPDQCSGINRFVAIFAVPLLSFHFISTNDPFTMNLRFIAADTLQKLLVLAALAAWSNLLPHRHPLPGGAAPLDWSITVFSLSTLPNTLVMGIPLLIAMYGPYSGSLMVQIVVLQCIIWYTLMLFLFEFRAARLLIAEQFPDTAASIVSCRIDPDVVSLDAGAAEAAAEVGSDGKIHVTVRKSTSSRRSAMMTPRPSNLTGAEIYSLSSSRNPTPRGSNFNHAEFFAMISTAEKKPYPQLNYHRHHHNRPGAATATADAKELHMFVWSSSASPVSEVSGIHAFGGQDLASLEPGGRADHGAKEIRMLVPTELARNGPTTKGDACRAEEFSFGGEMRESEQQTGVRATRVLQKLGSSSTAELDPKGGGTPDGKRAGGAAHHQMPPASVMTRLILIMVWRKLIRNPNTYSSLIGLVWSLVAFRWHVTMPKIVEQSISILSDAGLGMAMFSLGLFMALQPRVIACGNKVATFAMAVRFLAGPAVMAAASVAVGLRGTLLHVAIVQAALPQGIVPFVFAKEYGVHPAILSTAVIFGMLIALPITLVYYILLGL
>gnl_Musac_v1_GSMUA_Achr2T00910_001
MISAADLYHVLVAVVPLYVAMILAYASVKWWCIFTPDQCSGINRFVALFAVPLLSFHFISTNNPYAMNYRFIAADTLQKLIVLVVLTVWTKVCSRGCLEWTITLFSLSTLPNTLVMGIPLLKGMYGPDSGSLMVQIVVLQCIIWYTLMLFLFEYRGARLLIMDQFPDTAGSIISFRVDSDIISLDGKETLQTDAEIGDDGKLHVTVRKSTSSRSEICSRRSHGLNSGGISITPRPSNLSNAEIYSLQSSRNPTPRGSSFNHADFYSMESDLRASGIAAPCGYPAPPATGIFSPVMATKKARAAEGGKDLHMFVWSSSASPVSEGGMHVFRDTDFANENGGATHAADHHHREAHHDAYDVDGPSLSKLGSSSTAELHPKAGAAGNPKPNSMPPASVMSRLILSMVWRKLIRNPNTYSSLLGVIWSLVSYRWDIEMPAIIARSISILSDAGLGMAMFSLGLFMALQPRIIACGNSVAAFAMAVRFVTGPAVMAAASIAVGLRGVLLHVAIVQAALPQGIVPFVFAKEYNVYPDILSTAVIFGMLIALPITLVYYILLGL
>gnl_Musac_v1_GSMUA_Achr9T27160_001
MITAGDFYNVMTAVVPLYVAMILAYGSVKWWKVFTPTQCSGINRFVALFAVPLLSFHFISGNDPYTMNLRFIAADTLQKLIVLAGLAAWGVLSRRGRLDWTITTFALGTLPNTLVMGIPLLRGMYGEVSHSLMVQIVVLQCIIWYTLMLFLFEYRAAKLLIAEQRSMGFSAATPRPSNLTNAEIYSLQSSRNPTPRGSSFNHNDFYSMVAGRGSNFGAADVYGVRAGAAAAAATTPRPSNYEEEHASPNYPAPNPAVFVQAASRTSGPKRANGQPHLSKTEDGGGKDLHMFLWSSSASPVSDVFGNGKEYGVPSTDPTGIKDVRVAVSPGKVDGRRENRDEYVGREDFSFGNRAAMDKDGTAQHEGDEKVKEVKKGGLREVTAMPPTSVMTRLILIMVWRKLIRNPNTYSSLIGIIWALVCFRWNVQMPAIVLQSISILSDAGLGMAMFSLGLFMALQPRVIACGNKAAAFAMAVRFLTGPAVMAVASLAIGLRGVLLRVAIVQAALPQGIVPFVFAKEYNVHPDILSTAVIFGMLIALPITLVYYILLGI
>gnl_Musac_v1_GSMUA_Achr8T23120_001
MITGADFYHVMTAVVPLYVAMILAYGSVKWWKIFTPDQCSGINRFVALFAVPLLSFHFISTNNPYEMNMRFIAADTLQKLMVLAMLAAWNRLSRRGSLEWTITIFSLSTLPNTLVMGIPLLKGMYGSYSGSLMVQIVVLQCIIWYTLMLFLFEYRAARILITEQFPDTAGAIANPTPRGSSFNHTDFYSMVGRSSNFGAADSKISYQLPATAGTPHYPAPNPSANGQAPVFKAEDGGTKDLHMFVWSSSASPVSDVFVGSNNHHHEYGFPSVVPSALKEVRVAVSPGRMEGRKENPADCLERDDFSFGNKGDGCGHDAVDDKVQGPAKAGLTRVTTMPPTSVMTRLILIMVWRKLIRNPNTYSSLIGVVWSLISFKWQVNMPDIVSGSISILSDAGLGMAMFSLGLFMALQPRIIACGNSVAAFAMAVRFLTGPAVMAAASIAVGLRGVLLRIAIVQASLPQGIVPFVFAKEYNLHPDILSTAVIFGMLIALPITLVYYILLGL
>gnl_Musac_v1_GSMUA_Achr8T09440_001
MITAADLYHVLTAVVPLYVAMILAYGSVKWWRIFSPDQCSGINRFVALFAVPLLSFHFISTNNPYAMNYRFIAADTLQKLIVLTVLSVWTKASRRGCLEWAITLFSLSTLPNTLVMGIPLLKGMYGSESGSLMVQIVVLQCIIWYTLMLFLFEYRGARLLIMEQFPDSAGSIISFRVDSDIISLDGKEPLQTEAEVGDDGKLHVTVRKSTSSRSDIYSRRSHGLNSGGISITPRPSNLSNAEIYSLRSSRNPTPRGSSFNHADFCSMPRKGGPRANGLAMSGIEGGKDLHMFVWSSSASPVSEGGMHVFAGAEFFFEDAISAVSHLGDAYDGYRQDDFSFRNKPTDPLQRDGLSLSKLGSNSTELHSKAEADGVGKPSMPPAGVMTRLILIMVWRKLIRNPNTYSSLLGLIWSLVSFRWEIEMPAIVARSISLLSDAGLGMAMFSLGLFMALQTRIIACGNSVAAFAMAVRFVTGPAVMAAASITVGLRGVLLHIAIVQAALPQGIVPFVFAKEYNVHPDILSTGVIFGMLIALPITLVYYILLGL
>gnl_Musac_v1_GSMUA_Achr8T08300_001
MITWEDFYTVMCAMIPLYFAMFLAYGSVKWWKIFTPEQCSGINRFVATFAVPVLSFHFISHNNPYQMDSRFILADTLSKLLVLMAISLWAALSAAFASPRRRGRRLDWVITLFSVGTLPNTLVMGIPLLRAMYGDFTQSLMVQLVVLQCIIWYTLLLFLFEYRAATLLIEDQFPGTAAAAIAKFEIDGDIISLDGRDPIQAESEIDADGRLRVRIRRSTSSAPGSGMSSSLGITPRRLPHPSGYASSDAYSLQPTPRASNFNELEICTPVWSTRMSGVSTHMPSAAVRSLFGLCLPWHHIEDKEKTSHYSDTAVIYNTTQIHGLRFFNNVSFLEQHCCYSHVMAGSSAAVTVQGCRRCSLSLRMPCNLESHYVLGEKDLSFRSTSKFVVRKEDEIEMEGEAEQEMPAALVMLRLILTVVGRKLSRNPNTYSSILGLLWSLISFKWDISMPSLLKESIKIISDAGLGMAMFSLGLFMALQPRIIACGPKMAAISMAIRFLSGPTVMSAASMAVGLRGVRLHTAIVQAALPQGIVPFVFAREYGLHPDILSTGVIFGMLVSLPVTLLYYILLGL
>gnl_Musac_v1_GSMUA_Achr1T15720_001
MITGKDIYDVLAAVVPLYVAMILAYGSVRWWKIFTPNQCSGINRFVAVFAVPLLSFHFISTNNIYAMNFHFIAADSLQKVVILVALFLWHNLSRRGSLDWSITLFSLSTLPNTLVMGIPLLRAMYGDFSGNLMVQIVVMQSVIWYTLMLFLFEYRGAKALISEQKSSSSIARSMASSYNKSHGLNSMTSMTPRASNLTGVEIYSLQSSRDPTPRASSFNQTDFYAMFSSKVTSPRAAGGAKEGAAAAANGNKELHMFVWSSSASPGSEANLRNIVNRAASTEFGIVDPPKAAAHFQENPTPKGSVHATSGNASPTKKAGAAASGELDMEDGRKSHGGKFPTNTHRMPPASVMTRLIVIMVWRKLIRNPNTYSSLIGLIWSLVSYRWNIEMPTIIKGSISILSDAGLGMAMFSLGLFMALQPKIISCGKSVAAFSMAVRFLTGPAVIAATSIAIGVRGVLLHVAIVQAALPQGIVPFVFAKEYNCHPDILSTAVIFGMLIALPITILYYVLLGV
>gnl_Musac_v1_GSMUA_Achr1T25190_001
MISWHDLYTVLAAVVPLYVAMILAYGSVRWWGIFTPDQCSGINRFVAIFAVPLLSFHFISTNDPYAMNLRFVAADTLQKLLVLGALAAWSNLLPHRRPLPGGAAPLDWSITVFSLSTLPNTLVMGIPLLIAMYGPYSGSLMVQIVVLQCIIWYTLMLFLFEFRAARLLIADQFPDTAASIVSFRIDPDVVSLDAGATEAAAEVSGDGKIHVTVRKSTSSRRSAMMTPRPSNLTGAEIYSLSSSRNPTPRGSNFNHAEFFAMVGGGAPAQTFRPSSFGAADIYSLQSSRGPTPRAATATATGAAADAKELHMFVWSSSASPVSEVAGLHAFGGQDLSASDLGGRADHGAKEIRMLLPAELPLNGPTTKGLVTNILLFQTPINTPGEDYRAEEFSFGDGRRGADDGREEKEVITPEVLQKLEAKVVGGQGEERPGGAVHHQMPPASVMTRLILIMVWRKLIRNPNTYSSLIGLIWSLVAFRWHVAMPKIVEKSISILSDAGLGMAMFSLGLFMALQPRIIACGNTAAAFAMAVRFLTGPAVMAAASIAVGLRGTLLHVAIVQAALPQGIVPFVFAKEYNVHPAILSTAVIFGMLIALPITLVYYILLGL
>gnl_Nelnu_v1.0_NNU_025337-RA
MITGTDMYHVLAAVVPLYVAMILAYGSVKWWKIFSPDQCSGINRFVALFAVPLLSFHFISTNNPYTMNIRFIAADTLQKIIVLSVLAIWSRASSRGSLEWSITLFSLSALPNTLVMGIPLLKGMYGELSGSLMVQIVVLQCIIWYTLMLFLFEYRGARLLIVEQFPDTAGSIISFRVDSDIISLDGKEPLQTEAEVSEDGKLHVTVRKSTSSRSEIFSRRSHGPNSGVSLTPRPSNLTNAEIYSLQSSRNPTPRGSSFNHTDFYSMLNGRNANSASPRRSNFGNLGFDEDNGMVNPLRANGIFSQGNSVEGVGYPAPPNAGIFSPAAGPGAKEKANGIGGEKDLHMFVWSSSASPVSEGGIHVFRGGDFGNQHGGVAHPADYEEFGRDEREGPVLSKLGSSSTAELHPKAGVHGDSKPTSMPPASVMTRLILIMVWRKLIRNPNTYSSLIGLTWSLVSFRWEIEMPAIIDGSIKILSNAGLGMAMFSLGLFMALQPRIIXCGNSVAAFTMVVRFLTGPAVMAAASIAVGLRGVLLHVAIVQAALPQGIVPFVFAKEYNVHPDILSTGVIFGMLIALPITLVYYILLGL
>gnl_Nelnu_v1.0_NNU_018727-RA
MISWGDLYTVLAAMVPLYVAMILAYGSVRWWKIFSPDQCSGINRFVAIFAVPLLSFHFISTNNPYKMNFHFIAADTLQKIIMIVVLGIWANFTRNGSLEWLITIFSLSTLPNTLVMGIPLLIAMYNPEAGNLMVQVVVLQCIIWYTLLLFLFEYRGAKMLIMEQFPDTAGSIVSFKIDSDVVSLDGRDFLETDAEIGNDGKLHVTVRKSNASRRSLGPGSLSALTPRPSNLTGAEIYSLSSSKNPTPRGSNFNNSDFYSMIGLQGFPARQSNFGPGDLYSVQSSRGPTPRPSNFEENCAPAAAAASVTSPRFGFYPAVPTASTYPAPNPEISSTGTKSAKKEQQQQLQQTTTQAQGQGKANHDAKELHMFVWSSSASPVSEGGGLHVFGATEQSGRSDQSAKEIRMLVGDHPQNGGNKEVFGGEDLRFPGGRGMMMGEGEEDGEKEGATGLSKLGSSSTAELHPKAVGTTESGAGKQMPPASVMTRLILIMVWRKLIRNPNTYSSLIGVVWSLIAFRWDLSMPKIIKGSISILSDAGLGMAMFSLGLFMALQPKIIACGNSVAAFAMAVRFLTGPAVMAAASIAVGLRGQLLHIAIVQAALPQGIVPFVFAKEYNVHPTILSTAVIFGMLIALPITLVYYIVLGL
>gnl_Nelnu_v1.0_NNU_018797-RA
MIKLLDFYHVMTAMVPLYVAMILAYGSVKWWKIFSPDQCSGINRFVALFAVPLLSFHFISTNNPYAMNFRFIAADTLQKLIVLGILAVWSNVSKRGCLEWTITLFSLSTLPNTLVMGIPLLKGMYGDFSGSLMVQIVVLQCIIWYTLMLFMFEYRGAKMLITEQFPETAGSIVSIAVDSDVMSLDGREPLETQAEIKEDGKLHVTVRKSNASRSEIFSRRSQGLSTTPRPSNLTNAEIYSLQSSRNPTPRGSSFNHTDFYSMVAGGRNSNFGASDVYGLSASRGPTPRPSNYEEDNKARFHHHATGGAQYPAPNPGMFSPTGSKPASNNTAATAAATSAKKTTNGQVQQKPEEGTKDLHMFVWSSSASPVSDVFGGQEYGVADQTVKDVRMAVSPGKVEGRRENQEEYMERNDYSGVVVDREMNDAGHKMGDSKPKGMPPASVMTRLILIMVWRKLIRNPNTYSSLLGLTWSLISFRWHVEMPAIIAKSISILSDAGLGMAMFSLGLFMALQPRIIACGNSIASFAMAVRFLTGPAVMAAASIAVGLRGVLLHVAIVQAALPQGIVPFVFAKEYNVHPDILSTAVIFGMLIALPITLVYYILLGL
>gnl_Nelnu_v1.0_NNU_023985-RA
MISADDFYKVMCAMVPLYFAMLVAYGSVKWWKIFTPEQCSGINRFVAVFAVPVLSFHFISQNNPYQMDTKFILADTVSKILVLVLLSLWAMIFHGGLDWLITLFSVATLPNTLVMGIPLLKSMYGDFTQSLMVQLVVLQCIIWYTLLLFLFEYRAATLLIQDQFPGSAAASIEKFEIDGDVISLDGRDPLRTESEVDGNGRIRVRIRRSTSSAPDSALSSSIGITPRASNLSGAEIYSVNTPAPPREFNHGNTDIGFCNADLAFGYRSAASPRLSGYASSDAYSLQPTPRASNFNELDTTTVTTSNTPTWIRSPAGGRVFRQTSPAFSGVKMVWESPGKGQAGGDKQGCKDVGLGEKDLSFRNDTKITENEETESKPAAAGNQEMPRTLVMLRLILIMVGRKLSRNPNAYSSVLGLLWSLISFKWGVGMPSLVKHSIKIISDAGLGMAMFSLGLFMALQPRIIACGMKMATLGMVIRFITGPTVMSAASLAVGLRGVRLHTAIVQAALPQGIVPFVFAREYGLHPDILSTGVIFGMLVSLPVTLLYYILLGL
>gnl_Nelnu_v1.0_NNU_017022-RA
MITGTDLYHVLTAVVPLYVAMILAYGSVKWWKIFSPDQCSGINRFVALFAVPLLSFHFISTNNPYTMNLRFIAADTLQKIMALTVLAIWSRVSSRGSLEWSITLFSLSTLPNTLVMGIPLLKGMYGDFSGSLMVQIVVLQCIIWYTLMLFLFEYRGARLLIVEQFPDTAGSIISFRVDSDIISLDGKEPLQTEAEVGEDGKLHVTVRKSTSSRSEIFSRRSHGPNSGVSLTPRPSNLTNAEIYSLQSSRNPTPRGSSFNHTDFYSMVNGRNANSISPRQSNFGNLAFDEENGMGGFTNPPRANGIFSQGNPVQGAGYPAPPSAGIFSPAAGPGAKKKANGTDGGKDLHMFVWSSSASPVSEGGIHVFRGGDFGNEHGVGHPAENHTKDYEEFGRDEFSFGNRPGSQVAERDGPTLSKLGSSSTTELHPKAAMQGDAKSSSMPPASVMTRLILIMVWRKLIRNPNTYSSLIGLTWSLVSFRWGIEMPAIIDGSIKILSNAGLGMAMFSLGLFMALQPRIIACGNSVASFAMAVRFLTGPAVMAAASIAVGLRGVLLHVAIVQAALPQGIVPFVFAKEYNVHPDILSTGFVFNNGYLWNVDSSAHNPSLLHLTGSLRGGYGRGML
>gnl_Nelnu_v1.0_NNU_000121-RA
MISWKDLYTVLAAMVPLYVAMILAYGSVRWWKIFSPDQCSGINRFVAVFAVPLLSFHFISTNNPYKMNFHFIAADTLQKIIMLVVLGIWANFTRNGSLEWLITIFSLSTLPNTLVMGIPLLIAMYDKNAGSLMVQVVVLQCIIWYTLLLFLFEYRGAKMLIMEQFPDTAGSIVSFKVDSDVVSLDGRDFLETDAEIGEDGKLHVTVRKSNASRRSLGPGSLPALTPRPSNLTGAEIYSLSSSRNPTPRGSNFNNSDFYSMIGLQGFPGRQSNFGPGDLYSSRGPTPRPSNFEENCAPAAISSPRFGFYPAVPAASTYPAPNPEISSTGSKNAKKEQNQQQQTQVQGQTVQSQSKANHDAKELHMFVWSSSASPVSEGGGLHVFGGTDFGATEQSGRSDQSAKEIRMLVADHPQNGGNKEEFGGEDFSFAGGRGTMAEGEEDREKEGPTGLSKLGSSSTAELHPKAGGTSDSGAGKQMPPTSVMTRLILIMVWRKLIRNPNTYSSLVGVIWSLISFRWDVSMPQIIKGSISILSDAGLGMAMFSLGLFMALQPKIIACGNSVAAFAMAVRFLTGPAVMAAASIAVGLRGQLLHIAIVQAALPQGIVPFVFAKEYNVHPAILSTAVIFGMLIALPITLVYYIVLGL
>gnl_Nelnu_v1.0_NNU_000155-RA
MINLSDFYHVMTAMVPLYVAMILAYGSVKWWKIFSPDQCSGINRFVALFAVPLLSFHFISTNDPYAMNFRFIAADTLQKLIVLGILAVWTNFSKRGCLEWTITLFSLSSLPNTLVMGIPLLKGMYGEFSGSLMVQIVVLQCIIWYTLMLFMFEYRGAKMLISEQFPDTAGSIVSIAVDSDVMSLDGREPLETQAEIKEDGKLHVTVRKSNASRSEIFSRRSQGLSSTTPRPSNLTNAEIYSLQSSRNPTPRGSSFNHTDFYSMVAGGRNSNFGASDAYGLGASRGPTPRPSNYEEDNKARFHYHASVSDVFGGQEYGVADQTVKEVRMAVSPGKVEGRRENQEEYLERDDFSFGNRGVADTEMNDEGHKMGTTKAKSLPPASVMTRLILIMVWRKLIRNPNTYSSLIGLTWSLISFRWHVEMPAIIAKSISILSDAGLGMAMFSLGLFMALQPRIIACGNSIAAFAMAVRFLTGPAVMAAASIAVGLRGVLLHVAIVQAALPQGIVPFVFAKEYNVHPDILSTAVIFGMLIALPITLVYYILLGL
>gnl_Nelnu_v1.0_NNU_014665-RA
MISFSDLYCVLSSVVPLYVTMFLAYASVKWWNVFTPDQCAGINKFVAIFAVPLLSFEFISRINPYKMNLLFIAADSVSKVVILIVLFSWAKLSKRGSLDWVITLFSLSTLPNTLVMGIPLLKSMYGSDKENLMVQVVVLQCIIWYTLMLFLFEYREARILVLQKFDGGDNTEKHGEDVSSAQKVRSSSSGSAGLDQDEVVHVIVTRPSSGSPQSDTQSTLQNLNKVAPDSRRFNQMFATAAAAAEDGKELHLFIWRCGCCSSEGKRRVPEQSVEVSTREEANDNKGKSTREADEKSQVLQAPDDHSSNMSSVMFKLILKMVWFKLIKNPNSYASLLGLSWALASCRWSFKKPQIIENSVTILSNAGLGMAMFSLGLFMALQPRIIACGNRLAAYGMLMRFVVGPAVMAVASIAVGLRGTVLRVSIVQAALPQGIVPFVFAREYNLHPDVLSTAVIFGMIISLPITVLYYVFLGL
>gnl_Nelnu_v1.0_NNU_025285-RA
MITGKDIYDVLAAIVPLYVAMILAYGSVRWWKIFTPDQCSGINRFVAVFAVPLLSFHFISSNNPYAMNYRFIAADSLQKIVILSALFLWQAFSENGSLEWMITLFSLSTLPNTLVMGIPLLKAMYGEFSGSLMVQIVVLQSVIWYTLMLFMFEYRGAKLLIGEQFPETAGSITSFRVDSDVASLNGREPLQADAEIGDDGKLHVVVRRSTTTSVTSSYNKSHGLNSISMTPRASNLTGMEIYSVQSSREPTPRASSFNQTDFYAMFASKMPSPKHGHSHTNSCQGGSGDVYSLQSSRGATPRTSNFEEEMMRFGKRKGGRSMSGELFNGVLSSSYPPPNPMLSGATSGAKKKEAGGSAPNNKELHMFVWSSSASPVSEGNLRNAVNNRVASTDFGVLDSSKAVLQQEIAASRGMHDFNENDSPLTKMGGDREFDIEDGPKNQASGSPHLTEKKVELGGEGEKKHQMPPASVMTRLILIMVWRKLIRNPNTYSSLFGLAWSLISFRWNIQMPSIVSGSIAILSNAGLGMAMFSLGLFMALQPKIIACGKTVATFSMAVRFLTGPAVMAATSITIGAALPQGIVPFVFAKEYNVHPDILSTAVIFGMLIALPITILYYVLLGL
>gnl_Nelnu_v1.0_NNU_025286-RA
MITGKDIYDVLAAIVPLYVAMILAYGSVRWWKIFTPDQCSGINRFVAVFAVPLLSFHFISNNDPYAMNYRFIAADSLQKIVILFALFLWQAFSKNGSLEWMITLFSLSTLPNTLVMGIPLLKAMYGEFSGTLMVQIVVLQSVIWYTLMLFMFEYRGAKLLIGEQFPETAGSITSFKVDSDVVSLNGREPLQADAEIGDDGKLHVVVRRSTTTSVISSYNKSHGLNSISMTPRASNLTGVEIYSVQSSREPTPRASSFNQTDFYAMFASKMPSPKHGHSHTNSFQGGAGEVYSVQSSRGATPRASNFEEEMRFGKRKGGRSMSGELFNGLPSSYPPPNPMFSGSTSGAKKKEATGGGGGGAPNNKELHMFVWSSSASPVSEGNLKHVVNKATSTDFGVVDSSKAVLQQEIAASRGMHDFNENASPLTKMGRDREFDIEDVPKNPAAGSPHLSQKKVELGGEGEKKHQMPPASVMTRLILIMVWRKLIRNPNTYSSLFGLVWSLISFRWNIQMPSIVRGSITILSNAGLGMAMFSLGLFMALQPKIIACGKTIATFSMAVRFLTGPAVMAATAITIGIRGVLLHVAIVQAALPQGIVPFVFAKEYNGHFWNAGCTTHNNTLLRSSRFLKEVLGREDRSAEEKTHVETDTISSLRQAEVIR
>gnl_Orysa_v7.0_LOC_Os01g45550.1
MISGHDFYTVMAAVVPLYVAMFLAYGSVRWWGIFTPDQCSGINRFVAIFAVPLLSFHFISTNDPYAMNLRFLAADTLQKLLVLAGLAAWSRLPSRTGAPRLDWSITLFSLSTLPNTLVMGIPLLIAMYGPYSGSLMVQIVVLQCIIWYTLMLFLFEFRAARMLIADQFPDTAASIVSLHVDPDVVSLEGGHAETEAEVAADGRLHVTVRRSSVSRRSLLVTPRPSNLTGAEIYSLSSSRNPTPRGSNFNHADFFAMVGGGPPPPTPAAVRGSSFGASELYSLQSSRGPTPRQSNFDEHSARPPKPPATTTGALNHDAKELHMFVWSSSASPVSEVSGLPVFSGGGGGGALDVGAKEIHMVIPADLPQNNGSGKEHEEYGAVALGGGGGGENFSFGGGKTVDGAEAVDEEAALPDGLTKMGSSSTAELHPKVVDVDGPNAGGGAAGAGQYQMPPASVMTRLILIMVWRKLIRNPNTYSSLLGLAWSLVAFRIVHGAAAQHHRVWQISRRRLHGRPLPRGPCRHGRRVNRHRTPRDAPARRHCSGGSTTRDCAFCFCKRIQCPPGHPEHSGNFWHANSSSNHIAVLHPSWTMIKKAYGRSHIKRKKWGQRERKKSDPVHLKQRMLICIACCRTLPMMTRQRSCYRAIYLCDICTRDNDRMYSNITDIRYVFC
>gnl_Orysa_v7.0_LOC_Os02g50960.1
MITAADFYHVMTAMVPLYVAMILAYGSVKWWRIFTPDQCSGINRFVALFAVPLLSFHFISTNNPYTMNLRFIAADTLQKLMVLAMLTAWSHLSRRGSLEWTITLFSLSTLPNTLVMGIPLLKGMYGEFSGSLMVQIVVLQCIIWYTLMLFMFEYRGARMLITEQFPDTAANIASIVVDPDVVSLDGRRDAIETETEVKEDGRIHVTVRRSNASRSDIYSRRSMGFSSTTPRPSNLTNAEIYSLQSSRNPTPRGSSFNHTDFYSMVGRSSNFGAADAFGVRTGATPRPSNYEDDASKPKYPLPASNAAPMAGHYPAPNPAVSSAPKGAKKAATNGQAKGEDLHMFVWSSSASPVSDVFGGGAPDYNDAAAVKSPRKMDGAKDREDYVERDDFSFGNRGVMDRDAEAGDEKAAAAAGADPSKAMAAPTAMPPTSVMTRLILIMVWRKLIRNPNTYSSLIGLIWSLVCFRWNFEMPAIVLKSISILSDAGLGMAMFSLGLFMALQPHIIACGNKVATYAMAVRFLAGPAVMAAASFAVGLRGTLLHVAIVQAALPQGIVPFVFAKEYSVHPSILSTAVIFGMLIALPITLVYYILLGL
>gnl_Orysa_v7.0_LOC_Os06g12610.1
MITGADFYHVMTAMVPLYVAMILAYGSVKWWRIFTPDQCSGINRFVALFAVPLLSFHFISTNNPYTMNLRFIAADTLQKLIVLALLTLWSHLSRRGSLEWTITLFSLSTLPNTLVMGIPLLKGMYGEFSGSLMVQIVVLQCIIWYTLMLFMFEYRGARILITEQFPDTAGAIASIVVDADVVSLDGRRDMIETEAEVKEDGKIHVTVRRSNASRSDVYSRRSMGFSSTTPRPSNLTNAEIYSLQSSRNPTPRGSSFNHTDFYSMVGRSSNFAAGDAFGVRTGATPRPSNYEEDAAAPNKAGSKYGQYPAPNPAMAAPPKPKKAANGQAKGEDGKDLHMFVWSSSASPVSDVFGNGAEYNDAAAVKEVRMAVASPRKADGVERDDFSFGNRGVAERDAEAGDEKSVAAAVSGEHGKPGLTPAPTAMPPTSVMTRLILIMVWRKLIRNPNTYSSLIGLIWSLVCFRWNFEMPAIILKSISILSDAGLGMAMFSLGLFMALQPRIIACGNKVATFAMAVRFLTGPAVMAAASIAVGLRGTLLHVAIVQAALPQGIVPFVFAKEYSVHPDILSTAVIFGMLIALPITLVYYILLGL
>gnl_Orysa_v7.0_LOC_Os06g44970.1
MITGRDIYDVLAAIVPLYVAMFLAYGSVRWWGIFTPDQCSGINRFVAVFAVPLLSFHFISTNDPYSMNYRFLAADSLQKLVILAALAVWHNLLSRYRRNGGAAASLDWTITLFSLSTLPNTLVMGIPLLRAMYGDFSGSLMVQIVVLQSVIWYTLMLFLFEYRGAKALISEQFPPDVGASIASFRVDSDVVSLNGREALQADAEVGRDGRVHVVIRRSASASTTGGGGGAARSGVSRAYGASNAMTPRASNLTGVEIYSLQTSREPTPRASSFNQADFYAMFSGSKMASQMASPMAQHGGAGGRAQGLDEQVTNKFASGKAADPPSYPAPNPGMMPAPRKKELGGSNSNSNKELHMFVWSSSASPVSEANLRNAVNHAASTDFASAPPPAAVPVGGATPKGVSGSVTPAAKNGGGELEIEDGLKSPAAGLAAKFPVSGSPYVAPRKKGGGADVPGLAEAAHPMPPTSVMTRLILIMVWRKLIRNPNTYSSLIGLVWSLVSFRWNIQMPSIIKGSISILSDAGLGMAMFSLGLFMALQPKIISCGKTVATFAMAVRFLTGPAVIAATSIAIGLRGVLLHVAIVQAALPQGIVPFVFAKEYNCHPQILSTAVIFGMLIALPITILYYVLLGI
>gnl_Orysa_v7.0_LOC_Os12g04000.1
MEQFPDTAASIVSFRVDSDVVSLAGGGGGAAELQAEAEVGDDGKMRVTVRKSTSSRSEAACSHGTQSHSQSMQPRVSNLSGVEIYSLQSSRNPTPRGSSFNHAEFFNIVGNGKHGDEEKGAAGGGGHSPQPVVGKRKDLHMFVWSSSASPVSERAAAAAAAGAVHVFGGGGADHGDAKGAQAYDEYSFGNKNEKDGPTLSKLGSNSTAQLRPKDDGEGRAAAMPPASVMTRLILIMVWRKLIRNPNTYSSLLGVIWSLVSYRWGIEMPAIIARSISILSDAGLGMAMFSLGLFMALQPRIIACGNSLASYAMAVRFLVGPAVMAAASIAVGLRGVLLHIAIVQAALPQGIVPFVFAKEYNVHPNILSTAVIFGMLIALPITLVYYILLGL
>gnl_Orysa_v7.0_LOC_Os05g50140.2
MISWHELYMVLSAVVPLYVAMMVAYGSVRWWGVLTPEQCSGINRFVAVIAVPLLSFHFISSSDPYAMNLRFVAADTLQKVLVLAALAAWSRFPARFVPPAWPPLDCSITLFSVSTLPNTLVMGIPLLVSMYGPYSGDLMVQIVVLQSIVWYTLLLFLFEFRAARVLIAAQFPDTAASIAAVHVDPDVVSLEGSQAEAHAEVAPDGRLRMVVCRSSVSRRSAAAAATPRASNLTGVEIYSISSSRNATPRGSTFTLADIPGHQPPNSALRASSFGAADLFSLHSSSRQHTPRPSSFDEHAAARARASATVAPTNDLKDTHMIEWSSGASAASEVTGLPVFRSGRETRRLVPSDAPSIASSRVIRPPPGATGGERAASFNKAVGGQDELAKLEAGAKTEQQTTAVTTTTKGGGAAGAERARGQQNAPAGVMLRLILTTVWRRLIRNPNTYASLIGLTWSLIAFRFHITMPIIVAKSISILSDAGLGMAMFSLGLFMATQPKIIACGYSVAAASMGVRFFFGPAIMAAASAAVGIRGTLLRIAIVQAALPQGIVPFVFAKEYNLHATILCTLVIFGMLIALPITLVYYIILGLL
>gnl_Orysa_v7.0_LOC_Os11g04190.1
MITVVDLYHVLTAVVPLYVAMTLAYASVRWWRIFSPDQCSGINRFVALFAVPLLSFHFISTNNPFAMNLRFLAADTLQKLIVLALLALWCRLSARGSLDWLITLFSLSTLPNTLVMGIPLLKGMYAAAADVDSGSLMVQIVVLQCIIWYTLMLFLFEYRGARLLVMEQFPDTAASIVSFRVDSDVVSLAGGGGGAAELQAEAEVGDDGRMRVTVRKSTSSRSEAACSHGTQSHSQSMQPRVSNLSGVEIYSLQSSRNPTPRGSSFNHAEFFNIVGNGKQGDEEKGAAGGGGHSPQPVVGKRKDLHMFVWSSSASPVSERAAAAAAGAVHVFGGGGADHGDAKGAQAYDEYSFGNKNEKDGPTLSKLGSNSTAQLRPKDDGEGMAAAMPPASVMTRLILIMVWRKLIRNPNTYSSLLGVIWSLVSYRWGIEMPAIIARSISILSDAGLGMAMFSLGLFMALQPRIIACGNSLASYAMAVRFLVGPAVMAAASIAVGLRGVLLHIAIVQAALPQGIVPFVFAKEYNVHPNILSTAVIFGMLIALPITLVYYILLGL
>gnl_Phavu_v2.1_Phvul.003G032500.1
MITWKDLYTVLTSVVPLYVAMILAYGSVRWWKIFSPDQCSGINRFVAIFAVPLLSFHFISSNNPYAMNFRFIAADTLQKIIMLFALTLWTNLTKTGSLEWMITIFSLSTLPNTLVMGIPLLIAMYGDYSGSLMVQVVVLQCIIWYTLLLFLFEYRAAKILIMEQFPETAASIVSFKVDSDVVSLDGRDFLETDAEVGDDGKLHVTVRKSNASRRSFMMTPRPSNLTGAEIYSLSSSHNPTPRGSNFNHADFFSMMGYQPRHSNFTANDLFSSRGPTPRPSNFEESSMPQPVAVASPRFGFYPTQTVPASYPPPNPEFSSAPAKPTVAKTQNQQTPTKGAHDAKELHMFVWSSSASPVSENAGLNMFGSTDLGTSEQPDQGAKEIRMLVADNAHVQNGEANIKGGSEAEFGGEEFKFPVNGGEQEEEEKDKEKEKEGLNGLNKLGSTSTAELHPKVIGAGESSGGGKHMPPASVMTRLILIMVWRKLIRNPNTYSSLIGVVWSLIAFRWHVHMPKIIEKSISILSDAGLGMAMFSLGLFMALQPKIIACGNSVATFAMAIRFLTGPAVMAAASIAVGLRGTLLHVAIVQAALPQGIVPFVFAKEYNVHPAILSTGVIFGMLIALPITLVYYILLGL
>gnl_Phavu_v2.1_Phvul.003G139600.1
MITVKDIYDVFAAIVPLYVAMILAYGSVRWWKIFTPDQCSGINRFVAVFAVPLLSFHFISSNDPYAMNYHFIAADCLQKVVILGALFLWNTFTKHGSLDWTITLFSLSTLPNTLVMGIPLLKAMYGDFSGSLMVQIVVLQSVIWYTLMLFLFEYRGAKLLITEQFPETAGSITSFRVDSDVVSLNGREALQTDAEIGEDGKLHVVVKRSAASSMISSFNKSHLTSMTPRASNLTGVEIYSVQSSREPTPRASSFNQTDFYAMFASKAPSPKHGYTNSFQSNSGIGDVYSLQSSKGPTPRTSNFEEEMLKMQKKRGGRSMSGELFNGGLVSSYPPPNPMFSGSTSAGGPKKKDTAAAAPNKELHMFVWSSSASPVSEGNLRHAVNRAASTDFGTVDPSKAVPHETVASKAVQELIENMSPGRRGSGEKELEMDEGAKYPTSGSPYTSQKKVDLEGNANKNQQMPPASVMTRLILIMVWRKLIRNPNTYSSLLGLAWSLISFRWHIEMPTIVKGSISILSDAGLGMAMFSLGLFMALQPKIIACGKSVAAFSMAVRFLTGPAVIAATSIGIGLRGVLLHIAIVQAALPQGIVPFVFAKEYNLHADILSTAVIFGMLVALPITILYYVLLGL
>gnl_Phavu_v2.1_Phvul.009G234200.1
MIKGKDVYDVVSAIVPLYVALILAYCSVRWWKIFTPEQCAGINRFVSVFAVPFLSFRFISNNNPYTMNFRFLAADSLQKVVILVALVLWNSLTKWGSINWTITLFSLSTLPNTLIMGVPLLKAMYGDFTAPLMIQIVVFQSVIWFTLLLIMYEYRGAKLLLSEQFPEKAGAIASLRVDSNVDSLSDRKILETNAETGEDGNLHVVVRSMSRSVSVASSFTGIDIYSMEPRGSKRERMLKMHEKSFPRSNSVAHDLACAYPSLKPIGQSPTSDANVRHAANNRAGYHELKTMESSKGVDFAKETAASKVAHEDDENEGIKDPVLGSEMNESIEEDSNRMQEMPRATVMIKLILTMVWRNLIRNPNTYASVSGLVWSLIFFRWNITTPPIIKGSIEIISNAGLGMAMFSLGLFMGLQPKIITCGKSRAIMSMVIKFLVGPLVMFATSKVMDINGVLLRVAILQASLPEALVCFVFAKEYNLHADILSTA
>gnl_Phavu_v2.1_Phvul.009G234100.1
MIKGKDVYDVVAVIVPLYVALFLAYGSVRWWKIFTPEQCSGINRFVSVFAVPFLSFHFISNNNPYTMNFRFLAADSLQKVVILVALVLWNSLTKWGSINWTITLFSLSTLPNTLIMGVPLLKAMYGDFTATLMIQIVVFQSVIWYTLLLFMFEYRGAKLLILEKFPDTAGAISSVWVDSNVDSLSDRKILETNAEAGEDGNLRVVVRSMSRSVSIASNLTGIEIHSMESSREPRLKNSNYSATDLHPRGPKRESMLKMHEKSFPRSKSVGYDLVSYPSLKPIGQKETNRNKVLNMFELSSSAISPTSDPNVRHEADNRVGYYEFETMESSKGVDFASETTPSKVVHEDIEIEGLKDPVLGSHHMNENIERDSNRRQEMPRASVMIKLILTMVWRNLMRNPNTYASVSGLVWSLIFFKYFFHLFNCFLTCLFMALQPKIITCGKTQAMISMVIKFLVGPIVMLATSKAMGINGVLLKVAIVQASLPEAIVPFVFAKEYNLHANILSTAVIFGMVAALPVTIIYYVILEF
>gnl_Phavu_v2.1_Phvul.011G164500.1
MITLVDFYHIMTALMPLYVAIILAYGSVKWWKIFSHDQCSHIICFMALFAVHLLSFRFIASNNPYKMNLGFLAAHTLQKIILLVLLAFWSNFTKKGCLEWTITLFSLSTLPNTLVMGIPLLKGMYEEFSRSLMVQIVVLQCIIWYTLMLFMFEFRGARMLISKQFPDTAGSIVSIHVDFVVMSLDGRQPLEIETEIKEDGKLHVTVRKSNASRSDIFSRRSQGLSSTTPRPSNLTNVELYSLQSSRNPTPRGSSFNHTDFYSMMVVGGRNSNFRALDVYGLSASRGPTPRPSNYDKDSGKPKLHYHAGGTGHYPTPNPGMFSPSNGSKSLLILMLMQMPRSLMGRLS
>gnl_Phavu_v2.1_Phvul.004G150600.1
MITLVDFYHVMTAMVPLYVAMILAYGSVKWWKIFSPDQCSGINRFVALFAVPLLSFHFIASNNPYKMNLRFLAADTLQKIILLVLLAIWSNFTKKGCLEWTITLFSLSTLPNTLVMGIPLLKGMYGEFSGSLMVQIVVLQCIIWYTLMLFMFEFRGARMLISEQFPDTAGSIVSIHVDSDVMSLDGRQPLETEAEIKEDGKLHVTVRKSNASRSDIFSRRSQGLSSTTPRPSNLTNAEIYSLQSSRNPTPRGSSFNHTDFYSMMAAGGRNSNFGASDVYGLSASRGPTPRPSNYDEDSGKPKFHYHAGGTGHYPAPNPGMFSPSNGSKSVAAANANANAANAKKPNGQAQLKPEDGNRDLHMFVWSSSASPVSDVFGGHEYGGHDQKEVKLTVSPGKVENHRDTQEDYLEKDEFSFGNRGMEREMNQHEGEKVGDGKPKTMPPASVMTRLILIMVWRKLIRNPNTYSSLIGLTWSLVSFRWNVEMPAIIAKSISILSDAGLGMAMFSLGLFMALQPRIIACGNSIAAFAMAVRFLTGPAVMAAASIAVGLKGVLLHVAIVQAALPQGIVPFVFAKEYNVHPDILSTAVIFGMLIALPITLVYYILMGL
>gnl_Phavu_v2.1_Phvul.001G063900.1
MITGEDLYKVMCAMVPLYFAMLVAYGSVKWCKMFTPEQCSGINRFVAVFAVPVLSFHFISMNNPYQMNTRFIIADTLSKLLVLLFLSLWAILFAKGSLEWLITLFSLATLPNTLVMGIPLLQVMYGDFTQSLMVQLVVLQCIIWYTLLLFLFEYRAATLLIQRQFPGQAAASITRFEVDGDVISLDGHDMPLRTESETDDLGRIRVRIRRSVSSVPESSSSIGNAAVLTPRPSNLSNADIFSINTPLHLHDGDHPAGASPYLSGYASSDAYSLQPTPRASNFNEMEAGTPVWGRSPVAAGRLCLQSSPVARVVWESPGKYGRGEETQGCKDITLSDKEMSFRDSTKVPMPGDAADQKMPHAFVMMRLILVVVGRKLSRNPNTYSSVLGLLWSLISFKWNMEMPSLIKSSVKIVSDAGLGMAMFSLGLFMALQPRIIACGTKRAVMGMVIRFLCGPLVMSASSIAIGLRHDILHTAIVQAALPQGIVPFVFAREYGLHPDILSTGVIFGMLVSLPITLLYYIFLGL
>gnl_Phavu_v2.1_Phvul.001G121100.1
MITLLDLYHVLTAVVPLYVAMILAYGSVKWWKIFTPDQCSGINRFVALFAVPLLSFHFISTNNPYAMNYKFIAADSLQKTIVLAVLFVWSRTSSRGSLEWSITLFSLSTLPNTLVMGIPLLKGMYGDASGTLMVQIVVLQCIIWYTLMLFLFEYRGAKLLIVEQFPDTAGSIISFKVDSDILSLDGKEPLQTEAEVGDDGKLHVTVRKSTSSRSEIFSRRSHGPNSVSLTPRPSNLTNAEIYSLQSSRNPTPRGSSFNHTDFYSMVNNGRNVSPRQSSFGGVAFDEESGVRVNGGAGGYPAPHNAGIFSPVGKKKGGGGGEGGGKDLHMFVWSSSASPVSEGGIHVFRGGDYGNDQLPVGGVAHPKDYDDFGHDEFSFGNGTVPNGVEKEGPVLSKLGSSSTAELHPKAQVESKATSMPPTSVMTRLILIMVWRKLIRNPNTYSSLFGLTWSLISFKWNVVMPAIVARSISILSDAGLGMAMFSLGLFMALQPKIIACGNSVASFAMAVRFLTGPAVMAVASIVVGLRGVLLHIAIVQAALPQGIVPFVFAKEYNVHPDILSTGVIFGMLIALPITLVYYILLGL
>gnl_Phavu_v2.1_Phvul.002G094000.1
MISWADLYTVLTAVIPLYVAMILAYGSVRWWKIFSPDQCSGINRFVAIFAVPLLSFHFISTNNPYAMNFRFIAADTLQKIIMLFALAIWTNFTANGSLEWMITIFSLSTLPNTLVMGIPLLIAMYGEYSGSLMVQVVVLQCIIWYTLLLFLFEYRGAKLLIMEQFPETAASIVSFKVDSDVVSLDGRDFLETDAEVGDDGKLHVTVRKSNASRRSFMMTPRPSNLTGAEIYSLSSSRNPTPRGSNFNHADFYSMMGYAPRHSNFGAADLYSVQSTSRGVTPRPSNFEENSAPAPQAISSPRFGFYPAVQTVPAAYPAPNPEFSSGLTKSVSKNSQTQPQPQPLPQPQSQPQAQAQAAPQVAQPPNGSNKASHDAKELHMFVWSSSASPVSEAGGLHVFSGADFGASDQSGRSDQGAKEIRMLVADEHPQNGEANKAAAEGEFRGEDLKFPGKEGEQVEEEGEKAGATGLNKLGSSSTAELHPKSGVATAAKHMPPASVMTRLILIMVWRKLIRNPNTYSSLIGVVWSLVAFRWHVHMPKIIEKSISILSDAGLGMAMFSLGLFMALQPNIIACGNSVATFAMAVRFLTGPAVMAAASIAVGLRGTLLRVAIVQAALPQGIVPFVFAKEYNVHPAILSTGVIFGMLIALPITLVYYILLGL
>gnl_Phavu_v2.1_Phvul.002G330300.1
MITLADFYHVMTAMLPLYVAMLLAYASVKWWKIFSPDQCSGINRFVALFAVPLLSFHFIASNNPYQMNFRFIAADTLQKTIVLAVLTIWSNVSKRGCLEWTITLFSISTLPNTLVMGIPLLKGMYGEFSGSLMVQIVVLQCIIWYTLMLFMFEYRGARMLISEQFPDSGAAIVAIHVDSDVMSLDGRQTLETQAQIMEDGKLHVTVRKSNASRSDIFSRRSHGFSSTTPRPSNLTNAEIYSLQSSTNPTPRASSFNHSDFYSMMAPPRTSNFATNDGYAFSASRGPTPRPSNYDEDASAAANANANNNDKPRHHYPAPNPDIFSPAAYKNGPKKPNGHASAPSKAEDPNRDLHMVVWSSSASPVSDVFGGHEHDHREVKIAVSPKKGEGNRESEEEYLEKEGFSFGKREIENEHEVEKAGNRNPKTMPPTSVMTRLILIMVWRKLIRNPNTYSSLIGLTWSLISFRWNVEMPAIIAKSISILSDAGLGMAMFSLGLFMALQPRIIACGNSTAAFSMAVRFLTGPAVMAVASIVVGLKGVLLHVAIVQAALPQGIVPFVFAKEYNVHPDILSTGVIFGMLIALPITLVYYILLGLL
>gnl_Phypa_v3.3_Pp3c10_24880V3.1
MITGHDMYNVLSAMVPLYVAMMLAYASVKWWGILTPQQCDGINRFVSIFAVPLLSFQFVSGNNPYEMNFRFIAADAVSKVFVLSCLGLWVRFSKRGSLEWVITLFMLTTIPNTLVIGTPLLAAMYGSKPGQLTVQAVVLQCIIWYTLLLVMYEYRAARILIMHRFPENAASIVSFKVESDVMSLDGPDPVLTEAEFRNDGKLHVRVRRSVSSRSQGVHSANHSIPSSKALTPRASNLSNAEIYSMNSSVNLTPRGSSFDRGEDCSTMAHRDPNRKSNFDTSDIYSLQSSRGPTPRNSNFNEENSKEVHNHRGALNVNIPRFAPPLYRNGSGGRLFMARSDLGGVGALSFEPAAHSMGPDGRTIYPGITVVTNSVAAVPASGVSTHIINPVFSPLVSQVAKKVNDPRASIPKTDEEAKELHMFVSSANPTSVSEGELHVFGGSDISINLQQSVNPKELHVHVHPQSEHHLPGAANHKTQDEHARQGFSFGNRRDLKVEDVDNNGSKLDKKFRSILTAELAPKHPMDEGKTSMPPSSVMIKLICVMTFRKLTRNPNTYSSLLGVVWSLISFKCHLDMPLILYKSYHIISDAGIGMAMFSLGLFMGMGDRIIACGTKHALFAMLLRFLVGPAVFAAASYLVGLRGVSLNVSTVQAALPQGIVPFVFAKEYNVHPEILSTAVIFGMIVTLPTALLYYILLGL
>gnl_Phypa_v3.3_Pp3c24_2970V3.1
MINGHDIYNVLSAMVPLYVAMMLAYGSVKWWGILTPQQCGGINRFVSIFAVPLLSFQFISGNNPYAMNFRFIAADAVSKVFVLLCLGLWARYSKRGSLEWMITLFVLITIPNTLVMGTPLLAAMYGPGPGDLTIQAVVLQCIIWYTLLLLMYEYRAAKILIMQQFPENAGSIVSFKVDSDVMSLDGREPVLTEAEIGDDGKLHVKVRRSVSSRSQGMHSAHHSMPSSKALTPRPSNLTGAEIYSMHSSVNLTPRDSSFNQGEYFSMMAQRSPHRQSNFDISDVYSLQSSRGPTPRTSNFNEENSKDMHTHHRGLNLTSPRFVPPLYRNVAGGRMFMPRTGLGGLPVHGNDPTGHGSLSTLGTPGMGPDGRTIYPGSQTAISLVTPGGTGNIATPLSSSLNTQIVNPVYSPRASQIAKKVKDTRTSPKSDEDAKELHMFVWSANASPVSEAGLHVFGGNDTSANLHQSFDPKEVRMLVHPQSDLRHPEANPRTYDNYAQEDFSFGNRNDLKLEDLDKDGPRLDNKFGSTSTAELTPKVPEDEAKKSMPPSAVMIKLIAVMTFRKLVWNPNTYSSLLGVIWSLVANRWHFTMPLILYKSVHILSDAGLGMAMFSLGLFMGLGDRIVVCGRKMAIFGMSLRFLAGPAVFAAASYLVGLRGVPLKVSIVQAALPQGIVPFVFAKEYGVHPEMLSTAVIFGMLIALPITMVYYILLGL
>gnl_Phypa_v3.3_Pp3c23_10200V3.1
MINGHDIYNVLSAMVPLYVAMMLAYGSVKWWGILTPQQCGGINRFVSIFAVPLLSFQFISGNNPYAMNFKFIAADAVSKVLVLLCLGLWARYAKRGSLEWMITLFVLITIPNTLVMGTPLLAAMYGAGPGDLTVQAVVLQCIIWYTLLLVMYEYRAAKILIMQQFPENAASIVSFKVDSDVMSLDGREPVLTEAEIGDDGKLHVKVRRSVSSRSQGMHSAHHSMPSSKALTPRPSNLTGAEIYSMHSSVNLTPRDSSFNQGEFHSMMSQRSPHRQSNFDTSDVYSLQSSRGPTPRSSNFNEENSKDIHTHHRGLNMNSPRFAPPLYRNGMGARMFTPRPGLGGIGVPGTDCTGHGTLSTLGAPGMGPDGRTIYPGSQTAINILTLGGAANVNATAPSTAVNTQIVNPVYSPQASQIAKKVKDPKASPRADEDAKELHMFVWSANASPVSEAGLHVFGGNDTSANLQQRFDPKEVRMLVHPQLDRGLAAASPRTYDEYTREDFSFGNRNDLKLEDLDKDGPRLDKFGSTSTAELTPKLAEDEAKKSMPPSAVMIKLIAVMTFRKLVWNPNTYSSLLGVIWSLVANRWHLSMPLILYKSVHILSDAGLGMAMFSLGLFMGLGDRIIVCGTKMAVFGMALRFLAGPAVFAAASYLVGLRGVPLKVSIVQAALPQGIVPFVFAKEYGVHPEILSTAVIFGMLIALPITMVYYILLGL
>gnl_Pinta_v2.0_PITA_000024726-RA
MINGADIYNVLSAVVPLYVAMILAYGSVKWWKIFSPDQCSGINRFVALFAVPLLSFHFISTNNPYAMNLRFIAADSLQKIIILAMLVIWAKVGKRGSQEWMITLFSLSTLPNTLVMGIPLLKAMYGNFSGDLMVQVVVLQCIIWYTLMLFMFEYRGAKLLIMEQFPDTAASIVSFRVDSDVLSLDGREPIQTDAQVGEDGKLHVTVRKSTSCLSVLSSHRSQGALSLTPRPSNLSNAEIYSNPTPRGSSFNHADFYSLFTNRTAAAAAMSPRASNFGLSDVYSLHSSRGPTPRNSNFDEENFKDINNKLMIQNANNANSPRFGPRPLYSPYGPRSQGSTVNAFELNPGVSVPGSVSSYPTPSPTHGVLSPNVSKTGKTTVGDNPRHYQQRMMATDDNKELHMFVWSSSASPVSEANHHHVFAHGSDIIAPDNNHNSNSHVKDIRMLNSSPLTAQTLNGTKGLHEARDTYEDYFRQEFSFGNRGMSPQEEIHSKEVPPPPLSLSKFGSSSSTAELHPKRQHEPRFASMPPASVMTRLILIMVWRKLIRNPNTYSSLVGLIWALVSYRWGIAMPRIMEGSIRILSDAGLGMAMFSLGLFMALQPRIIACGNSIAAFAMAVRFLTGPAVMAAASIAVGLRGVFLHVAIVQAALPQGIVPFVFAKEYNVHPDILSTAVIFGMLIALPITLVYYILLGV
>gnl_Pinta_v2.0_PITA_000012975-RA
MITWKDLYTVISAVVPLYVTMFFAYGSVKWLKVFSPEQCAGINKFVAVFAVPLLSFEFISRINPYKLNFTFIAADVVSKAMALLVLGLWAKWSHRGSLDWVITLFSLSTLPNTLVMGIPILKAMYGDSAEKLMVQTVVLQSIIWYTILLFLYEYRSAKMLHDNVPSILKERENSSLSRDAQVDVDNERIHVVVRKSSSSSFSQRFNSAASSQRLQISNSLHLMPIMAMTHSDLDMAYKSVHSSRNLQCPMDSGYKITGEMVSEKTPITPTEGIFSDDSSTITPHNAVQLRKMASPSATNHHPDIEDECSKEIQKFVWSCESSLLSEGKYISESSFKTLCHSNYWWNCLKLFISNAVITDPEQLHKEVSVYRDFTSEHKLPMGDGDFVIEKEDHKLPESISKATPALIAIKVDKSDGKDLSEPNSPHAAAVMRIILGMVGRKLLCNPNSYSSVIGMIWALISARSIFVINPHLQNYVICEAQDIEICVKCGAKIYMLHVELPPMVQGSVTILSNAGLGMAMFSLGLFMALQPRIISCGTSLALLAMLMRFLAGPAFMGIASIATGLRGTVWHLSIVQAALPQGIVPFVFAREYDLHSDILSTAVIFGMLVSLPITVAYYVLLEVHS
>gnl_Poptr_v3.0_Potri.010G112800.1
MISWNDLYNVLSAVIPLYVAMILAYGSVRWWKIFSPDQCSGINRFVAIFAVPLLSFHFISTNDPYAMNFRFIAADTLQKIIMLIALGIWTNFTKNGSLEWMITIFSVSTLPNTLVMGIPLLTAMYGKYSGSLMVQIVVLQCIIWYTLLLFLFEYRGAKMLIMEQFPETAASIISFKVDSDVVSLDGRDFLETDAEIGDDGKLHVTVRKSNASRRSLGPGSFSGMTPRPSNLTGAEIYSLSSSRNPTPRGSNFNPSDFYSMMGVQGFPGRHSNLGPADLYSVQSSRGPTPRPSNFEENCAPTATLSSPRFGFYPAQTVPTSYPAPNPEFASTVTTKTAKNQQQQNSKANHDAKELHMFVWSSSASPVSEGGGLHVFGGADFGASEQSGRSDQGAKEIRMLVADHPQNGETKTIPQQDGDFAGEDFSFAGRGEGDDDQREKEGPTGLNKLGSSSTAELQPKAAEAPDSGGSRKMPPASVMTRLILIMVWRKLIRNPNTYSSLIGLTWSLVAFRWHVEMPKIIKQSISILSDAGLGMAMFSLGLFMALQPKLIACGNSVATFAMAVRFLTGPAVMAAASIAVGLRGTLLHVAIVQAALPQGIVPFVFAKEYNVHPAILSTAVIFGMLIALPITLVYYIFLGL
>gnl_Poptr_v3.0_Potri.006G037000.1
MISLTDLYHVLTAVVPLYVAMILAYGSVKWWKIFSPDQCSGINRFVALFAVPLLSFHFISTNNPYAMNYRFIAADTLQKIIVLVVLAIWTRVISRGSLEWSITLFSLSTLPNTLVMGIPLLKGMYGEASGSLMVQIVVLQCIIWYTLMLFLFEYRGARILIGEQFPDTAGSIISFRVDSDILSLDGREPLQTDAEVGEDGKLHVTVRKSTSSRSDVFSRMSHGLNSGLSMTPRPSNLTNAEIYSLQSSRNPTPRASSFNHTDFYSKNASNASPRHSNFSNLQFDEESGGLGVFGNVPRANGSAYPTPPNAGIFSPGGKKKANGTENGKDLHMFVWSSSASPVSEGGLHVFRGGDYGNDLGGVANQKDYEEFGRDEFSFGNRPVPNGVDRDGPVLSKLASSSTAELHPKSAANGEPKPTAMPPTSVVTRLILIMVWRKLIRNPNTYSSLIGLTWSLVSFKWDLEMPQIIAHSISILSDAGLGMAMFSLGLFMALQPRIIACGNSVAAFAMSVRFLTGPAVMAAASFAVGLRGVLLHIAIVQSALPQGIVPFVFAKEYNVHPDILSTGVIFGMLIALPITLVYYILLGL
>gnl_Poptr_v3.0_Potri.018G139400.1
MITGKDIYDVLAAIVPLYVAMILAYGSVRWWKIFTPDQCSGINRFVAVFAVPLLSFHFISSNDPYAMNFRFIAADTLQKVVILGALFIWQAFSKRGNLEWMITLFSLSTLPNTLVMGIPLLKAMYGDFSGNLMVQIVVLQSVIWYTIMLFLFEYRGARLLISEQFPETAGSITSFRVDSDVVSLNGREPLQADAEIGDDGKLHVVVKRSNASSIVSSFNKSHGLNSITSMTPRASNLTGVEIYSVQSSREPTPRASSFNQTDFYAMFASKAASPKHGYTNSFQGGIGDVYSLQSSKGATPRTSNYDEEMLKLGKKKGRTNMSGELFNGGSLVSSYPPPNPMFSGSTSGGPKKKESGSGAMPNKELHMFVWSSSASPVSEGNLRHAVNRAASTDFGVTDPSKAAFQPESAASKAMNQLIENMSPSGKWSGEKEHDVEDGCKFPQNVSPFTCQKKMDMAADGSKKHQMPPASVMTRLILIMVWRKLIRNPNTYSSLLGVIWSLVSYRWNIKMPSIVSGSIAILSDAGLGMAMFSLGLFMALQPKIIACGKSVATFAMAVRFLTGPAVIAATSIAIGIRGVLLHVAIVQAALPQGIVPFVFAKEYNVHPDILSTAVIFGMLIALPITVLYYVLLGV
>gnl_Poptr_v3.0_Potri.016G035300.1
MISIGDLYHVLTAVVPLYVAMILAYGSVKWWKIFSPDQCSGINRFVALFAVPLLSFHFISTNNPYAMNLRFIAADTLQKIIVLVVLAIWSRASSRGSLEWSITLFSLSSLPNTLVMGIPLLKGMYGHSSGSLMVQIVVLQCIIWYTLMLFLFEYRGARILIGEQFPDTAGSIISFRVDSDILSLDGREPLQTEAEVGEDGKLHVTVRKSTSSRSEVFSHMSHGLNSGLSLTPRPSNLTNAEIYSLQSSRNPTPRASSFNHTDFYSMVNGKNASPRHSNFTNLQFDEESGGLGVFGNVPRANGSAYPAPPNAGIFSPGGKKKANGAENGKDLHMFVWSSSASPVSEGGLHVFKGGDYGNDLGGVAHHKDYDEFGRDEFSFGNRPGPNGVDRDGPVLSKLGSGSTAELHPKSAANGEAKPTVMPPTSVMTRLILIMVWRKLIRNPNTYSSLIGLTWSLVSFKWNIMMPAIIADSIAILSNAGLGMAMFSLGLFMALQPRIIACGNSIASFAMGVRFLTGPAVMAAASFAVGLRGDLLRIAIVQAALPQGIVPFVFAKEYNVHPDILSTGVIFGMLIALPITLVYYILLGL
>gnl_Poptr_v3.0_Potri.015G038700.1
MISLLDFYHVMTAMVPLYVAMILAYGSVKWWKIFTPDQCSGINRFVALFAVPLLSFHFISTNDPYNMNLRFITADSLQKIIVLVVLALWTKLSKRGCLEWTITLFSLSTLPNTLVMGIPLLKGMYGDYSGSLMVQVVVLQCIIWYTLMLFMFEYRGAKLLISEQFPDTAGSIVSIHVDSDIMSLDGRQPLETEAAIKEDGKLHVTVRKSNASRSDIFSRRSQGLSSTTPRPSNLTNAEIYSLQSSRNPTPRGSSFNHTDFYSMMAAGRNSNFGASDVYGLSASRGPTPRPSNFEEEHGGSNKPRFHHYHAPGGATHYPAPNPGMFSPTTAASKGVSANANNTAAAAAKKPNGQAQQKAEDGRDLHMFVWSSSASPVSDVFGGHDYGAHDLKDVRVAVSPGKVEGQRENQEDYNLERDDFSFGNRGLDRERNSHEGEKVGFDGKPKPMPPTSVMTRLILIMVWRKLIRNPNTYSSLIGLIWSLVSFRWNVKMPLIIAKSISILSDAGLGMAMFSLGLFMALQPRIIACGNSIAAFSMAVRFLTGPAIMAAASIAVGIRGTLLHIAIVQAALPQGIVPFVFAKEYNVHPEILSTGVIFGMLIALPITLVYYILLGL
>gnl_Poptr_v3.0_Potri.002G072200.1
MITAGDFYKVMCAMVPLYFAMLVAYGSVKRYKIFTPEQCSGINRFVAVFAVPVLSFHFIAQNNPYQMDTRFIMADTLSKVLVLVLLSIWVIFFNGGLDWLITLFSIATLPNTLVMGIPLLKAMYGDFTQSLMVQVVVLQCIIWYTLLLFLFEYRAATLLIKTQFPGPKAASISKIELDNDVISLDGRDPLRTESETDGNGRLRVRIRRSTSSAPDSALSSSICLTPRPSNLSNAEVFSVSTPAPLQEYHGYNGRFSHGPNNEIMLCNGDLGFGYHRSGTSPRLSGYASSDAYSLQPTPRTSNFNEWDLTNATNTPFWARSPVAGKISRHPSPAVPELRLVWGESPVMCPNGGGKEIAEKEISFRDSCKMPAPEETNSKEAVTSQEMPHAIVMLRLILLVVGRKLSRNPNTYSSVLGLLWSLVSFKWNVGMPSLVKYSIKIISDAGLGMAMFSLGLFMALQPRIIVCGKKRATMAMAIRFICGPVVMSTASLAVGMRGERLRAAIVQAALSQGIVPFVFAREYGLHPDIMSTGVIFGMLVSLPVTLLYYIFIGL
>gnl_Poptr_v3.0_Potri.005G187500.1
MITADDFYKVMCAMVPLYFAMLVAYGSVKWYKIFTPEQCSGINRFVAVFAVPVLSFHFIAQNNPYQMDTKFILADTLSKVLALVLLSVWAVFFNGEFDWLITLFSVATLPNTLVMGIPLLKAMYGDFTQSLMVQVVVLQCIIWYTLLLFLFEYRAATLLIKAQFPGPTAATISKIELDDDVISLDGRDPLRTESETDGNGRIRVRIRRSTSSAPDSALSSSICLTPRPSNLSNAEVFSVNTPVPLHEYHGYNGHFSHGPNNEIVLCNGDLGLAYRSGTSPRLSGYASSDAYSLQPTPRASNFNELDLTNATNTPFWVRSPVAGKIYRQPSPAVPEVKLVWGESPVICPNGGGKDVPGKEISFRDSCKMPAPEESNSKESVSNQEMPHAIVMIRLILVVVGRKLSRNPNTYSSVLGLLWSLASFKWNVGMPSLVKYSIKIISDAGLGMAMFSLGLFMALQPRIIVCGKKRATMAMAIRFICGPIVMSTTSVAVGMRGVRLRAAIVQAALSQGIVPFVFAREYGLHPDIMSTGVIFGMLVSLPVTLIYYIFLGL
>gnl_Poptr_v3.0_Potri.008G129400.1
MISWNDLYNVLSAVIPLYVAMILAYGSVRWWKIFSPDQCSGINRFVAIFAVPLLSFHFISTNDPYSMNFRFIAADTLQKIIMLFALGIWTNFTKNGSLEWMITIFSLSTLPNTLVMGIPLLIAMYDDYSGSLMVQVVVLQCIIWYTLLLFLFEYRGAKMLIMEQFPETAASIVSFKVDSDVVSLDGRDFLETDAEIGDDGKLHVTVRKSNASRRSLGPGSFSGLTPRPSNLTGAEIYSLSSSRNPTPRGSNFNPSDFYSMMGVQGGRHSNLGPADLYSVQSSRGPTPRPSNFEENCAPMATITSPRFGFYPAQTVPTSYPAPNPELASTITSKTTKNQQQQNHQQQLLQPQPQQNSKVNHDAKELHMFVWSSSASPVSEGGGLHVFGGTDFGASEQSGRSDQGAKEIRMLVADHPQNGDSKTIPQAGNFAGEDFSFAGRGEGEDDQREKEGPTGLNKLGSSSTAELHPKAVGAPDSGGSKQMPPASVMTRLILIMVWRKLIRNPNTYSSLIGLIWSLIAFRWHVEMPKIIKQSISILSDAGLGMAMFSLGLFMALQPKIIACGNSVATFAMAVRFLTGPAVMAAASIAVGLRGTLLHVAIVQAALPQGIVPFVFAKEYNVHPAILSTGVIFGMLIALPITLVYYILLGL
>gnl_Poptr_v3.0_Potri.001G205200.1
MISGKDIYQVVSALVPLYAAMILAYGSVRWWKVFTPDQCAGINRFVAVFATPFLVFDFICSNNPYKMNLRFIAADSLQKVVVLVVLFIWKATARRGDLDWTITLFSLSTLPNTLVMGVPLLKSMYGEFTSPLMIQVCFMQSVLWYTLLLSMFEYRGAKRLVAGQFPETAASISSFKVDSAVVSLGGHEPLETDAEIDDDGKLRVVVRRSSATSSNFSSRDRFDGWNPVLSVHLPPRASNFSSVEVFSVQSSPRASSYRQTDLPNLTNSFGDIYSLQSSRNSVPRISSNLEEEMRRKNGVAFPGSPSCAVPQKEGGGAPAPNKDLHMFVWSSSISSNISDHRYLRADQINGRHTYPDPFNGADPQEDNIAAAASTAKKQQMPPATVVARLIAMMVGRKLVRNPNTYASLLGLLWSLISFRWSIKLPLIVDGSVRILSNAGLGMAMFSLGLFAALQPKVIASGKVLALISMAIKFLIGPAVLAATSLAVGLRGDLLRIAIVQAALPSGILPFIFAKEYNLHANIQSTSVIFGMVVALPVTIIYYVLLDL
>gnl_Poptr_v3.0_Potri.012G047200.1
MISLLDFYHVMTAMVPLYVAMILAYGSVKWWKIFTPDQCSGINRFVALFAVPLLSFHFISTNDPYKMNFRFIAADTLQKIIVLVVLAFWTMFSKRGCLEWTITLFSLSTLPNTLVMGIPLLKGMYGDYSGSLMVQVVVLQCIIWYTLMLFLFEYRGAKLLISEQFPDTAGSIVSIHVDSDIMSLDGRQPLETEAEIKEDGKLHVTVRKSNASRSDIFSRRSQGLSSTTPRPSNLTNAEIYSLQSSRNPTPRGSSFNHTDFYSMMAAGRNSNFGASDVYGLSASRGPTPRPSNFEEENGGSNKPRFHYHAPGGATHYPAPNPGMFSPTTASKGVAANANNAAAKKPNGQAQQKAEDGRDLHMFVWSSSASPVSDVFGGHDYGAHDQKDVRLAVSPGKVSVEGHTENQEDYNLERDGFSFGNRGMDREMNNPEGEKVGAAGKPKPMPPTSVMTRLILIMVWRKLIRNPNTYSSLIGLTWSLVSFRWDVQMPAIIAKSISILSDAGLGMAMFSLGLFMALQPRIIACGNSVAAFAMAVRFLTGPAVMAAASIAVGLRGTLLHIAIVQAALPQGIVPFVFAKEYNVHPDILSTAVIFGMLIALPITLVYYILMGL
>gnl_Prupe_v2.1_Prupe.8G018200.1
MITAEDFYKVTCAIVPLYFAMLVAYASVKWCKIFTPEQCSGINRFVAVFAVPVLSFHFISQNNPYQMDTKFILADTFSKLLVLALLSLWAIFFKAGGLDWLITLFSLATLPNTLVMGIPLLKAMYGDFTQSLMVQVVVLQCIIWYTLLLFLFEYRAATLLIQTQFPGPTAAAITKFEIDDDVISLDGRNPLCTESETDDNGRIRVRIRRSTSSLPGSSALSSSMGLTPRPSNLSNAEIFSINTPHHANHDFTLGHGDVAFGYRSASPQFSTGYASSDAYSLQPTPRASTFNEMDTTTVATTANTPVWGRSPVAGKFSQQPSPAFSGVRMVWESPVKCESGDQIQQGRKEVGEKEISFRDCTKIPMPEEADTKAAATNQEMPSALVMLRLILIMVGRKLSRNPNTYSSVLGLVWSLISFKWDVGMPNLVKYSIKIISDAGLGMAMFSLGLFMALQPRIIACGTKRATMGMGIRFICGPLLMSAASVTTGLRGVKLHAAIVQAALPQGIVPFVFAREYGLHPDILSTGVIFGMLVSLPVTLLYYILLGLY
>gnl_Prupe_v2.1_Prupe.5G233100.1
MISLSDFYHVMTAVVPLYVAMILAYGSVKWWKIFTPDQCSGINRFVALFAVPLLSFHFISSNDPYNMNTRFIAADTLQKLIVLAVLAVWTKVSKRGCLEWTITLFSLSTLPNTLVMGIPLLKGMYGDFSGSLMVQIVVLQCIIWYTLMLFMFEYRGAKLLISEQFPDTAGSIVSIHVDSDIMSLDGRQPLETEAEIKEDGKLHVTVRKSNASRSDIFSRRSQGLSSTTPRPSNLTNAEIYSLQSSRNPTPRGSSFNHTDFYSMMAAGRNSNFGSSDVYGLSASRGPTPRPSNYEEDGTGVVSATGNKPRFYHGGQQGNNTTAHYPAPNPGMFSPTASKNVAAANNNSNAINAKRPNGQAQQKPEDGGKDLHMFVWSSSASPVSDVFGSNEYGTAHDQKEVKLAVSPGKVEGRRENQEEYLERDDFSFGNRDQMNMNHEQAEKAAGDGKGKVMPPTSVMTRLILIMVWRKLIRNPNTYSSLIGLTWSLVSFRWHIQMPAIIAKSIAILSDAGLGMAMFSLGLFMALQPRIIACGNSIAAFTMAVRFLTGPAVMAAASIAVGLRGTLLHVAIVQAALPQGIVPFVFAKEYNVHPDILSTGVIFGMLIALPITLVYYILLGL
>gnl_Prupe_v2.1_Prupe.7G031400.1
MISFTDLYHVLTAVVPLYVAMILAYGSVKWWKIFSPDQCSGINRFVALFAVPLLSFHFISTNNPYAMNYRFIAADTLQKVIVLVALAVWSRTSSRGSLEWSITLFSLSTLPNTLVMGIPLLKGMYGDASGSLMVQIVVLQCIIWYTLMLFLFEYRGARLLIGEQFPDTAGSIISFRVDSDIISLDGKEPLQTEAEVGEDGKLHVTVRKSTSSRSEIYSRRSHGPNSGVSLTPRPSNLTNAEIYSLQSSRNPTPRGSSFNHTDFYSMVNGKNMSNASPRQSNYGNVGFDEEAGGVGMRGGTNGVYPPGNSGYPAPPTAGIFSPVTGPNAKKKPNGADGGKDLHMFVWSSSASPVSEGGIHVFRGGEYGNDIGGVAHQKDYDEFGRDEFSFDNRPNSNGVDREGPVLSKLGSSSTTELHPKTAHGEPKATAMPPASVMTRLILIMVWRKLIRNPNTYSSLIGLTWSLVSYKWHVVMPAIVARSIAILSDAGLGMAMFSLGLFMALQPKMIACGNSVASFAMAVRFLSGPAVMAAASIAVGLRGVLLHIAIVQAALPQGIVPFVFAKEYNVHPDILSTGVIFGMLIALPITLVYYILLGL
>gnl_Prupe_v2.1_Prupe.1G071800.1
MITGKDIYDVFAAIVPLYVAMILAYGSVRWWKIFTPDQCSGINRFVAVFAVPLLSFHFISSNDPYAMNYQFILADSLQKVVILTALFLWQAFSKRGNLEWMITLFSLSTLPNTLVMGIPLLKAMYGDFSGTLMVQIVVLQSVIWYTLMLFMFEYRGAKLLISEQFPETAASITSFRVDSDVVSLNGREPLQTDAEIGDDGKLHVVVKRSSASSMVSSFNKSHGLNSLTSMTPRASNLTGVEIYSVQSSREPTPRASSFNQTDFYAMFNASKAPSPKHGYTNSFQGGFGDVYSVQSSKGVTPRTSNFDEEALKMSTSNKKRGARSMSGEIFNGGMVSSYPPPNPMFSGSTSGGPKKKDSGGGGGGGGGGSGGAAPNKELHMFVWSSSASPVSEGNLRHAVNRAASTDFGVIDPSKAAALHQHETAASKGMHELIENMSPGRKMSGDRELETEEGSKFPPSASPYSSCQKKVDMEGGVAKKHQMPPASVMTRLILIMVWRKLIRNPNTYSSLLGVAWSLISYKWHIKMPTIVSGSISILSDAGLGMAMFSLGLFMALQPKIIACGKSVATFAMAVRFLTGPAVIAATSIAVGLRGVLLHVAIVQAALPQGIVPFVFAKEYNVHADILSTAVIFGMLVALPITILYYFLLGL
>gnl_Prupe_v2.1_Prupe.1G071700.1
MITGKDIYDVFAAISLYTWLAMILAYGSVRWWKIFTPDQCSGINRFVAVFAVPLLSFHLISSNDPYAMNYKFILADSLQKVVILVALFLWRAFSKRNNLEWMITLFSLSTLPNTLVMGIPLLKAMYGDFSGTLMVQIVVLQSVMWYTLILFMYEYRDAKLWVSEHFPETAASITSFRVDSDVVSLSGREPLQTDSEIGDDGKLHVVVKRSNALSFNRSHRLNSLNSMTSRVSNLTGVEFYSVQSSLETTTRASSFNQTDFYAMFSASKAPSSKHGYTNSFQGGFGDNEEALKMSTTNKKRRGRSMSCEVFNDGMVSSYPPANPMFERSTSGVPKKKDSGGGDGEAVRNKDLHMFVWNSSASPDPEGNLRHAVNRAASTDFGVIDPSKAAALQQHETAASKGMHDLIANMSPGRKTSADRELEIEEGSKFPASESPYGSFRKKVDMEDGGVAKNHQMPRASIMIRLILIMIWRKLIRNPNTYASLLGLAWSLISYKWHIKMPTIVSGSISILSDAGFGMAMFSLGLFMALQPKIIACGKSVATFAMAIRFLAGPAVIAGTSIAVGLRGVLLHVAIVQAALPQGIVPFVFAKEYNVHADVLSTAVIFGMLLNVAVTIIYYILLGL
>gnl_Prupe_v2.1_Prupe.1G324900.1
MISWHDLYNVLTAVVPLYVAMILAYGSVRWWKIFSPDQCSGINRFVAIFAVPLLSFHFISTNNPYTMNFRFIAADTLQKIIMLFALGLWTNFTRNGSLEWMITIFSLSTLPNTLVMGIPLLIAMYGHKIPESGSLMVQVVVLQCIIWYTLLLFLFEYRGAKLLIMEQFPETAASIVSFKVDSDVVSLDGRDFLETDAEIGDDGKLHVKVRKSNASRRSLSAMTPRPSNLTGAEIYSLSSSRNPTPRGSNFNPSDFYSMMGVQGFNTRHSNFGPADLYSVQSSRGPTPRPSNFEETPMPQAQTVTSPRFGFYPAQTVPASYPGPNPEFSAPVSKSSTKNQQQQPQVAAQQALNNGATKTNSHPHDAKELHMFVWSSSASPVSEGGGLHVFGGTDFGASEQSGRSDQGAKEIRMLVADHPQNGENKVAVTESGGGEGVYGGEAFSFGGRGGAAEGEEEREKEGPTGLNKVGSSSTAELHPKGGGGPEHDPSGSGKQMPPASVMTRLILIMVWRKLIRNPNTYSSLIGLIWSLIAFRWHVAMPKIIAKSISILSDAGLGMAMFSLGLFMALQPKIIACGNSVAGFAMAVRFLTGPAVMAAASIAVGLRGTLLHLAIVQGYIWNVDSVTNYSCLLHYSRTVNVCCHRSLNTRELYVVAQLCHTLNCDFGVCTYKLDEGFSGI
>gnl_Selmo_v1.0_234325
MISAHDFYVVMSAVVPLYVAMILAYGSVRWWKILTPDQCGGINRFVAIFAVPLLSFQILATNNPYKMNAQFIAADVLQKLAILAVLLVWCRYSSNGSMEWTITLFMLATLPNTLVMGIPLLAAMYGTESGSLVVQAVVLQCIIWYTLLLVFYEYRSARNLIRDQFPKTAASIVSFKVDSDVVSLDGNREPIQADAEIGDDGKIHVTVRRSTASRHDLYPPSPIASSKALTPRPSNLTGADIYSIHSSRNMTPRESSFNHAEYYSMMMMMPAFNNPPPPPPPPPPRHSSFTASDIYSLHSSRGPTPRTSNFNIEEQHRPSTKSAPPPSRMIPPPVPAPPPAPAPLAPAPVLNAAASKNDLVHMFVWSSSGSPISEGNVRMLNDDFRSNNNKDVRLLVGDDDDSTATAASGAPHDFSFGHAGGVDEGNSSTNIPARNSSSGLEMPPKNSSNLADDQPTEMPSVGVMTRLIVDMVWRKLIRNPNTYSSLLGLGWALVAYKWHVRMPAIIDNSIQILSKAGLGMAMFSLGLFMALQKRILVCGTSMALFGMVVRFVTGPAVMAATSIAVGLKGVNLHVSIVQASLPQGIVPFVFAKEYNVHPDVLSTAVIFGMLVAFPITMLYYVLLGL
>gnl_Selmo_v1.0_102666
MISGGDFYQVMAAVVPLYVAMILAYGSVRWWGILTPEQCSGINRFVALFAVPLLSFQIISKNNPYLMNPQFIAADAIQKAAVMLVLAIWARYSSRASFEWVITHFMVATLPNTLVMGIPLLYAMYGEKHGSLVVQAVVLQCIVWYTLLLVMYEYRSAKILILEQFPDTAASIVSFKVDSDVISLDGRDQPVLTEAEVGDDGRIHVKVRKSTSSAQSARSPMASMFSSKAGTPRPSNLTGAEIYSLHSSRNMTPRDSSFTRGDAYLMSGGGNSSLMSSNIFGRASTGHHAGGTYSPSPSMQLPKKVANNNISSTTGKDNSATNVLQGIPQGKSADYDAKELHMFVWSSSASPTSEKGLHVFGGTDFNARDGAKFDPKETKLYLHQEFSFADRNGAYDPSDKLEPNLAKLESSSTVELAPKTPNLNGGGTGEGNQAMPPATVMTRLILDMVWRKLVRNPNTYSSLIGLVWALVSFRWNVKAPKLIEKSITILSDAGLGMAMFSLGLFMALQPRILACGTSMAMFGMLLRFFCSPAIMSVASIAVGLRKLDLRAAIVQAALPQGIVPFVFAKEYNVHPDVLSTAVIFGMLVALPITLLYYVLLGI
>gnl_Selmo_v1.0_119024
MITLQEFYTVMSAVVPLYVAMILAYGSVRWWKLLTPAQCSGINRFVAIFAVPLLSFQIIAHNNPYDMNPRFVAADVLQKLIVLAVLASWSRLKKFSSSVRSTSDTKSKDLDWAITLFMVSTLPNTLVLGIPLEVAMYGEKPAELVVQAVVLQCIVWYTLLLFLYEYRSAKNLILEQFPGPSAANIVSFRIDPDVISLDGEQQQIKTEAEIGQDGKIHVQVKRSPPPQPPPLPPTSSMYREYDSSSISLLRSPGLVSPLSSKAGTPRASDLTGVEIYSVQSSRNMTPTGSYTDLGLMTGTHGSSPHLRPSSNNPGLSIETSTTLSSNELPHYSNHSSNMHTPREPPSEEQTEAARKMDYQQQQYESREMQMLVWSSSNSPASDRGCYETRKLTSHKNLSIQSKYVSISVSRKTYILTYEEDTTPLSEKNLKSESHLPCKVPFTPPKLVDSDSSAPTQMPPPTVMTKLIVRMMWKKLIRNPNTYASLLGLAWALISFRWNVGMPKILEHSITILSDAGLGMAMFSLGLFMALQSSLIACGTTMAVVVMIIRFVTGPAIMSATSIAVGLRNVQLRASIIQAALPQGIVPFVFAKEYNVHPDVLSTAVIFGMLISLPINLLYYVLLGL
>gnl_Selmo_v1.0_231064
MISPAEFYSVMAAMVPLYVAMLLAYASVRWWGILTPDQCSGINRFVAIFAVPLLSFQIIAHNNPYDMSLKFVLADALQKIIVLAVLGAWARYSRRGSLEWMITLFMLATLPNTLVMGIPLLNAMYGGDPSRLVVQAVVLQCIVWYTLLLVLFEYRSAKILVAQKFPKPAAAIASVKADPDVVSLSFKEGLTTEASVGEDGKIYVQLKRSPPPIRTAPATKNPFFPPAAMASTAFSSKASTPGASDLSNAEIYSVHSSSVLTPGHSFHRSSDRRLLADGGADHQEGQRRGGRVLQLGLRCERAPDVRVECEYVAEVASVGGCSGEALMAEGRETERNRPWIKTFLPSKDAAAKLPDDPDMPSTAVMTKLILDMVWRKLVRNPNTYSSLLGLTWALISFRWNLRMPKIIEGSITILSDAGLGMAMFSLGLFMALQPKLLACGTSMTIIGMVIRFVTSPAIMSATSIAAGLRNMDLRASIAALPQGIVPFVFAKEYNVHPDVLSTAVIFGMLVSLPITLLYYVLLGL
>gnl_Selmo_v1.0_268490
MISPAEFYTVMAAMVPLYVAMLLAYASVRWWGILTPDQCSGINRFVAIFAVPLLSFQIIAHNNPYDMSLKFVLADALQKIIVLAVLGAWTRYSRRGSLEWMITLFMLATLPNTLVMGIPLLNAMYGGDPSRLVVQAVVLQCIVWYTLLLVLFEYRSAKILVAQKFPKPAAAIASVKADPDVVSLSFKEGLTTEASVGEDGKIYVQLKRSPPPIRTAPATKNPFFPPAAMTSTAFSSKASTPGASDLSNAEIYSVHSSSVLTPGHSFHRSSDRSDFYLMTPSSRSGTIISSRWTCTELEGFSQTAVQITKKDNNEEGASSNLDYDAKELQMFVWSASTSPRSPASVAAPAKLLWRKDEKVLMSHETTLEVPEEAVTRPDGSAAAAVQTPAERNRPWIKTFLPSKDAAAKLPDDPDMPSTAVMTKLILDMVWRKLVRNPNTYSSLLGLTWALISFRWNLRMPKIIEGSITILSDAGLGMAMFSLGLFMALQPKLLACGTSMTIIGMVIRFVTSPAIMSATSIAAGLRNMDLRASIVQAALPQGIVPFVFAKEYNVHPDVLSTAVIFGMLVSLPITLLYYVLLGL
>gnl_Selmo_v1.0_99301
MISLHDLYTVLSAVVPLYVAMILAYGSVRWWGILTPEQCGGINRFVAIFAVPLLSFEIVSSNNPYAMNLKFIAADIVQKLAILAALALWVKLSRHGSLEWLITLFMLATLPNTLVMGIPLLAAMYGAKPGGLIVQAVVLQCVIWYTFLLFLYEYRSAKLLIQEQFPDTAGSIISFKIESDVVSLDGREPLQTDAEVGDDGKIHVTVRKSVSSHHSMLSPRRSVGLRSMPSSKALTPRPSNLTGAEIYSMHSSRNLTPRESSFNRNDFYSLMSFTNIPPPRQSNFTNTDVYSLHSSIFPKPGDGGFGFSPKHHHGGELRASPKLVHNNRSAVAAEDPNAKDLHMFVWSSSASPVSEAHPQHQQQQHGGVLGGYVPGRQYDEYDRDDFSFGNRPSFRGDESMIADKEGPSLTKIGSSSTAELAPKDGDNKAEMPPARIMTRVILSMVWRKLVRNPNTYSSLIGVIWALISFKWHIEMPVIVDKSITILSRAGLGMAMFSLAGLFMALQKRLLACGTSLAIYGMVVRFLTGPAVMAAASIACGLRSVELKVSIVQAALPQGIVPFVFAKEYNVHPDILSTAVIFGMLVSFPITLLYYVLLGL
>gnl_Solly_v2.4_Solyc06g059730.1.1
MIGVNDFYKVMCAMVPLYFAMIVAYGSVKWWKIFSPEQCSGINRFVAVFAVPVLSFHFISQNNPYQMDTKFILADTLSKILVLVLLSVWAICKGQLDWLITLFSVSTLPNTLVMGIPLLNAMYGDFTQSLMVQLVVLQCIIWYTLLLFLFEYRAATILIKNQFPGNVAASITKFEIDNDVISLDGRNPLCTESEIDGNGRIHVRIRRSTSSAPESAFSSSIGITPRASNLSNAEIFSVHTPLHNGDIPFGHGDLGVGFRAASPRLSGGYASSDAYSLQPTPRASNFNELDVTTSGNTPMWVMSPVGGKVFKQASPSSKMAWESSCLNGERQGYRDDVGEKEISFRDISNFPVQEVGAADSSNTNNIIKQEMPNALVMLRLIIVMVGRKLSRNPNTYSSILGLLWSLISFKWNVGMPSLVKYSIKIISDAGLGMAMFSLAIGMAIRFIGGPLVMSATSIAVGLKGVRLHTAIVQAALPQGIVPFVFAREYGLHPDILSTGVIFGMLVSLPVTLLYYVLLGL
>gnl_Solly_v2.4_Solyc03g118740.2.1
MITLSDFYHVMTAVVPLYVAMILAYGSVKWWKIFSPDQCSGINRFVALFAVPLLSFHFIAANNPYAMNLRFIAADTLQKLIVLGVLAVWANVSKRGSLEWSITLFSLSTLPNTLVMGIPLLKGMYGDFSGSLMVQIVVLQCIIWYTLMLFMFEFRGARLLISEQFPDTAGSIVSIHVDSDVMSLDGRQVLETEAELKEDGKLHVTVRKSNASRSDIFSRRSGGFSSTTPRPSNLTNAEIYSLQSSRNPTPRGSSFNHTDFYSMVAGTAGRNSNFGANDVYGMSNNSRGPTPRPSNYEEESGKSRFNNYHGGAAAPQSNSNTHYPAPNPGMFSPSNNGNKAHKSTAKKGDQEVGKDLHMFVWSSSNSPVSDVFGGHDYTANLDQPAAPNKDVRVPISPGKVEGQRNNNQENYMERDDFSFANRDGVDQMNNQDGEKAGENKAKVMPPTSVMTRLILIMVWRKLIRNPNTYSSLFGLTWSLVSFRWNLKMPAIIAQSISILSDAGLGMAMFSLGLFMALQPRIIACGNSVASFAMAVRFLTGPAVMAAASIAVGLRGTLLHVAIVQAALPQGIVPFVFAKEYNVHPDILSTAVIFGMLIALPITLVYYIFMGL
>gnl_Solly_v2.4_Solyc04g007690.2.1
MISWHDLYVVLTAVVPLYVAMILAYGSVRWWKIFSPDQCSGINRFVAIFAVPLLSFHFISMNNPYEMNFRFIAADTLQKVIMLIVLCIWSNVTKNGSLEWSITIFSLSTLPNTLVMGIPLLIAMYGDYSGSLMVQVVVLQCIIWYTLLLFLFEFRGAKMLIMEQFPETAGEIVSFKVESDVVSLDGQDFLETDAELGRDGKLHVTLRKSNVSRRSFAMTPRPSNLTGAEIYSLNSSRNPTPRGSNFNHSDFYAMMGFPGRLSNFGPVDSTPRPSNFEENCAQGSPKFGFYPAQSNYPAPNPEIASIVSINTKNQQVQYQHQHQQQQNGKASHDAKELHMFVWSSSASPVSEAAGLHVFGGTDFSANEQSCRSDGAKEIRMLVPDHPQIGDNKDVSQDFGGEEFSFGGSTGGGDEKSKDEKKEEKEGLTGVHTTTTGVQDSGTRKHMPPASVMTRLILIMVWRKLIRNPNTYSSLIGLIWSLISYRWHVHMPKIIEKSISILSDAGLGMAMFSLGLFMALQPKIIACGNTVATFAMAVRFLTGPAVMAAASIIVGLRGTLLHVAIVQAALPQGIVPFVFAKEYNVHPAILSTAVIFGMLIALPITLVYYIILGL
>gnl_Solly_v2.4_Solyc05g008060.2.1
MITWHDLYVVLTAVVPLYVAMILAYGSVRWWKIFSPDQCSGINRFVAIFAVPLLSFHFIAMNNPYEMNFRFIAADSLQKVIMLVVLSLWANLTKNGSLEWSITIFSLSTLPNTLVMGIPLLIAMYGEYSGSLMVQVVVLQCIIWYTLLLFLFEYRGAKMLIMEQFPETAASIVSFKVESDVVSLDGHDFLETDAEIGQDGKLHVTVRKSNASRRSFAMDHRPSNLTGAEIYSLSSSRNPTPRGSNFNHNDFYSMMGFPGGRLSNFGPADMYSVQSSRGPTPRPSNFEENCAPGGLVQSSPRFGYFPTQQPAPGSYPAPNPEIASAGPKSTKPQQPNVQTQKQEVQQQQQQHQQPNAKANNHDAKELHMFVWSSSNSPVSEAGGLHVFGGNDFSANEQSGRSDGAKEIRMLVSDHTQNGDSKAIPQIGEFGGEDFTFGGANGGGKDGDEEKGEKEGPTGLTKLGSSSTSELHPKLAGVQDAGMGKQMPPASVMTRLILIMVWRKLIRNPNTYSSLIGLIWSLISFRWHVHMPKIIEKSISILSDAGLGMAMFSLGLFMALQPKIIACGNTVATFAMAVRFLTGPAVMAAASIAVGLRGTLLHVAIVQAALPQGIVPFVFAKEYNVHPAILSTAVIFGMLIALPITLVYYIILGL
>gnl_Solly_v2.4_Solyc10g080880.1.1
MITVSDLYHVLTAVVPLYVAMILAYGSVKWWKIFSPDQCSGINRFVALFAVPLLSFHFIASNNPYAMNYRFIAADTLQKVIVLVVLAIWSRISSRGSLEWSITLFSLSTLPNTLVMGIPLLKGMYGDASGSLMVQIVVLQCIIWYTLMLFLFEYRGARMLIAEQFPDTGGSIVSFKIDSDVISLDGKEPLETQAEVGDDGKLHVVVRKSASSRSEIFSRMSHGHNTGGLSMTPRPSNLSNAEIYSLQSSTNMTPRDSNFNHNDIYSMVNGKNNANMSPRTSNFGNLGFDEESGFGKTNVGYPAPTNAGIFSPAIGPGTKKKANGTESGKDLHMFVWSSSASPVSEGGIHVFRGGDFGNELGIGHHSKDYDDFGREEFSLRDKNNSNGCHREEPVLKKLGSSSTAELFPRTATETKATAMPAASVMTRLILIMVWRKLIRNPNTYSSLLGLAWSLISFRWNIQMPLVFAKSISILSDAGLGMAMFSLGLFMALQPKMISCGKSIAAFSMAVRFISGPAVMAAASFAIGLRGVLLHIAIVQAALPQGIVPFVFAKEYNLHPDILSTGVIFGMLIALPITLVYYILLGL
>gnl_Solly_v2.4_Solyc10g078370.1.1
MISLSDLYHVLTAVVPLYVAMILAYGSVKWWKIFSPDQCSGINRFVALFAVPLLSFHFIASNNPYAMNYRFIAADTLQKIIVLFVLAIWSRVSSRGSLEWSITLFSLSTLPNTLVMGIPLLKGMYGDASGSLMVQIVVLQCIIWYTLMLFLFEYRGARMLIAEQFPDTGGSIISFKVDSDIISLDGKEPLETQAEVGDDGKLHVTVRKSTSSRSEIFSRRSHGPNSGLSLTPRPSNLTNAEIYSLQSSRNPTPRGSSFNHTDFYSMVNGKNANMSPRNSNFGNYGHDEESGVAGFGRGNGVYGQGNAGYPAPTNAGIFSPATGPVTKKKANGGTEGGKDLHMFVWSSSASPVSEGGIHVFRGGGDYGNELGVGAHPKDYDEFGREEFTFGNKQNLNGNDREGPVVRSSSTTELRPKIAQEETKATAMPPASVMTRLILIMVWRKLIRNPNTYSSLIGLTWSLVSFKWNVQMPAIIAKSISILSDAGLGMAMFSLGLFMALSPRIIACGKTIAIFSMGVRFLTGPAVMAAASIAVGLRGVLLHIAIVQAALPQGIVPFVFAKEYGVHPDILSTGVIFGMLVALPITLVYYILLGL
>gnl_Solly_v2.4_Solyc07g006900.1.1
MINGKDIYDVLAAIIPLYVAMILAYGSVRWWKIFTPDQCSGINRFVAVFAVPLLGFHFISTNDPYAMNYHFIAADSLQKVVILFALFIWHLFSKRGNLEWVITLFSLSTLPNTLVMGIPLLKAMYGDFSGNLMVQIVVMQSVIWYTLMLFLFEYRGAKLLIGEQFPETAASITSFRVESDVVSLNGREPLQADAEIGDDGKLHVIVRRSSASSIISSYNKGILQSNNMTPRASNLTGVEIYSVQSSREPTPRASSFNQTDFYAMFASKTASPKHGYTNSYGGDVFSLQSSKGPTPRTSNFEEEMSKIGSNKKNRGGRSMSGELYNSSSTASTNGLVYPPPNPMFVGQRKKEVGSGSGVPTPVPVPVPVPVSMSNSNSNSNSKELHMFVWSSSASPTSEGNHKHAISKGGSSELGVLDASKAVLQQEIAAARENASSVSKGNVDKEIEIEDGSKNIEDGEKKSQMPPASVMTRLILIMVWRKLIRNPNTYASLIGLIWSLISYRWNIQMPSIVKGSISILSDAGLGMAMFSLGLFMALQPKIIACGKSVATFSMAVRFLTGPAVIAATSIAIGLRGVLLHVAIVQAALPQGIVPFVFAKEYNLHPDILSTAVIFGMLVALPITILYYVLLGV
>gnl_Sorbi_v3.1_Sobic.010G216700.1
MITGRDIYDVLAAIVPLYVAMFLAYGSVRWWGIFTPDQCSGINRFVAVFAVPLLSFHFISSCDPYAMQYRFLAADSLQKLVILAALAVWHNVLSRYRRGAAASSLDWTITLFSLSTLPNTLVMGIPLLRAMYGDFSGNLMVQIVVLQSVIWYTLMLFLFEYRGAKALISEQFPPDVGASIASFRVDSDVVSLNGREALQADAEVGSDGRVHVVIRRSASASTTGGGHGGARSGVGGYRPYGPSSAMTPRASNLTGVEIYSLQTSREPTPRGSSFNQSDFYAMFNGSKMASPLAQPGARAPGLDEQVANKFASGKGGDATAAYPAPNPGMMPPPRKKELGGSNSNSNKELHMFVWSSSASPVSEANLRNAVNHAASTDFAAVPPPPMPVDGATPKGVSGTVTPAKKPDPAANGGDLEIEDGLKSPATGLAAKFPVSGSPYVAPRKKGADAPGLEEAAHPMPPASVMTRLILIMVWRKLIRNPNTYSSLIGLVWSLVSFRFNIQMPSIIKGSISILSDAGLGMAMFSLGLFMALQPKIISCGKRVATFAMAVRFLTGPAVIAATSIAIGLRGVLLHVAIVQAALPQGIVPFVFAKEYNCHPQILSTAVIFGMLIALPITILYYVLLGI
>gnl_Sorbi_v3.1_Sobic.010G051000.1
MISWHDLYTVLCAVVPLYVAMVLAYGSVRWWGVLTPDQCAGINRFVAVFAVPLLSFHCISTSDPYVMNLRFIAADTLQKVLVLAALAVWSYLPTARRGGAAADAAAGGTNNKREPLDWSITLFSLSTLPNTLIMGIPLLVAMYGQYSGDLLVQVVVLQCIVWYTLLLVLYEFRAARVLIAGQFPAGTAAAACIIADVRVDPDVVSLAGSQAEAQAEVAPDGRMRLVVRRSTSAPSRRSLAAATAATPRPSNLTGVEIYSMSSSRNATPRGSSGIAHADIGWPAAAPLHGASSLRMSSFGAADLFSLHPTPRPSSFDEQAVRARSAATVAPSNDPRDVHMIEWSSGASTTSEVRGLPVFHGGDLHRGMDSRRLVPSEVPPRAMRPGERVVTGFPADAAGQDALTKLESGSTEEERKDDKDAGAGAGGQQTAAAAPAGVMMRLIVTMVWRRLIRNPNTYASVVGLTWSLISFRFHVAMPVLVKNSISILSDAGLGMAMFSLGLFMATQPKIIACGNKVAAITMAIRFLFGPAVMAATSAAIGLRGTLLRVAIVQAALPQGIVPFVFGKEYNLHAAILCTGVIFGMLIALPITLVYYIILGLL
>gnl_Sorbi_v3.1_Sobic.010G095100.1
MITGTDFYHVMTAMVPLYVAMILAYGSVRWWRIFTPDQCSGINRFVALFAVPLLSFHFISTNNPYTMNLRFIAADTLQKLIVLALLTAWSYLSRRGCLEWTITLFSLSTLPNTLVMGIPLLKGMYGDFSGSLMVQIVVLQCIIWYTLMLFMFEYRGARILITEQFPDTAGAIASIVVDPDVVSLDGRNDAIETEAEVKEDGKIHVTVRRSNASRSDIYSRRSMGFSSTTPRPSNLTNAEIYSLQSSRNPTPRGSSFNHTDFYSMVGRSSNFAAGDAFGLRTGATPRPSNYEEEAQGGKAANKYGGQYPAPNPAMAAQPMPTKQGLKKAAANGQAKGEDGKDLHMFVWSSSASPVSDVFGNGAAEYNDAAAVKEVRMAVASPRKVAADGRKERGEDFTERDDFSFGNKGAAERDAEAGDEKAAALQVGNACGVAAAPAAMPPTSVMTRLILIMVWRKLIRNPNTYSSLIGLVWSLVCFRWNFEMPAIILKSISILSDAGLGMAMFSLGLFMALQPRIIACGNKVATFAMAVRFLTGPAVMAAASLAVGLRGTLLHVAIVQAALPQGIVPFVFAKEYGVHPDILSTAVIFGMLIALPITLVYYILMGL
>gnl_Sorbi_v3.1_Sobic.003G235800.1
MISGNDVYTVLTAMVPLYVAMFLAYGSVRWWRIFTPDQCSGINRFVAIFAVPLLSFHFISTNNPYAMNLRFLAADTLQKLLVLAGLAVWSRLLPTSSGRLAAPRLDWSITLFSVSTLPNTLVMGIPLLIAMYGPYAGSLMVQVIVLQCIIWYTLLLFLFEFRAARMLIADQFPDTAAAIASLHVDADVVSLEGGRAETEAEVAEDGRLHVTVRRSSASSRRSLLMVTTTPRPSNLTGAEIYSMSSSRQHSPRGSNFNHADFFAAMAMVDGAPPPPPPAGGARASSFGAAELYSMHSSRGPTPRQSNFDERSASARSSSRPAGAVPSCHDAKELHMFVWSSSASPVSEVSGLPVFTGGAGGGVNVGAKEIRMVVPAELPLPQNGSAGKEKESNGAVAAAATGEAAEAFGFGGGKTATAEDAAEAVEAGGGGPEQVTKLVGSSCSTTAAEVRVKDVDGVADGGGGGGYDPDDAGGGGGGRAQQQMPPASVMTRLILIMVWRKLIRNPNTYSSLIGLAWSLIAFRWHISMPAVVAKSISILSDAGLGMAMFSLGLFMALQPNIIACGWRATGISMGVRFLAGPAVMTAASLAIGLRGNLLRVAIVQAALPQGIVPFVFAKEYNVHPAILSTMVIFGMLIALPITLLYYILLGLKPV
>gnl_Sorbi_v3.1_Sobic.005G025900.1
MITALDLYHVLTAVVPLYVAMTLAYGSVRWWRIFTPDQCSGINRFVALFAVPLLSFHFISTNNPFAMNLRFLAADTLQKVAVLALLFLASRLFSSSASRFLGLDWSITLFSLSTLPNTLVMGIPLLRGMYGGGGASSSSIDAGTLMVQVVVLQCIIWYTLMLFLFEYRAARALVLDQFPDGAAASIVSFRVDSDVVSLARGEIELEADAVPVPAGGDGGRVRVTVRKSTSSRSEAACSHSHSHSQSMQPRVSNLSGVEIYSLQSSRNPTPRGSSFNHTDFFNIVGAGAKGGAAAAAAGDEEKGGAGGHSPQPQAVAAVAAKRKDLHMLVWSSSASPVSERAAGAAVHVFGAGAADHADVLAKGTQAYDEYGRDDFSRTKNGNGADKGGPTLSKLGSNSTAQLYPKDDGEGRPAAAMPPASVMTRLILIMVWRKLIRNPNTYSSLIGVIWSLVSYRWGIQMPAIIARSISILSDAGLGMAMFSLGLFMALQPRIIACGNKFAVIAMAVRFLAGPAVMAAASIAVGLRGVLLHIAIVQAALPQGIVPFVFAKEYNVHPDILSTAVIFGMLIALPITLVYYILLGL
>gnl_Sorbi_v3.1_Sobic.004G240900.1
MITATDFYHVMTAVVPLYVAMILAYGSVRWWRIFSPDQCSGINRFVALFAVPLLSFHFISTNNPYTMNLRFIAADTLQKLMVLAMLTAWSHLSRRGSLEWTITLFSLSTLPNTLVMGIPLLKGMYGDFSGSLMVQIVVLQCIIWYTLMLFMFEYRGARLLITEQFPDNAGAIASIVVDPDVVSLDGRRDAIETEAEVKEDGKIHVTVRRSNASRSDIYSRRSMGFSSTTPRPSNLTNAEIYSLQSSRNPTPRGSSFNHNDFYSMVGRSSNFGAADAFGIRTGATPRPSNYEDDAAKPAKYPLPVVNAAAPVPGAAAGHYPAPNPAVAAAPKKKAAGTNGQAKGEDLHMFVWSSSASPVSDVFGGGAPDYNDAAAAVKSPRKMDGGGAKDRDDYVERDEFSFGNRGAMDRDAEAGDEKAAAATAVAGGDPNAVAAPTAMPPTSVMTRLILIMVWRKLIRNPNTYSSLIGVIWSLVCFRWNFQMPAIVLQSISILSDAGLGMAMFSLGLFMALQPRIIACGNKVATFAMAVRFLTGPAVMAAASFAVGLRGTLLHVAIVQAALPQGIVPFVFAKEYNVHPDILSTAVIFGMLIALPITLVYYILLGL
>gnl_Spipo_v2_Spipo4G0091500
MISGGDFYNVMCAMVPLYFAMFMAYGSVKWWGVFSPEQCSGINRFVAVFAVPVLSFYFISQNNPYQMDLKFVLADTLSKIAVLVVLSLWAILSKGGLDWLITLFSVATLPNTLVMGIPLLRAMYGDFTQSLMVQLVVLQCIIWYTLLLFLFEYRSATLLIRNNFPGPAAAAISRVDVDGDVISLDGRDPVWADSELDTNGQIRVRIRRSTSSAADSAISSSVAMTPRHSSLSGAEIYSANTPGRPGAAPPSHDYAGGDAAAMGCKMMSPRLSGYASSEVYSFHPTPRASNFNEVDVSTPVWAKSPAAAARAFRSYSPAVNSAARAVWEFQQPTGQRCKDLGEKDLSFRSTSKFVLREEDEPEDPEEEIRQKMPPAGVMVRLILIMVARKLLRNPNTYSSVLGLVWSLISFKWGVGMPVLLKNSINIIADAGLGMAMFSLGLFMALQPRIIACGPKMAVLSMAIRFISGPMIVTATSFAVELRGARLRTAIVQAALPQGIVPFVFAREYGLHPDILSTGVIFGMLVSLPTTILYYVLLGL
>gnl_Spipo_v2_Spipo15G0027400
MITGTDFYHVMTAMVPLYVAMILAYGSVRWWKIFTPDQCSGINRFVALFAVPLLSFHFISTNDPYTMNLRFIAADTLQKLLMLAMLAVWSRLSSRGSLEWTITLFSLSTLPNTLVMGIPLLKAMYGDYSGSLMVQIVVLQCIIWYTFMLFMFEYRAARLLITEQFPDVAGSIVSIAVDSDVVSLDGHREGAIEADAEVKEDGKVHVTVRRSNASRSDVFSRRSVGFSATTPRPSNLTNAEIYSLQSSRNPTPRGSSFNHTDFYSMAGRSSNFGATDAFGMVATSRGPTPRPSNYYEEDNLAAGGPGGAKSRFHYHTPAPPPVSAAMHGYPAPNPGVFSPPPTAPAKTVSMSNAGGARKANGQPQTVAKGDEGGKDLHMFVWSSSASPVSDVFGGAQEYAAAPDAAAAPVKDVRMVVSPGKVDGARREDFLERDDFSFGNEREAHEARGSGGDVGKAAIGGGGKAGGADGGGLEGKVAMPPTSVMTRLILIMVWRKLIRNPNTYSSLIGLIWSLVSFRWHVEMPAIVAKSISILSDAGLGMAMFSLGLFMALQPRIVACGNSVAAFAMAVRFLTGPAVTAAAAIAVGIRGDLLRISIVQAALPQGIVPFVFAKEYNVHPQILSTTVIFGMLIALPIDLVYYVLLGL
>gnl_Spipo_v2_Spipo0G0150000
MITGRDIYGVLAAMVPLYVAMIAAYGSVRWWKVFTPEQCAGINRFVALFAVPLLSFHFISSNNPYAMNYRFIAADSLQKAVVLAALVLWSNLTRRGSLDWSITFFSLSTLPNTLVMGIPLLRAMYGDSAADLMVQIVVLQSVVWYSLMLFLFEYRAAKALIPDQFPDAAVSIASLTVDPDVLSLCGKEQLQADTEVGEDGQLHVVIRKSSSNCRSTAQSCNKSCSGINSARSMAARASSMTGVEIFSVQSSTLMTPRTSSFNQADVYTLSHVYPAPNPTLISGTGWSGKEGLSKNGSASNKELNMYTWSSSESPGSEGNRAASVDLGDLIDFPREIAVSKVDDTSESTRPVRKAGIDGEPDADELSKSPNRPLQKKGEMVRGSPVPGEDRPMLPTYLMTRLILVMISRKLIRNPNTYSSLFGLVWSLVSFRYVNLAE
>gnl_Spipo_v2_Spipo19G0020700
MITWKDFYTVVAAVVPLYVAMILGYGSVRWWRIFSPDQCSGINRFVAVFAVPLLSFHFIATNDPYAMDLRFIAADTLQKVIVLAALAVWSNIPSRSGAAAGAGRGGASFDWAITIFSLSTLPNTLIMGIPLLTAMYGDFSGSLMVQVVVLQCIIWYTLLLFLFEYRAARLLILDQFPDGTAASIVSFKVDSDVASLVDGAGDDGRSGHEFLQADADVGDDGKIRVTVRKSTSSRRSVSLITPRPSNLTGAEIYSLSSSRNPTPRGSNFNPSDFYSMARPTPRPSNVDDGHSLTAPAAFPNPEIAAGKPISHLHHNHDAKELHMFVWSSSASPVSDVGGFHGEFTAAEQGAKEIRMIVPADPPQRKSVTGGEGGTEEEPAAEGPTAAAQFPQDGGGGGGLPMEEKVRGNRQQMPPASVMTRLILIMMWRKLIRNPNTYSSLVGLIWSLIAFRWHIAMPKIVEQSISILSDAGLGMAMFSLGLFMALQPKIIACGNSVASFAMTVRFLTGPAVMAAASIAVGLRGTLLHVAIVQAALPQGIVPFVFAKEYNVHPTILSTGVIFGMLISLPITLLYYIILGL
>gnl_Spipo_v2_Spipo3G0023400
MITASDLYHVLTAVVPLYVAMILAYGSVKWWKIFSPDQCSGINRFVAIFAVPLLSFHFISTNDPYAMNYRFIAADTLQKLIILAVLAVWTNVSSRGCLEWSITLFSVSTLPNTLVMGIPLLKGMYGAATGTLMVQIVVLQCIIWYTLMLFLFEYRGARLLIAEQFPDTAGSIISFRVDSDVISLDGKEPLQTEAELGDDGKLRVTVRKSAASRSDVFSRHSHGPAGAAMTPRPSNLSNAEIYSLQSSRNPTPRGSSFNHADFYTAAAAGGRNMPGLSPRSSNFGNMGFDEETGGGKLLRPNGAAAGARRKGDGGKELHMFVWSSSASPVSEIGGQLSRGGELGSDDHCNEALQREKDECNNLAKPAAAGASSTPPASVMTRLILIMVWRKLIRNPNTYSSLIGLIWSLVSFRWGIEMPAIIARSISILSDAGLGMAMFSLGLFMALQPKIIACGNSVAAFAMAVRFVTGPAVMAAASIAVGLRGVLLHIAIVQAALPQGIVPFVFAKEYNVHPDILSTGVIFGMLIALPITLVYYILLGL
>gnl_Stras_v2.0_SGA_v2.0_scaffold66T22268
MITGTDFYHVMTAVVPLYVAMILAYGSVKWWRIFTPDQCSGINRFVALFAVPLLSFHFISTNDPYTMNLRFIAADTLQKLIVLAVLAVWSHTSRRGSLEWSITLFSLSTLPNTLVMGIPLLKGMYGEFSGSLMVQIVVLQCIIWYTLMLFLFEYRGARTLIAEQFPDTAGSIISFRVDSDIISLDGKEPLQTEAEIGEDGKLHVTVRKSASSRSEIFSRRSHGGGPNSGLSLTPRPSNLTNAEIYSLQSSRNPTPRGSSFNHTDFYSMVNGRNVSPRQSNYGNAGYDEEGGYAGQARANGMFSPGPGGPKKKGENGKDLHMFVWSSSASPVSEGGIHVFRGGDYGNEANVGAHPKDYDDFGRDKYSFANKQGPNATEREGPVLSKLGSSSTAELHPKASVETKPTAMPPTSVMTRLILIMVWRKLIRNPNTYSSLIGLTWSLVSFKWHVEMPAIIAKSISILSDAGLGMAMFSLGLFMALQPRIIACGKSVAAFSMAIRFLTGPAVMAAASIAVGLRGVLLRVAIVQAALPQGIVPFVFAKEYNVHPDILSTGVIFGMLVALPITLVYYIFLGL
>gnl_Stras_v2.0_SGA_v2.0_scaffold25T11156
MISGEDFYKVMCAMVPLYFAMLVAYSSVKWASIFTPAQCAGVNRFVAVFAVPVLSFHFIAQNDPYRMDVWFVVADTASKVFVLAALFAWTALIRRGAHGLDWLITIFSVSTLPNTLVMGIPLLKAMYGDFTQSLMVQVVVLQCIIWYTLLLFLFEYRAATILIRAQFPGPNAAAITEIHVDNDVISLDGRDPLCTDSEIDGSGRIHVRIRRSTSSAPQSSTVGPTPRASNLSSAEIFSVATPNEFGFGLRGPISPRHSGYASSDAYSLQPTPRASNFNEMDVTAATASPTPAKVFRQASPAVRMVWESPAEGRGPSEDDVSGEKDLSFRDCAKIQVEEGSEGKGDNNNQEMPQAFVMLKLILIMVGRKLSRNPNTYSSVLGLAWSLISFKWNVGMPSLVKYSIKIISDAGLGMAMFSLGKSYVSSH
>gnl_Stras_v2.0_SGA_v2.0_scaffold38T15114
MITWHDLYVVLTAVIPLYVAMILAYGSVRWWKIFTPDQCSGINRFVAVFAVPLLSFHFISQNNIYTMNFRFIAADTLQKIIMLAVLSLWANLSRAGSLEWSITIFSLSTLPNTLVMGIPLLIAMYGEYSGSLMVQVVVLQCIIWYTLLLFLFEFRAAKTLICDQFPDTAASIVAFKVDSDVVSLDGQDFLETDTQIGDDGKLHVTVRKSNASRRSFSGRPSNLTGAEIYSLSSSRNPTPRGSNFNHSDFYSMMGMGGRLSNFGNSDTGRLSNFNVATDVYSVQSSSRGPTPRPSNYEDNSSGKMQVQQHYSGKAAHHNSSHDAKELHMFVWSSSASPLSEGAAAAGSGLHVFGGTDFSAAEQSGRSDPGAKEIRLLVADRPQNGEPKGDHGGDEFSFGGAGKEHGNEEKDKEGANGLSKLGPNSTDDLDQKAAGGHEVGPGKNMPPASVMTRLILIMVWRKLIRNPNTYSSLIGLIWSLVSYRWNVHMPKILEESIKILSDAGLGMAMFSLGLFMALQPKIIACGNTVASFAMGVRFLTGPAVMAAASIAVGLRGTLLHVAIVQAALPQGIVPFVFAKEYNVHPAILSTGVIFGMLIALPITLVYYILLGL
>gnl_Stras_v2.0_SGA_v2.0_scaffold172T39012
MITSSDFYHVMTAVVPLYVAMILAYGSVKWWRIFTPDQCSGINRFVALFAVPLLSFHFIASNDPYAMNFRFIAADTLQKLAVLAALALWSRLSSSGGGLDWTITLFSLSTLPNTLVMGIPLLKGMYGDFSGSLMVQIVVLQCIIWYTLMLFLFEFRAARLLISDQFPAAAAASIVSIRVDSDVVSLDGRHPLETQAEVAADGRLRVTVRRSSASRSDVFSRRSAAAPPDAPPRASGLTNAEIYSLQSSRGPTPRGSSFNHADFYSMMGGRASNFGPADGSRGPTPRPSNFEDERPRPNFPATAAGNKDLHMFVWSSSASPVSDVFGGGRDYNNNINNNNNNLNMVGGKEPRVPLSPTKVERQRENQEGYLERDEFSFTNRGGGEGDNEGGEKMDENKAKVMPPASVMTRLILIMVWRKLIRNPNTYSSLIGLTWSLVSFRWHVEMPAIIAKSISILSDAGLGMAMFSLGLFMALQPRIIACGNSVAAFAMAVRFLTGPAVMAAASIAVGLRGVLLRVAIVQAALPQGIVPFVFAKEYNVYPDILSTAVIFGMLIALPITLVYYILLGL
>gnl_Stras_v2.0_SGA_v2.0_scaffold39T15174
MISWHDLYVVLTAVIPLYVAMILAYGSVRWWKIFTPDQCSGINRFVAVFAVPLLSFHFISTNDPYAMNFRFIAADTLQKVIMLAALALWTSLSRNGSLEWSITIFSLSTLPNTLVMGIPLLIAMYGEYSGSLMVQIVVLQCIIWYTLLLFLFEYRGAKTLIMDQFPDTAASIVSFKVDSDVVSLDGQDFLETDAQIGGDGKLHVTVRKSSASRRSFSGVTPRPSNLTGAEIYSLSSSRNPTPRGSNFNHSDFYSMMGFGGRLSNFGNSDTGRLSNFNVADMCSVQSSRGPTPRPSNFEENCAPGGTMSSPRFGHYPAAQPAPGSYPAPNPEIASSTPNTAKELHMFVWSSSASPVSEVGRGGGGGGAAAIGSGLHVFGEQSGRSDQRAKEIRLLVSDHQSQNGEGKAGPQNGDFVKEKFSFSGAGDERGKEGPTSELDPKAAAAAAGGGRAGKNMPPASVVTRLILIMVWRKLIRNPNTYSSLIGLIWSLVSFRWHVHMPKIIEQSISILSDAGLGMAMFSLGLFMALQPKIIACGNTVATFAMAVRFLTGPAVMAAASIAVGLRGTLLHIAIVQAALPQGIVPFVFAKEYNVHPAILSTAYGHIRNVDRTTNHSGLLHSSWTVKSLLFFSSAQEIEYNSLKGSERKISTKRCICLLKKSLIGIDKNLTLVGNS
>gnl_Theca_v1.1_Thecc1EG023972t1
MSFSCHSLFHFLTKKIPENCEKNHTKCIPSSFSCEIISGFCILALHIYLSSGFLLQYTMISATDLYHVLTAVVPLYVAMILAYGSVKWWKIFSPDQCSGINRFVALFAVPLLSFHFISTNNPYAMNLRFIAADTLQKIIVLVVLAIWSRTSSRGSLEWSITLFSLSTLPNTLVMGIPLLKGMYGENSGSLMVQIVVLQCIIWYTLMLFLFEYRGARLLIAEQFPDTAGSIISFKVDSDIISLDGKEPLQTDAEVGEDGKLHVTVRKSTSSRSEIFSRRSHGPNSGVSLTPRPSNLTNAEIYSLQSSRNPTPRGSSFNHTDFYSMVNGKNISNVSPRQSNFGNLGFDEENGLGVFGNPGRANGNAYPAPTSAGIFSPVTGPGAKKKANGTDSGKDLHMFVWSSSASPVSEGGIHVFRGGEYGNDLGGVAHQKGINVNLSKSIWQFPTLNFKNVLFIGVTVFVLLNEGLGLENAFFRCASSGADYDEYGRDEFSFGNKQLTNGVDREGPVLSKLGSSSTTELHPKASAHAETKPSAMPPASVMTRLILIMVWRKLIRNPNTYSSLIGLTWSLVSFKWDIQMPAIIARSISILSDAGLGMAMFSLGLFMALQPRIIACGNTIAAFAMAVRFLTGPAVMAAASIAVGLRGVLLRIAIVQAALPQGIVPFVFAKEYNVHPDILSTGVIFGMLIALPITMVYYILLGL
>gnl_Theca_v1.1_Thecc1EG039622t1
MITGKDIYDVLAAIVPLYVAMILAYGSVRWWKIFTPDQCSGINRFVAVFAVPLLSFHFISSNDPYAMNYHFIAADTLQKVVILVALFLWQAFTKHGSLEWMITLFSLSTLPNTLVMGIPLLKAMYGDFSGTLMVQIVVLQSVIWYTLMLFLFEYRGAKLLINEQFPETAGSITSFRVESDVVSLNGRERLQADAEIGDDGKLHVVVRRSSASSMVSSFNKSHGLNSLTSMTPRASNLTGVEIYSVQSSREPTPRASSFNQTDFYAMFASKAPSPKHGCTNSFQGAVGDVYSLQSSKGATPRTSNFDEEMMKIAKRRGGRSMSGELFNGGVVSSYPPPNPIFSGSTSGGSKKKESGGAGAMPNKELHMFVWSSSASPVSEGNLRHAVNRAASTEFGAVDSSKGALQHENAASRAMHELIEHMTPTAKVSGDKDLEIEEGSKFPTSGSPFSCQKKANMEEGDGSRKQQMPPASVMTRLILIMVWRKLIRNPNTYSSLFGLTWSLISFRWNIQMPTIVSGSISILSDAGLGMAMFSLGLFMALQPKIIACGKSVATFSMAVRFLTGPAVIAATSIAIGLRGVLLHVAIVQAALPQGIVPFVFAKEYNVHPDILSTAVIFGMLIALPITILYYVLLGL
>gnl_Theca_v1.1_Thecc1EG012854t1
MITLTDFYHVMTAMVPLYVAMILAYGSVKWWKIFSPDQCSGINRFVALFAVPLLSFHFISSNDPYSMNFRFIAADTLQKIIVLVVLAVWTKVSKRGCLEWTITLFSLSTLPNTLVMGIPLLKGMYGEFSGSLMVQIVVLQCIIWYTLMLFMFEYRGAKMLISEQFPDTAGSIVSIHVDSDIMSLDGRQPLETEAEIKEDGKLHVTVRKSNASRSDIFSRRSQGLSSTTPRPSNLTNAEIYSLQSSRNPTPRGSSFNHTDFYSMMAGGRNSNFGAADVYGLSASRGPTPRPSNYEEDGAATGKPRFHYHAPGGAAHYPAPNPGMFSPTGSKGVGANANANAKKPNGQAQLKSEDGGRDLHMFVWSSSASPVSDVFAGHEYGASDQKEVRLAVSPGKVEGHRENHEAYMERDDFSFGNRGLDREMNNHEGDKVGDGKPKTMPPTSVMTRLILIMVWRKLIRNPNTYSSLIGLTWSLVSFRWNVQMPAIIAKSISILSDAGLGMAMFSLGLFMALQPRIIACGNSVAAFAMAVRFLTGPAVMAAASIAVGLRGVLLHVAIVQAALPQGIVPFVFAKEYNVHPDILSTAVIFGMLIALPITLVYYILLGV
>gnl_Theca_v1.1_Thecc1EG035431t1
MITAGDFYKVMCAMVPLYFAMLVAYGSVKWWRIFSPEQCSGINRFVAVFAVPVLSFHFIAQNNPYQMDTKFILADTLSKVLVLVLLSGWAIFFPGGSLDWLITLFSVATLPNTLVMGIPLLNAMYGDFTQSLMVQLVVLQCIIWYTLLLFLFEYRAATLLIKIQFPGPTAATISKFELDNDVISLDGRDPLRTESETDINGRIRVRIRRSTSSAPDSALSSSICLTPRASNLSNAEIFSVNTPGGPNNNEIVFCNGDLGFGYRAVSPRLSGYASSDAYSLQPTPRASNFNEMDVITTTTTTGNTPIWMRSPVAGGKVSRQQSPVVPAMKMVWECQGGGGGSDNRQGFKDVGEKEISFRDNTKITVAEVADGKEAVSKQEMPNALVMLRLILIVVGRKLSRNPNTYSSILGLLWSLISFKWNVGMPSLVKYSIKIISDAGLGMAMFSLGLFMALQPRIIACGTKRATMGMVIRFLSGPVIMSTASIAMGLRGPKLHAAIVQAALPQGIVPFVFAREYGLHPDILSTGVIFGMLVSLPVTLVYYILLGI
>gnl_Theca_v1.1_Thecc1EG010862t1
MITWKDLYSVLTAVIPLYVAMILAYGSVRWWKIFSPDQCSGINRFVAIFAVPLLSFHFISTNDPYAMNFRFIAADTLQKIIMLFVLGLWTNFTRNGSLEWMITIFSLSTLPNTLVMGIPLLIAMYGPYSGMLMVQVVVLQCIIWYTLLLFLFEYRGAKILIMEQFPETAASIVSFKVDSDVVSLDGRDFLETDAEIGEDGKLHVTVRKSNASRRSLGPCSLPALTPRPSNLTGAEIYSLSSSRNPTPRGSNFNSSDFYSMMGIQGFPGRQSNFGPSDLYSVQSSRGPTPRPSNFEENCTVMSPRFGFYPAQTVPTSYPAPNPEFSSVTKNTKNNQPQQQQQQQVQPQQQQQQQKENNKVNHDAKELHMFVWSSSASPVSEGGGLHVFGGTDFGASEQSGRSDQGAKEIRMLVADHPQNGENKAAPASGDFNGEDFSFAGRDGEEEREKEGPAGLNKLGSSSTAELHPKAAGATESGVGKQMPPASVMTRLILIMVWRKLIRNPNTYSSLIGLVWSLIAFRWHVRMPKIIEKSISILSDAGLGMAMFSLGNYVLIKKLEVNLWTENGIDLPTCGVDLRRWLAVQGRWALVVIDAILAPCLFMALQPKIIACGNSVAAFAMAVRFLTGPAVMAAASIAVGLRGTLLRVAIVQAALPQGIVPFVFAKEYNVHPAILSTAVIFGMLIALPITLVYYVLLGL
>gnl_Utrgi_v4.1_Scf00621.g20162.t1
MISSKDLYHVMTAMVPLYVAMALAYASVKWWKIFTPEQCSGINRYVALFAVPLLSFHFIATNDPYAMNFRFIVADTLQKLMILGILSLYVRFSRQGSFEQTITFFSLSTLPNTLVIGIPLLEGMYGEFCGGLMVQIVVLQCIIWYTLMLFMFEYRAAMILISDRFPETADSIISIRVESDVVSLQQEQPLETVVGDVREDGKFHVTVRLSNAEIYSVQSSMNPTPRGSSARSTSPIRKLDAGGPEADPVFLGSSTGSSVSGRVFVASPTHHHHHHHHAKEIRFVSPIRTRSPEGEEMEVEMESEKSPTDDLAEKKGKGMPPTKVMTRLLLVMVWRKLIRNPNTYSSFIGLFWSLISFRWEVEMPPIVAKSISILSDTGLGMAMFSLGLFMALQPRMIACGKTMVTFAIAVRFIIGPAFMAIASLISGIGGVLLSVAIVQGYIRDAASGTRGAPLLPRPGAVSQCM
>gnl_Utrgi_v4.1_Scf00025.g3327.t1
MITLHDLYVVLTAVIPLYVAMILAYGSVRWWKIFTPDQCSGINRFVAIFAVPLLSFHFISQNNIYEMNFRFIAADTVQKLIMLFLLLIWGNFSRRGNLEWSITVFSLATLPNTLVMGIPLLIAMYGEYSGSLMVQIVVLQCIIWYTLLLFLFEYRGAKMLISEQFPETAASIVSFKVDSDVVSLDGQDFLETDAEIGSDGKLHVTVRKSNASRRSLGHGSIHGITPRPSNLTGAEIYSLSSSRNATPRGSNFNPGDFYSMMGFPGRLSNFGNSDTGRLSNFNAADMYSVQSSRGPTPRPSNFEESSAPAAPAVTNSPKFGYYAAPSVTSYPAPNPGISSGAPPKPVKSQQPQQIAKSNHDAKELHMFVWSSSASPASEAATGGGLHVFNVPEFEQPGRSDQGAKEIRLLANDHRHNGETKAAGETHHDDFSFAKRQPEEHKDKEIPIGTSKMGSTSTTTEHDRKTGGGDDPITRNHMPPGSVMTRLILIMVWRKLIRNPNTYSSLIGLIWSLVAFRWNVHMPRIVEKSISILSDAGLGMAMFSLGLFMALQPNIIACGNKMAVFAMAIRFLTGPAXXXXXXXKEYNVHPAILSTAVIFGMLIALPITLVYYILLGL
>gnl_Utrgi_v4.1_Scf00293.g14833.t1
MISWHDLYVVLTAVIPLYVAMILAYGSVRWWKIFTPDQCSGINRFVAIFAVPLLSFHFISQNNIYAMNFRFIAADTVQKAIMLAVLAIWGSFSKRGSLEWSITIFSLSTLPNTLVMGIPLLIAMYGEYSGSLMVQIVVLQCIIWYTLLLFLFEYRGAKMLITEQFPETAASIVSLKVESDVVSLDGQDFLETDAEIGNDGKIHVIVRKSNASRSRGQGSFHAITPRPSNLTGAEIYSMSSSRNPTPRGSNFNHADFYSMMGFPGRLSNFGNSDTGRLSNFNIADMYSVQSSRGPTPRPSNFEEKSAPAALTSSPKFGSYPAQSAPPPSYPAPNPEISTAATKSTKTHHPQQITKSNHDAKELHMFVWSSSSSPVSEITGGGLHVFNVPEYGAAEQPTGRSDQSAREIRLLVSDHPQNGASKAVTHTAEDLPEDFSFGRAQVDEDKDRELPSGVPKLGSTPTAGAEPKVASGDDSGTRKHMPPASVMTRLILIMVWRKLIRNPNTYSSLIGLIWSLVAFRWNVHMPRIVEKSISILSDAGLGMAMFSLGLFMALQPKIIACGNSMALFAMAVRFLAGPAVMAVASFAVGLRSTLLHVAIVQAALPQGIVPFVFAKEYNVHPAILSTAVIFGMLIALPITLVYYILLGL
>gnl_Utrgi_v4.1_Scf00231.g13302.t1
MISLTDLYHVLAAVVPLYVAMILAYGSVKWWKIFTPDQCSGINRFVALFAVPLLSFHFISTNNPYAMNYRFIAADTLQKLIVLAVLAVWSRLSSRGSLEWSITLFSLSTLPNTLVMGIPLLKGMYGDFSGSLMVQIVVLQCIIWYTLMLFLFEYRGARMLIAEQFPDTAGDIISFRVDSDIISLDGKEPLQTEAEVGQDGKIHVTVRKSASSRSEIFSRRSHGPNSGLSLTPRPSNLTNAEIYSLQSSRNPTPRGSSFNHTDFYSMVNGKSALSASPRHSNFGNSGFDEENQVRVTGGYGGSAAAGIFSPATGPNAKKKANGHDVGKDLHMFVWSSSASPVSEGGIHVFRGGEYGNEVTVGPHPKGADRTVSFSKHVGHYSTFLLAFQYTMPPLYYSCCSILAEYDDFGREEFSFGNKHGPNGPDASKLASSSTAELRTKSGGDAKANAMPPTSVMTRLILIMVWRKLIRNPNTYSSLIGLTWSLVSFRWHIEMPVIVAKSISILSDAGLGMAMFSLGLFMALQPKIIACGKSIAAFSMAIRFLTGPAVMAAASIAVGLRGVLLHVAIVQAALPQGIVPFVFAKEYNVHPDILSTGVIFGMLIALPITLVYYILLGLWKGELSWTRRGFIQTRFAGHPPRQHHPVKAACRVKGDPVVVAIIAVVLLLACPVCSF
>gnl_Utrgi_v4.1_Scf00218.g12926.t1
MISLTDLYHVLTAVVPLYVAMILAYGSVKWWKIFTPDQCSGINRFVALFAVPLLSFHFISTNNPYAMNYRFIAADTLQKLIVLAVLAVWSRLSSRGSLEWSITLFSLSTLPNTLVMGIPLLKGMYGDFSGSLMVQIVVLQCIIWYTLMLFLFEFRGARMLIAEQFPDTAGDIISFRVDSDIISLDGRDPLQTETEVGEDGKIHVTVRKSASSRSEIFSRGSHGPKSGLSLTPRPSNLTNAEIYSLQSSRNPTPRGSSFNHADFYTMVNGKNAISHSPRQSSYANPGLDEENQSRVNTNAGGGYAPPATTGIFSPAAKKKANGHESSKDLHMFVWSSSASPVSERGIHVFRGGEYGNELNLGPHPKEYDEFGRDDFSFGNKQGADPLKLGSSSKAELRTKSGNDDTKPAAMPPTSVMTRLILIMVWRKLIRNPNTYSSLIGLTWSLVSFRWHLEMPAIVAKSISILSDAGLGMAMFSLGLFMALQPKIIACGNSVAAFSMAVRFLTGPAVMAAASVAVGLRGVLLRVAIVQAALPQGIVPFVFAKEYNVHPKILSTGVIFGMLIALPITLVYYILLGL
>gnl_Utrgi_v4.1_Scf01300.g24439.t1
MITLHDLYVVLTAVIPLYVAMILAYGSVRWWKIFTPDQCSGINRFVAIFAVPLLSFHFISQNNIYAMNFRFIAADTVQKLIMLALLFIWANLSRRGSLEWSITIFSLSTLPNTLVMGIPLLIAMYGEYSGSLMVQIVVLQCIIWYTLLLFLFEYRGAKMLISEQFPETAASIVSFKVESDVVSLDGQDFLETDAEIGNDGKLHVTVRKSNASRRSLGPGSFHGITPRPSNLTGAEIYSLSSSRNPTPRGSNFNHADFYSMMGFPGRLSNFGNSDTGRLSNFNVADMYSVQSSRGPTPRPSNFEENSAPAAAVAAAAVTNSPKFGYYAAPPVASAAAAASYPAPNPGISSSAPPKPVKSQQPQQISKSHSDAKELHMFVWSSSASPVSEVGTGGGLHVFNAPELEQPGRSDQSTKEIRLLVNDHPQKGETRAARETPNEDFSFAKGLLEEDKDKEEPTGLPKLGSTSTTEHDPKSGGDDPAPRKHMPPASVMTRLILIMVWRKLIRNPNTYSSLIGLIWSLVAFRWNVHMPKIVEKSISILSDAGLGMAMFSLGLFMALQPKIIACGNTMAAFAMAIRFLTGPAVMAFASIVVGLRGTLLHVAIVQAALPQGIVPFVFAKEYNVHPAILSTAVIFGMLIALPITLVYYILLGL
>gnl_Vitvi_Genoscope.12X_GSVIVT01008430001
MFSPTGSKNVASAAAAKKPNGQAQQKPDEGTRDLHMFVWSSSASPVSDVFGGHEYGANDQNVKERVAVSPGKVEGHRENQEDYLERDDFSFGNRVLAQEMNNHEGEKVGDGKAKAMPPASVMTRLILIMVWRKLIRNPNTYSSLIGLIWSLVSFKWKVQMPAIIEKSIAILSDAGLGMAMFSLGLFMALQPRIIACGNSIAVFAMAVRFLTGPAVMAAASIAVGLRGVLLRVAIVQAALPQGIVPFVFAKEYNVHPDILSTGVIFGMLIALPITLVYYILLGI
>gnl_Vitvi_Genoscope.12X_GSVIVT01010025001
MISADDFYKVMCAMVPLYFAMLVAYGSVKWCKIFSPEQCSGINRFVAVFAVPVLSFHFISQNNPYEMDTKFIVADTLSKLLVLVLLSVWAILFKGGLDWLITLFSLATLPNTLVMGIPLLNAMYGDFTQSLMVQLVVLQCIIWYTLLLFLFEYRAATLLIKNQFPGSTAASISKFEIDGDVISLDGRDPVRTESEIDGNGRIRVRIRRSTSSAPDSALSSSMGITPRASNLSGAEIFSVNTPAPLHDPRLSGYASSDAYSLQPTPRASNFNELDTTTITTTNTPFWVRSPVAGKVYRQQSPAFSGVRMVWESPGKCNGGGGERQGCKDVVGEREISFRDSSKFPVAEEEDPKATATGQDMPRTHVMLRLILTMVGRKLSRNPNTYSSVLGLLWSLISFKWNVGMPSLVKYSIKIISDAGLGMAMFSLGLFMALQPRIIACGTKRATMGMGIRFICGPILMSAASIAVGLRGVRLHAAIVQASLPQGIVPFVFAREYGLHPDILSTGVIFGMLVSLPVTLLYYILLGL
>gnl_Vitvi_Genoscope.12X_GSVIVT01011756001
MFVWSSSASPVSEGGGLHVFGGTDFGAAEQSGRSDQGAKEIRMLVADHPPHPQNGESKAIPEAEDFGGEDFTFVGNRGVEGEEEREKEGPIGLSKLGSSSTAELHPKMLGAPESGAGKQMPPASVMTRLILIMVWRKLIRNPNTYSSLIGLVWSLIAYRWDVAMPTIIKQSISILSDAGLGMAMFSLGLFMALQPRIIACGNSVATFAMAVRFLTGPAVMAAASIAVGLRGTLLHVAIVQAALPQGIVPFVFAKEYNVHPAILSTAVIFGMLIALPITLVYYILLGL
>gnl_Vitvi_Genoscope.12X_GSVIVT01025748001
MISITDLYHVLTAVVPLYVAMILAYGSVKWWKIFSPDQCSGINRFVALFAVPLLSFHFISTNNPYAMNYRFIAADTLQKIIVLVVLAIWSRTSSRGCLEWSITLFSLSTLPNTLVMGIPLMKGMYGEASGTLMVQIVVLQCIIWYTLMLFLFEYRGARLLIVEQFPDTAGSIISFRVDSDIISLDGKEPLQTEAEVGEDGKLHVTVRKSTSSRSEIFSRRSHGPNSGVSLTPRPSNLTNAEIYSLQSSRNPTPRGSSFNHTDFYSMGGGYPAPPSAGIFSPVAGPGAKKKANGADGGKDLHMFVWSSSASPVSEGGIHVFRGGDYGNELGGVPHTKDYDEFGQDEFSFGNRASVNGGDREGPTMSKLGSSSTTELHPKTAPQSKPTSMPPASVMTRLILIMVWRKLIRNPNTYSSLIGLTWSLVSFKWEIEMPAIIAKSISILSDAGLGMAMFSLGLFMALQPKIIACGNSVATFAMAVRFLTGPAVMAAASIAVGLRGVLLHIAIVQAALPQGIVPFVFAKEYNVHPDILSTGVIFGMLIALPITLVYYILLGL
>gnl_Vitvi_Genoscope.12X_GSVIVT01025749001
MIAITDLYHVLTSVVPLYVAMILAYGSVKWWKIFSPDQCSGINRFVALFAVPLLSFHFISTNDPYAMNYRFIAADTLQKIIVLVVLAIWSRVSSRGCLEWSITLFSLSTLPNTLVMGIPLLKGMYGEYSGTLMVQIVVLQCIIWYTLMLFLFEYRGARLLIVEQFPDTAGSIISFRVDSDVISLDGKEPLQTEAEVGEDGKLHVTVRKSTSSRSEIFSRRSHGPNSGVSLTPRPSNLTNAEIYSLQSSRNPTPRGSSFNHTDFYSMGGGYPAPPSAGIFSPVGGPGAKKKANGADGGKDLHMFVWSSSASPVSEGGIHVFRGGDYGNEVAGGVLPQTKDYDESRQDEFSFGNRPVANGGDREGAMMSKLGSSSTAELNPKAAAQSKPTSMPPASVMTRLILIMVWRKLIRNPNTYSSLIGLTWSLVSFKWGIEMPAIIAKSISILSDAGLGMAMFSLGLFMALQPRIIACGNSIATFAMAVRFLTGPAVMAAASIAVGLRGVLLHIAIVQAALPQGIVPFVFAKEYNVHPDILSTGVIFGMLIALPITLVYYILLGL
>gnl_Vitvi_Genoscope.12X_GSVIVT01031663001
MISIKDLYGVLSAVVPLYVTMFLAYASVKWWNVFSPDQCAGINRFVAIFAIPLLSFEVISRINPYKMDFLFIAADGVSKVLILIILFSWAKFSKRGSLDWTITLFSISTLPNTLVMGIPLLKSMYGDDKEYLIIQAVVLQCIIWYTLLLFLFEYREARIFILNKFKDSSVSNSERSGENFGGIQEMIGRNCGGTGAGEDEVVDVVVRTPSNPQTTQNVNKVAPDSRSCLKPTPAGGAAQEDGKEVHLFIWRCGCCSSQGVCGQSVQVCRREEEIKVQGKTGEDEKPNFLKDQNMDSSTSSAMLKQIMKRVWFKLVRNPNSYASVLGLAWALASCRWDIKKPQILENSVTILSNAGLGMAMFSLGLFMALQSRIIACGNRLAAYGMLVRFLAGPAVMAVASVAVGLRGTVLRVSIVQAALPQGIVPFVFSREYNLHPEMLSTAVIFGMIVALPITILYYVLLGL
>Frave_01267-v1.0-hybrid.t2
NKAYTTSHENNIKRSSLSLARICINSCELGYLFFLFNSSETMISLIDVYHVVAATVPLYVAMILAYVSVKWWKLFTPEQC
SGINKFVAKFSIPLLSFQVISANNPYKMNLKLILSDGLQKAIAFLALTAITKFSSHGGLNSIITGLSLSTLPNTLILGIP
LLKAMYAEEAGALVSQIVVLQSLVWYNLLLFLFEFRAAKAASVTPSSEATAEEMEAPNEAQSKDEEGGEERTRNPKNMKS
ILLTVGRKLFANPNTHATLLSLIWASIHFRWGVKMPEIVTQSISIMANGGLGMATFSLGLFMASRPSIIACGARMTMVAM
GLKFLAGPAVMALSSFVIGLRGRALRIAIVQAALPQGIVPFVFAKEYNVHPEILSTAVIFGMLIALPVALAYYFLLDI
>Frave_04070-v1.0-hybrid.t1
MISWNDLYKVLTAVVPLYVAMILAYGSVRWWKIFSTDQCSGINRFVAIFAVPLLSFHFISTNDPYTMNFRFIAADTLQKI
IMLFALALWTNFTRNGSLEWMITIFSLSTLPNTLVMGIPLLIAMYGHQIPEAGSLMVQVVVLQCIIWYTLLLFLFEYRGA
KLLIMEQFPETAASIVSFKVDSDVMSLDGRDFLETDAEIGDDGKLHVKVRKSNASRRSLSAMTPRPSNLTGAEIYSLSSS
RNPTPRGSNFNPSDFYSMMGVQGFNTRHSNFGAGDMYSVQSSRGPTPRPSNFEENCAPIMAQTVTSPRFGFYPAQTVPSS
YPAPNPEFSAPVTKTAAKTNQQPLQPQPPPQQVNSNSSKANHDAKELHMFVWSSSNSPVSEAGGLHVFGGPDFAASEQSG
RSDQGAKEIRMLVADHPQNGETKVAVTDNDGEHHHHQAVAEAFKFAGKADQGEEDREKEGPMGFNKLGSSSTAELHPKGV
GVGADHHESSGGKQMPPASVMTRLILIMVWRKLIRNPNTYSSLIGLIWSLVSFRWHVAMPSIIKGSISILSDAGLGMAMF
SLGLFMALQPKIIACGNSVAGFAMAVRFLTGPAVMAAASIAVGLRGTLLHLAIVQAALPQGIVPFVFAKEYNVHPAILST
GVIFGMLIALPITLVYYIVLGL
>Frave_05434-v1.0-hybrid.t1
MISGKDVYNVLASIVPLYVAMILAYGSVRWWNILTPDQCSGINRFVVVFAVPLMPGNHQLINNTSSGRKMSGDEVLEIEE
GKMLPASAPPYSSGQKKMDMEEAGLFMALQPKIIAGGKSLATFAIVVRFLIGPAVVAACSIAVGLRGAALPLAIVPFVFA
KEYNVHAEIISTSVIFGMLVALPVTIVYYILLGLVSGKLRAFGRYINCTVRTPKSLWAPSLLWAPKGSIHSCLHWLPL
>Frave_06077-v1.0-hybrid.t1
MVVGRQLWWLGGLVAGSFLGLRRMDMVLDLSLGLSGHLAEGDNFGGFILLENLVKARQPRVDITLFTLSSLPNTLIIGIP
LLKAMYGDASVTLMVQIGALQSIICQVSRRFAAVLLHGLASPVPPSFRLGRSASGLGWVRAEIDDGAGGARSGLDWSSIR
AGSWLGKGVACRRAPGSVEEASVLILFGGGGRRGLQLVLFGEGGCPEKKSGGKSGDRNPAVGEIPVTGPAVGEISVTGIR
RPVTGVRGSSQVFSC
>Frave_09384-v2.0.a2-hybrid.t1
MITLSDFYHVMTAVVPLYVAMVLAYGSVKWWKIFTPDQCSGINRFVALFAVPLLSFHFISLNNPYTMNIRFLAADTLQKL
IVLAVLAVWSKVSKRGCLEWTITLFSVSTLPNTLVMGIPLLKGMYGDFSGSLMVQIVVLQCIIWYTLMLFMFEYRGARLL
ISEQFPDTAGSIVSIHVDSDIMSLDGRQPLETEAEIKEDGKLHVTVRKSNASRSDIYSRRSHSQGLSSNTPRPSNLTNAE
IYSLQSSRNPTPRGSSFNHTDFYSMMAAGRNSNFGSSDVFGGPLTASRGPTPRPSNYEDDGGAAVGAAAAGSNKPRFHYQ
GGGNNTTAHYPAPNPGMFSPTTAASKNVVAPKRPNGNGPNGPAQDGGKDLHMFVWSSSASPVSDVFGSNEYGATGHDQKE
VKLAVSPGKVEGRRENQEEYMVERDEFSFGNRVVDQMNMNEGEKGDLNKAKVMPPTSVMTRLILIMVWRKLIRNPNTYSS
LIGLTWSLVSYRWHLQMPAIIAKSIAILSDAGLGMAMFSLGLFMALQPRIIACGNSIAAFTMAVRFLTGPAVMAAASIAV
GLRGTLLHVAIVQAALPQGIVPFVFAKEYNVHPDILSTGVIFGMLIALPITLVYYILLGL
>Frave_12312-v1.0-hybrid.t1
MISGEDVYEVLASIVPLYVAMILAYGSVRWWKIFTPDQCLGINRFVAVFAVPLLSFHFIASNDPYAMDYLFIAADSLQKV
VIFVVLILWQIFSKRGSLEWMITLFSLSTLPNTLVMGIPLLKAMYGDSSATLMVQIVVLQSIIWYTLMLIMFEYRGAKLL
IAEQFPETAGAITSFRVDFDIVSLNGREPLQTDAEIGEDGKLHVVVRRSSTSSFVSHGWNSMNSDMTPRASNLTGVEIYS
IQSSLEPTPRQSSFNQSEFFTMFNASPKHGYTNSFQGVAQRTSNYEAEMIKMSNKKRRVKSMSGELLNAGIASSYPPPNP
LFLGSASGGPKKKDSRGAADAGGGSGGAVANKELHMFVWSSSASPVSEGNLKHATNRAASTDFEGIDPSKASHDQPIAGS
KGMHQLIHNMSSGRKMSEDGVLEIEEGTMFPAIAPPRSGGQKKTDMEGGAAKKQQMPPVSVMSRLIVIMVWRKLIRNPNT
YASVFGLVWSLVSYRLHIKMPTIVSNSIEILSNTGLGMAMFSLGLFMALQPKMIVCGKSVATFAMAVRFLIGPAVIAACA
LAVGLRGVLLHVSILQAALPQGIVPFVFAKEYNVHAEILSSAVIFGMLVALPVTIVYYILLEL
>Frave_12314-v1.0-hybrid.t1
MITGKDIYDVLASIVPLYVAMLLAYGSVRWWKIFTPDQCSGINRFVAVFAVPLLSFHFISSNDPYTMDYQFIAADSLQKV
VILVALFLWQTFSKRGNLEWMITLFSLSTLPNTLVMGIPLLKAMYGDFSGGLMVQIVVLQSVIWYTLMLFMFEYRGARLL
ISEQFPETAGSITSFRVDSDVVSLNGREPLQTDAEIGEDGKLHVVVKRSAASSMVSSFKSHGLNSLNSGMTPRASNLTGV
EIYSVQSSREPTPRASSFNQTDFYAMFNASKAPSPKHGYTNSFQGGFGDVYSVQSSKGVTPRTSNFDEEMMKISNKKRGA
RSMSGELFNAGAVSSYPPPNPMFSGSTSGGPKKKESGGTFASAGGGSGGAVPNKELHMFVWSSSASPVSEGNMKHAVNRA
ASTDFGSIDPKASQHDNPIAGSKGMHELIQNMSPGRKVNGDGELEIEEGTKFPASASPYSSCQKKMDMEDGGVAKKQQMP
PASVMTRLILIMVWRKLIRNPNTYSSLLGVAWSLVSYKWHIKMPTIISGSISILSDAGLGMAMFSLGLFMALQPKIIACG
KSVATFAMAVRFLTGPAVIAACSIAVGLRGVLLHVAIVQAALPQGIVPFVFAKEYNVHPDILSTAVIFGMLVALPITILY
YILLGL
>Frave_37698-v2.0.a2-hybrid.t1
MRPMQGYPTPPSTRIFSPAAGPAKVKPNGTDTAAGKDLHMFVWSSSASLVSERGIHVFRGGAAHQKDHGEFRGDEFSFCN
IPASNGIDRDGPVLSKLGSSSSTTELHPKTCHVESTATAMPPASVMTRLILIMVWRKLIRNPNTYSSLIGLTWSLVSFKW
NIAMPAIIARSIAILSDTGLGMAMFSLVRFLAGPAVMAAASLAAALPQGIVPFVFAKEYNVHPNILSTGVIFGMLIALPI
TLVYYILLGL
>Frave_37699-v2.0.a2-hybrid.t1
MISLEDLYHVLTAVVPLYVAMILAYGSVKWWKIFNPDQCSGINRFVALFVVPLLSFHFISTKNPYAMNYRFIAADTLQKL
IVLGVLAVWSRTSSRGSLDWSITLFSLSTLPNTLVMGIPLLKGMYGDSSGTLMVQIVVLQCIIWYTLMLFLFEYRGARLL
IGEQFLDTAASIIFFRVDSDILSLDGKEPLQTEAQVGEDGKLHVTVRKSSSSRSEIFSKPSLGPNSGVSCTPRLSNLTNA
EIYSLQSSRNPTPRGSNFSHTDFYAMVNGKNTSPRLSN
>Maldo_GDDH_06G1226800
MITLSDFYHVMTAVVPLYVAMILAYGSVKWWKIFTPDQCSGINRFVALFAVPLLSFHFISTNDPYNMNTRFIAADTLQKL
IVLAVLGVWTKVSKRGCLEWTITLFSVSTLPNTLVMGIPLLKGMYGDFSGSLMVQIVVLQCIIWYTLMLFMFEYRGARLL
ISEQFPDTAGSIVSIHVDSDIMSLDGRQPLETEAEIKEDGKLHVTVRKSNASRSDILSRRSQGLSSTTPRPSNLTNAEIY
SLQSSRNPTPRGSSFNHTDFYSMMAAGRNSNFGANDVYGMSASRGPTPRPSNFEEDGGGGAVSSATGNKPRFYHGGQNNA
VAHYPAPNPGMFSPTASRTVTANANSNAMNAKRANGQAQKTEDTNGGKDLHMFVWSSSASPVSDVFGSNEYGGAAHDHKE
VKLAVSPGKVEGRRENQEEYLEREDFRFGNRDQMNMNNEAEKGGDGIGKAKVMPPTSVMTRLILIMVWRKLIRNPNTYSS
LIGLTWSLVSFRWHVQMPAIVAKSIAILSDAGLGMAMFSLGLFMALQPKIIACGNSVAAFAMAVRFLTGPAVMAAASIAV
GLRGTLLHVAIVQAALPQGIVPFVFAKEYNVHPDILSTGVIFGMLIALPITLVYYILLGL
>Maldo_GDDH_09G1047300
MISLTDVYHVVAATVPLYIAMILAYLSVKWWKLFTPDQCSGINKFVAKFSIPLLSFQIISSNNPYKMNHKLILSDCLQKL
TAFLALAAVTKFSSYGGLNSIITGLSLSTLPNTLILGIPLLKAMYGDEAAKLVTQIVVLQSLIWYNMLLFLFEFRAAKAA
SVTPSSEPTAEDMEVPHEAQSKDETEDETRADNTRKIKSILLTVGRKLITNPNTHATMLGLIWASIHYKWGVKLPEIIAQ
SISILSNGGLGMAMFSLGLFMATRGSIIACGTRKAMLAMGLKFIAGPAIMALSSFAVGLRGKVLRVAVVQATLPQGIVPF
VFAKEYNVHPDVLSTGVIFGMLIALPIALAYYFLLGL
>Maldo_GDDH_10G1014300
MITAQDFYKVSCAIVPLYFAMLVAYASVKWCKIFSPEQCSGINRFVAVFAVPVLSFHFISQNNPYQMDTKFILADTFSKL
LVLALLSLWSILFKAAGGLDWLITIFSVATLPNTLVMGIPLLKAMYGDFTQSLMVQVVVLQCIVWYTLLLFLFEYRAATL
LIQTQFPGPTAAAITKFEIDDDIISLDGRNPLCTESETDQNGRIRVRIRRSTSSVPGSSALSSSMGLTPRPSNLSNAEIF
SINTPHHHANLECTLGSGDVAFGYRSTSPQLSAGYASSDAYSLQPTPRASTFNEIDTTTFSTTANTPVWARSPATGRFSQ
QPSPTFNGVKMVWESPAKCQGDDQRQGYFKEVGEKEISFRDCTKIPMPEVTDAKVEAAANQEMPSAPVMLRLILIMVGRK
LSRNPNTYSSVLGLVWSLISFKWDVGMPSLVKYSIKLISDAGLGMAMFSLGLFMALQPRILACGAKRATMGMVVRFICGP
LLMFAASAATGLRGVKLHAAIVQAALPQGIVPFVFAREYGLHPDILSTGVIFGMLVSLPVTLLYYILLGLY
>Maldo_GDDH_12G1095100
MISFTDLYHVLTAVVPLYVAMILAYGSVKWWKIFSPDQCSGINRFVALFAVPLLSFHFISTNNPYAMNYRFIAADTLQKI
IVLAVLAVWSRTSARGSLEWSITLFSLSTLPNTLVMGIPLLKGMYGDASGSLMVQIVVLQCIIWYTLMLFLFEYRGARLL
IGEQFPDTAGSIISFTVDSDIISLDGKEPLQTEAEVGEDGKLHVTVRKSTSTRSEIHSRRSHGPNSGVSLTPRPSNLTNA
EIYSLQSSRNPTPRGSSFNHTDFYSMVNGKNMSNASPRQSHYGNVGSDEEAGGVGGARGRANGGNSGYPAPPSAGIFSPV
TGPSAGAKKKPIGADGGKDLHMFVWSSNNSPASEGGIHVFRGGEYGNELAGVAPHYKDYDEFGRNEFSFDNRPASNEADR
EGPGLSKLGSSSSTELHPKTANGGESKTAAMPPASVMTRLILIMVWRKLIRNPNTYSSLIGLTWSLVSYKWHIVMPAIVA
RSIAILSDAGLGMAMFSLGLFMALQPRMIACGNTIASFAMAVRFLTGPAVMAAASIAVGLRGVLLHIAIVQAALPQGIVP
FVFSKEYNVHPNILSTGVIFGMLIALPITLVYYILLGL
>Maldo_GDDH_13G1025300
MISWHDLYKVLTAVVPLYVAMILAYGSVRWWKIFSPDQCSGINRFVAIFAVPLLSFHFISTNDPYTMNFRFIAADTLQKI
IMLFALGLWTNFTRNGSLEWMITIFSLSTLPNTLVMGIPLLIAMYGHKIPESGSLMVQVVVLQCIIWYTLLLFLFEYRGA
KLLIMEQFPETAASIVSFKVDSDVVSLDGRDFLETDAEIGDDGKLHVKVRKSNASRRSLSAMTPRPSNLTGAEIYSLSSS
RNPTPRGSNFNPSDFYSMMGVQGFNTRHSNFGPADLYSVQSSRGPTPRPSNFEENCAAQTVTSPRFGFYPAQTVPASYPA
PNPEFSAPIAKSNSKNQQPPPQPQVEAPPVSNSAIAKTNSHHDAKELHMFVWSSSASPVSDGGGLHVFGGNDSSAAEQSG
RSDQGAKEIRMIVADHPQNGENKAAVPESAPTAEGYGREAFSFGGRGGEGEEAERERAGPTGLTKLGSNSTTELHPKGGA
LGDPHESSVGKQMPPASVMTRLILIMVWRKLIRNPNTYSSLIGLIWSLIAFRWHVEMPRIVEKSISILSDAGLGMAMFSL
GLFMALQPKIIACGNSVAGFAMAVRFLTGPAVMAAASIAVGLRGTLLHLAIVQAALPQGIVPFVFAKEYNVHPAILSTGV
IFGMLIALPITLVYYILLGL
>Maldo_GDDH_13G1239200
MITGKDIYDVLAAIVPLYVAMILAYGSVRWWKIFTPDQCSGINRFVAVFAVPLLSFHFISSNNPYAMDYQFILADSLQKV
VILVALFLWQAFSKRGNLEWMITLFSLSTLPNTLVMGIPLLRAMYGDFSGTLMVQIVVLQSVVWYTLMLFMFEYRGAKLL
ISEQFPETAASITSFRVDSDVVSLNGREPLQTDAEIGDDGKLHVVVKRSNASSMVSSFKSHGLNSLTSMTPRASNLTGVE
IYSVQSSREPTPRASSFNQTDFYAMFNASKAPSPKHGYANSFQGGFGDVYSVQSSKGVTPRTSNFDEEAMKMSNMGNKKR
GARSMSGEIFNGGAVSSYPPPNPMFSGSTSGGPKKKDSGSGGGGGGGGSGGAAPNKELHMFVWSSSASPVSEGNLRHAVN
RAASTDFGATDPSKAAGLHQHEGAAASKGIHELIENMSPGRKMSGDRELEIEEGSNKFPPSVSPYSSTSCQKKVDIEGGV
AKKHQMPPASVMTRLILIMVWRKLIRNPNTYSSLLGVAWSLISYKWNIKMPTIVSGSISILSDAGLGMAMFSLGLFMALQ
PKIIACGKSVATFSMAVRFLTGPAVIAATSIAVGLRGVLLHVAIVQAALPQGIVPFVFAKEYNVHADILSTAVIFGMLIA
LPITILYYILLGL
>Maldo_GDDH_14G1090900
MISFTDLYHVLTAVVPLYVAMILAYGSVKWWKIFSPDQCSGINRFVALFAVPLLSFHFISTNNPYAMNYRFIAADTLQKV
IVLLVLAVWSRTSARGSLEWSITLFSLSTLPNTLVMGIPLLKGMYGDASGSLMVQIVVLQCIIWYTLMLFLFEYRGARLL
IGEQFPDTAGSIISFRVDSDIISLDGKEPLQTEAEVGEDGKLHVTVRKSTSSRSEIYSRRSHGPNSGVSLTPRPSNLTNA
EIYSLQSSRNPTPRGSSFNHTDFYSMVNGKNMSNASPRQSNYGNVGFDEEARGVGGPRGAANVGSLGYPAPPSAGIFSPV
TGPAAGAKKQPNGTDGGKDLHMFVWSSSASPVSEGGIHVFRGEYGNELAGVAALHKGFYYDEFGRDEFSFDNRPASNGAD
REGPVLSKLGSSSTSELHPKTANGGESKTTAMPPASVMTRLILIMVWRKLIRNPNTYSSLIGLTWSLVSYKWHIVMPAIV
ARSIAILSDAGLGMAMFSLGLFMALQPRMIACGNTVASFAMAVRFLTGPAVMAAASIAVGLRGVLLHIAIVQAALPQGIV
PFVFAKEYNVHPDILSTGVIFGMLIALPITLVYYILLGL
>Maldo_GDDH_14G1236300
MITLSDFYHVMTAVVPLYVAMILAYGSVKWWKIFTPDQCSGINRFVALFAVPLLSFHFISSNDPYNMNTRFIAADTLQKL
IVLAVLGVWTKVSKRGCLEWMITLFSVSTLPNTLVMGIPLLKGMYGDFSGSLMVQIVVLQCIIWYTLMLFMFEYRGARLL
ISEQFPDTAGSIVSIHVDSDIMSLDGRQPLETEAEIKEDGKLHVTVRKSNASRSDIFSRRSQGLSSTTPRPSNLTNAEIY
SLQSSRNPTPRGSSFNHTDFYSMMAAGRNSNFGANDVYGMSASRGPTPRPSNFEEDCGGGAVSSATGNKPRFYHGGQGNA
AAHYPAPNPGMFSPTASKTVIANANANTNAMNAKRANGQAQKTEDNNGGKDLHMFVWSSSASPVSDVFGSNEYGGAAHDH
KEVKLAVSPGKVEGRRENQEEYLEREDFSFGNRDQMNMNNEAEKGGDGIGKAKVMPPTSVMTRLILIMVWRKLIRNPNTY
SSLIGLTWSLVSFRWHVQMPAIVAKSIAILSDAGLGMAMFSLGLFMALQPKIIACGNSIAAFTMAVRFLTGPAVMAAASI
AVGLRGTLLHVAIVQAALPQGIVPFVFAKEYNVHPDILSTGVIFGMLIALPITLVYYILLGL
>Maldo_GDDH_16G1027900
MISWHDLYNVLTAVVPLYVAMILAYGSVRWWKIFSPDQCSGINSFVAIFAVPLLSFHFISTNDPYTMNFRFIAADTLQKI
IMLFALGLWTNFTRNGSLEWLITIFSLSTLPNTLVMGIPLLIAMYGKKIPESGSLMVQLVVVQCIIWYTLLLFLFEYRGA
KLLIMEQFPETAASIVSFKLDSDVVSLDGRDFLETDAEIGNDGKLHVKVRKSNASRRSLSAMTPRPSNLSSAEIYSLSSS
RNPTPRGSNFNPSDLYSVMGVHGFNSRHSNFGPADLYSVQSSRGPTPRPSNFEENCAAQTVMTVPASYPAPNPEFSAPTA
KNSNTIQQQQQPQVAAQPVSDSAAAKTNSHLDAKELHMFVWSSSESPVSEGSGLHVFGGTDFGAAEESGRSDHGAKEIRM
LVADHLQNGENKVPESAPTAEGYGGEALRCGWRGGEGEEAEGEKEGTTGLNKLASSSTAELHARGGRQMPPASVITRLIL
IMVWRKLIRNPNTYSSLIGLIWALIAFRWHVGMPKIVEKSISILSDAGLGMAMFSLGLFMALQPRIIACGNSVGGYAMAV
RFLTGPAVMAAASIAVGLRGTLLHLAIVQAALPQGLVPFVFAKEYNVHPAILSTAVIFGMLIALPITLVYYILLGL
>Maldo_GDDH_16G1244500
MITGKDIYDVLAAIVPLYVAMILAYGSVRWWKIFTPDQCSGINRFVAVFAVPLLSFHFVSSNDPYAMNYQFILADSLQKV
VILVALFLWQAFSKRGNLEWMITLFSLSTLPNTLVMGIPLLRAMYGDFSGTLMVQIVVLQSVVWYTLMLFMFEYHGAKLL
ISEQFPETAASITSFKVDSDVVSLNGREPLQTDAEISDDGKLHVVVKRSNASSMVSSFNKSHGLNSLNSMTPRASNLTGV
EIYSVQSSREPTPRASSFNQTDFYAMFNASKAPSPKHGYTNSFQGGFGDVYSVQSSEGVTPTTSNFDEEAMKMSNMSNKK
SGARSMSGEIFIGGPASSYLPPNPLFSGSTSGGLKKKDSASGGGGGSGGASPNKEPHMFVWSSNASPVSEGNLRHAINRA
ASTDYGATDPSKVAGLRKHDSAAASKGIHELIENMSPGSKMRGDSELEIEEGSNKFPPSVSPYSSSCQKKVDMEGRVAKK
HQMPPASVMTRLILIMVWRKLIRNPNTYSSLLGVAWSLISYKWKIKMPTIVSGSISILSDAGLGMAMFSLGLFMALQPKI
IACGKSVATFAMAVRFLTGPAVIAATSIAVGLRGVLLHVAIVQAALPQGIVPFVFAKEYNVHADILSTAVIFGMLVALPI
TILYYILLDL
>Maldo_Gala_06g020400
MITLSDFYHVMTAVVPLYVAMILAYGSVKWWKIFTPDQCSGINRFVALFAVPLLSFHFISTNDPYNMNTRFIAADTLQKL
IVLAVLGVWTKVSKRGCLEWTITLFSVSTLPNTLVMGIPLLKGMYGDFSGSLMVQIVVLQCIIWYTLMLFMFEYRGARLL
ISEQFPDTAGSIVSIHVDSDIMSLDGRQPLETEAEIKEDGKLHVTVRKSNASRSDILSRRSQGLSSTTPRPSNLTNAEIY
SLQSSRNPTPRGSSFNHTDFYSMMAAGRNSNFGANDVYGMSASRGPTPRPSNFEEDGGGGAVSSATGNKPRFYHGGQNNA
VAHYPAPNPGMFSPTASRTVTANANSNAMNAKRANGQAQKTEDTNGGKDLHMFVWSSSASPVSDVFGSNEYGGAAHDHKE
VKLAVSPGKVEGRRENQEEYLEREDFRFGNRDQMNMNNEAEKGGDGIGKAKVMPPTSVMTRLILIMVWRKLIRNPNTYSS
LIGLTWSLVSFRWHVQMPAIVAKSIAILSDAGLGMAMFSLGLFMALQPKIIACGNSVAAFAMAVRFLTGPAVMAAASIAV
GLRGTLLHVAIVQAALPQGIVPFVFAKEYNVHPDILSTGVIFGMLIALPITLVYYILLGL
>Maldo_Gala_09g004110
MISLTDVYHVVAATVPLYIAMILAYLSVKWWKLFTPDQCSGINKFVAKFSIPLLSFQIISSNNPYKMNHKLILSDCLQKL
TAFLALAAVTKFSSYGGLNSIITGLSLSTLPNTLILGIPLLKAMYGDEAAKLVTQIVVLQSLIWYNMLLFLFEFRAAKAA
SVTPSSEPTAEDMEVPHEAQSKDETEDETRADNTRKIKSILLTVGRKLITNPNTHATMLGLIWASIHYKWGVKLPEIIAQ
SISILSNGGLGMAMFSLGLFMATRGSIIACGTRKAMLAMGLKFIAGPAIMALSSFAVGLRGKVLRVAVVQATLPQGIVPF
VFAKEYNVHPDVLSTGVIFGMLIALPIALAYYFLLGL
>Maldo_Gala_10g001340
MITAQDFYKVSCAIVPLYFAMLVAYASVKWCKIFSPEQCSGINRFVAVFAVPVLSFHFISQNNPYQMDTKFILADTFSKL
LVLALLSLWSILFKAAGGLDWLITIFSVATLPNTLVMGIPLLKAMYGDFTQSLMVQVVVLQCIVWYTLLLFLFEYRAATL
LIQTQFPGPTAAAITKFEIDDDIISLDGRNPLCTESETDQNGRIRVRIRRSTSSVPGSSALSSSMGLTPRPSNLSNAEIF
SINTPHHHANLECTLGSGDVAFGYRSTSPQLSAGYASSDAYSLQPTPRASTFNEIDTTTFSTTANTPVWARSPATGRFSQ
QPSPTFNGVKMVWESPAKCQGDDQRQGYFKEVGEKEISFRDCTKIPMPEVTDAKVEAAANQEMPSAPVMLRLILIMVGRK
LSRNPNTYSSVLGLVWSLISFKWDVGMPSLVKYSIKLISDAGLGMAMFSLGLFMALQPRILACGAKRATMGMVVRFICGP
LLMFAASAATGLRGVKLHAAIVQAALPQGIVPFVFAREYGLHPDILSTG
>Maldo_Gala_12g009290
MISFTDLYHVLTAVVPLYVAMILAYGSVKWWKIFSPDQCSGINRFVALFAVPLLSFHFISTNNPYAMNYRFIAADTLQKI
IVLAVLAVWSRTSARGSLEWSITLFSLSTLPNTLVMGIPLLKGMYGDASGSLMVQIVVLQCIIWYTLMLFLFEYRGARLL
IGEQFPDTAGSIISFTVDSDIISLDGKEPLQTEAEVGEDGKLHVTVRKSTSTRSEIHSRRSHGPNSGVSLTPRPSNLTNA
EIYSLQSSRNPTPRGSSFNHTDFYSMVNGKNMSNASPRQSHYGNVGSDEEAGGVGGARGRANGGNSGYPAPPSAGIFSPV
TGPSAGAKKKPIGADGGKDLHMFVWSSNNSPASEGGIHVFRGGEYGNELAGVAPHYKDYDEFGRNEFSFDNRPASNEADR
EGPGLSKLGSSSSTELHPKTANGGESKTAAMPPASVMTRLILIMVWRKLIRNPNTYSSLIGLTWSLVSYKWHIVMPAIVA
RSIAILSDAGLGMAMFSLGLFMALQPRMIACGNTIASFAMAVRFLTGPAVMAAASIAVGLRGVLLHIAIVQAALPQGIVP
FVFSKEYNVHPNILSTGVIFGMLIALPITLVYYILLGL
>Maldo_Gala_13g002280
MISWHDLYKVLTAVVPLYVAMILAYGSVRWWKIFSPDQCSGINRFVAIFAVPLLSFHFISTNDPYTMNFRFIAADTLQKI
IMLFALGLWTNFTRNGSLEWMITIFSLSTLPNTLVMGIPLLIAMYGHKIPESGSLMVQVVVLQCIIWYTLLLFLFEYRGA
KLLIMEQFPETAASIVSFKVDSDVVSLDGRDFLETDAEIGDDGKLHVKVRKSNASRRSLSAMTPRPSNLTGAEIYSLSSS
RNPTPRGSNFNPSDFYSMMGVQGFNTRHSNFGPADLYSVQSSRGPTPRPSNFEENCAAQTVTSPRFGFYPAQTVPASYPA
PNPEFSAPIAKSNSKNQQPPPQPQVEAPPVSNSAIAKTNSHHDAKELHMFVWSSSASPVSDGGGLHVFGGNDSSAAEQSG
RSDQGAKEIRMIVADHPQNGENKAAVPESAPTAEGYGREAFSFGGRGGEGEEAERERAGPTGLTKLGSNSTTELHPKGGA
LGDLHESSVGKQMPPASVMTRLILIMVWRKLIRNPNTYSSLIGLIWSLIAFRWHVEMPRIVEKSISILSDAGLGMAMFSL
GLFMALQPKIIACGNSVAGFAMAVRFLTGPAVMAAASIAVGLRGTLLHLAIVQAALPQGIVPFVFAKEYNVHPAILSTGF
TNYSGLLHSSGIVNVVVTEAHMEIHKARKTKKRLPIVCSWPCIYDQNVSLFETDEDFLAEKKFS
>Maldo_Gala_13g020320
MITGKDIYDVLAAIVPLYVAMILAYGSVRWWKIFTPDQCSGINRFVAVFAVPLLSFHFISSNNPYAMDYQFILADSLQKV
VILVALFLWQAFSKRGNLEWMITLFSLSTLPNTLVMGIPLLRAMYGDFSGTLMVQIVVLQSVVWYTLMLFMFEYRGAKLL
ISEQFPETAASITSFRVDSDVVSLNGREPLQTDAEIGDDGKLHVVVKRSNASSMVSSFKSHGLNSLTSMTPRASNLTGVE
IYSVQSSREPTPRASSFNQTDFYAMFNASKAPSPKHGYANSFQGGFGDVYSVQSSKGVTPRTSNFDEEAMKMSNMGNKKR
GARSMSGEIFNGGAVSSYPPPNPMFSGSTSGGPKKKDSGSGGGGGGGGSGGAAPNKELHMFVWSSSASPVSEGNLRHAVN
RAASTDFGATDPSKAAGLHQHEGAAASKGIHELIENMSPGRKMSGDRELEIEEGSNKFPPSVSPYSSTSCQKKVDIEGGV
AKKHQMPPASVMTRLILIMVWRKLIRNPNTYSSLLGVAWSLISYKWNIKMPTIVSGSISILSDAGLGMAMFSLGLFMALQ
PKIIACGKSVATFSMAVRFLTGPAVIAATSIAVGLRGVLLHVAIVQAALPQGIVPFVFAKEYNVHADILSTAVIFGMLIA
LPITILYYILLGL
>Maldo_Gala_14g009160
MISFTDLYHVLTAVVPLYVAMILAYGSVKWWKIFSPDQCSGINRFVALFAVPLLSFHFISTNNPYAMNYRFIAADTLQKV
IVLLVLAVWSRTSARGSLEWSITLFSLSTLPNTLVMGIPLLKGMYGDASGSLMVQIVVLQCIIWYTLMLFLFEYRGARLL
IGEQFPDTAGSIISFRVDSDIISLDGKEPLQTEAEVGEDGKLHVTVRKSTSSRSEIYSRRSHGPNSGVSLTPRPSNLTNA
EIYSLQSSRNPTPRGSSFNHTDFYSMVNGKNMSNASPRQSNYGNVGFDEEARGVGGPRGAANVGSLGYPAPPSAGIFSPV
TGPAAGAKKQPNGTDGGKDLHMFVWSSSASPVSEGGIHVFRGEYGNELAGVAALHKDYDEFGRDEFSFDNRPASNGADRE
GPVLSKLGSSSTSELHLKTANGGESKTTAMPPASVMTRLILIMVWRKLIRNPNTYSSLIGLTWSLVSYKWHIVMPAIVAR
SIAILSDAGLGMAMFSLGLFMALQPRMIACGNTVASFAMAVRFLTGPAVMAAASIAVGLRGVLLHIAIVQAALPQGIVPF
VFAKEYNVHPDILSTGFAHEQSSS
>Maldo_Gala_14g021590
MITLSDFYHVMTAVVPLYVAMILAYGSVKWWKIFTPDQCSGINRFVALFAVPLLSFHFISSNDPYNMNTRFIAADTLQKL
IVLAVLGVWTKVSKRGCLEWMITLFSVSTLPNTLVMGIPLLKGMYGDFSGSLMVQIVVLQCIIWYTLMLFMFEYRGARLL
ISEQFPDTAGSIVSIHVDSDIMSLDGRQPLETEAEIKEDGKLHVTVRKSNASRSDIFSRRSQGLSSTTPRPSNLTNAEIY
SLQSSRNPTPRGSSFNHTDFYSMMAAGRNSNFGANDVYGMSASRGPTPRPSNFEEDCGGGAVSSATGNKPRFYHGGQGNA
AAHYPAPNPGMFSPTASKTVIANANANTNAMNAKRANGQAQKTEDNNGGKDLHMFVWSSSASPVSDVFGSNEYGGAAHDH
KEVKLAVSPGKVEGRRENQEYLEREDFSFGNRDQMNMNNEAEKGGDGIGKAKVMPPTSVMTRLILIMVWRKLIRNPNTYS
SLIGLTWSLVSFRWHVQMPAIVAKSIAILSDAGLGMAMFSLGLFMALQPKIIACGNSIAAFTMAVRFLTGPAVMAAASIA
VGLRGTLLHVAIVQAALPQGIVPFVFAKEYNVHPDILSTGVIFGMLIALPITLVYYILLGL
>Maldo_Gala_16g002500
MISWHDLYNVLTAVVPLYVAMILAYGSVRWWKIFSPDQCSGINSFVAIFAVPLLSFHFISTNDPYTMNFRFIAADTLQKI
IMLFALGLWTNFTRNGSLEWLITIFSLSTLPNTLVMGIPLLIAMYGKKIPESGSLMVQLVVVQCIIWYTLLLFLFEYRGA
KLLIMEQFPETAASIVSFKLDSDVVSLDGRDFLETDAEIGNDGKLHVKVRKSNASRRSLSAMTPRPSNLSSAEIYSLSSS
RNPTPRGSNFNPSDLYSVMGVHGFNSRHSNFGPADLYSVQSSRGPTPRPSNFEENCAAQTVMTVPASYPAPNPEFSAPTA
KNSNTIQQQQQPQVAAQPVSDSAAAKTNSHLDAKELHMFVWSSSESPVSEGSGLHVFGGTDFGAAEESGRSDHGAKEIRM
LVADHLQNGENKVPESAPTAEGYGGEALRCGWRGGEGEEAEGEKEGTTGLNKLASSSTAELHARGGRQMPPASVITRLIL
IMVWRKLIRNPNTYSSLIGLIWALIAFRIIACGNSVGGYAMAVRFLTGPAVMAAASIAVGLRGTLLHLAIVQGYFRNVDS
VTYYIGLLYSSGIKHRWIHKARKKKRDQIVCVWPRKNTQNVSHIEIDKDFLVEKKLS
>Maldo_Gala_16g021050
MITGKDIYDVLAAIVPLYVAMILAYGSVRWWKIFTPDQCSGINRFVAVFAVPLLSFHFVSSNDPYAMNYQFILADSLQKV
VILVALFLWQAFSKRGNLEWMITLFSLSTLPNTLVMGIPLLRAMYGDFSGTLMVQIVVLQSVVWYTLMLFMFEYHGAKLL
ISEQFPETAASITSFKVDSDVVSLNGREPLQTDAEISDDGKLHVVVKRSNASSMVSSFNKSHGLNSLNSMTPRASNLTGV
EIYSVQSSREPTPRASSFNQTDFYAMFNASKAPSPKHGYTNSFQGGFGDVYSVQSSEGVTPTTSNFDEEVMKMSNMSNKK
SGARSMSGEIFIGGPASSYLPPNPLFSGSTSGGLKKKDSASGGGGGSGGASPNKEPHMFVWSSNASPVSEGNLRHAINRA
ASTDYGATDPSKVAGLRKHDSAAASKGIHELIENMSPGSKMRGDSELEIEEGSNKFPPSVSPYSSSCQKKVDMEGRVAKK
HQMPPASVMTRLILIMVWRKLIRNPNTYSSLLGVAWSLISYKWKIKMPTIVSGSISILSDAGLGMAMFSLGLFMALQPKI
IACGKSVATFAMAVRFLTGPAVIAATSIAVGLRGVLLHVAIVQAALPQGIVPFVFAKEYNVHADILSTAVIFGMLVALPI
TILYYILLDL
>Maldo_HF02171-RA
MITGKDIYDVLAAIVPLYVAMILAYGSVRWWKIFTPDQCSGINRFVAVFAVPLLSFHFISSNNPYAMDYQFILADSLQKV
VILVALFLWQAFSKRGNLEWMITLFSLSTLPNTLVMGIPLLRAMYGDFSGTLMVQIVVLQSVVWYTLMLFMFEYRGAKLL
ISEQFPETAASITSFRVDSDVVSLNGREPLQTDAEIGDDGKLHVVVKRSNASSMVSSFKSHGLNSLTSMTPRASNLTGVE
IYSVQSSREPTPRASSFNQTDFYAMFNASKAPSPKHGHANSFQGGFGDVYSVQSSKGVTPRTSNFDEEAMKMSNMGNKKR
GARSMSGEIFNGGAVSSYPPPNPMFSGSTSGGPKKKDSGSGGGGGGGGSGGAAPNKELHMFVWSSSASPVSEGNLRHAVN
RAASTDFGATDPSKAAGLHQHEGAAASKGIHELIENMSPGRKMSGDRELEIEEGSNKFPPSVSPYSSTSCQKKVDIEGGV
AKKHQMPPASVMTRLILIMVWRKLIRNPNTYSSLLGVAWSLISYKWNIKMPTIVSGSISILSDAGLGMAMFSLGLFMALQ
PKIIACGKSVATFSMAVRFLTGPAVIAATSIAVGLRGVLLHVAIVQAALPQGIVPFVFAKEYNVHADILSTAVIFGMLIA
LPITILYYILLGL
>Maldo_HF05070-RA
MISFTDLYHVLTAVVPLYVAMILAYGSVKWWKIFSPDQCSGINRFVALFAVPLLSFHFISTNNPYAMNYRFIAADTLQKI
IVLAVLAVWSRTSARGSLEWSITLFSLSTLPNTLVMGIPLLKGMYGDASGSLMVQIVVLQCIIWYTLMLFLFEYRGARLL
IGEQFPDTAGSIISFRVDSDIISLDGKEPLQTEAEVGEDGKLHITVRKSTSTRSEIHSRRSHGPNSGVSLTPRPSNLTNV
EIYSLQSSRNPTPRGSSFNHTDFYSMVNGKNMSNASPRQSHYGNVGSDEEAGGVGGARGRANGGNSGYPAPPSAGIFSPV
TGPAAGAKKKPIGADGGKDLHMFVWSSNNSPASEGGIHVFRGGEYGNELAGVAPHYKDYDEFGRNEFSFDNRPASNEADR
EGPVLSKLGSSSTTELHPKTANGGESKTATMPPASVMTRLILIMVWRKLIRNPNTYSSLIGLTWSLVSYKWHIVMPAIVA
RSIAILSDAGLGMAMFSLGLFMALQPRMIACGNTIASFAMAVRFLTGPAVMAAASIAVGLRGVLLHIAIVQAALPQGIVP
FVFAKEYNVHPNILSTGVIFGMLIALPITLVYYILLGL
>Maldo_HF07874-RA
MISWHDLYNVLTAVVPLYVAMILAYGSVRWWKIFSPDQCSGINSFVAIFAVPLLSFHFISTNDPYTMNFRFIAADTLQKI
IMLFALGLWTNFTRNGSLEWLITIFSLSTLPNTLVMGIPLLIAMYGKKIPESGSLMVQLVVVQCIIWYTLLLFLFEYRGA
KLLIMEQFPETAASIVSFKLDSDVVSLDGRDFLETDAEIGNDGKLHVKVRKSNASRRSLSAMTPRPSNLSSAEIYSLSSS
RNPTPRGSNFNPSDLYSVMGVHGFNSRHSNFGPADLYSVQSSRGPTPRPSNFEENCAAQTVMTVPASYPAPNPEFSAPTA
KNSNTIQQQQQPQVAAQPVSDSAAAKTNSHLDAKELHMFVWSSSESPVSEGSGLHVFGGTDFGAAEESGRSDHGAKEIRM
LVADHLQNGENKVPESAPTAEGYGGEALRCGWRGGEGEEAEGEKEGTTGLNKLASSSTAELHARGGRQMPPASVITRLIL
IMVWRKLIRNPNTYSSLIGLIWALIAFRWHVGMPKIVEKSISILSDAGLGMAMFSLGLFMALQPRIIACGNSVGGYAMAV
RFLTGPAVMAAASIAVGLRGTLLHLAIVQAALPQGLVPFVFAKEYNVHPAILSTAVIFGMLIALPITLVYYILLGLLLPL
GVRATEQAKVFLESTLSFYQLKVRTNHVRLGTGEDFVVGKGVMLLLSREKVERK
>Maldo_HF09549-RA
MITLSDFYHVMTAVVPLYVAMILAYGSVKWWKIFTPDQCSGINRFVALFAVPLLSFHFISTNDPYNMNTRFIAADTLQKL
IVLTVLGIWTKVSKRGCLEWTITLFSVSTLPNTLVMGIPLLKGMYGDFSGSLMVQIVVLQCIIWYTLMLFMFEYRGARLL
ISEQFPDTAGSIVSIHVDSDIMSLDGRQPLETEAEIKEDGKLHVTVRKSNASRSDILSRRSQGLSSTTPRPSNLTNAEIY
SLQSSRNPTPRGSSFNHTDFYSMMAAGRNSNFGANDVYGMSASRGPTPRPSNFEEDGGGGAVSSATGNKPRFYHGGQNNA
VAHYPAPNPGMFSPTASRTVTANANSNAMNAKRANGQAQKTEDTNGGKDLHMFVWSSSASPVSDVFGSNEYGGAAHDHKE
VKLAVSPGKVEGRRENQEEYLEREDFRFGNRDQMNMNNEAEKGGDGIGKAKVMPPTSVMTRLILIMVWRKLIRNPNTYSS
LIGLTWSLVSFRWHVQMPAIVAKSIAILSDAGLGMAMFSLGLFMALQPKIIACGNSVAAFAMAVRFLTGPAVMAAASIAV
GLRGTLLHVAIVQAALPQGIVPFVFAKEYNVHPDILSTGNGGGGGGMMVETKVLLVAMVIGVMVVVVTTLGVLVVVGYRF
SLGVEGGGGGHGEMVAVISMWRLSDNGGGDGYVARVIEVEDTVVTMVVGGGSIKDGGHDGYDVEIVENEEVVAMTTIVVA
YMILFFIKTLTLFYNFFLF
>Maldo_HF09880-RA
MITAQDFYKVSCAIVPLYFAMLVAYASVKWCKIFSPEQCSGINRFVAVFAVPVLSFHFISQNNPYQMDTKFILADTFSKL
LVLALLSLWSILFKAAGGLDWLITIFSVATLPNTLVMGIPLLKAMYGDFTQSLMVQVVVLQCIYRAATLLIQTQFPGPTA
AAITKFEIDDDIISLDGRNPLCTESETDQNGRIRVRIRRSTSSVPGSSALSSSMGLTPRPSNLSNAEIFSINTPHHHANL
EFTLGSGDVAFGYRSTSPQLSAGYASSDAYSLQPTPRASTFNEIDTTTFSTTANTPVWARSPATGRFSQQPSPTFNGVKM
VWESPAKCQGDDQRQGYFKEVGEKEISFRDCTKIPMPEVTDTKVEAAANQEMPSAPVMLRLILIMVGRKLSRNPNTYSSV
LGLVWSLISFKWDVGMPSLVKYSIKLISDAGLGMAMFSLGLFMALQPRILACGAKRATMGMVVRFICGPLLMFAASAATG
LRGVKLHAAIVQAALPQGIVPFVFAREYGLHPDILSTGVIFGMLVSLPVTLLYYILLGLY
>Maldo_HF19648-RA
MITGKDIYDVLAAIVPLYVAMILAYGSVRWWKIFTPDQCSGINRFVAVFAVPLLSFHFVSSNDPYAMNYQFILADSLQKV
VILVALFLWQAFSKRGNLEWMITLFSLSTLPNTLVMGIPLLRAMYGDFSGTLMVQIVVLQSVVWYTLMLFMFEYHGAKLL
ISEQFPETAASITSFKVDSDVVSLNGREPLQTDAEISDDGKLHVVVKRSNASSMVSSFNKSHGLNSLNSMTPRASNLTGV
EIYSVQSSREPTPRASSFNQTDFYAMFNASKAPSPKHGYTNSFQGGFGDVYSVQSSEGVTPTTSNFDEEVMKMSNMSNKK
SGARSMSGEIFIGGPASSYLPPNPLFSGSTSGGLKKKDSASGGGGGSGGASPNKEPHMFVWSSNASPVSEGNLRHAINRA
ASTDYGATDPSKVAGLRKHDSAAASKGIHELIENMSPGSKMRGDSELEIEEGSNKFPPSVSPYSSSCQKKVDMEGRVAKK
HQMPPASVMTRLILIMVWRKLIRNPNTYSSLLGVAWSLISYKWKIKMPTIVSGSISILSDAGLGMAMFSLGLFMALQPKI
IACGKSVATFAMAVRFLTGPAVIAATSIAVGLRGVLLHVAIVQAALPQGIVPFVFAKEYNVHADILSTAVIFGMLVALPI
TILYYILLDL
>Maldo_HF20659-RA
MISFTDLYHVLTAVVPLYVAMILAYGSVKWWKIFSPDQCSGINRFVALFAVPLLSFHFISTNNPYAMNYRFIAADTLQKV
IVLLVLAVWSRTSARGSLEWSITLFSLSTLPNTLVMGIPLLKGMYGDASGSLMVQIVVLQCIIWYTLMLFLFEYRGARLL
IGEQFPDTAGSIISFRVDSDIISLDGKEPLQTEAEVGEDGKLHVTVRKSTSSRSEIYSRRSHGPNSGVSLTPRPSNLTNA
EIYSLQSSRNPTPRGSSFNHTDFYSMVNGKNMSNASPRQSNYGNVGFDEEARGVGGPRGAANVGSLGYPAPPSAGIFSPV
TGPAAGAKKQPNGTDGGKDLHMFVWSSSASPVSEGGIHVFRGEYGNELAGVAALHKDYDEFGRDEFSFDNRPASNGADRE
GPVLSKLGSSSTTELHPKTANGGESKTTAMPPASVMTRLILIMVWRKLIRNPNTYSSLIGLTWSLVSYKWHIVMPAIVAR
SIAILSDAGLGMAMFSLGLFMALQPRMIACGNTVASFAMAVRFLTGPAVMAAASIAVGLRGVLLHIAIVQAALPQGIVPF
VFAKEYNVHPDILSTGVIFGMLIALPITLVYYILLGL
>Maldo_HF24542-RA
MITLSDFYHVMTAVVPLYVAMILAYGSVKWWKIFTPDQCSGINRFVALFAVPLLSFHFISSNDPYNMNTRFIAADTLQKL
IVLAVLGVWTKVSKRGCLEWMITLFSVSTLPNTLVMGIPLLKGMYGDFSGSLMVQIVVLQCIIWYTLMLFMFEYRGARLL
ISEQFPDTAGSIVSIHVDSDIMSLDGRQPLETEAEIKEDGKLHVTVRKSNASRSDIFSRRSQGLSSTTPRPSNLTNAEIY
SLQSSRNPTPRGSSFNHTDFYSMMAAGRNSNFGANDVYGMSASRGPTPRPSNFEEDCGGGAVSSATGNKPRFYHGGQGNA
AAHYPAPNPGMFSPTASKTVIANANANTNAMNAKRANGQAQKTEDNNGGKDLHMFVWSSSASPVSDVFGSNEYGGAAHDH
KEVKLAVSPGKVEGRRENQEEYLEREDFSFGNRDQMNMNNEAEKGGDGIGKAKVMPPTSVMTRLILIMVWRKLIRNPNTY
SSLIGLTWSLVSFRWHVQMPAIVAKSIAILSDAGLGMAMFSLGLFMALQPKIIACGNSIAAFTMAVRFLTGPAVMAAASI
AVGLRGTLLHVAIVQAALPQGIVPFVFAKEYNGYIWNVDCIAHHACLLHFVGAMKKLLSSGDQQTTLMAFGFCVSCKQKA
RSS
>Maldo_HF42071-RA
MISWHDLYKVLTAVVPLYVAMILAYGSVRWWKIFSPDQCSGINRFVAIFAVPLLSFHFISTNDPYTMNFRFIAADTLQKI
IMLFALGLWTNFTRNGSLEWMITIFSLSTLPNTLVMGIPLLIAMYGHKIPESGSLMVQVVVLQCIIWYTLLLFLFEYRGA
KLLIMEQFPETAASIVSFKVDSDVVSLDGRDFLETDAEIGDDGKLHVKVRKSNASRRSLSAMTPRPSNLTGAEIYSLSSS
RNPTPRGSNFNPSDFYSMMGVQGFNTRHSNFGPADLYSVQSSRGPTPRPSNFEENCAAQTVTSPRFGFYPAQTVPASYPA
PNPEFSAPIAKSNSKNQQPPPQPQVEAPPVSNSAIAKTNSHHDAKELHMFVWSSSASPVSDGGGLHVFGGNDSSAAEQSG
RSDQGAKEIRMIVADHPQNGENKAAVPESAPTAEGYGREAFSFGGRGGEGEEAERERAGPTGLTKLGSNSTTELHPKGGA
LGDPHESSVGKQMPPASVMTRLILIMVWRKLIRNPNTYSSLIGLIWSLIAFRWHVEMPRIVEKSISILSDAGLGMAMFSL
GLFMALQPKIIACGNSVAGFAMAVRFLTGPAVMAAASIAVGLRGTLLHLAIVQAALPQGIVPFVFAKEYNVHPAILSTGV
IFGMLIALPITLVYYILLGL
>Malsi_06g019990
MITLSDFYHVMTAVVPLYVAMILAYGSVKWWKIFTPDQCSGINRFVALFAVPLLSFHFISTNDPYNMNTRFIAADTLQKL
IVLAVLGVWTKVSKRGCLEWTITLFSVSTLPNTLVMGIPLLKGMYGDFSGSLMVQIVVLQCIIWYTLMLFMFEYRGARLL
ISEQFPDTAGSIVSIHVDSDIMSLDGRQPLETEAEIKEDGKLHVTVRKSNASRSDILSRRSQGLSSTTPRPSNLTNAEIY
SLQSSRNPTPRGSSFNHTDFYSMMAAGRNSNFGANDVYGMSASRGPTPRPSNFEEDGGGGAVSSATGNKPRFYHGGQNNA
VAHYPAPNPGMFSPTASRTVTANANSNAMNAKRANGQAQKTEDTNGGKDLHMFVWSSSASPVSDVFGSNEYGGAAHDHKE
VKLAVSPGKVEGRRENQEEYLEREDFRFGNRDQMNMNNEAEKGGDGIGKAKVMPPTSVMTRLILIMVWRKLIRNPNTYSS
LIGLTWSLVSFRWHVQMPAIVAKSIAILSDAGLGMAMFSLGLFMALQPKIIACGNSVAAFAMAVRFLTGPAVMAAASIAV
GLRGTLLHVAIVQAALPQGIVPFVFAKEYNVHPDILSTGVIFGMLIALPITLVYYILLGL
>Malsi_09g004540
MISLTDVYHVVAATVPLYVAMILAYLSVKWWKLFTPDQCSGINKFVAKFSIPLLSFQIISSNNPYKMNHKLILSDCLQKL
TAFLALAAVTKFSSYGGLNSIITGLSLSTLPNTLILGIPLLKAMYGDEAAKLVTQIVVLQSLIWYNMLLFLFEFRAAKAA
SVTPSSEPTAEDMEVPHEAQSKDETEDETRADNTRKIKSILLTVGRKLITNPNTHATMLGLIWASIHYKWGVKLPEIIAQ
SISILSNGGLGMAMFSLGLFMATRGSIIACGTRKAMLAMGLKFIAGPAIMALSSFAVGLRGKVLRVAVVQATLPQGIVPF
VFAKEYNVHPDVLSTGVIFGMLIALPIALAYYFLLGL
>Malsi_10g001400
MITAQDFYKVSCAIVPLYFAMLVAYASVKWCKIFSPEQCSGINRFVAVFAVPVLSFHFISQNNPYQMDTKFILADTFSKL
LVLALLSLWSILFKAAGGLDWLITIFSVATLPNTLVMGIPLLKAMYGDFTQSLMVQVVVLQCIVWYTLLLFLFEYRAATL
LIQTQFPGPTAAAITKFEIDDDIISLDGRNPLCTESETDQNGRIRVRIRRSTSSVPGSSALSSSMGLTPRPSNLSNAEIF
SINTPHHHANLEFTLGSGDVAFGYRSTSPQLSAGYASSDAYSLQPTPRASTFNEIDTTTFSTTANTPVWARSPATGRFSQ
QPSPTFNGVKMVWESPAKCQGDDQRQGYFKEVGEKEISFRDCTKIPMPEVTDTKVEAAANQEMPSAPVMLRLILIMVGRK
LSRNPNTYSSVLGLVWSLISFKWDVGMPSLVKYSIKLISDAGLGMAMFSLGLFMALQPRILACGAKRATMGMVVRFICGP
LLMFAASAATGLRGVKLHAAIVQAALPQGIVPFVFAREYGLHPDILSTGLILTEEKEDYERPAFSVD
>Malsi_12g009130
MKEYALTFEADIISLDGKEPLQTEAEVGEDGKLHVTVRKSTSTRSEIHSRRSHGPNSGVSLTPRPSNLTNAEIYSLQSSR
NPTPRGSSFNHTDFYSMVNGKNISNASPRQSHYGNVGSDEEAGGVGGARGRANGGNSGYPAPPSAGIFSPVTGPAAGAKK
KPIGADGGKDLHMFVWSSNNSPASEGGIHVFRGGEYGNELAGVAPHYKDYDEFGRNEFSFDNRPASNEADREGPVLSKLG
PSSTTELHPKTANGGESKTATMPPASVMTRLILIMVWRKLIRNPNTYSSLIGLTWSLVSYKWHIVMPAIVARSIAILSDA
GLGMAMFSLGLFMALQPRMIACGNTIASFAMAVRFLTGPAVMAAASIAVGLRGVLLHIAIVQAALPQGIVPFVFAKEYNV
HPNILSTGVIFGILIALPITLVYYILLGL
>Malsi_13g002280
MISWHDLYKVLTAVVPLYVAMILAYGSVRWWKIFSPDQCSGINRFVAIFAVPLLSFHFISTNDPYTMNFRFIAADTLQKI
IMLFALGLWTNFTRNGSLEWMITIFSLSTLPNTLVMGIPLLIAMYGHKIPESGSLMVQVVVLQCIIWYTLLLFLFEYRGA
KLLIMEQFPETAASIVSFKVDSDVVSLDGRDFLETDAEIGDDGKLHVKVRKSNASRRSLSAMTPRPSNLTGAEIYSLSSS
RNPTPRGSNFNPSDFYSMMGVQGFNTRHSNFGPTDLYSVQSSRGPTPRPSNFEENCAAQTVTSPRFGFYPAQTVPASYPA
PNPEFSAPIAKSNSKNQQPPPQPQVEAPPVSNSAIAKTNSHHDAKELHMFVWSSSASPVSDGGGLHVFGGNDSSAAEQSG
RSDQGAKEIRMIVADHPQNGENKAAVPESAPTAEGYGREAFSFGGRGGEGEEAERERAGPTGLTKLGSNSTTELHPKGGA
LGDPHESSVGKQMPPASVMTRLILIMVWRKLIRNPNTYSSLIGLIWSLIAFRWHVEMPRIVEKSISILSDAGLGMAMFSL
GLFMALQPKIIACGNSVAGFAMAVRFLTGPAVMAAASIAVGLRGTLLHLAIVQGYFRNVDSFTNYFGLLHSSGIVNVVVT
EAHMEIHKARKTKKRLPIVCSWPCIYDQNVSLFETDEDFLAEKKFS
>Malsi_13g020250
MAQFPEAAASIVSFKVDSDVVSLNGRDFLETDVEIDDDGKLHVKVWKSNASRQSLSAMTPRPSNLTGAEIYSLSSSRNPT
PRGSNFKPSDFYSMMGVQGFNTRHSNFGPVDLYSVQSSRGPTPQPHPKPNTTLSSEMQQRRMPNLALSWSFCLSGCHFKF
VAICTTELNCFTPIALRDSKRIAIATRRPDVLADVRDPEPEFPPNPIAPQSFKKKTKKKNGGAALVVPSSTSRPRLPACT
TNSTLLCFLPRLRQAPSSRPTSPATAASWCRWWCYSASSGTFSPTTSWSNKQSERNGFRGISDEEDGEVCRKKLKLSEDQ
SAISATSSPTLPHQ
>Malsi_13g020630
MITGKDIYDVLAAIVPLYVAMILAYGSVRWWKIFTPDQCSGINRFVAVFAVPLLSFHFISSNNPYAMDYQFILADSLQKF
VILVALFLWQAFSKRGNLEWMITLFSLSTLPNTLVMGIPLLRAMYGDFSGTLMVQIVVLQSVVWYTLMLFMFEYRGAKLL
ISEQFPETAASITSFRVDSDVVSLNGREPLQTDAEIGDDGKLHVVVKRSNASSMVSSFKSHGLNSLTSMTPRASNLTGVE
IYSVQSSREPTPRASSFNQTDFYAMFNASKAPSPKHGYANSFQGGFGDVYSVQSSKGVTPRTSNFDEEAMKMSNMGNKKR
GARSMSGEIFNGGAVSSYPPPNPMFSGSTSGGPKKKDSGSGGGGGGGGSGGAAPNKELHMFVWSSSASPVSEGNLRHAVN
RAASTDFGATDPSKAAGLHQHEGAAASKGIHELIENMSPGRKMSGDRELEIEEGSNKFPPSVSPYSSTSCQKKVDIEGGV
AKKHQMPPASVMTRLILIMVWRKLIRNPNTYSSLLGVAWSLISYKWNIKMPTIVSGSISILSDAGLGMAMFSLGLFMALQ
PKIIACGKSVATFSMAVRFLTGPAVIAATSIAVGLRGVLLHVAIVQAALPQGIVPFVFAKEYNVHADILSTA
>Malsi_14g010640
MISFTDLYHVLTAVVPLYVAMILAYGSVKWWKIFSPDQCSGINRFVALFAVPLLSFHFISTNNPYAMNYRFIAADTLQKV
IVLLVLAVWSRTSARGSLEWSITLFSLSTLPNTLVMGIPLLKGMYGDASGSLMVQIVVLQCIIWYTLMLFLFEYRGARLL
IGEQFPDTAGSIISFRVDSDIISLDGKEPLQTEAEVGEDGKLHVTVRKSTSSRSEIYSRRSHGPNSGVSLTPRPSNLTNA
EIYSLQSSRNPTPRGSSFNHTDFYSMVNGKNMSNASPRQSNYGNVGFDEEARGVGGPRGAANVGSLGYPAPPSAGIFSPV
TGPAAGAKKQPNGTDGGKDLHMFVWSSSASPVSEGGIHVFRGEYGNELAGVAALHKDYDEFGRDEFSFDNRPASNGADRE
GPVLSKLGSSSTTELHPKTANGGESKTTAMPPASVMTRLILIMVWRKLIRNPNTYSSLIGLTWSLVSYKWHIVMPAIVAR
SIAILSDAGLGMAMFSLGLFMALQPRMIACGNTVASFAMAVRFLTGPAVMAAASIAVGLRGVLLHIAIVQAALPQGIVPF
VFAKEYNVHPDILSTGVIFGMLIALPITLVYYILLGL
>Malsi_14g022980
MITLSDFYHVMTAVVPLYVAMILAYGSVKWWKIFTPDQCSGINRFVALFAVPLLSFHFISSNDPYNMNTRFIAADTLQKL
IVLAVLGVWTKVSKRGCLEWMITLFSVSTLPNTLVMGIPLLKGMYGDFSGSLMVQIVVLQCIIWYTLMLFMFEYRGARLL
ISEQFPDTAGSIVSIHVDSDIMSLDGRQPLETEAEIKEDGKLHVTVRKSNASRSDIFSRRSQGLSSTTPRPSNLTNAEIY
SLQSSRNPTPRGSSFNHTDFYSMMAAGRNSNFGANDVYGMSASRGPTPRPSNFEEDCGGGAVSSATGNKPRFYHGGQGNA
AAHYPAPNPGMFSPTASKTVIANANANTNAMNAKRANGQAQKTEDNNGGKDLHMFVWSSSASPVSDVFGSNEYGGAAHDH
KEVKLAVSPGKVEGRRENQEEYLEREDFSFGNRDQMNMNNEAEKGGDGIGKAKVMPPTSVMTRLILIMVWRKLIRNPNTY
SSLIGLTWSLVSFRWHVQMPAIVAKSIAILSDAGLGMAMFSLGLFMALQPKIIACGNSIAAFTMAVRFLTGPAVMAAASI
AVGLRGTLLHVAIVQAALPQGIVPFVFAKEYNVHPDILSTGVIFGMLIALPITLVYYILLGL
>Malsi_16g002610
MISWHDLYNVLTAVVPLYVAMILAYGSVRWWKIFSPDQCSGINSFVAIFAVPLLSFHFISTNDPYTMNFRFIAADTLQKI
IMLFALGLWTNFTRNGSLEWLITIFSLSTLPNTLVMGIPLLIAMYGKKIPESGSLMVQLVVVQCIIWYTLLLFLFEYRGA
KLLIMEQFPETAASIVSFKLDSDVISLDGRDFLETDAEIGNDGKLHVKVRKSNASRRSLSAMTPRPSNLSSAEIYSLSSS
RNPTPRGSNFNPSDLYSVMGVHGFNSRHSNFGPADLYSVQSSRGPTPRPSNFEENCAAQTVMTVPASYPAPNPEFSAPTA
KNSNTIQQQQQPQVAAQPVSDSAAAKTNSHLDAKELHMFVWSSSESPVSEGSGLHVFGGTDFGAAEESGRSDHGAKEIRM
LVADHLQNGENKVPESAPTAEGYGGEALRCGWRGGEGEEAEGEKEGTTGLNKLASSSTAELHARGGRQMPPASVITRLIL
IMVWRKLIRNPNTYSSLIGLIWALIAFRWHVGMPKIVEKSISILSDAGLGMAMFSLGLFMALQPRIIACGNSVGGYAMAV
RFLTGPAVMAAASIAVGLRGTLLHLAIVQKHRWIHKARKKKRDQIVCVWPRKNTQNVSHIEIDKDFPVEKKLS
>Malsi_16g021510
MITGKDIYDVLAAIVPLYVAMILAYGSVRWWKIFTPDQCSGINRFVAVFAVPLLSFHFVSSNDPYAMNYQFILADSLQKV
VILVALFLWQAFSKRGNLEWMITLFSLSTLPNTLVMGIPLLRAMYGDFSGTLMVQIVVLQSVVWYTLMLFMFEYHGAKLL
ISEQFPETAASITSFKVDSDVVSLNGREPLQTDAEISDDGKLHVVVKRSNASSMVSSFNKSHGLNSLNSMTPRASNLTGV
EIYSVQSSREPTPRASSFNQTDFYAMFNASKAPSPKHGYTNSFQGGFGDVYSVQSSEGVTPTTSNFDEEAMKMSNMSNKK
SGARSMSGEIFIGGPASSYLPPNPLFSGSTSGGLKKKDSASGGGGGSGGASPNKEPHMFVWSSNASPVSEGNLRHAINRA
ASTDYGATDPSKVAGLRKHDSAAASKGIHELIENMSPGSKMRGDSELEIEEGSNKFPPSVSPYSSSCQKKVDMEGRVAKK
HQMPPASVMTRLILIMVWRKLIRNPNTYSSLLGVAWSLISYKWKIKMPTIVSGSISILSDAGLGMAMFSLGLFMALQPKI
IACGKSVATFAMAVRFLTGPAVIAATSIAVGLRGVLLHVAIVQAALPQGIVPFVFAKEYNVHADILSTAVIFGMLVALPI
TILYYILLDL
>Malsy_06g020160
MITLSDFYHVMTAVVPLYVAMILAYGSVKWWKIFTPDQCSGINRFVALFAVPLLSFHFISTNDPYNMNTRFIAADTLQKL
IVLAVLGVWTKVSKRGCLEWTITLFSVSTLPNTLVMGIPLLKGMYGDFSGSLMVQIVVLQCIIWYTLMLFMFEYRGARLL
ISEQFPDTAGSIVSIHVDSDIMSLDGRQPLETEAEIKEDGKLHVTVRKSNASRSDILSRRSQGLSSTTPRPSNLTNAEIY
SLQSSRNPTPRGSSFNHTDFYSMMAAGRNSNFGANDVYGMSASRGPTPRPSNFEEDGGGGAVSSATGNKPRFYHGGQNNA
VAHYPAPNPGMFSPTASRTVTANANSNAMNAKRANGQAQKTEDTNGGKDLHMFVWSSSASPVSDVFGSNEYGGAAHDHKE
VKLAVSPGKVEGRRENQEEYLEREDFRFGNRDQMNMNNEAEKGGDGIGKAKVMPPTSVMTRLILIMVWRKLIRNPNTYSS
LIGLTWSLVSFRWHVQMPAIVAKSIAILSDAGLGMAMFSLGLFMALQPKIIACGNSVAAFAMAVRFLTGPAVMAAASIAV
GLRGTLLHVAIVQAALPQGIVPFVFAKEYNVHPDILSTGVIFGMLIALPITLVYYILLGL
>Malsy_09g003940
MISLTDVYHVVAATVPLYIAMILAYLSVKWWKLFTPDQCSGINKFVAKFSIPLLSFQIISSNNPYKMNHKLILSDCLQKL
TAFLALAAVTKFSSYGGLNSIITGLSLSTLPNTLILGIPLLKAMYGDEAAKLVTQIVVLQSLIWYNMLLFLFEFRAAKAA
SVTPSSEPTAEDMEVPHEAQSKDETEDETRADNTRKIKSILLTVGRKLITNPNTHATMLGLIWASIHYKWGVKLPEIIAQ
SISILSNGGLGMAMFSLGLFMATRGSIIACGTRKAMLAMGLKFIAGPAIMALSSFAVGLRGKVLRVAVVQATLPQGIVPF
VFAKEYNVHPDVLSTGVIFGMLIALPIALAYYFLLGL
>Malsy_10g000990
MITAQDFYKVSCAIVPLYFAMLVAYASVKWCKIFSPEQCSGINRFVAVFAVPVLSFHFISQNNPYQMDTKFILADTFSKL
LVLALLSLWSILFKAAGGLDWLITIFSVATLPNTLVMGIPLLKAMYGDFTQSLMVQVVVLQCIVWYTLLLFLFEYRAATL
LIQTQFPGPTAAAITKFEIDDDIISLDGRNPLCTESETDQNGRIRVRIRRSTSSVPGSSALSSSMGLTPRPSNLSNAEIF
SINTPHHHANLEFTLGSGDVAFGYRSTSPQLSAGYASSDAYSLQPTPRASTFNEIDTTTFSTTANTPVWARSPATGRFSQ
QPSPTFNGVKMVWESPAKCQGDDQRQGYFKEVGEKEISFRDCTKIPMPEVTDTKVEAAANQEMPSAPVMLRLILIMVGRK
LSRNPNTYSSVLGLVWSLISFKWDVGMPSLVKYSIKLISDAGLGMAMFSLGLFMALQPRILACGAKRATMGMVVRFICGP
LLMFAASAATGLRGVKLHAAIVQAALPQGIVPFVFAREYGLHPDILSTG
>Malsy_12g008730
MISFTDLYHVLTAVVPLYVAMILAYGSVKWWKIFSPDQCSGINRFVALFAVPLLSFHFISTNNPYAMNYRFIAADTLQKI
IVLAVLAVWSRTSARGSLEWSITLFSLSTLPNTLVMGIPLLKGMYGDASGSLMVQIVVLQCIIWYTLMLFLFEYRGARLL
IGEQFPDTAGSIISFRVDSDIISLDGKEPLQTEAEVGEGGKLHVTVRKSTSTRSEIHSRRSHGPNSGVSLTPRPSNLTNA
EIYSLQSSRNPTPRGSSFNHTDFYSMVNGKNMSNASPRQSHYGNVGSDEEAGGVGGARGRANGGNSGYPALPSAGIFSPV
TGPAAGAKKKPIGADGGKDLHMFVWSSNNSPASEGGIHVFRGGEYGNELAGVAPHYKDYDEFGRNEFSFDNRPASNEADR
EGPVLSKLGSSSTTELHPKTANGGESKTATMPPASVMTRLILIMVWRKLIRNPNTYSSLIGLTWSLVSYKWHIVMPAIVA
RSIAILSDAGLGMAMFSLGLFMALQPRMIACGNTIASFAMAVRFLTGPAVMAAASIAVGLRGVLLHIAIVQAALPQGIVP
FVFAKEYNVHPNILSTGVIFGMLIALPITLVYYILLGL
>Malsy_13g002050
MISWHDLYKVLTAVVPLYVAMILAYGSVRWWKIFSADQCSGINRFVAIFAVPLLSFHFISTNDPYTMNFRFIAADTLQKI
IMLFALGLWTNFTRNGSLEWMITIFSLSTLPNTLVMGIPLLIAMYGHKIPESGSLMVQVVVLQCIIWYTLLLFLFEYRGA
KLLIMEQFPETAASIVSFKVDSDVVSLDGRDFLETDAEIGDDGKLHVKVRKSNASRRSLSAMTPRPSNLTGAEIYSLSSS
RNPTPRGSNFNPSDFYSMMGVQGFNTRHSNFGPADLYSVQSSRGPTPRPSNFEENCAAQTVTSPRFGFYPAQTVPASYPA
PNPEFSAPIAKSNSKNQQPPPQPQVEAPPVSNSAIAKTNSHHDAKELHMFVWSSSASPVSDGGGLHVFGGNDSSAAEQSG
RSDQGAKEIRMIVADHPQNGENKAAVPESAPTAEGYGREAFSFGGRGGEGEEAERERAGPTGLTKLGSNSTTELHPKGGA
LGDLHESSVGKQMPPASVMTRLILIMVWRKLIRNPNTYSSLIGLIWSLIAFRWHVEMPRIVEKSISILSDAGLGMAMFSL
GLFMALQPKIIACGNSVAGFAMAVRFLTGPAVMAAASIAVGLRGTLLHLAIVQAALPQGIVPFVFAKEYNVHPAILSTGF
TNYFGLLHSSGIVNVVVTEAHMEIHKARKTKKRLPIVCSWPCIYDQNVSLFETDEDFLAEKKFS
>Malsy_13g019670
MCIHNSKAAPSSATHPYFSSAHSAVQQLTLSHFLTSHASKSSPQKLHQTDAEIGDHGKLHVKVRKSNASRRSLSAMTPRP
SNLTGAEIYSLSSSRNPTPRGSNFNPFDFYSMMGVQGFNTRHSNFRPADLYSVQSSCGPTPQPHPQPNTAPSSEMQWRRM
PNLALSWSFCLSGCHFKVRRM
>Malsy_13g020080
MITGKDIYDVLAAIVPLYVAMILAYGSVRWWKIFTPDQCSGINRFVAVFAVPLLSFHFISSNNPYAMDYQFILADSLQKV
VILVALFLWQAFSKRGNLEWMITLFSLSTLPNTLVMGIPLLRAMYGDFSGTLMVQIVVLQSVVWYTLMLFMFEYRGAKLL
ISEQFPETAASITSFRVDSDVVSLNGREPLQTDAEIGDDGKLHVVVKRSNASSMVSSFKSHGLNSLTSMTPRASNLTGVE
IYSVQSSREPTPRASSFNQTDFYAMFNASKAPSPKHGYANSFQGGFGDVYSVQSSKGVTPRTSNFDEEAMKMSNMGNKKR
GARSMSGEIFNGGAVSSYPPPNPMFSGSTSGGPKKKDSGSGGGGGGGSGGAAPNKELHMFVWSSSASPVSEGNLRHAVNR
AASTDFGATDPSKAAGLHQHEGAAASKGIHELIENMSPGRKMSGDRELEIEEGSNKFPPSVSPYSSTSCQKKVDIEGGVA
KKHQMPPASVMTRLILIMVWRKLIRNPNTYSSLLGVAWSLISYKWNIKMPTIVSGSISILSDAGLGMAMFSLGLFMALQP
KIIACGKSVATFSMAVRFLTGPAVIAATSIAVGLRGVLLHVAIVQAALPQGIVPFVFAKEYNVHADILSTAVIFGMLIAL
PITILYYILLGL
>Malsy_14g009640
MISFTDLYHVLTAVVPLYVAMILAYGSVKWWKIFSPDQCSGINRFVALFAVPLLSFHFISTNNPYAMNYRFIAADTLQKV
IVLLVLAVWSRTSARGSLEWSITLFSLSTLPNTLVMGIPLLKGMYGDASGSLMVQIVVLQCIIWYTLMLFLFEYRGARLL
IGEQFPDTAGSIISFRVDSDIISLDGKEPLQTEAEVGEDGKLHVTVRKSTSSRSEIYSRRSHGPNSGVSLTPRPSNLTNA
EIYSLQSSRNPTPRGSSFNHTDFYSMVNGKNMSNASPRQSNYGNVGFDEEARGVGGPRGAANVGSLGYPAPPSAGIFSPV
TGPAAGAKKQPNGTDGGKDLHMFVWSSSASPVSEGGIHVFRGEYGNELAGVAALHKDYDEFGRDEFSFDNRPASNGADRE
GPVLSKLGSSSTTELHPKTANGGESKTTAMPPASVMTRLILIMVWRKLIRNPNTYSSLIGLTWSLVSYKWHIVMPAIVAR
SIAILSDAGLGMAMFSLGLFMALQPRMIACGNTVASFAMAVRFLTGPAVMAAASIAVGLRGVLLHIAIVQAALPQGIVPF
VFAKEYNVHPDILSTGVIFGMLIALPITLVYYILLGL
>Malsy_14g021800
MITLSDFYHVMTAVVPLYVAMILAYGSVKWWKIFTPDQCSGINRFVALFAVPLLSFHFISSNDPYNMNTRFIAADTLQKL
IVLAVLGVWTKVSKRGCLEWMITLFSVSTLPNTLVMGIPLLKGMYGDFSGSLMVQIVVLQCIIWYTLMLFMFEYRGARLL
ISEQFPDTAGSIVSIHVDSDIMSLDGRQPLETEAEIKEDGKLHVTVRKSNASRSDIFSRRSQGLSSTTPRPSNLTNAEIY
SLQSSRNPTPRGSSFNHTDFYSMMAAGRNSNFGANDVYGMSTSRGPTPRPSNFEEDCGGGAVSSATGNKPRFYHGGQGNA
AAHYPAPNPGMFSPTASKTVIANANANTNAMNAKRANGQAQKTEDNNGGKDLHMFVWSSSASPVSDVFGSNEYGGAAHDH
KEVKLAVSPGKVEGRRENQEEYLEREDFSFGNRDQMNMNNEAEKGGDGIGKAKVMPPTSVMTRLILIMVWRKLIRNPNTY
SSLIGLTWSLVSFRWHVQMPAIVAKSIAILSDAGLGMAMFSLGLFMALQPKIIACGNSIAAFTMAVRFLTGPAVMAAASI
AVGLRGTLLHVAIVQAALPQGIVPFVFAKEYNVHPDILSTGVIFGMLIALPITLVYYILLGL
>Malsy_16g001970
QRRRFTHAHSQQPVKNDFVARPLQRVDGGGAAVRGDDLSLWLRPIFSPDQCSGINSFVAIFAVPLLSFHFISTNDPYTMN
FRFIAADTLQKIIMLFALGLWTNFTRNGSLEWLITIFSLSTLPNTLVMGIPLLIAMYGKKIPESGSLMVQLVVVQCIIWY
TLLLFLFEYRGAKLLIMEQFPETAASIVSFKLDSDVVSLDGRDFLETDAEIGNDGKLHVKVRKSNASRRSLSAMTPRPSN
LSSAEIYSLSSSRNPTPRGSNFNPSDLYSMMGVHGFNSCHSNFGPADLYSVQSSRGPTPRPSNFEENCAAQTVKTVPASY
PAPNPEFSAPTAKNSDTIQKQQQPQVADQPVSDSAAAKTNSLLDAKELHMFVWSSSESPVSEGSGLHVFGGTDFGAAEES
GRSDHGAKEIRMLVADHLQNGENKVPESAPTAEGYGGEALRCGWRGGEGEEAEGEKEGTTGLNKLASSSTAELHARGGRQ
MPPASVITRLILIMVWRKLIRNPNTYSSLIGLIWALIAFRWHVGMPKIVEKSISILSDAGLGMAMFSLGLFMALQPRIIA
CGNSVGGYAMAVRFLTGPAVMAAASIAVGLRGTLLHLAIVQAALPQGLVPFVFAKEYNVHPAILSTAVIFGMLIALPITL
VYYILLGLWIHKARKKKRDQIVCVWPRKYTQNVSHIEIDNDFPVEKKLS
>Malsy_16g019850
MITGKDIYDVLAAIVPLYVAMILAYGSVRWWKIFTPDQCSGINRFVAVFAVPLLSFHFVSSNDPYAMNYQFILADSLQKV
VILVALFLWQAFSKRGNLEWMITLFSLSTLPNTLVMGIPLLRAMYGDFSGTLMVQIVVLQSVVWYTLMLFMFEYHGAKLL
ISEQFPETAASITSFKVDSDVVSLNGREPLQTDAEISDDGKLHVVVKRSNASSMVSSFNKSHGLNSLNSMTPRASNLTGV
EIYSVQSSREPTPRASSFNQTDFYAMFNASKAPSPKHGYTNSFQGGFGDVYSVQSSEGVTPTTSNFDEEAMKMSNMSNKK
SGARSMSGEIFIGGPASSYLPPNPLFSGSTSGGLKKKDSASGGGGGSGGASPNKEPHMFVWSSNASPVSKGNLRHAINRA
ASTDFGATDPSKVAGLRKHDSAAASKGIHELIENMSPGSKMRGDSELEIEEGSNKFPPSVSPYSSSCQKKVDMEGGVAKK
HQMPPASVMTKLILIMVWRKLIRNPNTYSSLLGVAWSLISYKWKIKMPTIVSGSISILSDAGLGMAMFSLGLFMALQPKI
IACGKSVATFAMAVRFLTGPAVIAATSIAVGLRGVLLHVAIVQAALPQGIVPFVFAKEYNVHADILSTAVIFGMLVALPI
TILYYILLDL
>Pruav_sc0000103.1_g670.1.mk
MISLSDFYHVMTAVVPLYVAMILAYGSVKWWKIFTPDQCSGINRFVALFAVPLLSFHFISSNDPYNMNTRFIAADTLQKL
IVLAVLAVWTKVSKRGCLEWTITLFSLSTLPNTLVMGIPLLKGMYGDFSGSLMVQIVVLQCIIWYTLMLFMFEYRGAKLL
ISEQFPDTAGSIVSIHVDSDIMSLDGRQPLETEAEIKEDGKLHVTVRKSNASRSDIFSRRSQGLSSTTPRPSNLTNAEIY
SLQSSRNPTPRGSSFNHTDFYSMMAAGRNSNFGSSDVYGLSASRGPTPRPSNYEEDGTGVVSATGNKPRFYHGGQQGNNT
TAHYPAPNPGMFSPTASKNVAAANNNMEGRRENQEEYLERDDFSFGNRDQMNMNHEQAEKAAGDGKGKVMPPTSVMTRLI
LIMVWRKLIRNPNTYSSLIGLTWSLVSFRWHIQMPAIIAKSIAILSDAGLGMAMFSLGLFMALQPRIIACGNSIAAFTMA
VRFLTGPAVMAAASIAVGLRGTLLHVAIVQAALPQGIVPFVFAKEYNVHPDILSTGGYIWNVNCVAHNACLLHFVGAMKK
ASGAGDQQWLFAFMQ
>Pruav_sc0000299.1_g150.1.mk
MISLADVYHVVAATVPLYVAMILAYVSVKWWKLFTPDQCSGINKFVAKFSIPLLSFQVISGNNPYKMNLKLILSDCLQKL
IAFLALTAITKFSSHGGLNSIITGLSLSTMPNTLILGIPLLKAMYGDEAAMLVTQIVVLQSLIWYNMLLFLFEFRAAKAA
SVTPSSESTAEEMEAPQEAQSKEEAEDETRSRTPKKIKSILLTVGRKLIANPNTHATLLGLIWASIHYKWGVKLPDIVTQ
SIAILSTGGLGMAMFSLGLFMASRGSIIACGTRTGMLAMGLKFMAGPALMAVSSFAVGLRGRILRVAIVQAALPQGIVPF
VFAKEYNVHPDILSTGVIFGMLIALPIALAYYFLLGL
>Pruav_sc0000624.1_g580.1.mk
MITGKDIYDVFAAIVPLYVAMILAYGSVRWWKIFTPDQCSGINRFVAVFAVPLLSFHFISSNDPYAMNYKFILADSLQKV
VILVALFLWRAFSKRGNLEWMITLFSLSTLPNTLVMGIPLLKAMYGDFSGTLMVQIVVLQSVIWYTLMLFMFEYRDAKLL
ISEQFPETAASITSFRVDSDVVSLSGREPLHTDAEIGDDGKLHVMVKRSNASSFNRSHRLNSLNSMTSRASNLTGVEFYS
VQSSLETSRASSFNQTDFYAMFSASKAPSRKHGYTNSFQGGFGDDEEALKMSTTNKKRRERSMSCEVLYGGMVSSYPPPK
PMFSRSTSGMPKKKDGGGEAVHNKDLHMFVWNSSASLDSEGNLRHAVNRAASTDFGVIDPSKAAALQQHETAASKGMHDL
ILNMSPGRKMSEDRVLEIEEGSKFPASASPYSSFRKKVDMEDGGVAKKHQMLPASVMIRLILIMIWRKLIRNPNTYASLL
GLAWSLISYKWHIKMPTIVSGSVSILSDAGLGMAMFSLGLFMALQPKIIACGKSVATFAMAVRFLAGPAVIAGTSIAVGL
RGVLLHVAIVQAALPQGIVPFVFAKEYNVHADILSTAVIFGMLLAVGDIYDVFAAIVPLYVAMILAYGSVRWWKIFTPDQ
CSGINRFVAVFAVPLLSFHFISSNDPYAMNYQFILADSLQKVVILVALFLWQAFSKRGNLEWMITLFSLSTLPNTLVMGI
PLLKAMYGDFSGTLMVQIVVLQSVIWYTFMLFMFEYRGAKLLISEQFPETAASITSFRVDSDVVSLNGREPLQTDAEIGD
DGKLHVVVKRSNASSMVSSFNKSHGLNSLTSMTPRASNLTGVEIYSVQSSREPTPRASSFNQTDFYAMFNASKAPSPKHG
YTNSFQGGFGDVYSVQSSKGVTPRTSNFDEEALKMSTSNKKRGARSMSGEIFNGGMVSSYPPPNPMFSGSTSGGPKKKDS
GGGGGGGGGGGGSGGAAPNKELHMFVWSSSASPVSEGNLRHAVNRAASTDFGVIDPSKAAALHQHETAASKGMHELIENM
SPGRKMSGDKELETEEGSKFPPSASPYSSCQKKVDMEGGVAKKHQMPPASVMTRLILIMVWRKLIRNPNTYSSLLGVAWS
LISYKWHIKMPTIVSGSISILSDAGLGMAMFSLGLFMALQPKIIACGKSVATFAMAVRFLTGPAVIAATSIAVGLRGVLL
HVAIVQEYNVHADILSTAVIFGMLVALPITILYYFLLGL
>Pruav_sc0001218.1_g170.1.mk
MISFTDLYHVLTAVVPLYVAMILAYGSVKWWKIFSPDQCSGINRFVALFAVPLLSFHFISTNNPYAMNYRFIAADTLQKV
IVLVALAVWSRTSSRGSLEWSITLFSLSTLPNTLVMGIPLLKGMYGDASGSLMVQIVVLQCIIWYTLMLFLFEYRGARLL
IGEQFPDTAGSIISFRVDSDIISLDGKEPLQTEAEVGEDGKLHVTVRKSTSSRSEIYSRRSHGPNSGVSLTPRPSNLTNA
EIYSLQSSRNPTPRGSSFNHTDFYSMVNGKNMSNASPRQSNYGNVGFDEEAGGVGMRGANGVYPPGNSGYPAPPTAGIFS
PVTGPNAKKKPNGADGGKDLHMFVWSSSASPVSEGGIHVFRGGEYGNDIGGVAHQKDYDEFGRDEFSFDNRPNSNGVDRE
GPVLSKLGSSSTTELHPKTAHGEPKATAMPPASVMTRLILIMVWRKLIRNPNTYSSLIGLTWSLVSYKWHVVMPAIVARS
IAILSDAGLGMAMFSLGLFMALQPKMIACGNSVASFAMAVRFLSGPAVMAAASIAVGLRGVLLHIAIVQAALPQGIVPFV
FAKEYNVHPDILSTGVIFGMLIALPITLVYYILLGL
>Pruav_sc0002842.1_g240.1.mk
MITAQDFYKVTCAIVPLYFAMLVAYASVKWCKIFTPEQCSGINRFVAVFAVPVLSFHFISQNNPYQMDTKFILADTFSKL
LVLALLSLWAIFFKAGGLDWLITLFSLATLPNTLVMGIPLLKAMYGDFTQSLMVQVVVLQCIIWYTLLLFLFEYRAATLL
IQTQFPGPTAAAITKFEIDDDVISLDGRNALCTESETDDNGRIRVRIRRSTSSVPGSSALSSSMGLTPRPSNLSNAEIFS
INTPHHANHDFTLGHGDVAFGYRSASPQFSTGYASSDAYSLQPTPRASTFNEMDTTTVATTANTPVWGRSPVAGKFSQQP
SPAFSGVRMVWESPVKCESGDQNQIQHGRKEVGEKEISFRDCTKIPMPEEADTKAAETNQEMPSALVMLRLILIMVGRKL
SRNPNTYSSVLGLVWSLISFKWDVGMPNLVKYSIKIISDAGLGMAMFSLGLFMALQPRIIACGTKRATMGMGIRFICGPL
LMSAASVATGLRGVKLHAAIVQLCYYLLTANSVHFLGLFMALQPRIIACGTKRATMGMGIRFICGPLLMSAASVATGLRG
VKLHAAIVQAALPQGIVPFVFAREYGLHPDILSTGVIFGMLVSLPVTLLYYILLGLY
>Pyrbr_009343690.2_cds_XP_009341965.1_1
MISFTDLYHVVTAVVPLYVAMILAYGSVKWWKIFSPDQCSGINRFVALFAVPLLSFHFISTNNPYAMNYRFIAADTLQKV
IVLAVLAVWSRTSARGSLEWSITLFSLSTLPNTLVMGIPLLKGMYGDASGSLMVQIVVLQCIIWYTLMLFLFEYRGARLL
IGEQFPDTAGSIISFRVDSDIISLDGKEPLQTEAEVGEDGKLHVTVRKSTSSRSEIHSRRSHGPNSGVSFTPRPSNLTNA
EIYSLQSSRNPTPRGSSFNHTDFYSMVNGKNNMSNASPRQSNYGNVGFDEEAGGVGGARGRANGGSSGYPAPPSAGIFSP
VTGPAAGAKKKPIGADGGKDLHMFVWSSNNSPVSEGGIHVFRGGEYSNELVGVAPHYEGNAFAVEISVSVNSCNCNYYDE
FGRNEFSFDNRPASNEADREGPVLSKLGSSSTTELHPKTANGGESKTAAMPPASVMTRLILIMVWRKLIRNPNTYSSLIG
LTWSLVSYKWHIVMPAIVARSIAILSDAGLGMAMFSLGLFMALQPRMIACGNTIASFAMAVRFLTGPAIMAAASIAVGLR
GVLLHIAIVQAALPQGIVPFVFAKEYNVHPNILSTGVIFGMLIALPITLVYYILLGL
>Pyrbr_009344597.2_cds_XP_009342872.1_1
MISLTDVYHVVAATVPLYVAMILAYLSVKWWKLFTPDQCSGINKFVAKFSIPLLSFQIISSNDPYKMNHKLILADCLQKL
TAFLALAAVTKFSSYGGLNSIITGLSLSTLPNTLILGIPLLKAMYGDEAAKLVTQIVVLQSLIWYNMLLFLFEFRAAKAA
SVTPSSEPTAEEMDVPHEAQSKDETEDETRANNTKKIKSILLTVGRKLITNPNTHATLLGLIWASIHYRWEVKLPEIIAQ
SIAILSNGGLGMAMFSLGLFMASRGSIIVCGTRKAMIAMGLKFIAGPAIMAVSSFAVGLRGRVLRVAVVQATLPQGIVPF
VFAKEYNVHPDILSTGVIFGMLIALPIALAYYFLLGL
>Pyrbr_009351841.2_cds_XP_009350116.1_1
MITGKDIYDVLAAIVPLYVAMILAYGSVRWWKIFTPDQCSGINRFVAVFAVPLLSFHFISSNDPYAMNYQFILADSLQKV
VILVALFLWQAFSKRGNLEWMITLFSLSTLPNTLVMGIPLLRAMYGDFSGTLMVQIVVLQSVVWYTLMLFMFEYRGAKLL
ISEQFPETAASITSFKVDSDVVSLNGREPLQTDAEIGDDGKLHVVVKRSNASSMVSSFNKSHGLNSLNSTTPRASNLTGV
EIYSVKSSREPTPRASSFNQTDFCAMFNASKAPSPKHGYTNSFQGGFGDVYSVQSSKGVTPRTSNFDEEAMKMNNMSYKK
SRARSMSGEIFNGGPASPYPPPNPLFSGSTSGGLKKKDSASGGGGGSGGAAPNKEPHMFVWSSNASPVSEGNLRHAVAST
DFGATDPSKVAGLHQHDSAAASKGIHELIENMSPGRKMRGDSELEIEEGSNKFPPSVSSYSSSCQKKVDMEGGVAKKHQM
PPASVMTRLILIMVWRKLIRNPNTYSSLLGVAWSLISYKWKIKMPTIVSGSISILSDAGLGMAMFSLGLFMALQPKIIAC
GKSVATFSMAVRFLTGPAVIAATSIAVGLRGVLLHVAIVQAALPQGIVPFVFAKEYNVHADILSTAVIFGMLVALPVTIL
YYILLGL
>Pyrbr_009357764.2_cds_XP_009356039.1_1
MITLSDFYHVMTAVVPLYVAMILAYGSVKWWKIFTPDQCSGINRFVALFAVPLLSFHFISTNDPYNMNTRFIAADTLQKL
IVLAVLGVWTKVSKRGCLEWTITLFSVSTLPNTLVMGIPLLKGMYGEFSGSLMVQIVVLQCIIWYTLMLFMFEYRGARLL
ISEQFPDTAGSIVSIHVDSDIMSLDGRQPLETEAEIKEDGKLHVTVRKSNASRSDILSRRSQGLSSTTPRPSNLTNAEIY
SLQSSRNPTPRGSSFNHTDFYSMMATGRNSNFGANDVYGMSASRGPTPRPSNFEEDGGGGAVSSATGNKPRFYHGGQNNA
AAHYPAPNPGMFSPTASRTVTTNANSNAMNAKRANGQVQKTEDNNGGKDLHMFVWSSSASPVSDVFGSNEYGGAAHDHKE
VKLAVSPGKVEGRRENQEEYLEREDFRFGNRDQMNMNNEVEKGGDGVGKGKVMPPTSVMTRLILIMVWRKLIRNPNTYSS
LIGLTWSLVSFRWHVQMPAIVAKSIAILSDAGLGMAMFSLGLFMALQPKIIACGNSVAAFAMAVRFLTGPAVMAAASIAV
GLRGTLLHVAIVQAALPQGIVPFVFAKEYNVHPDILSTGVIFGMLIALPITLVYYILLGL
>Pyrbr_009357869.2_cds_XP_009356144.1_1
MISWHDLYKVLTAVVPLYVAMILAYGSVRWWKIFSPDQCSGINRFVAIFAVPLLSFHFISTNNPYTMNFRFIAADTLQKI
IMLFALGLWTNFTRNGSLEWMITIFSLSTLPNTLVMGIPLLIAMYGHKIPESGSLMVQVVVLQCIIWYTLLLFLFEYRGA
KLLIMEQFPETAASIVSFKVDSDVVSLDGRDFLETDAEIGDDGKLHVKVRKSNASRRSLSAMTPRPSNLTGAEIYSLSSS
RNPTPRGSNFNPSDFYSMMGVQGFNTRHSNFGPADLYSVQSSRGPTPRPSNFEENCAAQNVTSPRFGFYPAQTVPASYPA
PNPEFSAPIAKSNSKNQQPPQPQVEAPPVSNSAIAKTNSHHDAKELHMFVWSSSASPVSDGGGLHVFGGNDFSAAEQSGR
SDQGAKEIRMIVADHPQNGENKAAVPESAPTAEGYGGEAFSFGGRGGEGEEAERERSGPTGLTKLGSNSTTELHPKGGGP
GDLHESSVGKQMPPASVMTRLILIMVWRKLIRNPNTYSSLIGLIWSLIAFRWHVAMPKIVEKSISILSDAGLGMAMFSLG
LFMALQPKIIACGNSVAGFAMAVRFLTGPAVMAAASIAVGLRGTLLHLAIVQAALPQGIVPFVFAKEYNVHPAILSTAVI
FGMLIALPITLVYYILLGL
>Pyrbr_009359640.2_cds_XP_009357915.1_1
MISWHDLYNVLTAVVPLYVAMILAYGSVRWWKIFSPDQCSGINSFVAIFAVPLLSFHFISTNDPYTMNFRFVAADTLQKI
IMLFALSLWTNFTRNGSLEWLITIFSLSTLPNTLVMGIPLLIAMYGKKIPESGSLMVQLVVVQCIIWYTLLLFLFEYRGA
KLLIMEQFPETAASIVSFKLDSDVVSLDGRDFLETDAEIGNDGKLHVKVRKSNASRRSFSEMTPRQSNLSSAEIYSLSSS
RNPTPRGSNFNPSDLYSMMGVHGFNTRHSNFGPADLYSVQSSRGPTPRPSNFEENCAAQTVKTVPASYPAPNPEFSAPTA
KNSNTIQQQQKPQVAAQPVSDSAAAKTNSHHDAKELHMFVWSSSDSPVSEGSGLHVFGGTNFGAAEESGRSDRGAKEIRM
LVADHLQNGENKVPVPETAPTADVYGGEAFSFGGRGGEGEEAEREKEGTTGLNKLASSSTAELHTRGGRQMPPASVMTRL
ILIMVWRKLIRNPNTYSSLIGLIWALIAFRWHVGMPKIVEKSISILSDAGLGMAMFSLGLFMALQPRIIACGNSVGGYAM
AARFLTGPAVMAAASIAVGLRGTLLHLAIVQAALPQGVVPFVFAKEYNVHPAILSTAVIFGMLIALPITLVYYILLGL
>Pyrbr_009359649.2_cds_XP_009357924.1_1
MISWHDLYNVLTAVVPLYVAMILAYGSVRWWKIFSPDQCSGINSFVAIFAVPLLSFHFISTNDPYTMNFRFVAADTLQKI
IMLFALSLWTNFTRNGSLEWLITIFSLSTLPNTLVMGIPLLIAMYGKKIPESGSLMVQLVVVQCIIWYTLLLFLFEYRGA
KLLIMEQFPETAASIVSFKLDSDVVSLDGRDFLETDAEIGNDGKLHVKVRKSNASRRSFSEMTPRQSNLSSAEIYSLSSS
RNPTPRGSNFNPSDLYSMMGVHGFNTRHSNFGPADLYSVQSSRGPTPRPSNFEENCAAQTVKTVPASYPAPNPEFSAPTA
KNSNTIQQQQKPQVAAQPVSDSAAAKTNSHHDAKELHMFVWSSSDSPVSEGSGLHVFGGTNFGAAEESGRSDRGAKEIRM
LVADHLQNGENKVPETAPTADVYGGEAFSFGGRGGEGEEAEREKEGTTGLNKLASSSTAELHTRGGRQMPPASVMTRLIL
IMVWRKLIRNPNTYSSLIGLIWALIAFRWHVGMPKIVEKSISILSDAGLGMAMFSLGLFMALQPRIIACGNSVGGYAMAA
RFLTGPAVMAAASIAVGLRGTLLHLAIVQAALPQGVVPFVFAKEYNVHPAILSTAVIFGMLIALPITLVYYILLGL
>Pyrbr_009359718.2_cds_XP_009357993.1_1
MISWHDLYNVLTAVVPLYVAMILAYGSVRWWKIFSPDQCSGINSFVAIFAVPLLSFHFISTNDPYTMNFRFVAADTLQKI
IMLFALSLWTNFTRNGSLEWLITIFSLSTLPNTLVMGIPLLIAMYGKKIPESGSLMVQLVVVQCIIWYTLLLFLFEYRGA
KLLIMEQFPETAASIVSFKLDSDVVSLDGRDFLETDAEIGNDGKLHVKVRKSNASRRSFSEMTPRQSNLSSAEIYSLSSS
RNPTPRGSNFNPSDLYSMMGVHGFNTRHSNFGPADLYSVQSSRGPTPRPSNFEENCAAQTVKTVPASYPAPNPEFSAPTA
KNSNTIQQQQKPQVAAQPVSDSAAAKTNSHHDAKELHMFVWSSSDSPVSEGSGLHVFGGTNFGAAEESGRSDRGAKEIRM
LVADHLQNGENKVPVPETAPTADVYGGEAFSFGGRGGEGEEAEREKEGTTGLNKLASSSTAELHTRGGRQMPPASVMTRL
ILIMVWRKLIRNPNTYSSLIGLIWALIAFRWHVGMPKIVEKSISILSDAGLGMAMFSLGLFMALQPRIIACGNSVGGYAM
AARFLTGPAVMAAASIAVGLRGTLLHLAIVQAALPQGVVPFVFAKEYNVHPAILSTAVIFGMLIALPITLVYYILLGL
>Pyrbr_009359727.2_cds_XP_009358002.1_1
MISWHDLYNVLTAVVPLYVAMILAYGSVRWWKIFSPDQCSGINSFVAIFAVPLLSFHFISTNDPYTMNFRFVAADTLQKI
IMLFALSLWTNFTRNGSLEWLITIFSLSTLPNTLVMGIPLLIAMYGKKIPESGSLMVQLVVVQCIIWYTLLLFLFEYRGA
KLLIMEQFPETAASIVSFKLDSDVVSLDGRDFLETDAEIGNDGKLHVKVRKSNASRRSFSEMTPRQSNLSSAEIYSLSSS
RNPTPRGSNFNPSDLYSMMGVHGFNTRHSNFGPADLYSVQSSRGPTPRPSNFEENCAAQTVKTVPASYPAPNPEFSAPTA
KNSNTIQQQQKPQVAAQPVSDSAAAKTNSHHDAKELHMFVWSSSDSPVSEGSGLHVFGGTNFGAAEESGRSDRGAKEIRM
LVADHLQNGENKVPETAPTADVYGGEAFSFGGRGGEGEEAEREKEGTTGLNKLASSSTAELHTRGGRQMPPASVMTRLIL
IMVWRKLIRNPNTYSSLIGLIWALIAFRWHVGMPKIVEKSISILSDAGLGMAMFSLGLFMALQPRIIACGNSVGGYAMAA
RFLTGPAVMAAASIAVGLRGTLLHLAIVQAALPQGVVPFVFAKEYNVHPAILSTAVIFGMLIALPITLVYYILLGL
>Pyrbr_009361689.2_cds_XP_009359964.1_1
MITGKDIYDVLAAIVPLYVAMILAYGSVRWWKIFTPDQCSGINRFVAVFAVPLLSFHFISSNDPYAMNYQFILADSLQKV
VILVALFLWQAFSKRGNLEWMITLFSLSTLPNTLVMGIPLLRAMYGDFSGTLMVQIVVLQSVVWYTLMLFMFEYRGAKLL
ISEQFPETAASITSFKVDSDVVSLNGREPLQTDAEIGDDGKLHVVVKRSNASSMVSSFNKSHGLNSLNSMTPRASNLTGV
EIYSAKSSREPTPRASSFNQTDFNAMFNASKAPSPKHGYTNSFQGGFGDVYSVQSSKGVTPRTSNLDEEAMKMNNMSYKK
SGARSMSGEIFNGGPASPYPPPNPLFSGSTSGGLKKKDSASGGGGGSGGAAPNKEPHMFVWSSNASPVSEGNLRHAVAST
DFGATDPSKVAGLHQHDSAAASKGIHELIENMSPGRRMRGDSELEIEEGSNKFPPSVSSYSSSCQKKVDMEEGVAKKHQM
PPASVMTRLILIMVWRKLIRNPNTYSSLLGVAWSLISYKWKIKMPTIVSGSISILSDAGLGMAMFSLGLFMALQPKIIAC
GKSVATFSMAVRFLTGPAVIAATSIAVGLRGVLLHVAIVQAALPQGIVPFVFAKEYNVHADILSTAVIFGMLVALPVTIL
YYILLGL
>Pyrbr_009361803.2_cds_XP_009360078.1_1
MITLSDFYHVMTAVVPLYVAMILAYGSVKWWKIFTPDQCSGINRFVALFAVPLLSFHFISSNDPYNMNTRFIAADTLQKL
IVLAVLGVWAKVSKRGCLEWTITLFSVSTLPNTLVMGIPLLKGMYGDFSGSLMVQIVVLQCIIWYTLMLFMFEYRGARLL
ISEQFPDTAGSIVSIHVDSDIMSLDGRQPLETEAEIKEDGKLHVTVRKSNASRSDIFSRRSQGLSSTTPRPSNLTNAEIY
SLQSSRNPTPRGSSFNHTDFYSMMAAGRNSNFGANDVYGMSASRGPTPRPSNFEEDCGGGAVSSATGNKPRFYHGGQGNA
AAHYPAPNPGMFSPTASKTVIANANANTNAMNAKRANGQAQKTEDNNGGKDLHMFVWSSSASPVSDVFGSNEYGGAAHDH
KEVKLAVSPGKVEGRRENQEEYLEREDFSFGNRDQMNMNNDAEKGGDGIGKAKVMPPTSVMTRLILIMVWRKLIRNPNTY
SSLIGLTWSLVSFRWHVQMPAIVAKSIAILSDAGLGMAMFSLGLFMALQPRIIACGNSIAAFTMAVRFLTGPAVMAAASI
AVGLRGTLLHVAIVQAALPQGIVPFVFAKEYNVHPDILSTGVIFGMLIALPITLVYYILLGL
>Pyrbr_009362450.2_cds_XP_009360725.1_1
MITAQDFYKVSCAIVPLYFAMLVAYASVKWCKIFSPEQCSGINRFVAVFAVPVLSFHFISQNNPYQMDTKFILADTFSKL
LVLALLSLWSILFKAAGGLDWLITIFSVATLPNTLVMGIPLLKAMYGDFTQSLMVQVVVLQCIVWYTLLLFLFEYRAATL
LIQTQFPGPTAAAITKFEIDDDIISLDGRNPLCTESETDQNGRIRVRIRRSTSSVPGSSALSSSMGLTPRPSNLSNAEIF
SINTPHHHANLEFTLGSGDVAFGYRSTSPQLSAGYASSDAYSLQPTPRASTFNEIDTTTFSTTANTPVWARSPATGRFSQ
QPSPTFNGVKMVWESPAKCQGGGGDQRQGYFKELGDKEISFRDCTKIPMPEVTDTKVEAAANQEMPSAPVMLRLILIMVG
RKLSRNPNTYSSVLGLVWSLISFKWDVGMPSLVKYSIKLISDAGLGMAMFSLGLFMALQPRILACGTKRATMGMVVRFIC
GPLLMAAASAATGLRGVKLHAAIVQAALPQGIVPFVFAREYGLHPDILSTGVIFGMLVSLPVTLLYYILLGLY
>Pyrbr_018643640.1_cds_XP_018499156.1_1
MISWHDLYKVLTAVVPLYVAMILAYGSVRWWKIFSPDQCSGINRFVAIFAVPLLSFHFISTNNPYTMNFRFIAADTLQKI
IMLFALGLWTNFTRNGSLEWMITIFSLSTLPNTLVMGIPLLIAMYGHKYRHKRPDPASLMVQVVVLQCIIWYTLLLFLFE
YRGAKLLIMEQFPETAASIVSFKVDSDVVSLDGRDFLETDAEIGDDGKLHVKVRKSNASRRSLSAMTPRPSNLTGAEIYS
LSSSRNPTPRGSNFNPSDFYSMMGVQGFNTRHSNFGPADLYSVQSSRGPTPRPSNFEENCAAQNVTSPRFGFYPAQTVPA
SYPAPNPEFSAPIAKSNSKNQQPPQPQVEAPPVSNSAIAKTNSHHDAKELHMFVWSSSASPVSDGGGLHVFGGDGFMELQ
RVPGFRWRWASCFWRERFQWLTKLGSNSTTELHPKGGGPGDLHESSVGKQMPPASVMTRLILIMVWRKLIRNPNTYSSLI
GLIWSLIAFRWHVAMPKIVEKSISILSDAGLGMAMFSLGLFMALQPKIIACGNSVAGFAMAVRFLTGPAVMAAASIAVGL
RGTLLHLAIVQAALPQGIVPFVFAKEYNVHPAILSTAVIFGMLIALPITLVYYILLGL
>Pyrbr_018650700.1_cds_XP_018506216.1_1
MISFTDLYHVVTAVVPLYVAMILAYGSVKWWKIFSPDQCSGINRFVALFAVPLLSFHFISTNNPYAMNYRFIAADTLQKV
IVLAVLAVWSRTSARGSLEWSITLFSLSTLPNTLVMGIPLLKGMYGDASGSLMVQIVVLQCIIWYTLMLFLFEYRGARLL
IGEQFPDTAGSIISFRVDSDIISLDGKEPLQTEAEVGEDGKLHVTVRKSTSSRSEIHSRRSHGPNSGVSFTPRPSNLTNA
EIYSLQSSRNPTPRGSSFNHTDFYSMVNGKNNMSNASPRQSNYGNVGYDEEAGGVGGARGRANGGSSGYPAPPSAGIFSP
VTGPAAGAKKKPIGADGGKDLQMFVWSSNNSPVSEGGIHVFRGGEYGNELVGVAPHYKDYDEFGRNEFSFDNRPASNEAD
REGPVLSKLGSSSTTELHPKTANGGESKTAAMPPASVMTRLILIMVWRKLIRNPNTYSSLIGLTWSLVSYKWHIVMPALV
ARSIAILSDAGLGMAMFSLGLFMALQPRMIACGSTIASFAMAVRFLTGPAIMAAASIAVGLRGVLLHIAIVQAALPQGIV
PFVFAKEYNVHPNILSTGFDHQQSSS
>Pyrco_BartlettDH_PIN.Chr_10
MITAQDFYKVSCAIVPLYFAMLVAYASVKWCKIFSPEQCSGINRFVAVFAVPVLSFHFISQNNPYQMDTKFILADTFSKL
LVLALLSLWSILFKAGGLDWLITIFSVATLPNTLVMGIPLLKAMYGDFTQSLMVQVVVLQCIVWYTLLLFLFEYRAATLL
IQTQFPGPTAAAITKFEIDDDIISLDGRNPLCTESETDQNGRIRVRIRRSTSSVPSSALSSSMGLTPRPSNLSNAEIFSI
NTPHLGSGDVAFGYRSTSPQLSGYASSDAYSLQPTPRASTFNEIDTTTFSTTANTPVWARSPATGRFSQQPSPTFNGVKM
VWESPAKGGDQRQGYFKDVGDKEISFRDCTKIPMPEVTDTKVEAAANQEMPSAPVMLRLILIMVGRKLSRNPNTYSSVLG
LVWSLISFKWDVGMPSLVKYSIKLISDAGLGMAMFSLGLFMALQPRILACGTKRATMGMVVRFICGPLLMVAASAATGLR
GVKLHAAIVQAALPQGIVPFVFAREYGLHPDILSTGVIFGMLVSLPVTLLYYILLGL
>Pyrco_BartlettDH_PIN.Chr_12_438
MISFTDLYHVVTAVVPLYVAMILAYGSVKWWKIFSPDQCSGINRFVALFAVPLLSFHFISTNNPYAMNYRFIAADTLQKV
IVLAVLAVWSRTSARGSLEWSITLFSLSTLPNTLVMGIPLLKGMYGDASGSLMVQIVVLQCIIWYTLMLFLFEYRGARLL
IGEQFPDTAGSIISFRVDSDIISLDGKEPLQTEAEVGEDGKLHVTVRKSTSSRSEIHSRRSHGPNSGVSFTPRPSNLTNA
EIYSLQSSRNPTPRGSSFNQTDFYSMVNGKNMSNASPRQSNYGNVGFDEEAGGVGGARGRANGGSSGYPAPPSAGIFSPV
TGPAAGAKKKPIGADGGKDLHMFVWSSNNSPVSEGGIHVFRGGEYSNELVGVAPHYKDYDEFGRNEFSFDNRPASNEADR
EGPVLSKLGSSSTTELHPKTANGGESKTAAMPPASVMTRLILIMVWRKLIRNPNTYSSLIGLTWSLVSYKWHIVMPAIVA
RSIAILSDAGLGMAMFSLGLFMALQPRMIACGNTIASFAMAVRFLTGPAIMAAASIAVGLRGVLLHIAIVQAALPQGIVP
FVFAKEYNVHPNILSTGVIFGMLIALPITLVYYILLGL
>Pyrco_BartlettDH_PIN.Chr_14_1
MISFTDLYHVLTAVVPLYVAMILAYGSVKWWKIFSPDQCSGINRFVALFAVPLLSFHFISTNNPYAMNYRFIAADTLQKV
IVLLVLAVWSRTSARGSLEWSITLFSLSTLPNTLVMGIPLLKGMYGDASGTLMVQIVVLQCIIWYTLMLFLFEYRGARLL
IGEQFPDTAGSIISFRVDSDIISLDGKEPLQTEAEVGEDGKLHVTVRKSTSSRSEIYSRRSHGPNSGVSLTPRPSNLTNA
EIYSLQSSRNPTPRGSSFNHTDFYSMVNGKNMSNASPRQSNYGNVGFDEEARGVGGPRGAANVGSLGYPAPPSAGIFSPV
TGPAAGAKKQPNGTDGGKDLHMFVWSSSASPVSEGGIHVFRGGEYGNELAGVAALHKDYDEFGRDEFSFDNRPASNGADR
EGPVLSKLDSSSTTELHPKTANGGESKTTAMPPASVMTRLILIMVWRKLIRNPNTYSSLIGLTWSLVSYKWQIVMPAIVA
RSIAILSDAGLGMAMFSLGLFMALQPRMIACGNTVASFAMAVRFLTGPAVMAAASIAVGLRGVLLHIAIVQAALPQGIVP
FVFAKEYNVHPDILSTGVIFGMLIALPITLVYYILLGL
>Pyrco_BartlettDH_PIN.Chr_14_2
MITLSNFYHVMTAVVPLYVAMILAYGSVKWWKIFTPDQCSGINRFVALFAVPLLSFHFISSNDPYNMNTRFIAADTLQKL
IVLAVLGVWTKVSKRGCLEWTITLFSVSTLPNTLVMGIPLLKGMYGDFSGSLMVQIVVLQCIIWYTLMLFMFEYRGARLL
ISEQFPDTARSIVSIHVDSDIMSLDGRQPLETEAEIKEDGKLHVTVRKSNASRSDIFSRRSQGLSSTTPRPSNLTNAEIY
SLQSSRNPTPRGSSFNHTDFYSMMAAGRNSNFGANDVYGMSASRGPTPRPSNFEEDCGGGAVSSATGNKPRFYHGGQGNA
AAHYPAPNPGMFSPTASKTVITNANANTNAMNAKRANGQAQKTEDNNGGKDLHMFVGSSSASPVSDVFGSNEYGAHDHKE
VKLAVSPGKVEGRRENQEEYLEREDFSFGNRDQMNMNNDAEKGGDGIGKAKVMPPTRVMTRLILIMVWRKLIRNPNTYSS
LIGLTWSLVSFRWHVQMPAIVAKSIAILSDAGLGMAMFSLGLFMALQPRIIACGNSIAAFTMAVRFLTGPAVMAAASIAV
GLRGTLLHVAIVQAALPQGIVPFVFAKEYNVHPDILSTGVIFGMLIALPITLVYYILLGL
>Pyrco_BartlettDH_PIN.Chr_16
MISWHDLYNVLTAVVPLYVAMILAYGSVRWWKIFSPDQCSGINSFVAIFAVPLLSFHFISTNDPYTMNFRFVAADTLQKI
IMLFALSLWTNFTRNGSLEWLITIFSLSTLPNTLVMGIPLLIAMYGKPESGSLMVQLVVVQCIIWYTLLLFLFEYRGAKL
LIMEQFPETAASIVSFKLDSDVVSLDGRDFLETDAEIGNDGKLHVNVRKSNASRRSFSEMTPRQSNLSSAEIYSLSSSRN
PTPRGSNFNPSDLYSMMGVHGFNTRHSNFGPADLYSVQSSRGPTPRPSNFEENCAAQTVKTVPASYPAPNPEFSAPTAKN
SNTIQQQQKPQVAAQPVSDGAAAKTNSHHDAKELHMFVWSSSDSPVSEGSGLHVFGGTNFGAAEESGRSDRGAKEIRMLV
ADHLQNGENKVATAPTAEVYGGEAFSFGGRGGEVEEAEREKEGTTGLNKLASSSTAELHTRGGRQMPPASVMTRLILIMV
WRKLIRNPNTYSSLIGLIWALIAFRWHVGMPKIVEKSISILSDAGLGMAMFSLGLFMALQPRIIACGNSVGGYAMAARFL
TGPAVMAAASIAVGLRGTLLHLAIVQAALPQGVVPFVFAKEYNVHPAILSTAVIFGMLIALPITLVYYILLGL
>Pyrco_BartlettDH_PIN.Chr_6
MITLSDFYHVMTAVVPLYVAMILAYGSVKWWKIFTPDQCSGINRFVALFAVPLLSFHFISTNDPYNMNTRFIAADTLQKL
IVLAVLGVWTKVSKRGCLEWTIDLFSVSTLPNTLVMGIPLLKGMYGEFSGSLMVQIVVLQCIIWYTLMLFMFEYRGARLL
ISEQFPDTAGSIVSIHVDSDIMSLDGRQPLETEAEIKEDGKLHVTVRKSNASRSDILSRRSQGLSSTTPRPSNLTNAEIY
SLQSSRNPTPRGSSFNHTDFYSMMATGRNSNFGANDVYGMSASRGPTPRPSNFEEDGGGGAVSSATGNKPRFYHGGQNNA
AAHYPAPNPGMFSPTASRTVTANANSNAMNAKRANGQVQKTEDNNGGKDLHMFVWSSSASPVSDVFGSNEYGAHDHKEVK
LAVSPGKVEGRRENQDEYLEREDFRFGNRDQMNMNNEVEKGGDGIGKGKVMPPTSVMTRLILIMVWRKLIRNPNTYSSLI
GLTWSLVSFRWHVQMPAIVAKSIAILSDAGLGMAMFSLGLFMALQPKIIACGNSVAAFAMAVRFLTGPAVMAAASIAVGL
RGTLLHVAIVQAALPQGIVPFVFAKEYNVHPDILSTGVIFGMLIALPITLVYYILLGL
>Pyrco_BartlettDH_new_PIN.Chr_111
MISLTDVYHVVAATVPLYVAMILAYLSVKWWKLFTPDQCSGINKFVAKFSIPLLSFQIISSNDPYKMNHKLILADCLQKL
TAFLALAAVTKFSSYGGLNSIITGLSLSTLPNTLILGIPLLKAMYGDEAAKLVTQIVVLQSLIWYNMLLFLFEFRAAKAA
SVTPSSEPTAEEMDVPHEAQSKDETEDETRANNTKKIKSILLTVGRKLITNPNTHATLLGLIWASIHYRWEVKLPEIIAQ
SIAILSNGGLGMAMFGLGLFMASRGSIIACGTRKAMIAMGLKFIAGPAIMAVSSFAVGLRGRVLRVAVVQATLPQGIVPF
VFAKEYNVHPDILSTGVIFGMLIALPIALAYYFLLGL
>Pyrco_BartlettDH_new_PIN.Chr_13_1
MITGKDIYDVLAAIVPLYVAMILAYGSVRWWKIFTPDQCSGINRFVAVFAVPLLSFHFISSNNPYAMDYQFILADSLQKV
VILVALFLWQAFSKRGNLEWMITLFSLSTLPNTLVMGIPLLRAMYGDFSGTLMVQIVVLQSVVWYTLMLFMFEYRGAKLL
ISEQFPETAASITSFRVDSDVVSLNGREPLQTDAEIGDDGKLHVVVKRSNASSMVSSFKSHGLNSLTSMTPRASNLTGVE
IYSVQSSREPTPRASSFNQTDFYAMFNASKAPSPKHGYTNSFQGGFGDVYSVQSSKGVTPRTSNFDEEAMKMSNMGNKKR
GARSMSGEIFNGSTSGGPKKKDSGSGGGGGGSGGAAPNKELHMFVWSSSASPVSEGNLRHAVNRAASTDLGATDPSKAAG
LHQHEGAAASKGIHELIGNMSPGRKMSGDRELEIEEGSNKFPPSVSPYSSTSCQKKVDIEEGGVAKKHQMPPASVMTRLI
LIMVWRKLIRNPNTYSSLLGVAWSLISYKWNIKMPTIVSGSISILSDAGLGMAMFSLGLFMALQPKIIACGKSVATFSMA
VRFLTGPAVIAATSIAVGLRGVLLHVAIVQAALPQGIVPFVFAKEYNVHADILSTAVIFGMLIALPITILYYILLGL
>Pyrco_BartlettDH_new_PIN.Chr_13_2
MISWHDLYKVLTAVVPLYVAMILAYGSVRWWKIFSPDQCSGINRFVAIFAVPLLSFHFISTNDPYTMNFRFIAADTLQKI
IMLFALGLWTNFTRNGSLEWMITIFSLSTLPNTLVMGIPLLIAMYGHKIPESGSLMVQVVVLQCIIWYTLLLFLFEYRGA
KLLIMEQFPETAASIVSFKVDSDVVSLDGRDFLETDAEIGDDGKLHVKVRKSNASRRSLSAMTPRPSNLTGAEIYSLSSS
RNPTPRGSNFNPSDFYSMMGVQGFNTRHSNFGPADLYSVQSSRGPTPRPSNFEENCAAQNVTSPRFGFYPAQTVPASYPA
PNPEFSAPIAKMEAPPVSNSAIAKTNSHHDAKELHMFVWSSSASPVSDGGGLHVFGGNDFSAAEQSGRSDQGAKEIRMIV
ADHPQNGENKVPESAPTAEGYGGEAFSFGGRGGEGEEAERERAGPTGLTKLGSNSTTELHPKGGGLGDLHESSVGKQMPP
ASVMTRLILIMVWRKLIRNPNTYSSLIGLIWSLIAFRWHVAMPKIVEKSISILSDAGLGMAMFSLGLFMALQPKIIACGN
SVAGFAMAVRFLTGPAVMAAASIAVGLRGTLLHLAIVQAALPQGIVPFVFAKEYNVHPAILSTAVIFGMLIALPITLVYY
ILLGL
>Pyrco_BartlettDH_new_PIN.Chr_16
MITGKDIYDVLAAIVPLYVAMILAYGSVRWWKIFTPDQCSGINRFVAVFAVPLLSFHFISSNDPYAMNYQFILADSLQKV
VILVALFLWQAFSKRGNLEWMITLFSLSTLPNTLVMGIPLLRAMYGDFSGTLMVQIVVLQSVVWYTLMLFMFEYRGAKLL
ISEQFPETAASITSFKVDSDVVSLNGREPLQTDAEIGDDGKLHVVVKRSNASSMVSSFNKSHGLNSLNSMTPRASNLTGV
EIYSVKSSREPTPRASSFNQTDFYAMFNASKAPSPKHGYTNSFQGGFGDVYSVQSSKGVTPRTSNFDEEAMKMNNMSYKK
SGARSMSGEIFNGGPASPYPPPNPLFSGSTSGGLKKKDSASGGGGGSGGAAPNKEPHMFVCSSNASPVSEGNLRLAVAST
DFGATDPSKVAGLHQHDSAAASKGIHELIENMSPGRKMRGDSELEIEEGSNKFPPSVSSYSSSCQKKVDMEGGVAKKHQM
PPASVMTRLILIMVWRKLIRNPNTYSSLLGVAWSLISYKWKIKMPTIVSGSISILSDAGLGMAMFSLGLFMALQPKIIAC
GKSVATFSMAVRFLTGPAVIAATSIAVGLRGVLLHVAIVQAALPQGIVPFVFAKEYNVHADILSTAVIFGMLVALPVTIL
YYILLGL
>Pyrco_Bartlett_005405.1
MISWHDLYKVLTAVVPLYVAMILAYGSVRWWKIFSPDQCSGINRFVAIFAVPLLSFHFISTNDPYTMNFRFIAADTLQKI
IMLFALGLWTNFTRNGSLEWMITIFSLSTLPNTLVMGIPLLIAMYGHKIPESGSLMVQVVVLQCIIWYTLLLFLFEYRGA
KLLIMEQFPETAASIVSFKVDSDVVSLDGRDFLETDAEIGDDGKLHVKVRKSNASRRSLSAMTPRPSNLTGAEIYSLSSS
RNPTPRGSNFNPSDFYSMMGVQGFNTRHSNFGPADLYSVQSSRGPTPRPSNFEENCAAQNVTSPRFGFYPAQTVPASYPA
PNPEFSAPIAKSNSKNQQPPQPQVEAPPVSNSAIAKTNSHHDAKELHMFVWSSSASPVSDGGGLHVFGGNDFSAAEQSGR
SDQGAKEIRMIVADHPQNGENKAAVPESAPTAEGYGGEAFSFGGRGGEGEEAERERAGPTGLTKLGSNSTTELHPKGGGL
GDLHESSVGKQMPPASVMTRLILIMVWRKLIRNPNTYSSLIGLIWSLIAFRWHVAMPKIVEKSISILSDAGLGMAMFSLG
LFMALQPKIIACGNSVAGFAMAVRFLTGPAVMAAASIAVGLRGTLLHLAIVQAALPQGIVPFVFAKEYNVHPAILSTAKQ
CLFMALQPKIIACGNSVAGFAMAVRFLTGPAVMAAASIAVGLRGTLLHLAIVQAALPQGIVPFVFAKEYNVHPAILSTAV
IFGMLIALPITLVYYILLGL
>Pyrco_Bartlett_006064.1
MISFTDLYHVLTAVVPLYVAMILAYGSVKWWKIFSPDQCSGINRFVALFAVPLLSFHFISTNNPYAMNYRFIAADTLQKV
IVLLVLAVWSRTSARGSLEWSITLFSLSTLPNTLVMGIPLLKGMYGDASGTLMVQIVVLQCIIWYTLMLFLFEYRGARLL
IGEQFPDTAGSIISFRVDSDIISLDGKEPLQTEAEVGEDGKLHVTVRKSTSSRSEIYSRRSHGPNSGVSLTPRPSNLTNA
EIYSLQSSRNPTPRGSSFNHTDFYSMVNGKNMSNASPRQSNYGNVGFDEEARGVGGPRGAANVGSLGYPAPPSAGIFSPV
TGPAAGAKKQPNGTDGGKDLHMFVWSSSASPVSEGGIHVFRGGEYGNELAGVAALHKDYDEFGRDEFSFDNRPASNGADR
EGPVLSKLGSSSTTELHPKTANGGESKTTAMPPASVMTRLILIMVWRKLIRNPNTYSSLIGLTWSLVSYKWQIVMPAIVA
RSIAILSDAGLGMAMFSLGLFMALQPRMIACGNTVASFAMAVRFLTGPAVMAAASIAVGLRGVLLHIAIVQAALPQGIVP
FVFAKEYNVHPDILSTGFAPEQSSS
>Pyrco_Bartlett_009889.1
MITLSDFYHVMTAVVPLYVAMILAYGSVKWWKIFTPDQCSGINRFVALFAVPLLSFHFISTNDPYNMNTRFIAADTLQKL
IVLAVLGVWTKVSKRGCLEWTITLFSVSTLPNTLVMGIPLLKGMYGEFSGSLMVQIVVLQCIIWYTLMLFMFEYRGARLL
ISEQFPDTAGSIVSIHVDSDIMSLDGRQPLETEAEIKEDGKLHVTVRKSNASRSDILSRRSQGLSSTTPRPSNLTNAEIY
SLQSSRNPTPRGSSFNHTDFYSMMATGRNSNFGANDVYGMSASRGPTPRPSNFEEDGGGGAVSSATGNKPRFYHGGQNNA
AAHYPAPNPGMFSPTASRTVTANANSNAMNAKRANGQVQKTEDNNGGKDLHMFVWSSSASPVSDVFGSNEYGGAAHDHKE
VKLAVSPGKVEGRRENQDEYLEREDFRFGNRDQMNMNNEVEKGGDGIGKGKVMPPTSVMTRLILIMVWRKLIRNPNTYSS
LIGLTWSLVSFRWHVQMPAIVAKSIAILSDAGLGMAMFSLGLFMALQPKIIACGNSVAAFAMAVRFLTGPAVMAAASIAV
GLRGTLLHVAIVQNENTENVSSIKVLKKDKFVFGSNGSGGGGMVVETRVLLVAMVIGVMVVVVTTLGVLEVVGYRFSPGV
EGNVDGCENGGGSDDNEGGDGYVARVIKVEDIVVTMVVGCGGIKDGDHDGDDVETVENEEAVAMTTLVVA
>Pyrco_Bartlett_011738.1
MITLSDFYHVMTAVVPLYVAMILAYGSVKWWKIFTPDQCSGINRFVALFAVPLLSFHFISSNDPYNMNTRFIAADTLQKL
IVLAVLGVWTKVSKRGCLEWTITLFSVSTLPNTLVMGIPLLKGMYGDFSGSLMVQIVVLQCIIWYTLMLFMFEYRGARLL
ISEQFPDTAGSIVSIHVDSDIMSLDGRQPLETEAEIKEDGKLHVTVRKSNASRSDIFSRRSQGLSSTTPRPSNLTNAEIY
SLQSSRNPTPRGSSFNHTDFYSMMAAGRNSNFGANDVYGMSASRGPTPRPSNFEEDCGGGAVSSATGNKPRFYHGGQGNA
AAHYPAPNPGMFSPTASKTVITNANANTNAMNAKRANGQAQKTEDNNGGKDLHMFVWSSSASPVSDVFGSNEYGGAAHDH
KEVKLAVSPGKVEGRRENQEEYLEREDFSFGNRDQMNMNNDAEKGGDGIGKAKVMPPTSVMTRLILIMVWRKLIRNPNTY
SSLIGLTWSLVSFRWHVQMPAIVAKSIAILSDAGLGMAMFSLGLFMALQPRIIACGNSIAAFTMAVRFLTGPAVMAAASI
AVGLRGTLLHVAIVQAALPQGIVPFVFAKEYNVHPDILSTGVIFGMLIALPITLVYYILLGL
>Pyrco_Bartlett_017869.1
MITGKDIYDVLAAIVPLYVAMILAYGSVRWWKIFTPDQCSGINRFVAVFAVPLLSFHFISSNNPYAMDYQFILADSLQKV
VILVALFLWQAFSKRGNLEWMITLFSLSTLPNTLVMGIPLLRAMYGDFSGTLMVQIVVLQSVVWYTLMLFMFEYRGAKLL
ISEQFPETAASITSFRVDSDVVSLNGREPLQTDAEIGDDGKLHVVVKRSNASSMVSSFKSHGLNSLTSMTPRASNLTGVE
IYSVQSSREPTPRASSFNQTDFYAMFNASKAPSPKHGYTNSFQGGFGDVYSVQSSKGVTPRTSNFDEEAMKMSNMGNKKR
GARSMSGEIFNGGAVSSYPPPNPMFSGSTSGGPKKKDSGSGGGGGGSGGAAPNKELHMFVWSSSASPVSEGNLRHAVNRA
ASTDLGATDPSKAAGLHQHEGAAASKGIHELIGNMSPGRKMSGDRELEIEEGSNKFPPSVSPYSSTSCQKKVDIEEGGVA
KKHQMPPASVMTRLILIMVWRKLIRNPNTYSSLLGVAWWNIKMPTIVSGSISILSDAGLGMAMFSLGLFMALQPKIIACG
KSVATFSMAVRFLTGPAVIAATSIAVGLRGVLLHVAIVQAALPQGIVPFVFAKEYNVHADILSTAVIFGMLIALPITILY
YILLGL
>Pyrco_Bartlett_021016.1
MISWHDLYNVLTAVVPLYVAMILAYGSVRWWKIFSPDQCSGINSFVAIFAVPLLSFHFISTNDPYTMNFRFVAADTLQKI
IMLFALSLWTNFTRNGSLEWLITIFSLSTLPNTLVMGIPLLIAMYGKKIPESGSLMVQLVVVQCIIWYTLLLFLFEYRGA
KLLIMEQFPETAASIVSFKLDSDVVSLDGRDFLETDAEIGNDGKLHVNVRKSNASRRSFSEMTPRQSNLSSAEIYSLSSS
RNPTPRGSNFNPSDLYSMMGVHGFNTRHSNFGPADLYSVQSSRGPTPRPSNFEENCAAQTVKTVPASYPAPNPEFSAPTA
KNSNTIQQQQKPQVAAQPVSDGAAAKTNSHHDAKELHMFVWSSSDSPVSEGSGLHVFGGTNFGAAEESGRSDRGAKEIRM
LVADHLQNGENKVAVPETAPTAEVYGGEAFSFGGRGGEVEEAEREKEGTTGLNKLASSSTAELHTRGGRQMPPASVMTRL
ILIMVWRKLIRNPNTYSSLIGLIWALIAFRWHVGMPKIVEKSISILSDAGLGMAMFSLGLFMALQPRIIACGNSVGGYAM
AARFLTGPAVMAAASIAVGLRGTLLHLAIVQAALPQGVVPFVFAKEYNVHPAILSTALLPLGVRATEQAKGFSRRHIVFL
SSEGENESFTFRHRGGGGLCGREGGAASSF
>Pyrco_Bartlett_025343.1
MITGKDIYDVLAAIVPLYVAMILAYGSVRWWKIFTPDQCSGINRFVAVFAVPLLSFHFISSNDPYAMNYQFILADSLQKV
VILVALFLWQAFSKRGNLEWMITLFSLSTLPNTLVMGIPLLRAMYGDFSGTLMVQIVVLQSVVWYTLMLFMFEYRGAKLL
ISEQFPETAASITSFKVDSDVVSLNGREPLQTDAEIGDDGKLHVVVKRSNASSMVSSFNKSHGLNSLNSMTPRASNLTGV
EIYSVKSSREPTPRASSFNQTDFYAMFNASKAPSPKHGYTNSFQGGFGDVYSVQSSKGMTPRTSNFDEEAMKMNNMSYKK
SGARSMSGEIFNGGPASPYPPPNPLFSGSTSGELKKKDSASGGGGGSGGAAPNKEPHMFVCSSNASPVSEGNLRLAVAST
DFGATDPSKVAGLHQHDSAAASKGIHELIENMSPGRKMRGDSELEIEEGSNKFPPSVSSYSSSCQKKVDMEGGVAKKHQM
PPASVMTRLILIMVWRKLIRNPNTYSSLLGVAWWKIKMPTIVSGSISILSDAGLGMAMFSLGLFMALQPKIIACGKSVAT
FSMAVRFLTGPAVIAATSIAVGLRGVLLHVAIVQAALPQGIVPFVFAKEYNVHADILSTAVIFGMLVALPVTILYYILLG
L
>Pyrco_Bartlett_027040.1
MISFTDLYHVVTAVVPLYVAMILAYGSVKWWKIFSPDQCSGINRFVALFAVPLLSFHFISTNNPYAMNYRFIAADTLQKV
IVLAVLAVWSRTSARGSLEWSITLFSLSTLPNTLVMGIPLLKGMYGDASGSLMVQIVVLQCIIWYTLMLFLFEYRGARLL
IGEQFPDTAGSIISFRVDSDIISLDGKEPLQTEAEVGEDGKLHVTVRKSTSSRSEIHSRRSHGPNSGVSFTPRPSNLTNA
EIYSLQSSRNPTPRGSSFNQTDFYSMVNGKNNMSNASPRQSNYGNVGFDEEAGGVGGARGRANGGSSGYPAPPSAGIFSP
VTGPAAGAKKKPIGADGGKDLHMFVWSSNNSPVSEGGIHVFRGGEYSNELVGVAPHYKDYDEFGRNEFSFDNRPASNEAD
REGPVLSKLGSSSTTELHPKTANGGESKTAAMPPASVMTRLILIMVWRKLIRNPNTYSSLIGLTWSLVSYKWHIVMPAIV
ARSIAILSDAGLGMAMFSLGLFMALQPRMIACGNTIASFAMAVRFLTGPAIMAAASIAVGLRGVLLHIAIVQAALPQGIV
PFVFAKEYNVHPNILSTGVIFGMLIALPITLVYYILLGL
>Pyrco_Bartlett_028190.1
MLQVVVLQCIICYTLIPFLFQYRRGKLLITAQFLETAASTIFLETVADNSEEGKHHVKVRKSNASRQSLSAMTHRVRSQS
PMASSKAVMDVSDVSHLEITPLNLLPSSRGPSLPIRSRSSPSCWIPFDKDMRTKSLCPSWVK
>Pyrco_Bartlett_044091.1
MITAQDFYKVSCAIVPLYFAMLVAYASVKWCKIFSPEQCSGINRFVAVFAVPVLSFHFISQNNPYQMDTKFILADTFSKL
LVLALLSLWSILFKAAGGLDWLITIFSVATLPNTLVMGIPLLKAMYGDFTQSLMVQVVVLQCIVWYTLLLFLFEYRAATL
LIQTQFPGPTAAAITKFEIDDDIISLDGRNPLCTESETDQNGRIRVRIRRSTSSVPGSSALSSSMGLTPRPSNLSNAEIF
SINTPHHHANLEFTLGSGDVAFGYRSTSPQLSAGYASSDAYSLQPTPRASTFNEIDTTTFSTTANTPVWARSPATGRFSQ
QPSPTFNGVKMVWESPAKCQGGGGDQRQGYFKDVGDKEISFRDCTKIPMPEVTDTKVEAAANQEMPSAPVMLRLILIMVG
RKLSRNPNTYSSVLGLVWSLISFKWDVGMPSLVKYSIKLISDAGLGMAMFSLGLFMALQPRILACGTKRATMGMVVRFIC
GPLLMVAASAATGLRGVKLHAAIVQAALPQGIVPFVFAREYGLHPDILSTG
>Pyrco_Danjou_PIN.Chr12_438
MISFTDLYHVVTAVVPLYVAMILAYGSVKWWKIFSPDQCSGINRFVALFAVPLLSFHFISTNNPYAMNYRFIAADTLQKV
IVLAVLAVWSRTSARGSLEWSITLFSLSTLPNTLVMGIPLLKGMYGDASGSLMVQIVVLQCIIWYTLMLFLFEYRGARLL
IGEQFPDTAGSIISFRVDSDIISLDGKEPLQTEAEVGEDGKLHVTVRKSTSSRSEIHSRRSHGPNSGVSFTPRPSNLTNA
EIYSLQSSRNPTPRGSSFNHTDFYSMVNGKNMSNASPRQSNYGNVGFDEEAGGVGGARGRANGGSSGYPAPPSAGIFSPV
TGPAAGAKKKPIGADGGNDLHMFVWSSNNSPVSEGGIHVFRGGEYSNELVGVAPHYKGNYDEFGRNEFSFDNRPASNEAD
REGPVLSKLGSSSTTELHPKTANGGESKTAAMPPASVMTRLILIMVWRKLIRNPNTYSSLIGLTWSLVSYKWHIVMPAIV
ARSIAILSDAGLGMAMFSLGLFMALQPRMIACGNTIASFAMAVRFLTGPAIMAAASIAVGLRGVLLHIAIVQAALPQGIV
PFVFAKEYNVHPNILSTGVIFGMLIALPITLVYYILLGL
>Pyrco_Danjou_PIN.Chr13_1
MITGKDIYDVLAAIVPLYVAMILAYGSVRWWKIFTPDQCSGINRFVAVFAVPLLSFHFISSNNPYAMDYQFILADSLQKV
VILVALFLWQAFSKRGNLEWMITLFSLSTLPNTLVMGIPLLRAMYGDFSGTLMVQIVVLQSVVWYTLMLFMFEYRGAKLL
ISEQFPETAGSITSFRVDSDVVSLNGREPLQTDAEIGDDGKLHVVVKRSNASSMVSSFKSHGLNSLTSMTPRASNLTGVE
IYSVQSSREPTPRASSFNQTDFYAMFNASKAPSPKHGYTNSFQGGFGDVYSVQSSKGVTPRTSNFDEEAMKMSNMGNKKR
GARSMSGEIFNGGAVSSYPPPNPMFSGSTSGGPKKKDSGGGGSGGAAPNKELHMFVWSSSASPVSEGNLRHAVNRAASTD
LGATDPSKAAGLHQHEGAAASKGIHELIGNMSPGRKMSGDRELEIEEGSKFPPSVSPYSSSCQKKVDIEEGGVAKKHQMP
PASVMTRLILIMVWRKLIRNPNTYSSLLGVAWWNIKMPTIVSGSISILSDAGLGMAMFSLGLFMALQPKIIACGKSVATF
SMAVRFLTGPAVIAATSIAVGLRGVLLHVAIVQAALPQGIVPFVFAKEYNVHADILSTAVIFGMLIALPITILYYILLGL
>Pyrco_Danjou_PIN.Chr13_2
MISWHDLYKVLTAVVPLYVAMILAYGSVRWWKIFSPDQCSGINRFVAIFAVPLLSFHFISTNDPYTMNFRFIAADTLQKI
IMLFALGLWTNFTRNGSLEWMITIFSLSTLPNTLVMGIPLLIAMYGHPESGSLMVQVVVLQCIIWYTLLLFLFEYRGAKL
LIMEQFPETAASIVSFKVDSDVVSLDGRDFLETDAEIGDDGKLHVKVRKSNASRRSLSAMTPRPSNLTGAEIYSLSSSRN
PTPRGSNFNPSDFYSMMGVQGFNTRHSNFGPADLYSVQSSRGPTPRPSNFEENCAAQNVTSPRFGFYPAQTVPASYPAPN
PEFSAPIAKSNSKNQQPPQPQVEAPPVSNSAIAKTNSHHDAKELHMFVWSSSASPVSDGGGLHVFGGNDFSAAEQSGRSD
QGAKEIRMIVADHPQNGENKAASAPTAEGYGGEAFSFGGRGGEGEEAERERAGPTGLTKLGSNSTTELHPKGGGLHESSV
GKQMPPASVMTRLILIMVWRKLIRNPNTYSSLIGLIWSLIAFRWHVAMPKIVEKSISILSDAGLGMAMFSLGLFMALQPK
IIACGNSVAGFAMAVRFLTGPAVMAAASIAVGLRGTLLHLAIVQAALPQGIVPFVFAKEYNVHPAILSTALYFGLLHSSG
IVNVVVTEAHM
>Pyrco_Danjou_PIN.Chr14_1
MISFTDLYHVLTAVVPLYVAMILAYGSVKWWKIFSPDQCSGINRFVALFAVPLLSFHFISTNNPYAMNYRFIAADTLQKV
IVLLVLAVWSRTSARGSLEWSITLFSLSTLPNTLVMGIPLLKGMYGDASGSLMVQIVVLQCIIWYTLMLFLFEYRGARLL
IGEQFPDTAGSIISFRVDSDIISLDGKEPLQTEAEVGEDGKLHVTVRKSTSSRSEIYSRRSHGPNSGVSLTPRPSNLTNA
EIYSLQSSRNPTPRGSSFNHTDFYSMVNGKNMSNASPRQSNYGNVGFDEEARGVGGPRGAANVGSLGYPAPPSAGIFSPV
TGPAAGAKKQPNGTDGGKDLHMFVWSSSASPVSEGGIHVFRGGEYGNELAGVAALHKDYDEFGRDEFSFDNRPASNGADR
EGPVLSKLGSSSTTELHPKTANGGESKTTAMPPASVMTRLILIMVWRKLIRNPNTYSSLIGLTWSLVSYKWQIVMPAIVA
RSIAILSDAGLGMAMFSLGLFMALQPRMIACGNTVASFAMAVRFLTGPAVMAAASIAVGLRGVLLHIAIVQAALPQGIVP
FVFAKEYNVHPDILSTGVIFGMLIALPITLVYYILLGL
>Pyrco_Danjou_PIN.Chr14_2
MITLSDFYHVMTAVVPLYVAMILAYGSVKWWKIFTPDQCSGINRFVALFAVPLLSFHFISSNDPYNMNTRFIAADTLQKL
IVLAVLGVWAKVSKRGCLEWTITLFSVSTLPNTLVMGIPLLKGMYGDFSGSLMVQIVVLQCIIWYTLMLFMFEYRGARLL
ISEQFPDTAGSIVSIHVDSDIMSLDGRQPLETEAEIKEDGKLHVTVRKSNASRSDIFSRRSQGLSSTTPRPSNLTNAEIY
SLQSSRNPTPRGSSFNHTDFYSMMAAGRNSNFGANDVYGMSASRGPTPRPSNFEEDCGGGAVSSATGNKPRFYHGGQGNA
AAHYPAPNPGMFSPTASKTVIANANANTNAMNAKRANGQAQKTEDNNGGKDLHMFVWSSSASPVSDVFGSNEYGAHDHKE
VKLAVSPGKVEGRRENQEEYLEREDFSFGNRDQMNMNNDAEKGGDGIGKAKVMPPTSVMTRLILIMVWRKLIRNPNTYSS
LIGLTWSLVSFRWHVQMPAIVAKSIAILSDAGLGMAMFSLGLFMALQPRIIACGNSIAAFTMAVRFLTGPAVMAAASIAV
GLRGTLLHVAIVQAALPQGIVPFVFAKEYNVHPDILSTGVIFGMLIALPITLVYYILLGL
>Pyrco_Danjou_PIN.Chr16_1
MITGKDIYDVLAAIVPLYVAMILAYGSVRWWKIFTPDQCSGINRFVAVFAVPLLSFHFISSNDPYAMNYQFILADSLQKV
VILVALFLWQAFSKRGNLEWMITLFSLSTLPNTLVMGIPLLRAMYGDFSGTLMVQIVVLQSVVWYTLMLFMFEYRGAKLL
ISEQFPETAASITSFKVDSDVVSLNGREPLQTDAEIGDDGKLHVVVKRSNASSMVSSFNKSHGLNSLNSMTPRASNLTGV
EIYSVKSSREPTPRASSFNQTDFYAMFNASKAPSPKHGYTNSFQGGFGDVYSVQSSKGVTPRTSNFDEEAMKMNNMSYKK
SGARSMSGEIFNGGPASPYPPPNPLFSGSTSGGLKKKDSGGGGSGGAAPNKEPHMFVCSIHELIENMSPGRKMRGDSELE
IEEGSKFPPSVSSYSSSCQKKVDMEGGVAKKHQMPPASVMTRLILIMVWRKLIRNPNTYSSLLGVAWSLISYKWKIKMPT
IVSGSISILSDAGLGMAMFSLGLFMALQPKIIACGKSVATFSMAVRFLTGPAVIAATSIAVGLRGVLLHVAIVQAALPQG
IVPFVFAKEYNVHADILSTAVIFGMLVALPVTILYYILLGL
>Pyrco_Danjou_PIN.Chr16_2
MISWHDLYNVLTAVVPLYVAMILAYGSVRWWKIFSPDQCSGINSFVAIFAVPLLSFHFISTNDPYTMNFRFVAADTLQKI
IMLFALSLWTNFTRNGSLEWLITIFSLSTLPNTLVMGIPLLIAMYGKPESGSLMVQLVVVQCIIWYTLLLFLFEYRGAKL
LIMEQFPETAASIVSFKLDSDVVSLDGRDFLETDAEIGNDGKLHVKVRKSNASRRSFSEMTPRQSNLSSAEIYSLSSSRN
PTPRGSNFNPSDLYSMMGVHGFNTRHSNFGPADLYSVQSSRGPTPRPSNFEENCAAQTVKTVPASYPAPNPEFSAPTAKN
SNTIQQQQKPQVAAQPVSDGAAAKTNSHHDAKELHMFVWSSSDSPVSEGSGLHVFGGTNFGAAEESGRSDRGAKEIRMLV
ADHLQNGENKVATAPTAEVYGGEAFSFGGRGGEGEEAEREKEGTTGLNKLASSSTAELHTRGGRQMPPASVMTRLILIMV
WRKLIRNPNTYSSLIGLIWALIAFRWHVGMPKIVEKSISILSDAGLGMAMFSLGLFMALQPRIIACGNSVGGYAMAARFL
TGPAVMAAASIAVGLRGTLLHLAIVQGYFRNVDSVTYYVGLLYSSGIVIVGVTEAQM
>Pyrco_Danjou_PIN.Chr6
MITLSDFYHVMTAVVPLYVAMILAYGSVKWWKIFTPDQCSGINRFVALFAVPLLSFHFISTNDPYNMNTRFIAADTLQKL
IVLAVLGVWTKVSKRGCLEWTITLFSVSTLPNTLVMGIPLLKGMYGEFSGSLMVQIVVLQCIIWYTLMLFMFEYRGARLL
ISEQFPDTAGSIVSIHVDSDIMSLDGRQPLETEAEIKEDGKLHVTVRKSNASRSDILSRRSQGLSSTTPRPSNLTNAEIY
SLQSSRNPTPRGSSFNHTDFYSMMATGRNSNFGANDVYGMSASRGPTPRPSNFEEDGGGGAVSSATGNKPRFYHGGQNNA
AAHYPAPNPGMFSPTASRTVTANANSNAMNAKRANGQVQKTEDNNGGKDLHMFVWSSSASPVSDVFGSNEYGAHDHKEVK
LAVSPGKVEGRRENQEEYLEREDFRFGNRDQMNMNNEVEKGGDGIGKGKVMPPTSVMTRLILIMVWRKLIRNPNTYSSLI
GLTWSLVSFRWHVQMPAIVAKSIAILSDAGLGMAMFSLGLFMALQPKMIACGNSVAAFAMAVRFLTGPAVMAAASIAVGL
RGTLLHVAIVQAALPQGIVPFVFAKEYNVHPDILSTGGGGGMVVEMRVLLVAMVIVGY
>Pyrco_Danjou_PIN.Chr9
MISLTDVYHVVAATVPLYVAMILAYLSVKWWKLFTPDQCSGINKFVAKFSIPLLSFQIISSNDPYKMNHKLILADCLQKL
TAFLALAAVTKFSSYGGLNSIITGLSLSTLPNTLILGIPLLKAMYGDEAAKLVTQIVVLQSLIWYNMLLFLFEFRAAKAA
SVTPSSEPTAEEMDVPHEAQSKDETEDETRANNTKKIKSILLTVGRKLITNPNTHATLLGLIWASIHYRWEVKLPEIIAQ
SIAILSNGGLGMAMFGLGLFMASRGSIIACGTRKAMIAMGLKFIAGPAIMAVSSFAVGLRGRVLRVAVVQATLPQGIVPF
VFAKEYNVHPDILSTGVIFGMLIALPIALAYYFLLGL
>Pyrco_Danjou_new_PIN.Chr10
MITAQDFYKVSCAIVPLYFAMLVAYASVKWCKIFSPEQCSGINRFVAVFAVPVLSFHFISQNNPYQMDTKFILADTFSKL
LVLALLSLWSILFKAAGGLDWLITIFSVATLPNTLVMGIPLLKAMYGDFTQSLMVQVVVLQCIVWYTLLLFLFEYRAATL
LIQTQFPGPTAAAITKFEIDDDIISLDGRNPLCTESETDQNGRIRVRIRRSTSSVPGSSALSSSMGLTPRPSNLSNAEIF
SINTPHHHANLEFTLGSGDVAFGYRSTSPQLSAGYASSDAYSLQPTPRASTFNEIDTTTFSTTANTPVWARSPATGRFSQ
QPSPTFNGVKMVWESPAKCQGGGDKEISFRDCTKIPMPEVTDTKVEAAANQEMPSAPVMLRLILIMVGRKLSRNPNTYSS
VLGLVWSLISFKWDVGMPSLVKYSIKLISDAGLGMAMFSLGLFMALQPRILACGTKRATMGMVVRFICGPLLMVAASAAT
GLRGVKLHAAIVQAALPQGIVPFVFAREYGLHPDILSTGVIFGMLVSLPVTLLYYILLGL
>Pyrusco0g004840.1
MISWHDLYNVLTAVVPLYVAMILAYGSVRWWKIFSPDQCSGINSFVAIFAVPLLSFHFISTNDPYTMNFRFVAADTLQKI
IMLFALSLWTNFTRNGSLEWLITIFSLSTLPNTLVMGIPLLIAMYGKKIPESGSLMVQLVVVQCIIWYTLLLFLFEYRGA
KLLIMEQFPETAASIVSFKLDSDVVSLDGRDFLETDAEIGNDGKLHVKVRKSNASRRSFSEMTPRQSNLSSAEIYSLSSS
RNPTPRGSNFNPSDLYSMMGVHGFNTRHSNFGPADLYSVQSSRGPTPRPSNFEENCAAQTVKTVPASYPAPNPEFSAPTA
KNSNTIQQQQKPQVAAQPVSDSAAAKTNSHHDAKELHMFVWSSSDSPVSEGSGLHVFGGTNFGAAEESGRSDRGAKEIRM
LVADHLQNGENKVPVPETAPTADVYGGEAFSFGGRGGEGEEAEREKEGTTGLNKLASSSTAELHTRGGRQMPPASVMTRL
ILIMVWRKLIRNPNTYSSLIGLIWALIAFRWHVGMPKIVEKSISILSDAGLGMAMFSLGLFMALQPRIIACGNSVGGYAM
AARFLTGPAVMAAASIAVGLRGTLLHLAIVQAALPQGVVPFVFAKEYNVHPAILSTAVIFGMLIALPITLVYYILLGL
>Pyrusco0g012060.1
MISFTDLYHVVTAVVPLYVAMILAYGSVKWWKIFSPDQCSGINRFVALFAVPLLSFHFISTNNPYAMNYRFIAADTLQKV
IVLVVLAVWSRTSARGSLEWSITLFSLSTLPNTLVMGIPLLKGMYGDASGSLMVQIVVLQCIIWYTLMLFLFEYRGARLL
IGEQYPDTAGSIISFRVDSDIISLDGKEPLQTEAEVGEDGKLHVTVRKSTSSRSEIHSRRSHGPNSGVSFTPRPSNLTNA
EIYSLQSSRNPTPRGSSFNHTDFYSIVNGKNNMSNASPRQSNYGNVGFDEEAGGVGGARGRANGGSSGYPAPPSAGIFSP
VTGPAAGAKKKPIGADGGKDLHMFVWSSNNSPVSEGGIHVFRGGEYSNELVGVAPHYKDYDEFGRNEFSFDNRPASNEAD
REGPVLSKLGSSSTTELHPKTANGGESKTAAMPPASVMTRLILIMVWRKLIRNPNTYSSLIGLTWSLVSYKWHIVMPAIV
ARSIAILSDAGLGMAMFSLGLFMALQPRMIACGNTIASFAMAVRFLTGPAIMAAASIAVGLRGVLLHIAIVQAALPQGIV
PFVFAKEYNVHPNILSTGVIFGMLIALPITLVYYILLGL
>Pyrusco10g027820.1
MITAQDFYKVSCAIVPLYFAMLVAYASVKWCKIFSPEQCSGINRFVAVFAVPVLSFHFISQNNPYQMDTKFILADTFSKL
LVLALLSLWSILFKAAGGLDWLITIFSVATLPNTLVMGIPLLKAMYGDFTQSLMVQVVVLQCIVWYTLLLFLFEYRAATL
LIQTQFPGPTAAAITKFEIDDDIISLDGRNPLCTESETDQNGRIRVRIRRSTSSVPGSSALSSSMGLTPRPSNLSNAEIF
SINTPHHHANLEFTLGSGDVAFGYRSTSPQLSAGYASSDAYSLQPTPRASTFNEIDTTTFSTTANTPVWARSPATGRFSQ
QPSPTFNGVKMVWESPAKCQGGGGDQRQGYFKELGDKEISFRDCTKIPMPEVTDTKVEAAANQEMPSAPVMLRLILIMVG
RKLSRNPNTYSSVLGLVWSLISFKWDVGMPSLVKYSIKLISDAGLGMAMFSLGLFMALQPRILACGTKRATMGMVVRFIC
GPLLMAAASAATGLRGVKLHAAIVQAALPQGIVPFVFAREYGLHPDILSTGVIFGMLVSLPVTLLYYILLGLY
>Pyrusco12g013520.1
MISFTDLYHVVTAVVPLYVAMILAYGSVKWWKIFSPDQCSGINRFVALFAVPLLSFHFISTNNPYAMNYRFIAADTLQKV
IVLAVLAVWSRTSARGSLEWSITLFSLSTLPNTLVMGIPLLKGMYGDASGSLMVQIVVLQCIIWYTLMLFLFEYRGARLL
IGEQFPDTAGSIISFRVDSDIISLDGKEPLQTEAEVGEDGKLHVTVRKSTSSRSEIHSRRSQGPNSGVSFTPRPSNLTNA
EIYSLQSSRNPTPRGSSFNHTDFYSMVNGKNNMSNASPRQSNYSNVGFDEEAGGVGGARGRANGGSSGYPAPPSAGIFSP
VTGPAAGAKKKPIGADGGKDLHMFVWSSNNSPVSEGGIHVFRGGEYSNELVGVAPHYKDYDEFGRNEFSFDNRPASNEAD
REGPVLSKLGSSSTTELHPKTANGGESKTAAMPPASVMTRLILIMVWRKLIRNPNTYSSLIGLTWSLVSYKWHIVMPAIV
ARSIAILSDAGLGMAMFSLGLFMALQPRMIACGNTIASFAMAVRFLTGPAIMAAASIAVGLRGVLLHIAIVQAALPQGIV
PFVFAKEYNVHPNILSTGVIFGMLIALPITLVYYILLGL
>Pyrusco13g009720.1
MITGKDIYDVLAAIVPLYVAMILAYGSVRWWKIFTPDQCSGINRFVAVFAVPLLSFHFISSNNPYAMDYQFILADSLQKV
VILVALFLWQAFSKRGNLEWMITLFSLSTLPNTLVMGIPLLRAMYGDFSGTLMVQIVVLQSVVWYTLMLFMFEYRGAKLL
ISEQFPETAASITSFRVDSDVVSLNGREPLQTDAEIGDDGKLHVVVKRSNASSMVSSFKSHGLNSLTSMTPRASNLTGVE
IYSVQSSREPTPRASSFNQTDFYAMFNASKAPSPKHGYTNSFQGGFGDVYSVQSSKGVTPRTSNFDEEAMKMSNMGNKKR
GARSMSGEIFNGGAVSSYPPPNPMFSGSTSGGPKKKDSGSGGGGGGSGGAAPNKELHMFVWSSSASPVSEGNLRHAVNRA
ASTDLGATDPSKAAGLHQHEGAAASKGIHELIGNMSPGRKMSGDRELEIEEGSNKFPPSVSPYSSTSCQKNVDMEGGGVA
KKHQMPPASVMTRLILIMVWRKLIRNPNTYSSLLGVAWSLISYKWNIKMPTIVSGSISILSDAGLGMAMFSLGLFMALQP
KIIACGKSVATFSMAVRFLTGPAVIAATSIAVGLRGVLLHVAIVQAALPQGIVPFVFAKEYNVHADILSTAVIFGMLIAL
PITILYYILLGL
>Pyrusco14g008430.1
MISFTDLYHVLTAVVPLYVAMILAYGSVKWWKIFSPDQCSGINRFVALFAVPLLSFHFISTNNPYAMNYRFIAADTLQKV
IVLLVLAVWSRTSARGSLEWSITLFSLSTLPNTLVMGIPLLKGMYGDASGSLMVQIVVLQCIIWYTLMLFLFEYRGARLL
IGEQFPDTAGSIISFRVDSDIISLDGKEPLQTEAEVGEDGKLHVTVRKSTSSRSEIYSRRSHGPNSGVSLTPRPSNLTNA
EIYSLQSSRNPTPRGSSFNHTDFYSMVNGKNMSNASPRQSNYGNVGFDEEARGVGGPRGAANVGSLGYPAPPSAGIFSPV
TGPAAGAKKQPNGTDGGKDLHMFVWSSSASPVSEGGIHVFRGGEYGNELAGVAALHKDYDEFGRDEFSFDNRPASNGADR
EGPVLSKLGSSSTTELHPKTANGGESKTTAMPPASVMTRLILIMVWRKLIRNPNTYSSLIGLTWSLVSYKWQIVMPAIVA
RSIAILSDAGLGMAMFSLGLFMALQPRMIACGNTVASFAMAVRFLTGPAVMAAASIAVGLRGVLLHIAIVQAALPQGIVP
FVFAKEYNVHPDILSTGVIFGMLIALPITLVYYILLGL
>Pyrusco14g009000.1
MISFTDLYHVLTAVVPLYVAMILAYGSVKWWKIFSPDQCSGINRFVALFAVPLLSFHFISTNNPYAMNYRFIAADTLQKV
IVLLVLAVWSRTSARGSLEWSITLFSLSTLPNTLVMGIPLLKGMYGDASGTLMVQIVVLQCIIWYTLMLFLFEYRGARLL
IGEQFPDTAGSIISFRVDSDIISLDGKEPLQTEAEVGEDGKLHVTVRKSTSSRSEIYSRRSHGPNSGVSLTPRPSNLTNA
EIYSLQSSRNPTPRGSSFNHTDFYSMVNGKNMSNASPRQSNYGNVGFDEEARGVGGPRGAANVGSLGYPAPPSAGIFSPV
TGPAAGAKKQPNGTDGGKDLHMFVWSSSASPVSEGGIHVFRGGEYGNELAGVAALHKDYDEFGRDEFSFDNRPASNGADR
EGPVLSKLGSSSTTELHPKTANGGESKTTAMPPASVMTRLILIMVWRKLIRNPNTYSSLIGLTWSLVSYKWQIVMPAIVA
RSIAILSDAGLGMAMFSLGLFMALQPRMIACGNTVASFAMAVRFLTGPAVMAAASIAVGLRGVLLHIAIVQAALPQGIVP
FVFAKEYNVHPDILSTGVIFGMLIALPITLVYYILLGL
>Pyrusco16g015950.1
MLQVVVLQCIICYTLILFLFQYRRGKLLITAQFLETAASTIFLETVADNSEEGKHHVKVRKSNASRQSLSAMTHRVRSQS
PMASSKAVMDVSDVSHLEITPLNLLPSSRGPSLPIRSRSSPSCWIPFDKDMRTKSLCPSWVK
>Pyrusco16g018810.1
MITGKDIYDVLAAIVPLYVAMILAYGSVRWWKIFTPDQCSGINRFVAVFAVPLLSFHFISSNDPYAMNYQFILADSLQKV
VILVALFLWQAFSKRGNLEWMITLFSLSTLPNTLVMGIPLLRAMYGDFSGTLMVQIVVLQSVVWYTLMLFMFEYRGAKLL
ISEQFPETAASITSFKVDSDVVSLNGREPLQTDAEIGDDGKLHVVVKRSNASSMVSSFNKSHGLNSLNSMTPRASNLTGV
EIYSVKSSREPTPRASSFNQTDFYAMFNASKAPSPKHGYTNSFQGGLGDVYSVQSSKGMTPRTSNFDEEAMKMNNMSYKK
SGARSMSGEIFNGGPASPYPPPNPLFSGSTSGELKKKDSASGGGGGSGGAAPNKEPHMFVLSSNASPVSEGNLRLAVAST
DFGATDPSKVAGLHQHDSAAASKGIHELIENMSPGRKMRGDSELEIEEGSNKFPPSVSSYSSSCQKKVDMEGGVAKKHQM
PPASVMTRLILIMVWRKLIRNPNTYSSLLGVAWSLISYKWKIKMPTIVSGSISILSDAGLGMAMFSLGLFMALQPKIIAC
GKSVATFSMAVRFLTGPAVIAATSIAVGLRGVLLHVAIVQAALPQGIVPFVFAKEYNVHADILSTAVIFGMLVALPVTIL
YYILLGL
>Pyrusco16g024450.1
MITGKDIYDVLAAIVPLYVAMILAYGSVRWWKIFTPDQCSGINRFVAVFAVPLLSFHFISSNDPYAMNYQFILADSLQKV
VILVALFLWQAFSKRGNLEWMITLFSLSTLPNTLVMGIPLLRAMYGDFSGTLMVQIVVLQSVVWYTLMLFMFEYRGAKLL
ISEQFPETAASITSFKVDSDVVSLNGREPLQTDAEISDDGKLHVVVKRSNASSMVSSFNKSHGLNSLNSTTPRASNLTGV
EIYSVKSSREPTPRASSFNQTDFCAMFNASKAPSPKHGYTNSFQGGFGDVYSVQSSKGVTLRTSNFDEEAMKMNNMSYKK
SRARSMSGEIFNGGPASPYPPPNPLFSGSTSGGLKKKDSASGGGGGSGGAAPNKEPHMFVWSSNASPVSEGNLRHAVAST
DFGATDPSKVAGLHQHDSAAASKGIHELIENMSPGRKMRGDSELEIEEGSNKFPPSVSSYSSSCQKKVDMEGGVAKKHQM
PPASVMTRLILIMVWRKLIRNPNTYSSLLGVAWSLISYKWKIKMPTIVSGSISILSDAGLGMAMFSLGLFMALQPKIIAC
GKSVATFSMAVRFLTGPAVIAATSIAVGLRGVLLHVAIVQAALPQGIVPFVFAKEYNVHADILSTAVIFGMLVALPVTIL
YYILLGL
>Pyrusco9g016910.1
MISLTDVYHVVAATVPLYVAMILAYLSVKWWKLFTPDQCSGINKFVAKFSIPLLSFQIISSNDPYKMNHKLILADCLQKL
TAFLALGAVTKFSSYGGLNSIITGLSLSTLPNTLILGIPLLKAMYGDEAAKLVTQIVVLQSLIWYNMLLFLFEFRAAKAA
SVTPSSEPTAEEMDVPHEAQSKDETEDETRANNTKKIKSILLTVGRKLITNPNTHATFLGLIWASIHYRWEVKLPEIIAQ
SIAILSNGGLGMAMFSLGLFMASRGSIIVCGTRKAMIAMGLKFIAGPAIMAVSSFAVGLRGRVLRVAVVQATLPQGIVPF
VFAKEYNVHPDILSTGVIFGMLIALPIALAYYFLLGL
>Rosch_v2.0_Chr2g0125421
MISLGDLYHVLTAVVPLYVAMILAYGSVKWWKIFSPDQCSGINRFVALFAVPLLSFHFISTNNPYAMNYRFIAADTLQKV
IVLAVLAIWSRTSSRGSLEWSITLFSLSTLPNTLVMGIPLLKGMYGDSSGTLMVQIVVLQCIVWYTLMLFLFEYRGARLL
IGEQFPDTAASIVSFRVDSDIVSLDGKEPLQTEAQLGEDGKLHVTVRKSTSSRSEIFSKPSLGPNTGVSCTPRLSNLTNA
EIYSLQSSRNPTPRGSNFSHTDFYAMVNGKNMSNVSPRLSNYGYDEEATGVGMRPPSSMQGYPTPPSTGIFSPVAGPNAT
AKIKPNGTDATGKDLHMFVWSSSASPVSEGGIHVFRGGVAHQKDHDEFGRDEFSFDNRPVSNGIDREGPVLSKLGSSSST
TELHPKTCHGESKATAMPPASVMTRLILIMVWRKLIRNPNTYSSLIGLTWSLVSYKWNIVMPEIIARSIAILSDAGLGMA
MFSLGLFMALQPRMIACGNRIASFAMAVRFLAGPAVMAAASLAVGLRGVLLHIAIVQAALPQGIVPFVFAKEYNVHPNIL
STGVIFGMLIALPITLVYYIVLGL
>Rosch_v2.0_Chr2g0169101
MISLIDVYHVVAATVPLYVAMGLAYVSVKWWKLFTPEQCSGINKFVAKFSIPLLSFQVISANNPYKMNLKLILSDGLQKA
IVFLALTAITKFSTHGGLNSIITGLSLSTLPNTLILGIPLLKAMYGEEAGALVSQIVVLQSLVWYNLLLFLFEFGAAKAA
SVTPSSEATAEEMEAPNEAQSKDEAEDEERPRNPKKMKSILLTVGRKLFANPNTHATMLSLIWASIHFRWGVKMPEIVTQ
SISILANGGLGMATFSLGLFMASRPSIIACGTRMTAVAMGLKFIAGPAVMALSSFAIGLRGRALRIAIVQAALPQGIVPF
VFAKEYNVHPEILSTAVIFGMLIALPIALAYYFLLGL
>Rosch_v2.0_Chr4g0398751
MISGKDIYEVLASLVPLYVAMILAYGSVRWWKIFTPDQCSGINRFVAVFAVPLLSFHLISSNDPYVMNYRFIAADSLQKV
VILVALFLWQIFSKRGNLEWMISLFSLSTLPNTLVMGIPLLKAMYGDFSATLMVQIVVLQSVIWYTLMLFMFEYRGAKLL
ISEQFPETAGSITSFRVDSDVVSLNGREPLETDAEIGEDGKLHVVVRRSAASSMVSSIKSHGFNSLNSGMTPRASNLTGV
EIYSVQSSREQTPRASSFNQADFYTMFNSREAQSPKHGCTNSFKGGFGDVYSLQSSKGVAPRTSNFHEDMKRGARSMSGE
LFNAGTVPSYPPPNPMFSRSTSGGPEKKESGGAGAGAVVSGGAVSNKELHMFVWSSSASSVSEGSQKHAVNRAASTEFGG
IDSSRAAQHDHPIAGSRGMHELSQNMSSGRKMSGDVELEIEEGTKFPASATSYSSRHKKMDMEDGGVTKKQQMPPASVMT
RLILIMVWRKLIRNPNSYASLLGLAWSLVSYKWHIKMPKIVSGSISILSDTGLGMAMFSLGLFMALQPKIIACGKAVATF
GMAVRFLIGPAVIAACSVAVGLRGVLLRVAILQAALPQGIVPFVFAKEYNVHADILSTAVIFGMLLALPVTIVYYILIGL
>Rosch_v2.0_Chr4g0398781
MISGKDIYEVLASIVPLYVAMILAYGSVRWWKIFTPDQCSGINRFVAVFAVPLLSFHFISSNDPYAMDYQFIAADSLQKV
VILVALFLWQTFSKRGNLEWMITLFSLSTLPNTLVMGIPLLKAMYGDFSGALMVQIVVLQSVIWYTLMLFMFEYRGAKLL
ISEQFPETAGSITSFRVDSDVVSLNGREPLQTDAEIGEDGKLHVVVRRSAAASMVSSFKSHGLNSLNSGMTPRASNLTGV
EIYSVQSSREPTPRASSFNQTDFYAMFNASKAPSPKHGYTNSFQGGFGDVYSVQSSKGVTPRTSNFDEEMMKISNKKRGA
RSMSGELFNAGTVSSYPPPNPMFSGSTSGGPKKKESGGAGGGSGGAVPNKELHMFVWSSSASPASEGNLKHAVNRAASTD
FGGIDPSKAAQHEHPIAGSKGMHELIQNMSPGRKMSGDEELEIEEGTKFPASASPYSSCQKKMDMEDGGVAKKQQMPPAS
VMTRLILIMVWRKLIRNPNTYSSLLGVAWSLVSYKWHIKMPTIISGSISILSDAGLGMAMFSLGLFMALQPKIIACGKSV
ATFAMAVRFLTGPAVIAACSIAVGLRGVLLHVAIVQAALPQGIVPFVFAKEYNVHADILSTAVIFGMLIALPITILYYIL
LGL
>Rosch_v2.0_Chr4g0441311
MISWNDLYKVLTAVVPLYVAMILAYGSVRWWKIFSPDQCSGINRFVAIFAVPLLSFHFISTNDPYNMNFRFIAADTLQKI
IMLFALALWTNFTRNGSLEWMITIFSLSTLPNTLVMGIPLLIAMYGHRIPESGSLMVQVVVLQCIIWYTLLLFLFEYRGA
KLLIMEQFPETAASIVSFKVDSDVMSLDGRDFLETDAEIGDDGKLHVKVRKSNASRRSLSAMTPRPSNLTGAEIYSLSSS
RNPTPRGSNFNPSDFYSMMGVQGFNTRHSNFGPADLYSVQSSRGPTPRPSNFEENSAPMAQTVTSPRFGFYPAQTVPSSY
PAPNPEFSAPLTKTTSKNNQPQPQPQPPPQQVNSNNSSKANHDAKELHMFVWSSSNSPVSEGGGLHVFGGPDFAASEQSG
RSDQGAKEIRMLVADHPQNGETKVAVAESDGDHYHHGGEAFTFTGKVDQGEEEREKEGPTGLNKQGSSSTAELHGKGGGG
GGVGVDHESSGGKQMPPASVMTRLILIMVWRKLIRNPNTYSSLIGLIWSLIAFRWGVAMPKIIEKSISILSDAGLGMAMF
SLGLFMALQPKIIACGNSVAGFAMAVRFLTGPAVMAAASIAVGLRGTLLHLAIVQAALPQGIVPFVFAKEYNVHPSILST
AVIFGMLIALPITLVYYIVLGL
>Rosch_v2.0_Chr6g0249491
MILAYGSVRWWKIFSPDQCSKINRFVTIFAVPLLSFHFISTNKPYTMNFRFITADTLQKIIMLFALALWTNFTRNGSLEW
MITNFSLSTLPNTLVMGIPLLIAMYGHRIPESGSLMVQVVVLQCIIWYTLLLFLFEYYDAKLLIME
>Rosch_v2.0_Chr7g0178461
MITLSDFYHVMTAVVPLYVAMVLAYGSVKWWKIFTPDQCSGINRFVALFAVPLLSFHFISSNNPYAMNTRFLAADTLQKL
IVLAVLGVWSKVSKRGCLEWTITLFSVSTLPNTLVMGIPLLKGMYGDFSGSLMVQIVVLQCIIWYTLMLFMFEYRGARLL
ISEQFPDTAGSIVSIHVDSDIMSLDGRQPLETEAEIKEDGKLHVTVRKSNASRSDIYSRRSHSQGLSSNTPRPSNLTNAE
IYSLQSSRNPTPRGSSFNHTDFYSMMAAGRNSNFGSSDVFGGPLTASRGPTPRPSNYEDDGGAAVGAAAAGSNKPRYHYQ
GGGNNTTAHYPAPNPGMFSPTTAASKNVVAPKRPNGNGPNGPAAQDGGRDLHMFVWSSSASPVSDVFGSNEYGAAGHDQK
EVKLAVSPGKVEGRRENQEEYMVERDEFSFGNRVVDQMNMNEGEKVDVNKAKVMPPTSVMTRLILIMVWRKLIRNPNTYS
SLIGLTWSLVSFRWHLEMPALIAKSIAILSDAGLGMAMFSLGLFMALQPRIIACGNSIAAFTMAVRFLTGPAVMAAASIA
VGLRGTLLHVAIVQAALPQGIVPFVFAKEYNVHPDILSTGVIFGMLIALPITLVYYIMLGL
>Ruboc_04_G00169
MISWHDLYNVLTAVVPLYVAMILAYGSIRWWKIFSPDQCSGINRFVAIFAVPLLSFHFISQNNPYTMNFRFIAADTLQKI
IMLFALALWTNFTRNGSLEWMITIFSLSTLPNTLVMGIPLLIAMYGHKIPESGSLMVQVVVLQCIIWYTLLLFLFEYRGA
KLLIMEQFPETAASIVSFKVDSDVVSLDGRDFLETDAEIGDDGKLHVKVRKSNASRRSLGPGSFSALTPRPSNLTGAEIY
SLSSSRNPTPRGSNFNPSDFYSMMGVQGFNTRHSNFGPADLYSVQSSRGPTPRPSNFEENCAPTVTSPRFGFYPAQTVPS
SYPAPNPEFSAPVTKTTTKNNQQQPQSQPPQQVNSNTSKTSHDAKELHMFVWSSSASPVSEGGGLHVFGGPDFAASEQSG
RSDQGAKEIRMLVADHPQNGETKVAVADSDGDQGAQAYGGEAFSFGGKGEGEEGPTGLNKLGSSSTAELHPKAGGGIGPD
HELGAGKQMPPASVMTRLILIMVWRKLIRNPNTYSSLIGLIWSLISFRWHVAMPRIVEKSISILSDAGLGMAMFSLGIFM
ALQPKIIACGNSVAGFAMAVRFLTGPAVMAAASIAVGLRGTLLHLAIVQAALPQGIVPFVFAKEYNVHPAILSTGQGYIW
NVDSITNYTGVLYRSRIVIKRC
>Ruboc_04_G13972
MITGKDIYDVFAAIVPLYVAMILAYGSVRWWRIFTPDQCSGINRFVAVFAVPLLSFHFISSNDPYAMNYRFIAADSLQKV
VILVALFLWQTFSKRGNLEWMITLFSLSTLPNTLVMGIPLMKSMYGDASATLMVQIVVLQSVIWYTLMLFMFEYRGAKLL
ITEQFPETAGSITSFRVDSDVVSLNGREPLQTDAEIGEDGKLHVVVKRSAASSMVSSFKSHGLNSLNSGITPRASNLTGV
EIYSVQSSREPTPRASSFNQTDFYAMFNASKAPSPKHSYTNSFQGGFGDVYSVQSSKGVTPRTSNFDEEMMKISNKKRGA
RSMSGELFNGGTVSSYPPPNPMFSGSTSGGPKKKDSGGGGGAVPNKELHMFVWSSSASPVSEGNLKHAVNRAASTDFGAI
DPSKAAQHDHPIAGSKGMHDLIQNMSPGRKMSGDGELEIEEGTKFPGASPYSSCQKKMDMEDGGVPKKQQMPPASVMTRL
ILIMVWRKLIRNPNTYSSLIGLAWSLVSYKYMIYLPFSLSHIIPNPSYLCKRWHIKMPSIVSGSISILSDAGLGMAMFSL
GLFMALQPKIIACGKSVATFSMAVRFLTGPAVIAATSIAVGLRGTLLHVAIVQAALPQGIVPFVFAKEYNVHADILSTAV
IFGMLVALPITILYYILLGL
>Ruboc_05_G03608
MITLSDFYHVMTAVVPLYVAMILAYGSVKWWKIFTPDQCSGINRFVALFAVPLLSFHFISSNNPYAMNTRFIAADTLQKL
IVLAVLAVWSRVSKRGCLEWTITLFSVSTLPNTLVMGIPLLKGMYGDFSGSLMVQIVVLQCIIWYTLMLFMFEYRGAKLL
ISEQFPDTAGSIVSIHVDSDIMSLDGRQPLETEAEIKEDGKLHVTVRKSNASRSDIYSRRSHSQGLSSNTPRPSNLTNAE
IYSLQSSRNPTPRGSSFNHTDFYSMMAAGRNSNFGSSDVFGGPLTASRGPTPRPSNYEDDGGAAVGAATAGNKPRFHYQG
GGNNTTAHYPAPNPGMFSPTTAASKNVVAPANPKRSNGNGPNGPAQDGGRDLHMFVWSSSASPVSDVFGSNEYGAAHDQK
EVKLAVSPGKVEGRRENQEEYMVERDEFSFGNRENINEGEKVDVNKAKVMPPTSVMTRLILIMVWRKLIRNPNTYSSLIG
LTWSLVSFRWHLQMPAIIAKSIAILSDAGLGMAMFSLGLFMALQPRIIACGNSIAAFAMAVRFLTGPAVMAAASIAVGLR
GTLLHVAIVQAALPQGIVPFVFAKEYNVHPDILSTGSSYIRNVDRVAHYAYLLHFVGAMKNLTTSSRPGMAFAFKYFKEA
SIQLGASASEMRLCQI
>Ruboc_06_G16336
MISLIDVYHVVAATIPLYVAMILAYLSVKWWKLFTPEQCSGINKFVAKFSIPLLSFQVISANNPYKMNLKLILADGLQKA
IAFLALTAITKFSSHGGLNSIITGLSLSTLPNTLILGIPLLKAMYGEEARELVSQIVGLQSLIWYNLLLFLFEFGAAKAA
SVTPSSEATAEEMEAQAPNEAQSKDEAEGEEITRNPKKMKSILLTVGRKLFYNPNTHATLLGLIWASIKSRWGVKMPEIV
TQSIMILASGGLGMATFSLGMKRHQQFRAMTLWTKTLDEHEFNLVTLCLLDMSLGLFMASRPSIIACGTRMTMVAMGLKF
IAGPAVMALSSFAIGLRGRVLRVAIVQAALPQGIVPFVFAKEYNVYPEILSTAVIFGMLIALPIALAYYFVLGL
