# Supplementary material for: Building a foundation for gene family analysis in Rosaceae genomes with a novel workflow: A case study in Pyrus architecture genes
Source: Front Plant Sci. 2022 Nov 14;13:975942. doi: 10.3389/fpls.2022.975942 (PMC9702816; doi:10.3389/fpls.2022.975942)
Supplement: Supplementary file 1 [file DataSheet_1.zip › SupFiles/SupFile1_gene_familiy_sequences/660.faa]

>gnl_Ambtr_v1.0_evm_27.model.AmTr_v1.0_scaffold00001.185
MGCTEVNPLVFDAARLRQANTIPERFVWPEHERPNNPSELDVPLIDLSGLRLGDAHTTFEAVKLVREACSRHGFFQVVNHWVESSLLKEAHEHMDRFFAMGLGEKQRAQRKPGESCGYASSFTGRFASKLPWKETLSFHFSPAMPHVVTDYFRSVLGDGFGSSGEVYQKYCDSMSEVSMNIMELLGLSLGVDRAHFRDFFMENDSIMRLNYYPPCQQPGLVLGTGPHCDPTSLTILHQDDVSGLQVFVDDQWHSIKPNPHAFVINIGDTFMALSNGRYKSCLHRAVVNSREPRKTLAFFLSPKMERVVRPPQDLVDQEHPRLYPDFTWATLLEFTQKHYRADMKTLDSFTRWLQTH
>gnl_Ambtr_v1.0_evm_27.model.AmTr_v1.0_scaffold00114.27
MLSLPSRKAYRAGPLILKNMDATVTLSNLSLPFKKDEAFAEQQQCLFDSKPEGCIANQFVWPQEERPSPPHELQQPLIDFHGFLDGDTTATQVAAELVREACTDHGFFQVINHGIHPELIDAAHYHTETFFARSSADKLQFRRARGETSGYTNGHAQLFSSKLPWKETLSFEYIGFHPDNVVHYFSDKMGPKSQQTG
>gnl_Aquco_v3.1_Aqcoe6G030000.1
MPSMDPKYLQRDNGVVGFDSSLKQTSIPREFIWPQRDLAHSVEALNEPVVDLQGVLRGDNREIMKAANLVRKACSEHGFFQVTNHGVDAHLISAAHDHMDAFFKLPIGEKLKVLKKPGSFNGYSNAHATRFSSPLPWKETLSFGYHENDSNPVVLDYFKSALGKEFEQTGLIYQKYCKVMKELSLVIMELLAISLGVDRLHFRKFFEDSNNITRCNYYPPCQEPSLTFGTGPHTDPTSLTILHQDQVGGLEVFTRNKWQSVQPRPDALVINIGDTFMALSNGRYKSCLHRAVVNRNKERRSVVFFVCPKEDKVVRPPEDLLVCREGTRKYPDFTWSLFFEFTQKHYRADVSTLQSFTHWLLSSSTGQPS
>gnl_Aquco_v3.1_Aqcoe7G054600.1
MAIDCIANASINHSPSPPESPNEEKQQQSFVFDASVLQYESNIPKQFVWPDEEKPAPGTKELPVPLIDLGGFLSGDPIASIEASRLVGEACSKHGFFLVGNHGVDTKLIADAHRYMDLFFNMPLSEKQRARRKPGESCGYASSFTGRFLAKLPWKETLSFRFTDEEEPSNVVEDYFFNIMGENYREFGRVYQNYCDAMNSLSLGIMELLGISLGVGRAYFKDFFRGNDSIMRLNYYPKCKKPDLTLGTGPHCDPTSLTILHQDHVGGLQVFVNDEWRSITPNSEAFVVNIGDTFMALSNGKYKSCLHRAVVNSETPRKSLAFFLCPQKDKLVSPPSQLIDLEHPRVYPDFTWPELLEFTQTRYRADVNTLKAFSNWLQQETTDEV
>gnl_Arath_TAIR10_AT4G25420.1
MAVSFVTTSPEEEDKPKLGLGNIQTPLIFNPSMLNLQANIPNQFIWPDDEKPSINVLELDVPLIDLQNLLSDPSSTLDASRLISEACKKHGFFLVVNHGISEELISDAHEYTSRFFDMPLSEKQRVLRKSGESVGYASSFTGRFSTKLPWKETLSFRFCDDMSRSKSVQDYFCDALGHGFQPFGKVYQEYCEAMSSLSLKIMELLGLSLGVKRDYFREFFEENDSIMRLNYYPPCIKPDLTLGTGPHCDPTSLTILHQDHVNGLQVFVENQWRSIRPNPKAFVVNIGDTFMALSNDRYKSCLHRAVVNSESERKSLAFFLCPKKDRVVTPPRELLDSITSRRYPDFTWSMFLEFTQKHYRADMNTLQAFSDWLTKPI
>gnl_Arath_TAIR10_AT1G44090.1
MCIYASRQTVCPYLTPFKVKRPKSREMNSSDVNFSLLQSQPNVPAEFFWPEKDVAPSEGDLDLPIIDLSGFLNGNEAETQLAAKAVKKACMAHGTFLVVNHGFKSGLAEKALEISSLFFGLSKDEKLRAYRIPGNISGYTAGHSQRFSSNLPWNETLTLAFKKGPPHVVEDFLTSRLGNHRQEIGQVFQEFCDAMNGLVMDLMELLGISMGLKDRTYYRRFFEDGSGIFRCNYYPPCKQPEKALGVGPHNDPTAITVLLQDDVVGLEVFAAGSWQTVRPRPGALVVNVGDTFMALSNGNYRSCYHRAVVNKEKVRRSLVFFSCPREDKIIVPPPELVEGEEASRKYPDFTWAQLQKFTQSGYRVDNTTLHNFSSWLVSNSDKKST
>gnl_Arath_TAIR10_AT1G60980.1
MECIIKLPQRFNKNKSKKNPLRIFDSTVLNHQPDHIPQEFVWPDHEKPSKNVPILQVPVIDLAGFLSNDPLLVSEAERLVSEAAKKHGFFLVTNHGVDERLLSTAHKLMDTFFKSPNYEKLKAQRKVGETTGYASSFVGRFKENLPWKETLSFSFSPTEKSENYSQTVKNYISKTMGDGYKDFGSVYQEYAETMSNLSLKIMELLGMSLGIKREHFREFFEDNESIFRLNYYPKCKQPDLVLGTGPHCDPTSLTILQQDQVSGLQVFVDNQWQSIPPIPQALVVNIGDTLMALTNGIYKSCLHRAVVNGETTRKTLAFFLCPKVDKVVKPPSELEGERAYPDFTWSMFLEFTMKHYRADMNTLEEFTNWLKNKGSF
>gnl_Arath_TAIR10_AT5G07200.1
MATECIATVPQIFSENKTKEDSSIFDAKLLNQHSHHIPQQFVWPDHEKPSTDVQPLQVPLIDLAGFLSGDSCLASEATRLVSKAATKHGFFLITNHGVDESLLSRAYLHMDSFFKAPACEKQKAQRKWGESSGYASSFVGRFSSKLPWKETLSFKFSPEEKIHSQTVKDFVSKKMGDGYEDFGKVYQEYAEAMNTLSLKIMELLGMSLGVERRYFKEFFEDSDSIFRLNYYPQCKQPELALGTGPHCDPTSLTILHQDQVGGLQVFVDNKWQSIPPNPHAFVVNIGDTFMALTNGRYKSCLHRAVVNSERERKTFAFFLCPKGEKVVKPPEELVNGVKSGERKYPDFTWSMFLEFTQKHYRADMNTLDEFSIWLKNRRSF
>gnl_Arath_TAIR10_AT5G51810.1
MAILCTTTSPAEKEHEPKQDLEKDQTSPLIFNPSLLNLQSQIPNQFIWPDEEKPSIDIPELNVPFIDLSSQDSTLEAPRVIAEACTKHGFFLVVNHGVSESLIADAHRLMESFFDMPLAGKQKAQRKPGESCGYASSFTGRFSTKLPWKETLSFQFSNDNSGSRTVQDYFSDTLGQEFEQFGKVYQDYCEAMSSLSLKIMELLGLSLGVNRDYFRGFFEENDSIMRLNHYPPCQTPDLTLGTGPHCDPSSLTILHQDHVNGLQVFVDNQWQSIRPNPKAFVVNIGDTFMALSNGIFKSCLHRAVVNRESARKSMAFFLCPKKDKVVKPPSDILEKMKTRKYPDFTWSMFLEFTQKHYRADVNTLDSFSNWVITNNNPI
>gnl_Betvu_v1.2_Bv1_010440_wmet.t1
MDSSVSILTNFVTPWELQTQKKNNSITHSPKNSIVQKQHTNVPKSFIWSLDDINQPKQKLDAPIIDLEGFIRGDEMATKDAAELLKDVCSNHGFFQVINHGLDPKLLKEAYDNIGHFFMLPTTLKAKALKKPGQLWGLSVAHADRLSTNLPWKETLSFPHHAMNNDDSAIDYFTSVLGTEFEHIGAIYQNYCNEMHKLSLIILELLAISLGVDRSYYRDFFEDAKSIMRLNYYPSCDEPDLVLGTGPHCDPTSLTVLYQNEVEGLEVFVNNKWQAVEPRADALVINIGDTFMAMTNGQYKSCLHRAVVNEKVARTTMAFFLCPKEDKVVKPPESLNKPRKYPDFTWSDFVLFTQKHYRADANTLESFTNWMWSRLSSDDSKKINLEV
>gnl_Betvu_v1.2_Bv4_079020_wwzc.t1
MQNQPKLPKEFIWSKDPGFNSIKANLQENHDVLDEPLIDLEGFFRGDEEATKHAAELINEACLAHGFFQVTNHRIDSSLLRAAHDQMDGLFKLPMEKKLRVQRSNGDMWGYSGAHAHRFSKQLPWKETFSFGYNYLDGEGSMSSHKPLVLDYIKSSFGEEFELTGWVYERYCEAMKDLSLVIFELLGIGLGVERQYFRQFYKDGNALLRCNSYPPCKEPSLTFGTGPHCDPTSLTILHQDQVGGLEVFTNNKWQAVRPRQDALVINIGDTFMALSNGRYKSCLHRAVVNKKKERRSLAFFVSPKEDKVVRAPQDLIDREEGTKSRRYPDFKWPHFLEFTQKHYRADVTTLQNFVQWLPSSNMT
>gnl_Betvu_v1.2_Bv_011460_ojrs.t1
MAIDCMRNLSSTPKSYQNSKQEQNNPLIFDASFLNHQSHIPQQFIWPDGEKPDFIEPEELAVPLIDLQGFLSDDPEETLKASKLIGEACLKHGFFLVVNHGVERDLIKDAHNLMDDFFEEPLSLKQKALRKLGEHCGYASSFTGRFSCNLPWKETLSFNYSPQESSSSKTHVQDYFNNKFGDSFNHLGTTYQQYCEAMSTLSLRIMELLGLSLGVGRRHFREFFEGHESVMRLNYYPPCQRPDLTLGTGPHCDPTSLTILHQDQVGGLQVFADGKWRSISPNFNAFVVNIGDTFMALSNGRYKSCLHRAVVNSEKPRKSLAFFLCPNKDKVVKPPRELVDEENNPRVYPDFTWPLLLEFTQKHYRADMNTLKVFSQWVQQQRSTQQVEK
>gnl_Betvu_v1.2_Bv_011570_zmmm.t1
MQALLTVPTPVPEFNTSILKHEHNIPTQFIWPDDEKPGSQTPPELQVPPIDLGGFLSGDPVAVSNSTRLANEACKKHGFFLVFNHGVDSKLLAKAHEAMDVFFEQPFSQKQRALRKQGDHCGYASSFVGRFATKLPWKETLSFPYSADHKSSNMVEDYFFNKMGSEFQEFGKVYQEYCKAMSNLSLGIMELLGMSLGVERSHFRDFFEENESIMRLNYYPPCLKPDLTLGTGPHCDPTSLTILHQDHVGGLEVFVDQKWYSIRPNSEAFVVNIGDTFMALSNGIYKSCLHRAVVNSETPRKSLAFFLCPRGDKVISPPNELMEDLKSLRVYPDFTWQLFLEFTQKHYRADMKTLDTFTKWLQNRREQ
>gnl_Carpa_v0.4_evm.model.supercontig_18.162
MSPAQILPVHAETNTRSKYGEGYSIVFDASVIQSESNIPSEFIWPDEDQPSPDPPELDVPVIDLADFFSEDEETISRASKLLNEACKKHGFFVVVNHGVKREIVAKAEKYMDLFFGMKLKEKQRAQRKVGESLGYTSSYTGRFNSNLPWKETFTFTYSGDPEKTNIVQKYIADTLGEDFTEFGKVYQEYCDEMGELLVAILEVLGMSLGIGKEFLKEFYSDHESLVRLNYYPPCQTPNLTLGTGPHCDPTSITILHQTKSAALKFSTMENGRTFAPFQILLS
>gnl_Carpa_v0.4_evm.model.supercontig_18.163
MALSNDIYKSCLHRAVVNSRCVRKSIGFFANPRANKVVTPPLSLVTAENPRVYPDFNWETFLNYTQKYYRPDIKTLDAFSNWLQKNATV
>gnl_Carpa_v0.4_evm.model.supercontig_4.188
MAVDCITKIPTMSLVTGKEDEQRNGQRLVFDASVLRYQSHIPKQFIWPDHEKPCVNARELKVPLVDLSGLLSSHHHDDTSDAVMEAASLVSQACKNHGFFLVVNHGVDATLIADAHMYMDSFFELPLCEKQKSQRKLGDHCGYASSFTGRFSCHLPWKETLSFRYSEEKGSSQVVEEYLCNTMGEGFKQFGKVYQEYCNAMSRLSLRIMELLAISLGVGRNHFREFFEENDSIMRLNYYPPCQKPDLTLGTGPHCDPASLTILHQDQVGGLQVFVDNEWRAISPNFNAFVVNIGDTFMALSNGKYRSCLHQAVVNSRTPRKSLAFFLCPKSDRVVKPPGELVDACNPRRYPDFTWPMLLEFTQKYYRADMNTLEAFTKWVQQRNS
>gnl_Carpa_v0.4_evm.model.supercontig_823.1
MSLAMESNGSSNLLGHCDEAKHKNGVLVFDSSSLQKQSELPNEFVWSDLVDAQQDLNEPLIDLGGFMRGDAEATERAVEQIRKACRSHGFFQVMNHGVDGKLIEAAYEEIDSVFKLSLEKKHSFRRKAAEVAGYSGAHSDRIKSQLPWKETFTFMYEFEGDDSETSVSDYFNSVLGEDFNQTGFVYQKYCEAMKDLSMVIFELLGISLGIDRLYFRNYFQDGNAIMRCNNYPLCNNACLTLGTGPHTDPISLAILHQDQVGGLQVFTENKWQAIRPRPDVFVINIGDTFMALTNGIYKSGKHRAVVNREKERRSLVFFVCPKKDKVVRPPQDLVDREGPRRFPDFLWSDLLAFTQCEYRPDFHTLHSFVNYFLSSKFP
>gnl_Elagu_v2.0_p5_sc00002.V1.gene1908
MATAAQQPPSLDFDAADLSQRPDIPVEFVWPEEDKPTPDAAEELSVPLIDLGDFLSGDPAAVADVSRLVGEACSRHGFFHVVNHGIPSALFAKGHRCVDGFFSMPLAEKQRAQRKPGESCGYASSFTGRFANRLPWKETLSFRFSSSPLSPNIVQDYFVRTLGEDFLHFG
>gnl_Elagu_v2.0_p5_sc00051.V1.gene159
MVDCEKSKRNTLSIHVGPCGLSVHVLRMDQVRRNAQAVPARARMGLGCVRVRVSPGLGRAPRTPVHLLAEPRAHSQAARCRMSSATAASTGPPPTAVSLRRSDFYTIFNRAKQSKIPQQFIWPPSERPRTLKELNAPVVDLHGFLRGDEASTLRAAELIRTACTTHGFFQVTNHGVDISLTRDAFACMDQFFTLPLGCKLRAKRKPGSLWGYAGAHADRFSSKLPWKETLSFGYHDAGPQRMVVDYFTSVLGTDLERMG
>gnl_Elagu_v2.0_p5_sc00742.V1.gene30
MQEGSLRRRVWGLRREASGGLERWKVATGLRKAVECSEPWALRGERRSGAYGRGLREARRGEKRGWGKTRGGGRADIKKDTNTGGVVFDSSLLRKQTKIPREFIWPLSERPSTPKEFNAPVVDLQGFFQGDEASTMRAAELIRTICMTHGFFQVTKHRVDASLAQDAFDCMDEFFRLPLRRKLRAKRKPGSMWGYAGAHSDRFSSKLPWKETLSFGYHEAGPEHTFVDYFTSILGKDFERMG
>gnl_Eucgr_v2.0_Eucgr.E01336.1
MNGLGFSLLSLSLSLSTFLIKLTSSFHSLPQSTSHPSLSLSLSQKSKNTEAAWRVNDACRKHGFFLVVNHGVDPRLIKKAHESVDSFFRMQLSTKQRAQRKPGEHWGYASSFTGRFSSKLPWKETLSFRYSADGQSSESVEKYFSNVMGEDFREFGETCQEYCEATSNLSLGIMELLGTSLGVGRSHFREFFEGNDSIMRLNYYPPCQKPDQTLGTGPHCDPTSLTILHQDEVSGLQVFVDGKWYSVSPNPDTFVVNIGDTFMALSNGIYKSCLHRAVVNDQAVRKSLAFFLCPRRDKVVTPPSQLVDRQDSRRIYPDFTWPTFLEFTQKHYRADTKTLDAFSDWLRERSN
>gnl_Eucgr_v2.0_Eucgr.H05152.1
MSFLLDTRTSPSTHVLCPAMELKDGKETLVFDSSLLQKQPNLPKEFIWPHKDLVRTQEDLKEPLIDLSGFLKGNEEATSRAAELIRTACTNHGFFQVINHGVDPGLISAAHNEIESIFKLPISKKLGMKRRPGGVFGYAGAHADRYSSKLPWKETFSFEFRKNESSELLVVDYFKSVLGDDFEHTGWVYQKYCEAMKELALVIMELLAISLGIDRMHYRDFFEDGSSIMRCNSYPPCLNHGLAMGTGPHTDPTSLTILHQDQVGGLQVFASNKWQAITPRQDALVINIGDTFMALTNGMYKSCLHRAVVNRERERKSLVFFVCPREDRIVRPPPDLLGTDKEVPRNYPDFTWSDLFEFTQTHYRSDVATFQNFIHWFLSPKA
>gnl_Eucgr_v2.0_Eucgr.F02524.1
MTLSNKLRAQRKPNSLWGHSIAHNARFSSKLPWKETFSFGYHENSPDSVVGFFKSTLGMDFEPAGKVYQKYCEEMKKLALSITELLAISLGLDRSYYREFFEDGCSIMRCNSYPPCQEPSLVLGTGPHCDPTALTILHQDQVGGLEVFVNDKWYKVRPRPHALVVNIGDTFVALTNGVYKSCLHRAVVNRHSERRSLAFFLCPREDKVVAPAPKLAPGGSRKYPDFTWSDLLRFTQRHYRADQSTLPKFTEWLLSLQDRTLYS
>gnl_Eucgr_v2.0_Eucgr.F02523.1
GTLSHGKLEEPLVNLKGFLLGDDQEETHRAADTVRAACLNHGFFQVINHGVDPSLIRDAHDGIDSIFKMTLSDKLMAGKKPNSPWGHSIHDDRFSLKLPRKETFPFGYHESSPDSVVHFFKSTLGMDFEPAGKVHQKYCEEMKRLALSITEVLAISLGLDRSYYREFFEDGCSIMRCNSYPPCQEPSLVLGTGPHCDPTALTILHQDQVGSSPRTHALVINIGDTFTALTNGRYKSCLHRAVVNRHRERRSLTFFLCPREDRVIAPAPELAPGGTRKYPDFTWSDLLRFTQKHYRADQSTFPKFKGWLLSLQDRNLDC
>gnl_Eucgr_v2.0_Eucgr.K00184.1
MAVDCLTSKTSPAMPPQHKDEAREDKKHLVFDASVIRHQPDIPKQFIWPDEEKPCANAPDLAVPLIDLDGFLSKDPSASEEASRLVGDACQKHGFFLVVNHGVDAGLISDAHKYMDKFFGLPLSEKQRAQRKLGEHCGYASSFTGRFSSKLPWKETLSFGYSAEKSSANVVEDYFKNTMGEEFEQSGRVYQDYCEAMSRLSLGIMELLGMSLGIGRDHFREFFESNDSIMRLNYYPPCQKPDLTLGTGPHCDPTSLTILHQDQVGGLQVFVDNEWRSISPNFNAFVVNIGDTFMALSNGLYKSCLHRAVVNSRTPRKSLAFFLCPRSDKVVRPPSELVAMSCPRAYPDFTWPVLLEFTQKHYRADMNTLRAFTNWLQQRTSEPVR
>gnl_Manes_v6.1_Manes.02G170100.1
MEFLWPKDELVSADKELMEPEVDLEGFFKGDEEETWKAAEMIKAACLNHGFFQVINHGVDLNLISAAHRQIDLFFSLPTTEKIRARRMPGSLSGYSGAHADRYSSKLPWKETLSFGYHENSSDPVVLDFFKITLGEDFVQTGMVYQKYCEAMKNLSLSIMELLAISLGVDRHHYKKFFQDGCSMMRCNFYPKCQEPDLALGTGPHSDPTSLTILHQDHVEGLQVFANNMWQTVKPRHGALVINIGDTFMALSNGVYKSCLHRAVVNKYEARKSLAFFLCPREDKVVTPPKDLVSREGKRIYPDFTWSDLLHYTQKYHRADNATLQNFIKWLLSSQSGKV
>gnl_Manes_v6.1_Manes.05G042300.1
MSIDLCTSNMAMHLPPYPTTQLQQDPFVFDASILQHQSNIPSQFIWPDDEKPCLESPELVIPPIDLRGFLSGDLSAVSKASQLINEACKKHGFFLVVNHGVDSELIARAHEYMDMFFGMPLAEKQRAQRKIGDHCGYASSFTGRFSSKLPWKETLSFRYSDDNKFSNIVQEYFLKVMGEEFRQFGKVYQEYCQAMNTLSLGIMELLGFSLGVGREFFRQFFEGNDSIMRLNHYPPCQKPDLTLGTGPHCDPTSLTILHQDEVGGLQVFVDEKWYFVRPDPKAFVVNIGDTFMALSNGIFKSCLHRAVVNNRTVRKSLAFFLCPNMDKVVKPPNTLVNSNNPRMYPDFTWSNLLEFTQKHYRADMKTLDVFTSWLQQNS
>gnl_Manes_v6.1_Manes.13G085900.1
MNTREQLAGVLVFDSSALQKQPNLPTEFVWPHKDLVGNQDELEEPLIDLDGFLKGDEVETAHAAELLRVACLHHGFFQVTNHGIDSSLIRAAYQEIDTIFKLPLDKKLSVRRQPGGVCGYSGAHADRYSSKLPWKETFSFEYNGNHSHPVVVDYFKHFLGEHFQPTGWVYQRYCEEMRRLSLVIFELLAVSLRVDRYYYKEFFEDGSSIMRCNNYPPCNNSGLTLGTGPHCDPTSLTILHQDEVGGLEVFANNKWQAIRPRSDAFVVNIGDTFMALSNGKYKSCLHRAVVNRERERRSLVFFVCPKEDKVVRPPQDLVCIEGPRKYPDFTWSDLLDFTQNHYRADVATFQSFIKWLPSSKTI
>gnl_Manes_v6.1_Manes.12G096800.1
MAIPKIEKHEHVVFDASIIQHQTNVPSEFIWPEHEKPCLESPELVIPPIDLGSFLSGDPSAVSKAFQLINEACRKHGFFLIVNHGVDSILTAKAHEYMDKFFGLSLAEKQRAQRKLGEHSGYTSSFTGRFSSKLPWKETLSLRCSDDDQLSNIVQEYFFNVMGEEFEDCGKVYQEYCEAMNTLALKIMELLGFSLGAGREYFKEFFKGNDSIMRLNNYPPCQQPHLTLGTGPHCDPTSLTILHQDEVGGLQVLVDEKWHFIRPDPQAFVVNIGDTFMALSNGIFRSCLHRAVVNNKTVRKSIAFFLSPNMDKVVKPPNNLIDSNNPRLYPDFTWSELLEFTQTHYRADMNTLDVFSSWVLQKNT
>gnl_Manes_v6.1_Manes.12G157700.1
MNIARDDELAGLHVFDSSLLQKQPNLPTQYIWPNGDLVPNQDELNETLIDLNGFFKGDKMETAHAAQLLRAACLNHGFFQVTNHGVDPSLIRAAHQEIDTIFNLPLHKKLSLRRQSGGLYGYSGAHADRFSSKLPWKETFTFGYHENDSHPIVVDYFKNFLGEDFQPTGWVYQRYCEEMRRLSLVILELLEVSLGVERFHYRKFFEGGSSIMRCNLYPPCNSPGLTLGTGPHCDPTSLTILHQDEVGGLQVFADNKWQAIRPRPDAFVINIGDTFMALSNGKYKSCMHRAVVNRERERRSLVFFVCPKEDKVVRPPQDLVRREGTRKYPDFTWSDLLDFTQNHYRADVATLQSFFQWLLSSKSF
>gnl_Manes_v6.1_Manes.06G141200.1
MAVDCIKTMPSLPQHHPKEERKDDRKPLVFDARLLSYQSNIPQQFVWPDDEKPSANAPELPVPLIDLGGFLSGDPVSAMEASRLIGEACQKHGFFLVVNHGVDPHLIADAHRYMDNFFELPLCDKQRAQRKIGEYCGYASSFTGRFSSKLPWKETLSFRYSAEKNSPKLVQDYFHNTMGDSYAEFGKVYQKYCESMSTLSLGIMELLGMSLGVSKAHFREFFEENDSIMRLNYYPPCQKPDLTLGTGPHCDPTSLTILHQDRVGGLQVFVDNEWRSISPNFEAFVVNIGDTFMALSNGRYKSCLHRAVVNSETPRKSLAFFLCPRSDKMVIPPKEVVDSCNPRVYPDFTWAMLLEFTQKHYRADMKTLEMFTNWLQQRQ
>gnl_Manes_v6.1_Manes.18G084300.1
MDSPLHLQGQRQRSIFGGSFLHKQSTLSTEFLWPKDELVSAHKELMEPAVDLAGFFRGDEEETWKAATMIKAACMNHGFFQVINHGVDLNLINTAQYHMDHFFKLPISQKLRARKMPGSLWGYSGAHADRYLCKLSWKETLSFSYHENNSDPVVLDFFRSTLGNDFEQTGMVYQKYCEAMKELSLSIVELLETSLGLDQPHYKKFFQESCSIMRCNFYPTCQEPGLALGTGPHCDPTSLTILHRSC
>gnl_Manes_v6.1_Manes.11G066000.1
MAIPKIEKQEPVVFDASIIQHQTNVPSEFIWPEHEKSCLESPELVIPPIDLGSFLSGDPSAVSKAFQLINEACRKHGFFLIVNHGVDSGLIAKAHEYMDKFFGLSPAEKQRAQRKLGEHCGYTSSFTGRFSSKLPWKETLSFRYSDDDQLSNIVQEYFFNVMGEEFEDFGKVYQEYCEAMNTLALKIMELLGFSLGAGREYFKEFFKGNDSIMRLNNYPPCQQPHLTLGTGPHCDPTSLTILHQDEVGGLQVLVDEKWHFVRPDPQAFVVNIADTFMALSNGIFRSCLHRAVLNNKTVRKSIAFFLCPNMDKVVKLPNNLIDSNNPRLYPDFTWSELLEFTQTYYRADMNTLDVFGSWVLQKNT
>gnl_Manes_v6.1_Manes.11G065700.1
MAIPKIEKQEPVVFDASIIQHQNNIPSEFIWPEHEKPCLESPELVIPPIDLGSFLSGDPSAVSKAFQLINEACRKHGFFLIVNHGVDSGLIAKAHEYMDKFFGLSLAEKQRAQRKLGEHCGYTSSFTGRFSSKLPWKETLSFRYSDDDQLSNIVQEYFFNVMGEEFEDFGLGAGREYFKEFFKGNDSIMRLNNYPPCQQPHLTLGTGPHCDPTSLTILHQDEVGGLQVLVDEKWHFVRPDSQAFVVNIGDTFMALSNGIFRSCLHRAVVNNKKVRKSIAFFLCPNMDKVVKPPNNLIDSNNPRLYPDFTWSELLEFTQTHYRADMNTLDVFGSWVLQKNT
>gnl_Manes_v6.1_Manes.01G264100.1
MAIEKQEPVVFDASIIQHQANVPSEFIWPEHEKPCLESPELVIPPIDLGSFLSGDPSAVSKAFQLINEACRKHGFFLIVNHGVDLGLIAKAHEYMDKFFSLSLAEKQRAQRKLGEHCGYTSSFTGRFSSKLPWKETLSFRYSDDDQLSNIVQEYFFNVMGEEFEDFGKLYQEYCEAMNTLALKIMELLGFSLGAGREYFKEFFKGNDSIMRLNNYPPCQQPHLTLGTGPHCDPTSLTILHQDEVGGLQVLVDEKWHFVRPDPQAFVVNIGDTFMALSNGIFRSCLHRAVVNNKTVRKSIAFFLCPNMDKVVKPPNNLIDSNNPRLYPDFTWSELLEFTQKHYRADMNTLDVFGSWLLQKNT
>gnl_Manes_v6.1_Manes.14G031200.1
MALDCIKTNLSIPHHNPKEERKDEQKPLVFDARVLSHQSSIPQQFIWPDTEKPKVNAPELLVPLIDLGGFLSGDPVAAMEASKLVGEACQKHGFFLVVNHGVDEKLIADAHRYMDSFFELPLSEKQKAQRKIGEHWGYASSFTGRFCSKLPWKETLSFRYSADKNSVKLVQDYFLNTMGDNYAEFGKLYQRYCECMSTLSLGIMELLGISLGVSKAHFREFFEDNDSIMRLNYYPTCQKPDLTLGTGPHCDPTSLTILHQDQVGGLQVFVDDEWRSINPNSKAFVVNIGDTFMALSNGKYKSCLHRAVVNSVAQRKSLAFFLCPKSDKMVTPPTELVDSCNPRICPDFTWAMLLEFTQKHYRADMKTLEMFKKWLQQTN
>gnl_Medtr_Mt4.0v1_Medtr3g096500.1
MQMALLMNSSTSTHVLYPALKTEEPKTENMVSIFDSNLLQNQVNMPKEFIWPSMDLVNTAQEELKEPLIDLSVMKSGDEEAIASAAELVRKACLKHGFFQVINHGVDQELINDAYCEVDPIFNLPINKKLSAKRVHGGVSGYSGAHADRYSSKLPWKETFSFVYNHQNDSNSQIVNYFKSVLGEDFQQTGWVYQKYCEAMKELSLVIMELLAISLGIDRLHYRRFFEDGDSIMRCNYYPPCKSSNLTLGTGPHSDPTSLTILHQDQVGGLEVFADNKWVAVRPRPEALVINIGDTFMALSNGRYKSCLHRALVNRYRERRSLVFFVCPREDKVVRPPENLLSKNEARKYPDFTWSSLFEFTQKHYRADVATLQSFFQWHSSCNL
>gnl_Medtr_Mt4.0v1_Medtr3g088745.1
MDSSQLLCELQIQSHVPKNFIWPKEYLEDAHEELQAPVVDLEGFLKGDNEATQHAAMLINEACLNHGFFQVINHGVDLHLITQAYVQMDTIFKLPLHRKESVYKAPGSMWGYSGAHAHRFSSKLPWKETFSFPYLENAVEPVVTNYFKSTLGDDFEQAGVTFEKYCNAMKELGMNLTELLAISLEVNDRLHYRELFEEGCSIMRCNNYPCCKQPSLVLGTGPHCDPTSITLLHQDQVGGLQVFVDNKWHTVQPLPNAIVVNIGDTFMALSNGRYKSCLHRAVVNQHKQRRSLAFFLCPKEDKVVRPPHDIISRDGTKQYPDFTWSDLLEFTQNYYRADESTLSNFTNWLLSSKSQNFTLINK
>gnl_Medtr_Mt4.0v1_Medtr8g093930.1
MASNLKSENDFKGLIDFKSLHEEAKVPQEFIWSSEDLVETSKEELNVPVIDLEAIFNGDDAALAAAAKIVRETCMEHGFFQVTNHGVDQNLIDATYQEFVSLFKLPLDRKLNAMRNPWGYSGAHAARYSASLPWKETFTFQYKHYDQSETQIVDFFTAALGDDHQHAGWVLQKYCEAMKKLTDVILELLAISLDVDRSYYKKFFEDAETMMRCNSYPPCSGIHAGALGTGPHCDPTSVTILFQDQVGGLEAFVDNKWLGIRPQPNNFVINIGDTFKALTNGVYKSCLHRVLANREKDRKTLAFFLCPKGDKIVRAPENILGRQEPTKYPDFTWKQFFEFTQRKHRADPNTLPDFVSWINSNSSF
>gnl_Medtr_Mt4.0v1_Medtr8g033380.1
MHILNPSMLFAPPNTKEKQCHDTSFLPCQVTNIPSEFIWPEHEKPCLTPPKLQVPPIDLKAFLSGDPKAISNACSQVNDACKKHGFFLVVNHGVDKKLLAQAHKLVDDFFCMQLCEKQKAQRKVGEHCGYANSFIGRFSSKLPWKETLSFRYSDDKSCRTVEDYFVNVMGEDFRQFGSVYQDYCEAMSNLSLGIMELLGMSLGVDKEYFRHFFEANDSVMRLNYYPPCKNPDLALGTGPHCDPTSLTILHQDQVEGLQVLVDGIWHSIVPKEDAFVVNIGDTFMALSNGIFKSCLHRAVVNDTIVRKSLAFFLCPNEEKIVTPPKELINKENPMIYPNFTWPSLLEFTQKHYRADERTLDAFSRWLQEKQLN
>gnl_Medtr_Mt4.0v1_Medtr8g093980.1
MESINTPSLPFFPPPKDQQGENKVQFFDFTLLQKEGNVPKEFIWPSEHWVKSSGENIELPLIDIGVIKSDEAAMANAARIVREACIKHGAFEVTNIGVDSDFINAVLQETYNIFKLPLSKKITAIAKDSGFSVAHAERYTTVLPWKETFTFMYKHNTKNETQVVDVVNSLLGEDFQQSGLVYQKYSDAMNDLTEVIMELLAISLGVDRKHYQRFFEDAESMMRCNFYPPCSANLTGALGNGPHCDPISITILLQDQVGGLEVFADNKWLAVPPKPDTFVINIGDTFMALTNGLYKSCLHRVLVSNELERKSLTFFLNPRGDKTVSPPNELLENEEARKYPDYKWSELYEYTQKTRRVDASTLDSFIAWRHSSETSKF
>gnl_Medtr_Mt4.0v1_Medtr1g102070.1
MAIECITSMPQQLLNQETKEQEKPLVFDASVLKHQVNLPTQFIWPDEEQACLNVPELHVPFIDLGGFLSGDPVAAMEASKVVGEACKKHGFFLVVNHGIDEKLISDAHAFMDDFFELPLSQKQRAQRKTGEHCGYASSFTGRFSSKLPWKETLSFQFSADEKSPNLVRDYLCNTMGNEFEKFGEVYQDYCKAMSNLSLGIMEILGMSLGVGKAHFREFFEENSSIMRLNYYPTCQKPELTLGTGPHCDPTSLTILHQDQVGGLQVYVDDQWHSISPHFNAFVVNIGDTFMALSNGRYKSCLHRAVVNSEKTRKSLAFFLCPLSDKVVTPPCELVDNYNPRIYPDFTWSMLLEFTQKHYRADIKTLEAFAKWVQCKST
>gnl_Medtr_Mt4.0v1_Medtr1g081840.1
MDSGLCLVSSPNHQNIVQNNFYDPSWLQKQRNVPMNFVWPKEYLVNANEEFQAPLIDLDGFLKGNEETTNNVAMLISKACSTHGFFQVINHGVDLSLIGEAYDQMDAFFKQPIDKKLIARKIKGSMWGYSGAHADRFSSKLPWKETLSFPFHDNNVFEPSVTNYFDSTLGEDFQQTGVAFQKYCEAMKKLGMKLMEILAISLGLDRFHFKSLFEDGCSIMRCNYYPSCQEPSVALGTGPHCDPTTLTILHQDQVGGLDVFADQKWQTVRPRSDAFVVNIGDTFTALSNGRYKSCLHRAVVNRYKERRSLAFFLCPKEDKMVRPSQDIVSRDGTKQYPDFTWSQLLQFTQNHYRADEATLQNFTKWLLSSKITNTLP
>gnl_Medtr_Mt4.0v1_Medtr6g464620.1
MAIECITSTKAMTQSPKQNHGKNEDEESSLVFDASFLRHTINLPKQFIWPDEEKPCMNVPELDVPLIDLKNFLSGDPFAAMEASKIIGEACEKHGFFLVVNHGIDAKLIEHAHSYMDGFFENPLSQKQRAQRKIGEHCGYASSFTGRFSSKLPWKETLSFQFSDEKNSPNIVKDYLCNTLGEDFEEFGEVYQKYCEAMSTLSLGIMELLGMSLGVGKDCFRDFFEENKSIMRLNYYPPCQKPDLTLGTGPHCDPTSLTILHQDQVGGLQVFVDNEWHSIRPNFNAFVVNIGDTFMALSNGRYKSCLHRAVVNNKTTRKSLAFFLCPKGDKVVCPPSELVSDLTPRIYPDFTWPMLLEFTQKYYRADMRTLEAFTKWIQQKSS
>gnl_Mimgu_v2.0_Migut.N01412.1
MVLLYSRVLSYVIEYVVGRQNPKYVEGGFKNLGGGGEGELASVTEGVSNKDSGGGSTNPTFHHNSYGPITRNRARTRHLSSTVRQSTSAGSLWRARGGSEAARLVDRACRGHGFFLVVNHGIDMKLIEEVHKGVDLFFKLPLDAKEKALRKKGDHCGYASSFTNRFSSNLPWKETLSFRYSAERHLSNVVESYFLDVMGEDFDAFGSVCQRYCEAMNSLSLKVMEILGMSLGVGENYFRDFFEGNDSIMRLNYYPPCQKPDLVLGTGPHCDPTSLTILHQDSVGGLEVFVDEKWHSIAPNPHAFLVNIGDTFMALTNGIYKGCLHRAVVNSTSPRKSLAFFLCPKTDKIVRPPKELVSEENPRMYPDFTWPALLEFTQKHYRSDMKTLEAFVSWLRQNA
>gnl_Mimgu_v2.0_Migut.F01163.1
MTIDITNITSSPSVPQPTKHENDQKRSPIFDAKLLQHQLDIPSQFVWPHHERPRANPPELQVPLIDLGGFLSGDPTASARASMLVGQACRKHGFFLVVNHGVSPDLISDGHRCMDHFFDQPLHEKQKALRKAGEHCGYASSFTGRFSSKLPWKETLSFQYSAHEASSHIVEDYFHKTLGDDFDHLGKVYQQYCGAMNKLSLGIMELLGMSLGVRQDHFKQFFEENESIMRLNYYPPCRKPDQTLGTGPHCDPTSLTILHQDKINGLQVFVDDEWRSITPNSDAFVVNIGDTFMALSNGRYKSCLHRAVVNSESSRKSLAFFLCPKKDKVVRPPHELVDSDNPRLYPDFRWPSFLEFTQKHYRADMNTLQAFANYYMDIQHKQQDGNMISSNN
>gnl_Mimgu_v2.0_Migut.F00399.1
MTVINSIITSQTTAAAATPQSPKKSVVFDANLLQHESNIPPQFIWPDHEKPSPNPKELHVPLIDLGGFLSGDPAASLRASDLVGKACRKHGFFLVVNHGVDAGLISDAHRYMDHFFEQPLHQKQKAQRKLGEHCGYASSFTGRFSSKLPWKETLSFEYSPENSSSRIVEDYFNRTLGEDFSHLGKVYEEYSSSMSKLSLGIMELLAMSLGVNRNHFKDFFEGNESIMRLNYYPPCKKPDQALGTGPHCDPTSLTILHQDTVGGLQVFVDNEWRSITPNVNAFVVNIGDTFMALSNGRYKSCLHRAVVNRTSTRKSLAFFLCPKKDKVVSPPQELVDSNNPRIYPDFSWPNLLEFTQKHYRADMNTLNTFSEWIIKQQQQQKTSEAVM
>gnl_Mimgu_v2.0_Migut.L00253.1
MYKSLMDSSTSTLLLCPPLELLKKNRDNNSNSNNNNNNGVLLFDTNLLEKQQNLPTQFLWPNEDLAYAAQDELTDPPVDLNGFLSGDQESTDRAAAQIRAACLNHGFFQVINHGVDGTLVSAVHDEMDAFFNLPLSKKLSVKRKPGCLYGYSGAHADRFSSKLPWKETLSFTYEHANEPQLDVVNYIKSSLGQEFEGSGYVYQKYCEAMNNLSQVILELLAISLGVERFYYSKFFEDGRSVMRGNNYPPCRNAGLTFGTGPHSDPNSLTILHQDQVGGLEIFSDNKWRAIKPRRDAFVVNIGDTFMALSNGRYKSCLHRAVVNKERVRRSIVFFVNPKDDKIVRPPPPQKRKDINVIMKKEEEEERVYPDFTWLDLQEFTQNHYRADTTTLQNFVHWLSSNKQTQP
>gnl_Mimgu_v2.0_Migut.L00664.1
MNNLSQVILELLAISLGVDRLYYCKFFEDGRSVMRGNNYPPCRNAGLTFGTGPHSDPNSLTILHQDQVGGLEIFSDNKWRAIKPRRDAFVVNIGDTFMALSNGRYKSCLHRAVVNKERVRRSIVFFVNPKDDKIVRPPPPQKRKDINVIMKKEEEEEERVYPDFTWLDLQEFTQNHYRADTTTLQNFVHWLSSNKQTQP
>gnl_Mimgu_v2.0_Migut.C01290.1
MDSNALLHELSLPKLPSNMIPQKFIWPKEKNNHMDDIANQEELNEPVVDLEGFYNGDTESTRVTAELVRSACLSHGLFQVINHGVDMELINTVNDDVRDFFNLPIDEKMRVQREPDSFWGYSFAHADRFSLNLPWKETISCFFHGDGDPRDSEETAFFKSAFRQEFENKGLIFEKYCEAMKKLSLTIMEILGISLGVNRSYFKEFFEDGSSIMRCNFYPPCQEPDLALGTGPHCDPTALTILHQDQVGGLQVFSKNKWKSVKPRPNALVINLGDTFAALSNGVYKSCEHRAVVNEKMARVSLVFFMCPKEDKVIVPPKELVKKRQRLYPDFKWSEYLGFTQKHYRVDIATLPNFITWLVSHHTT
>gnl_Mimgu_v2.0_Migut.H00683.1
MDSTLVLCPPFKIKTQNEINNLVFDTSHIEKQPNLPTQFLWPHEDLASAAEEELKQPPVDLTGFFAGDREATLSAAAQIRAACLDHGFFQVVNHGVDPSLVRAAHEQMDAFFKLPVDKKLAVRRKPGGVCGYSGAHADRFSSKLPWKETFSFTYQHNSNGADVVNYIESSLGQDFHQAG
>gnl_Musac_v1_GSMUA_AchrUn_randomT21840_001
MVLNTPSPPKTEVDATTATPGPPGTPLVFDAAFHSQQADIPKQFVWPEDETPTPDADEELVVPMIDLGGVMFGDPAAAAMITRSIADACQQHGFFQQRAQRRTGESFGYASSFTGRFTDRLPWKETFTFRFSPSPLAGDIVQDYVVRTLGEDFRHFGEVYQRYCDAMSNLSLQIMEVIGLSLGMGRAHFRDFFGDNDSIMRLNYYPRCQKPELTLGTGPHYDPTSLTILLQDDVQGMQVFADGKWRTISPKPNAFVVNIGDTFMALSNGRYKSCLHRAVVNSKVARKSLAFFMCPATDKVKHHRPDMNTLDAFTSWIAAAVPQ
>gnl_Musac_v1_GSMUA_Achr4T16380_001
MDCNPTSILLRTPLDLNKERDAGAGGVVFNSSVLGNQASIPKAFIWPQCHRPATIDDLDAPVVDLGGFLRGDEASTARAVEYVRAACSTHGFFQVANHGVDASLAREAMDCVDGFFKLPLCHKLRARRKPGSVWGYTGAHADRFSSELPWKETLSFGYHEAGGGDRVVVDYFASILGPDFDRTGLVLQRYCEAMKKLSLVIMELLAISLGVERSHYRDFFEDSCSIMRCNYYPPCQEPELTLGTGPHCDPTSLTILQQDQVEGLEVFSANKWRSVRPIRDALVINIGDTFMALSNGRYKSCLHRAVVNRHRERKSLAFFVCPREDRTIRPPPGDLGGSRLYPDFTWAEFMQFTQRHYRSDTRTLHSFTNWLSSSNSLRQST
>gnl_Musac_v1_GSMUA_Achr2T01010_001
MSIAKPIETKATPPVFNAAVLSREDYIPEQFVWPEHEKPTPDAHEELSVPLIDLGGLRSGDPAAAAAVTRSVAGACERHGFFHQLARRKPGESCGYASSFTGRFASKLPWKETLSFRFSPSPLAGGVVRDYIVDALGEDFRHLGEVYQRYCEAMSRLSLEIMEVLGLSLGVGEAHFRDFFEGNDSIMRLNYYPPCRQPELTLGTGPHCDPTSLTILHQDDVRGLQVLADGRWRTISPKPDAFVVNIGDTFMALSNGRYKSCLHRAVVNREVPRKSLAFFLCPATDRVKHYRADMKTLDAFTSWIRRAEATAPQ
>gnl_Musac_v1_GSMUA_Achr8T19120_001
MAKPGPPGTPLIFDAAFHSRQASIPEQFVWPEGEAPTPDAHEELVVPLIDLSGIMSGDPAAAAAITGSVADACQRHGFFQQRAQRRTGESCGYASSFAGRFANKLPWKETLSFRFSPSPLAGDIVEDYIVRTLGEDFRYSGEVYQRYCEAMSNLSLQIMEVLGLSLGVGRAHFREFFEGNDSIMRLNYYPPCQRPELTLGTGPHCDPTSLTILHQDDVQGLQVFADGKWRTICPKPDAFVVNIGDTFMALSNGRYKSCLHRAVVNSKVPRKSLAFFLCPATDKVKHYRADMKTLDAFTSWILRAAAPQ
>gnl_Musac_v1_GSMUA_Achr8T32560_001
MDCNPTSVVLRPSLALDKEREAGSGGVVFSSALLPNQATIPKAFIWPQCDRPTAIEELDSPVVDLDGFLRGDEASTARAVDCVRAACSTHGFFQLRARRKPGNMWGYVGAHADRFSSELPWKETLSFGYHEAGDDRVVIDYFTSTLGNDFQRMGLVFQRYCEAMKKLSLVIMELLAMSLGVDRTHYRDFFEDSRSIMRCNYYPPCPEPELTLGTGPHCDPTSLTILRQDQVDGLEVFDGNRWRSVRPIRDALVINIGDTFMALSNGRYKSCLHRAVVNRRRQRKSLAFFLCPREDRVRHYRADMKTLHSFTDWLLSSSSPSPLRST
>gnl_Musac_v1_GSMUA_Achr11T11840_001
MDSSPATLDLDKGKSDCGNSVVVFDPSVLQKQSNIPEAFIWPRCERPHQPEELEVPVVDLKGFLEGDAASTSRTAAAIRGACASHGFFQVMNHKVDAAALHDALRVADEFFELPLSTKLRARRRPGCTWGYVGAHADRFASMLPWKETLSFAYDYSGNRDGVVDYITSKLGEEFQPMGRVHRRYCAAMKDLSLSIMELLGISLRMGRDYYRNFFEDGSSIMRCNNYPPCQEPELTLGTGPHSDPTALTILHQDQVAGLQVFAEGKWRSVSPIAGALVINIGDTFMALTNGRYKSCLHRAVVNRDRRRRSLAFFVCPQADKVSHYRTDASTLQNFTQRFLTYSIHLSLSSNNNSNNKAIKSHLNRLSSRYIKIHIFIS
>gnl_Musac_v1_GSMUA_Achr11T18740_001
MDLSPTSVLLCPPLDISHGNAGGVIFDSSSLRQQTTIPKAFIWPSTDRPAATEELDAPVVDLGGFFHGDEESTMRAAKLVANACERHGFFQLRARRKPGGVWGYSGAHADRFSSKLPWKETLSFGYREAAGSERIVIDYFVSVLGEEFERMGLAYQMYCEAMTGLSLAIMELLAISLGADRMTYREFFDDNRSIMRCNYYPPCQEPELTLGTGPHCDPTALTILQQDHVGGLEVFSGRAWRYVRPVHNALVVNIGDTFMALSNGRYKSCLHRAVVNRHRERRSLAFFVCPREDKFMDFTQRHYRADMRTLRSFAKWLESSSSATAT
>gnl_Musac_v1_GSMUA_Achr6T25910_001
MDSVSPVTLDLNKEEGHCSNGAVVFDTSFLRRQAKIPESFVWPRNDRPHPLEELEVPVVDLRGLFEGDEASISRAAEASRAACVRHGFFQVINHKPGSAWGYVGAHADRFASKLPWKETLTFGYDYGERGDGVVDYFTSKLGEGFEPMGRVYRRYCEAMKDLSLSIMELLGISLGVGREYYRQFFEDGSSIMRCNSYPLCQEPELALGTGPHCDPTALTILLQDQVGGLQVFTEGKWQAVRPVRSALVINIGDTFMALSNGRYKSCLHRAVVNSERERLSLAFFVCPRGDRVTHYRADTTTLQSFARRRFLASSP
>gnl_Nelnu_v1.0_NNU_015010-RA
MDSSASTLLLCPPLELKVERDNGGVVFDSSNLLQKQSKIPTEFVWPQGELVYCQEELREPLVDLRGFLNGDEEAIKEAAELVRTACLSHGFFQVTNHGVDACLIAEAHDHLDAFFKLPIGQKLRGRRKAGSMWGYSGSHADRFSSRLPWKETLSFGFDDRSCDSAVVVDYFQSVLGEEFKQTGLVYQRYCEAMKELSLVIMELLAISLGIDRFHFRRFFEDSSSIMRCNYYPPCEEPGLTLGTGPHCDPTSLTILHQDQVGGLEVLAQNKWQTVRPRSDAFVINIGDTFMALSNGRYKSCQHRAVVNRYRERRSLAFFLCPKEDKVVIPPQDLVGREGPRKYPDFTWSDLLEFTQKHYRADLKTLQNFTQWFLSNKPPNY
>gnl_Nelnu_v1.0_NNU_015894-RA
MDSTASTLLLRPPLELKDRTKDTRGVVFDSSLLRKQPNIPTEFIWSHGDLIYPLEELREPLVDLRGFLNGDEMATNHAAELVRAACLSHGFFQVINHGVDAHLIQAAHHHMDAFFKLPITQKLRARRKPGGMWGYSGAHADRFSSSLPWKETLSFGFDDHSCETMVTDYFKSVLGEDFEQTGSIYQRYCESMKELSLVIMELLGISLGIDRFHFRRFFQDSSSIMRCNYYPPCQEPGLTFGTGPHCDPTALTILHQDQVGGLQVFAQNKWQTVRPRSDAFVINIGDTFMALSNGRYKSCLHRAVVNRYRERRSLAFFVCPKEDKVVRPPQDLVGREGPRKYPDFTWLDLLEFTQKHYRADVRTLQSFTQWFLSSKPPLY
>gnl_Nelnu_v1.0_NNU_006879-RA
MTVDCTAIVSLDGREDKKDEQQSLVFDASVLQYQPNIPTQFVWPDDEKPSAEAPELRVPLINLGKVLSGDPVAALEASRLVGEACKKHGFFVVVNHGVEARLIADAHRYMDLFFGMPLHQKQRAQRKPGESCGYASSFTGRFSSKLPWKETLSFSYMADVQSNTTVEEYFLNVLGEGFRDFGRAYQEYCEAMSTLSVRIMELLGMSLGVGPTHYRDFFEGNDSIMRLNYYPPCQKPLLTLGTGPHCDPTSLTILHQDQVGGLQVFVDGQWRSISPNSEAFVVNIGDTFMALSNGQYKSCLHRAVVNSKTPRKSLAFFLCPQVDKVVCPPRGLVDSEHPRMYPDFTWSSLLEFTQKHYRSDMKTLDTFSNWLRQENKRRDII
>gnl_Nelnu_v1.0_NNU_024793-RA
MDLLGMSLGVGLTTIHNARSQNPPLEQGPHYDPTSLTILHQDHVSSVQGKYKSCLHRVVVNNVKPRKSLTFFLCPRVDKVVNPPRGLVNSEYPK
>gnl_Nelnu_v1.0_NNU_021866-RA
MELLGMILGVGPTHFMDFFEGNDSIMRLNYYFHDLQVFVDNKWHSISPNPEAFVVNVGSVQGQYKSCLHRAVVNNKTPMQSLIFFLCLRADKVVNPPRGLVDSVHPK
>gnl_Nelnu_v1.0_NNU_017327-RA
MTVDCIANVTSDGPPPRKDENKEQQPSLVFDASVLRYQSNIPKQFVWPDHEKPSADAPELQVPLINLSGFLSGDPVAAWEASRLVGEACRKHGFFLVVNHGVKARLIADAHRYMDLFFDMPLHEKQRAQRKPGESCGYASSFTGRFSFKLPWKETLSFSYSAHQQPHKTVEEYFLNVLGEGFREFGRVYQEYCEAMSTLSLGIMELLGMSLGVGPTHFRDFFEENDSIMRLNYYPQCQKPELTLGTGPHCDPTSLTILHQDHVGGLQVFVDNKWHSISPNPEAFVVNVGDTFMALSNGQYKSCLHRAVVNSKTPRKSLAFFLCPRADMVVSPPRGLVDSEHPRMYPDFTWLTLLEFTQKHYRADMMTLDAFSNWLQQESK
>gnl_Orysa_v7.0_LOC_Os07g07420.1
MAAVVFDAAILSKQEAIPAQFVWPADEAPAADDGVVEEIAIPVVDLAAFLASGGIGRDVAEACERHGFFQVVNHGVDPALLAEAYRCCDAFYARPLAEKQRARRRPGENHGYASSFTGRFDCKLPWKETMSFNCSAAPGNARMVADYFVDALGEEYRHMGEVYQEYCDVMTRLALDVTEVLAVALGLGRGELRGFFADGDPVMRLNHYPPCRQPHLTLGTGPHRDPTSLTLLHQDDVGGLQVLPDDAAAAAGGWRAVRPRADAFVVNIGDTFAALTNGRHASCLHRAVVNGRVARRSLTFFLNPRLDRVVSPPPALVDAAHPRAFPDFTWREFLEFTQRHYRSDTNTMDAFVAWIKQRNGYESLDKY
>gnl_Orysa_v7.0_LOC_Os01g66100.1
MVAEHPTPPQPHQPPPMDSTAGSGIAAPAAAAVCDLRMEPKIPEPFVWPNGDARPASAAELDMPVVDVGVLRDGDAEGLRRAAAQVAAACATHGFFQVSEHGVDAALARAALDGASDFFRLPLAEKRRARRVPGTVSGYTSAHADRFASKLPWKETLSFGFHDRAAAPVVADYFSSTLGPDFAPMGRVYQKYCEEMKELSLTIMELLELSLGVERGYYREFFADSSSIMRCNYYPPCPEPERTLGTGPHCDPTALTILLQDDVGGLEVLVDGEWRPVSPVPGAMVINIGDTFMALSNGRYKSCLHRAVVNQRRERRSLAFFLCPREDRVVRPPPSAATPQHYPDFTWADLMRFTQRHYRADTRTLDAFTRWLAPPAADAAATAQVEAAS
>gnl_Orysa_v7.0_LOC_Os03g63970.1
MSMVVQQEQEVVFDAAVLSGQTEIPSQFIWPAEESPGSVAVEELEVALIDVGAGAERSSVVRQVGEACERHGFFLVVNHGIEAALLEEAHRCMDAFFTLPLGEKQRAQRRAGESCGYASSFTGRFASKLPWKETLSFRYSSAGDEEGEEGVGEYLVRKLGAEHGRRLGEVYSRYCHEMSRLSLELMEVLGESLGIVGDRRHYFRRFFQRNDSIMRLNYYPACQRPLDTLGTGPHCDPTSLTILHQDHVGGLEVWAEGRWRAIRPRPGALVVNVGDTFMALSNARYRSCLHRAVVNSTAPRRSLAFFLCPEMDTVVRPPEELVDDHHPRVYPDFTWRALLDFTQRHYRADMRTLQAFSDWLNHHRHLQPTIYS
>gnl_Orysa_v7.0_LOC_Os05g34854.1
MHASPHPLQIAHDTLLLSLTHTLCTAETGSTIRTGTAMVYISNAQDASKLIVTAKGGGGEADDAAASSAAVVLDLWRQPAKIPAPFVWPRADVALPPSSPPTGELDVPVVDLAAALRDAAGMRRAVAQVAAACASHGFFQVSGHGVPPSLARAALDGAAGFFRLPPAAKQRARRAPGTVTGYTAAHADRFVDNLPWKETLSFGHRHANAAGNNSSTVADYFSTLGDDFKHLGEVYQEYCEAMEEVTKAIMAVLGESLGVGGGYYREFFEDSSSIMRCNYYPPCPEPERTLGTGPHCDPSALTVLLQDGDVDGLQVLVAGAWRPVRPLPGAFVVNIGDTFMALTNGRYKSCLHRAVVHREQERRSLAFFLCPREDRVVRPPAGAGAGERRLYPDFTWADFMRFTQRHYRADTRTLDAFARWLRPPACSGAAPVVGPPTTATQAATV
>gnl_Phavu_v2.1_Phvul.010G087500.1
MLIPHPSMLLASQNTNMEPQQINLQAPTPNQSNIPSEFVWPDNEKPCLEPPKLKIPPIDMKGFLSGDPETVSAICAEVNAACRKHGFFLVVNHGVDKKLVEKAHKLIDTFFCMELPEKQKLQRKLGEHCGYANSFIGRFSSKLPWKETLSFHYAPDTKTVEDYFLNSMGEEFREFGSFFQEYCEVMSNLSLEIMELLGMSLGVSRECFRDFFKNNESVMRLNYYPPCHKPELALGTGPHCDPTSLTVLHQDQVEGLQVFVDGKWCSVAPKEDAFVVNIGDTFMALSNGIFKSCLHRAVVNNQIVRKSLAFFLCPNKDKVVSAPKELITVENPKKYPDFTWPNLLEFTQLHYRSDPETLDAFANWVLEKNK
>gnl_Phavu_v2.1_Phvul.009G155400.1
MELSASTLVLYPASQSEESKKENGVLAFESNFPQMKGEMPKEFFWPSGDLIKATQEELKEPLVNLGIMKNGDEKAIANAAELVRHACLKHGFFQVINHGVNPDLIDAAYHQIDTLFNLPISQKLTAKRKPGALSGYSGAHADRFSSKLPWKETFSFLFHHQGFSNSQIVDYFESVLGQDLQHTGRVYEEYCEAMKELSSVIMELLGISLGVDGLHYQRFFEDGVSIMRCNYYPPCNSANHTFGTGPHTDPTSLTILHQDQVGGLEVFVDNKWHAVRPRAEAFVVNIGDTFMALSNGRYKSCVHRAVVNRLRERRSMAYFVCPREDKVVKPPEILTSKNEERKYPDFTWSNLREFTQNHYRADAATLQSFLQWQTSSNSSNF
>gnl_Phavu_v2.1_Phvul.009G131500.1
MDSSLLLSEVDAVPHLPTNFIWPNEYLVDVQGELQAPVVDLDGFLRGDQEATQYAAKLIREACLNHGFFQVINHGVDSRLIREAHSQIDTFFKLPIHRKLSVQKTPASMWGYSGAHAHRFSSKLPWKETLSFPYHENTLEHVVTNYFKSTIGEDFEQAGVIFQKYCDGMKQLGLKLVELLAISLGVDRLHYRELFSDGCSIMRCNNYPSCQQPSLTLGTGPHCDPTSITILHQDLVGGLHVFADKKWKTVQPRLDALVVNIGDTFTALSNGRYKSCLHRAVVNKYKERKSLAFFLCPKEDKVLRAPDSVVGMDGTKQYPDFTWSDLLQFTQNHYRADQATLPNFINWLLSSKTTN
>gnl_Phavu_v2.1_Phvul.004G123600.1
MAIDCMTNIQTMSQPQKHHHQDNKEDEAPLVFDASLLRHQLNLPKQFIWPDDEKPCMNVPELVVPLIDLRGFLSGDPVATMEAARMVGEACQKHGFFLVVNHGIDANLISHAHSYMDDFFEVPLTQKQRAQRKTGEHCGYASSFTGRFSSKLPWKETLSFQFSAEEKSSTIVKDYLCNTLGQEFEQFGRVYQDYCDAMSNLSLGIMELLGMSLGVGKACFREFFEENDSIMRLNYYPPCQKPDLTLGTGPHCDPTSLTILHQDQVGGLQVFVDNEWHSINPNFNAFVVNIGDTFMALSNGRYKSCLHRAVVNSKTTRKSLAFFLCPKGDKVVSPPSELVDDLTPRLYPDFTWPMLLEFTQKHYRADMKTLEAFTNWLQQKRS
>gnl_Phavu_v2.1_Phvul.007G064800.1
MAIDMHPIPIMPQPSNQEIKEQDQHPLVFDASLLRHQLHIPSQFVWPDEEKACLNEPELPVPFIDLGGFLSGDPLAATEASRLVGEACQKHGFFLVVNHGIQQQLISDAHLYMDHFFALPLSHKQRAQRMPGEHCGYASSFTGRFSSKLPWKETLSFQYSPRNDSQTLVKDYLCDKMGKEFEKFGNVYQDYCEAMSNLSLGIMELLGLSLGVGRGYFREFFEENNSIMRLNYYPPCQKPDLTLGTGPHCDPTSLTILHQDQVGGLQVCVDNEWHSIKPDVNAFVVNVGDTFMALSNGRYKSCLHRAVVNSETTRKSLAFFLCPRSDKVVSPPCELVDKLSPRLYPDFTWPMLLEFTQKHYRADMKTLEAFTNWLQRRSNFDNHIM
>gnl_Phavu_v2.1_Phvul.001G066000.1
MNSGFCMVSSLNHQEVQSRFFDPSWLKMQPHVPMSFVWPKECVVDANEEFQAPMVDLGGFFRGDEEATNVAVKLIRKACSTHGFFQVINHGVDPLLIGEAYEQMDAFFKLPINRKVSIHKTPGSVWGYSGAHADRFSSKLPWKETLSFPFHDNNTLDPVVTSFFNSTLGQDFEQAGVVFQKYCESMKELGMKLLELLAISLGVDRLHYKELFEDGCSVMRCNFYPSCQQPSLALGTGPHCDPTSLTILHQDQVGGLDVFADNTWQTVPPRPRALVVNIGDTFTALSNGRYKSCLHRAVVNKYKERRSLAFFLCPKEDKVVRAPEDIVRRDGTKQYPDFTWSNLLEFTQKYYRSDEATLQNFTKWLLSSKQQTL
>gnl_Phypa_v3.3_Pp3c3_32410V3.1
MVALSCESLESVHGSYLEQGGRKSRRVSGWGQKNWFKSIGCCGGATWPSRLLQSSLQSLLSQSSQDLADFVWPEEERPTIPHNDYRRDRELPVIDLSGLQGGSEATKLRLAKRIAAACSEWGFFQLINHGIPVAELDEVQMQTRRFFELPMEHKQRAMTLETANASNVYGYGLNTTGYKYAGRPWIERFQCSWSPKSNLREQAQRLLEGQAFQDFQTAVESFCSGAEKLAKLTLELCALGLGLSPDTFSKHMNPSHSIARLNYYPACPTPDLTLGLGAHTDPYTLTLLHQCQVGGLQVCKDGKWITVKPRRGAYVVNVGDNLQAWTNGRFKSVEHRAVLNDKVPRLSLVFFYAPPLETVITAPDAIIQADGKRRYKSFTWAEYLNFLKRQNFEKGKNERWVEGFAL
>gnl_Phypa_v3.3_Pp3c8_3050V3.1
MASNQPPNPFSLIRAASITPAAQSSLQSLLSQGSQDLADFVWPEDERPTIPHNDYRRDRELPVIDLSGLQDGSDETKMKLAKRIAAAGSEWGFFHLINHGIPVADLDEVQLQTRRFFELPMEHKQRAMSLETANANNVYGYGLNTTGYKYAGRPWIERFQCSWSPKSNLREQAQRLLDGQAFHDFQAAVESFCSGAEKLAKLTLELCALGLGLAPDTFSQHMNPSQSIARLNYYPACPTPDLTLGLGAHTDPYTLTFLHQCQVGGLQVCKDGKWITVKPRRGAYVVNVGDNLQAWTNGRFKSVEHRAVLNDKVSRLSLVFFYAPPLDTVISAPQELIQADGKRRYKSFTWGEYLDYLKRQNFEKGKNERWVEGFAL
>gnl_Poptr_v3.0_Potri.007G103800.1
MSLLMDSTSSSLLLCPPPYLTKDETGALVFDSSFLQKQASLPTEFMWPHGDLVHNEDELKEPMIDLEGFLKGDEVATAQAAELVRTACLNHGFFQVTNHGVDISLIHSAHEEIGKIFKLPLDKKLSVRRKPGDVSGYSGAHAHRYSSKLPWKETFSFGYHGDDDSVPLVVDYFKSVLGKDFEHTGWVYQSYCEAMKKVSLVIFELLAISLGVDRLHYRKFFEDGSSIMRCNYYPPCNNSTLTLGTGPHCDPTSLTILHQDQVGGLQVFSNNKWLAIRPRPDALVVNIGDTFMALSNGRYKSCLHRAVVNRDSERRSLVFFVSPKEEKVVRPPQDLVSREGQRIYPDFTWSDLLEFTQKHYRADVATLQSFIQWLSSSKPSTF
>gnl_Poptr_v3.0_Potri.015G134600.1
MAIDCIKTMPSITTPHHHPKDQDQCKDDGKSFVFDAQVLRHQTNIPQQFIWPDHEKPNINAPELQVPLVDLGDFLSGNPVAAVEASRLVGEACQKHGFFLVVNHGVDKTLIAHAHNYMDTFFELPLSEKQKAQRKIGESCGYASSFTGRFSSKLPWKETLSFRYTAEKNSSKHIEEYFHNRMGEDFAEFGSVYQDYCEAMSTLSLGIMELLGMSLGVSREHFREFFDENDSIMRLNYYPPCQKPDLTLGTGPHCDPTSLTILHQDQVGGLQVFVDNEWRSISPNFDAFVVNIGDTFMALSNGIYKSCLHRAVVNSQTPRKSLAFFLCPKNDKMVTPPHELVDTCNPRIYPDFTWPMLLEFTQKHYRADMKTLEVFTNWLHQQSFS
>gnl_Poptr_v3.0_Potri.002G151300.1
MVMPPTLPPPRQPLVFDASILQHQANIPSQFIWPDHEKPCLESPKLAIPPIDFGSFLTGDPLAVSKATQLVNEACKKHGFFLVVNHGVDSKLIAKAHEYMNMFFGIQLSEKQRAQRKIGEQYGYASSFTGRFSSKLPWKETLSFRYCADNQSSDIVQEYFLNVMGENFKQFGKVYQEYCEAMNTLSLGIMELLGVSLGVGREYFRDFFEGNDSIMRLNYYPPCQKPDLTLGTGPHCDPTSLTILHQDHVGGLQVFVDEKWHSVSPDPEAFVVNIGDTFTALSNGIFKSCLHRAVVNNVTVRKSLAFFLCPKLDKVVKPPNTLIDSKNPRVYPDFTWPTLSEFTQKHYRADMKTLDVFTTWLQQKNN
>gnl_Poptr_v3.0_Potri.005G184400.1
MDSPLKLQEQSKGFLFDSVLHKQAGFPKEFLWPDLVRAQQELSEPLVDLEGFFKGDEEATKQAANIIKDACSRHGFFQVINHGVDPNVIRDAEDYMDHFFRLPVSEKLKARRMPGSLCGYSGAHADRYASKLPWKETLSFRYHENSSDLVVLDFFKSALGNDFEQTGMVYQKYCEAMMDLSFAILELLAISLGVDRKLYRKFFEDGFSILRCNFYPPCQEPGNTLGTGPHCDSNSITILHQDQVGGLEIFTNKVWQTIPPLQGALIINIGDTFTALSNGKYKSCLHRAMVNQHEQRKSLAFFLSPREDKVVRPPQELVCSEGKRMYPDFTWLNLSRFVQNHYRADDSTLQNFTNWSQSVNL
>gnl_Poptr_v3.0_Potri.005G184200.1
MPRRFVWPKQDLVGAHQELTEPVVDLEGFFRGDEEAIKQASDIIKAACLQHGFFQVINHGVDLNLISLAHDHMHNFFKLPTCDKLRVRRMPGSIWGYSSGHADRYLSKLPWKETLSFGYNENCPNPIGIDFFKSTLGKDFEQTGLVYLKYCEAMKGLSLSIMELLAISLGVDRGYYKSFFEDGCSIMRCNFYPPCQEPGLILGTGPHRDPTSLTILHQDQVGGLEVFSDNVWQTVRPRQSALVINIGDTFMALSNGTYKSCLHRAVVNKYEERRSLAFFLCPKEDKVVRPPLDLVCNQGRRMYPDFTWSDLLHFTQKYYRADDATLQNFTKWIISLKSASL
>gnl_Poptr_v3.0_Potri.005G065400.1
MSLLMDSTSSSLLLSPPPFHSKDETDAPVLYSSFLQKQANMPTEFIWPIGDLVHNQDELKEPLIDLDGFLKGDERATADAAELVRTACLNHGFFQVINHGVDIGLIHAAHEEIDKIFKLPLDKKLSTRRKPGDVSGYSGAHAHRYSSKLPWKETFSFGYHGDDDSEPLVVDYFKSVLGENFEHTGWVYQRYCEAMKKVSLVIFELLGISLGVDRLHYRKFFEDGSSIMRCNNYPPCNNSSLTLGTGPHCDPTSLTILHQDQVGGLEVFANNKWQAIRPRPDALVVNIGDTFTALSNGRYQSCLHRAVVNRERERKSLVFFVSPKEEKVVRPPQDLVCREGPRKYPDFTWSDLLEFTQKHYRADVATLQSFIQWLLSAKP
>gnl_Poptr_v3.0_Potri.014G073700.1
MPIDCFPSNMTIMPPPPPPPEPLVFDASILQHQANLPSQFIWPDHEKPCLEPPELAIPPIDFGSFLTGDPLAVSKLAQQVNEACKKHGFFVIVNHGVDSKLIAKAHEGMNMFFGKQLSEKPVQRKIGEQYGYASSFTGRFSSKLPWKETLSFRYCADNQSSNIVQEYFLNVMGEEFKQFGKVYQEYCEAMNTLSLGIMELLGVSLGVGNEYFRDFFEGNDSIMRLNYYPPCQKPELTLGTGPHCDPTSLTILHQDHVSGLQVFVEEKWHSVTPDPEAFVVNIGDTFMALSNGIFKSCLHRAVVNNVTVRKSLAFFLCPKMDKVVKPPNTLVDYKNPRVYPDFTWLALSEFTQKHYRADMKTLDVFTTWLQQKNNCGGTKNASSC
>gnl_Poptr_v3.0_Potri.012G132400.1
MAIDCIKTMPSKTTHHHHPKDQDQCKDDNKSLVFDAQVLRYQSSIPQQFIWPDHEKPSANAPKLQVPLIDLGDFLSGNPDAAMEASRLVGEACQKHGFFLVVNHGVDKTLIAHALNYMDNFFELPLSEKQKAQRKIGESCGYASSFTGRFSSKLPWKETLSFSYTAEKNSSKHIEQYFHDRMGEDFAKFGRVYQDYCEAMSTLSLGIMELLGMSLGVSRAHFREYFEENDSIMRLNYYPPCQKPELTLGTGPHCDPTSLTILHQDQVGGLQVYVDNEWCSISPNFDAFVVNIGDTFMALSNGRYKSCLHRAVVNSQTPRKSLAFFLCPRNDKKVTPPKELVDTCNPRIYPDFTWPMLLEFTQKHYRADMKTLEMFTNWLQQRNVS
>gnl_Prupe_v2.1_Prupe.2G150700.1
MLSMPMPPPQHLPPTNEAKNENEENPLVFDASVAQYQSSIPSKFIWPDHEKPCPEPPELPVPHIDMKGFLTGDTREVSNATCLVDEACRKHGFFLVVNHGVDSQLIAKAHEYMDLFFGMQLSQKQRAQRKTGDHCGYASSFIGRFSSKLPWKETLSFRYSADSHCSVNDYFVNVMGEDFKEIGKVYQEYCEAVSNLSSGIMELLGMSLGVGQEYFREFFEGNDSIMRLNYYPRCQKPDLTLGTGPHCDPTSLTILHQDQVGGLQVFVDEKWRSVTPKPDAFVVNIGDTFMALSNGIYKSCLHRAVVNNRTVRKSLTFFLCPKKDRVVTPPRGLVDSKSPRMYPDFTWPTLLEFTQKHYRADMKTLDAFSDWIINKNN
>gnl_Prupe_v2.1_Prupe.2G286800.1
MAIECMITTRRSTQSMAQPPSLKTEHKQDDQKPLVFDASVLRYQTEIPKQFIWPDEEKPCANTPELQVPLIDLGGFLSGNKQAATKASTIVGEACQKHGFFLVVNHGVDNQLIADAHRYMDDFFGLPLSEKQRAQRLLGEHCGYASSFTGRFSSKLPWKETLSFRYSADKSSSSIVQDYLCSKMGEEFKEFGRVYQDYSEAMSTLSIGIMELLGLSLGVDRAHFKEFFEDNDSIMRLNYYPPCQKPDQTLGTGPHCDPTSLTILHQDQVGGLEVFVDDKWHSISPNLNAFVVNIGDTFMALSNGRYKSCLHRAVVNSQTPRKSLAFFLCPRDDKVVKPPNGLVDDTSCPRIYPDFTWPMLLEFTQKHYRADMKTLQVFSNWLQQKSS
>gnl_Prupe_v2.1_Prupe.1G535900.1
MASSPSVLLSSPPPTAKDGSRFIDSNYLQKQSHVPANFKWPEEDAASAQEELNAPVVDLEGFFNGDVVATENAAKLIRSSCLRHGFFQVTNHRVDADLIQLAYDHVDDFFNLPIEEKIKVQRRPGSPYGYSGAHMDRFSSNLPWKETFSFAFQDGPEKTVADYFKFTISKDFEQTGLVYQKYSEAMHSLSLSIMELLAIGLGVDRMLYREFFEDAVSIMRTNLYPTCQEPNLSLGTGPHCDPNALTILHQDLVGGLDVFVDNKWHKVRPVLGALVINIGDVFAALSNGIYRSCLHRAAVNSHKERRSLVFFMCPRADKV
>gnl_Prupe_v2.1_Prupe.1G442200.1
MDSSASVVLSSPCAKLPNLEGNHGNIEKGGVAPFIDSAFLQKQSQVPTGFVWPEADLVSAHQELNEPLVDLEGFFKGDVVATENAAKAIRSSCVSHGFFQVINHGVDLNLIKLADDHLDKFFKLPVEEKAKVKRCPGSPYGYSGSHADRFSAKLPWKETLSFAFHQGPNPVVADFCKSKLGKDFEETGRVYQKYCEAMHNLALSITELLAISLKVDRMHYREFFEDAHSILRCNFYPTCQEPSLSLGTGPHCDPISLTILYQDQVRGLDVFVNNLWQTVRPIQGALVINIGDTFSALTNGMYKSCLHRAVVNSQKERRSMAFFLCPRDDKVVKPPEDLLCIEGMTRKFPDFTWSDFLRFTQYNYRPDETTLQKFSNWLLAADNNKHL
>gnl_Prupe_v2.1_Prupe.1G442300.1
MRQWWILRVSSRVMLWQLRMLPSSLIRSSCLSHGFFLVTNHKVDAYLIQLAYDHVDHLFNLPIEEKIKVVYQKYNEAMHGLALSIMELLAIGLGVDRMLYREFFEDAVSVMRTNLYPTCQEPNLSLGTGPHCDSNALTILHQDLVGGLDVFVDNKWQKVRPIPGALVINIGGVFAALSNGIYRSSLHRAVVNSHKERRSSVFFMCPRADKLVKLAEELVPTSEGAQESFRISHGQIYSKLL
>gnl_Prupe_v2.1_Prupe.1G535600.1
MASSPSVLLSSPPPTAKDGSRFIDSNYLQKQSHVPANFKWPEEDAASAQEELNAPVVDLEGFFNGDVVATENAAKLIRSSCLRHGFFQVTNHRVDADLIQLAYDHVDDFFNLPIEEKIKVQRRPGSPYGYSGAHMDRFSSNLPWKETFSFAFQDGPEKTVADYFKFTISKDFEQTGLVYQKYSEAMHSLSLSIMELLAIGLGVDRMLYREFFEDAVSIMRTNLYPTCQEPNLSLGTGPHCDPNALTILHQDLVGGLDVFVDNKWHKVRPVLGALVINIGDVFAALSNGIYRSCLHRAAVNSHKERRSLVFFMCPRADKVVKPAEELVRKSEGGTRKFPDFTWSDLLEFTQNHYRVNETTLENFTDWFLSADRSNFKPTHFKTSH
>gnl_Selmo_v1.0_115673
MNTSCELESYVWPRGDCSLPEHGKFASQQDVPTIDLAGGSKAKVDEIGRACRQSGFFQVVNHGVDHELVNQVHASARQFFEFPSDTKLRAARSAGNSFGFAGKFAGRFKSKCPWKETFSLQYTPNSNIKDYMIKVYTAEQHEQHCARYETYCKAMEKLGRELIELIAQSLELAPDALNSYFDDGFSIFRMNMYPPSEHFPRLLGTGPHTDPCALTILHQDEVGGLQVYNRDETWVTVEPRADAFVISIGDTFQVNRARILLFLLVPLLSLLAAL
>gnl_Solly_v2.4_Solyc06g035530.2.1
MAIDCMVMPMIQDEKKSLIFDSSVLKNESNIPRQFIWPDHEKPSGFVGELDVPLIDLGAFLSGDPIAAKRESSLVDEACKKHGFFLVANHGVDTNLISLAHRYMDMFFELPLSDKQKIQRKRGDHCGYASSFTERFSSKLPWKETLSFPYSTLQGSSHMLDQYFLKTMGEDFSHIGKFYQEYCNAMSTLSSGIMELLGESLGVSKNHFKQFFEENESIMRLNYYPTCLKPDLALGTGPHCDPTSLTILHQDNVSGLQVFMDNQWRSISPNNSAFVVNIGDTFMALSNGRYKSCLHRAVVNNKTPRKSLAFFLCPKKDKVVRPPAELVDSNNPRIYPDFTWPTLFEFTQKHYRADTNTLRFFSTWLQQKTTEI
>gnl_Solly_v2.4_Solyc06g050110.1.1
MDIDSIITNDKSSMVDEKNSLIFDASQMKHGKKDCAIPQELHAPLIDLGGFFSGDPTTMQEASRLVGEACKSHGFFLVVNHGVDENLISNAHRNMDMFFSLPLSEKLKAERKIGEHCGYASSFTGTFLSKLPWKETLSFQYSAKEHSSHIVEEYFQKTMGKSFNNLGKVYQEYCNSMSKLSLRIMELLGMSLGVQKENFKDFFEDNESIMRINYYPPCHNPELTLGTWPHYDPTSLTILHQDGVSGLQVFVDNEWHSINPNYNAFVVNIGDTFMALSNGIFKSCLHRAVVNNYIPRKSLVFFLCPDKDKVVRPPTELVDFNKPRIYPDFTWPTLLEFTQKHHPADTNTLQAFSNWLQHNNVQP
>gnl_Solly_v2.4_Solyc09g018410.1.1
MRLNYFPPCNKQDLTLGTGSYYDATSLIVLHEGCALSNGREKSFIHREVVNNKTPRKSHDFILYPENNKVVSPPTKLVDDNNPRIYPEFTWPTLFEVTQMTSGRDRHMRFTKLDSRFLLL
>gnl_Solly_v2.4_Solyc09g009110.2.1
MTTNSIITKEKSPMLGEEKPLIFDSSHMKNEFNIPTQYIWPDDEKPCVVAQELHVPLIDLMSFFSGDPVATQQASRLVDEACRSHGFFLVVNHGVESNLISNAHRYMDTFFDMPLYEKQKARRKIGEHCGYASSFTGRFSSKLPWKETLSLRYTAKENSSHIIKEYFQRTLGESFNNLGNVYQEYCNSMNTLSLRIMELLGISLGVQKSHFKEFFEDNDSIMRLNYYPPCLKPELTLGTGPHYDPTSLTVLHQDCVSGFQVFVDNEWYSISPNFNAFVVNIGDTFMALSNGIYKSCLHRAVVNNTTPRKSLAFFLCPHKDKVVTPPTELVDYNNPRLYPDFTWPALLEFTQKHYRADKNTLQAFSMWLQENNAEAKYE
>gnl_Solly_v2.4_Solyc03g006880.2.1
MAIDCMITNGKSPMLDEKKQFIFDASHMKRESNIPTQFIWPDHEKPCALVQQLHVPLIDLRGFLSGDPDAAQQASELVGEACRGHGFFLVVNHGVDANLISNAHRYMDTFFELPLLEKQKAQRKIGEHCGYASSFTGRFSSKLPWKETLSFRYSAKKESSHIVEEYFQSTLGESFNHLGNVYQEYCNSMNTLSLGIMELLGMSLGVEKSHFKEFFEENDSIMRLNYYPPCQKPELALGTGPHCDPTSLTILHQDCVGGLQVFVDDEWRSISPNFNAFVVNIGDTFMALSNGRYKSCLHRAVVNNKTPRKSLAFFLCPNKDKVVSPPNELVDSNNPRIYPDFTWPTLLEFTQKHYRADMNTLQTFSNWLHDQHNTTTQA
>gnl_Solly_v2.4_Solyc01g093980.2.1
MHDERQNDEETSLVFDFLANNSNIPPQFIWPDDEKPCPQPPPLLHVPPIDLNGYLSGDPLAVSNATRLVNEACRKHGFFLVVNHGIDTKLINEAHKNMDFFFGKPLVEKEKAKRKVGDYCGYASSFTSRFSCNLPWKETLSFRYSAELPFSHHIVQNYILNVMGQEYTHFGDVYQKYCEEMSKLSLSVMELLGESIGVGRSYFREFFEENDSIMRLNYYPICQKPDLTLGTGPHCDPTSLTILHQDDVGGLEVFVDDKWHSIPTNTNAFVVNIGDTFMVMSNGTYKSCLHRAIVNCRRTRKSLAFFLCPKQDKIVSPPKELITKNLPRKFPDFTWPLFLEFTQKHYRADKNTLDAFVHWLLHKT
>gnl_Solly_v2.4_Solyc11g072310.1.1
MAIDYMITRNNNMISKEDQVSNKSLSFNASLMKNESNIPSQFIWPDHEKPNYASVTRELQVPLIDLSGVLSNDPIEIKKATRLVNEACTKHGFFLVVNHGVDTNLIKNAHVYIDKFFQLPLCEKQKAQRKVGEHCGYASSFVGRFSSKLPWKETLSFQYSDQKGSSHIVEDYFQRTLGEKFSYIGKVYQEYCNAVSTLSLGIMELLGLSLGVSKNHFKEFFQGNESIMRLNYYPTCQKPELTLGTGPHCDPTSLTILHQDSVGGLQVFVDNEWHTITPNFNAFVVNIGDTFMALSNGRYKSCLHRAVVNNKIPRKSLAFFLCPKKDKVITPPNELVDSNNPRIYPDFTWPTLLEFTQKQYRADMNTLQTFSNWLKKTQS
>gnl_Solly_v2.4_Solyc11g013360.1.1
MGCSALVGGIQISGSSPDKEKILLGLSPPNGSYTMDPFHQQTNTPKEFIYLKEDSIQAQEELNEPIIDLIGDINSVSMLVKTACLNHGFFQVINHGVDSQLINMAHAHVNHFFKLPLEVKLKVQKQHGSLWGYSSAHAERFTSRLPWKETLSFNFHENCGSNKGGIVVDFFESSLGKEFEQMGLVFERYCKEMKRVGLTIMEILGISLGLEKCYYKEFFKDTSSIMRCNFYPTCQDPNLVFGTPPHCDFNSFTILHQDQVGGLEVFVDNKWKSIQPRHDALVINIGDTFTALSNGIYKSCLHRAIVKRQVERISLAFFLCPKEDKVIVPPQHLLVSNSRIYPDFT
>gnl_Solly_v2.4_Solyc10g045690.1.1
MDMFFDITLSEKNKTQRKNREHCVYAIIFTGRFSLKRLWKETFSLQNSIQKGSSHIVEEYLQRTMSTLSLTIMELLGMSLGVQKSHFKSFLEDNESIMRLQYFLPRQNPELTLGTRPQYDPTSLTLLHHVLVCKLQVFEDNKWYSIRPNFNDFVFKIGLSNGRYTSCSHRTMFNNKTPRKSLALFLRPVR
>gnl_Sorbi_v3.1_Sobic.003G379500.1
MRPRLPPNVPLSLLANSLSSPLPCTLAHLMVSQERQEPALPLPSNSSSAKRAAASMDASSPAPPLLLRAPTPSPSIDLPAAAGKAAAVFDLRREPKIPAPFLWPHEEARPTSAAELEVPVVDVGVLRNGDRAGLRRAAAQVASACATHGFFQVCGHGVDAALGRAALDGASDFFRLPLADKQRARRVPGTVSGYTSAHADRFASKLPWKETLSFGFHDGAASPVVVDYFTGTLGQDFEPMGRVYQRYCEKMKELSLTIMELLELSLGVERGYYREFFEDSRSIMRCNYYPPCPEPERTLGTGPHCDPTALTILLQDDVGGLEVLVDGEWRPVRPVPGAMVINIGDTFMALSNGRYKSCLHRAVVNQRQERRSLAFFLCPREDRVVRPPASSATPRQYPDFTWADLMRFTQRHYRADTRTLDAFTRWLSHGPVPAQEAAAPCT
>gnl_Sorbi_v3.1_Sobic.009G142400.2
MPENPHHGSSDRLALVGKQVDRRLLLPVSPAADDGKDDNGAAAVINLWGQLKIPDPFVWSHAETMVSSERELDAPVVDVGAAMRGGDDDCGAGIRRAAELVSGACSSHGLFQVTGHGLDPALARAALDGAAAFFRLPLATKQRASRAPGNVTGYTAAHADRFTANLPWKETLSFGHRDRRTSGSHVVVDYFTSTLGSDFKPLGVVYQNYCNAMKEVSLAIMEVIGVSLGVGRSYYRDFFADGSSIMRCNYYPPCPEPERTLGTGPHCDPSALTVLLQDGDVDGLQVLVDGEWRTVRPRPGALVVSIGDTFMSLRVVHACRRCRTGGTGAASTARWCTGSGSAGRWSSSSARARTAWCARRRASSSPSPHASSSRSSRGGGTRTSPGRTWRASRSDTTAPTPARSTPSRAGSAPPPPAPRRRRRRPRAQTRPTRQFSCLGFALATTQVLLDGDTEWWQHLCIISTYYMHYIISCIVHLFDASAVLFGKWLFKLLPSNLE
>gnl_Sorbi_v3.1_Sobic.001G005300.1
MVQQASLGEPLLLQPPPPSLVFDAARLSGLSDIPQQFLWPADESPTPDAAEELAVPLIDLSGDAAEVVRQVRRACDLHGFFQVVNHGIDDALLQEAHRCMDAFFTLPMSDKQRAQRRQGDSCGYASSFTGRFASKLPWKETLSFRYSDDQGDGDVVVDYFVDKLGDAYRHHGEVYGRYCSEMSRLSLELMEVLGESLGVGRRHFRRFFQGNDSIMRLNYYPPCQRPYDTLGTGPHCDPTSLTILHQDDVGGLQVFDAATGPGTGRWRSIRPHPGAFVVNIGDTFMALSNGRYRSCLHRAVVNSRVPRRSLAFFLCPEMDKVVRPPAELVDDANPRAYPDFTWRTLLDFTMRHYRSDMRTLEAFSNWLNHGGHLSSPPPP
>gnl_Sorbi_v3.1_Sobic.002G046500.1
MAAAGVVVFDAEVLSREERIPAQFVWPAEDRAPSAGGCGVEEIAIPVVDLGEFLRHGDRELPRGVAEACERHGFFQVVNHGVPAALLADAYRCLDAFYARPLADKQRAQRRPGESHGYASSFTGRFRSCLPWKETLSFNCPAGTGGDTQSAAAVVDYFVDVLGEDYRHMGEVYQEYSDEMARLAMDVTEVLAAALGLRRGALRGFFDGGDSIMRLNHYPACRQPQLTLGTGPHRDPTSLTLLHQDDVGGLQVCAGGGGGGEWRAVRPRADAFVVNIGDTFAALTDGRHASCLHRAVVSGDRARRSLAFFFNPPLDRVVRPPDALLLEDEKRRRPRAFPDFTWREFLEFTQKHYRSDASTMDAFVSWIAGGRGDGHGGRQEGK
>gnl_Spipo_v2_Spipo0G0090700
MQKKSKIPREFIWPSTERLQTLDELAAPVVDLGGFLSGDEESTLRAAGLVAAACKVHGFFQVTNHGVDLALIAAAVDCLDAFFRLPLRNKLRARQLPGSLCGYAGAHAHRFSSNLPWKETLSFPHIHSGAVAGDNAVVRFFTSILGKDFEAMGWVYQRYCEAMEELSLAIMELLGVSLGVGRSHYRSFFEEGSSIMRCNYYPACPEPELAMGTGPHCDPTAMTVLHQDLVGGLEVFSGGRWRAVNPVSGALVVNIGDTFMVFKDRQLTAA
>gnl_Spipo_v2_Spipo17G0005300
MVLPVAGQAAATRKAEMTPGDGHPSALDGGNGEQQRRPPMPCSSPLVFDAAVLQHQSEIPPQYVWPDEEKPAPDAAAEVLSLPVIDLGEFMEERRGRGDPSAGPTMKVASSVREACERHGFFQVVNHGVDPGLLAEAHRRVMGFFQMPLEEKQRAQRKRGESCGYASSFTGRFTSKLPWKETLSFRYSPSPSSGSGGGNVLAYFLETLGPAFLRDG
>gnl_Spipo_v2_Spipo17G0005500
VQVPCNASTEEAPAMMLSGGGEENRRLPLSLPAFDAAVMQHQVDIPAEYIWPEDERPKPDATKELVLPLIDLGAFLEESDGGGGRSAPVLETTRLVREACEKHGFFLVVNHGVDAGLLAEARRRMVTFFEMPLKEKQRAQRKNGESYGYASSFTGRFTSKLPWKEGLSMRYTPTSSSGDGTVLDYFLKTLGPDFKNLGEIYQAYSEATAGVALGTLELLAVSLGLERRTFREFFEEHDSILRLNYYPRCQSSQLTLGTGPHFDPTSLTILQQDDVDGLQVFSEGCWRSVRPNPAALVVNIGETFTALSNGRYKSCLHRAVVNSAKARTSLAFFLSPSMGKLVRPPPELVDEAHPRLYPDFTWSELLEFTQKQYRSDMNTLDVFTKWLLSKRPT
>gnl_Stras_v2.0_SGA_v2.0_scaffold273T46460
MESSASSTLILSSLQNPQHNKLPPQFIWPHEELAHSTQVHELEDPPLDLSGFLNGDQEATALAAAQIRAACLTRGFFQVINHGVDLGLTHAAQTHMDHFFNLPMDRKLAVKRKLGDLCGYSVGHADRFSSKLTWKEMFSFTYKYDTRDDDVAHHFKSVLGQDFEEAGLIYEKYCKAMEKLSLAILELLAISLGVERGYYREFFKDGSSIVRANYYPPCIEAELTLGTGPHCDPNSLTILLQDQVGGLQIFVHGKWQALKPCAGALVINIGDTFKALSNGKYKSCLHRAVVNKERARISIAFFVNPKDNKIVSPPNNLIAAVREYPDFTWSDFRKFLLNHYRADGTSLQNFVHWLSDQNKTHN
>gnl_Stras_v2.0_SGA_v2.0_scaffold11T05613
MPSQQEHFSFDASVLKNLPHIPAQFIWPDHDKPCPHPPPALDVPPIDLGAFLSGDPDSVSRAVRLVDRACRKHGFFLVVNHGIDKGLLERAHRGTDSFFTKPLKEKERALRRPGDHCGYASSFTNRFSSNLPWKETLSFGYTAGQATVERYFSDTMGGDYAEFGRVCQEYCEAMSKLSLSVMELLGISLGVGPAYFREFFQGNESIMRLNYYPPCRKPELALGTGPHCDPTSLTILHQDQVGGLEVYVDEKWHSITPNPQAFVVNIGDTFMALSNGIYKGCLHRAVVNSTTPRKSLAFFLCPKTDKIVTPPKELVCEGNPRQYPDFTWPALLEFTQKHYRSDMKTLEAFVNWLGHNKFLQSEV
>gnl_Stras_v2.0_SGA_v2.0_scaffold2T01096
MTDYITTNKAFMPHHQLTNSLPKPIIFDASLLNLESNIPSQFIWPDHEKPCPEPMELDVPLIDLTGFLSDDIAASTRAAKLVGEACRKHGFFMVVNHGIDFNLILDAHQCMDDFFKQPLVQKQRAQRKLGEHCGYASSFTGRFMSKLPWKETLSFEYFARDGYSRNVEEYFKRTLGQNFGKSGKVYQEYCGSMSKLSLAIMELLAMSLGVERNHFKAFFEANESIMRLNYYPPCQKPDQTLGTGPHCDPTSLTILHQDSVGGLQVFVDDQWRSINPIPNAFVVNIGDTFMALSNGKYKSCLHRAVVNSKSSRKSLAFFLCPNKDKLVRPPAELVDKNSPRIYPDFKWPALLEFTQKHYRADMNTLQNFSKWILEQQDKTHHHQLL
>gnl_Stras_v2.0_SGA_v2.0_scaffold20T08992
MYQTTSTSFMESSASTLILSSLLHHNQTNLPTQFVWPPEDLAHTTQPHELKDPPIDLTGFFNGNRDSTHSAAAQIRTACSNHGFFQIINHGVDPTLVCAAQDQMDSFFSLPLTRKLAVKRKQGELCGYSGAHADRFSSRLPWKETFSFAYDYENGNVADRIKSLLGQDFEEAGFIYEKYCEAMKKLSLAIFELLAISLGVEQGYFQEFFKDGSSIVRGNHYPPCIEAGVTLGTGPHCDPNSLTILHQDQVGGLQIFINGKWQAVKPFPGAFVINIGDTFMALSNGKYKSCLHRAVVNKERARKSLVFFVNPKDDKIVRPPKDIIKLSLREYPDFTWSDLRKFTVNHYRADGTTLQNFVTWLSDQKKTINLP
>gnl_Theca_v1.1_Thecc1EG005462t1
MPICPGCWRCVLVCCTPLPSSLVCPGFPRIAYVPQRCLGIKFKSQPLLLVHHQAGSRTLEPQSLAIKLAHSQVQNGYDISTTPHWLPSSLSKPKTQTFKSQLKMVHYLPMDCANPDKPMPLAGQGPNTLPTSAAKHENQPLVFDASVLGSESNIPSQFIWPDHEKPCLEAPELVIPTIDMGVLLSGDPLAVSKAAELVNEACKKHGFFLVVNHGVDSGLIDKAQQYMDLFFGMQLSEKQRAQRKTGENYGYASSFVGRFSSKLPWKETLSFRYCSDSQNIVEEYLVNVMGADFRHFGRLYQDYCEAMGKLSQGIMQLIGISLGLDQAYFRDFFEGHDSILRLNHYPPCQKPELALGTGPHSDPTALTILHQDQVGGLQVFADGKWHAVTPIPGSFVVNIGDTFMALSNGIYKSCLHRAVVNSQTVRRSLAFFLCPRMDKPVTPPAGLLSSENPRIYPDFTWATLLEFTQKYYRADMKTLDAFSHWLQEQDTNKKTP
>gnl_Theca_v1.1_Thecc1EG001532t1
MRILCSCSLALTFSLPWCSLRQLCLNFGKTLFYEMSPSLLMDSSSSTLLLRPSIEPRAEDNNVVLFDPSKLQKQANIPAEFVWPHVDLVHTQEELNEPLIDLEGFIKGDDEATSHAVDLVRSACLNHGFFQVTNHGVDATLIQAAYEEIDPVFKMPLNKKLSFQRKPGDFSGFSAAHADRFSSKLPWKETFSFGYHGNNSDPVVVDYFRSALGEDFEHTGWIYQNYCEKMRELSLVIFELLAVSLGVDRMHYHKFFEDGNSIMRCNYYPPCNNSGLTLGTGPHCDPTSLTILHQDQVGGLEVFANNKWQTVRPRPDALVINIGDTFMALCNGRYKSCLHRAVVNSERVRRSLVYFVCPKEDKVVRPPQDLVCRDVPRLYPDFTWSDLLEFTQKHYRADVDTLQSFFPWLLSSKRSNF
>gnl_Theca_v1.1_Thecc1EG015040t1
MGNHTVQRISSHKGRHSAVSGWALPFGTEIYGSDEDSKTPLLEDSEVLAGLKTFTLHAMAIDCVSNLASMPHHPKDERNDEQKQLVFDVSVLKYDSNIPKEFIWPDDEKPCVNAPELQVPLIDLGDFLSGDSAAAKEASRLVGEACQQHGFFLVVNHGVDATLVADAHKYMDNFFELPLSEKQRAHRKLGEHCGYASSFTGRFSSKLPWKETLSFRYSAEKNSSRMVEDYLVNKMGDEFRQFGRVYQDYCEAMSKLSLGIMELLAISLGVGRAHFREFFEENDSIMRLNYYPPCQKPDLTLGTGPHCDPTSLTILHQDRVGGLQVFVDNEWRSISPNFEAFVVNIGDTFMALSNGRYKSCLHRAVVNSHTPRKSLAFFLCPKGDKVVTPPTELVDAYSPRIYPDFTWPMLLEFTQKHYRADMNTLEVFSNWVQQRNS
>gnl_Theca_v1.1_Thecc1EG035257t1
MDSTSSASTCLLSSPLEDQRLNQDSFIDSSFLQNQTNVPKEFLWPKVDLVNAHQELLDPLVDLEGFFKGDELAIQQAARVIRAACLSHGCFQVINHGVDSHLIKAAYEHLNRFFQLPVSQKVRARKMTTTGLNTLSYSGAHADRFSSNLPWKETLTFVFEENPKEAGIEDLCNACLGDDFKQMGMIYQKYCEGMKGLALVVMEILAISLGVDRLHYKKFFQDGRSIMRCNYYPRCPEPGLTFGTGPHCDSTSLTILHQDEVGGLEIFANNKWQIVRPRHDALVINIGETFTALSNGNYKSCLHRAVVNRQRARRSLAFFLCPREDKVVRPPEDLVHSEVTRAYPDFTWSDFHLFTQKYYRADAHTLHNFTKWLLFSKPFDNN
>gnl_Utrgi_v4.1_Scf00037.g4438.t1
MVMHYMIVDRRGRLAAAEGRPGEDVGEGDQGKPCLFDAAILSHQLRIPSQFIWPENERPSGGMVPELHVPVIDVAAFLSGDSAAAARATRLVGEACRNHGFFSVVNHGVDLNLVRQAHRCNEYFFNLPVEQKEQARREPGELCGYASSFTGRFSSKLPWKETLSFQCSAEESSHIVEEYFRRTLGEEFSMIGKVYQEYCRKMNHLSLTIMEILAKSLGVKQGRFHELFQGNESIMRLNHYPPCQRPDQTLGTGPHCDPTSLTILHQESINGLQVFVDGEWRSISPSFDKFIVNIGDTFMALSNGIYRSCLHRAVVNKESSRHSLAFFLCPNKAKVVAPPPELVSPDRPRKYPDFKWPTFLQFTQKHYRADTKTLENFSNWLSDANRSI
>gnl_Utrgi_v4.1_Scf00254.g13894.t1
METEKPDYICAMKALSEKPTNMPSQFCWSPEDLASAAADELSGAAVDLKGFFEGDAEATGIAVKKIREACLSHGFFHVVNHGVDEGLIREAHEQMGVLFQLPMDRKLAMKRKPGELCGYSGAHADRFSENLPWKEMLSFHYEHASSPGHDVVRYITSILGNDFHETGVVFQRYCEALKELAMGIFRLLGMSLGVEGRYFEEIFEDGGSLMRINNYPPCPHAELTLGTGPHTDPNALTILHEDLVGGLQVFTDGKWRRVAPLSHAFAVNIGDTFMALSNGRYKSCVHRAVVNKHKERRSMVFFVSPRDDKVLRPPPEILTTESGEERKYADFTWSLLRGFTQKYYRVDSATLQSFTRWLAVSGENSSSVLRN
>gnl_Utrgi_v4.1_Scf00016.g2305.t1
MPYPVTTADAFGWRRRPCWRCEDAGTPLFPNFLLSFSSSPLSRTFSIRILLSHYSFIHSKTETVASFCTVFAAPIKACLVLLQRCHFFSLGLVMGILYQIPIVFDAAVQNAATLPSQFIWPSDEKPGDKTPELHSPYIDLAGFLGGDRDAAVKASKLVGESCQKNGFFRVVNHGVDPRLIAETHRHMDSFFRQPLDRKRTAERKIGDPWGYASSFTGRFSSKLPWKETLSFEYKETQKPVVEEYIRRTLGDEFLHLGRLFQEYCRAMSKLSLAIMELLALSLGVKPESFTEFYQDNESIMRFNYYPRCRHPEQALGTGPHCDPTTITLLHQDNVAGLEAFVDGQWRSIAPNPDAFVVIIGDTLTALSNGRYKSCLHRAVVNSKSPRKSLAFFLCPRKDRVVAPPPEVVDSDHPRVYPDFRWETLHCFTQLHYRSDAKTLQVFSEWMNQHSKS
>gnl_Utrgi_v4.1_Scf00864.g22336.t1
MGSVCLFYVGSGGPGPRYKDAQLAIAISLLAFAVSPLTGLLFFFHRETSHSVFSCYYTSFPKRRIPPPTMTIILPTPQPNTKRDSATPALVFDAAVLQNAATIPSQFVWPDHERPCLDPPELQGACVDVSGLLTGDPDALLEASRLVGEACSRYGFFLVVNHGVDAGLIAEAHRCMEHFFRQPLDRKQAIERKLGEHCGYASSFTRRFSSKLPWKETLSFEYKESKGYPKSGNVEEYFRTALGGEFSHLGKAYQEYCGAMSELALGIMKVLALSLGVPPENFTDVYEENESIMRLNYYPPCREPAQALGTGPHCDPTTITLLHQDKVPGLQVFSDDQWWSVNPSSDAFVALSNGRYKSCLHRAVVNRQNPRKSLAFFLCPKKARVVAPPMELVDSDHPRLYPDFRWGDFLAFTQKHYRADIKTLEAFAEWTVNESTQRQR
>gnl_Utrgi_v4.1_Scf00541.g19237.t1
MGKLYQIPIVFDASVLQNAATLPSQFIWPTDEKPDADPPELHIPYIDLSGFLTGNHEATVEAANLVRDSCRKNGIFSVVNHGVDPRLIAEAHSYMEFFFGLPLDRKRAAERKIGDPWGYASSFTGRFSSKLPWKETLSFEYREAAQESIVEEYFRRTLGNEFFHLGRVYQEYSREMSKLSLAIMELLALGLGLKPESFSEFYEDNESIMRLNYYPRCRYPEQALGTGPHCDPTTITLLHQDKVAGLEAFVDGRWWSITPNSDAFVVLVGDTLTVRKIPLLFHTMQSVKQSTLSGTLKWKVQKLSPQSGGEQKKS
>gnl_Utrgi_v4.1_Scf00068.g6703.t1
MTPSGQPDRSSLVFDSSVLAHQTHIPSEYVWPDHEKPTLDPRELPVPEIDLTGFLAGDPEASAVAAELVGKACRSHGFFLAVNHGVDDGLIADAHRCVDHFFRRPLLEKQKAPKKTGEHCGYASSFTGRFSSKLPWKETLSFQYSADGNKSHIVEEYFCNTLGQDFAPMGKIYQQYCHSMSNLSSRIMELLGMSLGVSPCYFREFFEENESIMRLNYYPQCQRPDQTLGTGPHCDPTSLTILHQDDIGGLQVFFDDEWRSIRPDPGAFVVNIGDTFVALSNGRYKSCLHRAVVNSKSPRKSLAFFLCPKKDRVVRPPLELVDSNHPRTVPDFTWPLFLEYTQRHYRADMNTLQNFSKWLQQPKS
>gnl_Utrgi_v4.1_Scf00078.g7207.t1
MLSQTPPFTASGQFVWPESYRRGPVPPPPLDVPQVDLQNFDHAAARVVDQACRHHGFFVVVNHGFDMKLVEEVHRGIDMFMQLPMEEKRRATRQPGARDGYSSAFIGRFETKLPWKETLTFRHTVEGDLEKFFMEVMEKDEHHPYAAFGRTLQKYGDAVYGLCLKVLGVLGESLGVGAEYFKEFFQDHDSIIRFNHYPSCPAPELTMGTGPHCDPTAVTVLHQDHVPGLEVFVDGQWRSIPPNPRDFVVNIGDTFTALSNGVYKGCLHRAVVNSDASRKSVAFFLCPSRERLVCPPTCLVSEENPRMYPDFTWPELLEFTQKHHRADEETLRAFVAWIQDRE
>gnl_Utrgi_v4.1_Scf00506.g18753.t1
MVMHCMIVGKRTQLQAPVRLAGDAGDGEQTQPSIHDATILSHKLSIPSQFIWSEQERPSAGIVPELRVPVIDIAAFLHGDPIAVARANRLVGEACRSHGFFSVVNHGVDHNLIRQAHRCNEHFFGLGVKEKQRALRKPGEISGYASSFTGRFSAKLPWKETLSFQCSAEKSSHIVEEYFRRTLGEEFSKTGELYQEYCSKMNDLSLTIMEILGKSLGVNQGRFQGLFQGNESIMRLNHYPPCQRPDQTLGTGPHCDPTALTILHQESINGLQVFVDEEWRSISPNFDEFIVNIGDTFMALSNGIYRSCLHRAVVNKESSRNSLAFFLCPNKDKMVAPPPELLTPDRPRQYPDFKWPMFLQFTQQHYRADTKTLESFSNWLKNASLAQKG
>gnl_Utrgi_v4.1_Scf00022.g2994.t1
MTIILPTPPSSIKRETTPALTFDATVLQNAAPIPSQFVWPTHERPCSDLPELHPSYVDLSGLLAGDHDAVREVSRVVGEACLKHGFFLVVNHGVSAELLAEVHRCMDHFFRQPLDRKQKVERRLGEHCGYSSSFTRRFSSKLPWKETLSFEYKETNGGSNNVEEYFRRKLGVEFPHLGKAYQEYCRAMSKLALVIMEVLALSLGVRPEKFREVYEEHESIMRLNYYPPCREPDQALGTGPHCDPTTITLLHQDKVPGLQVFSDYQWWSVNPKSDAFVVIIGDTFTALSNGRYKSCLHRAVVNRQNPRKSLAFFLCPKKDRVVAPPTELVDSGHPRLFPDFRWENFLAFTQKHYRADTKTLEAFSEWITEQQQCKNSDRSTL
>gnl_Vitvi_Genoscope.12X_GSVIVT01008782001
MDLGASTLLCPPLELTDKKEHGVSPSDSSFFKKQPNIPMEFIWAKGEVGHAHEELREPVVDLEGFFSGDEVATQHAAMLVRSACLNHGFFQVINHRVDPHLITVAHDHMEAFFKLPWSKKLRAQRKPGSLWGYSGAHADRFSLKLPWKETLSFGFHENGSESVVEDFFKSTLGEEFEQTGLVYQKYCQAMKDLSLVLMELLAISLGVDRLHYRKFFEDGSSIMRCNYYPPCQEPGLAFGTGPHCDPTSLTILHQDQVGGLEVYVNNKWRTIRPRCDALVINLGDTFKALSNGRYKSCLHRAVVNRYKERRSLVFFVCPRENKVYYRADDATLQNFTKWLLSSNPPNHHYIVLDYLVNHDKFLSSRCSFSSIKNISVEWDMAGCNTWSSAIYTSSKMMDRSLSLSSEKDPD
>gnl_Vitvi_Genoscope.12X_GSVIVT01018453001
MSIVCVEGNPPSMFNPPTDDHKNQEPLVFDASVLRHQSNIPKQFIWPDAEKPGDKATELSVPLIDLGGFLSGDPAAAMEATRLVREACQKHGFFLVTLSFSYSAEKKSSNAVQEYFLNKMGEDFSEFGQVYQDYCEAMSTLSLVIMELLGMSLGIGGAHFREFFEENDSIMRLNYYPPCLKPDLTLGTGPHCDPTSLTILHQDQVGGLQVFVDDKWWSISPNFDAFVVNIGDTFMALSNGRYKSCLHRAVVNSQTPRKSLAFFLCPEKDKVKHYRADMKTLEVFSSWLQQKTAEAV
>gnl_Vitvi_Genoscope.12X_GSVIVT01026453001
MDSSASTILMPPPLELKDERKKGSVVFDSSKMQKQEKLPTEFIWPDADLVRAQQELNEPLIDLDGFFKGDEAATAHAAELIRMACLNHGFFQVTNHGVDLDLIRAAQEDMGAFFKLPLSRKLSVKKKPGELSGYSGAHADRYTSKLPWKETLSFVYCYDSGSKPMVADYFKTALGEDFEQIGWIYQKYCDALKELSLGIMQLLAISLDVDSSYYRKLFEDGYSIMRCNSYPPCKEAGLVMGTGPHCDPVALTILHQDQVKGLEVFVDNKWQSVKPRPGALVVNIGDTFMALSNGKYKSCIHRAVVNMDKERRSLTFFMSPKDDKVVSPPQELIVREGPRKYPDFKWSELLEFTQKHYRPNNDTLQSFVEWRLSSQTK
>gnl_Vitvi_Genoscope.12X_GSVIVT01026466001
MASRTSTVVMAPPSEEKHDVGFLVFDPKKMAKQELPKQFIWPNEDLVEAKEELNEPLVDMEGFLKGDEVATAHAAELVRQACVTHGFFQVINHGVNPDILRATEVGLDPYFNLPMSRKLSMHKKVDELCGYCGAHSDRFAAKLTWKEMLTFEYHFKGDTDSEVADYFKNVVGEDFEETGWVFQRFCEAMKDLSLKIFKLLAISLNLEDTSYCEKFFEDGFAVLRCNYYPVCPESGLTFGTGPHCDPTSLTILHQDQVGGLEVFSNEKWYYVKPQPGALVINIGDTLMALTNGIYKSCLHRAAAKNDRDRISFAYFISPRQDKLVSPIKDLIAREGSKKYPDFKWEQLLDFTQVHDRTDDTTIKRFVEFLESSETK
>gnl_Vitvi_Genoscope.12X_GSVIVT01027572001
MAMECCTSTMLMPPPRPPLKPLDEANTQHQSLVFDASVLKYQSTIPSQFIWPDEEKPCAKPPELLVPPIDLGGFLSADPLAISNAARLVNEACRKHGFFLVTLSFRYCDDDQSSRIIEKYFSNVMGEDFKQFGRVYQQYCEAMSRLSLGIMELLGMSLGVGREYFREFFEGNDSIMRLNYYPPCQKPNLTLGTGPHCDPTSLTILHQDQVSGLQVFVDEKWHSISPNSEAFVVNIGDTFMALSNGIYKSCLHRAVVNSQTPRKSLAFFLCPKMEKVKHYRADTKTLHVFSNWLQQKNN
>Frave_09034-v1.0-hybrid.t1
MLPILLSSSSKLHARQTKRGPCPIDSSFLQRQTHVPSGFIWPEADLVAAHEELNEHLIDLKGFFKGDDVATENAAKLIRA
SCLNHGFFQVTNHGIDSSLIQLVEDHFDKFFHLPISEKLRVKRVPGSPWGYSGSHADRFSTKLPWKETLSFGFHENGPEK
VVVDFFKSKLGNGFEDTGKVYQKYCEAMTSLALSIMELLAISLGVKRSQYREFFKDAHSIMRCNYYPTCQEPKLSLGTGP
HCDPTSLTILHQDQVRGLEVFVDNKWQCVKPIRGALVINIGDTFTALSNGLYKSCLHRASVNAVTERRSLAFFLCPKDDN
VVKPPEELVTEVGTRKYPDFTWSELLGFTQNHYRCDEFTLHQFFKFIKSESKSVN
>Frave_13360-v2.0.a2-hybrid.t1
PIRGLGLSLITLLKLISVTVFFPLRILCFLLPPPPPPLSLSLSFVNAMAVECMKTLSHHKEDDQKPLVFDASLLRYETDI
PKQFIWPDDEKPCPNTRELQVPLIDLGDFLSGNPEAAMKASRLVGEACEKHGFFLVVNHGVKESLIADAHQYMDEFFGLP
LSEKQRAQRKAGEHCGYASSFTGRFSSKLPWKETLSFSYTADQSSSNVVKDYLCNAMGEEFDEFGRVYQDYSEAMSTLSI
GIMELLGMSLGVGRTHFKEFFGDNDSIMRLNYYPPCQKPDQTLGTGPHCDPTSLTILHQDQVGGLEVFVDEEWRSISPNL
NAFVVNIGDTFMALSNGRYKSCLHRAVVNSKTPRKSLAFFLCPKDDKVVKPPRELIDSSYPRIYPDFTWPMLLEFTQKHY
RADMKTLQAFTNWLQEQRSS
>Frave_19436-v2.0.a2-hybrid.t1
MPEQTTPVVFDTEVIQYQSNIPSPFIWPDDEKPGSDLPDLQAPAIDLNGFLSGDPSIVAESIRAVDEACKKHGFFLIVNH
GVDPELAAKAHDYFDVFFGRKLSEKQRAQRKVGDSWGYTSSFTGRFNSKLPWKETLSVRYSSESQCSTIVDDYFVNVLGE
DFREMGKLYQEYSEVVNKVGNVVLELLGLSLGVGREYFKEYYKGNEAILRWNYYPICQKPDLTLGTGPHRDPTSVTILHQ
DQVGGLEVFVDEKWHTVTPVPGSFVINIGDTFMALCNGIYKSCKHRAVVNNKTARKSLAFFIVPHKDRVVSAPASLISAD
SPRLYPDFTWPTLLEFTQKKRRADLSTIDAFVDWIKQEGGEKNKDQGKGVFVKSF
>Frave_38247-v2.0.a2-hybrid.t1
MLAMPMPPSNHPSSLNQTKHENERTSLVFDAPVLQYESNIPPQFIWPDNEKPCPDRLELLVPPIDLKGFLTGDASVVSEA
IRTVDEACKKHGFFLIVNHGVDFQLIEKAHEYMDAFFSMKLAEKQRAQRKVGDSCGYASSFTGRFSSKLPWKETLSFRSC
ADSQCSTIVKDYFVNVMGEDFAEFGKVYQEYVEAMNNLTNGIMELLGLSLGVGREYFKEFFEGNDSIMRLNYYPICQKPD
LTLGTGPHCDPTSLTILHQDQVGGLEVFVDEKWHAITPILDSFVINVGDTFMALSNGIYKSCLHRAVVNNKTVRKSLAFF
LCPNKDKVVTPPTSLVDTETPRLYPDFTWPSLLEFTQKHYRADIRTLDAFSDWISQNSN
>Maldo_GDDH_00G1003600
MAVECMIKPSSLQTMTQPPSPKTQQTQQHKEDDQKPLVFDASVFRYQTEIPSQFIWPDHEKPCKNTPELQVALIDLGGFL
SGDKEAVAKASQLVGEACQKHGFFLIVNHGVDNKLIADAHCYMDDFFGMPLSEKQRAERKAGESCGYASSFTGRFSSKLP
WKETLSFSYSAEKGSTNFIQDYFCDKMGEEFKEFGRVYQDYCKAMSTLSIGIMELLGLSLGVDRAYFKEFFEDNNSIMRL
NYYPPCQRPEQTLGTGPHCDPTSLTILHEDQVGGLEVFVDDQWHSVTPNLNAFVVNIGDTFMALSNGKYKSGLHRAVVNS
ETPRKSLAFFLCPRDDKVVKPPSGLVDTSSPRKYPDFTWSMLLEFTMKHYRADMKTLQVFSNWVQQKSNQKL
>Maldo_GDDH_00G1123700
MPIPPPELPLPMNETNKENEDSPMAFDASVAQYQSSIPSKFIWPDHEKPCSESPELPVPLVDLKGFLSGDAWEVSNATRS
VGEACKKHRFFLIVNHGVDSQLVGKAHELKERLFNQEYCDAMNNLSNGITELL
>Maldo_GDDH_01G1192100
MAVECMIKPSSMQTMAQPPSPQTQKTQQHKEDDQKPLVFDASVLRYQTEIPSQFIWPDDEKPCKNTPELRVPLIDLGGFL
SGDKEAAAKASQLVGEACQKHGFFLIVNHGVDNTLIADAHRCMDDFFGMPLSEKQRAQRKAGESCGYASSFTGRFSSKLP
WKETLSFSYSAEKGSINIIQDYFCNKMGEEFKEFGRVYQDYSEAMSTLSIGIMELLGLSLGVDRAYFKEFFEDNDSIMRL
NYYPPCQKPEQTLGTGPHCDPTSLTILHQDQVGGLEVFVDDQWHSISPNLNAFVVNIGDTFMALSNGKYKSGLHRAVVNS
ETPRKSLAFFLCPRDDKVVKPPSGLVDTSSPRKYPDFTWSMLLEFTMKHYRADVKTLQAFSNWVQQKTNQKL
>Maldo_GDDH_02G1198000
SLLSLSLSLSLSSIKPPNSVLPSSTILIRNYTHYMLSMPMPPQHLPPMNETNKENEETPLVFDASVAQYQSSIPSKFIWP
DHEKPCSESPELPAPLVDLKGFLSGDTCEVLNATRLVDEACKKHGFFLIVNHGVDLQLVGKAHEYMDSFFGMQLSQKQRA
QRKAGEHCGYASSFVGRFSSKLPWKETLSFRYSADNQSSVNDYFVNVMGEDFRDFGKVYQEYCDAMNNLSNAIMELLGMS
LGVGRNYFKEFFEGNDSIMRLNYYPMCQKPDLTLGTGPHCDPTSLTILHQDQVGGLQVFVDDKWHSVTPKLDAFVVNIGD
TFMALSNGIYKSCLHRAVVNNKTVRKSLTFFLCPKKDRVVTPPRGLVDSNSPRKYPDFTWPTFLEFTQKHYRADMRTLDA
FSDWIRTTTN
>Maldo_GDDH_15G1088200
MDSSASVLLSSPSKLENHQETNSHIQKGGIAPFIDSSYLQKQSHVPTGFIWPESHLVAALEELNEPLVDLEGFFKGDAVA
TEHAAKLIRASCLSHGFFQVTNHGVDPNLLKLADDHMDHFFKLPVEEKAKVKRVPGSPWGYSGSHADRFSTNLPWKETLS
FGFQANGTDTVVADFFKSKLGEDFEQTGLVYQKYCESMNVLALSIMELLAISLGVDRMHYREFFEDAHSIMRCNFYPTCQ
EPSLTLGTGPHCDPTSLTILNQDQVGGLDVFVNKKWHSVRPIQGALVINIGDTFSALSNGKYKSCLHRAMVNRRKERRSL
AFFLCPRDDKVVKPPEDLLRKEQETRKYPDFTWSDLLRFTQYHYRADEATLQNFTNWFLSESNSTN
>Maldo_Gala_01g017010
MAVECMIKPSSMQTMAQPPSPQTQKTQQHKEDDQKPLVFDASVLRYQTEIPSQFIWPDDEKPCKNTPELRVPLIDLGGFL
SGDKEAAAKASQLVGEACQKHGFFLIVNHGVDNTLIADAHRCMDDFFGMPLSEKQRAQRKAGESCGYASSFTGRFSSKLP
WKETLSFSYSAEKGSINIIQDYFCNKMGEEFKEFGRVYQDYSEAMSTLSIGIMELLGLSLGVDRAYFKEFFEDNDSIMRL
NYYPPCQKPEQTLGTGPHCDPTSLTILHQDQVGGLEVFVDDQWHSISPNLNAFVVNIGDTFMALSNGKYKSGLHRAVVNS
ETPRKSLAFFLCPRDDKVVKPPSGLVDTSSPRKYPDFTWSMLLEFTMKHYRADVKTLQAFSNWVQQKTNQKL
>Maldo_Gala_02g016730
MLSMPMPPQHLPPMNETNKENEETPLVFDASVAQYQSSIPSKFIWPDHEKPCSESPELPAPLVDLKGFLSGDTCEVLNAT
RLVDEACKKHGFFLIVNHGVDLQLVGKAHEYMDSFFGMQLSQKQRAQRKAGEHCGYASSFVGRFSSKLPWKETLSFRYSA
DNQSSVNDYFVNVMGEDFRDFGKVYQEYCDAMNNLSNAIMELLGMSLGVGRNYFKEFFEGNDSIMRLNYYPMCQKPDLTL
GTGPHCDPTSLTILHQDQVGGLQVFVDDKWHSVTPKLDAFVVNIGDTFMALSNGIYKSCLHRAVVNNKTVRKSLTFFLCP
KKDRVVTPPRGLVDSNSPRKYPDFTWPTFLEFTQKHYRADMRTLDAFSDWIRTTTN
>Maldo_Gala_05g020810
MPIPPPELPLPMNETNKENEDSPMAFDASVAQYQSSIPSKFIWPDHEKPCSESPELPVPLVDLKGFLSGDAWEVSNATRS
VGEACKKHRFFLIVNHGVDSQLVGKAHELKERLVSTTDIPVASLAGGLKVFVHDKLHSVTPKLDAFVVNIGDTFMALSNG
IYKSCLHRAVLNNKTARKSLFLLVSPKGQSGNPTERLRLFR
>Maldo_Gala_07g022120
MAVECMIKPSSLQTMTQPPSPKTQQTQQHKEDDQKPLVFDASVFRYQTEIPSQFIWPDHEKPCKNTPELQVALIDLGGFL
SGDKEAVAKASQLVGEACQKHGFFLIVNHGVDNKLIADAHCYMDDFFGMPLSEKQRAERKAGESCGYASSFTGRFSSKLP
WKETLSFSYSAEKGSTNFIQDYFCDKMGEEFKEFGRVYQDYCKAMSTLSIGIMELLGLSLGVDRAYFKEFFEDNNSIMRL
NYYPPCQRPEQTLGTGPHCDPTSLTILHEDQVGGLEVFVDDQWHSVTPNLNAFVVNIGDTFMALSNGKYKSGLHRAVVNS
ETPRKSLAFFLCPRDDKVVKPPSGLVDTSSPRKYPDFTWSMLLEFTMKHYRADMKTLQVFSNWVQQKSNQKL
>Maldo_Gala_15g008320
MDSSASVLLSSPSKLENHQETNSHIQKGGIAPFIDSSYLQKQSHVPTGFIWPESHLVAALEELNEPLVDLEGFFKGDAVA
TEHAAKLIRASCLSHGFFQVTNHGVDPNLLKLADDHMDHFFKLPVEEKAKVKRVPGSPWGYSGSHADRFSTNLPWKETLS
FGFQANGTDTVVADFFKSKLGEDFEQTGLVYQKYCESMNVLALSIMELLAISLGVDRMHYREFFEDAHSIMRCNFYPTCQ
EPSLTLGTGPHCDPTSLTILNQDQVGGLDVFVNKKWHSVRPIQGALVINIGDTFSALSNGKYKSCLHRAMVNRRKERRSL
AFFLCPRDDKVVKPPEDLLRKEQETRKYPDFTWSDLLRFTQYHYRADEATLQNFTNWFLSESNSTN
>Maldo_HF12972-RA
MDSSASVLLSSPSKLENHQETNSHIQKGGIAPFIDSSYLQKQSHVPTGFIWPESHLVAALEELNEPLVDLEGFFKGDAVA
TEHAAKLIRASCLSHGFFQVTNHGVDPNLLKLADDHMDHFFKLPVEEKAKVKRVPGSPWGYSGSHADRFSTNLPWKETLS
FGFQANGTDTVVADFFKSKLGEDFEQTGLGVDRMHYREFFEDAHSIMRCNFYPTCQEPSLTLGTGPHCDPTSLTILNQDQ
VGGLDVFVNKKWHSVRPIQGALVINIGDTFSVVKPPEDLLRKEQETRKYPDFTWSDLLRFTQYHYRADEATLQNFTNWFL
SESNATN
>Maldo_HF14755-RA
MPIPPPELPLPMNETNKENEDSPMAFDASVAQYQSSIPSKFIWPDHEKPCSESPELPVPLVDLKGFLSGDAWEVSNATRS
VGEACKKHRFFLIVNHGVDSQLVGKAHELKERLDQVGGLKVFVHDKLHSVTPKLDAFVVNIGDTFMALSNGIYKSCLHRA
VLNNKTARKSLFLLVSPKGQSGNPTERLRLFR
>Maldo_HF23633-RA
MAVECMIKPSSMQTMAQPPSPQTQKTQQHKEDDQKPLVFDASVLRYQTEIPSQFIWPDDEKPCKNTPELRVPLIDLGGFL
SGDKEAAAKASQLVGEACQKHGFFLIVNHGVDNTLIADAHRCMDDFFGMPLSEKQRAQRKAGESCGYASSFTGRFSSKLP
WKETLSFSYSAEKGSINIIQDYFCNKMGEEFKEFGRVYQDYSEAMSTLSIGIMELLGLSLGVDRAYFKEFFEDNDSIMRL
NYYPPCQKPEQTLGTGPHCDPTSLTILHQDQVGGLEVFVDDQWHSISPNLNAFVVNIGDTFMALSNGKYKSGLHRAVVNS
ETPRKSLAFFLCPRDDKVVKPPSGLVDTSSPRKYPDFTWSMLLEFTMKHYRADVKTLQAFSNWVQQKTNQKL
>Maldo_HF25725-RA
MAVECMIKPSSLQTMTQPPSPKTQQTQQHKEDDQKPLVFDASVFRYQTEIPSQFIWPDHEKPCKNTPELQVALIDLGGFL
SGDKEAVAKASQLVGEACQKHGFFLIVNHGVDNKLIADAHCYMDDFFGMPLSEKQRAERKAGESCGYASSFTGRFSSKLP
WKETLSFSYSAEKGSTNFIQDYFCDKMGEEFKEFGRVYQDYCKAMSTLSIGIMELLGLSLGVDRAYFKEFFEDNNSIMRL
NYYPPCQRPEQTLGTGPHCDPTSLTILHEDQVGGLEVFVDDQWHSVTPNLNAFVVNIGDTFMALSNGKYKSGLHRAVVNS
ETPRKSLAFFLCPRDDKVVKPPSGLVDTSSPRKYPDFTWSMLLEFTMKHYRADMKTLQVFSNWVQQKSNQKL
>Maldo_HF27207-RA
MLSMPMPPQHLPPMNETNKENEETPLVFDASVAQYQSSIPSKFIWPDHEKPCSESPELPAPLVDLKGFLSGDTCEVLNAT
RLVDEACKKHGFFLIVNHGVDLQLVGKAHEYMDSFFGMQLSQKQRAQRKAGEHCGYASSFVGRFSSKLPWKETLSFRYSA
DNQSSVNDYFVNVMGEDFRDFGKVYQEYCDAMNNLSNAIMELLGMSLGVGRNYFKEFFEGNDSIMRLNYYPMCQKPDLTL
GTGPHCDPTSLTILHQDQVGGLQVFVDDKWHSVTPKLDAFVVNIGDTFMALSNGIYKSCLHRAVVNNKTVRKSLTFFLCP
KKDRVVTPPRGLVDSNSPRKYPDFTWPTFLEFTQKHYRADMRTLDAFSDWIRTTTN
>Malsi_01g017260
MAVECMIKPSSMQTMAQPPSPQTQKTQQHKEDDQKPLVFDASVLRYQTEIPSQFIWPDDEKPCKNTPELRVPLIDLGGFL
SGDKEAAAKASQLVGEACQKHGFFLIVNHGVDNTLIADAHRCMDDFFGMPLSEKQRAQRKAGESCGYASSFTGRFSSKLP
WKETLSFSYSAEKGSINIIQDYFCNKMGEEFKEFGRVYQDYSEAMSTLSIGIMELLGLSLGVDRAYFKEFFEDNDSIMRL
NYYPPCQKPEQTLGTGPHCDPTSLTILHQDQVGGLEVFVDDQWHSISPNLNAFVVNIGDTFMALSNGKYKSGLHRAVVNS
ETPRKSLAFFLCPRDDKVVKPPSGLVDTSSPRKYPDFTWSMLLEFTMKHYRADVKTLQAFSNWVQQKTNQKL
>Malsi_02g017110
MLSMPMPPQHLPPMNETNKENEETPLVFDASVAQYQSSIPSKFIWPDHEKPCSESPELPAPLVDLKGFLSGDTCEVLNAT
RLVDEACKKHGFFLIVNHGVDLQLVGKAHEYMDSFFGMQLSQKQRAQRKAGEHCGYASSFVGRFSSKLPWKETLSFRYSA
DNQSSVNDYFVNVMGEDFRDFGKVYQEYCDAMNNLSNAIMELLGMSLGVGRNYFKEFFEGNDSIMRLNYYPMCQKPDLTL
GTGPHCDPTSLTILHQDQVGGLQVFVDDKWHSVTPKLDAFVVNIGDTFMALSNGIYKSCLHRAVVNNKTVRKSLTFFLCP
KKDRVVTPPRGLVDSNSPRKYPDFTWPTFLEFTQKHYRADMRTLDAFSDWIRTTTN
>Malsi_04g021840
MADALPGYTTVTIVSLDPSKRRVEDGLTAGLFAIGVLESPTSGCILVDLLSLLENHQETNSHIQKGGIAHLIDSSYLQKQ
SYVPTGVIWPERHLVAAFEELNKPLVDLKGFFKGDAVATEHAAKLIRASTPMAASVPPCATTWMTSTPSLPKP
>Malsi_07g020960
MAVECMIKPSSLQTMTQPPSPKTQQTQQHKEDDQKPLVFDASVFRYQTEIPSQFIWPDHEKPCKNTPELQVALIDLGGFL
SGDKEAVAKASQLVGEACQKHGFFLIVNHGVDNKLIADAHCYMDDFFGMPLSEKQRAERKAGESCGYASSFTGRFSSKLP
WKETLSFSYSAEKGSTNFIQDYFCDKMGEEFKEFGRVYQDYCKAMSTLSIGIMELLGLSLGVDRAYFKEFFEDNNSIMRL
NYYPPCQRPEQTLGTGPHCDPTSLTILHEDQVGGLEVFVDDQWHSVTPNLNAFVVNIGDTFMALSNGKYKSGLHRAVVNS
ETPRKSLAFFLCPRDDKVVKPPSGLVDTSSPRKYPDFTWSMLLEFTMKHYRADMKTLQVFSNWVQQKSNQKL
>Malsi_15g008700
MDSSASVLLSSPSKLENHQETNSHIQKGGIAPFIDSSYLQKQSHVPTGFIWPESHLVAALEELNEPLVDLEGFFKGDAVA
TEHAAKLIRASCLSHGFFQVTNHGVDPNLLKLADDHMDHFFKLPVEEKAKVKRVPGSPWGYSGSHADRFSTNLPWKETLS
FGFQANGTDTVVADFFKSKLGEDFEQTGLVYQKYCESMNVLALSIMELLAISLGVDRMHYREFFEDAHSIMRCNFYPTCQ
EPSLTLGTGPHCDPTSLTILNQDQVGGLDVFVNKKWHSVRPIQGALVINIGDTFSALSNGKYKSCLHRAMVNRRKERRSL
AFFLCPRDDKVVKPPEDLLRKEQETRKYPDFTWSDLLRFTQYHYRADEATLQNFTNWFLSESNSTN
>Malsy_01g017390
MAVECMIKPSSMQTMAQPPSPQTQKTQQHKEDDQKPLVFDASVLRYQTEIPSQFIWPDDEKPCKNTPELRVPLIDLGGFL
SGDKEAAAKASQLVGEACQKHGFFLIVNHGVDNTLIADAHRCMDDFFGMPLSEKQRAQRKAGESCGYASSFTGRFSSKLP
WKETLSFSYSAEKGSINIIQDYFCNKMGEEFKEFGRVYQDYSEAMSTLSIGIMELLGLSLGVDRAYFKEFFEDNDSIMRL
NYYPPCQKPEQTLGTGPHCDPTSLTILHQDQVGGLEVFVDDQWHSISPNLNAFVVNIGDTFMALSNGKYKSGLHRAVVNS
ETPRKSLAFFLCPRDDKVVKPPSGLVDTSSPRKYPDFTWSMLLEFTMKHYRADVKTLQAFSNWVQQKTNQKL
>Malsy_02g017670
MLSMPMPPQHLPPMNETNKENEETPLVFDASVAQYQSSIPSKFIWPDHEKPCSESPELPAPLVDLKGFLSGDTCEVLNAT
RLVDEACKKHGFFLIVNHGVDLQLVGKAHEYMDSFFGMQLSQKQRAQRKAGEHCGYASSFVGRFSSKLPWKETLSFRYSA
DNQSSVNDYFVNVMGEDFRDFGKVYQEYCDAMNNLSNAIMELLGMSLGVGRNYFKEFFEGNDSIMRLNYYPMCQKPDLTL
GTGPHCDPTSLTILHQDLVGGLQVFVDDKWHSVTPKLDAFVVNIGDTFMALSNGIYKSCLHRAVVNNKTVRKSLTFFLCP
KKDRVVTPPRGLVDSNSPRKYPDFTWPTFLEFTQKHYRADMRTLDAFSDWIRTTTN
>Malsy_03g016950
ALKLVFGVHLYQTTTKEKTETKFSAIKTNKYWSILKKVGLCTFEEYMEKESIDHGVESDGNMVEKDKMLHEKISELIDEL
IRRNKEKCETIEPLLSHVHKLTDENKILRIHVGIHKDTTDHTITIHKNATDHTITRQNKPQFSRERSHGRNHGLDEGEVN
EVCFSTKIEFCFFQSRISSKFVRPDHEKPCSESLELPAHLIDLKGFLSAYAWEVSNATCSVDKACKKHGFFLIVNHGVDS
QLVAKAHELMDSFLVCNSRRSKGLRERLVSTADIPIASLAGSPPNFHGKKHFLSDVVTGPHCDPTSLTILQQDQAGGLQV
FVDDKWHSVTPKLDGFVINIGYRFMALSNGTYKSCLHRAVVNNKTVRKSLAFFLSPKEDRVVTPPRGLVDSDSPKMYPDF
TWPTFLEFTQKHYRSDARTLDAFSNWIRNTTN
>Malsy_07g011040
MPIPPPELPLPMNETNKENEDSPMAFDASVAQYQSSIPSKFIWPDHEKPCSESPELPAPLVDLKGFLSGDAWEVSNATRS
VGEACKKHRFFLIVNHGVDSQLVGKAHELRERLVSTTDIPVASFSSKLPWKETLSFSYSANNQSSVNDYYVHVMGEDFRE
FGKFNQEYCDAMNNLSNGITELLGMSLGVGQNYFKEFFEGNDSIVRLNYYPMCKKPELTLGTGPHCDPTSLTILHQDQVG
GLKVFVHDKLHSVTPKLDAFVVNIGDTFMALSNGIYKSCLHRAVLNNKTARKSLFLLVSPKGQSGNPTERLRLFR
>Malsy_07g022010
MAVECMIKPSSLQTMTQPPSPKTQQTQQHKEDDQKPLVFDASVFRYQTEIPSQFIWPDHEKPCKNTPELQVALIDLGGFL
SGDKEAVAKASQLVGEACQKHGFFLVVNHGVDNKLIADAHCYMDDFFGMPLSEKQRAERKAGESCGYASSFTGRFSSKLP
WKETLSFSYSAEKGSTNFIQDYFCDKMGEEFKEFGRVYQDYCKAMSTLSIGIMELLGLSLGVDRAYFKEFFEDNNSIMRL
NYYPPCQRPEQTLGTGPHCDPTSLTILHEDQVGGLEVFVDDQWHSVTPNLNAFVVNIGDTFMALSNGKYKSGLHRAVVNS
ETPRKSLAFFLCPRDDKVVKPPSGLVDTSSPRKYPDFTWSMLLEFTMKHYRADMKTLQVFSNWVQQKSNQKL
>Malsy_15g007600
MDSSASVLLSSPSKLENHQETNSHIQKGGIAPFIDSSYLQKQSHVPTGFIWPESHLVAALEELNEPLVDLEGFFKGDAVA
TEHAAKLIRASCLSHGFFQVTNHGVDPNLLKLADDHMDHFFKLPVEEKAKVKRVPGSPWGYSGSHADRFSTNLPWKETLS
FGFQANGTDTVVADFFKSKLGEDFEQTGLGVDRMHYREFFEDAHSIMRCNFYPTCQEPSLTLGTGPHCDPTSLTILNQDQ
VGGLDVFVNKKWHSVRPIQGALALSNGKYKSCLHRAMVNRRKERRSLAFFLCPRDDKVVKPPEDLLRKEQETRKYPDFTW
SDLLRFTQYHYRADEATLQNFTNWFLSESNSTN
>Pruav_sc0000072.1_g640.1.mk
MPMPPLQHLPPTNEAKNENEENPLVFDASVAQYQSSIPSKFIWPDHEKPCPEPPELPVPPIDMKGFLTGDTWEVSNATRL
VDEACRKHGFFLVVNHGVDSQLIAKAHEYMDLFFGMQLSQKQRAQRKTGDHCGYASSFIGRFSSKLPWKETLSFRYSADS
HCSVNDYFVNAMGEDFKEFGAVVNNRTVRKSLTFFLCPKKDGVVTPPRSLVDTNNPRMYPDFTWSTLLEFTQKHYRADMK
TLDAFSDWIINKNN
>Pruav_sc0000800.1_g100.1.br
MDSSASVVLSSPCAKLPNLEGNHGNIEKGGVAPFIDSAFLQKQSQVPTGFVWPEADLVSAHQELNEPLVDLEGFFKGDVV
ATENAAKAIRSSCVSHGFFQVTNHGVDLNLIKLADDHLDQFFKLPVEEKAKVKRCPGSPYGYSGSHADRFSAKLPWKETL
SFAFHQGPNPVVADFCKSKLGKDFEETGRVYQKYCEAMHNLALSITELLAISLKVDRMHYREFFEDAHSILRCNFYPTCQ
EPSLSLGTGPHCDPISLTILYQDEVRGLDVFVNNIWQTVRPIQGALVINIGDTFSALTNGMYKSCLHRAVVNSQKERRSM
AFFLCPRDDKVVKPPEDLLRIEGMTRKFPDFTWSDFLRFTQYNYRPDETTLQKFSNWLLSADNNKHL
>Pruav_sc0000800.1_g110.1.br
MAASASVVLPSPRASKDGSRFIDSTYLQKQSHVPSNFKWPEEDVVSAQQELNAPVVDLEGFFKGDIVATENAAKIIRSSC
LSHGFFQVTNHRVDADLIQLAYDHVDHIFKLPIEEKIKVQRRPGSPYGYSGAHMD
>Pruav_sc0000800.1_g120.1.br
MELLAIGLGVDRMLYREFFEDAVSIMRTNLYPTCQEPNLSLGTGPHCDPNALTILHQDLVGGLDLFVDNKWHMVLPIPGA
LVINIGDVFADGSRFIDSTYLQKQSHVPSNFIWPEEDVVSAQQELNAPVVDLEGFFKGDVVATENAAKLIRSSCLSHGFF
QVTNHRVDADLIQLAYDHVDHFFQASH
>Pruav_sc0000800.1_g130.1.br
MHGLALSIMELLAIGLGVDRMLYREFFEDAVSIMRTNLYPTCQEPNLSLGTGPHCDPNALTILHQDLVGGLDVFVDNKWH
KVRPIPGALVINFGDVFAALSNGIYRSCLHRAVVNSHKERRSLVFFMRPRADKLVKPAEELVRTSSQPIDAYLHHAKSLA
DSLAAINEPVSPKELVTAVLRGLGPDYKMLITTILNFPPLPDFADLRARFLAFDAHAPQFYNYCM
>Pruav_sc0001405.1_g250.1.mk
MAIECMITTTRSTQSMAQPPSLKTEHKQDDQKPLVFDASVLRYQTEIPEQFIWPDEEKPCANTPELQVPLIDLGGFLSGN
KQAAMKASTIVGEACQKHGFFLVVNHGVDNQLIADAHRYMDDFFGLPLSEKQRAQRLAGEHCGYASSFTGRFSSKLPWKE
TLSFRYSADKSSSSIVQDYLCSKMGEEFKEFG
>Pruav_sc0002327.1_g090.1.br
MASSPSVVLSSPPPTSKDGSRFIDSNYLQKQSHVPANFKWPEEDAASAQEELNAPVVDLEGFFNGDVVATENAAKLIRSS
CLRHGFFQVTNHRVDADLIQLAYDHVDDFFNLPIEEKIKVQRRPGSPYGYSGAHMDRFSSNLPWKETFSFAFQDGPDKIV
ADYFKFTISKDFEQTGLVYQKYSEAMHSLSLSIMELLAIGLGVDRMLYREFFEDAVSIMRTNLYPTCQEPNLSLGTGPHC
DPNALTILHQDLVGGLDVFVDNKWHKVRPVLGALVINIGDVFAALSNGIYRSCLHRAAVNSHKERRSLVFFMCPRADKVV
KPAEELVCKSEGGTRKFPDFTWSDLLEFTQNHYRVNETTLENFTDWFLSADRSNFKPTHFKTSH
>Pruav_sc0002327.1_g100.1.br
MASSPSVVLSSPPPTSKDGSRFIDSNYLQKQSHVPANFKWPEEDAASAQEELNAPVVDLEGFFNGDVVATENAAKLIRSS
CLRHGFFQVTNHRVDADLIQLAYDHVDDFFNLPIEEKIKVQRRPGSPYGYSGAHMDRFSSNLPWKETFSFAFQDGPDKIV
ADYFKFTISKDFEQTGLVYQKYSEAMHSLSLSIMELLAIGLGVDRMLYREFFEDAVSIMRTNLYPTCQEPNLSLGTGPHC
DPNALTILHQDLVGGLDVFVDNKWHKVRPVLGALVINIGDALSNGIYRSCLHRAAVNSHKERRSLVFFMCPRADKVVKPA
EELVCKSEGGTRKFPDFTWSDLLEFTQNHYRVNETTLENFTDWFLSANRSNFKPTHFKTSH
>Pruav_sc0002327.1_g130.1.br
MASSPSVVLSSPPPTSKDGSRFIDSNYLQKQSHVPANFKWPEEDAASAQEELNAPVVDLEGFFNGDVVATENAAKLIRSS
CLRHGFFQVTNHRVDADLIQLAYDHVDDFFNLPIEEKIKVQRRPGSPYGYSGAHMDRFSSNLPWKETFSFAFQDGPDKIV
ADYFKFTISKDFEQTGLVYQKYSEAMHSLSLSIMELLAIGLGVDRMLYREFFEDAVSIMRTNLYPTCQEPNLSLGTGPHC
DPNALTILHQDLVGGLDVFVDNKWHKVRPVLGALVINIGDVFAALSNGIYRSCLHRAAVNSHKERRSLVFFMCPRADKVV
KPAEELVCKSEGGTRKFPDFTWSNLLEFTQNHYRVNETTLENFTDWFLSADRSNFKPTHFKTSH
>Pyrbr_009352794.2_cds_XP_009351069.1_1
MAVECMIKPSSMQTMTQPPSPQTQQTQQHKEDDQKPLVFDASVFRYQTEIPSQFIWPDHEKPCKNTPELQVALIDLGGFL
SGDKEAVAKASQLVGEACQKHGFFLIVNHGVDNKLIADAHCYMDDFFGMPLSEKQRTERKAGESCGYASSFTGRFSSKLP
WKETLSFSYSAEKGSTNFIQDYFCDKMGEEFKEFGRVYQDYSKAMSTLSIGIMELLGLSLGVDRAYFNEFFEDNDSIMRL
NYYPPCQTPEQTLGTGPHCDPTSLTILHQDEVGGLEVFVDDQWHSVSPNLNSFVVNIGDTFMALSNGKYKSGLHRAVVNS
ETPRKSLAFFLCPRDDKVVKPPSGLVDTSSPRKYPDFTWSMLLEFTMKHYRADMKTLQAFSNWVQQKSNQKL
>Pyrbr_009369215.1_cds_XP_009367490.1_1
MDSSASVLLSSPSKLENHQETNSHIQKGGIAPFIDSSYLQKQSHVPTGFIWPERHLVAALEELNEPLVDLEGFFKGDAVA
TEHAAKLIRASCLSHGFFQVTNHGVDPNLLKLADDHMDHFFKLPVEEKAKVKRVPSSPWGYSGSHADRFSTNLPWKETLS
FGFQANGTDTVVADFFKSKLGEHFEQTGLVYQRYCESMNVLALSIMELLAISLGVDRMHYREFFEDAHSIMRCNFYPTCQ
EPSLSLGTGPHCDPTSLTILNQDQVGGLDVFVNKKWHSVRPIQGALVINIGDTFSALSNGKYKSCLHRATVNRYKERRSL
AFFLCPRDDKVVKPPEDLLRKEQETRKYPDFTWSDLLRFTQCHYRADEATLQNFTNWFLFESNSTN
>Pyrbr_009372977.2_cds_XP_009371252.2_1
MVTVRATLWSFYPAIPMTCKTLAPEDSNFCSLVHPIRTALAFLSSHLSNFIISLPSSPLYFNQIPKPSSPNSHTFSVHAK
TAVECVIKPSSMQTMAQPPSPQTQKTQQHKEDDQKPLVFDASVLRYQTEIPSQFIWPDDEKPCKNTPELRVPLIDLGGFL
SGDKEAAVKASKLVGEACQKHGFFLIVNHGVDDKLIADAHRCMDDFFGMPLSEKQRAQRKAGESCGYASSFTGRFSSKLP
WKETLSFSYSAKKGSTNIIQDYFCNKMGEEFKEFGRVYQDYSEAMSTLSIGIMELLGLSLGVDRAYFKEFFDDNDSIMRL
NYYPPCQKPEQTLGTGPHCDPTSLTILHQDQVGGLEVFVDDQWHSISPNLNAFVVNIGDTFMALSNGKYKSGLHRAVVNS
ETPRKSLAFFLCPRDDKVVKPPSGLVDTLSPRKYPDFTWSMLLEFTMKHYRADVKTLQAFSNWVQQKTNQKL
>Pyrco_BartlettDH_GA20OX.Chr2
MPMPPQHLPPMNETNKENEENSLVFDASVAQYQSSIPSKFIWPDHEKPCSESPELPAPLVDLKGFLSGDTWEVLNATRLV
DEACKKHGFFLIVNHGVDLQLVGKAHEYMDSFFGMQLSQKQRAQRKAGEHCGYASSFVGRFSSKLPWKETISFRYSADNQ
SSVNDYFVNVMGEDFRDFGKVYQEYCDAMNNLSSAIMELLGMSLGVGRNYFKEFFEGNDSIMRLNYYPMCQKPDLTLGTG
PHCDPTSLTILHQDQVGGLQVFVDDKWHSVTPKLDAFVVNIGDTFMALSNGIYRSCLHRAVVNNKTVRKSLTFFLCPKKD
RVVTPPRGLVDSNSPRKYPDFTWPTFLEFTQKHYRADMRTLDAFSDWIRTTTN
>Pyrco_BartlettDH_new_GA20OX.Chr1
MIKPSSMQTMAQPPSPQTQKTQQHKEDDQKPLVFDASVLRYQTEIPSQFIWPDDEKPCKNTPELRVPLIDLGGFLSGDKE
AAAKASQLVGEACQKHGFFLIVNHGVNDKLIADAHRCMDDFFGMPLSEKQRAQRKAGESCGYASSFTGRFSSKLPWKETL
SFSYSAKKGSTNIIQDYFCNKMGEEFKEFGRVYQDYSEAMSTLSIGIMELLGLSLGVDRAYFKEFFDDNDSIMRLNYYPP
CQKPEQTLGTGPHCDPTSLTILHQDQVGGLEVFVDDQWHSISPNLNAFVVNIGDTFMALSNGNYKSGLHRAVVNSETPRK
SLAFFLCPRDDKVVKPPSGLVDTLSPRKYPDFTWSMLLEFTMKHYRADVKTLQAFSNWVQQKTNQKL
>Pyrco_BartlettDH_new_GA20OX.Chr15
MDSSASVLLSSPSKLENHQETNGHIQKGGIAPFIDSSYLQKQSHVPTGFIWPERHLVAALEELNEPLVDLEGFFKGDAVA
TEHATKLIRASCLSHGFFQVTNHGVDPNLLKLADDHMDHFFKLPVEEKAKVKRVPGGPWGYSGSHADRFSTNLPWKETLS
FGFQANGTDTVVADFFKSKLGEDFEQTGLVYQKYCESMNVLALSIMELLAISLGVDRMHYREFFEDAHSIMRCNFYPTCQ
EPSLSLGTGPHCDPTSLTVLNQDQVGGLDVFVNKKWHSVRPIQGALVINIGDTFSALSNGKYKSCLHRATVNRHKERRSL
AFFLCPRDDKVVKPPEDLLRKEQETRKYPDFTWSDLLRFTQCHYRADEATLQNFTNWFLSESNSTN
>Pyrco_BartlettDH_new_GA20OX.Chr7
MAVECMIKPSSMQTMTQPPSPQTQQTQQHKEDDQKPLVFDASVFRYQTEIPSQFIWPDHEKPCKNIPELQVALIDLGGFL
SGDKEAVAKASQLVGEACQKHGFFLIVNHGVDNKLIADAHCYMDDFFGMPLSEKQRTERKAGESCGYASSFTGRFSSKLP
WKETLSFSYSAEKGSTNFIQDYFCDKMGEEFKEFGRVYQDYSKAMSTLSIGIMELLGLSLGVDRAYFNEFFEDNDSIMRL
NYYPPCQTPEQTLGTGPHCDPTSLTILHQDEVGGLEVFVDDQWHSVTPNLNSFVVNIGDTFMALSNGKYKSGLHRAVVNS
ETPRKSLAFFLCPRDDKVVKPPSGLVDTSSPRKYPDFTWSMLLEFTMKHYRADMKTLQAFSNWVQQKSNQKL
>Pyrco_Bartlett_002218.1
MQTMAQPPSPQTQKTQQHKEDDQKPLVFDASVLRYQTEIPSQFIWPDDEKPCKNTPELRVPLIDLGGFLSGDKEAAAKAS
QLVGEACQKHGFFLIVNHGVNDKLIADAHRCMDDFFGMPLSEKQRAQRKAGESCGYASSFTGRFSSKLPWKETLSFSYSA
KKGSTNIIQDYFCNKMGEEFKEFGRVYQDYSEAMSTLSIGIMELLGLSLGVDRAYFKEFFDDNDSIMRLNYYPPCQKPEQ
TLGTGPHCDPTSLTILHQDQVGGLEVFVDDQWHSISPNLNAFVVNIGDTFMALSNGNYKSGLHRAVVNSETPRKSLAFFL
CPRDDKVVKPPSGLVDTLSPRKYPDFTWSMLLEFTMKHYRADVKTLQAFSNWVQQKTNQKL
>Pyrco_Bartlett_003450.1
MDSSASVLLSSPSKLENHQETNGHIQKGGIAPFIDSSYLQKQSHVPTGFIWPERHLVAALEELNEPLVDLEGFFKGDAVA
TEHATKLIRASCLSHGFFQVTNHGVDPNLLKLADDHMDHFFKLPVEEKAKVKRVPGGPWGYSGSHADRFSTNLPWKETLS
FGFQANGTDTVVADFFKSKLGEDFEQTGLVYQKYCESMNVLALSIMELLAISLGVDRMHYREFFEDAHSIMRCNFYPTCQ
EPSLSLGTGPHCDPTSLTILNQDQVGGLDVFVNKKWHSVRPIQGALVINIGDTFSALSNGKYKSCLHRATVNRHKERRSL
AFFLCPRDDKVVKPPEDLLRKEQETRKYPDFTWSDLLRFTQCHYRADEATLQNFTNWFLSESNSTN
>Pyrco_Bartlett_018321.1
MQTMTQPPSPQTQQTQQHKEDDQKPLVFDASVFRYQTEIPSQFIWPDHEKPCKNTPELQVALIDLGGFLSGDKEAVAKAS
QLVGEACQKHGFFLIVNHGVDNKLIADAHCYMDDFFGMPLSEKQRTERKAGESCGYASSFTGRFSSKLPWKETLSFSYSA
EKGSTNFIQDYFCDKMGEEFKEFGRVYQDYSKAMSTLSIGIMELLGLSLGVDRAYFNEFFEDNDSIMRLNYYPPCQTPEQ
TLGTGPHCDPTSLTILHQDEVGGLEVFVDDQWHSVTPNLNSFVVNIGDTFMALSNGKYKSGLHRAVVNSETPRKSLAFFL
CPRDDKVVKPPSGLVDTSSPRKYPDFTWSMLLEFTMKHYRADMKTLQAFSNWVQQKSNQKL
>Pyrco_Bartlett_023387.1
MNETNKENEENPLVFDASVAQYQSSIPSKFIWPDHEKPCSESPELPAPLVDLKGFLSGDTWEVLNATRLVDEACKKHGFF
LIVNHGVDLQLVGKAHEYMDSFFGMQLSQKQRAQRKAGEHCGYASSFVGRFSSKLPWKETISFRYSADNQSSVNDYFVNV
MGEDFRDFGKVYQEYCDAMNNLSSAISGATRNEPRHLTLGTGPHCDPTSLTILHQDQVGGLQVFVDDKWHSVTPKLDAFV
VNIGDTFMALSNGIYRSCLHRAVVNNKTVRKSLTFFLCPKKDRVVTPPRGLVDSNSPRKYPDFTWPTFLEFTQKHYRADM
RTLDAFSDWIRTTTN
>Pyrco_DAnjou_GA20OX.Chr15
MDSSASVLLSSPSKLENHQQKGGAPFIDSSYLQKQSHVPTGFIWPERHLVAALEELNEPLVDLEGFFKGDAVATEHATKL
IRASCLSHGFFQVTNHGVDPNLLKLADDHMDHFFKLPVEEKAKVKRVPGGPWGYSGSHADRFSTNLPWKETLSFGFQANG
TDTVVADFFKSKLGEDFEQTGLVYQKYCESMNVLALSIMELLAISLGVDRMHYREFFEDAHSIMRCNFYPTCQEPSLSLG
TGPHCDPTSLTILNQDQVGGLDVFVNKKWHSVRPIQGALVINIGDTFSALSNGKYKSCLHRATVNRHKERRSLAFFLCPR
DDKVVKPPEDLLRKEQETRKYPDFTWSDLLRFTQCHYRADEATLQNFTNWFLSESNSTN
>Pyrco_DAnjou_GA20OX.Chr2
TLSMPMPPQHLPPMNETNKENEENPLVFDASVAQYQSSIPSKFIWPDHEKPCSESPELPAPLVDLKGFLSGDTWEVLNAT
RLVDEACKKHGFFLIVNHGVDLQLVGKAHEYMDSFFGMQLSQKQRAQRKAGEHCGYASSFVGRFSSKLPWKETLSFRYSA
DNQSSVNDYFVNVMGEDFRDFGKVYQEYCDAMNNLSSAIMELLGMSLGVGRNYFKEFFEGNDSIMRLNYYPMCQKPDLTL
GTGPHCDPTSLTILHQDQVGGLQVFVDDKWHSVTPKLDAFVVNIGDTFMALSNGIYRSCLHRAVVNNKTVRKSLTFFLCP
KKDRVVTPPRGLVDSNSPRKYPDFTWPTFLEFTQKHYRADMRTLDAFSDWIRTTTN
>Pyrco_DAnjou_new_GA20OX.Chr1
SPQTQKTQQHKEDDQKPLVFDASVLRYQTEIPSQFIWPDDEKPCKNTPELRVPLIDLGGFLSGDKEAAAKASQLVGEACQ
KHGFFLIVNHGVNDKLIADAHRCMDDFFGMPLSEKQRAQRKAGESCGYASSFTGRFSSKLPWKETLSFSYSAKKGSTNII
QDYFCNKMGEEFKEFGRVYQDYSEAMSTLSIGIMELLGLSLGVDRAYFKEFFDDNDSIMRLNYYPPCQKPEQTLGTGPHC
DPTSLTILHQDQVGGLEVFVDDQWHSISPNLNAFVVNIGDTFMALSNGKYKSGLHRAVVNSETPRKSLAFFLCPRDDKVV
KPPSGLVDTLSPRKYPDFTWSMLLEFTMKHYRADVKTLQAFSNWVQQKTNQK
>Pyrco_DAnjou_new_GA20OX.Chr7
SPQTQQTQQHKEDDQKPLVFDASVFRYQTEIPSQFIWPDHEKPCKNTPELQVALIDLGSFLSGDKEAVAKASQLVGEACQ
KHGFFLIVNHGVDNKLIADAHCYMDDFFGMPLSEKQRTERKAGESCGYASSFTGRFSSKLPWKETLSFSYSAEKGSTNFI
QDYFCDKMGEEFKEFGRVYQDYSEAMSTLSIGIMELLGLSLGVDRAYFNEFFEDNDSIMRLNYYPPCQTPEQTLGTGPHC
DPTSLTILHQDEVGGLEVFVDDQWHSVTPNLNSFVVNIGDTFMALSNGKYKSGLHRAVVNSETPRKSLAFFLCPRDDKVV
KPPSGLVDTSSPRKYPDFTWSMLLEFTMKHYRADMKTLQAFSNWVQQKSNQK
>Pyrusco15g025060.1
MDSSASVLLSSPSKLENHQETNGHIQKGGIAPFIDSSYLQKQSHVPTGFIWPERHLVAALEELNEPLVDLEGFFKGDAVA
TEHATKLIRASCLSHGFFQVTNHGVDPNLLKLADDHMDHFFKLPVEEKAKVKRVPGGPWGYSGSHADRFSTNLPWKETLS
FGFQANGTDTVAGLSKYCESMNVLALSIMELLAISLGVDRMHYREFFEDAHSIMRCNFYPTCQEPSLSLGTGPHCDPTSL
TILNQDQVGGLDVFVNKKWHSVRPIQGALVINIGDTFSALSNGKYKSCLHRATVNRHKERRSLAFFLCPRDDKVVKPPED
LLRKEQETRKYPDFTWSDLLRFTQCHYRADEATLQNFTNWFLSESNSTN
>Pyrusco1g015160.1
MIKPSSMQTMAQPPSPQTQKTQQHKEDDQKPLVFDASVLRYQTEIPSQFIWPDDEKPCKNTPELRVPLIDLGGFLSGDKE
AAAKASQLVGEACQKHGFFLIVNHGVNDKLIADAHRCMDDFFGMPLSEKQRAQRKAGESCGYASSFTGRFSSKLPWKETL
SFSYSAKKGSTNIIQDYFCNKMGEEFKEFGRVYQDYSEAMSTLSIGIMELLGLSLGVDRAYFKEFFDDNDSIMRLNYYPP
CQKPEQTLGTGPHCDPTSLTILHQDQVGGLEVFVDDQWHSISPNLNAFVVNIGDTFMALSNGKYKSGLHRAVVNSETPRK
SLAFFLCPRDDKVVKPPSGLVDTLSPRKYPDFTWSMLLEFTMKHYRADVKTLQAFSNWVQQKTNQKL
>Pyrusco2g002700.1
MLMPPQHLPPMNETNKENEENPLVFDASVAQYQSSIPSKFIWPDHEKPCSESPELQAPLVDLKGFLSGDTWEVLNATRLV
DEACKKHGFFLIVNHGVDLQLVGKAHEYMDSFFGMQLSQKQRAQRKAGEHCGYASSFVGRFSSKLPWKETLSFRYCADNQ
SSVNDYFVNVMGEDFRDFGKVYQEYCDAMNNLSNAIMELLGMSLGVGRNYFKEFFEGNDSIMRLNYYPMCQKPDLTLGTG
PHCDPTSLTILHQDQVGGLQVFVDDKWHSVTPKLDAFVVNIGDTFMALSNGIYRSCLHRAVVNNKTVRKSLTFFLCPKKD
RVVTPPRGLVDSNSPRKYPDFTWPTFLEFTQKHYRADMRTLDAFSDWIRTTPN
>Pyrusco7g019760.1
MIKPSSMQTMTQPPSPQTQQTQQHKEDDQKSLVFDASVFRYQTEIPSQFIWPDHEKPCKNTPELQVALIDLGGFLSGDKE
AVAKASQLVGEACQKHGFFLIVNHGVDNKLIADAHCYMDDFFGMPLSEKQRTERKAGESCGYASSFTGRFSSKLPWKETL
SFSYSAEKGSTNFIQDYFCDKMGEEFKEFGRVYQDYSKAMSTLSIGIMELLGLSLGVDRAYFNEFFEDNDSIMRLNYYPP
CQTPEQTLGTGPHCDPTSLTILHQDEVGGLEVFVDDQWHSVTPNLNSFVVNIGDTFMALSNGKYKSGLHRAVVNSETPRK
SLAFFLCPRDDKVVKPPSGLVDTSSPRKYPDFTWSMLLEFTMKHYRADMKTLQAFSNWVQQKSNQKL
>Rosch_v2.0_Chr1g0351591
MLAMPMPPNHPSSLNQTKHENERTPLVFDAPVLQYESNIPPQFIWPDDDKPCPERPELHVPPIDLKGFLSGDALIVSEAI
RSVDEACKKHGFFLIVNHGVDSQLIAKAHEYMDAFFSMKLAEKQRAQRKVGDSCGYASSFTGRFSSKLPWKETLSFRYCT
DRQCSTVVEDYFVNVMGEDFTEFGKVYQEYGEAMNNLSNGIMELLGLSLGVGQEYFKEFFEGNDSIMRLNYYPICQKPDL
TLGTGPHCDPTSLTILHQDQVGGLEVFVDEKWHAITPILDSFVINVGDTFMALSNGIYKSCLHRAVVNNKIVRKSLAFFL
CPNKDKVVTPPTSLVDTETPRLYPDFTWPSLLEFTQKHYRADTRTLDAFSDWISRKSN
>Rosch_v2.0_Chr1g0351601
MAGVVVPDHEKPSPNRQDLLAPAIDLNGFLSGDPTIPANSIRSVYETCKKHGFFLIVNHGVDRELIAKAHEYMDLFFKMK
LSEKQRAQRKSSTFVKDYFVNVLGEDFKEIGKFYQEYSEVMNKLSNGILELLGLSLGVGQECFKEFYGGNDSIMSDPTSL
TILHQDQVEGLEVFFDEKWHTVTPVLGSFVINIGDTFMALCNGIYKSCFHRAVVNNKTVRKSLAFFLNPNKDRVVTPPAS
LIRADSPRLYPNFTWPTLLEFTQKHYRADRSTIDAFSDWINKQKGGEEKKDRRN
>Rosch_v2.0_Chr1g0351611
MPVPAAAEQTPVVFDSQVIQYQSNIPIKFIWPDHEKPSPNRPDLLAPAIDLRSDSAIVANSIRSVDEACKKHGFFLIVNH
GVDPVLFAKAHEYMDVFFEMKLSEKQRAQRKIGESNGYSSSFTGRFNSKLPWKETLSFRYSAERQSSTVVKDYFVNVLGE
DFREIGKFYQEYLEVMNKLSNGILELLGLSLGVGQEYFKEFYEGNNSIIRLNYYPMCKKPDLTLGTGPHCDPTSLIILHQ
DQVGGLEVFFDEKWHTVTPVLGSFVVNIGDTFMLGFGTVSRNLLCNNQYGSLLKLTNLSHYI
>Rosch_v2.0_Chr1g0351621
MLAMPVPAPAEQTPMVFDSQVIQYQSNIPSQFIWPDHEKPTPDRQDLLSPAIDLNGFLSGDPAIVANSIRSVDEACKKHG
FFLIVNHGVDPELIAKAHEYMDVFFKMKLSEKQRAQRKVGESYGYTSSFTGRFNSKLPWKETLSFRYSAESQSSTVVKDY
FVNVLGEDFKEIGKFYQEYTEVMNKLSHGILELLGLSLGVGREYFKEFYGGNDSIMRLNYYPMCQKPDLTLGTGPHRDPT
SLTILHQDQVGGLEVFFDEKWHTVTPVLGSFVINIGDTFMALCNGIYKSCLHRAVVNNKTVRKSLAFFLNPSKDRVVTPP
ASLISSDNPRLYPDFTWPTLLEFTQKHYRADMSTMDAFSDWINKQKGGEEKKERGN
>Rosch_v2.0_Chr1g0351631
MLAMLVPAPAEQTPMVFDSQVIQYQSNIPSQFIWPDHEKPSPDRPDLLAPAIDLNGFLSGDPAIVANSIRSVDEACKKHG
FFLIVNHGVDPELIAKAHEYMDVFFEMKLSEKQRAQRKVGESNGYTSSFTGRFNSKLPWKETLSFRYSAESQSSTVVKDY
FVNVLGEDFREIGKLYQEYSEVMNKLSNGILELLGLSLGVAREYFKEFYDGNDSIMRLNYYPMCQKPDLTLGTGPHCDPT
SLTILHQDQVGGLEVFLDEKWHTVTPVLGSFVVNIGDTFMALCNGIYKSCLHRAVVNNRTVRKSLAFFLNPNKDRVVTPP
ASLISADNPRLYPDFTWPTLLEFTQKHYRADMSTIDAFSDWINEQKGGEEKKEQGN
>Rosch_v2.0_Chr1g0353771
MLALPVPAPPDQTPVIFDSQVIQYQSNIPYQFIWPDHEKPIPNRPDILAPAIDLNGFLSGDPAIVANSIRLVDEACKKHG
FFLIVNHGVDPELLAKAHEYMDVFFEMKLSEKNRAQRKVGESYGYASSFTGRFNSNLPWKETLSFRYSAESQSSTVVKDY
FVNTLGEDFREIGKFYQEYCEVMNKLSKGILELLGLSLRVGQYFKEFYEGNDSIMRLNYYPMCQKPDLTLGTGPHCDPTS
LTILHQDQVGGLEVFFDEKWHTVTPVLGSFVVNIGDTFMALSNGIYKSCLHRAVVNNKAVRKSLTFFLNSNKDRVVTPPA
SLISADNQRLYPDFTWPALLEFTQKQYRADRSTIDAFLAWSSKQKGGEEKKDQGN
>Rosch_v2.0_Chr1g0353791
MPVPAPPEQTPVIFDSQVIQYQSNIPSQFIWPEHEKPSRNRPDLLAPAIDLNGFISGDPAIVANSIHIVDRACKKHGFFL
IVNHGVDPELIAKAHEYMDVFFEMKLSEKQRAQRKVGESYGYASSFTGRFNSKLPWKETLSFRYSAESQSSTVIKDYFVN
MLGEDFREMGKFYQEYCEVMNELSKGILELLGLSLAVGREYLKEFYEGNDSIMRLNYYPMCQRPDLTLGTGPHCDPTSLT
ILHQDQVGGLEVFFDEKWHAVTPVLGSFVVNVGDTFMALSNGIYKSCLHRAVVNNKAVRKSLTFFLNSNKDRVVTPLASL
ISADTPRLYPDFTWPTLLEFTQKQYRADRSTIDAFSDWINKQKGGEEKKDQGN
>Rosch_v2.0_Chr1g0376161
MAIECMKTLNHHKEDDQKPLVFDASLLRYQTDIPKQFIWPDDEKPCPNAPELQVPLIDLGDFLSGDPEAAMKASRLVGEA
CEKHGFFLVVNHGVKDSLIADAHQYMDDFFGLPLSEKQRAQRKAGEHCGYASSFTGRFSSKLPWKETLSFRYTADQSESN
VVKNYLCNAMGEDFEEFGRVYQDYSEAMSTLSIGIMELLGMSLGVDRTHFKEFFGDNDSIMRLNYYPPCQKPDQTLGTGP
HCDPTSLTILHQDQVGGLQVFVDEEWRSISPNLNAFVVNIGDTFMALSNGRYKSCLHRAVVNSKTPRKSLAFFLCPRDDK
VVKPPSGLVDSSYPRIYPDFTWPMLLEFTQKHYRADMMTLQAFTNWLQEQRSS
>Rosch_v2.0_Chr6g0306941
MASILLSSPSKLHAQQTNRGPIDSSFLQRQTRVPSGFIWPEADLVAADEELDEPLIDLKGFFKGDGVAIENAAKLIRASC
LSHGFFQVTNHGVDTSLIKLADDHLDQFFNLPVSEKLRVKRVPGSPWGYSGSHADRFSTKLPWKETLSFGFHDNGSEKVV
ADFFKSKLGDSFKETGKVYQKYCEAMKSLALSIMELLAITLGVKRLHYKEFFEDAHSIMRCNYYPTCQEPSLSLGTGPHC
DPTSLTILHQDQVGGLEVFVNNKWQSVRPIQGALVINIGDTFTALSNGLYKSCLHRASVNAVKERRSLAFFLCPKDDKVV
KPPEELVTEVGTRKYPDFTWAKLLGFTQNHYRADESTLQQFSKFTQSESKSVN
>Ruboc_02_G00648
MASILLSSPSSKLHALQTNRAPIDSSFLQKQTHVPSGFLWPEADLVAAQQELNAPLIHLEGFFKGDDVATENAAKLIRAS
CLSHGFFQVTNHGVDSSLIKLADDHFDQFFHLPVSEKLRIMRTPGSPWGYSGSHSDRYSTKLPWKETLSFGFHKNGSETV
VVDFFNSRLGDDFEETGKVYQKYCEAMKSLALSILELLAISLGVKRSHYREFFEDSHSIMRCNYYPTCQEPSLSLGTGPH
CDPTSLTILKQDQVGGLEVFVDDKWQTVKPIQGALVINIGDTFTALSNGLYKSCLHRASVNAVKDRRSLAFFLCPRDDKA
VKPPEELVTQVGTRKYPDFTWSEFLKFTQSHYRVDDSTLQHFCNFILSESKSVN
>Ruboc_07_G09516
MAIVCMKTQQHKEDDQQSLVFDASVLRYESDIPKQFIWPDDEKPCPNTPELQVPLIDLGDFLSGNPEAAMKASKLVGEAC
EKHGFFLVVNHGVEEGLISDAHRYMEDFFGLPLFQKQRAQRKVGEHCGYASSFTGRFSSKLPWKETLSFRYTADQSSSNV
VKDYLCNAMGEDFEEFGRVYQDYSQAMSTLSIGIMELLGMSLGVDRAHFKEFFGDNDSIMRLNYYPPCQKPDQTLGTGPH
CDPTSLTILHQDQVGGLQVFVDDEWRSISPNLNAFVVNIGDTFMALSNGRYKSCLHRAVVNSQTPRKSLAFFLCPRDDKV
VKPPSGLVDSSYPRIYPDFTWPMLLEFTQKHYRADMKTLQAFSNWLLEQRSS
>Ruboc_07_G21921
MLAMPMPPSNHPSPLNQTKNENERTPLVFDAPVLQYESNIPSQFIWPDHEKPCPERFELLVPPIDLKGFLRGDASVVSEA
IRSVDEACKKHGFFLIVNHGVDAQLIAKAHEYMDAFFGMKLAEKQRAQRKVGDSCGYASSFTGRFSSKLPWKETLSFRYC
ADSHCSTIVKDYFVNVIGQDFIEFGQVYQEYCEAMNNLTNGIMELLGLSLGVGRDYFKEFFAGNDSIMRLNYYPICQKPD
LTLGTGPHCDPTSLTILHQDQVGGLEVFVDEKWHAITPILDSFVINVGDTFMALSNGIYKSCLHRAVVNNRSVRKSLAFF
LCPNKDRVVTPPTTLVDTDTPRLYPDFTWPNLLEFTQKHYRADIRTLDAFSDWITQQSN
>Ruboc_07_G21922
MLSMPVTAPPEKTPVVFDTQVIQYQSNIPSQFIWPDQDKPSPDLPELFAPAIDLNGFLSGDPAIVANTIRSVDEACKKHG
FFLIVNHGVDLELIAKAHQYIDLFFGMKLSEKQRAQRKVGESEGYTSSFTGRFNSKLPWKETFTFRSSAESQCSTIVKDY
FVNVLGEDFSEMGKFYQEYCEVMNNLSNVILELLGLSLGVGREYFKKFYEGNDSLMRMNYYPMCQKPYLTLGTGPHSDPN
SLTILHQDKVGGLEVLFDDKWHTVTPILGSFVVNIGDTFMALCNGIYKSCLHRAVVNNKTVRKSLAFFLSPNKDRVVTPP
TSLIDADSPRLYPDFTWPALLEFTQNYYRVDSSTLDAFVDRIKQKGGDEKKDHQGN
