# Supplementary material for: Building a foundation for gene family analysis in Rosaceae genomes with a novel workflow: A case study in Pyrus architecture genes
Source: Front Plant Sci. 2022 Nov 14;13:975942. doi: 10.3389/fpls.2022.975942 (PMC9702816; doi:10.3389/fpls.2022.975942)
Supplement: Supplementary file 1 [file DataSheet_1.zip › SupFiles/SupFile1_gene_familiy_sequences/3655.faa]

>gnl_Ambtr_v1.0_evm_27.model.AmTr_v1.0_scaffold00148.35
METDISSELQIPSMASRICPFFAPALLISMGYIDPGKWAAAIEGGARFGFDLVLLLFIFNLIAILCQSLAARIGMVTGRNLAQICEEEYTRPMRMFLGIQAELSLILQDLTMILGIALGLNLLLGLDLFKCLLFTTINDVSFPIIIALLGNQRAKMLCVYMAGFILFFFVYGVLTSQADGPFSSNGMVPKVKAESLYTLMSLLGASILPHNFYMHSTIVQQEEQQCRRSPNISLGTVCHYHFVAITIIFSGILLANYVLMSSAATVFHGAGLSVLTVQDALLLMDQIFRSSTARFTFFLVIFCASWITKLTCDIGGRSVFHGFLGRGLCKRVIIKAFTIIPALSCVWFYGAEGVYQFLIFSQVILGLQLPSAVIPLFRIASSSSIMGTYKIPLFIEIFSWTSFFGMLVLNIFFVLEMVFGDSDWIGNLRWNMGSNVALPYLILLVIGFTSISLMLWLAATPLKSANDRPDAQTWNLELQTFHGSSENLDQIMSDKLRNDRDEKPMDDMPPSEVVSDSIAKSSVVDEKAFSAQSIVEVDRSRPLDVNQSQPESLKLASKVSLQSDTASVSVPTIEKIDVDAGLEVKEKPMSVESQGPIPVTGEVEADLEIEKDDDDTDVWEHEDASGGASATTPTSMHEGPGSFRSFSGKSEDGGSGSGSLSRLSGLGRAARRQFAAVLDDFWGKLYDFHGQAIPEAKLKKIDQMLAGKPFINSGKMGNEAIGPEHSMYSPQEIDRGFDFLPMSMDSSPRQQLNQSNLEHSSYAALIGSPTWSSQIPPLDAYGMRSSFSTLDNERRYSSLRLPSYQENRDYQPATIHGCQAASFLNRTSMNKNMDPLAPLDTMARDPSSLLSSYTDSLAYAMGKNDLGSTHDSGMISMAMSTHLPSDSRPYYNPPSSIVSNDNSGSNSYAKKYHSLPDISGLGVSCWSQLATDTNNNPWSNSISPSLSIGGRTTSSIQPPYSHIRSRAERGPLAFDELSPSKLHREAFSLHSDQDTSNSLWSRQPFDQLYGRPSAPRALESQQRGTQHDVALYQATCEAEVLQSLRYCIMKLLRLESSEWLFSQSGGLDEELIDRVAARERFIYEAEARESSRAYAGDSRYLSADRRFGSRIDDSGLAQMLVSSVPNCGEGCIWTVSLVVSFGVWCIHRVLELSLMESRPELWGKYTYVLNRLQGILDPAFSKPRQVLAPCFCLQIPSIALRRPGHAITPNGQGSKGKCTSASMLLDLIKDVEAAVASRKGRTGTAAGDVAFPKGKENLASVLKRYKRRLSHKTPGTHHEALRKGLPPSLVP
>gnl_Aquco_v3.1_Aqcoe1G140400.1
MEAVTSNDNLVFGMASRVFPAVSPMLLISMGYIDPGKWSAVVEGGARFGHDLVLLMFIFNCAAILCQYLAARISVVTGKNLAQICSEEYNKSTCIFLAIQAEVSVIVLDLTTILGIAHGLNLLFGLNLFTCLLFTATDAVLFPFLRTQLEKHKAEVIVGIAGLVLACYVFGVLLSQPEIPIVTTGMLTRLSGESVFALMGLLGANIMPHNFYVHSSIIQQQGPASGSKSALCHDHFFAILCVFSGIYLVNYVVMNSAATVFHGAGLVVLTFQDMLLLMDQVFRSPLALFVLILVMFLSSHITAITWNLGGQVVLHELLGINPPVWLHRAGIRMLVIFLSLYCTWNSESESAYQLLVFTQVLLAMLLPSSVIPLFRVASSRSIMGVHKISQLVEFLALTTLIGMLGLNIIFVVEMLFGHSDWVADFWWNTGSSLSLAYIVLLTTAFVSLVFMLWLAATPLNSATLRVDSQTWNWELQRSLPESYTEDKNDASGHKYQGEELLAAETALEKTVDTYSDNPIVEADFDLPEETRTSDQVFHSPPIEENHTCQKPLTCQPDATPTIELVPERIVDKEVFDTGVSKDDTLQEIEFVVPVEKSEEVEVDSQIEKDEDQGDIWEPDESYREASGPTSTSDGPGSFRSLSGKSDESGNGPGSLSRLSGLGRAARRQLAAILDEFWGQLYDFHGQATKEAKGKQLDVLFGLDLKPSTPLKVNPTTTSSSGYIPSMAERGAALPFLSNLYESPKQQRVASSLESPYGYQTGSTLWSTDRPYIDGYVQSSSYSIQDSGERRYSSLRLPPSSEGWDYQPATIHGYQLASYVSRITTDKNPDPLNTLLDSAAPKTPSFVPTSYRDPLNYALGQNAQSRVSTIKASSMLQNPVISRNSKLQAEKPYFLPPSYGPEDNTGSPACAKKYHSLPDISGLAVPRRDSHMTDRISRWNGPPGFGPSVSKTAYERSLQSNSGSRTGVSSAYDELSSSNIYRESFSLQPSMSLDTKSLWSRQPFEQLYGVAGKHRGLGDEMGSKPSSVLSRSDSRVDSETELLRSFRYCIMKLLKLEGCEWLFKQNGGTDEDLIDRVAASEKFHNESETRDINQVGQIGDSQFFSSDKKYGSTLKNQDTDIAKILVSSISYCGEGCIWRVDLILSFGVWCIHRILELSLMESRPELWGKYTYVLNRLQGILDPAFSKPRSPLPPCFCLQIPATNVKKASPPSPNGMLPPTAKPGKGKNTTASTVLEIIKDVEIAVSCRKGRTGTAAGDVAFPKGKENLASVLKRYKRRLSNKPVGTHDSVVGSRKVSLATSYV
>gnl_Arath_TAIR10_AT5G03280.1
MEAEIVNVRPQLGFIQRMVPALLPVLLVSVGYIDPGKWVANIEGGARFGYDLVAITLLFNFAAILCQYVAARISVVTGKHLAQICNEEYDKWTCMFLGIQAEFSAILLDLTMVVGVAHALNLLFGVELSTGVFLAAMDAFLFPVFASFLENGMANTVSIYSAGLVLLLYVSGVLLSQSEIPLSMNGVLTRLNGESAFALMGLLGASIVPHNFYIHSYFAGESTSSSDVDKSSLCQDHLFAIFGVFSGLSLVNYVLMNAAANVFHSTGLVVLTFHDALSLMEQVFMSPLIPVVFLMLLFFSSQITALAWAFGGEVVLHDFLKIEIPAWLHRATIRILAVAPALYCVWTSGADGIYQLLIFTQVLVAMMLPCSVIPLFRIASSRQIMGVHKIPQVGEFLALTTFLGFLGLNVVFVVEMVFGSSDWAGGLRWNTVMGTSIQYTTLLVSSCASLCLILWLAATPLKSASNRAEAQIWNMDAQNALSYPSVQEEEIERTETRRNEDESIVRLESRVKDQLDTTSVTSSVYDLPENILMTDQEIRSSPPEERELDVKYSTSQVSSLKEDSDVKEQSVLQSTVVNEVSDKDLIVETKMAKIEPMSPVEKIVSMENNSKFIEKDVEGVSWETEEATKAAPTSNFTVGSDGPPSFRSLSGEGGSGTGSLSRLQGLGRAARRHLSAILDEFWGHLYDFHGQLVAEARAKKLDQLFGTDQKSASSMKADSFGKDISSGYCMSPTAKGMDSQMTSSLYDSLKQQRTPGSIDSLYGLQRGSSPSPLVNRMQMLGAYGNTTNNNNAYELSERRYSSLRAPSSSEGWEHQQPATVHGYQMKSYVDNLAKERLEALQSRGEIPTSRSMALGTLSYTQQLALALKQKSQNGLTPGPAPGFENFAGSRSISRQSERSYYGVPSSGNTDTVGAAVANEKKYSSMPDISGLSMSARNMHLPNNKSGYWDPSSGGGGYGASYGRLSNESSLYSNLGSRVGVPSTYDDISQSRGGYRDAYSLPQSATTGTGSLWSRQPFEQFGVAERNGAVGEELRNRSNPINIDNNASSNVDAEAKLLQSFRHCILKLIKLEGSEWLFGQSDGVDEELIDRVAAREKFIYEAEAREINQVGHMGEPLISSVPNCGDGCVWRADLIVSFGVWCIHRVLDLSLMESRPELWGKYTYVLNRLQGVIDPAFSKLRTPMTPCFCLQIPASHQRASPTSANGMLPPAAKPAKGKCTTAVTLLDLIKDVEMAISCRKGRTGTAAGDVAFPKGKENLASVLKRYKRRLSNKPVGMNQDGPGSRKNVTAYGSLG
>gnl_Betvu_v1.2_Bv_010860_cczt.t1
MALSWEFCGEGGETMLHDFFKMDLPEWLHRATIRIFAIVLALFCLWQSGAEGMYHMLICTQVMVALLLPSSVIPLFRIASSRPIMGLKKISPILEFVVLMIFMGMLGLEMIFVVEMIFGESDWVGNLRWSMGNGATSMAYVLLLVTACTSLSFMLWLAATPLKSVTAQLDSQPWNWDSQQVAPESYTQREGNDFTEPRFPEELVNKPESLPVQEKSLRSHPDLTIPNYDISLPETIMDSVQEPHATAIENNLVESMAFGSSKCLHPDPEQSAASVESVPVSSVVSGPSDGPILASSPMKTEPADPVEKTLRIEGDTPTEKDDEGDTWESEEPSKDVHGGGAPGTPDGPGSFRSLGGKNDEGGASAGSLSRLSGLGRAARRQLAAALDEFWGQLYDFHGQITQEAKCKKVDVLLGSNSKPFADSVGKEYGMQFQSLGGRVSDNSVNMSLYDAQNQQKLQNRVSDNSINMNLYDAQNQQKLQNRVSDNSINMSLYDAQNQQKLQNSIESAYRARKASTSLWSNQMQLPDSYMQSSNRSMLDAGERRYQSLHLPPSSDGLDYQPATVHGYQIASYLNRMAKERSDYAVGPLETAPQKSPSLVPNNYRESLAFALGQKSTNGFSSAQPSSIQNLALQRNSVLQSDKRYDLSSAASAESNTKKYHSLPDISGLSLPLRNLYSSDRSTRLDSPNTPVGFGTSVGRTSYEPSSLSSTRSRLVAPLAFDELSPSMAYRDAISLRMSSGADACSLWSKQPFEQFGVANKISNFGAQAASNRSMMTQEPPSAAELERKLLQSLRHCILKLLKLEGSEWLFRPNDGVDEDLIDRVAMREKFFYEVESRDYKQSPQIGDLQFSHSERRLGATVKGDDAVSANMISSVPQCGEGCVWKADLIVSFGVWCIHRILELSLMESRPELWGKYTYVLNRLQGVIDVAFFKPRTPMSPCFCLQIPASYQMRSSPPVSNGMLPPAARPVSRGKVTTSAMLLEVIKDVEIAISCRKGRSGTAAGDVAFPKGKENLASVLKRYKRRLSNKPVGTYDSSPASRKLSSSPSYGS
>gnl_Carpa_v0.4_evm.model.supercontig_390.2
MIKDVEIAISCRKGRSGTAAGDVAFPKGKENLASVLKRYKRRLSNKPVGVVHEGSGSRKEKFFTLSGKCRNYGSRLYEPLEVGNLTSTYSECPMRSYLLFDKVYFVSVT
>gnl_Carpa_v0.4_evm.model.supercontig_390.5
MEAETLNVNERLGLLHRLRPSLAPVLLIAIGYVDPGKWVATVEGGAHFGIDLVALMLLFNFAAILCQYVSAQISVVTGRDLAQICRDEYDKCTCMFLGIQAELSAITLDLTMVLGIAHALNLLLGVDLSTGVFVAAIDAVLFPIFSTLLENHTANVMCICLAGLILLSYVLGGLLSQPEIPLSMNGILSRLSGESAFALMSLLGANIMPHNFYLHSYIAKMHSSPPCNSKSTLCHDHFFSILCVFSGIYLVNYVLMNAAANVFDSTGLVLLTFQDAMSLMEQVMVALMLPSSVIPLFRIASSRPIMGVHKISQFLEFLALEPSVGLGGSVEIQSDTSVANFGLDLRENIMGSDREIHLTTVEENNSPITFPCPSVNHHEELESKSEPLLVLPIINNVTDDDLMETKTVKVDMTNPVEKTVGVEGDIRTEKDDDEGDTWEPEEPLKAIPASSLSLSSDGPSSLRSLSGKSDDAGNSAGSLSRLAGLGRAARRHFAAVLDDFWGLLFDFHGHATAEAKAKKLDTLLGLDLKLASSLKVDTTSVKEFSGYFPSVGGRGSESLVNQSIYESMKQQRVQGNLDSSFGVQRGSSSLWPSNHMHLLDAYVQSSIRNVQDSGEKRYSSLRSVPTSEGWDNQPATVHGYQIASYLSRIAKDKSSDGWYGQMDSQASKLSTLGTTNYRDQLAFALGQKLHNGISSMSAARASGFQNLVVSRNSPLQSERSYCDVRGTGPGDNVGIPANTKKYHSLPDISGLSIPLRDLYTSDQSSQLEGSVGYGSSVGRANNYETSVYSNSGSRAGAPLAFDELSPSKGYRDAFALPMSSSSDTLWSRQPFEQFGVADTNRNVGSEGHGNKANLVTREFTSAVDSEAKLLQSFRHCIMKLLKLEGSDWLFKQNDGADEDLIDRVAARERFIYEVETRDANQVGHTGEPLVSSVPHCGEGCVWKADLIVSFGVWCIHRILDLSLMESRPELWGKYTYVLNRLQGVIDLAFSMPRTPMLPCFCLQIPAAHQHRSSPPISNGMLPPASKPGKGKCTTSAMLLDMIKDVEIAISCRKGRSGTAAGDVAFPKGKENLASVLKRYKRRLSNKPVGVVHEGSGSRKVSASATPYGL
>gnl_Elagu_v2.0_p5_sc00026.V1.gene559
MRGSTGSSLIAPYTALLLICCTSIIFTLYLAVTPLKSASEGPEAQIWTLHSQKDKLEVAKGREENDLDNITFDEDQGSAVEPVLESSLEGVPDKSVHEFNVEMSETSIDSDHDTHRSSYGPNISSTCTSPSHHPEELKSAVEPDLLEITDRVSASGLPDAGIVQRVESKYPVEKDVRVETDVRMDKDDGGALEAEGSLRGALPTSTSDGPGSFSSVMEKGYDGGNGSGSLSKLSGLGRSARRQLAAILDEFWGNLFDFHGKLTQEASTKKLDILLGLDFKVVGSGKMNSSGAELSKNFFTDADRGAVFSAISRDFSSPKQKKDSTIELPYGLQMGSASWSQNMQVLNTDMQNSSSNLLDPSEKLCSSLHLPQLSDNWDYQPATIHGYQIASYLKGIGSGRTPYSSSISLEPMPTPRSAASFIPNFRDSVMYTQGQNGLGSMGTSGLQSPTASRIGRMPVEMPYYDPSLVESSENFGPSASTKKYHSSPDISALIAASRNSLLNGGKWGGPIGPHPFLGRMTSEKSQYLNCTSRAGGPLAFDELSPQLHRDVFSLQSNLNPEMKSLWSRQPFEQLFGMVSPDQSRGDGGIAPRSSIAPNKDTLSHVEPETSLLQSLQHCIRKLLKLEGSDWLFRQNGGSDEELIDRVAATEKYLHDNGRNEVYMSDHHLSADQRASADQRSEEADTPYILSLPNCGNGCIWRPALVVSFGVWCIHRILELSLVESRPELWGKYTYVLNRLQGILDPAFSKPRHPISCCSCLERPAKYMKSFNQSQQNGLLCTIEKLVNESFTTASMILEIIKDVEIAVSGRKGRTGTAAGDVAFPKGKENLASVLKRYKRRLSNRFSGNHEGTSSCRIPSPATSSADLVGGRQRMLPPPPLLIALQLQVMVTEKPSRFSLSYEE
>gnl_Elagu_v2.0_p5_sc00268.V1.gene74
MGSTVIVPYAALLLICCTSIIFTLYLAVTPLKSASDGPEAQLWILHDKLELPEGKEENDLDNITFVEDHGSAVEPVLESSGLPDKSVHELNLDMSETAIDSDHDTHHSSDGPNFSSTCTSSSHYAEDLKPVVKPDLLEIIDKVSTSGSPDAGIVQSIESKDPVEKDVKDPVEKVVGVETDVHSDKDNGGDALEFEESPRGALSTSTSDGPGSFGSIKGKGYDGGNDSGSLSKLSGLGRAARRQFAAILDEFWGHLFDFHGKLTQEASVKKLDVLLGLDLKIVGSVKMNNSGAELSKNFFTDADRGMAMSAVSRDYKSPKQKINSSMELSHGLHMGSPSWSQNMHVSNTHVKNSCRDLVDPSEKLFSTLHLPQYSHNRDYQPATIHGYQIASYLKGIGSGRTPYSSSISLDPLSTAKSAESFIPNIRDSVMYTQGQNGLGSVGTSGLQSPTASRISRLQVERPYYDLSLVDTSENFGAAASTKKYHSSPDVSALIAASRSSLLNEGKWGSPFGPRPSLSRMTSEKSQYLNPISRAGVPLPFDELSPPKLHRDVFSLQSNLNPETKSLWSRQPFEQLFGMMGTNQNREDEGISHRSSTAPNKDTFSCSESEAKLIQALRYCIKKLLKLEGSYWLFRQNDGSDEELINRVAAAEKYLCEADVNDMNQVYMSDLHHLSSDQRFSSVQRSEEEDNALSLPNCGNSCIWRPALVVSFGVWCIRRILELSLVESRPELWGKYTYVLNRLQGILDPAFSKPRNPIGACSCLGRLAKDMKSFKQSQQKSINESFTTASMILNIIKDVEIAVSGRKGRTGTAAGDVAFPKGKENLASVLKRYKRRLLNKFPGNHEVHGIPSMCLSEIEVESPLEPR
>gnl_Eucgr_v2.0_Eucgr.K01247.1
MESETASTNHLAVGLHRVLPAFLPAFLISVGYIDPGKWAANVEGGARYGVDLVTFMLIFNLAAILCQYLSAQIGVVTKRDLAEICSDEYDRCVCVLLGIQMEFSMIASDLSMIVGMAHALNLLLGVDLFSCIFLTAIDAVFYPLFANLLENCKAKLLCVCITCFLICAFVFGVLVSQAEIPQNMNGMPTVFSGESIFMLMGLLGSSILPQNFYLHSALVQHYWGEPKFSIGSLIHDHLFAIICAFSCIYLASCALMSSAANVFYSAGPVLLTFQDALTLVEQVFGSPIAPFLFLLVLFSSSQATALTWNISGEVILHNFLMVDIPSWLHRASIRILAIIPAIYCVWNSGAEGLYQLLIFTQVVVALLLPSCVVPLFRVASSRTVMGVHKISQVMEFLVLMTSIGMLGLKIIFVWEMIFGSSDWASNLRWNVGSNSSYLYVVLVITSCASLGLMLWLVATPLKSASLQTNAQAWNWDLRRKTEIYTEREESDFGRVGYLAEEHSQELDVSPLPRNSVASVVTSEVDLRMTESDQERSLMTVDEKQPNIAMNSQTCSSEIPTSVTQCMPHLAASKEISETKATTIEVIESVEPVEKTVGVEVDLPTEKDDGKDSWQGKEPSKGALGSTPTIPEAPGSFRSLSGKSDDSGNGAGSLSRLAGLGRAARRQLAATLEEFWGQLYDYHGVVTLEARAKKYDLLLGVDAKVVASTIKMDTCGLDSSAYFPSLVGRGSDPFMSPSMFDSPEQQRVQSGRESPYGSQRGSSSPWSNQMQLLSAYAQSSHRGVDAGERRYSSLRLPPSSDGWDNQPATVHGYQIKSYLNRIATEKSSDCFNGQGDLPISPSLPLGPTSYKDSNAFTLGQKSQNGLSPVQTSFQNVAVSGNRLMHPERQNYEHFSPNPSQSVLASANEKKYRSLPDISGVSVFNRTSGSAKNARWDTSIGYGPSVNRPSYESSVFSSSISRGGLLVDEPSPSSRYRDTLSMQMTSNSDTSSLWSRQPFEQFGVADKSRTLGSIGSRSSPFSREITSAVDAEAMLLQSLRHCILKLLKLEGSDWLFKNSCGADEDLIDKVAAREKFLYELENREMNIPSLKNEEFGLASSAIASIPHCGEECIYRADLVISFGVWCVHKVLDLSLMESRPELWGKYTYVLNRLQGIIEPAFLKPRTPMSPCFCLQIPGVNFHQVPSPAVGNNDSLPLVAKTTRGKCTTAAMLLEIVKEVENSISGRKGRTGTAAGDVAFPKGKENLASVLKRYKRRLSNKPVGSQEGVRKIPHSASYVS
>gnl_Manes_v6.1_Manes.08G008200.1
MESEFVNPNCMLGILHRLLPAIGPGLLVAIGYVDPGKWAATVEGGARFGYDLVVPMLIFNLAAILCQYLSALIGVVTGRDLAQICHDEYDKFTCMFLGVQTALSVIALDLTTILGIAHGLNLLFGVDLSTGVFLTAVDAVLFPLFATLLERCKANLICTCMAGFILLFYFFGVLTSQTEIPLSLNGMLTKLSGESAFALMSLLGANIIPHNFYLHSSFVLQHRGPQNISKDVLCQHHFFVILCIFSGLFLVNYVLMNSAASVFNSTGLVLLTFPDAMSLMEQVFRSPVVPLAFLITLYFTNKITALTWNAGGQVVLHDFLRLDIPNWLQHATIRVIAIVPALYCLWTSGVEGIYQLLIFTQVMIALLLPSSVIPLFRVASSRPIMGAYKISQLLEFVALITFMGLLGLKILFVVEMIFGDSDWVGNLRWNMGSGASFAYIALLITACSSFSLMLWLAATPLKSATHTDALLWNWEAPNTPEPSMWRGEIFLPETLHDGEELIQSEEQLPEPRNSVESCSDVIGVNAEPNLPETIMETEQELHLKTNKESDLDVTFDSPPITYQEESTSSVDTTSVLTSVDEVVDSDLLDAAMIKVESVEPIEKTLGIEGELQAEKEDDEGDTWEPEESSKVVLGSTPSLISDGPPSFRSLSGKSDESGNGAGSLSRLAGLGRAARRQLAAVLDEFWGQLYDFHGQATQEAKHKKLDVLLADSKLAYSLLKVDTTGKEFSGYNPPVGSRGADSILNSSLCDSPKQLGVQSNMDSYGVQRGSSSLWSSHMQSLDAYVQGSSHNVVDSSERRYSRVRTLPSSDGWDSQPATVHGYQIASIVNRIARERSSNFANGQMESPAPISPSLGPGNYRDSLAVALGQKLQNGLNSPLTSRYQNIAASGNSPLPSETPYYDVYSSSADNLGMSANTKKYHSLPDISGLSGPYRDIYTSEKSSQWDNTVGYGATTVGRRSYEPSFYSNIGSGVRGSLAFDGVSKGYGDAFSYSVSSDHGSIWSKQPYEQFGVADKSRAVGSGLGKRSNSSTQETHSPVDSEVQLLRSFRCCIVKLLKLEGSDWLFSQNDGTDEDLIERVAERERCLYEVETREKNHMVHMGEPQYSYSDRKPGSALKNDEAGITNILVSSVPNCGEGCVWKADLITSFGVWCIHRILDLSLMESRPELWGKYTYVLNRLQGIIDVAFSKPRNPMPPCFCLQLSAAYQRRSSPPVMNGMLPPAAKPGKGKSTTASTLLDLIKDVEIAISCRKGRSGTAAGDVAFPKGKENLASVLKRYKRRLSNKLIGNKGGV
>gnl_Manes_v6.1_Manes.09G063600.1
MCRFKQLIAINLPGIFRQLLPAVGPGLLIAIGYVDPGKWAATVEGGARFGYDLVVPMLIFSFAAILCQYLSARIGVVTGRELAQICSDEYDKFTCMFLGVQTALSLIALDLTTILGIAHSLNLLFGVDLSTGVFLTAVDAILFPLFATLLERCKASFLCTCMAGFVLLFYFLVVLTSQTEIPFSNSMNGMPSNLSEESAFALMSLLGANIMPHNFYLHSSFVLQHQGYQKNTSKDALCHHHFFAILCIFSGIYLVNYVLMNSAASVFNSTGLVLLTFPDAMSLMEQVFRSPVAPLAFLIVLYLTSQITALSWNLGGQVVLHDFLRLELPNWLRHATIRVIAIVPALYCVWTSGVEGIYQLLIFTQVMIALLLPSSVIPLFRVASSMPIMGVYKISQLLEFVAVITFMGLLGLKIIFVVEMIFGDSDWVGNLMWNMGSGASVAYTALLLTACSSFCLMLWLAATPLKSATRLDAQVMNWEVPNAPEPSTWREESYLSETIHEVEPIQNQEELPDPGNSMESYSDITVPKAEPDLPETIIESDQELHLKTIDESHSDVKFCSLPIVYQEESTSTIDSVSISTSLDEVVDGDLPESVMVKDESMEPIEKTVGIEGDLQAEKEDAEGDTWQHVESSKVVPVNTSSLTSDGPPSFRSLSGKSDESGNGAGSLSRLAGLGRAARRQLAAVLDEFWGQLYDFHGQATQEAKNKKLDVLLSDSKFTCSSLKMDANEKEFAGCYPSIGRGGIDSAVNTNFCNSPKQLRLQSSTDSSYGVQRGSSSLWSSHMQLLDAYVQGSNRNAVDSSERRYSSVRTLPSSDGWDSQPATVHGYQIASIINKIAKDRSSNCVNGQMESPAPISPSLGPRNYRDPLAVALGQKLQNGLSSPQASRYQNFAAPVNSPLQSERAYNDVCSSGSVDNTGMSANAKKYHSLPDISGFSGPYRDMYMSEKSTQWGNTLGFGVTVGRTSYEPSLYSNSGSGVRGSLAFDDVSKRYGDAFSYSMSSDHGSIWSKQPYEQFGIAGKSRAVWSGIGNRSNSITPETVSLVDLEAQLLQSFRCCIVKLLKLEGSDWLFSQNDGADEDLIDRVAARERCLYEVETREINGSVHMGEPQYSYSDRKSGSLLKNDEVGMTNMLISSVPNCGEGCVYRADLIISFGVWCIHRILDLSLMESRPELWGKYTYVLNRLQGIVDLAFSKPRSPISPCFCLQLPSAYQRRSSPPVPNGMLPPTAKPGRGKCTTAAMLLDLIKDVETAISCRKGRSGTAAGDVAFPKGKENLASVLKRYKRRLSNKLSGNK
>gnl_Medtr_Mt4.0v1_Medtr2g062640.1
MEDRVMGERESGTERGLTGVRKLCDEYDTLTCLLLGIQAELSVIMLDLNMILGMAQGLNLIFGWELFTCVFLTAIGAVFHMLLAVLFDIEKAKFLAQFVAGFVLFSFILGVFIQSEVPVFMNGILIKLSAENAFMLMSLLGATLVPHNFYLHSSIVQWHQEPANISKDALCHNHFLAILCVFSGLYLVNNILMTTSANEFYSTGPVLLTFQDALSPMEQVLHSPIALLGFALILFLANQTTALTWSLGGEVVVNGFLKLDIPGWLHYATIRVIAVLPALYCVWSSGAEGMYQLLIITQVLVALQLPSSVIPLLRVAKSRSVMGAHKISQSMELLALTIFLGMLGLNIIFLVEMIFGHSDWAADLRWNVGNGVSVSFSVLLIAGFLSICFMLRLLTTPLRSVDINALVLNWDMPEAVLNPLVDGEEM
>gnl_Medtr_Mt4.0v1_Medtr0041s0030.1
METEALSSEQTKSKMEAETLSTNPPPGFLIRALPAVIPALLISIGYVDPGKWVASIEGGARFGFDLVAFALIFNFAAIFCQYLSARVGVITGRDLAQICSDEYDTWTCLLLGIQAELSVIMLDLNMILGMAQGLNLIFGWDLFTCVFLTATGAVFHILLAILLDIEKTKFLGQFVAGFVLLSFILGVFIQSEVPVSMNGILINLSGESTFMLMSLLGATLVPHNFYLHSSIVQWHQGPANISKDALCHNHFLALLCVFSGLYLVNYILMTTLANEFYSTGPVLLMEQVLHSPIALIGFVLILFLANQTAALTWSLGGEVVVNGFLKLDIPGWLHYATIRVIAVLPALYCVWSSGAEGIYQLLIFTQVLVALQLPSSVIPLFRVALSRSIMGAHKVSQSMELLALTIFLGVLGMNIMFLGEMIFGSSDWACDLRWNLGNGVSVLFSVLLIAGFLSICLMLRLATTPLRSASIQLNAQVLNWDMPEAVLNPPVDGEESHVTETVGHEDASFQADEPKPALARSLEYPEVSLASFRPDLHLPETVMEPDPQVNALKENHSVAPSVSTSDSGTVSKTVANDTSSSDSKLKDTKTIIEANAPIEKTVEIEDDSNVERDDDDVDSWETEESSRAVLANAPSSTSEGPPSFRSISGKSDDGGCSFGSLSRIEGLGRAARRQLAATLDEFWGQLYDFHGQATQAAKAKKIDVLLGMGVDSKPTASLQKMDACGKDYSEYLVSVGGRASDNLINAGPYDYSNQPRMQSNSESAYGLQRSSSSVRASPIQLLDAYVQSSNRNLNDSGERRYSSVRNLHSSEAWDYQPATIHGYQTASYLSRGVKDRSSENINGSMPLTSLKSPSTGNPNYRDSLAFVLGKKLHNGSGVGHPPGFENVAVSRNRQLQTERSNYDSSSPGAAANTVSSVNTKKYHSLPDISGYSIPHRAGYVSDKNAPWDGSVGYGSFAGRMGYEPSMYSNSGSRAGGAHLAFDEVSPYREALSSQFSSGFDTGSLWSRQPFEQFGVAGKIHNVAMEGAGSRPNAIVQEITFEDIEGKLLQSVRLTIMKLLKLEGSDWLFKQNDGIDEDLIDRVAARDKFVYEIEARETNQGIHMGDTRYFPSDRKSVSSMKVNEANASSLSVSSVPNCGEGCVWRADLIISFGVWCIHRILDLSLLESRPELWGKYTYVLNRLQGIIEPAFSKPRTPSAPCFCIQVPTTHQQKSSPPLSNGMLPPTVKPGRGKYTTASSLLELIKDVEIAISSRKGRTGTAAGEVAFPKGKENLASVLKRYKRRLSSNKLVGNQEGTSSRKIPSSGPYNQ
>gnl_Mimgu_v2.0_Migut.J00540.1
MESETLITDYQQMTRERMLAAVGPVLWIATSYIDPGKWAVAVEGGARFGFDLSLLLLIINCAAILCQYLSARVAIATGKNLAQICSEEYDDATCIAIGIQAEISMIVLDLTMVLGIAFGLNAAFGIDLLNCVFLTVFDAVLFPLLASLFGNPQANILSICVACFVLASYVSGVLISQPESSLSMGGMLSKLTGENAYALMSVLGANIMPHNFYLHSSIVQQDKRQTNVPKGALCHDHFLATLCIFSGIFLVNCMLINLAANVFYSSGLISLTLQDALSLLDQGLKSSLVSIALIIIMFFSNQHVAVTWSLGGQMNAHDLLRLEIPGWLHCASIRIIAIFSALICIWNSGAEGIFQLLIFTQVVVALLLPSSVIPLFRVASSRSIMGAYKISRLVEFLALVTFVGMLGLQVVFAIELVFGSSDWVISLSWNIGSNVPISYYILLVAVFASTSVMLWLAATPLKSASSGVDTQILKWDKKADMTESCKERDSAEIKEVEHQFEKSIEKQEPTLAFQNPFENRQNFSSSPTDLNLPETLLDSEVSQCLTTIEENKSEFTFPKPSLDHLEGSAMISGTIFPESVKIDKNESLDNTTFSPEPKEMVKKTLKIEGDVQSEKDDEGEHWEHDELTKDVSESSLSLISEGPGSFRSLRGKIDDGGSGPASLSRLAGLGRAARRQLTGVLDEFWGQLFDFHGQATHEARAKKLDVLLGIDSKVESKSSFAPSKLETINKDSGYFPSTAGVGRGSDLLRNSTFYNSPKQHIGSPLGVQQGSTMWSNNQMQLLDAYVRNSSQDALDSGERRYHSVHIPSSSDGYDQQPATIHGYDMASYLSRLSKETISDYPKSQQLESLKQASTPSIKSNSIDSYNRPLGQTPQNGSRMLKPPGFHNVPVSRNSSLRSERPNLDLTSPEPVDYSNNPPNVKKYYSLPDISGLYAPQRDSSSYDNTTRWDYSTSYGQSMNRPAYTNASPYAGTTVPGLNQFNNPKVCSDAFSLQFASRPGVGSLWSRQPYEQFGVADKSPPKIQETASIIDMEAKLLQSFRSCITKLLKLEGSEWLFRQNDGADEDLIDRVAARERFLYEAENMTAEGKLGSVMKNDEADHSKFISVPNCGDGCVWQVDLIISFGVWSIRRILELSLVESRPELWGKYTYVLNRLQGIIDLAFSKPRSLVPPCFCLELPAGYQQKSSPPISNGSLPPPSKLGRGKFTTAIILLETIKDVETAISCRKGRTGTAAGDVAFPKGKENLASVLKRYKRRLSSKPAGANKISALSTQGL
>gnl_Musac_v1_GSMUA_Achr7T01280_001
METAGHVASNLFPSLGPALMISMGYIDLGKWVAAVEGGARFGYDLVFLVLFFNLTAIFCQYLATCVGMVTQKNLAQICSEEYCRSACIALGVQAALSMITSELTMILGIAYGINLLTSVDLWACICLAAVGAVFLPFITLLVQGKRLNEEIYISIAGFSLLFYVLGVLISQPEIPLVMDVIFPKLSGENSYLLMALLGSNIMAHNFYIQSSIVQVKLLEEQLASSFHFEYERYQNYKLSLPVCHLILVLPNATMGALFHDHFFAIVFIFTSIFLVNYVLINSAAAFFNSTDIVFSFQDVSLLIDQVFGTPIAPIAIFLVLLFSSQITSLTWNIGGRLILQYLFGANLSSWVHHFFVKALSVVPALCCATCAGSEGIYQLLIFCQIIQAMLLPSSVIPLFRVASSRSLMRAFKISWHMEILALFAFFGMLASNVIFITEMLFGNSSWINNLGGTMGTTVRVPYAVILLLACTSIVFMLYLAVTPLKSVSDGPENEIWTSHTWKYQHELSEVREDDDQDKIASDEDQMFPAEPTLENSTESHHDKSVIEVNLLQSGTTMDPEDEHYQSHNSNDNGPCTSPVYSTVEPIPINEVDLETVDKLSAGNSSDPSVLKRVDQMEPAQKDLALEGDNYTDKDSEGTLELEESLREPMSATATEDSGSVHCVKVQGFDGGNGSGSLSKLSGLGRAARRQLAAILDEFWGYLFDFHGKLTQEAMVKKFDVLLGMDTKAVNFSVKMDAVTESSNSFFKDTDRATIFPANSIEYNSPKGRNLSSLEFLYGAKMGMTSWSHDMHLSNTPLQSSSSSLLEPVQKTYSSLHLPQYSDNRDYQPATIHGYQIASNLKGIVSYAHRQAGLNSLRTSGLHNPTVSRASGVQIEAPYYDHGFVESIESVDSSSYAKKYHSSPDISALIAASRNALMNEMKWGEPIGPKPFLGRMTSGQSQFNPLSKTGFPLAFDEISPPKLHEDVFSLQSNLNQSAKSLWSRQPFEQLFGVMNREQSRGDESLNDRTRIASRETLSYSELEAKLLQALQFCIVKLLNLEGSDWLFRQNGGCDEELVNRVVLNVKTLRESGTHEINQLYSSEIQYLSSVRKPILVQKNEDADSAFPLSLPNCGESCIWRASLVVSFGVWCVRRILELSLVESRPELWGKYTYVLNRLQGILDLAFLKPRRPLANCLCFEEQLKDMKTFNFSLPNISYKIGKPIKGSFTTANMILDIIKDVEIAVAGRKGRTGTAAGDIAFPKGKENLASVLKRYKRRLSNKFPGAHEGPQRSFSRAMGAYKYVSELWRKKQSDVMRFLQRVRCWEYRQLPSIVRVTRPTRPDRARRLGYKAKQGYVIYRVRVRRGGRKRPVPKGIVYGKPKHQGITQLKFQRNKRSVAEERAGRKLGGLRVLNSYWVNEDSTYKYYEIILLDPSHSAIRNDPRINWICKGVHKHRELRGLTSAGKKYRGLRGKGHLHHKARPSRRATWKRNQTLSLRRYR
>gnl_Musac_v1_GSMUA_Achr9T10350_001
MESRTSRGVMAHLFPSLGPALVISMGYIDLGKWLAAVDGGVRFGNDLVLLVLFFNLAAILCQYLATCVGIVTRKNLAQICSVEYSRTTCMILGVQYQLSMITSDLTMILGVAHGFNLLFGVNILGSICFAAVASVLLPIFVDLLNDRKAEALYESLAGFALLLYVLGVLISQPEIPLPTNVTFPKLSGENAYSLMALLGANIMAHNFYIHSSIVQQKRLPNVPVTALLHDHFFAILFIFTGIFVVNYVLMNSAAAVFGITGIELKFEDVSLLMDQIFWIPIAPVAIFLVLVFSSQITALTWNIDGQEILQYFFGANISVWVQVLLVKALSVIPALCCAKCAGTEGIFQLLIFCQVIQAMLLPSSVIPLFRVASSQSIMGAFKISWYLGIVALLAFFGMLASNVIFITEMLFGNSSWINDLRGGMSNGGIATCAAFLLVACVSMCFMLYLTVTPLKSANMLSVESALEITLEHHDDKSFLDSNIDQSDTAINPDHDCHQPTHDSVASDTAIDPDHDCHQLTHDSVASDAAIDPDHDCHQPTHETLNKTSSASLLDPEVLVAKESVTKSLPPLTSEDSGSFNPVQVKVSDGGIGNESSSKSSGLGRSSRRQLAIILDEFWGHLFDFHGKPTQEAIGQKYDALLGLNLKTVSSIKVDVGTESSINFCTDADRGAIFSPNSMDYGSPKRMNMSKGELSYGFRMGSPSRSRNIQILNTRSQALSSRQLDSNERPYSSLYLPQCSDNHDYQPATVHGYQIASYVKEIGSGRTPYLSNVSLDSPKISKSPPSIPPGFEDSVLYGDRQNGLGSLATSSLQSPKMPRVRRVQVEGPYFNPSLIEPSENAGSSSCTKKYHSSPDISALIAASRNLLLNEANSGGPIGQPSLGRMISQQQHYLNPISKTGVSLAFDELYQPKLHRDVLPLQSKLNPDTRSLWSRQPFEQLFGMPNGGESRGDRAVTDKLSSASEELLSCADSELKLLQSLRFCITKLLKLEGSDWLFRHNGGCDEELICKVSTTEKYIHKAGANDMNQLHSNRLQYLSSDQRLSSVQRNEEADTPYSLSLPNCGDGCVWQASLVVSFGVWCIHRILELSHVESRPELWGKYTYVLNRLQGILDLAFSRPRNPLSTCSCLELAPEGSNQLLLSQHSKPIRAPFTTASMILEIIKDVEIAVSGRKGRTGTAAGDVAFPKGKENLASVLKRYKRRLSNRNT
>gnl_Musac_v1_GSMUA_Achr6T31160_001
MESLASRVVAHLFPSLGPALVISMGYIDLGKWLATVDGGARFGNDLVLLVLFFNLTAILCQYLASCVGIVSGKNLAQICSMEYSRTACMILGVQSQLSMITSDLTMILGVAYGFNLLFGVDLVASICFAAATSVLFPPFVDLLNNWKPEASHESIAGFAFLLYVLGVLISQPEIPLTTNVIFPKLNGESAYSLMALLGANIMAHNFYIHSSIVQVNIFKPLFWNICSYFILHFLHLKFIVPLAHPQKRLLNVPVGALLHDHFFAILFIFTGISLVNYVLMNSAGAVFGSTDIELNFQDISLMMDQIFRIPAAPIAIFVVLLFSSQITALTWTINGQEILQYLLGANISIWVYVLLVKALSVIPALFCAKYAGTEGIYQLLILCQVVQAMFLPSSVIPLFRVSSSRSIMGTFKMSWYLEIMALLAFLGILASNVIFTIEMLFGNRSWINDLGGSMSGGGIVTYAALLLVACVSVVFTLYLTVTPLKSASDIPETEIGTLDLQNDKLELSEVGDDDIQDKIETNEDQFLMEPALEGTVEQHNDEPPNQFDTAIDSDHGCHQHAHGSAASVTAIDSDHDHHQPVHETVDKASSSASLLDLDNEEILEPKESVGEPLSSSTSMDSGSSNIVMVEVSDVGIGSGSLSKLSGLGRAARRQMAAVLDEFWGQLFDFHGKPTQEASGQKYDILLGLGLKTVSSAKVDVGTEATNFCTDADRRTIVPPNSIDYGSSKLKNFSGELSYGFQVGSPSRSRNMQVFNTPAQSLSSSLLDSNERHYSSLFLPQYSDNHDYQPATVHGYQIASYLRGIGAGSIPSPSNVSLESPTISKSSARFPPGFGDTVLYGDKQNGLGSLATSSMQSPTSPRVSRVQVEGPCFNPSLIAPRENTGSSAYTKKYHSSPDISALIAASRNSLLNEAKLGGPVGPRSSLGRMTSEQHHYLNPTSNSGVPLGFDEFYPPKLRRDVFAHQSNLNPDTRSLWSRQPFEQLFGVQSREQIRGDQVVTNKRSSDSRDIFSYAESEHKLLQSLRFCIMRLLKLEGSDWLFRHNGGCDEELIYQVATTETNLHKADADEMTQLHTGKLQHMLSVQKLSSVQRNGEADAPYALSLPNCGDGCIWRASLVVSFGVWCVHRILELSLLESRPELWGKYTYVLNRLQGILDIAFSKPRDPLSTCSCLKLLPEAKGSNHSLLSQQPKPMKEAFTTSSMILEIIKDVEIAVSGRKGRSGTAAGDVAFPKGKENLASVLKRYKRWLTNKSTRTHEGSSTRKIHVTSSVL
>gnl_Nelnu_v1.0_NNU_011266-RA
MESVTTCIYQKKGIASRLFPAVGPMFLISMGYIDPGKWASAIEGGAHFGSDLILLMFVFNSSAILCQYLAVHIGLVTGKNLAQICSEEYNKSICILLGVQAELSVIALDLTKILGVAHALNLLFGVDLFICIFLTALDAVLFPLFTTFLEKFKAEVPFSIMAAVIFLFYILGILINQPEIPLGINGMLTRLNGESAFTLMSLLGAAIMPHNFYLHSSIVQLQQQHRPPYVSKVALCHDHFFAILCIFSGIFLVNSVLMNSAATVFHSAGLVVLTLQDALLLMDQVFRSPMATFAFFLVLLISSQITTLTWNIGGQVVLNNLFAVDLPAWIHRATIRMIAIVPALYCAWNSGAEGVYRLLVFAQVVVAMLLPPSVIPLFRVASSSSIMGAFRISQLLEFLALTAFIGILGLEFVFFVEVLFGESDWVGSLRWNMGSSVALPYVVVLIIASTSLCMMLWLATTPLKSASINQDAQTWNWDIQNTRPKLSMEGEEFGLVRTSYHGEGTAAEEPACEKSLESCSDGLAAEFDVDLPETIMDSDQEAPATLSEEKHTTATTEAPSSPKRQSEESVSTTESVPVANLGNEVSDNGSLDSDSVQKIELVDPVGKTEGVKGDLQTDKDDDEGETWAPEESSRSVFAGALTSTSEGSGSFRSLSGKTDEGTSGGGSLSRLSGLGRAARRQLAAILDEFWGQLYDFHGQITQEAKSKKLDVLLGVDPKPSVSQKIDPTGNQSSGFFPLVAERGSDFLINSSIYDSPKKQRMPSNVGLSYGLQTGSSASWSTHMQLLDAYAQSSSCSVADASERRYSSLRLPQSSDGWDYQPTTVHGYQMASYLAKMALDRNADALSTSLDPLTPKTSSFVPTNYRDSTTYALGQKLQNEITSLNSSTMHNPVASRNSTLQAERPYYDSCSYGPVENPGSTKKYHSLPDISGLAVPLRDSYLSDRSAQWGTPIGNTAYEQSLYSNTGSRAEVPLPFDELSPSKLYREALSVQLTPNSDTSLWSRQPSEQLFGVAGRTRCVGDGTGTRQNLVMRETPSQVDLEAKLLQSFRCCVAKLLKLEGSDWLFRQNNGVDEDLVGRVATRESFFYEAESREVNQIVYMGESQYLSTDKKISPGLKNEDASLSRFLVSSVPHCGEGCVWRVDLIVSFGVWCIHRILELSLMESRPELWGKYTYVLNRLQGVLDMAFSKPRTPLPPCFCLQVLAAHARRSSPPLCNAPSGKPGRGKCTSASMLLDLIRDVETAVSCRKGRTGTAAGDVAFPKGKENLASVLKRYKRRLSNKPVGAVEGGSASRKVPILASYAS
>gnl_Nelnu_v1.0_NNU_005820-RA
MRDMEADPTGINQMKDVAFRLFPAVGPMLLISMGYIDPGKWASAVEGGAHFGSDLVLQMLVFNFAAILCQYLAACIGLVTGKNLAQICSEEYNKSICIFLGVQAELSIIALDLTMILGIAHSLNLLFGVDLFTCVFLTALDAVFFPIFATIMEKCKEKVPYISIAGFILLSYILGMLFSQPEIPFGINGMLTRLNGESAFTLMSLLGSAIMPHNFYLHSSIVQQQQLQKPSHASKNALCNDHFFAILCVFSGIFLVNYVLMNSAATVFHNAGAVVLTFQDALLLMDQVFRSPMAPFALFLILFFSSHITALTWNLGGQVVLHYLFTVDLPVWLHRATIRTFAIVPALYCAWNSGAEGMYQLLIFAQVMLAMLLPCSVIPLFRVASSSSIMGALRISQFVEFLALMTFFGMLGLEIIFVVEVVFGNSDWVGSLRWNMGSNIAFSYVIVLAIASVSLCMMLWLATTPLKSASANPDAQMWKWDLQYSRPELFMEGEEMGLVRTTYHGEETAAEEPAFEKSLESRSDGSAMELDVDLPEMIMDSDQEPHATPIEEKCTSTAVLSSPIRHSEESGSTVELAPVATVGSEVSDGGSLDSESVQKFESVDPVGKTVDFEGELQTEKDEDEGEAWEPEESSTVISAGGPTLTSEGSGSCRSLSGKNDEGISGGGSLSRLSGLGRAARRQLAAILDEFWGQLYDFHGQVTQEAKSKKLDVLLLLDLKPAVSQKVDPLGNECSGFLPLAERNSSIYDSPKKQRMPSSVALSCGLQTGSSGSWSTQMQLLDAYTNSSSRNIVDAGERRYSSLRLPPSSEGWDYQPATVHGYQVASYLSRMVSERNADLLGIPLDPPTPKSSSFVPTNYRDSISFALGKKPQNGISSLSSSSIQNPIVSRSSTLQAERPCYDPCSYGPVENAGSSAYTKKYHSLPDISGLAVPLRDSYLSEKSSPWDSSIGFGPSVGKPTYEQSLYSNSGSRAGVPLPFDELSPSKFYRDALSVNMRPNSDTRSLWSRQPFEQLFGVAGQTQCVGDGVGTRQNLVKQETTCLLDLEAKLLQSFRYCIVKLLKLEGSDWLFRQNDGADEDLIDRVATRERFHYEAETREVNQILGVSQYFSSDKKTSSGLKNEEAGLARFLVSSVPHCGEGCVWKVDLVVSFGVWCIHRILELSLMESRPELWGKYTYVLNRLQGILDLAFSKPRTPLPPCFCLQVPATRARRSIPLPNGLPPSGKPGRAKCTSASMLLDLIKDVETAVSSRKGRSGTAAGDVAFPKGKENLASVLKRYKRRLSNKPVGTMEGGPGSRKVPIPTSYAL
>gnl_Nelnu_v1.0_NNU_013395-RA
MYLVYLFFVLLNAIELVFRSPMAPFALFMILFFSSHITTLTWNLGGQVVLHYLFTVDLPVWLHRATIRTFAIVPALYCAMNSGAEGMYQLLIFAQVLLAMLLPCSVIPLFQVASSSSIMGALRISQFVEFLALMTFFGMLDLEIVFVVEVFEMEMGSNIAFSYVVVLAIASVSLCMMLWLATTPLKSARVNPDAQMWKWDLHYSRPELSMEGEEMGLVKTTYHGEETAAEEPAFEKSLESRSDGSAMELDVDLPEMIMDSDQEPHATPIEEKCTTAVLNQSMSRSH
>gnl_Orysa_v7.0_LOC_Os07g06130.2
MDGQQLRSSESPASGGGGVTGGGAPHLFHALGPALLISIGYIDLGKWVAAVEAGSRFGLDLVLLALLFNFMAILCQYLAACIGTVTGRSLAEICHQEYSRPTCIFLGVQAGLSLLTSELTMIFGIALGFNLLFEYDDLITGICFATVVPNLLPYAISHLGKKMVGTLNACIAGFALLCYVLGLLVSQPQIPLTTNVIFPKLSGESAYSLMALLGANVMAHNFYIHSSVVQGQKRSAFAVGALFHDHLFSVLFIFTGIFLVNHVLMNSAAADSTNTLLLTFQDVVELMNQIFVNPMAPTIFLVVLLFSSHIISLTSAIGSQVISQHLFGINLPLSGHHLILKAFAIVPALYCAKVAGAEGIYQLLIICQIIQAMLLPSSVVPLFRVASSRLIMGAHRVSLHLEILTFLAFLLMLFSNIIFMAEMLFGDSGWLNTLKGNTGSPVVFPSTVLITVACVSVAFSLYMAVTPLKSGSHEAELQQEWSVPSQKELLNTTQDREETCAGNVTYEEDQRSDVVPSPRIQPVDCLKSALDYIDSSDTAIESDHDSQHSTAHTSTAPESCHSPSFIPEESKSVVAVDWPEPLEPISNAIVAEESTVESVDSKSTGERDIEVEPALLMDNDKEAPNILESDNKPLGGNNPSCASDDGPPSLTFSRGKGSDAGNGSGSLSRLSGLGRAARRQLAAILDEFWGHLFDYHGKLTQEASSKRFDILLGLDVRTPSSTVRADSQANEIPKSPMVRDNLQGSAFLGSSRDLMSTKNEMSNLDLTYGLQMGNNIGSSAWSQGMQLPSTQLQSSSNSLLDQGARLNSNFSTPSYADNNQFYQPATIHGYQLASYLKQMNANRNPYSSMPLDPQRLPKSSASAVPTYVDSVMHARNQNLLASLGATPSQIAATSRIGTMMAERSYYVPSTLDGNENAGSSAYSKKYHSSPDISALIAASRSALLNESKLGGGTIGSQSYLSRLASERSQYTNSVARPAAPLAFDELSPPKLPGDIFSMQQSPNPSARSLWAKQPFEQLFGVSSAELTKSEFNPAGRSGGMTKDDFSYKESEAKLLQSLRFCISKLLKLEGSGWLFKQNGGSDEDLIDQVAAVEKLLQQGTSDNQLLLGDTQQPPCDKADIQYMRVLPNCGDDCIWRASLVVSFGVWCIRRVLDLSLVESRPELWGKYTYVLNRLQGILDPAFSKPRSALSACACLHRDIRVLNSLRHSSLVATNSIPRQIRGSFTTASVVLEMIKDVETAVSGRKGRSGTAAGDVAFPKGKENLASVLKRYKRRLSSKGQQ
>gnl_Orysa_v7.0_LOC_Os07g06300.1
MKLILMVAFQAMSLISISTASLQYNFYGSSCPNAEQTISNVVYGLIDADPSMAPALLRLHFHDCFVMGCDASILLDPTKANGSPEKTAIPLRGYDAVNKIKAAVEAVCPGKVSCADILAFAARDSVAKSGGFVYPVPAGSRDGNVSSAFSVFSSIPSPFFDAGELVQSFAAKGLTVDDLVALSGAHSIGTAHCSGFKNRLYPTVDASLDASYAAALRAACPDGSAADDGVVNNSPVSPATLGNQYFKNALAGRVLFTSDAALLTGQNDTAEKVRENAGDLTAWMARFAASMVKMGGIEVLTGARGEIFGIALGFNLLFEYDDLITGICFATVVPNLLPYAISHLGKKMVGTLNACIAGFALLCYVLGLLVSQPQIPLTTNVIFPKLSGESAYSLMALLGANVMAHNFYIHSSVVQGQKRSAFAVGALFHDHLFSVLFIFTGIFLVNHVLMNSAAADSTNTLLLTFQDVVELMNQIFVNPMAPTIFLVVLLFSSHIISLTSAIGSQVISQHLFGINLPLSGHHLILKAFAIVPALYCAKVAGAEGIYQLLIICQIIQAMLLPSSVVPLFRVASSRLIMGAHRVSLHLEILTFLAFLLMLFSNIIFMAEMLFGDSGWLNTLKGNTGSPVVFPSTVLITVACVSVAFSLYMAVTPLKSGSHEAELQQEWSVPSQKELLNTTQDREETCAGNVTYEEDQRSDVVPSPRIQPVDCLKSALDYIDSSDTAIESDHDSQHSTAHTSTAPESCHSPSFIPEESKSVVAVDWPEPLEPISNAIVAEESTVESVDSKSTGERDIEVEPALLMDNDKEAPNILESDNKSLGGNNPSCASDDGPPSLTFSRGKGSDAGNGSGSLSRLSGLGRAARRQLAAILDEFWGHLFDYHGKLTQEASSKRFDILLGLDVRTPSSTVRADSQANEIPKSPMVRDNLQGSAFLGSSRDLMSTKNEMSNLDLTYGLQMGNNIGSSAWSQGMQLPSTQLQSSSNSLLDQERSYYVPSTLDGNENAGSSAYSKKYHSSPDISALIAASRSALLNESKLGGGTIGSQSYLSRLASERSQYTNSVARPAAPLAFDELSPPKLPGDIFSMQQSPNPSARSLWAKQPFEQLFGVSSAELTKSEFNPAGRSGGMTKDDFSYKESEAKLLQSLRFCISKLLKLEGSGWLFKQNGGSDEDLIDQVAAVEKLLQQGTSDNQLLLGDTQQPPCDKADIQYMRVLPNCGDDCIWRASLVVSFGVWCIRRVLDLSLVESRPELWGKYTYVLNRLQGILDPAFSKPRSALSACACLHRDIRVLNSLRHSSLVATNSIPRQIRGSFTTASVVLEMIKDVETAVSGRKGRSGTAAGDVAFPKGKENLASVLKRYKRRLSSKGQQ
>gnl_Orysa_v7.0_LOC_Os07g06190.1
MKLILMVAFQAMSLISISTASLQYNFYGSSCPNAEQTISNVVYGLIDADPSMAPALLRLHFHDCFVMGCDASILLDPTKANGSPEKTAIPLRGYDAVNKIKAAVEAVCPGKVSCADILAFAARDSVAKSGGFVYPVPAGSRDGNVSSAFSVFSSIPSPFFDAGELVQSFAAKGLTVDDLVALSGAHSIGTAHCSGFKNRLYPTVDASLDASYAAALRAACPDGSAADDGVVNNSPVSPATLGNQYFKNALAGRVLFTSDAALLTGQNDTAEKVRENAGDLTAWMARFAASMVKMGGIEVLTGARGEIFGIALGFNLLFEYDDLITGICFATVVPNLLPYAISHLGKKMVGTLNACIAGFALLCYVLGLLVSQPQIPLTTNVIFPKLSGESAYSLMALLGANVMAHNFYIHSSVVQGQKRSAFAVGALFHDHLFSVLFIFTGIFLVNHVLMNSAAADSTNTLLLTFQDVVELMNQIFVNPMAPTIFLVVLLFSSHIISLTSAIGSQVISQHLFGINLPLSGHHLILKAFAIVPALYCAKVAGAEGIYQLLIICQIIQAMLLPSSVVPLFRVASSRLIMGAHRVSLHLEILTFLAFLLMLFSNIIFMAEMLFGDSGWLNTLKGNTGSPVVFPSTVLITVACVSVAFSLYMAVTPLKSGSHEAELQQEWSVPSQKELLNTTQDREETCAGNVTYEEDQRSDVVPSPRIQPVDCLKSALDYIDSSDTAIESDHDSQHSTAHTSTAPESCHSPSFIPEESKSVVAVDWPEPLEPISNAIVAEESTVESVDSKSTGERDIEVEPALLMDNDKEAPNILESDNKPLGGNNPSCASDDGPPSLTFSRGKGSDAGNGSGSLSRLSGLGRAARRQLAAILDEFWGHLFDYHGKLTQEASSKRFDILLGLDVRTPSSTVRADSQANEIPKSPMVRDNLQGSAFLGSSRDLMSTKNEMSNLDLTYGLQMGNNIGSSAWSQGMQLPSTQLQSSSNSLLDQERSYYVPSTLDGNENAGSSAYSKKYHSSPDISALIAASRSALLNESKLGGGTIGSQSYLSRLASERSQYTNSVARPAAPLAFDELSPPKLPGDIFSMQQSPNPSARSLWAKQPFEQLFGVSSAELTKSEFNPAGRSGGMTKDDFSYKESEAKLLQSLRFCISKLLKLEGSGWLFKQNGGSDEDLIDQVAAVEKLLQQGTSDNQLLLGDTQQPPCDKADIQYMRVLPNCGDDCIWRASLVVSFGVWCIRRVLDLSLVESRPELWGKYTYVLNRLQGILDPAFSKPRSALSACACLHRDIRVLNSLRHSSLVATNSIPRQIRGSFTTASVVLEMIKDVETAVSGRKGRSGTAAGDVAFPKGKENLASVLKRYKRRLSSKGQQ
>gnl_Orysa_v7.0_LOC_Os03g49400.1
MEGVHGIESLATGDGWHHLSRTLGPVLLISMGYIDLGKWVETIDAGSRFGYDLVILVLLFNLSAILCQYLSMCIGMVTGKNLAEICREEYSPSICVILGIQAGLSLLTAELTMLSGISVGFNLVFEYDDPIAGLYFASVVVNLLPYTMSYLGKRMAGTLNACVAGFALLCFVLGLLVSQPKIPVDMNAMFPKLSGESAYSLMALLGGNVIAHNFYVHSSVVQGQRQSTTLSLGALFHDHLFSILFIFTGVFLVNYVLMGSAAVESNNTLVTFQDSVDLMNQMFMNPMAPIVFLVILIFSSHVISLTSIIGSHAILKNFFGVNLPHSAHHLLLKAVAMVPTMYYAKVAGSEGIYQLLIICPVIQAMFLPSSVIPVFRVSSSRVIMSRYKISLYVEILAILAFLLLLFTNIIFAAEILFGDSTWTNNLKGNTGSPVVLPHAIVVLISCASITFTLFLAVTPLKSASNEPETQELSEHSQREDPDTTYQREASNEPETQELSEHSQREDPDTTYQIEVSNERETQQLSEHSQIEDPDTFYHREELSLVEQKEDHTTSTINAIPRISSESYQTSALEHNDFPDITVESGHGTQQLTAFVPIIPEVSSSIKHKEPKSVVIDQTEPVPKVCTATVVEHNTAENIKMKSTTSKHVQEEAGASMDYDTEASYNAEVSKSSGNKAPPISDDPTSLTLSKGRDSDAGYRGSNLSRLPGLGRAARRQLAAILDEFWGHLFDYHGKLTQEANAGRFNFLLGPYPKAVRSDNQAIEASRSPLMRDAIRGSATIQKSWDSRAKEVSSPGFNFVLQMGRIGSSNWSESMRLSNADIPRPTSTLFEQNTQFYSNYNVPSYPDNQFYQPATIHGYHLATSLKSMNASHSTHSSISLDPRRLPRSSESAGSNYADSARYARNQDVIGSQGTASQNTTMSCLDTMTVERAFYNPASVNEIEGVGSSAYSKKYHSSPDISALIAASRNYLPNEVNLGGAAGSSSYFSNLACERSQYVNLGSSSTAQFALSKHSQPNFHRDTSSMQSSVNPSTESIWAQQPFEQLLGVSRAELNKGEGNTDQRSSGVTKHDFSNKEYEVKLLQSLRFCIMKLLKLEGSGWLFEQNGGCDEKLIDQVAVAERVSQHTTENQLSADLQLHSSDEDLQPLQRNDNRDANCMSLLPKCGDDCVWQAPLIVSFGVWCIRQILNLCLVESRPELWGKYTYVLNRLQGILDPAFSKPQKPMKGCVCLQKVAKPISGTFTTAGMILEMIKDVEQAISSRKGRSGTAAGDVAFPKGKENLASVLKRYKRRLSNKTSAGQ
>gnl_Phavu_v2.1_Phvul.007G150600.1
MEAETLTANHPPSFLHRSLPAVVPTLLISIGYVDPGKWVAIVEGGARFGFDLMAFALIFNFAAIFCQYISAKIGVITGKDLAQICSDEYDSWTCMLLGVQAELSVIVLDLNLILGMAHGLNILFGWDLFACVFLTATGAVFHLLLFVLLDIEKAKIVGLFVSGFVFLTFVLGTLINQPDIPLSINGILTKLSGESAFVLMSLLGATLVPHNFYLHSSIVQWHQGSTTISKDALCHNHFLAIICVFSGLYLVNNVLMNAGANEFYSMGLVLTTFQDALSPMEQVLRSPIAMLAFLLILFFANQTTALTWSFGGEVVVHSFLKLDIPGWLHYATIRVIAVLPALYCVWSSGAEGMYQLLIFTQIVVALQLPSSVIPLFRIASSRSIMGVHKIPQFVEFLALIIFIGMLVLNIVFVVEMIFGSSDWVGNLRWNVGNGVSLSYLVLLCTAFASFCLMLWLAATPLKSASIQLDEAWNWGMPQAIPEPRIDSEETDLSEKSYHGDASVQVMEPSPALTRTLEYSELPVASFLHELPETILEPDVPVITVRETHSFTSFPCSPTPVVKESISTSESEAVAAASTETSGIRLVDAKTLKTETSASVEKTVEDSIAERDDDDGDLWETEEISKVVSLAPSSAPDGPASFRSLSGKSDDGGNSLGSLSRLAGLGRGARRQLAAILDEFWGQLYDFHGQFTQEAKAKKLDVLLGVDSRLTGSLQKMDTCGKEYPEKWISAGSIPDSLMNSASYDSPRQHRMQSNFEPSYGPRRSYSSVRTNPMQFMDEYVQTSNRNLLSAGERRYSSVRNVPTSRSWDYQPTTVHGYQVASYINQIGKETNSDNLNGLMESPSMGIMSNYRNSIGNTNNNYRNSIALAMGQKLQNGSGLSQPPGFQNIAVPKNSQLPSERSCYGPADNSVSSVNAKKYHSLPDISGYAIPHRDAYISDKSAPWDGSVGGYRSSTGRTHHEQSLYSNSGSRAGAPLAFDVLSPSKVYSNVLSSQLSSGLGTGSLWSRQPFEQFGVDDRVHSASTEDVGNRRSAITQETTSVVDIDGKLLQSFRSCILKLLKLEGSDWLFKQNDGADEDLIDRVAAREKFFSEVETTEMNQANAMGEARYFSSDGKTFSSMKNNEANWSNFSVTSIPNCGEGCVWRADIVISFGVWCIHRVLDLSLMESRPELWGKYTYVLNRLQGIIDLAFSKPRCPMTACFCLQVPMTYQIKSSSPPSNGMLPPASKPGRGKCTTASVVFEMVKDVEIAISSRKGRTGTAAGDVAFPKGKENLASVLKRYKRRLSNKPVGTQEGIRKIPTSAPYNS
>gnl_Phavu_v2.1_Phvul.001G177500.1
MKSKSKMEAETLSPNHPPSFLRQSLPAIVPMLLMSTGYVDPGKWVATVEGGARFGFDLMAFMLIFNFAAIFCQYISARIGVVTGKNLAQICSDEYDTWTCMLLGVQTELSVIMLDLNMILGMAQGLNLIFGWDLFSCVFLAATGVVFHILLAVLLDIEKAKFLGQFVAGFVLVSFILGMLINQPEIPFSMNGILIRLSGESAFVLMSLLGANLVPHNFYLHSSIVQWHQGPASISKNALCHNHFLAILCVFSGLYLVNNMLMTTSANEFYSTGHVLLTFMDALSPMEQVLRNPMALLGFLLLLFLANQITALTWSLGGEVVVQGFLKLDIPGWLHYATIRVITVSSALYFVWSSGAEGMYQLLLFTQVLVALQLPSQVIPLFRVATSRSIMGVHKISQFLELLALIIFIGMLGLNIVFVVEMMFGNSDWASDLRWNVGSGVSISYVVLLTTSFSSLCFMLWLAATPLRSLSVRLDSKIWNWDMPKTLPNPPIIGDKSYLTETRCREDASMQVEEPTPAVAKTLEYPDVSYPSFHPALPKSVMEPELHVNVARANHSAMLASTSESEVVTTVINKISNSQLEDTKSITMETNNPIEKTMEVEGDSNVERDDDDDDGDSWEAEEPSGLVLANVPSSTSDGPASFRSLNGKTDEGGNSFGSLSRIEGLGRAARRQLAFVLDEFWGQLFDFHGHITQEAKANKIDLLLGVGVDLRPTSSLQKVDASRKDYSEYSGSVRGRASNTLANSDLYDYSKQPMMQSNSESYGLQRSTSSMRTDPIQLVDAYVQNSTHNLLDSGERRYFSVRNLHSSEARDYQPATIHGYQTASYLSRLGKDTDSANLNGPVDLSSLKSPSIVNAKYRDSLAFALGKRLCSGQSVGQPPGFPKVAISRDCQLQSERSHYDVCSSGSADNSVNSVNTKKYHSLPDISGYSIPHRSAYVSDKNAPSDGSAGYGSYASRTCYQRLPYSNSGTRTGGHLTFNELSSSKAYNEALSSQLNSGFDTGSLRSRLPCEQFGPEKNRNIAMEGVGSRPKAIVQETTFVDMERKLLLSVRLCIVKLLKLEGSDGLFRQNGGADEDLIDSVAVREKVVCELETRETSQVNHVGEAQYCIADRKLSFSSSPVPNCGEGCVWRTDLIISFGVWCIHSILNLTLVESRPELWGKYTYVLNRLQGIIDPAFFKPRSPLAPCFCLQVLTAHQRKLNPHLSNEMILPTAKPGRGKCTTASGLLELIKDVELAISCRKGRTGTVAGDVAFPKGKENLASVLKRYKRRLSNKPAGTNEGTGSRKTPR
>gnl_Phypa_v3.3_Pp3c27_2050V3.1
MAHDVPQRVDTSSPMPKWMDSSPSMAKYVPALAPIVLIAIGYMDPGNWASAIEGGSRFGFELVWVVILSNVMAALFQTLATRLGLVSGKHLAEICREDYPRPVCLLLWFLSEVSIIALDLTMVVGTAVGLNLLFGFPVLPSILLLAFDGIILMMALPIVGVHRAELAAGCIVGVVILCFGLGTLLSRPSAFAFLGGVWPKVRGDSLYTAVGLIGANVVPHTFYLHSALLQGQHKLGSKAKELVVQENMRDTIGAFAIAMLANLAVLVVAASTFHNVGLVILTLQDAYALMEQILSNSIAPAVFGLALICAGQLSSLTGTLTGKVTMEGFLDMSMGPWLHRSLVRGAAVIPAAFCAWRYGSEGLYRLLLFAQIIIAMELPFSALPLIKASASEARMGSYKISSLVESVAWISVALVVAANIWMVFDVLLDEIDEFAGFAAHLESLLGTDSFGHYGEDTLNTSVFALVLIGIGLCVGFLIWLVVTPLRIDRIAMERKWVQEYELFERNEVMRGSQDIVEDSLRVVEYPPDPAITEVYDMIPITQDVMLANDLLDLEYSSRPESALSGLDGDSALELGRGEVGRGELAFWPSTVSTSSSDIDDLVSKSTELAYPPEPVHVNDLNRTSDLNTAAEPFIPAARKRVVDPVLISADTPHVADNEIPLQVVEPPLEVTMVNQSEVSAASEAVVHDWNLSDKPSEDGKLVKSSSSPDDERKLDPSIEVTSSGHDRSHVLTEPEIAGTIETFLKDASLPSKKTTETKKPRPNHGSIAVRRQVSLAADDVESIALKEAEAEADADLIEKDDDEGDDLEHENVVVGPLSYGTLGHSYSNLTYEGTGSARSQGARSDVSEGSVGGSGSGSLSRLSGLGRAARRQFAAYLDEFWGKLFDLHGQPIASKVGTRTNAIGSTAGPQSSPYDNPCIQTRSVDPGAYLPRVSSPADVCLGGENNGYSLRNQREPLKSTNSLHLPVDQHLEDAFARAQSHTTRTTSSGFPGLPDFSVRSGSLGSPYLPERQYSSMRLPSFSEEIDRQPATIHGYHVPSFLGGRSATSSPANKSTRPMSSFEVYGSESVRTLSGQASVQQPLGIGVQRDFEGSLYGGGFHGSSEDARQSIRSMNALPNRSAMNHRVTGERDLNGPKSWDSRMTTLDPLVYRATGELYQPSSGHSPIGRLGSTSRGGAPLSFDDLSPSVSHRDGFSIQSAQSENSLWSRQPFDQLFGGVTERTTDGESGRSRGGSGSMGSSRSGNINGRSGKTGSGSDSLSNASTAFSSWPDTDLEMMDNLRTCICKLLCLEGSEWLFRFDNGSDEDLVAAVAAVEKMHLEADAPDRVSRNERWQAHGRPVSSLLKSSNEARRVSYCGESCVWGKGLLVSFGVWCVHRVLELSLMESRPELWGKYTYVLNRLQGVLEPAFSKLRLVAPMCNCVLEVSEILNMRAVRGGLTKQGSNSFRVDSLNGDHLNSPQSSYPYPSSWGRNSSSTKGKGASATVFLEMIKEVEQAVGSRKGRTGTAAGDVAFPKGKENLASVLKRYKRRLGNKPPGAAGGGGGGGGGGGGGGTGGSGRRTNNGYAQSLVFAACL
>gnl_Phypa_v3.3_Pp3c16_16830V3.1
MLSEASIIALDLTMVIGAATGLNLLFGFPLLPSVLLLSVDGIILMVALPMVGVHRAEMVAGTIVGVVLVCFGLGALLSGPTAPAIISGLWPKVRGDSLYIAVGLIGANVMPHTFYLHSALLQGQHKLSSKAKEIVVQENMRDTIGAFGVAMLANVAVLMVAASVFHNVGLVILTLQDAHALMEQILSNSVAPAVFGLALLCAGQLSSLSGTLTGKVTMEGFLDMSMRPWLHRSLIRGAAVIPAAFCAWHYGSEGLYRLLLFAQIVIAVELPFSAVPLVKASASESRMGSYKIPSLVESIAWVSVALVVVANIWMVFDVLLDEIDEFSGFAAHLESLLGTDSFGHHGEDTLNTSVFALVLIVIGLSVGFLIWLVVTPLRVDRIAMERKWVQEYELFESQTLSDDRLGVLEYSSDPTTSEVYDMIPMTEDIMLVNNLVGLEYPSRQESALSSIDTDPALELGRGELVKWTSTVSTSSSDIDDIVSNQPELVYLSEPAQLNGLVRTSELNEAAEPFIPSGKSLSSEPVLTSPHLPHESDKETPLKVVDPPVDATVFNQLRVPAYSKVVSHDLNVIAKPVDDSMVVASLPSVVDEKKQDVVQEAPFGHDRGHILTEPEIAGTIETFLKDASLSGDGLTKKSTAPPPQRLVAVRRHEPLAADEAESIALKRAEAEADADLIDKDDDEVDDFDHEDVVVGPLSHDNLRRSYSNLAYEASGSARSLGGRTDASEGGGSGSGSLSRLSGLGRAARRQFAAYLDEFWGKLFDLHGQPIASKGSTRLSALGSSIGPLSLPFDNPGITPRSGDPGAYLGRLNSPPDGYLGGESNGYGSKRGPSKSTSSLHQQVEQHFMDAYARAQSHATATTSSGFLGFMHDYSGRSGNSGSLQLPERQYSSMRLPTFSDEFDREPATIHGYYAPSFLGGRSATSSPALKSTRPMSSLDMHGAASARALSGQLHVQQPLGVGVQGEFEGSLYGGGFQGSLEDAIQSLRSMHALPSRNAMNCKVNADRELNGPRSWDSRMATVDPLVHRATGEIYQPSSGHSPIGRIGSMSSVRAPLSFDELSPSVTHRDGFSIQTAQSENSLWSRQPFEQSFSGMTDPSANGGSSRSRGGSGGLGTNRNGTVGGRPGKTSGGAESLSNASTAFSSGLDADLDMMETLRACICKLLCLEGSEWLFRFDNGSDEDLVAAVAAVEKMHMDADSPDRVSRNERWQAHGRPVSSFLKGSNDARRVCYCGEACVWGKGLLISFGVWCVHRVLELSLMESRPELWGKYTYVLNRLQGVLDPAFSKPRLVAPMCNCVIEVSEILSRRAPRGGLIKQGSNGFRIDSTNGDHVSLPQSSYPFPWSWGRNSSSSKGRGASATVFLEMIREVEQAVGSRKGRTGTAAGDVAFPKGKENLASVLKRYKRRLSNKPPGAAGGGGGGGGGGGGGRRSNNGFAQALVFAACL
>gnl_Pinta_v2.0_PITA_000022978-RA
MAMPWLDIAYKLLDISAIQGYTHKFPDNNEEWLPKFNGTNVITIEEHMDEFYWRVGGRDIPLEDVVMRLFSLSLEEGVIDWWDCPGHALCMEFRDCRYLSVADIFSDMSFGDSEWIGSLRNIGAGMAVPFILILMFASLSLGFMLWLIATPLRCANQKAEVQRWFEGPETPYEHKEHLISRETVAYDLNSEAISEAVVDTSESKGTRIDKTLPVNDLKPGKDLKVCSKDIEVHPMEHTVPESGFSSAEIVPDIDFPQVPDVINVNEFPFVDSQAPLNSFSTESSLASIPAPSSDGLCTDSVPNVSKPSRIESEISVLKETELELDTEMEKYDDDGDGWEHEEVPTGMSESSYTLTHEEPGSCRSIGGRSDDGGSGSGSLSRLSGLGRAARRQFASILDEFWGKLFDFHGQLTEQARLKRLDLALGIKVVQAQGSVTSNGTIGRESKYLQEQDKILWQKGQANEHLGVLDSCIKTSEHLSGMDLSTGAHIYDTSLGSWASPMALRSSYARQVAPSFNKRQERDQRNPLVQRPAGELDMRYRSLGSSSFRTDFKNLPVSQMGTYNDDVNNQVDQVPLSFDELSPSQLHKDGFSLQSTSKAENNSLWSRQPFEQLFGMSGIGSGRGYVSERNRKSRTVSNTHESVSCGDSEVEMLQNLRCCIVKLLRLEGSEWLFNQDGGFDEELIDLVAAREKFLHEADTYESSKLYNSDAQNQRQDYKFAPIPNTRESASVLVQSVPHCGEGCVWVVSLLVSFGIWCIHRILNLSLMESRPELWGKYTYVLNRLQGILEPAFSKPRPVLPPCFCLQIPLLKDAYGRKMAFLDSTLSNEPSATSFQNYCHGRSINSKRQGASASAFLEIIKDVEIAVGSRKGRTGTAAGDVAFPKGKENLASVLKRYKRRLANKPPGILENNGGRRKVHG
>gnl_Poptr_v3.0_Potri.006G127100.1
METEFVNANHLPHFLRRALPALGPGLLIAIGYVDPGKWAATVEGGARFGFDLVLPMLIFNFVAILCQYLSARIGVVTGKDLAQICSDEYDKWTCMFLGVQAALSVIALDLTMILGIAHGLNLLFGMDLSTCVFLAAVDAVLFPVFATLLERCKASFLSTCIAGFLLLLYFFGVLISQPEIPLPMNGMPIKLSEDSAFALMSLLGASIMPHNFFLHSSMVLQHQGPPNISKGALCLNHFFAILCIFSGIYLVNYVLMNSAANVFYSTGLVLLTFPDAMSLMEPVFRSPVALCVFSLILFFANHITALTWNLGGQVVLQGFLRLDIPNWLQRATIRIIAVVPALYCVWTSGVEGIYQLLIFTQVMVALLLPSSVIPLFRIASSRQVMAAYKISAFLEFLALISFMGMLGIKIIFVVEMVFGDSDWAGNLRWSTSGGSSTSYTVLLITACSSFCLMLWLAATPLKSATHLDAQVWNWDVQNTVSEPSMQIEEEIFSETRYTEEESIGGQEQLSGPGKSAESYSDVTVANADPDLPVTIMESDQEHHLTTIKENHSEITFSSPGTFYEEETSPIIESVSLSAAMNVVPGSELLGAKKIDIESMDSVEKTVDIDGDFHAEKEDDEGDSWEPEESSKGVPGSTSSLTSDGPGSFRSLSGKSDEGGNGAGSLSRLAGLGRAARRQLASVLDEFWGQLYDFHGQTTQEAKTKKLDALGVDLKPSLLKVDTAGKEFSGYFSSVGGRASDSQIHSSLGDSPNHLRVPSNIDSSYGGQRGPSSLWSNHMQLMDAYAQGPSRSIADSSERRYSSVHTLPSSDGRCIQPATVHGYQIASIINQIAKERGSSSLNGQMDSPAPISPSLGPRNYRDPLTVAMGQKLQNGPSSSQPPGFQNLAVSRNSTLQSERHYHDVYSSGSADDAGKSANTKKYHSLPDIAGLAGPYRDLYMSEKNAQWDKSVGFGSSVSRTGYEQSYYSNTRSGAGAGHGDAFSFHMTPDPGSLWSRQPFEQFGVADKSRVVGSGLGNRSNSINREVISPVDPEAQLLQSFRRCIVKLLKLEGSDWLFRQNDGADEDLIDRVAARERYLYEAETREMNCVANMGESPYLYSDRKSGSVLRNDDAAITNIMVSSVPNCGEGCVWRVDLIISFGVWCIHRILDLSLMESRPELWGKYTYVLNRLQGIIELAFSKPRSPMSPCFCLQIPASHQHRSSPPVSNGMLPPASKPGRGKCTTAATLLDLIKDVEIAISCRKGRSGTAAGDVAFPKGKENLASVLKRYKRRLSSKGIATLKGGERRKGVEPSSLSVGILAVGCQSPCVLF
>gnl_Poptr_v3.0_Potri.016G090800.1
MDTEFANANHPLHFLHRLLPAVGPGLLIAIGYVDPGKWAATVEGGARFGFDLVLPMLLFNFVAILCQYLSARIGVITRKDLAQICNDEYDKWTCMFLGVQAALSVIALDLTMILGIAHGLNLLFGMDLSTCVSLAAAEAILFPFFATLMERCKASFLCTCIAGFILLLYFFGVLISQPGIPLSINGTRTKLSEESVFALMSLLGASIMPHNFFLHSAIVLQHQGPPNISRDALCLNHFFAILCIFSGIYLVNFVLMNSAANVFHSTGLVLLTFPDAMSLMEQVFRSPVAPFGFSLILFFANQITAFSWNLGGQVVLHNFLRLDIPNWLQRATFRIIAVVPALYCVWTSGVEGIYQLLILTQVMVALLLPSSVIPLFHIASSRQVMGVYKISPFLEFVALISFMGMLGIKIIFVVEMVFGDSDWVGTLRWSTVSGSSTSYIVLLITACSSFCLMLWLAATPLKSATRLDAQVCNWDVQNAVSEPSTLIEEEFLTENICTGEELIERQEQLPEPGKSFESYSNITVANADPDLPETIMESDQELHLTTIKEKHSEVAFSSPQTFYEETSPTTESASLSASVNLVPDAELLVAKKAKIESMDPVEKTLDIEGELHTEKEDDEGDNWEPEDSSKGVPGSTLSLTSDGPGSFRSLSGKSDAGGNGAGSLSRLAGLGRAARRQLAAVLDEFWGQLYDFHGQITQEAKTKKLDALGVDLKLASSQLKVDTAGKESSGYFSLVGGRASDSLINSSLCDSPKQLRVQSNIDSSYGVQRGPSSLWSNHMQLLDAYVQGPSQSIADSSERRYSGVRTPPSSDGWDNQPATVHGYQIASIANRIAKDRGFSSLNGQMESPAPISPSLGPRNYRDPLTVSMGKNLQNGLSSSQASGFQNLAVTRNSPLQSERPYHDVYSGSADDTGMSANTKKYHSLPDISGLAGPYRDLYMSEKNAQWDKSAGFGSSVGRSAYEQSYYSNTGSGAGGPLSFNGLSKGHGDAFSLHMTPDPGSLWSKQPFEQFGVADKIRAVGSGLGNRSNSINREVTSPVDSEAQLLRSFRHCIVKLLKLEGSDWLFRQNDGADEDLIDCVAARERYLYEAETREMNHVDHMVPHCGEGCVWRSDLIISFGVWCIHRILDLSLMESRPELWGKYTYVLNRLQGIIELAFSKPRTPMSPCFCLQIPASHQHRSSPPASNGMLPPASKPGRGKCTTAATLLDLIKDVEIAISCRKGRSGTAAGDVAFPKGKENLASVLKRYKRRLSNKLIGSK
>gnl_Prupe_v2.1_Prupe.6G235600.1
MANLESANPSANNMLGVLHRLLPVVGPALLISVGYLDPGKWAATAEAGARFGSDLAALMLIFNFAAILCHYLSARIGVVTGRDLAQICSEEYDKGTCIFLGVQTEVSVILSDLTMILGIAHGLNLLFGWDLFTCVFLTAVNAVLYPLFSTLLETCKAKVLCVCIAGFIQLSFVLGVIISQPEMSFSMNGMLTKLSGESAFALMSLLGASIMPHSLYLHSSIVQQYQCQPTVSRDALCHHHLVAILCIFSGIYLVNYALMTSAENEYSGLGLLTFQDVMSLIGQVFWGPIVSGAFLLVLFVSNQITTLSWSLGGQVVLNDFLKLDLPGWLHCATIRIIAIVPALYFVWSSGAEGMYQLLIFTQVLAALLLPSSVIPLFRIAASRPIMGVHKVSQFVEFLSLITLIGMLGLKIIFVVEVIVGNSDWVNNLRSNAGSSMSVPCVLLLTACATFCLMIWLAATPLKSASARLEAQVWNWDMHMGSPDSITKKEEINISEPKYHREVSVQKHEPSPSFGRALDSDSEVASFDLDLPETITEPDEEHHLTTVVENGSRITFPHSPKCHMEGSTSTVESTPVSTVVNEVSDVTLEGTSALKIESTEPIEKTVGVEGVEGDLPNEKDDDEGDTWEPEDSLKGVSESTAPLTSEGPGSFRSLSGKGDEGGSSAGSLSRLAGLGRAARRQLAAVLDEFWGQLYDFHGNVIQEAKAKKLDLLLGLDSKAASSSLKVDTSAKELSGYFPSAGGRGSDPIMNSSLYDSPKQQRVQSSLESYGVQRGSSALLPSRVQLLDAYVQNSSRSVIDSGERRYSSVRSLPSSESWDYQPATIHSYHPSYLNRIAKDRGFDNLNGQMESAALQSASSLGAANYRDSLAFTMGQKLQNGLGSGQASIFQNHTVSRNSPLQSERPYYDLHPSGIAENVVSSANAKKYHSLPDIHRDLYMPEKSANWESPVGYGSSTGITNYESSLYSNSGARTGAPLAFDQLSPSQVYRDAFSSQQNSSFNTGSLWSRQPFEQFGVADNNRTIGSGGFGYRAGSVSQEATSVADSEAKLLQSFRHCIVKLLKLEGSDWLFTQNDGVDEDLIDRVAAREKFLYEAETREMNRTVHMGEPQYHPSDRKSVSALKNNDANCTSFMVPTCGEGCIWRSDLIVSFGVWCIHRILDLSLMESRPELWGKYTYVLNRLQGIIDSAFSKPRTPMSPCFCLQISAVHQLKSSPSFSNGIPPAAKPARGKCTTAVTLLDIIKDVEIAISCRKGRTGTAAGDVAFPKGKENLASVLKRYKRRLTNKTAGAHEGPGSRKVQTSAPYGS
>gnl_Selmo_v1.0_447098
MRIGVPSGSYISLLAPALLVSIGSIDPGNWATSIEGGSRFGYELVWVVFLANLIALLLRSLATHLNLVSGKHLAQACHDEYPSGVCLLLLFLSELSLVVLDSAMVLSSAVGLNMVLGLPVLVGALLVALDVFFLMGFVPFLGPGKAEVILGVIVLSMVLVFVLNAFVSRPPVVPILGGLWPRLKSDSLYAVVGLLGANIMPHNLYLNSALGQEQRKADRICCAPTILDFILTAGMPAAINLAVMVVAASTFHSAGFAVLTLQDGCVVMEQALSRSVAPLAFGSALLAAGVFSTLTGTLVSQVASEGLLGKRIDAWRHRLVMRAAAVTIAVFCAWSYGNEGIYQLLVLSQVILALQLPFTLVPLIRLTSSAAYMGKNKISSLWEVLAWSVLAFVISLNLCLVFSTLFSQSEEFGGSTNWEFVAGSDSNSLTVPVALTVVTAAVGFLVWLIFAPIRSDTPAFAVEEKDGQPMDKEKDLVYYIPLDGNSSRSSDVGTVEDIINTERAELISESEVGTVTVVESEADECLPVLQQSEVDASHLSDSVREDTGEEEASITATSNSSDVGTEECPSSRVDHHHIDHHIEPEPTSVPTNDNVPYSSGETSAVASSEIGGLDKDAISLEKDEEEAESWENLEQDCAVMSSALSLTYEGIESVISTRKESSDGCSHGSESGSLSRLSGLGRASRRQFAATLDEFWGRLFDLHGQPVRSDSVIKPSVSQNSRTTHSDNGPFAAPRQAAKRDYKSCFSGSVDPFGRVHSNLAASTSSQSPSNRWCFDYKSGYSGGDQRYSSLRSFAAHEDLDCQPATIHGYNIASYTRPGSVEQQSSARARSSLHLDVASRTGGCLSQVPASYYAKANFDQSDTMTRVFQPTQDMFSASKGGQRGVDDTSSWLPRSTDYEQWSSFSNNSVDKWNPLVYRATGELDKSLLSHPIGRSENSERTTLSFDDISPSQTHRDGFSIQAAAQQTESLWSRPVEHLFGAPGEQKSVATTNNANNNTKAFRLSTGVEFGLDTLEQLRLCVRKLLQQEGSEWLFQIDNGCDEDVIAGVAAREKSLLDLSEPGEAASVYSNGTSIWSVNKVVVPGVPHCGDSCVWGSGLLVSFGVWCVHRVLELALMESRPELWGKYTYVLNRLQGILDPAFLSPRTVLPPCICLQGYQLVGRRNDAAGWSSYPFPWPWGRNTSNPSGKAASGNLYLDMIKEVETAVGARKGRTGTAAGDVAFPKGKENLASVLKRYKRRLGNHKSGSCNRR
>gnl_Solly_v2.4_Solyc09g007870.2.1
MESETLTREYRQPSMLQRVLSASVPMLLIAVGYVDPGKWAAMVDGGARFGFDLVMLVLLFNFAAILCQYLSACIALVTDRDLAQICSEEYDKVTCIFLGIQAEVSMIALDLTMVLGTAHGLNVVFGVDLFSCVFLTATGAILFPLLASLFDNGSAKFLCIGWASSVLLSYVFGVVITLPETPFSIGGVLNKFSGESAFALMSLLGASIMPHNFYLHSSIVQQGKESTELSRGALCQDHFFAIVFIFSGIFLVNYAAMNSAANVSYSTGLLLLTFQDTLSLLDQVFRSSVAPFTIMLVTFISNQVTPLTWDLGRQAVVHDLFGMDIPGWLHHVTIRVISIVPALYCVWSSGAEGLYQLLILTQVVVALVLPSSVIPLFRVASSRSIMGIHKISQLMEFLSLGTFIGLLGLKIIFVIEMIFGNSDWVNNLKWNIGSSVSTPYVFLLIAASLCLCLMLWLAVTPLKSASSRFDAQAFLQTHVPEPYSECNQLGASNAMFGLVEGSSQKQEGAFHVEKSLVTHPDLSTKDPDQLLPESLLDFEKVHQLATIDESKSETTFSAPAVVHPEVPVSAGASPSVKSVCNEVSGVVSVDTSVFNTETVDVAEKTLRIEGDMANDRDDGDSWEEPEEAIKGVSENAQSFISDGPGSYKSLSGKLEDTGSGTGSLSRLAGLGRAARRQLTEALNEFWGQLFDYHGMATAEAKSKKLDIILGLDSKMNPKPAPASLKVESSAYIPSGSARIPEPLINSHVYSPKQQFASNIVDSAYRVPKEPSSTSSMWSNHMKLVGAYVQSSNSNMLDSGERRYSSMRIPATSAGYDQQPATVHGYQITAYLNQLAKERGSDYLNGQLESPSPRSVSSLTSNYAEPLARVSGQKPQSGVSSRAPPGFGNVPVGRNNSMQPTNTTSVDHSSTETAESVAGSANSKKYYSLPDISGRYVPRQDSIVSDARAQWYNSMGFGQSGGRSTYEQAYMSGSLRAGGPQRYEHSPKVCRDAFSLQYSSNSGTGSLWSRQPFEQFGVAGKPDVGSGDHGTVLSSSAQESTSTVDLEAKLLQSFRSCIVKLLKLEGSEWLFRQDDGADEDLIGRIAAREKFLYEAETREISRLTNIGESHFSSNRKPGSAPKPEEMDYTKFLVMSVPHCGEGCVWKVDLIISFGVWCIHRILELSLMESRPELWGKYTYVLNRLQGIVDLAFSKPHSPTSHCFCLQIPAGRQQKASPPPISNGNLPPQAKQGRGKCTTAAMLLEMIKDVETAISCRKGRTGTAAGDVAFPKGKENLASVLKRYKRRLSNKPVGNQEVAGVAGPRKVTLSASSPPFVL
>gnl_Solly_v2.4_Solyc09g005540.1.1
MQVRITRIFNTNGPCMCLDDGRVVSNFVAQAICKQRMTVYGDGNKVRNQQSFQGELCVRTIFLPLFSYSAANVSYSTGLLLLTFPDTLSLLDQLCIIWNGIPGWFHYVTIRVISIVPAIYCVWNSGAEGLYQLLILTQVVVALVLPSSVIPLFRVASSEINYGFDAQAFCKRLCLSHIWSVINLVWSSRRVLPKARRCISCGKILANDRDDGDSWEEPEEAIRENTQSFISDGPGSYKSLSEKLEDTGIVTGSLPRLLFGYHGMHGHSRSEVQKTGYNTWSGLIGESKTCPSITKSGKQWVYSIGECKDTRVSDQLAYVLPQVAICAYVQSSNCNILDSWERRYSSMRIPATSAGYDQQPATVHGYQITAYLNQLAIERGSDYFNGQLESPSPRSVSSLTSNYAEPLSRASGARCSSRRFLVLDGRAQWYNSMGFGQSGGRSTYEQAYMCGSLRAGGPQRYEQSPKVCRDAFSLQYSSNSGTGSLCSRQPFEQFGVAGKLDVGSGDHGTVQSSSAQESTSTVDLEAKLLESFRSCIVKMHDCSNALRDDQRYGDGDLAFPKGKENLASVLKRYKRRLSNKPVGNQELAGISGLRKLMLSASSPLSSCNALFSVHSK
>gnl_Sorbi_v3.1_Sobic.003G014500.1
MDATDVQQSMGFMESRGGMPKFFHALGPALLISMGYIDLGKWVAAVEAGSRFGFDLVLLALLFNFTAIVCQYLAACIGTVTGKNLAEICHQEYNQPTCIFLGVQAGLSLLTSELTMIFGIALGFNLLFEYDDLITGICFATVVPNLLPYAISHLGKKMEGTVNACIAGFALLSYVLGLLVSQPQIPLTMNVIFPKISGESAYSLMALLGANIMAHNFYIHSSVVQGQKKSSAVGLGALFHDHLFSILFIFTGIFMVNYVLMNSAAAESTNTLLITFQDVVELMNQIFVNPLAPTIFLVVLLFSSHIISLTSAIGSQVISQHLFGINLPLSGHRLLLKVFAIVPTLYWAKVAGAEGIYQLLIICQIIQAMLLPSSVIPLFRVASSRSIMGAHRVSLHLEILVFLAFLLMLFSNIIFVAEMLFGDSGWMNNLKGYTGSPVVLPYTVFILVACVSVAFSLYLAVTPLRSGSHEAESHEWSVHSQRELLNTPQEREDVKVDNVTYEEDQRSDVGPSPRDAPDSHPELAMDYIDTSDTAVESDHDSQQSTAYASTAPETCPSPSFTREESKSVVAVNWPEPLEKVPTSTVIEESTVESVVSRITTERDVLVETDVFSGKDKEDTHVLESEKSIVDSTPCVSDDGPPSLTFSRGKGSDAGNGNGSLSRLSGLGRAARRQLAATLDEFWGHLFDYHGKLTQEASTKKFGILLGIDLRTPTTAVRTDKQAVEIPKSPLVRDSMRGAAFLSSSVDLMSPKNETSNLELAYGLQRGPAMGLSSWSQGMQLPNTQLQSSSNSLLEQSARLNSNFSAPSYSDNNQFYQPATIHGYQLTSYLKQMNASRNPYSSMPLDPQRLPKSSVSAVPTYVDSMMNARNHNLLASLGATPSQIPATSRVGSMMPERSYYDPSTVDGNENSGSPAYSKKYHSSPDMSGIIAASRAALLNEAKLGGAIGPQSYLSRLASERSQYANSAARPAAPLAFDELSPPKLQSDIFSAQSSMSPSARSLWAKQPFEQLFGMSSAELSKGDFNLSGRSGGMAKDDFSYKESETKLLQSLRFCIMKLLKLEGSGWLFKQNGGCDEELIDRVAASEKLLMQGTTENQLLHGDLQQHTSDQVGIQYMRTLPNCGEDCVWRASLVVSFGVWCIRRVLDMSLVESRPELWGKYTYVLNRLQGILDPAFSKPRSALTICACLQKDIRVLNSPPGSGLTAMGPIPIPIRGTFTTAGVVLETIKDVETAVSGRKGRSGTAAGDVAFPKGKENLASVLKRYKRRLASKGQ
>gnl_Sorbi_v3.1_Sobic.001G125300.1
MDGVRSIESLAAGDAPHNSFRTLGPALVVSMGYLDFGKWLVAVEAGSRFGYDLVLLVLLFNLSAILCQYLSSCIGIVTGKNLAEICHQEYNQKICVILGLQAGLSLLTSELTMIAGIVVGFNLVFESNDPITVVCLTSVVVNLLPYTLSLLSMRKAGMFNAYVSGFTLVCFVLGLLVSHPKTPVDTNVMFPKLSGESAYSLMALLGTNIIVHNFYTHSSVVQVQRRFQGHTLGSLFHGHFFSILFAFSGIFLVNYILLSSAADESKNTMALNFQDARQLMNQVLTNPVAPIVLLVILIFSGHIVSVTCIIGSDVISENLFGLKLPLFAHHLLPKVFAMIATIYHAKVAGFEGLYQLLIVCPIVQAMLLPSSVIPVFRISSSRLLMGRYRIPLYVQILSFLAFLLTLFTNIIFAAEVLFGDSTWTNDLKGNTENPMLLPYIVVVLVSCASIGFALFLAVTPLKSACN
>gnl_Sorbi_v3.1_Sobic.001G125500.1
MISVRSIESLAAGDGRPNLFRTLGPTLLISMGYIDLGKWLATMDAGSRFGYDQVLLVLLFNFSAILFQYQSICIGMVTGKNLKEICCQEYSETINVVLSLQAGLSLIIAELTMVSGITVGFNLVFEYGGIITGLCFSSVVVYLLPHVISRLGRRMAGTFNACIAGFTLLCFVLGLLVSQPKVPVNVNVMFPKLSGESAYSLMALLGANVITYGFYVHSSVVQVQRRSLAPTLGSLFHDHLFSVLFVFTGVFLVNYVLLSSAADESSNITLVNYQDGIELMNQMFESPVAPVLLLVILIFSSHIISLTSIIGSDVILKNTFGVKLPDSAHHLLLKGFAIIPCIYCGKVAGFEGIYQLLIICPVIQAMFLPSTVIPLIRISSSRLIMGCYKISLYVEILATLAFLLMLFANIIFVAEILFGDSTWTNNLKGNTGSGPVLLPYIVIVLTSFASIAFTLFLAVTPLKSASNEAENENLSVCSHSEALNIAHYREETSLESVPLEEVQWSSIAVAPRDSLEGHQKSALEYTECSDTATESDHDAQEPTSHRTVDPEAHLSPPAFRDEPKFVEVDWTEPMSIVCTDTIVEQSTAENIKVKSATEKIVPVEPDVCAQKDSEVSHDLEFDKSYGGKVPSFPSGGPPSLMLSRGDDTDAGNVSGFISKQSGLGRAARRQLAAILDEFWGQLFDYRGKLTQEANNKSFNYLIGLDLRAAGSAVRKDNLSIEASSNSMMRDVMQGSATVLNTWDSHDKDITNQDTGICLQVGTMGPPTWSQSMHLPNRDIPSSGRTFFEQNAKLFSNFHTPSYSSNQFYQPATIHGYQLANYLKGINASRNPYSSTPLDPWQPPRSSESAIPTYTGSAMNAHTHNLLGSFGDSSLQSPTLNRSSTMAVERSYYDPISIGGSDSVGSSANSKKYHSSPNISAVIAASRDALLNEASLGPAANLAYLTSLASEKSRYVDLAVRPSSPLTELSQHNVQREMLSTHSGTNTKTKFLWSQQPFEQLFGVLSSEVNRSEVNTGQGACSAMKDDFSYTQFEAELLKSLRFCIMKLLKLEGSEWLFRQNGGCDENLIDKVSETERVSQGGTSDDRDTSSVHRVPNCGDGCVWQASLIVSFGVWCIHRVLDLSRVESRPELWGKYTYVLNRLQGIIDPSLSNPRKPLMACACLLKAGSVGKPIPGSFITAAMILEVIKGVEQAVSGRKGRSGTAAGDVAFPKGKANLLSVLKRYKRRLGNKTPPRR
>gnl_Sorbi_v3.1_Sobic.001G125400.1
MNSMQSIESLAAGDAQHKLFRTLGPTLVISMAYIDLGKWLVAVDAGSRFGYDLVLLVLLFNFSAILCQYLSTRIGMVTGKNLAKICCQEYSQVICVVLGLQAWLSLLTSELTMDKKVAGIFNACIAGFTLLCFVLGLLISHPHTPVNMNVMFPKLSGESAYSLMALLGTNIIVHNFYTHSAFVQVQRRSSVHTLGSLFHDHLFSILFIFTGIFLVNYILLSSAADESSDTLVMNFQDAMEQMHQIFTNPAAPIVLLVILLFSSHIISLTCIVSGDVISENFFGVKLPLSAHHLLHKGLAMILTIYCAKVAGSEGIYQLLIMCPVIQAMLLPSSIIPILRVSSSRLLMGRYRIALCVEIFAFLAFLLAVFTNIIFTAEILFGDSTWTNNLKGDTGSPAILPYSVIVLASCASIGFTLLLAVTPLKSASNEAQTHLSSVHSQRETLGTTHREATCLEKNEDEEFESCSVGAFLMGSSEGHTESVHEHT
>gnl_Spipo_v2_Spipo8G0029200
MGYIDLGKWVAAVEGGASFGFSLLPLVIFLNCCAIFCQYLATSIGVATENNLAQIYSREYSRSVCIMLGIQAEISAIALDISTILGVAHGISILSDLDIVTCILLAMFVAGVLPFFIAHLDTVKAEVVYLGISGFALLFYVLGVLISQPEIPLAFNGIFPKLSGETAYSVMALLGSNIMVHNFYTHSSAVQVFKVPIPPIASVLVLLFSSLVTAFSWNIGGLVILRDLLHLSFPPLVHQVLVRTLAAILAFCCAQSTGTEGIYQLLVFCQVVSAMLLPASVIPLFRVASSRSLMGPSKISWQLEILALLTFFGILASNILFSMELLFGNSSWTATLRGGAGDSFSLQFMLIISIACVSLALTLYLAVTPLKSASHVQDFQTWALELRHGHPQLAPDAVVEQEEEEEIEEEKEEEEEEEEEEEDMIKPRQNDDASSVIGLEEPLFMRSLDILPDQFLSESDFDLPNVVIDADHDSQQPAAIPDLAPLPSPEFDQERTRTDSDQISLQEVTDEASPVSVLDSEVAHEIKSKDCISRSAHVEPKKQAESKREGSALDSDPPKPAAVSKVPRVKAEVSSSSPGSSPKSSGLGRSARRTFASILDEFWGALFDLHGKVTQEAVAKRVNILLGLDPKTGNAQAKGEIFPGGPFKKQPLPEATRGLVSPPNPRDYSPPMQQRSPVMGSSSLGQMGSTSWSSSMQLVSSLGQSSWNGSLSEAGERRYSSLRLPQNSSNWDYQPATIHGHQISSYIRGLGANRYSNPTHLPLEEPDRKPAEFFSPSYKDQFAYNQDEARFSSLTSSGLQNLNLSRAKLQAEGPYYESPLPGSMENGSSAAYAKKYHSLPDISEIMVASRAAAPSDRNDALWGGPVSSRVPIGRMARGGQLQYPKGAEGGPLSFNDLSSSGLYGVSSMESSPILTTKSLWSREPFEQFFGVESKAQSQERPARSSMNSVPEEAFSYAESETTTLRSLKACILKLLKLEGSDWLFRQDGGADEGIIDQLAAKERFLSELGAGQALPSASSNSEIDMPNCGESCVWRMSLVVSFGAWCVLRILELSHLESRPELWGKYTYVLNRLQGILELAFSRPRSPPEACPCLNIPAAFKKAASSPLQNGAPLVGRTGRGMCTSAIKVLEIIKVVEAAISGRRGRTGTAAGDIAFPKGKENLASVLKRYKRHLSAKPPPPSFPEAAPVPRRVPLPTPPPGF
>gnl_Stras_v2.0_SGA_v2.0_scaffold126T33934
MESEASISYQPSMRDRVLAAAGPVLWIAISYVDPGKWAASVEGGARFGFDLSLIVLVVNCAAILCQYLCARIAIATGKNLAQICSEEYDDLTCLFLGIEAEISMILLDLTMVIGTAYGLHAVFGIDLLICVFLTGFDAALFPFLASILENPKAKITLIFLACFILASYGTGVLISQPESSLSAGGTLTKLTGENAYALMSVLGANIMPHNFYLHSSIVQQDQRPTNVSKGTQCHDHFFATLCIFSGIFLVNCMLMNLAANVYYGSGLVSLTLQDALSLMDQGFRSSLASIALIVIMFFSNQLVAVTWSLGRQVTVYDFFRLEIPGWLHRATIKLIAIVPALFCILHSGAEGIFQLLIFTQVVVGLLLPSSIIPLFRIASSRPIMGAYRISHLVEFLALFTFVGVLGIMLVFVTELLFGGSDWVISLKWNIGSSVPISYLILLVASFASIGSMLWLAITPLKSANSGGNMQALRWDRRLAETELAIDRDPARINEQHLEKSTENQESMSSLQKSFGNHQKNLSTPTCDLNLPETLLDSETNICLTTIEENRTEISFSNPDVGNPEEPENELALPESDEIVKTELPDDVASSTESNEMVEKTLKIEGDTQSEKDEGESWEPRESTKDVPETALSSTSEGPGSYRSIRGKNDDLGSGTGSLSRLAGLGRAARRQLTAILDEFWGQLFDFHGQPTSEAKTKKLDVLLGIESTMDSKPSFAPVKSESFNKDSAAYSPSAAGRGSTDLLRTPNSFYGPPVQHIAQGSSIGSTLGVLPGSTMWSNSNQMQLLDAYVRNSSPDSIDSGERRYRSMYAPSSSIGHDQQPSTFHGYDLSSDVGQLAKEKSSDYLNYRLESSIGQTLSPSIKSNPMDLYTQPIGLKPQNNGMRTMKPPGFHNVPVARNSSMKSERAFPELSPEPMDYSNSNNPSNVKKFHSLPDISGLYVPQRDSSSSDNNNSQWQNNLIGYGQSVNRQMGSGASSWTSSALGFNQISTPKVCRDAFSLQFGSGSGAGSFYSRQPYEQFGVADKSPKSQEPASAVDMEAKLLQSLRICVMKLLKLEGSDWLFRQNDGVDEDLIDRVAAREKFLFEVETRTADAKLSCAIKIDEIDHSKFMSVPNCGDGCVYRVDLVVSFGVWGIHRILELSLMESRPELWGKYTYVLNRLQGIIDLAFSKPRPAMSTCFCLQLPDGYPQKSSPPISNGSLPPPAKMNRSKLTTTAMLLDMIKDVEIAISCRKGRTGTAAGDVAFPKGKENLASVLKRYKRRLANIYCFAASVVGLQTDNTNVGLPQYYGPPATPPNGPHNPGPDE
>gnl_Theca_v1.1_Thecc1EG022174t1
MEAEMGNANHKPAALHRLLPAVLPVLLISIGYVDPGKWVATVDGGARFGFDLVGPMLLFNFAAILCQYLSARIGVVTGKDLAQICNDEYDKATCIFLGVQAELSVLLLDLTMVLGVGHGINLLFGVDLSTGVFLAALDALLFPVFATLLDHCRASFLCMYAVGFILLSYISGVLISQPEISLSMTGMLTKLSGESAFALMSLLGASIMPHNFYLHSSFVQRHQGPPNISKSALCHDQLFAILCIFSGIYLVNYVLMNSAANVFYSAGLVLVTFQDAMSLMEQVFRSGVLPLVFLLIMFLSNQITASTWNLGGHVVLHDFLGLDIPGWLHCATIRIIAMVPALYCVWTSGAEGIYQLLIFTQVMVALLLPSSVIPLFRIGSSRPIMGVYKISPIVEFLALLTFMGMLGLKIIFVVEMIFGNSDWVGNLRLNAGISMSVPFVVLLVTACASFSLMLWLAATPLKSATARIDAPAWKWDLNRTVPEAAIEGEESGLSETRYHGEEPVHRQESSSTPGKSIESHSDLSFTNYDLDLPETIMESDQDIPLTTVIENSSNSLYPSPAVRNPEESASIIESAATLVNEVADDELPGTKTVTIESMNPVEKTVSLEGDLQIEKDDDDGDTWEPEEPSKPPSGSISSLTPDGPPSLRSLSGKSDDGGNGTGSLSRLAGLGRAARRQLAAILDEFWGQLYDFHGQPTQEAKIRKLDVLLGVDTKPMKVDTAGKECGGYFPSVGGRGSDLLISSSLYDSPKQLKVRNSIDLPYGYSRGSSSSWSNNRQLLDAYVQTSSRNVDSGEKRYSSLRAAPSTDAWDYQPATVHGYQIASYLSRIAKNRSSDCLNGQMELPASKSPALGPINYRDPLAFTLGQKLQNGITPVQAPGFQNVAVSRNSPLQSERSYYDISSLGPNDNSVISVNSKKYHSLPDISGLSVPHRDSYMSDRSAQWDSSIGYGSSVGRTNYDTPMYPNTGSRAGVPLAFDELSQSKGYKDAFSFQLSSSPDTGSLWSRQPFEQFGVAEKRRTAGSEAFGSGLNSEARDTASGEDLESKLLQSFRDCIVKLLKLDGFDWLFRQNDGADEDLIDRVAARERFVYDAEAREINQVAHLGEPQYLSSERRYGSTPIRDKANLVNFSISSFPHCGEGCIYKADLVISFGVWCIHRILDLSLMESRPELWGKYTYVLNRLQGVIDLAFSKPRTPMTPCFCLQIPVEYQQRSSPPISNGMLPPAAKPGRGKCTTAATLLEKIKDVEIAISCRKGRTGTAAGDVAFPKGKENLASVLKRYKRRLSNKPFGTHEGSGSRKVPTSTPVLASYSS
>gnl_Utrgi_v4.1_Scf00341.g15851.t1
METHKNLGNFRAVLAAAGPVLCIAVSYVGPGKWVASIEGGARLGYDMALFMLVISLIGIVYQYLSACTAIATSKDLAHICREEYDNVTCIVLGFQAMISMILLDLTMVLGTAYGLNAISGIDLFYCIFLTGLDTAIFPFLYNFVDNSRLEFVPVCSASFALLSYFFGVLVSQPERSLSMGGMLEKLSGENTYALMALLGANIMPHSFYLHSSIVQLDQGLTSVSKVALCHYHFFATLCIFSGIFLADCTLMSLSANVFYDSGLVSLGLLDALSLLEQVFKSPTASFALLVYIFFFNHLIPLTWSIGRQAITDNLFRLEIPGWIHRATIRTVAIIPALYCAWNAGAEGLFQLLIFSQVVSALLLPSSVIPLFRIASCQSIMGECKVSQVVEVIAFISIIGMLGLKIVFIMEMIFGTSEWVGGLSWNLGSVFPIPYLILLISVCASIFFSLFLVTTPLRSASRDAQGRRWDEKEASPQLSLGGDKAATCEVPFHIEKYIDRHENAVEMEKSITERQAISVPGPVLNLPESLLDFDSDLPLTTIQDSKCDSTSSAADKVKLDESAFSSETLMKVDLPTTESLITDTKRMLSMESDVQTGKDDEMGPLEPEELDKAVSEENQPSTLEASRSFKSSSGAIDDVGSGTGSLSRLAGLGRSARRQLTAFLDEFWGQLFSYHGEATEEAKEKKLHVLLGLDFGISTKVSSSVKMDTISHQPTGYTHVNAGTASDPLQSSSYLCSLNQQLDQRGAGSPHGMQKRSPTVSNPMGFFDSYGQDSSSSMADMMERRYSSLRFLSSSDGYDQQPATVHGYDMSSYLSQLAKEGSCLTSKGQPDTSSKPSVMLNPVNPYGRQSSHKPVSGLRNQTPPGFHNVPVARNNALKSERYLNDLYSHEADGRTTDPSDVKKFHSLPSISRLYSPQRDSSLLSSIPQRGDSMIIEQSVSRPAHEQIASSWARTAYGFNDLFTLRVHDDPSSLQSRSSSVTGSLWAKQPFEEFGVAGHCPSNATDTTRIFDAEVMLLQSFRSCIVKLLKLEGSDWLFSENDGVDEDVISRVARREKFLYEVENRGLGTKAAASVQINDAGLPKLMPVPNCGEGCVWGVDLIISFGVWCIHRILDLSLVESRPELWGKYTYVLNRLQGIIDPAFTKPRSPRTSCFCLQLPDGYQQRRCGSPASQSSLPPPPRLCSGKLTTASMLLEMIKDVEIAVSSRKGRSGTAAGDVAFPKGKENLASVLKRYKRRLATKNVAASPEAGRRAA
>gnl_Vitvi_Genoscope.12X_GSVIVT01025700001
MEAEISNANHMPDVRHQFLPAVFPMLLISIGYVDPGKWAAVVEGGARFGFDLVALMLVFNFAAVLCQCLAARIGVVTGRDLAQICSDEYDKSTCMLLGIQTELSMIALDLTMILGIAHGLHLMFGADLFSCVFLTAIDAVLFPLFATLLENGKAKFLCIWMVGFVLLCYALGVLISLPEIPLSINGMPTKFSGESAFALMSLLGANIMPHNFYLHSSIVKRHQGLPNVSKAALCHSHIFAILFVFSGIFLLNYVLMNAAANVFYSTGLVLLTFQDAMSLMDQVFRSPIAPVFFLLVLFLCNQITALTWDLGGQVVLHHLLRMDIPGWLHHATIRIIAIIPALYCVRTSGAEGAYQLLLFMQVMVAMFLPSSVIPLVRVASSRSIMGVYKVSQFVEFLAVVALVGMLGLKIIFVVEMIFGNSDWVGNLRWNIGNTTSGSYFLLLTTACTSLCFMLWLAATPLKSASARSDAQAWNWDSPKAVTEPSFEREEIDFMDSRYHGEDPNCSNITFPSSPICHSEKPESTVESVSPTTVVNEVSHVDLLDTSTLKIESVDPVEKTVGIEGDSQIEKDDEEGDAWEPEEASKEISGSSPSLTSEGPGSFRSLSGKSDEGGNGTGSLSRLAGLGRAARRQLAAVLDEFWGQLYDFHGQATPEAKAKKLDLLLGLDSKPAISSLKVDTDNAKHHCTWISDCLLSQSTFFCFGAKAAKWVRLCTSIWTCRDWGDSSQYKEVP
>gnl_Vitvi_Genoscope.12X_GSVIVT01025701001
MGEAQYSSSDRKSGSALLLVSSVPHCGEGCVWRVDLVISFGVWCIHRILDLSFMESRPELWGKYTYVLNRLQGIIDLAFSKPRSPMLPCFCLQIPASHQQRSSPPVSNGILPPAVKSVKGKCTSAAMLLEIIKDVEIAISCRKGRTGTAAGDVAFPKGKENLASVLKRYKRRLSNKPVGTHDNMGSGLRKLPTSSTYGS
>Frave_09749-v2.0.a2-hybrid.t1
MESASCIANNRPGAVHQLLPVVGPMLLIAVGYLDPGKWAATVEAGSRYGTDLAAVMFIFNLAAILCHYLSARIAVVTGRD
LAQICSEEYDKATCIFLGVQTEMSVILLDLTMILGIAHGLNLLFGWDLFTCVFLTAANAVLYPLFSTLLQHQQQQTVSKD
TLCQNHFVAIFCMFNGIYLVNYVLMTLAANAFYTSRGLLTFQDAMSLIEQVFWGPIVPVAFLLVLFLSNQITTLSWSLGG
QVVLNDFLKLDLPGWLHCATIRIIAVVPALYFVWSSGAEGMYQLLVSTQVLAALLLPSSVIPLFRVAASRQLMGAHKISQ
FVEFSALITLIGMLGLKVVFVVEMIFGNSDWVDNLRWDAGSSMSVLLITASASFCLMIWLAATPLKSASARIENQVWNWD
MPKGVSEPFRNKETDIAEHNYHRDADIQKHEPSPSSGDALDRELDTAVANFDFVLPETLLEPDQELQLSGVEENSSLGTF
PHSAKCSKEEPTPVVELTRVPTVANEVSDVTVLGTDTVKFESTEQVEKTLATEGDLPTEKDDDEGDTWEPEDSLKEASES
TTLTSEGPGSFRSLSAKGDEGGSGAGSLSRLAGLGRAARRQLAAALDEFWGQLYDFHGNVIKEARTKKLDLLLGSDSKAS
SAASSASSLLKDDTTAKEVSGCFPSVGGKGSDPLINLSLYDSVNQQRLQNSIESAYGAQRGSSLLWPGHMHLLDAYVQNS
SRSVIDLGERRYSSVHSIPSSDLGERRYSSVRSIPSSDLGERRYSSVRSIPTSDLGERRYSSVRSIPSAESWDYQPATVH
GYQMPSYLNRNDRSSSNLNGQIESPALNSASSLGAGNYRDSLAFTMGQKLQNGLGSVQASSFQNLTVSRQSPLQSDRPYY
DVPSSGISENAVNSANAKKYHSLPDINRDLYNSSKSAPRDPPPGFGIMGYESSLYPKSGVRGGGSLAFDEVSPSNVYKDV
RSSQPNSNYGTGSLWSRQPFEQFGVADNNRSIGTAVGSRAGSAGMEATSVADSEAKLLQSFRHCIVKLLKLEGSDWLFRQ
NDGVDEDLIDRVAAREKILYDAETREINRTVHMGESPYPSSDRKSASAKMNDVNLTHLMVSSVPNCGEGCIWRSDLIISF
GVWCIHRILDLSLMESRPELWGKYTYVLNRLQGIIDAAFSKPRTPMSPCFCLQIAAAQQQKSSPTFSNGMLPPAAKPARG
KCTTAVTLLDIIKDVEIAISCRKGRTGTAAGDVAFPKGKENLASVLKRYKRRLSNKPVGTNEGPSGSRKGTATSAPYAS
>Maldo_GDDH_04G1096400
MESTNPNANIMPGVLQRLLPVVGPVLVISVGYIDPGKWAATAEAGARFGSDLAALMLIFNFAAILCHYLSARIGVVTGRD
LAQICSEEYDKGTCISLGIQTEVSAILSDLTMILGIAHGLNLLFGWDLFTCVFLTAVNAILYPLFSSFLETCKAKVLCIY
VAGFILLSFVLGVIISQPEMPRSMNGMLTKLSGESAFALMSLLGASMMPHSLYFHSSIVQQCQQQATVPKGALCHNHLVA
ILCIFSGVYMVNYVFMTSAENLFYSPEASSGLVVLTFQDAMSLMEQVFWGPIVPASFLLVLILSNQITALSWSLGGDVVL
NEFLKVDLPGWLHCATIRIIAIVPALYFVWSSGAEGMYQLLIFTQVLAALLLPSSVIPIFRIAASRPIMGAHKISQFVEF
LSLITLIGMLGLKIIFVVEMIFGNSEWGGNLRSNGGSSMLLFLTACASFGLMIWLAATPLKSASVRLEAQVWNWELMEGT
PDSLTNEEEINRAEPQYHREASVQSHEPSPSFGLDADSEVANFDLDLADTIMEADQELHQTTVAENNNSHITFPCSPKSR
MEGSRSAVESFPVSTVVNDVSDVTLEDTSALKFKSTESIEKTVEAEADLPTEKDDDEGDTWEPEESSKGVSGSTVPLASE
GSGSFRSLSGKGDDGGSSAGSLSRLAGLGRAARRQLAAVLDEFWGQLYDFHGNVIQDAKAKKLDLLLGSDSKSVSSLLKV
DTSPKETSGFFPSAGGRGSDSLISSSLYESAKQHRVQSSLESYAVQRGSSSSLPSRMQLLDAYVQNSSHSIIGSGERRYS
SVRSIPTTESGERRYSSVRSIPTSESGERRYSSVHSIPTSESWDYQPAIVHDYQIASYLNRMENDKSSDNLNGQMEPSVL
QSGSSLGAGNYRDSLAFTMGQKLQTGLGSGQASSFQNFTVSRNSPMQSERPYYDPRSSGIAENVVSPANAKKYHSLPDIH
RELYMPDKNANWESPLGYGSSAGMTGYESSLYSNSGVRTGAPLAFDELSPKVYNSLSSQQSSTFNTGSLWSRQPFEQFGV
ADTNRTIGSGIGNRVGSVNQETTSVADSEAKLLQSFRHCIVKLLKLEGSDWLFTQNDGVDEDLIDRVASREKFLYEAETR
EINRTGQMGEPQYHSSDRKPASAMKNNDLSQFMFSSVPHCGEGCIWKADLVVSFGVWCIHRILDLSLMESRPELWGKYTY
VLNRLQGIIDSAFSKPRSPMSPCFCLKVPAAHQLKSSLSFSNGIPPAAKPARGKSTTAVTLLDIIKDVEIAISCRKGRTG
TAAGDVAFPKGKENLASVLKRYKRRLSNKAVGTHEGPGSRKSLTSAPYG
>Maldo_GDDH_12G1117400
MESANPNANIIPGVLQRLIPVVGPVLLISVGYIDPGKWAATAEAGACFGSELAALMLIFNLAAILCHYLSARIGVVTGRD
LAQICSEEYDKGTCISLGIQTEVSAILSDLTMVLGIAHGLNLLFGWDLFTCVFLTAVNAVLYPLFSTFLETCKVKVVCIY
VTGFILLSFVLGVIISQPEMPHSMNGMLTKLSGESAFALMSLLGASIMPHSLYFHSSIVQQYQQQATVPKGALCHNHLVA
IICIFSGIYMVNYVLMTSAENLFYSPEASSGLVLTFQDAMSLMEQVFWGPIVPASFLLVLVLSNQITTLSWSLGGEVVLN
EFLKVDLPGWLHCATIRIIAIVPALYFVWSSGAEGMYQLLIFTQVLAALLLPPSVIPIFRIAASRPRMGVHKISQFVEFL
SLITLIGMLGLKVIFVVEMIFGNSEWGGILRSNSGSSMSLFLTACASFCLMIWLAATPLKSASVRLEAQVWNWELKGTSD
LLKNEEESNIAGPQYQREASVQNHEPSPSFGLDADSEVANFDLDLPDTIVEADQELNQTTVAENSNSHITFPSSPKSCME
GSTFAVESVPVATVVNDVSDVTLEDTSALKVKSTEIEKTVEVEGVEGDLPTEKDDDEGDNWEPEELSKGVSGSTAPLASE
GSGSFRSLSGKGDDLGSSAGSLSRLAGLGRSARRQLATMLDEFWGQLYDFHGNVIQDAKAKKLDLLLGSDSKAVSSSLKV
DTDAKESLGYFPSLGGRGSDSLINSSLYDSAKQHRVQSSLESYAVQRGSSPLLPSHMQLLDAYVQSSSRSIIDSDERHYS
SVCSIPTSESGGKRYPSMRSIPTSESWDYQPATVHGYQIASYLNRLSKEKNFDNLNGQMEPSILKSGSSLGAGNYRDSLA
FTMGQKLQNGLGSGQASNFQNFTVSRNSPMQSERPYYDPCSSGIVENVVSPANAKKYHSLPDIHRELYMPDKNANWESPL
GYGSSAGMAGYESSFYSNSGARTRAPLAFDELSPNVYNSLSSQQSSTFNAGSLWSRQPFEQFGVADTSRTIGSGIGNRVG
SVNQETTSVAYSEAKLLQSFRHCIVKLLKLEGSDWLFTQNDGVDEDLIDRVAAKEKFRYEAETRVINQTGQVGELQYCSS
DTESASALKNNDSSYIMISSVPHCGDGCIWKEDLVVSFGVWCIHRILDLSLMESRPELWGKYTYVLNRLQGIIDSAFSKP
RSPMSPCICLEVPTAHQLQSSLSFSNGIPPPAKPARGKCTTAVTLLDIIKDVEIAINSRKGRTGTAAGDVAFPKGKENLA
SVLKRYKRRLSNKTVGTHEGPGSGKSLTSAPYG
>Maldo_Gala_04g009590
MRFCGSGLTPKAEYRMIGAVEVRSMAGVETVWLPQLASLVLQSSSGRPFVIHCTGNLVLLESIAMESTNPNANIMPGVLQ
RLLPVVGPVLVISVGYIDPGKWAATAEAGARFGSDLAALMLIFNFAAILCHYLSARIGVVTGRDLAQICSEEYDKGTCIS
LGIQTEVSAILSDLTMILGIAHGLNLLFGWDLFTCVFLTAVNAILYPLFSSFLETCKAKVLCIYVAGFILLSFVLGVIIS
QPEMPRSMNGMLTKLSGESAFALMSLLGASMMPHSLYFHSSIVQQCQQQATVPKGALCHNHLVAILCIFSGVYMVNYVFM
TSAENLFYSPEASSGLVVLTFQDAMSLMEQVFWGPIVPASFLLVLILSNQITALSWSLGGDVVLNEFLKVDLPGWLHCAT
IRIIAIVPALYFVWSSGAEGMYQLLIFTQVLAALLLPSSVIPIFRIAASRPIMGAHKISQFVEFLSLITLIGMLGLKIIF
VVEMIFGNSEWGGNLRSNGGSSMLLFLTACASFGLMIWLAATPLKSASVRLEAQVWNWELMEGTPDSLTNEEEINRAEPQ
YHREASVQSHEPSPSFGLDADSEVANFDLDLADTIMEADQELHQTTVAENNNSHITFPCSPKSRMEGSRSAVESFPVSTV
VNDVSDVTLEDTSALKFKSTESIEKTVEAEADLPTEKDDDEGDTWEPEESSKGVSGSTVPLASEGSGSFRSLSGKGDDGG
SSAGSLSRLAGLGRAARRQLAAVLDEFWGQLYDFHGNVIQDAKAKKLDLLLGSDSKSVSSLLKVDTSPKETSGFFPSAGG
RGSDSLISSSLYESAKQHRVQSSLESYAVQRGSSSSLPSRMQLLDAYVQNSSHSIIGSGERRYSSVRSIPTTESGERRYS
SVRSIPTSESGERRYSSVHSIPTSESWDYRPAIVHDYQIASYLNRMENDKSSDNLNGQMEPSVLQSGSSLGAGNYRDSLA
FTMGQKLQTGLGSGQASSFQNFTVSRNSPMQSERPYYDPRSSGIAENVVSPANAKKYHSLPDIHRELYMPDKNANWESPL
GYGSSAGMTGYESSLYSNSGVRTGAPLAFDELSPKVYNSLSSQQSSTFNTGSLWSRQPFEQFGVADTNRTIGSGIGNRVG
SVNQETTSVADSEAKLLQSFRHCIVKLLKLEGSDWLFTQNDGVDEDLIDRVASREKFLYEAETREINRTGQMGEPQYHSS
DRKPASAMKNNDLSQFMFSSVPHCGEGCIWKADLVVSFGVWCIHRILDLSLMESRPELWGKYTYVLNRLQGIIDSAFSKP
RSPMSPCFCLKVPAAHQLKSSLSFSNGIPPAAKPARGKSTTAVTLLDIIKDVEIAISCRKGRTGTAAGDVAFPKGKENLA
SVLKRYKRRLSNKAVGTHEGPGSRKSLTSAPYG
>Maldo_Gala_12g011350
MESANPNANIIPGVLQRLIPVVGPVLLISVGYIDPGKWAATAEAGACFGSELAALMLIFNLAAILCHYLSARIGVVTGRD
LAQICSEEYDKGTCISLGIQTEVSAILSDLTMVLGIAHGLNLLFGWDLFTCVFLTAVNAVLYPLFSTFLETCKVKVVCIY
VTGFILLSFVLGVIISQPEMPHSMNGMLTKLSGESAFALMSLLGASIMPHSLYFHSSIVQQYQQQATVPKGALCHNHLVA
IICIFSGIYMVNYVLMTSAENLFYSPEASSGLVLTFQDAMSLMEQVFWGPIVPASFLLVLVLSNQITTLSWSLGGEVVLN
EFLKVDLPGWLHCATIRIIAIVPALYFVWSSGAEGMYQLLIFTQVLAALLLPPSVIPIFRIAASRPRMGVHKISQFVEFL
SLITLIGMLGLKVIFVVEMIFGNSEWGGILRSNSGSSMSLFLTACASFCLMIWLAATPLKSASVRLEAQVWNWELKGTSD
LLKNEEESNIAGPQYQREASVQNHEPSPSFGLDADSEVANFDLDLPDTIVEADQELNQTTVAENSNSHITFPSSPKSCME
GSTFAVESVPVATVVNDVSDVTLEDTSALKVKSTEIEKTVEVEGVEGDLPTEKDDDEGDNWEPEELSKGVSGSTAPLASE
GSGSFRSLSGKGDDLGSSAGSLSRLAGLGRSARRQLATMLDEFWGQLYDFHGNVIQDAKAKKLDLLLGSDSKAVSSSLKV
DTDAKESLGYFPSLGGRGSDSLINSSLYDSAKQHRVQSSLESYAVQRGSSPLLPSHMQLLDAYVQSSSRSIIDSDERHYS
SVCSIPTSESGGKRYPSMRSIPTSESWDYQPATVHGYQIASYLNRLSKEKNFDNLNGQMEPSILKSGSSLGAGNYRDSLA
FTMGQKLQNGLGSGQASNFQNFTVSRNSPMQSERPYYDPCSSGIVENVVSPANAKKYHSLPDIHRELYMPDKNANWESPL
GYGSSAGMAGYESSFYSNSGARTRAPLAFDELSPNVYNSLSSQQSSTFNAGSLWSRQPFEQFGVADTSRTIGSGIGNRVG
SVNQETTSVAYSEAKLLQSFRHCIVKLLKLEGSDWLFTQNDGVDEDLIDRVAAKEKFRYEAETRVINQTGQVGELQYCSS
DTESASALKNNDSSYIMISSVPHCGDGCIWKEDLVVSFGVWCIHRILDLSLMESRPELWGKYTYVLNRLQGIIDSAFSKP
RSPMSPCICLEVPTAHQLQSSLSFSNGIPPPAKPARGKCTTAVTLLDIIKDVEIAINSRKGRTGTAAGDVAFPKGKENLA
SVLKRYKRRLSNKTVGTHEGPGSGKSLTSAPYG
>Maldo_HF01563-RA
MAMDSGLTPKAEYRMIGAVEVRSMAGVETVWLPQLASLVLQSSSGRPFVIHCTGNLVLLESIAMESTNPNANIMPGVLQR
LLPVVGPVLVISVGYIDPGKWAATAEAGARSGSDLAALMLIFNFAAILCHYLSARIGVVTGRDLAQICSEEYDKGTCISL
GIQTEVSAILSDLTMILGIAHGLNLLFGWDLFTCVFLTAVNAILYPLFFSFLETCKAKVLCISVAGFILLSFVLGVIISQ
PEMPRSMNGMLTKLSGESAFALMSLLGASMMPHSLYFHSSIVQQYQQQATVPKGALCHNHLVAILCIFSGVYMVNYVFMT
SAENLFYSPEASSGLVVLTFQDAMSLMEQVFWGPIVPASFLLVLILSNQITALSWSLGGDVVLNEFLKVDLPGWLHCATI
RIIAIVPALYFVWSSGAEGMYQLLIFTQVLAALLLPSSVIPIFRIAASRPIMGAHKISQFVEFLSLITLIGMLGLKIIFV
VEMIFGNSEWGGNLRSNGGSSMLLFLTACASFGLMIWLAATPLKSASVRLEAQVWNWELMEGTPDSLTNEEEINRAEPQY
HREASVQSHEPSPSFGLDADSEVANFDLDLADTIMEADQELHQTTVAENNNSHITFPCSPKSRMEGSRSAVESFPVSTVV
NDVSDVTLEDTSALKFKSTESVEKTVEAEADLPTEKDDDEGDTWEPEESSKGVSGSTVPLASEGSGSFRSLSGKGDDGGS
SAGSLSRLAGLGRAARRQLAAVLDEFWGQLYDFHGNVIQDAKAKKLDLLLGSDSKSVSSSLKVDTSPKETSGFFPSAGGR
GSDSLISSSLYESAKQHRVQSSLESYAVQRGSSSSLPSRMQLLDAYVQNSSHSIIGSGERRYSSVRSIPTTESGERRYSS
VRSIPTSESGERRYSSVRSIPTSESWDYQPAIVHDYQIASYLNRMENDKSSDNLNGQMEPSVLQSGSSLGAGNYRDSLAF
TMGQKLQTGLGSGQASSFQNFTVSRNSPMQSERPYYDPRSSGIAENVVSPANAKKYHSLPDIHRELYMPDKNANWESPLG
YGSSAGMTGYESSLYSNSGVRTGAPLAFDELSPKVYNSLSSQQSSTFNTGSLWSRQPFEQFGVADTNRTIGSGIGNRVGS
VNQETTSVADSEAKLLQSFRHCIVKLLKLEGSDWLFTQNDGVDEDLIDRVASREKFLYEAETREINRTGQMGEPQYHSSD
RKPASAMKNNDLSQFMFSSVPHCGEGCIWKADLVVSFGVWCIHRILDLSLMESRPELWGKYTYVLNRLQGIIDSAFSKPR
SPMSPCFCLKVPAAHQLKSSLSFSNGIPPAAKPARGKSTTAVTLLDIIKDVEIAISCRKGRTGTAAGDVAFPKGKENLAS
VLKRYKRRLSNKAVGTHEGPGSRKSLTSAPYG
>Maldo_HF04846-RA
MESANPNANIIPGVLQRLIPVVGPVLLISVGYIDPGKWAATAEAGACFGSELAALMLIFNLAAILCHYLSARIGVVTGRD
LAQICSEEYDKGTCISLGIQTEVSAILSDLTMVLGIAHGLNLLFGWDLFTCVFLTAVNAVLYPLFSTFLETCKVKVVCIY
VTGFILLSFVLGVIISQPEMPHSMNGMLTKLSGESAFALMSLLGASIMPHSLYFHSSIVQQYQQQATVPKGALCHNHLVA
IICIFSGIYMVNYVLMTSAENLFYSPEASSGLVLTFQDAMSLMEQVFWGPIVPASFLLVLVLSNQITTLSWSLGGEVVLN
EFLKVDLPGWLHCATIRIIAIVPALYFVWSSGAEGMYQLLIFTQVLAALLLPPSVIPIFRIAASRPRMGVHKISQFVEFL
SLITLIGMLGLKVIFVVEMIFGNSEWGGILRSNSGSSMSLFLTACASFCLMIWLAATPLKSASVRLEAQVWNWELKGTPD
LLKNEEESNIAGPQYQSEASVQNHEPSPSFGLDADSEVANFDLDLPDTIVEADQELNQTTVAENSNSHITFPSSPKSCME
GSTFAVESVPVATVVNDVSDVTLEDTSALKVKSTEIEKTVEVEGVEGDLPTEKDDDEGDNWEPEELSKGVSGSTAPLASE
GSGSFRSLSGKGDDLGSSAGSLSRLAGLGRSARRQLATMLDEFWGQLYDFHGNVIQDAKAKKLDLLLGSDSKAVSSSLKV
DTDAKESLGYFPSLGGRGSDSLINSSLYDSAKQHRVQSSLESYAVQRGSSSLLPSHMQLLDAYVQSSSRSIIDSDERRYP
SMRSIPTSESGGKRYPSMRGIPTSESWDYQPATVHGYQIASYLNRLSKEKNFDNLNGQMEPSILKSGSSLGAGNYRDSLA
FTMGQKLQNGLGSGQASNFQNFTVSRNSPMQSERQYYDPCSSGIAENVVSPANAKKYHSLPDIHRELYMPDKNANWESPL
GYGSSAGMAGYESSFYSNSGARTRAPLAFDELSPNVYNSLSSQQSSTFNTGSLWSRQPFEQFGVADTSRTIGSGIGNRVG
SVNQETTSVAYSEAKLLQSFRHCIVKLLKLEGSDWLFTQNDGVDEDLIDRVAAKEKFRYEVETRVINQTGQVGELQYCSS
DTESASALKNNDSSYIMISSVPHCGDGCIWKADLVVSFGVWCIHRILDLSLMESRPELWGKYTYVLNRLQGIIDSAFSKP
RSPMSPCICLEVPKAHQLQSSLSFSNGIPPPAKPARGKCTTAVTLLDVIKDVEIAINSRKGRTGTAAGDVAFPKGKENLA
SVLKRYKRRLSNKTVGTHEGPGSGKSLTSAPYG
>Malsi_04g010090
MESTNPNANIMPGVLQRLLPVVGPVLVISVGYIDPGKWAATAEAGARFGSDLAALMLIFNFAAILCHYLSARIGVVTGRD
LAQICSEEYDKGTCISLGIQTEVSAILSDLTMILGIAHGLNLLFGWDLFTCVFLTAVNAILYPLFSSFLETCKAKVLCIY
VAGFILLSFVLGVIISQPEMPRSMNGMLTKLSGESAFALMSLLGASMMPHSLYFHSSIVQQCQQQATVPKGALCHNHLVA
ILCIFSGVYMVNYVFMTSAENLFYSPEASSGLVVLTFQDAMSLMEQVFWGPIVPASFLLVLILSNQITALSWSLGGDVVL
NEFLKVDLPGWLHCATIRIIAIVPALYFVWSSGAEGMYQLLIFTQVLAALLLPSSVIPIFRIAASRPIMGAHKISQFVEF
LSLITLIGMLGLKIIFVVEMIFGNSEWGGNLRSNGGSSMLLFLTACASFGLMIWLAATPLKSASVRLEAQVWNWELMEGT
PDSLTNEEEINRAEPQYHREASVQSHEPSPSFGLDADSEVANFDLDLADTIMEADQELHQTTVAENNNSHITFPCSPKSR
MEGSRSAVESFPVSTVVNDVSDVTLEDTSALKFKSTESIEKTVEAEADLPTEKDDDEGDTWEPEESSKGVSGSTVPLASE
GSGSFRSLSGKGDDGGSSAGSLSRLAGLGRAARRQLAAVLDEFWGQLYDFHGNVIQDAKAKKLDLLLGSDSKSVSSLLKV
DTSPKETSGFFPSAGGRGSDSLISSSLYESAKQHRVQSSLESYAVQRGSSSSLPSRMQLLDAYVQNSSHSIIGSGERRYS
SVRSIPTTESGERRYSSVRSIPTSESGERRYSSVHSIPTSESWDYQPAIVHDYQIASYLNRMENDKSSDNLNGQMEPSVL
QSGSSLGAGNYRDSLAFTMGQKLQTGLGSGQASSFQNFTVSRNSPMQSERPYYDPRSSGIAENVVSPANAKKYHSLPDIH
RELYMPDKNANWESPLGYGSSAGMTGYESSLYSNSGVRTGAPLAFDELSPKVYNSLSSQQSSTFNTGSLWSRQPFEQFGV
ADTNRTIGSGIGNRVGSVNQETTSVADSEAKLLQSFRHCIVKLLKLEGSDWLFTQNDGVDEDLIDRVASREKFLYEAETR
EINRTGQMGEPQYHSSDRKPASAMKNNDLSQFMFSSVPHCGEGCIWKADLVVSFGVWCIHRILDLSLMESRPELWGKYTY
VLNRLQGIIDSAFSKPRSPMSPCFCLKVPAAHQLKSSLSFSNGIPPAAKPARGKSTTAVTLLDIIKDVEIAISCRKGRTG
TAAGDVAFPKGKENLASVLKRYKRRLSNKAVGTHEGPGSRKSLTSAPYG
>Malsi_12g010820
MESANPNANIIPGVLQRLIPVVGPVLLISVGYIDPGKWAATAEAGACFGSELAALMLIFNLAAILCHYLSARIGVVTGRD
LAQICCEEYDKGTCISLGIQTEVSAILSDLTMVLGIAHGLNLLFGWDLFTCVFLTAVNAVLYPLFSTFLETCKVKVVCIY
VTGFILLSFVLGVIISQPEMPHSMNGMLTKLSGESAFALMSLLGASIMPHSLYFHSSIVQQYQQQATVPKGALCHNHLVA
IICIFSGIYMVNYVLMTSAENLFYSPEASSGLVLTFQDAMSLMEQVFWGPIVPASFLLVLVLSNQITTLSWSLGGEVVLN
EFLKVDLPGWLHCATIRIIAIVPALYFVWSSGAEGMYQLLIFTQVLAALLLPPSVIPIFRIAASRPRMGVHKISQFVEFL
SLITLIGMLGLKVIFVVEMIFGNSEWGGILRSNSGSSMSLFLTACASFCLMIWLAATPLKSASVRLEAQVWNWELKGTSD
LLKNEEESNIAGPQYQREASVQNHEPSPSFGLDADSEVANFDLDLPDTIVEADQELNQTTVAENSNSHITFPSSPKSCME
GSTFAVESVPVATVVNDVSDVTLEDTSALKVKSTEIEKTVEVEGVEGDLPTEKDDDEGDNWEPEELSKGVSGSTAPLASE
GSGSFRSLSGKGDDLGSSAGSLSRLAGLGRSARRQLATMLDEFWGQLYDFHGNVIQDAKAKKLDLLLGSDSKAVSSLKVD
THAKESLGYFPSLGGRGSDSLINSSLYDSAKQHRVQSSLESYAVQRGSSPLLPSHMQLLDAYVQSSSRSIIDSDERHYSS
VCSIPTSESGGKRYPSMRSIPTSESWDYQPATVHGYQIASYLNRLSKEKNFDNLNGQMEPSILKSGSSLGAGNYRDSLAF
TMGQKLQNGLGSGQASNFQNFTVSRNSPMQSERPYYDPCSSGIVENVVSPANAKKYHSLPDIHRELYMPDKNANWESPLG
YGSSAGMAGYESSFYSNSGARTRAPLAFDELSPNVYNSLSSQQSSTFNTGSLWSRQPFEQFGVADTSRTIGSGIGNRVGS
VNQETTSVAYSEAKLLQSFRHCIVKLLKLEGSDWLFTQNDGVDEDLIDRVAAKEKFRYEAETRVINQTGQVGELQYCSSD
TESASALKNNDSSYIMISSVPHCGDGCIWKEDLVVSFGVWCIHRILDLSLMESRPELWGKYTYVLNRLQGIIDSAFSKPR
SPMSPCICLEVPTAHQLQSSLSFSNGIPPPAKPARGKCTTAVTLLDIIKDVEIAINSRKGRTGTAAGDVAFPKGKENLAS
VLKRYKRRLSNKTVGTHEGPGSGKSLTSAPYG
>Malsy_04g009920
MESTNPNANIMPGVLQRLLPVVGPVLVISVGYIDPGKWAATAEAGARFGSDLAALMLIFNFAAILCHYLSARIGVVTGRD
LAQICSEEYDKGTCISLGIQTEVSAILSDLTMILGIAHGLNLLFGWDLFTCVFLTAVNAILYPLFFSFLETCKAKVLCIY
VAGFILLSFVLGVIISQPEMPRSMNGMLTKLSGESAFALMSLLGASMMPHSLYFHSSIVQQYQQQATVPKGALCHNHLVA
ILCIFSGVYMVNYVFMTSAENLFYSPEASSGLVVLTFQDAMSLMEQVFWGPIVPASFLLVLILSNQITALSWSLGGDVVL
NEFLKVDLPGWLHCATIRIIAIVPALYFVWSSGAEGMYQLLIFTQVLAALLLPSSVIPIFRIAASRPIMGAHKISQFVEF
LSLITLIGMLGLKIIFVVEMIFGNSEWGGNLRSNGGSSMLLFLTACASFGLMIWLAATPLKSASVRLEAQVWNWELMEGT
PDSLTNEEEINRAEPQYHREASVQSHEPSPSFGLDADSEVANFDLDLADTIMEADQELHQTTVAENNNSHITFPCSPKSH
MEGSRSAVESFPVSTVVNDVSDVTLEDTSALKFKSTESVEKTVEAEADLPTEKDDDEGDTWEPEESSKGVSGSTVPLASE
GSGSFRSLSGKGDDGGSSAGSLSRLAGLGRAARRQLAAVLDEFWGQLYDFHGNVIQDAKAKKLDLLLGSDSKSVSSSLKV
DTSPKETSGFFPSAGGRGSDSLISSSLYESAKQHRVQSSLESYAVQRGSSSSLPSRMQLLDAYVQNSSHSIIGSGERRYS
SVRSIPTTESGERRYSSVRSIPTSESGERRYSSVRSIPTSESWDYQPAIVHDYQIASYLNRMENDKSSDNLNGQMEPSVL
QSGSSLGAGNYRDSLAFTMGQKLQTGLGSGQASSFQNFTVSRNSPMQSERPYYDPRSSGIAENVVSPANAKKYHSLPDIH
RELYMPDKNANWESPLGYGSSAGMTGYESSLYSNSGVRTGAPLAFDELSPKVYNSLSSQQSSTFNTGSLWSRQPFEQFGV
ADTNRTIGSGIGNRVGSVNQETTSVADSEAKLLQSFRHCIVKLLKLEGSDWLFTQNDGVDEDLIDRVASREKFLYEAETR
EINRTGQMGEPQYHSSDRKPASAMKNNDLSQFMFSSVPHCGEGCIWKADLVVSFGVWCIHRILDLSLMESRPELWGKYTY
VLNRLQGIIDSAFSKPRSPMSPCFCLKVPAAHQLKSSLSFSNGIPPAAKPARGKSTTAVTLLDIIKDVEIAISCRKGRTG
TAAGDVAFPKGKENLASVLKRYKRRLSNKAVGTHEGPGSRKSLTSAPYG
>Malsy_12g010980
MESANPNANIIPGVLQRLIPVVGPVLLISVGYIDPGKWAATAEAGACFGSELAALMLIFNLAAILCHYLSARIGVVTGRD
LAQICSEEYDKGTCISLGIQTEVSAILSDLTMVLGIAHGLNLLFGWDLFTCVFLTAVNAVLYPLFSTFLETCKVKVVCIY
VTGFILLSFVLGVIISQPEMPHSMNGMLTKLSGESAFALMSLLGASIMPHSLYFHSSIVQQYQQQATVPKGALCHNHLVA
IICIFSGIYMVNYVLMTSAENLFYSPEASSGLVLTFQDAMSLMEQVFWGPIVPASFLLVLVLSNQITTLSWSLGGEVVLN
EFLKVDLPGWLHCATIRIIAIVPALYFVWSSGAEGMYQLLIFTQVLAALLLPPSVIPIFRIAASRPRMGVHKISQFVEFL
SLITLIGMLGLKVIFVVEMIFGNSEWGGILRSNSGSSMSLFLTACASFCLMIWLAATPLKSASVRLEAQVWNWELKGTPD
LLKNEEESNIAGPQYQSEASVQNHEPSPSFGLDADSEVANFDLDLPDTIVEADQELNQTTVAENSNSHITFPSSPKSCME
GSTFAVESVPVATVVNDVSDVTLEDTSALKVKSTEIEKTVEVEGVEGDLPTEKDDDEGDNWEPEELSKGVSGSTAPLASE
GSGSFRSLSGKGDDLGSSAGSLSRLAGLGRSARRQLATMLDEFWGQLYDFHGNVIQDAKAKKLDLLLGSDSKAVSSSLKV
DTDAKESLGYFPSLGGRGSDSLINSSLYDSAKQHRVQSSLESYAVQRGSSSLLPSHMQLLDAYVQSSSRSIIDSDERRYP
SMRSIPTSESGGKRYPSMRGIPTSESWDYQPATVHGYQIASYLNRLSKEKNFDNLNGQMEPSILKSGSSLGAGNYRDSLA
FTMGQKLQNGLGSGQASNFQNFTVSRNSPMQSERQYYDPCSSGIAENVVSPANAKKYHSLPDIHRELYMPDKNANWESPL
GYGSSAGMAGYESSFYSNSGARTRAPLAFDELSPNVYNSLSSQQSSTFNTGSLWSRQPFEQFGVADTSRTIGSGIGNRVG
SVNQETTSVAYSEAKLLQSFRHCIVKLLKLEGSDWLFTQNDGVDEDLIDRVAAKEKFRYEVETRVINQTGQVGELQYCSS
DTESASALKNNDSSYIMISSVPHCGDGCIWKADLVVSFGVWCIHRILDLSLMESRPELWGKYTYVLNRLQGIIDSAFSKP
RSPMSPCICLEVPKAHQLQSSLSFSNGIPPPAKPARGKCTTAVTLLDVIKDVEIAINSRKGRTGTAAGDVAFPKGKENLA
SVLKRYKRRLSNKTVGTHEGPGSGKSLTSAPYG
>Pruav_co4041309.1_g010.1.br
MSPCFCLQIPAVHQLKSSPSFSNGIPPAAKPARGKCTTSATLLDIIKDVEIAISCRKGRTGTAAGDVAFPKGKENLASVL
KRYKRRLTNKTAGTHEGPGSRKVQTSAPYGS
>Pruav_sc0000711.1_g020.1.mk
MLGVLHRLLPVAGPALLISVGYLDPGKWAATAEAGARFGSDLAALMLIFNFAAILCHYLSARIGVVTGRDLAQICSEEYD
KGTCMFLGVQTEVSVILSDLTMILGIAHGLNLLFGWDLFTCVFLTAVNAVLYPLFSTLLETCKAKVLCVCIAGFIQLSFV
LGVIISQPEMSFSMNGMLTKLSGESAFALMSLLGASIMPHSLYLHSSIVQQYQCQPTVSKDALCHHHLVAILCIFSGIYL
VNYALMTSAENEYSGLGLLTFQDVMSLVGQVFWSPIVSGAFLLVLFVSNQITTLSWSLGGQVVLNDFLKLDLPGWLHCAT
IRIIAIVPALYFVWSSGAEGMYQLLIFTQVLAALLLPSSVIPLFRIAASRPIMGVHKVSQFVEFLSLITLIGMLGLKIIF
VVEVIVGNSDWVNNLRSNAGSSMSVPCVLLLTACATFCLMIWLAATPLKSASARLEAQVWNWDLPVGSPDSITKKEEINI
SESKYHREVSVQKHEPSPSFGRALDSDSEVASFDLDLPETITEPDQELHLTTVVENGSHITFPCSPKCHMEESTSTVEST
PVSTVVNEVSDVTLEGSSALKIESTEPIEKTGGVEGDLPNEKDDDEGDTWEPEDSLKGVSESTAPLTSEGPGSFRSLSGK
GDEGGSSAGSLSRLAGLGRAARRQLAAVLDEFWGQLYDFHGNVIQEAKAKKLDLLLGLDSKAVSSSLKVDTSAKELSGYF
PSAGGRGSDPIINSSLYDSPKQQSVQSSLESYGVQRGSSSLLPSRVQLLDAYVQNSSRSVILPHCCPAACSCWMPMCKIQ
AAVLWTLVRGAIQACAVSHLLRVGTTSQPQYMVISSHISIEWQRTEVLII
>Pyrbr_009344695.2_cds_XP_009342970.1_1
MESANPNANIIPGVLQRLIPVVGPVLLISVGYIDPGKWAATAEAGACFGSDLAALMLIFNLAAILCHYLSARIGVVTGRD
LAQICSEEYDKGTCISLGIQTEVSAILSDLTMVLGIAHGLNLLFGWDLFTCVFLTAVNAVLYPLFSTFLETCKAKVVCIY
ITGFILLSFVLGVIISQPEMPHSMNGMLTKLSGESAFALMSLLGASIMPHSLYFHSSIVQQYQQQATVPKDALCHNHLVA
IICIFSGIYMVNYVLMTSAENLFYSTETSSGLVLTFQDAMSLMEQVFCGPIVPASFLLVLVLSNQITTLSWSLGGEVVLN
EFLKVDLPGWLHCATIRIIAIVPALYFVWSSGAEGMYQLLIFTQVLAALLLPPSVIPIFRIAASRPRMGVHKISQFVEFL
SLITLIGMLGLKVIFVVEMIFGNSEWGGNLRSNSGSSMSLFLTACASFCLMIWLAATPLKSASVRLEAQVWNWELKGTPD
SLKNEEESNIAEPQYQREASVQNHEPSPSFGLDADSEVANFDLDLPDTIVEADQELHQTTVGENSNSHITFPTSPKSCME
GSTSAVESVPVATVVNDVSDVTLEDTSALKVKSTEIEKTVEVEGVEGDLPTEKDDDEGDTWEPEELSKAVSGSTAPLASE
GSGSFRTLSGKGDDLGSSTGSLSRLAGLGRSARRQLATMLDEFWGQMYDFHGNVIQDAKAVSSSPKVDTGAKESLGYFPS
VGGRGSDSLINPSLYDSAKQHMVQSSLESYVVQRGSSSLLPSHMQLLDAYVQSSSRSIIDSDERRYSSVRNIPTSESGGK
RYPSMHSIPTSESWDYQPATVHGYQIASYINRLSKEKNSDNLNPQMEPSILKSGSSLGAENYRDSLAFTMGQKLQNRLGS
GQVSNFQNFTVSRNSPMQSGRPYYDPCSSGIAENVVSPANAKKYHSLPDIHRELYMPDKNANWESSLGYGSSPGMAGYES
SLYSNSGARTRAPLAFDELSPKVYNSLSSQQSSTFNTGSLWSRQPFEQFGVADTSRTIDSGIGNRVGSVNQESTSVAYSE
AKLLQAFRHCIVKLLKLEGSDWLFTQNDGVDEDLIDCVAAKEKFLYEAETREINRTGQVGEPQYHSSDTESASALKNNDL
SYIMISSVPHCGDGCIWKADLVVSFGVWCIHRILDLSLMESRPELWGKYTYVLNRLQGIIDSAFSKPRSPMSPCICLQVP
AAHQLQSSPSFSNGIPPPAKPARGKCTTAVTLLDMIKDVEIAINSRRGRTGTAAGDVAFPKGKENLASVLKRYKRRLSNK
TVGTHEGPGSGKSLTSAPYG
>Pyrbr_009344701.2_cds_XP_009342976.1_1
MESANPNANIIPGVLQRLIPVVGPVLLISVGYIDPGKWAATAEAGACFGSDLAALMLIFNLAAILCHYLSARIGVVTGRD
LAQICSEEYDKGTCISLGIQTEVSAILSDLTMVLGIAHGLNLLFGWDLFTCVFLTAVNAVLYPLFSTFLETCKAKVVCIY
ITGFILLSFVLGVIISQPEMPHSMNGMLTKLSGESAFALMSLLGASIMPHSLYFHSSIVQQYQQQATVPKDALCHNHLVA
IICIFSGIYMVNYVLMTSAENLFYSTETSSGLVLTFQDAMSLMEQVFCGPIVPASFLLVLVLSNQITTLSWSLGGEVVLN
EFLKVDLPGWLHCATIRIIAIVPALYFVWSSGAEGMYQLLIFTQVLAALLLPPSVIPIFRIAASRPRMGVHKISQFVEFL
SLITLIGMLGLKVIFVVEMIFGNSEWGGNLRSNSGSSMSLFLTACASFCLMIWLAATPLKSASVRLEAQVWNWELKGTPD
SLKNEEESNIAEPQYQREASVQNHEPSPSFGLDADSEVANFDLDLPDTIVEADQELHQTTVGENSNSHITFPTSPKSCME
GSTSAVESVPVATVVNDVSDVTLEDTSALKVKSTEIEKTVEVEGVEGDLPTEKDDDEGDTWEPEELSKAVSGSTAPLASE
GSGSFRTLSGKGDDLGSSTGSLSRLAGLGRSARRQLATMLDEFWGQMYDFHGNVIQDAKAVSSSPKVDTGAKESLGYFPS
VGGRGSDSLINPSLYDSAKQHMVQSSLESYVVQRGSSSLLPSHMQLLDAYVQSSSRSIIDSDERRYSSVRNIPTSESGGK
RYPSMHSIPTSESWDYQPATVHGYQIASYINRLSKEKNSDNLNPQMEPSILKSGSSLGAENYRDSLAFTMGQKLQNRLGS
GQVSNFQNFTVSRNSPMQSGRPYYDPCSSGIAENVVSPANAKKYHSLPDIHRELYMPDKNANWESSLGYGSSPGMAGYES
SLYSNSGARTRAPLAFDELSPKVYNSLSSQQSSTFNTGSLWSRQPFEQFGVADTSRTIDSGIGNRVGSVNQESTSVAYSE
AKLLQAFRHCIVKLLKLEGSDWLFTQNDGVDEDLIDCVAAKEKFLYEAETREINRTGQVGEPQYHSSDTESASALKNNDL
SYIMISSVPHCGDGCIWKADLVVSFGVWCIHRILDLSLMESRPELWGKYTYVLNRLQGIIDSAFSKPRSPMSPCICLQVP
AAHQLQSSPSFSNGIPPPAKPARGKCTTAVTLLDMIKDVEIAINSRRGRTGTAAGDVAFPKGKENLASVLKRYKRRLSNK
TVGTHEGPGSGKSLTSAPYG
>Pyrbr_009375249.2_cds_XP_009373524.1_1
MESTNPNANIMPGVLQRLLPVVGPVLLISVGYIDPGKWAATAEAGARFGSDLAALMLIFNFAAILCHYLSARIGVVTGRD
LAQICSEEYDKGTCISLGIQTEVSAILSDLTMILGIAHGLNLLFGWHLFTCVFLTAVNAILYPLLSSFLETCKAKVLCIY
VAGFILLSFVLGVIISQPEMPRSMNGMLTKLSGESAFALMSLLGASIMPHSLYFHSSIVQQYQQQATVPKGALCHNHLVG
IVCIFSCVYMVNYVLMTSAENLFYSPEASSGLVVLAFQDAMSLMEQVFWGPIVPASFLLVLILSNQITTLSWSLGGDVVL
NEFLKVDLPGWLHCATIRIIAIVPALYFVWSSGAEGMYQLLIFTQVLAALLLPSSVIPIFRIAASRPIMGAHKISQFVEF
LSLITLIGMLGLKIIFVVEMIFGNSEWGGNLRSHGGSSMLLFLTACASFGLMIWLAATPLKSASVRLEAQVWNWELMEGT
PDSLTNEEDINRAEPQYHREASVQSHEPSPSFGLDADSEVDNFDLDLPDTIMEADQELHQTTVAENNNSHITFPCSPKSR
MEGSTSAVESFPVSTVVNDVSDVTLEDTSALKFKSTESIEKTVEAEADLPTEKDDDEGDTWEPEESSKGVSGSTAPLASE
GSGSFRSLSGKGDDGGSSAGSLSRLAGLGRAARRQLAAVLDEFWGQLYDFHGNVIQDAKAKKLDLLLGSDSKSLSSSLKV
DTSPKGTSGFFPSAGGRGSDSPIGSSLYESAKQHRVQSSLESYAVQRGSSSLLPSHMQLLDTYVQNSSRSIIGSGERRYS
SVRSIPTTESGERRYSSVRSIPTSESGERRYSSVRSIPTSESGERRYSSVRSVPTSESGERRYSSVRSIPTSESGERRYS
SVRSIPTSESWDYQPAIVHDYQIASYLNQMANDKSSDNLNGQMEPSVLQSGSSLGAGNYRDSLAFTMGQKLQNGLGSGQA
SSFQNFTVSRNSPMQSERPYYDPRSSGIAENVVSPANAKKYHSLPDIHRELYMPDKNANWESPLGYGSSAGMTGYESSLY
SNSGVRTGAPLAFDELSPKVYNSLSSQQSSTFNTGSLWSRQPFEQFGVADNNRTIGSGIGNRVGSVNQETTSVADSEAKL
LQSFRHCIVKLLKLEGSDWLFTQNDGVDEDLIDRVAAREKFLYEAETREINRGQMGEPQYHSSDRKPASAMKNNDLSQFM
FSSVPQCGEGCIWKADLVVSFGVWCIHRILDLSLMESRPELWGKYTYVLNRLQGIIDSAFSKPRSLMSPCFCLQVPAAHQ
LKSSLSFSNGIPPAAKPARGKSTTAATLLDIIKDVEIAISCRKGRTGTAAGDVAFPKGKENLASVLKRYKRRLSNKAAGT
HEGPGSRKSLTSAPYG
>Pyrbr_018651229.1_cds_XP_018506745.1_1
MESTNPNANIMPGVLQRLLPVVGPVLLISVGYIDPGKWAATAEAGARFGSDLAALMLIFNFAAILCHYLSARIGVVTGRD
LAQICSEEYDKGTCISLGIQTEVSAILSDLTMILGIAHGLNLLFGWHLFTCVFLTAVNAILYPLLSSFLETCKAKVLCIY
VAGFILLSFVLGVIISQPEMPRSMNGMLTKLSGESAFALMSLLGASIMPHSLYFHSSIVQQYQQQATVPKGALCHNHLVG
IVCIFSCVYMVNYVLMTSAENLFYSPEASSGLVVLAFQDAMSLMEQVFWGPIVPASFLLVLILSNQITTLSWSLGGDVVL
NEFLKVDLPGWLHCATIRIIAIVPALYFVWSSGAEGMYQLLIFTQVLAALLLPSSVIPIFRIAASRPIMGAHKISQFVEF
LSLITLIGMLGLKIIFVVEMIFGNSEWGGNLRSHGGSSMLLFLTACASFGLMIWLAATPLKSASVRLEAQVWNWELMEGT
PDSLTNEEDINRAEPQYHREASVQSHEPSPSFGLDADSEVDNFDLDLPDTIMEADQELHQTTVAENNNSHITFPCSPKSR
MEGSTSAVESFPVSTVVNDVSDVTLEDTSALKFKSTESIEKTVEAEADLPTEKDDDEGDTWEPEESSKGVSGSTAPLASE
GSGSFRSLSGKGDDGGSSAGSLSRLAGLGRAARRQLAAVLDEFWGQLYDFHGNVIQDAKAKKLDLLLGSDSKSLSSSLKV
DTSPKGTSGFFPSAGGRGSDSPIGSSLYESAKQHRVQSSLESYAVQRGSSSLLPSHMQLLDTYVQNSSRSIIGSGERRYS
SVRSIPTTESGERRYSSVRSVPTSESGERRYSSVRSIPTSESGERRYSSVRSIPTSESWDYQPAIVHDYQIASYLNQMAN
DKSSDNLNGQMEPSVLQSGSSLGAGNYRDSLAFTMGQKLQNGLGSGQASSFQNFTVSRNSPMQSERPYYDPRSSGIAENV
VSPANAKKYHSLPDIHRELYMPDKNANWESPLGYGSSAGMTGYESSLYSNSGVRTGAPLAFDELSPKVYNSLSSQQSSTF
NTGSLWSRQPFEQFGVADNNRTIGSGIGNRVGSVNQETTSVADSEAKLLQSFRHCIVKLLKLEGSDWLFTQNDGVDEDLI
DRVAAREKFLYEAETREINRGQMGEPQYHSSDRKPASAMKNNDLSQFMFSSVPQCGEGCIWKADLVVSFGVWCIHRILDL
SLMESRPELWGKYTYVLNRLQGIIDSAFSKPRSLMSPCFCLQVPAAHQLKSSLSFSNGIPPAAKPARGKSTTAATLLDII
KDVEIAISCRKGRTGTAAGDVAFPKGKENLASVLKRYKRRLSNKAAGTHEGPGSRKSLTSAPYG
>Pyrco_BartlettDH_EIN2.Chr12
MESANPNANIMPGVLQRLIPVVGPVLLISVGYIDPGKWAATAEAGACFGSDLAALMLIFNLAAILCHYLSARIGVVTGRD
LAQICSEEYDKGTCISLGIQTEVSAILSDLTMVLGIAHGLNLLFGWDLFTCVFLTAVNAVLYPLFSTFLETCKAKVVCIY
ITGFILLSFVLGVIISQPEMPHSMNGMLTKLSGESAFALMSLLGASIMPHSLYFHSSIVQQYQQQATVPKDALCHNHLVA
IICIFSGIYMVNYVLMTSAENLFYSTETSSGLVLTFQDAMSLMEQVFCGPIVPASLLLVLVLSNQITTLSWSLGGEVVLN
EFLKVDLPGWLHCATIRIIAIVPALYFVWSSGAEGMYQLLIFTQVLAALLLPPSVIPIFRIAASRPRMGVHKISQFVEFL
SLITLIGMLGLKVIFVVEMIFGNSEWGGNLRSNSGSSMSLFLTACASFCLMIWLAATPLKSASVRLEAQVWNWELKGTPD
SLKNEVESNIAEPQYQREASVQNHEPSPSFGLDADSEVANFDLDLPDTIVEADQELHQTTVGENSNSHITFPTSPKSCME
GSTSAVESVPVATVVNDVSDVTLEDTSALKVKSTEIEKTVEVEGVEGDLPTEKDDDEGDTWEPEELSKGVSGSTAPLASE
GSGSFRTLSGKGDDLGSSTGSLSRLAGLGRSARRQLATMLDEFWGQMYDFHGNVIQDAKAKKLDLLLGSDSKAVSSSPKV
DTGAKESLGYFPSVGGRGSDSLINSSLYDSAKQHMVQSSLESYAVQRGSSSLLPSHMQLLDAYVQSSSRSIIDSDERRYP
SVRSIPTSESGGKRYPSMRSIPTSESWDYQPATVHGYQIASYLNRLSKEKNSDNLNPQMEPSILKSGSSLGAGNYRDSLA
FTMGQKLQNRLGSGQVSNFQNFTVSRNSPMQSGRPYYDPCSSGIAENVVSPANAKKYHSLPDIHRELYMPDKNANWESSL
GHGSSPGMAGYESSLYSNSGARTRAPLAFDELSPKVYNSLSSQQSSTFNTGSLWSRQPFEQFGVADTSRTIGSGIGNRVG
SVNQESTLVAYSEAKLLQAFRHCIVKLLKLEGSDWLFTQNDGVDEDLIDCVAAKEKFLYEAETREINRTGQVGEPQYHSS
DTESASALKNNDLSYIMISSVPHCGDGCIWKADLVVSFGVWCIHRILDLSLMESRPELWGKYTYVLNRLQGIIDSAFSKP
RSPMSPCICLQVPAAHQLQSSPSFSNGIPPPAKPARGKCTTAVTLLDMIKDVEIAINSRKGRTGTAAGDVAFPMGKENMA
SVLKRYKRRLSNKTVGTHEGPGSGKSLTSAPYG
>Pyrco_BartlettDH_new_EIN2.Chr4
MESTNPNANIMPGVLQRLLPVVGPVLLISVGYIDPGKWAATAEAGARFGSDLAALMLIFNFAAILCHYLSARIGVVTGRD
LAQICSEEYDKGTCISLGIQTEVSAILSDLTMILGIAHGLNLLFGWDLFTCVFLTAVNAILYPLLSSFLETCKAKVLCIY
VAGFILLSFVLGVIISQPEMPRSMNGMLTKLSGESAFALMSLLGASIMPHSLYFHSSIVQQYQQQATVPKGALCHNHLVA
IVCIFSGVYMVNYVLMTSAENLFYSPEASSGLVVLAFQDAMSLMEQVFWGPIVPASFLLVLILSNQITTLSWSLGGDVVL
NEFLKVDLPGWLHCATIRIIAIVPALYFVWSSGAEGMYQLLIFTQVLAALLLPSSVIPIFRIAASRPIMGAHKISQFVEF
LSLITLIGMLGLKIIFVVEMIFGNSEWGGNLRSHGGSSMLLFLTACASFGLMIWLAATPLKSASVRLEAQVWNWELMEGT
PDSLTNEEDINRAEPQYHREASVQSHEPSPSLGLDADSEVDNFDLDLPDTIMEADQELHQTTVAENNNSHITFPCSPKSR
MEGSTSAVESFPVSTVVNDVSDLTLEDTSTLKFKSTESIEKTVEAEADLPTEKDDDEGDTWEPEESSKGVSGSTAPLASE
GSGSFRSLSGKGDDGGSSAGSLSRLAGLGRAARRQLAAVLDEFWGQLYDFHGNVIQDAKAKKLDLLLGSDSKSVSSSLKV
DTSPKGTSGFFPSSVGRGSDSLISSSLYESAKQHRVQSSLESYVVQRGSSSLLPSHMQLLDTYVQNSSRSIIGSGERRYS
SVRSIPTTESGERRYSSVRSIPTSESGERRYSSVRSVPTSESGERRYSSVRSIPTSESWDYQPAIVHDYQIASYLNQMAN
DKSSDNLNGQMEPSVLQSGSSLGAGNYRDSLAFTMGQKLQNGLGSGQASSFQNFTVSRNSPMQSERPYHDPRSSGIAENV
VSPANAKKYHSLPDIHRELYMPDKNANWESPLGYGSSAGMTGYESSLYSNSGVRTGAPLAFDELSPKVYNSLSSQQSSTF
NTRSLWSRQPFEQFGVADNNRTIGSGIGNRVGSVNQETTSVADSEAKLLQSFRHCIVKLLKLEGSDWLFTQNDGVDEDLI
DRVAAREKFLYEAETREINRTGQMGEPQYHSSDRKPASAMKNNDLSQFMFSSVPHCGEGCIWKADLVVSFGVWCIHRILD
LSLMESRPELWGKYTYVLNRLQGIIDSAFSKPRSLMSPCFCLQVPAAHQLKSSLSFSNGIPPAAKPARGKSTTAVTLLDI
IKDVEIAISCRKGRTGTAAGDVAFPKGKENLASVLKRYKRRLSNKAAGTHEGPGSRKSLTSAPYG
>Pyrco_Bartlett_008615.1
MESANPNANIMPGVLQRLIPVVGPVLLISVGYIDPGKWAATAEAGACFGSDLAALMLIFNLAAILCHYLSARIGVVTGRD
LAQICSEEYDKGTCISLGIQTEVSAILSDLTMVLGIAHGLNLLFGWDLFTCVFLTAVNAVLYPLFSTFLETCKAKVVCIY
ITGFILLSFVLGVIISQPEMPHSMNGMLTKLSGESAFALMSLLGASIMPHSLYFHSSIVQQYQQQATVPKDALCHNHLVA
IICIFSGIYMVNYVLMTSAENLFYSTETSSGLVLTFQDAMSLMEQVFCGPIVPASFLLVLVLSNQITTLSWSLGGEVVLN
EFLKVDLPGWLHCATIRIIAIVPALYFVWSSGAEGMYQLLIFTQVLAALLLPPSVIPIFRIAASRPRMGVHKISQFVEFL
SLITLIGMLGLKVIFVVEMIFGNSEWGGNLRSNSGSSMSLFLTACASFCLMIWLAATPLKSASVRLEAQVWNWELKGTPD
SLKNEEESNIAEPQYQREASVQNHEPSPSFGLDADSEVANFDLDLPDTIVEADQELHQTTVGENSNSHITFPTSPKSCME
GSTSAVESVPVATVVNDVSDVTLEDTSALKVKSTEIEKTVEVEGVEGDLPTEKDDDEGDTWEPEELSKGVSGSTAPLASE
GSGSFRTLSGKGDDLGSSMGSLSRLAGLGRSARRQLATMLDEFWGQMYDFHGNVIQDAKAKKLDPLLGSDSKAVSSSPKV
DTGAKESLGYFPSVGGRGSDSLINSSLYDSAKQHMVQSSLESYAVQRGSSSLLPSHMQLLDAYVQSSSRSIIDSDERRYP
SVRSIPTSESGGKRYPSIRSIPTSESWDYQPATVHGYQIASYLNRLSKEKNSDNLNPQMEPSILKSGSSLGAGNYRDSLA
FTMGQKLQNRLGSGQVSNFQNFTVSRNSPMQSGRPYYDPCSSGIAENVVSPANAKKYHSLPDIHRELYMPDKNANWESSL
GHGSSPGMAGYESSSYSNSGARTRAPLAFDELSPKVYNSLSSQQSSTFNTGSLWSRQPFEQFGVADTSRTIGSGIGNRVG
SVNQESTLVAYSEAKLLQAFRHCIVKLLKLEGSDWLFTQNDGVDEDLIDCVAAKEKFLYEAETREINRTGQVGEPQYHSS
DTESASALKNNDLSYIMISSVPHCGDGCIWKADLVVSFGVWCIHRILDLSLMESRPELWGKYTYVLNRLQGIIDSAFSKP
RSPMSPCICLQVPTAHQLQSSPSFSNGIPPPAKPARGKCTTAVTLLDMIKDVEIAINSRKGRTGTAAGDVAFPKGKENLA
SVLKRYKRRLSNKTVGTHEGPGSGKSLTSAPYG
>Pyrco_Bartlett_018637.1
MESTNPNANIMPGVLQRLLPVVGPVLLISVGYIDPGKWAATAEAGARFGSDLAALMLIFNFAAILCHYLSARIGVVTGRD
LAQICSEEYDKGTCISLGIQTEVSAILSDLTMILGIAHGLNLLFGWDLFTCVFLTAVNAILYPLLSSFLETCKAKVLCIY
VAGFILLSFVLGVIISQPEMPRSMNGMLTKLSGESAFALMSLLGASIMPHSLYFHSSIVQQYQQQATVPKGALCHNHLVA
IVCIFSGVYMVNYVLMTSAENLFYSPEASSGLVVLAFQDAMSLMEQVFWGPIVPASFLLVLILSNQITTLSWSLGGDVVL
NEFLKVDLPGWLHCATIRIIAIVPALYFVWSSGAEGMYQLLIFTQVLAALLLPSSVIPIFRIAASRPIMGAHKISQFVEF
LSLITLIGMLGLKIIFVVEMIFGNSEWGGNLRSHGGSSMLLFLTACASFGLMIWLAATPLKSASVRLEAQVWNWELMEGT
PDSLTNEEDINRAEPQYHREASVQSHEPSPSLGLDADSEVDNFDLDLPDTIMEADQELHQTTVAENNNSHITFPCSPKSR
MEGSTSAVESFPVSTVVNDVSDVTLEDTSALKFKSTESIEKTVEAEADLPTEKDDDEGDTWEPEESSKGVSGSTAPLASE
GSGSFRSLSGKGDDGGSSAGSLSRLAGLGRAARRQLAAVLDEFWGQLYDFHGNVIQDAKAKKLDLLLGSDSKSVSSSLKV
DTSPKGTSGFFPSAGGRGSDSLISSSLYESAKQHRVQSSLESYAVQRGSSSLLPSHMQLLDTYVQNSSRSIIGSGERRYS
SVRSIPTTESGERRYSSVRSIPTSESGERRYSSVRSVPTSESGERRYSSVRSIPTSESWDYQPAIVHDYQIASYLNQMAN
DKSSDNLNGQMEPSVLQSGSSLGAGNYRDSLAFTMGQKLQNGLGSGQASSFQNFTVSRNSPMQSERPYHDPRSSGIAENV
VSPANAKKYHSLPDIHRELYMPDKNANWESPLGYGSSAGMTGYESSLYSNSGVRTGAPLAFDELSPKVYNSLSSQQSSTF
NTGSLWSRQPFEQFGVADNNRTIGSGIGNRVGSVNQETTSVADSEAKLLQSFRHCIVKLLKLEGSDWLFTQNDGVDEDLI
DRVAAREKFLYEAETREINRTGQMGEPQYHSSDRKPASAVKNNDLSQFMFSSVPHCGEGCIWKADLVVSFGVWCIHRILD
LSLMESRPELWGKYTYVLNRLQGIIDSAFSKPRSLMSPCFCLQVPAAHQLKSSLSFSNGIPPAAKPARGKSTTAATLLDI
IKDVEIAISCRKGRTGTAAGDVAFPKGKENLASVLKRYKRRLSNKAVGTHEGPGSRKSLTSAPYG
>Pyrco_DAnjou_EIN2.Chr12
MESANPNANIIPGVLQRLIPVVGPVLLISVGYIDPGKWAATAEAGACFGSDLAALMLIFNLAAILCHYLSARIGVVTGRD
LAQICSEEYDKGTCISLGIQTEVSAILSDLTMVLGIAHGLNLLFGWDLFTCVFLTAVNAVLYPLFSTFLETCKAKVVCIY
ITGFILLSFVLGVIISQPEMPHSMNGMLTKLSGESAFALMSLLGASIMPHSLYFHSSIVQQYQQQATVRKDALCHNHLVA
IICIFSGIYMVNYVLMTSAENLFYSTETSSGLVLTFQDAMSLMEQVFCGPIVPASFLLVLVLSNQITTLSWSLGGEVVLN
EFLKVDLPGWLHCATIRIIAIVPALYFVWSSGAEGMYQLLIFTQVLAALLLPPSVIPIFRIAASRPRMGVHKISQFVEFL
SLITLIGMLGLKVIFVVEMIFGNSEWGGNLRSNSGSSMSLFLTACASFCLMIWLAATPLKSASVRLEAQVWNWELKGTPD
SLKNEEESNIAEPQYQREASVQNHEPSPSFGLDADSEVANFDLDLPDTIVEADQELHQTTVVENSNSHITFPTSPKSCME
GSTSAVESVPVATVVNDVSDVTLEDTSALKVKSTEIEMTVEVEGVEGDLPTEKDDDEGDTWEPEELSKGVSGSTAPLASE
GSGSFRTLSGKGDDLGSSTGSLSRLAGLGRSARRQLATMLDEFWGQMYDFHGNVIQDAKAKKLDPLLGSDSKAVSSSPKV
DTGAKESLGYFPSVGGRGSDSLINSSLYDSAKQHMVQSSLESYAVQRGSSSLLPSHMQLLDAYVQSSSRSIIDSDERRYS
SVRSIPTSESGGKRYPSMRSIPTSESWDYQPATVHGYQIASYLNRLSKEKNSDNLNPQMEPSILKSGSSLGAGNYRDSLA
FTMGQKLQNRLGSGQVSNFQNFTVSRNSPMQSGRPYYDPCSSGIAENVVSPANAKKYHSLPDIHRELYMPDKNANWESSL
GYGSSPGMAGYESSLYSNSGARTRAPLAFDELSPKAYNSLSSQQSSTFNTGSLWSRQPFEQFGVADTSRTIGSGIGNRVG
SVNQESTSVAYSEAKLLQAFRHCIVKLLKLEGSDWLFTQNDGVDEDLIDCVAAKEKFLYEAETREINRTGQVGEPQYHSS
DTESASALKNNDLSYIMISSVPHCGDGCIWKADLVVSFGVWCIHRILDLSLMESRPELWGKYTYVLNRLQGIIDSAFSKP
RSPMSPCICLQVPAAHQLQSSPSFSNGIPPPAKPARGKCTTAVTLLDMIKDVEIAINSRKGRTGTAAGDVAFPKGKENLA
SVLKRYKRRLSNKTVGTHEGPGSGKSLTSAPYG
>Pyrco_DAnjou_EIN2.Chr4
MADTPRAEMESTNPNANIMPGVLQRLLPVVGPVLLISVGYIDPGKWAATAEAGARFGSDLAALMLIFNFAAILCHYLSAR
IGVVTGRDLAQICSEEYDKGTCISLGIQTEVSAILSDLTMILGIAHGLNLLFGWDLFTCVFLTAVNAILYPLLSSFLETC
KAKVLCIYVAGFILFSFVLGVIISQPEMPRSMNGMLTKLSGESAFALMSLLGASIMPHSLYFHSSIVQQYQQQATVPKGA
LCHNHLVAIVCIFSGVYMVNYVLMTSAENLFYSPEASSGLVVLAFQDAMSLMEQVFWGPIVPASFLLVLILSNQITTLSW
SLGGDVVLNEFLKVDLPGWLHCATIRIIAIVPALYFVWSSGAEGMYQLLIFTQVLAALLLPSSVIPIFRIAASRPIMGAH
KISQFVEFLSLITLIGMLGLKIIFVVEMIFGNSEWGGNLRSHGGSSMLLFLIACASFGLMIWLAATPLKSASVRLEAQVW
NWELMEGTPDSLTNEEDINRAEPQYHREASVQSHEPSPSFGLDADSEVDNFDLDLPDTIMEADQELYQTTVAENNNSHIT
FPCSPKSRMEGSTSAVESFPVSTVVNDVSDVTLEDTSALKFKSTESIEKTVEAEADLPTEKDDDEGDTWEPEESSKGVSG
STAPLASEGSGSFRSLSGKGDDGGSSAGSLSRLAGLGRAARRQLAAVLDEFWGQLYDFHGNVIQDAKAKKLDLLLGSDSK
SVSSSLKVDTSPKGTSGFFPSAGGRGSDSLISPSLYESAKQHRVQSSLESYAVQRGSSSLLPSHMQLLDSYVQNSSRSII
GSGERRYSSVRSIPTTESGERRYSSVRSIPTSESGERRYSSVRSVPTSESGERRYSSVRSIPTSESWDYQPAIVHDYQIA
SYLNQMANDKSSDNLNGQMEPSVLQSGSSLGAGNYRDSLAFTMGQKLQNGLGSGQASSFQNFTVSRNSPMQSERPYHDPR
SSGIAENVVSPANAKKYHSLPDIHRELYMPDKNANWESPLGYGSSAGMTGYESSLYSNSGVRTGAPLAFDELSPKVYNSL
SSQQSSTFNTGSLWSRQPFEQFGVADNNRTIGSGIGNRVGSVNQETTSVADSEAKLLQSLRHCIVKLLKLEGSDWLFTQN
DGVDEDLIDRVAAREKFLYEAETREINRTGQMGEPQYHSSDRKPASAMKNNDLSQFMFSSVPHCGEGCIWKADLVVSFGV
WCIHRILDLSLMESRPELWGKYTYVLNRLQGIIDSAFSKPRSLMSPCFCLQVPAAHQLKSSLSFSNGIPPAAKPARGKST
TAATLLDIIKDVEIAISCRKGRTGTAAGDVAFPKGKENLASVLKRYKRRLSNKAAGTHEGPGSRKSLTSSPYG
>Pyrusco12g010970.1
MESANPNANIIPGVLQRLIPVVGPVLLISVGYIDPGKWAATAEAGACFGSDLAALMLIFNLAAILCHYLSARIGVVTGRD
LAQICSEEYDKGTCISLGIQTEVSVILSDLTMVLGIAHGLNLLFGWDLFTCVFLTAVNAVLYPLFSTFLETCKAKVVCIY
ITGFILLSFVLGVIISQPEMPHSMNGMLTKLSGESAFALMSLLGASIMPHSLYFHSSIVQQYQQQATVPKGALCHNHLVG
IVCIFSCVYMVNYVLMTSAENLFYSPEASSGLVVLAFQDAMSLMEQVFCGPIVPASFLLVLVLSNQITTLSWSLGGEVVL
NEFLKVDLPGWLHCATIRIIAIVPALYFVWSSGAEGMYQLLIFTQVLAALLLPPSVIPIFRIAASRPRMGVHKISQFVEF
LSLITLIGMLGLKVIFVVEMIFGNSEWGGNLRSNSGSSMSLFLTACASFCLMIWLAATPLKSASVRLEAQVWNWELKGTP
DSLKNEEESNIAEPQYQREASVQNHEPSPSFGLDADSEVANFDLDLPDTIVEADQELHQTTVGENSNSHITFPTSPKSCM
EGSTSAVESVPVATVVNDVSDVTLEDTSALKVKSTEIEKTVEVEGVEGDLPTEKDDDEGDTWEPEELSKGVSGSTAPLAS
EGSGSFRTLSGKGDDLGSSTGSLSRLAGLGRSARRQLATMLDEFWGQMYDFHGNVIQVAKAVSSSPKVDTGAKESLGYFP
SVGGRGSDSLINSSLYDSAKQHMVQSSLESYAIQRGSSSLLPSHMQLLDAYVQSSSRSIIDSDERRYSSVRNIPTSESGG
KRYPSMRSIPTSESWDYQPATVHGYEIASYINRLSKEKNSDNLNPQMEPSILKSGSSLGAENYRDSLAFTMGQKLQNRLG
SGQVSNFQNFTVSRNSPMQSGRPYYDPCSSGIAENVASPANAKKYHSLPDIHRELYMPDKNANWESSLGYGSSPGMAGYE
SSLYSNSGARTRAPLAFDELSPKVYNSLSSQQSSTFNTGSLWSRQPFEQFGVADTSRTIGSGIGNRVGSVNQESTSVAYS
EAKLLQAFRHCIVKLLKLEGSDWLFTQNDGVDEDLIDCVAAKEKFLYEAETREINRTGQVGEPQYHSSDTESASALKNND
LSYIMISSVPHCGDGCIWKADLVVSFGVWCIHRILDLSLMESRPELWGKYTYVLNRLQGIIDSAFSKPRSPMSPCICLQV
PAAHQLQSSPSFSNGIPPPAKPARGKCTTAVTLLDMIKDVEIAINSRRGRTGTAAGDVAFPKGKENLASVLKRYKRRLSN
KTVGTHEGPSSGKSLTSAPYG
>Pyrusco4g011130.1
MESTNPNANIMPGVLQRLLPVVGPVLLISVGYIDPGKWAATAEAGARFGSDLAALMLIFNFAAILCHYLSARIGVITGRD
LAQICSEEYDKGTCISLGIQTEVSAILSDLTMILGIAHGLNLLFGWDLFTCVFLTAVNAILYPLLSSFLETCKAKVLCIY
VAGFILLSFVLGVIISQPEMPRSMNGMLTKLSGESAFALMSLLGASIMPHSLYFHSSIVQQYQQQATVPKGALCHNHLVA
IVCIFSGVYMVNYVLMTSAENLFYSPEASSGLVVLAFQDAMSLMEQVFWGPIVPASFLLVLILSNQITTLSWSLGGDVVL
NEFLKVDLPGWLHCATIRIIAIVPALYFVWSSGAEGMYQLLIFTQVLAALLLPSSVIPIFRIAASRPIMGAHKISQFVEF
LSLITLIGMLGLKIIFVVEMIFGNSEWGGNLRSHGGSSMLLFLTACASFGLMIWLAATPLKSASVRLEAQVWNWELMEGT
PDSLTNEEDINRAEPQYHREASVQSHEPSPSFGLDADSEVDNFDLDLPDTIMEADQELHQTTVAENNNSHITFPCSPKSR
MEGSTSAVESFPVSTVVNDVSDVTLEDTSALKFKSTESIEKTVEAEADLPTEKDDDEGDTWEPEESSKGVSGSTAPLASE
GSGSFRSLSGKGDDGGSSAGSLSRLAGLGRAARRQLAAVLDEFWGQLYDFHGNVIQDAKAKKLDLLLGSDSKSLSSSLKV
DTSPKGTSGFFPSAGGRGSDSPIGSSLYESAKQHRVQSSLESYAVQRGSSSLLPSHMQLLDTYVQNSSRSIIGSGERRYS
SVRSIPTTESGERRYSSVRSIPTSESGERRYSSVRSVPTSESGERRYSSVRSIPTSESWDYQPAIVHDYQIASYLNQMAN
DKSSDNLNGQMEPSVLQSGSSLGAGNYRDSLAFTMGQKLQNGLGSGQASSFQNFTVSRNSPMQSERPYYDPRSSGIAENV
VSPANAKKYHSLPDIHRELYMPDKNANWESPLGYGSSAGMTGYESSLYSNSGVRTGAPLAFDELSPKVYNSLSSQQSSTF
NTGSLWSRQPFEQFGVADNNRTIGSGIGNRVGSVNQETTSVADSEAKLLQSFRHCIVKLLKLEGSDWLFTQNDGVDEDLI
DRVAAREKFLYEAETREINRGQMGEPQYHSSDRKPASAMKNNDLSQFMFSSVPQCGEGCIWKADLVVSFGVWCIHRILDL
SLMESRPELWGKYTYVLNRLQGIIDSAFSKPRSLMSPCFCLQVPAAHQLKSSLSFSNGIPPAAKPARGKSTTAATLLDII
KDVEIAISCRKGRTGTAAGDVAFPKGKENLASVLKRYKRRLSNKAAGTHEGPGSRKSLTSAPYG
>Rosch_v2.0_Chr3g0469791
MSKSLIAHMESASSNANNMPGVVHQLLPVVGPMLLIAVGYLDPGKWAATVEAGSRYGTDLAAVMLIFNLAAILCHYLSAR
IAVVTGRDLAQVCSEEYDKATCIFLGVQTEMSVIVLDLTMILGIAHALNLLFGWDLFTCVFLTAANAVLYPLFSTLLETC
KAKFLCVCIYIAGFLLLSFVLGVFISQPQVPLSMTGMLTKLSGESAFSLMSLLGASIMPHSFYLHSSIVQQHQQQPTVSK
DALCQNHFVAIFCTFSGIYLVNYALMTLAANVFYTSRGLLTFQDAMSLMEQVFWGPIVPVAFLLVLFLSNQITTLSWSLG
GQVVLNDFLKLDLPGWLHCATIRIIAIVPALYFVWSSGAEGMYQLLISTQVLAALLLPSSVIPLFRVAASRQIMGAHKIS
QFVEFLALITLIGMLGLKLVFVVEMIFGNSDWVDNLRWDAGSSMSALLITASASFCLMIWLAATPLKSASARLENQVWNW
DMPKGVSEPFRNREEIDIAEPNYHRDASVQKHEPSPSSGKALDRDSDTAVANFDFVLPETLLEPDQELQSTTSEENSSLN
TFPRSAKCNKEETTSVVESIRLPTVASEVSDVTSLGTSTVKVGSTEPVEKILGVEGDLPTEKDDDEGDTWEPEDSLKEVS
GGTTSLTSEGPGSFRSLSGKGDEGGSGAGSLSRLAGLGRAARRQLAAVLDEFWGQLYDFHGNVIQEAKARKLDLLLGSDS
KASSSASSVLKDDTTAKEVSGYFPSVGGRGSDPLINSSLYDSINQPRLQNSLESSYGAQRGSSSLWSGHIQLLDAYGQNS
TCSIIDSGERRYSSVRSIPSSDLGERRYSSVRSIPSSDLGERRYSSVRSIPTSDSGERRYSSVRSIPSAESWDYQPATVH
GYQISSYLNSNDRSSGNLNGQMESPALNSASSLGAGNYRESLAFTMGQKLQNGLGSGQASSFQNLTVSRHSPLQSERPYY
DVHSSGISENVVNSANAKKYHSLPDIHRDLYMSNKSAQRDAPPGFGKTNYESSLYPKSVARTGGPLAFDELSPSKVYRDV
LSSQQNSNFGTGSLWSRQPFEQFGVADNNRSIGTAVGSRAGSAGQEAMSVADSEAKLLQSFRHCIVKLLKLEGSDWLFRQ
NDGVDEDLIDRVAAREKIIYEAETREINRTVHMGESQYTSDRKSTSAIKMSDANLTHLMVSSVPNCGEGCIWRSDLIISF
GVWCIHRILDLSLMESRPELWGKYTYVLNRLQGIIDSAFSKPRSPMSPCFCLQIAAAQQQKSSPTFSNGMLPPAAKPARG
KCTTAATLADIIKDVETAISCRKGRTGTAAGDVAFPKGKENLASVLKRYKRRLSNKPVCTQEGPSRSRKGAPTSAPYGS
>Ruboc_06_G18808
MESASSNANNMPGVLHQLLPVVGPMLLISVGYLDPGKWAATVETGSRYGTDLAALMLVFNFAAILCHYLSARIAVVTGRD
LAQICSEEYDKGTCIFLGVQIEMSVIVLDLTMILGIAHGLNLLFGWDLFTCVFLTAANAVLYPLFSTLLSTTNATFHDWD
VNKAEWGKCFFTDESSWSKYNAPQFLSSFFYCAGHVSESSVLLQHLRQPTVSKDALCQNHFVAIFCIFSGIYLVNYVLMT
LAANVFYTSRGLLTFQDAMSLMEQVFWSPIVPVAFLLVLFLSNQITTLSWSLGGQVVLNDFLKLDLPGWLHCATIRIIAI
VPALYFVWSSGAEGMYQLLISTQVLAALLLPSSVIPLFRVAASRQIMGIHKISQFVEFLALITLIGMLGLKVIFLVEMIF
GHSDWVDNLRWDAGSSMSVLLITASASFCFMIWLAATPLKSASARLENQVWNWDLPKEEIHIAEPNYNRDASVQKHEPSP
SSGEALDRDSDTTVANFDFDLPETILEPDQELQLMTVEENSSHVTFPRSSKCSMEEPTSILESIRIPTVVNEVSDVTSLG
ASTVKVESTEPVEKTLGVEGDLPTEKDDDEGDTWEPEDSLKEVSGSTTSLTSDGPGSFRSLSGKGDEGGSGAGSLSRLAG
LGRAARRQLAAVLDEFWGQLYDFHGNVKQEAKARKLDLLLWSDSKAASSASSLLKDDTTAKEISGYFPSVGGRGSDPLIN
SNLYDSAKQQRLQSSLESSYGAQRGSSSLWSGHVQLLDAYVQNSSRGVVDLGERRYSSVRNIPSSDLGERRYSSVRSIPS
SDSGERRYSSVRSIPSAESWDYQPATVHGYQISSYLNRKDRSSGNLNGQMESPALNSAPSLGAGNYRDSIAFTMGQKSQN
GLGSGQASSFQNLMVSQHSLLQSERPYYDVPSSGLAENVLNSANAKKYHSLPDIHRDLYMSNKSAHWNGPPGYGPPGYES
SLFPNIGARTGAPLAFDELSPSKVYRDALSSQQNSNFGTGSLWSRQPFEQFGVADNNHSVGSAVGSRAGSPGQEAISVAD
SEAKLLQDFRLCIVKLLKLEGSDWLFRQNDGADEDLIDRVAAREKVLYEAETREINRTVHMGESQSPSSDRKSASAMKIN
DANLTHFMVSSVPHCGEGCIWRSDLIVSFGVWCIHRILDLSLMESRPELWGKYTYVLNRLQGIIDSAFSKPRSPMSPCFC
LQIAAAQQQKSSPTFSNGMLPPAAKPARGKCTTAVTLLDTIKDVEIAISCRKGRTGTAAGDVAFPKGKENLASVLKRYKR
RLSNKPVGTQEGPSGSRKALT
