# Supplementary material for: Building a foundation for gene family analysis in Rosaceae genomes with a novel workflow: A case study in Pyrus architecture genes
Source: Front Plant Sci. 2022 Nov 14;13:975942. doi: 10.3389/fpls.2022.975942 (PMC9702816; doi:10.3389/fpls.2022.975942)
Supplement: Supplementary file 1 [file DataSheet_1.zip › SupFiles/SupFile1_gene_familiy_sequences/620.fna]

>gnl_Ambtr_v1.0_evm_27.model.AmTr_v1.0_scaffold00029.370
ATGTTGCCTCAAAAGCAAGCAGAGGAGGCCATAGTGGCGACCTACAACGAAACAGAAGTCGATGGGAAAGAGGAACAGAGAGAAGACAACTCGAAATTCAGCATGAAGAATATCTTATGGCATGGCGGCTCTGTCTATGATGCCTGGTTCAGTTGTGCATCAAACCAGGTGGCCCAGGTTTTGCTGACGCTTCCATACTCATTCTCGCAATTGGGGATGCTTTCTGGGATCCTATTTCAATTATTTTACGGCTTCATGGGGAGCTGGACTGCGTACCTAATCAGCGTCCTCTATATCGAATACCGGAGCAGGAAGGAAAAGGAAAACTATAATTTCAAGAACCATGTCATTCAGTGGTTCGAAGTTTTGGATGGGTTATTGGGTCATCGGTGGAAAGCCATTGGCCTCGCCTTCAACTGCACTTTTCTGCTCTTCGGTTCCGTTATCCAACTCATCGCCTGCGCAAGCAACATATACTACATCAACGACCGGTTGGACAAGAGGACCTGGACTTACATATTTGGAGCCTGCTGCGCGACCACAGTCTTTATCCCCTCTTTCCACAACTACCGAATTTGGTCCTTTCTCGGTCTAGGAATGACCACCTACACAGCATGGTACTTGACAATTGCAGGCCTCATTCATGGTCAGGTGGAAGGTGTGAAGCACTCGGCGCCCTCTAAGCTGGTGCTCTATTTTACAGGCGCCACCAACATTCTCTACACTTTCGGTGGTCACGCTGTAACAGTGGAAATTATGCATGCTATGTGGAAGCCACAAAAATTCAAATCCATATACTTGTTGGCGACACTTTATGTCTTCACCTTGACACTTCCATCTGCTGCTGCTATGTATTGGGCCTTTGGTGACTTGCTACTCAACCACTCAAATGCTTTCTCTCTTCTCCCCAAGACTCGCTTCCGTGACAGCGCAGTCATCCTCATGCTCATACATCAATTCATTACATTCGGTTTTGCTTGCACTCCTCTCTACTTTGTGTGGGAGAAGGTGATTGGAATGCATGATACAAAGAGCATTTGCCTGAGGGCATTGGCTAGGTTACCTGTTGTGATCCCCATCTGGTTTTTGGCCATTATTTTCCCCTTCTTTGGCCCTATCAATTCAGCCGTTGGTGCCTTGCTCGTTAGCTTCACTGTCTACATCATCCCTTCCTTGGCCCATATGCTCACCTACCGAAAGGCCTCCGCACGACAGAATGCTGTAGAGAAGCCTCCATTCTTCTTGCCTAGCTGGACGGGAATGTACATTGTGAATACATTTGTGGTGGTGTGGGTTTTCCTTGTGGGCTTTGGTTTTGGGGGTTGGGCCTCAATGACCAATTTCATCCGGCAGGTCGACACATTCGGCCTCTTTGCTAAGTGCTACCAATGCCCCCGTCGAACCTCCCCTCCTCTCCCCCACCAT
>gnl_Ambtr_v1.0_evm_27.model.AmTr_v1.0_scaffold00041.119
ATGGCAAGTGACAAGGTGGAGAGTGCGATAGTTGGGAATTATGTAGAGATGGAAATCGAAGGGAAACCCATCACTGTAAAGTCGAGGTTGTCTCGGCTCTTTTGGCATGGAGGTTCGGTTTATGATGCCTGGTTCAGTTGCGCCTCGAATCAGGTGGCTCAGGTGCTTCTCACTCTACCATACTCCTTCTCTCAGCTCGGAATGTTATCAGGCATTCTTTTTCAGCTCTTCTATGGTTTGATGGGCAGCTGGACCGCCTACCTGATAAGCGTTCTCTACATCGAGTATCGCACGAGAAAGGAGAGAGAGAAAGTAGACTTCAGGAACCACGTTATTCAGTGGTTCGAAGTTCTCGATGGGCTTCTTGGAAAACACTGGAGAAACGTTGGTTTGGCTTTCAACTGCACCTTCCTCCTTTTTGGATCAGTCATTCAGCTCATTGCTTGTGCCAGTAACATATATTACATCAATGACAACCTTGACAAGAGGACATGGACATATATATTTGGAGCTTGTTGTGCGACCACCGTTTTCATCCCCTCTTTCCACAACTACAGAATGTGGTCTTTTCTCGGACTGATCATGACTACATACACAGCCTGGTACATGACCATCGCCTCCCTGCTCCACGGCCAGGTAGAAGGGGTTAAGCATTCAGGTCCTGCTAAGATGGTTCTCTACTTCACAGGCGCCACCAATATTCTCTACACATTTGGTGGCCATGCTGTTACAGTGGAGATAATGCACGCGATGTGGAAGCCTCGGAGATTCAAGTCTATATATTTGCTGGCCACTCTCTATGTGCTGACACTTACACTGCCTTCTGCCGCCTCTGTTTACTGGGCCTTCGGCGATTTGCTCCTTAATCACTCAAATGCCTTTTCTCTTCTCCCAAAATCTCCCTTTAGGGACATGGCAGTCGTCCTTATGCTCATCCATCAGTTCATAACGTTCGGTTTCGCATGCACACCGTTATATTTCGTGTGGGAGAAGGTTTTAGGGATCCACGATGTGAAGAGTATATTGAAGAGAGCTGTTGCCCGCTTGCCGGTTGTGATCCCCATATGGTTTTTGGCCATTGTTTTCCCGTTTTTTGGACCAATAAACTCAACCGTTGGATCTTTGCTGGTCAGTTTCACTGTTTATATCATCCCTGCCCTTGCCCACATGCTCACCTTTAGGAGTGCTTCGGCTAGAGAGAATGCAGTGGAGAGACCGCCAAAGTTTATGGGGAGTTGGGCTGGAAGCTATGCAATGAACATGTTCGTGGTGGGATGGGTTTTGGTTGTTGGTTTTGGATTTGGAGGATGGGCAAGCATCATTAATTTTGTCCACCAAATTGACACATTTGGCCTCTTTACTAAGTGCTATCAATGCCCTCCTCCCCTTCCTCCCCTCAATTCAACTTCCATGGCTCCACCCCCTAAACCCCACCATCCA
>gnl_Ambtr_v1.0_evm_27.model.AmTr_v1.0_scaffold00017.124
ATGGCATCTGAGAAAGTGGAAACCGTTATTGCTGGAAGTTATATGGAGATGGAGACCGAGGAGAAACCCAAAACATTGGAAGGAAGACTGTCAAGGCTCTTTTGGCATGGTGGTTCAGTTTATGATGCCTGGTTCAGCTGCTCTTCTAATCAGGTTGCCCAGGTGTTGCTGACATTGCCATACTCCTTCTCTCAATTGGGTATGGCCTCAGGTATAGCATTTCAGCTCTTCTATGGTTTGATGGGCAGTTGGACTGCGTACCTCATCAGTGTTTTGTACGTGGAGTACAGAACCAGAAAAGAAAGGGAAAAAATCGACTTTCGAAACCATGTAATTCAGTGGTTCGAAGTTCTGGATGGGTTATTGGGCAAGCATTGGAGAAACATTGGCCTGCTCTTCAACTGCACTTTTCTCCTCTTTGGATCAGTGATTCAACTTATTGCTTGTGCAAGCAATATATATTACATAAATGATAACCTGGACAAGAGAACGTGGACTTATATCTTTGGGGCATGTTGTGCCACTACGGTTTTCATCCCTTCATTCCACAATTATAGAATATGGTCTTTCTTGGGTCTTATGATGACCACTTACACAGCTTGGTATTTGACGGCTGCCGCATTAATCCATGGACAGGTCGATGGAGTGATACATTCGGGTCCGAGTAAACTTGTGCTCTATTTCACGGGGGCAACCAACATTCTCTACACGTTTGGTGGACACGCAGTGACAGTAGAGATAATGCATGCGATGTGGAAGCCTCAAAAGTTCAAGTCAATATACCTGCTGGCTACGCTGTACGTTCTGACGCTGACACTTCCGTCTGCGGCCGCAGTTTACTGGGCATTTGGGGATATGCTCCTCAACCATTCCAACGCTTTCTCTCTCCTCCCCAGGTCACCTTTTCGAGACACCGCTGTTATCCTCATGCTCATCCATCAGTTTATAACATTTGGATTTGCTTGCACCCCACTATACTTGGTGTGGGAGAAAGCCATTGGCATGCACGAGACAAAGAGTGTGTTAAGGCGAGCTTTGGCCAGGCTCCCCGTGGTCATACCCATCTGGTTTTTGGCCATAATGTTCCCCTTCTTTGGCCCCATAAACTCAACTGTTGGCTCTCTCTTGGTTAGCTTCACCGTCTACATCATACCGGCCGTTGCTCACATGCTAACTTTTCGAACTGCTTCGTCAAGAGAGAATGCGGTGGAGCGGCCCCCACGCTTCGTTGGTGGGTGGACAGGAACCTACTCAATAAACATGTTTGTAGTTGGTTGGGTGTTCATAGTAGGGTTTGGGTTCGGTGGATGGGCGAGTATGCTCAATTTTATACGCCAAGTGGACTCATTTGGGTTATTTACAAAGTGCTACCAATGCCCTCCCCCCAAGAATCTTCCCCCTTCAAATTCCACTTTCTCACCCTCTCACAAGTCT
>gnl_Aquco_v3.1_Aqcoe2G099600.1
ATGTTGCCACAAAAGCAAGCTGAAGAAGCTATTGTTTCAAACTATAATGAAACAGAGCATGATTCAACCATGGAAGGAAAAGAAGATCATTCTAAGTTTGATGTTAAGAGTTTTCTTTGGCATGGTGGTTCTGTTTATGATGCCTGGTTTAGTTGTGCTTCAAATCAAGTTGCCCAAGTTCTGTTAACACTTCCATACTCATTTTCCCAACTGGGTATGCTCTCAGGAATTATCTTTCAGATCTTTTATGGCTTGCTTGGTAGCTGGACTGCTTATCTCATCAGTGTTCTATATGTTGAGTATAGAACTAGAAAGGAGAAGGAGAATGTCAACTTCAAAAATCATGTTATTCAGTGGTTTGAAGTGTTGGAAGGATTACTAGGTCCTTACTGGAAAGCTCTTGGACTGGCTTTCAATTGTACTTTTCTCCTCTTTGGGTCGGTTATACAGCTAATTGGTTGTGCAAGTAACATATACTACATAAATGATCATTTGGACAAGCGGACATGGACATACATATTTGGGGCATGTTGTGCTACAACTGTGTTCATACCATCCTTCCACAATTACAGAATTTGGTCATTTTTAGGACTTGGGATGACTACATATACAGCCTGGTACATGACTGTTGCAGCTCTGGTTCATGGTCAGGTTGAAGGTGTTACACACTCAGCTCCAACAAAGATGGTTCTGTACTTCACTGGTGCTACTAATATTCTCTATACATTCGGTGGACACGCTGTTACTGTAGAGATTATGCATGCCATGTGGAAGCCACAAAAATTCAAAAGTATATACCTACTGGCTACTTTGTACGTATTTACATTAACTCTACCATCAGCTGTGACCGTATACTGGGCTTTTGGGGATCAACTTCTCAACCATTCTAATGCCTTCTCTCTTCTTCCCAAAAATGCTTGGCGTGATGCTGCAGTCATCTTAATGCTCATCCATCAGTTCATCACATTTGGATTCGCATGCACACCATTATATTTCGTGTGGGAGAAGGTGATAGGGATGCATGATACCAAGAGTATATGTTTAAGAGCACTTGCCCGTCTGCCTGTGGTTATTCCGATATGGTTCTTGGCTATTATATTCCCTTTCTTTGGGCCTATTAACTCTGCTGTGGGAGCTTTACTTGTCAGCTTTACCGTTTATATTATTCCTGCTCTCGCTCATATGCTCACTTACAAGTCTGCTTCTGCTCGCAAGAATGCAGCAGAGAAGCCACCTTTCTTCATTCCAAGCTGGACAGCCATGTATATAATTAACATATTCATAGTTATATGGGTACTCATTGTTGGCTTTGGATTCGGTGGTTGGGCTAGCGTGACTAATTTTGTGCAGCAAGTTGACACATTTGGACTCTTTGCCAAATGTTACCAGTGTCCAAAGGCCCCAGTTGCAGCGGCACCACCAAAACCGCAACATCAC
>gnl_Aquco_v3.1_Aqcoe6G211400.1
ATGGAGACAGATAAGGTGGTGGAGACAGTAATTGCTGGAAACTATGTAGAAATGGACACTGAAGGGGATCCTAAGACCATGAAATCTAGATTATCTAAGTTCTTATGGGATGGTGGTTCTGTTTATGATGCTTGGTTCAGTTGTGCTTCAAATCAGGTGGCTCAAGTTCTACTTACCTTACCATACTCATTTTCTCAGCTTGGAATGCTATCAGGAATTCTCTTTCAATTGTTCTATGGTTTATTAGGAAGTTGGACTGCATACCTCATTAGTGTTCTCTATGTAGAATACAGAACAAGAAAAGAAAGAGAAAAAGTAGACTTCAGAAACCATGTTATCCAGTGGTTTGAAGTTCTTGATGGATTACTTGGAAAGCATTGGAGGAATGTGGGGTTGGCATTTAACTGCACATTTCTTATGTTTGGATCTGTCATTCAACTCATAGCTTGTGCTAGTAACATTTATTACATCAATGATAATTTGGACAAGAGAACCTGGACATATATCTTTGGAGCCTGTTGTGCCACTACAGTCTTCATTCCTTCATTTCATAATTACAGAATTTGGTCTTTTCTTGGTCTGTTAATGACCACTTACACTGCTTGGTATCTCACCATTGCTTCTCTCCTTCATGGACAAGTTGAAGGGGTTAAGCATTCAGGTCCAACCAAAGTAGTTCTATACTTCACAGGAGCAACAAACATTCTTTACACATTTGGGGGACATGCCGTCACAGTAGAGATCATGCACGCTATGTGGAAACCACAGAAATTTAAGGCAATCTATTTGATTGCAACACTCTATGTGCTGACCCTCACTCTTCCATCTGCTATTTCTGTGTATTGGGCATTTGGTGACATGCTTCTAAATCACGCCAATGCTTTTGCTCTCCTCCCAAGATCTCACTTTAGAGACATGGCTGTTGTTTTAATGCTCATCCATCAGTTTATAACATTTGGATTTGCATGCACCCCTTTATACTTTGTATGGGAGAAAGCAATTGGTATGCATGAATGCAAAAGCTTATGCAAGAGAGCAGCAGCTCGATTACCAGTGGTGGTACCGATTTGGTTCCTCGCGATTATCTTCCCTTTCTTTGGTCCTATAAATTCAACCGTTGGATCTCTTCTTGTTAGCTTCACTGTTTACATTATTCCAGCTCTTGCTCATATCTTCACATTCCGATCTGCCACTGCTCGTGAGAATGCAGTGGAGCAACCACCAAAGTTTCTAGGGAGATGGGCAGGAATATATGCAGTGAATGTGTTTGTAGTGGTATGGGTATTTATAGTTGGGTTTGGATTTGGTGGATGGGCTAGTGTGACTAACTTTGTACACCAGATTGATACTTTTGGGATTTTCACTAAATGTTACCAATGTCCACCACCACCACCTCCTCATCCCATCCTCCAATCTCCCAACACTTTTAACTCTACAACTTTTGCACCAGCACCAACTCCAATCCATCACAGTCATCATTACCACCTTCATAGTCCC
>gnl_Aquco_v3.1_Aqcoe1G427700.1
ATGTTACCATCAAAGCAAGCTGAAGAATCTATTGTTTCTAACTACAATGAAACAGATAATGATGTTGGTAATAGAGATGAAGTTAGCAAAGAAGATCAATCCATGTTTAACGTCAAAAGCTTTCTTTGGCATGGTGGTTCTGTTTATGATGCTTGGTTCAGTTGTGCTTCTAATCAAGTAGCACAAGTTCTGTTGACACTACCATACTCATTTTCTCAACTGGGTATGCTATCAGGCATAGTTCTTCAGTTGTTTTATGGTATAATGGGAAGTTGGACAGCTTATCTTATAAGTATTCTCTATATTGAGTATCGAAGTCGAAAAGAGAAAGAAAACAATGCCAACTTCAAAAACCATGTTATTCAGTGGTTTGAAGTACTAGATGGATTACTTGGTCCTTATTGGAAAGCAATTGGACTAGCTTTCAACTGTACTTTTCTTCTCTTTGGATCAGTTATTCAGCTAATAGCTTGTGCAAGTAACATATATTACATCAATGATCGATTGGACAAGAGAACATGGACTTATATCTTTGGAGCTTGTTGTGCAACTACTGTGTTCATACCTTCTTTTCATAATTATCGAATTTGGTCATTTCTTGGTCTTGGTATGACTACATATACTGCTTGGTATATGACCATTGCTGCTGTTGTTCATGGCCAAGTTGAAGGTGTATCTCATAGTGCACCCACAAAGCTTGTTCTGTATTTTACTGGTGCTACTAATATATTGTACACTTTTGGAGGACATGCTGTCACTGTTGAAATTATGCATGCTATGTGGAAGCCACAAAAATTCAAGTACATTTACCTTATAGCTACTTTATACGTATTCACCCTAACACTACCATCTGCTTCGGCTGTTTACTGGGCATTTGGTGATGAACTTCTTAACCATGCCAACGCCTTCTCCCTTCTTCCCAAAAATGGTTGGAGAGATGCTGCAGTTATCCTCATGCTCATTCATCAGTTTATCACATTCGGGTTTGCTTGTACACCATTGTACTTTGTGTGGGAAAAGGTGATTGGAATGCACGATACAAAGAGTATATGTTTAAGGGCACTTGCCCGACTGCCCGTAGTGGTACCCATATGGTTCTTGGCCATTATCTTTCCATTCTTTGGTCCTATCAACTCAGCTGTGGGGGCACTTCTTGTTAGCTTCACAGTCTACATCATACCAGCTCTTGCTCATATGCTTACATACAGAAAAGCCTCTGCCCGTCAGAATGCAGCAGAAAAACCTCCATTTTTTCTACCAAGCTGGACAGCAATGTATGCGATCAACACTTTCATTGTGATATGGGTATTAGTCGTTGGATTTGGATTTGGTGGGTGGGCCAGTGTGACTAACTTTGTTAGGCAAGTTGATACATTTGGTCTCTTCGCAAAGTGTTATCAATGTAAGCCCCCACCACCACTACATGCTGCACCTGCACCGCAACTTCACCAC
>gnl_Arath_TAIR10_AT2G21050.1
ATGGAGAACGGTGAGAAAGCAGCTGAGACTGTCGTTGTTGGGAACTATGTTGAGATGGAGAAGGATGGTAAAGCTTTAGACATCAAATCTAAGCTATCTGACATGTTTTGGCATGGTGGCTCTGCTTATGATGCTTGGTTCAGCTGTGCTTCCAATCAGGTGGCACAAGTGCTGTTGACACTGCCATACTCGTTCTCACAGCTGGGGATGCTCTCAGGGATTCTGTTTCAGCTCTTTTATGGCATCTTAGGTAGTTGGACTGCTTACCTCATCAGTATTCTCTATGTTGAATACAGAACCAGAAAGGAAAGAGAGAAAGTTAACTTCAGAAACCATGTCATTCAGTGGTTTGAGGTTCTTGATGGATTGCTTGGGAAGCATTGGAGGAATGTTGGTTTAGCCTTTAACTGCACCTTCCTTCTCTTTGGATCTGTCATTCAACTCATAGCTTGTGCCAGCAACATATATTACATAAATGATAATCTGGACAAGAGGACATGGACATACATATTTGGAGCATGTTGTGCAACCACAGTCTTTATTCCTTCCTTCCACAACTACAGGATCTGGTCTTTTCTTGGACTCTTGATGACCACTTACACTGCTTGGTACCTCACCATTGCCTCTATCCTCCATGGACAGGTAGAAGGAGTGAAGCATTCAGGACCAAGCAAGCTGGTTTTATACTTCACAGGGGCCACAAACATTCTTTACACATTCGGTGGACATGCTGTTACTGTAGAGATAATGCATGCTATGTGGAAACCTCAGAAGTTCAAGTCCATATACCTGTTTGCAACACTCTACGTGCTGACGCTAACGCTGCCTTCTGCGTCTGCGGTTTATTGGGCGTTTGGTGATTTGCTTCTAAACCATTCAAACGCATTTGCTCTTCTCCCAAAGAATCTTTACCGTGACTTTGCAGTTGTGCTTATGCTCATCCATCAGTTCATCACCTTTGGTTTTGCTTGCACGCCACTCTACTTTGTGTGGGAGAAGCTAATAGGGATGCATGAGTGCAGAAGCATGTGTAAACGAGCCGCTGCGAGGCTCCCTGTCGTTATACCCATTTGGTTTCTTGCTATCATATTCCCGTTCTTTGGTCCCATTAACTCAACCGTAGGATCTCTTCTCGTCAGCTTCACTGTCTACATCATCCCAGCACTAGCTCACATCTTCACCTTCCGCTCATCCGCCGCACGTGAAAACGCTGTGGAGCAGCCACCAAGGTTTCTAGGACGATGGACTGGGGCATTCACGATCAATGCCTTCATAGTTGTGTGGGTGTTCATTGTTGGATTCGGGTTCGGTGGTTGGGCTAGTATGATCAATTTTGTACACCAGATTGACACCTTTGGCCTCTTCACCAAATGCTACCAATGCCCACCACCGGTTATGGTCTCACCTCCTCCAATCAGCCATCCTCACTTCAATCACACTCACGGCCTT
>gnl_Arath_TAIR10_AT2G38120.1
ATGTCGGAAGGAGTAGAAGCGATAGTAGCAAATGACAACGGAACAGATCAGGTAAACGGAAACCGTACCGGGAAAGATAACGAAGAACACGACGGCTCCACCGGTTCTAACCTAAGCAATTTCCTATGGCACGGTGGCTCTGTCTGGGACGCTTGGTTCAGCTGCGCATCTAACCAAGTGGCTCAAGTGTTATTGACATTACCGTACTCGTTTAGTCAACTAGGAATGTTATCAGGAATAGTACTTCAGATCTTCTATGGTTTACTAGGAAGCTGGACTGCTTATCTCATCTCTGTTCTCTACGTCGAATACAGAGCTCGTAAAGAAAAAGAAGGCAAAAGCTTCAAAAACCACGTCATTCAGTGGTTTGAAGTACTTGATGGATTACTTGGTTCATACTGGAAAGCACTAGGACTCGCATTTAATTGCACTTTCCTCTTGTTTGGATCTGTTATCCAACTCATTGCTTGTGCCAGTAACATTTATTACATAAACGATCATCTGGACAAGAGAACATGGACTTACATATTTGGCGCGTGTTGTGCAACCACTGTCTTTATACCGTCGTTTCACAATTACCGAATTTGGTCATTCCTTGGCCTTGGAATGACCACTTACACCGCTTGGTACTTAGCCATTGCCTCCATCATCCACGGCCAGGCGGAAGGTGTGAAACATTCAGGTCCAACAAAGCTAGTGCTTTATTTTACGGGAGCCACAAATATTTTGTACACCTTTGGAGGTCACGCGGTTACTGTTGAGATTATGCATGCTATGTGGAAACCACAGAAGTTTAAGTACATTTACTTGATGGCGACGTTATACGTGTTCACGCTAACGATTCCGTCAGCTGCCGCCGTTTACTGGGCTTTCGGAGACGCACTTCTCGACCACTCCAACGCTTTCTCTCTTATGCCCAAGAACGCGTGGCGTGACGCCGCTGTTATCCTCATGCTCATTCATCAGTTTATAACGTTCGGGTTCGCTTGTACACCTTTGTACTTTGTGTGGGAGAAAGTGATTGGGATGCATGACACAAAGAGCATTTGCTTAAGGGCTTTGGCTAGATTGCCTGTGGTCATACCTATTTGGTTCTTAGCTATTATCTTCCCCTTTTTCGGTCCAATCAATTCCGCTGTCGGTGCTCTTCTTGTTAGCTTCACCGTCTATATCATCCCATCTCTCGCTCACATGCTCACTTACCGATCTGCCTCCGCTCGTCAGAATGCGGCGGAGAAGCCACCGTTCTTTATGCCGAGCTGGACGGCGATGTACGTGTTGAATGCTTTCGTGGTGGTTTGGGTTCTTATAGTCGGATTTGGGTTCGGTGGATGGGCTAGTGTAACCAACTTTGTTCGTCAAGTCGACACTTTTGGTCTCTTTGCCAAGTGTTACCAATGTAAACCAGCTGCAGCCGCCGCACATGCCCCGGTCTCCGCTTTACACCACCGTCTT
>gnl_Arath_TAIR10_AT1G77690.1
ATGGCGGCAGAGAAAATAGAGACAGTGGTCGCAGGGAATTACTTAGAAATGGAGAGGGAAGAAGAAAACATAAGTGGTAACAAGAAATCTTCAACTAAAACAAAACTCTCTAATTTCTTCTGGCATGGTGGTTCTGTCTACGATGCTTGGTTTAGTTGTGCTTCAAATCAGGTGGCACAAGTTCTGTTGACATTACCATACTCGTTCTCACAACTTGGGATGATGTCGGGAATTTTGTTTCAACTCTTTTATGGATTAATGGGAAGTTGGACTGCTTATCTCATTAGTGTTCTTTACGTTGAATATCGAACTCGTAAAGAACGAGAAAAATTCGATTTCCGTAACCACGTTATTCAGTGGTTTGAGGTGTTAGATGGATTGTTGGGGAAACATTGGAGGAACCTTGGATTGATCTTTAACTGCACTTTTCTTCTCTTTGGATCTGTTATTCAGCTCATTGCTTGTGCTAGCAATATATATTATATTAATGACAAATTGGACAAGAGGACATGGACATACATATTTGGGGCGTGCTGTGCAACAACTGTTTTTATTCCTTCCTTCCACAATTATAGAATTTGGTCATTCCTCGGACTCGCTATGACCACTTACACTTCTTGGTATCTCACCATTGCTTCACTCCTTCATGGCCAGGCTGAGGATGTGAAACACTCTGGTCCAACCACAATGGTGCTTTACTTCACCGGAGCCACCAACATTCTCTACACCTTTGGTGGCCACGCCGTCACAGTGGAGATAATGCACGCTATGTGGAAACCGCAAAAGTTCAAGGCGATATATCTACTAGCGACCATATATGTACTAACGCTAACGCTACCATCCGCGTCTGCGGTTTATTGGGCGTTTGGCGATAAGCTACTAACTCATTCCAATGCGCTCTCTCTTCTCCCTAAGACTGGTTTTAGAGATACCGCAGTGATCCTCATGCTCATTCATCAATTTATAACGTTCGGATTCGCGTCTACACCGTTATATTTTGTGTGGGAGAAATTGATAGGTGTGCATGAGACGAAGAGCATGTTCAAAAGAGCCATGGCTAGATTACCCGTGGTTGTACCCATATGGTTCTTAGCCATTATCTTCCCCTTTTTCGGACCAATCAATTCCGCGGTCGGATCTCTCTTAGTTAGCTTCACTGTCTACATCATCCCCGCATTGGCTCATATGCTTACCTTTGCTCCTGCTCCTTCAAGAGAGAATGCGGTGGAGAGGCCACCGAGAGTGGTAGGAGGATGGATGGGGACTTACTGCATAAACATATTTGTGGTGGTTTGGGTATTCGTAGTTGGGTTCGGGTTTGGAGGATGGGCAAGTATGGTCAACTTTGTTCGCCAGATCGACACTTTTGGTCTCTTTACCAAATGCTACCAATGCCCTCCTCACAAGCCA
>gnl_Arath_TAIR10_AT5G01240.1
ATGTCGGGTGAGAAACAAGCGGAGGAGTCAATAGTAGTCTCCGGGGAGGATGAGGTGGCCGGTAGAAAAGTGGAAGATTCAGCGGCGGAGGAGGATATTGACGGCAACGGGGGCAATGGATTTAGTATGAAGAGCTTCCTCTGGCATGGCGGGTCCGCTTGGGACGCCTGGTTTAGCTGTGCATCAAATCAAGTGGCACAAGTGCTGTTGACGCTGCCGTATTCGTTCTCGCAGTTGGGAATGTTATCAGGAATATTGCTTCAAATATTCTATGGGTTAATGGGATCTTGGACTGCTTATCTCATCAGTGTTCTTTACGTCGAGTATCGTGCCCGTATGGAGAAACAAGAAGCCAAATCCTTCAAAAACCACGTTATTCAATGGTTTGAAGTGCTTGATGGGCTGCTGGGTCCGTACTGGAAAGCAGCGGGGCTCGCATTTAATTGCACCTTCTTGTTATTCGGATCAGTCATCCAGCTCATTGCTTGTGCTAGCAATATATATTACATAAACGATAGGTTAGACAAGAGGACATGGACTTATATATTTGGGGCTTGCTGTGCCACGACCGTTTTCATACCATCTTTCCACAATTACCGTATTTGGTCTTTCCTCGGCCTTGGCATGACCACCTACACCGCTTGGTACCTCACCATCGCCTCTTTTCTCCATGGTCAGGCGGAGGGTGTGACACATTCCGGTCCAACCAAGCTTGTGTTGTACTTTACCGGAGCCACCAACATCCTCTATACCTTCGGTGGACACGCTGTGACCGTGGAAATAATGCATGCGATGTGGAAACCAAGGAAGTTTAAGAGCATCTACTTGATGGCAACTCTGTACGTCTTCACATTAACGCTTCCGTCAGCCTCCGCCGTCTACTGGGCTTTCGGCGACCAACTTCTCAACCACTCAAACGCTTTCTCTCTCCTCCCTAAAACGCGTTTCCGTGACACCGCCGTTATCCTCATGCTCATCCATCAGTTTATAACGTTCGGGTTTGCGTGTACACCATTGTACTTCGTATGGGAAAAAGCGATCGGAATGCACCACACAAAGAGCTTATGTCTAAGAGCGCTGGTGAGGCTACCGGTGGTGGTTCCGATATGGTTTTTGGCAATCATCTTTCCCTTTTTCGGGCCAATAAACTCGGCAGTTGGAGCCTTACTTGTTACCTTCACCGTCTATATCATCCCTGCCTTAGCCCACATGCTCACGTACCGCACCGCCTCTGCCCGCCGGAACGCGGCGGAGAAACCACCGTTTTTTATCCCTAGCTGGGCTGGAGTTTACGTGATAAACGCTTTCATAGTGGTTTGGGTCCTAGTTCTCGGGTTCGGGTTTGGCGGATGGGCCAGTATGACCAACTTCATCAGGCAAATTGATACTTTTGGCCTCTTTGCCAAATGCTACCAATGCAAACCACCTCCAGCTCCGATCGCCGCCGGAGCTCACCACCGCCGT
>gnl_Betvu_v1.2_Bv1_000210_pnqr.t1
ATGGCTTCTGAGAAGGTGGAGACCGTAGTAGCTGGGAATTACGTTGAAATGGAGAGGGAGGAAGCCGATCATTCGTCGTCGTCTTCAGTTAAAACCAAACTTTCTAATTTATTCTGGCATGGGGGTTCTGTTTATGATGCTTGGTTCAGCTGTGCTTCTAACCAGGTTGCACAAGTGCTATTGACACTACCATACTCGTTTTCACAACTGGGAATGCTATCTGGAATACTATTCCAACTCTTCTACGGCTTGATGGGCAGCTGGACTGCTTACCTTATCAGTCTACTTTATGTTGAGTACAGAACCAGGAAAGAGCGAGAAAAAGTTGATTTTAGGAACCATGTTATTCAGTGGTTTGAAGTACTTGACGGATTACTGGGGAAACACTGGAGAAATATTGGTCTTTTTTTCAATTGCACTTTCCTTCTTTTTGGATCTGTCATTCAGCTTATTGCTTGTGCCAGCAATATATACTACATAAATGACAGCCTAGACAAAAGAACATGGACATACATATTTGGTGCCTGCTGTGCAACGACAGTGTTCATACCTTCATTCCATAATTACAGAATATGGTCGTTTCTAGGCCTTATCATGACTTCTTACACTGCCTGGTATCTCACCATTGCCTCCCTTGTCCATGGACAGGTTGAGGGAGTAAAGCACAGTGGGCCAGCCAAGTTGGTTTTGTACTTCACGGGTGCTACCAACATTCTATATACTTTTGGTGGCCATGCTGTCACTGTGGAGATAATGCACGCGATGTGGAAGCCACAGAAGTTCAAGATGATATACTTGTTGGCAACACTATATGTGCTAACACTGACCCTGCCATCAGCAAGTGCGGTGTATTGGGCATATGGAGACATGCTTCTAGATCATTCCAATGCCTTATCTTTGCTTCCTAGGACTGCTTTTAGGGACACTGCTATTATCCTCATGTTGATTCATCAGTTCATAACATTCGGATTTGCTTGCACTCCTCTATACTTTGTGTGGGAAAAATTCATCGGCATTCATGAAACAAAGAGCATCATGAAGCGCTCTATTGCACGCCTTCCGGTGGTTATTCCAATTTGGTTCCTAGCCATTATTTTCCCATTCTTTGGACCCATTAATTCCGCAGTTGGCTCACTTCTGGTTAGCTTCACTGTTTACATTATTCCAGCCATGGCTCACATGATCACTTTTGCCTCTCCATCCGCTCGTGAGAATGCAGTGGAGAGACCACCATCATTCGTAGGAGGTTGGGCCGGAATGTACAGCATGAACATATTTTTGGTGGTGTGGGTGTTTGTGGTAGGGTTTGGCCTGGGTGGGTGGGCCAGTATGATGAATTTCATACAGCAAGTGAACACATTTGGGCTTTTTGCTAAGTGCTATCAGTGCCCTCCTCATAAGGCCAAGGCT
>gnl_Betvu_v1.2_Bv2_024010_oxac.t1
ATGACAGAGGTTGTTAAGCAAGTAGAAGCAGCATCAATGGTGAATCAAACAGATGATCATCAAATAATTGATGGAGGAGTGGAGGAGAGAGAAAATGTAGTAGGAAGAATAGAGGAAGAAAATCAGAAATCAAGCTTTAAGAACTTTCTATGGCATGGTGGCTCTGCTTATGATGCTTGGTTTAGTTGCGCTTCCAATCAGGTGGCTCAAGTGTTATTGACATTGCCATACTCATTCTCACAAATGGGGATGGTATCAGGACTAGTACTTCAAGTGTTTTATGGGTTGTTGGGAAGTTGGACAGCTTATCTTATCAGTGTGCTCTATGTTGAGTATAGAAGCAGAAGAGAGAAAGAAGGTGCCAGCTTCAAGAACCATGTCATTCAGTGGTTTGAGGTGTTAGATGGCCTGCTAGGGCCAGTCTGGAAGGGACTTGGATTGGGTTTCAATTGCACATTCTTACTCTTTGGATCTGTGATACAACTTATAGCTTGTGCAAGTAATATATACTACATAAATGATCATTTGGACAAAAGGACATGGACATACATATTTGGGGCATGTTGTGCCACAACAGTGTTTATACCCTCCTTTCACAATTATAGAATTTGGTCCTTCCTTGGACTTGGAATGACCACTTACACTGCTTGGTATTTGACCATTGGTGCCCTTGTTCATGGCCAGAAACCAGGTGTGATCCACTCTGGTCCAAAAAAGTTGGTGCTCTATTTCACAGGAGCAACCAATATCCTCTACACTTTTGGTGGACATGCTGTTACTGTGGAAATTATGCATGCTATGTGGAAACCACAGAAGTTCAAGTACATTTATTTACTTGCAACTCTTTATGTTTTCACCCTTACACTCCCATCTGCTGCTGCTGTCTACTGGGCTTTTGGTGATGAACTCCTTACTCATGCCAATGCCTTTTCTCTCCTCCCTCGTAATCGTTTCCGTGATGCCGCCGTTATCTTAATGCTCATTCACCAGTTTATAACATTTGGATTTGCGTGCACACCTCTGTACTTTGTGTGGGAAAAAGTGGTGGGGGTACATGACACCAAGAGTTTATGCTTAAGGGCAATAGCTAGATTACCAGTGGTAATACCAATATGGTTCTTAGCAATCATATTTCCCTTCTTTGGGCCCATTAACTCTACTGTTGGGGCCTTCTTAGTCAGCTTCACTGTTTACATTATACCAACTATGGCCCACATGCTCACTTACAGATCGGCCCAGGCCCGTAAGAATGCCGCAGAGAAACCTCCCTTCTTCCTACGAAACTGGACAGCAGTATATGTTTTCAACACTTTCATAGTTGTCTGGGTATTTATTGTGGGTTTCGGATTTGGAGGGTGGGCAAGCATGGTGAACTTCATTAGGCAAGTTAATACTTTTGGCCTTTTTGCTAAATGCTATCAGTGCAAGCCACCACCAGCACCTCCAGCCGCGCCAGCACCACCACATCAC
>gnl_Betvu_v1.2_Bv5_111820_qxws.t1
ATGGTATCCCAGAAGCAAGGTGAGGAAGCAATCGTGTCTAATTTCAATGAAAATGAGAGTCAAAGTAACATGGAGAGTAAGGGAATAGATGGTGATAAAGAGGATGATCAGCCCATGTTTAGCGTAAAAAGCTTTTTCTGGCACGGTGGTTCTGTTTGGGATGCCTGGTTCAGCTGTGCCTCCAATCAAGTGGCACAGGTGCTGCTAACTCTTCCATACTCTTTCTCTCAATTAGGCATGCTATCAGGCATTATACTTCAGATATTCTACGGTTTTATGGGTAGTTGGACTGCATACCTCATTAGTGTTCTTTATGTTGAGTATCGAAGCCGAAAGGAGAAAGAAGGTGTTAGCTTCAAAAACCATGTCATTCAGTGGTTTGAAGTTCTGGATGGCCTATTGGGACCGTATTGGAAAGCAGTGGGTCTAGCCTTCAATGTTACTTTCCTTCTCTTCGGATCTGTGATTCAACTCATTGCTTGCGCAAGCAATATATACTATGTCAATGACCATTTAGACAAACGCACATGGACATATATATTTGGAGCATGCTGTGCTACAACTGTGTTCGTCCCCTCCTTCCATAACTACCGTATTTGGTCTTTTCTTGGCCTTGGCATGACCACTTACACTGCTTGGTACATGGCCATTGCGGCCCTCGTCAATGGACAGGCGGAAGGGGTAACACATTCCGGGCCAACGAAGCTAGTGCTGTATTTTACGGGCGCCACTAACATACTGTACACTTTTGGTGGACATGCTGTCACAGTGGAAATTATGCATGCCATGTGGAAGCCCCAAAAGTTTAAGTACATCTATCTGCTGGCCACACTCTATGTCTTCACTCTAACACTTCCGTCTGCTGCGGCTGTCTACTGGGCCTTCGGTGATGAACTCCTCAACCACTCAAATGCGTTTTCTCTCCTTCCAAAGAACGCTTTCCGTGATGCTGCCGTTATATTAATGCTCATCCATCAGTTTATTACATTTGGGTTTGCTTGTACTCCGTTATACTTTGTGTGGGAGAAGGTGATTGGTATGCACGACACAAAAAGTATATGTTTAAGGGCCATAGTGAGGCTCCCTGTTGTGATCCCAATATGGTTCTTAGCCATCATATTCCCCTTCTTTGGGCCCATCAATTCCGCTGTGGGTGCCCTCTTGGTTAGCTTCACTGTCTATATCATCCCAGCTCTTGCCCATATGCTCACTTATAAAGACGCCTCTGCCAGAAAGAATGCTGCAGAGAAGCCGCCGTCCTTCCTTCCAAGTTGGACAGCCATGTATGCTATAAATATGTTCATAGTTGTATGGGTACTGGTGATAGGATTTGGTTTTGGTGGATGGGCTAGCATGACCAACTTTGTCAGGCAGGTTGACACTTTTGGACTCTTTGCTAAGTGCTACCAGTGCAAACCTCCAGTAGCGCCGTCACTTGCCTCCCCACCTCATTCCCAGCAC
>gnl_Betvu_v1.2_Bv9_214340_xemu.t1
ATGGCTGTAGTTTCATCATCAGACAAGGAGAAAGAGGTTGAGACAGTGATTATAGGAAGTTACATAGAAATGGAGAAAGATGAAGCTAAGCCTTCAAGCTTTAAATCTGCTTTCTCTAACTTCCTTTGGCATGGTGGTTCTACTTATGATGCTTGGTTTAGCTGTGCTTCCAATCAGGTAGCACAAGTGCTGTTGACACTACCATACTCATTCTCACAACTAGGGATGTTATCAGGAATTGCATTCCAGCTATTTTATGGTATATTAGGAAGTTGGACTGCTTATTTAATTAGTATCCTTTATGTTGAGTATAGAACTAGGAAGGAGAGAGAAAAGGTTGATTTCAGGAATCATGTCATTCAGTGGTTTGAGGTGCTAGATGGGCTACTAGGGAAACATTGGAGAAATGTTGGTTTGGCATTTAACTGCACTTTTCTTCTGTTTGGATCTGTAATTCAACTTATTGCATGCGCAAGCAACATATACTACATAAATGATAATCTGGACAAAAGAACTTGGACCTACATCTTTGGTGCATGCTGTGCGACCACTGTGTTTATTCCTTCTTTTCACAACTACAGAATTTGGTCTTTCCTTGGTTTAGTCATGACTACCTATACTGCTTGGTATCTAACCATTGCTTCTTATCTTCATGGCCAGGTGGAGGGAGTGAAGCACTCAGGGCCGACCAAGTTGGTGCTATACTTCACAGGGGCCACAAACATTCTTTACACGTTTGGAGGACATGCTGTTACTGTGGAGGTAATGCACGCAATGTGGAAGCCACAGAAGTTCAAAGCCATATATCTACTTGCTACAATATATGTGCTTACCTTGACCCTCCCCTCAGCATCAGCAGTATATTGGGCATTTGGAGACATGCTTCTTGATCACTCCAACGCTTTCTCTCTCCTCCCTCGCTCTCCTTACCGCGACATGGCTGTCATTCTCATGCTCATCCACCAGTTTATTACGTTTGGATTTGCATGCACACCTTTGTATTTCGTATGGGAGAAGGCAATAGGGTTGCATGATTGTAAGAGTATGTGTAAACGAGCAGCTGCAAGACTTCCCGTTGTCGTCCCAATTTGGTTCTTGGCCATAATTTTCCCTTTCTTCGGACCCATTAATTCCGCCGTTGGATCACTCCTTGTTAGCTTCACCGTCTATATCATCCCCGCCTTAGCTCACATGTTCACCTTTCGGTCTGCCGCTGCCCGCGAGAGCGCAGTGGAGCAACCACCTAAATTTGTAGGAAGGTGGGCAGGATCATTTGCCATAAATATCTTTGTGGTAATATGGGTGCTTATAGTTGGGTTTGGTTTTGGAGGATGGGCTAGCATGATCAATTTTGTACACCAAATTGACACATTTGGATTGTTCACTAAATGTTACCAATGCCCTTCGCCTAAAGTTGCCAATGTCACCGCTCCTTCGCCTACGCCGGTTAACCTCAACCACACTCACCACCTTGTCCATCGCCTT
>gnl_Carpa_v0.4_evm.model.supercontig_1125.1
ATGTTGCCTCAGAAGCAAGCAGAAGAAGCAATAGTCTCCACCTTCAGTGAGACAGAACAAGAGGGCAAAGAGGAAGCTCGTGATGATCAAAAGGAAGACGAACACTCCTCCATCTTCAGCGTCAAGAGCCTCCTCTGGCATGGTGGCTCTGTTTGGGACGCCTGGTTCAGTTGTGCCTCCAATCAAGTGGCCCAAGTTCTGCTAACACTTCCCTACTCCTTCTCTCAACTGGGCATGTTATCAGGCATTTTGTTGCAGATATTCTATGGACTTATTGGAAGCTGGACTGCATATCTCATCAGTGTGCTCTACATAGAGTACAGAAGCAGGACGGAGAAAGAGAACGTGAGCTTTAAAAACCATGTTATACAGTGGTTCGAAGTTCTTGATGGGTTGCTGGGTCCATACTGGAAGGCAGCAGGACTGGCCTTCAACTGTACCTTCCTCTTGTTTGGATCTGTCATTCAACTCATAGCCTGCGCAAGTAACATCTACTACATCAACGATCGATTGGATAAGAGAACGTGGACATACATTTTCGGAGCTTGCTGTGCTACAACCGTCTTCATACCCTCATTTCACAACTACCGGATTTGGTCTTTCCTTGGCCTTGGCATGACTACTTACACCGCCTGGTACATGGCCATTGCTGCAATTGTTCATGGCCAGGTTGATGGTGTGACACACTCGGGTCCAACAAAACTAGTTCTCTACTTCACCGGTGCTACCAATATACTCTATACATTTGGTGGACACGCCGTCACTGTGGAAATCATGCACGCCATGTGGAAGCCTCAAAAGTTCAAGTATATATACTTGCTGGCCACATTGTACGTCTTCACTCTAACGATTCCGTCAGCCTCCGCCGTCTACTGGGCGTTTGGTGACCAGCTTCTGAACCATTCTAACGCCTTCTCTCTCCTCCCGAAGAACGGATTCCGTGATGCTGCAGTCATCCTCATGCTCATTCACCAGTTCATAACATTTGGATTCGCATGTACGCCGTTGTACTTTGTATGGGAGAAGGTGATCGGCATGCATGATACCAAGAGCATATGCCTGAGAGCACTGGCAAGACTACCAGTGGTCATACCCATATGGTTTTTGGCTATAATTTTCCCATTCTTTGGACCTATAAACTCAGCGGTTGGTGCTCTTCTGGTTAGCTTCACCGTCTACATCATCCCGTCTCTAGCCCATATGCTTACTTACAGGAAAGCCTCTGCCAGACAG
>gnl_Carpa_v0.4_evm.model.supercontig_19.209
ATGGCACATAAAGAAGCAGAAGGAGCTATGGTTTCAAGTTTTAATGAAACAGAGAATGAAGAGAAGATTGAAGAGAAAAAAGAAATGTTTAGCTTCAAGAGCTTTCTTTGGCATGGTGGGTCTGTTTATGATGCCTGGTTTAGCTGTGCATCAAATCAGGTTGCTCAAGTTTTGCTGACATTGCCATACTCATTCTCTCAACTGGGGATGCTATCTGGGATTATTCTGCAAATTTTCTATGGAATTCTTGGGAGCTGGACTGCTTATTTAATCAGTGTTCTTTATGTTGAGTACAGAAGCAGAAAGGAGAAAGAGAATGTCAGCTTCAAAAACCATGTTATTCAGTGGTTTGAAGTGCTTGATGGACTTCTGGGTCCATACTGGAAAGCTGCAGGATTAGCCTTCAACTGCACTTTTCTCCTCTTTGGCTCTGTTATCCAGCTTATAGCCTGTGCAAGTAATATATACTACATAAACGACAACTTAGACAAGAGGACATGGACTTACATCTTTGGAGCTTGCTGTGCCACAACTGTTTTCATCCCTTCATTTCACAACTACAGAATCTGGTCTTTTCTTGGTCTTGGCATGACCACTTATACTGCTTGGTATTTGACCATAGCAGCACTTCTTCATGGCAAGGCTGAAGGGGTAACTCACTCTGGCCCAACAAAGCTGGTTTTGTACTTCACAGGCGCCACCAATATATTATACACTTTCGGCGGGCATGCTGTCACTGTGGAAATTATGCATGCAATGTGGAAGCCTCAAAAGTTCAAGTACATTTATCTGCTTGCTACTTTTTACGTCTTCACCCTGACGCTTCCATCAGCTGCTGCTGTCTATTGGGCTTTTGGTGATCAACTTCTCACCCACTCGAATGCCTTCTCCCTTCTTCCGCCCTCTGGATGGCGTGATGCTGCAGTCATCCTAATGTTAATCCACCAGTTTATAACATTCGGGTTTGCTTGTACGCCTTTATATTTTGTGTGGGAAAAAGTTGTGGGAATGCATGATACTAAGAGCATTTGCTTGAGGGCTCTAGTTCGGTTACCTGTGGTGATACCAATTTGGTTCTTGGCCATAATATTTCCTTTCTTCGGTCCCATTAACTCTGCTGTGGGAGCTCTCTTGGTCAGCTTCACTGTTTACATCATCCCGGCTTTAGCACATATGCTCACATACAGATCAGCCTCAGCTCGACAGAATGCGGCAGAGAAACCTCCATTCTTCCTCCCAAGCTGGACAGCGGTGTATGCGCTGAACGCATTTGTGGTGGTCTGGGTGTTCGTGGTTGGGTTCGGGTTGGGAGGATGGGCCAGCATGACGAATTTCATTAAGCAAGTTGATACATTCGGGCTATTTGCCAAGTGCTATCAGTGTCCACCTTCAGCCTCTTCATCACATCAC
>gnl_Carpa_v0.4_evm.model.supercontig_36.16
ATGGCTTCTGAAAAGGTTGAGACTGTGATTGCTGGAAACTACATTGAAATGGAAAGAGAAGAAGACAATTCACGTTCGTCAAAGAGTAGATTATCTAAGCTGTTTTGGCATGGTGGATCCGTCTATGATGCATGGTTTAGCTGTGCCTCTAACCAGGTTGCACAAGTGCTGCTTACGTTGCCGTATTCATTTTCACAACTGGGGATGTTATCTGGGATTATATTTCAGCTGTTTTATGGGTTGATGGGAAGCTGGACTGCTTATCTCATTAGTGTCCTTTATGTTGAGTACAGAACTAGGAAGGAGAGAGAGAAGGTTGATTTCAGGAACCATGTTATTCAGTGGTTTGAAGTTCTTGATGGGCTGCTGGGAAAGCACTGGAGGAATTTAGGCTTATTTTTCAACTGCACTTTCCTTCTGTTCGGATCCGTGATTCAACTAATTGCTTGTGCAAGCAATATTTACTACATTAACGACAATCTGGACAAGAGAACGTGGACTTACATATTTGGCGCCTGCTGCGCAACAACTGTTTTCATACCTTCATTTCATAATTATCGAATGTGGTCTTTTTTAGGCCTCATGATGACCACTTACACTGCTTGGTATCTCACTGTTGCTTCTCTCCTCCATGGCCAGGTGGAAGGAGTGAAGCACTCTGGGCCAGCCAAAATGGTTCTGTATTTTACCGGAGCTACCAACATTCTATACACCTTTGGTGGACATGCTGTGACAGTGGAGATAATGCATGCGATGTGGAAGCCACAAAAGTTCAAGCTAATCTACTTTTTAGCAACACTTTATGTGTTAACTCTCACACTTCCGTCAGCTTCTGCTGTTTACTGGGCATTTGGAGACTTACTCCTCACTCACTCCAATGCCTTCTCCTTGCTCCCAAGGTCTGGTTTTAGAGACACTGCTGTCGTCCTCATGCTCATTCACCAGTTCATAACATTTGGGTTTGCGTGTACTCCACTTTACTTCGTCTGGGAAAAATTCATCGGAGTACACGAGACAAAAAGTGTGTTGAAGAGAGCAGTGGGTAGATTACCAGTGGTCATACCCATTTGGTTCCTGGCTATCATTTTCCCATTCTTCGGTCCTATAAACTCCACAGTTGGCTCTCTTCTCGTCAGCTTCACCGTCTATATAATCCCTGCTTTGGCTCACATGGTCACTTTTGCTCCTGCAGCTGCACGAGAGAACGCAGTGGAGCGACCACCGAAAATGGTTGGAGGATGGACGGGATTATACTCGATCAACATATTTGTGGTGGTATGGGTGTTTGTGATTGGATTTGGGTTTGGAGGATGGGCGAGCATGCTGAATTTCGTTCATCAAATTCATAATTTTGGCTTATTCACCAAGTGCTACCAGTGCCCATCTCACAAGCCT
>gnl_Carpa_v0.4_evm.model.supercontig_37.169
ATGGCGACTGATAAGGTGGCGGAGACAGTGATAGTTGGAAACTACGTGGAGATGGAAACTGAAGGGAAGCCAAGGGACATTAAGTCAAGAGTTTCCAAGTTTTTCTGGCATGGCGGATCTGTTTATGATGCCTGGTTCAGTTGTGCTTCAAATCAGGTGGCGCAAGTGTTGCTTACACTGCCATATTCATTTTCCCAGCTGGGAATGGTTTCGGGGTTAATCTTCCAACTCTTCTATGGCTTAATGGGTAGCTGGACGGCTTATCTGATCAGCATACTCTATGTAGAATACAGAACAAGAAAGGAAAGGGAGAAAGTAGATTTCAGAAACCATGTTATCCAGTGGTTTGAAGTTCTTGATGGTCTTCTTGGAAAGCATTGGAGGAACGTGGGTTTGGCATTTAATTGCACTTTTCTTCTGTTTGGATCTGTCATTCAGCTCATAGCTTGTGCAAGCAACATATATTACATAAATGATAATCTGGACAAGAGAACTTGGACATACATATTTGGGGCTTGTTGTGCCACCACAGTGTTTATCCCTTCATTTCACAACTACAGAATCTGGTCTTTTCTTGGTCTCTTGATGACTACTTACACTGCTTGGTACCTCACCATTGCCTCTCTCCTCCACGGCCAGGTTGAGGGAGTCAAGCACTCAGGTCCGACCAAGCTTGTGTTATATTTCACTGGGGCCACAAACATTCTCTATACATTTGGGGGACATGCTGTCACTGTGGAGATAATGCACGCAATGTGGAAGCCACAGAGGTTCAAGGCAATATACTTGTTGGCTACAGTGTATGTGCTCACACTGACACTCCCGTCTGCCGCAGCCGTTTACTGGGCATTCGGAGACATGCTTCTAAACCACTCCAATGCTTTTTCTCTTCTCCCAAAATCACCTTTCCGAGACATGGCTGTCATTTTGATGCTCATCCACCAGTTCATAACATTTGGATTTGCATGCACGCCCCTGTATTTTGTGTGGGAGAAAGCAATCGGCATGCACGAATGCAAGAGTCTGTGCAAGCGAGCAGCAGCTAGATTGCCTGTGGTCATCCCCATCTGGTTCCTCGCCATCATCTTCCCTTTCTTCGGACCTATCAATTCCACCGTCGGATCTCTCCTCGTCAGCTTCACCGTCTACATCATCCCCGCCCTGGCCCACATCTTCACCTTCAAATCAGCCGCCGCCCGCGAGAACGCAGTTGAGCAGCCACCAAGATTCGTAGGTCAATGGGTTGGGACGTACACGATCAATATCTTCATTGTGGTGTGGGTACTGGTCGTTGGGTTCGGATTCGGTGGGTGGGCGAGCATGACAAACTTCATACACCAGATCGACACGTTTGGATTATTCACCAAGTGCTACCAATGCCCTCCTCCGTCATCGTTGACTCACCACCAAAACGGCACCGTTGCGGCGGCACCTCCGCCGCTCCACCACCTCGGGAACCACACTCGCGGCCTT
>gnl_Elagu_v2.0_p5_sc00084.V1.gene152
ATGCTGTCGCTGAAGCAAGCGGAGGAGGCCATCGTGGCCAGCTTCAACGAGACGGAGCAGGACGGGAACGGCAAGGAGGAGGAGGAGGAGAGGGCGGAGGAGCCGCAGCCCATGTTCAGCATGAAGAGCCTCCTCTGGCACGGTGGCTCCGTCTGGGACGCCTGGTTCAGCTGCGCCTCCAATCAAGTATATAAGATATACGCCATCTCAGCAACCCCCGCACACAGACGCGCCGTGGCCCAGGTTCTGTTGACGCTGCCCTACTCGTTCTCGCAGCTGGGGATGCTGTCCGGGGTGCTGCTCCAGCTGTTCTACGGTTTCATGGGCAGCTGGACGGCCTACCTCATCAGCGTTCTCTACGTCGAGTACCGCACCCGCAAGGAAAAGGAGAACGTCAGCTTCAAGAATCACGTCATCCAGTGGTTCGAGGTGCTGGATGGGCTGCTGGGCCCTTACTGGAAAGCCATCGGTCTGGCCTTCAACTGTACCTTCCTCCTCTTCGGCTCCGTTATCCAGCTGATCGCTTGTGCCAGTAACATTTACTACATCAACGACCGGCTGGACAAGAGGACGTGGACGTACATATTCGGCGCCTGCTGCGCAACCACGGTGTTCATCCCTTCGTTCCACAACTACCGGATATGGTCCTTCCTTGGTCTGGGCATGACCACCTACACCGCCTGGTACCTCACCGTCGCCGCTCTCGTCAACGGCCAGGTTGAAGGCGTGGCGCACTCGGCTCCCGCAAAGCTGGTCCTCTACTTCACCGGCGCCACCAACATACTCTACACTTTCGGCGGCCACGCCGTCACCGTGGAGATCATGCACGCGATGTGGAAGCCCCAGAAGTTCAAGTACATATACCTGGTGGCGACGCTATACGTGTTCACGCTGACGCTACCGTCGGCAGCGGCCATGTACTGGGCATTCGGGGACCAGCTGCTGACTCACTCCAACGCCTTCTCTCTGCTGCCCAAGTCGCGGTTCAGGGACGCCGCGGTGATCCTGATGCTGATCCACCAGTTCATCACCTTCGGATTTGCGTGCACGCCCCTCTACTTCGTGTGGGAGAAGGTGATCGGCATGCATGACACCAAGAGCATCTTCCTGCGCGCGCTGGCCCGTCTCCCCGTGGTTATCCCCATCTGGTTCCTCGCCATCATCTTCCCCTTCTTCGGGCCCATCAACTCTACCGTCGGGGCCCTCCTCGTTAGCTTCACCGTCTATATCATCCCTTCCCTCGCCCACATGCTCACCTACCGCAAGGCCTCTGCCAGACAGAACGCGGCGGAGAAGCCACCCTTCTTCATGCCTAGCTGGACCGCCATGTACGTGTTGAACGCGTTCGTGGTGGTGTGGGTGCTGGTGGTGGGGTTCGGGCTCGGCGGGTGGGCCAGCATGGTCAATTTCGTCAGACAGGTGGACACCTTTGGGCTCTTCGCCAAGTGCTACCAGTGCCCCAAGCCCCCCGTCGCGGCGCCCCCACCACAGCAGCAC
>gnl_Elagu_v2.0_p5_sc01115.V1.gene20
ATGCTGCCGCAGAAGCAAGCGGAGGAGGCCATCGTTGCCAGCTTCAACGAGACGGAGCAGGGCGGTCACGGCAAGGAGGAAGAGGAGGAGGAGAGGGCGGAGGAGCCGCAGCCTATGTTCAGCATGAAGAGCCTCCTCTGGCACGGTGGTTCCGTCTGGGACGCCTGGTTCAGCTGCGCCTCCAATCAGGTGGCCCAAGTTCTGCTGACGCTGCCGTACTCGTTCTCGCAGCTGGGGATGCTGTCAGGCGTGCTGCTCCAGCTGTTCTACGGTTTCATGGGCAGCTGGACAGCCTACCTTATCAGCGTCCTCTACGTCGAGTACCGAACCCGCAAGGAGAAGGAGAACGTCAGCTTCAAGAATCACGTCATCCAGTGGTTCGAGGTGCTGGATGGGCTGCTGGGGCCTTACTGGAAAGCCATTGGTCTGGCCTTCAACTGTACCTTCCTTCTTTTCGGCTCCGTTATCCAGCTGATTGCTTGTGCCAGTAACATATACTACATCAACGATCGGCTGGACAAGAGGACGTGGACATACATATTCGGCGCCTGCTGCGCGACCACGGTGTTCATCCCTTCGTTCCACAACTACCGGATATGGTCCTTCCTGGGTCTGGCCATGACCACCTACACCGCCTGGTATCTCACCATCGCCGCTCTCATCAACGGCCAGGTTGAAGGCGTGACACATTCGGCTCCCACAAAGCTGGTCCTCTACTTCACCGGCGCCACCAACATACTCTACACTTTCGGCGGCCACGCCGTCACCGTG
>gnl_Eucgr_v2.0_Eucgr.A00514.1
ATGTTGGGTCAGAAGCAAGCAGAATCGGAAGCCATCGTCGCCAACGCGACCGAGGCAGAGCTCAACCTCGCCAAGGACGGCCACGACAGGGCGCTGGAGGATGGCGGGGCGGACGAGAGCTCCTCCGCGTTCAGCGTCAAGAGCTTCCTCTGGCACGGCGGCTCCGCCTGGGACGCCTGGTTCAGCTGCGCCTCCAATCAAGTGGCGCAAGTGCTGTTGACGCTGCCGTACTCGTTCTCGCAGCTGGGGATGACGTCGGGGATCATCTTCCAGATCTTCTACGGCCTCTTGGGAAGCTGGACCGCGTACCTCATCAGTGTCCTCTACATTGAGTACCGTACCAGGAAGGAGAAAGAGAACGTCAGCTTCAAGAACCACGTCATTCAGTGGTTCGAAGTGCTGGACGGGTTGCTCGGGCCGTACTGGAAAGCCGTGGGGCTCGCCTTCAACTGCACTTTCCTCCTCTTCGGTTCTGTCATTCAGCTCATCGCTTGCGCAAGCAACATATACTACATCAACGACCACCTGGACAAGCGGACCTGGACCTACATCTTCGGCGCCTGCTGCGCGACGACGGTGTTCATCCCCTCCTTCCACAACTACCGGATTTGGTCATTCCTCGGCCTCGGCATGACCACCTACACCGCCTGGTACATGGCCATCGCCGCCCTCGTCCACGGCCAGGCGGAGGGGGTGACGCACACGGGGCCGAACAAGCTAGTGCTGTACTTCACCGGAGCCACCAACATCCTCTATACATTCGGCGGCCATGCCGTGACGGTGGAGATCATGCATGCAATGTGGAAGCCCCAAAAGTTTAAGTACATCTACTTGATGGCCACACTATACGTCTTCACCCTGACGCTCCCGTCGGCCACCGCCGTGTACTGGGCCTTCGGCGACGAGCTCCTCAATCACTCCAACGCCTTCTCCCTCCTCCCCAAGAATGGATTCCGTGATGCTGCCGTCATCTTGATGCTCATTCATCAGTTCATAACGTTCGGGTTCGCGTGCACGCCGCTGTACTTCGTGTGGGAGAAGGTGATCGGGATGCACGACACGAAGAGCATGTGCATGAGGGCGCTGGCAAGGCTGCCGGTGGTGATCCCCATCTGGTTCTTGGCCATCATCTTCCCCTTCTTTGGCCCCATCAACTCCGCCGTTGGCGCCCTCCTCGTCAGCTTCACGGTCTACATCATCCCCTCCCTCGCCCACATGCTGACCTACCGAAAGGCCTCCGCCCGTCAGAATGCCGCGGAGAAGCCGCCGTCGTTCTTACCAAGCTGGACGGCCATGTACGTGATCAACGCCTTCGTGGTGGGATGGGTCTTGGTTGTGGGCTTTGGGTTCGGCGGCTGGGCCAGCATGACCAACTTCGTCAGGCAAGTCGACACGTTCGGTCTCTTCGCCAAGTGCTACCAATGCAAGCCGCCGCCGCCGCCGCCTGCCACCGCTGCGCCACACCAT
>gnl_Eucgr_v2.0_Eucgr.F03758.1
ATGGGAGAAAATCCCTTTAACCTTAAAGCTATTTTATCTTATATGAGGAGCAGAATTCAAGCAGAAAGAGCAAAAGAAGGGCATGCACTAGCTCCTCTCTATTTATGTAAGCACACTACCCAGTTCCGCTGCTTCCTTCATATATTTCTTACCAAGCAAAGGCCGTTAACAGAAGAAAGGAAAGAAAAAACGATGGCTTCCGAGAAGGTCGAGACGGTTGTCGCCGGGAACTATGTCGAGATGGAACCCGAAGAAGGTGACTCCAAGTCGACAAAGAGCAAACTGTCGAACCTGTTCTGGCACGGGGGCTCGGTCTACGATGCTTGGTTCAGCTGTGCTTCTAACCAGGTGGCTCAAGTGCTGTTGACACTGCCCTACTCATTCTCACAACTGGGAATGTTGTCTGGGATTCTGTTTCAACTGTTCTATGGTCTGATGGGAAGCTGGACTGCTTACCTCATAAGTGTGCTTTATGTCGAGTACAGAACCAGGAAAGAGAGAGAGAAGGTTGATTTCAGAAATCATGTCATTCAGTGGTTTGAAGTGCTTGATGGATTGTTGGGGAAGCACTGGAGGAACATAGGCCTCCTGTTCAACTGCACATTCCTATTATTTGGATCTGTAATCCAATTAATAGCTTGTGCAAGTAACATATACTACATAAACGACAACCTGGACAAAAGGACATGGACATACATATTTGGGGCTTGTTGCGCAACAACTGTGTTCATCCCTTCATTCCACAATTATAGAATATGGTCATTCTTGGGCCTCGTGATGACCACTTACACTGCATGGTACCTAACCATTGCTTCCCTAATCCATGGCCAGACTGAGGGAGTGAAGCATTCGGGTCCAACCACAATCGTTCTTTACTTCACTGGAGCTACCAACATTCTGTACACCTTTGGTGGACATGCTGTGACAGTGGAGATCATGCATGCAATGTGGAAGCCACAGAAATTCAAGCTCATATACTTGATTGCCACACTCTATGTGTTGACCCTGACTTTACCCTCAGCCTCAGCTGTCTACTGGGCCTTTGGGGACTTGCTCCTCACGCATGCCAATGCTCTCTCCCTCCTCCCAAGAACCAGGTTCAGAGACGCTGCTGTGATCCTCATGCTCATTCATCAGTTTATAACATTTGGGTTTGCATGCACACCGCTGTACTTTGTGTGGGAGAAGTTGCTAAGAGTGCACAACACAAAGAGCATGTTCAAGAGGGCCATGGCCAGACTCCCTGTGGTGATCCCAATCTGGTTCTTGGCTATCATCTTCCCTTTCTTCGGTCCCATCAACTCCACTGTCGGGTCTCTCCTTGTCAGCTTCACTGTCTACATCATCCCTGCAATGGCTCACATGGTCACTTTTTCCTCTCCCTCAGCCAGAGAGAACGCTGTGGATAGACCACCATCATTCCTGGGAGGTTGGGCTGGTTCGTTCTCACTGAACATGTTTGTGGTGGGGTGGGTGCTGGTGGTGGGGTTTGGGTTTGGAGGGTGGGCGAGCATGCTCAACTTCATTCGCCAGATTAACACATTTGGTCTCTTCACCAAGTGTTATCAGTGCCCTCCTCACAAAGCT
>gnl_Eucgr_v2.0_Eucgr.K02992.1
ATGTTGGGTCAGAAGCAAGCAGAAGAAGCCATCGTGGCCTCCAACCTGAGCGAGTCGGCGGAGCATGACGCCGTCAAGCTGGAGGAAGACGGCGGCGCCGAGAAGCAGCTGGGCGACCGCTCCCCCGGCTCCTCCATCTTCAACGTCAAGAGTATCCTCTGGCACGGCGGATCCGCCTGGGACGCCTGGTTCAGCTGCGCCTCTAATCAGGTGGCGCAAGTGCTGCTGACGCTGCCGTACTCGTTCTCGCAGCTGGGGATCCTGTCGGGGATACTGTTCCAGATATTCTACGGGCTCATGGGAAGCTGGACGGCCTACCTCATCAGTGTCCTCTACATCGAGTACCGAACCCGCAAGGAGAAAGAGAATGTCAGCTTCAAGAACCATGTCATTCAGTGGTTCGAAGTGCTGGATGGATTACTGGGTCCTTACTGGAAAGCGGTGGGACTCGCCTTCAACTGTACTTTCCTCCTGTTCGGTTCCGTTATTCAGCTCATCGCCTGTGCCAGCAACATATACTACATCAACGATCATCTGGACAAGCGGACGTGGACCTACATCTTCGGCGCCTGCTGCGCCACCACCGTCTTCATCCCTTCCTTCCACAACTACCGGATTTGGTCATTCCTCGGCCTCGGCATGACCACCTACACCGCCTGGTACCTCACCATCGCCGCCGTCCTCCACGGCCAGGAGAAGGGGGTGATGCACACGGCGCCGTCGAAGCTGGTGCTCTACTTCACCGGAGCCACCAACGTACTCTACACCTTCGGCGGACATGCTGTCACTGTGGAGATCATGCATGCAATGTGGAAGCCCCAGAAGTTTAAGTACATATATCTGATCGCCACGCTCTACGTCTTCACGCTTACCATTCCGTCGGCCACCGCCGTCTACTGGGCCTTCGGCGACCGGCTCCTCGACCACTCCAACGCCTTCGCTCTCCTGCCGAAGACCGGGTTCCGCGACGCCGCCGTCATCCTAATGCTCATTCATCAGTTCATCACGTTCGGGTTCGCGTGCACGCCGCTCTACTTCGTGTGGGAGAAAGTGATCGGGATGCACGACACGAAGAGCTTATGCCTGAGGGCGCTCGCCCGGCTGCCGGTGGTCATACCCATCTGGTTCCTGGCCATCATCTTCCCCTTCTTCGGCCCCATCAACTCCGCCGTCGGCGCCCTCCTGGTCAGCTTCACCGTCTACATCATCCCCTCCCTCGCCCACATGCTCACCTTCCGAACGGCCTCCGCTCGCCAGAATGCGGTGGAGAAGCCGCCCTTCTTCCTGCCGAGCTGGACTGCGATGTACGTGTTCAATGCCTTCGTGGTCGGGTGGGTCCTCGTCGTGGGATTCGGGTTCGGCGGGTGGGCCAGCATGAGCAACTTCGTCAGGCAGGTCGACACGTTCGGGCTCTTCGCCAAGTGCTACCAGTGCAAGCCTCCCGCGCCCCCTGCAGCGGCGGGGGCGGCCGCAACCCACCATCGC
>gnl_Eucgr_v2.0_Eucgr.G03044.1
ATGCTGTCTCAGCAGCAAGCTGAAGAAGCGATGGTCTCCAGCTTCACCAACGCTGGAGAGAGAGACGGAATAGTAGAAGAAAGAAAGGTGCAAACGGATGGCTCCAACGACAACAACAATGGCGGCGGCGGCGGGGGGTCTGGTCTCAAAAGCTTCCTCTGGCATGGCGGGTCTGTGTATGATGCTTGGTTCAGTTGCGCCTCCAATCAGGTGGCGCAGGTGCTGCTGACACTGCCCTATTCGTTCTCCCAGCTCGGGATGCTTTCCGGGATAATTCTGCAGGTTTTCTATGGAATCATGGGGAGCTGGACGGCTTATCTCATCAGCGTGCTCTACATCGAGTACAGAACCAGGAAAGAGAAGGAGAATCACAGCTTCAAGAACCACGTCATTCAGTGGTTCGAGGTCCTGGATGGTTTGCTTGGTCCCTACTGGAAAGCCCTCGGGCTGGCTTTCAACGTCACTTTCCTCCTCTTCGGATCGGTCATCCAGCTCATAGCCTGTGCAAGCAACATATACTACATCAACGACCATCTGGACAAGAGGACATGGACGTACATATTCGGAGCATGCTGCGCGACCACCGTGTTCATCCCCTCCTTCCACAACTACCGGATTTGGTCCTTCCTTGGCCTTGGCATGACCACCTACACTGCTTGGTACATGACTGCCGCGGCCATCGCTCATGGCCAGGCTAAGGATGTGATCCACAGTGGACCTACCAAGCTGGTCCTGTATTTCACCGGTGCCACCAATATCCTCTACACTTTCGGTGGACACGCCGTCACCGTCGAAATAATGGATGCAATGTGGAAGCCGAGAAAGTTCAAGTACATATATCTGCTGGCCACACTGTTCGTGTTCACTCTCACGATTCCATCGGCGACAGCGGTGTACTGGGCCTTCGGCGACCAGCTCTTGAACCATTCCAATGCCTTCTCTCTCCTCCCTAGCTCGGGTTGGCGTGATGCTGCTGTCATTTTGATGCTCATCCATCAGTTCATAACATTCGGGTTCGCATGCACTCCGCTCTACTTTGTGTGGGAGAAGGTGATAGGGGTGCACCACAAGAAGAGCATATTATTTAAGGCGGTCGCCCGGTTTCCGGTGGTGATTCCCATCTGGTTCCTGGCCATCATCTTTCCCTTCTTCGGGCCGATCAACTCTGCCGTGGGCGCCCTCTTGGTCAGCTTCACCGTCTACATCATCCCTGCCGCCGCCCACATGCTCACTTATCGGTCGGCCTTTGCCCGGCAGAACGCCGCCGAGAAGCCGCCATTCTTCCTGCCGAGCTGGACGGCCATATACGTTGTGAACGTGTTCGTGGTGGGTTGGGTCCTGGTGGTCGGGTTCGGGTTCGGAGGATGGGCGAGCATGGCCAACTTCATCAAGCAAGTGGACACGTTCGGGCTCTTTGCTAAATGCTACCAGTGCAACACACCTTCCCCATCACACCAT
>gnl_Eucgr_v2.0_Eucgr.G01769.1
ATGGCGAGCGACAAGGTGGTGGAGACAGTGATAGTGGGGAACTATGTGGAGATGGAGACGGAGGAAGGGAAGCCCCAGAGCATCAAGAACAAGATGTCCAACTTCTTCTGGCACGGCGGTTCCGCCTACGATGCCTGGTTCAGCTGCGCTTCGAATCAGGTGGCCCAGGTCCTGCTCACGCTGCCCTACTCCTTCTCGCAGCTCGGGATGCTCTCGGGCATACTCTTCCAGCTCTTCTACGGCCTGCTGGGGAGCTGGACCGCGTACCTCATTAGCACCCTTTACGTGGAGTACAGGACCAGGAAAGAGCGAGAAAAAGTCGATTTCAGGAACCATGTCATTCAGTGGTTTGAAGTTTGCTCGGGAGCACTGGAGGAACGTGGCAACATATACTACATCAACGACAACCTGGACAAGAGGACGTGGACGTACATCTTCGGGGCGTGCTGCGCCACCACCGTCTTCATCCCTTCCTTCCACAACTACCGCATCTGGTCCTTCCTCGGCCTCGTCATGACCACCTACACCGCCTGGTACCTCACCGTCGCCTCCCTCCTCCACGGCCAGGTGGAAGGAGTCAAGCATTCGGGTCCGACTAAGATGGTCCTGTATTTCACCGGGGCCACAAACATTCTCTATACATTCGGGGGACACGCTGTCACTGTGGAAATTATGCACGCGATGTGGAAGCCCCAGAAGTTCAAGGCTATATATCTGTGGGCGACGTTGTACGTGATGACCCTGACCCTCCCGTCGGCGGCGGCGGTCTACTGGGCGTTCGGAGACATGCTCCTCAACCACGCCAACGCCTTCTCTCTCCTCCCCAGGTCGCCGTTCCGCGACATGGCCGTCATTTTGATGCTCATTCACCAGTTTATCACATTCGGGTTCGCCTGCACGCCGCTCTACTTCGTGTGGGAGAAGGCGATCGGGATGCATGAGTGCAAGAGCCTCTGCAAGCGGGCGGCGGCAAGGCTGCCGGTGGTCGTCCCGATCTGGTTCCTGGCCATCATCTTCCCTTTCTTCGGCCCCATCAACTCCACCGTTGGGTCCCTCCTCGTCAGCTTCACCGTCTACATCATCCCCGCCCTCGCCCACATCTGCACCTTCAAATCCTCAGCTGCTAGAGAGAACGCAGTGGAGCAACCCCCGAAATTCGTGGGCCGGTGGATCGGAGCATACACGATCAACATGTTCGTGGTCGGGTGGGTGCTGGTGGTCGGGTTCGGGTTTGGCGGGTGGGCAAGCGTGACCAATTTCGTCCACCAGATCGACACGTTCGGGCTCTTCACCAAGTGCTACCAATGCCCTCCTCCTACGCTTCCCCCGCCGACGCCCCACCCCCTCAACGTCACTGCATCTCCACCGCTCCAACACCCTCACCACAGCCTTCGCAACCCT
>gnl_Manes_v6.1_Manes.04G076700.1
ATGGCAGCTGATAAGGAGGTGGAGACTGTGATTGTAGGGAATTATGAGGAGATGGAAACTGAAGGGAAGCCTAAGGACATGAAGACGATTCTATCTAAGTTTTTGTGGCATGGTGGTTCTGCTTACGATGCTTGGTTTAGCTGCGCTTCCAATCAGGTGGCTCAGGTGTTGCTTACTTTACCATACTCGTTTTCTCAGTTAGGAATGGCCTCCGGCATACTTTTTCAGCTCTTTTATGGGCTGTTGGGTAGCTGGACAGCTTATCTGATTAGCATACTTTACGTAGAGTACAGAACTAGAAAAGAAAGAGAAAAAGTTGATTTCAGGAACCATGTCATCCAGTGGTTCGAAGTTCTTGATGGGCTCCTAGGAAAATACTGGAGGAATGTCGGTTTGGCATTTAACTGCACTTTTCTTCTCTTTGGATCTGTCATTCAACTCATTGCTTGTGCAAGCAACATATATTACATAAACGACAATCTAGACAAGAGAACTTGGACTTACATCTTCGGAGCTTGTTGTGCCACCACAGTGTTTATTCCTTCATTTCACAATTACAGAATGTGGTCATTTCTTGGCCTTCTCATGACCACCTACACTGCTTGGTATCTCACCATTGCCTCTCTCCTCCATGGCCAGGTGGAGGGAGTGAAGCATTCGGGTCCAACGAAGATGGTTCTCTACTTCACTGGGGCCACAAACATTCTCTACACATTTGGCGGACATGCTGTTACTGTAGAAATCATGCACGCAATGTGGAAGCCTCAGAAATTCAAAGCCATATACTTGCTGGCAACACTGTATGTACTAACACTAACGCTTCCATCAGCAGCAGCAGTGTATTGGGCTTTTGGAGACTTGCTTCTTAATCACTCCAACGCCTTTTCTCTCCTCCCAAGATCACCCTTCAGAGACATGGCCGTCATTTTAATGCTCATCCACCAGTTTATAACATTTGGGTTTGCATGCACCCCTTTGTACTTCGTATGGGAGAAAGCGATAGGGTTGCATGAATGCAAGAGCTTGTGTAAAAGAGCTGCAGCCAGATTGCCTGTGGTCATTCCTATTTGGTTTTTAGCTATCATCTTCCCTTTCTTTGGACCCATCAACTCCACCGTTGGATCTCTCCTTGTTAGCTTCACTGTCTACATCATCCCTGCCCTCGCCCACACCTTTACCTTCAAATCAGCCGCTGCAAGAGAGAATGCAGTGGAGCAGCCACCAAGGTTCGTGGGCAGATGGGTGGGGACGTACGTGATAAATGTGTTCGTGGTGATATGGGTGTTGATTGTTGGGTTTGGATTTGGCGGGTGGGCAAGCATGATAAATTTCGTACACCAGATTGATACATTTGGTCTCTTCACAAAATGTTACCAGTGCCCACCACCACTTCCCAACAATCTAAACGCCACCAACGCAGCTCCTCCCCTCTACCACCCCATCAATCGTACTCACCACCTT
>gnl_Manes_v6.1_Manes.08G090700.1
ATGTTGCCTCAGAAGCAAGCAGAGGAAGCAATAGTCTCCAACTTCAGCGAGACAGAGCATGAGGGGAAAGAGGAAGACAAAGAAGAAGAACACTCCATGTTTAGCGTCAAGAGCATTCTCTGGCACGGTGGCTCTACTTGGGATGCTTGGTTCAGTTGTGCTTCCAATCAAGTAGCTCAAGTACTATTGACGCTGCCTTACTCCTTCTCGCAACTGGGTATGCTGTCAGGGATTTTGTTCCAAATATTCTACGGGCTTGTTGGAAGCTGGACTGCTTATCTTATCAGTGTGCTCTACATAGAGTACAGAAGCCGAAAGGAGAAAGAGAACGTTAGCTTCAAGAACCATGTCATACAGTGGTTTGAAGTGCTTGATGGGTTATTGGGTCCATACTGGAAGGCGTTAGGACTTGCCTTCAACTGCACTTTTCTTCTCTTCGGATCTGTCATTCAACTTATTGCTTGTGCAAGTAACATATACTACATCAACGACCATTTGGATAAGAGGACATGGACATACATTTTTGGAGCTTGTTGTGCTACTACAGTTTTCATACCCTCTTTTCACAACTACCGGATTTGGTCTTTTCTTGGTCTTGGCATGACCACTTACACTGCCTGGTACCTCGCCATCGCCGCACTTGTTCACGGCCAGGCCGAAGGAGTAACACACACTGGTCCAAAAAAGTTGGTGCTTTACTTCACCGGAGCAACCAACATCCTGTATACCTTTGGTGGACACGCTGTTACAGTGGAAATCATGCACGCTATGTGGAAGCCTCAAAAATTCAAGTACATATATTTACTAGCTACACTCTACGTTTTTACACTAACACTTCCGTCTGCCTCCGCCGTCTACTGGGCTTTCGGCGATGAACTACTCAACCACTCTAACGCCTTCTCTCTTCTCCCCAAAAATGGATTCCGAGATGCTGCCGTTATCCTAATGCTTATTCACCAGTTCATAACATTTGGGTTCGCATGTACACCTCTGTACTTTGTGTGGGAGAAGGTAATAGGAATGCACGACACCAAGAGCATATGCCTGAGGGCACTTGCGAGGCTGCCTGTGGTGATACCCATATGGTTTTTGGCCATCATTTTCCCATTTTTTGGACCTATTAACTCAGCAGTTGGTGCACTTCTGGTTAGCTTCACCGTTTACATCATCCCATCTTTAGCCCATATGCTCACCTACAGAAAAGCCTCTGCCAGACAGAACGCAGCAGAAAAGCCACCTTTCTTTTTACCAAGCTGGACAGCCATGTACGTGGTTAACACCTTTGTGGTGGTGTGGATCTTCGTAGTTGGTTTTGGATTCGGTGGTTGGGCCAGCATGACCAACTTCGTCAGACAAGTTGACACATTTGGGCTCTTCGCCAAGTGCTACCAATGCAAACCTCCGGTGCCACCACCAGCAGTAGCAGCACCACCACCTTCTAAAACTACCCGTCACCAC
>gnl_Manes_v6.1_Manes.02G160400.1
ATGGCTTCTGAGAAGGTTGAGACTGTGATAGCAGGAAACTACATAGAAATGGAGAGAGAAGAAGGAAACTCCAACTCCACTAAAAGCAAAATATCACAGTTGTTTTGGCATGGTGGCTCAGTCTATGATGCTTGGTTTAGCTGCGCTTCTAACCAGGTTGCACAAGTGCTTCTCACATTGCCTTACTCATTTTCACAACTTGGAATGCTATCTGGAATTCTTTTTCAACTCTTCTATGGTTTGATGGGAAGCTGGACTGCTTACCTTATAAGTATTCTATATGTTGAATACAGAACTAGGAAGGAAAGAGAAAAGGTGGATTTTAGAAATCATGTTATTCAGTGGTTTGAAGTCCTTGATGGGCTACTGGGGAAACACTGGAGAAATGCAGGCCTCATTTTCAACTGCACTTTTCTTCTATTTGGATCTGTCATTCAATTGATTGCCTGTGCAAGCAACATTTACTACATAAATGACAATCTGGACAAGAGAACATGGACCTACATCTTTGGAGCATGTTGTGCAACTACTGTCTTCATTCCTTCATTCCATAATTACAGAATTTGGTCTTTCTTAGGCCTTATAATGACTACTTATACTGCATGGTATCTCACAATTGCTTCTCTTATTCATGGACAGATTGATGGAGTGAAACACTCTGGTCCATCCACAATGGTTCTCTACTTTACTGGGGCTACCAACATTCTTTACACCTTTGGTGGGCATGCTGTTACAGTGGAAATTATGCATGCAATGTGGAAGCCACAGAAGTTCAAGCTAATATATCTGATGGCAACATTATATGTGTTAACTCTAACACTTCCCTCAGCTTCTGCTGTTTATTGGGCATTTGGGGACCTTCTACTTACCCATTCTAATGCTCTCTCTTTACTCCCAAGAACTGGATATAGAGACACTGCAGTAGTCCTCATGCTGATTCATCAGTTCATAACATTTGGATTTGCTTGCACTCCCTTATACTTTGTGTGGGAAAAATTCATTAGAGTACATGAAACAAAGAGTGTGTTCAAGAGAGCTTTGGCTAGACTTCCTGTGGTGATACCAATATGGTTCCTGGCTATTATCTTTCCTTTCTTTGGTCCTATCAACTCAACCGTTGGATCTCTTCTTGTCAGCTTTACAGTCTACATAATCCCAGCATTAGCACACATGATTACTTTCTCAACTGCGTCTGCTCGAGAGAATGCAGTAGAGAGACCACCATCATTTCTTGGAGGATGGGTTGGCCAATTTTGCATGAACATATTTGTAGTAGTATGGGTTTTCATTGTGGGATTTGGATTTGGAGGATGGGCAAGTATGCTTAACTTCATACGTCAAATTGATACATTTGGGGTGTTCACCAAATGCTACCAGTGCCCACCTCACAAGGCT
>gnl_Manes_v6.1_Manes.09G107800.1
ATGTTGCCTCAGAAGCAAGCAGAAGAAGCAATAGTCTCCAACTTTAGCGAGACGGAGAATCAGAGCAAAGATGAGGAGAAAGAAGATCAACACTCCATGTTTAGCGTCAAGAGTCTTCTGTGGCATGGTGGCTCTGTCTGGGATGCCTGGTTCAGTTGTGCTTCCAATCAAGTAGCCCAGGTACTGTTGACATTGCCATACTCATTCTCTCAACTGGGCGTGCTGTCAGGGATTTTGTTACAAGTATTCTACGGGCTTGTAGGAAGCTGGACTGCTTATCTTATCAGTGTACTGTACATAGAGTATAGAAGCCGAAAGGAGAAAGAGAATGTTAACTTCAAGAACCATGTCATACAGTGGTTTGAAGTGCTTGACGGGTTACTGGGTCCATATTGGAAGGCCGTAGGTCTTGCCTTTAACTGTACTTTTCTCCTCTTTGGATCTGTCATACAACTTATTGCTTGTGCAAGTAATATATATTACATCAACGACCATTTGGACAAGAGAACATGGACCTACATTTTTGGAGCTTGCTGTGCTACTACAGTTTTCATACCATCTTTTCACAACTATCGGATCTGGTCTTTTCTTGGCCTTGGCATGACCACATACACGGCCTGGTACCTCACCATAGCAGCAGTTGTGCACGGCCAGGTGGAAGGAGTAACACACACGGGTCCAAAAAAGCTAGTGCTTTACTTCACCGGAGCAACCAACATCTTGTATACCTTTGGTGGACACGCTGTTACAGTGGAAATCATGCACGCTATGTGGAAGCCTCAAAAGTTCAAGTATATATATTTGCTAGCTACAGTCTACGTTTTCACATTAACACTTCCATCTGCCACCGCCGTCTACTGGGCTTTCGGCGATGAGCTACTGAACCACTCCAACGCTTTCTCTCTTCTACCCAAATCTGGATTCCGCGATGCTGCCGTTATCTTAATGCTTATTCACCAGTTCATAACATTTGGGTTCGCATGTACACCTCTGTACTTTGTGTGGGAGAAGGTGATAGGGATGCACGACACAAAGAGCATATGCCTGAGGGCACTTGCGAGGCTGCCGGTGGTGATACCCATATGGTTTTTGGCCATTATTTTCCCATTTTTTGGGCCTATAAACTCAGCCGTCGGAGCTCTTCTGGTCAGCTTCACCGTTTACATCATCCCATCTTTAGCCCATATGCTCACCTACAGAAAAGCTTCTGCCAGACAGAATGCAGCAGAGAAACCCCCATCCTTTTTACGAAGCTGGACAACGATGTATGCCATAAACACTTTCATAGTGGTGTGGGTTTTGGTGGTCGGCTTTGGCTTCGGCGGATGGGCAAGCATGACCAACTTTGTCAAGCAAGTAGACACATTTGGGCTCTTCGCCAAATGCTACCAATGCAAGCCTCCACTACCTCCGCCAACTTCTAATACTACTGCTGCTGCCCATCACCAC
>gnl_Manes_v6.1_Manes.07G127400.1
ATGACATCCCAGAAGCAAGCAGAAGAAGAGATGATATCAAGCTTCAATGAAACTGAGAATGAAGAGAAAGAAGAAGAGAATAATAAAGAAGAGGACTCCATTTTTAGCCTGAAGGGTATTCTTTGGCATGGTGGTTCTGTATATGATGCCTGGTTTAGTTGTGCTTCAAATCAAGTTGCTCAGGTGCTGTTGACGCTGCCTTATTCATTTTCTCAAATGGGGATGCTTTCTGGAATAATTTTGCAGGTGTTTTATGGTATTATGGGGAGCTGGACAGCGTATCTCATCAGTGTTCTCTATGTAGAATACCGAAGCAGAAAGGAGAAAGAGAATGTCAGCTTCAAAAACCATGTCATACAGTGGTTCGAAGTGCTAGATGGTTTACTGGGTCCGACCTGGAAAGCCGTTGGCTTGGCCTTTAACTGCACTTTTCTCCTCTTTGGTTCTGTTATACAACTCATAGCCTGTGCAAGCAATATTTACTACATTAATGACAAATTAGACAAGAGGACATGGACCTACATCTTCGGAGCTTGCTGTGCTACTACTGTGTTCATACCTTCATTTCACAATTACAGAATCTGGTCTTTTCTTGGCCTTGGCATGACCACCTACACTGCCTGGTATATGACCATTGCAGCAGTTGTTCATGGCCAGGTTGATGGGGTGACACACAATGGCCCAACAAAATTGGTTCTCTATTTCACAGGCGCCACCAATATCCTCTACACTTTCGGCGGCCATGCTGTTACTGTTGAAATTATGCATGCAATGTGGAAGCCTCAGAAGTTCAAGTATATATATCTCCTAGCCACAATGTATGTGTTCACCTTAACAATTCCATCTGCTACTGCTGTCTACTGGGCATTTGGTGATCAACTCCTCACTCACTCAAATGCATTCTCACTTCTTCCTTCTTCCGGATGGCGAGACGCTGCAGTCATCCTCATGCTCATCCACCAGTTCATAACATTCGGATTCGCTTGTACACCACTCTACTTCGTGTGGGAGAAAGTGGTGGGAATGCATGATACAAAGAGCATATTTGTGAGGGCATTAACAAGGTTGCCTGTAGTTGTACCTATATGGTTCTTGGCTATCATATTTCCTTTCTTTGGCCCCATTAACTCAGCTGTGGGGGCTCTTTTGGTTAGCTTCACTGTCTACATCATCCCTTCCTTGGCTCATATGCTCACTTATCGATCAGCATCTGCTCGACAGAATGCAGCAGAGAAGCCTCCATTTTTCCTCCCTAGCTGGACAGCAATGTATGCAGTGAATGCATTTATAGTGATATGGGTCCTTGTAGTTGGGTTTGGATTAGGAGGGTGGGCAAGTATGAGCAATTTCATCAAGCAAGTTGACACATTTGGTCTCTTTGCCAAGTGCTACCAGTGCCCGCCGCAGCCCGCCTCGAAGCACCAT
>gnl_Manes_v6.1_Manes.11G092900.1
ATGGCAGCTGATAAGGTGGTGGAGACTGTGATCGTAGGGAATTATGTGGAGATGGAAACTGAAGGGAACTCTAGGAACATGAAAACGAGGCTGTCTAAGTTTTTGTGGCATGGTGGTTCTGTTTATGATGCTTGGTTTAGCTGTGCTTCTAATCAGGTGGCTCAAGTATTGCTTACTTTGCCATACTCGTTTTCACAACTAGGAATGCTATCTGGCGTACTGTTTCAGCTCTTCTATGGACTGTTGGGTAGCTGGACAGCTTATCTCATTAGCATACTTTATGTAGAATACAGAACCAGAAAAGAAAGAGAAAAAGTTGATTTCAGGAACCATGTCATTCAGTGGTTTGAAGTTCTTGATGGGCTCCTAGGGAAACACTGGAGGAATGTGGGTTTGGCATTTAACTGCACTTTTCTTCTGTTTGGATCTGTCATTCAACTCATAGCTTGTGCTAGCAACATATATTACATAAACGACAATCTGGACAAGAGAACTTGGACTTACATCTTCGGAGCTTGTTGCGCCACCACTGTGTTTATTCCTTCATTTCACAATTACAGAATCTGGTCATTTCTTGGCCTCCTCATGACAACTTACACTGCTTGGTACCTCACCATTGCTTCTCTCCTCCATGGCCAGGTGGAAGGAGTGAAGCATTCGGGTCCAAACAAGATAGTGCTATACTTCACTGGGGCCACAAACATTCTCTATACATTTGGAGGACATGCTGTTACTGTAGAAATCATGCACGCAATGTGGAAGCCTCAGAAATTCAAGGCTATATATTTACTGGCAACTCTGTATGTGCTGACGCTGACGCTTCCCTCAGCAGCAGCTGTCTACTGGGCATTTGGAGACATGCTTCTTAATCACTCCAACGCTTTTTCTCTCCTCCCAAGATCTCCTTTCAGAGACATGGCTGTCATTTTAATGCTCATTCACCAGTTTATAACATTTGGGTTTGCATGCACTCCTTTGTACTTTGTGTGGGAGAAAGCAATTGGGTTGCATGAGTGCAAGAGCTTATGCAAGAGAGCTGCAGCCAGATTGCCTGTGGTCATTCCTATTTGGTTTCTAGCTATCATCTTCCCATTTTTTGGACCCATCAATTCTACGGTTGGATCTCTCCTTGTTAGCTTCACCGTATATATCATCCCTGCGCTGGCCCACATCTTCACCTTCAGATCAGGCGCTGCAAGAGAGAATGCAGTGGAGCAGCCACCGAAGTTCGTGGGGAGATGGGTAGGGGCGTACATGATAAATGTGTTTGTAGTGGTGTGGGTCCTAATTGTTGGGTTTGGATTTGGTGGGTGGGCGAGCATGACAAACTTCATACACCAGATTGATACATTTGGTCTCTTCACAAAGTGTTACCAGTGTCCACCACCTCCGCCCATCAATGTAAATGCCACCGCCGCAGCTCCTCCTCCTCTCCACCACCCCAACAACCGTACTCACCACCTT
>gnl_Manes_v6.1_Manes.10G015300.1
ATGTTATCCCAGAAGCAAGCAGAAGAAGAGATGGTCTCTAGGTTCAATGAGACTGAACATGAAGAGAAAGAAGAAGATCAGAATAAAGGAGATGACTCCATTTTTAGCCTGAAAAGTATTCTTTGGCATGGTGGGTCTGTCTATGACGCCTGGTTTAGCTGTGCTTCAAATCAGGTTGCTCAGGTTCTATTAACACTGCCCTACTCTTTCTCTCAAATGGGGATGCTTTCTGGAATAATTTTCCAGGTATTTTATGGATTTCTTGGGAGCTGGACTGCATATCTCATCAGTGTTCTATATGTAGAGTACAGAAGCAGAAAGGAGAAAGAGAATGTCAGCTTCAAGAACCATGTCATACAGTGGTTTGAGGTGCTAGATGGTTTGCTTGGTCCAGCCTGGAAAGCTGTTGGGTTGGCCTTCAACTGCACTTTTCTCCTCTTTGGCTCTGTTATACAACTCATAGCCTGTGCAAGCAATATATACTATATCAATGACAAATTAGACAAGAGGACATGGACCTATATCTTCGGAGCTTGCTGTGCCACCACTGTGTTCATACCTTCATTTCACAATTACAGAATTTGGTCTTTTCTTGGGCTTGGTATGACCACCTACACTGCCTGGTATTTGACCATTGCAGCCATTGTTCATGGCCAGGTTGATGGTGTAATCCACTCTGGCCCAGCAAAATTGGTCCTTTATTTCACAGGTGCCACCAATATTCTCTACACTTTTGGTGGTCATGCTGTTACTGTGGAAATCATGCATGCAATGTGGAAGCCTCAGAAATTCAAGTACATATATCTTCTAGCCACCTTGTATGTGTTCACCTTGACAATTCCATCTGCTACTGCTGTCTACTGGGCATTTGGAGATCAACTCCTCACCCACTCAAATGCCTTCTCCCTCCTCCCTAAATCTGGGTGGCGAGATGCTGCAGTCATCCTCATGCTCATCCATCAGTTCATAACATTTGGATTTGCATGCACACCACTGTATTTTGTGTGGGAGAAAGTGGTGGGGATGCATGATACTAAGAGCATATTCTTAAGGGCATTAACAAGGTTGCCTGTAGTCATACCTATATGGTTCTTGGCTATCATATTCCCTTTCTTTGGCCCCATTAACTCAGCTGTGGGGGCTCTTTTAGTCAGCTTCACTGTCTACATCATCCCTGCTTTAGCTCATATGCTCACGTATCGATCCGCCTCTGCCCGACAGAATGCAGCAGAGAAGCCTCCAATTTTCCTCCCTAGCTGGACAGCTATGTATCTAATGAATGCATTTGTAGTGATTTGGGTGTTTGTAGTTGGCTTTGGTTTAGGTGGGTGGGCTAGTATGACCAATTTTATCAGGCAAGTTGACACATTTGGCCTCTTTGCCAAGTGCTACCAGTGCCCGCCGCCGGCCGCTGCCGCAAAGCAT
>gnl_Medtr_Mt4.0v1_Medtr3g072870.1
ATGACTTCTGAGAAAGTTGAAACTGTTGTTGCTGGAAATTACTTAGAAATGGAAAGGGAAGAGGAAGGTTCTAAGTCCACTACTGGCAAATTATCTAAGTTCTTCTGGCATGGTGGTTCTGTCTATGATGCTTGGTTTAGTTGTGCTTCAAATCAGGTTGCACAAGTGCTATTGACATTGCCATATTCCTTTTCACAATTGGGAATGTTATCTGGAATTCTATTTCAGATTTTTTATGGATTAATGGGAAGTTGGACTGCTTACATTATCAGTGTTCTTTATGTTGAATACAGAACTAGAAAAGAAAGAGAGAAAGTTGATTTCAGAAACCATGTTATTCAGTGGTTTGAAGTTCTTGATGGACTTTTAGGAAAACACTGGAGGAACCTTGGTCTATTTTTCAACTGCACTTTCCTTTTGTTTGGATCAGTAATTCAGCTAATTGCTTGTGCAAGTAACATATACTACATAAATGACCATTTGGACAAGAGAACTTGGACATACATCTTTGGAGCTTGTTGTGCCACAACAGTTTTCATCCCTTCTTTCCACAATTACAGAATCTGGTCATTTTTAGGCCTAGTGATGACCACTTACACTGCATGGTATATGACCATAGCTTCCATTCTTCATGGACAGGCTGAGGATGTGAAGCACTCTGGTCCAACCAAATTGGTTCTTTACTTCACCGGAGCTACCAACATTCTCTATACCTTTGGTGGACATGCTGTTACAGTGGAAATTATGCATGCAATGTGGAAACCACAGAAGTTTAAGATGATATATCTAATTGCAACTTTGTACGTGATGACCTTAACTTTACCATCAGCAGCTGCAGTATATTGGGCATTTGGGGACAATCTTCTCACTCATTCCAATGCCCTCTCATTGCTCCCTAGGACAGGGTTTAGAGATACAGCTGTCATTCTCATGCTCATTCATCAGTTTATAACATTTGGATTTGCTTGCACTCCTTTATATTTTGTGTGGGAGAAATTTCTTGGAGTACATGAAACCAAAAGTTTGCTCAAAAGGGCATTGGTTAGACTTCCAGTTGTGATTCCAATATGGTTTCTGGCAATAATATTCCCATTCTTTGGCCCTATTAATTCAACTGTTGGATCACTCTTGGTTAGCTTCACTGTTTACATAATTCCTGCTTTGGCACACATGGTCACATTTGCTTCGGCACCAGCTAGAGAGAATGCTGTGGAGAGACCACCATCATTCTTAGGAGGTTGGGTAGGATTATACTCAGTGAATGTGTTTGTGGCAGTATGGGTTTTGGTGGTAGGATTTGGATTAGGAGGATGGGCAAGTATGCTTAATTTCGTACACCAAATTAAAACATTTGGGCTATTTGCTAAGTGCTTTCAGTGTCCTCCTCATAAGGCT
>gnl_Medtr_Mt4.0v1_Medtr7g067450.1
ATGTTGCCACAAAAACAAGGAGAGGAAGCTATAGTAAGTAGCTTCAATGAAACAGATCAACAAGAAGGAGTAGTTGGAAGAGAAGAAGAGGTGGAAGATCATTCATTCAGTGTCAAGAATTTTCTTTGGCATGGTGGTTCTGTTTGGGATGCATGGTTCAGTTGTGCTTCAAATCAAGTGGCACAAGTGTTGTTGACACTACCATATTCATTCTCTCAACTTGGAATGCTATCAGGGATTTTGCTTCAAGTTTTCTATGGAATCCTTGGAAGTTGGACTGCTTATCTTATTAGTGTTCTCTATGTTGAATACCGTTCTAGAAAAGAGAAGGAAAATGTTAATTTCAAGAACCATGTCATTCAGTGGTTTGAAGTGCTTGATGGGTTACTGGGTCCATATTGGAAAGCATTGGGGCTAGCTTTCAATTGTACTTTCCTCCTCTTTGGATCTGTGATTCAGCTTATAGCCTGTGCTAGTAACATCTACTACATAAATGACAACTTGGACAAAAGAACATGGACTTATATCTTTGGAGCATGTTGTGCTACAACTGTGTTCATACCATCCTTCCACAATTACCGTATTTGGTCCTTCCTTGGACTTGGAATGACTACATACACTGCTTGGTACCTTACTATAGCATCAATCGTTCATGGCCAGGCAGAAAATGTGACACATACTGGTCCAAAAAAATTAGTGTTGTACTTCACTGGAGCAACCAATATACTATACACATTTGGTGGACATGCTGTTACAGTAGAGATTATGCACGCCATGTGGAAGCCACAAAAATTCAAGTACATATATTTGATGGCAACTTTATACGTTTTCACATTAACGATTCCTTCTGCCACTGCTGTTTATTGGGCCTTTGGAGATGAACTTCTTAACCATTCCAATGCTTTCTCTCTCCTACCTAAAAATGGATGGCGTGATGGTGCTGTTATACTTATGCTCATTCATCAGTTCATCACATTTGGTTTTGCGTGTACTCCATTGTACTTTGTATGGGAGAAAGTAATAGGAATGCATGACACAAGAAGCATTTGTCTAAGGGCACTTGCAAGATTACCAGTTGTGATTCCTATTTGGTTCTTGGCTATCATTTTCCCATTTTTTGGACCCATCAATTCTGCTGTTGGAGCTCTTCTTGTTAGCTTCACTGTTTACATCATTCCTTCTGCTGCTCATATGCTTACTTACCGAAAAGCCAGCGCACGAAAGAATGCTGCTGAAAAGCCACCTTTCTTCATGCCAAGCTGGACAGCAATGTATATTTTTAATGCATTTATTGTGATATGGGTTTTGGTGGTTGGGTTTGGGTTTGGAGGATGGGCTAGTATGACCAACTTCATTAGACAAATTGATACATTTGGGCTTTTTGCTAAGTGCTACCAATGCAAACCACCACCAGTCATGGCTGCAGCACCACCTCCTCATGCTCTTCATCAT
>gnl_Medtr_Mt4.0v1_Medtr5g082220.1
ATGTTATCAGAGAAACAAGGCGAAGAAACAATGATGTCAAGCCTTAATGAAACAATTGAGCTGAATGAAGAAAGAGAGGAAGAGAAAGGAGCAAGTCCAGGTTCTGGTTTCAAGAATTTTCTTTGGCATGGTGGTTCTGTTTATGATGCTTGGTTTAGCTGTGCCTCAAATCAGGTTGCTCAGGTTTTGTTGACACTGCCATACTCATTCTCTCAGCTAGGAATGATTTCAGGCATCATATTCCAAGTCTTCTATGGATTGATGGGTAGTTGGACTGCTTATTTGATTAGCATTCTGTATGTTGAGTACAGAAGCAGAAAGGAGAAAGAGAATGTCAGCTTCAAAAATCATGTCATTCAGTGGTTTGAAGTGTTGGAAGGTTTACTTGGTCCTTATTGGAAAGCAATTGGATTAGCTTTCAACTGCACTTTCCTTCTCTTTGGATCTGTTATCCAGCTCATAGCTTGTGCAAGTAACATATACTACATAAATGATCACTTGGACAAGAGGACTTGGACTTACATTTTTGGAGCTTGTTGTGCTACAACAGTGTTCATACCTTCATTCCATAACTATAGAATTTGGTCTTTCCTTGGCCTTGGCATGACTACATACACAGCTTGGTATATGACCATTGCAGCCATTGTTCATGGCCAGGTTGAAAATGTGGTTCACTCGGGTCCAAAGAAAATGGTTTGGTATTTCACTGGCGCCACAAACATACTCTATACTTTCGGCGGGCACGCAGTCACAGTGGAAATCATGCATGCAATGTGGAAACCTCAGAAATTCAAAGCTATCTATTTTTTTGCTACTCTTTATGTGTTCACACTTACCCTACCATCTGCAATTGCTGTCTATTGGGCCTTTGGTGACCAACTTTTAGACCATTCCAATGCTTTCTCTCTTCTTCCTCGTAATGCCTGGCGAGATGCTGGTGTAATCTTGATGCTCATTCATCAGTTTATCACCTTTGGATTTGCTTGTACACCATTGTACTTTGTGTGGGAGAAAGTGATAGGAATGCATGACACAAAGAGCATATTTTTGAGGGCACTAGCAAGGTTACCTGTGGTGATACCAATATGGTTTTTGGCTATAATCTTCCCTTTCTTTGGTCCCATAAACTCAGCTGTAGGGGCTCTTTTGGTTAGTTTCACTGTCTATGTCATCCCTGCTTCTGCTCATATGCTCACTTATAGGTCTGCTTCAGCAAGACAGAATGCTGCAGAGAAATTGCCCAAAGTTATTCCAAGCTGGACATTAATGTATGTGATCAATGCATTTGTGGTGATATGGGTTACTATTGTAGGCTTTGGATTTGGAGGGTGGGCTAGTATGACAAACTTCATCAAACAAGTTGACACATTTGGATTATTTGCTAAATGCTACCAATGTCCACCAAAACTACCAGCTTCCAACCACACAATGCATCAC
>gnl_Medtr_Mt4.0v1_Medtr4g415390.1
ATGTTGTCTCAAAACCAAGCAGAGGAAGCAATTGTTACAAACATGAATGAGACAGAACAAGAAGGTGGTTCAAGTTTAGAAGAAATAGCAGAAGACCAATCCATGTTCAATTTCAAAAGTTTCTTATGGCATGGTGGTTCTGTTTGGGATGCATGGTTTAGTTGTGCTTCAAATCAAGTGGCTCAAGTGTTGTTAACACTTCCATATTCTTTCTCTCAACTTGGTATGGTATCAGGCATAGTGTTTCAGATATTCTATGGACTTATTGGAAGCTGGACTGCTTATCTAATTAGTGTACTTTATGTTGAGTACCGTGCTAGAAAGGAAAAGGAAAATGTTAACTTCAAGAACCATGTCATCCAGTGGTTTGAAGTTCTTGATGGATTACTAGGTAGATATTGGAAAGCATTGGGGTTAGCCTTCAATTGCACTTTTCTTCTCTTTGGATCTGTCATTCAGCTTATAGCATGTGCAAGTAATATATATTACATAAATGATAAATTGGACAAAAGGACTTGGACTTATATTTTTGGAGCTTGTTGTGCTACAACTGTGTTCATACCTTCATTCCATAATTATCGTATTTGGTCATTTCTTGGTCTTGGAATGACCACTTATACTGCTTGGTATATGGCTATAGCTGCTATAGTTAATGGCCAGATAGAAAATGTGGTACACTCTGGTCCAACAAAGCTAGTGCTGTACTTCACTGGAGCCACTAACATACTCTACACATTCGGTGGACATGCTGTGACAGTAGAGATTATGCATGCAATGTGGAAACCTCAAAAGTTCAAGTACATATATTTTCTGGCAACTTTGTACGTTTTCACATTAACGATTCCTTCAGCTGTTGCCGTTTACTGGGCTTTTGGTGATGAATTGTTAAACCATTCCAATGCTTTCTCTCTTCTTCCCAAAAATGGATTCCGTGATGCTGCCGTTATCCTCATGCTCATTCATCAGTTCATCACATTTGGGTTTGCATGTACTCCATTATATTTTGTGTGGGAGAAGGTTATTGGGATGCATGATACAAAGAGTATTTGTTTGAGGGCACTTGTAAGATTACCGGTGGTGATACCTATATGGTTTTTGGCAATAATTTTCCCTTTCTTTGGACCCATAAACTCAGCTGTTGGGGCCTTACTTGTTACCTTCACTGTCTACATCATTCCTGCCTTAGCTCATATGCTCACTTATAGAACAGCTTCTGCTAGAAAGAATGCTGTTGAGAAGCCTCCTTCATTCCTACCAAGTTGGACAGCTGTATATGTCTTGAATGCCTTCATTGTGGTATGGGTTTTGGTTGTTGGATTTGGGTTTGGAGGATGGGCTAGTATGACCAACTTTATAAGACAAATTGATACATTTGGGCTTTTTGCTAAATGCTACCAATGCAAACCCCCAACACCACCTCAAGCACCATCCCCTCATGCACGTCAT
>gnl_Medtr_Mt4.0v1_Medtr4g073770.1
ATGGAAATGGCAAATGATAAAGTTGCTGAAACGGTAATAGTTGGGAACTATGTAGAAATGGAAAGTGAAGGAAAACCACCACAGGACATAAAGTCCAAGTTATCAAACTTCTTATGGCATGGTGGTTCTGCTTATGATGCTTGGTTTAGCTGTGCTTCCAACCAGGTGGCTCAAGTTCTGCTTACGTTACCATACTCATTTTCCCAGCTGGGAATGCTTTCTGGCATACTTTTTCAACTCTTCTATGGTATACTTGGTAGCTGGACTGCTTACCTCATTAGCATACTCTATGTTGAATACAGAACAAGAAAAGAAAGAGAAAAAGTTAATTTCAGAAGCCATGTTATTCAGTGGTTTGAGGTTCTTGACGGACTCCTAGGGAAACACTGGAGAAACGTGGGCTTGGGATTTAATTGCACATTTCTTCTGTTTGGATCTGTTATCCAACTTATAGCTTGTGCAAGCAACATATATTACATAAATGATAATCTAGACAAGAGGACTTGGACTTACATTTTCGGAGCTTGTTGTGCCACCACTGTTTTTATTCCTTCATTTCACAACTATAGAATCTGGTCCTTTTTGGGTCTTGTTATGACCACTTACACTGCTTGGTATCTTACCATTGCCGCTGTCCTTCACGGTCAGGTGGAAGGAGTTAAGCATTCGGGTCCAAATAAAATAATTCTATATTTTACAGGGGCCACAAACATTCTCTACACATTCGGGGGACATGCCGTTACTGTGGAAATAATGCATGCGATGTGGAAGCCACAAAAGTTCAAGGCCATATATTTACTGGCTACCCTTTATGTGCTGACACTGACAATTCCATCGGCCACAGCAGTTTATTGGGCATTTGGTGACATGCTTCTTAATCACTCAAATGCTTTTGCTCTTCTTCCAAAATCACCCTTTCGTGACATGGCTGTTATTTTAATGCTCATTCATCAGTTTATAACATTTGGGTTTGCATGCACACCATTATACTTTGTGTGGGAGAAAACAGTAGGGATGCATGAGTGCAAAAGTTTATGTAAACGTGCATTGGTGAGATTGCCAGTGGTCATTCCAATTTGGTTCTTAGCTATTATATTCCCTTTCTTTGGACCCATCAATTCCACCGTTGGATCTCTACTTGTTAGTTTCACCGTTTATATCATCCCAGCCCTTGCTCACATCTTCACCTTTAAATCATCCTCTGCTCGACAGAATGCTGTGGAACAACCTCCCAAGTTTGTTGGAAGATGGGTAGGAACATTTGTGATCAACGTATTTATAGTGGTGTGGGTCCTAATTGTGGGATTTGGATTTGGTGGGTGGGCCAGTATGGTGAATTTTGTACACCAAATTGACACATTTGGACTCTTCACAAAATGTTACCAATGTCCTCCACCAACACCTTCTGTTCCAACCATGCCACCTCACCAGATGAACGCCACCGCGCCTTCACCGCATCACCACCACCAC
>gnl_Mimgu_v2.0_Migut.N01303.1
ATGGCGGCCCCTTCCGACAAGGTGGTTGAGACAGTTATAGCTGGAAACTACGTGGAGATGGAGTCGGAAGGAAAACAAAGAGACTTCAAGTCAAAAGTTTCCAAGCTTTTCTGGCACGGCGGCTCCGCCTATGATGCCTGGTTCAGCTGCGCTTCCAACCAGGTGGCACAGGTGCTGCTAACATTGCCGTACTCATTTTCGCAACTCGGAATGCTGTCGGGGATTTCGTTTCAACTGTTCTATGGTCTAATGGGAAGTTGGACGGCGTATTTAATCAGCGTTCTCTACGTTGAGTACCGAACCAGAAAAGAAAGAGAAAAAGTTGATTTCAGAAACCACGTTATTCAGTGGTTTGAAGTTCTTGATGGGCTACTGGGAAAACACTGGAGGAACGTGGGTTTGGCATTTAACTGCACTTTTCTTATGTTTGGGTCCGTGATTCAGCTCATAGCCTGTGCCAGCAATATATATTACATAAATGATAATTTGGACAAGAGAACATGGACGTACATATTCGGCGCGTGCTGTGCGACGACGGTGTTCATACCATCTTTTCGTAATTACAGAATTTGGTCCTTTCTTGGTTTGGTTATGACCACTTATACTGCTTGGTACCTCACCATTGCTTCCCTTCTCCATGGTCAGGTGGAGGGTGTTAAGCACTCGGGTCCAGCTAAGATGGTGTTATATTTCACGGGAGCCACTAACATTCTCTACACATTCGGTGGTCACGCCGTTACTGTAGAAATAATGCATGCAATGTGGAAGCCAGAAAAATTCAAGGGAATATACTTAGTAGCAACAGTGTATGTGTTGACTTTGACCATACCATCAGCAACAGCAGTGTACTGGGCTTTTGGTGATTTGCTTCTAAACCACTCCAATGCATTTGCCCTTCTTCCCAAATCACACTTCAGGGATATTTCTGTCATTTTGATGCTCATTCACCAGTTTATAACATTCGGGTTCGCATGCACGCCGTTATATTTCGTGTGGGAGAAAGCAATAGGCATGCACGAGTGCAAGAGCATGTGCAAGAGGGCGGCGGCTCGTCTGCCGGTTGTGATTCCGATATGGTTCCTAGCCATAATTTTCCCATTTTTCGGCCCAATTAATTCCGCCGTCGGAGCACTTCTCGTAACTTTCACAGTATACATTATCCCTTCTTTGGCCTACATTTTCACCTTTAGAACAGCTGCTGCACGAGAGAATGCAGTGGAGCAGCCCCCAAAATACTTTGGGAGGTGGGTTGGTGCATACGTCATCAATATATTCATAGTTGTGTGGGTTTTGATAATTGGGTTTGGGTTTGGTGGTTGGGCTAGCTTAACTAACTTTATCCACCAGATTAATACTTTTGGGCTTTTCACCAAATGCTACCAATGCCCACCACAGCTGCCGCCGCGCTTGGCCAACGCCGCCGCTCCTCCGTTGCCGCCTCACATTCACAACCGT
>gnl_Mimgu_v2.0_Migut.L02001.1
ATGTTGAGTCAGAAGCAAGCAGAGGAAGCGATTGTCTCCAGCTACGATGAGACGTCGGCTGAGAATGATTGCGGCGGCGGAAAAGAGGAGGAGAAGGCGGAAGATCAGCCCATATTCAGTATCAGTAATGCTCTCTGGCACGGCGGTTCAGCCTGGGATGCCTGGTTCAGTTGTGCTTCTAATCAAGTAGCACAAGTGCTGTTGACACTACCATACTCGTTCTCACAACTAGGATTGCTATCCGGGATAGTGTTTCAAATATTTTACGGATTGATTGGAAGCTGGACTGCTTATCTTATCAGTGTTCTTTACCTTGAGTACCGAAGCAGAAAGGCCCCGGAAGGTGCTAGCTTCAAGAACCACGTCATCCAGAGGACATGGACATATATATTTGGAGCATGCTGCGCCACCACAGTCTTCATACCCTCTTTTCACAATTACCGGATTTGGTCCTTTTTAGGACTTGGTATGACTACTTATACCGCCTGGTACATGACCGTTGCTGCCCTTGTTCACGGCCAGGCTGAAGATGTACAACACTCCGGTCCTAAAAAGCTTGTACTCTACTTCACCGGCGCCACTAATATACTCTATACATTTGGTGGCCATGCTGTTACTGTGGAAATAATGCATGCAATGTGGAAACCCCAAAAATTCAAGTACATATACTTGTTGGCCACACTATATGTATTCACTCTAACAATCCCATCAGCTTCAGCTGTTTATTGGGCTTTTGGAGATCAACTCCTCAACCACTCCAACGCGTTTTCCCTCCTCCCAAAGTCCGCGTGGCGCGATGCTGCCGTTGTACTTATGCTTATCCACCAGTTTATCACGTTCGGGTTTGCATGTACGCCGCTCTACTTTGTGTGGGAGAAAGTAATCGGGATGCACGACACGAAAAGCATATGCCTGAGGGCGTTAGCAAGGCTGCCTGTGGTGATTCCAATATGGTTCTTAGCCATTATATTCCCGTTTTTCGGGCCTATAAATTCGGCAGTTGGTGCCCTTCTAGTGAGTTTCACTGTCTACATAATCCCTGCCCTCGCCCATATGCTTACTTATAGAAAAGCCGCTGCTCGCAAGAATGCTGCTGAGAAGCCACCACCATTCATGCCAAGCTGGACAGCCATGTATGCGATAAACAGCTTCATCGTTATATGGGTATTTGTTGTGGGTTTCGGGTTCGGAGGGTGGGCTAGCGTTACCAATTTCGTTCGGCAAGTTGACACGTTTGGCCTCTTTGCTAAGTGTTATCAGTGCAAGCCCGCCGCCGCCGCCCATCTACCGCCGCCCCACCAC
>gnl_Mimgu_v2.0_Migut.O00906.1
ATGTTGAGTCAGAAGCAAGCAGAGGAAGCGATTGTCTCCAGCTACGATGAGACGTCGGCTGAGAATGATTGCGGCGGCGGCGGAAAAGAGGAGGAGAAGGCGGAAGATCAGCCCATATTCAGTATCAGTAATGCTCTCTGGCACGGCGGTTCAGCCTGGGATGCCTGGTTCAGTTGTGCTTCTAATCAAGTAGCACAAGTGCTGTTGACACTACCATACTCGTTCTCACAACTAGGATTGCTATCCGGGATAGTGTTTCAAATATTTTACGGATTGATTGGAAGCTGGACTGCTTATCTTATCAGTGTTCTTTACCTTGAGTACCGAAGCAGAAAGGAAAAGGAAGGTGCTAGCTTCAAGAACCACGTCATCCAGTGGTTTGAAGTGCTAGATGGATTACTTGGGCCATACTGGAAAGCCGCGGGTTTAGCCTTTAACTGCACTTTCCTCTTGTTTGGATCTGTCATCCAACTCATCGCCTGTGCAAGTAACATATACTACATAAATGACCACCTGGATAAGAGGACATGGACATATATATTTGGAGCATGCTGCGCCACCACAGTCTTCATACCCTCTTTTCACAATTACCGGATTTGGTCCTTTTTAGGACTTGGTATGACTACTTATACCGCCTGGTACATGACCGTTGCTGCCCTTGTTCACGGCCAGGCTGAAGATGTACAACACTCCGGTCCTAAAAAGCTTGTACTCTACTTCACCGGCGCCACTAATATACTCTATACATTTGGTGGCCATGCTGTTACTGTGGAAATAATGCATGCAATGTGGAAACCCCAAAAATTCAAGTACATATACTTGTTGGCCACACTATATGTATTCACTCTAACAATCCCATCAGCTTCAGCTGTTTATTGGGCTTTTGGAGATCAACTCCTCAACCACTCCAACGCGTTTTCCCTCCTCCCAAAGTCCGCGTGGCGCGATGCTGCCGTTGTACTTATGCTTATCCACCAGTTTATCACGTTCGGGTTTGCATGTACGCCGCTCTACTTTGTGTGGGAGAAAGTAATCGGGATGCACGACACGAAAAGCATATGTCTGAGGGCGTTAGCAAGGCTGCCTGTGGTGATTCCAATATGGTTCTTAGCCATTATATTCCCGTTTTTCGGGCCTATAAATTCGGCAGTTGGTGCGCTTCTAGTGAGTTTCACCGTCTACATAATCCCGGCCCTCGCCCATATGCTTACTTATAGAAAAGCCGCTGCTCGTAAGAATGCTGCTGAGAAGCCACCACCATTCATGCCAAGCTGGGCAGCCATGTATGCGATAAACAGCTTCATCGTTATATGGGTATTTGTTGTGGGTTTCGGGTTCGGCGGGTGGGCTAGCGTTACCAATTTCGTTCGGCAAGTTGACACGTTTGGCCTCTTTGCCAAGTGTTATCAGTGCAAGCCCGCTGCCGCCGCCCACCTACCGCCGCCCCACCAC
>gnl_Mimgu_v2.0_Migut.J00188.1
ATGTCGACTCATAAGCAAGCAGAGGAAGCTATTGTCTCCAACTTCAACGAAACCGACCATGACGGCGGTGGCAAGGAGGCGGAGGACAACTCCGACGATCACGCCGTCGTCAGCTTCAAGGACATGCTCTGGCACGGCGGCTCCGCCTACGATGCCTGGTTCAGCTGCGCTTCCAATCAAGTTGCACAAGTGCTACTGACACTACCATACTCGTTCTCCCAACTGGGAATGCTGTCGGGAATAGTGTTTCAAGTATTCTACGGCTTGATCGGAAGCTGGACTGCTTATCTTATCAGTGTTCTCTACATGGAATATCGTTGCCGTAAAGAAAAAGAAGGCGTTAGCTTCAAAAACCATGTCATTCAGTGGTTTGAAGTGCTGGATGGATTGCTTGGACCATACTGGAAAGCATTGGGTTTGGCATTTAACTGCACTTTCCTTCTTTTTGGTTCTGTCATCCAACTTATCGCCTGTGCCAGCAACATATACTACATAAACGACCACCTGGATAAAAGAACATGGACATACATATTTGGAGCATGTTGTGCAACAACTGTGTTCATACCATCTTTCCACAACTACAGAATTTGGTCCTTTTTAGGTCTTGGTATGACTACTTATACCGCCTGGTATATGACTATTGCTGCCCTTGTTCATGGCCAGGCTCCGGATGTTGTACACACCGGTCCGAAAAAGCTGGTGCTATACTTCACCGGCGCAACTAACATCCTCTACACTTTTGGTGGCCACGCTGTCACTGTTGAAGTAATGCACGCAATGTGGAAACCACAAAAATTCAAATACATATATTTACTGGCCACACTTTACGTATTCACCCTAACGATTCCGTCAGCCTCCGCCGTCTATTGGGCGTTCGGCGATCAGCTCCTCAACCACTCCAACGCTTTCTCTCTCCTTCCCAAGACCGCCTGGCGTGATGCCGCCGTTATCCTTATGCTTATTCACCAGTTTATTACGTTCGGATTTGCGTGTACGCCGCTGTACTTTGTGTGGGAGAAGGTGATCGGAATGCACGACACGAGAAGCATGTGTTTGAGGGCATTGGCGAGATTGCCGGTGGTGATTCCGATTTGGTTTTTGGCTATTATTTTCCCATTTTTCGGCCCGATTAATTCCGCCGTTGGCGCCCTATTGGTCAGTTTCACCGTCTACATTATCCCTGCCCTCGCCCACATGCTCACCTATCGGAAAGCCTCCGCCCGTCAGAATGCTGCTGAGAAGCCTCCATTCTTTATGCCGAGCTGGACAGCCATGTATGCACTAAACACCTTCATTGTTATATGGGTATTTGTGGTCGGGTTCGGGTTTGGCGGGTGGGCTAGCGTCACCAATTTCGTGAGACAAGTCGACACTTTCGGGTTATTCGCCAAGTGTTATCAGTGTAAACCGCCCGCCCATCCAACCGCGCTACCACCACAACACCAT
>gnl_Mimgu_v2.0_Migut.J00185.1
ATGTCGACTCAGGAGCAAGCAGGGGAAGCTACAGCCTCCAACTTCAACCAAACCAACAATAACAGCTGCGGTGGCGGCAAGAAGGAGGAGGACGCCGTTGTCAGCTTCAAGGACGCCCTCTGGAACGGCGGCTCCGCCTACGATGCCTGGTTCAGTTGTGCTTCCAATCAAGTTGCGACAGTGCTGTTGACACTACCATACTCAATTTCACAACTGGGAATGTTGTCCGGAATATTACTACAAGTATTCTACGGCTTGATGGGAAGCTGGACTGCTTATATTATCGCTGTCTTGTACCTTGAATACCGTAGTCGAAAGGAAAAAGAAGGTGTTACCTTCACTAACCATGTCATTCAGTGGTTTGAAGTGCTGGATGGATTACTAGGGCCATATTGGAAAGCATTGGGTTTGGTATTCAACTGCACTTTCCTTCTTTTTGGTTGTGTCATCCAACTTATTGCCTGTGCCAGCACCATATACTACATTAACGACCAACTGGATAAGAGAACATGGACATACATATTTGGAGCATGCTGTGCAACAACTGCTTTCATCCCATCTTTCCACAACTACAGAATTTGGTCTTTTTTAGGTCTTGGTATGACTACTTATACCGCCTGGTATATGACTATTGCTGCTCTTGTTCATGGCCAGGCTCCGGATGTTGTACACACCGGTCCGAAAAAGCTGGTGCTCTATTTCACCGGCGCAACTAACATCCTCTACACTTTTGGTGGCCACGCTGTCACTGTGGAAATAATGCATGCAATGTGGAAACCCCAAAAATTCAAGTACATATACCTATGGGCCACCGTGTACGTGTTCACACTAACGTTGCCGTCGTCGTCGGTCGTCTACTGGGCGTTCGGCGATCAGCTCCTCAACCACTCCAACGCCTTCTCTCTCCTCCCCAAGACCCGCTGGCGTGACGCCGCCGTTATCCTTATACTCATTCACCAGTTTATCACGTTTGGATTTGCGTGTACGCCGCTGTACTTTGTGTGGGAGAAGGTGATCGGAATGCACGAATCGAAGAGCGTTTGTTTGAGGGCATTGGCGAGATTGCCGGTGGTGATTCCGATTTGGTTTTTCGCTATTATTTTCCCATTTTTTGGCCCGATTAATTCCGCCGTCGGTGCCCTATTGGTCAGTTTCACCGTCTACATTATCCCGGCCGTCGCCCACATGCTCACCTATAGGAAAGCCTCCGCTCGCCAGAATGCTGTTGAGAAGCCTCCATCCTTTATGCCAAGCTGGACAGCAATGTATGCCCTAAACACGTTCGTGGTTATATGGGTCTTAATTGTCGGGTTCGGGTTTGGCGGGTGGGCTAGCATTATCAATTTTGTCAAACAAGTCGACACTTTCGGGCTATTCGCCAAGTGTTATCAGTGTAAACCGCCCGCCCATCCAACAACGCAT
>gnl_Mimgu_v2.0_Migut.C01164.1
ATGGCTTCGGAGAAAGTCGAGACTGTAGTTGCCGGAAACTACGTCGAAATGGAAAGGGAAGGAGAAGAAGATCAAGAGGGAAAATCGAGCTCCACTAGGAGCAATTTATCGAAGATTTTCTGGCACGGTGGTTCCGTTTACGATGCATGGTTCAGCTGCGCTTCTAATCAGGTTGCGCAAGTGCTGCTTACGCTGCCGTATTCGTTCTCGCAACTCGGGATGGTGTCCGGGATTCTGTTTCAACTATTGTATGGATTGATGGGGAGCTGGACTGCTTATCTTATCAGTGTTCTTTATGTCGAGTATAGAACTAGGAAGGAGAGAGAGAAGGTCGATTTCAGAAACCACGTTATTCAGTGGTTTGAAGTTCTAGATGGGCTATTAGGGAAGCACTGGAGAAACATTGGCCTCTTTTTCAACTGCACTTTTCTTCTCTTTGGATCTGTCATTCAGCTCATTGCATGTGCCAGTAACATCTATTACATAAATGACAACCTGGACAAGAGAAGTTGGACATACATATTTGGAGCATGCTGTGCAACAACTGTGTTTATCCCATCTTTCCGCAACTACAGGATTTGGTCTTTTCTTGGCCTTATTATGACTACTTACACTGCTTGGTACCTCACCATTGCTTCCCTTCTCCACGGCCAGGTTGAAGGAGTTAAGCACTCTGGCCCAGCCAAAATGGTTCTCTACTTCACTGGGGCTACCAACATTCTTTACACATTTGGTGGCCATGCTGTCACTGTGGAAATAATGCATGCAATGTGGAAGCCACAGAAATTCAAGCTGATATACCTAATCGCGACGATTTACGTGCTTACACTAACGCTTCCGTCAGCCAGTGCCGTTTATTGGGCTTTCGGAGATTTATTGCTAAACAGATCCAACGCTTTAGCTTTGCTCCCAAGAACCGGATTTCGAGACGCTGCTGTAGTCCTCATGCTCATCCATCAGTTCATAACGTTTGGATTTGCGTGCACTCCGCTGTACTTTGTGTGGGAGAAATTCCTCGGCGTGCACGAAACGAAGAGCTTGCTAAAACGGGCGCTAACGAGATTGCCCGTGGTGATTCCGATTTGGTTCTTGGCTATAATTTTCCCATTCTTCGGGCCGATAAATTCGACAGTTGGATCACTTCTTGTTAGCTTCACAGTCTACATTATTCCTGCAATGGCACATATGATCACTTTTGCTTCTGCTTCAGCCAGAGAGAATGCAGTGGAGAGGGCACCAAAAATAGTAGGAGGATGGGTTGGTTTGTACTCAATGAATATATTTGTAGTGGTATGGGTTTTTATTGTTGGATTTGGATTTGGAGGGTGGGCAAGTATGGTCAATTTTGTACACCAAATTGACACATTTGGTGTCTTCACCAAGTGTTATCAGTGCCCTAAGCATAAAGTT
>gnl_Mimgu_v2.0_Migut.B00100.1
ATGGAATGTTCAGACAAGGCGGTGGAGGCAGTGATGGTGGGAAGTTACGTGGAAATGGAGACGGAAGGAAAGGCGACGGACATGAAATCAAAAGTGTCGAGTCTGTTCTGGCACGGCGGCTCCGCCTACGACGCCTGGTTCAGCTGCGCTTCTAACCAGGTGGCACAGGTGCTGCTGACGTTGCCTTACTCATTTTCGCAGCTGGGCATGATGTCCGGAATCATGTTCCAGCTCTTCTATGGTTTGATGGGAAGCTGGACCGCTTATCTCATCAGCATTCTCTACGTTGAGTACCGTACCAGAAAACAACGAGACAAAGTTGATTTCAGAAACCATGTCATTCAGTGGTTTGAAGTTCTTGATGGGCTGCTGGGAAAACACTGGAGAAACGTTGGTTTGGCTTTCAACTGCACTTTTCTTCTCTTTGGATCCGTCATTCAACTCATTGCTTGTGCTAGTAATATATATTACATAAACGACAATTTGGACAAGAGAACATGGACATACATATTCGGAGCATGTTGTGCAACAACAGTGTTCATACCATCTTTCCACAACTACAGAATTTGGTCTTTTCTTGGTTTGATTATGACCACTTACACTGCCTGGTATCTCACCATCGCCTCTCTTCTTCACGGCCAGGTGGAGGGTGTTAAGCACTCGGGTCCAACAAGAATGGTTTTATATTTCACTGGCGCCACCAACATTCTTTACACATTCGGCGGCCACGCTGTTACCGTAGAGATAATGCACGCAATGTGGAAGCCACAAAAATTCAAGGCAATTTACCTATTAGCCACGCTGTATGTGTTGACTTTGACCCTACCATCAGCATCAGCTGTTTATTGGGCCTTTGGAGATTTGCTTCTCAATCACTCCAATGCTTTTTCCCTTCTTCCTAAATCACCCTTCAAGGACATGGCTGTAATTTTGATGCTCATCCACCAGTTTATAACGTTTGGATTTGCGTGCACGCCGTTGTATTTCGTGTGGGAGAAGGCTATAGGCATGCATGAGTGTAAGAGCATGTGCAAGAGGGCGGCGGCGAGGTTGCCTGTGGTAGTTCCGATATGGTTCTTGGCTATTGTTTTCCCGTTTTTCGGCCCGATTAATTCCACCGTCGGATCGCTTCTTGTTAGTTTTACGGTCTACATTATCCCAGCTTTGGCTCACATGTTCACCTTCAAATCAGCTTCATCTCGCGAGAATGCGGTTGAGCAGCCATCGAAGTACTTTGGAAGGTGGGTAGGCACGTATGTGATCAACATATTTATAGTTGTGTGGGTTCTGATTGTAGGGTTTGGATTCGGTGGATGGGCAAGCATGACTAACTTCGTCCACCAAATCGACACATTTGGGCTATTCACTAAGTGTTACCAATGCCCGCCTCAACTGCCGCCACACATGGCCAACGCCACCGCTCCTCTACCACCTCCCTTTGCCTTTGGAAATGCCACTCATCTGTCGCCACATCCCAACTCCCCT
>gnl_Musac_v1_GSMUA_Achr9T03600_001
ATGTTGCCGCAGAAGCAAGCGGAGGAAGCCATCGTGTCGCGCAGTAGTAGCACCTTAAAGGATGAGCTGGAGCAGGACGTCGACGGCAAGGGAGAGGAGGACGAAGAGACGGCCCATGGATTCAGCATGAAGAACCTCCTCTGGCATGGCGGCTCCGCCTGGGACGCCTGGTTCAGCTGCGCTTCCAATCAAGTGGCCCAGGTTCTGCTGACGCTGCCATACTCGTTCTCGCAGCTGGGAATGCTGTCGGGGGTAATCCTGCAGCTGTTCTATGGGTTCATGGGCAGCTGGACGGCGTATCTAATCAGCGTCCTCTACATCGAGTTCCGCAGTCGGAAGGAGAAGGAGAACGTGAACTTCAAGAATCACGTCATCCAGTGGTTCGAAGTGCTGGATGGGCTGCTGGGGCCATACTGGAAAGCCGCCGGCCTCGCCTTCAACTGTACCTTCCTCCTCTTCGGCTCCGTCATCCAGCTCATCGCCTGTGCCAGCAACATATACTACATCAACGACCGGCTGGATAAGAGGACATGGACGTACATCTTTGGCGCCTGTTGCGCGACGACAGTGTTCATACCCTCCTTCCACAACTACAGGATATGGTCCTTCCTTGGCCTCGGCATGACCACCTACACCGCCTGGTACCTCACCATCGCCGCCGTCGTCCACGGCCAGGTGGAAGGGGTGACGCACTCGGGCCCAACGAAGCTAGTGCTGTACTTCACCGGCGCCACCAACATACTCTACACTTTCGGCGGCCACGCCGTCACCGTGGAGATCATGCATGCCATGTGGAAGCCGCAGAAGTTCAAGAACATCTACCTGCTGGCTACGGTGTACGTGTTCACGCTGACGCTGCCGTCGGCGGCCGCCGTGTACTGGGCCTTCGGGGACCAGCTCCTCACCCACTCCAACGCCTTCGCGCTGTTGCCCAAGTCGGGGTGGAGGGACGCGGCGGTGATCCTCATGTTGATCCACCAGTTCATCACCTTCGGCTTCGCCAGCACCCCGCTCTATTTCGTGTGGGAGAAGGTGATCGGGATGCATGACGCCAAGAGCATCTGCCTCCGCGCCCTCGCTCGTCTCCCGGTGGTCATCCCCATCTGGTTCCTGGCCATCATCTTCCCCTTCTTCGGCCCCATCAACTCCGCGGTCGGGGCGCTCCTCGTCAGCTTCACCGTCTACATCATCCCCGCCATGGCTCACATGCTCACCTACCGAACGCCATCCGCGCGGCAGAATGCTGCAGAGAAGCCTCCCTTCTTCCTGCCCAGCTGGACGGCGATGTACGCGGTGAACGCCTTCGTGGTGGGGTGGGTGCTGGTGGTCGGCTTCGGGCTCGGCGGATGGGCGAGCATGACCAACTTCGTGAGGCAGGTGGACACCTTCGGCCTCTTCGCCAAGTGCTACCAGTGCCCCAAGCCGCAGCCACCGCCCGCCCCTGCTCCTCAAATGCAGCAGCATCATCAC
>gnl_Musac_v1_GSMUA_Achr9T03640_001
ATGGTGCCGCAGAAGCAAGCGGAGGAAGCTGCCATCGTGGCCAGCGGCATTACTACCCTCAACAACGAGACGGAGCACGGAGATGGCGACGGCGGGGGGGGCGGCAAGGAAGACGACGGAGAGGAGGAGTCCATACTCAGCATGAAGAACCTCCTCTGGCACGGCGGCTCCGCCTGGGACGCCTGGTTCAGCTGCGCCTCCAATCAAGTGGCGCAGGTGCTGTTGACGCTGCCGTACTCGTTCTCGCAGTTGGGGATGCTGTCGGGGCTGATCCTGCAGCTGTTCTACGGCTTCCTCGGCAGCTGGACGGCGTACCTCATTAGCGTTCTCTACATCGAGTACCGCACCCGAAAGGAGAAGGAGAAGGTCAGCTTCAAGAATCACGTTATCCAGTGGTTCGAGGTGTTGGATGGGCTGCTGGGGCCGTACTGGAAAGCCGCCGGCCTCGCCTTCAACTGCACCTTCCTCCTCTTCGGCTCCGTCATCCAGCTCATCGCCTGTGCCAGCAACATATACTACATCAACGACCGGCTGGATAAGAGGACATGGACATACATATTTGGCGCCTGCTGCTCGACGACAGTGTTCATACCCTCCTTCCATAACTACAGGATATGGTCATTCCTCGGCCTCGGCATGACCACGTACACCGCCTGGTACCTCACCATCGCCGCCGTCGTCCATGGCCAGGCGGAAGAGGTAACCCACTCGGGTCCAACGAAGCTGGTGTTGTACTTCACGGGCGCCACCAACATACTCTACACGTTCGGTGGCCACGCCGTCACCGTGGAGATCATGCATGCCATGTGGAAGCCGCAGAAGTTCAAGAACATCTACCTGCTGGCTACGGTGTACGTGTTCACGCTGACGCTGCCGTCGGCGGCCGCCATGTACTGGGCCTTCGGGGATCAGCTCCTCACCCACTCCAACGCCTTCTCGCTGCTGCCCAAGTCGGGGTGGAGGGACGCGGCGGTGATCCTCATGTTGATCCACCAGTTCATCACCTTCGGCTTCGCCTGCACCCCGCTCTACTTCGTGTGGGAGAAGGTGATCGGGATGCATGACACCAAAAGCATCTGCCTCCGCGCCCTCGTTCGTCTCCCGGTGGTCGTCCCCATCTGGTTCCTGGCCATCATCTTCCCCTTCTTCGGCCCCATCAACTCCGCGGTCGGGGCGCTCCTCGTCAGCTTCACCGTCTACATCATCCCCGCCATGGCTCACATGCTCACCTACCGAACGCCATCCGCGCGGCAGAATGCTGCAGAGAAGCCTCCCTTCTTCCTGCCCAGCTGGACGGCGATGTACGCGGTGAACGCCTTCGTGGTGGGGTGGGTGCTGGTGGTCGGCTTCGGGCTCGGCGGATGGGCGAGCATGACCAACTTCGTGAGGCAGGTGGACACCTTCGGCCTCTTCGCCAAGTGCTACCAGTGCCCCAAGCCGCAGCCACCGCCCGCCCCTGCTCCTCAAACGCTGCAACAGCAGCATCATCAC
>gnl_Musac_v1_GSMUA_Achr8T02300_001
ATGCCGCCGCAGACGCAAGCCGAGGAGGCTGCCATCGTGGCCAGCGGCATCGCTGCCTTCAACAGTGAGATGGAGCAGGGGAGCGGCGGCAAGGAAGCGGACGGAGGGAGGGACTCCGCGTTCACCATGAAGAGCCTCCTCTGGCACGGCGGCTCCGCCTGGGATGCCTGGTTCAGCTGCTCCTCCAATCAAGTGGCGCAGGTGCTGCTGACGCTGCCGTACTCGTTCTCGCAGCTGGGGATGCTGTCCGGGGTGATCCTGCAGCTGTTCTATGGCATCATGGGCAGCTGGACGGCGTACCTCATCAGCGTTCTCTACGTCGAGTACCGGACTCGGAAGGAGAAGGAAAACGTCAGCTTCAGCAACCACGTTATCCAGTGGTACGAGGTGCTTGATGGACTGCTGGGGCGGTACTGGAAGGCCGCCGGCCTCGCCTTCAACTGTACCTTCCTCCTCTTCGGCTCAGTCATCCAGCTCATCGCCTGTGCCAGCAACATATACTACATCAATGATCGGCTGGATAAGAGGACATGGACGTACATCTTTGGCGCCTGCTGCGCCACCACCGTGTTCATACCCTCCTTCCACAACTACAGGTTATGGTCCTTCCTCGGCCTCGGCATGACCACCTACACCGCCTGGTACCTCACCATCGCCGCCGTCGTCCACGGCCAGGCGGAAGGCGTGGCGCACTCGGGTCCGACGAAGCTGGTGCTGTACTTCACCGGAGCCACCAACATACTCTACACCTTCGGCGGCCACGCGGTCACCGTGGAGATAATGCACGCCATGTGGAGGCCGCAAAAGTTCAAGTACATCTACCTACTGGCGACGCTGTACGTGTTCACGCTGACGCTGCCGTCGGCGGCTGCCGTGTACTGGGCCTTCGGGGACCAGCTGCTGACGCACTCCAACGCCTTCTCGCTGCTGCCAAGGTCCGGGTGGAGGGACGCCGCCGTCATCCTCATGCTCATCCACCAGTTCATCACCTTCGGCTTCGCCTGCACCCCGCTCTACTTCGTGTGGGAGAAGGTGATCGGAGTGCACGACACCCGGAGTATTTGCCTGCGCGCCTTGGCTCGCCTCCCCGTCGTCATCCCCATCTGGTTCCTGGCCATCGTCTTCCCCTTCTTCGGGCCCATCAACTCCGCGGTGGGCGCGCTCCTCGTCAGCTTCACCGTCTACATCATTCCTGCTCTGGCTCACATGCTCACCTACCGGACGCAGTCTGCACGACAGAATGCCGCCGAGAAGCCGCCCTTGTTCTTGCCAAGCTGGGCGGCGATGTACGCGGTGAACGCCTTCGTGGTGGGGTGGGTGCTCGTGGTCGGCTTCGGGATCGGCGGGTGGGCCAGCATGACCAACTTCATCAACCAGGTCGACACCTTCGGGCTCTTCGCCAAGTGCTACCAGTGCCCCAAGCCACAGCCACCCCCTGCGCCCGCACCACAGCAGCATCAC
>gnl_Musac_v1_GSMUA_Achr1T02440_001
ATGGGATCGACGCCGAACGGGAATGACGATAAGGTGGTGGAAACTGTGATGGTTGGAAGGTACGTGGAGATGGAGCACGATGGGGAAGAGAAGACCATCAAGTCCAGGCTTTCCGGCCTCCTCTGGCACGGTGGTTCCGCCTATGATGCCTGGTTCAGTTGTGCCTCGAACCAGGTGGCTCAGGTGCTGCTTACACTGCCTTACTCCTTCTCGCAGCTGGGGATGTTGAGCGGAATCTTATTCCAGCTATTCTATGGCTTGTTGGGGAGCTGGACAGCTTATCTCATCAGTATTCTCTATGTGGAGTACAGAACCAGGAAGGAGAGGGAGAAGGTCGACTTTAGGAACCATGTCATTCAGTGGTTTGAGGTTCTAGATGGGCTACTTGGGAAGCACTGGAGGAATGTTGGATTGGCCTTTAACTGCACGTTTCTTCTCCTTGGATCTGTCATTCAGCTCATTGCTTGTGCTAGCAACATATACTACATCAACGACAAGTTGGATAAGAGGACTTGGACTTATATTTTTGGAGCTTGCTGTGCCACCACAGTGTTCATCCCCTCCTTCCACAACTACAGGATATGGTCCTTTCTGGGCCTGGTCATGACCACCTACACCGCCTGGTACCTCGCCATCGCTTCCCTCCTCCATGGTCAGGTGGAAGGGGTGAAGCATTCGGGGCCAACGAAGCTGGTTCTCTACTTTACAGGCTCCACAAACATCCTCTACACATTCGGTGGGCACGCTGTCACATTGAGTTACTTGTCCTTTGGCTATCAGGAAGAACTGCATGTGCCTATATGTCACAGAGTTGTTTTCTTTGTTGCAATGTTGCATTTAGACACATCTTCCTTCTGCCGTTATTTTCTTGGTCTGCATCCCACCAGTCCACACTATCACATTCAATACTTGTACAGTCAAACAAGCTTTCCCGTAAAACGTAATGTTATATCTGTCATAGAGTCTGTTGTTACTTTTAACTTTAGCACTTCACCTACTCACTTTGTGCATACAAACAAGACATTTATTTGTTCCACGAACCAGTTAAAATCGCTGGAAATCATGCACGCCATGTGGAAGCCGCAGAAGTTTAAGGCCATCTACCTGCTGGCCACTTTGTACGTGCTGACGCTCACGCTGCCGTCGGCGGCGAGCGTGTACTGGGCCTTCGGCGACGCGCTGCTCAACCACTCGAACGCGTTCTCGCTTTTGCCCCGAACGGCGTTCCGTGACGCGGCGGTGGTGCTGATGCTGATCCATCAGTTCATCACCTTCGGGTTCGCGTGCACGCCGCTGTACTTCGTGTGGGAGAAGGCCATCGGCCTCCACGACTGCCGCAGCTTGTGCAAGCGGGCGGCGGCGCGGCTGCCGGTGGTGATCCCCATATGGTTCCTGGCTATCATCTTCCCCTTCTTTGGGCCCATCAACTCGGCTGTGGGTTCGCTGCTCGTCAGCTTCACAGTCTACATCATCCCATCGCTCGCTCACATGTTCACCTTCCGATCCGCCATAGCCCGCGAGAGCGCAGTGGAGCGGCCGCCGAGGTTCGTCGGAGGGTGGATCGGCGCTTACGTGATGAACACGTTCGTGGTCGGGTGGGTGCTGGTGGTGGGGTTCGGGTTGGGGGGTTGGGCCAGCATGACCAACTTCATCCACCAGATCAACACCTTCGGCCTTTTCGCCAAGTGCTATCAGTGTCCACCACCCCCACCCCCACCTTTTCTTCCCATGCCCTCCATTACCCCGACACCATATCCTGGCAACTCTCACAATGCCACCAATCCGGCCATTGTTCCCTCGCCTTCTCCTTCACCTTCCTTCTTCCTTCACCATCGCCACCATCACCACCACCACCACGGCGGGCGG
>gnl_Musac_v1_GSMUA_Achr11T24200_001
ATGCTCCCGGCGAAGCAAGCTGAGGAAGCAGCCATCCCGGCGACTGACATTGCTACCTTCAGCAATGAGACGGCGCAAGGTGGCGACAAGGAGCGGGGCGGCGAGACAGCCTCCGTGTTCAGCATGAAGAGCCTCCTCTGGCACGGCGGCTCCGCCTGGGACGCCTGGTTCAGCTGCGCCTCCAATCAAGTGGCGCAGGTGCTGTTGACGCTGCCCTACTCGTTCTCGCAGCTGGGGATGCTGTCCGGGGTGATCCTGCAGATGTTCTATGGCTTCCTCGGAAGCTGGACGGCGTACCTCATCAGCGTCCTCTACATCGAGTACCGCGCCCGAAAGGAGAAGGAAAACGTCAGCTTCAAGAATCACGTCATCCAGTGGTTCGAGGTGCTGGATGGTCTGCTGGGGCCATACTGGAAGGCCGCCGGCCTCGCCTTCAACTGCACCTTCCTCCTCTTCGGCTCCGTCATTCAGCTCATAGCCTGTGCCAGCAACATATACTACATCAACGACCGGTTGGACAAGAGGACGTGGACGTACATATTCGGCGCCTGCTGCGCCACGACGGTGTTCATACCTTCCTTCCACAACTACAGGATATGGTCCTTCCTCGGCCTCGGCATGACCACCTACACCGCTTGGTACCTCACCATTGCCGCCGCCGTCCACGGCCAGGTGGAAGGGGTGACGCACTCGGGTCCAACGCAGCTAGTGCTCTACTTCACCGGCGCAACCAACATTCTCTACACCTTCGGCGGCCACGCCGTGACCGTGGAGATCATGCACGCGATGTGGAAACCGCAGAAGTTCAAGCACATCTACCTGCTGGCCACGGTGTACGTGTTCACCCTGACGCTGCCGTCGGCGGCCGCCACCTACTGGGCCTTCGGCGACCAGCTTCTGACGCACTCCAACGCCTTCTCGCTGCTGCCCAAGTCGAGGTGGAGGGACGCCGCCGTCATCCTGATGCTGATCCACCAGTTCATCACCTTCGGCTTCGCCTGCACCCCGCTGTACTTCGTGTGGGAGAAAGTGATCGGAATGCATGACGCCAAGAGCGTCTGCCTGCGCGCCCTCGCCCGGCTTCCCGTCGTCATCCCCATCTGGTTCCTGGCCATCATCTTCCCCTTCTTTGGCCCCATCAACTCCGCGGTGGGCGCTCTCCTCGTCAGCTTCACCGTGTACATTATTCCCGCTCTGGCACATATGCTCACCTACCGGACACCATCTGCACGACAGAATGCTGCGGAGAAGCCGCCATTCTTCTTGCCGAGCTGGACGGGAATGTACGTGGTGAACGCCTTGGTGGTGGGATGGGTGCTCGTCGTCGGCTTCGGACTCGGCGGATGGGCCAGCATGACCAACTTCGTCAGGCAAGTCGACACCTTTGGGCTCTTCGCCAAGTGCTACCAGTGCCCCAACCCCCATCCTCCTCCCCCTGCCCTTCCGCCACAGCAGCGTCGCCAGCTT
>gnl_Musac_v1_GSMUA_Achr11T24130_001
ATGACACATTCAGATAAAATTCTGGAGCAGGACGTGGTCGGCAAGGAGGACGAGGAGGTGGCCCGCGGGTTCAGCATGAAGAGCTTCCTCTGGCACGGCGGCTCCGTCTGGGACGCCTGGTTCAGCTGCGCCTCCAACCAGGTGGCCCAGGTTCTGCTGACGCTGCCCTACTCGTTCTCGCAGATGGGAATGCTGTCGGGGGTGATCCTGCAGTTGTTCTACGGGATAATGGGTAGCTGGACGGCGTATCTCATCAGCGTCCTCTACGTCGAGTACCGCACTCGCAAGGAGAAGGAGAACGTGAGCTTCAGGAATCACGTTATCCAGTGGTTCGAGGTGCTGGATGGGCTGTTGGGGCCGTACTGGAAGGCTGCCGGCCTCGCCTTCAACTGCACCTTCCTGCTCTTCGGCTCCGTCATTCAGCTCATAGCCTGTGCCAGCAACATATACTACATCAACGATCGGCTGGACAAGAGGACGTGGACGTACATATTCGGCGCCTGCTGCGCCACGACGGTGTTCATACCCTCCTTCCACAACTACAGGATATGGTCCTTCCTCGGCCTGGGCATGACCACCTACACCGCTTGGTACCTCACCATTGCCGCTGCCGTCCACGGGCAGGTGGAAGGGGTGACGCACTCGGGTCCGACAAAGCTAGTGCTTTACTTCACCGGCGCCACCAACATACTCTACACCTTCGGGGGCCACGCCGTCACCGTCGACAGCTTTTGCAGGGTGGTGGGGGTGAACGGGGAGGACACGGGAATCATTCCCCCTTCTTTCCTGTCCCCACTTCCTCTCTTCGTTTCTCCCGAATGGAGTAGTCCTGGACCAACTTCCGTTGCTTTACCAAGCGTGACTAGGTTTTTGGGAGATCATGCACGCGATGTGGAAACCGCAGAAGTTCAAGTACATCTATCTGCTGGCCACGCTTTACGTTTCATCACCTTCGGCTTCGCCTGCACCCCGCTGTACTTCGTGTGGGAGAAGGTGATCGGAATGCATGACACCAAGAGCATCTGCCTGCGCTCCCTTGCCCGGCTTCCCGTCGTCATCCCCATCTGGTTCCTGGCCATCATCTTCCCCTTCTTTGGCCCCATCAACTCCGCGGTGGGCGCTCTCCTCGTCAGCTTCACCGTCTACATCATCCCCGCCTTGGCACACATGGTCACCTACCAGAAACCATCTGCACGGCAGAATGCTGCGGAGAAGCTGCCCTTCTTCTTGCCGAGCTGGACGGCGATGTACATGGTGAACGCCTTCGTAGTGGTGTGGGTGCTGGTGGTGGGCTTCGGGATCGGCGGATGGGCCAGTATGACCACCTTTATCAAGCAAGTCGACACATTCGGCCTGTTCGCCAAGTGCTACCAGTGCCCCAACCCGCACCCTTCCCCTGCTCCCGGGCCGCCGCAGCATCTCCAC
>gnl_Musac_v1_GSMUA_Achr6T33710_001
ATGCTGCCCCAGAAGCAAGCGGAGGAAGCTGCCATAGTGACGAGCGGCGTGGCTGCTCTCAACAATGAGATGGAGCAAGGTGGAGGCGGCGACGGCAAGGGGGAGGACGAAGAGGCGGCACATGGATTGAGCATGACGAGCCTGCTCTGGCACGGTGGCTCTGCCTGGGATGCCTGGTTCAGCTGCGCCTCCAACCAAGTGGCGCAGGTGCTGTTGACGCTACCTTACTCGTTCTCGCAGCTGGGGATGCTGTCGGGGGTGATCCTGCAGCTCTTCTATGGCCTCCTCGGCAGCTGGACAGCGTACCTCATCAGCGTACTCTACATCGAGTACCGCGCCCGGAAGGAGAAGGAAAACGTCAGCTTCAAGAATCACGTTATCCAGTGGTTCGAGGTGTTGGATGGGCTGCTGGGGCCGTATTGGAAAGCCGCCGGCCTCGCCTTCAACTGCACCTTCCTCCTCTTCGGCTCCGTCATTCAGCTCATCGCCTGTGCCAGCAACATATACTACATCAACGACCGGCTGGACAAGAGGACATGGACGTACATATTTGGCGCCTGCTGCGCGACGTCAGTGTTCATACCCTCCTTCCACAACTACAGGATATGGTCCTTCCTCGGCCTCGGCATGACCACCTACACCGCCTGGTACCTCACCATCGCCGCCTTCGTCCACGGCCAGGTGGAAGGGGTGACGCACTCGGGCCCAACGAAGCTAGTGCTGTACTTCACCGGCGCCACCAACATACTATACACTTTCGGCGGCCACGCCGTCACCGTGGAGATCATGCACGCCATGTGGAAGCCGCAAAAGTTCAAGTACATCTACCTGATGGCCACGGTGTACGTGTTCACCCTCACGCTGCCGTCGGCCGCCGCCATGTACTGGTCCTTCGGTGACCAGCTCCTGACCCACTCCAACGCTTTCTCGCTGCTGCCCCATTCCGGGTGGCGCGACGCCGCCGTGATCCTCATGCTGATCCATCAGTTCATCACCTTCGGCTTCGCCTCCACCCCGCTCTACTTCGTGTGGGAGAAGGTGATCGGGATGCACGACACCAAGAGCATCTGCCTCCGCGCCCTCGTCCGCCTCCCCGTCGTCATCCCCATCTGGTTCCTGGCCATCGTCTTCCCCTTCTTTGGTCCCATTAATTCCGCCGTAGGGGCACTCCTCGTCAGCTTCACCGTCTACATCATCCCCTCCATGGCACACATGCTCACCTACCGGACGCCATCTGCGCGAAAGAACGCGGCCGAGAAGCCTCCCTTCTTCTTGCCGAGCTGGACGGCGATGTACGCCGTGAACGCCTTCGTGGTGGCGTGGGTGCTGGTGGTGGGCTTCGGGCTCGGCGGCTGGGCGAGCTTGACCAACTTCGTGAAGCAGGTGGACACCTTCGGGCTGTTCGCCAAATGCTACCAATGCCCCAAGCCGCAGCAGCCACCGCCATTCTCTGCCCCCGGCCCTCAAATGCAGCACCAC
>gnl_Musac_v1_GSMUA_Achr6T33770_001
ATGCTGCCGCAGAAGCAAGCAGAGGAAGCCATCGTGTCGCGCAGCAACAGTACCTTAAAGGATGAGCTGGAGCAGGACGCCGATGGCAAGGGGGAGGACGAAGAGGCTGCCCATGGATTCAACATGAAGAGCCTCCTCTGGCACGGCGGCTCCGCCTGGGACGCCTGGTTCAGTTGCGCCTCCAATCAAGTGGCTCAGGTTCTGCTGACGCTGCCGTACTCGTTCTCGCAGCTGGGAATGCTGTCGGGGATTATCCTGCAGCTGTTCTATGGGTTCATGGGCAGTTGGACGGCGTATCTAATTAGCGTCCTCTACGTCGAGTACCGCACTCGGAAGGAGAAGGAGAACGTGAGCTTCAAGAATCACGTTATCCAGTGGTTCGAGGTGTTGGACGGGCTGCTGGGGCCGTATTGGAAAGCCGCCGGCCTCGCCTTCAACTGCTCCTTCCTCCTCTTCGGCTCCGTCATTCAGCTCATCGCCTGCGCTAGCAACATATACTACATCAACGACCGGCTGGACAAGAGGACATGGACGTACATATTTGGCGCCTGCTGCGCGACGACCGTGTTCATACCCTCCTACCACAACTACAGGATATGGTCCTTCCTTGGCCTCGGCATGACCACCTACACCGCCTGGTACCTCACCATCGCCGCCGTCGTCCACGGCCAGGTGGAAGGGGTGACGCACTCGGGTCCAACGAAGCTAGTGCTGTACTTCACCGGCGCCACCAACATACTCTACACCTTCGGCGGCCACGCCATCACCGTGGAGATCATGCACGCCATGTGGAAGCCGCAGAAGTTCAAGTACATCTACCTGATGGCCACGGTGTACGTGTTCACCCTGACGCTGCCGTCGGCCGCCGCCGTGTACTGGGCCTTCGGTGACCAGCTCCTGAGTCACTCCAACGCCTTCTCGTTGCTACCCAATTCCGGGTGGCGCGACGCCGCCGTGATCCTCATGCTGATTCACCAAATCATCACCTTCGGCTTCGCCTGCACCCCGCTCTACTTCGTGTGGGAGAAGGTGATCGGGATGCACGACACCAAGAGCATCTTCCTCCGCGCCCTGGCCCGCCTCCCCGTCGTCATCCCCATCTGGTTCCTGGCCATCATCTTCCCCTTCTTCGGGCCCATCAACTCCACCGTAGGGGCGCTCCTCGTCAGCTTCACCGTCTACATCATCCCCGCCATGGCACACATGCTCACCTACCGGACGCCATCTGCGCGACAGGACGCGGCCGAGAAGCCTCCCTTCTTCTTGCCGAGCTGGACGGCGATGTACGCCGTGAACGCCTTCGTGGTGGGGTGGGTGCTGGTGGTGGGCTTCGGGCTCGGCGGGTGGGCGAGCGTGACCAACTTCGTGAAGCAGGTGGACACCTTCGGGCTGTTCGCCAAGTGCTACCAGTGCCCCAAGCCCCAGCCACCCGCTGCCCCTGCACCTCAAATGCGGCATTAC
>gnl_Musac_v1_GSMUA_Achr6T25630_001
ATGGCTTCCGAGAAGGTGGAGACCATCGTCGCGGGGAACTATGTCGAGATGGAGAGGGAAGGCGAGGTGAAGGCCTCGAAGAGCAAGCTCTCGCGGTACTTCTGGCATGGCGGCTCCGTGTATGATGCTTGGTTCAGCTGTGCTTCCAACCAGGTGGCTCAAGTGCTGCTCACACTGCCATACTCATTCTCCCAGCTCGGGATGTTGTCAGGCATCCTCTTCCAGCTGTTCTATGGGCTGATGGGAAGCTGGACTGCGTACCTTATCAGTGCGCTCTACGTGGAGTACAGGACTCGGAAGGAGAGGGAGAAAGTGGACTTCAGGAACCATGTCATTCAGTGGTTTGAAGTCCTCGATGGGCTATTGGGAAAGCACTGGAGGAATGCAGGTCTGTTCTTCAACTGCACATTCCTTCTTTTCGGCTCAGTGATTCAGCTAATAGCATGTGCAAGCAACATTTACTACATCAATGATAACCTCGACAAGAGAACCTGGACCTACATCTTTGGGGCATGTTGTGCTACAACAGTCTTCATCCCTTCCTTCCACAATTATAGGATCTGGTCCTTCCTAGGCCTCCTGATGACTACGTATACTGCGTGGTATCTAACAGCAGCTGCCTTGCTCCATGGGCAGGTGGAAGGCGTCACCCATTCAGGCCCATCCAAGTTGGTATTGTACTTCACAGGCGCTACCAACATCCTCTACACTTTTGGAGGCCATGCTGTCACAGTAGAGATCATGCACGCCATGTGGAAGCCGCAGAAGTTCAAGCTCGTGTACCTGTTTGCCACGCTCTATGTGCTGACTCTCACCCTTCCGTCGGCAGCTGCAATGTATTGGGCCTTCGGCGACATGCTGCTCGATCATTCCAATGCCTTCTCTTTGCTCCCGAGGTCTGGATTCAGGAATGCTGCAGTCGTCGTCATGCTCATCCATCAGTTCATAACCTTTGGATTCGCGTGTACGCCTCTGTACTTCGTGTGGGAGAAGGCGATCGGCATGCACAAGACGAAGAGCGTCTGCAAGAGGGCACTGGCGAGGCTGCCCGTAGTGATCCCGATATGGTTCCTAGCAATAATATTCCCCTTCTTTGGTCCCATCAACTCCACCGTCGGCTCCCTTCTCGTTAGCTTCACGGTGTACATCATTCCAGCCATGGCGCACATGATGACCTTCGCTCCCGCTTCTGCCAGAGAGAATGCTGTGGAGAGGCCTGCATCGTTTCTAGGAGGCTGGGTTGGCCATTACTGCATGAACGCGTTTGTGGTGGTGTGGGTGTTGGTGGTCGGCTTTGGATTTGGGGGGTGGGCGAGCATGCTCAACTTCGTACATCAGGTGGATACGTTCGGCCTCTTCACCAAGTGCTACCAATGCCCTCCAAGGCAC
>gnl_Musac_v1_GSMUA_Achr5T11410_001
ATGGGGTCGACGTCGAACGGAAACGAGGAGAAGGTGGTGGAGACTGTGATGGTTGGAAGGTACGTAGAGATGGAGCAGGATGGGGAAGAGAAGACCATCAAGTCGAGGCTCTCTGGCCTCCTCTGGCACGGCGGCTCGGCCTATGACGCCTGGTTCAGTTGTGCCTCAAACCAGGTGGCTCAGGTGCTGCTGACTCTGCCTTACTCCTTCTCGCAACTGGGAATGTTGAGTGGAATCTTATTCCAACTATTCTATGGTTTGATGGGGAGCTGGACAGCGTACCTCATCAGCATTCTCTATGTGGAGTACAGAACCAGGAAAGAGAGGGAGAAGGTCGACTTTAGGAACCATGTCATTCAGTGGTTTGAGGTCCTGGACGGGCTACTCGGGAAGCATTGGAGGAATGTCGGATTGGCCTTCAACTGCACTTTTCTTCTCTTTGGTTCTGTCATTCAGCTCATCGCTTGTGCTAGCAACATATATTACATCAACGACAAGTTGGATAAGAGGACTTGGACTTATATTTTTGGCGCTTGCTGTGCCACCACAGTCTTCATCCCCTCCTTCCATAACTACAGGATATGGTCCTTTCTGGGCCTGGTCATGACTACCTACACCGCCTGGTATCTCACCATCGCGTCCCTCCTCCATGGCCAGGTGGAAGGGGTGAAGCATTCGGGGCCAACGAAGCTGGTTCTCTACTTTACAGGCGCCACAAACATCCTCTACACATTCGGTGGGCACGCTGTCACAGTGGAGATCATGCACGCCATGTGGAAGCCACAGAAGTTTAAGGCCATCTACCTGCTTGCCACTTTGTACGTGCTGACGCTCACCCTGCCGTCGGCCGCGAGCGTGTACTGGGCCTTCGGTGACGCGCTGCTCAACCACTCGAACGCCTTCTCACTGCTGCCCAGGACGGCGTTCCGCGACGCGGCGGTGGTGCTAATGCTCATCCACCAGTTCATCACCTTCGGGTTCGCGTGCACGCCGCTGTACTTTGTGTGGGAGAAGGCCATCGGCCTGCACGACTGCCGCAGCTTGTGCAAGCGGGCGGCGGCGCGCCTGCCGGTGGTGGTCCCCATATGGTTCCTGGCCATCATCTTCCCCTTCTTCGGGCCCATCAACTCGGCCGTGGGATCTCTGCTCGTCAGCTTCACCGTCTACGTCATCCCCGCGCTCGCTCACATGTTCACCTTCCGATCCGCCGTAGCTCGCGAGCACGCAGTGGAGCGGCCGCCGAGGCTCGTCGGGGGGTGGATCGGCGCTTACACGATGAACATGTTCGTGGTGGCGTGGGTGTTGGTGGTGGGGTTCGGGCTGGGAGGATGGGCCAGCATGACCAACTTCATCCGCCAGATCAACACGTTCGGCCTCTTCGCCAAGTGCTACCAATGTCCGCCGCCCATGCCCACCCTCACCCCAACACCATTTCCCAGCAACGCTCAAAACGCCACCGATCCGGCCATTATCCCATCGCCGTCTCCTGCACCTTCCTACTTCGTTCACCATCACCATTACCACCACGGCCGGCCG
>gnl_Musac_v1_GSMUA_Achr5T28850_001
ATGCCGCAACAGAATCAAGCAGAAGAAGCTGCCATCGCGGCGAGCGGCATTACTACCTTCAACAACGAGACAGAGCAGGGCGGCGGCAAGGAGGAGGACGATGAGACGGCATCGGTGTTCAGCATGAAGAGCCTCCTCTGGCACGGCGGCTCCGCCTGGGACGCCTGGTTCAGCTGCGCCTCCAATCAAGTGGCGCAGGTGCTGTTGACGCTGCCGTACTCCTTCTCGCAGCTGGGGATGCTGTCCGGCGTGATCCTTCAGCTGTTCTACGGCTTCCTCGGAAGTTGGACTGCCTACCTCATCAGCGTACTGTACATCGAGTACCGCACCCGAAAGGAGAAGGAAAACGTCAGCTTCAAGAACCACGTTATCCAGTGGTACGAGGTGCTTGATGGGTTGCTGGGGCCGTACTGGAAGGCCGCCGGCCTTGCCTTCAACTGTACCTTCCTTCTCTTCGGCTCCGTCATTCAGCTCATCGCCTGCGCCAGCAACATATACTACATCAACGATCGGCTGGACAAGAGGACATGGACGTACATATTCGGCGCCTGCTGCGCCACCACGGTGTTCATACCCTCGTTCCACAACTACAGGATATGGTCCTTCCTCGGCCTCGGCATGACCACCTACACCGCCTGGTACCTCACCATAGCCGCCGCCGTCCACGGCCAGGTGGAAGGCGTGGTGCACTCCGGTCCAACAAAGCTCGTGCTTTACTTCACCGGCGCCACCAACATACTCTATACCTTCGGCGGGCATGCCGTCACCGTGGAGATCATGCATGCCATGTGGAAACCACAAAAGTTCAAGTACATCTATCTGCTGGCCACGCTGTACGTCTTCACGCTGACGTTGCCGTCGGCGGCCGCCATGTACTGGGCCTTCGGCGACCAGCTTCTGACTCACTCCAACGCCTTCTCGTTGCTGCCCAAGTCGCGGTGGAGGGACGCCGCCGTCATCCTCATGCTGATCCACCAGTTCATCACCTTCGGCTTCGCCAGCACCCCGCTCTACTTCGTGTGGGAGAAGGTGATCGGAATGCACGACACCAGGAGCATTTGCCTGCGCGCCCTCGCCCGTCTCCCGGTGGTCATCCCCATCTGGTTCCTGGCCATCATCTTCCCTTTCTTCGGGCCCATCAACTCCGCGGTGGGGGCTCTCCTCGTCAGCTTCACCGTCTACATTATTCCGGCCCTGGCTCATATGCTCACCTACCGAACACCATCCGCACGACAGAATGCCGCAGAGAAGCCGCCCCTCATCCTACCAAGCTGGACGGCGATGTACGTGGTGAACGCCTTCGTGGTGGGGTGGGTGCTCGTGGTGGGCTTCGGCCTCGGCGGCTGGGCCAGCATCACCAACTTCGTCAGGCAGATCGACACTTTCGGTCTCTTCGCCAAGTGCTACCAGTGCCCCAAGCCCCAGCCGGCCCCTGCCCTCGCACCACAGCAGCAGCGCCAT
>gnl_Nelnu_v1.0_NNU_011226-RA
ATGTTGCCACAGAAGCAAGCCGAAGAAGCGATTGTCTCCAACTTTAACGAAACGGAGCATGAAGGAAAGGAGGAGGAGAAGACAGATCAGTCCATGTTTAGCGTGAAGAGCTTCCTCTGGCATGGCGGCTCCGTTTATGACGCCTGGTTCAGTTGCGCTTCGAATCAAGTAGCTCAGGTGCTGTTAACGCTGCCATACTCGTTCTCTCAGCTGGGAATGCTCTCAGGCATATTATTCCAGATATTCTACGGCCTCGTCGGTAGCTGGACTGCTTATCTGATCAGCGTCCTATACATTGAGTACCGAAGTAGAAAGGAGAAGGAGAATGTGAACTTTAAGAACCATGTGATACAGTGGTTCGAAGTGCTTGACGGATTACTGGGTCCATACTGGAAAGCTGTGGGACTGGCCTTCAACTGTACATTTCTCCTCTTTGGGTCCGTTATACAGTTAATAGCTTGCGCAAGCAACATATATTACATTAACGACCGACTGGATAAGAGGACATGGACGTACATCTTCGGAGCTTGTTGTGCGACGACGGTGTTCATACCTTCCTTCCACAACTACCGGATTTGGTCTTTTCTAGGGCTCGGGATGACCACTTACACCGCCTGGTATCTGGCTATTGCCGCTTTCGTTCATGGCCAGGTTGAAGGCGTGAAACACAGTGGTCCGCAGAAGCTGGTTCTGTATTTCACCGGAGCCACCAATATCCTCTACACTTTCGGCGGTCACGCTGTCACTGTGGAAATCATGCATGCGATGTGGAAGCCACAGAAATTCAAGTACATCTATCTACTGGCGACGCTTTATGTATACACGCTAACACTTCCGTCAGCTTCCGCCGTCTACTGGGCCTTCGGCGACCAGCTACTGAACCACTCTAATGCATTGTCTCTGCTTCCCCGAACGGGTTGGCGTGACGCTGCCGTTATCTTGATGCTCATTCACCAGTTCATAACGTTTGGGTTCGCATGTACGCCGTTGTATTTCGTGTGGGAGAAGGTGATAGGGATGCACGACACCAAGAGTATATGCTTGAGGGCTCTGGCCAGGCTGCCGGTGGTCATCCCCATCTGGTTCTTGGCCATCATCTTCCCCTTCTTCGGTCCCATCAACTCCGCCGTCGGTGCTCTCTTGGTCAGCTTCACCGTCTACATCATCCCTGCCATGGCTCATATGCTCACCTACAGAAAGGCCTCCGCCCGGCAGAATGCGGCAGAGAAGCCTCCGTTCTTCTTCCCGAGCTGGACGGGTATGTACATAGTGAACATCTTCATCGTTGTTTGGGTCCTCGTCGTGGGCTTCGGTTTCGGTGGGTGGGCTAGCATGAGCAACTTCGTCAAACAAGTTGACAACTTCGGCCTATTTGCCAAGTGCTACCAGTGCGCCAAGCCCCCACCGGTCGCTCCAGCTCCCTCCTCCTCCTCCTCACATCAC
>gnl_Nelnu_v1.0_NNU_014855-RA
ATGGCGTCAGACAAGGTGGTAGAGACGGTTATTGTTGGAAACTATGTGGAGATGGAGAGTGAAAGGAAGCCCAAGGACATCAAAACCAGATTATCAAAGATATTTTGGCATGGTGGTTCAGTTTATGATGCTTGGTTCAGCTGTGCTTCTAATCAGGTGGCTCAGGTTCTGCTCACTTTGCCGTACTCATTTTCTCAGCTGGGAATGCTATCTGGGATACTATTCCAGTTGTTCTACGGCTTGATGGGTAGTTGGACGGCCTACCTCATTAGCATTCTATATGTAGAGTACAGAACCAGAAAAGAAAGAGAGAAAGTGGACTTCAGGAACCATGTCATTCAGTGGTTTGAAGTTTTGGATGGGCTCCTCGGGAAACACTGGAGGAATGTAGGCCTGGCATTCAACTGCACATTTCTTCTGTTTGGATCTGTCATTCAACTCATTGCCTGTGCAAGCAATATCTATTACATAAACGATAATCTAGACAAGAGGACCTGGACGTACATCTTCGGAGCTTGTTGTGCAACTACGGTCTTCATTCCCTCTTTTCACAACTACAGAATCTGGTCTTTCCTGGGCTTGATAATGACCACTTATACAGCTTGGTATCTCACCATTGCCTCTCTCCTTCACGGACAGGTAGAAGGAATTAAGCATTCAGGTCCAACCAAGCTAGTTCTCTATTTCACAGAAGCAACAAACATTCTCTACACTTTTGGGGGGCATGCCGTTACAGTAGAGATCATGCACGCAATGTGGAAGCCTCAGAAGTTCAAGGCGATATATCTTTACGCGACGCTGTACGTGCTGACACTGACGCTCCCGTCGGCCATCGCCGTGTACTGGGCATTCGGGGACTTGCTTCTGAATCACTCCAACGCCTTTGCTCTGCTTCCGAGATCACCCTTCAGGGACATGGCCGTGGTATTGATGCTCATCCATCAGTTTATAACCTTCGGCTTCGCATGCACCCCTCTCTATTTCGTGTGGGAGAAGGCCATCGGGATGCACGAGTGCAAGAGCTTGTGCAAGCGCGCGGCTGCCAGGCTACCGGTCGTCATCCCCATCTGGTTCCTCGCCATCATCTTCCCTTTCTTCGGCCCCATCAACTCCACCGTTGGATCGCTTCTCGTTAGCTTCACCGTTTACATCATCCCTGCTCTTGCCCACATCTTCACCTTCCGATCCGCAGCTTCTCGAGAGAACGCAGTGGAGCAACCGCCGAAGTTGCTAGGGAGATGGGCGGGAATATATTCGATAAACGTATTTGTAGTGGTGTGGGTACTGGTAGTTGGGTTTGGATTCGGTGGGTGGGCGAGCATGACCAACTTCATCCACCAGATCGACACCTTTGGACTCTTCACCAAGTGTTATCAATGTCTTCCCCCTCTACCAACCTCAACCTCGCCTCACCCTCCTTTTAACACCACCACTGCTCCTCCTCCCACTCCTCACCACCTCCATCACAACCAACATCTACACAGCCCA
>gnl_Nelnu_v1.0_NNU_007456-RA
ATGCTGCCTCAGAAACAAGCCGAAGAAGCGATAGTCTCCAGCTTTAATGAGACGGAAAATGAGGGGAAGGAGGAAGAGCGGGCAGATCAGCCCATATTTAGCATGAAGAGCATTCTCTGGCATGGTGGCTCCGTCTACGACGCCTGGTTCAGTTGCGCTTCCAACCAAGTAGCTCAGGTGCTGCTAACGCTGCCCTACTCGTTTTCCCAATTGGGCATGCTCTCAGGCATATTATTGCAGATATTCTATGGCCTAGTCGGTAGCTGGACTGCTTATCTCATCAGTGTTCTCTACATCGAGTACCGCAGCCGAAAGGAAAAGGAGAACGTGAACTTTAAGAACCATGTGATTCAGTGGTTCGAAGTGCTGGACGGATTACTGGGGCCATACTGGAAGGCCTTAGGACTCGCCTTCAACTGTACGTTTCTCCTCTTTGGTTCCGTTATACAGCTAATTGCTTGCGCTAGCAACATATATTACATAAACGACCGATTGGACAAGAGGACATGGACGTACATCTTCGGAGCTTGCTGTGCGACGACGGTATTCATACCTTCCTTCCACAACTACCGGATTTGGTCATTTCTCGGGCTCGGGATGACCACTTATACGGCATGGTATTTGGCCATTGCAGCTCTGGTTCATGGCCAGGTTGAAGGCGTCAAACACTCTGGTCCACAGAAGCTGGTTCTGTATTTCACCGGAGCTACCAATATCCTCTACACTTTCGGCGGTCACGCTGTCACTGTGGAAATTATGCACGCGATGTGGAAGCCACAGAAATTCAAGTACATCTATCTACTGGCGACGTTGTACGTATTTACGCTAACGCTTCCGTCAGCATCCGCCGTCTACTGGGCCTTCGGCGACCAGCTCCTCGACCACTCCAACGCCTTTTCTCTCCTTCCCCGAAACGGCTGGCGTGACGCTGCCGTTATCTTGATGCTCATTCATCAGTTTATAACGTTTGGGTTCGCATGTACGCCGCTGTATTTCGTATGGGAGAAGGTAATAGGGATGCACGATACCAAGAGTATATGCTTGAGGGCACTGGCTAGGCTGCCGGTGGTCATCCCTATTTGGTTCTTGGCCATTATTTTCCCTTTCTTCGGTCCTATCAACTCCGCCGTCGGTGCTCTCCTGGTCAGCTTCACCGTATACATCATACCGTCCATGGCTCATATGCTCACTTACAGAAAGGCCTCCGCTCGCCAGAATGCGGTCGAGAAGCCTCCCTTCTTCCTTCCGAGCTGGACGGCCATGTACGCGGTCAACATATTCATCGTCGGTTGGGTCTTTGTCGTTGGTTTCGGATTCGGAGGCTGGGCTAGCATGAGCAACTTTGTGAAGCAAGTCGACACATTTGGGCTATTTGCCAAGTGCTACCAGTGCGCCAAGCCCCCGCCAGTTGCTCCAACTCCCTCCCATCAC
>gnl_Nelnu_v1.0_NNU_017597-RA
ATGGCGTCCGAGAAGGTGGAGACCATAGTTGCAGGGAACTACCTTGAGATGGAAACTGAAGGCAGCTCTAAGTCTGCTAAGAGCAAATTATCAAGATTCTTCTGGCATGGTGGTTCTGTCTACGATGCATGGTTCAGCTGTGCTTCTAACCAGGTGGCGCAAGTTCTTCTCACCTTGCCTTATTCATTTTCACAACTGGGGATGTTGTCTGGGATTCTTTTTCAACTGTTTTATGGATTGATGGGGAGCTGGACTGCGTATCTTATAAGTGTACTTTATGTTGAGTACCGAACTAGAAAGGAGAGAGAGAAAGTAGATTTCAGGAACCACGTTATTCAGTGGTTTGAAGTTCTTGATGGGCTTCTGGGGAAACATTGGAGGAACGTAGGCCTGTTTTTCAACTGCACTTTCCTGCTGTTTGGTTCTGTAATTCAGCTAATTGCTTGTGCAAGCAACATCTACTACATTAATGACAATCTTGACAAGAGAACATGGACTTACATCTTTGGCGCCTGCTGTGCTACCACTGCTTTCATCCCTTCATTCCATAATTACAGAATTTGGTCATTTTTGGGTCTCATGATGACAAGTTATACTGCATGGTACCTAACCATTGCTTCCCTAATCCATGGGCAGGTTGAAGGTGTGAAGCACTCAGGCCCAACGAAAATGGTCCTATATTTTACTGGGGCTACCAACATTCTGTACACCTTTGGAGGACATGCTGTCACAGTGGAGATAATGCATGCCATGTGGAAGCCACAGAAGTTCAAGCTGCTTTACCTAATTGCAACACTCTATGTGCTAACCCTAACCCTACCATCGGCAATTTCTGTTTATTGGGCCTTTGGGGATATGCTCCTTAACCATTCCAATGCTTTCTCTTTGCTCCCAAAGTCTGGATTCAGAGACATTGCTGTGATTCTCATGCTCATACATCAGTTCATAACATTTGGATTTGCTTGCACTCCGCTCTACTTTGTGTGGGAAAAGTTGATAGGGATGCACAGCACCAAGAGCATATTCAAGAGGGCTCTCTCTAGACTACCTGTTGTGATTCCAATATGGTTCCTGGCAATCATATTTCCATTCTTTGGCCCCATCAACTCCACAGTTGGGTCTCTCCTCGTCAGCTTCACTGTCTACATAATCCCTTCCTTGGCACACATGATAACCTTTGCGCCTGCATCTGCAAGAGAGAATGCAGTGGAGAGACCACCATCATTCCTAGGAGGCTGGGCTGGCTTATACTGCCTGAACATTTTCGTGGTAGTATGGGTTTTGGTGATAGGATTTGGATTTGGAGGGTGGGCCAGCATGATCAATTTCATACACCAAGTGGATACATTTGGTCTCTTCACTAAGTGCTACCAGTGTCCCTCACGCAAGGCT
>gnl_Nelnu_v1.0_NNU_018437-RA
ATGAAACTCCTTCGCTTTCTAGTTATAAAGCAGCTAGACCTCCTCAATATTCTTCCCTCTACACTACTGAGACCAGCAGTAACAATGGCGTCCGAGAAGGTGGAGACCATAGTGGCGGGGAACTATGTCGAAATGGAAACCGAAGGCAGCTCTAAGTCTGCTAAGAGCAAACTATCGAAGTTCTTCTGGCATGGTGGTTCTGTCTACGATGCATGGTTCAGCTGTGCTTCTAACCAGGTGGCACAAGTGCTTCTCACCTTGCCTTACTCATTTTCACAACTGGGGATGTTGTCTGGGATTCTTTTCCAACTGTTTTACGGGTTGATGGGGAGCTGGACTGCGTATCTAATAAGTGTACTTTATGTTGAGTACCGGACTAGAAAAGAAAGAGAAAAAGTAGATTTTAGGAACCATGTTATTCAGTGGTTTGAAGTTCTTGATGGGCTTCTGGGGAAACATTGGAGGAATGTAGGGCTGTTTTTCAACTGTACTTTCCTTCTATTTGGTTCTGTAATTCAGCTAATTGCCTGTGCAAGTAACATCTACTACATTAATGACAATCTTGACAAGAGAACTTGGACTTACATCTTTGGTGCCTGCTGTGCTACTACTGTTTTCATCCCTTCATTCCATAATTACAGAATTTGGTCGTTTTTGGGTCTGATGATGACAACTTACACTGCGTGGTACCTAACCATTGCATCCCTAATCCATGGGCAGATTGAAGGAGTGAAACACTCAGGCCCAGCAAAAATGGTTCTATATTTCACTGGAGCTACCAACATTCTGTACACATTTGGTGGACATGCTGTGACAGTAGAGATAATGCATGCAATGTGGAAGCCACAAAAGTTCAAGCTGATCTACTTGATGGCAACACTCTATGTCCTAACCCTAACTCTACCATCAGCAATTTCTGTTTATTGGGCCTTTGGGGACATGCTCCTCAACCACTCTAATGCTTTCTCTTTACTGCCAAGATCTGGATTTAGAGACACTGCTGTAATTCTCATGCTCATACATCAGTTTATAACATTCGGATTCGCATGCACTCCACTGTACTTTGTGTGGGAGAAGTTCCTAGGGATGCATAACACCAAGAGCTTATTCAAGAGAGCTCTATCCAGACTACCTGTGGTGATCCCTATATGGTTCCTGGCCATCATATTCCCCTTCTTTGGCCCCATCAACTCCACAGTCGGTGCTCTCCTTGTCAGCTTCACTGTTTATATAATCCCTGCCTTGGCACACATGATAACCTTCGCTCCTGCTTCAGCAAGAGAGAATGCAGTAGAGAGACCCCCATCATTTATCGGAGGTTGGGCAGGCTTATACTGCATGAATATTTTCATTGTAGCTTGGGTTTTGGTGATAGGATTTGGATTTGGAGGATGGGCAAGCATGATAAACTTCGTTCACCAAATTGATACATTTGGGGTTTTCACCAAGTGCTACCAGTGTCCCCCTCGCAAGGCT
>gnl_Orysa_v7.0_LOC_Os10g05690.1
ATGGCGTCCGGGAGCAGCGGCGGCGGCTACGCGGACGAGAAGGGGCCGGGGGCGGCGACGATGCAGGCGCTGGGGCTGCAGCAGCAGCACGGCGGCGGCGGAGAGGTGGAAGAGGAGTCGTCGGAGATGGGGGAGAAGACGGCGGCGAGGACGCGGCTGTCGGGGCTGCTGTGGCACGGGGGGTCGGCGTACGACGCGTGGTTCAGCTGCGCGTCGAACCAGGTGGCGCAGGTGCTGCTGACGCTGCCCTACTCGTTCGCGCAGCTGGGCATGGCCAGCGGCCTCCTCTTCCAGCTCTTCTACGGCCTCCTCGGCAGCTGGACCGCCTACCTCATCAGCATCCTCTACCTCGAGTACCGCACCCGCAAGGAGCGCGACAAGGTCGACTTCCGCAACCACGTCATCCAGTGGTTTGAGGTGCTGGATGGGCTACTGGGGAGGCACTGGAGGAATGTGGGACTGGCCTTCAACTGCACGTTTTTGCTGTTCGGGTCGGTGATCCAACTGATCGGGTGTGCCAGCAACATCTACTACATCAACGACCATCTGGACAAGCGGACATGGACGTACATCTTCGGCGCCTGCTGCGCCACCACCGTCTTCATCCCGTCATTCCACAACTACCGCATTTGGTCCTTCCTCGGCCTCCTCATGACCACCTACACCGCCTGGTACATCGCCGTCGCCTCCCTCATCCACGGACAGGTGGAGGGTGTGGCGCACTCTGGGCCCACAAGCATCGTGCTCTACTTCACGGGGGCCACCAACATCCTCTACACCTTCGGGGGCCACGCTGTCACCGTGGAGATAATGCACGCGATGTGGCGGCCGCAGAAGTTCAAGGCGATCTACCTGCTGGCGACGGTGTACGTGCTGACGCTGACGCTGCCGTCGGCGTCGGCGGCGTACTGGGCGTTCGGGGACGCGCTGCTGACGCACTCGAACGCGCTGGCGCTGCTGCCGCGGACGCCGTGGCGCGACGCCGCGGTGGTGCTCATGCTCATCCACCAGTTCATCACCTTCGGCTTCGCCTGCACCCCGCTCTACTTCGTCTGGGAGAAGCTCGTCGGCCTCCACGGCTGCCCCTCCCTCTGCAAGCGCGCCGCCGCCCGCCTCCCCGTCGTCCTCCCCATCTGGTTCCTCGCCATCATCTTCCCCTTCTTCGGCCCCATCAACTCCGCCGTCGGCTCCCTCCTCGTCAGCTTCACCGTCTACATCATCCCCTCCCTCGCCTACATGGTCACCTTCCGCTCCCCGCAATCCCGCCAGAACGCGGTGGAGCGGCCGCCGAGGTTCGCCGGAGGATGGACGGGGGCGTACGTGATAAACTCGTTCGTGGTGGCGTGGGTGCTGGTGGTCGGCTTCGGCTTCGGCGGGTGGGCGAGCATCACCAACTTCGTCCACCAGGTCGACACCTTCGGCCTCTTCGCCAAGTGCTACCAGTGCCCGCCTCACCCCGCCGCCGCCGCCCTCTCGCCGCCGGGTGCCATCGCTCCGGCGCCGGCCTCGATGCTGCCGCCGTTCAACTCCACCGCCGCCGGCATCTTTGCCGCTCCGGTGCCGTCTCCTGCTCCGGCTCCGGCACCGATGCATTTCGTCCTTGGTCACCACCACCATCACCGGCACCACCGCCACGGCCTC
>gnl_Orysa_v7.0_LOC_Os01g63770.1
ATGGTGCCGCGCGAGCAGGCGGAGGAGGCCATCGTGGCTGACAGCAACGGCAAGGAGGAGGAGGTCGGGGTGATGGGCGTCAGCGCCGGGGAGCACGGCGCCGACGACCACCACGGCGGCGGCGGCAAGTTCAGCATGAAGAACCTGCTCTGGCACGGCGGCTCCGTCTGGGACGCCTGGTTCAGCTGCGCCTCTAACCAGGTCGCGCAGGTGCTCCTGACGCTGCCGTACTCCTTCTCGCAGCTCGGGATGCTCTCGGGCGTGCTGCTGCAGCTGTTCTACGGTTTCATGGGCAGCTGGACCGCCTACCTAATCAGCGTCCTCTACGTCGAGTACCGCTCCCGCAAGGAGAAGGAAGGCGTCAGCTTCAAGAACCACGTCATCCAGTGGTTCGAGGTGCTGGATGGGCTACTGGGCCCGTACTGGAAGGCGGCCGGACTCGCCTTCAACTGCACGTTCCTCCTCTTCGGCTCCGTCATCCAGCTGATCGCCTGCGCGAGTAACATCTACTACATCAACGACCGGCTGGACAAGCGGACGTGGACGTACATCTTCGGCGCGTGCTGCGCCACCACGGTGTTCATCCCGTCGTTCCACAACTACCGGATCTGGTCCTTCCTGGGCCTCGGCATGACCACCTATACCGCTTGGTACCTCGCCATCGCCGCCCTCCTCAACGGCCAGGCCGAAGGCATCACCCACACCGGTCCAACCAAGCTGGTGCTGTACTTCACCGGCGCCACCAACATCCTCTACACCTTCGGCGGCCACGCCGTCACAGTGGAGATCATGCACGCGATGTGGAAACCGGCCAAGTTCAAGTACATCTACCTGCTGGCGACGCTGTACGTGTTCACGCTGACGCTGCCGTCGGCGTCGGCCATGTACTGGGCGTTCGGGGACGAGCTGCTGACCCACTCCAACGCCTTCTCGCTGCTGCCCAAGACCGGGTGGCGCGACGCGGCGGTGATACTGATGCTGATCCACCAGTTCATCACGTTCGGGTTCGCGTGCACGCCGCTCTACTTCGTGTGGGAGAAGGTGATCGGCATGCACGACACCAAGAGCATCTGCCTCAGGGCGCTCGCGCGGCTCCCCATCGTCGTCCCCATCTGGTTCCTCGCCATCATCTTCCCCTTCTTCGGCCCCATCAACTCCGCCGTCGGCGCGCTCCTCGTCAGCTTCACCGTCTACATCATCCCGGCACTCGCCCACATCCTCACCTACCGTACGGCCTCCGCGCGCATGAACGCGGCGGAGAAGCCACCGTTCTTCCTGCCGAGCTGGACGGGGATGTTCGTGCTCAACATGTTCATCGTGGTGTGGGTGCTCGTGGTGGGCTTCGGGCTCGGCGGCTGGGCCAGCATGGTCAACTTCATCAGGCAGATCGACACGTTCGGGCTCTTCGCCAAGTGCTACCAGTGTCCCAAGCCCGCCCCGGCGTTGGCGCAGTCGCCGGTGCCATTGCCGCACCAC
>gnl_Orysa_v7.0_LOC_Os03g14080.1
ATGGGCTCGGCGGCTGACGGGAGCCTCGCCAACGAGAAGGCGCCGGCCGAGACGGTCGGCGTCGGCCGTTACGTCGAAATGGAGCAGGACGGCGGCGGACCCAGCACCGCAAAGTCCCGGCTCTCCGGCCTTCTCTGGCACGGCGGCTCAGCCTACGACGCCTGGTTCAGCTGCGCGTCCAACCAGGTGGCCCAGGTGCTCCTGACGCTGCCCTACTCGTTCTCCCAGCTGGGGATGCTCAGCGGCATACTGTTCCAGCTCTTCTACGGGCTGTTGGGCAGCTGGACGGCGTATCTCATCAGCATCCTGTACGTGGAGTACAGGACCAGGAAGGAGAGGGAGAAGGTGGACTTCAGGAACCATGTCATCCAGTGGTTCGAGGTGCTGGACGGCCTGCTGGGGAGGCATTGGAGAAACGTCGGCCTGGCCTTCAACTGCACCTTCCTACTCTTCGGCTCCGTCATCCAGCTCATCGCCTGCGCTAGCAACATCTACTACATCAACGACAAGCTGGACAAGAGGACGTGGACCTACATCTTCGGCGCGTGCTGCGCGACGACGGTGTTCATCCCGTCGTTCCACAACTACCGGATCTGGTCATTCCTCGGCCTCGTCATGACCACCTACACGGCCTGGTACCTCGCCGTCGCCTCCCTCATCCATGGCCAGGTCGATGGAGTGAAGCACTCGGGCCCTACAAAGATGGTCCTCTACTTCACCGGGGCCACAAACATTCTCTACACCTTCGGTGGGCACGCTGTTACTGTGGAGATCATGCACGCGATGTGGAGGCCGCAGAAGTTCAAGGCGATCTACCTGATGGCGACGCTGTACGTGCTGACGCTGACGCTGCCGTCGGCGGCGAGCGTGTACTGGGCGTTCGGGGACGAGCTGCTCACGCACTCGAATGCGCTGGCGCTGCTGCCGCGCACGGCGTTCCGGGACGCCGCCGTGGTGCTCATGCTCATCCACCAGTTCATCACCTTCGGCTTCGCCTGCACGCCGCTCTACTTCGTCTGGGAGAAGCTCATCGGACTCCACGACTGCCGCAGCCTCTTCAAGCGCGCCGCCGCGAGGCTCCCCGTCGTCGTGCCCATCTGGTTCCTCGCCATCATCTTCCCCTTCTTCGGGCCCATCAACTCCGCCGTCGGCTCCCTCCTCGTCAGCTTCACCGTCTACATCATCCCCGCCCTCGCGCACATGATCACCTTCCGCTCCGCGCACGCTCGTGAGAACGCCGTGGAGCCGCCGCCGCGGTTCGTGGGGCGATGGACGGGCACGTTCATCATCAACGCGTTCGTGGTGGCGTGGGTGCTGGTGGTCGGCTTCGGGTTCGGCGGCTGGGCCAGCATGACCAACTTCGTCCGCCAGATCGACACGTTCGGGCTCTTCACCAAGTGCTACCAGTGCCCGCCGCCCCCTCTGCCGCCGGCGGGCGCCGCTCCGAACGCCACCTGGCCGCCGTTCCCGGCGACGCCGTTCAACGCCACCACCGCCGGCCTCGCTCCGGCCCCTGCTCCTTCGCCGGCGCATTTCTTCGGCCGCCACCACCGGCATCACAGCCACGGGCTC
>gnl_Orysa_v7.0_LOC_Os05g37470.1
ATGGTGCCGGCCGGCGACCAGGCGGAGGAGGCCATCGTGGCGGACGCCGGGAAGGAGGAGGCGGAGGTGCGCGCGGCCATGGGCGTCGAGCAGGACGGCAAGTTCAGCATGACGAGCCTCCTGTGGCACGGCGGCTCCGTCTGGGACGCCTGGTTCAGCTGCGCCTCCAACCAGGTACGACCAACCACGAACGACCTCGTCATGCCTCTCGCTCACATTTCGTTTGGAATTTTGCAGGTGGCGCAGGTGCTCCTGACGCTGCCGTACTCCTTCTCGCAGCTCGGGATGCTCTCGGGCCTGCTGCTGCAGGTGTTCTACGGCCTCATGGGCAGCTGGACCGCCTACCTCATCAGCGTCCTCTACGTCGAGTACCGCGCCCGCAAGGAGAAGGAAGGCGTCAGCTTCAAGAACCACGTCATCCAGTGGTTCGAAGTTCTTGATGGGCTCTTGGGCCCGTACTGGAAGGCGGCCGGCCTCGCCTTCAACTGCACCTTCCTGCTCTTCGGCTCCGTCATCCAGCTGATCGCCTGTGCAAGTAACATATACTACATCAACGACCGGCTGGACAAGAGGACATGGACGTACATATTCGGGGCGTGCTGCTCCACCACGGTGTTCATCCCCTCCTTCCACAACTACCGCATCTGGTCCTTCCTTGGCCTCGGCATGACCACCTACACCGCCTGGTACCTCGCCATCGCCGCCGCCGTCCACGGCCAGGTCGACGGCGTGACGCACTCGGGCCCGAGCAAGATGGTGCTCTACTTCACTGGCGCCACCAACATCCTCTACACTTTCGGCGGACACGCCGTCACTGTAGAGATCATGCACGCGATGTGGAAGCCGCAGAAGTTCAAGTACATCTACCTGGTGGCGACGCTGTACGTGTTCACGCTGACGCTGCCGTCGGCGTCGGCCATGTACTGGGCGTTCGGCGACGCGCTGCTGACGCACTCGAACGCCTTCTCGCTGCTGCCGCGGTCCGGGTGGCGCGACGCGGCGGTGATCCTGATGCTGATCCACCAGTTCATCACGTTCGGGTTCGCGTGCACCCCGCTCTACTTCGTGTGGGAGAAGGCGATCGGCATGCACGGCACCCGCAGCGTCCTCACCCGCGCGCTCGCCCGCCTCCCCATCGTCGTGCCCATCTGGTTCCTCGCCATCATCTTCCCCTTCTTCGGCCCCATCAACTCCGCCGTCGGCGCGCTCCTCGTCAGCTTCACCGTCTACATCATCCCCTCCCTCTCCCACATCCTCACGTACCGCTCCGCCTCCGCCAGATTGAATGCGGCGGAGAAGCCGCCGCCGTTCCTGCCGAGCTGGAGCGGGATGTTCGTGGTGAACGTGTTCGTGGTGGCGTGGGTGCTGGTGGTCGGGTTCGGCCTCGGCGGCTGGGCCAGCGTCACCAACTTCATCAAGCAGATCGACACGTTCGGGCTCTTCGCCAAGTGCTACCAGTGCCCACCCAGGGCGCACGCCGGGGCGCCCCTGCCGGCTCCGCCGCGCCAC
>gnl_Orysa_v7.0_LOC_Os11g06820.1
ATGGCGTCGGAGAAGGTGGAGACGATCGTGGCGGGCAACTACGTCGAGATGGAGCGTGAAGGCGCCGCCACCGCCGGCGAAGGCGTCGGCGGAGCCGCGGCGGCGTCGGGCAGGCGGCGCGGCAAGCTCGCCGTCTCCAGCCTCTTCTGGCACGGCGGCTCCGTCTACGACGCCTGGTTCAGCTGCGCCTCCAACCAGGTGGCGCAGGTGCTGCTGACGCTGCCCTACTCCTTCTCGCAGCTGGGCATGGCGTCCGGGGTGGCGTTCCAGGTGTTCTACGGGCTGATGGGGTCGTGGACGGCCTACCTCATCAGCGTGCTCTACGTCGAGTACCGGACGCGGCGGGAGCGCGACAAGGTGGACTTCCGCAACCATGTCATCCAGTGGTTCGAGGTGCTCGACGGCCTCCTCGGCCGCCATTGGCGCAACGCCGGCCTCCTCTTCAACTGCACCTTCCTCCTCTTCGGCTCCGTCATCCAGCTCATCGCCTGCGCCAGCAACATCTACTACATCAACGACCGCCTCGACAAGCGGACATGGACCTACATCTTCGGGGCTTGCTGCGCCACCACGGTGTTCGTCCCGTCCTTCCACAACTACCGCGTCTGGTCCTTCCTCGGCCTCCTCATGACGTCCTACACCGCGTGGTACCTCACCGTCGCCGCCGTCGTGCACGGCAAGGTGGATGGGGCGGCGCCGCGCGCCGGGCCGAGCAAGACGATGGTGCTCTACTTCACCGGCGCCACCAACATCCTCTACACGTTCGGCGGCCACGCCGTGACGGTGGAGATCATGCACGCCATGTGGAGGCCGCGGCGGTTCAAGATGATCTACCTCGCCGCGACGGCGTACGTGCTGACGCTGACGCTGCCGTCGGCGGCGGCGATGTACTGGGCGTTCGGGGACGCGCTGCTGGACCACTCCAACGCCTTCGCGCTGCTGCCGCGGACGCCGTGGCGCGACGCCGCGGTGGTGCTCATGCTCATCCACCAGTTCATCACCTTCGGCTTCGCCTGCACGCCGCTCTACTTCGTGTGGGAGAAGGCCATCGGCGTCCACGGCGGCGCCGGCGTGCTCCGCCGCGCGGCGGCGAGGCTCCCCGTCGTGCTCCCCATCTGGTTCCTCGCCGTCATCTTCCCCTTCTTCGGCCCCATCAACTCCACCGTCGGATCCTTCCTCGTCAGCTTCACCGTCTACATCATCCCGGCGATGGCGCACATGGCGACGTTCGCGCCGGCGGCCGCCAGGGAGAACGCCGTCGAGCCGCCGCCGCGCGCGCTCGGCGGCTGGCCGGGGACGTTCGCCGCCAACTGCTTCGTCGTCGCGTGGGTGCTCGTCGTCGGCTTCGGCTTCGGCGGATGGGCGAGCACGGTCAACTTCGTTCGCCAAGTTGACACCTTTGGCCTCTTCACCAAGTGCTACCAGTGCCCTCCAAGACAC
>gnl_Phavu_v2.1_Phvul.010G003600.1
ATGTTGTCTCAGAAGCAAGCAGAGGAAGCAATAGTCACAAACCTCAACGAGACAGAACATGAAGTGGGAAGAACAAGGGATGAAGAGAGGGAGCAAGACCACTCCATGTTCAGCCTCAAAAGCATCCTCTGGCATGGTGGTTCTGTTTGGGATGCATGGTTCAGCTGTGCCTCAAATCAAGTGGCTCAAGTGCTCTTGACACTCCCATACTCCTTCTCTCAACTTGGCATGCTTTCAGGCATCTTGTTTCAGGTGTTCTATGGAATCATTGGAAGCTGGACTGCTTATCTAATCAGTGTCCTCTACGTTGAGTACCGCACCAGAAAGGAAAAGGAAAACGTCAGCTTCAAGAACCATGTCATTCAGTGGTTCGAAGTCCTTGATGGGTTACTTGGTCCATATTGGAAAGCAGTGGGGCTAGCCTTCAACTGTACTTTCCTCCTCTTTGGATCTGTGATACAGCTTATAGCATGTGCAAGTAACATCTATTACATAAATGACAAATTGGATAAACGGACTTGGACTTATATTTTTGGAGCTTGCTGTGCCACCACTGTGTTCATACCTTCCTTCCACAATTACCGAATCTGGTCATTTTTGGGCCTTGGAATGACCACTTACACGGCTTGGTACCTTGCTGTAGCATCTATCGTTCATGGCCAGGTGGAAAATGTCACACACTCGGGTCCAGCAAAGCTAGTGCTCTACTTCACTGGAGCCACTAACATACTCTACACGTTTGGAGGACATGCTGTGACTGTAGAGATCATGCATGCCATGTGGAAGCCGCAAAAGTTCAAGTACATCTACCTGCTGGCCACTTTGTACGTTTACACACTAACGATTCCCTCCGCCGTCGCCGTCTATTGGGCTTTTGGTGATATGCTTCTTGACCACTCCAACGCCTTCGCTCTCCTCCCCAAGTCTGCCTTCCGTGACGCCGCCGTTATCCTCATGCTCATTCACCAGTTCATAACATTTGGGTTTGCGTGCACTCCGTTGTATTTTGTGTGGGAGAAGGTGATTGGGATGCACGACACAAAAAGCATATGTTTGAGGGCACTTGCACGGTTGCCGGTGGTGATACCTATATGGTTTTTGGCTATAATCTTCCCTTTCTTTGGTCCCATTAATTCTGCTGTTGGATCTCTTCTAGTTAGTTTCACTGTCTACATCATCCCTTCCTTAGCCCATATGCTCACTTACAGAAAACCCTCTGCCAGACAGAATGCTGCAGAGAAGCCTCCTTTCTTCATGCCAAGTTGGACTGCAATGTATGTGTTGAATGCATTCATTGTTGTGTGGGTTTTTGTTGTTGGATTTGGGCTTGGAGGATGGGCCAGCATTACAAACTTCATAAGGCAAATTAACTCATTTGGGCTTTTTGCTAAGTGCTACCAGTGCCCTCGACCAGCACCACATGTTGTGGCAGCAGCACCCCCTCATGCCCATAAT
>gnl_Phavu_v2.1_Phvul.009G122200.1
ATGGCTTCTGAGAAGGTTGAGACTGTTGTTGCAGGGAATTACCTAGAAATGGAGGCGGAAGAGGAAGGTTCTAAGTCAACAACTAGCAAACTATCTAGGCTCTTTTGGCATGGTGGCTCTGTCTACGATGCATGGTTCAGCTGTGCTTCTAATCAGGTTGCACAAGTACTACTGACACTACCATATTCCTTTTCACAACTGGGGATGTTATCTGGGATCATATTTCAGCTTTTCTATGGACTGATGGGAAGCTGGACTGCTTACATTATAAGTGTCCTTTATGTTGAGTACCGAACCAGAAAGGAGAGAGAAAAAGTTGATTTCAGAAACCATGTTATTCAGTGGTTTGAAGTGCTAGATGGACTTTTGGGCAAACACTGGAGGAATCTTGGTCTTTTTTTCAACTGTACTTTCCTTCTGTTTGGATCAGTAATTCAACTAATTGCTTGTGCAAGCAACATATACTACATAAATGACAATCTGGACAAGAGAACTTGGACTTACATCTTTGGCGCATGCTGTGCAACAACGGTGTTCATCCCTTCTTTCCACAACTACAGAATCTGGTCATTCTTAGGCCTCATGATGACCACTTATACTGCATGGTATATGACCGTAGCTTCCCTTACCAACGGCCAGGTCGAGGGGGTGACGCACTCAGGGCCAACCAAATTGGTTCTCTACTTCACTGGGGCTACCAACATTCTCTATACCTTCGGTGGACATGCTGTTACAGTGGAAATTATGCATGCAATGTGGAAGCCACAGAAGTTTAAGATGATATATCTGATCGCAACCCTATATGTGCTGACCCTAACTTTGCCATCAGCAGCTGCAGTTTACTGGGCATTTGGGGATCAGCTTCTTACCCATTCTAATGCCCTCTCATTGCTCCCAAAGACAGGCTTCAGAGACACCGCTGTGATTCTCATGCTCATTCATCAGTTCATAACTTTTGGATTTGCTTGCACTCCTTTATACTTTGTGTGGGAGAAATTCATTGGGGTGCATGAAACCAAGAGTTTGTTCAAAAGGGCGTTGGCTAGACTTCCTGTTGTGATTCCAATATGGTTCCTGGCAATCATATTCCCTTTCTTTGGTCCCATTAACTCAACTGTTGGATCTCTTCTTGTCAGCTTCACTGTTTACATAATTCCTGCCTTGGCTCACATGATGACCTTTGCTTCAGCACCGGCTAGGGAGAATGCTGTGGAGAGACCACCATCAAGGTTAGGAGGTTGGGTAGGATTGTACTCCATGAACGTGTTTGTGGTGGTGTGGGTTTTGGTGGTAGGATTTGGGTTGGGAGGATGGGCAAGCATGATTAATTTCATACACCAAATTGATACGTTTGGGCTATTTACAAAGTGCTATCAGTGTCCCCCTCACAAGGCT
>gnl_Phavu_v2.1_Phvul.009G120700.2
ATGGCATCGGAGAAAGAGGTTGAAACTGTAATAGTTGGGAACTATGAAGAAATGGAAAGTGAAGGGAAGCCTAGGGATATAAAATCCAAGTTATTAAGCTTCTTGTGGCATGGTGGTTCAGTTTATGATGCTTGGTTTAGCTGTGCTTCCAACCAGGTGGCTCAAGTTCTGCTTACGCTGCCTTACTCATTTTCCCAGCTGGGAATGCTTTCTGGCACCCTTTTTCAACTCTTCTACGGCTTGCTGGGCTGCTGGACTGCTTACCTCATTAGCACACTCTACGTTGAATACAGAACCAGAAAAGAGAGAGAAAAATTTAATTTCAGGAACCATGTCATCCAGTGGTTTGAGGTTCTTGATGGGCTCCTCGGGAAGCACTGGAGAAACGTTGGTTTGGCCTTCAACTGCACATTTCTTCTTTTTGGGTCTGTTATCCAACTCATAGCCTGTGCAAGCAACATATATTACATAAATGATAATTTGGATAAGAGGACTTGGACTTATATCTTTGGAGCATGCTGTGCCACCACTGTATTTATCCCTTCCTTCCACAACTACAGAATCTGGTCCTCTCTTGGCCTCCTCATGACCACTTACACTGCTTGGTACCTCACTGTTGCCTCTCTCCTCCATGGCCAGGTGGAGGGGGTTAAGCATTCAGGTCCGACTAAATTGGTTCTATATTTTACGGGGGCCACAAACATTCTCTACACATTCGGGGGACATGCCGTTACTGTGGAGATAATGCATGCGATGTGGAAGCCTAAGAAATTCAAGTCCATATACTTACTGGCTAGCTTGTATGTACTGACACTGACGCTTCCATCGGCAGCAGCAGTATACTGGGCATTTGGAGACATGCTTCTTGATCACTCCAACGCTTTTTCTCTCCTTCCAAGGTCACCCTTCCGTGACATGGCTGTCATTTTAATGCTCATCCACCAGTTCATAACATTTGGGTTTGCATGCACGCCACTGTATTTGGTGTGGGAGAAAGCAATAGGGATACACGAGTGTAGGAGCCTCTGCAAGCGTGCTCTTGCCAGATTACCAGTGGTCATCCCCATATGGTTTCTCGCCATAGTCTTCCCCTTCTTTGGGCCCATCAACTCCACCGTTGGATCTCTTCTTGTCAGCTTCACCGTTTACATCATTCCCGCCCTCGCTCACATCTTCACCTTCAAATCACCCGCTGCTCGACAGAATGCGGTGGAGCAACCTCCGAAGTTGGTGGGAAGATGGGCAGGTATAATGGCAAGTTTGGTGCCGCCAGGTGGAAAGAAAGATTATTTTCGAGAGCTTCGCCTGAAGCGGCAAGCTCAGATGGCCGCGAGGGGGGATACGCCGGGAGGATCGGGTACACCGAATGCCGAGGCTGCTATCCCCATTACTATAGTGCCAGCTGCCGAAGTCGACCGCCCGACCAACCCAAAGAAACGAAAAGAAGACCATGGCAAGGATCGTGGCAAGTCTTCTCGGCGCCATGGGGAGCGCTCTTCATCTGGAAGGTCTCCTAAGAGGGGCCGATTGCCTAGGAGACCGGGTTCAAGTGGGCCTGACTTTCTTGGACACGATCTTAATGTGGCCGAGAAGGTGAACATCATGCTGAATCCTTACCAGCAAGATGCGTATCTGTCGGCACGCCCTGCTCAAGTTCATGACGCCTTCATGGAGTTGTGTTCTAGGACCTTGGTACTCGGCAAACGGATGGCGTCCGATTTGATGAAGAGGGACAAAAATGCAGCCGAGGTGGAGGGGCTCCGAACTAAGCTGAATGAGTCCTCGGCCAGCTTGAAAACAAAGTTGACCGAGAATGCTACACTTGTGGCTCAGAAGGAAGCTCTAGAGGCTGAGGTGGCGATGTGGAAAGAGAAGTCCGAACTGGCCGAGAGGGCTGGTAGAGAGGTTGCCGAGAAGGCTGATAACGAAGTGAAGGGCTTAAAGGACAGCCTCTTGGACATGGCCCATACCAACCATCGAGCCGAAGAGAAGATAGAGAAGCTGCTGAAGGAACTAGAGGTGGCCGAAGATAGCGTCATGGAGGAACATGAACTTGGCTTTAAGAAAGCCCTTCGGCAAGCAGCCTTTTTCTATAATGTTCCCTTGGATGAAGGGAAATTTGATGTTGACAAGGACTTCTACGAAGGCCAACTCATGCCGCTAGATCAAATCCCAAGCTCACCTCAAGTGCTAGCTCCCCCGACAGCTTCAGAGGTCGAACACCTAGAGCCCGATAGC
>gnl_Phavu_v2.1_Phvul.011G034000.1
ATGGCATCGGATAAGGTGGTTGAAACAGTAATAGCAGGGAACTACGTGGAAATGGAAACCGAAGGAAAGCCAAAGGACGTAAAATCCCAGTTATCTAGCTTCTTGTGGCACGGTGGTTCTGCTTATGATGCTTGGTTCAGCTGTGCTTCCAACCAGGTGGCTCAAGTGCTGCTTACGTTGCCATACTCATTTTCCCAGCTGGGAATGCTCTCTGGCATACTTTTTCAACTCTTATACGGTTTACTTGGCAGCTGGACGGCTTACCTCATTAGCATACTCTACGTTGAATACAGAACAAGAAAAGAGAGAGAAAAAGTTAACTTCAGAAACCATGTCATCCAGTGGTTTGAGGTTCTAGACGGGCTCCTCGGGAAGCACTGGAGAAACGTGGGTTTGGCCTTTAACTGCACATTTCTTCTGTTTGGATCTGTCATACAACTGATAGCTTGTGCAAGTAACATATATTACATAAATGACAACCTGGACAAGAGAACTTGGACTTACATCTTCGGAGCTTGCTGTGCCACCACTGTCTTTATTCCTTCCTTTCACAACTACAGAATCTGGTCCTTTTTGGGCCTCCTCATGACCACTTACACTGCTTGGTACCTCACAGTTGCCTCTCTCCTTCACGGTCAGACGGAAGGAGTTAAGCATTCGGGTCCGACCAAATTGGTTCTATATTTTACGGGGGCCACAAACATTCTCTACACATTTGGGGGACATGCTGTTACTGTGGAGATAATGCACGCGATGTGGAAACCTCAAAAGTTCAAGGCTATATATCTGCTGGCAACCCTGTATGTGCTGACACTGACGCTTCCATCTGCAGCAGCAGTGTATTGGGCATTCGGAGACATGCTTCTTAATCACTCCAATGCTTTTGCTCTCCTCCCAAAATCACCCTTCCGTGACATGGCTGTCATTTTAATGCTCATCCACCAGTTTATAACATTCGGGTTTGCATGCACCCCATTATACTTCGTGTGGGAGAAAGCAACAGGGATGCATGAGTGCAAGAGCTTATGCAAGCGTGCTTTGGTGAGATTACCAGTGGTGATCCCCATATGGTTCTTGGCCATCATCTTCCCCTTCTTTGGCCCCATCAACTCCACCGTTGGCTCTCTCCTTGTCAGCTTCACCGTTTACATCATCCCTGCCCTCGCCCACATCTTCACCTTCAAATCATCCTCTGCTCGACAGAATGCGGTGGAACAGCCTCCCAAGTTTGTTGGAAGATGGGTTGGAACCTTTATCATCAACTCGTTTGTGGTGGTGTGGGTCCTAGTGGTGGGCTTTGGATTTGGTGGGTGGGCCAGCATGGTTAACTTCGTACACCAGATTGACACGTTTGGACTCTTCACGAAGTGTTACCAATGCCCTCCACCGCTTCTGCCGCCACAACAGCTGAATGCCACCGCGCCTTCGCCGCTTCACCACCCTCATCACGGCCAC
>gnl_Phavu_v2.1_Phvul.008G106300.1
ATGGAAACAATGTTGCCTCAGAAGCAAGCAGAGGAAGCAATAGTGGCAAGCCTTAACGAGACAGAGAGTGAAGTGGGGGGAGTGAGGGAGGAAGAGAAAGAGTTGCAAGACCACTCCATGTTCAGTCTCAAGAGCATACTCTGGCATGGAGGCTCTGTTTGGGACGCATGGTTCAGCTGTGCTTCAAATCAAGTGGCTCAAGTGCTGTTGACACTTCCCTGTTCTTTCTCTCAACTTGGAATGGTATCAGGGATCTTGCTTCAGATTTTCTATGGAATCATGGGAAGTTGGACAGCGTATATAATAAGTGTCCTCTACATGGAGTACCGTGCCAGAAAGGAAAAAGAAAATGTCAGTTTCAAGAACCATGTCATTCAGTGGTTTGAAGTGCTTGATGGGTTGCTGGGTCCGTATTGGAAAGCGGTGGGGTTAGCCTTCAACTGTACTTTCCTTCTCTTTGGATCTGTGATTCAGCTTATAGCATGTGCAAGTAACATTTACTACATAAATGACCACTTGGATAAACGGACTTGGACTTACATCTTTGGAGCTTGCTGTGCCACCTCTGTGTTCATACCCTCCTTCCACAATTACCGTATTTGGTCTTTTCTTGGACTTGGAATGACCACTTACACTGCTTGGTACATGGCTATAGCAGCTCTCATTCATGGCCAGGCAGAAAATGTGACTCACACTGGTCCAAAAAAGCTAGTGCTGTACTTTACCGGAGCCACCAACATACTGTACACGTTTGGTGGACATGCAGTTACTGTAGAGATTATGCATGCCATGTGGAAGCCACAGAAGTTCAAGTACATATACTTGCTGGCCACTTTGTACGTTTTCACACTAACGATTCCTTCTGCTGCTGCTGTTTACTGGGCTTTTGGTGATGAACTTCTCAATCATTCCAATGCCTTCTCTCTCCTCCCCAAAAATGGATTTCGTGATTCTGCTGTAATCCTCATGCTCATTCACCAGTTCATCACTTTCGGTTTCGCTTGTACTCCACTGTACTTTGTCTGGGAGAAGGTAATTGGGATGCATGACACAAAAAGCATTTGTCTAAGGGCACTTGCAAGGTTGCCAGTGGTGATACCAATATGGTTTTTTGCCATAATCTTCCCTTTCTTTGGACCCATCAACTCTGCAGTTGGAGCTCTGCTGGTTAGTTTCACTGTCTACATCATCCCCGCCTCAGCACATATGCTCACTTACAGAAAAGCCTCTGCAAGACAGAATGCTGCCGAGAAGCCTCCTTTCTTTATGCCAAGCTGGACTGCAATGTATCTGTTCAATGCATTCATTGTGGTGTGGGTTTTGGTGGTTGGGTTTGGGTTTGGAGGATGGGCCAGCATGTCCAACTTCATCAGGCAAATTGACACTTTTGGACTCTTTGCCAAGTGCTACCAATGCAAGTCCCCAACTCCACCAGCCATGGCAGCAGCACCACCCCCTCACCACCATCAACAC
>gnl_Phavu_v2.1_Phvul.008G225300.1
ATGTTACCCCAGAAGCAAGGTGAAGAAACCATGATGTCAAGCCTCAATGAAACTGTTGAGCGTGAAGAGAGAGAGGATGAGAAGGTGGGTGGTTCACATTCCAGTCTGAGAAGCTTTCTGTGGCATGGTGGATCTGTTTATGATGCATGGTTCAGCTGTGCTTCAAATCAGGTTGCGCAGGTTCTGCTAACACTGCCATACTCTTTCGCTCAGCTGGGAATGCTTTCTGGCATCATATTCCAAGTCTTCTACGGAATAATGGGAAGTTGGACTGCTTATTTGATTAGCATTCTGTACATCGAGTACAGGAGCAGAAAAGAGAAAGAGAATGTCAGCTTCAAAAACCATGTCATTCAGTGGTTTGAAGTGCTGGAAGGTTTACTAGGTCCATACTGGAAAGCCATTGGCTTGGCCTTTAATTGCACTTTTCTCCTCTTTGGATCTGTCATCCAGCTTATAGCTTGTGCAAGTAACATATACTACATAAATGACCACTTGGACAAGAGGACCTGGACTTACATATTCGGAGCATGCTGCGCGACAACAGTGTTTGTACCTTCATTTCACAACTACAGGATTTGGTCTTTCCTTGGTCTTGGCATGACCACGTACACAGCCTGGTACTTAACCATAGCAGCCATCGTTCATGGCCAGGTTGAAAATGTGACTCACACGGGCCCCAAAAAAATGGTTTTGTATTTCACGGGAGCCACCAACATTCTCTACACTTTCGGCGGGCACGCCGTCACAGTGGAAATCATGCATGCAATGTGGAAACCTCAAAAGTTCAAATATATCTATCTTTATGCGACTCTTTTTGTATTCACACTCACCCTACCATCTGCCATTGCCGTTTACTGGGCCTTTGGTGACCAACTCCTGGACCACTCCAATGCCTTCTCTCTTCTCCCCCGCTCTGGTTGGCGTGACACAGGTGTCATCTTAATGCTGATTCACCAGTTTATCACTTTTGGATTTGCTTGCACACCATTGTATTTTGTGTGGGAGAAAGTGATAGGAATGCATGACACAAAGAGCATATGTTTGAGGGCACTTGCAAGGTTGCCTGTGGTGATACCAATATGGTTTTTGGCTATTATTTTCCCTTTCTTTGGCCCTATTAACTCTGCTGTGGGAGCTCTTTTGGTTACCTTCACCGTCTATATCATCCCTGCTTCTGCCCATATGCTCACTTACAGGTCTGCTTCTGCAAGACAGAATGCTGCTGAGAAATTGCCCTTCTTCGTCCCAAGCTGGACGTTAATGTATGTGATCAATGCATTTGTGGTGGTGTGGGTTCTAGTGGTGGGATTTGGATTTGGAGGGTGGGCTAGCATGACAAACTTCATCAAACAGGTTGACACATTTGGACTCTTCGCCAAGTGCTACCAGTGTCCCCCGCACAAAACAGCAGCTTCCAACCAAACACTGCATCAC
>gnl_Phavu_v2.1_Phvul.001G241500.1
ATGTCGCGCCAGAAGCAAGCTGAAGAAGCCATGGTGTCGAGCCTCACCCAAACGGTTGAGCGTGAAGAGGGAGAGGAAGTCAAAGGAGAGACGTCACATTTTAGCTTCAAAAATGCTCTCTGGCATGGTGGTTCTGCCTATGATGCTTGGTTCAGCTGTGCCTCAAATCAGGTTGCCCAGGTTCTGTTGACTCTGCCTTACTCTTTCTCACAGCTGGGGATGGTTTCAGGGATCATATTCCAAGTGTTGTATGGCTTGCTTGGGAGTTATACTGCTTATTTAATTAGCATTCTGTACATTGAGTACAGAAGCCGGAAAGAGAAAGAGAATGTCAGCTTCAAAAACCATGTCATCCAGTGGTTTGAAGTGTTGGAAGGCTTGCTGGGTCCATACTGGAAAGCCATTGGACTGGCCTTCAATTGCACTTTTCTCCTCTTTGGATCTGTCATCCAGCTCATAGCTTGTGCCAGTAATATATACTACATAAATGACCACTTGGACAAGAGGACTTGGACCTACATATTTGGGGCATGTTGTGCCACCACAGTGTTCATTCCATCATTCCACAACTACAGGATATGGTCCTTCCTTGGTCTTGGCATGACCACATACACTGCTTGGTATTTGACCATCGCAGCACTTGTTCATGGCAGGGTTGAGAATGTGACTCATTCGAGCCCAAAAAAGTTGGTTTTGTATTTCACAGGCGCCACCAACATACTCTACACTTTCGGCGGGCACGCCGTCACAGTGGAAATCATGCATGCAATGTGGAAGCCTCAGAAGTTCAAATATATATATCTTTATGCTACATTTTATGTGTTCACCCTCACTCTACCCTCTGCTATTTCGGTTTACTGGGCCTTTGGTGACCAACTTTTGGATCACTCCAATGCCTTCTCACTTCTCCCACGCACTGGCTGGCGTGACGCTGGTGTCATCCTAATGCTCATTCACCAGTTCATAACATTTGGGTTTGCTTGTACGCCATTGTATTTTGTGTGGGAGAAAGTGATCGGAATGCATGACACAAAGAGCATATGCTTGAGGGCTCTAGCCAGGTTGCCTGTGGTGATACCAATATGGTTTTTGGCTATTATTTTCCCTTTCTTTGGACCCATCAATTCAGCTGTTGGGGCCCTTTTGGTCAGCTTCACCGTTTACATCATTCCTGCTTCTGCTCATATGCTTACCTTCAGATCTGCCACTGCAAGACAGAATGCTGCAGAGAAATTGCCCTCCTTCATTCCAAACTGGACGGTGATGTATGTGGTGAATGCACTTGTGGTGGTGTGGGTTCTGGTGGTGGGCTTTGGGTTTGGAGGGTGGGCCAGCATGACAAACTTCATCAAACAGGTCGACACATTTGGGCTATTTGCCAAGTGCTACCAGTGTCCACCCAAACTCACTAACCACACCCTGCATCAC
>gnl_Phypa_v3.3_Pp3c22_23050V3.1
ATGGACTCTCATTCCGGCAACGGGAGAAGTAATGGTGTCGTCGACAAGGGTGAAGAGCTTGAGAACGGGATCTCGGTTGCCGACGGTGTCCATGACCACACAGGTGGTCATGGACGAGGATCGTTCATCAAGAAGGTGGTGTGGCATGGAGGCTCTGTCTACGATGCTTGGCTCAATGCCGTCTCGGCTCAGGTGGGACAAGTTATTCTATCGATGCCGACTTCTTACGCTCAAATGGGCTTCAAACTGGGGCTGTTCTTCCATTTTTTCTACGTGATAATCGGTGTGTATACGTGCTACCTTCTGGCGCGCTTGTACGTGGAATACCGAGCTCGGAAGGAGAAGGAGGGTGTGGATTTCAAGAGGCACGTCATTCAGTACCATGAACTCCTGGGAGCACTTGTTGGACCATGGGCAATGAGAATATCCCTCTTCTTCAACGTTGTCACTGTGGGTGCAGTGTCAGTGGTTCAGATCATCGCATGTGCCAGTAACGCATACTACTTGAACCCCAATCTTAGCAAGCGATCGTGGGCGTTGATTTTCGGAGGACTCTCACTCAGTGTCGACCTACTACCAACGATTCACAATTTTCGTGTCTTCTCATTCCTGGGAGCTTTGACAACAACGTACACTTCATGGTATATGTTGACCGCCGCCATAAGCAGAGGGCAATCTCCTGGCGTGAAGCATTCAGCTCCCATCAATGTCGAGTCCTTCTTCACAGGCACAACCAATATTCTGTTTGGTGCAGGAGGACATGCAGTCACCATAGAAATCATGCACGCAATGTGGAAACCTGTGAGATACAAATACGTCTACTTAGCCTGCACAATTTATGTGCTATTCATCACCGTGCCGCACTCTTACGCCCTCTACTGGTCGTTCGGTGATGAGCTCCTGCTAAAGAACAATGCCTTGGGCATTTTGCCGAACTCCTACGCACGCGACACGGCTCTCGTCTTCATGATCATCCACCAGATCGTAGCATTTGCGCTCTACATCATGCCCCTGAACTTCATCTGGGAGAAGTTCTGGGGAGTTCACCAGTCCCACTACGTGAAGAGAGTGTTGGTTCGACTCCCGCTCGGCTGTGTGCTATGGCTGCTCGCCCTCATGTTCCCTTTCTTCGGCCCACTCAACTCCCTCATCGGGTCCCTCTTCATGACCTTCTCCGTGTTTATCATCCCTTCCATCGTCTACACCATTACATTCTGGACGCCAACAGCTCGGGAGAATGCCGCCGAGCAACCTGGCAAGGTGAGAAAAGCAATAGGCTGGTGGGGAATGGTGACACTAAACTTCACCGTGATTGTGTTGATCGCTGTGTTGGGAGTGGGATTCGGCAGCTACGCCAGTTTCAGCAACATCATTCGGCAAGTTGAGAACTTCGGCATCTTCCAGGCGTGCTATCAGTGCAAACTC
>gnl_Phypa_v3.3_Pp3c9_3590V3.1
ATGGCAAACAGTGTAACGGACAAGCCGCCCTCGCATGCTGGAAACTACAGCGAAATGGAGTTGCAGAACCAGAGGCTGGAGAGCGATCGAAACATTCCGGACCCCTCCATGAAGGGCAAGATCAATCGTCTCCTGTGGCACGGGGGAAGTGTCGGCGACGCGTGGTTTAGCGCTGCCTCCAATCAGGTCGCTCAAGTGTTGTTAACATTGCCCACTTCTTTCGCCCAACTGGGATATGGCTCGGGAGTCGCGTTCCAAGTCTTTTATGGAATCGTTGGGTGCTGGGCTTGCTACATGATCTCTTGGTTGTACATGGAGTACCGCATCCGCAAGGAGAGAGAGGGCCACAACTTCAAAAACCACATCATTCAATGGTTTGAGGTGTTGGATGGTCTACTAGGATCTCGTTGGAAATGGGTAGGCCTCACATTCAACTGTACATATTGCCTGTTTGGAGCTGTGATTCAACTGATAGCATGTGCGAGCAATACATTTCTGATCAATGATCATATAAACAAGCGAGAATGGACGTATATTTTCGGAGCCGTCTCGATGTTGACCATCTTCATTCCATCGTTTAAGAACTACCGCATTTGGTCCTTCTTCGGACTCATTATGATCACTTACACAGCGTGGTATATGACGATTGCATCCATCATATATGGCCAGACCTCTGGCGTAACGCACAATGGCCCCGTGTCGAGGGTTTTATACTTCACGGGAGCAACCAACATTCTCTACACCTTTGGAAGCCACGCTGTGACAGTGGAGATCATGCACGCCATGTACAAACCCAGCAAGTTCAAGTACGTTTTCCTGTTGGCGACGCTGTACGTGTTCACGCTGACAATCCCCTCCGCAGTGGCAGTGTACTGGGCCTTCGGAGATACACTTCTCACGCACGCCAACGCCCTGTCGCTGCTCCCACGAAGCGCCGCGCGCGATGTGGCGGTAGTGCTGATGCTCATACACCAGTTCATCACGGTGGGGTTCGCGGTGACGCCATTGTACATCATGTGGGAGAAGATGTTGGGGGTTCACCGCAGCAGCAGGGCGTGGGTGGTGAGGGCGCTGTGCCGTGCACCGGTGATGGTGCCCATCTGGTTCTTCGCCATCGCGTTTCCGTTCTTCGGGCCCATCAACTCCATGGTCGGCGCGCTGCTGGTGACGTTCACGGTGTACATCATCCCGTGCGTGGCTCACATGGCGTTCTATCGCTCCGCCGCCTCGCGACAGAGCTCTGTGGAGAAGCCGCCACGTTTTCTTCCGAGTTGGACGGCTGTGTACGGAGGAAACATAGTGTTATGTGTGTGGATTTTGGTGGTTGGCCTTGGCTTTGGAGGGTGGGCGAGTGTCACTAACTTCATCAAGCAAATTGAAACGTTTGGCATTTTTGCTGAATGCTATCAATGTCCTGTTAAGTCTGTTCATAGTGTTGCAAATGTCTCTTATCACACA
>gnl_Phypa_v3.3_Pp3c9_620V3.1
ATGGGAACGAGGGAGGGAGGACTAGTGGGGAACTATGGGGAGATGGAGGAGCAGAACCAGAAGCTGGAATCGCTGCAGGATGGCCCTTACGACGTGTCCATGAGTGGGCAGATGAAGCGCCTGCTTTGGCATGGTGGCTCCGTCTGGGATGCCTGGTTCAGCGCCGCCTCCAACCAGGTCGCGCAAGTGCTGCTGACGCTGCCCTACTCCTTCGCACAGCTCGGGTTTGCCTCCGGAATTGCGTTCCAGTTTTTCTACGGTGTAATCGGCTGCTGGTCTTGTTACATGATTACCTGGCTCTACGTCGAGTATCGGACGCGGAAAGAGAGGGAGGGGGTCATCTTCAAGAACCACGTCATTCAGTGGTTCGAGGTCTTGGATGGGTTGCTGGGTCGCAACTGGAAGATAGTCGGTCTTGTTTTCAACTGCACCTTCCTTCTCTTTGGAGCAGTCATCCAGCTCATTGCCTGCGCCAGTAACATCTTCTTGATTAACGATCATTTGAACAAGAGAGAATGGACCTACATATTCGGAGCCTGTTGCATGCTTACTGTTCTGGTACCATCGTTCCGAAACTACCGACTGTGGTCTTTCTTCGGCCTCATTATGATCTCCTACACAGCTTGGTACATGACTATTGCTGCTCTTGCCCATGGCCAGGTTGCCAATGTTGTTCATTCTGCTCCAACGACCAAGGTCTTGTACTTCACAGGAGCAACCAATATTCTGTACACCTTTGGTGGTCACGCTGTTACTGTAGAGATTATGCACGCGATGTACAAACCCGTGAGGTTCAAGTTTGTGTATGTGTTTGCAACACTGTATGTGTTCACTTTGACGATCCCTTCGGCTGTGGCCGTGTATTGGGCTTTCGGTGACGACCTCCTCAAACACTCCAATGCACTTTCCTTGCTTCCGAGGACCATGGCTCGTGATGTTGCAGTTGTTCTTATGCTCATTCACCAGTTTATCACTGTTGGCTTTGCTGTTACTCCACTCTACTTCGTGTGGGAGAAGATGATTGGCATCCACAATACGAAGAGCCTTCTCCTAAGAGCAGTGTCGCGAATGCCAGTGATATTACCTGTTTGGTTCTTCGCTATTGCGTTTCCGTTCTTCGGACCCATTAACTCCACGGTCGGAGCCCTTCTGGTTACCTTCACAGTATACATTATCCCTTGTGTAGCTCACATGGTTGTGTATCGCGCTGCAACAGCTCGCCAGAACGCGGTGGAAAAGCCTCCTTTCTTCATGCCCAGCTGGGTAGGAGTCTACCTGGTGAACATATTCATCGTGGTGTGGATCATTGTGATTGGAATTGGCTGGGGAGGCTGGGCCAGTGTCACCAATTTCGTTCAACAGATCGACACGTTCGGCGTCTTCGCACCTTGTTACCAATGCCCACCGCGAGCTCCCGTTGCCGCAACTCCACCTAAATTGCATGCT
>gnl_Phypa_v3.3_Pp3c15_640V3.1
ATGGGGACGACGGAGGGAGGATTGGTGGGGATGTATGGGGAAATGGAGGAGCAGAACCAGCGGTTGGAATCGCTGCAAGAGGGCCCTCACGATGTCTCGATGAGTGGAAAGATGAAGCGGCTCCTGTGGCATGGCGGCTCCGTCTGGGATGCCTGGTTCAGCGCCGCGTCCAACCAGGTCGCGCAAGTACTTCTGACGCTACCATATTCTTTCGCCCAGCTCGGATACGCCTCTGGGGTAGCGTTCCAACTTTTCTACGGCGTCGTCGGCTGCTGGTCGTGTTACATGATCACTTGGCTCTATGTTGAGTATCGGACTCGGAAGGAGAGGGAGGGGGTCATCTTCAAGAATCATGTCATTCAGTGGTTCGAGGTTTTGGACGGCTTGTTGGGTCGTAACTGGAAGATTCTTGGGCTTGTCTTCAATTGCACCTTCCTTCTCTTCGGGGCGGTGATCCAGCTCATTGCTTGCGCAAGCAACATCTTTCTGATCAACGATCATTTGAACAAGAGGGAGTGGACTTACATCTTTGGGGCCTGTTGCATGCTCACTGTGCTGGTGCCATCGTTCCGAAACTACCGGCTCTGGTCGTTCTTCGGCCTCATTATGATCTCCTACACAGCTTGGTACATGACAATTGCTGCACTTGCCCATGGCCAGGTTGCCAATGTCGTCCATACGGCGCCGACAACGAAGGTCTTGTACTTCACAGGAGCAACCAACATTCTGTATACTTTCGGTGGCCACGCTGTTACTGTAGAGATCATGCACGCAATGTATAAACCGGTGAAGTTCAAGTACGTATATGTGTTAGCGACACTCTACGTGTTCACCTTGACCATCCCTTCTGCCGTGGCCGTGTACTGGGCTTTCGGTGACGACCTTCTTAGGCACTCCAACGCACTGTCCTTGCTTCCGAGGACCATGGCTCGTGACGTAGCTGTTGTTCTGATGCTCATTCACCAGTTCATCACTGTTGGCTTTGCCGTCACTCCATTGTACTTCGTGTGGGAGAAGGTGATCGGGATTCACAACACGAAGAGTCTTCCCTTGAGAGCGGTATGCCGAATGCCGGTGATACTACCAGTGTGGTTCTTCGCCATTGCATTCCCATTCTTCGGACCCATTAACTCCACCGTTGGAGCCCTTCTGGTTACTTTCACCGTCTACATCATCCCCTGTGTCGCTCACATGGTCGTGTACCGCGGTGCAACAGCCCGCCAGAATGCGGTTGAGAAGCCGCCCTTCTTTCTGCCCAGTTGGACTGGAGTCTACCTCATCAACATATTCATTGTGGTATGGATTATTGTGATCGGCATTGGCTGGGGTGGATGGGCTAGCGTCACCAACTTCATTCAGCAGATTGACACCTTCGGTATCTTCGCACCTTGTTATCAGTGCCCACCTCGAGCACCGGTTGCTGCAACTCCTCCCAAACTGCATGAT
>gnl_Phypa_v3.3_Pp3c6_27190V3.1
ATGGCGAGCGAGGAGAGGCTGTCGGGTAGTTATGGCGAAATGGAGGAGCAAAACGAGAGGCTGGAGTCTGAAATCTTCAACATCCCCGATCCGTCAGTGAAAGGACGAGTGAATGGGTTCTTGTTCTATGGAGGATCTGTCTACGATGTCTGGTTTAGCGCTTGCTCTAATCAGATTGCCCAAGTGCTGTTGACATTGCCGACGTCCTTCGCTCAACTGGGGTATCCTTCAGGAGTGGCATTGCAACTATTCTACGGAATCGTGGGATGCTGGGCGACCTACATGATAACATGGCTGTACATGGAGTATCGATCACGGATGGAGCGAGAGGGACACACTTTCAAGATACATATCATACAGTGGTTTGAAGTGCTGGACGGGTTGCTTGGGAGAAAATGGAAATTCCTGGGTCTGGGATTCAATTGCGTGTACCTCCTTTTCTCGGCCATCACCCAGCTCATCGCTTGCGGAAGCAACATATTTTTGTTGAACAATGATCTGAACAAGCGAGAGTGGACGTACATTTTCGGTGCTTGTTGTTTGGTGACAATTTTCATACCTTCGTTTCGGAATTACCGCCTGTGGTCATTTTTTGGAGTGGTTACGATTACATATACGTCCTGGTATATGACAGTCGCTGCCCTCTTTTATGGTCAGGCGCCGGGAGCAACTCACGATGGGCCCAATTCATTACTCCTATACTTTACAGGGGCTACCAACATTCTGTATACATTCGGAAGTCATGCTGTCACAGTGGAAATCATGCATGCCATGTACAGACCCGTGAAATTTAAGTACGTATACTTGTTTGCAACGCTCTACATCTTCACGCTGACCATCCCCTCGTCTATGGCGGTCTATTGGGCATTCGGAGATTCTCTGCTAGTGAACGCAAATGCGCTCGCGCTGCTGCCCAAGTCCGCTGCTCGAGACGTTGCCGTCCTTCTCATGCTCATTCATCAGTTCATAACGGTGGGATTTGCGGTCACGCCGCTCTATTTTGTGTGGGAGAAGATCCTGGGTGTGCACCAGACCACGAACATGCTCCTCCGAGCAACATGTCGGGTGCCTGTTATCTTACCGATTTGGTTCTTCGCCATCGCCTTCCCTTTCTTCGGTCTTATAAATTCAGTGGGAGGCTGCTTACTCGTCACGTTCACTGTGTATATAATTCCCTGCCTTGCGCACATAGTTTACTTCAGCAACTCGTCCCTCCGAGCGCCTAGCGTTGAGAAGCCACCGTTCTTTCTCCCCACCTGGACGGCTGTGTATGTCGTTAATATCTTCGTGATCGTGTGGATTGTTGCGGTGGGCGTCGGCTTCGGTGGATGGGCGAGTGTTTCCGTTTTCATCAAACAGGTTCAAACATTTGGAGTGTTTGCTAAGTGCTATCAGTGTCCAGAGGCCAGT
>gnl_Pinta_v2.0_PITA_000027738-RA
ATGGAGACTGTTAAAGATATGGAAATGCAATCAGAAAAAAATGAGATCACAAGTAACATTAGAAATGACATGGCTCCCATGGAAGTTGCCACACATTTAGATGAGAATGCGGGGAATTCGTCACATGCAAAGCCTGGATTAAAAGCATGGGTGCAGAAAGCTTTGTGGCATGGTGGTTCCAATTATGATGCTTGGTGTAATGCTGTTTCTGGTATCTGGACTTGCTACATGCTTTCATGCCTCTATTTGGAGTACCGAGCTCGTAAGGAAAAAGAAGGTGTCAACTTCAAGAAGCATATTATCCAGTACCACGAGGTCATGGGCTACTTGGTTGCACCTTGGCTCAAGGGGGTTTGTCTCTTCTTCAACATTGTGACCATGGCAACTGTGGCTGTTGTACAAATTATTGCATGTGCAAGCAATGCATATTATCTGAATTCGAATTACAACAAAAGAGAGTGGGCACTCATATTTGGCGCCATATCGATGTTAACTGTCCTCCTTCCGTCCTTCGAAAATTTCCGAATATGGTCTATCATTGGTGTGGTGACTACAACATATACAGCCTGGTACATGGTCGTTGCGGGCCTTCTTCACGGCCAGATAGCAAATGTCAAACATTCTGCCCCTGTATCCATGGAGCAGTTTTTCACTGGCACTACCAACGTACTGTTTGCATTTGGAGGCCATGCAATTACCATAGAGATTATGCATGCTATGTGGACTCCAAAGGCATATAAATATGTGTACCTAGCAACGGTGGGGTATGTGATGACAATTACCATGCCACACTGTATAATACTGTACTGGGCATTTGGAGACGAGCTTTTAACCCATTCCAACGCCTTGTCAGTGTTGCCTGCTTCTACCTTCAGAAGCATAGGCTTGGGTTTCATGATTATTCACCAGGCAGTTGCCTTTGGGCTGTACGTGATGCCACTGAACTTCATGTGGGAAAAATTGCTGGGTGTACATCAATCACGTTATCTGGTCAGAATCATAGCGAGGCTCCCGGTGGCAATTGTGCTGTGGTTATTCGCATTGTTGTTTCCTTTCTTTGGGCCTCTTAACAGTGTAATAGGCTCTCTTATTATGAGCTTTTCAGTATATATTATCCCATGTACCGCCTATCTCATTGTCTTCAGGACAAAAGCGTCCCGACAGGGAGGAAAGTGGATGCCAAAATGGAAAGGGATTTTGACCATGAATTTGGGCATTGTCATCCTCGTCGGAGTGCTGGGATTCGGTTTTGGGAGTTGGGCAAGCCTTTCCAACCTGGTTAAACAAGTGAATTCATTTGGAATTCTTGACAAGTGTTATCAATGC
>gnl_Pinta_v2.0_PITA_000062415-RA
GGTATTGAGGACAAATCGCAGGAGCTATTGAATAATAAAAACAACTCTCTCATGGAGGTCACAGAAGGAGGTCAGTATGGATTTAAGGAGAGCACCAACGTGACTGACAAAAGCACCCCATTGCAGTTGAGTACAATAAGTAATGGGACTGTGCAACACTCTGCAACTCCAAACTCTGATGGATTCAAAACTTGGGTACAAAAAGCTCTGTGGCATGGTGGCTCTCGTCATGATGCATGGTTCAATGCTGTATCTGGTCAGGTTGGCCAAGTTATTCTCTCCATGCCATATTCATATTCTCAAATGGGCTTTGGTCTTGGAATCTTCTTCCATCTTCTCTATGCAGGAGTTGGCATTTGGACTTGCTATATGCTGTCATGTCTCTACCTTGAGTACAGATCCCGCAAGGAAAAGGAAGGAGCTGATTTTAAAAGACATGTCACAGAAGGAGGTCAGTATGGATTTAAGCAGAGCACCAACGTGACTGACAAAAGCACCCCATTGCAGTTGAGTACAATAAGTAATGGGACTGTGCAACACTCTGCAAGTCCAAATTCTGATGGATTCAAAACTTGGGTACAAAAAGCTCTGTGGCATGGTGGCTCTCGTTATGATGCATGGTTCAATGCTGTATCTGGTCAGGTTGGCCAAGTTATTCTCTCCATGCCATATTCATATTCTCAAATGGGCTTTGGTCTTGGAATCTTCTTCCACCTTCTCTATGCAGGAGTTGGCATTTGGACTTGCTATATGCTGTCATGTCTCTACCTTGAGTACAGATCCCGCAAGGAAAAGGAAGGAGCTGATTTTAAAAGACATTACCATGAAGTTATGGGATATCTTGTTGGATCTTGGCTGAAGAAGGTTGCTCTCTTTTTCAATATTGTAACCATGGGATCTGTTGCTGTTGTACAAATCATTGCTTGTGCAAGCAATGCCTATTATCTGAACTCCAAGTATAACAAGCGAGAGTGGGCAATCATATTTGGTGGGATCTCCATCCTGACATGCCTCCTTCCATCGTTCCACAATTTTCGAGTATGGTCTATCATGGGAGTAGTTACAACTACTTATACAGCCTGGTACATGCTAATTGCAGGGCTTCTCCATGGCAAGATTCCAGATGTAAAGCATTCTGCTCCACAAGATATGGAGAAGTTCTTCACAGAGAGATTATGCACGCCATGT
>gnl_Poptr_v3.0_Potri.010G191000.1
ATGTCCAATCAGAAACAAGGAGAGGAAGCTATGGTCTCTACCTTCAATGACACTGAGCATGAAGAGAAAGAGGAAGTAAGCAAGGATGAATCCGGTTTTAGGCTTAAAAGCATTCTTTGGCATGGAGGGTCAGTGTATGATGCCTGGTTTAGCTGTGCTTCAAATCAGGTTGCTCAGGTTCTGTTAACACTGCCATACTCTTTCTCTCAAATGGGGATGCTTTCAGGCATAATTTTGCAGATATTTTATGGTTTTCTTGGAAGTTGGACTGCTTACCTTATCAGTGTTCTCTATGTTGAATACCGAAGCAGAAAGGAGAAAGAGAATGTCAACTTCAAGAACCATGTTATACAGTGGTTTGAAGTGCTAGATGGATTACTGGGTCCAACTTGGAAAGCTGTTGGGTTGGCCTTTAACTGCACTTTTCTCCTGTTTGGTTCTGTCATACAGCTTATAGCCTGTGCAAGCAATATCTACTACATAGATGACAAATTTGACAAGCGGACATGGACTTATATTTTTGGAGCTTGCTGTGCCACCACAGTGTTCATTCCTTCGTTTCACAACTACAGAATTTGGTCATTTCTTGGGCTTGGAATGACTACCTACACAGCTTGGTATATGACTATTGCATCTCTTGTTCACGGCCAGGTTGATGGGGTAACTCACTCGGGCCCAGCAAAGGCTGTTCTATATTTTACAGGAGCCACCAATATCCTCTACACTTTTGGTGGGCATGCTGTCACTGTGGAAATTATGCACGCCATGTGGAAGCCTCAAAGGTTCAAGTACATTTATCTACTCGCTACCCTTTATGTGTTCACTTTAACACTTCCATCTGCTGCTGCGACCTACTGGGCCTTTGGAGATCAACTCCTCACTCATTCAAATGCTTTCTCCCTGCTACCCCGCACCGGATGGCGTGATGCTGCTGTTATCCTCATGCTTATCCATCAGTTTATAACATTCGGATTCGCTTGTACACCGTTGTATTTTGTGTGGGAGAAAGTGATCGGTATGCATGATACAAAGAGCATATTGTTGAGGGCATTATGCCGGTTACCTGTGGTCATACCTATATGGTTCTTCGCAATTATATTTCCTTTCTTTGGACCAATTAACTCAGCTGTGGGGGCTCTTTTGGTCACCTTCACCGTCTACATCATCCCTGCTTTAGCTCATATGCTCACTTACCGATCTGCCTCAGCTCGACAGAATGCAGTTGAGAAACCTCCTGTCTTCCTCCCAAGCTGGACAGCCATGTACGTATTGAATGCATTTATAGTGGTATGGGTACTTGTGGTTGGCTTTGGATTGGGAGGGTGGGCTAGTATGTCCAATTTCATCAAGCAAGTTGACACATTTGGTCTTTTCGCCAAGTGCTACCAGTGTCCACCCTCGGCTGCTGCAAAACATCAT
>gnl_Poptr_v3.0_Potri.009G132100.1
ATGGCTACTGATAAGGTCGTGGAGACAGTGATGGTAGGTAACTATGTGGAGATGGAGACTGAAGGGAAGCCTAAGGACTTGAAAGCAAGGTTTTCCAAGTTCTTATGGCATGGTGGTTCTGCTTATGATGCTTGGTTTAGCTGTGCTTCAAATCAGGTGGCTCAAGTATTGCTTACATTGCCTTACTCATTTTCTCAACTAGGGATGCTATCAGGCATCTGCTTTCAGCTCTTCTATGGGTTGCTGGGTAGCTGGACAGCTTATCTAATTAGCGTACTCTATGTAGAATACAGAACAAGAAAAGAAAGAGAGAAGGTGGATTTCAGGAACCATGTCATCCAGTGGTTTGAGGTTCTTGATGGGCTCCTTGGAAAGTATTGGAGGAACGTGGGGCTGGCTTTTAACTGCACTTTTCTTCTGTTTGGATCTGTAATTCAACTCATAGCTTGTGCAAGCAATATATATTACATAAATGATAATCTAGACAAGAGGACTTGGACTTACATCTTCGGGGCTTGTTGTGCTACCACAGTGTTTATTCCTTCATTTCACAATTACAGAATGTGGTCATTCCTTGGCCTCGTTATGACTACTTACACTGCTTGGTACCTCACCATTGCTTCCCTCCTTCATGGCCAGGTGGAGGGTGTTAAGCATTCGGGTCCAACCAAAATAGTGCTATATTTCACTGGGGCCACAAACATTCTCTACACATTCGGGGGACATGCCGTTACTGTGGAGATAATGCACGCTATGTGGAAGCCTCAGAAGTTCAAGGCCATATACTTACTGGCTACTCTGTATGTTCTGACTCTGACACTCCCTTCAGCAGCAGCAGTATATTGGGCATTTGGTGACATGCTTCTCAATCACTCCAATGCCTTTTCTCTTCTTCCAAGATCTCCCTCCAGAGACATGGCTGTCATTTTAATGCTCATCCACCAGTTTATAACATTTGGGTTTGCCTGCACACCACTATACTTTGTGTGGGAGAAAGCAATAGGGATGCATGAATGCAAGAGCTTGTGCAAAAGGGCTGCAGCCAGATTGCCTGTGGTTATTCCCATTTGGTTCTTGGCCATTATCTTCCCATTTTTTGGACCCATCAATTCCACCGTTGGGTCACTCCTGGTTAGCTTCACAGTCTATATCATCCCTGCCCTAGCGTACATGTTCACCTTCAAATCATCTGCTGCAAGAGAGAATGCAGTGGAGCAACCACCAAAGTACATGGGGAGATGGGTAGGGACATACGTGATGAATTCATTTGTAGTAGTGTGGGTGCTAATTGTTGGGTTTGGATTTGGTGGATGGGCCAGTGTTACAAATTTCGTACACCAGATTGATACTTTTGGGCTCTTCACAAAGTGTTACCAATGCCCGCCTCCAACAATGGCGCCATCATTGCCACACCTAAATGCCACGGCAGCTCCTCCACCTCTCCACCACCCACACAACCTTACTCACAGCCCA
>gnl_Poptr_v3.0_Potri.004G172800.1
ATGGCTGCTGATAAGGTTGTGGAGACAGCGATAGTAGGTAACTATGTGGAGATGGAGACTGAAGGGAAGCCTAACGACATGAAAACACGATTTTCTAAGTTCTTATGGCATGGTGGTTCTGTTTATGATGCCTGGTTTAGCTGTGCTTCAAACCAGGTGGCTCAAGTATTGCTTACATTACCATACTCGTTTTCTCAACTAGGGATGGTATCAGGCATCTGCTTTCAGCTCTTCTATGGATTGCTGGGCAGTTGGACAGCTTATCTAATCAGCATACTCTATGTAGAATACAGAACAAGAAAAGAAAGAGAGAAGGTTGATTTCAGGAACCATGTCATCCAGTGGTTTGAAGTTCTTGATGGACTCCTTGGAAAATATTGGAGGAACGTGGGTTTGGCATTTAACTGCACTTTTCTTCTGTTTGGATCTGTCATTCAACTCATAGCCTGTGCAAGCAACATATATTACATAAATGATAATCTAGACAAGAGGACCTGGACTTACATCTTTGGGGCTTGTTGCGCTACCACAGTGTTCATCCCTTCATTTCACAATTACAGAATCTGGTCATTTCTTGGTCTTATTATGACTACTTACACCGCTTGGTACCTCACCATTGCTTCCCTCCTTCATGGCCAGGTGGAGGGTGTTAAGCATTCGGGTCCAACAAAAATGGTGCTATATTTCACTGGGGCCACAAACATTCTCTACACATTTGGGGGACATGCCGTTACTGTGGAAATCATGCACGCTATGTGGAAGCCTCAGAAATTCAAGGCCATATACTTACTGGCTACTCTGTATGTTCTGACTTTGACACTTCCCTCAGGAGCAGCAGTATACTGGGCATTTGGTGACATGCTTCTCAATCACTCCAATGCCTTTGCTCTCCTCCCAAGATCTTCCTCCAGAGACATGGCTGTCATTTTAATGCTCATCCACCAGTTTATTACATTTGGGTTTGCATGCACACCGTTGTACTTTGTGTGGGAGAAAGCGATAGGGATGCATGAATGCAAGAGCTTGTGCAAAAGGGCTGCCGCTAGATTGCCTGTGGTTATTCCCATTTGGTTTTTAGCTATCATCTTCCCATTCTTTGGACCTATCAATTCCTCTGTTGGATCACTCCTTGTTAGCTTCACGGTCTATATCATCCCTGCCCTAGCCCACATGTTCACCTTCAAATCATCTGCTGCAAGAGAGAATGCAGTGGAGCAGCCATCAAAGTACACGGGAAGATGGGTAGGAGCGTACATGATCAATACATTTGTGGTGGTGTGGGTGCTGATTGTTGGGTTCGGATTCGGTGGATGGGCTAGCATGACAAATTTCATACACCAAATTGATACTTTTGGGCTCTTCACAAAGTGTTACCAATGCCCACCTCAGACACTGCCACCACCATTGCCACACCTCAATGCCACAGCAGCTCCTCCGCCCCTTCACCACCCACAAAACCATACTCGCACCCCT
>gnl_Poptr_v3.0_Potri.006G098300.1
ATGCAGTATATATTTTGTCTCATTTTCTGTCTTTTATATGTTTCAGATTTACCGGATTTAGACGTTGCTTTTAGTAAAAAAACGAAGACAATGTTGTCTCAGAAGCAAGCAGAAGAAGCAATAGTATCCAACTATAGCGAGACAGATCAACACGAGGGCAAAGAAGAAGAGAAAGAAGAGAACCACTCCATTTTTAGTGTCAAGAGTGTTCTTTGGCATGGTGGTTCTGCCTGGGATGCCTGGTTCAGCTGTGCTTCTAATCAAGTGGCACAAGTGCTGTTGACACTACCGTACTCTTTCTCTCAGCTTGGTATGCTATCAGGGATATTGCTTCAGATATTCTATGGACTCTTAGGAAGCTGGACAGCTTACCTTATAAGTGTGCTTTACATTGAGTACAGAAGCAGAAAGGCGAAAGAGAACGTTAGCTTCAAGAACCATGTCATTCAGTGGTTTGAAGTGCTTGATGGGTTACTGGGTCCATACTGGAAGGCAGTAGGACTTGCTTTCAACTGTACTTTCTTACTCTTTGGATCTGTAATTCAGCTTATTGCTTGTGCAAGTAATATTTACTACATCAATGACCACTTGGACAAGAGGACTTGGACTTACATTTTTGGAGCTTGTTGTGCCACCACAGTTTTCATACCCTCTTTTCACAACTACCGTATTTGGTCTTTTCTTGGTCTTGGTATGACCACATTCACTGCCTGGTACATGGCCATAGCAGCTTTTGTTCATGGCCAAGGTGAAGGAGTGAAACATTCTGCTCCTACAAAGTTAGTGCTTTACTTCACCGGAGCCACCAACATCCTCTACACCTTTGGTGGACATGCTGTCACTGTGGAAATTATGCATGCCATGTGGAAGCCGCAAAAGTTCAAGTGTATTTACTTGTTAGCTACTCTCTACGTGTTCACACTGACAATTCCGTCAGCTTCCGCCGTCTATTGGGCCTTTGGTGACGAGCTCCTCAACCATGCCAATGCCTTTTCTCTCCTCCCCAAGAATGGATTCCGTGATGCCGCCGTTATCCTCATGCTTATCCACCAGTTCATCACATTTGGGTTTGCGTGTACGCCATTGTACTTTGTGTGGGAGAAGGTAATAGGGATGCATGACACAAGGAGCATTTGCTTGAGGGCACTTGCAAGGCTACCGGTGGTGGTTCCGATATGGTTTTTAGCTATAATATTCCCTTTCTTTGGACCTATCAACTCAGCCGTTGGTGCTCTTCTGGTTAGCTTCACGGTTTACATCATCCCATCTTTAGCCCACATGCTCACTTACAGAAAAGCCTCTGCCAGACAGAATGCTGCAGAAAAGCCGCCTCCCTTTATGCCAAGCTGGACAGCCATGTATGTTATAAACGCCTTCGTGGTGGTGTGGGTGCTGGTGGTTGGTTTTGGGTTCGGTGGATGGGCTAGCATGACAAACTTTGTTAGGCAAGTAGACACATTTGGGCTCTTTGCCAAGTGCTATCAATGCAAGCCACCAGCACCTCCAGCAGCAGCACCGCCACACCATCGC
>gnl_Poptr_v3.0_Potri.016G113600.1
ATGTTGTCTCAGAAGCAAGCAGAAGAAGCAATTGTTTCAAACTACAGCGAGACAGATCAACATGAAGGCAAGGAAGAAGAGGCAGAAGAGAACCACTCTTTGTTTAGTATCAAGAGTGCTCTTTGGCATGGTGGGTCTGTCTGGGATGCCTGGTTTAGCTGTGCCTCCAATCAAGTAGCACAAGTACTGCTGACACTTCCATACTCCTTCTCTCAGCTTGGTATGCTGTCAGGGATTTTGTTTCAGATATTCTATGGGATTGTAGGAAGCTGGACAGCTTACCTCATAAGTGTGCTTTACATTGAGTACAGAAGCAGAAAGGAGAAAGAGAACGTTAACTTCAAGAACCATGTCATACAGTGGTTTGAAGTGCTTGATGGGCTACTGGGTCCATACTGGAAGGCATTAGGACTTGCCTTCAACTGTACTTTCTTACTCTTTGGATCTGTCATTCAACTTATTGCTTGTGCAAGTAATATTTACTACATCAATGACCATATGGACAAGAGGACTTGGACTTACATTTTTGGAGCTTGCTGTGCCACAACAGTTTTTATACCCTCTTTTCATAACTACCGTATTTGGTCTTTTCTTGGACTTGGCATGACCACATATACCGCCTGGTACATGGCCATAGCAGCTCTTATTCATGGCCAAGTAGGAGTCGTCACGCATTCTGCTCCGACAAAGTTGGTGCTTTACTTCACCGGAGCCACCAACATCCTCTACACCTTTGGTGGACATGCTGTCACCGTGGAAATCATGCATGCCATGTGGAAGCCCCAGAAATTCAAGTATATTTACTTGATGGCTACTCTCTACGTGTTCACACTAACCATTCCTTCTGCCACCGCCGTCTACTGGGCCTTTGGAGACCAACTCCTCAACCATTCCAACGCCTTTGCTCTCCTCCCCAGGAATGGTTTCCGCGATGCTGCGGTTATCCTCATGCTCATTCACCAGTTTATCACATTTGGGTTTGCATGCACCCCATTGTACTTTGTGTGGGAGAAGGTGATAGGGATGCATGACACAAAGAGTATTTGCTTGAGGGCACTTGCAAGGCTACCGGTGGTGATCCCAATATGGTTTTTGGCTATAATCTTCCCGTTCTTTGGACCCATTAACTCAGCAGTCGGTGCTCTTCTGGTCAGCTTCACAGTCTACATTATCCCATCTCTAGCCCACATGCTCACTTACAGAAAATCCTCTGCTAGACAGAATGCTGCAGAGAAGCCTCCTTTCTTCATGCCAAGCTGGACCGCCATGTATGTTATCAACACCTTCGTGGTGGTGTGGGTGCTGGTGGTTGGTTTTGGGTTCGGTGGATGGGCTAGCATGACCAACTTCGTTAGGCAGGTGGACACGTTCGGACTCTTCGCAAAGTGCTATCAATGCAAGCCAGCAGGGGCAGCACCACCGCGTCCTCAC
>gnl_Poptr_v3.0_Potri.002G087000.1
ATGGCTTCTGAGAAAGTTGAGACTGTTATTGCTGGAAACTACGTGGAAATGGAGAGAGAAGAGGGGAGTTCCAAGTCTACTAAGAGCAAATTCTCAAATTTTTTATGGCATGGTGGTTCAGTATATGACGCTTGGTTTAGCTGTGCTTCGAATCAGGTTGCACAAGTGCTCCTCACATTGCCCTACTCATTCTCACAACTTGGCTTGTTATCTGGAATCCTGTTTCAACTTTTATACGGCTTGATGGGAAGCTGGACTGCTTACCTTATTAGTGTTCTTTATGTTGAATATAGAACTAGAAAAGAGAGAGAAAAGGTTGATTTCAGGAATCATGTAATTCAGTGGTTTGAAGTTCTTGATGGGCTGCTGGGGAAATACTGGAGGAATATCGGCCTCCTTTTCAACTGCACTTTTCTTGTATTTGGGTCTGTCATTCAGTTAATTGCCTGTGCAAGCAATATCTACTATATAAACGATAATCTAGACAAGAGAACCTGGACCTACATCTTTGGTGCATGCTGTGCAACAACTGTCTTCGTTCCCTCATTTCACAACTACAGAATTTGGTCATTCTTGGGCCTTATGATGACCTCTTATACCGCATGGTATATGACAATTGCTTCCCTAATCCATGGACAGATTGAAGAAGTGAAACACTCAGGTCCAACCACAATGGTTCTGTATTTTACTGGGGCTACCAACATTCTTTATACCTTTGGTGGGCATGCTGTCACAGTGGAAATTATGCATGCGATGTGGAAGCCTCAGAAGTTCAAGCTAATATACTTGATAGCAACACTTTATGTTTTAACCTTGACACTACCATCAGCTTCTGCTGTTTACTGGGCATTTGGGGACTTGCTACTTACTCATTCTAATGCTCTCTCTCTGCTACCGAAGAACGGATATAGAGATACTGCTATAATACTCATGCTAATTCATCAGTTCATAACATTTGGATTTGCATGCACCCCACTATACTTTGTGTGGGAGAAATTCATAAGGGTTCACGACACGAAGAGTGTGTTAAAGAGAGCTCTGGCTAGACTTCCCGTGGTGATACCAATTTGGTTCCTAGCTATCATCTTCCCTTTCTTTGGACCTATCAACTCCACTGTCGGATCTCTTCTTGTCAGCTTCACTGTCTACATAATTCCATCATTAGCACACATGATCACCTTCTCTTCAGCGTCGGCTCGAGAGAATGCTGTGGAGAGACCGCCCCCATTTCTTGGAGGTTGGGTGGGCTTATACTGCGTGAACATTTTTGTGATGGTATGGGTTTTTATTGTGGGATTTGGATTTGGAGGATGGGCGAGCATGCTCAACTTTATACGTCAGATCGATTCATTTGGCCTCTTCACCAAGTGCTACCAGTGTCCTCCCCACAAGGCT
>gnl_Poptr_v3.0_Potri.005G174000.1
ATGGCTTCCGAGAAAGTCGAGACTGTTATTGCTGGAAACTACGTGGAAATGGAGAGAGAAGAAGGGGATTCCAAGTCTACTAAGAGCAAATTCTCAAAGTTCTTTTGGCATGGTGGTTCAGTATGTGATGCTTGGTTCAGCTGTGCTTCGAATCAGGTTGCACAAGTGCTTCTCACATTGCCTTACTCGTTTTCACAACTTGGCTTGTTATCTGGAATTCTGTTTCAACTGTTTTATGGCTTGCTGGGAAGCTGGACTGCTTACCTTATAAGTGTTCTTTATGTTGAGTATAGAACTAGAAAAGAGAGGGAAAAGGTTGATTTCAGGAATCATGTAATTCAGTGGTTTGAAGTTCTTGATGGGCTGCTGGGAAAACACTGGAGGAATGTCGGCCTCTTTTTCAACTGCACTTTTCTTTTATTTGGGTCTGTCATTCAGTTAATTGCCTGTGCGAGCAATATCTACTACATAAACGACAGCCTAGACAAGAGAACATGGACCTACATCTTTGGTGCATGCTGCGCGACAACCGTCTTTATTCCTTCATTCCACAACTATAGAATTTGGTCATTCCTAGGCCTTATGATGACTTCTTATACGGCATGGTATCTGACAATTGCTTCCCTAATCCATGGACAGATTGAAGGAGTGAAACACTCAGGTCCAACCACAATGGTTCTGTACTTTACTGGGGCTACCAACATTCTTTATACCTTTGGTGGGCATGCTGTCACAGTGGAAATTATGCATGCAATGTGGAAGCCACAAAAGTTCAAGCTAATATACTTGATAGCAACACTTTATGTGTTAACCTTGACGCTGCCATCAGCTTCTGCTGTTTACTGGGCATTTGGGGACTTGCTGCTTACTCATTCTAATGCTCTCTCCTTGCTACCAAGGAATGGATATAGAGATACTGCTGTCGTACTCATGCTCATTCATCAGTTCATAACATTTGGGTTTGCATGCACCCCACTGTACTTTGTCTGGGAGAAATTCATTGGGATTCATTACACAAAGAGCGTGTTCAAGAGAGCTCTGGCTAGACTTCCTGTGGTGATACCAATTTGGTTCCTGGCTATCATCTTCCCTTTCTTTGGACCTATCAACTCTGCTGTTGGCTCTCTTCTTGTCAGCTTCACTGTTTACATAATTCCGTCATTAGCACACATGGTCACTTTCTCTTCTGCTTCGGCTCGAGAGAATGCTGTGGAGAGACCACCGCCATTTCTTGGAGGGTGGGTGGGCTCGTATTGCGTGAACTTTTTTGTGGTGGTATGGGTTTTTGTCGTGGGATTTGGATTTGGAGGATGGGCAAGCATGCTCAACTTTATACGTCAGATTGATTCATTTGGTCTATTCACCAAGTGCTACCAGTGTCCTCACAAGGCT
>gnl_Poptr_v3.0_Potri.008G066400.1
ATGTCAACTCAGAAGCAAGCAGAGGAAGCTATGGTCTCAAACAATGACACTGGGCATGAAGAGAAAGAAGTAAGCAATGATGAATCCGGTTTTAGCCTTAAAAGCGTTCTTTGGCATGGTGGGTCTGTCTATGATGCCTGGTTTAGTTGTTCTTCAAATCAGGTTGCTCAGGTTCTGTTAACACTGCCATACTCTTTCTCTCAAATGGGGATGCTTTCAGGCATAATTTTGCAGATATTTTATGGTTTTCTTGGAAGCTGGACAGCTTACCTTATCAGTGTTCTCTATGTTGAATACCGAAGCAGAAAGGAGAAAGAGAATGTCAGCTTCAAGAACCATGTTATACAGTGGTTTGAAGTGCTAGATGGATTACTGGGTCCAGCTTGGAAAGCTGTTGGATTGGCCTTCAACTGCACTTTTCTCATGTTTGGTTCTGTGATACAGCTTATAGCCTGTGCAAGCAATATATACTACATAGATGACAAATTTGACAAGAGGACATGGACTTATATTTTTGGAGCCTGCTGTGCCACCACCGTGTTCATTCCTTCATTTCACAACTATAGAATGTGGTCTTTTCTTGGACTTGGAATGACCACCTACACTGCTTGGTATATGACTGTTGCATCTCTTGTTCACGGCCAGGTTGAAGGGGTAGTTCACTCGGGCCCAACAAAGGCAGTTCTTTATTTTACAGGAGCCACCAATATCCTCTACACTTTTGGTGGGCATGCTGTCACTGTGGAAATTATGCACGCAATGTGGAAGCCTAAAAAATTCAAGTGCATATATCTACTTGCTACCCTTTATGTGTTCACCTTAACGCTTCCATCAGCTGCTGCCACCTACTGGGCCTTTGGAGATCAACTCCTCACTCATTCAAATGCTTTCTCCCTACTACCCCGCACCCCATGGCGTGATGCTGCTGTTATCCTTATGCTTATTCATCAGTTTATAACATTTGGATTCGCGTGTACACCATTGTATTTTGTGTGGGAGAAAGTGATTGGGATGCATGATACAAAGAGCATCTTGTTGAGGGCGTTGTCTCGGTTACCCGTGGTCATACCTATATGGTTCTTCGCAATTATATTCCCTTTCTTTGGACCAATCAACTCAGCTGTGGGGGCTCTTTTGGTCAGCTTTACCGTCTACATCATCCCTGCTTTAGCTCATATGCTCACTTATCGATCTGCCTCTGCTCGACAGGTAAATGCTGAGAAACCTCCTTTCTTCATCCCGAGCTGGACAGCCATGTACGCATTGAATGCGTTTATAGTAGTATGGGTACTCGTGGTTGGCTTTGGATTGGGAGGGTGGGCTAGTATGTCCAATTTCATCAAGCAAGTTGACACATTTGGCCTCTTTGCCAAGTGCTACCAGTGCCCTCCTCCGACTCCTGCAAAACATCAT
>gnl_Prupe_v2.1_Prupe.2G247800.1
ATGCAACCTCAGAAACAAGCAGAGGAGGCCATAGTCTCAAGCTTCAACCAAACTGATCATCATGATGACAGAGAGGAAGAAGAAGGACCAGATCAGCAGTCTGCTTTTAGCCTCACAAGCTTTCTCTGGCATGGTGGCTCCGTCTATGATGCCTGGTTTAGCTGTGCATCAAATCAGGTTGCTCAGGTTCTGCTCACTCTGCCATACTCTTTCTCCCAACTGGGCATGCTTTCAGGCATCATATTCCAAATTTTTTATGGTATTTTGGGAAGCTGGACTGCTTATCTGATCAGTATTCTCTACGTTGAGTACCGAAGTCGAAAAGAAAAAGAAAATGTCAGCTTCAAGAACCATGTCATACAGTGGTTTGAAGTGTTAGATGGTTTACTGGGTCCATACTGGAAAGCCGTTGGATTGGCCTTCAACTGCACTTTCCTTCTCTTTGGATCTGTTATCCAACTCATAGGTTGTGCAAGCAACATATACTATATAAATGACAATCTGGACAAGAGGACATGGACGTACATATTCGGAGCTTGCTGTGCCACCACTGTGTTCATACCCTCTTTCCACAACTACAGAATCTGGTCTTTTCTTGGGCTTGGCATGACCACCTACACTGCTTGGTATATGACCATTGCAGCCATAGTTCATGGCCAGGCTGAGGGTGTAACACACTCGGGACCAAAGAGAATGGTCTTGTATTTCACTGGCGCCACCAACATACTCTACACTTTCGGCGGCCACGCCGTCACTGTGGAAATTATGCATGCAATGTGGAAGCCTCAGAAGTTTAAGTATGTATATCTCTTTGCTACCCTCTATGTATTCACTCTCACCCTTCCATCTGCAACTGCTGTGTACTGGGCCTTTGGGGACCAACTCCTCACTCACTCAAACGCCTTTGCCCTCCTTCCCCGGAATAAATGGCGCGATGCCGGGGTCACCTTGATGCTTATTCACCAGTTTATCACATTTGGGTTTGCTTGTACGCCATTGTATTTTGTGTGGGAGAAAGTCATAGGAATGCATGACACCAAGAGCATATGCTTGAGGGCTCTTGCCAGGTTGCCTGTGGTGATACCAATTTGGTTCTTGGCCATCATATTCCCCTTCTTTGGTCCCATTAACTCAGCTGTTGGGTCTCTTTTGGTGAGCTTCACTGTCTACATCATCCCCGCCTTAGCCCATATGCTCACTTTCAGATCTGCATCTGCTCGTCAGAATGCGGCAGAGAAGCTTCCATTTTTCCTCCCGAGCTGGACGGGGATGTATGTGGTGAACGCATTTATAGTGGTGTGGGTGTTCATAGTCGGGTTCGGATTCGGTGGGTGGGCTAGCATGACCAACTTCATCAAGCAAGTTGACACTTTTGGGTTGTTCGCCAAGTGCTACCAGTGCCCTCCCAAAGTCTCAGCCTCCCCACCAGTACATCAC
>gnl_Prupe_v2.1_Prupe.8G163100.1
ATGGCTGCTTCTGCAGATAAGGTGGTGGACACAGTGATTGTAGGAAGTTATGTGGAGATGGAGACTGAAGGGAAGCCCAAGAGCGTCAAGAGCAAGCTCTCCAAGTTCTTTTGGGATGGTGGCTCTGCTTATGATGCTTGGTTCAGCTGTGCTTCTAATCAGGTGGCTCAAGTTCTGCTTACTTTGCCATACTCATTCTCACAGCTGGGGATGTTATCCGGCATTCTCTTCCAGCTCTTCTATGGCTTGCTGGGCAGCTGGACAGCTTACCTTATAAGCTCCCTCTATGTTGAATACAGAACCAGAAAAGAAAGAGAAAAAGTTGATTTCAGAAACCATGTCATCCAGTGGTTTGAAGTTCTTGATGGGCTGCTTGGAAAACACTGGAGGAACGTGGGCTTGGCATTTAACTGCACATTTCTTCTGTTTGGATCTGTCATTCAACTCATAGCTTGTGCAAGCAATATATATTATATAAATGACAATCTGGACAAGAGAACTTGGACTTACATCTTTGGAGCATGTTGTGCAACCACAGTCTTCATCCCTTCATTTCACAACTACAGAGTCTGGTCCTTTTTGGGCCTTGTTATGACAACTTACACTGCTTGGTACCTCACCATTGCCTCTTTCCTCCATGGCCAGGTTGAGGGAGTGAAGCACTCTGGTCCAACCAAGTTGGTGCTATACTTCACTGGGGCCACAAACATTCTCTACACTTTTGGGGGACATGCTGTTACTGTGGAGATCATGCATGCGATGTGGAAACCTCAGAAGTTCAAGGCCATATATTTATATGCCACCCTGTATGTGCTGACACTGACGCTTCCCTCTGCATCGGCAGTGTATTGGGCATTTGGCGACATGCTTCTTAACCACTCCAACGCCTTCTCTCTCCTCCCAAAATCTCCCTTCAGAGACATGGCTGTCATTTTGATGCTCATCCACCAGTTTATAACATTTGGGTTTGCATGCACACCACTGTACTTTGTGTGGGAGAAGGCCATTGGCATGCATGAGTGCAAGAGCTTGTGCAAGAGAGCAGCAGCAAGATTGCCTGTGGTCATCCCCATCTGGTTCTTGGCCATCATCTTCCCATTCTTTGGCCCCATCAACTCCACCGTAGGATCACTCCTTGTCAGCTTCACAGTCTACATCATCCCAGCTCTGGCCCACATCTTTACGTACAAATCCGCTGCTGCAAGAGAGAATGCAGTGGAGAGGCCACCAAGATTTCTGGGAGGGTGGATTGGTTCGTATACAATCAATGTGTTTGTGGTGGTGTGGGTGTTTGTGGTAGGTTTTGGATTCGGTGGGTGGGCGAGCATCACAAACTTTGTGCACCAGATTGACACATTTGGGCTCTTCACCAAGTGCTACCAGTGCCCTCCACCACCACCACCCATGGTCTTCAACACAACTTCAGCTCCTGCTCCGATCCACCACCCTCACCCTCACCGGCCT
>gnl_Prupe_v2.1_Prupe.6G273000.1
ATGTTGGCTCAGAAGCAAGCAGAGGAAGCAATAGTCTCCAACTTTAGCGAGGCTCATGATCATGAGGGAAAGGAAGATCATCATCAAGATAAGGAGGAAGAAAACACCTCCTTGTTTAATGTCAAGAACTTTCTCTGGCATGGTGGCTCTGTTTGGGACGCTTGGTTCAGCTGTGCTTCCAATCAAGTAGCTCAAGTGCTTTTGACACTGCCATACTCATTCTCTCAGCTGGGATTATTATCAGGCATCTTGCTGCAAATATTCTATGGAATCGTTGGAAGCTGGACTGCTTACCTGATCAGTGTGCTCTACATAGAGTACAGAAGCAGGAAGGAGAAAGAGAACGTTAACTTCAAGAACCACGTTATCCAGTGGTTTGAAGTCCTTGATGGGTTACTTGGTCCATACTGGAAAGCTGTGGGGCTTGCTTTCAACTGTACCTTCCTCCTATTTGGATCCGTCATACAGCTTATTGCTTGTGCAAGTAACATATATTACATCAATGACAATTTGGACAAGAGGACATGGACCTACATCTTCGGAGCTTGCTGTGCCACTACAGTTTTCATACCTTCTTTCCATAACTATCGGATTTGGTCCTTTCTTGGCCTTGGAATGACCACTTACACAGCCTGGTACTTGACCATTGCAGCTGTTGTTCATGGCCAGACTGAAGGAGTAACACACACAGCTCCCACAAAGCTTGTGCTGTATTTCACCGGCGCCACCAACATACTGTACACGTTTGGTGGCCATGCTGTCACAGTGGAAATCATGCATGCCATGTGGAAGCCACAGAAATTCAAGTACATCTACTTGTTTGCCACAGTGTACGTTTTCACACTTACAATTCCTTCTGCTACCTCTGTCTACTGGGCTTTTGGTGATGAGCTCCTCAACCATTCCAATGCCTTCTCTCTCCTCCCCAAGAATGCCTGGCGTGATGCCGCTGTTATTTTAATGCTCATTCACCAGTTTATAACATTTGGATTTGCATGTACACCATTGTACTTTGTGTGGGAGAAGGTGATTGGCATGCATGACACAAAGAGCATTTGCTTGAGGGCACTGGCTAGGCTTCCAGTTGTGATCCCAATTTGGTTCTTGGCTATAATATTTCCTTTCTTTGGGCCCATTAACTCTGCAGTTGGGGCTCTCCTGGTTAGCTTCACAGTCTACATCATCCCATCTTTAGCTCATATGCTCACGTACAGAAAAGCCTCTGCTAGACAGAATGCTGCAGAGAAGCCTCCTTTCTTTTTACCTAGCTGGACTGCCATGTATGTGATCAACTCCTTCATAGTTGTGTGGGTTCTGGTGATCGGGTTCGGGTTCGGTGGATGGGCCAGCATGACCAACTTTGTGAGGCAAGTGGACACATTTGGGCTCTTTGCCAAGTGCTATCAATGCAAGCCTCCAAAACCACTGCCAGCAGCAGCAGCTCCTCACCAC
>gnl_Prupe_v2.1_Prupe.1G503100.1
ATGGCTTCTGAGAAGGTTGAGACTGTTATAGCCGGAAGCTACGTAGAAATGGAAAGAGAAGGGGAAGAGATGGACTCAAAGACAACTAAGAGCAAGCTCTCCACCTTTCTTTGGCATGGCGGCTCAGCCTATGATGCATGGTTTAGCTGTGCTTCTAATCAGGTTGCCCAAGTGCTTCTCACACTGCCATACTCATTTTCACAGCTGGGTTTGCTATCTGGGATTCTATTTCAGCTTTTCTATGGCTTGATGGGAAGCTGGACTGCTTACCTCATCAGTCTGCTCTATGTTGAGCACAGAACTAGAAAGGAAAGAGAAAAGGTTGATTTTAGGAACCATGTAATTCAGTGGTTTGAAGTTCTTGATGGGTTGCTGGGGAAGCACTGGAGGAATGTTGGCCTCTTTTTCAACTGCACTTTTCTTCTGTTCGGATCTGTAATTCAGTTAATTGCCTGTGCAAGTAACATCTACTACATAAACGACAATCTTGACAAGAGGACTTGGACTTATATCTTTGGAGCTTGCTGTGCTACAACTGTCTTCATCCCCTCCTTCCATAATTACAGAATTTGGTCATTCTTGGGGCTCATTATGACCACCTACACTGCTTGGTATCTCACCATTGCTTCCCTTATCCATGGAAAGGTTGAGGGAGTGAAGCACTCGGGTCCAACCACAATGGTTCTCTACTTCACTGGGGCTACTAACATTCTCTACACATTTGGTGGACATGCTGTTACAGTGGAGATTATGCATGCAATGTGGAAGCCACAGAAATTCAAGTTGATATACTTGATGGCCACACTCTATGTGCTGACCTTAACTCTGCCATCAGCTTCTGCTGTTTACTGGGCTTTTGGGGACAATCTCTTGACTCATTCCAATGCTCTAGCTTTGCTTCCAAGGACTGGATTTAGAGACACTGCTGTTGTGCTCATGCTCATCCATCAGTTTATCACATTTGGATTTGCTTGCACCCCTTTGTACTTTGTGTGGGAGAAATTCATTCAAATGCATGAGACCAAGAGCATGTTGAAGAGGGCCCTGGCTAGGCTCCCAGTGGTGATCCCAATTTGGTTCCTTGCTATCATATTCCCATTCTTTGGGCCCATCAACTCAACTGTTGGATCTCTTCTTGTCAGCTTTACTGTCTACATAATTCCTGCTTTAGCTCACATGGTCACCTTTGCTTCTGCATCTGCTAGAGAGAATGCTGTAGAGAGACCACCATCATTGTTGGGAGGCTGGGCTGGCTCATACGCCATTAACAGCTTTGTGGTGGTTTGGGTTTTGATAGTGGGATTTGGGTTTGGAGGGTGGGCAAGCATGCTCAACTTCATACGACAAGTCGACACATTTGGTCTATTCACCAAGTGCTACCAATGCCCCCCACACAAAGCT
>gnl_Selmo_v1.0_415922
ATGGAATCCTTCTGCAAGGATGAGTCTACAGTAGGAATTGAAATGCAAATTACAAATGTCGAAGAGAGTAACAATTTCACAGCTGGAAGAAGCATCCAAGAGAAAATTACTGGAGCTTTCCTTGTAGGAGGTTCTTCATTTGATGCATGGCTCACTACAACCACAGCACAGGTAGCACAAGTTCTCCTCACTCTTCCACACACTCTTGCACAAATGGGAATTACATCCGGAATAGGATTTCAACTTCTATATGGTGCTCTTGGTTGTTGGAGCTGCTATATAACTATGTGCCTGTATATGGATTATGTGGCAATTCTTGAAAGGCACAACGCTCGTAGGAAGAATCACATAATTCAGTGGTATGAAGTATTAGATGGTCATTTGGGTCGATGGTGGAGAGCATCTGGATTGTTATTCAATTGTGCATTGATGGTGAGCAGTGCAACAATTCAACTTATAGCTTGTGCAAACACAATCTGGTACATGAATAATAGCCTTGACAAAAGGACTTGGACATATATATTTGGAGCTTTATGTTTTCTCACTGTACTTATTCCCACAGCAAGGAATTATAGACTTTGGGTGTTTATTGGCATATTCATGACAACCTATACAGCTTGGTATTTCACCATTGCATCTATATTTTTTGAAAAGCATGATAAGCATGTGCAACACTCAGGTCCAGTAAGTAAAATCCAGTATTTTACAGGTGCTACAAATAATATTTATACATTTGGTAATCATGCTTTGACACTAGAAATTGTTGAAGCTATGGATAAACCAAGGAAGTATAAGATAACTAATGTGTATGCAATCCTTTATATCTTCACACTTACACTCCCATCAGCATTTATTGAGTTTGCTGCATTTGTGGTTCCAGTATTTGCAATGTGGGAGAAATTACTAGGCATCCACTGCTCCCAAAACTACATCTTAAAATCTATTATGCTCCCATTCTTTGGTTCCATCAACTCAGTGGTGGGCGCTATCATCTCCAGCATTGGTGTCTACATTCTCCCCTGCCTTGCTTTCATGGTCATAAGGAGGCACAAAGAATCAAGAGAGGTA
>gnl_Selmo_v1.0_141124
ATGGGCTGCTGGACATGTTACATGATCACGTCTCTCTACGCAGACTACAGGGCGGCCAAAGAGAAAGAAAACCCGAAAGCTTTCGAGAATCACACTATCCAGTGGTATGAAGTTCTTGGAGGATTGCTGGGACCCTATTGGAGAGCTGCAGGGATCTTCTTCAACACCGTGCTTCTATTTTGCACAGCCACCATCCAAGTGATCGCTTGCGGGAGCACCGTGTACTACATCAAAGATTCTCTCCCCAAGCGGACATGGACAATAATCTTTGGAGCTTGCTGCCTCGTTACCGTGCTCATCCCCAGCGCTCACAACTACAGAGTTTTATCCTTCTCGGGGATCCTCATGACCACCTACACGGCGTGGTATCTCACCATAACCGCTGTAATTCACGGCAAGGATCCGGATGTCACTCACTCTGGAGCAAAGAACGTCGTGCAGTACTTCACTGGCGCCACGAATATCCTTTACGCCTTTGGTAGTACTGTGACAGTGGAGATCATGCATGCAATGTGGAAGCCACGCAAGTTCAAGCTCGTCTACCTGTACGCCATCGTCTACATTTTCACGCTCACGCTCCCGTCCGCCATCGCTGTCTACTGGCGATTTGGCGACAAGATGCTCGACAACGCCAATGCGTTTGCGGTGTTTCCAAAAACTAAGTTCCGCGACGCTGCCGTCATCCTCATGCTCATGCACCAGTTTATACAGTTTGGGCTCATTAGCCTTCCAATCTTTATCATCTGGGAAAAGTTTGTGGGTGTCCATCACTCCAAATACTACGTTCTTCGAGCCATTGCGAGGATTCCTGTTGTTCTCGCGACATGGTTCATCGCGATCATGATCCCGTTTTTCGGGCCAATCAACTCCGCCGTTGGATCTTTGCTCGTAACCTTCAGCGTATATCTCATACCTTGCTCGGCTCATATGGTTGCCAACTTCAAATCCACGGCCAGAAAGGCCGCCATAGAACAGCCCCCGACGTGGATCCTGAGAAGTTGGACCTTGGTGTATCTTCTCAATTCTTTCATAACTGTGTGGGTTTTAATTGTGGGATTTGGGTTTGGAGTGTATGCAAGTGTGAGGAATCTGGTGGATCAGATTGACTCGTTTGGATTGTTTGCCAGATGCTACCAGTGCACCCGAAAATAC
>gnl_Selmo_v1.0_81490
ATGGATTCTAGTAGCATCTCTCTGAGTGTCTGGGATGAGTCCTCTCAATTAGATCTAGTAGATACCTCCTCATCGCAGCGGCAGGAGCCTGCCAGTTCAGCGATTGTGCCGCAAGAAACCGTCGGGGCTTCACGGTATCGCGAGTTTATCGATAGAGTTTTATGGAACGGAGGATCGTCTTTCGATGCCTGGCTCAACGCAGCGTCTTTTCAGGTGTCTCAAGTCTTGCTCAATCTCCCATTCACATTCGCTCAGATGGGAATGGCATCAGGCATTACTTTCCAATTGCTCTATGGCATGATGGGGTCCTGGGTTTCTTACATCATGACCAGCGTGTACCTCACTTACCTAGCAACGCAAGGCTCGCAGCAGAAGAAAAATCACGTTGTTCAGTGGTATGAAGTTATGGAGTTTTTCCTCGGGCCTTGGGGCAAGGGAGCGACATTGCTATTATACTTTTGCGGCTTGTCTTCCGCTGCCATGATCCAAATGGTAGCCTGTGCGAGTGCCGCGTACTATATCAATGATAATCTGGACAAACGGACATGGACCCTTGTCCTGGGGCCGTTCATGTTTCTGGGTGTTTTGCTCCCCTCGCCGCGTAATTATCGGATGTGGTCTTTTGCTGGCATTATCATGACGACATATGTGGCTTGGTATTTAACCATTGCTGCAGCAGTCCAGGGGAGAGATCCGGGGGTGAAGCACACTGGTCCTCATAGCCTGGAAAACTATTTTTTGGGCGCATCTAACATAATCTACACATTTGGAGGACACGGACTGACAGTTGAACTTGCAGGGTCAATGTGGAAGCCAAGAGATTTCAAGCGAGTGTATTTTTATGCCGTCTTATATACTCTCACCTTGACGCTACCATCTGCATCAACTGTATACTGGGCTTTTGGCGATAGGATGCTGCACAACGCTAACGCCTTCGCTGTTCTTCCCAGGACGAAGTTCCGCGATGCCGCGGTAGTACTGATTATCATCCACCAGTTCTTTGAATTTGGTCTCGTAGCGTTGCCATTCTTCATTATGTGTGAGAAGCTTTTTGGGATTCACCACTCGAATTACTACCTGTTAAAAGTGGCTGCCAGGATACCGGTTTTTCTCCTCATATGGTTTTGTGCGATTATGCTGCCTTTCTTTGGTCCCATCGACTCCTTCAACGGTTCCTTCTTTACAACGCTCGCTGTTTACTTCCTTCCATGCCTTACGCATATGATCGTCTTCAGAAGTGAGAAGGCACGCAAGAGTTCATTTGAGCAACCTCCATTCTGGATACGCAGCTGGGCTGGAATGTATTGCATCAATCTGGGAGTGATTTTGTGGGTGGTGGTGGTGGGTGTTGGGATTGGAGGATGGGCAACGATTTCCAACCTGACAAGACAAGTGCGAACTTTTGGGCTTTTTGCGAGGTGTTACCAGTGTCCACCAAAGTCT
>gnl_Selmo_v1.0_127494
ATGTCAAAAGGAACATCAAGTATTACTTACCCGGTAGGAGGAGAAATTGAGTTTGTCTGTGCTTCTCAAAGCCACCAACGAAGGCCTAGTGCCACAAGAATCAGCAATGTTAGTCTAGAAGACATTACGAGCACGCTGCTAAAGACTGAACAAGTTGCTGCTGAATGGTTGCAACTAGTAGCAAAAGTATTTTGGAAAGGAGGTTCTACGTTTGATGCATGGCTGAATGCATCCTCGGCTCAGATTGCTCAAGTATTGCTAACCTTTCCATACTCGTTTGCACAAATGGGCCTCGCCTCTGGAATGGCATTCATGCTTTTGTATGGACTTTTAGGATGCTGGTCTTCCTACACAATGACATGCCTATATGCCGACTATCGAAAGCTAAAAGAGATGCAAAACGTCACTTTTGAGCATCATACCATTCAGTGGTATGAGGTGCTGGACGGTCTTCTAGGCCCCTGGTGGAAAGCAGCAGGACTTATATTCAATGGCGCTCTCCTTTTCTGCACAGCAACCATTCAACTCATAGCCTGTGGAAGCACAGTGTACTACATTGGCGATGATCTGGACAAGCGTTCTTGGACATTGATTTTTGGTGCCTGTTGCTCGTTGAGCATTCTCATCCCCACTGCACACAACTATAGAATGTGGTCCTTTGCAGGAATTATCATGACGACTTACACGGCATGGTATTTAGCTCTGGCTTCCCTATCCATAAAAAGAGAACCATCTGTGACACACCATGGACCCGTAAGCACCGAGGAATATTTCACAGGAGCAACGAACTTCCTATACGCATTCGGAGGTCACGCAGTTACAATAGAAATCATGGATGCGATGTGGGAGCCCAAGAAGTTTAAGAGCGTGTACGTCTACGCCATTGCCTACGTACTTTTGATCCTTTTGATCCCGTCCGCGGTGACAGTCTACTTGAGATTCGGTGACAAAATGCTGATAAATCCCAACGCTTTCGCTGTGCTGCCAAAGACAAAGTTTAGAGACGCGGCCGTGATTCTCATGGTTATCCACCAGTTTATCGAGTTTGGACTCCTCGCGATCCCCATCTATATCATCTGGGAAAAATTTCTAGGAGTCCATCACAAGCAGTGTTACATCATGAAAGTGATAGCCAGAGTACCTGTGATACTGGGAATTTGGTTCGTGGCTCTCATGATTCCTTTCTTCGGCCCAATCAACTCCATAGTCGGATCGTTCCTCACGAGCTCTAGCATTTATATTTTGCCCTGCGCAGCACACATTACGTACTATGGGATGCGAGCATCGAGAAGCGGCTCCGCCGAGCCGCATTCTTGGATCGGCGCCTACTACTTGAACCTCGGCACGATCGCGTGGGTGCTGATCGTCGGCGTGGGATTTGGCGCCTGGGCGAGCATCCAAAACATGAAGAAAGAGATCGATACCTTTGGCTTGTTCGCCAAATGTTACCAATGTGACCAAGAACCC
>gnl_Selmo_v1.0_90513
ATGAGCTCCACCCCCAATGCCTCTGGGAGCGCTGGGAACCAAAGAAACAGCGACCAAGAGAAGCCACTGTTGCTTCCAACCACGAAAGGATTTAGCGCTCGCGATGAGATTGCGAGAGTGTTCTTCAGAGGTGGATCCTCGTTTGATGCGTGGCTTACTGCTTGCACAGCACAGGTCGCCCAAGTTCTCCTCACGCTCCCTTACTCTTTCGCTCAAATGGGAATGGTGCAGGGTATACTGTTCCAGCTCGTGTATGGGCTTCTCGGGTGCTGGAGCTGTTATATGACCACCAGCCTGTACGCCGACTATGTTAGAATTCTCGACAGGCAAAACTCTCGCCGAGATGACCACATTATCCAGTGGTATGAAGTTTTGGGAGGCCTTCTGGGAGAAGGATGGAAGATGGCCGGCTTGGTATATAACTGCATCCTTCTTCTTTGTACTGCAACGATCCAGCTTATAGCTTGCGGAAGCACCGTTTGGTATATCAATGATAGTTTTGAGAAAAGAACATGGACATACATCTTTGGAGCCGGCTGTTTCCTCACGATTTTTGTTCCAACAGCTCGCAATTACCGGCTGTGGGCGTTTGTAGGAATCTTCATGACGACTTACACAGCTTGGTTTATGACTATCTCTGCTGTAATTCATGGCAAAGTAGAAAGCGTCGAGCATTCTGGTGCAAAAAGCTCGGTCCAATACTTCACAGGAGGCACAAACATTCTCTACGCATTTGGAGGTCACGCAGTCACGCTAGAGATCATGGATGCAATGCACAAGCCAAAAAGCTTCAAGATTGTCTACCTCTGTGCCGTGCTCTACATTTTTACCCTCACAATACCTTCGGCGGCGAGCGTCTACTGGCGCTTTGGCGACGCAATGCTCCACAATCCAAACGCACTGGCCGTCTTTCCCCGCACGAGATTCAGGGACGCCGCCGTCGTCCTCATGCTCGCGCACCAGTTTATCGAGTTTGGGGTTCTTGCGTTGCCCATCTTCGTGATGTGGGAGAAGCTCCTGGGCGTCCATCACTCCAAGAAGCACTACATTGTCAAATCCCTGTCGAGAATTCCAATCGTGCTCGTCATATGGTTCATCGCGATCATGATCCCATTCTTCGGGCCGATCAACTCTGTCGTGGGCGCGCTGCTCTCAAGCGTTGCCGTCTACATCCTTCCTTGCGTCGCGTTCATGTATGCAAGGCAAGCCCCCGAATCACGAAAGGGCGCCTTGGAGCAGCCACCCTGCTGGCTCTTGAGGAGCTGGGTGCCCATGTACTGCATCAACCTTGGATCGGTGCTGTGGGTCGCGATCGTGGGCGTGGGATTTGGGGGATGGGCGAGCGTCAGCAATCTAATGGAGAAGATCAGCAGCTTTGGATTCTTCGCAAGGTGCTATCAATGCAATAGCACAAGGCAC
>gnl_Selmo_v1.0_90516
ATGTGGAGGCACAGCAGGAGGCTCACTAGAATTGCAAGCACAATCTTGAATGGGAGCTCTGTCATTGATGCTTGGTTCAATGCTACATCTTACCAGGTTGGGCAAGTTCTTCTCACGCTCCCCAATTCATTTGCTCAGCTGGGATTAGTCTCTGGCATTCTTTTCCAGCTCTTCTATGGAACCCTTGGGGCATGGGCTTGCTACATGACAACTTGGCTGTATATGAACTACAGGAAGAGATTTGAAAGAGAAGCTCTGTACAGTGACAAGCATGAAATTCAGTGGTATGAAGTTTTAGATGGGCTTCTTGGTACATTTTGGAAGTACCTTGGCTTGATATTTAACACTGGCCTCCAGGTGTTGCAAAGTGCTATCACACTTATAGGAGCATCCAACCTTGCCCATATCCTCAATGATCGTCTAGACAAGCGATCATGGACTGTGGTGCTCGGAGCTTGCGTTATACCCAGTATTTTGATCCCCAGAGCTCAAAACTACAGAGTATTATCTTCTGTTGGTATTGTAATGACTACTTACACTGCTTGGTACATGGTTTTAGCTTCCATTTTCCAAGGAAAGGATGGCCCTGTGAAACACAATGCTCCACACTCCTCTCTAGACTACTTCTTGGGAGCTTCCAACATCTTATACGCGTTTGGAGGCCATGGATTGACAATCGAGCTCACCCATGCCATGAAGAAGCCACAAAAATTTAAGGAGATTTACCTCTACGCGGTTCTCTACATATGGACTCTCACTTTGCCTTCGGCCATCGCGGTTTACTGGACGTATGGAGAGGAGATGCTCCAGCACTCATACGCTCTCACCAGGTTCCACAAGTCCAAGTACCGTGACGTAGCCATAGTTCTCATGATCATCCACCAGGCGAGAAGAAAGAACTTTTTCGTCCAGTTTGGCTTCTCGGTGCTTCCGATCTATCTTACGTGGGAGAAGTTTTGCGGGATACACTCGTTGCCAGGACGATACTTGCTCAAATCCGCCGCGAGATTGCCAGTCGTGATACTGGTCTGGCTCGTCGCGCTGATGATTCCCTTCATTGGCGTTATCAATATAGTGGCGGCTGCTTTCTTCACGAGCTTTACGATCTACATTGTCCCGTGCGTGGCTTTCATGGTTTATCACAGAAGTACTTCTGCGCGAAAGGCAAAGGGGCCTCCTTTCTGGCTGCCGAGCTGGATATGGATATATGCAATCAACGTCGGTGTTGTTGTCTGGATACTTGTAATCGGTGTTGGATTCGGAGCCTGGGCTGGCGTGAGAAATCTACGAAGGAAATTCCACCTGTTTGGATTTTTTACCCGATGTTACGAATGC
>gnl_Selmo_v1.0_84093
ATGGGAATTACATCTGGAATAATATTTCAACTTCTATACGGTGCTCTTGGTTGTTGGAGCTGTTATATAACTATGTGCCTGTATATGGATTATGTGAAAATTCTTGAAAGGCACAACACTCGTAGGAAGAGTCACATAATTCAGTGGTATGAAGTATTAAATGGTCTTTTGGGTCGATGGTGGAGAGCACCTGGATTGCTATTCAATTGTGCATTGCTGGTGAGCACTGCAACAATTCAACTCATAGCTTGCGCAAACACAATCTGGTACATGAATAATAGCCTTGACAAAAGGACTTGGACCTTTATATTTGGAGCTCTTTGTTTTCTCACTGTACTTATTCCCACAGCACGGAATTATAGACTTTGGGTGTTTTTTGGCATATTCATGACAACTTATACAGCTTGGTATTTCACTATTGCATCGATATTTTTTGAAAAGCATGATAAGCATGTGCAACATTCAGCTCCAGTAAGTACAATTCAATATTTTTCAGGTGCTACAAATATTCTATTTACATTTGGTAACCATGCTTTGACACTAGAGATTGCTGAAGCTATGGATACACCAAGAAAATACAAGACAACCAATGTGTATGCAATCCTTTATACCTTCACACTTACACTCCCATCTGCAGTGAGTGTGTATTGGAGATTTGGTGATCAAATGCTCGATCATCCAAATGCCCTAGCAGTGTTTTCCCCATCCAAGTTCAAAAATGTAGCTATCATCCTTATGCTTACCCATCAGTTCATTGAGTTTGCTGCACTTGTGGTTCCAGTATTTGCAATGTGGGAGAAATTACTAGGCATCCACTGCTCCCAAAACTACACCTTAAAGTGTGTAGCCAGGATGCCAATTGTGTTGGGCATTTGTTTTCTTGCTATTATGCTTCCATTCTTTGGTTCTATCAACTCAGTGGTGGGTGCTACGCTCTCCAGCATTGGCATATATATTCTCCCATGCCTTGCTTTCATGGTAATAAGGCAGCACAAAGAATCAAGAGAGAATGCGGTAGAGCAACCACCATTTTGGATCAAGAGTTGGGTGGGTGTTTATTGCATCAACCTTGGATTGGTTATTTGGGTTGGAATCATAGGCATAGGCTTTGGTTCCTGGGCAAGCATGCACAATCTAATGCACAAGGTGGAAAAATTTGGATGGTTTGCAAAATGTTTCCAGTGT
>gnl_Selmo_v1.0_165549
ATGGCTTCAACTCAATCTAGTAAACAGTCCTGGTTCTACGTCTTATTTCTGGAAGGAACCTCTGTGTTCGATGCTTGGCTAAATTCGTCGTCATTCCAGGTCTCGCAAGTTCTCCTCACGCTGCCATACTCTTTTGCTCAATTGGGCTTCGTCTCTGGCATTGCGTACCAAATTCTCTACGCCGCAATGGGATGCTGGTCGTGCTACATGACATCGAGCCTGTACGTGATTTACAGAGAAAAGAGAGCAATGAGGGCCAATACTTTCGTCGATTATGAAGCCCAGAGCATCCTGTGGTATGAAGTGCTCGATGGGTTACTTGGTTCAAATTGGAAGCTCGCCGGATTGGTAGTGAACCTCGGTTATCAGATTCTTACGTGCGTTATCTTCTTGGTCGGCTGTTCAAGCTTATCGTACTTACTAAACAGTTATGTGGACAAGAGAACATGGACAATCCTGCTTGTGTTTTGCTTCATTTTGATCGTTTTTATCCCAAGAGCACAGCACTACCGGATCTGGTCGTGCATAGGAATCGTGGCAACATCTTATACGGCATGGTATATAACCATCGCTACCATTTACCACGGAAAGAATTCCAATGCTACGCATTCTGCTCCAAACAACACGGCAGGATACTTCGTTGGTGCGACCAACCTGCTCTATACTTTTGGAGGTCACGCGGTAACCATTGAAATAGTTGATGCGATGAAGAAGCCAGAGAAATTCAAGACGGTCTACTTCTACTGCTCAGCCTACATACTCACGCTTACTTTGCCGTCCGCCATCGCTGTGTACTGGGCATTTGGAGACTCCATGGCGCACCACGCGTACTCTATCGTGGTTCTACCGGACTCTATGTTTCGAGTCACGGCAATCGTGCTCATGCTCGTCCACCAGTTCATGCAGTTCGGTTTCCTGTCGCTTCCAGTTTTCATGAAATGGGAGAGGCTGCTGGGCATTCATGGATCTAGCAACTATTACTTGAAATCGATTTCCAGAATTCCTGTAGTTCTGGTTATGTGGTTCGTGGCCATTATGGTTCCTTTTATCGGCCTCATCGATTCGGTTGTGGGAGCGGTGTTTGCGAGCTTCAGTGTCTACGTTTTGCCATGTACGGCTCATATGATTTCCGTGGAACAGCCACCCTCTTGGATGCCATGGAATTGGATTGGCATGTACTGCGTGAATCTGGCAGTAGTACTGTGGGTTTTGATCGTGGGAGTGGGTTTTGGAGGATGGGCCAGCCTCGTTGCGCTCCGGCATAACATCAATAGCTTTGGCCTCTTTCCACAGTGCTACCAATGCAAATCGTCT
>gnl_Selmo_v1.0_165624
ATGGGTCTCCAATCGCTGGTGGCTCTGGCGACGCACACCGGCGAGAACAATAGCTACACCGAGGTGGAGAAGGACCGGCAAGAACAAGATGGGCTTGTGGATAACTCCATGCGAGCTCTCGCCAAGAAGTTCCTCTGGCACGGTGGATCCGTCTACGATGCTTGGTTTAGCTGCGCCTCCAACCAGGTCGCACAGGTGCTTTTGACGCTGCCATACTCTTTCTCGCAGCTGGGCATTGTGTGGGGGGTCACCTTCCAAGTGTTTTACGGGCTTTTGGGCTCCTGGACTGCCTATCTTATCAGCTGCCTCTATGTCGAGTATCGGGCTCGCAAGGAAAAAGAGAATGTCAACTTCAAGAACCATGTCATCCAGTGGTTCGAAGTTCTCGATGGTCTCTTGGGACCATACTGGAAGGCCGCTGGATTCACTTTTAACTGTACATTTCTTCTCTTTGGCTCGGTGATTCAGCTCATTGCGTGTGGAAGCAACATATACTACATAAGCGATAGATTTGACAAGCGGACATGGACGATTATCTTTGGAGCTTGTTGCATGACAACGGTGTTGGTTCCATCGTTCCACAACTATAGAATTTGGTCCTTCCTGGGGCTTGGAATGACAACTTACACGGCTTGGTACATGACAATCACTGCTCTCGTCCATGGCAAGGACCCAGGTGTAAAGCATTCGGCCCCAAATAATCTCGTCCAATATTTCACTGGAGCCACCAACATCTTGTACACCTTTGGTGGTCATGCCGTCACTGTAGAAATCATGCATGCTATGTGGAAGCCTTCAAAGTTTAAGTCAGTTTACCTCTTCTCAACCTTGTATGTGCTCACCTTGACAATACCATCTGCTACAGCCGTGTATTGGGCTTTTGGCGACGAGCTTCTCCACAATGGCAACGCTCTAGCATTGCTTCCAAAGAACGTCTTCCGAGACCTCGCCGTGGTTCTCATGCTACTCCACCAGTTTATTACGTTTGGATTCGCTTGCACGCCCTTGTACTTCGTGTGGGAGAAGATAATTGGCGTTCATAGAAGTCCAAGGTTCCTACTTCGAGCAGCTGCCCGGATCCCTGTCGTGATCCCGATATGGTTCATGGCAGTCATATTCCCATTCTTCGGGCCTATAAACTCCGCCGTGGGCTCTCTACTCGTCACCTTCACAGTCTACATCATTCCTTGCCTCGCACATATGCTCACTTTCAGGACTGCCTTTGCACGAGAGAATGCCGTGGAGAAGCCTCCTTTTATAATGCCGAGCTGGGCGGCAGTCTACGTTTTCAACTTTTTCGTGGTGGTGTGGGTGTTCGTTGTGGGCGTCGGTTTTGGGGGCTGGGCCAGCACCGTGAACTTCGTCCACCAGATCAAAACTTTTGGAATCTTTGCCAAGTGCTACCAGTGCCCCAACAACAGTCATCGCCAC
>gnl_Selmo_v1.0_84370
ATGGAATCCTTTGGAAATAGAAGCACTAGAACTAGTGCAATGGAAGATCAGATTAGTAGAGTTTTCCTCCGGCGAGGCTCCGCGTTTGATGCATGGCTCACAGCCACTACTGTGCAAGTAGCGCAAGTTCTTCTTACGCTCCCACACTCTTTTGCTCAAATGGGGCTGGCATCAGGAGTGGTATTTCAGCTTTTATATGGCGCTCTTGGATGTTGGAGCTGCTATATGACTACATCCCTGTATGCTGATTATATTTGGATATTAGACTCGCAAAAATTACGAAAAGAAAATCATATTATTCAGTGGTATGAAGTTTTGGAAGCCCTTTTGGGTCGATGGTGGAAAGCACTTGGTTTGCTATTCAACTGCATGCTGATGTTGAGTGCTGCAACAATTCAGTTGGTAGCTTGTGGGAACACTGTATGGTACATAAATGACAACCTTGATAAAAGGACTTGGACATATATTTTTGGAGCTATATGTTTCTCTACATTATTCATTCGAATGGCTCGCAATTATCACCTTTGGATGTTCTTAGGTGTTTTTATGACAAGTTACACTGCTTGGTACATGACAATTGCTGCACTATTTTTTGAAAAGCATCAGAATGCTGTACATACAGGCCCAACAAGCTCAGTTGAGTACTTCACAGGAACTACAAATATTATTTACACATTTGGCAGTCATGCTCTAACCCTGGAGATAATAGAAGCTATGGACCAGCCAAGAAAATTCAAGTTTGTTTATGTCTATGCCATTCTCTATATTCTCACACTTACATTACCATCTGCAATAAGTGTATATTGGAGGTTTGGAGATAAAATGCTTGAACATCCAAATGCTCTTGCCGTTTTTTCTCCATCTAAATTTAAGACTATAGCAGTAATTCTCATGCTAGCTCATCAGATAATTGAGTTTGCAGCATTTATAGTTCCTGTTTTTGCAATGTGGGAAAAGATGCTAGGCATTCATCACTCCAATAACCAAACTATAAAATATTTTGCAAGGATACCCATTGTGCTTATAATATGTTTATTTGCACTTATGCTACCATTTTTTGGATCGATAAACTCAGTTGTGGGATCTTTCCTCTCCAGTATAGCAGTTTATATTCTTCCATGTGTTGCATTTATGGTTATTAGACAACATGAAGAATCAAGAGAGAATGCTATAGAACAACCTCCAATTTGGATTTTTAATAGTTGGGTGGGAGTTTACTGCATTAATCTTGGGATTGTGCTATGGGTGGCAATTGTAGGTATGGGTTTTGGTGCATGGGCAAGCATGTATAGTCTATTTCACAAAGTTGAGCGCTTTGGATTGTTTTCTAAATGCTTTGAATGTAATAAACTT
>gnl_Selmo_v1.0_84463
ATGCAAATTACAAATGTCGAAGAGAGTAACAATTTCACAGCTGGAAGAAGCATCCAAGAGAAAATTACTGGAGCTTTCCTTGTAGGAGGTTCTTCATTTGATGCATGGCTTACTACAACCACAGCACAGGTAGCACAAGTTCTCCTCACTCTTCCACACACTCTTGCACAAATGGGAATTACATCCGGAATAGTATTTCAACTTCTATATGGTGCTCTTGGTTGTTGGAGCTGCTATATAACTATGTGCCTGTATATGGATTATGTGGCAATTCTTGAAAGGCACAACGCTCGTAGGAAGAATCACATCATTCAGTGGTATGAAGTATTAGATGGTCATTTGGGTCGATGGTGGAGAGCATCTGGATTGTTATTCAATTGTGCATTGATGGTGAGCAGTGCAACAATTCAACTTATAGCTTGTGCAAACACAATCTGGTACATGAATAATAGCCTTGACAAAAGGACTTGGACCTTTATATTTGGAGCTCTTTGTTTTCTCACTGTACTTATTCCCACAGCAAGGAATTATAGACTTTGGGTGTTTATTGGCATATTCATGACAACCTATACAGCTTGGTATTTCACTATTGCATCTATATTTTTTGAAAAGCATGATAAGCATGTGCAACACTCAGCTCCAGTAAGTAAAATCCAGTATTTTACAGGTGCTACAAATAATATTTATACATTTGGTAATCACGCTTTGACACTAGAAATTGTTGAAGCTATGGATAAACCAAGGAAGTATAAGATAACTAATGTGTATGCAATCCTTTATATCTTCACACTTACACTCCCATCAGCAGTGAGTGTGTATTGGAGATTTGGTGATCAGATGCTGAATTATCCAAATGCCCTAGCAGTGCTCTCCCCATCCAAGTTCAGAAATGTAGCTATCATCCTTATGCTTACCCATCAGTTTATTGAGTTTTCTGCATTTGTGGTTCCAGTATTTGCAATGTGGGAGAAATTACTAGGCATCCACTGCTCCCAAAACTACACCTTAAAATGTATAGCTAGAATGCCAATTGTGTTGGGCATTTGTTTTCTAGCTATTATGCTCCCATTCTTTGGTTCCATCAACTCAGTGGTGGGCGCTATCATCTCCAGCATTGGTGTCTACATTCTCCCCTGCCTTGCTTTCATGGTCATAAGGAGGCACAAAGAATCAAGAGAGAATGCCATAGAGCAGCCACCCTTTTGGATCAAGAGCTGGGTGGGTGTTTACTGCATCAATCTTGGATTGGTTCTTTGGGTTGGAATCATAGGCGCAGGCTTCGGTTCCTGGGCAAGCATGCACAATATAATGCACAAAGTGGAAAAATTTGGACTGTTTGCAAAATGTTTCCAGTGT
>gnl_Selmo_v1.0_78094
ATGGGAAGTGAAGCGTCGTACTATGACCATGAGAACAATGCGAGCACCACCACTCCGGATTACTCCTCCCCGATTCCCATCCTCCACGGCAAAGCCGGCAATCAATCAACCGGGAATGACCAGCAAGAACAACACCACCAAGATCACGCGATTCTTTCCAGGGATGATTCATGGTTTGGGACTTTCAAGTCGATCTTCTGGCACGGTGGCTCTGCTTTTGATGCGTGGTTGAATGCTACTTCCACCCAGATCGCTCAAGTTCTTCTCACTTTCCCCTATTCCTTCGCTCAACTCGGGCTAGCCTCCGGAATCGTGTTCCAGCTCCTCTATGGATTCATGGGCTGCTGGACATGCTACATGATCACATCGCTCTACGCGGACTACAGAGCAGCCAAAGAGAAGGAGAATCCAAAAGCGTTCGAAAAACACACCATCCAGTGGTACGAAGTTCTCGGAGGATTGCTGGGACCCTACTGGAGAGCCGCGGGGATCTTCTTCAACACCGCGCTGCTATTTTGCACTGCCACCATCCAAGTGATCGCTTGCGGGAGCACCGTCTACTACATCAACGATTCTCTCCCCAAGCGGACATGGACCATAATCTTTGGAGCTTGCTGCATCATTACCGTGCTCATCCCCACCGCTCACAACTACAGAGTTTTATCCTTCACGGGGATCCTCATGACCACCTACACGGCCTGGTATCTCACCATAGCCGCCGGAATTCACGACAAGGTTCCGAATGTGACTCACTCTGGACCCAAGAATATCGTGCAGTACTTCACGGGTGCGACTAACATCCTCTACGCGTTTGGCGGTCACGCTGTGACAGTGGAGATCATGCATGCGATGTGGAAGCCACGCAAATTCAAGCTCGTCTACCTCTACGCCATCCTCTACATCTTCACGCTCACGCTCCCGTCCGCCATCACCGTCTACTGGCGATTTGGCGATACGATGCTCCACAGCGCAAACGCGTTTGGGGTGTTCCCGAAAAACAAGTTCCGAGATGCTGCCGTCATCCTCATGCTCATGCACCAGTTCATAGAGTTTGGGCTGATTGGCCTTCCGGTCTTTCTCATCTGGGAGAAGTTTTTGGGTGTCCATCACTCCAAGTACTACATTCTCCGAGCCATTGCAAGAATTCCCGTCGTTCTCGCGATCTGGTTCATTGCGATCATGATCCCGTTTTTCGGGCCGATCAACTCCGCCGTTGGATCTTTGCTCGTAACTTTCAGCGTATATCTTATACCCTGCGCCGCTCATATGGTTGTGAACTCCAAATCCACGGCCAGAAAGGCCGCCATAGAACAGCCGCCCAGGTGGATCAGAAGCTGGACAGTGGTGTATGTTCTCAATTCTTTGATAATTGTGTGGGTGGTGATTGTTGGATTTGGGTTTGGAGTGTATGCAAGTGTGAAGAATCTGGTGGATCAGATCGATACGTTTGGATTGTTTGCCAGATGCTACCAATGCCCCAAAAAACAC
>gnl_Selmo_v1.0_79164
ATGGCTTCAACTCAATCTAGCAAACAGTCCTGGTTCTACGTCTTATTTCTGGAAGGAACCTCTGTGTTCGATGCTTGGCTAAATTCGTCGTCATTCCAGGTCTCGCAAGTTCTCCTCACGCTGCCATACTCTTTTGCTCAATTGGGCTTCGTCTCTGGCATTGCGTACCAAATTCTCTACGCCGCAATGGGATGCTGGTCGTGCTACATGACATCGAGCCTGTATGTGATTTACAGAGAAAAGAGAGCAATGAGGGCCAATACTTTCGTCGATTATGAAGCCCAGAGCATCCTGTGGTATGAAGTGCTCGATGGGTTACTTGGTTCAAATTGGAAGCTCGCCGGATTGGTAGTGAACCTCGGTTATCAGATTCTTACGTGCGTTATCTTCTTGGTCGGCTGTTCAAGCTTATCGTACCTACTAAACAGTTATGTGGACAAGAGAACATGGACAATCCTGCTTGTGTTTTGCTTCATTTTGATCGTTTTTATCCCAAGAGCACAGCACTACCGGATCTGGTCGTGCATAGGAATCGTGGCAACATCTTATACGGCATGGTATATAACCATCGCTACCATTTACCACGGAAAGAATTCCAATGCTACGCATTCTGCTCCAAACAACACGGCAGGATACTTCGTTGGTGCGACCAACCTGCTCTATACTTTTGGAGGTCACGCGGTAACCATTGAAATAGTTGATGCGATGAAGAAGCCAGAGAAATTCAAGACGGTCTACTTCTACTGCTCAGCCTACATACTCACGCTTACTTTGCCGTCCGCCATCGCTGTGTACTGGGCATTTGGAGACTCCATGGCGCACCACGCGTACTCTATCGTGGTTCTACCGGACTCTATGTTTCGAGTCACGGCAATCGTGCTCATGCTCGTCCACCAGTTCATGCAGTTCGGTTTCCTGTCGCTTCCAGTTTTCATGAAATGGGAGAGGCTGCTGGGCATTCATGGATCTAGCAACTATTACTTGAAATCGATATCCAGAATTCCTGTAGTTCTGGTTATGTGGTTCGTGGCCATTATGGTTCCTTTTATCGGCCTCATCGATTCGGTTGTGGGAGCGGTGTTTGCGAGCTTCAGTGTCTACGTTTTGCCATGTACGGCTCATATGATTTCCGTGGAACAGCCACCCTCTTGGATGCCATGGAATTGGATTGGCATGTACTGCGTGAATCTGGCAGTAGTACTGTGGGTTTTGATCGTGGGAGTGGGTTTTGGAGGATGGGCCAGCCTCGTTGCGCTCCGGCATAACATCAATAGCTTTGGCCTCTTTCCACAGTGCTACCAATGCAAATCGTCT
>gnl_Selmo_v1.0_439204
ATGGTGGTGGAAGGCAAGGAAGAGATGGTAGGCAACTACACCGAGATGGAGTTGGATCGAAAGGAGCAAGATGGTCTCGTGGAGAACAACCAGAACAGAGTCCAGGGAATCAAAGCGCTCTTTTGGCACGGGGGCAGCGTCTACGATGCCTGGTTTAGCTGCGCTTCCAATCAGGTGGCTCAAGTGCTGCTCACGCTGCCATACTCCTTCTCGCAGCTGGGATTCGCGTCGGGCATTGTCTTCCAGGTCTTCTATGGCCTGCTCGGGGCCTGGACCGCCTATCTCATCAGCTGGCTCTACGTCGAGTACCGCAATCGCAAGGAGAAGGAGAATGTGAGCTTCAAGAACCACATCATCCAGTGGTTCGAGGTCTTGGATGGCTTGCTCGGGCCTTACTGGAAAGCGATAGGATTCGGGTTTAACTGCACCTTCTTGCTCTTTGGCTCCGTGATTCAGCTCATCGCCTGTGCGAGCAACATCTATTACATCAACGATTCTTTGTCCAAGCGGACATGGACATATATCTTCGGTGCTTGCTGCATGACAACAGTGCTCATCCCGTCTTTTCACAACTATCGAGTGTGGTCCTTCCTCGGCTTGGGGATGACCACTTACACGGCCTGGTACATGACCATCGCTGCGATCGTCCACGGCCAGGCGGACAATGTCAAGCACACTGGAGCGAGCAAACTGGTGCTCTACTTCACTGGAGCCACAAACATACTCTATACATTTGGAGGCCATGCGGTGACTGTGGAGATCATGCACGCGATGTGGAAGCCCCAAAAGTTCAAGTGGGTCTATCTCGTCGCTACCATCTACGTCTTCACCTTGACACTCCCGTCCGCCACGGCAGTCTACTGGGCTTTCGGTGACAATCTCTTGACGAAATCCAACGCGCTTGCTCTTCTTCCCAAGAACGCCTTCCGTGACATCGCCTTCATCACGTTTGGATTCGCATGCACGCCGCTGTACATCGTGTGGGAGAAGATTCTGGGCATTCACAAGACGGCCAATCTCCCCGTGCGAGCGCTGGCCAGAGTCCCCGTGGTGCTCCCCATTTGGTTTTTGGCCATCATCTTTCCATTCTTCGGCCCAATCAACTCCGCGGTCGGGGCGCTCCTCGTCACCTTCACTGTCTATATCATCCCCTCGCTCGCACACATGATCACGTATAGAACAGCCTTCGCCAGGGCGAATTCTGTCGAGAAGCCACCATTTTTTCTCCCGAGCTGGACGCTGGTATACCTGGTAAACTTCTTCATCGTGGTGTGGATTGCGGTGATTGGAGTGGGATTTGGAGGCTGGGCGAGCGTGACGAACTTCGTCCACCAGATTGATACTTTCGGCCTCTTCGCTAAGTGCTACCAGTGCCCTCCCAACAAGACAGGGCCTCCAAAGCAC
>gnl_Solly_v2.4_Solyc09g014380.2.1
ATGGTATCAGGAATAGTACTACAAGTGTTCTATGGTCTTATTGGTAGTTGGACTGCATACCTCATCAGTGTTCTCTATATTGAATATAGAAGCAGAAAGGAAAAAGAAGGTGCTAGCTTCAAAAATCATGTCATTCAGTGGTTTGAAGTGCTTGATGGATTACTGGGACCATACTGGAAAGCAGCAGGCCTTGCCTTCAACTGTACTTTTCTTCTGTTTGGATCTGTCATACAACTAATTGCTTGTGCAAGTAACATATATTACATCAATGATCATTTGGATAAGAGGACATGGACTTATATATTTGGAGCTTGTTGTGCAACAACTGTTTTCATTCCTTCTTTCCACAACTATAGGATTTGGTCATTTTTAGGCCTTGGAATGACTACTTACACAGCGTGGTATTTAACTGTAGCGGCTCTGGTTCATGGTCAGGTTGAAAATGTTCAACACACTGCTCCATCAAAGCTAGTGTTGTATTTTACTGGTGCAACCAATATTCTTTACACTTTTGGTGGACATGCTGTTACAGTGGAAATTATGCATGCAATGTGGAAACCACAAAAGTTCAAGTACATTTACTTAATAGCTACATTGTATGTTTTCACTCTAACACTACCATCAGCTTCAGCAGTTTACTGGGCGTTTGGAGATCAACTTTTAAACCATAGTAACGCGTTCTCACTTCTACCAAAAAACGGGTGGCGTGATGCTGCTGTGATCTTGATGTTGATTCATCAGTTCATCACGTTTGGATTCGCGTGTACACCGTTATACTTTGTTTGGGAGAAAGTTATTGGGATGCATGATACAAGAAGTATATGTTTGAGGGCATTAGCTAGATTACCTGTTGTTATACCAATATGGTTCTTAGCTATTATTTTCCCATTTTTTGGTCCTATTAACTCTGCAGTTGGGGCTCTTTTGGTTAGTTTCACTGTCTACATCATACCAGCTCTTGCCCATATGCTTACTTATCGAAAATCATCCGCTCGTCAGAATGCAGCAGAGAAACCACCATTTTTCATGCCAAGTTGGACTGCTATGTATGTTATCAACACCTTCATTGTGGTTTGGGTGTTCGTCGTTGGATTTGGATTCGGAGGTTGGGCTAGCATGACCAATTTCGTTAAACAAGTTGATACATTTGGCCTTTTCGCGAAATGTTATCAATGCAAACCTTCACTTCCACCAGCAGCAAGTATACCACCACATACCGCGCCTATCCATCAC
>gnl_Solly_v2.4_Solyc01g111310.2.1
ATGGAATCCACAGACAAAGTAGTGGAAACAGTGATGGTTGGAAATTATGTTGAGATGGAGAGTGAAGGAAAGCCTAATAATAATAATGACATCAAATCCAAATTCTCTAATTTATTTTGGCATGGTGGCTCTGCTTATGATGCTTGGTTTAGCTGTGCTTCTAATCAGGTAGCTCAAGTGTTATTAACACTACCATACTCATTTTCTCAACTTGGAATGCTCTCTGGCGTTTCATTTCAACTCTTCTACGGTTTACTAGGCAGTTGGACTGCTTATCTCATTAGCATTCTCTACATTGAGTACAGAACCAGAAAAGAAAGAGAAAAGGTCGATTTCCGCAACCACGTCATTCAGTGGTTTGAAGTTCTTGATGGATTACTTGGAAAACATTGGAGGAACGTTGGTTTGGCATTTAATTGTACTTTTCTTCTGTTTGGATCTGTAATTCAACTTATAGCCTGTGCAAGTAATATATATTATATAAATAATAATTTGGACAAAAGAACTTGGACTTATATATTCGGAGCTTGTTGTGCAACAACTGTATTCATTCCATCTTTTCACAACTACCGAATCTGGTCTTTTCTTGGCTTATTAATGACCACTTACACTGCTTGGTATCTTACTGTCGCATCGCTCCTTCATGGCCAGGTAGAGGGGGTGAAACATTCAGGTCCAACAAAAATGGTTCTATATTTCACAGGAGCAACAAACATTCTCTACACATTTGGGGGACATGCTGTTACTGTAGAAATAATGCATGCTATGTGGAAACCCCAAAAGTTTAAGGCAATTTACTTATGGGCAACTCTTTATGTGTTAACACTGACCCTTCCATCAGCAGCATCAGTGTATTGGGCATTTGGTGATTTGTTACTTGATCACTCTAATGCATTTTCTCTACTTCCTAAATCACCCTTCAGAGACATGGCTGTCATCCTCATGCTTATTCATCAGTTCATAACATTTGGTTTCGCTTGCACACCATTGTATTTTGTATGGGAGAAGGCTATTGGCATGCACGAATGCAAGAGCATGTGTAAGAGGGCGGCAGCACGGTTGCCGGTGGTGATTCCGATATGGTTTCTGGCCATAGTTTTCCCATTTTTCGGCCCTATAAACTCCTCCGTTGGTTCACTCCTCGTTAGCTTCACCGTTTACATTATCCCGGCTCTTGCTTACATGTTCACCTTTAAATCCGCTGCAGCCCGAGAGAATGCGGTAGAGCAACCACCAAAATTTGTGGGACGTTGGGCTGGATCGTTTACAATTAATATATTTGTGGTGGTTTGGGTACTTATTGTTGGGTTTGGATTTGGTGGTTGGGCCAGTATGACCAATTTCATACATCAAATTGATACATTTGGTCTTTTCACCAAATGTTACCAATGCCCACCTCCACCGGGGTCCCCGCCACCATTCCTCCCTCATGTTGGTGCTCCACGCCCATCTCCGGCCAACATCACTCACCATCACCACCTA
>gnl_Solly_v2.4_Solyc11g013310.1.1
ATGGCTTCTGAGAAAGTTGAGACAGTTATTGCTGGTAATTATTTGGAAATGGAAAGAGAAGGAGAAGAAACAAATTCAAATAATTCTGTGAGAAACAAATTATCCAATTTTTTTTGGCATGGTGGATCTGTTTATGATGCATGGTTTAGTTGTTCTTCTAACCAGGTTGCTCAAGTGTTACTTACACTTCCATATTCATTTTCACAACTTGGAATGTTATCTGGAATTTTGTTCCAACTTTTCTATGGTTTGATGGGAAGCTGGACTGCTTATCTTATAAGTGTGCTCTATGTTGAGTACAGAACTAGAAAAGAAAGAGAAAAAGTTGACTTCAGAAATCATGTTATTCAGTGGTTTGAAGTTCTTGATGGACTACTAGGAAAACATTGGAGAAATATTGGCCTCTTTTTTAATTGCACTTTTCTTCTATTTGGATCAGTCATTCAACTAATTGCATGTGCAAGTAACATATATTATATTAATGACAATCTTGATAAGAGAACTTGGACTTATATATTTGGAGCATGTTGTGCTACAACAGTGTTCATTCCTTCATTCCACAATTACAGAATTTGGTCATTTGTAGGCCTTCTTATGACTACTTACACTGCATGGTATCTTACCATAGCTTCTCTTCTCAATGGACAGGTTGAGGGAGTGAAGCACTCAGGACCAACAACAATGGTTCTCTACTTCACTGGGGCTACAAACATTCTTTACACCTTTGGTGGCCATGCTGTCACAGTGGAAATAATGCATGCAATGTGGAAGCCACAAAAGTTCAAGACAATATATTTGATAGCAACAATTTATGTGTTAACACTAACATTGCCATCAGCAAGTGCAGTGTATTGGGCTTTTGGAGATGCACTTCTCACCCACTCTAATGCTTTGGCTTTGTTGCCAAAGACTAAATTTAGAGACTCTGCTGTCATTCTCATGCTTATTCATCAGTTTATTACATTTGGATTTGCATGTACCCCATTGTACTTTGTATGGGAGAAGTTCATTAGAGTTCATGAGACAAAGAGCTTATTTAAAAGAGCAATGGCAAGACTCCCTGTGGTTATTCCAATATGGTTTTTGGCAATTATTTTCCCATTCTTTGGGCCTATCAACTCCTCTGTTGGATCTCTTCTTGTTAGCTTCACAGTCTACATTATTCCTGCCTTAGCACACATGCTTACTTTTGCTTCACCATCAGCTAGAGAGAACGCGGTGGAGCAACCACCATCATTCTTGGGAAGGTGGGTTGGGTTATATTGTACCAACATATTTGTTGTGGCATGGGTTTTTATTGTTGGTTTTGGATTTGGAGGGTGGGCAAGTATGGTCAATTTTGTACATCAAATTAACACTTTTGGACTCTTCACTAAGTGTTATCAATGCCCTCCACATAAGGCT
>gnl_Solly_v2.4_Solyc10g055260.1.1
ATGTCATTATCTTCTAATGACAAAGTAGTAGAGACAGTAATTGTTGGAAATTATGTAGAAATGGAGACTGAAGGTAAGCCTATTAACATTAAGTCCAAAATCTCCAATTTTTTCTGGCATGGTGGCTCTACTTATGATGCTTGGTTTAGCTGTGCCTCTAATCAGGTAGCTCAAGTTCTATTGACGCTACCATACTCATTTTCTCAATTAGGAATGATTTCTGGGATTTCATTTCAGCTTTTCTATGGTTTATTGGGTAGTTGGACTGCTTATCTTATTAGCATACTCTATATTGAGTATAGAACTAGAAAAGAAAGAGAAAAAGTCGATTTCCGCAATCACGTTATTCAGTGGTTCGAAGTTCTTGATGGGCTGCTAGGGAAACATTGGAGGAACGTTGGTTTGGCATTTAATTGCACTTTTCTACTATTTGGTTCAGTCATTCAACTCATTGCTTGTGCAAGTAACATATATTACATAAATGATAATTTGGACAAGAGGACTTGGACTTATATCTTTGGTGCTTGTTGTGCCACAACTGTCTTCATTCCTTCTTTCCACAATTATAGAATTTGGTCTTTTCTTGGCTTGTTGATGACCACTTTCACTGCTTGGTACCTTACTGTTGCATCACTACTTCATGGACAGGTGGAGGGGGTGAAGCATTCTGGACCAACCAAATTGGTGCTATATTTCACAGGGGCCACAAACATTCTCTATACATTTGGGGGACATGCTGTTACTGTAGAGATAATGCATGCAATGTGGAAACCACAAAAGTTCAAGGCAATATATTTATGGGCAACAGTGTATGTGTTGACACTAACACTGCCATCAGCAGCAACAGTGTATTGGGCATTTGGTGATTTGCTACTTGATCACTCCAATGCCTTCTCTCTTCTCCCAAGAACACCCTTAAGAGACATGGCTGTCATCCTCATGCTCATCCATCAGTTTATAACATTTGGATTTGCTTGTACTCCCTTATACTTTGTATGGGAGAAGGCCATAGGGATGCATGATTGTAATAGTTTGTGCAAAAGGGCAGCAGCAAGGTTGCCTGTGGTTATTCCTATATGGTTTTTAGCAATAATTTTCCCATTCTTTGGGCCAATTAATTCAACAGTTGGATCACTTCTAGTTAGCTTCACTGTTTACATAATCCCTGCACTTGCTCACATGTTCACCTTCAAATCTGCTGCTGCTAGAGAGAATGCAGTAGAACAACCCCCAAGATTTGTTGGAAGATGGGCAGGCACATTCACAATCAACATATTTGTAGTTGTTTGGGTATTTATTATTGGCTTTGGGTTTGGTGGTTGGGCTAGCATGCTCAATTTCATTCATCAAATTGACACATTTGGCCTATTCACCAAATGTTATCAATGTCCATCTCCTAAACAATTCCCCATCCCACCTCCGCCTTACGCCGCCGCTCCACAGCCTGCTCCGGCCAACTTCACTCACCAT
>gnl_Solly_v2.4_Solyc10g076790.1.1
ATGTATGCTGAGAAGCAAGCAGAGGAAGCTATTGTTTCAAACTTCAATGGAACTGATCGTGATGGGGAGGAAGTTGAGAAATTAGGTGAAGAAGATCATTCTGTTTTTAGTGTCAAAAGCCTGCTCTGGCATGGTGGCTCTGTTTGGGATGCTTGGTTCAGCTGTGCTTCTAATCAAGTTGCTCAAGTGCTATTGACACTGCCATATTCATTTTCTCAACTTGGTATGGTATCTGGCGTAGTGTTTCAAGTGTTTTATGGTCTTGTTGGGAGCTGGACTGCATACCTCATTAGTGTTCTCTACATAGAGTACAGAAGCAGAAAAGAAAAAGAAGGTGTTAACTTCAAAAATCATGTGATTCAGTGGTTTGAAGTGCTTGATGGACTATTGGGTCCTTACTGGAAAGCAGCAGGCCTTGCCTTCAACTGTACGTTCCTTCTGTTTGGATCCGTCATACAACTAATTGCTTGCGCAAGTAACATATATTACATCAATGACCACTTAGACAAGAGGACATGGACATACATATTTGGAGCTTGCTGTGCTACCACAGTTTTTATTCCTTCTTTCCATAACTATAGGATTTGGTCTTTTCTTGGCCTTGGGATGACCACTTATACAGCATGGTACTTAACAATTGCTGCTGTCATTCATGGCCAGGTTGAAAATGTACAACACACTGCTCCAGCAAAGCTTGTGCTGTATTTCACTGGTGCCACCAATATTCTTTACACCTTTGGTGGACATGCTGTTACTGTGGAAATAATGCATGCAATGTGGAAACCCCAGAAGTTCAAGTACATATACCTAATAGCGACACTCTACGTTTTCACCCTAACGATTCCATCAGCTTCAGCCGTCTACTGGGCATTCGGAGATCAACTTCTTAACCATAGTAACGCATTTTCACTTCTTCCAAAAGACGGATGGCGCGATGCTGCAGTTATATTGATGCTAATTCACCAGTTTATCACGTTTGGATTCGCGTGTACGCCCTTGTACTTTGTCTGGGAGAAGGTTATAGGGATGCATGACACTAAAAGCATATGCTTGAGGGCACTTGTTAGGTTGCCTGTGGTGATACCCATATGGTTTTTGGCTATTATATTCCCATTCTTTGGGCCTATTAACTCTACCGTTGGAGCTCTTTTGGTTAGTTTCACTGTCTACATCATCCCAGCTCTTGCTCATATGCTCACTTATAGAACACCCTCTGCTCGACAGAATGCAGCAGAAAAGCCACCATCCTTCATGCCAAGCTGGACTATCATGTATGTTATTAACATTTTTATTGTGGGCTGGGTTTTGGTTGTTGGGTTTGGGTTTGGTGGATGGGCCAGTATGAGCAATTTCATCAAACAAGTTGATACATTTGGACTGTTTGCAAAATGTTACCAATGTAAACCTCCGGCAGGCCAGCCACCACATCTGGCACCTCAGGCCACCGTGCACAAC
>gnl_Sorbi_v3.1_Sobic.003G361300.1
ATGGCGCGCGAGCAGCTGGAGGAGTCCATCGTGGCCGACGGCAACGGCAAGGAGGAAGAGGTCGGGGTCATGGGCATCGGCGCCGCGGACGGCGCCGACGACCAGCACGGCCGCGGCGGCGGCGGCAAGCTCAGCATGACGAGCCTGCTGTGGCACGGCGGCTCTGTCTGGGACGCATGGTTCAGCTGCGCCTCCAACCAGGTGGCGCAGGTGCTCCTCACGCTGCCGTACTCCTTCTCGCAGCTGGGGATGCTGTCCGGCATCCTGCTGCAGATCTTCTACGGCTTCTTGGGCAGCTGGACCGCCTACCTCATCAGTGTCCTCTACGTCGAGTACCGCTCCCGCAAGGAGAAGGAAGGCGTCAGCTTCAAGAACCACGTCATCCAGTGGTTCGAAGTGCTGGACGGGCTGCTGGGCCCCTACTGGAAGGCGGCCGGTCTGGCCTTCAACTGCACGTTCCTGCTCTTCGGCTCCGTCATCCAGCTGATCGCCTGCGCGAGCAACATCTACTACATCAACGACCGGCTGGACAAGCGGACATGGACGTACATCTTCGGCGCCTGCTGCGCCACAACGGTGTTCATCCCCTCCTTCCACAACTACCGGATCTGGTCCTTCCTGGGGCTCGGCATGACCACCTACACCGCGTGGTACCTCGCCATCGCCGCGCTCATCAACGGCCAGGTCGAAGGCGTGGAGCACACCGGCCCGACCAAGCTCGTGCTCTACTTCACCGGCGCCACCAACATCCTCTACACCTTCGGCGGCCACGCCGTCACAGTGGAGATCATGCACGCGATGTGGAAGCCCGCCAAGTTCAAGTACATCTACCTGCTGGCGACGCTGTACGTGTTCACGCTGACGCTGCCGTCTGCTGCGGCCATGTACTGGGCGTTCGGCGACGAGCTGCTGACCCACTCGAACGCCTTCTCGCTGCTGCCCAAGACCGGGTGGCGCGACGCGGCGGTGATCCTGATGCTGATCCACCAGTTCATCACGTTCGGGTTCGCGTGCACGCCGCTCTACTTCGTGTGGGAGAAGGTGATCGGGATGCACGACACCAAGAGCATCTTCAAGCGCGCGCTGGCGCGGCTGCCCATCGTGGTGCCCATCTGGTTCCTGGCCATCATCTTCCCCTTCTTCGGGCCCATCAACTCCGCCGTCGGCGCGCTGCTCGTCAGCTTCACCGTCTACATCATCCCGGCGCTGGCGCACATCCTCACCTACCGCACGGCGTCCGCGCGCATGAATGCCGCGGAGAAGCCACCGTTCTTCCTGCCGAGCTGGACGGGGATGTTCGTGCTCAACATGTTCATCGTGGTGTGGGTGCTGGTGGTCGGCTTCGGGCTCGGCGGCTGGGCCAGCATGGTCAACTTCATCAGGCAGATCGACACGTTCGGGCTGTTCGCCAAGTGCTACCAGTGCCCCAAGCCGCCGGTGCCGGCGGCCGCGCAGTCACCGGCGCCGTTGCCGCACCAC
>gnl_Sorbi_v3.1_Sobic.009G156600.1
ATGGTGCCGGGCGAGCAGGCGGAGGACGCCATCGTGGCGGCGGACGTCGGCAACGGCAAGGACGCCGGGGAGGTGCGCGCCGCCATGGGCGTCGTCGGCGGCGACGACGCTGAGCAGCTGCAGCAGCAGCACGGCGGCGGCGGCAAGTTCAGCATGAAGAGCCTGCTCTGGCACGGCGGCTCCGTCTGGGACGCCTGGTTCAGCTGCGCCTCCAACCAGGTGGCGCAGGTGCTGCTGACGCTGCCGTACTCGTTCTCGCAGCTGGGCATGGTCTCCGGCGTGCTGCTGCAGGTCTTCTACGGCCTCATGGGCAGCTGGACCGCCTACCTCATCAGCGTCCTCTACGTCGAGTACCGCGCCCGCAAGGAGAAGGAAGGCGTCAGCTTCAAGAACCACGTCATCCAGTGGTTCGAAGTTCTCGACGGGCTGCTGGGCCCGTACTGGAAGGCCGCCGGGCTCGCGTTCAACTGCACGTTCCTGCTCTTCGGCACGGTCATCCAGCTGATCGCCTGCGCAAGCAACATCTACTACATCAACGACCGGCTGGACAAGCGGACGTGGACGTACATCTTCGGCGCGTGCTGCGCCACCACCGTCTTCATCCCCTCCTTCCACAACTACCGCGTCTGGTCCTTCCTCGGCCTCGGAATGACCACCTACACCGCCTGGTACCTCACCATCGCCGCCGCCGTCCACGGCCAGGTCGACGGCGTCACCCACTCGGGCCCGAACAAGCTCGTGCCCTACTTCACCGGCGCCACCAACATCCTCTACACTTTCGGTGGCCATGCCATCACTGTGGAGATCATGCACGCGATGTGGAAGCCTCGCAGGTTCAAGTACATCTACCTGCTGGCGACGGTGTACGTGTTCACGCTGACGCTGCCGTCGGCGGCGGCCATGTACTGGGCGTTCGGCGACCAGCTGCTGACGCACTCCAACGCCTTCTCGCTGCTGCCGAGGACGCCGTGGCGCGACGCGGCGGTGGTGCTGATGCTGATCCACCAGTTCATCACCTTCGGGTTCGCGTGCACCCCGCTCTTCTTCGTGTGGGAGAAGGCGGTGGGCATGCACGAGACGCCGAGCGTCTTCCTCCGCGCGCTGGTCCGCCTCCCCATCGTCGTCCCCGTCTGGTTCCTCGCCATCATCTTCCCCTTCTTCGGGCCCATCAACTCCGCCGTCGGCGCGCTCCTCGTCAGCTTCACCGTCTACATCATCCCCGCCCTCGCCCACATGCTCACGTACCGCTCCGCGTCCGCCAGACTGAATGCAGCGGAGAAGCCGCCGTCGTTTCTGCCGAGCTGGTCGGGGATGTTCGTGCTGAACGCGTTCGTGGTGGCGTGGGTGCTGGTGGTCGGCTTCGGCCTCGGCGGCTGGGCCAGCGTGACCAACTTCGTCAAGCAGATCGACACGTTCGGGCTCTTCGCCAAGTGCTACCAGTGCCCGACGAAGACGCACGCCGGGTCGCCGTTGCCGGCGCCGCCGCATCAC
>gnl_Sorbi_v3.1_Sobic.005G052500.1
ATGGCGTCGGAGAAGGTGGAGACGATCGTGGCGGGGAACTACATGGAGATGGAGCGCGACGTCGTCGTCGGCGGCGGCCATGGCGACGACCAACCCGGCGGCGGCGACGCGGCGTCGTCCGGGGCCAGAGCCGCCGGCGGCAAGAAGAAGCTTGGGCTGTCGTCGAGGCTGTTCTGGCACGGCGGGTCGGTGTACGACGCGTGGTTCAGCTGCGCGTCGAACCAGGTGGCGCAGGTGCTGCTGACGCTGCCCTACTCCTTCTCGCAGCTGGGGATGGCGTCCGGGGTGGTGTTCCAGCTCTTCTATGGCCTCATGGGCAGCTGGACCGCCTACCTCATCAGCGTCCTCTACGTCGAGTACCGCACCAGGAAGGAGCGTGACAAGGTCGACTTCAGGAACCATGTCATCCAGTGGTTTGAGGTTCTTGATGGGCTACTGGGGAAGCACTGGAGGAACGTCGGCCTCTTCTTCAACTGCACGTTCCTCCTCTTCGGCTCCGTCATCCAGCTCATCGCATGTGCAAGCAACATCTACTACATCAACGACAAGTACGACAAGCGGACATGGACGTACATCTTCGGCGCCTGCTGCGCCACCACCGTGTTCATCCCCTCCTTCCACAACTACCGGATCTGGTCCTTCCTCGGCCTCCTCATGACCACCTACACCGCATGGTACCTCACCATTGCCGCCATCGCACACGGTCAGGTGGAAGGAGTGACACACTCAGGTCCAAGCAAGATGGTGCTCTACTTCACGGGGGCCACTAACATCCTCTACACATTTGGAGGCCATGCTGTCACTGTGGAGATCATGCACGCGATGTGGAAGCCTCAGAAGTTCAAGCTCATCTACCTGGTGGCCACGCTCTACGTGCTGACACTGACGCTGCCATCCGCCTCCGCCGTCTACTGGGCGTTCGGCGACATGCTCCTGGACCACTCCAACGCCTTCTCCCTCCTCCCGCGCTCCGGCTTCCGTGACGCTGCCGTCATCCTCATGCTCATCCACCAGTTCATCACGTTCGGGTTCGCGTGCACGCCGCTCTACTTCGTGTGGGAGAAGCTGATCGGCGTGCACGAGACGGGGAGCGTGGCGCTGCGCGCCGCAGCGCGGCTCCCCGTCGTGGTGCCCATCTGGTTCCTGGCCATCATCTTTCCCTTCTTCGGCCCCATCAACTCCACCGTGGGCTCGCTGCTGGTCAGCTTCACCGTCTACATCATCCCGGCGCTGGCGCACATGGCCACCTTCGCGCCGCCGGCCGCCAGGGAGAACGCCGTCGAGCGGCCGCCACGCGGGGTCGGCGGCTGGGCCGGGATGTACGCCGCCAACTGCTTCGTCGTGGCGTGGGTGCTCGTCGTTGGATTTGGGTTTGGAGGCTGGGCTAGCACCGTCAACTTCGTCCGACAGGTCGATACCTTTGGGCTCTTCACAAGGTGCTACCAGTGCCCGCCCAAGCAC
>gnl_Sorbi_v3.1_Sobic.001G267100.1
ATGGCAGCGGGAGGCGGCATCGCCGACGAGAAGCAGCAGGCCCCTGCCGATTCGGCTGAGATGATGACGATGGAGCCGGAGGAGGAGGAGGAATACAACAGCAGCAACAACACCACCACCAAGGGCGGCGGCGGCGGAGTCAAGTCCCGTCTGTCGGGTCTTCTGTGGCACGGCGGGTCGGCCTACGACGCGTGGTTCAGCTGCGCGTCGAACCAGGTGGCGCAGGTGCTGCTGACGCTGCCCTACTCGTTCGCGCAGCTGGGGATGGTGAGCGGCATCCTGTTCCAGCTCTTCTACGGCATTCTGGGGAGCTGGACGGCGTACCTGATCAGCATCCTGTACCTCGAGTACCGCACCCGGCGTGAGCGCGACAAGGTGGACTTCCGGAACCACGTCATCCAGTGGTTCGAGGTGCTGGACGGACTCCTGGGGCGGCACTGGCGGAACGCCGGACTCGCCTTCAACTGCACTTTCCTCCTCTTCGGCTCCGTCATCCAGCTCATCGGCTGCGCCAGCAACATCTACTACGTCAACGACCGGCTCGACAAGCGGACGTGGACCTACGTCTTCGGCGCCTGCTGCGCCACCACCGTCTTCATCCCGTCCTTCCACAACTACCGCGTCTGGTCCTTCCTCGGACTCGTCATGACCACCTACACCGCCTGGTACATCGCCGTCGCCTCCCTCGTCCACGGCCAGGTCCAGGGCGTCCAGCACTCGGGACCCACTAGGATCGTGCTCTACTTCACCGGAGCAACAAACATACTCTACACCTTCGGGGGACACGCAGTCACAGTCGAGATCATGCACGCGATGTGGCGTCCTCAGAAGTTCAAGGCCATCTACCTGCTGGCGACGCTGTACGTGCTGACGCTGACGCTGCCATCCGCCGCGGCCGCCTACTGGGCGTTCGGCGACGAGCTGCTGACGCACTCCAACGCGCTGGCGCTGCTCCCTCGGACCCGGTTCCGCGACGCCGCCGTGGTGCTCATGCTCATCCACCAGTTCATCACCTTCGGCTTCGCCTGCACCCCACTCTACTTCGTCTGGGAGAAGCTCATCGGCCTCCACGACTGCCGCAGCCTCTGCAAGCGCGCCGCCGCGAGGCTCCCCGTCGTCGTCCCCATCTGGTTCCTCGCCATCATCTTCCCCTTCTTCGGGCCCATCAACTCCGCCGTCGGATCGCTGCTCGTCAGCTTCACCGTCTACATCATACCGGCGCTCGCGCACATGGTCACATTCAGGTCGCCACAGTCCAGGGAGAACGCTGTGGAGCGGCCTCCGAGGTTCGCCGGCGGGTGGACGGGCGCGTACGTGATCAACTCCTTCGTGGTGGCGTGGGTGCTGGTGGTCGGCTTCGGCTTCGGCGGCTGGGCAAGCATAACCAACTTCGTGCAGCAGGTCAACACCTTCGGCCTCTTCGCCAAGTGCTACCAATGCCCGCCGCACCTCACTGCCCCGCCGGCGGCTCCGGCCTTCACGCCTCCGCCACCAATGGCCACGGCACCCTCCGCCATGACACCGGCGACGGCGTTCAATGCCACCGCCGGCGGGCTCCTCTTCCCTCCGGTGCCGGCCCCGGCTCCGGCTCCGTCGCCCATGATCAACTTCTTCCTCCGCCACCACCACCGCAGGCACCACGGCGGCCGCCACGGCCTG
>gnl_Sorbi_v3.1_Sobic.001G439000.1
ATGGCCTCGGAGGCCAATGGGGGCGTCGTCGCCAACGAGAAGGGAGCGGAGACGGTCGGCGTCGGGCGGTACGTGGAAATGGAGCAGGACCAGGAGTCCAACACCGTCAAGTCGCGGCTCTCCGGCCTGCTCTGGCACGGCGGCTCCGCCTACGACGCTTGGTTCAGCTGCGCCTCCAACCAGGTGGCTCAGGTGCTGCTGACCCTGCCCTACTCGTTCTCGCAACTGGGGATGCTGAGCGGCATCCTGTTCCAGCTCTTCTACGGCCTGATGGGCAGCTGGACGGCGTACCTCATCAGCATCCTCTACGTGGAGTACCGGACCAGGAAGGAGAGGGAGAAGGCCGACTTCAGGAACCATGTCATCCAGTGGTTCGAGGTGCTGGACGGGCTGCTCGGGAGGCACTGGAGGAACGTCGGCCTGGCCTTCAACTGCACGTTCCTGCTCTTCGGCTCTGTCATCCAGCTCATCGCTTGCGCAAGCAACATCTACTACATCAACGACAAGCTGGACAAGCGGACGTGGACGTACATCTTCGGCGCCTGCTGCGCCACGACGGTGTTCATCCCGTCGTTCCACAACTACCGGATCTGGTCGTTCCTGGGCCTCGTCATGACCACCTACACCGCGTGGTACCTCGCCGTCGCCTCCCTCATCCACGGCCAGGTTGATGGCGTGAAGCACTCCGGGCCGACCAAGATGGTGCTCTACTTCACCGGGGCCACAAACATTCTCTACACCTTCGGAGGGCACGCTGTTACTGTGGAGATCATGCACGCGATGTGGCGGCCGCAGAAGTTCAAGGCGATCTACCTGATGGCGACGCTGTACGTGCTGACGCTGACGCTGCCGTCGGCGGCGAGCGTGTACTGGGCGTTCGGGGACCAGCTGCTGACGCACTCCAACGCGCTGGCGCTGCTCCCGCGGACGCCCTTCCGCGACGCCGCCGTCGTGCTCATGCTCGTCCACCAGTTCATCACCTTCGGCTTCGCCTGCACGCCGCTCTACTTCGTCTGGGAGAAGCTCATCGGCCTCCACGACTGCCGCAGCCTCTGCAAGCGCGCCGCCGCCAGGCTCCCCGTCGTCGTGCCCATCTGGTTCCTCGCCATCATCTTCCCTTTCTTTGGGCCCATCAACTCCGCCGTGGGGTCGCTCCTCGTCAGCTTCACCGTCTACATCATCCCGGCGCTCGCGCACATGATCACCTTCCGATCCGCAACCGCCCGTGAGAACGCGGTGGAGCCGCCGCCGCGGCTGGTGGGGCGTTGGACGGGCACGTACATGATCAACGCGTTCGTGGTGGCGTGGGTGCTGGTGGTCGGCTTCGGCTTCGGCGGCTGGGCAAGCATGACCAACTTCGTCCGCCAGATCGACACCTTCGGCCTCTTCACCAAGTGCTACCAGTGCCCGCCGCCGCCTCTCCCGCCGGGCGCCGCCCTCTTGCCGTTCCCCGGCGGCCTCGCCAACATCACCATGCCATTCAACGGGACCGCTGAGCTCCCTCCGGCACCGGCTCCTTCGCCGGCGCATTTCTTCCGCCACCACCACCGACATCACAGCCACCGGCTC
>gnl_Spipo_v2_Spipo22G0014900
ATGAAGCCGGCGGAGGAGATGGGGGGGAGCGGCGGAGCGGGGGAGGTGGCCAAGGAAGGGGGAGCCGAGGGCGTTGCCGACACGCCGGCGGCGCCGTCACTCAGAGATACCTGGAATGCGCTGGTGTGGCACGGCGGCTCCGTCTACGACGCCTGGATCAACGCCGTCGCCGCTCAGGTGGGGTCGCTGATCCTCACGCTGCCGTACACCTTCTCCCAAATGGGCTACTTCTTCGGGGTGGCCTCCCAGTTCCTGTACGGGGCCTTCGGTTGCTGGACCGTCTACCTCCTCAGCCTCTTCCACGCCGAGGCCTCCCGCCGCACGCGGGAGGCCGGGACACTCCACCGGCGGCACGTCCTGCAGTACCACGAGGTCATCGGCATCGTCGCCGGGCCGGCGCTCGGCAGGGCGGTGCTGGCCTTCAACATGGTCGCCCTCACCTTCGCCTGCGTCCTGCAGCTCATCGCCTGCTCCAGCCACATCTACTACATGAGCTCGAGGTGGAACAAGAGGGAGTGGCTGTACCTGTTCGGAGCGCTCGCCCTGCCCACGGTTCTCCTGCCGTCGATCCACAATTTCCGGGTGGTGTCGATTCTGGGGATCGCCACGACGACCGTGACGTCGGCCTACATGACGGTGGCGGCCGTCCAGCACGGCCAGATTGAGGGCGCGACTCACCAGGGGCCGAAGAAGCTGGTGGACTTCTTCACGGGCAGCACCAACATCCTCTTCTCGTTCGGCAGCCACGGGCTCTGCATAGAGCTGATGGAGGCGATGTGGAAGCCCCAGAAGTACAAGTTTGCCTACGTGGCTGCAGTGCTGTACACCTATCTGCTGACAATTCCGGACTCCGTGGCGGTCTACTGGGCGTACGGGGACACCCTGCTCCATCGCTCCAATGCCTTCGGGGTTCTTCCGCCCTCCACGGCGAAGAATGTCTGCATCATCGCCATGATCATCCACCAGTACGTGGCGTTCCTGTTAAACGTGAACCCGCTCTTTCTGGCCTGGGAGAAGCTCGTGAGGGTTCACTACAGCGGAGTGTTTCTTCTCAAGGCGGCCGCTAGAATTCCCGTGGTCCTCTTCATCTGGTTCCTGGCGCTGGCCATTCCCTTCTTCGGACCCATCAACTCTATCATGGGCGCCTTCCTGATCTCCTTCTCCGTGTACATCATCCCCTGCGTGGCTTTCATGAGAGCCTACAAGAGCAATCAGCTGGAGTCGATGAAGGCAGACCCAAGAGGAGGGCGGCCGAGCTTCTGGATCAGTGCTTTCATAGCAGTCTGGGTCTTCATCCTCGGCTTTGGTTTCGGAGGATGGGCCAGTGGGACGACCTTCCTCAGGCAAATCCGCTCATTCGGGTTCTTCGACAAGTGCTATCAGTGCCCATCAAGCCAC
>gnl_Spipo_v2_Spipo23G0003300
ATGGAGGTTTTTAGAGTGGCGCAGGTGCTGCTTACGCTTCCGTATTCCTTCTCCCAGCTGGGGATGCTGTCGGGCGTGCTACTGCAGCTCTTCTACGGTTTCATGGGCAGCTGGACCGCCTACCTCATCAGCGTCCTCTACGTCGAGTACCGAAGCCGCAAGGAGAAGGAGAATGTCAGCTTCAAGAACCACGTAATCCAGTGGTTCGAGGTGCTGGACGGGCTTCTGGGGCCCTACTGGAAGGCCGTCGGCCTCGCATTCAACTGCACCTTCCTCCTCTTCGGCTCCGTCATCCAGCTGATCGCCTGTGCCAGCAACATCTACTACATCAACGACCGGCTGGACAAGCGGACGTGGACGTACATCTTCGGCGCCTGCTGCGCCACTACCGTCTTCATCCCCTCCTTCCACAACTACCGCATCTGGTCCTTTCTCGGCCTCGGCATGACCACCTACACCGCCTGGTACCTCACCGTCGCCGCCCTCGTCCATGGCCAGGTGCAGGGAGTGGCGCACTCGGCCCCGACAAAGCTGGTGCTCTACTTCACCGGCGCCACCAACATCCTCTACACCTTCGGCGGCCACGCCGTGACAGTGGAGATAATGCACGCCATGTGGAAGCCGCAGAAGTTCAAGTACATCTACCTGCTGGCGACGCTCTACGTGTTCACGCTGACCCTGCCGTCGGCGGCGGCCATGTACTGGGCCTTCGGGGACCAGCTGCTGAACCACTCCAACGCCTTCTCGCTACTGCCCAAGACGGGCTTCCGCGACGCCGCCGTGGTGCTGATGCTCATCCACCAGTTCATCACCTTCGGGTTCGCCTGCACGCCGCTCTACTTCGTGTGGGAGAAGGCCGTCGGCATGCACGACACCAAGAGCGTCTGTCTGCGCGCCCTCGTCCGCCTCCCCGTCGTCGTCCCCATCTGGTTCCTCGCCATCATCTTCCCCTTCTTCGGGCCCATCAACTCCGCCGTCGGCGCCCTCCTCGTCAGCTTCACCGTCTACATCATCCCCGCCCTCGCCCACATGCTCACCTACCGCTCCGCCGCCGCCCGCCAGAATGCGGCGGAGAAGCCGCCCTTCTTCCTCCCAAGCTGGGCGGCAATGTACGCGCTCAACATCTTCGTGGTGCTGTGGGTGTTCGTGGTCGGCTTCGGCTTCGGCGGCTGGGCCTCCATGACCAACTTCATCAGGCAGGTCGACACCTTCGGGCTCTTCGCCAAATGCTACCAGTGCGCTAAGCCTCCCCCGCCCCCCTCCGCCGCGGCCGCCTCCCCTCTGCCGCCGCGCCACCAC
>gnl_Stras_v2.0_SGA_v2.0_scaffold60T21018
ATGTTTCCTCAGAAACAGGCAGAGGAGGCTATAATCCATAGAAATATGGATGAGAATTATCATGACAATGAGAGAGATGAGGAGATGAGTAATGCAAAATTCAGGTTTAGCTTCAAAAGCATTATTTGGCATGGGGGCTCTGTTTATGATGCTTGGTTCAGCTGTGCTTCAAATCAGGTGGCACAGGTTTTATTGACATTGCCATACTCCTTTTCTCAAATGGGAATGGTTTCAGGAGTAATTCTTCAAATATTTTATGGCTTGCTTGGAAGTTGGACTGCTTATCTTATTAGTGTGCTCTATGTTGAGTACAGAACCAGAAAAGAAAAAGAGAATGTTTCCTTCAGAAACCATGTCATCCAGTGGTATGAAGTCTTGGATGGCTTATTAGGTCCCTATTGGAAGGCTGTGGGATTAGCCTTCAATTGCACATTCCTTTTGTTTGGCTCAGTTATCCAGCTTATAGCTTGTGCAAGCAACATATACTACATTAACGATCGGTTATGGTCGTTTTTGGGGCTCGGGATGACTACTTATACTGCCTGGTACTTGACTATAGCTTCTTTTGCCCATGGCCAGGTTGAAGGAGTGACTCACTCTGGACCAACCACAATGGTTTTGTATTTTACTGGAGCCACCAATATTCTTTATACTTTTGGTGGCCATGCTGTCACTGTTGAAATTATGCATGCAATGTGGAAACCGAGTAAATTCAAGTACATATACCTACTTGCTACATTATATGTGTTCACGCTCACAATCCCTTCAGCCTCAGCCGTTTACTGGGCTTTCGGAGATAAACTCCTCACGCACTCCAATGCATTCTCTCTTCTTCCACGAACACATTACCGTGATTCAGCAGTTGTCCTAATGCTCATCCACCAGTTCATAACGTTCGGGTTCGCATGTACGCCTTTGTACTTTGTGTGGGAGAAAGTGATTGGCATGCACGACACGAAAAGCATATTCGTACGGGCCCTCGCCAGATTACCTGTGGTGATACCCATATGGTTTCTTGCCATTATTTTCCCCTTTTTCGGGCCCATAAATTCAGCCGTGGGCTCACTTCTCGTTAGCTTCACGGTCTACATAATTCCAGCCCTGGCCCATATGCTCACTTACAAAGAAGCCTCCGCTCGTCAGAATGCATCAGAAAAGCTTCCGTTTTTCCTCCCGAGCTGGACTGGAATGTACGTTGTTAACATTTTTGTGGTTTTGTGGTTTTTTGTGGTGGGTTTTGGGTTCGGTGGGTGGGCCAGCATGACTAATTTCATCAAGCAAGTCGACACATTTGGTCTTTTTGCGAGATGCTACCAATGCAAGGCCTCGCCCGCAAAGCACTAG
>gnl_Stras_v2.0_SGA_v2.0_scaffold240T44101
ATGTTGGCCCAGAAGCAAGCAGAGGAAGCCATTGTCTCCGCCGAAAACGGCGGCGTCGCCGGCAAGGATGCCGCCGGAAAATCCGACGAGCCGCCCCTTTTCGGCGTCAAAAACATGCTCTGGCACGGCGGCTCCGCCTGGGACGCCTGGTTCAGCTGCGCTTCCAATCAAGTGGCCCAAGTGCTTCTAACTCTTCCATACTCATTCTCACAACTTGGGATTTTTTCTGGGATTATATTCCAAGTTTTCTATGGTTTGGTCGGCAGCTGGACAGCATATCTCATCAGCGTTCTGTACATAGAATATCGTAACAGAAAAGAAAAAGAAGGCCATAGCTTCAAAAACCATGTCATTCAGTGGTTTGAGGTGCTAGATGGATTGCTAGGTCCATACTGGAAAGCAGCGGGTTTAGCATTTAACTGCACTTTTCTTCTATTTGGGTCTGTTATACAACTCATTGCTTGTGCAAGAATTTGGTCCTTTTTAGGACTTGGAATGACCACTTATACTGCTTGGTACTTGACTATAGCAGCACTTACTCATGGCCAGGTTGAGGATGTTCAACATTCGGGTCCAAAGAAGGTAGTCCTTTACTTCACAGGCGCCACTAACATACTGTACACATTTGGTGGACATGCTGTCACTGTTGAGATCATGCATGCTATGTGGAAGCCACAAAAGTTCAAGTACATTTACTTGGTGGCCACACTTTATGTTTTCACCCTAACTTTACCGTCGGCCTCTGCCGTGTATTGGGCTTTTGGCGATGAGCTTCTCAACCACTCAAATGCTTTCTCCCTCCTCCCGAAGTCCGGGTGGAGAGATGCCGCGGTTATTTTAATGCTTATTCATCAGTTTATTACGTTCGGTTTCGCATGCACGCCACTCTACTTCGTGTGGGAGAAAATGATCGGGATGCACGACACGAAGAGCATATGCCTGAGAGCACTTGCTCGTCTCCCTGTGGTAATCCCGATATGGTTCCTTGCCATCATCTTCCCCTTCTTCGGCCCGATTAACTCGGCGGTTGGGGCCCTATTGGTGAGCTTCACCGTCTACATTATCCCGGCCCTAGCCCACATGCTCACATATAGAAAAGCCACTGCACGCCAGAATGCTGCTGAGAAGCCTCCACCCTTTATGCCTAGCTGGACAGCCATGTACGCTGTGAACACATTCATTGTAATATGGGTATTGGTGGTGGGCTTTGGGTTCGGAGGTTGGGCCAGCGTGACCAATTTTATCAAACAAATCGACACGTTTGGGCTTTTCGCCAAGTGTTATCAATGCAAGCCTCCATCCCCGGCTCATTCATCGCCACCGTTGCCATCCCACCATTAA
>gnl_Stras_v2.0_SGA_v2.0_scaffold80T25851
ATGGCGGCCACTGATAAAGCGGTGGAGACAGTTATGGTCGGAAATTACGTCGAAATGGAGAGCTCAAGCGGCAAACCAGCCGACGTAAAGTCAAAGGTTTCGAAGCTCTTTTGGCACGGCGGCTCGACTTACGATGCTTGGTTCAGCTGCGCTTCTAATCAAGTGGCTCAGGTTCTGCTGACGTTGCCTTACTCGTTTTCTCAGCTGGGAATGATGTCAGGAATTCTTTTCCAGCTGTTTTACGGCGTAATGGGCAGCTGGACGGCGTACCTTATCAGCATTCTCTACGTTGAGTACAGAACCAGAAAAGAGAGGGAGAAATTTGATTTTAGAAATCATGTCATTCAGTGGTTTGAGGTGCTTGATGGGCTGCTTGGAAAGCACTGGAGGAACGTGGGTTTGGCTTTCAATTGCACTTTCCTTCTGTTTGGATCTGTAATTCAGCTCATTGCCTGTGCAAGAATTTGGTCTTTTTTGGGTTTGATTATGACCACTTATACAGCTTGGTACCTCACTATTGCCTCCTTATTACATGGACAGGTGGAGGGTGTTAAGCATTCGGGGCCAGCAAGGATGGTTTTGTATTTCACAGGGGCCACCAACATTCTCTACACATTTGGGGGACATGCAGTTACAGTAGAGATAATGCATGCTATGTGGAAACCCCAAAAGTTCAAATCCATATATTTGGTAGCCACACTCTATGTGTTGACTTTGACCTTACCTTCTGCATCGGCTGTCTATTGGGCATTTGGCGATTTACTCCTCAACCACTCCAATGCTTTTTCTCTCCTCCCCAAGTCTCCTTTCAGGGACATGGCCTTCATAACGTTCGGATTCGCTTGCACGCCGTTGTATTTTGTGTGGGAGAAGGCGATTGGTATGCACGAGTGCCGGAGCATGTGCAAACGGGCCGCGGCCCGATTGCCGGTCGTGGTGCCCATATGGTTCCTAGCGATAATCTTCCCGTTTTTCGGGCCCATCAACTCGACAGTCGGCTCGCTCCTCGTCAGCTTCACCGTCTACATAATCCCGGCTCTAGCGTACATGTTCACCTTTCGATCGGCCACGGCACGCGAGAATGCAGTGGAGCAACCACCAAAATACTTTGGAAGATGGGTTGGGGCTTATGTGATCAACATATTTGTAGTTGTTTGGGTTTTGATAGTTGGGTTTGGGTTTGGTGGATGGGCCAGCATGACCAATTTTATCCACCAAATCGACACATTTGGGCTTTTCACTAAATGCTACCAATGCCCACCTCAGCTGCCACCGCATGTGGCCAATGCCACCGGCCCACCGCCGCCTTTGGCCCACAATTTCACTCATTCGCCGCCGTATGTTCACGGCCATTGA
>gnl_Stras_v2.0_SGA_v2.0_scaffold85T26751
ATGTTGACTGAAAAACAAGCAGAGGAAGCCATAGTCTCCAGCTTCAACGACGCCGACGGCGGCGCCAAGGCGGAGGAGGCGGCGTCGGAGGCGGAGGAGCAGGGGATTTTCAGCGTCAAGAACATGCTCTGGCACGGCGGCTCCGCCTGGGACGCCTGGTTCAGCTGCGCCTCCAATCAAGTGGCCCAAGTTCTTCTGACCCTGCCGTACTCTTTTTCGCAACTGGGCATGCTTTCCGGCGTCGTTTTCCAGATATTTTACGGGCTGATGGGCAGCTGGACGGCGTATCTTATAAGTGTTCTGTATGTCGAATATCGGAGCAGAAAGGAGAAAGAAGGTGTTAGCTTCAAGAATCATGTTATTCAGTGGTTTGAGGTGCTGGACGGCCTGCTCGGCCCCAACATATACTACATTAATGACCACCTGGATAAAAGGACATGGACTTACATATTTGGGGCTTGCTGTGCAACTACTGTGTTTATTCCCTCTTTTCACAACTACAGAATTTGGTCCTTTTTGGGCCTTGGAATGACCACTTATACTGCTTGGTACCTCACTATTGCAGCTATTGTTCATGGCCAGGTTGAAGATGTGCAACACTCAGGCCCCAAAAAGCTGGTTCTGTATTTCACAGGGGCTACAAACATACTCTACACTTTTGGTGGCCATGCTGTTACTGTTGAAATTATGCACGCGATGTGGAAGCCCCGAAAGTTCAAGTACATTTACCTTTTGGCCACATTGTACGTTTTCACTCTTACCTTACCATCGGCCTCTGCAATGTATTGGGCGTACGGAGATCAACTTCTCACTCATGCTAATGCATTCTCTCTCCTCCCGAGGACCGGTTGGCGTGATGCTGCCGTTGTTCTCATGCTCATCCATCAGTTCATCACGTTCGGGTTCGCGTGCACGCCATTGTACTTTGTTTGGGAGAAAGTAATCGGAATGCACGACACGAGAAGCATATGCTTGAGGGCGCTTGCTAGACTCCCAGTTGTGATACCGATTTGGTTTTTGGCCATAATTTTCCCCTTTTTCGGCCCGATCAACTCAGCTGTCGGAGCCCTATTAGTGAGCTTCACCGTTTACATTATCCCATCGCTTGCTCATATGCTCACGTATAGGAAAGCCTCCGCTCGACAGAATGCGGCCGAGAAGCCGCCGTTTTTCATGCCGAGCTGGACGGCAATGTACGCCGTGAACGCCTTTGTGGTGGTTTGGGTCTTGGTAATCGGGTTCGGGTTTGGAGGTTGGGCCAGCGTTACAAATTTTGTGAGGCAAGTGGACACATTTGGGCTTTTTGCAAAGTGTTACCAGTGCAAGCCTCCGCCAGCGGCCCACTCAACACCGCCACACCATTAA
>gnl_Stras_v2.0_SGA_v2.0_scaffold24T10485
ATGGCTTCTGAGAAAGTTGAGACTGTAGTTGCAAACTATATAGAAATGGAAAGAGATGAATCAGATGGAAAATCAGGCTCAGCCAAGACCAAATTATCAAACATCTTTTGGCATGGTGGCTCTGTTTATGATGCTTGGTTTAGTTGTGCTTCTAATCAGGTTGCCCAAGTGTTACTTACTCTGCCTTACTCATTTTCACAACTTGGTATGTTATCTGGGATTATATTTCAACTGTTTTATGGCCTAATGGGGAGTTGGACCGCGTATCTTATAAGCGTGCTTTATGTCGAGTATCGAACTAGAAAAGAAAGGGAGAAAGTTGATTTTAGAAATCATGTAATTCAGTGGTTTGAAGTTCTTGATGGGCTGCTGGGTAAACACTGGAGAAACATAGGCCTTTTTTTCAACTGCACTTTTCTTCTGTTTGGGTCTGTGATTCAGCTCATTGCATGTGCAAGTAACATCTACTACATAAATGACAATCTTGATAAGAGGACTTGGACATATATATTTGGAGCTTGCTGTGCCACAACAGTGTTTATCCCATCTTTCCATAACTACAGAATTTGGTCATTTTTAGGCCTTATTATGACTACTTACACAGCTTGGTATTTAACCATAGCTTCCCTAATCCATGGACAGGTTGAAGGAGTAAAGCACTCAGGGCCAGCCAAAATAGTGCTATACTTTACTGGGGCTACAAACATTCTTTACACATTTGGTGGTCATGCTGTCACAGTGGAAATAATGCATGCTATGTGGAAGCCACAAAAATTCAAGCTAATATATTTGTTGGCAACAATTTATGTGCTAACACTAACACTTCCTTCAGCAAGTGCTGTTTATTGGGCTTTTGGGGACATGCTTTTGAACAGATCCAATGCTTTAGCTTTGCTCCCAAGAACTAGATTTAGAGATATTGCTGTTGTACTCATGCTCATTCACCAGTTCATAACGTTCGGATTCGCGTGCACGCCTTTATACTTTGTCTGGGAGAAATTTATCGGCGTGCACAATACGAAAAGCTTGTTCAAGCGTGCTATGGCAAGGTTGCCAGTGGTTATTCCGATTTGGTTTTTGGCAATTATTTTCCCCTTTTTTGGGCCTATAAACTCGACCGTTGGATCACTTCTAGTTAGCTTCACGGTGTACATTATTCCGGCCATGGCACATATGATCACTTTCGCATCCGCGTCAGCCAGAGAGAATGCTGTGGAAAGGCCTCCAAAATTTCTTGGAGGATGGGCTGGACTTTACTCAATGAATATTTTCGTTGTGGTATGGGTTTTTATTGTTGGATTTGGATTTGGAGGGTGGGCCAGCATGGTCAACTTCATCCACCAAATTGACACATTTGGACTATTCACAAAGTGCTATCAGTGCCCAAAACATAATTAA
>gnl_Theca_v1.1_Thecc1EG021727t1
ATGTTGCCTCCGAAGCAAGCAGAAGAAGCAATAGTCTCCAACTTCAGCGAGACGGAGCATGAAACCAGAGAAGAAGAGAAAGAAGATGAACAACACTCAATGTTCAGCGTCAAGAGCTTCCTCTGGCATGGTGGCTCTGCCTGGGATGCCTGGTTCAGCTGCGCTTCCAATCAAGTGGCGCAAGTGCTGTTGACACTGCCCTATTCCTTCTCTCAATTGGGTATGCTGTCAGGAATTCTGCTTCAGGTATTCTATGGACTGCTGGGAAGTTGGACTGCATATCTCATCAGTGTGCTCTATATAGAGTACAGAAGCAGGAAGGAGAAGGAGAACGTCAGCTTCAAGAACCATGTCATCCAGTGGTTTGAAGTGCTTGATGGTCTGCTGGGTCCGTACTGGAAGGCAGTTGGACTTGCCTTCAACTGTACTTTCCTCTTATTCGGATCTGTCATACAACTTATAGCTTGTGCAAGTAATATTTACTACATCAATGACAAATTAGACAAGAGGACATGGACCTATATTTTTGGAGCTTGCTGCGCAACCACAGTTTTCATACCCTCCTTTCACAACTACCGTATTTGGTCTTTTCTAGGCCTTGGGATGACCACCTATACGGCCTGGTACTTGGCCATAGCCTCCCTTGTTCACGGCCAGGTTGACGGCGTGACCCACTCCGGTCCAACAAAGCTAGTGCTCTACTTCACCGGAGCCACCAACATTCTCTACACCTTTGGCGGACATGCTGTGACTGTGGAAATCATGCATGCAATGTGGAAGCCTCAGAAATTCAAGTACATCTACTTGTTGGCCACATTATACGTTTTTACTCTAACCCTTCCATCTGCTTCCGCCGTCTACTGGGCATTCGGGGACCAGCTCCTCAACCATTCCAATGCCTTCTCTCTCCTCCCCAAGAACCGCTTCCGTGACGCCGCCGTCATCTTAATGCTTATTCACCAGTTTATCACATTTGGGTTTGCTTGTACTCCGCTGTACTTCGTGTGGGAGAAGGTGATAGGGATGCATGACACAAGAAGCATTTGTTTGAGGGCACTGGCAAGGCTGCCAGTGGTGATTCCAATCTGGTTCCTGGCCATCATCTTCCCATTCTTTGGGCCCATAAACTCTGCAGTTGGTGCTCTTTTGGTTAGCTTCACCGTCTACATCATCCCAGCTTTAGCCCATATGCTCACCTACAGAAAAGCCTCTGCTCGACAGAATGCTGCAGAAAAGCCTCCATTCTTCATGCCAAGCTGGACTGCAATGTATGTATTCAACGCCTTCGTTGTGGTGTGGGTTCTGGTGGTCGGGTTTGGGTTCGGTGGATGGGCTAGCATGACCAACTTCATCAGGCAAATTGACACCTTCGGGTTGTTTGCCAAGTGCTATCAGTGCAAGCCTCCGACACCAGTACCAGGAGCAGCTGCACAGCACCAC
>gnl_Theca_v1.1_Thecc1EG042567t2
ATGTCAGGACAGAAACAGGCTGAGGAAGCAATTGTTCCAAGCCTTAATGAGGCTTCTGAACATGAAGAGAAAGAGGAAGAGAAGGGAGATCATTCCATCTTCAGTGTTAAGAGCCTTCTTTGGCATGGTGGTTCTGTTTATGATGCCTGGTTTAGCTGTGCTTCAAATCAGGTGGCTCAAGTTCTGTTAACACTACCATATTCTTTCTCTCAAATGGGAATGCTTTCGGGGATTATTCTGCAGATTTTTTATGGCTTTCTTGGAAGCTGGACTGCTTATCTCATCAGTGTTCTGTATATTGAGTACCGAAGCAGAAAGGAGAAAGAGAATGTCAGCTTCAAGAACCATGTCATACAGTGGTTTGAAGTGCTAGATGGTCTCTTGGGACCTTACTGGAAAGCTGTTGGATTGGCTTTTAACTGCACTTTTCTGCTCTTTGGATCTGTCATTCAGCTTATAGCCTGTGCCAGCAACATATATTACATAAATGACAAGTTAGACAAGAGGACATGGACTTATATCTTTGGAGCTTGCTGTGCTACCACAGTCTTCATCCCCTCATTTCACAACTATAGAATGTGGTCTTTTCTGGGGCTCGGCATGACCACCTACACTGCTTGGTATCTGACCATAGCAGCCCTTGTCCATGGCCAGGTGGAGGGTGTAACTCACCAAGGTCCAACTAAGTTGGTTTTGTACTTCACTGGCGCCACCAATATCCTCTATACTTTCGGCGGACATGCTGTCACTGTTGAAATTATGCATGCGATGTGGAAGCCTCAGAAATTCAAGTGCATATACCTATTGGCCACTCTCTATGTTTTCACGCTAACCATCCCATCTGCTGCTGCTGTCTATTGGGCTTTCGGTGATCAACTCCTTAACCATTCCAATGCCTTTTCACTCCTTCCACACTCTGGATGGCGTGATGCAGCAGTTGTGCTAATGTTAATTCACCAGTTTATTACATTTGGGTTTGCTTGTACGCCATTGTACTTTGTGTGGGAGAAAGTGGTGGGGATGCATGATACAAAGAGCATATGTTTGAGGGCAGTATGCCGCTTACCTGTGGTGATACCTATCTGGTTCTTGGCTATCATATTTCCTTTCTTTGGTCCCATTAACTCGGCTGTAGGATCTCTTCTGGTCAGCTTCACTGTCTACATCATCCCTGCCTTGGCTCATATGCTCACTTATAAATCAGCCTCCGCCCGACAGAATGCAGCAGAGAAGCCTCCTTTCTTCCTCCCAAGCTGGACAGCAGTGTATGCAGTGAACACATTCATTGTGGCATGGGTCTTCGTAGTTGGCTTTGGATTGGGAGGTTGGGCTAGTATGACAAACTTCATCAAGCAAGTCGATACATTCGGGCTCTTTGCCAAGTGCTACCAATGCCCACCCTCACCATCATCAAAGCATCAC
>gnl_Theca_v1.1_Thecc1EG035054t1
ATGGCATCTGAGAAGGTTGAAACTATCGTAGCTGGAAACTATGTAGAAATGGAAAGAGATGAAGGGGATTCCAGTTCTGCAAAGAGCAAATTTTCAAAGTTGTTTTGGCACGGTGGCTCAGTCTATGATGCATGGTTCAGCTGTGCTTCTAACCAGGTTGCTCAAGTGCTACTCACACTGCCATATTCATTCTCACAACTGGGAATGTTATCTGGGATTCTATTTCAATTATTCTATGGCCTGATGGGAAGCTGGACAGCATACCTTATAAGTGTACTTTATGTTGAGTACAGAACAAGGAAGGAAAGAGAGAAGGTTGATTTCAGGAATCATGTAATTCAGTGGTTTGAAGTTCTTGATGGGTTGTTGGGGAAACATTGGAGAAACGTAGGGCTTTTTTTCAACTGCACTTTCCTTCTGTTTGGATCTGTGATTCAGTTAATTGCCTGTGCAAGCAACATCTATTATATAAATGACAACCTTGACAAGAGAACTTGGACGTACATTTTTGGCGCCTGCTGTGCAACAACTGTGTTTATTCCTTCATTCCATAACTACAGAATTTGGTCATTTCTGGGCCTCATCATGACTTCTTACACTGCATGGTACCTGACAATTGCTTCCCTTATCCATGGACAGATTGAGGGAGTGAAGCACTCAGGGCCAACCAAGATGGTTCTCTACTTCACAGGAGCCACCAACATTCTCTACACCTTTGGTGGACATGCTGTCACAGTGGAGATTATGCATGCGATGTGGAAGCCACAAAAGTTCAAGATGATATACTTGATAGCTACACTTTATGTGTTAACCCTAACTTTACCATCAGCTTCTGCTGTTTACTGGGCTTTTGGTGACTTGCTTCTTACCCATGCCAATGCTTTATCATTGCTCCCAAGGACTGGATTCCGAGATACTGCTATTATTCTCATGCTCATTCATCAGTTTATTACATTTGGATTTGCCTGCACTCCTCTATACTTTGTGTGGGAGAAATTCATTGGGGTTCATGAAACAAAGAGTTTGTTCAAGAGGGCACTGGCTAGACTCCCGGTGGTGATCCCAATTTGGTTCCTGGCAATTATCTTCCCTTTCTTTGGCCCTATCAATTCCACTGTTGGATCTCTCCTTGTCAGCTTCACCGTTTACATAATTCCTTCATTAGCTCACATGATAACTTTTGCGCCTGCAGCCGCCCGAGAAAATGCAGTGGAGAGACCACCATCATTCCTAGGAGGCTGGGCTGGCATGTACTCCATGAATGCCTTTGTAGTGGTATGGGTTTTGATTGTGGGATTCGGGTTTGGTGGATGGGCAAGCATGCTCAATTTCATACAACAGATTGATACATTTGGCTTGTTCACCAAGTGCTATCAATGCCCCCCTCACAAGGCT
>gnl_Theca_v1.1_Thecc1EG006657t1
ATGGCAACTGATAAGGTGGTGGAGACTGTGATTGTTGGGAATTATGTGGAGATGGAAACTGAAGGGAAGCCTACGGGTATGAAAAGCAGGATTTCTAAGATCTTTTGGCATGGTGGTTCTGTTTATGATGCCTGGTTTAGCTGTGCATCTAATCAGGTGGCTCAAGTGTTGCTTACATTGCCATACTCATTTTCCCAGCTGGGGATGCTCTCTGGCATTCTCTTTCAGCTGTTCTATGGGTTGCTGGGTAGCTGGACAGCTTATCTCATTAGCATACTCTATGTAGAATATAGAACAAGAAAAGAAAGAGAAAAAGTTGATTTCAGGAACCATGTCATTCAGTGGTTTGAGGTTCTTGATGGACTCCTTGGAAAACACTGGAGGAACGTGGGTTTGGCATTTAACTGCACTTTTCTTCTCTTTGGATCTGTCATTCAACTCATAGCTTGTGCAAGCAACATATATTACATAAATGATAATCTGGACAAGCGGACCTGGACTTACATCTTTGGGGCTTGTTGTGCCACCACAGTCTTTATTCCTTCATTCCACAATTACAGAATCTGGTCCTTTCTTGGCCTTGTCATGACCACCTACACTGCATGGTATCTCACCATTGCCTCCCTCCTTCATGGCCAGGTAGAGGGAGTCCGGCATTCTGGTCCGACCAAGCTGGTGCTATACTTCACCGGGGCCACAAACATTCTCTACACATTTGGGGGACATGCTGTTACTGTGGAGATCATGCACGCAATGTGGAAGCCTCAGAAGTTCAAGGCTATATACCTGCTAGCCACACTGTATGTGCTGACACTGACACTTCCCTCGGCTGCTGCTGTTTATTGGGCATTTGGAGACATGCTTCTCAATCACTCAAATGCTTTTTCTCTTCTCCCAAGAACTCCCTTCAGAGACATGGCTGTCATTTTAATGCTTATCCACCAGTTCATAACATTTGGGTTTGCAAGCACGCCACTGTATTTTGTATGGGAGAAAGCAATCGGGATGCATGAGTGCAAGAGCCTGTGCAAGAGAGCAGCAGCAAGATTGCCAGTGGTCATTCCCATTTGGTTCTTGGCCATCATTTTCCCATTCTTTGGACCCATCAACTCTACCGTAGGATCCCTCCTCGTTAGCTTCACTGTCTACATCATTCCTGCACTGGCGCACATCTTCACCTTCAGATCAGCCACTGCCCGAGAGAATGCAGTGGAGCAACCACCGAAGTACTTCGGAAGATGGGTGGGGACGTACGTGATCAACATCTTTGTAGTGGTTTGGGTGCTGATTGTTGGGTTTGGATTCGGTGGTTGGGCGAGCATGACAAATTTCATTCACCAGATTGACACATTCGGGCTCTTCACAAAATGTTACCAATGCCCACCGCCAGCAATGCCAGCTTCACCACCACCTCACGGCCTCAACGCCACCGCGGCTGCTCCTCTACACCACCCTTTCAACCACACTCGCAGCCCT
>gnl_Utrgi_v4.1_Scf00696.g20900.t1
ATGTTGAGCGAGAAGCAAGCTGAAGAGGCTATTGTACCCAGCCTCAGCCAATCGGATAACGACGGGGAAGCTGCGGCGGACGCGGAGGAGCAAAATGGTTTCAGTATTAGACACATACTCTGGCACGGCGGCTCATCTTGGGATGCCTGGTTCAGCTGTGCTTCCAATCAAGTAGCTCAAGTTCTGTTAACCCTTCCATACTCATTTTCCCAACTGGGAATGCTTTCTGGGATCATATTCCAAGTGTTCTATGGATTGATGGGCAGCTGGACAGCTTATTTAATCAGTGTTTTATATGTTGAATATCGAAGTAGAAGGGAAAAGGAAGGTGTTAGCTTCAAAAACCATGTCATTCAGTGGTTCGAAGTTCTCGATGGATTATTAGGTCCCGTGGGGAAAGCTGTGGGCTTAGCATTTAACTGCACCTTTCTTCTCTTTGGCTCCGTCATTCAACTCATTGCTTGTGCAAGTAACATATACTACATAAATGATCACTTGGACAAGAGGACTTGGACATACATATTTGGAGCATGTTGTGCAACTACTGTCTTCATTCCTTCTTTCCATAACTACCGAATTTGGTCGTTTTTGGGACTTGGGATGACTACCTACACCGCCTGGTATCTGACGATCGCGGCGTTGGTCCACGGCCAGTCGACCCATCTTCAGTCTGCTAACCGCCCTTCCCTGTACAGGGAAATCATGCACGCTATGTGGAAGCCGAGGAAGTTCAAGTACATTTACTTGTACGCAACGCTGTATGTTTTCACATTGACGATTCCCTCCGCGACTGCGATCCGCCTGGCGCGACATTGCCGTGATCCTGATGCTCATTCACCAGTTCATCACATTCGGGTTCGCCTGCACCCCATTGTACTTCGTATGGGAAAAGGTGATCGGGCTTCACGAAACGAGAAGCATCTGCCTCAGAGCGCTGGCCAGGCTGCCGGTCGTGATTCCCATCTGGTTCCTGGCCATCATCTTCCCCTTCTTCGGGCCGATCAACTCCGCCGTGGGGGCTCTCCTGGTCAGCTTCACCGTCTACATCATACCCGCTATTGCGCATATGCTCACGTACAGAACGCCCTCAGCTCGTCAGAACGCCGCCGAGAAGCCGCCGGCGTTCCTCCGGAGCTGGGCGACGATGTACGTCGTGAACGCCTTCATCGTGATCTGGGTCCTGGTTGTCGGCTTCGCGTTCGGAGGGTGGGCGAGCATCACCAATTTCGTGAGACAAGTGGATCAGTTCGGGCTGTTCGCCAAGTGTTACCAGTGCCCGCCGTCGCGGCACCGGAGCTAAGCCCAGATCGCCGCCGCCGTGCCGTCAACAACCGAAGGTGTTCATAT
>gnl_Utrgi_v4.1_Scf00500.g18673.t1
ATGGCGGGCGAGAAGCAGGCTGAAGAGGCGATTGTACCCAGCCTGAACCAATTGGAAAACGACGTTGAAGCTGCGGAGGAGGAAAATGGTTTCAGTATTAAACACGTACTCTGGCACGGCGGCTCCTCTTGGGATGCCTGGTTCAGCTGCGCGTCCAATCAAGTAGCTCAAGTGCTGTTAACTCTTCCATACTCATTTTCCCAACTGGGAATACTTTCTGGGATCATATTCCAATTGTTTTATGGACTGATGGGTAGTTGGACTGCGTATTTAATCAGCGTTTTATACATCGAGTATCGAAATAGAAAGGAGAAAGAAGGCGCAAGCTTCAAAAACCATGTCATTCAGTGGTTTGAAGTTCTTGATGGATTACTTGGTCCCATGTGGAAAGCTCTGGGCTTGGCCTTTAACTGCACCTTCCTCCTCTTCGGCTCTGTGATTCAGCTCATAGGCTGCGCAAGTAACATATACTACATCAATGATCACTTGGACAAGAGGACATGGACGTATATCTTCGGAGCTTGCTGTGCAACCACAGTCTTCATTCCTTCCTTCCATAACTATCGAATTTGGTCGTTTTTGGGACTTGGGATGACCACCTACACCGCCTGGTATCTGACGATCGCGGCGTTGGTTCATGGGCCGGTCGAAAATGTGCATCATTCCGAATCGCAGTGGGTTGTTCGGTTTGCTGCTGCTAACTGGAATTGGAATCATCTGTGCAGGGAAATCATGCACGCTATGTGGAAGCCAAGGAAATTCAAGTACATTTACTTGTACGCAACATTGTATGTTTTCACATTGACGATTCCCTCGGCGACCGCCGTGTACTGGGCCTTCGGCGATCAGCTTCTTAACCACTCCAACGCGCTTTCGCTGCTTCCGAGATCCGGCTCGCGCGACACGGCGGTGATCCTCATGCTCATTCATCAGTTCATCACCTTCGGGTTCGCCTGCACTCCACTGTACTTCGTGTGGGAGAAGGTCATCGGGATGCACGAGACGAAGAGCGTATGCCTGAGAGCGCTGGTGAGGCTTCCCGTCGTGATCCCGATTTGGTTCATGGCGATCATTTTCCCGTTCTTCGGCCCGATCAACTCCGCCGTGGGAGCTCTCCTGGTCAGCTTTACGGTCTATATCATCCCCGCCCTCGCCCATATGCTCACCTACAGCAAACCCTCTGCTCGCCAGTTGGACCATGAAATATGGGTGAGGGGTCTCATTCTTGGGAGTTATGATCCTCAATCTCGCTCCTCCGATTGTGTTCAGAACGCCGCCGAGAAGCCGCCGGCGTTCATTGGGAGCTGGGCGGCGATGTACGTGGTGAACGCCTTCATCGCGATCTGGGTTCTGGTAGTTGGCTTCGGATTCGGAGGTTGGGCGAGCATCACCAACTTCGCGAGGCAAGTCGACCAGTTTGGGCTGTTCGCAAAGTGTTACCAGTGCCCGCCGTCGCCGCACCGGCGC
>gnl_Utrgi_v4.1_Scf00021.g2910.t1
ATGACGGCGACTTCTGGCAACAAGGCATCGCCGGGGGCGGAGGAGGGTCCCATCATCGATATAGAGGCCCCGGCGTCCAACGCCAAATCTAAGATTTCTAAGTTTTTCTGGCACGGCGGCTCCGTCTACGACGCCTGGTTCAGCTGCGCCTCCAACCAGGTGGCTCAAGTTCTGCTAACTCTCCCGTACTCGTTCTCTCAGCTGGGAATGGCGTCGGGGATTGCATTTCAGATCTTCTACGGCGTCATGGGTAGCTGGACGGCGTATCTAATTAGCGCTCTTTACGTCGAGTACAGAAGCAGAAAAGAAAAGGAGAAAGTTGATTTCAGAAACCACGTCATTCAGTGGTTCGAAGTTCTTGATGGGCTTCTCGGGAAACACTGGAGGAACCTTGGGTTGGCCTTCAACTGCACTTTTCTCCTCTTTGGGTCCGTCATTCAGCTCATAGCCTGCGCGAGCAACATCTACTACATAAATGACCATTTGGACAAGAGAACATGGACTTACATCTTCGGAGCATGCTGTGCCACCACAGTCTTCATCCCCTCTTTCCATAACTACAGAGTTTGGTCCTTCCTCGGCTTGCTCATGACAACCTACACAGCTTGGTACCTCACCATTGCCTCTCTCCTCCACGGGCAGGTGGAGGGCGTGAAGCATTCCGGGCCAACGAAGCTCGTGCTCTACTTCACGGGGGCAACCAACATTCTCTACACTTTCGGAGGACACGCAGTTACCGTGGAGATCATGCACGCAATGTGGAAGCCTCGGAGGTTCAAAGCAATTTACCTTTTTGCCACTCTGTACGTCCTGACGCTCACTCTGCCTTCCGCTTCGGCTGTCTACTGGGCTTTTGGGGACTTGCTGCTCAACCATTCCAACGCCTTTTCGCTTCTCCCCAAGTCGCCCTTCAGGGACATGGCCGTCATTTTGATGCTCATCCACCAGGCAAGCTTTTCTGTTTTTTCCATGTCAGTGAAGGAAGGAGACACGGCCGCGGCCGGTCTCATGTTCGTTCGTTTTATGATGCAGTTCATCACATTTGGGTTCGCGTGTACGCCCTTGTATTTTGTGTGGGAGAAGATGATCGGGATGCACGAATGCAAGAGTCTGTGCAAGAGGGCGGCGGCGCGGCTGCCGGTGGTGGTGCCCGTCTGGTTCCTGGCTATCATATTCCCTTTCTTCGGCCCCATCAACTCCACCGTCGGTTCCCTCCTTGTCAGCTTCACCGTTTACATCATTCCGGCCTTGGCCTACTCCTGCACCTTCCGATCACCATCCGCGCGTGAGAATGCGGTGGAGCAACCTCCGAGATTCTTAGGGAGGTGGGTCGGCGCGTACGTCATCAACTCATTCGTGGTGGTCTGGGTTTTTGTTGTCGGGTTCGGGTTCGGCGGCTGGGCGAGCATGACCAACTTCGTTCACCAAATCGACACCTTTGGCCTTTTCACCAAGTGCTATCAGTGCCCGCCTCCGCATGTTGGGGGGAGCGCCACCGCTCCTCCGCTGCCACAGCCTTCTTTCAACCTCACTCACGCGCCGCCGCCCTTTCACCATCGT
>gnl_Utrgi_v4.1_Scf00685.g20784.t1
ATGATGAGTCAGAAACAAGCAGAGGAAGCTATTGTTCCGCTTCCCACCTTCAATGAAACCGATAACGACGGGACCGGTGCCGGAAAGGATGAGGAAATGGACGCCGGCGGTTTTAGCGTTAAGAGCTTCCTCTGGCACGGCGGCTCTGCCTGGGATGCCTGGTTTAGCTGCGCTTCAAATCAAGTTGCGCAAGTTCTGCTAACGCTGCCTTACTCCTTCTCTCAACTGGGTATGCTCTCTGGGATCATATTTCAAATATTCTACGGCCTAATCGGCAGCTGGACTGCGTATCTCATAAGCGTCCTCTACATCGAGTACCGAACCAGGAAGGAAAAAGAAGGCGTCAGCTTCAAGAACCACGTTATTCAGTGGTTTGAAGTATTGGATGGATTACTGGGTCCTTACTGGAAAGCTGCGGGATTAGCATTCAACTGCACATTTCTCCTCTTCGGATCAGTCATCCAGCTTATAGCCTGCGCCAGTAACATCTACTACATCAACGATAATCTGGACAAGCGGACATGGACATACATCTTCGGAGCTTGCTGCGCGACGACGGTGTTCATTCCTTCGTTCCATAACTACAGAATTTGGTCTTTCCTTGGCCTTGGAATGACCACTTATACTGCCTGGTATCTCACCATCGGCGCCCTTGTTCATGGCCAGGTAGAAAACGTCCAACACACCGGCCCCAGAACCCTTGTTCTTTACTTCACCGGCGCCACCAACATTCTCTACACCTTCGGTGGCCATGCCGTTACTGTGGAAATAATGCACGCAATGTGGAAGCCTCGGAAGTTCAAGTGCATATACTTGATTGCCACTGCGTATGTCTTCACGTTGACAATCCCGTCGGCCTCCGCCGTGTACTGGGCCTTCGGCGACCAGCTTTTGACGCATTCCAACGCCTTGGCGCTTCTACCACGGACCGGTTGGCGCGACGCCGCCGTCATTCTTATGCTCATCCATCAGTTCATCACATTCGGATTCGCTTGCACGCCTCTGTATTTCGTGTGGGAGAAGGTGATCGGCGTCCACGACACCCGGAGCATCTGTTTGCGGGCGGTGGCACGTCTCCCGGTCGTGATTCCGATTTGGTTCCTGGCCATCATCTTCCCCTTCTTCGGCCCGATCAATTCCGCCGTGGGAGCCCTTCTCGTTAGCTTCACAGTCTACATCATCCCATCAGTTGCCCACATGCTCACTTACCGCAAAGCCGTCGCTCGTCAGAACGCTGCCGAGAAGCCGCCCTTCTTCATGCCGAGCTGGGCTGCAATGTACGTGATAAACACGTTCATCGTGATCTGGGTGTTCGTCGTAGGGTTCGGGTTCGGGGGGTGGGCGAGCGTGACGAACTTCGTGAAGCAGATCGACACATTCGGGCTGTTCGCCAAATGCTACCAGTGTAAATCTCCGCCTCCTCGCCAT
>gnl_Utrgi_v4.1_Scf00001.g131.t1
ATGGCTTCAGAAAGGGTGGAGACTATAGTAGCGGGAAACTATGTGGAAATGGAAGGCAACGAGGGAGCATCTGGCAGAAAATCTGGGAATCTCAAAAGCAAACTGTCAAAGATTCTTTGGCATGGTGGCTCTGTATATGATGCATGGTTCAGCTGTGCTTCTAATCAGGTTGCTCAAGTGCTGCTCACACTTCCTTATTCTTTCTCTCAACTTGGGTTGGTTTCTGGGATTGTCTTTCAGCTGTTCTACGCGATGATGGGCAGCTGGACTGCCTATCTTATCAGCGTTCTTTACATTGAGTACAGAACCAGGAAGGAGAGAGAGAAGGTTGATTTCAGAAATCATGTCATTCAGTGGTTCGAAGTTCTAGATGGGCTTCTGGGGAAGCACTGGAGAAACGTAGGCCTCTTCTTCAACTGCACTTTTCTTCTCTTCGGATCAGTGATTCAGCTCATTGCATGTGCAAGCAACATCTACTACATAAATGATAATCTTGATAAGAGAACTTGGACCTACATATTCGGGGCATGCTGTGCTACAACTGTGTTTATTCCTTCATTCCACAACTACAGGATCTGGTCATTCTTAGGCCTGACCATGACAACTTATACAGCATGGTACCTCACCATTGCTTCTCTCATCCATGGCCAGGTTGAAGGGGTGAAGCACTCTGGACCCACGAAAGCTGTCCTCTATTTCACAGGGGCTACCAACATCCTTTACACCTTTGGTGGGCATGCTGTCACAGTGGAAGTAATGCATGCGATGTGGAAACCTCAGAAGTTCAAGCTAATCTATTTGATGGCCACGGTGTACGTGCTAACCATCACCCTCCCATCTGCCAGTGCCGTGTACTGGGCCTTCGGGGATATGCTCCTCAACAGATCCAATGCATTGGCCCTGCTACCCAGAACCGGCTTCCGGGACGCTGCTGTCATCCTCATGCTCATTCATCAAGCAAGAACATTCATAACTTTTGGATTCGCCTGCACCCCTCTGTACATGGTGTGGGAGAAGCTGATCGGCGTGCATGGGACGAAGAGCTTGTTCAAGCGCGCCTTGGCCAGACTCCCCGTGGTGATGCCTATATGGTTCCTGGCGATCATCTTCCCCTTCTTCGGCCCAATCAACTCAACCGTGGGATCCCTCCTCGTCAGCTTCACTGTCTACATTATTCCCGCTCTAGCACACATGGCCACCTTCGCCACGCCTTCTGCAAGAGAGGTACGTACACAACACATGCAATCTCGCTACAGAACATCATCACCAGCCACCATTCTTCCACAGAACGCAGTGGAGAGAGCTCCCAGGCTGCTGGGAGGATGGGCGGGGTTGTTCTCCATCAACATGTTCGTAGTGGTGTGGGTTCTCATCGTTGGGTTCGGACTGGGAGGGTGGGCGAGCATGATCAACTTCGTCCACCAGGTTCACACCTTCGGGCTCTTCACCAAGTGCTACCAGTGCCCCAAGCTT
>gnl_Vitvi_Genoscope.12X_GSVIVT01008917001
ATGGCTTCCGAGAAGGTTGAGACCATTGTTGCCGGCAACTACTTGGAGATGGAAAGGGAAGAAGGCGATTCCAAGTCGACTAAGAGCAGATTATCGGCCTTGTTTTGGCACGGCGGCTCGGTCTATGATGCCTGGTTCAGCTGTGCTTCTAATCAGGTTGCCCAAGTGCTTCTCACACTGCCTTACTCGTTTTCACAACTGGGGATGTTATCTGGAATTCTCTTTCAACTGTTTTATGGGTTGATGGGGAGTTGGACTGCTTATCTCATAAGCGTACTTTATGTTGAGTACAGAACTAGAAAGGAGAGAGAAAAGGTTGATTTTAGAAATCATGTAATTCAGTGGTTTGAAGTCCTTGATGGGCTTTTGGGGAAGCACTGGAGGAATGTAGGCCTACTTTTCAACTGCACTTTCCTTCTCTTTGGCTCCGTGATACAGCTGATTGCCTGTGCAAGCAACATCTACTACATAAATGACAATTTCGACAAGAGAACTTGGACGTACATCTTCGGCGCCTGCTGTGCTACGACCGTTTTCATTCCTTCATTCCATAATTACAGAATTTGGTCATTCTTAGGCCTTATGATGACCACCTACACTTCTTGGTATCTAACCATTGCTTCCTTTATCCATGGGCAGGTTGAGGGGGTGAAGCACTCTGGCCCAACCAAAATGGTTCTCTACTTCACTGGGGCTACCAACATTCTCTACACCTTTGGTGGTCATGCTGTCACAGTGGAGATAATGCATGCGATGTGGAAGCCCCAAAGGTTCAAGCTAATATACTTGACAGCAACTCTCTATGTGCTGACCCTAACACTGCCGTCAGCTTCCGCTGTTTATTGGGCTTTTGGGGATATGCTCCTTAACCATTCCAATGCTTTCTCTTTGCTGCCAAGGTCTGGATACAGAGACACTGCTGTCATCCTCATGCTCATTCATCAGTTCATAACATTCGGATTTGCATGCACTCCTCTGTACTTTGTTTGGGAAAAGTTCGTCGGTGTGCACGACACAAAGAGTGTGTGCAAGCGAGCCCTAGCCCGACTACCCGTGGTGATCCCCATATGGTTCCTGGCCATCATTTTCCCTTTCTTCGGTCCCATCAACTCCACAGTTGGATCACTTCTTGTCAGCTTCACCGTCTACATAATCCCAGCCTTAGCTCACATGATAACATTTTCTTCGCCATCTTCTAGAGAGAATGCAGTGGAGAGACCACCGTCATTCTTAGGAGGTTGGGCCGGCGTATACTCAATGAACGCCTTTGTGGTGGGATGGATTTTGGTGGTGGGATTCGGGTTTGGAGGGTGGGCAAGCATGCTCAACTTCATTCAACAAATTAATACATTTGGACTCTTCACAAAATGCTACCAGTGCCCTCGCAAGGCT
>gnl_Vitvi_Genoscope.12X_GSVIVT01024054001
ATGGCTTCTGATAAGGTGGTGGAGACAGTGATGGTGGGGAATTATGTGGAGATGGAGACTGAAGGCAAGCCCCAGGATGTGAAGACAAGGCTGTCCAAGTTCTTCTGGCATGGTGGCTCTGTGTATGATGCCTGGTTTAGCTGTGCTTCAAACCAGGTGGCTCAGGTTCTGCTGACTTTGCCATACTCATTTTCCCAGCTGGGGATGCTGTCTGGGATTCTATTCCAGCTGTTCTATGGCTTGATGGGAAGCTGGACAGCCTATCTCATCAGCATCCTCTATGTGGAATACAGAACCAGAAAGGAAAGAGAGAAAGCTGATTTCAGAAACCATGTCATTCAGTGGTTTGAAGTTCTTGATGGGCTGCTTGGCAAACACTGGAGGAACGTGGGGTTGGCTTTCAACTGCACTTTTCTTCTGTTTGGATCCGTGATTCAACTCATAGCTTGTGCCAGCAACATATATTACATAAATGATAATCTGGACAAGAGGACATGGACTTACATCTTCGGAGCCTGCTGTGCCACCACAGTCTTTATTCCTTCATTCCACAACTACAGAATCTGGTCCTTCTTGGGCTTGATCATGACCACTTACACTGCCTGGTACCTCACTGTTGCATCCCTCCTCCATGGCCAGATGGAAGGAGTGAAACACTCAGGTCCATCCAAGCTGGTGCTATACTTCACAGGGGCTACAAACATTCTCTACACATTCGGGGGACATGCTGTGACTGTAGAGATAATGCATGCAATGTGGAAACCACAGAAATTCAAGGCCATATACCTGCTGGCTACCGTGTATGTGCTGACACTGACACTTCCGTCCGCGGCAGCAGTCTATTGGGCATTTGGTGATGCACTTCTCAGTCACTCCAACGCCTTTGCCCTCCTTCCCAGATCACACTTCAGGGACATGGCTGTCCATGTTGTGGTGTTGCTGCAGTTCATCACCTTTGGATTCGCATGCACACCTCTGTACTTCGTGTGGGAGAAAGCGATAGGGATGCACGAGTGCAAGAGCCTTTGCAAGCGTGCGGCGGCGAGATTGCCTGTGGTCGTCCCCATCTGGTTTCTTGCCATCATCTTCCCTTTCTTTGGGCCCATCAACTCCACCGTCGGATCTCTCCTTGTGAGTTTCACTGTCTATATCATCCCCGCTCTGGCCCACATCTTCACCTTCAAATCAGCGGCTGCCCGTGAGAACGCAGTGGAGCAACCACCAAAGTACTTGGGAAGATGGGCTGGTGCCTATACAATCAACATCTTTGTGGTGGTTTGGGTGTTTGTGGTTGGTTTTGGGTTTGGTGGGTGGGCCAGTATGATCAATTTTGTACACCAGATTGACACTTTTGGGCTCTTCACCAAGTGTTACCAGTGCCCACCATCATCACCACCGCAACACCCTCTCAACACCACCAGCGCCTCCGTCTCTCCACCGCCTCCTCTCCACCATCTCCACCACCAC
>gnl_Vitvi_Genoscope.12X_GSVIVT01032855001
ATGCTACCTCAGAGACAAGCTGAAGAAGTCATGGTCTCCGGCCTCAACGAGACAGAGGGTGATGAGAGAGAGGAAGACAAGGGAGACGAGAGCCAGCTCAGCCTCAAAACCCTTCTCTGGCATGGTGGGTCTGTTTACGATGCCTGGTTCAGCTGTGCGTCAAACCAGGTTGCCCAGGTTCTGTTAACGTTGCCATACTCCTTCTCTCAATTGGGTATGCTCTCAGGAGTCATTTTTCAGATCTTCTATGGCATTCTCGGAAGCTGGACTGCCTATCTCATCAGTGTTCTTTACATTGAGTACCGCAGCAGGAAGGAGAAAGAGAACGTCAGCTTCAAGAATCATGTCATTCAGTGGTTTGAAGTGCTGGATGGTTTGTTGGGTCCCTACTGGAAAGCAATGGGATTGGCCTTCAACTGTACTTTCCTCCTTTTTGGATCCGTCATACAGCTGATTGCTTGTGCAAGCAATATATACTACATAAATGATCGACTGGACAAGAGGACATGGACCTACATCTTCGGAGCTTGCTGTGCCACAACTGTCTTCATTCCTTCATTCCACAACTACAGGCTTTGGTCTTTTCTTGGTCTTGGTATGACCACTTACACTGCCTGGTATTTGACCATTGCAGCCCTGGTTCAAGGCCAGGTTGAAAATGTGAAGCACACAGGCCCTACTAAGCTGGTCCTGTATTTCACTGGGGCCACCAACATCCTCTACACTTTCGGCGGACACGCCGTCACTGTGGAAATCATGCATGCAATGTGGAAGCCTCAAAAATTCAAGTACATATACCTTGTTGCCACCCTATATGTATTCACCCTAACAATTCCATCGGCTGTTGCGGTATACTGGGCCTTTGGGGACCAACTCCTCGACCATTCCAATGCCTTTTCGCTCCTTCCCCAAACTGGATTCCGTGATGCTGCTGTGATCCTAATGCTCATCCACCAGTTCATTACATTTGGATTTGCTTGTACACCCCTGTATTTTGTGTGGGAGAAGGTGGTGGGGGTGCATGATACAAAGAGCATATGTTTAAGGGCACTCGCTCGGCTGCCAGTGGTCATACCGATATGGTTCTTGGCCATCATATTTCCTTTCTTTGGGCCCATTAATTCAGCTGTGGGGGCTCTTTTGGTCAGCTTCACCGTCTACATCATCCCAGCTCTTGCCCATATGCTCACTTACAGAAAGGCCTCAGCCAGAAAGAATGCAGCAGAGAAGCCCCCATTCTTCCTCCCAAGCTGGTCAGGAATGTATATGGTAAATGCATTTGTAGTCATCTGGGTCTTCATAGTTGGCTTCGGCTTTGGAGGGTGGGCTAGCATGAACAACTTCATCAAACAAGTCGATACTTTTGGGCTCTTTGCCAAGTGCTACCAGTGCCAACCCTCATCACCCCATCGT
>gnl_Vitvi_Genoscope.12X_GSVIVT01033986001
ATGTTGCCTCAGAAGCAAGCAGAAGAAGCAATTGTCTCGAACATCAGCGAGGCAGACCATGAGGGGAAGGAGGATAAGGAAGAAGATGAGTCGTTTTTTAGCATCAAGAACGCCCTCTGGCACGGTGGCTCCGCTTGGGATGCCTGGTTCAGTTGCGCCTCGAATCAAGTGGCACAAGTTCTGTTGACACTGCCCTACTCCTTCTCTCAGCTGGGCATGCTATCAGGGATCATATTCCAGATATTCTATGGCCTCGTGGGAAGCTGGACAGCCTACCTCATCAGTGTTCTCTACATAGAGTATCGAAGTCGGAAGGAGAAAGAGAATGTTAGCTTCAAGAACCATGTCATACAGTGGTTTGAAGTGCTTGATGGGTTATTGGGTCCTTACTGGAAAGCAGTGGGTCTGGCCTTCAACTGTACTTTCCTCCTCTTTGGATCTGTCATTCAGCTGATAGCGTGTGCAAGTAACATATACTATATCAATGACAAATTGGATAAGAGGACATGGACTTACATATTTGGAGCTTGCTGTGCTACTACTGTGTTCATACCCTCCTTTCACAACTACCGTATTTGGTCTTTTCTGGGTCTTGGCATGACCACCTACACAGCATGGTACTTGGCCATCGCAGCTCTAATTCACGGACAGTCTGAAGGAGTGGCACACTCAGCTCCAACAAAGCTAGTGCTGTATTTTACTGGCGCCACCAACATCCTCTACACCTTTGGTGGACATGCTGTTACTGTGGAAATCATGCACGCCATGTGGAAACCCCAGAAATTCAAGTACATATACTTAATGGCCACACTCTACGTTTTCACTCTAACACTTCCCTCAGCTTCCGCCGTCTACTGGGCTTTTGGGGACCAGCTTCTCAATCACTCTAACGCCTTCTCCCTCCTTCCCAAGACCCGCTGGCGCGATGCGGCTGTTATCCTAATGCTCATTCACCAGTTTATTACATTTGGGTTCGCATGTACGCCACTGTACTTCGTGTGGGAGAAGGTGATAGGGATGCATGACACAAGGAGCATCTGTTTAAGGGCACTGGCCAGACTCCCAGTTGTTATCCCGATATGGTTCTTGGCCATAATCTTCCCCTTCTTTGGCCCTATTAACTCTGCCGTCGGGGCCCTTTTGGTTAGCTTCACTGTCTACATCATCCCATCTCTGGCTCATATGCTCACTTACAGAAAGGCCTCTGCCCGTCAGAATGCTGCGGAGAAGCCCCCTTTCTTCCTTCCAAGCTGGACGGCAATGTATGTGGTCAACACCTTTGTGGTGGTGTGGGTGCTAGTGGTTGGGTTTGGGTTCGGTGGTTGGGCCAGCATGACCAACTTCGTCAGGCAAGTTGACACATTTGGACTCTTCGCCAAGTGCTATCAGTGCAAGCCTCCCACGCCTCAGCATCCTTCTGCTCCCCCGCATCAC
>Frave_07619-v2.0.a2-hybrid.t1
ATGGAATCTTCAGACAAGGTGGTGGAGACTGTGATAGTAGGAAACTATGTAGAAATGGAGGCTGATGGGAAAGGCAAGGA
TCTCAAGTCCAAGCTTTCCAAGTTCTTCTGGGATGGTGGCTCTACTTATGATGCTTGGTTCAGCTGTGCTTCTAATCAGG
TGGCTCAAGTCCTGCTTACTCTGCCATACTCATTTTCACAGCTGGGAATGCTTTCAGGGATACTCTTCCAGCTCTTCTAT
GGCTTGTTGGGTAGCTGGACTGCTTATCTCATTAGTGTGCTCTATGTTGAATACAGAACCAGAAAAGAAAGAGAAAAAGT
TGATTTCAGAAACCATGTCATTCAGTGGTTTGAAGTTCTTGATGGGCTGCTTGGGAAGCACTGGAGGAACGTGGGGTTGG
CATTCAACTGCACATTTCTTCTGTTTGGATCTGTAATTCAGCTCATTGCTTGTGCAAGCAACATATATTACATAAATGAC
AATATGGACAAGAGGACTTGGACTTACATCTTCGGAGCTTGTTGTGCCACCACCGTCTTTATTCCTTCTTTTCACAACTA
CAGAATCTGGTCCTTTTTGGGACTAGTAATGACCACCTACACTGCTTGGTACCTCACCATTGCTTCAATCCTCCATGGTC
AGGTTGAGGGAGTGAAGCACTCTGGTCCAACTAAGCTGGTGCTATACTTCACAGGTGCCACAAACATTCTCTACACTTTT
GGGGGACATGCTGTTACTGTAGAGATCATGCACGCAATGTGGAAGCCTCAGAAGTTCAAGGCCATATATTTACTGGCAAC
CATCTATGTGCTGACACTGACCCTTCCTTCTGCATCAGCTGTATACTGGGCATTTGGAGACTTGCTTCTTAATCACTCCA
ATGCCTTTGCTCTCCTCCCCAAATCTCCCTTCAGAGACATGGCAGTCATTTTAATGCTCATCCACCAGTTTATAACATTT
GGGTTTGCATGCACACCACTATACTTTGTGTGGGAGAAAGCCATTGGCATGCATGATTGCAAGAGCTTATGCAAGAGAGC
AGCAGCAAGATTGCCAGTGGTGATCCCCATTTGGTTCTTGGCCATCATCTTCCCATTTTTTGGACCAATAAACTCCACAG
TTGGATCACTTCTGGTTAGCTTCACAGTCTACATCATCCCATCTTTGGCCCACATTTTCACCTACAGATCAGCTGCTGCT
AGAGAGAATGCAGTGGAACGGCCACCGAGATTTCTAGGAGGGTGGATCGGGTCGTACACGATCAATGTGTTTGTGGTGGT
GTGGGTGTTCGTGGTTGGGTTTGGATTTGGTGGGTGGGCGAGCATTACAAACTTTGTGCGCCAGATTGACACATTTGGGC
TGTTCACAAAGTGTTACCAGTGTCCTCCTCAAGCAGCACCAATGGTCTTCAACGCTACTGCTCATGCAGCTCCTCCTCCT
CTCCACCACCCCCTCCTCAACCACACTCACCACCCT
>Frave_11123-v2.0.a2-hybrid.t1
ATGGCTTCCGAGAAGGTCGAGACCATTATTGCCGGAAGCTACTTAGAGATGGAAAGGGAAGATGGTGATGCCAAGGCTTC
TGCTAAGAGCAAGCTATCGACGTTTCTCTGGCACGGCGGCTCCGCCTATGATGCATGGTTTAGCTGTGCTTCTAACCAGG
TTGCACAAGTGCTTTTGACACTGCCGTACTCATTTTCACAGCTGGGTTTGTTATCTGGGATTCTATTTCAGCTTTTCTAT
GGATTGATGGGAAGCTGGACTGCTTACCTTATCAGTCTACTGTATATTGAGTACAGAACTAGAAAGGAAAGAGAAAAGGC
CGATTTCAGAAACCACGTCATTCAGTGGTTTGAAGTTCTTGATGGACTTCTGGGAAAGCACTGGAGGAATTTAGGCCTCT
TTTTCAACTGTACTTTTCTTCTGTTCGGATCTGTAATTCAGTTAATTGCTTGTGCAAGTAACATCTACTACATAAACGAC
AATCTTGACAAGAGAACTTGGACGTATATCTTTGGAGCTTGCTGTGCTACAACTGTCTTCATACCTTCATTTCATAATTA
CAGAATTTGGTCGTTCTTGGGTCTTATTATGACTACTTACACTGCATGGTATCTAACCATTGCTTCCCTTATCCATGGAC
AGGTTGAAGGAGTGAAGCACTCAGGTCCAACCACGATGGTTCTCTACTTCACTGGAGCCACCAACATTCTCTACACTTTT
GGTGGACATGCTGTTACAGTAGAGATTATGCATGCAATGTGGAAGCCACAGAAATTCAAGATGATATACTTGATGGCAAC
ACTATATGTGCTGACCTTAACTTTACCATCAGCCTCTGCTGTGTACTGGGCTTTTGGAGACGCCCTCTTGACTCATTCCA
ACGCTCTCGCTTTGCTTCCGAGGACCAGATTTAGAGACACTGCTGTTGTTCTCATGCTCATTCACCAGTTTATAACATTT
GGGTTTGCTTGCACTCCATTGTACTTTGTGTGGGAGAAGTTCTTGAGGATTCATGAGACCAAAAGCATGTTGAAGAGGGC
CATTGCTAGACTTCCAGTGGTGATCCCAATTTGGTTCCTTGCAATCATATTCCCATTCTTTGGCCCCATCAACTCAACTG
TTGGATCTCTTCTTGTCAGCTTTACTGTCTACATAATCCCTGCTTTAGCTCACATGGTCACTTTTGCTTCTCCACAGGCG
AGAGAGAATGCTGTCGAGAGACCACCATCATTCTTAGGAGGGTGGCCAGGATCATACACCATGAACATCTTTGTGGTGGT
GTGGGTGGCAATAGTGGGATTTGGATTTGGAGGGTGGGCAAGCATGCTCAACTTCATACACCAAGTTGATACATTTGGTC
TATTCACTAAGTGCTACCAATGCCCACCTCACAAAGCT
>Frave_18832-v1.0-hybrid.t1
ATGTTGCCTCAGAAGCAAGCAGAGGAGGCAATAGTCTCCAACTCTAGCGATGGAGCAGATCATGAAGCAAAGGAATTGGG
AGCAGAAGAGAATAAAGAAGATGAAAACTCCTCATTCTTTAACGTCAAGAACTTTCTCTGGCATGGTGGCTCTGTTTGGG
ACGCCTGGTTCAGCTGTGCTTCCAACCAAGTGGCGCAAGTACTATTGACACTTCCATACTCATTCTCTCAGTTGGGACTC
TTATCAGGCATCTTGCTTCAGCTGTTTTATGGAATCGTCGGAAGCTGGACGGCTTACTTAATCAGTGTGCTCTATGTTGA
GTACCGGAGCAGGAAGGAGAGGGAGAATGTTAACTTCAAGAACCATGTGATCCAGTGGTTTGAAGTGCTTGATGGGTTAC
TTGGTCCTTATTGGAAAGCACTGGGGCTTGCCTTCAACTGTACTTTCCTTCTATTTGGATCTGTCATTCAGCTCATTGCT
TGCGCAAGCAACATATATTACATCAATGACAATTTGGACAAGAGGACTTGGACATATATCTTTGGAGCTTGCTGTGCCAC
TACAGTGTTCATACCTTCTTTCCATAACTATCGGATTTGGTCTTTCCTTGGACTTGGAATGACCACTTACACAGCCTGGT
ACTTGACCATAGCAGCTGCTGTTCATGGACAGGTTGAAGGTGTGACACACTCTGCTCCCCAAAAGATGGTGCTGTATTTC
ACCGGCGCCACCAATATACTATACACCTTTGGTGGCCATGCCGTTACAGTGGAAATCATGCATGCCATGTGGAAGCCTCA
AAAATTCAAGTACATCTACTTGTATGCCACACTCTACGTTTTCACACTGACAATTCCTTCGGCTTCCATGGTTTACTGGG
CCTTCGGCGACGAGTTACTTAACCATTCCAACGCCTTCTCTCTCCTCCCCAAGAATGCCTGGCGTGACGCAGCTGTCATC
CTCATGCTCATTCACCAGTTTATCACTTTTGGGTTTGCTTGCACACCACTGTACTTTGTGTGGGAGAAGGTGATTGGTAT
GCATGACACAAGAAGCATTTGCTGGAGGGCACTGGCCAGGCTTCCAGTTGTGATCCCAATTTGGTTCTTGGCTATAATCT
TTCCGTTCTTCGGACCCATCAACTCTGCAGTTGGGGCTCTCCTGGTTAGCTTCACGGTCTACATCATCCCATCTATGGCT
CATATGCTCACATACAGAACAGCCTCTGCCAGACAGAATGCTGCAGAGAAGCCACCATTCTTTCTAAGGAGCTGGACAGC
CATGTTTGTGATCAACTCCCTCATAGTTGTGTGGGTTTTGGTAATCGGGTTCGGGTTCGGTGGATGGGCCAGCATGACCA
ACTTCGTGAGGCAAGTGGACACATTTGGGCTGTTTGCAAAGTGCTATCAATGCAAGCCTCCAACGCCAGTAGTAGCACCA
GCCCCACATCGC
>Frave_20938-v1.0-hybrid.t3
ATGTTACCTCAGAAGCAAGCAGAGGAGGCCATAGTGAACCAGAGCATCATTGATCAAGAAGACAGAGACGAAGAAATCCC
AGATCATGAGAAGCAAACTGGTTTCAGCCTCAGCAACTTTCTCTGGCATGGTGGCTCTGTTTATGATGCATGGTTCAGCT
GTGCATCAAATCAAGTTGCTCAGGTTCTGCTGACATTGCCATACTCCTTCTCTCAACTTGGTATGCTCTCAGGCATCATA
TTTCAAGTGTTTTATGGCATTCTGGGAAGCTGGACTGCTTATATCATTAGTATTCTCTATGTTGAGTACCGAAGCCGAAA
GGAGAAAGAAAATGTTAGCTTCAAGAACCATGTCATCCAGTGGTTTGAAGTGCTAGATGGTTTGTTGGGTCCATCTTGGA
AAGCAATCGGGTTGGCCTTCAACTGTACTTTTCTCCTCTGTGGATCTGTCATTCAGCTCATAGGCTGTGCAAGTAATATC
TACTATATAAACGATCATCTGGACAAGAGGACTTGGACATACATATTTGGAGCTTGTTGTGCCACCACTGTGTTCATACC
CTCATTCCACAACTACAGAATTTGGTCATTTCTTGGTCTCGGAATGACCACCTACACTGCTTGGTATATGACCATTGCAG
CTATCATTCATGGCCAGGTTGAGGGTGTCAAACACTCAGGACCAGATAAGATGGTTTTGTACTTCACTGGCGCCACCAAT
ATACTATACACTTTCGGCGGACACGCCGTCACTGTGGAGATCATGCATGCAATGTGGAAGCCTCAGAAGTTTAAGTACGT
TTATCTGTATGCAACCCTCTATGTGTTCACCCTAACCCTTCCATCTGCTACTGCTGTCTACTGGGCCTTTGGTGACCAAC
TCCTCACTCATTCGAATGCCTTCTCGCTCCTTCCCCGAAATGCTTGGCGTGATGCAGGCGTCGTGCTGATGCTCATTCAT
CAGTTCATCACTTTTGGATTTGCCTGTACGCCGTTGTATTTCGTATGGGAGAAAGTGATAGGAATGCATGACACAAGGAG
CATTTTTCTAAGGGCGTTTGCTAGGTTGCCGGTGGTGATTCCCATATGGTTCTTGGCCATCATATTTCCTTTCTTCGGTC
CCATTAACTCCGCTGTTGGAGCTCTTTTGGTCAGCTTCACCGTCTACATCATACCTGCTTCAGCTCATATGCTCACTTTC
CGATCTGCCTCTGCTCGAAAGAATGCGGCAGAGAAGCTTCCCTTCTTCCTCCCTAGCTGGACTGGAATGTACGTGGTGAA
TGCATTTATAGTGGTGTGGGTGTTAATAGTCGGGTTTGGATTTGGAGGATGGGCTAGCATGACCAACTTCATCAGGCAAG
TCGACACTTTCGGGTTGTTTGCCAAGTGTTACCAGTGTCCACCGCGAGTCGCAGCTGCTCCACCGCCACATCCATTGCAA
CAC
>Maldo_GDDH_01G1149100
ATGCTCTGTGGTCTTTCTGCAACTCTTTTCCTTCTCAGATCATTTAATCCGTCAGCAATGGCAGCACAGAAGCAATCAGA
GGAAGCCATAACCTTCAACCAGACTGTTGACAGGGAGGAAGAAGAAGAACACGCAGCAGATCATAACTCTGGTTTTAACG
TCAGAAACTTCCTCTGGCATGGCGGATCCGTCTACGACGCCTGGTTCAGCTGTGCATCGAACCAGGTTGCTCAGGTTCTG
CTGACTTTGCCCTACTCTTTCTCCCAACTGGGAATGCTCTCGGGAATCATATTCCAGGTCTTCTACGGAATCATGGGGAG
CTGGACCGCTTATCTGATCAGCATTCTCTACGTCGAATATCGAAGCCGAAAAGAAAAGGAAAATGTCAGCTTCAAGAACC
ATGTCATCCAGTGGTTCGAAGTGTTGGATGGTTTGCTGGGTCCTTACTGGAAAGCCGTTGGATTGGCCTTCAACTGCACT
TTCCTCCTCTTTGGATCTGTCATCCAGCTTATTGGTTGTGCAAGCAACATATACTACATAAATGACCATCTGGACAAGAG
GACATGGACCTACATATTTGGGGCATGTTGTGCCACCACAGTCTTCATCCCTTCCTTCCACAACTACAGAATATGGTCCT
TTTTAGGGCTTGGGATGACCACCTACACTGCCTGGTACATGACCATTGCAGCCATTGTTCATGGCCAGGTTGAAGGTGTG
AAACACTCAGGACCAGATAAACTGGTTTTGTATTTCACCGGCGCCACCAACATTCTCTACACTTTCGGCGGACACGCCGT
CACTGTGGAAATCATGCATGCAATGTGGAAGCCTCAGAAGTTTAAGTATGTCTATCTGTTTGCTACCCTTTATGTGTTCA
CTCTAACCCTTCCGTCTGCAACTGCTGTGTACTGGGCGTTTGGCGACCAGCTCCTCACACACTCGAATGCCTTCTCGCTC
CTTCCCCGGACTAAGTGGCGCGATGCGGGTGTCACATTGATGCTCATTCACCAGTTCATCACATTCGGGTTTGCTTGTAC
GCCATTGTATTTCGTGTGGGAGAAAGTAATTGGAATGCATGACACCAAGAGCATATGTTTGAGGGCAATTGCCAGGTTGC
CTGTGGTGATACCTATTTGGTTCTTGGCCATCATATTTCCTTTCTTCGGTCCCATTAATTCAGCCGTTGGCGCTCTTTTG
GTCAGCTTCACCGTCTACATCATACCCGCCTTAGCTCATATGCTCACCTTCAAATCCGCCTCTGCTCGCCAGAATGCGGC
AGAGAAGCTTCCGTTCTTCCTCCCGAGCTGGACAGGCATGTACGTGGTGAACGCATTCATCGTGGTGTGGGTTCTCGTAG
TCGGGTTCGGGTTCGGAGGGTGGGCTAGCGTGACCAACTTCATCAGGCAAGTTGACACTTTTGGGCTGTTTGCAAAGTGC
TACCAGTGCCCTCCCAAAGTCCCAGCCTCCCTACCACCACCACATCAC
>Maldo_GDDH_04G1149300
ATGTTGGCTCAGAAGCAAGCAGAGGAAGCAATAGTCTCCAATGACCATGAAGGAAAAGAAGAACATCTCCAAGAAAACGA
TGAGGAAAACACCTCCATGTTTAATGTTAAGAACTTCCTCTGGCATGGCGGCTCTGTCTGGGACGCCTGGTTCAGCTGCG
CTTCCAATCAAGTGGCACAAGTGCTTTTGACACTGCCCTACTCGTTCTCTCAGCTGGGGTTACTATCCGGAATCTTACTG
CAAATTTTTTACGGAATCGTCGGAAGTTGGACGGCTTATCTGATCAGTGTGCTCTACATGGAGTACAGAAGCCGGAAGGA
GAAAGAGAACGTTAACTTCAAGAACCACGTCATCCAGTGGTTTGAAGTTCTTGATGGGTTACTTGGCCCTTACTGGAAAG
CCTTGGGGCTTGCTTTCAACTGCACTTTCCTCCTCTTTGGATCTGTCATCCAGCTTATTGCTTGTGCCAGTAACATATAT
TACATCAATGACAATTTGGACAAGAGGACCTGGACCTACATCTTCGGAGCTTGCTGTGCCACCACAGTTTTTATACCTTC
TTTCCATAACTATCGGATTTGGTCTTTTCTCGGACTTGGAATGACCACTTACACAGCCTGGTATTTGACCATTGCAGCTG
CTGTTCATGGCCAGGATGAAGGTGTGACACACACAGCTCCAACAAAGCTAGTGCTGTATTTCACCGGAGCCACCAACATA
CTATACACGTTCGGTGGGCATGCTGTTACTGTGGAAATTATGCATGCCATGTGGAAGCCACAGAAATTCAAGTACATTTA
CTTGTATGCCACATTGTACGTTTTCACACTAACAATTCCTTCTGCTACCTCTGTCTACTGGGCTTTTGGTGACGAGCTTC
TCAACCACTCCAACGCTTTCTCTCTCCTCCCCAAGAACGGCTGGCGCGACGCCGCCGTCATACTCATGCTCATCCACCAG
TTTATAACATTTGGGTTTGCATGTACACCATTGTACTTTGTGTGGGAGAAGGTGATTGGCATGCATGACACAAAGAGCAT
TTGCTTGAGGGCACTTGCTAGGCTTCCGGTTGTGATCCCAATTTGGTTCTTGGCTATAATCTTCCCCTTCTTTGGGCCCA
TCAACTCTGCCGTTGGGGCTCTCTTGGTTAGCTTCACTGTCTATATCATCCCATCTCTAGCTCATATGCTCACCTACAGA
AAAGCCTCTGCCAGACAGAATGCTGCAGAGAAGCCACCTTTCTTTTTGCGAAGCTGGACTGCCATGTACGTAATCAACTC
CTTCATAGTGGTGTGGGTTCTGGTGATTGGGTTCGGGTTCGGTGGCTGGGCCAGCATGACCAACTTTGTGAGACAGGTCG
ACACATTTGGGCTGTTTGCCAAGTGCTATCAGTGCAAGCCTCCAAAACCGCCACTAGCAGCCGCAGCTCCTCCCCATCAC
>Maldo_GDDH_05G1118600
ATGGAGTCATCAGATAAGGTGGTGGAAACAGTGATAGTAGGAAATTATGTAGAAATGGAGGCAGATGGGAAGGCCAAGAG
CTTCAAGAGCAAGCTCTCCAAGTTCTTCTGGGATGGTGGGTCTGCTTATGATGCTTGGTTCAGCTGTGCTTCTAATCAGG
TGGCTCAAGTTCTGCTTACTTTGCCGTACTCGTTCTCGCAGCTGGGAATGCTCTCTGGGATTCTCTTCCAGCTTTTCTAT
GGCTTGCTGGGCAGCTGGACTGCTTACCTTATTAGCACACTCTATATTGAATACAGAACAAGAAAAGAAAGAGAAAAGGT
TGATTTCAGAAACCATGTCATCCAGTGGTTTGAAGTTCTTGATGGGCTGCTTGGGAAACACTGGAGGAACGTGGGGTTGG
CATTTAACTGCACATTTCTTCTGTTTGGATCTGTCATTCAGCTGATAGCTTGTGCAAGTAATATATATTACATAAATGAT
AATCTGGACAAGAGGACTTGGACTTACATCTTCGGAGCTTGCTGTGCCACCACTGTCTTTATCCCTTCATTTCACAACTA
CAGAGTTTGGTCATTTTTGGGCCTTGTTATGACCACTTACACTGCTTGGTACCTTACCATTGCCTCCTTCCTCCATGGCC
AGGTTGAGGGAGTGAAGCACTCTGGTCCGACTAAGGTGGTGCTATACTTCACTGGGGCCACAAACATTCTCTACACTTTT
GGAGGACATGCTGTTACTGTGGAGATCATGCATGCGATGTGGAAACCTCAGAAGTTCAAGGCCATATATTTATTTGCTAC
CCTGTATGTGCTGACATTGACCCTTCCCTCTGCATCAGCAGTGTATTGGGCATTTGGAGACTTGCTTCTTAACCACTCCA
ACGCTTTCTCTCTCCTCCCTAAATCTCCCTTCAGAGACATGGCTGTCATTTTAATGCTCATCCACCAGTTTATAACATTT
GGGTTTGCATGCACACCACTATACTTTGTGTGGGAGAAAGCCATAGGCATGCATGAATGTAAAAGCTTGTGCAAGAGAGC
AGCAGCAAGACTGCCTGTGGTGATCCCAATCTGGTTCTTGGCCATCATCTTCCCATTCTTTGGACCTATCAACTCCACCG
TTGGATCACTCCTAGTCAGCTTCACAGTCTACATCATCCCAGCTCTGGCCCATATTTTCACTTACAGATCAGCTGCTGCA
AGAGAGAATGCTGTGGAGAGTCCCCCAAGGTTCCTAGGAGGATGGATAGGATCATACACAATCAATGTGTTTGTGGTGGT
GTGGGTGTTTGTAGTTGGATTTGGATTCGGTGGGTGGGCGAGCATTACGAACTTTGTACACCAGATCGACACATTTGGCC
TCTTCACCAAGTGTTACCAATGCCCTCTGCCGCCGCCGCCCACGATCTTCAACACAACCTCAGCTCCTCCTCCTCTCCAC
CACCTTCTGCCTCGTAATCACTCCCATACCCCT
>Maldo_GDDH_07G1215900
ATGTCTGTTAAACGTTTCAGATTTTTTAATCCGTCAGAAATGTCAGCCCAGAAGCAATCAGAGGAAGCCATAACCTTCAA
CCAGACCGACGGTAGAGAGGAAGAAGAAGAACACGCAGCAGATAAGAACTCGGGTTTTAACCTCACAAGCTTCCTCTGGC
ATGGCGGCTCCGTCTACGACGCCTGGTTCAGCTGCGCATCGAACCAGGTTGCTCAGGTTCTGCTGACTCTGCCCTACTCC
TTCTCCCAACTGGGAATGCTCTCGGGAATCATATTCCAGGTATTTTACGGAATCATGGGGAGCTGGACTGCTTATCTGAT
CAGCATTCTCTACGTCGAATATCGAAGCCGAAAAGAAAAGGAAAATGTCAGCTTCAAGAACCATGTCATCCAGTGGTTTG
AAGTGTTGGATGGTTTGCTGGGTCCTTACTGGAAAGCCATTGGATTGGCCTTCAACTGCACTTTCCTCCTCTTTGGATCT
GTCATCCAACTTATAGGCTGTGCAAGCAACATATACTATATAAATGACCATCTGGACAAGAGGACATGGACCTACATATT
TGGAGCATGCTGTGCCACCACAGTCTTCATCCCCTCCTTTCACAACTACAGAATTTGGTCCTTTTTAGGGCTTGGAATGA
CCACCTACACTGCCTGGTACATGACCATTGCAGCCATTGTTCATGGCCAGGTTGAGGGTGTGAAACACTCAGGACCAGAT
AAACTGGTTTTGTATTTCACCGGCGCCACCAACATACTGTACACTTTCGGCGGCCACGCCGTTACTGTGGAAATCATGCA
TGCAATGTGGAAGCCTCAGAAGTTTAAGTATGTCTATCTCTTTGCTACCCTCTATGTATTCACTCTAACCCTTCCATCTG
CAACTGCTGTGTACTGGGCCTTTGGCGACCAACTCCTCACCCACTCGAACGCCTTCTCGCTCCTTCCCCGGAATAAGTGG
CGCGATGCGGGTGTCACATTGATGCTCATTCACCAGTTCATCACATTCGGGTTTGCTTGTACGCCATTGTATTTCGTTTG
GGAGAAAGTAATTGGAATGCATGACACCAAGAGCATATGTTTGAGGGCAATTGCCAGGTTGCCTGTGGTGATACCTATTT
GGTTCTTGGCCATCATATTTCCTTTCTTTGGTCCCATTAATTCAGCCGTTGGCGCTCTTTTGGTCAGCTTCACCGTCTAC
ATCATACCCGCCTTAGCTCATATGCTCACCTTCAAATCCGCCGCTGCTCGCCAGAATGCAGCAGAGAAGCTTCCGTTCTT
CCTCCCGAGCTGGACAGGCATGTACGTGGTGAACGCATTCATCGTGGTGTGGGTGCTCGTAGTCGGGTTCGGATTCGGAG
GGTGGGCTAGCATGACCAACTTCATCAGGCAAGTAGACACTTTTGGGTTGTTTGCAAAGTGCTACCAGTGCCCTCCCAAA
GTCTCAGCCTCCCCACCACCGCATCAC
>Maldo_GDDH_08G1169200
TACTATATAAACGACAATCTCGACAAGAGAACTTGGACTTACATCTTTGGAGCTTGCTGTGCTACAACTGTCTTCATCCC
CTCATTCCATAATTACAGAATTTGGTCATTTTTGGGCCTTATTATGACTACTTACACTGCTTGGTATCTCACCATTGCTT
CCCTTATCCATGGACAGGTTGAGGGAGTGAAGCACTCTGGTCCAAGCACAATGGTTCTCTACTTCACTGGGGCTACTAAC
ATTCTCTACACATTTGGTGGACATGCTGTTACAGTGGAGATTATGCATGCAATGTGGAAGCCACAGAAATTCAAGTTAAT
ATACTTGATGGCAACACTGTATGTGCTGACCTTAACCCTACCATCTGCGTCTGCTGTGTACTGGGCATTCGGGGACAATC
TCTTGACTCATTCCAATGCCCTAGCCATGCTTCCAAAGACTAGATTTAGAGACACTGCAGTAGTCCTAATGCTCATTCAT
CAATTTATCACGTTTGGGTTTGCTTGCACTCCTTTGTACTTTGTGTGGGAGAAATTCATTCAGATGCATGAGACCAAGAG
CATGGTGAAGAGGGCACTGGCAAGGCTCCCAGTGGTGATCCCGATATGGTTCCTTGCCATCATATTCCCGTTCTTTGGGC
CCATCAACTCAACTGTTGGATCTCTTCTTGTCAGCTTTACTGTCTACATAATTCCTGCTTTAGCTCACATGGTCACCTTT
GCTTCTGCATCTGCTAGAGAGAATGCTGTGGAGAAACCACCATCATTCTTAGGAGGCTGGGCAGGATCATACACCATGAA
CATCTTTGTGGTGGCATGGGTTTTGATAGTGGGATTTGGGTTTGGAGGATGGGCAAGCATGCTTAACTTCATAAACCAAG
TTAACACCTTTGGTCTATTCACAAAGTGCTACCAGTGCCCCCCTCGCAAGGCT
>Maldo_GDDH_10G1121700
ATGGAGTCATCGGATAAGGTGGTGGAAACAGTGATAGTAGGAAATTATGTAGAAATGGAGGCAGATGGGAAGGCCAAGAG
CTTCAAGAGCAAGCTCTCCAAGTTCTTATGGGATGGTGGGTCTGCTTATGATGCTTGGTTCAGCTGTGCTTCCAATCAGG
TGGCTCAAGTTCTGCTTACTTTGCCGTACTCGTTCTCGCAGCTGGGAATGCTCTCTGGGATTCTCTTCCAGCTTTTCTAT
GGCTTGTTGGGCAGTTGGACTGCTTACCTGATTAGCACACTCTATATTGAATACAGAACCAGAAAAGAAAGAGAAAAAAT
TGATTTCAGAAACCATGTCATCCAGTGGTTTGAAGTTCTTGATGGACTGCTTGGGAAACACTGGAGGAACGTGGGGTTGG
CATTTAACTGCACATTTCTTCTATTTGGATCTGTCATTCAACTCATAGCTTGTGCAAGTAATATATATTACATAAATGAT
AATCTGGACAAGAGGACTTGGACTTACATCTTCGGAGCTTGCTGTGCCACCACTGTCTTTATCCCTTCATTTCACAACTA
CAGAGTTTGGTCATTTTTGGGCCTTGTTATGACCACTTACACTGCTTGGTACCTCACCATTGCCTCCTTCCTCCATGGCC
AGGTTGAGGGAGTGAAGCACTCTGGTCCGACTAAGCTGGTGCTATACTTCACCGGGGCCACAAACATTCTCTACACTTTC
GGGGGACATGCTGTTACTGTGGAGATCATGCATGCTATGTGGAAACCTCAGAAGTTCAAGGCCATATATTTATTTGCTAC
CCTGTATGTGCTGACACTGACCCTTCCCTCTGCATCAGCAGTGTATTGGGCATTTGGAGACTTGCTTCTTAACCACTCCA
ACGCTTTCTCTCTCCTCCCTAAATCTCCCTTCAGAGACATGGCTGTCATTTTAATGCTCATCCACCAGTTTATAACATTT
GGGTTTGCATGCACACCACTATACTTTGTGTGGGAGAAAGCCATTGGCATGCATGAATGCAAGAGCTTGTGCAAGAGAGC
AGCAGCAAGACTGCCTGTGGTGATCCCTATCTGGTTCTTGGCCATCATCTTCCCATTCTTTGGACCAATCAATTCCACCG
TTGGATCACTCCTAGTCAGCTTCACAGTCTACATCATCCCATCCCTGGCCCACATTTTCACTTACAGATCAGCTGCTGCA
AGAGAGAATGCAGTGGAGAGCCCACCGAGATTCCTAGGAGGATGGATAGGATCATACACAATCAATGTGTTTGTGGTGGT
GTGGGTGTTTGTGGTTGGGTTTGGATTCGGGGGTTGGGCGAGCATTACAAACTTTGTGCACCAGATCGACACATTTGGCC
TCTTCACCAAGTGTTACCAATGCCCTCCGCCGCTGCCGCCCATGGTCTTTAACACAACTTCCGCTCCTCCTCCTCTCCGC
CACCCTCTGCCTCGCAATCACTCCCTTACCCCT
>Maldo_GDDH_12G1162400
ATGTTGGCTCAGAAGCAAGCAGAGGAAGCAATAGTCTCCAATGACCATGAAGGAAAAGAAGATCATCCCCAAGAAAACGA
TGAGGAAAACACCTCCATGTTTAATGTCAAGAACTTCCTCTGGCATGGAGGCTCCGTTTGGGACGCCTGGTTCAGCTGCG
CTTCCAATCAAGTGGCGCAAGTGCTTTTGACACTGCCGTATTCGTTCTCCCAGCTGGGGTTTCTATCCGGCATCTTGCTG
CAGCTATTCTACGGAATCCTCGGAAGCTGGACGGCTTATCTGATCAGTGTGCTGTACATGGAATACAGAACCCGGAAGGG
AAAAGAGAACGTTAACTTCAAGAACCACGTTATTCAGTGGTTTGAAGTTCTTGATGGGTTGCTTGGCCCCTACTGGAAAG
CCGTGGGGCTTGCTTTCAACTGCACTTTCCTCCTCTTTGGATCTGTCATCCAGCTAATTGCTTGTGCAAGTAACATATAT
TACATAAATGACCATTTGGACAAGAGGACGTGGACCTACATCTTCGGAGCTTGCTGTGCCACCACAGTTTTCATACCTTC
TTTCCATAACTATCGGATTTGGTCTTTTCTCGGACTTGGAATGACCACTTACACGGCCTGGTACTTGACCATTGCAGCTG
TTGTCCATGGCCAGGTTGAAGGTGTGACACACACAGCTCCCACAAAGCTAGTGCTGTATTTCACCGGAGCCACCAACATA
CTATACACGTTCGGTGGCCATGCTGTTACTGTGGAAATTATGCATGCCATGTGGAAGCCACAGAAATTCAAGTCCATTTA
CTTGTATGCCACACTCTACGTTTTCACACTAACACTTCCTTCTGCTACCTCTGTCTACTGGGCCTTTGGTGATGAGCTCC
TTAACCATTCCAACGCCTTCTCTCTCCTCCCCAAAAACGGCTGGCGTGACGCCGCCGTTATACTTATGCTCATCCACCAG
TTTATAACATTTGGGTTTGCATGTACACCACTGTACTTTGTGTGGGAGAAGGTGATTGGCATGCATGACACAAAGAGCAT
TTGCTTGAGGGCACTTGCTAGGCTTCCAGTTGTGATCCCAATTTGGTTCTTGGCTATAATCTTCCCCTTCTTTGGGCCCA
TAAACTCTGCAGTTGGGGCTCTCTTGGTTAGCTTCACCGTCTACATCATCCCATCTTTAGCTCATATGCTCACCTACAGA
AAAGCTTCTGCCAGACAGAATGCTGCAGAGAAGCCACCTTTCTTTTTACGAAGCTGGACTGCCATGTACGTGATCAACTC
CTTCATGGTGGTGTGGGTTCTGGTGATTGGGTTCGGGTTCGGTGGCTGGGCCAGCGTGACCAACTTTGTGAGACAAGTCG
ACACATTTGGGCTGTTTGCCAAGTGCTATCAGTGCCACCCTCCAAAACCACCACTAGCAGCCGCAGCTCCTCCCCATTAC
>Maldo_GDDH_15G1355600
ATGGCTTCCGAGAAGGTTGAGACTGTTATAGCCGGAAACTACGTCGAAATGGAAAGGGAACAGAGTGATGCCCAGACAAG
TGCTAAGAGCAAGCTATCAACATTTCTTTGGCATGGTGGCTCAGCATATGATGCATGGTTTAGCTGCGCTTCTAACCAGG
TTGCTCAAGTGCTTCTCACACTGCCATACTCATTTTCCCAACTGGGTTTGTTATCTGGAATACTATTTCAGCTTTTTTAT
GGATTGATGGGAAGCTGGACTGCTTACCTCATCAGTTTACTATATGTCGAGTACAGAACTAGAAAGGAGAGAGAAAAGGT
GGATTTTAGGAACCATGTAATTCAGTGGTTTGAAGTTCTTGATGGGCTTTTGGGAAAACATTGGAGGAATGTAGGCCTTT
TTTTCAACTGCACTTTTCTTCTCTTTGGATCTGTAATTCAGTTAATTGCCTGTGCAAGTAACATCTACTACATAAACGAC
AATCTCGACAAGAGAACTTGGACTTACATCTTTGGAGCTTGCTGTGCTACAACTGTCTTCATCCCCTCATTCCATAATTA
CCGAATTTGGTCATTTTTGGGCCTTATTATGACTACTTACACTGCTTGGTATCTCACCATTGCTTCCCTTATCCATGGGC
AGGTTGAGGGAGTGAAGCACTCTGGTCCAAGCACAATGGTTCTATACTTTACTGGGGCTACCAACATTCTCTACACATTT
GGTGGACATGCTGTTACAGTGGAAATTATGCATGCAATGTGGAAGCCACAAAAGTTCAAGTTAATATACTTGATGGCAAC
ACTGTATGTGCTGACCTTAACCCTACCATCTGCGTCTGCTGTGTACTGGGCTTTCGGGGACAATCTCTTGACTCATTCCA
ATGCCCTAGCCATGCTTCCAAAGACTAGGTTTAGAGACACTGCAGTAGTCCTAATGCTCATTCATCAGTTTATCACATTT
GGATTTGCTTGCACTCCTTTGTACTTTGTGTGGGAGAAATTCATTCAAATGCATGAGACCAAGAGCATGGTGAAGAGGGC
ACTGGCGAGGCTCCCAGTGGTGATCCCGATATGGTTCCTTGCCATCATTTTCCCATTCTTTGGGCCCATCAACTCAACTG
TTGGATCTCTTCTTGTCAGCTTTACTGTCTACATAATTCCTGCTTTAGCTCACATGGTCACCTTTGCTTCTGCATCTGCT
AGAGAGAATGCTGTGGAGAAACCACCATCATTCTTAGGAGGCTGGGCAGGATCATACACCATGAACATCTTTGTGGTGGT
ATGGGTTTTGATAGTGGGATTTGGGTTTGGAGGATGGGCAAGCATGCTCAACTTCATAAACCAAGTTAACACATTTGGTC
TATTCACAAAGTGCTACCAATGCCCCCCTCACAAAGCT
>Maldo_Gala_01g013260
ATGGCAGCACAGAAGCAATCAGAGGAAGCCATAACCTTCAACCAGACTGTTGACAGGGAGGAAGAAGAAGAACACGCAGC
AGATCATAACTCTGGTTTTAACGTCAGAAACTTCCTCTGGCATGGCGGATCCGTCTACGACGCCTGGTTCAGCTGTGCAT
CGAACCAGGTTGCTCAGGTTCTGCTGACTTTGCCCTACTCTTTCTCCCAACTGGGAATGCTCTCGGGAATCATATTCCAG
GTCTTCTACGGAATCATGGGGAGCTGGACCGCTTATCTGATCAGCATTCTCTACGTCGAATATCGAAGCCGAAAAGAAAA
GGAAAATGTCAGCTTCAAGAACCATGTCATCCAGTGGTTCGAAGTGTTGGATGGTTTGCTGGGTCCTTACTGGAAAGCCG
TTGGATTGGCCTTCAACTGCACTTTCCTCCTCTTTGGATCTGTCATCCAGCTTATTGGTTGTGCAAGCAACATATACTAC
ATAAATGACCATCTGGACAAGAGGACATGGACCTACATATTTGGGGCATGTTGTGCCACCACAGTCTTCATCCCTTCCTT
CCACAACTACAGAATATGGTCCTTTTTAGGGCTTGGGATGACCACCTACACTGCCTGGTACATGACCATTGCAGCCATTG
TTCATGGCCAGGTTGAAGGTGTGAAACACTCAGGACCAGATAAACTGGTTTTGTATTTCACCGGCGCCACCAACATTCTC
TACACTTTCGGCGGACACGCCGTCACTGTGGAAATCATGCATGCAATGTGGAAGCCTCAGAAGTTTAAGTATGTCTATCT
GTTTGCTACCCTTTATGTGTTCACTCTAACCCTTCCGTCTGCAACTGCTGTGTACTGGGCGTTTGGCGACCAGCTCCTCA
CACACTCGAATGCCTTCTCGCTCCTTCCCCGGACTAAGTGGCGCGATGCGGGTGTCACATTGATGCTCATTCACCAGTTC
ATCACATTCGGGTTTGCTTGTACGCCATTGTATTTCGTGTGGGAGAAAGTAATTGGAATGCATGACACCAAGAGCATATG
TTTGAGGGCAATTGCCAGGTTGCCTGTGGTGATACCTATTTGGTTCTTGGCCATCATATTTCCTTTCTTCGGTCCCATTA
ATTCAGCCGTTGGCGCTCTTTTGGTCAGCTTCACCGTCTACATCATACCCGCCTTAGCTCATATGCTCACCTTCAAATCC
GCCTCTGCTCGCCAGAATGCGGCAGAGAAGCTTCCGTTCTTCCTCCCGAGCTGGACAGGCATGTACGTGGTGAACGCATT
CATCGTGGTGTGGGTTCTCGTAGTCGGGTTCGGGTTCGGAGGGTGGGCTAGCGTGACCAACTTCATCAGGCAAGTTGACA
CTTTTGGGCTGTTTGCAAAGTGCTACCAGTGCCCTCCCAAAGTCCCAGCCTCCCTACCACCACCACATCAC
>Maldo_Gala_04g013280
ATGTTGGCTCAGAAGCAAGCAGAGGAAGCAATAGTCTCCAATGACCATGAAGGAAAAGAAGAACATCTCCAAGAAAACGA
TGAGGAAAACACCTCCATGTTTAATGTTAAGAACTTCCTCTGGCATGGCGGCTCTGTCTGGGACGCCTGGTTCAGCTGCG
CTTCCAATCAAGTGGCACAAGTGCTTTTGACACTGCCCTACTCGTTCTCTCAGCTGGGGTTACTATCCGGAATCTTACTG
CAAATTTTTTACGGAATCGTCGGAAGTTGGACGGCTTATCTGATCAGTGTGCTCTACATGGAGTACAGAAGCCGGAAGGA
GAAAGAGAACGTTAACTTCAAGAACCACGTCATCCAGTGGTTTGAAGTTCTTGATGGGTTACTTGGCCCTTACTGGAAAG
CCTTGGGGCTTGCTTTCAACTGCACTTTCCTCCTCTTTGGATCTGTCATCCAGCTTATTGCTTGTGCCAGTAACATATAT
TACATCAATGACAATTTGGACAAGAGGACCTGGACCTACATCTTCGGAGCTTGCTGTGCCACCACAGTTTTTATACCTTC
TTTCCATAACTATCGGATTTGGTCTTTTCTCGGACTTGGAATGACCACTTACACAGCCTGGTATTTGACCATTGCAGCTG
CTGTTCATGGCCAGGATGAAGGTGTGACACACACAGCTCCAACAAAGCTAGTGCTGTATTTCACCGGAGCCACCAACATA
CTATACACGTTCGGTGGGCATGCTGTTACTGTGGAAATTATGCATGCCATGTGGAAGCCACAGAAATTCAAGTACATTTA
CTTGTATGCCACATTGTACGTTTTCACACTAACAATTCCTTCTGCTACCTCTGTCTACTGGGCTTTTGGTGACGAGCTTC
TCAACCACTCCAACGCTTTCTCTCTCCTCCCCAAGAACGGCTGGCGCGACGCCGCCGTCATACTCATGCTCATCCACCAG
TTTATAACATTTGGGTTTGCATGTACACCATTGTACTTTGTGTGGGAGAAGGTGATTGGCATGCATGACACAAAGAGCAT
TTGCTTGAGGGCACTTGCTAGGCTTCCGGTTGTGATCCCAATTTGGTTCTTGGCTATAATCTTCCCCTTCTTTGGGCCCA
TCAACTCTGCCGTTGGGGCTCTCTTGGTTAGCTTCACTGTCTATATCATCCCATCTCTAGCTCATATGCTCACCTACAGA
AAAGCCTCTGCCAGACAGAATGCTGCAGAGAAGCCACCTTTCTTTTTGCGAAGCTGGACTGCCATGTACGTAATCAACTC
CTTCATAGTGGTGTGGGTTCTGGTGATTGGGTTCGGGTTCGGTGGCTGGGCCAGCATGACCAACTTTGTGAGACAGGTCG
ACACATTTGGGCTGTTTGCCAAGTGCTATCAGTGCAAGCCTCCAAAACCGCCACTAGCAGCCGCAGCTCCTCCCCATCAC
>Maldo_Gala_05g011800
ATGGAGTCATCAGATAAGGTGGTGGAAACAGTGATAGTAGGAAATTATGTAGAAATGGAGGCAGATGGGAAGGCCAAGAG
CTTCAAGAGCAAGCTCTCCAAGTTCTTCTGGGATGGTGGGTCTGCTTATGATGCTTGGTTCAGCTGTGCTTCTAATCAGG
TGGCTCAAGTTCTGCTTACTTTGCCGTACTCGTTCTCGCAGCTGGGAATGCTCTCTGGGATTCTCTTCCAGCTTTTCTAT
GGCTTGCTGGGCAGCTGGACTGCTTACCTTATTAGCACACTCTATATTGAATACAGAACAAGAAAAGAAAGAGAAAAGGT
TGATTTCAGAAACCATGTCATCCAGTGGTTTGAAGTTCTTGATGGGCTGCTTGGGAAACACTGGAGGAACGTGGGGTTGG
CATTTAACTGCACATTTCTTCTGTTTGGATCTGTCATTCAGCTGATAGCTTGTGCAAGTAATATATATTACATAAATGAT
AATCTGGACAAGAGGACTTGGACTTACATCTTCGGAGCTTGCTGTGCCACCACTGTCTTTATCCCTTCATTTCACAACTA
CAGAGTTTGGTCATTTTTGGGCCTTGTTATGACCACTTACACTGCTTGGTACCTTACCATTGCCTCCTTCCTCCATGGCC
AGGTTGAGGGAGTGAAGCACTCTGGTCCGACTAAGGTGGTGCTATACTTCACTGGGGCCACAAACATTCTCTACACTTTT
GGAGGACATGCTGTTACTGTGGAGATCATGCATGCGATGTGGAAACCTCAGAAGTTCAAGGCCATATATTTATTTGCTAC
CCTGTATGTGCTGACATTGACCCTTCCCTCTGCATCAGCAGTGTATTGGGCATTTGGAGACTTGCTTCTTAACCACTCCA
ACGCTTTCTCTCTCCTCCCTAAATCTCCCTTCAGAGACATGGCTTTTATAACATTTGGGTTTGCATGCACACCACTATAC
TTTGTGTGGGAGAAAGCCATAGGCATGCATGAATGTAAAAGCTTGTGCAAGAGAGCAGCAGCAAGACTGCCTGTGGTGAT
CCCAATCTGGTTCTTGGCCATCATCTTCCCATTCTTTGGACCTATCAACTCCACCGTTGGATCACTCCTAGTCAGCTTCA
CAGTCTACATCATCCCAGCTCTGGCCCATATTTTCACTTACAGATCAGCTGCTGCAAGAGAGAGTTCAGAAAAGGCACGA
GATTCTTGCTGCACCAAGGGTCAGAATATCGAATGCTGTGGAGAGTCCCCCAAGGTTCCTAGGAGGATGGATAGGATCAT
ACACAATCAATGTGTTTGTGGTGGTGTGGGTGTTTGTAGTTGGATTTGGATTCGGTGGGTGGGCGAGCATTACGAACTTT
GTACACCAGATCGACACATTTGGCCTCTTCACCAAGTGTTACCAATGCCCTCTGCCGCCGCCGCCCACGATCTTCAACAC
AACCTCAGCTCCTCCTCCTCTCCACCACCTTCTGCCTCG
>Maldo_Gala_06g019790
ATGGAGGAAGAAGAAGAACACGCAGCAGATGATAACTCTGGTTTTAACCTCAGAAGCTTCCTCTGGCATGGCAGATCCGT
CTACGACGCTTGGTTCAGCTGCGCATCGAACCAGGTTGCTCAGGTCTTCTACGGAATCATGGGGAGATGGACCGCTTATC
TAATCAGCATTCTCTACGTCGAATATCGAAGCCGAAAAGAAAAGGAAAATGTCAGCTTTAAGAACCATGTCATCCAGTGG
TTCAAAGTGTTGGATGGTTTGCTGGGTTCTTATTGGAAAGTCGTTGGATTGGCCTTCAACTGCACTTTCCTTCTCTTTGG
ATATGTCATCCAGCTTATTGGTTGTGCAAGTTTCAGGGGAGTGGTGCAATGGGCAGAGCCACGGCGTCGGAGTGCAGACT
TGCTTCGATGGCAGCTACTACATTGGGGAACTCAAGTATGGCACCAAGCACGGCCTCGGTTGCTACCATCTCAGGTCAAT
TCTTCGGTTCCTGATCTCAACTGTGCACTCGACTATACACTTGATTGCAGCAAAGTTAAGAGACAGAGAAAAGCATCAAG
AGCCATTCAGAATGTGATAGAGACAAGAGAGAACGTGACCGCGAGGGTGACAGGGACCGGGAGAAGGATAAAGAGCGGTC
ACGTCGAAGCAGGAGCCATT
>Maldo_Gala_07g018530
ATGTCAGCCCAGAAGCAATCAGAGGAAGCCATAACCTTCAACCAGACCGACGGTAGAGAGGAAGAAGAAGAACACGCAGC
AGATAAGAACTCGGGTTTTAACCTCACAAGCTTCCTCTGGCATGGCGGCTCCGTCTACGACGCCTGGTTCAGCTGCGCAT
CGAACCAGGTTGCTCAGGTTCTGCTGACTCTGCCCTACTCCTTCTCCCAACTGGGAATGCTCTCGGGAATCATATTCCAG
GTATTTTACGGAATCATGGGGAGCTGGACTGCTTATCTGATCAGCATTCTCTACGTCGAATATCGAAGCCGAAAAGAAAA
GGAAAATGTCAGCTTCAAGAACCATGTCATCCAGTGGTTTGAAGTGTTGGATGGTTTGCTGGGTCCTTACTGGAAAGCCA
TTGGATTGGCCTTCAACTGCACTTTCCTCCTCTTTGGATCTGTCATCCAACTTATAGGCTGTGCAAGCAACATATACTAT
ATAAATGACCATCTGGACAAGAGGACATGGACCTACATATTTGGAGCATGCTGTGCCACCACAGTCTTCATCCCCTCCTT
TCACAACTACAGAATTTGGTCCTTTTTAGGGCTTGGAATGACCACCTACACTGCCTGGTACATGACCATTGCAGCCATTG
TTCATGGCCAGGTTGAGGGTGTGAAACACTCAGGACCAGATAAACTGGTTTTGTATTTCACCGGCGCCACCAACATACTG
TACACTTTCGGCGGCCACGCCGTTACTGTGGAAATCATGCATGCAATGTGGAAGCCTCAGAAGTTTAAGTATGTCTATCT
CTTTGCTACCCTCTATGTATTCACTCTAACCCTTCCATCTGCAACTGCTGTGTACTGGGCCTTTGGCGACCAACTCCTCA
CCCACTCGAACGCCTTCTCGCTCCTTCCCCGGAATAAGTGGCGCGATGCGGGTGTCACATTGATGCTCATTCACCAGTTC
ATCACATTCGGGTTTGCTTGTACGCCATTGTATTTCGTTTGGGAGAAAGTAATTGGAATGCATGACACCAAGAGCATATG
TTTGAGGGCAATTGCCAGGTTGCCTGTGGTGATACCTATTTGGTTCTTGGCCATCATATTTCCTTTCTTTGGTCCCATTA
ATTCAGCCGTTGGCGCTCTTTTGGTCAGCTTCACCGTCTACATCATACCCGCCTTAGCTCATATGCTCACCTTCAAATCC
GCCGCTGCTCGCCAGAATGCAGCAGAGAAGCTTCCGTTCTTCCTCCCGAGCTGGACAGGCATGTACGTGGTGAACGCATT
CATCGTGGTGTGGGTGCTCGTAGTCGGGTTCGGATTCGGAGGGTGGGCTAGCATGACCAACTTCATCAGGCAACATCTAG
TTGAGCACTTAGTGAGCAAGTCGTTTTCTTCCAAGTTCTATCAACAGTTTCGAAGGCCTAATGTCGAGCGTCACCCTTGC
CAAGGCATGCCGCTAAGGCTTGTCTTAAAGCAGGTTGAGCATCACTTGCTAAGGCCCGCCAAACTCGGCCTAGGAGGCAT
TTCGTCTAATAGTTTGTGGGCATTCTTAGGTCTCATACTAGATGACCATAGGGTCAAT
>Maldo_Gala_08g015210
ATGGCTTCCGAGAAGGTTGAGACTGTTATAGCCGGAAACTACGTCGAAATGGAAAGGGAAGAGAGTGATGCCAAGACAAC
CGCCAAGAGCAAGCTATCATCATTTCTTTGGCATGGTGGCTCAGCATATGATGCATGGTTTAGCTGCGCTTCTAACCAGG
TTGCTCAAGTGCTTCTCACACTGCCGTATTCGTTTTCCCAACTGGGTTTGCTATCTGGAATACTATTTCAGCTTTTTTAT
GGATTGATGGGAAGCTGGACTGCTTACCTCATCAGTCTACTATATGTTGAGTACAGAACTCGAAAGGAGAGAGAAAAGGT
GGATTTTAGGAACCATGTAATTCAGTGGTTTGAAGTTCTTGATGGGCTCTTGGGAAAACATTGGAGGAATGTAGGCCTCT
TTTTTAACTGCACTTTTCTACTCTTTGGGTCTGTAATTCAGTTAATTGCCTGTGCAAGTAACATCTACTATATAAACGAC
AATCTCGACAAGAGAACTTGGACTTACATCTTTGGAGCTTGCTGTGCTACAACTGTCTTCATCCCCTCATTCCATAATTA
CAGAATTTGGTCATTTTTGGGCCTTATTATGACTACTTACACTGCTTGGTATCTCACCATTGCTTCCCTTATCCATGGAC
AGGTTGAGGGAGTGAAGCACTCTGGTCCAAGCACAATGGTTCTCTACTTCACTGGGGCTACTAACATTCTCTACACATTT
GGTGGACATGCTGTTACAGTGGAGATTATGCATGCAATGTGGAAGCCACAGAAATTCAAGTTAATATACTTGATGGCAAC
ACTGTATGTGCTGACCTTAACCCTACCATCTGCGTCTGCTGTGTACTGGGCATTCGGGGACAATCTCTTGACTCATTCCA
ATGCCCTAGCCATGCTTCCAAAGACTAGATTTAGAGACACTGCAGTAGTCCTAATGCTCATTCATCAATTTATCACGTTT
GGGTTTGCTTGCACTCCTTTGTACTTTGTGTGGGAGAAATTCATTCAGATGCATGAGACCAAGAGCATGGTGAAGAGGGC
ACTGGCAAGGCTCCCAGTGGTGATCCCGATATGGTTCCTTGCCATCATATTCCCGTTCTTTGGGCCCATCAACTCAACTG
TTGGATCTCTTCTTGTCAGCTTTACTGTCTACATAATTCCTGCTTTAGCTCACATGGTCACCTTTGCTTCTGCATCTGCT
AGAGAGAATGCTGTGGAGAAACCACCATCATTCTTAGGAGGCTGGGCAGGATCATACACCATGAACATCTTTGTGGTGGC
ATGGGTTTTGATAGTGGGATTTGGGTTTGGAGGATGGGCAAGCATGCTTAACTTCATAAACCAAGTTAACACCTTTGGTC
TATTCACAAAGTGCTACCAGTGCCCCCCTCGCAAGGCT
>Maldo_Gala_10g012080
ATGGAGTCATCGGATAAGGTGGTGGAAACAGTGATAGTAGGAAATTATGTAGAAATGGAGGCAGATGGGAAGGCCAAGAG
CTTCAAGAGCAAGCTCTCCAAGTTCTTATGGGATGGTGGGTCTGCTTATGATGCTTGGTTCAGCTGTGCTTCCAATCAGG
TGGCTCAAGTTCTGCTTACTTTGCCGTACTCGTTCTCGCAGCTGGGAATGCTCTCTGGGATTCTCTTCCAGCTTTTCTAT
GGCTTGTTGGGCAGTTGGACTGCTTACCTGATTAGCACACTCTATATTGAATACAGAACCAGAAAAGAAAGAGAAAAAAT
TGATTTCAGAAACCATGTCATCCAGTGGTTTGAAGTTCTTGATGGACTGCTTGGGAAACACTGGAGGAACGTGGGGTTGG
CATTTAACTGCACATTTCTTCTATTTGGATCTGTCATTCAACTCATAGCTTGTGCAAGTAATATATATTACATAAATGAT
AATCTGGACAAGAGGACTTGGACTTACATCTTCGGAGCTTGCTGTGCCACCACAGTCTTTATCCCTTCATTTCACAACTA
CAGAGTTTGGTCATTTTTGGGCCTTGTTATGACCACTTACACTGCTTGGTACCTCACCATTGCCTCCTTCCTCCATGGCC
AGGTTGAGGGAGTGAAGCACTCTGGTCCGACTAAGCTGGTGCTATACTTCACCGGGGCCACAAACATTCTCTACACTTTC
GGGGGACATGCTGTTACTGTGGAGATCATGCATGCTATGTGGAAACCTCAGAAGTTCAAGGCCTTATATTTATTTGCTAC
CCTGTATGTGCTGACACTGACCCTTCCCTCTGCATCAGCAGTGTATTGGGCATTTGGAGACTTGCTTCTTAACCACTCCA
ACGCTTTCTCTCTCCTCCCTAAATCTCCCTTCAGAGACATGGCTTTTATAACATTTGGGTTTGCATGCACACCACTATAC
TTTGTGTGGGAGAAAGCCATTGGCATGCATGAATGCAAGAGCTTGTGCAAGAGAGCAGCAGCAAGACTGCCTGTGGTGAT
CCCTATCTGGTTCTTGGCCATCATCTTCCCATTCTTTGGACCAATCAATTCCACCGTTGGATCACTCCTAGTCAGCTTCA
CAGTCTACATCATCCCATCCCTGGCCCACATTTTCACTTACAGATCAGCTGCTGCAAGAGAGAATGCAGTGGAGAGCCCA
CCGAGATTCCTAGGAGGATGGATAGGATCATACACAATCAATGTGTTTGTGGTGGTGTGGGTGTTTGTGGTTGGGTTTGG
ATTCGGGGGTTGGGCGAGCATTACAAACTTTGTGCACCAGATCGACACATTTGGCCTCTTCACCAAGTGTTACCAATGCC
CTCCGCCGCTGCCGCCCATGGTCTTTAACACAACTTCCGCTCCTCCTCCTCTCCGCCACCCTCTGCCTCGCAATCACTCC
CTTACCCCT
>Maldo_Gala_12g015050
ATGTTGGCTCAGAAGCAAGCAGAGGAAGCAATAGTCTCCAATGACCATGAAGGAAAAGAAGATCATCCCCAAGAAAACGA
TGAGGAAAACACCTCCATGTTTAATGTCAAGAACTTCCTCTGGCATGGAGGCTCCGTTTGGGACGCCTGGTTCAGCTGCG
CTTCCAATCAAGTGGCGCAAGTGCTTTTGACACTGCCGTATTCGTTCTCCCAGCTGGGGTTTCTATCCGGCATCTTGCTG
CAGCTATTCTACGGAATCCTCGGAAGCTGGACGGCTTATCTGATCAGTGTGCTGTACATGGAATACAGAACCCGGAAGGG
AAAAGAGAACGTTAACTTCAAGAACCACGTTATTCAGTGGTTTGAAGTTCTTGATGGGTTGCTTGGCCCCTACTGGAAAG
CCGTGGGGCTTGCTTTCAACTGCACTTTCCTCCTCTTTGGATCTGTCATCCAGCTAATTGCTTGTGCAAGTAACATATAT
TACATAAATGACCATTTGGACAAGAGGACGTGGACCTACATCTTCGGAGCTTGCTGTGCCACCACAGTTTTCATACCTTC
TTTCCATAACTATCGGATTTGGTCTTTTCTCGGACTTGGAATGACCACTTACACGGCCTGGTACTTGACCATTGCAGCTG
TTGTCCATGGCCAGGTTGAAGGTGTGACACACACAGCTCCCACAAAGCTAGTGCTGGAAATTATGCATGCCATGTGGAAG
CCACAGAAATTCAAGTCCATTTACTTGTATGCCACACTCTACGTTTTCACACTAACACTTCCTTCTGCTACCTCTGTCTA
CTGGGCCTTTGGTGATGAGCTCCTTAACCATTCCAACGCCTTCTCTCTCCTCCCCAAAAACGGCTGGCGTGACGCCGCCG
TTATACTTATGCTCATCCACCAGTTTATAACATTTGGGTTTGCATGTACACCACTGTACTTTGTGTGGGAGAAGGTGATT
GGCATGCATGACACAAAGAGCATTTGCTTGAGGGCACTTGCTAGGCTTCCAGTTGTGATCCCAATTTGGTTCTTGGCTAT
AATCTTCCCCTTCTTTGGGCCCATAAACTCTGCAGTTGGGGCTCTCTTGGTTAGCTTCACCGTCTACATCATCCCATCTT
TAGCTCATATGCTCACCTACAGAAAAGCTTCTGCCAGACAGAATGCTGCAGAGAAGCCACCTTTCTTTTTACGAAGCTGG
ACTGCCATGTACGTGATCAACTCCTTCATGGTGGTGTGGGTTCTGGTGATTGGGTTCGGGTTCGGTGGCTGGGCCAGCGT
GACCAACTTTGTGAGACAAGTCGACACATTTGGGCTGTTTGCCAAGTGCTATCAGTGCCACCCTCCAAAACCACCACTAG
CAGCCGCAGCTCCTCCCCATTAC
>Maldo_Gala_15g032030
ATGGCTTCCGAGAAGGTTGAGACTGTTATAGCCGGAAACTACGTCGAAATGGAAAGGGAACAGAGTGATGCCCAGACAAG
TGCTAAGAGCAAGCTATCAACATTTCTTTGGCATGGTGGCTCAGCATATGATGCATGGTTTAGCTGCGCTTCTAACCAGG
TTGCTCAAGTGCTTCTCACACTGCCATACTCATTTTCCCAACTGGGTTTGTTATCTGGAATACTATTTCAGCTTTTTTAT
GGATTGATGGGAAGCTGGACTGCTTACCTCATCAGTTTACTATATGTCGAGTACAGAACTAGAAAGGAGAGAGAAAAGGT
GGATTTTAGGAACCATGTAATTCAGTGGTTTGAAGTTCTTGATGGGCTTTTGGGAAAACATTGGAGGAATGTAGGCCTTT
TTTTCAACTGCACTTTTCTTCTCTTTGGATCTGTAATTCAGTTAATTGCCTGTGCAAGTAACATCTACTACATAAACGAC
AATCTCGACAAGAGAACTTGGACTTACATCTTTGGAGCTTGCTGTGCTACAACTGTCTTCATCCCCTCATTCCATAATTA
CCGAATTTGGTCATTTTTGGGCCTTATTATGACTACTTACACTGCTTGGTATCTCACCATTGCTTCCCTTATCCATGGGC
AGGTTGAGGGAGTGAAGCACTCTGGTCCAAGCACAATGGTTCTATACTTTACTGGGGCTACCAACATTCTCTACACATTT
GGTGGACATGCTGTTACAGTGGAAATTATGCATGCAATGTGGAAGCCACAAAAGTTCAAGTTAATATACTTGATGGCAAC
ACTGTATGTGCTGACCTTAACCCTACCATCTGCGTCTGCTGTGTACTGGGCTTTCGGGGACAATCTCTTGACTCATTCCA
ATGCCCTAGCCATGCTTCCAAAGACTAGGTTTAGAGACACTGCAGTAGTCCTAATGCTCATTCATCAGTTTATCACATTT
GGATTTGCTTGCACTCCTTTGTACTTTGTGTGGGAGAAATTCATTCAAATGCATGAGACCAAGAGCATGGTGAAGAGGGC
ACTGGCGAGGCTCCCAGTGGTGATCCCGATATGGTTCCTTGCCATCATTTTCCCATTCTTTGGGCCCATCAACTCAACTG
TTGGATCTCTTCTTGTCAGCTTTACTGTCTACATAATTCCTGCTTTAGCTCACATGGTCACCTTTGCTTCTGCATCTGCT
AGAGAGAATGCTGTGGAGAAACCACCATCATTCTTAGGAGGCTGGGCAGGATCATACACCATGAACATCTTTGTGGTGGT
ATGGGTTTTGATAGTGGGATTTGGGTTTGGAGGATGGGCAAGCATGCTCAACTTCATAAACCAAGTTAACACATTTGGTC
TATTCACAAAGTGCTACCAATGCCCCCCTCACAAAGCT
>Maldo_HF07163-RA
ATGGCTTCCGAGAAGGTTGCTCAAGTGCTTCTCACACTGCCGTATTCGTTTTCCCAACTGGGTTTGCTATCTGGAATACT
ATTTCAGCTTTTTTATGGATTGATGGGAAGCTGGACTGCTTACCTCATCAGTCTACTATATGTTGAGTACAGAACTCGAA
AGGAGAGAGAAAAGGTGGATTTTAGGAACCATGTAATTCAGTGGTTTGAAGTTCTTGATGGGCTCTTGGGAAAACATTGG
AGGAATGTAGGCCTCTTTTTTAACTGCACTTTTCTACTCTTTGGGTCTGTAATTCAGTTAATTGCCTGTGCAAGTAACAT
CTACTATATAAACGACAATCTCGACAAGAGAACTTGGACTTACATCTTTGGAGCTTGCTGTGCTACAACTGTCTTCATCC
CCTCATTCCATAATTACAGAATTTGGTCATTTTTGGGCCTTATTATGACTACTTACACTGCTTGGTATCTCACCATTGCT
TCCCTTATCCATGGACAGGTTGAGGGAGTGAAGCACTCTGGTCCAAGCACAATGGTTCTCTACTTCACTGGGGCTACTAA
CATTCTCTACACATTTGGTGGACATGCTGTTACAGTGGAGATTATGCATGCAATGTGGAAGCCACAGAAATTCAAGTTAA
TATACTTGATGGCAACACTGTATGTGCTGACCTTAACCCTACCATCTGCGTCTGCTGTGTACTGGGCATTCGGGGACAAT
CTCTTGACTCATTCCAATGCCCTAGCCATGCTTCCAAAGACTAGATTTAGAGACACTGCAGTAGTCCTAATGCTCATTCA
TCAATTTATCACGTTTGGGTTTGCTTGCACTCCTTTGTACTTTGTGTGGGAGAAATTCATTCAGATGCATGAGACCAAGA
GCATGGTGAAGAGGGCACTGGCAAGGCTCCCAGTGGTGATCCCGATATGGTTCCTTGCCATCATATTCCCGTTCTTTGGG
CCCATCAACTCAACTGTTGGATCTCTTCTTGTCAGCTTTACTGTCTACATAATTCCTGCTTTAGCTCACATGGTCACCTT
TGCTTCTGCATCTGCTAGAGAGAATGCTGTGGAGAAACCACCATCATTCTTAGGAGGCTGGGCAGGATCATACACCATGA
ACATCTTTGTGGTGGCATGGGTTTTGATAGTGGGATTTGGGTTTGGAGGATGGGCAAGCATGCTTAACTTCATAAACCAA
GTTAACACCTTTGGTCTATTCACAAAGTGCTACCAGTGCCCCCCTCGCAAGGCT
>Maldo_HF10410-RA
ATGGAGTCATCAGATAAGGTGGTGGAAACAGTGATAGTAGGAAATTATGTAGAAATGGAGGCAGATGGGAAGGCCAAGAG
CTTCAAGAGCAAGCTCTCCAAGTTCTTCTGGGATGGTGGGTCTGCTTATGATGCTTGGTTCAGCTGTGCTTCTAATCAGG
TGGCTCAAGTTCTGCTTACTTTGCCGTACTCGTTCTCGCAGCTGGGAATGCTCTCTGGGATTCTCTTCCAGCTTTTCTAT
GGCTTGCTGGGCAGCTGGACTGCTTACCTTATTAGCACACTCTATATTGAATACAGAACAAGAAAAGAAAGAGAAAAGGT
TGATTTCAGAAACCATGTCATCCAGTGGTTTGAAGTTCTTGATGGGCTGCTTGGGAAACACTGGAGGAACGTGGGGTTGG
CATTTAACTGCACATTTCTTCTGTTTGGATCTGTCATTCAGCTGATAGCTTGTGCAAGTAATATATATTACATAAATGAT
AATCTGGACAAGAGGACTTGGACTTACATCTTCGGAGCTTGCTGTGCCACCACTGTCTTTATCCCTTCATTTCACAACTA
CAGAGTTTGGTCATTTTTGGGCCTTGTTATGACCACTTACACTGCTTGGTACCTTACCATTGCCTCCTTCCTCCATGGCC
AGGTTGAGGGAGTGAAGCACTCTGGTCCGACTAAGGTGGTGCTATACTTCACTGGGGCCACAAACATTCTCTACACTTTT
GGAGGACATGCTGTTACTGTGGAGATCATGCATGCGATGTGGAAACCTCAGAAGTTCAAGGCCATATATTTATTTGCTAC
CCTGTATGTGCTGACATTGACCCTTCCCTCTGCATCAGCAGTGTATTGGGCATTTGGAGACTTGCTTCTTAACCACTCCA
ACGCTTTCTCTCTCCTCCCTAAATCTCCCTTCAGAGACATGGCTGTCATTTTAATGCTCATCCACCAGGCATGTACACAT
ACACATAACTCATTACGCTCTCCCGATACACTTATGTTG
>Maldo_HF15394-RA
ATGTTGGCTCAGAAGCAAGCAGAGGAAGCAATAGTCTCCAATGACCATGAAGGAAAAGAAGAACATCTCCAAGAAAACGA
TGAGGAAAACACCTCCATGTTTAATGTTAAGAACTTCCTCTGGCATGGCGGCTCTGTCTGGGACGCCTGGTTCAGCTGCG
CTTCCAATCAAGTGGCACAAGTGCTTTTGACACTGCCCTACTCGTTCTCTCAGCTGGGGTTACTATCCGGAATCTTACTG
CAAATTTTTTACGGAATCGTCGGAAGTTGGACGGCTTATCTGATCAGTGTGCTCTACATGGAGTACAGAAGCCGGAAGGA
GAAAGAGAACGTTAACTTCAAGAACCACGTCATCCAGTGGTTTGAAGTTCTTGATGGGTTACTTGGCCCTTACTGGAAAG
CCTTGGGGCTTGCTTTCAACTGCACTTTCCTCCTCTTTGGATCTGTCATCCAGCTTATTGCTTGTGCCAGTAACATATAT
TACATCAATGACAATTTGGACAAGAGGACCTGGACCTACATCTTCGGAGCTTGCTGTGCCACCACAGTTTTTATACCTTC
TTTCCATAACTATCGGATTTGGTCTTTTCTCGGACTTGGAATGACCACTTACACAGCCTGGTATTTGACCATTGCAGCTG
CTGTTCATGGCCAGGATGAAGGTGTGACACACACAGCTCCAACAAAGCTAGTGCTGTATTTCACCGGAGCCACCAACATA
CTATACACGTTCGGTGGGCATGCTGTTACTGTGGAAATTATGCATGCCATGTGGAAGCCACAGAAATTCAAGTACATTTA
CTTGTATGCCACATTGTACGTTTTCACACTAACAATTCCTTCTGCTACCTCTGTCTACTGGGCTTTTGGTGACGAGCTTC
TCAACCACTCCAACGCTTTCTCTCTCCTCCCCAAGAACGGCTGGCGCGACGCCGCCGTCATACTCATGCTCATCCACCAG
TTTATAACATTTGGGTTTGCATGTACACCATTGTACTTTGTGTGGGAGAAGGTGATTGGCATGCATGACACAAAGAGCAT
TTGCTTGAGGGCACTTGCTAGGCTTCCGGTTGTGATCCCAATTTGGTTCTTGGCTATAATCTTCCCCTTCTTTGGGCCCA
TCAACTCTGCCGTTGGGGCTCTCTTGGTTAGCTTCACTGTCTATATCATCCCATCTCTAGCTCATATGCTCACCTACAGA
AAAGCCTCTGCCAGACAGAATGCTGCAGAGAAGCCACCTTTCTTTTTGCGAAGCTGGACTGCCATGTACGTAATCAACTC
CTTCATAGTGGTGTGGGTTCTGGTGATTGGGTTCGGGTTCGGTGGCTGGGCCAGCATGACCAACTTTGTGAGACAGGTCG
ACACATTTGGGCTGTTTGCCAAGTGCTATCAGTGCAAGCCTCCAAAACCGCCACTAGCAGCCGCAGCTCCTCCCCATCAC
>Maldo_HF23995-RA
ATGCTCTGTGGTCTTTCTGCAACTCTTTTCCTTCTCAGATCATTTAATCCGTCAGCAATGGCAGCACAGAAGCAATCAGA
GGAAGCCATAACCTTCAACCAGACTGTTGACAGGGAGGAAGAAGAAGAACACGCAGCAGATCATAACTCTGGTTTTAACG
TCAGAAACTTCCTCTGGCATGGCGGATCCGTCTACGACGCCTGGTTCAGCTGTGCATCGAACCAGGTTGCTCAGGTTCTG
CTGACTTTGCCCTACTCTTTCTCCCAACTGGGAATGCTCTCGGGAATCATATTCCAGGTCTTCTACGGAATCATGGGGAG
CTGGACCGCTTATCTGATCAGCATTCTCTACGTCGAATATCGAAGCCGAAAAGAAAAGGAAAATGTCAGCTTCAAGAACC
ATGTCATCCAGTGGTTCGAAGTGTTGGATGGTTTGCTGGGTCCTTACTGGAAAGCCGTTGGATTGGCCTTCAACTGCACT
TTCCTCCTCTTTGGATCTGTCATCCAGCTTATTGGTTGTGCAAGCAACATATACTACATAAATGACCATCTGGACAAGAG
GACATGGACCTACATATTTGGGGCATGTTGTGCCACCACAGTCTTCATCCCTTCCTTCCACAACTACAGAATATGGTCCT
TTTTAGGGCTTGGGATGACCACCTACACTGCCTGGTACATGACCATTGCAGCCATTGTTCATGGCCAGGTTGAAGGTGTG
AAACACTCAGGACCAGATAAACTAGTTTTGTATTTCACCGGCGCCACCAACATTCTCTACACTTTCGGCGGACACGCCGT
CACTGTGGAAATCATGCATGCAATGTGGAAGCCTCAGAAGTTTAAGTATGTCTATCTGTTTGCTACCCTTTATGTGTTCA
CTCTAACCCTTCCGTCTGCAACTGCTGTGTACTGGGCGTTTGGCGACCAGCTCCTCACACACTCGAATGCCTTCTCGCTC
CTTCCCCGGACTAAGTGGCGCGATGCGGGTGTCACATTGATGCTCATTCACCAGTTCATCACATTCGGGTTTGCTTGTAC
GCCATTGTATTTCGTGTGGGAGAAAGTAATTGGAATGCATGACACCAAGAGCATATGTTTGAGGGCAATTGCCAGGTTGC
CTGTGGTGATACCTATTTGGTTCTTGGCCATCATATTTCCTTTCTTCGGTCCCATTAATTCAGCCGTTGGCGCTCTTTTG
GTCAGCTTCACCGTCTACATCATACCCGCCTTAGCTCATATGCTCACCTTCAAATCCGCCTCTGCTCGCCAGAATGCGGC
AGAGAAGCTTCCGTTCTTCCTCCCGAGCTGGACAGGCATGTACGTGGTGAACGCATTCATCGTGGTGTGGGTGCTCGTAG
TCGGGTTTGGGTTCGGAGGGTGGGCTAGCGTGACCAACTTCATCAGGCAAGTTGACACTTTTGGGCTGTTTGCAAAGTGC
TACCAGTGCCCTCCCAAAGTCCCAGCCTCCCTACCACCACCACATCAC
>Maldo_HF25339-RA
ATGCTCTGTGGTCTTTCTGCAACTCTTTTCCTTCTCAGATTTTTTAATCCGTCAGAAATGTCAGCCCAGAAGCAATCAGA
GGAAGCCATAACCTTCAACCAGACCGACGGTAGAGAGGAAGAAGAAGAACACGCAGCAGATAAGAACTCGGGTTTTAACC
TCACAAGCTTCCTCTGGCATGGCGGCTCCGTCTACGACGCCTGGTTCAGCTGCGCATCGAACCAGGTTGCTCAGGTTCTG
CTGACTCTGCCCTACTCCTTCTCCCAACTGGGAATGCTCTCGGGAATCATATTCCAGGTATTTTACGGAATCATGGGGAG
CTGGACTGCTTATCTGATCAGCATTCTCTACGTCGAATATCGAAGCCGAAAAGAAAAGGAAAATGTCAGCTTCAAGAACC
ATGTCATCCAGTGGTTTGAAGTGTTGGATGGTTTGCTGGGTCCTTACTGGAAAGCCATTGGATTGGCCTTCAACTGCACT
TTCCTCCTCTTTGGATCTGTCATCCAACTTATAGGCTGTGCAAGCAACATATACTATATAAATGACCATCTGGACAAGAG
GACATGGACCTACATATTTGGAGCATGCTGTGCCACCACAGTCTTCATCCCCTCCTTTCACAACTACAGAATTTGGTCCT
TTTTAGGGCTTGGAATGACCACCTACACTGCCTGGTACATGACCATTGCAGCCATTGTTCATGGCCAGGTTGAGGGTGTG
AAACACTCAGGACCAGATAAACTGGTTTTGTATTTCACCGGCGCCACCAACATACTGTACACTTTCGGCGGCCACGCCGT
TACTGTGGAAATCATGCATGCAATGTGGAAGCCTCAGAAGTTTAAGTATGTCTATCTCTTTGCTACCCTCTATGTATTCA
CTCTAACCCTTCCATCTGCAACTGCTGTGTACTGGGCCTTTGGCGACCAACTCCTCACCCACTCGAACGCCTTCTCGCTC
CTTCCCCGGAATAAGTGGCGCGATGCGGGTGTCACATTGATGCTCATTCACCAGTTCATCACATTCGGGTTTGCTTGTAC
GCCATTGTATTTCGTTTGGGAGAAAGTAATTGGAATGCATGACACCAAGAGCATATGTTTGAGGGCAATTGCCAGGTTGC
CTGTGGTGATACCTATTTGGTTCTTGGCCATCATATTTCCTTTCTTTGGTCCCATTAATTCAGCCGTTGGCGCTCTTTTG
GTCAGCTTCACCGTCTACATCATACCCGCCTTAGCTCATATGCTCACCTTCAAATCCGCCGCTGCTCGCCAGAATGCAGC
AGAGAAGCTTCCGTTCTTCCTCCCGAGCTGGACAGGCATGTACGTGGTGAACGCATTCATCGTGGTGTGGGTGCTCGTAG
TCGGGTTCGGATTCGGAGGGTGGGCTAGCATGACCAACTTCATCAGGCAAGTAGACACTTTTGGGTTGTTTGCAAAGTGC
TACCAGTGCCCTCCCAAAGTCTCAGCCTCCCCACCACCGCATCAC
>Maldo_HF36004-RA
ATGGAGTCATCGGATAAGGTGGTGGAAACAGTGATAGTAGGAAATTATGTAGAAATGGAGGCAGATGGGAAGGCCAAGAG
CTTCAAGAGCAAGCTCTCCAAGTTCTTATGGGATGGTGGGTCTGCTTATGATGCTTGGTTCAGCTGTGCTTCCAATCAGG
TGGCTCAAGTTCTGCTTACTTTGCCGTACTCGTTCTCGCAGCTGGGAATGCTCTCTGGGATTCTCTTCCAGCTTTTCTAT
GGCTTGTTGGGCAGTTGGACTGCTTACCTGATTAGCACACTCTATATTGAATACAGAACCAGAAAAGAAAGAGAAAAAAT
TGATTTCAGAAACCATGTCATCCAGTGGTTTGAAGTTCTTGATGGACTGCTTGGGAAACACTGGAGGAACGTGGGGTTGG
CATTTAACTGCACATTTCTTCTATTTGGATCTGTCATTCAACTCATAGCTTGTGCAAGTAATATATATTACATAAATGAT
AATCTGGACAAGAGGACTTGGACTTACATCTTCGGAGCTTGCTGTGCCACCACTGTCTTTATCCCTTCATTTCACAACTA
CAGAGTTTGGTCATTTTTGGGCCTTGTTATGACCACTTACACTGCTTGGTACCTCACCATTGCCTCCTTCCTCCATGGCC
AGGTTGAGGGAGTGAAGCACTCTGGTCCGACTAAGCTGGTGCTATACTTCACCGGGGCCACAAACATTCTCTACACTTTC
GGGGGACATGCTGTTACTGTGGAGATCATGCATGCTATGTGGAAACCTCAGAAGTTCAAGGCCATATATTTATTTGCTAC
CCTGTATGTGCTGACACTGACCCTTCCCTCTGCATCAGCAGTGTATTGGGCATTTGGAGACTTGCTTCTTAACCACTCCA
ACGCTTTCTCTCTCCTCCCTAAATCTCCCTTCAGAGACATGGCTTTTATAACATTTGGGTTTGCATGCACACCACTATAC
TTTGTGTGGGAGAAAGCCATTGGCATGCATGAATGCAAGAGCTTGTGCAAGAGAGCAGCAGCAAGACTGCCTGTGGTGAT
CCCTATCTGGTTCTTGGCCATCATCTTCCCATTCTTTGGACCAATCAATTCCACCGTTGGATCACTCCTAGTCAGCTTCA
CAGTCTACATCATCCCATCCCTGGCCCACATTTTCACTTACAGATCAGCTGCTGCAAGAGAGAATGCAGTGGAGAGCCCA
CCGAGATTCCTAGGAGGATGGATAGGATCATACACAATCAATGTGTTTGTGGTGGTGTGGGTGTTTGTGGTTGGGTTTGG
ATTCGGGGGTTGGGCGAGCATTACAAACTTTGTGCACCAGATCGACACATTTGGCCTCTTCACCAAGTGTTACCAATGCC
CTCCGCCGCTGCCGCCCATGGTCTTTAACACAACTTCCGCTCCTCCTCCTCTCCGCCACCCTCTGCCTCGCAATCACTCC
CTTACCCCT
>Maldo_HF37657-RA
ATGTTGGCTCAGAAGCAAGCAGAGGAAGCAATAGTCTCCAATGACCATGAAGGAAAAGAAGATCACCCCCAAGAAAACGA
TGAGGAAAACACCTCCATGTTTAATGTCAAGAACTTCCTCTGGCATGGAGGCTCCGTTTGGGACGCCTGGTTCAGCTGCG
CTTCCAATCAAGTGGCGCAAGTGCTTTTGACACTGCCGTATTCGTTCTCCCAGCTGGGGTTTCTATCCGGCATCTTGCTG
CAGCTATTCTACGGAATCCTCGGAAGCTGGACGGCTTATCTGATCAGTGTGCTGTACATGGAGTACAGAACCCGGAAGGG
AAAAGAGAACGTTAACTTCAAGAACCACGTTATTCAGTGGTTTGAAGTTCTTGATGGGTTGCTTGGCCCCTACTGGAAAG
CCGTGGGGCTTGCTTTCAACTGCACTTTCCTCCTCTTTGGATCTGTCATCCAGCTAATTGCTTGTGCAAGTAACATATAT
TACATAAATGACCATTTGGACAAGAGGACGTGGACCTACATCTTCGGAGCTTGCTGTGCCACCACAGTTTTCATACCTTC
TTTCCATAACTATCGGATTTGGTCTTTTCTCGGACTTGGAATGACCACTTACACGGCCTGGTACTTGACCATTGCAGCTG
TTGTTCATGGCCAGGTTGAAGGTGTGACACACACAGCTCCCACAAAGCTAGTGCTGTATTTCACCGGAGCCACCAACATA
CTATACACGTTCGGTGGCCATGCTGTTACTGTGGAAATTATGCATGCCATGTGGAAGCCACAGAAATTCAAGTCCATTTA
CTTGTATGCCACACTCTACGTTTTCACACTAACACTTCCTTCTGCTACCTCTGTCTACTGGGCCTTTGGTGATGAGCTCC
TTAACCATTCCAACGCCTTCTCTCTCCTCCCCAAAAACGGCTGGCGTGACGCCGCCGTTATACTTATGCTCATCCACCAG
TTTATAACATTTGGGTTTGCATGTACACCACTGTACTTTGTGTGGGAGAAGGTGATTGGCATGCATGACACGAAGAGCAT
TTTCTTGAGGGCACTTGCTAGGCTTCCAGTTGTGATCCCAATTTGGTTCTTGGCTATAATCTTCCCCTTCTTTGGGCCCA
TAAACTCTGCAGTTGGGGCTCTCTTGGTTAGCTTCACCGTCTACATCATCCCATCTTTAGCTCATATGCTCACCTACAGA
AAAGCTTCTGCCAGACAGAATGCTGCAGAGAAGCCACCTTTCTTTTTACGAAGCTGGACTGCCATGTACGTGATCAACTC
CTTCATAGTGGTGTGGGTTCTGGTGATTGGGTTCGGGTTCGGTGGCTGGGCCAGCGTGACCAACTTTGTGAGACAAGTCG
ACACATTTGGGCTGTTTGCCAAGTGCTATCAGTGCCACCCTCCAAAACCACCACTAGCAGCCGCAGCTCCTCCCCTTCAC
>Maldo_HF44530-RA
ATGGCTTCCGAGAAGGTTGAGACTGTTATAGCCGGAAACTACGTCGAAATGGAAAGGGAACAGAGTGATGCCCAGACAAG
TGCTAAGAGCAAGCTATCAACATTTCTTTGGCATGGTGGCTCAGCATATGATGCATGGTTTAGCTGCGCTTCTAACCAGG
CACGCACAAATCTAATCTTAATTACAAAATTACTTATATATATATATATCATTGTTGCTCAAGTGCTTCTCACACTGCCA
TACTCATTTTCCCAACTGGGTTTGTTATCTGGAATACTATTTCAGCTTTTTTATGGATTGATGGGAAGCTGGACTGCTTA
CCTCATCAGTTTACTATATGTCGAGTACAGAACTAGAAAGGAGAGAGAAAAGGTGGATTTTAGGAACCATGTAATTCAGT
GGTTTGAAGTTCTTGATGGGCTTTTGGGAAAACATTGGAGGAATGTAGGCCTTTTTTTCAACTGCACTTTTCTTCTCTTT
GGATCTGTAATTCAGTTAATTGCCTGTGCAAGTAACATCTACTACATAAACGACAATCTCGACAAGAGAACTTGGACTTA
CATCTTTGGAGCTTGCTGTGCTACAACTGTCTTCATCCCCTCATTCCATAATTACAGAATTTGGTCATTTTTGGGCCTTA
TTATGACTACTTACACTGCTTGGTATCTCACCATTGCTTCCCTTATCCATGGGCAGGTTGAGGGAGTGAAGCACTCTGGT
CCAAGCACAATGGTTCTCTACTTTACTGGGGCTACCAACATTCTCTACACATTTGGTGGACATGCTGTTACAGTGGAAAT
TATGCATGCAATGTGGAAGCCACAAAAGTTCAAGTTAATATACTTGATGGCAACACTGTATGTGCTGACCTTAACCCTAC
CATCTGCGTCTGCTGTGTACTGGGCTTTCGGGGACAATCTCTTGACTCATTCCAATGCCCTAGCCATGCTTCCAAAGACT
AGGTTTAGAGACACTGCAGTAGTCCTAATGCTCATTCATCAGTTTATCACATTTGGATTTGCTTGCACTCCTTTGTACTT
TGTGTGGGAGAAATTCATTCAAATGCATGAGACCAAGAGCATGGTGAAGAGGGCACTGGCGAGGCTCCCAGTGGTGATCC
CGATATGGTTCCTTGCCATCATTTTCCCATTCTTTGGGCCCATCAACTCAACTGTTGGATCTCTTCTTGTCAGCTTTACT
GTCTACATAATTCCTGCTTTAGCTCACATGGTCACCTTTGCTTCTGCATCTGCTAGAGAGAATGCTGTGGAGAAACCACC
ATCATTCTTAGGAGGCTGGGCAGGATCATACACCATGAACATCTTTGTGGTGGTATGGGTTTTGATAGTGGGATTTGGGT
TTGGAGGATGGGCAAGCATGCTCAACTTCATAAACCAAGTTAACACATTTGGTCTATTCACAAACTATTTTGTAAGACCT
ATTGTTGATGGCTTTTTCAGAAAAGGTGTGATGGCAATTATCATGGCCACCCGTATACAGACCCTACAGTTGTACCCTTA
TGTGTTGATTAAT
>Malsi_01g013510
ATGGCAGCACAGAAGCAATCAGAGGAAGCCATAACCTTCAACCAGACTGTTGACAGGGAGGAAGAAGAAGAACACGCAGC
AGATCATAACTCTGGTTTTAACGTCAGAAACTTCCTCTGGCATGGCGGATCCGTCTACGACGCCTGGTTCAGCTGTGCAT
CGAACCAGGTTGCTCAGGTTCTGCTGACTTTGCCCTACTCTTTCTCCCAACTGGGAATGCTCTCGGGAATCATATTCCAG
GTCTTCTACGGAATCATGGGGAGCTGGACCGCTTATCTGATCAGCATTCTCTACGTCGAATATCGAAGCCGAAAAGAAAA
GGAAAATGTCAGCTTCAAGAACCATGTCATCCAGTGGTTCGAAGTGTTGGATGGTTTGCTGGGTCCTTACTGGAAAGCCG
TTGGATTGGCCTTCAACTGCACTTTCCTCCTCTTTGGATCTGTCATCCAGCTTATTGGTTGTGCAAGCAACATATACTAC
ATAAATGACCATCTGGACAAGAGGACATGGACCTACATATTTGGGGCATGTTGTGCCACCACAGTCTTCATCCCTTCCTT
CCACAACTACAGAATATGGTCCTTTTTAGGGCTTGGGATGACCACCTACACTGCCTGGTACATGACCATTGCAGCCATTG
TTCATGGCCAGGTTGAAGGTGTGAAACACTCAGGACCAGATAAACTGGTTTTGTATTTCACCGGCGCCACCAACATTCTC
TACACTTTCGGCGGACACGCCGTCACTGTGGAAATCATGCATGCAATGTGGAAGCCTCAGAAGTTTAAGTATGTCTATCT
GTTTGCTACCCTTTATGTGTTCACTCTAACCCTTCCGTCTGCAACTGCTGTGTACTGGGCGTTTGGCGACCAGCTCCTCA
CACACTCGAATGCCTTCTCGCTCCTTCCCCGGACTAAGTGGCGCGATGCGGGTGTCACATTGATGCTCATTCACCAGTTC
ATCACATTCGGGTTTGCTTGTACGCCATTGTATTTCGTGTGGGAGAAAGTAATTGGAATGCATGACACCAAGAGCATATG
TTTGAGGGCAATTGCCAGGTTGCCTGTGGTGATACCTATTTGGTTCTTGGCCATCATATTTCCTTTCTTCGGTCCCATTA
ATTCAGCCGTTGGCGCTCTTTTGGTCAGCTTCACCGTCTACATCATACCCGCCTTAGCTCATATGCTCACCTTCAAATCC
GCCTCTGCTCGCCAGAATGCGGCAGAGAAGCTTCCGTTCTTCCTCCCGAGCTGGACAGGCATGTACGTGGTGAACGCATT
CATCGTTGTGTGGGTGCTCGTAGTCGGGTTTGGGTTCGGAGGGTGGGCTAGCGTGACCAACTTCATCAGGCAAGTTGACA
CTTTTGGGCTGTTTGCAAAGTGCTACCAGTGCCCTCCCAAAGTCCCAGCCTCCCTACCACCACCACATCAC
>Malsi_04g013750
ATGTTGGCTCAGAAGCAAGCAGAGGAAGCAATAGTCTCCAATGACCATGAAGGAAAAGAAGAACATCTCCAAGAAAACGA
TGAGGAAAACACCTCCATGTTTAATGTTAAGAACTTCCTCTGGCATGGCGGCTCTGTCTGGGACGCCTGGTTCAGCTGCG
CTTCCAATCAAGTGGCACAAGTGCTTTTGACACTGCCCTACTCGTTCTCTCAGCTGGGGTTACTATCCGGAATCTTACTG
CAAATTTTTTACGGAATCGTCGGAAGTTGGACGGCTTATCTGATCAGTGTGCTCTACATGGAGTACAGAAGCCGGAAGGA
GAAAGAGAACGTTAACTTCAAGAACCACGTCATCCAGTGGTTTGAAGTTCTTGATGGGTTACTTGGCCCTTACTGGAAAG
CCTTGGGGCTTGCTTTCAACTGCACTTTCCTCCTCTTTGGATCTGTCATCCAGCTTATTGCTTGTGCCAGTAACATATAT
TACATCAATGACAATTTGGACAAGAGGACCTGGACCTACATCTTCGGAGCTTGCTGTGCCACCACAGTTTTTATACCTTC
TTTCCATAACTATCGGATTTGGTCTTTTCTCGGACTTGGAATGACCACTTACACAGCCTGGTATTTGACCATTGCAGCTG
CTGTTCATGGCCAGGATGAAGGTGTGACACACACAGCTCCAACAAAGCTAGTGCTGTATTTCACCGGAGCCACCAACATA
CTATACACGTTCGGTGGGCATGCTGTTACTGTGGAAATTATGCATGCCATGTGGAAGCCACAGAAATTCAAGTACATTTA
CTTGTATGCCACATTGTACGTTTTCACACTAACAATTCCTTCTGCTACCTCTGTCTACTGGGCTTTTGGTGACGAGCTTC
TCAACCACTCCAACGCTTTCTCTCTCCTCCCCAAGAACGGCTGGCGCGACGCCGCCGTCATACTCATGCTCATCCACCAG
TTTATAACATTTGGGTTTGCATGTACACCATTGTACTTTGTGTGGGAGAAGGTGATTGGCATGCATGACACAAAGAGCAT
TTGCTTGAGGGCACTTGCTAGGCTTCCGGTTGTGATCCCAATTTGGTTCTTGGCTATAATCTTCCCCTTCTTTGGGCCCA
TCAACTCTGCCGTTGGGGCTCTCTTGGTTAGCTTCACTGTCTATATCATCCCATCTCTAGCTCATATGCTCACCTACAGA
AAAGCCTCTGCCAGACAGAATGCTGCAGAGAAGCCACCTTTCTTTTTGCGAAGCTGGACTGCCATGTACGTAATCAACTC
CTTCATAGTGGTGTGGGTTCTGGTGATTGGGTTCGGGTTCGGTGGCTGGGCCAGCATGACCAACTTTGTGAGACAGGTCG
ACACATTTGGGCTGTTTGCCAAGTGCTATCAGTGCAAGCCTCCAAAACCGCCACTAGCAGCCGCAGCTCCTCCCCATCAC
>Malsi_05g013200
ATGGAGTCATCAGATAAGGTGGTGGAAACAGTGATAGTAGGAAATTATGTAGAAATGGAGGCAGATGGGAAGGCCAAGAG
CTTCAAGAGCAAGCTCTCCAAGTTCTTCTGGGATGGTGGGTCTGCTTATGATGCTTGGTTCAGCTGTGCTTCTAATCAGG
TGGCTCAAGTTCTGCTTACTTTGCCGTACTCGTTCTCGCAGCTGGGAATGCTCTCTGGGATTCTCTTCCAGCTTTTCTAT
GGCTTGCTGGGCAGCTGGACTGCTTACCTTATTAGCACACTCTATATTGAATACAGAACAAGAAAAGAAAGAGAAAAGGT
TGATTTCAGAAACCATGTCATCCAGTGGTTTGAAGTTCTTGATGGGCTGCTTGGGAAACACTGGAGGAACGTGGGGTTGG
CATTTAACTGCACATTTCTTCTGTTTGGATCTGTCATTCAGCTGATAGCTTGTGCAAGTAATATATATTACATAAATGAT
AATCTGGACAAGAGGACTTGGACTTACATCTTCGGAGCTTGCTGTGCCACCACTGTATTTATCCCTTCATTTCACAACTA
CAGAGTTTGGTCATTTTTGGGCCTTGTTATGACCACTTACACTGCTTGGTACCTTACCATTGCCTCCTTCCTCCATGGCC
AGGTTGAGGGAGTGAAGCACTCTGGTCCGACTAAGGTGGTGCTATACTTCACTGGGGCCACAAACATTCTCTACACTTTT
GGAGGACATGCTGTTACTGTGGAGATCATGCATGCGATGTGGAAACCTCAGAAGTTCAAGGCCATATATTTATTTGCTAC
CCTGTATGTGCTGACATTGACCCTTCCCTCTGCATCAGCAGTGTATTGGGCATTTGGAGACTTGCTTCTTAACCACTCCA
ACGCTTTCTCTCTCCTCCCTAAATCTCCCTTCAGAGACATGGCTGTCATTTTAATGCTCATCCACCAGGCATGTACACAT
ACACATAACTCATTACGCTCTCCCTTTATAACATTTGGGTTTGCATGCACACCACTATACTTTGTGTGGGAGAAAGCCAT
AGGCATGCATGAATGTAAAAGCTTGTGCAAGAGAGCAGCAGCAAGACTGCCTGTGGTGATCCCAATCTGGTTCTTGGCCA
TCATCTTCCCATTCTTTGGACCTATCAACTCCACCGTTGGATCACTCCTAGTCAGCTTCACAGTCTACATCATCCCAGCT
CTGGCCCATATTTTCACTTACAGATCAGCTGCTGCAAGAGAGAATGCTGTGGAGAGTCCACCAAGGTTCCTAGGAGGATG
GATAGGATCATACACAATCAATGTGTTTGTGGTGGTGTGGGTGTTTGTAGTTGGATTTGGATTCGGTGGGTGGGCGAGCA
TTACGAACTTTGTACACCAGATCGACACATTTGGCCTCTTCACCAAGTGTTACCAATGCCCTCTGCCGCCGCCGCCCACG
ATCTTCAACACAACCTCAGCTCCTCCTCCTCTCCACCACCCTCTGCCTCGCAATCACTCCCATACCCCT
>Malsi_07g017840
ATGTCAGCCCAGAAGCAATCAGAGGAAGCCATAACCTTCAACCAGACCGACGGTAGAGAGGAAGAAGAAGAACACGCAGC
AGATAAGAACTCGGGTTTTAACCTCAGAAGCTTCCTCTGGCATGGCGGCTCCGTCTACGACGCCTGGTTCAGCTGCGCAT
CGAACCAGGTTGCTCAGGTTCTGCTGACTCTGCCCTACTCCTTCTCCCAACTGGGAATGCTCTCGGGAATCATATTCCAG
GTATTTTACGGAATCATGGGGAGCTGGACTGCTTATCTGATCAGCATTCTCTACGTCGAATATCGAAGCCGAAAAGAAAA
GGAAAATGTCAGCTTCAAGAACCATGTCATCCAGGTGATTATTTCTCACAATGGCAAACCATTTTTTCACTCAATTTTCA
GTGCAGAAAGAGAGAAAGAAAAAAGAAAGAGTTCTTTATTTGACTCTGTTGTGGGAATTTTTTTTTATCAGTGGTTTGAA
GTGTTGGATGGTTTGCTGGGTCCTTACTGGAAAGCCATTGGATTGGCCTTCAACTGCACTTTCCTCCTCTTTGGATCTGT
CATCCAACTTATAGGCTGTGCAAGCAACATATACTATATAAATGACCATCTGGACAAGAGGACATGGACCTACATATTTG
GAGCATGCTGTGCCACCACAGTCTTCATCCCCTCCTTTCACAACTACAGAATTTGGTCCTTTTTAGGGCTTGGAATGACC
ACCTACACTGCCTGGTACATGACCATTGCAGCCATTGTTCATGGCCAGGTTGAGGGTGTGAAACACTCAGGACCAGATAA
ACTGGTTTTGTATTTCACCGGCGCCACCAACATACTGTACACTTTCGGCGGCCACGCCGTTACTGTGGAAATCATGCATG
CAATGTGGAAGCCTCAGAAGTTTAAGTATGTCTATCTCTTTGCTACCCTCTATGTATTCACTCTAACCCTTCCATCTGCA
ACTGCTGTGTACTGGGCCTTTGGCGACCAACTCCTCACCCACTCGAACGCCTTCTCGCTCCTTCCCCGGAATAAGTGGCG
CGATGCGGGTGTCACATTGATGCTCATTCACCAGTTCATCACATTCGGGTTTGCTTGTACGCCATTGTATTTCGTTTGGG
AGAAAGTAATTGGAATGCATGACACCAAGAGCATATGTTTGAGGGCAATTGCCAGGTTGCCTGTGGTGATACCTATTTGG
TTCTTGGCCATCATATTTCCTTTCTTTGGTCCCATTAATTCAGCCGTTGGCGCTCTTTTGGTCAGCTTCACCGTCTACAT
CATACCCGCCTTAGCTCATATGCTCACCTTCAAATCCGCCGCTGCTCGCCAGAATGCAGCAGAGAAGCTTCCGTTCTTCC
TCCCGAGCTGGACAGGCATGTACGTGGTGAACGCATTCATCGTGGTGTGGGTGCTCGTAGTCGGGTTCGGATTCGGAGGG
TGGGCTAGCATGACCAACTTCATCAGGCAAGTTGACACTTTTGGGTTGTTTGCAAAGTGCTACCAGTGCCCTCCCAAAGT
CTCAGCCTCCCCACCACCACATCAC
>Malsi_08g015390
ATGGCTTCCGAGAAGGTTGAGACTGTTATAGCCGGAAACTACGTCGAAATGGAAAGGGAAGAGAGTGATGCCAAGACAAC
CGCCAAGAGCAAGCTATCATCATTTCTTTGGCATGGTGGCTCAGCATATGATGCATGGTTTAGCTGCGCTTCTAACCAGG
TTGCTCAAGTGCTTCTCACACTGCCGTATTCGTTTTCCCAACTGGGTTTGCTATCTGGAATACTATTTCAGCTTTTTTAT
GGATTGATGGGAAGCTGGACTGCTTACCTCATCAGTCTACTATATGTTGAGTACAGAACTCGAAAGGAGAGAGAAAAGGT
GGATTTTAGGAACCATGTAATTCAGTGGTTTGAAGTTCTTGATGGGCTCTTGGGAAAACATTGGAGGAATGTAGGCCTCT
TTTTTAACTGCACTTTTCTACTCTTTGGGTCTGTAATTCAGTTAATTGCCTGTGCAAGTAACATCTACTATATAAACGAC
AATCTCGACAAGAGAACTTGGACTTACATCTTTGGAGCTTGCTGTGCTACAACTGTCTTCATCCCCTCATTCCATAATTA
CAGAATTTGGTCATTTTTGGGCCTTATTATGACTACTTACACTGCTTGGTATCTCACCATTGCTTCCCTTATCCATGGAC
AGGTTGAGGGAGTGAAGCACTCTGGTCCAAGCACAATGGTTCTCTACTTCACTGGGGCTACTAACATTCTCTACACATTT
GGTGGACATGCTGTTACAGTGGAGATTATGCATGCAATGTGGAAGCCACAGAAATTCAAGTTAATATACTTGATGGCAAC
ACTGTATGTGCTGACCTTAACCCTACCATCTGCGTCTGCTGTGTACTGGGCATTCGGGGACAATCTCTTGACTCATTCCA
ATGCCCTAGCCATGCTTCCAAAGACTAGATTTAGAGACACTGCAGTAGTCCTAATGCTCATTCATCAATTTATCACGTTT
GGGTTTGCTTGCACTCCTTTGTACTTTGTGTGGGAGAAATTCATTCAGATGCATGAGACCAAGAGCATGGTGAAGAGGGC
ACTGGCAAGGCTCCCAGTGGTGATCCCGATATGGTTCCTTGCCATCATATTCCCGTTCTTTGGGCCCATCAACTCAACTG
TTGGATCTCTTCTTGTCAGCTTTACTGTCTACATAATTCCTGCTTTAGCTCACATGGTCACCTTTGCTTCTGCATCTGCT
AGAGAGAATGCTGTGGAGAAACCACCATCATTCTTAGGAGGCTGGGCAGGATCATACACCATGAACATCTTTGTGGTGGC
ATGGGTTTTGATAGTGGGATTTGGGTTTGGAGGATGGGCAAGCATGCTTAACTTCATAAACCAAGTTAACACCTTTGGTC
TATTCACAAAGTGCTACCAGTGCCCCCCTCGCAAGGCT
>Malsi_10g012560
ATGGAGTCATCGGATAAGGTGGTGGAAACAGTGATAGTAGGAAATTATGTAGAAATGGAGGCAGATGGGAAGGCCAAGAG
CTTCAAGAGCAAGCTCTCCAAGTTCTTATGGGATGGTGGGTCTGCTTATGATGCTTGGTTCAGCTGTGCTTCCAATCAGG
TGGCTCAAGTTCTGCTTACTTTGCCGTACTCGTTCTCGCAGCTGGGAATGCTCTCTGGGATTCTCTTCCAGCTTTTCTAT
GGCTTGTTGGGCAGTTGGACTGCTTACCTGATTAGCACACTCTATATTGAATACAGAACCAGAAAAGAAAGAGAAAAAAT
TGATTTCAGAAACCATGTCATCCAGTGGTTTGAAGTTCTTGATGGACTGCTTGGGAAACACTGGAGGAACGTGGGGTTGG
CATTTAACTGCACATTTCTTCTATTTGGATCTGTCATTCAACTCATAGCTTGTGCAAGTAATATATATTACATAAATGAT
AATCTGGACAAGAGGACTTGGACTTACATCTTCGGAGCTTGCTGTGCCACCACTGTCTTTATCCCTTCATTTCACAACTA
CAGAGTTTGGTCATTTTTGGGCCTTGTTATGACCACTTACACTGCTTGGTACCTCACCATTGCCTCCTTCCTCCATGGCC
AGGTTGAGGGAGTGAAGCACTCTGGTCCGACTAAGCTGGTGCTATACTTCACCGGGGCCACAAACATTCTCTACACTTTC
GGGGGACATGCTGTTACTGTGGAGATCATGCATGCTATGTGGAAACCTCAGAAGTTCAAGGCCATATATTTATTTGCTAC
CCTGTATGTGCTGACACTGACCCTTCCCTCTGCATCAGCAGTGTATTGGGCATTTGGAGACTTGCTTCTTAACCACTCCA
ACGCTTTCTCTCTCCTCCCTAAATCTCCCTTCAGAGACATGGCTGTCATTTTAATGCTCATCCACCAGGCATGTACACAT
ACACTTAACTCGTTACGCTCTTCCTTTATAACATTTGGGTTTGCATGCACACCACTATACTTTGTGTGGGAGAAAGCCAT
TGGCATGCATGAATGCAAGAGCTTGTGCAAGAGAGCAGCAGCAAGACTGCCTGTGGTGATCCCTATCTGGTTCTTGGCCA
TCATCTTCCCATTCTTTGGACCAATCAATTCCACCGTTGGATCACTCCTAGTCAGCTTCACAGTCTACATCATCCCATCC
CTGGCCCACATTTTCACTTACAGATCAGCTGCTGCAAGAGAGAATGCAGTGGAGAGCCCACCGAGATTCCTAGGAGGATG
GATAGGATCATACACAATCAATGTGTTTGTGGTGGTGTGGGTGTTTGTGGTTGGGTTTGGATTCGGGGGTTGGGCGAGCA
TTACAAACTTTGTGCACCAGATCGACACATTTGGCCTCTTCACCAAGTGTTACCAATGCCCTCCGCCGCTGCCGCCCATG
GTCTTTAACACAACTTCCGCTCCTCCTCCTCTCCGCCACCCTCTGCCTCGCAATCACTCCCTTACCCCT
>Malsi_12g014340
ATGTTGGCTCAGAAGCAAGCAGAGGAAGCAATAGTCTCCAATGACCATGAAGGAAAAGAAGATCATCCCCAAGAAAACGA
TGAGGAAAACACCTCCATGTTTAATGTCAAGAACTTCCTCTGGCATGGAGGCTCCGTTTGGGACGCCTGGTTCAGCTGCG
CTTCCAATCAAGTGGCGCAAGTGCTTTTGACACTGCCGTATTCGTTCTCCCAGCTGGGGTTTCTATCCGGCATCTTGCTG
CAGCTATTCTACGGAATCCTCGGAAGCTGGACGGCTTATCTGATCAGTGTGCTGTACATGGAATACAGAACCCGGAAGGG
AAAAGAGAACGTTAACTTCAAGAACCACGTTATTCAGTGGTTTGAAGTTCTTGATGGGTTGCTTGGCCCCTACTGGAAAG
CCGTGGGGCTTGCTTTCAACTGCACTTTCCTCCTCTTTGGATCTGTCATCCAGCTAATTGCTTGTGCAAGTAACATATAT
TACATAAATGACCATTTGGACAAGAGGACGTGGACCTACATCTTCGGAGCTTGCTGTGCCACCACAGTTTTCATACCTTC
TTTCCATAACTATCGGATTTGGTCTTTTCTCGGACTTGGAATGACCACTTACACGGCCTGGTACTTGACCATTGCAGCTG
TTGTCCATGGCCAGGTTGAAGGTGTGACACACACAGCTCCCACAAAGCTAGTGCTGTATTTCACCGGAGCCACCAACATA
CTATACACGGAAATTATGCATGCCATGTGGAAGCCACAGAAATTCAAGTCCATTTACTTGTATGCCACACTCTACGTTTT
CACACTAACACTTCCTTCTGCTACCTCTGTCTACTGGGCCTTTGGTGATGAGCTCCTTAACCATTCCAACGCCTTCTCTC
TCCTCCCCAAAAACGGCTGGCGTGACGCCGCCGTTATACTTATGCTCATCCACCAGTTTATAACATTTGGGTTTGCATGT
ACACCACTGTACTTTGTGTGGGAGAAGGTGATTGGCATGCATGACACAAAGAGCATTTGCTTGAGGGCACTTGCTAGGCT
TCCAGTTGTGATCCCAATTTGGTTCTTGGCTATAATCTTCCCCTTCTTTGGGCCCATAAACTCTGCAGTTGGGGCTCTCT
TGGTTAGCTTCACCGTCTACATCATCCCATCTTTAGCTCATATGCTCACCTACAGAAAAGCTTCTGCCAGACAGAATGCT
GCAGAGAAGCCACCTTTCTTTTTACGAAGCTGGACTGCCATGTACGTGATCAACTCCTTCATAGTGGTGTGGGTTCTGGT
GATTGGGTTCGGGTTCGGTGGCTGGGCCAGCGTGACCAACTTTGTGAGACAAGTCGACACATTTGGGCTGTTTGCCAAGT
GCTATCAGTGTCAGCCTCCAAAACCACCACTAGCAGCCGCAGCTCCTCCCCATCAC
>Malsi_15g032140
ATGGCTTCCGAGAAGGTTGAGACTGTTATAGCCGGAAACTACGTCGAAATGGAAAGGGAACAGAGTGATGCCCAGACAAG
TGCTAAGAGCAAGCTATCAACATTTCTTTGGCATGGTGGCTCAGCATATGATGCATGGTTTAGCTGCGCTTCTAACCAGG
CACGCACAAATCTAATCTTAATTACAAAATTACTTATATATATATATCATTGTATTAATGTTGCTCAAGTGCTTCTCACA
CTGCCATACTCATTTTCCCAACTGGGTTTGTTATCTGGAATACTATTTCAGCTTTTTTATGGATTGATGGGAAGCTGGAC
TGCTTACCTCATCAGTTTACTATATGTCGAGTACAGAACTAGAAAGGAGAGAGAAAAGGTGGATTTTAGGAACCATGTAA
TTCAGTTAATTGCCTGTGCAAGTAACATCTACTACATAAACGACAATCTCGACAAGAGAACTTGGACTTACATCTTTGGA
GCTTGCTGTGCTACAACTGTCTTCATCCCCTCATTCCATAATTACAGAATTTGGTCATTTTTGGGCCTTATTATGACTAC
TTACACTGCTTGGTATCTCACCATTGCTTCCCTTATCCATGGGCAGGTTGAGGGAGTGAAGCACTCTGGTCCAAGCACAA
TGGTTCTCTACTTTACTGGGGCTACCAACATTCTCTACACATTTGGTGGACATGCTGTTACAGTGGAAATTATGCATGCA
ATGTGGAAGCCACAAAAGTTCAAGTTAATATACTTGATGGCAACACTGTATGTGCTGACCTTAACCCTACCATCTGCGTC
TGCTGTGTACTGGGCTTTCGGGGACAATCTCTTGACTCATTCCAATGCCCTAGCCATGCTTCCAAAGACTAGGTTTAGAG
ACACTGCAGTAGTCCTAATGCTCATTCATCAGTTTATCACATTTGGATTTGCTTGCACTCCTTTGTACTTTGTGTGGGAG
AAATTAATTCAAATGCATGAGACCAAAAGCATGGTGAAGAGGGCACTGGCGAGGCTCCCAGTGGTGATCCCGATATGGTT
CCTTGCCATCATTTTCCCATTCTTTGGGCCCATCAACTCAACTGTTGGATCTCTTCTTGTCAGCTTTACTGTCTACATAA
TTCCTGCTTTAGCTCACATGGTCACCTTTGCTTCTGCATCTGCTAGAGAGAATGCTGTGGAGAAACCACCATCATTCTTA
GGAGGCTGGGCAGGATCATACACCATGAACATCTTTGTGGTGGTATGGGTTTTGATAGTGGGATTTGGGTTTGGAGGATG
GGCAAGCATGCTCAACTTCATAAACCAAGTTAACACATTTGGTCTATTCACAAAGTGCTACCAATGCCCCCCTCACAAAG
CT
>Malsy_01g013910
ATGGCAGCACAGAAGCAATCAGAGGAAGCCATAACCTTCAACCAGACAGTTGACAGGGAGGAAGAAGAAGAACACGCAGC
AGATCATAACTCTGGTTTTAACCTCAGAAACTTCCTCTGGCATGGCGGATCCGTCTACGACGCCTGGTTCAGCTGTGCAT
CGAACCAGGTTGCTCAGGTTCTGCTGACTTTGCCCTACTCTTTCTCCCAACTGGGAATGCTCTCGGGAATCATATTCCAG
GTCTTCTACGGAATCATGGGGAGCTGGACCGCTTATCTGATCAGCATTCTCTACGTCGAATATCGAAGCCGAAAAGAAAA
GGAAAATGTCAGCTTCAAGAACCATGTCATCCAGTGGTTCGAAGTGTTGGATGGTTTGCTGGGTCCTTACTGGAAAGCCG
TTGGATTGGCCTTCAACTGCACTTTCCTCCTCTTTGGATCTGTCATCCAGCTTATTGGTTGTGCAAGCAACATATACTAC
ATAAATGACCATCTGGACAAGAGGACATGGACCTACATATTTGGGGCATGTTGTGCCACCACAGTCTTCATCCCTTCCTT
CCACAACTACAGAATATGGTCCTTTTTAGGGCTTGGGATGACCACCTACACTGCCTGGTACATGACCATTGCAGCCATTG
TTCATGGCCAGGTTGAAGGTGTGAAACACTTAGGACCAGATAAACTGGTTTTGTATTTCACCGGCGCCACCAACATTCTC
TACACTTTCGGCGGACACGCCGTCACTGTGGAAATCATGCATGCAATGTGGAAGCCTCAGAAGTTTAAGTATGTCTATCT
GTTTGCTACCCTTTATGTGTTCACTCTAACCCTTCCGTCTGCAACTGCTGTGTACTGGGCGTTTGGCGACCAGCTCCTCA
CACACTCGAATGCCTTCTCGCTCCTTCCCCGGACTAAGTGGCGCGATGCGGGTGTCACATTGATGCTCATTCACCAGTTC
ATCACATTCGGGTTTGCTTGTACGCCATTGTATTTCGTGTGGGAGAAAGTAATTGGAATGCATGACACCAAGAGCATATG
TTTGAGGGCAATTGCCAGGTTGCCTGTGGTGATACCTATTTGGTTCTTGGCCATCATATTTCCTTTCTTCGGTCCCATTA
ATTCAGCCGTTGGCGCTCTTTTGGTCAGCTTCACCGTCTACATCATACCCGCCTTAGCTCATATGCTCACCTTCAAATCC
GCCTCTGCTCGCCAGAATGCGGCAGAGAAGCTTCCGTTCTTCCTCCCGAGCTGGACAGGCATGTACGTGGTGAACGCATT
CATCGTGGTGTGGGTGCTCGTAGTCGGGTTTGGGTTCGGAGGGTGGGCTAGCGTGACCAACTTCATCAGGCAAGTTGACA
CTTTTGGGCTGTTTGCAAAGTGCTACCAGTGCCCTCCCAAAGTCCCAGCCTCCCTACCACCACCACATCAC
>Malsy_04g013510
ATGTTGGCTCAGAAGCAAGCAGAGGAAGCAATAGTCTCCAATGACCATGAAGGAAAAGAAGAACATCTCCAAGAAAACGA
TGAGGAAAACACCTCCATGTTTAATGTTAAGAACTTCCTCTGGCATGGCGGCTCTGTCTGGGACGCCTGGTTCAGCTGCG
CTTCCAATCAAGTGGCACAAGTGCTTTTGACACTGCCCTACTCGTTCTCTCAGCTGGGGTTACTATCCGGAATCTTACTG
CAAATTTTCTACGGAATCGTCGGAAGTTGGACGGCTTATCTTATCAGTGTGCTCTACATGGAGTACAGAAGCCGGAAGGA
GAAAGAGAACGTTAACTTCAAGAACCACGTCATCCAGTGGTTTGAAGTTCTTGATGGGTTACTTGGCCCTTACTGGAAAG
CCTTGGGGCTTGCTTTCAACTGCACTTTCCTCCTCTTTGGATCTGTCATCCAGCTTATTGCTTGTGCCAGTAACATATAT
TACATCAATGACAATTTGGACAAGAGGACCTGGACCTACATCTTCGGAGCTTGCTGTGCCACCACAGTTTTTATACCTTC
TTTCCATAACTATCGGATTTGGTCTTTTCTCGGACTTGGAATGACCACTTACACAGCCTGGTATTTGACCATTGCAGCTG
CTGTTCATGGCCAGGATGAAGGTGTGACACACACAGCTCCAACAAAGCTAGTGCTGTATTTCACCGGAGCCACCAACATA
CTATACACGTTCGGTGGGCATGCTGTTACTGTGGAAATTATGCATGCCATGTGGAAGCCACAGAAATTCAAGTACATTTA
CTTGTATGCCACATTGTACGTTTTCACACTAACAATTCCTTCTGCTACCTCTGTCTACTGGGCTTTTGGTGACGAGCTTC
TCAACCACTCCAACGCTTTCTCTCTCCTCCCCAAGAACGGCTGGCGCGACGCCGCCGTCATACTCATGCTCATCCACCAG
TTTATAACATTTGGGTTTGCATGTACACCATTGTACTTTGTGTGGGAGAAGGTGATTGGCATGCATGACACAAAGAGCAT
TTGCTTGAGGGCACTTGCTAGGCTTCCGGTTGTGATCCCAATTTGGTTCTTGGCTATAATCTTCCCCTTCTTTGGGCCCA
TCAACTCTGCCGTTGGGGCTCTCTTGGTTAGCTTCACTGTCTATATCATCCCATCTCTAGCTCATATGCTCACCTACAGA
AAAGCCTCTGCCAGACAGAATGCTGCAGAGAAGCCACCTTTCTTTTTACGAAGCTGGACTGCCATGTACGTAATCAACTC
CTTCATAGTGGTGTGGGTTCTGGTGATTGGGTTCGGGTTCGGTGGCTGGGCCAGCATGACCAACTTTGTGAGACAGGTCG
ACACATTTGGGCTGTTTGCCAAGTGCTATCAGTGCAAGCCTCCAAAACCGCCACTAGCAGCCGCAGCTCCTCCCCATCAC
>Malsy_05g011890
ATGGAGTCATCAGATAAGGTGGTGGAAACAGTGATAGTAGGAAATTATGTAGAAATGGAGGCAGATGGGAAGGCCAAGAG
CTTCAAGAGCAAGCTCTCCAAGTTCTTCTGGGATGGTGGGTCTGCTTATGATGCTTGGTTCAGCTGTGCTTCTAATCAGG
TGGCTCAAGTTCTGCTTACTTTGCCGTACTCGTTCTCGCAGCTGGGAATGCTCTCTGGGATTCTCTTCCAGCTTTTCTAT
GGCTTGCTGGGCAGCTGGACTGCTTACCTTATTAGCACACTCTATATTGAATACAGAACAAGAAAAGAAAGAGAAAAGGT
TGATTTCAGAAACCATGTCATCCAGTGGTTTGAAGTTCTTGATGGGCTGCTTGGGAAACACTGGAGGAACGTGGGGTTGG
CATTTAACTGCACATTTCTTCTGTTTGGATCTGTCATTCAGCTGATAGCTTGTGCAAGTAATATATATTACATAAATGAT
AATCTGGACAAGAGGACTTGGACTTACATCTTCGGAGCTTGCTGTGCCACCACTGTCTTTATCCCTTCATTTCACAACTA
CAGAGTTTGGTCATTTTTGGGCCTTGTTATGACCACTTACACTGCTTGGTACCTTACCATTGCCTCCTTCCTCCATGGCC
AGGTTGAGGGAGTGAAGCACTCTGGTCCGACTAAGGTGGTGCTATACTTCACTGGGGCCACAAACATTCTCTACACTTTT
GGAGGACATGCTGTTACTGTGGAGATCATGCATGCGATGTGGAAACCTCAGAAGTTCAAGGCCATATATTTATTTGCTAC
CCTGTATGTGCTGACATTGACCCTTCCCTCTGCATCAGCAGTGTATTGGGCATTTGGAGACTTGCTTCTTAACCACTCCA
ACGCTTTCTCTCTCCTCCCTAAATCTCCCTTCAGAGACATGGCTTTTATAACATTTGGGTTTGCATGCACACCACTATAC
TTTGTGTGGGAGAAAGCCATAGGCATGCATGAATGTAAAAGCTTGTGCAAGAGAGCAGCAGCAAGACTGCCTGTGGTGAT
CCCAATCTGGTTCTTGGCCATCATCTTCCCATTCTTTGGACCTATCAACTCCACCGTTGGATCACTCCTAGTCAGCTTCA
CAGTCTACATCATCCCAGCTCTGGCCCATATTTTCACTTACAGATCAGCTGCTGCAAGAGAGAATGCTGTGGAGAGTCCC
CCAAGGTTCCTAGGAGGATGGATAGGATCATACACAATCAATGTGTTTGTGGTGGTGTGGGTGTTTGTAGTTGGATTTGG
ATTCGGTGGGTGGGCGAGCATTACGAACTTTGTACACCAGATCGACACATTTGGCCTCTTCACCAAGTGTTACCAATGCC
CTCTGCCGCCGCCGCCCACGATCTTCAACATAACCTCAGCTCCTCCTCCTCTCCACCACCCTCTGCCTCGCAATCACTCA
CATACCCCT
>Malsy_06g019610
ATGACAGCACAGAAGCAATCAGAGGAAGCCATAACCTTCAACCAGACTGTTGACAGGGAGGAAGAAGAAGAACACGGAGC
AGATGATAACTCTAGTTTTAACCTCAGAAGCTTCCTCTGGCATGGCGGATCCGTCTACGACGCTTGGTTCAGCTGCGCAT
CGAACCAGGTTGCTCAGGTCTTCTACGGAATCATGGAGAGATGGACCGCTTATCTGATCAGCATTCTCTACGTCGAATAT
CGAAGCCGAAAAGAAAAGGAAAATGTCAGCTTCAAGAACCATGTCATCCAGTGGTTCGAAGTGTTGGATGGGGAGTGGTG
CAATGGGCAGAGCCACGACGTCGGAGTGCAAACTTGCTCCGATGGCAGCTACTACATTGGGGAACTCAAGTATGGCACTA
AGCACGGCCTCGGTTGCTACCATCTCAGATCAGTTCTTCGGTTCCTGATCTCAACTGTGCACTCGATTGTACACTCGATT
GCAGCAAAGTTAAGAGACAGAGAAAAGCATCAAGTGCCATTCAGAATG
>Malsy_07g018770
ATGTCAGCCCAGAAGCAATCAGAGGAAGCCATAACCTTCAACCAGACCGACGGTAGAGAGGAAGAAGAAGAACACGCAGC
AGATAAGAACTCGGGTTTTAACCTCAGAAGCTTCCTCTGGCATGGCGGCTCCGTCTACGACGCCTGGTTCAGCTGCGCTT
CGAACCAGGTTGCTCAGGTTCTGCTGACTCTGCCCTACTCCTTCTCCCAACTGGGAATGCTCTCGGGAATCATATTCCAG
GTGTTTTACGGAATCATGGGGAGCTGGACTGCTTATCTGATCAGCATTCTCTACGTCGAATATCGAAGCCGAAAAGAAAA
GGAAAATGTCAGCTTCAAGAACCATGTCATCCAGTGGTTTGAAGTGTTGGATGGTTTGCTGGGTCCTTACTGGAAAGCCA
TTGGATTGGCCTTCAACTGCACTTTCCTCCTCTTTGGATCTGTCATCCAACTTATAGGCTGTGCAAGCAACATATACTAT
ATAAATGACCATCTGGACAAGAGGACATGGACCTACATATTTGGAGCATGCTGTGCCACCACAGTCTTCATCCCCTCCTT
TCACAACTACAGAATTTGGTCCTTTTTAGGGCTTGGAATGACCACCTACACTGCCTGGTACATGACCATTGCAGCCATTG
TTCATGGCCAGGTTGAGGGTGTGAAACACTCAGGACCAGATAAACTGGTTTTGTATTTCACCGGCGCCACCAACATACTG
TACACTTTCGGCGGCCACGCCGTTACTGTGGAAATCATGCATGCAATGTGGAAGCCTCAGAAGTTTAAGTATGTCTATCT
CTTTGCTACCCTCTATGTATTCACTCTAACCCTTCCATCTGCAACTGCTGTGTACTGGGCCTTTGGCGACCAACTCCTCA
CCCACTCGAACGCCTTCTCGCTCCTTCCCCGGAATAAGTGGCGCGATGCGGGTGTCACATTGATGCTCATTCATCAGTTC
ATCACATTCGGGTTTGCTTGTACGCCATTGTATTTCGTTTGGGAGAAAGTAATTGGAATGCATGACACCAAGAGCATATG
TTTGAGGGCAATTGCCAGGTTGCCTGTGGTGATACCTATTTGGTTCTTGGCCATCATATTTCCTTTCTTTGGTCCCATTA
ATTCAGCCGTTGGCGCTCTTTTGGTCAGCTTCACCGTCTACATCATACCCGCCTTAGCTCATATGCTCACCTTCAAATCC
GCCGCTGCTCGCCAGAATGCAGCAGAGAAGCTTCCGTTCTTCCTCCCGAGCTGGACAGGCATGTACGTGGTGAACGCATT
CATCGTGGTGTGGGTGCTCGTAGTCGGGTTCGGATTCGGAGGGTGGGCTAGCATGACCAACTTCATCAGGCAAGTAGACA
CTTTTGGGTTGTTTGCAAAGTGCTACCAGTGCCCTCCCAAAGTCTCAGCCTCCCCACCACCACATCAC
>Malsy_08g015210
ATGGCTTCCGAGAAGGTTGCTCAAGTGCTTCTCACACTGCCGTATTCGTTTTCCCAACTGGGTTTGCTATCTGGAATACT
ATTTCAGCTTTTTTATGGATTGATGGGAAGCTGGACTGCTTACCTCATCAGTCTACTATATGTTGAGTACAGAACTCGAA
AGGAGAGAGAAAAGGTGGATTTTAGGAACCATGTAATTCAGTGGTTTGAAGTTCTTGATGGGCTCTTGGGAAAACATTGG
AGGAATGTAGGCCTCTTTTTTAACTGCACTTTTCTACTCTTTGGGTCTGTAATTCAGTTAATTGCCTGTGCAAGTAACAT
CTACTATATAAACGACAATCTCGACAAGAGAACTTGGACTTACATCTTTGGAGCTTGCTGTGCTACAACTGTCTTCATCC
CCTCATTCCATAATTACAGAATTTGGTCATTTTTGGGCCTTATTATGACTACTTACACTGCTTGGTATCTCACCATTGCT
TCCCTTATCCATGGACAGGTTGAGGGAGTGAAGCACTCTGGTCCAAGCACAATGGTTCTCTACTTCACTGGGGCTACTAA
CATTCTCTACACATTTGGTGGACATGCTGTTACAGTGGAGATTATGCATGCAATGTGGAAGCCACAGAAATTCAAGTTAA
TATACTTGATGGCAACACTGTATGTGCTGACCTTAACCCTACCATCTGCGTCTGCTGTGTACTGGGCATTCGGGGACAAT
CTCTTGACTCATTCCAATGCCCTAGCCATGCTTCCAAAGACTAGATTTAGAGACACTGCAGTAGTCCTAATGCTCATTCA
TCAGTTTATCACGTTTGGGTTTGCTTGCACTCCTTTGTACTTTGTGTGGGAGAAATTCATTCAGATGCATGAGACCAAGA
GCATGGTGAAGAGGGCACTGGCAAGGCTCCCAGTGGTGATCCCGATATGGTTCCTTGCCATCATATTCCCGTTCTTTGGG
CCCATCAACTCAACTGTTGGATCTCTTCTTGTCAGCTTTACTGTCTACATAATTCCTGCTTTAGCTCACATGGTCACCTT
TGCTTCTGCATCTGCTAGAGAGAATGCTGTGGAGAAACCACCATCATTCTTAGGAGGCTGGGCAGGATCATACACCATGA
ACATCTTTGTGGTGGCATGGGTTTTGATAGTGGGATTTGGGTTTGGAGGATGGGCAAGCATGCTTAACTTCATAAACCAA
GTTAACACCTTTGGTCTATTCACAAAGTGCTACCAGTGCCCCCCTCGCAAGGCT
>Malsy_10g011990
ATGGAGTCATCGGATAAGGTGGTGGAAACAGTGATAGTAGGAAATTATGTAGAAATGGAGGCAGATGGGAAGGCCAAGAG
CTTCAAGAGCAAGCTCTCCAAGTTCTTATGGGATGGTGGGTCTGCTTATGATGCTTGGTTCAGCTGTGCTTCCAATCAGG
TGGCTCAAGTTCTGCTTACTTTGCCGTACTCGTTCTCGCAGCTGGGAATGCTCTCTGGGATTCTCTTCCAGCTTTTCTAT
GGCTTGTTGGGCAGTTGGACTGCTTACCTGATTAGCACACTCTATATTGAATACAGAACCAGAAAAGAAAGAGAAAAAAT
TGATTTCAGAAACCATGTCATCCAGTGGTTTGAAGTTCTTGATGGACTGCTTGGGAAACACTGGAGGAACGTGGGGTTGG
CATTTAACTGCACATTTCTTCTATTTGGATCTGTCATTCAACTCATAGCTTGTGCAAGTAATATATATTACATAAATGAT
AATCTGGACAAGAGGACTTGGACTTACATCTTCGGAGCTTGCTGTGCCACCACTGTCTTTATCCCTTCATTTCACAACTA
CAGAGTTTGGTCATTTTTGGGCCTTGTTATGACCACTTACACTGCTTGGTACCTCACCATTGCCTCCTTCCTCCATGGCC
AGGTTGAGGGAGTGAAGCACTCTGGTCCGACTAAGCTGGTGCTATACTTCACCGGGGCCACAAACATTCTCTACACTTTC
GGGGGACATGCTGTTACTGTGGAGATCATGCATGCTATGTGGAAACCTCAGAAGTTCAAGGCCATATATTTATTTGCTAC
CCTGTATGTGCTGACACTGACCCTTCCCTCTGCATCAGCAGTGTATTGGGCATTTGGAGACTTGCTTCTTAACCACTCCA
ACGCTTTCTCTCTCCTCCCTAAATCTCCCTTCAGAGACATGGCTGTCATTTTAATGCTCATCCACCAGTTTATAACATTT
GGGTTTGCATGCACACCACTATACTTTGTGTGGGAGAAAGCCATTGGCATGCATGAATGCAAGAGCTTGTGCAAGAGAGC
AGCAGCAAGACTGCCTGTGGTGATCCCTATCTGGTTCTTGGCCATCATCTTCCCATTCTTTGGACCAATCAATTCCACCG
TTGGATCACTCCTAGTCAGCTTCACAGTCTACATCATCCCATCCCTGGCCCACATTTTCACTTACAGATCAGCTGCTGCA
AGAGAGAATGCAGTGGAGAGCCCACCGAGATTCCTAGGAGGATGGATAGGATCATACACAATCAATGTGTTTGTGGTGGT
GTGGGTGTTTGTGGTTGGGTTTGGATTCGGGGGTTGGGCGAGCATTACAAACTTTGTGCACCAGATCGACACATTTGGCC
TCTTCACCAAGTGTTACCAATGCCCTCCGCCGCTGCCGCCCATGGTCTTTAACACAACTTCCGCTCCTCCTCCTCTCCGC
CACCCTCTGCCTCGCAACCACTCCCTTACCCCT
>Malsy_12g014800
ATGTTGGCTCAGAAGCAAGCAGAGGAAGCAATAGTCTCCAATGACCATGAAGGAAAAGAAGATCACCCCCAAGAAAACGA
TGAGGAAAACACCTCCATGTTTAATGTCAAGAACTTCCTCTGGCATGGAGGCTCCGTTTGGGACGCCTGGTTCAGCTGCG
CTTCCAATCAAGTGGCGCAAGTGCTTTTGACACTGCCGTATTCGTTCTCCCAGCTGGGGTTTCTATCCGGCATCTTGCTG
CAGCTATTCTACGGAATCCTCGGAAGCTGGACGGCTTATCTGATCAGTGTGCTGTACATGGAGTACAGAACCCGGAAGGG
AAAAGAGAACGTTAACTTCAAGAACCACGTTATTCAGTGGTTTGAAGTTCTTGATGGGTTGCTTGGCCCCTACTGGAAAG
CCGTGGGGCTTGCTTTCAACTGCACTTTCCTCCTCTTTGGATCTGTCATCCAGCTAATTGCTTGTGCAAGTAACATATAT
TACATAAATGACCATTTGGACAAGAGGACGTGGACCTACATCTTCGGAGCTTGCTGTGCCACCACAGTTTTCATACCTTC
TTTCCATAACTATCGGATTTGGTCTTTTCTCGGACTTGGAATGACCACTTACACGGCCTGGTACTTGACCATTGCAGCTG
TTGTTCATGGCCAGGTTGAAGGTGTGACACACACAGCTCCCACAAAGCTAGTGCTGTATTTCACCGGAGCCACCAACATA
CTATACACGGAAATTATGCATGCCATGTGGAAGCCACAGAAATTCAAGTCCATTTACTTGTATGCCACGCTCTACGTTTT
CACGCTAACACTTCCTTCTGCTACCTCTGTCTACTGGGCCTTTGGTGATGAGCTCCTTAACCATTCCAACGCCTTCTCTC
TCCTCCCCAAAAACGGCTGGCGTGACGCCGCCGTTATACTTATGCTCATCCACCAGTTTATAACATTTGGGTTTGCATGT
ACACCACTGTACTTTGTGTGGGAGAAGGTGATTGGCATGCATGACACAAAGAGCATTTGCTTGAGGGCACTTGCTAGGCT
TCCAGTTGTGATCCCAATTTGGTTCTTGGCTATAATCTTCCCCTTCTTTGGGCCCATAAACTCTGCAGTTGGGGCTCTCT
TGGTTAGCTTCACCGTCTACATCATCCCATCTTTAGCTCATATGCTCACCTACAGAAAAGCTTCTGCCAGACAGAATGCT
GCAGAGAAGCCACCTTTCTTTTTACGAAGCTGGACTGCCATGTACGTGATCAACTCCTTCATAGTGGTGTGGGTTCTGGT
GATTGGGTTCGGGTTCGGTGGCTGGGCCAGCGTGACCAACTTTGTGAGACAAGTCGACACATTTGGGCTGTTTGCCAAGT
GCTATCAGTGCCACCCTCCAAAACCACCACTAGCAGCCGCAGCTCCTCCCCTTCAC
>Malsy_15g031080
ATGGCTTCCGAGAAGGTTGCTCAAGTGCTTCTCACACTGCCATACTCATTTTCCCAACTGGGTTTGTTATCTGGAATACT
ATTTCAGCTTTTTTATGGATTGATGGGAAGCTGGACTGCTTACCTCATCAGTTTACTATATGTCGAGTACAGAACTAGAA
AGGAGAGAGAAAAGGTGGATTTTAGGAAGCATGTAATTCAGTGGTTTGAAGTTCTTGATGGGCTTTTGGGAAAACATTGG
AGGAATGTAGGCCTTTTTTTCAACTGCACTTTTCTTCTCTTTGGATCTGTAATTCAGTTAATTGCCTGTGCAAGTAACAT
CTACTACATAAACGACAATCTCGACAAGAGAACTTGGACTTACATCTTTGGAGCTTGCTGTGCTACAACTGTCTTCATCC
CCTCATTCCATAATTACCGAATTTGGTCATTTTTGGGCCTTATTATGACTACTTACACTGCTTGGTATCTCACCATTGCT
TCCCTTATCCATGGGCAGGTTGAGGGAGTGAAGCACTCTGGTCCAAGCACAATGGTTCTATACTTTACTGGGGCTACCAA
CATTCTCTACACATTTGGTGGACATGCTGTTACAGTGGAAATTATGCATGCAATGTGGAAGCCACAAAAGTTCAAGTTAA
TATACTTGATGGCAACACTGTATGTGCTGACCTTAACCCTACCATCTGCGTCTGCTGTGTACTGGGCTTTCGGGGACAAT
CTCTTGACTCATTCCAATGCCCTAGCCATGCTTCCAAAGACTAGGTTTAGAGACACTGCAGTAGTCCTAATGCTCATTCA
TCAGTTTATCACATTTGGATTTGCTTGCACTCCTTTGTACTTTGTGTGGGAGAAATTCATTCAAATGCATGAGACCAAGA
GCATGGTGAAGAGGGCACTGGCGAGGCTCCCAGTGGTGATCCCGATATGGTTCCTTGCCATCATTTTCCCATTCTTTGGG
CCCATCAACTCAACTGTTGGATCTCTTCTTGTCAGCTTTACTGTCTACATAATTCCTGCTTTAGCTCACATGGTCACCTT
TGCTTCTGCATCTGCTAGAGAGAATGCTGTGGAGAAACCACCATCATTCTTAGGAGGCTGGGCAGGATCATACACCATGA
ACATCTTTGTGGTGGTATGGGTTTTGATAGTGGGATTTGGGTTTGGAGGATGGGCAAGCATGCTCAACTTCATAAACCAA
GTTAACACATTTGGTCTATTCACAAAGTGCTACCAATGCCCCCCTCACAAAGCT
>Malsy_16g021910
ATGCTACTGCAATTGCATGCTCCTTTCTCTCTGCATTCTTTTCATTCATTCAAAGACCAAAACGAGATAAATCACTATCT
CTCTCCATCTCCCCTCTCTGTCTATCTCTACTTTCTCTCTCCAGAGTGTGAGGAGTTAAAGAAGAAGCAATCAGAGGAAG
CCATAACCTTCAACCAGACTGTTAACAGGGAGGAAGAAGAAGCACACGCAGCAGATGATAACTCTGGTTTTAACCTCAGA
AGCTTCATCTGGCATGGCGGATCCATCTACGACGCCTGGTTCAGCTGCGCATCGAACCAGGTTGCTCAAGTTCTGCTGAC
TCTACCCTACTCTTTCTCCCAACTGGGAATGCTCTTGGGAATCGTGTTCCAGGTCTTCTACGAAATCATGGGGAGCTGGA
TCGTTTATCTGATCAGCATTCTCTACGTCGAATATCGAAGCCGAAAAGAAAAGGAAAATGTCAGCTTTAAGAACGCTGTC
ATCCAATGGTTCGAAGTGTTGGATAGGGAGTGGTGCAATGGGCAGAGCCATGGCGTCGGAGTTCAGACTTACTCCAATGG
CAGCTGCTACATTGAGGAACTCAAGTATGGCGCCAAGCACGACCTCGGTTGCTACCATCTCAGGTCAGTTCTTCGGTTTC
TGATCTCGACTGTACACTCGATTGCAGCAAAGTTAAGAGACAGAGAAAAGCATCAAGAGCCATTCAGAACG
>Pruav_sc0000030.1_g1280.1.mk
ATGGCTTCTGAGAAGGTTGAGACTGTTATAGCCGGAAGCTACGTGGAAATGGAAAGAGAAGGGGAAGAGATTGACTCAAA
GACAACTAAGAGCAAGCTCTCCACCTTTCTTTGGCATGGCGGCTCAGCCTATGATGCATGTGGTTTGAAGTTCTTGATGG
GCTGCTGGGGAAGCACTGGAGGAATGTTGGCCTCTTTTTCAACTGCACTTTTCTTCTGTTCGGATCTTAATATCTACTAC
ATAAACGACAATCTTGACAAGAGGACTTGGACTTATATCTTCGGAGCTTGCTGTGCTACAACTGTCTTCATCCCCTCCTT
CCATAATTACAGAATTTGGTCATTCTTGGGCCTCATTATGACCACCTACACTGCTTGGTATCTCACCATTGCTTCCCTTA
TCCATGGAAAGGTTGAGGGAGTGAAGCACTCTGGTCCAACCACAATGGTTCTCTACTTCACTGGGGCTACCAACATTCTC
TACACATTTGGTGGACATGCTGTTACAGTGGAGATTATGCATGCAATGTGGAAGCCACAGAAATTCAAGTTGATATACTT
GATGGCCACACTCTATGTGCTGACCTTAACTCTGCCATCAGCTTCTGCTGTTTACTGGGCTTTTGGGGACAATCTCTTGA
CTCATTCCAATGCTCTAGCTTTGCTTCCAAGGACTGGATTTAGAGACACTGCTGTTGTGCTCATGCTCATCCATCAGTTT
ATCACATTTGGATTTGCTTGCACCCCTTTGTACTTTGTGTGGGAGAAATTCATTCAAATGCATGAGACCAAGAGCATGTT
GAAGAGGGCCCTGGCTAGGCTCCCAGTGGTGATCCCAATTTGGTTCCTTGCTATCATATTCCCATTCTTTGGGCCCATCA
ACTCAACTGTTGGATCTCTACTTGTCAGCTTTACTGTCTACATAATTCCTGCTTTAGCTCACATGGTCACCTTTGCTTCT
GCATCTGCTAGAGAGAATGCTGTAGAGAGACCACCATCCTTGTTGGGAGGCTGGGCTGGCTCATACGCCATTAACAGCTT
TGTGGTAGTTTGGGTTTTGATAGTGGGATTTGGGTTTGGAGGGTGGGCAAGCATGCTCAACTTCATACGACAAGTCGACA
CATTTGGTCTATTCACCAAGTGCTACCAATGCCCCCCACACAAAGCT
>Pruav_sc0000373.1_g220.1.mk
ATGGCTGCTTCTGCAGAAAAGGTGGCGGACACAGTGATTGTAGGAAGTTATGTGGAGATGGAGACTGAAGGGAAGCCCAA
GAGCGTCAAGAGCAAGCTCTCCAAGTTCTTTTGGGATGGTGGCTCTGCTTATGATGCTTGGTTTAGCTGTGCTTCTAATC
AGTGGTTTGAAGTTCTTGATGGGCTGCTTGGAAAACACTGGAGGAACGTGGGCTTGGCATTTAACTGCACATTTCTTCTG
TTTGGATCTGTCATTCAACTCATAGCTTGTGCAAGCAACATATATTACATAAATGATAATCTGGACAAGAGAACTTGGAC
TTACATCTTTGGAGCATGTTGTGCAACCACTGTCTTCATCCCTTCATTTCACAACTACAGAGTCTGGTCCTTTTTGGGCC
TTGTTATGACCACTTACACTGCTTGGTACCTCACCATTGCCTCCTTCCTTCATGGCCAGTTGGTGCTATACTTCACTGGG
GCCACAAACATCCTCTACACTTTTGGGGGACATGCTGTTACTGTGGAGATCATGCATGCGATGTGGAAACCTCAGAAGTT
CAAGGCCATATATTTATATGCTACCCTGTATGTGCTGACACTGACGCTTCCCTCTGCATCGGCAGTGTATTGGGCATTTG
GAGACATGCTTCTTAACCACTCCAACGCCTTCTCTCTCCTCCCCAAATCTCCCTTCAGAGACATGGCTTTTATAACATTT
GGGTTTGCATGCACGCCACTATACTTTGTGTGGGAGAAGGCCATTGGCATGCATGAGTGCAAGAGCTTGTGCAAGAGAGC
AGCAGCAAGATTGCCTGTGGTCATCCCCATCTGGTTCCTGGCCATCATCTTCCCATTCTTTGGCCCCATCAACTCCACCG
TAGGATCACTCCTTGTCAGCTTCACAGTCTACATCATCCCAGCTCTGGCCCACATCTTCACGTACAAATCCGCTGCTGCA
AGAGAGAATGCAGTGGAGAGGCCACCAAGATTTCTGGGAGGGTGGATTGGTTCATATACAATCAATGTGTTTGTGGTGGT
GTGGGTTTTCGTGGTAGGGTTTGGATTCGGTGGGTGGGCGAGCATCACAAACTTTGTGCACCAGATTGACACATTTGGGC
TCTTCACCAAGTGCTACCAGTGCCCTCCACCACCACCACCCATGGTCTTCAACACAACTTCAGCTCCTGCTCCAATCCAC
CACCCTCACCCTCACCGGCCT
>Pruav_sc0001687.1_g170.1.mk
ATGCAGTGGTTTGAAGTCCTTGATGGGTTACTTGGTCCTTACTGGAAAGCTGTGGGGCTTGCTTTCAACTGTACCTTCCT
CCTATTTGGATCCGTCATACAGCTTATTGCTTGTGCAAGTAACATATATTACATCAATGACAATTTGGACAAGAGGACAT
GGACCTACATCTTCGGAGCTTGCTGTGCCACTACAGTTTTCATACCTTCTTTCCATAACTATCGGATTTGGTCCTTTCTT
GGCCTTGGAATGACCACTTACACAGCCTGGTACTTGACCATTGCAGCGGTTGTTCATGGCCAGAAGGAAGGAGTAACACA
CACAGCTCCCACAAAGCTTGTGCTGTATTTCACCGGCGCCACCAACATACTATACACGTTTGGTGGCCATGCTGTCACAG
TGGAAATCATGCATGCCATGTGGAAGCCACAGAAATTCAAGTACATCTACTTGTTTGCCACAGTATACGTTTTCACACTT
ACAATTCCTTCTGCTACCTCTGTCTACTGGGCTTTTGGTGATGAGCTTCTCAACCATGCCAATGCCTTCTCTCTCCTCCC
CAAGAATGCCTGGCGTGATGCCGCTGTTATTTTAATGCTCATTCACCAGTTTATAACATTTGGGTTTGCATGTACACCAT
TGTACTTTGTGTGGGAGAAGGTGATTGGCATGCATGACACAAAGAGCATTTGCTTGAGGGCACTGGCTAGGCTTCCAGTT
GTGATCCCAATTTGGTTCTTGGCTATAATATTTCCTTTCTTTGGGCCCATTAACTCTGCAGTTGGGGCTCTCCTGGTTAG
CTTCACAGTTTACATCATCCCATCTTTAGCTCATATGCTCACCTACAGAAAAGCCTCTGCTAGACAGCCTCCTTTCTTTT
TACCAAGCTGGACTGCCATGTATGTGATCAACTCCTTCATAGTTGTGTGGGTTCTGGTGATCGGGTTCGGGTTCGGTGGA
TGGGCCAGCATGACCAACTTTGTGAGGCAAGTGGACAATTTTGGGCTCTTTGCCAAGTGCTATCAATGCAACTCTCCAAA
ACTGCCAGCAGCAGCAGCTCCTCACCAC
>Pyrbr_009340597.2_cds_XP_009338872.1_1
ATGTTGGCTCAGAAGCAAGCAGAGGAAGCAATAGTCTCCAATGACAATGAAGGAAAAGAAGATCATCTCCAAGAAAACGA
TGAGGAAAACACCTCCATGTTTAATGTCAAGAACTTCCTCTGGCATGGAGGCTCCGTTTGGGACGCCTGGTTCAGCTGCG
CTTCCAATCAAGTGGCGCAAGTGCTTTTGACACTGCCGTACTCGTTCTCCCAGCTGGGGTTTCTATCCGGCATCTTGCTG
CAGCTATTCTACGGAATCCTCGGAAGCTGGACGGCTTATCTGATCAGTGTGCTGTACATGGAGTACAGAAACCGGAAGGA
GAAAGAGAACGTTAACTTCAAGAACCACGTTATTCAGTGGTTTGAAGTTCTTGATGGGTTGCTTGGCCCCTACTGGAAAG
CCGTGGGGCTTGCTTTCAACTGCACTTTCCTCCTCTTTGGATCTGTCATCCAGCTAATTGCTTGTGCAAGTAACATATAT
TACATAAACGACCATTTGGACAAGAGGACTTGGACCTACATCTTCGGAGCTTGCTGTGCCACCACAGTTTTCATACCTTC
TTTCCATAACTATCGGATTTGGTCTTTTCTCGGACTTGGAATGACCACTTACACGGCCTGGTACCTGACCATTGCAGCTG
TTGTTCATGGCCAGGTTGAAGGTGTGACACACACAGCTCCCACAAAGCTAGTGCTGTATTTCACCGGAGCCACCAACATA
CTATACACGTTCGGTGGCCATGCTGTTACCGTGGAAATTATGCATGCCATGTGGAAGCCACAGAAATTCAAGTCCATTTA
CTTGTATGCCACACTGTACGTTTTCACACTAACACTTCCTTCTGCGACCTCTGTCTACTGGGCTTTTGGTGATGAGCTCC
TGAACCATTCCAACGCCTTTTCTCTCCTCCCCAAAAACGGCTGGCGTGACGCCGCCGTTATACTGATGCTCATCCACCAG
TTTATAACATTTGGGTTTGCATGTACACCATTGTACTTTGTGTGGGAGAAGGTGATTGGCATGCATGGCACAAAGAGCAT
TTGCTTGAGGGCACTTGCTAGGCTTCCAGTTGTGATCCCAATTTGGTTCTTGGCTATAATCTTCCCCTTCTTTGGGCCCA
TCAACTCTGCGGTTGGGGCTCTCTTGGTTAGCTTCACCGTCTACATCATCCCATCTTTAGCTCATATGCTCACCTACAGA
AAAGCTTCTGCCAGACAGAATGCTGCAGAGAAGCCGCCTTTCTTTTTACGAAGCTGGACTGCCATGTATGTGATCAACTC
CTTCATAGTGGTGTGGGTTCTGGTGATTGGGTTCGGGTTCGGTGGCTGGGCCAGCATGACCAACTTTGTGAGACAAGTCG
ACACATTTGGGCTGTTTGCCAAGTGCTATCAGTGCCAGCCTCCAAAACCACCACTAGCAGCCGCAGCTCCTCCCCATCAC
>Pyrbr_009341962.2_cds_XP_009340237.1_1
ATGGAGTCATCAGATAAGGTGGTGGAAACAGTGATAGTAGGAAATTATGTAGAAATGGAGGCAGATGGGAAGGCCAAGAG
CTTCAAGAGCAAGCTCTCCAAGTTCTTCTGGGATGGTGGGTCTGCTTATGATGCTTGGTTCAGCTGTGCTTCTAATCAGG
TGGCTCAAGTTCTGCTTACTTTGCCGTACTCGTTCTCGCAGCTGGGAATGCTCTCTGGGATTCTCTTCCAGCTTTTCTAT
GGCTTGCTGGGCAGCTGGACTGCTTACCTTATTAGCACACTCTATATCGAATACAGAACAAGAAAAGAAAGAGAAAAGGT
TGATTTCAGAAACCATGTCATCCAGTGGTTTGAAGTTCTTGATGGGCTGCTTGGGAAACACTGGAGGAACGTGGGGTTGG
CATTTAACTGCACATTTCTTCTGTTTGGATCTGTCATTCAACTGATAGCTTGTGCAAGTAATATATATTACATAAATGAT
AATCTGGACAAGAGGACTTGGACTTACATCTTCGGAGCTTGCTGTGCCACCACTGTCTTTATCCCTTCATTTCACAACTA
CAGAGTTTGGTCATTTTTGGGCCTTGTTATGACCACTTACACTGCTTGGTACCTTACCATTGCCTCCTTCCTCCATGGCC
AGGTTGAGGGAGTGAAGCACTCTGGTCCGACTAAGGTGGTGCTATACTTCACTGGGGCCACAAACATTCTCTACACTTTT
GGAGGACATGCTGTTACTGTGGAGATCATGCATGCGATGTGGAAACCTCAGAAGTTCAAGGCCATATATTTATTTGCTAC
CCTGTATGTGCTGACATTGACCCTGCCCTCTGCATCAGCAGTGTATTGGGCATTTGGAGACTTGCTTCTTAACCACTCCA
ACGCTTTCGCTCTCCTCCCTAAATCTCCCTTCAGAGACATGGCTGTCATTTTAATGCTCATCCACCAGTTTATAACATTT
GGGTTTGCATGCACACCACTATACTTTGTGTGGGAGAAAGCCATAGGCATGCATGAATGCAAAAGCTTGTGCAAGAGAGC
AGCAGCAAGACTGCCTGTGGTGATCCCAATCTGGTTCTTGGCCATCATCTTCCCATTCTTTGGACCCATCAACTCGACCG
TTGGATCACTCCTAGTCAGCTTCACAGTCTACATTATCCCAGCCCTGGCCCACATTTTCACATACAGATCAGCTGCTGCA
AGAGAGAATGCTGTGGAGAGTCCACCAAGGTTCCTAGGAGGATGGATAGGATCATACACAATCAATGTGTTTGTGGTGGT
GTGGGTGTTTGTAGTTGGATTTGGATTCGGTGGGTGGGCGAGCATTACGAACTTTGTACACCAGATCGACACGTTTGGCC
TCTTCACCAAGTGTTACCAATGCCCTCTGCCGCCGCCGCCCGCGATCTTCAACACAACCTCAGCTCCTCCTCCTCTCCAC
CACCCTCTGCCTAGCAATCACTCCCATACCCCT
>Pyrbr_009343393.2_cds_XP_009341668.1_1
ATGGCTTCCGAGAAGGTTGAGACTGTTATAGCCGGAAACTATGTCGAAATGGAAAGGGAGAGTGATGTGAAGACAAGTGC
TAAGAGCAAGCTATCAACATTTCTTTGGCATGGTGGCTCAGCATATGATGCATGGTTTAGCTCCGCTTCTAACCAGGTTG
CTCAAGTGCTTCTCACACTGCCGTACTCGTTTTCCCAACTGGGTTTGTTATCTGGAATACTATTTCAGCTTTTTTATGGA
TTGATGGGAAGCTGGACTGCTTACCTCATCAGTCTACTATATGTTGAGTACAGAACTCGGAAGGAGAGAGAAAAGGTGGA
TTTTAGGAACCATGTAATTCAGTGGTTTGAAGTTCTTGATGGGCTCTTGGGGAAACATTGGAGGAATGTAGGCCTCTTTT
TCAACTGCACTTTTCTACTCTTTGGGTCTGTAATTCAGTTAATTGCCTGTGCAAGTAACATCTACTACATAAACGACAAT
CTCGACAAGAGAACTTGGACTTACATCTTTGGAGCTTGCTGTGCTACAACTGTCTTCATCCCCTCATTCCATAATTACAG
AATTTGGTCATTTTTGGGCCTTATTATGACTACTTACACTGCTTGGTATCTCACCATTGCTTCCCTTATCCATGGACAGG
TTGAGGGAGTGAAGCACTCTGGTCCAAGCACAATGGTTCTCTACTTCACTGGGGCTACTAACATTCTCTACACATTTGGT
GGACATGCCGTTACAGTGGAGATTATGCATGCAATGTGGAAGCCACAGAAATTCAAGTTAATATACTTGATGGCAACACT
GTATGTGCTGACCTTAACCCTACCATCTGCGTCTGCTGTGTACTGGGCATTCGGGGACAATCTCTTGACTCATTCCAATG
CCCTAGCCATGCTTCCAAAGACTAGATTTAGAGACACTGCAGTAGTCCTAATGCTCATTCATCAGTTTATCACGTTTGGA
TTTGCTTGCACTCCTTTGTACTTTGTGTGGGAGAAATTCATTCAGATGCATGAGACCAAGAGCATGGTGAAGAGGGCACT
GGCAAGGCTCCCAGTGGTGATCCCGATATGGTTCCTTGCCATCATATTCCCATTCTTTGGGCCCATCAACTCAACTGTTG
GATCTCTTCTTGTCAGCTTTACTGTCTACATAATTCCTGCTTTAGCTCACATGGTCACCTTTGCTTCTGCATCTGCTAGA
GAGAATGCTGTGGAGAAACCACCATCATTCTTAGGAGGCTGGGCAGGATCATACACCATGAACATCTTTGTGGTGGTATG
GGTTTTGATAGTGGGATTTGGGTTTGGAGGATGGGCAAGCATGCTTAACTTCATAAACCAAGTTAACACATTTGGTCTAT
TCACAAAGTGCTACCAATGCCCCCCTCACAAAGCT
>Pyrbr_009346343.2_cds_XP_009344618.1_1
ATGGCAGCACAGAAGCAATCAGAGGAAGCCATAACCTTCAACCAGACTGTTGACAGGGAGGAAGAAGAACACGCAGCAGA
TCCTAACTCTGGTTTTAACCTCAGAAGCTTCCTCTGGCATGGCGGATCCGTCTACGACGCCTGGTTCAGCTGCGCATCGA
ACCAGGTTGCTCAGGTTCTGCTGACTCTGCCCTACTCTTTCTCCCAACTGGGAATGCTCTCGGGAATCATATTCCAGGTC
TTCTACGGAATCATGGGGAGCTGGACCGCTTATCTGATTAGCATTCTCTACGTCGAATATCGAAGCCGAAAAGAAAAGGA
AAATGTCAGCTTCAAGAACCACGTCATCCAGTGGTTCGAAGTGTTGGATGGTTTGCTGGGTCCTTACTGGAAAGCCGTTG
GATTGGCCTTCAACTGCACTTTCCTCCTCTTTGGATCTGTCATCCAGCTTATAGGTTGTGCAAGCAACATATACTACATA
AATGACCATCTGGACAAGAGGACGTGGACCTACATATTTGGGGCATGTTGTGCCACCACAGTCTTCATCCCTTCCTTCCA
CAACTACAGAATATGGTCCTTTTTAGGGCTTGGGATGACCACCTACACTGCCTGGTACATGACCATTGCAGCCATCGTTC
ATGGCCAGGTTGAGGGTGTGAAACACTCAGGACCAGATAAACTGGTTTGGTATTTCACCGGCGCCACCAACATTCTCTAC
ACTTTCGGCGGACACGCCGTCACTGTGGAAATCATGCATGCAATGTGGAAGCCTCAGAAGTTTAAGTATGTCTATCTGTT
TGCTACCCTTTATGTGTTCACTCTAACCCTTCCATCTGCAACTGCTGTGTACTGGGCGTTTGGCGACCAGCTCCTCACAC
ACTCGAACGCCTTGGCACTCCTTCCCCGGACTAAGTGGCGCGATGCGGGTGTCACATTGATGCTTATTCACCAGTTCATC
ACATTCGGGTTTGCTTGTACGCCTTTGTATTTTGTGTGGGAGAAAGTAATTGGAATGCATGACACCAAGAGCATATGTTT
GAGGGCAATTGCCAGGTTGCCTGTGGTGATACCGATTTGGTTCTTGGCCATCATATTTCCTTTCTTCGGTCCCATTAATT
CGGCCGTTGGTGCTCTTTTGGTCACCTTCACCGTCTACATCATACCTGCCTTGGCTCATATGCTCACCTTCAAATCCGCC
TCTGCTCGCCAGAATGCGGCAGAGAAGCTTCCGTTCTTCCTCCCGAGCTGGACAGGCATGTACGTGGTGAACGCATTCAT
CGTGGTGTGGGTGCTCGTAGTCGGGTTCGGGTTCGGAGGGTGGGCTAGCGTGACTAACTTCATCAGGCAAGTTGACACTT
TTGGGTTGTTTGCAAAGTGCTACCAGTGCCCTCCCAAAGTCTCAGCCTCCCTACCACCACATCAC
>Pyrbr_009352564.2_cds_XP_009350839.1_1
ATGTCAGCCCAGAGGCAATCAGAGGAGGCCATAACCTTCAACCAGACCGACGGCAGAGAGGAAGAAGAAGAAGAACACGC
GGCAGATCAGAACTCGGGTTTTAACCTCAGAAGCTTCCTCTGGCATGGCGGCTCCGTCTACGACGCCTGGTTCAGCTGCG
CATCGAACCAGGTTGCTCAGGTTCTGCTGACTCTGCCCTACTCCTTCTCCCAACTGGGAATGCTCTCGGGGATCATATTC
CAGGTATTTTACGGGATCATGGGAAGCTGGACTGCTTATCTGATCAGCATTCTCTACGTCGAATATCGAAGCCGAAAAGA
AAAGGAAAATGTCAGCTTCAAGAACCATGTCATCCAGTGGTTTGAAGTGTTGGATGGTTTGCTGGGTCCTTACTGGAAAG
CCATTGGATTGGCCTTCAACTGCACTTTCCTCCTCTTTGGATCTGTCATCCAACTTATAGGCTGTGCAAGCAACATATAC
TATATAAATGACCATCTGGACAAGAGGACATGGACCTACATATTTGGAGCATGCTGTGCCACCACAGTCTTCATCCCCTC
CTTCCACAACTACAGAATTTGGTCCTTTTTAGGGCTTGGAATGACCACCTACACTGCCTGGTACATGACCATTGCATCCA
TTGTTCATGGCCAGGTTGAGGGTGTGAAACACTCGGGACCAGATAAACTGGTTTTGTATTTCACCGGCGCCACCAACATT
CTGTACACTTTCGGCGGCCACGCCGTTACTGTGGAAATCATGCATGCAATGTGGAAGCCTCAGAAGTTTAAGTATGTCTA
TCTCTTTGCTACGCTCTATGTATTCACTCTAACCCTTCCATCTGCAACTGCTGTGTACTGGGCCTTTGGCGACCAACTCC
TCACCCACTCGAACGCCTTCTCGCTCCTTCCCCGCAATAAGTGGCGCGATGCGGGTGTCACATTGATGCTCATTCACCAG
TTCATCACATTCGGGTTTGCTTGTACGCCATTGTATTTCGTTTGGGAGAAAGTAATTGGAATGCATGACACCAAGAGCAT
ATGTTTGAGGGCAATTGCCAGGTTGCCTGTGGTGATACCTATTTGGTTCTTGGCCATCATATTTCCTTTCTTCGGTCCCA
TTAATTCAGCCGTTGGCGCTCTTTTGGTCAGCTTCACCGTCTACATCATACCCGCCTTAGCTCATATGCTCACCTTCAAA
TCCGCCGCTGCTCGCCAGAATGCGGCAGAGAAGCTTCCGTTCTTCCTCCCGAGCTGGACAGGCATGTACGTGGTGAACGC
ATTCATCGTGGTGTGGGTGCTCGTAGTCGGGTTCGGATTTGGAGGGTGGGCTAGCATGACCAACTTCATCAGGCAAGTTG
ACACTTTTGGGTTGTTCGCAAAGTGCTACCAGTGCCCTCCCAAAGTCTCAGCCTCCCCACCACCACATCAC
>Pyrbr_009360588.2_cds_XP_009358863.1_1
ATGTTGGCTCAGAAGCAAGCAGAGGAAGCAATAGTCTCCAATGACAATGAAGGAAAAGAAGATCATCTCCAAGAAAACGA
TGAGGAAAACACCTCCATGTTTAATGTCAAGAACTTCCTCTGGCATGGAGGCTCCGTTTGGGACGCCTGGTTCAGCTGCG
CTTCCAATCAAGTGGCGCAAGTGCTTTTGACACTGCCGTACTCGTTCTCCCAGCTGGGGTTTCTATCCGGCATCTTGCTG
CAGCTATTCTACGGAATCCTCGGAAGCTGGACGGCTTATCTGATCAGTGTGCTGTACATGGAGTACAGAAACCGGAAGGA
GAAAGAGAACGTTAACTTCAAGAACCACGTTATTCAGTGGTTTGAAGTTCTTGATGGGTTGCTTGGCCCCTACTGGAAAG
CCGTGGGGCTTGCTTTCAACTGCACTTTCCTCCTCTTTGGATCTGTCATCCAGCTAATTGCTTGTGCAAGTAACATATAT
TACATAAACGACCATTTGGACAAGAGGACTTGGACCTACATCTTCGGAGCTTGCTGTGCCACCACAGTTTTCATACCTTC
TTTCCATAACTATCGGATTTGGTCTTTTCTCGGACTTGGAATGACCACTTACACGGCCTGGTACTTGACCATTGCAGCTG
TTGTTCATGGCCAGGTTGAAGGTGTGACACACACAGCTCCCACAAAGCTAGTGCTGTATTTCACCGGAGCCACCAACATA
CTATACACGTTCGGTGGCCATGCTGTTACCGTGGAAATTATGCATGCCATGTGGAAGCCACAGAAATTCAAGTCCATTTA
CTTGTATGCCACACTGTACGTTTTCACACTAACACTTCCTTCTGCGACCTCTGTCTACTGGGCTTTTGGTGATGAGCTCC
TGAACCATTCCAACGCCTTTTCTCTCCTCCCCAAAAACGGCTGGCGTGACGCCGCCGTTATACTGATGCTCATCCACCAG
TTTATAACATTTGGGTTTGCATGTACACCATTGTACTTTGTGTGGGAGAAGGTGATTGGCATGCATGGCACAAAGAGCAT
TTGCTTGAGGGCACTTGCTAGGCTTCCAGTTGTGATCCCAATTTGGTTCTTGGCTATAATCTTCCCCTTCTTTGGGCCCA
TCAACTCTGCAGTTGGGGCTCTCTTGGTTAGCTTCACCGTCTACATCATCCCATCTTTAGCTCATATGCTCACCTACAGA
AAAGCTTCTGCCAGACAGAATGCTGCAGAGAAGCCGCCTTTCTTTTTACGAAGCTGGACTGCCATGTATGTGATCAACTC
CTTCATAGTGGTGTGGGTTCTGGTGATTGGGTTCGGGTTCGGTGGCTGGGCCAGCATGACCAACTTTGTGAGACAAGTCG
ACACATTTGGGCTGTTTGCCAAGTGCTATCAGTGCCAGCCTCCAAAACCACCACTAGCAGCCGCAGCTCCTCCCCATCAC
>Pyrbr_009368703.2_cds_XP_009366978.1_1
ATGGCTTCCGAGAAGGTTGAGACTGTTATAGCCGGAAACTACGTCGAAATGGAAAGGGAAGAGAGTGATGCCCAGACAAG
TGCTAAGAGCAAGCTATCAACATTTCTTTGGCATGGTGGCTCAGCATATGATGCATGGTTTAGCTGCGCTTCTAACCAGG
TTGCTCAAGTGCTTCTCACACTGCCATACTCATTTTCCCAACTGGGTTTGTTATCTGGAATACTATTTCAGCTTTTTTAT
GGATTGATGGGAAGCTGGACTGCTTACCTCATCAGTTTACTATATGTCGAGTACAGAACTAGAAAGGAGAGAGAAAAGGT
GGATTTTAGGAACCATGTAATTCAGTGGTTTGAAGTTCTTGATGGGCTCTTGGGAAAACACTGGAGGAATGTAGGCCTCT
TTTTCAACTGCACTTTTCTTCTCTTTGGATCTGTAATTCAGTTAATTGCCTGTGCAAGTAACATCTACTACATAAACGAC
AATCTCGACAAGAGAACTTGGACTTACATCTTTGGAGCTTGCTGTGCTACAACTGTCTTCATCCCCTCATTCCATAATTA
CAGAATTTGGTCATTTTTGGGCCTTATTATGACTACTTACACTGCTTGGTATCTCACCATCGCTTCGCTTATCCATGGGC
AGGTTGAGGGAGTGAAGCACTCTGGTCCAAGCACAATGGTTCTCTACTTCACTGGGGCTACCAACATTCTCTACACATTT
GGTGGACATGCGGTTACAGTGGAAATTATGCATGCAATGTGGAAGCCACAGAAGTTCAAGTTAATATACTTGATGGCAAC
ACTGTATGTGCTGACCTTAACCCTACCATCTGCGTCTGCTGTATACTGGGCTTTCGGGGACAATCTCTTGACTCATTCCA
ATGCCCTAGCCATGCTTCCAAAGACTAGGTTTAGAGACACTGCAGTAGTCCTAATGCTCATTCATCAGTTTATCACATTT
GGATTTGCTTGCACTCCCTTGTACTTTGTGTGGGAGAAATTCATTCAAATGCATGAGACCAAGAGCATGGTGAAGAGGGC
ACTGGCGAGGCTCCCAGTGGTGATCCCGATATGGTTCCTTGCCATCATATTCCCATTCTTTGGGCCCATCAACTCAACTG
TTGGATCTCTTCTTGTCAGCTTTACTGTCTACATAATTCCTGCTTTAGCTCACATGGTCACCTTTGCTTCTGCATCTGCT
AGAGAGAATGCTGTGGAGAAACCACCATCATTCCTAGGAGGCTGGGCAGGATCATACACCATGAACATCTTTGTGGTCGT
ATGGGTTTTGATAGTGGGATTTGGGTTTGGAGGATGGGCAAGCATGCTCAACTTCATAAACCAAGTTAATACATTTGGTC
TATTCACAAAGTGCTACCAATGCCCCCCTCACAAAGCT
>Pyrbr_009371923.2_cds_XP_009370198.1_1
ATGTTGGCTCAGAAGCAAGCAGAGGAAGCAATAGTCTCCAATGACCATGAAGGAAAAGAAGAACATCTCCAAGAAAACGA
TGAGGAAAATACCTCCATGTTTAATGTTAAGAACTTCCTCTGGCATGGCGGCTCTGTCTGGGACGCCTGGTTCAGCTGCG
CTTCCAATCAAGTGGCACAAGTGCTTTTGACACTGCCCTACTCGTTCTCTCAGCTGGGGTTACTATCTGGAATCTTACTG
CAAATTTTCTACGGAATCGTCGGAAGTTGGACGGCTTATCTGATCAGTGTGCTCTACATGGAGTACAGAAGCCGGAAGGA
GAAAGAGAACGTTAACTTCAAGAACCATGTCATCCAGTGGTTTGAAGTTCTTGATGGGTTACTTGGCCCTTACTGGAAAG
CCTTGGGGCTTGCTTTCAACTGCACTTTCCTCCTCTTTGGATCTGTCATCCAGCTTATTGCTTGTGCCAGTAACATATAT
TACATCAATGACAATTTGGACAAGAGGACCTGGACCTACATCTTCGGAGCTTGCTGTGCCACCACAGTTTTTATACCTTC
TTTCCATAACTATCGGATTTGGTCTTTTCTCGGACTTGGAATGACCACTTACACAGCCTGGTACTTGACCATTGCAGCTG
CTGTTCATGGCCAGGATGAAGGTGTGACACACACAGCTCCAACAAAGCTAGTGCTGTATTTCACCGGAGCCACCAACATA
CTATACACGTTCGGTGGGCATGCTGTTACTGTGGAAATTATGCATGCCATGTGGAAGCCACAGAAATTCAAGTACATTTA
CTTGTATGCCACACTGTACGTTTTCACACTAACAATTCCTTCTGCTACCTCTGTCTACTGGGCTTTTGGTGATGAGCTCC
TCAACCACTCCAACGCTTTCTCTCTCCTCCCCAAGAACGGCTGGCGTGACGCCGCCGTCATACTCATGCTCATCCACCAG
TTTATAACATTTGGGTTTGCATGTACACCATTGTACTTTGTGTGGGAGAAGGTGATTGGCATGCATGACACAAAGAGCAT
TTGCTTGAGGGCACTTGCTAGGCTTCCAGTTGTGATCCCAATTTGGTTCTTGGCTATAATCTTCCCCTTCTTTGGGCCCA
TCAACTCTGCCGTTGGGGCTCTCTTGGTTAGCTTCACTGTCTATATCATCCCATCTCTAGCTCATATGCTCACCTACAGA
AAAGCCTCTGCCAGACAGAATGCTGCAGAGAAGCCACCCTTCTTTCTACGAAGCTGGACTGCCATGTACGTAATCAACTC
CTTCATAGTGCTGTGGGTTCTGGTGATTGGGTTCGGGTTCGGTGGCTGGGCCAGCATGACCAACTTTGTGAGACAGGTCG
ACACATTTGGGCTGTTTGCCAAGTGCTATCAGTGCAAGCCTCCAAAACCACCACTAGCAGCCGCAGCTCCTCCCCATCAC
>Pyrbr_009379402.2_cds_XP_009377677.1_1
ATGGAGTCATCAGATAAGGTGGTGGAAACAGTGATAGTAGGAAATTATGTAGAAATGGAGGCAGATGGGAAGGCCAAGAG
CTTCAAGAGCAAGCTCTCCAAGTTCTTATGGGATGGTGGGTCTGCTTATGATGCTTGGTTCAGCTGTGCTTCCAATCAGG
TGGCTCAAGTTCTGCTTACTTTGCCGTACTCATTCTCGCAGCTGGGAATGCTCTCTGGGATTCTCTTCCAGCTTTTCTAT
GGCTTGTTGGGCAGTTGGACTGCTTACCTGATTAGCACACTCTATATTGAATACAGAACCAGAAAAGAAAGAGAAAAAAT
TGATTTCAGAAACCATGTCATCCAGTGGTTTGAAGTTCTTGATGGACTACTTGGGAAACACTGGAGGAACGTGGGGTTGG
CATTTAACTGCACATTTCTTCTATTTGGATCTGTCATTCAACTCATAGCTTGTGCAAGTAATATATATTACATAAATGAT
AATCTGGACAAGAGGACTTGGACTTACATCTTCGGAGCTTGCTGTGCCACCACTGTCTTTATCCCTTCATTTCACAACTA
CAGAGTTTGGTCATTTTTGGGCCTTGTTATGACCACTTACACTGCTTGGTACCTCACCATTGCCTCCTTCCTCCATGGCC
AGGTTGAGGGAGTGAAGCACTCTGGTCCGACTAAGCTGGTGCTATACTTCACCGGGGCCACAAACATTCTATACACCTTC
GGGGGACATGCTGTTACTGTGGAGATCATGCATGCAATGTGGAAACCTCAGAAGTTCAAGGCCATATATTTATTTGCTAC
CCTGTATGTGCTGACACTGACCCTTCCCTCTGCATCAGCAGTGTATTGGGCATTTGGAGACTTGCTTCTTAACCACTCCA
ACGCTTTCTCTCTCCTCCCTAAATCTCCCTTCAGAGACATGGCTGTTATTTTAATGCTCATCCACCAGTTTATAACATTT
GGGTTTGCATGCACACCACTATACTTTGTGTGGGAGAAAGCCATTGGCATGCATGAATGCAAGAGCTTGTGCAAGAGAGC
AGCAGCAAGACTGCCTGTGGTGATCCCCATCTGGTTCTTGGCCATCATCTTCCCGTTCTTTGGACCAATCAATTCCACCG
TTGGATCACTCCTAGTCAGCTTCACAGTCTACATCATCCCAGCCCTGGCCCACATTTTCACTTACAGATCAGCTGCTGCA
AGAGAGAATGCAGTGGAGAGCCCACCGAGATTCCTAGGAGGATGGATAGGATCATACACAATCAATGTGTTTGTGGTGGT
GTGGGTGTTTGTGGTCGGGTTTGGATTCGGGGGGTGGGCGAGCATTACAAACTTTGTGCACCAGATCGACACATTTGGCC
TCTTCACCAAGTGTTACCAATGCCCTCCGCCGCTGCCGCCCATGGTCTTCAACACAACTTCCGCTCCTCCTCCTCTCCGC
CACACTCTGCCTCGCAATCACTCCCATACCCCT
>Pyrbr_009379404.2_cds_XP_009377679.1_1
ATGGAGTCATCAGATAAGGTGGTGGAAACAGTGATAGTAGGAAATTATGTAGAAATGGAGGCAGATGGGAAGGCCAAGAG
CTTCAAGAGCAAGCTCTCCAAGTTCTTATGGGATGGTGGGTCTGCTTATGATGCTTGGTTCAGCTGTGCTTCCAATCAGG
TGGCTCAAGTTCTGCTTACTTTGCCGTACTCATTCTCGCAGCTGGGAATGCTCTCTGGGATTCTCTTCCAGCTTTTCTAT
GGCTTGTTGGGCAGTTGGACTGCTTACCTGATTAGCACACTCTATATTGAATACAGAACCAGAAAAGAAAGAGAAAAAAT
TGATTTCAGAAACCATGTCATCCAGTGGTTTGAAGTTCTTGATGGACTACTTGGGAAACACTGGAGGAACGTGGGGTTGG
CATTTAACTGCACATTTCTTCTATTTGGATCTGTCATTCAACTCATAGCTTGTGCAAGTAATATATATTACATAAATGAT
AATCTGGACAAGAGGACTTGGACTTACATCTTCGGAGCTTGCTGTGCCACCACTGTCTTTATCCCTTCATTTCACAACTA
CAGAGTTTGGTCATTTTTGGGCCTTGTTATGACCACTTACACTGCTTGGTACCTCACCATTGCCTCCTTCCTCCATGGCC
AGGTTGAGGGAGTGAAGCACTCTGGTCCGACTAAGCTGGTGCTATACTTCACCGGGGCCACAAACATTCTATACACCTTC
GGGGGACATGCTGTTACTGTGGAGATCATGCATGCAATGTGGAAACCTCAGAAGTTCAAGGCCATATATTTATTTGCTAC
CCTGTATGTGCTGACACTGACCCTTCCCTCTGCATCAGCAGTGTATTGGGCATTTGGAGACTTGCTTCTTAACCACTCCA
ACGCTTTCTCTCTCCTCCCTAAATCTCCCTTCAGAGACATGGCTGTTATTTTAATGCTCATCCACCAGTTTATAACATTT
GGGTTTGCATGCACACCACTATACTTTGTGTGGGAGAAAGCCATTGGCATGCATGAATGCAAGAGCTTGTGCAAGAGAGC
AGCAGCAAGACTGCCTGTGGTGATCCCCATCTGGTTCTTGGCCATCATCTTCCCGTTCTTTGGACCAATCAATTCCACCG
TTGGATCACTCCTAGTCAGCTTCACAGTCTACATCATCCCAGCCCTGGCCCACATTTTCACTTACAGATCAGCTGCTGCA
AGAGAGAATGCAGTGGAGAGCCCACCGAGATTCCTAGGAGGATGGATAGGATCATACACAATCAATGTGTTTGTGGTGGT
GTGGGTGTTTGTGGTCGGGTTTGGATTCGGGGGGTGGGCGAGCATTACAAACTTTGTGCACCAGATCGACACATTTGGCC
TCTTCACCAAGTGTTACCAATGCCCTCCGCCGCTGCCGCCCATGGTCTTCAACACAACTTCCGCTCCTCCTCCTCTCCGC
CACACTCTGCCTCGCAATCACTCCCATACCCCT
>Pyrco_BartlettDH_AUX.Chr12
ATGTTGACTCCGAAGCAAGCAGAGGAAGCAATAGTCTCCAATGACCATGAAGGAAAAGAAGATCATCTCCAAGAAAATGA
TGAGGAAAACACCTCCATGTTTAATGTCAAGAATTTCCTCTGGCATGGAGGCTCCGTTTGGGACGCCTGGTTCAGCTGCG
CTTCCAATCAAGTGGCGCAAGTGCTTTTGACACTGCCGTACTCGTTCTCCCAGCTGGGGTTTCTATCCGGCATCTTGCTG
CAGCTATTCTACGGAATCCTCGGAAGCTGGACAGCTTATCTGATCAGTGTGCTGTACATGGAGTACAGAAACCGGAAGGA
GAAAGAGAACGTTAACTTCAAGAACCACGTTATTCAGTGGTTTGAAGTTCTTGATGGGTTGCTTGGCCCCTACTGGAAAG
CCGTGGGGCTTGCTTTCAACTGCACTTTCCTCCTCTTTGGATCTGTCATCCAGCTAATTGCTTGTGCAAGTAACATATAT
TACATAAACGACCATTTGGACAAGAGGACTTGGACCTACATCTTCGGAGCTTGCTGTGCCACCACAGTTTTCATACCTTC
TTTCCATAACTATCGGATTTGGTCTTTTCTCGGACTTGGAATGACCACTTACACGGCCTGGTACTTGACCATTGCAGCTG
CTGTTCATGGCCAGGTTGAAGGTGTGACACACACAGCTCCCACAAAGCTAGTGCTGTATTTCACCGGAGCCACCAACATA
CTATACACGTTCGGTGGCCATGCTGTTACTGTGGAAATTATGCATGCTATGTGGAAGCCACAGAAATTCAAGTCCATTTA
CTTGTATGCCACACTGTACGTTTTCACACTAACACTTCCTTCTGCGACCTCTGTCTACTGGGCTTTTGGTGATGAGCTCC
TGAACCATTCCAACGCCTTCTCTCTCCTCCCCAAAAACGGATGGCGTGACGCCGCCGTTATACTGATGCTCATCCACCAG
TTTATAACATTTGGGTTTGCATGTACACCATTGTACTTTGTGTGGGAGAAGGTGATTGGCATGCATGGCACAAAGAGCAT
TTGCTTGAGGGCACTTGCTAGGCTTCCAGTTGCGATCCCAATTTGGTTCTTGGCGATAATCTTCCCCTTCTTTGGGCCCA
TCAACTCTGCAGTTGGGGCTCTCTTGGTTAGCTTCACCGTCTACATCATCCCATCTTTAGCTCATATGCTCACCTACAGA
AAAGCTTCTGCCAGACAGAATGCTGCAGAGAAGCCACCTTTCTTTTTACGAAGCTGGACTGCCATGTACGTGATCAACTC
CTTCATAGTGGTGTGGGTTCTGGTGATTGGGTTCGGGTTCGGTGGCTGGGCCAGCATGACCAACTTTGTGAAACAAGTCG
ACACGTTTGGGCTGTTTGCCAAGTGCTATCAGTGCCAGCCTCCAAAACCACCACTAGCAGCCGCAGCTCCTCCCCATCAC
>Pyrco_BartlettDH_AUX.Chr4
ATGTTGGCTCAGAAGCAAGCAGAGGAAGCAATAGTCTCCAATGACCATGAAGGAAAAGAAGAACATGTCCAAGAAAACGA
TGAGGAAAATACCTCCATGTTTAATGTTAAGAACTTCCTCTGGCATGGCGGCTCTGTCTGGGACGCCTGGTTCAGCTGCG
CTTCCAATCAAGTGGCACAAGTGCTTTTGACACTGCCCTACTCGTTCTCTCAGCTGGGGTTACTATCCGGAATCTTACTG
CAAATTTTCTACGGAATCGTCGGAAGTTGGACGGCTTATCTGATCAGTGTGCTCTACATGGAGTACAGAAGCCGGAAGGA
GAAAGAGAACGTTAACTTCAAGAACCATGTCATCCAGTGGTTTGAAGTTCTTGATGGGTTACTTGGCCCTTACTGGAAAG
CCTTGGGGCTTGCTTTCAACTGCACTTTCCTCCTTTTTGGATCTGTCATCCAGCTTATTGCTTGTGCCAGTAACATATAT
TACATCAATGACAATTTGGACAAGAGGACCTGGACCTACATCTTCGGAGCTTGCTGTGCCACCACAGTTTTTATACCTTC
TTTCCATAACTATCGGATTTGGTCTTTTCTCGGACTTGGAATGACCACTTACACAGCCTGGTACTTGACCATTGCAGCTG
CTGTTCATGGCCAGGATGAAGGTGTGACACACACAGCTCCAACAAAGCTAGTGCTGTATTTCACCGGAGCCACCAACATA
CTATACACGTTCGGTGGGCATGCTGTTACTGTGGAAATTATGCATGCCATGTGGAAGCCTCAGAAATTCAAGTACATTTA
CTTGTATGCCACACTGTACGTTTTCACACTAACAATTCCTTCTGCTACCTCTGTCTACTGGGCTTTTGGTGATGAGCTCC
TCAACCACTCCAACGCTTTCTCTCTCCTCCCCAAGAACGGCTGGCGTGACGCCGCCGTCATACTCATGCTCATCCACCAG
TTTATAACATTTGGGTTTGCATGTACACCATTGTACTTTGTGTGGGAGAAGGTGATTGGCATGCATGACACAAAGAGCAT
TTGCTTGAGGGCACTTGCTAGGCTTCCAGATGAGATCCCAATTTGGTTCTTGGCTATAATCTTCCCCTTCTTTGGGCCCA
TCAACTCTGCCGTTGGGGCTCTCTTGGTTAGCTTCACTGTCTATATCATACCATCTCTAGCTCATATGCTCACCTACAGA
AAAGCCTCTGCCAGACAGAACGCTGCAGAGAAGCCACCCTTCTTTCTACGAAGCTGGACTGCCATGTACGTAATCAACTC
CTTCATTGTGCTGTGGGTTCTGGTGATTGGGTTCGGGTTCGGTGGCTGGGCCAGCATGACCAACTTTGTGAGACAGGTCA
ACACATTTGGGCTGTTTGCCAAGTGCTATCAGTGCAAGCCTCCAAAACCACCACTAGCAGCCGCAGCTCCTCCCCATCAC
>Pyrco_BartlettDH_new_AUX.Chr1
TCAGCAATGGCAGCACAGAAGCAATCAGAGGAAGCCATAACCTTCAACCAGACTGTTGACAGGGAGGAAGAAGAAGAACA
CGCAGCAGATCCTAACTCTGGTTTTAACCTCAGAAGCTTCCTCTGGCATGGTGGATCAGTCTACGACGCCTGGTTCAGCT
GCGCATCGAACCAGGTTGCTCAGGTTCTGCTGACTCTGCCCTACTCTTTCTCCCAACTGGGAATGCTCTCGGGAATCATA
TTCCAGGTCTTCTATGGAATCATGGGGAGCTGGACCGCTTATCTGATCAGCATTCTCTACGTCGAATATCGAAGCCGAAA
AGAAAAGGAAAATGTCAGCTTCAAGAACCACGTCATCCAGTGGTTCGAAGTGTTGGATGGTTTGCTGGGTCCTTACTGGA
AAGCCGTTGGATTGGCCTTCAACTGCACTTTCCTCCTCTTTGGATCTGTCATCCAGCTTATAGGTTGTGCAAGCAACATA
TACTACATAAATGACCATCTGGACAAGAGGACGTGGACCTACATATTTGGGGCATGTTGTGCCACCACGGTCTTCATCCC
TTCCTTCCACAACTACAGAATATGGTCCTTTTTAGGGCTTGGGATGACCACCTACACTGCCTGGTACATGACCATTGCAG
CCATCGTGCATGGCCAGGTTGAGGGTGTGAAACACTCAGGACCAGATAAACTGGTTTGGTATTTCACCGGCGCCACCAAC
ATTCTCTACACTTTCGGCGGACACGCCGTCACTGTGGAAATCATGCATGCAATGTGGAAGCCTCAGAAGTTTAAGTATGT
CTATCTGTTTGCTACCCTTTATGTGTTCACTCTAACCCTTCCATCTGCAACTGCTGTGTACTGGGCGTTTGGCGACCAGC
TCCTCACACACTCGAATGCCTTGGCACTCCTTCCCCGGACTAAGTGGCGCGATGCGGGTGTCACATTGATGCTTATTCAC
CAGTTCATCACATTCGGCTTTGCTTGTACGCCTTTGTATTTTGTGTGGGAGAAAGTAATTGGAATGCATGACACCAAGAG
CATATGTTTGAGGGCAATTGCCAGGTTGCCTGTGGTGATACCGATTTGGTTCTTGGCCATCATATTTCCTTTCTTCGGTC
CCATTAATTCAGCCGTTGGTGCTCTTTTGGTCACCTTCACCGTCTACATCATACCCGCCTTAGCTCATATGCTCACCTTC
AAATCCGCCTCTGCTCGCCAGAATGCGGCAGAGAAGCTTCCGTTCTTCCTCCCGAGCTGGACAGGCATGTACGTGGTGAA
CGCATTCATCGTGGTGTGGGTGCTCGTAGTCGGGTTCGGGTTCGGAGGGTGGGCTAGCGTGACTAACTTCATCAGGCAAG
TTGACACTTTTGGGTTGTTTGCAAAGTGCTACCAGTGCCCTCCCAAAGTCTCAGCCTCCCTACCACCACATCAC
>Pyrco_BartlettDH_new_AUX.Chr7
ATGTCAGCCCAGAAGCAATCAGAGGAGGCCATAACCTTCAACCAGACCGATGGCAGAGAGGACGAAGAAGAAGAACACGC
AGCAGATCAGAACTCGGGTTTTAACCTCAGAAGCTTCCTCTGGCATGGCGGCTCCGTCTATGACGCCTGGTTCAGCTGCG
CATCGAACCAGGTTGCTCAGGTTCTGCTGACTCTGCCCTACTCCTTCTCCCAACTGGGAATGCTCTCGGGGATCATATTC
CAGGTATTTTACGGGATCATGGGGAGCTGGACTGCTTATCTGATCAGCATTCTCTACGTCGAATATCGAAGCCGAAAAGA
AAAGGAAAATGTCAGCTTCAAGAACCATGTCATCCAGTGGTTTGAAGTGTTGGATGGTTTGCTGGGTCCTTACTGGAAAG
CCATTGGATTGGCCTTCAACTGCACTTTCCTCCTCTTTGGATCTGTCATCCAACTTATAGGCTGTGCAAGCAACATATAC
TATATAAATGACCATCTGGACAAGAGGACATGGACCTACATATTTGGAGCATGCTGTGCCACCACAGTCTTCATCCCCTC
CTTCCACAACTACAGAATTTGGTCCTTTTTAGGGCTTGGAATGACCACCTACACTGCCTGGTACATGACCATTGCATCCA
TTGTTCATGGCCAGGTTGAGGGTGTGAAACACTCGGGACCAGATAAACTGGTTTTGTATTTCACCGGCGCCACCAACATA
CTGTACACTTTCGGCGGCCACGCCGTTACTGTGGAAATCATGCATGCAATGTGGAAGCCTCAGAAGTTTAAGTATGTCTA
TCTCTTTGCTACCCTCTATGTATTCACTCTAACCCTTCCATCTGCAACTGCTGTGTACTGGGCCTTTGGCGACCAACTCC
TCACCCACTCGAACGCCTTCTCGCTCCTTCCCCGCAATAAGTGGCGTGATGCGGGTGTCACATTGATGCTCATTCACCAG
TTCATCACATTCGGGTTTGCTTGTACGCCATTGTATTTCGTTTGGGAGAAAGTAATTGGAATGCATGACACCAAGAGCAT
ATGTTTGAGGGCAATTGCCAGGTTGCCTGTGGTGATACCTATTTGGTTCTTGGCCATCATATTTCCTTTCTTCGGTCCCA
TTAATTCAGCCGTTGGCGCTCTTTTGGTCAGCTTCACCGTCTACGTCATACCCGCCTTAGCTCATATGCTCACCTTCAAA
TCCGCCGCTGCTCGCCAGAATGCGGCAGAGAAGCTTCCGTTCTTCCTCCCGAGCTGGACAGGCATGTACGTGGTGAACGC
ATTCATCGTGGTGTGGGTGCTCGTAGTCGGGTTCGGATTCGGAGGGTGGGCTAGCATGACCAACTTCATCAGGCAAGTTG
ACACTTTTGGGTTGTTTGCAAAGTGCTACCAGTGCCCTCCCAAAGTCTCAGCCTCCCCACCACCACATCAC
>Pyrco_BartlettDH_new_AUX_Chr10
ATGGAGTCATCAGATAAGGTGGTGGAAACAGTGATAGTAGGAAATTATGTAGAAATGGAGGCAGATGGGAAGGCCAAGAG
CTTCAAGAGCAAGCTCTCCAAGTTCTTATGGGATGGTGGGTCTGCTTATGATGCTTGGTTCAGCTGTGCTTCCAATCAGG
TGGCTCAAGTTCTGCTTACTTTGCCGTACTCATTCTCGCAGCTGGGAATGCTCTCTGGGATTCTCTTCCAGCTTTTCTAT
GGCTTGTTGGGCAGTTGGACTGCTTACCTGATTAGCACACTCTATATTGAATACAGAACCAGAAAAGAAAGAGAAAAAAT
TGATTTCAGAAACCATGTCATCCAGTGGTTTGAAGTTCTTGATGGACTGCTTGGGAAACACTGGAGGAACGTGGGGTTGG
CATTTAACTGCACATTTCTTCTATTTGGATCTGTCATTCAACTCATAGCTTGTGCAAGTAATATATATTACATAAATGAT
AATCTGGACAAGAGGACTTGGACTTACATCTTCGGAGCTTGCTGTGCCACCACTGTCTTTATCCCTTCATTTCACAACTA
CAGAGTTTGGTCATTTTTGGGTCTTGTTATGACCACTTACACTGCTTGGTACCTCACCATTGCCTCCTTCCTCCATGGCC
AGGTTGAGGGAGTGAAGCACTCTGGTCCGACTAAGCTGGTGCTATACTTCACCGGGGCCACAAACATTCTATACACCTTC
GGGGGACATGCTGTTACTGTGGAGATCATGCATGCTATGTGGAAACCTCAGAAGTTCAAGGCCATATATTTATTTGCTAC
CCTGTATGTGCTGACACTGACCCTTCCCTCTGCATCAGCAGTGTATTGGGCATTTGGAGACTTGCTTCTTAACCACTCCA
ACGCTTTCTCTCTCCTCCCTAAATCTCCCTTCAGAGACATGGCTTTTATAACATTTGGGTTTGCATGCACACCACTATAC
TTTGTGTGGGAGAAAGCCATTGGCATGCATGAATGCAAGAGCTTGTGCAAGAGAGCAGCAGCAAGACTGCCTGTGGTGAT
CCCCATCTGGTTCTTGGCCATCATCTTCCCATTCTTTGGACCAATCAATTCCACCGTTGGATCACTCCTAGTCAGCTTCA
CAGTCTACATCATCCCAGCCCTGGCCCACATTTTCACTTACAGATCAGCTGCTGCAAGAGAGAATGCAGTGGAGAGCCCA
CCGAGATTCCTAGGAGGATGGATAGGATCATACACAATCAATGTGTTTGTGGTGGTGTGGGTGTTTGTGGTCGGGTTTGG
ATTCGGGGGGTGGGCGAGCATTACAAACTTTGTGCACCAGATCGACACATTTGGCCTCTTCACCAAGTGTTACCAATGCC
CTCCGCCGCTGCCGCCCATGGTCTTCAACACAACTTCCGCTCCTCCTCCTCTCCGCCACCCTCTGCCTCGCAATCACTCC
CATACCCCT
>Pyrco_BartlettDH_new_AUX_Chr15
ATGGCTTCCGAGAAGGTTGAGACTGTTATAGCCGGAAACTACGTCGAAATGGAAAGGGAAGAGAGTGATGCCCAGACAAG
TGCTAAGAGCAAGCTATCAACATTTCTTTGGCATGGTGGCTCAGCATATGATGCATGGTTTAGCTGCGCTTCTAACCAGG
TTGCTCAAGTGCTTCTCACACTGCCATACTCATTTTCCCAACTGGGTTTGTTATCTGGAATACTATTTCAGCTTTTTTAT
GGATTGATGGGAAGCTGGACTGCTTACCTCATCAGTTTACTATATGTCGAGTACAGAACTAGAAAGGAGAGAGAAAAGGT
GGATTTTAGGAACCATGTAATTCAGTGGTTTGAAGTTCTTGATGGGCTCTTGGGAAAACATTGGAGGAATGTAGGCCTCT
TTTTCAACTGCACTTTTCTTCTCTTTGGATCTGTAATTCAGTTAATTGCCTGTGCAAGTAACATCTACTACATAAACGAC
AATCTCGACAAGAGAACTTGGACTTACATCTTTGGAGCTTGCTGTGCTACAACTGTCTTCATCCCCTCATTCCATAATTA
CAGAATTTGGTCATTTTTGGGCCTTATTATGACTACTTACACTGCTTGGTATCTCACCATCGCTTCGCTTATCCATGGGC
AGGTTGAGGGAGTGAAGCACTCTGGTCCAAGCACAATGGTTCTCTACTTCACTGGGGCTACCAACATTCTCTACACATTT
GGTGGACATGCTGTTACAGTGGAAATTATGCATGCAATGTGGAAGCCACAGAAGTTCAAGTTAATATACTTGATGGCAAC
ACTGTATGTGCTGACCTTAACCCTACCATCTGCGTCTGCTGTGTACTGGGCTTTCGGGGACAATCTCTTGACTCATTCCA
ATGCCCTAGCCATGCTTCCAAAGACTAGGTTTAGAGACACTGCAGTAGTCCTAATGCTCATTCATCAGTTTATCACATTT
GGATTTGCTTGCACTCCCTTGTACTTTGTGTGGGAGAAATTCATTCAAATGCATGAGACCAAGAGTATGGTGAAGAGGGC
ACTGGCGAGGCTCCCAGTGGTGATCCCGATATGGTTCCTTGCCATCATATTCCCATTCTTTGGGCCCATCAACTCAACTG
TTGGATCTCTTCTTGTCAGCTTTACTGTCTACATAATTCCTGCTTTAGCTCACATGGTCACCTTTGCTTCTGCATCTGCT
AGAGAGAATGCTGTGGAGAAACCACCATCATTCTTAGGAGGCTGGGCAGGATCATACACCATGAACATCTTTGTGGTGGT
ATGGGTTTTGATAGTGGGATTTGGGTTTGGAGGATGGGCAAGCATGCTCAACTTCATAAACCAAGTTAATACATTTGGTC
TATTCACAAAGTGCTACCAATGCCCCCCTCACAAAGCT
>Pyrco_BartlettDH_new_AUX_Chr5
ATGGAGTCATCAGATAAGGTGGTGGAAACAGTGATAGTAGGAAATTATGTAGAAATGGAGGCAGATGGGAAGGCCAAGAG
CTTCAAGAGCAAGCTCTCCAAGTTCTTCTGGGATGGTGGGTCTGCTTATGATGCTTGGTTCAGCTGTGCTTCTAATCAGG
TGGCTCAAGTTCTGCTTACTTTGCCGTACTCGTTCTCGCAGCTGGGAATGCTCTCTGGGATTCTCTTCCAGCTTTTCTAT
GGCTTGCTGGGCAGCTGGACTGCTTACCTTATTAGCACACTCTATATCGAATACAGAACAAGAAAAGAAAGAGAAAAGGT
TGATTTCAGAAACCATGTCATCCAGTGGTTTGAAGTTCTTGATGGGCTGCTTGGGAAACACTGGAGGAACGTGGGGTTGG
CATTTAACTGCACATTTCTTCTGTTTGGATCTGTCATTCAACTGATAGCTTGTGCAAGTAATATATATTACATAAATGAT
AATCTGGACAAGAGGACTTGGACTTATATCTTCGGAGCTTGCTGTGCCACCACTGTCTTTATCCCTTCATTTCACAACTA
CAGAGTTTGGTCATTTTTGGGCCTTGTTATGACCACTTACACTGCTTGGTACCTTACCATTGCCTCCTTCCTCCATGGCC
AGGTTGAGGGAGTGAAGCACTCTGGTCCGACTAAGGTGGTGCTATACTTCACTGGGGCCACAAACATTCTCTACACTTTT
GGAGGACATGCTGTTACTGTGGAGATCATGCATGCGATGTGGAAACCTCAGAAGTTCAAGGCCATATATTTATTTGCTAC
CCTGTATGTGCTGACATTGACCCTTCCCTCTGCATCAGCAGTGTATTGGGCATTTGGAGACTTGCTTCTTAACCACTCAA
ACGCTTTCGCTCTCCTCCCTAAATCTCCCTTCAGAGACATGGCTGTCATTTTAATGCTCATCCACCAGTTTATAACATTT
GGGTTTGCATGCACACCACTATACTTTGTGTGGGAGAAAGCCATAGGCATGCATGAATGCAAAAGCTTGTGCAAGAGAGC
AGCAGCAAGACTGCCTGTGGTGATCCCAATCTGGTTCTTGGCCATCATCTTCCCATTCTTTGGACCCATCAACTCAACCG
TTGGATCACTCCTAGTCAGCTTCACAGTCTACATTATCCCAGCCCTGGCCCACATTTTCACATACAGATCAGCTGCTGCA
AGAGAGAATGCTGTGGAGAGTCCACCAAGGTTCCTAGGAGGATGGATAGGATCATACACAATCAATGTGTTTGTGGTGGT
GTGGGTGTTTGTAGTTGGATTTGGATTCGGTGGGTGGGCGAGCATTACGAACTTTGTACACCAGATCGACACGTTTGGCC
TCTTCACCAAGTGTTACCAATGCCCTCTGCCGCCGCCGCCCGCGATCTTCAACACAACCTCAGCTCCTCCTCCTCTCCAC
CACCCTCTGCCTAGCAATCACTCCCATACCCCA
>Pyrco_BartlettDH_new_AUX_Chr8
ATGGCTTCCGAGAAGGTTGAGACTGTTATAGCCGGAAACTATGTCGAAATGGAAAGGGAAGAGAGTGATGTGAAGACAAG
TGCTAAGAGCAAGCTATCAACATTTCTTTGGCATGGTGGCTCAGCATATGATGCATGGTTTAGCTCCGCTTCTAACCAGG
TTGCTCAAGTGCTTCTCACACTGCCGTACTCGTTTTCCCAACTGGGTTTGTTATCTGGAATACTATTTCAGCTTTTTTAT
GGATTGATGGGAAGCTGGACTGCTTACCTCATCAGTCTACTATATGTTGAGTACAGAACTCGGAAGGAGAGAGAAAAGGT
GGATTTTAGGAACCATGTAATTCAGTGGTTTGAAGTTCTTGATGGGCTCTTGGGAAAACACTGGAGGAATTTAGGCCTCT
TTTTTAACTGTACTTTTCTACTCTTTGGGTCTGTAATTCAGTTAATTGCCTGTGCAAGTAACATCTACTATATAAACGAC
AATCTCGACAAGAGAACTTGGACTTACATCTTTGGAGCTTGCTGTGCTACAACTGTCTTCATCCCCTCATTCCATAATTA
CAGAATTTGGTCATTTTTGGGCCTTATTATGACTACTTACACTGCTTGGTATCTCACCATTGCTTCCCTTATCCACGGAC
AGGTTGAGGGAGTGAAGCACTCTGGTCCAAGCACAATGGTTCTCTACTTCACTGGGGCTACTAACATTCTCTACACATTT
GGTGGACATGCTGTTACAGTGGAGATTATGCATGCAATGTGGAAGCCACAGAAATTCAAGTTAATATACTTGATGGCAAC
ACTGTATGTGCTGACCTTAACCCTACCATCTGCGTCTGCTGTGTACTGGGCATTCGGGGACAGTCTCTTGACTCATTCCA
ATGCCCTAGCCATGCTTCCAAAGACTAGATTTAGAGACACTGCAGTAGTCCTAATGCTCATTCATCAGTTTATCACGTTT
GGATTTGCTTGCACTCCTTTGTACTTTGTGTGGGAGAAATTCATTCAGATGCATGAGACCAAGAGCATGGTGAAGAGGGC
ACTGGCAAGGCTCCCAGTGGTGATCCCGATATGGTTCCTTGCCATCATATTCCCATTCTTTGGGCCCATCAACTCAACTG
TTGGATCTCTTCTTGTCAGCTTTACTGTCTACATAATTCCTGCTTTAGCTCACATGGTCACCTTTGCTTCTGCATCTGCT
AGAGAGAATGCTGTGGAGAAACCACCATCATTCTTAGGAGGCTGGGCAGGATCATACACCATGAACATCTTTGTGGTGGT
ATGGGTTTTGATAGTGGGATTTGGGTTTGGAGGATGGGCAAGCATGCTTAACTTCATAAACCAAGTTAACACATTTGGTC
TATTCACAAAGTGCTACCAATGCCCCCCTCACAAAGCT
>Pyrco_Bartlett_001009.1
ATGGAGTCATCAGATAAGGTGGTGGAAACAGTGATAGTAGGAAATTATGTAGAAATGGAGGCAGATGGGAAGGCCAAGAG
CTTCAAGAGCAAGCTCTCCAAGTTCTTATGGGATGGTGGGTCTGCTTATGATGCTTGGTTCAGCTGTGCTTCCAATCAGG
TGGCTCAAGTTCTGCTTACTTTGCCGTACTCATTCTCGCAGCTGGGAATGCTCTCTGGGATTCTCTTCCAGCTTTTCTAT
GGCTTGTTGGGCAGTTGGACTGCTTACCTGATTAGCACACTCTATATTGAATACAGAACCAGAAAAGAAAGAGAAAAAAT
TGATTTCAGAAACCATTGGTTTGAAGTTCTTGATGGACTGCTTGGGAAACACTGGAGGAACGTGGGGTTGGCGTTTAACT
GCACATTTCTTCTATTTGGATCTGTCATTCAACTCATAGCTTGTGCAAGTAATATATATTACATAAATGATAATCTGGAC
AAGAGGACTTGGACTTACATCTTCGGAGCTTGCTGTGCCACCACTGTCTTTATCCCTTCATTTCACAACTACAGAGTTTG
GTCATTTTTGGGTCTTGTTATGACCACTTACACTGCTTGGTACCTCACCATTGCCTCCTTCCTCCATGGCCAGGTTGAGG
GAGTGAAGCACTCTGGTCCGACTAAGCTGGTGCTATACTTCACCGGGGCCACAAACATTCTATACACCTTCGGGGGACAT
GCTGTTACTGTGGAGATCATGCATGCTATGTGGAAACCTCAGAAGTTCAAGGCCATATATTTATTTGCTACCCTGTATGT
GCTGACACTGACCCTTCCCTCTGCATCAGCAGTGTATTGGGCATTTGGAGACTTGCTTCTTAACCACTCCAACGCTTTCT
CTCTCCTCCCTAAGTCTCCCTTCAGAGACATGGCTTTTATAACATTTGGGTTTGCATGCACACCACTATACTTTGTGTGG
GAGAAAGCCATTGGCATGCATGAATGCAAGAGCTTGTGCAAGAGAGCAGCAGCAAGACTGCCTGTGGTGATCCCCATCTG
GTTCTTGGCCATCATCTTCCCATTCTTTGGACCAATCAATTCCACCGTTGGATCACTCCTAGTCAGCTTCACAGTCTACA
TCATCCCAGCCCTGGCCCACATTTTCACTTACAGATCAGCTGCTGCAAGAGAGAATGCAGTGGAGAGCCCACCGAGATTC
CTAGGAGGATGGATAGGATCATACACAATCAATGTGTTTGTGGTGGTGTGGGTGTTTGTGGTCGGGTTTGGATTCGGGGG
GTGGGCGAGCATTACAAACTTTGTGCACCAGATCGACACATTTGGCCTCTTCACCAAGTGTTACCAATGCCCTCCGCCGC
TGCCGCCCATGGTCTTCAACACAACTTCCGCTCCTCCTCCTCTCCGCCACCCTCTGCCTCGCAATCACTCCCATACCCCT
>Pyrco_Bartlett_017232.1
ATGTTGGCTCAGAAGCAAGCAGAGGAAGCAATAGTCTCCAATGACCATGAAGCAAAAGAAGAACATGTCCAAGAAAACGA
TGAGGAAAATACCTCCATGTTTAATGTTAAGAACTTCCTCTGGCATGGCGGCTCTGTCTGGGATGCCTGGTTCAGCTGCG
CTTCCAATCAAGTGGCACAAGTGCTTTTGACACTGCCCTACTCGTTCTCTCAGCTGGGGTTACTATCCGGAATCTTACTG
CAAATTTTCTACGGAATCGTCGGAAGTTGGACGGCTTATCTGATCAGTGTGCTCTACATGGAGTACAGAAGCCGGAAGGA
GAAAGAGAACGTTAACTTCAAGAACCATGTCATCCAGTGGTTTGAAGTTCTTGATGGGTTACTTGGCCCTTACTGGAAAG
CCTTGGGGCTTGCTTTCAACTGCACTTTCCTCCTTTTTGGATCTGTCATCCAGCTTATTGCTTGTGCCAGTAACATATAT
TACATCAATGACAATTTGGACAAGAGGACCTGGACCTACATCTTCGGAGCTTGCTGTGCCACCACAGTTTTTATACCTTC
TTTCCATAACTATCGGATTTGGTCTTTTCTCGGACTTGGAATGACCACTTACACAGCCTGGTACTTGACCATTGCAGCTG
TTGTTCATGGCCAGGATGAAGGTGTGACACACACAGCTCCAACAAAGCTAGTGCTGTATTTCACCGGAGCCACCAACATA
CTATACACGTTCGGTGGGCATGCTGTTACTGTGGAAATTATGCATGCCATGTGGAAGCCTCAGAAATTCAAGTACATTTA
CTTGTATGCCACACTGTACGTTTTCACACTAACAATTCCTTCTGCTACCTCTGTCTACTGGGCTTTTGGTGATGAGCTCC
TCAACCACTCCAACGCTTTCTCTCTCCTCCCCAAGAACGGCTGGCGTGACGCCGCCGTCATACTCATGCTCATCCACCAG
TTTATAACATTTGGGTTTGCATGTACACCATTGTACTTTGTGTGGGAGAAGGTGATTGGCATGCATGACACAAAGAGCAT
TTGCTTGAGGGCACTTGCTAGGCTTCCAGTTGTGATCCCAATTTGGTTCTTGGCTATAATCTTCCCCTTCTTTGGGCCCA
TCAACTCTGCCGTTGGGGCTCTCTTGGTTAGCTTCACTGTCTATATCATACCATCTCTAGCTCATATGCTCACCTACAGA
AAAGCCTCTGCCAGACAGAACGCTGCAGAGAAGCCACCCTTCTTTCTACGAAGCTGGACTGCCATGTACGTAATCAACTC
CTTCATAGTGCTGTGGGTTCTGGTGATTGGGTTCGGGTTCGGTGGCTGGGCCAGCATGACCAACTTTGTGAGACAGGTCA
ACACATTTGGGCTGTTTGCCAAGTGCTATCAGTGCAAGCCTCCAAAACCACCACTAGCAGCCGCAGCTCCTCCCCATCAC
>Pyrco_Bartlett_023752.1
ATGGAGTCATCAGATAAGGTGGTGGAAACAGTGATAGTAGGAAATTATGTAGAAATGGAGGCAGATGGGAAGGCCAAGAG
CTTCAAGAGCAAGCTCTCCAAGTTCTTCTGGGATGGTGGGTCTGCTTATGATGCTTGGTTCAGCTGTGCTTCTAATCAGG
TGGCTCAAGTTCTGCTTACTTTGCCGTACTCGTTCTCGCAGCTGGGAATGCTCTCTGGGATTCTCTTCCAGCTTTTATAT
GGCTTGCTGGGCAGCTGGACTGCTTACCTTATTAGCACACTCTATATCGAATACAGAACAAGAAAAGAAAGAGAAAAGGT
TGATTTCAGAAACCATGTCATCCAGTGGTTTGAAGTTCTTGATGGGCTGCTTGGGAAACACTGGAGGAACGTGGGGTTGG
CATTTAACTGCACATTTCTTCTGTTTGGATCTGTCATTCAACTGATAGCTTGTGCAAGTAATATATATTACATAAATGAT
AATCTGGACAAGAGGACTTGGACTTATATCTTCGGAGCTTGCTGTGCCACCACTGTCTTTATCCCTTCATTTCACAACTA
CAGAGTTTGGTCATTTTTGGGCCTTGTTATGACCACTTACACTGCTTGGTACCTTACCATTGCCTCCTTCCTTCATGGCC
AGGTTGAGGGAGTGAAGCACTCTGGTCCGACTAAGGTGGTGCTATACTTCACTGGGGCCACAAACATTCTCTACACTTTT
GGAGGACATGCTGTTACTGTG
>Pyrco_Bartlett_027126.1
ATGTTGGCTCAGAAGCAAGCAGAGGAAGCAATAGTCTCCAATGACCACGAAGGAAAAGAAGATCATCTCCAAGAAAACGA
TGACGAAAACACCTCCATGTTTAATGTCAAGAACTTCCTCTGGCATGGAGGCTCCGTTTGGGACGCCTGGTTCAGCTGCG
CTTCCAATCAAGTGGCGCAAGTGCTTTTGACACTGCCGTACTCGTTCTCCCAGCTGGGGTTTCTATCCGGCATCTTGCTG
CAGCTATTCTACGGAATCCTCGGAAGCTGGACGGCTTATCTGATCAGTGTGCTGTACATGGAGTACAGAAACCGGAAGGA
GAAAGAGAACGTTAACTTCAAGAACCACGTTATTCAGTGGTTTGAAGTTCTTGATGGGTTGCTTGGCCCCTACTGGAAAG
CCGTGGGGCTTGCTTTCAACTGCACTTTCCTCCTCTTTGGATCTGTCATCCAGCTAATTGCTTGTGCAAGTAACATATAT
TACATAAACGACCATTTGGACAAGAGGACTTGGACCTACATCTTCGGAGCTTGCTGTGCCACCACAGTTTTCATACCTTC
TTTCCATAACTATCGGATTTGGTCTTTTCTCGGACTTGGAATGACCACTTACACGGCCTGGTACTTGACCATTGCAGCTG
CTGTTCATGGCCAGGTTGAAGGTGTGATACACACAGCTCCCACAAAGCTAGTGCTGTATTTCACCGGAGCCACCAACATA
CTATACACGTTCGGTGGCCATGCTGTTACTGTG
>Pyrco_Bartlett_035008.1
ATGGCTTCCGAGAAGGTTGAGACTGTTATAGCCGGAAACTACGTCGAAATGGAAAGGGAAGAGAGTGATGCCCAGACAAG
TGCTAAGAGCAAGCTATCAACATTTCTTTGGCATGGTGGCTCAGCATATGATGCATGGTTTAGCTGCGCTTCTAACCAGG
CACGCACAAATCTAATCTTAATTACAAAAATACTTATATATATATATCATTGTATTAATGTTGCTCAAGTGCTTCTCACA
CTGCCATACTCATTTTCCCAACTGGGTTTGTTATCTGGAATACTATTTCAGCTTTTTTATGGATTGATGGGAAGCTGGAC
TGCTTACCTCATCAGTTTACTATATGTCGAGTACAGAACTAGAAAGGAGAGAGAAAAGGTGGATTTTAGGAACCATGTAA
TTCAGTGGTTTGAAGTTCTTGATGGGCTCTTGGGAAAACATTGGAGGAATGTAGGCCTCTTTTTCAACTGCACTTTTCTT
CTCTTTGGATCTGTAATTCAGTTAATTGCCTGTGCAAGTAACATCTACTACATAAACGACAATCTCGACAAGAGAACTTG
GACTTACATCTTTGGAGCTTGCTGTGCTACAACTGTCTTCATCCCCTCATTCCATAATTACAGAATTTGGTCATTTTTGG
GCCTTATTATGACTACTTACACTGCTTGGTATCTCACCATCGCTTCGCTTATCCATGGGCAGGTTGAGGGAGTGAAGCAC
TCTGGTCCAAGCACAATGGTTCTCTACTTCACTGGGGCTACCAACATTCTCTACACATTTGGTGGACATGCTGTTACAGT
GGAAATTATGCATGCAATGTGGAAGCCACAGAAGTTCAAGTTAATATACTTGATGGCAACACTGTATGTGCTGACCTTAA
CCCTACCATCTGCGTCTGCTGTGTACTGGGCTTTCGGGGACAATCTCTTGACTCATTCCAATGCCCTAGCCATGCTTCCA
AAGACTAGGTTTAGAGACACTGCAGTAGTCCTAATGCTCATTCATCAGTTTATCACTTTTGGATTTGCTTGCACTCCCTT
GTACTTTGTGTGGGAGAAATTCATTCAAATGCATGAGACCAAGAGTATGGTGAAGAGGGCACTGGCGAGGCTCCCAGTGG
TGATCCCGATATGGTTCCTTGCCATCATATTCCCATTCTTTGGGCCCATCAACTCAACTGTTGGATCTCTTCTTGTCAGC
TTTACTGTCTACATAATTCCTGCTTTAGCTCACATGGTCACCTTTGCTTCTGCATCTGCTAGAGAGAATGCTGTGGAGAA
ACCACCATCATTCTTAGGAGGCTGGGCAGGATCATACACCATGAACATCTTTGTGGTGGTATGGGTTTTGATAGTGGGAT
TTGGGTTTGGAGGATGGGCAAGCATGCTCAACTTCATAAACCAAGTTAATACATTTGGTCTATTCACAAAGTGCTACCAA
TGCCCCCCTCACAAAGCT
>Pyrco_Bartlett_035949.1
ATGGCTTCCGAGAAGGTTGAGACTGTTATAGCCGGAAACTATGTCGAAATGGAAAGGGAAGAGAGTGATGTGAAGACAAG
TGCTAAGAGCAAGCTATCAACATTTCTTTGGCATGGTTGCTCAAGTGCTTCTCACACTGCCGTACTCGTTTTCCCAACTG
GAACTCGGAAGGAGAGAGAAAAGGTGGATTTTAGGAACCATGTAATTCAGTGGTTTGAAGTTCTTGATGGGCTCTTGGGA
AAACATTGGAGGAATGTAGGCCTCTTTTTCAACTGCACTTTTCTACTCTTTGGGTCTGTAATTCAATTAATTGCCTGTGC
AAGTAACATCTACTATATAAACGACAATCTCGACAAGAGAACTTGGACTTACATCTTTGGAGCTTGCTGTGCTACAACTG
TCTTCATCCCCTCATTCCATAATTACAGAATTTGGTCATTTTTGGGCCTTATTATGACTACTTACACTGCTTGGTATCTC
ACCATTGCTTCCCTTATCCATGGACAGGTTGAGGGAGTGAAGCACTCTGGTCCAAGCACAATGGTTCTCTACTTCACTGG
GGCTACTAACATTCTCTACACATTTGGTGGACATGCTGTTACAGTGGAGATTATGCATGCAATGTGGAAGCCACAGAAAT
TCAAGTTAATATACTTGATGGCAACACTGTATGTGCTGACCTTAACCCTACCATCTGCGTCTGCTGTGTACTGGGCATTC
GGGGACAGTCTCTTGACTCATTCCAATGCCCTAGCTATGCTTCCAAAGACTAGATTTAGAGACACTGCAGTAGTCCTAAT
GCTCATTCATCAGTTTATCACGTTTGGATTTGCTTGCACTCCTTTGTACTTTGTGTGGGAGAAATTCATTCAGATGCATG
AGACCAAGAGCATGGTGAAGAGGGCACTGGCAAGGCTCCCAGTGGTGATCCCGATATGGTTCCTTGCCATCATATTCCCA
TTCTTTGGGCCCATCAACTCAACAGTTGGATCTCTTCTTGTCAGCTTTACTGTCTACATAATTCCTGCTTTAGCTCACAT
GGTCACCTTTGCTTCTGCATCTGCTAGAGAGAATGCTGTGGAGAAACCACCATCATTCTTAGGAGGCTGGGCAGGATCAT
ACACCATGAACATCTTTGTGGTGGTATGGGTTTTGATAGTGGGATTTGGGTTTGGAGGATGGGCAAGCATGCTTAACTTC
ATAAACCAAGTTAACACATTTGGTCTATTCACAAAGTGCTACCAATGCCCCCCTCACAAAGCT
>Pyrco_DAnjou_AUX.Chr1
ATGGCAGCACAGAAGCAATCAGAGGAAGCCATAACCTTCAACCAGACTGTTGACAGGGAGGAAGAAGAAGAACACGCAGC
AGATCCTAACTCTGGTTTTAACCTCAGAAGCTTCCTCTGGCATGGTGGATCAGTCTACGACGCCTGGTTCAGCTGCGCAT
CTAACCAGGTTGCTCAGGTTCTGCTGACTCTGCCCTACTCTTTCTCCCAACTGGGAATGCTCTCGGGAATCATATTCCAG
GTCTTTTACGGAATCATGGGGAGCTGGACCGCTTATCTGATCAGCATTCTCTACGTCGAATATCGAAGCCGAAAAGAAAA
GGAAAATGTCAGCTTCAAGAACCACGTCATCCAGTGGTTCGAAGTGTTGGATGGTTTGCTGGGTCCTTACTGGAAAGCCG
TTGGATTGGCCTTCAACTGCACTTTCCTCCTCTTTGGATCTGTCATCCAGCTTATAGGTTGTGCAAGCAACATATACTAC
ATAAATGACCATCTGGACAAGAGGACGTGGACCTACATATTTGGGGCATGTTGTGCCACCACAGTCTTCATCCCTTCCTT
CCACAACTACAGAATATGGTCCTTTTTAGGGCTTGGGATGACCACCTACACTGCCTGGTACATGACCATTGCAGCCATCG
TGCATGGCCAGGTTGTGGGTGTGAAACACTCAGCACCAGATAAACTGGTTTGGTATTTCACCGGCGCCACCAACATTCTC
TACACTTTCGGCGGACACGCCGTCACTGTGGAAATCATGCATGCAATGTGGAAGCCTCAGAAGTTTAAGTATGTCTATCT
GTTTGCTACCCTTTATGTGTTCACTCTAACCCTTCCATCTGCAACTGCTGTGTACTGGGCGTTTGGCGACCAGCTCCTCA
CACACTCGAATGCCTTCTCACTCCTTCCCCGGACTAAGTGGCGCGATGCGGGTGTCACATTGATGCTTATTCACCAGTTC
ATCACATTCGGGTTTGCTTGTACGCCGTTGTATTTTGTGTGGGAGAAAGTAATTGGAATGCATGACACCAAGAGCATATG
TTTGAGGGCAATTGCCAGGTTGCCTGTGGTGATACCGATTTGGTTCTTGGCCATCATATTTCCTTTCTTCGGTCCCATTA
ATTCAGCCGTTGGTGCTCTTTTGGTTACCTTCACCGTCTACATCATACCCGCCTTAGCTCATATGCTCACCTTCAAATCC
GCCTCTGCTCGCCAGAATGCGGCAGAGAAGCTTCCGTTCTTCCTCCCGAGCTGGACAGGCATGTACGTGGTGAACGCATT
CATCGTGGTGTGGGTGCTCGTAGTCGGGTTCGGGTTCGGAGGGTGGGCTAGCGTGACTAACTTCATCAGGCAAGTTGACA
CTTTTGGGTTGTTTGCAAAGTGCTACCAGTGCCCTCCCAAAGTCTCAGCCTCCCTACCACCACATCAC
>Pyrco_DAnjou_AUX.Chr10
ATGGAGTCATCAGATAAGGCGGTGGAAACAGTGATAGTAGGAAATTATGTAGAAATGGAGGCAGATGGGAAGGCCAAGAG
CTTCAAGAGCAAGCTCTCCAAGTTCTTATGGGATGGTGGGTCTGCTTATGATGCTTGGTTCAGCTGTGCTTCCAATCAGG
TGGCTCAAGTTCTGCTTACTTTGCCGTACTCATTCTCGCAGCTGGGAATGCTCTCTGGGATTCTCTTCCAGCTTTTCTAT
GGCTTGTTGGGCAGTTGGACTGCTTACCTGATTAGCACACTCTATATTGAATACAGAACCAGAAAAGAAAGAGAAAAAAT
TGATTTCAGAAACCATGTCATCCAGTGGTTTGAAGTTCTTGATGGATTGCTTGGGAAACACTGGAGGAACGTGGGTTTGG
CATTTAACTGCACATTTCTTCTATTTGGATCTGTCATTCAACTCATAGCTTGTGCAAGTAATATATATTACATAAATGAT
AATCTGGACAAGAGGACTTGGACTTACATCTTCGGAGCTTGCTGTGCCACCACTGTCTTTATCCCTTCATTTCACAACTA
CAGAGTTTGGTCATTTTTGGGTCTTGTTATGACCACTTACACTGCTTGGTACCTCACCATTGCCTCCTTCCTCCATGGCC
AGGTTGAGGGAGTGAAGCACTCTGGTCCGACTAAGCTGGTGCTATACTTCACCGGGGCCACAAACATTCTATACACCTTC
GGGGGACATGCTGTTACTGTGGAGATCATGCATGCTATGTGGAAACCTCAGAAGTTCAAGGCCATATATTTATTTGCTAC
CCTGTATGTGCTGACACTGACCCTTCCCTCTGCATCAGCAGTGTATTGGGCATTTGGAGACTTGCTTCTTAACCACTCCA
ACGCTTTCTCTCTCCTCCCTAAATCTCCCTTCAGAGACATGGCTTTTATAACATTTGGGTTTGCATGCACACCACTATAC
TTTGTGTGGGAGAAAGCCATTGGCATGCATGAATGCAAGAGCTTGTGCAAGAGAGCAGCAGCAAGACTGCCTGTGGTGAT
CCCCATCTGGTTCTTGGCCATCATCTTCCCATTCTTTGGACCAATCAATTCCACCGTTGGATCACTCCTAGTCAGCTTCA
CAGTCTACATCATCCCAGCCCTGGCCCACATTTTCACTTACAGATCAGCTGCTGCAAGAGAGAATGCAGTGGAGAGCCCA
CCGAGATTCCTAGGAGGATGGATAGGATCATACACAATCAATGTGTTTGTGGTGGTGTGGGTGTTTGTGGTCGGGTTTGG
ATTCGGGGGGTGGGCGAGCATTACAAACTTTGTGCACCAGATCGACACATTTGGCCTCTTCACCAAGTGTTACCAATGCC
CTCCGCCGCTGCCGCCCATGGTCTTCAACACAACTTCCGCTCCTCCTCCTCTCCGCCACCCTCTGCCTCGCAATCACTCC
CATACCCCT
>Pyrco_DAnjou_AUX.Chr12
ATGTTGGCTCAGAAGCAAGCAGAGGAAGCAATAGTCTCCAATGACCACGAAGGAAAAGAAGATCATCTCCAAGAAAACGA
TGACGAAAACACCTCCATGTTTAATGTCAAGAACTTCCTTTGGCATGGAGGCTCCGTTTGGGACGCCTGGTTCAGCTGCG
CTTCCAATCAAGTGGCGCAAGTGCTTTTGACACTGCCGTACTCGTTCTCCCAGCTGGGGTTTCTATCCGGCATCTTGCTG
CAGCTGTTCTACGGAATCCTCGGAAGCTGGACGGCTTATCTGATCAGTGTGCTGTACATGGAGTACAGAAACCGGAAGGA
GAAAGAGAACGTTAACTTCAAGAACCACGTTATTCAGTGGTTTGAAGTTCTTGATGGGTTGCTTGGCCCCTACTGGAAAG
CCGTGGGGCTTGCTTTCAACTGCACTTTCCTCCTCTTTGGATCTGTCATCCAGCTAATTGCTTGTGCAAGTAACATATAT
TACATAAACGACCATTTGGACAAGAGGACTTGGACCTACATCTTCGGAGCTTGCTGTGCCACCACAGTTTTCGTACCTTC
TTTCCATAACTATCGGATTTGGTCTTTTCTCGGACTTGGAATGACCACTTACACGGCCTGGTACTTGACCATTGCAGCTG
TTGTTCATGGCCAGAATAAGCATATCACACATTGTAGTGCGTGTTCAGTTAGAGCTTTGAGAGATACCATCGGCTCG
>Pyrco_DAnjou_AUX.Chr15
ATGGCTTCCGAGAAGGTTGCTCAAGTGCTTCTCACACTGCCATACTCATTTTCCCAACTGGGTTTGTTATCTGGAATACT
ATTTCAGCTTTTTTATGGATTGATGGGAAGCTGGACTGCTTACCTCATCAGTTTACTATATGTCGAGTACAGAACTAGAA
AGGAGAGAGAAAAGGTGGATTTTAGGAACCATGTAATTCAGTTAATTGCCTGTGCAAGTAACATCTACTACATAAACGAC
AATCTCGACAAGAGAACTTGGACTTACATCTTTGGAGCTTGCTGTGCTACAACTGTCTTCATCCCCTCATTCCATAATTA
CAGAATTTGGTCATTTTTGGGCCTTATTATGACTACTTACACTGCTTGGTATCTCACCATCGCTTCGCTTATCCATGGGC
AG
>Pyrco_DAnjou_AUX.Chr4
ATGTTGGCTCAGAAGCAAGCAGAGGAAGCAATAGTCTCCAATGACCATGAAGGAAAAGAAGAACATGTCCAAGAAAACGA
TGAGGAAAATACCTCCATGTTTAATGTTAAGAACTTCCTCTGGCATGGCGGCTCTGTCTGGGACGCCTGGTTCAGCTGCG
CTTCCAATCAAGTGGCACAAGTGCTTTTGACACTGCCCTACTCGTTCTCTCAGCTGGGGTTACTATCCGGAATCTTACTG
CAAATTTTCTACGGAATCGTCGGAAGTTGGACGGCTTATCTGATCAGTGTGCTCTACATGGAGTACAGAAGCCGGAAGGA
GAAAGAGAACGTTAACTTCAAGAACCATGTCATCCAGTGGTTTGAAGTTCTTGATGGGTTACTTGGCCCTTACTGGAAAG
CCTTGGGGCTTGCTTTCAACTGCACTTTCCTCCTTTTTGGATCTGTCATCCAGCTTATTGCTTGTGCCAGTAACATATAT
TACATCAATGACAATTTGGACAAGAGGACCTGGACCTACATCTTCGGAGCTTGCTGTGCCACCACAGTTTTTATACCTTC
TTTCCATAACTATCGGATTTGGTCTTTTCTCGGACTTGGAATGACCACTTACACAGCCTGGTACTTGACCATTGCAGCTG
CTGTTCATGGCCAGGATGAAGGTGTGACACACACAGCTCCAACAAAGCTAGTGCTGTATTTCACCGGAGCCACCAACATA
CTATACACGTTCGGTGGGCATGCTGTTACTGTGGAAATTATGCATGCCATGTGGAAGCCTCAGAAATTCAAGTACATTTA
CTTGTATGCCACACTGTACGTTTTCACACTAACAATTCCTTCTGCTACCTCTGTCTACTGGGCTTTTGGTGATGAGCTCC
TCAACCACTCCAACGCTTTCTCTCTCCTCCCCAAGAACGGCTGGCGTGACGCCGCCGTCATACTCATGCTCATCCACCAG
GTGATTGGCATGCATGACACAAAGAGCATTTGCTTGAGGGCACTTGCTAGGCTTCCAGTTGTGATCCCAATTTGGTTCTT
GGCTATAATCTTCCCCTTCTTTGGGCCCATCAACTCTGCCGTTGGGGCTCTCTTGGTTAGCTTCACTGTCTATATCATAC
CATCTCTAGCTCATATGCTCACCTACAGAAAAGCCTCTGCCAGACAGAACGCTGCAGAGAAGCCACCCTTCTTTCTACGA
AGCTGGACTGCCATGTACGTAATCAACTCCTTCATTGTGCTGTGGGTTCTGGTGATTGGGTTCGGGTTCGGTGGCTGGGC
CAGCATGACCAACTTTGTGAGACAGGTCAACACATTTGGGCTGTTTGCCAAGTGCTATCAGTGCAAGCCTCCAAAACCAC
CACTAGCAGCCGCAGCTCCTCCCCATCAC
>Pyrco_DAnjou_AUX.Chr5
ATGGAGTCATCAGATAAGGTGGTGGAAACAGTGATAGTAGGAAATTATGTAGAAATGGAGGCAGATGGGAAGGCCAAGAG
CTTCAAGAGCAAGCTCTCCAAGTTCTTCTGGGATGGTGGGTCTGCTTATGATGCTTGGTTCAGCTGTGCTTCTAATCAGG
TGGCTCAAGTTCTGCTTACTTTGCCGTACTCGTTCTCGCAGCTGGGAATGCTCTCTGGGATTCTCTTCCAGCTTTTCTAT
GGCTTGCTGGGCAGCTGGACTGCTTACCTTATTAGCACACTCTATATCGAATACAGAACAAGAAAAGAAAGAGAAAAGGT
TGATTTCAGAAACCATGTCATCCAGTGGTTTGAAGTTCTTGATGGGCTGCTTGGGAAACACTGGAGGAACGTGGGGTTGG
CATTTAACTGCACATTTCTTCTGTTTGGATCTGTCATTCAACTGATAGCTTGTGCAAGTAATATATATTACATAAATGAT
AATCTGGACAAGAGGACTTGGACTTATATCTTCGGAGCTTGCTGTGCCACCACTGTCTTTATCCCTTCATTTCACAACTA
CAGAGTTTGGTCATTTTTGGGCCTTGTTATGACCACTTACACTGCTTGGTACCTTACCATTGCCTCCTTCCTCCACGGCC
AGGTTGAGGGAGTGAAGCACTCTGGTCCGACTAAGGTGGTGCTATACTTCACTGGGGCCACAAACATTCTCTACACTTTT
GGAGGACATGCTGTTACTGTGGAGATCATGCATGCGATGTGGAAACCTCAGAAGTTCAAGGCCATATATTTATTTGCTAC
CCTGTATGTGCTGACATTGACCCTTCCCTCTGCATCAGCAGTGTATTGGGCATTTGGAGACTTGCTTCTTAACCACTCCA
ACGCTTTCGCTCTCCTCCCTAAATCTCCCTTCAGAGACATGGCTTTTATAACATTTGGGTTTGCATGCACACCACTATAC
TTTGTGTGGGAGAAAGCCATAGGCATGCATGAATGCAAAAGCTTGTGCAAGAGAGCAGCAGCAAGACTGCCTGTGGTGAT
CCCAATCTGGTTCTTGGCCATCATCTTCCCATTCTTTGGACCCATCAACTCGACCGTTGGATCACTCCTAGTCAGCTTCA
CAGTCTACATTATCCCAGCCCTGGCCCACATTTTCACATACAGATCAGCTGCTGCAAGAGAGAATGCTGTGGAGAGTCCA
CCAAGGTTCCTAGGAGGATGGATAGGATCATACACAATCAATGTGTTTGTGGTGGTGTGGGTGTTTGTAGTTGGATTTGG
ATTCGGTGGGTGGGCGAGCATTACGAACTTTGTACACCAGATCGACACGTTTGGCCTCTTCACCAAGTGTTACCAATGCC
CTCTGCCGCCGCCGCCCGCGATCTTCAACACAACCTCAGCTCCTCCTCCTCTCCACCACCCTCTGCCTAGCAATCACTCC
CATACCCCA
>Pyrco_DAnjou_AUX.Chr7
ATGTCAGCCCAGAAGCAATCAGAGGAGGCCATAACCTTCAACCAGACCGACGGCAGAGAGGAAGAAGAAGAAGAACACGC
AGCAGATCAGAACTCGGGTTTTAACCTCAGAAGCTTCCTCTGGCATGGCGGCTCCGTCTACGACGCCTGGTTCAGCTGCG
CATCGAACCAGGTTGCTCAGGTTCTGCTGACTCTGCCCTACTCCTTCTCCCAACTGGGAATGCTCTCGGGGATCATATTC
CAGGTATTTTACGGGATCATGGGGAGCTGGACTGCTTATCTGATCAGCATTCTCTACGTCGAATATCGAAGCCGAAAAGA
AAAGGAAAATGTCAGCTTCAAGAACCATGTCATCCAGTGGTTTGAAGTGTTGGATGGTTTGCTGGGTCCTTACTGGAAAG
CCATTGGATTGGCCTTCAACTGCACTTTCCTCCTCTTTGGATCTGTCATCCAACTTATAGGCTGTGCAAGCAACATATAC
TATATAAATGACCATCTGGACAAGAGGACATGGACCTACATATTTGGAGCATGCTGTGCCACCACAGTCTTCATCCCCTC
CTTCCACAACTACAGAATTTGGTCCTTTTTAGGGCTTGGAATGACCACCTACACTGCCTGGTACATGACCATTGCATCCA
TTGTTCATGGCCAGGTTGAGGGTGTGAAACACTCGGGACCAGATAAACTGGTTTTGTATTTCACCGGCGCCACCAACATA
CTGTACACTTTCGGCGGCCACGCCGTTACTGTGGAAATCATGCATGCAATGTGGAAGCCTCAGAAGTTTAAGTATGTCTA
TCTCTTTGCTACCCTCTATGTATTCACTCTAACCCTTCCATCTGCAACTGCTGTGTACTGGGCCTTTGGCGACCAACTCC
TCACCCACTCGAACGCCTTCTCGCTCCTTCCCCGCAATAAGTGGCGTGATGCGGGTGTCACATTGATGCTCATTCACCAG
TTCATCACATTCGGGTTTGCTTGTACGCCATTGTATTTCGTTTGGGAGAAAGTAATTGGAATGCATGACACCAAGAGCAT
ATGTTTGAGGGCAATTGCCAGGTTGCCTGTGGTGATACCTATTTGGTTCTTGGCCATCATATTTCCTTTCTTCGGTCCCA
TTAATTCAGCCGTTGGCGCTCTTTTGGTCAGCTTCACCGTCTACGTCATACCCGCCTTAGCTCATATGCTCACCTTCAAA
TCCGCCGCTGCTCGCCAGAATGCGGCAGAGAAGCTTCCGTTCTTCCTCCCGAGCTGGACAGGCATGTACGTGGTGAACGC
ATTCATCGTGGTGTGGGTGCTCGTAGTCGGGTTCGGATTCGGAGGGTGGGCTAGCATGACCAACTTCATCAGGCAAGTTG
ACACTTTTGGGTTGTTTGCAAAGTGCTACCAGTGCCCTCCCAAAGTCTCAGCCTCCCCACCACCACATCAC
>Pyrco_Danjou_new_AUX.Chr8
ATGGCTTCCGAGAAGGTTGAGACTGTTATAGCCGGAAACTATGTCGAAATGGAAAGGGAAGAGAGTGATGTGAAGACAAG
TGCTAAGAGCAAGCTATCAACATTTCTTTGGCATGGTGGCTCAGCATATGATGCATGGTTTAGCTCCGCTTCTAACCAGG
TTGCTCAAGTGCTTCTCACACTGCCGTACTCGTTTTCCCAACTGGGTTTGTTATCTGGAATACTATTTCAGCTTTTTTAT
GGATTGATGGGAAGCTGGACTGCTTACCTCATCAGTCTACTATATGTTGAGTACAGAACTCGGAAGGAGAGAGAAAAGGT
GGATTTTAGGAACCATGTAATTCAGTGGTTTGAAGTTCTTGATGGGCTCTTGGGAAAACACTGGAGGAATTTAGGCCTCT
TTTTTAACTGTACTTTTCTACTCTTTGGGTCTGTAATTCAGTTAATTGCCTGTGCAAGTAACATCTACTATATAAACGAC
AATCTCGACAAGAGAACTTGGACTTACATCTTTGGAGCTTGCTGTGCTACAACTGTCTTCATCCCCTCATTCCATAATTA
CAGAATTTGGTCATTTTTGGGCCTTATTATGACTACTTACACTGCTTGGTATCTCACCATTGCTTCCCTTATCCACGGAC
AGGTTGAGGGAGTGAAGCACTCTGGTCCAAGCACAATGGTTCTCTACTTCACTGGGGCTACTAACATTCTCTACACATTT
GGTGGACATGCTGTTACAGTGGAGATTATGCATGCAATGTGGAAGCCACAGAAATTCAAGTTAATATACTTGATGGCAAC
ACTGTATGTGCTGACCTTAACCCTACCATCTGCGTCTGCTGTGTACTGGGCATTCGGGGACAGTCTCTTGACTCATTCCA
ATGCCCTAGCCATGCTTCCAAAGACTAGATTTAGAGACACTGCAGTAGTCCTAATGCTCATTCATCAGTTTATCACGTTT
GGATTTGCTTGCACTCCTTTGTACTTTGTGTGGGAGAAATTCATTCAGATGCATGAGACCAAGAGCATGGTGAAGAGGGC
ACTGGCAAGGCTCCCAGTGGTGATCCCGATATGGTTCCTTGCCATCATATTCCCATTCTTTGGGCCCATCAACTCAACTG
TTGGATCTCTTCTTGTCAGCTTTACTGTCTACATAATTCCTGCTTTAGCTCACATGGTCACCTTTGCTTCTGCATCTGCT
AGAGAGAATGCTGTGGAGAAACCACCATCATTCTTAGGAGGCTGGGCAGGATCATACACCATGAACATCTTTGTGGTGGT
ATGGGTTTTGATAGTGGGATTTGGGTTTGGAGGATGGGCAAGCATGCTTAACTTCATAAACCAAGTTAACACATTTGGTC
TATTCACAAAGTGCTACCAATGCCCCCCTCACAAAGCT
>Pyrusco0g019900.1
ATGGAGTCATCAGATAAGGTGGTGGAAACAGTGATAGTAGGAAATTATGTAGAAATGGAGGCAGATGGGAAGGCCAAGAG
CTTCAAGAGCAAGCTCTCCAAGTTCTTATGGGATGGTGGGTCTGCTTATGATGCTTGGTTCAGCTGTGCTTCCAATCAGG
TGGCTCAAGTTCTGCTTACTTTGCCGTACTCATTCTCGCAGCTGGGAATGCTCTCTGGGATTCTCTTCCAGCTTTTCTAT
GGCTTGTTGGGCAGTTGGACTGCTTACCTGATTAGCACACTCTATATTGAATACAGAACCAGAAAAGAAAGAGAAAAAAT
TGATTTCAGAAACCATGTCATCCAGTGGTTTGAAGTTCTTGATGGACTGCTTGGGAAACACTGGAGGAACGTGGGGTTGG
CATTTAACTGCACATTTCTTCTATTTGGATCTGTCATTCAACTCATAGCTTGTGCAAGTAATATATATTACATAAATGAT
AATCTGGACAAGAGGACTTGGACTTACATCTTCGGAGCTTGCTGTGCCACCACTGTCTTTATCCCTTCATTTCACAACTA
CAGAGTTTGGTCATTTTTGGGTCTTGTTATGACCACTTACACTGCTTGGTACCTCACCATTGCCTCCTTCCTCCATGGCC
AGGTTGAGGGAGTGAAGCACTCTGGTCCGACTAAGCTGGTGCTATACTTCACCGGGGCCACAAACATTCTATACACCTTC
GGGGGACATGCTGTTACTGTGGAGATCATGCATGCTATGTGGAAACCTCAGAAGTTCAAGGCCATATATTTATTTGCTAC
CCTGTATGTGCTGACACTGACCCTTCCCTCTGCATCAGCAGTGTATTGGGCATTTGGAGACTTGCTTCTTAACCACTCCA
ACGCTTTCTCTCTCCTCCCTAAATCTCCCTTCAGAGACATGGCTGTCATTTTAATGCTCATCCACCAGTTTATAACATTT
GGGTTTGCATGCACACCACTATACTTTGTGTGGGAGAAAGCCATTGGCATGCATGAATGCAAGAGCTTGTGCAAGAGAGC
AGCAGCAAGACTGCCTGTGGTGATCCCCATCTGGTTCTTGGCCATCATCTTCCCATTCTTTGGACCAATCAATTCCACCG
TTGGATCACTCCTAGTCAGCTTCACAGTCTACATCATCCCAGCCCTGGCCCACATTTTCACTTACAGATCAGCTGCTGCA
AGAGAGAATGCAGTGGAGAGCCCACCGAGATTCCTAGGAGGATGGATAGGATCATACACAATCAATGTGTTTGTGGTGGT
GTGGGTGTTTGTGGTCGGGTTTGGATTCGGGGGGTGGGCGAGCATTACAAACTTTGTGCACCAGATCGACACATTTGGCC
TCTTCACCAAGTGTTACCAATGCCCTCCGCCGCTGCCGCCCATGGTCTTCAACACAACTTCCGCTCCTCCTCCTCTCCGC
CACCCTCTGCCTCGCAATCACTCCCATACCCCT
>Pyrusco10g015790.1
ATGGAGTCATCAGATAAGGTGGTGGAAACAGTGATAGTAGGAAATTATGTAGAAATGGAGGCAGATGGGAAGGCCAAGAG
CTTCAAGAGCAAGCTCTCCAAGTTCTTATGGGATGGTGGGTCTGCTTATGATGCTTGGTTCAGCTGTGCTTCCAATCAGG
TGGCTCAAGTTCTGCTTACTTTGCCGTACTCATTCTCGCAGCTGGGAATGCTCTCTGGGATTCTCTTCCAGCTTTTCTAT
GGCTTGTTGGGCAGTTGGACTGCTTACCTGATTAGCACACTCTATATTGAATACAGAACCAGAAAAGAAAGAGAAAAAAT
TGATTTCAGAAACCATGTCATCCAGTGGTTTGAAGTTCTTGATGGACTGCTTGGGAAACACTGGAGGAACGTGGGGTTGG
CATTTAACTGCACATTTCTTCTATTTGGATCTGTCATTCAACTCATAGCTTGTGCAAGTAATATATATTACATAAATGAT
AATCTGGACAAGAGGACTTGGACTTACATCTTCGGAGCTTGCTGTGCCACCACTGTCTTTATCCCTTCATTTCACAACTA
CAGAGTTTGGTCATTTTTGGGCCTTGTTATGACCACTTACACTGCTTGGTACCTCACCATTGCCTCCTTCCTCCACGGCC
AGGTTGAGGGAGTGAAGCACTCTGGTCCGACTAAGCTGGTGCTATACTTCACCGGGGCCACAAACATTCTATACACCTTC
GGGGGACATGCTGTTACTGTGGAGATCATGCATGCAATGTGGACACCTCAGAAGTTCAAGGCCATATATTTATTTGCTAC
CCTGTATGTGCTGACACTGACCCTTCCCTCTGCATCAGCAGTGTATTGGGCATTTGGAGACTTGCTTCTTAACCACTCCA
ACGCTTTCTCTCTCCTCCCTAAATCTCCCTTCAGAGACATGGCTGTTATTTTAATGCTCATCCACCAGTTTATAACATTT
GGGTTTGCATGCACACCACTATACTTTGTGTGGGAGAAAGCCATTGGCATGCATGAATGCAAGAGCTTGTGCAAGAGAGC
AGCAGCAAGACTGCCTGTGGTGATCCCCATCTGGTTCTTGGCCATCATCTTCCCGTTCTTTGGACCAATCAATTCCACCG
TTGGATCACTCCTAGTTAGCTTCACAGTCTACATCATCCCAGCCCTGGCCCACATTTTCACTTACAGATCAGCTGCTGCA
AGAGAGAATGCAGTGGAGAGCCCACCGAGATTCCTAGGAGGATGGATAGGATCATACACAATCAATGTGTTTGTGGTGGT
GTGGGTGTTTGTGGTCGGGTTTGGATTCGGGGGGTGGGCGAGCATTACAAACTTTGTGCACCAGATCGACACATTTGGCC
TCTTCACCAAGTGTTACCAATGCCCTCCGCCGCTGCCGCCCATGGTCTTCAACACAACTTCCGCTCCTCCTCCTCTCCGC
CACACTCTGCCTCGCAATCACTCCCATACCCCT
>Pyrusco12g007890.1
ATGTTGGCTCAGAAGCAAGCAGAGGAAGCAATAGTCTCCAATGACAATGAAGGAAAAGAAGATCATCTCCAAGAAAACGA
TGAGGAAAACACCTCCATGTTTAATGTCAAGAACTTCCTCTGGCATGGAGGCTCCGTTTGGGACGCCTGGTTCAGCTGCG
CTTCCAATCAAGTGGCGCAAGTGCTTTTGACACTGCCGTACTCGTTCTCCCAGCTGGGGTTTCTATCCGGCATCTTGCTG
CAGCTATTCTACGGAATCCTCGGAAGCTGGACGGCTTATCTGATCAGTGTGCTGTACATGGAGTACAGAAACCGGAAGGA
GAAAGAGAACGTTAACTTCAAGAACCACGTTATTCAGTGGTTTGAAGTTCTTGATGGGTTGCTTGGCCCCTACTGGAAAG
CCGTGGGGCTTGCTTTCAACTGCACTTTCCTCCTCTTTGGATCTGTCATCCAGCTAATTGCTTGTGCAAGTAACATATAT
TACATAAACGACCATTTGGACAAGAGGACTTGGACCTACATCTTCGGAGCTTGCTGTGCCACCACAGTTTTCATACCTTC
TTTCCATAACTATCGGATTTGGTCTTTTCTCGGACTTGGAATGACCACTTACACGGCCTGGTACTTGACCATTGCAGCTG
TTGTTCATGGCCAGGTTGAAGGTGTGACACACACAGCTCCCACAAAGCTAGTGCTGTATTTCACCGGAGCCACCAACATA
CTATACACGTTCGGTGGCCATGCTGTTACCGTGGAAATTATGCATGCCATGTGGAAGCCACAGAAATTCAAGTCCATTTA
CTTGTATGCCACACTGTACGTTTTCACACTAACACTTCCTTCTGCGACCTCTGTCTACTGGGCTTTTGGTGATGAGCTCC
TGAACCATTCCAACGCCTTTTCTCTCCTCCCCAAAAACGGCTGGCGTGACGCCGCCGTTATACTGATGCTCATCCACCAG
TTTATAACATTTGGGTTTGCATGTACACCATTGTACTTTGTGTGGGAGAAGGTGATTGGCATGCATGGCACAAAGAGCAT
TTGCTTGAGGGCACTTGCTAGGCTTCCAGTTGTGATCCCAATTTGGTTCTTGGCTATAATCTTCCCCTTCTTTGGGCCCA
TCAACTCTGCAGTTGGGGCTCTCTTGGTTAGCTTCACCGTCTACATCATCCCATCTTTAGCTCATATGCTCACCTACAGA
AAAGCTTCTGCCAGACAGAATGCTGCAGAGAAGCCGCCTTTCTTTTTACGAAGCTGGACTGCCATGTATGTGATCAACTC
CTTCATAGTGGTGTGGGTTCTGGTGATTGGGTTCGGGTTCGGTGGCTGGGCCAGCATGACCAACTTTGTGAGACAAGTCG
ACACATTTGGGCTGTTTGCCAAGTGCTATCAGTGCCAGCCTCCAAAACCACCACTAGCAGCCGCAGCTCCTCCCCATCAC
>Pyrusco15g003270.1
ATGGCTTCCGAGAAGGTTGAGACTGTTATAGCCGGAAACTACGTCGAAATGGAAAGGGAAGAGAGTGATGCCCAGACAAG
TGCTAAGAGCAAGCTATCAACATTTCTTTGGCATGGTGGCTCAGCATATGATGCATGGTTTAGCTGCGCTTCTAACCAGG
TTGCTCAAGTGCTTCTCACACTGCCATACTCATTTTCCCAACTGGGTTTGTTATCTGGAATACTATTTCAGCTTTTTTAT
GGATTGATGGGAAGCTGGACTGCTTACCTCATCAGTTTACTATATGTCGAGTACAGAACTAGAAAGGAGAGAGAAAAGGT
GGATTTTAGGAACCATGTAATTCAGTGGTTTGAAGTTCTTGATGGGCTCTTGGGAAAACATTGGAGGAATGTAGGCCTCT
TTTTCAACTGCACTTTTCTTCTCTTTGGATCTGTAATTCAGTTAATTGCCTGTGCAAGTAACATCTACTACATAAACGAC
AATCTCGACAAGAGAACTTGGACTTACATCTTTGGAGCTTGCTGTGCTACAACTGTCTTCATCCCCTCATTCCATAATTA
CAGAATTTGGTCATTTTTGGGCCTTATTATGACTACTTACACTGCTTGGTATCTCACCATCGCTTCGCTTATCCATGGGC
AGGTTGAGGGAGTGAAGCACTCTGGTCCAAGCACAATGGTTCTCTACTTCACTGGGGCTACCAACATTCTCTACACATTT
GGTGGACATGCTGTTACAGTGGAAATTATGCATGCAATGTGGAAGCCACAGAAGTTCAAGTTAATATACTTGATGGCAAC
ACTGTATGTGCTGACCTTAACCCTACCATCTGCGTCTGCTGTGTACTGGGCTTTCGGGGACAATCTCTTGACTCATTCCA
ATGCCCTAGCCATGCTTCCAAAGACTAGGTTTAGAGACACTGCAGTAGTCCTAATGCTCATTCATCAGTTTATCACTTTT
GGATTTGCTTGCACTCCCTTGTACTTTGTGTGGGAGAAATTCATTCAAATGCATGAGACCAAGAGTATGGTGAAGAGGGC
ACTGGCGAGGCTCCCAGTGGTGATCCCGATATGGTTCCTTGCCATCATATTCCCATTCTTTGGGCCCATCAACTCAACTG
TTGGATCTCTTCTTGTCAGCTTTACTGTCTACATAATTCCTGCTTTAGCTCACATGGTCACCTTTGCTTCTGCATCTGCT
AGAGAGAATGCTGTGGAGAAACCACCATCATTCTTAGGAGGCTGGGCAGGATCATACACCATGAACATCTTTGTGGTGGT
ATGGGTTTTGATAGTGGGATTTGGGTTTGGGGGATGGGCAAGCATGCTCAACTTCATAAACCAAGTTAATACATTTGGTC
TATTCACAAAGTGCTACCAATGCCCCCCTCACAAAGCT
>Pyrusco15g004150.1
ATGGCTTCCGAGAAGGTTGAGACTGTTATAGCCGGAAACTACGTCGAAATGGAAAGGGAAGAGAGTGATGCCCAGACAAG
TGCTAAGAGCAAGCTATCAACATTTCTTTGGCATGGTGGCTCAGCATATGATGCATGGTTTAGCTGCGCTTCTAACCAGG
TTGCTCAAGTGCTTCTCACACTGCCATACTCATTTTCCCAACTGGGTTTGTTATCTGGAATACTATTTCAGCTTTTTTAT
GGATTGATGGGAAGCTGGACTGCTTACCTCATCAGTTTACTATATGTCGAGTACAGAACTAGAAAGGAGAGAGAAAAGGT
GGATTTTAGGAACCATGTAATTCAGTGGTTTGAAGTTCTTGATGGGCTCTTGGGAAAACACTGGAGGAATGTAGGCCTCT
TTTTCAACTGCACTTTTCTTCTCTTTGGATCTGTAATTCAGTTAATTGCCTGTGCAAGTAACATCTACTACATAAACGAC
AATCTCGACAAGAGAACTTGGACTTACATCTTTGGAGCTTGCTGTGCTACAACTGTCTTCATCCCCTCATTCCATAATTA
CAGAATTTGGTCATTTTTGGGCCTTATTATGACTACTTACACTGCTTGGTATCTCACCATCGCTTCGCTTATCCATGGGC
AGGTTGAGGGAGTGAAGCACTCTGGTCCAAGCACAATGGTTCTCTACTTCACTGGGGCTACCAACATTCTCTACACATTT
GGTGGACATGCGGTTACAGTGGAAATTATGCATGCAATGTGGAAGCCACAGAAGTTCAAGTTAATATACTTGATGGCAAC
ACTGTATGTGCTGACCTTAACCCTACCATCTGCGTCTGCTGTATACTGGGCTTTCGGGGACAATCTCTTGACTCATTCCA
ATGCCCTAGCCATGCTTCCAAAGACTAGGTTTAGAGACACTGCAGTAGTCCTAATGCTCATTCATCAGTTTATCACATTT
GGATTTGCTTGCACTCCCTTGTACTTTGTGTGGGAGAAATTCATTCAAATGCATGAGACCAAGAGCATGGTGAAGAGGGC
ACTGGCGAGGCTCCCAGTGGTGATCCCGATATGGTTCCTTGCCATCATATTCCCATTCTTTGGGCCCATCAACTCAACTG
TTGGATCTCTTCTTGTCAGCTTTACTGTCTACATAATTCCTGCTTTAGCTCACATGGTCACCTTTGCTTCTGCATCTGCT
AGAGAGAATGCTGTGGAGAAACCACCATCATTCCTAGGAGGCTGGGCAGGATCATACACCATGAACATCTTTGTGGTCGT
ATGGGTTTTGATAGTGGGATTTGGGTTTGGAGGATGGGCAAGCATGCTCAACTTCATAAACCAAGTTAATACATTTGGTC
TATTCACAAAGTGCTACCAATGCCCCCCTCACAAAGCT
>Pyrusco4g007240.1
ATGTTGGCTCAGAAGCAAGCAGAGGAAGCAATAGTCTCCAATGACCATGAAGCAAAAGAAGAACATGTCCAAGAAAACGA
TGAGGAAAATACCTCCATGTTTAATGTTAAGAACTTCCTCTGGCATGGCGGCTCTGTCTGGGATGCCTGGTTCAGCTGCG
CTTCCAATCAAGTGGCACAAGTGCTTTTGACACTGCCCTACTCGTTCTCTCAGCTGGGGTTACTATCCGGAATCTTACTG
CAAATTTTCTACGGAATCGTCGGAAGTTGGACGGCTTATCTGATCAGTGTGCTCTACATGGAGTACAGAAGCCGGAAGGA
GAAAGAGAACGTTAACTTCAAGAACCATGTCATCCAGTGGTTTGAAGTTCTTGATGGGTTACTTGGCCCTTACTGGAAAG
CCTTGGGGCTTGCTTTCAACTGCACTTTCCTCCTTTTTGGATCTGTCATCCAGCTTATTGCTTGTGCCAGTAACATATAT
TACATCAATGACAATTTGGACAAGAGGACCTGGACCTACATATTCGGAGCTTGCTGTGCCACCACAGTTTTTATACCTTC
TTTCCATAACTATCGGATTTGGTCTTTTCTCGGACTTGGAATGACCACTTACACAGCCTGGTACTTGACCATTGCAGCTG
TTGTTCATGGCCAGGATGAAGGTGTGACACACACAGCTCCAACAAAGCTAGTGCTGTATTTCACCGGAGCCACCAACATA
CTATACACGTTCGGTGGGCATGCTGTTACTGTGGAAATTATGCATGCCATGTGGAAGCCACAGAAATTCAAGTACATTTA
CTTGTATGCCACACTGTACGTTTTCACACTAACAATTCCTTCTGCTACCTCTGTCTACTGGGCTTTTGGTGATGAGCTCC
TCAACCACTCCAACGCTTTCTCTCTCCTCCCCAAGAACGGCTGGCGTGACGCCGCCGTCATACTCATGCTCATCCACCAG
TTTATAACATTTGGGTTTGCATGTACACCATTGTACTTTGTGTGGGAGAAGGTGATTGGCATGCATGACACAAAGAGCAT
TTGCTTGAGGGCACTTGCTAGGCTTCCAGTTGTGATCCCAATTTGGTTCTTGGCTATAATCTTCCCCTTCTTTGGGCCCA
TCAACTCTGCCGTTGGGGCTCTCTTGGTTAGCTTCACTGTCTATATCATCCCATCTCTAGCTCATATGCTCACCTACAGA
AAAGCCTCTGCCAGACAGAATGCTGCAGAGAAGCCACCCTTCTTTCTACGAAGCTGGACTGCCATGTACGTAATCAACTC
CTTCATAGTGCTGTGGGTTCTGGTGATTGGGTTCGGGTTCGGTGGCTGGGCCAGCATGACCAACTTTGTGAGACAGGTCG
ACACATTTGGGCTGTTTGCCAAGTGCTATCAGTGCAAGCCTCCAAAACCACCACTAGCAGCCGCAGCTCCTCCCCATCAC
>Pyrusco5g012080.1
ATGGAGTCATCAGATAAGGTGGTGGAAACAGTGATAGTAGGAAATTATGTAGAAATGGAGGCAGATGGGAAGGCCAAGAG
CTTCAAGAGCAAGCTCTCCAAGTTCTTCTGGGATGGTGGGTCTGCTTATGATGCTTGGTTCAGCTGTGCTTCTAATCAGG
TGGCTCAAGTTCTGCTTACTTTGCCGTACTCGTTCTCGCAGCTGGGAATGCTCTCTGGGATTCTCTTCCAGCTTTTATAT
GGCTTGCTGGGCAGCTGGACTGCTTACCTTATTAGCACACTCTATATCGAATACAGAACAAGAAAAGAAAGAGAAAAGGT
TGATTTCAGAAACCATGTCATCCAGTGGTTTGAAGTTCTTGATGGGCTGCTTGGGAAACACTGGAGGAACGTGGGGTTGG
CATTTAACTGCACATTTCTTCTGTTTGGATCTGTCATTCAACTGATAGCTTGTGCAAGTAATATATATTACATAAATGAT
AATCTGGACAAGAGGACTTGGACTTATATCTTCGGAGCTTGCTGTGCCACCACTGTCTTTATCCCTTCATTTCACAACTA
CAGAGTTTGGTCATTTTTGGGCCTTGTTATGACCACTTACACTGCTTGGTACCTTACCATTGCCTCCTTCCTTCATGGCC
AGGTTGAGGGAGTGAAGCACTCTGGTCCGACTAAGGTGGTGCTATACTTCACTGGGGCCACAAACATTCTCTACACTTTT
GGAGGACATGCTGTTACTGTGGAGATCATGCATGCGATGTGGAAACCTCAGAAGTTCAAGGCCATATATTTATTTGCTAC
CCTGTATGTGCTGACATTGACCCTTCCCTCTGCATCAGCAGTGTATTGGGCATTTGGAGACTTGCTTCTTAACCACTCAA
ACGCTTTCGCTCTCCTCCCTAAATCTCCCTTCAGAGACATGGCTGTCATTTTAATGCTCATCCACCAGTTTATAACATTT
GGGTTTGCATGCACACCACTATACTTTGTGTGGGAGAAAGCCATAGGCATGCATGAATGCAAAAGCTTGTGCAAGAGAGC
AGCAGCAAGACTGCCTGTTGTGATCCCAATCTGGTTCTTGGCCATCATCTTCCCATTCTTTGGACCCATCAACTCGACCG
TTGGATCACTCCTAGTCAGCTTCACAGTCTACATTATCCCAGCCCTGGCCCACATTTTCACATACAGATCAGCTGCTGCA
AGAGAGAATGCTGTGGAGAGTCCACCAAGGTTCCTAGGAGGATGGATAGGATCATACACAATCAATGTGTTTGTGGTGGT
GTGGGTGTTTGTAGTTGGATTTGGATTCGGTGGGTGGGCGAGCATTACGAACTTTGTACACCAGATCGACACGTTTGGCC
TCTTCACCAAGTGTTACCAATGCCCTCTGCCGCCGCCGCCCGCGATCTTCAACACAACCTCAGCTCCTCCTCCTCTCCAC
CACCCTCTGCCTAGCAATCACTCCCATACCCCA
>Pyrusco7g016180.1
ATGTCAGCCCAGAGGCAATCAGAGGAGGCCATAACCTTCAACCAGACCGACGGCAGAGAGGAAGAAGAAGAAGAACACGC
GGCAGATCAGAACTCGGGTTTTAACCTCAGAAGCTTCCTCTGGCATGGCGGCTCCGTCTACGACGCCTGGTTCAGCTGCG
CATCGAACCAGGTTGCTCAGGTTCTGCTGACTCTGCCCTACTCCTTCTCCCAACTGGGAATGCTCTCGGGGATCATATTC
CAGGTATTTTACGGGATCATGGGAAGCTGGACTGCTTATCTGATCAGCATTCTCTACGTCGAATATCGAAGCCGAAAAGA
AAAGGAAAATGTCAGCTTCAAGAACCATGTCATCCAGTGGTTTGAAGTGTTGGATGGTTTGCTGGGTCCTTACTGGAAAG
CCATTGGATTGGCCTTCAACTGCACTTTCCTCCTCTTTGGATCTGTCATCCAACTTATAGGCTGTGCAAGCAACATATAC
TATATAAATGACCATCTGGACAAGAGGACATGGACCTACATATTTGGAGCATGCTGTGCCACCACAGTCTTCATCCCCTC
CTTCCACAACTACAGAATTTGGTCCTTTTTAGGGCTTGGAATGACCACCTACACTGCCTGGTACATGACCATTGCATCCA
TTGTTCATGGCCAGGTTGAGGGTGTGAAACACTCGGGACCAGATAAACTGGTTTTGTATTTCACCGGCGCCACCAACATT
CTGTACACTTTCGGCGGCCACGCCGTTACTGTGGAAATCATGCATGCAATGTGGAAGCCTCAGAAGTTTAAGTATGTCTA
TCTCTTTGCTACGCTCTATGTATTCACTCTAACCCTTCCATCTGCAACTGCTGTGTACTGGGCCTTTGGCGACCAACTCC
TCACCCACTCGAACGCCTTCTCGCTCCTTCCCCGCAATAAGTGGCGCGATGCGGGTGTCACATTGATGCTCATTCACCAG
TTCATCACATTCGGGTTTGCTTGTACGCCATTGTATTTCGTCTGGGAGAAAGTAATTGGAATGCATGACACCAAGAGCAT
ATGTTTGAGGGCAATTGCCAGGTTGCCTGTGGTGATACCTATTTGGTTCTTGGCCATCATATTTCCTTTCTTCGGTCCCA
TTAATTCAGCCGTTGGCGCTCTTTTGGTCAGCTTCACCGTCTACATCATACCCGCCTTAGCTCATATGCTCACCTTCAAA
TCCGCCGCTGCTCGCCAGAATGCGGCAGAGAAGCTTCCGTTCTTCCTCCCGAGCTGGACAGGCATGTACGTGGTGAACGC
ATTCATCGTGGTGTGGGTGCTCGTAGTCGGGTTCGGATTTGGAGGGTGGGCTAGCATGACCAACTTCATCAGGCAAGTTG
ACACTTTTGGGTTGTTCGCAAAGTGCTACCAGTGCCCTCCCAAAGTCTCAGCCTCCCCACCACCACATCAC
>Pyrusco7g016520.1
ATGTCAGCCCAGAAGCAATCAGAGGAGGCCATAACCTTCAACCAGACCGACGGCAGAGAGGAAGAAGAAGAAGAACACGC
AGCAGATCAGAACTCGGGTTTTAACCTCAGAAGCTTCCTCTGGCATGGCGGCTCCGTCTACGACGCCTGGTTCAGCTGCG
CATCGAACCAGGTTGCTCAGGTTCTGCTGACTCTGCCCTACTCCTTCTCCCAACTGGGAATGCTCTCGGGGATCATATTC
CAGGTATTTTACGGGATCATGGGGAGCTGGACTGCTTATCTGATCAGCATTCTCTACGTCGAATATCGAAGCCGAAAAGA
AAAGGAAAATGTCAGCTTCAAGAACCATGTCATCCAGTGGTTTGAAGTGTTGGATGGTTTGCTGGGTCCTTACTGGAAAG
CCATTGGATTGGCCTTCAACTGCACTTTCCTCCTCTTTGGATCTGTCATCCAACTTATAGGCTGTGCAAGCAACATATAC
TATATAAATGACCATCTGGACAAGAGGACATGGACCTACATATTTGGAGCATGCTGTGCCACCACAGTCTTCATCCCCTC
CTTCCACAACTACAGAATTTGGTCCTTTTTAGGGCTTGGAATGACCACCTACACTGCCTGGTACATGACCATTGCATCCA
TTGTTCATGGCCAGGTTGAGGGTGTGAAACACTCGGGACCAGATAAACTGGTTTTGTATTTCACCGGCGCCACCAACATA
CTGTACACTTTCGGCGGCCACGCCGTTACTGTGGAAATCATGCATGCAATGTGGAAGCCTCAGAAGTTTAAGTATGTCTA
TCTCTTTGCTACCCTCTATGTATTCACTCTAACCCTTCCATCTGCAACTGCTGTGTACTGGGCCTTTGGCGACCAACTCC
TCACCCACTCGAACGCCTTCTCGCTCCTTCCCCGCAATAAGTGGCGTGATGCGGGTGTCACATTGATGCTCATTCACCAG
TTCATCACATTCGGGTTTGCTTGTACGCCATTGTATTTCGTTTGGGAGAAAGTAATTGGAATGCATGACACCAAGAGCAT
ATGTTTGAGGGCAATTGCCAGGTTGCCTGTGGTGATACCTATTTGGTTCTTGGCCATCATATTTCCTTTCTTCGGTCCCA
TTAATTCAGCCGTTGGCGCTCTTTTGGTCAGCTTCACCGTCTACGTCATACCCGCCTTAGCTCATATGCTCACCTTCAAA
TCCGCCGCTGCTCGCCAGAATGCGGCAGAGAAGCTTCCGTTCTTCCTCCCGAGCTGGACAGGCATGTACGTGGTGAACGC
ATTCATCGTGGTGTGGGTGCTCGTAGTCGGGTTCGGATTCGGAGGGTGGGCTAGCATGACCAACTTCATCAGGCAAGTTG
ACACTTTTGGGTTGTTTGCAAAGTGCTACCAGTGCCCTCCCAAAGTCTCAGCCTCCCCACCACCACATCAC
>Pyrusco8g014310.1
ATGGCTTCCGAGAAGGTTGAGACTGTTATAGCCGGAAACTATGTCGAAATGGAAAGGGAGAGTGATGTGAAGACAAGTGC
TAAGAGCAAGCTATCAACATTTCTTTGGCATGGTGGCTCAGCATATGATGCATGGTTTAGCTCCGCTTCTAACCAGGTTG
CTCAAGTGCTTCTCACACTGCCGTACTCGTTTTCCCAACTGGGTTTGTTATCTGGAATACTATTTCAGCTTTTTTATGGA
TTGATGGGAAGCTGGACTGCTTACCTCATCAGTCTACTATATGTTGAGTACAGAACTCGGAAGGAGAGAGAAAAGGTGGA
TTTTAGGAACCATGTAATTCAGTGGTTTGAAGTTCTTGATGGGCTCTTGGGAAAACATTGGAGGAATGTAGGCCTCTTTT
TCAACTGCACTTTTCTACTCTTTGGGTCTGTAATTCAGTTAATTGCCTGTGCAAGTAACATCTACTACATAAACGACAAT
CTCGACAAGAGAACTTGGACTTACATCTTTGGAGCTTGCTGTGCTACAACTGTCTTCATCCCCTCATTCCATAATTACAG
AATTTGGTCATTTTTGGGCCTTATTATGACTACTTACACTGCTTGGTATCTCACCATTGCTTCCCTTATCCATGGACAGG
TTGAGGGAGTGAAGCACTCTGGTCCAAGCACAATGGTTCTCTACTTCACTGGGGCTACTAACATTCTCTACACATTTGGT
GGACATGCCGTTACAGTGGAGATTATGCATGCAATGTGGAAGCCACAGAAATTCAAGTTAATATACTTGATGGCAACACT
GTATGTGCTGACCTTAACCCTACCATCTGCGTCTGCTGTGTACTGGGCATTCGGGGACAATCTCTTGACTCATTCCAATG
CCCTAGCCATGCTTCCAAAGACTAGATTTAGAGACACTGCAGTAGTCCTAATGCTCATTCATCAGTTTATCACGTTTGGA
TTTGCTTGCACTCCTTTGTACTTTGTGTGGGAGAAATTCATTCAGATGCATGAGACCAAGAGCATGGTGAAGAGGGCACT
GGCAAGGCTCCCAGTGGTGATCCCGATATGGTTCCTTGCCATCATATTCCCATTCTTTGGGCCCATCAACTCAACTGTTG
GATCTCTTCTTGTCAGCTTTACTGTCTACATAATTCCTGCTTTAGCTCACATGGTCACCTTTGCTTCTGCATCTGCTAGA
GAGAATGCTGTGGAGAAACCACCATCATTCTTAGGAGGCTGGGCAGGATCATACACCATGAACATCTTTGTGGTGGTATG
GGTTTTGATAGTGGGATTTGGGTTTGGAGGATGGGCAAGCATGCTTAACTTCATAAACCAAGTTAACACATTTGGTCTAT
TCACAAAGTGCTACCAATGCCCCCCTCACAAAGCT
>Rosch_v2.0_Chr1g0369771
ATGTTACCTCAGAAGCAAGCAGAGGAGGCCATAGTGAGCCAGAGCATTGATCATGAAGACAGAGACGAAGAAATCCCAGA
TCACCATCAAACTGGTTTCAGCCTCAGCAACTTTCTCTGGCATGGTGGCTCTGTTTATGATGCCTGGTTCAGCTGTGCAT
CAAATCAAGTTGCTCAAGTTCTGCTGACACTGCCATACTCCTTCTCTCAACTTGGTATGCTTTCAGGCATCATATTTCAA
GTGTTTTATGGCATTTTGGGGAGCTGGACTGCTTATCTCATTAGTATTCTGTATGTTGAGTACCGAAGCCGAAAGGAGAA
GGAAAATGTTAACTTCAAGAATCATGTCATCCAGTGGTTTGAAGTGCTAGATGGTTTGTTGGGTCCATACTGGAAAGCAA
TTGGTTTAGCCTTCAACTGTACTTTCCTCCTCTGTGGATCTGTCATTCAGCTCATAGGTTGTGCAAGTAATATCTACTAT
ATAAATGACCATCTGGACAAGAGGACATGGACATACATATTTGGAGCTTGTTGTGCCACCACTGTGTTCATACCCTCATT
CCACAACTACAGAATTTGGTCTTTCCTTGGTCTTGGAATGACCACCTACACTGCTTGGTATATGACCATTGCGGCCCTCA
TTCATGGCCAGGTTGAGGGTGTAACACACTCAGGACCAGATAAGTTGGTTTTGTACTTCACTGGCGCCACCAATATACTA
TACACTTTCGGCGGGCACGCCGTCACTGTGGAGATCATGCATGCAATGTGGAAGCCTCAGAAGTTCAAGTACGTTTATCT
GTTTGCAACCCTCTATGTATTCACCCTAACCCTTCCATCTGCTACTGCTGTCTACTGGGCCTTTGGTGACCAACTCCTCG
ATCACTCAAACGCCTTCTCGCTCCTTCCCCGGACTAGGTGGCGTGACGCAGGGGTTTCGCTGATGCTCATTCACCAGTTC
ATCACTTTTGGGTTTGCTTGTACGCCATTGTATTTCGTGTGGGAGAAAGTAATAGGAATGCATGACACGAAGAGCATTTG
TCTAAGAGCACTTGCTAGGTTGCCGGTGGTGATTCCCATATGGTTCTTGGCCATCATATTTCCTTTCTTCGGTCCCATTA
ACTCCGCTGTTGGAGCTCTTTTGGTCAGCTTCACTGTTTACATTATACCCTCTTTAGCTCATATGCTCACTTACCGATCT
GCCTCTGCTCGAAAGAATGCGGCAGAGAAGCTTCCCTTCTTCCTTCCTAGCTGGACTGGAATGTACGTGGTGAATGCATT
TATAGTGGTGTGGGTGTTGATAGTCGGGTTTGGATTCGGAGGATGGGCTAGCATGACCAACTTCATCAAGCAAGTCGACA
CTTTTGGGCTGTTTGCCAAGTGTTACCAGTGTCCACCGCGAGTCTCAGCTGCTACACCACCACATCCATTGCATCAC
>Rosch_v2.0_Chr3g0463551
ATGTTGCCTCAGAAGCAAGCAGAGGAGGCAATAGTCTCCAACTTTAGCGAGGGAGCAGATCATGAAGGAAAGGAATTGGG
AGCAGAAGAGAATAAAGATGGAGAAAACGCCTCATTGTTTAGTGTCAAGAACTTTCTCTGGCATGGTGGCTCTGCTTGGG
ACGCCTGGTTCAGCTGTGCTTCCAATCAAGTGGCGCAAGTACTATTGACACTTCCATACTCATTCTCTCAGCTCGGACTT
TTATCCGGTATCTTGCTTCAGCTGTTCTACGGGATCGTCGGAAGCTGGACGGCTTATCTAATCAGTGTGCTCTATATTGA
GTACCGGAGCAGGAAGGAGAAGGAGAATGTTAATTTCAAGAACCATGTTATCCAGTGGTTTGAAGTGCTTGATGGGTTAC
TTGGTCCTTACTGGAAAGCAGTGGGGCTTGCCTTCAACTGTACTTTCCTCCTATTTGGATCTGTCATTCAGCTCATTGCT
TGTGCAAGCAACATATATTACATCAATGACAATTTGGACAAGAGGACTTGGACATATATCTTTGGAGCTTGCTGTGCCAC
TACAGTGTTCATACCTTCTTTCCATAACTATCGGATTTGGTCTTTCCTTGGACTTGGAATGACCACTTACACAGCCTGGT
ACATGACCATAGCAGCTGCTGTTCATGGACAGGTTGAAGGTGTTACACACTCGGCTCCCCACAAGATGGTACTGTATTTC
ACCGGCGCCACCAACATACTATACACCTTTGGTGGCCATGCTGTTACAGTGGAAATCATGCATGCCATGTGGAAGCCACA
AAAATTCAAGTACATTTACTTGTTTGCCACACTCTATGTTTTCACATTGACAATTCCTTCGGCTTCGGTCGTTTACTGGG
CCTTCGGCGATGAGCTTCTCAACCATTCCAACGCCTTCTCTCTCCTCCCCAAGAATGCGTGGCGTGACGCTGCTGTTATC
CTCATGCTCATTCACCAGTTTATTACTTTTGGGTTTGCTTGCACACCATTGTACTTTGTGTGGGAGAAGGTGATCGGTAT
GCATGACACAAGAAGCATTTGCTTGAGGGCACTGGCTAGGCTTCCAGTTGTGATTCCAATTTGGTTCTTGGCTATTATCT
TTCCGTTTTTCGGACCGATTAACTCTGCGGTTGGGGCTCTCTTGGTTAGTTTCACAGTCTACATCATCCCATCTTTGGCT
CATATGCTCACATACAGAAAAGCATCTGCCAGACAGAATGCTGCGGAGAAGCCACCATTCTTTTTACCAAGTTGGACAGC
CATGTTTGTGATCAACTCCTTCATAGTTGTGTGGGTTCTGGTAATCGGGTTCGGGTTCGGTGGATGGGCTAGCATGACCA
ACTTTGTGAGGCAAGTGGACACATTTGGGCTGTTTGCAAAGTGCTATCAATGCAAGCCTCCAAAGCCAGTAGTAGCACCA
GCCCCACATAAC
>Rosch_v2.0_Chr6g0244221
ATGGAATCTTCGGACAAGGTGGTGGAGACTGTGATAGTAGGAAACTATGTAGAAATGGAGGCTGATGGGAAAGGCAAGGA
CTTCAAGTCCAAGCTTTCCAAGTTCTTCTGGGATGGTGGCTCCACTTATGATGCTTGGTTCAGCTGTGCTTCAAATCAGG
TGGCTCAAGTCCTGCTGACTCTGCCATACTCATTTTCACAGCTGGGAATGCTTTCAGGAATACTCTTCCAGCTCTTCTAT
GGCTTATTGGGTAGCTGGACTGCTTATCTCATTAGTGTACTCTATGTTGAATACAGAACCAGAAAAGAAAGAGAAAAAGT
TGATTTCAGAAACCATGTCATTCAGTGGTTTGAAGTTCTTGATGGGCTGCTTGGGAAGCACTGGAGGAACGTGGGGTTAG
CATTTAACTGCACATTTCTTCTGTTTGGATCTGTGATTCAGCTCATAGCTTGTGCAAGCAACATATATTACATAAATGAC
AATCTGGACAAGAGGACCTGGACTTACATCTTCGGAGCTTGTTGTGCCACCACAGTGTTTATTCCTTCCTTTCACAATTA
CAGAATCTGGTCCTTTTTGGGCCTAGTAATGACTACTTACACTGCTTGGTACCTCACCATTGCTTCAATCCTCCATGGTC
AGGTTGAGGGAGTGAAGCACTCTGGTCCAACTAAGCTGGTGCTATACTTCACAGGGGCTACAAACATTCTCTACACTTTT
GGGGGACATGCTGTTACTGTGGAGATTATGCACGCAATGTGGAAGCCTCAGAAGTTCAAGGCCATATATTTACTGGCTAC
CATCTATGTGCTGACACTGACCCTTCCTTCTGCATCGGCTGTATACTGGGCATTTGGAGACTTGCTTCTTGATCACTCCA
ATGCCTTTTCTCTCCTCCCAAAATCGCACTTCAGAGATATGGCAGTCATTTTAATGCTCATCCACCAGTTCATAACATTT
GGGTTTGCATGCACACCGCTATACTTTGTTTGGGAAAAAGCTATTGGTATGCATGACTGCAAGAGCTTGTGCAAGAGAGC
AGCAGCAAGATTGCCGGTGGTCATCCCCATTTGGTTCTTGGCCATCATCTTCCCATTTTTTGGACCCATAAACTCCACAG
TTGGATCACTTCTAGTTAGCTTCACAGTCTACATTATCCCATCTCTGGCCCACATCTTCACCTACAGATCAGCTGCTGCT
AGAGAGAATGCAGTGGAGCGGCCACCAAGATTTCTCGGAGGGTGGATCGGGTCGTACACCATCAATGTGTTTGTGGTGGT
GTGGGTGTTCGTGGTTGGGTTTGGTTTCGGAGGGTGGGCGAGCATTACAAACTTTGTGCGCCAGATTGACACATTTGGGC
TCTTCACAAAGTGTTACCAGTGTCCTCCACAAGCAGCACCAACGCTCTTCAACGCTACTACTCATTCAGCTCCTCCTCCT
CTCCACCACCCTCTCCTCAACCACACTCACCGCCCT
>Rosch_v2.0_Chr6g0295041
ATGGCTTCCGAGAAGGTCGAGACCATTATCGCCGGAAGCTACTTAGAGATGGAAAGGGAAGATGGTAGTGATTCCAAGGC
TTCTGCTAAGAGCAAGCTATCGACGTTTTTCTGGCACGGCGGCTCCGCCTATGATGCATGGTTTAGCTGTGCTTCTAACC
AGGTTGCACAAGTGCTTTTGACACTGCCATACTCATTTTCACAACTGGGTTTGTTGTCTGGGATTCTATTTCAGCTTTTT
TATGGGTTGATGGGAAGCTGGACTGCTTACCTTATCAGTCTACTGTATGTTGAGTACAGAACTAGAAAGGAGAGAGAAAA
GGTCGATTTCAGAAACCACGTAATTCAGTGGTTTGAAGTTCTTGATGGACTTCTGGGAAAGCACTGGAGAAATTTAGGCC
TCTTTTTCAACTGTACTTTTCTTCTGTTCGGATCTGTCATTCAGTTAATCGCCTGTGCAAGTAACATCTACTACATAAAC
GACAACCTCGACAAGAGAACTTGGACGTATATCTTTGGAGCTTGCTGTGCTACAACTGTCTTCATCCCTTCATTTCATAA
TTACAGAATCTGGTCATTCTTGGGTCTTATTATGACTACTTATACTGCATGGTACCTCACCATTGCTTCCCTTATCCATG
GACAGGTTGAAGGAGTGAAGCACTCAGGTCCAACCACGATGGTTCTCTACTTCACTGGAGCTACCAACATTCTCTACACT
TTTGGTGGACATGCTGTTACAGTGGAGATTATGCATGCAATGTGGAAGCCACAGAAATTCAAGATGATATACTTGATGGC
AACACTTTATGTGCTGACCTTAACTTTACCATCAGCTTCTGCTGTGTACTGGGCTTTTGGAGACGCCCTCTTGACTCATT
CGAACGCTCTCGCTTTGCTTCCGAGGACCAGATTTAGAGACACTGCTGTTGTTCTCATGCTTATTCACCAGTTTATAACA
TTTGGATTTGCTTGCACTCCATTGTACTTTGTGTGGGAGAAATTCCTGAGGGTTCATGAGACCAAGAGCATGTTAAAGAG
GGCCCTTGCCAGACTTCCAGTGGTGATCCCAATTTGGTTCCTTGCAATCATATTCCCGTTCTTTGGCCCCATCAACTCAA
CTGTTGGATCTCTTCTTGTCAGCTTTACTGTCTATATAATCCCTGCTTTAGCTCACATGGTCACTTTTGCTTCTCCACAA
GCCCGAGAGAATGCTGTGGAGAGACCACCATCATTCTTGGGAGGGTGGGCAGGATCATACACCATGAACATCTTTGTGGT
GGTGTGGGTGGCAATAGTGGGATTTGGATTCGGAGGGTGGGCAAGCATGCTCAACTTTATACACCAGGTTAATACATTTG
GTCTATTCACCAAGTGCTACCAATGCCCTCCCCACAAAGCT
>Ruboc_02_G01406
ATGGCTTCCGAGAAGGTTGAGACCATTATCGCTGGAAGCTACTTAGAAATGGAAAGGGAAGAGGGTAGTGATAAGGCTAC
AGCTAAGAGCAAGCTATCCACGTTTCTTTGGCACGGCGGCTCGGCCTATGATGCATGGTTTAGCTGTGCTTCTAACCAGG
TTGCACAAGTGCTTTTGACACTGCCATACTCATTTTCACAACTGGGTTTATTATCTGGGATTCTATTTCAGCTTTTTTAT
GGGTTGATGGGAAGCTGGACTGCTTACCTTATCAGTCTACTGTATGTTGAGTACAGAACTAGGAAGGAGAGGGAAAAAGT
TGATTTCAGAAACCATGTAATTCAGTGGTTTGAAGTTCTTGATGGGCTTCTGGGAAAGCACTGGAGGAACTTAGGCCTCT
TTTTCAACTGCACTTTTCTTCTGTTCGGATCTGTAATTCAGTTAATTGCTTGTGCAAGTAACATCTACTACATAAACGAC
AATCTCGACAAGAGAACTTGGACGTATATCTTTGGAGCTTGCTGTGCTACAACTGTCTTCATCCCTTCATTTCATAATTA
CAGAATTTGGTCATTCTTGGGTCTTATTATGACTACTTACACTGCATGGTATCTCACAATTGCTTCCCTTATCCATGGAC
AGGTCGAGGGAGTGAAGCACTCAGGTCCAACCACAATGGTTCTCTACTTCACTGGAGCTACTAACATTCTCTACACCTTT
GGTGGACATGCTGTTACTGTGGAGATTATGCATGCAATGTGGAAGCCACAGAAATTCAAGGTGATATACTTGATGGCAAC
ACTCTATGTCCTGACCTTAACTTTACCATCAGCTTCTGCCGTGTACTGGGCTTTTGGAGATTCCCTTTTGACCCATTCCA
ATGCTCTGGCTTTGCTTCCAAAGACCAGATTTAGAGACACTGCTGTTATACTCATGCTCATTCATCAGTTTATAACATTT
GGATTTGCTTGCACTCCCTTGTACTTTGTGTGGGAGAAATTCCTGAGGGTTCATGAGACCAAGAGCATGTTGAAGAGGGC
CCTTGCTAGGCTTCCAGTGGTGATCCCAATTTGGTTCCTTGCAATCATTTTCCCATTTTTTGGACCCATCAACTCAACTG
TTGGATCTCTTCTTGTCAGCTTTACTGTCTACATTATCCCTGCTTTAGCTCACATGGTCACTTTTGCTTCTCCACAAGCC
CGAGAGAATGCTGTGGAGAGACCACCATCATTCTTAGGAGGGTGGGCAGGATCATACACCATGAACATCTTTGTGGTGGT
GTGGGTGTCAATAGTGGGATTTGGGTTTGGAGGATGGGCAAGCATGCTCAATTTCATACACCAAGTCGACACATTTGGTC
TCTTCACAAAGTGCTACCAATGCCCACCTCACAAAGCT
>Ruboc_02_G08823
ATGGAGTCATCAGACAAGGTGGTGGAGACAGTGATAGTGGGAAACTATGTAGAAATGGAGGCTGATGGGAAAGCCAAGGA
CTTCAAGTCTAAGCTTTCCAAGTTCTTATGGGATGGTGGCTCTACTTATGATGCTTGGTTCAGCTGTGCTTCAAATCAGG
TGGCTCAAGTCCTGCTTACCCTGCCATACTCATTTTCACAGCTGGGAATGCTTTCAGGCATACTTTTCCAGCTCTTCTAT
GGCTTATTGGGTAGCTGGACTGCTTATCTCATCAGCACACTCTATGTTGAATACAGAACTAGAAAAGAAAGAGAGAAAGT
TGATTTCAGAAACCATGTTATTCAGTGGTTTGAAGTTCTTGATGGGTTGCTTGGAAAGCACTGGAGGAACGTGGGGTTGG
CATTTAACTGCACATTTCTTCTGTTTGGATCTGTGATCCAGCTAATAGCTTGTGCAAGCAATATATATTACATAAATGAC
AATCTCGACAAGAGGACTTGGACTTACATCTTCGGAGCTTGTTGTGCCACCACAGTCTTTATTCCTTCTTTTCACAACTA
CAGAATCTGGTCCTTTTTGGGCCTTGTAATGACCACTTACACTGCTTGGTATCTCACCATTGCCTCAATCCTCCATGGTC
AGGTTGAGGGAGTGAAGCACTCTGGTCCAACTAAGCTGGTACTATACTTCACAGGGGCCACAAACATTCTCTACACTTTT
GGGGGACATGCTGTTACTGTGGAGATCATGCACGCTATGTGGAAGCCTCAGAAGTTCAAGGCCATATATTTACTGGCGAC
TCTGTATGTGCTGACACTGACCCTTCCCTCTGCATCAGCAGTGTACTGGGCATTTGGAGACTTGCTTCTTAACCACTCCA
ATGCTTTTTCTCTCCTCCCAAAATCTCCCTTCAGAGATATGGCTTTTATAACATTTGGGTTTGCATGCACACCACTATAC
TTTGTGTGGGAAAAAGCTATTGGTTTGCATGAATGCAAGAGCTTGTGCAAGAGAGCAGCAGCACGATTGCCTGTGGTCAT
CCCCATCTGGTTCTTGGCCATCATCTTCCCATTCTTTGGTCCCATAAACTCCACCGTTGGATCACTTCTGGTTAGCTTCA
CAGTCTACATCATCCCAGCTCTGGCCCACATCTTCACCTACAGATCAGCTGCTGCCAGAGAGAATGCAGTGGAGCGGCCA
CCGAGATTTCTTGGAGGGTGGATAGGGTCGTACACGATCAATGTGTTTGTGGTGGTGTGGGTGTTTGTGGTTGGGTTTGG
ATTTGGTGGGTGGGCAAGCATCACAAACTTTGTGCGCCAGATTGACACATTTGGGCTCTTCACAAAGTGTTACCAGTGTC
CTCCACAGGCAGCACCAATGGTCTTCAACGCTACTACTAGTGCAGCTCCTCCTCCTCTCCACCACCCTCTCCTCAACCAC
ACTCACCGCCCT
>Ruboc_06_G14424
ATGTTGCCTCAGAAGCAAGCAGAGGAGGCAATAGTCTCCAACTTCAGCGAGGCAGGAGATCATGAAGGGAAGGAATTGGG
AGCAGAAGAAAATAAAGAAGAAGAAAACGCCTCATTGTTTAGCGTCAAGAATTTTCTCTGGCACGGCGGCTCTGTTTGGG
ACGCTTGGTTCAGCTGTGCCTCCAATCAAGTGGCTCAAGTGCTACTGACACTGCCCTACTCCTTCTCCCAGCTCGGACTT
TTATCAGGCATCTTGCTCCAGCTGTTCTATGGAATCGTCGGAAGCTGGACGGCTTATCTAATCAGTGTGCTATACATAGA
GTACCGAAGCAGGAAGGAGAAAGAGAACGTTAATTTCAAGAATCATGTTATCCAGTGGTTTGAAGTGCTTGATGGGTTAC
TTGGTCCTTACTGGAAAGCAGTGGGGCTCGGCTTCAACTGTACTTTCCTCCTATTTGGATCTGTCATTCAGCTCATTGCT
TGTGCAAGGATCTGGTCTTTCCTTGGCCTTGGAATGACCACCTACACAGCCTGGTACTTGACCATAGCAGCTGCTGTTCA
TGGACAGAAAGAAGGTGTGACACACTCAGCTCCCCAAAAGATGGTGCTGTATTTCACCGGCGCCACCAACATACTATACA
CCTTTGGTGGCCATGCTGTTACAGTGGAAATCATGCATGCCATGTGGAAGCCACAAAAATTCAAGTACATCTACTTGTTT
GCCACACTCTATGTTTTCACATTAACCATTCCTTCGGCTTCAACCGTTTACTGGGCCTTTGGTGATGAGCTTCTCGACCA
TTCCAACGCCTTCTCTCTCCTCCCCAAGAATGCCTGGCGTGATGCTGCTGTCATACTCATGCTCATTCACCAGTTTATTA
CATTTGGGTTTGCTTGTACACCATTGTACTTTGTGTGGGAGAAGGTGATTGGTATGCATGACACAAGAAGCATTTGCTTG
AGGGCATTGGCTAGGCTTCCAGTTGTGATCCCAATTTGGTTCTTGGCCATAATCTTTCCATTTTTCGGACCAATTAACTC
TGCAGTTGGGGCTCTCTTGGTTAGCTTCACAGTCTACATCATCCCAGCTTTGGCTCATATGCTCACATATAGAAAAGCCT
CTGCCAGACAGAATGCTGCAGAGAAGCCACCCTTCTTTTTACCGAGCTGGACAGCCATGTTTGTGATCAACTCATTCATA
GTTGTGTGGGTTCTGGTAGTCGGGTTTGGGTTCGGTGGATGGGCCAGCGTGACCAACTTTGTGAGACAAATTGACACATT
TGGGCTGTTTGCAAAGTGCTATCAATGCAAGCCTCCAAAACCAGTAGTAGCACCAGCCCCACATCAC
>Ruboc_07_G07839
ATGCACCTTTTTGCTTACCAGTTTTCTCTGTTAACAATGTTACCTCAGAAGCAAGCAGAGGAGGCCATAGTCAACCAGAG
CAGTGATCATGACGACAGAGACGAAGAAATCCCAGATCACCATCAAACTGGTTTTAGCCTCAGTAACTTTCTCTGGCATG
GTGGTTCTGTCTATGATGCCTGGTTCAGCTGTGCATCAAATCAAGTTGCTCAAGTTCTGCTGACATTGCCATACTCTTTC
TCTCAACTGGGTATGCTTTCAGGCATCATATTCCAAGTCTTTTATGGCATTCTGGGAAGCTGGACTGCTTATCTCATCAG
TGTTCTCTACGTTGAGTACAGAAGCCGAAAGGAGAAAGAAAACGTCAACTTCAAGAACCATGTCATTCAGTGGTTTGAAG
TGCTAGATGGTTTATTGGGTCCATACTGGAAAGCAGTTGGGTTAGCCTTCAACTGTACTTTTCTCCTCTGTGGATCTGTC
ATTCAGCTTATAGGCTGTGCAAGTAATATCTACTATATAAATGACCATCTGGACAAGAGGACATGGACTTACATATTTGG
AGCTTGTTGTGCCACCACAGTGTTCATACCCTCATTCCACAACTACAGAATATGGTCATTTCTTGGTCTAGGAATGACTA
CTTACACTGCTTGGTACATGACCATTGCAGCCATTATTCATGGCCAGGTTGAGGGTGTAAAACACTCGGGACCAGATAAA
TTGGTTTTGTATTTCACTGGCGCTACCAACATACTCTACACTTTCGGCGGACATGCCGTCACCGTGGAAATTATGCATGC
AATGTGGAAGCCTCAGAAGTTCAAGTACGTTTATCTGTTTGCCACCCTATATGTGTTCACTCTAACCCTTCCATCTGCTA
CTGCTGTCTACTGGGCCTTTGGCGACCAACTCCTCACCCACTCGAACGCCTTCTCTCTCCTTCCCCGAAATGCCTGGCGT
GACGCTGGGGTTATGTTGATGCTCATTCACCAGTTTATCACCTTCGGGTTTGCTTGTACGCCGTTGTATTTCGTGTGGGA
GAAAGTAATAGGAATGCATGACACAAAGAGCATATGTTTAAGGGCACTTGCTAGGTTGCCGGTGGTGATTCCCATATGGT
TCCTGGCCATCATATTTCCTTTCTTCGGTCCCATCAACTCTGCCGTCGGGGCTCTTTTGGTCAGTTTCACCGTCTACATC
ATACCTGCTTTAGCGTATATGCTTACTTACCGATCTGCCTCTGCTCGAAAGAATGCGGCAGAGAAGCTTCCGTTCTTCCT
CCCGAGCTGGACAGGAATGTTTGTGGTGAACACATTTATAGTGGTGTGGGTATTGATAGTCGGCTTCGGATTCGGAGGAT
GGGCAAGCATGACCAACTTCATCAGGCAAGTTGACACTTTTGGGCTGTTTGCCAAGTGTTACCAGTGTCCACCGCGAGCC
TCAGCCGCTCCACCACCGCATCCACTACATCAC
