# Supplementary material for: Building a foundation for gene family analysis in Rosaceae genomes with a novel workflow: A case study in Pyrus architecture genes
Source: Front Plant Sci. 2022 Nov 14;13:975942. doi: 10.3389/fpls.2022.975942 (PMC9702816; doi:10.3389/fpls.2022.975942)
Supplement: Supplementary file 1 [file DataSheet_1.zip › SupFiles/SupFile1_gene_familiy_sequences/8031.fna]

>gnl_Ambtr_v1.0_evm_27.model.AmTr_v1.0_scaffold00111.9
ATGCAGACCATATCCTACCACGTCCTACCAACCAAGATTCCCTCCCTGGAAAACCATTTTCCCATCAAAATTCGGGCAAAATCGGCCATTAAAGCTGCTTATGGTCATGCCAAGGACCAGTCTTTTCTGGCCACTGGACCAACTCCGATGAACCCCACCTTCTCAAAACCAAAGGGAGGCAAGCATTTGCAAGTGAACCAGTTGCCTCAAATCACAGGAAATAACAGTTTTTCAGCAACCCAATTGCCGGAAATGGCCGTAAGTCACAGTTTTCCGGAGGCTGGTGCCAAAGAACTTCCCGGAAAACTTTTGACTCCGGACATTGGTGGTCCTTCTCAAACCACTCTCTCCAAACAAGTGCAGAAAGACCTCAGCTGCAAACACCCCACTACTCACATTAAACCCAGGAAACAACGGAGTTCTTCTCCCAAAATCCAAAGTTTTCCGGCCAAAGAAGAGCTTCATCCGATGAATTCTTCGGAAGAGGCCATGACTGCCTTTTGGGACTACCAATTTCTCTTCATTTCTCAGAGATCAGAAACAGAGGAACCGGTGGCTCTTCGCCTTGTTCATGGCAAAGTTCCATGTGATTTCCCTAAAGGAACTTACTATTTAGCAGGACCGGGCCTCTTCATTGATGATATGGGCTCCACTGTGCACCCCCTCGATGGCCATGGCTACCTTCGCGCCTTCTCCATCATCCCTAGTGCTGGTAAAAACCCAGGAATTTCTGGCTATGCTCATACAAATTCCGGCCAAAACAGAGCAGTTTTGAGCACCCATTCCTGCCTAAATGGAGAAGTTTCAGGCAAGGTGGGTCACTTTCACGGCGAGTCAGGTAAACTCTCCAGCAAAGTGGGTGGCTCCTCTGGGAAAGTGGATGACTTTTCCGGCGAGTTGGGTCAGTTTTCCAGGAAGTTGGCTGAAACTTCAGGCCATGCGGGTCCATTTTCCAGCAACTTGGGTCAGTTTTCAGGCGATGTAGATGCATTCTCTGGCAAGGTGGGTCACTTTTCCAACAAAGTGGGTGCATTTTCCGATGAGACTGATCGAAATTCCGGTCATTCGGCTATGTTTGCAAGTGAGTTCGATCACTTGTCCACCGAGACAGCTCAATTCTCCGGGCGATTTTCCGGTGAAGTTAAGTTATCGGCAAGGTACGTGGCCACTCAAGCAAAACAAGAAGAGTATGATGAAAAATCAAAAAAATGGATTTTTGGTTATCGTGGTCCATTTTCAGTTCTGAAATTTGGCCAGAAATTCTTCAACACAAAGGTGATGAAAAATGTGGCAAACACTTCAGTGTTGAAATGGGGTGGAAGATTGCTTTGTTTATGGGAAGGTGGTGATCCCCATGAGATAGAACCAGAGAGCTTGAACACAGTGAGGGTGGGCGATTTTATCAGTGGCCGGGAAATTGATGTGGGGCCGCCGGAATCTAGCGTGGATGGCCGGAAAAGAGACATGGGGTCGGTGGTTTTGGATTTTGTGACGGGGTTGTTGAGGCCGGTGCTCTATGGTGTTTATAAGATGCCCCCAAAGAGACTGCTGTCACATTACAAGATCGATGCACGTCGAAATAGGCTTCTCATGATGTCCTGCAACGCTGAAGACATGCTTCTCCCTCGCAGTTCTTTCACAGTCTATGAATTTGACTCCAAATTCAACTTGTTACAAGAGAAAAGCTTTGAAATTCTTGATCATGTCATGATCCATGACTGGGCCTTCACAGAAGACCACTACATCTTGGTTGCAAACCGTGTCAAGATCGATGTAGCAGGTTCAATATCAGCACTATGTGGAATCTCACCAATGATCTCTGCACTTTCACTCGATCCAAGCCATCAATCATCTCGAATCTACGTGATTCGTCGGTTCTCAGAAGGAACCCGAGATTGGAGACTTCCCATAGAAGCACCTTCACTATTCTGGTTACTCCATGCCGGCAATGCCTTCGAGAGAAGAGATGAACATGGCAACTTACACATACAATTACAGGCATCAGCTTGTTCTTACCAATGGTTTAATTTTCATAAAATGTTTGGATATGACTGGCGGAGGCCGCAGCTGGATCCGACATTTATGAACAAAGAAAATGCAGAAAATTTGCCGCATCTAGTACAGGTTTCCATGGAATTGGGAAAAGATGGAAATTTTCACAACTGTACGGTGGAGCCACTCTCCCAGTGGATGTACACCTCTGATTTTCTGGCCATAAATCCGGCATTCTCGGGCACCAAGAACAAGTACTTGTACACATCATCTTGTTCTGGATCTAGGCCCTCTTTGCCATATTTTCCATTTGACATGGTTGCTAAGCTTAACATGACACAAGGCTCAGTGGCCACGTGGTGTGCTGGATTTCGTCGCTTCGTCGGAGAACCGGTCTTTGTTCCACGAGGAGAAGAAGAGGATGATGGATACATACTAGTCGTCGAGTATGCAGTTTCAGTGCAGAGGTGTTACCTTGTGATGCTGGATGCAAAGGAGATTGGAAAACCTGGTGCACTGGTCGCAAAGTTTGAAGTCCCCAAGGAGCTGAACTTCCCTGTAGGATTTCATGGATTTTGGGTGAATGATGAATCTGGT
>gnl_Aquco_v3.1_Aqcoe5G448300.1
ATGGAAGCAACAACTTCCTCTCACTTCTTTCCCAGCAAAATTCCTTCACTGCCAAGAACACTACTTTCCGCACAATCACTTAAACCACCAACAACTATACGCTGTGCAGTATCGATAACCACCACCCCAGAACCTCAACTCCCACTCACCACAACAACTACAGCAGATGATTCAATCACAGCTTTCTGGGACTACCAATTTCTCTTTGTTTCTCAACGTTCTGAAACCACTAAGCCATTAACTCTCCGTGTAATTGAAGGATCAATACCATCTGATTTTCCACGCGGAACTTATTACTTAACAGGGCCAGGAATTTTTACTGATGATCATGGGTCAACTGTGCACCCACTTGATGGTCATGGTTATTTAAGAGCTTTTGAAATTAATGGATCCAAAGGTGAAGTTAATTTTTCAGCAAAGTATATTAAGACTGAAGCTCAAATGGAAGAGTGTGACAGCGAAACTGGCAGGTGGCAATTTAAATACCGTGGTCCTTTTTCGGTATTGAGAGCAGGGAAAAAGTTAGGGAATGTTAAGGTGATGAAGAATGTAGCCAATACTAGTGTGGTTAAATGGGGTGGGCGATTATTATGCTTATGGGAAGGTGGAGTACCATATGAGATTGAATCCAAAACACTGGATACTGTTGGGCGATTTGATGTGATTGATGGTGAAGATTGTGTATTGAAAAGTGGGATTAATGGTGGTGTAAGTCACAGTTTGAGTCAGGGTGGTGTGTGGGATGTCGCTGCTCGCCTGTTGAAGCCTATTCTTCACGGGGTATATAACATGCCTGCAAAGCGTTTGCTGTCCCATTACAAGATCGATCCACATCGAGAGAGACTTCTGCTAGTCTCCTGTAATGCAGAGGACATGTTGCTCCCTCAAAGCACTTTCACCTTCTATGAATTTGATTCTAATTACAAGTTAATGAACAAGCAAACATTCAATATCCCTGAACATATGATGATTCACGATTGGGCTTTCACCGATTCACACTATATTCTATTTGGGAATCGCATCAAGCTTGATATTCCAGGATCAATGCTTGCGCTATCTGGGATATCACCAATGATTTCTGCATTGTCTGTGGACAGTAGCAAACCGACGTCTTCAATCTATTTGCTTCCCCGATTTCCAGATGAGGTTGTTGATAATCGGGACTGGAGGATTCCCATTGAGGCTCCAAAACAGATGTGGCTACTACATGTTGGCAATGCCTTTGAGCAGAGGGATATAAATGGGAATATGGAAATTCAAATACATGCTGCTGCTTGCTCTTATCAATGGTTCAATTTCTGCAAAATGTTTGGATATAACTGGAAGAGTGGAAAACTAGATCCTGCTTTCATGAACGCACGAGAAGGAGAAGAGGACTCGCTGCCTCATCTAGTTGAGGTATCCATGAATTTTGACAGAGAAGGAAAATGTCAAAATTGTTCCGTTGAACCCTTGAACTTTTGGACAACACCTTCAGACTTTCCTGTGATCAACCCAGTGGTGTCAAGTAGAAAAAACACATACATTTATGCTGCCACATCCTCTGGTTCTTGCCAAACCTTGCCACATTTTCCATTTGATACTGTCGCAAAGCTAAATGTTCAAAATAAATCAGTCTCAACATGGACAGTTGGAAGTAGAAGATTCATCGGTGAGCCCATCTTCATAGCCAAAGGGGACACAGAGGATGATGGATATCTCCTAGTAGTAGAGTATGCAGTTTCAATACAGAGATGTTACCTTGTGATCTTAGATCCGAAACGAATAGGAGAAGCTGATGCAGTCATAGCAAAACTTGAAGTTCCCAAAAGCTTCAATTTTGCACTTGGTTTTCATGGCTTTTGGGCTGGGGAGGAT
>gnl_Arath_TAIR10_AT2G44990.1
ATGTCTCTCCCTATCCCGCCGAAATTTCTTCCACCGCTAAAATCTCCACCGATTCATCATCACCAAACTCCGCCACCGCTTGCACCTCCACGAGCCGCAATATCAATATCTATACCAGACACCGGTTTAGGACGTACCGGTACCATCCTCGACGAGTCCACGTCTTCAGCTTTCCGTGATTACCAATCTTTATTCGTGTCACAACGTTCCGAGACTATCGAACCGGTCGTAATTAAACCAATCGAAGGTTCAATACCGGTTAACTTCCCTTCCGGTACATACTACTTAGCCGGTCCAGGACTATTTACTGACGACCATGGCTCAACGGTTCATCCTTTAGACGGTCACGGTTATCTCCGTGCGTTTCACATCGACGGTAACAAACGGAAAGCCACTTTCACGGCGAAGTACGTTAAAACGGAAGCTAAAAAAGAAGAGCACGATCCTGTAACTGACACGTGGCGGTTCACTCATAGAGGTCCTTTCTCGGTGTTGAAAGGAGGGAAGAGATTTGGAAACACGAAAGTGATGAAAAACGTGGCTAATACTAGCGTTTTGAAATGGGCTGGGCGATTGCTTTGTTTATGGGAAGGTGGTGAACCGTACGAGATTGAATCTGGATCGTTGGATACCGTCGGAAGATTTAACGTCGAGAACAACGGTTGTGAATCTTGTGATGATGATGATTCTTCCGACAGAGATTTATCTGGTCATGATATATGGGACACAGCCGCAGATTTGTTGAAACCCATACTTCAAGGTGTATTTAAGATGCCACCGAAACGGTTCTTGTCACATTACAAAGTCGACGGTCGAAGAAAAAGACTTTTAACGGTCACTTGCAACGCTGAAGATATGCTTTTACCTCGAAGCAACTTCACATTTTGTGAGTATGATTCGGAATTCAAGTTGATACAAACGAAAGAATTCAAGATCGATGATCATATGATGATTCATGATTGGGCATTCACGGATACTCACTACATACTCTTTGCCAACCGAGTCAAGCTTAATCCAATAGGTTCCATAGCGGCTATGTGCGGAATGTCACCAATGGTATCAGCGTTATCGTTAAACCCAAGCAACGAGAGTTCTCCGATTTATATTCTCCCTAGGTTTTCTGATAAATATTCTAGGGGAGGTCGAGACTGGAGAGTTCCTGTCGAAGTGTCTTCTCAATTATGGCTAATACACTCCGGAAACGCTTATGAGACTAGAGAGGATAACGGCGATTTAAAGATTCAGATACAAGCTTCCGCTTGTTCTTACCGATGGTTCGATTTCCAGAAAATGTTTGGCTATGATTGGCAAAGCAACAAGCTGGATCCTTCTGTTATGAATCTAAACCGTGGCGACGACAAACTACTCCCTCATCTAGTTAAGGTGTCTATGACTTTGGACTCTACCGGAAACTGCAATAGTTGTGATGTAGAGCCTCTAAACGGGTGGAACAAGCCGTCAGATTTTCCGGTTATAAACTCATCCTGGTCCGGAAAAAAGAACAAGTACATGTACTCTGCTGCCTCGTCGGGAACTCGAAGTGAACTTCCCCATTTTCCATTCGACATGGTCGTGAAATTTGACTTAGACTCAAACCTCGTCCGTACTTGGTCTACCGGAGCTAGAAGATTCGTTGGTGAGCCCATGTTTGTCCCAAAAAACTCTGTTGAAGAAGGAGAAGAAGAGGACGATGGTTACATTGTCGTGGTCGAGTATGCGGTTTCGGTGGAGAGATGTTACCTAGTGATTTTGGATGCTAAGAAGATCGGTGAATCCGATGCGGTCGTGTCGAGTGTAAACAAAGTGTATATAGCAAAAATCAATTACATTATTTGTGTACATTCTTTTTATTTTGATAGAAATATTGCTTTTCACCTTTCACACAAA
>gnl_Betvu_v1.2_Bv1_018290_azxk.t1
ATGCTTGCTAAATCTTACCACATAATTACTCCGTCCATTTTCCGGCCCTCGAAAAGATCTCCACCACCACGTAAAATCCGATTTCGACCTTATGCCACCACTACCCAACCTATACCCATCTCGATGCCCGATAATCGAGTTCCGACACAAGAAGTTGTTGATGATGCATTAGTCGCATTATGGGACTACCAATTTTTGTTCATGTCACAAAGGTTGGAAGTACCAATTCCTATTAAACTAAAACTCATTGAAGGTGCACTTCCTAAAGACTTTCCTTGTGGTACATATTATCTTACTGGGCCGGGCCTTTTCATTGATGATTATGGATCAAAGATCCACCCGCTAGATGGTCATGGGTATTTAAGGGCCTTTGAAATTGATGGGCCAAATGGAGAAGTGAGATTCTCAACCAAGTATGTGAAGACTGAGGCCCAAAAGGAAGAATGTGATCCTATTAGTGGGTCTTGGAAGTTTACTCATAGAGGCCCATTTTCTGTGTTGAAAGGAAGTAAAATGATGTCAAATATTAAGGTGATGAAAAATGTGGCAAATACTAGTATCTTAAAATGGGGTGGACGTTTATTTTGCTTGTGGGAAGGTGGAATACCATATGAGATTGATCCTCAAACGTTGGATACAATTGGGAGTTTCAATTTTATCAATGATGATAATGATGTTGAAGATGAAATTAATTTTAATCAATCTCATGCTTTGGATCTTGTTGCTCGTATAGTGAAGCCTATACTCCATGGAGTCTTCAAGATGCCCCCAAAGCGATTACTGTCTCACTACAAGGTTGATGCTCAAAGGCGAAGGCTTATAGTCATGGCATGTAATGCTGAGGACATGGTACTTCCTAGAAGTCATTACACTTTCTATGAATATGATCCAGAATTCAGATTATTGCAGAAGAAAGAGTTCACCATATCAGATCATTCAATGGTTCATGATTGGGCTTTCACCGATACACATTACATTATATTCACTAATCATGTTAAGTTGGACATTTTAGGATCAATGGCTGCCATATGTGGACAAGCACCCATGATATCGGCGCTTTCAGTTAACCATAGCAAGCCAACGTCCTCCATTTACCTTCTTCCTCGATTTTCCACCAACAATAATAGCAATTCCCAATCTGATGATTATTGGAGAAAACCTATTGAAGCTCCACAACTTTGGTTACTACATGTCGCCAATGCATTCGAGAGCATTGATGATAATGGAAACCTTGCACTTCAAATACACGCCACTGCTTGTTCTTATCAATGGTTCAACTTTCACAAAATGTTTGGATACAATTGGCAAAATGACATATTAGACCCTTCAATCATGAATTGCAAAGAAGGAAAAGATCAAACATTGCCTCATCTTGTTGAGATTTCCATCAAAATAAATAGGAACAAAAGGAGTCAAGAGTGTTCTGTGGCATGTATAAAGAAACAAGCTAAATCTTCTGATTTTCCTATTATTAATCCTCAATGTTCGGGTTATAAACATCGATATGTTTATGCAGCTGCTTCTTCTGGTTCTCATCAAACATTATCACATTTTCCCTTTGATTCAATATTGAAATTTGACAATCTAACTAAAAGAGTAAGTATATGGTCTCCTGGTAGTCGTCGATTTGTTGGGGAGCCAATGTTCGTTTCTAAGAGATCGTTTGTGGAAGACAATGGATATCTTCTAGTGATTGAGTATGTAGCTTCACGTCGAATGTGTAATCTTGTGATATTAGATGCTGAACGAGTTGGTGGAGTAAGGGCGGTGATAGCAAGACTTGAAGTGCCAAGGTCATTGACTTTCCCTCTTGGCTTTCATGGCACTTGGACTCCAATAGAA
>gnl_Carpa_v0.4_evm.model.supercontig_22.7
ATGTCCATACCCACCCAACCGAACCATGTGCCATCATCGAGCCACCTTACAACCTCGAATGTGGATGACTCTGTCGCAGCCTTCTGGGACTACCAATTCTTGTTCGTATCTCAACGGTCGGAGACGGAAAAGCCAGTGACCCTCCGAGTGGTTGACGGTGCAGTTCCATCCGGCTTCCCCTCCGGCACGTATTACCTTGCTGGTCCGGGGCTTTTCACCGATGATTATGGCTCGACGGTGCACCCTCTAGATGGTCATGGTTACCTCAGAGCCTTCGGTTTTAACGGCCTTACGAAAGAGGTTAAGTTCATGGCCAAGTACGTGAAAACCGAGGCGCAGGTGGAGGAGCATGATCCCGTAACGGACACGTGGCGGTTTACCCATCGTGGGCCGTTCTCGGTGCTTAAAGGTGGCAAGAGGTTTGGTAATACAAAGGTAATGAAAAACGTAGCGAATACCAGCGTGTTGGGGTGGGGTGGCCGGTTATTGTGCTTCTGGGAAGGTGGAGATCCATACGAGATGGAATCTGGGACGTTGGATACTCTCCATAGATTTGATGTGATGGACGGCTGTGATTCGCTTTTGGATAGCCGGAAGCATGGGCGAAATGATCATGTATGGGATGTAGCTGCCAGCTTATTAAAACCCATTCTTTATGGTGTGTTTAAGATGCCACCAAAGCGATTATTATCTCATTACAAAATCGATGCTGGAAGAAGTAGACTTCTTACAATGTCTTGCAATGCAGAGGATATGCTACTCCCATGCAGCAATTTTACATTTTATGAATACGACTCAGATTTCAAGTTGTTGCAGAGGCAAGAGTTCAGCATTCCTGATCATTTAATGATCCATGATTGGGCCTTTACTGATACGTATTATATACTATTCGCCAATCGCGTCAAGCTTGATCTCACTGGATCAATGAAAGCTTTATGTGGGTTATCTCCAATGATATCAGCCTTGTCCCTAAATCCCAGCAAACCCACTTCTCCCATTTACTTGCTTCCTCGATTTCCCAACCGATCTGTTAATGGAGGTAGAGATTGGAGAGTGCCTATCCAGGCTCCTTCACAGTTATGGCTCTTACATTTTGCCAATGCATTTGAGCAAAACGACACTGTTAATGGTGATTTAGAGATCCAGATATTTGCCGTTGCTTGCTCTTACCACTGGTTCAATTTCCAGAAAATGTTTGGATATAATTGGCAAAGTGGTAAATTAGACCCTTCAATTATGAACTTAAAAGAAGGTGAAAATGGTTTGCTACCCCACCTTGTGAAGTTATATATAAAGCTGGATGAAGATGGAAACTGCCAAAGATGTTGTCTAGAACCTCTAAATGGTTGGACTAAACCATCAGATTTTCCTGTAATTAACCCAAAGTTTTCTGGCAAGAAAAACACATACATTTATGCAGCTACTTCTTCTGGGTCTCGCCAAATGCTGCCTCATTTTCCATTTGATATGCTGGTCAAGCAAAATGTCTCAATGGGTTACGCTCGCACATGGTCCACTGGTGCTAGAAGATATATTGGTGAGCCTACGTTTGTCCCCAGTGGCAGTGAAGAAGACGATGGATACCTTTTACTGGTTGAGTATGCAGTTTCAATACAAAGGTGTTATCTTGTTATTCTTGATTCTAAGAGGATAGGAGAAAGTGATGCGCTTGTGGCAAGGCTTGAAGTCCCAAAGAACTTAAATTTTCCTCTTGCCTTTCATGGATTTGGGCCGGTGATAGCAAGTAATATATGTTCAGGGATA
>gnl_Elagu_v2.0_p5_sc00002.V1.gene619
ATGCGAGCCGTCCCCCGCCACCGCCACCTCCCGCTCCCAACTCCCCCCACGGCGACCAAACTCCTCCCTTCCGCCTTCACCTCCACCACCGTCGCCGCCGTTACTCACCGGATAACCCCTTCCGCCTCCTCCTCCTCCGCTGCCACCCTAACAACCATCGATCCCCTGCCAGCGGACTCCCCCGCCGCGGCCTTCTGGGACTACCAGTTCCTCTTCGCCTCCCAGCGGTCTGAGTCGGCCGAGCCGGTCCCCCTCCGGCTCGTAGCCGGCTCGGTCCCGGCCGACTTCCCAGCTGGGACGTACTACCTGGCCGGCCCGGGCCTCTTCACCGACGACCACGGCTCCACCGTCCACCCGCTCGACGGCCACGGCTACCTCCGTGCCTTCTCGTTCGGCGGCGACGGAGGCACCGTGCTGTACTCGGCACGCTTCGTTGAGACGCAGGCAAAGAGGGAGGAGCGCCAGGATGGGACGGGGCGGTGGCGGTTCACGCACCGGGGGCCCTTCTCGGTGCTGCGGGGCGGGAAGCGGGTGGGCAACGTGAAGGTGATGAAGAACGTGGCGAATACCAGCGTCTTGAGGTGGGGCGGTAGGCTTATGTGCTTGTGGGAGGGCGGGGATCCCTACGAGATCGACTCGCGGTCGCTGGACACGGTGGGCCCCGTGGACCTCGTCGGACGGGAGCGGCATGATGGAGATCGGCCGGCCAAGGATCAGCGTTGGGGGCTGGCGGCCGGTGCTTGGGACGTGTCCGGCCTAGGGGTCGACGTCGCGGCGCACTTCCTGAAGCCCGTCCTCCGCGGTGAGTGTAGTTGTGATGGTATCAGCGGAGATGTTTGGCCGCACGAGAGGGAGAGAAGCCAGCTAACATTGTTTCGGGTGAAA
>gnl_Elagu_v2.0_p5_sc00002.V1.gene621
ATGATAACAGCACTGTCAGTGAACCCAAGCCAGCAATCAACACCAGTTTATTTGCTACCACGATTCTCTGAGAGTGCACAAAGTGGCCGTGATTGGAGGGTGCCGATCGAAGCCCCACCGCAGCTATGGTCATCGCATGTTGGCAATGCCTTTGAGGAAAGGGATGAAATCGGCAACTTAAATATTCAATTACAGTTCACAACGTCTGCAGGGTATAACTGGCGCACAGGGAAGCTGGATCCCTCTTTCATGAACACGGTTGAAGGCAAGGAAGCATTGCTACCCCACCTGGTTCAGGTTTCAGTTGAACTGGACTCGACCGGAGCATGTAGCCGGTGCACTGTGAGCAATGCCTCCGAACACTGGAACAAGCCAGCAGATTTCCCAGTGATCAATCCAGCCTTATCAGGCCAGAGAAACACCTATATTTATGCTGGCACAGCTTCTGGCTCCCACCGATTCTTGCCGCATTTCCCGTTTGATAGCATAGTGAAGCTCAACCGTTCAGATGGATCAGCAACTTCATGGTCGGCAGGGAGCAGGGAGTTCATTGGAGAGCCTATATTTGTCCCCAGAGGCACTAAGGAGGATGATGGCTATATTCTTGTCGTAGAGAGATACCGGGATCCAGGTGGTTCCTCACATATACTACAACTAGACAAGTCTGCTGCAGTAATATTAGGTTCCTCCCCAGCTGGAAACATGATGGAGCACACTATTGCTTTAGTAATTGGAGAGTTGTTTGGTGGGATTCCAGGGGCTTACAAGTACGTGTCGGAGCTATGGAGGAAGAAGCAGTCGGACGTTATGCGGTTCCTGCAAAGGGTGAGGTGCTGGGAGTACCGCCAGCTCCCCGCCATTGTCCGCGTCACCAGGCCGACGCGCCCCGACAAGGCCCGACGCCTTGGTTACAAGGCCAAGCAGATTAAATACTCAATGCACCCTTCTTTGTTTTTTACATCGCTTGAAAAGAGGTGTCTTGAC
>gnl_Eucgr_v2.0_Eucgr.E01594.1
ATGCAAGCCAATACGACATGCCACATAAGTCCAACTAAATTACTCCCTATACCCCCAAGGCATGACCGGATTCCGGCAGGCCGAGCCCTCGCCGCAGCCGCCAGCCATGTCCCCCAAGCCATCTCGATCTCCACCTTGGAGGGTCGCTCCATGGGTGTCTCCGTGGTCGAGGTGGAAGAAGATCGGGTAGCCGCGTTCTGGGACTACCAGTTCCTCTTTGTGTCACAGCGATCCGAGGCCGCCAATCCCGTCGTGCTCCGGGCGGTGGACGGGGCGGTGCCGCCCGACTTCCCCTCCGGGACGTATTACCTGGTCGGCCCAGGGCTCTTCGCTGATGACCATGGGTCCACGGTACACCCTCTCGACGGGCATGGCTACCTGAGGGGCTTCGTCTTCGGCGGGCCGGCCAAGGGCAAGGAGGTCGGGTTCATGGCCCGGTACGTGAAGACGGAGGCCCAGGTCGAGGAGCACGACCCGGTGAGCGACACGTGGCGGTTCACGCACCGGGGCCCCTTCTCGGTGCTCAAGGGCGGGAGGAAGGTCGGCAACACCAAGGTGATGAAGAACGTCGCCAACACCAGCGTGGTGAAGTGGGGAGGGAAGCTGCTGTGCCTCTGGGAGGGCGGTGACCCGTACGAGATCGAGCCCGGGTCATTGAACACGGTGGGGAAGCTCGAGATGATCGACGGTCATGGTGGGCCGGAGCACGGCGGTGTCGGTGATGTGTGGGACGTCGCCGCTAGCTTTTTGAAGCCCATCTTATATGGAGTATTCAAGATGCCGGCGAAGAGAATGTTGTCACATTACAAAGTGGACGCAAGGAAAGATAGGCTTCTCACTTTGTCGTGCAACGCAGAGGACATGCTGTTGCCCCGTAGTAACTTCACCTTTTATGAATTCGACTCGAATTTCAAGCTGCTACAGAAAAAGGAATTCAACATCCCTGATCATCTAATGATTCATGATTGGGCTTTCACGGATACTCACTACATATTATTTGGGAATCGCATCAAGCTTGACGTTCCAGGGTCGATAAGTGCAGTGTGCGGAATATCACCGATGATATCGGCACTATCAGTGGACCCCAGCAAATCGACGTCCCCGATCTATCTTCTTCCGAGATCACAGAACGAGAGCCAGAACGGAAGAGATTGGAGGTCCGCCATTGAAGTGCCTGCGCAGCTTTGGCTCCTGCATTTCGGCAACGCCTTCGAGGCCGTGGACGACGAGGAGGGAGGGACGAGGAAGATACGCTTGCAGGCCTGCGTCTGTTCCTACGAATGGTTCAATTTCCACAAGCTCTTTGGATATAATTGGCAGAGTGGTAAATTGGATCCTTCCATCATGAATGTCAAACAAGATGGGAAGGCCTTGTTGCCTCATCTGGTTCAGGTGTCCATCGACATCGACGCCGAAGGGGATTGTCGAAAGTGCTCCGTGGAGTCTCTCAACAACTGGACGCGGCCTACGGATTTCCCCGTGATAAATCCGGATTTTTCAGGGAGGAAAAACAAGTACATATACGGCGGCACAACCTCCGGTACCCGTCCTGCACTGCCGCATTTCCCGTTCGACTCTGTCGTGAAGCTCGATTTGTCCAATGGGTCCAGCAGCACATGGTCGACCGGGAACCGCAGATTCATCGGCGAGCCGATTTTCATCCCCAAAGGAACCGGAGAAGATGACGGGTACATTCTTGTGGTCGAGTATGCAGTCTCGATTCAGAGATGCTATCTAGTCATTTTGAATCCGAAGAGGATCGGAGAAGCCGACGCTCTGGTAGCGCGACTCGAAGTGCCTAAAGAGTTTAATTTCCCTCTGGGATTTCACGGTTTCTGGGACGCCAACAGT
>gnl_Manes_v6.1_Manes.05G051700.1
ATGCAGGCCAAGCCATCTCATATTATTCCGACAAAGTTCCCTTCTCCGATAGAACTCCCTCCGTTGTACCGGATTCCAACGCCGTCGAGAACCAAAATACAAAGAGCTATATCCATTTCTTCTACTGATAATAGCCACTTAGCCTTGGAAAGTGCTATAGATGATTCAGTCGCTGCGTTTTGGGATTATCAATTTTTATTTGTGTCTCAACGTTTTGAGACTGTGGAGCCAGTCACCCTTCGAGCTGTAGACGGTGCAATCCCGCCGGACTTCCCTTCCGGTACGTATTATCTAACCGGGCCTGGTCTTTTCACCGATGACCATGGATCCACGGTGCATCCTTTGGATGGTCATGGGTACCTTAGGGCATTTATTATTGATGAAGTCTCTGCGGATTTGAAGTTCATGGCTAGGTACGTGAAGACAGAGGCTCAGGTGGAGGAACACGATCCAGAGACTGGCACGTGGCGATTTACTCATCGGGGCCCATTTTCTGTCTTAAAAGGGGGTCAGAGGCTCGGAAATACCAAGGTCATGAAAAATGTAGCCAATACTAGCGTACTCAAGTGGGGTGGGAGGCTATTGTGCTTGTGGGAAGGCGGGATTCCTTATGAGATTGAATCAGGGACGTTGGATACGATTGGGAGATTTGATTTGGTCGATGGTTGTGATCTAGCGACGGACGGAGTAAATCATAACGGCGATCTATTGGATATAGCCGCAGGTTTATTGAAGCCGATACTGTATGGAGTTTTCAAGATGCCACCCAAAAGATTGTTGTCTCATTATAAGCTGGACAGCAAGAAAAATAGGCTTCTTACCTTGTCATGCAATGCGGAGGATATGTTACTGCCTCGCAGTAATTTTACGTTTTATGAATATGATTCAAATTTCAAATTACTACAAAGACGAGAATTCAACATTCCCGATCATTTGATGATACATGATTGGGCATTTACAGATACTCATTACATACTCTTTGCCAATCGAATTAAACTTGATGTTAGCGGATCAATGGCGGCAGTCTGTGGGTTGTCTCCCATGATATCTGCCCTGTCAGTGAACCCTAGCAAGTCAACCTCTCCCATATATTTACTTCCTCGTTCTCCTGATAAATCCTTTGGCTACCGAGACTGGAGAGTGCCTGTAGAAGCACCTTCACAGATGTGGCTGCTGCACGTCGGCAATGCTTTTGAGGTCATGGATGACAATGGGAATTTGGAGGTCCAAGTACATGCTTGCTGTTGCTCCTATCAATGGTTCAATTTCAAAAGAATGTTTGGGTATGATTGGCAAAGTGGGAGACTAGACCCTTCTATTATGAACGTGAGAGAACGAGGAAACGAGTTATTGCCTCATCTAGTTCAGGTATCTATTAACTTGAATGCTGATGGAAGCTGTCAAAGATGTAGTGTGGAGCCCTTGAATAAATGGAAGAAGCCTGCAGATTTTCCCATCATTAATCCAACATTTTCTGGCAATAAGAACACCTACATATACGCAGCAACTTCTTCGGGGTCTCGCCAGACATTGCCACATTTCCCATTTGATATGGTGGTGAAGTTGAATGTACGAGATGAGTCTATAAAGACATGGTCTGCTGGTGCTCGGAAGTTTATCGGTGAGCCTATATTTGTTCCCAAGCCAGGAGAAGAAGACGATGGGTATCTTCTCGTAGTTGAGTATGCAGTGGCAATACAGAGATGCTATCTTGTGATTTTGAATCCAAAGAGGATTGGGGAAGCTGATGCATTAGTAGCAAGATTTGAGGTCCCCGGGCATTTAAATTTCCCACTTGGTTTTCATGGTTTTTGGGCTGATACTACTGAAACAAAGTTT
>gnl_Medtr_Mt4.0v1_Medtr7g045370.1
ATGCAAGCCAAGCCCATTCCCAACCCCTCATCTTACAAAATTCCTCCTCTCATAAGGCCTCCTCCGGTGCACCAAGCCTCCTTACCCCAAACAATAACCAAACCAAAACCAATATCCACGCCCATACCGAATACCGATGTTGTAGTACCCGATCGGGTTCTACAACCGGTTCAACCTTTTATAGAGCATGATGACCCCGTAGTTGCTTCATGGGACTACAATTTCTTGTTCATGTCACAAAGATCGGAAACAACTCAACCTATCAAACTACATGTACTTGAAGGTGCAATACCAACCGATTTTCCATCCGGTGCATACTATTTAACCGGACCGGGGATTTTCAAGGACGATCATGGTTCCACGGTGCACCCGCTAGACGGCCATGGATACCTTAGAGCATTTACTTTCGATAATGCGACTAATGAAGTCAAATACATGGCTAAGTACATTAAGACCGAAGCTCAAGTCGAGGAGTATGACCGAAAGACGGGCTCATGGAGATTTACACATAGAGGTCCATTTTCTGTATTGAAGGGTGGGAAAAAGATTGGGAATACTAAGGTTATGAAAAATGTTGCTAATACTAGTGTGTTGATGTGGGGGAAGAAGCTATTGTGTATGTGGGAAGGTGGAAACCCGTATGAGATCGAATCGGGCACGTTGGATACGATTGGGAAGTTCAACATGGTGGACGGTTGTGATATGGATGACCATAATGTGAATCACGGTGGTGATGTTTGGGAGGTTGCTGCCACCTTACTAAAGCCTATATTGTATGGAATCTTTAAGATGCCACCAAAGAGACTCTTGTCTCACTACAAGGTTGATTCTAGCAGGAGTAGATTACTTACTGTGTCATGCAATGCAGAAGACATGTTACTTCCACGAAGTAGTTTTACATTTACAGAGTATGACAATAATTTCAAGTTGGTAGAGAAGCAAGAGTTCAAAATTCCAGATCACTTGATGATCCATGATTGGGCTTTCACGGATACACATTACATAGTATTCGCCAATCGCATAAAGCTTGATGTACTAGGATCAATGGGAGCAGTATGTGGGGCATCTCCAATGATATCAGCATTAACAGTGAACCCAAGTAAGAGTACATCACCAATATACTTACTCCCTAGGTTTCCAAACAAACCTGAAAGCAAAAAAAGAGATTGGAGAAAACCACTTGAAGTACCTTCACAATTGTGGTTGCTCCATGTTGGTAATGCCTTTGAAGTTAAACAAGCTCATGGGAATTTGGAAATACAAATACAAGCTAGTGCTTGCTCTTACCAATGGTTCAACTTCCGCAAATTATTTGGATATAATTGGCAAACACAAAAGCTAGATCCATCAATAATGAATGTCAAAGGTGAAAATGCTTTGCCACATCTTGTTCAGGTATCTATAAAATTAGATTCAGATTATAATTGCCAAGAATGTGATGTGAAGCCCATAAATAAATGGAAGAAATCAGCAGATTTTCCAGCAACCAATCCTTCATTTTCTGGCAAGCAAAATAAATATCTCTATGCTGCAACCACCTTAGGATCTAGAAAAACATTGCCAAGTTTTCCTTTTGATACTATAGTGAAATTTGATCTTGTGAATAATTCTGTAAAAGCTTGGACTGCTGGAAGTAGAAAATTTGTTGGTGAACCTATTTTTGTTCCCAAAGGTGAAGAAGAAGATGATGGTTACCTTCTTGTTGTTGAGTATGCTACCTCAATGCAAAGATGTTGTCTTGTTATCTTGAATCCAAAAGAGATAGGAACAAAAAAGGCCCTTGTTGCGAGAATTGAAATTCCAATGCACTTAAATTTTCCTCTAGGTTTTCATGGTTTATGGGCAGCAACTGAAGGCCATATT
>gnl_Mimgu_v2.0_Migut.B01565.1
ATGTTGGCCAAAGCTTGCCATCATCTCCTCCCAATAAAACTCCCCGCCACCACATCACCGCCCAAGCTACCGCCGCCAACGACGTACAACCCCTCACAACACACCACCATCTCCCGCGCCATATCGATAACCGCCCCGGCCCCGGCCCCCCGAAAAACGGTACAAGACACCAATGCGCCGCAAGACGACGCCGTCACGGCTTTCTGGGACTACCAATTCCTCTTCGTCTCCCAACGCGCGGAAACCGCCGAACCAATCCCCATCCGCCTCGTCGACGGCGCGCTTCCGTCGGACTTCCCCTCCGGCACCTACTACCTCACCGGACCCGGCCTATTCTCCGACGACCACGGCTCCACCGTCCACCCACTCGACGGCCACGGATACCTCCGCTCCTTCAAGATCGACGGCTCCTCCGGGAAGGTGGAGTTCATGGCGAGGTACATAGAGACGGAGGCGCAGGCGGAGGAGCGGGACCCCGCCACCGGCGAGTGGCGGTTCACCCACCGCGGCCCGTTCTCCGTCCTGAAGGGCGGGAAGATGGTGGGGAATACTAAAGTGATGAAGAACGTGGCGAACACGAGCGTCCTGCAGTGGGGCGGGAGGCTGTTCTGTTTGTGGGAAGGCGGCGATCCGTACGAGATTGATGCTCGTACGTTGGGTACTCTCGGCAAGTTTAATCTCGTCGGTGATCGGAATATTCCGCCGCCGGCGGAGTATGATGACGGTCGTGGAAGATTATTCCATGCTGATTTCTTGAAATTGGCAGCTAATATCTTGAAGCCAATACTATACGGAGTGTTCAAGATGAGTCCTAAGAGGCTGTTGTCTCATTACAAGATTGATGTTAAACGAAATCGACTGTTGATCATGTCGTGCAATGCCGAAGATATGTTACTCCCTCGCAGTAACTTCACATTTTACGAATTCGACTCCAACTTCAAGCTGCTACAAAGCCAAGAATTCAGCATCCCAGATCACTTGATGATCCATGATTGGGCCTTTACGGATTCACAATACATATTGTTCGGAAACAGGATCAAGCTAGATGTTGCAGGTTCAATGGCAGCAGTATGTGGTCTATCACCCATGATATCAGCACTATCCCTGAATCCAAACAAACCCACTTCTCCAATCTATTTACTTCCAAGATTCCCAAACGCGCAACCAAACAGGTTTAGGGATTGGAGAATCCCAATTGAAGCCCCTTCACAAATGTGGGTACTTCACGTGGGAAATGCTTTTGAAGAGAGAGAAGATGATAATGGCAATCTTCATATTCAAATCCAAGCTAGTGGCTGCTCCTATCACTGGTTCCACTGTATCTATTTTCAGTTTGTGAATGTGAACATAAGTTTGGATTCTAATGGAAACTGCCAAAAATGTGGAGTAAAAGATTTGAACCAATGGAACAAACCTTCAGATTTTCCGGTCATCAATCAAGAATATTCCGGCACCGAAAACACATACATTTACGCCGCGACTTCGTCCGGTTCACGCAGAGCACTGCCACATTTCCCGTTTGACACGGTGGTGAAACTAAACACCGCCGACAAATCCACACAAACTTGGTCCACCGGCAAACGGAGATTCATCGGAGAGCCAATTTTCATCTCTAAAGGCACTAAAGGGGAAGATGACGGTTATCTCCTCGTAGTGGAATATGCCGTGTCAACGCAGAGGTGTTATCTCGTGGTTTTGGATTCGAAATCGATCGGAAAGAAGAATAGTGTAGTGGCAAGATTTGAAGTACCTAGGCATTTGAATTTCCCTCTTGGATTTCATGGATTTTGGGCTCCGGATAAAGTGTGCAATTCTTCTGTAATTACTAGCCAAGTTTCAAGGCCTAATCACGCGTTTGCTTTCTCTTCTGCAAGTGATAGATTA
>gnl_Musac_v1_GSMUA_Achr11T21000_001
ATGCAAGCCTTTCCAGTCCACCGCCTGCAGCCGCTGCCTCCGTCGACCAAGCTCCTGCCCTTGCCCACCACCGCCTCTGCCCATCGCACCATCCCCTTTGTCTCCTCTGCGGCGGCATCTTCTCCCTCCACCTCCCAGCTCGCCGGCTCTGCCACGGCCCCGGACTCGCCCACCGCGGCATTCTGGGACTACCAGCTGCTCTTCGCCTCCCAGCGGTCGGAGACAGCCGAGCCGGTGCTCCTCCGGGTGGCCCACGGCTCGGTCCCGGTCGACTTCCCTCGGGGCACGTACTACCTGGCTGGCCCGGGCATATTCTCCGACGACCACGGGTCGACCGTAAACCCGCTGGACGGCCACGGGTACCTCCGCGCCTTCGACTTCCGCGGCAGCAGCGATGAGGTCTGGTACTCGGCGCGCTACGTGGCGACGCCGGCGCAGCGGGAGGAGCGGGAGGCGGCGACTGGCCGGTGGCGGTTCACGCATCGGGGGCCCTTCTCGGTGCTGCGGGGCGGCAGGCGGGTGGGGAACCTGAAGGTGATGAAGAACGTGGCTAACACCTCGGTCCTCAAGTGGGGCCCTAGGCTGATGTGCCTGTGGGAGGGCGGGGACCCATACGAGATCGATCCCGCGTCGTTGGATACAGTGGGGCTGGTCGACCTCGTCGGGAGTGATCATGGCGATCGACGGCAGACGGATGGAGGCAGCAGCGGTCGAGCAGTGGACGTCGCCGCACACTTGTTGAAGCCCATATTGCGAGGAGTGTTTAAGATGCCTCCAAAGAGGCTGCTGGCTCACTACAAGATAGATGCCAAGCGGAACAGGCTGCTGATGGTCTCCTGCAACGCTGAAGACATGCTCCTTCCTCGCTCCACCTTCACTTTCTACGAGTTTGACTATAACTATGAGCTGAAGCAGAAGAAAGAGTTCGTCATCCCTGATCACCTGATGATCCATGACTGGGCCTTCACTGACAGTCACTATGTCCTCCTTGGAAACCGCATCAAGCTTGATATCCCTGTGGCAGGATCGTTACTAGCAGTGTCAGGCCTACACCCAATGATATCAGCACTTGCAGTGAACCCCAGCCAACCCTCAACACCAATTTATGTGCTGCCCCGTTTCTCCCAGAGTCCCATCCGAGACAGGAACTGGCTTGTGCCCATACAAGCTCCATCCCAGAAATGGGCACTGCACACAGGGAATGCATTCGAGGAAAGGGATGGAAATGGGAACTTGAAGATCCAGCTCCAAGCCTCGGTATGCTCCTACCAGTGGTTGAATTTCCACAAGATGTTCGGATACAACTGGCGTACAGGAAAGCTTGACCCTTCTTTCATGAACCTGGTTGATGGAAGGGAGGCAATGCTGCCCCATCTGATTCAGGTATCGATCGAGTTGGACGCAAAAGGGACTTGCTATGGATTCTCCATAGCAAATCTCTCGAACATATGGAATAGACCTGCAGACTTCCCGGCGATCAATCCATGCTTCTCCGGTCAGAAGAACACTTATGTTTATGTGGGCTCGAGTTCTGGAACCCGGAGATTCTTGCCTCGCTTTCCCTTTGACAGCATAGTTAAGCTGGACTTATCCAATGGATCAGCAAAGTCATGGTCTACCGGCGACCGGATGTTCGTCGGCGAGCCAATTTTTGTTCCCAAAGGCAGAGAGGAAGATGATGGTTACGTTCTCGTTGTTGAGTATGCTGTCGCAAAGCAAATGTGTTACCTCGTCATACTGGATGCTAGAAGAATAGGGGAAGCCGAAGCAGTCGTAGCAAAGCTCGAAGTGCCAAAACACCTGACCTTTCCTATCGGCTTCCATGGATTTTGGTCTACCAAA
>gnl_Nelnu_v1.0_NNU_012175-RA
ATGCAAGCAACATTTTGCCAAGCTATCCCTCCAAAACTACCCTATCCATCGAAGCTTTCCCCGGTGTACAGACTCCCAACACGAGCTAAAATGATCTCGATGCCTGAAAGGCAAGTGTCGGTCCCAGATGCAGACAACTCGGTTGCCGCGTTCTGGGACTATCAGTTCCTTTTCGTCTCCCAACGGTCAGAGTCGGTGGAGCCTGTCGTACTTCGTACAGTCGATGGCGCGATCCCTGCCGACTTCCCTTCCGGTACTTACTACCTAGTAGGACCCGGTATATTTTGTGACGACCACGGTTCAACGGTTCACCCTCTGGACGGCCATGGATACCTCCGCGCATTCGTTGTTGATGGGAATTCCGGTGAGGTCAGGTTCTCGGCGAGATACGTTAAGACAGAAGCGCAGAGGGAAGAGTGTGAAGGAAAGACCGGGAGCGGGAGGTGGCGGTTTACGCATCGAGGGCCGTTTTCGGTGTTGAGAGGAGGGAAGAAGATTTTGAATACAAAAGTGATGAAGAACGTAGCGAATACGAGCGTGTTGAGATGGGGAGGACGGTTGTTATGCATGTGGGAGGGTGGCAATCCATATGAGCTTGAAACTGAGACGTTGGATACGGTTGGAAGATTTGACTTTGATGTGACGGACGACAGCAATTTGTCGTCAAAAAGAGGGTTTAGCGGTGGTTTTTGGGATTTTGCGGCTTGCCTATTGAAGCCGATCCTTTACGGTGTGTTCAAGATGCCTCCAAAGAGATTGCTGGCCCACTACAAGATGGATTTTCAACGAAACAGACTGCTAATAATGTCCTGCAATGCGGAGGATATGCTGCTCCCTCTCAGCCATTTCACCTTCTACGAGTTCGATTTGGATTTCAAGTTACTGCAGAAGCAAGAGTTCAACATCCCCGACCACTTAATGATCCACGATTGGGCTTTCACAGATAACTATTATGTTGCAGTAGGCAATCGCATCAAACTCGATGTAATAGTAAACCCTAACAAGCCCACATCACCCATCTACCTGCTTCCCCGGTTTCCTGAAAAGCTATTTGAGGATCGAGACTGGAGGGTGCCCATTGATGCTCCTTCACAGATGTGGCTATTACATGTTGGTAATGCATTCGAGCAAAGGGATAAGAAAGGGAATTTGGAGGTGGCTATCAACTTCGATGCAGATGGAAAATGTCATGAATGCTCAGTGAAACCACTAAATAATTGGAGTAGACCATCAGACTTTCCTGCTATTAATCCAACTCGCTCTGGTAATAGAAATACTTACATCTATACAGCCGCTGCTTCTGGTTCTCGCCATCTATTACCACATTTTCCATTTGATATGTTGGCTAAGTTAAATTTGTCAAACAACTCTGTTTCCACTTGGTCTGTGGGAAGCCGTAGATTCATTGGTGAGCCCATCTTTGTTCCCAAAGGAAATGAAGAGGATGATGGATATGTCCTTGTGGTAGAGTATGCAGTTTCAATCCAGAGGTGTTACCTTGTGGTTTTAAATCCCAAGATAATAGGAGAAGCTGGTGCACTTGTAGCAAGACTGGAAGTTCCTAAACACCTGAATTTTCCCATTGGGTTTCATGGCTTTTGGTCTGCAGAC
>gnl_Orysa_v7.0_LOC_Os04g46470.1
ATGGCAACACAAGCGATTGCACCGATGCACGCCGCCGTCGTGCACCGCCACCACGTTCTACCACCCCGCCGCTGCGTGCGCCGCCGTGGCGTCTTCGTCCGCGCCTCGGCCGCCGCCGCCGCCGCCGCCGCCGAGACGGACACGCTGTCCGCGGCCTTCTGGGACTACAACCTCCTCTTCCGGTCGCAGCGCGACGAGTGCCTCGACTCCATCCCGCTCCGCGTCACCGAGGGCGCGATCCCGCCCGACTTCCCGGCCGGCACCTACTACCTCGCCGGGCCGGGCATCTTCTCCGACGACCACGGCTCCACCGTCCACCCCCTCGACGGCCACGGCTACCTCCGCTCCTTCCGCTTCCGGCCCGGCGACCGCACCATCCACTACTCCGCGCGGTTCGTGGAGACGGCGGCGAAGAGGGAGGAGAGCCGGGACGGCGCGTCGTGGCGGTTCACGCACCGGGGGCCCTTCTCCGTGCTGCAGGGCGGGAAGAAGGTGGGCAATGTGAAGGTGATGAAGAACGTGGCCAACACCAGCGTGCTGCGGTGGGGCGGCCGGCTGCTCTGCCTCTGGGAGGGCGGCCAGCCGTACGAGGTTGACCCCCGGACGCTCGAGACCGTCGGCCCGTTCGACCTGCTCGGCCTCGCCGCCGCCGACGACAACAAGGCAACGAACGCGTCTGCAGCACGACGGCCGTGGCTGCAGGAGGCCGGCCTCGACGCCGCCGCGCGCCTGCTGCGCCCTGTTCTTAGCGGGGTGTTCGACATGCCGGGCAAGAGGCTGCTGGCGCACTACAAGATCGACCCGCGGCGGGGGCGTCTGCTGATGGTCGCCTGCAACGCCGAGGACATGCTCCTCCCGCGATCCCACTTCACTTTCTACGAGTTCGACGCCCACTTCGACCTCGTCCAGAAGCGTGAGTTCGTCGTGCCGGACCACCTCATGATCCACGACTGGGCCTTCACCGACACCCACTACATCCTCCTCGGCAACAGGATCAAGCTCGACATCCCCGGATCGCTGCTGGCATTGACGGGCACTCACCCGATGATCGCGGCGCTGGCCGTGGACCCGAGAAGGCAGTCGACGCCGGTGTACCTGCTTCCGCGCTCCCCGGAGACCGAGGCGGGCGGCCGCGACTGGAGCGTGCCGATCGAGGCGCCGTCGCAGATGTGGTCCGTGCACGTCGGCAACGCGTTCGAGGAGGCGAACCGCCGGGGCGGCCTCGACGTCCGGCTGCACATGTCAAGCTGCTCCTACCAGTGGTTCCATTTCCACAGGATGTTTGGTTACAATTGGCACCACAAGAAGCTGGACCCGTCGTTCATGAACGCGGCGAAGGGAAAGGAGTGGCTGCCTCGCCTCGTTCAGGTGGCCATCGAGCTCGACAGGACGGGAGAGTGCCGGAGGTGCTCAGTCAGGAGGCTGTCCGATCAGCACGCCAGGCCGGCGGACTTCCCGGCGATAAACCCAAGCTACGCCAACCAGAGGAACCGGTTCGTCTACGCCGGCGCCGCGTCCGGCTCCCGCAGATTCCTCCCGTACTTCCCGTTCGACAGCGTGGTGAAGGTCGACGTCTCCGATGGATCGGCGCGGTGGTGGTCTACCGACGGGCGCAAGTTCGTCGGCGAGCCGGTCTTCGTCCCGACCGGCGGCGGAGAGGATGGTGGCTATGTTCTTCTTGTAGAGTATGCAGTCTCCAAGCACAGATGCCATCTAGTGGTGCTGGATGCAAAGAAGATAGGGACAGAGAATGCACTTGTGGCAAAACTAGAGGTGCCAAAGAACCTCACTTTTCCAATGGGATTCCATGGTTTCTGGGGAGATGAA
>gnl_Phavu_v2.1_Phvul.008G152801.1
ATGCAAACCAAACCCATTCACAACACCCCACCATACATCCCTCCACCCATTAGGCCATCTCCTCCGGTGCACCAAATCCCTTCCTATACACCACCAACCAAACCCCGTGCAATATCCATATCCACGCCCAATGCCCCTGTTGCCATACCAATTCCACCAACTATAGAGCCTGATGACTCTATAGCTGCATATTATGACTACCAATTCTTGTTCATGTCACAAAGATCCGAAGCAACTCGACCCGTTACTCTAAGCATTGTGGAAGGTGTGATCCCATCCGATTTCCCCGCCGGCACCTACTACCTAACCGGACCGGGGCTTTTGACCGATGATCACGGCTCCACGGTGCACCCTCTAGATGGACATGGGTACCTAAGGGCATTCACTTTTGATAATGTTACTAAGAATGTCAGGTACATGGCTAAGTACATTAAAACGGAAGCACATGTGGAGGAACATGACCCAAAGACCAAGAAGTGGAAATTCACTCATAGAGGACCATTTTCAGTGTTGAAGGGTGGAAAAAAGGTTGGGAACACTAAGGTCATGAAAAATGTGGCTAACACTAGTGTACTAAAGTGGGGGAAAAAACTCCTGTGCATGTGGGAAGGTGGGGAACCGTATGAGATCCAAGCTGGTACGTTGGATACGATTGGACAATACAACATCATGGATGGTGTTGATTTGGAAGATCATGATGAGAGCAGAGGTGGTGATGTTTGGGAGTTTGCTGCCAACTTATTGAAGCCTATATTATACGGAGTGTTTAAGATGCCCCCAAGGAGACTCTTGTCTCACTATAAGGTTGATTCTAGAAGAGACCGGCTACTCACTGTGTCATGCAATTCCGAAGACATGTTGCTTCCACGCAGTAATTTTACATTTACTGAATACGACTCAAATTTCAATGTAGTACAGAAGCAAAATTTCAGAATCCCTGATCACTTGATGATCCATGATTGGGCTTTCACAGATACCCACTACATTGTATTTGCCAATCGCATAAAACTTGATGTACTGGGATCAATGGCAGCAGTGTATGGTATGTCTCCAATGATATCAGCATTAAGAGTAAACCCAAGTAAGAGCACATCTCCTATATACCTGATTCCAAGGTTTCCAGAGAAACAAAAGGGCAAGGAGAGAGATTGGAGAGTACCAGTTGAAGCACCTTCACAGTTGTGGTTGCTTCATGTTGGCAATGCCTTTGAAGTTAGACATGAACATGGGAATTTGGACATCCAAATACAAGCTGCTGCTTGCTCTTACCAATGGTTCAATTTCAGCAAGTTATTTGGATACGACTGGCAAAAGAGGAAGCTAGACCCAGCAATAATGAATGTAAAAGGTGGAACTGAGTTATTGCCTCATCTTGTTCAGGTATCTATAAAATTAGATTCAGACTACAATTGCCAAGAATGTGAGGTGAAGGCCATGAAGAAATGGAAAAAATCCTCAGATTTTCCTGCGACCAATCCAGCATTTTCCGGGAAGAAAAACAAATATCTGTATGCAGCAACAACCTTAGGATCTCGTAAAACATTGCCATGTTTCCCTTTCGACACCGTTGTGAAATTAGATCTAGACAGTGATTCTGCACAAACTTGGACTGCTGCAAGTAGAAGATTCATTGGTGAACCTATTTTTGTTCCTAAAGGTGACGGAGAAGATGATGGCTATCTTCTTGTTGTTGAGTATGCTGTTTCAATGAATAGATGCTACCTCGTCATCTTGAACCCAAAAAGGATAGGATCAGATAATGCCCTTGTTTCCAGAATCGAAATTCCAAGTCACTTAAATTTTCCTCTTGGTTTTCATGGTTTCTGGGCCGCTAAT
>gnl_Phypa_v3.3_Pp3c6_21550V3.1
ATGGACGTTGTCACTGCATCCTTCAGGCCGAGCATTTACCACAGTCTGTGCCGACGAAGTGCTTCGAAGACGTGGAGGTTTCAGAAGAAACAAGCTGCCAACTGCCGGAGGATCTCGCCTAATGATAATAAACTTACTCGCTGTATTCGGAGCGCATTAACAACTGATACCTCCAATGCTGCACCAGCGATGGATCTACCTGCACTGACTGATCATTGGAAAGCATCATCGGTCTTGGTGGAGAGAGATCTACTAAGTGAAACAGACCTTACTCCCAAGTTTCGAGATATCCAACGGAATGATGAAGAGGACGCTTTTTGGGACTACCAGTTTTTGTACAAATCCCAACGCAACGAGGTGGACTCCATTTCTCTTACCTTGGTAGAGGGGAGCATCCCACCTCAACTATCGGGTGTCTACTACTTGTGCGGTCCCGGAATTCGGACAGATGATCATGGTTCTCAAGTGCACCCTCTTGATGGCCACGGTTACCTCCGAAAGTTTGTCATTGATGGCTCTAATCCAGTCATCTATTCAGCAAAATACGTTAATAGCGAAGCCAGAAAAGAGGAATATGACGACGAAAGCAAAACATGGAGATTCCAGTACCGTGGTCCGTTTTCACAGCTGCGAGGCGGAGATCGATTTGGCAATGTGAAGGTTATGAAGAACGTGGCAAATACCAGCGTCCTGAAATGGGCTGGGAAACTAATGTGTATGTATGAGGGAGGAAATCCCTACGAGATGGATTCAAAAACACTCCAGACGTTGGGCCTTTTCAATGTAAGCGAGTTGAGTTATATGGATACCAATTTCGTTGGGAAGCACACATGGAGCGCCATAAAGGACACATGCACCAACCTCGACGGTCTTGTTGGATCAGCAAAGAGAGCAGCAGTAGAATTGGTCGGAATGCTTATCCAACCCGTACTTAAGGGTGTATTCGAAATGCCCAAAGAACGGATGCTCTCTCATGTTAAGATGGACGTCAAAAGGCAGAGACTTGTGGTGATGACTTGTCGACGCGAGGATATGGTCCTTCCCAAAAGCACTTTCACAGTTTACGAGATGGACCTTTCTATGCAAGTTGTCCAAAGAAAGAGTTTCACTCTAGATGAGCAGCTTATGATTCACGACTGGGGTCTCACAAACAACCACTATGTGCTGCTTGCAAACAAAGTCAAACTCAACAGTCCAGCAAATCTTTTAGAATCCGTTGCTGGGATGCAACCGATGATCAACTGCCTAGCTTTGGACGACGCTCTCCCGTACACACCCATGTATCTCCTGCCCAGGGAGATAAACGTCACCAACAGTTCCAAGAGGAATTGGAGAACCCCTGTCAAGGTCCCAGAGCGACTTTGGTTCGTACATACTGCCAACTCTTTTGAAGAAACAGATGATCATGGAAACCTCCGAATTACTCTTGATGGAACAGCATGCTCCTATGATTGGTTTTCCCTAAGTAACATGTTTGGGTATAAATGGCAGAAGAAATGGCTTGACCCAACAATGATGAACAAAATGAACGGAGGTGCATCACACAGCATGAAGAATCCAGTCCAACTTATCCGTGTGTCCACCCTGTTATCCACTGAGGGCGATGAAATCGAAACCAAATATGAGAAGTTCGAGAACAATACATGTGCATGTGAATTTCCAGCCATCCATCCGGAATTGTATGGCTCAAAGAATGAATACACTTATTTAGTGGGCGCCTCAGGACGCAGAAAAGCACTACCTTACTTTCCATTTGACACGGTTTTAAAAATTAGTGGTGACGCTCCAGATGGAAAGATCCAATCATGGTGGGCAGGACCAAGGAATTTTGTGGGTGAACCTACCTTTATTCCAAGAGCAGGATCTGCACCACCTGGAAGCCCTGACTTCGTCGAAGACGATGGTTACTTGATTGTTGTACAGTATTCTGCAGAGGAGGAAGTTTGTTACCTGGTAATATTGGATGCGAGAAACATCGGAAGCGAGAATCCTGTTGTGGCCCGGTTACAGTTGCCTGCAAAATATGCCTTCCCATACGGATTCCATGGACTTTGGACTGACGTGGATATTAAACGGACC
>gnl_Pinta_v2.0_PITA_000031671-RA
ATGTCCCAACGGTCAGAATCTGTACAAGCAATTGAATTGAGGGTGGTAGAAGGCAAAGTACCACCTGATCTGGAAGGAACTTACTATCTGGGAGGACCAGGATTGTTCGCAGATGATCATGGCTCCTCAGTCCATCCTTTAGATGGACATGGATACCTCAGAAGATTCCAAATACAATCTGGATCTGTTTCCTACTCGTCCAGATACATTAACACAGAAGCTCGGAGAGAAGAGTACGATGAAGAGAACAACAGTTGGCGTTTCACATATCGTGGCCCTTTCTCGGTATTGAGAGGGGGCAAGCGAATTGGAAACCTTAAAGTGATGAAGAATGTGGCTAATACGAGCGTTTTGAGCTGGGCAGGTCTACTAATATGTTTCTGGGAAGGCGGGCAACCCTACGAAGTGGACTCTCAATCTCTTCATACAATCGGGCTTTTAAGGTTAATGACTCTGGGTGGGCTGCAAAATATTGCAAAATCAAGAGATGAGATTCAGAAATCAGATTCCACCAAAAGATCAAACTTAAGAGATTTCTTTAAACTCTGCCTGCTACAATTTAGTGCAAGGATATTGTATCCCATACTTGCAGGCATATTTAAGATGCCCAGGGAACGTGTGTTGTCACATTACAAAATTGATCCCAAGAGGAAACGTTTGATTGTCATCACATCTCATGCGGAAGACATGCTACTGCCTATGAGCAACTTCTCATTTTATGAATATGACTCATCCATGAATCTCGTTCAACAAAAAAAATTCGTTATATATGATCACATGATTATTCATGACTGGGCCCTAACCGAAAGTCACTACATTATATTTGGAAATCGAATCAAATTAGACATTGGTGGATCAGTAGCTGCTATATCTGGAATGGCACCCATGATTACTGCTCTGTGTCCAAACCCAAGCAATCCCAATACTCTCGTCTATTTGCTTCCTCGTCTTTCCAATGGAATAACTGGAGAACGAGACTGGAGAATTCCCATACAAATACAGAAGCAATTCTGGTTGCTGCACACTGCCAATGCATATGAAGAAATTGATCACGACAAGGGCAACCTCCGGATTGTTGTGCAGGCTTCTGTATGTTCTTACCGATGGTTTTCTTTCCAAAACATGTTTGGATACGATTGGACTCGCAGACAACTCGATCCGGGATATATGAACAACTCTTCCATCACCCCGGACGGAGAACCCTGCATGCCTCACCTGCTACAAGTATCAATCCAAATCGATCCCAAGCATAATAACACCAGCTACTCTTCACAAGTGACTTCTTTCAAAGGGTGGACAAAGTCCTGCGATTTTCCATCAATAAACATGGCGGTCTCTGGTTACAAAAACAGATATTTATATGTGGGAGGATGCTCTGGCGGACGCAAATCTTTACAGCACTTTCCTTTCGATACAGTTGTCAAATTGAAAGGTACAGAAGAAGAATCAGTTTCAACTTGGTGGGCAGGAAAGCGTTCATTTATAGGAGAGCCAATGTTTGTGTCCAGATCATCAGGATTTCGCCAACCATATCTCCCTGGATTCGAAGAAGACAATGGATACATACTAGTCATACAGTATGCAGTTTGGAAGCGTAGGTGTTACTTGGTGATTTTAGACGCAAAGCGTATGGGAGAGAATGATGCATTGGTAGCCAAACTGGAGGTTCCTGAAGAGTTCAACTTTCCACTGGGATTCCATGGCTTCTGGGTTCAAACTGGGGAGGAAGAG
>gnl_Pinta_v2.0_PITA_000039840-RA
ATGTCCCAACGGTCAGAATCTGTACAAGCAATTGAAATGAGGGTGGTAGAAGGCGAAGTGCCACCCGATCTGGAAGCAACTTACTATCTGGGAGTACCAGGACAGTTCGCAGATGATCATGGCTCCTCAGTCCATCCTTTAGATGGACATGGATACGTCAGAAGATTCCACATACAATCCGGATCTGTTTCTTACTCATATATTAACACAGAAGCTCGGAGAGAAGAGAGGTTTCACATATCGTGGCCCTTTCTCCGTATTGAGAAGGGGCAAAATGTGGCTAATACTAGCGTTTTGAGTTGGGCAGGTCGTCTAATGTGTTTCGGGGAAGGTCGTAACCCTAATATGTGGAATTTCCATATTTTCATA
>gnl_Poptr_v3.0_Potri.014G056800.1
ATGCAAGCAAGACCATACCATACAGCTCCCACGAGTTTCCCTTCACCGAGTAAACTCCCTCGATTTCATCGAACTCCATCGCCGGCTAAGATTAAAATACCTAGAGTCATATCCATTTCCACCCCGGATACCGCTGATCATGCCTCAAGCCGTACATCCCTGGATACTATAGATGATCATGTGGCTGCTTTTTGGGACTACCAATTCTTATTCGTGTCACAAAGATCAGAGACAACCGAGGCAGTAACGCTTCGAGTTGTTGATGGAGCAATCCCATCTAATTTTCCATCCGGCACGTATTATCTAACCGGTCCAGGGCTATTTACAGATGATCATGGCTCCACGGTGCATCCTTTGGATGGTCACGGATACCTTAGGGCATTTAATATTGATGGAGTCAGTAGAGAGGTCAAGTTCATGGCTAGGTACGTAAAAACAGAGGCTCAAGTCGAGGAACACGATCCAGAGACTAACACGTGGCGGTTTACATATCGTGGTCCGTTTTCTGTGTTAAAAGGAGGCAAGAGACTTGGTAATACCAAGGTGATGAAAAATGTCGCAAATACTAGTGTGTTGAGGTGGGGTGGTAAGCTATTGTGTTTGTGGGAAGGTGGGGATCCTTATGAGATTGAACTAGGAACGTTGGATACTACTGGGAGGTTTGATATGATCAACGGACGTGATTCATCGATGGATAATAGAAGTAATGGTGGTGATACATGGGATATAGCAGCTGGATTATTGAAGCCAATTTTACATGGAGTGTTTAAAATGCCACCGAAGAGATTGTTGTCCCATTATAAGCTCGATGCTAAAAGGAACAGACTGATCACTGCTTCATGCAATGCCGAGGACATGCTACTGCCCCGCAGTAATTTTACTTTTTATGAATATGATGAAAATTTCAAGTTGTTGCAGAGACAAGAATTCAACATTCCCGATCATTTGATGATCCATGACTGGGCATTTACAGATACTCATTACATATTATTCGCCAACCGCATTAAGCTTGATGTCATCGGATCAATGACTGCTATTTGTGGACTATCTCCGATGATATCAGCTTTGTCAGTGAATCCTAGCAAGTCTACCTCTCCCATCTACTTGCTTCCTCGATTTCCTGAGAAATCACCCAGCAATAGAAACTGGAGAGTGCCAGTGGAAGCACCTTCAACAATGTGGCTACTACATGTTGGCAATGCTTATGAGGCCAAAGATGTCCATGGAAATTTGCAAATTCAAATACATGCTAGCATTTGCTCCTACCAATGGTTCAATTTCCAAAAACTATTTGGATATAATTGGCAAAATGCTAAGCTAGACCCTTCTGTTATGAACGTGAAGGAAGGCGGGGATGAGCTACTGCCCCATCTTGTTCAGGTTTCTATAAATTTGGATGCTGATGGGACCTGTCAAGAAAGCAGCGTGGAACCCTTGAATCAGTGGAGCAAGCCAGCAGATTTTCCTGTCATAAATCCTGACTTCTCTGGTAATAAAAACAAATATGTTTATGCAGCAAGTTCTTCAGGCTCACGCCAAACATTGCCGCATTTCCCTTTCGATATGGTGGTGAAGCTAAACTTGTTAGACAAATCTATCCATACATGGACCGTTGGTGCGAGGAGATTTATCGGGGAGCCTATATTTGTTCCAAAAGGAAGGGAAGAAGACGATGGATATCTTCTGGTAGTGGAGTATGCAGTTGCAATACAAAGGTGCTATCTTGTAATTTTGAATCCAAAGAGGATAGGGAAAGCTGATGCACTTGTAGCAAGATTAGAGGTCCCCAGGCATTTAAATTTTCCACTTGGTTTCCATGGTTTTTGGGCCAACGGTTCT
>gnl_Prupe_v2.1_Prupe.2G133900.1
ATGCAAGCCAACCCGAACCCCTTCCAAATTATTCCCAAACAAATCTTCCCTTCACTGATAAAGCTACCTCCGGTGCACCAATCTCCGTCCCCAGTGCCCACCAAACCACCGCGTGCCATATCAATCTCCACACCCAACGAAACCAATCGCGGTCCAATTACCATTTCAACCCTAGACGTAGTAGATGACTCCGTGGCTGCATTTTGGGACTACCAATTCCTCTTTGTGTCACAGCGCTCAGAACAAACCGAACCCATCGCGCTCAGAGTCGTGGATGGTTCGGTTCCATCGGACTTTCCCTCCGGCACGTACTACTTGACAGGGCCGGGGCTCTTCGCCGACGACCACGGCTCCACGGTGCACCCATTGGACGGCCACGGCTACCTTAGGGCTTTTAAATTTGACGGGTTTGGCGAAGATGTCAAGTTCATGGCCAAGTACGTGAAAACTGAGGCTCAAGTGGAGGAGCACGACCCTTTGACTGACACGTGGCGGTTCACGCACAGGGGCCCGTTTTCGGTGTTGAAAGGTGGACAGAAAGTTGGGAATACTAAGGTGATGAAGAATGTGGCGAATACTAGTGTGTTGAGGTGGGGCCAGAGGCTGTTGTGTTTGTGGGAAGGTGGGGATCCGTATGAGATTGAATCGGAGACGTTGGATACGATCGGGAGGGTAGGTCTGATAGACGGTTGTGATTCGGAGGTGGAGATTAGAGACCGTGGTGGCGGTGTATGGGATGTGGCTGCAAGATTGCTCAAACCAATTCTGTACGGAATTTTTAAGATGCCTCCAAGGCGACTGTTGTCTCATTATAAGCTCGATGCTCGCAGAAACAGGCTTCTTATGGTGTCGTGCAATGCAGAGGATATGCTTTTGCCATGCAGTAACTTTACATTTTATGAATATGATTCAAATTTTAAGGTGTTGGGAAAGCAAGAGTTTAGCATACCTGATCACTTGATGATCCATGATTGGGCTTTCACAGACACTCACTATATATTATTTGCCAATCGCATCAAGCTTGATGTTGTCGGTGCAATGACTGCAGTTTGTGGGACTTCTCCTATGATAACAGCATTGTCGGTGAACCCTAGCAAGGCCACATCTCCCATATATTTGCTTCCTCGGTCTCCTAATGAAAATGGTCGAGATTGGAGAGTGCCTATCGAAGCTTCTTCACAATTGTGGCTCCTACATGTAGCCAATGCTTACGAGAATCTGGATGAGAATGGGAATTTGGAGATTGAAATACATGCTTCGGCTTGTTCTTACGAGTGGTTAAATTTTCAAAAATTATTTGGATATGATTGGCAAAGTGGTAAACTAGACCCCTCGATTATGAACATAAATGGAAGCCAAAGCAAGACGCTACCTCATCTTATTCAGGTCTCCATAAACTTGGATGTGAATGGAAGCTGTCAAAGATGTGATGTGGAGCCTTTAAACCTGTGGAACAAGTCATCAGACTTTCCAGTTATCAATCCAGCCTTTTCAGGAAGCAAAAACACATACATATATGCAGCAGCTTCTTCAGGTTCTCGCAGTGCATTGCCTCACTTTCCATTTGACATGGTGGCCAAGCTAAATGTTTCAACGAAATCTGTGCTTACATGGTCTGTTGGGAGCCGGAGATTCATCGGAGAGCCCACTTTCATCCCCAGAGGTTCTGAAGAAGATGATGGTTACATTCTTGTAGTTGAGTATGCAGTTTCAGTTCAAAGGTGCTATCTGGTTATCTTAGATTCCAAAAGGATTGGAGGAGAGGATGCACTAGTGGCAAGACTTGAAGTTCCTAAGCACCTAAATTTTCCTCTTGGTTTTCATGGTTTCTGGGCCACTGCAGAG
>gnl_Selmo_v1.0_11120
GAAGACGTGCATGCATTCTGGGATTACCAGAGGATTTTTGGCTCGCAACGAGCTGAAGTTAAGGATCCAGTCCGGCTCAAAGTCGTGGAGGGACGAATTCCGAGCGATTTAAAAGGGTCCTACTATCTCTGTGGTCCGGGTCTCAGGGCGGATGATCATGGATCCTGCGTAAGTCCTCTCGACGGTCATGGATACCTGAGAAAGTTTCACTTTGGCAATGGAGATCTTGTGCAATACTCGGCAAGATATGTGAGAACGGAAGCGATGAAAGAAGAATTCGACGAGGAGTCTCGCTCATGGAAGTTTCAATACAGGGGGCCCTTTTCCCTGTTAAGACATGGCCACCGCATTGGCAACTTCAAAGTGATGAAGAACGTCGCAAATACCAGCGTGTTGAAATGGGGAGGCAAACTCTTGTGTCTTTGGGAAGGAGGTGAGCCTTACGAAGTCGACGAGGACACCCTCGAAACCATTGGAACTTTCAGACTTCCATTTGAAGAATCGGGAAAGGATGATAGACTGCAAAGCTCTGTAGCGCTGGATCTGTGTGCCAGGGCCCTGCTTCCCATACTGACAGGAGGATTTAACATGCCAAAAGAGAGAGTTTTGGCTCACTTCAAGATTGACGAGAGGAGGCAAAGACTTGTGGTGATCACGTCGAATGCTGAAGATATGGTGCTACCGAAGGCGACATTCACTGCCTATGAATTTGATGCAGACTTCAAGCTGATACAACGTAAGGAATTTCTTCTCAACGATCAGTTAATGGTTCACGACTGGGTTCTTACTGACGAGCACTATGTCATTCTCGGCAACAGGGTGACGCTCGATGTTGGCAGTTCACTCACTGCAATGGCGGGCCTTTCTCCCATGATAAACTGCTTGGCAGTGGACGAATCAACAACATACAGTCCCTTGTATATGCTTCCTCGATTCGACGAGAGAAACGGACGGGATTGGACTGTGCCTGCTAAAATTCCGGGCCAGCTTTGGGTGACCCACTTTGCCAACGCAAGCGAAGAAACATTGGAGGGGGGCCACAAAATTAGATTCGTCGTCGATGCGTGCCTCAGCTCTTACAAGTGGTTTTCTCTAAACAGCATATTTGGATACAAGTGGCAAGAACAGCATATGGATCCGGGCTGCATGAACAACACTTCCTCCTCAAAGTTCATGCCGGAGCAGCTACACTCTCCAAGAATGCACCGAGTGACTGTGGACGTCAGCAATCTCGATGACAGCATCCTCTTGCAAAAGTCGGAACGATTCAAGAATGCCAACTTCGCGACGGACTTCCCGGTTATAAACTCCACAGCTTCGGGTGGCAAGAACGAGTTCACGTACGCTACCACAAACTCAGGCCGGCGCAAGACCCTCTCGAGCTTTCCAATGGACAGCATCACGAAGCTCCACGGGCCAAGCGGCCGAGCATCGTCATGGTGGGCCGGGAAAAGGTGTGCTGTTGGAGAGCCACAGTTTGTCAAGAGGAAGAGCTCCCAAGGTGGCGAAGACGATGGTTACGTGATCTTTGTCCAGTACTCGTTTGTGGACGAGAGACGCTACTTGGTGATCCTGGACGCGCGTCGCATTGGTGCAAGGGGCGCTCTCGTGGCCAAGGTGGAGGTTCCAAGAGAATACAGTTTCCCGTTCGGCTTCCACGGCTTGTGG
>gnl_Solly_v2.4_Solyc01g090660.2.1
ATGGATCTTCAATTTGTATCACTACCACCCAACTCTAAAACAAAAGCCAAAATGCAGGCCAAAGCTTGCCATAATATTAACAATATTCCTCCAAAACTCTTGCCACCGGCTAAACTGCCGTCCACGGTGGCGATGAGCCCGAGCCAATTAACATTGCCTAGCCACGTGGCGCGAGCCATAACGATCACCACGTCCCCAACTCATGAAGTTTACACACCAGAAATCGATGACACAGTTACTGCCTATTGGGATTACCAATTCCTTTTCGTGTCCCAACGTTCTGAAGCTACCGAACCCGTTTCACTTCGGGTCGTGGAAGGATCCATACCATCCGATTTCCCTTCCGGTACGTATTACCTCACCGGGCCGGGCCTATTCGCGGATGATCATGGTTCCACGGTGCACCCTCTAGACGGACACGGCTACTTAAGGACATTTGAAATTGATGGTAGTACGGGTCAGGTTAAGTTTATGGCTAGGTACATTGAAACGGAGGCTCAGACTGAGGAGCGGGACCCGGTGAGTGGAAAGTGGAGGTTCACTCACCGGGGCCCGTTTTCGGTACTGAAAGGAGGGAAGATGGTTGGTAATACGAAAGTTATGAAGAATGTGGCGAATACTAGTGTGTTACAATGGGGTGGTAGGTTGTTTTGTTTGTGGGAAGGTGGTGATCCTTATGAAATTGATTCTAAAACTTTGAATACACTTGGAAAATTTGAATTAATTAAGAACTCTGATCAAGTATTAGAAGATAAAAAAATTAGTCATAGTGATTTTTTGGATGTTGCTGCTCAGCTATTGAAGCCTATATTATATGGGGTGTTTAAAATGTCTCCAAAGAGATTGTTATCTCATTACAAGATTGATACTCGTAGAAACAGACTTTTAATCATGTCATGCAACGCAGAGGATATGTTGCTCCCTAGGAGTAATTTTACATTTTATGAATTTGATTCCAATTTCCAGCTACTACAAAGCCAAGAATTCGAGATCCCAGATCATTTAATGATACATGATTGGGCTTTTACTGATACTCACTATATATTGTTCGGCAACCGCATCAAACTCGATATCCCCGGATCAATGACAGCAGTATGTGGGCTTTCTCCAATGATATCAGCATTATCAGTAAATCCAAGCAAACCAACATCTCCAATTTATTTGCTGCCTAGATTTCGTAACAATAATGTAGAAAGAGATTGGAGAAAACCTATAGAAGCTCCTTCACAAATGTGGGTGTTACATGTTGGAAATGCTTTTGAAGAAATTGATGAACAAAATGGAAATCTAAACATACAAATTCAGGCTTCTGGTTGCTCTTACCAATGGTTCAATTTCCAAAAAATGTTTGGCTATGATTGGCAAAGTGGTAAACTTGATCCTTCCATGATGAATGTAGAAGAAGGAGAAGAAAAGCTATTGCCTCACTTAGTTCAGGTATGTATAAACTTAGATAAAAAAGGGAATTGCACAAAATGTTCAGTAAATGATCTAAATCCTGAATGGAACAAAGCAGCAGATTTTCCAGCGATGAATCCAGAATTTTCAGGCAGAAAAAACAGATATATTTATGCAGCAACATGTACAGGTTCACGTCAAGCGCTACCCCATTTTCCTTTTGACGCAGTCGTGAAATTAAACGCGGTTGATAAATCAGTCCAAAAGTGGTCAGCTGGTAGAAGAAGATTCATTGGTGAACCTGTTTTTATTCCAAGAGGAACTAATAAAGAGGATGATGGATACCTTCTTGTGGTTGAATATGCAGTGTCAACACAAAGGTGTTATCTTGTAATTTTGGATGCACAAAAAATTGGAGAGAAGAATGAAGTAGTTGCAAGACTTGAAGTCCCAAGACATTTGAATTTTCCTCTTGGTTTTCATGGCTTTTGGGCTCCTACCAACTCTAGCCTAGCCAATCTACAAAAAATTGAATCCAAGTGTAAAAACTCTTGGTCAATGATGAAGGATAACATGGTTAAACTTGGACAA
>gnl_Sorbi_v3.1_Sobic.006G170300.1
ATGTCTCAACACACCATTGCCGCCATGCACGCCGCCGTGCACCACCACCACCCTGGCCACCGCGCACCGCCGCCTCGCCGCTGCTCTCGCGGCCACGGGCGCAGCAGCGTCGCCGTCCGCGCCGCGGCCGCCACCACCGTCACCAGCACCCCGGGCGCCGCGGCGACAGCGCCGGACTCGCCGTCCGCGTCGTTCTGGGACTACAACCTCCTGTTCCGGTCGCAGCGCGCCGAGTGCCGCGACCCCGTCGCGCTCCGCGTCACCGAGGGCGCGATCCCGGCGGACTTCCCGTCGGGCACCTACTACCTCGCCGGTCCGGGGATGTTCACCGACGACCACGGGTCCACCGTGCACCCGCTCGACGGCCACGGCTACCTCCGCTCGTTCCGCTTCGGCTCCGACGGCGCGCCGGCGCGCTACTCCGCGCGGTACGTGGAGACGGCGGCGAAGCGGGAGGAGCACGACGCGCCGCGCTCGTCGTGGCGGTTCACGCACCGGGGCCCCTTCTCGGTGCTGCAGGGCGGGACCCGGGTGGGCAACGTGAAGGTGATGAAGAACGTGGCCAACACCAGCGTGCTGCGCTGGGGCGGCCGCGTGCTCTGCCTCTGGGAAGGCGGCGAGCCGTACGAGCTGGACCCGCGGACGCTGGAGACCATCGGCCCGTTCGACATCCTCGGCCGCCTCGCCACCGGCGGCGAAGCGGCACGAGACGACGACAGCAGCGAGGCTGCGCGTCTCGGGCGCCGGCGGCCGTGGCTGCAGGAGGCAGGGATCGACGTGGCCGCGCGCCTGCTGCGACCGGTCCTCGGTGGTGTCTTCAGCATGCCGGCCAAGCGGCTGCTCGCGCACTACAAGATCGACCAGGAGAGGAACCGGCTGCTCATGGTGGCCTGCAACGCCGAGGACATGCTCCTCCCGCGCTCCAACTTCACTTTCTACGAGTTCGACGCCGACTTCGCGCTGGTGCAGACGCGGGAGTTTGTCTTGCCGGACCACCTGATGATCCACGACTGGACCTTCACGGACAGCCACTACGTCCTCCTCGGCAACAGAATCAGGCTGGACATTCCAGGTTCGCTGCTGGCGCTCACGGGCACTCACCCAATGATCGCGGCCCTCGCCGTGGACCCGAGCCGGCAGTCCACGCCCGTCTACCTGCTGCCGCGCTCCCCGGAGGCCGAGGCCCCCGGCCGCGACTGGAGCGTGCCCATCGAGGCGCCATCGCAGATGTGGTCCATGCACGTCGGCAACGCCTTCGAGGAGCGCAACGCCCGGGGCGGCATCAACATTCAGCTCCACATGTCCGGCTGCTCTTACCAGTGGTTCAACTTCCACAGGATGTTTGGTTACAATTGGCAGAACAAGAAGCTGGACCCGTCCTTCATGAACATAGCCAAGGGCAGGGAATGGCTACCTCGTCTTGTACAGGTGTCCATCGACCTCGACAAGAGAGGAACGTGCCGAGGATGCTCCGTCCGGAGATTGTCCGACCAGTGGACCAGGCCGGCGGACTTCCCGGCGATCAACCCAGGCTTCGCCAACCGGAGGAACCGGTTCATCTACGCCGGCGGCGCCTCCGGTTCACGCAGATTCTTGCCGTACTTCCCCTTCGACAGCGTCGTCAAGGTAGACGTCGCTGATGGATCAGCGCGGTCGTGGTCAGTCGCCGGGCGCAAGTTCGTTGGTGAGCCGGTCTTCGTCCCGACCGGCAGTAGCGAGGATGACGGCTATGTTCTGCTTGTCGAGTATGCAGTGTCTGATCACAGGTGCCATCTGGTGGTGCTGGACGCAAGGAAGATCGGGGAAAGGGACGCAGTTGTGGCAAAACTTGAGGTGCCCAAGCACCTCACCTTCCCAATGGGATTCCATGGGTTCTGGGCAGATGAA
>gnl_Spipo_v2_Spipo1G0083900
GTCACCCCACGGGCTGCCCCATCCACCGTCCCCGTTACACCCACCTCCCGCGTTCTGCGAGCACCCCCCGGCGCCCCCACGACGCCGGCGCCGACGACGGCGCCCCCTGTGTCGCCCCCCGACGGTGCCGGCGCCGTCGACTCGGCGGCGACCGCTTTCTGGGACTACCAGGGTCTCTTCGTCTCCCAGAGGCGGGAGACCTCGTCCCCGGTTCCACTCCGGACCGTCGACGGTGCGGTTCCAGCGGACTTTCCAGCCGGCACCTACTACCTGGCTGGCCCTGGCCTTTTCGCCGATGACCACGGCTCCACCGTTCATCCTCTGGATGGCCACGGTTACCTCCGGTCATTCGACTTCGAATCTAGCGGGCGCGGTGTGAAGTACTCGGCTCGGTATGTGGAGACTGGGGCACAGAAGGAGGAGAGGGACGACGAGACGGGGAGCTGGAAATTCACTCACCGTGGGCCGTTCTCTGTGCTCAAGGCGGGGAAGAAGCTGGGCAACATGAAGGTGATGAAGAACGTGGCCAACACCAGCGTACTAGTCTGGGGGGGGAGGCTGCTCTGCTTGTGGGAAGGCGGCGAACCCTACGAGCTCGACAGAAAGACCCTCGACACGGTTGGCCTCTTCGACGTGGTCGACAAGGGGGGGAAGACGGAGAGCAGAAACGGAGAGGAAATGGCGACCGACTGGCTCCGTCGGCTGGGGGAGCTTGGGCTGGACGCCGCCGCCGCTCTCCTGAAGCCACTACTATACGGGTTGTTCAAGATGCCGGCGAAGCGCCTGCTGTCGCACTACAGAGTCGACGCCCGCCGGAACAGGCTACTCATGCTGGCATGCAACGCCGAGGACATGCTCCTGCCGCGCTCCAACTTCACCTTCTACGAGTTCGACTCCAACTTCAGGCTGCTGCAGAAGAAGGACTTCACCATTCCCGATCACCTGATGATCCACGACTGGGCCTTCACCGATGGCCACTACGTCCTCGTCGGCAACCGCATCAAGCTGGACGTCTCAGGATCTCTGGTGGCTGCAGTTTCGGGTCACTCTCCCATGATATCGGCGCTGTCGGTGAATCCCAGCCGGCCGACGTCTCCGATATACCTGCTCCCGCGGTTTCCCGACGGTGAGGGCGGCAGCCGCCGTGACTGGGCGGTGCCCATCGAGGCTCCTGGTCAGCTCTGGGTGCTGCACATCGGGAACGCCTTCGAGCGGAGAGAGGAGTCCGGCGAGGTGGAAATCCAGCTTCAGGCCTCCGCGTGCTCCTACCAGTGGTTCAATTTCCAGAAGATGTTCGGGTATAACTGGCGAAGTGGAGAGCTTGACCCTTCGTTCATGAACCCGAAGAAGGGCCGGCAGTCGTTGCTACCTCACCTGGTCAAGGTGTCGATCCGAGTGGACGGCGACGGAAACTGCCGGCAATGCTCTGTCTGCCAGGTGTCGGACAGGTGGACCAAGCCGGCGGACTTCCCGGCGATCAACCCGGCTTTCTCCGGCCGCGAGAACGACTATGTCTACGTGGGGACAACATCGGGGGCTCGCCGGTTCTTGCCCCATTTCCCTTTCGATAGCGTGGGGAAGCTGAACTGCTCCGACGGCTCCGTCGCCACATGGTCGGCCGGAAGGCGGCGGTTCGTCGGAGAGCCCATATTTGTCCCCCGAAAGGGCTCCGCCGGCGGCGAAGACGACGGCTACATCTTGGTGGTGGAGTATGCGGTTTGGATGAGAAGATGCTACCTGGTGATACTGGACGCGAGGAACGTCGGAAGAACCGAGGCCGTCGTGGCGAGGATCGAAGTCCCGAAGGACCTCAACTTCCCCCTCGGATTCCATGGATTCTGGGCGGAGAGA
>gnl_Stras_v2.0_SGA_v2.0_scaffold52T19204
ATGCTCGCCCTGAAATCTTGCCACCACCATTATCTCCTCCCGCCAAAATCGCAACCGCTGCCCTACTCCGCAACCCCAACTGCCCCCAACAAGCACACCGCCGCCCCCCGCGCCGCCATATCCATCTCCACCGCCCCCCGCACCACCACCCCCGCCGGCAACATCCCGGCGCCGCCCGACGAGGCCGTCTCCGCCCTCTCCGACTACCGCTCCCTCTTCTCCTCCCAACGCGCCGAGACCTCCGCCCCCATCCCCCTTCGCCCAGTCCTCGGCGGCGCCGCCGCCCTCCCGGCCGACTTCCCGACGGGGACATACTACCTCGCGGGGCCCGGCATGTTCGACGACGACCACGGATCCACCGTCCACCCTCTCGACGGCCACGGCTACCTCCGGGCCTTCACAGTCCGTCGTGGGGCCCACGGCCGGCCCGTGGTGGAGTTCTCGGCCAGATACGTGGAGACGGAGGCGCGGGCTGCCGAGCGGGACCCGGCCAACGGCGAGTGGCGGTTCACGCACCGCGGCCCGTTCTCGGTGCTCAGGGGCGGCGGAGGGGTTTTGATGGGCGGGAACTGCACGAAGGTGATGAAGAACGTGGCGAACACGAGCGTGGTGAGGTGGGGTGGACGGCTGCTTTGTCTGTGGGAGGGGGGGGACCCGTACGAGGTAGAGGAGGGGACGTTGGCCACCGTCGGGAGGTTTCCGGCGGCGGAATGTGACGGTGGTGGAGAAGCGTTGACTGGGGTTGACTTCTGGGACGTGGCTGCTAAAGTGCTCAAGCCCATATTGTATGAATTCGACTCCAACTTCAAGCTGCTGCAAAGCCAAGAATTCTGCATCCCAGACCATTTGATGATCCATGACTGGGCCTTTACAGATTCTCATTACATATTGATTGGAAATAGAATCAAATTAGATGTTGCAGGTTCAATGGCAGCTGTTTGTGGCTTATCACCCATGATATCTGCATTGTCACTCAATCCAAGCAAATCCACCACCCCAATTTATTTGCTTCCAAGATTTCCTAATAATTCTCAACAGCCAAACAGGCCCCTGAGAGATTGGAAAATTCCTATTGAAGCCCCATCTCAAATGTGGGTACTTCACATGGCAAATGCCTTTGAAGAAAGGGGTGTTGATGGGAATCTTGAGATTCAAATCCAAGCCAGTAGCTGCTCTTATCAGTGGTTCAATTTCCAGAAAATGTTTGGATATGACTGGCAAAGTGGTAAATTAGACCCTTCAATGATGAATTTAGAACAAGGCCAAGAAAAGTTGCTCCCTCACTTAATCCAGGTGAAGATAACCTTGGATAGCCATGGAGCCTGCAAAAATTGCCAAGTTAATGATCTAAGCCAATGGGAAAAGCCTTCGGATTTTCCGGTCATCAATCAAGAATTTTCCGGCAAGAAAAACAAGTTCGTTTACGCTGCCACGTCATCAGGCTCACGACGCGCGTTGCCACATTTCCCATTCGACACGGTGGTGAAGCTAAACACCACGAACAAGTCCACGTTGACTTGGTCAACGGGTAGAAGAAAGTTCATTGGCGAGCCAATTTTTATCGCGAAACGTGACAAAAAAGACGAAGATGATGGTTACCTCCTTGTGGTAGAATATGCAGTTTCAAACCAGATGTGCTATCTTGTTGTACTTGATTCCAAGTTGATTGGGAGGAACAATGCTTTAGTAGCAAGGTTTGAGGTCCCCAGGCATTTGAATTTCCCTCTTGGATTTCATGGATTTTGGGCCCCTGATGTTTCACACAGTCCTGTAAATAGCCCAGTATCAAGGCCCAACAAAGAATTAGCTCTCACTTTTTAG
>gnl_Theca_v1.1_Thecc1EG005633t1
ATGCAGGCCAAACTCTTTCATATCATTCCATCAGGATTCCATTCGCCAGGGAAACATCCTCAGCTGCATCAACCATCGTTACCAAAGAAGCTGCCACGGGCCATATCCATTTCCAGCCCTCCTGCGGATAATCATGTTCCAGGCCCTTTGACACTAGACAGGGATGATTCTGTGGCTGCCTTTTGGGACTATCAATTTTTATTCGTGTCACAACGCTCGGAGACGGCTGAGCCGATCACGCTCCGCGTTGTGGACGGTGCAATCCCCACGGACTTCCCTTCCGGTACATATTACCTAGCCGGTCCAGGGCTATTCACCGATGATCATGGCTCGACAGTGCACCCTTTAGACGGTCATGGTTACCTCAGGGCCTTTAGCATCGATGGTGCAGCTAGAGAAGTCAAGTTCATGGCTAGGTACGTAAAGACCGAAGCTCAAGCAGAGGAGCACGATCCCGTGACTGACACCTGGCAGTTTACGCACCGTGGCCCGTTTTCCGTGTTAAAGGGGGGCAAGAAACTTGGCAACGTTAAGGTGATGAAAAATGTAGCTAATACCAGTGTGTTGAGGTGGGGTGGAAGGTTATTGTGCTTATGGGAAGGTGGAGATCCTTACGAGATTGAATCAGGGACGTTGGAAACCATCGGGAGTTTTGATGTGATAAACGGCCATGATTTGTTGCCGGAGGCTGAGAAGAAGGGTACCGACGGTGATTTATTGGACGCAGCCGCCCGGCTGTTGAAGCCGATCCTATACGGTGTGTTCAAGATGCCTCCCAAAAGACTCTTGTCTCATTATAAACTTGATGCTCAAAGGAACCGACTTCTTACAGTCTCATGCAACGCAGAGGACATGCTAGTGCCGCGCAGCAACTTTACATTTTATGAGTTCGACTCAGAATTCAAGTTGTTGCAGAAACAAGAATTCAACATCCCTGATCATTTGATGATCCATGATTGGGCTTTTACAGATAGTCATTACATACTGTTCGGCAATCGCGTCAAGCTCGATGTTATTGGATCGGTGACGGCAGTATGTGGGTTATCGCCAATGATATCGGCATTGTCAGTGAACCCAAGCAAGTCCACGTCTCCCATTTACTTGCTCCCTCGCTTTCCTGGTAAATCTGCTGGACAGCGAGATTGGAGAGTGCCGGTGGAAGCTCCATCCCGGAAGTGGCTATTGCATGTTGGCAATGCCTTTGAGGTCAAGGATGTGGATGGTAATTCGGAGATTCAAATCCAAGCATGTGCTTGTTCTTACCAATGGTTCAATTTCCAAAAATTATTTGGATATAATTGGCAAAGTGGTAAACTAGATCCCTCGATTATGAATGTAAAACAAGGTGCAAATGAGTTGTTACCCCACCTTGTTCAGGTATCGATTAACCTGGACGCTGATGGAAACTGCCAAAACTGTTGCGTGGAGAATCTGAATCAATGGAACAAGCCATCTGATTTTCCAGTCATCAATCCAGACTTTTCTGGCAACAAGAATGAATACATTTATGCATCAACTTCTTCCGGGTCTAGGCAGACATTGCCCCATTTTCCGTTTGACATGGTGTTGAAGCTAAATTTGACAACAAAATCAACCTTTACATGGTCTGCAGGGGCTCGTAGATTTATCGGTGAGCCTATTTTTGTCCCCAAAGGAACCGAAGAAGATGATGGGTACATTCTTGTAGTCGAATATGCAGTTTCAATACAGAGATGTTTTCTTGTCATCTTGGATCCTAAGAGGATTGGTGAAACTGATGCCCTGGTCGCAAGACTAGAAGTCCCTCAGCACTTGAACTTCCCTCTCGGCTTTCATGGGCTTTGGGCCAATAGCCCT
>gnl_Utrgi_v4.1_Scf01202.g24148.t1
ATGTGTTGTTTAGAGCTCGTGGAGCAGACGATGTCAGCTGTATCCAGTTTTCCAGCTGTAGTGCTGGCGAAGCTTGTTCCGGCGGCCTACGGCTCTTCTTTGCCTGCTCGAAAAGTCTCACGCGCCGCCATCTCCATCGCGTCCCCGACTTTGCCCGAGGTTTCTAACCCTGCGAAAGAGTCGTCTAGTGTGGTGGTATCGGATGACGTCGCCTCTGCCTTCTGGGACTACCAGCTCCTCTTCGCCTCCCAACGCGCAGAGACGTCGGAGCTCATCCCCCTCCGGGTGGTCGACGGCGCGTTGCCCCGGGATCTCAGGGCCGGCACCTACTACCTCGCCGGTCCTGGTCTATTTTCGGATGACCACGGTTCCACCGTGCACCCTTTAGATGGTCATGGTTATCTCCGGGCGTTCCGAATCGATGGCTCTCGTGGGACGGCGGAGTTCATGGCCAGGTACATTGAGACCGAGGCGCAGGCGGAGGAGAGGAACCCCGCCACCGGCGAGTGGCGGTTCACCTACCGTGGTCCCTTTTCCGTTCTTAAGGGCGGAGTCATGATTGGGAATACCAAGGTGATGAAGAATGTAGCAAATACAAGCGTTTTGCACTGGGGCGGGAGGCTTTTTGCCCTGTGGGAAGGCGGAGATCCATACGAGATTGAACCTCATGGGCTGAGGACCGTTGGGAGATTCCCCGTCACCGGTGATCGGAAACTTTTGCCGGAACCCTCACAGGGCGGCGGAGTGACGGCAGGTTTTGTGGAGCTAGCCGCCGGACTTGTGAAACCGTTACTCCACGGAATATTCAAGATGCCGGCGAAGAGGTTCTTGTCCCATTACAAGATCGATTCCAGAAGGAATAGGTTGCTGCTCATGTCATGCAATGCCGAAGATATGCTTCTACCCCGCAGTAATTTTACATTTTACGAACTGGACTCCAACTTCAATATACTGCAATGCCAAGAGTTCACAATCCCAGATCACTTGATGGTCCACGACTGGGCATTCACCGATAGCCATTACATCTTGTTGGGTAACAGAGTCAAGCTCGATGCCGCAGGATCGGTGAGTGCGGTTTGTGGGCTGACCCCGATGATCTCAGCGCTTTCAGTGAACCCAAGTAAATCCACGTCCCCGATCTATCTTCTCCCGAGATCTGCAGATTCAAAAGCTGTGGCGAGTTGGAGAGACTGGAGAATCCCCATTGAGGCCCCTGCGCAGATGTGGGTTCTTCACGTGGGAAACGCTTTTGAGAAGATGGGTTTGGATGGGGATCTGGAGATCGAGATTCAAGCCACTGCTTGCTCTTACCAGTGGTTCGATTTCCAGAGAATGTTTGGGTATGATTGGGAAACCGGGAGATTAGATCCCTCCATGATGAACTTGGAGCAAGGGCAAGAAAATTTGCTGCCTCATCTGGTCAAGATCAGCATGAACTTAGATTCGAATGGGGAGTGCAGCAACTGCTGCATAAACGATCTGAGTGAATGGAGCAAGCCTGCAGATTTTCCGGTGATAAACCAGGAGTTCTCCGGCACAAAAAGCTCCTTCCTTTACGCTGCAACTTCCTCTGGCTCACGCCCTGCGCTACCGCACTTTCCCTTCGACACGGTGGTGAAGATCAACATCGCCGATAAATCGGCCAGAACGTGGTCTACCGGAAGGCGGAGATTCATCGGGGAGCCCATTTTCATCCCGAGGGGCACTCGAGGAGAGGACGATGGCTACGTCATGGTGGTGGAATATGCGGTTTCGAAGCAAAAATGCTACCTCGTGATTTTGGATTCCAAACTGATCGGAAAAAAGAAGGCGGTGGTGGCGCGGCTTGAAGTTCCCCGGAGTCTCAACTTTCCGATGGGATTTCATGGGTTTTGGGCTCCGGATTCGGCCCCA
>gnl_Vitvi_Genoscope.12X_GSVIVT01018217001
ATGCAGGCCAAACCTTTCCATGCTGTCCCGGTCAAATTCCCTTCTCCAACAAAGCTCCCTCTTCTCCAGAAACCTCCGGCCATGCCGGAGAAAGTACTGTCAAGAGCTATTTCCATTTCCACACCTGATACTAGGGTTTCAGATGTCTCGACCCCGAATTTGGATGACTCCATGGCTGCATTTTGGGATTATCAGTTTCTCTTTATGTCGCAACGCTCTGAAACAGATGGGTCTATTGCTTTACGCGTGGTTGATGGTGCAATTCCCGTTGATTTTCCTTCGGGTACGTATTTTCTAGCTGGGCCGGGTCTTTTTAGCGATGATCATGGGTCGACGGTCCATCCTTTGGATGGGCATGGGTATTTGAGGGCTTTTGCCATTAATGGACCGGGTAAAGAGGTCAAGTTCTCGGCTAGGTATGTGAAAACGGAGGCCCAGTTGGAGGAGCACGACCCGATGACCCGTGGGTGGCGATTCACGTACCGCGGCCCGTTTTCGGTATTGAAAGGAGGGAAGAAGGTGGGGAACAGGAAGGTGATGAAAAATGTGGCGAACACCAGCGTGTTGAAGTGGGGTGGACGGTTGATGTGCTTGTGGGAGGGTGGAGACCCCTATGAGATTGAATCTGGGACGCTGGATACGATCGGAAGGCTCGATATGATGGAGGGCTGTGATTCATTGCATGAAGGTGGCAGCCCCGGCAGTGATGCTTGGGATTTGGCTGCGGCGGCGTTGAAGCCAATTCTACATGGAGTGTTCAAGATGCCGGAGAAGCGGCCACTGTCGCATTATAAAATTGATGCTAAAAGAAATAGGCTTCTGATGATGTGGTGTAACGCAGAAGACATGTTGCTGCCTCGGAGCAATTTTACAATCTATGAATTTGATTCGAAAATGAAGGTGGTACAAAGGAAAGAGTTCAAGATTCCGGATCATTTGATGATCCATGATTGGGCTTTCACCGATTCTCATTATGTCTTGTTCTCCAATCGAATCAAGCTTGATATTCTAGGATCAATGGGGGCCTTAAGTGGACTATCACCAATGATATCAGCATTATCGGCAAACCCTAGTAAACCAACCTCTCCAATCTATCTCCTTCCTCGATTCTCTGACGACGTCACTGGAAATCGAGATTGGAGAGTTCCAATTGAAGTTCCTTCACAGTTATGGCTGATACATGTTGGCAATGCCTATGAGGAGAGGGACGAGAGAGGAAACTTCAACATTCAAATACATGCCAGTGCTTGCTCTTATCAATGGTTCAATTTCCACAAAATGTTTGGATATGATTGGCAAAGTAGGAAATTAGACCCTTGTGTTATGAATGTTCAACAAGGCCAAGAAGAATCACTTCCACACCTCATTCAAGTCTCCATCAACTTGGATGCCAATGGTACATCCAAGAATTGTAGTGTCGAACCTTTGAATCAATGGAACAAACCCTCCGACTTCCCCTCCATCAATCCATCTTCCTCCGGCATAAAAAACACATACATGTATGCGGCGGCCGCATCTGGTTCCCGCTCAACCTTGCCACATTTTCCTTTTGACACCATCGTTAAAGTAAATGTCCCTAACAAGTCGACTCATAGGTGGTCTACCGGTACTAGGAGGTTCATAGGTGAGCCCATCTTTGTTCCCAAGGGTATTGAAGAAGACGACGGTTACCTTCTGGTAGTCGAGTATGCAGTGTCAATACAAAGGTGTTACCTTGTCATATTGGATGCTAAGAGAATAGGAGAGATTGATGCACTTGTAGCAAGGCTTGAAGTCCCAAAACATTTGACTTTTCCCATTGGATTTCATGGCTTTTGGGCCCCCAAAGAG
>Frave_04863-v1.0-hybrid.t1
AGCCTCGCACCATTGTCACCTTCTAAAACTTCTTCCAAATCTCCCAAAATGCAAACCAACGCCTTCCAAATCATAGTTCC
CAAACCAATGATCCCCGCACTGATAAATCCACCTGCGGTGCACCGCCCTCCTTCGTCGACCCCGCTCCTTAAACCACCAC
GTGCCATCTCCATTTCCACACCCAACGGAGGTACTACTACCACCACCACCGTTTCACCCCTAGACGTGGTCGACGACTCC
GTTACCGCATTCTGGGACTACCAGTTCCTCTTCGTCTCGCAACGCTCCGAAACAACTGAACCAGTGACACTCCGAGTGGT
TGAAGGCGCTGTCCCGCCGGAGTTTCCTTCTGGAACGTACTACTTGACGGGACCGGGGATCTTCAGCGACGACCATGGCT
CAACAGTGCACCCTTTGGACGGTCATGGCTACCTTAGGGCTTTTAGCTTCGGTAAGACTAACGGGGACGAGGTCAAGGTC
GAGTTCATGGCCAAGTACGTGAAGACGGAGGCGCAGGTGGAAGAGCACGATCCGGTGACCGGAACGTGGAGGTTCACGCA
CAGGGGGCCGTTCTCGGTGTTGAAGGGAGGAAAGAAAGTTGGGAACACGAAGGTGATGAAGAACGTGGCGAATACTAGTG
TGTTGAGCTGGGGTGGGAAGTTGCTGTGTTTGTGGGAAGGTGGAGACCCGTATGAGATTGAACCGGAGACCTTGGATACG
GTCGGGAAGGTCAAGCTGATGGAGGGCTGTGATCCGGCGGTGGAGACTGGTGGCGGTGGCGGTGGTGTATGGGATGTGGC
TGCGAGGTTGCTGAAGCCGATCTTGTACGGAGTGTTTGAAATGCCGCCTAAGAGACTATTATCTCATTACAAGCTCGACA
GTTGCAGAAATAGGCTTCTTATGGTGTCGTGCAATGCAGAAGACATGCTTCTACCACGCAGTCATTTTATATTTTATGAA
TATGACTCGAGTTTTAAGGAGGTGGCAAAGCAAGAGTTTACCATCCCAGATCACTTGATGATCCATGACTGGGCTTTCAC
CGACTCTCATTATATCTTATTTGCTAATCGCATCAAGCTTGATGTTGTCGGTGCAATGACTGCAGTTTGTGGGACTACTC
CGATGATAACAGCATTATCAGTAAACCCTAGCAAGGACACTTCTCCCATATACCTGCTTCCTCGCTTTCCCGATAAAGGG
AATCATAATCGAGATTGGAGAGTGCCTATTGAAGCTCCTTCACAGTTTTGGCTGCTACATGTATGCAATGCCTATGAGAA
TTTAGATGAGAATGGGAACTCCGAGATCCAAATACATGGTTCTGCTTGCTCTTACGAGTGGTTCAATTTCCAAAAGTTAT
TTGGATATGATTGGCAAAGTGGTAAACTAGACCCTTCGGTTATGAACATAACCGGAAGCAAGTCATTGCCTCACCTTGTT
AAGGTTTCTATCAACTTGGATGCCAATGGGAACTGTCAAAGATGTGATGCGGAGCCTTTGAACGAGTGGAACAAGTCATC
AGATTTTCCGGTGATCAATCCAGCATTTTCAGGCACCAAAAACAAATACATATATGCAGCAGCCTCTTCGGGTTCTCGCA
GTGCATTGCCAAGCTTTCCATTCGATATGGTGGTGAAGCTCAATGCCTCGACTAAATCTGTGCACACATGGTCTGTTGGT
AGTAGAAGATTTATCGGCGAACCCACTTTCATCTCCAAAGGTTCTGAAGAAGATGATGGTTACATTCTTGTAGTCGAGTA
TGCAGTTGCAGTTCAAAGATGCTATCTGGTCATCTTGGACTCGAAGAAAATTGGAGCAGCTGATGCGCTTGTGGCAAGAC
TTGAAGTCCCTAAGCACCTAAACTTTCCTCTTGGTTTTCATGGTTTTTGGGCTAGTGACGAC
>Maldo_GDDH_07G1110600
ATGCTAGCTACTACCATTTCCTTTCATTGCCACCTCCTAAAACTACCAAAAATGCAAGCCAACCCCTTCCAAGTTATTCC
CAAACTAATATTCCCCTCACTGATAAAGCTGCCTCCGGTTCACCGATCTCTGTCACCACCACCCACCAAGCCACCGCGTG
CGATATCCATCTCCACGCCCGGTGAAACCGATCATGCTCCTATTATTTCATCAACCGTAGATGTTGTTGATGACTCAGTG
GCTGCATTTTGGGACTACCAATTTCTCTTTGTGTCCCAACGCTCCGAACAAACTGAACCCATCACGCTCAGAGTCGTGGA
GGGTTCGGTTCCACCGGACTTTCCCTCTGGCACATACTACTTGACAGGGCCGGGGCTCTTCAGCGACGACCATGGCTCGA
CGGTGCACCCATTAGACGGTCACGGATACCTTAGGGCTTTTCAGTTTGATGGCTTTGGCGGAGAAGTCAAGTTCATGGCT
AAGTACGTGAAAACTGAGGCTCAAGTTGAAGAGCACGACCCTACGACTGACAGGTGGCGATTCACGCATAGGGGGCCGTT
TTCGGTGTTGAAAGGTGGACAGAAAGTTGGGAATACTAAGGTTATGAAGAATGTGGCAAATACTAGTGTCTTGAGGTGGG
GCCGGAAGCTGTTGTGCTTGTGGGAAGGTGGCAACCCATATGAGATTGAATCTGAGACGTTGGATACGGTAGGGAAGGTA
AGTTTGATGGAAGGCTGTGATTCGGGGACAGAGAGTGGAGACGGTGGTGGTGGTGGAATGTGGGATGTGGCTGCGAGGTT
GCTCAAACCGATTCTGTACGGAGTGTTTAAGATGCCTCCGAAGCGACTATTGTCTCATTATAAGCTCGATGCTCGCAACA
ACAGGCTTCTTATGGTGTCATGCAATGCAGAGGACATGCTATTACCTTGCAGTAATTTTACATTTTATGAATTTGATTCA
GATTTCAAGGTGCTGGGAAAGCAAGAGTTCAACATCCCTGATCACTTGATGATCCACGATTGGGCTTTCACAGACACTCA
TTATATAATATTTGCTAATCGCATCAAGCTTGATGCTGTCGGTGCAATGACAGCAGTTTGCGGGGCTACTCCTATGATAA
CAGCATTGTCAGTGAACCCTAGCAAGTCCACATCTCCCATATATTTGCTTCCTCGGCCTAGTAATGAAAATGGCAGAGAT
TGGAGAGTGCCTATTGAAGCGTCTTCACAATTGTGGTTCCTACATGTATGCAATGCTTTTGAGAATTTGGATGAGAATGG
GAATTTGGATATTCAAATCCATGCTTCTGCTTGCTCTTACGAGTGGTTCAATTTCCAGAAATTATTTGGATATGATTGGC
AAAGTGGTAAACTAGACCCTTCGGTTATGAACATAAATGGAAGCCAAAGCAATCACTTGCCTCGTCTTATTCAGGTTTCC
ATCAACTTGGATAGCAACGGGAACTGTCAAAGATGTGATGTGGAGTCTTTAAACCAGTGGAACAAGTCATCAGATTTTCC
AGTTATCAACCCAGCCTTTTCAGGTAGTAAGAACACATACATATATGCAGCAGCAACTTCAGGTTCTCGCAGTTCGTTGC
CACACTTTCCATTTGACATGGTGGTGAAGCTAAATGCTGCATCTAAATCTGTGCTCACATGGTCTGTTGGTAGTCGAAAA
TTCATCGGAGAGCCTATTTTTATCCCCAAAGGCTCTGAAGAAGATGATGGCTACATTCTCGTAGTTGAGTATGCAGTTTC
AGTTCAAAGGTGCTATCTAGTTATCTTAGATTCCAAGAAGATTGGAGGAGCTGATGCACTAGTAGCAAGACTTGAAGTCC
CCAAGCACCTGAATTTCCCTCTTGGTTTTCATGGTTTCTGGGCCACTGCAGCG
>Maldo_Gala_07g009800
ATGCAAGCCAACCCCTTCCAAGTTATTCCCAAACTAATATTCCCCTCACTGATAAAGCTGCCTCCGGTTCACCGATCTCT
GTCACCACCACCCACCAAGCCACCGCGTGCGATATCCATCTCCACGCCCGGTGAAACCGATCATGCTCCTATTATTTCAT
CAACCGTAGATGTTGTTGATGACTCAGTGGCTGCATTTTGGGACTACCAATTTCTCTTTGTGTCCCAACGCTCCGAACAA
ACTGAACCCATCACGCTCAGAGTCGTGGAGGGTTCGGTTCCACCGGACTTTCCCTCTGGCACATACTACTTGACAGGGCC
GGGGCTCTTCAGCGACGACCATGGCTCGACGGTGCACCCATTAGACGGTCACGGATACCTTAGGGCTTTTCAGTTTGATG
GCTTTGGCGGAGAAGTCAAGTTCATGGCTAAGTACGTGAAAACTGAGGCTCAAGTTGAAGAGCACGACCCTACGACTGAC
AGGTGGCGATTCACGCATAGGGGGCCGTTTTCGGTGTTGAAAGGTGGACAGAAAGTTGGGAATACTAAGGTTATGAAGAA
TGTGGCAAATACTAGTGTCTTGAGGTGGGGCCGGAAGCTGTTGTGCTTGTGGGAAGGTGGCAACCCATATGAGATTGAAT
CTGAGACGTTGGATACGGTAGGGAAGGTAAGTTTGATGGAAGGCTGTGATTCGGGGACAGAGAGTGGAGACGGTGGTGGT
GGTGGAATGTGGGATGTGGCTGCGAGGTTGCTCAAACCGATTCTGTACGGAGTGTTTAAGATGCCTCCGAAGCGACTATT
GTCTCATTATAAGCTCGATGCTCGCAACAACAGGCTTCTTATGGTGTCATGCAATGCAGAGGACATGCTATTACCTTGCA
GTAATTTTACATTTTATGAATTTGATTCAGATTTCAAGGTGCTGGGAAAGCAAGAGTTCAACATCCCTGATCACTTGATG
ATCCACGATTGGGCTTTCACAGACACTCATTATATAATATTTGCTAATCGCATCAAGCTTGATGCTGTCGGTGCAATGAC
AGCAGTTTGCGGGGCTACTCCTATGATAACAGCATTGTCAGTGAACCCTAGCAAGTCCACATCTCCCATATATTTGCTTC
CTCGGCCTAGTAATGAAAATGGCAGAGATTGGAGAGTGCCTATTGAAGCGTCTTCACAATTGTGGTTCCTACATGTATGC
AATGCTTTTGAGAATTTGGATGAGAATGGGAATTTGGATATTCAAATCCATGCTTCTGCTTGCTCTTACGAGTGGTTCAA
TTTCCAGAAATTATTTGGATATGATTGGCAAAGTGGTAAACTAGACCCTTCGGTTATGAACATAAATGGAAGCCAAAGCA
ATCACTTGCCTCGTCTTATTCAGGTTTCCATCAACTTGGATAGCAACGGGAACTGTCAAAGATGTGATGTGGAGTCTTTA
AACCAGTGGAACAAGTCATCAGATTTTCCAGTTATCAACCCAGCCTTTTCAGGTAGTAAGAACACATACATATATGCAGC
AGCAACTTCAGGTTCTCGCAGTTCGTTGCCACACTTTCCATTTGACATGGTGGTGAAGCTAAATGCTGCATCTAAATCTG
TGCTCACATGGTCTGTTGGTAGTCGAAAATTCATCGGAGAGCCTATTTTTATCCCCAAAGGCTCTGAAGAAGATGATGGC
TACATTCTCGTAGTTGAGTATGCAGTTTCAGTTCAAAGGTGCTATCTAGTTATCTTAGATTCCAAGAAGATTGGAGGAGC
TGATGCACTAGTAGCAAGACTTGAAGTCCCCAAGCACCTGAATTTCCCTCTTGGTTTTCATGGTTTCTGGGCCACTGCAG
CG
>Maldo_HF14640-RA
ATGCTAGCTACTACCATTTCCTTTCATTGCCACCTCCTAAAACTACCAAAAATGCAAGCCAACCCCTTCCAAGTTATTCC
CAAACTAATATTCCCCTCACTGATAAAGCTGCCTCCGGTTCACCGATCTCTGTCACCACCACCCACCAAGCCACCGCGTG
CGATATCCATCTCCACGCCCGGTGAAACCGATCATGCTCCTATTATTTCATCAACCGTAGATGTTGTTGATGACTCAGTG
GCTGCATTTTGGGACTACCAATTTCTCTTTGTGTCCCAACGCTCCGAACAAACTGAACCCATCACGCTCAGAGTCGTGGA
GGGTTCGGTTCCACCGGACTTTCCCTCTGGCACATACTACTTGACAGGGCCGGGGCTCTTCAGCGACGACCATGGCTCGA
CGGTGCACCCATTAGACGGTCACGGATACCTTAGGGCTTTTCAGTTTGATGGCTTTGGCGGAGAAGTCAAGTTCATGGCT
AAGTACGTGAAAACTGAGGCTCAAGTTGAAGAGCACGACCCTACGACTGACAGGTGGCGATTCACGCATAGGGGGCCGTT
TTCGGTGTTGAAAGGTGGACAGAAAGTTGGGAATACTAAGGTTATGAAGAATGTGGCAAATACTAGTGTCTTGAGGTGGG
GCCGGAAGCTGTTGTGCTTGTGGGAAGGTGGCAACCCATATGAGATTGAATCTGAGACGTTGGATACGGTAGGGAAGGTA
AGTTTGATGGAAGGCTGTGATTCGGGGACAGAGAGTGGAGACGGTGGTGGTGGTGGAATGTGGGATGTGGCTGCGAGGTT
GCTCAAACCGATTCTGTACGGAGTGTTTAAGATGCCTCCGAAGCGACTATTGTCTCATTATAAGCTCGATGCTCGCAACA
ACAGGCTTCTTATGGTGTCATGCAATGCAGAGGACATGCTATTACCTTGCAGTAATTTTACATTTTATGAATTTGATTCA
GATTTCAAGGTGCTGGGAAAGCAAGAGTTCAACATCCCTGATCACTTGATGATCCACGATTGGGCTTTCACAGACACTCA
TTATATAATATTTGCTAATCGCATCAAGCTTGATGCTGTCGGTGCAATGACAGCAGTTTGCGGGGCTACTCCTATGATAA
CAGCATTGTCAGTGAACCCTAGCAAGTCCACATCTCCCATATATTTGCTTCCTCGGCCTAGTAATGAAAATGGCAGAGAT
TGGAGAGTGCCTATTGAAGCGTCTTCACAATTGTGGTTCCTACATGTATGCAATGCTTTTGAGAATTTGGATGAGAATGG
GAATTTGGATATTCAAATCCATGCTTCTGCTTGCTCTTACGAGTGGTTCAATTTCCAGAAATTATTTGGATATGATTGGC
AAAGTGGTAAACTAGACCCTTCGGTTATGAACATAAATGGAAGCCAAAGCAATCACTTGCCTCGTCTTATTCAGGTTTCC
ATCAACTTGGATAGCAACGGGAACTGTCAAAGATGTGATGTGGAGTCTTTAAACCAGTGGAACAAGTCATCAGATTTTCC
AGTTATCAACCCAGCCTTTTCAGGTAGTAAGAACACATACATATATGCAGCAGCAACTTCAGGTTCTCGCAGTTCGTTGC
CACACTTTCCATTTGACATGGTGGTGAAGCTAAATGCTGCATCTAAATCTGTGCTCACATGGTCTGTTGGTAGTCGAAAA
TTCATCGGAGAGCCTATTTTTATCCCCAAAGGCTCTGAAGAAGATGATGGCTACATTCTCGTAGTTGAGTATGCAGTTTC
AGTTCAAAGGTGCTATCTAGTTATCTTAGATTCCAAGAAGATTGGAGGAGCTGATGCACTAGTAGCAAGACTTGAAGTCC
CCAAGCACCTGAATTTCCCTCTTGGTTTTCATGGTTTCTGGGCCACTGCAGCG
>Malsi_07g009110
ATGCAAGCCAACCCCTTCCAAGTTATTCCCAAACTAATATTCCCCTCACTGATAAAGCTGCCTCCGGTTCACCGATCTCT
GTCACCACCACCCACCAAGCCACCGCGTGCGATATCCATCTCCACGCCCGGTGAAACCGATCATGCTCCTATTATTTCAT
CAACCGTAGATGTTGTTGATGACTCAGTGGCTGCATTTTGGGACTACCAATTTCTCTTTGTGTCCCAACGCTCCGAACAA
ACTGAACCCATCACGCTCAGAGTCGTGGAGGGTTCGGTTCCACCGGACTTTCCCTCTGGCACATACTACTTGACAGGGCC
GGGGCTCTTCAGCGACGACCATGGCTCGACGGTGCACCCATTAGACGGTCACGGATACCTTAGGGCTTTTCAGCTTGATG
GCTTTGGCGGAGAAGTCAAGTTCATGGCTAAGTACGTGAAAACTGAGGCTCAAGTTGAAGAGCACGACCCTACGACTGAC
AGGTGGCGATTCACGCATAGGGGGCCGTTTTCGGTGTTGAAAGGTGGACAGAAAGTTGGGAATACTAAGGTTATGAAGAA
TGTGGCAAATACTAGTGTCTTGAGGTGGGGCCGGAAGCTGTTGTGCTTGTGGGAAGGTGGCAACCCATATGAGATTGAAT
CTGAGACGTTGGATACGGTAGGGAAGGTAAGTTTGATGGAAGGCTGTGATTCGGGGACAGAGAGTGGAGACGGTGGTGGT
GGTGGAATGTGGGATGTGGCTGCGAGGTTGCTCAAACCGATTTTGTACGGAGTGTTTAAGATGCCTCCAAAGCGACTATT
GTCTCATTATAAGCTCGATGCTCGCAACAACAGGCTTCTTATGGTGTCATGCAATGCAGAGGACATGCTATTACCTTGCA
GTAATTTTACATTTTATGAATTTGATTCAGATTTCAAGGTGCTGGGAAAGCAAGAGTTCAACATCCCTGATCACTTGATG
ATCCACGATTGGGCTTTCACAGACACTCATTATATAATATTTGCTAATCGCATCAAGCTTGATGCTGTCGGTGCAATGAC
AGCAGTTTGCGGGGCTACTCCTATGATAACAGCATTGTCAGTGAACCCTAGCAAGTCCACATCTCCCATATATTTGCTTC
CTCGGCCTAGTAATGAAAATGGCAGAGATTGGAGAGTGCCTATTGAAGCGTCTTCACAATTGTGGTTCCTACATGTATGC
AATGCTTTTGAGAATTTGGATGAGAATGGGAATTTGGATATTCAAATCCATGCTTCTGCTTGCTCTTACGAGTGGTTCAA
TTTCCAGAAATTATTTGGATATGATTGGCAAAGTGGTAAACTAGACCCTTCGGTTATGAACATAAATGGACGCCAAAGCA
ATCACTTGCCTCATCTTATTCAGGTTTCCATCAACTTGGATAGCAACGGGAACTGTCAAAGATGTGATGTGGAGTCTTTA
AACCAGTGGAACAAGTCATCAGATTTTCCAGTTATCAACCCAGCCTTTTCAGGTAGTAAGAACACATACATATATGCAGC
AGCAACTTCAGGTTCTCGCAGTTCGTTGCCACACTTTCCATTTGACATGGTGGTGAAGCTAAATGCTGCATCTAAATCTG
TGCTCACATGGTCTGTTGGTAGTCGAAAATTCATCGGAGAGCCTATTTTTATCCCCAAGGGCTCTGAAGAAGATGATGGC
TACATTCTCGTAGTTGAGTATGCAGTTTCAGTTCAAAGGTGCTATCTAGTTATCTTAGATTCCAAGAAGATTGGAGGAGC
TGATGCACTAGTAGCAAGACTTGAAGTCCCCAAGCACCTGAATTTCCCTCTTGGTTTTCATGGTTTCTGGGCCACTGCAG
CG
>Malsy_07g009650
ATGCAAGCCAACCCCTTCCAAGTTATTCCCAAACTAATATTCCCCTCACTGATAAAGCTGCCTCCGGTTCACCGATCTCT
GTCACCACCACCCACCAAGCCACCGCGTGCGATATCCATCTCCACGCCCGGTGAAACCGATCATGCTCCTATTATTTCAT
CAACCGTAGATGTTGTTGATGACTCAGTGGCTGCATTTTGGGACTACCAATTTCTCTTTGTGTCCCAACGCTCCGAACAA
ACTGAACCCATCACGCTCAGAGTTGTGGAGGGTTCGGTTCCACCGGACTTTCCCTCTGGCACATACTACTTGACAGGGCC
GGGGCTCTTCAGCGACGACCATGGCTCGACGGTGCACCCATTAGACGGTCACGGATACCTTAGGGCTTTTCAGTTTGATG
GCTTTGGCGGAGAAGTCAAGTTCATGGCTAAGTACGTGAAAACTGAGGCTCAAGTTGAAGAGCACGACCCTACGACTGAC
AGGTGGCGATTCACGCATAGGGGGCCGTTTTCGGTGTTGAAAGGTGGACAGAAAGTTGGGAATACTAAGGTTATGAAGAA
TGTGGCAAATACTAGTGTCTTGAGGTGGGGCCGGAAGCTGTTGTGCTTGTGGGAAGGTGGCAACCCATATGAGATTGAAT
CTGAGACGTTGGATACGGTAGGGAAGGTAAGTTTGATGGAAGGCTGTGATTCGGGGACAGAGAGTGGAGACGGTGGTGGT
GGTGGAATGTGGGATGTGGCTGCGAGGTTGCTCAAACCGATTCTGTACGGAGTGTTTAAGATGCCTCCAAAGCGACTATT
GTCTCATTATAAGCTCGATGCTCGCAACAACAGGCTTCTTATGGTGTCATGCAATGCAGAGGACATGCTATTACCTTGCA
GTAATTTTACATTTTATGAATTTGATTCAGATTTCAAGGTGCTGGGAAAGCAAGAGTTCAACATCCCTGATCACTTGATG
ATCCACGATTGGGCTTTCACAGACACTCATTATATAATATTTGCTAATCGCATCAAGCTTGATGCTGTCGGTGCAATGAC
AGCAGTTTGCGGGGCTACTCCTATGATAACAGCATTGTCAGTGAACCCTAGCAAGTCCACATCTCCCATATATTTGCTTC
CTCGGCCTAGTAATGAAAATGGCAGAGATTGGAGAGTGCCTATTGAAGCGTCTTCACAATTGTGGTTCCTACATGTTTCC
ATCAACTTGGATAGCAACGGGAACTGTCAAAGATGTGATGTGGAGTCTTTAAACCAGTGGAACAAGTCATCAGATTTTCC
AGTTATCAACCCAGCCTTTTCAGGTAGTAAGAACACATACATATATGCAGCAGCAACTTCAGGTTCTCGCAGTTCGTTGC
CACACTTTCCATTTGACATGGTGGTGAAGCTAAATGCTGCATCTAAATCTGTGCTCACATGGTCTGTTGGTAGTCGAAAA
TTCATCGGAGAGCCTATTTTTATCCCCAAAGGCTCTGAAGAAGATGATGGCTACATTCTCGTAGTTGAGTATGCAGTTTC
AGTTCAAAGGTGCTATCTAGTTATCTTAGATTCCAAGAAGATTGGAGGAGCTGATGCACTAGTAGCAAGACTTGAAGTCC
CCAAGCACCTGAATTTCCCTCTTGGTTTTCATGGTTTCTGGGCCACTGCAGCG
>Pruav_sc0000120.1_g030.1.mk
CTACCTCCGGTGCGCCAATCTCCGTCACCAGTGCACACCATACCACCGCGTGCCATATCAATCTCCACACCCAACGAAAC
CGATCGCAGTCCAATTACCATTTCAACCCTAGACGTAGTAGATGACTCCGTGGCTGCATTTTGGGACTACCAATTCCTCT
TTGTGTCACAGCGCTCCGAACAAACCGAACCCATCGCGCTCAGAGTCGTGGATGGTTCGGTTCCGTCGGACTTTCCCTCC
GGCACGTACTACTTGACAGGGCCGGGGCTCTTCGCCGACGACCACGGCTCCACGGTGCACCCATTGGACGGCCACGGCTA
CCTTAGGGCTTTTAAATTCGATGGGTCTGACGAAGATGTAAAGTTCATGGCTAAGTACGTGAAAACTGAGGCTCAAGTGG
AGGAGCACGACCCTTTGACTGACACGTGGCGGTTCACGCACAGGGGGCCGTTTTCGGTGTTGAAAGGTGGACAGAAGGTT
GGGAATACTAAGGTGATGAAGAATGTGGCGAATACTAGTGTGTTGAGGTGGGGCCAGAGGCTGTTGTGTTTGTGGGAAGG
TGGGGACCCGTATGAGATTGAATCGAAGACGTTGGATACGATCGGGAAGGTAGGTCTGATGGACGGTTGTGATTCGGGGG
TGGAGAGTAGAGACCATGGTGGCGGTGTATGGGATGTGGCTGCAAGATTGCTCAAACCAATTCTGTACGGAGTTTTTAAG
ATGCCTCCAAAGCGACTGTTGTCTCATTATAAGCTCGATGCTCGCAGAAACAGGCTTCTTATGGTGTCGTGCAATGCAGA
GGATATGCTTTTGCCATGCAGTAACTTTACATTTTATGAATATGACTCAAATTTCAAGGTGTTGGGAAAGCAAGAGTTTA
ACATACCGGATCACTTGATGATCCATGATTGGGCTTTCACAGACACTCACTATATATTATTTGCCAATCGCATCAAGCTT
GATGTTGTCGGTGCAATGACTGCAGTTTGTGGGACTACTCCTATGATAACAGCATTGTCAGTGAACCCTAGCAAGGCCAC
ATCTCCCATATATTTGCTTCCTCGGTCTCCTAATGAAAATGGTCGAGATTGGAGAGTGCCTGTCGAAGCTTCTTCACAAT
TGTGGCTCCTACATGTAGCCAATGCTTACGAGAATCTGGATGAGAATGGGAATTTGGAGATTGAAATACATGCTTCGGCT
TGCTCTTACGAGTGGTTCAATTTCCAAAAATTATTTGGATATGATTGGCAAAGTGGTAGACTAGACCCCTCGATTATGAA
CATAAATGGAAGCCAAAGCAAGACGTTACCTCATCTTATTCAGGTTTCTATCAACTTGGATGTGAATGGGAGCTGTCAAA
AATGTGATGTGGAGCCTTTAAACCAGTGGAACAAGTCATCGGACTTTCCAGTTATCAATCCAGCCTTTTCAGGAAGCAAA
AACACGTACATATATGCAGCAGCTTCTTCAGGTTCTCGCAGTGCATTGCCTCACTTTCCATTTGACATGGTGGCCAAGCT
AAATGTTTCAACGAAATCTGTGCTTACATGGTCTGTTGGGAGCCGGAGATTCATCGGAGAGCCCACTTTCATCCCCAAAG
GTTCTGAAGAAGATGATGGTTACATTCTTGTAGTTGAGTATGCAGTTTCAGTTCAAAGGTGCTATCTGGTTATCTTAGAT
TCCAAAAGGATTGGAGAGGAGGATGCACTAGTGGCAAGACTTGAAGTTCCTAAGCACCTAAATTTTCCTCTTGGTTTTCA
TGGTTTTTGGGCCACTGCAGAG
>Pruav_sc0000200.1_g010.1.mk
ATGCAAGCCAACCTCAACCCCTTCCAAATTATTTCCAAACAAATCTTCCCTTCACTGGTAAAGCTACCTCCGGTGCGCCA
ATCTCCGTCACCAGTGCACACCATACCACCGCGTGCAATATCAATCTCCACACCCAACGAAACCGATCGCAGTCCAATTA
CCATTTCAACCCTAGACGTAGTAGATGACTCCGTGGCTGCATTTTGGGACTACCAATTCCTCTTTGTGTCACAGCGCTCC
GAACAAACCGAACCCATCGCGCTCAGAGTCGTGGATGGTTCGGTTCCGTCGGACTTTCCCTCCGGCACGTACTACTTGAC
AGGGCCGGGGCTCTTCGCCGACGACCACGGCTCCACGGTGCACCCATTGGACGGCCACGGCTACCTTAGGGCTTTTAAAT
TCGATGGGTCTGACGAAGATGTAAAGTTCATGGCTAAGTACGTGAAAACTGAGGCTCAAGTGGAGGAGCACGACCCTTTG
ACTGACACGTGGCGGTTCACGCACAGGGGGCCGTTTTCGGTGTTGAAAGGTGGACAGAAGGTTGGGAATACTAAGGTGAT
GAAGAATGTGGCGAATACTAGTGTGTTGAGGTGGGGCCAGAGGCTGTTGTGTTTGTGGGAAGGTGGGGACCCGTATGAGA
TTGAATCGAAGACGTTGGATACGATCGGGAAGGTAGGTCTGATGGACGGTTGTGATTCGGGGGTGGAGAGTAGAGACCAT
GGTGGCGGTGTATGGGATGTGGCTGCAAGATTGCTCAAACCAATTCTGTACGGAGTTTTTAAGATGCCTCCAAAGCGACT
GTTGTCTCATTATAAGCTCGATGCTCGCAGAAACAGGCTTCTTATGGTGTCGTGCAATGCAGAGGATATGCTATTGCCAT
GCAGTAACTTTACATTTTATGAATATGACTCAAATTTCAAGGTGTTGGGAAAGCAAGAGTTTAACATACCGGATCACTTG
ATGATCCATGATTGGGCTTTCACAGACACTCACTATATATTATTTGCCAATCGCATCAAGCTTGATGTTGTCGGT
>Pyrbr_009374927.1_cds_XP_009373202.1_1
ATGCAAGCCAACCCCTTCCAAGTTATTCCGAAACTAATATTCCCCTCACTGATAAAGCTGCCTCCGGTGCACCGATCTCT
GTCACCACCACCTACCAAGCCACCGCGTGCGATATCCATCTCCACGCCCGGTGAAACCAATCATGATCCTATTATTTCAT
CAACCGTAGACGTTGTTGATGACTCAGTGGCTGCATTTTGGGACTACCAATTTCTCTTTGTGTCCCAACGCTCCGAACAA
ACTGAACCCATCACGCTCAGAGTCGTGGAGGGTTCGGTTCCACCGGACTTTCCCTCTGGCACGTACTACTTGACAGGGCC
GGGGCTCTTCAGTGACGACCATGGCTCGACGGTGCACCCATTAGACGGTCACGGATACCTTAGGGCTTTTCAGTTTGATG
GCTTTGGCGGAGAAGTCAAGTTCATGGCTAAGTACGTGAAAACTGAGGCTCAAGTTGAAGAGCACGACCCTACGACTGAC
AGGTGGCGATTCACTCATAGGGGGCCGTTTTCGGTGTTGAAAGGTGGACAGAAAGTTGGGAATACAAAGGTTATGAAGAA
TGTGGCAAATACTAGTGTCTTGAGGTGGGGCCGGAAGCTGTTGTGCTTGTGGGAAGGTGGCAACCCATATGAGATTGAAT
CTGAGACGTTGGATACGGTAGGGAAGGTAAGTTTGATGGAAGGCTGTGATTCGGGAACGGAGAGTGGAGACGGTGGTGGT
GGTGGTGGTGGAATGTGGGATGTGGCTGCGAGGTTGCTCAAACCGATTTTGTACGGAGTGTTTAAGATGCCTCCGAAGCG
ACTATTGTCTCATTATAAGCTCGATGCTCGCAACAACAGGCTTCTTATGGTGTCATGCAATGCAGAGGATATGCTATTAC
CTTGCAGTAATTTTACATTTTATGAATTTGATTCAGATTTCAAGGTGCTGGGAAAGCAAGAGTTCAACATCCCTGATCAC
TTGATGATCCACGATTGGGCTTTCACAGACACTCATTATATACTATTTGCCAACCGCATCAAGCTTGATGCTGTCGGTGC
AATGACAGCAGTTTGCGGAGCTACTCCTATGATAACAGCATTGTCAGTGAACCCTAGCAAGTCCACATCTCCCATATATT
TGCTTCCTCGGCCTAGTAATGAAAATGGCAGAGATTGGAAAGTGCCTATTGAAGCGTCTTCACAATTGTGGTTCCTACAT
GTATGCAATGCTTTTGAGAATTTGGATGAGAATGGGAATTTGGATATTCAAATCCATGCTTCTGCTTGCTCTTACGACTG
GTTCAATTTCCAGAAATTATTTGGATATGATTGGCAAAGTGGTAAACTAGACCCTTCGGTTATGAACATAAATGGACGCC
AAAGCAATCACTTGCCTCATCTTATTCAGGTTTCCATCAACTTGGATAGCAACGGGAACTGTCAAAGATGTGATGTGGAG
TCTTTAAACCAGTGGAACAAGTCATCAGATTTTCCAGTTATCAACCCAGCCTTTTCAGGTAGTAAGAACACATACTTATA
TGCAGCAGCAACTTCAGGTTCTCGCAGTTCGTTGCCACACTTTCCATTTGACATGGTGGTGAAGCTAAATGCTGCATCTA
AATCTGTGCTCACATGGTCCGTTGGTAGTCGAAGATTCATCGGAGAGCCTATTTTTATCCCCAAAGGCTATGAAGAAGAT
GATGGCTACATTGTCGTAGTTGAGTATGCAGTTTCAGTTCAAAGGTGCTATCTAGTTATCTTAGATTCCAAGAAGATTGG
AGGAGCTGATGCACTAGTAGCAAGACTTGAAGTCCCCAAGCACCTGAATTTCCCTCTTGGTTTCCATGGTTTCTGGGCCA
CTGCAGCG
>Pyrco_BartlettDH_new_MAX3.Chr7
ATGCAAGCCAACCCCTTCCAAGTTATTCCCAAACTAATATTCCCCTCACTGATAAAGCTGCCTCCGGTGCACCGATCTCT
GTCACCACCACCCACCAAGCCACCGCGTGCGATATCCATCTCCACGCCCGGTGAAACCAATCATGATCCTATTATTTCAT
CAACCGTAGACGTTGTTGATGATTCAGTGGCTGCATTTTGGGACTACCAATTTCTCTTTGTGTCCCAACGCTCCGAACAA
ACTGAACCCATCACGCTCAGAGTCGTGGAGGGTTCGGTTCCACCTGACTTTCCCTCTGGCACGTACTACTTGACAGGGCC
GGGGCTCTTCAGTGACGACCATGGCTCGACGGTGCACCCATTAGACGGTCACGGATACCTTAGGGCTTTTCAGTTTGATG
GCTTTGGCGGAGAAGTCAAGTTCATGGCTAAGTACGTGAAAACTGAGGCTCAAGTTGAAGAGCACGACCCTACGACTGAC
AGGTGGCGATTCACACATAGGGGGCCGTTTTCGGTGTTGAAAGGTGGACAGAAAGTTGGGAATACAAAGGTTATGAAGAA
TGTGGCAAATACTAGTGTCTTGAGGTGGGGCCGGAAGCTGTTGTGCTTGTGGGAAGGTGGCAACCCATATGAGATTGAAT
CTGAGACGTTGGATACGGTAGGGAAGGTAAGTTTGATGGAAGACTGTGATTCGGGGACGGAGAGTGGAGACGGTGGTGGT
GGTGGTGGTGGAATGTGGGATGTGGCTGCGAGGTTGCTCAAACCGATTTTGTACGGAGTGTTTAAGATGCCTCCGAAGCG
ACTATTGTCTCATTATAAGCTCGATGCTCGCAACAACAGGCTTCTTATGGTGTCATGCAATGCAGAGGATATGCTATTAC
CTTGCAGTAATTTTACATTTTATGAATTTGATTCAGATTTCAAGGTGCTGGGAAAGCAAGAGTTCAACATCCCTGATCAC
TTGATGATCCACGATTGGGCTTTCACAGACACTCATTATATACTATTTGCTAATCGCATCAAGCTTGATGCTGTCGGTGC
AATGACAGCAGTTTGCGGGGCTACTCCTATGATAACAGCATTGTCAGTGAACCCTAGCAAGTCCACATCTCCCATATATT
TGCTTCCTCGGCCTAGTAATGAAAATGGCAGAGATTGGAGAGTGCCTATTGAAGCGTCTTCACAACTGTGGTTCCTACAT
GTATGCAATGCTTTTGAGAATTTGGATGAGAATGGGAATTTGCATATTCAAATCCATGCTTCTGCTTGCTCTTACGAGTG
GTTCAATTTCCAGAAATTATTTGGATATGATTGGCAAAGTGGTAAACTAGACCCTTCGGTTATGAACATAAATGGAAGCC
AAAGCAATCACTTGCCTCATCTTATTCAGGTTTCCATCAACTTGGATAGCAACGGGAACTGTCAAAGATGTGATGTGGAG
TCTTTAAACCAGTGGAACAAGTCATCAGATTTTCCAGTTATCAACCCAGCCTTTTCAGGTAGTAAGAACACATACTTATA
TGCAGCAGCAACTTCAGGTTCTCGCAGTTCGTTGCCACACTTTCCATTTGACATGGTGGTGAAGCTAAATGCTGCATCTA
AATCTGTGCTCACATGGTCCGTTGGTAGTCGAAGATTCATCGGAGAGCCTATTTTTATCCCCAAAGGCTATGAAGAAGAT
GATGGCTACATTGTCGTAGTTGAGTATGCAGTTTCAGTTCAAAGGTGCTATCTAGTTATCTTAGATTCCAAGAAGATTGG
AGGAGCTGATGCACTAGTAGCAAGACTTGAAGTCCCCAAGCACCTGAATTTCCCTCTTGGTTTCCATGGTTTCTGGGCCA
CTGCAGCG
>Pyrco_Bartlett_005718.1
ATGATCCCCTCACTGATAAAGCTGCCTCCGGTGCACCGATCTCTGTCACCACCACCCACCAAGCCACCGCGTGCGATATC
CATCTCCACGCCCGGTGAAACCAATCATGATCCTATTATTTCATCAACCGTAGACGTTGTTGATGATTCAGTGGCTGCAT
TTTGGGACTACCAATTTCTCTTTGTGTCCCAACGCTCCGAACAAACTGAACCCATCACGCTCAGAGTCGTGGAGGGTTCG
GTTCCACCTGACTTTCCCTCTGGCACGTACTACTTGACAGGGCCGGGGCTCTTCAGTGACGACCATGGCTCGACGGTGCA
CCCATTAGACGGTCACGGATACCTTAGGGCTTTTCAGTTTGATGGCTTTGGCGGAGAAGTCAAGTTCATGGCTAAGTACG
TGAAAACTGAGGCTCAAGTTGAAGAGCACGACCCTACGACTGACAGGTGGCGATTCACGCATAGGGGGCCGTTTTCGGTG
TTGAAAGGTGGACAGAAAGTTGGGAATACAAAGGTTATGAAGAATGTGGCAAATACTAGTGTCTTGAGGTGGGGCCGGAA
GCTGTTGTGCTTGTGGGAAGGTGGCAACCCATATGAGATTGAATCTGAGACGTTGGATACGGTAGGGAAGGTAAGTTTGA
TGGAAGACTGTGATTCGGGGACGGAGAGTGGAGACGGTGGTGGTGGTGGTGGTGGAATGTGGGATGTGGCTGCGAGGTTG
CTCAAACCGATTTTGTACGGAGTGTTTAAGATGCCTCCGAAGCGACTATTGTCTCATTATAAGCTCGATGCTCGCAACAA
CAGGCTTCTTATGGTGTCATGCAATGCAGAGGATATGCTATTACCTTGCAGTAATTTTACATTTTATGAATTTGATTCAG
ATTTCAAGGTGCTGGGAAAGCAAGAGTTCAACATCCCTGATCACTTGATGATCCACGATTGGGCTTTCACAGACACTCAT
TATATACTATTTGCTAATCGCATCAAGCTTGATGCTGTCGGGAACGAGGACCTGAAATCTAGTGGGAAACTAGTGCTTCC
AGGAGGGTCGCGTACGAGCCCTCGGTTGGCTATAGTTGCGAGAGGTGCAATGACAGCAGTTTGCGGGGCTACTCCTATGA
TAACAGCATTGTCAGTGAACCCTAGCAAGTCCACATCTCCCATATATTTGCTTCCTCGGCCTAGTAATGAAAATGGCAGA
GATTGGAGAGTGCCTATTGAAGCGTCTTCACAATTGTGGTTCCTACATGTATGCAATGCTTTTGAGAATTTGGATGAGAA
TGGGAATTTGCATATTCAAATCCATGCTTCTGCTTGCTCTTACGAGTGGTTCAATTTCCAGAAATTATTTGGATATGATT
GGCAAAGTGGTAAACTAGACCCTTCGGTTATGAACATAAATGGAAGCCAAAGCAATCACTTGCCTCATCTTATTCAGGTT
TCCATCAACTTGGATAGCAACGGGAACTGTCAAAGATGTGATGTGGAGTCTTTAAACCAGTGGAACAAGTCATCAGATTT
TCCAGTTATCAACCCAGCCTTTTCAGTCGAAGATTCATCGGAGAGCCTATTTTTATCCCCAAAGGCTATGAAGAAGATGA
TGGCTACATTGTCG
>Pyrco_DAnjou_new_MAX3.Chr7
ATGCAAGCCAACCCCTTCCAAGTTATTCCCAAACTAATATTCCCCTCACTGATAAAGCTGCCTCCGGTGCACCGATCTCT
GTCACCACCACCCACCAAGCCACCGCGTGCGATATCCATCTCCACGCCCGGTGAAACCAATCATGATCCTATTATTTCAT
CAACCGTAGACGTTGTTGATGATTCAGTGGCTGCATTTTGGGACTACCAATTTCTCTTTGTGTCCCAACGCTCCGAACAA
ACTGAACCCATCACGCTCAGAGTCGTGGAGGGTTCGGTTCCACCTGACTTTCCCTCTGGCACGTACTACTTGACAGGGCC
GGGGCTCTTCAGTGACGACCATGGCTCGACGGTGCACCCATTAGACGGTCACGGATACCTTAGGGCTTTTCAGTTTGATG
GCTTTGGCGGAGAAGTCAAGTTCATGGCTAAGTACGTGAAAACTGAGGCTCAAGTTGAAGAGCACGACCCTACGACTGAC
AGGTGGCGATTCACACATAGGGGGCCGTTTTCGGTGTTGAAAGGTGGACAGAAAGTTGGGAATACAAAGGTTATGAAGAA
TGTGGCAAATACTAGTGTCTTGAGGTGGGGCCGGAAGCTGTTGTGCTTGTGGGAAGGTGGCAACCCATATGAGATTGAAT
CTGAGACGTTGGATACGGTAGGGAAGGTAAGTTTGATGGAAGACTGTGATTCGGGGACGGAGAGTGGAGACGGTGGTGGT
GGTGGTGGTGGAATGTGGGATGTGGCTGCGAGGTTGCTCAAACCGATTTTGTACGGAGTGTTTAAGATGCCTCCGAAGCG
ACTATTGTCTCATTATAAGCTCGATGCTCGCAACAACAGGCTTCTTATGGTGTCATGCAATGCAGAGGATATGCTATTAC
CTTGCAGTAATTTTACATTTTATGAATTTGATTCAGATTTCAAGGTGCTGGGAAAGCAAGAGTTCAACATCCCTGATCAC
TTGATGATCCACGATTGGGCTTTCACAGACACTCATTATATACTATTTGCTAATCGCATCAAGCTTGATGCTGTCGGTGC
AATGACAGCAGTTTGCGGGGCTACTCCTATGATAACAGCATTGTCAGTGAACCCTAGCAAGTCCACATCTCCCATATATT
TGCTTCCTCGGCCTAGTAATGAAAATGGCAGAGATTGGAGAGTGCCTATTGAAGCGTCTTCACAACTGTGGTTCCTACAT
GTATGCAATGCTTTTGAGAATTTGGATGAGAATGGGAATTTGCATATTCAAATCCATGCTTCTGCTTGCTCTTACGAGTG
GTTCAATTTCCAGAAATTATTTGGATATGATTGGCAAAGTGGTAAACTAGACCCTTCGGTTATGAACATAAATGGAAGCC
AAAGCAATCACTTGCCTCATCTTATTCAGGTTTCCATCAACTTGGATAGCAACGGGAACTGTCAAAGATGTGATGTGGAG
TCTTTAAACCAGTGGAACAAGTCATCAGATTTTCCAGTTATCAACCCAGCCTTTTCAGGTAGTAAGAACACATACTTATA
TGCAGCAGCAACTTCAGGTTCTCGCAGTTCGTTGCCACACTTTCCATTTGACATGGTGGTGAAGCTAAATGCTGCATCTA
AATCTGTGCTCACATGGTCCGTTGGTAGTCGAAGATTCATCGGAGAGCCTATTTTTATCCCCAAAGGCTATGAAGAAGAT
GATGGCTACATTGTCGTAGTTGAGTATGCAGTTTCAGTTCAAAGGTGCTATCTAGTTATCTTAGATTCCAAGAAGATTGG
AGGAGCTGATGCACTAGTAGCAAGACTTGAAGTCCCCAAGCACCTGAATTTCCCTCTTGGTTTCCATGGTTTCTGGGCCA
CTGCAGCG
>Pyrusco7g007300.1
ATGCAAGCCAACCCCTTCCAAGTTATTCCCAAACTAATATTCCCCTCACTGATAAAGCTGCATCCGGTGCACCGATCTCT
GTCACCACCACCCACCAAGCCACCGCGTGCGATATCCATCTCCACGCCCGGTGAAACCAATCATGATCCTATTATTTCAT
CAACCGTAGACGTTGTTGATGACTCAGTGGCTGCATTTTGGGACTACCAATTTCTCTTTGTGTCCCAACGCTCCGAACAA
ACTGAACCCATCACGCTCAGAGTCGTAGAGGGTTCGGTTCCACCGGACTTTCCCTCTGGCACGTACTACTTGACAGGGCC
GGGGCTCTTCAGTGACGACCATGGCTCGACGGTGCACCCATTAGACGGTCACGGATACCTTAGGGCTTTTCAGTTTGATG
GCTTTGGCGGAGAAGTCAAGTTCATGGCTAAGTACGTGAAAACTGAGGCTCAAGTTGAAGAGCACGACCCTACGACTGAC
AGGTGGCGATTCACGCATAGGGGGCCGTTTTCGGTGTTGAAAGGTGGACAGAAAGTTGGGAATACAAAGGTTATGAAGAA
TGTGGCAAATACTAGTGTCTTGAGGTGGGGCCGGAAGCTGTTGTGCTTGTGGGAAGGTGGCAACCCATATGAGATTGAAT
CTGAGACGTTGGATACGGTAGGGAAGGTAAGTTTGATGGAAGGCTGTGATTCGGGGACCGAGAGTGGAGACGGTGGTGGT
GGTGGTGGTGGAATGTGGGATGTGGCTGCGAGGTTGCTCAAACCGATTTTGTACGGAGTGTTTAAGATGCCTCCGAAGCG
ACTATTGTCTCATTATAAGCTCGATGCTCGCAACAACAGGCTTCTTATGGTGTCATGCAATGCAGAGGATATGCTATTAC
CTTGCAGTAATTTTACATTTTATGAATTTGATTCAGATTTCAAGGTGCTGGGAAAGCAAGAGTTCAACATCCCTGATCAC
TTGATGATCCACGATTGGGCTTTCACAGACACTCATTATATACTATTTGCTAATCGCATCAAGCTTGATGCTGTCGGTGC
AATGACAGCAGTTTGCGGGGCTACTCCTATGATAACAGCATTGTCAGTGAACCCTAGCAAGTCCACATCTCCCATATATT
TGCTTCCTCGGCCTAGTAATGAAAATGGCAGAGACTGGAGAGTGCCTATTGAAGCGTCTTCACAATTATGGTTCCTACAT
GTATGCAATGCTTTTGAGAATTTGGATGAGAATGGGAATTTGGATATTCAAATCCATGCTTCTGCTTGCTCTTACGAGTG
GTTCAATTTCCAGAAATTATTTGGATATGATTGGCAAAGTGGTAAACTAGACCCTTCGGTTATGAACATAAATGGAAGCC
AAAGCAATCACTTGCCTCATCTTATTCAGGTTTCCATCAACTTGGATAGCAACGGGAACTGTCAAAGATGTGATGTGGAG
TCTTTAAACCAGTGGAACAAGTCATCAGATTTTCCAGTTATCAACCCAGCCTTTTCAGGTAGTAAGAACACATACTTATA
TGCAGCAGCAACTTCAGGTTCTCGCAGTTCGTTGCCACACTTTCCATTTGACATGGTGGTGAAGCTAAATGCTGCATCTA
AATCTGTGCTCACATGGTCCGTTGGTAGTCGAAGATTCATCGGAGAGCCTATTTTTATCCCCAAAGGCTCTGAAGAAGAT
GATGGCTACATTGTCGTAGTTGAGTATGCAGTTTCAGTTCAAAGGTGCTATCTAGTTATCTTAGATTCCAAGAAGATTGG
AGGAGCTGATGCACTAGTAGCAAGACTTGAAGTCCCCAAGCACCTGAATTTCCCTCTTGGTTTTCATGGTTTCTGGGCCA
CTGCAGCG
>Rosch_v2.0_Chr1g0342921
ATGCTGTCGCCATTAAATTGCCGCCACCTCCAAATACCCAATATGCAAGCCAGCCCCTTTCAAGTCATTCCCAAACCAAT
ATTTCCCTCACCGATAAACATACCTCCTGTGCACCGACGTCCTCCCTCGCAACGAGCTCTTGCCATCACTACTTCCACAG
CCAATGAAACCCATACTCCAATTACCATGTCAACTCTAGAAGTGGTCGATGCCTCCGTGGCCGACTTCTGGGACTACCAG
TTCCTCTTCGTCTCACAACGCTTGGAAACAAACGAGCCCGTGGCTCTACAAGTCGTCGAAGGTGCGGTCCCGACGGAGTT
TCCTTCCGGAACATACTACTTGGCGGGACCGGGGATCTTCAGGGATGACCACGGTTCGACAATGCACCCTTTAGACGGTC
ACGGCTACCTCAGGGCTTTTACTTTCGATGGGGTTAATGGGGATAAGTTCAGTGTCAAGTTCATGGCGAGGTACGTGAAT
ACTGAGGCAAAGGTGGAAGAGCACGACCCGGTGACCAACACGTGGCGGTTCCGACATAGGGGGTTGTTCTCGATGCTGAA
GAGAGGAGAGAAAGTTTGGAACACCAAGGTGATGAAAAATGTGGCGAATACTAGTGTGTTGAGCTGGGGTGGGAGACTGA
TGTGCTTGTGGGATGGCGGGGAACCATACGAAATTGAACCAGAGAGGTTGGATACCATCGGGAAGGTCAAGCTGATGGAT
GGTTGGGATTCAGTGGTGGAGAGGAGAAGCGATGGTGGTGATGTATGGGATGTTGCAGCAAGGTTGCTGAAGCCGATTTT
GTACGGAGTGTTTAAGATGCCAGTGAAGCGATTATTAGCACATTATAAGTTCGATGCTCGCAGAAATAGACTTATTTTAA
TGTCATGTAATGCAGAAGATATTTTTTTACCGCGCAACAATTTTACATTTTATGAATTTGATTCAAATTTTAAGGTGGTT
GGAAAGAAAGAATTCATCATCCCTGATCACTTGATGATTCATGATTGGGCTTTCACAGCCACTAGTTATATACTATTTGC
TAATCGTGTCAAGCTTGAATTCACAGGTGCAATGACTTCATTTTGTGGAATTACTCCAACAATTGCAGCATTATCAGTGA
ACCCTAGCAAGGAAACTTCTCCCATATATGTGCTTCCTCGGTTTCCTAATGAAGTGAATTATAATCGAGATTGGAGAGTG
CCTGTTGAAGCTCCTTCACAATTTTGGCTGCTACATGTAGGCAATGCCTATGAGAGTTTGGATGAAAATGGGAATTCGGA
GATCCAAATACAAGCTTCTGTTTGCTCTTACGAGTGGTTCACATTACATAAATTACTTGGATATGATTGGCAAAGTGGTA
AACTGGACCCTTCGATTATGTACTTAAATGGAAACAAAAGCAAGAAAATGCCTCACCTTGTCCAGGTTTCCATCAACTTG
GATACCGGTACCGATGGGATCTGTCAAAGATGTGATATTGAGCCATTAAACCAATGGATCAAGTCATCAGATTTTCCCGT
CATAAATCCAGCATTTTCAGGCAGCAAGAATAAATACATATATGCAGCAGCTTTTTCAGGTTCTCGCAGGGCATTGCCAA
ACTTTCCATATGACATGGTGGTGAAGCTCAATCTTTCAACTAAATCTGTGCGCACATGGTCTGCTGATAGTCGAAGATTT
ATCGGCGAACCCACTTTCATAGCCAAAGGTTCCGAAGAAGATGAGGGTTACATTCTTGTGGTTGAGGTATATGCAGTTGC
AGTTCAAAGGTGCTATCTGGTTATCTTGGATTCAAAGAGGATTGGAGCGGCTGATACACTTGTGGCAAGACTTGAAGTCC
CCAAACACCTAAATTTTCCTCTTGGTTTTCATGGTTTCTGGGCCAGTAACGAA
>Rosch_v2.0_Chr1g0342931
ATGCTTCCGCCACACAGTCATTTTACATTTTATGAATTTGACTCAAGTTTTAAGGAGGTGGCAAAGCAAGAGTGTACCAT
CCCAGATCACTTGATGATCCAGGACTGGGCTTTCACTGACACTCATTATATCTTATTTGCGAATCGCATCAAGCTTGATG
TTGTCGGTGCAATGACTGCAGTCTGTGGGACTACACCGATGATAACAGCATTATCAGTAAACCCTAGCAAGGACACTTCT
CCCATATACTTGCTTCCTCGCTTTCCCGATGAAGTGAATTATAATCGAGATTGGAGAGTGCCTATTGAAGCTCCCTCACA
ATTTTGGCTGCTACATGTATGCAATGCCTATGAGAATTTGGATGAGAATGGGAATTCGGAGATCCTAATACACGGTTCTG
CTTGCTCTTACAAGTGGTTCAATTTTCAAAAGTTATTTGGTAATTAT
>Rosch_v2.0_Chr1g0348141
ATGCAAGCCAATCCCTTCCGATTCACTGCCAAATCAATATTCCCGTCACTGATAAACATACCTACAGTGCACCGACAGCA
CCGTTCTCCTTCTCTGCCACCCCTCCTCAAACCGCCACGTGCCATCTCCGCTTCTAATCCCAATGACGCCGAGAGTTCTA
CTCCAATTACCATGTCAACCCTAGAAGTTGTCGATGACTCCGTGGCTGCGTTCCGGGACTACCAGTTTCTCTTTGTCTCG
CAACGCTCGGAAACAAACGAGCCAGTGACTCTACAAGTTGTTGAAGGTGCAGTCCCGCCAGAGTTTCCTTCCGGAACATA
TTACTTGACGGGACCGGGGCTCTTCAGGGACGACCACGGCTCGACGATGCACCCTTTGGATGGTCACGGCTACCTTAGGG
CTTTCACTTTCCATGGGGTCAGTGGGAAAGAGGTCAATGTCATGTTCATGGCCAAGTATGTGAAAACTGAGGCGCAGTTG
GAAGAGCACGACCCCGTGACCGGTACGTGGCGGTTCACGCATAGGGGAGCGTTCTCGGTGTTGAAGGGAGGACAGAAAGT
CGGGAAAACTAAGTTCATCAAAAACGTGGCGAATACTTGTGTGTTGAGCTGGGGTGGGAGGCTGATGTGCTTGTGGGAAG
GAGGTGGGGAACCTTACGAAATTGAAAAGGAGACCTTGGAAACTGTCGGGAAGGTCAAGCTCATGGAAGATTGCGATCCG
GTGGTGGAGAGTGGGAGTGATGGCCGTGGTGTTTGGGATGTTGCTGCAAGATTGTTGAAGCCGATTTTGTATGGAGTGTT
TAAGAAGCCAGCAAAGCGACTGTTAGCTCATTACAAGCTCGACACTCACAAAGATCGACTTCTTATGATGTCATGTAATG
CAGAAGATATACTATTGCCACACAACACTTTTACATTTTATGAGTTTGATTCAAATTTTAAGGAGGTGGGAAAGAAAGAG
TTCATCATCCCAGATCACTTGTTGATTCATGATTGGGCTTTCACAACCAGTTATTATATACTATTTGCTAACCGCGTTAA
ACTTAATGTTTCTGGTGCAATGACTTCAGTTTGTGGAATCACTCCAGCGGTGACAGCATTATCTGTGAATCCTACCAAGG
ACACATCTCCAATATATTTGCTTCCTAGGTTTCCTAATGATCTGAATTGTAGTCGAGATTGGAGAGTACCTATTGAAGCT
CCTTCACGATTTTGGCTGCAACATGTAGGCAATGCCTATGATTATTTGGATGAAAATGGGAATTCGGAGATCCAGATACA
TGCTTCTGTTTGCTCTTACGAGTGGTTCACTTTGCAAAAGTTGTTTGGATATGATTGGCGAAGTGGTAAACTCGACCCTT
CGATTATGAACTTGGGTAGAAACCACTGCAAAACATTGCCTCACCTTGTTCAGGTTTCCATCAACTTGGATGTCCATGGG
ATTTGTCAAAGATGTGATGTGGAGCCTTTGAACGAGTGGAACAAGTCATCAGATTTTCCTGTTATCAATCCAGCTTTTTC
AGGCTGCAAAAATAATTACGTATATGCACCAAGTACTTCAGGTTCTCGTAGTGAATTGCCAAACTTTCCATTTGACATGG
TGGCAAAGCTCAATCTTTCAACTAAATCTGTGGACACATGGTCTGCTGGTAGTAGAAGATTTGTTGGCGAACCAACATTC
GTTGCTAAAGGTTCTGAAGAAGATGACGGTTACATTCTAGTAGTCGAGTATGCAGCTGTAGTTCAAAGGTGCTATCTGGT
TATCTTGGATTCAAAAAAGATTGGAGCGGCTGACGCACTTGTGGCAAGACTTGAAGTCCCCAAGGACCTAAATTTTCCTT
TTGGTTTTCATGGATGCTGGGCCAACAACGAA
>Rosch_v2.0_Chr1g0348171
ATGCACCCTTTCGACGGTCACGGCTACCTCAGGGCTTTTACTTTCGATGGGCTTAATGGGGATAAGTTCACTGTCAAGTT
CATGGCGAGGTACGTGAATACTGAGGCAAAGGTGGAAGAGCACGACCCGGTGACCAACACATGGCGGTTCCGACATAGGG
GGTTGTTCTCGATGCTGAAGAGAGGAGAGAAAGTTTGGAACACCAAGGTGATGAAAAACGTGGCGAATACTAGTGTGTTG
AGCTGGGGTGGGAGGCTGTTGTGCTTGTGGGAAGGCGGGGAACCATACGAAATTGAACCGGAGAGGTTGGATACGATCGG
GAAGGTCAAGCTGATGGATGGTTGGGATTCAGTGGTGGAGAGGAGAAGCGATGGTGGTGATGTATGGGATGTTGCAGCAA
GGTTGCTGAAGCCGATTTTGTACGGAGTGTTTAAGATGCCAGTGAAGCGATTATTAGCTCATTATAAGTTCGATGCTCGC
AGAAATAGACTTCTTTTAATGTCATGTAATGCAGAAGATATTTTTTTACCACGCACCAATTTTACATTTTATGGTGCAAT
GACTTCATTTTGTGGAATTACTCCAACAATTGCAGCATTATCAGTGAACCCTAGCAAGGAAACTTCTCCCATATATGTGC
TTCCTCGGTTTCCTAATGAAGTGAATTATAATCGAGATTGGAGAGTGCCTGTTGAAGCTCCTTCACAATTTTGGCTGCTA
CATGTAGGCAATGCCTATGAGAGTTTGGATGAAAATGGGAATTTGGAGATTCAAATACAAGCTTCTGTTTGCTCTTACGA
GTGGTTCACATTACATAAATTACTTGGATATGATTGGCAAAGTGGTAAACTGGACCCTTCGATTATGTACTTAAATGGAA
ACAAAAGCAAGAAAATGCCTCACCTTGTCCAGGTTTCCATCAACTTGGATACCGATGGGATCTATCAAAGATGTGATATT
GAGCCATTAAACCAGTGGATCAAGTCATCAGATTTTCCCGTCATAAATCCAGCATTTTCGGGCAGCAAGAATAAGTACAT
ATATGCAGCAGCTTTTTCAGGTTCTCGCAGGGCATTGCCAAACTTTCCATATGACATGGTGGTGAAGGTCAATCTTTCAA
CTAAATCTGTGCGCACATGGTATGCTGATAGTCGAAGATTTATCGGCGAACCCACTTTCATAGCCAAAGGTTCCGAAGAA
GATGAGGGTTACATTCTTGTAGTTGAGTATGCAGTTGCAGTTCAAAGGTGCTATCTGGTTATCTTGGATTCAAAGAGGAT
TGGAGAGGCTGATGCACTTATGGCAAGACTTGAAGTCCCCAAACACCTAAATTTTCCTCTTGGTTTTCATGGTTTCTGGG
CCAGTAACGAA
>Rosch_v2.0_Chr1g0348201
ATGCAAACCAAACACTTCCAAATCATTGTTCCAAAACCAATATTCCCCTCAATGATAAATCTACCGGCGGTGCACATCCC
TCCTCCGTCGACGCCGCTGCTTAAACCTCCACGTGCCATCTCCATTTCCACACCCAACGGAAGTACTACTCCGATCACCA
CTGTTTCGACCCCAGACGTGGTCGATGACTCCGTTGCCGCATTCTGGGACTACCAGTTCCTCTTCGTCTCGCAACGCTCC
GAAACAACCAAACCAGTGACACTCCGAGTGGTTGAAGGCGCAGTCCCGCCGGAGTTTCCTTCCGGAACGTACTACTTGAC
TGGACCGGGGCTCTTCAGCGACGACCATGGCTCCACTGTGCACCCTTTGGACGGTCACGGCTACCTCAGGGCTTTTAGGT
TCGATGGGAATAATGGGGACGAGGTGAAGGTCAAGTTCATGGCCAAATACGTGAAGACTGAGGCGCAGGTGGAAGAGCAC
GATCCGGTTACCGGAGCGTGGCGGTTCACGCACAGGGGGCCTTTTTCGGTGTTGAAGGGAGGACAGAAAGTTGGGAACAC
TAAGGTGATGAAGAATGTGGCGAATACTAGTGTGTTGAGCTGGGGCGGGAGGCTGTTGTGCTTGTGGGAAGGTGGCGACC
CGTATGAGATTGAACCGGAGACTTTGGCTACTGTCGGGAAGGTCAAGCTGATGGAGGGTTGTGATCCGGTGGTGGTGAGT
GGTTGCGGTGGCGGTGGCGGTGGCGTATGGGATGTTGCTGCGAGGTTGCTGAAGCCGATTTTGTACGGAGTATTTAAAAT
GCCACCTAAGCGACTATTGTCTCATTACAAGCTGGACACTTGCAGAAATAGGCTTCTTATGATGTCGTGCAATGCAGAAG
ATATGCTTCTGCCACATAGTCATTTTACATTTTATGAATTTGACTCAAGTTTTAAGGAGGTGACAAAGCAAGAGTTTGCC
ATCCCAGATCACTTGATGATCCATGACTGGGCTTTCACTGACACTCATTATATCTTATTTGCTAATCGCATCAAGCTTGA
TGTTGTCGGTGCAATGACTGCAGTCTGTGGGACTACACCGATGATAACAGCATTATCAGTCAACCCTAGCAAGGACACTT
CTCCCATATACTTGCTTCCTCGCTTTCCCGATGAAGTGAATTATAATCGAGATTGGAGAGTGCCTATTGAAGCTCCTTCA
CAGTTTTGGCTGCTACATGTATGCAATGCCTATGAGAATTTGGATGAGAATGGGAATTCGGAGATCCAAATACACGGTTC
TGCTTGCTCTTACGAGTGGTTCAATTTCCAAAAGTTATTTGGATATGATTGGCAAAGTGGTAAACTAGACCCTTCGGTTA
TGAACATAAATGGAAGCCAAAGCAAGACATTGCCTCACCTTGTTCAGGTTTCCATCAACTTGGATGCCAATGGGAACTGT
CAAAGATGTGATGCGGAGCCTTTGAACAAGTGGAACAAGTCATCAGATTTTCCAGTGATCAATCCAGCATTTTCAGGCAG
CAAAAACAAATACATATATGCAGCAGCTTCTTCGGGTTCTCGCAGTGCATTGCCAAGCTTTCCATTTGACATGGTGGTGA
AGCTGAATGCTTCAACTAAATCTGTGCACACATGGTCTGTTGGTAGTAGAAGATTTATCGGAGAACCCACTTTCATCGCC
AAAGGTTCTGAAGAAGATGAAGGTTACATTCTTGTAGTCGAGTATGCAGTTGCAGTTCAAAGGTGCTATCTGGTTATCTT
GGATTCGAAGAAGATTGGAGCAGCTGATGCACTTGTGGCAAGACTAGAAGTCCCCAAGCACCTAAATTTTCCTCTTGGTT
TTCATGGTTTTTGGGCTAGTGACAAG
