# Supplementary material for: Building a foundation for gene family analysis in Rosaceae genomes with a novel workflow: A case study in Pyrus architecture genes
Source: Front Plant Sci. 2022 Nov 14;13:975942. doi: 10.3389/fpls.2022.975942 (PMC9702816; doi:10.3389/fpls.2022.975942)
Supplement: Supplementary file 1 [file DataSheet_1.zip › SupFiles/SupFile1_gene_familiy_sequences/594.fna]

>gnl_Ambtr_v1.0_evm_27.model.AmTr_v1.0_scaffold00066.4
ATGGGAATTGAGCCAAGGAATGCATTTAGTGGGTTCTTACGAAACAAGAAGAGCAAGAAAGAATCAGTGTTCTGGATGAATCACTATCCTCAATGCCCTGAGCTTCAGTCCTCTTCTTACAACCTGATTGGCTTTGGAGAGCATTCAGACCCACAGATACTTTTAGTGACGAGATCAAATAGCATATTAGGCCTCCAAATTTGCCTCAAAGATGGAAGTTGGGTCTCAGTCCCTTCTGACCCTCATTCTTTCTACATCAATGTAGGTGATTCGCTTGAGTTAATGTCAATACAAAAACTTTCAAGCTTTTTAGTTAAAAACCATATGATTTTCCTT
>gnl_Ambtr_v1.0_evm_27.model.AmTr_v1.0_scaffold00003.213
ATGGTGGTTTTATCAGAGAAGAGCCATCCCTCTCTCTCAAACGTGCCTACGATCGATCTCTCATGTGGAAAGAGAGGGGCAGTTTCAGAATTATTGGTTAAGGCATGTGAGAGCCATGGGTTCTTCATGGTCAGGAACCATGGAGTCTCTCAAGATTTGGTGAAGAAGATGGAGATGGAGGCTTTCCGATTCTTCGCATTGCCGGAGTCTGAGAAGGAGAAGGTTGGTCCGGCGAATCCCCTTGGCTATGGTTGTCGAAAAATCGGATTGAATGGCGATGTGGGGCGTGTCGAGTACCTTCTTCTCCATACGCGTGCCTCCTACCCGATTCGATTAAGG
>gnl_Ambtr_v1.0_evm_27.model.AmTr_v1.0_scaffold00003.214
ATGATATATCAAAACACTATTAACACGTGGTTTTTACGCAGTCATGCAGCCAAGGAGTACATTACTGCAGTAAGAGACCTAGCATGTCAAATTTTGGACCTCATAGAAGAGGGATTGGGACTATGTGATACTAAACTTCTCAGCAGTTTGCTACGAGACTGTGAAAGTGACTCAGTCTTTAGGCTCAATCACTACCCACCTTGTCGAGATCTAAGCGCCCCCTCACCTCGATATGCAATCGGATTCGGCGAGCATTCGGACCCTCAAATCCTTACCATCCTTCATTCAAATGAAACGCCAGGGTTGCAAATTTCTCTACAAGATGAGAACTGGATCACCATCCCTCCTGACCCGACCTCCTTTTGTGTTAATGTTGGGGATGCTTTGCAGCATGGTGGAAAGGGTCGTCACCGTCAGCCCAAAGGTTGGATGGTGATGGAGGGCGTGTGGGACCTACATTGGAAA
>gnl_Ambtr_v1.0_evm_27.model.AmTr_v1.0_scaffold00096.91
ATGGTGGTTCTCTCGATACCGGTTTTAGACCCTCTTCCCATCATAAAAACCCACAAAGCCATTTCGAAAACCAGCTCTTATACCGATATAATCCCTGTAATTGATCTTTTGGACCCTCGCTGTGGAAACCACTTGGTGAGAGCCTGTGAAGAGTTTGGGTTCTTCAAGGTGGTAAACCATGGTGTTTCTTTTGACATAATCAGTAGAATTGAAGGTGTAGCAGCCAAGTTCTTCTCTCTTCCATTGTCAGATAAAGAGAGGGCAGGGCCTGCAAATCCTTATGGCTATGGAAACAGGAGAATTGGGCCTAATGGAGATGTTGGGTGGCTTGAATATCTCCTCTCCCAAACTGATCCTGGCTCAATTTCTCAGATATCAAAATCCATTTCCAGAGACAACCCCAACTTCTTCTGTGTGGCGGTTAACGATTATGTATCAGCAGTGAGGAAATTGGCTTGTGAGCTTCTGGATTTATTGGCGAAAGAGATGGGAATCGAGCCGAGGAATGCATTTAGTGGGTTCTTAAGAGACGAGAAGAGCGAAAAAGAATCAGTGTTCAGGATGAATCACTATCCTCCATGCCCTGAGCTTCAGTCCTCTTCTTACAACCTGATTGGCTTTGGAGAGCATTCAGACCCACAGATATTCTCAGTCCTCAGATCAAACAGCACATCGGGCCTCCAAATTTGCCTCAAAGATGGAATTTGGGTCGCAGTCCCTTCGGACCCTCACTCTTTCTACATCAATGTGGGCGATTCCCTTGAGGTTCTGACGAATGGGAAGTTTAGGAGTGTTCGGCACAGGGTTGTGGCGAACAGTCAAAAATCAAGGGTTTCAATGGTTTATTTTGGATCTCCATCATTAAGTGCAAGGGTGGCTCCATTGGCATGTCTCCTCAAGGAAGGAGAGAAAAGGAAGTACAAGGGATTCACTTGGAGTGAATACAAGAAGGCCGCGTATGCATCCAGATTGGCAGATAACAGGCTTGACCTTTTCAAGGCAGATAATAATGAAGAGAGAGAA
>gnl_Aquco_v3.1_Aqcoe2G263600.1
ATGGTTGTGCTCTCTCCTAATACTACAATTGGAATTGAAAGTATCAAAGGTCTTGGTGTCCCAGTCATTGATTTATCACGCAAAAGGTCTAGGGTCTCAGAGCTTATTGTTAAAGCTTGTGAAGAATATGGTTTCTTCAAGGTGATAAACCATGGTGTATCTAAAGAAATAATTGCAAATATGGAGAAAGAAGGACTTGATTTCTTTGCTAAACCTTCTCTTGAGAAACATAAGGCTGGACCTCCTACTCCACTTGGTTATGGAATCAAGAACATTGGTTTTAATGGAGACATGGGTGAAGTTGAATACCTTCTTCTTCATACCAATTCTCATTCCATTTCTCAGATATCTAAATCCATTTCTAAAGACTCAACAAAATTCAATTGTGTTGTAAATGATTACGTACAATCGATCAGAAATCTTGCATGTGAGATACTAGATCTAATGGCAGAAGGATTGTGGGTCCAAGACAAGTCTTTTCTCAGTAGACTCATCAGAGACGTTGATAGTGACTCTCTCATCAGACTCAATCACTATCCATCATCACCACCTTCTTCCAAGGACAACATCAACAACAATAATAATACTACCATGGATTGGTCTCATCATAATAACAGTAGGATTGGTTTTGGAGAACATTCTGACCCTCAGATCTTAACATTATTAAGATCAAATGATGTTGGTGGTTTACAAGTGTCAATAGATGATGGTATGTGGGTCCCTATTCAACCTGACACTACTGCATTCTGTGTAAACGTGGGTGATGTTTTACAGGCCTTGACAAATGGGAGGTTCATAAGTGCAAGACACAGAGTATTAGTGAATTCATTCAAGTCAAGAATGTCAGTGGTCTACTTTGGAGCTCCACCCTTGCATGCATGGATTTCTCCTCTTCCAGAACTGATTACACCCCAAAATCCATGTCTTTATAGACCCTTTACTTGGGGTGAATACAAGAAAACTACGTATTCTCTACGTCTGGGAGATAGTCGACTTGATCTCTTCAGAATACACAATGAGGGTGATATTCCC
>gnl_Aquco_v3.1_Aqcoe7G420000.1
ATGGAGGCTTTCTCTAAAACATTTGATCAGTTTCCACTCATCAAAAGTTGCAAACCATCTTGTATCGACACTGATATACCTGCAGCTATAGACCTTTCATTGCCAGAAGCAAAGACCCTTCTTGTTAAGGCTTGTGAAGAATTTGGATTCTTCAAGGTGACCAACCATGGAGTTCCAATGGAATTTGCACATAAGTTGGAATGTGAAGCTATGAAGTTCTTCTCCGCAACACTCTCTGAGAAAGAAAAGGTTGGTCCTCCAAATCCGTCCGGATATGGAAACATGAAAGTTGGAAGAAATGGAGATATATGTTGGGTGGAATATCTTCTCATGATGACATGCAAACCTGATGAATTTATTTGCCAAAGAATCCCAGAGACTTTTGGGGCAAGCCGAGACCATCTATGTTTTGCTTTGAGAGACTATACATCAGCTGTAAGGAAGTTGACTTGTGAAGTACTTGAGTTATTGGCTGAAGGATTGGAGCTCAAGCCCAAAGATTACTTCAGTAATCTAATAGTAGGTGAAGATAAAGAAACTATCTTTAGGATCAATCACAACCCTCCTTGTCCACAACTTGAGAATTTTGATGGTCTTGATTTAGTTGGTTTTGGTGCGCACACTGACCCACAAGTAATATCAACTATGAGATCAAATGACGTAGAAGGTTATCAGATACATCTCCAAAATGGGACTTGGCTCCCAGTCCCACCTGATCCAACCAGTTTTTTCTTTAATGTTGGTGATTCCTTGCAGGTTATGACAAATGGAAGGTTTAAAAGTGTGAACCATAGAGTTTTAGCCAACTCTATGAAATCTAGGATTTCAATGATTTATTTTAGCGGACCACGTCAGAGTGAGATAATATCACCAATACAATCAATTATGAAGGATGGAGAGGAAAGCATGTATGAGCAGTTTACATGGGGCGAATACCGCAAATCTGTTAATAAGTCAAGGTTGGCTGATAATAGGCTGAAACCCTTTGAGAGAAAGAAG
>gnl_Aquco_v3.1_Aqcoe1G189900.1
ATGGTGGTTCTTTCAAAACCAGCATTAGAACAATTTTCTCCAATCAAAACTTGCAAACCATCTTCAACAACTTTCTTTTCAAATATCCCAGTTATTGATCTTTCAAAGCCAGATTGCAAAACCCAACTTGTTAAAGCTTGTGAAGAATTTGGTTTCTTCAAAGTTGTTAACCATGATGTTCCTATGGAGTTTATGAATAGTTTAGAATCTGAAGCTATCAGATTTTTTTCTTTATCTCAGTCTGAGAAAGATAAAGCTGGTCCTCCTGATCCATATGGTTATGGAAATAGAAGAATTGGTCCAAATGGGGATGTTGGTTGGGTTGAATATCTTCTCTTAAAAAGCATTCTATCTCAAAACTCCTTTGATTCATTCAAAGAAATCCCAAATTTTTCTTGTTCTTCATCTGTGAATGATTATGTATCAGCTGTGAGGCAGTTAGCTTGTGATGTGCTTGAAGAATTAGCAGATGGATTGAAAATGAAACAAAGAAATGTGTTCAGTAAGCTTTTGAAAGATGAAGAAAGTGATTCTGTATTCAGGCTAAATCATTATCCACCATGTCCAGAACTACAAGCTTTGAGTGGTAGAGATTTAATTGGATTTGGTGAACATACTGATCCTCAAATAATATCAGTTCTCAGGTCTAACAATGCAACAGGTCTTCAAATCTCTCTTAAAGATGGAACTTGGGTTTCAGTTCCACCTGATCAAAACTCTTTCTTCATCATTGTTGGTGATTCCATGCAGGTTATGACTAATGGAAGGTTTAGAAGTGTGAGACATAGAGTGCTTGCAAACAGTAGGAAATCAAGAGTATCAATGATCTATTTTGGAGCACCACCACCAAGAGCAAGAATAGCACCAATAGAATCATTAATGAAAGAAGGAGAAGAAACTTTGTATAAGGAATTCACATGGTCTGAATACAAGAAGTCAGCTTATATGTCAAGGTTGGCAGACAATAGGCTTGGCCACTTTCAAAAACAG
>gnl_Aquco_v3.1_Aqcoe5G267900.1
ATGGTGGTATCCTTTCATGATGTACCTATAATTGATCTCTCATGCAACAAGTCTTTGGTGGCAGAGTTGGTGGTGAAAGCTAGTGAAGAATATGGTTTCTTTATGGTTATGAACCATGGTGTCTGTAAAGATGTGATTGATAGAATGGAAAAAGAAGGTCTAAACTTCTTTGGTAAACCAGCTTCTGAGAAGAGACTAGCTGGACCTCCTAACCCCTTTGGCTATGGAACAAAGTATATTGGTTCCAATGGAGATACAGGTGAGGTTGAGTACCTTCTTCTCAACAACAATCCCCAATCTATCTCTCAAACTTCCAAATCCATTTCCAATAATCCAAAAGAATTCAACAGCTGTGTTGTGAATGATTACATGGAAGCAGTTAGGAATCTTGCATGTGAGATATTAGAGTTGATGACAGAAGGTCTGCATGTTGATGACAACAAGTCTGTGTTAAGCAACTACATCAGAGATGTTGATTGTGACTCACTTATCAGGCTCAATCACTATCCACCTTACAAAGGAGACACATCATCAGCACCATCATCACATTCAGATCTTGATGGTGATGATCAAGGTTGTGATCAAGATCAACTAAGAATTGTTGGATTTGGAGAGCATTCTGACCCTCAGATCTTGACCCTTTTGCGTTCCAATGATGTGGGGGGACTACAAATTCTATTAGAAGATGAAATGTGGGTCCCTGTACCACCAGATCCAATGGCCTTCTGTGTCAATGTGGGGGATACTTTGCAGGCATTAACAAATGGAAGATTCAAAAGTGTGATACACAGGGCATTAGTCAATTCTTCTGAGTCTAGAATGTCTGTCATATACTTTGCCGCGGCACCCCTACATGCATGGATCTCCCCTATTCCAAATTTAGTTACACCTCAAAAACCCAGTCTTTATAGGCCCTTTACTTGGAGTGAATACAAGAAGACTACGTACTCTCTACGACTGGGTGATAGTCGGCTTGACCTCTTCAAGGTGCAACAACATGAAGAACAACAGCTTCCTGAGTTTATGAGAAGCACATCAACA
>gnl_Arath_TAIR10_AT2G34555.1
ATGGTAATTGTGTTACAGCCAGCCAGTTTTGATAGCAACCTCTATGTTAATCCAAAATGCAAACCGCGTCCGGTTTTAATCCCTGTTATAGACTTAACCGACTCAGATGCCAAAACCCAAATCGTCAAGGCATGTGAAGAGTTTGGGTTCTTCAAAGTCATCAACCATGGGGTCCGACCCGATCTTTTGACTCAGTTGGAGCAAGAAGCCATCAACTTCTTTGCTTTGCATCACTCTCTCAAAGACAAAGCGGGTCCACCTGACCCGTTTGGTTACGGTACTAAAAGGATTGGACCCAATGGTGACCTTGGCTGGCTTGAGTACATTCTCCTTAATGCTAATCTTTGCCTTGAGTCTCACAAAACCACCGCCATTTTCCGGCACACCCCTGCAATTTTCAGAGAGGCAGTGGAAGAGTACATTAAAGAGATGAAGAGAATGTCGAGCAAATTTCTGGAAATGGTAGAGGAAGAGCTAAAGATAGAGCCAAAGGAGAAGCTGAGCCGTTTGGTGAAAGTGAAAGAAAGTGATTCGTGCCTGAGAATGAACCATTACCCGGAGAAGGAAGAGACTCCGGTCAAGGAAGAGATTGGGTTCGGTGAGCACACTGATCCACAGTTGATATCACTGCTCAGATCAAACGACACAGAGGGTTTGCAAATCTGTGTCAAAGATGGAACATGGGTTGATGTTACACCTGATCACTCCTCTTTCTTCGTTCTTGTCGGAGATACTCTTCAGGTGATGACAAACGGAAGATTCAAGAGTGTGAAACATAGAGTGGTGACAAATACAAAGAGGTCAAGGATATCGATGATCTACTTCGCAGGTCCTCCTTTGAGCGAGAAGATTGCACCATTATCATGCCTTGTGCCAAAGCAAGATGATTGCCTTTATAATGAGTTTACTTGGTCTCAATACAAGTTATCTGCTTACAAAACTAAGCTTGGTGACTATAGGCTTGGTCTCTTTGAGAAACGACCTCCATTTTCTCTATCCAATGTT
>gnl_Arath_TAIR10_AT1G47990.1
ATGGTGAAAGGGTCCCAGAAAATCGTGGCCGTAGATCAAGACATACCAATAATAGACATGTCGCAGGAGAGATCACAAGTGTCGATGCAGATAGTCAAAGCCTGCGAGAGTCTCGGCTTCTTCAAAGTCATCAACCATGGCGTTGACCAAACCACCATCTCAAGAATGGAGCAAGAGTCTATAAACTTCTTTGCTAAACCGGCTCACGAGAAGAAATCTGTCCGACCAGTTAACCAGCCTTTCCGGTATGGTTTTAGAGACATTGGACTCAACGGTGACTCTGGTGAGGTCGAGTATTTGCTGTTTCACACTAACGACCCTGCCTTTCGCTCTCAGCTCTCCTTCAGCTCGGCAGTGAATTGTTACATAGAAGCAGTTAAGCAGTTGGCTCGTGAGATCTTAGATCTGACGGCTGAGGGACTTCATGTCCCACCTCACAGTTTCAGTAGGTTAATCAGCTCCGTCGATAGTGACTCCGTTCTGAGAGTGAATCATTATCCACCGTCCGATCAATTCTTTGGTGAAGCCAATCTTTCTGACCAATCTGTGTCACTGACAAGAGTTGGCTTCGGAGAACACACCGACCCTCAGATTTTAACAGTTCTTAGATCTAACGGTGTAGGAGGGCTCCAAGTGTCCAATTCAGATGGCATGTGGGTTTCTGTCTCCCCTGACCCTTCAGCTTTCTGCGTCAATGTAGGAGACTTGTTACAGGTGATGACGAACGGGAGATTTATAAGTGTAAGGCATAGAGCATTGACCTACGGAGAAGAAAGCCGGCTATCCACGGCGTACTTTGCCGGACCACCGCTTCAGGCGAAGATTGGGCCTCTTTCGGCGATGGTTATGACGATGAATCAGCCACGGTTGTACCAAACATTTACTTGGGGCGAGTACAAGAAACGTGCGTACTCTCTACGACTTGAGGATAGCCGTTTAGACATGTTTCGTACATGTAAGGAC
>gnl_Arath_TAIR10_AT1G30040.1
ATGGTGGTTTTGCCACAGCCAGTCACTTTAGATAACCACATCTCCCTAATCCCCACATACAAACCGGTTCCGGTTCTCACTTCCCATTCAATCCCCGTCGTCAACCTAGCCGATCCGGAAGCGAAAACCCGAATCGTAAAAGCCTGCGAGGAGTTCGGGTTCTTCAAGGTCGTAAACCACGGAGTCCGACCCGAACTCATGACTCGGTTAGAGCAGGAGGCTATTGGCTTCTTCGGCTTGCCTCAGTCTCTTAAAAACCGGGCCGGTCCACCTGAACCGTACGGTTATGGTAATAAACGGATTGGACCAAACGGTGACGTTGGTTGGATTGAGTATCTCCTCCTCAATGCTAATCCTCAGCTCTCCTCTCCTAAAACCTCCGCCGTTTTCCGTCAAACCCCTCAAATTTTCCGTGAGTCGGTGGAGGAGTACATGAAGGAGATTAAGGAAGTGTCGTACAAGGTGTTGGAGATGGTTGCCGAAGAACTAGGGATAGAGCCAAGGGACACTCTGAGTAAAATGCTGAGAGATGAGAAGAGTGACTCGTGCCTGAGACTAAACCATTATCCGGCGGCGGAGGAAGAGGCGGAGAAGATGGTGAAGGTGGGGTTTGGGGAACACACAGACCCACAGATAATCTCAGTGCTAAGATCTAATAACACGGCGGGTCTTCAAATCTGTGTGAAAGATGGAAGTTGGGTCGCTGTCCCTCCTGATCACTCTTCTTTCTTCATTAATGTTGGAGATGCTCTTCAGGTTATGACTAACGGGAGGTTCAAGAGTGTTAAACACAGGGTCTTAGCCGATACAAGGAGATCGAGGATTTCAATGATATATTTCGGCGGACCGCCATTGAGCCAGAAGATCGCACCATTGCCATGCCTTGTCCCTGAGCAAGATGATTGGCTTTACAAAGAATTCACTTGGTCTCAATACAAATCTTCTGCTTACAAGTCTAAGCTTGGTGATTATAGACTTGGTCTCTTTGAGAAACAACCTCTTCTCAATCATAAAACCCTTGTA
>gnl_Arath_TAIR10_AT1G78440.1
ATGGCGGTATTGTCTAAACCGGTAGCAATACCAAAATCCGGGTTCTCTCTAATCCCGGTTATAGATATGTCTGACCCAGAATCCAAACATGCCCTCGTGAAAGCATGCGAAGACTTCGGCTTCTTCAAGGTGATCAACCATGGCGTTTCCGCAGAGCTAGTCTCTGTTTTAGAACACGAGACCGTCGATTTCTTCTCGTTGCCCAAGTCAGAGAAAACCCAAGTCGCAGGTTATCCCTTCGGATACGGGAACAGTAAGATTGGTCGGAATGGTGACGTGGGTTGGGTTGAGTACTTGTTGATGAACGCTAATCATGATTCCGGTTCGGGTCCACTATTTCCAAGTCTTCTCAAAAGCCCGGGAACTTTCAGAAACGCATTGGAAGAGTACACAACATCAGTGAGAAAAATGACATTCGATGTTTTGGAGAAGATCACAGATGGGCTAGGGATCAAACCGAGGAACACACTTAGCAAGCTTGTGTCTGACCAAAACACGGACTCGATATTGAGACTTAATCACTATCCACCATGTCCTCTTAGCAATAAGAAAACCAATGGTGGTAAGAATGTGATTGGTTTTGGTGAACACACAGATCCTCAAATCATCTCTGTCTTAAGATCTAACAACACTTCTGGTCTCCAAATTAATCTAAATGATGGCTCATGGATCTCTGTCCCTCCCGATCACACTTCCTTCTTCTTCAACGTTGGTGACTCTCTCCAGGTGATGACAAATGGGAGGTTCAAGAGCGTGAGGCATAGGGTTTTAGCTAACTGTAAAAAATCTAGGGTTTCTATGATTTACTTCGCTGGACCTTCATTGACTCAGAGAATCGCTCCGTTGACATGTTTGATAGACAATGAGGACGAGAGGTTGTACGAGGAGTTTACTTGGTCTGAATACAAAAACTCTACCTACAACTCTAGATTGTCTGATAATAGGCTTCAACAATTCGAAAGGAAGACTATAAAAAATCTCCTAAAT
>gnl_Arath_TAIR10_AT1G02400.1
ATGGTTTTGCCATCTTCAACACCGTTACAAACCACCGGAAAGAAGACGATATCCTCGCCGGAATATAACTTCCCGGTGATCGATTTCTCCTTAAACGATCGGTCAAAACTATCGGAGAAGATCGTAAAAGCCTGTGAGGTTAATGGGTTTTTCAAGGTGATAAACCATGGAGTTAAACCGGAGATAATAAAGAGATTCGAGCATGAAGGAGAAGAGTTCTTTAATAAACCGGAATCAGATAAGCTACGAGCCGGTCCGGCGAGTCCGTTCGGTTACGGATGCAAGAACATCGGGTTCAACGGCGATTTGGGTGAGCTTGAGTATCTTCTTCTCCACGCAAATCCGACAGCTGTCGCTGATAAATCTGAAACTATATCTCATGATGATCCTTTCAAGTTCAGCTCGGCGACGAATGATTACATACGCACGGTTAGAGATTTGGCATGTGAGATCATTGATCTGACGATCGAGAATTTATGGGGACAGAAGTCTAGCGAAGTGAGTGAGCTGATCAGAGACGTTCGTAGCGATTCGATCCTACGGTTGAATCACTATCCACCAGCACCGTACGCGTTAAGTGGCGTTGGTCAAATAGGTTTCGGAGAACATTCTGACCCTCAGATCTTGACGGTGTTAAGATCCAACGACGTAGATGGACTTGAGATTTGCTCACGTGACGGCTTGTGGATCCCAATCCCATCTGACCCTACATGCTTCTTCGTATTGGTCGGTGACTGCCTTCAGGCATTGACGAATGGGAGATTCACTAGCGTGAGGCATAGGGTTTTAGCAAACACAGCAAAGAAGCCACGTATGTCGGCGATGTACTTTGCAGCTCCACCGTTAGAGGCGAAAATATCACCGTTGCCAAAAATGGTGTCGCCGGAAAATCCAAGACGTTATAATTCATTCACATGGGGTGACTACAAAAAAGCTACATACTCTCTCCGTTTAGATGTCCCTCGTCTCGAGTTTTTCAAGACTTTA
>gnl_Betvu_v1.2_Bv5_122520_ndnw.t1
ATGGTAGTTTCTTCTCCAAATCCTCTAAAAAGAACCAAGAAAACAAAGGCAGTTGGAGTGCCAACTATTGATCTTTCTCTTAAGTATGAAGATAGGCTATCTTTATCAGACCTCATTGTTGAGGCTTGTGAAGAGTTTGGAATTTTTAAGGTTATTAATCATGGTATATCCTCGGATATCATATCTTCTCTTGAAAAACATGGCCTCGACTTCTTCGCCATGCCACCGTCGGAGAAACACCTTGCTGTGGGTCCCAACGTCCCTAAGCCTTTTGGTTATGGCTTTCGTAACATTGGTAACAATGGTGACGTTGGTGACCTTGAGTACCTTCTCCTTCACGCTAACTTATCTTCCACCCGTCCACCTGTTTTGAGTGACGCAGTAGATGATTACGTGGGGGCGGTAACAGATTTAACATGTGAGCTATTAGATCTGATGGCTGAAGGGATGTGGGTCCCAGATAAAACCATCTTCAGCAGGTTAATCAGAGACGTCCAAAGTGATTCTCTCTTGAGACTTAATCACTACCCTCCATTAGAAAACTTTGATACATTAATCAACGGTTCTAATGAACGCATTGGATTTGGAGAGCATTCTGACCCTCAGATCTTAACCATCTTAAGATCCAACGATGTTGGAGGTCTTCAGATTTCTATGCCTGATGGTTTGTGGGTCCCAGTTCACCCTGATCCTAATGCCTTCTATGTTATGGTGGGGGATGCTCTTCAGGTACTGACAAATGGGAGGTTCGAAAGTGTGAAACATAGGGCGATGGCGAACAATTCAGCAAGCAAGGCAAGGATGTCTATGATATATTTTGGTGCACCACCTATAAATGCAACCATATCTCCGATACAAGAGATGGTGTCACCTATGAATCCAAGTCTCTACACGCCCTTTACATGGGGGGAATATAAGAGAGCAATGCATACTTCAAGATTAAGTGATTGTCGTCTCAACCTCTTCAAGAGACGCAATGATCAA
>gnl_Betvu_v1.2_Bv_003650_hdmc.t1
ATGGTAGTTTTATCTCAACTTGCATTAAACCAATTCATAAACACATGCAAACCAGTTAATACCAAACTGTTCTTCCCCACAATTCCAACTATAGACTTAACAAATCCTGATGCAAAATCATTGATTGTTAAGGCTTGTAAAGAATTTGGTTTTTTTAAGGTAATAAATCATGGTGTTCCACTACAAATGATTTCTCAACTTGAAGATGAAACTAGTAAATTCTTTAGCTTGCCTCAATTTATCAAAGAAGCTGCAGGAATTCCTAAACCTTTTGGTTATGGTAATAAGAACATTGGACCAAACGGTGACGTCGGTTGGCTGGAGTATCTTCTTCTTTCTGCTTCACCCGAGTTTGTTTCTCAAATTTGTCACTCCATTTCCCCCGAAGACCCTGATGTTTTCAGGTATGCAATAATGAACTATATAGCAAAAATGAAGAAATTGGCGGTGCGAGTGTTGGAAATGATGGCGGAAGGGCTAAATGTGAAAGGAGAAGACAAGAATGTGCTAAAAACGAGTCCCCTGTTTCTTCGGCTAAATCATTATCCACCAAAGCCTGATGCATTTGAAGCGTTAAATGGTACAAATTTGGTTGGTTTTGGAGAGCACACAGATCCTCAGATAATCTCTGTACTCCGATCAAATAATACAGCTGGCTTTCAAATTTCTCTCAAAAATGGAAATTGGGTTTCTGTTCCACCTGATGATAACTCCTTTTTCATACTTGTTGGTGACTCTTTGCAGGTGATGACTAATGGAAGGTTTAAGAGTGTGAAACATAGGGTTTTCGCAGACAATAATAGATCAAGAATTTCTATGATCTTCTTTGCAGGCCCACCTCTACATGAAAAAATAGCACCTTTACCTTGCATTATGCAACATGGGGAAGAAAGCTTTTACGAGGAGTTCACATGGTATGAATACAAGAAATCAGCCTACAAATCTAGGTTGAGTGATAATAGACTTTTACGTTTTGTAAAGAGAGACCGCACCCGC
>gnl_Carpa_v0.4_evm.model.supercontig_166.2
ATGGTCGTTCAGTCACATCCAGAATTGGACAATATCTCTCTTATCAACACATGCAAACCCACCAGCTTCTTCAATGGAGTTCCAGTGATAGACCTATCGGACCCTGAAGCCAAGACCCATTTGGTCAAGGCCTGCGAGGACTTAGGCTTCTTCAAGGTTATCAATCATGGCGTTTCTCTCCACCTCATGGCCAGATTGGAAAACGAAGCCATCAAGTTCTTCAATCTTCCCCACTCTGAAAAAGGCAAGGCTGGACCTCCTGATCCATTCGGTTATGGCAGCAAGAGAATCGGGCCTAATGGTGATGTTGGTTGGATTGAATATATCCTCCTCAACTCCAACCGACAGCTCCCATCCCACAAATCTCTTACCATTTTCAATCGAAACGCAGATGATTTTCGGTCAGCTGTGGAAGAATACGTGGTGGTGGTGAAAGAAATGAGCTGTAATGTAGTGGAAATGATGGCCCAAGGATTGGGTATTGAGACAAAAAATGTGTTCAGCAAGCTGTTGAGAGATGAGCAAAGTGACTCATGCTTTAGGATTAACCATTACCCGCCATGCCCAGATGAGCTCAAGGGTTTGGTCAATAAAAATTTGATGATTGGGTTTGGGGAGCATACAGACCCACAGATAATCTCTGTACTAAGATCCAACAACATTTCAGGTCTGCAGATCTCTCTCAGAGATGGCACTTGGGTTTCAGTCCCACCTGATCACACTTCCTTTTTCATTAATGTTGGTGATGCCTTGCAGGTGATGACGAACGGGAGGTTTAAGAGTGTGAAGCACAGAGTGTTGGCTGGGACAAGGGAGTCGAGGGTTTCGATGATTTATTTTGGAGGGCCACCATTGGAGGAGAGAATTGCACCTTTACAATCTCTGCTTGCACAGCATGAACAAAGCTTGTACAAGGACTTCACATGGCGCGAATACAAAAACTCTGCATACAAGTCAAAGCTGGCTGATAACAGGCTCAGGCTGTTTGAGAAAGCTGGAGAACGA
>gnl_Carpa_v0.4_evm.model.supercontig_18.101
ATGGTAGGGCCATCACTGACGACCCAGATACGGACCAGGAAAACCAAGGCTGTAGGGATTCCCACCATTAATTTTTCTCTCAACCGGTCAAAGCTATCTGGTTTACTGGTGAAGGCGTGCGAAGAGTATGGATTTTTCAAGGTCGTTAACCATCGTGTCCCCGACGAGACCACGGCTAGATTAGAGAAGGAAGCTGTTGATTTCTTTGGCCGACCAGCTATGGAGAAGGAGCGAGCTGGCCCTGCAAGTCCTTTCGGCTATGGCTGTAAGAACATCGGCTTTAATGGCGATGTTGGTGAGCTCGAATACCTTCTTCTTCACACAAATCCTTCCTCCGTCGCTGAAAGATCTCAGGCTATCTCCTCCGACCCTCTCAAATTCAGCTGTGTGGTGAATGATTACATAGAGGCTGTAAGGGAGCTCGCGTGTGAGATTCTTGATCTGCTAGGGGAGGGTCTACGTGTACCCGACTCACACGTGTTCAGCAAACTCATCAGGGACGTCCACAGCGACTCCCTTCTCAGACTCAATCATTATCCTGCCCTCCAATTCCCAGGTCGTGGGGACCCACGTCAACAAGTAGGGTTCGGGGAGCATTCTGACCCTCAGATCTTAACCATTCTCCGATCCAACGACGTAGCGGGCCTTCAAATTTGTTCACCTGACGGGTTGTGGGTCCCCGTTCCCCCTGACCCCACAGCCTTCTACGTCATCGTCGGCGACGCCCTACAGGTTTTAACAAACGGGAGGTTTTCAAGCGTGAGACACAGAGCAATGGTCAACTCAAGAACTTCAAGAATGTCAACGATGTTCTTCGGGGCGCCGCCGTTAAATGCATGGATAACCGCCGTGCCGGAACTTGTATCGACTCAAAATCCGTCTCTCTACAAACCATTCACGTGGTGTGAATACAAAAAAGCAACTTACTCTTTGCGACTTGGAGATTGCAGGTTGAATCACTTCAGAATTCAT
>gnl_Carpa_v0.4_evm.model.supercontig_77.94
ATGGTGTTATCGTCAAAATCAGTGACGGGACATCAGTTTCCGTTCATGGGTTCTACCCATTCCAACCCATTCTTCCCTCCCATTCCTCTCATAGACCTCTCCCAACCCGACTCCAAACACCTCCTCGTCAAAGCCTGTGAAGAATTCGGATTCTTCAAGGTCATCAACCATGGAGTCCCTATGGATTTCATCACCCGATTAGAATCCCAAGCCAACAAATTCTTCTCATTGCCGCTCACCGAGAAACAAAAAGCTGGGCCGCCGTGTCCCTTCGGGTACGGGAATAAGAGTATCGGTTCCAACGGCGATGTCGGCTGGGTCGAATACCTTCTTCTCACCGCCAATCATGATTCCATCCTACAAAAATTCGAATCAATTTTTGGTGAAAACCCAGAAAGTTTTAGGGATGTGTTGAATGATTATATAGGGGCAGTGAAGAAAATGGCTTGTGAGATACTTGAAATAATGGCGGATGGGTTGAAGGTTCAAGCGAGAAATGCTTTCAGCAAATTGTTAATGGATAAACAGAGCGACTCTGTTTTCCGACTGAATCATTATCCTCGATGCCCAGATTCTGAAGCTTTGAGTGGTAGTGATTTGATTGGATTTGGTGAGCATACAGATCCACAAATCATATCTGTGCTTAGATCCAACAACACCTCTGGCCTGCAAATCTCTCTCAAAGATGGCACTTGGATTTCAGTTCCACCTGATGAGAGCTCCTTCTTCATCAACGTTGGCGATTCATTACAGGTGATGACAAATGGGAGGTTTAAGAGTGTGAAACACAGGGTAATGGCAAATGGGGTGAAAGCAAGAACATCGATGATTTACTTTGGCGGACCTCCGTTGAGTGAGAAAATAGCTCCTTTGCCTTCTCTCATGGAAGCCTCAGAACAAAGTTTATACAAAGAGTTCACATGGTTCGAGTACAAAAAATCTGCTTACAACTCTAAACTGGCTGATAATCGACTCATTCATTTTGAGAGAATAGCCGCTTCCTAT
>gnl_Carpa_v0.4_evm.model.supercontig_9.2
ATGGTAGTCGTTGCTCCAAGCCCGAATATTCGGAGCTCAGAAAAGACTCAAGCTTTGGAGCTTCCCATGGTGGACCTGTCGCTCGACAGAGCTGAGTCGTCGAAGCTGATCGTGAAGGCCAGCCAAGAGTACGGTTTCTTCAAGGTAATCAACCATGGCGTCGCAGAAGATATCGTTAAGAAGATGGAGGAGGAGAGTGTTAACTTCTTCGCTAAGCCTTTAGCTGAGAAGCAGGGAGGTGGACCTGCAAACCCTTTTGGCTATGGCTTTAAGAATATTGGCTTTAATGGCGACATGGGAGAGGTTGAGTATCTTCTTCTTCCTGCTAATCCTCTAGCCATTGCCCAAAGATCCAGAACTCTCTCTAATGACCCGCCAAAGTTCAGCTCTGTGGTGAATAGTTACATACAAGCAGTTACAGGGGTGGCATGTGAAATCTTGGATCTGATGGCAGAGGGGTTGGGAATCCCCCAGACATCCTTGTTCAGTGATCTGATCAGAGCCGTCGATAGCGATTCAGTGTTGAGGCTCAATCACTACCCGCCCCTGCTGGCTGATGACGACACGTCATCATCGCCTTCTGCTCTCTCCAAGGTTGGATTCGGGGAGCATTCTGACCCTCAGATCTTGACCATACTCAGATCCAACGACGTGGGCGGTCTCCAGATTTCTCTCTCTGATGGAGTGTGGGTCCCGGTCTCACCTGATCCCACTGCCTTTTATGTCAATGTGGGTGACCTCTTACAGGCAATGACAAACGGAAGGCTGGTGAGTGTGAGGCATAGAGCCGTAGTGAGCAGCAGGGAGAAGAGTAGGATATCAATGGCTTATTTCGGAGGACCGCCGCTCGACACATTAATAAAAGCTCCTCCAGAGATGCTAACACCTCAAAAGCCTGGTCTTTATAAGCCGTTCACTTGGGCTGACTACAAGAAAACTTCCTATTCTCTGCGCTTGGGAGATACCCGGCTTAACCTTTACAGGACCACT
>gnl_Elagu_v2.0_p5_sc00001.V1.gene911
ATGGTGGTCCTAGCCAGTACAGCACTCGAACAAATCACCCTCCCGGTTGCACCCAAGCCCAGCACGTATTTCTCAGGAACTCCGGTTATAAACCTTGCGCAACCGGGCTTGGAGACCCTCCTTGTGAGAGCCTGCGAGGAGTTTGGGTTCTTCAAGGTGACCAACCATGGGATCCCCGTGGAACTCATGGCTAGGCTGGAAGCCGAGGTTGTGAAGTTCTTCTGCCTCCCCCAAGCGGAAAAGGATCGAGCAGGGCCTGCCAACCCATTTGGTTATGGAAACAAGACCATTGGCTCTAATGGAGATATTGGCTGGGTGGAGTACCTCCTCTTGGATGTCACTTCCAAGCCCATGTCTCACACCTCGCTAGCCTTTCTCGAAGAACCTTCAGCAAGCACCTTACGCTCTGCTTTGAATGATTATGTCTCAGCTATGAGGAAGCTGGTCCGCGAGATTTTAGAGTTGATGGCTGAAGGACTAGGGATTCAGCCGAGAGATATTTTGAGCAAGCTGGTCGCGGACGAGGAGAGTGACTCAATGTTAAGGTTGAATCACTACCCTCCATGCCCACACCTTCAAGGGCCGGACTGTAGCCTGACTGGATTTGGAGAGCACACAGACCCACAGATTATTTCAGTTTTGAGATCAAACAACACCTCGGGGCTGCAAATATCACTGAGGGATGGGAGTTGGGTCACAGTTCCACCTGACCAGGACTCCTTTTTCATTAATGTTGGTGACTCCTTGCAGGTTCTGACAAATGGGAGATTCAGAAGCGTGAAGCACAGGGTTTTGGCCAACGCTTTGAAGTCCAGGGTCTCCATGATCTACTTCGGCGGGCCAACTTCTGGAGAGAAACTGGCACCCTTGCCACTGTTGATGGGAGAGGGAGAGCAGAGCCTCTACAGGGAGTTCACATGGTGGGAGTACAAGAGCTCTGCCTACAGAACAAGGCTGGCTGATAATAGGCTGGGGCAGTTTAAGCGG
>gnl_Elagu_v2.0_p5_sc00007.V1.gene882
ATGGTAGTGGCTTCTTTGAGTCCTGTGCATGGTGATCACATCCGGTCGCTTTCCATCCCGATCGTCGACCTCTCCGGTCATAGAGGCCTCATCTCCGAGCTCATTGTGAAGGCCTGCAAGGAGTCTGGTTTCTTTAAAGTGATCAACCATGGAGTGCCTGCCGCCGTTATCTCGCAAATGGAGACCATTGCATTAGATTTCTTCTCTCTGCCGGCTGTCGAGAAGCAACGAGCAGGGCCTCCGAATCCACTTGGATATGGGAGCAAGGCCATTGGGCAGAATGGAGACTCCGGAGAGGTGGAGTACCTCCTCCTCCACACCAACCCCTCCATGTCCCAGAGAACCAGTACAATATCAAGAATGAATCCAACCAAATTCAGCTGTGCGGTGAATGAGTACGTGGAGACTGTGCAAGAGCTGGCATGTGAGATACTGGAACTGCTGGGAGAAGGGCTGGGGCTGAGAGATGGTAGGGTTTTTAGCAGGCTGATAAGAGACAGAGAGAGTGACTCACTACTAAGGCTGAATCACTACCCTCCATGCTGCAACAAGGAGGATATCAACAATGACATGGATGTTAGGAGTGGTAGGATTGGATTTGGCGAGCACTCGGACCCTCAGATGATCACCCTCCTTAGATCCAATAGTGTGGGAGGACTCCAGATACTGTCTACCTCATCATCGGATGGTGCAGCTTGGGTCCCGGTGCCACCTGACCCTAACACTTTCTATATCATGGTCGGCGATCTGCTTCAGGCTATGACAAATGGACGACTAGTTAGTGTGAGACATAGGGCCTTGGTTAACTCCTACAGCTCAAGGCTCTCCATGGCTTATTTTGGTGCACCTCCCCTCCATGAATGGATTTCCCCTCTTCCAGAGATGATCACACCCCAAATGCCTCGTTGCTACAAATCCTTTACTTGGGCTGAGTACAAGAAGGCCATGTACTCACTCAGGCTTGGACACAATCGCCTTGATCTCTTCCGCAAAGATACGAGAGAAAATGATGGTGCCCCTGCAGCATTGGAGGGGTTCGGCAACCTCGATCAACATTCTGCACAGCAACATGCAACCAAGAGGCAGAACTGGAGCACCAAAACGGCTACAGAAGAAACGTACTACATTGACAGCAGCAACAGCACTGGCAACAAAGATGATCTGAAATGGGAGATAGCTGAATGCTTCATT
>gnl_Elagu_v2.0_p5_sc00025.V1.gene505
ATGGTGGTGGCATCTGTAACACCTGAACGCAATGAGAGGATCCGGGCACTCGGTATCCCGGTGATCGACCTCTCGTGGAGGAGAGAACACGCATCCAAGCTCATTATGAGAGCGTGCGAGGAGTTTGGCTTCTTTAAGGTCATCAACCATGGGGTGCCAAAAGAAGTCATCACCAGAATGGAGGATGAGGGTGAGGAGTTTTTCTCCTTGCCGACCCACGAGAAGCAGAAGGCCGGGCCGGCGAGCCCTCTTGGATACGGGAGTCGGAATATCGGGTTCAATGGTGATAGCGGGGAGCTGGAATATCTTCTTCTCCACACCAGCCCGGTTTCCATCTCCCAGAGAGCAAAGATTATATGCAGGAAGGATCCAATCAAATTCAGTTGTGTGGTGAATGAGTACGTGGGGGCAGTGAGGCAGCTAGCATGTGAGATATTGGAGATGCTGGCAGAAGGACTGGGGCTGGGGGAGAAGGGGTCTTTTAGCAGGCTAATAAGAGACACGGAGAGTGACTCTTTGGTCAGGCTAAATCACTACCCTCCCAATTCTACCACTGGTGGCAATGACATCACTGATGCTCTCGGCAGGAGAAATGGCAACAAGATCAAAGATGGCAAGGGTGGCAGGATTGGCTTTGGGGAGCACTCGGACCCTCAGATCCTGAGCCTGCTTCGATCCAACGATGTCGATGGACTGCAGATACTGTCATCGGATCACCATGGCGGTGGTGTATGGGTCCCTGTGCCGGCCGACCCGGCCGCCTTTTTCGTCAACGTCGGCGATGCTCTCCAGGCCTTGTCAAATGGAAGATTTGTTAGTGTGAGACATAGGGCCATGGCCAACTCCTACAGTCCAAGATTGTCCATAATCTTCTTTGGTGCACCTCCCCTCCATGCATGGATCTCCCCACTCCCTGAGATGATCACACCTGAGACACCTCGGCGCTACAAGTCCTTCACTTGGGCTGAATACAAGAAGGCAATGTACTCCCTCAGGCTTGGCCACAATAGGCTCGACCTCTTCCATGCAGATGATGAAGGAGAAAATATGATTGGCTATATCCAAGCACGCTCGACAATTACTATGAGTGTTAGCGAGTCGGAAGACGAACACCTGAAAATCTCATGCAGTACTGCTGGTGCTGGAGTCATCTGCAAAACAAGTCTCAAACTGGAGGTTAGGACTCCGACGAGGATCCTCCAACACTCAAGACGACAAGGTCCTCGGAGCTCGATAGGGCCCACAGAAGGAGCGATCGAAAAATTCGAACGGAGGTCGGGAGCTCGGACGGAGGGAGCCGAAGCTCAGATGGAGGCTAGGAGCTCAGACAGAGGGAGTCAGAGCTCAGATGGAGGCCAGGAAGCACGGATC
>gnl_Elagu_v2.0_p5_sc00033.V1.gene644
ATGGTGGTGGCTTCTTTTAGCCCCGTGCATGGTGATCGCTTCAGGTCACTCGCCATCCCGGTCATCGACCTCTCCTGCGATCGAGCCCTCGCATCGGAGCTCATCGTGAGGGCTTGCGAGGAGTTTGGTTTCTTTAAAGTGATCAGCCATGGAGTGCCCGTCGACATCGTCTCACGGATGGAGGCCGCTGCATTAGAATTCTTCTCACTGCCGGTTGTCGAGAAGCAACGAGCTGGTCCTCCAAATCCTATTGGATATGGAAGCAAGACCATTGGACTGAATGGAGACTCCGGGGAGGTGGAGTACCTCCTCCTCCACACCAACCCCTCCTCCGTCTCCCAACAAGCTGGTGTGATATCAAGGAAGAATCCAACTGAGTTCAGCTGTGTGGTGAATGAGTACATGGAGACTGTGCAAGAGGTGGCATGTAAGATACTGGAGCTACTGGCAGAAGGGCTGGGGCTCAGAGACAGTGGGGTGTTCAGCAGGTTGATAAGAGACACAGAGAATGACTCATTGCTAAGGCTGAATCACTACCCTCCATGGCATAACAAGGAGGACATGAGGAGTGATAGGATCGGATTCGGCGAGCACTCAGACCCTCAGATCATCACCCTCCTTCGATCCAACGATGTGGAAGGACTCCAGATACTGTCTCCCTCATCCTTGGATGGTGCAGTTTGGGTCCCAGTACCACCGGATCCGAATGCGTTCCATATCATGGTCGGCGATCTGCTTCAGGTTATGACAAATGGGAGACTAGCTAGTGTGAGACACAGGGCCATTGTTGACTCCTACAGCCCAAGGCTCTCAATGGGTTACTTTGGTGCACCTCCCCTCCATGAATGGATTTCCCCTCTCCCAGAGATGACCACACCCCAAATGCCTCGCTGCTACAAATCCTTTACTTGGGCTGAGTACAAGAAAGCCATGTATTCACTCAGGCTTGGACACAATCGCCTTGATCTCTTCCGTGCAGATGAAATGGAAGAACATCCTGGGCTAGTAAAA
>gnl_Elagu_v2.0_p5_sc00065.V1.gene217
ATGGTGGTTGTAGCCAACCCACTAGACCAAATATCCCTTGTCAGGCCTCCAAAGCCTGGCGCTTACTTCTCCGGCGTCCCCGTCATCAACCTTGGGGAGCCGGGCTCGGCAGCAGCCATCGTCAAGGCCTGCCAAGACTTTGGCTTCTTCAAAGTCATCAACCATGGGATTCCCATTGATCTCATGGTAGACTTGGAGAAGGAGGCTGTCAAATTCTTCTCCCTCCCTCAGGTGGAGAAGGAGAGGTCTGGTCCTCCCAACCCATTTGGTTATGGGAACAAGAGGATCGGGCCTAATGGCGATGTCGGCTGGGTGGAGTACCTCCTTTTTGGCGTCACCTCCAAGCCCTTCTCTTACACATCAATGGCCTTTCTTCGAGAACCATCGGCAAGCTCGTTCCGCTCTGCTTTGAATGAATACATATCAGCAGTGAGGAAGCTGGCTTCTGAGGTACTGGAGTTGATGGCTGAAGAGCTGAAGATTGAACCAAGGAATGCATTCAGTAAGCTTGTGATAGATGAAAAGAGTGATGAAATATTTAGGCTTAATCATTACCCTCCTTGCCCTCTCCTTCAAGGGCTCAGCTGCAGCTTGACTGGGTTTGGGGAGCACACCGATCCACAGATCATCTCAATCTTGAGATCCAACGACACCCAAGGGCTTCAGATTGCCCTGAGGGATGGGAGCTGGGTCTCAGTCCCTCCAGACCAGGAGTCCTTCTTCATCAATGTCGGCGATTCCCTGCAGGTTATGACAAATGGGAGGTTCAAGAGTGTGAAGCACAGAGTTCTGGCCAACGGTATGAAATCCAGGGTATCTATGATATACTTTGGAGGGCCACCCCAAACAGAGAAGATAGCACCCTTGACGCAGCTGATGGGGGAGGGGGAGCAGAGCCTCTACAGGGAGTTCACATGGGGCGAGTACAAGAAGGCTGCCTATAAATCAAGGCTGGCTGACAACAGGCTTGGCCAGTTTGAGAAG
>gnl_Elagu_v2.0_p5_sc00116.V1.gene306
ATGGTGGTCTTAGCCAATCAGGTAGACCAAATATCCCTTCTGAGGGCTCCAAAACCCGACGCTAACTTCTCCGGCATCCCCGTCATCAACCTCGCCGAGGCAGGCTCTGTGGATGCCATGATCAAGGCCTGTGAAGAGTTTGGCTTCTTCAAAGTTATTAACCATGGGGTTCCCATTAATATCATGGCAAAATTGGAGGAGGAGGCCGTCAAATTCTTCTCCCTGCCTCAGGTGGAGAAGGAGAAGTCTGGTCCTCCAAACCCATTTGGCTATGGGAACAAGAGGATCGGACCTAATGGCGATGTCGGCTGGGTGGAGTACCTCCTCTTTGCCGTCACCTCCAAGCCCTTCTCCTACACATCAATGCCCTTTCTTCAAGAACCATCGGCGAGCTTGTTTCGGTGGGAAGAAAGAGAAGATATAATCTCTGCTTTGAATGAATACATATCAGCAGTGAGGAAGCTGGCTTCTGAGGTGCTGGAGTTGATGGCTGAAGGTCTGAAGATCGAGCCAAGGAATGTTTTCAGTAAGCTTGTGATGGATGAAAAGAGTGATGAAATCTTTAGGCTTAATCATTACCCTCCTTGCCCTCTCTTTCAAGGGCTCAACTCCAGCTTGACTGGGTTTGGGGAGCACACTGACCCACAGATCATCTCAGTCTTGAGATCAAACAACACCCAAGGCCTTGAGATTGCTCTGAGGGATGGAAGCTGGGTCTCAGTCCCTTCAGACCAGGAGTCCTTCTTCATCAATATAGGCGATTCCTTGCAGGTTATGACAAATGGGAGGTTCAACAGTGTGAGGCACAGAGTTCTGGCCAATGGTTCGAAATCTAGGGTCTCCATGATATACTTTGGAGGGCCGCCACAGACCGAGAGGATTGCACCCTTGCCACAGTTGATGGGAGAGGGGGAGCAGAGCCTCTACAGGGAGTTCACATGGGAGGAGTACAAGAAGGCTGCCTATAAATCAAGGCTGGCTGACTACAGGCTTGGCCAGTTCGAGAAG
>gnl_Eucgr_v2.0_Eucgr.D00297.1
ATGGTGGTTCTTTCTCCAGGAGCGATCGACCAATTTGCCCTCATCAAGACGTGCAGGCCGAGCGGTGCCGTCTTCGATGGGGTCCCCGTCGTCGACCTGTTGAGGCCCGACGCCGCCACGGTCTTGGTCCGGGCGTGCGAGGAGTTCGGGTTCTTCAAGGTGGTCAACCATGGGGTCTCGCTGGAGGTCATAAATAGGTTGGAGGACGAGGCGGTGAAATTCTTCGGCTTGCCGCAGTCCGAGAAGGACAAGGCCGGTCCTCCCGACCCTTTTGGCTACGGGAACAAGCGGATTGGCTGGAACGGCGACGTCGGCTGGATCGAATACCTCCTCCTACACAGCAACTCTAGCGAGGATGACCAGAAACTGTCTCCCTCCTTTTCTCAGGGAAACCAGGAATTTTTCCGATGTGCAGTGGAGGAATACGTGAGAGCAGTGAAGGAGGTGGCGTTCCGAGTGGCGGAATTGATCGCCGACGGGCTCGAGATCGAGCCGAGGGACGTGTTGAGCAGCATGTTGAGGAGCGAGGCGAGCGACTCGTGCTTCAGGCTGAACCATTACCCGCTGTGCCCGGAGCTGCAGGCGCTGACCCCGAGCCCGAGTAGTCGCAACCTGATCGGGTTCGGGGAGCACACGGACCCGCAGATAATTTCTATCCTGAGATCCAACAACACGTCGGGCTTCCAGATATGCCTCCGGGACGGGGCTTGGGTCTCTGTCCCACCCGATCACTCCTCCTTTTTCATCAATGTTGGTGATTCTTTGCAGGCATTGACCAATGGAAGGTTCTGGAGTGTGAAGCACAGGGTGCTGGCTGGCCATGGCAAATCAAGGATTTCAATGATATACTTTGGGGGACCAGCTTTAGATGAAAAGATAGCACCTTTGCCCTCCCTGGTGGCTGAGGGGGAGAGCAGCTTGTACAAGGAGTTCACATGGTCTGAATACAAGAGATCTGCTTACAAAACTAGGCTGGCTGATTACAGGCTTGGACTCTTTGAAAAACCAAGGGTCCAG
>gnl_Eucgr_v2.0_Eucgr.F03208.1
ATGGTTGTCCCGTCCAAACTAGCAATTGAACAGTTCTCCTACGTTATGAACAGCAACGCATTATCATCCCACCAAATCCCTGTCGTGGACCTCTCGAAGCCCGACTCCAAGAGCCTCATCATCAAGGCCTGCGAAGAGTGCGGCTTCTTTAAGGTCGTGAACCACGGCGTCCCGTTGGATTTTATCTCCAGGCTGGAGGAGGAAGCCGTCAAGTTCTTCTCTCTGCCTCTCCCCGAGAAGGAGAGGGCAGGCCCTCCTGACCCGTTCGGCTATGGCAACAAGATGATTGGCCGGAACGGAGATGTGGGTTGGATCGAATACCTCCTCCTGACGACCGATCCCAACTTCAACTACCGCAAGCTCCCATCGGCTTTTAACGAAAACCCAGAAAGATTTCGCTCTGCTTTGAGTGATTACACATCGGCGGTGAGGTACATGGCGTGTGAGATTCTCGAGTTGATGGCCGACGGATTAAGGATTCAACAGAGGAATATATTTAGCAAACTTTTGATGGATGAACAGAGCGACTCTGTTTTCAGGCTCAACCACTACCCTCCATGCCCGGAGCTTCAATCCTATGTCGATAGGAACATGATTGGATTCGGTGAACACACTGACCCACAAATCATATCTGTTCTCAGATCGAACAACACGTCTGGGCTCCAAATATCCATGAAAGATGGGACTTGGGTTTCTGTTCCACCGGACCAGAACTCATTCTTCATCAATGTTGGTGACTCCTTAGAGGTGATGACTAACGGGCGATTCAGAAGCGTGAGGCACAGAGTCCTGGCGAACACCTCGAAGTCCAGGGTCTCGATGATATACTTCGGAGGACCACCTTTGAGTGAGAAGATAGCGCCATTGCCGTGCCTCATGAAGGGCAAAGAGAGCCTGTACAAGGAGTTTACATGGTTCGAATACAAGAAGTCCGCCTACAACACGAGGTTGGCTGATAACAGGCTAGAGCATTTTCAGAGAGTAGCCGCTTCT
>gnl_Eucgr_v2.0_Eucgr.B03983.1
ATGGTGGTGGCGAGTCCGAACCCACGACGGGCCGAGAAGATCCAGGCCCTCGAGCTCCCGGCGATCGACCTCTCGCCGTCGGGGAGATCCGCGGCGCCGCGGCTCATCGTGGAGGCCTGCGAGAGGTACGGCTTCTTCAAGGCGGTCAACCACGGCGTCCCCGCCGAGATCGTGTCGAGAATGGACGAGGCGAGCGCCGGCTTCTTCGCGCGGCCCGCCTCCGAGAAGCGGCTCGCCGGGCCCGCCGACCCGTTCGGGTACGGGAGCAAGAGCATCGGGTTCAACGGCGACGTCGGCGAGGTCGAGTACCTCCTCCTCGAGTCCGACCCCGCCTTCGTCTCCCGCAGGTCCGCCAGCATCTCCGACGACCCCACCCGGTTCAGCGCTGCTGTGAATGTTTACATAGAAGCAGTCAAGGACCTGGCCTGTGACATATTGGATCTTATGGCCGAGGGCCTGGGGGTCCGGGACACGTCGGTTTTCAGCAGGCTCATCAGGGCCGTCGACGGCGACTCGGTCTTCCGGATCAACCACTACCCCCAGTGCGTGGTCCTTCACGGCGAGGTCGGGTTCGGGGAGCACTCCGACCCTCAAATCCTGACCGTCCTCCGATCCAACAATGTGGGCGGCCTCCAGATCTCACTCGAAGACGGGGTGTGGACCCCGGTGCCCCCAGACCCCGCAGCTTTCTGGATCAATGTGGGCGATCTTTTGCAGGCCATGACGAACGGGAGGTTCTCGAGCGTGCGGCATAGGGCGGTAACCAACCCCTTCAGGTCCAGAACGTCGATAGCGTTCTTCGGGGCGCCTCCGCTGGACGCGCGGATCGCTCCCCAGCGGGAGCTCGTCACTCCTCGAAGGCCCCGTCTCTACAACCCCTTCACCTGGGCCGAGTACAAGAAAGCCGCCTACTCCCTCAGGCTCGGGGACAAGCGTCTCGACCTCTTCAAGGCCTGCAGAGAAGACGGCGGCATCGATCTG
>gnl_Eucgr_v2.0_Eucgr.K03561.1
ATGGTGATGCCGTCTCCTAGCCCGATTCGGACCAAGAAAACCTGGGCGGTCGGGATCCCGACCGTCGACCTCTCCCTCGGTCGGCCCGAGCTGTCCGAGCTGATCCTGAGGGCCAGCGAGGAATATGGCTTCTTCAAGGTCACGAACCACGGCGTGTCGCAGAGGGCGGTCTCGAGGCTGGAAGAGGAAGTGGTCGAGTTCTTCGCGAAGCCCGCGCCGGAGAAGCAGCGGGCGGGGCCGGCCAGCCCGTTCGGATACGGATGCAAGAACATTGGGCCCAATGGCGACATGGGCGAGCTCGAGTATCTCCTCCTCCATTCGGATCCCATCTCCATTGCCGAGAGATCCAAAACCATCTGCGGCGACCCGGGCAATTTCAGTTCTGCGGTGAATAGCTACATAGCTACGGCTCGCGAGCTGACGTGCGAGATACTGGACCTGCTGGCGGAAGGACTGTGGCTCTCGGATAAGTACGCCTTGAGCGGCCTCATCAGAGACCGGCAGAGCGACTCCCTCCTCCGGATCAACCACTATCCTCCGGCCAAGGACGTCAAGAACATCGGCTGGGACCTCTCGACGAGGCTCGACCAGCACTCACGCGGCGGCAACGGGCGGGTTGGGTTCGGGGAGCACTCCGACCCCCAGATCCTGACCCTCCTGTGGTCCAACGACGTGGAAGGCCTCCAGATATGCCTGCCCGACGGCCTGTGGATCCCCGTCCCTCCCGACCCCAACGCGTTCTACGTCATGGTCGGCGACATGCTTCAAGCGCTGACAAATGGGAGGTTGAAGAGCGTGAGGCATCGAGCGATGGCAAACTCGCCAAAGCCAAGGTTGTCGCTGGTGTATTTCGGAGCCCCACCAGTGAATGCTTGGATCTCTCCTTTGCCCGAGCTGGTCTCCCCACGAGCCCCCACTCCCACTCTCTACAGGCCATTCACTTGGGGCGAGTACAAGAAGGCCATGTACTCGCTCCGGCTCAGTGACTCTCGCCTCGACCTCTTCAAGATCCAAAGCAGCAGCAACAAGATCGCTTCA
>gnl_Manes_v6.1_Manes.15G002900.1
ATGGCAGTGGACATGGTGGTGGCATCTCCAACTCCAATTGGCAGTGAAAAAATCATAGAGGGGGCCATTGAGCTGCCTGTAGTAGACCTTTCATTGGGTGAAAGGTCAGAGATGTCTAATCTCATTGTTAGAGCCTGCGAGAAGTACGGTTTCTTCAAGGTTATCAACCATGGAGTATGCGAAGAAATTATAGCCAAAATGGAAGAAGAAAGCCTCAGATTCTTCGCGAAGCCTATTACTGAAAAACAACTGGCTGGGCCAGCTAATCCCTTCGGCTATGGCTGCAAAAACATTGGCTTTAATGGCGATACGGGAGAGGTCGAATATCTTCTTCTCAACACCCATCCTCTCTCCATTTCTCAGAGATCCAAAACCATCTCCAATGACCCCAGCAAATTCAGCTCTGCTGTGAGTGGTTACATAGAAGCAGTTAGAGAGCTGGCATGTGAGCTACTAGATCTGATGGCAGAGGGGCTGGGGGTCCCAGACACATCACTCTTTAGTAGGCTCATCACAGACGCCGATAGTGACTCCATCCTCAGGCTCAATCACTACCCACCTATGCCTATTCTCTGCAAAGATAAGGACACGTCACCTTCTTACAACACCAACACCAACAGGGTTGGCTTTGGCGAGCACTCTGACCCTCAGATCTTGACCCTGTTGAGATCCAACGATGTGGGTGGCCTACAGATTTCCTTAAACAATGGTGTCTGGTTCCCAGTCTCTCCAGACCCCACTGCTTTTTGTGTTAATGTTGGTGACGTGTTGCAGGCTATGACGAATGGAAGATTTCTGAGCGTGAGGCATAGAGCCTTAACCAATTCATGCGAGTCTAGAATGTCAATGGCATTTTTTGCTGCACCACCTCTCAACACCAGGATCACAGCACTACCACAGATGCTCTCAGGCGTTGGAACTTCCTTGTACAGACCATTCACTTGGGGTGACTATAAGAAAGCTGCTTATTCTCTGCGCCTTGGAGACACCCGTCTTGATCTATTCAGAAAACAAGGAGAAGAGCTCGCT
>gnl_Manes_v6.1_Manes.15G121600.1
ATGGTGGTTCTGTCACAGACAGCATTAGACCATTACTCTGCAATCAAAACATGCAAGCCTACAGGCTTGTTCTCTGGGATTCCTGTCATAAACCTCACAGACCCTGATGCCAAGACTCTCATAGTTGAGGCTTGTCAGGAGTTTGGCTTCTTCAAGTTGGTTAATCATGGAGTCCCATTTGAGTTCATGACCAGATTAGAAGCTCTGGCTATCAACTTCTTCAACCTTCCTCAGTCTGAGAAAGATAAGGTTGGCCCTCCTGACCCTTTTGGTTATGGCAACAAGAGAATTGGTCCTAATGGTGATGTTGGTTGGATTGAATATCTCCTCCTCAATACCAATCCTCAAATCACTTCCCACAAGACTCTCTCCATTTTCCAGGAAAACCCACAAATTTTCCGCTCTGCTGTGGAAGATTATATATTGGCAGTAAAGAGAATGGCCTATGAAGTACTGGAATTGATTGCTGATGGACTGGGGATTGAGCCAAGGAATGTGCTGAGTAAGCTGCTGAGTGATGAGAAGAGTGACTCGTGCTTCAGGCTAAACTATTATCCGCCATGCCCAGAGCTGCAAGCATTGAGCGGTAGAAATTTGATTGGGTTTGGGGAGCACACAGACCCACAGATAATTTCTGTCTTAAGATCTAACAACACAACTGGCCTGCAAATCTGTCTGAGAGATGGGACTTGGGTTTCAGTCCCACCTGATCAGACCTCCTTTTTTATCAATGTTGGTGATGCCTTGCAGGTAATGACCAACGGAAGGTTTAAGAGTGTGAAGCACAGAGTTCTAGCTGACACAATGAAATCAAGAATTTCAATGATCTATTTTGGTGGTCCACCTCTGAGTGAAAAGATTGCAGCTTTGCCATCTCTACTGGCAGAAGGAGAAGAAAGCTTGTATGAGCAGTTCACATGGTGTGAATACAAAAACTCAGCATACAAGTCAAGGTTGGCTGATTACAGGCTTGGGCTTTTTGAAAAAAAACTGCAGTCCATTTTAGCTAATGTT
>gnl_Manes_v6.1_Manes.15G101500.1
ATGGTGGTCCTGTCCAATCCAGGTATTGAACAGTTGTCATCTCTAAGAAACTGCAAACCCACCACATTATTTTCTGGAATTCCCATTATAGACCCCTCTAAATCTGACTCTAAGCACCTCCTTGTTAAGGCCTGCGAGGATTTTGGATTCTTCAAGGTCGTCAACCATGGAATCCCCATGGAATCCATTTCCAGGCTTGAATCTGAAGCCCTCAGCTTCTTCTCATTGCCTCTTTCTGAAAAGCAAAAGGCTGGACCTCCTAATCCTTTCGGCTATGGTAACAAAATCATTGGACCAAACGGCGACGTTGGTTGGGTCGAATACCTTCTCTTCACAATCAATCAAGAATCCATTTCCCAGAGGTTCATTTCAGAAGATTTTAGGTCTGCTTTGAATGATTACATATCAGGTGTGAAAAAGATGGCATGTGAGATTCTTGAAATGATGGCTGATGGTTTAAGAATCCAACCAAGAAATGTGTTCAGTAAACTTTTAATGGACGAACAGAGCGACTCTGTTTTTAGGCTAAATCACTACCCTCCATGCACAGGGCCAGGGATTCACACTCTGAATTCTAACAATATGATTGGATTTGGAGAGCACACAGACCCACAAATCATTTCTGTACTGAGATCCAACAACACATCTGGCCTGCAAATCTCTCTTGGAGATAGCAAATGGATTTCAGTCCCACCTGACCAAAACTCCTTTTTCATCAATGTTGGTGACTCTCTGCAGGTCATGACTAATGGGAGGTTTAAAAGTGTGAGGCACAGGGTTTTGGCAAACAGTATGAAATCCAGAGTTTCAATGATATATTTTGGTGGGCCACCTTTGAGAGAGAAAATAGCTCCATTGGCTCCACTCATGAAGGGAGAAGAGGAGAGCTTGTACAAAGAATTCACCTGGTTTGAGTACAAAACATCTGCATATAACTCAAGGTTGGCTGATAATAGGCTTCTTCTCTTTCAGAAAATAGCAGCCTCA
>gnl_Manes_v6.1_Manes.01G231100.1
ATGGTCGTGCCTTCTCCAACTCCAATGCGCACCAAGAAAACCAGAGCTATTGGAATTCCCACCATTGATCTTTCTCTTGATAAGTCTCTTGTTTCTGAGCTGATCGTAACAGCATGCGAGGATTATGGTATCTTCAAGGTCGTCAATCATGGAGTCAACAAGGAGGTTGTGTCAAGATTGGAGAAGGAAGCTGTTGATTTTTTTGCAAAACCAGCAGCAGAAAAGCAACGTGCTGGACCTGCTACTCCTTTTGGCTATGGCTGTAAGAACATCGGCTGCAATGGCGATGTGGGTGAGCTTGAATTTCTTCTCCTTCAAACGAATTCTGTATCCATTTCTGAGAGATCAAGAACCATCTCCAGTTCTGACCCTTCAAAATTCAGTTGTGCTGTGAATGATTACGTAGAAGAAGTTAGAGAATTGGCATGTGAGATTCTTGATCTCTTGGCAGAGGGATTATGGATGGAAGATAAGCATGTATTCAGTAGGCTAATCAGAGACGTCAATAGCGATTCTGTGCTTAGGGTTAATCACTATCCAGCGGTCAAGGAGGTCAAGGATTGGGACCCATCACCTAAGAGGATTGGATTTGGTGAGCATTCTGACCCTCAAATCATGACCATTTTACGATCCAACGATGTTGCTGGCCTCCAAATTTGCCTGCGTGATGGTTTGTGGGTCCCCGTCCCTCCTGACCCCACCGGATTCTTCTTAATTGTCGGAGACGCCTTGCAGGTTTTCACGAATGGGAGGCTTCTTAGCGTGAGGCACAGGGCAGTAGCGAACTCGGCGAAGACAAGAATGTCAACGATGTACTTCGGAGCACCACCACTAAATGCATGGATTTCTCCTCTGCCGGAGATGGTATCACCCCAGAATCCCAGCAAATATAAGCCCTTCACATGGGGTGAGTTCAAGAAAGCTGCTTACTCTCTACGACTAGGAGATACTCGTCTTGATCTCTTCAAGATTCACGCCTCCGACCATAAAATCGGCTCT
>gnl_Manes_v6.1_Manes.03G208300.1
ATGGTGGTGGCATCGCCAAATCCAATTATTGCAACTGAAAAAATTATAGAGACCATTGAGCTGCCGGTAATAGACCTGTCAATGGGTGAGAGATCAGAGGTGTCGAATCTCGTTGTTAGAGCTTGTGAGAAGTACGGTTTCTTCAAGGTGATCAATCATGGAATCTCTAAAGAAATCACTTCCAGAATGGAACAAGAAAGTATGAGTTTCTTTGCGAAGCCTTTCCCTGAAAAAGAACTTGCTGGGCCTGCTAATCCTTTCGGTTATGGCTGCAAAAACATTGGCTTTAATGGTGATATTGGAGACGTTGAATATCTTCTTCTTAACACTCATCCTCTCTCCATATCTCAAAGATCCAAAACCATCTCCGATGACCCCCACAGATTCAGCTCTGCTGTGAGTGATTATATAGAAGCTGTTAGGGAGGTCGCATGTGAACTACTAGAACTAATGGCAGAGGGGCTGGGGGCCCCGGATCCATCAGTGTTTAGTAGGCTGATCAGGGACGCTGATAGTGACTCCATCATCAGGCTTAATCACTACCCACCTATGCCTGTGCCTATTATCGGCTGCAAGGATAAGGACACGTCACCTTCTTACAACACAAATAGGGTTGGGTTTGGAGAGCACTCTGACCCTCAGATCTTGACCCTCTTGAGATCCAACGATGTGGGTGGCCTGCAGATTTCCTTAAATGATGGTGTCTGGGTCCCAGTCTCACCTGACCCCAATGGTTTCTGTGTTAATGTTGGAGATGTCTTACAGGCTATGACAAATGGTAGATTTGTGAGTGTGAGGCACAGGGCCCTAACCAACTCATACAACTCTAGAATGTCAATAGCATATTTTGCAGCGCCACCTCTGAATGCCAAGATCACAGCTCTACCGCACATGGTCTCTGCCGTTAGGCCTTCCTTGTACAGGCCATTCACTTGGGATGACTACAAAAAAGCTGCTTATTCTCAACGTCTTGGAGATGCCCGTCTTGATCTTTTCAGGAAACAA
>gnl_Manes_v6.1_Manes.03G091000.1
ATGTCATTTACGATGAGAAACTACAGACCCACCACATTCTTCTCTGGTATTCCCATAATAGACCTCTCTAAACCCGATTCCAAACGCGCCCTTGTTAAGGCCTGTGAAGAACTTGGATTCTTTAAGGTTGTCAACCATGGTGTCCCTATGGAATTCATTTCCAGGCTTGAATCTAAAGCTCTCAGCTTCTTCTCATTGCCTCTTTCTGAGAAGGAAAAAGCTGGCCCTCCTAATCCTTTTGGCTATGGTAACAAAAGTATTGGACCAAACGGCGACGTAGGTTGGCTCGAATACCTTCTCTTCACCATCAATCAAGATTCCTTTTCCCAGAGGTTTCTCTCAGTTTTTGGACACAACCCAGAAGAGTTCAGGTCTGCTTTGAATGATTACATATCAGCTGTGAAGAAGATGGCATGTGAGATTCTTGAAATGATGGCTGATGGACTAAGGATCCAACCGAGAAACGTGTTCAGTAAACTTTTAATGGACGAACAGAGCGACTCTGTTTTCCGGCTAAATCATTACCCACCAATTGCAGGAATTCAAACTCTGAATTCTAACAATATGATAGGATTTGGAGAGCACACAGACCCGCAAATCATTTCAGTTCTTAGATCCAACAACACATCTGGCCTGCAAATCTCTCTTGGTGAAAACAACTGGGTTTCAGTCCCACCTGACCAGAACTCCTTTTTCATCAACGTTGGTGACTCTTTGCAGGTTATGACTAATGGGAGATTCAAAAGTGTGAGGCATAGGGTTTTGGCAAACAGCATGAGGTCTAGAGTTTCAATGATATATTTTGGTGGGCCACCTTTGAGTGAGAAAATAGCTCCATTGCCACCATTGATGAAGGAAAAGGAAGAAAGCTTGTACAAAGAATTTACATGGTTTGAGTATAAGAGATCAGCATACAACTCAAGATTGGCTGATAACAGGCTTCATCACTTTGAGAAAGTAGCAGCGTCA
>gnl_Manes_v6.1_Manes.17G070100.1
ATGGTGGCTCTGTCACAGACAGCATTAGACCAGTACTCTCTCATCAAAACATGCAAGCCTTCAGGCTTCTTCTCTGGGATTCCTGTGATAAACCTGACGGACCCTGATGCCAAGTCTCTCATAGTTGAAGCTTGTCAAGAGTTTGGGTTCTTCAAGTTGGTCAATCATGGAGTCCGAATGGAGTTCATAAGCAGATTAGAAACTCTAGCTATTAGCTTCTTTGACCTTCCTCAGTCTGAGAAAGATAAGGTTGGCCCTCCTGACCCTTTTGGCTATGGCAACAAGAGAATTGGCCCTAATGGTGATATTGGCTGGATTGAATATCTTCTCCTCAACACTAATCCTCAAATCACTTCCCATAAAACTCTCTCCATTTCCCAGGAAAACCCTCAAATTTTCAGCTCTGCTGTGGACGATTACATACTGGCAGTGAAGAGCATGGCTTATGAAGTACTGGAATTGATGGCAGATGGATTGGGGATTGAGCCGAGGAATGTGCTAAGTAAGCTGGTGAGGGATGAGAAAAGCGACTCATGCTTCAGAGTAAACTATTATCCACCATGCCAAGAGCTCCAAGCATTGAGTGGTAGAAATTTGGTTGGGTTTGGGGAGCACACAGACCCACAGATAATTTCTGTCTTAAGATCTAACAACACAACTGGCCTGCAAATCTGTCTGAGAGATGGGACTTGGGTTTCAGTCCCACCTGATCAGACCTCCTTTTTCATCAACGTTGGTGATGCCTTGCAGGTGATGACTAATGGAAGACTTAGGAGTTTGAAGCACAGAGTTTTAGCTGACACTATAAAATCAAGAATTTCAATGATCTACTTTGGTGGTCCACCATTGAGTGAAAAGATTGCACCTTTGCCAAATTTATTAGCAGAAGGAGAAGAAAGCTTATATGAGCAGTTCACATGGTGTGAATACAAAAACTCTGCTTATAAGTCAAGATTGGCTGATTACAGACTTGGCTTATTTGAAAAAAAGAAAAAATTGCGGACCCTTTTAGCAAATATT
>gnl_Medtr_Mt4.0v1_Medtr3g015110.1
ATGGTGTTGGCTTCACCAAAACCAATGAGGAATGAAACGATTTTACCAAATGATCTTATTCCAATAGTAGACCTTAAGAGTGAAAGGTCAGAAGTAATAAAACAAATTGTGAAAGCAAGTGAAGAGTATGGTTTCTTCAAGGTGATAAACCATGGTATTAGTGATGGAACTATTGAGAAAATGGAAGAGGCAGGGTTTAGTTTCTTTGCAAAACCAATGTCTCAAAAGAAACAAGCTGCACCTGCTTATGGTTGTAAGAACATAGGATTCAATGGAGATATTGGTGAGGTTGAGTACCTTCTCCTCAATGCCAACACTTCCTCCATTGCTCAAATATCCAAAACTATATCCAATGATGATCCACATTCTAACTTCAGGAATGTCATGAAAACTACCTCATTACTAAGATATAAATATGAGTATTGCAAAGGTTTGAAGAATGACATTCTTAGATCTAATGACGTTTCTGGTCTTCAAATTTCTCTTCAACATGGTCTCTGGATTCCTGTTAACCCTGACCCAGAAGCTCTATGTGTTAATATAGGTGATGTCCTTGAGGTATTTTTCTTTTCTTATTCATATAAATATGTGTTAATTGAACGTCAAAATAAGATATCGTATTTATACGCATTTAAA
>gnl_Medtr_Mt4.0v1_Medtr2g019370.1
ATGGTTGTTTTGTCTAAGCCAACATTAAATAATTTCTTACTTGTCAAGTCATGCAAACCATCAACAACTTTGTTGAATGGTATTCCTGTCGTCGACCTTGCAGACCCGGAAGCAAAAACTCTTATAGTGAAGGCTTGTAAGGAATTTGGATTCTTCAAAGTGGTGAACCATGGTGTTCCTTTGGAATTTATGTCCAATTTGGAAAATGAAGCACTAAGGTTTTTCAAAAAACCACAGTCTGAGAAAGACAGAGCTGGTCCTCCTGATCCTTTTGGTTATGGAAGTAAGAGAATTGGTTCAAATGGTGATGTTGGTTGGGTTGAATATATCCTTCTTAATACTAACCCTGATGTTATCTCTAACAAGTCTCTTTCCTTTTACCGTGAAAATCGACAAAATCTAAGGTCTGCTGTGGAAGATTATATTGCTGCAATGAAGAAAATGTGCTGTCTAGTGTTGGAATTAATGGCTGATGGGTTGGGGATTGAGCCAAAGAATGTGTTAAGCAGGTTATTGAAAGATGAGAAAAGTGATTCTTGTTTCAGAATTAACCATTACCCACCGTGCCCTGAGGTGCAACAAGCAGCATTGAATGGAAGGAATTTGCTTGGGTTTGGGGAGCATACAGACCCACAAGTCATTTCTGTCTTGAGATCTAATAGCACATCAGGACTGCAAATCTGTCTCACTGATGGAACTTGGGTTTCAGTTCCACCTGATCACACTTCTTTTTTCATCAATGTTGGTGATACTCTTCAGGTATTGACTAATGGTAGGTTTAAAAGTGTAAAGCATAGGGTTTTGGCTGACACAACAAAGTCAAGGTTGTCGATGATATACTTTGGAGGACCACCCTTGAGTGAAAAGATAGTGCCTTTACCTTCTTTAATGTTAAAAAAAGAAGAAAGTTTGTACAAAGAGTTCACGTGGTTGGAGTACAAGAAAGCAATGTACAATTCAAGGCTGGCTGATTATAGACTTGGGCCTTTTGAAAAATCTTATGGCAAA
>gnl_Medtr_Mt4.0v1_Medtr2g033270.1
ATGGTGGTGGCTTCCCCAAATTCGATCTTAGGGGAAAGGATTATACCTATTGACCTACCAATGATAGACCTATCAGCTGAAAAATCAATGGTAATAAAACTCATAGTAAAAGCTTGTGAAGAATATGGTTTCTTCAATGTGATTAACCATGGTGTCCCTCATGACATCATATCCAAAATGGAAGAAGTAGGTTTTGATTTCTTTGCAAAACCAATGGAACAAAAGAAACTAGTTGCACTTGGTAATCCCTTTGGTTATGGATGCAAGAATATTGGGTTCAATGGAGACATGGGTGAGGTGGAATATCTTCTTCTCAATGCCAATGCTCCTTCTATTCCTAATGATTCATCAAACTTCAGCTCTAGTGTAAGTGCATATACAGAAGCTGTGAAGGAGCTGGCATGTGAGATATTGGAGCTAATGGCAGAAGGTTTGGGGGTCCCTGATACATCCATTTTCAGCACATTCATCACTCAACTTGATAATGACTCACTCCTTAGGTTCAATCACTACCCTCCTAAAGACTGCAAAGATAGAGACAACTCTAATTCCTACAACGTTGGCTTTGGAGAACATTCTGACCCTCAGATTCTTACTATCCTTAGATCCAACGATGTTGCTGGTCTCCAAATTTCACTTCAACATGGTGTGTGGAACCCAGTTACTCCTGACCCAGCTGCTTTCTGTGTTAACGTTGGTGATCTTCTTGAGGTTATGACAAATGGAAGATTTGTAAGCGTGAGACATAGGGCTGTGACCAACTCATACAAGTCTAGAATGTCGGTGGCATATTTTGGGGCTCCACCACTTGATGCATGCATTGTTGCTCCCTCAGTTATGGTTACACCAAACAGGCCCTCTCTTCTCTTCAAACCATTCACTTGGGCAGAATACAAGAAAGTCACTTACTCTCTAAGGCTTGGAGACAGCCGCATTGACCTTTTCAAGAATTGCACACAAATAGAG
>gnl_Medtr_Mt4.0v1_Medtr2g070870.1
ATGGTGCTATTATCCAAACCATCATCAGAACAATACACCTATGTTAGGAACAACATGCAAGCAACTACATTTTCCTCATCAATTCCTCTTGTTGACCTATCAAAACCAGATGCAAAGAGCCTCATAGTAAAAGCTTGTGAAGATTTTGGATTCTTCAAAGTCATAAACCATGGAATCCCTATGGAAGCTATATCCCAATTGGAATCTGAGGCCTTCAAATTTTTCTCTCTCCCTCTAACAGAGAAAGAAAAAGCTGGTCCTGCAAATCCATTTGGGTATGGTAACAAAAGGATTGGACCCAATGGTGATGTTGGTTGGGTTGAATACCTTCTTCTCAATACCAATCAAGAACATAATTTCTCTCTTCATGGCAAAGACATAGACAAATTTAGGTGTTTGTTGAATGATTATAAGTGTGCTATGAGGAATATGGCATGTGAGATACTTGATTTGATGGCAGAAGGGTTAAAGATTCAACCAAAGAATGTGTTTAGCAAGCTTGTGATGGATAAACAGAGTGACTCTGCTTTTAGGGTTAATCATTACCCTGCTTGTCCTGAATTAGCTATAAATGGTGAAAATTTGATTGGGTTTGGAGAACACACAGACCCTCAAATTATATCACTTTTGAGGTCAAATAATACTTCAGGATTTCAAATTTCTCTTAGAGATGGAAGTTGGATTTCAGTCCCACCTGATCATAGATCCTTCTTCATCAATGTTGGTGATTCTCTTCAGGTTATGACTAATGGGAGGTTCAAAAGTGTGAGACATAGAGTTTTGGCAAATGGTATCAATCCAAGGCTCTCAATGATTTACTTTGGTGGACCACCTTTGAGTGAGAAAATAGCACCATTGCCTTCACTCATGAAAGGAAATGAAAGCTTGTACAAAGAATTTACATGGTTTGAGTACAAGAATTCTACTTATGGAACAAGATTGGCTGACAATAGGCTGGGAAATTATGAAAGGATTGCTGCCTCC
>gnl_Medtr_Mt4.0v1_Medtr8g461330.1
ATGGTTGTATTGTCCAAAACAAGTTTAGAGCAATATCCATGTATAAGAAACTTGAAACAAACCATATTTTCAACTGAAATCCCTATGGTGGATCTTTCCAAACCCGATGCAAAAAACCTTATAGTAAAAGCATGTGAAGAGTTTGGATTCTTTAAGGTGATAAACCATGGTGTTTCTATGAAATGTATATCTTTGTTAGAATCTGAAGCTGTTAAGTTTTTTTCTATGTCTATTGATCAAAAGGAGAAAGCAGGACCAGCTAATCCATTTGGGTATGGTAACAAGAAAATTGGACAAAATGGTGATATTGGTTGGGTTGAATATCTTCTTCTTACCAATAATCAAGATTTTAACCAATTCAAACTTTCCCCTGCTTTTGGTAAAGATTCAGATAAGCTTCGCTGTTTATTGAGTGAGTATATGTCAAGTGTGAAAAAGATGGGATGTGAGATTCTTGAATTGATGGCCTCAGGATTGAATATTGAAGAAAATAATGTATTTAGCAAGCTTCTAATGGATAAAGAGAGTGATTGCATTTTCAGGCTTAATCATTATCCTCCTTGTCCTCCTAAGTCAAATTTGAATAATAATGAAAATGAAAATGTGATTGGTTTTGGTGAGCACACAGATCCACAAATAATTTCATTGTTGAGGTCAAATAACACTTCTGGTCTTCAAATTCGTCTCAAAGATAAGAGTTGGATTTCAGTCCCTTCTGATCACAATTCCTTCTTTGTTAATGTCGGTGATTCTCTTCAGGTTATGACTAATGGACGATTCAAGAGTGTGAGGCACAGAGTTTTAGCAAATGGGTTCAAATCTAGACTCTCCATGATTTATTTTGGTGGTCCATCTTTGAATGAGAAAATTGCACCTTTGCCTTGTCTCATAAAAGGAAATGAATGCTTATTATATAGAGAGTTTACATGGTTTGAATACAAGAAATCAGCTTATGCTACAAGATTATCAGACAATAGGCTTTGTCACTTTGAGAGAATCAAAGATTCCTCC
>gnl_Medtr_Mt4.0v1_Medtr7g060910.1
ATGCTTATGAAGTCAGAAAATCAGGGCAATATGCCAGTGTTGCAGACAGCTACTGCAGTTGCTACATCATTTTTAATATATAGAGCTACTGTAATATTTTTTGTGGTGGTTGGAGCTAGTGGAAGTATATTGAATGTTATCCAAACAGCCCCAAGTATGTTCATGTTTGCACTGGTTCAAGTTACTATCCATCTTCTTATTGTTCTTGGATTAGGGAAATTATTTAAGCTTGATTTGAAGCTATTACTTTTAGCATCAAATGCTAAGCCTAAAGGCTGGGAATCTTTAGTTGTTCCTGGAATGCTTACTGGCATTTTTGGTGTTTCAATTGCAACTTTTTTAGTTAGTTTATATGTGGAAAATCAATGTAAAAGTGTTGAGCATAGGGCTGTGACAAATTCAAGTCATGCTCGTACAACTGCTGCATTTTTTGTAGCTCATTCGGATGATTGTAACGTCGAGCCAGCACAAGCTATCACTGATGAACATAATCCACCAATTTTCAAGTCCTTCAAATACAAGGATTTCAACTCTCACTACTTTAACAAATATGCTGACACAGACGTGGTGCTGAAATCAGTTCAAAAACACATACACATAAAC
>gnl_Medtr_Mt4.0v1_Medtr1g086550.1
ATGGTAGTACCTTCTCCAACTTCCATGATAAGAACTAAGAAAACAAAGGCCGTGGGAATTCCGACAATTGACCTTTCCATGGAAAGGTCAGAGTTGTCGGAATTAGTTGTGAAAGCTTGCGAAGAATATGGTTTTTTTAAGGTGGTGAATCATGGTATACCAAAGGAGGTTATTTCAAGGTTGGAAAATGAAGGAACAGAGTTTTTCTCAAAAAACTCTACAGAGAAACTTCAAGCTGGTACTTCTACTCCTTTTGGTTATGGCTGCAAAAATATTGGTCCCAATGGTGATAAAGGTGACCTTGAGTATCTTCTCCTTCACACCAATCCTAATTCAATCTCTGAGAGATCCAAAACCATTGCAAAAGATCACCCTATCAAGTTCAGTTGCATCGTCACTGATTATATAGAAGCAGTTAAAGAATTAGCATGTGAGATTCTTGAGCTAGCAGCAGAAGGATTGTGGGTCCCTGACAAGTCCTCACTAAGCAAAGTTATCAAAGACGTTCATAGTGACTCAGTCCTTAGGATCAATCACTACCCTCCAGTGAAGAAATTAAGCAAAGATAATTTGGACCCATCAAAATTCCAAAACAATAATAATACTATTGGATTTGGAGAGCATTCTGACCCTCAGATCCTAACCATCTTACGGTCCAACAACGTAGGTGGCCTTCAGATTTCAACTCAACATGGATTGTGGATCCCTGTCCATCCTGACCCCAATGAATTCTATGTCATGGTTGGAGATTCTCTTCAGGTTTTGACAAATGGGAGGTTTGTGAGTGTGAGACATAGAGTATTGACAAACACAACAAAGCCCAGAATGTCAATGATGTACTTTGCAGCACCACCGTTGAATTGGTGGATCAGTCCATTATCAAAGATGGTGACAGCCCATAACCCATCTCTGTATAAGCCCTTTACATGGGCCCAATATAAACAAGCAGCATATGCTCTTCGATTGGGAGATTCACGTCTTGATCAATTCAAGCTCCAAAAACAAGAAGACAATACCCATTATCACCATGACACT
>gnl_Medtr_Mt4.0v1_Medtr4g096840.1
ATGGTTGTTCTTTCTCAACAAGCTACACTAAACGAGTTATTTCACATAAACACATGCAAACCAACAAGTTATGTATTCAAAGGTGTTCCAGAGGTTGACCTTTCAGACCCAGAAGCTAAGACACTAATAGTCAACGCATGTACAGAATTTGGATTCTTTAAGGTTGTTAACCACCAAGTTCCGTTAGAGTTGATAACCAATTTAGAAAATGAAACACTCAAATTTTTTGGACAACCTCAGTTAGAGAAAGAGAAAGCAGGTCCACCTGATCCTTTTGGGTATGGAAGCAAAATTATTGGTACAAACGGTGATGTGGGTTGGGTTGAATATCTTCTTCTTAATACTAACCCAGATGTCATCTCTCTCAAGTCTCTTTTTCTTTTACAGCAAAACACAAAAAACTTCAGGTGTGCTGCTGAAGAATATATAGTGGCAGTGAAGGAGGTGTGTTGTGAAGTATTGGAATTAATGGCAGATGGATTGAGGATTGAACCAAGGAATGTGTTTAGCAGATTGGTGAGAGATGAGAGAAGTGATTCTTGTTTGAGGGTAAATCACTACGCGGCATGTGGAGAACTTCAAGCATTGAGTGGAGGAAATTTGATTGGATTTGGGGAGCATACTGACCCACAGATAATATCTGTCCTAAGGTCTAATAATGCATCAGGACTGCAAATTTGTCTCAGAGATGGGACTTGGGTTTCAATCCCACCTGATCACACTTCTTTCTTCATAAGTGTTGGTGACTCCTTACAGGTGATTACAAATGGGGAATTAAAGAGTGTAAAGCATAGGGTATTGACTGACACAAGTATGTCAAGGTTGTCAATGATTTATTTTGGAGGGCCACCCTTGAATGAAAAGTTAGTACCTTTGCCTTCAATATTGGGATCAAAAGAACAACAGAGTTTGTACAAAGAATTCACATGGAGGGAATACAAAAATGCTGCTTACAAGTCAAAGCTTGCTTATAATAGGCTCAGTCTCTTTGAGAAA
>gnl_Medtr_Mt4.0v1_Medtr4g123020.1
ATGGTGTTGGCTTCACCAAAACCAATGAGGAATGAAACGATTTTACCAAATGATCTTATTCCAATAGTAGACCTTAAGAGTGAAAGGTCAGAAGTAATAAAACAAATTGTGAAAGCAAGTGAAGAGTATGGTTTCTTCAAGGTGATAAACCATGGTATTAGTGATGGAACTATTGAGAAAATGGAAGAGGCAGGGTTTAGTTTCTTTGCAAAACCAATGTCTCAAAAGAAACAAGCTGCACCTGCTTATGGTTGTAAGAACATAGGATTCAATGGAGATATTGGTGAGGTTGAGTACCTTCTCCTCAATGCAAACACTTCCTCCATTGCTCAAATATCCAAAACTATATCCAATGATGATCCACATTCTAACTTCAGGTGTAGGGTGAGTGAATATACAGAAGCAGTGAAAGAGGTGGCATGTGAGATATTAGAGCTAATGGCAGAGGGTTTGGGGGTCCCTGATACAAAGGTTTTCAGCAGTTTGATAAAGGATATTGATAGTGACTCAGTTCTTAGGCTCAATCACTACCCACCTACACTTAACAAGGACAAGTCACATTCCAACAATGTTGGCTTTGGGGAGCATTCTGACCCTCAGATCTTGACCATTCTTAGATCTAATGACGTTTCTGGTCTTCAAATTTCTCTTCAACATGGTCTCTGGATTCCTGTTAACCCTGACCCAGAAGCTCTATGTATTAATATAGGTGATGTCCTTGAGGTTATGACAAATGGAAGGTTTGTAAGCGTGAGACATAGGGCAATGACAAACTCATACAAATCAAGAATGTCAATGGCATATTTTGGGGCTCCACCTCTAAATGCTTCCATTGTTGCTCCACCAGTTTTGGTTACACCAACCAGGCCCTCTCTCTTCAGACCATTTACTTGGGCCGACTACAAAAAAGCCACTTACTCTCTAAGGCTTGGTGACACCAGAATTCAACTTTTCAGAGCAAACATTGCA
>gnl_Mimgu_v2.0_Migut.D00053.1
ATGGTAGTAGTTCCTTTGAGAAGCAAAAAATCTCGGGCGGCGGTTGGAGTTCCGGTAATAGATCTCAGCCTGGAAAGGTCAAAGCTATGCGAATCCATTACAAAAGCATGCCAAGAGTTTGGATTTTTCCAGGTCGAAAACCATGGAATTTCAAGTGATATTATATCAAGAGTTGAAATGGAGGGCCTTGATTTTTTCTCAAAACCTGCATGCCACAAGCAACGGGCCGGGCCTCCAAGCCCATTTGGTTATGGTTGCAAGAACATCGGGTTCAATGGCGATAAAGGCGACCTCGAATATCTTCTAATGGAGGCTAATCCTCATTCTATTGCTGAGAGATCCAAATCCATCTCCACTGATCCCACAAAGTTCAGCTGTGCTGTGAATGATTACACAGAAGCGGTTAGAAAGCTGGCATGTGAGATACTTGAAATGGTGGCTGAAGGACTGTGGGTCCCAGATAAATCTATTTTCAGTGACCTCATTAAAGATGTTAACAGCGACTCTTGCTTCCGAATCAATCACTATCCTCCTTCACTCAACGATCATATTTCCATCGACGACGATAATAATAATTGGATTAATAATAATATTGATAATAACCCTAAACCCGGCCAACTGTTTGATAATATTAATAATAATCATAGCACCACCAAAACTCGAATCGGGTTTGGAGAGCACTCAGACCCTCAGATTCTCACAATCTTGCGATCCAACAACGTCGGTGGCCTTCAAATCTTGTCCCGAGATGGATTGTGGATTCCTATTCCTCCTGATTCGGATAAATTTTGCGTTTTTGTCGGTGATGCTTTTCAGGCGATGACTAATGGGAGATTTGTGAGCGTGAGGCATAGGGCGATGGCGAACTCGGTGAAGCCAAGAACGTCGATGATGTATTTTGCAGCACCGCCGCTGAATGCATGCATAACTCCAATACCGCAGCTTGTCTCGATTGAAAATCCATGTATGTATCGGCCATTCACATGGGGGGAGTTTAAGACAACTGCGTATTCATTACGATTGGCCGATCATCGTCTCGATTTGTTCAAAAAACAACATATTGTG
>gnl_Mimgu_v2.0_Migut.G00026.1
ATGGTGGTGGCGGCGTCAATGAAAATAGAGAAAATAAGAGAAGATATCGAACTGCCGATCATAGACCTTCTCTCTCCAGAGCGATCGGAGAAGATAGTGAAAGCATGTGAAGAATACGGTTTCTTCAAAGTGATAAACCATGGTGTGCCGCAGGAGATTACTACCCGCATGGAAGAAGAGGCCCACGCGTTCTTCTCCAAACCCGGATCCGACAAGCTCCGGGCCGGACCCCCCAACCCTTTCGGATACGGGTTCAAGAATATAGGGTTCAATGGTGACAAGGGTGATGTCGAGTATCTCCTCCTCCCGCCCACTAACTCTCCTCATCATCATCATCACTTTTTCTCTAAATTTATTTCCTCTGATGATCCAAACAAATTCAGGTGTGCAGTGGGTGAATACGTGGCAGCGGTTAGAGAGTTGGCAAGTGAAATAGTGAATATGATAGGTGAAGGTCTGAAGTTAGAAGGAGATGGGGCAAAGGTGCTGAGTGGGCTAATCAACGAACCTAACTCTGACTCGCTACTCAGGCTAAACCACTACCCTTGTTGTTCTGGTGACTCAACTGAATCCAAGATTGGGTTCGGAGAGCATACTGACCCTCAGATCTTGACCCTACTTAGATCCAACGATGTACAAGGACTCCAAATCTCCTTGGAGGATGGTGTGTGGGTCCCTGTCACTCCCTATCCTCACTCTGCTTTCTGTGTCAATGTTGGTGACGTCTTGCAGGTGATGACAAATGGAAGGTTCTTGAGTGTGAAGCACAGAGCGGTGGTGAACTCGTACAAAACAAGAACTTCAATGGCCTACTTCGCTGCTCCGCCGCTCACTGCCACCGTGAGTTGCCTGCCGGGATTGGCGGCAACACCGCTGTATAGAAGCTTCACTTGGGCTGAGTACAAGAAAGCTACTTACGCTCGAAGATTAGGCGATAACACTCGTCTTAATCTATTTAAACTCCTCCCACCTGATCATGAA
>gnl_Mimgu_v2.0_Migut.M00902.1
ATGACGATGGTTTTACCAGTTGTTCACAATCTACCCCAAATCAAAACATGCAAGCCCACACCAATTAACACTTTCACTGGGATTCCAGTCGTTGACCTTTCTGATCACACCCACGCTAGTAAAAACACTATAGTCAACGCCTGCAAAGAGTTCGGGTTCTTCAAAGTGATCAACCATGGTATTTCCATGAATTTCTTGACAAAATTAGAACAAGAAATTGTCAACTTCTTCAAACTACCCCAACAAGAAAAGGACAAATGGGGCTCTCCTAATCCTTTCGGTTACGGTAACAAGAATATCGGCCTCAACGGTGATGTCGGATGGCTTGAATATCTCCTCTTCTCCACCAACCCTCAACTTCTTTCACTGAATTCAAAGTCAATCATCCCAGGAGGAATTCAAGAATCTTTATGGATTCTTGTGAATGAGTACGTAACCGCGGTGAGAAACATGGCGTGCGAAGTTCTTGAAATGATAGCTGATGAATTGCACCTTGAGGCAAGGGACAAATTGAGTAAGCTGATAAGAGATGAAAAAAGTGACTCTTGTTTTAGGCTAAACAACTATCCGCCATGTCCGGATCAGCTTCAAGAAACGGGTAATGGTCGGAGTGTGATAGGTTTTGGCGAACACACGGACCCACAGATTATGTCTGTTTTAAGGTCTAACGAAGTATCGGGCTTTCAAATTTGTCTGAAAGACGGTGCATGGGTCTCAATACCACCCGATCCCACATCGTTTTTCCTCAACGTTGGTGATTCTTTGCAGGTAATGACAAATGGGAGGTTCAAGAGTGTGAAGCACAGAGTGTTGGCCGCGGATAATTTGAAATCGAGGGTTTCGATGATCTACTTTGGAGGGCCGCCTTTGAGTGAAAAGATAACGCCGTTGAGTTCAATAATGGAAGAAGGTGAAGAAAGTTTGTACAAGGAATATACATGGTCTGACTACAAGAACTCTGCTTACAAGACCAAGTTGAGTGATAATAGGTTGGAGAATTTTCTCAAG
>gnl_Mimgu_v2.0_Migut.M00908.1
ATGTTGGTTTCACGTCATCCAGTTCTTGAAAATCTAGGCCACATCAAAACATGCAAACCCACATCGTCGTCGTTGAATAACATTTTCACCGGGAATATTCCCGTTGTAGACCTTTCAGACCACACGGTCGCTAAAACCCTAATAGTTAATGCCTGCAAAGAATTCGGTTTCTTCAAAGTGATCAACCACGGCATTTCCATGGATTTGTCGAACAAATTAGAAGCCGAATCCGTCAAGTTTTTCAAATTACCCAAACAAGAAAAGGAAAAATCGGGCCCTCCTAACCCTTTCGGCTACGGTAACAGGAATATCGGGCCCAGCGGTGATACGGGCTTGGTAGAATATCTTCTCATGTGCGCCAACCCTTGCAATAATCAACTTCATTCACGGAATAGCGCAAATGCCATTGTCGTTCCAGGAATTCAAGAATCTTTACAGAGCGTGGTGAATGAGTACGTGTTAGCAGTCAGAAACGTGGCATGCGAAGTTTTAGAAATGATAGCCGAAGAATTACATCTTCAGGCACGGGATACTTTGAGTAGTCTGATCAGAGATGAAAAAAGTGATTCTTGTTTCAGGCTTAACTACTATCCACCATGCCCGGGTCTTCGAGCATTGAGTAATGCTCAAAGTTTGATAGGTTTTGGAGAACACACGGACCCACAAATTATATCTGTTTTAAGGTCAAACGAAGTATCAGGCTTTCAAATTTGTCTGAAAGACGGAGCATGGGTCTCAATACCACCTGATCCCACATCGTTTTTCCTCAATGTTGGTGATTCTTTGCAGGTAATGACAAATGGAAGGTTCAAGAGTGTAAGGCACAGAGTGTTGGCCGCAGATACTTTGAAATCGAGGGTGTCGATGATCTACTTTGGAGGGCCGCCTTTGAATGAAAAGATAACACCCTTAAGTTCAGTAATGGAAGAAGGTGAAGAAAGTTTGTACAAGGAATACACATGGTCTGACTACAAGAACTCTGCTTATAAGACAAAATTAGGTGACGATAGGCTGACGAATTTTCAGAAACCTTTCGCCCAA
>gnl_Mimgu_v2.0_Migut.M00597.1
ATGGTGGTTCTCTCAAAACCGGCAATAACCCAACACTTCTCCAAACCCAAGCACACCGCCGCCGCCGCCGCCGCCGCATTGTCGTTCCCCGGTGTGCCGCTAATAGACCTATCAAAACCCGACCCGCAAACCCAGCTAGTCAAAGCCTGCGAGGAATTCGGGTTCTTCAAAGTCACCAACCACGGCGTACCAATTCATTCCATCAGAGAACTCGAAGCACAAGCCGTTAAGTTCTTCTCTCTCCCCAGCTCCGACAAGTCCAAAGCCGGCCCGCCCGACCCGTTTGGCTACGGCGACAAGAAAATCGGACTCAATGGCGACGTCGGCTGGGTCGAATACTTACTCTTCACCACCAACAACCAATCTTCTTACCACAAATTCTCCTCCATTTTCGGCGAAGCCGCCGAAAATTTCCGGTGTGTGGTGAATGAATATGTGGCGGCGGTGAAGAAAATGGCGTGTGAGATACTTGAAATGCTGGCGGAGGGGCTGAAGATTCAGCAGAGGGATGCTTTCAGTAAGCTGTTAATGGATGAGCAGAGTGACTCTGTTTTCCGGCTGAATCATTACCCGCCGTGCCCGGAGTTTAAAGAATCCAACGGCAGGAATTTGATCGGGTTCGGGGAGCACACCGACCCGCAAATTATCTCCGTTTTGAGATCCAACAACACTTCCGGCCTCCAAATCTCCCTCAAAGACGGCAACTGGATTTCCGTTCCCGCCGATCAAGATTCCTTCTTCGTTAATGTTGGCGACTCGCTGCAGGTAATGACAAATGGGAGGTTTAAGAGTGTAAAGCATAGAGTAGTGACAAACACCTCAAAATCAAGGCTATCAATGATTTACTTTGGAGGGCCACCGTTGAGTGAGAAAATAGCACCATTGCCATCACTAATAAAAGGGGAAGAAGATAGTTTGTACAAGGAGTTTACATGGTTTGAGTACAAGAAATCTGCTTATAAGTCAAGATTGGCTGATAATAGGTTGGGTCTATTTGAGAAAATTGCAGCC
>gnl_Mimgu_v2.0_Migut.M00909.1
ATGGTGGTTTTATCTCTGCCAGTTCTTGATAACGGCCTACCCCACATCATCAAAACAAGCAAGCCCACATCAAACACTTTCACCGGGATTCCGGTTGTTGACCTTTCGAACCTCGCAAACGCTAAAACTCTTATAGTCAACGCCTGCAAAGAATTCGGTTTCTTCAAAGTGGTCAACCATGGCGTCCCCATGAATTTGTTGACCGAACTAGAAGCCGAAGCTGTTAGGTTTTTCGAGTCACCCCAACACCAAAAGGACAAATCGGGCCCCCCCAACCCTTTCGGCTACGGCAACAAGAAAATCGGGCCCAACGGCGATGTGGGCTGGGTCGAATATCTTCTCTTCTGCACAAACCCTCATAACCCAAACGCCGCCGCCGTTCCAGGACTCCAACAAACTTTACGCAATCTTGTGAACGAGTATGTATCGGCTGTAAGAAACATGGCATGCGAAGTACTTGAAATGATTGCGGAAGAATTGCAGCTTGCGGAGAGTGATGCTTTGAGTAAAATGATCAGAGATGAAAAAAGTGATTCTTGTTTCAGGCTTAACCATTACCCGCCATGCCCGGACCTCGGAGAATTGAGTGGCCGCCGGAGTTTGGTTGGATTTGGAGAACACACAGACCCACAGATTATGTCTGTTTTAAGGTCAAACAACACATCCGGTCTGCAAATCTGCCTCAAAGACGGCGCGTGGGTTTCCGTACCATCTGATCCCGAATCGTTCTTCCTCAATGTCGGTGATTCTTTGCAGGTAATGACAAATGGGAGGTTTAGGAGTGTGAAGCACAGAGTGTTGGCGGCAGATAATATGAAATCGAGAGTGTCGATGATTTACTTCGGAGGGCCGCCTTTGACGGAAAGGATAACGCCGTTGTCGGAAATAATGGAAGAAGGTGAAGAAAGTTTGTACAAGGAGTTCACATGGTCGGAATACAAGAAGTCAGCTTACAAGACTAAGTTAGGTGATGACAGGCTTGAGTTTTTTCTAAAGTCTGCTTCTTCTGCC
>gnl_Mimgu_v2.0_Migut.H01362.1
ATGGTGGTATTATCTCAGCCAGTTCTTGACAATTTTGCCCACTTCGAAACATGCAAGCCCACAGGTGAAATCAATATAATTCCAGCTGTGGATCTTTCAGATTACTCCAATGCTAAGAAGCTTATACTCGAAGCCTGCAAGGAATTCGGGTTCTTTAAGGTGACCAACCATGGCGTTTCAATGGAGTTTCTGGACAGACTTGAATCCGAGGTTGTCGAGTTTTTCAAACTGCCACAGCAAGAAAAGGAGAAATCGGGCCCACCGAGCCCGTTTGGGTATGGTAACAAGAAAATCGGGCCGAACGGTGATGTGGGATGGGTTGAGTATCTTCTTCTCTCCACCGACTCCAAATCCATTTGCCCCGGAATTTCAGACACTCTCTGGTGTCTTGTGAATGAGTATGTTTGTGCAGTGAGGAAAATGGTGTGTGAAGTGCTGGAAATGATAGCTGAAGAACTGAAAATTGGAAGTAATAATAAAGATGTGTTAAGTAAGCTGATAAAGAATGAGAAAAGTGATTCTTGTTTTAGGGTAAATCACTATCCGCCATGCCCGGATAATAATCATCATCAGATTCTTCAACCGTTACTAATGAACGGTCAGGATTTGATCGGGTTCGGAGAACACACAGACCCACAAATAATATCTGTCGTCAAATCCAATAACACATCAGGCCTTCAGATCTGTCTCAAAGATGGTACGTGGGTTGCTGTCCCACCTGATCCCACCTCCTTTTTCTTCATTGTTGGTGATTCCTTACAGGTGATGACTAATGGGAGGTTTAGGAGTGTGAAGCACAGAGTGTTGGCAGGTGATAGTGTCAAATCGAGGGTTTCAATGATATACTTTGGTGGGCCACCTTTGAGTGAGAAAATTACGCCTTTGCCCTCGATATTGGAAGAAGGTGAAGTGAGTTTGTACAAGGAATTCACATGGTCTGAATACAAGAATGCTGCGGGGGGAGACAAGGTTGGG
>gnl_Mimgu_v2.0_Migut.H02079.1
ATGGTGGTTCTCTCAAAACCATCTCCAATGGAACAGTTCACCACCACCGCCACCACCACCACTAGCACGACATTATTCCCATTGATCGACCTCTCGGAACCACCCGAGTCGTCGAAGACGAAGCTAGTCGCCGCCTGCGAAGAATTCGGATTCTTTAAAGTAATCAACCACGGCGTCCCGATTGAACTAATGGCGGAATTGGAATACGAAGCTCTTAAATTCTTCTCTTTGCCCCTCTCGGCTAAGGCGAAAGCCGGCCCGCCCGACCCGTTTGGCTACGGCAACAACAAAATCGGCCGCAAGGGTGATGTCGGCTTGGTCGAGTATTTGCTCTTGACCACCGATACCCAATCCGATTACCAAAAGTTCGCCTCCATTTTCGGGGAAGCCGCCGAGAAATTCCGATGCGTGGTGAATGAATACGTGGCGGCGGTGAAGAAAATGGCGTGCGAGGTTCTAGAAATGGTGGCCGACGGGCTGAAGATTCAGGCGAGGGATGTGTTGAGTAAGATGCTGATGGATGAGGAGAGTGATTCTGTTTTCCGGCTGAATTACTACCCATCGTGCTCGCCGGAGTTTCAAGATTCCGGCGGCCGAAATCTGATCGGATTCGGGGAGCACACAGACCCGCAGATAATTTCAGTGCTTAGATCAAACGATACTTCGGGGCTTGAAATATATTTGAAAGATGGGAATTGGATTTCGGTGCCGCCGGATCAGTATTCTTTCTTTGTTAATGTTGGCGACTCGTTGCAGGTAATGACTAATGGGAGGTTCAAGAGTGTAAGGCATAGAGTTGTGGCGAACAGCAGAAAAGCAAGAATATCAATGATTTATTTTGGAGGACCACCTTTGTGTGAAAAGATAGCTCCTTTGCCTTCTTTATTAATTCAAGGGGATCAAGACAGCTTGTACAATGAGTTTACTTGGTTTGACTACAAAACTTCTGTCTACACTTCTCGTCTTTCTGATAATAGGTTGGGCCTTTTTGAGAAAATTGCTGCC
>gnl_Musac_v1_GSMUA_Achr3T31410_001
ATGGTCGTCTTGTCCAACCCAGGACTGGATCAAATCTCGCTCCTTAGATCGCCGAAAGCTATCGCCTGCTCGCCATGCGTTCCCGTCATCGACCTCTCGAAGCCCGACGCTGCAGCGTCCGTCGTCGAGGCCTGCGAAGAGTTTGGGTTCCTCAAGGTCACCGACCACGGGATTCCCGTGGAGCTCATGCAGAGACTGGAGGCGGAGGCTGTGAAGTTCTTCTCCCTGTCTCCGGTGGAGAAGGAGAGGTCTGGGCCGCCCGATCCTTTTGGTTATGGAAACAGAAAGATCGGCGCTAATGGCGACATCGGGTGGTTGGAGTACCTTCTCTTCGCCGTCGCCTCCAAGCCATTGTCTTACACGTTCATGGACTTTCTTCGAGAGCCCGCCGCATGCTCTTTTAGCTCTGCTTTGAAGGAATACCTGGCAGCCGTCAGGAAGTTGGCTTCCAAGGTGCTTGAACTGATGGCGGAAGGGTTAGATATCGAGCCCAGAGACGTCATCAGTAGGCTTGTCATGGATGAGAACAGTGACGGAATCTTTAGGCTCAACCACTATCCTCCATGCCCGGTGCTCCGAGGTTACAATTACGGCTTGACCGGCTTTGGAGAGCACACAGATCCACAGGTCATATCTGTTTTGAGATCAAACAATAGCACCGGCTTGCAGATATCACTCAAGGACGGGAGCTGGGTCTCCGTTCCTCCGGACGAAGAGTCCTTCTTCATCAACGTCGGTGATTCCTTGCAGGTTCTGACAAATGGGAGATTCAGGAGCGTGAAGCATAGGGTGGTGGCCAGTGGCTGGGAGTCCAGGGTCTCCATGATCTACTTCTTTGGGCCACCCTTAGCAGAGAAGATTGCTCCATTGCCACAGTTGATGGGAGAGGGGGAGCACAGCCTGTACAAGGAGTTCACATGGGATGAGTACAAGAAGGCTACCTACAAATCAAGGCTGGCTGATAACAGGCTTGGGCTGTTCGAGAAGCGAGAGGTCGCTGATGACCAAAGACTA
>gnl_Musac_v1_GSMUA_Achr4T15110_001
ATGGAAGACCATCTCACGATTCCAAGCCTAGGTACAAATTGGAATCCTTGCAGGAGCAGCTACCACTGTGCTCTTGGTGGCGGCCTGGTCTATATAAATCCACCTCCTCATGCAATTCTACTACACAGCGGTCCGCTTGGAATAGGAAGCGACCCCCAAACCCCGTTCTCTTCTGATCTGCTCCCTTTCTCTACAAAGATGGTGGTCTTGACTGATCCAGCACTAGATCTGATATCCCTCATTAGATCGCCGAAGCCCGCGGCTTGCTTCTCAGGTGTTCCCGTCGTCGACCTCACCAAGCCTGACGCAGCAGCGCGCCTCGTCGAGGCCTGCAAGGAGTTCGGTTTCTTCAAGGTGACCAACCATGGGATTCCGGTGGAGTTCATGCGGAGACTAGAGGCGGAGGCTGTCAACTTCTTCTCCTTGCCTCCGGTGGAGAAGGAGAAGTCGGGTCCTGCCAAACCGCTCGGTTATGGGAACAAAAGGATCGGTGCTAATGGCGATATGGGCTGGGTGGAGTACCTTCTCTTCGCAGTCACCTCGAAGCCATTGTCTTACACTCCGATGGACTTTCTTCGAGAACCCTCGGCATGTTTATTTCGCTCTGCATTGAAGGAATACTTATCAGCCGTCAGGAAACTAGCTTCTCAGGTGCTAGAGCTGATGGCCCAAGGGCTAGAGATTGAGCCCAGAGATGTCATCAGTAAACTAGTGACAAGTGAGGCGAGCGACGGAATCTTTAGGCTCAATCACTATCCTCCATGCCCAGTGCTTCGAGGGTCGAACTACAGCTTGACTGGCTTCGGGGAGCACACAGACCCACAGATCATATCTGTACTGAGATCAAACAACAGCACAGGCTTGCAGATAGCGCTCAAGGATGGGAGCTGGGTCTCGGTTCCTCCGGATGAAGAGTCCTTCTTCATCAATGTTGGTGATTCCTTGCAGGTTCTGACAAATGGGAGATTCAGGAGTGTGAGGCACAGGGTGGTGGCCAACGGGATGGAGTCCAGGGTCTCAATGATCTATTTCTTTGGTCCACCCTTCGCCGAGAAGATTGCCCCGTTGCCACAGCTGATGGGGGAAAGAGAGCACAGTCTGTACAAAGAGTTCACATGGGACGAGTACAAGAAGGCTGCATATAAATCAAGGCTGGCTGATAACAGGCTCGGACCGTTTGAGAAG
>gnl_Musac_v1_GSMUA_Achr7T13930_001
ATGGTGGTGTTGACAAAACCAGCTCTCGGACAAGTCTCCCTCCCGAGGCCACAAAAACCAAGCCCCTACTTCTCCGGTATTCCTGTCATCGACCTGTCGGAGCCGGGCTCCGAGGCTCTCCTCGTGAGAGCCTGTGAGGAGCTCGGATTCTTCAAGGTCACCAACCATGGGATCCCCATGGAGCTCATTGCAAGTCTAGAAGAAGAAGCGATGAAGTTCTTCGCGCTACCGCAGGCAGAGAAGGAGCGTGTCGGGCCGGCAACTCCTTTCGGCTACGGGAGTAGGACTATTGGTAGTAATGGAGATATGGGGTGGGTAGAGTACCTCCTCATGCAGATCACCTCCAAGCCCATGTCACTACCCTTCCTCATGGACGCATCGGCAAGCTCTTTCCGCTCTGCGTTGAACGAGTACATATCAGCAGTCAGGAAGCTGGCGTGTGAAGTTTTGGAGCTGATGGTTGATGGGCTGAAGATTGAGCCAAGGAATGTGTTCAGCAAGCTTGTCATGGACGAGGAGAGTGATTCGGTCTTGAGGCTGAACCATTACCCCCCATGCCCGGGGTTTAATGGTACCATGACAGGGTTTGGAGAGCACACTGACCCACAGATAATATCAGTGCTGAGGTCAAACAACATTGCGGGACTGGAGATCTCCTTGAGAGATGGCAGCTGGGTCTCCGTCCTTCCCGACCAAGCATCCTTTTTCATCAATGTTGGTGATTCCTTACAGGTTCTGACAAATGGGAGATTCAGGAGTGTGAGGCACAGGGTGTTGGCCAATGGTTCCAAGTCCAGAGTCTCCATGGTCTACTTTGGGGGGCCACCTTCCGGAGAGAGATTGGCACCTCTGCCACTGCTGATGGGGGAAGGAGAGCAGAGCTTGTACAGGGAGTTCACATGGTGCGAGTACAAAAGGTGTGCCTGCAGAACCATGCTGGCAGACAACAGGCTTGGGCAGTTTGAGAAG
>gnl_Musac_v1_GSMUA_Achr9T06460_001
ATGGTGGTTTTAGCTAACCCGGCCCTCGATGAAATACCCCTCGTCAGGCCTCAGAAACACGGGGCTTTCTTCTCCGCCATCCCTGTCGTTGACCTGTCGAGGCCTTTCTCGGCAGAAGCTCTCGTCAAGGCCTGCGAAGACGTGGGTTTCGTCAAGGTCATCAACCACAACGTTCCCATGGACGTCGTGCAAAGGTTGGAGGCCGAGACTGTCAAGTTCTTCGAGATGCCCCAGGTGTTCAAGGAGACGTCCGGTCCTGCCGACCCTTTCGGCTATGGGAACAAGAGAATTGGTCCTAATGGTGATGTCGGCCTGGTGGAGTACCTGCTTTTTGGCATCACCTCCAAGCCCTTGTCTTACACGTCAATGTCCTTCCTCGAAGAACCCTCAGCGTGCTTGTTCGGGCCTGCTTTGAGCGAATACTTGGTAGCTGTGAAGAAGTTGGCTTCTGACGTGCTTGAACTGATAGCCGAAGGGCTAAAGATCGAACCAAGAGATCTTCTTAACGGGCTGGTGACGGATGAACAAAGTGATGGACTCTTTCGGCTGAATCACTATCCCAGATGCCCTCTGCTAGAAAGACTCGATCGCAGTTGGACCGGCTTCGGAGAGCACACAGACCCACAGATCATATCGGTCTTAAGATCGAACAACACCACGGGCCTGCAGATATCACTGAAGAATGGGAGCTGGGTCTCGGTCCCACCCGACCAGGAATCCTTCTTCATCGTCGTCGGTGACTGCCTGCAGGTTCTGACGAACGGGAGGTTCAAGAGTGTGAGGCACAGGGTGTTGGCCAACGGTTCCAAGTCCAGGGTCTCGATGATCTACTTCTTTGGGCCACCTCCCGCAGGGAAGATTGCACCATTGTCACAGCTGATGGGAGAGGGGGAGCAGAGCAAGTACAAGGAGTTCACATGGGCGGACTACAAGAAGGCTGCCTATAAATCAAGGCTGGGGGACAACAGGCTCGGGCAGTTCGAGAAG
>gnl_Musac_v1_GSMUA_Achr8T27270_001
ATGGTGGTCTTAGCCAACCCTGCACTTCACTCGATCCCTCTCGTCGGCTCCCCCAAACACGGCGCTCGATTCCCCGGCATCCCGGTCGTCGACCTGTCGAGGCCCGGGGCAGGCGAAGCCATCGTCAGGGCCTGCGAAGACTTGGGCTTCTTTAAGCTCGTCAACCATGGCATTCCCGTGGAGCTCATGCGGAGACTGGAGGCGGAGGCGGTGAAGTTCTTCTCCTTGCCGCAGGTGGAGAAGGAGAAGTCTGGCCCCGCCAACCCTTTCGGATACGGGGATAAGAGGATTGGCGTCAATGGCGACGTCGGCTGGTTGGAGTACCTCCTCTTCGTGGTCACCTCCGACCCCTTGTCCTGCACATCAATGACGGCCTGCTCTTTCCGCTCTGCTTTAAGCGAGTACCTAGTGGCCGTCAGGAAGATGGCCTCCGACGTGCTCCGGTCGATGGCCGAAGGTCTAAAGATCGAGCCGCGAGATGCTTTGAGCAAGCTTGCGATGGACGAACACAGCGACGGCATCATCAGGCTGAACCACTACCCGCCGTACCCGCAGCTCCGAGGGCTCAACCGCAGCTTGACCGGCTTCGGAGAGCACACGGACCCGCAGATCATATCGGTCTTGCGATCCAACGATAGCTCAGGCTTGCAGATCTCGCTCGAGGACGGCAGCTGGGTCTCGGTTCCGCCCGACCAAGCGTCCTTCTTCATCAACGTCGGCGACTGCCTGCAGGTTCTGACGAACGGGAGGTTCAGAAGCGTGAGGCATCGGGTGGCGGCGAACGGCGTCAAGCCACGCGTGTCCATGATCTACTTCTTCGGCCCGCCACCGGCGCAGAGGATTGCACCGCTGCCGCAGCTGATGGGGGAGGGGAAGCAGAGCAAGTACAAGGAGTTCACATGGGGCGAGTACAAGAAGGCTGCCTACCGATCAAGGTTGGGGGACAACAGGCTCGTGCAGTTCGAGAAG
>gnl_Musac_v1_GSMUA_Achr11T14320_001
ATGGTGATTGCGTCGGTCACGGCAGAGAGCAACGAGAGGATCAGGACCCTCGAGTACCCCGTGGTCGACCTCTCGTGGAAGAGAGGCCGGGCGGCGGAGCTGCTCGTGCGGGCCTGCGAGGAGTTCGGCTTCGTCAAGGTGGTCAACCATGGCGTGCTCAGGAGCGTCATCGCCAAGATGGAGGCCGAGGGGGCGAGGTTCTTCGCATTACCTCCCTGCGAGAAGCAGAAGGCCGGCCCGCCCACCCCGCTCGGTTACGGCATTCGGAGCATCGGCTTCAACGGCGACATGGGGGAGTTGGAGTACCTTCTTCTCCATTCCAACCCTTCTTACATCTCCCAGAAAGCAAAGACGATATGTAGAAAGGATCCAATACATTTCAGTGGGGTGGTGAATGAGTATGTGAAGCAAGTGAGGCAGCTGGCATGTCAGCTACTGGACATGGTGGGAGAAGGGCTGGGGCTGCAGGACACCCGAGTCTTCAGCAGGCTGCTGCAGGACAGCGAGAATGACTCCTTGGTCAGGCTGAATCATTACCCTCCTTGGCCCGGCAGCGACAGGGCCGGGGGTGATGCCGACCGCGAGCCCGCCGCCGGCAAGTCCAGGGACAAGAGAAGCGGCGGCAGGATCGGGTTCGGGGAGCACTCCGACCCGCAGATCCTTAGCATCCTCCGCTCCAACGACGTCGACGGCCTGCAGATACTCTCGGCGGAGGCGGACGACGGCGGCGTGTGGATCCCGGTGCCGGCAGACCCGGCGGCTTTTTATGTCATCGTCGGCGACGCGCTCCAGGCGATGACGAACGGAAGGCTGGTGAGCGTGAGGCACAGAGCCATGGCGAACTCCTGCAGGCCGAGAACGTCGACGGTCTTCTTCGGTGCGCCGTCGCCGGGCACGCGCATCACGGCGCTCCCTCAGATGATCAGGCCGCACGCCCCCCGGCGCTACAAGTCCTTTACCTGGGCCGAGTACAAGAAGGCCATGTACTCCCTCAGGCTCGGCCACAATCGCCTCGACCTCTTCCTCGCCGATCCTGATGATCACGACCAAGACTCAGGAGGCATCTCCAAC
>gnl_Musac_v1_GSMUA_Achr6T26900_001
ATGGTGGTCTTAGCCGACGAAGTACTTGATCAGATACCTCTCATTAGGTCTCCGAAACACGGGTCTAACGTCTCCGACATCCCCGTCGTCGACCTATCGATGCCTGGATCCGCGGAAGCTCTCGTCGGGGCCTGCGAAGAGTTGGGTTTCTTTAAGGTCGTCAACCATGGGGTCCCCGTAGAGCTCGCGCAGAGGTTGGAGGCGGAGGCCATCAAGTTCTTCGCCTTGCCTCAGCTGGACAAGGAGAAGTCCGGTCCTCCCAATCCTTTCGGTTATGGGAATAAGACAATTGGTCCTAATGGTGATGTCGGGTGGGTCGAGTACCTCCTCTTTGCCATCACCTCGGCGCCCTTGTCTTATACATCAATGTCCTTCCTCGAGGAGCCCTCGGCGTGTTCCTTTCGCTCTGCTTTGAAGGAGTACTTACTAGCTATGAGGAAGTTGGCCTCTGACCTGCTAAGGCTGATGGCCGAAGGGCTAAAGATCGAACCAAGAGATGCTTTCAGCAGGTTAGTGATGGGCGAACAGAGTGATGGAATATTTAGGCTGAATCACTACCCAAAATGCCCTATTCTGGAGAAGCTCAACTGCAGCTTGACTGGTTTCGGGGAGCACACAGACCCGCAGATCATCTCGGTCTTAAGATCGAACAGTAGCACCGGCCTGCAGATATCGCTGAAGGATGGGAGCTGGGTCGCAGTCCCACCAGACCAAGAATCCTTCTTCATCAACACTGTGTATGTGATGGCTGGTACGCAGGTTCTGACGAATGGGAGGTTCAGGAGCGTGAGGCACAGGGTGTTGGCCAACGGTTTGAAGTCGAGGGTGTCGATGATCCACTTCTTTGGGCCATCTCCCGCAGAGAGGATTGCACCATTGCCACAGCTGATGGGGGAAGGGGAGCAGAGCAAGTACAGGGAGTTCACATGGGGCGAGTACAAGAAGGCTTCCTATAAATCAAGGCTGAGCGACGACAGGCTCGGCCAGTTCGAGAAG
>gnl_Musac_v1_GSMUA_Achr10T21600_001
ATGGTGGTCTTGACCAAACCATCTCTCGGGCAGGTCTCTCTCACGAGGCCACAGAAACCAAACCACAACCACTCCGGTATTCCTGTTATCAACCTGTCCCAACCGGGCTCCGAGGCTCTCGTCGTGAGAGCCTGTGAGGAGCTCGGGTTTTTCAAGGTCACCGACCATGGCATCCCCATGGAGCTCATTGCGAAGCTGGAAGAAGAGGCGGTGAAGTTCTTTGCTTTGCCGCAGACAGACAAGGAGCGTGTCGGGCCGGCGATTCCTTTCGGCTACGGGAGTAAGAATATCGGGTGTAATGGTGATACAGGCTGGGTGGAGTACCTCCTGATGGAGATCACCTCCAAGCCCATGTCACATGCTTCGCTGGCCGTCCTCACGGAGCCCTCCGCCAGCTCTTTCCGCTCTGCTTTGAACGAGTACATATCGGCGGTGAGGAAGCTGGCATGTGAGGTTTTGGAGTCGATGGCGGAAGGGCTGAAGATCGAGCCGAGGAATATATTCAGTAAGATGGTGATGGACGAGGAGAGTGATTCGGTGTTGAGGTTCAACCATTACCCTCCGTGCCCAATGCCTCAGGCGTCGGAGGGTGTCGTGACGGGGTTCGGAGAGCACACCGACCCGCAGATAATATCGGTGTTGAGGTCGAACGACACCGCGGGGCTGCAGATCTCCTTGCGAGACGGGAGCTGGGTCTCTGTCCTTCCTGACCGAGCTGCCTTCTTCATCAACGTCGGTGATTCCTTACAGGTTCTGACAAATGGGAGATTCAGGAGCGTGAGGCACAGGGTTCTAGCCAATGGTCTCAAGTCTCGAGTGTCGATGATCTACTTCGGGGGGCCACCTTCCGGAGAGAGATTGGCACCGCTGTCGCTGCTGATGCGCGAAGGCGAGGAGAGCCACTACAGGGAGTTCACATGGTGCGAGTACAAAAGGTGTGCTTACAAAACCATGCTGGCCGACAACCGGCTCGGGCAGTTCGAGAAG
>gnl_Nelnu_v1.0_NNU_001314-RA
ATGGTGCTCTTGTCTAAACCATCATTCGACCAGTTTCCTCTGATCAAAACCTGCAAATCAACTTTCTTCTTCCCTGGGATTCCTGTAATAGACCTCTCGAAGCCAGACGCAAAGACCCTCCTGGTGAAGGCCTGTGAAGAGTTTGGGTTCTTCAAGGTTATCAACCATGGTGTTCCAATGGACTTTGTTTCCAGATTGGAATCGGAAGCCGTCAAATTCTTCTCTTTACCCCAATCTGAGAAAGAAAGAAGAGGACCTCCTGATCCATTTGGGTATGGAAACAGGAGAATTGGATCCAACGGTGATGTGGGTTGGATTGAATATCTCCTCTTCAACATCAATCCCGAAACCATTTATCAGAGCTCTCTTTCCATTTTCAGAGAAAACCCAGAAATGTTCTGCTCTGCTGTCAATGATTATATTTCAGCAGTGAGGAAGATGGCTTTCCAAGTTCTTGAATTACTGGCGGAAGGGCTGATGATTCAACCGAGGAATGTGTTCAGTAGGCTTTTGATGGATGATAAAAGTGACTCCTTTTTCAGATTAAACCACTACCCTCCATGTCCAGAGCTTCAAGCACTGAGTGGTCAGAACTTGATTGGATTTGGGGAGCATACAGACCCACATATAATTTCGATTCTACGCTCCAACAACGCGTCGGGCCTGCAAATCTCTCTAAAAGATGGGAGCTGGGTCTCAGTCCCGCCTGATCAGACTTCCTTCTTCATCAACGTTGGTGATTCCCTCCAGGTTATGACCAATGGAAGGTTTAAAAGTGTGAGACATAGAGTACTGGCCAACAGCTTCAAATCTAGGGTTTCCATGATTTATTTTGGAGGGCCACCTCTGAGTGAGAGAATAGTCCCCTTGGCAGCACTCATGGAAGAAGGAGAGGAGAGCTTGTACAAAGAGTTCACATGGTGTGAATATAAAAAGACAGCTTATAAATCAAGGTTGGCTGAAAATAGACTTGGGCACTTCTTAAGAAAAATGAGGTCAGATGATGTACTCAAGTCTCCATTT
>gnl_Nelnu_v1.0_NNU_016120-RA
ATGGTGGTGGCTTCCACTACTACTACTACCACCACAACTACAATTCGAAATGAGAAGGAGCAAGCAGTGGGAGGAGTTCCTGTGATAGATCTGTCTCGCAAGGGGCCACAGGTTAGGGAGCTCATTCTCAAAGCCTGTGAAGACTACGGCTTCTTCAAGGTGATCAATCATGGCGTTCCCAAGGATGCTATTGCCAGAATAGAAGAAGAAGGGTTTCACTTCTTTGCCAAACCCGCCTCCGAGAAACGAAAAGCTGGTCCCGCCAACCCTTTTGGTTATGGCTGCAACAGCATCGGCTTCAATGGCGACAAGGGTGAAGTTGAGTACATCCTCCTCCACACTAATCCTCTCTCCATTTCTCAAGCCTCCAAAGCCATCTCTACTGACCCCACAACCTTCAGCTGTGCTGTGAATGATTACATACAAGCAGTTAGAGATCTGGCATGTGAGATTCTGGATCTGATTGCAGAAGCTCTGCGGGTCCCTGACAGGTCTGTCTTAAGCTCCCTCGTCAGAGATGTTGATAGTGACTCACTCTTCAGGCTTAATCACTATCCTCCACCTGGCACTGACTACAAGGACTGGAGCACATCACGTCACCACCACCGCCACAGGATCGGCTTCGGCGAGCATACCGACCCCCAAATCTTGACTGTCTTGCGATCCAATGAGGTCGAGGGCTTGCAGATATCCTTGGACGATGGAGTGTTGACAAACGGGAGGTTTCGGAGCGTGAGACACAGGGCCATAGCCAACTCATGTAAGCCACGGTTGTCGATCATCTACTTTGGGGCTCCACCGCTGCATGCATGGATCTCCCCTCTTCCGGAGATGGTCACACCCCAGCGCCCCCCTCTCTATAGACCTTTCACTTGGGCCGACTATAAGAAAGCCACTTACTCTCTTCGATTGGGCGACACTCGTCTTGACCTCTTCAGGACTCCCACCTCTCACCAGGACGCCATTAATTCACTCAACTCAACTCAACCATCAATA
>gnl_Nelnu_v1.0_NNU_022007-RA
ATGGTGGTCTTGTCTAAGCCATGTCTCGACCAGTTTCCTCTGGTAAAGGCCTGCAGACCATCTATCTTCTTCCCTGGGATTCCAGTGATAGACCTCTCGAAGCCAGACGCTAAGACCCTCCTGGTTAAGGCCTGTCAAGAATTTGGGTTCTTCAAGATAATTAACCATGGTGTTCCAATGGACTTCGTCTCCAGATTGGAATCCGAAGCCATCAAGTTCTTCTCCCTGCCCCAGTCTGAGAAAGAAAATGGAGGGCCTCCTGACCCATTTGGGTATGGAAACAGGAGAATTGGACCAAACGGGGATGTCGGTTGGGTTGAATATCTTCTCTTCAATACCAACCCTGAATCCATTTTCCAGAGATGTCTTACCGTTTTCAGAGAGAACCCAGAAATATTCTGCTCTGCTGTCAATGATTATATTGCAGCTGTCAAGAAGATGGCTTGCCATGTCCTCGAATTACTGGCTGAAGGGCTGATGATTCAGCCGAGGAATGTGTTCAGTAAGCTTTTGATGGATGAAAACAGCGACTCCGTCTTCAGGCTCAATCACTACCCTCCATGTCCAGAGCTTCAGGAGCTGAGTGGTCAAAACTTAATTGGATTTGGGGAGCACACAGACCCACAGGTTATATCGATTCTACGCTCCAACAACGCGTCAGGTCTGCAAATCTCTTTGCGAGATGGGAGTTGGGTCTCTGTCCCACCTGATCAGACCTCCTTCTTCATCAATGTTGGTGATTCCCTGCAGGTTATGACCAATGGGAGATTCAGAAGTGTGAAGCACAGAGTATTGGCCAACAGCCCGAAATCTAGGGTTTCCATGATTTTCTTTGGAGGACCACCTCTGAATGAGAGAATAGCTCCCTTGGCATCACTCATGAAAGAAGGAGAGGAGAGCTTGTATGAAGAGTTCACATGGTCTGAATATAAACAATCTGCTTATAAGTCGAGGTTGGCCGATAATAGGCTTGGCAACTTCATGAAGAAAATGGGGTCAGATAATGTACTCAAGTCCCCGTTT
>gnl_Nelnu_v1.0_NNU_019643-RA
CCAAATCATCCCCACACTGAAGACTCAACCCCACCACCTTCTCTTTTAAATAACACAGCAGACTACTCTCCAATTCGCATTTGCTCTCTCTCTCTCTCTCCTTTCTTTTTCTCAATCTCTTGTTCAAGTAAGAAGCAAAATATGGTGGTGGCGTCTGCTACCACAATTCGAAATGAAAGGATGCGAGCCGTGGGAGTTCCAGTTATCGATCTCTCTCGCAAGCGGTCACAAGTGATGGAGCTCATCCTAAAAGCCTGTGAAGACTATGGGTTCTTCAAGGTGATCAATCATGGCGTCCCCAAGGACGTTGTTGCAAGAATGGAGGAAGAAGGCTTCCACTTCTTTGCAAAACCAGCCTCCGAGAAACAGAAAGCCGGTCCACCCAGCCCTTTTGGATATGGCAGCAAGAACATTGGCTTCAATGGCGACATGGGTGAAGTAGAGTATCTCCTCCTCCATTCTAATCCTCTCTCCATTTCTCAAGCCTCCAATGCTATCTCCACTGACCCAACCAAGTTCAGCTGTGCTGTGAATGAATACATAGAAGCAGTTAGGGATCTGGCATGTGAGATTCTGGATCTGATAGCAGAAGTCCTGAGGATCCCTGACAAGTCAGCCTTGAGTTCCCTCATCAGAGACGTTGATAGTGACTCACTCCTCAGGCTCAATCACTATCCACCACCTGGCAGTGGCATTGACTGCCATGACTGCAACTCATCGCTCCCTCGTCACCAGAATAGGGTCGGCTTCGGCGAGCATACCGACCCTCAGATTTTGACCCTCTTACGATCCAATGAAGTCGAGGGCTTGCAGATATCTTTGGGTGGTGAAGTGTGGGTCCCCGTCCCTCCTGACCCCACCTCTTTCTGCATCAACGTCGGAGATGCTTTGCAGGCGATGACGAATGGGAGGTTTGTGAGCGTGAGACACAGGGCAATGGCTAACTCGTTCAAGTCACGGTTGTCGATGATCTTCTTTGGGGCTCCACCGCTGCATGCATGGATCTCTCCTCTTTCAGAAATGGTTACACCCCAGAAGCCTCGCCTTTACAGACCATTCACCTGGGCCGAGTACAAGAAAGTTACATATTCTCTTCGATTGGGCGCCACTCGTCTTGACTTCTTTAGGACGACGACCCCTTCCCCTTCTGATGATGACGATGAGGAGCAGGACACTGCTTCTGCT
>gnl_Orysa_v7.0_LOC_Os01g22920.1
ATGCCACCATCTGCACAACAGCACAAGTGCAGGAGCAGCATCAGAAGCAGCCACAGCAGCAACATTAACGCCATGGTGGTGCCGGCTGCTGCTGCGCCGGAATGCGGCCGCCGGGAGGCGGCGGCGGCAGCTGCGGCCGCCGTGTTCTGTCGGCGCGGCCGGGGCGTCGTCGTCCCGACGGTCGACATGTCGGCGCCGGCGGGGCGCGGCGAGCTGTCGCGGCAGGTGGCGCGGGCGTGCGCCGGGAGCGGCTTCTTCAGGGCCGTCAACCACGGCGTGCCGCCGCGGGTGTCCGCGGCGATGGACGCCGCCGCGGCGGCGTTCTTCGTGCGGGCGGGGGCCGAGAAGCAGCTCGCCGGGCCGCCCGACCCGCTGGGCTACGGCAGCCGGAGCATCGGGGCGAACGGCGACGTCGGCGAGCTGGAGTACCTGATCCTGCACGCGAGCCCCGACGCGGTGGCGCGCAAGGCCAGCGCCATCGACAGGGAAGACCCTCGACGGTTCAGGAACAAAATTGACATCGAGTTT
>gnl_Orysa_v7.0_LOC_Os01g55240.1
ATGGTGGTTCTCGCTGGCCCGCCCGCCGTCGATCACATCCCGCTGCTGAGGTCGCCGGACCCCGGCGACGTCTTCTCCGGCGTGCCGGTCGTCGACCTCGGCAGCCCCGGCGCGGCGAGGGCCGTGGTGGACGCCTGCGAGCGGTACGGGTTCTTCAAGGTCGTCAACCACGGCGTGGCCACGGACACGATGGACAAGGCCGAGTCGGAGGCCGTCAGGTTCTTCTCCCAGACGCAGCCCGACAAGGACCGCTCCGGCCCGGCCTACCCGTTCGGGTACGGCAGCAAGCGGATCGGGTTCAATGGCGACATGGGGTGGCTCGAGTACCTCCTCCTCGCCCTCGACGACGCGTCGCTCGCCGACGCCTGCACCGTCCCGTCCTGCGCGGTCTTCCGGGCCGCTCTGAACGAGTACATCTCGGGGGTGCGGAAGGTGGCGGTGCGGGTGATGGAGGCGATGTCGGAGGGGCTGGGCATTGCGCAGGCGGACGCGCTGAGCGCGCTGGTGACGGCGGAAGGGAGCGACCAGGTGTTCCGCGTGAACCACTACCCGCCGTGCCGCGCGCTGCAGGGGCTCGGCTGCAGCGTCACCGGCTTCGGCGAGCACACCGACCCGCAGCTCGTCTCCGTGCTCCGCTCAAACGGCACGTCCGGCCTGCAGATCGCGCTCCGCGACGGCCAGTGGGTGTCCGTGCCCTCCGACCGCGACTCCTTCTTCGTCAACGTCGGCGACTCGTTGCAGGTTCTGACCAATGGGAGGTTCAAGAGCGTGAAGCACAGGGTGGTGGCCAACAGCCTAAAGTCTAGGGTTTCCTTCATCTACTTTGGAGGGCCACCGTTAGCACAGAGGATTGCACCATTGCCACAGCTGCTGGGGGAGGGAGAGCAGAGCCTGTACAAGGAGTTCACATGGGATGAGTACAAGAAGGCTGCCTACAAATCAAGGCTTGGAGACAACAGGCTGGCCCAGTTTGAGAAGAAG
>gnl_Orysa_v7.0_LOC_Os01g11150.1
ATGGTGGTGCTTGCCAAGGGCGAGCTCGAGCAGATAGCCCTGCCGGCGGCGCACCCGCCGCCAGCCGACGTGCGCGCGATCGACCTGTCCGCCACGGGTCCCGCCCGCGCGGCGGAGGCGCGCGCGCTGGTGGCGGCGTGCGAGGAGCAGGGGTTCTTCCGGGTGACGGGCCACGGCGTGCCGCCGGGGCTGGTGCGCGCCGCGGAGGCCGCCGCGGCGCGGTTCTTCGCGCTGCCGCAGCCCGACAAGGAGGCCGCCGCAGGGGCGCCGCTCGGGTACGCCAGCAAGCGGATCGGCAGCGCCGGCGACCTCGGCTGGATCGAGTACCTGCTACTCTGCCTCGCCCCCGCCGCCGCCGCCGCGGCATTGCCGTGCGCCGCGACGTCGCCCACGCCTCCTTGCCCCTTACGGGAGCTTCTACGCGAGTACAGCGCGGCGGTGCGGCGGGTGGCGTGCGGCGTGCTGGAGCTGATGGCGGAGGGGCTCGGCGTCGGGCCGGCGGACGCGCTGGCGCGGCTGGTGGCGCGCGAGGACAGCGACTCCATCCTCAGGGTGAACCACTACCCGCCGCGCCCCGATCAGCTGGGCGGCGGCGGCGGGCCGAACCTGACGGGGTTCGGCGAGCACACCGACCCGCAGATCATCTCCGTGCTCCGCTCCAACGGCGCCCCCGGGCTGGAGATCTCCCTCCGTGACGGCGCCTGGGCGTCCGTGCCGCACGACGGCGACGGCGACTCCTTTTTCGTCAACGTCGGCGACACCCTCCAGGTGCTAACGAACGGGAGGTTCAGGAGCGTGAAGCACAGGGTGGTGGTGAACAGCGAGAAGTCGAGGGTGTCCATGGTCTTCTTCGGCGGCCCGCCGCCCGGCGAGAGGCTGGCGCCGCTGCCGGCGTTATTAGGGGACGGCGGCCGGAGCCGGTACAGGGAGTTCACCTGGAAGGAGTACAAGGGCAGCGGCTGCAAGGGCCGGCTCGCCGACGACAGGCTCTGCAGATTTGAGAAC
>gnl_Orysa_v7.0_LOC_Os05g43880.1
ATGGTGGTGCTCGCGAAGCCGGCGGCGCTGGAGCAGATCTCGCTGGTGAGGTCGCCGTCGGTGGAGGATAACTTCGGCGCCGGGTTGCCGGTGGTGGACCTGGCCGCGGACGGCGCGGCGGGCGAGGTGGTGCGGGCGTGCGAGAGGTTTGGGTTCTTCAAGGTGGTGAGCCATGGCGTCGGGGAGGGCGTGGTGGGTAGGCTGGAGGCGGAGGCCGTCCGGTTCTTCGCGTCGCCGCAGGCGGCGAAGGACGCGCACGGCCCCGCGTCGCCGTTCGGGTACGGGAGCAAGCGCATCGGCCGCAATGGCGACATGGGGTGGCTCGAGTACCTCCTCCTCGCCATCGACGGCGCGTCCCTCTCCCGTTCCTCCCCCGCACCGTCGTCCTCGCTCCGGGACGCGGCGAACAAGTACGTGGGCGCCATGCGGGGGATGGCGAGGACGGTGCTGGAGATGGTGGCGGAGGGCCTCGGCGTGGCGCCGCGCGGCGCGCTCGCCGACATGGTCGTCGGCGACGGCGCGGCGAGCGACCAGATCCTCCGGCTGAACCACTACCCGCCATGCCCGCCGCTGCTGCAGAACCTGATGCCCAACTGCAGCCCGACCGGGTTCGGCGAGCACACCGACCCGCAGCTCATCTCCATCCTCCACTCCAACTCCACCTCCGGCCTCCAGGTCGCCCTCCACCACGACGCCGACGCCGGCGACCACCAGTGGGTCACCGTCCCTCCCGACCCCGCCTCCTTCCTCGTCATCGTCGGCGACTCGCTGCAGGTGATGACGAACGGGAGGATGAGGAGCGTCCGGCACAGGGTGGTGGCCAACAAGCTCAAGTCGAGGGTGTCAATGATCTACTTCGGAGGGCCGCCATTGGAGCAGAGGATCGCGCCGCTGCGGCAGCTGCTGGTGGCCGGCGTCGGCAACGGCGAGGAGGAGGAGCAGAGCCGGTACGAGGAGTTCACGTGGGGGGAGTACAAGAAGGCTGCCTACCTCTCCCGCCTCAGCGACAACCGCCTGGCCCCCTTCCACCGGCAGCCACCACCTGTCGCTAACCCACTCGCC
>gnl_Orysa_v7.0_LOC_Os05g48700.1
ATGGTGGCGATCACGGCGCCGAGCTCCATCGAGCACATCCCGCTGGTGAGGTGCCCCAAGGGCGCCAATGCCGGGCCGCAAGCTGTCATCCCGTGCATCGACCTGTCGGCACCGGGCGCGGCGGCGGCGGTGGCCGACGCGTGCCGCACCCTGGGGTTCTTCAAGGCGACCAACCACGGCGTCCCCGCGGGGCTCGCCGACGCGTTGGAGTCGAGCGCCATGGCGTTCTTCGCGCTCCCGCACCAGGAGAAGCTCGACATGTCCGGCCCCGCCCGGCCCCTCGGCTACGGCAGCAAGAGCATCGGGTCGAACGGCGACGTGGGGTGGCTGGAGTACCTCCTCCTCTCGGCCGGCGCCGCCTCGTCCGGCGGCGCGGCGCTGCCGGCGGCGCTGAGGGCGGCGGTGGAGGCGTACACGGGGGCGGTGAGGGGGGTGGGGTGCAGGGTGATGGAGCTGATGGCGGAGGGGCTGGGGCTGGGGGCGTCGGAGGAGGGGAGGTGCGTGCTGCGGCGGATGGTGGTGGGGTGCGAGGGCAGCGACGAGATGCTGCGGGTGAACCACTACCCGCCGTGCCTCCTCCCGCCGGGCCGCGACCGGGACGAGTGCGGCGTGACGGGCTTCGGGGAGCACACGGACCCACAGATCATCTCCGTGCTCAGGTCCAACTGCACCGCGGGCCTCCAGATCCTCCTCCGCGGAGACTACTCCTCCCCTGCCCGCTGGGTCCCCGTGCCCCCCGACCCCGATTCCTTCTTCGTCAACGTCGGCGACTCCCTCCAAGTGTTGACGAATGGGAGGTTCAGGAGCGTGAAGCACAGGGTGTTGGCGCCGGAGGGGGAGGAGTCGAGGCTGTCGGTGATCTACTTCGGCGGGCCAGCGGCGTCGCAGCGGATCGCGCCGCTGGAGCAGGTGATGCGGGAGGGGGAGCAGAGCCTGTACAGGGAGTTCACCTGGGGGGAGTACAAGAAGGCCGCCTACAAGACGCGCCTCGGCGACAACCGCCTCGGCCCCTACGAGCTGCAGCACGCCGCTGCCAACGATGAGGCCGCGACGAAGAAA
>gnl_Orysa_v7.0_LOC_Os05g11810.1
ATGGCGCAGCCGGAGAAGGAGGCGGCGGCGGCGGCGGCCGCCGCCGCCGTGCCGGGGAGCCCGTTCGGGTACGGGAGCAAGAGGATCGGCTGCAACGGGGACCTCGGGTGGGTCGAGTACCTCCTGCTCGGCGTCGCCGCCGCCGCCGCCGCGCCATTGCCCGCGCACGGCGAGGCGTCGCCGTCGCCGTCGTACGGCTCGTTCCGCGATATCTTAAATGAGTACGTTGTGGCGGTGAGAGCGATGATGTGGGAGGTGCTAAAGTTAATGGCGGAAGGGCTAGGCCTGAAGGAGAAAGATGCGTTGGTTAGGCTGGTCTCACACGAGGAGAGTGACTCCGTGCTGAGGGTGAACCACTACCCACCACACCCTGAGTTGAAGCAGCAAGGCCATGGTAGGTTAACCGGGTTTGGAGAGCACACCGACCCTCAGATCATCTCGGTGCTCCGATCCAACGACACCTCTGGCCTTGAGATCTCTTTGCGTGATGGTAGCTGGGCTTCTGTGCCTCCGGATCGAAAGTCGTTCTTCGTTAATGTTGGAGATGTCTTACAGCCAGGTGGTAGAATTAAATTAGAGGAACTGCAAGGTTTTCTTCATGCCGTGTCGCTCCGCTCCAGGGCAACACGGGAGGCGACCCGAAGCCGCCCCGCCGCCGGCCTTCTCTCCCTCGCCTCCCCCACCTCGCCGCCGCCTGAGCAGCCGCCGGCAAAGCCGGACGGCGGCAAGGACGGCGGCGGCGGGGCCTTCTACCCCCTCCAACACCCTGCGGTTGGGGCCCCGACGGGAAACAGGCGGAGGGGCGGCGACGCGTCGAGGCGGCTCCGGCGACGCCGACGGCCAGAGGCAGCAGAGCCAGCGTCGCTGTTAGCGGATCTGGCCCCCTCGCAGCCAGATCGGGACGAAGTGGCGCCGGCCGCGCTGCATCAGGACGAGGCGCTGGCTGGGGCAGTCGTGGCGCCGGCGGAGAAGGCCGCTGGATGGGGCAGTCGCGGCGCGGGCGGAGGCGACGTCGCTGGCGGCGGGGACGAGGCAGCGAGCCTGGGCGCCGCTGGATCTGGCTCTCCCAGGCCGGATCCAACGCCCGCAGCTGGGCCACGAAGGAGGCCGGCTCCGGGGCGGCGGCGGCGGCGA
>gnl_Orysa_v7.0_LOC_Os05g06670.1
ATGGTGGTGCCTTCCGCGACGACGCCAGCGAGGCAGGAGACGGTGGTGGCGGCGGCGCCGCCAGCTGCGGCGGCGTCCGGTGTCGTCGGCGGCGGCGGCGGCGTGACGATAGCGACGGTGGACATGTCGGCGGAGCGCGGCGCGGTGGCGAGGCAGGTGGCGACGGCGTGCGCGGCGCACGGGTTCTTCCGGTGCGTCGGGCACGGCGTGCCGGCGGCGGCGCCCGTCGCGGCGAGGCTGGACGCCGCGACGGCGGCGTTCTTCGCGATGGCGCCGGCGGAGAAGCAGCGCGCCGGGCCGGCGAGCCCGCTCGGGTACGGCTGCCGGAGCATCGGGTTCAACGGCGACGTCGGCGAGCTGGAGTACCTGCTCCTCCACGCCAACCCCGCCGCCGTCGCGCACCGGGCCAGGACCATCGACGCCATGGACCCCTCTCGCTTCAGTGCTATTGTGAATGAGTACATTGAAGCCATGAAGAAGCTCGCATGTGAGATCCTGGACCTGTTAGGAGAGGGGCTAGGTCTCAAGGACCCCAGATACTTCAGCAAGCTTACCACAAACGCTGACAGTGACTGCCTCCTGAGGATCAACCACTACCCTCCATCATGCAACATTCACAAACTTGACCATGATGACCAATGCAATATCAAGAGCCTTGTTAGCACCAAGGCTAGCAATGGTGGGAATCTGATGGCAGGTGGGCGCATTGGGTTCGGCGAGCACTCTGACCCGCAGATCCTTAGCTTGCTCCGAGCAAACGATGTGGAAGGGCTACAGGTGTTTGTGCCGGACCACGAGGGCAAGGAGATGTGGGTTCAGGTGCCATCGGACCCATCGGCCATTTTCGTCAATGTTGGTGATGTCCTCCAGGCTCTGACAAATGGGAGGCTGATAAGTATCCGGCACAGGGTAATTGCAACCGCCTGCAGGCCAAGGCTGTCCACAATATACTTCGCATCACCACCCCTGCATGCACGAATCTCGGCACTCCCAGAGACAATCACAGCCAGCAGCCCACGCCGATACCGATCATTCACCTGGGCTGAGTACAAGACGACAATGTACTCACTCCGCCTGAGCCACAGCCGCCTAGAACTCTTCAAAATTGACGATGATGACAGCGACAATGCCAGTGAGGGAAAAGCA
>gnl_Phavu_v2.1_Phvul.003G118300.1
ATGGTGCTGGCTGCCCCAATCCCAATAAGGAGCGATGGGATTCTCCCCAGTGAGCTTCCCGTGGTGGACCTCTCAGGCGAGAGGGCGGAAGTGGCAAAAGTGATCGTGAAAGCGTGTGAAGAATACGGTTTCTTCAAAGTGATAAACCACGGTATCAGCAAGGAAGTTATAGCGAAAACTGAAGAAGCAGGGTTCGGTTTCTTTGGGAAAGCGATGGTGGAAAAGAAAGTGGCGGCACCTGCATATGGGTGCAAGAACATAGGTGTCAATGGAGACATGGGTGAGGTGGAGTACCTTCTCCTCAGTGCCACCACCGACTCCATTGCTCACATTTCCAAAACCATATCCACTGACCCATTAAATCTCAGCAATAGCTTGAGTGCATACACAGAAGCAGTGAAAGAGCTAGCATGTGAGATATTGGAGGTGATGGCAGAGGGGCTGGGGGTCCCGGACACTTGGGTTTTCAGCAGATTGATAAGGGATGGTGAAAGTGACTCAGTGCTGAGGCTCAATCACTACCCACCTATAATTAACAGAGAGTGGTGCATGGAGAAGGACAAAGATAAGGACAAGTCATCACAAATTAGCAAGGTTGGGTTTGGGGAGCATTCTGACCCTCAGATCCTCACCATTCTCAGATCCAACGACGTGGGAGGCCTACAAATTTCTCTTCCAGATGGGGTGTGGATCCCAGTCACCCCTGACCCCTCTGCATTCTATGTGAATGTGGGTGATGTACTACAGGTTATGACAAATGGAAGATTTGTGAGCGTGAGACACAGGGCAATGACGAACTCATACAAGTGTAGAATGTCAGTGGCATATTTTGGGGCTCCACCTCTGCATGCAACCATTGTTGCTCCCTCAGTTATGGTCACACCTCAGAGGCCCTCTCTCTTCAGACCCTTCACTTGGGCCGAATACAAGAAAGCCACATACTCTCTCAAGCTTGGAGACACACGCCTTCAGCTTTTCAGAAACTGCAAACGC
>gnl_Phavu_v2.1_Phvul.005G061200.1
ATGGCATCCACATCCTCCTTCACAATTCCCATAGTGGACCTTTCCAAACCTGATGCAAAGAGCCTCATAGTGAAAGCTTGTGAGGAGTTTGGATTCTTCAAAGTCATCAACCATGGTGTCCCAATGGAATCTATATCACAATTGGAAACTGAGGCCCTCAAGTTCTTCTCTATGTCAATCAATGAGAAGGAAAAAGCAGGGCCTCCAAATCCATTTGGGTATGGTAGCAAGAGGATTGGACAAAATGGTGATGTTGGTTGGGTTGAGTATCTTCTTCTAAACACCAACGAAGAGCACGATTTTTCTCTCTGTGGGAAAAACCCTGAGAATTTCAGGGGTCTGTTGAATAGTTACACGTCTCTTGTGAAGAAAATGGCTTGTGGTATTCTTGAGCTGATGGCAGAAGGGTTGAAGATTCAGCAGAGGAATGTGTTCAGCAAGCTTTTGATGGATGAACAGAGTGACTCTATTTTTAGGGTGAATCATTACCCTGCTTGCCCTGAACTTGCTGTGAATGGTGAGAACTTGATTGGGTTTGGAGAACACACAGACCCACAAATAATCTCTCTGCTAAGGTCTAACAACACTTCAGGCCTCCAGATTTATCTGAGAGATGGAAGCTGGATTTCAGTCCCACCTGATCACAACTCCTTCTTCATCAATGTTGGAGATTCTCTTCAGGTTATGACTAATGGACGATTCCGGAGTGTGAGGCACAGGGTTTTGGCAAATGGATTCAAGTCGAGGCTCTCAATGATTTACTTTGGAGGTCCACCTTTGAGTGAGAAAATAGCACCATTACCTTCTCTCATCAAAGGAAACCAAAGCCTATACAATGAGTTTACCTGGTTTGAGTACAAGAATTCAACTTATGGTTCAAAATTGGCTGATAATAGACTTGGACATTTTGAGAGAATTGCAGCT
>gnl_Phavu_v2.1_Phvul.005G061000.1
ATGGTATTGTTGTCCAAAACAACAACAGAGCAATTCTCCTACATCAAGAACTGCATGGCATCCACATTCTCCTCCACAATTCCCATAGTGGACCTTTCCAAACCTGATGCAAAGACCCTCATAGTGAAAGCTTGTGAGGAGTTTGGATTCTTCAAAGTCATCAACCATGGTGTCCCCATGGAACCTATATCACAATTGGAAACTGAAACCCTCAAGTTCTTCTCTATGCCACTCAATGAGAAGGAAAAAGCAGGGCCTCCCAACCCATTTGGGTATGGTAGCAAGAGGATTGGACGCAATGGTGATGTTGGCTGGGTTGAGTATCTTCTTCTAAACACCAATCAAGAGCACGGTTTTTCTCCCAGTGGCAAAAACGCTGAGAAACTCAGGGGTCTGTTGACTAGTTACATGTCTCTTGTGAAGAAAATGGCTTGTGATATTCTTGAGCTGATGGCAGAAGGGTTGAAGATTCAGCAGAAGAATGTGTTCAGCAAGCTTCTGATGGATAAACAGAGTGACTCTGTTTTCAGGGTGAATCATTACCCTGCTTGCCCTGAACTTGCTGTGAATGGTCAGAACATGATTGGGTTTGGAGAACACACAGACCCACAAATAATCTCTCTGCTCAGGTCTAACAACACTTCAGGCCTTCAGATTTATCTCAGAGATGGAAGTTGGATTCCAGTCCCACCTGATCACAACTCCTTCTTCATCAATGTTGGAGATTCTCTTCAGGTTATGACTAATGGACGGTTCCGGAGTGTGAGACACAGGGTTTTGGCAAACGGATTCAAGTCGAGGCTCTCAATGATTTACTTTGGAGGTCCACCTTTGAGTGAGAAAATAGCACCATTACCTTCTCTCATCAAAGGAAAACAAAGCCTATACAATGAGTTTACGTGGTTTGAGTACAAGAATTCAACCTATGGTTCAAAATTGGCTGACAATAGACTTGGACATTTTGAGAGAATTGCAGCTTCA
>gnl_Phavu_v2.1_Phvul.007G212200.1
ATGGTTGCGCCTTGTCCAACTTCCATGATGGTAAGAACCAAGAAAACAAAGGCTATGGGAGTTCCGACGATCGACCTTTCATTGGAAAGGTCGAAGCTGTCGGAACTAGTGGTGAAAGCATGTGAAGAATATGGTTTCTTCAAGGTGGTGAACCACAGTGTGGCAAAGGAGGTAATTTCAAGGTTGGAAGAGGAGGGAACGGAGTTTTTTTCCAAAACCTCCTCAGAGAAGCGTCAAGCTGGCCCTGCCAATCCTTTTGGCTATGGCTGCAGAAATATTGGCCCCAATGGCGATATGGGTCACCTCGAGTATCTCCTCCTTCATTCCAATCCTCTTTCCGTATCTGAGAGATCCCAAACCATAGCCAACGACCCTACCAAGTTCAGTTGCGCCGTGAATGATTATATAGAAGCAGCTAAAGGACTAACATGTGAGATTCTTGATCTTGTGGCGGAGGGTTTGTGGGTCCAAGACAAGTTTTCACTCAGCAACCTCATCAAAGACGTCCATAGTGACTCACTCCTCAGGATTAATCAGTACCCTCCCGTGAGCCTAAAGGGCAACAAGAATTGGGACACGTCCAAACCTGAGCCACATCAACTCCAGAACCAAAATAATAATAATAGTAACAGCAACCACAACAACAACATTGGCTTTGGAGAGCATTCTGACCCTCAGATCTTGACCATCATGCGATCCAACAACGTGGATGGTCTTCAGATTTCCACCCACGATGGCTTGTGGATTCCTGTCCCCCCTGACCCTAATGAATTCTTCGTTATGGTTGGTGATGCCCTGCAGGTTTTGACAAATGGAAGGTTTATAAGCGTGAGACACAGAGTATTGACCAACACAACAAAGGCCAGAATGTCTATGATGTACTTTGCTGCACCACCGCTGAATTGGTGTATCACTCCACTGCCGAAGATGGTGACATCCCACAATCCAAGTCTGTATAAGCCCTTCACGTGGGCTCAATACAAGCAAGCAGCATACTCTCTACGACTGGGAGACACTCGTCTTGATCTCTTCAAGATCCAACGACAACTAGATACCCATCTCGCATCTGCTTCTCCC
>gnl_Phavu_v2.1_Phvul.001G215000.1
ATGGTTGTTCCTTCTTCTCCAACAGCCACAAAGGCAATGAGAATCCCTACCATTGACCTATCCATGGAAAGGTCACAGTTATCGCAAAGTGTGGTGAAAGCCTGCGAGGAATACGGTTTCTTCAGAGTGGTTAACCACAGTGTGCCGAAGGAGGTTATTGCAAGATTGGAAGAAGAAGGTGGAGAGTTTTTCTCAAAACCCAGCCACCAGAAGCGTCGGGCTGGGCCCGCAAGCCCTTTCGGTTACGGCTTCACCAACATTGGGCCCAATGGAGATATGGGTGACCTCGAGTATCTTCTACTTCATGCTAACCCTCTCTCCATAGCCCAGAGATCCAAAACCATCGCTAACGACTCCACCAAGTTCAGTGTTGTTGTGAAGGAATATGTGGAAGTAGTGAAAGAAGTAACGTGCGATATTCTAGATCTGGTGGTTGAGGGGTTGGGGGTCCCAGACAAGTTAGCTCTTAGCAGTCTCATCAGAGATTTTCACAGCGATTCTGTTCTGAGGATTAATCACTACCCTCCATTGAAGGTGAAGACGAAGGGTAACAAGAACAGCATTGGTTTCGGGGCGCATTCTGACCCTCAGATGTTGACCATCATGCGGTCCAACGATGTGGGTGGCCTCCAGATTTACACCCGTGAGGGGCTGTGGCTTCCTGTTCCTCCTGACCCCACAAATTTCTTTGTCATGGTTGGCGATGTCTTGCAGGTTATGACAAATGGAAAGTTCATGAGCGTGAGGCACAGGGCATTGACCAACACGTTGGAGGCAAGGATGTCAATGATGTACTTTGCAGCACCACCACTTGATTGGTGGATTGCTCCTCTACCCGAGATGCTGTCACCGCCACAGAATCGAAGTTTATATAAGCCCTTCACATGGGCCCAGTACAAGCAAGCAGCATATTCTTCACGCCTTGGAGATTCCCGACTTGATCTCTTCAAGGCCCAGCTAGATACCCATCTTCTCTCTTCCTCTCCATCACACTTTCAATGT
>gnl_Phavu_v2.1_Phvul.006G120700.1
ATGGTGGTTATAAGGAGTGAAAAGATTTTACCCATTCATCTTCCCGTTGTGGACTTATCCACAGAAAGATCAATGGTGAGAAAACTCATAGTGAAAGCTTGTGAGGAGTACGGTTTCTTCAACGTGATCAACCATGGAGTTCCCTGCGACACCATAGCCAAAATGGAAGAAGCAGCTTTTGATTTCTTTGCGAAGCCACTGGCCCAAAAGAAACAACTTCCCCTTTATGGCTGCAAGAACATAGGCTTCAATGGAGACATGGGAGAGATTGAGTACCTTCTCCTTAGTGCTACTCCTCCCTCCATGGCTCACTTCAACAACATCTCCAATGTGCCTTCAAACTTCAGCTGTAGTGTGAGTGCATACACAGAGGGAGTGAGGGAGCTGGCATGTGAGATTTTGGAGCTAATGGCAGAGGGTCTGGGGGTTCCGGATAGATGGTTTTTGAGCAGGTTGATCAGGGAGGTTGATAGTGACTCAGTCCTGAGGTTCAATCACTACCCACCGATACTTAACAAAGACTGCAAGGATAAGGACAAGTCTCCCTCCCACAACCACACCAAGGTTGGCTTTGGGGAGCATTCTGACCCTCAGATCCTTACCATCCTCAGATCCAATGACGTGTGTGGCCTCCAAATCTCTCTTCAAGATGGGGTGTGGAACCCAGTTGCTCCTGACCCCTCAGCTTTCTGTGTTAATGTGGGTGATCTCTTGCAGGTTATGACAAATGGAAGATTTGTGAGCGTGAGACACAGGGCTGTGACAAACTCACACAAGTCTAGAATGTCGGTGGCGTATTTTGGGGGTCCACCACTTGATGCATGCATTGTTGCTCCCTCAGTTATGGTTACACCCCAGAGGCCCTCCCTCTTCAAACCCTTCACTTGGGCTGAATACAAGAAAGTCACCTACTCAATGAGGCTGGGAGAACGCCGCATTGACCTTTTCAGGAACTGCACTCAACTCGAC
>gnl_Phavu_v2.1_Phvul.006G165000.1
ATGGTTGTTCTGTCTCAGCCAGCATTGAACCAGTTTTTCCTTCTGAAACCATTCAAGTCCACGCCCTTGTTCACGGGGATTCCTGTGGTCGACCTCACGCACCCCGATGCCAAGAATCTCATAGTGAACGCCTGTAGGGACTTCGGTTTCTTCAAGCTTGTGAACCATGGTGTTCCATTGGAGTTAATGGCCAATTTAGAAAAAGAGGCCCTCAGGTTCTTTAAAAAATCTCAGTCCGAGAAAGACAGAGCTGGTCCCCCCGACCCTTTCGGCTATGGTAGCAAGAGGATTGGCCCAAACGGTGATGTCGGTTGGGTCGAATACCTCCTCCTCAACACCAACCCTGAGGTTATCTCACCCAAATCACTTTGCATTTTCCGAGAAAATCCTCATCATTTCAGGGCGGTGGTGGAGAACTACATTACAGCAGTGAAGAACATGTGCTATGCGGTGTTGGAATTGATGGCGGAGGGGTTGGGGATAAGGCAGAGGAATACGTTAAGCAGGTTGCTGAAGGATGAGAAAAGTGATTCGTGTTTCAGGTTGAACCACTACCCGCCTTGCCCTGAGGTGCAAGCACTGAACCGGAATTTGGTTGGGTTTGGGGAGCACACAGACCCACAGATAATTTCTGTCTTAAGATCTAACAGCACATCTGGCTTGCAAATCTGTCTCACAGATGGCACTTGGGTTTCAGTCCCACCTGATCAGACTTCCTTTTTCATCAATGTTGGTGACGCTCTACAGGTAATGACTAATGGGATGTTTAAAAGTGTAAAGCATAGGGTTTTGGCTGACACAACGAAGTCAAGGTTATCAATGATCTACTTTGGAGGACCAGCGTTGAGTGAAAAGATAGCACCTTTACCTTCAGTGATGTTAAAAGGAGAGGAGTGTTTGTACAAAGAGTTCACATGGTGTGAATACAAGAAGGCTGCGTACACTTCAAGGCTAGCTGATAATAGGCTTGCCCCTTTCCAGAAATCTGCTGCTGAT
>gnl_Phavu_v2.1_Phvul.002G193300.1
ATGGTTGTTCTTTCTAACCAATCTGCACTGAACGAGTTGTTTCTGGCCAAGACATGCAATCCCCCCACCATGTTCACGGAGGTTCCCGTGGTTGATCTCTCACGCCCTGATGCCAAAACAATCATGGTGAAGGCCTGCCAAGAGATTGGTCTCTTCAAGGTGGTCAACCATGGCATTCCCTTGGAGGTGATAACGCGTTTGGAGAATGAAGCGCTCAAGTTCTTCATGCAAAGCCAGTCACACAAAGACAAGGCCGGTCCTCCCGACCCTTTCGGCTATGGCAGCAAGAGAATTGGCACAAACGGTGACCTGGGTTGGGTCGAGTATCTCCTCCTCAGCACCAACCCTGACATCGTCTCCCCCAAAACTCTTCAGCTTTTTCACCAAAACCCGCAAGTTTTCAGGTTGTGTGTGGAGGAATACATAGGGGCAGTGAAGAAGATGTGCTGTGAAGTGTTGGAAGAAATGGGTGAGGGGTTGGGGATGGGAGAAAGGAATGTGTTTAGCAGAATGATAAGAGAGGAGAGAAGCGATTCATGCTTGAGGGTGAATAGGTACCCAGCATGTCCAGAGCTGAAAGAGGAAGGTGCACTGAGTGGACGAAATTTGATTGGGTTTGGAGAGCACACAGACCCACAGATATTATCTGTCCTCAGATCCAACAACACATCAGGACTGCAAATCTGTCTCCCAGATGGGACTTGGGTTTCAATCCCCCCTGACCCTTCCTCCTTTTTTGTCAATGTTGGTGACCTCTTGCAGGTTATGACAAATGGGAGGTTTAGGAGTGTTAAGCACAGGGTGTTGGCTGACTCAAGCTTGTCAAGGTTGTCAATGATATATTTTGGAGGGCCATGTTTGGACGAAAAGATTGGTCCTTTACCTTCACTGGTGTCAAGGGAAGAAGAGAATTTGTACAGAGAGTTGACATGGCGGGAATACAAGAATGCTGCATACAAGACAAGGCTCTCTGATGATAGGATCACTCTCTTTCAAAAATCTGCAGATCACACTCACAAACAGACT
>gnl_Phypa_v3.3_Pp3c15_2360V3.1
ATGTCCATGGTGTACTTTGCCTCTCCTCCGGCGAAAGCAACGATTGAGGTTCCAGAGCAGCTCGTCATTTCTAAGCACCTCTTGCGGTTCCGGAGCACCAGGCCATCAGGCTCCATTGCTGACACCGTTTACGATCGCCTGCTCATAGAGATGATTCCTTTATCATACCTGGTCAAGCCTGTATGCATCCAGTTTGTTCCAGTTATTTTACGTCCATCGGGGAGGAATTCGAAGTACAGG
>gnl_Phypa_v3.3_Pp3c15_2341V3.1
AGGTGTCACTGCGTGTATGTTAGCGCAGATTCGAGCAATTCGAAGCGCGGAGAGAGCACACAGCTGCGAGGGTTTGGCGGCGAGGGCAAAGGGAATAAACAGGGGACGAAGGGGGAGGAGTGGGCGAGGATGTGTGGTGTACTTGAAACCCTCGACGGAACGGATGAAACGAACACTGATGTGTTATATTATTCCAAGAGACGAATGAAAAGTACTCTTGAGGGAGTCCATGGTACAGCTTGGACAAACGGACGGTTCCGAAATGTGGAGCACCGAGCTGTGGTGAACGAATCAGAAGCGCGAATGTCCATGGTGTACTTTGCCTCTCCTCCGGCGAAAGCAACGATTGAGGTTCCAGAGCAGCTCGTCATTTCTAAGCACCTCTTGCGGTTCCGGCGA
>gnl_Phypa_v3.3_Pp3c12_3890V3.1
ATGCGAGAAAAGCAACTGCATCGCCAGGCTTGGACAAAACGACGGTTCCGAAGTGTGGATCACCGAGCTATGGTGAACGAATCAGAAGCGCGGATGTCCATGGTGTACTTTGCCACTCATCCGACGAAAGCAACGATTGAGGTTCCAGAGCAGCTCGTCACTTCTAAGCACCCCTTGCGGTTCCGGCGATCGTTCACTTGGGAGGAGTATAAGAGCCACTTGTTTCAAATGCACGTCGGAGGGAACGGAGTAATATTATCCAAACAGTGGCTACTTAAACCAGCATTC
>gnl_Pinta_v2.0_PITA_000057745-RA
ATGGCTTCAACACCTGTGCCTTCCTCTGCTTCTCAGCCCAATTTACTTCGCCATTACACTCCCACTGTCACAGATTGCTCCTCCTCAGGCTCCTCTATCCCCGTTGTGGATTTGTCTGAACAAAAAACCAGGGTCGTCCAGGACCTGGTTAAAGCCTGCGAAGACTATGGGTTCTTCAAGGTTGTGAACCATGGAATCTCGCAGGCTTTAATTGATGCCATGGAGGCAGAAGCGGAGAAGTTATTCGCTCTGCCATTGTCTGAAAAGGAGAGAGCAGGGCCTGCCGACCCGTACGGGTATGGCAACAGAAGTATTGGTCGCAATGGGGATGTGGGTTGGATTGAATATCTGCTGTTCAGATCTGATTTTCAATATGTTCAGCAGCGTTATAAGGCAATTTCGCCAGATAATTATATCAATTTTTGGTTTATTTCGCTCTACAGTAATACTGCCAGCAAATACATAAGTGCAACCAAAAAGCTTGCATGTGATATACTGGAACTGCTAGCAGAAGGGCTTGGGCTTCCTGAAAATATATTCTCAAGTTTTCTAACAGCCGAGGGGAGCGACTCTGCATTCAGACTCAACCATTATCCGCCATGCCCGGATCCTTCTAACATAATAGGATTCGGAGAACACACCGATCCCCAGATTTTAACCGTTCTGCACTCCAACGATGTCGGAGGATTGCAGGTTTTATCCAGAGAAGGAAAGTGGGTTACCGTGTCCCCGGACCCGTCCTCGTTTTCTATAAACATAGGAGACTGCATGCAGGTACTGACAAACGGGCGGTTCAAGAGCGTGAGGCACCGCGCGGTGACAAACACGCTGCGTTCGCGGATTTCAATGATGTTTTTCGGTGCTCCGGCGATGGATGCGACCATCGCCACTCCTTCCCAGCTGGTGGACGAAGATCGTCCCGCCCAGTACATGCCATTCCTCTGGTCTCAATACAAGAAATCCATCTACTGCTTGAAGTTGGGACAAACTCGTGGCCTGCTCCAGAAATTTCAGGCTTCAATGGTAGGAGTAGGTGTGGCT
>gnl_Poptr_v3.0_Potri.010G149700.1
ATGGTAGTGGCATCCCCAACTCAAATTCACGGGGAAAAACTCCTGGCCATTGAGCTTCCTGTAATAGATCTCTCAGGCGAGAGATCAATGGTGTCCAGTCTCATTGTCAAAGCCTGTGAAGAATATGGTTTTTTCAAGGTAAAAAACCATGGCGTTCCTCATGACATCATTGCCAAAATGGAAAACGAAAGTTTCAACTTCTTTGCCAAAACATTCGATGAAAAGCAAAAGGCTGGGCTTGATAATTCCTTTGGTTATGGCTGCAAAAACATTGGCTTTAATGGTGATACAGGAGAGGTTGAATATCTGCTTTGTAATACCAATCCTCTCTCCATTGCTGAAAGATCCAAAACCATCTCCAATGACCCTACAGAATTCAGGCAACAGGTCTACGGCTACATAGAAGCAGTTAGGGAGCTGGCATGTGAGTTATTAGATCTGATGGCAGAGGGATTGTGGGTCCCAGATAGATCAGTGTTCAGTCGACTAATCAGAGATGATGACAGTGACTCAATCATCAGGTTAAATCACTACCCTGCCATGCCTATACTCTGCAAGGATAAGGACTCCTCATCACCTTGTAACCACAACAAGGTAGGATTTGGAGAGCATTCTGACCCTCAGATCTTGACCATCTTAAGATCCAACGACGTGGGTGGCCTTCAGATTTCCCTGAATGATGGTGCCTGGGTTCCAGTAACACCTGACCCCACTGCCTTCTGTGTTAATGTGGGTGACTTGTTACAGGCAATGACAAATGGGAGATTTGTAAGTGTGAGGCACAAAGCCCTAACCAACTCATACAAGTCTAGAATGTCAATGGCCTATTTTGCTGCACCCCCACTTAATGCAAGGATCGCTGTTCCACCAGAAATGGTTACACCCATCAAGCCTGCCTTATACAGGCCTTTCTCCTGGGCTGAATTCAAGAATGCTGCTTTTGCTCTGCGACTTGGAGATAGCCGCCTTGGTCTATTCATGCTGGAAGTAGATGACCAAGTTGCT
>gnl_Poptr_v3.0_Potri.004G065000.1
ATGGTAGTACTTTCCCAACTAGCTCTAGAACCTTTCTCAGTTATCAAAACATGCAAGCCTATAGGCTTGTTTTCCGAGATACCCGTTATAGACTTGACAGACCCTCATGCCAAGACTCTCATAATCAAGGCCTGTGAAGAGTTTGGATTCTTCAAGCTGGTAAATCATGGAGTTCCAATGGAAGTCATGACCAAATTGGAAGCTCTTGCTACCAACTTCTTTAACCTCCCCCAGCCTGAGAAAGACAAGGCTGGACCTCCTAACCCTTTTGGCTACGGAAACAAGAAAATTGGCCCTAATGGTGATGTTGGTTGGGTTGAATATCTCCTCCTTAACACCAACCCTCAAATCTCCTCCCAAAAAACGTCCATTTTTCAGGAAAACCCACAGATTTTCCGCTCTGCTGTTGAAGATTACATACTGGCAGTGAAGAGAATGGCTTTTGAAGTATTGGAATTGATGGCTGATGGGCTGGAGATTGAGTCAAGGAATGTGTTCAGTAGGCTGTTGAGGGATGATAAGAGTGATTCATGTTTCAGGCTAAACCACTACCCACCATGCTCAGAGCTGCAAGCATTGAGTGGTGGAAATTTGATTGGGTTTGGCGAGCACACAGACCCACAGATAATATCTGTTCTAAGATCTAACAACACAAGTGGCCTGCAAATTTGTCTGAAAGAGGGAACTTGGGTTTCAGTCCCCCCTGATCAGACCTCTTTTTTCATCAATGTTGGTGATGCCTTGCAGGTGATGACAAATGGAAGGTTTAGGAGTGTCAAGCACAGGGTTTTGGCTGATCCCCTGAAACCAAGGATTTCCATGATTTTCTTCGGTGGTCCACCTTTAAGTGAAAAGATAGCACCTTTACCCTCCTTGATGGCAGAAAGAGGAGGAAGCTTATACAAGGAGTTCACATGGTTTGAATACAAAAGGTCCGCATACAAGTCAAGGCTAGCTGATTACAGACTTGGGCTATTTGAGAAAACTGCAGGCCAA
>gnl_Poptr_v3.0_Potri.011G095600.1
ATGGTGCTCGTGCCCAAGCCAGCACTTCAACAGTTCTCGTTTATAAGAAACATCAAACCCACCACATTCTTTTCTGGAATCCCTCTAATAGACCTCTCAAAACCCGACTCCAAGCACCTCCTGGTCAAGGCATGTGAGGAATTTGGATTTTTCAAGGTAGTCAACCATGGCGTGCCTTTGGAATTCATTTCGAAGCTGGAATCGGAAGCTGTCAAGTTCTTCTCATTACCGCTTTCTGAGAAAGAAAAAGCAAGCCCTCCTAATCCCTTTGGCTATGGTAAGAAAAGCATTGGACAAAACGGTGATGTGGGTTGGGTAGAATACCTTCTCCTGACCACTAATCAAGAATCAGTTTCTCAGAGACTCTCTTCAGTTTTTGGTGACAACCCAGAAAAGTTTCGGTGTGCTTTGAATGATTATGTATCAGCTGTGAAGAAAATGGCATGTGAGATTCTTGAAATGATGGCTGATGGTCTAAAGATTCAGAATAGAAATGTGTTTAGTAAACTTTTGATGGATGAACAGAGTGACTCTGTTTTTAGGCTAAATCACTACCCTCCATGCCCAGAGATTCAAGCATTGAAAGACCACAACATGATTGGATTTGGAGAGCACACAGACCCACAGATCATTTCTGTGTTAAGATCCAACAACACTTCTGGCCTGCAAATCTCTCTTAATGATGGAAGCTGGATTTCAGTCCCACCTGACCCGAGCTCATTTTTCATCAATGTTGGCGACTCATTACAGGTTATGACTAATGGGCGGTTTAAAAGTGTAAGGCACAGAGTCTTGGCCAACAGTATAAAGGCTAGAATTTCAATGATTTATTTTGGTGGACCACCTTTGAGAGAGAAAATAGCTCCATTGCCCTCGCTCATGGAAGGAGAAGAAAGCTTGTACAGAGAATTTACATGGTTCGAGTACAAGAGATCTGCTTACAACTCAAGATTGGCCGATAATAAGCTTGTCCTCTTCGAGAGGATAACAGCCTCG
>gnl_Poptr_v3.0_Potri.002G191900.1
ATGGTAGTTCCTTCTCCAACTCCAGCACGAACCAAAAAAACGAAGGCCTTTGGAATTCCTACTGTTGATCTCTCTCTTGATAGGTCAAACGTATCGAAACTGATCGTAAGGGCATGTGAAGAATATGGATTCTTCAAAGTTACGAATCATGGGGTCAGTAAGGAGGTCGTAACCAGAATGGAGGAGGAAGCTGCTCATTTTTTCTCAAAACCAGCCACGGAAAAGCACCGAGCTGGACCTGCTAGTCCTTTTGGCTATGGTTGCAAAAATATTGGCTGCAATGGTGACATGGGCGAGCTTGAATATCTTCTCCTCCACGCCAATCCTCTCTCCGTCTTTGAAAGATCCAAAACCATCTCAAATGACCCTTCAGAATTCAGCTGCGTGGTGAATGATTACATACAAGCGGTTAAGCAACTGGCGTGTGAGATTCTTGATCTAACGGCTGAGGGCTTGTGGGTCCCGGATAAACGTGCATTCAGCAGGCTCATCAGAGATGTCCACAGCGATTCTGTTCTTAGACTTAATCACTACCCTGCATTCGAAGAGATCATGGACTGGGACCCATCACCTAAAACAATTGGTTTTGGCGAGCACTCCGACCCTCAAATCTTGACCATCTTGCGATCCAACGACGTTGGGGGCCTCCAAATTTATTTGCGTGATGGCTTGTGGGTCCCTGTTCCTCCTGACCCCACCGGATTCTATGTGATCGTGGGGGATGCCTTCCAGGTTTTAACGAATGGGAGGTTTGAAAGCGTTAGACACAGAGTGTTGGCGAGCTCGGGGAAGCCAAGAATGTCAATGATGTACTTTGGGGCGCCACCGCTTAACGCATGGATCTCTCCGCCTCCACAGCTGGTCTTGCCACAAAATCCAAGCCTCTACAAACCCTTCACTTGGAGTGAATTCAAGAAAGCTGCCTATTCTCTGCGATTGAGAGATACGCGTCTTGACCTCTTCAAGATTCATGCCACAGAAAAATTTGCTTCT
>gnl_Poptr_v3.0_Potri.014G117300.1
ATGGTAGTTCCTTCTCCAACACCAATACGAACCAAAACGACGAAGGCTTTAGGAATTCCTACTGTTGATCTTTCTCTTGACAACTCGAGCGTATCACAGTTGATCGTAAGAGCATGCGAAGAATATGGATTCTTCAAAGTTATAAATCATGGGGTCAACAAGGAGGTCGTGACAAGACTGGAGGAGGAAGCAGCTCGTTTTTTCGGAAAACCAGCCGCGGAGAAGCAACAGGCTGGACCTGCTAGTCCTTTTGGATATGGTTGCAAGAACATTGGCTGCCATGGTGACACGGGCGAGCTCGAGTATCTTCTCCTCCACACCAATCTTCTCTCCGTCTCTGAAAGATCCAAAACCATCTCGAACGACCCTTCAGGATTCAGTTGTGCGGTGAGTGATTACATAAGAGCAGTTAGGCAGCTTGCATGTGAGATTCTTGATCTTGCGGCTGAGGGCTTGTGGGTCCCGGATAAACATGTATTCAGTAGGCTCATCAGAGACGTCCATAGCGATTCAGTTCTTAGACTTAATCACTATCCTGCAGTCGAAGAGATCGCAGATTGGGACCCATCACCTATAAGAATTGGTTTTGGTGAGCACTCCGACCCTCAGATCTTGACCATCTTGCGATCCAACGATGTTGCGGGCCTCCAAATTTGCTTGCATGATGGTTTGTGGGTACCCGTCCCTCCTGACTCCACAGGATTCTACGTGATTGTGGGTGATTCCTTTCAGGTTTTAACCAATGGGAGATTTGAAAGCGTGAGGCATAGGGTATTGACAAACTCGAGCCAGCCAAGAATGTCAATGATGTATTTTGGGGCACCACCCCTTACTGCATGGATCGCTCCTCTCTCACACATGGTTTCACAGCAAAATCCAAGCCTTTATAAACCCTTCACTTGGAGTGAATTCAAGAAAGCTGCCTACTCTCTACGTTTGAGAGATACGCGTCTTGACCTCTTCAAGATTCACGCCACTGAAAAATCTGCTTCATTG
>gnl_Poptr_v3.0_Potri.008G101600.1
ATGGTAGTGGCATCTCCAACTAAACTTCACAGTGAAGAACACCTGGCCATTGAGCTTCCTACAGTAGACCTCTCAGGAGATAGATCAATGGTTTCCAATCTCATTGTCAAAGCCTGTGAGGAATATGGTTTCTTCAAGGTGAAAAACCATGGTGTTCCTCATGACATCATTGCCCAAATGGAGAAAGAAAGTTTCAACTTCTTTGCCAAACCATTCGATGAAAAGCAAAAGGTTGAGCCGGCCAAACCCTTTGGTTATGGCTGCAAAAATATTGGCTTCAATGGTGATATGGGAGAGGTGGAATATCTACTTCTTAATATCAACCCTCTCTCCATAGCTGAAAGCTCCGCTGTGAGTGCTTACATAGAAGCAGTTAGGGAGCTGGCATGTGAGTTATTAGATCTGATGGCGGAGGGGCTGCGGGTCCCGGATAGATCAGTGTTTAGTAGGCTAATCAGAGATGTTGACAGTGACTCCCTCATCAGGTTAAACCACTACCCCCCTATGCCTCTGCTCTGCAAGGATGAGGACTCGTCACCTTGTAACCAAAACAAGGTAGGGTTCGGAGAGCATTCTGACCCTCAGATCTTGACCATCTTGAGATCCAACGATGTGGGTGGCCTTCAGATTTCCTTAAATGATGGTGCGTGGGTCCCAGTAACACCTGATCCCGCTACCTTCTGGGTTAATGTGGGTGACTTGTTACAGGCAATGACAAATGGGAGATTTGTAAGTGTGAGGCACAAAGCCCTAACCAACTCTTCCAAGTCTAGAATGTCAATGGCCTATTTTGCTGGCCCTCCACCCAATGCGAGGATCACTGTTCCACCAGAAATGATTACCCCCACCAAGCCGGCATTATACAAGCCCTTTACCTGGGCTGAATTCAAGAAAGCTGCTTATGCTATGCGACTTGGAGATAGACGCCTTGGTCTATTCAGGATGGAAGGAGACGAGCAAGTTGCT
>gnl_Poptr_v3.0_Potri.001G378400.1
ATGGTGCTTATATCCAAGCCAGCTCTTGAACAGTTCTCGTTTATAAGAAACAGAAAACCTACCACAGTTTTTTCTGGAATCCCTCTAATAGACCTCTCAAAACCTGACTCCAAGCACCTACTGGTTGAGGCATGCGAGGAATTTGGATTTTTCAAGGTAATCAACCATGGAGTGCCTATGGAATTCATATCCAAGCTGGAATCTGAAGCTGTCAATTTCTTCTCATTACCGCTCTCTGAGAAAGAAAAAGTAGGCCCTCCTAGCCCCTTTGGCTATGGTAACAAAAGCATTGGACAAAATGGTGATGTGGGCTGGGTAGAATACCTTCTCTTAACCACTAATCAAGAATCAATTTCTCAGAGGTTCTCTTCAGTTTTTGGTGACAACCCAGAAAAGTTTCGGTGTGCTTTAAATGATTATGTATCAGCTGTGAAGAAAATGGCATGTGAGATTCTTGAAATGATGGCTGATGGTCTAAAACTTCAACAAAGAAATGTGTTTAGTAAACTTTTGATGGATGAACAGAGTGACTCTGTTTTTAGGCTAAATCACTACCCTCCATGCCCAGAAATTGAAGCATTGACTGACCAAAACATGATTGGATTTGGAGAGCATACAGACCCACAAATCATTTCTGTGTTAAGATCCAACAACACTTCTGGCCTGCAAATCTCTCTCAGTGATGGCAGCTGGATTTCAGTTCCACCTGATCAGAACTCATTTTTTGTCAATGTTGGTGACTCATTACAGGTTATGACTAATGGGAGGTTTAAGAGTGTCAGGCACAGGGTTTTGACCAACAGCATGAAAGCTAGAGTTTCAATGATTTATTTTGGTGGACCACCTTTGAGTGAGAAAATAGCTCCATTGCCCTCGCTCATAAAAGGAAAGGAAAGCTTGTACAAAGAATTTACATGGTTCGAGTACAAAAGATCTGCCTACAGCTCCAGATTGGCTGATAATAGGCTTGTCCTCTTTGAGAGAATAGCAGCCTCG
>gnl_Prupe_v2.1_Prupe.4G150200.1
ATGGTGTTTGTGACTAAACCACCTACTGAAAACTTTTCTTATCCTAGAGGCAGCAAAGTCTCCAAATTCTTTGCTGGAATTCCTCTAATAGACCTTTCAAAACCAGACTCCAAACAGCTCATAGTCAGGGCTTGTGAGGAGTTTGGGTTCTTCAAGATCATCAACCATGGTGTTCCAATGGAATTCATTACCAGGTTGGAATCTGAGGCCATCAAATTCTTCTCCTTGCCGCTTTCTGAGAAAGAAAAAGCAGGGCAACCTAATCCTTTTGGATATGGTAACAAGCATATTGGGAAGAATGGTGATGTTGGTTGGGTGGAGTACCTTCTTCTAACAGCCAACATAGAATCCAATTCCCAGAGATTTTTATCAGTTTTTGGACAGAACCCAGAAGAGTTCTGTTCTGCTTTGAATGATTATATATCAGCTGTGAAGAAAATGGCATGTGAGATTCTTGAACTGATGGCTGAAGGATTAAAGATTCAACCAAGGAATGTGTTCAGCAAGCTTTTGATGGATGAACAGAGTGACTCTTACTTCAGGTTAAATCACTACCCACCATGCCCAGAGCTTCAAGATTTGAGTGCCAGAAATGTGATTGGATTTGGAGCGCACACAGACCCACAAATCATCTCTGTGCTGAGATCCAACAACACATCTGGCCTCCAAATTTCATTGAGAGATGGGAATTGGATTCCAGTCCCACCTGATCATAACTCCTTCTTCATCAATGTTGGTGACTCTTTGCAGGTTTTGACCAATGGGAGGTTCCAAAGTGTGAGGCACAGGGTTTTGGCCAATGGTTCAAAATCAAGAGTTTCAATGATTTATTTTGGGGGGCCACCCTTGAGTGAGAAAATAGCTCCACTGCAATCTGTCATGAAGGGAGAGGAGGAAAGCATGTACAAAGAGTTTACATGGTTTGAGTACAAAAGCACTTGTTACAACACAAGACTGGCTGATAATAGGCTTGGAAACTTTGAGAGAATTGCAGCCTCA
>gnl_Prupe_v2.1_Prupe.4G080700.1
ATGGTGGTTCTTTCTCAACCCGCGGCATTAGACCATTTATCTGATCTGATCAAAGCGTGCAAGCCCACCAGCTTGTTCACTGGAATTCCAGTCGTGGACCTCTCAGACCCTGAAGCAAAACACCACATAGTCAAGGCCTGTCAAGACTACGGCTTGTTCAAGCTGGTCAACCATGGAGTGCCATTGGACTTCATGACCACGCTTGAAGCCCAAGCTCTCAAATTCTTTAACTTACCCCAGTCAGAGAAAGAGAAGGCAGGCCCTGCCGATCCATTCGGCTACGGAAGCAAGAGAATTGGCCCAAACGGTGACGTGGGTTGGATTGAATACATCCTTCTCAACACCAATCCTGATATCATCTACCCCAAGTCCCTCTCCATTTTCAAAGAAAACCCAGAAATTTTCCGTGATGCAGTGTTAGATTATATCTGCGCGGTGAAGAAGATGACCTTTGAGGTATTGGAATTGATGGTTGATGGGCTGGGGATTGAGCCAAGGAATGCGCTGAGCAATCTTTTGAGAGAGGATAAGAGCGACTGTTGCTTCAGGCTAAACTACTATCCGCCATGCCCAGAGCTTCAGGCATTGAGTGGACGAAACTTGATTGGCTTTGGGGAGCACACAGACCCACAGATCATCTCTGTCCTGAGATCAAACAACACATCAGGCCTGCAAATCAGCCTCAAGGATGGGACTTGGGTTTCTGTCCCACCTGATCAGAACTCCTTTTTCATCAATGTTGGTGATTGTTTGCAGGTGATGAGCAATGGGAGGTTCAAGAGCGTGAAGCATAGGGTTTTGGCAGACACTACAAGTTCAAGGATTTCAATGATCTTCTTTGGAGGGCCACCTTTGAGTGAAAAGATAGCACCTCTGCCGTCACTTATGGCAGAAGGAGAAGAAAGCTTGTACAAAGAGTTCACGTGGTGTGAATACAAAAAGTCCGCGTACAAGTCAAGGCTGGCTGATTATAGGCTAGGGCTGTTCGAGAAATCTGTGCCAATGATGTCAAATTCCCAATTT
>gnl_Prupe_v2.1_Prupe.3G006700.1
ATGGTTGTACCATCTCCTTCACCAATACGAACCAAGAAAACCAAGGCAGTAGGAATTCCTACAATCGATCTATCAAATTACAATAGGTCAAAGCTGTCGGAACAAATTGTCGAGGCCTGTGAAGAGTATGGTTTCTTCAAGGTGGTGAACCACGGCATCCCGAAAGAGGTCATTGAGAGAATGGAAGCACAAGGTGCTGATTTTTTCGCCAAACCCGCCATGGAGAAGCAACGAGCAGGCCCGGCTTGTCCTTTTGGTTATGGCTGCAAAAACATTGGCCGCAATGGTGACATGGGAGAGCTTGAATACCTTCTCCTTCAAACCGATCCTCTCTCTGTTTCTGAGAGATCCAATGCCATCTCCAACGAGCCTACAAAATTCAACTGTGCAGTAAATGATTACACAGAAGCAGTTAAGGAATTGGCATGTGAGATTCTTGATCTGGTGGGTGAGGGGCTATGGGTTTCAGACAAGTCTGTGTTCAGTAGGTTCATCAGAGACGTCCAGAGTGACTCAATTCTGAGGCTTAATCACTATCCTGCGGTCAAGGACCCATCACCAAAACAACAGCTTCATCCGTATGGTAACAATAATAGGATTGGCTTTGGAGAGCATTCTGACCCTCAGATCTTGACCATCCTAAGATCCAACAACGTGGGGGGCCTTCAGATTTCACTGCATGATGGCTTGTGGGTTCCCGTCCCTCCTGACCCCAATCACTTCTTTGTAATGGTTGGTGATGCCTTACAGGCTTTGACGAATGGGAGGTTAGTAAGTGTGAGACATAGGGCATTGGCAAACTCAGTCATGAAGCCAAGGATGTCGATGGTGTACTTTGGGGCACCACCCCTAAATGCATGGATGTCTCCACTTCCGGAAATGGTGTCCCCGGAGAAGCCCAGCCTCTACAAGCCCTTCACATGGGGCGATTACAAGAAAGCAGCATACACTACACGATTGGGAGATTCACGTCTCGACCTTTTCAAGATTAATAATAATAATCACACCTGCAACGATCAAATTCCATGTCCATGCTTGGACAATCTTGTACAA
>gnl_Prupe_v2.1_Prupe.1G111900.1
ATGGTGGCAGCCTCTCCAAACCCAATTCACAATGAAAAGATCGAGGCCATTGAACTCCCCGTCATCGACCTTTCGGCCGAGAGGTCCCAAGTGAGGAATCTCATTGTCAAAGCTTGTGAGGACTACGGTTTCTTCAAGGTCATCAACCACGGCGTCCCTCAAGACATTGTAGCCAAACTGGAGGAGCAAAGCCTCAGCTTCTTTGCCAAAACAATGGCCGAGAAGCAAAGAGCCGGGCCAGCCATTCCCCTCGGTTATGGCTGCAAGACCATAGGCTTCAATGGTGATATGGGAGAGGTTGAATACCTTTTGTTCAACACAAACCCAATCTCCGTTGCTCAAAGATCCAAAACAATCTCAAATGAGCCTACCAAATTCAGCTCTGCAGTGAGTGGGTATATTGAAGCAATGAAGGATTTGGCATGTGAGATTCTGGATTTGATTGGTGAGGGATTGTGGGTCCCAGACACATCAGTGTTCAGTAGGCTGATCAGGGACGTCGAAAATGACTCCTTTTTCAGGCTCAATCACTACCCACACCATCTAAACAAGGACTGCACCAGCAACATCAACAGTAGCTGCAGCAGCAAGGTTGGGTTTGGGGCGCATAATGACCCTCAGATCTTGACCCTCCTCAGATCCAACGACGTGGGTGGCCTCCAAATCTCTCCACAAGATGGGCTGTGGGTCCCTGCTCCGTCTGACCCCACTGCATTTTGGGTTAATGTGGGTGACCTGTTGCAGGCCATGACAAATGGAAGATTTGTGAGCGTGAGGCACAGAGCTTTAAACAACTCCTCCAACTCCAAGTCAAGAATGTCCATGGCATATTTTGCAACTCCACCCCTAAATGCATGCATCAATGCTCTTCCAGAAATGGTCACACCAGAGAAGCCTCGTCTCTACAAACCCTTCACTTGGGGTGAGTACAAGAGCACTCTTTACTCTCTCCGCCTCGGCGACACTCGGCTTAACCTCTTCAGAGCCTCGACAAGCGATGAACTTGCTTCG
>gnl_Prupe_v2.1_Prupe.1G536200.1
ATGGCTAGCAGTTCCTCTTCCTCCTCGCTGCCTGTGCTCTCTCATCCCAATATCTCGACTCTGGTTTCTCATTCTGGGATTCCTGTAATTGACCTCTCAAAACCATACTCTAAACAGCTCATTGTCAGGGCTTGTGAGGAGTTTTGCTTCTTCAAGATCATCAACCATGGTGTTCCAATGGAATTCATTACCATGTTGGAATCTGAGGCCGCCAAATCCTTCTCCTTGCCACTTTCCGAGAAGGAAAAAGCAGGGCATGCTAATACATTAGGATATGGTAACAAGAACATTGGAAAAAATGGTGATGTTTGTTGGGTGGAGTACCTCCTTCTAAATGCCAATACAAAATCCAATGCACAGAGAACAACCGTGAAGAGTTTTGGTAAGCTATTCAAACAAGTCAGAGCT
>gnl_Solly_v2.4_Solyc01g058040.1.1
ATGGTGGTGGCTCATCAGCCTTCTAATAGACAAGAAAAAGAGCTTCCCATCATAGACCTTATGGGGGAGAGATCACAAGTGTCAAAGCTTATTGTCAAAGCCTCTGAAAACTTAGGTTTCTTCAAAGTTATCAACCATGGTGTCCCTCAACATGTCATCAAAGCAATGGAAGATGAAAGTTATGACTTCTTTTCTAAACCGACTTCTCAAAAACAGCGTGCCGGACCGGCAAATCCTTATGGTTATGGTTGCAAGAACATAGGATTCAATGGAGATCATGGAGAAGTTGAATATTTGCTTCTTCATACCAACCCTTTATCCAATAATACTATTTCCAATGACCCAACCCTCTTTAGGTATGTTCTA
>gnl_Solly_v2.4_Solyc01g058030.1.1
ATGAAGATATATATATGTTTGATGTTGGTGGTTGGTGACAGGTGTGCAGTGAATGGTTACGTAGAAGGAGTTAGGGAGTTAGCATGTGAAATATTGGAGCTGATGGCAGAGGGATTAGGGGTCCCACGTACGTCAGTGTTAAGCAACTTCCTTAGAGACTCACATTCAGACTCTCTTCTTAGGCTCAATCACTATCCTCCTCTTGTACAACTTGTCAACAATACTAATAGTATTGGATTTGGAGAACATACTGACCCTCAGATCTTGACCATCTTGAGATCCAACGACGTTCCTGGACTTCAAATCTCACCACGAGACGGTTTCTGGGTCCCTGTCTCCCCTCACCCTTCTACTGCTTTTTGTGTCAATGTGGGTGACGCACTACAGGCACTAACTAACGGAAGGTTTTTGAGTGTGAGGCATAGGGCTATGGTGAATTCCTGTAGGAGGAGGATGTCAATGGCTTACTTTGGTGCTCCAGCACTCAATGCCAGGATAGTTTGTCCCCCTGAGCTGCTCTCGCCACACGAACCTAATCTGTACAGGCCTTTCACTTGGGATGAGTATAAGAAAGCTACTTATTCCAGGAAGCTTGGAGACACTCGCCTTCACTTCTTTAGAGCACAATCAGATCATGATGATCTTACTGAA
>gnl_Solly_v2.4_Solyc01g079200.2.1
ATGGTAGTAGCAACTCCATCTCCCCTTATACGCCGCGGTAACAAGAAAAAAACCGCGGCGTTTGGGGTTCCGACAATTGACTTGTCGGATGACAAGTCTATTGCGTCCGAAATGATTGTGAAAGCATGTGAAGATTACGGTTTCTTTAAAGTTATAAATCACGGGGTTTCGAAGAAGGTGATCGCGAGAATGGAAAGGGAAGCCGCGGACTTCTTTTCGCGTCCCGTCTCTGAGAAGGGACGCGCTGGTCCCGCGGCTCCCTTTGGTTATGGTAGCAAGAACATTGGCTTCAATGGAGATAAAGGTGATCTTGAATATATTCTCTTGGAAGCAAATACACTTTCTCTTTCTCAACGAGCCAAAAACTTCTCTAATGACCCTTCTACTTTCAGCTCGGTGACAAATGATTACGTAAGTGCAGTTAGGAAGCTATCTTGTGATATTCTTGAATTGGTGGCTGAAGGTTTATGGATAGAAGACAATTCAATTTTCAGCAAGCTCATAAGTGATTCACACAATGACTCTTGTTTCAGAGTCAATCACTATCCACCATTTATCACACCTAATAATGATGATAATCAAGATGAACTAAACAATAATCATTGGGGCCTATCACCAAATCCATCAAAATCAAGAGTTGGATTTGGAGAACATACTGATCCACAAATACTAACAATCCTTCGATCAAATGACGTTAGTGGACTTCAAATATATACTCATGATGGATTTTGGATACCTGTTCCTCCTGATCCTAATGAGTTCTTCGTTTTCGTAGGGGACTCCTTTCAGGCGTTGACGAATGGTAGATTTACCAGTGTAAGACATAGAGTGGTGTCAATAAATTCATGGAAAAGTAGAATGTCCATGATGTACTTTGCAGCTCCTGCTCTTGGCGCTTGGATAAGTGCTCCTCCTCAAATCAACAATATTACTAATATTTATAAGCCTTTCAAGTGGGGGGACTTTAAACAAATTGTGTATTCATTACGTCTGGCTGATAGTCGTCTTGACTATTTCAAGAATCATACCCAA
>gnl_Solly_v2.4_Solyc05g053340.2.1
ATGGTTTCTGAAAAAATTCAAGAAAATATTAAACTTCCAATCATTGACCTTTCATTAGAGAAATCACAAATATTAAAACTCATAGTGAAAGCCTCTGAAGAATTTGGTTTTTTCAAAGTTATTAACCATGGTGTTGACACAAATGTTATAAAAAAAATGGAAGATGAAAGTTATAATTTTTTTTCCAAATCTTTTTCTCAAAAACAATGTGCTGGTCCAGCAAATCCATATGGTTATGGTTGCAAAAATATAGGGTTTAATGGAGATAATGGTGAAGTTGAATATTTGTTACTTCATGCCAATCCTAATATGTCCATCTCTCAAATATCAAAAAATATTTCAAGTGATCCACTAATGTTCAGTTGTGCAGTAAATGGATATGTAAAATCAGTGAGGGAGTTGGCATGTAAGATATTAGAATTGATGGCACAAGGATTAAGGGTCCAACAAACTTCAGTCTACAGTAATCTTCTCATGGACCTTCATTCTGATTCTCTACTACGGATTAATCACTACCCTCCATTCAACTGGACCCCACATCTTCTCCATCATGATTGTGACACGTCACCTAACTCTTGCAACTCCACGGTAAGTAAAATTGGATTTGGAGAGCATACAGACCCTCAGATCTTGACCATCTTAAGATCAAACGATGCTCCTGGCCTACAAATATCAACTCAACAAGGATTGTGGGTCCCCGTATCACCTCACCCGAATACTGCTTTTTCCATCTTCGTTGGAGACACTTTACAGGCTCTGACAAATGGAAGGTTTAAGAGTGTGAGGCATAGGGCCATGGTGAATTCATGCAAACCTAGGATGTCAATGGTGTACTTTGGTGCCCCATCACCCCATGCTAGAATTTGTTGTCCCTTAGAATTGGTCACTACAACACCACACAAACCTTATCATCTATATAGGCCATTCACTTGGGGTGAGTACAAGAAAGCTACTTATTCGATGAGACTTGGGGACACTCGTCTTGATCAATTTTTCAGACTACAATCAGAAAATGATGAAACAATAACTATTAATAATCAAACGTCT
>gnl_Solly_v2.4_Solyc08g016660.1.1
ATGGTGGTTTCATCTTATGAACCAATTCTTCCAAATTCTTCAAACTTATTTAGAACATGCAAATCTACCTCTGGTAATAATAATAGTAGTAGTGTTATTCCAGTGATTGACATGTTAGATCCAAATGCTAAATTCCTTATAACAAAAGCATGTGAAGAATTCGGATTCTTTAAGATCATCAATCACGGTGTTCCTGATGAAACGATAATTAAATTGGAAAGTGATGCAGTACAGTTGTTTGATTTACCACAGTGTGACAAGGACAAAGCCGGTCCTGCTTCCCCTTACGGTTATGGTAACAAGAGAATTGGCTCACTTGGCGATGTCGGTTGGGTTGAATATCTTCTATTGCCGCTAAACGATGGACTCGTCTCGGATAAATCCGTCACCATTCCTCAAACTCCTCATCTTTTCTGGTATGGTCTGAATAAATACGTGACATCCGTTAGAAATATAGCATGTGTTGTACTAGAAAAGATAGCAGATGGTTTGAATATTGAGCCAAAAAATGTGCTGAGTAGGATGCTAAAGAATGAAAAGAGTGACTCTTGTTTTAGGATAAACCATTATCCACCATGCACAGAAATTGAAGCATATTTGAAAGGTGGTAGAAATTTTATTGGTTTTGGTGAGCATACAGATCCACAAGTAATATCAATTATAAGGTCTAACAATACAACTGGACTCCAAATATCACTTAAAGATGGTACATGGGTCTCAGTTCCACCTGATGAGCACTCATTTTTCATCATTGTTGGAGATTCTCTGCAGGTACTGACTAATGGAAGGTTTAAGAGTGTAAAACATAGAGTCTTGGCAAACAGTGTAAAGTCAAGATTGTCAATGATTTATTTTGGTGGGCCTCCTTTGAATGAAAAAATACTGCCTTTATCATCTTTAATGGAAGAAGGAGAAGAAAGTTTGTACAAGGAATTTACATGGCAAGAATACAAGAAATCTACCTACATGACAAAGTTGAGTGCTGATAGGCTAGGACTCTATAAAAAGAATATTAAAGTACCATATGATAAAAAATTGCCAATTTTAGAAAAAATCATACTG
>gnl_Solly_v2.4_Solyc10g007570.2.1
ATGAAGAAAATGGCTTGTGAGATTCTTGAAATGTTAGCTGAGGGATTAAAAATTCATCCAAAAAATGTATTTAGTAAGCTTTTAATGGATGAAAAAAGTGATTCACTTTTTAGGTTAAATCATTATCCTCCATGTCCTGATGAATTTCAAGAATATAATGGAAGAAATTTAATTGGATTTGGTGAACATACTGATCCACAAATTATTTCTTTATTAAGATCTAATAACACTTGTGGACTTCAAATTTCACTTGTTGATGGACATTGGATTTCTGTCCCACCTGATCAAAATTCATTCTTCATCAATGTTGGTGATTCATTGCAGGTGATGACAAATGGGAGGTTTAAGAGTGTAAAACATAGAGTTTTGGCCAATAGTGTAAAATCAAGACTCTCAATGATTTATTTTGGAGGACCACCATTGAGTGAAAAGATAGCACCATTGGCATCACTATTAATAAAAGGGGATGAAGACAGCTTGTACAAAGAATTTACATGGTTTGAGTACAAAAATTCAGCATATAAATCTAGATTGGCTGATAATAGGTTGGTCCTATTTGAGAAATTAAAG
>gnl_Solly_v2.4_Solyc10g007560.1.1
ATGGTGGTGTTGTCTAGGCAAGTAGTTAATGAACAATTATCCTCCATAATCAAGAATTACAAATCCCCTTTCCCTTGTAATAATTATATTCCACAAATTGATATTTCAAAACCAGAAAGCAAGAATCAACTTGTTAAAGCTTGTGAAGAATTTGGTTTCTTTAAAGTTGTAAATCATGGTGTCCCTATGGAATTTATTACAAAACTTGAATTAGAAGCCATAAAATTCTTTTCATCTCCAATGTCTCAAAAAAGAAAAAATAGGACCCCT
>gnl_Solly_v2.4_Solyc02g070430.2.1
ATGGTTGTTTTGTCTCAACCACTTGTAGAAAACTTTTCACACATTAAAACATGCAAACATAACAACACAACTAGTGATCATGTTCACACTGGTAATATTATTCCAGTAATAGACTTATTAGACCCTGAAGCCAACAACCTTATTATAAAAGCTTGTCAAGAATTTGGATTCTTTAAGGTGGTGAATCATGGTGTCTCTATTGAAACAATTACCAAATTAGAAAATGAATCTATCAACTTCTTCAACTTGTCCCAAATTGAGAAAGATAAAGCTGGCCCTGCTAACCCTTTTGGCTATGGTAACAAAAGAATTGGCTCTAAAGGTGATGTTGGTTGGGTTGAATATTTACTCTTCACAACTAATCCTGAACTCAATCACAACAAATCCATCACTATTCCTGGAAATTCCCTTCTCTTTTGGGGACTTGTGAAAGAGTATATAAGTGCAATGAGAAATATGGGATGTATGGTGCTAGAAATGATAGCAGAAGGGTTGAAAATAGAACCAAAGAATGTACTAAGTAGGATGCTAAGTGATGAAAAAAGTGACTCATGTTTTAGGCTAAATCACTATCCACCATGTCCAGAGTTGCTTCAAGCATTGAGTGGTAGAAATTTAATTGGTTTTGGTGAACACACAGACCCACAAGTAATATCAGTTGGAAGATGTAATAACACAAGTGGCCTCCAAATCTCTTTGAAAGATGGGACATGGATCTCAGTCCCACCTGATCCCTACTCTTTTTTCATCAATGTTGGTGACTCATTGCAGGCGATGAGTAACGGAAGGTTTATGAGTGTGAGACACAGAGTGATCGCAGATAGTTTGAAAGCCAGGGTGTCAATGGTTTACTTTGGAGGGCCACCATTGAGTGAAAAGATAGCCCCTTTATCATGTTTAATGGAGGAACCTAATGAGAAAATTTTATACAATGAGTTCACATGGTCTGAATACAAGATGTCAGCTTATAAGACAAGGCTTGGGGATAATAGGTTGTCCCTCTTTGAAAAGAATGCCCAATCA
>gnl_Solly_v2.4_Solyc07g061730.2.1
ATGGTGGTTTTAACAGAACCTGACAATGATCACTTACCAATAATCAACAGCAATTCTTGCAAATCCCCCTCTTTCTTCAATGATATTCCTGTAATAGACCTCTCTAAACCTGACTCCAAGAACCTCATCGTTGAGGCCTGCGAAGAATTCGGATTCTTTAAAGTCGTAAACCATGACGTTCCTATAGAATTCATAAGTAAACTCGAATCCGAAGCCATCAAATTCTTCTCCTCTCCCCTCTCTGAGAAGCTAAAAGCAGGGCCTGCTGACCCTTTTGGCTATGGCAATAAACAAATCGGACAAAGTGGCGATATCGGTTGGGTTGAATACATTCTCCTTTCAACAAACTCTGAATTCAATTACCAGAAATTCGCATCTGTATTAGGTGTCAATCCAGAAAACATTCGAGCTGCGGTGAATGATTATGTGACAGCAGTGAAGAGAATGTCATGTGAGATTCTTGAAAAGTTGGCGGAGGGATTAAAGATTCATCCGACGAATGTTTTCAGTAAGCTTTTGAAGGATGAAAAGAGCGACTCTGTTTTCAGGCTGAATCATTATCCTCCATGTCCTGATATTCAAGAATTCAATGCCAAAAATTTGATTGGATTTGGAGAACATACCGATCCACAAATCATATCGGTATTAAGATCCAACAACACATCCGGCCTTCAAATTTTACTCAAAAATGGCAACTGGTTTTCTGTGCCACCTGATCAGAGTTCTTTTTTCGTCAATGTTGGCGACTCATTACAGGTGATGACTAATGGAAGGTTTAAGAGTGTGAAGCATAGGGTGTTGACAAACAGTGTAAAATCAAGATTATCAATGATATATTTTGGAGGACCACCATTGAGTGAAAAGATAGCACCATTGCCATCACTAATGGAAGGAGAAGAAAGCAGCTTGTACAAAGAGTTTACATGGTTTGAGTACAAAAAATCAGCTTTCAAATCTAGACTAGCACAAAACAGATTAACCCTGTTTGAGAAATTTGGAACCTCA
>gnl_Solly_v2.4_Solyc07g061720.2.1
ATGGTGGTCTTAACAAAACCTGCCATTACTCACTTCCCTATAGTGAAAAACTCTTTCAAATCACCCTCTTACATCAATGATATCCCTGTAATAGACCTCTCTAAAGCCAACTCCAAGAACCTCATCGTTAATGCCTGCGAAGAATTCGGATTCTTCAAAGTCATAAACCATGATGTTCCTATGGAATTCATAAGTAAACTCGAATCCGAAGCCGTTAAATTCTTCTCCTCTCCCCTCTCTGAGAAACTAAAGGCAGGGCCTGCTGATCCTTTTGGTTATGGCAATAAGAAAATCGGACAAAATGGCGATATCGGTTGGGTTGAATACATTCTCCTTTCAACAAATTCTGAATTCAATTACCAGAAATTCGCATCTGTATTAGGTGTCAATCCAGAAAACATTCGGGCTGCGGTGAATGATTATGTGTCATCAGTGAAGAAAATGTCATGTGAGATTCTTGAAAAGTTGGCGGAGGGATTAAAGATTCAACCGACGAATGTTTTGAGTAAGCTATTGATGGATGAAAAGAGCGACTCTGTTTTCAGGCTGAATCACTATCCTCCATGTCCTGATATTCAAGAATTCAATGCCAAAAATTTAATTGGATTTGGAGAACATACTGATCCACAAATCATGTCGATTTTAAGATCCAACAACACTTCCGGTCTTCAAATTTTACTCAAAAATGGCAACTGGTTTTCTGTTCCATCTGATCAGAATTCTTTTTTCGTCAATGTTGGAGACTCATTACAGGTGATGACGAATGGAAGGTTTAAGAGTGTGAAACATAGGGTGTTGACAAACAGTGTGAAATCAAGACTATCAATGATATATTTTGGAGGACCACCATTGAGTGAAAAGATAGCACCATTGCCATCACTAATGGAAGGAAAAGACAGTTTATACAAAGAGTTTACATGGTTTGAGTACAAAAAGTCAGCTTACAAGACTAGACTAGCTGATAATAGGTTGGTCCTATTTGAGAAAAGTTTA
>gnl_Solly_v2.4_Solyc07g056670.2.1
ATGGTGATCTTGTCCAAACAAACCTCATTCTTTAATGGTGTTCCATTGATTGACCTCTCTAAACCCGACTCCAAGAACCTCATCGTTAATGCCTGCGAAGAATTCGGATTCTTCAAAATCATAAACCATGACGTTCCTATGGAATTCATAAGTAAACTCGAATCCGAAGCCATCAAGTTCTTCTCCTCTCCCCTCTCTGAGAAGCTAAAAGCAGGGCCTGCTGATCCTTTTGGCTATGGCAATAAACAAATTGGAACAAATGGCGATTGTGGTCGGGTCGAACACATCCTCGTATCGACAAATTCTGAATTCAATTACCAGAAATTTGCATCTATATTAGGTGTCAATCCAGAAAACATTCGGGCTGCGGTTAATGATTATGTTTCAGCAGTGAAGAAAATGTCCTGTGATATTCTTGAAATGTTGGCGGAGGGATTAAAGATTTATCCGACGAATGTTTTCAGTAAGCTTTTGATGGACGAAAATAGCGACTCCGTTTTCAGGCTGAATCACTATCCGCCATGCTCAGAGATTGAACGATTGAACGATAATAATAATGATTTGATTGGATTTGGAGAACATACTGACCCACAAATCATATCGATATTAAGATCCAATAACACTTCGGGGCTCCAAATATTACTGAAAGATGGACACTGGATCTCTGTCCCACCTGATGAAAATTCTTTCTTCGTCAATGTTGGTGACTCATTGCAGGTTATGACTAACGGAAGGTTTAAGAGTGTGAAGCATAGGGTATTGGCAAATAGTGTGAAATCAAGATTATCAATGATATATTTTGGAGGACCACCATTGAGTGAAAAAATAGCACCTTTGGCATCACTAATGGAAGGAGAAGATAGTAGTTTGTACAAAGAATTTACATGGTTCGAGTATAAAAAATCAGCATATAAAACTAGATTGGCTGATAATAGATTAATACTTTTTGAAAAAATTGCAGCCTCA
>gnl_Sorbi_v3.1_Sobic.003G022700.1
ATGGTGGTCCTCGCCAAGGGTGAGCTCGAGCAGATCGCCCTGCCGGCGGCGGAGCCGCCGCCAGCCGACGTGCGGTCGGTGGACCTGTCGGCCCCGGCGGGCCCCGCGCGCGAGGCCGCAGCGCGCGCGCTGGTGGCGGCGTGCGAGGAGCACGGGTTCTTCCGGGTGACGGGCCACGGCGTGCCGCCGGAGCTCGTGCGCGCCGCGGAGGCCGCGGCGGCCGGGTTCTTCGCGCAGCCGCAGGACGAGAAGGACGAGGAGGCTCCCACGCTCGGGTACGGCAGCAAGCGCATCGGCGGCAACGGCGACCTCGGGTGGGTCGAGTACCTCCTGCTCGGCGTCACCCCCGCCGGCGCCGCCGTGCCGGCTGCCTCCGCGTCCTCCTCGACATTGCCGTGCGCTGCCGCCGCCGCCGCCGCCACCGCATCGTCGCCGTCCGCGCCGGCCGGGTCGGCCGGGCTGTTACGGGACCTTCTGGACGAGTACACGGTGGCGGTGCGGCGGATGGCGTGCGCGGTGCTGGAGCTGATGGCGGAGGGGCTGGGCATCGCCGGCGGCGCCGGGGACGGGGACGTGCTGGCGCGGCTGGTGACGCGCGCGGACAGCGACTGCATGCTGCGGGTGAACCACTACCCGCCGCGGCCGGCGTTGAACCCCTGCAGCCTGACGGGGTTCGGCGAGCACACGGACCCGCAGATCATCTCGGTGCTCCGCGCCAACGGCACCTCCGGCCTGGAGATCGCGCTGCGGGACGGCGCCTGGGCCTCCGTCCCGCCCGACGGCGACGGCTTCTTCGTCAACGTCGGCGACACCCTGCAGGTGTTGACGAACGGGAGGTTCAGGAGCGTGAGGCACAGGGTGGTGGTGAACAGCGAGAAGTCCCGGGTGTCCATGGTCTTCTTCGGCGGGCCGCCGCCGGGCGAGAGGCTGGCGCCGCTGCCGCAGCTGCTGGGCGACGGCGGCCGGAGC
>gnl_Sorbi_v3.1_Sobic.003G300800.1
ATGGTGGTGCTCGCCAACCCGCCTGTCGTCGACCAGATCCCGCTGCTGCGGTCCCCGGGGCCCAGGGACACCTTCTCGGGCGTGCCGGTCGTCGACCTGTCCAGCCCCGCCGCGGCGCGCGCGATCGTCGACGCCTGCGAGCGCTTCGGCTTCTTCAAGGTCGTCAACCACGGCGTGCCCGCGGCCACCATGGGCAGGGCCGAGTCCGAGGCCGTCAGGTTCTTCGCGCAGGCGCAGGCCGACAAGGACCGCGCCGGCCCGGCGTACCCGTTCGGCTACGGCAGCAAGCGGATCGGGCTCAATGGCGACATGGGGTGGCTCGAGTACCTCCTCCTCGCCGTCGACTCCGCGTCGCTCTCCGACGCCTGCCCCGTCCCCTCCACCGCCGCCTTCCGGAGCGCGCTGAACGAGTACGTCGCGGCGGTGCGGAAGGTGGCGGTGCGCGTGCTGGAGGCGATGGCGGAAGGCCTGGGCATTGCGGACGCGGCCGCGCTGAGCTCGATGGTGACCGGCGCCGGCGGCGACCAGGTGTTCCGCGTGAACCACTACCCGCCGTGCCCGGCGCTGCAGGGCCTGGGCTGCAGCGCCACGGGCTTCGGCGAGCACACCGACCCGCAGCTCATCTCCGTGCTCCGCTCCAACGGCACGTCCGGCCTGCAGATCGCGCTCCGCGACGGCGCGCAGTGGGTGTCCGTGCCCTCCGACCGCGACGCCTTCTTCGTTAACGTCGGCGACTCGTTGCAGGTGCTGACGAACGGGAGGTTCAAGAGCGTGAAGCACCGGGTGGTGACCAACAGCCTCAAGTCTAGGGTTTCCTTCATCTACTTCGCGGGACCGGCGCTGGAGCAGCGGATCGTGCCGCTGCCGGAGCTGCTGGCGGAGGGCGAGGAGAGCCTGTACAAGGAGTTCACGTGGGGCGAGTACAAGAAGGCCGCGTACAAGACGAGGCTCGGGGACAACAGGCTGGCCCAGTTTGAGAAGCGTAGCATC
>gnl_Sorbi_v3.1_Sobic.003G154100.1
ATGGTAGTGCCATCGGCGGCAGGCCGGGAGATGGCGCCGGAATCGCTCCCGCTCGGCATTATCCCGACGGTGGACATGTCGGCGCCGTGCGGCGAGCTGGCGCGCCGGCTGGTGCGCGCGTGCGCGGAGCGCGGCTTCTTCAAGGCCGTCAACCACGGCGTGCCGCCGCGGGTGTCCGCGCGGATGGACGCCGCCGCGTCGGCGTTCTTCGCGCGCCCCGGGCAGGCGAAGCAGGCGGCGGGGCCGCCCGACCCGCTCGGGTATGGCAGCCGGAACATTGGTGCCAACGGCGACGTCGGCGAGCTGGAGTACCTCATCCTGCACGCCGATCCCGGCGCAGTGGCGCGCAAGGCCAAGGTCATCGACAAGGACGATCCTTCGCGGTTCAGTGTCGCAGTGAACGAGTACGTGGGCGCAGTGCGGCACCTCGCGTGCCGGGTCCTGGACCTCCTCGGCGAGGGCCTCGGCCTCAGGGACCCGACGTCCTTGAGCCGCCTCATCTCCGCCGTCGACAGCGACTCCCTCCTCAGGATCAACCACTACCCTACGTCCAGGTCCAGCGCGGCGGACATCTCCACCAAGGGCATCGGGTTCGGCGAGCACACCGACCCGCAGATCCTCAGCCTGCTCCGCGCCAACGACGTCGACGGCCTGCAGGTGCTGCTGCCCGACGGCCACGGCGGCGGCGACGAGCAGTGGGTCCAGGTGCCGGCTGACCCGTCCGCCTTCTTCATCAACGTCGGTGATCTCCTTCAGGCCCTGACAAACGGGCGGTTGGTGAGCATCCGGCACAGGGTGATGGCCAGCACCACCAGGCCGCGGCTGTCCACCATCTACTTCGCCGCGCCGCCGCTCGACGCCCGTGTCGCGGCGCTGCCGGAGACGGTGACTGCCGGCGCGCCGCGGCGGTACAGGACCTTCACGTGGGCGGAGTACAAGAAGGCCATGTACGCGCTCCGCCTCAGCCACAACCGTCTTGATCTCTTCCACGCAACCTCTGGCAGCAGCCGCGATGTCATCGATGATGATCACGAACAA
>gnl_Sorbi_v3.1_Sobic.009G230800.1
ATGGTGGCGATCACGGCGCCGAGCTCGATCGAGCAGATCCCGCTGGTGCAGTGTCCCAGGGCCAATGCGAGCGCGGCCATCCCGTGCGTGGACCTGTCGGCGCCGGGCGCGGCCGCGGCGGTGGCCGACGCGTGCCGCGGCGTGGGCTTCTTCAGGGCGACCAACCACGGCGTGCCGGCGCGCGTGGTCGAGGCGCTGGAGGCCCGCGCGATGGCGTTCTTCGCGCTGCCCGCCCAGGAGAAGCTGGACATGTCCGGCGCCGCTCGCCCCATGGGGTACGGCAGCAAGCGCATCGGCTCCAACGGCGACGTCGGGTGGCTCGAGTACCTCCTCCTCTCCGTCAGCGCCAACACCGTCAAGATCTCCTCCCTGCCGCCCTCGCTCCGAGCGGCATTGGAGGAGTACACGGCGGCGGTGAGGGAGGTGTGCGGGCGGGTGCTGGAGCTCATAGCGGAGGGGCTGGGCGTGGACAGGTCCCTGCTGCGTGCGATGGTGGTGGGGCGGGAAGGCAGCGACGAGCTGGTGCGGGTGAACCACTACCCGCCCTGCCCGCTGCTGCCGCCGGTGGACTGCGGCGTGACGGGGTTCGGGGAGCACACGGACCCGCAGATCATCTCCGTGCTCAGGTCCAACAGCACGGCTGGCCTGCAGATCAAGCTCCGGGACGGCAGGTGGGTCCCCGTGCCCCCCGCCCCGGAATCCTTCTTCGTCAACGTCGGAGACGCGCTGCAGGTCCTGACGAACGGGCGGTTCAAGAGCGTGAAGCACCGGGTGGTGGCGCCGGAAGGGGCGCAGTCACGGCTGTCGGTGATCTACTTCGGCGGGCCGGCGCCGTCGCAGCGGATCGCGCCGCTGCCGGAGGTGATGCGGGACGGGGAGCAGAGCCTGTACCGGGAGTTCACCTGGGCCGAGTACAAGACCGCCATGTACAAGACCCGCCTCGCCGACCACCGCCTCGGCCCCTTCGAGCTGCGCGCCACCAACACCAACAGCTGCGTGCCGCCGCCGCCGCCGCCCAGCGTCGACCCGTACTGCAACGGCAGCGGCATCTGCATGCCGCAGCCGCCGCCGCAGCAGCAGCAGGTGGCAGAGGTGCAC
>gnl_Sorbi_v3.1_Sobic.009G196300.1
ATGGTCGTCCTCGCGAAGCCACCGCCGGCGCTCGACCAAATCTCCCTGCTTCGATGCCCGCAGCCCGGGGACGCGGCGTCCTTCTTCGGCGTGCCGGCCGTCGACCTGTCCAGCCCCGGCGCGGCTCTGGCCGTGGTGGACGCGTGCGAGCGGTTCGGCTTCTTCAAGGTGGTGAACCACGGCGTGCCAACGGGCGTCGTGGATCGGCTGGAGGCCGAGGCCGTCAGGTTCTTCGCGTCGCCGCAGGCGGACAAGGACGCGTGCGGCCCCGCCAACCCGCTCGGGTACGGGAACAAGCGCATCGGCCGCAATGGCGACATGGGGTGGCTCGAGTACCTCCTCCTCGCCCTCGACGGCGCCTCCTCGGTGTCCAAGGCCTCCCCTGTCCCGTCATCCTCGCTGCGGGACGCGGTAAACCAGTACGTCGCCGCCGTGCGGGGACTGGCGACGTCGGTGCTGGAGGCGGTGGCGGAGGGGCTGGGCGTGGCGCCGAGGGACGCGCTGAGCGGCATGGTGACGGACGCGGCGAGCGACCAGGTGTTCCGGATCAACCACTACCCGGCGTGCCCGCTGCTGCAGCGCCTGCCGGACTCGTGCGGCGTCACCGGCTTCGGCGAGCACACGGACCCGCAGCTGGTGTCCGTGCTGCGCTCCAACGGCACGGCCGGCCTGCAGGTCGCGCTCCACGACGACGGGGGGCGGTGGGTGCCCGTGCCGCCCGACCGCGACGCCTTCTTCGTCATCGTCGGCGACTCGCTGCAGGTCCTGACGAATGGGAGGCTGAAAAGTGTGCGGCACCGGGTGGTGGCCAACAGCCTGAAGCCGCGGGTGTCCATGATCTACTTCGCGGGACCGGCGCCGGCGCAGCGGATCGCGCCATTGCCGCAGGTGCTGGGGCACGGCGAGCAGAGCTTGTACAGGGACTTCACATGGGGCGACTACAAGAAGGCTGCCTACCGATCGCGCCTCGGAGACAACCGCCTGGACCCCTTCCGCATCCAG
>gnl_Sorbi_v3.1_Sobic.009G077500.1
ATGGTGGTCCTCACCAAGGGCGAGCTGGAGCAGATCACGCTCCCGGCCGTGCAACGCGCGGCGCCGCCGCTGGCCTTCGTGCCGGAGGTCGACCTGTCCGCGGCGGCGGCGTCCGTCGCCGCCCGGTCGGCGGCCGCGCGCGCGGTGGCCAAGGCGTGCGAGGACCACGGGTTCTTCAAGGTGACGGGCCACGGCGTGCCGGCGCCGCTCCTGGCGCGCCTCGAGGCCGCCGCCGCCGCCTTCTTCGCGCTCCCGCAGCGGGACAAGGACAAGGCCGCGGCCGCCGCTGTTGGCGGGAGCCCGCCGTTTGGGTACGCCAGCAAGCGGATTGGCGGCAACGGCGATCTCGGCTGGGTTGAGTACCTCCTGCTTGGCGTCACCCCCGCCGGCGCCGCCGCTGCACCCTCGGCGTTGTCCGCCGCGCCAGTGTCGTCTGCGTCCGAGGGCGCCGCGCCATCCTGTTGTTTCCGTGATGTTCTGGACGAGTACATCGCGGCGGTGCGACGCATGACGTGCACGGTGCTGGAGCTGATGGCGCAAGGCCTGGGCCTGGACGACGACACGGCCGTGTTCAGCAGGCTGGTGCTGGACCGGGACAGCGACTCCATGCTGAGGGTGAACCACTACCCGCCGCGGCCCGAGACCGCCGCCGCCGCCGGCGAGCCGGCGGAGGTGAGGCGGCCGCGGCTGACGGGGTTCGGCGAGCACACCGACCCGCAGATCATCTCCGTGCTCCGGTCCAACGACACGGCCGGGCTGGAGATCTCGCTCCGGGATGGCTCCTGGGTCTCCGTCCCCTCCGACACCCAATCCTTCTTCGTCAACGTCGGCGACGCATTGCAGGTGCTGACGAACGGGCGGTTCCGGAGCGTGCGGCACCGGGTGATGGTGAGCAGCGGGCGGCCGCGGGTGTCGGTCATCTTCTTCGGCGGGCCGCCGCCGCGGGAGCGCCTGGCGCCGCTGCCGGGGCTGGTGGACAGGGAGGGCGGCCGCCGACGGTACAGGGAGTTCACGTGGAGGGAGTACAAGACCTCGGCGTACCGGACCAAGCTCGCCGACAACAGGCTCTGCTACTTCGAGACGACGACCGCCGCCGCCGCCGCGACCAGC
>gnl_Sorbi_v3.1_Sobic.009G053700.3
ATGGTGGTGCCTTCCACGACGCCGGTGGTGGTGCGCCAAGAAACGCCGCCGCCGCCGCTGCCGCTGCCGCCGTCCCACGACGGCATAATAGGCATACCGACGGTGGACATGTCGGCGCCGGGCGGCCGCGGCGCGCTGTCGCGGCAGGTGGCGCGCGCGTGCGCGGAGCACGGCTTCTTCCGCGCCGTGAACCACGGCGTGGCGGTGGCGCCAGCGGCAGGCCCCGCCGCGCGGCTGGACGCCGCCGCCAGGACGTTCTTCGCGCTGCCGCCGCACGACAAGCAGCGCGCCGGCCCGCCCAGCCCGCTCGGCTACGGCTGCCGCACCATCGGCTTCAACGGCGACGCCGGCGAGCTCGAGTACCTGCTGCTCCACGCCAACCCCGCCGCCGTCGCGCACAGGGCCAGGTCCATCGACACTGACGACCCCTCGCGCTTCAGTAATGTGGTGAACGAGTATGTGGGAGCAATGAGGCAGCTTGCATGTGAGATCCTGGACCTGTTAGGAGAGGGGCTAGGGCTCAAGGACCCCAGATCCTTCAGCAAGCTCATCACTGACACAGACAGCGACTCACTCCTGAGGATCAACCACTACCCTCCAGCATGCACCATTCAGAAGCTTGACCATGACAACCAATGCAAGATGAAGAGCAGTTTCAGAATCAAGACTGGCAATGGTGTGAACCAGTCAGCAGGTGCACGGATCGGATTCGGGGAGCATTCAGACCCGCAGATTCTTAGCTTGCTCCGATCAAACGATGTTGACGGCCTTCAGGTGCTTCTGAACTGCGACGGCAGGGAGGTGTGGGTTCAGGTGCCATCCGATCCATCAGCATTCTTTGTCAATGTTGGTGATCTCCTCCAGGCTTTGACAAATGGGAAGGTGATAAGTGTCCGGCACAGGGTAATTGCAAACTCCTGCAGGGCAAGGCTGTCCACAATCTACTTCGCTGCGCCGCCACTGCATGCACGAATTTTGGCCCTCCCAGAGACAATCACAGCCAACTCACCCCGCCAGTACCGGCCCTTCACCTGGGCCGAGTACAAGAAGACAATGTACTCCCTCCGCCTGAGCCACAGCCGCCTCAACCTCTTCCACATCGACCATGATGACCACAGCAATGTCGGCAAAGGAGAACAAGAA
>gnl_Spipo_v2_Spipo22G0027700
ATGGTGGTGGCGGTGGAGAAGCGGGGGGTGGAGAGGATCACGCGGGTGAGTCTCCAGGGGAAGGCGGCGGCGGCGGGGATTCCGGTGGTTGACCTGAGGAGGGGGGACGTGGGGGGCGCGATAGTGAGGGCCTGCGAGGAGGTGGGATTCTTCAAAGTGGTCAACCACGGGGTGCCGGTGGAGCTGATGGAGTGGCTGGAGGCGGAGGCGGTGGGGTTCTTCGCCAGGCCGGAGGAGGAGAAGGAGAGGGCCGCGGGGGCGGCGGCGCCGTACGGGTACGGCAGCAGGAGGATCGGCTGCAGCGGCGACGTCGGCTGGGTCGAGTACCTCCTTATGCAACTCCGCGGCGGCGACGCCGACGGCCCCGTCACCGCCCTCCTCCACCAGCACGGCGCCGCCCGGCTCTGCGCGGCCATGGCGGAGTACACGGCGGCGATGAGGAGGCTGGCGGTGGCGCTGCTGGAGGAGATGGGAAAGGCGCTGGGGCTGGCGGCGGGGGACGCGCTGAGCAGAATGGTGGCGGACGAGGAGAGCGACTCGCTGTTCAGGTTGAACCACTACCCGCCATGCCCCGCCGCCGGCGAGGTGGTGACCGGATTTGGGGAGCACACCGACCCCCAGATCGTCTCGATTCTCCGGTCCAACGAGACCTGCGGGCTACAGATAGCCCTCAGGGACGGCAGCTGGGTCTCCGTTCCCCCCGACCACTCCTCCCTCTTCGTCAACGTCGGCGACTCCCTCCAGGTTCTGACAAACGGGAGATTCAGAAGCGTGAGGCACAGGGTGGTGCTCGGCGAGGAGACGAGGTCTAGGGTTTCCATGATCTTCTTCGGGGGGCCGCCGCCGGGAGGGAGGCTGGCGCCGCTCCCGCTCATGGTGGCGGGGGCCCAGGAGAGCCTCTACCGGGAGATCACCTGGTCCGAGTACAAGTCCTCTTCCTTCAGAACAAGGCTGGCCGATGACCGCCTCCTCCTATTCCACAGG
>gnl_Spipo_v2_Spipo3G0076600
ATGGTGGTTGCCTCGCCGTCGCCGATCCGGCAAGAAAGGGTGAGGGCGCTGGGCGTGCCCGTGGTGGACCTGTCGCAGAAGAGCGGGGGTAGGGCGGCGGACCTGATGGTGAGGGCCTGCGAGGAGTTTGGTTTCTTCAAGGTTATCAACCACGGCTTGCCAGTGGAGGTCGTCGCTAGAATGGAGGCAGAGGCGGTGGGATTCTTCGCCCTGCCACCAGAGGAGAAACAACGGGCGGGGCCACCGAGCCCACTCGGCTACGGCAGCCGGAGCATCGGCTTCAATGGAGATACCGGGGAGGTGGAGTACCTCCTTCTTCCCGCCAACCGCTCCGCCATCTCTCAGAGAGCTAATACCATCTGCAGCAGCAACCCCGACAAGTTCAGCTGCGTGGTGGGCGAGTACGTAGAGGCAGTGAGAGGCCTGGCGTGCGAGATTCTTGAAATGCTCGGGGGAGGCCTGCGTCTGCCGGATCGCTCAACCTTCGCCAGCCTCGCCGGCGGCACCGACAGCGACTCTCTCCTCCGCCTCAACCACTATCCCCCCTGCGGCAACGACAAGGACACAGAGGAGGCCAAAGACAGCCACCGCCGACCCAGTGGTGCCGACGGCGCCGTGGTGGGTTTTGGTGAACATACAGATCCACAAGTTGTCACCCTCCTCCGATCAAACGACGCCCCCGGGTTGCAGGTTCTCTTCCCCCCCGACGGGGGCGACGGCGGTGGCGGCGGCGTATGGGTTCCTGTGCCCCCCGACCCCTCCGCCGTCTTCATCCTCGTCGGCGACGTCCTCCAGGCGATGACGAACGGGAAGCTGCTGAGTGCGAGACACAGGGCGGTGGTTAGCGCCACAAAGGCGAGGCTATCGACGGTTTACTTCGCGGCGCCGCCGCTGCAGGCGCGGATAGCGCCGCTGCCGGAGATGGTCGCCACACGCCGGCCGTGCCTTTACAAGCCTTTCACGTGGGGCGAGTATAAGAAGGCCATGTACACGCTCCGCCTCGGCCACAACCGCCTTGACCTCTTCCGCAAGAATTCCGACGAAGAACCGGAAGACTGGGTTCCCAGGACCCTCCATGAC
>gnl_Spipo_v2_Spipo18G0032800
ATGGTGGTCTTGCAGAAGCCAGCCCTTGAACGGATCTCTCTCGTCAATCTCCACGCCAGGCAAGGCGTCCCTCTCGCTCGCATCCCCGTGGTTGACCTGTTAAAGCCCGACGCGGCGGCCATGGTCAGGGCATGCGAAGATATGGGCTTTTTCAAGGTCATCAACCACGGCATCCCTGCGAGAGTCATGACGAAGCTGGAGGCCGAGGCTTTGGCCTTCTTCTCCCAGCCCCAGCGGGACAAGGAGCGCGCCGCTGGGGCGGCATACCCGGTTGGCTACGGCAACAAGAAGATAGGCCCCAACGGAGACGTCGGTTGGCTGGAGTACCTTCTGATGCAAGTCAACAGTGGCGGCGACGCCGCCGAGCCTGTCTCGGCTCTTCTCATGGAGAACGGCGCCGCGTCCCTCTGCGGCGCGCTGGCGGAGTACTTGGCGGCTGTGCGGAGGCTGGCCTGCCGGGTGCTGGAGCTATTGGCGGAGGGTCTCGGACTCGCGCAGAGGAACGCCCTGAGTCGACTGTTGGTGGACGAGGAAAGTGATTCCATGTTCAGGCTTAACCACTACCCGCCATGTCCGCCGTTGAGCGGGGCGCCGGGCTTCGGCCTCACCGGCTTCGGAGAGCACACGGACCCACAGGTCATCTCCGTGCTCCGCTCCAACAACATCAACGGGCTCCAGATCTCCCTAAGAGACGGCAGCTGGGTCTCGGTTCCTGCCGACCAGTCCTCATTCTTCGTCAACGTCGGCGACTCGCTCCAGGTGATGACGAATGGTAGATTCAGGAGCGTGAGGCACAGGGTGCTGCTGGGGAACAGCACTGAGCCAAGGGTATCGATGATCTACTTCGGGGGGCCGCCGCCGGGAGAGAAGCTGGCGCCACTGCCAGTGCTAATGGCGGATGGAGAGCGCAGCCTCTACAGGGAGTTCACATGGGCCGAGTACAAGAAGGCTGCCTACAACACGAGGTTGGCCGACAACAGGCTGGGCCTCTTTGAGCTCTGGAGAGGGGCTCGC
>gnl_Stras_v2.0_SGA_v2.0_scaffold1T00175
ATGATGAATATGGTGGTCCTTCCTCCGCCGCCAAAGGTCACCAACAACGTGGCCCAAATCTCCACATGTCGGCCCGCCGCCACCAATTCCGGCTTCCCCGGAATTCCCGTCGTTGACCTTTCCGATCCGGAGGCCAAATCCAAGGTGGTGGCCGCCTGCCGTGATTTCGGGTTCTTCAAAATCGTCAGCCACGGCGTGGCCGCAGATTTCCTGGCCCTGCTCGAGTCAAAGGCCGTTGACTTCTTCAACCTTCCGCAAGAGCTCAAGGAGATGTGGGCCCCACCCGGCCCACTCGGCTACGGGTGTAAAAACATCGGCCCAAATGGAGATGTGGGCTGGATCGAGTATCTACTCTTCCATACCAACACTGGGCTCGATTCCTCTGGTTCCACCGGAGCTCCGTTAACCCTGCGGGATTTCTTGGACGAGTACGTGGCCGTGGTGCGGTCGATGACCTGCACGGTTCTCGAGATGGTAGCCGAGGGGCTCGGGATGGAAACCCGTGACACGTTGAGCCACATGATACGAAACGAGAATAGCGACTCTTGTTTCCGAGTCAACCACTACCCATCTTGCCCGGGCCACCTCCAGGGCTTGATCGGGTTCGGTGAGCACACCGACCCGCACATAATGTCGGTCTTGAGGTCCAACGACACCTCGGGATTTCAAATCCTTCTCAAGGATGGGTCGTGGGTCGACGTCCCACCCGATCCCACCACCTTTTTCTTCATAGTCGGCGATTCTCTCCAGGCAATCAATCAATCAATCCAGACACTTTATTCTGAGTTATCAATCCAGAAAAACAGTTTTCTGATAACAAATACAGAAGTGATGACGAACGGGAGGTTGAAGAGCGTGAAGCATAGGGTGGTGGCGGAAGGGGTCGGGTCGAGGCTTTCGATGATTTTCTTTGGTGGGCCGCCGGAGGGTGAAAAGATAGCTCCGTTGAGGTCGGTTATGGAAGATGGGGAGGAGAGTTTGTATAAAGAGTTCACGTGGGCCGAGTACATGGCTTCAGCCTACAAGACGAGGCTTGGGGACAATAGGCTGAGCCATTTTGAGAAGAAGAAGTTTGCCACTGAGGTCCAGTCCGAATAA
>gnl_Stras_v2.0_SGA_v2.0_scaffold157T37354
GAAGGAACCCACCACCACCTTCACTCTCCTAAACAACCTCAATCCTCTCTCTCTCTCTACTTATTAAAAAAAAAAAAAATGGTTTTGGCCTCTCCAAACCCTTTGAAAATCGAGAAAATAAGAGACGACATTGAACTCCCAATAATCGACCTCCATTGGGACCGCACACGAGCCGCCGTGCAGATCGTGAGAGCCTGCGAAGAGTTCGGGTTTTTCAAAGTCATTAACCACGGTGTGCCGCAGGAGATTATTTCCCGGATGGATCGAGAGGCCCACGAGTTCTTCTCCAGGCCAGGGCCCGACAAGCAGCGGGCGGGCCCCGCCAACCCGTATGGATACGGGCTGAAAAACATCGGGCTCAACGGGGACATAGGCGAGCTCGAGTACCTTCTTTTACAAGCAAACGCTCCCTACATTTCGGACAAGTCCAAATACATTTCCACCGACCCGGAAAATTTCAGGTGCTTCGGGGCTCGGGCTTCGCAAGAATTTATTTCAATTTATGTAAACCATGATCCACCTCTTATTAACCAGCTATATTTTAGGTGGAGACAGCTTCAGCGGGAACATCGTCCACCAGATGGCAGAGCGCATACGGCGCGATACGGTGCAGCGATTGGTTACGTAGCAGCAGTAAAAGGGTTAGCATGTGAAATACTGGACATGATTGGAGAGGTTTTATCCGGTGCGGCGCACCCCACGGCCTCCGTTTTCAGCAGGCTAATCAGCGACGCCCAAAGCGACTCCCTCTTCAGGCTCAACCACTACTTGCCCACGTGTCATCCCAAGATTGGGTTCGGGGAGCACACGGACCCTCAGATCCTGACCCTCCTCCGATCCAACGGCGTTGGCGGACTCCAAGTCTCCACGGAGGACGGGGTGTGGGTCCCGGTCAGCCCCTACCCAGAGTTGGCTTTTTGTGTCAACGTGGGCGACGTGCTACAGGTGGGCCCCACTAGATTATGA
>gnl_Stras_v2.0_SGA_v2.0_scaffold181T39799
ATGAAGAAAATGGCATGTGAGGTTCTTGAGATGTTAGCCGATGGACTTCAAATTCAGCCAAGAAACACTTTTAGCAAACTTCTAATGGATGAAGAGAGTGACTCTATTTTTAGGTTAAACCACTATCCTCCAAGACCCGATTATCCAAACTCGAAAGACATTAATCTAATCGGGTTTGGGGAGCACACTGACCCGCAGATTATATCCGTTTTGAGGTCCAACAATACTTCGGGCCTCCAAATCTCGCTTAAGGACGGCAGTTGGATTTCTGTCCCGCCAGACGAGAGTTCTTTCTTCATCAATGTTGGCGATTCATTGCAGGTAATGACCAATGGAAGGTTTAAGAGTGTAAGGCACAGGGTTTTGACCAACACCTCAAAATCAAGGCTTTCAATGATTTATTTTGGAGGACCACCTTTAAGTGAGAAAATAGCTCCATTGCCTTCATTAATGGAAGGCAGAGACAGCTTGTACAAGGAATTTACATGGTTTGAGTACAAAAAGTCTGCTTACAAATCAAGGCTCTCTGATAATAGGCTGGGCCTCTTTGAAAAATTAAAGCCTTAA
>gnl_Stras_v2.0_SGA_v2.0_scaffold80T25715
ATGAGAAGCAAAAAGGCTCGTGCCCTCGGGATCCCGGTTATAGATCTTGCTCTCGAGAGGCCCAAATTGTGCGATTTAGTTGTAAAAGCATGCGAAGAATTTGGGTTTTTCCAGGTCGAGAACCACGGGATTTCCTGGGAGGTGATCTCTCGGGTCGAAAAGGAAGGCCTCGAGTTTTTCTCGAAGTCCGCATGCGACAAGCAACGGGCCCGGCCCAGGCAGCCGAGCCCATTTGGATACGGCTGCAAGGATATTGGGTTCAATGGTGATAAAGGCGAGCTCGAGTATATTCTATTGGAAGCCAATCCTCATTTGGTCTCACAGAGGGTCAAATCTCTCTCCAGTGATCCAACAAAGTTCAGTCGTGCAGTCAATGATTACGTCCGCGACGTCAGCAACCTCGCATGTGACATCCTCGAAATCGCGGCCGAGGGCTTGTGGGTCCCCGACAAATCCACTTTCAGCCACCTCATCAGAAACCCAAGCAGCATTGACTCGTGCTTTCGAATCAACCACTACCCTTCGTCTGGTGACGTGGCATCCGATCATCATAAGCCGAGGATCGGTTTTGGGGAGCACACGGACCCACAAGTGTTGACGATCCTATGGTCGAACGACGTTTGGGGGCTTCAGATCTTGTCGGGGGACGGGTTGTGGGTCCCGATTCCTCCTGACTCGGAAAAACTGTGCGTGTTGGTGGGGGACTCGTTGGAGGCGCTGACGAACGGGAAGTTCACGAGCGTGAGGCATCGGGCGGTTTTGTCTTCGGGCTCGGTTGGGAATAATAAGAGGATGTCGATGATGTATTTCGCGGCGCCGTCGTTAGACGCGCGCGTGTCGCCAGTGGAGGAGATGGTGTCGGAGGAGAAACCGAGCCTTTATAGGGAGTTCACGTGGGGGGAGTACAAGAGGGCCGCGTACTTGTTGAGATTGGCCGATAATCGACTCAATATGTTTAGGGTTTGA
>gnl_Stras_v2.0_SGA_v2.0_scaffold106T30651
ATGGCAACCATTCAACGAGGAGGATCGGAAACTCACGCATTTCCAGTTGCCGCCGACGAAGAATTTCCTGGCCATGGCTTCTTCTTTGGGTTGATGGCGATGAATTGCTCGACAAGAAACATGAGTAGGGTTACGTTAATGGCTGGCTGTGAGCCCTTCGTTAATTGCGGATCACGAAATGTGCGATTGGTCGATAATGCCCTTGGGCCTCGAGACGGTGAAATAACGGCATCCATCGAGGCGCACATTGCCGGAGTCAACGGCACGAGTGTCGTGGAAATTTGGACAGTACAGCATGTTTGTTTAAGAGTTCTCTGCGGCCGGATTTCCATGTTGCAGCTCAAAATTGTTGGGTTAAGAAAGGGGGTGCTTTCACTGGTGAGATTAGGTAAGGCTTCATACAAAGTCTTCCAGGATGCTTGTAATCTGGACATACCTTGGGTAATTCTTGGTCACTCTGAACGTAGAGCTTTGTTGGGTGAAACAAGTGAGTTTGTTGGAGATAAAGTTGCATATGCCCTTGCTCAAGAAGAAGCAGGATCTACTTTGGATGTTGTTGCTGCACAAACTAAGGCCATAGCAGAGCGTATTTCTGATTGGACAAATGTTGTCCTGGCTTACGAGCCTGTTTGGGCTATTGGAACCGGTAAGGTGGCCACTCCTGCACAAGCTCAAGGAGCTCCTTCTTATCGCCAGAATATGGTGGTCTTATCCCAGCCCGTACCCGAAAACTTGGCCCAGTTCGAGACATGCAAGCCCGACCCACACATTTTAACCGACCTCCCAATTGTAGACCTTTCAGACAAAAACAGCCAGAAGCCCATAATGGAAGCCTGCAAGGGTTTAGGGTTCTTCAAGGTGGTCAACCATGGCGTCTCACTGGAGTTTCTGAACAGATTTGAAGCCGAGGCCTTGGGCTTTTTCAATCTGCCCCAAGAGGCTAAGGAGAATTTGGGCCTGCGCAAACCTCTTGGGTACGGTAACAAGAGAATTGGGCCCAACGGCGATGTGGGCTGGGTCGAGTACCTTCTCCTACAAAATTCCGCAAATGCCCCTACTCCAGGAATTCCAGAAACTTTGCGGGGATTTATCAACGAGTACGTAGAGGAGGTGAAGCGCATGACGTGTTGGGTGCTGGACCTGATAGCCGATGGGCTTCAGACTGGGCCCAACAGGGACGCTCTGAGTCGACTCGTCCGAGACGAGCGGAGCGACTCGCTGCTGAGGCTGAACTACTACCCGCCCTGCCCGGACCTCCACGCGCTGACCGGCCGGGACTTGATCGGGTTCGGGGCCCACACCGACCCGCAAATAATGTCCGTATTAAGGTCCACCAACACTTCGGGCCTGCAGATCTGCCTCAGGGACGGCTCGTGGGCCGCCGTCCCACCCGATCACACCTCCTTCTACTTCATCGTAGGGGATTCTCTGCAGGTTATGACTAATGGGAGGTTTAGGAGCGTGAGGCACAGAGTGTTGGCCAATAGCCTGAAGCCGAGGCTGTCAATGATATACTTTGGGGGCCCACCGGCGAGTGAGAAAATTACGCCTTTGCCCTCGGTAATGGAAGAAGGCGAAGAGAGCTTGTACGAGGAATTCACTTGGTCCGAGTACAAGGAATCGGTATACAAGACTCGGTTGGCTGACGATAGGCTCGGGTTTTTTCAAAAAACTAAACCGATTATATGA
>gnl_Stras_v2.0_SGA_v2.0_scaffold73T24345
ATGGTGGCTCTCTCAAAGCCCGCAATCCAACAGTACCCCAAGCCCAAAAACGTAACCACATTTTCCCCCGACGACATCCCATTGATCGACCTTTCCCGGCCCGACCCAAAGGCCCAACTCGTCAAGGCCTGTGAAGACTTCGGCTTCTTCAAGGTCATCAACCATGGCGTCCCGTCTCATATTATCAACGACCTTCAATCGGAGGCCCTCAGATTTTTCTCCTTGCCACAGCCCGATAAGGAGAAGGCCGGGCCGCCCAGCCCGTTTGGGTACGGCGACAAGAGGATCGGCCCAAATGGGGACGTGGGCTGGGTCGAGTATTTTCTCCTAAACGGTGACCAATCGGCCCATCACAAGTTCGGGTCGGTTTTCGGCGAGGCTGCTGATAATTTCCGTTTTGTAGTAAATGAATATTTGAAGGCCGTGAAGAAAATGACATGTGAAATTCTTGAGATGTTAGCTGATGGGCTCGAAATTCAACCAATAAACACTTTCAGCAAATTACTCATGGACGAAGAGAGTGACTCTGTTTTTAGGGTAAATCACTACCCTCCACGGCCCGATTACCTGGACTCAGACGAACGTAACCTAATTGGGTTTGGAGAGCACACAGACCCACAAATAATATCCGTTTTGAGGTCCAACAATACGTCGGGCCTCCAAATATCTCTCAAGGAAGGTAGTTGGATTTCGGTCCCGGCAGACGAGAACTCTTTCTTTATCAATGTTGGTGACTCATTGCAGGTAATGACCAATGGGAGGTTTAAAAGTGTAAAGCATAGGGTTGTGACCAACACCTCAAAATCAAGGCTATCAATGATTTATTTTGGAGGACCACCATTGAGTGAGAAAATAGCCCCATTGCCTTCATTAATGGAAGGTGGAAACAGCTTGTACAAGGAATTTACATGGTTTGATTACAAAAAATCTGCTTACAAGTCAAAGCTGGCTGATAATAGACTGTGCCTCTTTAAAAAAGTGGCAGCCTCATAA
>gnl_Stras_v2.0_SGA_v2.0_scaffold4T02129
ATGGAACAGTTCCCGACAATCGACCTATCAGAGCCCGACAGCTCCATGTTGCGGCTCGTCGAGGCCTGCGAGGATCTCGGCTTCTTCAAGGTCGTCAACCACGGCGTCCCGCCGGAGCTTATCGAGCGGCTCGAGTCGGAGGCCGTCCGCTTCTTCTCCCTACCCCGCTCGGCCAAGGACAAGGTGGGCCCGCCCCGGCCCGGCCCGTTCGGCTACGGGAACAGGAGCATCGGCTGCAACGGCGACGTCGGCCGGGTCGAGTACCTCCTCATGACCGCCGACGCCGATTCCGACTACCGGAAGTTCGCCTCCGTTTTCGGCGGAGCCGCCGCCGACGGATTCCGGCGTGCGGTGGACGATTATCTGTCGGCGGTGAAGAAGATGGCGTGCGAGATTCTGGAGGTGTTGGCCGACGGGTTGAAAGTCCAGCCGAGGGAGGCTTTCAGCAAGCTGCTCAAGGACGAGGAGAGCGACTCGGTTTTCCGGCTGAACCGGTATCCGCCGTGCAACGGTGCTGGAGAGTCCGACCCGATTGGGTTCGGGGCGCACACCGACCCGCAGATAATATCGGTTCTGAGGTCCAACGACGCCGGCGGGCTCCAAATCGTGGGGAGGGACGGCGAGTGGGTCTCCGTACCGCCGGATCGGAATTGTTTTTTCATTAATGTGGGCGACTCGTTGCAGGTTATGACCAACGGAAGGTTCAAGAGCGTGAGGCATAGGGTCGTGGCCAACAGCCCCGAAGCAAGGCTCTCCATGATTTATTTCGGAGGACCACCGCTGAGTGAAAAGATAGCCCCATTGCCTTCACTATTAATCAAAGACGAGGACAGTTTGTACAAGGAGTTTACATGGTTTGACTACAAAAAATCCGCTTACAATACGAGGCTGGCTGATAATAGGTTGGGCCTTTTCGAGAAAATTGCTGCCTCATAA
>gnl_Theca_v1.1_Thecc1EG004873t1
ATGGTTACGCTGTCGTCGCCAACTTCTATGAGAAGCAAGAAAACCAGGGCAGTAGGGATTCCCGAGGTTGATCTTTCACTTGATAGGTCGAAAGCGTCGGAGCTGATTGTCCAAGCTTGTGAAGAGTATGGATTCTTTAAGGTTATCAACCATGGCGTGCCTGGGGAGATAATAACCAGATTGGAAGATGAAGGGCTCAATTTTTTTGACAAACCAGCGGATGATAAGCACCGAGCGGGGCCTGCCAGCCCTTTCGGTTATGGTTTGAAAAACATCGGCCTCACTGGCGATAAGGGTGAACTCGAGTATCTTCTTCTCCACACCCATCCTTTCTCCATTGCTGAAAGGTCCAAAACCATCTCCAATGAGCCTGAAAATTTCAGTTGTGCTGCGAATGATTACATAGAAGCAGTGAGGGAGTTAGCATGCGAGGTTCTTGATCTGGTGGCCGAGGGTCTATGGGTCCCAGACAAGTACGTGTTCAGTAGACTAATCAGAGATGTCCAGAGCGACTCGGTCCTCAGGTTCAATCATTATCCTCCATTCAAGAATTGGGACCCATCATCCAAAGCATGCAAAGACGATCAAATTGGATTTGGAGAGCATTCTGACCCTCAGATCCTCACCATATTACGATCCAACGATGTTGCTGGGCTTGAAATCTCTTTGCATGATGGTTTTTGGGTCCCAGTCCCCCCTGACCCCACTCAATTCTACGTGATCATCGGTGATGCCTTGCGGGTTTTAACAAATGGGAGATTGGTGAGCGTGAGACATAGGGCGTTGGCAAACTCATCAAGAGATTCAAGAATGTCAATCATGTACTTTGGGGCACCACCTCTTAATGCAATCATCTCTCCTCTCCCTGAATTTGTGTCACCACAAAATCCCAGCCTCTACAAGCCCTTTACCTGGAGTGAGTACAAGAAAGCTGCCTACTCCTTACGCTTGGGGGATTGCCGTCTTGACCTCTTCAAGCTTCATCCCAGCAATGATAGGATGACATTGTTGAGC
>gnl_Theca_v1.1_Thecc1EG029483t1
ATGGTTGTCCTGTCACAGCCAGCATTAGACCATTACACTTCGATCAAAACATGCAAGCCTACCAGTGTTTTCACAGGACTTCCAGTGATAAACCTGAGAGACCCTGAGGCAAAGACCCTCATGGTTAAGGCCTGTGAGGAGTATGGCTTCTTCAAGCTGGTCAATCATGGTGTTCCTATGGAATTCATGATCAGATTGGAAACTGAAGCTCTCAGGTTCTTCAATCTGCCCCAGTCTGTGAAAGACAAAGCTGGTCCTCCTGAACCTTTTGGCTATGGCAGCAAGAGAATAGGACCAAATGGTGATGTGGGATGGATTGAATATCTCCTTCTCAATACCAACCCTCAAGTCACCTCCCTCAAAACTCTTACCATATTCCGGCAAAACCCTGAAATTTTCCGCTCTGCTGTGAATGACTATATCCTGGCGGTAAAGAGAATGGCATTTGAAGTGCTGGACTTGATGGCCGAGGGTCTGAAAATTGAGCCGAGGAATGCGTTGAGTAGGCTGTTAAGGGATGAGAAGAGTGACTCATGTTTCAGGCTAAACTACTACCCACCATGCCCAGAGCTACAGGCATTGAGTGGTAGAAATTTGATTGGGTTTGGGGAGCATACAGACCCGCAGATAATTTCTGTCCTGAGATCCAACAACACGTCAGGCCTGCAAATCTGTCTGAGAGATGGGACTTGGGTTTCAGTCCCACCTGATCAGACCTCCTTTTTCATCAATATTGGTGATGCCTTGCAGGTAATGACTAATGGAAGGCTTAAGAGTGTGAGGCATAGGGTGTTGGCAGAATCGCTGAAATCAAGAGTTTCCATGATCTATTTTGGAGGACCACCTTTGAGTGAAAAGATAGCGCCTTTACCCTCGCTGGTTGCAAAAGGAGAAGAGAGCTTGTACAAGGAGTTCACCTGGTGGGAATACAAGACCTCTGCCTACAAGTCGAGGTTGGCTGATTATAGGCTTGGGCTGTTTGAGAAAAATGCAGGCCAT
>gnl_Theca_v1.1_Thecc1EG032327t1
ATGGTGATGTTGGCAAAACCAGCAATTGAACAGTTCTCTTATATCAGAAACAGCAGGCCAACTGCATTGTTCCCTCAAATCCCAGTTGTAGACCTCTCAAAACCCGACTCCAAACACCAGATAATCAAAGCCTGTGAAGAATTTGGATTCTTCAGAGTGATCAACCATGGAGTTCCAATGGATTTCATTTCCAGGCTGGAATCTGAAGCCACCAAGTTCTTCTCTTTACCACTTTGTGAGAAAGAGAAAACAGGGCAACCTAAGCCTTATGGCTATGGTAATAAAAGGATTGGACCGAACGGTGATGTTGGTTGGGTTGAATACCTTCTCCTGACAACCAATCAAGACCCCAACCTCCTAAGATTCCTTTCAGGTGAAAACCCGGAAAGCTTCAGTTTGTGGTTCTGTTATTGCAGGTTTGCTTTGAATAATTACATGTCAGCAGTGAAGAAAATGGCCTGTGAGATACTTGAAATGATAGCTGATGGGCTAAAGATTCAACCAAGGAATGTGTTCAGTAAGCTGCTGATGGATGAACAGAGTGACTCTGTTTTCAGGCTTAACCACTATCCTCCATGCCCTGATGTTCAATCTTTGAATGGTAGCAATGTGATTGGATTTGGAGAACACACTGACCCACAAATCATTTCAGTGCTGAGATCCAACAACACTTCTGGCCTTCAAATCTCTCTTAGAGATGGGAGTTGGATTTCAGTGCCACCTGACCAATACTCATTTTTCATCAATGTTGGTGACTCCTTACAGGTAATGACCAATGGAAGGTTCGAAAGTGTGAAGCATAGGGTAATGGCCAACGGTGTGAAATCCAGGCTTTCAATGATATATTTTGGGGGACCACCTTTGAGTGAGAAGATAGCTCCATTGCCGTCTCTGACGGGAGGAGAGCAAAGCTTGTACAAAGAGTTTACATGGTTTGAGTACAAAAAATCTGTTTACAATTCAAGGTTGGCAGATAACAGGCTCATGCACTTTGCAAGAATAGCAGCCTCA
>gnl_Theca_v1.1_Thecc1EG021430t1
ATGGTATTGGCTTCACCAAACCCAATTCGGGCTGAAAAGGTCCAACCGATTGAGCTTCCTGTCATAGACCTTTCAGCTGAGAGATCAGAGGTGTCAAAGCTCATTGTAGAAGCTTGTGAAGAGTATGGTTTCTTCAAGGTGATCAACCATGGAGTCTCTGACGACATCATTGGCCAAATGGAAGAAGAAGGTCTCAACTTCTTCACAAAGCCGCTTTCCGAGAAACAAAAAGCTGGGCCTGCCACTCCTTTTGGCTATGGTTGCAAGAACATTGGCTTCAATGGTGATATTGGAGAAGTTGAATACCTTCTCCTCGATACCAACCCTCTCTCCGTTTCTCAGAGATCCAATAGCATCTCCAATGACCCCAACAAGTTCAGCTCTGCTGTGATTGGTTACATACAAGCAGTTAGGGGGTTGGCATGTGAGATCTTGGATCTGATGGCAGAGGGATTGTGGGTCCAGGATTCATCAGTGTTCAGCAGGATGATCAAGGACGTCGAAAGTGACTCCCTTTTCAGGCTCAATCACTATCCGCCCATTCTCTGCAAGGATAGGGAAACGTCACCCTCCTCATTTCATAGTCACAGCAGCAGCAAGGTTGGATTTGGGGAGCATTCCGACCCTCAGATATTGACCATCCTGAGATCCAACGATGTAAGTGGCCTGCAAATTTCTCTGGGTGATGGGGTGTGGGTCCCCGTCCCCCCTGACCCCACTGCCTTTTGTGTGAATGTGGGTGATGTTTTACAGGCTATGAGCAATGGGAGGTTTCTGAGCGTGAGGCACAGAGCCTTGACCAATCCCTACAAGTCGAGAATGTCAATGGCCTATTTTGGGGCACCCCCACTCCATGCTTGCGTCACTGCCCCCGCAGAGTTGGTCACAACCAACAGGCCTTTGCTGTACAGGCCTTTTACTTGGGGTGAGTACAAGAAAGCTTCATATTCTCTCCGGCTCGGAGATAGCCGCCTTGACCTTTTCAGAACAGCACAACAG
>gnl_Utrgi_v4.1_Scf00389.g16795.t1
ATGGTGGTTTTATCTCAGCCGGTCCTCGATAACTGCATAATCCCTTGTGAGAAACCCATTTTCGGGGGAATCCCGGTGGTGGACTTGTCGGCGCCGGATGCGAAGACGCGTATCGTGGAAGCTTGTGAGGAATTGGGGTTCTTTAAGGTGATCAATCATGGAGTTTCGATGGAGTTCTTGGCGAGGCTGGAGAATGAAGCTGTGGAGTTCTTTAAGCTCCCTCAAATGGAGAAGGATAAGTCGGGGCCCGCGAACCCCTTCGGATATGGCTGCAAGAACATCGGTGCTAACGGGGATTTCGGATGGGTGGAGTATCTTCTGTTCCGCGCCGGTGGGAGCTTCGCCGGAATACCGACCGGCCTCCGGGAGCTTGTGAAGGAATACGTGAGCCATGTGAAGAAAGCGGCGACCAGAGTGCTGGAAATGATGGCAGAGGAATTGGGATTCAAGAGCGTGGATTGTTTCAGCAGAATGATCAACGACGAGAGAAGCGATTGCCTCTTCCGGCTCAACCACTACCCCCCATGGACGGCGGAGCGTGCCGCAAACGTGATCGGATTCGGCGAACACACCGATCCCCAGATCATTTCCGTGGTCAGATCCAACAACATTTCCGGCCTCCAAATCTGCCTCAAGAACGGCGCGTGGGTCCCCGTCCCCCCTGACCACACCTCCCTTTTCGTCAATGTCGGCGATTCGTTACAGGTGTTGACCAACGGCAGATTCAAAAGCGTGAAGCACAGAGTGGTGGCGGAAGGGGAAAAATCTAGGGTGTCGATGATTTTCTTCGCCGGACCGCCGCTGACGGAGAAGATACAGCCCCTGAGCTCCCTTATGGCGGACGGAGAAGAGAGCCTGTACAAAGAATTCACCTGGAGCGACTACAAAATGTCTGCTTACAAGACGAGGCTGGGAGAGAATCGTCTCCGACACTTTGAGCGACTCCCCGCCTCCTCC
>gnl_Utrgi_v4.1_Scf00055.g5853.t1
ATGGTGGTTTTATCTCAGCCGGTCCTCGCTCACTGCGTAATCCCATGTGAGAAACCCATTTTCGGGGGAGTACCTGTCGTGGACCTGTTGGAACCCGACGCGAAGACGCGTATCGTCGAGGCTTGTGAAGGATACGGGTTCTTTAAGGTGATTAACCATGGAGTTTCGATGGAGTTTCTGGCGAGACTGGAGAATGAGGCCATCGAGTTCTTCAGGCTTCCGCAAATGGAGAAGGATAAGTCAGGGCCTGCGAGCCCTTTCGGCTACGGTAATAAGAATATCGGGGTTAACGGCGATTTGGGATGGGTCGAGTATCTGCTCTTCAGCGCCGGCGAGAGCTTCGAGGGAATCCCCACCGGCCTCCGGGAGCTTGTGGAGGAGTATGTGAAGCATGTGAGGAAAGCGGCGGCCAGAGTGCTGGAAATGATGGCGGAGGGATTGGGTTTCACAACCGCGGATTGCCTCAGCAAATTGATAACCGACCAGAAAAGCGACTGCCTCTTCCGGGTTAACCACTACCCCCCGTGGACGGCGGAGCACGCCGGAAACGTAATCGGATTCGGCGAACACACCGACCCCCAGATCATTTCCGTTGTCAGATCCAACAACATTGCCGGCCTCCAAATCTGTCTCAAGGAAGGCGCCTGGGTCCCCGTCCCCCCCGACCACACCTCCCTTTTCTTCAACGTCGGCGATTCGTTGCAGGTGTTGACTAACGGGAGATTCATGAGCGTGAAGCACAGGGTGGTGGCGGAAGGACGGACCTCCAGAGTTTCGATGGTTTTCTTCGCCGGCCCACCGCTGACGGAGAAGATAAAGCCTCTGAGTTCGTTAATGGCGGATGGAGAAGAAGCCCTGTACAAGGAATTCACATGGAGTGAATACAAAACGTCCGCTCACAAGACGCGCCTCGGAGAGAACAGGCTCAGAAGCTTTGAGCGAATCCCCAGCTCTAATGATGGCAGGAGGGACCTAGTCAATGATGATTCGGATAAACACGCCTCATCAACAAAATCAGACGGATTGAAGAGCATCAGTGGACTCAATAATGAGGAGGGAGCTTCTCGTCGCACTGGAATGGGTTCTTTCTTGGTGTGCATCACAGGTACCAGCATCTGTTCTAGTTCAAGTAATACTTTGCACCGCGTAATTGCTTTCACCGTTTTTAAACATCATGGTGCTAGTTCCCCGCCCACAGATCTACGCCTGATGCCTATTGATCCAGGTGTTGTACAGCTGCCTACATCAAAAGTTGCCTGCAAAATAAGT
>gnl_Utrgi_v4.1_Scf00194.g12133.t1
ATGGTGGTTTTATCATCTCACCCGATCCTCGATAACTGCGTCACGCCATGCACGTTCACTGCCGGGATCCCTGTCGTCGATCTCTCGCGCCACGATGCCAAGACCCGAATTGTCAATGCCGCCGAGGAATTCGGTTTCTTCAAGGTCATCAGCCATGGAGTCTCCATTGAGTTCCTTGAAAAGCTAGAGGACGAAGCCTTCAATTTTTTCAATCTCCCTTTATCGGAGAAGCAAAAGCCCTGCGCTGCGGACCCTTTTGGGTACGGGAACAAGAACATTGGCGCCAGGGGAGATGTGGGATGGGTGGAGTATCTGCTTTTCAGTGCAAACCTCAACTCCGGCGAACTCTTCCACGGAGCCCCATCGTCTCTCCGGGAGCTTTTGACGGTGTACACTGAGCTTGTGAGGAGAATGGCGAGTGAAGTTCTGGAACTAATGGCTGAGGAGCTGGGAGCTGCGACAAGAGATTGTTTAAGTAAAATGATAAACGACGAAAACAGCGATTCCTTGCTCCGTCTGAACCACTACCCACCGTCGCCGGCGGTGAACATGATGGGATTCGGAGAACACACCGACCCCCAAATCATCTCCGTCTGCAGATCCAACAACATTTCCGGCTTGCAGATTTGTCTCCGAGACGGCGGGTGGCTCCCCGTCCCCCCCGATCCCACTTCCTTCTACGTCAATGTCGGCGACTCCTTACAGGTACTGACGAACGGGAGGTTCAGGAGCGTGAAGCACAGAGTGATTGCACAGGGGAACGAGTCCCGCATTTCCATGATCTTCTTCGGAGGTCCGGCGCTGAACGTCCTGATAAAACCCCTCCCGGCGTTAACGGCGGACGGAGAAGAAAGTCTCTACAGAGAGTTCACATGGAGCGAGTACAAGAAGTCCGCCTACAAGACGAGGCTCGGCGAGAACAGGCTCCGTTTTTTCGAGAAATTTTCTACTCAACAA
>gnl_Utrgi_v4.1_Scf00054.g5735.t1
ATGGTGGTTCTGTCGTCTCGTCCAATGCTCGATGACTGCGTAGCAGCATGCGGATTCACCCCCGGAATCCCCCTCGTCGATCTCTCTCGCCCCGACGCCAAGGCCCGGATCGTCGACGCTGCGGAAGAATTTGGATTTTTCAAGGTCGTCAACCATGGCGTCTCCGTTGAATTCTTCGAGAAACTGGAGAAGGAAGCTGCTGGTTTCTTTAATCTCCCGCTGCCGGAGAAGCAAAAGCCTGGTGTCGCGAACCCTTTTGGGTACGGCAACAGGAATATTGGTGCCAGGGGAGATGTGGGCTGGGTGGAGTATCTGCTTTTCAATGCGAATATCAACTCCGGAGAACTTTTCCCTGGAATACCGCCGTCACTTCGGACACTTTTGAAGGAGTACGCAGAGATCGTGAAACGAATGGCAACTCAAGTTCTGGAACTAATGGCAGAGGGGCTTGGGGTTCCGGCAACGAATTGCTTGAGTAAATTGATAAACGAGGAAAAAAGCGACCGCCTGTTGCGGCTGAACCACTACCCGCCGTCGCCGTCGCTCAATATGATGGGATTCGGGGAGCACACCGACCCCCAAATCATCTCCGTCTGTCGTTCCAACAACATTTCCGGCTTGCAGATTTGCCTCCGGGACGGCGGCTGGCTCCCCGTCCCCCCCGACCCCACTTCCTTTTTCTTCAACGTCGGCGATTGCTTACAGGTTCAGAAGCGTGAAGCATCGGGTGGTCGCGGCGGGGAACGAGTCCCGGATTTCGATGATCTTCTTCGGAGGGCCGGCGATGAACGTTCTCATAAAACCTCTGCAGGCGTTAATGGCGGATGGCCAAGAGAGCCTCTACAAAGAGTTCACATGGAGCGAGTACAAGAAGTCCGCCTACAAGACGAGGCTGGGGGAGAATCGCCTGCGTTTTTA
>gnl_Utrgi_v4.1_Scf00091.g7985.t1
ATGGGCGTCTCCACCGTGAAAAACGGGAAGGCATTGATCCCGGTGATCGATCTTTCTTCGCCGGAATCCAAGTCTCTGATCTTGACGGCGTGCGAGGAATTCGGATTCTTCAAAGTTGTCAATCACGGAGTCCCTGTCCGTCTCATCAACCGCTTGGAATCTCAGGCTGAGAAATTCTTTGCCCTGCCGCTTTCTGATAAGGTGAAGGCGGGCCCTCCTGATCCCTTCGGCTATGGCGATAGGAAAATCGGCTGCAATGGGGATTTCGGGTTTGTCGAATACTTGCTCCTTAACACCAATACCCACCAAGCCTGCAACCATAAGTTCGCAGAGCTTTTCGGGGAAGCCGCGGAAACTTTCCGGACGGCGGTCAACGAGTACGCGGCGGCGGTGCAGAAAATGGCATGCGAGATACTGGAAATGCTGGCAGAGGAGTTAAAAATACAGCCTAGAAACGCGTTGAGTAAGCTCCTAATGGACGAGAAGAGCGACTCTGTTTTCCGTCTAAATCGGTACCCGCCCGCTGCGAGCGACGCGCGAGGCGGGGCTTCCCGGAACCTCATCGGATTCGGAGAACACACCGACCCACAAATCATTTCCGTTTTGAGATCAAACAACGCCTCCGGCCTGCAAATCGCGTTGAAAGATGGCACCTGGATTTCCGTTCCTCCAGATCTGAACTCCTTCTTCATTAATGTCGGCGACTCTTTGCAGGTGATGACCAACGGGCGGTTCAAGAGCGTGCGCCACCGGGTGGTAACCAACAGTTCGGAGCCCCGGCTGTCGATGATCTACTTCGGAGGGCCGCCGCTGAGCGAGAAGATAGCGCCGTTGCCGGCGTTGGTGGAGGGACGGGACAGCTTGTACAAGGAGTTCACATGGTTCGAGTACAAGGTGTCTGCGTACAAGACGAGGCTGGCTGATAATAGGCTTGGCCTGTTCGAGAAAGTTGCTGCTTCT
>gnl_Utrgi_v4.1_Scf00479.g18319.t1
ATGGGCGTTTCCGTCCTGAAAAGCCCGAATGCAGTGTTCCCGGTGATCGACCTTTCGTTTCCGGAATCCAAGTCTCTGATCTTGGCTGCCTGCGAAGAGTTTGGGTTCTTCAAAGTCATCAATCACGGAGTCCCTGTTCACCTCATCAACCACTTGGAATCCCTGGCTGAGAGGTTCTTCGCCTTGCCGCTTTCCGATAAGGCCAAGGCCGGTCCTCCGGATCCCTATGGCTATGGTGATAAGAAAATCGGCTGCAATGGCGATTTTGGTTCAGTCGAATACTTGCTTCTGAACACCAACACGCAATCCTGCAACCACAAGTTTGCCGAGCTTTTCGGCGGTGCCGCGGAAACTTTCCGGACGGCGGTTAACGAGTACGTGGCGTCGGTGAAGAAAATGGCGTGCGAGATACTGGAAATGCTGACGGAGGAGCTCAAGATTCAGCCGAGAAACGCGTTGAGTAAGCTACTTATGGACGCGAGAAGCGACTCTGTTTTCCGGTTAAACCGATACCCTGCTGCTGCCAACGACGGCGGCGGTGGCCAGAATGGCATCGGATTCGGAGAACACACTGACCCACAAATCATTTCCGTTCTGAGATCAAACAACGCCTCCGGTCTCCAAATCGCCCTCAAAGACGGCACCTGGATTTCCGTTCCTTCAGATCAAAACTCCTTCTTCATCAATGTCGGTGACTCTCTTCAGGTGATGACGAACGGAAGGTTCAAGAGCGTGCGCCACCGGGTGTTGACGAACAGTCCGCAGCCCAGGCTGTCGATGATCTACTTCGGCGGGCCGCCGTTGAGCGAGAAGATAGCTCCCCTGCCGGAGCTGATACAGGGACGCGACAGCTTGTACAAGGAGTTCACTTGGTTCGAGTACAAGGTGTCCGCTTACAAGACAAGACTGGCCGCTAACAGGCTTGGTCTATTCGAGAAAGTTGCTGCTTCC
>gnl_Vitvi_Genoscope.12X_GSVIVT01000687001
ATGGGTGTCTTCTCTAAACCAGCAATTGAACAGTTGCCTCTCATCAGAAACTGCATGCCCTTCTCTGGAATTCCTCTCATAGACCTCTCACAACCTGACTCCAAAGCCCTCCTCATTGAAGCCTGCCAAGAGTTTGGCTTCTTCAAGGTCATCAACCATGGTGTCCCGATGGACCTCATCTCCAAGTTGGAAGCTGAAGCTATCAACTTCTTCTCACTTCCTCTCTCTGAGAAGGAAAAAGCAGGGCCTCCTAATCCTTCTGGATACGGAAACAAGAGAATTGGATCAAGCGGCGATATTGGTCGGGTTGAGTACCTTCTGCTCAATCCGCAGAGCTTCCCCTCTGTTTTTGGCCAAAACCCAGATATGTTTCGTTCAGCAGTGAGTGATTATCTATCAGCTGTGAGGAAGATGGCTTGTGAGATTCTTGAATTGTTGGCTGACGGGCTGATGATTCAACCAAGGAATGTGTTCAGTAAGCTTTTAATGGATGAACAGAGTGACTCTGTTTTCAGGCTAAATCATTATCCACCATATCCAGAACGCCAAGCTTTGAGTGGAAAGTGTATGATTGGATTTGGAGAGCACACCGACCCTCAGATCATATCTGTTTTAAGATCTAACAACACATCTGGACTGCAAATCTCTTTGAGAAATGGGAATTGGATTTCAGTTCCACCAGATGAAAACTCCTTCTTCATCAACGTTGGTGACTCCTTGCAGGTGATGACAAACGGTCGGTTTCAGAGTGTGAAGCATAGGGTGTTGACAAATAGCTGTAAATCTAGAGTTTCGATGATATACTTTGGAGGACCACCATTGAGTGAGAAAATAGCACCATTGCCCTCACTCATGGAAGGAGAGGAGAGCCATTACAAAGAGTTTACATGGTTCGAGTATAAAAGATCTGCATACAACACAAGATTGGCTGATAATAGGCTTGTGTTCTTCCAGAAAGTGGCAGCCACA
>gnl_Vitvi_Genoscope.12X_GSVIVT01000689001
ATGGTGGTCTTGTCGAAACCAACAATTGCAGACTTCCCTCCTATCATAAACTGCAAATCCACCACATTATTCCCGGTTATTCCTACGGTGGACCTCTCAGAGCCCGACTCCAAACACCTTGTCGTGAAGTCCTGTGAAGAGTTTGGTTTCTTCAAGGTGATCAATCATGGCATCCCACTGGAGCTCATTTCAAGATTGGAAACCGAAGTCATTGAGTTCTTCTCCTTATCACTTTCTGAGAAACAAAAAGCAGGCCCTCCTGATCCGTTTGGCTATGGAAACAGGAGCATTGGGCCAAATGGGGATGTCGGCTGGGTTGAATATCTTCTCCTTACGATGAATCAGGAACGCAATTCTCAGAAACTTGCAACAATTTTTGGCAAATACCCAGAAAAGCTGTGTTCTGCATTGAATGATTATGTGTTAGCTGTTAAAAAGATGGCTTGCGAGCTTCTTGAATTAATGGCGGATGGTTTGAGAATCAAACCAAGGAATGTTTTCAGTAAGCTTTTAATGGATGAGCAGAGTGACTCTGTTTTCAGGCTAAATCACTATCCACCATATTCAGAGCTTCAAGCTTCGAATGGTAAGAATATGATTGGATTTGGAGAACACACAGACCCTCAGATCATTTCAGTTCTAAGATCCAACAACACATCTGGACTGCAAATCTCTTTGGGAAATGGAAGCTGGATTTCAGTCCCACCTGATGCCAACTCCTTCTTCATCAACGTTGGTGACTCCTTACAGGTGATGACCAATGGGAGGTTTAAAAGTGTGAGGCATAGGGTTTTGGCCAACAGCATCAAGTCAAGAATTTCAATGATATACTTTGGAGGACCACCCTTGAATGAGAAAATAGCTCCATTACCCTCGCTCGTGGAAGGAAAGGAGAGCCTCTACAAAGAATTTACGTGGTTTGAGTACAAAAGGTCTGCTTACAAGTCAAGATTGGGCGACAATAGGCTTAGCCAGTTTGAGAGGACGGCCGCCACA
>gnl_Vitvi_Genoscope.12X_GSVIVT01021468001
ATGGTTGTGTTATCGCAGAATGGTCGTCAGCAGTTGCCTCTGATCAAGGCATGCAAGCCCAATTATGGCTTCACTGGAATTCCTGTGATTGACATGACAAGCCCTCACGCCAAGGCTCACATGGTTGAGGCCTGTGAGGAGTTTGGATTCTTCAAGCTGGTCAATCATGGAGTTCCAATGGAGTTCATGTCCAGATTGGAGGATGAGGGTATCAAGTTCTTTAGCCTGCCTCAGTCTGAGAAGGACCTGGCTGGTCCTCCTCAGCCTTTTGGGTATGGCAACAGGAGAATTGGCCCCAACGGTGATGTAGGGTGGATTGAGTATCTCCTCCTCTCCACCAATCCGGATTCCATTTCCCAGATATGCTCCTCCATTTCCCCGGAAAACCCTGAAATTTTCGGGTCTGCAGTGGTTGATTATGTGTCATCCGTGAAGAACATGACATATGAAGTGCTGGAAATGATAGCTGAAGGGCTGAACATAGAACCAAGGAATGTGCTGAGCAGGCTTCTCAAGGACGAGGAGAGCGACTCCTGCTTCAGGGTCAACCACTATCCACCATGCCCAGAGCTTGAAGCATTGCGCGGCCGAGTTTTGGTTGGATTCGGAGAGCACACAGACCCACAGATAATATCTGTGCTCAGGTCCAACAACACCAATGGCCTGGAAATATGTCTCAAGGATGGGACTTGGGTCTCAGTCCCACCTGACCAGGACTCCTTTTTCATCAATGTTGGTGACTCTCTTCAGGTGATGACCAACGGGAAGTTTAAGAGCGTGAAGCATAGAGTTGTGACAGAGAGCAGGAAGGCCAGAGTGTCAATGATCTACTTTGGAGGGCCACCTTTAACTGAAATCATAGCACCTTTACCCTCACTGGTGAAAGAAGGAGAAGAAACTCTGTACAAGGAGTTCACATGGGCTGACTACAAAAAATCTGTTTATAAATCAAGGCTGGCTGATAACAGGCTTGGGCTCTTTGAGAAAAAAGAGCAGCCA
>gnl_Vitvi_Genoscope.12X_GSVIVT01028169001
ATGGTGGTTCCTTCTCCATCTCCCATTAGAAGCAAGAAGACAAAGGCAGTTGGGATTCCAGTAATAGACCTTTCTCTCAATAGGTCTGCCATAGCAGAACTCATAGTGAATGCATGTGAAGATTATGGCTTTTTCAAGGTGGTTAACCATGGTGTGCCCAAGGAGATAATTGGGAGGTTAGAGGAGGAGGGGCTCAGTTTTTTCGCCAAACCCAGTTCGGAGAAGCAGAAGGCAGGGCCAGCTAGTCCTTTTGGCTACGGCTGCAAGAACATTGGATTCAATGGGGACAGGGGGGAGCTTGAGTATCTTCTTCTCCACACGAATCCTGTCTCCATTTCTGAGAGATCCAAAGCCATTTCCAATGACCCCACAGAGTTCAGCTGTGCTGTGACTGATTACATACAAGGGGTGAGAGAGCTGTGCTGTGAGATTCTAGACCTGATTGGGGAGGGGCTGTGGCTCCAGGATAAGATGGTGTTTAGTAGGATGATCAGGGACGTCCACAGTGACTCAGTCATCAGGGTCAATCACTATCCGGCAGTCAAGGATGTGAAAGAGTGGGACCCATGTGACCCCATTGGATTCGGAGAGCATTCTGACCCTCAGATTCTGACCATCCTCAGATCCAACGACGTCCCGGGCCTCCAAATCCGTCTGCGTGATGGGTTATGGGTCCCTGTCCCTCCCGACCCCACTGAATTCTGTGTCTTCGTCGGCGACGCATTAGAGGCAATGACAAACGGGAGGCTGATGAGCGTGAGGCACAGAGCCTTGACAAGCTCAGTGAAGGCCAGGCTATCAATGATGTACTTCGGAGCTCCACCCCTAAATGCATGGATATCTCCTCTTCCAGACATGGTGTCACCCCAGAAACCTTCTCTCTACAGGCCTTTCAGTTGGGTTGAATACAAGAAAGCTGCATACTCCCTAAGATTAGGAGACCGCCGCCTTGATCTCTTCAAGATCAATACTATTTCAACTACTCTAGTAACAAGAACAATT
>gnl_Vitvi_Genoscope.12X_GSVIVT01034945001
ATGGTGGTGGCCTCTCCAACCCCAATTGGAAGTGAGAAGCTCATAGCTGTGGAGGTTCCAATAATAGACCTCGCAGCTAGGGGACCGAAGGTAGCAGAGCTGATAGTGAAAGCTAGTCAAGAGTTTGGTTTCTTCAAGGTGATCAACCATGGAGTTCCTGAGGATGTGATCAGGAAGATGGAAGAAGAGAGTTTTAACTTCTTTGGGAAACCAGACTCAGAGAAGAAGAAAGCTGGGCCAGCACAGCCATTTGGCTATGGCTGCAAGAACATAGGGTTTAATGGTGATATGGGTGAGGTTGAATACCTTCTGTTCAACACCAACCCTCACTGCATTTCTCAGAGATCAGAAACTATCTCCAATGACCCAACAAAGTTCAGCTCTGCTGTGAGTGGTTACATACAAGCAGTTACAGATCTGGCATGTGAAATTTTGGATCTGATGGCAGAGGGATTGTGGGTCCAGAACACTTCAGTCTTCAGCAGCCTCATCACACATCTTGACAGTGACTCAGTCTTCAGGCTCAATCACTATCCTCCTCCTCTTAAGGACAGGGACACTTCACCTTCTTCCTCATTTCAGATTCATCATCAGGGCAACAACATTGGATTTGGAGAGCATTCTGATCCTCAGATCCTGACCATCTTGAGATCCAACGATGTGGGTGGCCTCCAAATTTGTCTGGGAGACGGGGTTTGGGTCCCAGTCCCCCCTGACCCCACCAGCTTCTGTGTTAACGTGGGGGACTTGTTGCAGGCCATGACAAATGGGAGGTTTGTGAGCGTGAGACACAGAGCCTTGACCAATTCAGACAAGCCCAGAATGTCAATGGCCTTTTTTGGAGCTCCACCTCTTCATGCATTGATCACTTCTCCCCCAGAGGTGGTCACACCTGAGAGGCCTTCTCTTTACAGGCCATTCACTTGGGCTGAATACAAGGAAATTACATACTCTCTACGGCTCGGGGACAGTCGTCTGAACCTTTTCAAAGCCTGCCCAGACAAGGAAGCTCAAGAG
>Frave_05020-v1.0-hybrid.t1
ATGGTGGTAGCCTCTCCAAATCCGAATGGAAACGAGAAGATCCAGCTCGTCGATCTCCCCGTCATCGACCTTTCCCTCCC
TCGATCAGTGGTCTCGAAGCTCATTGTGAAGGCCTGTGAGGGCTATGGTTTCTTCATGGTGATAAACCACGGCGTTCCAA
AAGAAGCCATATCGAGAATGGAGGAAGAGAGCCTTACCTTCTTCTCCAAAACGGCGTCGGAGAAGCAACGTGCTGGGCCG
GCCAACCCATTCGGCTACGGAAGCAAGAACATAGGCCACAATGGCGACATGGGTGAGGTCGAGTACCTTCTGTTCAACAC
AGACAAAGCCTCCATTGCTCAAAGGTGCAAAACCATCTCAGACGATCCAACCAAATTCAGCTCTGCAGTGAGTGATTACA
TTGAGGCCGTTAGGGAATTGGCATGTGAGCTTTTGGAGGTGATCGCCGAGGGGCTGTGGGTCCCGGACACGTCGGTGTTC
AGTAGGCTCATCACTGACGTCGAGAGCGACTCGGTTTTCCGGCTTAATTACTATCCGCCAACGTCATCGTCGCCAACCTC
CAAAATCGGGTTCGGGGAGCACACTGACCCTCAGATTCTGACTCTCCTCAGATCCAACGACGTCGGAGGCCTCCAGATCT
CACCGCAAGATGGTGTTTGGGTCCCGGTGACGTCCGACCCCGCTGCCTTCTGTGTTAATGTGGGTGACGCTCTGCAGGCG
ATGACAAATGGAAGATTTGTGAGCGTAAGACACAGAGCCTTAACCAACTCCTTCAAGTCAAGAATGTCGATGGCGCTTTT
CTCAGGCCCTCCTCTAAATGCAACCATGAAAGCTCTCCCAGAAATGGTCACACCAGAGAACCCTCTAGTCTACAAACCAT
TCACTTGGGCTGAGTACAAGAAAAAGACTTGCTCTCTGCGCCTTGGCGACAGTCGCCTTAATCTCTTCAGAACCTCT
>Frave_24392-v1.0-hybrid.t1
ATGGTTGTACCGTCTCCTTCTCCGATGCGAACCAAGAAAACCAAGGCAGTAGGGATTCCCACCATCGATCTTTCGACCTA
CAACAGGTCGAAGCTAGCAGAACTGATCGTCGAAGCCTGTGAAGAATACGGTTTCTTCAAGGTTGTGAACCATGGCGTCC
CAAAGGAGGTGATTGCCCGGATAGAAGAAGAAGGGTTTGGTTTCTTCGCAAAACCAGCAGCGGAGAAGCAACGAGCTGGC
CCAGCCTCACCATTCGGCTATGGAAGCAAAAACATTGGCCGGAATGGCGACATGGGCGAGCTCGAGTACCTTCTTCTTCA
ATCCAATCCTCTCTTCATTTCTGAAACATCCAATGCCGTCTCCGATGACCCTACAAAATTCAGCTGCGCCGTAAACGACT
ATATAGAAGCAGTTAAAGAATTGGCCTGTGAGGTTCTTGATCTGGTCGGAGAGGGTCTATGGATTTCCGATAAGTCTGTG
TTGAGTGGTTTCATCAGAGACGTCCAGAGCGACTCGATTCTCCGGCTGAACCACTACCCACCACTGGACAAGGACTTATC
GACAAAGCTAGCTCATCCTTGTGCGAATAATAACACTAGGATTGGATTTGGAGAGCATTCCGACCCTCAGATCTTGACCA
TTTTGAGATCCAACGACGTCGGAGGCCTTCAGATTTGTCTTCATGATGGTCTGTGGGTTCCAGTCCCGCCGGACTCGAAT
GAGTTCTTTGTCATGGTCGGTGATGCCTTGCAGGCTTTGACGAATGGGAGGTTTGAGAGTGTGAGGCATAGGGCAATGGC
AAACTCAGTAACGAAGCCAAGAATGTCTATGGTCTACTTTGGAGCACCATCCCTAAACGCATGGATCTCGCCCCTCCCTG
AGATGGTGTCTCCCCAGAAGCCAAGTCTATATAAATCCTTTACATGGGGTCAATACAAGAAAGCTGCATACACTACACGT
TTGGGAGATTCTCGTCTCGACAATTTCAAAATTGCAAATAATCCATCTCCATGCTTGGACAATCTTGTTGGTCAA
>Frave_30607-v1.0-hybrid.t1
ATGGTGGTTCAGTCGCAACCAGCTGCATTAGACCATTTCCCACTAATCAAAGCATGCAAGCCCATAAGCATGTTCTCTGG
GATTCCAGTGGTAGACCTTTCAGACCCCGATGCCAAGAGCCTAATCATCAAGGCCTGCGAAGAATACGGCTTGTTCAAGG
TGGTCAATCATGGAGTCCCATTGGAGTTCATGACTACACTTGAGGCTCAAGCTCTCAAGTTCTTCAACTTACCACAGTCT
GAAAAAGACAGAGCAGGCCCTGCCGACCCTTTTGGCTATGGAAGCAAGCGAATCGGTCCAAACGGCGATGTGGGTTGGAT
TGAATACATCCTCCTCACCGCCAATCCTGAAATCATCTCCCACAAATCACTCTCCATTTTCAAAAACAACCCAGAAATTT
TCCGTTCCGCTGTTGAGGATTATCTCTCGGCGGTGAAGAGGATGGCCTGTGAGGTCCTAGAAATGATGGCTGATGGGTTG
GGAATCGATCAAAGAAATGCGCTGAGCAAGCTTCTGAGAGATGAGAAGAGTGACTCATGTTTCAGGCTCAACTACTATCC
GCCATGCCCGGAGCTTCAAACATTGAGTGGACGAAATGTGATTGGGTTTGGGGAGCACACAGACCCTCAGATAATCTCTG
TCCTGAGATCTAACAACACCGCCAGCCTGCAAATCAGCCTGAAAGATGGGACTTGGGTTACTGTCCCACCTGATCAGACT
TCTTTTTTCTTCAATGTTGGTGATTGCCTACAGGTGATGACTAACGGGAGGTTCAAGAGCGTGAAGCATAGGGTTTTCGC
AGACACAGAGAGGTCAAGGATTTCGATGATTTACTTTGGAGGACCACCTCTGAGTGAAAAGATAACACCTCTAGCGGCAG
TGATGGCAGAAGGAGAAGAAAGCTTGTACAAGGAGTTCACGTGGTCCGAGTACAGAAGCTCTGCTTATAAATCACGGCTG
GCTGATAATAGGCTACGGCTCTTTGAGAAATCCTTTTGGCAATGCCAG
>Frave_31337-v1.0-hybrid.t1
ATGGTGCTTTTGTCTAAACCAGCTACTGAATGCTGCTCTAGTTATAGCAGAAACCTCAAACTCTCCAAGTCATCCTCCTC
TGGAATCCCTGTCATAGACCTGTCCAAACCAGACTCCAAGCAACTCATTGTGAAGGCTTGTGAGGAGTTTGGATTCTTCA
AAGTCATCAACCATGGTGTTCCTATGGATTTCATTAACAGATTGGAATCTGAGGCCATCAAATTCTTTTCCTTGCCAGAT
TCTGAGAAAGAAAAAGCAGGTCGTGCTGATCCATTTGGATATGGCAGCAAGCATATTGGGAGAAATGGTGATGTGGGCTG
GGTTGAGTACCTTCTACTTAAAGCCAACATAGAAGCCAATTCTGACAGATTCAAATTAGTCTATGGAACAAACCCAGATG
AGTTTCGTTCTGCTCTGAATGATTATATTCAAGCTGTGAGGACTATGGCTTGTGAGATTCTTGAACTGATGGCAGAAGGA
TTGAATATTGGGCCAGGGAATGTGTTCAGCAAGTTCTTGTTGGATGAACAGAGTGACTCTTTATTCAGGCTCAATCACTA
CCCACCATGCCCAGAGCTTCAAGGTTTGAGTGAACACAGTGACAGAAATGTGGTTGGATTTGGAGAGCACACAGACCCTC
AAATCATTTCCATACTAAGATCCAACAACACCTCTGGCCTCCAAATTTTGGGAGATGGCACTTGGATTTCAGTGCCTCCA
GACCAGTACTCCTTCTTCATTAATGTTGGTGATTCTCTAAAGGTTTTGACAAACGGGAGGTTTCAAAGTGTGAGGCACAG
GGTTTTAGCAAATGGGTCAAAATCAAGGGTTTCGATGATCTTCTTTGGGGGATCACCCTTGACTGGAAAAATAGCTCCAT
TGCCATCTATCATGAAAGAAGAGGAACAGAGCATGTACAAAGAGTTCACATGGTTCGAGTACAAAACTGTTTGCTACCAC
TCAAGATTGGCTGACAATAGGCTTGGACACTTTGAGAGAATTGAGGCCTCT
>Maldo_GDDH_05G1207000
ATGGTGTTTGTGACCAAACCACCTAATGAGAACTTTTCTTATGCTAGAACCAGCAACAATGTCTCCAAATTATTTTCTGG
GATTCCTCTGGTAGACCTCACAAAACCAGACTCCAAACAACTCATTGTCAAGGCCTGTGAGGAGTATGGTTTCTTCAAGA
TCATCAACCATGGTGTTCCAACGGATTTCATTACCAGATTGGAATCTGAGGCCATCAAATTCTTCTCCATGCCACTCTCT
GAGAAGGAAAAGGCGGGGCCTCCTAATCCGTTGGGATATGGGAACAATCATATTGGGAAGAATGGTGATGTTGGGTGGGT
AGAGTACCTCCTCCTCACAACCAATACAGAGTCCAATTCCCAGAGGTTTCTATCAGTTTTTGGAAATAGCGCAGAAGAGT
TTTGTTCTGCTTTGAATGATTACATATCAGCTGTGAAGAAAATGGCCTGTGAGATTCTAGAGCTGATGGCTGAAGGGTTG
AAGATTCAACCAAGAAATGTGTTAAGCAAACTTCTGATGGATGAACAGAGTGACTCTTGTTTCAGGCTCAATCACTACCC
ACTATGCCCAGAGCTTCAAGGTTTGAGTAGTGCCAGTGCCAGAAATGTGATTGGATTTGGAGAGCACACAGACCCACAAA
TCATTTCTGTGCTAAGATCCAACAACACATCTGGCCTCCAAATTTCTTTGGGAGATGGGAGTTGGATTTCAGTCCCCCCT
GATCAGAACTCCTTCTTCATCAATGTTGGTGACTCTTTACAGGTTTTGACTAATGGGAGGTTTCAAAGTGTGAGGCACAG
GGTTTTGGCAAATGGTTTAAAATCAAGAGTGTCAATGATTTATTTTGGGGGACCACCCTTGAGTGAGAAGATAGCTCCAT
TGCAATCTGTCATGAACGGAGAGGAGGAAAGCCTCTACGAAGAGTTTACATGGTTTGAGTACAAAAAATCTGCGTGCAGC
TCAAGACTTGCAGATAACAGGCTTGGACACTTTGAGAGAATTGCAGCCTCA
>Maldo_GDDH_05G1283800
ATGGTGGTTCTGTCACAACCAGCTGCATTAGACCATTTTTCTGACCTAATCAAAACATGCAAGCCCACCGGCCTGTTCGC
CGGCATCCCAGTCGTAGACCTTTCGAGGCCTGACGCAAAGCACCGCATAGTCAGGGCCTGTGAGGAGTACGGTATGTTCA
AGGTGATCAACCATGGAGTCCCATTGGACTTCATGACCACTCTGGAAGCCCAAGCTCTCAAATTTTTCAGCCTGCCTCAG
TCGGAGAAGGACAAGGCTGGCCCCGCCGACCCTTGCGGCTACGGCAGCAAGAGAATCGGTCCAAACGGCGACGTGGGTTG
GATTGAATATATCCTCCTCAACACCAATCCTAAAATCACATCTCACAAGTCCCTCTCCATTCTAAAGGAAAACCCTGAAA
TTTTCTGTGTTGCAGTTGAAGATTATATTACGGCAGTGAAGAACATGACTTTTGCAGTGCTCGAAATGGTAGCTGATGGG
CTGGGGATTGAGCAAAGGAATGTGCTGAGTAAGCTCTTGACAGATGAGAAGAGTGACTCGTGTTTCAGGCTAAACTACTA
TCCGCCATGTCCAGAGCTTCAGGCATTGAGTGGACGAAATTTGATAGGGTTTGGGGAGCACACAGACCCCCAGATTGTTT
CTGTCCTGAAATCCAACAACACATCAGGCCTGCAGATCTGTCTCAAGGATGGGACTTGGGTCACAGTAGCACCTGATCAG
ACTGCCTTTTTCATCAATGTTGGTGATTGCTTGCAGGTGATGACTAATGGGCGGTTTAAGAGTGTGAAACATAGGGTTTT
GGCTGACACAGTTAGTTCAAGGATTTCAATGATCTACTTTGGAGGGCCACCTTTGAGTGAGAAGATAGCACCTCTGCCGT
CACTAATGGCAGAAGGAGAAGAGAGCTTGTACAAGGAGTTCACGTGGAGTGAATACAAAAAGTCTGCGTACAGGTCAAGG
CTGGCTGATTACAGGCTAGGACTCTTTGAGAAGTCTGCTCCTGTGATGCTGTCCAATTCCCAACGT
>Maldo_GDDH_09G1286800
ATGGAGAGATTCAAAGAAAAGTTCTGTGCAGTGAATGATTACATAGAAGCAGTTAAAGAATTGGCATGTGAGATTCTTGA
TCTGGTGGCCGAGGGACTATGGGTTTCAGACAAGTCTGTGTTCAGCAGGTTCATCAGAGACGTCCAGAGCGACTCAATTC
TTAGGCTTAATCACTATCCTCCGGTCAAGGACTGGGACACAGCAACTAAACAGCATCCTTTCACTAATAACAACAATAAT
GATAATAGGATTGGATTTGGAGAGCATTCTGACCCTCAAATCTTGACAATCTTTAGATCCAACAACGTGGGGGGCCTTCA
GATTTTTCTACGTGATGGCTTGTGGGTTCCCGTCGCTCCCGACGCCAATCAATTCTTTGTAATGGTTGGTGATGCCTTAC
AGGCTTTAACGAATGGGAGGTTAGTGAGCGTGAGACATAGGGCACTGGCAAACTCAGTGGTGAAGCCAAGGATGTCAATG
GTGTACTTTGGGGCACCACCACTCAATGCATGGATGTCTCCTCTGCCGGAGATGGTGTCGCCGGAGAAGCCCAGCCTCTA
CAAGCCCTTCACATGGGGTGAGTACAAGAAAGCTGCATACACTACACGATTGGGAGATTCACGTCTAGACCTTTTCAAGA
TTAATAACCACAGGTGCAAGTGTAAAGATCAAATTCCATGTCCATGCTTCGACAATCTTGTACAA
>Maldo_GDDH_10G1194100
ATGGTGTTTGTGACCAAATCAGCCAGTGAACACTTTTCTTATCCTAGAACCAGCACCAAAGTCTCCAAATTGTTTTCTGG
GATTCCTCTGGTAGACCTCACAAAACCAGACTCCAAGCAACTCATTGTCAATGCCTGTGAGGAGTATGGTTTCTTCAAGA
TCATCAACCATGGTGTTCCAATGGATTTCATCACAAGATTGGAATCTGAGGCCATCAAATTCTTCTCCCTCCCACTTTCT
GAGAAGGAAAAGTCAGGGCCTCCTAATCCATTAGGATATGGGAACAAGCATATTGGGAAGAATGGTGATGTTGGTTGGGT
CGAGTACCTCCTTCTCACAACCAATACAGAATCCATTTCCCAGAGGTTTCTATCGGTTTTTGGAAATGACGCAGAAGAGT
TTTGTTCTGCTTTGAATGATTACGTATCAGCTGTGAAGAAAATGACCTGTGAGATTCTTGAGCTGATGTCTGAAGGATTG
AAGATTCAACCAAGGAATGTGTTCAGTAAGCTTTTGATGGATGAACAGAGTGATTCTTGTTTCAGGCTCAATCACTACCC
ACCATGCCCAGAGCTTCAAGGTTTGAGCAGTGCCGGTGCCAGAAATGTGATTGGATTTGGAGAGCACACAGACCCACAAA
TCATTTCTGTGCTAAGATCCAACAATACATCTGGCCTCCAAATTTCTTTGAGAGATGGGAGTTGGATTTCAGTCCCACCT
GATCAGAACTCCTTCTTTATCAATGTTGGTGACTCTTTACAGGTTTTGACTAATGGGAGGTTTGAAAGTGTGAGGCACAG
GGTTTTGGCAAATGGTTTAAAATCAAGACTGTCAATGATTTATTTTGGGGGACCACCCTTGAGTGAGAAAATAGCTCCAT
TGCAATCTGTCATGAATGGAGAGGAGGAAAGCATGTACAAGGAGTTTACATGGTTTGAGTACAAAAAATCTGCCTACAGC
TCAAGACTTGCAGATAACAGGCTTGGACACTTTGAGAGAATTGCAGCCTCA
>Maldo_GDDH_10G1262000
ATGGTGGTTCTGTCACGAACAGCTAAATTGGACCATTTTTCTGACCTAATCAAAACATGCAAGCCCACCAGCTTGTTCGC
CGGCATCCCAGTCGTCGACCTCTCGAGCCCCGACGCAAAGCACCGCATAGTCAGGGCTTGTGAGGAGCACGGCATGTTTA
AGGTGATCAACCATGGAGTCCCATTGGACTTCATGACTACACTGGAAGCCCAAGCTCTCAAATTTTTCAACCTGCCCCAG
TCGCAGAAGGACAAGGCAGCCCCCGCCGACCCTTTCGGCTACAGAAGCAAGAGAATCGGTCCAAACGGCGACGTGGGTTG
GATCGAATACATCCTCCTCAGCACCAATCTTGATATCATCTCTCATAAGTCCCTCCCCATTTTCAAGGAAAACCCTGAAA
TTTTCCGTGACGCAGTGGAAGATTATATTACAGCAGTGAAGAACATGACTTTTGAAGTGCTGGAAATGGTGGCTGATGGG
CTGGGGATTGATCAAAAGAATGTGCTGAGCAAGCTTTTGAAAGATGAGAAGAGTGACTCATGTTTCAGGCTGAACTACTA
TCCGCCATGCCCAGAGCTTCACGCTTTGAGTGGACGAAGTTTGATAGGGTTTGGGGAGCACACAGACCCACAGATCATTT
CTGTCCTGAAATCCAACAACACATCAGGCCTGCAGATCAGTCTCAAGGATGGGACTTGGGTTACAGTCGCACCTGATCAG
ACTGCCTTTTTCATCAATGTTGGTGATTGCTTGCAGGTGATGACTAACGGGCGGTTTAAGAGCGTGAAACATAGGGTTTT
GGCTGACACACAAAGTTCAAGGGTTTCAATGATCTACTTTGGAGGGCCACCTTTGAGTGAGAAGATAGCACCTCTGCCGT
CTCTAATGGCAGAAGGAGAAGAAAGCTTGTACAAGGAGTTCACGTGGAGTGAATTCAAAAAGTCTGCGAACAGGTCAAGG
CTGGCCGATAATAGGCTAGGACCATTTGAGAAGTCTGCTGCTGTGATGCTGTCCAATTCCCAATTT
>Maldo_GDDH_13G1148400
TCCCTCTTCTTTCTTTTCCTCTCTTCCCCCCCCCCACAAAAAACCCTACAGATATTCTTAGTTATTCACCATCTCTTCTT
AGTTTTCTGCACCACATCTCTTAGATTACCAGCCATGGTGGTGGCATCTCCAAACCCAACTCGCAACGAAAAGATCCAGG
CCGTTGATCTTCCCATCATAGACCTCTCAGCCGAGAGGTCACAAGTGAGGAAGCTCATTGTCAAAGCTTGTGAGGACTAT
GGTTTCTTCAAGGTCATCAACCATGGCGTCCCAAAAGACATTATATCCAAAGTGGAGGAGCAAAGCCTCAGCTTCTTTGC
CCAACCAGTGTCCGAGAAGCAAAGGGCAGGGCCTTCCGATCCCTTTGGCTATGGCTGCAAGAACATAGGCCTCAATGGTG
ATACGGGAGAGATTGAGTACCTTATTTTCAACACAAACCCAATTTCTATTGCTCAAAGATCCAAAACCATCTTAAATGAG
CATACAAAATTCAGCTCGGCAGTGAGTGGATACATTGCAGCAGTTAGGGATTTGGCATGTGAGCTCTTGGATCTGATTGG
TGAGGGATTGTGGGTCCCTGACACATCAGTCTTCAGTAGGCTGATCAGGGACGTCGACAGTGACTCGGTCTTCAGGCTCA
ATCACTACCCGCATCTGCACAACAAGAAGGACATCTGCAAGGATAATGATACGTCACCATCCTCCATCAGTAACATCAGC
AAGGTAGGGTTTGGGGAGCATTCCGACCCTCAGCTCCTCACCCTCCTGAGGTCCAACGACGTGGGCGGCCTCCAAATCTC
TCCACAAGATGGGGTGTGGGTCTCCGTCCCCTCTGACCCCACGGCCTATTGGGTTAATGTGGGTGACGTGTTGCAGGCCA
TGACAAATGGAAGATTTGTGAGCGTTAGACATAGAGCCTTAGCCAATTCATCAAAGTCTAGATTGTCAATGGCGTATTTT
GCAGCTCCCTCCCTGAACGCATGTTTGAGTGTTCTTCCAGAAATGGTCACACCGGAGAAGCCTCGGCTCTACAAACCCTT
CACTTGGGCTGAGTACAAGAAAACCACGCACTCTCTACGCCTCGGCGAAAACCGTCTTAACCTCTTCAGAATTTCTACCA
ATGATGAATGCTTCATAGATCAACCGCTGGAA
>Maldo_GDDH_16G1148400
ATGGTGGTGGCACCTCCAAACCCAATTAGCAACGAAAAGATCCTGGCCGTTGATCTCCCCATCATAGACCTCTCAGCCGA
GAGGTCTCAAGTGAGAACACTCATTGTCAAAGCTTGTGAGGACTATGGTTTCTTCAAAGTCATCAACCATGGCGTCCCAA
AAGATATTATATCCACAGTGGAGGAGCAAAGCCTCAGCTTCTTTGCCAAACCAGTGTCCGAGAAGCAAAGAGCAGGACCT
TCCGATCCCTTTGGCTATGGCTGTAAGAACATAGGCTTCAGTGGTGATATGGGAGAGGTTGAGTACCTTATTTTCAACAC
AAACCCAATTTCTATAGCTCAAAGATCCAAAACCATCTCAAATGAGCCTACAAAATTCAGTTCTGCAGTAAGTGGATACA
TTGCAGCAGCAAGGGATTTGGCATGTGAGCTTTTGGATCTGATTGGTGAGGAACTGTGGGTCCCTGACACATCAGTCTTC
AGTAGGCTGATCAGGGGTGTCGACAGTGACTCCGTCTTCAGGCTCAATCACTACCCGCATCTGCACAACAAGCAGGACTT
CTGCAAGGACAAGGACACGTCACCCTCCTCCTTAAGCAGCGACATCGGCAAGGTAGGGTTTGGGGAGCATTCTGACCCTC
AGATCCTCACCCTCCTCAGATCCAACGACGTGGCCGGCCTCCAAATCTCTCCACAAGATGGGGTTTGGGTCGCTGTGCCC
TCTGACCCCACGGCCTTTTGGGTTAATGTGGGTGACGTGTTGCAGGTTGGTCTATTCTCCCTCTCTCTCTCT
>Maldo_GDDH_17G1279100
ATGGTGGTACCATCTCCTTCACCAATAAGAAGCAAGAAAACGATGGCAATAGGAATTCCCACAATCGATCTATCAAATTA
CAATAGGTCAAAGCTATCAGCACAAATTGTTGAAGCCTGTGAAGAATATGGTTTCTTTAAGGTGGTCAACCATGGTATCC
CAAAAGCGGTCATTGAGACAATGGAAACACAAGGGTCTGATTTTTTTGCCAAGCCAACAATCGAGAAGCAACGAGCTGGC
CCTGCTTGTCCTTTTGGCTATGGCTGCAAAAATATTGGTCGCAAAGGCGACACCGGAGAGCTTGAGTACCTTATTCTTCA
AACCAATCCTCAGTCCATTTCTGACAGATCCAATGATATTTCCGACGACCCTACGAAATTCAGTTGTGCAGTGAATGATT
ACATAGAAGCAGTTAAAGAATTGGCATGTGAGGTTCTTGATTTGTTGGCCGAGGGACTATGGGTTTCAGACAAGTCTGTG
TTCAGCAGGTTCATCAGAGACGTCCAGAGTGACTCCATTCTTAGGTTTAATCACTATCCTCCAGTCAAGGACATCAAGGA
CTGGGAAACAACACCAAAACAGCATTCCTTCACTAACAACAACAACAATAATCATAGTAGGATTGGATTTGGAGAGCATT
CTGACCCTCAGATCTTGACCATCTTAAGATCCAACAACGTGGGGGGCCTTCAGATTTCTCTACGTGATGGCTTGTGGGTT
CCCGTGGCTCCGGACCCCAATCAGTTCTTCGTAATGGTTGGTGATGCCTTACAGGCTTTGACGAATGGGAGGTTAGTAAG
TGTGAAACATAGAGCACTGGCAAACTCAGTTGTGAAGCCAAGGATGTCAATGGTGTACTTTGGGGCACCACCCCTCAATG
CATGTATGTCTCCTCTTCCAGAGATGGTGTCGCCGGAGAAGCCCAGCCTCTACAAACCTTTCACATGGGGTGAATACAAG
AAAGCTGCATACACTACACGATTGGGAGATACACGTCTAGACCATTTCAAGATTAATAATCACACCAGCAAGTGCAACGA
TCAAACTCAATGTCCATGCTTGGACAATCTTGTACGA
>Maldo_Gala_01g013290
ATGAGTCTAGGCTTTGTCGGAGGAATCGACACCGCTATCGCCGAGAAAGGGAATGGCCCACTCATCCTCTTCATCCATGG
CTTGCCTGAGCTCAGGTCAAAGCTATCAGAACAAATTGTTGAAGCCTGTGAAGAATATGGTTTCTTTAAAAAGGTCAACC
ATGGTATCCCAAAAGAGGTCATTGAGAAAATGGAAACACAAGGGTCTGATTTTTTTGCCAAGCCAACAATGGAGAAACAA
CGAGCTGGCCCGACTTGTCTTTTTGGTTATGGCTGCAAAGGCGACACTGGAGAGCTTGAGTACATTCTTCTTCAAACCAA
TCGTCAGTCCATTCCTGGCCCGTCATCTTCCTCCACGCCATTAACTGCATCGCCAAAAGCAACAGAAAAGAATGTCTCCA
AAGTCTCTTTTCCTTTACAGAAAAGAATGTCTCCAAAGCACCAGAAAAGCTCTCTCTTTTCTTTCACAGATTCCCCAAAG
TCTCTTTTCCTTTACAGAAAAGAAAAAGAGGGAGTGAGAATGGATGGGCATAACCAGGCTGTCAAAGAAAATCAAGTGGG
TTTGCAAGAAAAACATACCTTACAAAGCAACATGGGTGGA
>Maldo_Gala_05g025610
ATGGTGGTTCTGTCACAACCAGCTGCATTAGACCATTTTTCTGACCTAATCAAAACATGCAAGCCCACCGGCCTGTTCGC
CGGCATCCCAGTCGTAGACCTTTCGAGGCCTGACGCAAAGCACCGCATAGTCAGGGCCTGTGAGGAGTACGGTATGTTCA
AGGTGATCAACCATGGAGTCCCATTGGACTTCATGACCACTCTGGAAGCCCAAGCTCTCAAATTTTTCAGCCTGCCTCAG
TCGGAGAAGGACAAGGCTGGCCCCGCCGACCCTTGCGGCTACGGCAGCAAGAGAATCGGTCCAAACGGCGACGTGGGTTG
GATTGAATATATCCTCCTCAACACCAATCCTAAAATCACATCTCACAAGTCCCTCTCCATTCTAAAGGAAAACCCTGAAA
TTTTCTGTGTTGCAGTTGAAGATTATATTACGGCAGTGAAGAACATGACTTTTGCAGTGCTCGAAATGGTAGCTGATGGG
CTGGGGATTGAGCAAAGGAATGTGCTGAGTAAGCTCTTGACAGATGAGAAGAGTGACTCGTGTTTCAGGCTAAACTACTA
TCCGCCATGTCCAGAGCTTCAGGCATTGAGTGGACGAAATTTGATAGGGTTTGGGGAGCACACAGACCCCCAGATTGTTT
CTGTCCTGAAATCCAACAACACATCAGGCCTGCAGATCTGTCTCAAGGATGGGACTTGGGTCACAGTAGCACCTGATCAG
ACTGCCTTTTTCATCAATGTTGGTGATTGCTTGCAGGTGATGACTAATGGGCGGTTTAAGAGTGTGAAACATAGGGTTTT
GGCTGACACAGTTAGTTCAAGGATTTCAATGATCTACTTTGGAGGGCCACCTTTGAGTGAGAAGATAGCACCTCTGCCGT
CACTAATGGCAGAAGGAGAAGAGAGCTTGTACAAGGAGTTCACGTGGAGTGAATACAAAAAGTCTGCGTACAGGTCAAGG
CTGGCTGATTACAGGCTAGGACTCTTTGAGAAGTCTGCTCCTGTGATGCTGTCCAATTCCCAACGT
>Maldo_Gala_09g024120
ATGGTGGTATCATCTCCTTCACCAATAAGAAGCAAGAAAATCATGGCAATAGGAATTCCCACAATCGATCTATCAAATTA
CAATAGGTCAAAGCTATCAGAACAAATTGTTGAAGCCTGTGAAGAATATGGTTTCTTTAAGGTGGTCAACCATGGTATCC
CAAAAGAGGTCGTTGAGAAAATGGAAACACAAGGGTCTGATTTTTTTGCCAAGCCAACAATGGAGAAGCAACGAGCTGGC
CCGGCTTGTCGTTTTGGCTATGGCTGCAAAAACATTGGCTGCAAAGGCGACACTGGAGAGCTTGAGTACCTTCTTATTCA
AACCAATTGTCAGTCCATTTCTGAGAGATCCAATGATATTTCCAACGACCCTACGAAATTCAGCTCTGCAGTGAATGATT
ACATAGAAGCAGTTAAAGAATTGGCATGTGAGATTCTTGATCTGGTGGCCGAGGGACTATGGGTTTCAGACAAGTCTGTG
TTCAGCAGGTTCATCAGAGACGTCCAGAGCGACTCAATTCTTAGGCTTAATCACTATCCTCCGGTCAAGGACTGGGACAC
AGCAACTAAACAGCATCCTTTCACTAATAACAAAAATAATGATAATAGGATTGGATTTGGAGAGCATTCTGACCCTCAAA
TCTTGACAATCTTTAGATCCAACAACGTGGGGGGCCTTCAGATTTTTCTACGTGATGGCTTGTGGGTTCCCGTCGCTCCC
GACGCCAATCAATTCTTTGTAATGGTTGGTGATGCCTTACAGGCTTTAACGAATGGGAGGTTAGTGAGCGTGAGACATAG
GGCACTGGCAAACTCAGTGGTGAAGCCAAGGATGTCAATGGTGTACTTTGGGGCACCACCACTCAATGCATGGATGTCTC
CTCTGCCGGAGATGGTGTCGCCGGAGAAGCCCAGCCTCTACAAGCCCTTCACATGGGGTGAGTACAAGAAAGCTGCATAC
ACTACACGATTGGGAGATTCACGTCTAGACCTTTTCAAGATTAATAACCACAGGTGCAAGTGTAACGATCAAATTCCATG
TCCATGCTTCGACGATCTTGTACAA
>Maldo_Gala_10g018880
ATGGTGTTTGTGACCAAATCAGCCAGTGAACACTTTTCTTATCCTAGAACCAGCACCAAAGTCTCCAAATTGTTTTCTGG
GATTCCTCTGGTAGACCTCACAAAACCAGACTCCAAGCAACTCATTGTCAATGCCTGTGAGGAGTATGGTTTCTTCAAGA
TCATCAACCATGGTGTTCCAATGGATTTCATCACAAGATTGGAATCTGAGGCCATCAAATTCTTCTCCCTCCCACTTTCT
GAGAAGGAAAAGTCAGGGCCTCCTAATCCATTAGGATATGGGAACAAGCATATTGGGAAGAATGGTGATGTTGGTTGGGT
CGAGTACCTCCTTCTCACAACCAATACAGAATCCATTTCCCAGAGGTTTCTATCGGTTTTTGGAAATGACGCAGAAGAGT
TTTGTTCTGCTTTGAATGATTACGTATCAGCTGTGAAGAAAATGACCTGTGAGATTCTTGAGCTGATGTCTGAAGGATTG
AAGATTCAACCAAGGAATGTGTTCAGTAAGCTTTTGATGGATGAACAGAGTGATTCTTGTTTCAGGCTCAATCACTACCC
ACCATGCCCAGAGCTTCAAGGTTTGAGCAGTGCCGGTGCCAGAAATGTGATTGGATTTGGAGAGCACACAGACCCACAAA
TCATTTCTGTGCTAAGATCCAACAATACATCTGGCCTCCAAATTTCTTTGAGAGATGGGAGTTGGATTTCAGTCCCACCT
GATCAGAACTCCTTCTTTATCAATGTTGGTGACTCTTTACAGGTTTTGACTAATGGGAGGTTTGAAAGTGTGAGGCACAG
GGTTTTGGCAAATGGTTTAAAATCAAGACTGTCAATGATTTATTTTGGGGGACCACCCTTGAGTGAGAAAATAGCTCCAT
TGCAATCTGTCATGAATGGAGAGGAGGAAAGCATGTACAAGGAGTTTACATGGTTTGAGTACAAAAAATCTGCCTACAGC
TCAAGACTTGCAGATAACAGGCTTGGACACTTTGAGAGAATTGCAGCCTCA
>Maldo_Gala_10g023720
ATGGTGGTTCTGTCACGAACAGCTAAATTGGACCATTTTTCTGACCTAATCAAAACATGCAAGCCCACCAGCTTGTTCGC
CGGCATCCCAGTCGTCGACCTCTCGAGCCCCGACGCAAAGCACCGCATAGTCAGGGCTTGTGAGGAGCCCGGCATGTTTA
AGGTGATCAACCATGGAGTCCCATTGGACTTCATGACTACACTGGAAGCCCAAGCTCTCAAATTTTTCAACCTGCCCCAG
TCGCAGAAGGACAAGGCAGCCCCCGCCGACCCTTTCGGCTACAGAAGCAAGAGAATCGGTCCAAACGGCGACGTGGGTTG
GATCGAATACATCCTCCTCAGCACCAATATTGATATCATCTCTCATAAGTCCCTCCCCATTTTCAAGGAAAACCCTGAAA
TTTTCCGTGACGCAGTGGAAGATTATATTACAGCAGTGAAGAACATGACTTTTGAAGTGCTGGAAATGGTGGCTGATGGG
CTGGGGATTGATCAAAAGAATGTGCTGAGCAAGCTTTTGAAAGATGAGAAGAGTGACTCATGTTTCAGGCTGAACTACTA
TCCGCCATGCCCAGAGCTTCACGCTTTGAGTGGACGAAGTTTGATAGGGTTTGGGGAGCACACAGACCCACAGATCATTT
CTGTCCTGAAATCCAACAACACATCAGGCCTGCAGATCAGTCTCAAGGATGGGACTTGGGTTACAGTCGCACCTGATCAG
ACTGCCTTTTTCATCAATGTTGGTGATTGCTTGCAGGTGATGACTAACGGGCGGTTTAAGAGCGTGAAACATAGGGTTTT
GGCTGACACACAAAGTTCAAGGGTTTCAATGATCTACTTTGGAGGGCCACCTTTGAGTGAGAAGATAGCACCTCTGCCGT
CTCTAATGGCAGAAGGAGAAGAAAGCTTGTACAAGGAGTTCACGTGGAGTGAATTCAAAAAGTCTGCGAACAGGTCAAGG
CTGGCCGATAATAGGCTAGGACCATTTGAGAAGTCTGCTGCTGTGATGCTGTCCAATTCCCAATTT
>Maldo_Gala_13g012960
ATGGTGGTGGCATCTCCAAACCCAACTCGCAACGAAAAGATCCAGGCCGTTGATCTTCCCATCATAGACCTCTCAGCCGA
GAGGTCACAAGTGAGGAAGCTCATTGTCAAAGCTTGTGAGGACTATGGTTTCTTCAAGGTCATCAACCATGGCGTCCCAA
AAGACATTATATCCAAAGTGGAGGAGCAAAGCCTCAGCTTCTTTGCCCAACCAGTGTCCGAGAAGCAAAGGGCAGGGCCT
TCCGATCCCTTTGGCTATGGCTGCAAGAACATAGGCCTCAATGGTGATACGGGAGAGGTTGAGTACCTTATTTTCAACAC
AAACCCAATTTCCATTGCTCAAAGATTCAAAACCATCTCAAATGAGCCTACAAAATTCAGCTCGGCAGTGAGTGAATACA
TTGCAGCAGTTAGGGATTTGGCATGTGAGCTCTTGGATCTGATTGGTGAGGGATTGTGGGTCCCTGACACATCAGTCTTC
AGTAGGCTGATCAGGGACGTCGACAGTGACTCGGTCTTCAGGCTCAATCACTACCCGCATCTGCACAACAAGAAGGACAT
CTGCAAGGATAATGATACGTCACCATCCTCCATCAGTAACATCAGCAAGGTAGGGTTTGGGGAGCATTCCGACCCTCAGC
TCCTCACCCTCCTGAGGTCCAACGACGTGGGCGGCCTCCAAATCTCTCCACAAGATGGGGTGTGGGTCTCCGTCCCCTCT
GACCCCACGGCCTATTGGGTTAATGTGGGTGACGTGTTGCAGGCCATGACAAATGGAAGATTTGTGAGCGTTAGACATAG
AGCCTTAACCAATCCATCAGAGTCTAGAATGTCAATGGCGTATTTTGCTGCTTCCTCCCTGAACGCATGTTTGAGTGCTC
TTCCAGAAATGGTCACACCGGAGAAGCCTCGGCTCTACAAACCCTTCACTTGGGCTGAGTACAAGAAAACCACGCACTCT
CTACGCCTCGGCGAAAACCGTCTTAACCTCTTCAGAATTTCTACCAATGATGAATGCTTCATAGATCAACCGCTGGAA
>Maldo_Gala_16g013300
ATGGTGGTGGCACCTCCAAACCCAATTAGCAACGAAAAGATCCTGGCCGTTGATCTCCCCATCATAGACCTCTCAGCCGA
GAGGTCTCAAGTGAGAACACTCATTGTCAAAGCTTGTGAGGACTATGGTTTCTTCAAAGTCATCAACCATGGCGTCCCAA
AAGATATTATATCCACAGTGGAGGAGCAAAGCCTCAGCTTCTTTGCCAAACCAGTGTCCGAGAAGCAAAGAGCAGGACCT
TCCGATCCCTTTGGCTATGGCTGTAAGAACATAGGCTTCAGTGGTGATATGGGAGAGGTTGAGTACCTTATTTTCAACAC
AAACCCAATTTCTATAGCTCAAAGATCCAAAACCATCTCAAATGAGCCTACAAAATTCAGTTCTGCAGTAAGTGGATACA
TTGCAGCAGCAAGGGATTTGGCATGTGAGCTTTTGGATCTGATTGGTGAGGAACTGTGGGTCCCTGACACATCAGTCTTC
AGTAGGCTGATCAGGGGTGTCGACAGTGACTCCGTCTTCAGGCTCAATCACTACCCGCATCTGCACAACAAGCAGGACTT
CTGCAAGGACAAGGACACGTCACCCTCCTCCTTAAGCAGCGACATCGGCAAGGTAGGGTTTGGGGAGCATTCTGACCCTC
AGATCCTCACCCTCCTCAGATCCAACGACGTGGCCGGCCTCCAAATCTCTCCACAAGATGGGGTTTGGGTCGCTGTGCCC
TCTGACCCCACGGCCTTTTGGGTTAATGTGGGTGACGTGTTGCAGGCCATGACAAATGGAAGATTTGTGAGCGTTAGACA
TAGAGCCTTAGCCAATTCATCAAAGTCTAGATTGTCAATGGCGTATTTTGCAGCTCCCTCCCTGAACGCATGTTTGAGTG
TTCTTCCAGAAATGGTCACACCGGAGAAGCCTCGGCTCTACAAACCCTTCACTTGGGCTGAGTACAAGAAAACCACGTTC
TCTCTAAGCCTCGGTGAAAACCGTCTTAATCTTTTCAGAATTTCTTCAAATGATGAATGCTTCATGGAT
>Maldo_Gala_17g025230
ATGGTGGTACCATCTCCTTCACCAATAAGAAGCAAGAAAACGATGGCAATAGGAATTCCCACAATCGATCTATCAAATTA
CAATAGGTCAAAGCTATCAGCACAAATTGTTGAAGCCTGTGAAGAATATGGTTTCTTTAAGGTGGTCAACCATGGTATCC
CAAAAGCGGTCATTGAGACAATGGAAACACAAGGGTCTGATTTTTTTGCCAAGCCAACAATCGAGAAGCAACGAGCTGGC
CCTGCTTGTCCTTTTGGCTATGGCTGCAAAAATATTGGTCGCAAAGGCGACACCGGAGAGCTTGAGTACCTTATTCTTCA
AACCAATCCTCAGTCCATTTCTGACAGATCCAATGATATTTCCGACGACCCTACGAAATTCAGTTGTGCAGTGAATGATT
ACATAGAAGCAGTTAAAGAATTGGCATGTGAGGTTCTTGATTTGTTGGCCGAGGGACTATGGGTTTCAGACAAGTCTGTG
TTCAGCAGGTTCATCAGAGACGTCCAGAGTGACTCCATTCTTAGGTTTAATCACTATCCTCCAGTCAAGGACATCAAGGA
CTGGGAAACAACACCAAAACAGCATTCCTTCACTAACAACAACAACAATAATCATAGTAGGATTGGATTTGGAGAGCATT
CTGACCCTCAGATCTTGACCATCTTAAGATCCAACAACGTGGGGGGCCTTCAGATTTCTCTACGTGATGGCTTGTGGGTT
CCCGTGGCTCCGGACCCCAATCAGTTCTTCGTAATGGTTGGTGATGCCTTACAGGCTTTGACGAATGGGAGGTTAGTAAG
TGTGAAACATAGAGCACTGGCAAACTCAGTTGTGAAGCCAAGGATGTCAATGGTGTACTTTGGGGCACCACCCCTCAATG
CATGTATGTCTCCTCTTCCAGAGATGGTGTCGCCGGAGAAGCCCAGCCTCTACAAACCTTTCACATGGGGTGAATACAAG
AAAGCTGCATACACTACACGATTGGGAGATACACGTCTAGACCATTTCAAGATTAATAATCACACCAGCAAGTGCAACGA
TCAAACTCAATGTCCATGCTTGGACAATCTTGTACGA
>Maldo_HF11187-RA
ATGGTGTTTGTGACCAAACCACCTAATGAGAACTTTTCTTATGCTAGAACCAGCAACAATGTCTCCAAATTATTTTCTGG
GATTCCTCTGGTAGACCTCACAAAACCAGACTCCAAACAACTCATTGTCAAGGCCTGTGAGGAGTATGGTTTCTTCAAGA
TCATCAACCATGGTGTTCCAACGGATTTCATTACCAGATTGGAATCTGAGGCCATCAAATTCTTCTCCATGCCACTCTCT
GAGAAGGAAAAGGCGGGGCCTCCTAATCCGTTGGGATATGGGAACAATCATATTGGGAAGAATGGTGATGTTGGGTGGGT
AGAGTACCTCCTCCTCACAACCAATACAGAGTCCAATTCCCAGAGGTTTCTATCAGTTTTTGGAAATAGCGCAGAAGAGT
TTTGTTCTGCTTTGAATGATTACATATCAGCTGTGAAGAAAATGGCCTGTGAGATTCTAGAGCTGATGGCTGAAGGGTTG
AAGATTCAACCAAGAAATGTGTTAAGCAAACTTCTGATGGATGAACAGAGTGACTCTTGTTTCAGGCTCAATCACTACCC
ACTATGCCCAGAGCTTCAAGGTTTGAGTAGTGCCAGTGCCAGAAATGTGATTGGATTTGGAGAGCACACAGACCCACAAA
TCATTTCTGTGCTAAGATCCAACAACACATCTGGCCTCCAAATTTCTTTGGGAGATGGGAGTTGGATTTCAGTCCCCCCT
GATCAGAACTCCTTCTTCATCAATGTTGGTGACTCTTTACAGGTTTTGACTAATGGGAGGTTTCAAAGTGTGAGGCACAG
GGTTTTGGCAAATGGTTTAAAATCAAGAGTGTCAATGATTTATTTTGGGGGACCACCCTTGAGTGAGAAGATAGCTCCAT
TGCAATCTGTCATGAACGGAGAGGAGGAAAGCCTCTACGAAGAGTTTACATGGTTTGAGTACAAAAAATCTGCGTGCAGC
TCAAGACTTGCAGATAACAGGCTTGGACACTTTGAGAGAATTGCAGCCTCA
>Maldo_HF11809-RA
ATGGTGGTTCTGTCACAACCAGCTGCATTAGACCATTTTTCTGACCTAATCAAAACATGCAAGCCCACCGGCCTGTTCGC
CGGCATCCCAGTCGTAGACCTTTCGAGGCCTGACGCAAAGCACCGCATAGTCAGGGCCTGTGAGGAGTACGGTATGTTCA
AGGTGATCAACCATGGAGTCCCATTGGACTTCATGACCACTCTGGAAGCCCAAGCTCTCAAATTTTTCAGCCTGCCTCAG
TCGGAGAAGGACAAGGCTGGCCCCGCCGACCCTTGCGGCTACGGCAGCAAGAGAATCGGTCCAAACGGCGACGTGGGTTG
GATTGAATATATCCTCCTCAACACCAATCCTAAAATCACATCTCACAAGTCCCTCTCCATTCTAAAGGAAAACCCTGAAA
TTTTCTGTGTTGCAGTTGAAGATTATATTACGGCAGTGAAGAACATGACTTTTGCAGTGCTCGAAATGGTAGCTGATGGG
CTGGGGATTGAGCAAAGGAATGTGCTGAGTAAGCTCTTGACAGATGAGAAGAGTGACTCGTGTTTCAGGCTAAACTACTA
TCCGCCATGTCCAGAGCTTCAGGCATTGAGTGGACGAAATTTGATAGGGTTTGGGGAGCACACAGACCCCCAGATTGTTT
CTGTCCTGAAATCCAACAACACATCAGGCCTGCAGATCTGTCTCAAGGATGGGACTTGGGTCACAGTAGCACCTGATCAG
ACTGCCTTTTTCATCAATGTTGGTGATTGCTTGCAGGTGATGACTAATGGGCGGTTTAAGAGTGTGAAACATAGGGTTTT
GGCTGACACAGTTAGTTCAAGGATTTCAATGATCTACTTTGGAGGGCCACCTTTGAGTGAGAAGATAGCACCTCTGCCGT
CACTAATGGCAGAAGGAGAAGAGAGCTTGTACAAGGAGTTCACGTGGAGTGAATACAAAAAGTCTGCGTACAGGTCAAGG
CTGGCTGATTACAGGCTAGGACTCTTTGAGAAGTCTGCTCCTGTGATGCTGTCCAATTCCCAACGT
>Maldo_HF18254-RA
ATGGTGGTTCTGTCACGAACAGCTAAATTGGACCATTTTTCTGACCTAATCAAAACATGCAAGCCCACCAGCTTGTTCGC
CGGCATCCCAGTCGTCGACCTCTCGAGCCCCGACGCAAAGCACCGCATAGTCAGGGCTTGTGAGGAGCACGGCATGTTTA
AGGTGATCAACCATGGAGTCCCATTGGACTTCATGACTACACTGGAAGCCCAAGCTCTCAAATTTTTCAACCTGCCCCAG
TCGCAGAAGGACAAGGCAGCCCCCGCCGACCCTTTCGGCTACAGAAGCAAGAGAATCGGTCCAAACGGCGACGTGGGTTG
GATCGAATACATCCTCCTCAGCACCAATCTTGATATCATCTCTCATAAGTCCCTCCCCATTTTCAAGGAAAACCCTGAAA
TTTTCCGTGACGCAGTGGAAGATTATATTACAGCAGTGAAGAACATGACTTTTGAAGTGCTGGAAATGGTGGCTGATGGG
CTGGGGATTGATCAAAAGAATGTGCTGAGCAAGCTTTTGAAAGATGAGAAGAGTGACTCATGTTTCAGGCTGAACTACTA
TCCGCCATGCCCAGAGCTTCACGCTTTGAGTGGACGAAGTTTGATAGGGTTTGGGGAGCACACAGACCCACAGATCATTT
CTGTCCTGAAATCCAACAACACATCAGGCCTGCAGATCAGTCTCAAGGATGGGACTTGGGTTACAGTCGCACCTGATCAG
ACTGCCTTTTTCATCAATGTTGGTGATTGCTTGCAGGTGATGACTAACGGGCGGTTTAAGAGCGTGAAACATAGGGTTTT
GGCTGACACACAAAGTTCAAGGGTTTCAATGATCTACTTTGGAGGGCCACCTTTGAGTGAGAAGATAGCACCTCTGCCGT
CTCTAATGGCAGAAGGAGAAGAAAGCTTGTACAAGGAGTTCACGTGGAGTGAATTCAAAAAGTCTGCGAACAGGTCAAGG
CTGGCCGATAATAGGCTAGGACCATTTGAGAAGTCTGCTGCTGTGATGCTGTCCAATTCCCAATTT
>Maldo_HF22770-RA
ATGGTGTTTGTGACCAAATCAGCCAGTGAACACTTTTCTTATCCTAGAACCAGCACCAAAGTCTCCAAATTGTTTTCTGG
GATTCCTCTGGTAGACCTCACAAAACCAGACTCCAAGCAACTCATTGTCAATGCCTGTGAGGAGTATGGTTTCTTCAAGA
TCATCAACCATGGTGTTCCAATGGATTTCATCACAAGATTGGAATCTGAGGCCATCAAATTCTTCTCCCTCCCACTTTCT
GAGAAGGAAAAGTCAGGGCCTCCTAATCCATTAGGATATGGGAACAAGCATATTGGGAAGAATGGTGATGTTGGTTGGGT
CGAGTACCTCCTTCTCACAACCAATACAGAATCCATTTCCCAGAGGTTTCTATCGGTTTTTGGAAATAACGCAGAAGAGT
TTTGTTCTGCTTTGAATGATTACGTATCAGCTGTGAAGAAAATGACCTGTGAGATTCTTGAGCTGATGTCTGAAGGATTG
AAGATTCAACCAAGGAATGTGTTCAGTAAGCTTTTGATGGATGAACAGAGTGATTCTTGTTTCAGGCTCAATCACTACCC
ACCATGCCCAGAGCTTCAAGGTTTGAGCAGTGCCGGTGCCAGAAATGTGATTGGATTTGGAGAGCACACAGACCCACAAA
TCATTTCTGTGCTAAGATCCAACAATACATCTGGCCTCCAAATTTCTTTGAGAGATGGGAGTTGGATTTCAGTCCCACCT
GATCAGAACTCCTTCTTTATCAATGTTGGTGACTCTTTACAGGTTTTGACTAATGGGAGGTTTGAAAGTGTGAGGCACAG
GGTTTTGGCAAATGGTTTAAAATCAAGACTGTCAATGATTTATTTTGGGGGACCACCCTTGAGTGAGAAAATAGCTCCAT
TGCAATCTGTCATGAATGGAGAGGAGGAAAGCATGTACAAGGAGTTTACATGGTTTGAGTACAAAAAATCTGCCTACAGC
TCAAGACTTGCAGATAACAGGCTTGGACACTTTGAGAGAATTGCAGCCTCA
>Maldo_HF23990-RA
ATGGTGGTATCATCTCCTTCACCAATAAGAAGCAAGAAAATCATGGCAATAGGAATTCCCACAATCGATCTATCAAATTA
CAATAGGTCAAAGCTATCAGAACAAATTGTTGAAGCCTGTGAAGAATATGGTTTCTTTAAAAAGTTCAACCATGGTATCC
CAAAAGAGGTCATTGAGAAAATGGAAACACAAGGGTCTGATTTTTTTGCCAAGCCAACAATGGAGAAGCAACGAGCTGGC
CCAGCTTGTCTTTTTGGCTATGGCTGCAAAGGCGACACTGGAGAGCTTGAGTACCTTCTTCTTCAAACCAATCGTCAGTC
CATTCCTGGCCCGTCATCTTCCTCCGTGCCATTAACTGCAACGCCAAAAGCAACAGAAAAGAATGTCTCCAAAGCACCAG
AAAAGCTCTCTCTTTTCTTTCACAGATTCCCCAAAGTCTCTTTTCCTTTACAGAAAAGAAAAAAAAGAAGTGAGAATGGA
TGGGCA
>Maldo_HF26420-RA
ATGGTGGTGGCACCTCCAAACCCAATTAGCAACGAAAAGATCCTGGCCGTTGATCTCCCCATCATAGACCTCTCAGCCGA
GAGGTCTCAAGTGAGAAAACTCATTGTCAAAGCTTGTGAGGACTATGGTTTCTTCAAAGTCATCAACCATGGCGTCCCAA
AAGATATTATATCCACAGTGGAGGAGCAAAGCCTCAGCTTCTTTGCCAAACCAGTGTCCGAGAAGCAAAGAGCAGGACCT
TCCGATCCCTTTGGCTATGGCTGTAAGAACATAGGCTTCAGTGGTGATATGGGAGAGGTTGAGTACCTTATTTTCAACAC
AAACCCAATTTCTATAGCTCAAAGATCCAAAACCATCTCAAATGAGCCTACAAAATTCAGTTCTGCAGTAAGTGGATACA
TTGCAGCAGCAAGGGATTTGGCATGTGAGCTTTTGGATCTGATTGGTGAGGGACTGTGGGTCCCTGACACATCAGTCTTC
AGTAGGCTGATCAGGGGTGTCGACAGTGACTCCGTCTTCAGGCTCAATCACTACCCGCATCTGCACAACAAGCAGGACTT
CTGCAAGGACAAGGACACGTCACCCTCCTCCTTAAGCAGCGACATCGGCAAGGTAGGGTTTGGGGAGCATTCTGACCCTC
AGATCCTCACCCTCCTCAGATCCAACGACGTGGCCGGCCTCCAAATCTCTCCACAAGATGGGGTTTGGGTCCCTGTGCCC
TCTGACCCTACGGCCTTTTGGGTTAATGTGGGTGACGTGTTGCAGGCCATGACAAATGGAAGATTTGTGAGCGTTAGACA
TAGAGCCTTAGCCAATTCATCAAAGTCTAGATTGTCAATGGCGTATTTTGCAGCTCCCTCCCTGAACGCATGTTTGAGTG
TTCTTCCAGAAATGGTCACACCGGAGAAGCCTCGGCTCTACAAACCCTTCACTTGGGCTGAGTACAAGAAAACCACGTTC
TCTCTAAGCCTCGGTGAAAACCGTCTTAATCTTTTCAGAATTTCTTCAAATGATGAATGCTTCATGGAT
>Maldo_HF32034-RA
ATGGTGGTACCATCTCCTTCACCAATAAGAAGCAAGAAAACGATGGCAATAGGAATTCCCACAATCGATCTATCAAATTA
CAATAGGTCAAAGCTATCAGCACAAATTGTTGAAGCCTGTGAAGAATATGGTTTCTTTAAGGTGGTCAACCATGGTATCC
CAAAAGCGGTCATTGAGACAATGGAAACACAAGGGTCTGATTTTTTTGCCAAGCCAACAATCGAGAAGCAACGTGCTGGC
CCTGCTTGTCCTTTTGGCTATGGCTGCAAAAATATTGGTCGCAAAGGCGACACCGGAGAGCTTGAGTACCTTATTCTTCA
AACCAATCCTCAGTCCATTTCTGACAGATCCAATGATATTTCCGACGACCCTACGAAATTCAGTTGTGCAGTGAATGATT
ACATAGAAGCAGTTAAAGAATTGGCATGTGAGGTTCTTGATTTGTTGGCCGAGGGACTATGGGTTTCAGACAAGTCTGTG
TTCAGCAGGTTCATCAGAGACGTCCAGAGTGACTCCATTCTTAGGTTTAATCACTATCCTCCAGTCAAGGACATCAAGGA
CTGGGAAACAACACCAAAACAGCATTCCTTCACTAACAACAACAACAATAATCATAGTAGGATTGGATTTGGAGAGCATT
CTGACCCTCAGATCTTGACCATCTTAAGATCCAACAACGTGGGGGGCCTTCAGATTTCTCTACGTGATGGCTTGTGGGTT
CCCGTGGCTCCGGACCCCAATCAGTTCTTCGTAATGGTTGGTGATGCCTTACAGGCTTTGACGAATGGGAGGTTAGTAAG
TGTGAAACATAGAGCACTGGCAAACTCAGTTGTGAAGCCAAGGATGTCAATGGTGTACTTTGGGGCACCACCCCTCAATG
CATGTATGTCTCCTCTTCCAGAGATGGTGTCGCCGGAGAAGCCCAGCCTCTACAAACCTTTCACATGGGGTGAATACAAG
AAAGCTGCATACACTACACGATTGGGAGATACACGTCTAGACCATTTCAAGATTAATAATCACACCAGCAAGTGCAACGA
TCAAACTCAATGTCCATGCTTGGACAATCTTGTACGA
>Maldo_HF34129-RA
ATGAAAACAACTTGTCATACAGAATTGAAGCTTTTTGTTGGGTTGATTGACTTCATGCTTTTCCAAGCCATGACAAATGG
AAGATTTGTGAGCGTTAGACATAGAGCCTTAGCCAATTCATCAAAGTCTAGATTGTCAATGGCGTATTTTGCAGCTCCCT
CCCTGAACGCATGTTTGAGTGTTCTTCCAGAAATGGTCACACCGGAGAAGCCTCGGCTCTACAAACCCTTCACTTGGGCT
GAGTACAAGAAAACCACGTTCTCTCTAAGCCTCGGTGAAAACCGTCTTAATCTTTTCAGAATTTCTTCAAATGATGAATG
CTTCATGGAT
>Maldo_HF34130-RA
ATGAAAACAACTTGTCATACAGAATTGAAGCTTTTTGTTGGGTTGATTGACTTCATGCTTTCCAAGTACAATTTCTTAAA
GGCCATGACAAATGGAAGATTTGTGAGCGTTAGACATAGAGCCTTAGCCAATTCATCAAAGTCTAGATTGTCAATGGCGT
ATTTTGCAGCTCCCTCCCTGAACGCATGTTTGAGTGTTCTTCCAGAAATGGTCACACCGGAGAAGCCTCGGCTCTACAAA
CCCTTCACTTGGGCTGAGTACAAGAAAACCACGTTCTCTCTAAGCCTCGGTGAAAACCGTCTTAATCTTTTCAGAATTTC
TTCAAATGATGAATGCTTCATGGAT
>Maldo_HF37052-RA
ATGGTGGTATCATCTCCTTCACCAATAAGAAGCAAGAAAATCATGGCAATAGGAATTCCCACAATCGATCTATCAAATTA
CAATAGGTCAAAGCTATCAGAACAAATTGTTGAAGCCTGTGAAGAATATGGTTTCTTTAAGGTGGTCAACCATGGTATCC
CAAAAGAGGTCGTTGAGAAAATGGAAACACAAGGGTCTGATTTTTTTGCCAAGCCAACAATGGAGAAGCAACGAGCTGGC
CCGGCTTGTCCTTTTGGCTATGGCTGCAAAAACATTGGCTGCAAAGGCGACACTGGAGAGCTTGAGTACCTTCTTATTCA
AACCAATTGTCAGTCCATTTCTGAGAGATCCAATGATATTTCCAACGACCCTACGAAATTCAGCTGTGCAGTGAATGATT
ACATAGAAGCAGTTAAAGAATTGGCATGTGAGATTCTTGATCTGGTGGCCGAGGGACTATGGGTTTCAGACAAGTCTGTG
TTCAGCAGGTTCATCAGAGACGTCCAGAGCGACTCAATTCTTAGGCTTAATCACTATCCTCCGGTCAAGGACTGGGACAC
AGCAACTAAACAGCATCCTTTCACTAATAACAACAATTATGATAATAGGATTGGATTTGGAGAGCATTCTGACCCTCAAA
TCTTGACAATCTTTAGATCCAACAACGTGGGGGGCCTTCAGATTTTTCTACGTGATGGCTTGTGGGTTCCCGTCGCTCCC
GACGCCAATCAATTCTTTGTAATGGTTGGTGATGCCTTACAGGCTTTAACGAATGGGAGGTTAGTGAGCGTGAGACATAG
GGCACTGGCAAACTCAGTGGTGAAGCCAAGGATGTCAATGGTGTACTTTGGGGCACCACCACTCAATGCATGGATGTCTC
CTCTGCCGGAGATGGTGTCGCCGGAGAAGCCCAGCCTCTACAAGCCCTTCACATGGGGTGAGTACAAGAAAGCTGCATAC
ACTACACGATTGGGAGATTCACGTCTAGACCTTTTCAAGATTAATAACCACAGGTGCAAGTGTAACGATCAAATTCCATG
TCCATGCTTCGACAATCTTGTACAA
>Maldo_HF43009-RA
ATGGTGGTGGCATCTCCAAACCCAACTCGCAACGAAAAGATCCAGGCCGTTGATCTTCCCATCATAGACCTCTCAGCCGA
GAGGTCACAAGTGAGGAAGCTCATTGTCAAAGCTTGTGAGGACTATGGTTTCTTCAAGGTCATCAACCATGGCGTCCCAA
AAGACATTATATCCAAAGTGGAGGAGCAAAGCCTCAGCTTCTTTGCCCAACCAGTGTCCGAGAAGCAAAGGGCAGGGCCT
TCCGATCCCTTTGGCTATGGCTGCAAGAACATAGGCCTCAATGGTGATACGGGAGAGGTTGAGTACCTTATTTTCAACAC
AAACCCAATTTCCATTGCTCAAAGATTCAAAACCATCTCAAATGAGCCTACAAAATTCAGCTCGGCAGTGAGTGAATACA
TTGCAGCAGTTAGGGATTTGGCATGTGAGCTCTTGGATCTGATTGGTGAGGGATTGTGGGTCCCTGACACATCAGTCTTC
AGTAGGCTGATCAGGGACGTCGACAGTGACTCGGTCTTCAGGCTCAATCACTACCCGCATCTGCACAACAAGAAGGACAT
CTGCAAGGATAATGATACGTCACCATCCTCCATCAGTAACATCAGCAAGGTAGGGTTTGGGGAGCATTCCGACCCTCAGC
TCCTCACCCTCCTGAGGTCCAACGACGTGGGCGGCCTCCAAATCTCTCCACAAGATGGGGTGTGGGTCTCCGTCCCCTCT
GACCCCACGGCCTATTGGGTTAATGTGGGTGACGTGTTGCAGGCCATGACAAATGGAAGATTTGTGAGCGTTAGACATAG
AGCCTTAACCAATCCATCAGAGTCTAGAATGTCAATGGCGTATTTTGCTGCTTCCTCCCTGAACGCATGTTTGAGTGCTC
TTCCAGAAATGGTCACACCGGAGAAGCCTCGGCTCTACAAACCCTTCACTTGGGCTGAGTACAAGAAAACCACGCACTCT
CTACGCCTCGGCGAAAACCGTCTTAACCTCTTCAGAATTTCTACCAATGATGAATGCTTCATAGATCAACCGCTGGAA
>Malsi_05g020370
ATGGTGTTTGTGACCAAACCACCTAATGAGAACTTTTCTTATGCTAGAACCAGCAACAATGTCTCCAAATTATTTTCTGG
GATTCCTCTGGTAGACCTCACAAAACCAGACTCCAAACAACTCATTGTCAAGGCCTGTGAGGAGTATGGTTTCTTCAAGA
TCATCAACCATGGTGTTCCAACGGATTTCATTACCAGATTGGAATCTGAGGCCATCAAATTCTTCTCCATGCCACTCTCT
GAGAAGGAAAAGGCGGGGCCTCCTAATCCGTTGGGATATGGGAACAATCATATTGGGAAGAATGGTGATGTTGGGTGGGT
AGAGTACCTCCTCCTCACAACCAATACAGAGTCCAATTCCCAGAGGTTTCTATCAGTTTTTGGAAATAGCGCAGAAGAGT
TTTGTTCTGCTTTGAATGATTACATATCAGCTGTGAAGAAAATGGCCTGTGAGATTCTAGAGCTGATGGCTGAAGGGTTG
AAGATTCAACCAAGAAATGTGTTAAGCAAACTTCTGATGGATGAACAGAGTGACTCTTGTTTCAGGCTCAATCACTACCC
ACTATGCCCAGAGCTTCAAGGTTTGAGTAGTGCCAGTGCCAGAAATGTGATTGGATTTGGAGAGCACACAGACCCACAAA
TCATTTCTGTGCTAAGATCCAACAACACATCTGGCCTCCAAATTTCTTTGGGAGATGGGAGTTGGATTTCAGTCCCCCCT
GATCAGAACTCCTTCTTCATCAATGTTGGTGACTCTTTACAGGTTTTGACTAATGGGAGGTTTCAAAGTGTGAGGCACAG
GGTTTTGGCAAATGGTTTAAAATCAAGAGTGTCAATGATTTATTTTGGGGGACCACCCTTGAGTGAGAAGATAGCTCCAT
TGCAATCTGTCATGAACGGAGAGGAGGAAAGCCTCTACGAAGAGTTTACATGGTTTGAGTACAAAAAATCTGCGTGCAGC
TCAAGACTTGCAGATAACAGGCTTGGACACTTTGAGAGAATTGCAGCCTCA
>Malsi_05g026920
ATGGTGGTTCTGTCACAACCAGCTGCATTAGACCATTTTTCTGACCTAATCAAAACATGCAAGCCCACCGGCCTGTTCGC
CGGCATCCCAGTCGTAGACCTTTCGAGGCCTGACGCAAAGCACTGCATAGTCAGGGCCTGTGAGGAGTACGGTATGTTCA
AGGTGATCAACCATGGAGTCCCATTGGACTTCATGACCACTCTGGAAGCCCAAGCTCTCAAATTTTTCAGCCTGCCTCAG
TCGGAGAAGGACAAGGCTGGCCCCGCCGACCCTTGCGGCTACGGCAGCAAGAGAATCGGTCCAAACGGCGACGTGGGTTG
GATTGAATATATCCTCCTCAACACCAATCCTGATATCACATCTCACAAGTCCCTCTCCATTCTAAAGGAAAACCCTGAAA
TTTTCTGTGTTGCAGTTGAAGATTATATTACGGCAGTGAAGAACATGACTTTTGCAGTGCTCGAAATGGTGGCTGATGGG
CTGGGGATTGAGCAAAGGAATGTGCTGAGCAAGCTCTTGACAGATGAGAAGAGTGACTCGTGTTTCAGGCTAAACTACTA
TCCGCCATGTCCAGAGCTTCAGGCATTGAGTGGACGAAATTTGATAGGGTTTGGGGAGCACACAGACCCCCAGATTGTTT
CTGTCCTGAAATCCAACAACACATCAGGCCTGCAGATCTGTCTCAAGGATGGGACTTGGGTCACGGTAGCACCTGATCAG
ACGGCCTTTTTCATCAATGTTGGTGATTGCTTGCAGGTGATGACTAATGGGAGGTTTAAGAGTGTGAAACATAGGGTTTT
GGCTGACACAGTTAGTTCAAGGATTTCAATGATCTACTTTGGAGGGCCACCTTTGAGTGAGAAGATAGCACCTCTGCCGT
CACTAATGGCAGAAGGAGAAGAGAGCTTGTACAAGGAGTTCACGTGGAGTGAATACAAAAAGTCTGCGTACAGGTCAAGG
CTGGCTGATTACAGGCTAGGACTCTTTGAGAAGTCTGCTCCTGTGATGCTGTCCAATTCCCAACGT
>Malsi_09g025400
ATGGTGGTATCATCTCCTTCACCAATAAGAAGCAAGAAAATCATGGCAATAGGAATTCCCACAATCGATCTATCAAATTA
CAATAGGTCAAAGCTATCAGAACAAATTGTTGAAGCCTGTGAAGAATATGGTTTCTTTAAGGTGGTCAACCATGGTATCC
CAAAAGAGGTCGTTGAGAAAATGGAAACACAAGGGTCTGATTTTTTTGCCAAGCCAACAATGGAGAAGCAACGAGCTGGC
CCGGCTTGTCCTTTTGGCTATGGCTGCAAAAACATTGGCTGCAAAGGCGACACTGGAGAGCTTGAGTACCTTCTTATTCA
AACCAATTGTCAGTCCATTTCTGAGAGATCCAATGATATTTCCAACGACCCTACGAAATTCAGCTGTGCAGTGAATGATT
ACATAGAAGCAGTTAAAGAATTGGCATGTGAGATTCTTGATCTGGTGGCCGAGGGACTATGGGTTTCAGACAAGTCTGTG
TTCAGCAGGTTCATCAGAGACGTCCAGAGCGACTCAATTCTTAGGCTTAATCACTATCCTCCGGTCAAGGACTGGGACAC
AGCAACTAAACAGCATCCTTTCACTAATAACAACAATTATGATAATAGGATTGGATTTGGAGAGCATTCTGACCCTCAAA
TCTTGACAATCTTTAGATCCAACAACGTGGGGGGCCTTCAGATTTTTCTACGTGATGGCTTGTGGGTTCCCGTCGCTCCC
GACGCCAATCAATTCTTTGTAATGGTTGGTGATGCCTTACAGCCAAGGATGTCAATGGTGTACTTTGGGGCACCACCACT
CAATGCATGGATGTCTCCTCTGCCGGAGATGGTGTCGCCGGAGAAGCCCAGCCTCTACAAGCCCTTCACATGGGGTGAGT
ACAAGAAAGCTGCATACACTACACGATTGGGAGATTCACGTCTAGACCTTTTCAAGATTAATAACCACAGGTGCAAGTGT
AACGATCAAATTCCATGTCCATGCTTCGACAATCTTGTACAA
>Malsi_10g019580
ATGGTGTTTGTGACCAAATCAGCCAGTGAACACTTTTCTTATCCTAGAACCAGCACCAAAGTCTCCAAATTGTTTTCTGG
GATTCCTCTGGTAGACCTCACAAAACCAGACTCCAAGCAACTCATTGTCAATGCCTGTGAGGAGTATGGTTTCTTCAAGA
TCATCAACCATGGTGTTCCAATGGATTTCATCACAAGATTGGAATCTGAGGCCATCAAATTCTTCTCCCTCCCACTTTCT
GAGAAGGAAAAGTCAGGGCCTCCTAATCCATTAGGATATGGGAACAAGCATATTGGGAAGAATGGTGATGTTGGTTGGGT
CGAGTACCTCCTTCTCACAACCAATACAGAATCCATTTCCCAGAGGTTTCTATCGGTTTTTGGAAATAACGCAGAAGAGT
TTTGTTCTGCTTTGAATGATTACGTATCAGCTGTGAAGAAAATGACCTGTGAGATTCTTGAGCTGATGTCTGAAGGATTG
AAGATTCAACCAAGGAATGTGTTCAGTAAGCTTTTGATGGATGAACAGAGTGATTCTTGTTTCAGGCTCAATCACTACCC
ACCATGCCCAGAGCTTCAAGGTTTGAGCAGTGCCGGTGCCAGAAATGTGATTGGATTTGGAGAGCACACAGACCCACAAA
TCATTTCTGTGCTAAGATCCAACAATACATCTGGCCTCCAAATTTCTTTGAGAGATGGGAGTTGGATTTCAGTCCCACCT
GATCAGAACTCCTTCTTTATCAATGTTGGTGACTCTTTACAGGTTTTGACTAATGGGAGGTTTGAAAGTGTGAGGCACAG
GGTTTTGGCAAATGGTTTAAAATCAAGACTGTCAATGATTTATTTTGGGGGACCACCCTTGAGTGAGAAAATAGCTCCAT
TGCAATCTGTCATGAATGGAGAGGAGGAAAGCATGTACAAGGAGTTTACATGGTTTGAGTACAAAAAATCTGCCTACAGC
TCAAGACTTGCAGATAACAGGCTTGGACACTTTGAGAGAATTGCAGCCTCA
>Malsi_10g024460
ATGGTGGTTCTGTCACGAACAGCTAAATTGGACCATTTTTCTGACCTAATCAAAACATGCAAGCCCACCAGCTTGTTCGC
CGGCATCCCAGTCGTCGACCTCTCGAGCCCCGACGCAAAGCACCGCATAGTCAGGGCTTGTGAGGAGCACGGCATGTTTA
AGGTGATCAACCATGGAGTCCCATTGGACTTCATGACTACACTGGAAGCCCAAGCTCTCAAATTTTTCAACCTGCCCCAG
TCGCAGAAGGACAAGGCAGCCCCCGCCGACCCTTTCGGCTACAGAAGCAAGAGAATCGGTCCAAACGGCGACGTGGGTTG
GATCGAATACATCCTCCTCAGCACCAATCTTGATATCATCTCTCATAAGTCCCTCCCCATTTTCAAGGAAAACCCTGAAA
TTTTCCGTGACGCAGTGGAAGATTATATTACAGCAGTGAAGAACATGACTTTTGAAGTGCTGGAAATGGTGGCTGATGGG
CTGGGGATTGATCAAAAGAATGTGCTGAGCAAGCTTTTGAAAGATGAGAAGAGTGACTCATGTTTCAGGCTGAACTACTA
TCCGCCATGCCCAGAGCTTCACGCTTTGAGTGGACGAAGTTTGATAGGGTTTGGGGAGCACACAGACCCACAGATCATTT
CTGTCCTGAAATCCAACAACACATCAGGCCTGCAGATCAGTCTCAAGGATGGGACTTGGGTTACAGTCGCACCTGATCAG
ACTGCCTTTTTCATCAATGTTGGTGATTGCTTGCAGGTGATGACTAACGGGCGGTTTAAGAGCGTGAAACATAGGGTTTT
GGCTGACACACAAAGTTCAAGGGTTTCAATGATCTACTTTGGAGGGCCACCTTTGAGTGAGAAGATAGCACCTCTGCCGT
CTCTAATGGCAGAAGGAGAAGAAAGCTTGTACAAGGAGTTCACGTGGAGTGAATTCAAAAAGTCTGCGAACAGGTCAAGG
CTGGCCGATAATAGGCTAGGACCATTTGAGAAGTCTGCTGCTGTGATGCTGTCCAATTCCCAATTT
>Malsi_13g012960
ATGGTGGTGGCATCTCCAAACCCAACTCGCAACGAAAAGATCCAGGCTGTTGATCTTCCCATCATAGACCTCTCAGCCGA
GAGGTCACAAGTGAGGAAGCTCATTGTCAAAGCTTGTGAGGACTATGGTTTCTTCAAGGTCATCAACCATGGCGTCCCAA
AAGACATTATATCCAAAGTGGAGGAGCAAAGCCTCAGCTTCTTTGCCCAACCAGTGTCCGAGAAGCAAAGGGCAGGGCCT
TCCGATCCCTTTGGCTATGGCTGCAAGAACATAGGCCTCAATGGTGATACGGGAGAGATTGAGTACCTTATTTTCAACAC
AAACCCAATTTCTATTGCTCAAAGATCCAAAACCATCTTAAATGAGCATACAAAATTCAGCTCGGCAGTGAGTGGATACA
TTGCAGCAGTTAGGGATTTGGCATGTGAGCTCTTGGATCTGATTGGTGAGGGATTGTGGGTCCCTGACACATCAGTCTTC
AGTAGGCTGATCAGGGACGTCGACAGTGACTCGGTCTTCAGGCTCAATCACTACCCGCATCTGCACAACAAGAAGGACAT
CTGCAAGGATAATGATACGTCACCATCCTCCATCAGTAACATCAGCAAGGTAGGGTTTGGGGAGCATTCCGACCCTCAGC
TCCTCACCCTCCTGAGGTCCAACGACGTGGGCGGCCTCCAAATCTCTCCACAAGATGGGGTGTGGGTCTCCGTCCCCTCT
GACCCCACGGCCTATTGGGTTAATGTGGGTGACGTGTTGCAGGCCATGACAAATGGAAGATTTGTGAGCGTTAGACATAG
AGCCTTAACCAATCCATCAAAGTCTAGAATGTCAATGGCGTATTTTGCTGCTTCCTCCCTGAACGCATGTTTGAGTGCTC
TTCCAGAAATGGTCACACCGGAGAAGCCTCGGCTCTACAAACCCTTCACTTGGGCTGAGTACAAGAAAACCACGCACTCT
CTACGCCTCGGCGAAAACCGTCTTAACCTCTTCAGAATTTCTACCAATGATGAATGCTTCATAGATCAACCGCTGGAA
>Malsi_16g013570
ATGGTGGTGGCACCTCCAAACCCAATTAGCAACGAAAAGATCCTGGCCGTTGATCTCCCCATCATAGACCTCTCAGCCGA
GAGGTCTCAAGTGAGAACACTCATTGTCAAAGCTTGTGAGGACTATGGTTTCTTCAAAGTCATCAACCATGGCGTCCCAA
AAGATATTATATCCACAGTGGAGGAGCAAAGCCTCAGCTTCTTTGCCAAACCAGTGTCCGAGAAGCAAAGAGCAGGACCT
TCCGATCCCTTTGGCTATGGCTGTAAGAACATAGGCTTCAGTGGTGATATGGGAGAGGTTGAGTACCTTATTTTCAACAC
AAACCCAATTTCTATAGCTCAAAGATCCAAAACCATCTCAAATGAGCCTACAAAATTCAGTTCTGCAGTAAGTGGATACA
TTGCAGCAGCAAGGGATTTGGCATGTGAGCTTTTGGATCTGATTGGTGAGGAACTGTGGGTCCCTGACACATCAGTCTTC
AGTAGGCTGATCAGGGGTGTCGACAGTGACTCCGTCTTCAGGCTCAATCACTACCCGCATCTGCACAACAAGCAGGACTT
CTGCAAGGACAAGGACACGTCACCCTCCTCCTTAAGCAGCGACATCGGCAAGGTAGGGTTTGGGGAGCATTCTGACCCTC
AGATCCTCACCCTCCTCAGATCCAACGACGTGGCCGGCCTCCAAATCTCTCCACAAGATGGGGTTTGGGTCGCTGTGCCC
TCTGACCCCACGGCCTTTTGGGTTAATGTGGGTGACGTGTTGCAGGCCATGACAAATGGAAGATTTGTGAGCGTTAGACA
TAGAGCCTTAGCCAATTCATCAAAGTCTAGATTGTCAATGGCGTATTTTGCAGCTCCCTCCCTGAACGCATGTTTGAGTG
TTCTTCCAGAAATGGTCACACCGGAGAAGCCTCGGCTCTACAAACCCTTCACTTGGGCTGAGTACAAGAAAACCACGTTC
TCTCTAAGCCTCGGTGAAAACCGTCTTAATCTTTTCAGAATTTCTTCAAATGATGAATGCTTCATGGAT
>Malsi_17g024300
ATGGTGGTACCATCTCCTTCACCAATAAGAAGCAAGAAAACGATGGCAATAGGAATTCCCACAATCGATCTATCAAATTA
CAATAGGTCAAAGCTATCAGCACAAATTGTTGAAGCCTGTGAAGAATATGGTTTCTTTAAGGTGGTCAACCATGGTATCC
CAAAAGCGGTCATTGAGACAATGGAAACACAAGGGTCTGATTTTTTTGCCAAGCCAACAATCGAGAAGCAACGAGCTGGC
CCTGCTTGTCCTTTTGGCTATGGCTGCAAAAATATTGGTCGCAAAGGCGACACCGGAGAGCTTGAGTACCTTATTCTTCA
AACCAATCCTCAGTCCATTTCTGACAGATCCAATGATATTTCCGACGACCCTACGAAATTCAGTTGTGCAGTGAATGATT
ACATAGAAGCAGTTAAAGAATTGGCATGTGAGGTTCTTGATTTGTTGGCCGAGGGACTATGGGTTTCAGACAAGTCTGTG
TTCAGCAGGTTCATCAGAGACGTCCAGAGTGACTCCATTCTTAGGTTTAATCACTATCCTCCAGTCAAGGACATCAAGGA
CTGGGAAACAACACCAAAACAGCATTCCTTCACTAACAACAACAACAATAATCATAGTAGGATTGGATTTGGAGAGCATT
CTGACCCTCAGATCTTGACCATCTTAAGATCCAACAACGTGGGGGGCCTTCAGATTTCTCTACGTGATGGCTTGTGGGTT
CCCGTGGCTCCGGACCCCAATCAGTTCTTCGTAATGGTTGGTGATGCCTTACAGGCTTTGACGAATGGGAGGTTAGTAAG
TGTGAAACATAGAGCACTGGCAAACTCAGTTGTGAAGCCAAGGATGTCAATGGTGTACTTTGGGGCACCACCCCTCAATG
CATGTATGTCTCCTCTTCCAGAGATGGTGTCGCCGGAGAAGCCCAGCCTCTACAAACCTTTCACATGGGGTGAATACAAG
AAAGCTGCATACACTACACGATTGGGAGATACACGTCTAGACCATTTCAAGATTAATAATCACACCAGCAAGTGCAACGA
TCAAACTCAATGTCCATGCTTGGACAATCTTGTACGA
>Malsy_01g013950
ATGGTGGTATCATCTCCTTCACCAATAAGAAGCAAGAAAATCATGGCAATAGGAATTCCCACAATCGATCTATCAAATTA
CAATAGGTCAAAGCTATCAGAACAAATTGTTGAAGCCTGTGAAGACTATGGTTTCTTTAAAAAGTTCAACCATGGTATCC
CAAAAGAGGTCATTGAGAAAATGGAAACACAAGGGTCTGATTTTTTTGCCAAGCCAACAATGGAGAAGCAACGAGCTGGC
CCAGCTTGCGGGGTAGGAGAAGGGGATGAAGGAGGTGGGGTGGTTAGAGCGGTTGAAGAGGTTTTGGCAAGAAAGATGCT
GAGAGAAGCCGAAGATAGT
>Malsy_05g019350
ATGGTGTTTGTGACCAAACCACCTAATGAGAACTTTTCTTATGCTAGAACCAGCAACAATGTCTCCAAATTATTTTCTGG
GATTCCTCTGGTAGACCTCACAAAACCAGACTCCAAACAACTCATTGTCAAGGCCTGTGAGGAGTATGGTTTCTTCAAGA
TCATCAACCATGGTGTTCCAATGGATTTCATTACCAGATTGGAATCTGAGGCCATCAAATTCTTCTCCATGCCACTCTCT
GAGAAGGAAAAGGCGGGGCCTCCTAATCCGTTGGGATATGGGAACAATCATATTGGGAAGAATGGTGATGTTGGGTGGGT
AGAGTACCTCCTCCTCACAACCAATACAGAGTCCAATTCCCAGAGTTCTGCTTTGAATGATTACATATCAGCTGTGAAGA
AAATGGCCTGTGAGATTCTAGAGCTGATGGCTGAAGGGTTGAAGATTCAACCAAGAAATGTGTTAAGCAAACTTCTGATG
GATGAACAGAGTGACTCTTGTTTCAGGCTCAATCACTACCCACTATGCCCAGAGCTTCAAGGTTTGAGTAGTGCCAGTGC
CAGAAATGTGATTGGATTTGGAGAGCACACAGACCCACAAATCATTTCTGTGCTAAGATCCAACAACACATCTGGCCTCC
AAATTTCTTTGGGAGATGGGAGTTGGATTTCAGTCCCCCCTGATCAGAACTCCTTCTTCATCAATGTTGGTGACTCTTTA
CAGGTTTTGACTAATGGGAGGTTTCAAAGTGTGAGGCACAGGGTTTTGGCAAATGGTTTAAAATCAAGAGTGTCAATGAT
TTATTTTGGGGGACCACCCTTGAGTGAGAAGATAGCTCCATTGCAATCTGTCATGAACGGAGAGGAGGAAAGCCTCTACG
AAGAGTTTACATGGTTTGAGTACAAAAAATCTGCGTGCAGCTCAAGACTTGCAGATAACAGGCTTGGACACTTTGAGAGA
ATTGCAGCCTCA
>Malsy_05g025080
ATGGTGGTTCTGTCACAACCAGCTGCATTAGACCATTTTTCTGACCTAATCAAAACATGCAAGCCCACCGGCCTGTTCGC
CGGCATCCCAGTCGTAGACCTTTCGAGGCCTGACGCAAAGCACTGCATAGTCAGGGCCTGTGAGGAGTACGGTATGTTCA
AGGTGATCAACCATGGAGTCCCATTGGACTTCATGACCACTCTGGAAGCCCAAGCTCTCAAATTTTTCAGCCTGCCTCAG
TCGGAGAAGGACAAGGCTGGCCCCGCCGACCCTTGCGGCTACGGCAGCAAGAGAATCGGTCCAAACGGCGACGTGGGTTG
GATTGAATATATCCTCCTCAACACCAATCCTGATATCACATCTCACAAGTCCCTCTCCATTCTAAAGGAAAACCCTGAAA
TTTTCTGTGTTGCAGTTGAAGATTATATTACGGCAGTGAAGAACATGACTTTTGCAGTGCTCGAAATGGTGGCTGATGGG
CTGGGGATTGAGCAAAGGAATGTGCTGAGCAAGCTCTTGACAGATGAGAAGAGTGACTCGTGTTTCAGGCTAAACTACTA
TCCGCCATGTCCAGAGCTTCAGGCATTGAGTGGACGAAATTTGATAGGGTTTGGGGAGCACACAGACCCCCAGATTGTTT
CTGTCCTGAAATCCAACAACACATCAGGCCTGCAGATCTGTCTCAAGGATGGGACTTGGGTCACAGTAGCACCTGATCAG
ACGGCCTTTTTCATCAATGTTGGTGATTGCTTGCAGGTGATGACTAATGGGAGGTTTAAGAGTGTGAAACATAGGGTTTT
GGCTGACACAGTTAGTTCAAGGATTTCAATGATCTACTTTGGAGGGCCACCTTTGAGTGAGAAGATAGCACCTCTGCCGT
CACTAATGGCAGAAGGAGAAGAGAGCTTGTACAAGGAGTTCACGTGGAGTGAATACAAAAAGTCTGCGTACAGGTCAAGG
CTGGCTGATTACAGGCTAGGACTCTTTGAGAAGTCTGCTCCTGTGATGCTGTCCAATTCCCAACGT
>Malsy_09g024120
ATGGTGGTATCATCTCCTTCACCAATAAGAAGCAAGAAAATCATGGCAATAGGAATTCCCACAATCGATCTATCAAATTA
CAATAGGTCAAAGCTATCAGAACAAATTGTTGAAGCCTGTGAAGAATATGGTTTCTTTAAGGTGGTCAACCATGGTATCC
CAAAAGAGGTCGTTGAGAAAATGGAAACACAAGGGTCTGATTTTTTTGCCAAGCCAACAATGGAGAAGCAACGAGCTGGC
CCGGCTTGTCCTTTTGGCTATGGCTGCAAAAACATTGGCTGCAAAGGCGACACTGGAGAGCTTGAGTACCTTCTTATTCA
AACCAATTGTCAGTCCATTTCTGAGAGATCCAATGATATTTCCAACGACCCTACGAAATTCAGCTGTGCAGTGAATGATT
ACATAGAAGCAGTTAAAGAATTGGCATGTGAGATTCTTGATCTGGTGGCCGAGGGACTATGGGTTTCAGACAAGTCTGTG
TTCAGCAGGTTCATCAGAGACGTCCAGAGCGACTCAATTCTTAGGCTTAATCACTATCCTCCGGTCAAGGACTGGGACAC
AGCAACTAAACAGCATCCTTTCACTAATAACAACAATAATGATAATAGGATTGGATTTGGAGAGCATTCTGACCCTCAAA
TCTTGACAATCTTTAGATCCAACAACGTGGGGGGCCTTCAGATTTTTCTACGTGATGGCTTGTGGGTTCCCGTCGCTCCC
GACGCCAATCAATTCTTTGTAATGGTTGGTGATGCCTTACAGGCTTTAACGAATGGGAGGTTAGTGAGCGTGAGACATAG
GGCACTGGCAAACTCAGTGGTGAAGCCAAGGATGTCAATGGTGTACTTTGGGGCACCACCACTCAATGCATGGATGTCTC
CTCTGCCGGAGATGGTGTCGCCGGAGAAGCCCAGCCTCTACAAGCCCTTCACATGGGGTGAGTACAAGAAAGCTGCATAC
ACTACACGATTGGGAGATTCACGTCTAGACCTTTTCAAGATTAATAACCACAGGTGCAAGTGTAACGATCAAATTCCATG
TCCATGCTTCGACAATCTTGTACAA
>Malsy_10g018550
ATGGTGTTTGTGACCAAATCAGCCAGTGAACACTTTTCTTATCCTAGAACCAGCACCAAAGTCTCCAAATTGTTTTCTGG
GATTCCTCTGGTAGACCTCACAAAACCAGACTCCAAGCAGCTCATTGTCAATGCCTGTGAGGAGTATGGTTTCTTCAAGA
TCATCAACCATGGTGTTCCAATGGATTTCATCACAAGATTGGAATCTGAGGCCATCAAATTCTTCTCCCTCCCACTTTCT
GAGAAGGAAAAGTCAGGGCCTCCTAATCCATTAGGATATGGGAACAAGCATATTGGGAAGAATGGTGATGTTGGTTGGGT
TGAGTACCTCCTTCTCACAACCAATACAGAATCCATTTCCCAGAGGTTTCTATCGGTTTTTGGAAATAACGCAGAAGAGT
TTTGTTCTGCTTTGAATGATTACGTATCAGCTGTGAAGAAAATGACCTGTGAGATTCTTGAGCTGATGTCTGAAGGATTG
AAGATTCAACCAAGGAATGTGTTCAGTAAGCTTTTGATGGATGAACAGAGTGATTCTTGTTTCAGGCTCAATCACTACCC
ACCATGCCCAGAGCTTCAAGGTTTGAGCAGTGCCGGTGCCAGAAATGTGATTGGATTTGGAGAGCACACAGACCCACAAA
TCATTTCTGTGCTAAGATCCAACAATACATCTGGCCTCCAAATTTCTTTGAGAGATGGGAGTTGGATTTCAGTCCCACCT
GATCAGAACTCCTTCTTTATCAATGTTGGTGACTCTTTACAGGTTTTGACTAATGGGAGGTTTGAAAGTGTGAGGCACAG
GGTTTTGGCAAATGGTTTAAAATCAAGACTGTCAATGATTTATTTTGGGGGACCACCCTTGAGTGAGAAAATAGCTCCAT
TGCAATCTGTCATGAATGGAGAGGAGGAAAGCATGTACAAGGAGTTTACATGGTTTGAGTACAAAAAATCTGCCTACAGC
TCAAGACTTGCAGATAACAGGCTTGGACACTTTGAGAGAATTGCAGCCTCA
>Malsy_10g023210
ATGGTGGTTCTGTCACGAACAGCTAAATTGGACCATTTTTCTGACCTAATCAAAACATGCAAGCCCACCAGCTTGTTCGC
CGGCATCCCAGTCGTCGACCTCTCGAGCCCCGACGCAAAGCACCGCATAGTCAGGGCTTGTGAGGAGCACGGCATGTTTA
AGGTGATCAACCATGGAGTCCCATTGGACTTCATGACTACACTGGAAGCCCAAGCTCTCAAATTTTTCAACCTGCCCCAG
TCGGAGAAGGACCAGGCAGCCCCCGCCGACCCTTTCGGCTACAGAAGCAAGAGAATCGGTCTAAACGGCGACGTGGGTTG
GATGGAATACATCCTCCTCAGCACCAATCTTGATATCATCTCTCATAAGTCCCTCCCCATTTTCAAGGAAAACCCTGAAA
TTTTCCGTGACGCAGTGGAAGATTATATTACAGCAGTGAAGAACATGACTTTTGAAGTGCTGGAAATGGTGGCTGATGGG
CTGGGGATTGATCAAAGGAATGTGCTGAGCAAGCTTTTGAAAGATGAGAAGAGTGACTCATGTTTCAGGCTAAACTACTA
TCCGCCATGCCCAGAGCTTCACGCTTTGAGTGGACGAAGTTTGATAGGGTTTGGGGAGCACACAGACCCACAGATCATTT
CTGTCCTGAAATCCAACAACACATCAGGCCTGCAGATCAGTCTCAAGGATGGGACTTGGGTTACAGTCGCACCTGATCAG
ACTGCCTTTTTCATCAATGTTGGTGATTGCTTGCAGGTGATGACTAACGGGCGGTTTAAGAGCGTGAAACATAGGGTTTT
GGCTGACACACAAAGTTCAAGGGTTTCAATGATCTACTTTGGAGGGCCACCTTTGAGTGAGAAGATAGCACCTCTGCCGT
CTCTAATGGCAGAAGGAGAAGAAAGCTTGTACAAGGAGTTCACGTGGAGTGAATTCAAAAAGTCTGCGAACAGGTCAAGG
CTGGCCGATAATAGGCTAGGACCATTTGAGAAGTCTGCTGCTGTGATGCTGTCCAATTCCCAATTT
>Malsy_13g011860
ATGGTGGTGGCATCTCCAAACCCAACTCGCAACGAAAAGATCCAGGCCGTTGATCTTCCCATCATAGACCTCTCAGCCGA
GAGGTCACAAGTGAGGAAGCTCATTGTCAAAGCTTGTGAGGACTATGGTTTCTTCAAGGTCATCAACCATGGCGTCCCAA
AAGACATTATATCCAAAGTGGAGGAGCAAAGCCTCAGCTTCTTTGCCCAACCAGTGTCCGAGAAGCAAAGGGCAGGGCCT
TCCGATCCCTTTGGCTATGGCTGCAAGAACATAGGCCTCAATGGTGATACGGGAGAGGTTGACTCGGCAGTGAGTGAATA
CATTGCAGCAGTTAGGGATTTGGCATGTGAGCTCTTGGATCTGATTGGTGAGGGATTGTGGGTCCCTGACACATCAGTCT
TCAGTAGGCTGATCAGGGACGTCGACAGTGACTCGGTCTTCAGGCTCAATCACTACCCGCATCTGCACAACAAGAAGGAC
ATCTGCAAGGATAATGATACGTCACCATCCTCCATCAGTAACATCAGCAAGGTAGGGTTTGGGGAGCATTCCGACCCTCA
GCTCCTCACCCTCCTGAGGTCCAACGACGTGGGCGGCCTCCAAATCTCTCCACAAGATGGGGTGTGGGTCTCCGTCCCCT
CTGACCCCACGGCCTATTGGGTTAATGTGGGTGACGTGTTGCAGGCCATGACAAATGGAAGATTTGTGAGCGTTAGACAT
AGAGCCTTAACCAATCCATCAGAGTCTAGAATGTCAATGGCGTATTTTGCTGCTTCCTCCCTGAACGCATGTTTGAGTGC
TCTTCCAGAAATGGTCACACCGGAGAAGCCTCGGCTCTACAAACCCTTCACTTGGGCTGAGTACAAGAAAACCACGCACT
CTCTACGCCTCGGCGAAAACCGTCTTAACCTCTTCAGAATTTCTACCAATGATGAATGCTTCATAGATCAACCGCTGGAA
>Malsy_16g011550
ATGGTGGTGGCACCTCCAAACCCAATTAGCAACGAAAAGATCCTGGCCGTTGATCTCCCCATCATAGACCTCTCAGCCGA
GAGGTCTCAAGTGAGAAAACTCATTGTCAAAGCTTGTGAGGACTATGGTTTCTTCAAAGTCATCAACCATGGCGTCCCAA
AAGATATTATATCCACAGTGGAGGAGCAAAGCCTCAGCTTCTTTGCCAAACCAGTGTCCGAGAAGCAAAGAGCAGGACCT
TCCGATCCCTTTGGCTATGGCTGTAAGAACATAGGCTTCAGTGGTGATATGGGAGAGGTTGAGTACCTTATTTTCAACAC
AAACCCAATTTCTATAGCTCAAAGATCCAAAACCATCTCAAATGAGCCTACAAAATTCAGTTCTGCAGTAAGTGGATACA
TTGCAGCAGCAAGGGATTTGGCATGTGAGCTTTTGGATCTGATTGGTGAGGGACTGTGGGTCCCTGACACATCAGTCTTC
AGTAGGCTGATCAGGGGTGTCGACAGTGACTCCGTCTTCAGGCTCAATCACTACCCGCATCTGCACAACAAGCAGGACTT
CTGCAAGGACAAGGACACGTCACCCTCCTCCTTAAGCAGCGACATCGGCAAGGTAGGGTTTGGGGAGCATTCTGACCCTC
AGATCCTCACCCTCCTCAGATCCAACGACGTGGCCGGCCTCCAAATCTCTCCACAAGATGGGGTTTGGGTCCCTGTGCCC
TCTGACCCTACGGCCTTTTGGGTTAATGTGGGTGACGTGTTGCAGGCCATGACAAATGGAAGATTTGTGAGCGTTAGACA
TAGAGCCTTAGCCAATTCATCAAAGTCTAGATTGTCAATGGCGTATTTTGCAGCTCCCTCCCTGAACGCATGTTTGAGTG
TTCTTCCAGAAATGGTCACACCGGAGAAGCCTCGGCTCTACAAACCCTTCACTTGGGCTGAGTACAAGAAAACCACGTTC
TCTCTAAGCCTCGGTGAAAACCGTCTTAATCTTTTCAGAATTTCTTCAAATGATGAATGCTTCATGGAT
>Malsy_17g024450
ATGGTGGTACCATCTCCTTCACCAATAAGAAGCAAGAAAACGATGGCAATAGGAATTCCCACAATCGATCTATCAAATTA
CAATAGGTCAAAGCTATCAGCACAAATTGTTGAAGCCTGTGAAGAATATGGTTTCTTTAAGGTGGTCAACCATGGTATCC
CAAAAGCGGTCATTGAGACAATGGAAACACAAGGGTCTGATTTTTTTGCCAAGCCAACAATCGAGAAGCAACGAGCTGGC
CCTGCTTGTCCTTTTGGCTATGGCTGCAAAAATATTGGTCGCAAAGGCGACACCGGAGAGCTTGAGTACCTTATTCTTCA
AACCAATCCTCAGTCCATTTCTGACAGATCCAATGATATTTCCGACGACCCTACGAAATTCAGTTGTGCAGTGAATGATT
ACATAGAAGCAGTTAAAGAATTGGCATGTGAGGTTCTTGATTTGTTGGCCGAGGGACTATGGGTTTCAGACAAGTCTGTG
TTCAGCAGGTTCATCAGAGACGTCCAGAGTGACTCCATTCTTAGGTTTAATCACTATCCTCCAGTCAAGGACATCAAGGA
CTGGGAAACAACACCAAAACAGCATTCCTTCACTAACAACAACAACAATAATCATAGTAGGATTGGATTTGGAGAGCATT
CTGACCCTCAGATCTTGACCATCTTAAGATCCAACAACGTGGGGGGCCTTCAGATTTCTCTACGTGATGGCTTGTGGGTT
CCCGTGGCTCCGGACCCCAATCAGTTCTTCGTAATGGTTGGTGATGCCTTACAGGCTTTGACGAATGGGAGGTTAGTAAG
TGTGAAACATAGAGCACTGGCAAACTCAGTTGTGAAGCCAAGGATGTCAATGGTGTACTTTGGGGCACCACCCCTCAATG
CATGTATGTCTCCTCTTCCAGAGATGGTGTCGCCGGAGAAGCCCAGCCTCTACAAACCTTTCACATGGGGTGAATACAAG
AAAGCTGCATACACTACACGATTGGGAGATACACGTCTAGACCATTTCAAGATTAATAATCACACCAGCAAGTGCAACGA
TCAAACTCAATGTCCATGCTTGGACAATCTTGTACGA
>Malsy_scaffold2570g000340
ATGGTGGTTCTGTCACAACCAGCTGCATTAGACCATTTTTCTGACCTAATCAAAACATGCAAGCCCACCGGCCTGTTCGC
CGGCATCCCAGTCGTAGACCTTTCGAGGCCTGACGCAAAGCACTGCATAGTCAGGGCCTGTGAGGAGTACGGTATGTTCA
AGGTGATCAACCATGGAGTCCCATTGGACTTCATGACCACTCTGGAAGCCCAAGCTCTCAAATTTTTCAGCCTGCCTCAG
TCGGAGAAGGACAAGGCTGGCCCCGCCGACCCTTGCGGCTACGGCAGCAAGAGAATCGGTCCAAACGGCGACGTGGGTTG
GATTGAATATATCCTCCTCAACACCAATCCTGATATCACATCTCACAAGTCCCTCTCCATTCTAAAGGAAAACCCTGAAA
TTTTCTGTGTTGCAGTTGAAGATTATATTACGGCAGTGAAGAACATGACTTTTGCAGTGCTCGAAATGGTGGCTGATGGG
CTGGGGATTGAGCAAAGGAATGTGCTGAGCAAGCTCTTGACAGATGAGAAGAGTGACTCGTGTTTCAGGCTAAACTACTA
TCCGCCATGTCCAGAGCTTCAGGCATTGAGTGGACGAAATTTGATAGGGTTTGGGGAGCACACAGACCCCCAGATTGTTT
CTGTCCTGAAATCCAACAACACATCAGGCCTGCAGATCTGTCTCAAGGATGGGACTTGGGTCACAGTAGCACCTGATCAG
ACGGCCTTTTTCATCAATGTTGGTGATTGCTTGCAGGTGATGACTAATGGGAGGTTTAAGAGTGTGAAACATAGGGTTTT
GGCTGACACAGTTAGTTCAAGGATTTCAATGATCTACTTTGGAGGGCCACCTTTGAGTGAGAAGATAGCACCTCTGCCGT
CACTAATGGCAGAAGGAGAAGAGAGCTTGTACAAGGAGTTCACGTGGAGTGAATACAAAAAGTCTGCGTACAGGTCAAGG
CTGGCTGATTACAGGCTAGGACTCTTTGAGAAGTCTGCTCCTGTGATGCTGTCCAATTCCCAACGT
>Pruav_sc0000095.1_g1110.1.mk
ATGGTGTTTGTGACTAAACCACCTACTGAAAACTTTTCTTATCCTAGAGGCAGCAAAGTCTCCAAATTCTTTGCTGGGAT
TCCTCTGATAGACCTTTCAAAACCTGACTCCAAACAGCTCATCGTCAGGGCTTGTGAGGAGTTTGGGTTCTTCAAGATTA
TCAACCATGGTGTTCCAATGGAATTCATTACCAGGTTGGAATCTGAGGCCATCAAATTCTTCTCCTTGCCACTTTCTGAG
AAAGAAAAAGCAGGGCCACCTAATCCATTAGGATATGGTAACAAGTATATTGGGAAGAATGGTGATGTTGGTTGGGTGGA
GTACCTTCTTCTAACAGCCAACACAGAATCCAATTCCCAGAGATTTTTATCAGTTTTGACCAATGGGAGGTTCCAAAGTG
TGAGGCACAGGGTTTTGGCAAATGGTTCAAAATCAAGAGTTTCAATGATTTATTTTGGGGGGCCACCCTTGAGTGAGAAA
ATAGCACCACTGCAATCTGTCATGAAAGGAGAGGAGGAGAGCATGTACAAAGAGTTTACATGGTTTGAGTACAAAACCTC
TTGTTACAACACAAGACTGGCTGATAATAGGCTTGGAAACTTTGAGAGAATTGCAGCCTCA
>Pruav_sc0000491.1_g490.1.mk
ATGGTTGTACCATCTCCTTCACCAATACGAACCAAGAAAACCAAGGCAGTAGGAATTCCCACAATCGATCTATCAAATTA
CAATAGGTCAAAGCTATCGGAACAAATTGTCGAGGCCTGTGAAGAGTATGGTTTCTTCAAGGTGGTGAACCACGGCGTCC
CGAAAGAGGTCATTGGGAGAATGGAAGCACAAGGTGCTGATTTTTTCGCCAAACCCGCCATGGAGAAGCAACGAGCTGGC
CCGGCTTGTCCTTTTGGTTATGGCTGCAAAAACATTGGCCGCAATGGTGACATGGGAGAGCTTGAATACCTTCTCCTTCA
AACCGATCCTCTCTCTGTTTCTGAGAGATCCAATGCCATCTCCAACGACCCTACAAAATTCAAGTCAAAGCTATCGGAAC
AAATTGTCGAGGCCTGTGAAGAGTATGGTTTCTTCAAGGTGGTGAACCACGGCGTCTCGAAAGAGGTCATTGGGAGAATG
GAAGCACAAGGTGCTGATTTTTTCGCCAAACCCGCCATGGAGAAGCAACGAGCTGGCCCGGCTTGTCCTTTTGGTTATGG
CTGCAAAAACATTGGCCGCAATGGTGACATGGGAGAGCTTGAATACCTTCTCCTTCAAACCGATCCTCTCTCTGTTTCTG
AGAGATCCAATGCCATCTCCAACGACCCTACAAAATTCAAGTATGCTTTGACGAATGGGAGGTTCGTAAGTGTGAGACAT
AGGGCATTGGCAAACTCAGTTATGAAGCCAAGGATGTCGATGGTGTACTTTGGGGCACCACCCCTAAATGCATGGATGTC
TCCACTTCCCGAGATGGTGTCGCCGGAGAAGCCCAGCCTCTACAAGCCCTTCACATGGGGCGAGTACAAGAAAGCAGCAT
ACACTACACGATTGGGAGATTCACGTCTCGACCTTTTCAAGATTAATAATAATAATCACACCTGCAACGATCAAATTCCA
TGTCCATGCTTGGACAATCTTGTACAA
>Pruav_sc0003135.1_g610.1.mk
ATGGTGGTTCTTTCTCAACCAGCTGCATTAGACCATTTATCTGATCTGATCAAATCGTGCAAGCCCACCGGCTTGTTCAC
TGGAATTCCAGTCGTGGACCTCTCAGACCCTGAAGCAAAACACCACATAGTCAAGGCCTGTCAAGACTACGGCTTGTTCA
AGCTGGTCAACCATGGAGTGCCATTAGACTTCATGACCACGCTTGAAGCCCAAGCTCTCAAATTCTTTAACTTACCTCAG
TCAGAGAAAGAGAAGGCAGGCCCCGCCAATCCATTCGGCTACGGAAGCAAGAGAATTGGCCCAAACGGTGACGTGGGTTG
GATTGAATACGTCCTTCTCAACACCAACCCTGATATCATCTCCCCCAAGTCCCTCTCCATTTTCAAAGAAAACCCAGAAA
TTTTCCGTGATGCAGTCTTAGATTATATCTGCGCGGTGAAGAAGATGACCTTTGAGGTATTGGAATTGATGGTTGATGGG
CTGGGGATTGAACCAAGGAATGTGCTGAGCAATCTTCTGAGAGAGGATAAGAGCGACTGTTGCTTCAGGCTAAACTACTA
TCCGCCATGCCCAGAGCTTCAGGCATTGAGTGGACGAAACTTGATTGGGTTTGGGGAGCACACAGACCCACAGATCATCT
CTGTCCTGAGATCAAACAACACATCAGGCCTGCAAATCAGTCTCAAGGATGGGACTTGGGTTTCTGTCCCACCTGATCAA
AACTCCTTTTTCATCAATGTTGGTGATTGTTTGCAGGTGATGAGCAATGGGAGGTTCAAGAGCGTGAGGCATAGGGTTTT
GGCAGACACTACAAGTTCAAGGATTTCAATGATCTTCTTTGGAGGGCCACCTTTGAGTGAAAAGATAGCACCTCTGCCGT
CACTTATGGCAGAAGGAGAAGAAAGCTTGTACAAAGAGTTCACGTGGTGTGAATACAAAAAGTCCGCATACAAGTCAAGG
CTGGCTGATTATAGGCTAGGGCTGTTCGAGAAATCTGTGCCAATGATGTCAAATTCCCAATTT
>Pyrbr_009356580.2_cds_XP_009354855.1_1
ATGGTGTTTGTGACCAAACCACATAGTGAGAACTTTTCATATGCTAGAACCAGCAACAATGTTTCCAAATTATTTTCTGG
GATTCCTCTGGTAGACCTCACAAAACCAGACTCCAAACAACTCATTGTCAAGGCCTGTGAGGAGTATGGTTTCTTCAAGA
TCATCAACCATGGTGTTCCAATGGATTTCATTACCAGATTGGAATCTGAGGCCATCAAATTCTTCTCCATGCCACTCTCT
GAGAAGGAAAAGGCAGGGCCTCCTAATCCGTTGGGATATGGGAACAAGCATATTGGGAAGAATGGTGATGTTGGGGGGGT
AGAGTACCTCCTCCTCACAACCAATACAGAGTCCAATTCCCAGAGGTTTCTATCAGTTTTTGGAAATAACCCAGAAGAGT
TTTGTTCTGCTTTGAATGATTACATATCAGCTGTGAAGAAAATGGCCTGTGAGATTCTAGAACTGATGGCTGAAGGGTTG
AAGATTCAACCAAGGAATGTGTTAAGCAAACTTCTGATGGATGAACAGAGTGACTCTTATTTCAGGCTCAATCACTACCC
ACTATGCCCAGAGCTTCAAGGTTTGAGTAGTGCCAGTGCCAGAAATGTGATTGGATTTGGAGAGCACACAGACCCACAAA
TCATTTCTGTGCTAAGATCCAACAACACGTCTGGCCTCCAAATTTCCTTGGGAGATGGGAGTTGGATTTCAGTCCCCCCT
GATCAGAACTCCTTCTTCATCAATGTTGGTGACTCTTTACAGGTTTTGACTAATGGGAGGTTTCAAAGTGTGAGGCACAG
GGTTTTGGCAAATGGTTTAAAATCAAGAGTGTCAATGATTTATTTTGGGGGACCACCCTTGAGTGAGAAGATAGCTCCAT
TGCAATCTGTCATGAACGGAGAGGAGGAAAGCCTATACGAAGAGTTTACATGGTTTGAGTACAAAAAATCTGCCTGCAGC
TCAAGACTTGCAGATAACAGGCTTGGACACTTGGAGAGAATTGCAGCCTCA
>Pyrbr_009356581.2_cds_XP_009354856.1_1
ATGGTGTTTGTGACCAAACCACATAGTGAGAACTTTTCATATGCTAGAACCAGCAACAATGTTTCCAAATTATTTTCTGG
GATTCCTCTGGTAGACCTCACAAAACCAGACTCCAAACAACTCATTGTCAAGGCCTGTGAGGAGTATGGTTTCTTCAAGA
TCATCAACCATGGTGTTCCAATGGATTTCATTACCAGATTGGAATCTGAGGCCATCAAATTCTTCTCCATGCCACTCTCT
GAGAAGGAAAAGGCAGGGCCTCCTAATCCGTTGGGATATGGGAACAAGCATATTGGGAAGAATGGTGATGTTGGGGGGGT
AGAGTACCTCCTCCTCACAACCAATACAGAGTCCAATTCCCAGAGTTCTGCTTTGAATGATTACATATCAGCTGTGAAGA
AAATGGCCTGTGAGATTCTAGAACTGATGGCTGAAGGGTTGAAGATTCAACCAAGGAATGTGTTAAGCAAACTTCTGATG
GATGAACAGAGTGACTCTTATTTCAGGCTCAATCACTACCCACTATGCCCAGAGCTTCAAGGTTTGAGTAGTGCCAGTGC
CAGAAATGTGATTGGATTTGGAGAGCACACAGACCCACAAATCATTTCTGTGCTAAGATCCAACAACACGTCTGGCCTCC
AAATTTCCTTGGGAGATGGGAGTTGGATTTCAGTCCCCCCTGATCAGAACTCCTTCTTCATCAATGTTGGTGACTCTTTA
CAGGTTTTGACTAATGGGAGGTTTCAAAGTGTGAGGCACAGGGTTTTGGCAAATGGTTTAAAATCAAGAGTGTCAATGAT
TTATTTTGGGGGACCACCCTTGAGTGAGAAGATAGCTCCATTGCAATCTGTCATGAACGGAGAGGAGGAAAGCCTATACG
AAGAGTTTACATGGTTTGAGTACAAAAAATCTGCCTGCAGCTCAAGACTTGCAGATAACAGGCTTGGACACTTGGAGAGA
ATTGCAGCCTCA
>Pyrbr_009362611.2_cds_XP_009360886.1_1
ATGGTGGTTCTGTCACGACCAGCTACATTAGACCGTTTTTCTGACCTAATCAAAACATGCAAGCCCACCAGCTTGTTCGC
CGGCATCCCAGTCGTCGACCTCTCAAGCGCCAACGCAAAGCACCGCATAGTCAGGGCTTGTGAGGAGCACGGCATGTTTA
AGGTGATCAACCATGGAGTCCCATTGGACTTCATGACCACACTGGAAGCCCAAGCTCTCAAATTTTTCAACCTGCCCCAG
TCGGAGAAGGACAAGGCAGCCCCCGCCGACCCTTTCGGCTACAAAAGCAAGAGAATCGGTCCAAACGGCGACGTGGGTTG
GATCGAATACATCCTCCTCAGCACCAATCTTGATGACATCTCTCATAAGTCCCTCCCCATTTTCAAGGAAAACCCTGAAA
TTTTCCGTGACGCAGTGGAAGATTATATTACAGCAGTGAAGAACATGACTTTTGAAGTGCTGGAAATGGTGGCTGATGGG
CTGGGGATTGATCAAAGGAATGTGCTGAGCAAGCTTTTGAAAGGTGAGAAGAGTGACTCATGTTTCAGGCTAAACTATTA
TCCGCCATGCCCAGAGCTTCGCGCATTGAGTGGACGAAGTTTGATAGGGTTTGGGGAGCACACAGACCCACAGATCATTT
CTGTCCTGAAATCCAACAACACATCAGGCCTGCAGATCAGTCTCAAAGATGGGACTTGGGTTACAGTCCCACCTGATCAG
ACTGCCTTTTTCATCAATGTTGGTGATTGCTTGCAGGTGATGACTAATGGGCGGTTTAAGAGCGTGAAACATAGGGTTTT
GGCTGACACACAAAGTTCAAGGGTTTCAATGATCTACTTTGGAGGGCCACCTTTGAGTGAGAAGATAGCACCTCTGCCGT
CTCTAATGGCAGAAGGAGAAGAAAGCTTGTACAAGGAGTTCACGTGGAGTGAATACAAAAAGTCTGCGTACAGGTCAAGG
CTGGCCGATAATAGGCTAGGACTATTTGAGAAGTCTGCTGCTGTGATGCTGTCCAATTCCCAATTT
>Pyrbr_009364829.2_cds_XP_009363104.1_1
ATGGTGGTATCATCTCCTTCAAAAATAAGAAGCAAGAAAACCATGGCAATAGGAATTCCCACAATCGATCTATCAAATTA
CAATAGGTCAAAGCTATCAGAACAAATTGTTGAAGCCTGTGAAGAATATGGTTTCTTTAAGGTGGTCAACCATGGTATCC
CAAAAGAGGTCATTGAGACAATGGAAACACAAGGGTCTGATTTTTTTGCCAAGCCAACAATGGAGAAGCAACGAGCTGGC
CCGGCTTGTCCTTTTGGCTATGGCTGCAAAAACATTGGCTGCAAAGGCGACACTGGAGAGCTTGAGTACCTTCTTCTTCA
AACCAATTGTCAGTCCATTTCTGAGAGATCCAATGATATTTCCAACGACCCTACGAAATTCAGCTGTGCAGTGAATGATT
ACATAGAAGCAGTTAAAGAATTGGCATGTGAGATTCTTGATCTGGTGGCCGAGGGACTATGGGTTTCAGACAAGTCTGTT
TTCAGCAGGTTCATCAGAGACGTCCAGAGCGACTCAATTCTTAGGATTAATCACTATCCTCCGGTCAAGGACTGGGACAC
AGCAACTAAACAGCATCCTTTCACTAACAACAACAACAACAACAACAATAATTATAATAAGATTGGATTTGGAGAGCATT
CTGACCCTCAAATCTTGACAATCTTTAGATCCAACAACGTGGGGGGCCTTCAGATTTTTCTACGCGATGGCTTGTGGGTT
CCCGTCGCTCCCGACCCCAATCAATTCTTTGTAATGGTTGGTGATGCCTTACAGGCTTTAACGAATGGGAGGTTAGTGAG
CGTGAGACATAGGGCACTGGCAAACTCAGTGGTGAAGCCAAGGATGTCAATGGTGTACTTTGGGGCACCACCACTCAATG
CATGGATGTCTCCTCTGCCGGAGATGGTGTCGCCGGAGAAGCCCAGCCTCTACAAGCCCTTCACATGGGGTGAGTACAAG
ACAGCTGCATACACTACACGATTGGGAGATTCACGTCTAGACCTTTTCAAGATTAATAACCACATGTGCAAGTGCAACGA
TCAAATTCCATGTCCATGCTTGGACAATCTTGTAAAA
>Pyrbr_009369005.2_cds_XP_009367280.1_1
ATGGTGATACCATCTCGTTCACCAATAAGAAGCAAGAAAACGATGGCAATAGGAATTCCCACAATCGATCTATCAAATTA
CAATAGGTCAAAGCTATCAGCACAAATTGTTGAAGCCTGTGAAGAATATGGTTTCTTTAAGGTGGTCAACCATGGTATCC
CTAAAGCGGTCATTGAGACAATGGAAACACAAGGGTCTGATTTTTTTGCCAAGCCAACAATCGAGAAGCAACGAGCTGGC
CCGGCTTGTCCTTTAGGCTATGGCTGCAAAAATATTGGCCGCAAGGGCGACACCGGAGAGCTTGAGTACCTTATTCTTCA
AGCCAATCCTCAGTCCATTTCTGAGAGATCCAACGATATTTCCGACAACCCTACGAAATTCAGTTGTGCAGTGAATGATT
ACATAGAAGCAGTTAAAGAATTGGCATGTGAGATTCTTGATTTGTTGGCCGAGGGACTATGGGTTTCAGACAAGTCTGTG
TTCAGCAGGTTCATCAGAGACGTCCAGAGTGACTCCATTCTTAGGTTTAATCACTATCCTCCAGTCAAGGACATCAAGGA
CTGGGAAACAACACCAAAACAGCACCCCTTCACTAACAACAACAATAATCATAATAGGATTGGATTTGGAGAGCATTCTG
ACCCTCAGATCTTGACCATCTTGAGATCCAACAACGTGGGGGGCCTTCAGATTTCTCTACGTGATGGCTTGTGGGTTCCC
GTGGCTCCGGACCCCAATCAGTTCTTCGTAATGGTTGGTGATGCCTTACAGGCTTTGACGAATGGGAGGTTAGTAAGTGT
GAAACATAGAGCACTGGCAAACTCAGTAGTGAAGCCAAGGATGTCAATGGTGTACTTTGGGGCACCACCCCTCAATGCAT
GGATGTCTCCTCTTCCAGAGATGGTGTCGCCGGAGAAGCCCAGCCTCTACAAACCTTTCACATGGGGTGATTACAAGAAA
GCTGCATACACTACACGATTGGGAGATTCACGTCTAGACCATTTCAAGATTAATAATCATACCTGCAAGTGCAACGATCA
AGCTCAATGTCCATGCTTGGACAATCTTGTACGA
>Pyrbr_009373809.2_cds_XP_009372084.1_1
ATGGTGGTGGCATCTCCAAACCCAACCCGCAACGAAAAGATCCAGGTCGTTGATCTTCCCATCATAGACCTCTCAGCCGA
GAGGTCACAAGTGAGGAAGCTCATTGTCAAAGCTTGTGAGGACTATGGTTTCTTCAAGGTCATCAACCATGGCGTCCCAA
AAGACATTACATCCAAAGTGGAGGAGCAAAGCCTCAGCTTCTTTGCCCAACCAGTGTCCGAGAAGCAAAGGGCAGGGCCT
TCCGATCCCTTTGGCTATGGCTGCAAGAACATAGGCCTCAATGGTGATACGGGAGAGGTTGAGTACCTTATTTTCAACAC
TAACCCAATTTCGATTGCTCAAAGATCCAAAACCATCTCAAATGAGCCTACAAAATTCAGCTCGGCAGTGAATGGATACA
TTGCAGCAGTTAGGGATTTGGCATGTGAGCTCTTGGATCTGATTGGTGAGGGATTGTGGATCCCTGACACATCAGTCTTC
AGTAGGCTGATCAGGGACGTCGACAGTGACTCGGTCTTCAGGCTCAATCACTACCCGCATCTGCACAACAAGAAGGACAT
CTGCAAGGATAAAGATACGTCACCATCGTCCATCAGTAACATCAGCAAGGTAGGGTTTGGGGAGCATTCCGACCCTCAGC
TCCTCACCCTCCTGAGGTCCAACGACGTGGGCGGCCTCCAAATCTCTCCACAAGATGGGGTGTGGGTCTCCGTCCCCTCT
GACCCCACGGCCTATTGGGTTAATGTGGGTGACGTGTTGCAGGCCATGACAAATGGAAGATTTGTGAGCGTTAGACATAG
AGCCTTAACCAATCCAACAAAGTCTAGAATGTCAATGGCGTATTTTGCAGCTTCCTCCCTGAACGCATGTTTGAGTGCTC
TTCCAGAAATGGTCACACCGGAGAAGCCTCAGCTCTACAAACACTTCACTTGGGCTGAGTACAAGAAAACCACGCACTCT
CTACGCCTTGGTGAAAACCGTCTTAACCTCTTCAGAATTTCTACCAATGATGAATGCTTCATAGATCAACCGCAGCAA
>Pyrbr_009378851.2_cds_XP_009377126.1_1
ATGGTGTTTGTGACCAAACCACATAGTGAGAACTTTTCTTATGCTAGAACCAGCAACAATGTTTCCAAATTATTTTCTGG
GATTCCTCTGGTAGACCTCACAAAACCAGACTCCAAACAACTCATTGTCAAGGCCTGTGAGGAGTATGGTTTCTTCAAGA
TCATCAACCATGGTGTTCCAATGGATTTCATTACCAGATTGGAATCTGAGGCCATCAAATTCTTCTCCATGCCACTCTCT
GAGAAGGAAAAGGCAGGGCCTCCTAATCCGTTGGGATATGGGAACAAACATATTGGGAAGAATGGTGATGTTGGGGGGGT
AGAGTACCTCCTCCTCACAACCAATACAGAGTCCAATTCCCAGAGGTTTCTATCAGTTTTTGGAAATAACCCAGAAGAGT
TTTGTTCTGCTTTGAATGATTACATATCAGCTGTGAAGAAAATGGCCTGTGAGATTCTAGAACTGATGGCTGAAGGGTTG
AAGATTCAACCAAGGAATGTGTTAAGCAAACTTCTGATGGATGAACAGAGTGACTCTTATTTCAGGCTCAATCACTACCC
ACTATGCCCAGAGCTTCAAGGTTTAAGTAGTGCCAGTGCCAGAAATGTGATTGGATTTGGAGAGCACACAGACCCACAAA
TCATTTCTGTGCTAAGATCCAACAACACGTCTGGCCTCCAAATTTCCTTGGGAGATGGGAGTTGGATTTCAGTCCCCCCT
GATCAGAACTCCTTCTTCATCAATGTTGGTGACTCTTTACAGGTTTTGACTAATGGGAGGTTTCAAAGTGTGAGGCACAG
GGTTTTGGCAAATGGTTTAAAATCAAGAGTGTCAATGATTTATTTTGGGGGACCACCCTTGAGTGAGAAGATAGCTCCAT
TGCAATCTGTCATGAACGGAGAGGAGGAAAGCCTATACGAAGAGTTTACATGGTTTGAGTACAAAAAATCTGCCTGCAGC
TCAAGACTTGCAGATAACAGGCTTGGACACTTTGAGAGAATTGCAGCCTCA
>Pyrbr_009378852.2_cds_XP_009377127.1_1
ATGGTGTTTGTGACCAAACCACATAGTGAGAACTTTTCTTATGCTAGAACCAGCAACAATGTTTCCAAATTATTTTCTGG
GATTCCTCTGGTAGACCTCACAAAACCAGACTCCAAACAACTCATTGTCAAGGCCTGTGAGGAGTATGGTTTCTTCAAGA
TCATCAACCATGGTGTTCCAATGGATTTCATTACCAGATTGGAATCTGAGGCCATCAAATTCTTCTCCATGCCACTCTCT
GAGAAGGAAAAGGCAGGGCCTCCTAATCCGTTGGGATATGGGAACAAACATATTGGGAAGAATGGTGATGTTGGGGGGGT
AGAGTACCTCCTCCTCACAACCAATACAGAGTCCAATTCCCAGAGTTCTGCTTTGAATGATTACATATCAGCTGTGAAGA
AAATGGCCTGTGAGATTCTAGAACTGATGGCTGAAGGGTTGAAGATTCAACCAAGGAATGTGTTAAGCAAACTTCTGATG
GATGAACAGAGTGACTCTTATTTCAGGCTCAATCACTACCCACTATGCCCAGAGCTTCAAGGTTTAAGTAGTGCCAGTGC
CAGAAATGTGATTGGATTTGGAGAGCACACAGACCCACAAATCATTTCTGTGCTAAGATCCAACAACACGTCTGGCCTCC
AAATTTCCTTGGGAGATGGGAGTTGGATTTCAGTCCCCCCTGATCAGAACTCCTTCTTCATCAATGTTGGTGACTCTTTA
CAGGTTTTGACTAATGGGAGGTTTCAAAGTGTGAGGCACAGGGTTTTGGCAAATGGTTTAAAATCAAGAGTGTCAATGAT
TTATTTTGGGGGACCACCCTTGAGTGAGAAGATAGCTCCATTGCAATCTGTCATGAACGGAGAGGAGGAAAGCCTATACG
AAGAGTTTACATGGTTTGAGTACAAAAAATCTGCCTGCAGCTCAAGACTTGCAGATAACAGGCTTGGACACTTTGAGAGA
ATTGCAGCCTCA
>Pyrco_BartlettDH_GA2OX.Chr13_594
ATGGTGGTGGCATCTCCAAACCCAACCCGCAACGAAAAGATCCAGGCCGTTGATCTTCCCATCATAGACCTCTCAGCCGA
GAGGTCACAAGTGAGGAAGCTCATTGTCAAAGCTTGTGAGGACTATGGTTTCTTCAAGGTCATCAACCATGGCGTCCCAA
AAGACATTATATCCAAAGTGGAGGAGCAAAGCCTCAGCTTCTTTGCCCAACCAGTGTCCGAGAAGCAAAGGGCGGGGCCT
TCCGATCCCTTTGGCTATGGCTGCAAGAACATAGGCCTCAATGGTGATACGGGAGAGGTTGAGTACCTTATTTTCAACAC
TAACCCAATTTCGATTGCTCAAAGATCCAAAACCATCTCAAATGAGCCTACAAAATTCAGCTCGGCAGTGAGTGGATACA
TTGCAGCAGTTAGGGATTTGGCATGTGAGCTCTTGGATCTGATTGGTGAGGGATTGTGGATCCCTGACACATCAGTCTTC
AGTAGGCTGATCAGGGACGTCGACAGTGACTCGGTCTTCAGGCTCAATCACTACCCGCATCTGCACAACAAGAAGATCTG
CAAGGATAATGATACGTCACCATCCTCCATCAGTAACATCAGCAAGGTAGGGTTTGGGGAGCATTCCGACCCTCAGCTCC
TCACCCTCCTGAGGTCCAACGACGTGGGCGGCCTCCAAATCTCTCCACAAGATGGGGTGTGGGTCTCCGTCCCCTCTGAC
CCCACGGCCTATTGGGTTAATGTGGGTGACGTGTTGCAGGCCATGACAAATGGAAGATTTGTGAGCGTTAGACATAGAGC
CTTAACCAATCCAACAAAGTCTAGAATGTCAATGGCGTATTTTGCAGCTTCCTCCCTGAACGCATGTTTGAGTGCTCTTC
CAGAAATGGTCACACCGGAGAAGCCTCAGCTCTACAAACACTTCACTTGGGCTGAGTACAAGAAAACCACGCACTCTCTA
CGCCTTGGTGAAAACCGTCTTAACCTCTTCAGAATTTCTACCAATGATGAATGCTTCATAGATCAACCGCAGCAA
>Pyrco_BartlettDH_GA2OX.Chr5_594_2
ATGGTGGTTCTGTCACAACCAGCTGCATTAGACCATTTTTCTGACCTAATCAAAACATGCAAGCCCACCGGCCTGTTCGC
CGGCATCCCAGTCGTCGACCTTTCGAGGCCTGACGCAAAGCACCGCATAGTCAGGGCCTGTGAGGAGTACGGCATATTCA
AAGTGATCAACCATGGAGTCCCATTGGACTTCATGACCACTCTGGAAGCCCAAGCTCTCAAATTTTTCAGCCTGCCACAG
TCGGAGAAGGACAAGGCTGGCCCCGCCGACCCTTTCGGCTACGGCAGCAAGAGAATCGGTCCAAACGGCGACATGGGTTG
GATCGAATATATCCTCCTCAACACCAATCCTGATATCACATCTCACAAGTCCCTCTCCATTCTAAAGGAAAACCCTGAAA
TTTTCCGTGCTGCAGTTGAAGATTATATTACGGCAGTGAAGAACATGACTTTTGCAGTGCTCGAAATGGTGGCTGATGGG
CTGGGGATTGAGCAAAGGAATGTGCTGAGCAAGCTCTTGACAGATGAGAAGAGTGACTCATGTTTCAGGCTAAACTACTA
TCCGCCATGTCCAGAGCTTCAGGCATTGAGTGGACGAAATTTGATAGGGTTTGGGGAGCACACAGACCCACAGATCGTTT
CTGTCCTGAAATCCAACAACACATCAGGCCTGCAGATCTGTATCAAGGATGGGACTTGGGTCACAGTAGCACCTGATCAG
ACTGCCTTTTTCATCAATGTTGGTGATTGCTTGCAGGTGATGACTAATGGGCGGTTTAAGAGTGTGAAACATAGGGTTTT
GGCTGACACAATTAGTTCAAGGATTTCAATGATCTACTTTGGAGGGCCACCTTTGAGTGAGAAGATAGCACCTCTGCCGT
CACTAATGGCAGAAGAAGAAGAGAGCTTGTACATGGAGTTCACGTGGAGTGAATACAAAAAGTCTGCGTACAGGTCAAGG
CTGGCTGATTACAGGCTAGGACTCTTTGAGAAGTCTGCTCCTGTGATGCTGTCCAATTCCCAACGT
>Pyrco_BartlettDH_new_GA2OX.Chr10_594_1
ATGGTGTTTGTGACCAAATCAGCCAGTGAACATTTTTCTTATCCTAGAACCAGCACCAAAGTCTCCAAATTATTTTCTGG
GATTCCTCTGGTAGACCTCACAAAACCAGACTCCAAGCAACTCATTGTCAATGCCTGTGAGGAGTATGGTTTCTTCAAGA
TCATCAACCATGGTGTTCCAATGGACTTCATCACAAGATTGGAATCTGAGGCCATCAAATTCTTCTCCCTCCCACTTTCT
GAGAAGGAAAAGTCAGGGCCTCCTAATCCATTAGGATATGGGAACAAGCATATTGGGAAGAATGGTGATGTTGGTTGGGT
TGAGTACCTCCTTCTCACAACCAATACAGAATCCATTTCCCAAAGGTTTCTATCAGTTTTTGGAAATAACGCAGAAGAGT
TTTGTTCTGCTTTGAATGATTACATATCAGCTGTGAAGAAAATGACCTGTGAGATTCTTGAGCTGATGTCTGAAGGATTG
AAGATTCAACCAAGGAATGTGTTCAGTAAGCTTTTGATGGATGAACAGAGCGATTCTTGTTTCAGGCTCAATCACTACCC
ACCATGCCCAGAGCTTCAAGGTTTGAGTAGTGCCAGTACCAGAAATGTGATTGGATTTGGAGAGCACACAGACCCACAAA
TCATTTCTGTGCTAAGATCCAACAATACATCTGGCCTCCAAATTTCTTTGAGAGATGGGAGTTGGATTTCAGTCCCACCT
GATCAGAACTCCTTCTTTATCAATGTTGGTGACTCTTTACAGGTTTTGACTAATGGGAGGTTTGAAAGTGTGAGGCACAG
GGTTTTGGCAAATGGTTTAAAATCAAGAGTGTCAATGATTTATTTTGGGGGACCACCCTTGAGTGAGAAAATAGCTCCAT
TGCAATCTGTCATGAATGCAGAGGAGGAAAGCATGTACAAGGAGTTTACATGGTTTGAGTACAAAAAATCTGCCTACAGC
TCAAGACTTGCAGATAATAGGCTTGGACACTTTGAGAGAATTGCAGCCGCA
>Pyrco_BartlettDH_new_GA2OX.Chr10_594_2
ATGGTGGTTCTGTCACGACCAGCTACATTAGACCATTTTTCTGACCTAATCAAAACATGCAAGCACACCAGCTTGTTCGC
CGGCATCCCAGTCGTCGACCTCTCAAGCGCCGACGCAAAGCACCGCATAGTCAGGGCTTGTGAGGAGCACGGCATGTTTA
AGGTGATCAACCATGGAGTCCCATTGGACTTCATGACCACACTGGAAGCCCAAGCTCTTAAATTTTTCAACCTGCCCCAG
TCGGAGAAGGACAAGGCAGCCCCCGCCGACCCTTTCGGCTACAGAAGCAAGAGAATCGGTCCAAACGGCGACGTGGGTTG
GATCGAATACATCCTCATCAGCACCAATCTTGATGACATCTCTCATAAGTCCCTCCCCATTTTCAAGGAAAAGCCTGAAA
TTTTCCGTGACGCAGTGGAGGATTATATTACAGCAGTGAAGAACATGACTTTTGAAGTGCTGGAAATGGTGGCTGATGGG
CTGGGGATTGATCAAAGGAATGTGCTGAGCAAGCTTTTGAAAGGTGAGAAGAGTGACTCATGTTTCAGGCTAAACTATTA
TCCGCCATGCCCAGAGCTTCGCGCATTGAGTGGACGAAGTTTGATAGGGTTTGGGGAGCACACAGACCCACAGATCATTT
CTGTCCTGAAATCCAACAACACATCAGGCCTGCAGATCAGTCTCAAAGATGGGACTTGGGTTACAGTCCCACCTGATCAG
ACTGCCTTTTTCATCAATGTTGGTGATTGCTTGCAGGTGATGACTAATGGGCGGTTTAAGAGCGTGAAACATAGGGTTTT
GGCTGACACACAAAGTTCAAGGGTTTCAATGATCTACTTTGGAGGGCCACCTTTGAGTGAGAAGATAGCACCTCTGCCGT
CTCTAATGGCAGAAGGAGAAGAAAGCTTGTACAAGGAGTTCACGTGGAGTGAATACAAAAAGTCTGCGTACAGGTCAAGG
CTGGCCGATAATAGGCTAGGACTATTTGAGAAGTCTGCTGCTGTGATGCTGTCCAATTCCCAATTT
>Pyrco_BartlettDH_new_GA2OX.Chr16_594
ATGGTGGTGGCACCTCCAAACCCAATTCGCAACGAAAAGATCCAGGCCGTTGATCTCCCCATCATAGACCTCTCAGCCGA
GAGGTCTCAAGTGAGAAAACTCATTGTCAAAGCTTGTGAGGACTATGGTTTCTTCAAGGTCATCAACCATGGCGTCCCAA
AAGATATTATATCCACATTGGAGGAGCAAAGCCTCAGCTTCTTTGCCAAACCAGTGTCCGAGAAGCAAAGAGCAGGACCT
TCCGATCCCTTTGGCTATGGCTGTAAGAACATAGGCTTCAGTGGTGATATGGGAGAGGTTGAGTACCTTATTTTCAACAC
AAACCCAATTTCTATAGCTCAAAGATCCCAAACTATCTCAAATGAGCCTACAAAATTCAGTTCTGCAGTGAGTGGATACA
TTGCAGCAGCAAGGGATTTGGCATGTGAGCTTTTGGATCTGATTGGTGAGGGACTGTGGGTCCCTGACACATCAGTCTTC
AGTAGGCTGATCAGGGGTGTCGACAGTGACTCCGTCTTCAGGCTCAATCACTACCCGCATCTGCACAACAAGCAGAACTT
CTGCGAGGATAAGGACACGTCATCCTCCTCCTTCAGCAGTGACATCAGCAAGGTAGGGTTTGGGGAGCATTCTGACCCTC
AGATCCTCACCCTCCTCAGATCCAACGACGTGGGCGGCCTCCAAATCTCTCCACAAGATGGGGTTTGGGTCCCTGTGCCC
TCTGACCCCACGGCCCTTTGGGTTAATGTGGGTGACGTGTTGCAGGCCATGACAAATGGAAGATTTGTGAGCGTTAGACA
TAGAGCCTTAGCCAATTCATCAAAGTCTAGATTGTCAATGGCGTATTTTGCAGCTCCCTCCCTAAACGCATGTTTAAGTG
CTCTTCCAGAAATGGTCACACCGGAGAAGCCTCGGATCTACAAACCCTTCACTTGGGCTGAGTACAAGAAAACCACGTTC
TCTCTAAGCCTCGGCGAAAACCGTCTTAATCTTTTCAGAATTTCTTCAAATGATGAATGCTTCATGGAT
>Pyrco_BartlettDH_new_GA2OX.Chr17
ATGGTGATACCATCTCCTTCACCAATAAGAAGCAAGAAAACGATGGCCATAGGAATTCCCACAATCGATCTATCAAATTA
TAATAGGTCAAAGTTATCAGCACAAATTGTTGAAGCCTGTGAAGAATATGGTTTCTTTAAGGTGGTCAACCATGGTATCC
CTAAAGCGGTCATTGAGACAATGGAAACACAAGGGTCTGATTTTTTTGCCAAGCCAACAATCGAGAAGCAACGAGCTGGC
CCGGCTTGTCCTTTTGGCTATGGCTGCAAAAATATTGGCCGCAAAGGCGACACCGGAGAGCTTGAGTACCTTATTCTTCA
AACCAATCCTCAGTCCATTTCTGAGAGATCCAATGATATTTCCGACGACCCTACGAAATTCAGTTGTGCAATGAATGATT
ACATAGAAGCAGTTAAAGAATTGGCATGTGAGATTCTTGATTTGTTGGCCGAGGGACTATGGGTTCCAGACAAGTCTGTG
TTCAGCAGGTTCATCAGAGACGTCCAGAGTGACTCCATTCTTAGGTTTAATCACTATCCTCCAGTCAAGGACATCAGGGA
CTGGGAAACAACACCAAAACAGCATCCCTTCACTAACAACAACAACAATAATCATAATAGGATTGGATTTGGAGAGCATT
CTGACCCTCAGATCTTGACCATCTTAAGATCCAACAACGTGGGGGGCCTTCAGATTTCTCTACGTGATGGCTTGTGGGTT
CCCGTGGCCCCGGACCCCAATCAGTTCTTCGTAATGGTTGGTGATGCCTTACAGGCTTTGACGAATGGGAGGCTAGTAAG
TGTGAAACATAGAGCACTGGCAAACTCAGTAGTGAAGCCAAGGATGTCAATGGTGTACTTTGGGGCACCACCCCTCAATG
CATGGATGTCTCCTCTTCCAGAGATGGTGTCGCCGGAGAAGCCCAGCCTCTACAAACCTTTCACATGGGGTGAATATAAG
AAAGCTGCATACACTACACGATTGGGAGATTCACGTCTGGACCATTTCAAGATTAATAATCACACCTGCAAGTGCAACGA
TCAAACTCAATGTCCATGCTTGGACAATCTTGTACGA
>Pyrco_BartlettDH_new_GA2OX.Chr5_594_1
ATGGTGTTTGTGACCAAACCACCTAGTGAGAACTTTTCTTATGCTAGAACCAGCAACAATGTTTCCAAATTATTTTCTGG
GATTCCTCTGGTAGACCTCACAAAACCAGACTCCAAACAACTCATTGTCAAGGCCTGTGAGGAGTATGGTTTCTTCAAGA
TCATCAACCATGGTGTTCCAATGGATTTCATTACCAGATTGGAATCTGAGGCCATCAAATTCTTCTCCATGCCACTCTCT
GAGAAGGAAAAGGCAGGGCCTCCTAATCCGTTGGGATATGGGAACAAGCATATTGGGAAGAATGGTGATGTTGGGGGGGT
AGAGTACCTCCTCCTCACAACCAATACAGAGTCCAATTCCCAGAGGTTTCTATCAGTTTTTGGAAATAACCCAGAAGAGT
TTTGTTCTGCTTTGAATGATTACATCTCAGCTGTGAAGAAAATGGCCTGTGAGATTCTAGAACTGATGGCTGAAGGGTTG
AAGATTCAACCAAGGAATGTGTTAAGCAAACTTCTGACGGATGAACAGAGTGACTCTTATTTCAGGCTCAATCACTACCC
ACTATGCCCAGAGCTTCAAGGTTTGAGTAGTGCCAGTGCCAGAAATGTGATTGGATTTGGAGAGCACACAGACCCACAAA
TCATTTCTGTGCTAAGATCCAACAACACGTCTGGCCTCCAAATTTCCTTGGGAGATGGGAGTTGGATTTCAGTCCCCCCT
GATCAGAACTCCTTCTTCATCAATGTTGGTGACTCTTTACAGGTTTTGACTAATGGGAGGTTTCAAAGTGTGAGGCACAG
GGTTTTGGCAAATGGTTTTAAATCAAGAGTGTCAATGATTTATTTTGGGGGACCACCCTTAAGTGAGAAGATAGCTCCAT
TGCAATCTGTCATGAACGGAGAGGAGGAAAGCCTATACGAAGAGTTTACATGGTTTGAGTACAAAAAATCTGCCTGCAGC
TCAAGACTTGCAGATAACAGGCTTGGACACTTTGAGAGAATTGCAGCCTCA
>Pyrco_BartlettDH_new_GA2OX.Chr9
ATGGTGGTATCATCTCCTTCAACAATAAGAAGCAAGAAAACCATGGCAATAGGAATTCCCACAATCGATCTATCAAATTA
CAATAGGTCAAAGCTATCAGAACAAATTGTTGAAGCCTGTGAAGAATATGGTTTCTTTAAGGTGGTCAACCATGGTATCC
CAAAAGAGGTCATTGAGACAATGGAAACACAAGGGTCTGATTTTTTTGCCAAGCCAACAATGGAGAAGCAACAAGCTGGC
CCGGCTTGTCCTTTTGGCTATGGCTGCAAAAACATTGGCTGCAAAGGCGACACTGGAGAGCTTGAGTACCTTCTTCTTCA
AACCAATTGTCAGTCCATTTCTGAGAGATCCAATGATATTTCCAACGACCCTACGAAATTCAGCTGTGCAGTGAATGATT
ACATAGAAGCAGTTAAAGAATTGGCATGTGAGATTCTTGATCTGGTGGCCGAGGGACTATGGGTTTCAGACAAGTCTGTG
TTCAGCAGGTTCATCAGAGACGTCCAGAGCGACTCAATTCTTAGGATTAATCACTATCCTCCGGTCAAGGACTGGGACAC
AGCAACTAAACAGCATCCTTTCACTAACAACAACAACAACAACAATAATAATTATAATAAGATTGGATTTGGAGAGCATT
CTGACCCTCAAATCTTGACAATCTTTAGATCCAACAACGTGGGGGGCCTTCAGATTTTTCTACGTGATGGCTTGTGGGTT
CCCGTCGCTCCCGACCCCAATCAATTCTTTGTAATGGTTGGTGATGCCTTACAGGCTTTAACGAATGGGAGGTTAGTGAG
CGTGAGACATAGGGCACTGGCAAACTCAGTGGTGAAGCCAAGGATGTCGATGGTGTACTTTGGGGCACCACCACTCAATG
CATGGATGTCTCCTCTGCCGGAGATGGTGTCGCCGGAGAAGCCCAGCCTCTACAAGCCCTTCACATGGGGTGAGTACAAG
AAAGCTGCGTACACTACACGATTGGGAGATTCACGTCTAGACCTTTTCAAGATTAATAACCACATGTGCAAGTGCAACGA
TCAAATTCCATGTCCATGCTTGGACAATCTTGTAAAA
>Pyrco_Bartlett_007171.1
ATGGAGAGAGTCAAAGAAAACTGTGCAGTGAATGATTACATAGAAGCAGTTAAAGAATTGGCATGTGAGATTCTTGATCT
GGTGGCCGAGGGACTATGGGTTTCAGACAAGTCTGTGTTCAGCAGGTTCATCAGAGACGTCCAGAGCGACTCAATTCTTA
GGATTAATCACTATCCTCCGGTCAAGGACTGGGACACAGCAACTAAACAGCATCCTTTCACTAACAACAACAACAACAAC
AATAATAATTATAATAAGATTGGATTTGGAGAGCATTCTGACCCTCAAATCTTGACAATCTTTAGATCCAACAACGTGGG
GGGCCTTCAGATTTTTCTACGTGATGGCTTGTGGGTTCCCGTCGCTCCCGACCCCAATCAATTCTTTGTAATGGTTGGTG
ATGCCTTACAGGCTTTAACGAATGGGAGGTTAGTGAGCGTGAGACATAGGGCACTGGCAAACTCAGTGGTGAAGCCAAGG
ATGTCGATGGTGTACTTTGGGGCACCACCACTCAATGCATGGATGTCTCCTCTGCCGGAGATGGTGTCGCCGGAGAAGCC
CAGCCTCTACAAGCCCTTCACATGGGGTGAGTACAAGAAAGCTGCGTACACTACACGATTGGGAGATTCACGTCTAGACC
TTTTCAAGATTAATAACCACATGTGCAAGTGCAACGATCAAATTCCATGTCCATGCTTGGACAATCTTGTAAAA
>Pyrco_Bartlett_007801.1
ATGGTGTTTGTGACCAAATCAGCCAGTGAACATTTTTCTTATCCTAGAACCAGCACCAAAGTCTCCAAATTATTTTCTGG
GATTCCTCTGGTAGACCTCACAAAACCAGACTCCAAGCAACTCATTGTCAATGCCTGTGAGGAGTATGGTTTCTTCAAGA
TCATCAACCATGGTGTTCCAATGGACTTCATCACAAGATTGGAATCTGAGGCCATCAAATTCTTCTCCCTCCCACTTTCT
GAGAAGGAAAAGTCAGGGCCTCCTAATCCATTAGGATATGGGAACAAGCATATTGGGAAGAATGGTGATGTTGGTTGGGT
TGAGTACCTCCTTCTCACAACCAATACAGAATCCATTTCCCAAAGGTTTCTATCAGTTTTTGGAAATAACGCAGAAGAGT
TTTGTTCTGCTTTGAATGATTACATATCAGCTGTGAAGAAAATGACCTGTGAGATTCTTGAGCTGATGTCTGAAGGATTG
AAGATTCAACCAAGGAATGTGTTCAGTAAGCTTTTGATGGATGAACAGAGCGATTCTTGTTTCAGGCTCAATCACTACCC
ACCATGCCCAGAGCTTCAAGGTTTGAGTAGTGCCAGTACCAGAAATGTGATTGGATTTGGAGAGCACACAGACCCACAAA
TCATTTCTGTGCTAAGATCCAACAATACATCTGGCCTCCAAATTTCTTTGAGAGATGGGAGTTGGATTTCAGTCCCACCT
GATCAGAACTCCTTCTTTATCAATGTTGGTGACTCTTTACAGGTTTTGACTAATGGGAGGTTTGAAAGTGTGAGGCACAG
GGTTTTGGCAAATGGTTTAAAATCAAGAGTGTCAATGATTTATTTTGGGGGACCACCCTTGAGTGAGAAAATAGCTCCAT
TGCAATCTGTCATGAATGCAGAGGAGGAAAGCATGTACAAGGAGTTTACATGGTTTGAGTACAAAAAATCTGCCTACAGC
TCAAGACTTGCAGATAATAGGCTTGGACACTTTGAGAGAATTGCAGCCGCA
>Pyrco_Bartlett_008380.1
ATGGTGTTTGTGACCAAACCACCTAGTGAGAACTTTTCTTATGCTAGAACCAGCAACAATGTTTCCAAATTATTTTCTGG
GATTCCTCTGGTAGACCTCACAAAACCAGACTCCAAACAACTCATTGTCAAGGCCTGTGAGGAGTATGGTTTCTTCAAGA
TCATCAACCATGGTGTTCCAATGGATTTCATTACCAGATTGGAATCTGAGGCCATCAAATTCTTCTCCATGCCACTCTCT
GAGAAGGAAAAGGCAGGGCCTCCTAATCCGTTGGGATATGGGAACAAGCATATTGGGAAGAATGGTGATGTTGGGGGGGT
AGAGTACCTCCTCCTCACAACCAATACAGAGTCCAATTCCCAGAGGTTTCTATCAGTTTTTGGAAATAACCCAGAAGAGT
TTTGTTCTGCTTTGAATGATTACATCTCAGCTGTGAAGAAAATGGCCTGTGAGATTCTAGAACTGATGGCTGAAGGGTTG
AAGATTCAACCAAGGAATGTGTTAAGCAAACTTCTGACGGATGAACAGAGTGACTCTTATTTCAGGCTCAATCACTACCC
ACTATGCCCAGAGCTTCAAGGTTTGAGTAGTGCCAGTGCCAGAAATGTGATTGGATTTGGAGAGCACACAGACCCACAAA
TCATTTCTGTGCTAAGATCCAACAACACGTCTGGCCTCCAAATTTCCTTGGGAGATGGGAGTTGGATTTCAGTCCCCCCT
GATCAGAACTCCTTCTTCATCAATGTTGGTGACTCTTTACAGGTTTTGACTAATGGGAGGTTTCAAAGTGTGAGGCACAG
GGTTTTGGCAAATGGTTTTAAATCAAGAGTGTCAATGATTTATTTTGGGGGACCACCCTTAAGTGAGAAGATAGCTCCAT
TGCAATCTGTCATGAACGGAGAGGAGGAAAGCCTATACGAAGAGTTTACATGGTTTGAGTACAAAAAATCTGCCTGCAGC
TCAAGACTTGCAGATAACAGGCTTGGACACTTTGAGAGAATTGCAGCCTCA
>Pyrco_Bartlett_009614.1
ATGGTGGTTCTGTCACGACCAGCTACATTAGACCATTTTTCTGACCTAATCAAAACATGCAAGCACACCAGCTTGTTCGC
CGGCATCCCAGTCGTCGACCTCTCAAGCGCCGACGCAAAGCACCGCATAGTCAGGGCTTGTGAGGAGCACGGCATGTTTA
AGGTGATCAACCATGGAGTCCCATTGGACTTCATGACCACACTGGAAGCCCAAGCTCTCAAATTTTTCAACCTGCCCCAG
TCGGAGAAGGACAAGGCAGCCCCCGCCGACCCTTTCGGCTACAGAAGCAAGAGAATCGGTCCAAACGGCGACGTGGGTTG
GATCGAATACATCCTCCTCAGCACCAATCTTGATGACATCTCTCATAAGTCCCTCCCCATTTTCAAGGAAAAGCCTGAAA
TTTTCCGTGACACAGTGGAGGATTATATTACAGCAGTGAAGAACATGACTTTTGAAGTGCTGGAAATGGTGGCTGATGGG
CTGGGGATTGATCAAAGGAATGTGCTGAGCAAGCTTTTGAAAGGTGAGAAGAGTGACTCATGTTTCAGGCTAAACTATTA
TCCGCCATGCCCAGAGCTTCGCGCATTGAGTGGACGAAGTTTGATAGGGTTTGGGGAGCACACAGACCCACAGATCATTT
CTGTCCTGAAATCCAACAACACATCAGGCCTGCAGATCAGTCTCAAAGATGGGACTTGGGTTACAGTCCCACCTGATCAG
ACTGCCTTTTTCATCAATGTTGGTGATTGCTTGCAGGTCAACACC
>Pyrco_Bartlett_018331.1
ATGGTGGTTCTGTCACAACCAGCTGCATTAGACCATTTTTCTGACCTAATCAAAACATGCAAGTCCACCGGCCTGTTCGC
CGGCATCCCAGTCGTCGACCTTTCGAGGCCTGACGCAAAGCACCGCATAGTCAGGGCCTGTGAGGAGTACGGCATATTCA
AAGTGATCAACCATGGAGTCCCATTGGACTTCATGACCACTCTGGAAGCCCAAGCTCTCAAATTTTTCAGCCTGCCACAG
TCGGAGAAGGACAAGGCTGGCCCCGCCGACCCTTTCGGCTACGGCAGCAAGAGAATCGGTCCAAACGGCGACATGGGTTG
GATCGAATATATCCTCCTCAACACCAATCCTGATATCACATCTCACAAGTCCCTCTCCATTCTAAAGGAAAACCCTGAAA
TTTTCCGTGCTGCAGTTGAAGATTATATTACGGCAGTGAAGAACATGACTTTTGCAGTGCTCGAAATGGTGGCTGATGGG
CTGGGGATTGAGCAAAGGAATGTGCTGAGCAAGCTCTTGACAGATGAGAAGAGTGACTCATGTTTCAGGCTAAACTACTA
TCCGCCATGTCCAGAGCTTCAGGCATTGAGTGGACGAAATTTGATAGGGTTTGGGGAGCACACAGACCCACAGATCGTTT
CTGTCCTGAAATCCAACAACACATCAGGCCTGCAGATCTGTATCAAGGATGGGACTTGGGTCACAGTAGCACCTGATCAG
ACTGCCTTTTTCATCAATGTTGGTGATTGCTTGCAGGTGATGACTAATGGGCGGTTTAAGAGTGTGAAACATAGGGTTTT
GGCTGACACAATTAGTTCAAGGATTTCAATGATCTACTTTGGAGGGCCACCTTTGAGTGAGAAGATAGCACCTCTGCCGT
CACTAATGGCAGAAGAAGAAGAGAGCTTGTACATGGAGTTCACGTGGAGTGAATACAAAAAGTCTGCGTACAGGTCAAGG
CTGGCTGATTACAGGCTAGGACTCTTTGAGAAGTCTGCTCCTGTGATGCTGTCCAATTCCCAACGT
>Pyrco_Bartlett_020323.1
ATGGTGATACCATCTCCTTCACCAATAAGAAGCAAGAAAACGATGGCCATAGGAATTCCCACAATCGATCTATCAAATTA
TAATAGGTCAAAGTTATCAGCACAAATTGTTGAAGCCTGTGAAGAATATGGTTTCTTTAAGGTGGTCAACCATGGTATCC
CTAAAGCGGTCATTGAGACAATGGAAACACAAGGGTCTGATTTTTTTGCCAAGCCAACAATCGAGAAGCAACGAGCTGGC
CCGGCTTGTCCTTTTGGCTATGGCTGCAAAAATATTGGCCGCAAAGGCGACACCGGAGAGCTTGAGTACCTTATTCTTCA
AACCAATCCTCAGTCCATTTCTGAGAGATCCAATGATATTTCCGACGACCCTACGAAATTCAGTTGTGCAATGAATGATT
ACATAGAAGCAGTTAAAGAATTGGCATGTGAGATTCTTGATTTGTTGGCCGAGGGACTATGGGTTCCAGACAAGTCTGTG
TTCAGCAGGTTCATCAGAGACGTCCAGAGTGACTCCATTCTTAGGTTTAATCACTATCCTCCAGTCAAGGACATCAGGGA
CTGGGAAACAACACCAAAACAGCATCCCTTCACTAACAACAACAACAATAATCATAATAGGATTGGATTTGGAGAGCATT
CTGACCCTCAGATCTTGACCATCTTAAGATCCAACAACGTGGGGGGCCTTCAGATTTCTCTACGTGATGGCTTGTGGGTT
CCCGTGGCTCCGGACCCCAATCAGTTCTTCGTAATGGTTGGTGATGCCTTACAGGCTTTGACGAATGGGAGGCTAGTAAG
TGTGAAACATAGAGCACTGGCAAACTCAGTAGTGAAGCCAAGGATGTCAATGGTGTACTTTGGGGCACCACCCCTCAATG
CATGGATGTCTCCTCTTCCAGAGATGGTGTCGCCGGAGAAGCCCAGCCTCTACAAACCTTTCACATGGGGTGAATATAAG
AAAGCTGCATACACTACACGATTGGGAGATTCACGTCTGGACCATTTCAAGATTAATAATCACACCTGCAAGTGCAACGA
TCAAACTCAATGTCCATGCTTGGACAATCTTGTACGA
>Pyrco_Bartlett_028850.1
ATGGTGGTGGCATCTCCAAACCCAACCCGCAACGAAAAGATCCAGGCCGTTGATCTTCCCATCATAGACCTCTCAGCCGA
GAGGTCACAAGTGAGGAAGCTCATTGTCAAAGCTTGTGAGGACTATGGTTTCTTCAAGGTCATCAACCATGGCGTCCCAA
AAGACATTATATCCAAAGTGGAGGAGCAAAGCCTCAGCTTCTTTGCCCAACCAGTGTCCGAGAAGCAAAGGGCAGGGCCT
TCCGATCCCTTTGGCTATGGCTGCAAGAACATAGGCCTCAATGGTGATACGGGAGAGGTTGAGTACCTTATTTTCAACAC
TAACCCAATTTCGATTGCTCAAAGATCCAAAACCATCTCAAATGAGCCTACAAAATTCAGCTCGGCAGTGAGTGGATACA
TTGCAGCAGTTAGGGATTTGGCATGTGAGCTCTTGGATCTGATTGGTGAGGGATTGTGGATCCCTGACACATCAGTCTTC
AGTAGGCTGATCAGGGACGTCGACAGTGACTCGGTCTTCAGGCTCAATCACTACCCGCATCTGCACAACAAGAAGGACAT
CTGCAAGGATAATGATACGTCACCATCCTCCATCAGTAACATCAGCAAGGTAGGGTTTGGGGAGCATTCCGACCCTCAGC
TCCTCACCCTCCTGAGGTCCAACGACGTGGGCGGCCTCCAAATCTCTCCACAAGATGGGGTGTGGGTCTCCGTCCCCTCT
GACCCCACGGCCTATTGGGTTAATGTGGGTGACGTGTTGCAGGCCATGACAAATGGAAGATTTGTGAGCGTTAGACATAG
AGCCTTAACCAATCCAACAAAGTCTAGAATGTCAATGGCGTATTTTGCAGCTTCCTCCCTGAACGCATGTTTGAGTGCTC
TTCCAGAAATGGTCACACCGGAGAAGCCTCAGCTCTACAAACACTTCACTTGGGCTGAGTACAAGAAAACCACGCACTCT
CTACGCCTTGGTGAAAACCGTCTTAACCTCTTCAGAATTTCTACCAATGATGAATGCTTCATAGATCAACCGCAGCAA
>Pyrco_Bartlett_029534.1
ATGGTGGTGGCACCTCCAAACCCAATTCGCAACGAAAAGATCCAGGCCGTTGATCTCCCCATCATAGACCTCTCAGCCGA
GAGGTCTCAAGTGAGAAAACTCATTGTCAAAGCTTGTGAGGACTATGGTTTCTTCAAGGTCATCAACCATGGCGTCCCAA
AAGATATTATATCCACATTGGAGGAGCAAAGCCTCAGCTTCTTTGCCAAACCAGTGTCCGAGAAGCAAAGAGCAGGACCT
TCCGATCCCTTTGGCTATGGCTGTAAGAACATAGGCTTCAGTGGTGATATGGGAGAGGTTGAGTACCTTATTTTCAACAC
AAACCCAATTTCTATAGCTCAAAGATCCCAAACTATCTCAAATGAGCCTACAAAATTCAGTTCTGCAGTGAGTGGATACA
TTGCAGCAGCAAGGGATTTGGCATGTGAGCTTTTGGATCTGATTGGTGAGGGACTGTGGGTCCCTGACACATCAGTCTTC
AGTAGGCTGATCAGGGGTGTCGACAGTGACTCCGTCTTCAGGCTCAATCACTACCCGCATCTGCACAACAAGCAGGACTT
CTCCGAGGATAAGGACACGTCATCCTCCTCCTTCAGCAGTGACATCAGCAAGGTAGGGTTTGGGGAGCATTCTGACCCTC
AGATCCTCACCCTCCTCAGATCCAACGACGTGGGCGGCCTCCAAATCTCTCCACAAGATGGGGTTTGGGTCCCTGTGCCC
TCTGACCCCACGGCCCTTTGGGTTAATGTGGGTGACGTGTTGCAGGCCATGACAAATGGAAGATTTGTGAGCGTTAGACA
TAGAGCCTTAGCCAATTCATCAAAGTCTAGATTGTCAATGGCGTATTTTGCAGCTCCCTCCCTAAACGCATGTTTAAGTG
CTCTTCCAGAAATGGTCACACCGGAGAAGCCTCGGATCTACAAACCCTTCACTTGGGCTGAGTACAAGAAAACCACGTTC
TCTCTAAGCCTCGGCGAAAACCGTCTTAATCTTTTCAGAATTTCTTCAAATGATGAATGCTTCATGGAT
>Pyrco_DAnjou_GA2OX.Chr10_594_1
ATGGTGTTTGTGACCAAATCAGCCAGTGATCATTTTTCTTATCCTAGAACCAGCACCAAAGTCTCCAAATTATTTTCTGG
GATTCCTCTGGTAGACCTCACAAAACCAGACTCCAAGCAACTCATTGTCAATGCCTGTGAGGAGTATGGTTTCTTCAAGA
TCATCAACCATGGTGTTCCAATGGACTTCATCACAAGATTGGAATCTGAGGCCATCAAATTCTTCTCCCTCCCACTTTCT
GAGAAGGAAAAGTCAGGGCCTCCTAATCCATTAGGATATGGGAACAAGCATATTGGGAAGAATGGTGATGTTGGTTGGGT
TGAGTACCTCCTTCTCACAACCAATACAGAATCCATTTCCCAAAGGTTTCTATCAGTTTTTGGAAATAACGCAGAAGAGT
TTTGTTCTGCTTTGAATGATTACATATCAGCTGTGAAGAAAATGACCTGTGAGATTCTTGAGCTGATGTCTGAAGGATTG
AAGATTCAACCAAGGAATGTTTTCAGTAAGCTTTTGATGGATGAACAGAGCGATTCTTGTTTCAGGCTCAATCACTACCC
ACCATGCCCAGAGCTTCAAGGTTTGAGTAGTGCCAGTGCCAGAAATGTGATTGGATTTGGAGAGCACACAGACCCACAAA
TCATTTCTGTGCTAAGATCCAACAATACATCTGGCCTCCAAATTTCTTTGAGAGATGGGAGTTGGATTTCAGTCCCACCT
GATCAGAACTCCTTCTTTATCAATGTTGGTGACTCTTTACAGGTTTTGACTAATGGGAGGTTTGAAAGTGTGAGGCACAG
GGTTTTGGCAAATGGTTTAAAATCAAGAGTGTCAATGATTTATTTTGGGGGACCACCCTTGAGTGAGAAAATAGCTCCAT
TGCAATCTGTCATGAATGCAGAGGAGGAAAGCATGTACAAGGAGTTTACATGGTTTGAGTACAAAAAATCTGCCTACAGC
TCAAGACTTGCAGATAATCGGCTTGGACACTTCGAGAGAATTGCAGCCGCA
>Pyrco_DAnjou_GA2OX.Chr10_594_2
ATGGTGGTTCTGTCACGACCAGCTACATTAGACCATTTTTCTGACCTAATCAAAACATGCAAGCACACCAGCTTGTTCGC
CGGCATCCCAGTCGTCGACCTCTCAAGCGCCGACGCAAAGCACCGCATAGTCAGGGCTTGTGAGGAGCACGGCATGTTTA
AGGTGATCAACCATGGAGTCCCATTGGACTTCATGACCACACTGGAAGCCCAAGCTCTCAAATTTTTCAACCTGCCCCAG
TCGGAGAAGGACAAGGCAGCCCCCGCCGACCCTTTCGGCTACAGAAGCAAGAGAATCGGTCCAAACGGCGACGTGGGTTG
GATCGAATACATCCTCCTCAGCACCAATCTTGATGACATCTCTCATAAGTCCCTCCCCATTTTCAAGGAAAATCCTGAAA
TTTTCCGTGACGCAGTGGAGGATTATATTACAGCAGTGAAGAACATGACTTTTGAAGTGCTGGAAATGGTGGCTGATGGG
CTGGGGATTGATCAAAGGAATGTGCTGAGCAAGCTTTTGAAAGGTGAGAAGAGTGACTCATGTTTCAGGCTAAACTATTA
TCCGCCATGCCCAGAGCTTCGCGCATTGAGTGGACGAAGTTTGATAGGGTTTGGGGAGCACACAGACCCACAGATCATTT
CTGTCCTGAAATCCAACAACACATCAGGCCTGCAGATCAGTCTCAAAGATGGGACTTGGGTTACAGTCCCGCCTGATCAG
ACTGCCTTTTTCATCAATGTTGGTGATTGCTTGCAGGTGATGACTAATGGGCGGTTTAAGAGCGTGAAACATAGGGTTTT
GGCTGACACACAAAGTTCAAGGGTTTCAATGATCTACTTTGGAGGGCCACCTTTGAGTGAGAAGATAGCACCTCTGCCGT
CTCTAATGGCAGAAGGAGAAGAAAGCTTGTACAAGGAGTTCACGTGGAGTGAATACAAAAAGTCTGCGTACAGGTCAAGG
CTGGCCGATAATAGGCTAGGACTATTTGAGAAGTCTGCTGCTGTGATGCTGTCCAATTCCCAATTT
>Pyrco_DAnjou_GA2OX.Chr16_594
ATGGTGGTGGCACCTCCAAACCCAATTCGCAACGAAAAGATCCAGGCCGTTGATCTCCCCATCATAGACCTCTCAGCCGA
GAGGTCTCAAGTGAGAAAACTCATTGTCAAAGCTTGTGAGGACTATGGTTTCTTCAAGGTCATCAACCATGGCGTCCCAA
AAGATATTATATCCACATTGGAGGAGCAAAGCCTCAGCTTCTTTGCCAAACCAGTGTCCGAGAAGCAAAGAGCAGGACCT
TCCGATCCCTTTGGCTATGGCTGTAAGAACATAGGCTTCAGTGGTGATATGGGAGAGGTTGAGTACCTTATTTTCAACAC
AAACCCAATTTCTATAGCTCAGAGATCCAAAACTATCTCAAATGAGCCTACAAAATTCAGTTCTGCAGTGAGTGGATACA
TTGCAGCAGCAAGGGATTTGGCATGTGAGCTTTTGGATCTGATTGGTGAGGGACTGTGGGTCCCTGACACATCAGTCTTC
AGTAGGCTGATCAGGGGTGTCGACAGTGACTCCGTCTTCAGGCTCAATCACTACCCGCATCTGCACAACAAGCAGTTCTG
CGAGGATAAGGACACGTCATCCTCCTCCTTCAGCAGTGACATCAGCAAGGTAGGGTTTGGGGAGCATTCTGACCCTCAGA
TCCTCACCCTCCTCAGATCCAACGACGTGGGCGGCCTCCAAATCTCTCCACAAGATGGGGTTTGGGTCCCTGTGCCCTCT
GACCCCACGGCCCTTTGGGTTAATGTGGGTGACGTGTTGCAGGCCATGACAAATGGAAGATTTGTGAGCGTTAGACATAG
AGCCTTAGCCAATTCATCAAAGTCTAGATTGTCAATGGCGTATTTTGCAGCTCCCTCCCTAAACGCATGTTTAAGTGCTC
TTCCAGAAATGGTCACACCGGAGAAGCCTCGGATCTACAAACCCTTCACTTGGGCTGAGTACAAGAAAACCACGTTCTCT
CTAAGCCTCGGCGAAAACCGTCTTAATCTTTTCAGAATTTCTTCAAATGATGAATGCTTCATGGAT
>Pyrco_DAnjou_GA2OX.Chr17
ATGGTGATACCATCTCCTTCACCAATAAGAAGCAAGAAAACGATGGCCATAGGAATTCCCACAATCGATCTATCAAATTA
TAATAGGTCAAAGTTATCAGCACAAATTGTTGAAGCCTGTGAAGAATATGGTTTCTTTAAGGTGGTCAACCATGGTATCC
CTAAAGCGGTCATTGAGACAATGGAAACACAAGGGTCTGATTTTTTTGCCAAGCCAACAATCGAGAAGCAACGAGCTGGC
CCGGCTTGTCCTTTTGGCTATGGCTGCAAAAATATTGGCCGCAAAGGCGACACCGGAGAGCTTGAGTACCTTATTCTTCA
AACCAATCCTCAGTCCATTTCTGAGAGATCCAATGATATTTCCGACGACCCTACGAAATTCAGTTGTGCAATGAATGATT
ACATAGAAGCAGTTAAAGAATTGGCATGTGAGATTCTTGATTTGTTGGCCGAGGGACTATGGGTTCCAGACAAGTCTGTG
TTCAGCAGGTTCATCAGAGACGTCCAGAGTGACTCCATTCTTAGGTTTAATCACTATCCTCCAGTCAAGGACATCAGGGA
CTGGGAAACAACACCAAAACAGCATCCCTTCACTAACAACAACAACAATAATCATAATAGGATTGGATTTGGAGAGCATT
CTGACCCTCAGATCTTGACCATCTTAAGATCCAACAACGTGGGGGGCCTTCAGATTTCTCTACGTGATGGCTTGTGGGTT
CCCGTGGCCCCGGACCCCAATCAGTTCTTCGTAATGGTTGGTGATGCCTTACAGGCTTTGACGAATGGGAGGCTAGTAAG
TGTGAAACATAGAGCACTGGCAAACTCAGTAGTGAAGCCAAGGATGTCAATGGTGTACTTTGGGGCACCACCCCTCAATG
CATGGATGTCTCCTCTTCCAGAGATGGTGTCGCCGGAGAAGCCCAGCCTCTACAAACCTTTCACATGGGGTGAATATAAG
AAAGCTGCATACACTACACGATTGGGAGATTCACGTCTGGACCATTTCAAGATTAATAATCACACCTGCAAGTGCAACGA
TCAAACTCAATGTCCATGCTTGCTTGTACGA
>Pyrco_DAnjou_GA2OX.Chr5_594_1
ATGGTGTTTGTGACCAAACCACCTAGTGAGAACTTTTCTTATGCTAGAACCAGCAACAATGTTTCCAAATTATTTTCTGG
GATTCCTCTGGTAGACCTCACAAAACCAGACTCCAAACAACTCATTGTCAAGGCCTGTGAGGAGTATGGTTTCTTCAAGA
TCATCAACCATGGTGTTCCAATGGATTTCATTACCAGATTGGAATCTGAGGCCATCAAATTCTTCTCCATGCCACTCTCT
GAGAAGGAAAAGGCAGGGCCTCCTAATCCGTTGGGATATGGGAACAAGCATATTGGGAAGAATGGTGATGTTGGGGGGGT
AGAGTACCTCCTCCTTACAACCAATACAGAGTCCAATTCCCAGAGGTTTCTATCAGTTTTTGGAAATAACCCAGAAGAGT
TTTGGCTCAATCACTACCCACTATGCCCAGAGCTTCAAGGTTTGACTAGTGCCAGTGCCAGAAATGTGATTGGATTTGGA
GAGCACACAGACCCACAAATCATTTCTGTGCTAAGATCCAACAACACGTCTGGCCTCCAAATTTCCTTGGGAGATGGGAG
TTGGATTTCAGTCCCCCCTGATCAGAACTCCTTCTTCATCAATGTTGGTGACTCTTTACAGGTTTTGACTAATGGGAGGT
TTCAAAGTGTGAGGCACAGGGTTTTGGCAAATGGTTTTAAATCAAGAGTGTCAATGATTTATTTTGGGGGACCACCCTTA
AGTGAGAAGATAGCTCCATTGCAATCTGTCATGAACGGAGAGGAGGAAAGCCTATACGAAGAGTTTACATGGTTTGAGTA
CAAAAAATCTGCCTGCAGCTCAAGACTTGCAGATAACAGGCTTGGACACTTTGAGAGAATTGCAGCCTCA
>Pyrco_Danjou_new_GA2OX.Chr13_594
ATGGTGGTGGCATCTCCAAACCCAACCCGCAACGAAAAGATCCAGGCCGTTGATCTTCCCATCATAGACCTCTCAGCCGA
GAGGTCACAAGTGAGGAAGCTCATTGTCAAAGCTTGTGAGGACTATGGTTTCTTCAAGGTCATCAACCATGGCGTCCCAA
AAGACATTATATCCAAAGTGGAGGAGCAAAGCCTCAGCTTCTTTGCCCAACCAGTGTCCGAGAAGCAAAGGGCGGGGCCT
TCCGATCCCTTTGGCTATGGCTGCAAGAACATAGGCCTCAATGGTGATACGGGAGAGGTTGAGTACCTTATTTTCAACAC
TAACCCAATTTCGATTGCTCAAAGATCCAAAACCATCTCAAATGAGCCTACAAAATTCAGCTCGGCAGTGAGTGGATACA
TTGCAGCAGTTAGGGATTTGGCATGTGAGCTCTTGGATCTGATTGGTGAGGGATTGTGGATCCCTGACACATCAGTCTTC
AGTAGGCTGATCAGGGACGTCGACAGTGACTCGGTCTTCAGGCTCAATCACTACCCGCATCTGCACAACAAGAAGGACAT
CTGCAAGGATAATGATACGTCACCATCCTCCATCAGTAACATCAGCAAGGTAGGGTTTGGGGAGCATTCCGACCCTCAGC
TCCTCACCCTCCTGAGGTCCAACGACGTGGGCGGCCTCCAAATCTCTCCACAAGATGGGGTGTGGGTCTCCGTCCCCTCT
GACCCCACGGCCTATTGGGTTAATGTGGGTGACGTGTTGCAGGCCATGACAAATGGAAGATTTGTGAGCGTTAGACATAG
AGCCTTAACCAATCCAACAAAGTCTAGAATGTCAATGGCGTATTTTGCAGCTTCCTCCCTGAACGCATGTTTGAGTGCTC
TTCCAGAAATGGTCACACCGGAGAAGCCTCAGCTCTACAAACACTTCACTTGGGCTGAGTACAAGAAAACCACGCACTCT
CTACGCCTTGGTGAAAACCGTCTTAACCTCTTCAGAATTTCTACCAATGATGAA
>Pyrco_Danjou_new_GA2OX.Chr5_594_2
ATGGTGGTTCTGTCACAACCAGCTGCATTAGACCATTTTTCTGACCTAATCAAAACATGCAAGCCCACCGGCCTGTTCGC
CGGCATCCCAGTCGTCGACCTTTCGAGGCCTGACGCAAAGCACCGCATAGTCAGGGCCTGTGAGGAGTACGGCATATTCA
AAGTGATCAACCATGGAGTCCCATTGGACTTCATGACCACTCTGGAAGCCCAAGCTCTCAAATTTTTCAGCCTGCCACAG
TCGGAGAAGGACAAGGCTGGCCCCGCCGACCCTTTCGGCTACGGCAGCAAGAGAATCGGTCCAAACGGCGACATGGGTTG
GATCGAATATATCCTCCTCAACACCAATCCTGATATCACATCTCACAAGTCCCTCTCCATTCTAAAGGAAAACCCTGAAA
TTTTCCGTGCTGCAGTTGAAGATTATATTACGGCAGTGAAGAACATGACTTTTGCAGTGCTCGAAATGGTGGCTGATGGG
CTGGGGATTGAGCAAAGGAATGTGCTGAGCAAGCTCTTGACAGATGAGAAGAGTGACTCATGTTTCAGGCTAAACTACTA
TCCGCCATGTCCAGAGCTTCAGGCATTGAGTGGACGAAATTTGATAGGGTTTGGGGAGCACACAGACCCACAGATCGTTT
CTGTCCTGAAATCCAACAACACATCAGGCCTGCAGATCTGTATCAAGGATGGGACTTGGGTCACAGTAGCACCTGATCAG
ACTGCCTTTTTCATCAATGTTGGTGATTGCTTGCAGGTGATGACTAATGGGCGGTTTAAGAGTGTGAAACATAGGGTTTT
GGCTGACACAATTAGTTCAAGGATTTCAATGATCTACTTTGGAGGGCCACCTTTGAGTGAGAAGATAGCACCTCTGCCGT
CACTAATGGCAGAAGAAGAAGAGAGCTTGTACATGGAGTTCACGTGGAGTGAATACAAAAAGTCTGCGTACAGGTCAAGG
CTGGCTGATTACAGGCTAGGACTCTTTGAGAAGTCTGCTCCTGTGATGCTGTCCAAT
>Pyrco_Danjou_new_GA2OX.Chr9
ATGGTGGTATCATCTCCTTCAACAATAAGAAGCAAGAAAACCATGGCAATAGGAATTCCCACAATCGATCTATCAAATTA
CAATAGGTCAAAGCTATCAGAACAAATTGTTGAAGCCTGTGAAGAATATGGTTTCTTTAAGGTGGTCAACCATGGTATCC
CAAAAGAGGTCATTGAGACAATGGAAACACAAGGGTCTGATTTTTTTGCCAAGCCAACAATGGAGAAGCAACAAGCTGGC
CCGGCTTGTCCTTTTGGCTATGGCTGCAAAAACATTGGCTGCAAAGGCGACACTGGAGAGCTTGAGTACCTTCTTCTTCA
AACCAATTGTCAGTCCATTTCTGAGAGATCCAATGATATTTCCAACGACCCTACGAAATTCAGCTGTGCAGTGAATGATT
ACATAGAAGCAGTTAAAGAATTGGCATGTGAGATTCTTGATCTGGTGGCCGAGGGACTATGGGTTTCAGACAAGTCTGTG
TTCAGCAGGTTCATCAGAGACGTCCAGAGCGACTCAATTCTTAGGATTAATCACTATCCTCCGGTCAAGGACTGGGACAC
AGCAACTAAACAGCATCCTTTCACTAACAACAACAACAACAACAATAATAATTATAATAAGATTGGATTTGGAGAGCATT
CTGACCCTCAAATCTTGACAATCTTTAGATCCAACAACGTGGGGGGCCTTCAGATTTTTCTACGTGATGGCTTGTGGGTT
CCCGTCGCTCCCGACCCCAATCAATTCTTTGTAATGGTTGGTGATGCCTTACAGGCTTTAACGAATGGGAGGTTAGTGAG
CGTGAGACATAGGGCACTGGCAAACTCAGTGGTGAAGCCAAGGATGTCGATGGTGTACTTTGGGGCACCACCACTCAATG
CATGGATGTCTCCTCTGCCGGAGATGGTGTCGCCGGAGAAGCCCAGCCTCTACAAGCCCTTCACATGGGGTGAGTACAAG
AAAGCTGCGTACACTACACGATTGGGAGATTCACGTCTAGACCTTTTCAAGATTAATAAC
>Pyrusco10g006080.1
ATGGTGGTTCTGTCACGACCAGCTACATTAGACCGTTTTTCTGACCTAATCAAAACATGCAAGCCCACCAGCTTGTTCGC
CGGCATCCCAGTCGTCGACCTCTCAAGCGCCAACGCAAAGCACCGCATAGTCAGGGCTTGTGAGGAGCACGGCATGTTTA
AGGTGATCAACCATGGAGTCCCATTGGACTTCATGACCACACTGGAAGCCCAAGCTCTCAAATTTTTCAACCTGCCCCAG
TCGGAGAAGGACAAGGCAGCCCCCGCCGACCCTTTCGGCTACAAAAGCAAGAGAATCGGTCCAAACGGCGACGTGGGTTG
GATCGAATACATCCTCCTCAGCACCAATCTTGATGACATCTCTCATAAGTCCCTCCCCATTTTCAAGGAAAACCCTGAAA
TTTTCCGTGACGCAGTGGAAGATTATATTACAGCAGTGAAGAACATGACTTTTGAAGTGCTGGAAATGGTGGCTGATGGG
CTGGGGATTGATCAAAGGAATGTGCTGAGCAAGCTTTTGAAAGGTGAGAAGAGTGACTCATGTTTCAGGCTAAACTATTA
TCCGCCATGCCCAGAGCTTCGCGCATTGAGTGGACGAAGTTTGATAGGGTTTGGGGAGCACACAGACCCACAGATCATTT
CTGTCCTGAAATCCAACAACACATCAGGCCTGCAGATCAGTCTCAAAGATGGGACTTGGGTTACAGTCCCACCTGATCAG
ACTGCCTTTTTCATCAATGTTGGTGATTGCTTGCAGGTGATGACTAATGGGCGGTTTAAGAGCGTGAAACATAGGGTTTT
GGCTGACACACAAAGTTCAAGGGTTTCAATGATCTACTTTGGAGGGCCACCTTTGAGTGAGAAGATAGCACCTCTGCCGT
CTCTAATGGCAGAAGGAGAAGAAAGCTTGTACAAGGAGTTCACGTGGAGTGAATACAAAAAGTCTGCGTACAGGTCAAGG
CTGGCCGATAATAGGCTAGGACTATTTGAGAAGTCTGCTGCTGTGATGCTGTCCAATTCCCAATTT
>Pyrusco10g011570.1
ATGGTGTTTGTGACCAAATCAGCCAGTGAACATTTTTCTTATCCTAGAACCAGCACCAAAGTCTCCAAATTATTTTCTGG
GATTCCTCTGGTAGACCTCACAAAACCAGACTCCAAGCAACTCATTGTCAATGCCTGTGAGGAGTATGGTTTCTTCAAGA
TCATCAACCATGGTGTTCCAATGGACTTCATCACAAGATTGGAATCTGAGGCCATCAAATTCTTCTCCCTCCCACTTTCT
GAGAAGGAAAAGTCAGGGCCTCCTAATCCATTAGGATATGGGAACAAGCATATTGGGAAGAATGGTGATGTTGGTTGGGT
TGAGTACCTCCTTCTCACAACCAATACAGAATCCATTTCCCAAAGGTTTCTATCAGTTTTTGGAAATAACGCAGAAGAGT
TTTGTTCTGCTTTGAATGATTACATATCAGCTGTGAAGAAAATGACCTGTGAGATTCTTGAGCTGATGTCTGAAGGATTG
AAGATTCAACCAAGGAATGTGTTCAGTAAGCTTTTGATGGATGAACAGAGCGATTCTTGTTTCAGGCTCAATCACTACCC
ACCATGCCCAGAGCTTCAAGGTTTGAGTAGTGCCAGTACCAGAAATGTGATTGGATTTGGAGAGCACACAGACCCACAAA
TCATTTCTGTGCTAAGATCCAACAATACATCTGGCCTCCAAATTTCTTTGAGAGATGGGAGTTGGATTTCAGTCCCACCT
GATCAGAACTCCTTCTTTATCAATGTTGGTGACTCTTTACAGGTTTTGACTAATGGGAGGTTTGAAAGTGTGAGGCACAG
GGTTTTGGCAAATGGTTTAAAATCAAGAGTGTCAATGATTTATTTTGGGGGACCACCCTTGAGTGAGAAAATAGCTCCAT
TGCAATCTGTCATGAATGCAGAGGAGGAAAGCATGTACAAGGAGTTTACATGGTTTGAGTACAAAAAATCTGCCTACAGC
TCAAGACTTGCAGATAATAGGCTTGGACACTTTGAGAGAATTGCAGCCGCA
>Pyrusco13g002200.1
ATGGTGGTGGCATCTCCAAACCCAACCCGCAACGAAAAGATCCAGGCCGTTGATCTTCCCATCATAGACCTCTCAGCCGA
GAGGTCACAAGTGAGGAAGCTCATTGTCAAAGCTTGTGAGGACTATGGTTTCTTCAAGGTCATCAACCATGGCGTCCCAA
AAGACATTATATCCAAAGTGGAGGAGCAAAGCCTCAGCTTCTTTGCCCAGCCAGTGTCCGAGAAGCAAAGGGCAGGGCCT
TCCGATCCCTTTGGCTATGGCTGCAAGAACATAGGCCTCAATGGTGATACGGGAGAGGTTGAGTACCTTATTTTCAACAC
TAACCCAATTTCGATTGCTCAAAGATCCAAAACCATCTCAAATGAGCCTACAAAATTCAGCTCGGCAGTGAATGGATACA
TTGCAGCAGTTAGGGATTTGGCATGTGAGCTCTTGGATCTGATTGGTGAGGGATTGTGGATCCCTGACACATCAGTCTTC
AGTAGGCTGATCAGGGACGTCGACAGTGACTCGGTCTTCAGGCTCAATCACTACCCGCATCTGCACAACAAGAAGGACAT
CTGCAAGGATAAAGATACGTCACCATCCTCCATCAGTAACATCAGCAAGGTAGGGTTTGGGGAGCATTCCGACCCTCAGC
TCCTCACCCTCCTGAGGTCCAACGACGTGGGCGGCCTCCAAATCTCTCCACAAGATGGGGTGTGGGTCTCCGTCCCCTCT
GACCCCACGGCCTATTGGGTTAATGTGGGTGACGCGTTGCAGGCCATGACAAATGGAAGATTTGTGAGCGTTAGACATAG
AGCCTTAACCAATCCAACAAAGTCTAGAATGTCAATGGCGTATTTTGCAGCTTCCTCCCTGAACGCATGTTTGAGTGCTC
TTCCAGAAATGGTCACACCGGAGAAGCCTCAGCTCTACAAACACTTCACTTGGGCTGAGTACAAGAAAACCACGCACTCT
CTACGCCTTGGTGAAAACCGTCTTAACCTCTTCAGAATTTCTACCAATGATGAATGCTTCATAGATCAACCGCAGCAA
>Pyrusco16g012050.1
ATGGTGGTGGTGGTGGCACCTCCAAACCCAATTCGCAACGAAAAGATCCAGGCCGTTGATCTCCCCATCATAGACCTCTC
AGCCGAGAGGTTTCAAGTGAGAAAACTCATTGTCAAAGCTTGTGAGGACTATGGTTTCTTCAAGGTCATCAACCACGGCG
TCCCAAAAGATATTATATCCACAGTGGAGGAGCAAAGCCTCAGCTTCTTTGCCAAACCAGTGTCCGAGAAGCAAAGAGCA
GGACCTTCCGATCCCTTTGGCTATGGCTGTAAGAACATAGGCTTCAGTGGTGATATGGGAGAGGTTGAGTACCTTATTTT
CGACACAAACCCAATTTCTATAGCTCAAAGATCCAAATCTATCTCAAATGAGCCTACAAAATTCAGTTCTGCAGTGAGTG
GATACATTGCAGCAGCAAGGGATTTGGCATGTGAGCTTTTGGATCTGATTGGTGAGGGACTGTGGGTCCCTGACACATCA
GTATTCAGTAGGCTGATCAGGGGTGTCGACAGTGACTCCGTCTTCAGGCTCAATCACTACCCGCATCTGCAAAACAAGCA
GGACTTCTGCAAGGATAAGGACACGTCATCCTCCTCCTTCAGCAGTGACATCAGCAAGGTAGGGTTTGGGGAGCATTCTG
ACCCTCAGATCCTCACCCTCCTCAGATCCAACGACGTGGGCGGCCTCCAAATCTCTCCACAAGATGGGGTTTGGGTCCCT
GTGCCCTCTGACCCCACGGCCCTTTGGGTTAATGTGGGTGACGTGTTGCAGGCCATGACAAATGGAAGATTTGTGAGCGT
TAGACATAGAGCCTTAGCCAATTCATCGAAGTCTAGATTGTCAATGGCGTATTTTGCAGCTCCCTCCCTAAACGCATGTT
TGAGTGCTCTTCCAGAAATGGTCACACCGGAGAAGCCTCGGCTCTACAAACCCTTCACTTGGGCTGAGTACAAGAAAACC
ACGTTCTCTCTAAGCCTCGGCGAAAACCGTCTTAATCTTTTCAGAATTTCTTCAAATGATGAATGCTTCATGGAT
>Pyrusco17g016870.1
ATGGTGATACCATCTCGTTCACCAATAAGAAGCAAGAAAACGATGGCAATAGGAATTCCCACAATCGATCTATCAAATTA
CAATAGGTCAAAGCTATCAGCACAAATTGTTGAAGCCTGTGAAGAATATGGTTTCTTTAAGGTGGTCAACCATGGTATCC
CTAAAGCGGTCATTGAGACAATGGAAACACAAGGGTCTGATTTTTTTGCCAAGCCAACAATCGAGAAGCAACGAGCTGGC
CCGGCTTGTCCTTTAGGCTATGGCTGCAAAAATATTGGCCGCAAGGGCGACACCGGAGAGCTTGAGTACCTTATTCTTCA
AGCCAATCCTCAGTCCATTTCTGAGAGATCCAACGATATTTCCGACAACCCTACGAAATTCAGTTGTGCAGTGAATGATT
ACATAGAAGCAGTTAAAGAATTGGCATGTGAGATTCTTGATTTGTTGGCCGAGGGACTATGGGTTTCAGACAAGTCTGTG
TTCAGCAGGTTCATCAGAGACGTCCAGAGTGACTCCATTCTTAGGTTTAATCACTATCCTCCAGTCAAGGACATCAAGGA
CTGGGAAACAACACCAAAACAGCACCCCTTCACTAACAACAACAATAATCATAATAGGATTGGATTTGGAGAGCATTCTG
ACCCTCAGATCTTGACCATCTTAAGATCCAACAACGTGGGGGGCCTTCAGATTTCTCTACGTGATGGCTTGTGGGTTCCC
GTGGCTCCGGACCCCAATCAGTTCTTCGTAATGGTTGGTGATGCCTTACAGGCTTTGACGAATGGGAGGTTAGTAAGTGT
GAAACATAGAGCACTGGCAAACTCAGTAGTGAAGCCAAGGATGTCAATGGTGTACTTTGGGGCACCACCCCTCAATGCAT
GGATGTCTCCTCTTCCAGAGATGGTGTCGCCGGAGAAGCCCAGCCTCTACAAACCTTTCACATGGGGTGATTACAAGAAA
GCTGCATACACTACACGATTGGGAGATTCACGTCTAGACCATTTCAAGATTAATAATCACACCTGCAAGTGCAACGATCA
AGCTCAATGTCCATGCTTGGACAATCTTGTACGA
>Pyrusco5g017610.1
ATGGTGTTTGTGACCAAACCACATAGTGAGAACTTTTCATATGCTAGAACCAGCAACAATGTTTCCAAATTATTTTCTGG
GATTCCTCTGGTAGACCTCACAAAACCAGACTCCAAACAACTCATTGTCAAGGCCTGTGAGGAGTATGGTTTCTTCAAGA
TCATCAACCATGGTGTTCCAATGGATTTCATTACCAGATTGGAATCTGAGGCCATCAAATTCTTCTCCATGCCACTCTCT
GAGAAGGAAAAGGCAGGGCCTCCTAATCCGTTGGGATATGGGAACAAGCATATTGGGAAGAATGGTGATGTTGGGGGGGT
AGAGTACCTCCTCCTCACAACCAATACAGAGTCCAATTCCCAGAGGTTTCTATCAGTTTTTGGAAATAACCCAGAAGAGT
TTTGTTCTGCTTTGAATGATTACATATCAGCTGTGAAGAAAATGGCCTGTGAGATTCTAGAACTGATGGCTGAAGGGTTG
AAGATTCAACCAAGGAATGTGTTAAGCAAACTTCTGATGGATGAACAGAGTGACTCTTATTTCAGGCTCAATCACTACCC
ACTATGCCCAGAGCTTCAAGGTTTGAGTAGTGCCAGTGCCAGAAATGTGATTGGATTTGGAGAGCACACAGACCCACAAA
TCATTTCTGTGCTAAGATCCAACAACACGTCTGGCCTCCAAATTTCCTTGGGAGATGGGAGTTGGATTTCAGTCCCCCCT
GATCAGAACTCCTTCTTCATCAATGTTGGTGACTCTTTACAGGTTTTGACTAATGGGAGGTTTCAAAGTGTGAGGCACAG
GGTTTTGGCAAATGGTTTAAAATCAAGAGTGTCAATGATTTATTTTGGGGGACCACCCTTGAGTGAGAAGATAGCTCCAT
TGCAATCTGTCATGAACGGAGAGGAGGAAAGCCTATACGAAGAGTTTACATGGTTTGAGTACAAAAAATCTGCCTGCAGC
TCAAGACTTGCAGATAACAGGCTTGGACACTTTGAGAGAATTGCAGCCTCA
>Rosch_v2.0_Chr3g0486971
ATGGTTGTACCATCTCCTTCTCCGATGCGAACCAAGAAAACCAAAGCAGTAGGGATTCCCACCATCGATCTTTCGACCTA
CAACCGGTCGAAGCTAGCGGAACTGGTCGTCGAAGCCTGCGAAGAATATGGTTTCTTCAAGGTGGTGAACCATGGCGTTC
CAAAAGAGGTCATTGCCAGGATAGAAGAAGAAGGGTTTGATTTTTTCGCCAAACCCGCGGCGGAGAAGCAACGAGCTGGC
CCGGCTTCTCCTTTCGGTTATGGAAGCAAAAACATTGGCCGCAATGGCGACATGGGCGAGCTCGAGTACCTTCTTCTTCA
ATCCAATCCTCTCTCCATTTCTGAAACATCCAATGCCGTCTCCAATGACCCTACAAAATTCAGCTGCGTTGTAAACGACT
ACATAGAAGCAGTTAAAGAATTGGCATGTGAGGTTCTTGATCTGGTCGGAGAAGGTCTATGGGTTTCGGACAAGTCTGTA
TTCAGTGGCTTCATTAGAGACGTCCAGAGCGACTCGATTCTCCGGCTGAACCACTATCCACCACTGGTGGATAAGGACCC
ATCCGCAAAACTAGCTCATCCTTGTGCGAATAACAATACTAGGATTGGATTTGGAGAGCATTCCGACCCCCAGATTTTGA
CCATTTTGAGATCTAACGATGTCGGAGGCCTTCAGATTTCTCTTTATGATGGCTTGTGGGTTCCAGTCCCGCCGGACTCG
AATGAGTTTTTTGTCATGGTCGGTGATGTCTTGCAGGCTTTGACGAATGGTCGGTTTCAGAGTGTGAGGCACAGGGCATT
GGCTAACTCTGTAACGAAGCCAAGAATGTCTATGGTCTACTTTGGGGCACCATCCCTAAACGCATGGATCTCGCCCCTTC
CTGAGATGGTGTCTCCCCAGAAGCCAAGTCTGTATAAACCATTCACATGGGGTCAATACAAGAAAGCTGCATACACTACA
CGTTTGGGAGATTCTCGTCTTGACAATTTCAAAATTACAAATAATCCATCTACATGCTTGGACAATCTTGTAGATCAA
>Rosch_v2.0_Chr4g0426161
ATGGTGGTAGCCTCTCCAAACCCGATTCGAAACGAGAAGATCCAGGTCTTCGATCTCCCCGTCATCGACCTCTCCGCCCC
TCGCTCAGTGGTCTCGAAGCTCATTGTGAAGGCCTGTGAAGACTATGGTTTCTTCAAGGTGATAAACCACGGCATCCCCG
AAGAAGTCATATCGAGAATGGAGGGAGAGAGCCTCGCCTTCTTCTCAAAAACGGTGTCGGAGAAGCAACGTGCCGGGCCG
GCCAACCCATTCGGCTACGGATGCAAGAACATAGGCCACAATGGCGACATGGGTGAGGTTGAGTACCTTTTGTTCAACAC
AGACAAACCCTCCATTGCTCAAAGGTCCAAAACCATCTCAAATGAACCAACCAAATTCAGCGCTGCAGTGAGCGATTACA
TTGAGGCAGTTAGTGATTTGGCATGTGAGCTTTTGGAGGGGATCGCCGAGGGACTGTGGGTCCCGGACACGTCGGTGTTC
AGTAGGCTCATCAGGGACGTCGAGAGCGACTCTGTTTTCAGGCTCAATTACTACCCGCCCACGTCATCGTCGCCAACCTC
CAAGGTCGGCTTCGGGGAGCACACTGACCCTCAAATTCTGACTCTACTCCGATCCAACGACGTCGGAGGCCTCCAAATCT
CACCGCAGGATGGGGTATGGGTCCCGGTACCGTCCGACCCCGCTGCCTTCTGGGTTAATGTGGGTGACGTGCTGCAGGCA
ATGACAAATGAAAGATTTGTGAGCGTAAAACACAGAGCCTTAACCAACTCCTTCAAGTCAAGAATGTCAATGGCGTATTT
CGCAGGCCCTCCTCTAAATGCAAGCATGAGAGCTCTCCCAGAAATGGTCACACCTGAGCACCCTCTCATTTACAAAGCAT
TCACTTGGGCCGAGTACAAGAAAACGACTTACTCTCTGCGCCTCAGTGACTCTCGCCTTAATCTCTTCAGAATCTCT
>Rosch_v2.0_Chr5g0014211
ATGGTGGTTCTGTCTCAACCAGCTGCATTAAACCATTTCTCTCTAATCAAATCATGCAAGCCAACAAGCTTGTTCTCTGG
GATTCCAGTGGTAGACCTCTCAGACCCAGATGCCAAGAGCCAAATCATCAAGGCCTGCAAAGAGTACGGCTTGTTCAAGG
TGGTCAACCATGGAGTCCCATTGGAGTTCATGACCACACTTGAGGCTCAAGCTCTCAAGTTCTTCAACTTGCCAGAGTCT
GAAAAAGACAGGGCCGGCCCTGCTGACCCTTTTGGTTACGGAAGCAAGCGAATCGGGCCAAACGGCGACGTGGGTTGGAT
TGAATACATCCTCCTCAACGCCAATCCTGAAATTATCTCCCACAAATCACACTCCATTTTCAAAAACAACCCAGAAATTT
TCCGTTCTGCTGTTGAGGACTATATCTCGGCGGTGAAGAAGATGACTTGTGAGGTACTAGAAATGGTGGCTGATGCGTTG
GGAATCGATCAAAGAAATGCGCTGAGCAAGCTTCTGAGAGATGAGAAGAGCGACTCATGTTTCAGGCTCAACTACTATCC
GCCGTGCCCGGAGCTTCAAGCATTGAGTGGACGGAATTTGATTGGGTTTGGAGAGCACACAGACCCCCAGATAATCTCTG
TCCTAAGATCTAACAACACCGCAAGCCTGCAAATCAGTCTGAAAGATGGGACTTGGGTTTCTGTCCCACCTGACCAGACT
TCCTTTTTCATTAATGTTGGTGATTGCCTACAGGTGATGACTAATGGGAGGTTTAAGAGCGTGAAGCATAGGGTTTTGGC
AGACACAGTAAGCTCAAGGATTTCGATGATTTACTTTGGAGGGCCACCTCTGAATGAAAAGATAACACCTCTGGCGTCAG
TAATGGCAGAAGGAGAAGAAAGCTTGTACAAGGAGTTCACGTGGTCCGAGTACAAAAAGTCTGCATATAAATCACGGTTG
GCTGATTATCGGCTAGGGCTCTTTGAGAAATCCTTTGGCCAA
>Rosch_v2.0_Chr5g0027981
ATGGTGCTTTTGTCTAAACCAGCTACTGAATACTGCTCTAGTTATAGCAGAAGCCTCAAGCTCTCCAAGTCATCCTCCTC
TGGAATCCCTCTCATAGACCTGTCCAAACCAGACTCCAAACAACTCATTGTCAAGGCTTGTGAGGAGTTTGGATTCTTCA
AAGTCATCAACCATGGTGTTCCCATGGATTTCATTAACAGATTGGAATCTGAAGCCATCAAATTCTTCTCCTTGCCAGAT
TCTGAGAAAGAAAAAGCAGGGCCTGCTGATCCATTTGGATATGGCAGCAAGCATATTGGGAGAAATGGTGATGTGGGGTG
GGTTGAGTACCTCCTTCTCAAAGCCAATACAGAAGCCAACTCTGACAGATTCAAATCAGTTTATGGAACAAACCCAGATG
AGTTTTGTTCTGCTCTGAATGATTACATACAAGCTGTGAGGAATATGGCTTGTGAGATTCTTGACCTGATGGCTGAAGGA
TTGAATATTGGGCCAAGGAATGTGTTCAGTAAGTTTTTGTTGGATGAACAGAGTGACTCTTTATTCAGGCTCAATCACTA
CCCACCATGCCCAGAGCTTCAAGGCTTGAGTGAACATAGTGACAGAAATGTGGTTGGATTTGGAGAGCACACAGACCCTC
AAATCATTTCCATACTAAGATCCAACAACACCTCTGGCCTCCAAATTTTGGGAGATGGAACTTGGATTTCAGTGCCTCCA
GACCAGTACTCCTTCTTCATCAATGTTGGTGATTCTCTAAAGGTTTTGACAAATGGGAGGTTTCAAAGTGTGAGGCACAG
GGTTTTAGCAAATGGGTCAAAATCAAGGGTTTCAATGATTTTCTTTGGGGGATCACCCTTGACTGAAAAGATAGCTCCAT
TGCCATCTGTAATGAAAGAAGAGGAACAGAGCATGTACAAAGAGTTCACATGGTTCGAATACAAAACGATCTGCTACCAC
TCAAGATTGGCTGACAATAGGCTAGGACACTTTGAGAGAATTGAAGCCTCT
>Ruboc_01_G15750
ATGGTTGTACCATCTCCTTCGCCCATACGAACCAAGAAAACCAAAGCCGTAGGGATTCCCACCATCGATCTTTCGAACTA
CAACCGGTCGAAGCTGTCGGAACTGATCGTCGAAGCCTGCGAAGAATACGGTTTCTTCAAGGTGGTGAACCATGGCATCC
CAAAAGAGGTCATTGCCAGGATAGAAGAAGAAGGGTTTGATTTTTTCACCAAACCCACAGCGGAGAAGCAACGAGCTGGC
CCGGGTTTTCCTTTCGGTTATGGAAGCAAAAACATTGGCCGGAATGGCGACATGGGCGAGCTCGAGTACCTTCTTCTTCA
ATCCAATCCTCTCTCCATTTCTGAAACATCCAATGCTGTCTCCAATGACCCTACAAAATTCAGCTGCGCTGTAAACGACT
ACATAGAAGCAGTTAAAGGATTGGCTTGTGAGGTTCTTGATCTGGTGGGAGAGGGACTATGGGTTTCCGACAAGTCTGTG
TTCAGTGGCTTCATCAGAGACGTCCAGAGCGACTCGATTCTCAGGCTGAATCACTATCCTCCACTGGTCGATAAGGACCC
CTCATCGCCAAAGGTGGCTCATCCTTGTAACAAGATAGGGTTTGGAGAGCATTCCGACCCTCAGATCTTGACCATTTTCA
GATCCAACGACGTGGGGGGCCTTCAGATCTCTCTTCATGATGGCTTGTGGGTGTCGGTCCCGCCGGACTCGAATGAGTTC
TATGTCATGGTCGGTGATGCCTTGCAGGCCTTGACGAACGGGAGGTTTGTGAGTGTGAGGCATAGGGCGCTGGCGAACTC
CGTTGCGAAGCCGAGGATGTCAATGGTCTACTTTGGGGCACCACCCCTAAACGCATGGATGTCACCCCTCCCTGAGATGG
TGTCTCCCCAGAAGCCAAGTCTGTATAAACCTTTCACTTGGGGTCAATACAAGAAAGCTGCATACACTACGCGTTTGGGA
GATTCTCGTATTGACAATTTCAAGATTACAAATAATCCATCTACATGCTTGGACAATCTTGGTTGTTGTGGGGCGGCGTC
GTCTTCTTCATCTCCCTTGATCTTCTTTGGAGTGCGGCAGGTGGTGCCGGTTTTGGGATCGGTGTGGCTTGGTGAGGCTG
CTATGGGTTGCTGGAGGGGAAGGCCGCCGAAGATAGTCGGTCGGTGGTTGCTGCCATGCTTCATGTCTGGGCTTGGTGAG
TGGACTGATCTTTGTTGGGTCTGTGGTGGGATTTTTGGACCTTGCTCTGGGCCTGATGGGATGTGGGCTATTGACCGGGT
TTGGGCCACTAGGGCGGGTGTTTTGGCACCCTCTGCTATTACT
>Ruboc_03_G15668
ATGGTGCTCTTGTCTAAACCAGCTACTGAGCACTTCTCTAGTTATAGCAGAAGCTCCAAACTCTCCAAGTCATTCTCCGG
AATCCCTCTCATAGACCTGTCCAAACCAGACTCCAAACAACTCATTGTGAAGGCTTGTGAGGAGTTTGGCTTCTTCAAAG
TCATCAACCATGGTGTTCCCATTGATTTCATTGACAGATTGGAATCTGAAGCCATCAAATTCTTCACCTTGCCAGATTCT
GAGAAAGAAAAAGCAGGGCCTGCTGAGCCATTTGGATATGGCAGCAAGCATATTGGGAGAAATGGTGATGTGGGCTGGGT
TGAGTACCTTCTTCTCAAAGCCAATATAGAAGCCAATTCGGACAGATTCGAATCAGTTATTGGAACAAACCCAGATGATT
CTGCTTTGAATGATTACATACAAGCTGTGAGGAATATGGCTTGTGAGATTCTTGAACTGATGACTGAAGGATTGAATATT
GGGCCAAGGAATGTGTTGAGTAAGTTTTTGTTGGATGAACAGAGCGACTCTTTGTTCAGAGTCAATCACTACCCACCATG
CCCAGAGCTTCAAGGCTTGAGTGAAAAGAGTGACAGAAATGTGGTTGGATTTGGAGAGCACACAGACCCTCAAATCATAT
CTATACTAAGATCCAACAACACCTCTGGCCTCCAAATTTTGGGAGATGGGACTTGGATTTCAGTCCCTCCAGACCAGTAC
TCCTTCTTCATCAATGTTGGTGACTCCTTGAAGGTTTTGACCAATGGGAGGTTTCAAAGTGTGAGGCACAGGGTTTTGGC
AAATGGGTCAAAATCAAGAGTCTCAATGATTTTCTTTGGGGGATCACCCTTGACTGAAAAAATAGCTCCATTGCCATCAG
TCATGAAAGAAGAGGAACAGAGCATGTACAAAGAGTTCACATGGTGCGAGTACAAAACAATCTGCTACCGCTCAAGATTG
GCTGATAATAGGCTTGGACACTTTGAGAGAATTGCAGCCTCT
>Ruboc_03_G17428
ATGGTGGTTCTTTCTCAACCAGCTGCATTAGACCATTTCTCTCTAATCAAATCATGCAAGCCCATAAGCTTGTTCACTGG
GATTCCAGTAGTAGACCTCTTAGACTCAGATGCCAAGAGCCAAATCATCAGGGCCTGCAAAGAGTACGGCTTTTTCAAGG
TGGTCAATCATGGAGTCCCATTGGAGTTCATGACCACCCTTGAGGCTCAAGCTCTCAAGTTCTTCAACTTGCCACAGTCT
GAAAAAGACAGGGCCGGCCCTGCTGACCCATTTGGCTACGGAAGCAAGCGAATCGGCCCGAACGGCGATATAGGTTGGAT
TGAATACATCCTCCTCAACGCCAATCCTGAAATCATTTCCCACAAATCACTCTCCATTTTCAAAGACAATCCAGAAATCT
CCCGCTCTGCGGTGGAGGATTATATCTCGGCGGTGAAGAAGATGACCTGTGAAGTATTAGAAATGATGGCTGAAGGGTTG
GGGAGTGACAAAAGGAATGCGCTGAGCAAGCTTTTGAGAGACGAGAAGAGTGACTCGTGTTTCAGGCTCAACTACTATCC
GCCATGCCCGGAGCTTCAAACATTTAGTGGACGGAATTTGATTGGGTTTGGGGAGCACACAGACCCTCAGATAATCTCTG
TCCTAAGATCTAACAACACTTCAAGCCTGCAAATCAGTCTGAAAGATGGGGCTTGGGTTTCTGTCCCTCCTGATCAGACT
TCGTTTTTCATCAATGTTGGTGATTGCTTACAGGTTATGACTAATGGGAGATTTAAGAGTGTGAAGCATAGGGTTTTGGC
AGACACAGTAAGCTCAAGGATTTCGATGATTTACTTTGGAGGGCCACCTCTGAGTGAAAGGATAACACCTCTGGCGTCAG
TAATGACAGAAGGAGAAGAAAGCTTGTACAAAGAGTTCACGTGGTTCGAGTACAAAAAATCTGCGTACAAATCACGGTTG
GCTGATTATAGGCTAGGGCTCTTTGAGAAATCCTTTGGCCAA
>Ruboc_04_G26261
ATGGTGGTTGCCTCTCCAAACCCGATTCGGAACGAGAAGATCCAGGCCGTCGATCTCCCCGTCATCGACCTCTCAGCCCC
TCGCTCAGAGGTCTCGAAGCTCATTGTGAAAGCCTGCGAAGACTATGGTTTCTTCAAGGTGACAAACCACGGCGTCGGCC
AAGAAACCATATCGAGAATGGAGGAAGAGAGCCTCGCCTTCTTCTCCAAAACGGCGTCGGAGAAGCAACGTGCCGGGCCA
GCCAATCCTTTCGGGTACGGCTGCAAGAACATAGGCTTCAATGGCGATATGGGTGAGGTTGAGTACCTTCTGTTCAACAC
AAACAAAGCCTTCATTGCTCAAAGGTCCAAAACTATCTCAGATGAACCAGCTAAATTCAGCTCTGCAGTGAGTGATTACA
TTGAGGCAGTTAAGGAATTGGCATGTGAGCTTTTGGAGCTGATCGCCGAGGGGATGTGGGTCCCGGACACGTCGGTTTTC
AGTAGGCTCATCAGGGACGTCGAGAGCGACTCGGTTTTCAGGCTCAATCACTACCCGCATCATCATCATCTCAAAGACAC
GTCATCTTCGCCTACCTCCTACAACAGCAACAAGGTAGGGTTCGGGGAGCATACTGACCCTCAGATCCTGACGCTCCTGA
GATCCAACGACGTGGGAGGCCTCCAGATCTCACCCCAGGATGGGGTGTGGGTCCCCGTGCCTTCTGACCCCGCTGCCTTC
TGGGTTAATGTGGGGGACGTGTTGCAGGCAATGACGAATGGAAGATTTGTGAGCGTAAGACACAGAGTTTTAACCAACTC
CTTCAAGTCAAGAATGTCAATGGCGTATTTCGGAGGCCCTCCTCTGAATGCATGCTTGAGAGCTCTTCCAGAAATGGTCA
CACCAGAGCACCCTCCTCTCTTCAAACCCTTCACTTGGGCTGAGTACAAGAAAACCACTCACTCTCTGCGCCTCGGTGAC
ACTCGTCTCAATCTCTTCAAGTCA
