# Supplementary material for: Building a foundation for gene family analysis in Rosaceae genomes with a novel workflow: A case study in Pyrus architecture genes
Source: Front Plant Sci. 2022 Nov 14;13:975942. doi: 10.3389/fpls.2022.975942 (PMC9702816; doi:10.3389/fpls.2022.975942)
Supplement: Supplementary file 1 [file DataSheet_1.zip › SupFiles/SupFile1_gene_familiy_sequences/2407.faa]

>gnl_Ambtr_v1.0_evm_27.model.AmTr_v1.0_scaffold00197.22
MAGGNEVTLNDSRMVVPLNTWVLISNFKLAYNLLRRPDGTFNRHLAEFLDRKVSPNATPVDGVYSFDVIVDRTSSLLSRIYRPEPETEPGNNLLGSSVSIEPAPSTSTLPIIIFFHGGSFAHSSSNSAIYDTLCRRLVGLCNAVVISVNYRRSPENRYPCAYDDGWAALKWVSSRPWLKCEAESKLRIFLMGDSSGGNIAHHVTQMAVESGMEIAGNILLTPMFGGQKRTESERRLDGKYFVTIQDRDWYWKAFLPEGVDRDHPACNPFGPKGMDLEGLSFPKSLIVVAGLDLMQDWQLGYAEGLKKVGKEVKLIYLEQATIGFYLLPNTEHYYSVMEEIRNFRGSTALKMELQDSFRPIPFFK
>gnl_Aquco_v3.1_Aqcoe2G319700.1
MAGSNEVNINESKMAVPLNTWVLISNFKLAYTMLRRPDGTFNRNLAEFLDRKVPANANPVDGVFSFDVIIDRATGLLCRIYRQATAVPVQPSYMQLEQPLSSDVVVPVIVFFHGGSFAHSSANSAIYDTLCRRLVRNCKAVVVSVNYRRAPENRYPCAYDDGCAALKWVHSRAWLRSGKDSKAHVYLAGDSSGGNIVHNVALRAVESGAEILGNILLNPMFGGAERMESEKRLDGKYFVTLQDRDWYWRAFLPEGADRTHPACDPFGPNAASLEGVKFPKSLVVVAGLDLIHDRQLAYAQGLKKAGQDIKLMFLEQATIGFYLLPNNNHFFCLMDEINNFVSC
>gnl_Aquco_v3.1_Aqcoe0041s0004.1
MAGSNEVNINESKMAVPLNTWVLISNFKLAYTMLRRPDGTFNRNLAEFLDRKVPANANPVDGVFSFDVIIDRATGLLCRIYRQATAVPVQPSYMQLEQPLSSDVVVPVIVFFHGGKALLNSSANSAIYDTLCRRLVRNCKAVVVSVNIDRWIKLTKSRHVDNIKPKNGFNGLSSVTWKTRARVV
>gnl_Aquco_v3.1_Aqcoe7G245200.1
MLRRPDGTFNRNLAEFLDRKVTANANPVDGVFSFDVIIDRATGLLCRIYRQATAIPVQPSYMQLEQPLSSDVVVPVIVFFHGGSFAQLLC
>gnl_Arath_TAIR10_AT3G63010.1
MAGGNEVNLNECKRIVPLNTWVLISNFKLAYKVLRRPDGSFNRDLAEFLDRKVPANSFPLDGVFSFDHVDSTTNLLTRIYQPASLLHQTRHGTLELTKPLSTTEIVPVLIFFHGGSFTHSSANSAIYDTFCRRLVTICGVVVVSVDYRRSPEHRYPCAYDDGWNALNWVKSRVWLQSGKDSNVYVYLAGDSSGGNIAHNVAVRATNEGVKVLGNILLHPMFGGQERTQSEKTLDGKYFVTIQDRDWYWRAYLPEGEDRDHPACNPFGPRGQSLKGVNFPKSLVVVAGLDLVQDWQLAYVDGLKKTGLEVNLLYLKQATIGFYFLPNNDHFHCLMEELNKFVHSIEDSQSKSSPVLLTP
>gnl_Arath_TAIR10_AT3G05120.1
MAASDEVNLIESRTVVPLNTWVLISNFKVAYNILRRPDGTFNRHLAEYLDRKVTANANPVDGVFSFDVLIDRRINLLSRVYRPAYADQEQPPSILDLEKPVDGDIVPVILFFHGGSFAHSSANSAIYDTLCRRLVGLCKCVVVSVNYRRAPENPYPCAYDDGWIALNWVNSRSWLKSKKDSKVHIFLAGDSSGGNIAHNVALRAGESGIDVLGNILLNPMFGGNERTESEKSLDGKYFVTVRDRDWYWKAFLPEGEDREHPACNPFSPRGKSLEGVSFPKSLVVVAGLDLIRDWQLAYAEGLKKAGQEVKLMHLEKATVGFYLLPNNNHFHNVMDEISAFVNAEC
>gnl_Arath_TAIR10_AT5G27320.1
MAGSEEVNLIESKTVVPLNTWVLISNFKLAYNLLRRPDGTFNRHLAEFLDRKVPANANPVNGVFSFDVIIDRQTNLLSRVYRPADAGTSPSITDLQNPVDGEIVPVIVFFHGGSFAHSSANSAIYDTLCRRLVGLCGAVVVSVNYRRAPENRYPCAYDDGWAVLKWVNSSSWLRSKKDSKVRIFLAGDSSGGNIVHNVAVRAVESRIDVLGNILLNPMFGGTERTESEKRLDGKYFVTVRDRDWYWRAFLPEGEDREHPACSPFGPRSKSLEGLSFPKSLVVVAGLDLIQDWQLKYAEGLKKAGQEVKLLYLEQATIGFYLLPNNNHFHTVMDEIAAFVNAECQ
>gnl_Betvu_v1.2_Bv4_083210_ngft.t1
MAGNNEVNVNESKRVVPLNTWILISNFKLAYNLLRRPDGTFNRHLAEFLDRKVPANANPVNGVLSFDVIVDRRTSLLCRIYRPAIAEEDEEELEEGGESRTIMDLEKPVESDVVVPVIIFFHGGSFAHSSANSAIYDTLCRRLVQVCKAVVVSVNYRRAPENRYPCAYDDGWTVLEWVNSRNWLQSKDSKVHIYLSGDSSGGNIAYHVALRAVDSDIEVLGNILLNPMFGGEERTKSEKNLDGKYFVTLQDRDWYWRAFLPQGENRDHPACNPFGPRGQSLEGLKFPKSLVVVAGLDLIQDWQLAYVEGLKKAGHNVKLLYLEEATIGFYLLPNNSHFYTVMDEIRNFMGLIA
>gnl_Betvu_v1.2_Bv7_165780_dcxg.t1
MAGSNEINVNECKKVVPLNTWILISNFKLAYNLLRRPDGTFNRELNEFLDRKVAANTIPVDGVFSFDIFDKSTNLLNRVYMPASPDNEAQWGIVELEKPLSCEEIVPVIVYFHGGSFTHSSANSAIYDTLCRRLVSLCKAVVVSVNYRRSPEQRYPAAYDDGWSAVKWVSTRPWLQSGKESNRKVHVYMAGDSSGGNIAHHVAVRAAEEGVQVIGNILLHPMFGGEKRTESEKRLDGKYFVTVQDRDWYWRAYLPEGEDRDHPACNIFGPRGREIKGLNLPKSLVVVAGLDLVQDWQLAYVEGLKSAGHKVKLLYLEQATIGFYFLPNNDNFYTLMEEIKKFVNPNC
>gnl_Carpa_v0.4_evm.model.supercontig_731.1
MAGGNEVNLNESKRVVPLNTWVLISNFKLAYNILRRSDGSFNRELAEFLDRKLPANTIPVDGVFSFDHVDRATGLLNRVYQPAPSNPTQWGTVDLENSLSTTEIVPVIVFFHGGSFTHSSANSAIYDTFCRRLVSVCKAVVVSVNYRRSPEYRYPSAYDDGWAALKWVKSRTWLQSGKDSKVYVYLAGDSSGGNIAHNVAVRAAESDIEVFGNILLHPMFGGQERTESEKRLDGKYFVTIQDRDWYWRAFLPEGEDRDHPASNPFGPRGKNIEELKFPKSLVVVAGFDLIQDWQLNYVEGLRKAGQAVKLLFLEQATIGFYFLPNNSHFYCLMEEIKDFIHPNC
>gnl_Carpa_v0.4_evm.model.supercontig_84.118
MARSNEVNLSESKLVVPLNTWVLISNFKLAYNLLRRPDGTFNRHLAEFLDRKVSANANPVDGVFSFDVIIDRETGLLTRIYRPVDAEEPHASIVELEKPVNGDIVSVIIFFHGGSFAHSSANSAIYDMLCRRLVGLCKAVVVSVNYRRAPENRYPCAYDDGWTALNWVNSRSWLRSKKDSKVHIYLAGDSSGGCLTLTLFGSVLDLHQQHHERQGRVQFQICSKGKRMIGGRE
>gnl_Elagu_v2.0_p5_sc00040.V1.gene485
MAATLARSKVVAGSSPDMTNRLKVPREGRHGNVPFSQSTRRLSFVAWHVSVALTQETFVSPISSLLNFLSLFEYYFAMAGSNEVNANESRMVVPLNTWVLISNFKLAYNMLRRPDGTFNRHLAEFLDRTVPANVFPANGVISFDLVIDRQTALLARVYRPAPSTPFDSPRPSLHADLRSPPSPDPFPVIIFFHGGSFAHSSFNSAIYDSLCRRFVLLCGAVVISVNYRRSPEHQYPCAYDDGWTALKWASTEPWLHSGKDAKLRVFLSGDSSGGNIAHHVAVRAAESGIEVSGNILLNPMFGGNQRTESEKRLDGKYFVTIQDRDWYWKAFLPEAADRDHPACNPFGPNGMKLEELPFTKTLVTVAGLDLSQDWQLAYAEGLKKAGHDVKLVYRDQATIGFYFLPNTDHFYEVMEEIKNFVSSNYGLSSGDTIPIRDPVDGNRRKITAEIRPCARPIARRKSLAGVGVIITYWTV
>gnl_Elagu_v2.0_p5_sc00212.V1.gene62
MVVPLNTWVLISNFKLAYNMLRRPDGTFDRHLAEFLDRKVPANAFPVNGVISFDLLIDRATNLLARIYRPAPTAPPDSHRPSLHADLQSPPSPDPFPVIIFFHGGSFAHSSSNSAIYDSLCRRFVSLCGAVVISVNYRRSPEHRYPCAYDDGWTALKWASTEPWLHSGKDAKLRVFLSGDSSGGNIAHHVAVRAAESGIEVSGNILLNPMFGGNQRTESENTLDGKYFVTVQDRYWYWKAFLPEGADRDHPACNPFGPNGMKLEELPFTKTLVTVAGLDLTRDWQLAYAEGLEKAGHDVKLVYREQATIGFYFLPNTDHFYEVMEEIKNFFPMGAFGFQSVHFLAASLEQLFSCGGAFLEPAMPQEHMGITGRMLVGALENGFSFVVVGDSNKRAIGGPSGGSYSSISSGVVLGQGISTNTQVGNATVVDSLSDLVRKILRSLPRT
>gnl_Eucgr_v2.0_Eucgr.H01611.1
MAGSDEVNVNESKSVVPLNTYVLISNFKLAYNLLRRPDGTFNRELDDFLDRKVPANAIPVNGVFSFDHVDRTTGLLNRVYLAAPENEARWGIIDLEKPLSTTEVVPVIIFFHGGSFTHSTASTAIYDTLCRRFVNICKVAVVSVNYRRSPEYRYPCAYDDGWAALKWVKSRPWLQSGKDSKVYVYLAGDSSGGNIVHHVAVQAADAGVEVLGNILLHALFGGQKRTESEMRLDGKYFVRVPDRDWYWRAFLPEGEDRDHPACNPFGPRGRSLEGLKFPKSLVVVAGLDLLQDWQLAYAEGLAKYGHEVKLLHLKEATIGFYFLPNNDHFYRLMEEINEFVHSNC
>gnl_Eucgr_v2.0_Eucgr.B02030.1
MAGSNEVGLSESKMVVPLNMWVLISNFKLKYNLLRRPDGTFDRHLAEFLDRKVPANANPVDGIFSFDVIIDRTMNLLCRIYRPAFTEEPQPSLIDLEKPVDAEFVPVIVFFHGGSFAHSSANSAIYDTLCRRLVGICKAIVVSVNYRRAPENRYPCAYDDGWLALKWVSSRSWLQSKIDSKVHIFLAGDSSGGNIVHSVALRAAEAEIEVSGNILLNPMFGGEERTESEKKLDGKYFVGIRERDWYWRAFLPEGENRDHPACNPFGPRGKSLEGIKFPKSLVVVAGLDLIQDWQLAYAKGLEKAGQEVKLLFLEQATIGFYLLPNNNHFYTVMNEISSFVNPNGK
>gnl_Eucgr_v2.0_Eucgr.K03422.1
MAGDNEVNANESKRVVPLNTWVLISNFRLAYNLLRRPDGTFNRDLAEFLDRKVPANTIPVDGVLSFDHVVDRPTGLLNRVYLPVPHDASQWGFEELEKPLSTTEAVPVILFFHGGSFSHSSANSAIYDTFCRRLVGLCKGAVVSVNYRRSPEHRYPCANDDGWAALKWVKSRPWLMSGKDSKVHVYLAGDSSGGNIAHHVAVRAAEAEVEILGNILLHPLFGGQERTESEKRLDGKYFVKIEERDWYWRAYLPEGEDRDHPACNPFGPRGRSLEGLKFPKSLIVVAGLDILQDWQIAYVEGLKRNGQEVKLLYLKQATIGFYFLPNNEHFYCLMEEIKNFVKPNC
>gnl_Manes_v6.1_Manes.08G124700.1
MAGSNEVNLNESKMVVPLNTWVLISNFKLAYNLLRRPDGTFNRHLAEFLDRKVPANVNPVDGVFSFDAVIDRGTSLLCRIYRPTDGEPSQPNLAELEKPVSSEIVPVIIFFHGGSFAHSSANSAIYDTLCRRLVGICKAVVVSVNYRRAPENRYPCAYDDGWTALNWVNSRTWLESKKDSKVHIYLAGDSSGGNIVHHVAIRAVESGIDILGNILLNPMFAGEERTESEKRLDGKYFVTLRDRDWYWRAFLPEGADRDHPACNPFGPKGKNLKGVKFPKSLVVVAGLDLVQDWQLAYVEGLKKDGQVVKLLYLEQATIGFYLLPNNNHFHTVMDEISEFVSSDC
>gnl_Manes_v6.1_Manes.05G070500.1
MAGSNEVNLNESKRVVPLNTWVLISNFKLAYNLLRRPDGTFNRELAEFLDRKVNANTIPVDGVFSFDYVDRSTGLLSRVYQPAPENEAQWGIVELEKPLSTTEIVPVIIFFHGGSFTHSSANSAIYDTFCRRLVSICKAVVVSVNYRRSPEYRYPCAYDDGWAALKWVKSRTWLQSGKDSKVHVYLAGDSSGGNIAHHVAVRAAEAEIEVLGNILLHPMFGGQERTESEKRLDGKYFVTIQDRDWYWRAYLPEGEDRDHPACNIFGPRGKNLAALKFPKSLVVVAGFDLVQDWQLAYVEGLQRAGHEVKLLYLEQATIGFYFLPNNDHFYCLMEEIKNFVNPNC
>gnl_Manes_v6.1_Manes.09G161600.1
MAGSNEVNLNESKRVVPLNTWVLISNFKLAYNLLRRPDGTFNRHLAEFLDRKVPANANPVDGVFSFDFVIDRGTSILSRIYRPSEGEQLQPNIADLEKPVSSELVPVIIFFHGGSFAHSSANSAIYDTLCRRLVGICKAVVVSVNYRRAPEHRYPCAYDDGWTALNWVNSRTWLQSKKDSKVHIYLAGDSSGGNIVHHVAVRAVESGIDILGNILLNPMFSGQERTESEKRLDGKYFVTLQDRDWYWRAFLPEGADRDHSACNPFGPNGINLEGMKFPKSLVVVAGLDLIQDWQLAYVEGLKKAGQVVKLLYLEQATIGFYLLPNNNHFHTVMDEISKFVSSNF
>gnl_Manes_v6.1_Manes.01G212300.1
MAGSNEVNLNESKKVVPLNTWILISNFKLAYNLLRRPDGTFNRELAEFLERKVNANTIPVDGVFSFDHVDRTTGLLNRVYQPAPVNEAQWGIVELEKPLSTTEIVPVIIFFHGGSFTHSSANSAIYDTFCRRLVSVCKAVVVSVNYRRSPEYRYPCAYDDGWAALQWVKSRTWLQSGKSPKVHVYLAGDSSGGNIAHHVAVRAAEAEIEVLGNILLHPMFGGQERSESEKRLDGKYFVTIQDRDWYWRAYLPEGEDRDHPACNIFGPRGRNLAKLKFPKSLVVVAGLDLVQDWQLAYVEGLQRAGHEVKLLYLKQATIGFYFLPNNDHFYCLMEEIKNFVNPNC
>gnl_Medtr_Mt4.0v1_Medtr7g093950.1
MTGTNEVNLSESRSVVPLNTYVLISNFKLAYNLLRRADGTFNRDLAEFLDRKVPANAIPVDGVFSFDHIERNTGLFNRVYLPSSSENESQWGVKDLEKPLSTTEIVPVIVFFHGGSFSHSSANSAIYDTFCRRLVSVCKAAVVSVNYRRSPEYRFPCAYEDGWNALKWVKSRKWLQSGKEKKVYVYMAGDSSGGNIVHHVAVKACEEKAEGIEVLGNILLHPLFGGEKRTDSEMRLDGKYFVRLQDRDWYWRAFLPEGEDRDHPACNPFGPKGEKNLKGLDKFPKSLVCVAGLDLLQDWQLAYVDGLRNFGQDVKLLYLKEATIGFYFLPNNDHFYCLMEEIKNFVNPNC
>gnl_Medtr_Mt4.0v1_Medtr1g082210.1
MAGSNQLNPNDSKMVVPLNMWVLISNFKLAYNLLRRPDGTFNRDLAEFLDRKVPANANPVDGVFSFDVIVDRETNLLTRIYRPVEGEEQHVNIVDLEKPVTAEVLPVVMFFHGGSFAHSSANSAIYDTLCRRLVGICNAVVVSVNYRRAPENRYPCAYEDGWKAVKWVNSRTWLQSKKDSKVHIYMVGDSSGGNIVHHVALKALDSGIPVLGNILLNPLFGGEERTESEKRLDGRYFVRVKDRDWYWRAFLPEGEDRDHHACNPFGPKGRSLEGVAFPKSLVVVAGLDLVQDWQLGYAKGLEKAGQNVKLLFLEQATVGFYLLPNNEHFSVVMDEIKHFVNSDCS
>gnl_Medtr_Mt4.0v1_Medtr1g089310.1
MRRHKRAKKTNIIDINMAGSNEVNLNESKSVVPLNTWVLISNFKLAYNLLRRADGTFNRELAEFLDRKVPANTIPVDGVFSFDHVDRNSGLFNRVYQPAPENVTTWGIIELEKPLSTTEIVPVIIFFHGGSFSHSSANSAIYDTFCRRLVSMCKAVVVSVNYRRSPEHRYPCAYEDGWNALNWVKSRTWLQSGKDSKVYAYMAGDSSGGNIAHHVAVRAAEEDVEVLGNILLHPLFGGEKRTESEKKLDGKYFVRLQDRDWYWRAFLPEGEDRDHPACNPFGPKGKSLVGLKFPKSLVCVAGLDLLQDWQLEYVEGLENSDQDVKLLYLKEATIGFYFLPNNDHFYCLMNEINTFVHPNC
>gnl_Mimgu_v2.0_Migut.N02128.1
MAASSEVNVNESKRVVPLNTWILISNFKLAYTMLRRPDGTFNRDLNEYLDRKVPANAIPVDGVYSFDVVDRVTGLLNRVYLTAGENTPQWGIMEVDKPLSTTEIVPVILFFHGGSFVHSSANSAIYDTFCRRLVTTCKAAVVSVNYRRSPEYRYPCAYDDGWAALKWVHSKSWLKSGEKDSKVHVYLAGDSSGGNIAHHVAVRAAEEGVEVLGNILLHPLFGGEERTESEKKLDGKYFVRIQDRDWYWRAYLPEGEDRDHPACNVFGPRSRSLEGLKLPKSLVVVAGLDLLQDWQSGYVEGLKKFGQDVKLLFLEKATIGFYFLPNNEHFHCLMDEMRSFIES
>gnl_Mimgu_v2.0_Migut.D00244.1
MAGSNEVNANESKRVVPLNTWILISNFKLAYNLLRRPDGTFNRDLNEYLDRKVTANANPVDGVYSFDVVDRSTSLLNRVYLSARENGAHWGINELEKPLSTTEVIPVIVFFHGGSFVHSSANSAIYDTFCRRLVSTCKAAVVSVNYRRSPENRYPCAYDDGWTALKWVQSRLWLRSGAQSSRVHVYLAGDSSGGNIAHHVAVRAAEEGVEVKGNILLHPLFGGQERTESEKLLDGKYFVKIQDRDWYWRAYLPEGEDRDHPACNVFGPRGKSVQGFVNFPKSLVVVAGLDLLQDWQLRYVDGLEKSGQEVKLLYLEKATIGFYFLPNNDHFHSLMDEMRSFIHS
>gnl_Musac_v1_GSMUA_Achr3T24930_001
MAGSNEVNANESKMVVPLNTWVLISNFKLAYNMLRRPDGTFDRHLAEFLDRKVPANATPVNGVVSFDVLIDRPNNLLARIYRPAPSTASVAPLLIDLYRAPSPDPFPVIIFFHGGSFAHSSSNSAIYDSLCRRFVSLCGAVVVSVNYRRAPEHKYPCAYDDGWAALKWASGEPWLRSGKDAKLRVFLAGDSSGGNIAHHVALRAAESGIEAYLPEGADRDHPACNPFGPKGVTLEGLPFAKSLVIVAGLDLVQDWQLAYADGLKKAGHFVKLVYREQATIGFYLLPNTNHFYQVMEEIKNFVSSNL
>gnl_Musac_v1_GSMUA_Achr8T05910_001
MAGSNEINANESKTVVPLNTWVLISNFKLAYNMLRRPDGTFDRHLAEFLDRKVPANVAPVNGVVSFDVLIDRPTSLLARIYRPATASAAVALLPDLCRPPSPDPFPVIIFFHGGSFAHSSSNSAIYDSLCRRFVSLCGAVVVSVNYRRAPEHKYPCAYDDGWAALRWASGEPWLRSGKDAKLRVFLAGDSSGGNIAHHVAIRAAKSGVEAYLPEGANRDHPASNPLGPNGAKLEGLPFTRSLVVVAGLDLVQDWQLAYAQGLKKAGHSVKLVYREQATIGFYLLPNTDHFYQVMDEIHDFVGSNL
>gnl_Musac_v1_GSMUA_Achr6T16090_001
MAGSNEVNANECRMVVPLNTWVLISNFKLAYNMLRRPDGTFDRHLAEFLDRKVPANAAPVNGVVSFDILIDRTNNLLARIYRPAPPNPSPATTPLADFHRPPSPDPFPVIIFFHGGSFAHSSPNTAIYDSLCRRFVSLCGAVVISVDYRRSPEYRYPCAYDDGWAALKWASTEPWLHGGKDAKLRVFLCGDSSGGNIAHHVAVRAAESGIEAYLPEGADRDHPACNPFGPNGVPLEELPFTKSLVIVAGLDLVQDWQLAYADGLKTAGKDVKLVYREQATIGFYLLPNTDHFYEVMEEIKHFVTSNL
>gnl_Musac_v1_GSMUA_Achr10T12580_001
MAGSNEVNANESKMVVPLHTWVLISNFKLAYNMLRRPDGTFDRHLAEFLDRKVPANASPVNGVVSFDVVIDRTNNLLARIYRPAPPNPTTPLADLHRPPSPDPFPVIIFFHGGSFAHSSSNTAIYDSLCRRFVSLCGAVVISVDYRRSPEYRYPCAYDDGWAALKWASTEPWLHSGKDAKLRVFLCGDSSGGNIAHHVAVKAAESGIEAYLPEGADRDHPACNPFGPNGMKLEELPFTKSLVIVAGLDLVQDWQLAYTEGLKKAGKEVKLVYREQATIGFYLLPNTDHFYEVMEEIRNFVTCNLKQPANI
>gnl_Musac_v1_GSMUA_Achr5T27450_001
MAVHSGRSCRGREGRLIWTRAVKSAVLGFTMAGSNEVNANESKMAVPLNTWVLISNFKLAYNMLRRPDGTFDRHLAEFLDRKVPANATPVNGVISFDVLIGRTSKLLSRIYRPAPSTSAAVPLLADLYQPPSADPFPVIIFFHGGSFAHSSSNSAIYDSLCRRFVSLCGAVVVSVNYRRSPEYKYPCAYDDGWAALKWASAEPWLQSGKDAKFRVFLAGDSSGGNIAHHVAVRAAEDWYWKAYLPEGADRDHPACNPFGPNAAKLDGLPFTKSLIIVAGLDLVQDWQLAYAEGLKKAGHSVKLVYREQATIGFYLLPNTDHFYQVMDEIKNFVMANVQ
>gnl_Musac_v1_GSMUA_Achr5T27430_001
MAGSNEVNANESKMAVPLNTWVLISNFKLAYNMLRRPDGTFDRHLAEFLDRKVPANATPVNGVISFDVLIGRTSKLLSRIYRPAPSTSAAVPLLADLYQPPSADPFPVIIFFHGGSFAHSSSNSAIYDSLCRRFVSLCGAVVVSVNYRRSPEYKYPCAYDDGWAALKWASAEPWLQSGKDAKFRVFLAGDSSGGNIAHHVAVRAAEDWYWKAYLPEGADRDHPACNPFGPNAAKLDGLPFTKSLIIVAGLDLVQDWQLAYADGLKKAGHSVKLVYREQATIGFYLLPNTDHFYQVMDEIKNFVMTNVQ
>gnl_Nelnu_v1.0_NNU_024334-RA
MAGGNEITVNEAKMVVPLNTWILISNFKVAYNLLRRPDGTFNRHLAEFLDRKVTANTTPVDGVFSFDVIVDRATSLLSRIYRPAPADEAQTQAGVMELERPLSTEVVPVIIFFHGGSFAHSSANSAIYDTLCRRLVGICNAVVVSVNYRRSPENRYPCAYEDGWAALKWVNSRPWLQSGKESKVHIYLAGDSSGGNIAHHVALKAGESGIQVMGNILLNPMFGGQERTESEKRLDGKYFVTIQDRDWYWRAFLPAGADRDHPACNPFGPNGKSLKGVEFPKSLVVVAGLDLVQDWQLAYVEGLKKAGQDVNLIYLEQATIGFYLLPNNNHFYTVMEEIKRFVNSNC
>gnl_Nelnu_v1.0_NNU_001643-RA
MAGGNEINLNEAKMVVPLNTWILISNFKVAYNLLRRPDGTFNRHLAEFLDRKVPANTTPVDGVFSFDVIVDRATSLLSRIYRPAPADEAQPGGIMELERPLSTEVVPVIIFFHGGSFAHSSSNSAIYDTLCRRLVNMCNAVVVSVNYRRAPENRYPCAYEDGWAALKWVNSRQWLQSGKDSKVHIYLAGDSSGGNIVHHVALKAVESDIQVKGNILLNAMFGGKERTESEKRLDGKYFVTIQDRDWYWRAFLPEGTDRDHPACNPFGPSGKSLKGVKFPKSLVVVAGLDLVQDWQLAYVEGLKKAGQDVKLIYLEQATIGFYLLPNNNHFYTVMEEIKHFVNSNC
>gnl_Orysa_v7.0_LOC_Os05g33730.1
MAGSDEVNRNECKTVVPLHTWVLISNFKLSYNILRRADGTFERDLGEYLDRRVPANARPLEGVSSFDHIIDQSVGLEVRIYRAAAEGDAEEGAAAVTRPILEFLTDAPAAEPFPVIIFFHGGSFVHSSASSTIYDSLCRRFVKLSKGVVVSVNYRRAPEHRYPCAYDDGWTALKWVMSQPFMRSGGDAQARVFLSGDSSGGNIAHHVAVRAADEGVKVCGNILLNAMFGGTERTESERRLDGKYFVTLQDRDWYWKAYLPEDADRDHPACNPFGPNGRRLGGLPFAKSLIIVSGLDLTCDRQLAYADALREDGHHVKVVQCENATVGFYLLPNTVHYHEVMEEISDFLNANLYY
>gnl_Phavu_v2.1_Phvul.007G167600.1
MTGSDEVNLSESKSVVPLNTWVLISNFKLAYNLLRRADGTFNRELAEFLDRKVPANAIPVDGVFSFDHVDRNTGLFNRVYQVAPEKEARCNIIELEKPLSTTEIVPVIIFFHGGSFSHSSANSAIYDTFCRRLVSLCKAVVVSVNYRRSPEHRYPCAYDDGWAALKWVKSRKWLQCGKDSKVHVYLAGDSSGGNIAHHVAVRAAEEDIEVLGNILLHPLFGGEKRTESEKKLDGKYFVRLQDRDWYWRAFLPEGADRDHPACNPFGPKGKNLAGLKLPKSLVCVAGLDLLQDWQLEYVEGLKNCGQDVKLLYLKEATIGFYFLPNNDHFYILMEEIKNFVNSNC
>gnl_Phavu_v2.1_Phvul.007G183400.1
MAGTNELNPNDSKMVVPLNMWVLISNFKLAYNLLRRPDGTFNRDLAEFLDRKVPANANPVEGVFSFDVIVDRETNLLTRIYRPAEGEERPVNILELEKPVSSEVVPVIIFFHGGSFAHSSANSAIYDTLCRRLVGICKAVVVSVNYRRAPENRYPCAYDDGWTALKWVSSRSWLQSRKDKKVHIYMAGDSSGGNIVHHVALKAVESGIEVFGNILLNPLFGGQERTESEKRLDGRYFVRVKDRDWYWRAFLPEGEDRDHPACNPFGPKGESLEGTIFPKSLVVVAGLDLVQDWQLGYARGLEKAGQEVKLLFLEQATIGFYLLPNNEHFSPVMDEIKYFVSPDC
>gnl_Phavu_v2.1_Phvul.001G146300.1
MAGSNQVNLNESRSVVPLNTWVLISNFKLSYKLLRRDDGTFNRELAEFLDRKVPANAIPVDGVFSIDHVDRNVGLFYRVYLPSSADEAQWGIKDLERPLSTTEIVPVIIFFHGGSFSHSSANSAIYDTFCRRLVSICKAAVVSVNYRRSPEHRYPCAYDDGWAALEWVKSRTWLQSGRESKVHVYLAGDSSGGNIVHHVAVRAAEEEIEVLGNILLHPLFGGEKRTESELRLDGKYFVRLKDRDWYWRAFLPEGESRDHPACNPFGPRGRSLAGLRFPKSLVCVAGLDLLQDWQSAYAKGLEDSGQEVKLLYLQDATIGFYFLPNNEHFYCLMREINNFVNSDC
>gnl_Poptr_v3.0_Potri.013G028700.1
MAGSNEVNLNESKMVVPLNTWVLISNFKLAYNLLRRPDGTFNRHLAEFLDRKVPANANAVDGVFSFDVIIDRGTSLLSRIYRQADAQVSQPNIVDLEKPNNLDVVPVIIFFHGGSFAHSSANSAIYDTLCRRLVGLCKAVVVSVNYRRAPENRYPCAYDDGWTALKWVNSRAWLQSKKDSKVHIYLAGDSSGGNIVHHVASRAVESGIEVLGNMLLNPMFGGKERTESEKRLDGKYFVTLQDRDWYWRAFLPEGEDRDHPACNPFGPKGKSLEGMKFPKSLVVVAGLDLVQDWQLAYAEGLKKAGQDVKLLYLEQATIGFYLLPNNNHFHTVMNEISEFVSPNC
>gnl_Poptr_v3.0_Potri.002G213100.1
MAGSNEVNLNESKRVVPLNTWVLISNFKLAYNLLRRPDGTFNRELAEFLERKVQANTIPVDGVFSFDHVDRTTGLLNRVYQPAPESEAQWGIVELEKPLNTTEVVPVIIFFHGGSFTHSSANSAIYDTFCRRLVSACKAVVVSVNYRRSPEYRYPCAYDDGWTALKWVKSRTWLQSGKDSKVHVYLAGDSSGGNIAHHVAARAAEEEIDVLGNILLHPMFGGQQRTESEKILDGKYFVTIQDRDWYWRAYLPEGEDRDHPACNIFGPRGKKLEGLEFPKSLVVVAGFDLVQDWQLAYVEGLQRAGHEVKLLYLKQATIGFYFLPNNDHFYCLMEEIKKFVNSNC
>gnl_Poptr_v3.0_Potri.005G040600.1
MAGSNGVNLNESKRVVPLNTWVLISNFKLAYNLLRRPDGTFNRHLAEFLDRKVPANANPVDGVFSFDVIIDRGTSLLSRIYRRADAQESQPNIVDLEKPVNSEVVPVIIFFHGGSFAHSSSNSAIYDTLCRRLVGLCKAVVVSVNYRRAPENRYPCAYDDGWTALKWVNSRTWLQSKKDSKVHIYLAGDSSGGNIVHHVALRAVESGIDVLGNILLNPMFGGQERTESEKRLDGKYFVTLQDRDWYWRAFLPEREDRDHPACNPFGPKGKSLEGIKFPKSLVVVAGLDLVHDRQITYAEGLKKAGQDVKLLYLEQATIGFYLLPNNNYFHTVMDEISEFVSPNC
>gnl_Poptr_v3.0_Potri.014G135900.1
MAGSNEVNLNESKVYRVVPLNTWILISNFKLAYNLLRRPDGTFNRELAEFLERKVQANTIPVNGVFSFDHVDRTTGLLNRVYQPAPENEAQWGIAELEKPLSTTEVVPVIIFFHGGSFTHSSADSAIYDTFCRRLVSVCKAVVVSVNYRRSPEYRYPCAYDDGWTALKWVKSRTWLQSGKDSKVHVYLAGDSSGGNIAHHVAVRAAEEEIEVLGNILLHPMFGGQQRTESEKMLDGKYFVTIQDRDWYWRAYLPEGEDRDHPACNIFGPRGKNLEGLEFPRSLVVVAGFDLVRDWQLAYVEGLQRAGYEVKLLYLKEATIGFYFLPNNEHFCCLMEEIKKFVNSNC
>gnl_Prupe_v2.1_Prupe.8G249800.1
MAGSNEVNVNESKRVVPLNTWVLISNFKLAYNLLRRADGTFNRELAEFLDRKVPANTIPVDGVFSFDHVDRGTGLLNRVYLQAPENEAQWGIVDLEKPLSTTKIVPVIIFFHGGSFTHSSANSAIYDTFCRRLVNTCKAVVVSVNYRRSPEHRYPCAYDDGWATLKWVKSRTWLRSGKDSKVHVYLAGDSSGGNIAHHVAVKAAEAEVEVLGNILLHPMFGGQKRTESEKRLDGKYFVTIQDRDWYWRAFLPEGEDRDHPACNIFGPRDKSLEGLKFPKSLVVVAGFDLVQDWQLAYVEGLKNSGQDVKLLYLKQATIGFYFLPNNEHFYCLMEEISNFVNPDC
>gnl_Prupe_v2.1_Prupe.6G332800.1
MAGTNEVNVNESRTVVPLNTWVLISNFKLSYNLLRRPDGTFNRHLAEFLDRKVPANAKPVDGVVSFDVIIDRETGLLTRIYQPANAEESVLNILNLDKPVSNEVVPVIIFFHGGSFAHSSANSGIYDILCRRLVGICKAVVVSVNYRRAPENRFPCAYDDGWTALQWVNSRSWLKSTKDSKVHIYLAGDSSGGNIVHNVALRAVESGIDVLGNILLNPMFGGQERTESEKRLDGKYFVTIQDRDWYWRAFLPEGEDRDHPACNPFGPRGNNLEAIKFPKSLVVVAGLDLVQDWQLAYAKGLEKAGKNIKLMYLEQATIGFYLLPNNDHFYTVMDEISKFVCSNC
>gnl_Selmo_v1.0_97885
AQEVVPLNTWVLISNLKLAYNLTRNSDGSFNRNLDEFLDRKVPVSSVEREDDPVTFMDVTIDRTSGIWSRIFIPRASHNNNASSTTHGTPIFFYFHGGSFVHMSANSAVYHTVCQQLARLCQAVVISVNYRRAPEHKYPAAYNDCYAALTWLKVQVLRGVAHAWLPRTADLGRCFLVGDSNGGNIVHHVGVRAAESGAELGPLRVAGHILIIPMFGGNRRTQSELRFDGQYFVTIKDRDFYWQSFLPAGADRDHPACNIFGPSSRSLEGVVLPPSLVAVAGLDMIKDWQLQYVEGMRNAGKDVELLFLEEATVGFFIFPNTGHFHRLMDKITAFIDRDGDQHLTRRTGITRRTTT
>gnl_Selmo_v1.0_271143
MNSCSKAILKPSKDVVPLSTWILISKLKVEYMLTRGADGSFNRNLAEFHDRKASASLAPHDGVASMDVTIDRSSGLWSRIFLPAIAYAQEEQENRDDKVPIIFYFHGGSYAHSSANTALYDMVCRQLCRTCRAVVISVNYRRAPEHRCPAAYRDGLAALRWLRLQAARHVAATWLPPGADLSRCFLAGDSSGGNMVHHVGVAAATARHELWPVRVVGHVLLMPMFGGVERTASERRLDGQYFVTVKDRDYYWKLFLPEGADRDHPACNVFGPGSAAERVLGEIPVPKSLVVVAGLDLTQDWQLRYARGMERSGKSVEVLVLEDTPVGFFIFPNTEQYYRVMDKIRGFVRDEEEPMDSSTWRDSSLARQERE
>gnl_Solly_v2.4_Solyc06g008870.2.1
MAGSNEINANESKRVVPLNTWILISNFKLSYNMLRRPDGTFDRDLAEFIDRKVPTNSIPVDGVYSFDVFDRVTSLLNRIYRPAPENEADWGKIELEKPLSTTEIVPVIIYFHGGSFTHSSANSAIYDTFCRRLVKICKAVVVSVNYRRSPEHRYPCAYDDGWAALKWVKSRTWLQSGKDSKVHVYMAGDSSGGNIAHHVAVRAAEAGVEVLGNIHLHPMFGGQNRTESEKRLDGKYFVTVQDRDWYWRAYLPEGEDRDHPACNIFGSRSRSLKGLKFPKSLVVVAGLDLSQDWQLAYVDGLKNSGHEVNLLYLKQATIGFYFLPNNDHFPCLMEEITNFIHPNCS
>gnl_Solly_v2.4_Solyc09g074270.2.1
MVDTKEINTNESKRVVPLNTWILISNFKLAYNMLRRSDGTFNRDLAEFLERKVGANSIPVDGVYSFDVVDRCTSLLNRVYKPAPKNECDWGKIDLDTPLSTSEIVPVIIFFHGGSFTHSSANSAIYDTFCRRLVSICKAVVVSVNYRRSPENRYPCAYDDGWAALQWVKSRAWLQSGEDLKVHVYMSGDSSGGNIAHHVAVQAAESGVEVLGNILLHPMFGGQNRTESESRLDGKYFVTVQDRDWYWRAYLPVGEDRDHPACNIFGPRGKTLQGLKFPKSLVVVAGLDLVQDWQLNYVEGLKKSGHEVNLLYLKQATIGFYFLPNNDHFRCLMEEITSFIHPNHS
>gnl_Solly_v2.4_Solyc01g098390.2.1
MARNNEAVANESKSESKRVVPLNTWILISNFKLSYNLLRRPDGTFNRHLAEFLDRKVPANANPVDGVFSFDVLIDREIGLLSRVYRPSFEDGASPNMAELEKPVTADVVPVIIFFHGGSFAHSSFNSAIYDTLCRRLVGICKAVVVSVNYRRAPENRYPCAYNDGWTVLEWVNSREWLRSKKDSKAHIYLAGDSSGGNIVHNVAFRAVESNIEVLGNILLNPMFGGQERTESEKRLDGKYFVTLQDRDWYWRAYLPEDSDRDHPACNPFGPNGINLKGVKFPKNLVVVAGLDLVQDWQLAYADGLKKAGQEVNLIYLEKATIGFYLLPNNEHFYTVMDEISSFVSSDSQ
>gnl_Sorbi_v3.1_Sobic.009G134600.1
MAGSDEVNRNECKGAVPIHTWVLISNFKLAYNMLRRADGTFDRDLAEFLDRRVPPDARAQEGVSSFDHVIDTSTGLEVRIYRAAAAAANNNGGAAAVTLPILDFLAGAPSPDPFPVILFFHGGSFAHSSSGTAIYDNLCRRFVKLSKGVVVSVNYRRAPEHRYPCAYDDGWTALKWAMSQPFLRSGRGGDARPRVFLSGDSSGGNIAHHVAVRAADAGINICGNILLNAMFGGTERTESERRLDGKYFVTLQDRDWYWKAYLPEDADRDHPACNPFGPNGRRLRGLPFTKSLIIVSGLDLTCDRQLAYAEGLQEDGHHAKLVYREKATVGFYLLPNTDHYHEVMEEIADFLRANL
>gnl_Spipo_v2_Spipo3G0045000
MGFAGIPSVVPLNTWVLISNFKLAYNLLRRPDGTFNRDLAEFLDRKVPANASPVDGVISFDVIIDRSTNLLSRVYRPAPAPAPAGADASLAAPAAFLAEIERPLSAAPVPVIVFFHGGSFAHSSSNSAIYDSLCRRFVSMCGAVVVSVSYRRSPEFRFPCAYDDGWAALKWASTRPWLRSGRDSKVRIFLAGDSSGGNIAHNVALRAVESGIEISGNVLLNPMFGGEGRKESELMLDGKYFVTLQDRDWYWRAFLPEGADRDHPACNPFGPHGVDLRGLPFPRSLVVVAGFDLIRDWQLAYADGLKKAGQSVKLLYLLQATIGFYLLPNNNHFFEVMEEIRTFLSSDC
>gnl_Stras_v2.0_SGA_v2.0_scaffold1T00430
MLRRPDGTFNRDLNEFLDRKVPANANPIAGIYSFDVIIDRSTGLLNRVYMPAHNNGPTGPNYKLLPDLDQPLSPTGPVPVIIFFHGGSFVHSSANSAIYDTFCRRLAATCRAAVVSVNYRRSPEHRFPAAYEDGWAALKWAHSRPWLASGSCEGGRRKVHAYLAGDSSGGNIAHHVAARAAEENVEVLGSILLHPLFGGEERTESEKMLDGKYFVKIEDRDWYWRAYLPEGEDRDHPACNVFGPRAQPIKSLGFPKSLVVVAGLDLLQDWQLGYVDGLRKNGVEVRLLFLEKATIGFYFLPNNEHFCCLMDEMNEFLHS
>gnl_Stras_v2.0_SGA_v2.0_scaffold11T05776
MAGSNDVNTNESKRVVPLNTWILISNFKLAYNMLRKPDGSFDRDLNEFLDRKVPANSNPIAGVYSFDVIINRSTGLLNRVYLPATDNGLGPIYGFPEPNNPLSSTKPVPVIIFFHGGSFVHSSANSAIYDTFCRRLVATCQAAVVSVNYRRSPEHRCPAAYEDGWAALMWARSRPWLTSGGQGEDLKVRAYLAGDSSGGNIAHHVAARAAEEKVEVSGVILLHPLFGGKERTESEKRLDGKYFVKIEDRDWYWRAYLPEGEDRDHPACNVFGPRARPVKGLDFPKSLVVVAGLDLLQDWQLGYVDWLKENGHDVRLVFLEKATIGFYFLPNNEHFRCLMDELTDFLHS
>gnl_Stras_v2.0_SGA_v2.0_scaffold172T39045
MAGSNELNVSESKSVVPLNTWILISNFKLAYNMLRRPDGTFNRDLNEFLDRKVPSNANPVDGIYSFDVILDRTTNLLNRVYMPSSEPRHVSILEPDTPLSSSEIVPVVIFFHGGSFVHSSANSAIYDTFCRRLAATLRAAVVSVDYRRSPEHRFPCAYDDGWASLMWARSRSWLKSGEEGNHKVHVYLAGDSSGGNIAHHVAVRAANENVEVLGSILLHPLFGGEERTESEKRLDGKYFVRIQDRDWYWRAYLPEGEDRDHPACNVFGPRGRALDGLNFPKSLVVVAGLDLLQDWQLGYVEGLRKYGHEVKLLYLEKASIGFYFLPNNDHFPALMDEMKRFVRPDC
>gnl_Theca_v1.1_Thecc1EG026504t1
MAGSNEVNLNECKMVVPLNTWVLISTYKLAYNLLRRPDGTFKRHLAEFLDRKVPANANPVDGVFSFDVIIDRSTSLFSRIYRPATAEEPQPNIVELEKPVMAEVVPVIIFFHGGSFAHSSANSAIYDTLCRRLVGVCKAVVVSVNYRRAPENRYPSAYDDGWTALKWVNSRSWLQSQKDSKVHIYLAGDSSGGNIAHHVAAQAVESGIDVLGNILLNPMFGGQERTESEKRLDGKYFVTLQDRDWYWRAFLPEGEDRDHPACNPFGPNGKSLEGIKFPKSLVVVAGLDLVQDWQMAYVEGLKNAGQEVKLLYLDQATIGFYLLPNNNHFHTVMGEISKFVSSNC
>gnl_Theca_v1.1_Thecc1EG004494t1
MAGSNEVNLNESRRVVPLNTWVLISNFKLAYNLQRRPDGTFNRDLSEFLDRKVPANINPVDGVFSFDHVDGGTGLLNRVYQPSSQNEAQWGIVDLEKPLSTTEIVPVIVFFHGGSFTHSSANSAIYDTFCRRVVSFCKAVVVSVNYRRSPEHRYPCAYDDGWAALKWVKSRTWLQSGKDSKVYVYLAGDSSGGNIAHHVAVRAAEADVEVLGNILLHPMFGGQRRTESEKRLDGKYFVTLLDRDWYWRAYLPEGEDRDHPACNPFGPRGKSLKGLKFPKSLLVVAGLDLIQDWQLAYVEGLRRSGQEVKLLFLEKATIGFYFLPNNDHFYCLMEEIKNFVTSNC
>gnl_Utrgi_v4.1_Scf00655.g20521.t1
MKLASVNRRSSRCPAFEFGGLLSSCCSFGIWVLDLGACCVVDLIWVLLCSVFGLLGIVHLVSSRIVPLNTWILISNFKLAYNMLRRPDGTFNRELSEFLDRKVPANALPVDGVYSFDVVDRSSCLINRVYLSSSPENPSKWGVVELEKPLSATEIVPVIIFFHGGSFVHSSVNSAIYDTLCRRLVRSCRAAVVSVNYRRSPEHRCPAPYDDGWAALKWVHSRSWLRSGNDSKVHVYLAGDSSGGNIAHHVAVRAAEEGIEVLGNILLHPLFGGEERTESEKQLDGKFFVRIQDRDWYWRAYLPEGENRDHPACNVFGPRCRKLQGVANFPKSLVVVAGLDLLQDWQLRYVQGLRNSGQRVKLLYLEKATIGFYFMPNNDYFPCLMNQITDFIHA
>gnl_Utrgi_v4.1_Scf00202.g12401.t1
MTGGGEVNAAEPRMLVPLNTWILISKFKLDYTMLRRSDGTFNRELNEYLDRKVPANAIPVDGVYSFDVFDRPTMLVNRVYLPAPENELECDIPEVGKPLSATEIVPVIIFFHGGSFVHSSANSAIYDTFCRRLVKTCSAAVVSVNYRRSPEHRFPCAYEDGWTALKWVHSTSWLRSGKENKAHVYLAGDSSGGNIAHHVAVRAAQEGVEVLGNILLHPLFGGEERTESEKRLDGKYFVRIRDRDWYWRAYLPEGEDRDHPACNVFGRRSTSINGLTFPRSLVVVAGLDLVQDWQMRYVEGLEKQGQQVKLLYLEKATIGFYFFPNNDHFQCLMDEIRGFIQAGSLE
>gnl_Utrgi_v4.1_Scf00415.g17268.t1
MAGSSEANANESKRIVPLNTWILISNFKLAYNMLRRPDGTFNRELNEFLDRKVPANAIPVDGVYSFDVVDRTTNLLNRVYLSSSPGNQSRWGLVELEQPLSETEIVPVILFFHGGSFVHSSANSAIYDTFCRRLVRTCNAAVVSVNYRRSPENRYPAAYDDGWTALKWVHSRSWLRSGKGENAKVHVYLAGDSSGGNIAHHVAVRAAEEEIEVLGNILLHPLFGGEERTESERRLDGKFFVRIQERDWYWRAYLPEGENRDHPACNVFGPRSPSLEPLKNFPKSLVVVAGLDLLQDWQLRYVSGLEKSGKQVKLLYLEKATIGFYFLPNNDHFQCLMKEFQSFLHSC
>gnl_Vitvi_Genoscope.12X_GSVIVT01011037001
MAGSDEVNHNESKRVVPLNTWILISNFKLAYNLLRRPDGTFERELAEFLERKAPANSFPVDGVFSFDIVDKTTGLLNRVYQPAPENEAHAIYDYFCRRLVGNCKAVVVSVNYRRSPEHRYPCAYDDGWAALKWVKSRSWLQSGKDSKVHVYLAGDSSGGNITHHVAVRAAESGIEVLDRDWYWRAFLPEGEDRDHPACNPFGPRGKSLEGLNFPKSLVVVAGFDLVQDWQLAYVEGLKKAGQDVNLLFLEQATIGFYFLPNNDHFYCLMEEIKNFVKSNC
>gnl_Vitvi_Genoscope.12X_GSVIVT01022014001
MAGSNEVNLSESKRVVPLNTWILISNFKLAYNLLRRPDGTFNRHLAEFLDRKVPANANPVEGVFSFDVIIDRSTSLLSRIYRPATGEEALPSIMELEKPVTGDIVPVILFFHGGSFAHSSANSAIYDTLCRRLVGICKAVVVSVNYRRAPENPYPCAYDDGWAALKWVNSRPWLKSEEDSKVHIYMVGDSSGGNIVHNVALKAVESGIEVLGNILLNPMFGGQERTESEKRLDGKYFVTIQDRDWYWRAFLPEGEDRDHAACNPFGPNGKSLVGMKFPKSLVVVAGLDLVQDWQLAYVEGLKKAGQEVKHLYLDKATIGFYLLPNNDHFYTVMDEISNFMLKMISLERLAMETNAKIGFWFKVTLLCNMSMESHCHQMSFPLFIVGQI
>Frave_20092-v2.0.a2-hybrid.t1
MTGSNEDNLNESKRVVPLNTWVLISNFKLSYNLLRRSDGTFNRELAEFLDRKVPANTIPVDGVFSFDHVDRSTGLLNRVY
QMAPANYAQWDIANLEKPLSTTEIVPVIIFFHGGSFTHSSANSAIYDTFCRRLVKTCKAAAVSVDYRRSPEHRYPCAYED
GCAALKWVKSRTWLQSGKDSKVYVYLAGDSSGGNIVHHVAVRAAEAEVEVLGNILVHPMFGGQMRTESEVKLDGKYFVTV
QDRDWYWRAFLPEGEDRDHPACNTFGPRDKGIQGLKFPKSLVVVAGLDLMQDWQLAYVEGLRISGQEVKLVFLKEATIGF
YFLPNNKHFCRLMEEISNFVKPDCC
>Frave_22353-v2.0.a2-hybrid.t1
MADGEDHDYLDSKMVVPLNTWVLISNFKLSYTLLRRPDGDFNRHLAEFLDRREPANTIPVEGVFSFDVIIDRETSLLTRV
YRPASADAPPNLTIFDLMKPVEDEIVPVIIFFHGGSFAHSSANSAIYDIMCRRLVKTCNAVVVSVNYRRSPEHRYPCAYD
DGWTTVKWVNSRSWLRSTKDSKVHIYLAGDSSGGNIVHNVALRAADSEIDVLGNILLNPMFGGQERTATETRLDGKYFVT
IQDRDWYWRAFLPEGEDRDHHACNPFGPRGISVKGLKFPRSLVVVAGLDLVQDWQLAYAKGLEDAGQDVKLLYLEQATIG
FYLLPNTVHYHTVMNEMSSFCVSLCS
>Frave_27756-v2.0.a2-hybrid.t1
MAGSNEVNLNESKRVVPLNTWVLISNFKLAYNLLRRSDGTFNRELAEFLDRKVPANTVPVDGVFSFDHVDRSTGLLNRVY
QMAPANNAQWGFVNLEKPLSTTEIVPVIIFFHGGSFTHSSANSAIYDTFCRRLVNTCKAAVVSVDYRRSPEHRYPCAYDD
GWSALKWVKSRTWLQSGKDSKVYVYLAGDSSGGNIAHHVAVKAAEAEVEVLGNILLHPMFAGQMRTASEVKLDGKYFVSI
QDRDWYWRAFLPEGEDRDHPACNIFGPRGKGIQGLKFPKSLVVVAGLDLMQDWQLAYVEGLRNSGQDVKLLFLEEATIGF
YFLPNNKHFYCLMEEMSNFVKPDC
>Maldo_GDDH_03G1273300
MAGSNEVSVNESKKVVPLNTWVLISNFKLAYNLLRRADGTFNRELAEFLERKVPANVTPVDGVFSFDHVDTATGLLNRVY
KFAPKNESQWGISDLEQPLSTTKVVPVIIFFHGGSFTHSSANSAIYDTFCRRLVNTCKAVVVSVNYRRSPEHRYPCAYED
GWAALKWVKSRKWLQSGKGKNSKVHVYLAGDSSGGNIAHHVAVKAAEAEVEVLGNILLHPMFGGQKRTETEKRLDGKYFV
TIQDRDWYWRAFLPEGEDRDHPACHVFGPRDKSLEGLKFPKSLVVVAGFDLMQDWQLAYVEGLKNAGQDVKLRFLKQATI
GFYFLPNNEHFYCLMEEVKSFVNPDC
>Maldo_GDDH_04G1212400
MSGGNEVNVSESRMVVPLNTWVLISNFKLSYNLLRRPDGTFNRHLAEFLDRKVPANSNPVDGVVSFDVIIDRETSLLSRI
YHPDDANLSPLNIVDPERAVSQEVLPVIVFFHGGSFAHSSSNSGIYDILCRRLVGICKAVVVSVNYRRAPENRYPCAYDD
GWTALRWVNSRSWLKSTRDSNVHIYLAGDSSGGNIVHNVALRAAESGINVLGNILLNPMFGGQERTESELRLDGKYFVTI
QDRDWYWRAFLPDGEDRDHPACNPFGPRGQSLEAVKFPKSLVVVAGLDLVQDWQLAYARGLESAGKNIKLMYLEQATIGF
YLLPNNEHFYTVMDEISKFVLSDN
>Maldo_GDDH_07G1046000
MIDNPVNGVVSFDVIIAHETSLLSRIYHLFNVNLSPLNIVDPERAVSQEVIPVIIFFHGGSFAHSSSNNGIYDILCRRLV
GICKAVVVSVNYRRASKNRYPCAYDDGWTSLRWVNSRSWLKSTRDSNIHIYLADDSFGRNITESKLRLDGKYFVTIQDWD
WYWRAFLPDGEDRDHPTCNPFGPRGQSLEAVKFPKSLVVVAGLDLVQDWQLAYARGLESAGKNIKLLYLKQATIGFYLLP
NNEHFYPVMDDISKFMLFDN
>Maldo_GDDH_11G1296000
MAGSNEVNVNESKKVVPLNTWVLISNFKLAYNLLRRADGTFNRELAEFLDRKVPANTVPVDGVFSFDHVDRATGLLNRVY
QFAPQNESQWGIVDLEHPLSTTKVVPVIIFFHGGSFTHSSANSAIYDTFCRRLVNTCKAVVVSVNYRRSPEHRYPCAYED
GWAALKWVKSRKWLQSGKGKDLKVHVYLAGDSSGGNIAHHVAVKAAEAEVEVLGNILLHPMFAGQKRTESEKRLDGKYFV
TIQDRDWYWRAFLPEGEDRDHPACHVFGPRDKSLEGLKFPKSLVVVAGFDLMQDWQLAYVEGLKNAGQDVKLLFLKQATI
GFYFLPNNEHFYCLMEEMKTFVNPDC
>Maldo_GDDH_12G1227200
MCWVFFKRRFWSGNSSEPVSMAGGNEVNVNESRTVVPLNTWVLISNFKLSYNLLRRPDGTFNRHLAEFLDRKVPANAKPV
DGVVSFDVIIDRETSLLSRIYHPDNADLSPLNIVDLKRPVNKEVLPVIVFFHGGSFVHSSSNSGIYDILCRRLVGVCKAV
VVSVNYRRAPENRYPCAYDDGWTALKWVKSRPWLKSTKDSKVHIYLAGDSSGGNIVHNVALRAVEFGINVLGNILLNPMF
GGQERTESEMRLDGKYFVTIQDRDWYWRALLPEGEDRDHPACNPFGPRGQSLEAVKFPKSLIVVAGLDLIQDWQLAYARG
LERAGINVKLMYLEHATIGFYLLPNNEHFYTVMDEISKFVCSDY
>Maldo_Gala_03g023920
MAGSNEVSVNESKKVVPLNTWVLISNFKLAYNLLRRADGTFNRELAEFLERKVPANVTPVDGVFSFDHVDTATGLLNRVY
KFAPKNESQWGISDLEQPLSTTKVVPVIIFFHGGSFTHSSANSAIYDTFCRRLVNTCKAVVVSVNYRRSPEHRYPCAYED
GWAALKWVKSRKWLQSGKGKNSKVHVYLAGDSSGGNIAHHVAVKAAEAEVEVLGNILLHPMFGGQKRTETEKRLDGKYFV
TIQDRDWYWRAFLPEGEDRDHPACHVFGPRDKSLEGLKFPKSLVVVAGFDLMQDWQLAYVEGLKNAGQDVKLRFLKQATI
GFYFLPNNEHFYCLMEEVKSFVNPDC
>Maldo_Gala_04g018470
MSGGNEVNVSESRMVVPLNTWVLISNFKLSYNLLRRPDGTFNRHLAEFLDRKVPANSNPVDGVVSFDVIIDRETSLLSRI
YHPDDANLSPLNIVDPERAVSQEVLPVIVFFHGGSFAHSSSNSGIYDILCRRLVGICKAVVVSVNYRRAPENRYPCAYDD
GWTALRWVNSRSWLKSTRDSNVHIYLAGDSSGGNIVHNVALRAAESGINVLGNILLNPMFGGQERTESELRLDGKYFVTI
QDRDWYWRAFLPDGEDRDHPACNPFGPRGQSLEAVKFPKSLVVVAGLDLVQDWQLAYARGLESAGKNIKLMYLEQATIGF
YLLPNNEHFYTVMDEISKFVLSDN
>Maldo_Gala_07g003750
MIDNPVNGVVSFDVIIAHETSLLSRIYHLFNVNLSPLNIVDPERAVSQEVIPVIIFFHGGSFAHSSSNNGIYDILCRRLV
GICKAVVVSVNYRRASKNRYPCAYDDGWTSLRWVNSRSWLKSTRDSNIHIYLADDSFGRNIEQTESKLRLDGKYFVTIQD
WDWYWRAFLPDGEDRDHPTCNPFGPRGQSLEAVKFPKSLVVVAGLDLVQDWQLAYARGLESAGKNIKLLYLKQATIGFYL
LPNNEHFYPVMDDISKFMLFDN
>Maldo_Gala_11g026310
MAGSNEVNVNESKKVVPLNTWVLISNFKLAYNLLRRADGTFNRELAEFLDRKVPANTVPVDGVFSFDHVDRATGLLNRVY
QFAPQNESQWGIVDLEQPLSTTKVVPVIIFFHGGSFTHSSANSAIYDTFCRRLVNTCKAVVVSVNYRRSPEHRYPCAYED
GWAALKWVKSRKWLQSGKGKDLKVHVYLAGDSSGGNIAHHVAVKAAEAEVEVLGNILLHPMFAGQKRTESEKRLDGKYFV
TIQDRDWYWRAFLPEGEDRDHPACHVFGPRDKSLEGLKFPKSLVVVAGFDLMQDWQLAYVEGLKNAGQDVKLLFLKQATI
GFYFLPNNEHFYCLMEEMKTFVNPDWFCSAASEPYVRVLVSAAGKDWNSFIGFGIATGCKSRRRTCHGDATLSVSQKHMA
VRDMTWDAARVAFPV
>Maldo_Gala_12g020650
MCWVFFKRRFWSGNSSEPVSMAGGNEVNVNESRTVVPLNTWVLISNFKLSYNLLRRPDGTFNRHLAEFLDRKVPANAKPV
DGVVSFDVIIDRETSLLSRIYHPDNADLSPLNIVDLKRPVNKEVLPVIVFFHGGSFVHSSSNSGIYDILCRRLVGVCKAV
VVSVNYRRAPENRYPCAYDDGWTALKWVKSRPWLKSTKDSKVHIYLAGDSSGGNIVHNVALRAVEFGINVLGNILLNPMF
GGQERTESEMRLDGKYFVTIQDRDWYWRALLPEGEDRDHPACNPFGPRGQSLEAVKFPKSLIVVAGLDLIQDWQLAYARG
LERAGINVKLMYLEHATIGFYLLPNNEHFYTVMDEISKFVCSDY
>Maldo_HF02883-RA
MAGSNEVSVNESKKVVPLNTWVLISNFKLAYNLLRRADGTFNRELAEFLERKVPANVTPVDGVFSFDHVDTATGLLNRVY
KFAPKNESQWGISDLEQPLSTTKVVPVIIFFHGGSFTHSSANSAIYDTFCRRLVNTCKAVVVSVNYRRSPEHRYPCAYED
GWAALKWVKSRKWLQSGKGKNSKVHVYLAGDSSGGNIAHHVAVKAAEAEVEVLGNILLHPMFGGQKRTETEKRLDGKYFV
TIQDRDWYWRAFLPEGEDRDHPACHVFGPRDKSLEGLKFPKSLVVVAGFDLMQDWQLAYVEGLKNAGQDVKLRFLKQATI
GFYFLPNNEHFYCLMEEVKSFVNPDC
>Maldo_HF15941-RA
MESDALLLQMVVPLNTWVLISNFKLSYNLLRRPDGTFNRHLAEFLDRKVPANSNPVDGVVSFDVIIDRETSLLSRIYHPD
DANLSPLNIVDPERAVSQEVLPVIVFFHGGSFAHSSSNSGIYDILCRRLVGICKAVVVSVNYRRAPENRYPCAYDDGWTA
LRWVNSRSWLKSTRDSNVHIYLAGDSSGGNIVHNVALRAAESGINVLGNILLNPMFGGQERTESELRLDGKYFVTIQDRD
WYWRAFLPDGEDRDHPACNPFGPRGQSLEAVKFPKSLVVVAGLDLVQDWQLAYARGLESAGKNIKLMYLEQATIGFYLLP
NNEHFYTVMDEISKFVLSDN
>Maldo_HF28338-RA
MAGSNEVNVNESKKVVPLNTWVLISNFKLAYNLLRRADGTFNRELAEFLDRKVPANTVPVDGVFSFDHVDRATGLLNRVY
QFAPQNESQWGIVDLEQPLSTTKVVPVIIFFHGGSFTHSSANSAIYDTFCRRLVNTCKAVVVSVNYRRSPEHRYPCAYED
GWAALKWVKSRKWLQSGKGKDLKVHVYLAGDSSGGNIAHHVAVKAAEAEVEVLGNILLHPMFAGQKRTESEKRLDGKYFV
TIQDRDWYWRAFLPEGEDRDHPACHVFGPRDKSLEGLKFPKSLVVVAGFDLMQDWQLAYVEGLKNAGQDVKLLFLKQATI
GFYFLPNNEHFYCLMEEMKTFVNPDWFCSAASEPYVRVLVSAAGKDWNSFIGFGIATGCKSRRRTCHGDATLSVSQKHMA
VRDMTWDAARVGFPV
>Maldo_HF38270-RA
MCWVFFKRRFWSGNSSEPVSMAGGNEVNVNESRTVVPLNTWVLISNFKLSYNLLRRPDGTFNRHLAEFLDRKVPANAKPV
DGVVSFDIIINRETSLLSRIYHPDNADLSPLNIVDLKRPVNKEVLPVIVFFHGGSFVHSSSNSGIYDILCRRLVGVCKAV
VVSVNYRRAPENRYPCAYDDGWTALKWVKSRPWLKSTKDSKVHIYLAGDSSGGNIVHNVALRAVEFGINVLGNILLNPMF
GGQERTESEMRLDGKYFVTIQDRDWYWRALLPEGEDRDHPACNPFGPRGQSLEAVKFPKSLIVVAGLDLIQDWQLAYARG
LERAGINVKLMYLEHATIGFYLLPNNEHFYTVMDEISKFVCSDY
>Malsi_03g023610
MAGSNEVSVNESKKVVPLNTWVLISNFKLAYNLLRRADGTFNRELAEFLERKVPANVTPVDGVFSFDHVDTATGLLNRVY
KFAPKNESQWGISDLEQPLSTTKVVPVIIFFHGGSFTHSSANSAIYDTFCRRLVNTCKAVVVSVNYRRSPEHRYPCAYED
GWAALKWVKSRKWLQSGKGKNSKVHVYLAGDSSGGNIAHHVAVKAAEAEVEVLGNILLHPMFGGQKRTETEKRLDGKYFV
TIQDRDWYWRAFLPEGEDRDHPACHVFGPRDKSLKGLKFPKSLVVVAGFDLMQDWQLAYVEGLKNAGQDVKLRFLKQATI
GFYFLPNNEHFYCLMEEVKSFVNPDC
>Malsi_04g018930
MSGGNEVNVSESRMVVPLNTWVLISNFKLSYNLLRRPDGTFNRHLAEFLDRKVPANSNPVDGVVSFDVIIDRETSLLSRI
YHPDDANLSPLNIVDPERAVSQEVLPVIVFFHGGSFAHSSSNSGIYDILCRRLVGICKAVVVSVNYRRAPENRYPCAYDD
GWTALRWVNSRSWLKSTRDSNVHIYLAGDSSGGNIVHNVALRAAESGINVLGNILLNPMFGGQERTESELRLDGKYFVTI
QDRDWYWRAFLPDGEDRDHPACNPFGPRGQSLEAVKFPKSLVVVAGLDLVQDWQLAYARGLESAGKNIKLMYLEQATIGF
YLLPNNEHFYTVMDEISKFVLSDN
>Malsi_11g024600
MAGSNEVNVNESKKVVPLNTWVLISNFKLAYNLLRRADGTFNRELAEFLDRKVPANTVPVDGVFSFDHVDRATGLLNRVY
QFAPQNESQWGIVDLEQPLSTTKVVPVIIFFHGGSFTHSSANSAIYDTFCRRLVNTCKAVVVSVNYRRSPEHRYPCAYED
GWAALKWVKSRKWLQSGKGKDLKVHVYLAGDSSGGNIAHHVAVKAAEAEVEVLGNILLHPMFAGQKRTESEKRLDGKYFV
TIQDRDWYWRAFLPEGEDRDHPACHVFGPRDKSLEGLKFPKSLVVVAGFDLMQDWQLAYVEGLKNAGQDVKLLFLKQATI
GFYFLPNNEHFYCLMEEMKTFVNPDC
>Malsi_12g019730
MCWVFFKRRFWSGNSSEPVSMAGGNEVNVNESRTVVPLNTWVLISNFKLSYNLLRRPDGTFNRHLAEFLDRKVPANAKPV
DGVVSFDVIIDRETSLLSRIYHPDNADLSPLNIVDLKRPVNKEVLPVIVFFHGGSFVHSSSNSGIYDILCRRLVGVCKAV
VVSVNYRRAPENRYPCAYDDGWTALKWVKSRPWLKSTKDSKVHIYLAGDSSGGNIVHNVALRAVEFGINVLGNILLNPMF
GGQERTESEMRLDGKYFVTIQDRDWYWRALLPEGEDRDHPACNPFGPRGQSLEAVKFPKSLIVVAGLDLIQDWQLAYARG
LERAGINVKLMYLEHATIGFYLLPNNEHFYTVMDEISKFVCSDY
>Malsy_03g024790
MAGSNEVSVNESKKVVPLNTWVLISNFKLAYNLLRRADGTFNRELAEFLERKVPANVTPVDGVFSFDHVDTATGLLNRVY
KFAPKNESQWGISDLEQPLSTTKVVPVIIFFHGGSFTHSSANSAIYDTFCRRLVNTCKAVVVSVNYRRSPEHRYPCAYED
GWAALKWVKSRKWLQSGKGKNSKVHVYLAGDSSGGNIAHHVAVKAAEAEVEVLGNILLHPMFGGQKRTETEKRLDGKYFV
TIQDRDWYWRAFLPEGEDRDHPACHVFGPRDKSLEGLKFPKSLVVVAGFDLMQDWQLAYVEGLKNAGQDVKLRFLKQATI
GFYFLPNNEHFYCLMEEVKSFVNPDC
>Malsy_04g018730
MSGGNEVNVSESRMVVPLNTWVLISNFKLSYNLLRRPDGTFNRHLAEFLDRKVPANSNPVDGVVSFDVIIDRETSLLSRI
YHPDDANLSPLNIVDPERAVSQEVLPVIVFFHGGSFAHSSSNSGIYDILCRRLVGICKAVVVSVNYRRAPENRYPCAYDD
GWTALRWVNSRSWLKSTRDSNVHIYLAGDSSGGNIVHNVALRAAESGINVLGNILLNPMFGGQERTESELRLDGKYFVTI
QDRDWYWRAFLPDGEDRDHPACNPFGPRGQSLEAVKFPKSLVVVAGLDLVQDWQLAYARGLESAGKNIKLMYLEQATIGF
YLLPNNEHFYTVMEEISKFVLSDN
>Malsy_07g003370
MIDNPVDGVVSFNVIIARETSLLSRIYHLYNVNLSPLNIVDPEIAVSQEVIPIIIFFHGGSFAHFSSNNGIYDILCRRLV
GIYKAVVVSVNYRRASKNRYPCAYDDGWTSLRWVNSRSWLKSTRDSNIHIYLADDSFGRNIEQTESKLRLDGKYFVTIQD
WDWYWRAFLPDGEDRDHPTCNPFGPRGQSLEAVKFPKSLVVVAGLDLVQDWQLAYARGLESAGKNIKLLYLKQATIGFYL
LPNNEHFYPVMDDISKFMLFDN
>Malsy_11g026010
MAGSNEVNVNESKKVVPLNTWVLISNFKLAYNLLRRADGTFNRELAEFLDRKVPANTVPVDGVFSFDHVDRATGLLNRVY
QFAPQNESQWGIVDLEHPLSTTKVVPVIIFFHGGSFTHSSANSAIYDTFCRRLVNTCKAVVVSVNYRRSPEHRYPCAYED
GWAALKWVKSRKWLQSGKGKDLKVHVYLAGDSSGGNIAHHVAVKAAEAEVEVLGNILLHPMFAGQKRTESEKRLDGKYFV
TIQDRDWYWRAFLPEGEDRDHPACHVFGPRDKSLEGLKFPKSLVVVAGFDLMQDWQLAYVEGLKNAGQDVKLLFLKQATI
GFYFLPNNEHFYCLMEEMKTFVNPDWFCSAASEPYVRVLVSAAGKDWNSFIGFGIATGCKSRRRTCHGDATLSVSQKHMA
VRDMTWDAARVAFPV
>Malsy_12g020440
MCWVFFKRRFWSGNSSEPVSMAGGNEVNVNESRTVVPLNTWVLISNFKLSYNLLRRPDGTFNRHLAEFLDRKVPANAKPV
DGVVSFDVIIDRETSMLSRIYHPDNADLSPLNIVDLKRPVNKEVLPVIVFFHGGSFVHSSSNSGIYDILCRRLVGVCKAV
VVSVNYRRAPENRYPCAYDDGWTALKWVKSRPWLKSTKDSKVHIYLAGDSSGGNIVHNVALRAVEFGINVLGNILLNPMF
GGQERTESEMRLDGKYFVTIQDRDWYWRALLPEGEDRDHPACNPFGPRGQSLEAVKFPKSLIVVAGLDLIQDWQLAYARG
LERAGINVKLMYLEHATIGFYLLPNNEHFYTVMDEISKFVCSDY
>Pruav_sc0000700.1_g870.1.mk
MAGTNEVNVNESRTVVPLNTWVLISNFKLSYNLLRRPDGTFNRHLAEFLDRKVPANAKPVDGVVSFDVIIDRETGLLTRI
YQPANAEESVLNILNLDKPVSNEERTESEKRLDGKYFVTIQDRDWYWRAFLPEGEDRDHPACNPFGPRGNNLEAIKFPKS
LVVVAGLDLVQDWQLAYAKGLEKAGKNIKLMYLEQATIGFYLLPNNDHFYTVMDEISKFIKLCRQQDRLTKVSSPTTLPD
LRIPTTGHNEEEDTQDCWCNTDIQ
>Pruav_sc0000848.1_g080.1.mk
MAGSNEVNVNESKRVVPLNTWVLISNFKLAYNLLRRADGTFNRELAEFLDRKVPANTIPVDGVFSFDHVDRGTGLLNRVY
LQAPENEAQWGIVDLEKPLSTTKIVPVIIFFHGGSFTHSSANSAIYDTFCRRLVNTCKAVVVSVNYRRSPEYRYPCAYDD
GWATLKWVKSRTWLQSGKDSKVHVYLAGDSSGGNIAHHVAVKAAEAEVEVLGNILLHPMFGGQKRTESEKRLDGKYFVTI
QDRDWYWRAFLPEGEDRDHPACNIFGPRDKSLEGLKFPKSLVVVAGFDLVQDWQLAYVEGLKNSGQDVKLLYLKQATIGF
YFLPNNEHFYCLMEEISNFVNPDC
>Pyrbr_009337376.2_cds_XP_009335651.1_1
MSGGNEVNVSESRMVVPLNTWVLISNFKLSYNLLRRPDGTFNRHLAEFLDRKVPANTNPVDGVVSFDVIIDRETSLLSRI
YHPDNANLSPLNIVDPERAVSQEILPVIIFFHGGSFAHSSSNSGIYDILCRRLVGICKAVVVSVNYRRAPENRYPCAYDD
GWTALRWVNSRSWLKSTRDSNVHIYLAGDSSGGNIVHNVALRAAESGINVLGNILLNPMFGGQERTESELRLDGKYFVTI
QDRDWYWRAFLPDGEDRDHPACNPFGPRGQSLEAVKFPKSLVVVAGLDLVQDWQLAYARGLESAGKNIKLLYLEQATIGF
YLLPNNEHFYTVMDEISKFVLSDN
>Pyrbr_009348836.2_cds_XP_009347111.1_1
MAGSNEVNVNESKKVVPLNTWVLISNFKLAYNLLRRADGTFNRELAEFLDRKVPANTVPVDGVFSFDHVDRATGLLNRVY
QFAPQNESQWGIVNLEQPLSTTEVVPVIIFFHGGSFTHSSANSAIYDTFCRRLVNTCKAVVVSVNYRRSPEHRYPCAYED
GWAALKWVKSRKWLQSGKGKDLKVHVYLAGDSSGGNIAHHVAVKAAEAEVEVIGNILLHPMFAGQKRTESEKRLDGKYFV
TIQDRDWYWRAFLPEGEDRDHPACHVFGPRDKSLEGLKFPKSLVVVAGFDLMQDWQLAYVQGLKNAGQDVKLLFLKQATI
GFYFLPNNEHFYCLMEKMKSFVNPDC
>Pyrbr_009375675.2_cds_XP_009373950.1_1
MCWVFFKLRFWSGNSSKPVSMAGGNEVNVNESRTVVPLNTWVLISNFKLSYNLLRRPDGTFNRHLAEFLDRKVPANANPV
DGVVSFDVIIDRETSLLSRIYHPDNADLSPLNIVDLKRPVNKEVLPVIVFFHGGSFVHSSSNSGIYDILCRRLVGICKAV
VVSVNYRRAPENRYPCAYDDGWTALKWVKSRPWLKSTKDSKVHIYLAGDSSGGNIVHNVALRAAESGINVLGNILLNPMF
GGQERTESEMRLDGKYFVTIQDRDWYWRALLPEGEDRDHPACNPFGPRGQSLEAVKFPKSLVVVAGLDLVQDWQLAYARG
LERAGINMKLMYLEQATIGFYLLPNNEHFYTVMDEISKFVCSNY
>Pyrco_BartlettDH_GID.Chr4
MSGGNEVNVSESRMVVPLNTWVLISNFKLSYNLLRRPDGTFNRHLAEFLDRKVPANTNPVDGVVSFDVIIDRETSLLSRI
YHPDNANLSPLNIVDPERAVSQEILPVIIFFHGGSFAHSSSNSGIYDVLCRRLVGICKAVVVSVNYRRAPENRYPCAYDD
GWTALRWVNSRSWLKSTRDSNVHIYLAGDSSGGNIVHNVALRAAESGINVLGNILLNPMFGGQERTESELRLDGKYFVTI
QDRDWYWRAFLPDGEDRDHPACNPFGPRGQSLEAVKFPKSLVVVAGLDLVQDWQLAYARGLESAGKNIKLLYLEQATIGF
YLLPNNEHFYTVMDEISKFVLSDN
>Pyrco_BartlettDH_new_GID.Chr11
MAGSNEVNVNESKKVVPLNTWVLISNFKLAYNLLRRADGTFNRELAEFLDRKVPANTVPVDGVFSFDHVDRATGLLNRVY
QFAPQNESQWGIVNLEQPLSTTEVVPVIIFFHGGSFTHSSANSAIYDTFCRRLVNTCKAVVVSVNYRRSPEHRYPCAYED
GWAALKWVKSRKWLQSGKGKDLKVHVYLAGDSSGGNIAHHVAVKAAEAEVEVIGNILLHPMFAGQKRTESEKRLDGKYFV
TIQDRDWYWRAFLPEGEDRDHPACHVFGPRDKSLEGLKFPKSLVVVAGFDLMQDWQLAYVQGLKNAGQDVKLLFLKQATI
GFYFLPNNEHFYCLMEEMKSFVNPDC
>Pyrco_BartlettDH_new_GID.Chr12
GGNEVNVNESRTVVPLNTWVLISNFKLSYNLLRRPDGTFNRHLAEFLDRKVPANANPVDGVVSFDVIIDRETSLLSRIYH
PDNADLSPLNIVDRKRSLNKDVLPVIVFFHGGSFVHSSSNSGIYDILCRRLVGICKAVVVSVNYRRAPENRYPCAYDDGW
TALKWVKSRPWLKSTKDSKVHIYLAGDSSGGNIVHNVALRAAESGINVLGNILLNPMFGGQERTESEMRLDGKYFVTIQD
RDWYWRALLPEGEDRDHPACNPFGPRGQSLEAVKFPKSLVVVAGLDLVQDWQLAYARGLERAGINMKLMYLEQATIGFYL
LPNNEHFYTVMDEISKFVCSNY
>Pyrco_BartlettDH_new_GID.Chr3
GMAGSNEVNVNESKKVVPLNTWVLISNFKLAYNLLRRADGTFNRELAEFLERKVPANITPVDGVFSFDHVDTATSLLNRV
YKFAPGNESQWGILDLEQPLSTTKVVPVIIFFHGGSFTHSSANSAIYDTFCRRLVNTCKAVVVSVNYRRSPEHRYPCAYE
DGWAALKWVKSRKWLQSGKGKDSKVHVYLAGDSSGGNIAHHVAVKAAEAEVEVLGNILLHPMFGGQKRTETEKRLDGKYF
VTIQDRDWYWRAFLPEGEDRDHPACHVFGPRDKSLVGLKFPKSLVVVAGFDLMQDWQLAYVEGLKNAGQDVKLLFLKQAT
IGFYFLPNNEHFYCLMEEMKNFVNPDC
>Pyrco_Bartlett_004361.1
MAGSNEVNVNESKKVVPLNTWVLISNFKLAYNLLRRADGTFNRELAEFLERKVPANITPVDGVFSFDHVDTATSLLNRVY
KFAPGNESQWGILDLEQPLSTTKVVPVIIFFHGGSFTHSSANSAIYDTFCRRLVNTCKAVVVSVNYRRSPEHRYPCAYED
GWAALKWVKSRKWLQSGKGKDSKVHVYLAGDSSGGNIAHHVAVKAAEAEVEVLGNILLHPMFGGQKRTETEKRLDGKYFV
TIQDRDWYWRAFLPEGEDRDHPACHVFGPRDKSLVGLKFPKSLVVVAGFDLMQDWQLAYVEGLKNAGQDVKLLFLKQATI
GFYFLPNNEHFYCLMEEMKNFVNPDC
>Pyrco_Bartlett_008715.1
MFGGQERTESELQLVGKYFVTIQDRDWYWRAFLPDGEDRDHPSCNPFGPWGQSLEAVKFPKSLVVVAGLDLVQDWQLAYA
RGLESAGKNIKLLYLEQATIGFYLLPNNEHFYPVMDMISKFVLSDN
>Pyrco_Bartlett_016445.1
MKPTVVPLNTWVLISNFKLSYNLLRRPDGTFNRHLAEFLDRKVPANANPVDGVVSFDVIIDRETSLLSRIYHPDNADLSP
LNIVDRKRPVNKEVLPVIVFFHGGSFVHSSSNSGIYDILCRRLVGICKAVVVSVNYRRAPENRYPCAYDDGWTALKWVKS
RPWLKSTKDSKVHIYLAGDSSGGNIVHNVALRAAESGINVLGNILLNPMFGGQERTESEMRLDGKYFVTIQDRDWYWRAL
LPEGEDRDHPACNPFGPRGQSLEAVKFPKSLVVVAGLDLVQDWQLAYARGLERAGINMKLMYLEQATIGFYLLPNNEHFY
TVMDEISKFVCSNY
>Pyrco_Bartlett_024282.1
MAGSNEVNVNESKKVVPLNTWVLISNFKLAYNLLRRADGTFNRELAEFLDRKVPANTVPVDGVFSFDHVDRATGLLNRVY
QFAPQNESQWGIVNLEQPLSTTEVVPVIIFFHGGSFTHSSANSAIYDTFCRRLVNTCKAVVVSVNYRRSPEHRYPCAYED
GWAALKWVKSRKWLQSGKGKDLKVHVYLAGDSSGGNIAHHVAVKAAEAEVEVIGNILLHPMFAGQKRTESEKRLDGKYFV
TIQDRDWYWRAFLPEGEDRDHPACHVFGPRDKSLEGLKFPKSLVVVAGFDLMQDWQLAYVQGLKNAGQDVKLLFLKQATI
GFYFLPNNEHFYCLMEEMKSFGSVLLPRKPYVRVPVSAAGKDWNSVIGFGIATGCKSLLPAMIDSKRRRRTYHGDATLSV
SQIHVAVRDDLGCRQSGIPGVGKFLSKRLG
>Pyrco_Bartlett_027823.1
MVVPLNTWVLISNFKLSYNLLRRPDGTFNRHLAEFLDRKVPANTNPVDGVVSFDVIIDRETSLLSRIYHPDNANLSPLNI
VDPERAVSQEILPVIIFFHGGSFAHSSSNSGIYDVLCRRLVGICKAVVVSVNYRRAPENRYPCAYDDGWTALRWVNSRSW
LKSTRDSNVHIYLAGDSSGGNIVHNVALRAAESGINVLGNILLNPMFGGQERTESELRLDGKYFVTIQDRDWYWRAFLPD
GEDRDHPACNPFGPRGQSLEAVKFPKSLVVVAGLDLVQDWQLAYARGLESAGKNIKLLYLEQATIGFYLLPNNEHFYTVM
DEISKFVLSDN
>Pyrco_DAnjou_GID.Chr11
MAGSNEVNVNESKKVVPLNTWVLISNFKLAYNLLRRADGTFNRELAEFLDRKVPANTVPVDGVFSFDHVDRATGLLNRVY
QFAPQNESQWGIVNLEQPLSTTEVVPVIIFFHGGSFTHSSANSAIYDTFCRRLVNTCKAVVVSVNYRRSPEHRYPCAYED
GWAALKWVKSRKWLQSGKGKDLKVHVYLAGDSSGGNIAHHVAVKAAEAEVEVIGNILLHPMFAGQKRTESEKRLDGKYFV
TIQDRDWYWRAFLPEGEDRDHPACHVFGPRDKSLEGLKFPKSLVVVAGFDLMQDWQLAYVQGLKNAGQDVKLLFLKQATI
GFYFLPNNEHFYCLMEEMKSFVNPDC
>Pyrco_DAnjou_GID.Chr3
MAGSNEVNVNESKKVVPLNTWVLISNFKLAYNLLRRADGTFNRELAEFLERKVPANITPVDGVFSFDHVDTATSLLNRVY
KFAPGNESQWGILDLEQPLSTTKVVPVIIFFHGGSFTHSSANSAIYDTFCRRLVNTCKAVVVSVNYRRSPEHRYPCAYED
GWAALKWVKSRKWLQSGKGKDSKVHVYLAGDSSGGNIAHHVAVKAAEAEVEVLGNILLHPMFGGQKRTETEKRLDGKYFV
TIQDRDWYWRAFLPEGEDRDHPACHVFGPRDKSLVGLKFPKSLVVVAGFDLMQDWQLAYVEGLKNAGQDVKLLFLKQATI
GFYFLPNNEHFYCLMEEMKNFVNPDC
>Pyrco_DAnjou_GID.Chr4
MSGGNEVNVSESRMVVPLNTWVLISNFKLSYNLLRRPDGTFNRHLAEFLDRKVPANTNPVDGVVSFDVIIDRETSLLSRI
YHPDNANLSPLNIVDPERAVSQEILPVIIFFHGGSFAHSSSNSGIYDVLCRRLVGICKAVVVSVNYRRAPENRYPCAYDD
GWTALRWVNSRSWLKSTRDSNVHIYLAGDSSGGNIVHNVALRAAESGINVLGNILLNPMFGGQERTESELRLDGKYFVTI
QDRDWYWRAFLPDGEDRDHPACNPFGPRGQSLEAVKFPKSLVVVAGLDLVQDWQLAYTRGLESAGKNIKLLYLEQATIGF
YLLPNNEHFYTVMDEISKFVLSDN
>Pyrusco11g002070.1
MAGSNEVNVNESKKVVPLNTWVLISNFKLAYNLLRRADGTFNRELAEFLDRKVPANTVPVDGVFSFDHVDRATGLLNRVY
QFAPQNESQWGIVNLEQPLSTTEVVPVIIFFHGGSFTHSSANSAIYDTFCRRLVNTCKAVVVSVNYRRSPEHRYPCAYED
GWAALKWVKSRKWLQSGKGKDLKVHVYLAGDSSGGNIAHHVAVKAAEAEVEVIGNILLHPMFAGQKRTESEKRLDGKYFV
TIQDRDWYWRAFLPEGEDRDHPACHVFGPRDKSLEGLKFPKSLVVVAGFDLMQDWQLAYVQGLKNAGQDVKLLFLKQATI
GFYFLPNNEHFYCLMEEMKSFVNPDC
>Pyrusco12g003350.1
MCWVFFKLRFWSGNSSKPVSMAGGNEVNVNESRTVVPLNTWVLISNFKLSYNLLRRPDGTFNRHLAEFLDRKVPANANPI
DGVVSFDVIIDRETSLLSRIYHPDNADLSPLNIVDLKRPVNKEVLPVIVFFHGGSFVHSSSNSGIYDILCRRLVGICKAV
VVSVNYRRAPENRYPCAYDDGWTALKWVKSRPWLKSTKDSKVHIYLAGDSSGGNIVHNVALRAAESGINVLGNILLNPMF
GGQERTESEMRLDGKYFVTIQDRDWYWRALLPEGEDRDHPACNPFGPRGQSLEAVKFPKSLVVVAGLDLVQDWQLAYARG
LERAGINMKLMYLEQATIGFYLLPNNEHFYTVMDEISKFVCSNY
>Pyrusco3g015570.1
MAGSNEVNVNESKKVVPLNTWVLISNFKLAYNLLRRADGTFNRELAEFLERKVPANITPVDGVFSFDHVDTATSLLNRVY
KFAPGNESQWGILDLEQPLSTTKVVPVIIFFHGGSFTHSSANSAIYDTFCRRLVNTCKAVVVSVNYRRSPEHRYPCAYED
GWAALKWVKSRKWLQSGKGKDSKVHVYLAGDSSGGNIAHHVAVKAAEAEVEVLGNILLHPMFGGQKRTETEKRLDGKYFV
TIQDRDWYWRAFLPEGEDRDHPACHVFGPRDKSLEGLKFPKSLVVVAGFDLMQDWQLAYVEGLKNAGQDVKLLFLKQATI
GFYFLPNNEHFYCLMEEMKNFVNPDC
>Pyrusco7g002120.1
MFGGQERTESELQLVGKYFVTIQDRDWYWRAFLPDGEDRDHPSCNPFGPWGQSLEAVKFPKSLVVVAGLDLVQDWQLAYA
RGLESAGKNIKLLYLEQATIGFYLLPNNEHFYPVMDMISKFVLSDN
>Rosch_v2.0_Chr3g0453451
MEDNNEVNEVDLTDSKMVVPLNTWVLISNFKLSYNLLRRPDGTFNRHLAEFLDRKVAPNANPVDGVLSFDVIIDKGTSLL
TRIYQPASADAPQPNILDFHKPVGVEVLPVIIFFHGGSFAHSSANSGIYDILCRRLVGNCKAVVVSVNYRRAPENRFPCA
YDDGWTALKWVNSRSWLKSTKDSKVHIYLAGDSSGGNIVHNVALRAAESGIEVLGNILLNPMFGGLERTESEERLDGKYF
VTIQDRDWYWRAFLPEGEDRDHPACNPFGPRGIRLKDVKFPKSLVVVAGLDLVQDWQLAYAKGLEKAGQDVKLLFLDKAT
IGFYLLPNNDHFYTVMNEISSFVRSDC
>Rosch_v2.0_Chr6g0292241
MAGSNEVNLNESKRVVPLNTWVLISNFKLAYNLLRRSDGTFNRELAEYLERKVPANTFPVDGVVSFDHVDRSTGLLNRIY
QMAPANHAQWGIVNLEKPLSTTEIVPVIIFFHGGSFTHSSANSAIYDTFCRRLVNTCKAAVVSVDYRRSPEHRYPCAYDD
GWAALKWVKSRTWLQSGKDSKVYVYLAGDSSGGNIAHHVAVRAAEAEVEVLGNILLHPMFGGQMRTESEVKLDGKYFVTI
QDRDWYWRAFLPEGEDRDHPACNPFGPRDKGIEGLKFPKSLVVVAGLDLMQDWQLAYVEGLKNSGQEVKLIFLKEATIGF
YFLPNNKHFYCLMEEISNFVNPDC
>Ruboc_02_G09631
MAGSNEVNLNESKRVVPLNTWVLISNFKLAYNLLRRSDGTFNRELSEFLDRKVPANTIPVDGVFSFDHVDRGTGLLNRVY
QMSPENHAQWGIVDLEKPLSSTEIVPVIIFFHGGSFTHSSANSAIYDTFCRRLVNTCKAAVVSVDYRRSPEHRYPCAYDD
GWAALKWVKSRTWLQSGKDSKVYVYLAGDSSGGNIAHHVAVRAAEAEVEVLGNILLHPMFGGQMRTATEIRLDGKYFVTI
QDRDWYWRAFLPEGEDRDHPACNPFGPRDKGIEGLKFPKSLVVVAGLDLMQDWQLAYVEGLKNSGQEVKLIFLNEATIGF
YFLPNNEHFYCLMEEISNFVNPDC
>Ruboc_06_G15075
MADSDEVNLSESKTVVPLNTWVLISNFKLSYNLLRRPDGTFNRHLAEFLDRKVPANVRPVDGVFSFDVIIDQGTSLLTRI
YQPASAEVPQPNILDLEKPVGNEVLPVIIFFHGGSFAHSSANSGIYDILCRRLVNICKAVVVSVNYRRAPEHRFPCAYDD
GWTALQWVTCRSWLKSTKDSKVHIYLAGDSSGGNIVHNVALRAVESGIDVMGNILLNPMFGGQERTDSEKLLDGKYFVTI
QDRDWYWRAFLPEGEDRDHPACNPFGPRGKSLEDIKFPKSLVVVAGLDLVQDWQLAYAEGLEKAGKDVKLLFLKKATIGF
YLLPNNDHFYTVMDEISNFGVDSIKLCRQQDLLN
