# Supplementary material for: Building a foundation for gene family analysis in Rosaceae genomes with a novel workflow: A case study in Pyrus architecture genes
Source: Front Plant Sci. 2022 Nov 14;13:975942. doi: 10.3389/fpls.2022.975942 (PMC9702816; doi:10.3389/fpls.2022.975942)
Supplement: Supplementary file 1 [file DataSheet_1.zip › SupFiles/SupFile1_gene_familiy_sequences/1006.fna]

>gnl_Ambtr_v1.0_evm_27.model.AmTr_v1.0_scaffold00122.35
ATGCCTTCCATATCGAGCGGCGATTTAAGCAGTCCCTTGGATGGTGGGGTGGACTTTGGCTCGGTGAAGACGGTTCCGGAGAGCCATGCATGGCAGGAACCGGAGGGCTTCTCACTCGAGTCGTCTGATTTGGATGGCATTCCGGTTATCGATTTGTCGACGCCTTGGTGGGGCGTTGCGAGGGAAATTGGAAGGGCTTGTGCTAGTTGGGGCGCGTTCCAGGTCGTCAACCATGGGGTTCCCGATAATGTTTTGAAGAGAGTGGAGGAGCAAGGGTGGCGCCTCTTCTCGCTCCCGCCGGATCAGAAGCTCAAGGCTGAGAGGGGGCCGGACGAGATTGCCGGGTTCGGCGCGCCCCGTATCACGCATTTCTTCCCGAAGCGCATGTGGACCGAGGGGTTCACCGTCTTCGGGTCGCCCCTCGAGCAGGCTCGCCGCCTCTGGCCCCATGACCACATGCAATTTTGTGAGGTGATAGAGGAGTATCAGAGCGAGATGAAGAGTTTAACAGTCAAGCTTTTGGAGTTGATACTGGAATGGGTAGGTGCAGGCAAAGAGGACTTGAATTGGGAGGTTGGGGACTCAAGTGGGGTGACCCAATTGAACTCGTACCCGTCGTGCCCGGAGCCGTCCCGGGCCATGGGGCTCGCGCCGCACACAGACTCGTCCCTCCTCACGGTCATCCACCAGAGCAACACCAGCGGCCTCCAGTTACTGGATGCCTCTGGGCAGAAATGGGTCACAGTTCCTCCGGTACATGGAGCGCTAGTAGTGAACATTGGAGATCTGCTCCACATCCTCTCGAACGGTCGGTGCAGATCTTCGATGCACCGCGCCGTCGTGAATAGGGTCCACCACCGCCTGTCATTCGCCTATTTTTGTTTCCCGTCTCCGGGGGCCACCGTCGAACCGCTGATCGGACCGGATGAGCCGACGGCCCTGTACCGCTCGGTGACATGGACAGAATACCTCAGGATCAAAGGGACGCTATTTAACAATGCCCTTTTCTCTCTCCTCCTACCGGATTCGGGCTTCTCGACACGGCTGCAACAGCCTTTCTCTCTCCTCCCCTCGCAGTCACGGCCTAGTGTGATGCAAGAGTCACAT
>gnl_Aquco_v3.1_Aqcoe2G173400.1
ATGCCTTCAAGACTCTTGGAGGTCTTTAGAGCCCACCCTGTGCACCTTCATGATAATCATATTGATTTTGAATCAGTACCTGAATTACCTGACTCGCATGCATGGCCGCCAGTAGTAGACTATCCATCTGAGGACTTGTATGAGGAATCAGTGCCCATTATCGACCTGATGGACCCCAACGCTACCAAACTTGTTGGTAATGCATGTGAGACATGGGGTATGTTCCAAGTCACAAACCATGGAATCCCCATAAATCTACTCAAGGATGTGGAGACTGAGGGAAGACGCCTTTTCCAGCTCCCCGCTCAACATAAGCTTAAAGCAGCACGTCCGTCTAATGGCATATCTGGCTATGGTCGAGCTCGCATAAATTCCTTCTTTCCAAAACTCATGTGGTCAGAAGGCTTCACAATTGTTGGCTCCCCAGTTGAACACGCTCGCCAATTATGGCCTCAAGAGTACAACAAATTCTGTGATGTAATGGAAGAATACGAGAAGGAAATGAAAAACCTTTCTAGCAGGGTTATGTGGATCATGCTTGGGTCATTGGGTATCACCAAGGAAGACCTGAGTTGGGCAGGTCTGAAAAGCAACCCGGAAGGTGTATGCGCTGCATTACAATTAAACTCATACCCACCCTGTCCAGAACCCAATAGAGCCATGGGCCTAGCAGCTCACACTGACTCAACCCTACTCACTGTTCTGTACCAAAATAGCACAAGTGGTCTACAAGTCCTAAGGGATGGCGTCCAGTGGGTCACAGTACCACCAATAACTGGCACACTTGTTGTCAATGTTGGGGATCTGCTTCACATTCTCTCCAATGGTCGATTCCTCAGCGTTCTCCACCGTGCAGTTGTTCATCGCACTCGTCATCGTCTCTCCCTGGCTTACCTCTACGGTCCACCATCAGACATTCAAATTTCACCTCTCTCAAAACTAATTGATCCAAAACACCCACCTCTATACCACCCCGTGACATGGAGCGAGTACCTTGGAAGAAAAGCCAAACATTTTAACAAAGCATTATCAACTGTTCAACTCTGCGGGCCGCAAAACGGATTCATCGATATCAATCAGAATAGGATGAAAGTGGTGAAGTTGCTGTTCGTCAAAGGCAGT
>gnl_Aquco_v3.1_Aqcoe7G198300.1
ATGCCTGTAGAACACTCTGAGGTCGTTAAAACCCACCCTGTGTATTGCCTTCATGGCGATTTCATTGATTTTGATTCAGTGCAAGAGGTACCTGACTCACATAAGTGGCCACATGTCGTCGACTATCCATCTGATCAGGATTTGCATGATGTCGAATCAGTGCCTATTATCGACCTTATGGACCCCAATGCTGCCAATCTTGTTGGTAATGCATGTCAGACATGGGGTGTGTTCCAAGTCACAAACCATGGAATCCCCATACATCTTCTGGAGAATCTTGACTCTGAAGGAAGACGCCTCTTCCAGCTCCCTACACAACAGAAGCTTAAAGCGGCACATCGTCCTTGCATCTCTGGTGGTTATGGTCGAGCTCGCAGTCGCGTCTGTTCAAAACAGATGTGGTCTGAACGCTTCACCATCGTTGGTTCTCCAATTGAACAAGCTCGCCAACTATGGCCTGAAGAGTACAAAACATTCTGTGATGTGATTGAAGAATACGAGAAGGAAATGAAAAAGCTTTCTAAAATGCTTATGTGGATAATGCTTGGGACATTAGGCATAGCTGAGGATGACATGTGCTCGGCTGGTCCAGAAAGCAAATCCGAATGTCCGTGCAATATATTACAACTAAACTCGTTCCCACCCTGTCCAGACCCTAAGTTAGTCATGGGCCTAGCAGCTCACACTGACATATCCCTGCTAACTGTTCACTATCAAACTAACACAAGTGGTTTACAGGTGATTAGGGATGGCGGCCGATGGGTCACTGTACAACCAAAAAGTGGCGCACTTGTTATCAATGTTGGGGATCTGCTTCAGATCATCTCCAACGGCCGATTTCGAAGCATATTCCAGCGTGCAGTAGTGCATCAAACTCGTCACCGCCTCTCCTTTGCCTATTTATATGGCCCACCTTCCAATATTCAAACTTCGGCACTCACAAAACTGATTGATCAGAAACGCCCACCTCTTTACCACCCTGAAACATGGACAAAGTTCCGGAAAGTGAATTACAAACGTTCGAACCAGGCTCTAACAACTTTTCAACTCGCGGAGTCGCAAAACGAATCCACTGATATGAATGATAAGAAAAGGATGAAAGTGGGACGT
>gnl_Aquco_v3.1_Aqcoe7G198100.1
ATGCCGGCAAGACTCTCAGAGGTTTTTAGAGCCCATCCTGTGCACCTCCATGATACTAATATCGAGTTTGAATCAGTGCGAGAATTACCTGACTCGCATGCATGGCCACTGGTTATTGACTATCCATCTGAGGACATGTATGACATCGAAGCAGTACCTATTATCGACCTTATGGACCCGAATGCTACAAATCTTGTTGGTAATGCATGTGAGAGATGGGGTGTGTTCCAAGTCACAAATCATGGAATCCCCATAGGTCTTCTCGAGGATGTGGAGTCTGAGGGTAGACGCCTCTTCCAGCTCCCTGCTCAACAGAAGCTTAAAGCGGCAAGACCGCCTAATGGCATCTCTGGTTATGGCCGAGCTCGAATAAATGCCTTCTTTCCGAAACTCATGTGGTCTGAAGGCTTCACCATCGTTGGCTCCCCAGTCGAAGATGCTCGCCAACTATGGCCTCAAGAGTACAACACATTCTGGAAAAGAATCAAAGAAAGAAGCGCAAGCGCTGCATTACAATTAAATTCGTACCCACCCTGTCCAGAACCCAAGAGAGCCATGGGCCTAGCAGCTCACACTGACTCAACTCTACTGACTGTTCTCTACCAAAATAGCACAAGTGGTTTGCAAGTGCTCAAGGATGGCGTTCGGTGGGTCAGTGTACCACCAAGAAGTGGCACACTTGTTGTCAATGTTGGGGATCTGCTTCACATCCTCTCCAACGGTCGATTCCTAAGTGTTCTCCATCGTGCAGTTGTGCATCGCACTCGTCACCGCCTCTCCCTCGCCTACCTCTACGGCCCACCATCCAATATTCAAATTGCACCACTTTCAAAACTGATTGATCAGAAACACCCACCTCTCTACCACCCTGTGACATGGAGTGAATATCTTGGAAGAAAGGCCAAACATTTTAACAAGGCTCTATCAACTGTTCGACTCTGTGGGCCGCAAAACGTATTCATTGACATGAATGATCAGAATAGGATGAAAGTGGAATGG
>gnl_Aquco_v3.1_Aqcoe7G199100.1
ATGCCTGTAAAACTCTCTGAGGTCTTTAAAACCCACCCTGTGTGCCTTCATCATGATTTCATCGATTTGTATTCAGTGAAAGAGGTACCTGACTCGTATAAATGGCCACAAGTTGTCGACTATCCATCCGATCAGGATTTATATGACGTCGAATCAGTGCCCATTATCGACCTTATGGACCCCAGTGCTGCCAATCTTGTTGTCCATGCATGTCAGACATGGGGTTTCTTCCAAGTTACTAACCATGGAATCCCCATACATCTTCTGGAGGATATGGAGTTCGAAGGAAGACATCTTTTCCAGCTCCCTGCACAACAGAAGCTTAAAGCGGCACGTCCTCCTAATGGCATGTCTGGTTATGGTCGAGCTCACATAAGTTGCTTCTTTCCAAAACTCATGTGGTCTGAAGGCTTCACCATAGTTGGTTCTCCAATTGAACAAGCTCGCCAACTATGGCCTCTAGGGTACAAAACATTCTGTGAAGTAGTTGAAGAATACAAGAAGGAAATGAAAGAGCTTTCTACCAGGCTTATATGGATAATACTTGGGTCATTGGGCATAACTGAGGATGAGATGAGCTGGGCTGGTCCAAAAAGCAAATCCGAATGTCTGTGCGCTGCATTACATCTAAACTCGTACCCACCCTGTCCAGACCCTAGGATAGCCATGGGCCTAGCACCTCACACTGACACATCCTTACTAACTGTTCTCTATCAAACTAGCACAAGTGGTTTACAGGTGCTTAGGGAAGGCGGCCGATGGGTCACTGTACCACCAAAAAGTGGCACACTTGTTGTCAATGTTGGGGATCTGCTTCAGATCCTCTCCAACGGCCGATTCCGAAGTGTTTTCCATCGTGCAGTAGTGCATCAAACTCATCACCGCCTCTCATTCGCTTATTTCTTTGGACCACCTTCCCATGTTCAAATTTCAGCACTCTCAAAACTGAAGGATCAGAAACGCACACCTCTTTACCACCCTGTAACATCGGACGAGTTCCTCAGAGTAAAG
>gnl_Aquco_v3.1_Aqcoe7G198700.1
ATGTCTGTAAAACTCTCTGAGGTCTTTAAAACCCACCCTGTGTGCCTTCATCATGATTTCATCGATTTGTATTCAGTGAAAGAGGTACCTGACTCGCATAAATGGCAACAAGTTGTCGACTATCCATCCGATCAGGATTTATATGACGTTGAATCAGTGCCCATTATCGACCTTATGGACCCCAATGCTGCCAATCTTGTTGTCCATGCATGTCAGACATGGGGTTTCTTCCAAGTCACTAACCATGGAATCCCCATACATCTTCTGGAGGATATGGAGTTCGAAGGAAGACATCTTTTCCAGCTCCCTGCACAACAGAAGCTTAAAGTGGCAAGTCCTCCTAATGGCATGTCTGGTTATGGTCAAGCTCGCATAAGTTGCTTCTTTGCAAAACTCATGTGGTTTGAAGGCTTCACCATAGTTGGTTCTCCAATTGAACAAGCTCGCCAACTATGGCCTCTAGAGTACAAAACATTCTGTGAAGTAGTTGAAGAATACAAGAAGGAAATGAAAGAGCTTTCTACCAGGCTTATATGGATAATACTTGGGTCATTGGGCATAACTGAGGATGAGATGAGCTGGGCTGGTCCAAAAAGCAAATCCGAATGTCTGTGCGCTGCATTACATCTAAACTCGTACCCACCCTGTCCAGACCCTAGGATAGCCATGGGCCTAGCACCTCACACTGACACATCCTTACTAACTGTTCTCTATCAAACTAGCACAAGTGGTTTACAGGTGCTTAGGGAAGGCGACCAATGGGTCACGGTACCACCAAAAAGTGGCGCACTTGTTGTCAATGTTGGGGATCTGCTTCAGATCCTCTCCAACGGCCGATTCCGAAGTGTTATCCACCGTGCAGTAGTGCATCAAACTCGTCACCGCCTCTCCTTCGCTTATTTCTTTGGACCACCTTCCCATGTTCAAACTTCAGCACTCTTAAAACTGAAGGATCAGAAACGCACACCTCTTTACCACCCTATAACATGGGACGAGTTCCTCAGATCACAAACCAGATCCATTGACATGAATGATCAGAAAAGGATGAAAGTGGGACTT
>gnl_Aquco_v3.1_Aqcoe7G198500.1
ATGCCTGTAAATCACTCTGAGGTCTTTAAAACCCATCCTGTGTATTACCTTCATGGCGATTTCATTGATTTTCATTCAGTGCAAGATGTACCTGACTCATATAAGTGGCCACAAGTCGTCGACTATCCATCTGATCAGGATTTGCATGATGTCGAATCAGTGCCTATTATCGACCTTATGGACCCCAATGCTGCCAATCTTGTTGGTAATGCATGTCAGACATGGGGTGTGTTCCAAGTCACAAACCATGGAATCCCCATACATCTTCTGGAGAATCTTGAGTCCGAAGGAAGACGCCTCTTCCAGCTCCCTACACAAGAGAAGCTTAAAGCGGCACGTCGTCCTAATGGCATCTCTGGTTATGGTCGAGCTCGCATTAGTTGCTTCTTTCCAAAACTCATGTGGTCTGAAGGCTTCACCATCGTTGGTTCTCCAATTGAACAAGCTCGCCAACTATGGCCTGAAGAGTACAAAACATTCTGTGATGTAATTGACGAATACGAGAAGGAAATGAAAAAGCTATCTACCATGCTTATGTGGATAATGTTTGGGTCATTAGGCATAACTGAGGATGACATGTGTTGGGTTGGTCCAGAAAGCAAATCCGAATGTCCATGCGATATATTACAACTAAACTCGTACCCACCCTGTCCAGACCCTAAGATAGTCATGGGCCTAGCAGCTCACACTGATATATCCCTACTAACTGTTCTCTATCAAACTGGCACAAGTGGTTTACAGGTGCTTAGGGATGACGGCCGATGGGTCACTGTACAACCAAAAAGTGGCGCACTTGTTATCAATGTTGGGGATCTGCTTCAGATCCTCTCCAATGGCCGATTCCGAAGCGTATTCCAGCGTGCAGTAGTGCATCAAACTCGTCACCGCCTCTCCTCTGCCTATTTCTTTGGCCCACCTTCCAATATTCAAATTTCAGCACTCTCAAAATTGATTGATAAAAAATGCCCACCTCTTTACAACCCTGAAACATGGATAGAGTTCCTCTTAGTGAACTACAAACATATCAACCAGGCTCTAACAACTTTTCAACTCGTGGAGTCAGAAAACGAATCCACTGACATGAATGATCAGAAAAGGATGAAAGTGCGACGT
>gnl_Aquco_v3.1_Aqcoe7G198000.1
ATGAGTTCACTCTCTGAAATCCATAGAACACACCATGTCAACATCAACTATAACAATACTCCCTTAGACTTCAGCAAGGTGATCAGAGAAGTACCCGATTCTCATGCATGGTCGCAAGTGGATCTTAACGGCTACACTTCATCTGTGAAATCATTTGTAGTAGGAACAGTACCTGTGATTGACCTTGCTGATGATACTAATGTTGTGAAGCTTGTGAAGAATGCATGTGAGACTTGGGGTGCATTCCAAGTCATAAACCATGGAATTTCGACACGTCTTCTAGAAAAAGTTGAATCTGAGTGTTGGCGTCTTTTCTCTCTCCCTACACAACGTAAGCTCAATGCACTTCGTTCACCAGGTGGAGTATCTGGTTACGGTCTTCCTCAAATCTCACCCTTTTTCTCTAAGATTATGTGGCATGAAGGCTTTACTATCATTCGGTCTCCAAAAGAACATGCCTACCAACTTTGGCCTGATGGCTGTACACAATTTTGTGACATAATTGAAGAATACCAGAAGGGAATGAAGAAGCTTGCAGAGCGCCTTCTAAGTTTGATGTTTGAGTCACTAGGTGTTACAAGAGAAGAGGTAGACTGGGCGAAGACGACAGAGATCAATGGTGCACAAACTACGCTACAGTTGAACTCATACCCAGCTTGTCCAGACCCTGATCGAGCGCTGGGACTAGTACCACACACAGATACATCTCTGTTAACTATTCTGTATCAAAGCAGTACAAGTGGCCTTCAAATTTTCCGCGATGGGGTTGGCTGGGTAACCTTGCCTCCAGAACCTGGTGCACTCATAGTTAATGTTGGTGATTTCCTACATATACTCTCAAATGCACAATTTCCATCTGCCCTTCACAGGGTCATTGTTAACAATGCTCGCCACAGATTATCTAACGCTTACTTCTATGCTCCACCAATCAATGCGCAAATCACACCATTCGCAAAGCTTGTAGATCGGAATCATGCTCCTCAATATCGTTTAGTGAGTTGTAGTGAATATATTGGTCTGAAGGCAAAGCATCTGGACAAAGCACTCTCATTTATCCACATT
>gnl_Aquco_v3.1_Aqcoe7G198600.1
ATGGCTGTTAAACTCTCAGAGGCCTTTAAATCCCAACCTGTGTACCTTCATGATGATCACATTAATTTTGATTCAGTGCAAGAGGTACCTGACTCGCATGCATGGCAACAAATCGTCGACTATCCATCTGATGATCAGGACTTGTATGACGCCGAATCAGTGCCTATTATCGACCTTATGGACCCCAATGCTTGCAATCTTGTGGGTAATGCATGTCAGACATGGGGTGTGTTCCAAGTCACAAACCATGGAATCCCCATACATCTTCTGGAGGATCTGGAGTCTGAGGGAAGACGCCTCTTCCAGCTCCCTGCACAACAGAAAGTTAAAGCGGCACGTCCTCCTAATGGCATGTCTGGTTATGGTCAAGCTCGCATAAGCTGCTTCTTTCCAAAGCTCATGTGGTCTGAAGGCTTCACCATCGTTGGTTCTCCGATTGAACAAGCTCGCCAACTATGGCCTCAAGGGTACAAAACATTCTGTGATGTAATTGAAGAATACGAGAAGGAAATGAAAAAGCTTTCTAGCAGACTTATGTGGATAATGCTTGGGTCATTGGGCATAACTGAGAATGACATGAGCTGGGCTGGTCCAAACAGCAAATCCGAAGGTCCATGCGCAGCATTACAACTAAACTCGTACCCACCTTGTCCAGATCCTAAGATAGCCATGGGCCTAGCAGCTCACACTGACACCACCCTACTAACTATTCTCTATCAAACTAGCACAAGTGGTTTACAGGTGCTTAGGGATGGCGGCCGATGGGTCACTGTACCACCAAAAAGCGGTGCACTTGTTATCAATGTTGGGGATCTACTTCAGATCCTCTCTAATGGCCGATTCCCAAGCGTTTTCCACCGTGCAGTAGTACATCAAACACATCAACGCCTCTCCTTCGTCTATTTCTTTGGCCCACCATCCAATATTCAAATTTCACCCCTCTCAAAACTGATTGATCAGAAACACCCACCTCTTTACCGCTCTGTAACATGGAACGAGTACCTCCGAATAAAGTACAAACATTTCAACGAGGCTCTATCAGTTGTTCGACTCTGCGAGCCACAACATGAATCCATTGACATGAATGAT
>gnl_Arath_TAIR10_AT4G21690.1
ATGAGCTCTGTCACACAGCTATTCAAGAACAACCCCGTGAACCGTGACCGGATCATCCCACTAGATTTCACCAACACCAAAACCCTACCCGACTCCCACGTCTGGTCCAAACCCGAACCCGAAACCACGAGCGGACCCATTCCCGTCATCAGCTTGTCCAACCCGGAGGAACATGGGCTACTACGACAAGCCTGTGAGGAATGGGGTGTGTTTCATATCACAGACCATGGAGTCTCACACTCGTTACTCCATAACGTTGATTGCCAAATGAAGAGGCTTTTCTCTTTACCCATGCATCGTAAGATCTTAGCCGTTCGATCTCCCGACGAGTCCACTGGTTACGGTGTGGTTCGGATCTCCATGTTCTATGATAAGCTCATGTGGTCTGAAGGATTCTCCGTCATGGGTTCCTCTCTTCGACGTCACGCTACACTCTTATGGCCCGATGATCATGCCGAGTTCTGCAATGTGATGGAAGAGTATCAGAAGGCAATGGATGATTTAAGTCATAGACTAATAAGCATGTTGATGGGCTCGTTAGGGCTAACACATGAAGATTTGGGATGGCTTGTACCAGACAAAACTGGTTCAGGAACTGACTCGATCCAATCCTTTCTGCAGTTGAACTCCTACCCGGTTTGCCCTGACCCTCATCTAGCTATGGGTTTAGCCCCTCACACCGACTCCTCCCTACTTACCATTCTCTACCAAGGCAATATTCCAGGTCTAGAGATTGAAAGTCCACAAGAAGAAGGGTCGAGATGGATTGGAGTAGAGCCAATAGAAGGTAGTCTCGTTGTTATAATGGGAGATTTATCTCATATCATATCCAATGGACAGTTCAGAAGTACAATGCACCGTGCGGTGGTGAACAAGACGCACCACCGTGTCTCAGCCGCTTATTTCGCTGGCCCTCCCAAGAACCTTCAGATCGGACCGTTGACCAGCGACAAGAACCATCCTCCTATTTACAGGCGTTTGATATGGGAAGAGTACCTTGCAGCCAAAGCAACACACTTTAACAAAGCCTTGACTTTGTTCCGTTGC
>gnl_Arath_TAIR10_AT1G80340.1
ATGAGTTCAACGTTGAGCGATGTGTTTAGATCGCATCCCATTCACATCCCACTCTCAAACCCACCTGACTTCAAATCTCTCCCGGATTCTTACACGTGGACTCCTAAAGATGATCTCCTCTTCTCCGCCTCCGCCTCCGACGAAACCCTGCCGCTCATCGACCTCTCCGATATCCACGTGGCCACTCTTGTGGGCCATGCTTGTACCACGTGGGGAGCGTTCCAGATCACCAACCACGGCGTCCCCTCGCGACTTCTCGACGACATTGAGTTCCTCACCGGAAGTCTTTTCCGGCTTCCCGTACAGCGGAAGCTCAAGGCGGCTCGGTCAGAGAATGGCGTCTCCGGCTACGGCGTAGCTCGTATTGCTTCGTTCTTTAATAAGAAGATGTGGTCCGAAGGTTTCACCGTTATTGGCTCTCCCCTCCACGATTTCCGTAAACTCTGGCCCAGCCACCACCTCAAATACTGTGAAATTATTGAAGAGTATGAAGAACATATGCAAAAGTTGGCAGCCAAGTTGATGTGGTTCGCATTAGGTTCACTGGGAGTTGAAGAAAAGGACATACAATGGGCCGGGCCTAATTCAGACTTTCAAGGAACCCAAGCAGTTATCCAACTAAACCATTATCCAAAATGTCCAGAACCAGACAGAGCCATGGGCCTCGCAGCCCATACAGACTCGACCCTCATGACAATTCTGTACCAGAACAACACCGCCGGTCTCCAAGTTTTCCGGGATGACGTGGGCTGGGTTACCGCGCCACCTGTCCCTGGCTCGCTGGTGGTCAACGTCGGTGACTTGCTCCACATTTTAACCAACGGAATCTTCCCGAGCGTGCTTCACCGAGCCAGGGTTAACCACGTCCGATCTCGGTTCTCAATGGCTTACCTGTGGGGTCCACCATCCGATATAATGATCTCTCCACTTCCCAAACTGGTTGATCCTCTCCAATCTCCTCTCTACCCATCTCTCACTTGGAAACAATACCTTGCTACCAAAGCTACTCATTTTAATCAATCTCTTTCCATTATTAGAAAT
>gnl_Arath_TAIR10_AT1G15550.1
ATGCCTGCTATGTTAACAGATGTGTTTAGAGGCCATCCCATTCACCTCCCACACTCTCACATACCTGACTTCACATCTCTCCGGGAGCTCCCGGATTCTTACAAGTGGACCCCTAAAGACGATCTCCTCTTCTCCGCTGCTCCTTCTCCTCCGGCCACCGGTGAAAACATCCCTCTCATCGACCTCGACCACCCGGACGCGACTAACCAAATCGGTCATGCATGTAGAACTTGGGGTGCCTTCCAAATCTCAAACCACGGCGTGCCTTTGGGACTTCTCCAAGACATTGAGTTTCTCACCGGTAGTCTCTTCGGGCTACCTGTCCAACGCAAGCTTAAGTCTGCTCGGTCGGAGACAGGTGTGTCCGGCTACGGCGTCGCTCGTATCGCATCTTTCTTCAATAAGCAAATGTGGTCCGAAGGTTTCACCATCACTGGCTCGCCTCTCAACGATTTCCGTAAACTTTGGCCCCAACATCACCTCAACTACTGCGATATCGTTGAAGAGTACGAGGAACATATGAAAAAGTTGGCATCGAAATTGATGTGGTTAGCACTAAATTCACTTGGGGTCAGCGAAGAAGACATTGAATGGGCCAGTCTCAGTTCAGATTTAAACTGGGCCCAAGCTGCTCTCCAGCTAAATCACTACCCGGTTTGTCCTGAACCGGACCGAGCCATGGGTCTAGCAGCTCATACCGACTCCACCCTCCTAACCATTCTGTACCAGAACAATACCGCCGGTCTACAAGTATTTCGCGATGATCTTGGTTGGGTCACCGTGCCACCGTTTCCTGGCTCGCTCGTGGTTAACGTTGGTGACCTCTTCCACATCCTATCCAATGGATTGTTTAAAAGCGTGTTGCACCGCGCTCGGGTTAACCAAACCAGAGCCCGGTTATCTGTAGCATTCCTTTGGGGTCCGCAATCTGATATCAAGATATCACCTGTACCGAAGCTGGTTAGTCCCGTTGAATCGCCTCTATACCAATCGGTGACATGGAAAGAGTATCTTCGAACAAAAGCAACTCACTTCAACAAAGCTCTTTCAATGATTAGAAATCACAGAGAAGAA
>gnl_Arath_TAIR10_AT1G80330.1
ATGCCTTCACTAGCAGAAGAGATATGTATTGGTAACTTAGGCAGTCTCCAAACACTCCCCGAGTCGTTCACCTGGAAACTCACAGCCGCCGACTCCCTTCTGCGTCCCTCCTCCGCCGTCTCATTCGACGCAGTGGAAGAGTCCATTCCTGTGATCGACCTCTCTAATCCTGACGTTACCACCCTCATTGGAGATGCCTCCAAAACATGGGGAGCGTTTCAGATAGCCAACCACGGGATTTCTCAGAAGCTTCTCGATGATATCGAGTCTCTGTCCAAAACCCTATTCGACATGCCGTCAGAGAGGAAGCTTGAAGCGGCTTCCTCCGATAAAGGAGTTAGTGGCTACGGAGAACCTCGAATCTCCCCCTTTTTCGAGAAGAAAATGTGGTCTGAAGGGTTTACTATTGCCGATGACTCCTACCGCAACCATTTCAATACTCTTTGGCCTCATGATCACACCAAGTACTGCGGTATAATCCAAGAATACGTGGACGAAATGGAAAAATTAGCAAGCAGACTTCTGTATTGCATATTAGGCTCACTTGGTGTCACCGTGGAAGACATTGAATGGGCTCACAAGCTAGAGAAATCTGGATCAAAAGTGGGCAGAGGCGCCATACGACTAAACCACTACCCGGTTTGTCCTGAACCAGAACGAGCCATGGGTCTAGCCGCTCATACAGACTCCACTATCCTAACCATTCTGCACCAGAGCAACACGGGAGGGCTACAAGTGTTCAGGGAAGAGTCCGGTTGGGTCACGGTTGAGCCGGCTCCTGGTGTCCTCGTGGTCAACATTGGTGATCTCTTTCACATCTTATCGAACGGGAAAATCCCAAGCGTGGTTCATCGAGCCAAAGTTAACCATACTCGGTCAAGAATTTCGATTGCGTACTTATGGGGTGGTCCAGCTGGTGATGTGCAAATCGCACCTATCTCTAAGTTAACCGGTCCGGCTGAACCGTCTCTTTACCGGTCAATTACATGGAAAGAGTATCTCCAAATAAAGTATGAGGTTTTCGACAAGGCCATGGACGCAATTAGGGTCGTTAATCCCACCAAT
>gnl_Betvu_v1.2_Bv2_043500_ycin.t1
ATGCCTAGTCTCACAGATGCTTACAAAAATCACCCTGTGGAGCATAATCTTATTGCTCCTCTAGATTTTAGCTTAATCAAAGATGTTCCTGAATCCCATGCATGGATACAATCAAATGATTTGAAAGAAAACCCTAATATTAACAAGAAAGAATTAGGGTTAATTAGTGTTCCTATTATTAATCTTGAAGATGCCAATGTTTTGGAGCTCATTTTTAATGCATGTGAGACTTGGGGAATGTTCCAAGTTACAAACCATGGAATTTCAAAGCAATTACTTGAACAAGTTGAATTTGAAGCTAAGAAATTATTCAATCTACCATTTGAGGAGAAGATGAAAACCTTAAGATCACCCGAGGCGGCGACCGGGTATGGGTATCCTAGAATCACTCCTTTCTTCTCCAAGTTAATGTGGAATGAAGGTTTTACTATCATGGGAAATTCATTGATTGATCATGCTAAGATACTTTGGCCTAATGACTTTCAAGGGTTTTGTGATGTGATGGAGGAATACCAAACAAGAATGAAGGACCTTAGCGACAAACTCATGGGCTTGCTTCTCAAATCTCTCAACATACCCGGACCCTATATGAAAGAGATGGATAATGACTTATGCACTGCATTGCAACTTAACTCGTACCCGACATGTCCGAACCCAACCCGAACCATGGGCTTAGCCCAACACACTGACACCTTCCTCTTTACAATCCTCCACCAAAGTGCCAATGCAAGTGGTCTCCAAGTATTCATAGACGGACCCGGGTGGGTCTCCGTCGACCCGCATCCAGGTGCCCTAGTAGTAAATGTGGGTGATCTTTTACACATAATCTCAAATGCAAGATTTCCAAGTGCAATTCATAGGGCAGTTGTGAATAATGCAACACAAAGATTATCCTTTGCTTACTTTTATGGCCCTCCTTTGGATTTTCAAGTCGCCCCTTTTTTGGACTATCCAGGTTGTGAGGGCCCTACTTTCAAGTCTTTAAAGGTGAAGGAATATGTTGGCATTAAGTCTAAGTACCTTGATATGGCTCTGTCCTTTGTTAGGAAAAGTTGC
>gnl_Betvu_v1.2_Bv9_220330_apay.t1
ATGCCTTCTAGGCCATCCCATGCAATTAGGCAACCTAATTTGATCCACCACCCAAACAAAACCTACTTAGACTTTCAATCTTCAAAGGAATTGCCCGACTCATTTGCATGGGCACCACATGGAGATCCGTGTTCACTCGAGTCGAATGCTTTTGGACACGAACATGTGCCCGTAATTAATCTTGAGGACCCGAGAGCACAACAACTTATTGGTGTTGCATGTAAATCATGGGGAGCCTTTCAAATAACTAACCATGGTATACCAAAAAGTTTATTAGATGACATTGAGTTTGCTGGTAAAAATCTTTTTGCTTTGCCGGTCCACCAAAAGCTTAAAGCAGCCCGCTCGCCACATGGTATTACGGGTTATGGCCCGGCCCGGATCTCGTCTTTCTTCCCCAAGAGGATGTGGTCTGAGGGATTCACTATATTGGGATCTCCTCTTGACCATGCTCGTCAACTTTGGCCTAATGATTATAACAAATTCTGTGACATTATTGAGGAGTACCAAAAGGAGATGAATCACTTAGCCAAGAGGCTCATGCAACTAATATTGGGTTCATTGGGAATATCCAACCAAGATATTATGAAATGGGCTGATCTACTACTCAAAGGGGCAAATGGAGCCATCCAACTAAACTCTTACCCGGTTTGTCCGGACCCAAATCGGGCCATGGGCTTGGCGGCCCACACAGACTCAACCCTCCTTACAATCCTCCACCAAAGTAGCACAACCGGGCTTCAAGTTTTCAAGGAACAGGTCGGGTGGATCACGGTCCCACCCCTTTCGGGCGGGCTTGTTATAAATATAGGCGACCTTTTGCACATCTTATCAAACGGGCAGTACCCAAGTGTCTACCATCGGGCTATGGTTAACCGGGTCCAGCATCGTCTTTCGGTTGCCTATCTTTACGGGCCCGCTCCCGGGGTCCGGATCCAACCCCTTCCTAATACTACCCACCCACCTATATATAGACCGGTTACTTGGAGTGAATATTTGGGCATCAAGGGTGAACATTTCAACAAGGCCCTCTCATTAATACAACTTAATAATAACAACAATAGTTCCCCAATTAACGGACTCATGACACGTGACGAGCCTAAAAACATCAAGATTGATTCTGAAAATAAAATCCTCGCTGCATATGCT
>gnl_Carpa_v0.4_evm.model.supercontig_10.181
ATGCCTTCCCGTCAACTGACAGATATCCAACTCCAAGACTTATCCTCCGTCAAAGAGCTGCCTGACTCCTACACTTGGAATCAACTAGACGAAGATTATCCTTTAATCACAAATGAATCCCTCCCCGTTATCGATCTCCAAGACCCCAATGCCATTAATCTTGTGGGTCATGCATGCAGGACTTGGGGTGCTTTTCAAATCATCAACCATGGTGTCCCTACCAGTCTCTTCCATGACGTTGAGGGAATCAGTAAGAACCTTTTCTCTTTACCTGCTCAACAAAAGCAAAAAGTAGCTCGTTCACCCGATAGTCTTTCTGGCTATGGCTTGGCTAGAATCTCTCCTTTCTTTTCCAAGCTCATGTGGTATGAAGGTTTCACGATCGCTGGTGGATCGCTTGTTGAGCATTTTCGTCAACTTTGGCCCCGAGATTACACCACATACTGTCGGGTTTTTTGG
>gnl_Carpa_v0.4_evm.model.supercontig_23.167
ATGGAAGAGTACCAGAAGTTGATGAAGGGACTAAGCCAGAAAATAATTAGGTTGATGCTTATGTCACTGGGTCTGCCCGTGACCAAAACCAGATCCTCTCTTCAAGCCCAATCTGCTCTCCAACTCAACTCCTACCCGGTCTGCCCGGATCCGGATCGAGCCATGGGTCTGGCCCCGCACAACGACTCATCGCTTCTCACTTTGCTCTACCAAGGCAACGTCAGCGGCCTCCAAGTCCTCAAGGAAAATCTCGGGTGGGTCCCGGTGGAACCCGTATCCGATTCGCTCGTTGTCAACGTTGGTGACCTTGATGCATATAACCACCAATTCCCTCTTCAGAAACGTCCTGCACCGTGCGGCCGTGAACAGGACACGTCACCGCATATCGGTAGCCTACTTCTACAACCCGCCAAAGAACACGAAGATCTCACCGTTGAT
>gnl_Carpa_v0.4_evm.model.supercontig_23.169
ATGAAGAATTCCGTCTCTGAATCTTTTAGACGCAACCCTACAAACCTCAAACATATAATACCACTCGATTTTAATAATGTCAGCAATTTACCCGATTCCCATACCTGGAATTCGTCCCCACATGAACGGCGCGTAATATTGGATTTTACCCAAGAACCCGTGCCGGTGATAAACCTCGAGCACCCGCAGGCGCCAGAGCTCATACGACGTGCCTGTGAGGAGTGGGGTGTGTTCCACCTCATCAACCATGGCATCCCAATCACCCTCCTAAACGAAATGGAGAAGCAGACAAGGAGGCTGTTCGCGTTGCCGACGAAACACAAGTTGCTGGCTGTCCGATCCCCGGATGGCTTAACCGGATACGGACTGGCCCGCATATCAGCATTCTTCCAGAAGCTAATGTGGTCAGAGGGGTTCACCATAATAGGGTCGCCAGAGCAACATGCCAGCAAACTTTGGCCGCATGATCACACCCATTTCTGCAGTATAATGGAAGAGTACCAGAAGTTGATGAAGGGACTAAGCCAGAAAATAATAAGGTTGATGCTTATGTCACTGGGCCTCACTAACCGTGATCTAAAGTGGTTCAAGCCCAAAACCAGATCCGCTCTTCAAGCTCAATCTGCCCTCCAACTCAACTCCTACCCGGTCTGTCCGGATCCGGATGAGGCCATGGGTCTGGCTCCGCACACCGACTCATCACTCCTCACTTTGCTCTACCAAGGCAACATCAACGGCCTCCAAGTTCTCAAGGAAAATCTCGGGTGGGTCCCGGTCGAACCCGTCTCCGATTCGCTCGTTGTTAACGTCGGCGACCTCATGCATATCACCACCAACGCCCTCTTCAAAAACGTCCTGCATCGTGCGGCCGTGAACAAGACACGTCACCGCATCTCGGTCGCCTACTTCTACAACCCGCCAAAGAACACGAAGATCTCACCGTTGACCAAGTTGACGGACGTTGACCATCCTCCACTTTATCGAGCGGTGACATGGGAGGAGTACCTGGACGCTAAAGCGACGCATTTTAACAAAGCCCTTGACTGGATCCGCTGCGAGGAACATACTGCAGCCAACAGATGTAAA
>gnl_Carpa_v0.4_evm.model.supercontig_91.25
ATGGCTATGGCTACTCTCTCTGAAGCTTTTGCAGACCACCATCTTCATTCTCCCCGTATCCTTCCTCTAGATTTCAACTCTGTCGATACCGTACCTGAATCTCACCGCTGGCCTATTTCCGACGACTTATTCGCCGCCGACCACCGGCTTTCTATACCGGTAATTGATCTCCAGGACCCTAATGCGAGTCAACTTGTGGTGCATGCATGTGAAACGTGGGGTGCGTTTCAACTGATAAACCAAGGGGTTCCCACGGAGGTTGTGGAGGAGGTGGAGGCGGAGGCGAAGCGGCTCTTCTCTCTCCCGGCTCAACAGAAGTTCAAGGCCACGCGCCAGCCCGGCGGAGCCACCGGCTACGGCGTTGCTCGGATCTCCCCATCTTTCTCTAAATATATGTGGCATGAAGGTTTTACTGTCATGGGTTCGCCGCTTCATCATGCTATGCAACTTTGGCCAGAGCCAGCTGATGATTATACACGGTTTTGTGAGATAATAGAAAATTATCAGAAGAAAATGAAGATGGTGGCAGAGCAAGTAACACAACTCATCTTCAACTCACTGGAAATCGACAAGGAAGATGCCAACTGGGTTGACTCGGCCTTCGCCGCTCTACAACTCAACTGGTACCCTTCGTGCCCGGACCCGACACGAGTGATGGGTCTAGCTCCCCACACCGACACTTCTCTCATAACCCTTCTGCACCAGAACCAAACCAGCGGTCTCCAAATTTTCAAAGAAGGCTGCGGTTGGGTGTCAGTGCCGCCTCTGAAAGGTGCGCTGGTCGTTAACGTCGGTGACCTCTTGCATGTTGTTTCAAACGGTCGATTCCAAAACGTTCTCCACCGTGTGATGGTCGACCTGAGCCGGAGTCAAAGATTATCAGTGGCTTACTTTTATGGACCGCCGCTTGATTTTAGAGTTAGGCCTCTTGTTAAGCTGTCGAGTCAAGTACCTCGGTACCGACCTGTGACTGTTGAGGAGTATGCTGTCATGAAGGGAAAGAGTTTTGAGAGAGCCATGTCTCTAATCAGAATT
>gnl_Elagu_v2.0_p5_sc00010.V1.gene83
ATGGAGGAGGGGGAGGTCGTGCCGTCGAGCGTTCCCTCTGTCGAGAGCTCCCACGATGGCATCACGGCCGATGGCTTTAGGTCACCGTCCAACACATTGACGGAGCCCGTCTGGCACATCGTTCAATGGGAGCTGTTGTGGATCGTGAGCAATCTATCACGGCTCATGGTCATCTTTTCGAACCCCTTTCGAGAGGATTCGGGCAAGGCGATCCGAGCAAGGGGCCTTCGACTTTCTTTTATCATAGTTGTCGTTTATCGCAGCCAAGACGTCGCTTGGGCGGCTCCAGTTGGAAATTTGCCGCCGGACTTGACCGGCACGCTACGATTGAACTCATATCCGCCGTGCCCGGAGCCGGACAAGGCCATGGGCATGGTAGCCCACACCGACTCAAGCCTGTTCACGATCCTGCACCAGAGCAGCACCACCGGGCTCCAGGTGCTGCGGGACGAGGACCCGAGTAGTCCGGCCCGGTGGGTGACGGCGCCGCTGCTGCCGGAGTCTTTGATCGTGCTTGTGGGAGATTTGCTCCACATACTATCCAATGGCCAGCTCAAGACCGCCGTCCACCGGGTGGTCGTCGACCGGATCCAGCGCCGTGCGTCGGCGGCGTATTTCAGCGGGCCTCCGGGTAACGTGAAGGTGTTGCCCGTTGAACAATTGGTGGGCCCCGGGCGGGCCCCTGCGTATCGGGGTGTTACGTGGGCGGACTACTCATCAGGA
>gnl_Eucgr_v2.0_Eucgr.J03019.1
ATGCTTTCCAAACTCTCAGATGCCTTCAGAGCATATCCTGTCGAACTCCACCATAAACAACTCGACTTTAGTTCAGCCGAAGAGTTGCCCGACTCATATGCATGGACAGAACTTGGTGAGTACCCCTCTTCTCACTGTCCCAGCAAAGAGAGTTTGCCGATCATCGATCTCAATGACCCAAATGCGCTAAAGCTAATAGGCCATGCATGCAAAAGTTGGGGTGTATATCAAGTCACAAACCATGGCATACCAGAGGAGCTTCTTCATGATGTTGAGCGTGCAGCCAAGAATCTTTTCTCTCTGCCGGTGCAACAAAAGCTCAAGGCATCTCGTTCCCCAGAAGGCATCTCGGGTTATGGAGTCGCAAAAATTTCTGCCTTTTTCCCTAAGCAAATGTGGTCTGAGGGTTTCACCATTATGGGGTCACCAATGGAACATGCTCGCCGACTTTGGCCTCAAGATTACAGCCTATTCTGTGATGTAATTGAAAAGTACCAGAAAGAGATGAAACAGCTAGCAGAAAGGTTGATGTGGCTTATGCTTGGCTCTTTGGGGTTGACAAAGGAAGACATCAAATGGAGCAGCCCTAAAGGAGAATTCACAGGGGCAGTTGCTGCTTTGCAATTGAATTCTTACCCTGCTTGCCCAGACCCAGACAGGGCAATGGGTCTTGCCGCTCACACAGACTCTACACTCCTCACAATTCTTCATCAAAATAACACAAGTGGCTTGCAAGTGCTTAAAGAAGGCAGTGGATGGATCACAGTACCTCCACTTCCGGTGCACTTCGTCCTCCATCGAGCAATGGTTAACCGAACAGAGCACCGGTTATCAGTTGCCTATTTATATGGACCGCCGAGTTGGGTTCAAGTCTCACCTCTACCAGAACTAATAGACTCTAATCATCCTCCACTTTACAAGCCAGTAACTTGGAGCGAGTACCTTGGGACCAAGGCAAAACATTTCAACAAAGCACTGTCATTAGTTCGGCTATGTGCTCTCGTAAATGAACTACCTGATGTAAGTGATAGTATCGTGAAAGTCAGC
>gnl_Eucgr_v2.0_Eucgr.C02844.1
ATGGCTACTCTTTCTGAAGCCTACACAGAGACACCTCTCCATCTTCAGCACATCATCCCCATAGACTTTGATTCTGTTAAAGAAGTGCCGCAATCGCATTCATGGCCTCAATCGGACGATGAGTCTCCAAGGAGGATGTTCAATTTCGATGGCGATCACTTCTCAATTCCAGCCATCGATCTTGATAGCCCGGATGCGATCGAAATGGCCGGTCATGCATGCAAAATTATGGGCATATTCCAGGTCACTAACCACGGAATCCCTTCAAGTCTTCTGAGGGAGGTTGAGTCGCAAGCCTGGCGGTTTTTCACGCTCCCCGCGAGAGCCAAGGTAAAGGCCCTCAGGTCCCCCAGTGGAGCTACAGGCTATGGCGTCGCTCGGATCGCACCGTTCTTCAACAAGTTCATGTGGCATGAAGGGTTTACCATGATGGGATCGCCATTGGAGCATGCTAGGGAGGTTTGGCCTCATGGGTATCGCAAGTTTTGTGAAGTAATGGAAGACTATCAGGACAAAATGAAGGCGCTCTCAGAGAGACTACTCGCCATGATCCTGAAGTACCTCGGCATGTCCGAGCACGATGTCGACTGGCCGCGACTCCGGAGCAACGCCTGCACTGCGCTGCAGCTGAACTCGTACCCGCGGTGTCCCGATCCGCGCCAGGCCATGGGGCTCGCACCGCACACCGATACCTTCCTCTTGACAATTCTTCACCAAAACCACAGCGCACATGGGCTCCAAGTCCACAGGGAAGGCCGAGGCTGGGTTCCCGTGTTTCCCATGAACGGTGCACTTGTGGTGAACGTGGGTGACATGCTCCACATCATGTCCAATGCCATGTTCCCTAGTGTCGTTCACCGGGCGATCCCAAGTGAGAATACGCACCGGCTAACCGTCGGTTACTTTTACGGACCCCCGACGGATTTTCACGTCGGCCCTATTCATCGACTCACACAGGCCTCAGGCCGAGAGGACGCTGCCCAGTTCCGGTCCGTCACGGTGAAGGATTACATTCAGATGAAGGCCAAGAATCTTGACAAGGCACTCTCTATGATTAGGATTAGA
>gnl_Eucgr_v2.0_Eucgr.C02855.1
ATGGCTACTCTCTCTAAAGCCTACACAGAGACGCCTCTCCATCTTCAGCACATCATCCCCATAGACTTTGATTCTGTTAAAGAAGTGCCGCAATCGCATTCATGGCCTCAATCGGACGATGAGTCTACAAGGAGGATGTTCAATTTAGATGGCGATCACTTCTCAATTCCAGCCATCGATCTTGATAGCCCGGATGCGATCGAAACGGCCGGTCATGCATGCAAAATTATGGGCATATTCCAGGTCACTAACCACGGAATCCTTTCAAGTCTTCTGAGGGAGGTTGAGTCGCAAGCCTGGCGGTTTTTCACGCTCCCCGCGAGAGCCAAGGTAAAGGCCCTCAGGTCCCCCAGTGGAGCTACAGGCTATGGCGTCGCTCGGATCGCACCGTTCTTCAACAAGTTCATGTGGCATGAAGGGTTTACCATGATGGGATCGCCATTGGAGCATGCTAGGGAGGTTTGGCCTCATGGGTATCGCAAGTTTTGTGAAGTAATGGAAGACTATCAGGACAAAATGAAGGCGCTCTCAGAGAGACTACTCGCCATGATCCTGAAGTACCTCGGCATATCCGAGCACGATATCGACTGGCCGCGGCTCCGGAGCAACGCCTGCGCTGCGCTGCAGCTGAACTCGTACCCGCGGTGTCCCGATCCGCGCCAGGCCATGGGGCTCGCACCGCACACCGATACCTTCCTCTTGACAATTCTTCACCAAAACCACAGCGCACATGGGCTCCAAGTCCACATGGAAGGCCGAGGCTGGGTTCCCGTGTTTCCCATGAACGGTGCACTTGTGGTGAACCTGGGCGACATGCTCCACATCATGTCCAATGCCATGTTCCCTAGTGTCGTTCACCGGGTGATCCCAAGTGAGAAGAGGCACCGGCTAACCGTCGGTTACTTTTACGGACCCCCGACGGATTTTCACGTCGGCCCTATACATGGACTCACACAGTCCTCAGGCCGAGAGGACGCTGCTCGGTTCCGGTCCGTCACGGTGAAGGATTACGTTCAGATGAAGGCCAAGAATCTTGACAAGGCACTCTCTATGATTAGGATTAGA
>gnl_Eucgr_v2.0_Eucgr.C02840.1
ATGGCTACTCTCTCTGAAGCCTACACAGAGACACCTCTCCATCTTCAGCACATCATCCCCATAGACTTTGATTCTGTTGAAGAAGTGCCGCAATCGCATTCATGGCCTCAATCGGACGATGAGTCTCCAAGGAGGATGTTCAATTTAGATGGCGATCACTTCTCAATTCCAGCCATCGATCTTGATAGCCCGGATGCGATCGAAATGGCGGGTCATGCCTGCAAAATTATGGGCATATTCCAGGTCACTAACCACGGAATCCCTTCAAGTCTTCTGAGGGAGATTGAGTCGCAAGCCTGGCGGTTTTTCACGCTCCCCGCGAGAGCCAAGGTAAAGGCCCTCAGGTCCCCCAGTGGAGCTACAGGCTATGGCGTCGCTCGGATCGCACCGTTCTTCAACAAGTTCATGTGGCATGAAGGGTTTACCATGATGGGATCGCCATTGGAGCATGCTAGGGAGGTTTGGCCTCATGGGTATCGCAAGTTTTGTGAAGTAATGGAAGACTATCAGGACAAAATGAAGGCGCTCTCAGAGAGACTACTCGCCATGATCCTGAAGTACCTCGGCATATCTGAGCACGATGTCGACTGGCCGCGGCTCCGGAGCAACGCCTGCACTGCGCTGCAGCTGAACTCGTACCCACGGTGTCCCGATCCAGGCCAGGCCATGGGACTCGCGCCGCACACCGATACCTTGCTCTTGACAATTCTTCACCAAAACCACAGCGCACATGGGCTCCAAGTCCACAGGGAAGGCCGAGGCTGGGTTCCCGTGTTTCCCATGAACGGTGCACTTGTGGTGAACGTGGGTGACATGCTCCACATCATGTCCAATGCCATGTTCCCTAGTGTCGTTCACCGGGTGATCCCAAGTGAGAATACGCACCGGCTAACCGTCGGTTACTTTTACGGACCCCCGACGGATTTTCACGTCGGCCCTATTCATGGACTCACACAGACCTCAGGCCAAGAGGACGCTGCTCGGTTCCGGTCCATCACGGTGAAGGATTACGTTCAGATGAAGGCCAAGAATCTTGACAAGGCACTCTCTATGATTAGGATTAGA
>gnl_Eucgr_v2.0_Eucgr.C02851.1
ATGGCTACTCTCTCTGGAGCCTACACAGAGACACCTCTCCATCTTCAGTACATCATCCCCATAGACTTTGATTCTGTTGAAGAAGTGCCGCAATCGCATTCATGGCCTCAATCGGACGATGAGTCTCCAAGGAGGATGTTCAATTTAGATGGCGATCACTTCTCAATTCCAGCCATCGATCTCGATAGCCCGGATGCGATCGAAATGGCGGGTCATGCATGCAAAATTATGGGCATATTCCAGGTCACCAACCACGGAATCCCTTCAAGTCTTCTGAGGGAGGTTGAGTCGCAAGCCTGGCGGTTTTTCACGCTCCCCGCAAGAGCCAAGGTAAAGGCCCTCAGGTCCCCCAGTGGAGCTACAGGCTATGGCATCGCTCGGATCGCACCGTTCTTCAACAAGTTCATGTGGCATGAAGGGTTTACCATGATGGGATCACCATTGGAGCATGCTAGGGAGGTTTGGCCTCATGGGTATCGCAAGTTTTGTGAAGTAATGGAAGACTATCAGGACAAAATGAAGGCGCTCTCAGAGAGACTACTCGCCATGATCCTGAAGTACCTCGGCATATCCGAGCACGATGTCGACTGGCCGCGACTCCGGAGCAACGCCTGCACTGCGCTGCAGCTGAACTCGTACCCGCGGTGTCCCGATCCGCGCCAGGCCATGGGGCTCGCGCCGCACACCGATACCTTCCTCTTGACAATTCTTCATCAAAACCACAGCGCACATGGGCTCCAAGTCCACATGGAAGGCCGAGGCTGGGTTCCCGTGTTTCCCATGAACGGTGCACTTGTGGTGAACGTGGGTGACATGCTCCACATCATGTCCAATGCCATGTTCCCTAGTGTCGTTCACCGGGTGATCCCAAGTGAGAATACGCACCGGCTAACCGTCGGTTACTTTTACGGACCCCCGACGGATTTTCACGTCGGCCCTATTCATGAACTCACACAGGCCTCAGGCCGAGAGGACGCTGCTCGGTTCCGGTCCATCACGGTGAAGGATTACGTTCAGATGAAGGCCGAGAATCTTGAGAAGGCACTCTCTATGATTAGGATTAAG
>gnl_Eucgr_v2.0_Eucgr.F02568.1
ATGCCTTCAAGACTTTCAGAAGCCTTTAAAGACCATCCTGTCTACTTGCATCATAAGTACCTGGACTTCAGTTCGGTGAAGGAGCTGCCGGACTCCTATACATGGACTACACAGCCTGAGGACTACCCTTGTCCTAACTCACCAAGTGGCCAAGAAGTGACCGTGCCGGTGATCGATCTTCACCACCCGAATGCACTAGAACTCATAGGCCATGCGTGCAAAACTTGGGGCGCCTTCCAAGTCACCAACCATGGCATACCCAAGAGGCTCCTCGATAGCATCCAATCAGCTGGTAAGAACCTCTTCTCTCTTCCGGTGCATCAGAAGCACAAGGCTGCTCGCTCGCCCAACGGTGTCCCCGGCTATGGTGTGGCACGGATCTCTTCGTTCTTCCCCAAGCTAATGTGGTCCGAGGGCTTCACCATCATTGGATCTCCGCTTGAACATGCTCGCCAACTTTGGCCTAATGATCACGCGGAATTCTGTGATGTAATTGAAGAGTACCAGAAGGAGATGAGAAAGCTAGCCGGGAGGTTAATGTGGTTGATGCTCGGGTCCCTGGGCATATGCAAGGGAGACATCAAGTGGGCCGGGCCAAAAGGGGACTTCGCCGGGGCGTGCAACGCGTTGCAACTGAATTCTTACCCGGCCTGTCCGGACCCGGATCGAGCCATGGGTCTCGCCCCACACACTGACTCGACCCTTCTCACCATCCTCTTCCAAAACAGCACTAGTGGCTTGCAAGTCCTCAAAGAGGGTTCTGGATGGGTCACGATACCTCCGATCCCCGGTGCACTTGTGATCAATGTGGGTGACCTCCTCCACATATTGTCCAACGGCTTATACCCGAGTGTCCTCCACCGGGCGGTCGTCAACCGGACCTGGCATCGCCTGTCCGTGGCTTACCTCTACGGCCCTCCAAGCAATGTCCAGATCTCGCCGCTATCGCAACTGATCAACTCGAGCAATCCCCCGCTGTACCGGCCCGTGACTTGGAGCGAGTACCTCGGCACCAAGGCAAAGCATTTCAATAAGGCACTGTCGTCGGTTCGGCTTTGCGGGCCGATGAACAAATTGCAAGATGTAAATGACCAAATAGTGAAAATGGGC
>gnl_Manes_v6.1_Manes.04G120200.1
ATGCCTTCGAGACTCTCTGAAGCCTTCAGAGCCCACCCTGTTCACGTTCATCACAAGCAGTTTGTCGACTTTACCTCCCTCCAAGAACTCCCTGAATCCTACGAGTGGACTCAATTTGATGACCAGACTCATTGTCCTTCAGTCGGTGACTCCGCGGAGTCGGTGAAATCTGTTCCTGTTATTGATCTTTTAGACCCCAATGCTCTTGAAAAGATTGGCCATGCATGCAAAACCTGGGGTGTGTTTCAAATTATAAATCATGGTGTTTCTTGTAGTCTTCTTGATAAAATTGAGAAAGCTAGCAGGAGTCTTTTCACTTTGCCTATGGAGCAAAAGCTAAAAGCTGCTAGATCACCCCATGGAGTTTCTGGCTATGGTACTGCTAGAATTTCTTCATTCTTTTCAAAGCTTATGTGGTCTGAAGGATTCACCGTAGTTGGGTCTCCAGTTGAGCATTTTCGCCAACTTTGGCCTCAAGATTACATTAAATTCTGTGAAATCACTGAAGAATACCAGACAGAGATGCAAAACTTGGCTGCAAAGTTGATGTGGTTAATGTTGGGCTCTCTAGGCATAACCCAAGAAGACATAAAATGGGCTGGCCCAAAAAGTGATTTCAATGAAGCTTCTGCTGCTTTACAATTCAATTACTACCCAGCTTGCCCTGACCCCGATCGAGCCATGGGTCTTGCTGCACATACTGACTCAACTCTACTCACCATCCTCTACCAGAACAATATAAGTGGCTTGCAAGTTCTAAAAGAGGGAACTGGGTGGGTCACGGTTCCACCTATTCCGGGTGGGCTTGTAATCAATGTAGGGGACCTTCTTCACATCTTATCAAACGGCTTGTACGTGAGTGTGCTCCACCAGGCTGTGGTTAACCGAACCAAGCATAGGTTGTCCATGGCTTATCTATATGGGCCACCATCAAATGTTAAAATATCACCATTATCAAAACTAGTAGGCCCAGGTCAACCACCGCTATATCGGCCGGTGACTTGGAATGAGTATCTTGGCACTAAAGCTAAGCACTTCAACAAAGCACTATCATCTGTTCGAGTATGTGCTCCACTGAACGAATTAGTTGATGTAAACGAGCATAATAGTAGGGTAAAATTAGGCTCGGCTAGC
>gnl_Manes_v6.1_Manes.16G067700.1
ATGAGCACTCTCTCTCAAGTCTATACAGAATATCCTCTCAACCTCCAACAAATCATCCCTCTAGATTTTGATTCCATTGCCACTGTGCCTGATTCTCATGCTTGGCCTGACTCCGATGGGTTTGAGTCAAATGATCGGTTTTCGATACCTACGATTGACCTCAGGGACCCTGATGCAGCCAAGCTCATAGGTCATGCATGTGAGACATGGGGTGCATTCCAAGTCGTAAACCATGATATTTCATTGAACTTATTGGATGAAGTTGAGTCTGAGGTTCGGCGGCTCTTCTCTCTTCCGACTACACGAAAGCTGAAGGCTTTAAGGTCTCCTGGTGGAGCCACCGGATACGGCTTAGCTCGGATATCGTCGTTCTTCAACAAGTTTATGTGGCATGAAGGGTTCACTATCATGGGTTCTCCTACGGATCATGCTAAGGAACTTTGGCCTCATGAGTATCAGAAGTTTTGTGACATAATGGAAGATTATCAGAAGAAAATGGAGGAGCTAGCCAGAAACCTAATGCGTCAAATTCTCAAGTACTTAGCCACATCTGAAGAAGAAATGGACTGGTTTGGTTCACCTGGAAGTGCCAGCATTTGTTTGCAGCTGAACTCCTATCCATTGTGTCCAGACCCTCGTCGAGCCATGGGTCTAGCCCCTCACACAGACACTTCTCTCTTCACCATACTACACCAGAGAACCAGCGGTCTACAAATACTGAAAGAAGGTATTGGATGGGTTTCAGTACGTCCTACCACCGGGGCACTTGTAGTGAACGTCGGTGATCTCTTGCACATCCTATCAAATGCTAGGTTTCCTGGTGTTGTTCATCGTGTGGTGTTGAAAGAGGCTAAACAAAGGTATTCTGTTGCTTTCTTCTATGCCCCGCCTGTTGATTTCCATCTCTTTCCATTGGCTTTGAGTTCCGGCCAAATTCCTCTGTACCGTTCGGTATCAGTAGCTGAGTATGTTGGCAGGAAGGCCAAGAATCTTGACAAAGCACTTTCATCAATTAGAATT
>gnl_Manes_v6.1_Manes.16G063900.1
ATGAGTTCTATCTCTGAGTCCAGAAACAACCCTATTCTCCTCAACCATATCATCCCTCTAGACTTCAACAATGTCCTCGACCTACCAGACTCCCACGCATGGACTCTCTTCTCCGACGACTCATTAACCCACCACTCCATTCCCCTAATAGACCTCGCACACCCACATTCACTTTCACTTATCAGACAAGCTTGTGAAACATGGGGTATGTTTCAGGTCACAAACCATTGCATTCCCGTCACCCTTTTCCACCAAATTGAATCCCAAACCCAAAGACTGTTTGCATTGCCGGCTAACCGAAAACTCCTGACCCTCCGGTCACCAGATGGGTTTACTGGGTACGGCCTGGCTCGCATCTCCAGCTTTTTTCCCAAGCAAATGTGGTATGAGGGGTTCACCATCATGGGCTCACCGGAGCAGCATGCCTGCCAACTTTGGCCAAATGATCACACCATCTTCTGTGACGTAATGGAAGAGTACCAGCAGGAGATGAAGAAGCTCAGCCACAGGCTCAGTGGGCTAATGTTCAAGTCCTTGGGCTTGAACCCAGAAGACATCAGCTGGTTCAGGACCATAAACCATCCCCAGCACCATCAAGCTGTGCTTCAATTGAACTCATACCCAGTATGCCCTGATCCGAGCCGAGCCATGGGCTTGCCTTCTCATACTGATTCATCTTTTATCACTGTTCTACACCAAAGCAACGTCACTGGCCTCCAAGTCCTTGGGGATGGTGGGATTGGGTGGGTGCCGGTGCATCCAGTCGAAGGTGCACTTGTCGTTAATGTTGGTGACTTGATGCATATTATCTCCAATGGCAGGTTCAAGAGTGCACAACATCGAGCTCTAGTGAATAACACTCGCCACAGAACTTCAATTGCTTATTTCTTTGGCCCGCCGAGGGACGTGAAGATATCACCGTTGATGAAGCTGATCGACCTTGATCATCCGAAAATATATCAGCCGGTGACATGGAAAGAATATCTGGATATCAAGGCTACACATTTCGACAAGGCACTGGAGTTGATTCAATATGATGCATTCAGTGGCATGGAA
>gnl_Manes_v6.1_Manes.11G050500.1
ATGCCTTCAAGACTCACTGATGCCTTTAGAGCTCACCCTGTCCATCTCCATCACAAGCTTCTTGATTTTAACTCTCTCCAAGAACTACCTGACTCCTACAAATGGACTCAATTTGACGACCATTTTCATTGCTCGTCCACCGGTGACTCTTTCATGGCTGAATCCATTCCGGTTATCGATCTTTCTGACCCCAATGCCCTTAAAATGATAGGCCATGCATGCAAAACTTGGGGGGTGTTTCAAGTCACAAACCACGGTGTTCCTTCTAGTCTTATTGATAACACTGAGAAAGTTAGTCAGAGCCTTTTCTGTTTACCTATTCAGCAAAAGCTGAAAGCTGCTAGATCACCGGAAGGCGTTTCTGGCTACGGTATAGCCAGAATTTCTTCGTTCTTTTCAAAGCTTATGTGGTCGGAGGGATTCACCGCACTTGGATCTCCAGTTGAGCATTTTCGCCAACTTTGGCCTCAAGATTACTTGAAATTCTGTGATGTAATAGAAGAATACCAGAAGGAAATGCAAAAACTGGCTGCAAGGTTGATGTGGTTAACGTTGGGCTCACTCGGCATAACCACAGAAGATGTCAAATGGGCTGGCCCAAAAGGCGACTTTAAAGGGGCTTCTGGTGCTTTACAATTCAATTACTATCCAGCTTGCCCAGACCCAGATCAAGCCATGGGTCTTGCAGCACATACAGACTCAACTCTACTCACCATCCTCTACCAGAACAACACCAGTGGGTTGCAGGTTCTAAGAGAAGGAATCGGGTGGGTCACCGTTCCTCCAATTCCCGGTGGACTGGTAATCAACATAGGTGACCTTCTTCACATATTATCAAATGGGTTATATCCGAGTGTACTCCATCGGGCGGTGGTTAATCGCACCAAACATCGGCTGTCCATGGCTTATCTATATGGCCCACCGTCAAGTGTTAAAATATCACCCTTATCAAAACTTGTAGGCCCAAATCAACCACCGCTGTACCGGCCAGTGACTTGGAATGAGTACCTTGGCACTAAAGCCAAGCACTTCAACAAAGCACTGTCCTCGGTTAGGGTATGTGCTCCTTTTAATGGATTAGTTGATGTAAATGACCATAACAATAGAGTAAAAGTAGGG
>gnl_Manes_v6.1_Manes.03G065600.1
ATGAGTGCTCTCTCTGAAGTCTACAGACAACATCCTGTCAAAGTCCAGGAGATCACCCCTTTAGACTTTGATTCGATTGGAACTGTGCCTGATTCTCATGCATGGCCTGTCTCTGATGGCTTTGAGTCCAATGACTGGTCATCGATACCCACGATTGACCTCAAGGACTCTAATGCAGCTAAGCTGATAGGTCATGCATGCGAGACATTTGGTGCATTCCAAGTCGTAAACCATGGTATTCCAATAAACGTATTCGAGGAAGTTGAGGCTGAGGCTAGTCGGCTCTTCTCTCTTCCGACGACACAAAAGCTCAAGGCCTTAAGGTCTCCTGGTGGAGCCACTGGATACGGCTTAGCTCGGATATCGCCATTCTTCGATAAGTATATGTGGCATGAAGGATTCACTATCATGGGTTCTCCTATGGATCATGCCAGGCAACTTTGGCCCAGTGATTATCGGAAATTTTGTGATGTAATGGAAGATTATCAGAAGAAAGTGGAGGAGCTAGCCGTAACCCTGATGCGTCAAATTCTCAAATACCTAGCCATATCAGAAGAAGAAATGAACTGGATTGGTTCACCTGGAGTTGCCAGCACCGCTCTACAGCTCAACTCGTATCCAGTGTGCCCGGACCCTCGTCGAGCCATGGGTCTAGCTCCTCACACAGACACCTCCCTCCTCACCATACTCCACCAGCGGATCAGCGGCCTTCAAATATTCAAAGAAGGAGTTGGCTGGTCATTTGTACGGCCAACCACCGGGGCACTTGTAGTGAACGTCGGTGATCTCTTACACATCATCTCGAATGCTAGGTTTTCTAGCGTTGTTCATCGTGTGGTAATGAAAGAGGCTAAACAAAGATTCACTGTGGCTTTCTTCTATTCCCCGCCGATTGATTTCAATCTCTGTCCATTGGGTTTGAGTTCTGGCCAAATTCCTATATACCGTTCAGTGTCGGTGTCTGAATACTTTGGCAATAAGGCCAAGAATCTTAACCAAGCACTTGCTTCGATTAGAATTTCG
>gnl_Medtr_Mt4.0v1_Medtr2g102570.1
ATGCCTTCACTCTCAGAAGCCTACAGAGCTCACCCTGTGCATGTTAACCACAAGCACCCTGATTTCAATTCACTACAAGAACTTCCTGAATCTTACACTTGGAACCACCTTGATGATCACACCCTTATTAAGGAGGGTACTACTAGTAGTATTGTTCCCGTTATTGATCTCAATGACCCAAATGCTTCAAAGTTAATAGGACATGCATGCAAAACATGGGGTGTGTATCAAGTGGTGAACCATGGCATCCCAATAAGCCTCCTTGATGAAATTCAATGGCTTGGACAAACTCTCTTCACCCTTCCCTCTCACCAAAAACTCAAAGCCATTCGTTCCCCAGATGGTGTTTCGGGCTATGGCCTCGCTCGCATATCCTCCTTCTTCCCCAAACTCATGTGGTCTGAGGGATTTACCATCGTTGGATCCCCTCTTGATCATTTTCAACAACTTTGGCCTCAAGATTATGCCAAACACTGTGATACTGTCTTGCAATATGATGAAGCCATGAAAAAGTTAGCAGGGAAACTAATGTGGCTAATGTTGGACTCTCTTGGTATTACAATGGAAGATATCAAATGGGCTGGCTCAAAAGCCCAATTTGATGAAAAAGCCTGTGCAGCCATGCAACTCAACTCCTACCCAAGTTGTCCGGATCCGGATCACGCCATGGGTCTCGCCCCGCACACGGACTCAACATTTCTAACGATCCTTTCCCAAAATGACATAAGCGGGCTGCAAGTTCAACGAGAGGGTTCCGGGTGGGTCACTGTGCCCCCGCTCCACGGAGGACTCGTGGTCAACGTAGGCGACCTATTCCACATTTTGTCGAACGGATTGTACACAAGTGTGCTCCATCGGGTTTTAGTGAACCGAACCCGTCAGAGGTTTTCGGTTGCTTATTTGTATGGGCCCCCTTCCAATGTAGAGATTTGTCCACATGAGAAATTAGTAGGCCCAACACAACCTCCCCTTTATAGGTCAGTTACTTGGAATGAGTACCTTGGCACAAAAGCAAAGTATTTCAACAAAGCACTCTCATCCGTTAGTCTTTGTGCACCTATTAACGGTTTGTTTGATGTAAACGACTCTAACAAAAGTAGTGTGCAAGTGGGT
>gnl_Medtr_Mt4.0v1_Medtr1g011580.1
ATGGCTACTACTCTTTCTGAAGCCTATCGAGATCACCCTCTGCACCTTCATCATATTATCCCCTTAGACTTTTCTTCATTTAGAACTTTGCCTGACTCCCATGCATGGCCTCAATCTAATGATGATGGTAGTGATAATTTCACATCCAATGGATGCTATGACAATGATGATGAAGATGGATCATGCATACCAATCATTGATCTCAATGATCCTAATGCTATGGAACAAATAGGCCTTGCATGTGAGAAGTGGGGTGCCTTCCAATTGAAGAATCATGGCATACCCTTAAATTTTATTGAAGAGGTTGAAGAAGAGGCAAAGAGACTCTTTTCTCTTCCTTCCAAGGAGAAACTTAAGGCCCTTAGATCGGCCGGTGGCGGCACCGGATACGGTAGAGCTCGAATATCACCATTCTTCCCCAAATTCATGTGGCATGAAGGATTCACAATTATGGGGTCCCCATCCAATGATGCTAAAAAGATCTGGCCTAATGACTACAAACGGTTTTGTGACACAATGGAGAACTACCAAAAGCAAATGAAGACACTAGCAGAGAAACTAACAAACATGATATTGAACATATTAGGAATTTCACAAGAACAAAACAAATGGATTGGTTCTAACAACCATGTTGGAGCAATGCAACTAAACTTCTACCCATGTTGTCCCGACCCAAAAAAAGCAATGGGTCTGGCCCCACACACAGACACATCCCTTTTCACAATCCTCCATCAAAGTCAAACAAATGGACTTCAATTATTCAAAGAAGGTGTAGGGTATGTTCCTGTGGACCCTCATCCAAATACACTTGTTGTTAACACTGGTGACATTCTTCATATATTGTCAAATTCTAGGTTTCGATGTTCTCTTCATCGTGTTGTTGTGAATGATATTAGTGATAGATATTCTGTGGCTTATTTTTATGGACCTCCAGTTGATTATTTGGTATCTCCTTGTGTTGGTGATAATTCTTTGCCACGTTTTCGTGCTTTGACCGTCAAAGATTATATTGGGATTAAAGCCAAGAATTTAGGGGGTGCTTTGTCTTTGATTAGTACATTACTTGATCATGATGAT
>gnl_Mimgu_v2.0_Migut.I00834.1
ATGCCGTCAAGAGTCGTACCCTCCGATTCATTTCGAGCGAATCCAACCAACCACCATAAGTTTCTAGACCTAAGCTCCGTCAAGGAGTTGCCGGAAAGCCATGCATGGACATCGCAGAACAACGACTACCCCTTCTCCGGCGGCGGGGCCGCCGACGGTAGTTCCGAAACCGTCCCTATCGTCGACCTAAATAGCGGAAACGCCACCGAGCTCATAGGCCATGCATGCAAGACATGGGGTGTGTTCCAAGTCGTTAACCACGGTATTCCCAATAACTTGCTCGAGGAAATCGAGGCCGCGGGGAGTAGCCTCTTCTCCCTCCCCATGCACCAGAAACTCCGGGCAGCTCGGGCAGCCGACGGGGTTTCGGGCTACGGCGTGGCCCGAATCTCCTCCTTCTTCTCCAAGCGCATGTGGTCCGAAGGGTTCACCATTGTCGGTTCGCCCCTCGAAAACGCCCGCAAAATTTGGCCCGATGATTATAATAAATTCTGCCAGACAATAGAAGACTACGAGAAAGAAATGAAGAAGCTAGCGGGCCGGCTGATGTGGCTCATGCTGGGCTCATTAGGCATAACAAAAGAAGAAGAAGAAGTCAAATGGGCCGACCCGAAAGAAGAATCCGAATCCGGATCCGGGTGCGCGGCTGCCCTGCAGATGAATTCGTACCCGGCCTGCCCGGATCCGGATCGGGCGATGGGTCTGGCTGCGCACACAGACTCCACTATCCTCACCGTGCTCCACCAGAGCAACATAAGCGGGCTGCAGGTGCTGCGTGAGGGCGGCAACAGGTGGGTTACGGTGGAGCCTCACCCGGGTGCGCTGGTGGTCCACGTGGGAGACCTCATGCACATACTATCGAACGGGTCGTACCCGAGTGTGCTACACCGGGCCGTGGTGAACCGGACCCGGCACAGGCTGTCGGTGGCGTACCTATACGGGCCGCCGCCGGGGGTGAAGATAAGCCCGCTTTCGAAACTGGTGGATCAATACAACCCGCCAATGTACAGGCCCGTAACCTGGAGCGAGTATCTCGGGACGAAGGCGAAGCATTTCGACAAGGCGCTGACGTCAGTGCGTCTGTGTGCGCCACGTGTTGGGTTTGTCGATACCAACGACCATAGTAGTGTACGTGTTGGT
>gnl_Mimgu_v2.0_Migut.A00283.1
ATGGCGACTACTTCTCTCTCCCACGTATACACAGACACCCACCTCCACTACACCCACATCGTCCCTCTTGATTTCGCCGCCGTCGACGATCTGCCGGAGTCTCACACGTGGACAAATACCCACACGACACGTGCCGGAGGAGGAGGGTTACACTTACCGGCGGCGGTTCCGACGATCAACCTGAGATCTCCGAGCGCGGCGGCGCTCGTGGGGGACGCGTGCCGGGAGTGGGGGATGTTTCAGGTGACGAACCATGGGGTTCCGGCGGGACTCGTTGAGGATGTGGAGGCGCATGCGCGGCGGCTGTTCGAGCTTCCGGCGGAGCAGAAGCTGAAGGCGGTGAGGGCGCCGAACGGCGCCACCGGGTACGGGGTGGCGCGTATATCGCCGTTCTTTACGAAGCTGATGTGGCATGAGGGTTTCACAATCATGGCTGGGTCGGCGGTTGAGCATGCGAAACTGCTTTGGCCACTTCACTATCATGAGTTTTGGGATGCGATGGACAATTATCAAAAAAAGATGAAATCACTAGCCTACAAACTCTTCCTCATCATCCTCAAATCATTGGGCTACGACGAAGACAATCAAGAAACGAGTTTACTATCGGCTTCTCTTAACCAATCCGAGGGTGCACTGCAGTTAAATTCCTACCCTAGTTGTCCAAACCCTAGTCGAGCGATCGGGTTAGCCCCACACACGGATTCTTTGCTTCTAACAATCCTTCACCAAAACGACACAAACGGACTCCAAATATTCCGGGAGGGCGGTGTGGGGTGGGTCCCGGTTACTCCATTGAAAGGAGCCCTGGTGATCAATGTAGGTGATCTCATGCACATTTTATCGAACGGGTGTTTCCCCACGGTGTACCACCGTGTGGTTCCGAACGAGACTAGGCGGCATAGGTTTTCGGTTGCGTACTTCTATGGGCCTCCGGCGGATTCCACCGTTGCACCGCTGGTGGCGGTGGGGCGGCAGTTTCCTCGTTTTAGGGCGGTGACGGTGAGAGAGTATATTGGTCTCAAGAACAAACATCTTGAGAAGGCTATTGGTTTGATTAAGATT
>gnl_Musac_v1_GSMUA_AchrUn_randomT03870_001
ATGGCGTCTCTCACCGCCCGACCCCTCCACCAGTTGGAGTTGAATACCCTATCCCATGTCCCGGACGCTTATGCATGGTCCGCCCTGAACGACCTTCCTTACGGAGACGACGTCGTCCCCGTCGTCGACCTCGCGAGTCCCGACGCCGTCGGTCTCATCGGCCGGGCATGCGAGGAGTGGGGCGCGTTCCAGATCACCGGGCACGGCATCCCGCTCCATCTGCTGGACCGCGTCGAGGCACAGACGCGCCTCCTCTTCTCCCTCCCCACCGCCCAGAAGCTGAAGGCCGCTCGAGGCCCCGGTAGCCTCAGCGGCTACGGCCTCGCCAACACCTCCTCCTTCTACTCCAATATCTTCTGGTCCGAGGGCTTCACCATCATAGGATCTCCCTACGACGACGCCCGCAAGCTCTGGCCCGAAGACTACGAAGAGTACTGTTGCGTGATGGAAGAATATAACAGGCTGATAAAGGCTCTGAGCGGGAGGCTGCTGCGGTCGATGATGCTTTCGTTGGGCCTCCACGAGGAAGACATGGACTGGGCCGGCCTTCTTAGCAAGGCCGATCCTGTGCTCCAGCTAAACTACTACCCGGCCTGCCCCGAGCCCGACAGGGCCATCGGCATCGCCCACCACACCGACTCCAGCTTCATCACCATCCTCTACCAGAGCAGCGGCGAGAGCGGGCTTCAGCTCGTGCACCGGGAAGACGCAGCGGGCCCCGCTCGGTGGGTGACGGTGCCGCCGCGTCGTGGAGCCCTGGTCGTGAACGTCGGAGATCTGTGTGAGATCGTATTCAACGGCCGGATCCGAAGCGTGATGCACCGGGCCATCGTCAACCGTACCCAGACTCGCGTCTCGGTGGCGTACTTTTGTGGGCCTCCGCGCCAGTTCAATGTTGCGCCCATCGGGAAGCTGGTTGGCCCAAACGAGCGCCCGGCATACCGAGCCATGTCGTGGCCCGAGTTCCTGAGCTTGAAGAGGAAACTCTACAACAAGACGCTGGAATACTTGAGATCGCCGGAGGAGGAAGCGGAGGATCACAAGAATACCTCCGAGATGGCCAATCAGAAG
>gnl_Musac_v1_GSMUA_Achr4T08970_001
ATGTCTTGTTCGCCGTCGGAGCCGCAGCAGCACTTGGAGTTGGAGTCCGTCCGAGAGGTGCCGGACTCCCATGCTTGGCCCGCCCTCGACGATCACCCGACGGTGTACGAGCCGGTCCCGGTCGTCGACCTCGCGGGTCCGGACGCCTCCGTCGCCCACCTGGCCCGGGTCTGCGAGTCGTGGGGAGCATTCCAGGTCACCGGCCATGGCATCCGCTCGGACCTGCTGGAGCGGCTCGAGTCCGAGACGCGCCGCCTCTTCGCGCTCCCCATGGACCAGAAGCTTAAGGCGGCCCGCCCGTCCAACGGCATCTCCGGCTACGGTCTCGCTCGCATCTCCTGCTTCTTCTCCAAGCTCATGTGGTCCGAGGGCTTCACCATCTCCGGCTCCCCTCTGGATCACGCCCTCAAGCTCTGGCCGGATGCCGATCCCTCCCGCTTCTGTGATGTGATGCAAGAATATAGCGACGAGATGAAGCAGGTCGCGGGACGGGTGGTGCGGTTGATGCTCCTCTCGATGGGCCTCACGCCGGAGGAGATGAAGCGGGCCGAGGAGGGGACGAGGGTGGACCAGCTGTCCGCCGTATTGCAGTTGAACTCGTACCCGCCGTGTCCGGACCCGAACCGAGCGATGGGGCTCGCAGCGCACACCGACTCCAGCCTCGTCACCCTGCTCTTCCAGAGCGGCACCAGCGGCCTCCAGCTCCTCCGGCCCCAGGACCAGCACGGCCCGGCGCGCTGGGTGACGGTGCCGCCGCGGCCGGGTGCGCTCATCGTGCTCGCGGGAGACTTGCTCCAGATACTAACCAACGGGCGATACAAGAGCGTCGCCCACCGAGCCGTCGTGAACCGGAACCACCACCGCGTGTCCGTGGCCTACATCTGTGGGCCGCCACCGCACCACAAGCTGTCGCCCGTCGGGAAGCCGGCAAGTCCTGCGCCATGCCTGGCCTACAGGGCTGTGTCGTGGGCGGATTACTTGGGCCTCAAGGCCGAGCTCTTCGACAAGGCGCTGGCGTCCATCATGGTGGCGGAGGACTCGAGGGGAGACGAAGGGATTTGTTACAGTTGCCGTTCGCCGAGAAGGAAAGATTTGTCGCACCGA
>gnl_Musac_v1_GSMUA_Achr7T13240_001
ATGCCGTCTCTCTCCGACCAACCCCTCATCCACCATCTCCAACAATTTGAGTTCAAGACCCTCACCGAGGTTCCCGACTCCCATGCATGGCCCGTCGTAAACGACCATCCTCACGGCGACGACGCCGTCCCGGTCATCGACCTAGCGTGCCCGGATGCCGCACGTCTCATCGGCCAAGCATGCGAGGAGTGGGGGGCGTTCCAGATCACCGGGCACGGCGTCCCTGTTGATCTCCTGGACCGCCTCGAGGCACAGACGCGCCGCCTGTTCTCTCTCCCCACCGGTCAGAAACTTAAGGCGGCCCGCAGCCCCGGTGGCGTGACGGGATATGGCATCGCTAACATCTCCGCCTTCTTCTCCAAGCTCTTCTGGTCCGAGGGCTTCACCATCGTCGGATCCCCTCACGACGAAGCCCGCAAACTCTGGCCCGACGACTCCGCCGAGTTCTGTGGTGCGATCGAGGAATACACAAGTTGGATGAAGCCTCTGGGTTGCAGGTTGATGCTGCTGATGCTAGCCTCGTTGGGCCTCAGCGAGGGCGAGATCGATTGGGCCGTACCATCAAATGACACCACCCACGAGGCGCCGGCGCCTGTGATCCAGCTGAACTCGTACCCAGCCTGCCCCGATCCCGACCGGGCGATGGGCCTAGCCGAGCACACCGACTCCAGCCTCTTCACCGTCCTCTACCAGGGCAGCGTACGCGGGCTTCAGCTGCTGCACGGCAACCACCCCACCAGGCGCGCCAGGTGGGTGACGGTGCCGCCCCTTCCGGGAGCCCTCGTCGTCAACGTGGGCGACCTCTCTCACATACTCTCCAATGGGCGGTTCCAAAGCGTCACGCACCGGGCCATCGTCAACCGCACGCAGACTCGCATCTCGGTGGCGTACTTTTATGGGCCGCCAGCCCACTTCAAGATCGCACCCATCGAGAAGCTGATGGGTCCACAACAGGGCCCAGCCTATCGGGCTGTGACGTGGCCCGAGTACCTGACGCTCAAGAGGAGACTCTACAACCAGGCGCTGGCGTCCATAAGACTGCCAACCGAAGGGGAGGAGGAGAGTCGCACGAATACCTCCGAGATAATAACAGCTGCGTACACAAGGAGGCATGGAGAAGCAAAGGTA
>gnl_Musac_v1_GSMUA_Achr5T09790_001
ATGATCATGCCGACGGCCTCCGAGCTGATTCGCCACCACCATGCGCACCCCCTCGACTTCGAGTCGGTCCGCGAAGTCCCGGACTCGCACGCGTGGCCGGACCTCCACGACCACCCTACCGCCTCCGCGCAGGGGGCGGTCGTCCCCGTCATCGACCTCTCCGCCACCGCCACCAACGTGCTCGAACAGCTGGCGCGAGCCTGCGAGTCCTGGGGCGCGTTCCAGGTCACCGGCCACGGGGTCCCCCCGGGTCTCCTCCGGCGCGTCGAGGCCGCCGCCCGCGGCGTCTTCGCCCTCCCCACCAACCGGAAGCTCGAGGCGGCGCGCCCCGCCGACGGCGTCTCCGGCTACGGCCGTGCCCGCATCTCCTGCTTCTTCCCCAAGCTGATGTGGTCCGAGGGCTTCACCATCGCCGGCTCCCCGGTCGACCACGCTCGCACGCTCTGGCCCGACGACGACGCCCTCGCCTTCTGTGACGTAATAGAAGAGTACAAGGAAGAGATGAAGCAGCTTGCACGGAAATTGATGCGGATGATGCTCATGTCATTGGGCCTGACGGAGGCGGAGGCGGAGGCGGAGACGGAGACGGGCTGGATCGGGCCGGGCGATGAGGCCGGCGGCATGTCGGCCGTGCTACAGTTGAACTCTTACCCGGTGTGCCCCGACCCCGACCGGGCCATGGGGATGGCGGCGCACACGGACTCGACCTTACTCACCCTCCTCTTCCAGAGCAACACCAGCGGCCTCCAGGTTTTGCAGGTCGTTGGGGACACTGGTCGGGACCGGGCGGCACGGTGGGTGACGGTGCCGCCGATGCCCGGCGCGCTCATCGTGAACGTGGGAGATTTGTTTCAGATACTATCGAACGGACGATACAGGAGCGTCATCCACCGGGCCGTCGTCAACCGGACGAGCCACCGTGTGTCGGTGGCGTACATGTGCGGCCCGCCGGCCGCTTCCAAGGTGGAGCCCATCGTAAAGCTAGTGGGACCAGGAAGTGGTCCGGTCTACCGGCCCGTGACGTGGCCCGAGTACTTGAGCGTGAAGGGAAAGCTCTTTGACAAGGCGCTCGCGTCGGTAATGCGTACAGAAGTGTCTTTGGAACACACA
>gnl_Nelnu_v1.0_NNU_006053-RA
ATGACTTCAAGACTTTCAGAGGCCTTCAGAGCCCACCCTGTCCACCTCCATCATGGTGACCTAGACTTGGAATCAGTACGAGAGGTACCCGATTCACATGCTTGGCCACAACTGGATGACTACCCATCTGTGCACTCATCGTTTGATGTTGAGTCAGTGCCAGTAATCGACCTCTCGGACCCTAATGCAGTAAAGCTTGTGGGGCATGCATGCAAGACGTGGGGTGTCTTCCAGGTCACCAACCATGGCATCCCCATGCGTCTCCTAGAGGATGTCGAGTCCCACGGCCGGCGCCTTTTCGCTCTCCCTCCCCAGCAAAAGCTCAAGGCTGCACGCTTGCCAGATGGCATCTCTGGCTATGGCCTGGCTCGAATCTCCTCCTTCTTCCCCAAGCTCATGTGGTCTGAAGGCTTCACCATTGTTGGCTCCCCCATCGAACACGCCCGCCAACTTTGGCCACAAGATCATACCAGATTCTGTGATGTAATGGAAGAATACGGCAAGTGTATGAAGCAGTTGGCCAGGAAGCTATTCTGGCTGATGCTTGGTTCGCTGGGTATAAACAAAGATGACATCAATTGGGCAAGCCCTCAAGGAGGCGAATCTGGAGCTATGTGTGCAGCCTTACAACTGAACTCGTATCCAGCATGCCCCGACCCGACCCGTGCCATGGGCCTTGCTGCTCACACAGATTCCACCCTGCTGACAGTCCTTTACCAGAACAGCACAAGCGGTTTACAGGTGCTGAGAGATGGAGCTGGGTGGGTGACTGTACCTCCCCTTCCGGGTGCACTAGTGGTCAATGTTGGCGACCTCCTCCACATACTCTCCAATGGCATATTCCCAAGTGTTCTTCATCGGGCAGTTGTTAACCGGACCCGTCATCGCCTGTCCGTGGCCTACCTCTATGGACCGCCGACGAACGCTCAAATATCACCCCTCTCAAGCCTAGTCGACCCCAACCATCCTCCGCTGTATCGGCCAGTGACATGGGCCGAGTACCTCGGGACCAAGGCAAAGCATTTCAACAAGGCACTATCATCAGTTCGCCTCTGCAGTCCCCTAAATGGGTTTGTCGACCTGAATGATCACAACAGGGTAGAAGTCAGC
>gnl_Nelnu_v1.0_NNU_006052-RA
CGTCAACAGCTCGCTCTAGTAGAGCAGTTCCTCTTCTTCTTTTCTTCTGGGTCTTCTTCAGTTCACCCACCACTGATTCATCATTCATACAAGGATCAGTCTGGTCTTACCTTACCCTCCTTCAAAATCACCATGCAATCAGTCTCAGAACTCAGCAGCAACTCTCACCCTTCAAACCTCGACCACATTACTCCCATTGACTTCGAGTCCATCAAAGAGGTGCCTGAGTCATTCATCTGGCCGTTGCTCAGTGACTACCCATCCTGCAACTCAGCTGATATCGAACCAGTCCCCTCCATTGACCTCTGTGACCCTAAAGCCACAAAGCTGATGCGCCGAGCATGCGAGCGGTCTGGTGTCTTCCAAATCACCAACCATGGCATCCCCACACGCCTTCTTCACAAGCTTGAGTCCCAAGTCTGGCGCCTCTTCTCTCTCCCTACTGGCCAGAAGCTTAAGACCTTGCGATCACCAGACGGTTTCACAGGCTATGGCCTGGCTAACCATTCTTCTTTCTATCCAAAGCTTCTCTGGTCAGAGGGCTTCACCATTTTTGGCTCCCCAGTTGAACATGCACGCCAACTCTGGCCTCAAGACTACACCAACTTCTGTGATGTTATAGAAGAATACCAGAAGGAGATGAGCAAGCTATCAGGGAGGCTCACGGTGCTCCTGCTTAATTCACTAGGATTAACTACAGATGATCTTGAATGGGTTGGGGCGACCGGCGAAATCAATGGCGCACGCTCCGCGCTCCGGCTGAACTCCTACCCGCCTTGCCCGGAGCCGACCCGGGCTATGGGCCTAGCACCTCACACAGATTCATCCCTGTTCACAGTTATATATCAAAACGGCACCACTGGTCTCCAAGTGTCAGTGGAAGGGGTTGGGTGGGTAACTGTTCGTCCGGTGACGGGTGCCCTGGTTGTCAACGTTGGTGACATTTTACATATCATCTCTAACGGCCGGTTTGTGAGCTCGGTTCATCGTGCAGTTGTGGACCGAGCCCAGCATCGTCTGTCCATTGCTCACTTTTATGGGCCCCCAGTGAATGCCCAACTCTCCCCAGCAAAGAAGCTGGTTGACCCACCGGATCATCCCATTCTCTACCGGACTGTGACGTCGCAGGAGTATCTTGCCATCAAGGCAAAGCATTTCGACAAGGCGCTAGCTTTGATTCGCCATGCA
>gnl_Nelnu_v1.0_NNU_003597-RA
ATGAGTACTTCTCTCTCAGAAGCCTATAGATCATCAGCACACCCTATCCACCTCCAACATATTATTCCCCTGGACTTCAGTTCGGTGCGGGAGTTGCCCGACTCCCATGCATGGACGTCGTCTCTGCTGCTGGATGACAAGCCACACGGCCGCCGGGGCTCGGTGATCGGTGTTGGTGGGCCGATACCAGTTATCGACCTGGCCGATGCTAACGTCGTGAAGCTTGTGGGCAGGGCCTGTGAGACATGGGGCGTGTTCCAAATCACCAACCACGGCCAGCCCATAAGCCTTTTAGAGGCTGTTGAATCCGAGTCTCTCCGTCTGTTCTCTCTTCCTGCCGAGCAGAAGCTCAAGGCCCTCCGCTCGCCCGACGGAGCCACTGGCTATGGCCGTGCTCGTATCACCCCCTTCTTCTCTAAGCTCATGTGGCATGAAGGCTTCACCATTATGGGTTCTCCAGCTGAACACGCTCATCAACTTTGGCCCCATAACTACACAAGATTTTGTGGTGTCATGGACGAATACCAGAAGGAGATGAAGCAGCTATCCGTGAGGCTGCTTAGGCTCATACTCAGCTCGTTGGGCTTGGCCAGAGAAGATCTGACGAAGTGGGTTGGTCCAGCCGGTGAATTCACTCAAGGTGCAACCACTGCTCTACAGTTGAATTCTTATCCGGCTTGCCCGGACCCCAACCGGACCATGGGCCTAGCTGCTCATACTGATACATCCATGTTCACCATACTATACCAAAGCAATACAAGCGGTCTGCAAATCTTCAGAGATGGCTTTGGGTGGGTCTCGGTTCCTCCCCTGGCCGGTGCACTCATCGTCAACGTTGGCGACCTGCTCCAGATCCTCTCCAACGCACGGTTCCCGGCCGTCCTCCACCGTGCAGTGGTGAACCGGACCAACCAGAGATTATCAATAGCCTACTTCTATGGTCCATCCACTGAGACCCGGATCATGCCGTTGTCCAAGCTGATTGGCCCCGGTGACCCGCCTCTCTATCGGTCCTTGACATGGAAAGAGTACATTGGCATCAAGGCCAAACATCTATACAGGGCGCTCTCTTTAGTTCGCCTGCAGCAGCTTGCACCCATGAATGGTTCCTTGGACATGAATGATCAA
>gnl_Nelnu_v1.0_NNU_003598-RA
ATGCCGCCTTCAAGACTTTCTGATGCCTTCAGAGCCCACCCTGTCCACCTCCAACATAATCACTTGGACTTGGAATCAGTACGAGAGGTACCCGACTCCCATGCCTGGCCAGAACTCGATGACTACCCATCTGCTGTGACTGTGGAGGACTCCAATTTTGATGTTGAGTCCGTGCCGCCTGTGATCGATCTCACTGACCCTAATGCAGTCAAGCTTGTTGGACATGCATGCAAGACGTGGGGTGTTTTCCAAGTCACCAACCATGGCCTCCCCATGCGTCTGCTGGACGACGTCGAGTCCCAGGGCCGTCGTCTCTTCTCTCTCCCTCCCCACCAGAAGCTCAAGGCCGCAAGGCCGCCTGATGGCATTTCCGGCTATGGCCTCGCTCGAATCTCCTCCTTCTTCCCCAAACTCATGTGGTCCGAAGGCTTTACCATCGTTGGTTCCCCCGTCGAACATGCCCGCCAACTTTGGCCACTGGATTACAGCAACTTCTGTGATGTAATGGAAGAGTATGAGAAAGAGATGAAACAGCTTGCCGGGAGGCTAATGTGGCTGATGCTAGGGTCACTGGGTATAAGCAAGGATGACATAAAGTGGGCAGCAGCAGCTTCCAAAGGCGAGTCCGGAGGTGTCTGTGCCGCGTTGCAGCTGAACTCATATCCAGCCTGCCCAGACCCAAGCCGGGCCATGGGTCTGGCCGCGCACACAGACTCAACCCTTCTGACGGTGCTATATCAGAATAGCACAAGCGGGCTACAGGTGCTGAGAGATGGAGCTGCAGGGTGGGTGACTGTACCTCCACTCCGGGGTGCACTTGTGGTTAACGTCGGTGACCTCCTCCACATTCTTTCCAATGGCAAATACCCCAGCGTTCTACATCGTGCCATCGTCAACCGGACCCACCACCGCCTCTCGGTTGCGTACCTGTATGGACCACCAACAAACGCTCAAATCTCACCCATCTCAAGTCTAGTCGACCCAAACCACCCACCACTGTATCGCCCGGTGACATGGGCCGAGTATCTCGGAACCAAGGCAAAGCATTTCAACAAGGCACTATCATCAGTTCGCCTCTGCAACCCTGTAAACGGATTTGTCGACGTGAATGATCACAACAGCGTAAAAGTCAGC
>gnl_Orysa_v7.0_LOC_Os01g08220.1
ATGCCGACGCCGTCGCACTTGAAGAACCCGCTCTGCTTCGACTTCCGGGCGGCGAGGCGGGTGCCGGAGACGCACGCGTGGCCGGGGCTGGACGACCACCCGGTGGTGGACGGCGGCGGCGGCGGCGGCGAGGACGCGGTGCCGGTGGTGGACGTCGGGGCGGGCGACGCGGCGGCGCGGGTGGCGCGGGCGGCGGAGCAGTGGGGCGCGTTCCTTCTGGTCGGGCACGGCGTGCCGGCGGCGCTGCTGTCGCGCGTCGAGGAGCGCGTCGCCCGCGTGTTCTCCCTGCCGGCGTCGGAGAAGATGCGCGCCGTCCGCGGCCCCGGCGAGCCCTGCGGCTACGGCTCGCCGCCCATCTCCTCCTTCTTCTCCAAGCTCATGTGGTCCGAGGGCTACACCTTCTCCCCTTCCTCCCTCCGCTCCGAGCTCCGCCGCCTCTGGCCCAAGTCCGGCGACGACTACCTCCTCTTCTGTGACGTGATGGAGGAGTTTCACAAGGAGATGCGGCGGCTAGCCGACGAGTTGCTGAGGTTGTTCTTGAGGGCGCTGGGGCTCACCGGCGAGGAGGTCGCCGGAGTCGAGGCGGAGAGGAGGATCGGCGAGAGGATGACGGCGACGGTGCACCTCAACTGGTACCCGAGGTGCCCGGAGCCGCGGCGAGCGCTGGGGCTCATCGCGCACACGGACTCGGGCTTCTTCACCTTCGTGCTCCAGAGCCTCGTCCCGGGGCTGCAGCTGTTCCGTCGAGGGCCCGACCGGTGGGTGGCGGTGCCGGCGGTGGCGGGGGCCTTCGTCGTCAACGTCGGCGACCTCTTCCACATCCTCACCAACGGCCGCTTCCACAGCGTCTACCACCGCGCCGTCGTGAACCGCGACCGCGACCGGGTCTCGCTCGGCTACTTCCTCGGCCCGCCGCCGGACGCCGAGGTGGCGCCGCTGCCGGAGGCCGTGCCGGCCGGCCGGAGCCCCGCCTACCGCGCTGTCACGTGGCCGGAGTACATGGCCGTCCGCAAGAAGGCCTTCGCCACCGGCGGCTCCGCCCTCAAGATGGTCTCCACCGACGCCGCCGCCGCCGCCGACGAACACGACGACGTCGCCGCCGCCGCCGACGTCCACGCA
>gnl_Orysa_v7.0_LOC_Os05g08540.1
ATGCAGATCATGACATCGTCGTCGACCTCGCCGACCTCGCCGACCTCGCCGCTGGCCGCCGCCGCCGACAATGGCGTCGCCGCCGCCTACTTCAACTTCCGCGGGGCGGAGCGCGTGCCGGAGTCGCACGTGTGGAAGGGGATGCACGAGAAGGACACCGCGCCGGTGGCGGCGGCGGACGCGGACGGCGGCGACGCGGTGCCGGTGGTGGACATGAGCGGCGGCGACGACGCCGCGGTGGCGGCGGTGGCGCGCGCGGCGGAGGAGTGGGGCGGGTTCCTGCTCGTCGGGCACGGCGTGACCGCGGAGGCCCTGGCGCGCGTCGAGGCGCAGGCGGCGCGGCTGTTCGCGCTGCCGGCGGACGACAAGGCGCGCGGGGCGCGGCGGCCCGGCGGCGGGAACACCGGCTACGGCGTGCCGCCGTACCTCCTCCGGTACCCGAAGCAGATGTGGGCCGAGGGCTACACCTTCCCTCCCCCTGCCATCCGCGACGAGTTCCGCCGCGTCTGGCCCGACGCCGGCGACGACTACCACCGCTTCTGCTCCGCCATGGAGGAGTACGACTCGTCGATGAGAGCTCTGGGCGAGAGGCTCCTCGCCATGTTCTTCAAGGCGCTCGGGCTCGCCGGCAACGATGCCCCCGGCGGCGAGACCGAGCGGAAGATCCGCGAAACGTTGACGTCGACGATTCACCTCAACATGTTCCCTAGGTGTCCAGATCCAGACCGGGTGGTCGGGCTGGCGGCGCACACGGACTCAGGCTTCTTCACCTTCATCCTGCAGAGCCCCGTGCCGGGGTTGCAGCTGCTCCGCCACCGGCCGGACCGGTGGGTGACGGTTCCGGGGACGCCGGGGGCGCTCATCGTCGTCGTCGGCGATCTCTTCCATGTGCTCACCAACGGGCGCTTCCACAGCGTGTTCCACCGCGCCGTCGTGAACCGGGAGAGAGACCGGATCTCCATGCCCTACTTCCTCGGTCCGCCGGCCGACATGAAGGTGACACCTCTCGTGGCGGCGGGGTCGCCGGAGAGCAAGGCCGTGTATCAGGCCGTGACATGGCCGGAGTACATGGCTGTAAGGGATAAGTTGTTCGGGACAAATATATCGGCGTTGAGCATGATTCGAGTAGCGAAGGAAGAGGACAAGGAGAGT
>gnl_Phavu_v2.1_Phvul.010G152200.1
ATGCCTTCACTCTCAGAAGCCTTTCAAGATCACCCTGTCTATCTTCACCACCACAAGCACCCTGACTTCAACTCTCTGCAACAACAATTCCCCGAATCTTACGCATGGACACAACCAGATTCTGATCATCATCATCATTATTCCGATAACACCACCACCAACACTGTCCCTGTCATCGATTTCAAGGACCCTAATGCTTCAAACCTCATAGGGCATGCATGCAAAACATGGGGTGTGTTCCAACTGGTCAACCATGGCATCCCCATCAAGCTCTTCACTGACATTCAGACGGCTTGTCTTGCCTTGTTCTCTCTTCCTCTTCACCAGAAGCTCAAAGCTGCTCGCTCCCCCGACGGCGTCGCCGGCTATGGCCGCGCCCGCATCTCCTCCTTCTTCCCCAAACTCATGTGGTCTGAGTGCTTCACCATTCTCGACTCCCCTCTCCACCTCTTTCTCCAACTCTGGCCCCAAGAATATGCTAAATACTGTGAGATTGTGAAGGAATATGAAGCAGCCATGAAAAAACTAGCAGCGAAGCTAATGTGCCTTGTCTTGGCTTCCCTTGGTATTTCGAAGGAAGATATTAAATGGGCCGGGCCGAGAGGAGAGTTCAACGGGGCTTGCGCGGCCCTACATTTGAATTCTTACCCGAGTTGCCCGGATCCGGATCGGGCCATGGGTCTGGCGGCCCACACGGACTCCACGCTGCTCACAATTCTGCACCAAAACAACGTGAGTGGGCTTCAGGTTCTGAAGGACGGCGAAGGGTGGGTGGCGCTGCCGCCGCTTGCCGGAGGGCTGGTGATTAACATTGGCGATCTGCTCCATATTTTGTCAAACGGGTTGTACCCGAGTGTGCTCCATCGGGTGCGGGTGAACCGGAGCCGGCAAAGGTTCTCAGTTGCTTATCTATATGGGCCCCCAACAAACGTGGAGATCAGTCCAAATGAGAAATTGGTAGGCCCAGGTAGGCCCAGTCTATTTCAATCGGTGACTTGGAACGAGTACCTTGGGAAAAAAGCAAAGCATTTCAATAAGGCTCTCTCTGCGGTTAGGGTTTCTTCCTCTATTAACGGTTTATTTGATGTAAACGAGGATCAGAACAACGACTTTCAAGTGGGC
>gnl_Phavu_v2.1_Phvul.009G097200.1
ATGAATGCTCTGAATGAAGCATACAAAGCAAACCCTCTCCACCTTGGTGATATCATCCCCTTAGACTTTTCTTCACACCCGAGTTTACCAGATTCCCACGCATGGTCTCAACCCATTGATGAGAATCTCTCATTCAATGATCCTGCATCATCGTCTATACCCGTCATAGACCTCATGGATCCCAATGCCACGAAACTCATAGGCCTTGCATGTGAGAACTGGGGTGCCTTCCATTTGAAGAATCATGGCATACCCTTAGGTGTTACTCAAGGTGTTGAAGAAGAAGTTCAACGCCTCTTCTCACTGCCTACTGAACAAAAGCTCAAGGCTCTTAGATCCCCCAGTGGTGCCACTGGCTATGGCATCGCAAGGATTTCACCTTTCTTCTCCAAGTGCATGTGGCACGAAGGATTCACTATCATTGGTTCTCCCTCTCACGATGCAGAAAAGATATGGCCTGGTGATTTTGCACGGTTTTGTGATAGAATGGAGAATTATGAGAAGAAGATGCAGATTATAGCGAAGCGACTAACAGAGATGATGTGTGATGTGTTGAAGATTAGTGAGGAAAAAAGGAAATGGATTGGTGCAAGTGACACAAGTGGAGCTCTTCAGCTGAATTTCTACCCAAGTTGTCCGGAACCGAACCGAGCCATGGGTTTGGCTCCTCACACTGACACTTCTATGTTCACAATTGTTCAAACTCCATCGAGTGGTCTTCAGATCTTCAAGGAAGGAAAAGGGTGGATCCCTGTGCAGCCTCACCCTGAAGCTCTCATCGTTCACACAGGCGATTTCTTACACATCATGTCCAATGGACGCTTCTGCAGCCCAGTTCATCGCGTAATGCTGAATGAGAACAGAAAACGTTATTCTATGGCTTATTTCTATTCTCCACCCATAGATTATGTGGTGTCTCCCTCAGTAACCAAGGATCTTAACTCTGCTGCTCGTTTTCGTGAGGTCACTGTGAAGGAGTATATTGGGATTAAGGCCCAGAAGTTTGCAGATTCTCTGTCTTTCATTAGCACT
>gnl_Phavu_v2.1_Phvul.009G097100.1
ATGGAAACTCTAAATGATGCCTACAAAGCACACCCTCTGGACCTTGGGGATATCATCCCCATAGACTTTTCTTCATCTCCTGCCATACCTGATTCCCACAGCTGGTCTGAACCCAATGATAATCATATCTCATCAGATGATTCTGCATCCTCCGTCCCCGTCATAGACCTCTTGGATCCCAAAGCCAAAGACCTCATAAGCCTTGCATGTCAGAACTCGGGTGCTTTTCAGTTGACGAATCACGGCATACCCTTAGGTGTTATTCAAGCTGCTGAAGAAGAAGTCCAACACCTCTTCTCTCTCCCTACTGAACAAAAGATGAAGGCTCTTAGAACTCCCGATGGTGCTACTGGTTATGGCAGAGCTCGAATTTCCCCCTTCTTCCCCAAGGGCATGTGGCACGAAGGATTCACCATCATTGGATCTGTCTCTCAGGATGTCAAAAAGATTTGGCCCGATGACCATGCTAGGTTTTGTGATAGAATGGAGGATTATGAGAAGAAAATGAAGATTCTGGCGGAGCGAGTAACAGAGATTCTGTTTGATTTGTTGAACGTTCCTGAGGAAAAAAGGAAGTGGGTTGATGCAGAAGACAAAGGAACAGCTATTCAGTTGAATTTCTACCCAAGTTGTCCGGAACCAAACCGAACCATGGGTTTGGCTCCTCACACTGACACTTCTATCCTAACAATTGTTCAAAGCCCATCCACTGGGCTCCAACTCTACAAGGAAGAAAAAGGGTGGATCTCTGTGCAGCCTCACCCTGAAGCTCTCATCGTTCACTTGGGAGATCTGGCACACATCATATCCAATGGAAGATTCGGCAGCCCCCTTCACCGCGTAACGCTTAGTGAAACTTGCAAACGTTACTCCATTGCTTATTTCTATTCTCCACCCATCGATCATGTTCTGTCTCCCTTTGTCACTGAGGATGATAAATCTGCTGCTCAGTTTCGTCCTGTCACTGTGAAGGAGTACATTAAGATCAAGGCTCAGCATTTTGGAAACTCGTTGTCTTTTGTTAAGATT
>gnl_Phavu_v2.1_Phvul.005G173500.1
ATGCCTTCACTCTCAGAAGTCTACAGAGCCCACCCCGTTCACGTTCAACACAAGCACCCTGATTTGAACTCTCTGCAAGAACTCCCTGAATCTTACACTTGGACTCAAATGGAAGACCAAGCTAATAATCACCCTTCTAATTGTGGCCTCAACGAGGGTGTTCCCGTCATTGATCTCAATGACCCAAATGCTCCAAAGCTAATAGGTCATGCATGCATAAGTTGGGGAGTGTACCAAGTGGTCAACCATGGCATACCCTTCACTCTTCTCGATGAGATTCAGTGTCTTGGAGAGACCCTCTTCTCTCTTCCCTCTCACCACAAGCACAGAGCTGCTCGTTCCCCTGATGGTGTTGATGGCTATGGCCTCGCTCGCATCTCTTCCTTCTTCCCCAAACTCATGTGGTCCGAAGGCTTCACCATTGTTGGATCTCCTCTCGAGCGTTTTCGCCAACTGTGGCCCCAAGATTATAACAAATACTGTGACACTGTCATGCAATACGATGAAACGATGAAAAAGCTTGCGGAAAAGCTGATGTGGCTGATGTTGGAATCTCTGGGCATTACAAAGGAAGACCTAAAATGGGCTGGTGCAAAAGGTCAATTCAAGAACACATGCGCTGCATTGCAGTTGAATTCGTACCCGACTTGTCCGGATCCGGATCGGGCCATGGGTCTCGCCGCCCACACCGACTCCACCCTTCTCACAATTCTCTACCAAAACAACATAAGCGGGTTGCAGGTTCACCGGAAAGGCACCGGGTGGGTGACGGTGCCACCGGTCCCCGGCGGGCTTGTGATAAACGTGGGCGACCTCCTCCACATTTTGTCAAACGGGTTGTACCCGAGTGTGCTCCACCGGGTCCTGGTGAACCGGGTCCAGCAAAGGCTTTCGGTTGCTTATTTATGTGGGCCCCCACCCAATGTATCGATTTGTCCACATGAGAAGTTAGTGGGCCCAAATCAGCCTCGTCTTTATAAGTCAGTGACGTGGAATGAGTACCTCGGAACCAAAGCAAAGCATTTCAACAAGGCACTCTCCACTGTTCTTGTTTCTTCAGCCATTAGTGAGTTCTTAGAAGCAAAAGAAACTCAG
>gnl_Phavu_v2.1_Phvul.001G055000.1
ATGGCCACTACTCTCTCTGAAGCCTATAGAGACCACCCTCTCCATCTCCATCATATCATCCCCTTAGACTTTTCTTCACTTAGAACCTTACCTGATTCCCATGCATGGCCTCAAACTGAAGATGGTCATCATCATGATGATCATGATGATGATGATCATGGAGGTGGATCATGCATACCCATCATTGACCTCATGGATCCTAATGCCATGGAACTCATAGGCCTTGCTTGTGAGAACTGGGGTGCCTTCCAACTGAAGAACCATGGCATACCCTTGAATGTTGTTGAAGAGGTTGAAAAAGAGGCAAAGAAGCTCTTTGCCCTCCCCGCCGACCGGAAGTTGAAGGCCCTACGATCCGCCGCTGGGGCCACCGGCTACGGCCGAGCACGGATATCATCCTTCTTCCCCAAACACATGTGGCATGAAGGATTCACCATCATGGGGTCTCCATGCGATGATGCCAAAAAGATTTGGCCTAATGACCATACACGGTTTTGCAACATAATGGAGAATTACCAGAAGCAAATGAAGATGCTAGCAGAGAAGCTAACCCAGATGATGTTGAGGTTGTTGGGGATCTGTGAGGATGAAAAGGGGTGGGTTGGTTCAAGGAACCTGTGTGAAGCTGTTCAGCTGAACTTCTACCCTTGTTGCCCAGAGCCTAACAGAGCCATGGGTCTTGCCCCTCACACAGACACTTCCCTCTTGACAATCCTCCACCAAAGCCAAACCAATGGACTCCAAATCTTCAAGGAGGGTGCAGGGTGGGTCCCTGTGCACCCTCACCCTAACACCCTTGTTGTTCACACCGGTGACATTCTCCACATCTTGTCCAACTCAAGGTTCCCTTGTGCACTGCATCGTGTCATGGTGAACAGTGAAAGGCAAAGATACTCTGTGGCCTATTTCTATGGCCCCCCTTTGGATTATGTACTTTCTCCATTGCTTCTCAGCTCCTTCCCTCGTTTTCGTTCTCTGTCTGTCAAGGAGTATATTGCCATCAAGGCCAAGAACCTTGGTCAAGCATTGTCTTTGATTACCACCATTCAAAAC
>gnl_Phypa_v3.3_Pp3c17_23940V3.1
ATGGCGACCCCCTGGTCCACAGTCCAATTTTCTACAGTGTCGGAAAAGTTTGTCTTGCCGGAGCATCAGCGGCCCACAGTGAAGCATGACGAGTACAGGGATTTGGATATTCCAGTTATAGACTTGGCTCCGTATTTCGAAGGTCAGAGGGCAGCTCTACAGACGATAATCGCGCAGGTGAAAGATTCCTGCTCAAACTGGAAGTTCTTCCATGTCGTGAATCATGGCGAGAAGATGAAAGTTGCGAAAAAGCCGGGGAAGTACTCGAGTTATGGACACGCGACTGTGAAGAAGGGCGACATTCGACCTTGGGCAGAAGGTCTCTACTTCGTGAGAGATGGTTCCACGTCTGAAATGATCCACGAGTTGTGGCCGAAGAGCAACAACAGTAACTTTGTGAAGGTAGATTCGTACAATGAATACACTTCCAAGATGCAAGAGCTGTCTGAACTCTTCTTTCACATAATCATAACTGGCTTGGGCGTTGACTCCACCCATTTCGAACGGATCACGAAAAATGCTGGAGGGCTGTTTCGTTGGAATTACTATCCTCCTTGCCCCGAGCCGCACAAAACCATAGGCCTGAAACCGCATACAGACTTCAACCTCTTGACCATCCTGCACACGAGCAATCTTCTCACAAATGCGAGATGCGAGGGTCCGTTACACAGAGCGGTCGTGAACGCGACCGTGCCCCGGATCTCTCATTCGCGTACTTCGACATGCCATGTGCCGACCACAGTAATCGTCGCGCATCCCGCATTAGTGAACGAGAACAACCCGTCGAAGTATATTCCGTTCACGTTTGATGCCTACATGAAGGCGAAACAGATGCAGCTTTTCAACACACTGGAGCTCTTCACCCGAAAGGACTCG
>gnl_Phypa_v3.3_Pp3c17_21350V3.1
ATGGAGGGGAGTAGACATGAGCAGCAAAAACAGAGTCTTTCAGATCTTATACCAGTAATTGACCTTGCAGCACTAAATGGCGATCATATCGACGAATTTGAACGCAGGCGCATTATAACTGAGATAGCTCATGCATGCAAAACATGGGGCGCTTTCCAGCTGGTCAACCATGGTATTCAACCGCATGTGATTGAAAGGGCCAGAGCTAAAGCGTGCGGGGTGTTTGAATTGCCAAATGAAACACGGTGGAAGGCCAAACGATCACCAGGCAGCTTGTCTGGATATGGAAACGGCGCTGTCATCGCAGACGCAGTCAACAATGAAATTGCATCCGAAGCCATAACCTTCGGGTACCCAAATTCTGAGGCTGACGTAATTGCTAGCATATTCTGGCCTCGCGGAAACCCAGGTTTTAGTGCGAGCATAGATGATTATAATGAGGAGTCGCATGAGCTGGCCTTGAAGGTCGTGAGACTCATGGTAGAAGGCCTGGAACTCCACGGAAACTTAGCACACTTTCAACCCTACTTGACAGAACATTTTGGAGTGTTGAGAATCAACAACTACCCAGCTAGCGAACACCCAACCCGAGACATCGGACTTCCACCGCACATTGATGATACCCTACTAACCATAGTGCACCAAGGATGTGAAGTTGAAGGACTTCAAGTTAAAAAAGATGGCCAGTGGGTTACTGTGCCACCACGAGGCGACGTCATGGTTGTCCTCGTGGCTGCCGTATGCCAGGTGATCACAAATGACAACTATAAAGCTGTCCTACATCGAGCAGTGCCGAATCGAGACAAAGCCCGGCTCTCCATGGTGTATTCGGCCTATCCTCCGGCGAATATCTTTATTACCGCTGCTCCAGAGTTTGTGAGCCCTGCACACCCTCCCCTGTACAAACCATTCACATGGTCAGAGTACCTATCTGGTCAAGTTACCCACATCCTTAACCCTATTGATGGCTTACAAACAGTTGAGAGGGAAGGAGAAACTCAAAATCAAACCTCAGAATCCTCAGAGAGCAGTAGTAAACTTGAT
>gnl_Phypa_v3.3_Pp3c17_7090V3.1
ATGACGAACACATTCACAGCTGACAGTCACTCGGCGAGAATCGATCTGCGATTTGAAGTTTATCTGTGCTTGAGCGTAGCTGCGAGAGCTCGAGTTAGTAGACAGGTGGTAGACATGACGACGGAGAGGGAGAGGGATCATAAGAGTGAGGTATTTTCCAAAGCGCTGCGGGATGTGATCGTGACAGACAATGCCGTGCCTGATGCATATCTGTGGCCAAAGCAAGAGCTGGGCCCTATGCTTGGGCATGAGGAATTTGGAGAGGACGGAATACCTCTGATTGATTTGGGTGGGTTTGAGGAGCTCGACAACAATCAGCGCAGACAGATCTACGACCGAATTCGAGGTGCTTGTGCGACCTATGGGTTTTTCCAAGTGGTGAATCACGGAGTGGATTTGCGAATCTTGGATAGAATCCAGGCCGCCTCGAAGAAGTTCTTCGACGTGCCTCTGGAGACTAAGGAAAAGCTCGAATGCAAATTGGAAGGGGATCGGTTGCTCGGCTATGGGTTTTACAAATCTAGCAAACTGAAGACCCAGAGGAGGAACTGGAGTGAAGGTCTCTTCGTGGACAAACCTCATATCGCAAGAGTTTCTAGCACTGTATGGCCTGAGGATACCGACAGCCAAACAGAGTTCAGTGAATCAGTGGAGGAATACGTCGGAGCTCTCAGAGAGCTGGGATTGAGGCTGACGCGCCTGATACTAAACAGCTTGGGAGTATATCCGGAGACCTACGACAAATATATGCCCAAGGAGCCTGCCCTCATGCGACTGAATCATTATCCGCCATGCCCAGATCCGTCGAAGACAGTGGGATTGGTTCCCCATCATGACGCCAATTTCTTTACTATTTTGCATCAAGGTGATGTCGGAGGCTTACAAGTGAAGAAAGACGAAGGGTGGGTTGCTGTCAGGCCATACCCGAACGCGTTCGCTGTCAATGCTGGAAATATGCTTCAGGTAATTAGCAATGATATATGCAAGAGTGTGCTTCACAAAGCGGTTGTAAACCAAGACTCTGATCGTTATTCAATTGCGTATTTTGTGCAAGCGCCAGATTGGGATCATATTGCTCCTCTTCCGGAGCTTGTAGACGCTGCGCACCCTGTCAAGTATCGACCCTTTACTTGGCCAGAGTACTTGGAAAGTCAACTTGCTAATCCATCCAACGCCCTAAAGAATTTTGAGTTG
>gnl_Phypa_v3.3_Pp3c26_14320V3.1
ATGACTCTCTCCGACGCAGCTAACCATATCTTATTGAACTCAGGATTATTGCAATCTCGGACGCTGGGGGAATTTGTCCTCCAAGATTCAGACCAGCCATTGCCTGCGCAGAACCTGTTCTCTTCCTCTGATGCATTGCCTACCATCGACCTTTACTGTGCAGGCGCAGCGGAGCAGTTGGCCGCAGCCTGCCGGGACTGGGGCTTTTTTCAGATTCAAAATCATGGCATCCCACTGGAACTTCTAAACCGACTACGAGCACATTCTCACTCATTCTTTGAGCTGCCATTGGAACAGAAGGAGCGAGCAGCCGCATGTAGCGCAAATAGCTTCTATGGCTATGGAATTGCGAAGGGACGTACGTACTCCCCCAACGCATGGATGGAGGCCTTTCACATGGAATGGACACCTGCCTCACAAGTGCGCAGGCACATGGAACGAATTGGGATTCCCCAACCTCAATTCGAAGGTTTCTGTGAGGCGGTGGAGCAATACGCTTCTCAGGCGGAGAAGCTGGCCGTGCAGCTCATGGAACTTGTGGCATTAGGTCTTGGCCTGGACGCAACAACCTTCTCTCGGCACTTTGCAGGGTCGAGCACCTCAACTGTGCGCATGAACTACTACCCACCTTGCCCACAGCCCTCTCGGACGCTAGGAATCTCGCCACATTCGGATTTCAACATTTTCACAATCCTGCTGCAAGACACCGTTGCTGGGCTGCAAGTGCTTAAGGACAATGACGAGTGGGTCACCGTGAAGCCAAATCCTAACGCACTGGTTGTCAATGTCGGCGACACTTTACATGCTTGGAGTAACGGGAGAATCAAGAGCGTGATGCACAGGGCCCTCGTAAACACAACAGAACCCAGATTATCGGTGGTTTACTTCTTCGGTCCTCATCCTGACACAAAGATAGACCCTATACCGGCGTTGGTAAGCAGTGATTGTCCCCTACGATATAGAAGTTTTGTATACAAACAATTCGTCGAGCAGATCCTGCAGAATCGCGGTAAGAAAGTCTTCGAGAGTCCCCTCAACTCTCTTCTTCTG
>gnl_Phypa_v3.3_Pp3c4_2230V3.1
ATGGCCGCGCATCCCATATCGTCCCACTCACACAATGCAGCAGATCTGGCCGCAGTACTGACGAACACCAACACCACGCTGCGAAACGCGAGTCTCTTGTCTGCGCTGGCGCTCGTACAACAGCTGCCTGCCATGTTCGTCGAAGCCGAGGACCAGCGGCCCGTTCTGGAGATGGACGGGGATCCCCTGGCGTTCAGCCATTTAATTCCCATCGTGGACATGTCTCTCTTGAAGTCCTCGGACCCTGCGGTGCGAGCCTCGTCCGTGGCGGACATTGCGGCGGCTTGCGAGAAATTTGGCTTTTTTCAGGTTGTGAATCATGGCGTGGACGAGAGCCTGATTCGCAGGTGTGAGACGGAGGCGCACACGATGTTTGAGCTTCCACTCGACGTCAAGGAGCGAGTTCACCGCCCGCCAGGCACTTCTTTTGGCTACGGCGCAAACACTTGGGTTAACCAAACGGTCATGCACTGGGCTGAGAGCTTCCACATGCAGCTTCACCCGAAATCCAATATTCGGGAATTCTCCGGGAAGCTCTTCGCGGAGAGCGACCCCACCAAATTCAGTTCGACGGTGGAGGAGTACATGGGCCAAATTGAGAAGCTCGCGAGGCAGCTCCTGGAGCTTCTCACTGAAGGGTTGGGACTGGAGCCCACCACGTTCAACCATTACGTGGAGAATGAGCGCATGATGTCAATGCGATTCAACCTCTACCCTCCTTGTCCTCAGCCTGAACTCGCAATCGGTTTGCGAGCTCACACCGACCCACATCTGCTCACCATCCTCCACCAAGACGAGGTTGCGGGGCTTCAAGTGCACATCGACGAAAAGTGGATCACCGTCAAGCCCCGTCCCGACTGCTTCGTCGTCAATGTCGGCGATCTCTTTCAGGTCTTGAGCAACACTCGGTACAAAAGCGTGCTTCACAGAGCAGCGGTGAACGGCACGTCAAAGCGTCTCTCCCTGGCATGCTTTCTGAATCCACCCTTGAGCGCAACTGTGGAGGCTCCTCCGGAGCTCATCACCGCCGAACGGCCGCAGGTGTATCGACCTTTCACGTGGGGGGAGTATCTCTCGAACGCTTACAAATTTCACCCGGCCATGGGAGGGGAGCGGCACGAACGGTTCTTCCTGGAGAGATCG
>gnl_Phypa_v3.3_Pp3c13_6170V3.1
ATGACACTGCCACCCGAACGTATCATTCAAAACTCAGGACTCCTGCAAACTCGCGGACTAGTTACGCACATGCCAAATGAAATGGACTTGGCACTGCCCTCTCACAACATGTTTTCGGCCAGTTCGCATACCTTGCCCACCATAGACCTGCACTCCGCACATCTAGGAGAGCAAGTAGTATCTGCATGCCGGGACTGGGGGTTTTTCCAAGTTCACAACCATGGCATCCCGCCGGAGCTTCTCAACAGGCTGCGGGCACACGCTCACTGTTTCTTTGAGTTACCATTGCAACAGAAAGAACGAGTAGCCGCATGTAAGTCGAATAATTTCTACGGCTATGGCGTCTCCAAGGCACGTACATACTTCCCTAACGACTGGATGGAGGCCTTTGACATGGAGTGGACGCCCATCTCACGAGTGCGCCGACACGTGCAGCAAGTCGGGCTAGCGCACGCTCGATACGAGGATTTTTGTGGCGCGGTGGAGGACTACGCCTCAAAGACGGAGAAGCTAGCCGTGCGGCTGACAGAGCAGGTAGCGTTGGGACTTGGACTCGACGCCACAGCGTTCTCTCGGCACTTCGAAGAATCGACCACTTCTACTGTCCGCATGAACTACTACCCCCCACATCCGAACCCTTCCCGAACGCTGGGCATCTCGCCTCATTCCGATTTCAACATCTTCACAATTCTGCTGCACGACACCGTGCCCGGGCTGCAAGTTCTCAAGGACGGCAAATGGATCACCGTGAAGCCAAGCCCGGACACGTTAGTCATCAACGTCGGGGATACTTTTCAGGCGTGGTGTAACGGGAGAATCAAGAGCGTGATGCACCGGGCACTCGTAAACGCAACCGAGCCTCGATTGACGGTAGTGCACTTCTTCGGCCCTCACCCTGACACGATGATCGTGCCTCCGGCGGCATTGGTAGACAACGATAATCCTCTGCGTTACAGGAGCTTTGCATACAAGGAAATGGTGGAGCAGATCATGCACATCCGCGGCAAGAGCGTGTTCGAGAGTCCCCTCACGTCATTCCTTCTG
>gnl_Phypa_v3.3_Pp3c2_890V3.1
ATGCCTGATAGATCGCTGGCATCCCATTCCGATGTCGGAGTCCAAAGACTTCCAAAGTCCTTGCATGGATCTGGCGCTGCGCTTAAGCTTACCGGGCCCTGGTCCCTAGTGAATAATTGTAGCTCCAAGGGCAGTACGGTGTCGGAAAAGTTCGTGTTGCCGGAGCACCAGCGACCGACACTGAAGCACGATGAGTACACTGACTTAGAGATTCCAGTGATCGACGTGGCGGCGATAAATAATTCCCTTGAAGGTGATGCGACAGCCAAGGAGGCCCTAGTGGCTCAAGTAAGAGAGGCATGTTTAAATTGGGGATGCTTCCAGATCGTAAACCATGACATATCCGAGGAGCTTCTCTCTCGAATTCAGTACCACGTGAATCGGTTCTTTAACCTTCCATTTGCGGAGAAAATGAAGGTTGTGAAGCAAGATGGTTCTGTCGCTGGTTATGGACATGCAACAGTAAAGAATGGCGACGTGCGCCCCTCGTCTGAACGCTTCTTCTTCGCTAACGACGGTTCCGTAGCTGAAAACGCTCAAAAACTGTGGTCCAACTGGGACGAGAATGACTTCATTGGATCCTACAGCGAGTACTACGAAAAGGTGCATCAGCTATCCGGGAGCCTGATTCGTATCATCGTGCAGGGTCTGGAGGTCGACCCAGTCCATTTTGAGAAATATTGGAAGAATACGAGCGGTCTGCTACTTTGGAATTTCTACCCTGCATGCCCTGAGCCCCAAAAGGCCATCGGCATAAACGCGCACACGGATTTCAATCTCTTGACAGTCCTGCATGAAAACAATGTCGGCGGTCTGCAGATTGAGAAAGACGGCGAGTGGGTCGCTGTCAGACCTCGCCCTGGGGCATTGGCAGTGAATATAGGCGACACTCTTCAGGCCAAGATACCCTGGTACATTCCGAAGATAGAGTGCCGTAAGGTTAACGACATCACAACCAATGGTGTGGAATTCTCGGAAAGGGAGCTGGTCTTTCAATCCGGCTGCAATCGCAGAGTACATGATTCTCGTGCAGATTATGAAGTAACTGTACCGCTTGACCGTGACGTCGTTGATCGGGTTTTGACAAATGCGAAATACAGGAGCGTGCCACACCGGGCAGTTGTGAACGAAACCCAGACTCGCATCTCGGTCGCCTACTTCCACGTGCCAGTGCAAGGCATAGATATTGTCCCCCACCCCGAGCTTGTCGATGAGCATAACCCCAACAAGTACGAGCCCTTCACCATCGATACATACACCAAGATCAAACAGGCGCAGACTCTGAACACGCTCGAGCTCTTCCTCCGGACAGACACTCGGGACAACGGTGTAGTTACAATCGAAGCCCAATCCCACACGACC
>gnl_Phypa_v3.3_Pp3c1_41820V3.1
ATGCCTGAGAGATCGGCAGCCTCCAGTTATGATGTTGGAGCTCAAAGGTTTCAAAGGTCTGTGCCGAAAATTGGCGCCGAGCCAGATCTTGCGGGACCCTGGTCCATGGTGAATCAGAGCAACTCCAAACGCAAAGCGGTGTCGGAAATGTTTATATTGCCAGAGCACATGCGCCCAACAGTGACTCACAACGACTATACCGACTTGGAAATTCCTGTGATCGACGTGTCGGCGTTGTTTGATCCTCCTCAACATGACGAGAAAGTCATGGAGGGCCTCGTAGCACAAGTGAGAGATGCCTGTTTGCATTGGGGGTTCTTCCAAATTGTGAACCACGGCATCCCCGAGGAGCTTCTCGAGAGGTTTCATGGCCAGGGGAAGCAGTTCTTCGCCCTCCCATTTGCGGAGAAGATGAAAGTGGCCAGGCAGCAGGGGCAGTACACGGGGTATGGGCATGCAACTGTGAAGAAGGGCGACGTGCGCCCCTGGTCGGAAGGTTTCTACTTCGCCAATGATGGGTCCACAGCTGAATTCGCCAAAAAACTTTGGCCTGAAGATACCAACGATGACTTTCTTAATTCCTACAGCGAGTACAATGAAAAGGTGCAGGGGCTTTCCGAGTGTTTGATGCGCATCATCGTGGATGGCTTGGATGTCGACCCCGCCTATTTTGAGACATTCTCCAAGCATGCAGGCGGACTCCTACGGTGGAATTTCTACCCTGCATGCCCTGAGCCACAGAAGACCCTGGGCCTAAAGCCGCACACGGATTTCAACCTCTTAACAGTCCTCCATCAAGGCGATGTGGGCGGCCTGCAGATTGAGAAAGACGGCAAGTGGATCCCTGTCAGACCTCGACCCGGGGCATTGGCAGTGAACATCGGCGACACTCTTCAGGTTCTGACAAACGGGAAATACAAGAGCGTCCCGCACCAAGCAGTCGTGAACGCGACTCAGTCTCGCATTTCTTCGGCCTACTTCTACGAGGCGCTACCAAGCACAGTGATTGTCCCCCACCCGGACCTCGTGGACGAGAACAACCCCCTCCAGTATGAGCCTTTCACCGGCGAGGCTTACAGGGTATACAAACAGACGCAGTTTCTCAACACACTGGAGCACTTCGTCCGGAAAAAACCAGACGCTGAA
>gnl_Phypa_v3.3_Pp3c6_5720V3.1
ATGGCGGTTTCCATGAGCGACGCGAATACCTCAATGCATGCAGGGCTTGTGTCGCCCTTACCTCAAAATTCGACGCAATTACCCCAAGAGTTCGTTGAAGCAGATCAAAAGCACTTATCAAATGCAGAATTGGAATCGACAGAGGATCCAGAACTTGACTTTCCAGTTCTGGATCTTTCCTTGCTCAGTGGCGACAAAAAGCACCACGATGAGGTTATCACTGCAGCCGCTGAAGCCTGTCAAAACTGGGGGTTCTTTCAGATTCAGAACCACGGAATCGATCAGAGGCTAATTGAAAAATGCAAGGAGGAGGCACTTCGGATGTTTCAGCTTCCTCTCGAAGCCAAGAAGAGATGCGATCGCCCCCCTGGAACCTCCTTCGGATACGGCTCCAATACCTGGGTCAACCAGAAGGTCCAGCACTGGGCTGAGAGCTTCCATTTGCAGCTCAAACCTATGTCCAACGTCCCAGCAATGGCATCCAAGCTTTTTCCAGATCAAACATCCAGCCAGCAATTCAGCTCAGTCGTTGAAGAATACATGGAGACAGTGCAGAATCTGGCAATTCAAGTGGTGGAGATTCTCACCGAGGGGTTGGGTTTGCCTCCAGCCTACTTCAGTCAGCATCTTCAAAGAGAGAGAATGGTATCTATGCGGCTCAACTTCTACCCCCCTTGCCCTGAGCCTTCCAAGGCAATCGGCCTCCGAGCTCACACCGACCCCCATCTAATAACAATCCTGCACCAAGACACCGTTCGAGGGCTTCAGGTTCAAGTTGCAGAGAAGTGGGTGACTGTCAAACCAAGGCCAGATTGCTTTGTGGTCAACATAGGTGACATCTTTCAGATATTGAGCAACACAAGGTACAAGAGCGGGCTGCACCGAGCAGTTGTGAACGGCCAATTCCAGCGTTTATCCATGGCATGCTTTCTGAATCTACCACTAGACTGTGTTGTAGCAGCCCCTCCTGAGCTCATCACCACAGATTGTCCTCAGAAATACCGGCCTTTCCTATGGCTGGAGTATCTCAAACACGCTTATTTGTATCACCCCATAACTGGAAACGACCGCCACGAGAAATTCTTTTTGAAGCCATCTGGTGATATCCCAGTCGCGGCCTCTTCAGTTCAT
>gnl_Phypa_v3.3_Pp3c25_4690V3.1
ATGTTACAATCGGCAACTATGTCTGCCTGTGTGAGCGAAGCCAATTCGACCGTTAGTTCTGGGCTACATGTCGCCCTCCTCCGCGATTCCAAACAGCTACCAGAAATGTTCATTGAATCAGACCATAACCACCGGCCAAGCCCAGACTCCAGATGCCTGGAGAACCCAAACTTTGACATCCCTGTTGTAGACATATCCTACCTAACTACTGGCGACGCTAACCAGAGGGCTAAGGCTGTCGCAGCCGCAGCGAAAGCCTGCCAAACCTGGGGCTTTTTCCAGGTTCAGAACCACGGCATCGATCAGATGCTCACAAAGCGGTGCGAGGTGGAAGCTCATCGTCTGTTCCAGCTCCCTCTCCATGTCAAGGAGCGATGTCACCGCGCACCAGGCACGTCCTTTGGATACGGCGCCAACACATGGATTAACCAGAAAGTGATGCACTGGGCTGAGAGCTTCCATATGCAGCTCAATCCCACGTCCAACATCCTTGAGATGGCAACCAAGCTTTTCCCAGACGAATCTTCCAGCCACCTATTCAGCTCGACTGTTGAAGAATATATGAAGAGTGTGGAGAATCTGGCAACTCAGGTGCTGGAGCTTCTCACGGAAGGGCTGGGATTAGAGCGCAACTGTTTCAGTCAGTATCTGCAAAGAGAAAGAATGACATCCATGCGTTTTAACTTCTATCCTCCTTGCCCGGAGCCGTCTCTAGCGATTGGCCTACGAGCTCACACAGATCCTCATCTCTTGACAATTTTGCACCAGGACTCCGTTCCTGGTCTCCAAGTTCAAATGGGAGACAAATGGGTCACTGTTAAACCGCGCTTAGATTGCTTCGTGGTCAATATCGGTGACCTATTCCAGATTCTGAGCAACACGAGGTACAAGAGCGTGCTGCACCGAGCCTTCGTGAACAGCGAATCACAGCGCTTGTCACTGGCATGCTTTCTCAACCCACCTCTGCATGCTACCGTAGTGGCACCCCCCGAGCTCATCACTCCTGAATGCCCCCAAGTCTACAGGCCCTTCACATGGCTGGAGTATCTCAAGAACGCTTACTTGTACCACCCGACAGCTGGAAACGAGCGACACGAGCGATTTTATCTCAAGTCGATGGTCGATGTTCCCGCCGTGGCTCCCTCCTCAGTTCAT
>gnl_Phypa_v3.3_Pp3c16_11720V3.1
ATGGCTGCTTTTGTGAGTGACGGGAATTCGACCATCAATGCTGGACTACTCGCAGCCATCCTCAAGGATTCCAAGCAGTTACCCGAAATGTTCATCGAATCAGATCAAAATCACCGACCAAGTCTTGAATCTGCCTCCCTGGAAGACCCAGACCTCGACATTCCTGTCCTGGATCTCTCCTTCTTAGCCGCAGGCAACAGTACGCAGAGGGCTGAGGTTGTAGCAGCAGCAGCCAAAGCCTGCCAGACCTGGGGTTTCTTTCAGATTCAGAACCATGGAATCGATCAGAAGCTAATAGTTCAATGTGAAGAGGAAGCTCACCGCATGTTTCAGCTCCCCCTCGATGTCAAGGAGCGCTGTCACCGCGCGCCTGGCGCTACTTTCGGATACGGCGCCAACACATGGATCAACCAGAAAGTGATGCATTGGGCTGAGAGCTTCCATATGCAGCTCAACCCTACGTCCAACATTCGCGAGATGGCTTCCAAACTTTTCCCTGAAGGATCCTCCAGTCAGCAATTCAGCTCGGTCGTTGAGGAATACATGATTGCTGTGGAGAACCTTGCGAGTCAGGTGTTGGAGATTCTAACAGAGGGGCTGGGATTGGAGCCCAGCTGCTTCAGCCAGTATTTGCGACGTGAGAGGATGACGTCCATGCGTTTCAACTTCTACCCACCTTGCCCTGAGCCATCTCTTGCAATTGGGCTGCGGGCTCATACAGATCCTCATCTTTTGACCATCCTGCATCAGGACTCCGTCCCTGGACTCCAAGTTCAAATGGGAGACAAGTGGATCACGGTGAAACCGCGCCCAGATTGCTTTGTGGTAAATATCGGTGACCTTTTCCAGATCCTGAGCAACACGCGATACAAGAGTGTGCTGCACCGAGCTATCGTGAACAGTGAGTCGCGGCGGTTATCATTGGCGTGCTTTCTTAACCCGCCTTTAAACTCCACTGTAGTGGCACCTCCCGAACTTATTACTCCTGAATGCCCCCAAGTCTACAGGCCCTTCACATGGCTGGAGTATCTCAAGAACGCTTACTTGTACCATCCGACAGCTGGAAATGAGCGACATGAGCGGTTCTTTCTCAAAACTATGGTTGACGTTCACACAGTGGCTCCGTCTTCCGTGCAC
>gnl_Phypa_v3.3_Pp3c16_9800V3.1
ATGTCCGACAAAATCTTATCAGCTGCAGGGGAATGCAGTTTTCCAGAGGGTAGTCTGCCGTCCTGGGAAGAGCACAATGCAGTCCCCACATCACACGTCTGGCCTGCTCAATCTCGCCCCTCTGTGAAGCACGATGAGTACTCGAATGCCGACATTCCAATGATTGATTTGGCGTGCTGTGATGTCGGCGACAGAGCCGCAAAGCAGAAAGCAGTCGCACAAATGCGAGAAGCCTGTCTTAAGTGGGGATTCTTCCAGATGAAGAATCACGGCTTCCCTCTGAATCTGATCGAACGTGTTCGTACCCAGGCTTTCAAGTTCTTCAATCTTCCAATGGAAATGAAGAAAAGTGTTCAGAAAGCTCCTGGCACGTTCACTGGCTTCGGGCATGTTACTGTCAAAGCGGGTGATGTACAACCCTGGGCTGAGGGATTCTACCTAAACGACTTCAGCGAGGTCGACCAACTGTCGCGCACCATGTGGCCCGAGAAATACAACAGAGAATTCACTGCTGCGTACAGAGACTACGACGAAGAGATCCAGGTGCTGTGCAAGAGACTCCTGGACTTGATCATTGAAGGTCTGCATGTGACTGATAGAACACACTTCGAAAAGTACGTAAACGAGAAGAGTGCCGGTCTGTTCCGCTGGAACTACTACCCTGCATGTCCTGAGCCGCATAAAACATTGGGGATGAACGTGCACACGGATTTCACTTTGTTGACACCTCGGAACGATACATTTGCCGTCAACATAGGTGACATGCTTCAGGTATTAACCAACGGGCTGTACACGAGTGTGCCACACCGAGCCGTTGTAAACAGAGCTGATGCTCGTCTTTCACTGGCTTATCTGTTTCTGCCTCCTCAAGATGTTGAGGTCGTGGCCGCTTCAGATCTTGTGGAGGATGAGCCGTTGTATATACCGTTCAAATTGGAATACTATTCTCAAGTGAAACAGATTCACTTTTTAAATACACTAGACCATTTTATTCGCAGGGGCTTGTTACCCATGCCCAAGTCCACACGCGCAGAAAACTGC
>gnl_Pinta_v2.0_PITA_000052573-RA
ATGCATGATGAGATACCGGATTCCTACTTATGGTCAGAAGAAGATCGTCCCATTGAACAGCCAGGAGACTGCGGAGAAAATGGCACTGTGCCCGTTATCGACTTGCAGCTTGAACAGAATAATCAAGAAGCTCAAATCATTCACCAAATCGGCCGTGCTTGTGAGAAGGGCTATTTCTTAGTAGTTAATCATGGCATATCCCAGAAATTGCTGGATGGTATGGAGAATTATGGACGCCAACTGTTTTCCCTGCCATTAGAGCAAAAACTCAAAGCAGAACGAAACCCAGATGGAACTTCGGGTTACGGCGTTGCAAGAATCGCATCGTTCTTTAACAAATCAATGTGGTCCGAGGGTTTTACATGGGTAAGATCCCCAGAGGAAGATGCAAAGACACTTTGGCCTCAAGATTATCGCAAATTCTGTGAGTTAAAAGAGGATTATGAACGCGCCCTGAAGAAGCTGGCAATCAAGCTTATGTCATTGATAGGTAGAACCCTGGGACTAAATACAGGAGATTCCAAATGGTGTGATATTGAATGGGACGCAACTGCCGGAGCACTGCAGATGAACTATTATCCTCCATGTCCACAGCCATTTCGAACAATGGGAATGGCTCCTCATACAGACTCTACACTCCTCACCCTCCTTTACCAGGGCCAAGTAGAAGGTCTTCATTTTCAGCTGCAGGATGGGAGATGGATTATCGTGCCTGGTATCGCCAATTCATTAATAGTGAATATGGGAGACTTGCTGCAGGTGTTGAGCAATGGAAGATGCAGAAGTGTCGTTCATAGGGCTGTACCGAATAGTAGAACCAGCAGGCTCTCTATTGCGTATCTATGGGGTCCTTCTTCTATGGCAGTCATAAGGCCTGCACCAGAGCTGATAGATACGGAACATCCACTATTGTACAGACCGCTTACGTGGAATGAATGTTTGACTGCCAAAAGAAAGCATCTATATGGCGCTCTCGAATTATTCAAAGTAGATAATCGTTCAGTTCTGCCCTCGAACTCAGAGGCCGATGATCTT
>gnl_Pinta_v2.0_PITA_000049241-RA
ATGGTTCTGAATTACTATCCTGCTTGTCCCGAACCCGAGCATACCTTAGGCATACCACCGCATTCAGATTATGGCTGCATTACCATACTTTCCCAGGATTCTGTTCGAGGCTTTCAGTTACTACACGATGGCCAATGGAAGGCAGTACGACCATTGCCCAACTCCATGGTAAACATCGTTGATCAAATAGAGATTCTGAGCAATGGAAGATTCAATAGCGTGGTGCATCGAGCAGTGGTGAACTCAGAGAAATCCCGTATTTCGGGGGCGTTTTTGGTGAGTATGCCTTTCGAAGCAAAAATTGGTCCCGCGGCCGAACTCATTGATGAACACCACGCAGCACTTTACCGAGAGACGAACTTCGCGGAGTTTATGAATCTGCTGGCTTCCAAGGAGTACAAAGTAAGGGCATTCCCAGATTCCATAACACTTCAAAGCCAAGACACACCAAAT
>gnl_Pinta_v2.0_PITA_000001728-RA
ATGGCTTCACTAACTGATGTTTACAAGAGTTCTACGTTGAAGGCAAACTCATGCATGGCATCCCTTGACATCAGCTCAATGCAAGATGTGCCAGAAAACTATATATGGTACGAGGATATGGATCCTCCTCATAGTTCTGCTAATGAGAATGATATAATCCCAGTGATAGATTTTCAGGGACTTCGGCGACAGGAAGAAGAAGAAAACATCATAGAACAGATCGGTTCTGCTTGTAAAAAGTGGGGTTTCATGCAAATTATCAATCATGGTATATCTGAAAAGCTGTTGGAGAACGTTAGTATACAAGGACGCAGGCTGTTTTCACTGCCATTGGAACAAAAGCTCAAGGCTAAAAGAGCCCCAGATGGAGTTACTGGTTATGGAGAAGCAAGGATCTCACCTTTCTTCAGTAAACTTATGTGGTCGGAGGGGTTCACTTGTGTGGGATCTCCAGTGGAAGATGCCAAGAAACTGTGGCCAGAAGATCACCAAAACTTTTGTGAAATAATAGAGGAATACGAGCATGCAATGAAGAACCTGGTAAAAAGGATGATGTCGTTGATAGGAAGGAGTCTGGGGTTAAGCACAGGAGATTTCATGAGGCGGTGCAGAATTCAGGATGATAGTTATGGCAAAGCACTGCAGACAGGAGCTCTGCAGATGAATTATTATCCTCCATGTCCACAGCCCTTGAGAACCATGGGCTTGGCACCTCACACAGACTCTGCTTGTCTGACTCTTCTTTACCAGGGTGAAGTTGCAGGTCTGCAAATTCAACACAGAGGAGAATGGGTAACAGTTCCTGTTATTCCCAATGCATTGATAGTTAACATTGGAGACTTGATGCAGATACTAAGTAATGGAAGATATAAGAGTAGATTGCACAGAGCAGTGGCTAACAGAAGCAGAAGCAGACTTTCTATTGCATATCTATGGGGTCCTCCACCGCGTGATGTTATCATGCCAGTGCCACAGCTAGTGGATTCCAAGCATCCACTGTTATACAAATCACTCACATGGAACGAGTATTTGGTTGCAAAATCTTTACATTTCGATCAGGCTCTGCAATTATTCTCCTACAATACTAGCTTTTCATCCGATGGGAACTTGTCCTTC
>gnl_Pinta_v2.0_PITA_000052403-RA
ATGCCATCATTATCTGATGCATTTAAAAGTGTCCCTGTTCAGTGTAAGGAACCAGACATTAGCTCAATGGACGAGGTTCCAGAATTGTATTTATGGCCACAAGAGAATCAACAAGCCTTGGAGGAGAACATTGGTGTTAATATACCAGTAATTGACTTGCAGCATGGAGTAACTAGTAGAGCATCAGCAGGCTCTGTAATAGAGCTGCTGCGAGCTGCCTACGAGGAGTTTGGTGTGTTTCAGATTGTTAACCATGGAGTCTCGCAGCAGCTGTTGGAAAGAGTAGAGAATCAAGGGCGGCGCTTGTTTTCGCTTCCGCTGGACCAAAAGATCAAGGCACGACGATCCCCTGATGGAGTTACTGGCTATGGTATGGCCAGGATTTGCACATTCTTCGACAGGCTTATGTGGTCAGAAGGATTTACTTTGCTGCGTGAGCATTCTGTCCTAGCAATATTTCTGAACATGATATGGACGTCTTCTAACGCCACTGCCCTCTATAGTGAGACCATAGATGAATACGATCATGCAATGAAGGATCTGGCTAGCAAGCTGATGTCGCTTATACTAGAAAGCCTGGGATTGAGGCAAAGAGATTACAGTTGGGGCGGCGACAATTGTGCAGCATTGCAGATGAACCACTACCCTTCGTGTCCCCGGCCAGCCCAAACAATGGGCATGGCCGAACATACGGACTCCACTTTCTTGACTGTCCTTTACCAGGGAAGCGTCCAGGGCCTTCAAATCAAGCGCTCAGATGGCATGTGGACTGTTGTCCCCGCCATACCCAATGCATTTGTCGTCAACGCTGGAGATCTTTTGCAGGTTCTGAGCAACGGCAGATACAAAAGTGTGGTTCATCGAGCCGTTAACAGCATCAAGCCCAGACTTTCATTTGCATATTTATGGGGTCCTCCTCTAACTGCTGTCATAGAGCCTGCGCCACAGTTAGTCGATTCCAAGCACCCTCTCTTATACAGAGCACTTAACTGGAATGAGTATCTGGTTGTGCGGGCCAAGCATTTCGACAGAGCCCTTGAATTCTTCAGAAACGTTCAA
>gnl_Pinta_v2.0_PITA_000062501-RA
ATGGCATTGTCTACTGTTCTGTCTGCCACTCATCAACATGTTGAGAAGGAGAGTGTGATTGAGCTTGCTAGATCTGGTCTAAAGTTGCTTCCTGCAAGTTATGTGAAGAACGAGGACGAACGCCCCAAGCTACCCCACAATGCATTCAGCAAAAATGTGCCCGTCGTCTCCCTGCTCAACTCAGCAGGGCTCGAGCGAGATCGAGTTAAGAGCGAACTAAAACGAGCGTGCGAGGAATGGGGAGTTTTTCAGGTTGTAGATCATGGACTTCCTGAGGAGCTCAATAATCGAATGATGAGAGAAACAATTGGCTTTTTCTCACTCCCTGCAAAAGAGAAATGCAAATATTCTTTTGAAACAACAAATTTTGTTGGGTACGCTAGTGGTAGTGTTTACAAAGATGACCCTCTTATGGACTGGAGAGAACTGTACGCGGCCAGGGGCTCACCTCGAGACGTCAGTGCCTGGCCTTCCCAACCACCACAGATGCGGCCAACATTGGCAGATTATAGCGATGCAATGCTAGAATTGTGGAGAGTTTTGCTAGAGCTCATCTCTGAAATTCTTGGACTCGAGTCTGAGGCTATCCAGAAGGCCTGCGGAGAAGGTGAACAGAAAGTTGTGTTAAACTATTATCCGGAATGCCCTCAGCCCGAGTTGGCTTTGGGATTGAAGAGGCACACAGATCCTGGGGTCATAACTATAGCGCTCCAAGATCGAGTAGGAGGATTGCAAGTGACAAAAGATGATGGGAACAGCTGGGTGACAGTGGAACCGATTGAAGGCGCTTTCGTGGTGTTTGTGGGAGATATACTGCACATTCTGAGCAATGGGCGTTTGAAGAAAGGGGACCATCAAGCCGCAGTGAATTCATGCTACTCTCGTGTATCTATCGTGACATTCTACTACCCAAATGCCCTTTCTGTTGTACGTCCATTGGACGGACTGATTAACGAGGAGAATCCTGCGAAATTCGACCGGCGCTGCACCTTTAAAGAGATATTTAAGGAAAAGATATTGCGAGACTATGTCTTGAGGGCTGAACTTAAAAGAAAAATTGAAGCGCGGAATGAAAATCCTGCAGATCCTGTTGCTCTCCTCGAAAATGGAATA
>gnl_Pinta_v2.0_PITA_000019146-RA
ATGCTTCCACCGTGCCCTTGGACCATACAATTTAATGCACACTGTGAACAAACAATACCCTGGATACTGTCACAGCTGCTAGGGTTTGCGTTATTAGCACATATTTCCTGGCCCAAATCACCATCTGTTTCTCCGCCCGTTATAAAAATGGCACCAGCGGCTCTGGAGTTGAAGACTGTGAAATCCCTAGCTGATCTGGGAATCAAGGATTTACCTCTCAATTACGTGAAGGACGAGGACGAACGACCAGTGGTGGCGTATAACGATTTCAGCCAAGAGGTGCCTGTCATTTCCCTGGCCAAAGCACGAGTCGGAGGAGCAGAGCGTGCAGAGGTCATAAGGGAAGTGAGAGGGGCGTGTGAGGAGTGGGGGCTGTTCCAGATCACAGATCATGGCGTCCCCACAGAGCTCAATTCTGAGATTATGCGGTGCGCGGAGGACTTCTTCTCTCTTCCCGTGGAGGAGAAGATGCAGCACGCCATTCAGGCAGGTCAGTTCGTGGGATATGGAAATGGAAGCTTTATCAATGATGACCCGTTCATGGACTGGAGAGAATTATACGTCACCACATGCTTACCAGTTTTGGACGTCCAACACTGGTCTACCAAGCCAGTTCAGTTCAGAGAAACCCTATCCAAGTACAGTGAGGAGATGATAAAGCTGGCGAAGACGCTACTCGGACTCATCTCAGAATCCCTAGGAGTTGAGGCAGATGCAATCCAGAAACGATGTGGAGAAGGCGAGCAGAAGGTTCTCATGAATTACTATCCGCCTTGCCCCCGCCCCGATTTAACGTTAGGCCTCAAGAGACATACCGACCCCGGAACTCTCACCATATTACTCCAAGACAAAGTTGGAGGCCTTCAGGCCACAAAAGACGACGGCAAAACATGGGTCACTCTGGAACCCATTGATGGTGCCTTCGTTGTAAATCTCGGAGACCAGATGCATGTATTGAGTAAAGGTATTTTCAAGAGCGCAGATCATCAAGCTGTTGTAAATTCGAGTGCTCTGAGGCAATCCATAGTGACATTCTATAACCCCCATCCAGACTCCATTGTTTATCCGCTTGATGGATTACTCGCCAGTGAGCAGGAAAGTCCCGCACGTGCAAAATTTGAACGCTACATTTACAGGGAATTCTACCAGAAGAAGATGATCAAACATCTCCTGGACAGAGAGATCAAACGCAACAAGGGAATTATTTTACCACAGCAGCAAAAACAC
>gnl_Pinta_v2.0_PITA_000019145-RA
ATGGAAGTGAATACTGTGAAATCCCTAGCCGATCTGGGAATTGAGGATCTACCTGTCAATTACATTAAGGACGACAATGAACGGCCAGTTGTGGCATACAATGATTTCAGCAAAGAGGTGCCCGTCATATCCTTTGCCAATGCAAGATCCGGAGGAGCAGAGCACGCACAACTAATAAGAGAACTCGGAGCGGCCTGTGAAGAGTGGGGAATGTTCCAGATCATAGATCATGGCGTCCATGCAGAACTGAACTCTCAGATAATGTGCTGTGCCGAGGAGTTCTTTTCGCTTCCAGTGGAAGATAAGATGCAGTACGCCATACAGGCAGGCCAGTTCGTAGGCTATGGAAATGGGAGCTTTATCAACGATGACCCCTTCAAGGACTGGAGAGAACTATACGTCACGCCATGCTACCCGGCTCGGGACATTCAAAGCTGGCCTGCACAGCCACTTCAGTTCAGGGAAGTTTTAGCGAACTACAGCGATACGATGATGGAGTTGAGCAAAACACTACTTGGGCTTATCTCAGAATCGCTAGGAATTGAAGCAGATGCGATCGAGAAAGCCTGTGGAGAAGGCCAACAGAAAGTTCTTTTGAATTACTACCCGACTTGTCCCCACACCGCTTTAACGTTAGGCCTCAAGAGACATACCGATCCAGGAACTCTTACAATTTTACTGCAAGACAATGTTGGAGGCCTTCAAGCCACAAAGGACGATGGTGAAACGTGGGTTACAGTGGAACCCACCGATGGAGCTTTCGTTGTAAATATCGGAGACCATATGCATGTTTTGAGTAACGGTATCTTCAAGAGCGCAGATCATCAAGCTGTTGTAAATTCGAATGTACGAAGGCAATCCATAGTGACATTCTACAACCCCGATCCAGACTCCATTGTCTATCCACTGGATGCATTAGCGGCGATAAAGGGAGAAGGTCGTGCTGGTAGAACTTTCGAGCCGTACGTGTACAGGGAGTTCTACCAGAGGAAGATGACCAAGCACCTCCTGGACAGTGAGATCAAACGCATCAAGGCAATGAGTTTAGTACAGCAGCCAGAAGTG
>gnl_Poptr_v3.0_Potri.003G057400.1
ATGCCTTCAAGATCATTGACAGACGCCTTTAGATCCCACCCCGTCCATCTACACCAAAAGCACCTTGACTTTTCCTCTCTTCAAGAAATACCTGACTCACACAAATGGACTCAACTTGATGACATTGAACAACAACATCCTTCAGTTGAATCCTTCATCACGGAATCTGTCCCCGTTATCGATCTCTTAGACCCTAACGTCCTTCAAAACATAGGCAATGCATGCAAAACTTGGGGTGTGCTTCAAGTCACAAACCATGGCATCCCTATTAGCCTTCTTGAGAGCGTTGAGGGTGTTAGTAGGAGCCTTTTCTCTTTACCTGTCCAGCAAAAACTCAAAGCAGCTAGATCACCCGATGGTGTTTCTGGCTATGGTGTGGCTAGGATTTCTTCATTTTTCTCAAAGCTCATGTGGTCAGAGGGATTCACCATAGTTGGTTCTCCACTTGAGCACTTTCGCCAACTTTGGCCCCAAGATTACACCAAATTCTGCGATGTAATTGAAGAACATGAGAAAGAAATGCAAAAGCTAGCAAGGAGGTTGACATGGTTAATGCTGGGCTCATTGGGCATAACCAAGAAAGATTTAAACTGGGCTGGACCGAAAGGTGAATCCAAAGAAGGTGGTGCAGCCTTGCAACTGAACTCCTACCCGGCTTGCCCAGATCCAGATCTGGCAATGGGTCTTGCTGCACACACAGACTCCACTCTGCTGACCATTCTTTACCAGAACAACACAAGTGGATTGCAGGTGCTGAAAGAGGGAATTGGGTGGGTCACCGTCCCACCAATCCCAGGTGGGCTTGTTGTAAATGTAGGCGACCTACTCCATATCCTATCAAACGGGTTGTACCCGAGTGTGCTCCACAGAGCGGTGGTTAACCGAACCAAACACAGATTATCCATAGCGTACCTCTACGGGCCACCATCAAGTGTTCAAATATCACCCATACAAAAACTTGTAGGCCCAAATCATCCTCCTCTCTATCGCCCAATCACTTGGAATGAATACCTTGTCGCTAAAGCTAAGCATTTCAACAAAGCATTATCATCGGTTAGGATTTGTGCTCCTCTAAATGGACTAGTTGATGTAAACGATCATAATAGTGTAAAAGTTGGT
>gnl_Poptr_v3.0_Potri.006G247700.1
ATGAGCACTCTTTCTGAAGCCTATCGAGACCTTCCTCACCATCCCCACCATATTATCCCACTAGACTTTGATTCGGTCCGAACCTTGCCCGACTCACATGTATGGCAGCCTACTTCCCATGCCTCTGAGTCCGAAGACCGATTATCGATTCCCACTGTCGACCTCAAGGATCCTGATGCAGGGAAACTGATAGGGCATGCTTGTGAGGCATGGGGCGCGTTCCAAGTCACAAACCATGACATTCCATTGGACCTATTCCATGAAGTTGAGTCCGAGGCTAGAAGACTCTTCTCTCTCCCGACAGGACAGAAATTGAAGGCCTTAAGGTCTCCTGGTGGAGCCACCGGCTATGGCTTAGCTCGGATTTCGCCATTCTTCAACAAGTATATGTGGCATGAAGGGTTTACAATCATGGGTTCTTCTATTGATCACGCTAGGGATCTCTGGCCCAATGACTACCGAAGGTTTTGCGATGTAATGGAAGATTATCAGAAGAAAATGAAGGAGCTAGCCGTAACCCTAATGCATCTAGTTCTCAAGTCCTTGGACATATCTGAAGAAGAAATAAGTAGAGTCGTTTCAGCTGGAGGTGACAGCACTGCTTTACAGCTGAACTCTTATCCATTATGTCCTGACCCAAATCGAGCCATGGGTCTAGCTCCCCACACAGACACTTCCCTCTTGACAATACTACACCAAAGTACAGTAAATGGCTTGCAAATCTTCAAAGAAGGAGTTGGTTGGGTTCTAGTATCTCCCACAAACGGATCTCTTGTAGTAAATGTGGGTGATCTCCTGCATATTCTCTCAAATGCTCAGTTTCGTAGTGTTCTTCATCGTGTGGTTATGAAAGAGAACCAACAAAGGCTGTCCTTGGCTTATTTTTACTGCCTTCCTTCTGATTTCCATATCTCTCCTCTGGCTTTGAATTCTACCCAAATGCCTCTATATCGTTCTGTATCGGTCAGAGATTATATTGGCATCAAGGCTAAGAATCTTGAGAAAGCACTATCTTTGATCAGAATT
>gnl_Poptr_v3.0_Potri.018G033600.1
ATGAGCGCTCTTTCTGAAGCCTACAGAGACCATCCTCTCCATCTCCACCATATTATACCCCTAGACTTCGATTCGGTTCGGACCGTGCCCGACTCACATGTATGGCCTACATCCCATGCCTTCGAGTCTGATGACCAATTATCGATACCCACGGTCGATCTCATGGATCCCGATGCGGTGAAACTTGTAGGGCATGCTTGTGAGACATGGGGTGTGTTCCAAGTCATAAACCATGGCATTCCATTGGACATAATAGATGAAGTTGAGTCCGAGGCTAGAAGACTCTTCTCTCTCCCGACAGGACATAAATTGAAGGCCTTAAGGTCTCCTGGCGGAGCCACCGGCTATGGCTTAGCTCGGATTTCGCCATTCTTCAGCAAGAAAATGTGGCATGAAGGGTTTACAGTCATGGGTTCTCCTGTCGATCATGCTAGGGAACTTTGGCCCAATGACTACCAGCGGTTTTGTGATGTAATGGAAGATTATCAGAAGAAAATGAAGGAGCTAGCAATAACCCTAATGCATCTGATCCTCAAGTCCTTGGACTTGTCTGAAGAAGAAATATCCAAGGTTGTTTCACCTGGAGGTGCCAGCACTGCTTTACAGCTGAACTCCTATCCATTCTGTCCTGATCCAAGTCGAGTCATGGGTCTAGCTCCTCACACAGACACCTCCCTCTTGACAATACTGTATCAAAGTACAATAAATGGCTTAGAAATCTTCAAAGATGGAGTTGGTTGGGTTTTAGTATCTCCTACAAATGGATCACTTGTAGTAAATGTTGGTGATCTCTTGCACATTCTCTCAAATGCTCAGTTCCCGAGCGTTCTTCATCGTGTGGTTTTAAAAGAGAAACAACAAAGACTGTCCCTGGCTTACTTTTACAGCCCTCCTACTGATTTCGATGTCTCTCCTCTGGCTTTGAATCCTGCCCAAATTCCTCTATATCGTTCTGTGTCGGTGAGAGAATACATTCACATCAAGGCGAAGAATGTTGAGAAAGCACTTTCTTTGATTAGAATT
>gnl_Poptr_v3.0_Potri.001G176600.1
ATGCCTTCAAGATCGTTATTAGCAGACGCTTTTAGAGCCCACCCTGTCCATGTACACCAAAAGCACATTGACTTTACCTCTCTTCAAGAAATACCTGACTCGCACAAATGGACTCAGATCGATGATGAACAGCATCCTTTAGTTGACCCCTTAAACACTGAATCCGTGCCCGTTATCGATCTGTCAGACCCTAATGTCCTTCAAAATATAGGCCATGCATGCAAAACTTGGGGTGTGCTTCAAGTCACAAACCATGGCATCCCTACCAGCCTTCTTGAGAACATTGAGAGTGCTAGTAGGAGCCTTTTCTCTTTACCTATCCAACAAAAACTCAAAGCAGCTAGATCACCCGATGGGGTTTCAGGCTACGGTGTCGCTAGGATTTCTTCATTTTTCTCCAAGCTCATGTGGTCAGAGGGATTCACCATAGTTGGCTCTCCTCTTGAGCATTTTCGCCAACTTTGGTCTCAAGATTACACCAAATTCTGTGATATAATTGAAGAATATAAGAAAGAAATGCAAAAGCTAGCAAGGAGGTTGACATGGTTAATGCTGGGCTCATTAGGAATAGCAAAGAAAGATCTCAAATGGGCTGGCTCAACAGGTGAATCAAAAAAGGGTAGTGCAGCCCTACAACTGAATTACTACCCGGCTTGCCCGGATCCAGATCAGGCAATGGGTCTTGCCGCCCACACAGACTCCACCCTCCTCACCATTCTTTACCAGAGCAACACCAGTGGATTGCAGGTGCTAAAAGAGGGAATTGGGTGGATCACTGTCCCACCAATCCCTGGTGGGCTTGTTGTGAATGTAGGGGACCTACTCCACATCTTATCAAACGGGTTGTACCCGAGTGTGCTCCACCGAGCGGTGGTTAACCGGACCAAGCATAGATTATCCATTGCTTTCCTATATGGGCCACCATCAAGTGTTGAGATTTCTCCTTTACAAAAACTTGTAGGTCCTAATCATCCTCCCCTCTATAGGCCAGTCACTTGGAACGAATACCTTGGCACCAAAGCTAAGTATTTCAACAAAGCATTATCATCTGTTAGGATTTGTGCTCCTCTAAATGGTCTGGCTGATGTAAACGATCATAATAGGGTAAGAGTTGGT
>gnl_Prupe_v2.1_Prupe.2G061700.1
ATGGCTCCAACTGCAACAGCCCCTGATGCTCACAACTCCAAAACTTTCGATGTTATTCTGGGCAAGGTACCAGATGACTTCAAGTCATTGCATGAGATACCAGAAGAGTATGCATGGACAAACCTCAATGAACATCCATCTTTAGACTCAGATTCTGTGCCCATCATTGATCTAAATGACCCAAATGCCTCCCAACTCATAAGCCATGCATGCACGACTTGGGGTGTGTTCCAACTCATAAATCATGGCGTCCCCAACAATGTGGTTGAAGACATGGAATCTGTTGCTCAAAGCCTCTTCTCTCTACCAGCCGAACAAAAGCTCAAAGCAGCCCGAGGACCCGGTGGCATTTCTGGTTACGGCCCCCAGCTCATATCTGCCTTTTGGGATAAGAAACTTTGGTCTGAGTGCTTCACTATTCTTGGTTCACCACTTGAACATTATGCCAAACTTTGGCCCCAAGGGTACACCAAAATCTGTTCTATTACCGAAGAATATGATAAAGAATTGGGAAGGCTTTGCTCTAGGCTGATGTGGATAATGCTTGCCTCATTAGGTATATCCAAGGAAGATGTCAAATGGTCTGGCCCCAAAGGTGATAACCAAGAGGCACATGTCCTCCAGTTGAATTCTTACCCTGCTTGTCCTGATCCGGATCGGGCCATGGGTCTTGTTGCCCATACTGATTCAACCCTTGTCACCATTGTCCACCAAAGTAAGATCTGTGGCTTGCAAGTTTTCCAAGAGGGCACCGGTTGGTTTACGGTTCCACCGGTTCCCGGCGCTATGGTAGTCAACGTCGGTGACCTCATGCACATATTATCTAACGGGTCGTATGTGAGTGTCCTCCATCGGGTACTGGTGAACCAAACTCAGCCCCGTCTATCAGTTGTTTATACTTATGGACCACCAGACAATGTCCCAATCTCACCAATACCAAAACTACTAAGCGCAAGCCACCCTGCCCTCTACCCACCCGTCACCAATTGGAGTGAGTACATTGACACCAAGACAAAGCTCAAGGGCAAGGCACTTGCATCACTCCGGCTTTATGAGCCTCGTACAAAT
>gnl_Prupe_v2.1_Prupe.7G235400.1
ATGAACATCCACCTCTCTTCCCACCACCACCTCATCCCTCTCGACTTCAAATCCCTCGTCACCTTACCCAACTCCCACACTTGGGCTCCATCCTCCTCCGATCACCACCCGTTCCCCGAATCCGTACCGGTCATCGACCTATCCGACCCGAATGCCACCCCTCTGGTCCGCCTTGCCTGTGAGAAATGGGGTGTGTTCCAAGTCACCAACCATGGCGTTCCCATGAACCTCATCAAACAAACTCAGCTCCAAACCCATCGACTCTTCGCCCTCCCCAGAGACCAAAAACTCCGGGTCCTCCGCTCGCCCGATGGCTTCACCGGGTACGGGTCGGCCCGCATTTCTGACAACTTCCCCAAGCTGATGTGGTCGGAGGGTTTCTCGATGATGGGGTCTCCGCTGGAACATGCCCGCCAGCTTTGGCCACTTCACCACGCCAACTTCTGTAATGTAATGGAAGAGTACCAAATGGAGATGAAGGGACTTGCTGCAAAACTGATAGAGCTCATGCTTCGATCATTGGGCTTGAACAATGAAGATGTCAAATGGCTCAGACATCCTCGGTCCTTGCTTCAACTCAACTCATACCCCGTCTGCCCAGACCCGACCCGGGCCATGGGCCTAGCCCCTCACACAGACTCCTCATTGCTCACTTTGCTATACCAGACCACTACAGGCGGCCTGCAAGTCCTTGTGGACGGGGTTTCGTGGGCGCCGGTGTACCCAACTGCCGGTGCGCTGGTTGTCAACGTCGGGGATTTAATGCACATACTATCCAACGGATGTTTCAAGAGTGTAGTCCATCGTGCCATTGTCAACAAAGTGCACCATCGCATCTCCATCGCATACTTCTACGGCCCACCATGGGATGTGAAGATATCGCCGTTGATGAAATTGATCGATCACAATCATCCACCTCTCTATCAGCCGGTAACTTGGAAGGAGTACCTTGGTTACAAGGCAACGCACTTCAACAAGGCGCTTGAACTCATCCGGAATGATGGAGGAGAAATACAAGCCAAC
>gnl_Prupe_v2.1_Prupe.3G075600.1
ATGCCTGCAAGACTCTCTGATGCCTTCAAATCCCACCCTCTCAATCTCCAACTGAAGCACCCAGATTTCAGCTCATTGCAGGAGCTTCCAGACTCCTATGCATGGAGCCAAAACGATGACCAGTACCCTTCTTCTCCGGGCTCATTTGGGGCAGAGCAAGACTCTGTTCCAGTCATTGATCTCTCCGACCCCAATGCCCTTAAGCTCACAGGCCATGCATGTCGAACTTGGGGTGTCTTCCAAGTCACCAACCATGGCATCCCGAGCAAGCTTCTTGACGACATTGAATCTGCTGGCAGAAGCCTTTTCTCTCTGCCGGTTCAGCAGAAGCTCAAGGCCGCTCGATCGCCGGACGGCATTTCCGGCTATGGCTTTGCTCGGATATCTTCGTTTTTTCAGAAGCTCATGTGGTCTGAGGGCTTCACTATTGTTGGCTCCCCACTTGACCATTTTCGTCAACTTTGGCCCCAAGATTACAACAAATTCTGTAATATTATTGAAGAATATGAGAAGGAGATGAAAAAGCTTGCCGGCAGGCTGATGTGGCTAATGCTTGGCTCACTAGGTATATCCAAGGAAGATGTCAAATGGGCTGGGCCAAAAGGTGACTTCAGAGATGCATCTGCTGCCTTACAATTGAATTCGTACCCGGCTTGCCCGGACCCGGATCGGGCCATGGGTTTGGCAGCGCATACGGATTCTACCCTCCTCACAATCCTTTACCAAAACAACACTAGTGGCTTGCAAGTCCTCCGGGAGGGGACCAGGTGGGTCACGGTTCCGCCATTGCCCGGTGCTCTCGTGGTCAACGTCGGCGATCTCATCCATATATTATCTAACGGGTTGTACCCGAGTGTCCTTCACCAGGCAGTGGTGAACCGGAGCAGACACCGTTTATCCATCGCTTACTTATACGGACCCCCAGATAGCGTCCAAATCTCACCCCTTTCAAAATTACTAGGCCCAAGTCAGCCTCCTCTCTACCGGCCAATTACTTGGAATGAGTACCTTGGCACAAAGGCAAAGCATTTCAATAAGGCACTTTCATCTGTCCGCCTTTGTGCTCCTCTAAATGCATTAGTTGATGTAAGTGATCACAACAGCGTAAAAGTCGGG
>gnl_Prupe_v2.1_Prupe.1G467600.1
ATGGGTGCTCTCGCAGAAGCCTATAAACACAGCCTCCTCGACAAGCAACCTATCCCCCTTGACTATGGCTCTGTCCGAACATTGCCTGAGTCCCATATATGGCTTGATCAGTCCGACGAGTCTCCATATGTGGCCCACTCCACCGGCCCGATATCGCCGCCAGTTATCGACCTCATGGATCCGGATGCTCCGAGGCTCATAATCCAGGCATGTGAGACATGGGGTGTCTTTCAACTGATAGGCCATGGCATTCCCACTAAACTTATGGAGGATGTGGAGTCTGAGGCTGAAAAATTGTTTGGTCTACCAGTTGACCAAAAATTGAAGGCCTTACGATCTCCAGGTGGGGGTGCAGGATACGGTCTCCCTCATATATCGCCATTTTTTAACAAGCATATGTGGCATGAAGGGTTTACTATCATGGGGTCTCCGATCTATCATACTAGGCAACTTTGGCCCCAGGCCTATCAAGGGTTTTGTGAGACAATGGTTGATTATCAGAACCAATTGAAGGCATTAACCGAGCAGCTAATCCGCATTATCTTCAAATCCTTGAACATTAATTCTGAAGAAGTAGATTGGCTTAAGGACTCTCAAGGATCAAGTACTGCTTTGCAGTTAAACTCTTACCCGGCATGCCCCGACCCAACTCGAGCCATGGGCCTAGCGCCCCACACAGACACATCCCTAATAACCATTCTCCAATCCAAAACCAGTGGCCTCCAAGTCTTCAAAGAGGGAGCCGGGTGGATCCTGGTGCAACCCATACCCGGTGCCCTCATAGTTAACGTTGGTGACTTTCTCCACATCCTCTCCAACGGGGTGTTTACAACTGTCCGTCATCGTGTGGTGGTCACCCATATTCAACGGTTCTCCGCAGCCCATTTCTATGCTCCTCCAGGTGATGTTATAGTCTCTCCAGTGATGTCCAAGGATTTTGGTGGAGTGCCAAGGTACCATTCTGTATCAGTGAAAGGGTATGTCGAGAGCAAGGGCAAGCATTTTGAAAAGGCGCTTTCTTTAATTAAAAAA
>gnl_Prupe_v2.1_Prupe.1G467800.1
ATGGGTGCTCTCGCAGAATCCTATAAAGACACCCTTCTCGAACCGCAACACATCCCCCTTGACTATGGTTCTGTCCATACATTACCCGACTCCCATGTATGGCTTGATGAGTCCGACGAGTCTCCATCTGGGGTCCACTCCACTGGCCCGCCCGTTATCGACCTCGCGGATCCAGATTCTGCGAGGCTCATAATCCAGGCATGTGAGACATGGGGTGTGTTTCAACTGATAGGCCATGGCATTCCCACCAAGCTTATGGAGGATGTGCAGTCTGAGGCTGAAAAATTGTTTGATCTACCAGTTGACCAAAAGATGAAGGCCTTAAGATCTCCAGGGGGAAGCCAATCAGGATATGGTCTCCCTCCTATATCGCCATTTTTTGAAAAGCTTATGTGGCACGAAGGTTATCATATCATGGGGTCTCCGATCGATCATGCTAAGCTGCTTTGGCCCAATGACTATCAAGGGTTTTGTGACACAATGGTTCATTATCGGAGCCAATTGAAGGCATTAACCGAGCAGCTAATCCGCATTATCTTCAAATCCTTGAACATTAATCCAGATGAAGTGGCTTGGCTTAAGGAATCTCAAGGGTTAAGTATTGGTCTGCAGTTAAACTGTTACCCGCCCTGCCCTGACCCAACCCGAGCCATGGGCATAGCACCCCACACAGACACATCCCTAATAACCGTTCTCCAGCAATCCAAAGTCAGCGGCCTCCAAGTCTTCAAAGAGGGAGCCGGGTGGGTCCTGGTGCAACCCGTACCCGGTGCCATCACAGTTAACCTTGGTGACTTTTTCCACATCCTCTCCAACGGGGTGTTTACAACTGTCCGTCATCGTGTTGTGGCCACCCGGATCCGACGGCTCTCCTTTGCCTATTTCTATGCTCCCCCGGGTGATTTTATAGTCTCCCCAGTTTTGTCCAAGGATTTTGGGGAAGTGCCTAGGTATCAAACTCTGTCAGTGAAGGAGTATGTTGGAATCAAGGGCAAGCATTTCGAGAAGGCGCTTTCTGTTATTCAAAAT
>gnl_Selmo_v1.0_446928
ATGGTAGGGGACAAGCTGTCGTTCCAGGCCTTGGCTAATGCCACTGGCTTATTACTCATTCCATATGTCACCACCTTTGTCTCTTGCTGCTTCTGTGACCCAATGCAATTTGTGGGGCTCCCCACTCAGCTGCCCTGTGCCAGCCCTGCCCATCACTCACCCACTGCTATTTACTTTGGCCTCAAGCACTACAATGGTGGAATGGTGGAGGGAAGCCTCAGCAAGATGCTCGAGAGAGGGCAGCAGCTCCCGGAAGCTTATCGCTGGAGCTCGAGCGAGACGGCAGCAGCGGAGGATGATCCGGCGGAGCTGGAGGACGAGGTGGTGGTGCCTGTGATCGACCTGGCGGAGCTGGATCGATCCGATGAGAGGCGCAAGGAGATATGCGAGGAGATGAGATCCGCCTGCCGCGAGTGGGGAGCGTTCCAGGTGGTGAATCACGGCGTGCCTGACCAAGTTGTGGAGCGAGCGCGGAGGACGAGCCTCGACTTGTTTGCTCTCCCCGAGTCGGACAAGCTCCGGGCCGAGAGACCACCCGGGACTCTCTTCGGCTACGGCGCCACCAGAATGGCCTCCTTCTTCAACCGGCTAATGTGGTCCGAGGCCTTCACCATGATGGGCTCTCCGCACAACAATTTCGAGGCCTACGCTCGCAAGCTCTGCGTCCACAGCGAGCAAGATTTCTGCAAGTCGTTTGAAGAGTACGATAAGGCGATGCGCGGCCTGGCCCTGCTCATCACCGACCTCATCCTCCACGGCCTGGAAGCAAGCGAGGAGCGAATTCACCAACATATCCGGAACTTCTGGGGGATGATCCACATGAACTTCTATCCCCCCTGTCCCAGCCCCTCGGAAGCAATGGGTCTCGCGTCCCACACCGATTCCAGCTGCCTCACCATCATGCACCAAGGCAGCGTCGGAGGCTTGCAAGTGAAAAGAGGTGACAAGTGGATCGCCATCAAGCCTGTTCCCGGTGCCTTTGTCATCCAAGTCGGTGACATGCTTCAGTTGATGAGCAACAACGTCTTCCACAGTGCCTTGCACAGAGCTCTCGTTAACGAACGCTTCGAACGTCTCTCGCTGGTTTACTTCTTCACCCCGCCTCCCACGGTTTCCATTTGCCCCATCCATCCCAGCAAACCTCTTTACCGCTGCCTCACTTGGAACGAGTATCTACAAGTAAAAGCCAAGCTTTTCATGGGTGCGCTGGATCACTTCCTGTTACCTGAA
>gnl_Selmo_v1.0_419975
ATGGCTCCTACTCAAGGCGGTACTCAAGGCGGTGTTGACTACAAGCTCACTACGTTTTTGCAAGGCTCTTTAACTCTGGATGACTACGTCTGGTCTCAAGAGGAGTGGCCAAAGGTTGCTTACAACGATTACAACGACGAGGACACCGTCCCCATCATCGATATCTCGTTGCTGAGGTCCGAGGATGCCGCAACCAGGTCAAAGGGGCTCAAGGATCTCATGGAAGCCGCCAGAGAGTGGGGATTCTTCCGGCTTGTTAACCACGGGGTTCTAAGCGATGTTACTGAAAAGCTGGAGTCGGACGGGAAGGAGCTCTTTGCTCTGCCGCTGGAGCAAAAGAAGAAGGCAGTGCGGCTTCCAGAGAGCATAATTGGTTACTACTTTGGAGCCGAGTCCGTCTTCTCCAAAGCATGGCTGGAAGCGTTTCATTTCTCGGGTGACAAGGAGGTCACAGACAACATGATCCGGCAAGTTTCTCCCGAAAACTTTAATGAGCTAAGTGCGAGCGTTCATAACTACATCGATGCCTACCAAAAGCTCGCGATCGAGGTCGTCGAGCTCATGGCCATTGCGCTTGGACTGGAGCCTTCGACGTTTAGCAAGTACACTGCTACAAAAGGCGACAAGTCTACAGTTCGCGTTTGCTACTATCCGCCGTGTCCTCAGCCGCAGCAGACTCTGGGACAGCGTCCACACGCCGACCCGATCCTCATCACCATCGTTCACCAAGACGACGTTGGCGGCCTCCAGATTCTCAAGAACAACCGATGGATCGCGGTCAAGCCCGAGCCTGGCACCGTGGTTGTCAACGTTGGAGACACTCTCCAGGTGCTGAGCAATGACATCTATCCCAGCGTCCAGCACCAGGTTGTGCTCAACAGCGAGCGGAGCCGACTGTCCATGGCTTTCTTCCTCATCCCCGAGGCCAACGCTCTCATCGTCCCGGCAAAAGGGCTCGTGGACGACGAACATCCGGTGAGGCACCCACCTTTCATCTACAGGGACTATCGCAAATCTTATGGAGAGCGAAGAGCAGTCGGCAAGAGCCACCTTGAATCGTTTTACACGCTCAAAGACGCA
>gnl_Selmo_v1.0_144959
ATGGCACTCCAAGTCACCGCTGCTGCTTCAAGCACTGTTTCTTCGGCACCACTAGCATTTATCCCTGCTCGTCCCAGCACTTCCAAAGCGGCAATGGACCTTCCATCGTCCTCATCTAAAGTTTTCCCTGAGAGCCACAGGTGGCCGCCTAGTGACTGTCCCAAAGTCTTCCACAATCAATACATCCGCGGCCTGGAGCTTCCGGTGATCGATCTGGACGAGGACGAGCGTGTCTGCCTCGAGAAGCTGCGCAAAGCCTGCGAGGAGTGGGGATTTTTCAACGTTGTCAGCCATGGTGTGCCGCAGGATCTGATGAAATCCATGGAGGGATTATCAAAATCGTTTTTTGGCTTGCCAGTCGAAAGTAAGATCCAAGCTACCGAGGGAAGCTGGAAGTTCCGTCTCTATGAGAGCTTCTCCCGCAAGAAATACACGGCGTGTTCCTGGGTGGAGGGACTCAATGTACACGACCTGTCCGCCATTCCCCAGATTGCGAGCTGCGCATGGCCGGAACAAAGCACAACTATCAGCAAAACTTTCACGGATTACCTGAGAGAGATGGACAAGCTTGGAAAACGCATACTTCGGCTGCTGGTGCTGAGCCTGGGAGTGAAGGAGTCCACCGCCAGCGATTTGCTGAGCGGCTGTGGATTCACTGGAACTCGCTTCAATTACTATCCATCGTGTCCGGAGCCGAGCATGGCTCTCGGCCTTGTTCCTCACACAGATCCAAACTGTGTGACAATTCTCCACCAGGACAGTGTAGGAGGCCTGCAGATAGCGAGAAAAGGTCAGTGGATAGCGGTAAAGCCAATAGACAATGCCATCGTGATCAACATCGGCGACAGCTTCCAGGCCTGGAGCAATTGTAGATATAAAAGTGTGGAGCACCGCGCTGTTGTCAACTCGGATACTCCCCGAGTTTCCATCGGTTACTTCTACGGGCCCGTGGCAGAGGACTTGGTGATCCAGGCACCGAGCGAGCTGGTTGACGGGGATCATCCTCCCGTGCACAGGCCTTTCCGCTACATGGACTACATGTCCTGGAGAACCACCTCAAATCTTTTCGGGAAGAACGCGTTCAACGTCTTTACGAGCCTGGATTTCCCAGGAGCAGCAGCCGCTGCGAGCGAAAAGCCT
>gnl_Solly_v2.4_Solyc00g007180.1.1
ATGGCTACTTCTAGTACTCTTGAAGAATCTTTCAAAGAAAACCCTCTGCGCCTTCAACACATTCTTCCTATAGATTTTCATTCCATCCAAGAAGTTCCAAACTCTCATTTATGGCCTAATATCAATAATTCCCCAATTAGTCATGATGAAAAAAAACCTACTATACCAATAATTGATCTTTTAGCCCCTAATGTTGTGGAACTTATAGGCCATGCATGCAAAACATGGGGGATATTTCAAGTTGTTAATCATGGGATTTCTTTAGAACTTTTTGATGAAGTTGAATCTCAGGCAAGACGACTATTTGCCTTGCCAGCAAAAGAGAAGGTAAAGGTCGTGAGATCGACTACTGGCGCCACCGGCTATGGCACAGCTCGAATTACGCCATTTTTCTCCAAGTTCATGTGGCATGAAGGGTTCACCATTATGGATTCACCACTTGATCATGCTAAGGAACTTTGGCCACATGACTATAAAAAATTTTGTGATGTGATGGGAGATTATCAAAAGAAGATGAAAGCTCTATCCTTCCAACTCTGGATGCTTATCCTCAATTACTTACAACCATCTCAAGAACATTCAATTAAGTCATTTGAATCTACAGGAGCTTTACAACTGAATTCATATCCATGTTGCCCTAACCCTAACCATGCATTAGGGTTAGCTCCTCACACAGATTCGTTATTCCTAACAATACTCCATCAAACAAATAACACAAAGGGTCTTCAAATCTTGAAAAAAGACCTAGGATGGACTTCAATTACTCCAGTTTCCAACGATGCCCTCATTGTTAACGTAGGTGATCTTCTTCATATACTCTCCAATGGAGAATTTCCATCGGTTTATCATCGAGTTCTAGTGGATCAAACTAAGCATAGAGTATCTCTGGCTTATTTTTTTGGACCTCAAGTTGATTCTGTGATTGTTCCATTAGTTTCTTCTAAGGATAATGTTGGTGTTGTACCAAAATATAGAAATGTGAAGGTGAAAGAGTATATTGATCTCAAGGCTAAACATATGGAGAAGGTGTTCTCAATGATTAGATTT
>gnl_Solly_v2.4_Solyc06g066820.2.1
ATGCCTTCAAGAATCTCAGATTCCTGTAGACCTCATCACTCTCAAAAACACTTTGACTTGAACTCAATTAAAGAATTACCAGAATCCCATGCATGGACATCATCAAATGATCATTATACTCAAGAAAATTCATGTAATTTCGAGTCTATTCCAGTGATCGACCTCGATAACAACAATAACAATAATAATAATAACAATATTCTTGATCATATAGGTCATGCATGCAAGAAATGGGGTGCATTTCAAATTATAAACCATAGTATATCAGAGAAATTACTACAAGATATTGAAGTGGCTGGAAAAACCCTATTTTCACTTCCTATGCAACAAAAATTAAAGGCTGCTCGCTCTCCTGATGGTGTCACTGGCTATGGCGCAGCTCGAATTTCGTCTTTTTTCTCGAAGCTCATGTGGTCTGAAGGGTTCACCATTGTTGGTTCCCCAATTGAACATGCTCGACAACTTTGGCCTAAAGATTACAACAAATTCTGTGAAGTAATAGAAGAATATGAAAAGGAAATGGAAAAGCTAGCAGGAAGATTAATGTGGCTTATACTTGGGTCATTAGGAATAACAAAAGATGATGTAAAATGGGCCGTAGGCCCAAAAGGTGAAACCAAAGAAGGATGTGCTGCCTTACAACTAAATTCATACCCGGCATGTCCGGATCCGGGTCGGGCCATGGGTCTTGCAGCACATACGGATTCTACCATATTAACAATCCTTCACCAAAACAACACAAGTGGTTTACAAGTTTACCAAGAAGGAAATGGGTGGGTCACTGTCCCTCCAATACCCGGGGCATTAGTAGTTAATATAGGTGACTTATTACACATACTCTCAAACGGGTCATACCCGAGTGTTTTACATCGGGCGGTCGTAAACCGAACACGATATCGACTTTCTGTAGCTTATTTATATGGTCCACCGTCGGGGGTGAGAGTCTCACCCCTGTCGAAATTGGTGGACCATAGGCACCCACCCTTGTATAGGGCAGTGACATGGAGTGAGTATTTAGGTACTAAGGCCAAATATTTTGACAAGGCACTTTCATCCGTACGGCTTTGTGTCCCTTTAAATGGATTTACTGATGCCAAAGATCATAAAGGGGTACAAGTTGGA
>gnl_Solly_v2.4_Solyc03g119910.2.1
ATGCCTTCAATTATCTCATCACAACTCGATTTGTACTCGATAAAAGAATTACCCGAATCACATGCATGGAAATCCTCATTGGACGACGATGGATCGCGTAATATTAATGCGGAGTCCATTCCAGTAATCGATCTAAACCATGATCATAAATTTGTCATGGATACAATTGGCCATGCATGCAAAACATGGGGTGCCTTCCAAATAGTAAACCACAATATATCGCACCGATTACTTAACCATATGGAAACACACGGGACGAGATTATTTTCCCTTCCGATGCAACAAAAATTAAAAGCAGCTCGATCGTCCGATGGCATCGCTGGCTATGGAGTCGCTCGAATTTCTTCTTTTTTCGATAAGCTCATGTGGTCCGAAGGATTCACAATTTTTGGATCCCCTCTGGAACATGCCCGCCAACTTTGGCCATACGATTACAATAAATTCTGTGACGTCATCGAAGAGTACGAAAATGAAATGGAAAAGCTAGCGGGAAGATTAATGGGTTTAATGCTTGGGTCCCTTGGAATAGCAAAAGAAGATGTTAAATGGGCCGTTGGCCCAAGAAGCGGTAGTTCGGCCCTACAACTAAATTCTTACCCGGCTTGTCCGGATCCGGATCGGGCTATGGGTCTTGCTGCACATACGGATTCTACCCTATTAACAATCCTTCACCAAAACAATACAAGTGGTTTACAGGTATTTAAAGAAGGAAACGGGTGGGTAACGGTTCCTCCGCTTCGCGGGGCATTAGTTATCAACGTGGGTGATTTGTTACACATATTGTCAAACGGGTTGTACCCGAGTGTTCTACATCGGGCGATAGTGAACAGGACTCGACATCGTCTTTCAGTGGCCTATCTATATGGGCCACCGTCAGGGGTGAAAATTTCACCCCTATCGAAATTGGTAGACCAAAGGAACCCTCAAATGTATAGGCCAGTGACGTGGAGTGAGTATTTGGGAACTAAGGCAAAACATTTCGATAAAGCACTTTCATCTGTTCGGCTTTGTGCTCCTCGTATTGGGTTTGCCAATTCCAAGGATCAAAGTGGCGTCCAAGTAGGT
>gnl_Solly_v2.4_Solyc01g058250.1.1
ATGACTACTTCTACTCTTGAAGAAGCTTACAAAGAAAACCCTCTAAGCCTTCAACACATTCTTCCTATAGATTTTCAATCAATCCAAGAAGTCCCAAACTCTCATTTATGGCCTAACATCAATAATGTCCCAACTAGTCATAATGACAAAAACCCTAATGTCCCAATAATTGATCTTATAGACCCTAATGTTGTGGAACTTATGGGCCATGCATGTAAAACATGGGGAATATTTCAAGTTGTTAATCATGGAATTTCTTTAAAATATTTTGATGAAGTTGAATCTCAGGCAAGGCGACTTTTTGCCTTGCCTACTGAACAAAAGGTGAAGGTCGTAAGATCAACTAATGGTGTCACCGGCTATGGCACAGCTCGAATTACGCCGTTTTTCTCAAAGTTCATGTGGCATGAAGGGTTCACAATTGTGGATTCACCACTTGATCATGCTAAGGAACTTTGGCCAAATGACTATAAGAAATTTTGTGATGTGATGGAAAATTATCAAACGAAGATGAAAGTTCTATCCTTCCAACTCTGCATGTTCATCCTCAACTACTTACAACCATCTCATGAACATTCAATTAATTCATTTGAATTTGAAGGAGCCCTACAGTTAAATTCATATCCATGTTGTCCTAACCCTTACCACGCACTGGGGTTAGCTCCTCACACAGATTCCTTATTCCTAACAATACTCCATCAAACAAATAATACAAAGGGTCTTCAAATCTTGAAAAAAGACCAAGGATGGACTTCAATTGCTCCGGTTTCCAACGATGCCCTCATTGTTAATGTAGGCGATCTTCTTCATATACTCTCTAATGGTGAATTTCCATCGGTTTATCATCGAGTTCTTGTGGATCAAACTAAGCATAGGGTTTCTTTGGCTTATTTTTTTGGACCTCAAGTTGAGTCTATAATTTCACCATTAGTTTCTTCTCAGGATAATGATGGTGTTGTACTAAAATATAGAAATGTGACAGTGAAAGAGTATCTTGGTCTCAAGGCTAAACATCTTGAGAAGGTGTTCTCTATGATTAGAATT
>gnl_Solly_v2.4_Solyc05g052740.1.1
ATGTCTACTTCTACTCTTGAAGAATCTTTCAAAGAAAACCCTCAAAGCCCTCAACACATCCTTCCTATAGATTTTCACTTAATCCAAGAAGTTCCAAACTCTCATTTATGGCCTAATATCAATAATTTTCCAATTAATCATGATGAAAAAAACCCTAATGTCCCAATAATTGATCTTTTAGCTCCTAATGTTGTTCAACTTATAGGTCATGCATGCAAAACATGGGGAATATTTCAAGTTATTAATCATGGAATTTCTTTAGATTTTTTTGATGAAGTTGAATCACAGGCAAGGCGACTTTTCGCCTTGCCTGTAGAAGAGAAGGTGAAGGTCATGAGATCGACTAGTGGTGCCACCGGCTATGGCACAGCTCGAATAACACCCTTTTTTTCTAAGTTCATGTGGCATGAAGGGTTCACCATTATGGATTCACCACTTGATCATGCTAAGAAACTTTGGCCACATGACTATCAAGAATTTTGTGATGTGATGGAAAATTATCAAAAGAAGATGAAAGCTCTATCCTTTCAACTTTGGTTGTTCATCCTCAATTACTTGCAACCATCTCAAGAACATTTGATTAATTCATTTGAATTTACACAAGCTTTACAATTGAATTCATATCCATGTTGCCCAAACCCTAACCATGCACTAGGGTTAGCTCCTCATACAGACTCATTATTCCTAACAATACTTCATCAAACAAATAACACAAAGGGTCTTCAAATCTTGAAAAAAGACCAAGAATGGACTTCAATTACTCCAATTTCCAATGATGCCCTCATCGTTAATGTGGGTGATCTTCTTCATATACTCTCTAATGGTGAATTTCCATCGGTTTATCATCGAGTTCTTGTGGATCAAACTAAGCATAGGGTTTCTTTGGCTTATTTTTTTGGACCTCAAGTTGATTCTACAATTGTTCCATTAGTTTCTTTTGATAAAAATGTTGGTGTTGTTGTACCAAAATATAGAAAGGTGAAAGTGAAGGAGTATCTTAGTCTCAAGGCTAAACATCTTGAAAAGGTGTTCTCTTTGATTAGATCT
>gnl_Sorbi_v3.1_Sobic.003G045900.1
ATGCCGACGCCGTCGCACCTCGCGAACCCGCGCTACTTCGACTTCCGTGCGGCGCGGCGGGTGCCGGAGACGCACGCCTGGCCGGGGCTGCACGACCACCCCGTCGTGGACGGCGGCGCGCCGGGGCCAGACGCCGTCCCCGTGGTGGACCTCGCGGGGGCGGCGGACGAGCCGAGAGCCGCGGTGGTGGCCCAAGTGGCGCGCGCCGCCGAGCAATGGGGCGCGTTCCTGCTCACGGGGCACGGCGTCCCCGCGGAGCTGCTGGCGCGCGTCGAGGACCGGATCGCCACCATGTTCGCGCTGCCAGCGGACGACAAGATGCGCGCCGTGCGCGGGCCTGGCGACGCCTGCGGCTACGGCTCCCCGCCCATCTCCTCCTTCTTCTCCAAGTGCATGTGGTCGGAGGGATACACCTTCTCGCCGGCCAACCTCCGCGCCGACCTCCGCAAGCTCTGGCCTAAGGCCGGCGACGACTACACCAGCTTCTGTGATGTGATGGAGGAGTTCCACAAGCACATGCGTGCCCTCGCGGACAAGCTGCTGGAGCTGTTCCTCATGGCGCTGGGGCTCACCGACGAGCAGGTCGGCGGCGTGGAGGCGGAGCGGAGGATCGCCGAGACGATGACCGCCACCATGCACCTCAACTGGTACCCTCGGTGCCCGGACCCGCGCCGCGCGCTGGGGCTGATCGCGCACACCGACTCGGGCTTCTTCACCTTCGTGCTGCAGAGCCTCGTCCCGGGGCTGCAGCTCTTCCGCCACGCCCCGGACCGGTGGGTGGCGGTGCCGGCGGTACCGGGCGCCTTCGTCGTCAACGTGGGCGACCTCTTCCACATCCTCACCAACGGCCGGTTCCACAGCGTGTACCACCGCGCCGTCGTGAACCGGGACCTCGACAGGATATCTCTCGGCTACTTCCTCGGCCCGCCGCCGCACGCCAAGGTGGCGCCGCTAAGGGAGGCCGTGCCGCCCGGCCGCACCCCCGCGTACCGCGCCGTCACGTGGCCCGAGTACATGGGCGTCCGCAAGAAGGCCTTCACCACCGGCGCATCCGCGCTCAAGATGGTCGCCCTCGCCGCCGCCGCCGCCGCCGCCGACCTCGACGATGACGCCGGTGCTGGCGCCGCCGCCGAACCTGTCGTCCATCAGCAGCTACTCGTCTCGTCG
>gnl_Sorbi_v3.1_Sobic.009G064700.1
ATGATGCCGTCGTCGTCGTCGTCAGCCTCGACGCCGGCCGCCGCATCCGGCGGCCTCTTCGAGTTGGGGTCCGCGGCGAGCGTGCCGGAGACGCACGCGTGGCCGGGGGTGAACGAGCACCCGTCGGTGGAGTCCGCTGGCCGCGACGCGGTCCCGGTGGTGGACATGGGCATGGGCGGCCCGGACGACGCCGACGCGGCGGCGCGGGCAGTGGCGCGCGCCGCCGAGGAGTGGGGCGCGTTCCTGCTCGTCGGCCACGGCGTGCCGCGGGGCGTGGCGGCGCGCGCCGAGGCGCAGGTCGCGCGCCTGTTCGCGCTCCCGGCTCCCGACAAGGCCCGCGCTGCCCGTCGCCGCCGTGCCGCCGCCGCCGCCGCCGCCGGCTACGGCATGCCGCCCCTGGCGCTCCGCTTCTCCAAGCTCATGTGGTCCGAGGCGTACACGTTCCCCGCCGCCGCCGTCCGCGACGAGTTCCGCCGCGTCTGGCCCGACGCCGGCGACGACTACCTCCGCTTCTGGTACGTACGTACTCCAGTTTGGTACGTCACGCGTGCTACACTACCCCACGTTGACCTGCATCTGCATGTGCATGCATGCATGCGCGCGCCCAGCGACGTGATGGAGGAGTACGACAGAGAGATGAGGGCTCTCGGCGGCAGGCTGCTCGACCTATTCTTCATGGCGCTCGGCGGCGGCCTCACCGACGACGACCAGATCGCCGGCGGCGAGACGACGACGACGGAGCGGAAGATCCGAGACAACTTGACGGCGATGATGCACCCGATCCTGTACCCCAAGTGCCCGGAACCGGAGCGCGCCATGGGGCTGGCGCCGCACACGGACTCGGGCTTCATCACGCTCATCACGCAGAGCGCCGGCGTGCCGGGGCTGCAGCTGCTCCGCCGCGGGCCGGACAGGTGGGTGACGGTGCCGGCGCCGCCGGGCGCGTTCGTCGTCGTGCTCGGCGACCTCTTCCAGGTGCTCACCAACGGCCGCTACCGGAGCGCGCTCCACCGCGCCGTCGTGAACAGGGAGCGCGACCGGATCTCCGTGCCCTACTTCCTCGGCCCGCCGGACGGCATGAAGGTGGCGCCGCTCGCGTCGGCTCTGCTGCCGGGGAGGAGGAAGGCCGCGTTCCGGGCCGTGACGTGGCCGGAGTACATGGAGCTCAAGCACAAGGTGCTCGGCACGGATACGTCGGCGCTGGAGATGCTGCAGTTGGACGAGGAAGAGATG
>gnl_Spipo_v2_Spipo21G0010100
ATGGTGACCCGTTCGGAGCCCTTGACGACCCATCTCATCTGCCTAAAGCATCCCCGTCTCCTGGACCTGAGTAAACTCCGGGAGCTCCCCGATTCCCACACCTGGCCGGCGCTGTACGACCATCCCTTCGCCAGCAGAGACCATGGCCACCACCACGACCCGCTCCCCGTCGTCGACCTCGAGGACCCCGGCGTGCTCCGCCACCTCGCTCGCGCCTGCGAGACGTGGGGAGTGTTCCAGATAATAGGCCACGGTGTGCCCGCGGGCCTCCTCGACCGCCTCGAGTCCCAGTGCCAGCGTCTCTTCTCTCTGCCCGCCGAGCAGAAGCTAAAGGCGCTGCGCGCCCCCGACGGCATCTCCGGGTACGGCCAAGTCCGCATATCCTCCCTCTTCTCCAAGCTTATGTGGTCGGAGGGCTTCACCATCGTTGGCTCCCCTGAGGAGCACGCTCGTAAACTCTGGCCATACGAGCACGACCAATTCTGGTGCGAGGTGGTGGAAGAGTACAACCAGGAGCTGAAGCAACTTGCCGGGAGGTTGATGATCCTCATGCTGGAGTCCCTGGGCCTCCCCGTGGAGGAGCTCAGCTGGTACAGACCCACTGGCCAGGAGGAGGACGGCTTCCTGGAAGCCACCTCCGTTCTGCAATTGAACTCCTACCCGGCTTGCCCCGACCCGGAGAGAGCCATGGGCCTGGCCGCCCACACAGACTCCAGCCTGTTCACCATTCTCCACCAGAGCCTCGTAAGCGGCCTGCAGGTGGCGCCGCCGGGGGGAGGGCGGTGGGTGACGGTGATGCCGCGGCGAGGGGCGCTCGTCGTCAACGTTGGCGACCTCTTCCACATCATGACCAACGGGCGGTGCCCCAGCGTGGTTCACCGGGCCGTGGTCAACCGGACCCAGCACCGGCTCTCGATGGCGTACCTCTACGGCCCACCGACGTACGCCGAGATAGCGCCGCTGGGGCCTCGGATGGTCAACGGCCGGAAGACCCCGCTATACCGGGCCGTGACCTGGCCCGAGTACCTCGGCATCAAGTCGAAGAAGCGCTTCGATCAGGCTCTCGAATCGATTAAAGTGGTGCCGATTGGAGACGAAGTGGTAACTTGGGGAGATGATGATGACGACGGCGCCGTCGCTATCGTACCCACCAAA
>gnl_Spipo_v2_Spipo21G0010200
ATGACGACCCACTCGGAGCCCATGATTGCCCACCTCGACTGCCTCGGGCACCGCCACCTCGTCGACTTCAGCAAACTCCACCATCTCCCCGACTCCCATGCCTGGCCGGAGCTCCAGGACCACCCCCTCACCGGCGGCGGCGTCCAGGACGCCGGCGAGCCGGTGCCCGTCGTCGACCTCGACGACCCCAACGTCCTCCCCAAGCTAGCCAGCGCCTGCAAGCGGTGGGGAGTGTTCACCATCACCGGCCATGGCGTCCCGGCCCAAACCCTGTGCAGCTTAGAGTCCCAGAGCCGCCGACTCTTCTCACTGCCCGTCGAGCAGAAGCTCAGGGCCCTCCGCCCCGTAGATGGTATCTCCGGCTACGGCCAAGGTCGGATCTCCGAGTTCTTCCCGAACAACATGTGGTGGGAGGGCTTCACCATCGTCGGCTCCCCCGACGAGCACGCCCGCAAGCTCTGGCCAGACGGCCACCTCCCCTTCTGTGAAGCTTTCGAAGAGTACAACCGGGAGATGAAGAAGCTGGGGGGGGAGCTGCTGGCCCTCATACTGAAATCCTTGGATCTACCTGTGGAACAAGTGAGCTGGTACAGGCCCGCATGCCCAGACGGGGACGGCTTCTCTGCGGCCTCCTCTCTTCTCCAGTTGAACTACTACCCGGCGTGCCCCAGCCCGGAGAGAGCCATGGGCCTTGCCGACCACACCGACTCCACTCTCTTCACCCTCCTCTACCAGAACCTCGTGAGCGGCCTGCAGGTGGCGCCGCCGGCCGGCGGCGGCGGCGGCAGATGGGTGACAGTTCCCCATGTCGAAGGGGGTCTCATCGTGAACGTCGGGGACCTTCTTCACATCGTCTCCAATGGCCGGTGCACCAACGTCGTCCACCGCGCCGTCGTAGACCGGAACCAGCACCGCCTCTCGATAGCGTACCTCTACGGGCCGCCTGCAAACGCCAAGATAGCGCCGATTGGGCGCGGAAGTGAGGCGCCGGTGTACAGGACGGTGACATGGCCGGAGTACATCGGCATCAGGGCGAAGCACTTCACCAAGTCGCTGGAGTCGATCAGGGTTTCGCCCCTGGGAGAAGAACAGGCGCGAGAGGATGACGACGGCCCCACCGTCCCCATCGGTATCACCGAA
>gnl_Stras_v2.0_SGA_v2.0_scaffold27T11473
ATGGCAACACCAACACCAATCAAATCCCTCTCACAAGCCTATAATAGCACAACCCACCTCCAATCACAACACATAGTTCCGCTCGATTTCAACTCCATTCGCGACCTACCAGATTCCCACGTGTGGACTCTGCAGACAGATAATTTATCTGAATCTAATAAACAGTATTCTGTTCCCGTCTTAGATCTGACTGCCCCAGATGTTGTGGGCCTCGTTGCAAATGCATGTCGAGAGTGGGGAGTGTTTCAAGTGATCAACCACGGGGTCCCAATGGGCCTATTTGATGATGTGGAGGCCCAGAGCAAGCGCCTGTTTGGGCTTCCGGCCCAACAGAAGCAGAAGGTGTTGCGTTTGCCCAACGAGAGTACAGGATATGGGGTGGCTCGAATATCGCCATTTTTCTCCAAGCTGATGTGGCACGAGGGGTTCACCATCATGGGCTCTGCGGTTGAACATGCCAAACAACTTTGGCCCCTTGAATACCAAGATTTTTGTATTTGCAGTGTACTGCAGCTAAACTCTTACCCGAGCTGCCCAAACCCTAATCGGGCCGTGGGGTTGGGCCCCCACACGGACTCCATGCTTCTCACGATCCTCCACCAAAATGACACAAACGGCCTCCAAATTTTGAAAGAGGGCGTCGGGTGGATCACGGTGGAGCCTGTCTCAGGGGCAATGGTGGTCAACATTGGCGATCTAATGCACATTATGTCCAATGCACGATTTCGACCGGTGTACCATCGTGTCGTCCCAAGTCGCATGAGGCATAGGTTCACCTTTGCATATTTTTATGGGCCTTCGCCCAATTATGTTGTTGGGCCATTGGCTAGTAGGGTGTTGGATGCCCCGCGTTTTAGGCCGATGATGGTCAAGGACTATATTCGTCTCAAGTACCACCATTTTGACAAAGCTCTTGATTTTGTTAGGCTTTGA
>gnl_Stras_v2.0_SGA_v2.0_scaffold5T02633
ATGCTCTCAACGACTGGTCACCATCCCCTCCATTTCTATATAAACACACCTTTCCCACCCTTTCCATTCCCACACAACACACCACAATATTCCCTAAATTCCACATCTACACCAAGTACGAGGACTCAAAAACCTATCTTTTTTCATAAATCCGCCATGCCTTCAAGAAGAAAAACAAGTGACACCCTCACATCTCGAAACAAATACTTAGATCTTAACTCGATGAAGGAACTACCCGACTCCCATGCATGGAGCGACGACCCGTCTTTCTCAGGCGAGAGTCCCGAAAACATCCCAGTCGTCGATCTGAACGACAGGGATGTAATCGAGCTCGTCGGCCATGCATGCACGGCTTGGGGGATTTTCCAAGTCCTCAACCACGGCATACCCCAAGAGTTGCTCGACGAAATCGAGTCGGCCGCGGGCCGCCTCTTCTCCCTCCCGATGCACCACAAGCTCCGAGCCGCCCGCCAACCGGACGGCATCTCTGGCTACGGCTCCGCTCGTATTTCCTCTTTCTTCTCCAAGAACATGTGGTCCGAGGGATTCACCATTGCCGGCTCCCCTCTCGAACACGCACGCGCCCTATGGCCCCACGACTACCAAAAATTCTGTGATACAATTGAGGAGTACCGAAAGGCGATGAACGACTTAGCCACTCATCTCATGCGGCTCGTGCTCGGTTCCCTCGGGATAACGGACACCGAGGCAGACGGGATCAAGTGGGCAAACACGGGGGAAGCAGGGAGTGCGGCCCTCCAACTCAACTCCTACCCGGCATGCCCGGATCCGGGCCGGGCTATGGGCCTGGCGGCCCATACGGACTCGACGGTCCTAACCATCCTCCACCAGAGCAACACGAGCGGGCTTCAGGTGAGGCGGGAAGATCCGGAGAGGTGGGTGGGGGTGCCACCACTTGGCGGGGCCCTGGTGGTCCACGTGGGCGACTTGCTCCACATAATGTCCAACGGGTTGTACCCGAGCGTGGTGCACCGGGCCGTGGTGAACCGGGCAAGGCACAGGCTGTCGGTGGCGTACCTTTACGGGCCGCCCGCGGGTGTGAAGGTGGGCCCGCTGAGGGAGCTGGTGGATGATTGCCGCCCGGCTGTGTACAGGGCGGTGACGTGGAGTGAGTATCTTGGGAAAAAGGCCAAGTATTTTGATAAGGCGCTGACGTCAATGAGAGTGTGTGGGGCCCGCGCGGCGGGTGGGCTTGTCGATAGGAACGATCACTTGGTAGCTTGA
>gnl_Theca_v1.1_Thecc1EG037958t1
ATGAATCCGACCATGAACTCAATCTCATCAGAAACCTTCAAAACCACCCCTTCCCATCCCGAGCATACCATTCCGTTAGACTTCACCAATGTCCCTAAACTGCCAGACTCCCATGCATGGACCTTGCCTCACCAGCCGATTGACCCATTTACCCAGGAACCTTTGCCCATCATTGACCTTGCCAAACCGGATGTGTCCAAGCTCGTGAGGCATGCCTGTGAGGAGTGGGGAGCGTTTCAGATCACCAACCATGGCATTCCCATTTGTCTCCTTAATGAAATCGAGTACCAAACCCGGCGGCTGTTCTCGCTGCCCGCAGAAAGCAAGCTCCTCGCTGTCCGGTCACCGGAGGGTTTCACCGGGTATGGACTGGCCCGCATATCCCCCTTCTTCTCCAAGCTGATGTGGTCCGAGGGTTTCTCCATTATAGGGTCCCCTGTGGAACATGCTAGCCAACTTTGGCCAGAAGATCATGCCAAATTCTGCGAGGTAATGGAACAATTCCAGGAGGAGATGAAAGCATTAAGCGAGAAAATGGTGGCAATAATGCTTAGCTCATTAGGTTTGACCCATGAAGAAGATGTGAAATGGTTCGAGCCCATGAAGGAGGGGTGTGACCAATCCACATGCGTGCTTCAACTGAACTCGTATCCAGTGTGCCCAGACCCAGGCCGAGCCATGGGCTTAGCCCCTCATACAGACTCATCTGTGCTCACCTTGCTATACCAAGGCAATATTAGTGGCCTACAAGTCCAAAGAGATGATGCTGCAGGGTGGATGCCTGTGGAGCCAGTCGAGGGCGCCTTGGTGGTCAATGTTGGTGATTTGATGCACATTGTCTCCAATGGCAGGTTCAAGTCCGTGTTGCATCGTGCATTGGTGAACAACGAGCACCACCGCGTGTCGACGGCCTACTTCTACGGGCCACCAAGGGATGCCAAGGTCTCACCGTTGAGGAAGTTGATTGACCGTGATCATCCCCCGCTGTACCGCCCGGTCACATGGAAGGATTATCTTGAGGCCAAGTCAAAACATTTTAGCAAGGCACTTGAGTCGATTCGCCTT
>gnl_Theca_v1.1_Thecc1EG038315t1
ATGACCACTCTCTCTGAAGTCTACAGAGAACATGCTATCCACCTCCGGCATATCGTTCCCCTGGACTTCCACTCCGTCCGGACCGTGCCCGACTCGCACGTGTGGCCTAAATCCGATGACTTCTCATCCGATGACCAGTTATCGATCCCAATCATTGACCTCAAAGATCCCCTCGCTGTAAAACTTGCAGGTCATGCATGTGAGACATGGGGTGCGTTCCAAGTTATTAACCATGGCATTCCTTCGAATCTTGTCGAAGAGGTGGAGTCTGAGGCTCGGCGGCTGTTCTCTCTCCCGGCTCAGCAGAAGATGAAGGCGTTACGTGAACCGGCAGGCGCCACAGGATATGGTCTAGCTCGGATATCCCCGTTTTTCCCAAAGTATATGTGGCATGAAGGGTTTACAGTCATGGGTTCACCGGTTGACCATGCTAGGGCACTTTGGCCTAATGACAATGCACGTTTTTGTGACGTAATAGAGAGGTATCAGAAGAAGATGAAAGTCCTAGCAGAGCAACTCACACATCTCATCCTCGAGTCATTGGACGTTTCCCTAGAAGACCTAAGCTGGGACGTCGGTTCTCCCTCTACCGCTCTTCAGCTGAACTCTTACCCTTCGTGTCCAGACCCGAATCGAACCATGGGTCTAGCCCCACACACAGACACATCCTTCTTAACACTTCTACACCAAAGTTCCATAAGCGGTCTCCAAATCTTCAAAGAAGGAGTTGGTTGGCTCTCAGTGCGACCCATTGCCGGTGCCCTGGTTGTAAATGTTGGCGATCTTCTGCATATTCTGTCCAACGCTCGATTCCCTAGTGTCCTTCACCGGGCCGTCGTAAACCGAGATGGGTGTCACAGGTTGTCAGTGGCTTATTTCTATGGAATACCCACAGATTGTAATGTATCCCCGTTGGCAAAGCTCTTAAATTCAGGCCATACTCCTAGATACCGGTCTGTGACAGTGAAAGAATATGTGATCCTTAAGGCTAAGAATTTCGAGGAAGCACTTTCTTTGATTAGAATT
>gnl_Theca_v1.1_Thecc1EG028576t1
ATGCCCTCAAGGCTCTCAGACGCCTTTAGAGCCCACCCTGTCCACCTCCAACAACTCAAACACCCTGACTTTACCTCACTCCAAGAACTGCCTGACTTGTACGCATGGAATCAGCGCGACGACTACCCTTGCGGCGATGCCTTTGCCGCTGAATCCGTTCCGATTATCGATCTCGATGACCCTAATGCTCTGCAAGGTATCGGCCATGCATGCAAAACGTGGGGCGTTTTCCAAGTCATCAATCATGGCATCCCTCCTAGCCTCCTTGACATGGTGGAGTGCACTGGCCGAACCCTTTTCTCTTTACCGGTCCACCAAAAACTCAAAGCTGCTAGATCACCGGATGGTGTGTCGGGCTATGGATTTGCAAGAATTTCCTCCTTTTTTTCTAAGCTTATGTGGTCAGAGGGCTTCACTATTGTCGGATCACCAGACGAGCATTTTCGCCAACTTTGGCCCCAAGATTACAGCAATTACTGTGATGTGATTAAAGAATACAAGGAAGAAATGAAAAAGCTAGCAGGGAGATTGATGTGGCTGGTGCTGGGTTCCCTAGGCATAAGAGCCAAGCAAGATATGAAATGGGCTGGCCCAAAGGGTGACTTCAGAGAGGCTTCAGCAGCCTTACAGTTGAATTTCTACCCGGCTTGTCCCGACCCGGAGCGAGCCATGGGTCTCGCCGCGCATACGGACTCAACCCTCCTCACCATCCTCTACCAAAACAACACCAGCGGGTTGCAGGTCCTAAAAGAGGGAGCTGAGTGGGTGACAGTCCCTCCGGTACCTGGCGGGCTAGTGATCAACGTAGGGGACCTGATGCATATACTATCCAACGGGTCATACCCGAGCGTTCTTCACCGGGCCATGGTGAACCGTTCCCGTCACCGGCTATCCATAGCCTATTTATATGGGCCACCATCCAGTGTCAAAATATCACCCCATCCGAAACTAGTAGGCCCAAGTCACCCACCCCTCTACCGACCAGTTACTTGGAATGAATACCTTGACACCAAAGCAAAGCATTTCAACAAGGCACTGTCCTCGGTTCGGGTTTGTGTTCCCCTAAATGGATTGGTTGATGTAAATGAACACAATAATAGCGTAACAGTTGGC
>gnl_Utrgi_v4.1_Scf00254.g13893.t1
ATGGGCGCTTTTAAAGGGTCGCATCCCATGCTCAGCTGCCCCACTCCCATAGTACAACAAGAGTTTCCGATCCCGGGAATGGATTCTTCTCTCTCGAATGCTTACTCTGGATCCCGAATCCAGCTCAGCAACATCGTGCCACTTGATTTCTCCTCGATTCTCCAGCTTCCCGAGACTCACGCCTGGGAGGATTCGACTCCGGGCGACTCAGCGGTCTCGCCGCCGGTGATCGATTTGGCGTCGGATGACGTGGTCGAACGGGTGAGGAGTGCGTGCAGGGTGTGGGGAATGTTTCAGGTCATCAACCACCGAGTATCGGAGAGTCTTATAGGGGAGGTGGAGGCGCAAATACAGCGTTTGTTCTCACTCCCGGTGGAAAAGAAGCTTCTCGCCATCCGATCTGCCACCGGAGCCACCGGTTATGGGGTGGCGCGTATATCCCCCTTCTTCCGGAAACAAATGTGGCACGAGGGCTTCACCATCATGGGCTCCGTCGCGCAACATGCTCAACTTCTCTGGCCAAATGACCATCACGATTTCTGTTGTACAATGGAGGAGTATCAGAGGGAGATGAGAACCCTAGCGCGCAAGCTTCTTCTTATCATCATAAAAGCAATGGGAGTGGAGGACGAGGAAGAAGAGGGCATCAAGAGCCGCATCTCCTTTCTCTATGACAACCCATCGGAAGCACTGCAGTTGAATTCTTACCCTATTTGTCCAAACCCTAACAAGGCCATCGGATTAGCTCCCCACACAGACACCTTCCCTCTCACCATTCTCCATCAAAACAACACCTACGGTCTCCAAGTTTTTCGTGCATGTTCAGGTTGGTCGCCCGTGCCTCCCGTCGCCGGAGCCCTCGTCGTCAACTTGGGTGACCTCATGCATATTCTTTCGAACGCATGCTTCACTGCCGCGTACCATCGGGTTGTTCCTAACGCTGATGCGCAACGCCTAACCTGCGCCTATTTCGTTGTCCCCGCGATGAACTCCACCGTGGCGCCGCTTCCCATCTTCCCGGTTCCGTATTTCCGTCCGGTGGCGGTGAAGGAGTACGTCGATCTGAAGGAAAAGAACTTTGAAGGAGCACTCCAGTCCGTGAAGCTTCCAATG
>gnl_Utrgi_v4.1_Scf00047.g5238.t1
ATGCCTTCAAGAGTCCTCGATGATCAGGAAAACACCTTGGACCTCAGCTCCCTCACCGAGCTGCCGGAAACCCATGCATGGCCGTCGTGGAAAGAGGGCACCGGAGGCGCCGCTTCCGACGCCGTCCCGGTTGTCGATTTGAATGACGAGAATGCCCTCCAACTCATCGCACATGCATGCAAGAATTGGGGAGTGTTTCAGGTCCTGAGTCACGGCGTTCCTCAAGAGCTGAGTGATGGAGTGGAGATGGCCGCAGCTGATCTCTTCTCCCTCCCCATGCACCTCAAGATGAGAGCTGCCCGAGCCGAAGATGGGCTCACCGGCTATGGCACGGCTCGTATTTCCCGGTTCTTCCCCAAGCGGATGTGGTCCGAGGGGTTCACCATTATGGGGTCCCCTCTTGACCACGCACGCTCACTCTGGTCCCATGATCATGATCACGCCCGCTTTTGTGAGACGATTGAGAATTACCAGAAGGGGATGAAGGGACTTGCGAAGCGTTTGATGTTGCTGATGCTCGGGGCACTAGGTTTATCAGAGGATGATGTGGAATGGGCTCGAACCGGGGGCCTGGAGCCTGGTTCGGCTCTGCAGTTCAACTCATACCCAGCTTGCCCGGAACCGGAGCGAGCCATGGGTCTGGCGGCCCACACGGATTCCACAATTCTCACGATCCTCCACCAGAGCAACACTGCCGGGCTCCAGGTTCTCTCCGGTGGGGGGAGGTGGATTCCGGTGGATCCCATCGCGGGCGCGCTTGTCGTACACTTAGGAGACTTGATGCAAATATTATCCAACGGGGTTTACAAGAGCGTGGTTCACAGGGCGGTGGTGAACAAGAGCCGGCGTCGGGTTTCAGTGGCTTTCCTTTTTGGGCCGCCGGCGGGGGTGAAAATCGGGCCGGTGGAGAAATTGATCGACGAGTGGAACCCGGCCGTTTACCGGTCAATCACATGGAAAGACTATCTAGCAACCAAAGCTAAACACTTCGACAAGGCTCTCACATCTGTCCGCGTCTCTATCGCAACCAACATG
>gnl_Utrgi_v4.1_Scf00711.g21046.t1
ATGCCTTCAAGAGTCCTTGTGGATCAAAAGCATACCTTGGATCTCGGCTCCCTCACCGAGGTGCCGGAAACCCATGCATGGCCGCCGTGGCGAGACGACGCCGCCGGGACCATGGAGACCGTTCCGGTTGTTGATCTGAATGACGAGAATGCCCTCAGTCTTATAGGGCATGCATGCAAAAAGTGGGGGGCGTTTCAGGTCATTAACCACGGGGTTCCTCGCGAGTTGAGTGATCAAGTGGAGATGGCGGCGGTGGATCTCTTCTCGCTCCCCATGCACCTCAAGATGAAAGCCGCACGGGGACAAGAAGGGCTCGCCGGCTACGGCGCGGCGCGTATTTCGCAGTTCTTCACGAAGCGTATGTGGTCGGAGGGGTTCACCATTATGGGCTCCCCTCTGGAACACGCACGGTTGCTCTGGCCGGAGGACTATGCCGATTTCTGTGAGACGGTTGAGGATTACCAGAAGACGATGAAGGGGCTAGCGAAGCGTCTGATGTGGCTAATGCTCGGAGCGTTGGGGATATCGGAAGAAGATCTGAGATGGGCTCGGACCGGCGGACTGGAACCCGGCTCCGCCATGCAGTTGAACTCATACCCCGCTTGCCCAGAACCGGACCGAGCCATGGGCCTGGCTGCCCACACAGATTCCACAATCCTCACGATTCTCCACCAGAGCAACACCGCCGGCCTCCAGATTCTCTCCGGCGGGGGGCGTTGGGTCCCCGTGGCCCCGATCCCCGGCGGCCTAGTCGTGCACGTGGGAGACCTGATGCATATCCTATCCAACGGCGCGTACAACAGCGTCGTTCACCGGGCGGTGGTGAACAAGAGCCGGCGCCGGTTTTCAGTGGCGTTCCTTTTTGGTCCACCGGCGGGGGTGAAAATTGGGCCGGTGGAGAAACTGATCGACGAGTGGAACCCGGCGGTGTACAAACCAATCACATGGGAGGATTATTTAGCCACCAAGGCTAAGCACTTCGACAAGGCTCTCACCTCCCTCCGTCTCTCTCATGAGAGCAATCTG
>gnl_Vitvi_Genoscope.12X_GSVIVT01017173001
ATGCCTTCGAGAATCTCTGATGCCTTCAAAGCCCACCCTCTCCACCTCAATCACAGACACTTGGACTTGAACTCAGTACAAGAATTACCCGACTTATATGCATGGGCAGGGGTGGACGAGAACCCTTCTGGAGACTCGTTAATCACTGAGTCCGTGCCGGTTATTGATCTCACCGACCCTAATGCCTCAGAACTCGTGGGTCATGCATGCAAGAGCTGGGGCGTCTTCCAAGTCACCAACCATGGCATCCCCGGCAGCCTCCTCGACGACATTGAGTCTGCTGGCAGGAGCCTTTTCTCTCTACCTGCCCAGCAAAAGCTGAAGGCCGCTCGCTCCCCTGATGGGGTTGCTGGCTATGGCCTCGCCAGGATTTCCTCTTTCTTCAACAAGCTCATGTGGTATGAAGGCTTCACCATCTTCGGATCTCCACTTGAACACGCTCGCCAACTTTGGCCTCAAGACTACACCAAATTCTGTGATGTCACGGAGGAGTTTGAGAAAGAGATGAACCAACTTGCAGAGAGGCTCATGTGGCTCATGCTTGGATCACTGGGGATCACTAAAGAAGATCTTAACTGGGCTGGCTCAAAAGGCGACTTCAAAGCTGCCCTGCAGTTGAACTCTTACCCAGCTTGTCCAGAGCCGGACAGGGCGATGGGTCTCGCTGCCCACACTGACTCTAGCCTCTTCACAATCCTCTACCAGAACACCGTCAGTGGTCTGCAGGTCCAACGAGAGGGAGCCGGATGGATCACAGTTCCTCCACTCCCGGGTGCACTTGTTATCAACGTTGGTGACCTCCTCCACATACTATCCAATGGGGTGTTCCCTAGTGTCGTACACAGGGCCTTGGTTAACCGGACAAAGCATCGACTCTCTGTGGCCTACCTCTACGGACCACCAGCCGGTGTTCCAATCTCGCCCGTGCCGAAGCTGGTTGACTCGACTCACCCTCCTCTCTACCGCCCAGTCACATGGAGCGAGTACCTCTGCACCAAGGCAAAGCACTTTGACAAGGCTCTTTCATTAGTTCGGCTGTGTATGCCCAGGAACGGATTCATCGATGTAAACGATCACAATGGGGTGAAAGTAGGT
>gnl_Vitvi_Genoscope.12X_GSVIVT01017178001
ATGCCTTCAGAACTCTCTGATGCCTTCAAATCCATGCCTGCCAATCTCTACAAGAAACAATTAGACCTGAACTCAATCCAAGAATTGCCCGATTCGCACGCATGGGCGTCTCTCGGCGAGCACCCTTGCGTGGACTCTTTAATTGCAGAATCAGTGCCGGTTATTGATCTGAGTGACCCCAATGCATTAACACTTGTGGGCGATGCATGTAAGAGTTGGGGTGTGTTTCAAGTCATCAACCATGGCATCCCCATCAGCCTTCTTGAAGCCATTGAGGATGCTAGCAGGAACCTTTTCGCATTGCCTGCTGAGCAAAAACTCAAGGCTACTCGCCCGCCTGATGGCTTCTCCGGCTTCGGCCAACCCCGGATTGCTCCGTTCTTTGCCAAGCAAATGTGGTATGAAGGCTTCACCGTCCTCGGATCGCCTCTCGAGCTTGTTTCCAAACTTTGGCCTGAAGAATACTGCACCAAGTTCTGTGAAGTTACTGAAGAATATGACAAACAGATGAAGCAGCTAGCAAATAAGCTCCTCTGGCTCCTGCTTGGCTCACTGGGAATCAACAAAGAAGATGTAGAATGGGCTGGTCCAGAAGGTCAGTTAGAAGGGGCACATGCTGCCTTGCAGTTGAACTCTTACCCAGCTTGTCCACAGCCGGACAAGGCCATGGGTCTTGCCGAGCACACTGACTCCTCCCTCCTCACCATCCTTTACCAGGGCAGCACCAGTGGTCTCCAAGTCGTCCTAGAAGGCAGTGGATGGATCACAGTTCCTCCTCTCCCTGGTGCGCTTGTCGTCAATATCGGCGACCTCCTCCATATACTATCCAACGCTGCATTTCCCAGTGTCCTCCACCGTGCCATGGTTAACAACTCCAAGCAGCGTATCTCCGTCGCCTATTTCTATGGACCACCGGCGACCATTCCAGTGGCGCCCATCCCAAAATTAGTTGACTCCAGTCACCCTCCTGTCTACCGCTCAGTTACATGGAGTGAGTTCCTTGCTACCAAGGCAAAGCATTTCAACAAGGCTCTTTCATTAGTTAGGATGCCTGTGCCGGAAACGGATTCATCGGAG
>gnl_Vitvi_Genoscope.12X_GSVIVT01035796001
ATGGCTTCTACTCTTTCCCAAGTCTTTAGGGACAACCCTCTCCCCCTCAACCATATCATCCCCCTGGACTTCACCTCCGTTCATTCTCTACCTGAATCTCACGTGTGGCCTGCTTTTGATGGTTTCCCATTTGGGACCACTTACCCTGGCGAAAAGTTCTCCATACCCATCATCGACCTTATGGACCCCAATGCTGCTCAGCTTGTTGGCCATGCATGTGAGAAATGGGGAGCCTTTCAACTTACTAGCCATGGCCTCCCATCTATACTTACCGATGATGTTGAGTCTCAGACTCGACGGCTCTTCGCTCTCCCTGCTCATGAGAAGATGAAGGCCTTACGCCTCCCCAGTGGAGGCACCGGCTACGGCCAAGCTCGGATATCACCGTTCTATCCCAAGTTCATGTGGCATGAAGGCTTCACGATCATGGGGTCTGCAGTTGATCATGCTAGAAAGCTTTGGCCTGATGACTACAAAGGGTTTTGCGATGTCATGGAAGATTATCAGAAGAAGATGAAGGAACTTGCAGAGAGTCTCTTACATATATTTCTAGAATCATTGGACATCTCCAAGGAAGAGTACCGGTCGACTACAATTCAGCGTGGCCGCGAGGCCTGCAATACTGCACTGCAGCTGAATTCATATCCTCCATGCCCGGACCCTAACCGAGCCATGGGGCTAGCCCCACATACAGACTCATTGCTATTCACTATCGTCCACCAAAGCCACACAAGCGGCCTCCAAATCTTGAGAGATGGAGTTGGGTGGATAACAGTGTTTCCTCTTGAAGGTGCACTTGTAGTCAATGTTGGAGATCTCCTCCATATTCTCTCTAATGGTCGGTACCCCAGTGTTCTTCACCGCGCAGTGGTGAACCAGGCGGAGCATCGGATATCCCTCGCATACTTCTATGGCCCTCCAGCTGATTCCCTGATTTCACCTCTCTGTAATCTTGTGAGTTCCGGCCAGCAAGTAGTGGCTCCTCGTTATAGATCAGTGTCTGTTAAGGAGTACGTTGATTTAAAGGAAAAGCACAAGGAGAAGGCACTCTCTTTGTTAAGATTA
>Frave_01056-v1.0-hybrid.t1
ATGGGTGCTCTAACTGCAGACTTCTCCAGAAACCATATCGTCCCTCTTGACTTTGCTTCAGTCCAGACCGTGCCTGAGTC
TCATGTATGGTCCGAATCCGACGATGAATACCGGTGTCCTTCCGGCAGTACAGCTGACCCATGTTTATCTGTACCTATCA
TCGATCTCTGGGATCCGAATGCCACACATCTTATTTTCGAAGCATGTGAGAAATGGGGTGTTTTTCAGTTGACGGGTCAT
GGCATTCCGGCAAAGCTTATAGAGGAGGTGGAGGACAAGACGCAAAGGTTATTCTCTCTCCCCGTTGACCAGAAATTGAA
GGTCCTAAGATCTCCGGGTGCCGGCACCGGGTACGGCCGGGCTATGATCTCGCCCTTCTTCCCAAAACATATGTGGCACG
AGGGGTTTACTATCATGGGTTCTGCAGCAGATCATGCTAAGCATCTTTGGCCCCATGACTATGAAGAGTTTTGTGTTACA
ATGGATGAGTACCAGAAGCAAATGAAGGCACTAATCGAGCAACTAATCCACATTATATTGAAATCCTTGAACATTAGTTC
CCAAAAATTGAGTTGGCTTAAGAGTCAGTGCTCTGGTCACTGTACTAGTACTACTCCAGGCACTGCTTTGCAGCTAAATT
CTTACCCTCCCTGCCCAAACCCTAACCGAGCCATGGGGCTAGCACAACATACGGACACTTCCCTCGTCACCATACTCCAA
GCTCAGACCAGCGGCCTCCAAATCTTCCGAGACGACGTAGGATGGATTTCGGTGCAACCCGTACGTGGTGCACTCACTGT
TAATATTGGTGACTTCCTCCACATTCTCTCCAACGGCCGATTTGTTAACGTTCTTCATCGTGTGGTGGTGAACTCGATCC
AACGCTTCTCAGCGGCCTACTTCTATGGTCCGCCTTCGGATTTTCTCATCTCGCCTCTTCTCTCCGAGACTTTGTGTGAC
TCGGAAGAAGCCGTTGCTCGGTATCGCTCTGTTACTGCTAAGGAGTTTATTGGTATGAAGGCCAAGCATCTCGACCGAAC
CCTTTCCTTGCTTAAAACT
>Frave_01058-v1.0-hybrid.t1
ATGACGTCTACTCCTGACGAAGCCTACATTAAGCGTCTCGTTCCTCTTGATTTTGGCTCAGCCAAGTCAGTTCCAGACTC
TTTCGTGTGGCCTCAAGCATCCGATGAGGTCCACTCCGGTGACGGGTTAACCATACCGGTTATCGACCTCACGGATCCGA
ATGCCCCGCAACTCATAACCGAGGCATGTAAGACATGGGGTATTCTCCAAGTGAAAGGACATGGAATTCCAACTAAGCTT
CTGGAGGACATGGAGTCTGAGTGTGAAAGACTGTTTAGTCTCCCAACTGACCAGAAAATGAAGGCCGTGAGATCTCCAGG
CAGGATTACAGGATATGGTATCGCCCATATCCAGTCCTTGTTTTCCACCACTATGTGGCATGAAGGGTTTACCATCGTCG
GGTCTGCAATTGATCATGCTAGGCTGCTTTGGCCTAATGATTATCAAGGTTTTTGTGACACAATAGATGATTATCAGAAG
CAGATGAAGGCCTTGGCAGAGCAACTGATGCGCATCCTCTTCAAAGCCTTGAGCATTTCTGTAGAAGAACTCAATTGGCT
CGATGATCCAACTAACAGCAGTGGCTGCAGTCTGTCTTTACAGCTGAACTCTTACCCTCCATGCCCCGAACCGTCCCGGA
CCTTAGGTCTAGCCCCCCACACAGACACCTCCATTGTAACCATACTCCAAGCTAAAACCAGCGGTCTCCAAGTCTTCAAA
GACGGAGTTGGGTGGATTCTGGTGGAACTGGAACCCGATGCACTCTTCGTGAACCTTGGTGATTTCAGTCGTATTCTATC
CAATGGTCAATTCATCAGTGTTCTGCATCGTGTTGTGGTGAAACCGATCCAACGCTACTCAATGGCATACTTCTTTAGGC
CTCCGACGGATTTTGTTGCGTCACCACTTTTGTCGAAGGATTTGGGTCCGGGAGAAGTTCCTCGGTATCGTTCAGTCACA
GTAAAGGAGTATCTTGATCTCAAGGGGAAACATCTTGAAAATGCATTATCTTTCATTGAAAAT
>Frave_01059-v1.0-hybrid.t1
ATGGCAACCCCATGGGATCAAGCCTACAAGCACATCATCCCCCTTGATTTTAACTCAGTAAATTCGGTGCCTGACTCATT
TGTATGGTCTCAATCCGATGTCATTCAACCAGATAACGGGTTATTTATACCCATTATCGACCTCATGGATTCAAATGCCC
CGAAGCTCATAGTCGAGGCATGTGAGACATGGGGTGTTTTCCAATTGAAAAACCATGGTGTTCGTACAAAGATTATGGAG
GACATCGAGTCTGAGGCTCGAAAGTTGTTTGATCTCCCCATCGACCAAAAATTGAAGGCTGTACGATCTCCTGATGGGTT
GAGCGGATACGGAATCGTCCCAATTCAGTCCTTGTTTTCCACCTTTATGTGGCATGAAGGGCTTACCCTCTTTGGCTCTG
CAATTGATCATGCTAAGGCGCTGTGGCCTCATGACTATCAACAATTTAGTGATACAATAGATGAATATCAGAGTCAAATG
AAGGCATTAGCCGAGAAAGTAACGGGCATCCTCTTCAGAGCCTTGAGCATTCCTGTGGAAGATTTGAATTGGTTTGATGA
TCCAACGAACAGAAGTGGGTGCAACTTGGCTTTACAGTTGAACTCTTACCCTCCATGCCCCGAACCGACCCGAACCTTGG
GTCTAGCCCCGCACACTGACACCTCCATTGTGACCATACTTCAAGCTAAAACCAGCGGTCTCCAAGTCTTCAAAGACGGA
GTTGGGTGGATTCCGGTGGAACCAGAACCTGAAGCAATCATCGTGAACCTTGGTGATTTCACTCATCTTCTATCCAATGG
TCGATTCATCAGTGTTCTTCATCGTGTGGTGGTGAAACCGATCCAACGCTACTCAATGGGATACTTCTATCGGCCTCCGA
AGGATTTTGTTGTGTCACCACTTTTGTCGAAGGATCTGGGTCCGGGAGAAGTTCCTCGGTATCGTTCAATCATAGCAAAG
GAGTATCATGAACTGAAGGCCAATTGCAAGCATTATGAGAAAGCATTTTCTCTCATCGAAAAT
>Frave_01060-v1.0-hybrid.t1
ATGGCTACACCACCAGATCAAGCCTACAAGGATGTTATTCCCCTCGACTTTACCTCAGCCAAGACATTGCCTGATTCTTA
CGTGTGGCCTGAATCCGATGACCTCTATTCCGGTACCGACCAGCAGTCTATTCCAGTCATCGACCTCATGGATCCGAATG
CGACACAACTCATTATCCAGGCGTGTGAGACATGGGGGGTTTTCCAGTTGATAAATCATGGAATTCCTCAAAAGCTTGTG
GAGGATGTGGAGTCTCAGACTCATAGGTTGTTTGCTCTCCCAGCTGAACAAAAGTTGAAGACTTTACGGACTCCCGGCAA
GGTCAGTACCGGATACGGTAACCCGCCGTCGCAGGCCCTGCTTCCCCGGAAACTATGGCAGGAAGGGTTTACCATCATGG
GGTCTCCAGCTGATCAGGCTAAGGTGCTTTGGCCTAATGATCATCAAGGGTTTTGTGATATAATGGATGATTACCAGAAG
CAAGCAAGGGGCTTAGCAGAGCAACTAATCCGCACCATCTTCATATTCTTGACAATTAAAGTGAACTGGTTTGATGATCC
GACTATGTGCCAGGCTGCTCTTCAGCTAAATTCTTTTCCTCCTTGCCCTGACCCGACTCGAGTTTTAGGTCTACCACCAC
ACACAGACAGTTCCTTGCTTACCATACTCCACTCCCGAACCGAGGGTCTTCAAGTCTTCAAAGGAGTTGGATGGATTACT
GTGCAGCCTAATCCTGAATCACTCATTGTTAATGTTGGTGATTTACTCCACATTCTGTCCAATGGTCGATTCGTTAGTGT
TTTTCATCGAGCTGCGGTTGTCCAAAAGAAACATCGGATCTCGGTCGCCTACTTCTATTGGTCTCCACTGGACTGCACCG
TCTCCCCCCTCCTCTCCAAGAACTTTGCTGACTCTAAACAAGTTCCTAAGTATCGATCGGTCACATCGAAGGAGTACCAT
GTCCTAAAGGCTAAGCATTCTCGAGATACTCTTTCTGTTGTTAAAATT
>Frave_06004-v1.0-hybrid.t1
ATGCCTGTAAGAATCTCCGAAGCCTTTCCATCCCACCCCCATAAACACTACCCTGCAGACTTCAACTCACTACACGAGTT
ACCAGACTCATATGCATGGACTAATCAACTCGACGAGTTCCCATCTCTGGACTCTCCATTCGGCTCTGATCTGTGTGTTC
CGGTCATCGATCTAAATGACCAAAATGTCATTAAACTCATAGGACATGCATGTAAAACATGGGGTGTGTTCCAAGTCACA
AACCATGGAGTCCCACAGAAGCTTGTTCATGATATTGAATCAACTTGTCGAAGCCTCTTCTCTCTGCCAGTTCAGCAGAA
GCTCAAAGCCGCTCGACCGGCCGACGGAATTTCTGGTTATGGAATCCATCGGATATCTTCGTTTTTCCAAAAACTCATGT
GGTCCGAGGGCTTCACCCTTGTTGGCTCACCACTTGAACATTTTCGACAACTCTGGCCCCAAGATTACAACAAATTCTGT
TGTATGGTAGAAGAATACGAGACAGAGATGAAGAAGCTAGCAGGGAGGCTGATGTGGCTAATATTTGGATCATTGGGGAT
ATCCAAGGAAGACGTCAGTTGGGCCGGCCCAAAAGGTGGCTTTGAAGACGCATCCAATGCTCTACAATTGAATTCCTACC
CGGCTTGTCCGGATCCTAGTCGGGCCATGGGTCTGGCCGAGCATACGGACTCAACCCTCCTCACAATCATCCACCAATCC
AACATAAGTGGCCTGCAAGTTCTTCGTGAAGGCGCCGGGTGGCTCACTGTTCCGCCCGTCGCCGGAGCTTTGGTGATCAA
CATTGGCGATCTCATTCATATCTTGTCCAACGGGGAGTACCAGAATGTGCTTCACCGGGCAATAGTCAACCGAAGTCAAC
AACGTCTATCGGTGGCTTACCTATATGGGCCACCGATTAACGTTCAAATCTCGCCTCATTCGAAATTGGTCACCCCAAGT
CACCCTTCTCTTTACCGCCCGGTCACTTGGAAAGAGTACCTTGGTATCAAAGGAAAACTCTACAACAAGGCACTTTCATC
CATTAAGTTTCATGATCATCAAAATGATCAAATG
>Frave_11192-v2.0.a2-hybrid.t1
ATGGCTACACCAGCAGATCAAGCCGCCTACAAGGATGTCATCCCCCTCGACTTTGGCTCAGTCAAGACATTACCTGACTC
ATTTGTGTGGCCTGAATCCGATGACTTCTATTCAGGTACCGACCAGCCTTGTATTCCAGTCATCAACCTCATGGATCCGA
ATGCGTCACAACTAATTATCCAGGCATGTGAGACATGGGGGGTTTTCCAGTTGATAGGTCATGGGATTCCTCAAAAGCTT
GTGGAGGATATGGAGTCTCAGACTCATAGGTTGTTTGCTCTCCCAGCTGACCAAAAATTGAAGACATTGCGGACTCCCGG
CAAGGCCATTATCGGATACGGTAACCCGCCGTTCCAGGCCCGGCTTTCCCGTAAACTGTGGCAGGAAGGGTTTACTATCA
TGGGGTATCCAGTTGATCAGGCTAGGGTGCTTTGGCCTCATGATTATCAAGGGGTTTGTGATACAATGGATGAATATCAG
AAGCAAGTGAAGGCTTTAGCAGAGCAACTAATTCGCATCGTCTTCAAATTCTTGAGCATTTCTCAAGAAGAAGTGGATTG
GTTTGATGATCCAACTAATATGTGTCCTTCTGCTTTTCAGCTAAATTCTTATCCCCCTTGCCCTGACCCGACTCAAGCTT
TAGGTCTACCACCACACACGGACGGTTCCTTGTTTACCATACTCCACTCCCGAACCGAGGGTCTTCAAGTCTTCAAAGAA
GGAGTTGGGTGGATTACTGTGCAGCCCAATCCTGAAGCATTCATTGTGAATCTTGGTGATGTACTCCACATAATGTCCAA
TGGTCGATTTGTTAGTGTTCTTCATCGAGCCGCGGTGATCCAAAAAGACCATCGGATCTCTGCCGCCTATTTCTATTGGC
CCCCAATGGACTTCACCATCTCTCCCATCCTCTCTAAGAACTCTGCTGACTCCGAACAAGTTCCTAAGTATCGTTCGGTC
ACATTGAAGGAGTATCATGTCATAAAGACTAAGCATTGTCAAGATACTCTTTCTGTTATTAGAATT
>Frave_30946-v2.0.a2-hybrid.t1
ATGAGTTCAACTTCAACCTCTACTCGAAACCTCTCCCATATCATCCCACTCGACTTCAACTCCGTCGACACATTACCTGA
CTCCCACACTTGGGACTCCTCCCCGGACCACCACCTTTTCACAGAATTTGTACCCATCATAGACCTACACGACCCGAACG
CCGCCACGCTCATACGGCTTGCCTCCGAGCAATGGGGTGTGTTCCAAGTCACCAACCACGGCGTTCCAATGAACTTGGTA
CAAGAAGCAGAGGTACAAGCCCGTGGGTTGTTTGAGCTGCCTAGAGACCAAAAACTCCGGGCACTCCGATCACCAGAGAG
CTTCAGCGGTTACGGGAGTGCCGGCAATGCCGCTAACTTCTCAAAGCTGATGTGGTCGGAGGGTTTCACGATCATGGGGT
CACCGGTTGAACATGCTGCTCAACTCTGGCCAGATGACCAGTCGGTCCAAACTCACTTCTGTGATGTAATGGAGGAGTAC
CAAAAGAAGATGAAGGGCCTATCTGGAAAACTGATACGGCTGATGCTTGGATCATTGGGCTTGGACAAGGAAGATGTTAA
ATGGCTGAACCGGCCCAAAAGGAGTAGCACAAATTTTCCACAGGTCCTGCAATTGAACTATTATCCGGTTTGTCCAGACC
CGACCCGAGCCATGGGGTTGGCTCCTCATACAGACACCTCGGTTTTCACTGTGCTAAACCAGTGTGACATAAGTGGCCTG
CAAGTCTTCCAGGAAGGGATCGGCTGGATGTCCGTTCAGCCGATCCCTGGTGCACTTGTAGTCAATGTAGGTGATTTGAT
GCACATATTATCCAACGGACGGTTCAAGACTACAATTCACCGTGCGGTTGTCAATGAGTTACATCACCGCATCTCCATTG
CCTACTTCTATGGGCCACCGTATGACGTGAAGATATCGCCGCTGATGAAGTTGATCGGCCAAGATCATCCTCCTCTATAT
CGGCCGGTAACTTGGAAGGAATACCTTGGTATCAAGGGAACACATTTCAACAGGGCACTTGAGTTGATCAGGAATGACAC
AGGCTATGCATCATTCATATATGAA
>Maldo_GDDH_02G1263100
ATGCCTATATATTCACTAGCTAAGGGCATCAAATTTCATCCCAAGTACAAATATTATCTCTCTCTCTCTCTCTCCCTCTC
TACCATGCCTGCAAGTGCAAGTGCAAGAGTTGTCCCTGATGCCTACGAAGGCAACTCTGTGAATGTGGTGTTGGACCAAG
TCCCTGATGACTTCAACTCATTACATGAGTTGCCAGATTCGTATGCATGGACAACCCTCAACGAGCATCCCTCCCTGGAC
TCGGACTCCGTCCCCGTTGTCGATCTGAATGACCCAAATGCCCTTCAACTGTTAGGCCATGCATGCAAGACTTGGGGTGT
CTTCCAACTCACAAACCATGGCATCCCCCAGACTCTGGTTCATGACATGGAATCTGCTGCTCGAAGCCTTTTTTCCCTGC
CAGCCCAACAAAAGCTCAAAGTTGCCCGCTCACCGGGTCAAATTTCCGGCTACGGCTTCCATCTCATAGCTGCCTTTTGG
GACAAGCAGCAGTGGTCTGAGTGCTTCACTATTGTTGGTTCACCACTTGAACATTATGAGCAACTTTGGCCCCAAGATTA
CACCAAATTCTGTTGCATTACCGAAGAATTTGAGAAAGAGATCAAGAAGCTTGCCTCTAGGCTCATGTGGCTAATGCTTG
CCTCGTTAGGAATATCCAAGGACGACGTCGAATGGGATGGTCCAAAAGGTGATGATCAAAATGCATCAGCTGTCTTCCAG
TTCAACTCTTACCCGTCTTGTCCGGATCCAGATCGGACCCTAGGCCTTGTTCCCCATACTGATTCGAGCCTTGTGTCCAT
TGTCCACCAGAGCAACATCGATGGCTTGCAAGTTTTTCGGGAGGGCACCGGTTGGTTCACGATTCAACCAGTTCCCGGTG
CTCTGGTGGTCAATGTTGGTGACCTCATGAGCATATTATCTAACGGTTTGTACTCGAGTGTCCTCCATCGAGTCTTGGTG
AAACGGGCACAACACCGTATATCACTTGTTTACCATTATGGACCGCCGGCAGCCGTCAAAATCGCACCCCTAGAAAAGCT
ATTTGGCCCAAGCCACCCTCCCCTCTACCCGCCGGTCACTAATTGGAATGAGTACATTAGTACCAAGGCAAAGCTCAAGG
GCAAAGCACTTCCATCACTTCGGCTTTATGATCCTCTTATGAAG
>Maldo_GDDH_02G1263200
ATGTCCAGTGGAAAACTCTCAGATGCATTCAAATCCCACCCTATCTTTCTCCACAAGCAACAGCCAGACGACTTCAGCTC
ATTGCAGGAATTGCCGAAGTCGTATGCATGGACGTCACAGCTGAACGAATATCCATCTTTCGAATCATTATCTTGCTCAG
AGTCTGTGCCGGTAATCGATCTCACCGACCCAAATGTCGTTGAACTCGTAGGACATGCATGCAAGACTTGGGGCATGTTC
CAGGCCACAAACCATGGCGTCCCTCAAAAACTTGTTGACGACATGGAATCTACTGTTCGAAGCCTTTTCTCTCTGCCACC
CCAACAAAAGCTCAAAGCAGCTCGATTGCCCGATGGCTTTTCCGGCTACGGTTTCCATCGCATATCTGCCTTTTGTGAAA
AGCTAATGTGGTCTGAGAGCTTCACTACCGTTGGCTCACCACTTGAACATTTTCGCCAACTTTGGCCCCAAGATTACACC
AAGTTCTGTTGTATTGCTGAAGAATATGAGAGAGAGATGATAAGGCTTGCGGCTAAGTTGATGTGGCTAATGCTTGGCTC
ATTAGGCATATCCAAGGAAGACATCAAATGGGCGGGTCCAAGAGGTGAATTTGAAGATGCATCTGCAGTCTTACAATTCA
ACTCTTACCCAGCTTGTCCGGATCCGGATCGGACCATAGGTCTTGCCCAACATACCGATTCAAGCCTCATTTCAATCGTC
CACCAAAGCAGTAACGCCAGTGGCTTGCAAGTTTTCCGACAGGGGGAGGAGGAGGGCCGTGGGTGGCTTATGGTTCCACC
AGTCCCTGGGGCTTTCGTGATCAATGTGGGTGACTTCATGCACATGCTATCAAACGGATTGTACCAGAATGTCTTTCACC
GGGCAGTGGTGAACCGAAGCCAGCACCGCGTATCAGTCGCTTGCTTATATGGTCCTCCGGAGAATGCTCAGGTCTCACCC
CTCTCAAAATTACTTGGCCCGAGCTGTCCTCCGCTGTACCCGCCGCTCACTTGGAATGAGTACCTTGGAACAAAGGCAAA
GCTTCACAACAAGGCACTTGAATCACTCCGACTGTGTGCTCCTCCGAAT
>Maldo_GDDH_07G1054800
ATGTCGAGTGGAAAACTCTCAGATGCATTCAAATCCCACCCTATCTTCCTCCACAAGCAACACCCAGACGACTTCAGCTC
ATTACAGGAATTGCCAGAGTCGTATGCATGGACGTCACAGCTTAACGAATATCCGTCTTTCGAATCATTATCTTGCTCAG
AGTCTGTGCCGGTAATCGATCTCGCCGACCCAAATGTCGTTGAACTCGTAGGACATGCATGCAAGACTTGGGGCATGTTC
CAAGCCACAAACCATGGCGTCCCCCAAAAACTTGTTGATGACATGGAATCTACTGTTCGAAGCCTTTTCTCTCTGCCACC
CCAACAAAAGCTCAAAGCAGCTCGATTGCCCGATGGCATTTCCGGTTACGGTTTCCATCGCATATCTGCCTTTTGTGAAA
AGCTAATGTGGTCTGAGAGCTTCACTATCGTTGGCTCAGCACTTCAACATTTTTGCCAACTTTGGCCCCAAGATCACACC
AAGTTCTGTTGTGTTACTGAAGAATATGAGAAAGAGATGAAAAGGCTTGCAGCTAGGTTGATGTGGCTAATGCTTGGCTC
ATTAGACATATCCAAGGAAGACATCAAATGGGCGGGTCCAAGAGGTGAATTTGAAGATGCATCTGCAGCCTTACAATTGA
ACTCATACCCCGCTTGTCCGGATCCAGATCGGACCATGGGTCTTGCCCAACATACTGATTCAAACCTCCTGTCAATTATC
CACCAAAGCGCTAAGGCCAGTGGCTTGCAAGTTTTCCAAGAAGGGAAGGACGAGGGCCGGGGGTGGCTTATGGTTCCACC
GGTCCCGGGGGCTTTTGTGATCAATGTGGGTGACTTCATTCACATATTATCAAACGGATTGTACCAGACCCCCCTTCACC
GGGCAGTGGTGAACCGGAGCCAGCACCGTGTATCAGTTGCTTACTTATATGGTCCTCCGGAGAATGCTCAGGTCTCTCCC
CTCTCGAAATTACTCGGCCCAAGTTGCCCTCCGCTGTACGCGCCCGTCACTTGGAATGAGTACCTTGGAACCAAGGCAAA
GCTTAACAACAAGGCACTTCAATCACTCCGACTGAATGCTCCTCTGAAT
>Maldo_GDDH_08G1138400
ATGGGTGCTATATCAGATCCCTATGGAGCTCATCTCCATCATATCATCCCCATCGACTTTAACTCAATCCAGACATTGCC
TGAATCGCATGTATGGCATGATCACTCCGATGAGTCTTCATCTGGGGTACCCTCCGCCGACCCGTTATCTGTACCCGTCA
TCGACCTCATGGACCCGGAGGCTCCAAGTCTCATGATCCAGGCATGTGAGGAATGGGGTATTTTTCAGGTGATAGGTCAT
GGCCTTACAAAACTCATGGACGATGTGGAGTCTGAAGCTGAAAAATTGTTTGGTCTTCCTGTTGACCAAAAACTGAAAGC
CCTACGATCTCCAGGTGGGGCTACTGGGTATGGTCGTCCTCATATATCGCCATTTTTTGACAAACATATGTGGCAGGAAG
GGTTTACTATCATGGGGTCTCCAGTCGATCATGCTAAGCAACTTTGGCCCCAAGACTATCAAGGCTTTTGTGACACAATG
GACGATTATCAGAACCAAATGAAGGCATTAGCACAGAAACTAATCCACATTTTCTTCAAATCTTTGGACATTAATTTTGA
AGAATTTGATTGGCTTAATGACAGTGGGTCAAGCAGTCCGAGCACTGCTTTGCAACTAAACTCCTACCCGCCCTGCCCTG
ATCCTACTCGAGCCCTGGGCATGGCAACACACACAGACACTTCCCTGGTCACCATTGTCCAACAATCCAAAACCAGCGGC
CTCCAAGTCTTCAAAGACGGAGCCGGGTGGGTTCTGGTGCAACCCATACCCGGTGCCCTAACTGTTAACCTTGGTGACTA
TCTCCACATTGTCTCCAATGGGGTGTTTACAAGTGTCCGTCATCGTGTTGTGGTGAACCAGCAGATCCAGCGATTTTCCA
TGGCCTACTTTTATTCTCCCCCAAGGGATTTTACAGTCTCCCCGGTTCTCTCTAGGGTTCTGGAAAAAGTGCCTAAGTAC
CGTTCACTCACAGTGAAGGAATATGTCGATATCAAGGGGAAGCATCTTGAAAAGGCATTTTCTTTGATTCAAAAT
>Maldo_GDDH_09G1217400
ATGCATTTAAAACTTTCTGATGCCTTCAAATCCCACCCTGTCAACCTCCAACTCAAACACCCAGATTTCAACTCATTACA
TGAATTGCCAGACTCCTATGCATGGACAAACAATGATGATCACTACCCATCTTTCCTAACCTCATTTGGGGCAGACGATT
CTGTTCCGGTCATCAATCTCTCTGACACCAATGTTCTTAAGCTCACAGGCCATGCATGTAAGACTTGGGGAGTCTTCCAA
GTCACTAACCATGGCATCCAACAGAAGCTTCTTGATGACATTGAATCCGCAGGCAAAAGCCTTTTCTCTCTACCAGTCCA
GCAGAAGCTCAAAGCTGCCCGATCGCCAGATGGCATTTCCGGCTATGGTTTTGCTCGGATATCTTCTTTTTTTAAGAAGC
TCATGTGGTCGGAGGGTTTCACTATTGTTGGCTCACCAGTTGACCATTTTCGCCAACTTTGGCCCCAAGATTACGACAAA
TTCTGCAATATCATTGAGGAATATGAGAAGGAAATGAAAATGCTTGCTGGGAGGTTGATGTGGCTTATGCTTGGCTCACT
AGGCATATCCATGGAAGATATCAAATGGGCTGGCTCGAAAGGTGAATTCAAAGGTGCATCAGCTGCCTTACAATTGAATT
CTTACCCCGCTTGTCCAGAGCCAGATCGGGCCATGGGTTTGGCTGCACATACGGATTCTACCCTCCTCACAATCCTCTAC
CAAAGCAACACTAGTGGTTTGCAAGTGCTTCGGGAGGGCACCGGGTGGGTCACGGTTCCACCAATGCCCGGTGCTTTGGT
GATCAACGTTGGTGATCTCTTCCATATATTATCTAACGGGTTGTACCCAAGTGTCCTTCATCGGGCAGTTGTGAACCGGA
CCCAACATCGTCTATCTGTCGCTTACTTGTTCGGCCCCCCGGCCAGTATCCAAATCTCACCCCTATCAAAATTAGTAGGT
CCAAGTCATCCTCCTCTCTACCGCCCAATTAGTTGGAATGAGTACCTTGGCACTAAAGCAAAGCATTTCAATAAGGCACT
TTCATCGGTCAGACTTTGTGCTCCTCTAAATTCATTAGTAGATGTAAATGATCACAACAGCGTAAAAGTCGGC
>Maldo_GDDH_15G1116300
ATGGGTGCTATAGCAGATCCCTATAGAGCTCATCTCCATCATATCATCCCTATCGACTTTAATTCAGTCCAGAAATTGCC
TGAATCTCATGTATGGCATGATAAATCTCACGAATCTTTGTTCGGGGTCCCCTCCGCCGACCCGTTACCGGTACCTGTCA
TCGACCTCATGGACTCGGAGGCTTCAAGTCTCATGATCCAGGCATGTGAGACATGGGGTATTTTTCAGGTGATAGGCCAT
GGCCTTACAAAGTTTATGGAGGATGTGGAGTCTGAAGCTGAAAAATTGTTTGGTCTCCCTGTTGACCAAAAACTGAAAGC
CCTAAGATCTCCAGGTGGGGCCACTGGGTACGGTCGTCCTCATATATCGCCATTTTTTGACAGACATATGTGGCAGGAAG
GGTTTACCATCATGGGGTCTCCAATCGATCATGCTAAGCAACTTTGGCCCCAAGACTATCAAGGCTTTTGTGACACAATA
GATGATTACCAGAACCAAATGAAGGCTTTAGCAGAGAAAATAATCCGCATTTTCTTCAAATCCTTGAACATTAATTTTGA
GGAACTGAATTGGCTTAATGACAGTGGGTTAAGTAGTCCAGGTACTGCTTTGCAACTAAACTCCTACCCCCCCTGCCCCG
ATCCGACCCGAGCCATGGGCATGGCAGCACACACAGACACATCCCTTGTCACCATTGTCCAACAATCCAAAACCAGCGGC
CTCCAAGTCTTCAAAGATGGAGTCGGGTGGGTTCTGGTGCAACCAGTACCTGGTGCCCTAACAGTTAACCTTGGTGACTA
TCTCCACATTCTCTCCAATGGCATGTATACAAATGTTCTTCATCGTGCGGTGGTGAACCAGCAGATCCAACGGTTTTCCA
TGGCCTACTTTTATGCTCCCCCAAGAGATTTTACAGTTTCCCCGGTTCTCTCTAGGGTTACGGGACAAATGCCCAAGTAC
CGTTCACTCACAGTAAAGGAGTATGTTGACCTCAAGGGCAAGCATCTTGAAAAGGCACTGTCTTTGATTCAAATT
>Maldo_GDDH_15G1145200
ATGATGAACATGAACTCATCAATCTCAGACTCCTTCAAAACAAACCCTATCAACCTCTCCCACATTATCCCACTCGATTT
CGAATCCGTTCATGCCCTACCCGATTCCCACGTCTGGACTCATAGGAAGGAGGTTGAGATTCCAACACCTTATAATACTC
CGTCTTTAGTCTGCGTACCCGTCATTGACCTATTCGATTCGAACGCCGCCTCTCTCATACGCCGTGCATGCGAGAAATGG
GGTGTCTTCCAAGTCACCAACCACGGCATTCCCATGCACCTCATGAAAGAAGCCGAGTTCCAAACCCGTCGCTTATTCGC
TCTCCCGAGAGACCAAAAGCTCCGGGCCCTCCGATCACCCGAGGGAGTAACCGGGTACGGGTTGGCCCGCATTTCGAAGA
ACTTCCCGAAGCTGATGTGGTCAGAGGGCTTCACCATCATGGGGTCTCCGGCGGAACATGCTCTTCAACTTTGGCCACGT
CACCATGCCAACTTCTGCGATGCAATGGAAGAGTACCAAAAGGAGATGAAGGGCCTAGCCCTAAAATTAATTGGGCTCAT
GCTTGGATCATTGGGCCTGAACTACGAAGATGTGAAGTGGCTTAAGCCCAAAAATAGCAGCAGGCCACAGACCGTGCTTC
AACTGAACTCCTACCCGGTCTGCCCAGACCCGACCCGGGCAATGGGTCTCGCTCCTCACACGGACTCCTCATTGCTCACT
TTGCTAAACCAAAGCAGCATAAGCGGCCTCCAAGTCCTTGTGGACGGGATCCGGTGGGTGCCGGCGCACCCGATCCCCGG
CGCCCTTGTAGTCAATGTCGGTGATTTAATGCACATACTGTCGAACGGACAATTCAAAAGTGCGGCGCATCGTGCGGTTG
TCAACGAAGTACACCATCGCATCTCGATGGCGTACTTCTATGGCCCGCCGATGGACGTGAAGATATCGCCGTTGATTGAC
CACAATCATCCACTCTATCAGCCGGTAACATGGAAGGAGTACCTCGATTACAAAGCAACGCATTTCGACAAGGCGCTTGA
AGTAATCCGGACAGATGCCCAGAAGCTGTACCAGCGTACATCTGATGATTTTGCCTTCGGCCAATGGCCCAATTGTACA
>Maldo_GDDH_17G1199100
CTCTCTCTCTCTCTCTCTCTCTCTCTCTCTCTCTCCCCCCAATTGAACACAAAAACTCTACTGATCAATATGCCTGCAAG
ACTCTCTGATGCCTTCAAATCCCACCCTGTCAACCTCCAACTCAAACACCCAGATTTCAACTCATTACATGAATTGCCAG
ACTCCTATGCATGGACAAACAATGATGATCACTACCCATCTTCCCTAAGCTCATTTGGGGCAGACGATTCTGTTCCGGTC
ATCGATCTTTCCGAACCCAATGCTATTAAGCTCACAGGCCATGCATGTAAGACTTGGGGAGTCTTCCAAGTCACTAACCA
TGGCATCCCACAGAAGCTTCTTGATGACATTGAGTCCGCAGGCAAAAGCCTTTTCTCTCTGCCAGTCGAGCAGAAGCTCA
AAGCCGCCCGACCGCCGGACGGCATTTCAGGCTATGGTTTTGCTCGGATATCTTCGTTTTTTAGGAAGCTCATGTGGTCT
GAGGGGTTCACTATTGTTGGCTCACCAGTTGACCATTTTCGCCAACTTTGGCCCCAAGATTACGAAAAATTCTGCAATAT
CATTGAGGAATATGAGAAGGAAATGAAAAGGCTTGCTGGGAGGCTGATGTGGCTTATGCTTGGCTCACTAGGCATATCCA
CGGAAGATGTAAAGTGGGCTGGCTCGAAAGGTGAATTCAAAGGTGCATCAGCTGCCTTACAATTGAATTCTTACCCGGCT
TGCCCAGAGCCAGATCGGGCCATGGGTTTGGCTGCACATACGGATTCTACCCTCCTCACAATCCTCTACCAAAACAATAC
TAGTGGTTTGCAAGTGCTTCGAGACGGCACCGGATGGGTCACGGTTCCACCAATGCCCGGTGCTTTGGTGGTCAATGTTG
GCGATCTCATCCATATATTATCTAACGGGGTGTACCCAAGTGTCCTTCATCGGGCAGTAGTTAATCGCACCCAACATCGT
CTATCCATAGCTTACTTATTCGGTCCCCCGGCTAGTATCCAAATCTCACCCCTATCAAAATTAGTTGGTCCAAGTCATCC
TCCTCTCTACCGGCCAATTACTTGGAATGAGTACCTTGGCACCAAAGCAAAACATTTCAATAAGGCACTTTCATCGGTCA
GACTTTGTGCTCCTCTAAGTTCATTAGCAGATGTAAATGATCATAACAGCGTAAAAGTAGTC
>Maldo_Gala_02g022220
ATGCCTGCAAGTGCAAGTGCAAGTGCAAGAGTTGTCCCTGATGCCTACGAAGGCAACTCTGTGAATGTGGTGTTGGACCA
AGTCCCTGATGACTTCAACTCATTACATGAGTTGCCAGATTCGTATGCATGGACAACCCTCAACGAGCATCCCTCCCTGG
ACTCGGACTCCGTCCCCGTTGTCGATCTGAATGACCCAAATGCCCTTCAACTGTTAGGCCATGCATGCAAGACTTGGGGT
GTCTTCCAACTCACAAACCATGGCATCCCCCAGACTCTGGTTCATGACATGGAATCTGCTGCTCGAAGCCTTTTTTCCCT
GCCAGCCCAACAAAAGCTCAAAGTTGCCCGCTCACCGGGTCAAATTTCCGGCTACGGCTTCCATCTCATAGCTGCCTTTT
GGGACAAGCAGCAGTGGTCTGAGTGCTTCACTATTGTTGGTTCACCACTTGAACATTATGAGCAACTTTGGCCCCAAGAT
TACACCAAATTCTGTTGCATTACCGAAGAATTTGAGAAAGAGATCAAGAAGCTTGCCTCTAGGCTCATGTGGCTAATGCT
TGCCTCGTTAGGAATATCCAAGGACGACGTCGAATGGGATGGTCCAAAAGGTGATGATCAAAATGCATCTGCTGTCTTCC
AGTTCAACTCTTACCCGTCTTGTCCGGATCCAGATCGGACCCTAGGCCTTGTTCCCCATACTGATTCGAGCCTTGTGTCC
ATTGTCCACCAGAGCAACATCGATGGCTTGCAAGTTTTTCGGGAGGGCACCGGTTGGTTCACGATTCAACCAGTTCCCGG
TGCTCTGGTGGTCAATGTTGGTGACCTCATGAGCATATTATCTAACGGTTTGTACTCGAGTGTCCTCCATCGAGTCTTGG
TGAAACGGGCACAACACCGTATATCACTTGTTTACCATTATGGACCGCCGGCAGCCGTCAAAATCGCACCCCTAGAAAAG
CTATTTGGCCCAAGCCACCCTCCCCTCTACCCGCCGGTCACTAATTGGAATGAGTACATTAGTACCAAGGCAAAGCTCAA
GGGCAAAGCACTTCCATCACTTCGGCTTTATGATCCTCTTATGAAG
>Maldo_Gala_02g022230
ATGTCCAGTGGAAAACTCTCAGATGCATTCAAATCCCACCCTATCTTTCTCCACAAGCAACAGCCAGACGACTTCAGCTC
ATTGAAGGAATTGCCGAAGTCGTATGCATGGACGTCACAGCTGAACGAATATCCGTCTTTCGAATCATTATCTTGCTCAG
AGTCTGTGCCGGTAATCGATCTCACCGACCCAAATGTCGTTGAACTCGTAGGACATGCATGCAAGACTTGGGGCATGTTC
CAGGCCAAAAACCATGGCGTCCCTCAAAAACTTGTTGACGACATGGAATCTACTGTTCGAAGCCTTTTCTCTCTGCCACC
CCAACAAAAGCTCAAAGCAGCTCGATTGCCCGATGGCTTTTCCGGTTACGGTTTCCATCGCATATCTGCCTTTTGTGAAA
AGCTAATGTGGTCTGAGAGCTTCACTACCGTCGGCTCACCACTTGAACATTTTCGCCAACTTTGGCCCCAAGATTACACC
AAGTTCTGTTGTATTGCTGAAGAATATGAGAGAGAGATGATAAGGCTTGCGGCTAGGTTGATGTGGCTAATGCTTGGCTC
ATTAGGCATATCCAAGGAAGACATCAAATGGGCGGGTCCAAGAGGTGAATTTGAAGATGCATCTGCAGTCTTACAATTTA
ACTCTTACCCAGCTTGTCCGGATCCGGATCGGACCATAGGTCTTGCCCAACATACCGATTCAAGCCTCATTTCAATCGTC
CACCAAAGCAGTAACGCCAGTGGCTTGCAAGTTTTCCGACAGGGGGAGGAGGAGGGCCGTGGGTGGCTTATGGTTCCACC
AGTCCCTGGGGCTTTCGTGATCAATGTGGGTGACTTCATGCACATGCTATCAAACGGATTGTACCAGAATGTCTTTCACC
GGGCAGTGGTGAACCGAAGCCAGCACCGCGTATCAGTCGCTTGCTTATATGGTCCTCCGGAGAATGCTCAGGTCTCACCC
CTCTCAAAATTACTTGGCCCGAGCTGTCCTCCGCTGTACCCGCCGCTCACTTGGAATGAGTACCTTGGAACCAAGGCAAA
GCTTCACAACAAGGCACTTGAATCACTCCGACTCTGTGCTCCTCCGAAT
>Maldo_Gala_07g004740
ATGTCGAGTGGAAAACTCTCAGATGCATTCAAATCCCACCCTATCTTTCTCCACAAGCAACACCCAGACGACTTCAGCTC
ATTACAGGAATTACCAGAGTCGTATGCATGGACGTCACAGCTTAACGAATATCCGTCTTTCGAATCATTATCTTGCTCAG
AGTCTGTGCCGGTGATCGATCTCGCCGACCCAAATGTCGTTGAACTCGTAGGACATGCATGCAAGACTTGGGGCATGTTC
CAAGCCACAAACCATGGCGTCCCCCAAAAACTTGTTGACGACATGGAATCTACTGTTCGAAGCCTTTTCTCTCTGCCACC
CCAACAAAAGCTCAAAGCAGCTCGATTGCCCGATGGCATTTCCGGTTACGGTTTCCATCGCATATCTGCCTTTTGTGAAA
AGCTAATGTGGTCTGAGAGCTTCACTATCGTTGGCTCACCACTTCAACATTTTTGCCAACTTTGGCCCCAAGATCACACC
AAGTTCTGTTGTGTTACTGAAGAATATGAGAAAGAGATGAAAAGGCTTGCAGCTAGGTTGATGTGGCTAATGCTTGGCTC
ATTAGGCATATCCAAGGAAGACATCAAATGGGCGGGTCCAAGAGGTGAATTTGAAGATGCATCTGCAGCCTTACAATTGA
ACTCATACCCCGCTTGTCCGGATCCAGATCGGACCATGGGTCTTGCCCAACATACTGATTCAAACCTCCTGTCAATTATC
CACCAAAGCGCTAAGGCCAGTGGCTTGCAAGTTTTCCAAGAAGGGAAGGACGAGGGCCGGGGGTGGCTTATGGTTCCACC
GGTCCCGGGGGCTTTTGTGATCAATGTGGGTGACTTCATTCACATATTATCAAACGGATTGTACCAGACCCCCCTTCACC
GGGCAGTGGTGAACCGGAGCCAGCACCGTGTATCAGTTGCTTACTTATATGGTCCTCCGGAGAATGCTCAGGTCTCTCCC
CTCTCGAAATTACTCGGCCCGAATTGCCCTCCGCTGTACGCGCCCGTCACTTGGAATGAGTACCTTGGAACCAAGGCAAA
GCTTAACAACAAGGCACTTCAATCACTCCGACTGAATGCTCCTCTGAAT
>Maldo_Gala_08g012770
ATGGGTGCTATATCAGATCCCTATGGAGCTCATCTCCATCATATCATCCCCATCGACTTTAACTCAATCCAGACATTGCC
TGAATCGCATGTATGGCATGATCACTCCGATGAGTCTTCATCTGGGGTACCCTCCGCCGACCCGTTATCTGTACCCGTCA
TCGACCTCATGGACCCGGAGGCTCCAAGTCTCATGATCCAGGCATGTGAGGAATGGGGTATTTTTCAGGTGATAGGTCAT
GGCCTTACAAAACTCATGGACGATGTGGAGTCTGAAGCTGAAAAATTGTTTGGTCTTCCTGTTGACCAAAAACTGAAAGC
CCTACGATCTCCAGGTGGGGCTACTGGGTATGGTCGTCCTCATATATCGCCATTTTTTGACAAACATATGTGGCAGGAAG
GGTTTACTATCATGGGGTCTCCAGTCGATCATGCTAAGCAACTTTGGCCCCAAGACTATCAAGGCTTTTGTGACACAATG
GACGATTATCAGAACCAAATGAAGGCATTAGCACAGAAACTAATCCACATTTTCTTCAAATCTTTGGACATTAATTTTGA
AGAATTTGATTGGCTTAATGACAGTGGGTCAAGCAGTCCGAGCACTGCTTTGCAACTAAACTCCTACCCGCCCTGCCCTG
ATCCTACTCGAGCCCTGGGCATGGCAACACACACAGACACTTCCCTGGTCACCATTGTCCAACAATCCAAAACCAGCGGC
CTCCAAGTCTTCAAAGACGGAGCCGGGTGGGTTCTGGTGCAACCCATACCCGGTGCCCTAACTGTTAACCTTGGTGACTA
TCTCCACATTCTCTCCAATGGGGTGTTTACAAGTGTCCGTCATCGTGTTGTGGTGAACCAGCAGATCCAGCGATTTTCCA
TGGCCTACTTTTATTCTCCCCCAAGGGATTTTACAGTCTCCCCGGTTCTCTCTAGGGTTCTGGAAAAAGTGCCTAAGTAC
CGTTCACTCACAGTGAAGGAATATGTCGATATCAAGGGGAAGCATCTTGAAAAGGCATTTTCTTTGATTCAAAAT
>Maldo_Gala_09g018910
ATGCATTTAAAACTTTCTGATGCCTTCAAATCCCACCCTGTCAACCTCCAACTCAAACACCCAGATTTCAACTCATTACA
TGAATTGCCAGACTCCTATGCATGGACAAACAATGATGATCACTACCCATCTTTCCTAACCTCATTTGGGGCAGACGATT
CTGTTCCGGTCATCAATCTCTCTGACACCAATGTTCTTAAGCTCACAGGCCATGCATGTAAGACTTGGGGAGTCTTCCAA
GTCACTAACCATGGCATCCAACAGAAGCTTCTTGATGACATTGAATCCGCAGGCAAAAGCCTTTTCTCTCTACCAGTCCA
GCAGAAGCTCAAAGCTGCCCGATCGCCAGATGGCATTTCCGGCTATGGTTTTGCTCGGATATCTTCTTTTTTTAAGAAGC
TCATGTGGTCGGAGGGTTTCACTATTGTTGGCTCACCAGTTGACCATTTTCGCCAACTTTGGCCCCAAGATTACGACAAA
TTCTGCAATATCATTGAGGAATATGAGAAGGAAATGAAAATGCTTGCTGGGAGGTTGATGTGGCTTATGCTTGGCTCACT
AGGCATATCCATGGAAGATATCAAATGGGCTGGCTCGAAAGGTGAATTCAAAGGTGCATCAGCTGCCTTACAATTGAATT
CTTACCCCGCTTGTCCAGAGCCAGATCGGGCCATGGGTTTGGCTGCACATACGGATTCTACCCTCCTCACAATCCTCTAC
CAAAGCAACACTAGTGGTTTGCAAGTGCTTCGGGAGGGCACCGGGTGGGTCACGGTTCCACCAATGCCCGGTGCTTTGGT
GATCAACGTTGGTGATCTCTTCCATATATTATCTAACGGGTTGTACCCAAGTGTCCTTCATCGGGCAGTTGTGAACCGGA
CCCAACATCGTCTATCTGTCGCTTACTTGTTCGGCCCCCCGGCCAGTATCCAAATCTCACCCCTATCAAAATTAGTAGGT
CCAAGTCATCCTCCTCTCTACCGCCCAATTAGTTGGAATGAGTACCTTGGCACTAAAGCAAAGCATTTCAATAAGGCACT
TTCATCGGTCAGACTTTGTGCTCCTCTAAATTCATTAGTAGATGTAAATGATCACAACAGCGTAAAAGTCGGC
>Maldo_Gala_15g010840
ATGGGTGCTATAGCAGATCCCTATAGAGCTCATCTCCATCATATCATCCCTATCGACTTTAATTCAGTCCAGAAATTGCC
TGAATCTCATGTATGGCATGATAAATCTCACGAATCTTTGTTCGGGGTCCCCTCCGCCGACCCGTTACCGGTACCTGTCA
TCGACCTCATGGACTCGGAGGCTTCAAGTCTCATGATCCAGGCATGTGAGACATGGGGTATTTTTCAGGTGATAGGCCAT
GGCCTTACAAAGTTTATGGAGGATGTGGAGTCTGAAGCTGAAAAATTGTTTGGTCTCCCTGTTGACCAAAAACTGAAAGC
CCTAAGATCTCCAGGTGGGGCCACTGGGTACGGTCGTCCTCATATATCGCCATTTTTTGACAGACATATGTGGCAGGAAG
GGTTTACCATCATGGGGTCTCCAATCGATCATGCTAAGCAACTTTGGCCCCAAGACTATCAAGGCTTTTGTGACACAATA
GATGATTACCAGAACCAAATGAAGGCTTTAGCAGAGAAAATAATCCGCATTTTCTTCAAATCCTTGAACATTAATTTTGA
GGAACTGAATTGGCTTAATGACAGTGGGTTAAGTAGTCCAGGTACTGCTTTGCAACTAAACTCCTACCCCCCCTGCCCCG
ACCCGACCCGAGCCATGGGCATGGCAGCACACACAGACACATCCCTTGTCACCCTTGTCCAACAATCCAAAACCAGCGGC
CTCCAAGTCTTCAAAGATGGAGTCGGGTGGGTTCTGGTGCAACCAGTACCTGGTGCCCTAACAGTTAACCTTGGTGACTA
TCTCCACATTCTCTCCAATGGCATGTATACAAATGTTCTTCATCGTGCGGTGGTGAACCAGCAGATCCAACGGTTTTCCA
TGGCCTACTTTTATGCTCCCCCAAGAGATTTTACAGTTTCCCCGGTTCTCTCTAGGGTTACGGGACAAATGCCCAAGTAC
CGTTCACTCACAGTAAAGGAGTATGTTGACCTCAAGGGCAAGCATCTTGAAAAGGCACTGTCTTTGATTCAAATT
>Maldo_Gala_15g016990
ATGATGAACATGAACTCATCAATCTCAGAATCCTTCAAAACAAACCCTATCAACCTCTCCCACATTATCCCACTCGATTT
CGAATCCGTTCATGCCCTACCCGATTCCCACGTCTGGACTCATACGAAGGAGGTTGAGATTCCAACACCTTATAATACTC
CTTCTTTAGTCTGCGTACCCGTCATTGACCTATTCGATTCGAACGCCGCCTCTCTCATACGCCGTGCATGCGAGAAATGG
GGTGTCTTCCAAGTCACCAACCACGGCATTCCCATGCACCTCATGAAAGAAGCCGAGTTCCAAACCCGTCGCTTATTCGC
TCTCCCGAGAGACCAAAAGCTCCGGGCCCTCCGATCACCCGAGGGAGTAACCGGGTACGGGTTGGCCCGCATTTCGAAGA
ACTTCCCGAAGCTGATGTGGTCAGAGGGCTTCACCATCATGGGGTCTCCGGCGGAACATGCTCTTCAACTTTGGCCACGT
CACCATGCCAACTTCTGCGATGCAATGGAAGAGTACCAAAAGGAGATGAAGGGCCTAGCCCTAAAATTAATTGGGCTCAT
GCTTGGATCATTGGGCCTGAACTACGAAGATGTGAAGTGGCTTAAGCCCAAAAATAGCAGCAGGCCACAGACCGTGCTTC
AACTGAACTCCTACCCGGTCTGCCCAGACCCGACCCGGGCAATGGGTCTCGCTCCTCACACGGACTCCTCATTGCTCACT
TTGCTAAACCAAAGCAGCATAAGCGGCCTCCAAGTCCTTGTGGACGGGATCCGGTGGGTGCCGGCGCACCCGATCCCCGG
CGCCCTTGTAGTCAATGTCGGTGATTTAATGCACATACTGTCGAACGGACAATTCAAAAGTGCGGCGCATCGTGCGGTTG
TCAACGAAGTACACCATCGCATCTCGATGGCGTACTTCTATGGCCCGCCGATGGACGTGAAGATATCGCCATTGATTGAC
CACAATCATCCACTCTATCAGCCGGTAACATGGAAGGAGTACCTCGATTACAAAGCAACGCATTTCGAGAAGGCGCTTGA
AGTAATCCGGACAGATGCCCAGAAGCTGTACCAGCGTACATCTGATGATTTTGCCTTCGGCCAATGGCCCAATTGTACA
>Maldo_Gala_17g018460
ATGCCTGCAAGACTCTCTGATGCCTTCAAATCCCACCCTGTCAACCTCCAACTCAAACACCCAGATTTCAACTCATTACA
TGAATTGCCAGACTCCTATGCATGGACAAACAATGATGATCACTACCCATCTTCCCTAAGCTCATTTGGGGCAGACGATT
CTGTTCCGGTCATCGATCTTTCCGAACCCAATGCTATTAAGCTCACAGGCCATGCATGTAAGACTTGGGGAGTCTTCCAA
GTCACTAACCATGGCATCCCACAGAAGCTTCTTGATGACATTGAGTCCGCAGGCAAAAGCCTTTTCTCTCTGCCAGTCGA
GCAGAAGCTCAAAGCCGCCCGACCGCCGGACGGCATTTCAGGCTATGGTTTTGCTCGGATATCTTCGTTTTTTAGGAAGC
TCATGTGGTCTGAGGGGTTCACTATTGTTGGCTCACCAGTTGACCATTTTCGCCAACTTTGGCCCCAAGATTACGAAAAA
TTCTGCAATATCATTGAGGAATATGAGAAGGAAATGAAAAGGCTTGCTGGGAGGCTGATGTGGCTTATGCTTGGCTCACT
AGGCATATCCACGGAAGATGTAAAGTGGGCTGGCTCGAAAGGTGAATTCAAAGGTGCATCAGCTGCCTTACAATTGAATT
CTTACCCGGCTTGCCCAGAGCCAGATCGGGCCATGGGTTTGGCTGCACATACGGATTCTACCCTCCTCACAATCCTCTAC
CAAAACAATACTAGTGGTTTGCAAGTGCTTCGAGACGGCACCGGATGGGTCACGGTTCCACCAATGCCCGGTGCTTTGGT
GGTCAATGTTGGCGATCTCATCCATATATTATCTAACGGGGTGTACCCAAGTGTCCTTCATCGGGCAGTAGTTAATCGCA
CCCAACATCGTCTATCCATAGCTTACTTATTCGGTCCCCCGGCTAGTATCCAAATCTCACCCCTATCAAAATTAGTTGGT
CCAAGTCATCCTCCTCTCTACCGGCCAATTACTTGGAATGAGTACCTTGGCACCAAAGCAAAACATTTCAATAAGGCACT
TTCATCGGTCAGACTTTGTGCTCCTCTAAGTTCATTAGCAGATGTAAATGATCATAACAGCGTAAAAGTAGTC
>Maldo_HF00140-RA
ATGCATTTAAAACTTTCTGATGCCTTCAAATCCCACCCTGTCAACCTCCAACTCAAACACCCAGATTTCAACTCATTACA
TGAATTGCCAGACTCCTATGCATGGACAAACAATGATGATCACTACCCATCTTTCCTAACCTCATTTGGGGCAGACGATT
CTGTTCCGGTCATCGATCTCTCTGACACCAATGCTCTTAAGCTCACAGGCCATGCATGTAAGACTTGGGGAGTCTTCCAA
GTCACTAACCATGGCATCCAACAGAAGCTTCTTGATGACATTGAATCCGCAGGCAAAAGCCTTTTCTCTCTAACAGTCCA
GCAGAAGCTCAAAGCTGCCCGATCGCCAGATGGCATTTCCGGCTATGGTTTTGCTCGGATATCTTCTTTTTTTAAGAAGC
TCATGTGGTCGGAGGGTTTCACTATTGTTGGCTCACCAGTTGACCATTTTCGCCAACTTTGGCCCCAAGATTACGACAAA
TTCTGCAATATCATTGAGGAATATGAGAAGGAAATGAAAATGCTTGCTGGGAGGTTGATGTGGCTTATGCTTGGCTCACT
AGGCATATCCATGGAAGATATCAAATGGGCTGGCTCGAAAGGTGAATTCAAAGGTGCATCAGCTGCCTTACAATTGAATT
CTTACCCCGCTTGTCCAGAGCCAGATCGGGCCATGGGTTTGGCTGCACATACGGATTCTACCCTCCTCACAATCCTCTAC
CAAAGCAACACTAGTGGTTTGCAAGTGCTTCGGGAGGGCACCGGGTGGGTCACGGTTCCACCAATGCCCGGTGCTTTGGT
GATCAACGTTGGTGATCTCTTCCATATAATATCTAACGGGTTGTACCCAAGTGTCCTTCATCGGGCAGTTGTGAACCGGA
CCCAACATCGTCTATCTATCGCTTACTTGTTCGGCCCCCCGGCCAGTATCCAAATCTCACCCCTATCAAAATTAGTAGGT
CCAAGTCATCCTCCTCTCTACCGCCCAATTAGTTGGAATGAGTACCTTGGCACTAAAGCAAAGCATTTCAATAAGGCACT
TTCATCGGTCAGACTTTGTGCTCCTCTAAATTCATTAGTAGATGTAAATGATCACAACAGCGTAAAAGTCGGC
>Maldo_HF06607-RA
ATGCCTATATATTCACTAGCTAAGGGCATCAAATTTCATCCCAAGTACAAATATTATCTCTCTCTCTCTCTCTCCCTCTC
TACCATGCCTGCAAGTGCAAGTGCAAGAGTTGTCCCTGATGCCTACGAAGGCAACTCTGTGAATGTGGTGTTGGACCAAG
TCCCTGATGACTTCAACTCATTACATGAGTTGCCAGATTCGTATGCATGGACAACCCTCAACGAGCATCCCTCCCTGGAC
TCGGACTCCGTCCCCGTTGTCGATCTGAATGACCCAAATGCCCTTCAACTGTTAGGCCATGCATGCAAGACTTGGGGTGT
CTTCCAACTCACAAACCATGGCATCCCCCAGACTCTGGTTCATGACATGGAATCTGCTGCTCGAAGCCTTTTTTCCCTGC
CAGCCCAACAAAAGCTCAAAGTTGCCCGCTCACCGGGTCAAATTTCCGGCTACGGCTTCCATCTCATAGCTGCCTTTTGG
GACAAGCAGCAGTGGTCTGATTGCATTACCGAAGAATTTGAGAAAGAGATCAAGAAGCTTGCCTCTAGGCTCATGTGGCT
AATGCTTGCCTCGTTAGGAATATCCAAGGACGACGTCGAATGGGATGGTCCAAAAGGTGATGATCAAAATGCATCAGCTG
TCTTCCAGTTCAACTCTTACCCGTCTTGTCCGGATCCAGATCGGACCCTAGGCCTTGTTCCCCATACTGATTCGAGCCTT
GTGTCCATTGTCCACCAGAGCAACATCGATGGCTTGCAAGTTTTTCGGGAGGGCACCGGTTGGTTCACGATTCAACCAGT
TCCCGGTGCTCTGGTGGTCAATGTTGGTGACCTCATGAGCATATTATCTAACGGTTTGTACTCGAGTGTCCTCCATCGAG
TCTTGGTGAAACGGGCACAACACCGTATATCACTTGTTTACCATTATGGACCGCCGGCAGCCGTCAAAATCGCACCCCTA
GAAAAGCTATTTGGCCCAAGCCACCCTCCCCTCTACCCGCCGGTCACTAATTGGAATGAGTACATTAGTACCAAGGCAAA
GCTCAAGGGCAAAGCACTTCCATCACTTCGGCTTTATGATCCTCTTATGAATGAGTTAGGTCATCTCCAACCGAAGGGTC
TAGAGGGCCAGAGGACCGAAAATAGCCCTAAAACCGTCTCCAACCGAGGGCTAGGCCAGAGGGCTCGGGAATCTGGGAGG
CCCCCACGGAATTTTAAAGGGCCAAGGGCCAAAGGGCTGGCTGCTTTCAGCCAGCCAGCCAGCCCGCCCCAGGCTGGCTA
TTTTTTTTTTAATGTTTTGTTATTCCTGTCGGTTATAACCGACAGGATTTAT
>Maldo_HF06608-RA
ATGTCCAGTGGAAAACTCTCAGATGCATTCAAATCCCACCCTATCTTTCTCCACAAGCAACAGCCAGACGACTTCAGCTC
ATTGCAGGAATTGCCGAAGTCGTATGCATGGACGTCACAGCTGAACGAATATCCATCTTTCGAATCATTATCTTGCTCAG
AGTCTGTGCCGGTAATCGATCTCACCGACCCAAATGTCGTTGAACTCGTAGGACATGCATGCAAGACTTGGGGCATGTTC
CAGGCCACAAACCATGGCGTCCCTCAAAAACTTGTTGACGACATGGAATCTACTGTTCGAAGCCTTTTCTCTCTGCCACC
CCAACAAAAGCTCAAAGCAGCTCGATTGCCCGATGGCTTTTCCGGCTACGGTTTCCATCGCATATCTGCCTTTTGTGAAA
AGCTAATGTGGTCTGAGAGCTTCACTACCGTTGGCTCACCACTTGAACATTTTCGCCAACTTTGGCCCCAAGATTACACC
AAGTTCTGTTGTATTGCTGAAGAATATGAGAGAGAGATGATAAGGCTTGCGGCTAAGTTGATGTGGCTAATGCTTGGCTC
ATTAGGCATATCCAAGGAAGACATCAAATGGGCGGGTCCAAGAGGTGAATTTGAAGATGCATCTGCAGTCTTACAATTCA
ACTCTTACCCAGCTTGTCCGGATCCGGATCGGACCATAGGTCTTGCCCAACATACCGATTCAAGCCTCATTTCAATCGTC
CACCAAAGCAGTAACGCCAGTGGCTTGCAAGTTTTCCGACAGGGGGAGGAGGAGGGCCGTGGGTGGCTTATGGTTCCACC
AGTCCCTGGGGCTTTCGTGATCAATGTGGGTGACTTCATGCACATGCTATCAAACGGATTGTACCAGAATGTCTTTCACC
GGGCAGTGGTGAACCGAAGCCAGCACCGCGTATCAGTCGCTTGCTTATATGGTCCTCCGGAGAATGCTCAGGTCTCACCC
CTCTCAAAATTACTTGGCCCGAGCTGTCCTCCGCTGTACCCGCCGCTCACTTGGAATGAGTACCTTGGAACAAAGGCAAA
GCTTCACAACAAGGCACTTGAATCACTCCGACTGTGTGCTCCTCCGAAT
>Maldo_HF12758-RA
ATGGAACCCGAAGCTAGTGAACGCCCAAAAGACCTCGTGTTAGAATTTCCAATGGGTGCTATAGCAGATCCCTATAGAGC
TCATCTCCATCATATCATCCCTATCGACTTTAATTCAGTCCAGAAATTGCCTGAATCTCATGTATGGCATGATAAATCTC
ACGAATCTTTGTTCGGGGTCCCCTCCGCCGACCCGTTACCGGTACCTGTCATCGACCTCATGGACTCGGAGGCTTCAAGT
CTCATGATCCAGGCATGTGAGACATGGGGTATTTTTCAGGTGATAGGCCATGGCCTTACAAAGTTTATGGAGGATGTGGA
GTCTGAAGCTGAAAAATTGTTTGGTCTCCCTGTTGACCAAAAACTGAAAGCCCTAAGATCTCCAGGTGGGGCCACTGGGT
ACGGTCGTCCTCATATATCGCCATTTTTTGACAGACATATGTGGCAGGAAGGGTTTACCATCATGGGGTCTCCAATCGAT
CATGCTAAGCAACTTTGGCCCCAAGACTATCAAGGCTTTTGTGACACAATAGATGATTACCAGAACCAAATGAAGGCTTT
AGCAGAGAAAATAATCCGCATTTTCTTCAAATCCTTGAACATTAATTTTGAGGAACTGAATTGGCTTAATGACAGTGGGT
TAAGTAGTCCAGGTACTGCTTTGCAACTAAACTCCTACCCCCCCTGCCCCGACCCGACCCGAGCCATGGGCATGGCAGCA
CACACAGACACATCCCTTGTCACCCTTGTCCAACAATCCAAAACCAGCGGCCTCCAAGTCTTCAAAGATGGAGTCGGGTG
GGTTCTGGTGCAACCAGTACCTGGTGCCCTAACAGTTAACCTTGGTGACTATCTCCACATTCTCTCCAATGGCATGTATA
CAAATGTTCTTCATCGTGCGGTGGTGAACCAGCAGATCCAACGGTTTTCCATGGCCTACTTTTATGCTCCCCCAAGAGAT
TTTACAGTTTCCCCGGTTCTCTCTAGGGTTACGGGACAAATGCCCAAGTACCGTTCACTCACAGTAAAGGAGTATGTTGA
CCTCAAGGGCAAGCATCTTGAAAAGGCACTGTCTTTGATTCAAATT
>Maldo_HF14183-RA
ATGTCGAGTGGAAAACTCTCAGATGCATTCAAATCGCACCCTATCTTTCTCCACAAGCAACACCCAGACGACTTCAGCTC
ATTACAGGAATTGCCAGAGTCGTATGCATGGACGTCACAGCTTAACGAATATCCGTCTTTCGAATCATTATCTTGCTCAG
AGTCTGTGCCGGTAATCGATCTCGCCGACCCAAATGTCGTTGAACTCGTAGGACATGCATGCAAGACTTGGGGCATGTTC
CAAGCCACAAACCATGGCGTCCCCCAAAAACTTGTTGACGACATGGAATCTACTGTTCGAAGCCTTTTCTCTCTGCCACC
CCAACAAAAGCTCAAAGCAGCTCGATTGCCCGATGGCATTTCCGGTTACGGTTTCCATCGCATATCTGCCTTTTGTGAAA
AGCTAATGTGGTCTGAGAGCTTCACTATCGTTGGCTCACCACTTCAACATTTTTGCCAACTTTGGCCCCAAGATCACACC
AAGTTCTGTTGTGTTACTGAAGAATATGAGAAAGAGATGAAAAGGCTTGCAGCTAGGTTGATGTGGCTAATGCTTGGCTC
ATTAGGCATATCCAAGGAAGACATCAAATGGGCGGGTCCAAGAGGTGAATTTGAAGATGCATCTGCAGCCTTACAATTGA
ACTCATACCCCGCTTGTCCGGATCCAGATCGGACCATGGGTCTTGCCCAACATACTGATTCAAACCTCCTGTCAATTATC
CACCAAAGCGCTAAGGCCAGTGGCTTGCAAGTTTTCCAAGAAGGGAAGGACGAGGGCCGGGGGTGGCTTATGGTTCCACC
GGTCCCGGGGGCTTTTGTGATCAATGTGGGTGACTTCATTCACATATTATCAAACGGATTGTACCAGACCCCCCTTCACC
GGGCAGTGGTGAACCGGAGCCAGCACCGTGTATCAGTTGCTTACTTATATGGTCCTCCGGAGAATGCTCAGGTCTCTCCC
CTCTCGAAATTACTCGGCCCGAATTGCCCTCCGCTGTACGCGCCCGTAACTTGGAATGAGTACCTTGGAACCAAGGCAAA
GCTTAACAACAAGGCACTTCAATCACTCCGACTGAATGCTCCTCTGAAT
>Maldo_HF21974-RA
ATGGGTGCTATATCAGATCCCTATGGAGCTCATCTCCATCATATCATCCCCATCGACTTTAACTCAATCCAGACATTGCC
TGAATCGCATGTATGGCATGATCACTCCGATGAGTCTTCATCTGGGGTACCCTCCGCCGACCCGTTATCTGTACCCGTCA
TCGACCTCATGGACCCGGAGGCTCCAAGTCTCATGATCCAGGCATGTGAGGAATGGGGTATTTTTCAGGTGATAGGTCAT
GGCCTTACAAAACTCATGGACGATGTGGAGTCTGAAGCTGAAAAATTGTTTGGTCTTCCTGTTGACCAAAAACTGAAAGC
CCTACGATCTCCAGGTGGGGCTACTGGGTATGGTCGTCCTCATATATCGCCATTTTTTGACAAACATATGTGGCAGGAAG
GGTTTACTATCATGGGGTCTCCAGTCGATCATGCTAAGCAACTTTGGCCCCAAGACTATCAAGGCTTTTGTGACACAATG
GACGATTATCAGAACCAAATGAAGGCATTAGCACAGAAACTAATCCACATTTTCTTCAAATCTTTGGACATTAATTTTGA
AGAATTTGATTGGCTTAATGACAGTGGGTCAAGCAGTCCGAGCACTGCTTTGCAACTAAACTCCTACCCGCCCTGCCCTG
ATCCTACTCGAGCCCTGGGCATGGCAACACACACAGACACTTCCCTGGTCACCATTGTCCAACAATCCAAAACCAGCGGC
CTCCAAGTCTTCAAAGACGGAGCCGGGTGGGTTCTGGTGCAACCCATACCCGGTGCCCTAACTGTTAACCTTGGTGACTA
TCTCCACATTCTCTCCAATGGGGTGTTTACAAGTGTCCGTCATCGTGTTGTGGTGAACCAGCAGATCCAGCGATTTTCCA
TGGCCTACTTTTATTCTCCCCCAAGGGATTTTACAGTCTCCCCGGTTCTCTCTAGGGTTCTGGAAAAAGTGCCTAAGTAC
CGTTCACTCACAGTGAAGGAATATGTCGATATCAAGGGGAAGCATCTTGAAAAGGCATTTTCTTTGATTCAAAAT
>Maldo_HF29694-RA
ATGCCTATATATTCACTAGCTAAGGGCATCAAATTTCATCCCAAGTACAAATATTATCTCTCTCTCTCTCTCTCCCTCTC
TACCATGCCTGCAAGTGCAAGTGCAAGAGTTGTCCCTGATGCCTACGAAGGCAACTCTGTGAATGTGGTGTTGGACCAAG
TCCCTGATGACTTCAACTCATTACATGAGTTGCCAGATTCGTATGCATGGACAACCCTCAACGAGCATCCCTCCCTGGAC
TCGGACTCCGTCCCCGTTGTCGATCTGAATGACCCAAATGCCCTTCAACTGTTAGGCCATGCATGCAAGACTTGGGGTGT
CTTCCAACTCACAAACCATGGCATCCCCCAGACTCTGGTTCATGACATGGAATCTGCTGCTCGAAGCCTTTTTTCCCTGC
CAGCCCAACAAAAGCTCAAAGTTGCCCGCTCACCGGGTCAAATTTCCGGCTACGGCTTCCATCTCATAGCTGCCTTTTGG
GACAAGCAGCAGTGGTCTGATTGCATTACCGAAGAATTTGAGAAAGAGATCAAGAAGCTTGCCTCTAGGCTCATGTGGCT
AATGCTTGCCTCGTTAGGAATATCCAAGGACGACGTCGAATGGGATGGTCCAAAAGGTGATGATCAAAATGCATCAGCTG
TCTTCCAGTTCAACTCTTACCCGTCTTGTCCGGATCCAGATCGGACCCTAGGCCTTGTTCCCCATACTGATTCGAGCCTT
GTGTCCATTGTCCACCAGAGCAACATCGATGGCTTGCAAGTTTTTCGGGAGGGCACCGGTTGGTTCACGATTCAACCAGT
TCCCGGTGCTCTGGTGGTCAATGTTGGTGACCTCATGAGCATATTATCTAACGGTTTGTACTCGAGTGTCCTCCATCGAG
TCTTGGTGAAACGGGCACAACACCGTATATCACTTGTTTACCATTATGGACCGCCGGCAGCCGTCAAAATCGCACCCCTA
GAAAAGCTATTTGGCCCAAGCCACCCTCCCCTCTACCCGCCGGTCACTAATTGGAATGAGTACATTAGTACCAAGGCAAA
GCTCAAGGGCAAAGCACTTCCATCACTTCGGCTTTATGATCCTCTTATGAATGAGTTAGGTCATCTCCAACCGAAGGGTC
TAGAGGGCCAGAGGACCGAAAATAGCCCTAAAACCGTCTCCAACCGAGGGCTAGGCCAGAGGGCTCGGGAATCTGGGAGG
CCCCCACGGAATTTTAAAGGGCCAAGGGCCAAAGGGCTGGCTGCTTTCAGCCAGCCAGCCAGCCCGCCCCAGGCTGGCTA
TTTTTTTTTTAATGTTTTGTTATTCCTGTCGGTTATAACCGACAGGATTTAT
>Maldo_HF29695-RA
ATGTCCAGTGGAAAACTCTCAGATGCATTCAAATCCCACCCTATCTTTCTCCACAAGCAACAGCCAGACGACTTCAGCTC
ATTGCAGGAATTGCCGAAGTCGTATGCATGGACGTCACAGCTGAACGAATATCCATCTTTCGAATCATTATCTTGCTCAG
AGTCTGTGCCGGTAATCGATCTCACCGACCCAAATGTCGTTGAACTCGTAGGACATGCATGCAAGACTTGGGGCATGTTC
CAGGCCACAAACCATGGCGTCCCTCAAAAACTTGTTGACGACATGGAATCTACTGTTCGAAGCCTTTTCTCTCTGCCACC
CCAACAAAAGCTCAAAGCAGCTCGATTGCCCGATGGCTTTTCCGGCTACGGTTTCCATCGCATATCTGCCTTTTGTGAAA
AGCTAATGTGGTCTGAGAGCTTCACTACCGTTGGCTCACCACTTGAACATTTTCGCCAACTTTGGCCCCAAGATTACACC
AAGTTCTGTTGTATTGCTGAAGAATATGAGAGAGAGATGATAAGGCTTGCGGCTAAGTTGATGTGGCTAATGCTTGGCTC
ATTAGGCATATCCAAGGAAGACATCAAATGGGCGGGTCCAAGAGGTGAATTTGAAGATGCATCTGCAGTCTTACAATTCA
ACTCTTACCCAGCTTGTCCGGATCCGGATCGGACCATAGGTCTTGCCCAACATACCGATTCAAGCCTCATTTCAATCGTC
CACCAAAGCAGTAACGCCAGTGGCTTGCAAGTTTTCCGACAGGGGGAGGAGGAGGGCCGTGGGTGGCTTATGGTTCCACC
AGTCCCTGGGGCTTTCGTGATCAATGTGGGTGACTTCATGCACATGCTATCAAACGGATTGTACCAGAATGTCTTTCACC
GGGCAGTGGTGAACCGAAGCCAGCACCGCGTATCAGTCGCTTGCTTATATGGTCCTCCGGAGAATGCTCAGGTCTCACCC
CTCTCAAAATTACTTGGCCCGAGCTGTCCTCCGCTGTACCCGCCGCTCACTTGGAATGAGTACCTTGGAACAAAGGCAAA
GCTTCACAACAAGGCACTTGAATCACTCCGACTGTGTGCTCCTCCGAAT
>Maldo_HF32730-RA
ATGCCTGCAAGACTCTCTGATGCCTTCAAATCCCACCCTGTCAACCTCCAACTCAAACACCCAGATTTCAACTCATTACA
TGAATTGCCAGACTCCTATGCATGGACAAACAATGATGATCACTACCCATCTTCCCTAAGCTCATTTGGGGCAGACGATT
CTGTTCCGGTCATCGATCTTTCCGAACCCAATGCTATTAAGCTCACAGGCCATGCATGTAAGACTTGGGGAGTCTTCCAA
GTCACTAACCATGGCATCCCACAGAAGCTTCTTGATGACATTGAGTCCGCAGGCAAAAGCCTTTTCTCTCTGCCAGTCGA
GCAGAAGCTCAAAGCCGCCCGACCGCCGGACGGCATTTCAGGCTATGGTTTTGCTCGGATATCTTCGTTTTTTAGGAAGC
TCATGTGGTCTGAGGGGTTCACTATTGTTGGCTCACCAGTTGACCATTTTCGCCAACTTTGGCCCCAAGATTACGAAAAA
TTCTGGCAAAATGCCAATTTCTTTACCATAATGCAAGTTGCAAAGGAACTCAATATCATTGAGGAATATGAGAAGGAAAT
GAAAAGGCTTGCTGGGAGGCTGATGTGGCTTATGCTTGGCTCACTAGGCATATCCACGGAAGATGTAAAGTGGGCTGGCT
CGAAAGGTGAATTCAAAGGTGCATCAGCTGCCTTACAATTGAATTCTTACCCGGCTTGCCCAGAGCCAGATCGGGCCATG
GGTTTGGCTGCACATACGGATTCTACCCTCCTCACAATCCTCTACCAAAACAATACTAGTGGTTTGCAAGTGCTTCGAGA
CGGCACCGGATGGGTCACGGTTCCACCAATGCCCGGTGCTTTGGTGGTCAATGTTGGCGATCTCATCCATATATTATCTA
ACGGGGTGTACCCAAGTGTCCTTCATCGGGCAGTAGTTAATCGCACCCAACATCGTCTATCCATAGCTTACTTATTCGGT
CCCCCGGCTAGTATCCAAATCTCACCCCTATCAAAATTAGTTGGTCCAAGTCATCCTCCTCTCTACCGGCCAATTACTTG
GAATGAGTACCTTGGCACCAAAGCAAAACATTTCAATAAGGCACTTTCATCGGTCAGACTTTGTGCTCCTCTAAGTTCAT
TAGCAGATGTAAATGATCATAACAGCGTAAAAGTAGTC
>Malsi_02g022660
ATGCCTGCAAGTGCAAGTGCAAGTGCAAGAGTTGTCCCTGATGCCTACGAAGGCAACTCTGTGAATGTGGTGTTGGACCA
AGTCCCTGATGACTTCAACTCATTACATGAGTTGCCAGATTCGTATGCATGGACAACCCTCAACGAGCATCCCTCCCTGG
ACTCGGACTCCGTCCCCGTTGTCGATCTGAATGACCCAAATGCCCTTCAACTGTTAGGCCATGCATGCAAGACTTGGGGT
GTCTTCCAACTCACAAACCATGGCATCCCCCAGACTCTGGTTCATGACATGGAATCTGCTGCTCGAAGCCTTTTTTCCCT
GCCAGCCCAACAAAAGCTCAAAGTTGCCCGCTCACCGGGTCAAATTTCCGGCTACGGCTTCCATCTCATAGCTGCCTTTT
GGGACAAGCAGCAGTGGTCTGAGTGCTTCACTATTGTTGGTTCACCACTTGAACATTATGAACAACTTTGGCCCCAAGAT
TACACCAAATTCTGTTGCATTACCGAAGAATTTGAGAAAGAGATCAAGAAGCTTGCCTCTAGGCTCATGTGGCTAATGCT
TGCCTCGTTAGGAATATCCAAGGACGACGTCGAATGGGATGGTCCAAAAGGTGATGATCAAAATGCATCTGCTGTCTTCC
AGTTCAACTCTTACCCGTCTTGTCCGGATCCAGATCGGACCCTAGGCCTTGTTCCCCATACTGATTCGAGCCTTGTGTCC
ATCGTCCACCAGAGCAACATCGATGGCTTGCAAGTTTTTCGGGAGGGCACCGGTTGGTTCACGATTCAACCAGTTCCCGG
TGCTCTGGTGGTCAATGTTGGTGACCTCATGAGCATATTATCTAACGGTTTGTACTCGAGTGTCCTCCATCGAGTCTTGG
TGAAACGGGCACAACACCGTATATCACTTGTTTACCATTATGGACCGCCGGCAGCCGTCAAAATCGCACCCCTAGAAAAG
CTATTTGGCCCAAGCCACCCTCCCCTCTACCCGCCGGTCACTAGTTGGAATGAGTACATTAGTACCAAGGCAAAGCTCAA
GGGCAAAGCACTTCCATCACTTCGGCTTTATGATCCTCTTATGAAG
>Malsi_02g022670
ATGTCCAGTGGAAAACTCTCAGATGCATTCAAATCCCACCCTATCTTTCTCCACAAGCAACAGCCAGACGACTTCAGCTC
ATTGCAGGAATTGCCGAAGTCGTATGCATGGACGTCACAGCTGAACGAATATCCGTCTTTCGAATCATTATCTTGCTCAG
AGTCTGTGCCGGTAATCGATCTCACCGACCCAAATGTCGTTGAACTCGTAGGACATTCATGCAAGACTTGGGGCATGTTC
CAGGCCACAAACCATGGCGTCCCTCAAAAACTTGTTGACGACATGGAATCTACTGTTCGAAGCCTTTTCTCTCTGCCACC
CCAACAAAAGCTCAAAGCAGCTCGATTGCCCGATGGCTTTTCCGGTTACGGTTTCCATCGCATATCTGCCTTTTGTGAAA
AGCTAATGTGGTCTGAGAGCTTCACTACCGTTGGCTCACCACTTGAACATTTTCGCCAACTTTGGCCCCAAGATTACACC
AAGTTCTGTTGTATTGCTGAAGAATATGAGAGAGAGATGAAAAGGCTTGCGGCTAGGTTGATGTGGCTAATGCTTGGCTC
ATTAGGCATATCCAAGGAAGACATCAAATGGGCGGGTCCAAGAGGTGAATTTGAAGATGCATCTGCAGTCTTACAATTCA
ACTCTTACCCAGCTTGTCCGGATCCGGATCGGACCATAGGTCTTGCCCAACATACTGATTCAAGCCTCATTTCAATCGTC
CACCAAAGCAGTAACGCCAGTGGGTTGCAAGTTTTCCGACAGGGGGAGGAGGAGGGCCGTGGGTGGCTTATGGTTCCACC
AGTCCCTGGGGCTTTCGTGATCATTGTGGGTGACTTCATGCACATGCTATCAAACGGATTGTACCAGAATGTCTTTCACC
GGGCAGTGGTGAACCGAAGCCAGCACCGCGTATCAGTCGCTTGCTTATATGGTCCTCCGGAGAATGCTCAGGTCTCACCC
CTCTCAAAATTACTTGGCCCGAGCTGTCCTCCGCTGTACCCGCCGCTCACTTGGAATGAGTACCTTGGAACCAAGGCAAA
GCTTCACAACAGGGCACTTGAATCACTCCGACTGTGTGCTCCTCTGAAT
>Malsi_07g004780
ATGTCGAGTGGAAAACTCTCAGATGCATTCAAATCCCACCCTATCTTCCTCCACAAGCAACACCCAGACGACTTCAGCTC
ATTACAGGAATTGCCAGAGTCGTATGCATGGACGTCACAGCTTAACGAATATCCGTCTTTCGAATCATTATCTTGCTCAG
AGTCTGTGCCGGTAATCGATCTCGCCGACCCAAATGTCGTTGAACTCGTAGGACATGCATGCAAGACTTGGGGCATGTTC
CAAGCCACAAACCATGGCGTCCCCCAAAAACTTGTTGATGACATGGAATCTACTGTTCGAAGCCTTTTCTCTCTGCCACC
CCAACAAAAGCTCAAAGCAGCTCGATTGCCCGATGGCATTTCCGGTTACGGTTTCCATCGCATATCTGCCTTTTGTGAAA
AGCTAATGTGGTCTGAGAGCTTCACTATCGTTGGCTCAGCACTTCAACATTTTTGCCAACTTTGGCCCCAAGATCACACC
AAGTTCTGTTGTGTTACTGAAGAATATGAGAAAGAGATGAAAAGGCTTGCAGCTAGGTTGATGTGGCTAATGCTTGGCTC
ATTAGACATATCCAAGGAAGACATCAAATGGGCGGGTCCAAGAGGTGAATTTGAAGATGCATCTGCAGCCTTACAATTGA
ACTCATACCCCGCTTGTCCGGATCCAGATCGGACCATGGGTCTTGCCCAACATACTGATTCAAACCTCCTGTCAATTATC
CACCAAAGCGCTAAGGCCAGTGGCTTGCAAGTTTTCCAAGAAGGGAAGGACGAGGGCCGGGGGTGGCTTATGGTTCCACC
GGTCCCGGGGGCTTTTGTGATCAATGTGGGTGACTTCATTCACATATTATCAAACGGATTGTACCAGACCCCCCTTCACC
GGGCAGTGGTGAACCGGAGCCAGCACCGTGTATCAGTTGCTTACTTATATGGTCCTCCGGAGAATGCTCAGGTCTCTCCC
CTCTCGAAATTACTCGGCCCAAGTTGCCCTCCGCTGTACGCGCCCGTCACTTGGAATGAGTACCTCGGAACCAAGGCAAA
GCTTAACAACAAGGCACTTCAATCACTCCGACTGAATGCTCCTCTGAAT
>Malsi_08g013110
ATGGGTGCTATATCAGATCCCTATGGAGCTCATCTCCATCATATCATCCCCATCGACTTTAACTCAATCCAGACATTGCC
TGAATCGCATGTATGGCATGATCACTCCGATGAGTCTTCATCTGGGGTACCCTCCGCCGACCCGTTATCTGTACCCGTCA
TCGACCTCATGGACCCGGAGGCTCCAAGTCTCATGATCCAGGCATGTGAGGAATGGGGTATTTTTCAGGTGATAGGTCAT
GGCCTTACAAAACTCATGGACGATGTGGAGTCTGAAGCTGAAAAATTGTTTGGTCTTCCTGTTGACCAAAAACTGAAAGC
CCTACGATCTCCAGGTGGGGCTACTGGGTATGGTCGTCCTCATATATCGCCATTTTTTGACAAACATATGTGGCAGGAAG
GGTTTACTATCATGGGGTCTCCAGTCGATCATGCTAAGCAACTTTGGCCCCAAGACTATCAAGGCTTTTGTGACACAATG
GACGATTATCAGAACCAAATGAAGGCATTAGCACAGAAACTAATCCACATTTTCTTCAAATCTTTGGACATTAATTTTGA
AGAATTTGATTGGCTTAATGACAGTGGGTCAAGCAGTCCGAGCACTGCTTTGCAACTAAACTCCTACCCGCCCTGCCCTG
ATCCTACTCGAGCCCTGGGCATGGCAACACACACAGACACTTCCCTGGTCACCATTGTCCAACAATCCAAAACCAGCGGC
CTCCAAGTCTTCAAAGACGGAGCCGGGTGGGTTCTGGTGCAACCCATACCCGGTGCCCTAACTGTTAACCTTGGTGACTA
TCTCCACATTCTCTCCAATGGGGTGTTTACAAGTGTCCGTCATCGTGTTGTGGTGAACCAGCAGATCCAGCGATTTTCCA
TGGCCTACTTTTATTCTCCCCCAAGGGATTTTACAGTCTCCCCGGTTCTCTCTAGGGTTCTGGAAAAAGTGCCTAAGTAC
CGTTCACTCACAGTGAAGGAATATGTCGATATCAAGGGGAAGCATCTTGAAAAGGCATTTTCTTTGATTCAAAAT
>Malsi_09g019220
ATGCATTTAAAACTTTCTGATGCCTTCAAATCCCACCCTGTCAACCTCCAACTCAAACACCCAGATTTCAACTCATTACA
TGAATTGCCAGACTCCTATGCATGGACAAACAATGATGATCACTACCCATCTTTCCTAACCTCATTTGGGGCAGACGATT
CTGTTCCGGTCATCGATCTCTCTGACACCAATGCTCTTAAGCTCACAGGCCATGCATGTAAGACTTGGGGAGTCTTCCAA
GTCACTAACCATGGCATCCAACAGAAGCTTCTTGATGACATTGAATCCGCAGGCAAAAGCCTTTTCTCTCTACCAGTCCA
GCAGAAGCTCAAAGCTGCCCGATCGCCAGATGGCATTTCCGGCTATGGTTTTGCTCGGATATCTTCTTTTTTTAAGAAGC
TCATGTGGTCGGAGGGTTTCACTATTGTTGGCTCACCGGTTGACCATTTTCGCCAACTTTGGCCCCAAGATTACGACAAA
TTCTGCAATATCATTGAGGAATATGAGAAGGAAATGAAAATGCTTGCTGGGAGGTTGATGTGGCTTATGCTTGGCTCACT
AGGCATATCCATGGAAGATATCAAATGGGCTGGCTCGAAAGGTGAATTCAAAGGTGCATCAGCTGCCTTACAATTGAATT
CTTACCCCGCTTGTCCAGAGCCAGATCGGGCCATGGGTTTGGCTGCACATACGGATTCTACCCTCCTCACAATCCTCTAC
CAAAGCAACACTAGTGGTTTGCAAGTGCTTCGGGAGGGCACCGGGTGGGTCACGGTTCCACCAATGCCCGGTGCTTTGGT
GATCAACGTTGGTGATCTCTTCCATATATTATCTAACGGGTTGTACCCAAGTGTCCTTCATCGGGCAGTTGTGAACCGGA
CCCAACATCGTCTATCTATCGCTTACTTGTTCGGCCCCCCGGCCAGTATCCAAATCTCACCCCTATCAAAATTAGTAGGT
CCAAGTCATCCTCCTCTCTACCGCCCAATTAGTTGGAATGAGTACCTTGGCACTAAAGCAAAGCATTTCAATAAGGCACT
TTCATCGGTCAGACTTTGTGCTCCTCTAAATTCATTAGTAGATGTAAATGATCACAACAGCGTAAAAGTCGGC
>Malsi_15g011070
ATGGGTGCTATAGCAGATCCCTATAGAGCTCATCTCCATCATATCATCCCTATCGACTTTAATTCAGTCCAGAAATTGCC
TGAATCTCATGTATGGCATGATAAATCTCACGAATCTTTGTTCGGGGTCCCCTCCGCCGACCCGTTACCGGTACCTGTCA
TCGACCTCATGGACTCGGAGGCTTCAAGTCTCATGATCCAGGCATGTGAGACATGGGGTATTTTTCAGGTGATAGGCCAT
GGCCTTACAAAGTTTATGGAGGATGTGGAGTCTGAAGCTGAAAAATTGTTTGGTCTCCCTGTTGACCAAAAACTGAAAGC
CCTAAGATCTCCAGGTGGGGCCACTGGGTACGGTCGTCCTCATATATCGCCATTTTTTGACAGACATATGTGGCAGGAAG
GGTTTACCATCATGGGGTCTCCAATCGATCATGCTAAGCAACTTTGGCCCCAAGACTATCAAGGCTTTTGTGACACAATA
GATGATTACCAGAACCAAATGAAGGCTTTAGCAGAGAAAATAATCCGCATTTTCTTCAAATCCTTGAACATTAATTTTGA
GGAACTGAATTGGCTTAATGACAGTGGGTTAAGTAGTCCAGGTACTGCTTTGCAACTAAACTCCTACCCCCCCTGCCCCG
ACCCGACCCGAGCCATGGGCATGGCAGCACACACAGACACATCCCTTGTCACCCTTGTCCAACAATCCAAAACCAGCGGC
CTCCAAGTCTTCAAAGATGGAGTCGGGTGGGTTCTGGTGCAACCAGTACCTGGTGCCCTAACAGTTAACCTTGGTGACTA
TCTCCACATTCTCTCCAATGGCATGTATACAAATGTTCTTCATCGTGCGGTGGTGAACCAGCAGATCCAACGGTTTTCCA
TGGCCTACTTTTATGCTCCCCCAAGAGATTTTACAGTTTCCCCGGTTCTCTCTAGGGTTACGGGACAAATGCCCAAGTAC
CGTTCACTCACAGTAAAGGAGTATGTTGACCTCAAGGGCAAGCATCTTGAAAAGGCACTGTCTTTGATTCAAATT
>Malsi_15g017140
ATGATGAACATGAACTCATCAATCTCAGAATCCTTCAAAACAAACCCTATCAACCTCTCCCACATTATCCCACTCGATTT
CGAATCCGTTCATGCCCTACCCGATTCCCACGTCTGGACTCATACGAAGGAGGTTGAGATTCCAACACCTTATAATACTC
CGTCTTTAGTCTGCGTACCCGTCATTGACCTATTCGATTCGAACGCCGCCTCTCTCATACGCCGTGCATGCGAGAAATGG
GGTGTCTTCCAAGTCACCAACCACGGCGTTCCCATGCACCTCATGAAAGAAGCCGAGTTCCAAACCCGTCGCTTATTCGC
TCTCCCGAGAGACCAAAAGCTCCGGGCCCTCCGATCACCCGAGGGAGTAACCGGGTACGGGTTGGCCCGCATTTCGAAGA
ACTTCCCGAAGCTGATGTGGTCAGAGGGCTTCACCATCATGGGGTCTCCGGCGGAACATGCTCTTCAACTTTGGCCACGT
CACCATGCCAACTTCTGCGATGCAATGGAAGAGTACCAAAAGGAGATGAAGGGCCTAGCCCTAAAATTAATTGGGCTCAT
GCTTGGATCATTGGGCCTGAACTACGAAGATGTGAAGTGGCTTAAGCCCAAAAATAGCAGCAGGCCACAGACCTTGCTTC
AACTGAACTCCTACCCGGTCTGCCCAGACCCGACCCGGGCAATGGGTCTCGCTCCTCACACGGACTCCTCATTGCTCACT
TTGCTAAACCAAAGCAGCATAAGCGGCCTCCAAGTCCTTGTGGACGGGATCCGGTGGGTGCCGGCGCACCCGATCCCCGG
CGCCCTTGTAGTCAATGTCGGTGATTTAATGCACATACTGTCGAACGGACAATTCAAAAGTGCGGCGCATCGTGCGGTTG
TCAACGAAGTACACCATCGCATCTCGATGGCGTACTTCTATGGCCCGCCGATGGACGTGAAGATATCGCCGTTGATTGAC
CACAATCATCCACTCTATCAGCCGGTAACATGGAAGGAGTACCTCGATTACAAAGCAACGCATTTCGACAAGGCGCTTGA
AGTAATCCGGACAGATGCCCAGAAGCTGTACCAGCGTACATCTGATGATTTTGCCTTCGGCCAATGGCCCAATTGTACA
>Malsi_17g017860
ATGCCTGCAAGACTCTCTGATGCCTTCAAATCCCACCCTGTCAACCTCCAACTCAAACACCCAGATTTCAACTCATTACA
TGAATTGCCAGACTCCTATGCATGGACAAACAATGATGATCACTACCCATCTTCCCTAAGCTCATTTGGGGCAGACGATT
CTGTTCCGGTCATCGATCTTTCCGAACCCAATGCTATTAAGCTCACAGGCCATGCATGTAAGACTTGGGGAGTCTTCCAA
GTCACTAACCATGGCATCCCACAGAAGCTTCTTGATGACATTGAGTCCGCAGGCAAAAGCCTTTTCTCTCTGCCAGTCGA
GCAGAAGCTCAAAGCCGCCCGACCGCCGGACGGCATTTCAGGCTATGGTTTTGCTCGGATATCTTCGTTTTTTAGGAAGC
TCATGTGGTCTGAGGGGTTCACTATTGTTGGCTCACCAGTTGACCATTTTCGCCAACTTTGGCCCCAAGATTACGAAAAA
TTCTGCAATATCATTGAGGAATATGAGAAGGAAATGAAAAGGCTTGCTGGGAGGCTGATGTGGCTTATGCTTGGCTCACT
AGGCATATCCACGGAAGATGTAAAGTGGGCTGGCTCGAAAGGTGAATTCAAAGGTGCATCAGCTGCCTTACAATTGAATT
CTTACCCGGCTTGCCCAGAGCCAGATCGGGCCATGGGTTTGGCTGCACATACAGATTCTACCCTCCTCACAATCCTCTAC
CAAAACAATACTAGTGGTTTGCAAGTGCTTCGAGACGGCACCGGATGGGTCACGGTTCCACCAATGCCCGGTGCTTTGGT
GGTCAATGTTGGCGATCTCATCCATATATTATCTAACGGGGTGTACCCAAGTGTCCTTCATCGGGCAGTAGTTAATCGCA
CCCAACATCGTCTATCCATAGCTTACTTATTCGGTCCCCCGGCTAGTATCCAAATCTCACCCCTATCAAAATTAGTTGGT
CCAAGTCATCCTCCTCTCTACCGGCCAATTACTTGGAATGAGTACCTTGGCACCAAAGCAAAACATTTCAATAAGGCACT
TTCATCGGTCAGACTTTGTGCTCCTCTAAGTTCATTAGCAGATGTAAATGATCATAACAGCGTAAAAGTAGTC
>Malsy_02g023350
ATGCCTGCAAGTGCAAGTGCAAGTGCAAGAGTTGTCCCTGATGCCTACGAAGGCAACTCTGTGAATGTGGTGTTGGACCA
AGTCCCTGATGACTTCAACTCATTACATGAGTTGCCAGATTCGTATGCATGGACAACCCTCAACGAGCATCCCTCCCTGG
ACTCGGACTCCGTCCCCGTTGTCGATCTGAATGACCCAAATGCCCTTCAACTGTTAGGCCATGCATGCAAGACTTGGGGT
GTCTTCCAACTCACAAACCATGGCATCCCCCAGACTCTGGTTCATGACATGGAATCTGCTGCTCGAAGCCTTTTTTCCCT
GCCAGCCCAACAAAAGCTCAAAGTTGCCCGCTCACCGGGTCAAATTTCCGGCTACGGCTTCCATCTCATAGCTGCCTTTT
GGGACAAGCAGCAGTGGTCTGAGTGCTTCACTATTGTTGGTTCACCACTTGAACATTATGAGCAACTTTGGCCCCAAGAT
TACACCAAATTCTGTTGCATTACCGAAGAATTTGAGAAAGAGATCAAGAAGCTTGCCTCTAGGCTCATGTGGCTAATGCT
TGCCTCGTTAGGAATATCCAAGGACGACGTCGAATGGGATGGTCCAAAAGGTGATGATCAAAATGCATCTGCTGTCTTCC
AGTTCAACTCTTACCCGTCTTGTCCGGATCCAGATCGGACCCTAGGCCTTGTTCCCCATACTGATTCGAGCCTTGTGTCC
ATTGTCCACCAGAGCAACATCGATGGCTTGCAAGTTTTTCGGGAGGGCACCGGTTGGTTCACGATTCAACCAGTTCCCGG
TGCTCTGGTGGTCAATGTTGGTGACCTCATGAGCATATTATCTAACGGTTTGTACTCGAGTGTCCTCCATCGAGTCTTGG
TGAAACGGGCACAACACCGTATATCACTTGTTTACCATTATGGACCGCCGGCAGCCGTCAAAATCGCACCCCTAGAAAAG
CTATTTGGCCCAAGCCACCCTCCCCTCTACCCGCCGGTCACTAATTGGAATGAGTACATTAGTACCAAGGCAAAGCTCAA
GGGCAAAGCACTTCCATCACTTCGGCTTTATGATCCTCTTATGAAG
>Malsy_02g023360
ATGTCCAGTGGAAAACTCTCAGATGCATTCAAATCCCACCCTATCTTTCTCCACAAGCAACAGCCAGACGACTTCAGCTC
ATTGCAGGAATTGCCGAAGTCGTATGCATGGACGTCACAGCTGAACGAATATCCGTCTTTCGAATCATTATCTTGCTCAG
AGTCTGTGCCGGTAATCGATCTCACCGACCCAAATGTCGTTGAACTCGTAGGACATTCATGCAAGACTTGGGGCATGTTC
CAGGCCACAAACCATGGCGTCCCTCAAAAACTTGTTGACGACATGGAATCTACTGTTCGAAGCCTTTTCTCTCTGCCACC
CCAACAAAAGCTCAAAGCAGCTCGATTGCCCGATGGCTTTTCCGGTTACGGTTTCCATCGCATATCTGCCTTTTGTGAAA
AGCTAATGTGGTCTGAGAGCTTCACTACCGTTGACTCACCACTTGAACATTTTCGCCAACTTTGGCCCCAAGATTACACC
AAGCTTGCGGCTAGGTTGATGTGGCTAATGCTTGGCTCATTAGGCATATCCAAGGAAGACATCAAATGGGCGGGTCCAAG
AGGTGAATTTGAAGATGCATCTGCAGTCTTACAATTCAACTCTTACCCAGCTTGTCCGGATCCGGATCGGACCATAGGTC
TTGCCCAACATACTGATTCAAGCCTCATTTCAATCGTCCACCAAAGCAGTAACGCCAGTGGCTTGCAAGTTTTCCGACAG
GGGGAGGAGGAGGGCCGTGGGTGGCTTATGGTTCCACCAGTCCCTGGGGCTTTCGTGATCATTGTGGGTGACTTCATTCA
CATGCTATCAAACGGATTGTACCAGAATGTCTTTCACCGGGCAGTGGTGAACCGAAGCCAGCACCGCGTATCAGTCGCTT
GCTTATATGGTCCTCCGGAGAATGCTCAGGTCTCACCCCTCTCAAAATTACTTGGCCCGAGCTGTCCTCCGATGTACCCG
CCGCTCACTTGGAATGAGTACCTTGGAACCAAGGCAAAGCTTCACAACAAGGCACTTGAATCACTCCGACTCTGTGCTCC
TCCGAAT
>Malsy_07g004290
ATGTCGAGTGGAAAACTCTCAGATGCATTCAAATCGCACCCTATCTTTCTCCACAAGCAACACCCAGACGACTTCAGCTC
ATTACAGGAATTGCCAGAGTCGTATGCATGGACGTCACAGCTTAACGAATATCCGTCTTTCGAATCATTATCTTGCTCAG
AGTCTGTGCCGGTAATCGATCTCGCCGACCCAAATGTCGTTGAACTCGTAGGACATGCATGCAAGACTTGGGGCATGTTC
CAAGCCACAAACCATGGCGTCCCCCAAAAACTTGTTGACGACATGGAATCTACTGTTCGAAGCCTTTTCTCTCTGCCACC
CCAACAAAAGCTCAAAGCAGCTCGATTGCCCGATGGCATTTCCGGTTACGGTTTCCATCGCATATCTGCCTTTTGTGAAA
AGCTAATGTGGTCTGAGAGCTTCACTATCGTTGGCTCACCACTTCAACATTTTTGCCAACTTTGGCCCCAAGATCACACC
AAGTTCTGTTGTGTTACTGAAGAATATGAGAAAGAGATGAAAAGGCTTGCAGCTAGGTTGATGTGGCTAATGCTTGGCTC
ATTAGGCATATCCAAGGAAGACATCAAATGGGCGGGTCCAAGAGGTGAATTTGAAGATGCATCTGCAGCCTTACAATTGA
ACTCATACCCCGCTTGTCCGGATCCAGATCGGACCATGGGTCTTGCCCAACATACTGATTCAAACCTCCTGTCAATTATC
CACCAAAGCGCTAAGGCCAGTGGCTTGCAAGTTTTCCAAGAAGGGAAGGACGAGGGCCGGGGGTGGCTTATGGTTCCACC
GGTCCCGGGGGCTTTTGTGATCAATGTGGGTGACTTCATTCACATATTATCAAACGGATTGTACCAGACCCCCCTTCACC
GGGCAGTGGTGAACCGGAGCCAGCACCGTGTATCAGTTGCTTACTTATATGGTCCTCCGGAGAATGCTCAGGTCTCTCCC
CTCTCGAAATTACTCGGCCCAAGTTGCCCTCCGCTGTACGCGCCCGTCACTTGGAATGAGTACCTTGGAACCAAGGCAAA
GCTTAACAACAAGGCACTTCAATCACTCCGACTGAATGCTCCTCTGAAT
>Malsy_07g004300
ATGCCTGCAAGTGCAAGAGTGGTCCCTGATGCCTACAAAGGCAACTCTGTGAATATGGTGTTGGACCATTCTCTGGTTCA
TGACAAGGAATCTGCTGCTCGAAGCCTTTTCTCCCTGCCAGCCCACAAAAAGCTCAAAGCTGCCCGCTCACCAGGTGATG
ACCAAGATGCATCTGCTGTCTTCCGGCTCAACTCTTACCCGTCTTGTCCGGATCCGGATCGGGCCCTAGATCTTGTTTCC
CATACTGGTTCGAGCCTCGTTTCCATTGCGCACCAGATCAACGTCGATGGCTTGCAAGGAACCGGTTGGTTCACGATTTT
GGTGGTCTATGTTGGTGACCTCATGAGCATATTATCCAACGGGTTGTACTCAATTGTCCTCCATCGGTCTTGG
>Malsy_08g012710
ATGGGTGCTATATCAGATCCCTATGGAGCTCATCTCCATCATATCATCCCCATCGACTTTAACTCAATCCAGACATTGCC
TGAATCGCATGTATGGCATGATCACTCCGATGAGTCTTCATCTGGGGTACCCTCCGCCGACCCGTTATCTGTACCCGTCA
TCGACCTCATGGACCCGGAGGCTCCAAGTCTCATGATCCAGGCATGTGAGGAATGGGGTATTTTTCAGGTGATAGGTCAT
GGCCTTACAAAACTCATGGACGATGTGGAGTCTGAAGCTGAAAAATTGTTTGGTCTTCCTGTTGACCAAAAACTGAAAGC
CCTACGATCTCCAGGTGGGGCTACTGGGTATGGTCGTCCTCATATATCGCCATTTTTTGACAAACATATGTGGCAGGAAG
GGTTTACTATCATGGGGTCTCCAGTCGATCATGCTAAGCAACTTTGGCCCCAAGACTATCAAGGCTTTTGTGACACAATG
GACGATTATCAGAACCAAATGAAGGCATTAGCACAGAAACTAATCCACATTTTCTTCAAATCTTTGGACATTAATTTTGA
AGAATTTGATTGGCTTAATGACAGTGGGTCAAGCAATCCGAGCACTGCTTTGCAACTAAACTCCTACCCGCCCTGCCCTG
ATCCTACTCGAGCCCTGGGCATGGCAACACACACAGACACATCCCTGGTCACCATTGTCCAACAATCCAAAACCAGCGGC
CTCCAAGTCTTCAAAGACGGAGCCGGGTGGGTTCTGGTGCAACCCATACCCGGTGCCCTAACTGTTAACCTTGGTGACTA
TCTCCACATTCTCTCTAATGGGGTGTTTACAAGTGTCCGTCATCGTGTTGTGGTGAACCAGCAGATCCAGCGATTTTCCA
TGGCCTACTTTTATTCTCCCCCAAGGGATTTTACAGTCTCCCCGGTTCTCTCTAGGGTTCTGGAAAAAGTGCCTAAGTAC
CGTTCACTCACAGTGAAGGAATATGTCGATATCAAGGGGAAGCATCTTGAAAAGGCATTTTCTTTGATTCAAAAT
>Malsy_09g018170
ATGCATTTAAAACTTTCTGATGCCTTCAAATCCCACCCTGTCAACCTCCAACTCAAACACCCAGATTTCAACTCATTACA
TGAATTGCCAGACTCCTATGCATGGACAAACAATGATGATCACTACCCATCTTTCCTAACCTCATTTGGGGCAGACGATT
CTGTTCCGGTCATCGATCTCTCTGACACCAATGCTCTTAAGCTCACAGGCCATGCATGTAAGACTTGGGGAGTCTTCCAA
GTCACTAACCATGGCATCCAACAGAAGCTTCTTGATGACATTGAATCCGCAGGCAAAAGCCTTTTCTCTCTAACAGTCCA
GCAGAAGCTCAAAGCTGCCCGATCGCCAGATGGCATTTCCGGCTATGGTTTTGCTCGGATATCTTCTTTTTTTAAGAAGC
TCATGTGGTCGGAGGGTTTCACTATTGTTGGCTCACCAGTTGACCATTTTCGCCAACTTTGGCCCCAAGATTACGACAAA
TTCTGCAATATCATTGAGGAATATGAGAAGGAAATGAAAATGCTTGCTGGGAGGTTGATGTGGCTTATGCTTGGCTCACT
AGGCATATCCATGGAAGATATCAAATGGGCTGGCTCGAAAGGTGAATTCAAAGGTGCATCAGCTGCCTTACAATTGAATT
CTTACCCCGCTTGTCCAGAGCCAGATCGGGCCATGGGTTTGGCTGCACATACGGATTCTACCCTCCTCACAATCCTCTAC
CAAAGCAACACTAGTGGTTTGCAAGTGCTTCGGGAGGGCACCGGGTGGGTCACGGTTCCACCAATGCCCGGTGCTTTGGT
GATCAACGTTGGTGATCTCTTCCATATAATATCTAACGGGTTGTACCCAAGTGTCCTTCATCGGGCAGTTGTGAACCGGA
CCCAACATCGTCTATCTATCGCTTACTTGTTCGGCCCCCCGGCCAGTATCCAAATCTCACCCCTATCAAAATTAGTAGGT
CCAAGTCATCCTCCTCTCTACCGCCCAATTAGTTGGAATGAGTACCTTGGCACTAAAGCAAAGCATTTCAATAAGGCACT
TTCATCGGTCAGACTTTGTGCTCCTCTAAATTCATTAGTAGATGTAAATGATCACAACAGCGTAAAAGTCGGC
>Malsy_15g009790
ATGGGTGCTATAGCAGATCCCTATAGAGCTCATCTCCATCATATCATCCCTATCGACTTTAATTCAGTCCAGAAATTGCC
TGAATCTCATGTATGGCATGATAAATCTCACGAATCTTTGTTCGGGGTCCCCTCCGCCGACCCGTTACCGGTACCTGTCA
TCGACCTCATGGACTCGGAGGCTTCAAGTCTCATGATCCAGGCATGTGAGACATGGGGTATTTTTCAGGTGATAGGCCAT
GGCCTTACAAAGTTTACGGAGGATGTGGAGTCTGAAGCTGAAAAATTGTTTGGTCTCCCTGTTGACCAAAAACTGAAAGC
CCTAAGATCTCCAGGTGGGGCCACTGGGTACGGTCGTCCTCATATATCGCCATTTTTTGACAGACATATGTGGCAGGAAG
GGTTTACCATCATGGGATCTCCAATCGATCATGCTAAGCAACTTTGGCCCCAAGACTATCAAGGCTTTTGTGACACAATA
GATGATTACCAGAACCAAATGAAGGCTTTAGCAGAGAAAATAATCCGCATTTTCTTCAAATCCTTGAACATTAATTTTGA
GGAACTGAATTGGCTTAATGACAGTGGGTTAAGTAGTCCAGGTACTGCTTTGCAACTAAACTCCTACCCCCCCTGCCCCG
ACCCGACCCGAGCCATGGGCATGGCAGCACACACAGACACATCCCTTGTCACCATTGTCCAACAATCCAAAACCAGCGGC
CTCCAAGTCTTCAAAGATGGAGTCGGGTGGGTTCTGGTGCAACCAGTACCTGGTGCCCTAACAGTTAACCTTGGTGACTA
TCTCCACATTCTCTCCAATGGCATGTATACAAATGTTCTTCATCGTGCGGTGGTGAACCAGCAGATCCAACGGTTTTCCA
TGGCCTACTTTTATGCTCCCCCAAGAGATTTTACAGTTTCCCCGGTTCTCTCTAGGGTTACGGGACAAATGCCCAAGTAC
CGTTCACTCACAGTAAAGGAGTATGTTGACCTCAAGGGCAAGCATCTTGAAAAGGCACTGTCTTTGATTCAAATT
>Malsy_15g015680
ATGATGAACATGAACTCATCAATCTCAGAATCCTTCAAAACAAACCCTATCAACCTCTCCCACATTATCCCACTCGATTT
CGAATCCGTTCATGCCCTACCCGATTCCCACGTCTGGACTCATACGAAGGAGGTTGAGATTCCAACACCTTATAATACTC
CGTCTTTAGTCTGCGTACCCGTCATTGACCTATTCGATTCGAACGCCGCCTCTCTCATACGCCGTGCATGCGAGAAATGG
GGTGTCTTCCAAGTCACCAACCACGGCATTCCCATGCACCTCATGAAAGAAGCCGAGTTCCAAACCCGTCGCTTATTCGC
TCTCCCGAGAGACCAAAAGCTCCGGGCCCTCCGATCACCCGAGGGAGTAACCGGGTACGGGTTGGCCCGCATTTCGAAGA
ACTTCCCGAAGCTGATGTGGTCAGAGGGCTTCACCATCATGGGGTCTCCGGCGGAACATGCTCTTCAACTTTGGCCACGT
CACCATGCCAACTTCTGCGATGCAATGGAAGAGTACCAAAAGGAGATGAAGGGCCTAGCCCTAAAATTAATTGGGCTCAT
GCTTGGATCATTGGGCCTGAACTACGAAGATGTGAAGTGGCTTAAGCCCAAAAATAGCAGCAGGCCACAGACCGTGCTTC
AACTGAACTCCTACCCGGTCTGCCCAGACCCGACCCGGGCAATGGGTCTCGCTCCTCACACGGACTCCTCATTGCTCACT
TTGCTAAACCAAAGCAGCATAAGCGGCCTCCAAGTCCTTGTGGACGGGATCCGGTGGGTGCCGGCGCACCCGATCCCCGG
CGCCCTTGTAGTCAATGTCGGTGATTTAATGCACATACTGTCGAACGGACAATTCAAAAGTGCGGCGCATCGTGCGGTTG
TCAACGAAGTACACCATCGCATCTCGATGGCGTACTTCTATGGCCCGCCGATGGACGTGAAGATATCGCCGTTGATTGAC
CACAATCATCCACTCTATCAGCCGGTAACATGGAAGGAGTACCTCGATTACAAAGCAACGCATTTCGACCAGGCGCTTGA
AGTAATCCGGACAGATGCCCAGAAGCTGTACCAGCGTACATCTGATGATTTTGCCTTCGGCCAATGGCCCAATTGTACA
>Malsy_17g017630
ATGCCTGCAAGACTCTCTGATGCCTTCAAATCCCACCCTGTCAACCTCCAACTCAAACACCCAGATTTCAACTCATTACA
TGAATTGCCAGACTCCTATGCATGGACAAACAATGATGATCACTACCCATCTTCCCTAAGCTCATTTGGGGCAGACGATT
CTGTTCCGGTCATCGATCTTTCCGAACCCAATGCTATTAAGCTCACAGGCCATGCATGTAAGACTTGGGGAGTCTTCCAA
GTCACTAACCATGGCATCCCACAGAAGCTTCTTGATGACATTGAGTCCGCAGGCAAAAGCCTTTTCTCTCTGCCAGTCGA
GCAGAAGCTCAAAGCCGCCCGACCGCCGGACGGCATTTCAGGCTATGGTTTTGCTCGGATATCTTCGTTTTTTAGGAAGC
TCATGTGGTCTGAGGGGTTCACTATTGTTGGCTCACCAGTTGACCATTTTCGCCAACTTTGGCCCCAAGATTACGAAAAA
TTCTGGCAAAATGCCAATTTCTTTACCATAATGCAAGTTGCAAAGGAACTCAATATCATTGAGGAATATGAGAAGGAAAT
GAAAAGGCTTGCTGGGAGGCTGATGTGGCTTATGCTTGGCTCACTAGGCATATCCACGGAAGATGTAAAGTGGGCTGGCT
CGAAAGGTGAATTCAAAGGTGCATCAGCTGCCTTACAATTGAATTCTTACCCGGCTTGCCCAGAGCCAGATCGGGCCATG
GGTTTGGCTGCACATACGGATTCTACCCTCCTCACAATCCTCTACCAAAACAATACTAGTGGTTTGCAAGTGCTTCGAGA
CGGCACCGGATGGGTCACGGTTCCACCAATGCCCGGTGCTTTGGTGGTCAATGTTGGCGATCTCATCCATATATTATCTA
ACGGGGTGTACCCAAGTGTCCTTCATCGGGCAGTAGTTAATCGCACCCAACATCGTCTATCCATAGCTTACTTATTCGGT
CCCCCGGCTAGTATCCAAATCTCACCCCTATCAAAATTAGTTGGTCCAAGTCATCCTCCTCTCTACCGGCCAATTACTTG
GAATGAGTACCTTGGCACCAAAGCAAAACATTTCAATAAGGCACTTTCATCGGTCAGACTTTGTGCTCCTCTAAGTTCAT
TAGCAGATGTAAATGATCATAACAGCGTAAAAGTAGTC
>Pruav_sc0000704.1_g020.1.mk
ATGAACATCCACCTCTCTGTCTCTTCCCACCACCTCATCCCTCTCGACTTCAAATCCCTCGTCACCTTACCCAACTCCCA
CACTTGGGCTCCATCCTCCTCCGATCACCACCCGTTCCCCGACTCCGTACCCGTCATCGACCTATCCGACCCGAATGCCA
CCCCTCTGGTCCGCCTTGCCTCTGAGAAATGGGGTGTGTTCCAAGTCACCAACCATGGCGTTCCCATGAACCTCATCAAA
CAAACTCAACTCCAAACCCATCGACTCTTCGCCCTCCCCAGAGACCAAAAACTCCGGGTCCTCCGCTCGCCCGATGGCTT
CACCGGGTACGGGTCGGCCCGCATTTCTGACAACTTCCCCAAGCTGATGTGGTCGGAGGGTTTCTCGATGATGGGGTCTC
CGCTGGAACATGCTAGCCAGCTTTGGCCACGTCACCACGCCAACTTCTGTAATGTAATGGAGGAGTACCAAAAGGAGATG
AAGGGACTTGCTGCAAAACTGATAGAGCTCATGCTTCGATCATTGGGCTTGAACAATGAAGATGCCAAATGGCTCAGACA
TCCTCGGTCCTTGCTTCAACTCAACTCATACCCAGTCTGCCCAGACCCAACCCGGGCCATGGGCCTAGCCCCTCACACAG
ACTCCTCATTGCTCACTTTGCTATACCAGACCACTACAGGCGGCCTGCAAGTCCTTGTGGATGGGGTTTTGTGGGCGCCG
GTGTACCCAACTGCCGGTGCGCTTGTTGTCAACGTCGGGGATTTAATGCACATACTATCCAACGGACGTTTCAAGAGTGC
AGTCCATCGTGCCATTGTCAACAAAGTGCACCATCGCATCTCGATCGCATACTTCTACGGCCCGCCATGGGATGTGAAGA
TATCACCGTTGACGAAATTGATTGATCACGATCATCCACCTCTCTATCATCCAGTAACTTGGAGGGAGTACCTTGGTTAC
AAGGCAACGCACTTCAACAAGGCGCTTGAACTCATCCGGAATGATGGAGGAGAAATACAAGCCAAC
>Pruav_sc0000716.1_g300.1.mk
ATGCCTGCAAGACTCTCTGATGCCTTCAAATCCCACCCTCTCAATCTCCAACTGAAGCACCCAGATTTCAGCTCATTGCA
GGAGCTTCCGGACTCCTATGCATGGAGCCAAAACGATGACCAGTACCCTTCTTCTCCGGGCTCATTTGGGGCAGAGCAAG
ACTCTGTTCCAGTCATTGATCTCTCTGACCCCAATGCCCTTAAGCTCACAGGCCATGCATGTCGAACTTGGGGTGTCTTC
CAAGTCACCAACCATGGCATCCCGAGCAAGCTTCTTGACAACATTGAATCTGCTGGCAGAAGCCTTTTCTCTCTGCCGGT
TCAGCAGAAGCTCAAGGCCGCTCGATCGCCGGACGGCATTTCCGGCTATGGCTTTGCTCGGATATCTTCGTTTTTTCAGA
AGCTCATGTGGTCTGAGGGCTTCACTATTGTTGGCTCTCCACTTGACCATTTTCGTCAACTTTGGCCCCAAGATTACAAC
AAATTCTGTAATATTATTGAAGAATATGAGAAGGAGATGAAAAGGCTTGCCGGGAGGCTGATGTGGCTAATGCTTGGCTC
ACTAGGTATATCCATGGAAGATGTCAAATGGGCTGGGCCAAAAGGTGACTTCAAAGATGCATCTGCTGCCTTACAATTGA
ATTCGTACCCGGCTTGCCCGGACCCGGATCGGGCCATGGGTTTGGCAGCACATACTGATTCTACCCTCCTCACAATCCTT
TACCAAAACAACACTAGTGGCTTGCAAGTCCTCCGGGAGGGCACCGGGTGGGTCACGGTTCCGCCATTGCCCGGTGCTCT
CGTGGTCAACGTCGGCGATCTCATCCATATATTAACTAACGGGTTGTATCCGAGTGTCCTTCACCGGGCAGTGGTGAACC
GGAGCAGACACCGTTTATCCATCGCTTACTTATACGGACCCCCGGATAGTGTCCAAATCTCACCCCTTTCAAAATTACTA
GGCCCAAGTCAGCCTCCTCTCTACCGGCCAATTACTTGGAATGAGTACCTTGGCACAAAGGCAAAGCATTTCAATAAGGC
ACTTTCATCTGTCCGCCTTTGTGCTCCTCTAAATGCATTAGTTGATGTAAGTGATCACAACAGCGTAAAAGTCGGG
>Pruav_sc0001258.1_g160.1.mk
ATGGGTGCTCTCGCAGAAGCCTATAAACACAGCCTCCTCGACAAGCAACCTATCCCCCTTGACTATGGCTCTGTCCGAAC
ATTGCCCGAGTCCCATATATGGCTTGATCAGTCCGACGAGTCTCCATATGTGGCCTACTCCACCAGCCCGATATCGCCGC
CGGTTATCGACCTCACGGATCCGGATGCTCCGAGGCTCATAATCCAGGCATGTGAGACATGGGGTGTCTTTCAACTGATA
GGCCATGACATTCCCACTAAACTTATGGAGGATGTGGAGTCTGAGGCTGGAAAATTGTTTGGTCTACCAGTTGACCAAAA
ATTGAAGGCCTTACGATCTCCAGGTGGGGGCGCAGGATACGGTCTCCCTCATATATCGCCATTTTTTAACAAGTGTATGT
GGCATGAAGGGTTTACTATCATGGGGTCTCCGATCGATCATACTAGGCAACTTTGGCCCCAGGCCTATCAAGGTGAGACA
ATGGTTGATTATCAGAATCAATTGAAGGCGTTAACCGAGCAGCTAATCCGCATTATCTTCAAATCCTTGAACATTAATTC
TGAAGAAGTAGATTGGCTTAAGGACTCTCAAGGATCAAGTACTGCTTTGCAGTTAAACTCTTACCCGGCATGCCCCGACC
CGACTCGAGCCATGGGCCTAGCGCCCCACACAGACACATCCCTAATAACCATTCTCCAATCCAAAACCAGTGGCCTCCAA
GTCTTCAAAGAGGGAGCCGGGTGGATCCTGGTGCAACCCATACCCGGTGCCCTCATAGTTAACGTTGGTGACTTTCTCCA
CATCCTCTCCAACGGGGTGTTTACAACTGTCCGTCATCGTGTGGTGGTCACCCAGATCCAACGGTTCTCTGCAGCCCATT
TCTATGCGCCTCCAGGTGATGTTATAGTCTCTCCAGTGATGTCCAAGGATTTTGGTGAAGTGCCGAGGTACCGATCTGTA
TCAGTGAAAGGAACGCATGGAAGATACTCTGCAGGTGGAAAAGCAATTGAGGAAGAGCCAAATATCCTTATTTCCGAACA
GCCAATTAAGATAGGTGGTTCAATTTCAAAAGCTGCAATGGTTCGTAATTTGTACAGACACCACGTTTTTTTTTTTTGGA
CGAAGTTCAGACACCACGTTCTAAGCAAAGAGTTGCATCATTTCCAACCCTTTTTCTCTACCGACAGCAACCTTCTGCAT
TTGAATCCAGACTTGACCTCTGTTTTTGAATCCTATAAAGACACCCTTCTCGAACCCCAACACATCCCCCTTGACTATGG
TTCTGTCCATACATTACCCGACTCCCATGTATGGCTTGATGAGTCCAACGAGTCTCCATCTGGGGTCCACTCCACTGGCC
CGCCCCTTATCGACCTCGCGGATCCAGATGCTGAGAGGCTCATAATCCAGGCATGTGAGACATGGGGTGTGTTTCAACTG
ATAGGCCATGGCATTCCCACCAAGCTTATGGAGGCTGTGCAGTCTGAGGCTGAAAAATTGTTTGATCTACCAGTTGACCA
AAAGATGAAGGCCTTAAGATCTCCAGGGGGTAGCCAATCAGGATATGGTCTCCCTCCTATATCACCATTTTTTGAAAAGC
TTATGTGGCACGAAGGGTATCATATCATGGGGTCTCCGATCGATCATGCTAAGCTACTTTGGCCCAATGACTATCAAGGT
GACACAATGGTTCATTATCGGAGCCAATTGAAGGCATTAACCGAGCAGCTAATCTGCATTATCCTCAAATCCTTGAACAT
TAATCCTGAAGAAGTGGCTTGGCTTAAGGAATCTCAAGGATTAAGTATTGGTCTGCAGTTAAACTGTTACCCGGCCTGTC
CTGACCCAACCCGAGCCATGGGCATAGCACCCCACACAGACACATCCCTAATAACCATTCTCCAGCAATCCAAAGTCAGC
GGCCTCCAAGTCTTCAAAGATGGAGCCGGGTGGGTCCTGGTGCAACCCGTACTCGGTGCCATCACAGTTAACCTTGGTGA
CTTTTTCCACATCCTCTCCAACGGGGTGTTTACAACTGTCCGTCATCGTGTGGTGGCCACCCAGGTCCGACGTCTCTCCT
TTGCCTATTTCTATGCTCCTCCAGGTGATTTTATAGTCTCCCCAGTTTTGTCCAAGGATTTTGGGGAAGTGCCTAGGTAT
CAAACTCTGTCAGTGAAGGAGTTTGTTGGAATCAAGGGCAAGCATTTCGAGAAGGCGCTTTCTGTTATTCAGAAT
>Pruav_sc0001991.1_g220.1.mk
ATGCTTGCCTCATTAGGTATATCCAAGGAAGATGTCAAATGGCCTGGCCCCAAAGGTGATAACCAAGAGGCACATGTCCT
CCAGTTGAATTCTTACCCTGCTTGTCCTCATCCTGATCGGGCCATGGGTCTTGTTCCCCATACTGATTCAACCCTTGTCT
CCATTATCCACCAAAGTAAGATCTGTGGCTTGCAAGTTTTCCAAGAGGGCACCGGCTGGTTTCGGGTTCCACCGGTTCCC
GGCGCTATGGTAGTCAACGTCGGTGACCTCATGCACATATTATCTAACGGGTCGTATGTGAGTGTCCTCCATCGGGTACT
GGTGAACCAAACTCAGCACCGTCTGTCAGTTGTTTATAATTATGGACCACCAGACAATGTTCCAATCTCACCCATACCAA
AACTACTAAGCGCAAGCCACCCTGCCCTCTACCCACCCGTCACCAATTGGAGTGAGTACGTTGACACCAAGGCAAAGCTC
AAGGGCAAGGCACTTGCATCACTCCGGCTTTATGAGCCTCTTACAAAATTGATCGTTTTGTTTCGGAGGTCTGAA
>Pyrbr_009341329.2_cds_XP_009339604.1_1
ATGCCTGCAAGACTCTCTGATGCCTTCAAATCCCACCCTCTCAACCTCCAACTCAAACACCCAGATTTCAACTCATTACA
TGAATTGCCAGACTCCTATGCATGGACAAACAATGATGATCACTACCCATCTTCCCTAAGCTCATTTGGGGTAGACGATT
CTGTTCCGGTCATCGATCTCTCCGAACCCAATGCTCTTAAGCTCACAGGCCATGCATGTAAGACTTGGGGAGTCTTCCAA
GTCACTAACCATGGCATCCCACAGAAGCTTCTTGATGACATTGAGTCCGCAGGCAAAAGCCTTTTCTCTCTGCCAGTCGA
GCAGAAGCTCAAAGCCGCCCGACCGCCGGACGGCATTTCAGGCTATGGTTTTGCTCGGATATCTTCGTTTTTTAGGAAGC
TCATGTGGTCTGAGGGGTTCACTATTGTTGGCTCACCAGTTGACCATTTTCGCCAACTTTGGCCCCAAGATTACGAAAAA
TTCTGCAATATCATTGAGGAATATGAGAAGGAAATGAAAAGGCTTGCTGGGAGGCTAATGTGGCTTATGCTTGGCTCACT
AGGCATATCCCCGGAAGATGTAAAGTGGGCTGGCTCGAAAGGTGAATTCAAAGGTGCATCAGCTGCCTTACAATTGAATT
CTTACCCGGCTTGCCCAGAGCCAGATCGGGCCATGGGTTTGGCTGCACATACGGATTCTACCCTCCTCACAATCCTCTAC
CAAAACAATACTAGTGGTTTGCAAGTGCTTCGAGACGGCACCGGATGGGTCACGGTTCCACCAATGGCCGGTGCTTTGGT
GGTCAATGTTGGTGATCTCATTCATATATTATCTAACGGGGTGTACCCAAGTGTCCTTCATCGGGCAGTAGTTAATCGCA
CCCAACATCGTCTATCCATCGCTTACTTATTCGGTCCCCCGGCTAGTGTCCAAATCTCACCCCTATCAAAATTAGTTGGT
CCAAGTCATCCTCCTCTCTACCGGCCAATTACTTGGAATGAGTACCTTGGCACCAAAGCAAAACATTTCAATAAGGCACT
TTCATCGGTCAGACTTTGTGCTCCTCTAAGTTCATTAGCAGATGTAAATGATCATAACAGCGTAAAAGTCGTC
>Pyrbr_009345150.2_cds_XP_009343425.1_1
ATGCATGCAAGACTCTCGGATGCCTTCAAATCCCACCCTGTCAACCTCCAACTCAAACACCAAGATTTCAACTCATTACA
TGAATTGCCAGACTCCTATGCATGGACAAACAATGATGATCTCTACCCATCTTTCCTAACCTCGTTTGGGGCAGACGATT
CTGTTCCGGTCATCGATCTCTCTGACACCAATGCTCTTAAGCTCACAGGCCATGCATGTAAGACTTGGGGAGTCTTCCAA
GTCACTAACCATGGCATCCCACAGAAGCTTCTTGATGACATTGAATCCGCAGGCAAAAGCCTTTTCTCTCTACCAGTCCA
GCAGAAGCTCAAAGCTGCCCGATCGCCAGATGGCATTTCCGGCTATGGTTTTGCTCGGATATCTTCGTTTTTTAAGAAGC
TCATGTGGTCGGAGGGTTTCACTATTTTTGGCTCACCAGTTGACCATTTTCGCCAACTTTGGCCCCAAGATTACGACAAA
TTCTGCAATATCATTGAGGAATATGAGAAAGAAATGAAAATGCTTGCTGGGAGGTTGATGTGGCTTATGCTTGGCTCACT
AGGCATATCCATGGAAGATATCAAATGGGCTGGCTCGAAAGGTGAATTCAAAGGTGCATCAGCTGCCTTACAATTGAATT
CTTACCCCGCTTGTCCAGAGCCAGATCGGGCCATGGGTTTGGCTGCACATACGGATTCTACCCTCCTCACAATCCTCTAC
CAAAGCAACACTAGTGGTTTGCAAGTGCTTCGGGAGGGCACCGGGTGGGTCACGGTTCCACCTATGCCCGGTGCTTTGGT
GATCAACGTTGGTGATCTCTTCCATATATTATCTAACGGGTTGTACCCAAGCGTCCTTCATCGGGCAGTAGTGAACCGGA
CCCAACATCGTCTATCCATCGCTTACTTGTTCGGCCCCCCAGCTAGTCTCCAAATCTCACCCCTATCAAAATTAGTAGGT
CCAAGTCATCCTCCTCTCTACCGCCCAATTAGTTGGAATGAGTACCTTGGCACTAAAGCAAAGCATTTCAATAAGGCACT
TTCATCGGTCAGACTTTGTGCTCCTCTAAATTCATTAGTAGATGTAAATGATCACAACAGCGTAAAAGTCGGC
>Pyrbr_009356758.2_cds_XP_009355033.1_1
ATGTCCAGTGGAAAACTCTCAGATGCATTCAAATCCCACCCTATCTTTCTCCACAAGCAACAGCCAGACGACTTCAGTTC
ATTGCAGGAATTGCCGGAGGCGTATGCATGGACGTCGCAGCTGAACGAATATCCGTCTTTCGAATCATTATCTTGCTCAG
AGTCTGTGCCGGTAATCGATCTCACCGACCCAAATGTCGTTGAACTCGTAGGAAATGCATGCAAGACTTGGGGCATTTTC
CAGGCCACAAACCATGGCGTCCCTCAAAAACTTGTTGACGACATGGAATCTACTGTTCGAAGCCTTTTCTCTCTGCCACC
CCAACAAAAGCTCAAAGCAACTCGATTGCCCGATGGCTTTTCCGGTTACGGTTTCCATCGCATATCTGCCTTTTGTGAAA
AGCTTACGTGGTCTGAGAGCTTCACTACCGTTGGCTCACCACTTGAACATTTTCGCCAACTTTGGCCCCAAGATTACACC
AAGTTCTGTTGTATTGCTGAAGAATATGAGAGAGAGATGAAAAGGCTTGCGGCTAGGTTGATGTGGCTAATGCTTGGCTC
ATTAGGCATATCCAAGGAAGACATCAAATGGGCGGGTCCAAGAGGTGAATTTGAAGATGCATCTGCAGTCCTACAATTCA
ACTCTTACCCGGCTTGTCCGGATCCGGATCGGACCATGGGTCTTGCCCAACATACTGATTCAACCCTGATTTCAATCGTC
CACCAAAGCAGTAACGCCAGTGGCTTGCAAGTTTTCCGGCAGGGGGAGCAGGGCCGTGGGTGGCTTATGGTTCCACCAGT
CCCTGGGGCTTTCGTGATCAATGTGGGTGACTTCATTCACATGTTATCAAACGGATTGTACCAGAACGTCCTTCACCGGG
CAGTGGTGAACCGGAGCCAGCACCGCGTATCGGTTGCTTACTTATATGGTCCTTCGGAGAATGTTCAGGTCTCACCCCTC
TCAAAATTACTTGGCCCGAGCTGTCCTCCGCTGTACCCGCCGCTCACTTGGAATGAGTACCTTGGAACCAAGGCGAAGCT
TCACAACAAGGCACTTGAATCACTCCGACTGTGTGCTCCTCTGAAT
>Pyrbr_009356874.1_cds_XP_009355149.1_1
ATGCCTGCAAGTGCAAGTGCAAGAGTTGTCCCTGATGCCTACGAAGGCAACTCTGTGAATGTGGTGTTGGACAAAGTCCC
TGATGACTTCAACTCATTACATGAGTTGCCAGATTCGTATGCATGGACAACCCTCAACGAGCATCCCTCCCTGGAGTCGG
ACTCCGTCCCCGTTGTCGATCTGAATGACCCAAATTCCCTTCAACTGTTAGGCCATGCATGCAAGACTTGGGGTGTCTTC
CAACTCACAAACCATGGCATCCCCCAGTCTCTGGTTCATGCCATGGAATCTGCTGCTCGAAGCCTTTTCTCCCTGCCAGC
CCAACAAAAGCTCAAAGTTGCCCGCTCACCGGGTCAAATTTCCGGCTACGGCTTCCATCTCATAGCTGCCTTTTGGGACA
AGCAGCAGTGGTCTGAGTGCTTCACTATTGTTGGTTCACCACTTGAACATTATGCGCAACTTTGGCCCCAAGATTACACC
AAATTCTGTTGCATTACCGAAGAATTTGAGAGAGAGATCAAGAGGCTTGCCTCTAGGCTCGTGTGGCTAATGCTTGCCTC
GTTAGGAATATCCAAGGACGACGTCGAATGGGATGGTCCAAAAGGTGATGATCAAAATGCATCTGCTGTCTTCCAGTTCA
ACTCTTACCCGTCTTGTCCGGATCCAGATCGGACCCTAGGCCTTGTTCCCCATACTGATTCGAGCCTTGTGTCCATTGTC
CACCAGAGCAACATCGATGGCTTGCAAGTTTTTCGGGAGGGCACCGGTTGGTTCACGATTCAACCAGTTCCCGGTGCTCT
GGTGATCAATGTTGGTGACCTCATGAGCATATTATCTAACGGTTTGTACTCGAGTGTCCTCCATCGGGTCTTGGTGAAAC
GGGCACAACACCGTATATCACTTGTTTACCATTATGGACCGCCGGCAGCCGTCAAAATCGCACCCCTAGCAAAGCTTGTT
GGCCCAAGCAACTCTCCCCTCTACCCGCCGGTCACTAATTGGAATGAGTACATTAGTACCAAGGCAAAGCTCAAGGGCAA
AGCACTTCCATCACTTCGGCTTTATGATCCTCTTATGAAG
>Pyrbr_009374694.1_cds_XP_009372969.1_1
ATGGGTGCTATATCAGATCCCTATGGAGCCCATCTCCATCATATCATCCCCATCGACTTTAACACAATCCAGACATTGCC
TGAATCGCATGTATGGCATGATCACTCCGATGAGTCTTCATCTAGGGTACCCTCCGCTGACCCGTTATTTGTACCCGTCA
TCGACCTCATGGACCCGGAGGCTCCAAGTCTCATGATCCAGGCATGTGAGGAATGGGGTATCTTTCAGGTGATAGGTCAT
GGCCTTACAAAACTCATGGACGATGTGGAGTCTGAAGCTGAAAAATTGTTTGGTCTTCCTGTTGACCAAAAACTGAAAGC
CCTACGATCTCCAGGTGGGGCTACTGGGTATGGTTGTCCTCATATATCGCCATTTTTTGACAAACATATGTGGCAGGAAG
GGTTTACTATCATGGGGTCTCCAGTCGATCATGCTAAGCAACTTTGGCCCCAAGACTATCAAGGCTTTTGTGACACAATG
GACGATTATCAGAACCAAATGAAGGCATTAGCACAGAAACTAATCCACATTTTCTTCAAATCTTTGGACATTAATTTTGA
AGAATTTGATTGGCTTAATGACAGTGGGTTAAGTAGTCCGAGCACTGCTTTGCAACTAAACTCCTACCCGCCCTGCCCTG
ATCCTACTCGAGCCCTGGGCATGGCAACACACACAGACACATCCCTGGTCACCATTGTCCAACAATCCAAAACCAGCGGC
CTCCAAGTCTTCAAAGACGGAGCCGGGTGGGTTCTGGTACAACCCATACCCGGCGCCCTAACTGTTAACCTTGGTGACTA
TCTCCACATTCTCTCCAATGGGATGTTTACAAGTGTCCGTCATCGTGTTGTGGTGAACCAGCAGATCCAGCGATTTTCCA
TGGCCTACTTTTATTCTCCCCCAAGGGATTTTACAGTCTCCCCGGTTCTCTCTAGGGTTCTGGAAAAAGTGCCTAAGTAC
CGTTCACTCACAGTGAAGGAATATGTCGATATCAAGGGGAAGCATCTTGAAAAGGCATTTTCTTTGATTCAAAAT
>Pyrbr_009375801.2_cds_XP_009374076.2_1
ATGAACTCATCAATCTCAGAATCCTTCAAAACAAACCCTATCAACCTCTCCCACATTATCCCACTCGATTTCGAATCCGT
TCATGCCCTACCCGATTCCCACATCTGGACTCATACGAAGGAAGTTGAGGTTCCAGTCTCAAAATCAATCTGCAATATGA
AGAGTAACCCAACTCCTTATAATACTCCGTCTTTGGTCTGCGTACCCGTCATTGACCTATTCAACTCGAACGCCGCCTCT
CTCGTACGCCGTGCATGCGAGAAATGGGGTGTTTTCCAAGTCACCAACCACGGCATTCCCATGCAGCTCATGAAAGAAGC
TGAGTTCCAAACCCGTCGCTTATTCGCTCTCCCGAGAGACCAAAAGCTCCGGGCGCTCCGATCACCCGAGGGAGTAACCG
GGTACGGGTTGGCCCGCATTTCGAAGAACTTCCCGATGCTGATGTGGTCAGAGGGTTTCACCATCATGGGGTCTCCGGCG
GAACATGCTCGTCAACTTTGGCCACGTCACCATGCCAACTTCTGCGGTGCAATGGAAGAGTACCAAAAGGAGATGAAGGG
CCTTGCCCTAAAATTAATTGGGCTCATGCTTGGATCATTGGGCCTAAACTATGAAGATGTGAAGTGGCTTAAGCCCAAAA
ATAGAAGCGGGCCACGGGCCTTGCTTCAACTGAACTCCTACCCGGTCTGCCCAGACCCGACCCGGGCAATAGGTCTCGCT
CCTCACACGGACTCCTCATTGCTCACTTTGTTAAACCAAAGCAGTATAAGCGGCCTCCAGGTCCTTCTGGACGGGATCCG
GTGGGTGCCGGTGCACCCGATCCCCGGTGCCCTTGTAGTCAATGTCGGTGATCTGATGCACATACTGTCGAACGGACAAT
TCAAGAGTGCGGTGCATCGTGCGGTTGTCAACGAAGTACACCATCGCATCTCGATGGCGTACTTCTATGGCCCGCCAATG
GACGTGAAGATATCGCCGTTGATTGACCACAATCATCCACTCTATCGGCCGGTAACATGGAAGGAGTACCTTGAGTACAA
AGCAACGCATTTCGACAAGGCGCTTGAAGTAATCCGGACAGATGCCGAGAAGCTGTACCAGCATACATCCGATGATTTTT
CCTTCGGCCAATGGCCCAATTGTACATAT
>Pyrbr_009379228.1_cds_XP_009377503.1_1
ATGGGTGCTATGGCAGATCCCTATAGAGCTCATCTCCATCATATCATCCCTATCGACTTTAATTCAGTCCAGAAATTGCC
TGAATCTCATGTATGGCATGATATATCTCACGAATCTTTGTTCGGGGTCCCCTCCGCCGACCCGTTACCCGTACCTGTCA
TCGACCTCATGGACTCGGAGGCTTCAAGTCTCATGATCCAGGCATGTGAGACATGGGGTATTTTTCAGGTGATAGGCCAT
GGCCTTACAAAGCTTATGGAGGATGTGGAGTTTGAAGCTGAAAAATTGTTTGGTCTCCCTGTTGACCAAAAACTGAAAGC
CCTAAGATCTCCAGGTGGGGCCACTGGGTACGGTCGTCCTCATATATCGCCATTTTTTGACAGACATATGTGGCAGGAAG
GGTTTACCATCATGGGGTCTCCAATCGATCATGCTAAGCAACTTTGGCCCCAAGACTATCAAGGCTTTTGTGACACAATA
GATGATTACCAGAACCAAATGAAGGCTTTAGCAGAGAAACTAATCCGCATTTTCTTCAAATCCTTGAACATTAATTTTAA
GGAACTGAATTGGCTTAATGACAGTGGGTTAAGTAGTCCAGGTACTGCCTTGCAACTAAACTCCTACCCGCCCTGCCCCG
ACCCAACCCGAGCCATGGGCATGGCAGCACACACAGACACATCCCTTGTCACCATTGTCCAACAATCCAAAACCAGCGGC
CTCCAAGTCTTCAAAGATGGAGTCGGGTGGGTTCTGGTGCAACCAGTACCTGGTGCCCTAACAGTCAACCTCGGTGACTA
TCTCCACATTCTCTCCAATGGGATGTATACAAGTGTTCTTCATCGTGCGGTGGTGAACCAGCAGATCCAACGGTTTTCCA
TGGCCTACTTTTATGCTCCCCCAAGAGATTTTACTGTCTCCCCGGTTCTCTCTAGGGTTATGGGACAAATGCCCAAGTAC
CGTTCACTCACAGTAAAGGAGTATGTTGACATCAAGGGCAAGCATTTTGAAAAGGCACTTTCTTTGATTCAAATT
>Pyrco_BartlettDH_GAOX.Chr15_1
ATGGGTGCTATGGCAGATCCCTATAGAGCTCATCTCCATCATATCATCCCTATCGACTTTAATTCAGTCCAGAAATTGCC
TGAATCTCATGTATGGCATGATATATCTCACGAATCTTTGTTCGGGGTCCCCTCCGCCGACCCGTTACCCGTACCTGTCA
TCGACCTCATGGACTCGGAGGCTTCAAGTCTCATGATCCAGGCATGTGAGACATGGGGTATTTTTCAGGTGATAGGCCAT
GGCCTTACAAAGCTTATGGAGGATGTGGAGTTTGAAGCTGAAAAATTGTTTGGTCTCCCTGTTGACCAAAAACTGAAAGC
CCTAAGATCTCCAGGTGGGGCCACTGGGTACGGTCGTCCTCATATATCGCCATTTTTTGACAGACATATGTGGCAGGAAG
GGTTTACCATCATGGGGTCTCCAATCGATCATGCTAAGCAACTTTGGCCCCAAGACTATCAAGGCTTTTGTGACACAATA
GATGATTACCAGAACCAAATGAAGGCTTTAGCAGAGAAACTAATCCGCATTTTCTTCAAATCCTTGAACATTAATTTTAA
GGAACTGAATTGGCTTAATGACAGTGGGTTAAGTAGTCCAGGTACTGCCTTGCAACTAAACTCCTACCGGCCCTGCCCCG
ACCCAACCCGAGCCATGGGCATGGCAGCACACACAGACACATCCCTTGTCACCATTGTCCAACAATCCAAAACCAGCGGC
CTCCAAGTCTTCAAAGATGGAGTCGGGTGGGTTCTGGTGCAACCAGTACCTGGTGCCCTAACAGTTAACCTTGGTGACTA
TCTCCACATTCTCTCCAATGGGATGTATACAAGTGTTCTTCATCGTGCGGTGGTGAACCAGCAGATCCAACGGTTTTCCA
TGGCCTACTTTTATGCTCCCCCAAGAGATTTTACTGTCTCCCCGGTTCTCTCTAGGGTTATGGGACAAATGCCAAAGTAC
CGTTCACTCACAGTAAAGGAGTATGTTGACATCAAGGGCAAGCATCTTGAAAAGGCACTTTCTTTGATTCAAATT
>Pyrco_BartlettDH_GAOX.Chr7
ATGTCGAGTGGAAAACTCTCAGATGCATTCAAATCCCACCCTATCTTTCTTCACAAGCAACACCCACACGACTTCGGCTC
ATTACAGGAATTGCCGGAGTCGTATGCATGGACGTCACAGCTTAACGAATATCCGTCTTTCGAATCATTATCTTGCTCAG
AGTCTGTGCCGGTAATCGATCTCGCCGACCCAAATGTCTTTGAACTCCTAGGACATGCATGCAAGACTTGGGGCATGTTC
CAAGCCACAAACCATGGCGTCCCCCAAAAACTTGTTGACGACATGGAATATACAGTTCGAAGCCTTTTCTCTCTGCCACC
CCAACAAAAGCTCAAAGCAGCTCGATTGCCCGATGGCATTTCCGGTTACGGTTTCCATCGCATATCTGCCTTTTGTGAAA
AGCTAATGTGGTCTGAGAGCTTCACTACCGTTGGCTCCCCACTTCAACATTTTTGCCAACTTTGGCCCCAAGATTACACC
AAGTTCAGTTGTGTTACTGAAGAATATGAGAAAGAGATGAAAAGGCTTGCAGCTAGATTGATGTGGCTAATGCTTGGCTC
ATTAGGCATATCCAAGGAAGACATCAAATGGGCGGGTCCAAGAGGTGAATTTGAAGATGCATCTGCAGCCTTACAATTGA
ACTCATACCCCGCTTGTCCGGATCCGGATCGGACCATGGGTCTTGCCCAACATACTGATTCAAACCTCCTGTCAATCGTC
CACCAAAGCGCTAACGCCAGTGGCTTGCAAGTTTTCCAAGAAGGGAAGGATGAGGGCCGGGGGTGGCTTATGGTTCCACC
GGTCCCGGGGGCTTTTGTGATCAATGTGGGCGACTTAATTCACATATTATCAAACGGATTGTACCAGAACCCCCTTCACC
GGGCAGTGGTGAACCGGAGCCAGCACCGTGTATCAGTTGCCTACTTATATGGTCCTCCGGAGAATGCTCAGCTCTTTCCC
CTCTCGAAATTACTCGGCCCGAGTTGCCCTCCGCTGTACCCGCCCGTCACTTGGAATGAGTACCTTGGAACCAAGGCAAA
GCTTAACAACAAGGCACTTCAATCACTCCGACTGAATGCTCCTCTGAAT
>Pyrco_BartlettDH_GAOX.Chr8
ATGGGTGCTATATCAGATCCCTATGAAGCCCATCTCCATCATATCATCCCCATCGACTTTAACACAATCCAGACATTGCC
TGAATCGCATGTATGGCATGATCACTCCGATGAGTCTTCATCTAGGGTACCCTCCGCCGACCCGTTATTTGTACCCGTCA
TTGACCTCATGGACCCGGAGGCTCCAAGTCTCATGATCCAGGCATGTGAGGAATGGGGTATCTTTCAGGTGATAGGTCAT
GGCCTTACAAAACTCATGGACGATGTGGAGTCTAAAGCTGAAAAATTGTTTGGTCTTCCTGTTGACCAAAAACTGAAAGC
CCTACGATCTCCAGGTGGGGCTACTGGGTATGGTCGTCCTCATATATCGCCATTTTTTGACAAACATATGTGGCACGAAG
GGTTTACTATCATGGGGTCTCCAGTCGATCATGCTAAGCAACTTTGGCCCCAAGACTATCAAGGCTTTTGTGACACAATG
GACGATTATCAGAACCAAATGAAGGCATTAGCACAGAAACTAATCCACATTTTCTTCAAATCTTTGGACATTAATTTTGA
AGAATTTGATTGGCTTAATGACAGTGGGTTAAGTAGTCCGAGCACTGCTTTGCAACTAAACTCCTACCCGCCCTGCCCTG
ATCCTACTCGAGCCCTGGGCATGGCAACACACACAGACACATCCCTGGTCACCATTGTCCAACAATCCAAAACCAGCGGT
CTCCAAGTCTTCAAAGACGGAGCCGGGTGGGTTCTGGTACAACCCATACCCGGTGCCCTAACTGTTAACCTTGGTGACTA
TCTCCACATTCTCTCCAATGGGATGTTTACAAGTGTCCGTCATCGTGTTGTGGTGAACCAGCAGATCCAGCGATTTTCCA
TGGCCTACTTTTATTCTCCACCAAGGGATTTTACAGTCTCCCCGGTTCTCTCTAGGGTTCTGGAAAAAGTGCCTAAGTAC
CGTTCACTCACAGTGAAGGAATATGTCGATATCAAGGGGAAGCATCTTGAAAAGGCATTTTCTTTGATTCAAAAT
>Pyrco_BartlettDH_new_GAOX.Chr15_2
ATGATGAACATGAACTCATCAATCTCAGAATCATTCAAAACAAACCCTATCAACCTCTCCCACATTATCCCACTCGATTT
CGAATCCGTTCATGCCCTACCAGATTCCCACATCTGGACTCATACGAAGGAAGTTCCAACTCCTTATAATACTCCGTCTT
TGGTCTGCGTACCCGTCATTGACCTATTCGACTCGAACGCCGCCTCTCTCGTACACCGTGCATGCGAGAAATGGGGTGTT
TTCCAAGTCACCAACCACGGCATTCCCATGCACCTCATGAAAGAAGCTGAGTTCCAAACCCGTCGCTTATTCGCTCTCCC
GAGAGACCAAAAGCTCCGGGCGCTCCGATCACCCGAGGGAGTAACCGGGTACGGGTTGGCCCGCATTTCGAAGAACTTCC
CGAAGCTGATGTGGTCAGAGGGTTTCACCATCATGGGGTCTCCGGCGGAACATGCTCGTCAACTTTGGCCACGTCACCAT
GCCAACTTCTGCGGTGCAATGGAAGAGTACCAAAAGGAGATGAAGGGCCTTGCCCTAAAATTAATTGGGCTCATGCTTGG
ATCATTGGGCCTGAACTATGAAGATGTGAAGTGGCTTAAGCCCAAAAATAGAAGCAGGCCACGGGCCTTTCTTCAACTGA
ACTCCTACCCGGTCTGCCCAGACCCGACCCGGGCAATGGGTCTCGCTCCTCACACGGACTCCTCATTGCTCACTCTGTTA
AACCAAAGCAGCATAAGCGGCCTCCAGGTCCTTGTGGACGGGATCTGGTGGGTGCCGGTGCACCCGATCCCCGGTGCCCT
TGTAGCCAATGTCGGTGATTTAATGCACATACTGTCGAACGGACAATTCAAGAGTGCGGTGCATCGTGCGGTTGTCAACG
AAGTACACCATCGCATCTCGATGGCATACTTCTATGGCCCGCCAACGGACGTGAAGATATCGCCGTTGATTGACCACAAT
CATCCACTCTATCAGCCGGTAACATGGAAGGAGTACCTTGAGTACAAAGCAACGCATTTC
>Pyrco_BartlettDH_new_GAOX.Chr17
ATGCCTGCAAGACTCTCTGATGCCTTCAAATCCCACCCTGTCAACCTCCAACTCAAACACCCAGATTTCAACTCATTACA
TGAATTGCCAGACTCCTATGCATGGACAAACAATGATGATCACTACCCATCTTCCCTAAGCTCATTTGGGGTAGACGATT
CTGTTCCGGTCATCGATCTCTCCGAACCCAATGCTCTTAAGCTCACAGGCCATGCATGTAAGACTTGGGGAGTCTTCCAA
GTCACTAACCATGGCATCCCACAGAAGCTTCTTGATGACATTGAGTCCGCAGGCAAAAGCCTTTTCTCTCTGCCAGTCGA
GCAGAAGCTCAAAGCCGCCCGACCGCCGGACGGCATTTCAGGCTATGGTTTTGCTCGGATATCTTCGTTTTTTAGGAAGC
TCATGTGGTCTGAGGGGTTCACTATTGTTGGCTCACCAGTTGACCATTTTCGCCAACTTTGGCCCCAAGATTACGAAAAA
TTCTGCAATATCATTGAGGAATATGAGAAGGAAATGAAAAGGCTTGCTGGGAGGTTGATGTGGCTTATGCTTGGCTCACT
AGGCATATCCCCGGAAGATGTAAAGTGGGCTGGCTCGAAAGGTGAATTCAAAGGTGCATCAGCTGCCTTACAATTGAATT
CTTACCCGGCTTGCCCAGAGCCAGATCGGGCCATGGGTTTGGCTGCACATACGGATTCTACCCTCCTCACAATCCTCTAC
CAAAACAATACTAGTGGTTTGCAAGTGCTTCGAGACGGCACCGGATGGGTCACGGTTCCACCAATGCCCGGTGCTTTGGT
GGTCAATGTTGGTGATCTCATCCATATATTATCTAACGGGGTGTACCCAAGTGTCCTTCATCGGGCTGTAGTTAATCGCA
CCCAACATCGTCTATCCATCGCTTACTTATTCGGTCCCCCGGCTAGTGTCCAAATCTCACCCCTATCAAAATTAGTTGGT
CCAAGTCATCCTCCTCTCTACCGGCCAATTACTTGGAATGAGTACCTTGGCACCAAAGCAAAACATTTCAATAAGGCACT
TTCATCGGTCAGACTTTGTGCTCCTCTAAGTTCATTAGCAGATGTAAATGATCATAACAGCGTAAAAGTC
>Pyrco_BartlettDH_new_GAOX.Chr2_1
ATGTCCAGTGGAAAACTCTCAGATGCATTCAAATCCCACCCTATCTTTCTCCACAAGCAACAGCCAGACGACTTCAGTTC
ATTGCAGGAATTGCCGGAGTCGTATGCATGGACGTCACAGCTGAACGAATATCCGTCTTTCGAATCATTATCTTGCTCAG
AGTCTGTGCCGGTAATCGATCTCACCGACCCAAATGTCGTTGAACTCGTAGGACATGCATGCAAGACTTGGGGCATGTTC
CAGGCCACAAACCATGGCGTCCCTCAAAAACTTGTCGACGACATGGAATCTACTGTTCGAAGCCTTTTCTCTCTGCCACC
CCAACAAAAGCTCAAAGCAGCTCGATTGCCCGATGGCTTTTCCGGTTACGGTTTCCATCGCATATCTGCCTTTTGTGAAA
AGCTTATGTGGTCTGAGAGCTTCACTACCGTTGGCTCACCACTTGAACATTATCGCCAACTTTGGCCCCAAGATTACACC
AAGTTCTGTTGTATTGCTGAAGAATATGAGAGAGAGATGAAAAGGCTTGCGGCTAGGTTGATGTGGCTAATGCTTGGCTC
ATTAGGCATATCCAAGGAAGACATCAAATGGGCGGGTCCAAGAGGTGAATTTGAAGATGCATCTGCAGTCCTACAATTCA
ACTCTTACCCGGCTTGTCCGGATCCGGATCGGACCATGGGTCTTGCCCAACATACTGATTCAACCCTGATTTCAATCGTC
CACCAAAGCAGTAACGCCAGTGGCTTGCAAGTTTTCCGGCAGGGGGAGGAGGGCCGTGGGTGGCTTATGGTTCCACCAGT
CCCTGGGGCTTTCGTGATCAATGTGGGTGACTTCATTCACATGTTATCAAACGGATTGTACCAGAACGTCCTTCACCGGG
CAGTGGTGAACCGGAGCCAGCACCGCGTATCGGTTGCTTACTTATATGGTCCTTCGGAGAATGTTCAGGTCTCACCCCTC
TCAAAATTACTTGGCCCGAGCTGTCCTCCGCTGTACCCGCCGCTCACTTGGAATGAGTACCTTGGAACCAAGGCAAAGCT
TCACAACAAGGCACTTGAATCACTCCGACTGTGTGCTCCTCTGAAT
>Pyrco_BartlettDH_new_GAOX.Chr2_2
ATGTCCAGTGGAAAACTCTCAGATGCATTCAAATCCCACCCTATCTTTCTCCACAAGCAACAGCCAGACGACTTCAGTTC
ATTGCAGGAATTGCCGGAGTCGTATGCATGGACGTCACAGCTGAACGAATATCCGTCTTTCGAATCATTATCTTGCTCAG
AGTCTGTGCCGGTAATCGATCTCACCGACCCAAATGTCGTTGAACTCGTAGGACATGCATGCAAGACTTGGGGCATGTTC
CAGGCCACAAACCATGGCGTCCCTCAAAAACTTGTCGACGACATGGAATCTACTGTTCGAAGCCTTTTCTCTCTGCCACC
CCAACAAAAGCTCAAAGCAGCTCGATTGCCCGATGGCTTTTCCGGTTACGGTTTCCATCGCATATCTGCCTTTTGTGAAA
AGCTTATGTGGTCTGAGAGCTTCACTACCGTTGGCTCACCACTTGAACATTATCGCCAACTTTGGCCCCAAGATTACACC
AAGTTCTGTTGTATTGCTGAAGAATATGAGAGAGAGATGAAAAGGCTTGCGGCTAGGTTGATGTGGCTAATGCTTGGCTC
ATTAGGCATATCCAAGGAAGACATCAAATGGGCGGGTCCAAGAGGTGAATTTGAAGATGCATCTGCAGTCCTACAATTCA
ACTCTTACCCGGCTTGTCCGGATCCGGATCGGACCATGGGTCTTGCCCAACATACTGATTCAACCCTGATTTCAATCGTC
CACCAAAGCAGTAACGCCAGTGGCTTGCAAGTTTTCCGGCAGGGGGAGGAGGGCCGTGGGTGGCTTATGGTTCCACCAGT
CCCTGGGGCTTTCGTGATCAATGTGGGTGACTTCATTCACATGTTATCAAACGGATTGTACCAGAACGTCCTTCACCGGG
CAGTGGTGAACCGGAGCCAGCACCGCGTATCGGTTGCTTACTTATATGGTCCTTCGGAGAATGTTCAGGTCTCACCCCTC
TCAAAATTACTTGGCCCGAGCTGTCCTCCGCTGTACCCGCCGCTCACTTGGAATGAGTACCTTGGAACCAAGGCAAAGCT
TCACAACAAGGCACTTGAATCACTCCGACTGTGTGCTCCTCTGAAT
>Pyrco_BartlettDH_new_GAOX.Chr9
ATGCATGCAAGACTCTCGGATGCCTTCAAATCCCACCCTGTCAACCTCCAACTCAAACACCCAGATTTCAACTCATTACA
TGAATTGCCAGACTCCTATGCATGGACAAACAATGATGATCACTACCCATCTTTCCTAACCTCGTTTGGGGCAGACGATT
CTGTTCCGGTCATCGATCTCTCTGACACCAATGCTCTTAAGCTCACAGGCCATGCATGTAAGACTTGGGGAGTCTTCCAA
GTCACTAACCATGGCATCCCACAGAAGCTTCTTGATGACATTGAATCCGCAGGCAAAAGCCTTTTCTCTCTACCAGTCCA
GCAGAAGCTCAAAGCTGCCCGATCGCCAGATGGCATTTCCGGCTATGGTTTTGCTCGGATATCTTCGTTTTTTAAGAAGC
TCATGTGGTCGGAGGGTTTCACTATTGTTGGCTCACCAGTTGACCATTTTCGCCAACTTTGGCCCCAAGATTACGACAAA
TTCTGCAATATCATTGAGGAATATGAGAAAGAAATGAAAATGCTTGCTGGGAGGTTGATGTGGCTTATGCTTGGCTCACT
AGGCATATCCATGGAAGATATCAAATGGGCTGGCTCGAAAGGTGAATTCAAAGGTGCATCAGCTGCCTTACAATTGAATT
CTTACCCCGCTTGTCCAGAGCCAGATCGGGCCATGGGTTTGGCTGCACATACGGATTCTACCCTCCTCACAATCCTCTAC
CAAAGCAACACTAGTGGTTTGCAAGTGCTTGGGGAGGGCACCGGGTGGGTCACGGTTCCACCAATGCCCGGTGCTTTGGT
GATCAACGTTGGTGATCTCTTCCATATATTATCTAACGGGTTGTACCCAAGTGTCCTTCATCGGGCAGTAGTGAACCGGA
CCCAACATCGTCTATCCATCGCTTACTTGTTCGGCCCCCCGGCTAGTATCCAAATCTCACCCCTATCAAAATTAGTAGGT
CCAAGTCATCCTCCTCTCTACCGCCCAATTAGTTGGAATGAGTACCTTGGCACTAAAGCAAAGCATTTCAATAAGGCACT
TTCATCGGTCAGACTTTGTGCTCCTCTAAATTCATTAGTAGATGTAAATGATCATAACAGCGTAAAAGTCGGC
>Pyrco_Bartlett_015811.1
ATGTCGAGTGGAAAACTCTCAGATGCATTCAAATCCCACCCTATCTTTCTTCACAAGCAACACCCACACGACTTCGGCTC
ATTACAGGAATTGCCGGAGTCGTATGCATGGACGTCACAGCTTAACGAATATCCGTCTTTCGAATCATTATCCTGCTCAG
AGCCTGTGCCGGTAATCTATATCGCCGACCCAAATGTCTTTGGACTCGTAGGACATGCATGCAAGACTTGGGGCATGTTC
CAAGCCACGAACCATGGCGTCCCCCAAAAACTTGTTGACGACATGGAATATACAGTTCGAAGCCTTTTCTCTCTGCCACC
CCAACAAAAGCTCAAAGCAGCTCGATTGCCCGATGGCATTTCCGGTTACGGTTTCCATCGCATATCTGCCTTTTGTGAAA
AGCTAATGTGGTCTGAGAGCTTCACTACCGTTGGCTCCCCACTTCAACATTTTTGCCAACTTTGGCCCCAAGATTACACC
AAGTTCTGTTGTGTTACTGAAGAATATGAGAAAGAGATGAAAGGGCTTGCAGCTAGATTGATGTGGCTAATGCTTGGCTC
ATTAGGCATATCCAAGGAAGACATCAAATGGGCGGGTCCAAGAGGTGAATTTGAAGATGCATCTGCAGCCTTACAATTGA
ACTCATACCCCGCTTGTCCGGATCCGGATCGGACCATGGGTCTTGCCCAACATACTGATTCAAACCTCCTGTCAATCGTC
CACCAAAGCGCTAACGCCAGTGGCTTGCAAGTTTTCCGAGAAGGGAAGGACGAGGGCCGGGGGTGGCTTATGAACCCCCT
TCACCGGGCAGTGGTGAACCGGAGCCAGCACCGTGTATCAGTTGCTTACTTATATGGTCCTCCGGAGAATGCTCGGCTCT
TTCCCCTCTCGAAATTACTCGGCCCGAGTTGCCCTCCGCTGTACCCGCCCGTCACTTGGAATGAGTACCTTGGAACCAAG
GCAAAGCTTAACAACAAGGCACTTCAATCACTCCGACTGAATGCTCCTCTGAAT
>Pyrco_Bartlett_027422.1
ATGGGTGCTATATCAGATCCCTATGAAGCCCATCTCCATCATATCATCCCCATCGACTTTAACACAATCCAGACATTGCC
TGAATCGCATGTATGGCATGATCACTCCGATGAGTCTTCATCTAGGGTACCCTCCGCCGACCCGTTATTTGTACCCGTCA
TTGACCTCATGGACCCGGAGGCTCCAAGTCTCATGATCCAGGCATGTGAGGAATGGGGTATCTTTCAGGTGATAGGTCAT
GGCCTTACAAAACTCATGGACGATGTGGAGTCTAAAGCTGAAAAATTGTTTGGTCTTCCTGTTGACCAAAAACTGAAAGC
CCTACGATCTCCAGGTGGGGCTACTGGGTATGGTCGTCCTCATATATCGCCATTTTTTGACAAACATATGTGGCACGAAG
GGTTTACTATCATGGGGTCTCCAGTCGATCATGCTAAGCAACTTTGGCCCCAAGACTATCAAGGCTTTTGTGACACAATG
GACGATTATCAGAACCAAATGAAGGCATTAGCACAGAAACTAATCCACATTTTCTTCAAATCTTTGGACATTAATTTTGA
AGAATTTGATTGGCTTAATGACAGTGGGTTAAGTAGTCCGAGCACTGCTTTGCAACTAAACTCCTACCCGCCCTGCCCTG
ATCCTACTCGAGCCCTGGGCATGGCAACACACACAGACACATCCCTGGTCACCATTGTCCAACAATCCAAAACCAGCGGT
CTCCAAGTCTTCAAAGACGGAGCCGGGTGGGTTCTGGTACAACCCATACCCGGTGCCCTAACTGTTAACCTTGGTGACTA
TCTCCACATTCTCTCCAATGGGATGTTTACAAGTGTCCGTCATCGTGTTGTGGTGAACCAGCAGATCCAGCGATTTTCCA
TGGCCTACTTTTATTCTCCACCAAGGGATTTTACAGTCTCCCCGGTTCTCTCTAGGGTTCTGGAAAAAGTGCCTAAGTAC
CGTTCACTCACAGTGAAGGAATATGTCGATATCAAGGGGAAGCATCTTGAAAAGGCATTTTCTTTGATTCAAAAT
>Pyrco_Bartlett_029611.1
ATGCATGCAAGACTCTCGGATGCCTTCAAATCCCACCCTGTCAACCTCCAACTCAAACACCCAGATTTCAACTCATTACA
TGAATTGCCAGACTCCTATGCATGGACAAACAATGATGATCACTACCCATCTTTCCTAACCTCGTTTGGGGCAGACGATT
CTGTTCCGGTCATCGATCTCTCTGACACCAATGCTCTTAAGCTCACAGGCCATGCATGTAAGACTTGGGGAGTCTTCCAA
GTCACTAACCATGGCATCCCACAGAAGCTTCTTGATGACATTGAATCCGCAGGCAAAAGCCTTTTCTCTCTACCAGTCCA
GCAGAAGCTCAAAGCTGCCCGATCGCCAGATGGCATTTCCGGCTATGGTTTTGCTCGGATATCTTCGTTTTTTAAGAAGC
TCATGTGGTCGGAGGGTTTCACTATTGTTGGCTCACCAGTTGACCATTTTCGCCAACTTTGGCCCCAAGATTACGACAAA
TTCTGCAATATCATTGAGGAATATGAGAAAGAAATGAAAATGCTTGCTGGGAGGTTGATGTGGCTTATGCTTGGCTCACT
AGGCATATCCATGGAAGATATCAAATGGGCTGGCTCGAAAGGTGAATTCAAAGGTGCATCAGCTGCCTTACAATTGAATT
CTTACCCCGCTTGTCCAGAGCCAGATCGGGCCATGGGTTTGGCTGCACATACGGATTCTACCCTCCTCACAATCCTCTAC
CAAAGCAACACTAGTGGTTTGCAAGTGCTTGGGGAGGGCACCGGGTGGGTCACGGTTCCACCAATGCCCGGTGCTTTGGT
GATCAACGTTGGTGATCTCTTCCATATATTATCTAACGGGTTGTACCCAAGTGTCCTTCATCGGGCAGTAGTGAACCGGA
CCCAACATCGTCTATCCATCGCTTACTTGTTCGGCCCCCCGGCTAGTATCCAAATCTCACCCCTATCAAAATTAGTAGGT
CCAAGTCATCCTCCTCTCTACCGCCCAATTAGTTGGAATGAGTACCTTGGCACTAAAGCAAAGCATTTCAATAAGGCACT
TTCATCGGTCAGACTTTGTGCTCCTCTAAATTCATTAGTAGATGTAAATGATCATAACAGCGTAAAAGTCGGC
>Pyrco_Bartlett_030396.1
ATGGGTGCTATGGCAGATCCCTATAGAGCTCATCTCCATCATATCATCCCTATCGACTTTAATTCAGTCCAGAAATTGCC
TGAATCTCATGTATGGCATGATATATCTCACGAATCTTTGTTCGGGGTCCCCTCCGCCGACCCGTTACCCGTACCTGTCA
TCGACCTCATGGACTCGGAGGCTTCAAGTCTCATGATCCAGGCATGTGAGACATGGGGTATTTTTCAGGTGATAGGCCAT
GGCCTTACAAAGCTTATGGAGGATGTGGAGTTTGAAGCTGAAAAATTGTTTGGTCTCCCTGTTGACCAAAAACTGAAAGC
CCTAAGATCTCCAGGTGGGGCCACTGGGTACGGTCGTCCTCATATATCGCCATTTTTTGACAGACATATGTGGCAGGAAG
GGTTTACCATCATGGGGTCTCCAATCGATCATGCTAAGCAACTTTGGCCCCAAGACTATCAAGGCTTTTGTGACACAATA
GATGATTACCAGAACCAAATGAAGGCTTTAGCAGAGAAACTAATCCGCATTTTCTTCAAATCCTTGAACATTAATTTTAA
GGAACTGAATTGGCTTAATGACAGTGGGTTAAGTAGTCCAGGTACTGCCTTGCAACTAAACTCCTACCGGCCCTGCCCCG
ACCCAACCCGAGCCATGGGCATGGCAGCACACACAGACACATCCCTTGTCACCATTGTCCAACAATCCAAAACCAGCGGC
CTCCAAGTCTTCAAAGATGGAGTCGGGTGGGTTCTGGTGCAACCAGTACCTGGTGCCCTAACAGTTAACCTTGGTGACTA
TCTCCACATTCTCTCCAATGGGATGTATACAAGTGTTCTTCATCGTGCGGTGGTGAACCAGCAGATCCAACGGTTTTCCA
TGGCCTACTTTTATGCTCCCCCAAGAGATTTTACTGTCTCCCCGGTTCTCTCTAGGGTTATGGGACAAATGCCAAAGTAC
CGTTCACTCACAGTAAAGGAGTATGTTGACATCAAGGGCAAGCATCTTGAAAAGGCACTTTCTTTGATTCAAATT
>Pyrco_Bartlett_031390.1
ATGGGTCGTAAAGACGATTCTGTTCCGGTCATCGATCTCTCCGAACCCAATGTTCTTAAGCTCACAGGCCATGCATGTAA
GACTTGGGGAGTCTTCCAAGTCACTAACCATGGCATCCCACAGAAGCTTCTTGATGACATTGAGTCCGCAGGCAAAAGCC
TTTTCTCTCTGCCAGTCGAGAAGAAGCTCAAAGCCGCCCGACCGCCGGACGGCATTTCAGGCTATGGTTTTGCTCGGATA
TCTTCGTTTTTTAGGAAGCTCATGTGGTCTGAGGGGTTCACTATTGTTGGCTCACCAGTTGACCATTTTCGCCAACTTTG
GCCCCAAGATTACGAAAAATTCTGGCAAAATGCCAATTTCTTTACCATAATGCAAGTTGCAAAAGAACTCAATATCATTG
AGGAATATGAGAAGGAAATGAAAAGGCTTGCTGGGAGGTTGATGTGGCTTATGCTTGGCTCACTAGGCATATCCCCGGAA
GATGTAAAGTGGGCTGGCTCGAAAGGTGAATTCAAAGGTGCATCAGCTGCCTTACAATTGAATTCTTACCCGGCTTGCCC
AGAGCCAGATCGGGCCATGGGTTTGGCTGCACATACGGATTCTACCCTCCTCACAATCCTCTACCAAAACAATACTAGTG
GTTTGCAAGTGCTTCGAGACGGCACCGGATGGGTCACGGTTCCACCAATGCCCGGTGCTTTGGTGGTCAATGTTGGTGAT
CTCATCCATATATTATCTAACGGGGTGTACCCAAGTGTCCTTCATCGGGCTGTAGTTAATCGCACCCAACATCGTCTATC
CATCGCTTACTTATTCGGTCCCCCGGCTAGTGTCCAAATCTCACCCCTATCAAAATTAGTTGGTCCAAGTCATCCTCCTC
TCTACCGGCCAATTACTTGGAATGAGTACCTTGGCACCAAAGCAAAACATTTCAATAAGGCACTTTCATCGGTCAGACTT
TGTGCTCCTCTAAGTTCATTAGCAGATGGTACTTATGTTATTGATGAAACTGACCCAAAGCTGATGAAGTCCATGGATAA
CATGTTCAAAAGGTATCAAGGGAAAGACAAAAGACACGATCAAAGCTCATCTCAATCTGGAATAAATGGCATAAGGCTTG
GTTCATGGATGAATATGGACGGTGACAAAGCCATAAGACTAAAGAGTCATGATTGCCATGTGATTCTACAATGCTTACTT
CCAGTTGATGACCCTAAGGGCGTGAATGGTTTGAATGTTGTTCAGAAGATTGATCATAGGAACGTATATGCTATTTTAGA
CCTAGATCATGTTGATGATGACGGCAATAGCTTCACTGAACAATGGCCCGAATCTTTGATAGAAATTGGTGTAGAAACAC
TTTGGGATACAAATCTTGTCCAAGAACCGTTTCAGATAGCAGGAGTTGTTGAAATCGAAATACCGATTGAGTCAATAATA
ATTAACCTTGGTGATCTTTCGCGATACAATGCAGCAGAGGTTGCCAACGACGACAGTGACATACCTATCAACGAGGAGGA
G
>Pyrco_Bartlett_031394.1
ATGAAAAGGCTTGCGGCTAGGTTGATGTGGCTAATGCTTGGCTCATTAGGCATATCCAAGGAAGACATCAAATGGGCGGG
TCCAAGAGGTGAATTTGAAGATGCATCTGCAGTCCTACAATTCAACTCTTACCCGGCTTGTCCGGATCCGGATCGGACCA
TGGGTCTTGCCCAACATACTGATTCAACCCTGATTTCAATCGTCCACCAAAGCAGTAACGCCAGTGGCTTGCAAGTTTTC
CGGCAGGGGGAGGAGGGCCGTGGGTGGCTTATGGTTCCACCAGTCCCTGGGGCTTTCGTGATCAATGTGGGTGACTTCAT
TCACATGTTATCAAACGGATTGTACCAGAACGTCCTTCACCGGGCAGTGGTGAACCGGAGCCAGCACCGCGTATCGGTTG
CTTACTTATATGGTCCTTCGGAGAATGTTCAGGTCTCACCCCTCTCAAAATTACTTGGCCCGAGCTGTCCTCCGCTGTAC
CCGCCGCTCACTTGGAATGAGTACCTTGGAACCAAGGCAAAGCTTCACAACAAGGCACTTGAATCACTCCGACTGTGTGC
TCCTCTGAAT
>Pyrco_Bartlett_031395.1
ATGCCTGCAAGTGCAAGTGCAGGAGTTGTCCCTGATGCCTACGAAGGCAACTCTGTGAATGTGGTGTTGGACAAAGTCCC
TGATGACTTCAACTCATTACATGAGTTGCCAGATTCGTATGCATGGACAACCCTCAACGAGCATCCCTCCCTGGAGTCGG
ACTCCGTCCCCGTCGTCGATCTGAATGACCCAAATTCCCTTCAACTGTTAGGCCATGCATGCAAGACTTGGGGTGTCTTC
CAACTCACAAATCATGGCATCCCCCAGTCTCTGGTTCATGCCATGGAATCTGCTGCTCGAAGCCTTTTCTCCCTGCCAGC
CCAACAAAAGCTCAAAGTTGCCCGCTCACCGGGTCAAATTTCCGGCTACGGCTTCCATCTCATAGCTGCCTTTTGGGACA
AGCAGCAGTGGTCTGAGTGCTTCACTATTGTTGGTTCACCACTTGAACATTATGCGCAACTTTGGCCCCAAGATTACACC
AAATTCTGTTGCATTACCGAAGAATTTGAGAGAGAGATCAAGAGGCTTGCCTCTAGGCTCATGTGGCTAATGCTTGCCTC
GTTAGGAATATCCAAGGACGACGTCGAATGGGATGGTCCAAAAGGTGATGATCAAAATGCATCTGCTGTCTTCCAGTTCA
ACTCTTACCCGTCTTGTCCGGATCCAGATCGGACCCTAGGCCTTGTTCCCCATACTGATTCGAGCCTCGTGTCCATTGTC
CACCAGAGCAACATCGATGGCTTGCAAGTTTTTCGGGAGGGCACCGGTTGGTTCACGATTCAACCAGTTCCCGGTGCTCT
GGTGATCAATGTTGGTGACCTCATGAGCATATTATCTAACGGTTTGTACTCGAGTGTCCTCCATCGGGTCTTGGTGAAAC
GGGCACAACACCGTATATCACTTGTTTACCATTATGGACCGCCGGCAGCCGTCAAAATCGCACCCCTAGCAAAGCTTGTT
GGCCCAAGCCACCCTCCCCTCTACCCGCCGGTCACTAATTGGAATGAGTACATTAGTACCAAGGCAAAGCTCAAGGGCAA
AGCACTTCCATCACTTCGGCTTTATGATCCTCTTATGAAG
>Pyrco_Bartlett_035223.1
ATGTCCAGTGGAAAACTCTCAGATGCATTCAAATCCCACCCTATCTTTCTCCACAAGCAACAGCCAGACGACTTCAGTTC
ATTGCAGGAATTGCCGGAGTCGTATGCATGGACGTCACAGCTGAACGAATATCCGTCTTTCGAATCATTATCTTGCTCAG
AGTCTGTGCCGGTAATCGATCTCACCGACCCAAATGTCGTTGAACTCGTAGGACATGCATGCAAGACTTGGGGCATGTTC
CAGGCCACAAACCATGGCGTCCCTCAAAAACTTGTCGACGACATGGAATCTACTGTTCGAAGCCTTTTCTCTCTGCCACC
CCAACAAAAGCTCAAAGCAGCTCGATTGCCCGATGGCTTTTCCGGTTACGGTTTCCATCGCATATCTGCCTTTTGTGAAA
AGCTTATGTGGTCTGAGAGCTTCACTACCGTTGGCTCACCACTTGAACATTATCGCCAACTTTGGCCCCAAGATTACACC
AAGTTCTGGTATGTACGCATGCATGCACGTATTACTCCAGCCACTAATAATTACATATACATTATT
>Pyrco_Danjou_GA3OX.Chr17
ATGCCTGCAAGACTCTCTGATGCCTTCAAATCCCACCCTGTCAACCTCCAACTCAAACACCCAGATTTCAACTCATTACA
TGAATTGCCAGACTCCTATGCATGGACAAACAATGATGATCACTACCCATCTTCCCTAAGCTCATTTGGGGTAGACGATT
CTGTTCCGGTCATCGATCTCTCCGAACCCAATGCTCTTAAGCTCACAGGCCATGCATGTAAGACTTGGGGAGTCTTCCAA
GTCACTAACCATGGCATCCCACAGAAGCTTCTTGATGACATTGAGTCCGCAGGCAAAAGCCTTTTCTCTCTGCCAGTCGA
GCAGAAGCTCAAAGCCGCCCGACCGCCGGACGGCATTTCAGGCTATGGTTTTGCTCGGATATCTTCGTTTTTTAGGAAGC
TCATGTGGTCTGAGGGGTTCACTATTGTTGGCTCACCAGTTGACCATTTTCGCCAACTTTGGCCCCAAGATTACGAAAAA
TTCCTCAATATCATTGAGGAATATGAGAAGGAAATGAAAAGGCTTGCTGGGAGGTTGATGTGGCTTATGCTTGGCTCACT
AGGCATATCCCCGGAAGATGTAAAGTGGGCTGGCTCGAAAGGTGAATTCAAAGGTGCATCAGCTGCCTTACAATTGAATT
CTTACCCGGCTTGCCCAGAGCCAGATCGGGCCATGGGTTTGGCTGCACATACGGATTCTACCCTCCTCACAATCCTCTAC
CAAAACAATACTAGTGGTTTGCAAGTGCTTCGAGACGGCACCGGATGGGTCACGGTTCCACCAATGCCCGGTGCTTTGGT
GGTCAATGTTGGTGATCTCATCCATATATTATCTAACGGGGTGTACCCAAGTGTCCTTCATCGGGCTGTAGTTAATCGCA
CCCAACATCGTCTATCCATCGCTTACTTATTCGGTCCCCCGGCTAGTGTCCAAATCTCACCCCTATCAAAATTAGTTGGT
CCAAGTCATCCTCCTCTCTACCGGCCAATTACTTGGAATGAGTACCTTGGCACCAAAGCAAAACATTTCAATAAGGCACT
TTCATCGGTCAGACTTTGTGCTCCTCTAAGTTCATTAGCAGATGTAAATGATCATAACAGCGTAAAAGTCGTC
>Pyrco_Danjou_GA3OX.Chr2_1
ATGCCTAGTGCAAGTGTCCCTGATGCCTACGAAGGCAACTCTGTGAATGTGGTGTTGGACAAAGTCCCTGATGACTTCAA
CTCATTACATGAGTTGCCAGATTCGTATGCATGGACAACCCTCAACGAGCATCCCTCCCTGGAGTCGGACTCCGTCCCCG
TTGTCGATCTGAATGACCCAAATGCCCTTCAACTGTTAGGCCATGCGTGCAAGACTTGGGGTGTCTTCCAACTCACAAAC
CATGGCATCCCCCAGTCTCTGGTTCATGCCATGGAATCTGCTGCTCGAAGCCTTTTCTCCCTGCCAGCCCAACAAAAGCT
CAAAGTTGCCCGCTCACCGGGTCAAATTTCCGGCTACGGCTTCCATCTCATAGCTGCCTTTTGGGACAAGCAGCAGTGGT
CTGAGTGCTTCACTATTGTTGGTTCACCACTTGAACATTATGCGCAACTTTGGCCCCAAGATTACACCAAATTCGGTTGC
ATTACCGAAGAATTTGAGAAAGAGATCAAGAGGCTTGCCTCTAGGCTCATGTGGCTCATGCTTGCCTCGTTAGGAATATC
CAAGGACGACGTCGAATGGGATGGTCCAAAAGGTGATGATCAAAATGCATCTGCTGTCTTCCAGTTCAACTCTTACCCGT
CTTGTCCGGATCCAGATCGGACCCTAGGCCTTGTTCCCCATACTGATTCGAGCCTCGTGTCCATTGTCCACCAGAGCAAC
ATCGATGGCTTGCAAGTTTTTCGGGAGGGCACCGGTTGGTTCACGATTAAACCAGTTCCCGGTGCTCTGGTGATCAATGT
TGGTGACCTCATGAGCATATTATCTAACGGTTTGTACTCGAGTGTCCTCCATCGGGTCTTGGTGAAACGGGCACAACACC
GTATATCACTTGTTTACCATTATGGACCGCCGGCAGCCGTCAAAATCGCACCCCTAGCAAAGCTTGTTGGCCCAAGCCAC
CCTCCCCTCTACCCGCCGGTCACTTGGAATGAGTACATTAGTACCAAGGCAAAGCTCAAGGGCAAAGCACTTCCATCACT
TCGGCTTTATGATCCTCTTATGAAG
>Pyrco_Danjou_GA3OX.Chr2_2
ATGTCCAGTGGAAAACTCTCAGATGCATTCAAATCCCACCCTATCTTTCTCCACAAGCAACAGCCAGACGACTTCAGTTC
ATTGCAGGAATTGCCGGAGTCGTATGCATGGACGTCACAGCTGAACGAATATCCGTCTTTCGAATCATTATCTTGCTCAG
AGTCTGTGCCGGTAATCGATCTCACCGACCCAAATGTCGTTGAACTCGTAGGACATGCATGCAAGACTTGGGGCATGTTC
CAGGCCACAAACCATGGCGTCCCTCAAAAACTTGTTGACGACATGGAATCTACTGTTCGAAGCCTTTTCTCTCTGCCACC
CCAACAAAAGCTCAAAGCAGTTCGATTGCCCGATGGCTTTTCCGGATACGGTTTCCATCGCATATCTGCCTTTTGTGAAA
AGCTTATGTGGTCTGAGAGCTTCACTACCGTTGGCTCACCACTTGAACATTTTCGCCAACTTTGGCCCCAAGATTACACC
AAGTTCTGTTGTATTGCTGAAGAATATGAGAGAGAGATGAAAAGGCTTGCGGCAAGGTTGATGTGGCTAATGCTTGGCTC
ATTAGGCATATCCAAGGAAGACATCAAATGGGCGGGTCCAAGAGGTGAATTTGAAGATGCATCTGCAGTCCTACAATTCA
ACTCTTACCCGGCTTGTCCGGATCCGGATCGGACCATGGGTCTTGCCCAACATACTGATTCAACCCTCATTTCAATCGTC
CACCAAAGCAGTAACGCCAGTGGCTTGCAAGTTTTCCGGCAGGGGGAGGAGGGCCGTGGGTGGCTTATGGTTCCACCAGT
CCCTGGGGCTTTCGTGATCAATGTGGGTGACTTCATTCACATGTTATCAAACGGATTGTACCAGAACGTCCTTCACCGGG
CAGTGGTGAACCGGAGCCAGCACCGCGTATCGGTTGCTTACTTATATGGTCCTTCGGAGAATGTTCAGGTCTCACCCCTC
TCAAAATTACTCGGCCCGAGCTGTCCTCCGCTGTACCCGCCGCTCACTTGGAATGAGTACCTTGGAACCAAGGCAAAGCT
TCACAACAAGGCACTTGAATCACTCCGACTGCGTGCTCCTCTGAAT
>Pyrco_Danjou_GA3OX.Chr7
ATGTCGAGTGGAAAACTCTCAGATGCATTCAAATCCCACCCTATCTTTCTTCACAAGCAACACCCAGACGACTTCAGCTC
ATTACAGGAATTACCGGAGTCGTATGCATGGACGTCACAGCTTAACGAATATCCGTCTTTCGAATCATTATCTTGCTCAG
AGTCTGTGCCGGTAATCGATCTCGCCGACCCAAATGTCTTTGGACTCGTAGGACATGCATGCAAGACTTGGGGTATGTTC
CAAGCCACAAACCATGGCGTCCCCCAAAAACTTGTTGATGACATGGAATATACAGTTCGAAGCCTTTTCTCTCTGCCACC
CCAACAAAAGCTCAAAGCAGCTCGATTGCCCGATGGCATTTCCGGTTACGGTTTCCATCGCATATCTGCCTTTTGTGAAA
AGTTAATGTGGTCTGAGAGCTTCACTACCGTTGGCTCCCCACTTCAACATTTTTGCCAACTTTGGCCCCAAGATTACACC
AAGTTCTGTTGTGTTACTGAAGAATATGAGAAAGAGATGAAAAGGCTTGCAGCTAGATTGATGTGGCTAATGCTTGGCTC
ATTAGGCATATCCAAGGAAGACATCAAATGGGCGGGTCCAAGAGGTGAATTTGAAGATGCATCTGCAGCCTTACAATTGA
ACTCATACCCCGCTTGTCCGGATCCGGATCGGACCATGGGTCTTGCCCAACATACTGATTCAAACCTCCTGTCAATCGTC
CACCAAAGCGCTAACGCCAGTGGCTTGCAAGTTTTCCAAGAAGGGAAGGATGAGGGCCGGGGGTGGCTTATGGTTCCACC
GGTCCCGGGGGCTTTTGTGATCAATGTGGGCGACTTAATTCACATATTATCAAACGGATTGTACCAGAACCCCCTTCACC
GGGCAGTGGTGAACCGGAGCCAGCACCGTGTATCAGTTGCCTACTTATATGGTCCTCCGGAGAATGCTCAGCTCTTTCCC
CTCTCGAAATTACTCGGCCCGAGTTGCCCTCCGCTGTACCCGCCCGTCACTTGGAATGAGTACCTTGGAACCAAGGCAAA
GCTTAACAACAAGGCACTTCAATCACTCCGACTGAATGCTCCTCTGAAT
>Pyrco_Danjou_GA3OX.Chr8
ATGGGTGCTATATCAGATCCCTATGAAGCCCATCTCCATCATATCATCCCCATCGACTTTAACACAATCCAGACATTGCC
TGAATCGCATGTATGGCATGATCACTCCGATGAGTCTTCATCTAGGGTACCCTCCGCCGACCCGTTATTTGTACCCGTCA
TTGACCTCATGGACCCGGAGGCTCCAAGTCTCATGATCCAGGCATGTGAGGAATGGGGTATCTTTCAGGTGATAGGTCAT
GGCCTTACAAAACTCATGGACGATGTGGAGTCTGAAGCTGAAAAATTGTTTGGTCTTCCTGTTGACCAAAAACTGAAAGC
CCTACGATCTCCAGGTGGGGCTACTGGGTATGGTCGTCCTCATATATCGCCATTTTTTGACAAACATATGTGGCAGGAAG
GGTTTACTATCATGGGGTCTCCAGTCGATCATGCTAAGCAACTTTGGCCCCAAGACTATCAAGGCTTTTGTGACACAATG
GACGATTATCAGAACCAAATGAAGGCATTAGCACAGAAACTAATCCACATTTTCTTCAAATCTTTGGACATTAATTTTGA
AGAATTTGATTGGCTTAATGACAGTGGGTTAAGTAGTCCGAGCACTGCTTTGCAACTAAACTCCTACCCGCCCTGCCCTG
ATCCTACTCGAGCCCTGGGCATGGCAACACACACAGACACATCCCTGGTCACCATTGTCCAACAATCCAAAACCAGCGGC
CTCCAAGTCTTCAAAGACGGAGCCGGGTGGGTTCTGGTACAACCCATACCCGGTGCCCTAACTGTTAACCTTGGTGACTA
TCTCCACATTCTCTCCAATGGGATGTTTACAAGTGTCCGTCATCGTGTTGTGGTGAACCAGCAGATCCAGCGATTTTCCA
TGGCCTACTTTTATTCTCCCCCAAGGGATTTTACAGTCTCCCCAGTTCTCTCTAGGGTTCTGGAAAAAGTGCCTAAGTAC
CGTTCACTCACAGTGAAGGAATATGTCGATATCAAGGGGAAGCATCTTGAAAAGGCATTTTCTTTGATTCAAAAT
>Pyrco_Danjou_GA3OX.Chr9
ATGCATGCAAGACTCTCGGATGCCTTCAAATCCCACCCTGTCAACCTCCAACTCAAACACCCAGATTTCAACTCAATACG
TGAATTGCCAGACTCCTATGCATGGACAAACAATGATGATCACTACCCATCTTTCCTAACCTCGTTTGGGGCAGACGATT
CTGTTCCGGTCATCGATCTCTCTGACACCAATGCTCTTAAGCTCACAGGCCATGCATGTAAGACTTGGGGAGTCTTCCAA
GTCACTAACCATGGCATCCCACAGAAGCTTCTTGATGACATTGAATCCGCAGGCAAAAGCCTTTTCTCTCTACCAGTCCA
GCAGAAGCTCAAAGCTGCCCGATCGCCAGATGGCATTTCCGGCTATGGTTTTGCTCGGATATCTTCGTTTTTTAAGAAGC
TCATGTGGTCGGAGGGTTTCACTATTGTTGGCTCACCAGTTGACCATTTTCGCCAACTTTGGCCCCAAGATTACGACAAA
TTCTGCAATATCATTGAGGAATATGAGAAAGAAATGAAAATGCTTGCTGGGAGGTTGATGCGGCTTATGCTTGGCTCACT
AGGCATATCCATGGAAGATATCAAATGGGCTGGCTCGAAAGGTAAATTCAAAGGTGCATCAGCTGCCTTACAATTGAATT
CTTACCCCGCTTGTCCAGAGCCAGATCGGGCCATGGGTTTGGCTGCACATACGGATTCTACCCTCCTCACAATCCTCTAC
CAAAGCAACACTAGTGGTTTGCAAGTGCTTCGGGAGGGCACCGGGTGGGTCACGGTTCCACCAATGCCCGGTGCTTTGGT
GATCAACGTTGGTGATCTCTTCCATATATTATCTAACGGGTTGTACCCAAGTGTCCTTCATCGGGCAGTAGTGAACCGGA
CCCAACATCGTCTATCCATCGCTTACTTGTTCGGCCCCCCGGCTAGTATCCAAATCTCACCCCTATCAAAATTAGTAGGT
CCAAGTCATCCTCCTCTCTACCGCCCAATTAGTTGGAATGAGTACCTTGGCACTAAAGCAAAGCATTTCAATAAGGCACT
TTCATCGGTCAGACTTTGTGCTCCTCTAAATTCATTAGTAGATGTAAATGATCACAACAGCGTAAAAGTCGGC
>Pyrco_Danjou_new_GA3OX.Chr15_1
CATCTTCATCATATCATCCCTATCGACTTTAATTCAGTCCAGAAATTGCCTGAATCTCATGTATGGCATGATATATCTCA
CGAATCTTTGTTCGGGGTCCCCTCCGCCGACCCGTTACCCGTACCTGTCATCGACCTCATGGACTCGGAGGCTTCAAGTC
TCATGATCCAGGCATGTGAGACATGGGGTATTTTTCAGGTGATAGGCCATGGCCTTACAAAGCTTATGGAGGATGTGGAG
TTTGAAGCTGAAAAATTGTTTGGTCTCCCTGTTGACCAAAAACTGAAAGCCCTAAGATCTCCAGGTGGGGCCACTGGGTA
CGGTCGTCCTCATATATCGCCATTTTTTGACAGACATATGTGGCAGGAAGGGTTTACCATCATGGGGTCTCCAATCGATC
ATGCTAAGCAACTTTGGCCCCAAGACTATCAAGGCTTTTGTGACACAATAGATGATTACCAGAACCAAATGAAGGCTTTA
GCAGAGAAACTAATCCGCATTTTCTTCAAATCCTTGAACATTAATTTTAAGGAACTGAATTGGCTTAATGACAGTGGGTT
AAGTAGTCCAGGTACTGCCTTGCAACTAAACTCCTACCCGCCCTGCCCCGACCCAACCCGAGCCATGGGCATGGCAGCAC
ACACAGACACATCCCTTGTCACCATTGTCCAACAATCCAAAACCAGCGGCCTCCAAGTCTTCAAAGATGGAGTCGGGTGG
GTTCTGGTGCAACCAGTACCTGGTGCCCTAACAGTTAACCTTGGTGACTATCTCCACATTCTCTCCAATGGGATGTATAC
AAGTGTTCTTCATCGTGCGGTGGTGAACCAGCAGATCCAACGGTTTTCCATGGCCTACTTTTATGCTCCCCCAAGAGATT
TTACTGTCTCCCCGGTTCTCTCTAGGGTTATGGGACAAATGCCCAAGTACCGTTCACTCACAGTAAAGGAGTATGTTGAC
ATCAAGGGCAAGCATCTTGAAAAGGCACTTTCTTTGATTCAAATT
>Pyrco_Danjou_new_GA3OX.Chr15_2
ATGATGAACATGAACTCATCAATCTCAGAATCCTTCAAAACAAACCCTATCAACCTCTCCCACATTATCCCACTCGATTT
CGAATCCGTTCATGCCTTACCCGATTCCCACATCTGGACTCATACGAAGGAAGTTGAGGTTCCAGTCTCAAAATCAATCT
GCAATGTGAAGAGTAACTCAACTTCTTATAATACTTCGTCTTTGGTTTGCGTACCCGTCATTGACCTATTCGACTCGAAC
GCCGCCTCTCTCGTACGCCGTGCATGCGAGAAATGGGGTGTTTTCCAAGTCACCAACCACGGCATTCCCATGCACCTCAC
GAAAGAAGCTGAGTTCCAAACCCGTCGCTTATTCGCTCTCCCGAGAGACCAAAAGCTCCAGGCGCTCCGATCACCCGAGG
GAGTAACCGGGTACGGGTTGGCCCGCATTTCGAAGAACTTCCCGAAGCTGATGTGGTCAGAGGGTTTCACCATCATGGGG
TCTCCGGCGGAACATGCTCGTCAACTTTGGCCACGTCACCATGGCAACTTCTGCGGTGCAATGGAAGAGTACCAAAAGGA
GATGAAGGGCCTTGCCCTAAAATTAATTGGGCTCATGCTTGGATCATTGGGCCTGAACTATGAAGATGTGAAGTGGCTGA
AGCCCAAAAATAGAAGCAGGCCACGGGCCTTGCTTCAACTGAACTCCTACCCGGTCTGCCCAGACCCGACCCGGGCAATG
GGTCTCGCTCCTCACACGGACTCCTCATTGCTCACTCTGTTAAACCAAAGCAGCATAAGCGGCCTCCAGATCCTTGTGGA
CGGGATCTGGTGGGTGCCGGTGCACCCGATCCCCGGTGCCCTTGTAGTCAATGTCGGTGATTTAATGCACATACTGTCGA
ACGGACAATTCAAGAGTGCCGTGCATCGTGCGGTTGTCAACGAAGTACACCACCGCATCTCGATGGCATACTTCTATGGC
CCGCCAACGGACGTGAAGATATCGCCGTTGATTGACCACAATCATCCACTCTATCAGCCGGTAACATGGAAGGAGTACCT
TGAGTACAAAGCAACGCATTTCGACAAGGCGCTTGAAGTAATCCGGACAGATGCCCAGAAGCTGTACCAGCATACATCTG
ATGATTTTTCCTTCGGCCAATGGCCCAATTGTACATAT
>Pyrusco0g013630.1
ATGCATGCAAGACTCTCGGATGCCTTCAAATCCCACCCTGTCAACCTCCAACTCAAACACCAAGATTTCAACTCATTACA
TGAATTGCCAGACTCCTATGCATGGACAAACAATGATGATCTCTACCCATCTTTCCTAACCTCGTTTGGGGCAGACGATT
CTGTTCCGGTCATCGATCTCTCTGACACTAATGCTCTTAAGCTCACAGGCCATGCATGTAAGACTTGGGGAGTCTTCCAA
GTCACTAACCATGGCATCCCACAGAAGCTTCTTGATGACATTGAATCCGCAGGCAAAAGCCTTTTCTCTCTACCAGTCCA
GCAGAAGCTCAAAGCTGCCCGATCGCCAGATGGCATTTCCGGCTATGGTTTTGCTCGGATATCTTCGTTTTTTAAGAAGC
TCATGTGGTCGGAGGGTTTCACTATTTTTGGCTCACCAGTTGACCATTTTCGCCAACTTTGGCCCCAAGATTACGACAAA
TTCTGCAATATCATTGAGGAATATGAGAAAGAAATGAAAATGCTTGCTGGGAGGTTGATGTGGCTTATGCTTGGCTCACT
AGGCATATCCATGGAAGATATCAAATGGGCTGGCTCGAAAGGTGAATTCAAAGGTGCATCAGCTGCCTTACAATTGAATT
CTTACCCCGCTTGTCCAGAGCCAGATCGGGCCATGGGTTTGGCTGCACATACGGATTCTACCCTCCTCACAATCCTCTAC
CAAAGCAACACTAGTGGTTTGCAAGTGCTTCGGGAGGGCACCGGGTGGGTCACGGTTCCACCTATGCCCGGTGCTTTGGT
GATCAACGTTGGTGATCTCTTCCATATATTATCTAACGGGTTGTACCCAAGCGTCCTTCATCGGGCAGTAGTGAACCGGA
CCCAACATCGTCTATCCATCGCTTACTTGTTCGGCCCCCCAGCTAGTCTCCAAATCTCACCCCTATCAAAATTAGTAGGT
CCAAGTCATCCTCCTCTCTACCGCCCAATTAGTTGGAATGAGTACCTTGGCACTAAAGCAAAGCATTTCAATAAGGCACT
TTCATCGGTCAGACTTTGTGCTCCTCTAAATTCATTAGTAGATGTAAATGATCACAACAGCGTAAAAGTCGGC
>Pyrusco0g020780.1
ATGTCGAGTGGAAAACTCTCAGATGCATTCAAATCCCACCCTATCTTTCTTCACAAGCAACACCCACACGACTTCGGCTC
ATTACAGGAATTGCCGGAGTCGTATGCATGGACGTCACAGCTTAACGAATATCCGTCTTTCGAATCATTATCTTGCTCAG
AGTCTGTGCCGGTAATCGATCTCGCCGACCCAAATGTCTTTGAACTCCTAGGACATGCATGCAAGACTTGGGGCATGTTC
CAAGCCACAAACCATGGCGTCCCCCAAAAACTTGTTGACGACATGGAATATACAGTTCGAAGCCTTTTCTCTCTGCCACC
CCAACAAAAGCTCAAAGCAGCTCGATTGCCCGATGGCATTTCCGGTTACGGTTTCCATCGCATATCTGCCTTTTGTGAAA
AGCTAATGTGGTCTGAGAGCTTCACTACCGTTGGCTCCCCACTTCAACATTTTTGCCAACTTTGGCCCCAAGATTACACC
AAGTTCTGTTGTGTTACTGAAGAATATGAGAAAGAGATGAAAAGGCTTGCAGCTAGATTGATGTGGCTAATGCTTGGCTC
ATTAGGCATATCCAAGGAAGACATCAAATGGGCGGGTCCAAGAGGTGAATTTGAAGATGCATCTGCAGCCTTACAATTGA
ACTCATACCCCGCTTGTCCGGATCCGGATCGGACCATGGGTCTTGCCCAACATACTGATTCAAACCTCCTGTCAATCGTC
CACCAAAGCGCTAACGCCAGTGGCTTGCAAGTTTTCCAAGAAGGGAAGGATGAGGGCCGGGGGTGGCTTATGGTTCCACC
GGTCCCGGGGGCTTTTGTGATCAATGTGGGCGACTTAATTCACATATTATCAAACGGATTGTACCAGAACCCCCTTCACC
GGGCAGTGGTGAACCGGAGCCAGCACCGTGTATCAGTTGCCTACTTATATGGTCCTCCGGAGAATGCTCAGCTCTTTCCC
CTCTCGAAATTACTCGGCCCGAGTTGCCCTCCGCTGTACCCGCCCGTCACTTGGAATGAGTACCTTGGAACCAAGGCAAA
GCTTAACAACAAGGCACTTCAATCACTCCGACTGAATGCTCCTCTGAAT
>Pyrusco0g020790.1
ATGCTTAAAAGTGCAAGAGTGGTCCCTGATGCCTACGAAGGCAACTCTGTGAATGTGGCGTTGGACCAGCATCCCTCCCA
AGACCCGGACTCTGTCCCCGTTGTCAATCTGAATGACCCAAATGCTTGGGGTGCCTTCCAACTCACATACCATGGCATCC
CCCAGTCTCTGGTTCATGACATGGAATCTGCTGCTCGAAGCCTTTTCTCCCTGCCAGCCCACCAAAAGCTCAAAGCTGCC
CGCTCACCGGGTCAAATGTCCGGCTACGGCTTCCATCTCATAGCTGCATTTTGGGACAAGCAACATATTGAGAAAATTTG
CATTACCGAAGAATTTGAGAAAGAGATTAAGAGGCTTGCCTCTAGGCTCATGTGGCTAATGCTTACCTTGTTAAGAATAT
CCAAGGACAACGTTGTCCAAAAGCTCAACTCTTACCTGTCTTGTCCGGATCCGGATCGGGCCCTAGACCTTGTTCCCCAT
ACTGATTCGAACCTCGGAACCGGTTGGTTCGCGATTCTGGTGGTCTATGTTGGGGACCTCATGAGCATATTATCTAACGG
GTCGTACTCAACCGTCAAAATCGCACCCCTACCACAGCCAGTTGGCCCAAGCCACCCTCCCCTCCACCGGCCGGTCACTA
ATTGGAATGAGTACATTGACACCAAGGCAAAGCTCAAGGACAAAGCACTTCCATCACTTCGGCTTTATGATCCTCTAATG
AAG
>Pyrusco0g031900.1
ATGCCTGCAAGACTCTCTGATGCCTTCAAATCCCACCCTGTCAACCTCCAACTCAAACACCCAGATTTCAACTCATTACA
TGAATTGCCAGACTCCTATGCATGGACAAACAATGATGATCACTACCCATCTTCCCTAAGCTCATTTGGGGTAGACGATT
CTGTTCCGGTCATCGATCTCTCCGAACCCAATGCTCTTAAGCTCACAGGCCATGCATGTAAGACTTGGGGAGTCTTCCAA
GTCACTAACCATGGCATCCCACAGAAGCTTCTTGATGACATTGAGTCCGCAGGCAAAAGCCTTTTCTCTCTGCCAGTCGA
GCAGAAGCTCAAAGCCGCCCGACCGCCGGACGGCATTTCAGGCTATGGTTTTGCTCGGATATCTTCGTTTTTTAGGAAGC
TCATGTGGTCTGAGGGGTTCACTATTGTTGGCTCACCAGTTGACCATTTTCGCCAACTTTGGCCCCAAGATTACGAAAAA
TTCTGCAATATCATTGAGGAATATGAGAAGGAAATGAAAAGGCTTGCTGGGAGGCTGATGTGGCTTATGCTTGGCTCACT
AGGCATATCCCCGGAAGATGTAAAGTGGGCTGGCTCGAAAGGTGAATTCAAAGGTGCATCAGCTGCCTTACAATTGAATT
CTTACCCGGCTTGCCCAGAGCCAGATCGGGCCATGGGTTTGGCTGCACATACGGATTCTACCCTCCTCACAATCCTCTAC
CAAAACAATACTAGTGGTTTGCAAGTGCTTCGAGACGGCACCGGATGGGTCACGGTTCCACCAATGCCCGGTGCTTTGGT
GGTCAATGTTGGTGATCTCATCCATATATTATCTAACGGGGTGTACCCAAGTGTCCTTCATCGGGCAGTAGTTAATCGCA
CCCAACATCGTCTATCCATCGCTTACTTATTCGGTCCCCCGGCTAGTGTCCAAATCTCACCCCTATCAAAATTAGTTGGT
CCAAGTCATCCTCCTCTCTACCGGCCAATTACTTGGAATGAGTACCTTGGCACCAAAGCAAAACATTTCAATAAGGCACT
TTCGTCGGTCAGACTTTGTGCTCCTCTAAGTTCATTAGCAGATGTAAATGATCATAACAGCGTAAAAGTCGTC
>Pyrusco2g007960.1
ATGGAATCTGCTGCTCGAAGCCTTTTCTCCCTGCCAGCCCAACAAAAGCTCAAAGTTGCCCGCTCACCGGGTCAAATTTC
CGGCTACGGCTTCCATCTCATAGCTGCCTTTTGGGACAAGCAGCAGTGGTCTGAGTGCTTCACTATTGTTGGTTCACCAC
TTGAACATTATGCGCAACTTTGGCCCCAAGATTACACCAAATTCTGTTGCATTACCGAAGAATTTGAGAGAGAGATCAAG
AGGCTTGCCTCTAGGCTCGTGTGGCTAATGCTTGCCTCGTTAGGAATATCCAAGGACGACGTCGAATGGGATGGTCCAAA
AGGTGATGATCAAAATGCATCTGCTGTCTTCCAGTTCAACTCTTACCCGTCTTGTCCGGATCCAGATCGGACCCTAGGCC
TTGTTCCCCATACTGATTCGAGCCTTGTGTCCATTGTCCACCAGAGCAACATCGATGGCTGGCAAGTTTTTCGGGAGGGC
ACCGGTTGGTTCACGATTCAACCAGTTCCCGGTGCTCTGGTGATCAATGTTGGTGACCTCATGAGCATATTATCTAACGG
TTTGTACTCGAGTGTCCTCCATCGGGTCTTGGTGAAACGGGCACAACACCGTATATCACTTGTTTACCATTATGGACCGC
CGGCAGCCGTCAAAATCGCACCCCTAGCAAAGCTTGTTGGCCCAAGCCACCCTCCCCTCTACCCGCCGGACGTTAGATTC
ATGAATATACCATTTTCT
>Pyrusco2g007970.1
ATGTCCAGTGGAAAACTCTCAGATGCATTCAAATCCCACCCTATCTTTCTCCACAAGCAACAGCCAGACGACTTCAGTTC
ATTGCAGGAATTGCCGGAGTCGTATGCATGGACGTCGCAGCTGAACGAATATCCGTCTTTCGAATCATTATCTTGCTCAG
AGTCTGTGCCGGTAATCGATCTCACCGACCCAAATGTCGTTGAACTCGTAGGAAATGCATGCAAGACTTGGGGCATTTTC
CAGGCCACAAACCATGGCGTCCCTCAAAAACTTGTTGACGACATGGAATCTACTGTTCGAAGCCTTTTCTCTCTGCCACC
CCAACAAAAGCTCAAAGCAGCTCGATTGCCCGATGGCTTTTCCGGTTACGGTTTCCATCGCATATCTGCCTTTTGTGAAA
AGCTTACGTGGTCTGAGAGCTTCACTACCGTTGGCTCACCACTTGAACATTTTCGCCAACTTTGGCCCCAAGATTACACC
AAGTTCTGTTGTATTGCTGAAGAATATGAGAGAGAGATGAAAAGGCTTGCGGCTAGGTTGATGTGGCTAATGCTTGGCTC
ATTAGGCATATCCAAGGAAGACATCAAATGGGCGGGTCCAAGAGGTGAATTTGAAGATGCATCTGCAGTCCTACAATTCA
ACTCTTACCCGGCTTGTCCGGATCCGGATCGGACCATGGGTCTTGCCCAACATACTGATTCAACCCTCATTTCAATCGTC
CACCAAAGCAGTAACGCCAGTGGCTTGCAAGTTTTCCGGCAGGGGGAGGAGGGCCGTGGGTGGCTTATGGTTCCACCAGT
CCCTGGGGCTTTCGTGATCAATGTGGGTGACTTCATTCACATGTTATCAAATGGATTGTACCAGAACGTCCTTCACCGGG
CAGTGGTGAACCGGAGCCAGCACCGCGTATCGGTTGCTTACTTATATGGTCCTTCGGAGAATGTTCAGGTCTCACCCCTC
TCAAAATTACTTGGCCCGAGCTGTCCTCCGCTGTACCCGCCGCTCACTTGGAATGAGTACCTTGGAACCAAGGCAAAGCT
TCACAACAAGGCACTTGAATCACTCCGACTGTGTGCTCCTCTGAAT
>Pyrusco2g008070.1
ATGTCTCAAAATGTCCCATTGTTTGCAAATAACCAGGCTAATCTGCATTCTAATCAGGCAGGCCAGCAAGCTAACCAGAA
TCAGCAAAACTTGGGTCTACCTCCAGTGCAAGGGACACAGGGAAATAATTCAAACAGTAATGGTGGTTACAATTCAAATT
CCAATTGGAAACATTCACCAAGCAGAAACTTTGCAAAAAATCAGACGAATCACCAAGGGGGATTTCAGAATCCTCAGTCA
CATCATATGAAAAATGCAAAGGGAAAGTTCACTTTTCGTAATGGGCACAAAGGAAAAGGGTTAAGAAATGAGAGCGAAGG
AAAGTTTGCTCTGGCCAACTCTTCAAACCAGGGCAAGCAAGGGAAGAGATCTCTTTCCTTGTCATATACGGAACAAGAGA
TTGAGCGGTGGCGTGAAGAACGTAGGAAGCACTACCCATCAAAATCCAACATAGAGAAGAAGATAAGTGAAAAGATGATA
AATTCAGAGGTCATTGAAAGAGAGGCCAACATTCGACGAGAGTTGCCAGATTCGTATGCATGGACAACCCTCAACGAGCA
TCCCTCCCTGGAGTCGGACTCCGTCCCCGTTGTCGATCTGAATGACCCAAATTCCCTTCAACTGTTAGGCCATGCATGCA
AGACTTGGGGTGTCTTCCAACTCACAAACCATGGCATCCCCCAGTCTCTGGTTCATGCCATGGAATCTGCTGCTCGAAGC
CTTTTCTCCCTGCCAGCCCAACAAAAGCTCAAAGTTGCCCGCTCACCGGGTCAAATTTCCGGCTACGGCTTCCATCTCAT
AGCTGCCTTTTGGGACAAGCAGCAGTGGTCTGAGTGCTTCACTATTGTTGGTTCACCACTTGAACATTATGCGCAACTTT
GGCCCCAAGATTACACCAAATTCTGTTGCATTACCGAAGAATTTGAGAGAGAGATCAAGAGGCTTGCCTCTAGGCTCGTG
TGGCTAATGCTTGCCTCGTTAGGAATATCCAAGGACGACGTCGAATGGGATGGTCCAAAAGGTGATGATCAAAATGCATC
TGCTGTCTTCCAGTTCAACTCTTACCCGTCTTGTCCGGATCCAGATCGGACCCTAGGCCTTGTTCCCCATACTGATTCGA
GCCTTGTGTCCATTGTCCACCAGAGCAACATCGATGGCTTGCAAGTTTTTCGGGAGGGCACCGGTTGGTTCACGATTCAA
CCAGTTCCCGGTGCTCTGGTGATCAATGTTGGTGACCTCATGAGCATATTATCTAACGGTTTGTACTCGAGTGTCCTCCA
TCGGGTCTTGGTGAAACGGGCACAACACCGTATATCACTTGTTTACCATTATGGACCGCCGGCAGCCGTCAAAATCGCAC
CCCTAGCAAAGCTTGTTGGCCCAAGCCACCCTCCCCTCTACCCGCCGGTCACTAATTGGAATGAGTACATTAGTACCAAG
GCAAAGCTCAAGGGCAAAGCACTTCCATCACTTCGGCTTTATGATCCTCTTATGAAG
>Pyrusco7g003000.1
ATGCCTAAAAGTGCAAGAGTGGTCCCTGATGCCTACGAAGGCAACTCTGTGAATGTGGTGTTGGACCAAGTCCCTGATGA
ATTGAACTCATTACATGACCATGCATGCAAGGCTTGGGGTGCCTTCCAACTCACAGACCATGGCATCCCCCAGTCTCTGG
TTCATGACATGGAATCTGCTGCTCGAAGCCTTTTCTCCCTGCCAGCCCACCAAAAACTCAAAGCTGCCCGCTCACCGGAA
TTTGAGAAAGAGATTAAGAGGCTTGCCTCTAGGCTCATGTGGCTAATGCTTACCTTGTTAAGAATATCCAAGGACAACGT
TGTCCAAAAGCTCAACTCTTACCCGTCTTGTCCGGATCCGGATCGGGCCCTAGACCTTGTTCCCCATACTGATTCGAACC
TCGGAACCGGTTGGTTCGCGATTCTGGTGGTCTATGTTGGGGACCTCATGAGCATATTATCTAACGGGTTGTACTCAAGT
GTCCTCCCCGTCAAAGTCGCACCCCTACCACAGCCAGTTGGCCCAAGCCACCCTCCCCTCCACCGGCCGGTCACTAATTG
GAATGAGTACATTGACACCAAGGCAAAGCTCAAGGACAAAGCACTTCCATCACTTCGGCTTTATGATCCTCTAATGAAG
>Pyrusco8g017420.1
ATGGGTGCTATATCAGATCCCTATGAAGCCCATCTCCATCATATCATCCCCATCGACTTTAACACAATCCAGACATTGCC
TGAATCGCATGTATGGCATGATCACTCCGATGAGTCTTCATCTAGGGTACCCTCCGCCGACCCGTTATTTGTACCCGTCA
TTGACCTCATGGACCCGGAGGCTCCAAGTCTCATGATCCAGGCATGTGAGGAATGGGGTATCTTTCAGGTGATAGGTCAT
GGCCTTACAAAACTCATGGACGATGTGGAGTCTGAAGCTGAAAAATTGTTTGGTCTTCCTGTTGACCAAAAACTGAAAGC
CCTACGATCTCCAGGTGGGGCTACTGGGTATGGTCGTCCTCATATATCGCCATTTTTTGACAAACATATGTGGCACGAAG
GGTTTACTATCATGGGGTCTCCAGTCGATCATGCTAAGCAACTTTGGCCCCAAGACTATCAAGGCTTTTGTGACACAATG
GACGATTATCAGAACCAAATGAAGGCATTAGCACAGAAACTAATCCACATTTTCTTCAAATCTTTGGACATTAATTTTGA
AGAATTTGATTGGCTTAATGACAGTGGGTTAAGTAGTCCGAGCACTGCTTTGCAACTAAACTCCTACCCGCCCTGCCCTG
ATCCTACTCGAGCCCTGGGCATGGCAACACACACAGACACATCCCTGGTCACCATTGTCCAACAATCCAAAACCAGCGGC
CTCCAAGTCTTCAAAGACGGAGCCGGGTGGGTTCTGGTACAACCCATACCCGGTGCCCTAACTGTTAACCTTGGTGACTA
TCTCCACATTCTCTCCAATGGGATGTTTACAAGTGTCCGTCATCGTGTTGTGGTGAACCAGCAGATCCAGCGATTTTCCA
TGGCCTACTTTTATTCTCCCCCAAGGGATTTTACAGTCTCCCCGGTTCTCTCTAGGGTTCTGGAAAAAGTGCCTAAGTAC
CGTTCACTCACAGTGAAGGAATATGTCGATATCAAGGGGAAGCATCTTGAAAAGGCATTTTCTTTGATTCAAAAT
>Rosch_v2.0_Chr1g0337591
ATGTTGTCCCCCTCGACCGGCTCAGTCAAGACATTGCCTGACTCATACGTGTGGCCTGAATATTATGAGGTCTACTCTGG
TAGTGACCAGCCATCTATTCCGGTTATCGACCTCATGGATCCAAATGCCACAGAACTCATTATCCAGGCATGTGAAACAT
GGGGAATTTTCCAGTTGATAGGTCATGGGATTCCTAGAAAGCTTGTGGAGGATGTAGAATCTGAGGTTCATAGTTTGTTT
GCTCTCCCAGCTGACCAAAAATTGAAGACATTGCGGACTTCGGGCGGGGCTAGTAGCGGATACGGTAACCCGCCGTCGCA
GGCCTTGCTTCCCCGGAAACTGTGGTATGAAGGGTTTACCATCATGGGGTCTCCAGTTGATCAGGCTAGGGTGCTTTGGC
CTCATGACTATCAAGGGTTTCGTAATACAATGAATGGTTATCAGAAGCAAGTAAAGGCCTTAGTAGAGCAACTAATCCGC
ATCATCTTCAAATTCTTAAGCATTTCTAAAGAAGAAGTGAATTGGTTTGATGATCCAAGTAATACGTGCAATGCTGCTTT
ACAGCTAAATTCTCATCCTCCTTGCCCTGACCCGACTCGAGCTGTAGGTCTAGCACCACACACTGACAGTTCCTTATTTA
CCATACTGCACTCCTGGATCGAGGGTCTCCAAATCTTTAAAGACGGAGTTGGGTGGATTACGGTACAGCCCATTCCTGAT
GCACTGACCATGAACCTTGGTGATTTCCTCCATATTCTGTCCAATGGTCGATTTGTTAGTGTTCTTCATCGTGCGGCGGT
GAACCAAAAGTACCATCGGATCTCAGTCGCCTACATCCGTTCGCCTCCAACAAACTTTATCGTCTCCCCGCTCCTCTCTA
AGACCTTTGCTGACTCCGGACAAGTTCCTAAGTATCATCCCGTCACATTGAAGGAGTGTCGTGGTCTAAAGGCTAAGCAT
TTTCAAGCGGCTCTTTCTTTTGTTAAAACT
>Rosch_v2.0_Chr1g0337611
ATGGCAACTCCATCGGATCAAACCTCCAAGCACATCATCCCCCTTGACTTTAACTCAGTGAAGTCGGTGCCGGACTCGTT
TGTATGGCTTCAAACCAATGCCATTCAATCCAACGACGGGTTATCGATACCTGTTATCGACCTCATGGATCCAAATGCCC
CGAAACTCATAGTTGAGGCATGTGAGACATGGGGTGTTTTCCATTTGAAAGACCATGGCATTCCAACAAAGATTATGGAG
GACGTCAACTCTGAGGCTCGAAAATTGTTTGATCTTCCCATCGACCAAAAACTGAAGGCTGTACGATCTCCCGATGGGCA
GAGCGGATACGGAATCGTCCCAATGCAGTCCTTGTTTTCCACCTTTATGTGGCATGAAGGGCTTACCATCCTTGGCTCTG
CAATTGATCATGCTAAGGTGCTGTGGCCTAATGACTATCAACAATTTTGTGACATAATAGATGATTATCAGAGGCAAATG
AAGGCATTAGCCGAGAAACTAATGCGCATCCTCTTCAAAGCCTTGAGCATTCCTCTAGAAGATGTGAATTGGTTTGATGA
TCCAACTAACAGCAGTGGCTGCAATCTGGCTTTACAGTTGAACTCTTACCCTCCATGCCCCGAACCAACCCGGACCTTGG
GTCTAGCCCCGCACACAGACACCTCCGTTGTAACCATACTCCGAGCTAAAACCAGCGGTCTCCAAGTCTTCAAAGACGGA
GTTGGGTGGATTCCGGTGGAACCGAACCCCGATGCACTCATCGTGAACCTTGGTGATTTCACCCGCATTCTATCCAACGG
TCGATTTATCAGTGTTCTTCATCGTGTGGTGGCGAAACCGATCCAACGCTACTCAATGGGATACTTCTTTAGGCCCCCAA
TGGATTTTGATGTGTCACCACTTCTGTCGAAAGATTTGGGTCAGGGACATGTTCCTCGGTATCGCCCAGTCACAGCAAAG
GAGTATCTTGCTCTGAAGGCCAAGCATCTTGAAAAAGCATTTTCTCTCATTGAAAAT
>Rosch_v2.0_Chr2g0089681
ATGCTTTTGACGATTGACTATCAGATATTAGTCATGTTACCATGTGTGTATGACCATTTTGACCCTGAAGATGCCTACTC
ATGCAGTAATGTAATGGAGGAGTACCAAAAGAAGATGAAGGGCCTATGTGGAAAATTGATAAGGCTGTTGCTTGGATCAT
TGGGCTTGGACCAAGAAGATGTTAAATGGCTGAACCGGCCCAAAAAGAGCGGCAGAAATTTTCCACAGGTCTTGCAACTG
AACTCGTATCCGGTTTGTCCGGACCCGTCCCGAGCCATGGGGTTGGCTCCTCACACAGACTCCTCAATTTTCACAGTGCT
AAACCAAAGCAACATAAGTGGCCTGCAAGTCTTTAAGGATGGGATTGGTTGGGTGCCGGTTCACCCGGTCCCCGGTGCAC
TTGTAGTCAATGTAGGTGATTTGTTGCACATACTATCCAACGGCCGGTTCAAGACTGCAGTGCATCGTGCGGTTGTCAAT
GAGCTATATCACCGCATCTCCATCGCCTACTTCTACAGCCCACCGTACGACGTGAAGATATCACCGCCGATGAAGTTGAT
CGACCAAGATCATCCTCCCCTATATCGACCGGTAACTTGGAAGGAATACCTTGGTATCAAAGGAACACATTTCAACAGGG
CACTTGATCTAATCAGGAATGACACGGACCAAGCACCATACATGCATGAA
>Rosch_v2.0_Chr2g0089691
ATGAGTTCAACTACTACCCGAAACCTCTCCCATATCGTCCCACTCGACTTCAACTCCATCCACACATTACCCGACTCCCA
CACTTGGGACTCCTCCACGGACCACCACCCCTTCACAGAACTCGTACCCATCATAGACCTACTTGACCCGAATGCCGCCT
CGCTCATACAGCTTGCCTCTGAGCAATGGGGTGTGTTCCAAGTCACCAACCACGGCATTCCAATGAACTTAATCCAAGAA
GCGGAGCTACAAGCCCGTGGATTGTTTGAGCTGCCTAGGGACCAAAAACTCCAGGCACTTCGATCACCGGAGAGCTTAAC
CGGTTACGGGCGAGCCCGCATTTCCGCCAACTTCGCAAAGCTGATGTGGTCGGAGGGTTTCACGATGATCGGGTCTCCGC
TTAAACATGCGGCTCAGCTCTGGCCAGATGACCACTCGGTCCAAACCTACTTCTGGTACGTATTCGTAGCT
>Rosch_v2.0_Chr2g0089721
ATGAGTTCAACTACTACCCGAAACCTCTCCCATATCGTCCCACTCGACTTCAACTCCATCCACACATTTCCCGACTCCCA
CACTTGGGACTCCTCCACGGACCACCACCCCTTCACAGAACTCGTACCCATCATAGACCTACTCGACCCGAATGCCGCCT
CGCTCATACAGCTTGCCTCTGAGCAATGGGGTGTGTTCCAAGTCACCAACCACGGCATTCCAATGAACTTAATCCAAGAA
GCGGAGCTACAAGCCCGTGGATTGTTTGAGCTGCCTGGGGACCAAAAACTCCAGGCACTTGTAGACCAAAAACTCCAGGC
ACTTGTAGTCAATGTAGGTGATTTGATGCACATGCTACCCAACGGCCGGTTCAAGACTGCAGTGCATCGTGCGGTTGTCA
ATGAGCTATATCATCGCATCTCCATCGCCTCCTTCTACAGCCCACCATACGACGTGAAGATATCACCACCGATGAAGTTG
ATCGACCAAGATCATCCTCCCCTATATCAACCGGTAACTTGGAAGGAACACCTTGGTACCAAGGGAACACATTTCAACAG
AGCACTTGATCTAATGAGGAATGACACCAAGCACCATACATGTATGAATAGAAAGCCTACTCAGCATACATTCTTT
>Rosch_v2.0_Chr2g0137231
ATGCCTGTAAGAATCTCCGATGCCTTTCAATCCCACCCCCATAAGCACTACCCTGCAGACTTCAACTCACTGCACGAGTT
ACCAGACTCATATGCATGGACTCATCAACTCGACGAGTACCCATCTCTGGACTCGTCATTCGGCTCAGAGCTGTGTGTTC
CGATCATCGATCTAACTCACCAAAATGTCCTTAAACTCACAGGACATGCATGTAAAACATGGGGGGTGTTCCAAGTCACA
AACCATGGAATCCCAGAGAAGCTTCTTCATGACATTGAATCAACTTGTCGAAGCCTCTTCTCTCTGCCAGTCCAGCAGAA
GCTCAAAGCCGCTCGACCGGCGGATGGCATTTCTGGTTACGGAATCCATCGTATATCTTCGTTTTTCCAAAAACTCATGT
GGTCGGAGGGCTTTACTATTGCTGGCTCACCACTTGAACATTTTCGACTACTTTGGCCCCAAGATTACAACAAATTCTGT
TGTATGGTAGAAGAATATGAGAAAGAGATGAAAAGGCTAGCAGGGAAGCTGATGTGGCTAATATTGGGATCGCTGGGCAT
ACCAAAGGAAGACGTAATTTGGGCCGGCCCAAAAGGTGACTTTGAAGATGCATCCAATGCCATACAATTAAATTCTTACC
CTGCATGTCCGGATCCCAATCGTGCCATGGGGTTGGCCGAACATACGGATTCAACCCTCCTGTCAATCATCCACCAAACC
AACATAAGTGGCTTGCAAGTTCTTCATGAGGGCGCCGGGTGGCTCACTGTTCCGCCAGTCCCGGGAGCTTTGGTGGTCAA
CATTGGCGACCTTACTCATATCTTGTCCAACGGGGTGTACCACAATGTCCTTCACCGGGCAATTGTGAACCGGAGTCAAC
AACGTCTATCCATTGCTTACCTATATGGGCCACCAGCTAGTGTCCAAATCTCGCCTCAGTCGAAACTAGTCACCCCAAGT
CACCCTCCCCTTTATCGGCCAATCACTTGGAAGGAGTACCTTGCAATCAAAGGAAAACTTTACAACAAGGCACTTTCAAC
AATTAAGCTTTATGATCCTCTAAATGACCAAATGGAT
>Rosch_v2.0_Chr6g0312151
ATGGCTACTCCTGAGGAAGCCTACATGCGTATCATCCCCCTTGATTTTGGCTCAGCCAAATCAGTTCCAGATTCCTTCGT
GTGGCCCCAAGCATCCGATGAGGTCCACTCTAGCGACGGGTTAACCATACCCGTTATCGACCTCACGGATCCGAATGCCC
CGCAACTCATAACGGAGGCATGTCAGACATGGGGTATTCTCCAATTGAAAGGACATGGAATTCCAACTAAGCTTATGGAG
GACATGGAGTCTGAGTGTGAAAGATTGTTTAGTCTCCCAACAGACCAAAAAATGAAGGCCTTAAGATCTCCAGGCGGGAG
TACAGGATACGGTATCGTCCCGATGCAGTCCTTGTTTTCCACCACCATGTGGCACGAAGGGCTCACCATCATGGGGTCTG
CAATTGATCATGCTAGGCTGCTTTGGCCCAATGATTATCAAAGATTTTGTGATAAAATAGATGATTATCAGAAGCAAATG
AAGGCCTTGGCAGAGCAGCTGATGCGCATCCTCTTCAAAGCCATGAGCATTCCTGTAAAAGAAGTCAACTGGTTCGATGA
TCCAACCAACAGCAGCGGCTGCAATCTGGCTTTACAGCTGAACTCTTACCCTCCATGCCCTGACCCGACCCGAACCTTGG
GCCTTGCACCACACACTGACACTTCCATAGTAACCCTACTCCAAGCTAAAACCAGCGGCCTCCAAGTCTTCAAAGACGGA
GTTGGGTGGGTTGCGGTGAAACCCTTACCCAATGCCCTCATTGTACATCTTGGTGATTTCACCCGCATTCTATCCAATGG
TCAATTCATCAGTGTTCTTCATCGTGTGGTGGTGAAACCGATCCAACGCTACTCAGTTGGATACTTCTTTAGGCCGCCAA
TGGATTTTGCTGTGTCACCACTTCTGTCAAAGGATTTGGGTCCGGAACAAGTTCCGCGGTATCGTTCAGTCACAGCAAAG
GAGTATCTTGATCTGAAGGCCAGGCATCTTGAGAAAGCATTTTCTCTTATCGAAAAT
>Rosch_v2.0_Chr6g0312861
ATGGGTGCTCTATCAGACTCCTCCAGAAATCACATCATCCCCCTTGACTTCGCTTCAGTCCAAACAGTGCCTGAATCCCA
TGTATGGTCGGAATCCGATGATGAATACCGGTGTCCTCCCGGCGTCCGCTCCGGTACAGCTGACCCATGTTTATCAGTAC
CCGTCATCAATCTCTGGGATCCGAATGCCTCGGAGCTCATTTTCGAGGCATGTGAGAAATGGGGTGTTTTTCAGTTGACG
GGTCATGGCATTCCGGCAAAGCTTATGGAGGAGGTGGAGTCTAAGACTCAAAGGTTATTTTCTCTCCCCGTTGACCAGAA
ATTGAAGGTCTTAAGATCCCCGGGTGGCGGCACCGGATACGGCCGGGCTGTGATCTCGCCGTTCTTTCCGAAGCATATGT
GGCACGAGGGGTTTACTATCAGGGGTCCTCCAGCAGATCATGCCAAGCAGCTTTGGCCCCATGATTTTGAAGAGTTTTGT
GAGACAATGGATGATTATCAGAAGCAAATGAAGGCACTAATCGAGCAACTAATCCACATTATCTTGAAATCCTTGAACAT
TAATCCCCAACAATTGAATTGGCTTAAGAGTCACTGCTCTGGTCACGAAACTAGTACTACTCCCGGCACTGCTTTGCAGC
TAAATTCTTACCCTCCCTGCCCCAACCCTAACCGAACCATGGGTCTAGCACAACATACGGACACTTCCCTCATAACCATA
CTCCAAGCTCAGACCAGCGGCCTTCAAATCTTCCGAGACGATGTGGGATGGATTTCGGTGCAACCCGTACGCGGTGCACT
CACCGTAAATATTGGTGACTTCCTCCACGTTCTATCCAACGGCCGAATTGTTAGCGTTCTTCATCGTGTGGTGGTGAACC
CGGTCCAACGATTCTCAGTGGCCTACTTCTATGCTCCGCCTTCAGATTTTGTTGTCTCGCCTCTTCTCTCCAAGGCTTTG
GGTGATTCGGGACAAGGCACCGTTGCACGGTATCGCACTGTTACTGCCAAGGAGTTTATTGATATGAAGGGCAAGCATCT
TGACCGAGCTCTTTCCTTGATTAAAACT
>Rosch_v2.0_Chr6g0312871
ATGGAGGACATGGAGTCCGAGCGTGAAAGATTGTTTAGTCTCCCAACTGACCAAAAAAATGAAGGCCTTAAGATCTCCAG
GCGGGGAGTACAGGATACGGCATCGCCCATATATGCAGTCCTTGTTTTCCACCACCATTTGAACTCTTACCCTCCATCCC
CTGAACCAACTCGGACCTTGGGTCTAGCTGGGCCCTCACACAGACACCTCCATGGCTCCATTGTAACCATACTCCGAGCT
AAAACCAGCGGTCTCCAAGTCTTCAAAGACGGAGTTGGGTGGATTCCGGTGGAACCGAAAAACGATGCACTCATTGTGAA
CCTTGGTGATTTCACCCGCATTCTATCCAATGGTCGATTTATCAGTGTTCTTCATCGTGTAGTGGTGAAACCTGTTGGAG
TTGTTGCTTGTCAGTTAAGTTTGTTTAGAGTTTGTCTCATT
>Rosch_v2.0_Chr7g0236321
ATGTCATCAAAACTCACTGATGTCTTTGCATCCCACCCTCTCTATCTCCACCAAGAACACCCTGATGACTTTAAATCATT
ACATGAATTACCAGATCAGTACAAATGGACACGAGTCCATGAGTATCCTTCTCTTGATTCACCTACTTTAAAGTCTGTGA
CCATCATTGATTTGAACGACCCAAATGCCATTCAACTCATAGGTCATGCATGTAAAACTTGGGGTATTTTCCAAGTTACA
AACCATGGAGTACCACAAAAACTTGTTGATGACATCGAATCTGCTACTCGATGCCTTTTCACCCTACCTATGGAGCAAAA
GCTCAAAGCAGCGCGTCCCCCGACTGGTTTTTCAGGTTATGGGTTTCATCGTATATCTGCCTTCTGTGAAAAGCTCATGT
GGTCTGAGGGCTTTACTATTGTTGGGTCACCACTTGAACATTTCCACCAACTTTGGCCTGAAGATTACCTTAAGTTTTGT
TCTATTTTTGAAGAATATGAGAAAGAAATGAAAAAGCTTGCGGAGAGGCTGATGTGGCTAATGCTTGGGTCATTAGGCGT
ATTCAAGGAAGATGTCAAATGGGCTAACCCAAATAGTGAACTTGAAGCTGCATCTGCTGCCTTACAATTGAATTCTTACC
CAGCTTGTCCAAATCCAGATCAAGCCATGGGTCTGGTTGATCATACTGATTCAAATCTCCTCTCAATTGTCCACCAAGGC
AATATTAGTGGTTTGCAAGTTCTCCGAGACGGGGGTTGGATCATGATTCCACCAATCCCGAGTGCTCTGGTGATCAACGT
TGGTGATTTAATTCATATTTTGTCTAACGGGTTGTACCACAATGTCTTCCACCGTGCTGTGGTAAATCGTACTCATCATC
GTGTATCAGTTGCTTACCTATACGGACCACCGATAAGTGCAGAAATCTCACCACTTTCAAAATTGGTAGGACCAAGCCAT
CCTCCCCTCTATCCCTCAGTAACTTGGAAAGAGTACCTTGGCATCAAGGCAAAATTTAACAACAAAACGCTTTTATCACT
CCGCCTGGATGACACATCTCCCAAA
>Ruboc_01_G07640
ATGGAGTCGCTCAAAACCAACACTAACCAGAACCTGTCGCATATCGTCCCACTCGACTTCAACTCGGTTCTCACATTACC
CGAGTCCCACACTTGGGCCTCCTCCACGGAGCACCACCCGGTGACCGACTCCTCCGTGCCCGTCATAGACCTACTCGACC
CGAATGCCGCCTGTCTAATACGGCAAGCCTCTGAGCAATGGGGTGTGTTCCAAGTCACCAACCACGGCATTCCCATGAAG
TTAATGAAAGAAGCCGAGCTGCAAGCCCGTGGATTGTTCGAGCTCCCTAGAGACCGAAAACTTCGGGCACTCCGATCGGA
GGAGGGCTTAACCGGGTACGGGAGGGCTCGCATTTCCGCCAACTATTCAAAGCTGATGTGGTCGGAGGGTTTCACGATCA
TGGGGTCACCGCTTGAACATGCCACTCAACTTTGGCCAGATAACCACTCGGTCCAAACGCACTTCTGTAATGTAATGGAA
GAGTACCAAAAGAAGATGAAGGGCGTATGTGGAAAAATGATATGGCTGATGCTTGCATCATTGGGCTTAGACCATGAAGA
TGTTAAATGGCTGACGGGGCCCAAAAAGAATTGCAGATATCATCCACAGGCCTTGCAATTGAACTCGTATCCGGTATGTC
CGGACCCGACCCGAGCCATGGGGTTAGCTCCTCACACAGACTCCTCATTGCTCACTCTGCTAAACCAAAGCAGCATAAGT
GGCCTGCAAGTCCTCAAGGATGGGGTTGGCTGGGTGCCGGTGCACCCGACCGCCGGTGCACTCGTAGTCAGTGTTGGTGA
TTTGATGCACATACTATCGAACGGACGCCTCAAGAGCACAATGCATCGTGCGGTTGTCAACAAGGTACATCACCGCATCT
CAATCGCCTACTTCTATGGCCCACCGCATGACATGAAGATATCACCGTCGATGAAGTTGATCGACCAAGATCATCCTCCC
CTATATCGACCGGTAACTTGGAAGGAATACCTCGGTATCAAGGCAACACATTTTAACAGGGCACTTGAATCAATCAGGAA
TGACGTAGACGAAGCACCTTACATATAC
>Ruboc_02_G34981
ATGGGTGCTCTATCAGACTCCTCAAGAAATCATATCATCCCACTTGACTTTGGCTCAATTCAGACGGTGCCTGAATCCCA
TGTATGGTCCGAATCCGATGATGAATATCGGTATCCATACGGCGTCCACTCCGGTACTACTAACTCATGTTTCTCCGTAC
CCGTCATCGATCTCAGGGATCCAAATGCCCCAGAACTCATAACCGAGGCATCTGAGAAATGGGGTGTTTTTCAGTTGACG
GGTCATGGCATTCCAACAGAGCTTATGGAGGAGGTGGAATCCGAGACTCGGAGATTGTTTTCTCTCCCCGTTGACCGGAA
ATTGAAGGCGCTGCGTTCTCCAGGTGGGGCAACCGGATACGGCCAGGCTATGATTTCACCGTTCTTCCCCAAGCATATGT
GGCATGAGGGGTTTACTATCATGGGGTCTGCAACCGATCATGCTAAGCAACTTTGGCCCCATGACTTTGAAGTGTTTAGT
GAGACGATGGATGATTATCAGAAGCAAATGAAGGCATTAATCGAGCAACTAATCCACATTATCCTCAAATCCTTAGACAT
TAATTCTCAGCAGCTGAATTGGGTCAAGAACGATCACTCCTCTGGTCACGAAGCCACTACTCCCGGCACTGCTTTGCAGC
TAAACTCTTACCCTCCCTGCCCCGACCCGAACCGAGCCATGGGTCTAGCACAGCATACGGACACTTCCCTGGTAACCATA
CTCCAAGCTCAGACCAGCGGCCTCCAAATCTTCAGGGATGACGTGGGATGGATTTCGGTGCAACCCGTACGCGGTGCACT
TACCGTTAACCTAGGTGACTTCATCCACATCTTATCCAACGGCCGATTTGTTAGCGTTCTTCATCGTGTAGTGGTGAACC
CGGTCCAACGCTTCTCGGTGGCATACTTCTACTACCCCCCTTGGGATTTCGTAGTCTCGCCTCTTCTCTCCAGGTCTTTG
GGTGATTCGGGCCAAATCGTTGCTCGGTATCATTTACTAATGGCTACTCCTGAGGAAGCCTACAAGCGTATCATCCCCCT
TGACTTTGGTTCAGTCCAGACAGTGCCCGACTCCTTCGTGTGGCCTCAAGCATCCGATGGGGTCCAGTCCGGCGACGGGT
TAACTATACCCATCATTGACCTCATGGATCCGAATTCCCCGCAACTCATAACCGAGGCATGTGAGACATGGGGTATCTTC
CAATTGAAAGGACATGGCATTGCAACAAAGCTTATGGAGGACATGGAGTCTGAGTGTGAAAGATTGTTTAGTCTCCCAAC
TGACCAGAAAATGAAGGCCTTACGATCTCCAGGCGGGAGGATGACCGGATACGGCATTGCCCCGATTCAGCCCTTGTTTT
CCACCACTATGTGGCATGAAGGGTTTACCATCATGGGTGACAAAATAGATGATTATCAGAAGCAAATGAAGGCATTAGCC
GAGAAACTAATGCGCATCCTCTTCAAAGCCTTGAACATTCCTGTGGAAGAAGTGAGTTGGTTTGATGATCCAACAAACAG
CAGCGGCTGCAGTCTTGCTTTACAGCTAAATTCTTACCCTCCGTGCCCCGACCCGACCCGAACCTTGGGCCTTGCACCAC
ACACCGACACTTCCATAGTAACCCTACTCCAAGCTCAAACCAGCGGTCTCCAAGTCTTCAAAGACGGAGTTGGGTGGTTT
GCCGTGCAACCTTTACCCGATGCACTCATTGTGAATCTTGGTGATTTCACTCGCATTCTATCCAATGGTCGATTCATCAG
TGTTCTTCATCGTGTGGTGGTGAAGCCGATCCAAAGGTACTCAGCGGCATACTTCTTTAGGCCTCCAATGGATTTTGCTG
TCTCGCCACTTCTGTCTAAGGACTTGGGTCCAGGACAAGTTCCTCGCTTTCCCTACAAGCACATCATCCCCCTTGACTTT
AACTCAGTCAAGTCGCTGCCTGACTCATTTGTATGGCTTGAATCCGATGCCATCCCATCCAGTGACGGGTTATCTATACC
CGTTATCGACCTCATGGATCCGAATGCCCCGAAACTCATAACACAGGCCTGTGAGACATGGGGTATTTTCCATTTGAAAG
GCCATGGCATTCCAACGGAGCTTATGGAGGACGTTGAGTCTGAGGCTCGAAAATTGTTTGATCTCCCCATCGACCAAAAA
TTGAAAGTCATACGATCTCCAGATGGGCAAAGCGGATACGGTATCGCCCCAATTCAATCCTTGTTTTCCACCTTTATGTG
GCATGAAGGGTTTTGCATCCTGGGGTCTGCAAGTGATCAGGCTAAGAAGCAAATGAAGGCCTCAGCCGAGAAACTAATGC
GCATCCTCTTCAAAGCCTTGAACATTCCTGTGGAAGAAGTTAATTGGTTTGATGATCCAACAAACAGCAGCGGCTGCAGT
CTTGCTTTACAGCTAAATTCTTACCCTCCGTGCCCCGACCCGACCCGAGCCTTGGGCCTTGCACCACACACCGACACTTC
CCTGGTAACCCTACTCCAAGCTAAAACCAGCGGTCTCCAAGTCTTCAAAGACGGAGTTGGGTGGTTTGCGGTGCAACCTT
CACCTGATCCCGATGCACTCACTGTGAATCTCGGTGATTTCACCCGCATTCTATCCAATGGTCGATTCATCAGTGTTCTT
CATCGTGTGATGGTGAAGCCTATCCAAAGGTACTCAGTGGCATACTTCTTTAGGCCCCCAATGGATTTTTCTGTCTCGCC
ACTTCTGTCCAAGGATTTGGGTCCAGGACAAGTTCCTCGCTTTCGTTCTGTCACAGCAAAGGACTTATACACTATGGGTA
CTCCAGCTGATCAAGCCTACAAGCATGTTATCCCCCTTGACTTCGGCTCAGTCAAGACAATGCCCGACTCGTTTGTGTGG
CCTGAATCCGAATCCGATAAGGTCTACTCCGGTACCGACCAGCCGTCGATACCGGTGATCGACCTCACGGATCCGAATGC
GTCAAAACTCATTATCCAGGCATGTGAGACATGGGGCATTTTCCAATTGACAGGTCATGGCATTCCCAGAAAGCTTATGG
AGGAAGTGGAGTCTGAGGCTAAAAAATTGTTTGATCTTCCAGCTGAACAAAAATTGAAGACCCTTCGGACTCCGGGCGGG
CCCAGTACGGGTTACGGTAACCCGCCGTCGCAGGCGTCGCTGCCCAGAAAACTGTGGCAGGAAGGGTTTACCATCATGGG
ATCTCCAGTTGACCAGGCTAGGGTGCTTTGGCCTCATGACTATCAAGGTGATACAATGAATGAATATCAGAAGCAAATGA
ATGCCTTAGTACTGAAACTAATACGACTCATCTTCAAATACTTGAGCATTTCCGAAGAAGAAGTGAATTGGTTTGATGAT
CCGGCTAATATGTGCACTGCTGCTTTACATCTAAACTCTTACCCTCCCTGCCCTGACCCGACTCGAGCCTTGGGTCTACC
ACCACACACCGACAGTTCGCTATTAACCATACTCCACACCCCAACCGAGGGTCTCCAAATCTTCCAAGACGGAGTTGGGT
GGATTCAGCTGCAGGCCAAGCCCGATGCACTCACTGTAAATCTTGGTGATTTCCTCCATATTCTATCCAATGGTCGATTT
GTTAGTGTTCTTCATCGTGTGATGGTGAACCAAAAGTTTCATCGGATCTCGATGGCCTACCACAATTGGCCTCCGATGAA
CTTTCTCGTTTCCCCACTCCTCTCAAAAACCTTGGCTGATTCCGGACAAGTTCCTAAGTATCGTCCGATCACATTGAAGG
AGTATCATGGTATAAAGGCCAAGCATTTTCAACATGCGTACATTAATGTACCG
>Ruboc_06_G16846
ATGCCTGTAAGAATCTCCGATGCCTTTCAATCCCACCCAATCAATCTCCACCCCCATAAACACTGCCCAGACTTCAACTC
ACTCCACGAGTTACCAGACTCATATGCATGGACTCATCAACTAGACGAGTACCCATCTCTAGACTCGTCATTCGGGTCAG
AGCTGTGTGTGCCAATCATCGATCTAAAAGACCCAAATGCCCTTAGACTCGTAGGACATGCATGTAAAACATGGGGTGTG
TTCCAAGTCACAAACCATGGAATCCCACTCAAGCTTCTTCATAACATTGAATCAACTTGTCGAAGCCTCTTCTCTCTGCC
AGTCCAACAGAAGCTCAAAGCCGCTCGACAGCCGGACGGCATTTCTGGTTATGGAATCCATCGGATATCTTCCTTCTTCC
AAAAGCTTATTTGTATGGTAGAAGAATATGAGAAAGAGATGAAAAGACTAGCTGGGAGGCTGATGTGGCTAATATTTGGA
TCATTAGGCATATCCAAGGAAGATGTAAAATGGGCCGGCCCAAAAGGAGAATTTGAAGAAGCATCCAATGCCTTGCAATT
GAATTCTTACCCGACTTGTCCGGATCCCGATCGGGCCATGGGTCTAGCCGAACATACGGACTCAACCCTCCTCTCAATCA
TCCACCAAACCAACATTAGTGGCTTGCAAGTTCTCCGAGACCGCGCTGGGTGGCTGACGGTTCCGCCAGTCCCCGGCGCT
TTGGTGGTCAACATTGGTGACCTCACTCATATCTTATCCAATGGGCTGTACCGTAATGTCCTCCACCGGGCAATGGTGAA
CCGGACCCAACAACGTCTATCAATTGCTTACCTATATGGGCCACCAACCAATATCCAAATCTCACCCGAATCAAAACTAG
TCAGCCCTAGTCACCCTCCCCTTTACCGGCCAGTCGCTTGGAAGGAGTACCTTGCAATCAAAGGAAAACTTTACAAAAAG
GCACTTTCATCAATTAAGCTGTATGATCCTCTAAATGATGAAATGGAT
