# Supplementary material for: Building a foundation for gene family analysis in Rosaceae genomes with a novel workflow: A case study in Pyrus architecture genes
Source: Front Plant Sci. 2022 Nov 14;13:975942. doi: 10.3389/fpls.2022.975942 (PMC9702816; doi:10.3389/fpls.2022.975942)
Supplement: Supplementary file 1 [file DataSheet_1.zip › SupFiles/SupFile1_gene_familiy_sequences/3163.fna]

>gnl_Ambtr_v1.0_evm_27.model.AmTr_v1.0_scaffold00036.59
ATGGCCTTTATGGAGGGCTTTTTGTTGCCCTTGTTTAGGGTAACAAGCCCATACTTTTCCATAAGAAACTTGTTTGAGAGGTGGGTTCCCTTGATTTGTACAGTGATAGCCATTGTAGTAGGTATTATTTATGTGTACTTCTCAGCGCCCTCTTGGAGAGTAAGAGCTGTTCCGGGTCATCCAACTAGGTGGTTCTTGGGCCACCTACACTTATTGGCAAAGCATGGGCCGGGGGTGTTCAGTGTTTTGGCGAAAGAGTACGGACCCATATACAGGTTTCACATGGGTCGACAACCGTTGGTGATAATTGCTGACGCGGAATTGTGCAGAGAAGCTGGTATAAAGAAGTTCAAGGATTTGCCTAATCGAAGTATTCCATCTCCCATCTCAGCCTCACCTCTCCACCTCAAGGGATTGTTCTTTAGCAGGGGCTCAAGATGGTCCATCATGAGAAATACCATAACTTCTCTGTACCAGCCATCCCACCTTGCCAGCCTCATTCCCACCATGCATTTCTTCATTGCCTCTGCCTCCTCAATGCTGGAATCCCACCTCCAGAGGAAAGAAGACGACGTCAACTTCTCCGAACTCACCTTAAAGCTCACCACCGACGTGATCGGACGAGCAGCGTTTGGTGTGAACTTCGGCCTCACAGGCTCATCAAGTGCACAATCTGGGCAAAATACCCTCAAGAAAGATGAAAACTCTGAAGATGGCTACATTTCCAAATTCCTAAATCAACACATATACTCAACTACCTCTCTCAAGATGGACCTTACTGGTACCTTTTCCATCATCCTTGGCCTCTTCTTCCCCATTCTTCAGAACCCAGTTCGATGGCTACTTTGTAGGATTCCTGGCACTGCTGACAGGGAGCACGAACTCGCCAATAAGGAACTGAGCCAGAGGGTTGATGAGGTGGTTGAGAAGAGGTGCAAAGAAATTGAAGGCGGTTCCTCTAACATTGACTTACTGACGGCTGTGCTTAATGCACAGGAGTCATACAGGGCAATATCAAAAAAAATTTTCACACCAGAGTGTGTGAGCTCGCTTGCTTACGAGCATCTCCTCGCTGGCTCTGCCACAACTTCATTTACAATGGCAGCAACGGTGTATTTGGTGTCGGCTCACCCGGAGGTGGAGGAGAAGCTACTCAGAGAGATCGATACCTTCGGACCTCCTAACAAGAGGCCCGACGCTGAAGATCTACGCCTCAATTTTCCCTATCTTGATATGGTGGTAAAAGAGGCCATGAGGTTCTTTACAGTCTCGCCATTGGTTGCGAGGGAAGCAGAGCGAGATGTTCAAATTGGAGGATACCTCTTACCCAAGGGAACATGGATATGGCTAGCACTGGGAGTTTTGGCTAAGGATCCAAGCAACTTCCCTGAGCCTGAAAAGTTCAAACCAGAGAGGTTCGATCCACAAGGGGAGGAGGAGAAGAAGAGGCACCCCTATGCACACATTCCTTTTGGAATTGGCCCAAGAGCATGCGTAGGGGGGAAATTTTCCATACAAGAGATAAAACTAACTCTTATATACCTCTATCAGAGGTACATTTTTCGGCACTCACCCAATATGGAGAGCCCCCTTGAATTCGATTATGGAGTCGTCCTCAACTACAAGCATGGTGTCAAGCTGCGCATTTTGAAACGGTCCCGAGTT
>gnl_Aquco_v3.1_Aqcoe7G425500.1
ATGACATGGGAGAGTGGAGCAAGATGGTTCACAGAGGTGGGAATCTCTATAGCTATAGCTCCAATGTTTTTCACCTCACTTGCCATACTAGCTAGTGTTTTGGTCTATTTCTATGCACCTTACTGGGGTGTAAGAAAGGTACCTGGACCTCCCACCACTCCTCTTCTAGGACACTTACCCCTCTTGGCTAAGTATGGTCCAGATGTTTTCACAGTTCTAGCCAAACGCTATGGTTCCATCTTCAGGTTCCATATGGGCAGGCAACCACTAGTGATCATAGCTGACCCTGAATTGTGTAGAGAGGTTGGAATAAAGAAATTCAAGGATGTGCCGAACCGAAGCATCCCCTCTCCCATTTCAGCATCCCCTCTTCACCAAAAGGGCCTCTTCTTCACCAGGGATACAAGATGGTCAATAATGAGAAACACCATCATATCTCTTTACCAACCATCACATTTGTCTAGCCAGCTTCCCATGATGCAATCAGTCATGGACTCTCTAACTTCCAATCTCCAAAACTCAGCAGAAGAAGACATCCTTTTCTCTAATCTCTCCCTTAGAATGGCAACTGATATAATTGGCCAATCTGCTTTTGGTTTTGATTTTGGCCTATCTAAACAAAGCTCAGACAATAGCTCTATCAATACTAGTGATGGAAGCAGTGATCACATTGATGATGAAGTCTCGGATTTCATCAAACAACACATTTACTCCACCACTAAACTCAAAATGGACCTCTCAGGTTCATTCTCTATCATAGTTGGTCTTCTGTTACCTATTCTTCAAGAACCATTTCGCCAAATACTCAAAAGACTACCATGGACTACAGACTGGAAAGTGGACCAAACGAATGAAAAACTGACACGCCGACTTGATGAGATTGTAGCAAAAAGATCAAATGATCATGGCGATCGAAGACAATCCAAGGATTTCTTGTCACTTGTATTGAATGCAAGGGAGTCACAGAAAGCAGCCAAAGATATTTTCACCTCAGATTATATTAGTGCACTTGCCTATGAACACCTTCTTGCTGGATCAGCAACAACATCATTTACACTGTCTTCCATTCTTTATCTTGTGGCTGGTCATCCTGAAGTTGAGCAAAAGCTTCTCCAAGAGATTGATGAGTTTGGTCCAAATGATTTGACGCCAACAGCACAAGATCTTCAACATAAATTTCCCTATGTTGATCAGGTGATAAAAGAGGCAATGAGGTTCTACACTGTTTCGCCATTAGTTGCTAGGGAAACCTCCAAACAAGTCGAGATAGGAGGCTACGTTCTGCCTAAGGGTACATGGGTCTGGCTAGCACTTGGGGTCCTGGCGAAAGATCCCAAACAGTTTCCAGAGCCAAACAAGTTCAAGCCAGAGAGGTTTGATCCCAACTGCGACGAAGAGAAACAAAGGCATCCTTATGCGAATATTCCTTTTGGAATTGGGCCTCGAGCATGCATTGGAATGAAATTTGCCATACAAGAATTACGTCTAGCCATGGTTCATCTTTACCAAAGATATTCATTTCGACATTCCCCCAACATGGAGAAACCTCTGGCTCTAGACTATGGCATTGTTCTAAACTTCAAGCATGGTGTCAAACTCAGAGTTACTAAGAGAACA
>gnl_Arath_TAIR10_AT2G26170.1
ATGAAGACGCAACATCAATGGTGGGAAGTTCTTGATCCATTCTTGACACAACACGAAGCTCTTATTGCATTCTTGACTTTTGCAGCGGTTGTAATTGTGATTTACTTGTACCGACCCTCCTGGTCCGTATGCAATGTTCCCGGTCCAACCGCTATGCCTCTAGTTGGTCACTTGCCCTTGATGGCTAAGTATGGTCCTGATGTCTTCTCCGTTCTTGCTAAGCAATATGGCCCTATTTTCAGATTTCAGATGGGGAGGCAACCACTGATAATAATAGCAGAAGCAGAGCTTTGCAGAGAAGTTGGGATAAAGAAGTTCAAAGATCTTCCAAACAGAAGCATTCCTTCCCCAATCTCAGCTTCTCCTCTTCACAAGAAAGGCCTCTTCTTCACCAGGGACAAGAGATGGTCTAAAATGAGAAACACCATCCTATCTCTCTATCAGCCTTCACATTTAACAAGTCTTATCCCTACAATGCATAGTTTCATCACTTCTGCTACTCATAATCTTGATTCTAAACCGCGAGATATCGTTTTCTCCAACCTCTTCCTCAAACTTACCACTGATATCATCGGACAAGCGGCTTTTGGAGTCGACTTCGGTCTTTCCGGGAAGAAACCAATCAAAGATGTGGAGGTGACTGATTTCATAAACCAGCATGTCTACTCTACAACACAACTCAAGATGGATTTATCAGGATCACTCTCTATCATCTTAGGCTTACTGATTCCGATTCTTCAAGAGCCGTTTAGGCAGGTGTTGAAGAGGATACCGGGAACAATGGACTGGAGAGTCGAGAAGACTAATGCAAGACTGAGTGGACAACTTAATGAGATTGTGTCAAAGCGAGCCAAGGAGGCTGAGACTGACTCAAAAGACTTCTTGTCATTGATTTTGAAAGCTCGAGAGTCCGATCCTTTCGCCAAAAACATCTTCACATCGGATTATATTAGTGCTGTGACTTATGAGCATCTTCTTGCTGGCTCTGCAACCACTGCTTTCACACTATCCTCTGTTCTTTACTTAGTCTCTGGTCATCTTGATGTTGAGAAACGTCTGCTTCAAGAAATTGACGGGTTTGGGAACCGTGATCTGATCCCGACTGCTCATGACTTACAACACAAGTTTCCATACCTCGATCAGGTCATTAAAGAGGCTATGAGATTCTACATGGTTTCTCCTTTGGTTGCAAGGGAAACTGCTAAAGAAGTGGAGATAGGAGGTTATTTACTCCCAAAGGGGACATGGGTTTGGTTAGCACTAGGAGTTCTAGCAAAGGACCCTAAAAACTTTCCAGAACCGGAGAAGTTCAAGCCGGAAAGATTTGATCCGAACGGAGAAGAGGAGAAACATAGACATCCATACGCTTTCATCCCATTCGGTATCGGTCCACGAGCCTGTGTTGGACAGAGATTTGCCCTGCAAGAGATCAAACTCACATTACTGCATCTCTACCGTAATTACATTTTCAGACATTCCCTAGAAATGGAGATACCACTGCAGCTTGATTATGGTATAATTCTCAGCTTCAAGAACGGGGTTAAGCTCAGAACCATCAAAAGATTC
>gnl_Betvu_v1.2_Bv2_034480_wkro.t1
ATGTACTTAGAATTGTCCTCCATTTTTAAGGCACCCATGTTAATGTTCCCAAGTTTAGTGGCAATAATATTAGTATGTAGTGGGTTGGTGATTCACTATTTGTATGCACCATATTGGAAGGTCAAGAGGGTACCTGGCCCTGCACCATACCCTTTGTTAGGTCACCTTCCCTTGATGGCTAAGTATGGTCCTGATGTTTTCGCCACCTTTGCCAAACTCTATGGTCCTATTTTCAGATTTCACTTAGGGAGACAGCCACTAGTAATAATAGCAGATCCAGAGCTATGCAGAGAAGTTGGAATAAAGAAGTTCAAATATCTTCCCAACAGAAGCATTCCTTCCCCTATTTATGCTTCACACCTACACCAAAAGGGTCTTTTCTTCACCAGGGATTCAAGGTGGTCAACAATGAGGAACACAATAATCTCAATGTACCAGCCTTCTCATCTAGCCAGTTTACTACCCACCATGCAATCAATCATAGAATCAGCCACCCAAAATCTCACTCATTTATGTTCACAAGAACTAGAAAATCATAACAAATACATAATCTTCTCTAACTTTTCCCTCAAATTGACCACTGATATTATAGGACAGGCAGCATTTGGTATCAATTTTGGCCTCTCTAAACCAAGCTCAACAAATGATCAACCAAAAAATACTCAAGTCTCAGATTTCATCAACCAACATATATATTCCACAACCACACTCAAAATGGATCTCTCAGGATCATTTTCTATCATATTAGGCCTATTAGTCCCCTTCCTTCAAGAGCCATTTCGACAACTTCTTAAGAGGATACCAGGAACTATGGACTGGAAAGTCGAAAGGACTAATAACAAGTTGAGTAGCCGGCTTGATGAGATTGTTTCGAGGCGAGACAAAGAAGAGAAAAAAGATTTGAAGGACTTCTTGTCTTTGATATTGAGTGCTAGGTACTCTGAGAAAGTGTCTAGAAATTTGTTCACTTCAGATTATGTTAGTGCACTTGCATATGAACACCTTTTAGCTGGGTCAGCAACAACAGCCTTTACATTGTCTTCAATTGTGTATCTAGTTTCTGGACATCCTGAGGTTGAGAAGAAGTTGGTTCAAGAGATTGATGAGTTTGGACCGCGTGATCAGGTGCCAACTGCTCATGATCTTCAACATAAGTTTCCCTATCTCGATCAGGTAATCAAGGAATCCATGAGGTGCTACACAGTATCTCCATTAGTTGCAAGAGAAACAGCTGCAGCAGTTGAGATAGGAGGTTACCTGCTCCCAAAGGGAACATGGGTATGGCTAGCACCAGGTGTTCTAGCCAAGGATCCGAAGAACTTTCCAGAACCCGAGAAATTTAAACCAGAAAGATTCAATCCGAATGGGGAAGAGGAGAAGCATAGGAATCCATACGCGCACATACCCTTTGGGCTTGGTCCGAGAGCTTGCATTGGGCAGAAATTCGCTATGCAAGAAATAAAGCTCACAATCATTCACCTATACCGCCATTATGTGTTCCGACACTCCCCTGAGATGGAGAAGCCTGTAGAGCTAGAGTATGGCATCATTTTGAACTACAAACATGGAGTCAAGCTTCAAGTCATCAAGCGAATTATTGAAAGGAGTCTTTCAGGATTACCA
>gnl_Betvu_v1.2_Bv2_034480_wkro.t2
ATGTACTTAGAATTGTCCTCCATTTTTAAGGCACCCATGTTAATGTTCCCAAGTTTAGTGGCAATAATATTAGTATGTAGTGGGTTGGTGATTCACTATTTGTATGCACCATATTGGAAGGTCAAGAGGGTACCTGGCCCTGCACCATACCCTTTGTTAGGTCACCTTCCCTTGATGGCTAAGTATGGTCCTGATGTTTTCGCCACCTTTGCCAAACTCTATGGTCCTATTTTCAGATTTCACTTAGGGAGACAGCCACTAGTAATAATAGCAGATCCAGAGCTATGCAGAGAAGTTGGAATAAAGAAGTTCAAATATCTTCCCAACAGAAGCATTCCTTCCCCTATTTATGCTTCACACCTACACCAAAAGGGTCTTTTCTTCACCAGCTTGAATTTAGGCCTAGATCAATCCTCACTTTACCGGGATTCAAGGTGGTCAACAATGAGGAACACAATAATCTCAATGTACCAGCCTTCTCATCTAGCCAGTTTACTACCCACCATGCAATCAATCATAGAATCAGCCACCCAAAATCTCACTCATTTATGTTCACAAGAACTAGAAAATCATAACAAATACATAATCTTCTCTAACTTTTCCCTCAAATTGACCACTGATATTATAGGACAGGCAGCATTTGGTATCAATTTTGGCCTCTCTAAACCAAGCTCAACAAATGATCAACCAAAAAATACTCAAGTCTCAGATTTCATCAACCAACATATATATTCCACAACCACACTCAAAATGGATCTCTCAGGATCATTTTCTATCATATTAGGCCTATTAGTCCCCTTCCTTCAAGAGCCATTTCGACAACTTCTTAAGAGGATACCAGGAACTATGGACTGGAAAGTCGAAAGGACTAATAACAAGTTGAGTAGCCGGCTTGATGAGATTGTTTCGAGGCGAGACAAAGAAGAGAAAAAAGATTTGAAGGACTTCTTGTCTTTGATATTGAGTGCTAGGTACTCTGAGAAAGTGTCTAGAAATTTGTTCACTTCAGATTATGTTAGTGCACTTGCATATGAACACCTTTTAGCTGGGTCAGCAACAACAGCCTTTACATTGTCTTCAATTGTGTATCTAGTTTCTGGACATCCTGAGGTTGAGAAGAAGTTGGTTCAAGAGATTGATGAGTTTGGACCGCGTGATCAGGTGCCAACTGCTCATGATCTTCAACATAAGTTTCCCTATCTCGATCAGGTAATCAAGGAATCCATGAGGTGCTACACAGTATCTCCATTAGTTGCAAGAGAAACAGCTGCAGCAGTTGAGATAGGAGGTTACCTGCTCCCAAAGGGAACATGGGTATGGCTAGCACCAGGTGTTCTAGCCAAGGATCCGAAGAACTTTCCAGAACCCGAGAAATTTAAACCAGAAAGATTCAATCCGAATGGGGAAGAGGAGAAGCATAGGAATCCATACGCGCACATACCCTTTGGGCTTGGTCCGAGAGCTTGCATTGGGCAGAAATTCGCTATGCAAGAAATAAAGCTCACAATCATTCACCTATACCGCCATTATGTGTTCCGACACTCCCCTGAGATGGAGAAGCCTGTAGAGCTAGAGTATGGCATCATTTTGAACTACAAACATGGAGTCAAGCTTCAAGTCATCAAGCGAATTATTGAAAGGAGTCTTTCAGGATTACCA
>gnl_Carpa_v0.4_evm.model.supercontig_7.164
ATGGGTTTGGTTGAAATGTTGATGGGCGTAAGGTGGTTCAATACGACACTGCCTCCCGCCGTATCAACCTTCTTCACAATTCTTGCAGTAGCTGCAGGGATATTGGTGTACTTGTACGGACCCTACTGGGGAGTCAGGAGAGTTCCCGGCCCACCCATTATCCCCCTGGTCGGACATCTTCCATTGATGGCAAAATATGGCCCTGATGTTTTCTCAGTTCTTGCCAAAAGACATGGTCCTATTTTCAGGTTTCACATGGGAAGACAGCCACTCATAATTGTAGCAGATCCAGAGTTATGTAGAGAAGTGGGTATTAAAAAATTTAAAGATATTCCAAACAGGAGCATCCCTTCACCTATCTCAGCTTCTCCTCTTCATCAAAAAGGTCTCTTCTTCACAAGAGATGCAAGGTGGTCGACTATGCGAAACACCATAGTTTCAGTTTACCAACCATCGCACCTCGCTAGCCTAGTTCCCACCATGCAAGAATTCATCGAGTCTGCAACTCAAAATCTTGAGTCTCAACAAGATGTCAACTTTTCTAACATGTCTCTAAAACTGGCAACAGATGTGATAGGCCGAGCAGCCTTCGGGGTTAACTTTGGGCTCTCAAAACCCCAATCAATCGATGAATCAATCAACAAAAAGACTAACCAAGATGACAATGTGGATGATCATGAAGTATCAAGCTTTATAAATCAACATATCTACTCCACAACCCAGTTAAAGATGGACTTGTCAGGATCTTTCTCCATCATTCTTGGCCTACTAATTCCCATATTGCAAGAGCCTTTTAGGCAAATTCTTAAGAGAATACCAGGCGCTATGGACCGGAAAGTTGACCAAACTAATAGAAAGATAAGTAGGAAGCTAGATGAGATTGTGACAAAGAGAATGAAGGATATTGATAAAAGGTCAAATGTTGACTTTTTATCTCTCATATTGAGAGCCAGGGAGTCCGGGACAGCGGCAAAGAATGTTTTTAGTCCAGACTATATCAGCGCTGTTACTTATGAACACCTTTTGGCTGGCTCAGCAACGACGTCGTTCACCCTCTCGTCAGTTCTCTACTTAGTTGCTGGACATCCTGAAGTTGAGAAGAAGTTGCTTGCTGAAATTGATAGCTTTGGCCCCCATAAAAAGTTGCCAACTTTTCACCATCTTCAATACAACTTTCCCTATCTTGACCAGGTAATCAAAGAGTCCATGAGGTTTTACTTGGTGTCTCCACTAATTGCAAGAGAAACATCAAAAGATGTGGAAATTGGAGGTTACTTTCTCCCCAAGGGAACATGGGTGTGGTTAGCGCCTGGAGTCCTAGCAAAGGATCCCAAGAACTTCCCAGAGCCAGACAAGTTCAAGCCGGAGAGATTTGATCCAAATTGCGAAGAAGAGAAACAAAGACATCCTTATGCATTTATCCCTTTCGGCATTGGCCCTCGAGCATGCATTGGTCAAAAATTCAGCATACAAGAAATAAAACTCTTGCTCATACATTTGTATAGAAATTATGTCTTTCGACATTCACCTAACATGGAAAACCCTATAGAACTCGAATATGGAATAGTTCTCAATTTCAAGTATGGTGTCAAGCTTAGGGTCATAAAACGTACA
>gnl_Elagu_v2.0_p5_sc00001.V1.gene363
ATGGCTGCTGTTTCATTTAGTGATGCATCGATTTGCAGGGATTCAAGGTGGTCAGCAATGCGAAACACCATCATTTCCCTCTACCAACCCTCCCACCTCGCAAGCCTCATTCCTACCATGCAATCTTACGCTGAGTCCCTTTCTCTGAATGTCTCCAATGCCCAAGAGGAAGAAGATATCGACTTCTCCAAGCTCACCTTTAGAATGGCGATCGATGTCATTGGTAAAACAGCTTTCGGCGTCGAATTCCACCTCTCCAAACACACCTCTTCCCAAAAATCACTCCAAAATCACTACGGTGATGTCGGTAACAATGATGACGAAGTCTCGGGCTTTCTCAAGCAGCACATGTACTCCATCCAAACTCTTAAGATGGACCTCTCCAGCTCTTTCTCCACAAGCTTGGGCTTGATAGCCCCGCTCCTACAAAAGCCATGCAGAGAAGTCCTCAAACGGATCCCGGGTACTGGCGACTATAAGATCTACCAAAAGAACCAGAAATTATGCAAGAGAATCGATGCGATCATTGCAAAAAGATGCAAGGAGAGGACACATGATCCGAAGGATTTTCTAGCAGCAGTACTGAATGCCACCCTTTCAGATGTGGGCGAGAAGCTCTTCAGTCATAACTACATCCGGGCGCTCACGTATGAGCAGCTTCTTGCCGGGACCAAGACGACAGCTTTCACGGTGGCTTCTACTGTTTACTTGGTCTCCAAACATCCTGAGGTTGAGACGAAGCTGCTCCAGGAGATCGATAGCTTCGGTCCCCATGAGGTAATTCCGACTGCCGAAGATCTACAAAACAAGTTCCCCTATCTTGATCAGGTAGTGAAAGAGGCAATGAGATTCTATACAGTCTCCCCATTGGTTGCAAGAGAAACATCTCGGCAAATTGAAATTGGAGGCTATGTCCTCCCCAAGGTACACAAATCATGTACAAACTATTGTCGCCAATTAGAAACTGTTCTTGAGAAC
>gnl_Elagu_v2.0_p5_sc00001.V1.gene364
ATGGACTTTGTGGGGGACAACTTCAAAGGTTTGGTGGAGGTGGGAAGCTTTCTTTACAGGGCATGGGCACCCAGCCTCTACACTGGAGTTGCTTTGCTTATTGGGTTTCTAGTTTACTTCTACGCACCATATTGGAGGGTGAGGAAGGTGCCCGGACCTCCAGCCACATTCCTCGTCCGACACCTTCCTTCGCTCGCCAAGTACGGGCCAGATGTTTTCAGAGTCTTTGCCAAGGAATATGGACCAGTCTTCAGGAGGCACGCATATGAAGTCACCATATTAACTAGTGTTTCTGATCATGCACAGATTTCACATGGGAAGACAGCCACTCGTCATAATAGCAGATCCAGAACTATGCAGGGACGTGGGAATAAAGAAATTCAAAGATATAAAGAACCGGAGCAGCCCTGCACCCGCCTCTGGATCGCCTCTCCATCAGGAAGGACTGTTTCTTACGAGATTGCTTGTCTACAAAACCTCAGTATGGATGAGTGCGCTAACAAAGCCCCGAATAAAGCGATGCCAAAAGTGCACCCAGCCCAACGCACTTTGGAGGAAGGAATCATGCTCGATGGAAGCACGTCAAATCGTAATGATGGCCCTCTGACCACGCACCAACCAAGGCCGAAA
>gnl_Elagu_v2.0_p5_sc00039.V1.gene638
ATGACGGATGGGAAATTGATTTTGCAGGTGGTAAAAGAGGCAATGAGGTTATATATAGTGTCACCATTGGTTGCAAGAGAAACATCTCAGGTGGAAGTTGGCGGCTATGTTCTCCCAAAGGGCACATGGGTCTGGCTAGCACTTGGAGTCTTGGCCAAAGACCACAAGAACTTCCCGGAGCCCCATGTGTTCCGGCCGGAGAGGTTCGACCCCGCCTGCGATGAAGAGAAGCGACGGCATCCCTACGCACACATTCCATTTGGAATCGGACCGAGGGCGTGCATTGGGCAGAAGTTCTCATTGCAGGAGATCAAGCTGTCGGTCATACACCTCTACCGCAAGTATGTTTTCAGGCACTCCCCTCAAATGGAAAGCCCTCTGGAATTCCAATATGGCATTGTGCTCAATTTCAAACATGGCGTCAAGCTTCAAGTCATCAAGAGATCCATTACG
>gnl_Elagu_v2.0_p5_sc00039.V1.gene639
ATGCAATCCTACATAGAATCTGCTACTCGAAACCTCTCCAAAGCTGAAGCAGAAGACGTCACCTTCTCCGATCTCTCTCTCAAACTTGCCACCGATGTCATCGGCCAGGCCGCCTTTGGTGTTGACTTTGGCCTTTCCAAAGAAGGCTCCCCTGATAAACCCAACAAAGATGATGAAGTCTCAGCCTTCATTAAAGAGCATATATACTCCACCACCTCCCTCAAAATGGATCTTTCTGGTTCCTTCTCCATCATACTTGGCCTACTTATCCCAATTCTCCAAGAGCCATTCAGGCAACTCCTCAGACGAATACCGGGAACCGCCGACAGGAAGATAGACCAGACCAACCTAAGACTGAGCAGCAGAGTGAACAAGATCGTCGCAAAGAGGGCTTGTGAGAAGCAAAGAGGCAGCAAGGACTTCTTATCAGCCATATTAAATGCCAGGGAGTCGGATAGAGCATCGAGCGACCTCTTCACCTCCGACTACATCGGTGCTCTAACTTACGAGCACCTTCTTGCTGGGTCGGCGACCACTTCCTTCACACTGTCATCGATTCTTTACCTCGTCTCCCAACATCCAGAAGTTGAGAAAAAGCTCCTTCAGGAAATTGATGCATTCGGGCCGCATGATCTGATTCCGACTGCAGAGGACCTTCAGCACAAATTCCCCTACCTTGATCAGGCAAAGATCCATTCAAACTTA
>gnl_Elagu_v2.0_p5_sc00039.V1.gene640
ATGGACGGAGGGGCAGCATATCTCTTCACATTGGTGGCTTTGGTGGTGGGATTCTTGGTGTACTTCTACGGTCCCTACTGGGGGTTGAGGAAGGTACCCGGACCTCCCAGCACCCCGCTGGTTGGGCACCTGCCCTTGCTCGCCAAGCATGGACCGGATGTGTTCAGTATCCTCGCCAAGACTTATGGTCCCATCTACAGGTTCCACATGGGTAGACAGCCTTTGATAATAATTGCGGATGCAGAACTGTGCAAAGAGGTCGGGATAAAGAAGTTCAAGAGCATCTCCAACCGAAGCCTGCCTTCTCCCATCGCTGGATCTCCTCTCCACCAAAAAGGCCTTTTCTTCACAAGG
>gnl_Eucgr_v2.0_Eucgr.C00666.1
ATGAGGTTTTACCTGGTTTCGCCTTTAGTCGCAAGAGAAACATCGAGAGAAGTAGAAATAGGTGGCTATCTTCTCCCAAAGGGCACATGGGTCTGGTTGGCGCCCGGAGTTCTAGCGAAAGACCCAAAGAACTTCCCCGAGCCAGAGAAATTCAGACCAGAGAGGTTTGATCCAAATTGCGAGGAGCAGAAATGGAGGCATCCTTACGCCCACATACCATTTGGAATCGGTCCTCGTGCCTGCATAGGACAGAAGTTCTCCTTACAGGAAATCAAACTCTCTTTGATCCACTTATACAGGAAATACATATTCCGGCACTCCTCAAGTATGGAGAAACCGTTGGAACTCGAGTTCGGCATAGTCCTCAACTTCAAGCATGGCGTGAAGCTTAGGGTCCTCGAGAGAAAA
>gnl_Eucgr_v2.0_Eucgr.C00665.1
ATGGCAAGCCCTCCTGCTCTGTCAACGCTTGCGTTCACCGGGCTGGCCATCCTGACGGGCCTCGTGAGCTACCTGTACGCGCCCTACTGGGGAGTGAGGAAGGTCCCGGGACCGCCTGCCTTCCCTCTCGTGGGCCACCTCCCCTTGATGGCCAAGTACGGCCCCGATGTCTTCTCCATCCTCGCCAAGCGTTATGGCCCTATTTTCAGGTTTCACATGGGAAGGCAACCCCTGATAATCATAGCAGATGCAGAGCTTTGCAAAGAGGTTGGGATAAAGAAGTTCAAAGACATTCCTAATAGAAGCATCCCTTCCCCAATCGCTGCATCCCCACTGCACCAAAAGGGTCTCTTCTTCACCAAGGACGCAAGGTGGTTGACAATGAGGAACACGATCCTCTCTCTTTACCAGCCGTCACACCTTGCGAGCTTAGTCCCCACGATGCAGGAGTACATTGAGTCGGCAACGGAGAATCTCCAATCTTTCAAAGAGGAGGACATCGCATTCTCCAACCTCTCTCTCAAGTTGGCCACTGATGTGATCGGCCAGGCGGCCTTCGGCGTGGACTTTGGCCTTTCCAGAGGGCAGTCCGAGCAAGGTCATGGGAGTAGTGCCAATGAAAAAGGCAATGGTGACAGAGACAATGAAGTCAGCGATTTCATCAACAAACACATCTACTCGACGACACAGCTCAAGATGGACTTATCGGGCTCATTCTCGATCATACTCGGCCTGCTTGTCCCTATTCTCCAGGAACCTTTCAGGCAGATACTTAAGAGAATTCCTGGCACGATGGATCGAAAAGTCAACCAGGCTAATAAGGAATTGGCAGGTCGGCTTAATGGAATCGTGTCAAAGAGAATGAAGGAGAAGGAAAGGAGCTCAAAGGATTTCCTGTCACTCATACTCAACGCTAGAGAGTCGGAGAGGGCTGCCAAGAATGTATTCACCCCGGACTATGTAAGTGCAGTCACGTACGAGCACTTGCTTGCTGGGTCAGCGACGACGTCTTTCACGCTGTCTTCCGTGGTCTATCTCGTTGCTGGACACCCAGAAGTCGAGAAGAAGTTGCTCGAAGAGATCGATGGGTTTGGTCCACGTGACCAGTTGCCAACTGCTCAGGATCTCCAAAAAAAATTCCCCTATCTCGATCAGGAAAGATCT
>gnl_Manes_v6.1_Manes.16G081600.1
ATGGTTCTGAGTATGGCAGAAGCGTTTTTTAATAGTGTTCCCATGCTTACAGTTATTTTCACAGCTTTGGCCCTAGTGTTGGGCTACTTGTACAGGCCCTACTGGGGCGTCAGGAAGGTCCCAGGCCCTCCAGCAATCCCGCTCTTAGGACACCTTCCATTGCTCGCCAAGTATGGCCCCGACGTATTCTCTGTTCTTGCCAAGCAGTATGGTCCTATTTTCAGGTTTCATATGGGAAGACAGCCACTGATAATTGTGGCGGATGCAGAGCTTTGTAAAGAAGTTGGAATAAAGAAATTCAAAGATATCCCAAACAGGAGCATTCCATCTCCCATCTCAGCTTCTCCTCTTCATCAAAAAGGCCTCTTCTTCACAAGGGATACAAGATGGTCAACCATGAGAAACACAATATTATCAGTCTACCAGCCATCACATTTGGCCAGCCTAGTGCCCACCATGCAATCATTCATTGAGTCTGCAACTGCGAATTTCCAATCCTTTGAAGAACAAGAAGAAGATATCACTTTCTCTAATCTCTCGCTCAAACTGGCCACAGATGTTATAGGACAAGCTGCATTTGGGGTTGACTTTGGCCTTTCTAAGCCACAGTCAGCCAAGAACATTTCTCATAACCAAGAGAATGGGAATGAGGTCTCAGACTTTATCAATCAACATGTCTACTCAACAACACAACTTAAGATGGACTTATCAGGGTCCTTTTCGATTATAATTGGTCTTCTTATCCCTATATTGCAAGAGCCTTTCAGACAGATTCTTAAGCGAATTCCCGGCACTATGGACTGGAAGGTTGACAGGACTAATAAGAATTTAAGTGGTAAGCTAGATGAGATTGTAACGAAGAGAATGAACGACAAAAATCGGGGTTCCAAGGACTTCTTGTCTCTCATATTAAGTGCAAGGGAGTCAGAAACTCTGTCAAGAAATGTTTTCACTCCAGATTACATCAGTGCAGTTACATACGAGCACCTTCTTGCCGGATCAGCAACAACATCATTCACATTATCTTCTATTGTTTATTTAGTTGCTGGACATCCAGAAGTTGAGAAGAAGTTGCTTGCAGAAATTGATGGGTTTGGTCCACCTGATCAGATGCCAACTGCTCATGATCTTCAAACCAAGTTTCCCTATCTTGACAAGGTGATTAAAGAGTCCATGAGGTTCTATGTAGTGTCCCCATTAGTTGCCAGAGAGACATCAAAAGATGTAGAGATAGGAGGTTACCTTCTCCCAAAGGGAACATGGGTTTGGTTAGCACTTGGAGTTCTAGCAAAAGACCCAAAGAACTTCCCCGAGCCAGACAAGTTCAAACCTGAGAGGTTTGATCCTAATTGTGAAGAAGAGAAACAAAGGCACCCTTATGCCCTGATACCCTTCGGAATAGGGCCCCGAGCTTGCATTGGCCAGAAATTTTCCCTACAAGAATTAAAGTTGTCACTGATACACCTATACCGCAAATTTATATTCCGACATTCTCCAAACATGGAAAAACCTCTGGAACTTGAATATGGCATTGTTCTAAATTTCAAGCATGGTGTAAAGCTTAGAGTTATAAAACGAAGA
>gnl_Medtr_Mt4.0v1_Medtr3g104560.1
ATGGTGTTCATGGATTTGGAATGGTTGTTTCCAATTCCAATTAGTGTCTCTTTTGCTTCAACAATATTGGCTTTAGCAGGAGGATGGTTGATTTATCTGTATGAGCCGTATTGGAGGGTAAGGAAGGTTCCTGGTCCACCATCTCTGCCGTTGGTAGGGCACCTTCACTTGCTGGCTAAACATGGCCCTGATGTTTTCTCAGTCCTTGCCAAGCAATATGGTCCAATTTACAGATTTCATATGGGAAGACAGCCACTAATAATAGTAGCAGATGCAGAACTGTGTAAAGAGGTTGGAATCAAAAAATTTAAAGACATTCCAAACAGAAGCACTCCCTCTCCTATTAAAGCTTCTCCACTTCACCAAAAGGGTCTCTTCTTCAGCCGGGATTCACAATGGTCTACAATGAGAAACACCATATTGTCGGTATATCAACCATCACACCTATCAAGATTAGTGCCAACAATGCAATCATTCATAGAATCTGCCACTCAAAATCTTGACTCACAAAAAGAAGACATTTTCTTTTCTAATTTATCACTTAAACTCGCGACTGACGTGATTGGACAAGCAGCCTTTGGTGTCAACTTTGGCCTCTCTCAATCTCATTCCGTTCACAACGAAAGCAAGAATGTTGCTACTGATAACAAGGACTTAATGAATGCAAGTGGTAGTAATGAAGTAACTGACTTCATTAATCAACACATATACTCAACAACTCAACTTAAGATGGACTTGTCAGGTTCTTTCTCAATCATACTTGGTCTACTTGTTCCGATTCTTCAGGAACCATTTAGGCAGATTTTGAAGCGAATACCGGGTACCATGGATTGGAAAATTGAGCGTACTAATGAAAAACTAGGTGGCCGTCTTGACGAGATTGTAGAGAAAAGAACGAAAGATAGAACACGTAGTTCAAAGGATTTTTTGTCGCTTATCCTAAATGCTAGAGAATCAAAAGCTGTTTCGGAAAATGTTTTCACACCTGAATATATCAGTGCTGTTACTTATGAGCACTTGCTTGCTGGATCAGCAACCACTTCCTTTACATTGTCTTCTGTTGTATATTTGGTTGCTGCACATCCAGAAGTTGAGAAAAAGATGCTTGAAGAGATTGATGGGTATGGTTCACTAGATCAGATACCTACTTCCCAAGATCTTCATGACAAGTTTCCTTATCTTGATCAGGTGATCAAAGAGGCAATGAGATTTTACATTGTATCACCATTAGTTGCAAGAGAAACATCGAATGAAGTAGAGATTGGAGGTTACCTTCTTCCAAAGGGGACTTGGGTTTGGTTAGCCCTTGGAGTTCTAGCAAAAGATCACAAAAACTTTCCAGAGCCAGAAAAGTTCAAACCAGAAAGGTTTGACCCTAACTGCGAAGAAATGAAACAAAGACACCCTTATGCTTTCATACCATTTGGAATTGGTCCTAGAGCTTGCATTGGTCAGAAATTTTCCATGCAAGAGATCAAGCTTTCACTTATTCATTTATACAAAAAATACTTGTTTCGGCATTCAGCTGATATGGAAAGCCCTTTAGAACTCGAGTATGGAATAGTCCTCAACTTCAAGCATGGTGTCAAGTTCAGTGTCATAAAAAGAACAGAGATGAGCTGC
>gnl_Medtr_Mt4.0v1_Medtr1g015860.1
ATGTTGTTTATTAGTGTAATCTTAAATGTTCCTTTGGCTTCAACAATATTCATCTTAGTGACTTTAATGGGAGGATTAGTGGGTTATCTCTATTGGCCATTTTGGAAGTTAAGGAAAGTTCCAGGCCCACCATCTCTGCCTCTTGTAGGACACCTTCCATTGCTAGCAAAGTATGGTCCTGACGTTTTCTCAGTCCTTGCTAAGCAATATGGCCCTATCTACAGATTTCATATGGGAAGACAACCTCTTATAATCATAGCAGATGCAGAGCTTTGTAAAGAAGTGGGAATTAAAAAATTCAAAGAAATTCCAAACAGAAGCATTCCTTCTCCTATCTCTGCTTCTCCTCTTCACCAAAAAGGTCTATTCTTCACCAGGAACTCACAATGGTCTACGATGAGAAATACCATATTATCAGTATACCAACCATCACACTTAGCCAACTTAGTGCCTAAAATGCAATCATTTATTGAATCAGCAACCCAAAATCTTGATGACACCTCAAAAGAAGACATAATATTTTCAAATCTTTCCCTAAGACTAGCAACTGATGTTATTGGAGATGCAGCATTTGGTGTCAACTTTGGTCTCTCTAAGCCTCATTCAATTTGTGAATCAATGAACAATGTAGAACAATCAAGTGCTAATAGTGATGAAGTATCAATTTTCATCAATCAACACATTTACTCCACAACACAACTTAAGATGGACTTGTCTGGTTCCTTCTCAATTATAATTGGCCTAATTGCTCCTATTCTTCAAGAGCCAATAAGGCAGATTTTGAAGAGAATACCAGGCACTATGGATTGGAAAATGGAGTGTACAAATAAAAATTTAACCGGTCGTCTTGATGATATTGTTAAGAAGAGAATGGAAGATAAAAGCCGAACTTCAAAGAACTTCTTGTCGCTTATATTGAATACAAGAGAGTCGAAGAGTGTGTCGGAGAATGTGTTTTCATTTGACTACATAAGTGCCGTTACTTATGAACACTTACTTGCCGGCTCGGCTACCACATCTTTTACATTGTCATCTATTGTTTATTTGGTTGCTGGTCATCCAAATGTTGAGGAAAAATTGCTTCAAGAGATTGATGGATTTGGTCCACATGATAAGATACCTAATGCTAAAGATCTCAATGAAAGTTTTCCATACCTTGATCAGGTGATTAAAGAGGCAATGAGGATTTACACCGTCTCTCCATTAGTTGCTAGAGAAACATCAAATGAAGTAGAAATAGGAGGTTACCTTCTTCCAAAGGGAACATGGGTATGGTTAGCACTTGGAGTTCTAGCAAAAGACTCAAGAAACTATGCAGAGCCAGAAAAATTCAAACCAGAGAGGTTTGACCCAAAATGTGGAGAAATGAAACGAAGGCACCCTTATGCATTCATACCATTTGGAATAGGTCCAAGGGCATGTATTGGACAGAAATTTTCTTTGCAAGAGATCAAGCTTACTTTGATTCATTTGTATAGAAAATATATATTTCGTCATTCACTTAACATGGAAAAACCTGTAGAACTTGAATATGGTTTAGTTCTTAACTTCAAGCATGGTATCAAGCTTAGAGTAATAAAAAGAACA
>gnl_Mimgu_v2.0_Migut.A00238.1
TTATTATTATGGTATTTTTATGAGCCATATTGGAGTGTTAGAAAAGTGCCAGGTCAGCCACCAATTCCAATTCTAGGACATCTCCCTTTGCTTGCCAAACATGGCCCTGATGTTTTCTCTGTTCTTGCCAACCAATACGGTCCCATTTTCAGGTTTCATATGGGGAGACAGCCACTAGTGATTATAGCTGATGCAGAGTTATGCAGAGAAGTTGGTATAAAGAAATTCAAATACTTTTCCAACAGAAGCATCCCTTCTCCCATTGCAGCTTCTCCTCTTCATCAAAAAGGCCTCTTCTTCACAAAGGACGGACAATGGTCGGCTATGCGAAACACGATTCTATCCGTTTATCAGCCGTCTCATCTTGCGAAATTAATTCCTACCATGCAAGAATTCATTGAATCCGCCACTTCGAATCTCGACGCTAAAGATTTCGTCTTTTCTGATCTATCACTTAAATTAGCAACAGATGTGATTGGACAAGCTGCATTCGGGGTCGATTTCGGCCTCTCCAAGCCCAATTCCGTCACTAAGTTAAACAACAAAAACGACGAAAATCAAGTCCAGGAATTCATCAAGCAACATATTTACTCCACTACCCAACTCAAAATGGATTTATCCGGCTCGTTTTCGATCATATTAGGCCTCCTTATTCCGATCCTACAAGAACCCTTTCGACAGATTCTCAAACGAATACGTTTCACCATGGACTGGAAAGTCGAACGAACAAACAAGAATCTGACTAACAGGCTCGATGAGATCGTTCAGAAAAGAACGAAAGACAACGTTGGATCGAAAGATTTCTTGTCCCTTATACTTCGAGCAAGAGAAATGGAGACAGCTGCAAAGAACGTCTTCACATCGGATTACATCAGCGCAGTCACTTACGAGCATTTATTGGCCGGATCAGCAACTACTTCGTTTACGTTATCTTGCATCGTTTATTTGGTAGCTTCCCATTTAGAAGTCGAGCGGAAGGTTCTAGAAGAAATCGACTCGTTTGGGCCCCACGGTCAAATTCCCACAGCCAATGATCTTCAACACAAGTTTCCTTATCTTGATCAGGTAATTAAAGAAGCAATGAGGTTCTATACAGTTTCACCTTTAGTTGCTAGAGAAACATCAGCAGAAGTTAGTATTGGAGGCTATGTTCTCCCAAAGGGAACATGGGTGTGGTGGGCTATAGGTGTTCTAGCAAAAGATCCGAAAAATTTCCAAGAACCGGAGAAATTCAGACCAGAAAGATTCGATCCAAACTGCGAAGAGGAAAAAAGAAGGCATCCTTACGCAAACATCCCGTTTGGCATAGGGCCTCGTGCTTGCATCGGACAGAAATTCACCTTGCAAGAACTCAAACTTTCGATGATTCATCTATACAGAAATTACGTATTCCGCCACTCCCCACAGATGGAGAACCCCTTGGAATTCGACTACGGCATTGTACTCAACTTCAGACATGGCGTAAAGGTTCAAGCCATCAAACGCCCA
>gnl_Mimgu_v2.0_Migut.A00123.1
ATGGAGTTTTTAGCATCAGTTTTTCATGAGTTTACAGAGATGGAGGCACCTGTTTTATCAGCAATATTAGCAGTAATTTTATCAGGATTATTAATATTATGGTATTTTTATGAGCCATATTGGAGTGTTAGAAAAGTGCCAGGTCAGCCACCAATTCCAATTCTAGGACATCTCCCTTTGCTTGCCAAACATGGCCCTGATGTTTTCTCTGTTCTTGCCAACCAATACGGTCCCATTTTCAGGTTTCATATGGGGAGACAGCCACTAGTGATTGTAGCTGATGCAGAGTTATGCAGAGAAGTTGGTATAAAGAAATTCAAATACTTTTCCAACAGAAGCATCCCTTCTCCAATTGCAGCTTCTCCTCTTCATCAAAAAGGCCTCTTCTTCACAAAGGACGGACAATGGTCGGCTATGCGAAACACGATTCTATCCGTTTATCAGCCGTCTCATCTTGCGAAATTAATTCCTACCATGCAAGAATTCATCGAAACCGCCACTTCGAATCTTGATTCTAAAGATTTCGTCTTTTCTGACCTATCACTCAAATTAGCAACAGATGTGATTGGACAAGCTGCATTCGGGGTCGATTTCGGCCTCTCCAAGCCCAATTCCGTTACTAAGTTAAACAACAAAAACGACGAAAATCAAGTCCAGGAATTCATCAAGCAACACATTTACTCCACTACCCAACTCAAAATGGATTTATCAGGCTCGTTTTCGATCATATTAGGCCTCCTTATTCCGATCCTACAAGAACCCTTTCGACAGATTCTCAAACGAATACCTTTCACCATGGACTGGAAAGTCGAACGAACAAACAAGAATCTGACTAACAGGCTCGATGAGATCGTTCAGAAAAGAACGAAAGACAACGTTGGATCGAAAGATTTCTTGTCCCTTATACTTCGAGCAAGAGAAATGGAGACAGCTGCAAAGAACGTCTTCACATCGGATTACATCAGCGCAGTCACTTACGAGCATTTATTGGCCGGATCAGCAACTACTTCGTTTACGTTATCTTGCATCGTTTATTTGGTAGCTTCCCATTTAGAAGTCGAGCGGAAGGTTCTAGAAGAAATCGACTCGTTTGGGCCCCACGGTCAAATTCCCACAGCCAATGATCTTCAACACAAGTTTCCTTATCTTGATCAGGTAATTAAAGAAGCAATGAGGTTCTATACAGTTTCACCTTTAGTTGCTAGAGAAACATCAGCAGAAGTTAGTATTGGAGGCTATGTTCTCCCAAAGGGAACATGGGTGTGGTTGGCTATAGGTGTTCTAGCAAAAGATCCGAAAAATTTCCAAGAACCGGAGAAATTCAGACCAGAAAGATTCGATCCAAACTGCGAAGAGGAAAAAAGAAGGCATCTTTACGCAAACATCCCGTTTGGCATAGGGCCTCGTGCTTGCATCGGACAGAAATTCACCTTGCAAGAACTCAAACTTTCGATGATTCATCTATACAGAAATTACGTATTCCGCCACTCCCCACAGATGGAGAACCCCTTGGAATTCGACTACGGCATTGTACTCAACTTCAGACATGGCGTAAAGGTTCAAGCCATCAAACGCCCA
>gnl_Musac_v1_GSMUA_Achr7T09210_001
ATGGCTTTGCTTTTAGGGTTCCTGGTTTACTTCTACGCACCATACTGGAGAGTGAGAAGAGTGCCCGGTCCTCCAACAACGTTTCCTCTTGGCCACATTCCTTTCCTCGCCAAGCACGGGCCAGATATCTTGAGAGTGTTTGCTAAGAACTACGGGCCAATCTTTAGATTTCATTTGGGAAGGCAACCACTAGTGATTGTAGCAGATGCAGAACTCTGCAGGAAGGTGGGGATTAAGAACTTTAAAGACATAAGGAATAGAAGCAGCCCTTCGCCTGCAACTGGGTCACCTCTACTTCAGAATGGACTCTTTCTTTTAAGGGACTCGAGGTGGACTTCAACGCGAAACATCATCACCTCCCTTTACCAACCCGCCCACCTCGCAAGCCTTATCCCCACCATGCACCACTATGCCACCTCCTTCTGCCACACCATCTCCACGATCCAACGCAACCGAGAAGACGTCCCATTCTCCGAGCTCTCCCTGCGCCTCGCCATCGACATCATCGGCAAGACCGCTTTCGGCATCGAGTTCGGGCTCCTCAACGACGACGACGACGATGATGATGGTTCCTGCTTCCTCCGGCAGCACACCTACGCCATCTCCTCCCTCAAGATGGACCTCTCCGGCTCCCTCTCCACGGCATTGGGCCTGATCGCCCCGGTGCTCCAAAACCCTTGCCGTGAAATATTCAAGAGGATCCCCGGCGCCGCCGACTACAAGCTGCACCAGATGAACCAGCAGCTGTGCGACAGGATCGACGCCATCATCGCGAAGAGGTCGAGCGAGATGACCCGAGAGTCCAAGGACTTCCTGGCGGCACTGCTGAACTCGAGACAGACGCGACTCGCCGAGAACCTCCTCACCGACAGCTACGTCCGAGCACTCGTGTACGAGCACCTCATCGCTGGGACGAAGACGACGGCCTTCACGCTGGCGATGACGGTTTACCTGGTCTCGCGACACCCAGATGTGGAGAAGAAGCTGGTGGACGAGATCGATCGCTTTGGCCCCCGTGATCTGATCCCAACCTTCGACGACCTTCACTCCAAGTTTCCTTACCTCGATCAGGTGATCAAAGAGTCCATGAGGATGTACACAGTCTCGCCACTGGTCGCAAGAGAGACGTCGCAGCAGGTTGAGATCGGAGGATACGTTCTACCGAAGGGGACATGGGTTTGGCTTGCGCTGGGGGTCGTGGCCAAAGACTCGAAGCAGTTTCCGGCGCCGGACGTGTTCCGGCCAGAGAGGTTCGATCCGGCTCGTGATGAAGAGAAGCGAAGGCACCCGTACGCGCACATTCCATTCGGCATCGGTCCGCGCGCATGCATCGCCCAGAAGTTCGCCATACAAGAAGTCAAACTCGCGCTGATCCAGCTTTACCGGCATTACGTCTTCCGGCGCTCTCCCGAGATGGAGTTGCCGCCGGAGTTCCAGTATGGTCTGATCTTATCGTTCAAACGCGACATCATGCTCCGAGCAATCAAACGTGCCAATGAT
>gnl_Musac_v1_GSMUA_Achr10T21290_001
ATGGAGATGGGTAGTACTACTATTACGCTTGGATGGGCGGAGTACGCCTTCACCTTGGTGGCCTTGCTGGTTGGGTTCTTGATGTACTTGTATGCACCGTCCTGGGGAGTGAGGAAGGTGCCCGGGCCTCCGACGATCCCCCTCCTCGGCCACCTTCCCTTGCTCGCAAAGCATGGACCGGACGTGTTCAGCGTTCTAGCTCAGACCTACGGTCCCGTCTTCAGGTTCCATATGGGGAGGCAGCCGATGGTGATCGTTGCTGACCCAGAACTGTGCAAACAGGTTGGCATCAAAAAGTTCAAGAGCGTCCCCAATCGAAGCCTGCCTACTCCCATCTCTGGATCGCCTCTCCACCAGAAGGGCCTTTTCTTCACAAGGGATTCAAGGTGGTCTGCTATGAGAAACACCATCATCTCCCTCTACCAACCCACGCACCTGGCCGGCCTGATCCCCACCATGCAATCCTACATCGACTCCGCAACACGACACCTTTCCTCGACCCAAAAAGACGACGTGACCTTCTCCGACCTGTCCCTCAGACTCGCCACCGATGTCATCGGTGAAGCCGCCTTTGGCGTCGACTTTGGCCTCTCCGGAGGAAGCCCACCTGATGGCGAGCGTAGCAAAGATGGCGAAGTCTCTGAGTTCATCAAAGAGCATATATACTCCACCACCTCCCTCAAGATGGATCTATCCGGCTCCTTCTCCATCGTGCTGGGCCTCCTCGTTCCTGTACTCCAAGAGCCAGTCCGGCAGCTCCTGAAAAGAATTCCTGGCACAGCCGACTGGAAGATACACCAGACGAACCTAAAGCTGAGCAAGAGACTGGAGGAGATCGTCGCCAAGAGGGCATCCGAGCGGGCCAGAGGCTCCAAGGACTTCTTGTCGGCTATCCTGAACGCCAGGGACTCCGATGGAGCATCGAGGAAGCTCTTCACGTCCGATTACATCAGCGCGCTCGCTTACGAGCATCTCCTCGCCGGCTCAGCCACCACTTCCTTCACGCTGTCGTCGGTCCTTTACCTCGTCTCCGAGCATCCGGAAGTCGAGCAAAAACTGCTACGGGAGATCGATGGATTCGGCCCGAGTGATCTGATTCCGACTTTTGATGACCTGCAGCACGAGTTCCCCTACCTCGATCAGGTCATAAAAGAGGCGATGAGATTCTACACGGTGTCTCCGCTCGTCGCGAGAGAAACATCTCAGCCTGTCGAGGTCGGTGGCTTTCTCCTCCCCAAGGGTACATGGGTTTGGATGGCACCGGGAGTCTTGGCCAAGGACCCAAAGCACTTCCCGGAGCCCCACTTGTTCCGGCCCGAGAGGTTTGATCCGGCGTGCGACGAAGAGAAGCAGAGGCATCCGTATGCGCACATCCCCTTCGGAATCGGACCCAGGGCATGCATCGGGCAGAAGTTCTCGTTGCAGGAGATCAAGTTGGCGGTCATACATCTCTACCGCCGTTATGTATTCAGACACTCCCCGAGCATGGAATCTCCCTTGGAATTCCAATATGGCGTCGTCCTCAACTTCAAGCATGGCGTCAAGCTTCGTGTCATTCGCAGATCCGAAGCCTTCCATGTGATAATC
>gnl_Nelnu_v1.0_NNU_010740-RA
ATGGCCTTCTCAGAAAATACTCTTCAACCGGTGATCGGGGCAGCGATACCTTTAACAACGTTGCCGCCCATTTCACCGTTGATCCTCACCATGCTTGCGTTGCTTGCTGGTGCTTTGCTCTACTTGTACACACCCTACTGGGGGGTGAGAAGGCTACCCGGCCCTCCCACCGTTCCTCTGGTGGGACACCTTCCTCTGCTCGCCAAGTACGGCCCAGATGTTTTCAGTGTCCTCGCCAAACGCCATGGTCCCATCTTCAGGTTCCACATGGGTAGGCAGCCCATTGTGATTGTAGCGGACCCAGAACTGTGTAGGGAGGTTGGAATAAAGAAATTCAAGGATGTCAGCAACCGAAGCATACCTTCCCCTATCTCAGCCTCCCCACTTCATCAAAAGGGCCTCTTCTTTACCAGAAACTGCTGTAACGAAATTAACTGTGAATACAACATTGGACTACTGGCTACCATGACTAATTCTCACAAAGACACTAGATGGTCCATCATGCGAAATTCCATAATATCTGTCTACCAACCCTCCCACCTGTCCTACTTGCTGCCCTCTATGCAAACAGTGATAGACTCTGCTACTCTAAGCCTCCCCTCATCTGAAGAGGAAGATATCACTTTCTCTAACCTTTCACTTCAACTGGCCACTGATGTCATCGGAAAAGCCGCTTTTGGTTTCGACTTTGGCCTCTCCAGACCACGGTCAGCAGCTGGCAGCGTTCATGAAGGTGGTCACAGTGATGATCAAGTCTCGGACTTCGTCAAACAACACATCTACTCCACCACAGCTCTCAAAATGGACCTTTCAGGTTCCTTTTCAATCGTACTGGGTCTGTTGGTTCCAATCCTTCAGGAGCCTTTCAGGCAAATCCTAAGGAGAATACCGGGGACAACTGATTGGAAGGTAATAAAAGAAGCAATGAGATTCTACACTGTGTCGCCCTTAGTTGCAAGGGAAGCATCAAGAGAAATAGAGTTAGGAGGATACCATCTCCCAAAGGTAGTAGATGTGATGGGCACATGGGTCTGGTTAGCTCCTGGGGCAATAGCCAAAGACCCAAAACATTTCCCAGAGCCAGAAAAGTTTTGTCCCGAGAGATTTGATCCTGATTGTGATGAAGAAAAGCAAAGACATCCATATGCACACATCCCCTTTGGGATTGGACCTCGAGCCTGCATTGGGAAGAAGTTCGCGATACAAGAGATAAAGCTCTCACTGATTCACCTCTATCGCCGATACGTGTTTCGCCATTCCCCTAACATGGAGAAACCTTTGGCCCTTGATTACGGAATTGTTCTCAACTTCAAGCATGGTGTAAAGCTCAGAGTCATTAAACGACCTTGCATCCATCTAGTTAAT
>gnl_Orysa_v7.0_LOC_Os01g50530.1
ATGGAGTCGTGTATTGAACGCGCGGCCGAGAATCTCGAGGGCCAAGAGGAGATCAACTTCTCCAAGCTCTCTCTCAGCTTCACCACTGACGTCCTCGGGCAGGCAGCGTTCGGAACGGACTTTGGCCTGTCGAAAAAGTTGGCCTCGTCGGACGACGACGAGGACACCCGCAAGATCGCGGCCGATACCTGCGCGGAGGCCAAGGCATCATCGGAGTTCATCAAGATGCACGTGCACGCGACCACGTCTCTAAAAATGGACATGTCCGGCTCGCTCTCCATCATCGTCGGCCAGCTCCTGCCGTTCCTCCATGAACCGTTCCGGCAGGTTCTCAAGAGGCTTCGCTGGACGGCGGACCACGAGATCGACCGCGTGAACCTCACGCTCGGGAGACAGCTTGACAGGATCGTCGCCGAGCGGACGGCTGCAATGAAGCGAGACCCGGCGGCGCTGCAGCAGCGCAAGGACTTCCTGTCCGTCATGCTCACGGCGAGAGAGTCGAACAAATCCTCGAGGGAGCTGCTCACGCCGGACTACATCAGCGCGCTCACTTACGAGCACCTCCTCGCCGGGTCGGCCACGACGGCGTTCACTCTCACCACGGCGCTCTACCTCGTCGCCAAGCACCCGGAGGTGGAGGAGAAGCTGCTCAGAGAGATCGACGGGTTCGGACCCCGCGACCGCGTGCCGACGGCCGAGGATCTGCAGACCAAATTCCCCTACCTTGATCAGGCACGCCAAACCCTTCCTCGACGTGTTTATATCGTCAGACATGAATTTCTGACCGCGCATCGTGCACGCATGCAGGTCCTGAAGGAAGCGATGAGATATTACCCCTCATCGCCATTGATAGCAAGGGAACTAAACCAACAGCTCGAAATTGGAGGATATCCCCTTCCAAAGGGAACATGGGTGTGGATGGCACCTGGTGTCCTAGGAAAGGATCCCAAAAATTTCCCAGAGCCAGAGGTGTTCCGGCCGGAGCGCTTCGACCCAAACGGCGAGGAAGAGAAGAGGAGGCACCCGTACGCGCTCTTCCCGTTCGGGATAGGGCCGAGGGCGTGCATCGGCCAGAAGTTCGCCATACAGGAGATGAAATTGTCAGCGATCCACTTCTACCGTCATTACGTATTTCGGCCCTCGCCCAGCATGGAGTCTCCTCCTGAGTTTGTGTACTCGATCGTCTCCAATTTCAAGAACGGCGCCAAGCTTCAGGTCATCAAGAGGCATATA
>gnl_Orysa_v7.0_LOC_Os01g50570.1
ATGGAGATCATCAGCACAGTGCTGGGCTCAACGGCGGAGTACGCGGTCACCTTGGTGGCCATGGCTGTGGGGCTCCTGCTGTTGGGCTACTTGTACGAGCCATACTGGAAAGTGCGGCACGTGCCGGGCCCCGTGCCCCTGCCGTTCATCGGCCACCTCCACCTGCTCGCCATGCACGGGCCGGACGTGTTCACCGTGCTCGCAAGGAAGTACGGTCCTGTCTTCAGATTTCACATGGGAAGACAACCATTGGTCATGGTGGCGGATGCCGAGCTGTGCAAGGAAGTGGGCGTAAAGAAATTCAAGAGCATTCCTAACCGAAGCATGCCCTCAGCCATTGCCAATTCTCTTATTAATCAGAAAGGCCTGTGCTTCACAAGGATACAAGTA
>gnl_Orysa_v7.0_LOC_Os01g50590.1
ATGGACATCAGCGAGGTGCTGGGCGCAACGGCGGAGTGGGCGGTCACCTTGGTGGCCATGGCTGTGGGTCTCCTGGTGGTGGCCTACTTGTACGAGCCGTACCGGAAGGTTTGGCACGTGCCGGGTCCCGTGCCTCTGCCGCTCATCGGCCACCTCCACCTGCTCGCCATGCACGGGCCGGATGTGTTCTCCGTTCTCGCTAGGAAGCACGGTCCTGTCTTCAGATTTCACATGGGAAGGCAACCACTGATCATTGTGGCGGATGCGGAGCTGTGCAAGGAAGTGGGCGTGAAGAAATTCAAGAGCATTCCAAATCGAAGCATGCCCTCCCCCATTGCCAATTCTCCTATCCATAAGAAAGGGTTGTTCTTCATAAGGGGACCGAGGTGGACGTCGATGAGAAATATGATCATCTCCATCTACCAGCCGTCGCACCTGGCCAGCCTGATCCCCACCATGGAGTCGTGCATTCAGCGTGCGTCCAAGAACCTCGACGGCCAGAAGGAGATCACCTTCTCCGATCTCTCTCTCAGCCTCGCCACCGACGTGATCGGCCTCGCGGCGTTCGGCACGGACTTCGGCCTGTCAAAGCTGCCAGTCACACCTGACGACAGCAACATAGACAAGATCGCCGCTGATACCAGCGTGGAGGCTAAGGCATCGTCGGAGTTCATCAAGATGCACATGCACGCGACCACATCTCTCAAGATGGACCTGTCCGGATCGCTCTCCATACTCGTCGGTATGCTCCTACCGTTCCTCCAAGAGCCGTTCCGGCAAGTGCTCAAGAGGATTCCCGGCATGGGGGACTACAAGATCGACCGGGTCAACCGCGCGCTGAAAACACATATGGACAGCATCGTCGCCGAGAGGGAGGCGGCAATGGAGCACGATCTTGCGGCGTCGCAGCAGCGCAAGGACTTCCTGTCCGTCGTGCTCACGGCGAGGGAGTCTAACAAGTCATCGAGGGAGCTGCTCACGCCGGACTACATCAGCGCGCTCACCTACGAGCACCTCCTCGCCGGGTCGACCACGACGGCGTTCACCCTCTCCACGGTGCTCTACCTCGTCGCGAAGCACCCGGAGGTGGAGGAGAAGTTGCTCAAGGAGATTGACGCGTTCGGCCCCCGCTACTGCGTGCCGATGGCCGACGATCTGCAGACCAAGTTCCCGTACCTTGATCAGGTTGTGAAGGAATCGATGAGATTCTACATTATGTCGCCATTGCTAGCCAGGGAAACACTTGAACAAGTCGAAATTGGAGGATATGTCCTCCCAAAGGGAACGTGGGTGTGGTTGGCACCAGGAGTGCTAGCGAAGGATCCTAAGAACTTCCCGGAGCCAGAAATATTCCGGCCGGAACGGTTCGACCCCAATGGCGAGGAGGAGAGGAGGAGGCACCCGTACGCGTTCATCCCGTTCGGGATAGGACCAAGGGTGTGCATCGGCCAGAAGTTCTCCATCCAGGAGATCAAACTGTCAATGATCCACCTCTACCGCCATTACGTGTTCCGGCACTCGCCTAGCATGGAGTCCCCTCTCGAGTTC
>gnl_Orysa_v7.0_LOC_Os01g50520.1
ATGGAGATCAGCACAGTGCTGGGCGCAATATTGGCAGAGTACGCGGTCACCTTGGTGGCCATGGCTGTGGGTTTCCTGGTGGTAGGCTACTTGTACGAGCCATACTGGAAAGTGCGGCACGTGCCAGGTCCCGTGCCCCTGCCGCTCATCGGCCACCTCCACCTGCTCGCCATGCACGGGCCGGACGTGTTCTCAGTGCTCACGAGGAAGTACGGCCCCATCTTCAGGTTTCACATGGGAAGGCAACCGTTGGTCATGGTGGCGGATGCTGAGTTGTGCAAGGAAGTGGGCGTGAAGAAATTCAAGAACTTCCCTAACCGAAGTATGCCCTCACCCATTACCAATTCTCCTGTTCATCAGAAGGGCCTATTCTTCACAAGG
>gnl_Orysa_v7.0_LOC_Os01g50580.1
ATGCAGTCGTGCATTGAGTGCGTGTCCAAGAACCTTGATGGCCAAGAGGACATAACATTCTCCGATCTCGCTCTCGGCTTCGCCACCGATGTCATCGGCCAGGCGGCGTTCGGAACGGACTTTGGCCTGTCAAAAATATCAGCATCTTCGAATGACGACGACATCGACAAGATCGCCACTGATACCAGCGCGGAGGCCAAGGCATCATCGGAGTTCATCAGGATGCACGTGCACGCGACCACGTCTCTCAAGATGGACCTGTCCGGCTCACTGTCCATCATCATCGGCCAACTCCTGCCATTCCTCCAAGAGCCGTTCCGGCAGGTGCTCAAGAGGATTCCCTGGACGGCGGACCACGAGATCGACCATGTGAACCTCGCGCTCGGGGGACAGATGGACAAAATCGTTGCCGAGAGAGCGGCGGCAATGGAGCGCGACCAGGCAGCGCCGCATGCGCAGCAGCGCAAGGACTTCCTGTCCGTCGTCCTCGCGGCGAGAGAGTCGAACAAATCCTGGCGGGAGCTTCTTACGCCGGACTACATCAGCGCGCTCACTTACGAGCACCTCCTCGCCGGGTCGGCCACGACGGCGTTCACTCTCTCCACGGTGCTCTACCTCGTCTCCAAGCACCCGGAGGTGGAGGAGAAGTTGCTCAGGGAGATTGACGGGTTCGGACCACACGACCATGCGCCGACGGCCGAGGATTTGCAGACCAAGTTCCCCTACCTTGATCAGGCATGCATGCCCTTCTTCGACATTGGTCGTATTTATGCAAGGGAAACGTGCGAACAGGTTGAAATTGGAGGATATGCCCTTCCAAAGGGAACATGGGTGTGGCTGGCACCAGGAGTCCTAGCGAAGGATCCCAAGAACTTCCCGGAGCCAGAGGTATTCCGGCCGGAGCGGTTCGACCCCAACGGCGAGGAGGAGAAGAGGAGGCACCCATACGCGTTCATTCCGTTTGGGATCGGGCCAAGGGCGTGCATCGGCCAGAAGTTCTCCATCCAGGAGATCAAACTGTCAGTGATCCATCTGTACCGTAACTACGTGTTTCGGCACTCGCCCAGCATGGAGTCACCTCTCGAGTTTCAGTACTCGATCGTTTGCAACTTCAAGTACGGCGTCAAGCTTCGGGTCATCAAGAGGCACACTGCA
>gnl_Orysa_v7.0_LOC_Os02g12890.1
ATGCAAGCATCTTCCATGGAGGCAAGCAATTGCTCCATTGCACTTGAAATCAGCCATGTTGCAACCCCAGGTTTACCTGTCCTGCTGCTTGGATCTTCACTGGCTCTGCTTGCTGTGTTTCTGGTATACTTCTATGCACCTTTCTGGAGCTTGAGGACAGTTCCAGGGCCTCCAACCAGGTTCCCCATAGGCCACCTTCATCTTCTCGCCAAGAACGGGCCGGACGTCTTTCGCGCCATCACGAAGGAGTACGGTCCGATCTTCAGGTTTCACATGGGGAGGCAGCCACTGGTGATTGTGGCCAATGCTGAGCTCTGCAAGGAGGTCGGCATCAAGAAGTTCAAGGACATCCGCAACCGCAGCACCCCGCCTCCCAACGTCGGCACGCTTCACCAGGATGCCCTCTTCCTCACCAGGGACTCGACGTGGTCGTCGATGAGGAACATGGTGATCCCGCTGTACCAGCCGGCGAGGCTCGCCGGACTCATCCCGACGATGCAGTCGTACGTGGACGCTCTGGTGGACAACATCGCCGGGTGCCCGGACCAGGACTGCATCCCCTTCTGCCAGCTCTCGCTGTGCATGGCCATCGACATCATCGGCAAGACGGCGTTCGGCATCGAGTTCGGCCTGTCCAGGAAGGCGGCCGACACCGCCGCCGGCGACGACGGAGACGGCGACGACGACGACGACGTGAAGGAGTTCTTGAGGGAGTACAAGAAGTCCATGGAGTTCATCAAGATGGACCTGTCCAGCTCGCTGTCCACCATCCTGGGCCTCTTCCTGCCGTGCGTCCAGACGCCGTGCAAGCGGCTGCTCCGCCGTGTCCCCGGCACGGCGGACTACAAGATGGACCAGAACGAGCGCCGCCTGTGCCGCCGCATCGACGCCATCATCGCCGGCCGGCGGCGTGACCGCGACGCCGGCGACGGGGCGGCGCTGGACTTCATCGCGGCGCTGCTTGACGCGAGAGAGAGCGGCGGCGGCGGGCACGGCGGCTTCGCGCTGGAGGACCGGCACGTCCGGGCGCTGGCGTACGAGCACCTGATCGCCGGGACGAAGACGACGGCGTTCACGGTGTCGTCGGTGGTGTACCTGGTGTCGTGCCACCCGCGCGTGGAGGAGAGGCTCCTCCGGGAGATCGACGGGTTCGCGCCGCGCGGCCGCGTCCCCGGCGCCGACGAGCTCCACGCCGGCCTCCCCTACCTCAACCAGGTCATCAAGGAGGCCATGCGCTTCCACCTCGTCTCGCCGCTCATCGCCCGGGAGACCTCCGAGCCCGTCGAGATCGCCGGCCACCTCCTCCCAAAGGGGACGTACGTGTGGCTGGCGCCGGGGGTGTTGGCGAGGGACGCGGCGCAGTTCCCGGAGCCGGAGGAGTTCAGGCCGGAGAGGTTCGCGGCGGGGGCGGCGGAGGAGAGGGCGAGGCACCCGTACGCGCACATCCCGTTCGGGATCGGGCCACGGGCGTGCGTGGGGCACAGGTTCGCGCTGCAGCAGGTGAAGCTCGCCGCCGTCGGCCTCTACCGCCGCTACGTGTTCCGCCACTCGCCGGCGATGGAGTCGCCCCTCCAGTTCGACTTCGACCTCGTCCTCGCCTTCCGCCATGGCGTCAAGCTCAGGGCCATCAAGAGGACCAACACC
>gnl_Orysa_v7.0_LOC_Os06g36920.1
ATGGAGGCTCTAGTGGCGGCGGCGGCGGCGGCTGCGAGGGATCAGCCATGGCTGCTGCTGCCGTGGTCCTGGCTCGCCGGCGTCGTGGTGGTGGTCGTCTACTTCTACGCGCCGTGGTGGGGCGTCCGGCGGGTGCCGGGGCCGGCCGCCCTCCCCGTCGTCGGCCACCTGCCGCTGCTCGCCGCCCATGGCCCCGACGTGTTCGCCGTCCTCGCCAAGAAATACGGGCCCATCTTCAGGTTTCATTTGGGGAGGCAGCCGCTGGTGATTGTGGCGGAGGCGGAGCTGTGCAAGGAGGTCGGGATCAGGCAGTTTAAGAGCATCGCAAACCGGAGCTTGCCGGCGCCTATCGCCGGCTCCCCTCTCCACCAGAAGGGCCTCTTCTTCACAAGTGTAATGCGAGAACGCTTGCGTTGCAGGGACGCGAGGTGGTCGGCGATGAGGAACACGATCATCTCGCTGTACCAGCCGTCGCACCTCGCCGGCCTCATCCCCACCATGCACAGCTGCGTCGCGCGCGCCGCGGACGCCATAGCGGCGGCGGAGCAACGCGACGTCGACTTCTCCGACCTGTCACTCAAGCTCGCCACCGACGTCATCGGCCAGGCGGCGTTCGGCGTCGACTTCGGCCTGACGGCCGCCGCGGCGGCAGCACCGCGCTCCGACGACGCCGACGCCGACGGCGGCGAGGCGGCGGAGTTCATCAGGGAGCACGTCCACTCCACCACCTCCCTCAAGATGGACCTCTCGGGGTCGCTCTCCATCGTGCTCGGCCTCGTCGCGCCGGCGCTGCAGGGGCCCGCGCGGCGGCTGCTGAGCCGCGTCCCGGCGACGGCGGACTGGCGGACCGCGCGCGCCAACGAGCGGCTGCGGGCGCGCGTGGGGGCGGTCGTGGCGAGGCGGGAGCGCGCCGGCGGCGAGGCGAGGCGGGCGCGGCGGGACTTCCTGTCCGCCGTGCTCAACGCCCGCGACGGCGGCAGCGACAGGATGCGGGCGCTGCTCACGCCGGACTACGTCGGCGCGCTCACCTACGAGCACCTCCTCGCCGGCTCCGCCACCACGGCGTTCACGCTCTCCTCCGCCGTGTACCTCGTCGCCGGCCACCCGGGCGTCGAGGCCAAGCTGCTCGACGAGGTCGACCGCTTCGGCCCGCCCGACGCGGTCCCGACGGCAGACGACCTGGAGCACAAGTTCCCCTACCTCGACCAGGTGATAAAGGAGGCGATGAGGTTCTACACGGTGTCGCCGCTCATCGCGAGGGAGACGTCGGAGCAAGTAGAGGTCGGAGGCTACACACTCCCAAAGGGGACGTGGGTGTGGCTGGCGCCGGGGGTCCTGTCGCGCGACGAGGCGCAGTTCCGGGACGCCGGCGAGTTCCGGCCGGAGAGGTTCGACGCCGGCGGCGAGGAGGAGCGGCGGCGGCACGCGTACGCGCACGTGCCGTTCGGGCTGGGCCCGCGCGCGTGCCCGGGGCGGCGGTTCGCGCTGCAGGAGGTGAAGCTGGCCATGGCGCACCTCTACCGCCGCTTCGTGTTCCGCCGGTCGCCGCGGATGGAGTCGCCGCCGGAGCTCCAGTTCGGGATGGTGCTCAGCTTCAGGCGCGGCGTCAAGCTCACCGCCGTCGAGAGGCGCCACGCCGCCGCCGCC
>gnl_Phavu_v2.1_Phvul.009G078400.1
ATGGTGCTGATGGATTTGCAGTGGTTGCTTCCAGTTCATACTGTTCTTTCTCTTTCTGCTTCAACAATGTTTACCTTGCTGGCTATAATAGCAGGATTGTTGGTATATCTCTATAGACCTTATTGGGGTGTAAAGAAGGTTCCAGGTCCACCTTCTTTGCCTCTTGTAGGACACCTTCCCTTGCTGGCTAAGTATGGTCCTGATGTCTTCTCAGTCCTTGCCAAACAATATGGTCCAATTTACAGATTCCATATGGGAAGACAACCCCTAATAATTATAGCAAATGCAGAGCTGTGCAAGGAAGCAGGAATTAAGAAATTCAAAGATATTTCAAACAGAAGTATTCCTTCACCAATTTCTGCTTCCCCTCTTCACCAAAAGGGCCTCTTCTTCACCAGGGACTCACAATGGTCTACCATGCGAAACACTATACTATCAATCTACCAACCATCGTACTTATCTGGATTAGTGCCAATGATGCAGTCTTTCATAGAATCTGCCACCCAAAACCTTGACTCTCAAAAACAAGACATTGTTTTTTCCAACTTGTCCCTCAGACTTGCAACTGATGTGATTGGTCAGGCAGCATTTGGTGTCAACTTTGACCTTTCTAGACCCCATTCAGTTTGTGATTCTATCCAGAGTGTGGACAATGACCATGCAAGTTCTGGTAAGGACAATGAAGTATCGGATTTCATCAACCAGCACATATACTCCACTACACAACTGAAGATGGACTTGTCTGGTTCCTTATCCATCATATTGGGTCTGCTTTTGCCAATACTTCAAGAGCCATTTAGGCAGATTCTGAAGAGAATTCCAGGAACCATGGACTGGAAGATTGAGCGTACAAACCAAAAACTAAGTGGGCGTTTGGATGAGATAGTAGAAAAAAGAATGAAAGATAAGACCCGAAGTTCTAAGGATTTCTTGTCACTCATACTTAATGCCAGAGAAACAAAAGCAGTTTCAGAGAATGTATTCACACCTGACTACATCAACGCAGTTACTTACGAGCATCTACTAGCTGGTTCAGCAACCACGTCCTTTACCTTATCTTCTATTATCTATTTGGTTGCTGGACATCCTGAAGTTGAGAAAAAATTGCTTCATGAGTTAGATGCCTTTGGTCCCCTGGATCAGATTCCGACTTCTCAAGATCTTCGTGACAACTTCCCTTATCTTGATCAGGTGATCAAAGAGGCAATGAGATTTTACACTGTATCTCCATTGGTTGCAAGAGAAACATCAAATGAAGTGGAGATTGGAGGCTATCTTCTCCCAAAGGGTACTTGGGTGTGGTTAGCACTTGGAGTTGTAGCAAAAGATCCCAAGGACTTTCCAGAACCTGAAAAGTTCAAACCAGAGAGGTTTGATCCCAACTGTGAAGAAATGAAACGAAGGCATCCTTATGCTTTTATACCATTTGGAATTGGTCCTCGGGCTTGCATTGGTAAACAATTTTCCCTACAAGAGATCAAGCTTTCTCTCATTCATTTATATAGGAAATACGTGTTTCGGCATTCACCCAATATGGAAAACCCCTTGCAACTCCAGTATGGGATAGTTCTCAACTTCAAGCATGGGGTCAAGCTCAGAGCCATAAAAAGAACACACAGTTCC
>gnl_Phavu_v2.1_Phvul.001G037100.1
ATGGTGTTCATGCAATTGGAATGTTCATATCCTTTTCCATGTGTAGCCATGATCACCCTGCTTGCTTTACTAGGAGGGTTATTGGGTTATCTTTATGGGCCCTATTGGGGGCTAAGGAAAGTTCCAGGCCCACCATCTCTGCCTCTTGTAGGACACCTTCCCTTGCTGGCCAAATATGGCCCTGATGTCTTCTCACTCCTTGCCAAGCAATATGGCCCAATTTACAGATTTCACATGGGAAGACAACCACTAATCTTGGTAGCAGATCCAGAGCTATGTAAAGAGGTGGGAATTAAGAAATTCAAAGACATTCCAAACAGAAGCATTCCCTCTCCTATTTCTGCCTCACCTCTTCATCAAAAAGGCCTCTTCTTCACCAGGGACTCACGATGGTCTACCATGAGAAACACCATATTATCGGTGTATCAACCATCACACTTGGCTAGTTTAGTGCCAATGATGCAATCATTCATAGAATCTGCAACACAAAATCTTGACACCCCAAATGAGGACATGATCTTTTCCAATCTTTCCCTAAGGCTAGCAACTGATGTGATTGGAGAGGCAGCATTTGGTGTCAACTTTGGCCTCTCTAAGCCCAATTCAGTTTGTGAATCAATCAAGAGTGTTAGCAGTGTGAAAAATGGTGATGATGGGGATAATGATGATGAAGAAGTATCAGATTTCATCAATCAACACATCTACTCCACAACACAACTTAAGATGGACTTGTCTGGTTCCTTCTCCATTATACTTGGTCTACTTGCTCCAATACTTCAGGAGCCATTTAGGCAGATTCTAAAGAGAATAGCTGGTACAATGGACAGGAAAATAGAGAGTATTAATGAGAAACTGAGTGGTCGTCTTGATGAGATTGTGAAGAGGAGAATGGAGGACAAGAACCGAACTTCAAAAAACTTCTTATCACTAATTTTGAATGCAAGAGAATCAAAGATTGTATCAGAAAATGTGTTTTCACCTGAATACATTAGTGCTGTTACTTATGAGCACTTACTTGCTGGGTCAGCTACCACAGCCTTTACCTTGTCATCCATTGTCTACTTGGTTGCTGCTCACCTAGAAGTTGAGAAAAAGTTACTTCAAGAGATTGATGAATTTGGTCCAACTCATAAGATTCCCACTGCTCAAGATCTGCATGATAGTTTTCCTTATCTTGATCAGGTTATTAAAGAGGCCATGAGGTTTTACACTGTCTCCCCATTGGTTGCAAGAGAAACATCAAATGAGGTAGAGATAGGAGGTTACCTTCTTCCAAAGGGAACGTGGGTATGGTTAGCTCTTGGAGTTCTAGCAAAAGATCCAAGAAATTTTCCAGATCCAGAGAAGTTTAAACCAGAGAGGTTTGACCCCAAATGTGAAGAAATGAAACTAAGGCATCCTTATGCATTCATACCATTTGGAATTGGTCCTCGGGCATGTATTGGTCAGAAATTTTCCCTACAAGAGCTCAAGCTTACTCTCATTCATTTGTACAGGAAATATGTGTTTCGACATTCCCTAAACATGGAAAAGCCTGTAGAAATGGAATATGGAATGGTTCTCAACTTCAAGCATGGTGTCAAGCTTAGAGTCATAAGAAGAACACAA
>gnl_Pinta_v2.0_PITA_000025276-RA
ATGCTGATTGTAGCAGCTGCATCAATCACAGTATGGATCTATCTAGCTATACCAACTTGGAAAGTGCGAAAGCTTCCCAGTCCTCTAGCATTTTGGCTCCTCGGCCACTTGCATCTACTTGCAAAGGACGGACCCGATGTCTTCATTCACTTAGCTCGCAAATATGGCCCTATCTACAGAAATTACAGATTCAACATTGGAAGGCAGCCATTGGTGATCATCGCAGACGCAGATCTGTGCCGCGAGGTGGGGATTAAGAAATTCAAACAGTTTTCAAACAGGAGCATCCCATCTCCCATCGCTTCTTCTCCTCTGCACCAGAAGGGTCTGTTTTTCACCAGGAACTCAAGGTGGTCATCAATGCGCGGGGCCATTCAGCCGCTTTATCAGACGGGGCGGATATCGAATTTGCTCCCTGTGATCGAACATGTAGCTCGTGTTCTGAAGAGAAAGTTAGCAACCAAAGAAGAAGGCGAAGACATCGACTTCTCAGAGCTTCTCCTCAGGGTCGCTACTGACATCATTGGAGAAGCAGCTTTCGGCGAAAGATTTCAACTCACTGAAGAAAACACAACAGTCTCGAGCTCGAATCCCTCTGAGGTTTCAGAATTTATAAAACAGCACGTCTACTCGACAAGCTCGCTAAAGATGGACCTGAACGGGACATTCAGTATTCTCGTGGGAATTATGTTTCCGATCGCGCAAGAGCCATTTAGACAGATCCTTAGTCGCATACCCGGAACAGGAGACTGGAAGGTTTCCATTAATAACAGCAGATTGACGGACAGGTTGAACGCGATTGTAGAAAAAAGAAAGAAAGATGTCGTGGGCAATGGAAAAAGGGTAGACTTCCTTTCTGCAGTATTAGGGAGTAGGTTTTCAAGAGAATTGTTCAGTGAAGAGTACATAACCGCTCTCACGTATGAGCATCTGCTGGCCGGATCGGCTACGACTTCGTTCACCATTTCTGTCATACTCTACCTCGTCTCGGCCCACCAGGATGTCCAAAGCAAATTGCTACGTGAAATCGACGAGTTTGGCCCTCCTGACAGGAATCCAACTGCTGAAGATCTCGATTCCAAATTTCCGTATCTCACACAGGTAATCAAAGAGGCAATGCGATTCTACACAGTTTCTCCTTTAGTTGCACGAGAGGCGTCGGAGCCCGTTCAGATAGGAGGCTACATGTTGCCAAAGGGTACATGGGTGTGGATGGCATTAAACGCTCTGGCAAAAGATCCAAGATACTTTCCGGAACCGGAATTGTTCAATCCAGAGAGGTTCGATCCCGAGTGCGAGGAAGAAAAGAATAGACACCCTTACGCGAACATCCCATTTGGGATCGGCCCCCGCGCATGCATTGGTATGAAATTTGCGTTTCAGGAAATTAAGGTGGTACTGATAAATCTCTATCAGGCATACACCTTTGACCATTCTCCTGCCATGGAAAATCCGTTGGAGTTTCAATTTGGGATTGTGGTTTCGGTCAAGTATGGTGTCAGGCTTCGGCTTCGACACCGACGAGCGCAATCCCCAGTG
>gnl_Poptr_v3.0_Potri.006G226700.1
ATGGATTTACAGGTCTTGTTTACAGATGTACCTGTGGTCACAGCTATTATTTGCACAGTGTTCGCCATGCTATTGGGATTATTGGGTTACTTGTATGGACCCTACTGGGGTGTTAGGAAGGTGCCAGGCCCTCCAGTGATCCCCTTGTTGGGTCACCTTCCCTTGATGGCGAAGCATGGCCCTGATGTGTTTTCAGTTCTTGCAAAACGTTATGGCCCCATTTTCAGGTTTCATATGGGGAGACAACCACTGATCATAGTTGCTGACCCAGAGCTTTGTAAAGAAGTTGCGATAAAGAAGTTCAAAGACATTCCAAATAGAAGTGTTCCCTCTCCCATCTCAGCTTCTCCTCTTCATCAGAAAGGTCTCTTCTTCACCAGGGATGCAAGATGGTCAACCATGAGAAACACAATACTTTCAGTCTACCAGCCATCACACTTAGCCAGCTTAGTGCCCACCATGCAATCATTCATTGAGTCTGCAACCGATAATTTTCAGTCTTCTAATGAAGAAATCACCTTCTCCAACTTCTCCCTCAAATTGGCCACGGATGTGATAGGACAAGCTGCTTTTGGTGTTGATTTTGGCCTCTCTAAACCACAATCAGCCAGTGATTCAATCAACAGTTTCCATAACCAAGGCAAAGACAACTGTGATGTGTCAGAGTTCATTAATCAACATATCTACTCAACAACACAACTTAAGATGGACTTGTCAGGTTCCTTTTCAATTATAATAGGTCTACTTGTCCCCATACTGCAGGAGCCATTTAGGCAGATCCTTAAACGAATTCCTGGCACCATGGACTGGAAAGTTGATAGGACTAATAGGAATATAAGCGGCCGGCTTGATGAGATTGTCAGAAAGAAAATGGAAGAGAAAAATAGGGGTTCAAAGGACTTCTTGTCACTAATATTACGTGCAAGGGAATCAGAGACTCTGTCAAAGAAAGTTTTTACTCCAGATTATATTAGTGCAGTTACTTATGAGCATCTTCTTGCTGGATCTATTACAACATCCTTTACATTATCTTCAGTTGTTTATTTAGTTGCTCAACATCCAGAAACTGAGAAGAAGTTGCTTGCTGAAATTGATGGGTTTGGTCCTCATGAGCAGATTCCAACAGCTCTTGATCTTCAAAACAAATTCCCCTATCTTGACCAGGCAATTAAAGAGGCAATGAGGTTTTACGTTGTTTCTCCATTAGTTGCAAGAGAAACATCAAAAGAAGTAGAGATAGGAGGTTATGTTCTCCCGAAGGGCACATGGATCTGGTTAGCACCTGGAGTTCTAGCAAAAGACCCTAAGAACTTCCCAGAGCCAGACAGGTTCAAGCCAGAGAGGTTTGATCCAAATTGCGAAGAAGAAAAACGAAGGCATCCTTGCGCTCTTATACCCTTTGGAATCGGACCTAGAGCTTGCATTGGCAAGAAATTTTCCATACAAGAAATCAAGCTCTCTCTGATACACTTGTACCGGAAATATTTATTTCGACATTCCCCAACCATGGAAAAACCTCTTGAATTTGAATTTGGCATAGTTCTCAACTTCAAGCGTGGAGTAAAGCTTAGAATCATAAAACGAACT
>gnl_Poptr_v3.0_Potri.018G062100.1
ATGAGTACGGATTTACAGGTATTGTTCACACCCATGGTCACACCTTTATGTACAGTGTTGGCTATGCTATTAGGCCTATTGGGTTACTTGTATGGGCCCTACTGGGGTGTTAGGAAGGTACCAGGCCCGCCTGTGATCCCCTTGTTGGGTCACCTTCCCTTGATGGCAAAGCATGGCCCTGATGTGTTCACACTTCTTGCAAAGCTTTATGGCCCCATTTTCAGGTTTCATATGGGGAGACAACCACTGATCATAGTAGCTGACCCAGAGCTTTGTAGAGAAATTGGAATAAAGAAGTTCAAAGACATCCCAAATAGAAGTATACCCTCTCCCATCTCAGCTTCACCTCTTCATCAGAAAGGTCTCTTCTTCACCAGGGATGCAATATGGTCAACCATGAGAAACTCAATACTGTCAGTCTACCAGCCATCACACTTGGCCAGCCTAGTGCCCACCATGCAATCATTCATTGAGTCTGCAACTGAGAATTTCCAATCTCTTAAAGAAGAAGAAATCACTTTCTCCAACCTCTCCCTCAAATTGGCCACAGATGTAATAGGACAAGCTGCATTCGGTGTTGACTTCGGCCTCTCCAAACCACAATCAACCAGTGATTCATTCAACAGTTTCCATAGCCAAGGAAAAGACAACACTGATGTCTCAGAGTTCATTAAACAACATATCTACTCAACAACACAACTTAAGATGGACTTATCAGGTTCCTTTTCTATTATTCTTGGTCTACTTGTCCCAATACTGCAGGAGCCCTTTAGGCAGATCCTTAAGCGAATTCCTGGCACTATGGACTGGAAAGTTGATAGGACTAATAAGAATATAAGTGGCCGGCTTGAGGAGATTGTTAGAAAGAAAATGGAAGAGAAAAATAAGGGTTCAAAGGACTTCTTGTCACTCATATTACGGGCAAGGGAATCAGAGACTCTGTCAAAGAATGCTTTCACTCCGGACTATATCAGTGCAGTTACTTATGAGCATCTGCTTGCAGGATCAGCTACAACAGCATTCACATTATCTTCAGTTGTTTATTTAATTGCTCAACATCCAGAAGTCGAGAAGAAACTGCTTGCTGAAATTGATGGGTTTGGTCCACATGAGCAGATGCCAACAGCTCAAGATCTTCAAAACGAATTCCCCTACCTTGACCAGGTAGTTAAAGAGGCAATGAGGTTTTACGTTGTCTCTCCATTAATTGCAAGAGAAACATCGAAAGAAGTAGAGATAGGAGGTTATCTTCTCCCAAAGGGTACATGGATCTGGTTAGCACCTGGAGTTCTAGCAAAAGATCCCAAGAATTTCCCAGAGCCAGACAAGTTCAAGCCGGAGAGGTTTGATCCAAATTGTGAAGAAGAGAAACGAAGGCATCCTTATGCTCTCATACCCTTTGGACTTGGACCTAGAGCTTGTATTGGCCAGAAATTTTCCATACAAGAAATCAAGCTCTCACTGATACATTTATACCGGAAATATTTATTTCGACATTCCCCTCACATGGAAAAACCTCTTGAACTTGACTTTGGCATAGTTCTCAACTTCAGGCATGGCGTAAAGCTTAGAATTGTAAAACGAACT
>gnl_Prupe_v2.1_Prupe.1G410100.1
ATGATAAGCATGGAGCTGTTTACCAATGTGTCACTGGTATCAGCACCAACCATCTTCACGGTGTTGGCGATGTTGGTTGGAGTTTTGGGCTACTTGTATGGGCCCTACTGGGGGGTCAGAAAGGTACCCGGACCACCAGTTATCCCCTTGGTAGGGCACCTTCCCTTAATGGCCAAGTATGGTCCTGATCTGTTCCAAATTCTTGCCAAACAGTATGGCCCTATTTTCAGGTTTCATATGGGTAGACAACCACTAGTAATTGTAGCAGATGCAGAGCTCTGTAGAGAAGTTGGCATCAAGAAATTCAAAGACATTCCAAACAGAAGCATGCCATCTCCCATACAAGCTTGCCCTCTTCATCAGAAGGGTCTCTTTTTCACCAGGGATGCAAGATGGTCGACGATGCGAAACACTCTAGTATCATTGTATCAGCCGTCACACTTGGCTAGCCTTGTGCCCACAATGCAGTCCTTTGTTGAAACTGCAACTCGAAACATTGACCCCTCCAAAGAAGAAGAAGATATTACCTTTTCCAAAATTTCCCTCGCATTGGCCACTGATACAATAGCACAAGCTGCCTTCGGTGTCAACTTTGGCCTTTCTAAACCACAATCCACCAGTGATTCAGTCAACAAGATTGACGGCGGCCGGCAAGACAAGAATGATGCAGTCTCAAAGTTTACCGACCAATACGTATATTCCGTAGCGCAGGTTAAGATGGACTTGACAGGTTCCTTATCAATCATACTTGGTCTACTTTTCCCCATCCTCCAGGAGCCGTTTAGGCAGATCTTGAAGCGAATTCCGGGCACTATGGACTGGAAAATTGAACGTACTAATGACAACCTGAGCGGCCGCCTTGATGAGATTGTTGAGAAGAGAATGAAAGACAGTGACCGAGGTTCGAAGGACTTCTTGTCGCTCATACTGAATGCAAGGGAGTCAGAGAAGGTTTCGAAGAAGGTGTTCACACCAGACTACATTAGTGCACTTACTTACGAGCATCTCGTTGCCGGGTCAGCCACCACAGCATTTACGTTGTCTACGACTGTCTACTTGATTTCTCAATACCCGGAAGTTGAAAAGAAGTTGCTTGAAGAGCTGGATGCATTTGGACCAGCTGATCAGATGCCAACAGCTCATGATCTGCAAAACAAGTTTCCTTATGTTGATCAGGTTATTAAGGAGTCAATGAGGCTTTATCCGGTTTCGCCATTAATTGCAAGAGAAACATCTAGTGAAGTAGAAATCGGAGGTTATGTTCTACCGAAGGAGGAGCAGGGGACTTGGGTGTGGTTTGGAGTGGGAGTGATAGCAAAAGATCCAAAAAACTTCCCAGAGCCGAACAAGTTCAAGCCAGAGAGGTTTGATCCAAACTGCAAAGAAGAGAAAGAAAGGCATCCTTATGCATTTTTACCCTTCGGAATCGGGCCTCGGGCATGCCTTGGTCAGAAATTTGCCCTGCAAGAGATAAAGCTGGCACTGATTCATTTATACCGCAAGTACGTGTTCCGGCACTCCCCTAACATGGAGAAACCTCTCGAATTTGAGTTCGGCATTATTCTGGATTTCAAGAATGGTGTCAAGCTTAGAGCCCTGAAACGAACTCAAAAGTTT
>gnl_Prupe_v2.1_Prupe.1G410300.1
ATGGGTGTTTTGGAAGTCTTGTTGTTTACCAATGTCTCTCTGCTATCAACCATCTTCACAGTGTTGGCAATACTGGCAGGAGTTTTGGGGTACTTGTATGGGCCCTACTGGGGGGTGAGGAGGGTACCTAGCCCACCAACTATCCCCTTGGTAGGGCACCTTCCCTTGCTGGCAGAGTATGGTCCTGATGTATTCTCAGTTCTTGCCAAACAGTATGGCCCTATTTTCAGGTTTCATATGGGCAGGCAGCCACTTATAATTGTAGCAGATGCAGAGCTTTGTAGAGAAGTTGGAATTAAGAAGTTCAAAGATATTCAAAACAGAAGCATCCCATCTCCCATCTCAGCTTCCCCTCTTCATCAGAAAGGTCTCTTTTTCACCAGGGATGCAAGATGGTCTGCCATGCGAAACACTATATTATCAGTGTATCAACCATCACACCTAGCCAGCCTTGTGCCTACCATGCAGTCCTTCATTGAATCTGCGACTGAAAAACTTGGCTCCTCCAAAGAAGAAGATATTACCTTTTCCAATCTCTCCCTCAGATTGACCACAGATGTGATAGGACAAGCTGCCTTTGGTGTCAACTTTGGCCTTTCTAAACCACAGTCCATCAGTGATTCAATCAACAAGCAGATTGGTGGTTCCCAAGACATTAACAATGTTGAAGTCTCAGACTTTATCAACCAACACATATATTCCACAACACAGCTTAAGATGGACTTGTCAGGCTCCTTATCAATCATACTGGGACTACTTGTACCTGTTCTCCAGGAGCCATTCAGGCAAATCTTGAAGAGAATTCCTGGCACTATGGACTGGAAAGTTGAACGTACAAACCGGAAATTAAGCGGCCGGCTTGATGAGCTTGTAGGGAAGAAAATGAGAGACAGGGACAGAGGTTCAAAGGACTTCTTGTCACTCATAATGAATGCAAGGGATTCAGAGACAGTTTCAAAGAGTGTCTTTACCCCAGACTACATTAGTGCTGTTACTTACGAGCATCTCCTTGCTGGGTCAGCCACAACAGCATTTACATTGTCTTCAATTGTTTACTTGGTTGCTGGACACCCAGAAGTTGAAGAAAAGTTGCTTGCAGAGATTGATGGATTTGGACCTCCTGATCAGATGCCCACTGCTCATGATCTTCAACACAAATTTCCTTATATTGATCAGGTTATCAAAGAGGCAATGCGGTTTTACATGGTTTCCCCATTAGTTGCAAGAGAAACATCTAGACAAGTCGAAATAGGAGGTTATCTTCTACCGAAGGGGACTTGGGTTTGGTTAGCACTTGGAGTTTTAGCAAAAGATCCAAAGAACTTCCCAGAGCCGGACAAGTTCAGGCCAGAGCGGTTTGATCCCAGCTGCAAAGAAGTGAAACAAAGGCATCCTTATGCTTTTATACCCTTCGGGATCGGACCTCGATCCTGCATTGGTCAAAAGTTTTCCCTGCAAGAACTAAAGCTCTCACTCATTCACTTATACCGGAACTATGTGTTCCGGCACTCTCCCGGAATGGAGAAACCTCTACAACTTGAGTATGGCATTGTTCTCAACTTCAAGAATGGTGTCAAGCTCAGAGTCATAAAGCGAACTTTATTTCAACATGCC
>gnl_Prupe_v2.1_Prupe.1G410000.1
ATGCGAAACACGATCTTATCTGTGTATCAGCCATCACACCTAGCCAGCCTTGTGCCCACCATGCAGTCATACATTGAATCTGCAACTCAAAAACTTGATGACTGCTCCAAAGAAGAAGAAGAAGTTACCTTTTCCAACATCTCCCTCAGATTGGCCACTGATGTGATAGGACAAGCTGCCTTTGGTGTCAACTTTGGCCTTTCTAAACCACAATCCATCACTGATTCAATCAACAAGCAGATTGGTGGCCAAGACATTAACATTGATGAAGTCTCAGACTTTATAAACCAACACATATATTCCACAACACAGCTTAAGCTGGACTTTTCTGGTTCCTTATCAATCATACTGGGACTACTTGTTCCCATACTCCAGGCGCCATTTTGGCAGATTTTGAAGAGAATCCCTGGCACTATGGACAGGAAAATTGAACGTAACAACCAGAAATTGACTAGCCGGCTTGATCAGATTGTTGAAAAGAGAATGAAAGACAGTGGCGGCCGAGGTTCAAAGAATTTCTTGTCGCTCATACTGAATGCAAGAGAGTCAGAGACAGTTTCAAAGAATTTCTTCACCCCAGACTACATCAGTGCACTTACTTATGAGCATCTCCTTGCTGGGTCGGCCACCACATCATTTACATTGTCTTCTGTTGTTTACTTGGTTGCTGCCCACCCAGAAGTTGAGAAAAAGTTGCTGGCAGAGATTGATGGATTTGGTCCACCTGCTCAGATGCCAACTGCTCATGATCTTCAACACAAATTTCCTTATATGGATCAGGTTATCAAAGAGGCAATGAGGTTTTACATGGTTTCCCCATTAGTTGCGAGAGAAACATCTAGACAAGTCGAAATAGGAGGTTATCTTCTACCGAAGGGGACATGGGTGTGGTTAGCGCTTGGAGTTTTAGCAAAAGATCCAAAGAACTTCCCAGAGCCACACAAGTTTAAGCCAGAGAGGTTTGATCCAAGCTGCAAAGAAGAAAAACAAAGGCATCCTTATGCTTTTATACCCTTTGGCCTTGGACCTCGATCATGCATTGGTCAGAAATTTTCCCTGCAAGAAATAAAGCTCTCGCTGATTCATTTATACCGGAAATATGTATTCCGGCACACTCCCAATATGGAGATACCTCTGGAACTTGAGTTTGGCATTGTTCTAAAGTTCAAGTATGGTATCAAGCTTAGAGTCATAAAGCGCACA
>gnl_Selmo_v1.0_96541
ATGGCGCTGATCATCGCAGTTTTCTTTGTGATTGTTGTGACAATCTTGATTTACTTGCAATGGCCCGCATGGAAGCTGTCGAAAATTCCTGCTGCTCCATACATCTCAGGTCTGGGACACCTCCCACTCATGGCCAAGTACCAAGCCGGCGTTTTCATCAAGCTTGCCAAGCAGCTGGGGCCAATTTACAGGTTCCAGCTGGGCAGACAACCGATTGTCTTTGTAGCCTCAGCTGACCTCTGCCAGGAGATTGCCATACGGAAGTTCAAGGTGTTCCCAAACCGTGTCATCCTTCCTTACATGAAGGAGAGCTGGATCCACTTACACGGGCTGTTCATGACAAAGGCTCCTGATTGGGCGAGGATGAGGAACATACTCCTCCCCACGTTCCACACGGAGAAGCTCTCTGCGTACGTGCCGCTCATGGAGCGAGTGATGGGCCAAGTGGTGGAGATCCTGGACAAGCACGCAAACGCCGGGGAGGATGTCAACATGACCCAGCTCCTCCAGAGGATGGCCCTGGACGTGATCGGGGAGAGCGCATTTGGCACCGGCTTCAAGCTCGTCAAGCCCTCTTGGGCTGATGGTCGCAGCGAGGACAAGGACATGGTGAATGCGGTACTCAATTCGCTCGATACGTTGACGATGAGCGAGAAGGCCCCGGTGAGCACCTTCGCGGGGCTCTTCTTTCCCTTCCTCCAGCACCCGATCCGCGAGATCATGAAGAGGATCCCGGGGACCGGCGACTGGAACCAGTACACGGGGAATCTGCTGCTCGAGGCCCAGATGAGGGCGCTGCTGGAGCGGAGGGAGGCCGAGATGCGGGACGGAGTTGTTAGGAGCGATGCGCTGTCGCTGCTGCTGGACGCGCGGGCCAAGAGCCAGGAGATGCGCGAGCTGTTGACCGACGAGCGGGTGCTGGCGCTGGCTTACGAGCTCATGATGGCCGGCTCGGAGTCAACTGGCACCAATCTCTGCTACACGCTCTACTTCATCGCCGCGCACCCCGAGGTGGCGTCAAAGATGGTCAAGGAGATTGACGAGCTCGCGCCACTGGGGTCAACGGTGGCCTTCGAGGACGTGGACAAGTTCAAGTACGTTGACCAGGTGATCAAAGAATCCATGAGGATGATCACGTTCTCCCCAGTTGTTGCTCGCGAGGCGATGGAGGATATCAAGGTGGTAGGCTACCACATTCCAAAGGGAACTTGGGTTTGGCTGGTGATCAATGCGCTCGCCCAAGACGAGGAGGATTTCCCGGAGCCGCATCTCTTCCGCCCGGAGCGCTTCGATCCCGACTGCGCCGAGGCCAAGAAGCGCCACCCGTACGCTCACTCCCCCTTTGGAATCGGGCCCCGGATGTGCATCGGCTACAAGTTGGCCTACCTGGAGATGAAGCTGGCCTTGATCCACTTCTACCAGCGCTACACGTTTGAGCACTCGCCGGCCATGGAGAACCCCCTGGCCGTCCGCCTGAGCATTGTCGTACGCCCCATCCACGGCGTGAAGCTCCGCGTACGGAAGCGCGGGATATGC
>gnl_Solly_v2.4_Solyc08g062950.2.1
ATGATGTTTCTAAGCTCAGCAATTCAAGAATCACCTATAGCTTCAACCATATTCACCATACTAGCTGGTGTTTTGGTCTACTTGTATCGACCTTATTGGCGTGTGAGAAAAGTACCTGGTCCTCCAGCTTTTCCACTTGTAGGACATCTTCCTTTGATGGCTAAATATGGCCCTGATGTCTTCTCTGTCTTGGCCAAACAATATGGTCCTATTTACAGGTTTCACATGGGAAGGCAGCCACTAGTTATTGTTGCTGATGCAGAGTTATGCAGAGAAGTTGGGATTAAGAAATTCAAGGACATACCAAACAGAAGCATTCCGTCTCCTATTGCAGCATCCCCTCTTCATCAGAAAGGCTTATTTTTTACTAGGGACTCAAGATGGTCAACAATGAGAAATACTATTCTATCAGTCTACCAGCCATCTTATCTTGCTAAGTTAGTGCCAATCATGCAATCGTATATCGAGTCTGCGACTAAAAATCTTGATTCTGAGGGAGATCTCACATTCTCTGATCTCTCTCTCAAGTTAGCAACAGATGTAATTGGACAAGCTTCTTTTGGTGTGGATTTTGGACTTTCTAAACCAATATCAGACAAGATGAGTCATCATCAAGATGATAGTGAAGTACAGGAATTCATTAAGCAGCATATTTACTCTACAACACAACTCAAAATGGATTTATCAGGTTCTGTTTCAATCATACTAGGCTTGCTTGTTCCGATTCTTCAAGAGCCATTTCGCCAAGTTCTCAAAAGAATCCCGGGTACTATGGACTGGAAGGTGGAAAGAACAAATAAGAATTTAAGCAGTAGGCTGGATGAGATAGTGGCAAAGAGGATTGAGGAAAAAGATCGTAGCTCGAAAGACTTCTTGTCACTTATAATGCAGGCAAGGGAGTCAGAGAAGTTAGCTAAGAATGTTTTTACCTCAGATTATATCAGTGCTGTAACTTATGAGCACTTGCTGGCGGGTTCTGCAACAACATCCTTTACTTTGTCTTCTATCATCTATCTGGTTGCTTGCCATCCAGAAGTTGAGCAAAAGTTGCTTGCTGAGATAGATGCTTTTGGCCCTGATGATAACATGCCCACTGCCAATGATCTTCAGCAGAAATTCCCGTACCTCGATCAGGTAATCAAAGAAGCAATGAGGTGTTACATTGTCTCGCCCTTAGTTGCCAGAGAAACATCAGCTGAAGTGGAGATTGGAGGCTATAAACTTCCCAAGGGAACATGGGTTTGGTTGGCTCTTGGAGTTCTTGCTAAGGACCCTAAGAACTTCCCTGAACCAGAGAAATTTAAACCAGAGAGGTTCGATCCAAACTGTGCAGAGGAAAAACAAAGACATCCTTATGCAAATATTCCATTTGGAATAGGTCCGCGGGCATGCATAGGGCAGAAGTTCTCCATACAGGAAATCAAACTGTCATTGATTCATTTGTATCGCAAGTACATTTTTCAACATTCTCCCCTCATGGAAAGCCCATTGGAACTTGAGTATGGCATAGTCCTAAACTATAAGCATGGTGTCAAGGTTCATGCAATCAAGCGCAAA
>gnl_Sorbi_v3.1_Sobic.010G170400.1
ATGGAGATGGCAGGCGCCGCAGGAACGGCGGAGACATGGTTGCCGTACGTCACCACGGCGGCGTCCTGCGCCGTCGCCGTCTTCTTCCTGCTCTACTTCTACGCGCCACAGTGGGCGGTCAGGGGCGTGCCGGGGCCGCCGGCGTTGCCTGTCGTGGGGCACCTCCCTCTGCTCGCCCGGCACGGGCCTGACATCTTCGGCCTCCTCGCCAAGAAATATGGCCCCATCTTCAGGTTCCATTTGGGGAGGCAGCCTCTGGTGATCGTCGCTGACCCGGAGCTCTGCAGGGAGGTTGGCGTCAGACAGTTCAAGCTCATCCCCAACAGGAGCTTGCCGGCGCCGATCGCCGGCTCCCCTCTCCACCAGAAGGGTCTCTTCTTCACCAGCAGGGACGAACGGTGGTCGGCGATGAGGAACACGATCATCTCGCTGTACCAGCCATCGCACCTCGCCGGCCTCGTCCCCACCATGCAGCGCTGCATCGAGCGCGCCGCGGACGCCATACTGGCGCCGGGTGTCCAGCAGAACGGCGACGGCGACGTCGACGTCGACGTCGACTTCTCCGACCTCTCGCTCAAGCTGGCCACGGACATCATCGGGCAGGCGGCGTTCGGCGTGGATTTCGGCCTCACGGCGAGCGGTGATCCCGGCGGCGAGGCCGCGGAGTTCATCAGAGAGCACGTCCACTCCACGACCTCCCTGAAGATGGACCTGTCCGCGCCGCTCTCCGTCGCGCTCGGCCTCGTCGCGCCCGCGCTGCAGGGCCCGGTACGCCGGCTGCTGAGCCGTGTCCCGGGGACGGCCGACTGGAAGGTCGCGCGGACCAACGCGCGGCTCCGCGCGCGGGTGGACGAGGTCGTGGCGGCGCGGGCGCGGGCGCGCGAGCGCCGCCGCCACGGCGAAGCGAGGACGAAGGACTTCCTGTCAGCGGTGCTCGACGCCCGGGACCGCAGCGCCGCGCTCCGGGAGCTGCTCACGCCGGACCACGTCAGCGCGCTCACCTACGAGCACCTCCTCGCCGGGTCGGCCACCACGGCGTTCACGCTCTCGTCCGCAGTGTACCTCGTCGCCGGCCACCCGGAGGTAGAGGCCAAGCTACTGGCTGAGGTCGACGGTTTCGGGCCGCGCGGCGCCGTGCCGACCGCCGACGACCTGCACCACCGGTTCCCCTACCTTGATCAGGTCATAATGGAGGCCATGAGATTCTACACAGTCTCGCCATTGATCGCCAGGGTGACGTCTCGACGAACAGAGCTCGGAGGCCACGAGCTCCCAAAGGGCACGTGGCTGTGGATGGCGCCGGGCGTGCTGTCCCGCGACGCCGCCAGCTTCTTCCCGGACCCCGGCGCGTTCCGGCCGGAGCGGTTCGACCCGGCGAGCGAGGAGCAGCGCGGGCGGCACCCGTGCGCGCACATCCCCTTCGGCATCGGCCCGCGGGCGTGCGTGGGGCAGCGGTTCGCGCTGCAGGAGCTGAAGCTGTCCATGGTGCACCTGTACCAGCGCTTCCTCTTCCGGCGGTCGCCGCAGATGGAGTCGCCGCCGGAGCTCCAGTTCGGGATCGTGCTCAACTTCAAGAACGGCGTCAAACTCGTCGCAGTTGAGCGGTGCGCTGCCATGTCG
>gnl_Sorbi_v3.1_Sobic.003G269500.1
ATGGGGTGGGGAGAAATCATCTCGAGCCAGCTGCTGATAGAGTCGTCGTCGTCGTCCTTGCCGGCGGTTCTTTTCACCGCCGCGGCCTTGGCCGCCGGCGCCTTTGCGGTCTACTTCTACATACCATCATGGCGCGTGCGAAGGGTCCCCGGGCCCGTCGCGCTCCCGCTCGTCGGACACCTGCCGTTGTTCGCCAAGCACGGCCCGGGACTGTTCCGCATGTTGGCGAAGGAATACGGGCCAATCTACAGGTTCCACATGGGTAGGCAGCCACTGGTTATGGTGGCAGACGCGGAGCTTTGCAAGGAGGTGGGTATCAAGAAGTTCAAGAGCATCCCCAACAGAAGCATACCCACTCCAATTCGTGGCTCACCTATTCACAACAAGGGCCTCTTCTTCACCAGGGACTCGAGATGGCAATCCATGAGGAACGTCATCCTCACCATCTACCAGCCGTCGCACGTGGCAAGCCTCATCCCGGCCATCCAACCATACGTCGAGCGGGCGGGGCGTCTCCTCCACCCCGGCGAGGAGATCACCTTCTCGGACCTCTCCTTAAAGCTCTTCAATGACACCATCGGCCAGGTCGCCTTCGGCGTCGACTTCGGCCTCACCAAGGACGACACCACCGCCGCCACCTCGCCGGCGGCGCAGCAGCAACCCGCCCACGGCGGCGCCAATGCCAATCAGAGCGTCGACGACCCGGCCACCGACTTCATCCGGAAGCACTTCCGCGCCACGACGTCGCTCAAGATGGACCTGTCTGGCCCGCTGTCCATCGTGCTCGGCCAGTTCGTGCCGTTCCTCCAGGAGCCCGTGCGGCAGCTCATGCTGCGCGTGCCAGGCTCCGCCGACCGGCGCCTGGAAGAGGCCAACTCGGACATGAGCGGCCTCCTTGACGAGATTGTGGCGGAGCGGGCGGCGCAGGCGGACAGGGGCCAGCAGAAGAACTTCCTGTCCGTGTTGCTCAACGCCAGAGAGAGCACGGAGGCCATGAAGAAGCTGCTCACTCCGGACTACGTGAGCGCGCTCACGTACGAGCACCTGCTCGCCGGGTCTGTCACCATGTCGTTCACGCTCTCCAGCCTGGTCTACCTCGTCGCGATGCACCCGGAGGTGGAGGAGAAGCTGCTTCGGGAGATCGACGCTTTTGGGCCCAAGGACGTGGTGCCCAGCTCCGACGACCTTGAGACAAAGTTTCCCTACGTTGAACAGGTTGTGAAGGAAACAATGAGATTCTACACTGCATCTCCACTGGTTGCAAGGCAAGCATCCGAGGATGTTGAGGTTGGAGGGTACCTCCTGCCCAAGGGCACATGGGTGTGGCTGGCGCCCGGCGTGCTAGCGAAAGATCCCAAGGACTTTCCAGACCCGGACGTATTCCGGCCGGAGCGTTTCGACCCGGAGAGTGAGGAGTGCAAGCGAAGGCATCCCTACGCGTTCATCCCCTTCGGCATCGGCCCCCGGGCATGCATCGGCCAGAAGTTTGCCATGCAGCAGCTGAAGCTAGTCGTCATCCACCTCTACCGCAACTACATCTTCAGGCACTCGCCCAGGATGGAGTTTCCCCTGCAGTTCCAGTACTCCATTTTGGTCAACTTCAAGTATGGTGTCAAGGTGCAGGTCATCGAGAGGAAAAAC
>gnl_Sorbi_v3.1_Sobic.003G269600.1
ATGGAGATGGGCACGGTTCTGGGTGCCATGGAGGAGTACACCTTCACCTTCCTGGCCATGGCCGTGGGGTTCCTAGTGCTTGTGTATCTGTACGAGCCGTACTGGAAGGTGCGCCACGTGCCCGGGCCCGTGCCGCTGCCGCTCATCGGCCACCTCCACCTGCTGGCGAAGCACGGCCCAGACGTCTTCCCTGTGCTCGCCAAGAAGCACGGGCCTATCTTCAGATTTCACGTGGGAAGGCAGCCATTGATCATCGTGGCCGACGCAGAGCTCTGCAAGGAGGTGGGCATCAAGAAGTTCAAGAGCATGCCTAACCGGAGCTTGCCTTCGCCCATCGCCAATTCTCCCATACATCGGAAAGGCCTCTTCGCTACAAGGGATTCGAGGTGGTCGGCGATGCGAAACGTTATCGTCTCGATCTACCAGCCGTCGCACCTCGCCGGGCTGATGCCGACCATGGAGTCGTGCATCGAGCGCGCTGCGACGACGAACCTCGGCGATGGCGAGGAGGTCGTCTTCTCCAAGCTGGCGCTGAGCCTCGCCACCGACATCATCGGGCAAGCGGCGTTCGGCACAGACTTTGGCCTCTCGGGAAAGCCGGTGGTGCCTGACGATGACATGAAGGGTGTCGACGTCGTCGTCGGAGATGCAGCGAAGGCGAAGGCGTCATCATCGGAATTCATAAACATGCACATCCACTCGACCACGTCGCTCAAGATGGACCTGTCGGGGTCGCTCTCCACCATCGTTGGCGCGCTCGTGCCCTTCCTGCAGAATCCGCTGCGGCAGGTGCTCTTGAGGGTCCCCGGCTCCGCCGACCGGGAGATCAACCGTGTGAACGGCGAGCTCCGTAGGATGGTGGACGGCATCGTCGCCGCCCGCGCAGCGGAGAGGGAGCGTGCGCCGGCGGCGACAGCAGCACAGCAGCACAAGGACTTCCTCTCCGTGGTGCTGGCGGCGAGGGAGAGCGACGCGTCCACGCGGGAGCTGCTCTCGCCGGACTACTTGAGCGCGTTGACCTACGAGCACCTCATCGCTGGGCCGGCGACCGCGGCGTTCACGCTGTCCTCCGTGGTCTACCTCGTCGCCAAGCACCCGGAAGTGGAGGAGAAGCTGCTTAGGGAGATGGACGCGTTCGGCCCTCGCGGCAGTGTGCCCACGGCGGATGATCTTCAGACCAAGTTCCCCTACCTCGATCAGGTGGTGAAGGAGTCGATGAGGCTGTTCATGGTGTCGCCATTGGTGGCGCGAGAGACCTCCGAGCGAGTGGAGATCGGTGGCTATGTGCTTCCAAAGGGCGCATGGGTGTGGATGGCACCAGGGGTCCTCGCCAAGGACGCCCACAACTTCCCGGACCCGGAGCTGTTCCGACCAGAGCGGTTCGACCCAGCCGGCGACGAGCAAAAGAAGCGTCACCCATACGCGTTCATCCCTTTTGGAATCGGCCCCAGGGTTTGCATCGGCCAGAAGTTCGCCATCCAGGAGATCAAGCTCGCGATAATCCACCTCTATCAGCACTATGTGTTCCGGCATTCTCCCAGCATGGAGTCCCCTCTAGAGTTTCAGTTTGGGATTGTGGTCAACTTCAAGCATGGTGTCAAGCTTCACGTCATCAAGAGGCATGTGGAAAATAAT
>gnl_Sorbi_v3.1_Sobic.004G095500.1
ATGGAGATTGCACTCACAGTTAGCGCTGTTTCTCACCAAAGCGTACCTGTTCTGGTGCTCATATCTTTTCTGTCCCTGTTCAGCGCATTTCTGATATACTTCTATGCACCCTTATGGAGTGTGAGGAGAGTCCCAGGGCCTCCAACCAGATTCCCCATAGGCCATCTTCACCTTCTTGCCAAGAATGGGCCAGACGTTTTCCGTGCCATCGCGAAGGAGTATGGTCCAATCTTCAGGTTTCACATGGGAAGGCAGCCTCTGGTGATCGTGGCCAATGCCGAGCTGTGCAAGGAGGTTGGCATCAAGAAGTTCAAGGACATCCGCAACCGGAGCACCCCGCCGCCGTCGATCGGTTCCCTGCACCAAGATGCCCTCTTCCTCACCAGGGACTCAACGTGGTCGGCGATGAGGAGCACAGTGGTCCCGCTCTACCAGCCAGCGCGGCTCGCCGGGCTCATTCCAGTGATGCAGTCGTATGTGGACATACTGGTGGCCAACATCGCCGGCTGGACGGACCAGGACTGCATCCCCTTCTGCCAGCTCTCGCTGCGGATGGCCATCGACATCATCGGCAAGACGGCCTTCGGCATCGAGTTCGGCCTGTCGAAGAATGCCGCAGGCGGCGGCGGCGAGACCGAAGGCGGCGAGGGCGACGACAACGTCAGGGAGTTCCTCAAGGAGTACAAGCGGTCCATGGAGTTCGTCAAGATGGACCTGTCGAGCTCGCTGTCCACCATCCTTGGTCTCTTCCTCCCGTGCGTCCAGACGCCGTGCAAGCGGCTGCTACGGCGGGTGCCCGGCACGGCGGACTACAAGATGAACGAGAACGAGCGCCGGCTGTGCTCCCGCATCGACGCGATCATAGCCGGCCGGCGGCGAGATCGCGCCACGCGCCGGCGTGGCGGCGACGGCGTCAGCGAGGACGACGCCGCCCCGCTGGACTTCATCGCGGCGCTGCTGGACGCGATGGAGAACGGCGGCGGCGCCAAGGACTTCGCGCTGGCGGACAGGCACGTCCGCGCGCTGGCGTACGAGCACCTCATCGCCGGCACCAAGACGACGGCGTTCACGCTGTCGTCGGTGGTGTACCTGGTGTCCTGCCACCCGCGCGTCGAGGAGAAGCTGCTCCGGGAGGTGGACGGCTTCGCGCCGCGCCACGGACGCGCGCCGGACGCCGACGAGCTCCAGAGCAGGTTCCCCTACCTCGACCAGGTCATCAAGGAGGCCATGCGGTTCCACCTCGTCTCGCCGCTCATCGCCAGGCAGACCTCCGAGCGCGTGGAGATCGGCGGCTACGTCCTCCCAAAGGGCGCGTACGTGTGGCTGGCGCCGGGGGTGCTGGCCAGGGACGCGGCGCAGTTCCCGGACCCGGAGGAGTTCCGGCCAGAGCGGTTCGCGCCGGAGGCGGAGGAGGAGCGGACGCGCCACCCGTACGCGCACATCCCCTTCGGCGTCGGGCCGAGGGCGTGCATCGGGCACAAGTTCGCGCTACAGCAGGTGAAGCTCGCCGTGGTCGAGCTCTACCGCCGGTACACATTCCGGCACTCGCCGGCCATGGAGTCGCCGCTCCAGTTCGACTTCGACCTCGTCCTTGCCTTCCGCCACGGCGTCAAGCTCAGGGCCATCAGGAGAAGC
>gnl_Spipo_v2_Spipo8G0037700
ATGGGGCTGGCCGCGGCGGCGGAGGCGGGGGGCTCAGCCCCCTGGTTACTCCTGGCGGCCCTTGCCGCCCTCGTCGGTCTTCTGGTGTACCTTTACGCCCCATACTGGAGGGTGAGGAAGCTCCCGGGGCCTCCCTTATCGCCTCTCCTGGGCCATCTCCCCTTGCTCGCCAAGCACGGGCCGGACATCTTCCGCCTCCTCGCCGACCAGTACGGCCCCATTTACAGGTTCCACCTGGGGAGGCAGCCGCTGGTGATCGTCGCGGACCCGGAGCTGTGCAGGGAAGTGGGAATCAGGAAGTTCAAGAGCGTCGGGAACAGAAGCCTCCCTTCCCCCATCTCCGGCTCCCCTCTCCATCAGAAGGGCCTCTTCTTCACCAGGGACGGGAGGTGGTCGGCCATGAGGAACACGATAATCTCCCTTTACCAGCCCTCTCACCTAGCCAACCTGATCCCCACCATGCAGTCTCTGATTGAGGCGGCGTTGCTCGACCTGGAGACGGGGCCCGGTGGAGAAATCACCTTCTCCGACGTCTCCCTCAAGCTGGCCACCGACGTTATTGGGCAGGCCGCTTTCGGTGTTGACTTGGGTCTCTCCAAGGGAGACCACCGCAGGGCGGCGGCGGCGGCGCCGGCGCCGGACGACCAAGTCTCCGCCTTCGTCAAGCTACACGTCTACTCCACCACCTCGCTGAAGATGGACCTCTCCGGTTCCTTCTCCATCGTGCTGGGCCTACTCGCGCCGATCCTCCAGGAGCCGTTCCGGCAGGTGCTGAAGCGAGTCCCCGGTACCGCCGACTGGAAGATGGAGAGGATCAACGGCGAGCTCAGCAGAAGAATGGACGCCATCGTGGCGAGGAGAGCAAGGGAGAGGGTTGAGTTGCAGTGCAGAGACTTCCTGTCGGCGATACTCAAGGCCCGGGAGTCCGGCGGCGCCGCTGGTGAGGAGCTGTTCTCACCGGACTACGTCAGCGCGCTGACCTATGAGCACCTCCTCGCTGGGTCGGCGACGACCTCCTTCACGTTGTCTTCCGTGCTGTACCTCGTCGCCGGGCATCCCCCCGTGGAGCGGCGGCTGCTGGAAGAGATCGACGCCTTCGGGCCAAATGGCGTCGTGCCCTCCGCCGACGATCTCCACCTCAAGTTCCCGTATCTCGACCAGGTGATCAAGGAGGCCATGCGGTTCTACACAGTGTCCCCGCTGGTGGCGAGGGAGGCCTCCCAGCCGGTGGAGATCGGCGGCTACCACCTCCCCAAGGGCACCTGGATATGGCTGGCGTTGGGGGTGCTGGCGAAGGATCCCAATAGCTTCCCCGAGCCCGATGAGTTCCGGCCGGAGAGGTTCGATCCCGCTGGCGAGGAGGAGAAGCGCCGCCACCCGTACGCCCACATCCCATTCGGCATTGGCCCGCGGGCGTGCATTGGGCAGAGGTTCTCTCTGCAGGAGATCAAGCTCTCACTCATCTTCCTCTACCGGAGGTACGTCTTCCGCCGGTCCCCCGCCATGGAGTCCCCTCTGGCCCTCGAGTATGGGATCGTCCTCAGTTTCAAGCACGGGGTGAAGCTCCAGGTCCTCAAACGGCGG
>gnl_Spipo_v2_Spipo14G0012500
ATGGAGGCCATCGTGGGGAGTTTGCTGTGGTCTTCGGCGGCTTGTCTCAGTGCCATGGGGCTCCTGCTGGTCGTGTTTGGGATCTACTTCTACGCTCCATACTGGAAGGTGAGGAAGGTGCCGGGGCCTCAGGGGGGCTTCCTCGTGGGGCATCTCCCTCTGCTGGCCAAGAGCGGGCCGGATATCTTCAGGGCGCTCGCCAAGGAGTACGGCCCGATCTACAGG
>gnl_Spipo_v2_Spipo14G0012400
GAGAAGAACTTAGGAAAATCCAGCAGATTCCATATGGGAAGGCAACCGCTCGTAATAGTCGCCGACCCGGAGCTCTGCAGAGAAGTCGGAATAAAGAAGTTCAAGGACATCAAGAACCGGAGCAAGCCTTCTCCGACCTCTGGATCTCCCATCCATGAGAAAGGGCTCTTCCTATCCAGGGATTCGAGGTGGTCGTCCATGAGAAACGCGATAGTACCCTTCTACCAGCCCACCCACCTCGCCAATCTCGTCCCCACCATGCAGTCCTTCGTCGAGTCTGCGACCCGCTCCCTCTCCGGCGAAGAAGAAGTCAACTTCTCTCACCTCTCCCTGAAGATGGCGATTGATATCGTCGGAAAGACGGCCTTCGGCTTTGACTTCGGCCTCTCCCGAGATGCTCCTTCCGGCGGCGCCGGCGGCGGGGCCGACGAGGCTTCCTCCTTCCTCAAGCAGCACATCTACTCCACAGAGTCCCTCAAGATGGATCTCTCGGGCTCATTCTCCACGATTCTCGGACTCGTCGCGCCACTTTTCCAGCCGCTGTTCAGATGGCTACTGGGGAAGGTCCCATGGACGACCGATTATCAGATGCGTTGCACCACCGAGAAGCTCATAGAGGTGATCCGCCAGGTGGTGGAGAAGAGGTCCGGAGATGGCGGCGGAGCGTCGCCGGACTTCCTGGCGGCGATATTGAGGGCCAGGAAGGAGTCGCCCGCGGCGGCGCCGGCCAGGGAGCTCTTCAGCTGGGACTACGTAAGCGCGCTCGCCTTCGAGCACCTCATCGCCGGCTCCGCCACCACTTCCTTCACCCTGAGCTCGGTGGTCTACTTGGTCTCCAAGCACCGGGAGGTGGAGAGGAAGCTCCTGGCGGAGATCGACGCCTTCGCCGCCCTCGGGAGATCTCCTACCGCTGACGACCTCAGCTGCATGTTTCCTTACCTCGATCAGGTGGTGAAGGAGGCCATGAGATTCTACACAGTCTCTCCTCTGGTGGCGAGGGAGACCTCTCAACAAGTTCAGGTTGGAGGTTACACCCTACCCAAGGGCACATGGGTCTGGCTGGCACTGGGTGTTCTAGCCAAGGACTCTAGGAACTTCCCTCAGCCAGATGAGTTCCGACCGGAGCGGTTTGACCCAACATGCTCTGAGGAGAGGAGGCGGCACCCCTACGCCCACATCCCCTTCGGCATTGGGCCAAGAATGTGCATCGGTCACCGCTTCGCCCTCATGGAGATCAAGCTCTCCCTCATCCACCTCTACAGATCCTTCGTCTTCGAGCTTCCCCCTTCCATGGAGGGCCCCCCGGAGCTCCACTATGGCATGGTCCTCAACTTCAAAAATGGTATCATAGTCCGCCCAGTCAAGCGACGGCCT
>gnl_Stras_v2.0_SGA_v2.0_scaffold20T09215
ATGGAGATTTTTGCAGTGATCAACTCACCTGTGATTACAACATTCACAATATTTGCTATGGTCACAGGGGTATTGTGGTACTTTTACAAGCCTTATTGGGCCGTGAGGAAAGTTCCTGGGCCTCCAGCAATGCCTGTTGTTGGACACCTCCCTCTGCTGGCTAAGTATGGACCTGACTTGTTCTCCATTCTTGCTGAGCGCTATGGTCCTATTTTCAGGTTTCAAATGGGCAGACAGCCACTAATAATTGTAGCAGATGCAGAGCTTTGCAAAGAAGTCGGTATAAAAAAATTCAAATACTTTCCCAATAGAAGCATTCCTTCTCCCATAGCTGCTTCCCCTCTTCACCAAAAGGGCCTTTTCTTCACAAGGGATGCTAGGTGGTCCGCAATGCGGAACACCATACTATCCGTGTACCAACCGTCTCACCTCGCCAAACTAATCCCCACCATGCAAGAAATCGTAAAATCGGCCACCGAGAATCTCGACCGCTCGATCGACCTCTCGTTCTCCGACTTCTCGTTCTCCGACTTCTCGCTCAAGCTAGCCACGGACGTGATCGGCCAAGCCGCGTTTGGCGTCGATTTCGGCCTCTCGAAACCGAAACCGAAAACGAACGGCGAACGAGAAAACGGGCACGTGCGAGAGTTCGTGAACGAGCACATTTACTCCACGACTCGTCTCAAAATGGACTTAACCGGCTCGTTTTCGATCGTACTCGGCTTGCTAGTCCCTATATTGCAAGAGCCCTTTAGAAAGATTTTGAAGAGAATCCCAGGCACGATGGATTGGAAGTTTGACCGGACGAACGCGAATTTGAGTAGTCGTGTGGATGAGATTGTAAAAGAGAGGATGAAGATCGGTGGCGATTTTCGCGAGTCGAGGGATTTTTTGTCGAACGTGTTGAGGGCGAGGGAGCGTGAGAAGGGTGCGGTGAGCGTGTTCATGGCGGATTACATTAGCGCGGTGACTTACGAGCACCTCTTGGCGGGGTCTGCCACGACCTCGTTTACTTTGTCGTGTGTCGTTTATTTGGTCGCTTTGTATCCGGAAGTCGAGAGGAAGGTTTTGGAGGAAATTGACGATTTTGCCCCTCGCGACCGGGTGCCGGACGCGCATGAACTTCATCATGAGTTCCCTTATCTTGATCAGGTTATAAAAGAAGCCATGAGATTCCACACAGTTTCTCCCTTAGTTGCTAGAGAAGCTTCTGCAGAAGTTAATCTTGGAGGTTATGTCCTTCCAAAGGGTACATGGGTGTGGCTAGCTCTAGGAGTTCTTGCAAAAGATCCAAAGAATTTTCCTGACCCGGAAAAGTTCAAGCCCGAGAGGTTTGACCCGAATGGTAAGGAGGAAAAATGGAGGCACCCTTATGCAAACATCCCGTTTGGAATCGGGCCTCGTGCATGCATCGGCCAGAAATTCGCCTTGCAAGAAATCAAGTTGTCATTGATCCATTTATACAGAAATTACGTTTTTCGGCATTCGCCTGATATGGAGAATCCTTTGCAGCTGGACTATGGCATTGTGCTTAACTTCAGAAATGGTGTAAAGGTTCGGGCGATCAGACGTGCATGA
>gnl_Theca_v1.1_Thecc1EG037310t1
ATGGGTCTAGTTTATGAAACTCCTCAAAGTTTAATTGGTGCAGAAGGGTTCTATCCTAGTGTCCTCATGGTATCGACAATCTCCACGGTGTTAGCCATGGTGGCAGGAGTATTGGTCTATCTGTATGGGCCCTATTGGGGGGTGAGAAGGGTGCCTGGTCCACCAGCTCTCCCGTTGGTAGGACACCTGCCCTTGATGGCAAAGTACGGTCCTGATGTGTTTTCAGTCCTTGCCAAACGATATGGTCCTGTTTTCAGGTTTCATATGGGTAGACAACCCTTGATAATTGTAGCAGACCCGGAGCTCTGTAAAGAAGTTGGAATAAAGAAATTCAAAGACATTCCCAACAGAAGCATTCCCTCACCTATCGCAGCCTCCCCACTTCATCAAAAGGGTCTCTTTTTCACGAGGGATGCAACATGGTCGACTATGAGAAATACAATATTATCTGTCTACCAGCCATCACACTTGGCAAGCCTTGTTCCAACCATGCAAAATATTATTGAATCTGCCACTGAAAATCTCCATGCTTCTGAAGAGGGCATCACTTTTTCTAACCTCTCACTCAAACTGGCCACTGACGTAATAGGACAAGCTGCTTTCGGGGTTAACTTTGGCCTCTCCAAACCAAAATCAACAAGTGAATCAACCAGGACTGTAGATGACCAAGGCAGTCAAAACGACGAAGTCTCTGACTTCATCAATCAACACATCTACTCCACAACACAACTTAAGATGGACTTATCAGGTTCTCTTTCAATTATAATAGGTCTGCTTGTCCCCATATTACAGGAGCCTTTCAGGCAGATTTTGAAAAGAATACCAGGAACTATGGACTGGAAAGTTGACAGGACTAATAAGAAGTTGAGTGGCCGGCTTAACGAGATTGTATCAATCAGAATGAAAGAGAAGAACCGAGGTTCAAAGGATTTCTTGTCTCAAATATTGAGTGCAAGGGAATCAGAGAATGTGGCTAAGAATGCTTTTACTCCGGACTACATTAGTGCAGTTACTTATGAGCACCTTCTTGCTGGATCAGTAACAACTTCCTTTACACTATCCTCCATTGTATATTTAGTTGCTGGACATCCAGAGGTGGAGAAAAAATTGCTGGAAGAGATTGATGGCTTTGGGCCGCATGACCGGGTGCCAACTGCTTATGACCTTCAACATAAATTTCCATATCTTGATCAGGTGATTAAAGAGGCTATGAGGTTCTACACAGTTTCCCCATTAGTAGCTAGAGAAACATCAAAAGAAGTGGAGATAGGAGGTTACCTTCTACCTAAGGGAACGTGGGTCTGGTTAGCACCTGGTGTCTTGGCAAAAGATCCAAAGAACTTCCCAGAACCAGATAAGTTTAAGCCAGAGAGGTTTGATCCGAACTGTGAGGAAGAGAAAAGAAGGCATCCTTATGCTCTCATACCCTTTGGAATTGGGCCCCGGGCATGCGTTGGCCAGAAATTCTCCTTGCAGGAAATCAAACTCTCCTTGATACACTTGTATCGGAATTACACATTTCGACATTCCTTTAGCATGGAGAAACCTTTGGAGCTCGAATACGGCATAGTTCTCAACTTCAAACATGGTGTAAAGGTCACAGCTATAAAAAGAACA
>gnl_Utrgi_v4.1_Scf00892.g22537.t1
ATGCGGTGTCCTGGTGCCCCACTCTACGCACACTCAACCCAAAAAGTCCATATAAATAGTAGCAATGCGTCGGTTCCTTCCCCTTCCAAACCAGGCATGGAACTTGTTTTGCAGCTCATTTTCTCTTCTTTACTGGCAGCTCTCGCCTACTTCTACTGGCCGTACTGGGGCCTTCGGAGGATCCCAGGTGCCCGTCCAATGCCCTTTTTCGGCCATCTCCCATTGTTTGCAAAACATGGACCTTTCTTGTTCACCCTTCTTGCTAGACGCTATGGCCCTGTTTACCGG
>gnl_Utrgi_v4.1_Scf00892.g22535.t1
ATGCAACACTTGATTGAATCCGCCTCCCAAGATCTTGATGCTAAAGACTTGGATTTCTCTGATTTTTCACTGAAACTAGCTACAGATGTGATCGGAAAAGCTGCTTTTGGTGTCGATTTCGGGCTGTCAAGGGAGGATGGCATGATTCAAGCACGAAAAGGTGGTCAAGTCGAGGAGTTTGTGAAGCAACATATTTACTCCACATCCCAGCTGAAAATGGACTTTTCTGGATCATTTTCCATCATTCTAGGCCTCCTCATCCCCTGCCTCCAGGAACCATTTCGACAGATCCTCAGGAGAATACCAGGGAGCAAGGACTGGAGAACTGATAGGACGAATCAGAGTCTAAGTAGCCGTCTGGACGAGATACTTCGCATGAGGATGAACGACAATCGCCATGGCTGCAGGGACTTCTTGTCTCTCATACTGAATGCAAGAGAATCAGAGACTAGTGCAAAGCATCTGTTCACTCCTGATTACATAACCGCAGTCACTTACGAACACTTGCTTGCTGGATCCACGACGACATCTTTTACGTTCTCTAGTGTGGTTTATCTAGTCGCTTGTCATCCAGAGGTGGAGAAGAAGCTTATCGAGGAAATTGACTCGTTCGGCCCACATGATCGCTTGCCAAGTGCTGATGATCTTGAGCACAAGTTCCCATATCTTGATCAGGCTGGTTTACTTCCCCTGTCCTTCAGTCTTTTCCAGAAACTGGAAGCATCCACCCAAGTTGAGATTGGAGGTTACATTGTTCCAAAGGGGACATGGGTATGGCTAGCTCCTGGTGTACTGGCAAAAGACCCCAAAAACTTCCCAGAGCCTGAGAAGTTTAAGCCAGAGAGGTTTGATCCGAATGGCAAAGAAGAAAAACAGAGACATCCGTATGCTAACATTCCATTCGGATTAGGTCCTCGTGCTTGCATCGGACGGAGGTTTGCGTTACAGGAAATCAAGCTTGGCTTGATTCATTTGTACAGAAAGTATGTCTTCAGGCACTCCCCAGCCATGGAGAAGCCTCTGGAACTTCAATATGGGATTGTGCTCAACTTCAAACATGGTGTAAAAGTTGAGGCCTCCAGGAGGACA
>gnl_Vitvi_Genoscope.12X_GSVIVT01035384001
ATGCTTGAATTTTTCTTAAGAGATTGGGAATGGTCCCTCCAAGGTTTGATACAGATTGGGGTGTCCTTCATAAGGACACCCATGGCACCAGCCTTCTTCACAGTGTTGGCTATGCTAGGAGGACTTTTGGGCTACTTGTATGAACCCTATTGGAGGGTGAGAAGGGTACCAGGTCCACCAGTCTTCCCTCTTGTTGGGCACCTCCCCTTGATGGCCAAGTATGGTCATGATGTGTTCTCAGTCCTTGCCAAAAAATATGGTCCAATTTTCAGGTTCCATGTGGGTAGACAGCCCCTGGTGATTGTAGCAGATGCAGAGCTCTGTAGAGAAGTTGGAATAAAGAAATTCAAAGACATTCCCAACAGAAGCATTCCCTCTGCCATCTCAGCATCCCCTCTCCACCAAAAGGGTCTCTTCTTCACCAGGGATGCAAGGTGGTCAACAATGAGAAACACCATAATATCAGTCTACCAGCAATCTCACCTAGCCAACCTGGTGCCAACCATGCAAGCATTCATTGAACCAGCCTTTCGAAATCTCCCGTCTTCTGAAGAGGAAGATATCACTTTTTCCAATTTGTCCCTCAAACTGGCCACTGATGTAATTGGGCAAGCTGCATTTGGGGTTCATTTTGGTCTCTCCAAACCACCATCCAGCAATGAAGTTAAGAACAGTGATGAAGTATCAGAGTTCATCAATCAACATATTTACTCTACCACAAATCTTAAGATGGATCTATCAGGATCTTTCTCAATTATACTAGGCCTACTTGTCCCCATTCTCCAAAAACCAGTTCAACATATCCTTAAGAGAATACCTGGGACGATGGACTGGAAAATTTACCAGACTAACAAGAAACTGAGCAGCAGGCTTGATGAGATTGTTGCAAAGAGAATGAAGGACAAGGATAGAGGTTCCAAGGACTTCTTGTCTCTCATATTGAATGCAAGGGAATCAGAGAAAGCCATGAAGAATATTTTCACCTCAGACTACCTTAATGCAGTTACTTATGAACACCTACTTGCTGGGTCTGCAACAACATCCTTCACATTGTCTTCAACTATCTATCTGATTGCCGAGCATCCAGAAGTGGAGAAGAAGTTGCTTGCAGAGATTGACGGGTTCGGTCCGCCTGATCAGATGCCAACAGCTCATGATCTCCAGCACAAATTCCCCTATCTTGATCAGGCAAAGTCTCTTGCAATGAGGTTTTATACAGTTTCCCCATTAGTTGCAAGAGAAACATCTGCAGAAGTAGAGATTGGAGGCTATGTTCTTCCCAAGGGCACATGGATCTGGTTGGCACCTGGGGTTCTAGCAAAAGATCCAAAAAATTTCCCGGAACCAGACAAGTTCAAGCCAGAGAGGTTTGACCCAAATTGTGAGGAGGAGAAACAAAGGCATCCTTATGCTCTCATACCCTTTGGAATTGGTCCTCGAGCATGTCTAGGCCAGAAGTTCTCCTTACAAGAAGTAAAGCTTTCGCTGATTCATCTATACCAAAGATATGTCTTTCGCCATTCCCCAAACATGGAGAAACCTCTGGAACTTGAGTATGGCATAATTCTCAACTTCAAACATGCTGTCAAGCTCAGAGCCATCAAACGACATCCA
>Frave_02706-v1.0-hybrid.t1
ATGGGGATGGAGTTTTTGATTACCAATGGTTCTCTGGTGTCAACCATTTTCACAGTGCTGGCAGTATTGGCTGGAGTCTT
GGGATACTTGTATGCACCATACTGGGGAGTGAGAAGGGTTCCTGGCCCACGAACTATCCCTTTTCTAGGACACCTTCCCT
TGCTGGCTAAGCATGGTCCTGATTTGTTCTCAGTTCTTGCCAAGCAATATGGCCCTATCTTCAGGTTTCATATGGGAAGG
CAGCCACTTATAATTGTAGCAGATGCAGAACTTTGTAGAGAAGTTGGAATCAAGAAATTCAAAGACATTCCAAACAGAAG
CATACCATCTCCAATCTCAGCCTCACCTCTTCACCAAAAGGGTCTCTTTTTCACCAGGGATATAAGATGGTCAACCATGA
GAAACACCATTTTATCAGTGTATCAACCTTCATACCTAGCCAGCCTTGTTCCCACCATGCAATCATATATTGAATCTGCA
ACTCAAAACCTTGATGACTCTTCCAACAAGGAAGACATTACCTTTTCAAACCTCTCACTCAGATTGGCCACTGATGTTAT
TGGACAAGCTTCCTTTGGTGTCGACTTTGGCCTTTCAAAACCACAGTCTATTAGTAATTCAATCAACAAGGTTGATAATG
GTGAAGACAAGAATGATGATGAAGTTTCAGATTTTATCAACCAACACATCTATTCCACAACTCAGCTTAAGATGGACTTA
TCAGGTTCCTTATCAATCATATTGGGACTACTTGTCCCCATAATACAAGAGCCATTTAGGCAAATCTTGAAGAGAATTCC
GGGCACTATGGACTGGAAAGTAGACCGGACTAACCAGAATTTGGCAGGCCGGCTTGATCAGATTGTAATGAGGAGAATGA
AAGATAGCGATCGAGGTACCAAGAATTTCTTGTCACTCATAATGAATGCAAGGGAGTCAGAGGGGGTAGCAAAGAGTGTG
TTCACTCCAGACTACATTAGTGCAGTCACTTATGAACATTTGCTTGCTGGGTCGGCCACCACATCTTTTACATTGTCCTC
AGCTGTTTACTTGATTTCTGGACACCCGGAAGTGGAAAGCAAGTTGCTAGCAGAAATCGATGGATTTGGTCCACATGATC
AGATCCCAACAGCTCCTGATCTTCAGCACAAATTCCCTTATCTTGAACAGGTTATTAAAGAGGCAATGAGGTTTTACTTG
GTTTCTCCACTAGTTGCAAGAGAAACGTCAAGAGAAGTAGAAGTAGGAGGTTATCTTCTACCAAAGGGGACTTGGGTCTG
GTTAGCTCTCGGAGTTTTAGCGAAAGATCCAAAGAACTTCCCTGAGCCAGAGAAGTTCAAGCCAGAGAGGTTTGATCCGA
ATGGCAAAGAAGAGAAACAAAGGCATCCTTATGCTTTCATACCATTTGGAATAGGGCCTAGAGCATGCATTGGTCAGAAG
TTTTCTCTACAAGAACTAAAGCTCTCACTGATACATTTATACCGGAAATATGTATTCAGGCACTCTCCAAACATGGAGGC
ACCTCTGGAACTTGAGTTCGGCATTGTTCTTAACTTCAAGAAAGGTGTCAAGCTTACAGTTATTAAGCGGACA
>Frave_02708-v2.0.a2-hybrid.t1
ATGGGGATGGAGTTTTTGATTACCAATGGTTCTCTGGTGTCAACCACTCTCACAGTGCTGGCAGTATTGGCTGGAGTCTT
GGGATACTTGTATGCACCATACTGGGGAGTGAGAAGGGTTCCTGGCCCACGAACTATCCCTTTTCTAGGACACCTTCCCT
TGCTGGCTAAGCATGGTCCTGATTTGTTCTCAGTTCTTGCCAAGCAATATGGCCCTATCTTCAGGTTTCATATGGGAAGA
CAGCCACTTATAATTGTAGCAGATGCAGAACTTTGTAGAGAAGTTGGAATCAAGAAATTCAAAGACATTCCAAACAGAAG
CATACCATCTCCAATCTCAGCCTCACCTCCTCACCAAAAGGGTCTCTTTTTCACCAGGGATACAAGATGGTCAACCATGA
GAAACACCATTTTATCAGTGTATCAACCTTCATACCTAGCCAGCCTTGTTCCCACCATGCAATCATATATTGAATCTGCA
ACTCAAAACCTTGATGACTCTTCCAACAAGGAAGACATTACCTTTTCAAACCTCTCACTCAGATTGGCCACTGATGTTAT
TGGACAAGCTGCCTTTGGTGTCGACTTTGGCCTTTCAAAACCACAGTCTATTAGTGATTCAATCAACAAGGTTGATAATG
GTGAAGACAAGAATGATGATGAAGTTTCAGACTTTATCAACCAACACATCTATTCCACAACTCATCTTAAGATGGACTTG
TCAGGTTCCTTATCGATCATATTGGGACTACTTGTCCCCATAATACAAGAGCCATTTAGGCAAATGTTGAAGAGAATTCC
GGGCACTATGGACTGGAAAGTAGACCGGACTAACCAGAAATTGGCAGGCCGGCTTGATCATATTGTAATGAGGAGAATGA
AAGATAGCGATCGAGGTACCAAGAATTTCTTGTCACTCATATTGAATGCAAGGGAGTCAGAGGGAGTAGCAAAGAGTGTG
TTCACTCCAGACTACATTAGTGCAGTCACTTATGAACATTTGCTTGCTGGGTCGGCCACCACATCTTTTACATTGTCCTC
AGCTGTCTACTTGATTTCTGGACACCCGGAAGTGGAAAGCAAGTTGCTAGCAGAAATCGATGGATTTGGTCCACATGATC
AGATCCCAACAGCTCATGATCTTCAGCACAAATTCCCTTATCTTGAACAGGTTATTAAAGAGGCAATGAGGTTTTACTTG
GTTTCTCCACTAGTTGCAAGAGAAACGTCAAGAGAAGTAGAAGTAGGAGGTTATCTTCTACCAAAGGGGACTTGGGTCTG
GTTAGCTCCCGGAGTTTTAGCGAAAGATCCAAAGAACTTCCCTGAGCCAGAGAAGTTCAAGCCAGAGAGGTTTGATCCGA
ATGGCAAAGAAGAGAAACAAAGGCATCCTTATGCTTTCATACCATTTGGAATAGGGCCTAGAGCATGCATTGGTCAGAAG
TTTTCTCTACAAGAACTAAAACTCTCACTGATACATTTATACCGGAAATATGTATTCAGGCACTCTCCAAACATGGACAC
ACCTCTGGAACTTGAGTTCGGCATTGTTCTTAACTTCAAGAATAGTGTCAAGCTTACAGTTATTAAGCGGACA
>Maldo_GDDH_02G1142400
ATGGAACTGCAGTTATTGTTCACCAATGGTTTTCTGGTATCACCATCGACCCTTTTCACGGCGTTGGCAATGTTTGCAGG
AGTTTTGAGTTACTTGTATGGGCCCTACTGGAGGGTGAGAAGGGTACCTGGCCCTCCAGTTATCCCCTTGCTAGGACACC
TTCCCTTGCTGGCAAAGTATGGTCCTGATGTATTCTCAGTTCTTGCCAAACAATATGGCCCTCTTTTCAGGTTTCATATG
GGTAGACAGCCACTAATAATTGTAGCAGATGCAGAGCTTTGTAGAGAAGTAGGAATAAAAAATTTCAAAGATATCAACAA
CAGAAGCATTCCGTCTCCCATCGCAGCTTCCCCACTCCATCAGAAGGGTCTCTTCTTCACCAGGGATGCAAGATGGTCGA
CGATGCGAAACACTATATTATCGTTGTATCAGCCATCACACCTAGCCAGCCTTGTGCCCACAATGCAGTCGTTCATCGAG
TCTGCAACTCAAAAGCTCGACTCCTCCAAAGAAGCGGAAGATATTACCTTTTCTAACCTCTCCCTCAGGTTGGCCACTGA
TGTAATAGGACAAGCTGCATTCGGAGTCAACTTTGGCCTCTCTAAACTGGAATCCATCAACGAATCAATCGACAAGATTG
ACAGCAAAGACAACAACGACGATGACCAAGTCTCAGATTTTATTAACCAACACATCTATTCCACTACTCAGCTTAAGATG
GACTTATCCGGTTCCTTCTCAATTATACTGGGATTACTTGCCCCTATTCTCCAGGAGCCATTTAGGCAGGTCTTGAAAAG
AATTCCTGGGACAATGGACTGGAAGGTTGAGCGTACAAACCGGAAGTTGAGTGGCCGGCTTGATGAGATTGTGGTGAAAA
GAATGAAAGACAGTGAACGCGGTTCAAAGGACTTCTTGTCACTCATAATGAATGCGAGGGAGTCGGAAACTGTTGCAAAG
AATGTCTTCACTCAAGACTACATTAGTGCGGTTACTTATGAGCATCTCCTAGCTGGATCAGCCACTACATCATTCACATT
GTCTTCAACTGTCTACTTGGTAGCTGGACACCCAGAAGTCGAGAGGAAGTTGCTGGCGGAAATTGATGGATTTGGACCTC
CTGATCAGATGCCAACTGCTTATGATCTTCAACACAAATTTCCTTATATTGATCAGGTTATTAAAGAGGCAATGAGGTTT
TACTTGGTTTCACCATTGGTTGCAAGAGAAACATCTAGAGAAGTCGAAATAGGAGGCTATCTTCTACCAAAGGGGACTTG
GGTGTGGCTAGCACTCGGAGTTTTAGCGAAAGATCCAAACAACTTTCCGGAACCAGACACGTTCAGGCCAGAGAGATTTG
ATCCAGATTGCAACGAAGAGAAACAAAGGCATCCTTACGCTTTTATACCATTTGGAATCGGGCCACGAGCATGCATTGGT
CAGAAATTTTCACTACAAGAATTAAAGCTCTCGCTGATTCATTTATACCGGAAGTATGTATTCCGGCACTCTCCCAACAT
GGAGAAACCTCTGGCACTTGAGTATGGCATTGTTCTTAATTTCAAGAATGGTGTCAAGGTTAGAGTCGTAAAGCGG
>Maldo_GDDH_08G1064200
ATGATAGGCAGCATTGAAATGTTGTTTACCATCTTCATGGTGCTGGCAATACTGGGAGGAGTTTTGGGGTACTTGTATTG
GCCCTACTGGGGAATGAGAAGGGTACCTGGCCCACCAACTATCCCTCTGGTAGGACACATTCCCTTGTTGGCAAAGTATG
GTCCTGATGTATTCTCAGTTCTTGCCAAAGAGTATGGCCCTATTTTCAGGTTTCATATAGGTAGACAACCACTCGTAATT
GTAGCAGATGCAGAGCTTTGTAGGGAAGTTGGAATAAAGAAATTCAAAGACATGAAGAACAGAAGCATTCCATCTCCCCT
TGCAGCTTCCCCTCTCCATCAGAAGGGTCTCTTTTTAACCAGGGATGCAAGATGGGCGACGATGCGAAACACTATATTGT
CAATGTATCAACCATCACACTTAGCCAATCTTGTGCCTACAATGCAGTCATTTGTTGAATGTGCAACTCAAAAACTTGCC
TCCACAGCGGAAGAAGAAGAAGATATTACCTTTTCCGACATCTCCCTTCAATTGACTACGGATGTAATAGGACAAGCTGC
ATTTGGTGTCAACTTTGGCCTTTCTAAACCACAATCCCTCGGCGAGTCAGTGGAAAAGATTGATGGAAAATACAACAATG
ACGATGAAGTCTCGGACTTCATCAACCAACACATGTATTCCACAGCACAACTTAAGCTGGACTTTTCGGGTTCCTTATCG
ATCATACTAGGACTACTTGTCCCCATACTCCAGTGGCCATTTTGGCAGATGTTGAAGAGAATTCCTGGCACTATGGACAG
AAAAATCGAACGTAGTAACTGGCATTTGGTTAGCCGGCTTGATGCGGCTGTGGAAAAGAGAATGAAAGACAGCGGACGAG
GTTCAAGGGACTTCTTGTCACTCATACTGAATGCAAGGGAGTCGGGGAGGGTTTCGAAAAATGTTTTCACACAGGATTAC
ATTAGTGCACTTGCTTATGAGCATCTCCTTGCCGGGTCGGCCACCACAGCATTCACATTGTCTTCAGTTGTCTACTTGGT
TGCTGGACATCCCGAAGTCGAAAAAAAGTTGCTGGCAGAGATCGATGGATTTGGACCGCCAGATCAGATGCCAACTGCTA
CTGATCTCCAACACAACTTTCCTTATCTTGATCAGGTTGTTAAAGAGGCAATGAGGTTTTACATGGTTTCCCCATTAGTT
GCAAGAGAAACATCCAAAGAAATCGAAATAGGCGGTTATCTTCTACCGAAGGGGACTTGGGTTTGGTTAGCCCTCGGAGT
TTTAGCGAAAGATCAAAAGAACTTCCCAGAGCCAGAAAAGTTCAGGCCAGAGAGGTTTGATCCAAGTTGCAAAGAAGAGA
AACAAAGGCATCCATATGCCTTTATACCGTTTGGACTCGGGCCTCGAACCTGCATTGGTCAGAAATTTGCTGTGCAAGAA
ATAAAGCTTGCGCTGATTCACTTATACCGGAAGTATGTGTTCCGGCACTCTCCATTTATGGAGGTACCTCTGGAGCTTGA
ATATGGCATTGTTCTCAAGTTCAAGAATGGCGTCAAGCTTCGAGTCATAAAGCGGACA
>Maldo_GDDH_15G1057500
AAAATGATAGGCAGCATTGAACTGTTGTTTAACATCTTCATGGTGTTGATAGTACTGGGAGGAATTTTGGGGTATTTGTA
TGGGCCCTACTGGAGAGTAAGAAGGGTACCTGGCCCTCCAACTATCCCTCTGGTAGGACACATTCCCTTGATGGCAAAGT
ATGGTCCTGATATATTCTCAGTTTTTGCTGAAGAGTATGGCCCTATTTTCAGGTTTCATATCGGGAGACAACCACTCATA
ATTGTAGCAGATGCAGAGCTTTGTAGAGAAGTTGGAATAAAGAAATTCAAAGACATTAAAAACAGAAGCATTCCACCTCC
CCTTGCAGCTTCCCCTCTTCATCAGAAGGGTCTCTTTTTAACCAGGGATGCGAGATGGGTGACGACGCGAAACACTATAT
TATCAGTGTATCAACCTTCCCACTTAGCCAACCTTGTGCCTACAATGCAGTCATTTGTTGAATGTGCAACTGAAAAACTT
GACTCCATGGCGAAAGTAGAAGAAGATATTACCTTTTCCGCCATCTCCCTTCGATTGGCCACAGATGTAATAGGACAAGC
TGCATTTGGTGTCAACTTTGGCCTTTCTAAACCACAATCAGTCGGCGAATCAGTCGAAAAGTTTGATGGCAAAGACAATA
ATGACGATGAAGTCTCAGACTTTATCAACCAACACATATATTCCACAACACAGGTTAAGATGGATTTTTCGGGTTCCTTA
TCGATCATACTAGGACTACTTGTCCCCATACTTCAGTGGCCATTTTGGCAGATGTTGAAGAGAATTCCTGGCACTATGGA
TGGGAAAATCGAACATAATAACAGGCATTTGACTAGCCGGCTTGGTGCAGTTGTGGAAAAGAGAATGAAAGACAGCAGAC
GAGGTTCAAAGGACTTCTTGTCAGTTATACTGAATGCAAGGGAGTCAGGGAGGCTTTCGAAGAATGTTTTCACAACAGAT
TACATTAGTGCACTTGCTTATGAGCATCTCCTTGCCGGGTCGGCCACCACAGCATTCACATTGTCTTCAGCTGTCTACTT
GGTTGCTGGACATCCAGAAGTAGAAAAAAAGTTGCTGGCAGAGATCGATGGATTTGGACCGCCTGATCAGATGGCAACTG
CAAGTGATCTTCAACACAAATTTCCTTATCTTGATCAGGCAAGGCTTCTCAAATTTCAATGTTGCATTGAGGAATCTTCC
TCATTAGCAATGAGGTTTTACATGGTTTCCCCATTAGTTGCTAGAGAAACATCTCGAGACGTCGAAATAGGCGGTTATAT
TTTACCAAAGGGGACTTGGGTTTGGTTAGCCCTCGGAGTATTAGCGAAAGATCAAAAGAACTTCCCAGAGCCAGAAAAGT
TCAGGCCAGAGAGGTTTGATCCAAGCTGCAAAGAAGAGAAACAAAGGCATCCTTATGCTTTTATACCGTTTGGACTCGGG
CCTCGATCCTGCATCGGTCAGAAATTTGCCATACAAGAAATAAAGCTTGCACTGATTCACTTATACCGGAAGTATGTGTT
CCGGCACTCTCCATATATGGAGTCACCTCTGGAGCTTGAGTTTGGCATTGTTCTCAAGTTCAAGAATGGTGTCAAGCTTC
GGGTCATAAAGCGGAAA
>Maldo_GDDH_15G1057600
ATGAAGACACCCCCCCACCCCCCCCCCCCAACCACCCCCACTATTTTCCATCACCAATCTATTAAACCTAACCCAAAGCT
CTCATATTTGATGATGAAGAGCTTGGAAGAAGAGGAGACCCTTCAGAAAATTGGTGGGATGGAAGTGTTGTTTGCTACCA
GTGTTTGGTTGATATCCACAATCTTCACAGGGTTGGCAATATTGGGAGGAATTTTGGGGTACTTGTATGGACCCTACTGG
GGGGTGAGAAGGGTACCTGGCCCACCAACTATCCCCTTGCTAGGACACCTTCCCTTGCTGGCAAAGTATGGTCCTGATGT
ATTCTCAGTTCTTGCCGAACAGTACGGCCCTATTTTCAGGTTTCATATGGGCAGGCAACCATTGATAATTGTAGCAGATG
CTGAGCTTTGTAGAGAAGTTGGAATAAAGAAATTCAAAGACATTCCAAACAGAAGCATTCCAGCTCCCATATCAGCCTCC
CCTCTTCATCAAAAGGGTCTTTTTTTCACCAGGGATGCAAGATGGTCGACAATGCGAAACACTATATTATCGGTGTATCA
ACCATCACACCTCGCCAGCCTTGTGCCTACCATGCAGTCCTTCATTGAATCTGCAACTGAGAAACTTCACTCCTCCAAAG
AAGAAGAGATTACATTTTCTACCCTTTCCCTTGGATTGGCTACTGATGTACTAGGGCAAGCTGCATTTGGTGTCAACTTT
GGCCTTTCTAATACACATTCGATCGGCAAATCAATCAAAGGAGAAGACAACGACGATGAAGTCTCGGACTTCATCAACCA
ACACATTTATTCCACAACGCAGCTTAAGATGGACTTATCAGGTTCCTTATCCATCATACTCGGTTTACTAGTCCCTATAC
TCCAGGAGCCATTTAGGCAGATTTTCAAGAGAATTCCGGGCACTATGGACTGGAAAGTTGAGCGTACTAACCGGAAGTTG
AGTGGCCGGCTTGATGGTATTGTGGCGAAGCGAATGCAAGACCGTGAGCGAGGCTCGAAGGACTTCTTGTCGGTAATTAT
GAATGCAATGGAGTCAGAGGCGGTTTCGAAGAATGTCTTCACTCCTGACTACATTAGTGCAGTTACTTACGAGCATCTCC
TTGCTGGATCAGCCACCACAGCATTCACATTGTCTTCAATTGTCTACTTGGTTGCTGGACATCCAGAAGTCGAAAAAAAA
TTGCTGGCAGAGATTGATGGATTTGGACCGCCTGATCAGATGCCAACTGCTCATGATCTTCAACACAAGTTTCCTTACAT
TGATCAGGTGATTAAAGAGGCAATGAGGTTTTACATGGTTTCCCCATTAGTTGCGAGAGAAACATCCGGAGACGTCGAAA
TAGGAGGTTATCTTCTACCAAAGGGGACTTGGGTGTGGTTAGCACTCGGTGTTTTAGCGAAAGATCCAAAGAACTTCCCG
GAGCCAGACAAGTTCAGGCCAGAGAGGTTTGATCCAAATTGCCAAGAATTGAAACAAAGGCATCCTTACGCTTTTATACC
GTTTGGAATCGGACCTCGATCCTGCATTGGTCAGAAATTTTCCCTACAAGAACTAAAGCTCTCACTGATTCACTTATACC
GGAAATATGTGTTCCGGCACTCTCCCGACATGGAGAAACCTCTTGAGCTTGAGTACGGCATTGTTCTCAACTTCAAGAAA
GGTGTCAAGCTTAGAGTCATAAAGAGGACA
>Maldo_GDDH_15G1255800
ATGATGATCAAGTCTTGGGGTTTTATTAACCAACACATCTGTTCCACTACTCAGCTTAAGATGGATTTATCCGGTTCCTT
TTCAATTAAACTGGAACTACTTGTTTCTATTCTTCAGGAGCCATTTAGGCAGCTCTTGAAAAGAATTCCCGGGACAATGA
ACTGGAAAGTTGAGCGTACTAACCGGAAGTTGAGTGGCCGGCTTGATGAGATTGTGGTGAAGAGAATGAAAGACAGTGAA
CGTGGTTCAAAGGACTTCTTGTCACCCATAATGAAAGCAAGGGAGTTGGAAATGGTTGCCGAGAATGTCTTCGCTCAAGA
CTACATTAGTGCAGCTGCTTATGAGCATCTCCTGGCTGGATCAGCCACTACATCATTCACATTGTCTTCAATTGTCTACT
TGGTTGCCGGACATCCAGATGCCGAAAAGAAGTTGCTAGCGGAAATTGATGGATTTGGACCTCCTGATCAGATGCCTACT
GCTCATAGTCTTCAACACAAATCTCCATATATTGATCAGGCATATGCAATGAGGTTTTGCCTGGTTTCCCCATTAGTTGC
AAGAGAAACATCTAGAGAAGTCGAAATCGGAGGCTATCTTCTACCAAAGGTATTGTTCTACTTATCCTATGTGAATCGGA
AATGGTTGCATAATTTATGGGAC
>Maldo_GDDH_15G1256100
ATGCGAGACACTATATTATCAATGTATCAGCCATCACACCTAGCCAGCCTTGTGCCCACAATGCAGTCATTCACCGAGTC
TGCAACTCAAAAGTTCGACTTGTTTAAAGAGGATGAAGAGATTACCTTCTCTAACCTCTCCCTCTGGTTGGCTACTGATG
TAATAGGACAAGCTGCATTTGGTGTTAACTTTGGCCTTTCTAAACCACAATCCATCAGTGAATCAATCGACAAGATTGAC
AGCAAAGACAACAACGATGATGATCAAATCTTTTATTTTGTTAACCAACACTTCTATTCCACTACTCAGCTTAAGATGGA
TTTATCTGGTCTTGAAAAGAATTCCCAGGACAATGACTGGAAGGTTGAGTGTACTAACCGGAAGTTGAGTGGCCGGCTTG
ATGAGATTGTGGTGAAAAGAATGAAAGACAGTGAACGTGGTTCAAAGGACTTCTTGTCACTCATAATGAATGTGAGGGAG
TCGGAAGTGGTTGCCAAGAATGTCATCACTCAATACTACATTAGTGCAGTTGCTTATGAGCATCTCCTGGCTGGATCAGC
CACTACATCATTCACAATGTCTTCAATTGTCTACTTGGTTGCCGGACACCCAGATGTCGAAAAGAAGTTGCTGGCGGAAC
TTGATGGATTTGGACCTCGTGATCAGATGCCAACTGCTCCTGGTCTTCTGAATTCCAAATTAGTG
>Maldo_Gala_02g012160
ATGGAACTGCAGTTATTGTTCACCAATGGTTTTCTGGTATCACCATCGACCCTTTTCACGGCGTTGGCAATGTTTGCAGG
AGTTTTGAGTTACTTGTATGGGCCCTACTGGAGGGTGAGAAGGGTACCTGGCCCTCCAGTTATCCCCTTGCTAGGACACC
TTCCCTTGCTGGCAAAGTATGGTCCTGATGTATTCTCAGTTCTTGCCAAACAATATGGCCCTCTTTTCAGGTTTCATATG
GGTAGACAGCCACTAATAATTGTAGCAGATGCAGAGCTTTGTAGAGAAGTAGGAATAAAAAATTTCAAAGATATCAACAA
CAGAAGCATTCCGTCTCCCATCGCAGCTTCCCCACTCCATCAGAAGGGTCTCTTCTTCACCAGGGATGCAAGATGGTCGA
CGATGCGAAACACTATATTATCGTTGTATCAGCCATCACACCTAGCCAGCCTTGTGCCCACAATGCAGTCGTTCATCGAG
TCTGCAACTCAAAAGCTCGACTCCTCCAAAGAAGCGGAAGATATTACCTTTTCTAACCTCTCCCTCAGGTTGGCCACTGA
TGTAATAGGACAAGCTGCATTCGGAGTCAACTTTGGCCTCTCTAAACTGGAATCCATCAACGAATCAATCGACAAGATTG
ACAGCAAAGACAACAACGACGATGACCAAGTCTCAGATTTTATTAACCAACACATCTATTCCACTACTCAGCTTAAGATG
GACTTATCCGGTTCCTTCTCAATTATACTGGGATTACTTGCCCCTATTCTCCAGGAGCCATTTAGGCAGGTCTTGAAAAG
AATTCCTGGGACAATGGACTGGAAGGTTGAGCGTACAAACCGGAAGTTGAGTGGCCGGCTTGATGAGATTGTGGTGAAAA
GAATGAAAGACAGTGAACGCGGTTCAAAGGACTTCTTGTCACTCATAATGAATGCGAGGGAGTCGGAAACTGTTGCAAAG
AATGTCTTCACTCAAGACTACATTAGTGCGGTTACTTATGAGCATCTCCTAGCTGGATCAGCCACTACATCATTCACATT
GTCTTCAACTGTCTACTTGGTAGCTGGACACCCAGAAGTTATTAAAGAGGCAATGAGGTTTTACTTGGTTTCACCATTGG
TTGCAAGAGAAACATCTAGAGAAGTCGAAATAGGAGGCTATCTTCTACCAAAGGGGACTTGGGTGTGGCTAGCACTCGGA
GTTTTAGCGAAAGATCCAAACAACTTTCCGGAACCAGACACGTTCAGGCCAGAGAGATTTGATCCAGATTGCAACGAAGA
GAAACAAAGGCATCCTTACGCTTTTATACCATTTGGAATCGGGCCACGAGCATGCATTGGTCAGAAATTTTCACTACAAG
AATTAAAGCTCTCGCTGATTCATTTATACCGGAAGTATGTATTCCGGCACTCTCCCAACATGGAGAAACCTCTGGCACTT
GAGTATGGCATTGTTCTTAATTTCAAGAATGGTGTCAAGGTTAGAGTCGTAAAGCGG
>Maldo_Gala_08g005680
ATGATAGGCAGCATTGAAATGTTGTTTACCATCTTCATGGTGCTGGCAATACTGGGAGGAGTTTTGGGGTACTTGTATTG
GCCCTACTGGGGAATGAGAAGGGTACCTGGCCCACCAACTATCCCTCTGGTAGGACACATTCCCTTGTTGGCAAAGTATG
GTCCTGATGTATTCTCAGTTCTTGCCAAAGAGTATGGCCCTATTTTCAGGTTTCATATAGGTAGACAACCACTCGTAATT
GTAGCAGATGCAGAGCTTTGTAGGGAAGTTGGAATAAAGAAATTCAAAGACATGAAGAACAGAAGCATTCCATCTCCCCT
TGCAGCTTCCCCTCTCCATCAGAAGGGTCTCTTTTTAACCAGGGATGCAAGATGGGCGACGATGCGAAACACTATATTGT
CAATGTATCAACCATCACACTTAGCCAATCTTGTGCCTACAATGCAGTCATTTGTTGAATGTGCAACTCAAAAACTTGCC
TCCACAGCGGAAGAAGAAGAAGATATTACCTTTTCCGACATCTCCCTTCAATTGACTACGGATGTAATAGGACAAGCTGC
ATTTGGTGTCAACTTTGGCCTTTCTAAACCACAATCCCTCGGCGAGTCAGTGGAAAAGATTGATGGAAAATACAACAATG
ACGATGAAGTCTCGGACTTCATCAACCAACACATGTATTCCACAGCACAACTTAAGCTGGACTTTTCGGGTTCCTTATCG
ATCATACTAGGACTACTTGTCCCCATACTCCAGTGGCCATTTTGGCAGATGTTGAAGAGAATTCCTGGCACTATGGACAG
AAAAATCGAACGTAGTAACTGGCATTTGGTTAGCCGGCTTGATGCGGCTGTGGAAAAGAGAATGAAAGACAGCGGACGAG
GTTCAAGGGACTTCTTGTCACTCATACTGAATGCAAGGGAGTCGGGGAGGGTTTCGAAAAATGTTTTCACACAGGATTAC
ATTAGTGCACTTGCTTATGAGCATCTCCTTGCCGGGTCGGCCACCACAGCATTCACATTGTCTTCAGTTGTCTACTTGGT
TGCTGGACATCCCGAAGTCGAAAAAAAGTTGCTGGCAGAGATCGATGGATTTGGACCGCCAGATCAGATGCCAACTGCTA
CTGATCTCCAACACAACTTTCCTTATCTTGATCAGGTTGTTAAAGAGGCAATGAGGTTTTACATGGTTTCCCCATTAGTT
GCAAGAGAAACATCCAAAGAAATCGAAATAGGCGGTTATCTTCTACCGAAGGGGACTTGGGTTTGGTTAGCCCTCGGAGT
TTTAGCGAAAGATCAAAAGAACTTCCCAGAGCCAGAAAAGTTCAGGCCAGAGAGGTTTGATCCAAGTTGCAAAGAAGAGA
AACAAAGGCATCCATATGCCTTTATACCGTTTGGACTCGGGCCTCGAACCTGCATTGGTCAGAAATTTGCTGTGCAAGAA
ATAAAGCTTGCGCTGATTCACTTATACCGGAAGTATGTGTTCCGGCACTCTCCATTTATGGAGGTACCTCTGGAGCTTGA
ATATGGCATTGTTCTCAAGTTCAAGAATGGCGTCAAGCTTCGAGTCATAAAGCGGACA
>Maldo_Gala_15g005420
ATGATAGGCAGCATTGAACTGTTGTTTAACATCTTCATGGTGTTGATAGTACTGGGAGGAATTTTGGGGTATTTGTATGG
GCCCTACTGGAGAGTAAGAAGGGTACCTGGCCCTCCAACTATCCCTCTGGTAGGACACATTCCCTTGATGGCAAAGTATG
GTCCTGATATATTCTCAGTTTTTGCTGAAGAGTATGGCCCTATTTTCAGGTTTCATATCGGGAGACAACCACTCATAATT
GTAGCAGATGCAGAGCTTTGTAGAGAAGTTGGAATAAAGAAATTCAAAGACATTAAAAACAGAAGCATTCCACCTCCCCT
TGCAGCTTCCCCTCTTCATCAGAAGGTGTATCAACCTTCCCACTTAGCCAACCTTGTGCCTACAATGCAGTCATTTGTTG
AATGTGCAACTGAAAAACTTGACTCCATGGCGAAAGTAGAAGAAGATATTACCTTTTCCGCCATCTCCCTTCGATTGGCC
ACAGATGTAATAGGACAAGCTGCATTTGGTGTCAACTTTGGCCTTTCTAAACCACAATCAGTCGGCGAATCAGTCGAAAA
GTTTGATGGCAAAGACAATAATGACGATGAAGTCTCAGACTTTATCAACCAACACATATATTCCACAACACAGGTTAAGA
TGGATTTTTCGGGTTCCTTATCGATCATACTAGGACTACTTGTCCCCATACTTCAGTGGCCATTTTGGCAGATGTTGAAG
AGAATTCCTGGCACTATGGATGGGAAAATCGAACATAATAACAGGCATTTGACTAGCCGGCTTGGTGCAGTTGTGGAAAA
GAGAATGAAAGACAGCAGACGAGGTTCAAAGGACTTCTTGTCAGTTATACTGAATGCAAGGGAGTCAGGGAGGCTTTCGA
AGAATGTTTTCACAACAGATTACATTAGTGCACTTGCTTATGAGCATCTCCTTGCCGGGTCGGCCACCACAGCATTCACA
TTGTCTTCAGCTGTCTACTTGGTTGCTGGACATCCAGAAGTAGAAAAAAAGTTGCTGGCAGAGATCGATGGATTTGGACC
GCCTGATCAGATGGCAACTGCAAGTGATCTTCAACACAAATTTCCTTATCTTGATCAGGCAAGGCTTCTCAAATTTCAAT
GTTGCATTGAGGAATCTTCCTCATTAGTTGGCTTATCTGTCGTTATTAAAGAGGCAATGAGGTTTTACATGGTTTCCCCA
TTAGTTGCTAGAGAAACATCTCGAGACGTCGAAATAGGCGCCCTCGGAGTATTAGCGAAAGATCAAAAGAACTTCCCAGA
GCCAGAAAAGTTCAGGCCAGAGAGGTTTGATCCAAGCTGCAAAGAAGAGAAACAAAGGCATCCTTATGCTTTTATACCGT
TTGGACTCGGGCCTCGATCCTGCATCGGTCAGAAATTTGCCATACAAGAAATAAAGCTTGCACTGATTCACTTATACCGG
AAGTATGTGTTCCGGCACTCTCCATATATGGAGTCACCTCTGGAGCTTGAGTTTGGCATTGTTCTCAAGTTCAAGAATGG
TGTCAAGCTTCGGGTCATAAAGCGGAAA
>Maldo_Gala_15g005430
ATGATGAAGAGCTTGGAAGAAGAGGAGACCCTTCAGAAAATTGGTGGGATGGAAGTGTTGTTTGCTACCAGTGTTTGGTT
GATATCCACAATCTTCACAGGGTTGGCAATATTGGGAGGAATTTTGGGGTACTTGTATGGACCCTACTGGGGGGTGAGAA
GGGTACCTGGCCCACCAACTATCCCCTTGCTAGGACACCTTCCCTTGCTGGCAAAGTATGGTCCTGATGTATTCTCAGTT
CTTGCCGAACAGTACGGCCCTATTTTCAGGTTTCATATGGGCAGGCAACCATTGATAATTGTAGCAGATGCTGAGCTTTG
TAGAGAAGTTGGAATAAAGAAATTCAAAGACATTCCAAACAGAAGCATTCCAGCTCCCATATCAGCCTCCCCTCTTCATC
AAAAGGGTCTTTTTTTCACCAGGGATGCAAGATGGTCGACAATGCGAAACACTATATTATCGGTGTATCAACCATCACAC
CTCGCCAGCCTTGTGCCTACCATGCAGTCCTTCATTGAATCTGCAACTGAGAAACTTCACTCCTCCAAAGAAGAAGAGAT
TACATTTTCTACCCTTTCCCTTGGATTGGCTACTGATGTACTAGGGCAAGCTGCATTTGGTGTCAACTTTGGCCTTTCTA
ATACACATTCGATCGGCAAATCAATCAAAGGAGAAGACAACGACGATGAAGTCTCGGACTTCATCAACCAACACATTTAT
TCCACAACGCAGCTTAAGATGGACTTATCAGGTTCCTTATCCATCATACTCGGTTTACTAGTCCCTATACTCCAGGAGCC
ATTTAGGCAGATTTTCAAGAGAATTCCGGGCACTATGGACTGGAAAGTTGAGCGTACTAACCGGAAGTTGAGTGGCCGGC
TTGATGGTATTGTGGCGAAGCGAATGCAAGACCGTGAGCGAGGCTCGAAGGACTTCTTGTCGGTAATTATGAATGCAATG
GAGTCAGAGGCGGTTTCGAAGAATGTCTTCACTCCTGACTACATTAGTGCAGTTACTTACGAGCATCTCCTTGCTGGATC
AGCCACCACAGCATTCACATTGTCTTCAATTGTCTACTTGGTTGCTGGACATCCAGAAGTCGAAAAAAAATTGCTGGCAG
AGATTGATGGATTTGGACCGCCTGATCAGATGCCAACTGCTCATGATCTTCAACACAAAGGCAATGAGGTTTTACATGCG
AAAGATCCAAAGAACTTCCCGGAGCCAGACAAGTTCAGGCCAGAGAGGTTTGATCCAAATTGCCAAGAATTGAAACAAAG
GCATCCTTACGCTTTTATACCGTTTGGAATCGGACCTCGATCCTGCATTGGTCAGAAATTTTCCCTACAAGAACTAAAGC
TCTCACTGATTCACTTATACCGGAAATATGTGTTCCGGCACTCTCCCGACATGGAGAAACCTCTTGAGCTTGAGTACGGC
ATTGTTCTCAACTTCAAGAAAGTCTATATATTAAATCCTGAGCTCTGCTCCTTCGAAGGATTAGATTCAAGAGAC
>Maldo_Gala_15g023270
ATGCTTGGTGATACTGCCATTGCTGTACATCCTAATGACGAAAGGATCAAGGAAACGCCTGATGCTCGAGTCTTGGAGCT
TCTACAGTTCCTTTCCAACATTCCAGATATGTTGTGCCTGATATTAAAGAATGGGAGAACAAAGTTGGCCTCTGATGTAA
TAGGACAAGCTGCATCTAGTGTCAACTTTGGCCTCTCTAAACCACAATCCATCATTGAATCAATGGACAAGATTGACATC
AAAGACAACAACGATGATGATCAAGAGCCATTTAGGCAGCTCTTGAAAAGAATTCCCGGGACAATGAACTGGAAAGTTGA
GCGTACTAACCGGAAGTTGAGTGGCCGGCTTGATGAGATTGTGGTGAAGAGAATGAAAGACAGTGAACGTGGTTCAAAGG
ACTTCTTGTCACCCATAATGAAAGCAAGGGAGTTGGAAATGGTTGCCAAGAATGTCTTCGCTCAAGACAGTGAACGACTT
CTTGTCACCATAATGAAAGCAAGGGAGTTGGAAATGGTTGCCAAGAATGTCTTCGCTCAAGACTACATTAGTGCAGCTGC
TTATGAGCATCTCCTGGCTGGATCAGCCACTACATCATTCACATTGTCTTCAATTGTCCACTTGGTTGCCGGACATCCAG
ATGCCGAAAAGAAGTTGCTAGCGGAAATTGATGGATTTGGACCTCCTGATCAGATGCCAACTGCTCATAGTCTTCAACAC
AAATCTCCATATATTGATCAGGCATATGTTCTGAATTCCAAATTAGTG
>Maldo_Gala_15g023280
ATGCGAGACACTATATTATCAATGTATCAGCCATCACACCTAGCCAGCCTTGTGCCCACAATGCAGTCATTCACCGAGTC
TGCAACTCAAAAGTTCTACTTGTTTAAAGAGGATGAAGAGATTACCTTCTCTAACCTCTCCCTCTGGTTGGCTACTGATG
TAATAGGACAAGCTGCATTTGGTGTTAACTTTGGCCTTTCTAAACCACAATCCATCAGTGAATCAATCGACAAGATTGAC
AGCAAAGACAACAACGATGATGATCAAATCTTTTATTTTGTTAACCAACACTTCTATTCCACTACTCAGCTTAAGATGGA
TTTATCTGGTTCCTTTTCGATTATTCTGGGACTGCTTGTTCCTATTCTTCAGGAGCCATTTAGGCAGGACAATGACTGGA
AGGTTGAGTGTACTAACCGGAAGTTGAGTGGCCGGCTTGATGAGATTGTGGTGAAGAGAATGAAAGACAGTGAACGTGGT
TCAAAGGACTTCTTGTCACTCATAATGAATGTGAGGGAGTCGGAAGTGGTTGCCAAGAATGTCATCACTCAATACTACAT
TAGTGCAGTTGCTTATGAGCATCTCCTGGCTGGATCAGCCACTACATCATTCACAATGTCTTCAATTGTCTACTTGGTTG
CCGGACACCCAGATGTCGAAAAGAAGTTGCTGGCGGAACTTGATGGATTTGGACCTCGTGATCAGATGCCAACTGCTCAT
GGTCTTCTGAATTCCAAATTAGTAATTAACGAGGCAATGAGGTTTTGCTGGGTTTCCCCGTTGGTTGCAAGGAAACATCT
AGAGAGGTCCAAATCAGAGGCTATCTTCTACCAAAAGTATTGTTCAACTTTTCCTATAGCAAAT
>Maldo_HF13233-RA
ATGAAGAGCTTGGAAGAAGAGGAGACCCTTCAGAAAATTGGTGGGATGGAAGTGTTGTTTGCTACCAGTGTTTGGTTGAT
ATCCACAATCTTCACAGGGTTGGCAATATTGGGAGGAATTTTGGGGTACTTGTATGGACCCTACTGGGGGGTGAGAAGGG
TACCTGGCCCACCAACTATCCCCTTGCTAGGACACCTTCCCTTGCTGGCAAAGTATGGTCCTGATGTATTCTCAGTTCTT
GCCGAACAGTACGGCCCTATTTTCAGGTTTCATATGGGCAGGCAACCATTGATAATTGTAGCAGATGCTGAGCTTTGTAG
AGAAGTTGGAATAAAGAAATTCAAAGACATTCCAAACAGAAGCATTCCAGCTCCCATATCAGCCTCCCCTCTTCATCAAA
AGGGTCTTTTTTTCACCAGGGATGCAAGATGGTCGACAATGCGAAACACTATATTATCGGTGTATCAACCATCACACCTC
GCCAGCCTTGTGCCTACCATGCAGTCCTTCATTGAATCTGCAACTGAGAAACTTCACTCCTCCAAAGAAGAAGAGATTAC
ATTTTCTACCCTTTCCCTTGGATTGGCTACTGATGTACTAGGGCAAGCTGCATTTGGTGTCAACTTTGGCCTTTCTAATA
CACATTCGATCGGCAAATCAATCAAAGGAGAAGACAACGACGATGAAGTCTCGGACTTCATCAACCAACACATTTATTCC
ACAACGCAGCTTAAGATGGACTTATCAGGTTCCTTATCCATCATACTCGGTTTACTAGTCCCTATACTCCAGGAGCCATT
TAGGCAGATTTTCAAGAGAATTCCGGGCACTATGGACTGGAAAGTTGAGCGTACTAACCGGAAGTTGAGTGGCCGGCTTG
ATGGTATTGTGGCGAAGCGAATGCAAGACCGTGAGCGAGGCTCGAAGGACTTCTTGTCGGTAATTATGAATGCAATGGAG
TCAGAGGCGGTTTCGAAGAATGTCTTCACTCCTGACTACATTAGTGCAGTTACTTACGAGCATCTCCTTGCTGGATCAGC
CACCACAGCATTCACATTGTCTTCAATTGTCTACTTGGTTGCTGGACATCCAGAAGTCGAAAAAAAATTGCTGGCAGAGA
TTGATGGATTTGGACCGCCTGATCAGATGCCAACTGCTCATGATCTTCAACACAAGTTTCCTTACATTGATCAGGCAAGG
CTAACCAAATGCTTCTATTTATCTGCTCTTGTTTACTTGTTAATCAATTATCCTCTTTTGGGAAGACCAATTTGCCAATG
GATTTTGGTTTATCTGTCGGTGATTAAAGAGGCAATGAGGTTTTACATGGTTTCCCCATTAGTTGCGAGAGAAACATCCG
GAGACGTCGAAATAGGAGGTTATCTTCTACCAAAGGGGACTTGGGTGTGGTTAGCACTCGGTGTTTTAGCGAAAGATCCA
AAGAACTTCCCGGAGCCAGACAAGTTCAGGCCAGAGAGGTTTGATCCAAATTGCCAAGAATTGAAACAAAGGCATCCTTA
CGCTTTTATACCGTTTGGAATCGGACCTCGATCCTGCATTGGTCAGAAATTTTCCCTACAAGAACTAAAGCTCTCACTGA
TTCACTTATACCGGAAATATGTGTTCCGGCACTCTCCCGACATGGAGAAACCTCTTGAGCTTGAGTACGGCATTGTTCTC
AACTTCAAGAAAGTCTATATATTAAATCCTGAGCTCTGCTCCTTCGAAGGATTAGATTCAAGAGAC
>Maldo_HF13234-RA
ATGATAGGCAGCATTGAACTGTTGTTTAACATCTTCATGGTGTTGATAGTACTGGGAGGAATTTTGGGGTATTTGTATGG
GCCCTACTGGAGAGTAAGAAGGGTACCTGGCCCTCCAACTATCCCTCTGGTAGGACACATTCCCTTGATGGCAAAGTATG
GTCCTGATATATTCTCAGTTTTTGCTGAAGAGTATGGCCCTATTTTCAGGTTTCATATCGGGAGACAACCACTCATAATT
GTAGCAGATGCAGAGCTTTGTAGAGAAGTTGGAATAAAGAAATTCAAAGACATTAAAAACAGAAGCATTCCACCTCCCCT
TGCAGCTTCCCCTCTTCATCAGAAGGGTCTCTTTTTAACCAGGGATGCGAGATGGGTGACGACGCGAAACACTATATTAT
CAGTGTATCAACCTTCCCACTTAGCCAACCTTGTGCCTACAATGCAGTCATTTGTTGAATGTGCAACTGAAAAACTTGAC
TCCATGGCGAAAGTAGAAGAAGATATTACCTTTTCCGCCATCTCCCTTCGATTGGCCACAGATGTAATAGGACAAGCTGC
ATTTGGTGTCAACTTTGGCCTTTCTAAACCACAATCAGTCGGCGAATCAGTCGAAAAGTTTGATGGCAAAGACAATAATG
ACGATGAAGTCTCAGACTTTATCAACCAACACATATATTCCACAACACAGGTTAAGATGGATTTTTCGGGTTCCTTATCG
ATCATACTAGGACTACTTGTCCCCATACTTCAGTGGCCATTTTGGCAGATGTTGAAGAGAATTCCTGGCACTATGGATGG
GAAAATCGAACATAATAACAGGCATTTGACTAGCCGGCTTGGTGCAGTTGTGGAAAAGAGAATGAAAGACAGCAGACGAG
GTTCAAAGGACTTCTTGTCAGTTATACTGAATGCAAGGGAGTCAGGGAGGCTTTCGAAGAATGTTTTCACAACAGATTAC
ATTAGTGCACTTGCTTATGAGCATCTCCTTGCCGGGTCGGCCACCACAGCATTCACATTGTCTTCAGCTGTCTACTTGGT
TGCTGGACATCCAGAAGTAGAAAAAAAGTTGCTGGCAGAGATCGATGGATTTGGACCGCCTGATCAGATGGCAACTGCAA
GTGATCTTCAACACAAATTTCCTTATCTTGATCAGGCAAGGCTTCTCAAATTTCAATGTTGCATTGAGGAATCTTCCTCA
TTAGTTATTAAAGAGGCAATGAGGTTTTACATGGTTTCCCCATTAGTTGCTAGAGAAACATCTCGAGACGTCGAAATAGG
CGGTTATATTTTACCAAAGGGGACTTGGGTTTGGTTAGCCCTCGGAGTATTAGCGAAAGATCAAAAGAACTTCCCAGAGC
CAGAAAAGTTCAGGCCAGAGAGGTTTGATCCAAGCTGCAAAGAAGAGAAACAAAGGCATCCTTATGCTTTTATACCGTTT
GGACTCGGGCCTCGATCCTGCATCGGTCAGAAATTTGCCATACAAGAAATAAAGCTTGCACTGATTCACTTATACCGGAA
GTATGTGTTCCGGCACTCTCCATATATGGAGTCACCTCTGGAGCTTGAGTTTGGCATTGTTCTCAAGTTCAAGAATGGTG
TCAAGCTTCGGGTCATAAAGCGGAAA
>Maldo_HF21369-RA
ATGATAGGCAGCATTGAAATGTTGTTTACCATCTTCATGGTGCTGGCAATACTGGGAGGAGTTTTGGGGTACTTGTATTG
GCCCTACTGGGGAATGAGAAGGGTACCTGGCCCACCAACTATCCCTCTGGTAGGACACATTCCCTTGTTGGCAAAGTATG
GTCCTGATGTATTCTCAGTTCTTGCCAAAGAGTATGGCCCTATTTTCAGGTTTCATATAGGTAGACAACCACTCGTAATT
GTAGCAGATGCAGAGCTTTGTAGGGAAGTTGGAATAAAGAAATTCAAAGACATGAAGAACAGAAGCATTCCATCTCCCCT
TGCAGCTTCCTCTCTCCATCAGAAGGGTCTCTTTTTAACCAGGGATGCAAGATGGGCGACGATGCGAAACACTATATTGT
CAATGTATCAACCATCACACTTAGCCAATCTTGTGCCTACAATGCAGTCATTTGTTGAATGTGCAACTCAAAAACTTGCC
TCCACAGCGGAAGAAGAAGAAGATATTACCTTTTCCGACATCTCCCTTCAATTGACTACGGATGTAATAGGACAAGCTGC
ATTTGGTGTCAACTTTGGCCTTTCTAAACCACAATCCCTCGGCGAGTCAGTGGAAAAGATTGATGGAAAATACAACAATG
ACGATCAAGTCTCGGACTTCATCAACCAACACATGTATTCCACAGCACAACTTAAGCTGGACTTTTCGGGTTCCTTATCG
ATCATACTAGGACTACTTGTCCCCATACTCCAGTGGCCATTTTGGCAGATGTTGAAGAGAATTCCTGGGACTATGGACAG
AAAAATCGAACGTAGTAACTGGCATTTGGTTAGCCGGCTTGATGCGGTTGTGGAAAAGAGAATGAAAGACAGAGGACAAG
GTTCAAGGGACTTCTTGTCACTCATACTGAATGCAAGGGAGTCGGGGAGGGTTTCGAAAAATGTTTTCACACAGGATTAC
ATTAGTGCACTTTCTTATGAGCATCTCCTTGCCGGGTCGGCCACCACAGCATTCACATTGTCTTCAGTGGTCTACTTGGT
TGCTGGACATCCCGAAGTTGAAAAAAAGTTGCTGGCAGAGATCGATGGATTTGGACAGCCAGATCAGATGCCAACTGCTA
CTGATCTCCAACACAACTTTCCTTATCTTGATCAGGTTGTTAAAGAGGCAATGAGGTTCTACATGGTTTCCCCATTAGTT
GCAAGAGAAACATCTAAAGAAATCGAAATAGGCGGTTATCTTCTACCAAAGGGAACTTGGGTTTGGTTGGCCCTCGGAGT
TTTAGCGAAAGATCAAAAGAACTTCCCAGAGCCAGAAAAGTTCAGGCCAGAGAGGTTTGATCCAAGTTGCAAAGAAGAGA
AACAAAGGCATCCATATGCCTTTATACCGTTTGGACTCGGGCCTCGAACCTGCATTGGTCAGAAATTTGCTGTGCAAGAA
ATAAAGCTTGCGCTGATTCACTTATACCGGAAGTATGTGTTCCGGCACTCTCCATTTATGGAGGTACCTCTGGAGCTTGA
ATATGGCATTGTTCTCAAGTTCAAGAATGGCGTCAAGCTTCGAGTCATAAAGCGGACA
>Maldo_HF27654-RA
ATGGAACTGCAGTTATTGTTCACCAATGGTTTTCTGGTATCACCATCGACCCTTTTCACGGCGTTGGCAATGTTTGCAGG
AGTTTTGAGTTACTTGTATGGGCCCTACTGGAGGGTGAGAAGGGTACCTGGCCCTCCAGTTATCCCCTTGCTAGGACACC
TTCCCTTGCTGGCAAAGTATGGTCCTGATGTATTCTCAGTTCTTGCCAAACAATATGGCCCTCTTTTCAGGTTTCATATG
GGTAGACAGCCACTAATAATTGTAGCAGATGCAGAGCTTTGTAGAGAAGTAGGAATAAAAAATTTCAAAGATATCAACAA
CAGAAGCATTCCGTCTCCCATCGCAGCTTCCCCACTCCATCAGAAGGGTCTCTTCTTCACCAGGGATGCAAGATGGTCGA
CGATGCGAAACACTATATTATCGTTGTATCAGCCATCACACCTAGCCAGCCTTGTGCCCACAATGCAGTCGTTCATCGAG
TCTGCAACTCAAAAGCTCGACTCCTCCAAAGAAGCGGAAGATATTACCTTTTCTAACCTCTCCCTCAGGTTGGCCACTGA
TGTAATAGGACAAGCTGCATTCGGAGTCAACTTTGGCCTCTCTAAACTGGAATCCATCAACGAATCAATCGACAAGATTG
ACAGCAAAGACAACAACGACGATGACCAAGTCTCAGATTTTATTAACCAACACATCTATTCCACTACTCAGCTTAAGATG
GACTTATCCGGTTCCTTCTCAATCATACTGGGATTACTTGCCCCTATTCTCCAGGAGCCATTTAGGCAGGTCTTGAAAAG
AATTCCTGGGACAATGGACTGGAAGGTTGAGCGTACAAACCGGAAGTTGAGTGGCCGGCTTGATGAGATTGTGGTGAAAA
GAATGAAAGACAGTGAACGCGGTTCAAAGGACTTCTTGTCACTCATAATGAATGCGAGGGAGTCGGAAACTGTTGCAAAG
AATGTCTTCACTCAAGACTACATTAGTGCGGTTACTTATGAGCATCTCCTAGCTGGATCAGCCACTACATCATTCACATT
GTCTTCAACTGTCTACTTGGTAGCTGGACACCCAGAAGTCGAGAGGAAGTTGCTGGCGGAAGTTGATGGATTTGGACCTC
CTGATCAGATGCCAACCGTTATTAAAGAGGCAATGAGGTTTTACCTGGTTTCACCATTGGTTGCAAGAGAAACATCTAGA
GAAGTCGAAATAGGAGGCTATCTTCTACCAAAGGGGACTTGGGTGTGGCTAGCACTCGGAGTTTTAGCGAAAGATCCAAA
CAACTTTCCGGAACCAGACACGTTCAGGCCAGAGAGATTTGATCCAGATTGCAACGAAGAGAAACAAAGGCATCCTTATG
CTTTTATACCATTTGGAATCGGGCCACGAGCATGCATTGGTCAGAAATTTTCACTACAAGAATTAAAGCTCTCGCTGATT
CATTTATACCGGAAGTATGTATTCCGGCACTCTCCCAACATGGAGAAACCTCTGGCACTTGAGTATGGCATTGTTCTTAA
TTTCAAGAATGGTGTCAAGGTTAGAGTCGTAAAGCGG
>Maldo_HF31109-RA
ATGGAACTGCCGTTGATGTTCACCAATGGTTTTCTGATATCACCACCGACCCTTTTCACGGTGTTAGCAATGTTTGCAGG
AGTTTTGAGCTACTTGTATGGCCCCTACTGGAAGGTGAGAAGGGTACCTGGCCCACCAGTTATCCCTTTCGTAGGACACC
TTCCCTTGCTGGCAAAGTATGGTCCTGATATATTCTCAGTCTTGCCAAACAGTATGGCCCTATTTTCAGGTTCTTCTGTG
TTGTCTTCGACATATTGTTTTCATCTGCATCACTTATCGATCGACCACATGAGAGGTCAATGCCTTGAAGGAGGACGTGA
CAACCCTAAAAGGTCAGCTTGCGGCCCAGGGCGAGAAGATGAGGGCTATTGTACGGGCCTTACAGATGTCCGGCCTCCAA
ATCCCGATGCCAACACC
>Maldo_HF31112-RA
ATGAAAGCAAGGGAGTTGGAAATGGTTGCCAAGAATGTCTTCGCTCAAGACTACATTAGTGCAGCTGCTTATGAGCATCT
CCTGGCTGGATCAGCCACTACATCATTCACATTGTCTTCAATTGTCCACTTGGTTGCCGGACATCCAGATGCCGAAAAGA
AGTTGCTAGCGGAAATTGATGGATTTGGACCTCCTGATCAGATGCCAACTGCTCATAGTCTTCAACACAAATCTCCATAT
ATTGATCAGGCATATGTTCTGAATTCCAAATTAACTTTTGTAAAAGATTTGAAATTCCAAGTGCTTAATTTACTTGATAT
TCATGCTTTCATATTGATTTTTCAAATGCTGGTTATTAAAGAGGCAATGAGGTTTTGCCTGGTTTCCCCATTAGTTGCAA
GAGAAACATCTAGAGAAGTCGAAATCGGAGGCTATCTTCTACCAAAGGTATTGTTCTACTTATCCTATGTGAATCGGAAA
TGGTTGCATAATTTATGGGAC
>Maldo_HF31114-RA
ATGGTTGTTAAACATCTCAGAAGTAGATTCAAGAAATTCAAAGATATCAACAACATAAGCATTCCCTCTCCCATCGAAGC
TTCCTCTTTTCATCAGAAGGGTCTCTTTTTCACCAGGTATTTGTTGTATGGGCTAATTAAGACAGCGGTAACAAAACTTT
ATACTCGTAATCACTTTGATCCTTCAGTTCAGTTTATAAATTTTATGGTCCTGCAATTGCATCAAGGATGCAAGATGATC
GACGATGCGAGACACTATATTATCAATCCATCACACCTAGCCAGCCTTGTGCCCACAATGCAGTCATTCACCGAGTCTGC
AACTCAAAAGTTCTACTTGTTTAAAGAGGATGAAGAGATTACCTTCTCTAACCTCTCCCTCTGGTTGGCTACTGATGTAA
TAGGACAAGCTGCATTTGGTGTTAACTTTGGCCTTTCTAAACCACAATCCATCAGTGAATCAATCGACAAGATTGACAGC
AAAGACAACAACGATGATGATCAAATCTTTTATTTTGTTAACCAACACTTCTATTCCACTACTCAGCTTAAGATGGATTT
ATCTGGTTCCTTTTCGATTATTCTGGGACTGCTTGTTCCTATTCTTCAGGAGCCATTTAGGCAGGACAATGACTGGAAGG
TTGAGTGTACTAACCGGAAGTTGAGTGGCCGGCTTGATGAGATTGTGGTGAAGAGAATGAAAGACAGTGAACGTGGTTCA
AAGGACTTCTTGTCACTCATAATGAATGTGAGGGAGTCGGAAGTGGTTGCCAAGAATGTCATCACTCAATACTACATTAG
TGCAGTTGCTTATGAGCATCTCCTGGCTGGATCAGCCACTACATCATTCACAATGTCTTCAATTGTCTACTTGGTTGCCG
GACACCCAGATGTCGAAAAGAAGTTGCTGGCGGAACTTGATGGATTTGGACCTCGTGATCAGATGCCAACTGCTCATGGT
CTTCTGAATTCCAAATTAGTAATTAACGAGGCAATGAGGTTTTGCTGGGTTTCCCCGTTGGTTGCAAGGAAACATCTAGA
GAGGTCCAAATCAGAGGCTATCTTCTACCAAAAGTATTGTTCAACTTTTCCTATG
>Malsi_02g012450
ATGGAACTGCAGTTATTGTTCACCAATGGTTTTCTGGTATCACCATCGACCCTTTTCACGGCGTTGGCAATGTTTGCAGG
AGTTTTGAGTTACTTGTATGGGCCCTACTGGAGGGTGAGAAGGGTACCTGGCCCTCCAGTTATCCCCTTGCTAGGACACC
TTCCCTTGCTGGCAAAGTATGGTCCTGATGTATTCTCAGTTCTTGCCAAACAATATGGCCCTCTTTTCAGGTTTCATATG
GGTAGACAGCCACTAATAATTGTAGCAGATGCAGAGCTTTGTAGAGAAGTAGGAATAAAAAATTTCAAAGATATCAACAA
CAGAAGCATTCCGTCTCCCATCGCAGCTTCCCCACTCCATCAGAAGGGTCTCTTCTTCACCAGGGATGCAAGATGGTCGA
CGATGCGAAACACTATATTATCGTTGTATCAGCCATCACACCTAGCCAGCCTTGTGCCCACAATGCAGTCGTTCATCGAG
TCTGCAACTCAAAAGCTCGACTCCTCCAAAGAAGCGGAAGATATTACCTTTTCTAACCTCTCCCTCAGGTTGGCCACTGA
TGTAATAGGACAAGCTGCATTCGGAGTCAACTTTGGCCTCTCTAAACTGGAATCCATCAACGAATCAATCGACAAGATTG
ACAGCAAAGACAACAACGACGATGACCAAGTCTCAGATTTTATTAACCAACACATCTATTCCACTACTCAGCTTAAGATG
GACTTATCCGGTTCCTTCTCAATCATACTGGGATTACTTGCCCCTATTCTCCAGGAGCCATTTAGGCAGGTCTTGAAAAG
AATTCCTGGGACAATGGACTGGAAGGTTGAGCGTACAAACCGGAAGTTGAGTGGCCGGCTTGATGAGATTGTGGTGAAAA
GAATGAAAGACAGTGAACGCGGTTCAAAGGACTTCTTGTCACTCATAATGAATGCGAGGGAGTCGGAAACTGTTGCAAAG
AATGTCTTCACTCAAGACTACATTAGTGCGGTTACTTATGAGCATCTCCTAGCTGGATCAGCCACTACATCATTCACATT
GTCTTCAACTGTCTACTTGGTAGCTGGACACCCAGAAGTCGAGAGGAAGTTGCTGGCGGAAGTTGATGGATTTGGACCTC
CTGATCAGATGCCAACCGTTCATGATCTTCAACACAAATTTCCTTATATTGATCAGGCATCTTTGAAATTCCAAGGGCTT
TATTTACTTGATAATCACGCCTTCCTAGTTATTAAAGAGGCAATGAGGTTTTACCTGGTTTCACCATTGGTTGCAAGAGA
AACATCGAGAGAAGTCGAAATAGGAGGCTATCTTCTACCAAAGGGGACTTGGGTGTGGCTAGCACTCGGAGTTTTAGCGA
AAGATCCAAACAACTTTCCAGAACCAGACACGTTCAGGCCAGAGAGATTTGATCCAGATTGCAACGAAGAGAAGCAAAGG
CATCCTTATGCTTTTATACCATTTGGAATCGGGCCACGAGCATGCATTGGTCAGAAATTTTCACTACAAGAATTAAAGCT
CTCGCTGATTCATTTATACCGGAAGTATGTATTCCGGCACTCTCCCAACATGGAGAAACCTCTGGCACTTGAGTATGGCA
TTGTTCTTAATTTCAAGAATGGTGTCAAGGTTAGAGTCGTAAAGCGG
>Malsi_08g005770
ATGATAGGCAGCATTGAAATGTTGTTTACCATCTTCATGGTGCTGGCAATACTGGGAGGAGTTTTGGGGTACTTGTATTG
GCCCTACTGGGGAATGAGAAGGGTACCTGGCCCACCAACTATCCCTCTGGTAGGACACATTCCCTTGTTGGCAAAGTATG
GTCCTGATGTATTCTCAGTTCTTGCCAAAGAGTATGGCCCTATTTTCAGGTTTCATATAGGTAGACAACCACTCGTAATT
GTAGCAGATGCAGAGCTTTGTAGGGAAGTTGGAATAAAGAAATTCAAAGACATGAAGAACAGAAGCATTCCATCTCCCCT
TGCAGCTTCCCCTCTCCATCAGAAGGGTCTCTTTTTAACCAGGGATGCAAGATGGGCGACGATGCGAAACACTATATTGT
CAATGTATCAACCATCACACTTAGCCAATCTTGTGCCTACAATGCAGTCATTTGTTGAATGTGCAACTCAAAAACTTGCC
TCCACAGCGGAAGAAGAAGAAGATATTACCTTTTCCGACATCTCCCTTCAATTGACTACGGATGTAATAGGACAAGCTGC
ATTTGGTGTCAACTTTGGCCTTTCTAAACCACAATCCCTCGGCGAGTCAGTGGAAAAGATTGATGGAAAATACAACAATG
ACGATGAAGTCTCGGACTTCATCAACCAACACATGTATTCCACAGCACAACTTAAGCTGGACTTTTCGGGTTCCTTATCG
ATCATACTAGGACTACTTGTCCCCATACTCCAGTGGCCATTTTGGCAGATGTTGAAGAGAATTCCTGGCACTATGGACAG
AAAAATCGAACGTAGTAACTGGCATTTGGTTAGCCGGCTTGATGCGGCTGTGGAAAAGAGAATGAAAGACAGCGGACGAG
GTTCAAGGGACTTCTTGTCACTCATACTGAATGCAAGGGAGTCGGGGAGGGTTTCGAAAAATGTTTTCACACAGGATTAC
ATTAGTGCACTTGCTTATGAGCATCTCCTTGCCGGGTCGGCCACCACAGCATTCACATTGTCTTCAGTTGTCTACTTGGT
TGCTGGACATCCCGAAGTCGAAAAAAAGTTGCTGGCAGAGATCGATGGATTTGGACCGCCAGATCAGATGCCAACTGCTA
CTGATCTCCAACACAACTTTCCTTATCTTGATCAGGTTGTTAAAGAGGCAATGAGGTTTTACATGGTTTCCCCATTAGTT
GCAAGAGAAACATCCAAAGAAATCGAAATAGGCGGTTATCTTCTACCGAAGGGGACTTGGGTTTGGTTAGCCCTCGGAGT
TTTAGCGAAAGATCAAAAGAACTTCCCAGAGCCAGAAAAGTTCAGGCCAGAGAGGTTTGATCCAAGTTGCAAAGAAGAGA
AACAAAGGCATCCATATGCCTTTATACCGTTTGGACTCGGGCCTCGAACCTGCATTGGTCAGAAATTTGCTGTGCAAGAA
ATAAAGCTTGCGCTGATTCACTTATACCGGAAGTATGTGTTCCGGCACTCTCCATTTATGGAGGTACCTCTGGAGCTTGA
ATATGGCATTGTTCTCAAGTTCAAGAATGGCGTCAAGCTTCGAGTCATAAAGCGGACA
>Malsi_15g005710
ATGATGAAGAGCTTGGAAGAAGAGGAGACCCTTCAGAAAATTGGTGGGATGGAAGTGTTGTTTGCTACCAGTGTTTGGTT
GATATCCACAATCTTCACAGGGTTGGCAATATTGGGAGGAATTTTGGGGTACTTGTATGGACCCTACTGGGGGGTGAGAA
GGGTACCTGGCCCACCAACTATCCCCTTGCTAGGACACCTTCCCTTGCTGGCAAAGTATGGTCCTGATGTATTCTCAGTT
CTTGCCGAACAGTACGGCCCTATTTTCAGGTTTCATATGGGCAGGCAACCATTGATAATTGTAGCAGATGCTGAGCTTTG
TAGAGAAGTTGGAATAAAGAAATTCAAAGACATTCCAAACAGAAGCATTCCAGCTCCCATATCAGCCTCCCCTCTTCATC
AAAAGGGTCTTTTTTTCACCAGGGATGCAAGATGGTCGACAATGCGAAACACTATATTATCGGTGTATCAACCATCACAC
CTCGCCAGCCTTGTGCCTACCATGCAGTCCTTCATTGAATCTGCAACTGAGAAACTTCACTCCTCCAAAGAAGAAGAGAT
TACATTTTCTACCCTTTCCCTTGGATTGGCTACTGATGTACTAGGGCAAGCTGCATTTGGTGTCAACTTTGGCCTTTCTA
ATACACATTCGATCGGCAAATCAATCAAAGGAGAAGACAACGACGATGAAGTCTCGGACTTCATCAACCAACACATTTAT
TCCACAACGCAGCTTAAGATGGACTTATCAGGTTCCTTATCCATCATACTCGGTTTACTAGTCCCTATACTCCAGGAGCC
ATTTAGGCAGATTTTCAAGAGAATTCCGGGCACTATGGACTGGAAAGTTGAGCGTACTAACCGGAAGTTGAGTGGCCGGC
TTGATGGTATTGTGGCGAAGCGAATGCAAGACCGTGAGCGAGGCTCGAAGGACTTCTTGTCGGTAATTATGAATGCAATG
GAGTCAGAGGCGGTTTCGAAGAATGTCTTCACTCCTGACTACATTAGTGCAGTTACTTACGAGCATCTCCTTGCTGGATC
AGCCACCACAGCATTCACATTGTCTTCAATTGTCTACTTGGTTGCTGGACATCCAGAAGTCGAAAAAAAATTGCTGGCAG
AGATTGATGGATTTGGACCGCCTGATCAGATGCCAACTGCTCATGATCTTCAACACAAAGGCAATGAGGGGACTTGGGTG
TGGTTAGCACTCGGTGTTTTAGCGAAAGATCCAAAGAACTTCCCGGAGCCAGACAAGTTCAGGCCAGAGAGGTTTGATCC
AAATTGCCAAGAATTGAAACAAAGGCATCCTTACGCTTTTATACCGTTTGGAATCGGACCTCGATCCTGCATTGGTCAGA
AATTTTCCCTACAAGAACTAAAGCTCTCACTGATTCACTTATACCGGAAATATGTGTTCCGGCACTCTCCCGACATGGAG
AAACCTCTTGAGCTTGAGTACGGCATTGTTCTCAACTTCAAGAAAGGCAGCATTGAACTGTTGTTTAACATCTTCATGGT
GTTGATAGTACTGGGAGGAATTTTGGGGTATTTGTATGGGCCCTACTGGAGAGTAAGAAGGGTACCTGGCCCTCCAACTA
TCCCTCTGGTAGGACACATTCCCTTGATGGCAAAGTATGGTCCTGATATATTCTCAGTTTTTGCTGAAGAGTATGGCCCT
ATTTTCAGGTTTCATATCGGGAGACAACCACTCATAATTGTAGCAGATGCAGAGCTTTGTAGAGAAGTTGGAATAAAGAA
ATTCAAAGACATTAAAAACAGAAGCATTCCACCTCCCCTTGCAGCTTCCCCTCTTCATCAGAAGGTGTATCAACCTTCCC
ACTTAGCCAACCTTGTGCCTACAATGCAGTCATTTGTTGAATGTGCAACTGAAAAACTTGACTCCATGGCGAAAGTAGAA
GAAGATATTACCTTTTCCGCCATCTCCCTTCGATTGGCCACAGATGTAATAGGACAAGCTGCATTTGGTGTCAACTTTGG
CCTTTCTAAACCACAATCAGTCGGCGAATCAGTCGAAAAGTTTGATGGCAAAGACAATAATGACGATGAAGTCTCAGACT
TTATCAACCAACACATATATTCCACAACACAGGTTAAGATGGATTTTTCGGGTTCCTTATCGATCATACTAGGACTACTT
GTCCCCATACTTCAGTGGCCATTTTGGCAGATGTTGAAGAGAATTCCTGGCACTATGGATGGGAAAATCGAACATAATAA
CAGGCATTTGACTAGCCGGCTTGGTGCAGTTGTGGAAAAGAGAATGAAAGACAGCAGACGAGGTTCAAAGGACTTCTTGT
CAGTTATACTGAATGCAAGGGAGTCAGGGAGGCTTTCGAAGAATGTTTTCACAACAGATTACATTAGTGCACTTGCTTAT
GAGCATCTCCTTGCCGGGTCGGCCACCACAGCATTCACATTGTCTTCAGCTGTCTACTTGGTTGCTGGACATCCAGAAGT
AGAAAAAAAGTTGCTGGCAGAGATCGATGAATTTGGACCGCCTGATCAGATGGCAACTGCAAGTGATCTTCAACACAAAT
TTCCTTATCTTGATCAGGCAAGGCTTCTCAAATTTCAATGTTGCATTGAGGAATCTTCCTCATTAGTTATTAAAGAGGCA
ATGAGGTTTTACATGGTTTCCCCATTAGTTGCTAGAGAAACATCTCGAGACGTCGAAATAGGCGGTTATATTTTACCAAA
GGGGACTTGGGTTTGGTTAGCCCTCGGAGTATTAGCGAAAGATCAAAAGAACTTCCCAGAGCCAGAAAAGTTCAGGCCAG
AGAGGTTTGATCCAAGCTGCAAAGAAGAGAAACAAAGGCATCCTTATGCTTTTATACCGTTTGGACTCGGGCCTCGATCC
TGCATCGGTCAGAAATTTGCCATACAAGAAATAAAGCTTGCACTGATTCACTTATACCGGAAGTATGTGTTCCGGCACTC
TCCATATATGGAGTCACCTCTGGAGCTTGAGTTTGGCATTGTTCTCAAGTTCAAGAATGGTGTCAAGCTTCGGGTCATAA
AGCGGAAA
>Malsi_15g023270
ATGGAACTGCCGTTGATGTTCACCAATGGTTTTCTGATATCACCACCGACCCTTTTCACGGTGTTAGCAATGTTTGCAGG
AGTTTTGAGCTACTTGTATGGCCCCTACTGGAAGGTGAGAAGGGTACCTGGCCCACCAGTTATCCCTTTCGTAGGACACC
TTCCCTTGCTGGCAAAGTATGGTCCTGATATATTCTCAGTCTTGCCAAACAGTATGGCCCTATTTTCAGTTATTGATTCT
ACACATCTTGACAGGTTTGATATGGGTAGACAGCCACTAATAATTGTAGCTGATGGAGAGCTTTGTAGAGAAGTAGGAAT
CAAGAAATTCAAAGATATCCACAACAGAAGCATTCCGTCTCCCATCGCAGCTTCCCCTCTTCATCAGAAGGGTCTCTTTT
TCACCAGGAGCATCTCTGGGAAGATGCTTCATGCT
>Malsi_15g023300
ATGTCATTCGGTTTAATCTATCCCTTTCATTTAAGGCCATTTGTTGAGCTGGAGTACTGCCAAAATGGTTTTCTTTGCTT
GGTCTTTGGTGTGGGGGATAATCACATGGTCAATTGGGATTGTGGGTTGCTTATAGCAATATCTGACATTGAGGTGGATT
ATATTGATATTCGAGATACGACATTACTCAGGGTTTCTGGATATGAGAACCCTGTTGAATTTGGCGTGTTAACTTCATTT
GCTTACACTCTGGAGGAAGATTTTGGTGAGATTGTGGTGGCCACTACTAGAGTGGAAACTATGCTTGGTGATACTGCCAT
TGCTATACATCCTAATGACGAAAGGTATAGACACCTTCATGGAAAACATGTCATCCATCCTTTCAATGGAAGAAGAATTC
CTATAGTATGTGATGAAATTCTCATTGATCTAGAGTTCGGGACTAGTACTGTGAAGGTTGTTCATTTCAAAGGATCAAGG
AAACGCCTGATGCTCGAGTCTTGGAGCTTCTACAGTTCCGTTTCCAACATTCCAGATATGTTGTGCCTGATATTAAAGAA
TGGGAGAACAAAGTTGGCCTCTGATGTAATAGGACAAGCTGCATCTAGTGTCAACTTTGGCCTCTCTAAACCACAATCCA
TCATTGAATCAATCGACAAGATTGACATCAAAGACAACAACGATGATGATCAAGAGCCATTTAGGCAGCTCTTGAAAAGA
ATTCCCGGGACAATGAACTGGAAAGTTGAGCGTACTAACCGGAAGTTGAGTGGCCGGCTTGATGAGATTGTGGTGAAGAG
AATGAAAGACAGTGAACGTGGTTCAAAGGACTTCTTGTCACCCATAATGAAAGCAAGGGAGTTGGAAATGGTTGCCGAGA
ATGTCTTCGCTCAAGACTACATTAGTGCAGCTGCTTATGAGCATCTCCTGGCTGGATCAGCCACTACATCATTCACATTG
TCTTCAATTGTCTACTTGGTTGCCGGACATCCAGATGCCGAAAAGAAGTTGCTAGCGGAAATTGATGGATTTGGACCTCC
TGATCAGATGCCTACTGCTCATAGTCTTCAACACAAATCTCCATATATTGATCAGGCATATGTTCTGAATTCCAAATTAA
CTTTTGTAAAAGATTTGAAATTCCAAGTGCTTAATTTACTTGATATTCATGCTTTCGTATTGATTTTTCAAATGCTGGTT
ATTAAAGAGGCAATGAGGTTTTGCCTGGTTTCCCCATTAGTTGCAAGAGAAACATCTAGAGAAGTCGAAATCGGAGGCTA
TCTTCTACCAAAGGTATTGTTCTACTTATCCTATGTGAATCGGAAATGGTTGCATAATTTATGGGAC
>Malsi_15g023310
ATGCGAGACACTATATTATCAATGTATCAGCCATCACACCTAGCCAGCCTTGTGCCCACAATGCAGTCATTCACCGAGTC
TGCAACTCAAAAGTTCGACTTGTTTAAAGAGGATGAAGAGATTACCTTCTCTAACCTCTCCCTCTGGTTGGCTACTGATG
TAATAGGACAAGCTGCATTTGGTGTTAACTTTGGCCTTTCTAAACCACAATCCATCAGTGAATCAATCGACAAGATTGAC
AGCAAAGACAACAACGATGATGATCAAATCTTTTATTTTGTTAACCAACACTTCTATTCCACTACTCAGCTTAAGATGGA
TTTATCTGGTTCCTTTTCGACTATTCTGGGACTGCTTGTTCCTATTCTTCAGGAGCCATTTAGGCAGGACAATGACTGGA
AGGTTGAGTGTACTAACCGGAAGTTGAGTGGCCGGCTTGATGAGATTGTGGTGAAAAGAATGAAAGACAGTGAACGTGGT
TCAAAGGACTTCTTGTCACTCATAATGAATGTGAGGGAGTCGGAAGTGGTTGCCAAGAATGTCATCACTCAATACTACAT
TAGTGCAGTTGCTTATGAGCATCTCCTGGCTGGATCAGCCACTACATCATTCACAATGTCTTCAATTGTCTACTTGGTTG
CCGGACACCCAGATGTCGAAAAGAAGTTGCTGGCGGAACTTGATGGATTTGGACCTCGTGATCAGATGCCAACTGCTCCT
GGTCTTCTGAATTCCAAATTAGTG
>Malsy_02g013110
ATGGAACTGCAGTTATTGTTCACCAATGGTTTTCTGGTATCACCATCGACCCTTTTCACGGCGTTGGCAATGTTTGCAGG
AGTTTTGAGTTACTTGTATGGGCCCTACTGGAGGGTGAGAAGGGTACCTGGCCCTCCAGTTATCCCCTTGCTAGGACACC
TTCCCTTGCTGGCAAAGTATGGTCCTGATGTATTCTCAGTTCTTGCCAAACAATATGGCCCTCTTTTCAGGTTTCATATG
GGTAGACAGCCACTAATAATTGTAGCAGATGCAGAGCTTTGTAGAGAAGTAGGAATAAAAAATTTCAAAGATATCAACAA
CAGAAGCATTCCGTCTCCCATCGCAGCTTCCCCACTCCATCAGAAGGGTCTCTTCTTCACCAGGGATGCAAGATGGTCGA
CGATGCGAAACACTATATTATCGTTGTATCAGCCATCACACCTAGCCAGCCTTGTGCCCACAATGCAGTCGTTCATCGAG
TCTGCAACTCAAAAGCTCGACTCCTCCAAAGAAGCGGAAGATATTACCTTTTCTAACCTCTCCCTCAGGTTGGCCACTGA
TGTAATAGGACAAGCTGCATTCGGAGTCAACTTTGGCCTCTCTAAACTGGAATCCATCAACGAATCAATCGACAAGATTG
ACAGCAAAGACAACAACGACGATGACCAAGTCTCAGATTTTATTAACCAACACATCTATTCCACTACTCAGCTTAAGATG
GACTTATCCGGTTCCTTCTCAATTATACTGGGATTACTTGCCCCTATTCTCCAGGAGCCATTTAGGCAGGTCTTGAAAAG
AATTCCTGGGACAATGGACTGGAAGGTTGAGCGTACAAACCGGAAGTTGAGTGGCCGGCTTGATGAGATTGTGGTGAAAA
GAATGAAAGACAGTGAACGCGGTTCAAAGGACTTCTTGTCACTCATAATGAATGCGAGGGAGTCGGAAACTGTTGCAAAG
AATGTCTTCACTCAAGACTACATTAGTGCGGTTACTTATGAGCATCTCCTAGCTGGATCAGCCACTACATCATTCACATT
GTCTTCAACTGTCTACTTGGTAGCTGGACACCCAGAAGTCGAGAGGAAGTTGCTGGCGGAAATTGATGGATTTGGACCTC
CTGATCAGATGCCAACTGCTTATGATCTTCAACACAAATTTCCTTATATTGATCAGGCATCTTTGAAATTCCTAGGGCTT
TATTTACTGGATAATCATGCCTTCCTAGTGGTTATTAAAGAGGCAATGAGGTTTTACTTGGTTTCACCATTGGTTGCAAG
AGAAACATCTAGAGAAGTCGAAATAGGAGGCTATCTTCTACCAAAGGGGACTTGGGTGTGGCTAGCACTCGGAGTTTTAG
CGAAAGATCCAAACAACTTTCCGGAACCAGACACGTTCAGGCCAGAGAGATTTGATCCAGATTGCAACGAAGAGAAACAA
AGGCATCCTTATGCTTTTATACCATTTGGAATCGGGCCACGAGCATGCATTGGTCAGAAATTTTCACTACAAGAATTAAA
GCTCTCGCTGATTCATTTATACCGGAAGTATGTATTCCGGCACTCTCCCAACATGGAGAAACCTCTGGCACTTGAGTATG
GCATTGTTCTTAATTTCAAGAATGGTGTCAAGGTTAGAGTCGTAAAGCGG
>Malsy_08g005750
ATGATAGGCAGCATTGAAATGTTGTTTACCATCTTCATGGTGCTGGCAATACTGGGAGGAGTTTTGGGGTACTTGTATTG
GCCCTACTGGGGAATGAGAAGGGTACCTGGCCCACCAACTATCCCTCTGGTAGGACACATTCCCTTGTTGGCAAAGTATG
GTCCTGATGTATTCTCAGTTCTTGCCAAAGAGTATGGCCCTATTTTCAGGTTTCATATAGGTAGACAACCACTCGTAATT
GTAGCAGATGCAGAGCTTTGTAGGGAAGTTGGAATAAAGAAATTCAAAGACATGAAGAACAGAAGCATTCCATCTCCCCT
TGCAGCTTCCTCTCTCCATCAGAAGGGTCTCTTTTTAACCAGGGATGCAAGATGGGCGACGATGCGAAACACTATATTGT
CAATGTATCAACCATCACACTTAGCCAATCTTGTGCCTACAATGCAGTCATTTGTTGAATGTGCAACTCAAAAACTTGCC
TCCACAGCGGAAGAAGAAGAAGATATTACCTTTTCCGACATCTCCCTTCAATTGACTACGGATGTAATAGGACAAGCTGC
ATTTGGTGTCAACTTTGGCCTTTCTAAACCACAATCCATCGGCGAGTCAGTGGAAAAGATTGATGGAAAATACAACAATG
ACGATGAAGTCTCGGACTTCATCAACCAACACATATATTCCACAGCACAACTTAAGCTGGACTTTTCGGGTTCCTTATCG
ATCATACTAGGACTACTTGTCCCCATACTCCAGTGGCCATTTTGGCAGATGTTGAAGAGAATTCCTGGCACTATGGACAG
AAAAATTGAACGTAGTAACTGGCATTTGGTTAGCCGGCTTGATGCGGTTCTGGAAAAGAGAATGAAAGACAGAGGACAAG
GTTCAAGGGACTTCTTGTCACTCATACTGAATGCAAGGGAGTCGGGGAGGGTTTCGAAAAATGTTTTCACACAGGATTAC
ATTAGTGCACTTTCTTATGAGCATCTCCTTGCCGGGTCGGCCACCACAGCATTCACATTGTCTTCAGTGGTCTACTTGGT
TGCTGGACATCCCGAAGTTGAAAAAAAGTTGCTGGCAGAGATCGATGGATTTGGACAGCCAGATCAGATGCCAACTGCTA
CTGATCTCCAACACAACTTTCCTTATCTTGATCAGGTTGTTAAAGAGGCAATGAGGTTCTACATGGTTTCCCCATTAGTT
GCAAGAGAAACATCTAAAGAAATCGAAATAGGCGGTTATCTTCTACCAAAGGGAACTTGGGTTTGGTTGGCCCTCGGAGT
TTTAGCGAAAGATCAAAAGAACTTCCCAGAGCCAGAAAAGTTCAGGCCAGAGAGGTTTGATCCAAGTTGCAAAGAAGAGA
AACAAAGGCATCCATATGCCTTTATACCGTTTGGACTCGGGCCTCGAACCTGCATTGGTCAGAAATTTGCTGTGCAAGAA
ATAAAGCTTGCGCTGATTCACTTATACCGGAAGTATGTGTTCCGGCACTCTCCATTTATGGAGGTACCTCTGGAGCTTGA
ATATGGCATTGTTCTCAAGTTCAAGAATGGCGTCAAGCTTCGAGTCATAAAGCGGACA
>Malsy_15g004890
ATGATGAAGAGCTTGGAAGAAGAGGAGACCCTTCAGAAAATTGGTGGGATGGAAGTGTTGTTTGCTACCAGTGTTTGGTT
GATATCCACAATCTTCACAGGGTTGGCAATATTGGGAGGAATTTTGGGGTACTTGTATGGACCCTACTGGGGGGTGAGAA
GGGTACCTGGCCCACCAATTATCCCCTTGCTAGGACACCTTCCCTTGCTGGCAAAGTATGGTCCCGATGTATTCTCAGTT
CTTGCCGAACAGTACGGCCCTATTTTCAGGTTTCATATGGGCAGGCAACCATTGATAATTGTAGCAGATGCTGAGCTTTG
TAGAGAAGTTGGAATAAAGAAATTCAAAGACATTCCAAACAGAAGCATTCCAGCTCCCATCTCAGCCTCCCCTCTTCATC
AAAAGGGTCTTTTTTTCACCAGGGATGCAAGATGGTCGACAATGCGAAACACTATATTATCGGTGTATCAACCAGCACAC
CTCGCCAGCCTTGTGCCTACCATGCAGTCCTTCATTGAATCTGCAACTGAGAAACTTCACTCCTCCAAAGAAGAAGAGAT
TACATTTTCTACCCTTTCCCTTGGATTAGCTACTGATGTACTAGGGCAAGCTGCATTTGGTGTCAACTTTGGCCTTTCTA
ATACACATTCGATCGGCAAATCAATCAAAGGAGAAGACAACGACGATGAAGTCTCGGACTTCATCAACCAACACATTTAT
TCCACAACGCAGCTTAAGATGGACTTATCAGGTTCCTTATCCATCATACTCGGTTTACTAGTCCCTATACTCCAGGAGCC
ATTTAGGCAGATTTTCAAGAGAATTCCGGGCACTATGGACTGGAAAGTTGAGCGTACTAACCGGAAGTTGAGTGGCCGGC
TTGATGATATTGTGGCGAAGCGAATGCAAGACCGTGAGCGAGGCTCGAAGGACTTCTTGTCGGTAATTATGAATGCAATG
GAGTCAGAGGCGGTTTCGAAGAATGTCTTCACTCCTGACTACATTAGTGCAGTTACTTACGAGCATCTCCTTGCTGGATC
AGCCACCACAGCATTCACATTGTCTTCAATTGTCTACTTGGTTGCTGGACATCCAGAAGTCGAAAAAAAGTTGCTGGCAG
AGATTGATGGATTTGGACCGCCTGATCAGATGCCAACTGCTCATGATCTTCAACACAAGTTTTACATGGTTTCCCCATTA
GTTGCGAGAGAAACATCCAGAAACGTCGAAATAGGAGGTTATCTTCTACCAAAGGGGACTTGGGTGTGGTTAGCACTCGG
TGTTTTAGCGAAAGATCCAAAGAACTTCCCGGAGCCAGACAAGTTCAGGCCAGAGAGGTTTGATCCAAATTGCCAAGAAT
TGAAACAAAGGCATCCTTACGCTTTTATACCGTTTGGAATCGGACCTCGATCCTGCATTGGTCAGAAATTTTCCCTACAA
GAACTAAAGCTCTCACTGATTCACTTATACCGGAAATATGTGTTCCGGCACTCTCCCGACATGGAGAAACCTCTTGAGCT
TGAGTACGGCATTGTTCTCAACTTCAAGAAAGGTGTCAAGCTTAGAAAAATGATAGGCAGCATTGAACTGTTGTTTAACA
TCTTCATGGTGTTGATAGTATTGGGAGGAATTTTGGGGTATTTGTATGGGCCCTACTGGAGAGTAAGAAGGGTACCTGGC
CCTCCAACTATCCCTCTGGTAGGGCACATTCCCTTGATGGCAAAGTATGGTCCTGATATATTCTCAGTTCTTGCTAAAGA
GTATGGCCCTATTTTCAGGTTTCATATCGGTAGACAACCACTCATAATTGTAGCAGATGCAGAGCTTTGTAGAGAAGTTG
GAATAAAGAAATTCAAAGACATTAAAAACAGAAGCATTCCACCTCCCCTTGCAGCTTCCCCTCTTCATCAGAAGGGTCTC
TTTTTAACCAGGGATGCGAGATGGGTGACGATGCGAAACACTATATTATCAGTGTATCAACCTTCCCACTTAGCCAACCT
TGTGCCTACAATGCAGTCATTTGTTGAATGTGCAACAGAAAAACTTGACTCCATGGCGAAAGTAGAAGAAGATATTACCT
TTTCCGCCATCTCCCTTCGATTGGCCACAGATGTAATAGGACAAGCTGCATTTGGTGTCAACTTTGGCCTTTCTAAACCA
CAATCCGTTGGCGAATCAGTCAAAAAGATTGATGGCAAAGACAATAATGACGATGAAGTCTCAGACTTTATCAACCAACA
CATATATTCCACAACACAGGTCAAGATGGATTTTTCGGGTTCCTTATCGATCATACTAGGACTACTTGTCCCCATACTTC
AGTGGCCATTTTGGCAGATGTTGAAGAGAATTCCTGGCACTATGGATGGGAAAATCGAGCATAATAACAGGCATTTGACT
AGCCGGCTTGGTGCAGTTGTGGAAAAGAGAATGAAAGACAGCAGACGAGGTTCAAAGGACTTCTTGTCAGTTATACTGAA
TGCAAGGGAGTCAGGGAGGCTTTCGAAGAATGTTTTCACAACAGATTACATTAGTGCACTTGCTTATGAGCATCTCCTTG
CCGGGTCGGCCACCACAGCATTCACATTGTCTTCAGCTGTCTACTTGGTTGCTGGACATCCAGAAAGATCGATGGATTTG
GACCGCCTGATCAGATGGCAACTGCAAGTGATCTTCAACACAAATTTCCTTATCTTGATCAGGCAAGGCTTCTCAAATTT
CAATGTTGCATTTGAGGAATCTTCCTCATTAGTTGGCTTATCTGTCGTTATTAAAGAGGCAATGAGGTTTTACATGGTTT
CCCCATTAGTTGCTAGAGAAACATCTCGAGAAGTCGAAATAGGCGGTTATATTTTACCAAAGGGGACTTGGGTTTGGTTA
GCCCTCGGAGTATTAGCGAAAGATCAAAAGAACTTCCCAGAGCCAGAAAAGTTCAGGCCAGAGAGGTTTGATCCAAGCTG
CAAAGAAGAGAAACAAAGGCATCCTTATGCTTTTATACCGTTTGGACTCGGGCCTCGATCCTGCATCGGTCAGAAATTTG
CCATACAAGAAATAAAGCTTGCACTGATTCACTTATACCGGAAGTATGTGTTCCGGCACTCTCCATATATGGAGTCACCT
CTGGAGCTTGAGTTTGGCATTGTTCTCAAGTTCAAGAATGGTGTCAAGCTTCGGGTCATAAAGCGGAAA
>Malsy_15g021650
ATGGTCAATTGGGATTGTGGGTTGCTTATAGCAATATCTGACATTGAGGTGGATTATATTGATATTCGAGATACGACATT
ACTCAGGGTTTCTGGATATGAGAACCCTGTTGAATTTGGCGTGTTAACTTCATTTGCTTACACTCTGGAGGAAGATTTTG
GTGAGATTGTGGTGGCCACTACTAGAGTGGAAACTATGCTTGGTGATACTGCCATTGCTATACATCCTAATGACGAAAGG
TATAGACACCTTCATGGAAAACATGTCATCCATCCTTTCAATGGAAGAAGAATTCCTATAGTATGTGATGAAATTCTCAT
TGATCTAGAGTTCGGGACTAGTACTGTGAAGGTTGTTCATTTCAAAGGATCAAGGAAACGCCTGATGCTCGAGTCTTGGA
GCTTCTACAGTTCCGTTTCCAACATTCCAGATATGTTGTGCCTGATATTAAAGAATGGGAGAACAAATCATCAAGTTTAT
CAGCAGGGATGCAAGCTGGTTGACGATGTGAAACACTATATTATCATTCCATCACACCTAGCCAGCCTTGTGCCCACAAT
GCAATCATTCGTCGAGTCCGTAACTCAAAAGTTCGACTTGTTTAAAGAGGATGAAGAGATTACCTTTTCTAACCTCTCCC
TTAGGTTGGCCTCTGATGTAATAGGACAAGCTGCATCTAGTTCTTGGGGTTTTATTAACCAACACATCTGTTCCACTACT
CAGCTTAAGATGGATTTATCCGGTTCCTTTTCAATTAAACTGGAACTACTTGTTTCTATTCTTCAGGAGCCATTTAGGCA
GCTCTTGAAAAGAATTCCCGGGACAATGAACTGGAAAGTTGAGCGTACTAACCGGAAGTTGAGTGGCCGGCTTGATGAGA
TTGTGGTGAAGAGAATGAAAGACAGTGAACGTGGTTCAAAGGACTTCTTGTCACCCATAATGAAAGCAAGGGAGTTGGAA
ATGGTTGCCGAGAATGTCTTCGCTCAAGACTACATTAGTGCAGCTGCTTATGAGCATCTCCTGGCTGGATCAGCCACTAC
ATCATTCACATTGTCTTCAATTGTCTACTTGGTTGCCGGACATCCAGATGCCGAAAAGAAGTTGCTAGCGGAAATTGATG
GATTTGGACCTCCTGATCAGATGCCTACTGCTCATAGTCTTCAACACAAATCTCCATATATTGATCAGGCATATGTTCTG
AATTCCAAATTAACTTTTGTAAAAGATTTGAAATTCCAAGTGCTTAATTTACTTGATATTCATGCTTTCGTATTGATTTT
TCAAATGCTGGTTATTAAAGAGGCAATGAGGTTTTGCCTGGTTTCCCCATTAGTTGCAAGAGAAACATCTAGAGAAGTCG
AAATCGGAGGCTATCTTCTACCAAAGGTATTGTTCTACTTATCCTATGTGAATCGGAAATGGTTGCATAATTTATGGGAC
>Malsy_15g021670
ATGGGTAGACAGCCACTAATCATTGTAGCAGATGCTGAGCTTTGTAGAGAAAAATTCAAAGATATCAACAACATAAGCAT
TCCCTCTCCCATCGAAGCTTCCTCTTTTCATAAGAAGGGTCTCTTTTTCACCAGGTATTTGTTGTATGGGCTAATTAAGA
CAGCGGTAACAAAACTTTATACTCGTAATCACTTTGATCCTTCAGTTCAGTTTATAAATTTTATGGTCCTGCAATTGCAT
CAAGGATGCAAGATGATCGACGATGCGAGACACTATATTATCAATTCATTCACCGAGTCTGCAACTCAAAAGTTCGACTT
GTTTAAAGAGGATGAAGAGATTACCTTCTCTAACCTCTCCCTCTGGTTGGCTACTGATGTAATAGGACAAGCTGCATTTG
GTGTTAACTTTGGCCTTTCTAAACCACAATCCATCAGTGAATCAATCGACAAGATTGACAGCAAAGACAACAACGATGAT
GATCAAATCTTTTATTTTGTTAACCAACACTTCTATTCCACTACTCAGCTTAAGATGGATTTATCTGGTTCCTTTTCGAC
TATTCTGGGACTGCTTGTTCCTATTCTTCAGGAGCCATTTAGGCAGAATTCCCAGGACAATGACTGGAAGGTTGAGTGTA
CTAACCGGAAGTTGAGTGGCCGGCTTGATGAGATTGTGGTGAAAAGAATGAAAGACAGTGAACGTGGTTCAAAGGACTTC
TTGTCACTCATAATGAATGTGAGGGAGTCGGAAGTGGTTGCCAAGAATGTCATCACTCAATACTACATTAGTGCAGTTGC
TTATGAGCATCTCCTGGCTGGATCAGCCACTACATCATTCACAATGTCTTCAATTGTCTACTTGGTTGCCGGACACCCAG
ATGTCGAAAAGAAGTTGCTGGCGGAACTTGATGGATTTGGACCTCGTGATCAGATGCCAACTGCTCCTGGTCTTCTGAAT
TCCAAATTAGTAATTAACGAGGCAATGAGGTTTTGCTGGGTTTCCCCGTTGGTTGCAAGGAAACATCTAGAGAGGTCCAA
ATCAGAGGCTATCTTCTACCAAAAGTATTGTTCAACTTTTCCTATG
>Pc_BartlettDH_new_MAX.Chr15_3
ATGGAAGTGTTGCTTGCTACCAGTGTTTGGTTGATGTCCACAATCTTCACAGGGTTGGCAATATTGGGAGGAATTTTGGG
GTACTTGTATGGGCCCTACTGGGGGGTGAGAAGGGTACCTGGCCCACCAACTATCCCCTTGCTAGGACACCTTCCCTTGC
TGGCAAAGTATGGTCCTGATGTATTCTCAGTTCTTGCCGAACAGTACGGCCCTATTTTCAGGTTTCATATGGGCAGGCAA
CCATTGATAATTGTAGCAGATGCTGAGCTTTGTAGAGAAGTTGGAATAAAGAAATTCAAAGACATTCCGAACAGAAGCAT
TCCAGCTCCCATCTCAGCCTCCCCTCTTCATCAAAAGGGTCTTTTTTTCACTAGGGATGCAAGATGGTCGACAATGCGAA
ACACTATATTATCGGTGTATCAGCCATCACACCTCGCCAGCCTTGTGCCTACCATGCAGTCCTTCATTGAATCTGCAACT
GAGAAACTGCACTCCTCCAAAGAAGAAGAGATTACATTTTCTACCCTTTCCCTCGGATTAGCTACTGATGTACTAGGGCA
AGCTGCATTTGGTGTCAACTTTGGCCTTTCTAATACACATTCGATCGGCAAATCAATCAAAAAGATTGACGGAGAAGACA
ACGACGATGAAGTCTCGGACTTTATCAACCAACATATTTATTCCACAACGCAGCTTAAGATGGACTTCTCAGGTTCCTTA
TCTATCATACTCGGTTTACTAGTCCCCATACTCCAGGAGCCATTTCGGCAGATTTTGAAGAGAATTCCGGGCACTATGGA
CTGGAAAGTTGAGCGAACGAACCGGAAGTTGAGTGGCCGGGTTGACGATATTGTGGCGAAGAGAATGAAAGACCGTGAGC
GAGGCTCGAAGGACTTCTTGTCGGTAATTATGAATGCAATGGAATCAGAGGCGGTTTCGAAGAATTTCTTCACTCCTGAC
TACATTAGTGCAGTTACTTACGAGCATCTCCTTGCTGGATCAGCCACCACAGCATTCACATTGTCTTCAATTGTCTACTT
GGTTGCTGGACATCCAGAAGTCGAAAAAAAGTTGCTGGCAGAGATTGATGGATTTGGACCGCCTGATCAGATGCCAACTG
CTCATGATCTTCAACACAAGTTGGTTTATCTGTCGGTTTTTCAAATGCAGGTGATTAAAGAGGCAATGAGGTTTTACATG
GTTTCCCCATTAGTTGCGAGAGAAACATCTCGAGACGTCGAAATAGGTGGTTATCTTCTACCAAAGGGGACTTGGGTGTG
GTTAGCACTCGGGGTTTTAGCAAAAGATCCAAAGAACTTCCCGGAGCCAGACAAGTTCAGGCCAGAGAGGTTTGATCCAA
ATTGCCAAGAATTGAAACAAAGGCATCCTTACGCTTTTATACCATTTGGAATCGGACCTCGATCCTGCATTGGTCAGAAA
TTTGCCCTACAAGAACTAAAGCTCTCACTGATTCACTTATACCGGAAATATGTGTTCCGGCACTCTCCCGACATGGAGAA
ACCTCTTGAGCTTGAGTACGGCATTGTTCTCAACTTCAAGAATGGTGTCAAGCTTAGAGTCATAAGGAGGACA
>Pc_BartlettDH_new_MAX.Chr2_1
ATGGAACTGCAGTTATTGTTCACCAATGGTTTTCTGGTATCACCATCGACCCTTTTCACCGCGTTGGCAATGTTTGCAGG
AGTTTTGAGTTACTTGTATGGGCCGTACTGGAGGGTGAGAAGGGTACCTGGCCCTCCAGTTATCCCCTTGCTAGGACACC
TTCCCTTGCTAGCAAAGTATGGTCCTGATGTATTCTCAGTTCTTGCCAAACAATATGGCCCTATTTTCAGGTTTCATATG
GGTAGACAGCCACTAATAATTGTAGCAGATGCAGAGCTTTGTAGAGAAGTAGGAATAAAAAAATTCAAAGATATCAACAA
CAGAAGCATTCCGTCTCCCATCGCAGCTTCCCCACTCCATCAGAAGGGTCTCTTCTTCACCAGGGATGCAAGATGGTCAA
CGATGCGAAACACTATATTATCGTTGTATCAGCCATCACACCTGGCCAGCCTTGTGCCCACAATGCAGTCATTCATCGAG
TCTGCAACTCAAAAGCTCGACTCCTCCAAAAAAGCAGAAGATATTACCTTTTCTAACCTCTCCCTCAGGTTGGCCACTGA
TGTAATAGGACAGGCTGCATTTGGAGTCAACTTTGGCCTCTCTAAACCGGAATCCATCAACGAATCAATCGACAAGATTG
ACAGCAAAGACAACAACGATGATGACCAAGTCTCAGATTTTATTAACCAACACATCTATTCCACTACTCGGCTTAAGATG
GACTTAACCGGTTCCTTCTCAATCATACTGGGATTACTTGCCCCTATTCTCCAGGAGCCATTTAGGCAGGTCTTGAAAAG
AATTCCTGGGACAATGGACTGGAAAGTTGAGCGTACAAACCGGAAGTTGAGTGGCCGGCTTGATGAGATTGTGGTGAAAA
GAATGAAAGACAGTGGACGCGGTTCAAAGGACTTCTTGTCACTCATAATGAATGCAAGGGAATCGGAAACTGTTGCAAAG
AATGTCTTCACTCAAGACTACATTAGTGCGGTTACTTATGAGCATCTCCTAGCTGGATCAGCCACTACATCATTCACATT
GTCTTCAATTGTCTACTCGGTAGCCGGACACCCAGAATTCGAAAGGAAGTTGCTGGCAGAAATTGATGGATTTGGACCTC
TTGATCAGATGCCAACTGCTCATGATCTTCAACACAAATTTCCTTACATTGAACAGGTTATTAAAGAGGCAATGAGGTTT
TACCTGGTTTCACCATTGGTTGCAAGAGAAACATCTAGAGAAGTCGAAATAGGAGGCTATCTTCTACCAAAGGGGACTTG
GGTGTGGCTAGCACTCGGAGTTTTAGCGAAAGATCCAAACAACTTTCCG
>Pc_BartlettDH_new_MAX.Chr2_2
ATGGAACTGCAGTTATTGTTCACCAATGGTTTTCTGGTATCACCATCGACCCTTTTCACCGCGTTGGCAATGTTTGCAGG
AGTTTTGAGTTACTTGTATGGGCCATACTGGAGGGTGAGAAGGGTACCTGGCCCTCCAGTTATCCCCTTGCTAGGACACC
TTCCCTTGCTGGCAAAGTATGGTCCTGATGTATTCTCAGTTCTTGCCAAACAATATGGCCCTATTTTCAGGTTTCATATG
GGTAGACAGCCACTAATAATTGTAGCAGATGCAGAGCTTTGTAGAGAAGTAGGAATAAAAAAATTCAAAGATATCAACAA
CAGAAGCATTCCGTCTCCCATCGCAGCTTCCCCACTCCATCAGAAGGGTCTCTTCTTCACCAGGGATGCAAGATGGTCAA
CGATGCGAAACACTATATTATCGTTGTATCAGCCATCACACCTGGCCAGCCTTGTGCCCACAATGCAGTCATTCATCGAG
TCTGCAACTCAAAAGCTCGACTCCTCCAAAAAAGCAGAAGATATTACCTTTTCTAACCTCTCCCTCAGGTTGGCCACTGA
TGTAATAGGACAGGCTGCATTTGGAGTCAACTTTGGCCTCTCTAAACCGGAATCCATCAACGAATCAATCGACAAGATTG
ACAGCAAAGACAACAACGATGATGACCAAGTCTCAGATTTTATTAACCAACACATCTATTCCACTACTCAGCTTAAGATG
GACTTAACCGGTTCCTTCTCAATCATACTGGGATTACTTGCCCCTATTCTCCAGGAGCCATTTAGGCAGGTCTTGAAAAG
AATTCCAGGGACAATGGACTGGAAAGTTGAGCGTACAAACCGGAAGTTGAGTGGCCGGCTTGATGAGATTGTGGTGAAAA
GAATGAAAGACAGTGGACGCGGTTCAAAGGACTTCTTGTCACTCATAATGAATGCAAGGGAATCGGAAACTGTTGCAAAG
AATGTCTTCACTCAAGACTACATTAGTGCGGTTACTTATGAGCATCTCCTAGCTGGATCAGCCACTACATCATTCACATT
GTCTTCAATTGTCTACTTGGTAGCCGGACACCCAGAAGTCGAAAGGAAGTTGCTGGCAGAAATTGATGGATTTGGACCTC
CTGATCAGATGCCAACTGCTCATGATCTTCAACCCAAATTTCCTTACATTGAACAGGTTATTAAAGAGGCAATGAGGTTT
TACCTGGTTTCACCATTGGTTGCAAGAGAAACATCTAGAGAAGTCGAAATAGGAGGCTATCTTCTACCAAAGGGGACTTG
GGTGTGGCTAGCACTCGGAGTTTTAGCGAAAGATCCAAACAACTTTCCGGAACCAGACACGTTCAGGCCAGAGAGATTTG
ATCCAGATTGCAACGAAGAGAAACAAAGGCATCCTTATGCTTTTGTACCGTTTGGAATCGGGCCTCGAGCATGCATTGGC
CAGAATTTTTCACTACAAGAATTAAAACTCTCGCTGATTCATTTACACCGGAAGTATGTATTCCGACACTCTCCCAACAT
GGAAAAGCCTCTGGCGCTTGAGTACGGCATTGTTCTTAATTTCAAGAATGGTGTCAAAGTTAGAGTCGTAAAGCGA
>Pc_BartlettDH_new_MAX.Chr2_3
ATGGAACTGCAGTTATTGTTCACCAATGGTTTTCTGGTATCAACATCGACCCTTTTCACGGCGTTGGCAATGTTTGTAGG
AGTTTTGAGTTACTTGTATGGGCCGTACTGGAGGGTGAGAAGGGTACCTGGCCCTCCAGTTATCCCCTTGCTAGGACACC
TTCCCTTGCTGGCAAAGTATGGTCCTGATGTATTCTCAGTTCTTGCCAAACAATATGGCCCTATTTTCAGGTTTCATATG
GGTAGACAGCCACTAATAATTGTAGCAGATGCAGAGCTTTGTAGAGAAGTAGGAATAAAAAAATTCAAAGATATCAACAG
AAGCATTCCGTCTCCCATCGCAGCTTCCCCACTCCATCAGAACGGTCTCTTCTTCACCAGGGATGCAAGATGGTCAATGA
TGCGAAACACTATATTATCGTTGTATCAGCCATCACACCTGGCCAGCCTTGTGCCCACAATGCAGTCATTCATCGAGTCT
GCAACTCAAAAGCTCGACTCCTCCAAAAAAGCAGAAGATATTACCTTTTCCAACCTCTCCCTCAGGTTGGCCACTGATGT
AATAGGACAAGCTGCATTGGAGTCAACTTTGGCCTCTCTAAACCGGAATCCATCAACGAATCAATTGACAAGATTGACAG
CAAAGACAACAACGATGATGACCAAGTCTCAGATTTTATTAACCAACACATCTATTCCACTACTCAGCTTAAGATGGACT
TATCCGGTTCCTTCTCAATCATACTGGGATTACTTGCCCCTATTCTCCAGGAGCCATTTAGGCAGGTCT
>Pruav_sc0000069.1_g580.1.mk
ATGATAAGCATGGAACTTGTTACCAATGTGTCACTGGTATCAGCACCGACCATCTTCACGGTGTTGGCGATGTTGGTTGG
AGTTTTGGGCTACTTGTATGGGCCCTACTGGGGGGTCAGAAAGGTACCCGGACCACCAGTTATCCCCTTGGTAGGGCACC
TTCCCTTAATGGCCAAGTATGGTCCTGATCTGTTCCAAATTCTTGCCAAAAAGTATGGCCCTATTTTCAGGTTTCATATG
GGTAGACAGCCACTAGTAATTGTAGCAGATGCAGAGCTCTGTAGAGAACCGTCACACTTGGCTAGCCTTGTGCCCACAAT
GCAGTCCTTCGTTGAAACTGCAACTCGAAACATTGACCCCTCCAAAGAAGAAGAAGATGTTACCTTTTCCAAAATCTCCC
TCGCATTGGCCACTGATACAATAGCACAAGCTGCTTTCGGTGTCAACTTTGGCCTTTCTAAACCACAATCCAACAGTGAT
TCAGTCAACAAGATTGACGGAGGCGGCCAGGACAAGAACAATGACAATAAGAATGATGCAGTTTCAAAGTTTACCGACCA
ATACGTATATTCCGTAGCGCAGGTTAAGATGGACTTGACAGGTTCCTTATCAATCATACTTGGTCTACTTTTCCCCATCC
TCCAGGAGCCGTTTAGGCAGATCTTGAAGCGAATTCCGGGCACTATGGACTGGAAAATTGAACGTACTAACGACAACCTG
AGCGGCCGCCTTGATGAGATTGTTGAGAAGAGAATGAAAGACAGTGACCGAGGTTCGAAGGACTTCTTGTCGCTCATACT
GAATGCAAGGGAGTCAGAGAAGGTTTCGAAGAAGGTGTTCACACCAGACTACATTAGTGCACTTACTTACGAGCATCTCG
TTGCCGGGTCAGCCACCACAGCATTTACGTTGTCTACGACTGTTTACTTGATTGCTCAATACCCGGAAGTTGAAAAGAAG
TTGCTTGCAGAGCTGGATGCATTTGGACCAGCTGATCAGATGCCAACAGCTCATGATCTGCAAAACAAGTTTCCTTATGT
TGATCAGGTTATTAAGGAGTCAATGAGGCTTTATCCGGTTTCGCCATTAATTGCAAGAGAAACATCTAGTGAAGTAGAAA
TAGGAGACCTGGAGAAATTGATAGGTAGCATGGAAATGGAATTGTTAATGCTTTCCGATGCTTGTCTGGTGTCAACCATC
TTTACTTTGTTGGCAATGCTAGCAGGAGTAGTTTTGGGCTACTTTTATAAGCCCTACTGGGGGGTGAGAAGGGTACCAGG
CCCACCAGCTATCCCTCTGATAGGGCACATTCCCTTGCTGGCAAAGCATGGTCCGGATGTATTCTCAGTTCTTGCCAAAC
AGTATGGCCCTATTTTCAGGTTTCATATGGGCAGACAACCACTAATAATTGTAGCAGATGCAGAGCTTTGTAGAGAAGTT
GGAATTAAGAAATTCAAAGACATAAAAAACAGAAGCATTCCGTCTCCCCTTGCCGCTTCCCCTCTTCATCAGAAGGGTCT
GTTTTTAACCAGGGATGCAAGGTGGTGGACGATGCGAAACACGATCTTATCGGTGTATCAGCCATCACACCTAGCCAGCC
TTGTGCCCACCATGCAGTCATACATTGAATCTGCAACTCAAAAACTTGATGACTGCTCCAAAGAAGAAGAAGAAGTTACC
TTTTCCAACATCTCCCTCAGATTGGCCACTGATGTGATAGGACAAGCTGCCTTTGGTGTCAACTTTGGCCTTTCTAAACC
ACAATCCATCACTGATTCAATCAACAAGCAGATTGGTGGCCAAGACATTACCAATGATGAAGTCTCAGACTTTATAAACC
AACACATATATTCCACAACACAGCTTAAGCTGGACTTTTCTGGTTCCTTATCAATCATACTGGGACTACTTGTCCCCATA
CTCCAGGCGCCCTTTTGGCAGATTTTGAAGAGAATCCCTGGCACTATGGACAGGAAAATTGAACGTAACAACCAGAAATT
GACTAGCCGGCTTGATCAGATTGTTGAAAAGAGAATGAAAGACAATGGCGGCCGAGATTCAAAGAATTTCTTGTCTCTCA
TACTGAATGCAAGAGAGGCAGAGACAGTTTCAAAGAATTTCTTCACCCCAGACTACATCAGTGCACTTGCTTATGAGCAT
CTCCTTGCTGGGTCGGCCACCACATCATTTACATTGTCTTCTGTTGTTTACTTGGTTGCTGCCCACCCAGAAGTTGAGAA
GAAGTTGCTGGCAGAGATTGATGGATTTGGTCCATCTGCTGAGATGCCAACTGCTCATGATCTTCAACACAAATTTCCTT
ATATTGATCAGGCAAGTCTTCTGAATGTTATCAAAGAGGCAATGAGGTTTTACATGGTTTCCCCATTAGTTGCAAGAGAA
ACATCTAGACAAGTCGAAATAGGAGGTTATCTTCTACCGAAGGGGACATGGGTGTGGTTAGCGCTCGGAGTTTTAGCAAA
AGATCCAAAGAACTTCCCAGAGCCACACAAGTTTAAGCCAGAGAGGTTTGATCCAAGCTGCAAAGAAGAAAAACAAAGGC
ATCCTTATGCTTTTATACCCTTTGGCCTCGGACCTCGATCATGCATTGGTCAGAAATTTTCCCTGCAAGAAATAAAGCTC
TCGTTGATTCATTTATACCGGAAATATGTATTCCGCCACACTCCCAATATGGAGATACCTCTGGAACTTGAGTTTGGCAT
TGTTCTAAAGTTCAAGTATGGTATCAAGCTTAGAGTCATAAAGCGCACA
>Pruav_sc0000069.1_g620.1.mk
ATGGGTGTTTTGGAAGTCATGTTGTTTACCAATGTTTCTCTGCTATCAACTATCTTCACAGTGTTGGCAATACTGGCAGG
AGTTTTAGGGTACTTGTATGGGCCCTACTGGGGGGTGAGGGGGGTACCTAGCCCACCAACTATCCCCTTGGTAGGGCACC
TTCCCTTGCTGGCAAAGTATGGTCCTGATGTATTCTCAGTTCTTGCCAAACAGTATGGCCCTATTTTCAGGTTTCATATG
GGCAGGCAGCCACTTATAATTGTAGCAGATGCAGAGCTTTGTAGAGAAGTTGGAATTAAGAAGTTCAAAGACATTCAAAA
CAGAAGCATCCCATCTCCCATCTCAGCTTCCCCTCTTCATCAGAAAGGTCTCTTTTTCACCAGGGATGCAAGATGGTCTG
CCATGCGAAACACTATATTATCAGTGTATCAACCATCACACCTAGCCAGCCTTGTGCCTACCATGCAGTCCTTCATTGAA
TCTGCTACTGAAAAACTTGACTCCTCCAAAGAAGAAGATATTACCTTTTCCAATCTCTCCCTCAGATTGACCACAGATGT
GATAGGACAAGCTGCCTTTGGTGTCAACTTTGGCCTTTCTAAACCACAATCCATCAGTGATTCAATCAACAAGCAGATTG
GTGGTTCCCAAGACATTAACAATGATGAAGTCTCAGACTTTATCAACCAACACATATATTCCACAACACAGCTTAAGATG
GACTTATCAGGCTCCTTATCAATCATACTGGGACTACTTGTACCTATTCTCCAGGAGCCATTCAGGCAAATCTTGAAGAG
AATTCCTGGCACTATGGACTGGAAAGTTGAACATACTAACCGGAAATTAAGCGGCCGGCTTGATGAGATTGTAGGGAAGA
AAATGAGAGACAGGGAAAGAGGTTCAAAGGACTTCTTGTCACTCATAATGAATGCAAGGGAGTCAGAGACAGTTTCAAAG
AATGTCTTCACCCCAGACTACATTAGTGCTGTTACTTATGAGCATCTCCTTGCTGGGTCAGCCACAACAGCATTTACGTT
GTCTTCAATTGTTTACTTGGTTGCTGGACACCCAGAAGTTGAAGAAAAGTTGCTTGCAGAGATTGATGGATTTGGACCTC
CTGATCAGATGCCAACTGCTCATGATCTTCAACACAAATTTCCTTATATTGATCAGGCAAGTCTTCTGAAAGTTATCAAA
GAGGCAATGAGGTTTTACATGGTTTCCCCATTAGTTGCAAGAGAAACATCTAGACAAGTCGAAATAGGAGGTTATCTTCT
ACCGAAGGGGACTTGGGTTTGGTTAGCACTTGGAGTTTTAGCAAAAGATCCAAAGAACTTCCCAGAGCCAGACAAGTTCA
GGCCAGAGAGGTTTGATCCCAGCTGCAAAGAAGTGAAACAAAGGCATCCTTATGCTTTTATACCCTTCGGGATCGGACCT
CGATCCTGCATTGGTCAAAAGTTTTCCCTGCAAGAACTAAAGCTCTCACTCATTCACTTATACCGGAACTATGTGTTCCG
GCACTCTCCCGGAATGGAGAAACCTCTACAACTTGAGTATGGCATTGTCCTCAACTTCAAGAATGGTGTCAAGCTTAGAG
TCATAAAGCGAACT
>Pyrbr_009342433.2_cds_XP_009340708.1_1
ATGGAACTGCAGTTATTGTTCACCAATGGTTTTCTGGTATCACCATCGACCCTTTTCACGGCGTTGGCAATGTTTGCAGG
AGTTTTGAGTTACTTGTATGGGCCATACTGGAGGGTGAGAAGGGTACCTGGCCCTCCAGTTATCCCCTTGCTAGGACACC
TTCCCTTGCTGGCAAAGTATGGTCCTGATGTATTCTCAGTTCTTGCCAAACAATATGGCCCTATTTTCAGGTTTCATATG
GGTAGACAGCCACTAATAATTGTAGCAGATGCAGAGCTTTGTAGAGAAGTAGGAATAAAAAAATTCAAAGATATCAACAA
CAGAAGCATTCCGTCTCCCATCGCAGCTTCCCCACTCCATCAGAAGGGTCTCTTCTTCACCAGGGATGCAAGATGGTCAA
CGATGCGAAACACTATATTATCGTTGTATCAGCCATCACACCTGGCCAGCCTTGTGCCCACAATGCAGTCATTCATCGAG
TCTGCAACTCAAAAGCTCGACTCCTCCAAAAAAGCAGAAGATATTACGTTTTCTAACCTCTCCCTCGGGTTGGCCACTGA
TGTAATAGGACAGGCTGCATTTGGAGTCAACTTTGGCCTCTCTAAACCGGAATCCATCAACGAATCAATTGACAAGATTG
ACAGCAAAGACAACAACGATGATGACCAAGTCTCAGATTTTATTAACCAACACATCTATTCCACTACTCAGCTTAAGATG
GACTTAACCGGTTCCTTCTCAATCATACTGGGATTACTTGCCCCTATTCTCCAGGAGCCATTTAGGCAGGTCTTGAAAAG
AATTCCTGGGACAAAGGACTGGAAAGTTGAGCGTACAAACCGGAAGTTGAGTGGCCGGCTTGATGAGATTGTGGTGAAAA
GAATGAAAGACAGTGGACGCGGTTCAAGGGACTTCTTGTCACTCATAATGAATGCAAGGGAATCGGAAACTGTTGCAAAG
AATGTCTTCACTCAAGACTACATTAGTGCGGTTACTTATGAGCATCTCCTAGCTGGATCAGCCACTACACCATTCACATT
GTCTTCAATTGTCTACTTGGTAGCCGGACACCCAGAAGTCGAAAGGAAGTTGCTGGCAGAAATTGATGGATTTGGACCTC
CTGATCAGATGCCAACTGCTCATGATCTTCAACACAAATTTCCTTACATTGAACAGGTTATTAAAGAGGCAATGAGGTTT
TACCTGGTTTCACCATTGGTTGCAAGAGCAACATCTAGAGAAGTCGAAATAGGAGGCTATCTTCTACCAAAGGGGACTTG
GGTGTGGCTAGCACTCGAAGTTTTAGCGAAAGATCCAAACAACTTTCCGGAACCAGACACGTTCAGGCCAGAGAGATTTG
ATCTAGATTGCAACGAAGAGAAACAAAGGCATCCTTATGCTTTTGTACCGTTTGGAATCGGGCCTCGAGCATGCATTGGC
CAGAATTTTTCACTACAAGAATTAAAACTCTCGCTGATTCATTTATACCGGAAGTATGTATTCCGACACTCTCCCAACAT
GGAAAAGCCTCTGGCGCTTGAGTACGGCATCGTTCTTAATTTCAAGAATGGTGTCAAGGTTAGAGTCGTAAAGCGA
>Pyrbr_009342434.2_cds_XP_009340709.1_1
ATGGAACTGCAGTTATTGTTCACCAATGGTTTTCTGGTATCACCATCGACCCTTTTCACGGCGTTGGCAATGTTTGCAGG
AGTTTTGAGTTACTTGTATGGGCCATACTGGAGGGTGAGAAGGGTACCTGGCCCTCCAGTTATCCCCTTGCTAGGACACC
TTCCCTTGCTGGCAAAGTATGGTCCTGATGTATTCTCAGTTCTTGCCAAACAATATGGCCCTATTTTCAGTTTTCATATG
GGTAGACAGCCACTAATAATTGTAGCAGATGCAGAGCTTTGTAGAGAAGTAGGAATAAAAAAATTCAAAGATATCAACAA
CAGAAGCATTCCGTCTCCCATCGCAGCTTCCCCACTCCATCAGAAGGGTCTCTTCTTCACCAGGGATGCAAGATGGTCAA
TGATGCGAAACACTATATTATCGTTGTATCAGCCATCACACCTGGCCAGCCTTGTGCCCACAATGCAGTCATTCATCGAG
TCTGCAACTCAAAAGCTCGACTCCTCCAAAAAAGCAGAAGATATTACCTTTTCCAACCTCTCCCTCAGGTTGGCCACTGA
TGTAATAGGACAAGCTGCATTTGGAGTCAACTTTGGCCTCTCTAAACCGGAATCCATCAACGAATCAATTGACAAGATTG
ACAGCAAAGACAACAACGATGATGACCAAGTCTCAGATTTTATTAACCAACACATCTATTCCACTACTCAGCTTAAGATG
GACTTAACCGGTTCCTTCTCAATCATACTGGGATTACTTGCCCCTATTCTCCAGGAGCCATTTAGGCAGGTCTTGAAAAG
AATTCCTGGGACAAAGGACTGGAAAGTTGAGCGTACAAACCGGAAGTTGAGTGGCCGGCTTGATGAGATTGTGGTGAAAA
GAATGAAAGACAGTGGACGCGGTTCAAGGGACTTCTTGTCACTCATAATGAATGCAAGGGAATCGGAAACTGTTGCAAAG
AATGTCTTCACTCAAGACTACATTAGTGCGGTTACTTATGAGCATCTCCTAGCTGGATCAGCTACTACATCATTCACATT
GTCTTCAATTGTCTACTTGGTAGCCGGACACCCAGAAGTCGAAAGGAAGTTGCTGGCGGAAATTGATGGATTTGGACCTC
CTGATCAGATGCCAACTGCTCATGATCTTCAACACAAATTTCCTTACATTGAACAGGTTATTAAAGAGGCAATGAGGTTT
TACCTGGTTTCACCATTGGTTGCAAGAGAAACATCTAGAGAAGCCGAAATAGGAGGCTATCTTCTACCAAAGGGGACTTG
GGTGTGGCTAGCACTCGGAGTTTTAGCGAAAGATCCAAACAACTTTCCGGAACCAGACACGTTCAGGCCAGAGAGATTTG
ATCCAGATTGCAACGAAGAGAAACAAAGGCATCCTTATGCTTTTATACCGTTTGGAATCGGGCCTCGAGCATGCATTGGC
CAGAATTTTTCACTACAAGAATTAAAACTCTCGCTGATTCATTTATACCGGAAGTATGTATTCCGACACTCTCCCAACAT
GGAAAAGCCTCTGGCGCTTGAGTACGGCATTGTTCTTAATTTCAAGAATGGTGTCAAGGTTAGAGTCGTAAAGCGA
>Pyrbr_009352878.1_cds_XP_009351153.1_1
ATGTTGTTATTGGTAGCTCTGGTGGCGGTGGCGCTGGCGGCGCTGTACTGGTGGTCCACCAGCAAGTTCGACTACTGGAG
CCGGCGGGGGGTGAAGTTCCCGCGGCCGGCGCCGCTGCTGGGCAACTACGGCGCCTACCTGCTGCAGCGCCGCAACCTCG
GCGAGGTGACGCGCGCCATCTGCCGGCAGTTCCCGGACGAGCCGCTCGTGGGCGCCTTCTACGGGCCGCACCCCGTCGCC
GTGGTGCAGGACCCCGCGCTGCTCAAGCTCATCACCACCAAGGACTTCTACTACTTCAACGGCCGCGAGGTCTCTGAGCA
CACGCACAAGGAGATCACCACCAAGAATATGTTCTTTAATAGTGGAGACAAGTGGAGGGTGCTCAGACAGAACCTGACGC
CGCTGTTCTCCTCGGCTAAGATGAAGAATATGTTCCATTTGATAGAGAAATGCGCGCGAGACTTCGAGGTGTTGCTGGAA
GAAGAAGCTAAGAAGAGTGAGATCGTGGAGGCGCGCACGCTGATGTCGCGGTTCACGATGGACGGCATCGGCGCCTGTGG
CTTCGGCATCAACAGCGGCGTCATGCAGAACGAAGCCAAGAACAATCCCTTTGCGGAAGTCGGTGAAATGATATTTGAGG
AATCCAAATGGAGAACCTTCCTGACGGCTTTCCGAGCAATTTTCCCGTCAATATTCTATGGATTGCGATTCTCTTTTTTC
AAAACACGCTTCCCTGACGCGATCAACTCGTTCTTCCACTCTGTTTTAATGTCCGTGTTCAAAGAACGCAAATGGGAGCC
CACTTCCCGCCAAGACTTCGTGGACATGGTAATCGGCTTGAAGAAAAACAAATACATAACTGGAGACAGCATGAGGAATA
TGAAGGGGGGTTCCGATAAACTACAGATTGAAGTGGATGATGATTTCCTGGTGGCGCAGTGCGTTCTGTTCTTCGCTGCC
GGATTCGAGACGTCGTCGACCGCTTCGTCCTTTACTCTGTACGAGCTGGCGAGGCACCCCGAGCACCAGCAGCGGGTGAT
CGACGAGGTGAACGCATACCTCGCCACTCGCGGTGAAGTCAGATACGACTGCACCACTGAGTTACCCTTCCTCGACCAGT
GCGTTGAAGAGGGCTTGCGGCTGCACACCACAATCGTCACTCGGGAGGTGGCCGAGGACTACACTCTCCCCAACGGCGTG
AAGCTAGATAAAGGTCTCCGGGTCCACATCCCTCTGTTCCACATACAGAGGAACCCGAAGTACTTCGAAGACCCGGATGA
GTTCAAGCCCGAGCGCTTCTCTCCAGAAGAGAGGAAGAAGATCGTGCCGTACACCCACTTTCCATTTGGGGAAGGACCTA
GAGCTTGCATCGGAATGCGGTTCGCGCGGATGCAGATGATGGCGGGTCTAGTTACGGTGTTCAAGAGCTACCGAGTGGAA
CTGGCGCCCTCCATGCCTCGAGACCCGCAGTACTGCGCCGGGACCATGGTCGTGCGGTTCAAGGGAGGCATCCAGCTCAA
GCTGATCCCTAGAGAGAACGGACAGAAGTACAAGCCTACG
>Pyrbr_009363850.2_cds_XP_009362125.1_1
ATGATAGGCAGCACTGAACTGTTGTTTACCATCTTCATGGTGTTGATAGTACTGGGAGGACTTTTGGGGTATTTATATGG
GCCCTACTGGGGAGTAAGAAGGGTACCTGGCCCTCCAACTCTCCCTCTGGTAGGACACATTCCCTTGATGGCAAAGTATG
GTCCTGATATATTCTCAGTTCTTGCTAAAGAGTATGGCCCTGTTTTCAGGTTTCATATCGGTAGACAACCACTCATAATT
GTAGCAGATGCAGAGCTTTGTAGGGTAGTTGGAATAAAGAAATTCAAAGACATTAAAAACAGAAGCATTCCACCTCCTCT
TGCAGCTTCCCCTCTTCATCAGAAGGGTCTCTTTTTAACCAGGGATACGAGATGGGTGACGATGCGAAACACTATATTAT
CAGTGTATCAACCTTCACACTTAGCCAACCTTGTGCCTACAATGCAGTCATTTGTTGAATGTGCAACTGAAAAACTTGGC
TCCATGGCGAAAGTAGAAGAAGATATTACCTTTTCCGCCATCTCCCTTCGATTGGCCACAGATGTAATAGGACAAGCTGC
ATTTGGTGTCAACTTTGGCCTTTCTAAACCACAATCCTTCGGCGAATCAGTCAAAAAGATTGATGGCAAAGACAATAATG
ACGATGAAGTCTCAGACTTTATCAACCAACACATATATTCCACAACACAGGTTAAGATGGATTTTTCGGGTTCCTTATCC
ATCATACTAGGACTACTTGTCCCCATACTTCAGTGGCCATTTTGGCAGATGTTGAAGAGAATTCCTGGCACTATGGACGG
GAAAATAGAACATAATAACAGGCATTTGACTAGCCGGCTTGGTGCAGTTGTGGAAAAGAGAATGAAAGACAGCAGACAAG
GTTCAAAGGACTTCTTGTCAGTTATACTGAATGCAAGGGAGTCAGGGAGGCTTTCGAAGAATGTTTTCACAACAGATTAC
ATTAGTGCACTTGCTTATGAGCATCTCCTTGCCGGGTCGGCCACCACGGCATTCACTTTGTCTTCAGCTGTCTACTTGGT
TGCTGGACATCCAGAAGTAGAAAAAAAGTTGCTGGCAGAGATCGATGGATTTGGACCGCCTGATCAGATGCCAACTGCAA
GTGATCTTCAACACAAATTTCCTTATCTTGATCAGGTTATTAAAGAGGCAATGAGGTTTTACATGGTTTCCCCATTAGTT
GCTAGAGAAACATCTCGAGAAGTCGAAATAGGCGGTTATCTTTTACCAAAGGGGACTTGGGTTTGGTTAGCCCTCGGAGT
TTTAGCGAAAGATCAAAAGAACTTCCCAGAGCCAGAAAAGTTCAGGCCAGAGAGGTTTGATCCAAGCTGCAAAGAAGAGA
AACAAAGGCATCCTTATGCTTTTATACCGTTTGGACTTGGGCCTCGATCCTGCATCGGTCAGAAATTTGCCATACAAGAA
ATAAAGCTTGCACTGATTCACTTATACCGGAAGTATGTGTTCCGGCACTCTCCATATATGGAGTCACCTCTGGAGCTTGA
GTTTGGCATTGTTCTCAAGTTCAAGAATGGTATCAAGCTTCAGGTCATAAAGCGGAAA
>Pyrbr_009363863.2_cds_XP_009362138.1_1
ATGGAAGTGTTGTTTGCTACCAGTGTTTGGTTGATATCCACAATCTTCACAGGGTTGGCAATATTGGGAGGAATTTTGGG
GTACTTGTATGGGCCCTACTGGGGGGTGAGAAGGGTACCTGGCCCACCAACTATCCCCTTGCTAGGACACCTTCCCTTGC
TGGCAAAGTATGGTCCTGATGTATTCTCAGTTCTTGCCGAACAGTACGGCCCTATTTTCAGGTTTCATATGGGCAGGCAA
CCATTGATTATTGTAGCAGATGCTGAGCTTTGTAGAGAAGTTGGAATAAAGAAATTCAAAGACATTCCGAACAGAAGCAT
TCCAGCTCCCATCTCAGCCTCCCCTCTTCATCAAAAGGGTCTTTTTTTCACTAGGGATGCAAGATGGTCGACAATGCGAA
ACACTATATTATCGGTGTATCAGCCATCACACCTCGCCAGCCTTGTGCCTACCATGCAGTCCTTCATTGAATCTGCAACT
GAGAAACTGCACTCCTCCAAAGAAGAAGAGATTACGTTTTCTACCCTTTCCCTCGGATTAGCTACTGATGTACTAGGGCA
AGCTGCATTTGGTGTCAACTTTGGCCTTTCTAATACACATTCGATCGGCAAATCAATCAAAAAGATTGACGGAGAAGACA
ACGACGACGAAGTCTCGGACTTTATCAACCAACATATTTATTCCACAACGCAGCTTAAGATGGACTTCTCAGGTTCCTTA
TCTATCATACTCGGTTTACTAGTCCCCATACTCCAGGAGCCATTTCGGCAGATTTTGAAGAGAATTCCGGGCACTATGGA
CTGGAAAGTTGAGCGTACTAACCGGAAGTTGAGTGGCCGGGTTGACGATATTGTGGCGAAGAGAATGAAAGACCGTGAGC
GAGGCTCGAAGGACTTGTTGTCGGTAATTATGAATGCAATGGAATCAGAGGCGGTTTCGAAGAATTTCTTCACTCCTGAC
TACATTAGTGCAGTTACTTACGAGCATCTCCTTGCTGGATCAGCCACCACAGCATTCACATTGTCTTCAATTGTCTACTT
GGTTGCTGGACATCCAGAAGTCGAAAAAAAGTTGCTGGCAGAGATTGATGGATTTGGACCGCCTGATCAGATGCCAACTG
CTCATGATCTTCAACACAAGTTTCCTTACATTGATCAGGTGATTAAAGAGGCAATGAGGTTTTACATGGTTTCCCCATTA
GTTGCGAGAGAAACATCTAGAGACGTCGAAATAGGAGGTTATCTTCTACCAAAGGGGACTTGGGTGTGGTTAGCACTCGG
GGTTTTAGCAAAAGATCCAAAGAACTTCTCGGAGCCAGACAAGTTCAGGCCAGAGAGGTTTGATCCAAATTGCCAAGAAT
TGAAACAAAGGCATCCTTACGCTTTTATACCATTTGGAATCGGACCTCGATCCTGCATTGGTCAGAAATTTGCCCTACAA
GAACTAAAGCTCTCACTGATTCACTTATACCGGAAATATGTGTTCCGGCACTCTCCCGACATGGAGAAACCTCTTGAGCT
TGAGTACGGCATTGTTCTCAACTTCAAGAATGGTGTCAAGCTTAGAGTCATAAGGAGGACA
>Pyrco_BartlettDH_MAX1.Chr15_1
ATGATAGGCAGCACTGAACTGTTGTTTACCATCTTCATGGTGTTGATAGTACTGGGAGGACTTTTGGGGTATTTATACGG
GCCCTACTGGGGAGTAAGAAGGGTACCTGGCCCTCCAACTATCCCTCTGGTAGGACACATTCCCTTGATGGCAAAGTATG
GTCCTGATATATTCTCAGTTCTTGCTAAAGAGTATGGCCCTGTTTTCAGGTTTCATATCGGTAGACAACCACTCATAATT
GTAGCAGATGCAGAGCTTTGTAGGGAAGTTGGAATAAAGAAATTCAAAGACATTAAAAACAGAAGCATTCCACCTCCCCT
TGCAGCTTCCCCTCTTCATCAGAAGGGTCTCTTTTTAACCAGGGATGCGAGATGGGTGACGATGCGAAACACTATATTAT
CAGTGTATCAACCTTCACACTTAGCCAACCTTGTGCCTACAATGCAGTCATTTGTTGAATGTGCAACTGAAAAACTTGGC
TCCATGGCGAAAGTAGAAGAAGATATTACCTTTTCCGCCATCTCCCTTCGATTGGCCACAGATGTAATAGGACAAGCTGC
ATTTGGTGTCGACTTTGGCCTTTCTAAACCACAATCCTTCGGCGAATCAGTCGAAAAGATTGATGGCAAAGACAATAATG
ACGATGAAGTCTCAGACTTTATCAACCAACACATATATTCGACAACACAGGTTAAGATGGATTTTTCGGGTTCCTTATCG
ATCATACTAGGACTACTTGTCCCCATACTTCAGTGGCCATTTTGGCAGATGTTGAAGAGAATTCCTGGCACTATGGACGG
GAAAATAGAACATAATAACAGGCATTTGACTAGCCGGCTTGGTGCAGTTGTGGAAAAGAGAATGAAAGACAGCAGACGAG
GTTCAAAGGATTTCTTGTCAGTTATACTGAATGCAAGGGAGTCAGGGAGGCTTTCGAAGAATGTTTTCACAACAGATTAC
ATTAGTGCACTTGCTTATGAGCATCTCCTTGCCGGGTCGGCCACCACGGCATTCACTTTGTCTTCAGCTGTCTACTTGGT
TGCTGGACATCCAGAAGTAGAAAAAAAGTTGCTGGCAGAGATCGATGGATTTGGACCGCCTGATCAGATGCCAACTGCAA
GTGATCTTCAACACAAATTTCCTTATCTTGATCAGGTTATTAAAGAGGCAATGAGGTTTTACATGGTTTCCCCATTAGTT
GCTAGAGAAACATCTCGAGAAATTGAAATAGGCGGTTATCTTTTACCAAAGGGGACTTGGGTTTGGTTAGCCCTCGGAGT
TTTAGCGAAAGATCAAAAGAACTTCCCAGAGCCAGAAAAGTTCAGGCCAGAGAGGTTTGATCCAAGCTGCAAAGAAGAGA
AACAAAGGCATCCTTATGCTTTTATACCGTTTGGACTTGGGCCTCGATCCTGCATCGGTCAGAAATTTGCCATACAAGAA
ATAAAGCTTGCACTGATTCACTTATACCGGAAGTATGTGTTCCGGCACTCCCCATATATGGAGTCACCTCTGAAGCTTGA
GTTTGGCATTGTTCTCAAGTTCAAGAATGGTGTCAAGCTTCAGGTCATAAAGCGGAAA
>Pyrco_BartlettDH_MAX1.Chr15_2
ATGGAACTGCCGTCGATGTTCACCAATGGTTTTCTGATATCACCACCGACCCTTTTCACGGTGTTAGCAATGTTTGCAGG
AGTTTTGAGTTACTTGTATGGCCCCTACTGGAAGGTGAGAAGGGTACCTGGCCCACCAGTTATCCCTTTCGTAGGACACC
TTCCCTTGCTGGCAAAATATGGTCCTGATATATTCTCAGTTCTTGCCAAACAGTATGGCCCTATTTTCAGGTTTCATATG
GGTAGACAGCCACTAATAATTGTAGCTGATGCAGAGCTTTGTAGAGAAGTAGGAATCAAGAAATTCAAAGATATCCACAA
CAGAAGCATTCCGTCTCCCATCGCAGCTTCCCCTCTTCATCAGAAGGGTCTCTTTTTCACCAGGGATGCAAGATGGTCGA
CAATGCGAAACACTATATTATCATTGTATCAGCCATCGCACCTAGCCAGCCTTGTCCCCACAATGCAATCATTCATCGAG
TCTGCAACTCAAAAGTTCGACTCGTTTAAAGAGGATGAAGAGATTACCTTTTCTGACCTCTCCCTCAGGTTGGCCACTGA
TGTAATAGGACAAACTGCATTTGGTGTCAACTTTGGCCTCTCTAAACCACAATCCATTAGTGAATCAATTGACAAGATTG
ACAGCAAAGACAGCAACAATGATGATCAAGTCTCGGATTTTATTAACCAACACATATATTCCACTACTCAGCTTAAGATG
GATTTATCCGGTTCCTTTTCAATTATACTGGGACTACTTGTTCCTATTCTTCAGGAGCCATTTAGGCAGGTCTTGAAAAG
AATTCCCGGGACAATGGACTGGAAAGTTGAGCGTACTAACCGGAAGTTGAGTGGCCGGCTTGATGAGATTGTGGTGAAGA
GAATGAAAGACAGTGAACGTGGTTCAAAGGACTTCTTGTCACTCATAATGAATGCGAGGGAATCGGAAATGGTTGCCAAA
AACGTCTTCACTCTAGACTACATTAGTGCAGTTGCTTATGAGCATCTCCTAGCTGGATCAACCACTACATCATTCACATT
GTCTTCAATTGTCTACTTGGTTGCCGGACACCCAGATGTCGAAAAGAAGTTGCTGGCGGAAATTGATGGATTTGGACCTC
TTGATCAGATGCCAACTGCTCATGATCTTCAATACAAATTTCCTTATATTGATCAGGTTATTAAAGAGGCAATGAGGTTT
TACCTGGTTTCCCCATTAGTTGCAAGAGAAACATCTAGGGAAGTTGAAATTGGAGGCTATCTTCTACCAAAGGGAACTTG
GGTGTGGTTAGCACTCGGAGTTTTAGCCAAAGATCCAAACAACTTCCCGGAACCAGACTCGTTCATGCCAGAGAGATTTG
ATCCAAATTGCAAAGAAGAGAAAGAAAGGCATCCTTATGCTTTTATACCGTTTGGAATCGGGCCTCGAGCATGCATTGGT
CAGAAATTTTCACTGCAAGAATTAAAGGTCTCGCTGATTCATTTGTACCGGAAGTATGTATTCAGGCACTCTCCCAACAT
GGAGAACCCTCTGGCACTCGAGTATGGCATTGTCCTTAATTTCAAGAACGGTGTCAAGGTTAGAGTCGTAAAGCGG
>Pyrco_BartlettDH_MAX1.Chr8
ATGATAGGAAGCATTGAACTGTTGTTTACCATCTTCATGGTGTTGGCAATACTGGGAGGAGTTTTGGGGTATTTGTACTG
GCCCTACTGGGGAATGAGAAGGCTACCTGGCCCACCTACTATCCCTCTGGTAGGACACATTCCCTTGATGGCAAAGTATG
GTCCTGATGTATTCTCAGTTCTTGCCAAAGAGTATGGCCCTATTTTCAGGTTTCATATAGGTAGACAACCACTCGTAATT
GTAGCAGATGCAGAGCTTTGTAGGGAAGTTGGAATAAAGAAATTCAAAGACATTAAGAACAGAAGCATTCCATCTCCCCT
TGCAGCTTCCCCTCTCCATCAGAAGGGTCTCTTTTTAACCAGGGATGCAAGATGGGCTACGATGCGAAACACTATATTGT
CAATGTATCAACCATCACACTTAGCCAATCTTGTGCCTACAATGCAGTCATTTGTTGAATGTGCAACTCAAAAACTTGCC
TCCACAGCGGAAGTAGAAGAAGATATTACCTTTTCCGACATCTCCCTTCAATTGGCTACGGATGTAATAGGACAAACTGC
ATTTGGTGTCAACTTTGGCCTTTCTAAACCACAATCCATCGGCAAGTCAATGGAAAAGATTGATGGAATATACAACAATG
ACAATGAAGTCTCGGACTTCATCAACCAACACATATATTCCACAGCACAACTTAAGCTGGACTTTTCGGGTTCCTTATCG
ATCATACTAGGACTACTTGTCCCCATACTCCAGTGGCCGTTTTGGCAGATGTTGAAGAGAATTCCTGGCACTATGGACAG
AAAAATCGAACGTAGTAACTGGCATTTGACTAGCCGGCTTGATGCGGTTGTGGAAAAGAGAATGAAAGACAGCGGACGAG
GTTCAAAAGACTTCTTGTCACTTATACTGAATGCAAGGGAGTCGGGGAGGGTTTCGCAAAATATTTTCGCACAGGATTAC
ATTAGTGCACTTGCTTATGAGCATCTCCTTGCCGGGTCGACCACCACAGCATTCACATTGTCTTCAGTTGTCTACTTGGT
TGCTGGACATCCCGAAGTTGAAAAAAAGTTGCTGGCAGAGATTGATGGATTTGGACAGCCAGATCAGATGCCAACTGCTA
GTGATCTCCAACACAACTTTCCTTATCTTGATCAGGTTGTTAAAGAGGCAATGAGGTTTTACATGGTTTCCCCATTAGTT
GCAAGAGAAACATCTAAAGAAATTGAAATAGGCGGTTATCTTCTACCGAAGGGGACTTGGATTTGGTTAGCCCTCGGAGT
TTTAGCGAAAGATCGAAAGAACTTCCCAGAGCCAGAAAAGTTCAGGCCAGAGAGGATCGATCCAAGTTGCAAAGAAGAGA
AACAAAGGCATCCATATGCCTTTTTACCGTTTGGACTCGGGCCTCGAACCTGCATTGGTCAGAAATTTGCCGTGCAAGAA
ATAAAGCTTGCACTGATTCACTTATACCGGAAGTATGTGTTCCGGCACTCTCCATTTATGGAGGTACCTCTGCAGCTTGA
ATACGGCATTGTTTTCAAGTTCAAGAATGGCGTCAAGCTTCGAGTCATAAAGCGGACA
>Pyrco_Bartlett_014525.1
ATGGAACTGCCGTCGATGTTCACCAATGGTTTTCTGATATCACCACCGACCCTTTTCACGGTGTTAGCAATGTTTGCAGG
AGTTTTGAGTTACTTGTATGGCCCCTACTGGAAGGTGAGAAGGGTACCTGGCCCACCAGTTATCCCTTTCGTAGGACACC
TTCCCTTGCTGGCAAAATATGGTCCTGATATATTCTCAGTTCTTGCCAAACAGTATGGCCCTATTTTCAGGTTTCATATG
GGTAGACAGCCACTAGTAATTGTAGCTGATGCAGAGCTTTGTAGAGAAGTAGGAATCAAGAAATTCAAAGATATCCACAA
CAGAAGCATTCCGTCTCCCATCGCAGCTTCCCCTCTTCATCAGAAGGGTCTCTTTTTCACCAGGGATGCAAGATGGTCGA
CAATGCGAAACACTATATTATCATTGTATCAGCCATCGCACCTAGCCAGCCTTGTCCCCACAATGCAATCATTCATCGAG
TCTGCAACTCAAAAGTTCGACTCGTTTAAAGAGGATGAAGAGATTACCTTTTCTGACCTCTCCCTCAGGTTGGCCACTGA
TGTAATAGGACAAACTGCATTTGGTGTCAACTTTGGCCTCTCTAAACCACAATCCATTAGTGAATCAATTGACAAGATTG
ACAGCAAAGACAGCAACAATGATGATCAAGTCTCGGATTTTATTAACCAACACATATATTCCACTACTCAGCTTAAGATG
GATTTATCCGGTTCCTTTTCAATTATACTGGGACTACTTGTTCCTATTCTTCAGGAGCCATTTAGGCAGGTCTTGAAAAG
AATTCCCGGGACAATGGACTGGAAAGTTGAGCGTACTAACCGGAAGTTGAGTGGCCGGCTTGATGAGATTGTGGTGAAGA
GAATGAAAGACAGTGAACGTGGTTCAAAGGACTTCTTGTCACTCATAATGAATGCGAGGGAATCGGAAATGGTTGCCAAA
AACGTCTTCACTCTAGACTACATTAGTGCAGTTGCTTATGAGCATCTCCTAGCTGGATCAGCCACTACATCATTCACATT
GTCTTCAATTGTCTACTTGGTTGCCGGACACCCAGATGTCGAAAAGAAGTTGCTGGCGGAAATTGATGGATTTGGACCTC
TTGATCAGATGCCAACTGCTCATGATCTTCAATACAAATTTCCTTATATTGATCAGGCATGCGTTATTAAAGAGGCAATG
AGGTTTTACCTGGTTTCCCCATTAGTTGCAAGAGAAACATCTAGGGAAGTTGAAATTGGAGGCTATCTTCTACCAAAGGG
AACTTGGGTGTGGTTAGCACTCGGAGTTTTAGCCAAAGATCCAAACAACTTCCCGGAACCAGACTCGTTCATGCCAGAGA
GATTTGATCCAAATTGCAAAGAAGAGAAAGAAAGGCATCCTTATGCTTTTATACCGTTTGGAATCGGGCCTCGAGCATGC
ATTGGTCAGAAATTTTCACTGCAAGAATTAAAGGTCTCGCTGATTCATTTGTACCGGAAGTATGTATTCAGGCACTCTCC
CAACATGGAGAACCCTCTGGCACTCGAGTATGGCATTGTCCTTAATTTCAAGAACGGTGTCAAGGTTAGAGTCGTAAAGC
GG
>Pyrco_Bartlett_016141.1
ATGGATAGAGTGTTGGTGAAAGAGGAGGAGGTTGTGACATGCACCGTCGGCTCATCGTCTTCGTCGTCCTCAAGCTTCTC
GCCGCAGCCAATAGAGGGGCTGCACGAGGTGGGTCCGCCGCCGTTTCTCACGAAGACGTTCGAAATGGTGGAGGATCCTT
CCACGGACGCCATTGTTTCCTGGAGCAAAGCTCGCAACAGCTTCGTTGTGTGGGACTATCACAAGTTCTCCGCCACTCTT
CTTCCTCGATACTTCAAGCACAGTAACTTCTCCAGCTTCATTCGTCAGCTCAATACATATGGTTTCAGAAAGGTTGATCC
GGACCGATGGGAATTCGCAAACGAGGGTTTTCTAGGAGGGCAGAGGCATTTGCTGAAGACCATTAAGAGGAGGAGACATG
TCTCGCAGAATATTCAACAAGAAGCCGGAGGAGGAGCTTGTGTTGAATTGGGGCAGTATGGAGTGGAAACCGAGCTTGAA
AGACTGAAAAGAGACCGAAACATTTTGATGACGGAGATTGTGAAGTTGAGGCAGCAACAACAAAATTCAAGGGAGCAAGT
CATGGCAATGGAGGGCCGGTTGCTGACCACGGAGAAAAAACAGCAGCAGATGATGACTTTCCTTGCTAAAGCACTCAATA
ATCCATCTTTTCTCCAAAACCTAGCTGAGAAGAATGCCAAGAATAGGGCACTGCACGGTATTGGTAGAAAGCGGAGACTG
GCTGCTAGTCCCAGTCTGGAGAGTCTGCAAGAAGCGCCTAGAATCGACGTTGTGGACTACTCTGCAAGCCAGGATCAGGG
AGAGTTGGCAACTATGGAACCAGATATTGAGAACTTTTTCTCAACTGCTGCATTGGACAATGAATCAAGCAGTGGTTTCA
AAGACCCCAAACCGAGCTTAGTAACCACAAGTACTGGTGGAGGCAACTTGGATTCTGTTGATGAGACCATATGGGAGGAG
CTGTGGAGTGATGACCTCATTGGTGGCAACCCGGAGGAGGAAGCTGCTGCGGTGGGCGAGGAATCAGAAGTCGACGTTGA
GGTGGAGGATTTGGTTGCAGAGCCTGCAGATTGGGAAGGGAGTGGTGAATGTTGCAAAGGGGCCAACTCAAATGCTGCTG
TTTCTTTGCGGAGGAGGAGCCGTCGGACACCTGTGAAGGGTTTCGGTTCAGATTTCTCATATTTTAGACAAGGTAATCAA
GTTGCTGATTGTTTGGCCAATTATGGTGTTGATCACCCTGGTGTCCATTGGTTTCATATGGGCAGGCAACCATTGATAAT
TGTAGCAGATGCTGAGCTTTGTAGAGAAGTTGGAATAAAGAAATTCAAAGACATTCCGAACAGAAGCATTCCAGCTCCCA
TCTCAGCCTCCCCTCTTCATCAAAAGGGTCTTTTTTTCACTAGGGATGCAAGATGGTCGACAATGCGAAACACTATATTA
TCGGTGTATCAGCCATCACACCTCGCCAGCCTTGTGCCTACCATGCAGTCCTTCATTGAATCTGCAACTGAGAAACTGCA
CTCCTCCAAAGAAGAAGAGATTACATTTTCTACCCTTTCCCTCGGATTAGCTACTGATGTACTAGGGCAAGCTGCATTTG
GTGTCAACTTTGGCCTTTCTAATACACATTCGATCGGCAAATCAATCAAAAAGATTGACGGAGAAGACAACGACGATGAA
GTCTCGGACTTTATCAACCAACATATTTATTCCACAACGCAGCTTAAGATGGACTTCTCAGGTTCCTTATCTATCATACT
CGGTTTACTAGTCCCCATACTCCAGGAGCCATTTCGGCAGATTTTGAAGAGAATTCCGGGCACTATGGACTGGAAAGTTG
AGCGAACGAACCGGAAGTTGAGTGGCCGGGTTGACGATATTGTGGCGAAGAGAATGAAAGACCGTGAGCGAGGCTCGAAG
GACTTCTTGTCGGTAATTATGAATGCAATGGAATCAGAGGCGGTTTCGAAGAATTTCTTCACTCCTGACTACATTAGTGC
AGTTACTTACGAGCATCTCCTTGCTGGATCAGCCACCACAGCATTCACATTGTCTTCAATTGTCTACTTGGTTGCTGGAC
ATCCAGAAGTCGAAAAAAAGTTGCTGGCAGAGATTGATGGATTTGGACCGCCTGATCAGATGCCAACTGCTCATGATCTT
CAACACAAACCAATTTGCCAATGGATTTTGGTTTATCTGTCGGTTTTTCAAATGCAGGTGATTAAAGAGGCAATGAGGTT
TTACATGGTTTCCCCATTAGTTGCGAGAGAAACATCTCGAGACGTCGAAATAGGCGGTTATCTTCTACCAAAGGGGACTT
GGGTGTGGTTAGCACTCGGGGTTTTAGCAAAAGATCCAAAGAACTTCCCGGAGCCAGACAAGTTCAGGCCAGAGAGGTTT
GATCCAAATTGCCAAGAATTGAAACAAAGGCATCCTTACGCTTTTATACCATTTGGAATCGGACCTCGATCCTGCATTGG
TCAGAAATTTGCCCTACAAGAACTAAAGCTCTCACTGATTCACTTATACCGGAAATATGTGTTCCGGCACTCTCCCGACA
TGGAGAAACCTCTTGAGCTTGAGTACGGCATTGTTCTCAACTTCAAGAATGGTGTCAAGCTTAGAGTCATAAGGAGGACA
>Pyrco_Bartlett_019813.1
ATGTATCAACCATCACACTTAGCCAATCTTGTGCCTACAATGCAGTCATTTGTTGAATGTGCAACTCAAAAACTTGCCTC
CACAGCGGAAGTAGAAGAAGATATTACCTTTTCCGACATCTCCCTTCAATTGGCTACGGATGTAATAGGACAAACTGCAT
TTGGTGTCAACTTTGGCCTTTCTAAACCACAATCCATCGGCAAGTCAATGGAAAAGATTGATGGAATATACAACAATGAC
AATGAAGTCTCGGACTTCATCAACCAACACATATATTCCACAGCACAACTTAAGCTGGACTTTTCGGGTTCCTTATCGAT
CATACTAGGACTACTTGTCCCCATACTCCAGTGGCCGTTTTGGCAGATGTTGAAGAGAATTCCTGGCACTATGGACAGAA
AAATCGAACGTAGTAACTGGCATTTGACTAGCCGGCTTGATGCGGTTGTGGAAAAGAGAATGAAAGACAGCGGACGAGGT
TCAAAAGACTTCTTGTCACTTATACTGAATGCAAGGGAGTCGGGGAGGGTTTCGCAAAATATTTTCGCACAGGATTACAT
TAGTGCACTTGCTTATGAGCATCTCCTTGCCGGGTCGACCACCACAGCATTCACATTGTCTTCAGTTGTCTACTTGGTTG
CTGGACATCCCGAAGTTGAAAAAAAGTTGCTGGCAGAGATCGACGGATTTGGACAGCCAGATCAGATGCCAACTGCTAGT
GATCTCCAACACAACTTTCCTTATCTTGATCAGGCAAGGCTTCTCAAATTTCAATGTATTGCTCTGCTTCTTCTAAAGAC
CTCTTTGAAGAAATGTCTTTTTGTCTGTGATTTGAAAGTGGTTTGTGTATATGTTGGATTAATTCGTCTTGTTTTTGAGG
AGCAGGGGACTTGGGTTTGGTTAGCCCTCGGAGTTTTAGCGAAAGATCAAAAGAACTTCCCAGAGCCAGAAAAGTTCAGG
CCAGAGAGGTTTGATCCAAGTTGCAAAGAAGAGAAACAAAGGCATCCATATGCCTTTTTACCGTTTGGACTCGGGCCTCG
AACCTGCATTGGTCAGAAATTTGCCGTGCAAGAAATAAAGCTTGCACTGATTCACTTATACCGGAAGTATGTGTTCCGGC
ACTCTCCATTTATGGAGGTACCTCTGCAGCTTGAATATGGCATTGTTTTCAAGTTCAAGAATGGCGTCAAGCTTCGAGTC
ATAAAGCGGACA
>Pyrco_Bartlett_023962.1
ATGCAGTCATTCATCGAGTCTGCAACTCAAAAGCTCGACTCCTCCAAAAAAGCTGAAGATATTACCTTTTCTAACCTCTC
CCTCAGGTTGGCCACTGATGTAATAGGACAAGCTGCATTTGGAGTCAACTTTGGCCTCTCTAAACCGGAATCCATCAACG
AATCAATTGACAAGATTGACAGCAAAGACAACAACGATGATGACCAAGTCTCAGATTTTATTAACCAACACATCTATTCC
ACTACTCAGCTTAAGATGGACTTATCCGGTTCCTTCTCAATCATACTGGGATTACTTGCCCCTATTCTCCAGGAGCCATT
TAGGCAGGTCTTGAAAAGAATTCCTGGGACAATGGACTGGAAAGTTGAGCGTACAAACCGGAAGTTGAGTGGCCGGCTTG
ATGAGATTGTGGTGAAAAGAATGAAAGACAGTGGACGCGGTTCAAAGGACTTCTTGTCACTCATAATGAATGCAAGGGAA
TCGGAAACTGTTGCAAAGAAAGTCTTCACTCGAGACTACATTAGTGCGGTTATTAAAGAGGCAATGAGGTTTTACCTGGT
TTCACCATTGGTTGCAAGAGAAACATCTAGAGAAGTCGAAATAGGAGGCTATCTTCTACCAAAGGGGACTTGGGTGTGGC
TAGCACTCGGAGTTTTAGCGAAAGATCCAAACAACTTTCCGGAACCAGACACGTTCAGGCCAGAGAGATTTGATCCAGAT
TGCAACGAAGAGAAACAAAGGCATCCTTATGCTTTTATACCGTTTGGAATCGGGCCTCGAGCATGCATTGGCCAGAATTT
TTCACTACAAGAATTAAAACTCTCGCTGATTCATTTATACCGGAAGTATGTATTCCGACACTCTCCCAACATGGAAAAGC
CTCTGGCGCTTGAGTACGGCATTGTTCTTAATTTCAAGAATGGTGTCAAGCCCTGGCTGGCTGCCGAACGGGTTCAGTTG
TGTTTGAAAGTGGCTTTGGACAAGGGTACTAGGAGAATACTTGTGGAAATTGACTCTGCTGTTTTAGTG
>Pyrco_Bartlett_034938.1
ATGCAGGTGATTAAAGAGGCAATGAGGTTTTACATGGTTTCCCCATTAGTTGCGAGAGAAACATCTCGAGACGTCGAAAT
AGGCGGTTATCTTCTACCAAAGGGGACTTGGGTGTGGTTAGCACTCGGGGTTTTAGCAAAAGATCCAAAGAACTTCCCGG
AGCCAGACAAGTTCAGGCCAGAGAGGTTTGATCCAAATTGCCAAGAATTGAAACAAAGGCATCCTTACGCTTTTATACCA
TTTGGAATCGGACCTCGATCCTGCATTGGTCAGAAATTTGCCCTACAAGAACTAAAGCTCTCACTGATTCACTTATACCG
GAAATATGTGTTCCGGCACTCTCCCGACATGGAGAAACCTCTTGAGCTTGAGTACGGCATTGTTCTCAACTTCAAGAATG
GTGTCAAGCTTAGAGTCATAAGGAGGACA
>Pyrco_Bartlett_043975.1
ATGATAGGCAGCACTGAACTGTTGTTTACCATCTTCATGGCGTTGATAGTACTGGGAGGACTTTTGGGGTATTTATATGG
GCCCTACTGGGGAGTAAGAAGGGTACCTGGCCCTCCAACTATCCCTCTGGTAGGACACATTCCCTTGATGGCAAAGTATG
GTCCTGATATATTCTCAGTTCTTGCTAAAGAGTATGGCCCTGTTTTCAGGTTTCATATCGGTAGACAACCACTCATAATT
GTAGCAGATGCAGAGCTTTGTAGGGAAGTTGGAATAAAGAAATTCAAAGACATTAAAAACAGAAGCATTCCACCTCCCCT
TGCAGCTTCCCCTCTTCATCAGAAGGGTCTCTTTTTAACCAGGGATGCGAGATGGGTGACGATGCGAAACACTATATTAT
CAGTGTATCAACCTTCACACTTAGCCAACCTTGTGCCTACAATGCAGTCATTTGTTGAATGTGCAACTGAAAAACTTGGC
TCCATGGCGAAAGTAGAAGAAGATATTACCTTTTCCGCCATCTCCCTTCGATTGGCCACAGATGTAATAGGACAAGCTGC
ATTTGGTGTCGACTTTGGCCTTTCTAAACCACAATCCTTCGGCGAATCAGTCGAAAAGATTGATGGCAAAGACAATAATG
ACGATGAAGTCTCAGACTTTATCAACCAACACATATATTCGACAACACAGGTTAAGATGGATTTTTCGGGTTCCTTATCG
ATCATACTAGGACTACTTGTCCCCATACTTCAGTGGCCATTTTGGCAGATGTTGAAGAGAATTCCTGGCACTATGGACGG
GAAAATAGAACATAATAACAGGCATTTGACTAGCCGGCTTGGTGCAGTTGTGGAAAAGAGAATGAAAGACAGCGGACGAG
GTTCAAAGGACTTCTTGTCAGTTATACTGAATGCAAGGGAGTCAGGGAGGCTTTCGAAGAATGTTTTCACAACAGATTAC
ATTAGTGCACTTTCTTATGAGCATCTCCTTGCCGGGTCGGCCACCACGGCATTCACTTTGTCTTCAGCTGTCTACTTGGT
TGCTGGACATCCAGAAGTAGAAAAAAAGTTGCTGGCAGAGATCGATGGATTTGGACCGCCTGATCAGATGCCAACTGCAA
AGGCAATGAGGTTTTACATGGTTTCCCCATTAGTTGCTAGAGAAACATCTCGAGAAATTGAAATAGGCGGTTATCTTTTA
CCAAAGGGGACTTGGGTTTGGTTAGCCCTCGGAGTTTTAGCGAAAGATCAAAAGAACTTCCCAGAGCCAGAAAAGTTCAG
GCCAGAGAGGTTTGATCCAAGCTGCAAAGAAGAGAAACAAAGGCATCCTTATGCTTTTATACCGTTTGGACTTGGGCCTC
GATCCTGCATCGGTCAGAAATTTGCCATACAAGAAATAAAGCTTGCACTGATTCACTTATACCGGAAGTATGTGTTCCGG
CACTCTCCATATATGGAGTCACCTCTGAAGCTTGAGTTTGGCATTGTTCTCAAGTTCAAGAATGGTGTCAAGCTTCAGGT
CATAAAGCGGAAA
>Pyrco_DAnjou_MAX1.Chr15_1
ATGATAGGCAGCACTGAACTGTTGTTTACCATCTTCATGGTGTTGATAGTACTGGGAGGACTTTTGGGGTATTTATATGG
GCCCTACTGGGGAGTAAGAAGGGTACCTGGCCCTCCAACTATCCCTCTGGTAGGACACATTCCCTTGATGGCAAAGTATG
GTCCTGATATATTCTCAGTTCTTGCTAAAGAGTATGGCCCTGTTTTCAGGTTTCATATCGGTAGACAACCACTCATAATT
GTAGCAGATGCAGAGCTTTGTAGGGAAGTTGGAATAAAGAAATTCAAAGACATTAAAAACAGAAGCATTCCACCTCCCCT
TGCAGCTTCCCCTCTTCATCAGAAGGGTCTCTTTTTAACCAGGGATGCGAGATGGGTGACGATGCGAAACACTATATTAT
CAGTGTATCAACCTTCACACTTAGCCAACCTTGTGCCTACAATGCAGTCATTTGTTGAATGTGCAACTGAAAAACTTGGC
TCCATGGCGAAAGTAGAAGAAGATATTACCTTTTCCGCCATCTCCCTTCGATTGGCCACAGATGTAATAGGACAAGCTGC
ATTTGGTGTCAACTTTGGCCTTTCTAAACCACAATCCTTCGGCGAATCAGTCGAAAAGATTGATGGCAAAGACAATAATG
ACGATGAAGTCTCAGACTTTATCAACCAACACATATATTCCACAACTCAGGTTAAGATGGATTTTTCGGGTTCCTTATCG
ATCATACTAGGACTACTTGTCCCCATACTTCAGTGGCCATTTTGGCAGATGTTGAAGAGAATTCCTGGCACTATGGACGG
GAAAATAGAACATAATAACAGGCATTTGACTAGCCGGCTTGGTGCAGTTGTGGAAAAGAGAATGAAAGACAGCAGACGAG
GTTCAAAGGACTTCTTGTCAGTTATACTGAATGCAAGGGAGTCAGGGAGGCTTTCGAAGAATGTTTTCACAACAGATTAC
ATTAGTGCACTTGCTTATGAGCATCTCCTTGCCGGGTCGGCCACCACGGCATTCACTTTGTCTTCAGCTGTCTACTTGGT
TGCTGGACATCCAGAAGTAGAAAAAAAGTTGCTGGCAGAGATCGATGGATTTGGACCGCCTGATCAGATGCCAACTGCAA
GTGATCTTCAACACAAATTTCCTTATCTTGATCAGGTTATTAAAGAGGCAATGAGGTTTTACATGGTTTCCCCATTAGTT
GCTAGAGAAACATCTCGAGAAGTCGAAATAGGCGGTTATCTTTTACCAAAGGGGACTTGGGTTTGGTTAGCCCTCGGAGT
TTTAGCGAAAGATCAAAAGAACTTCCCAGAGCCAGAAAAGTTCAGGCCAGAGAGGTTTGATCCAAGCTGCAAAGAAGAGA
AACAAAGGCATCCTTATGCTTTTATACCGTTTGGACTTGGGCCTCGATCCTGCATCGGTCAGAAATTTGCCATACAAGAA
ATAAAGCTTGCACTGATTCACTTATACCGGAAGTATGTGTTCCGGCACTCTCCATATATGGAGTCACCTCTGAAGCTTGA
GTTTGGCATTGTTCTCAAGTTCAAGAATGGTGTCAAGCTTCAGGTCATAAAGCGGAAA
>Pyrco_DAnjou_MAX1.Chr15_2
ATGGAACTGCCGTCGATGTTCACCAATGGTTTTCTGATATCACCACCGACCCTTTTCACGGTATTAGCAATGTTTGCAGG
AGTTTTGAGTTACTTGTATGGCCCCTACTGGAAGGTGAGAAGGGTACCTGGCCCACCAGTTATCCCTTTCGTAGGACACC
TTCCCTTGCTGGCAAAATATGGTCCTGATATATTCTCAGTTCTTGCCAAACAGTATGGCCCTATTTTCAGGTTTCATATG
GGTAGACAGCCACTAATAATTGTAGCTGATGCAGAGCTTTGTAGAGAAGTAGGAATCAAGAAATTCAAAGATATCCACAA
CAGAAGCATTCCGTCTCCCATCGCAGCTTCCCCTCTTCATCAGAAGGGTCTCTTTTTCACCAGGGATGCAAGATGGTCGA
CGATGCGAAACACTATATTATCATTGTATCAGCCATCGCACCTAGCCAGCCTTGTCCCCACAATGCAATCATTCATCGAG
TCTGCAACTCAAAAGTTCGACTCGTTTAAAGAGGATGAAGAGATTACCTTTTCTGACCTCTCCCTCAGGTTGGCCACTGA
TGTAATAGGACAAGCTGCATTTGGTGTCAACTTTGGCCTCTCTAAACCACAATCCATTAGTGAATCAATTGACAAGATTG
ACAGCAAAGACAGCAACAATGATGATCAAGTCTCGGATTTTATTAACCAACACATATATTCCACTACTCAGCTTAAGATG
GATTTATCCGGTTCCTTTTCAATTATACTGGGACTACTTGTTCCTATTCTTCAGGAGCCATTTAGGCAGGTCTTGAAAAG
AATTCCCGGGACAATGGACTGGAAAGTTGAGCGTACTAACCGGAAGTTGAGTGGCCGGCTTGATGAGATTGTGGTGAAGA
GAATGAAAGACAGTGAACGTGGTTCAAAGGACTTCTTGTCACTCATAATGAATGCGAGGGAATCGGAAATGGTTGCCAAA
AACGTCTTCACTCTAGACTACATTAGTGCTGTTGCTTATGAGCATCTCCTAGCTGGATCAGCCACTACATCATTCACATT
GTCTTCAATTGTCTACTTGGTTGCCGGACACCCAGATGTTGAAAAGAAGTTGCTGGCGGAAATTGATGGATTTGGACCTC
TTGATCAGATGCCAACTGCTCATGATCTTCAATACAAATTTCCTTATATTGATCAGGTTATTAAAGAGGCAATGAGGTTT
TACCTGGTTTCCCCATTAGTTGCAAGAGAAACATCTAGGGAAGTTGAAATTGGAGGCTATCTTCTACCAAAGGGAACTTG
GGTGTGGTTAGCACTCGGAGTTTTAGCCAAAGATCCAAACAACTTCCCTGAACCAGACTCGTTCATGCCAGAGAGATTTG
ATCCAAATTGCAAAGAAGAGAAAGAAAGGCATCCTTATGCTTTTATACCGTTTGGAATCGGGCCTCGAGCATGCATTGGT
CAGAAATTTTCACTGCAAGAATTAAAGGTCTCGCTGATTCATTTGTACCGGAAGTATGTATTCAGGCACTCTCCCAACAT
GGAGAACCCTCTGGCACTCGAGTATGGCATTGTCCTTAATTTCAAGAACGGTGTCAAGGTTAGAGTCGTAAAGCGG
>Pyrco_DAnjou_MAX1.Chr15_3
ATGGAAGTGTTGTTTGCTACCAGTGTTTGGTTGATATCCACAATCTTCACAGGGTTGGCAATATTGGGAGGAATTTTGGG
GTACTTGTATGGGCCCTACTGGGGGGTGAGAAGGGTACCTGGCCCACCAACTATCCCCTTGCTAGGACACCTTCCCTTGC
TGGCAAAGTATGGTCCTGATGTATTCTCAGTTCTTGCCGAACAGTACGGCCCTATTTTCAGGTTTCATATGGGCAGGCAA
CCATTGATAATTGTAGCAGATGCTGAGCTTTGTAGAGAAGTTGGAATAAAGAAATTCAAAGACATTCCGAACAGAAGCAT
TCCAGCTCCCATCTCAGCCTCCCCTCTTCATCAAAAGGGTCTTTTTTTCACTAGGGATGCAAGATGGTCGACAATGCGAA
ACACTATATTATCGGTGTATCAGCCATCACACCTCGCCAGCCTTGTGCCTACCATGCAGTCCTTCATTGAATCTGCAACT
GAGAAACTGCACTCCTCCAAAGAAGAAGAGATTACATTTTCTACCCTTTCCCTCGGATTAGCTACTGATGTACTAGGGCA
AGCGGCATTTGGTGTCAACTTTGGCCTTTCTAATACACATTCGATCGGCAAATCAATCAAAAAGATTGACGGAGAAGACA
ACGACGATGAAGTCTCGGACTTTATCAACCAACATATTTATTCCACAACGCAGCTTAAGATGGACTTCTCAGGTTCCTTA
TCTATCATACTCGGTTTACTAGTCCCCATACTCCAGGAGCCATTTCGGCAGATTTTGAAGAGAATTCCGGGCACTATGGA
CTGGAAAGTTGAGCGTACTAACCGGAAGTTGAGTGGCCGGGTTGACGATATTGTGGCGAAGAGAATGAAAGACCGTGAGC
GAGGCTCGAAGGACTTGTTGTCGGTAATTATGAATGCAATGGAATCAGAGGCGGTTTCGAAGAATTTCTTCACTCCTGAC
TACATTAGTGCAGTTACTTACGAGCATCTCCTTGCTGGATCAGCCACCACAGCATTCACATTGTCTTCAATTGTCTACTT
GGTTGCTGGACATCCAGAAGTCGAAAAAAAGTTGCTGGCAGAGATTGATGGATTTGGACCGCCTGATCAGATGCCAACTG
CTCATGATCTTCAACACAAGTTGGTTTATCTGTCGCAGGTGATTAAAGAGGCAATGAGGTTTTACATGGTTTCCCCATTA
GTTGCGAGAGAAACATCTCGAGACGTCGAAATAGGCGGTTATCTTCTACCAAAGGGGACTTGGGTGTGGTTAGCACTCGG
GGTTTTAGCAAAAGATCCAAAGAACTTCCCGGAGCCAGACAAGTTCAGGCCAGAGAGGTTTGATCCAAATTGCCAAGAAT
TGAAACAAAGGCATCCTTACGCTTTTATTCCATTTGGAATCGGACCTCGATCCTGCATTGGTCAGAAATTTGCCCTACAA
GAACTAAAGCTCTCACTGATTCACTTATACCGGAAATATGTGTTCCGGCACTCTCCCGACATGGAGAAACCTCTTGAGCT
TGAGTACGGCATTGTTCTCAACTTCAAGAATGGTGTCAAGCTTAGAGTCATAAGGAGGACA
>Pyrco_DAnjou_MAX1.Chr2
ATGGAACTGCAGTTATTGTTCACCAATGGTTTTCTGGTATCAACATCGACCCTTTTCACGGCGTTGGCAATGTTTGCAGG
AGTTTTGAGTTACTTGTATGGGCCGTACTGGAGGGTGAGAAGGGTACCTGGCCCTCCAGTTATCCCCTTGCTAGGACACC
TTCCCTTGCTGGCAAAGTATGGTCCTGATGTATTCTCAGTTCTTGCCAAACAATATGGCCCTATTTTCAGGGATGCAAGA
TGGTCAATGATGCGAAACACTATATTATCGTTGTATCAGCCATCACACCTGGCCAGCCTTGTGCCCACAATGCAGTCATT
CATCGAGTCTGCAACTCAAAAGCTCGACTCCTCCAAAAAAGCAGAAGATATTACCTTTTCCAACCTCTCCCTCAGGTTGG
CCACTGATCTTAAGATGGACTTATCCGGTTCCTTCTCAATCATACTGGGATTACTTGCCCCTATTCTCCAGGAGCCATTT
AGGCAGGTCTTGAAAAGAATTCCTGGGACAATGGACTGGAAAGTTGAGCGTACAAACCGGAAGTTGAGTGGCCGGCTTGA
TGAGATTGTGGTGAAAAGAATGAAAGACAGTGGACGCGGTTCAAAGGACTTCTTGTCACTCATAATGAATGCAAGGGAAT
CGGAAACTGTTGCAAAGAAAGTCTTCACTCGAGACTACATTAGTGCGGTTATTAAAGAGGCAATGAGGTTTTACCTGGTT
TCACCATTGGTTGCAAGAGAAACATCTAGAGAAGTCGAAATAGGAGGCTATCTTCTACCAAAGGGGACTTGGGTGTGGCT
AGCACTCGGAGTTTTAGCGAAAGATCCAAACAACTTTCCGGAACCAGACACGTTCAGGCCAGAGAGATTTGATCCAGATT
GCAACGAAGAGAAACAAAGGCATCCTTATGCTTTTGTACCGTTTGGAATCGGGCCTCGAGCATGCATTGGCCAGAATTTT
TCACTACAAGAATTAAAACTCTCGCTGATTCATTTATACCGGAAGTATGTATTCCGACACTCTCCCAACATGGAAAAGCC
TCTGGCGCTTGAGTACGGCATTGTTCTTAATTTCAAGAATGGTGTCAAGGTTAGAGTCGTAAAGCGA
>Pyrco_DAnjou_MAX1.Chr8
ATGATAGGAAGCATTGAACTGTTGTTTACCATCTTCATGGTGTTGGCAATACTGGGAGGAGTTTTGGGGTATTTGTACTG
GCCCTACTGGGGAATGAGAAGGCTACCTGGCCCACCTACTATCCCTCTGGTAGGACACATTCCCTTGATGGCAAAGTATG
GTCCTGATGTATTCTCGGTTCTTGCCAAAGAGTATGGCCCTATTTTCAGGTTTCATATAGGTAGACAACCACTCGTAATT
GTAGCAGATGCAGAGCTTTGTAGGGAAGTTGGAATAAAGAAATTCAAAGACATTAAGAACAGAAGCATTCCATCTCCCCT
TGCAGCTTCCCCTCTCCATCAGAAGGGTCTCTTTTTAACCAGGGATGCAAGATGGGCTACGATGCGAAACACTATATTGT
CAATGTATCAACCATCACACTTAGCCAATCTTGTGCCTACAATGCAGTCATTTGTTGAATGTGCAACTCAAAAACTTGCC
TCCACAGCGGAAGTAGAAGAAGATTTTACCTTTTCCGACATCTCCCTTCAATTGGCTACGGATGTAATAGGACAAACTGC
ATTTGGTGTCAACTTTGGCCTTTCTAAACCACAATCCATCGGCAAGTCAATGGAAAAGATTGATGGAAAATACAACAATG
ACAATGAAGTCTCGGACTTCATCAACCAACACATATATTCCACAGCACAACTTAAGCTGGACTTTTCGGGTTCCTTATCG
ATCATAATAGGACTACTTGTCCCCATACTCCAGTGGCCGTTTTGGCAGATGTTGAAGAGAATTCCTGGCACTATGGACAG
AAAAATCGAACGTAGTAACAGGCATTTGACTAGCCGGCTTGATGCGGTTGTGGAAAAGAGAATGAAAGACAGCGGGCGAG
GTTCAAAAGACTTCTTGTCACTTATACTGAATGCAAGGGAGTCGGGGAGGGTTTCGAAAAATATTTTCGCACAGGATTAC
ATTAGTGCACTTGCTTATGAGCATCTCCTTGCCGGGTCGACCACCACAGCATTCACATTGTCTTCAGTTGTCTACTTGGT
TGCTGGACATCCCGAAGTTGAAAAAAAGTTGCTGGCAGAGATCGACGGATTTGGACAGCCAGATCAGATGCCAACTGCTA
ATGATCTCCAACACAACTTTCCTTATCTTGATCAGGTTGTTAAAGAGGCAATGAGGTTTTACATGGTTTCCCCATTAGTT
GCAAGAGAAACATCTAAAGAAATTGAAATAGGCGGTTATCTTCTACCGAAGGGGACTTGGGTTTGGTTAGCCCTCGGAGT
TTTAGCGAAAGATCAAAAGAACTTCCCAGAGCCAGAAAAGTTCAGGCCAGAGAGGTTTGATCCAAGTTGCAAAGAAGAGA
AACAAAGGCATCCATATGCCTTTTTACCGTTTGGACTCGGGCCTCGAACCTGCATTGGTCAGAAATTTGCCGTGCAAGAA
ATAAAGCTTGCACTGATTCACTTATACCGGAAGTATGTGTTCCGGCACTCTCCATTTATGGAGGTACCTCTGCAGCTTGA
ATATGGCATTGTTTTCAAGTTCAAGAATGGCGTCAAGCTTCGAGTCATAAAGCGGACA
>Pyrusco15g012620.1
ATGGAACTGCCGTTGATGTTCACCAATGGTTTTCTGATATCACCACCGACCCTTTTCACGGTGTTAGCAATGTTTGCAGG
AGTTTTGAGTTACTTGTATGGCCCCTACTGGAAGGTGAGAAGGGTACCTGGCCCACCAGTTATCCCTTTCGTAGGACACC
TTCCCTTGCTGGCAAAGTATGGTCCTGATATATTCTCAGTTCTTGCCAAACAGTATGGCCCTATTTTCAGGTTTCATATG
GGTAGACAGCCACTAATAATTGTAGCTGATGCAGAGCTTTGTAGAGAAGTAGGAATCAAGAAATTCAAAGATATCCACAA
CAGAAGCATTCCGTCTCCTATCGCAGCTTCCCCTCTTCATCAGAAGGGTCTCTTTTTCACCAGGGATGCAAGATGGTCGA
CGATGCGAAACACTATATTATCATTGTATCAGCCATCGCACCTAGCCAGCCTTGTGCCCACAATGCAATCATTCATCGAG
TCTGCAACTCAAAAGTTCGACTCGTTTAAAGAGGATGAAGAGATTACCTTTTCTGACCTCTCCCTCAGGTTGGCCACTGA
TGTAATAGGACAAGCTGCATTTGGTGTCAACTTTGGCCTCTCTAAACCACAATCCATTAGTGAATCAATTGACAAGATTG
ACAGCAAAGACAGCAACAATGATGATCAAGTCTCGGATTTCATTAACCAACACATATATTCCACTACTCAGCTTAAGATG
GATTTATCCGGTTCCTTTTCAATTATACTGGGACTACTTGTTCCTATTCTTCAGGAGCCATTTAGGCAGGTCTTGAAAAG
AATTCCCGGGACAATGGACTGGAAAGTTGAGCGTACTAACCGGAAGTTGAGTGGCCGGCTTGATGAGATTGTGGTGAAGA
GAATGAAAGACAGTGAACGTGGTTCAAAGGACTTCTTGTCATTCATAATGAATGCGAGGAAATCGGAAATGGTTGCCAAA
AACGTCTTCACTCAAGACTACATTAGTGCAGTTGCTTATGAGCATCTCCTAGCTGGATCAGCCACTACATCATTCACATT
GTCTTCAATTGTCTACTTGGTTGCCGGACACCCAGATGTCGAAAAGAAGTTGCTGGCGGAAATTGATGGATTTGGACCTC
TTGATCAGATGCCAACTGCTCATGATCTTCAATACAAATTTCCTTATATTGATCAGGTTATTAAAGAGGCAATGAGGTTT
TACCTGGTTTCCCCATTAGTTGCAAGAGAAACATCTAGGGAAATTGAAATTGGAGGCTATCTTCTACCAAAGGGAACTTG
GGTGTGGTTAGCACTCGGAGTTTTAGCCAAAGATCCGAACAACTTCCCGGAACCAGACTCGTTCATGCCAGAGAGATTTG
ATCCAAATTGCAAAGAAGAGAAAGAAAGGCATCCTTATGCTTTTATACCGTTCGGAATCGGGCCTCGAGCATGCATTGGT
CAGAAATTTTCACTGCAAGAATTAAAGGTCTCGCTGATTCATTTGTACCGGAAGTATGTATTCAGGCACTCTCCCAACAT
GGAGAACCCTCTGGCACTCGAGTATGGCATTGTCCTTAATTTCAAGAACGGTGTCAAGGTTAGAGTCGTAAAGCGG
>Pyrusco15g027400.1
ATGGAAGTGTTGTTTGCTACCAGTGTTTGGTTGATATCCACAATCTTCACAGGGTTGGCAATATTGGGAGGAATTTTGGG
GTACTTGTATGGGCCCTACTGGGGGGTGAGAAGGGTACCTGGCCCACCAACTATCCCCTTGCTAGGACACCTTCCCTTGC
TGGCAAAGTATGGTCCTGATGTATTCTCAGTTCTTGCCGAACAGTACGGCCCTATTTTCAGGTTTCATATGGGCAGGCAA
CCATTGATAATTGTAGCAGATGCTGAGCTTTGTAGAGAAGTTGGAATAAAGAAATTCAAAGACATTCCGAACAGAAGCAT
TCCAGCTCCCATCTCAGCCTCCCCTCTTCATCAAAAGGGTCTTTTTTTCACTAGGGATGCAAGATGGTCGACAATGCGAA
ACACTATATTGTCGGTGTATCAGCCATCACACCTCGCCAGCCTTGTGCCTACCATGCAGTCCTTCATTGAATCTGCAACT
GAGAAACTGCACTCCTCCAAAGAAGAAGAGATTACATTTTCTACCCTTTCCCTCGGATTAGCTACTGATATACTAGGGCA
AGCTGCATTTGGTGTCAACTTTGGCCTTTCTAATACACATTCGATCGGCAAATCAATCAAAAAGATTGACGGAGAAGACA
ACGACGATGAAGTCTCGGACTTTATCAACCAACATATTTATTCCACAACGCAGCTTAAGATGGACTTCTCAGGTTCCTTA
TCTATCATACTCGGTTTACTAGTCCCCATACTCCAGGAGCCATTTCGGCAGATTTTGAAGAGAATTCCGGGCACTATGGA
CTGTAAAGTTGAGCGTACTAACCGGAAGTTGAGTGGCCGGGTTGACGATATTGTGGCGAAGAGAATGAAAGACCGTGAGC
GAGGCTCGAAGGACTTCTTGTCGGTAATTATGAAGGCAATGGAATCAGAGGCGGTTTCGAAGAATTTCTTCACTCCTGAC
TACATTAGTGCAGTTACTTACGAGCATCTCCTTGCTGGATCAGCCACCACAGCATTCACATTGTCTTCAATTGTCTACTT
GGTTGCTGGACATCCAGAAGTCGAAAAAAAGTTGCTGGCAGAGATTGATGGATTTGGACCGTCTGATCAGATGCCAACTG
CTCATGATCTTCAACACAAGTTTCCTTACATTGATCAGGTGATTAAAGAGGCAATGAGGTTTTACATGGTTTCCCCATTA
GTTGCGAGAGAAACATCTCGAGACGTCGAAATAGGCGGTTATCTTCTACCAAAGGGGACTTGGGTGTGGTTAGCACTCGG
GGTTTTAGCAAAAGATCCAAAGAACTTCCCGGAGCCAGACAAGTTCAGGCCAGAGAGGTTTGATCCAAATTGCCAAGAAT
TGAAACAAAGGCATCCTTACGCTTTTATACCATTTGGAATCGGACCTCGATCCTGCATTGGTCAGAAATTTGCCCTACAA
GAACTAAATCTCTCGCTGATTCACTTATACCGGAAATATGTGTTCCGGCACTCTCCCGACATGGAGAAACCTCTTGAGCT
TGAGTACGGCATTGTTCTCAACTTCAAGAATGGTGTCAAGCTTAGAGTCATAAGGAGGACA
>Pyrusco15g027410.1
ATGCGAAACACTATATTATCAGTGTATCAACCTTCACACTTAGCCAACCTTGTGCCTACAATGCAGTCATTTGTTGAATG
TGCAACTGAAAAACTTGGCTCCATGGCGAAAGTAGAAGAAGATATTACCTTTTCCGCCATCTCCCTTCGATTGGCCACAG
ATGTAATAGGACAAGCTGCATTTGGTGTCAACTTTGGCCTTTCTAAACCACAATCCTTCGGCGAATCAGTCAAAAAGATT
GATGGCAAAGACAATAATGACGATGAAGTCTCAGACTTTATCAACCAACACATATATTCCACAACACAGGTTAAGATGGA
TTTTTCGGGTTCCTTATCCATCATACTAGGACTACTTGTCCCCATACTTCAGTGGCCATTTTGGCAGATGTTGAAGAGAA
TTCCTGGCACTATGGACGGGAAAATAGAACATAATAACAGGCATTTGACTAGCCGGCTTGGTGCAGTTGTGGAAAAGAGA
ATGAAAGACAGCAGACAAGGTTCAAAGGACTTCTTGTCAGTTATACTGAATGCAAGGGAGTCAGGGAGGCTTTCGAAGAA
TGTTTTCACAACAGATTACATTAGTGCACTTTCTTATGAGCATCTCCTTGCCGGGTCGGCCACCACGGCATTCACTTTGT
CTTCAGCTGTCTACTTGGTTGCTGGACATCCAGAAGTAGAAAAAAAGTTGCTGGCAGAGATCGATGGATTTGGACCGCCT
GATCAGATGCCAACTGCAAGTGATCTTCAACACAAATTTCCTTATCTTGATCAGGTTATTAAAGAGGCAATGAGGTTTTA
CATGGTTTCCCCATTAGTTGCTAGAGAAACATCTCGAGAAGTCGAAATAGGCGGTTATCTTTTACCAAAGGGGACTTGGG
TTTGGTTAGCCCTCGGAGTTTTAGCGAAAGATCAAAAGAACTTCCCAGAGCCAGAAAAGTTCAGGCCAGAGAGGTTTGAT
CCAAGCTGCAAAGAAGAGAAACAAAGGCATCCTTATGCTTTTATACCGTTTGGACTTGGGCCTCGATCCTGCATCGGTCA
GAAATTTGCCATACAAGAAATAAAGCTTGCACTGATTCACTTATACCGGAAGTATGTGTTCCGGCACTCTCCATATATGG
AGTCACCTCTGAAGCTTGAGTTTGGCATTGTTCTCAAGTTCAAGAATGGTGTCAAGCTTCAGGTCATAAAGCGGAAA
>Rosch_v2.0_Chr6g0311161
ATGGAAGAGAGCTTTCAGAAATTGATGGGGATGGAGTTTTTGATCACCAATGTTTCTCTGGTCTCGACCGTTTTCACAGT
GCTGGCAATATTGGCTGGAGTTTTGGGCTACTTGTATGCACCATACTGGGGAGTGAGAAGGGTTCCTGGCCCACGAACTA
TCCCTTTTCTAGGACACCTTCCCTTGCTGGCTAAGCACGGTCCTGATGTGTTCTCAGTTCTTGCCAAACAATATGGCCCT
ATCTTCAGGTTTCATATGGGTAGACAGCCACTTATAATTGTAGCAGATGCAGAGCTTTGTAGAGAAGTTGGAATCAAGAA
ATTCAAAGACATCCCAAACAGAAGCATACCATCTCCAATCTCAGGCTCCCCTCTTCACCAAAAGGGTCTCTTTTTCACCA
GGGACACAAGATGGTCAACTATGAGAAACACCATATTATCAGTGTATCAACCTTCATACCTAGCTAGCCTTGTTCCCACC
ATGCAATCATTTATTGAATCTGCAACTCAAAACCTTGATGACTCTTCCCAGTCTTCCAAAAAGGAAGACATTACCTTTTC
AAACCTCTCACTCAGATTGGCCACTGACGTAATTGGACAAGCTGCCTTTGGTGTCAACTTTGGCCTTTCAAAATCACAGT
CCATTAGTGATTCAATCAGCAAGATTGATAATGGCCAAGACAAGAATGATGATGAAGTCTCGGACTTTATCAACCAACAT
ATCTATTCCACAACTCAGCTGAAGATGGACTTGTCAGGTTCCGTATCAATCATATTGGGCCTACTCGTCCCCATATTGCA
AGAGCCATTTAGGCAAATCTTGAAGAGAATTCCGGGCACTATGGACCGGAAAGTAGACCGGACTAACCAGAATTTGTCTA
GCCGGCTTGATGGGATTGTAATGAAGAGAATGAACGATAGTGAGCGAGGTTCGAAAAATTTCTTGTCGCTCATAATGAAT
GCAAGGGAGTCAGAAGGGGTAGCAAAGAGTGTGTTCACTCCAGATTACATTAGCGCAGTCACCTATGAGCATTTGCTTGC
TGGGTCAGCCACCACATCTTTTACCTTGTCCTCAGCTGTCTACTTGATTTCTGGACACCCGGAAGTCGAAAGCAAGTTGC
TAGCCGAAATCGATGGATTTGGTCCACATGATCAGATCCCAACAGCTCATGATCTTCAGCACAAATTCCCTTATCTTGAA
CAGGTTATTAAAGAGGCAATGAGGTTTTACATGGTTTCTCCGTTAGTTGCAAGAGAAACGTCAAGAGAAGTAGAAGTAGG
AGGTTATCTTCTACCAAAGGGGACTTGGGTCTGGTTAGCTCTCGGAGTTTTAGCAAAAGATCCAAAGAACTTCCCGGAGC
CAGAGAAGTTCAAGCCAGAGAGATTTGATCCGAACGGCAAAGAAGAAAAACAAAGGCATCCTTATGCTTTCATACCATTT
GGAATCGGGCCTCGAGCATGCATTGGTCAGAAGTTTTCTCTACAAGAACTGAAGCTCTCACTAATTCATTTATACCGGAA
GTATGTATTCAGGCACTCTCCAAACATGGAGACGCCTCTGGAACTTGAGTATGGCATTGTTCTCAACTTCAAGAAGGGTG
TCAAGCTTACAGTTATCAAGCGGACA
>Ruboc_02_G04494
ATGGGCTTGGAGCTGTTGCTTACCAATGTTTCTCTGGTGTCGACCATTTTCACAGTGCTGGCAATATTGGCCGGAGTTTT
GGGCTACTTGTATGCACCATACTGGGGGGTGAGAGGGGTTCCTGGCCCACCAACCATCCCTTTTTTAGGACACCTTCCCT
TGCTGGCCAAGTATGGTCCTGATGTGTTCTCAGTTCTTGCCAAGCAGTATGGCCCTGTTTTCAGGTTTCATATGGGTAGA
CAGCCACTCATAATTGTAGCAGATGCAGAGCTTTGTAGAGAAGTTGGAATAAAGAAATTCAAAGACATCCCAAACAGAAG
CATACCATCTCCCATCTCAGCCTCCCCTCTTCACCAAAAGGGTCTCTTTTTCACCAGGGATACAAGATGGTCAACTATGA
GAAACACCATATTATCAGTGTATCAACCATCATACCTAGCCAGCCTTGTGCCTACCATGCAATCATATATTGAATCTGCA
ACTCAAAACCTTGATGTCTCTACTTCCAAACAAGAAGACATTACCTTTTCAAACCTCTCACTCAGATTGGCCACTGATGT
AATAGGAGAAGCTGCCTTTGGAGTCAACTTTGGCCTTTCAAAATCACACTCCATTAGTGATTCAATTTCAATCAACAAGA
TTGACGACGATGGTCAAGACAACAATGATGATCAAGTCTCAGACTTCATCAACCAACACATCTATTCCACAACTCAGCTT
AAGATGGACCTATCAGGCTCCTTATCAATCATACTTGGTCTACTTGTCCCTATACTGCAAGAGCCATTTAGGCAGATCTT
GAAGAGAATTCGGGGCACTATGGACTGGAAAGTAGACCGGACTAACCAGAATTTGTCAGGCCAGCTTGATGAGATTGTAA
TGAAGAGAATGAAAGATAGAGAGCGGGGTTCGAAGAATTTTTTGTCACTCATAATGAATGCAAGGGAGTCACAGACGGTA
GCAAAGAGTGTGTTCACTCCCGACTACATTAGTGCAGTCGCTTATGAGCACTTGCTTGCTGGGTCAGCCACCACATCTTT
TACATTGTCTTCAGCTGTCTACTTGATTTCGGGACACCCAGAAGTTGAAAACAAGTTGCTAGCCGAAATCGATGGATTTG
TTGCAAGAGAAACATCAAGAGAAGTAGAAGTAGGAGGTTATCTTCTACCAAAGGGAACTTGGGTCTGGTTAGCTCTCGGA
GTTTTAGCAAAAGATCCAAGGAACTTCCCGGAGCCAGAAAAGTTTAAGCCGGAGAGGTTTGATCCAAACGGCAAAGAAGA
GAAACAAAGGCATCCTTATGCTTTCATACCTTTTGGAATCGGGCCTCGATCGTGCATCGGTCAGAGGTTTTCTCTACAAG
AACTGAAGCTCTCGCTGATTCATTTATACCGGAAATATGTATTCAGGCACTCTCCCGACATGGAGAAACCTCTGGAACTA
GAGTATGGCATTGTTCTCAACTTCAAGAAGGGTGTCAAGCTTACAGTTATCAAGCGGACA
