# Supplementary material for: Building a foundation for gene family analysis in Rosaceae genomes with a novel workflow: A case study in Pyrus architecture genes
Source: Front Plant Sci. 2022 Nov 14;13:975942. doi: 10.3389/fpls.2022.975942 (PMC9702816; doi:10.3389/fpls.2022.975942)
Supplement: Supplementary file 1 [file DataSheet_1.zip › SupFiles/SupFile1_gene_familiy_sequences/894.faa]

>gnl_Ambtr_v1.0_evm_27.model.AmTr_v1.0_scaffold00029.163
MYGCSKVVSGEFDLPLIDLRNLLSSNKEDREACINGITTASSKWGFFGVVNHGISEELVRRMRKEQGTVFEMPFERKSNCKALNDSYKGHGAPNGSCIENMSWSESFHVPLSTISWEEDHATDQEFTSLRLVLKDYGAAMGKLALTLAGILAGKLGHSLEFFSENCNEMTSFVRMNHYPPCPLWPEVFGIIPHTDSDFLTILCQDQVGGLQLMKDCKWISIMPNPEAFIVNIGDLFQAWSNGVYKSVEHRVMANPTAERHSTAFFFCPSYDTPIITPMQPPLYKEFTFRQYMKQVVEDIKQTGRKTGLTFSPVNVTPQFMKQRWFS
>gnl_Ambtr_v1.0_evm_27.model.AmTr_v1.0_scaffold00029.166
MTYTKTGGDPPLIEKYGDLFHESRNCRKEAVEECGLPLIDLQYLSSSDEAERQACISDMATASSEWGFFQVVNHGISDELVERMRKEQRKVFEMAFEKKRSSSSLNDSYRWGGAPNAPSVNHMSWSEAFHVPLSKISDHQDDPPFNSLRLVMKEFAKAMAELALSLSGILARKLGQSPEYFPENCDERTCFLRLNRYPPCPFSPDVCGLVPHTDSDFLTILCQDQVGGLQLMKDSKWVSVKPNSKALIVNIGDLFQAWSNGAYKSVEHRVMTNPTVERHSIAYFLCPSYEAPISTSLQPPLYKKFTFREFRQQVQEDVKKMGYKIGLPRFLL
>gnl_Ambtr_v1.0_evm_27.model.AmTr_v1.0_scaffold00007.94
MSKPLDLSYPPFPHPQLRTTIGLESGSSVMLEPCSAASLKPCSIAELPLIDLECLRKDPSYTHKLSQACRDWGFFLLVNHGVPLTLSEEAMAEVKQMFSLPFEAKQANSALPLRYLWGSPSWENKLRNVNWMEGFHIPLRGHENQDHMLLQLDPFNSFRNVMADFGHHMSRIAREVFEAIPLLHLREAKRSDYMAESEAFIRAYRYPSCDACDHFMGMEAHTDSSVLTILSLDDSRGLQIHKDGQWLDVVPPSGTLVVNLGDMMQAMSNDEYKSIEHRVVVNDATDRISICYFSFPEHEAPISSPNYRKFTYKEFRSQVQEDIKSSGFKVGLDRFRLNQCLKNQNQTTTGLIVIHPV
>gnl_Ambtr_v1.0_evm_27.model.AmTr_v1.0_scaffold00125.21
MDECNPPFEKAYKDLLCDPHAPLLDTVSAQDYDLPLIDASPLLHKTGQERESCVKEIGRASSEWGFFQVVNHGISGQLLNTIRREQEKLFRLPFDKKEKLHIFKDSYRWGTPNPKTLEKFSWSEAFHIPLSGISESEEIKSLRYAIEEFTTKVADLSQKLAEALVENMGITTRLFAENCTMNSCYLRRTWSIEHSTVTITAVKHA
>gnl_Aquco_v3.1_Aqcoe1G355800.1
MMTCKQNRVCEKVSQSMKMESTDPPFQKTYKTIFIKTEDEEDLKKNDNLVVVEECELPLIDLSRLSPNNDSGTREECKRAITEASKEWGFFQVVNHGISREILERMHDEQVKLFRKPFNKKANEKLSNFSPDSYRWGTPSATSLKQFSWSEAFHIPLTDIASASVGEFNSLRLTIEEFATTVSDLAQGIADILAENLGHSTTFFAENCLPNTCYLRLNRYPPCPISSEVFGLMPHTDSDFLTILYQDQVGGLQLVKDGRWIMVKPNPEALIVNIGDLFQAWSSDVYKSVEHRVMTNRHVERFSVAYFFCPSYDTVVESCRMPPIYKDFSFREFRQQVQEDVSKVGYKVGLPRFRL
>gnl_Aquco_v3.1_Aqcoe3G430100.1
MIDTKITSDPPLLSQFRALPLRQIQCNDQRCQVIEECELPLIDLSHLVSQDQKERVACVAAIASASSEWGFFQVVNHGISPSLVGEMRREQMKVFEIPFEKKASSGLFNDSYRWGNPTATSPEQFSWSEAFHIPLTMISQQACYGEFRSLSEVMEKFAAAMSKLARTLAGVLVENLGQLNGTFDENCNDSTCFLRLNRYPRCPITQEMLGLQPHTDSDFLTILYQDHVGGLQLMKDSKWVAVKPNPQALIVNIGDLFQAWSNDVYKSVEHKVMANENVDRYSIAYFLCPSYDSLIGSCKEPSLYKKFSFGKFRKQVQEDVKKTGHKVGLPRFLL
>gnl_Arath_TAIR10_AT4G21200.1
MDPPFNEIYNNLLYNQITKKDNDVSEIPFSFSVTAVVEEVELPVIDVSRLIDGAEEEREKCKEAIARASREWGFFQVINHGISMDVLEKMRQEQIRVFREPFDKKSKSEKFSAGSYRWGTPSATSIRQLSWSEAFHVPMTDISDNKDFTTLSSTMEKFASESEALAYMLAEVLAEKSGQNSSFFKENCVRNTCYLRMNRYPPCPKPSEVYGLMPHTDSDFLTILYQDQVGGLQLIKDNRWIAVKPNPKALIINIGDLFQAWSNGMYKSVEHRVMTNPKVERFSTAYFMCPSYDAVIECSSDRPAYRNFSFREFRQQVQEDVKKFGFKVGLPRFLNHVY
>gnl_Arath_TAIR10_AT1G50960.1
MASQPPFKTNFCSIFGSSFPNSTSESNTNTSTIQTSGIKLPVIDLSHLTSGEEVKRKRCVKQMVAAAKEWGFFQIVNHGIPKDVFEMMLLEEKKLFDQPFSVKVRERFSDLSKNSYRWGNPSATSPAQYSVSEAFHIILSEVSRISDDRNNLRTIVETYVQEIARVAQMICEILGKQVNVSSEYFENIFELENSFLRLNKYHPSVFGSEVFGLVPHTDTSFLTILSQDQIGGLELENNGQWISVKPCLEALTVNIGDMFQALSNGVYQSVRHRVISPANIERMSIAFFVCPYLETEIDCFGYPKKYRRFSFREYKEQSEHDVKETGDKVGLSRFLI
>gnl_Arath_TAIR10_AT3G47190.1
MSNSESYPPEFRPLMSEKSTETGLDRSKDIDIPVIDMEHLDMEKLREACKDWGIFHLENTGIPLTFMSQVKEITESVLSLPFEEKRTLFGVNSPLSYYWGTHTVSPSGKAVTRAPQESSGHLFEGINIPLASLSRLLALSCTDPKLESFRVVMEEYGKHVTRIIVTLFEAIIETLSLELSGDQKMGYLSESTGVIRVQRYPQCTESPGLEAHTDSSVISIINQDDVGGLEFMKDGEWFNVKPLASSFVVGLGDMMQVISDEEYKSVLHKVGKRMRKKERYSIVNFVFPDKDCMFNSTRYKPFKFSEFEAQVKLDVETHGSKVGLSRFLSNP
>gnl_Arath_TAIR10_AT5G58660.1
MSISESYPPAFRRVTNDENPPATPVIVQGKDINIPVIDLERLDKEILREACKEWGIFRLENHGVPLALTSRLQEISESLLSLPFEKKRELFAAVKSPLSYFWGTPALNRSGDALKRGAQASNLTMLEGFNVPLSSLSSLSKLPTSTCCDDDAQEEPKLESFRVLMEEYGKHITRIAVSLFEAIAQTLNLELSGNRRSEYLSESTGLIRVYRYPQSSEEAAREALGMEVHTDSSVISILREDESGGLEIMKGEEWFCVKPVANTLIVNLGDMMQAISDDEYKSVTHRVKKRNRKTERHSVCYFVFPKRDCVIKSSNYKLFTYSDFEAQVQADVQSLGTKIGLPRFNPNSPLFL
>gnl_Betvu_v1.2_Bv7_171920_nkcu.t1
MSESNIKSYPPLFRPSSHNTTRQHDTKGEPLKGAGSLDPLHLPLPLPLFDMQCLDVEKLDRACREWGIFRLENHGIPNSVLNQLQEHAKSLFQLSFEAKQDLANNCPIKYFWGTPALTSSGVAIPRATAALKIDWVEGLNVPFSQLHHHQHIHHDTLVNDFRNLLEDYSRHLTRIATTIFEAMIRNLKLDLQVLKPCLDESTGLFRVYRYPRHNITEHVQGLHEHTDSSILSILSEDQVGGFQFFKDDQWFKVKPNSTTLLVNLGDMMQVLSNDEYKSVKHKVELNKNKERVSICYFVFPEENTLIQSSIYKPFTYNDFRAQVQQDIKTHGFKIGLQSFKL
>gnl_Betvu_v1.2_Bv8_187320_jypn.t1
MDSIDNKTDPPFEEIYKNLFLKHNITPLSATHTTTTVVEERDLPLIDLAWLVAGGKEERERCKREIAEASREWGFFQVVNHGISRHILEEMTKEQVKVFREPFNKKIGDNCMSLRLSPGSYRWGSPTATCLMQLSWSEAFHIPLNDVCASGPTRITSANLHVSNLCSTVRQFASTVSELANKLANILAEKLGLEELPFFEDKCVPNTCYLRMNRYPPCPKYSQVLGLMPHTDSDFLTILYQDQVGGLQLVKDGKWISVKPNPDALIVNIGDLFQAWSNGVYKSVVHRVVASTNMERFSTAYFLCPSGDAVIQSYKEPSIYRKFSFGEYRQQVQEDVREFGHKIGLSRFLICN
>gnl_Carpa_v0.4_evm.model.supercontig_198.6
MNGEDVPPFHETYKFLFEKEGPTKCIKAAMVVEEEQLPVIDLGKLWNGEGEECKEEIARASREWGFFQVINHGISKEILEKMTREQVKVFKQPFEKKKGKESRSYLNFSAGAYRWGTPTATSLCDLSWSEAFHIPMLDISDSPTLDTALSLTMEEFATRVADLAQKIAEILAEKLGCKSNFFQENCLPSTCYLRMNRYLPCPMSLQVFGLMPHTDTDFLTILHQDQVGGLQLVKDGKWIAVKPNPDGLIVNIGDLFQAWSNDVYKSVEHRVVANPFVERFSTAYFFCPSFETVVHSDSGEASVYRKFSFGEYKKQVEVDVKELGHKVGLPRFLV
>gnl_Carpa_v0.4_evm.model.supercontig_2.438
MAEISNFESYPPLILHHLKSMSNGESSQTGNKTDPDDDIHECCYMDDPIPVIDFLCLDPDKLGETCKEWGVFRLVNHGVPVCLLTQIQEHAKMLFSLSFESKQELFNSPLSYFWGTPALTPSGTALFGGRPSISLVEGISFQLNEISSSQAENPMLETFRMLMEEYGRHLARLATNIFQAMVKNLNLDPENSSSNLSESAGTMRVYRYPPCPNGATGLHVHTDSSVLSILSQDQVGGLEVFKDDECFQVKPVPDTLIVNIGDMMQAISNDEFKSVKHRVKSSREKERFSVCYFIFPGEGRLIRSSKYKPFTYTDYQTQVQLDIKTTGSKVGLERFRLLADQPC
>gnl_Carpa_v0.4_evm.model.supercontig_97.63
MEPPFEDLYKALSNKRSSINYDQSLLKPKDDVIVTESVELPLIDLDRLNSGQLEYENCLNDMAEAATRWGFFQLINHGIPEDVLKRIIHEQKKLFHQPFSNKSQPNFLNLSANSYRWGNPKATSLTQFHWSEAFHMSISDISRIDQYHFSSLRYLI
>gnl_Carpa_v0.4_evm.model.supercontig_97.64
MYFTNRKTIEEYSVKVDNLAQRISELLATKLSSIKSSYFRDNCKPSSSYIRMNRYPPCPYSPNKITGLLPHTDSDFLTIVYQDRVGGLQLKRDNGSWVSVKPSTNVLSVNIGDLFQALSNGVYKSIEHRVIAPQKVERLSIAYFLCPSHDVIIQSCSNKPPIYKNFSFKEYTLQIQRDVDSIGDKIGLSRFLF
>gnl_Elagu_v2.0_p5_sc00103.V1.gene72
MQHYIRPSQPPEQLSNLTSSPFSPRFPSLSLIARTTMFFSKASCDPPFEEHYKSLLRNSIMQCSQAQVHEVVGECELPVIDLSGLRSSDEEKRHACVAAIAKASSEWGFFQVLSHGISTELLGEMRREQTKLFEMPFEKKVTSGLLNNSYRWGTPTAASLDQFSWSEAFHVPLEKILEEDGGNGEFNSHRYFPLIPHVKLLKCPICPSFDIFHAQILPNSSHP
>gnl_Elagu_v2.0_p5_sc00121.V1.gene96
MRDMFGCGGVGLHNENADEWLLFTKNEYGQHMARIARTLFKAAAARLELDAKKTASYLSEFDGTFVRVYRYPCCPDIDTYFGMGAHTDSSDLSILCQDELGGLQVFHDNQWFDVAPIPGTHNVNLGDMMQVTSYFYDQISAALLMQIVKS
>gnl_Elagu_v2.0_p5_sc00121.V1.gene97
MDLKEEDDEEKKKKRKMEKEGEETLVLENARPLSTEPRRPVTESKAAAMEEAAETDASYPPIFRRPNPDPNPGSKHDADQRPAPASPVFEVPVIDLEPLDPVRLEEVCRSVGLFRITNHGVPSALMDRLLDQARGLLSLPFESKQTLFSDRLSYIWGTPSLGAKVSNLNWVEGFHIPLGQLKSRAHDLDSQDSAASFRYGRLSDSLSLVSLDT
>gnl_Elagu_v2.0_p5_sc00474.V1.gene41
MRDSPFITLYKLSLVFFFSYLTTFTITRKAMQTSDHVCDLPLAESYRALLYDPKMVQKYPYNQDHEVTRECELPLIDLSGLRSSDGEERRVCIEAIGKASSEWGFFQVLNHGISNELLGEMRREQMKLFRLPFEKKVSSRLLNDCYRWGNPTAISLKQFSWSEAFHVPLAKISDENCCYGEFSSLRYFIITENIS
>gnl_Eucgr_v2.0_Eucgr.E02079.1
MAGSSSAPTRLSNVMTPQECEPPLIDLRWLSSACEAERQLCAEAICKAAADWGFFQVVYHGISSELLGKMRRELVKLFGAPFDTKAHPGLLNNSYRRGTPPAPSPARFSGPEAFHVPFMKIYDPSCYGPFTSLGGVTRELAPAMFGLARTLAVVLAESLGHHGRSTFYEKCNEKTCFLRLNYYPVCPLSPQTYQPVPHVDSDFLTVLYPDQVEGIRLHMDSRWVVVKPNRDALIVSTGDLLQAWSNDVYRSVEQKVRTKREVERYSVAFSLCPSPDSQIGSCRKPSVYRKFTFGEYREQG
>gnl_Eucgr_v2.0_Eucgr.E02097.1
MMTPREYQLPVIDLSQPCAKENIFRAAKKYGLFQVVNHGISRELLGNVMREAVNLFETPLKTRAHSGLLNNSPWGTSPTQFSHHVPLVKIYDPSCHGQFTSLGGVMRALAPAMFGLSRTLAGFLEESLGHQGHSTLNEKCDENTCFLRLNHSPVCPLSPERFWPLPHVDNDFLTILYQDQVGGLRLLKDSRLVAVKPNRDALIVSIGDYLQAWSNDVYRSVEQKVERNREVERYSVAFSLCPSFGSQIGRCIKPSVYKKFTCGEYRKQVQEDIKRTCRKVGLVREIPYDVLKMTK
>gnl_Eucgr_v2.0_Eucgr.E01949.1
MMTPQEYQLPVIDLSQPCAKENIFRAAKKYGLLQVVNHGISRELLGNVMREAVKLFETPLETRAHSGLLNNSSPWGTSPAQFSHQVPLVKIYDPSCHGQFTSLAGVMRELAPAMFGLARTLAGVLEESLGHQGPSTLNEKCNENTCFLRLNHYPVCPLSPERFWPLPHADSDFLTILYQDQVGGLRLLKDSRFFAVKPNRDALIVSIGDLLQAWSNDVYRSVEQKVEKNREVERYSVAFFLCPSSGSQVGFCRKPSVFRKFTCGEYRKQFQEDIKRTCRKVGLPRFRQTGM
>gnl_Eucgr_v2.0_Eucgr.D00814.1
MDSSDPPFQETYKALFKKVANKGPTTPIVVEERDLPVINLGRLSLSKEERRECKAEIARASREWGFFQVLNHGISREILEKMREEQIKVFREPFEKKSREDKYLDFSAGSYRWGTPSATCLQQLSWSEAFHVPLSDIISGTRGCKSTLSSTMEQFAGTVSNLAQKLAKILAEELGHKSTFFMENCLPSTCYLRMNRYPPCPISPDMLGLMPHTDSDFLTILHQDEVGGLQLVKDGEWIAVKPNPDALIINIGDLFQAWSNDVYKSVQHRVMTNSKRERYSTAYFFCPSYDTVVESCNWPPVYRNFSFREFRRQVQEDVQKLGHKIGLPRFLV
>gnl_Eucgr_v2.0_Eucgr.B02243.1
MELQSSYPPPFRRPSGPAPAVDPDEGSRTTNQIQEQDPIPVVDLQRLDVEGERLGEACRAWGIFRVVNHGVPLDLLTRLRDRARRLFALPFESKQALLVAPLSYFWGTPVLTPSGSALLGGAQGVNWVEGLNVPLAQLSLLGDGGGGGGGGDDDDEVVTAVASLRNLLQEYGVHLARIAKLLFQAMAEDLRLDPAHSKSYLSESTGFVRLYRYPHCSKASSDMSGMEAHSDSSVLSILCQDEVGGLELYKDEQWIQVQPVPDALIVNVGDMLQAMSDDEYISVKHRVKVKKPQDRTSVCYFVFPGQDSVIRSSKYRPFTYGDFQAQ
>gnl_Eucgr_v2.0_Eucgr.G02012.1
MGSISDPPLLSDFTQLLRSCPTVSSSSYSPSSPALNADVVTPRECELPVIDLSGLRSECEAERRSCAAAICRASTEWGFFQVVNHGISSELLGEMRREQGKLFETPFETKARSALLNNSYRWGNPAATSPAQFSWSEAFHVPLTKISDPSCYGPFISLGGVMMEFAAAMSRLARTLAGVLAENLRHRDCSAFDETCHESTCFLRLNRYPVCPLSPEMFGLVPHTDSDFLTILYQDQVGGLQLLKDSRWVAVKPNRDALIVNIGDLLQAWSNDVYKSVEHKVITNDQVERYSVAYFLCPSYDSLIGSCTEPSVYRKFTFGEYRKQVREDVKRNGHK
>gnl_Manes_v6.1_Manes.16G012600.1
MVESIVKANINQPVRMDMDPPFHKIYKTLLDNTIEESKIMTSVIEECELPLIDLGCLDMDESDEKHKCEEEIARASQEWGFFQVVNHGISRQILEELRSEQVKLFKQPFDKKSKEDKFLNFSSGTYRWGTPTATCLSQFSWSEAFHIPMTDISASNGFTNLSSTMEQFATRVASLAQKLAAILSEKLGRKSTFFQENCVPRTCYLRLNRYPPCPIPGEVFGLMPHTDSDFLTILYQDQVGGLQLVKDGKWFAVKPNPEALIINIGDLFQAWSNDVYKSVEHCVVTNPGVERYSTAYFFCPSYDIEIESGCECSLYKKFSFKEYREQVHKDVQLLGRKVGLSRFLV
>gnl_Manes_v6.1_Manes.15G076100.1
MSIDPPFQEACNALFKGSLVRAKDEKLVRVEECELPLIDMNCLTLGHKDREKCMKQMAQAASEWGFFQVVNHGISQGVLQSLICEQIKVFHEPLSKKTKENFLNLPSNSYRWGNPDATCLRQFSWSEALHISLADISRMDGYKTTLRSTIEAFAGTAATLSQNLAEILAQNLGVKSNYFRQYCAPYTSYLRMNRYPPCPFSSDQVYGLMPHTDSDFLTILYQDQIGGLQLKKHGRWLAVIPNPQSLIINIGDLFQVFSNNVYKSMEHRVLAPQRVERFSVAFFYCPSYDAVIQSYGKPTMYRKFSFREYKQQIQKDVQATGDKVGVSRFLL
>gnl_Manes_v6.1_Manes.15G050600.1
MSEMNLESYPPVFRRQNTNPEAQAQAQISCLDDNAKELNQEFDPIPVVDLQCLNLDELVEACKQWGLFRLVNHGVPLTLVSQLEDHSKKLFSLSFESKQALVASSPVSYFWGTPALTPSGDSLSRSPQNINWVEGFNVPLNQLSQFEAEDPTFDSFRLLLEEYGRHLAGLATTIFQAMAKALNLSPDQSKAYLSESTGFIRVYRYPQCSMADETWGMEAHTDSSVLSILNQDLGGFELLKDDKWLQVQLIPDTLILNLGDMMQAISDDEYKSVKHRVKPNKHGERYSICYFVFPAEGSVIQSSKYKPFTYSDFQAQVQQDIKTLGSKIGLDRFRFNQTEADDPAS
>gnl_Manes_v6.1_Manes.03G150300.1
MAAMNLESYPPVFRQQSTSPEVQAHSHSDDVAKEFIQEFHSIPVVDLQCLNLDKLAEACKNWGLFRLVNHGIPLTLLRQLQDHSKKIFSLSFESKKALVISSPMSYFWGTPALTPSGDSLSRGSQNINWVEGFNVPVSQLSQFQARDPTLDSFRILLEEYGRHLTRIATTIFDAMAKTLNLNPEQSKTYLSESTGSIRVYRYPRCSSANETFGMEAHTDSSVLSILNQEQVGGFELLKDDKWLQIEPIPETLVLNLGDMLQAISNDEYKSVKHRVKPNKYGERYSICYFVFPSEGSVIQSSKYKPFTYNDFRAQVQQDIRTMGFKVGLDRFKFKQIEAEPAAS
>gnl_Manes_v6.1_Manes.17G034900.1
MDMDPPFHEIYNTLLDNTILNKSETKTSVVVDECELPLIDLRRLSVDESDEKDKCKEEITRASQEWGFFQVVNHGISREILEKMRREQVKLFKQSFDKKRQEDKFLNFSSGTYRWGTPTATCISQLSWSEAFHIPLTDVSASNGFTSLSSTMEQFATKVANLAQRLAEILAEKLGCKSTFFEENCVPSTCYLRFNRYPPCPIPADVFGLTPHTDSDFLTILHQDQVGGLQLIKAGKWFAVKPNPEALIVNVGDLFQAWSNDVYKSVEHRVVTNPRVERYSTAYFFCPSYDTEIQSWCEPSIYKKFSFKEYREQVHKDVQLLGRKVGLPRFLV
>gnl_Manes_v6.1_Manes.10G069000.1
MIDSNPPLLPSYGALSAKFPAAEEYNDPQSGVIMEECQLPLIDLNGLDSGNEMERVACATAICRASSEWGFFQVVNHGISPELLRNMRREQVKLFQAPFHKKATCGLLNNSYRWGSEKATCPKQFSWSEAFHIPLTKISEESCYGEFTSLREVMMEVAEAMSRLAKLLAGVLVENLGHPVRGFEDICHESNCFLRLNRYPPCPVSPEIFGLVPHTDSDFLTILYQDEVGGLQLMKDSKWVAVTPNQEALIVNIGDLFQAWSNDIYKSVEHKVMANRNKERCSLAYFLCPSYDFLIGSCKEPSIYRNFTFGEYRRQVQEDVMRTGHKIGLPRFLLQNTHQIRN
>gnl_Medtr_Mt4.0v1_Medtr3g464530.1
MNNLDSYPPILRQQNNQQQNPYEPNDTIEDSDPIPTIDLKCLEHKNLDEACKEWGLFRLINHGVPITLLEQLQDLTKQLFSLSFESKQEACNESPIKYFWGTPALTPSGTAITKGPQNINWVEGFDVPLCQLSNFQHQLPSLESIRLLLMEYATHLLRIATTLFEAMVKNLELNLKTTKSYLSENNGNIRVYRYPPTDVGWGMEVHTDSSVLSILNPDDHVSGLQVLKDDQWLTVKPVSNTLVVNLGDMMQAISSDRYKSVSHRVKVEKDIERISLCYFVFPGEDVVIESNKYKPFTYNEFRAQVQQDIKTLGNKVGLSRFQKKQG
>gnl_Medtr_Mt4.0v1_Medtr2g083000.1
MDYEPPFLQTYMSLLQGTNDLISDLSDVEKREIPLIDLKRLKLDQLEREECMKEITEAARKWGFFQVVNHGVSQEVLKNMQFEEKEVFRTPFGIKSQENFLNLPSRTYRWGNASAINPKQLMWSEALHIFLPDIEKMDQHKSLRSSIESFVKVVTPLAENLVQILAQELNINFSYFQQNCSANTSYLRLNRYPPCPFPSKVIGLLPHADTSFITIVHQDHIGGLQLMKDGKWISVKPNSEALIVNVGDLFQALSNGLYTSVGHRVVAAEKVERFSLAYFYGPSIDAVIESYATPPLYRKFTFGEYKEQTMKDLKEGGDKVGISRFLL
>gnl_Medtr_Mt4.0v1_Medtr2g083030.1
MDFEPPFLKIYNTLLEKNLGDNSENDLYSKVEGSEELPLIDLEKLNLEDPKREECMKEISEAASKWGFFQIINHGISNEILNKMISEQKKLFYQPFVNKLSAETVFNLSPKTYRWGNPCATNLRQLSWSEAFHFALTDIPNMDQHITLRSSLEDFATRMDTLAENLVEILALKVNMKSNHFQENYLPKSSFIRLNRYPPCPISSEVFGLLAHCDTSFLTILYQDSVGGLQLMKDGKWVDVKPNPSALVVNIGDLFQALSNDVYKSIKHRVVAAEEVERFSTAFFYCPFNDAVIQSENKPAVYKKFTLREYRQQTLNDVKETGDKVGLSRFVL
>gnl_Medtr_Mt4.0v1_Medtr7g451860.1
MDPVSDPPFEEAYKILLNKTKNNRNNVPNDNKFPVVEECELPVIDLSRLEDDNEMVREACKYEIARASQEWGFFQVINHGIPNDIFSRLKCEQEKVFKLPFDKKTKEDKFLQFSSGSYRWGTPSATCVGQLSWSEAFHIPLKDVLESNAQPNTLRSTIEQFAIISSNLAQTLAHILAEKMGHESTYFKENCLPNTCYLRLNRYPPCPIASEIHGLMPHTDSDFLTILYQDQVGGLQLVKDKKWIAVKPNPSALIINIGDLFQAWSNGLYKSVEHRVVTNPKVERFSMAYFLCPSNESVIESCKKPSLYKEFSFQEYRQQVRDDVQKLGTKIGLPRFLLF
>gnl_Medtr_Mt4.0v1_Medtr7g047670.1
MDPVSDPPFEEAYKILLNKTKNNRNNVPNDNKFPVVEECELPVIDLSRLEDDNEMVREACKYEIARASQEWGFFQVINHGIPNDIFSRLKCEQEKVFKLPFDKKTKEDKFLQFSSGSYRWGTPSATCVGQLSWSEAFHIPLKDVLESNAQPNTLRSTIEQFAIISSNLAQTLAHILAEKMGHESTYFKENCLPNTCYLRLNRYPPCPIASEIHGLMPHTDSDFLTILYQDQVGGLQLVKDKKWIAVKPNPSALIINIGDLFQAWSNGLYKSVEHRVVTNPKVERFSMAYFLCPSNESVIESCKKPSLYKEFSFQEYRQQVRDDVQKLGTKIGLPRFLLF
>gnl_Medtr_Mt4.0v1_Medtr5g005570.1
MGLIDSDPPFEETYKNLFNKDQNIINDELMVDNECELPVIDLSRLNDDDEVAREECKSMIANASQEWGFLQVVNHGISSDILTRLRCEQKKVFKEPFDKKTKEDKFLNFSAGSYRWGTPTATCIKQLSWSEAFHIPLTDILGSNTHLSSIIEQFATTVSNLAQILANILAEKLGHQSSFFKENCLPNTCYLRLNRYPPCPIDFRIHGLMPHTDSDFLTILYQDQVGGLQLVKDGKWVAVKPNPDALIINIGDLFQAWSNGVYKSVEHRVVTNPRVERFSVAYFLCPSNDTMIESCKEPSIYRKFSFKEYRQQVRDDVQKLGSKIGLPRFIIN
>gnl_Medtr_Mt4.0v1_Medtr4g074130.1
MIDSNPPLLNHYGALLRNSAEPQKAKSSNGQDNTVVECELPLIDLNGLKSCNVSERLACTAAICKAASEWGFFQVINHGINPDLLRNMREEQMKLFRVPFEKKVTCGLLNNPYRWGTPSATSSNHFSWSEAFHIPLTMISEAACWGEFNTLREAINEFAAAMLEVSRLLAGILAENLGHPTDAVEKLCDASTCFLRLNHYPSCPKSKEEIFGLVPHTDSDFLTILYQDQVGGLQLMKDSKWVAVKPNPEALIVNIGDLFQAWSNDEYKSVEHKVVANDKVERYSIAYFLCPSYTTMISGCKEPSTYKNFTFGEYRHQIQEDVKKIGHKVGLSKFLRKDTYTTTMA
>gnl_Mimgu_v2.0_Migut.E00579.1
MVLVESNIPPLAQTYNKILTNWSTKIVTIDETKELKSENEHEHGALLENLPVIDLVGLTSEDEGERAECAAEIARASSEWGFFQVVNHGINHKLLRDMRREQIELFNAPFSKKSSCGLLNNSYRWGSPTAVSPDHFSWSEAFHIPLTKIFRPNLLRRVSLSKLRIFCREVLVEYAGEMQKLAKLLAGVLIENLGQKKEEFEEMISCDESTCFLRLNHYPRCRVSTAAELMHGLVPHTDSDFLTILHQDQVGGLQLLKQSQWISVHPRKDALIVNIGDLFQAWSNDVYKSVEHKVIANPNMERFSVAYFLCPSYDSMIGACKEPSIYRNFTFGEYRSQVQQDSKLIGHKIGLPRFLR
>gnl_Mimgu_v2.0_Migut.J01488.1
MTASDNTESSYPPLFRPNHGGAETGEHHHTPKSARPEPDPYPDSDSLPVIDFRDTSPSDLGRVCREWGVFRLVNHGIPAALLSGLHEYADKVFSLSFETKRAFPTSPMLYFWGSPALSMSANAHQQTVGGGGGGGGANCVQNNINWLEGFNVPLNKTTSDFQMSDSEEALLQSFRSLLEEYGAHQTRLAKSLFKTMAEDLNFPPNKSKSYLSPPTGFLRVYRYLRCHMAEQRWGINSHTDSSVISIIHQDQIGGLQIFNNNKWLDVKPIRDSLIVNLGDMMQAMSDDIYTSVTHRVKVHVEKERISIGYFVFPDEDAVIESSNYEPFSYADFQAKKEIDLKTIGIKIGLPRFRIDRPV
>gnl_Mimgu_v2.0_Migut.M01279.1
MQDQGLQWLQSDQTEYSSKDHTQIAMPINNQPGRMAARESPDPPLEITYKNLISGTTQNYRRPELPVVEECELPLIDLKELDLGDSEKNLACKKLIAEASREWGFFQVINHGIPSHVLEIMRAEQVKLFEKPFEEKKTYKDLNFSAGSYRWGTPSATNVNQLSWSEAFHVPLSDILASGPNIHNNTLRYILFI
>gnl_Mimgu_v2.0_Migut.M01278.1
MEQFAARVSELAKKLAGILAEEIGKKTGFFEETCLPSSCYIRLNRYPVCPVVVQHPQMLGIMPHTDSDFVTVLQQDGIGGLQLVKDGNWIAVKPNPHALIINIGDLFQAWSNDVYKSVEHRVVANAEKERFSAAYFYCPSKDTVIESDVYKRFSFGEFKKQVEDDVQTFGHKIGLSRFLVPPGGSSSSSLSGGL
>gnl_Mimgu_v2.0_Migut.H01552.1
MVVSSADQSEHLNQQVSMEETADPPFEKTYKSLFSNLTATAPPQKMNLMPELSSVEECELPLIDLRRLSLGESEAAACRKQIARASSEWGFFQVVNHGISGEVMERMRGEQKKLFKKPFHEKKNYKDLNFSAGSYRWGTPSATCLKQLSWSEAFHVSLSDVIGSGGIDSLSSIMEQFAVMVSDLSQKLVDILAEEMGEKSCFFKETCLPSTCYLRLNRYPPCPIYPQMFGIMPHTDSDFITVLHQDHIGGLQLVRDGKWFAVKPNPDALIINIGDLFQAWSNNVYKSVEHRVVANPLNERFSAAYFFCPSYDTVIESGIEPCVYRSFSFGEYRKQVQEDVKLFGHKIGLPRFLVKTH
>gnl_Musac_v1_GSMUA_AchrUn_randomT06450_001
MKARDCVCDPPLADSYQELSYKSTQAELRQHDQDCEVIAECELPMIDLRGLRSCNEEERHACVEAIAKASTEWGFFQVLNHGISRELLEEMWREQIKLFALPFEKKARSRLLNDSYRWGTPTATSLHQFSWSEAFHVPLVKISEKGSCYGEFSSLRDAMEKLAAAMSELATTLAGALAESLGYDSRGFPESCNKSTCFLRLNHYPPCPFSAEIFGLMPHTDSDFLTILYQDQVGGLQLMKDSKWVAVKPNPDALIVNIGDLFQAWSNDVYKSVEHKVLINSKRDRYSIAYFLCPSYESTIGSCKKPSIYKDFTFGEYRKQVQDDVKITGQKIGLPRFLLQNISL
>gnl_Musac_v1_GSMUA_Achr9T21260_001
MMCDPPFDRYRDLFTGSILQRSQHEGRQVVEEHELPVIDLRSLRSENVEERVSCVSEIVRASSDWGFFQVLNHGVSNELLGEMSREQKRLFELPFEMKASAKLLNGSYRWGTPTAKSLDQFSWSEAFHVPLAKISDPDCCSSEFGCLSDAMERLAGTMSELARMLAGVLAENLGSPGDQFTKSCSKSTCFLRLNRYPPCPFSPETFGLMPHTDSDFLTILHQDQVGGLQLRKDSKWIAVKPNPDALIVNIGDLFQAWSNDVYKSVQHKVMTNTKVERYSVAYFLCPSNESTIGSCREPSVYKKFTFGEFRRQVEEDVKRSGYKVGLPRFLL
>gnl_Musac_v1_GSMUA_Achr9T11880_001
MDHSPPFLATYKSLFGGQQAIDTETEVVECCDLPLIDLSRLHDVLEAAQCKQDIVTAASEWGFFQIVSHGIPDGLLARLREEQVKMFRQPFKRKTSEKLLDFSDDSYRWGTPTATSLKHLSWSEAFHVPLSSSNKPARSSTIRCVIEELSLAMAQLATQLVDTLAEGFGRDGTYMKENCTRNMCYLRLNRYPPCPIPAQVFGLVPHTDSDFLTILCQDEVIGLQLKKGGRWFTVRPNPNTLVINIGDLFQAWSNGLYKSVEHRVMSNPHLERFSVAYFMCPSNETVIESSAQPAIYRKFSFGEYRQQVQQDVRRMGHKVGLTRFLA
>gnl_Musac_v1_GSMUA_Achr8T03660_001
MILIVICRFIFIHTDLITRALSIPLHLPQLLWSSPYRSMSEGPPFCELKEAERMEALGIVSEAQELSQSLADRRSTMIDSNPPFFAAYGSLFRSRPAAGNHEAEAVEECDLPIVDLSRLSDELQAEQCKREIVTAASAWGFFQIVNHGIPNGVLDRLRAEQVRAFRQPFKKKADEKFLGFLGDSYRWGAPTATSLKQLSWLEAYHIPLSSATHPATTSTCRCVIEELSSAMSRLADRLMGILAEGLGSDGSYIKDNCKRNTCYLRLNRYPPCPVAGEVFGLVPHTDSDFLTVLCQDDVIGLQLKKGGRWIAVRPNPGTLIINVGDLFQAWSNGLYKSVEHRVMSNPRLERFSVAYFVCPSKETMIESSARPAIYRKFSFGEYRQQVQQDVTLLGYKVGLTRFLASCRRNKHTNAQFPP
>gnl_Musac_v1_GSMUA_Achr6T21950_001
MEIMRIVSEAKELDQAAVDHSATVMDSNPPFVATYKSLFSSRASMNHEAELLAVECDLPLVDLSRLNSKLEAKQCKQDIITAATEWGFFQIVNHGVSNSLLARLRRQQVKMFRQPFKKKVLDFSDDSYRWGTPTATSLKQLSWSEAYHIPVSSANKLARTSTNRCVIEEFSAAMAQLANQLVDTLAEGLGRDGTYIKENCTRNSCYLRLNHYPSCPLPGEVFGLVPHTDSDFLTILCQDTVCGLQLNKAGRWVTVKPNPNALIVNIGDLFQAWSNGLYKSVEHRVMSNPHLERFSVAYFVCPSKETLIQSSALPAIYRKFSFGEYRLQVQQDVRLTGHKVGLTRFLA
>gnl_Musac_v1_GSMUA_Achr10T13090_001
MQSPHLPLLHRRLLRPIVTTMESTKEEADVEDDQAAAADLSYPPVFLESRGAGRLPASLCTSAPVIDVPVLDLHRLDPVGLRGACRDWGLFRLVHHGIPPPLSAALQAQARDLLSLPFDAKRARFSSPGLAYFWGTPALTLHVKDLNWLEGLHIPLGRLSSSSSAAEFDGLETFWSLVDEYKQHMARIARTLFEALAADLKLDAWVSASYLNEHDGTFRIYRYPKCARADDYFAMEAHTDSSVLSVVNQDDVGGLQVLRGGGWFCVEPIADTLIVNLGDIMQASISFSESYKSVEHRVTVNRSKERISLCYFGFPMEDGVITSSRYREFTYREFKEQVQEDIKLSGAKVGLGRFKINNES
>gnl_Nelnu_v1.0_NNU_021955-RA
MGVEDANVFETLTKPLRMDADPPFEETYKTLFQNSIGKATGGKVNDIIEECELPVIDLSGLNRSKSDREKCKREIAEASAQWGFFQAVNHGIPREILERMHHEQVKLFQHPFDKKASKNLLNFSVDSYRWGTPSATCLRQFSWSEAFHIPLTDISKSVDSNSLRYV
>gnl_Nelnu_v1.0_NNU_015363-RA
MPHTDSDFLTILCQDQVGGLQLVKDGRWITVNPNMEALIINIDNLFEVLQFTFITAILNVIQSQLLNPDVLAMQAWSNGLYKSVQHRVMENKQVEGFSVAYFFCPSYDSVIKSCKEPSVYRTFSFREYRQQVQEDVRKIRIQGWAFQVSPLKLVHFNKSGNGSNGILLGMKLEANQMLRYQMN
>gnl_Nelnu_v1.0_NNU_005762-RA
MSGTHLSPYPPLFRHSDDSLQPTLDSDLLPQIDFHLLDLDKLTEVCRDWGVFRLVNHGIPADLSNRLQDQAKKLFSLPVESKQALFNSPPMAYFWGTPALTPSGVAITQSAQNLYQLEGLFVLLNQLPQLQGDDPTLRSFRLLLEEYGQHMARLARSIFNVVMRNLGLDPSLSETYLSESTGVVRLYRYTHCRDANQISGMEAHTDSSVLSILNEDEVGGLEVYKDDRWIQVRPITNTLIVNLGDMMQAMSNDEYKSVKHRVLVKKGEDRMSICYFVFPMDDGVIQSTNYRPFTYKMFRTQVQEDIKATGSKVGLQRFMHTEPQIRSSAPTPNPGAQR
>gnl_Nelnu_v1.0_NNU_014324-RA
MDVDPPFEEHYKSLFEKSIGKTRINDIFEELELPLIDLSRLNDAKPGREKCEREIAEAAEKWGFFQAVNHGIPREILEKLHREQLKLFEQPFAKKAGGKLFNFSVDSYRWGAPSATCLRQFSWSEAFHIPLTDIPDSGEFNSLSSTIKEYEATVSALAQSIAATLAENLGVESNFFVENCLRSTCYLRLNRYPPCPISAEIFGLIPHTDSDFLTILYQDQIGGLQLLKDGRWITVKPNPEALIINIGDLFEAWSNGLYKSVQHRVMANRQVERFSVAYFFCPSYDSVIKSCREPSVYRKFSFREYRQQVQEDVRTVGYKIGLSRFLLRS
>gnl_Nelnu_v1.0_NNU_011992-RA
MDLSSYPPPYRQPIHQNKTRDPSQSLHQPTADSDLLLPQIDFHHLDPKELAEACRDWGMFRLVNHGVPTDLSNRLRDQIKQLFSLPFESKEANWKGPIAYFWDNPAALTPNGMVMKRSLPNLNWVEGFSVRLSQLPQLQGDDDHDPMLKSFRCLLEEYGRHMARLAHTLFDVLITNLGMDPALCAPYLSESTGYLRLYRYPPYPDPDQVSGLEAHTDSSVLSILNENVVGGLQVFKDERWIDIKPVSDTLVVNMGDMMQAISNDEYKSVLHRVLALKREERFSICYFVYPPGDLMIQSTNYRPFTYNMYMDQVREDRETIGGKL
>gnl_Nelnu_v1.0_NNU_000435-RA
MSTDPKFAPDSSDPPLLDQYTALLHRSAGQVYTTRGDGRQHGVVEECGLLPVIDLGGLWSNDGGKRQACAADIVRASSEWGFFQVVNHNISPQLLGEMRREQVKVFETPFQRKASGHGGFLNDSYRWGNSTATCPNQLSWSEAFHIPLTKISDEAFYQDLTYLSLREVMRKLATAMSEVARLLASVLAENLGHPRALFDEYCNENTCFLRLNHYPRCPISSSDIHGLVPHTDSDFLTILYQDQIGGLQLMKDSRWVSVQPNQDALVVNIGDLFQVDRYSIAYFLCPSYDSLIGSFKEPSVYRKFTFDEYRRQVQEDVKKTGHK
>gnl_Orysa_v7.0_LOC_Os04g44150.1
MPAFADIAIDPPLADSYRALALLRRDRDGGIAPPAVQMVGSGGAVLERDLPMVDLERLTRGGAGERKACAGAMARAASEWGFFQLTNHGVGRELMEEMRREQARLFRLPFETKEKAGLLNGSYRWGNPTATSLRHLSWSEAFHVPLASISGADCDFGDLTSLRGVMQEVAEAMSRVANTVAAALAEELTGRGGGGASAAPWFPAGCDETTCFLRLNRYPACPFAADTFGLVPHTDSDFLTVLCQDQVGGLHLMKDSRWVAVRPRPDALVVNIGDLFQAWSNNRYKSVEHKVVANAKTDRLSVAYFLCPSYDSLVGTCGEPSPYRAFTFGEYRKKVQEDVRTTGKKIGLPNFFKHSSVQ
>gnl_Orysa_v7.0_LOC_Os04g33360.1
MGWASAAATCGRLQPGGGGGESSSTTTTRTTQMDPSCPPFPQPEAPPLPLQLQLQPGLPRLELPTLDLERVGGEDRAALVAACRDLGAFRVVNHGVPGELRRRLLELGKQLLGRDTFELKKARPGYFWGTAALKSLRVKEVNWLEGLHVDLVPGSSSSSSQVGDGDDDDDDGWMRIRALMAEYGDHMARIARKLFDALAAELGLDHHQAASYLAERQGFLRLYRYPPCPSSASCLGMEPHTDSSVLSIILGQDHVGGLQVIRDGAWRDVAPAPGELLVNLGDMMTAISGGSYQSVRHRVLASRPSTERVSCCYFAFPQEDAVVEAPSGIGGGVYRPFSYREFREQVQADIKAVGTKVGLSRFYATATRYTR
>gnl_Orysa_v7.0_LOC_Os07g01340.1
MEEHDYDSNSNPPLMSTYKHLFVEQHRLDMDMGAIDVDECELPVIDLAGLMEAEQVCRADMVRAASEWGFFQVTNHGVPQALLRELHDAQVAVFRRPFQEKVTERLLGFSPESYRWGTPTAKCLEQLSWSEAYHIPMTTPRPSTSIRARAVIEEVSRAMYELAQKLAEILMRGLPGAGEGETMVTTREETCFLRLNRYPPCAMAMGGFGLCPHTDSDLLTIVHQQQDTVGGLQLLKGGRWVAVKPSPSTLIVNVGDLLQAWSNDVYKSVEHRVMANATLERFSMAFFLCPSYHTLIIPSSSHVHDDDAHYRSFTFGEYRKQIMEDVRSTGRKIGLHRFRTR
>gnl_Orysa_v7.0_LOC_Os02g41954.1
MPAIADCAADPPLADSYYTLLRLGGDDDDDACTKVTTTPQPVSECELPMIDVGCLTAPTGAAAAAAVGQQHQAEERAACAAAIAAAAAEWGFFQVVNHGVAQELLEAMRREQARLFRLPFEAKSSAGLLNDSYRWGTPTATSLRQLSWSEAFHLPLAGISGKSCNYGDLTSLRDVTREVADAMSRLARALARVLAESLLGHAAGERFPEGCDDATCFLRLNRYPPCPFPPDDAFGLVPHTDSDFLTVLCQDHVGGLQLMKGSRWVAVKPIPGALIVNIGDLFQAWSNNRYKSVEHRVMTNATTERYSVAYFLCPSYDSPIGTCREPSPYKAFTFGEYRRRVQEDVKKTGKKTGLSNFLV
>gnl_Phavu_v2.1_Phvul.005G092200.1
MDYEPPFLETYKTLLQKHVGDSRNDCFCCTVERCDIPLIDLGRLSLEREECMREIAEAAKEWGFFQVVNHGVPQELLKSMQIEQKEVFYQPFVNKSTQQAIFSTLSAKAYRWGNPFATNLRQLSWSEAFHFYVTDISRINQHEALRSSLEGFATRMFSLAQSLSEILACKLNAKSNYFREHCSAKSCFIRLNRYPSCPISKMHGLMPHSDTSFLTIVHQDQIGGLQLMKDGKWFAVKPNPHALLVNIGDLFQAWSNGVYKSIKHRVVAAEKAERFSVAFFYCPSEEAVIKSHIKPAIYRKFTFTEYKQQTEKDVKQSGGKVGLSRFLL
>gnl_Phavu_v2.1_Phvul.005G092000.1
MDYEPPFFDVYKPLLLQNSHAVGVDVGGSGIRNDKSEWCELPLIDLSRLSLDHVEREECMKEISGAARTWGFFQVLNHGVSQELLHNLRHEQMDVFRNPFATKSRENFLNLPPRSYRWGNPFATNWSQISWSEAFHLFLPDIARMEDQHQSLRSSIEAFASVVAPLAESLVQILAQKLNIKFSYFQENCSANTCFLRLNRYPPCPLHSRVFGLLPHTDSSFLTILNQDPIGGLQLMKDGKWIGVKPNPQALVVNIGDLFQAVSNDMYISAKHQVVGGEKEERFSVAYFYNPRKDAVIESEMMPAVYRKFSFREYREQIEKDVKETGDKAGLSRFLL
>gnl_Phavu_v2.1_Phvul.011G032800.1
MIWTPMFVLSDCPYQDFLDHSLIKPYKCNYNLNLHFTSFTTLSHTQLASTMIHSNPPLMHHYGALVRNSGETKQAKSFNDQNYPAVDACDLPLIDLGGLKSCNERERKACTAAICKAASEWGFFQVVNHGISHDLLRKMRDEQVKLFEVPFEKKITCGLLNNPYRWGTPTATRSNHFSWSEAFHIPLTMISEAASWGEFSSLREAINEFAPAMLEVSRLLASILAQNLGYPKDAVEKLCDAGTCFLRLNHYPCCPKSKEEIFGLVPHTDSDFLTILYQDEVGGLQLMKDSKWVAVKPNPDALIVNIGDLFQAWSNDEYKSVEHKVVANEKTGRYSVAYFLCPSYNTVINSCKGPSVYRKFTFGEYRHQIQEDVKKIGHKIGLSRFQI
>gnl_Phavu_v2.1_Phvul.008G260200.2
MNNLESYPPILRHVSHPRHHSPDGGDAIHEEEPDPLPVIDLECLTHDETKTKKAFEEACKHWGLFRLVNHGVPSTLFSQLQHQAKQLFSLSFESKQASCSGSNPVTYFWGTPALTPSGTVLTTAPQNINWVEGFNMPLPHLSQFQSQLPQLHSFRDSVVEYGEHMSRIGRRLFEAMAKNLDLNIEASSSSSYVAENSGIMRIYRYPNCSNSDVGLGMEVHTDSSVVSILSQENEVSGLELLKDHQWLTVKPISNTLIVNLGDMMQG
>gnl_Phavu_v2.1_Phvul.007G052000.1
MDSNSNPPLHEAYDMLLSKSRNSNEQSGFDDDEVLVVEETELPAINVSHLAESDEVRREECKSEIAKASQEWGFFQIVNHGISNDVFSVLRVEREKIFKQPFEKKSKENKLFNFSTGSYRWGAPTATCIRQLSWSEAFHIPLTDILSSTDSNTFSSTIEEFASQVSILAKTLAHILAEKMGHKCSFFEENCLPSSCYIRLNRYPPCPLASEVHGLMPHTDTAFLTILHQDQVRGLQIVKDGKWIAVKPNPDALVIIIGDLFQAWSNGVYKSLEHRVMTNPKLERFSMAYFFCPSDDTLIESCTEASKYRNFSFGEYRQEVRDDVQKLGYKIGLPKFLIRRGAT
>gnl_Phavu_v2.1_Phvul.002G049000.1
MDSVSDPPFHEAYKILFDRTPENINGSDNDFLVAEECQLPVIDLSRLEESDESVREECKSHIARASRDWGFFQVVNHGISSDIFSRLRCEQEKVFRQPFEKKMKEDKFLNFSAGSYRWGTPTATCIRQLSWSEAFHIPLTDILGSSRSNSLSSTIEQFATTVSSLAQTLADILAEKMGHKSTFFKENCLANTCYLRLNRYPPCPTAFGIHGLMPHTDSDFLTILYQDQVGGLQLVKDTKWIAVKPNPDALIINIGDLFQAWSNGVYKSVEHRVMTNPKLERFSMAYFLCPSNDTVIESCREPSIYRKFSFREYRKQVRDDVQKLGTKIGLPRFLTHEGSSNIASA
>gnl_Phavu_v2.1_Phvul.002G175200.1
MVDLYISKLSKNKNNNSMNNMESYPPVLRHLDQQQHPPPPPNLDPNEEFQEPDPVPIIDLECLQHEKLEEACKNWGLFRLVNHGVPLTLLKELQEVAKELFGLSFEAKEGACSGSPVTYFWGTPALTPSGTALTKSPQNMNWVEGFDVPLSQLSHFNPQLPTLESVRVLLMEYEKHLSRIGIRLFEAMAKNLELNIKRSKEYIAEKSGMVRVYRYPNCPDTNVGLGMEAHTDSSVMSILNQGDEVGGLQLLKHHKWLNVKPIPNTLIVNLGDMMQAISNDRYKSVMHRVSINKHKERISLCYFVFPGEEVVIESSKYKPFTYNEFRSQVQEDIKALGHKVGLPRFHHSQPLLL
>gnl_Poptr_v3.0_Potri.010G096800.1
MHDLTSQPIMMIDSSPPLLHHYGELTRLPPQIPTLECNDLPSGAVVMKEYCQLPLIDLSCLNSTIERERLACAEAICRASSEWGFFQVVNHGISPELVRNMRREQVELFQTPFDKKATCGVLNNSYRWGTPTATCPRQFSWSEAFHIPLSRVSEQACYGEFSSLREVMMEFAAAMSKLARVLAGVLAENLGHPRGVFENICQEINCFLRLNRYPACPISSEIFGLVPHTDSDFLTILSQDEVGGLQLMKDSKWVAVNPNQDALIVNIGDLFQAWSNDVYKSVEHKVVANGKMERYSIAYFLCPSYDSLIGSCMEPSIYREYRSQVQEDVKRTGRKIGLPRFLL
>gnl_Poptr_v3.0_Potri.004G022800.1
MVESSNFLQIINQAQRMDVDPPFQLTYKTLLEKTTEGATDHKDVVDIIEECELPLIDLGRLNLKNLEKEKCKSEIARASREWGFFQVVNHGISREILDKMRSEQVKVFKQPFNEKSKEEKFLNFSRGTYRWGTPTATCLKQLSWSEAFHIPMSEIQVSNGFSTALSSTMEQFATTVANLAQKLAEILAEKFGCKSDFIKENCLSSTCYLRMNRYPPCPIPSEVFGLMPHTDSDFLTILHQDEVGGLQLVKDGKWFAVKPNPEALIINIGDLFQAWSNDVYKSVEHRVVTNPRVERFSTAYFFCPSYDTVIQSCYEPSVYRKFSFKEYRQQVQEDVQKLGHKIGLPRFLV
>gnl_Poptr_v3.0_Potri.011G134000.1
MDPPFEEKYKSLLTNTTLLSKDKDYVIMSDYEEHELPIIDLHRLTLSFSEREQCVKEIRQAAREWGFFQVVNHGIPQEILEGIQLEQRKAFHHPFSKKAEENILNLPGYTWGNPAATCLRQLSWLEVFHIPLTDISKISGEYKSLRESIEAYTATAEKLAKDLSEILAENLGVSSTFFQENCLPETSYLRMNRYPPCPFSSEVLGALPHTDSCFVNVLNQDQIGGLQLWMNGKWISVKPNPEALIINIGDLFQVSSNDVYKSIRHRVLASKQAERFSLAYLYCPRKDAVIESGMKPSMYRKFTFGELTEQNARDVKETGNKGGIPRFLM
>gnl_Poptr_v3.0_Potri.011G026700.1
MAMDPPFLETYKTLLDKATEGAHGHKEVVIIEECELPLIDLGRLNLGKLEKEKCKSDIARESQEWGFFQVVNHGISREILEKMMSEQVKVYRQPFNNKSKELFNFSSGTYRWGTPTATCREQLAWSEAFHIPMNDIPFSNGFSSLSSTMEQFATTVADLAQKLAAILAEKLGFKSNFFQENCLSSTCYLRMNRYPPCPIPSDVFGLMPHTDSDFLTILYQDEVGGLQLVKDGKWFAVKPNPEALIVNIGDLFQAWSNDVYKSVQHRVVTNPRVERFSTAYFFCPSYDTEIQSCYEPSVYKKFSFRMYRQQVQDDVKKLGRKVGLPRFLV
>gnl_Poptr_v3.0_Potri.011G134100.1
MDPPFEEKYKSLLANATLLSKDKDDVIMSDYEEYELPIIDLHRLTLSFSEREQCIKEIRQAASEWGFFQVVNHGIPQEILERIQLEQRKLFHHPFSKKAEENILNLSENNGYRWGNHTATCLRQISWSEAFHIPLTDISKIGGEYKSLRESIEAYAASAEKLAKEMTEILAKNLDISSTYFQENFLPETNYLRMNRYPPCPFYSEVFGILPHTDSCFVNVLIQDQIGGLQLRVNGEWISVKPHPEALLINLGDLFQALSNDVYKSIRHRVVLASKQVERLSLAYLYCPRNDAVIQSGMKPSIYRKFTFEELMKQNSRDIEETGRKLGISRFLM
>gnl_Poptr_v3.0_Potri.008G145300.1
MHDLTSQPVSMIDSSPPLLRHYGEISRLPPQIPTPERSDLPDGIVLMEEYCQLPLIDLSCLSSTNEKVRLACADAICRASSEWGFFQVVNHGISPELVRNMRREQVKLFQTPFDKKVTCGVLNNSYRWGTPTATCPKQFSWSEAFHIPISKVFEQACYGEFSSLREVMVEFAAAMSKLARLLAGVLAENLGHPRGVFESTCQESNCFLRLNRYPACPISSEISGLVPHTDSDYLTILSQDEVGGLQLMKDSKWVAVKPNPDALIVNIGDLSQAWSNDIYKSVEHRVTANREKERYSIAYFLCPSYDSLIGSCRETSSIYRKFTFGEYRNQVQEDVKRTGRKIGLPRFLL
>gnl_Poptr_v3.0_Potri.001G418200.1
MDPPFQEKYRSLFNDYTIVSKDKDDSLMNANDECELPLIDLHRLTLEYSEREQCVKEIKQAASEWGFLQVVNHGIPQEMLKSLQYEQRKAFQHPFRKKAEDNILNLSANSYRWGNPRATCLRQLAWSEAFHVPLTDISRIGDAYKSLSASIEAFTTTANALAKGVAEILAENLGVSSTFFEENCPEETSYLRMNRYPPCPFSSEVFGLIPHTDSSFLTVLNQDQIGGLQLLKNGRWINVKPNPEALVINIGDLFQALSNDVYKSIKHRVLAPQQVERFSLAFFYCPTYETVIESSIKPSKYKEFTFREFMMQIQRDLKATGDKVGVSRFLL
>gnl_Poptr_v3.0_Potri.001G278200.1
MSEILNLKSYPPVFRQQYIGIQQNSGLDDTTEQIQEVVNDDAIPVLDFQCLDLGKLQEACEDWGLFRLVNHGIPLTLMSQLRDHSRNLFSLTFESKQELFTNPMSYFWGTTALTPTGAALSIGPQNINWVEGLNIPLSQLSLFQKENETLGSFRVLLEEYGGHLARLATTMFGAMAKNLHLDPELSKTYISESTGFVRVYRYPQCSMENEAWGINVHTDSSVLSILNQDQVGGLQVLKDDNWLQVKPIPDTLVFNLGDMMQAISDDKYKSVKHRVKVNKEKERFSICYFVFPAEGSVIQSSKYRPFTYSDFQAQVQQDVKTLGFKVGLERFKVAG
>gnl_Prupe_v2.1_Prupe.6G055300.1
MASESYPPLFRSLNNSTQIVDSDEKADPVHDLEDPIPLVDLQSLKLGKQLGEACEQWGIFRLVNHGVPPTLLSQLQDHAEKFFSLPFESKQSLITSPLSYFWGTPALTPSGAALHRKGSTLENINLVEGFNVPIAQLNQFQADNHIVASFSLVLEEYGKHLARIATTIFEAMLKNLGLDPVESKANLSHSTGSVRVYRYPRCSNSNSAWGLDVHTDSSVVSILNQDDVGGLEVLKDNDWFTVKPIPNTLIINLGDMMQAISDDKYKSVTHRVKVNKNKERISICYFVFPGEGSVIRSSKYKPFTYSDFQEQVQQDIKTVGYKVGLEKFKISEAV
>gnl_Prupe_v2.1_Prupe.4G204600.1
MDFEPPFQGTCKTLLQNPTHYHDKLSDVDECELPVIDLNNLNFGHTEREKIVSEVAQAASQWGFFQVVNHGVSQEVVNNMQYEQKRLFRQPFPKKVENNLLNLSANSYRWGNPEATCLKQFSWSEAFHISTTEIPTMRTEHKSLRSTIEAFVKTLSGLARSIAEILAQPLGIKPVYFEENCPARTSYLRLNRYAPCPFSSQVYGLISHTDTDFLTIVYQDQVGGLEIYKDGRWLGVKPNPEALIVNIGDFFEALSNGIYKSIKHRVVTSQKVERFSVAYFYCPSYDVVIKSCGKPALYRQFTLREYKQQTQIDVQEIEENTFLQSPKMRN
>gnl_Prupe_v2.1_Prupe.4G026300.1
MGPRNVVLSVVDTLVRPQSCFFLFGRYICVQFSFNIVSDEKIENPRSEENPRDSSLWLQPLISIMDSDPPFHKAYKTLFDKTADKATATIINSNTNNKDHEEMLQLVIVEECDLPLIDLQRLELGEREREECKLEIARASQEWGFFQVVNHGVSGGLLQKMKIEQEKVFKQSFDKKSQEDKHLNFSAGSYRWGTPSATCLRQLAWSEAFHIPLKDISTSSAAGLDYNLSSTMEQFATTVSSLALNLAEILAEKLGHKSTFFQANCLPSTCYLRLNRYPPCPIPSEVFGLMPHTDSDFLTILHQDQVGGLQLVKDGIWIAVKPNPAALIINIGDLFQAWSNNVYKSVQHRVVTNLAVERFSTAYFLCPSYETVIQSCREPSVYRKFSFGEYRRQVQEDVKMLGSKIGLPRFVV
>gnl_Prupe_v2.1_Prupe.1G344000.1
MIESNPPLLHHYGTLVRNPSNLVQVDQQRHIGGLVPAEECQLPLIDLHGLKIPDTRESLECARAICRASSEWGFFQVLNHGISPELLQSMRREQLKLFAAPFERKATCGLLNNSYRWGTPTATRPTQYSWSEAFHIPVTKISEEASYGEDFGSLRGVMEEFAAAMSNLANLLAGILANNLGHRKESLEDICDSSTCFLRLNRYPACPISPEMFGLVPHTDSDFLTILCQDQVGGLQLMKDSKWVAVKPNPDALIVNIGDLFQAWSNDVYKSVEHKVMANEKMERYSIAYFMCPSYDSLIGSCSSTSPEPSSVYRKFTFREYRNQIQQDVQKLGHKVGLSRFLLQ
>gnl_Solly_v2.4_Solyc06g082030.2.1
MSQSYNFESYPPLFRPSPNISQIQESDETESSLLLDSYIPVIDYFKRTAPIITTTKYQDVSEDGNLISEACRDWGLFRLVNHGIPFSLLNQIEEHAKKLFSLPYETKKAFFASSSSSNFVSPISYFWGSPALSPSGAALAPKNSEQQNNNHTLQWMEGFNVSLAQLSNIHYQDLLLETFRCLLEEYGKELCRLATEIFKILGPFESNYMSLETGLLRVYRYPRCLEPERTWGIDTHTDSSVLSIIHQDDVGGLQVYKDHQWIDVNPLPNTLIVNIGDMLQAMSDDRYMSVKHRVKVNRHKERISIGYFVFPDEDTIIQSTKYNPFSYADFRAQVQHDLKTLGLKTGLQKFKFS
>gnl_Solly_v2.4_Solyc04g008670.1.1
MYTLFIPKLFFISHIFLVQFDHNMMIESWNPPLLHDYSKLSRLQSNRDCSNNGVLMMEELELPMIDLNGLKSRDEREVIRCENAIAKASSEWGFFQVVNHGVSLELLRKMRNEQMKLFKAPFEMKANCGLLNNSYRWGNSTATCPKQFNWSEAFHIPVTKISENASYGEFTTLRDVMVEYATSMQDLAKSLASVLVKKLDHKDSEIGEICNENSCFLRLNHYPSCQLPQEIFGLVPHTDSDFLTILHQDEVGGLQLMKDSKWVAVKPNQNALIVNIGDLFQAWSNDVYKSVEHKVMANGKKERFSIAYFLCPSYDFKIRSYKEPSIYKKFTFGEYRYQIQQDVKFIGHKVGLSRFLQ
>gnl_Solly_v2.4_Solyc10g005360.2.1
MEESPDPPFVETYKNLIDTNIVDDEHIDLFMVEECELPLINLHQLNYGNKFEREECKKKIAKASREWGFFQVVNHGVSPNILGQMRTEQVKLFKKTFNEKINIDKSLNFSEGSYRWGTPTATCLRQISWSEAFHVPLSDVSKGFSSLSFTMEEFATTLSELAQELARLLAEELGDYYNYKLDYFKETCLSSTCYLRMNRYPACPISPQLFGLMPHTDSDFLTILHQDEIGGLQLFSDGKWISVKPNPEALIINIGDLFQVFRSFSYTISSIITFHCNHLISFVNTFFSC
>gnl_Solly_v2.4_Solyc02g080120.1.1
MYLATSTSQFLLCFPLSGHYGKIMVKSTNLSQQPNQKISRDDESADPPFEETYKKLFDDIRIGKASSKINYENLFVVEECELPLIDLEQLKGREFEREECKRKIAQASQEWGFFQVVNHGVSQDVLLQMRKEQMKLFKKPFHEKMNDRQLNFSVGSYRWGTPSATCLQQLSWSEAFHVPLTDISNSNHHPTTLSSTMEQFATTISELAHDLARILSERMGYKSKYFRETCMPHTCYVRMNRYPACPISPQVFGLMPHTDSDFLTILHQDEIGGLQLVRDGKWISVKPNPQALIINIGDLFQAWSNGVYKSVEHRVVTNKAKERFSTAFFLCPSYDTEIRSCFEPSVYKRFTFREFRQQVQEDVKKYGYKVGLPRFLVSTH
>gnl_Sorbi_v3.1_Sobic.004G222500.1
MPAFAGSAAEPPLADSYYALLRRRGGGGNNDDEEASGGAYYYDTTSSTVPSSDDDVAECELPMIDVGCLTTLTRSEHGSSSEAERAACTAAIARAAEEWGFFQVRNHGVSQELLDEMRREQARLFRLPFEAKATAGLLNHSYRWGTPTATSPQQLSWSEAFHVPLAGVSGSAAAGTCDFGDLTTLRDVTREVAGAMSKLAGTLARVLAEEARPRPCLPAGGGGGGGGERFPEGCDETTCFLRLNRYPPCPIAADAFGLVPHTDSDFLTVLCQDQQVGGLQLMKGGRWVAVKPIPGALIVNIGDLFQAWSNNRYKSVEHKVMTNAKTERYSVAYFLCPSYDSPIGTCEEPSLYRTFTFGEYRRKVQEDVKRTGKKVGLPNFLV
>gnl_Sorbi_v3.1_Sobic.004G329100.2
MALGSESQAATTADPSCPPFPLLEDDGGHIHEQEQEVPSGAELELPTVDLDAPGEALAAACRGLGVFRLANHGVPASLSARLFATARAALAGAPFHDKRAQPGYFWGTPALSLRVRDVNWVEGFHVALGGHQQPAPGPPLGDLLDLAAEYGAHMARVARALFDALAAPLGLGADQAATYLAERDGFLRVYRYPRCPEPGHLGMEAHTDSSVLSVINQDAVGGLQVFHDGAWRDVAPGAGETGTLLVNLGDMARAISGDAYCSVRHRVAASQAAERLSLCYFAFPQDDAVISCAGGRYRPFTYAEFREQVQADIKATGSKKPVGAPLAGPHGTVTVSIAGANAFNMVLSWTV
>gnl_Sorbi_v3.1_Sobic.006G150800.1
MRYVAATPTMPALTTTTAESAAEPPLADSYLDLLRRGGIATPPRTEGRCCVQERELPLIDLSCLQQRSGGGGGSARAACADAMARAASEWGFFQVTGHGVSRALLERLRAEQARLFRLPFETKAKAGLLNGSYRWGAPTAATSLRHLSWSEAFHVPLASISGAACDFGDLSSLRGVMQEVADAMSRVAKTVAVALAGSLLQGGGHDEHEAAAAFPAGCDETTCYLRLNRYPACPFAADTFGLVPHTDSDFLTVLCQDHVGGLQLLKDGRWVAVKPRPDALIVNIGDLFQAWSNNRYKSVEHKVVANATAERFSAAYFLCPSYDSPVGTCGEPSPYRDFTFGEYRRKVQEDVKRTGRKIGLPNFLKQQSRQ
>gnl_Sorbi_v3.1_Sobic.002G003100.1
MEDYDYEPPLMATYRHLLDSHPHRLDVVDHRSGADDDEEGFLLPVIDLSSLLEQSSSGAEAAAEQCRASIVRAASEWGFFQVTNHGVPQALLDELHQAQVAVFRRPFHLKASQPLLDFSPESYRWGTPTATCLDQLSWSEAYHIPTTNTTAAADDKTRLVVEEVSTAMSKLAQRLAGILVADLLLGDSSIGDGEDDDTAAAVVSRCTRSTCFLRLNRYPPCPAPSGAYGLCPHTDSDFLTILHQDGVGGLQLVKAGRWVAVKPNPGALIVNVGDLLQAWSNDRYRSVEHRVMASDARERFSVAFFLCPSYDTLVRPRCGAGGPPRYESFTFGEYRNQIREDVRLTGRKLGLQRFRKPE
>gnl_Spipo_v2_Spipo7G0013600
MEFDPPLASTYRSLLEAMDSSEDHATEVEECELPLIDLVRLSGDAAERERCEREIAAASSEWGFFQVVNHGVPAELFDRIRCVQLEAFRQPFESKVNEGLLDYPPESYRWGNPSASCLQQVSWSEAYHISTIPSPRPASPDTLRCTIEEYTSSVSELSHKLGEILAAHLGCRSSYFEEVCSSSTCYLRLNRYPPCPAPSRVLGMIAHTDSAFLTILHQDEVGGLQLRKGERWVTVKPIPHSLVVNIGDLLEAFSNVEFRSVEHRVMTNREVERFSMAFFLCPSQDTVIESVRKPSVYRPFSFREFQHQVQDDVRAEGHKVGLSRFLVAPR
>gnl_Spipo_v2_Spipo0G0124300
MEGEESSSYPPVFRNLGGLSAAAVGGGCAVLPSIDLPVVDFRDMRPAALGEICREWGVFRLVNHGIPPSLSRRLHDEAKRLLCLPFELKQTTFAGGPVSYFFGTPAVNLSPREVNWVEGLNMPLGGDLPSTAAAAADSSYFRGLAEEFGKQSSAVARELFETLAGDLGLAGEQRASSFFSGAGELLRLHRYPFSPLAGGRLGMAAHTDSSLLTLVSDGNVGGLQILHGGAWFAVDPLPGSLLVNLGDMMQAISDDEYKSAKHRVQASNGEERISICFFVFPPEDRPIRSSRYREFTYRDFKARVQEDIQAVGFKVGLDRFRI
>gnl_Spipo_v2_Spipo1G0049300
MAEASSEWGFFQVVNHGISRELLEEMRREQKSLFEMPFERKSSCCKLLNGSYRWGTPTATRASQLNWSEAFHIPLANVCEANEEDPSNGDEEEFTSLREAMERFASAVSELAATIAGVLAGNLGHRGKLPTESCSKASCFLRLNRYPRCPFSQEAFGLVPHTDSDFITVLHQDQVGGLQLMKDSNWVAVRPNPDALIVNIGDLFQAWSNNAYKSVEHRVLACSDKERYSVAYFMCPSFDSVIGSCSEPSPYRKFTFGEYRRQVQEDVNATGQKVGLPRFLR
>gnl_Stras_v2.0_SGA_v2.0_scaffold66T22410
MPNSDNINLQSYPPFFRPDLDHDAVDCSQKSTKPDSDSDSDSDSIPVIDFQGMSPENLGRACREWGMFRLVNHEVPESLLGRLHETAQMVFDLGFESKQGLFKDPILYFWGSPAISLAGNYARQAVDRVNWLEGLNVPLEKVSKFKYDEPLLESFRSLLEEYGKHQTRLVEKIFGMISDDLNFPPAKSSSYMSTATGFLRVYRYFQCPTPDQNWGIGAHTDSSVLSILHQDQVGGLQVYKNHKWVNVRPVFGTLIVNLGDMLQAMSDDKYVSVTHRVKVNEHKERFSIGYFVFPVENAVIESSNYRPFTYADFQAEKESDLKTVGRKIGLPRFRKEASSSHVLE
>gnl_Stras_v2.0_SGA_v2.0_scaffold7T03883
MLYFLLLNTMISLFFQNVNMEKSSEPPLEIAYKSLLKLTKTDQKQDYSVKKLPIVEEYSAVPLIDLRQLDLGDSEKKSCANLISKASREWGFFQVVNHGIPHDLLEMMRLEQVKLFKKPFEKKKSCKDLNFSAGSYRWGSPSATMVEQLSWSEAFHVPLSDVLDSGRHDSLSSTMEKFASAVFELAQTLADILAEEIGRKTRFFKETCVSSSCYLRLNRYLPCPIHPHMFGIMPHTDSSFLTVLHQDKIGGLQLVQDGKWIAVKPNSEALVINIGDLFQAWSNGFYKSVEHRVVVNPVNERFSTAYFFCPSHDTIIQSEVEPSIYRGFTFGEFMKQVQKDVQIHGHKVGLSRFLVSTNQ
>gnl_Stras_v2.0_SGA_v2.0_scaffold89T27446
MVVSVINPSEHPNRPVRIMEESPDPPFEETYKNLFENITDTPEKNFPELSPVEECDLPLIDLDRLNLGGREARACKKQIAKASREWGFFQVVNHGISREILDKMRDEQMKLFKRPFREKKTGCKDLKFSAGSYRWGTPFATCLKHLSWSEAFHVSFIMEQVALTVSKLSQELVDILADELGKSSRFFKETCLPDTCYLRLNRYPVCPIYPKMFGIMPHTDSDFITVLHQDHVGGLQLVRDGKWFAVKPNQDALIINIGDLFQAWSNNVYKSVEHRVVANPLHERFSTAYFFCPSYDTLIQSEIEPRVYRSFSFGEYRKQVQEDVKVFGHKIGLP
>gnl_Theca_v1.1_Thecc1EG041596t1
MDTGSYPPLFSQRNNPNQNVDLDESIQDVEGLDPIPHIDLQYLDLDKLGEACKDWGLFRLVNHGIPSELLLRIQDQARELFALSFEYKQAILRSPLSYFWGTTARTTSGGILRSSKSISWVEVINFPLSQLPQFQVEDSLLDSFSQAWGVGVHTDSSILSILNQDQLGGLEAFRENRWFPIKPIANTLIINLGDMMQAISNDKYVSVKHRVRVNKQVDRISINYFVFPELDCTIQSSNYKPFTYKDFHAQGQTDIETLGYKVGLEGFKRNRDI
>gnl_Theca_v1.1_Thecc1EG041597t1
MPEMSNLDSYPPVFRHLNGAPQIAAELKNAMEDTQGSVPIPVVDLQFLSLDKLGEACKDWGLFRLVNHGIPPSLLSQLQDHAKKLFALSFESKQALLTSPMSYFWGTPALTRSGDALRGALNINWLEGLNVPLSQLPQFQSEDPMLDCFRLLLKEYGRHLARIATTLFEAMAKDLDLDPKQSQSYLAESTGFVRVYRYPSGSMADEAWGMIAHTDSSVLSIVSQDQVGGLEIFKDNKWLLVNPIPNTLIIHVGDMMQAISDDEYISVKHRVRVNKREERFSICYFVFPAEGSVIHSSKYRPFTYTDFQEQVQKDTKTLGYKVGLERFRLIADG
>gnl_Theca_v1.1_Thecc1EG041595t1
MNIKSYPPLFRPHSNLTQNIGPDEPIEHIEDLDPIPVIDLQCLEKLDGACKNWGLFRLVNHGVPSTLLSQIQDQARKLFSLPFEHKQAVISSPLSYVWGTVFLSSSGVAVRSSQDMFNCWAEVINFPVTQLSQFQTQDSLLDSFRHQVEEYGKHLARIARTIFQVMAKNLNLDPRQSESYLAESTAFIRAHRYPQISEGKQAWGAGPHRDGSLFSILSQDQIGGLEVYKDNKWFPVKPVANTLLINLGEMMKAISDDRYVSAKHRVRVYKQEDRISVNYFVFPDFDCVIRSSKYKPFTYNEFRAQGQKDIESLGFIVGLEGFKLSK
>gnl_Theca_v1.1_Thecc1EG030156t2
MVDTHNLMANINQPLGMDSDPPFHETYKTLFANSIIKSSPSNDDPGDTVEERELPLIDLSRLGLGGELEREGCKKEIARAAHEWGFFQVINHGISRDILETMREEQVKVFKQPFHNKFRCFSAGSYRWGTPTATSLRQLSWSEAFHIPMTDISTPGGFDTTLSSPMEQFATKVASLAQELAEILAEKLGHKSTFFQENCLPSTCYLRLNRYPPCPIALEMFGLMPHTDSDFLTILHQDQVGGLRLVKDGKWIAVKPNPEALIINIGDLFQAWSNLFYKSVQHCVVTNPSKERFSAAYFLCPSYETVIESCSKPSVYRKFSFREYRQQVQEDVQKYGYKVGLPRFLV
>gnl_Theca_v1.1_Thecc1EG031081t1
MGVEPPFFEKYKAILQRSVEKEKFSTIEVFEEFELPLIDLSSLILGPFERQKCIEQMAEAASEWGSFQIVNHGIPGGLLDRLKYEQMKVFHLPFDKKTEKKFLNLSAHSYRWGNPLATSLRNLSWSEALHISLKDISRMDECNKLRSTIQEYARKANLLAQTLAEHLAQKLGIKPNYFQENCSPSSSYLRMNRYPPCPYSSRMFGIIPHTDTDFLTILSQDQVGGLQFNRDGRWFSVKPNPEALVINIGDLFQALSNGIYKSITHRVAANEEVERYSIAYFYCPTDEVVIQSCSEPALYRNFSFKEYREQIERDVKATGDKVGLSRFLG
>gnl_Theca_v1.1_Thecc1EG031076t1
MGVEPPFFEKYKAILQSSTEKEKFSTIEVFEEFELPLIDLSGLNLGPFERQKCIEQMDKAAREWGFFQIVNHGIPGGLLDRLKYEQMKVFHLPFDKKAEKKFLNLSAHSYRWGNPLATSLRNLSWSEALHISLKDISRMDECNKLRSTIQEYARKANLLAQKLAEHLAQILGIKPNYFQENCSPSSSSLRMNRYPPCPFSSRMFGIIPHTDTDFLTILSQDQVGGLQFNTDGRWFSVKPNPKALVINIGDLFQALSNGIYKSITHRVAANEEVERYSIAYFYCPTDEVVIQSCSEPALYRNFSFKEYKQQIERDVKATGDKVGLSRFLW
>gnl_Theca_v1.1_Thecc1EG031082t1
MFSNFLSISMAVEPPFFEKYKAILQSSAEMEKFPMVEVCEEIELPLIDLSGLNLGPFERQKCIEQMAEASSEWGFFQIVNHGIPEELLDRLKSEQMKVFHRPFDKKAGKNFLNLSAQSYRWGNPLATSLRNLSWSEALHISLKDVSRMDESNKLRLTIEEYATKANLLAQRLAECLAQNLGIKPNYFQENCSPSSSSLRMNRYPPCPYSSRMFGIIPHTDTDFLTILSQDQVGGLQLKRDGRWVSVKPNPNALVINIGDLFQALSNGMYESITHRVVANQEVERYSMAYFYCPTYETVIESCSKPALYRNFNFKEYREQIGKDVKATGDKMERENCHCQQYYFFLSWGFTFVNAAKSILTLGKVSTSWNRKYFIQVVNDNSLHMGEGQRVEGPRRSSLPNCQQAPGSFPHLTLLKTICWLVFALGYSGRKRRPEFSITSNHHLPIGHYFPCP
>gnl_Theca_v1.1_Thecc1EG011301t1
MIHSDPPLLNHYGALLCRSTQCDEPQSRLIMEECQLPLIDLRGLSSRDEMVRKACAAAIYRASSEWGFFQVVNHGISPRLLEKMRSEQVKLFQTPFERKASCRLLNNSYTWGTPTATCPKQFSWSEAFHVPLTKVSDEACYGEFTSLREVMTEFAAAMSKLARLLAGVLTENLGHGKEVIDNICDESTCFLRLNHYPACPISPEISGLVPHTDSDFLTILCQDQVGGLQLTKDSKWVTVKPNQDALIVNIGDLFQAWSNDVYKSVEHKVVTNAKMERYSIAYFLCPSFDSSIGSFREPSVYRKFTFREYRDQVQEDVRKTGYKVGLPRFLLKGTEDFTRSNKESNTRLYIPSITANS
>gnl_Utrgi_v4.1_Scf00088.g7798.t1
MIGLTVLARESLFQALRIVKDDEVSPDPPFLETYKTLFAAAGDLKKTPVAMDECRLPVIDLGRLMLGESGRRSCEEDICEAAREWGFFQVVNHGIPSEVLEKMRKEQVSVMTKPFREKIHGGDLGFSAGSYRWGTPCATRLNQLSWSEAFHVRISDVVDSPVINDLRYAPPLLLVENL
>gnl_Utrgi_v4.1_Scf00131.g9949.t1
MTELSSYPSLLRHRARDYGAESDSDSETETLPVVDFQELSPGIIGKASREWGMFRLVNHQVPVELIRDIHTVAGDLFCLPIEAKNAFPTSPILYFWGSPALSTAGTAANANPRSDKLNFLEGFDATYRDLTQEFRYEQDSRLERFKSWLQEYGDHQTRLATAIFWAMAEDLCLADPSSYLCPATATLRVYRYLRRPTAAEKWGIPTHTDSSVISIIHQDEIGGLQVRRKNKWLHVEPIQDTLIVNVGDMMQGMSGDEYTSVTHRVKLNKERERISLGYFVFPAEDAVIQSSRYRPFTYAEFRASKDSDLMNLGFKVGLPRFRIQ
>gnl_Vitvi_Genoscope.12X_GSVIVT01001965001
MQSLHGLYSYVLLSHKSHLSLFGLVRLGRDLLVNHGISSDIVAWLRSEQVKLFRQPFNKKANEKLLNLPSGNYRWGTQTASTLMQFSWSEAFHIPLVDMQEQSEISCLRSTIDELAVKVFELAQQIAQILVENLSGKSTFFAENCLPSSCFLRMNRYPPCLVSPNVFRIVPHTDSDFLTILHQDEVGRLQIIKDGKWIGVMPNPEALIINILQYGHFPLVWNN
>gnl_Vitvi_Genoscope.12X_GSVIVT01001966001
MESEPPFGEFVNSVFGNIVEQEETEAKFDVDECELPLIDLGHLNLGNLEHEECKRKICEASTEWGFFQIVNHGVSKEILSRIHREQVELFRQPFQIKTNEKLLNLSSGCYRWGTQTAITQKQFAWSEAFHIPLSTIFQLSEFEGLRSSLQEFAIKASDLAQQIAKILAENLGCKSTFFFKNCLPSSCYIRMNRYPACPVSSKVFGLIPHTDSDFLTVLHQDQVGGLQLLKDGKWIRVKPNPDALVINIGDLFQAWSNGVYKSLEHRVVANHEIERFSFAYFLCPSHDTVIQSCCEPSIYRKFSFREYRQQVEEDVKTTGDKVGLSRFRR
>gnl_Vitvi_Genoscope.12X_GSVIVT01010228001
MRASNIKHQKWVGRGAVCTVSGRVVEKPENEKPTFSSQLLKTMDVHFRRTMTNSNPPLLQHYGVLCQHGETPAVQQRDCGNNGAAMEECQLPLIDLEGLWSESEEERLACASAIGRASSKWGFFQVVNHGIRPELLSEMRREQVKLFETPFERKAACQLLDNSYRWGTPTATCPKELSWSEAFHIPLTKVSEEACYGEFCSLREVMQEFAKAMSNLARLLAGVLAESLGHQKGVFDEICDENTCFLRLNRYPPCPVSPEVFGLVPHTDSDFLTILYQDEVGGLQLMKDSKWVAVKPNKDTLIVNIGDLFQAWSNNEYKSVEHQVMANAIKERYSIAYFLCPSYDAFIGSCSEPTIYRKFTFGEYRQQVQEDVKKTGHKVGLPRFLLQTTQ
>gnl_Vitvi_Genoscope.12X_GSVIVT01012628001
MPFLQYKYHTPHPTFLLEHSSPLSLNPTPFSSGFSAHSLSFRHFTYRYFHILFPTKLSVEPLAQHLQVVVHWCLKEEMVESDTKLPFSMDSDPPFEETYKTLFENSIEESKINRANQILITCEECELPLIDIGRLSMGELEREECKKEIARASQEWGFFQVINHGVSSEILEDMRSKQMQVFKQPFRLKTNHQYLNLSAGCYRWGTPTATCLSQLSWSEAFHIPLMDISSSGGLPTTLSSTMGQFAATVSDLAQRLVEILAEEMGHKSTFFKEKCLPSTCYIRMNRYPPCPTSQIFGLMPHTDSDFLTILHQDQVGGLQLVKDGRWIAVKPNPEALIINIGDLFQAWSNGVYKSVQHRVVTNQKVERFSTAYFLCPSYDAVIESCVEPLLYRKFSFREFRQQVQEDVQKLGYKVGLPRFLV
>gnl_Vitvi_Genoscope.12X_GSVIVT01024718001
MAGTEVSSYPPLFREEKGSIHGGVEGEEGVKVGGGSSESDPLPVMDLECMEMEKLGEVCREWGIFRLVNHGIPLSLLSQLEDHAKRLFGLPFESKEAVFTTPVSYFWGTPALTKSGVALSQTPQNVNWVEGFNVPLSQLPLLQTQDPIIASFRLILEEYGRHLSRIARTLFEAMAKNLGHDPKQYESSLDESSGIVRVYRYPLRPNRDHASHMEVHTDSSVLSILNQDEVGGLEVLKDGEWLSASPISNTLVINVGDMMQVISNDKYKSVIHRVKVAKERERLSICYFVFPEENTVIKSSKYRPFSYNDFRSQVQEDIKTLGHKVGLKRFKINDDSD
>Frave_03182-v2.0.a2-hybrid.t1
MDFEPPLQEACKDFLENAPIIDKFPEVEECELPVIDLSHLDSDHVNRDECMNKIVQAASQWGFFLVVNHRIRPQVLNNIQ
DEQKKVFHQPFDKKKEQTYLNLPACSYRLGIQKLLVSNSSHGRKPFICLWPTFQGLMNNTRVLGRQLKAHGKRAFHLAES
LAEILAQPLGLESTYIKDHFPPETSFLRLNRYAPCPFSSQVFGFFPHTDSDLLTIVHQDQVGGLELFKDGRWVGIKPNSK
ALVVNVGDLFEALSNGVYKSIKHRVRANEKVERFSVAFFFCPTMDTVIQSCSTTEPAVYKSFTFQEYKEQMQKDVHELGD
KVGLSRFFL
>Frave_07935-v1.0-hybrid.t1
MSFESYPPPFRNLLSHPAKIVDLGCGALDLDSDPIPVVDLQCLELGDCKLLEEPCKQWGLFRLVNHGVPESLLIQLQNLA
RTFFSLPFESKQALTTNPFSYFWGTPALTPTGDAGKLQNINLVEGLNVPLSQLPRFQTDDPILASFCHLLEEYGKHLARI
GRTLFEGMSKNLSLDPSDSKSNLSESTGLVRVYRYPQWPTKSKNQNKSAWGMDVHTDSSVLSILNQDEVGGLEVLKDNHW
CTVKPIPNTLVVNLGDMMQAISDDKYTSVKHRVKVNEYRERISVCYFVFPGEGSVIRSSNYKPFTYSDFQGQVQQDIKSI
GYKVGLDRFKLRDV
>Frave_36094-v2.0.a2-hybrid.t1
MDSDPPFHKVYKSLFDNASSSTTTTTNNKNDKDNSKDQDAMKAVVEECELPLIDLRRLELGDSEGEECKSEIARASQEWG
FFQVMNHGISSELLQKMKSEQEKVFKQSFDKKSQEQKYFNFSAGTYRWGSPTATSLRQLSWSEAFHIPLNKVSATTAAGV
DDLSSTMEQFATTVSSLALKLAEILAKKLGHKSTFFHENCLPSTCYLRMNRYPPCPIPSDVFGLMPHTDSDFLTILHQDQ
VGGLQLVKDDRWIAVKPNPEALIINIGDLFQAWSNNVYKSVQHRVVTNMQVERFSTAYFFCPSYETMIESCCEPSVYRKF
SFGEYRHQVQEDVKQSGSKIGLPRFLLCNY
>Frave_36950-v2.0.a2-hybrid.t1
PTQNQSLKLKPESKPSKDIPYTIMLVDSNPPLLHNYGALLHKPSNKTPQLHENHVTEECQLPLIDLDGLNSLDMIHRLEC
ARAICSASSEWGFFQVVNHGISPQLIEKMRREQVKLFSAPFDKKQNAGLLNNSYRFGTPTATHASQYSWSEAFHIPVSKI
SDKSCYGDEFTSLREVMEEFSAAMSNLSKVLAEVLINDLSNQEEALEDICESSSCFLRLNRYPACPFSPEMIGLVPHTDS
DFLTILCQDQVGGLQLMKDSKWVAVKPNPDALIVNIGDLFQAWSNDVYKSVEHKVLANEKTERYSIAYFLCPSYDSLIGS
SSTESSIYRKFTFGEYRSQIQEDVKKLGHKVGLSRFLI
>Maldo_GDDH_03G1066600
FSVCQFAMIIFFFFQIAMIINKQPPAQQEDDDLRCSEKKMASESYPPPFRSLPDSTQAVDLDGQVNPVHDSEDPIPVVDL
QSLKLGEACEFWGIFRLVNHGVPPTLLTQLREHAKMVFSLPFESKQSLITNPLSYFWGTPALTPSGAALSTKGSSTLQNI
NWVEGLNVPLAQLSFQIDNPIIASFSLVLEEYGKHLARLATTIFDAMVINLGLDPIESKSHLSNSTGIVRVYRYPPHCSN
SSSASAWGMDVHTDSSVLSILNQDEVGGLEVLKDNEWFSVNPIPNTLIVNLGDMMQAISDDKYKSVKHRVKVNRSKERVS
ICYFVFPGEGSVIRSSNYKPFTYRDFQNEVQQDIKSVGYKVGLERFQA
>Maldo_GDDH_03G1210700
MDFKPPFQQICKAILLQNSTHEALSSHDDDKVSLVEECELPLIDLSHLNLGHFEGDKCMNEIAQAASQWGFFQVVNHGVS
QEIIKSMQNEQRRLFHKPFAEKVEKNFLNSSSNCYRWGNPQATCLRQFSWSEAFHISVTEIPTMNDHHNSLRSTIEAFVK
TVSGLAKRLAEILAQPLGVKPNYFEENCPPRTSYLRLNRYAPCPFPSQVFGLISHTDTDFLTIVHQDQVGGLEIFKDGRW
LAVKPNPEALVVNIGDFFEGLLMFQST
>Maldo_GDDH_05G1341000
MLIQSDGIVLFVCLGKIMKRLKILGQRKIYSTAPSVATLCLSNMDLDPPFYKAYKTLFDKTVDKANNINNNNKEEVLQQF
VMVEECELPLINLGRLELGEKEREECMTEIARASQEWGFFQVVNHGISGELLQKMKNEQEMVFKQSFDKKRQEDKCLNFL
SGTYRWGTPSATCLRQLAWSEAFHIPLNDTSATSASGLNYTLSSTIEQFATTISSLAVKLAEILAEKLGHKSTFFQENCF
PSTCYLRMNRYPPCPIPSEVFGLMPHTDSDFLTILHQDQVGGLQLIKDDEWIAVKPNPEALVINVGDLFQAWSNNVYKSV
QHRVVTNLQVERFSTAYFLCPSYDTVIQSCREPSVYRKFSFGEYRRQVQEDVQKLGSKIGLPRFVV
>Maldo_GDDH_10G1314500
MDSDPPFRKAYKTLFDNTVNKANNISNNKEEVIQQFVTVEECELPLIDLGRLELGEKEREKCMTEIARASQEWGFFQVVN
HGISGGLLQKMKSEQEKVFKQSFDKKRQEDKHLNFSPGTYRWGTPSATCLRQLAWSEAFHIPLNDISATSASGLNHTLSS
TMEQFATTVSSLALKLAEILAEKLGHKSTFFLENCLPSTCYLRMNRYPPCPIPSEVFGLMPHTDSDFLTILHQDQVGGLQ
LIKDDRWIAVKPNPEALIINIGDLFQAWSNNVYKSVQHRVVTNLQVERFSTAYFLCPSYDTVIQSCREPSVYRKFSFGEY
RRQVQEDVQKLGSKIGLPRFVV
>Maldo_GDDH_11G1071600
MVAVPFSWLLICYKNQPPAQQQDDNLHCSEKKMASESYPPLFRSHTDSTQAADLDDQLNPVHDLEDPIPLVDLQSLKLGE
ACEFWGIFRLVDHGVPPTLLTQLEEHAKAVFSLPFESKQSLITSPLSYFWGTPALTPSGAALSTKGTSTLQNINWVEGLN
VPLAQLSQFQTDNPTVASFSLVLEEYGKHLARLATTIFEAMVKSLGMDPIESKSHLSNSTGVVRVYRYPPHCSNSASASA
WGMDVHTDSSVLSILNQDDVGGLEVLKDTEWFNVNPIPSTLVVNLGDMMQAISDDKYKSVKHRVKVNRSKERISICYFVF
PGEGSVIRSSNYKPFTYSDFQKEVQKDLKTVGYKVGLERFKA
>Maldo_GDDH_11G1225300
MDFEPPFQQTWKAILLQNSSHEALLKSHDYDKLSLAEECELPLIDLSHLNLGHLERDKCMNDIAQAANQWGFFQVVNHGV
SQKVIKSMQYEQKRLFHMPFAEKVEKNFLNLSSNCYRWGNPQATCLRQFLWSEAFHISLNEIPTMNDLHKSLKYVLFLFH
L
>Maldo_GDDH_11G1225400
MVSGLAKSLAEILAQPLGVKSIYFEENCPPRSSYLRLNRYAPRPFPSQVFGLVSHTDTDFLTIVHQDQVGGLEIFKDGRW
MAVKPNPEALIVNIGDLFEALSNGIYKSIKHRVVTGQEVERFSVAYFYCPSYDVVVRSCGDEPSTYRQFTLREYKLQTQI
DVQETGEKVGLPRFLL
>Maldo_GDDH_13G1008700
MIDSTPPLQHHYISLVRNHHCQGIDRGQGAVTEECQLPLIDLNGLNSLNERERLECAAAICRASSEWGFFQVVNHGISSE
LLQNMTTEQLKLFGAPFERKATCGLLNNSYRWGTPTATGPTQYSWSEAFHIPVTKISDQGCYGDDFSSLREVMEEFAGAM
ANLAELLAGILVNNLGHRKEALQDICDSSTCFLRLNRYPACPISPEMFGLVPHTDSDFLTILSQDEVGGLQLLKDSKWVA
VKPNQDALIVNIGDLFQAWSNDEYKSVEHKVMANEKRERYSIAYFMCPSYDSLIGSCRSQSSIYRNFTFQDYRNQVQQDV
QKLGHKVGLSRFLLR
>Maldo_GDDH_16G1006700
MIESIPPLHQHYKTLVRNLHCHGTDHGQGPVTEECQLPLIDLNGLNSLDERERLECAAAICSASSEWGFFQVVNHGISPE
LLKNMKTEQLNLFGVPFEQKATCGLLNNSYRWGTPSATRPTQYSWSEAFHIPVTKISDQACYGDGFSSLREVMEVFAGAM
ANLAELLAGILVNNLGYRKEALQDICDSSTCFLRLNRYPACPISPEMFGLVPHTDSDFLTILSQDEVGGLQLLKDSKWVA
VKPNQDALIVNIGDLFQAWSNDVYKSVEHKVMANEKRERYSIAYFMCPSYDSLIGSCRSQSSIYRNFTFRDYRNQVQQDV
QKLGHKVGLSRFLLR
>Maldo_Gala_03g005730
MASESYPPPFRSLPDSTQAVDLDDQVNPVHDMDDPIPVVDLQSLKLGEACEFWGIFRLVNHGVPPTLLTQLRENAKMVFF
LPFESEQNLITSPLSYFWDTPALTPSGAALSTKGSSTLQNINWVEGLNVPLAQLSQFQTDNPIIASFRLPSHSFSWLEDF
SVCQFAIIIIKQHPAQQEDDDLHCSEKKMASESYPPPFPSSPDSTQAVDLDDQVNPVHGSEDPIPVVDLQSLKLGEACEF
WGIFRLVNHGVPPTLLTQLREHAKNGFFPCRLSPNRALSLALCPNSGTPALTPSLAALSTKGSSTLQNINWVEGLNVPLA
QLSQFQTDNPIILLLSGIFLFIGCKPPAQQEDDDLRCSEKKMASESYPPPFRSLPDSTQAVDLDGQVNPVHDSEDPIPVV
DLQSLKLGEACEFWGIFRLVNHGVPPTLLTQLREHAKMVFSLPFESKQSLITNPLSYFWGTPALTPSGAALSTKGSSTLQ
NINWVEGLNVPLAQLSFQIDNPIIASFSLVLEEYGKHLARLATTIFDAMVINLGLDPIESKSHLSNSTGIVRVYRYPPHC
SNSSSASAWGMDVHTDSSVLSILNQDEVGGLEVLKDNEWFSVNPIPNTLIVNLGDMMQAISDDKYKSVKHRVKVNRSKER
VSICYFVFPGEGSVIRSSNYKPFTYRDFQNEVQQDIKSVGYKVGLERFQA
>Maldo_Gala_03g018620
MDFKPPFQQICKAILLQNSTHEALSSHDDDKVSLVEECELPLIDLSHLNLGHFEGDKCMNEIAQAASQWGFFQVVNHGVS
QEIIKSMQNEQRRLFHKPFAEKVEKNFLNSSSNCYRWGNPQATCLRQFSWSEAFHISVTEIPTMNDHHNSLRSTIEAFVK
TVSGLAKRLAEILAQPLGVKPNYFEENCPPRTSYLRLNRYAPCPFPSQVFGLISHTDTDFLTIVHQDQVGGLEIFKDGRW
LAVKPNPEALVVNIGDFFEALSNGAYKSIKHRVVSTQEVERLSVAYFYCPSYDAVVQNCGNEPSTYRQFTLREYKLQTQI
DVQETGEKVGLSRFLL
>Maldo_Gala_05g030700
MDLDPPFYKAYKTLFDKTVDKANNINNNNKEEVLQQFVMVEECELPLINLGRLELGEKEREECMTEIARASQEWGFFQVV
NHGISGELLQKMKNEQEMVFKQSFDKKRQEDKCLNFLSGTYRWGTPSATCLRQLAWSEAFHIPLNDTSATSASGLNYTLS
STIEQFATTISSLAVKLAEILAEKLGHKSTFFQENCFPSTCYLRMNRYPPCPIPSEVFGLMPHTDSDFLTILHQDQVGGL
QLIKDDEWIAVKPNPEALVINVGDLFQAWSNNVYKSVQHRVVTNLQVERFSTAYFLCPSYDTVIQSCREPSVYRKFSFGE
YRRQVQEDVQKLGSKIGLPRFVV
>Maldo_Gala_10g028000
MDSDPPFRKAYKTLFDNTVNKANNISNNKEEVIQQFVTVEECELPLIDLGRLELGEKEREKCMTEIARASQEWGFFQVVN
HGISGGLLQKMKSEQEKVFKQSFDKKRQEDKHLNFSPGTYRWGTPSATCLRQLAWSEAFHIPLNDISATSASGLNHTLSS
TMEQFATTVSSLALKLAEILAEKLGHKSTFFLENCLPSTCYLRMNRYPPCPIPSEVFGLMPHTDSDFLTILHQDQVGGLQ
LIKDDRWIAVKPNPEALIINIGDLFQAWSNNVYQSVQHRVVTNLQVERFSTAYFLCPSYDTVIQSCREPSVYRKFSFGEY
RRQVQEDVQKLGSKIGLPRFVV
>Maldo_Gala_11g006320
MVAVPFSWLLICYKNQPPAQQQDDNLHCSDKKMASESYPPLFRSHTDSTQAADLDDQLNPVHDLEDPIPLVDLQSLKLGE
ACEFWGIFRLVDHGVPPTLLTQLEEHAKAVFSLPFESKQSLITSPLSYFWGTPALTPSGAALSTKGTSTLQNINWVEGLN
VPLAQLSQFQTDNPTVASFSLVLEEYGKHLARLATTIFEAMVKSLGLDPIESKSHLSNSTGVVRVYRYPPHCSNSASASA
WGMDVHTDSSVLSILNQDDVGGLEVLKDTEWFNVNPIPSTLVVNLGDMMQAISDDKYKSVKHRVKVNRSKERISICYFVF
PGEGSVIRSSNYKPFTYSDFQKEVQKDLKTVGYKVGLERFKA
>Maldo_Gala_11g020490
MDFEPPFQQTWKAILLQNSSHEALLKSHDYDKLSLAEECELPLIDLSHLNLGHLERDKCMNDIAQAANQWGFFQVVNHGV
SQKVIKSMQYEQKRLFHMPFAEKVEKNFLNLSSNCYRWGNPQATCLRQFLWSEAFHISLNEIPTMNDLHKSLKYMVSGLA
KSLAEILAQPLGVKSIYFEENCPPRSSYLRLNRYAPRPFPSQVFGLVSHTDTDFLTIVHQDQVGGLEIFKDGRWMAVKPN
PEALIVNIGDLFEALSNGIYKSIKHRVVTGQEVERFSVAYFYCPSYDVVVRSCGDEPSTYRQFTLREYKLQTQIDVQETG
EKVGLPRFLL
>Maldo_Gala_13g000760
MIDSTPPLQHHYISLVRNHHCQGIDRGQGAVTEECQLPLIDLNGLNSLNERERLDCAAAICRASSEWGFFQVVNHGISSE
LLQNMTTEQLKLFGAPFERKATCGLLNNSYRWGTPTATGPTQYSWSEAFHIPVTKISDQGCYGDDFSSLREVMEEFAGAM
ANLAELLAGILVNNLGHRKEALQDICDSSTCFLRLNRYPACPISPEMFGLVPHTDSDFLTILSQDEVGGLQLLKDSKWVA
VKPNQDALIVNIGDLFQAWSNDQYKSVEHKVMANEKRERYSIAYFMCPSYDSLIGSCRSQSSIYRNFTFQDYRNQVQQDV
QKLGHKVGLSRFLLR
>Maldo_Gala_16g000690
MIESIPPLHQHYKTLVRNLHCHGTDHGQGPVTEECQLPLIDLNGLNSLDERERLECAAAICSASSEWGFFQVVNHGISPE
LLKNMKTEQLNLFGVPFEQKATCGLLNNSYRWGTPSATRPTQYSWSEAFHIPVTKISDQACYGDGFSSLREVMEVFAGAM
ANLAELLAGILVNNLGYRKEALQDICDSSTCFLRLNRYPACPISPEMFGLVPHTDSDFLTILSQDEVGGLQLLKDSKWVA
VKPNQDALIVNIGDLFQAWSNDVYKSVEHKVMANEKRERYSIAYFMCPSYDSLIGSCRSQSSIYRNFTFRDYRNQVQQDV
QKLGHKVGLSRFLLR
>Maldo_HF03615-RA
MDFEPPFQQTWKAILLQNSSHEALLKSHDYDKLSLAEECELPLIDLSHLNLGHLERDKCMNDIAQAANQWGFFQVVNHGV
SQKVIKSMQYEQKRLFHMPFAEKVEKNFLNLSSNCYRWGNPQATCLRQFLWSEAFHISLNEIPTMNDLHKSLKSTIEAFV
KMVSGLAKSLAEILAQPLGVKSIYFEENCPPRSSYLRLNRYAPRPFPSQVFGLVSHTDTDFLTIVHQDQVGGLEIFKDGR
WMAVKPNPEALIVNIGDLFEALSNGIYKSIKHRVVTGQEVERFSVAYFYCPSYDVVVRSCGDEPSTYRQFTLREYKLQTQ
IDVQETGEKVGLPRFLL
>Maldo_HF04426-RA
MDFKPPFQQICKAILLQNSTHEALSSHDDDKVSLVEECELPLIDLSHLNLGHFEGDKCMNEIAQAASQWGFFQVVNHGVS
QEIIKSMQNEQRRLFHKPFAEKVEKNFLNSSSNCYRWGNPQATCLRQFSWSEAFHISVTEIPTMNDHHNSLRSTIEAFVK
TVSGLAKRLAEILAQPLGVKPNYFEENCPPRTSYLRLNRYAPCTFPSQVFGLISHTDTDFLTIVHQDQVGGLEIFKDGRW
LAVKPNPEALVVNIGDFFEALSNGAYKSIKHRVVSTQEVERLSVAYFYCPSYDAVVQNCGNEPSTYRQFTLREYKLQTQI
DVQETGEKVGLSRFLL
>Maldo_HF08034-RA
MIESIPPLHQHYKTLVRNLHCHGTDHGQGPVTEECQLPLIDLNGLNSLDERERLECAAAICSASSEWGFFQVVNHGISPE
LLKNMKTEQLNLFGVPFEQKATCGLLNNSYRWGTPSATRPTQYSWSEAFHIPVTKISDQACYGDGFSSLREVMEVFAGAM
ANLAELLAGILVNNLGYRKEALQDICDSSTCFLRLNRYPACPISPEMFGLVPHTDSDFLTILSQDEVGGLQLLKDSKWVA
VKPNQDALIVNIGDLFQAWSNDVYKSVEHKVMANEKRERYSIAYFMCPSYDSLIGSCRSQSSIYRNFTFRDYRNQVQQDV
QKLGHKVGLSRFLLR
>Maldo_HF12234-RA
MDLDPPFYKAYKTLFDKTVDKANNINNNNKEEVLQQLVMVEECELPLINLGRLELGEKEREECMTEIARASQEWGFFQVV
NHGISGELLQKMKNEQEMVFKQSFDKKRQEDKCLNFLSGTYRWGTPSATCLRQLAWSEAFHIPLNDTSATSASGLNYTLS
STMEQFATTISSLALKLAEILAEKLGHKSTFFQENCFPSTCYLRMNRYPPCPIPSEVFGLMPHTDSDFLTILHQDQVGGL
QLIKDDEWIAVKPNPEALVINVGDLFQAWSNNVYKSVQHRVVTNLQVERFSTAYFLCPSYDTVIQSCREPSVYRKFSFGE
YRRQVQEDVQKLGSKIGLPRFVV
>Maldo_HF17792-RA
MDSDPPFRKAYKTLFDNTVNKANNISNNKEEVIQQFVTVEECELPLIDLGRLELGEKEREKCMTEIARASQEWGFFQVVN
HGISGGLLQKMKSEQEKVFKQSFDKKRQEDKHLNFSPGTYRWGTPSATCLRQLAWSEAFHIPLNDISATSASGLNHTLSS
TMEQFATTVSSLALKLAEILAEKLGHKSTFFLENCLPSTCYLRMNRYPPCPIPSEVFGLMPHTDSDFLTILHQDQVGGLQ
LIKDDRWIAVKPNPEALIINIGDLFQAWSNNVYQSVQHRVVTNLQVERFSTAYFLCPSYDTVIQSCREPSVYRKFSFGEY
RRQVQEDVQKLGSKIGLPRFVV
>Maldo_HF40108-RA
MASESYPPPFRSLPDSTQAVDLDDQVNPVHDMEDPIPVVDLQSLKLGEACEFWGIFRLVNHGVPPTLLTQLRENAKMVFF
LPFESKQNLITSPLSYFWGTPALTPSGAALSTKGSSTLQNINWVEGLNVPLAQLSQFQTDNPIIASFRLPSHSFSWLEDF
SVCQFAIIIIKQHPAQQEDDDLHCSEKKMASESYPPPFPSSPDSTQAVDLDDQVNPVHGSEDPIPVVDLQSLKLGEACEF
WGIFRLVNHGVPPTLLTQLREHAKNALCPNSGTPALTPSLAALSTKGSSTLQNINWVEGLNVPLAQLSQFQTDNPIILLL
SGIFLFIGCKPPAQQEEDDLRCSEKKMASESYPPPFRSLPDSTQAVDLDDQVNPVHDSEDPIPVVDLQSLKLGEACEFWG
IFRLVNHGVPPTLLTQLREHAKMVFSLPFESKQSLITNPLSYFWGTPALTPSGAALSTKGSSTLQNINWVEGLNVPLAQL
SFQIDNPIIASFSLVLEEYGKHLARLATTIFDAMVINLGLDPIESKSHLSNSTGIVRVYRYPPHCSNSSSASAWGMDVHT
DSSVLSILNQDEVGGLEVLKDNEWFSVNPIPNTLIVNLGDMMQAISDDKYKSVKHRVKVNRSKERVSICYFVFPGEGSVI
RSSNYKPFTYRDFQNEVQQDIKSVGYKVSKNLACCCKLWIRGSSLCMILPSVSSSELEWSSSMVVLSSSRFRTLLRKATR
RCEMSSLFESESESKEMTRSTVRMSVSVWGASELNCLETAR
>Maldo_HF41950-RA
MIDSTPPLQHHYISLVRNHHCQGIDRGQGAVTEECQLPLIDLNGLNSLNERERLECAAAICRASSEWGFFQVVNHGISSE
LLQNMTTEQLKLFGAPFERKATCGLLNNSYRWGTPTATGPTQYSWSEAFHIPVTKISDQGCYGDDFSSLREVMEEFAGAM
ANLAELLAGILVNNLGHRKEALQDICDSSTCFLRLNRYPACPISPEMFGLVPHTDSDFLTILSQDEVGGLQLLKDSKWVA
VKPNQDALIVNIGDLFQAWSNDEYKSVEHKVMANEKRERYSIAYFMCPSYDSLIGSCRSQSSIYRNFTFQDYRNQVQQDV
QKLGHKVGLSRFLLR
>Maldo_HF43419-RA
MVAVPFSWLLICYKNQPPAQQQDDNLHCSEKKMASESYPPLFRSHTDSTQAADLDDQLNPVHDLEDPIPLVDLQSLKLGE
ACEFWGIFRLVDHGVPPTLLTQLEEHAKAVFSLPFESKQSLITSPLSYFWGTPALTPSGAALSTKGTSTLQNINWVEGLN
VPLAQLSQFQTDNPTVASFSLVLEEYGKHLARLATTIFEAMVKSLGMDPIESKSHLSNSTGVVRVYRYPPHCSNSASASA
WGMDVHTDSSVLSILNQDDVGGLEVLKDTEWFNVNPIPSTLVVNLGDMMQAISDDKYKSVKHRVKVNRSKERISICYFVF
PGEGSVIRSSNYKPFTYSDFQKEVQKDLKTVGYKVGLERFKA
>Malsi_03g005650
MASESYPPPFRSLPDSTQAVDLDDQVNPVHHMDDPIPVMDLQSLKLGEACEFWGIFRLVNHGVPPTLLTQLRENAKMVFF
LPFESKQNLITSPLSYFWDTPALTPSGAALSTKGSSTLQNINWVEGLNVPLAQLSQFQTDNPIIASFSVPHPAQQEDDDL
HCSEKKMASESYPPPFPSSPDSTQAVDLDDQVNPVHGSEDPIPVVDLQSLKLGEACEFWGIFRLVNHGVPPTLLTQLREH
AKNGFFPCRLSPNRALSLALCPNSGTPALTPSLAALSTKGSSTLQNINWVEGLNVPLAQLSQFQTDNPIILLLSDSTQAV
DLDGQVNPVHDSEDPIPVVDLQSLKLGEACEFWGIFRLVNHGVPPTLLTQLGEHAKMVFSLPFESKQSLITNPLSYFWGT
PALTPSGAALSTKGSSTLQNINWVEGLNVPLAQLSFQIDNPIIASFSLVLEEYGKHLARLATTIFDAMVINLGLDPIESK
SHLSNSTGIVRVYRYPPHCSNSSSASAWGMDVHTDSSVLSILNQDEVGGLEVLKDNEWFSVNPIPNTLIVNLGDMMQAIS
DDKYKSVKHRVKVNRSKERVSICYFVFPGEGSVIRSSNYKPFTYRDFQNEVQQDIKSVGYKVGLERFQA
>Malsi_03g018030
MDFKPPFQQICKAILLQNSTHEALSSHDDDKVSLVEECELPLIDLSHLNLGHFEGDKCMNEIAQAASQWGFFQVVNHGVS
QEIIKSMQNEQRRLFHKPFAEKVEKNFLNSSSNCYRWGNPQATCLRQFSWSEAFHISVTEIPTMNDHHNSLRSTIEAFVK
TVSGLAKRLAEILAQPLGVKPNYFEENCPPRTSYLRLNRYAPCPFPSQVFGLISHTDTDFLTIVHQDQVGGLEIFKDGRW
LAVKPNPEALVVNIGDFFEALSNGAYKSIKHRVVSTQEVERLSVAYFYCPSYDAVVRNCGNEPSTYRQFTLREYKLQTQI
DVQETGEKVGLSRFLL
>Malsi_05g032230
MDLDPPFYKAYKTLFDKTVDKANNINNNNKEEVLQQFVMVEECELPLINLGRLELGEKEREECMTEIARASQEWGFFQVV
NHGISGELLQKMKNEQEMVFKQSFDKKRQEDKCLNFLSGTYRWGTPSATCLRQLAWSEAFHIPLNDTSATSASGLNYTLS
STIEQFATTISSLAVKLAEILAEKLGHKSTFFQENCFPSTCYLRMNRYPPCPIPSEVFGLMPHTDSDFLTILHQDQVGGL
QLIKDDEWIAVKPNPEALVINVGDLFQAWSNNVYKSVQHRVVTNLQVERFSTAYFLCPSYDTVIQSCREPSVYRKFSFGE
YRRQVQEDVQKLGSKIGLPRFVV
>Malsi_10g028770
MDSDPPFRKAYKTLFDNTVNKANNISNNKEEVIQQFVTVEECELPLIDLGRLELGEKEREKCMTEIARASQEWGFFQVVN
HGISGGLLQKMKSEQEKVFKQSFDKKRQEDKHLNFSPGTYRWGTPSATCLRQLAWSEAFHIPLNDISATSASGLNHTLSS
TMEQFATTVSSLALKLAEILAEKLGHKSTFFLENCLPSTCYLRMNRYPPCPIPSEVFGLMPHTDSDFLTILHQDQVGGLQ
LIKDDRWIAVKPNPEALIINIGDLFQAWSNNVYKSVQHRVVTNLQVERFSTAYFLCPSYDTVIQSCREPSVYRKFSFGEY
RRQVQEDVQKLGSKIGLPRFVV
>Malsi_11g006020
MVAVPFSWLLICYKNQPPAQQQDDNLHCSEKKMASESYPPLFRSHTDSTQAADLDDQLNPVHDLEDPIPLVDLQSLKLGE
ACEFWGIFRLVDHGVPPTLLTQLEEHAKAVFSLPFESKQSLITSPLSYFWGTPALTPSGAALSTKGTSTPQNINWVEGLN
VPLAQLSQFQTDNPTVASFSLVLEEYGKHLARLATTIFEAMVKSLGLDPIESKSHLSNSTGVVRVYRYPPHCSNSASASA
WGMDVHTDSSVLSILNQDDVGGLEVLKDTEWFNVNPIPSTLVVNLGDMMQAISDDKYKSVKHRVKVNRSKERISICYFVF
PGEGSVIRSSNYKPFTYSDFQKEVQKDLKTVGYKVGLERFKA
>Malsi_11g018680
MDFEPPFQQTWKAILLQNSSHEALLESHDYDKLSLAEECELPLIDLSHLNLGHLERDKCMNDIAQAANQWGFFQVVNHGV
SQKVIKSMQYEQKRLFHMPFAEKVEKNFLNLSSNCYRWGNPQATCLRQFLWSEAFHISLNEIPTMNDLHKSLKYMVSGLA
KSLAEILAQPLGVESIYFEENCPPRSSYLRLNRYAPRPFPSQVFGLVSHTDTDFLTIVHQDQVGGLEIFKDGRWMAVKPN
PEALIVNVGDLFEALSNGIYKSIKHRVVTGQEVERFSVAYFYCPSYDVVVRSCGDEPSTYRQFTLREYKLQTQIDVQETG
EKVGLPRFLL
>Malsi_13g000700
MIDSTPPLQHHYISLVRNHHCQGIDRGQGAVTEECQLPLIDLNGLNSLNERERLECAAAICRASSEWGFFQVVNHGISSE
LLQNMTTEQLKLFGAPFERKATCGLLNNSYRWGTPTATGPTQYSWSEAFHIPVTKISDQGCYGDDFSSLREVMEEFAGAM
ANLAELLAGILVNNLGHRKEALQDICDSSTCFLRLNRYPACPISPEMFGLVPHTDSDFLTILSQDEVGGLQLLKDSKWVA
VKPNQDALIVNIGDLFQAWSNDEYKSVEHKVMANEKRERYSIAYFMCPSYDSLIGSCRSQSSIYRNFTFQDYRNQVQQDV
QKLGHKVGLSRFLLR
>Malsi_16g000830
MIESIPPLHQHYKTLVRNLHCHGTDHGQGPVTEECQLPLIDLNGLNSLDERERLECAAAICSASSEWGFFQVVNHGISPE
LLKNMKTEQLNLFGVPFEQKATCGLLNNSYRWGTPSATRPTQYSWSEAFHIPVTKISDQACYGDGFSSLREVMEVFAGAM
ANLAELLAGILVNNLGYRKEALQDICDSSTCFLRLNRYPACPISPEMFGLVPHTDSDFLTILSQDEVGGLQLLKDSKWVA
VKPNQEALIVNIGDLFQAWSNDVYKSVEHKVMANEKRERYSIAYFMCPSYDSLIGSCRSQSSIYRNFTFRDYRNQVQQDV
QKLGHKVGLSRFLLR
>Malsy_03g006090
RLPSHLLYQFDIIIHKQPRAQQQDDDLHCSEKKMASESYPPPFRSLPDSTQAVDLDDQVNPVHDMDDPIPVVDLQSLKLG
EACEFWGIFRLVNHGVPPTLLTQLRENAKMVFFLPFESEQNLITSPLSYFWDTPALTPSGAALSTKGSSTLQNINWVEGL
NVPLAQLSQFQTDNPIIASFRLPSHSFSWLEDFSVCQFAIIIIKQHPAQQEDDDLHCSEKKMASESYPPPFPSSPDSTQA
VDLDDQVNPVHGSEDPIPVVDLQSLKLGEACEFWGIFRLVNHGVPPTLLTQLREHAKNGFFPCRLSPNRALSLALCPNSG
TPALTSSLAALSTKGSSTLQNINWVEGLNPPAQQEDDDLRCSEKKMASESYPPPFRSLPDSTQAVDLDGQVNPVHDSEDP
IPVVDLQSLKLGEACEFWGIFRLVNHGVPPTLLTQLREHAKMVFSLPFESKQSLITNPLSYFWGTPALTPSGAALSTKGS
STLQNINWVEGLNVPLAQLSFQIDNPIIASFSSASAWGMDVHTDSSVLSILNQDEVGGLEVLKDNEWFSVNPIPNTLIVN
LGDMMQAISDDKYKSVKHRVKVNRSKERVSICYFVFPGEGSVIRSSNYKPFTYRDFQNEVQQDIKSVGYKVGLERFQA
>Malsy_03g019700
MDFKPPFQQICKAILLQNSTHEALSSHDDDKVSLVEECELPLIDLSHLNLGHFEGDKCMNEIAQAASQWGFFQVVNHGVS
QEIIKSMQNEQRRLFHKPFAEKVEKNFLNSSSNCYRWGNPQATCLRQFSWSEAFHISVTEIPTMNDHHNSLRSTIEAFVK
TVSGLAKRLAEILAQPLGVKPNYFEENCPPRTSYLRLNRYAPCTFPSQVFGLISHTDTDFLTIVHQDQVGGLEIFKDGRW
LAVKPNPEALVVNIGDFFEALSNGAYKSIKHRVVSTQEVERLSVAYFYCPSYDAVVQNCGNEPSTYRQFTLREYKLQTQI
DVQETGEKVGLSRFLL
>Malsy_05g029380
MDLDPPFYKAYKTLFDKTVDKANNINNNNKEEVLQQLVMVEECELPLINLGRLELGEKEREECMTEIARASQEWGFFQVV
NHGISGELLQKMKNEQEMVFKQSFDKKRQEDKCLNFLSGTYRWGTPSATCLRQLAWSEAFHIPLNDTSATSASGLNYTLS
STMEQFATTISSLALKLAEILAEKLGHKSTFFQENCFPSTCYLRMNRYPPCPIPSEVFGLMPHTDSDFLTILHQDQVGGL
QLIKDDEWIAVKPNPEALVINVGDLFQAWSNNVYKSVQHRVVTNLQVERFSTAYFLCPSYDTVIQSCREPSVYRKFSFGE
YRRQVQEDVQKLGSKIGLPRFVV
>Malsy_10g027480
MDSDPPFRKAYKTLFDNTVNKANNISNNKEEVIQQFVTVEECELPLIDLGRLELGEKEREKCMTEIARASQEWGFFQVVN
HGISGGLLQKMKSEQEKVFKQSFDKKRQEDKHLNFSPGTYRWGTPSATCLRQLAWSEAFHIPLNDISATSASGLNHTLSS
TMEQFATTVSSLALKLAEILAEKLGHKSTFFLENCLPSTCYLRMNRYPPCPIPSEVFGLMPHTDSDFLTILHQDQVGGLQ
LIKDDRWIAVKPNPEALIINIGDLFQAWSNNVYQSVQHRVVTNLQVERFSTAYFLCPSYDTVIQSCREPSVYRKFSFGEY
RRQVQEDVQKLGSKIGLPRFVV
>Malsy_11g005930
MVAVPFSWLLICYKNQPPAQQQDDNLHCSEKKMASESYPPLFRSHTDSTQAADLDDQLNPVHDLEDPIPLVDLQSLKLGE
ACEFWGIFRLVDHGVPPTLLTQLEEHAKAVFSLPFESKQSLITSPLSYFWGTPALTPSGAALSTKGTSTLQNINWVEGLN
VPLAQLSQFQTDNPTVASFSLVLEEYGKHLARLATTIFEAMVKSLGMDPIESKSHLSNSTGVVRVYRYPPHCSNSASASA
WGMDVHTDSSVLSILNQDDVGGLEVLKDTEWFNVNPIPSTLVVNLGDMMQAISDDKYKSVKHRVKVNRSKERISICYFVF
PGEGSVIRSSNYKPFTYSDFQKEVQKDLKTVGYKVGLERFKA
>Malsy_11g019880
MDFEPPFQQTWKAILLQNSSHEALLKSHDYDKLSLAEECELPLIDLSHLNLGHLERDKCMNDIAQAANQWGFFQVVNHGV
SQKVIKSMQYEQKRLFHMPFAEKVEKNFLNLSSNCYRWGNPQATCLRQFLWSEAFHISLNEIPTMNDLHKSLKSTIEAFV
KMVSGLAKSLAEILAQPLGVKSIYFEENCPPRSSYLRLNRYAPRPFPSQVFGLVSHTDTDFLTIVHQDQVGGLEIFKDGR
WMAVKPNPEALIVNIGDLFEALSNGIYKSIKHRVVTGQEVERFSVAYFYCPSYDVVVRSCGDEPSTYRQFTLREYKLQTQ
IDVQETGEKVGLPRFLL
>Malsy_13g000620
MIDSTPPLQHHYISLVRNHHCQGIDRGQGAVTEECQLPLIDLNGLNSLNERERLDCAAAICRASSEWGFFQVVNHGISSE
LLQNMTTEQLKLFGAPFERKATCGLLNNSYRWGTPTATGPTQYSWSEAFHIPVTKISDQGCYGDDFSSLREVMEEFAGAM
ANLAELLAGILVNNLGHRKEALQDICDSSTCFLRLNRYPACPISPEMFGLVPHTDSDFLTILSQDEVGGLQLLKDSKWVA
VKPNQDALIVNIGDLFQAWSNDQYKSVEHKVMANEKRERYSIAYFMCPSYDSLIGSCRSQSSIYRNFTFQDYRNQVQQDV
QKLGHKVGLSRFLLR
>Malsy_16g000570
MIESIPPLHQHYKTLVRNLHCHGTDHGQGPVTKECQLPLIDLNGLNSLDERERLECAAAICSASSEWGFFQVVNHGISPE
LLKNMKTEQLNLFGVPFEQKATCGLLNNSYRWGTPSATRPTQYSWSEAFHIPVTKISDQACYGDGFSSLREVMEVFAGAM
ANLAELLAGILVNNLGYRKEALQDICDSSTCFLRLNRYPACPISPEMFGLVPHTDSDFLTILSQDEVGGLQLLKDSKWVA
VKPNQDALIVNIGDLFQAWSNDVYKSVEHKVMANEKRERYSIAYFMCPSYDSLIGSCRSQSSIYRNFTFRDYRNQVQQDV
QKLGHKVGLSRFLLR
>Pruav_sc0000410.1_g210.1.mk
MIESNPPLLHHYGTLVRNPSNLVQVDQQRHIGGLVPAEECQLPLIDLHGLKSPDTRESLECSRAICRASSEWGFFQVLNH
GISPELLQSMRREQLKLFAAPFERKATCGLLNNSYRWGTPTATRPTQYSWSEAFHIPVTKISEEACYGEDFGSLRGVMEE
FAAAMSNLAKLLAGILANNLGHRKESKFTFREYRNQIQQDVQKLGHKVGLSRFLLQ
>Pruav_sc0000638.1_g630.1.mk
MASESYPPPFRSLNNSTQIVDSDEKANPVHDLEDPIPLVDLQSLKLGKQLGEACEQWGIFRLVNHGVPPTLLSQLQDHAE
TFFSLPFESKQSLITSPLSYFWGTPALTPTGAALYRKGTLENINLVEGFNVPIAQLNQFQADNHIVASLSLVLEEYGKHL
ARLATTIFEAMLKNLGLDPIESKSNLSNSTGSVRVYRYPRCSNSNSAWGLDVHTDSSVVSILIQDDVGGLEVLKDNDWFT
VKPIPNTLIINLGDMMQAISDDKYKSVTHRVKVNKNKERISICYFVFPGEGSVIRSSKYKPFTYSDFQEQVQQDIKTVGY
KVGLEKFKISEAV
>Pruav_sc0000910.1_g850.1.mk
SVVDTLVRPQSCFLLFGRYICIQFSFNIVSENIEHPRSEENPSDSSLWPQPLISIMDSDPPFHKAYKTLFDKTADKATAT
IINSNSNNKDREEMLQLVIVEECDLPLIDLRRLELGEREREECKSEIARASQDWGFFQVVNHGVSGGLLQKMKIEQEKVF
KQSFDKKSQEDKYLNFSAGSYRWGTPSATCLRQLAWSEAFHIPLKDISTSSAAGLDYNPSREIGSQVDIFPSKLFAQHAW
SNNVYKSVQHRVVTNLAVERFSTAYFLCPSYETVIQSCREPSVYRKFSFGEYRRQVQEDVKMLGSKIGLPRFVV
>Pruav_sc0003138.1_g240.1.mk
GLSALQSKAVLMDFEPPFQGTCKTLLQNPTHYHDKLSDVDECELPVIDLNNLNFGHIEREKCVSEVAQAARQWGFFQVVN
HGVSQEVVNNMQYEQKRLFRQPFPKKVENNLLNLSANSYRWGNPEATCLKQFSWSEAFHISTTEIPTMRTEHKSLRSTIE
AFVKTVSGLARSLAEILAQPLGIKPALSNGIYKSIKHRVVTSQKVERFSVAYFYCPSYDVVIKSCGKPALYRQFTLREYK
QQTEIDVREIGEKVGLSRFLL
>Pyrbr_009340651.2_cds_XP_009338926.1_1
MASESYPPLFRSHTDSTQAADLDDQVNPVHDLEDPIPLVDLQSLKLGEACEFWGIFRLVNHGVPPTLLTQLEEHAKAVFS
LPFESKQSLITSPLSYFWGTPALTPSGAALSTKGTSTLQNINWVEGLNVPLAQLSQFQTDNPTVASFSLVLEEYGKHLAR
LATTIFEAMVKSLGLDPIESKSHLSNPTGLVRLYRYPPHCSNSASASAWGMDVHTDSSVLSILNQDDVGGLEVLKDTEWF
NVNPVPSTLIVNLGDMMQAISDDKYKSVKHRVKVNRSKERISICYFVFPGEGSVIRSSNYKPFTYSDFQKEVQKDLKSVG
YKVGLERFRA
>Pyrbr_009342659.2_cds_XP_009340934.1_1
MDSDPPFRKAYKTLFDNTVNKANNISNNKEEVLQQLVTVEECELPLIDLRRLELGEKEREKCMTEIARASQEWGFFQVVN
HGILGGLLQKMKIEQEKLFKQSFDKKRQEDKHLNFSPGTYRWGTPSATCLRQLAWSEAFHIPLNDISATSASGLNHTLSS
TMEQFATTVSSLALKLAEILAEKLGHKSTFFLENCLPSTCYLRMNRYPPCPIPSEVFGLMPHTDSDFLTILHQDQVGGLQ
LIKDDRWIAVKPNPEALIINIGDLFQAWSNNVYKSVQHRVVTNLQVERFSTAYFLCPSYDTVIQSCREPSVYRKFSFGEY
RRQVQEDVQKLGSKIGLPRFVV
>Pyrbr_009342660.2_cds_XP_009340935.1_1
MDSDPPFRKAYKTLFDNTVNKANNISNNKEEVLQQLVTVEECELPLIDLRRLELGEKEREKCMTEIARASQEWGFFQVVN
HGILGGLLQKMKIEQEKLFKQSFDKKRQEDKHLNFSPGTYRWGTPSATCLRQLAWSEAFHIPLNDISATSASGLNHTLSS
TMEQFATTVSSLALKLAEILAEKLGHKSTFFLENCLPSTCYLRMNRYPPCPIPSEVFGLMPHTDSDFLTILHQDQVGGLQ
LIKDDRWIAVKPNPEALIINIGDLFQAWSNNVYKSVQHRVVTNLQVERFSTAYFLCPSYDTVIQSCREPSVYRKFSFGEY
RRQVQEDVQKLGSKIGLPRFVV
>Pyrbr_009342783.1_cds_XP_009341058.1_1
MIESIPPLQQHYKTLVRNLHCHGTEHGQGPVTEECQLPLIDLNGLNSLDERERLECAAAICSASSEWGFFQVVNHGISPE
LLKNMKTEQLNLFGAPFEQKATCGLLNNSYRWGTPSATRPTQYSWSEAFHIPVTKISDQACYGDGFSSLREVMEVFAGAM
ANLAELLAGILVNNLGHRKEALQDICDSSTCFLRLNRYPACPISSEMFGLVPHTDSDFLTILSQDEVGGLQLLKDSKWVA
VKPNQDVLIVNIGDLFQAWSNDAYKSVEHKVMANEKRERYSVAYFMCPSYDSLIGSCRSQSSIYRNFTFRDYRNQVQQDV
QKLGHKVGLSRFLLR
>Pyrbr_009346923.2_cds_XP_009345198.1_1
MDFKPPFQQTCKAILLQNSTHEALSSHDDDKVSLVEECELPLIDLSHLNLGHFEGDKCMNEIAQAASQWGFFQVVNHGVS
QEVIKSMQNEQKRLFHKPFAEKVEKNFLNYRWGNPQATCLRQFSWSEAFHISLTEIPTMNDHHNSLRSTIEAFVKSVSGL
AKRLAEILAQPLGVKPIYFEENCPTRTSYLRLNRYAPCPFPSQVFGLISHTDTDFLTIVHQDQVGGLEIFKDGRWLAVKP
NPEALIVNIGDFFEALSNGAYKSIKHRVVSTQEVERLSVAYFYCPSYDAVVRNCGNEPSTYRQFTSREYKLQIQIDVQET
GEKVGLSRFLL
>Pyrbr_009346932.2_cds_XP_009345207.1_1
MDFKPPFQQTCKAILLQNSTHEALSSHDDDKVSLVEECELPLIDLSHLNLGHFEGDKCMNEIAQAASQWGFFQVVNHGVS
QEVIKSMQNEQKRLFHKPFAEKVEKNFLNYRWGNPQATCLRQFSWSEAFHISLTEIPTMNDHHNSLRSTIEAFVKSVSGL
AKRLAEILAQPLGVKPIYFEENCPTRTSYLRLNRYAPCPFPSQVFGLISHTDTDFLTIVHQDQVGGLEIFKDGRWLAVKP
NPEALIVNIGDFFEALSNGAYKSIKHRVVSTQEVERLSVAYFYCPSYDAVVRNCGNEPSTYRQFTSREYKLQIQIDVQET
GEKVGLSRFLL
>Pyrbr_009353399.1_cds_XP_009351674.1_1
MIESIPPLQQHYKTLVRNLHCHGTEHGQGPVTEECQLPLIDLNGLNSLDERERLECAAAICSASSEWGFFQVVNHGISPE
LLKNMKTEQLNLFGAPFEQKATCGLLNNSYRWGTPSATRPTQYSWSEAFHIPVTKISDQACYGDGFSSLREVMEVFAGAM
ANLAELLAGILVNNLGHRKEALQDICDSSTCFLRLNRYPACPISSEMFGLVPHTDSDFLTILSQDEVGGLQLLKDSKWVA
VKPNQDVLIVNIGDLFQAWSNDAYKSVEHKVMANEKRERYSVAYFMCPSYDSLIGSCRSQSSIYRNFTFRDYRNQVQQDV
QKLGHKVGLSRFLLR
>Pyrbr_009355592.2_cds_XP_009353867.1_1
MIINKQRPAQQEDDDLHCSEKKMASESYPPPFRSLPDSTQAVDLDDQVNPVHDSEDPIPLMDLQSLKLGEACEFWGIFRL
VNHGVPPTLLTQLREHAKMVFSLPFESKQSLITSPLSYFWGTPALTPSGAALSTKGSSSLQNINWVEGLNVPLAQLSQFQ
IDNRIIASFSLVLEEYGKHLARLATTIFDAMVINLGLDPIESKSHLSNSTGIVRVYRYPPHCSNSSSASARGMDVHTDSS
VLSILNQDEVGGLEVLKDNEWFSVNPIPNTLIVNLGDMMQAISNDRYKSVKHRVKVNRSKERISICHFVFPGEGSVIRSS
NYKPFTYGDFQNEVQQDIKSVGYKVGLERFKA
>Pyrbr_009359121.2_cds_XP_009357396.1_1
MDSDPPFRKAYKTLFDNTVNKANNISNNKEEVLQQLVTVEEWELPLIDLRGLELGEKEREKCMTEIARASQDWGFFQVVN
HGISGGLLEKMKSEQEKVFKQSFDKKRQEDKHLNFSPGTYRWGTPSATCLRQLAWSEAFHIPLNDISATSASGLNHTLSS
TMEQFATTVSSLALKLAEILAEKLGHKSTFFLENCLPSTCYLRMNRYPPCPIPSEVFGLMPHTDSDFLTILHQDHVGGLQ
LIKDDRWIAVKPNPEALIINIGDLFQAWSNNVYKSVQHRVVTNLQVERFSTAYFLCPSYDTVIQSCREPSVYRKFSFGEY
RRQVQEDVQKLGSKIGLPRFVV
>Pyrbr_009359833.2_cds_XP_009358108.1_1
MDFKPPFQQTCKAILLQNSTHEALSSHDDDKVSLVEECELPLIDLSHLNLGHFEGDKCMNEIAQAASQWGFFQVVNHGVS
QEVIKSMQNEQKKLFHKPFAEKVEKNFLNYRWGNPQATCLRQFSWSEAFHISLTEIPTMNDHHNSLRSTIEAFVKSVSGL
AKRLAEILAQPLGVKPIYFEENCPTRTSYLRLNRYAPCPFPSQVFGLISHTDTDFLTIVHQDQVGGLEIFKDGRWLAVKP
NPEALIVNIGDFFEALSNGAYKSIKHRVVSTQEVERLSVAYFYCPSYDAVVRNCGNEPSTYRQFTLREYKLQTQIDVQKT
GEKVGLSRFLL
>Pyrbr_009380615.2_cds_XP_009378890.1_1
MDFEPPFQQTWKALLLQNSSHEALLTSHDYDKLSLAEECELPMIDLSHLNLGHLERDKCMNDIAQAANQWGFFQVVNHGV
SQKVIKSMQYEQKRLFHMPFAEKVEKNFLNLSSNCYRWGNPQATCLRQFLWSEAFHISLNEIPTMNDLHKSLKSTIEAFV
KVVSGLAKNLAEILAQPLGVKSIYFEENCPPRSSYLRLNRYAPRPFPSQVFGLVSHTDTDFLTIVHQDQVGGLEIFKDGR
WMAVKPNPEALIVNIGDLFEALSNGIYKSIKHRVVTGQEVERFSVAYFYCPSYDVVVRSCGDEPSTYRQFTLREYKLQTQ
IDVQETGEKVGLSRFLL
>Pyrbr_018646813.1_cds_XP_018502329.1_1
MDAWTVGGGQISTTSVLFSSARKQVENPRSKENPFDGSKCGHSLFNMDLDPPFYKAYKTLFDKTVDKANNINNKKNEEVL
QQLVMVEECELPLINLGRLELGEKEREECMTEIARASQEWGFFQVVNHGISGELLHKMKSEQEKVFKQSFDKKRQEDKCL
NFLSGTYRWGTPSATCLRQLAWSEAFHIPLNDTSATSASGVNYTLSSTMEQFATTVSSLALKLAEILAEKIGHKSTFFQE
NCFPGTCYLRMNRYPPCPIPSEVFGLMPHTDSDFLTILHQDQVGGLQLIKDDEWIAVKPNPEALVINVGDLFQAWSNNVY
KSVQHRVVTNLQVERFSTAYFLCPSYDTVIQSCMEPSVYRKFSFGEYRRQVQEDVQKLGSKIGLPRFVV
>Pyrbr_018647698.1_cds_XP_018503214.1_1
MDSDPPFRKAYKTLFDNTVNKANNISNNKEEVLQQLVTVEEWELPLIDLRGLELGEKEREKCMTEIARASQDWGFFQVVN
HGISGGLLEKMKSEQEKVFKQSFDKKRQEDKHLNFSPGTYRWGTPSATCLRQLAWSEAFHIPLNDISATSASGLNHTLSS
TMEQFATTVSSLALKLAEILAEKLGHKSTFFLENCLPSTCYLRMNRYPPCPIPSEVFGLMPHTDSDFLTILHQDHVGGLQ
LIKDDRWIAVKPNPEALIINIGDLFQAWSNNVYKSVQHRVVTNLQVERFSTAYFLCPSYDTVIQSCREPSVYRKFSFGEY
RRQVQEDVQKLGSKIGLPRFVV
>Pyrco_BartlettDH_GA2OX.Chr16_894
MIESIPPLQQHYKTLVRNLHCHGTDHGQGPVTEECQLPLIDLNGLNSLDERERLECAAAICSASSEWGFFQVVNHGIRPE
LLKNMKTEQLNLFGAPFEQKATCGLLNNSYRWGTPSATRPTQYSWSEAFHIPVTKISDQACYGDGFSSLRKVMEVFAGAM
ANLAELLAGILVNNLGHRKEALQDICDSSTCFLRLNRYPACPISPEMFGLVPHTDSDFLTILSQDEVGGLQLLKDSKWVA
VKPNQDALIVNIGDLFQAWSNDAYKSVEHKVMANEKRERYSVAYFMCPSYDSLIGSCRQSSIYRNFTFRDYRNQVQQDVQ
TLGHKVGLSRFLLR
>Pyrco_BartlettDH_new_GA2OX.Chr10_894
LSMDSDPPFRKAYKTLFDNTVNKANNINNNKEEVLQQLVTVEECELPLIDLRRLELGEKEREKCMTEIARASQEWGFFQV
VNHGISGGLLQKMKSEQEKVFKQSFDKKRQEDKHLNFSPGTYRWGTPSATCLRQLAWSEAFHIPLNDISATSASGLNHTL
SSTMEQFATTVSSLALKLAEILAEKLGHKSTFFLENCLPSTCYLRMNRYPPCPIPSEVFGLMPHTDSDFLTILHQDQVGG
LQLIKDDRWIAVKPNPEALIINIGDLFQAWSNNVYKSVQHRVVTNLQVERFSTAYFLCPSYDTVIQSCREPSVYRKFSFG
EYRRQVQEDVQKLGSKIGLPRFVV
>Pyrco_BartlettDH_new_GA2OX.Chr11_1
MASESYPPLFRSHIDSTQAADSDDQVNPVHDLEDPIPLVDLQSLKLGEACEFWGIFRLVNHGVPPTLLTQLEEHAKAVFS
LPFESKQSLITSPLSYFWGTPALTPSGAALSTKGTSTLQNINWVEGLNVPLAQLSQFQTDNPTVASFSLVLEEYGKHLAR
LATTIFEAMVKSLGLDPIESKSHLSNPTGLVRLYRYPPHCSNSASASAWGMDVHTDSSVLSILNQDDVGGLEVLKDTEWF
NVNPVPSTLIVNLGDMMQAISDDKYKSVKHRVKVNRSKERISICYFVFPGEGSVIRSSNYKPFTYGDFQKEVQKDLKSVG
YKVGLERFR
>Pyrco_BartlettDH_new_GA2OX.Chr11_2
SRAVLMDFEPPFQQTWKAILLQNSSHEALLTSHDYDKLSLAEECELPMIDLSHLNLGHLERDKCMNDIAQAANQWGFFQV
VNHGVSQKVIKSMQYEQKRLFHMPFAEKVEKNFLNLSSNCYRWGNPQATCLRQFLWSEAFHISLNEIPTMNDLHKSLKST
IEAFVKVVSGLAKNLAEILAQPLGVKSIYFEENCPPGSSYLRLNRYAPRPFPSQVFGLVSHTDTDFLTIVHQDQVGGLEI
FKDGRWMAVKPNPEALIVNIGDLFEALSNGIYKSIKHRVVTGQEVERFSVAYFYCPSYDVVVRSCGDEPSTYRQFTLREY
KLQTQIDVQETGEKVGLSRFLL
>Pyrco_BartlettDH_new_GA2OX.Chr13_894
NMIDSTPPLQHHYKSLVRNHHCQGIDRGQGGAVTEECQLPLIDLNGLNSLDERERLECTAAICRASSEWGFFQVVNHGIS
SELLRNMKTEQLKLFGAPFEWKATGGLLNNSYRWGTPTATGPTQYSWSESFHIPVTKISDQACYGDDFSSLREEMEEFAG
EMSNLAESLAGILVNNLGHRKEALQDICDSSTCFLRLNRYPACPISPEMFGLVPHTDSDFLTILSQDEVGGLQLLKDSKW
VAVKPNQDALIVNIGDLFQAWSNDVYKSVEHKVMANEKRERYSIAYFMCPSYDSLIGSCRSQSSIYRNFSFRDYRNQVQQ
DVQKLGRKVGLSRFRLR
>Pyrco_BartlettDH_new_GA2OX.Chr3
SKAVLMDFKPPFQQTCKAILLQNSTHEALSSHDDDKVSLVEECELPLIDLSHLNLGHFEGDKCMNEIAQAASQWGFFQVV
NHGVSQEVIKSMQNEQKRLFHKPFAEKVEKNFLNYRWGNPQATCLRQFSWSEAFHISLTEIPTMNDHHNSLRSTIEAFVK
TVSGLAKRLAEILAQPLGVKPIYFEENCPTRTSYLRLNRYAPCPFPSQVFGLISHTDTDFLTIVHQDQVGGLEIFKDGRW
LAVKPNPEALIVNIGDFFEALSNGAYKSIKHRVVSTQEVERLSVAYFYCPSYDAVVRNCGNEPSTYRQFTLREYKLQTQI
DVQKTGEKVGLSRFLL
>Pyrco_BartlettDH_new_GA2OX.Chr5_894
MDLDPPFYKAYKTLFDKTVDKANNINNNKKEEVLQQLVMVEECELPLINLGRLELGEKEREECMTDIARASQEWGFFQVV
NHGISGELLQKMKSEQEKVFKQSFDKKRQEDKCLNFLSGTYRWGTPSATCLRQLAWSEAFHIPLNDTSATSASGVNYTLS
STMEQFATTVSSLALKLAEILAEKIGHKSTFFQENCFPGTCYLRMNRYPPCPIPSEVFGLMPHTDSDFLTILHQDQVGGL
QLIKDDEWIAVKPNPEALVINVGDLFQAWSNNVYKSVQHRVVTNLQVERFSTAYFLCPSYDTVIQSCREHSVYRKFSFGE
YRRQVQEDVQKLGSKIGLPRFVV
>Pyrco_Bartlett_005232.1
MIESIPPLQQHYKTLVRNLHCHGTDHGQGPVTEECQLPLIDLNGLNSLDERERLECAAAICSASSEWGFFQVVNHGIRPE
LLKNMKTEQLNLFGAPFEQKATCGLLNNSYRWGTPSATRPTQYSWSEAFHIPVTKISDQACYGDGFSSLRKVMEVFAGAM
ANLAELLAGILVNNLGHRKEALQDICDSSTCFLRLNRYPACPISPEMFGLVPHTDSDFLTILSQDEVGGLQLLKDSKWVA
VKPNQDALIVNIGDLFQAWSNDAYKSVEHKVMANEKRERYSVAYFMCPSYDSLIGSCRSQSSIYRNFTFRDYRNQVQQDV
QTLGHKVGLSRFLLR
>Pyrco_Bartlett_020966.1
MIDSTPPLQHHYKSLVRNHHCQGIDRGQGGAVTEECQLPLIDLNGLNSLDERERLECTAAICRASSEWGFFQVVNHGISS
ELLRNMKTEQLKLFGAPFEWKATGGLLNNSYRWGTPTATGPTQYSWSESFHIPVTKISDQACYGDDFSSLREEMEEFAGE
MSNLAESLAGILVNNLGHRKEALQDICDSSTCFLRLNRYPACPISPEMFGLVPHTDSDFLTILSQDEVGGLQLLKDSKWV
AVKPNQDALIVNIGDLFQAWSNDVYKSVEHKVMANEKRERYSIAYFMCPSYDSLIGSCRSQSSIYRNFSFRDYRNQVQQD
VQKLGRKVGLSRFRLR
>Pyrco_Bartlett_021698.1
MDSDPPFRKAYKTLFDNTVNKANNINNNKEEVLQQLVTVEECELPLIDLRRLELGEKEREKCTTEIARASQEWGFFQVVN
HGISGGLLQKMKSEQEKVFKQSFDKKRQEDKHLNFSPGTYRWGTPSATCLRQLAWSEAFHIPLNDISATSASGLNHTLSS
TMEQFATTVSSLALKLAEILAEKLGHKSTFFLENCLPSTCYLRMNRYPPCPIPSEVFGLMPHTDSDFLTILHQDQVGGLQ
LIKDDRWIAVKPNPEALIINIGDLFQAWSNNVYKSVQHRVVTNLQVERFSTAYFLCPSYDTVIQSCREPSVYRKFSFGEY
RRQVQEDVQKLGSKIGLPRFVV
>Pyrco_Bartlett_027640.1
MASESYPPLFRSHIDSTQAADSDDQVNPVHDLEDPIPLVDLQSLKLGEACEFWGIFRLVNHGVPPTLLTQLEEHAKAVFS
LPFESKQSLITSPLSYFWGTPALTPSGAALSTKGTSTLQNINWVEGLNVPLAQLSQFQTDNPTVASFSLVLEEYGKHLAR
LATTIFEAMVKSLGLDPIESKSHLSNPTGLVRLYRYPPHCSNSASASAWGMDVHTDSSVLSILNQDDVGGLEVLKDTEWF
NVNPVPSTLIVNLGDMMQAISDDKYKSVKHRVKVNRSKERISICYFVFPGEGSVIRSSNYKPFTYGDFQKEVQKDLKSVG
YKVGLERFRA
>Pyrco_Bartlett_030830.1
MASESYPPPFRSLRDSTQAVDLDDQVNPVHGSEDPIPVVDLQSLKLGEACEFWGIFRLVNHGVPPTLLTQLREHAKMVFS
LPFESKQSLITSPLSYFWGTPALTPSGAALSTKGSSTLQNINWVEGLNVPLAQLS
>Pyrco_Bartlett_030831.1
MVDLIPHGSVKDGSSFLHVMLTSSTLSIEHNLWILRINKWTFVSLRKVAVPFILWLEDFSVCQFAMIINKQRPAQQEDDD
LHCSEKKMDSESYPPPFRSLPDSTQAVDLDDQVNPVHDSEDPIPLMDLQSLKLGEACEFWGIFRLVNHGVPPTLLTQLRE
HAKMVFSLPFESKQSLITSPLSYFWGTPALTPSGEALSTKGSSTLQNINWVEGLNVPLAQLGQFQIDNRIIASFSLVLEE
YGKHLARLATTIFDAMVINLGLDPIESKSHLSNSTGIVRVYRYPPHCSNPSSASARGMDVHTDSSVLSILNQDEVGGLEV
LKDNEWFSVNPIPNTLIVNLGDMMQAISNDKYKSVKHRVKVNRSKERISICHFVFPGEGSVIRSSNYKPFTYRDFQNEVQ
QDIKSVGYKIRGSSLCMILPSVSSSELEWSPSVVVLFSSSFGTPLRKATKRCKTSSLFELEFESEEMTRSTIRMSEFVWG
MSKLNRLETTWQKMKQVQEKSYMDKLISVSGDELPDKGVSVLRLPQVLSAFPSNRDGNSCVNSGIRNGGIRSFKSRSKST
LNWLPLDSQAVYCPVAVDEYLDKRSNFIGTAVRQHLQYLEWKMEFAIDKGKGRHCSEEQPFLIEQPRESQHPSYCPQRSG
FSCHKEFIYRPEYCHEAVVEYYNHAVGKIKKKKVRKMRSKAKKHLSAVGWVLLYISIKTRNLCYNSPKGVVHLTLQSACT
SCMDGDFAERPAECMYIIEEDKGQPTRNRIWSRLNRLNFQGFYTVLLERNDELITVATVRIFGDKVAEVPLVATRFQYRR
LGMCRILMDELEKLLMELGVERLVLPTVPSVLNTWTTSFGFSKMTPSERLKFVDYTFLDFQGTRLDLYGDICGSCDNADF
DSSSYDTELYQEEQTEDGRIIYPGVNNAAGNESRPRVGESSREFSCFEVANREKKSHEYYKQYKRRRISAKRIQVMLRRL
TLHD
>Pyrco_Bartlett_032551.1
MDLDPPFYKAYKTLFDKTVDKANNINNNKKEEVLQQLVMVEECELPLINLGRLELGEKEREECMTDIARASQEWGFFQVV
NHGISGELLQKMKSEQEKVFKQSFDKKRQEDKCLNFLSGTYRWGTPSATCLRQLAWSEAFHIPLNDTSATSASGVNYTLS
STMEQFATTVSSLALKLAEILAEKIGHKSTFFQENCFPGTCYLRMNRYPPCPIPSEVFGLMPHTDSDFLTILHQDQVGGL
QLIKDDEWIAVKPNPEALVINVGDLFQAWSNNVYKSVQHRVVTNMQVERFSTAYFFCPSYDTVIQSCREPSVYRKFSFGE
YRRQVQEDVQKLGSKIGLPRFVV
>Pyrco_Bartlett_032844.1
MPLGVQSIYFEENCPPRSSYLRLNRYAPRPFPSQVFGLVSHTDTDFLTIVHQDQVGGLEIFKDGRWMAVKPNPEALIVNI
GDLFEALSNGIYKSIKHRVVTGQEVERFSVAYFYCPSYDVVVRSCGDEPSTYRQFTLREYKLQTQIDVQETGEKVGLSRF
LL
>Pyrco_Bartlett_040324.1
MDFKPPFQQTCKAILLQNSTHEALSSHDDDKVSLVEECELPLIDLSHLNLGHVEGDKCMNEIAQAANQWGFFQVVNHGVS
QEVIKSMQNEQKRLFHKPFAEKVGKNFLNYRWGNPQATCLRQFSWSEAFHISLTEIPTMNDHHNSLRYKISIP
>Pyrco_Bartlett_044506.1
MDFEPPFQQTWKAILLQNSSHEALLTSHDYDKLSLAEECELPVIDLSHLNLGHLERDKCMNDIAQAANQWGFFQVVNHGV
SQKVIKSMQYEQKRLFHMPFAEKVENNFLNLSSNCYRWGNPQATCLRQFLWSEAFHISLNEIPTMNDLHKSLKYVPEIVA
KLARNGSENIDRRS
>Pyrco_DAnjou_GA2OX.Chr11_2
MASESYPPLFRSHIDSTQAADSDDQVNPVHDLEDPIPLVDLQSLKLGEACEFWGIFRLVNHGVPPTLLTQLEEHAKAVFS
LPFESKQSLITSPLSYFWGTPALTPSGAALSTKGTSTLQNINWVEGLNVPLAQLSQFQTDNPTVASFSLVLEEYGKHLAR
LATTIFEAMVKSLGLDPIESKSHLSNPTGLVRLYRYPHCSNSASASAWGMDVHTDSSVLSILNQDDVGGLEVLKDTEWFN
VNPVPSTLIVNLGDMMQAISDDKYKSVKHRVKVNRSKERISICYFVFPGEGSVIRSSNYKPFTYGDFQKEVQKDLKSVGY
KVGLERFRA
>Pyrco_DAnjou_GA2OX.Chr3_1
SKAVLMDFKPPFQQTCKAILLQNSTHEALSSHDDDKVSLVEECELPLIDLSHLNLGHFEGDKCMHEIAQAASQWGFFQVV
NHGVSQEVIKSMQNEQKRLFHKPFAEKVEKNFLNYRWGNPQATCLRQFSWSEAFHISLTEIPTMNDHHNSLRSTIEAFVK
TVSGLAKRLAEILAQPLGVKPIYFEENCPTRTSYLRLNRYAPCPFPSQVFGLISHTDTDFLTIVHQDQVGGLEIFKDGRW
LAVKPNPEALIVNIGDFFEALSNGAYKSIKHRVVSTQEVERLSVAYFYCPSYDAVVRNCGNEPSTYRQFTLREYILQTQI
DVQKTGEKVGLSRFLL
>Pyrco_DAnjou_GA2OX.Chr5_894
VVARLVSKCGHSLFNMDLDPPFYKAYKTLFDKTVDKANNINNNKEEVLQQLVMVEECELPLINLGRLELGEKEREECMTD
IARASQEWGFFQVVNHGISGGLLQKMKSEQEKVFKQSFDKKRQEDKHLNFSPGTYRWGTPSATCLRQLAWSEAFHIPLND
TSATSASGVNYTLSSTMEQFATTVSSLALKLAEILAEKIGHKSTFFQENCFPGTCYLRMNRYPPCPIPSEVFGLMPHTDS
DFLTILHQDQVGGLQLIKDDEWIAVKPNPEALVINVGDLFQAWSNNVYKSVQHRVVTNLQVERFSTAYFLCPSYDTVIQS
CREHSVYRKFSFGEYRRQVQEDVQKLGSKIGLPRFVV
>Pyrco_DAnjou_new_GA2OX.Chr11_1
SKAVLMDFEPPFQQTWKAILLQNSSHEELLTSHDDDKLSLAEECELPMIDLSHLNLGHLERDKCMNDIAQAANQWGFFQV
VNHGVSQKVIKSMQYEQKRLFHMPFAEKVEKNFLNLSSNCYRWGNPQATCSRQFLWSEAFHISLNEIPTMNDLHKSLKST
IEAFVKVVSGLAKNLAEILAQPLGVKSIYFEENCPPRSSYLRLNRYAPRPFPSQVFGLVSHTDTDFLTIVHQDQVGGLEI
FKDGRWMAVKPNPEALIVNIGDLFEALSNGIYKSIKHRVVTGQEVERFSVAYFYCPSYDVVVRSCGDEPSTYRPFTLREY
KLQTQIDVQETGEKVGLSRFLL
>Pyrco_DAnjou_new_GA2OX.Chr13_894
NMIDSTPPLQHHYKSLVRNHHCQGIDRGQGGAVTEECQLPLIDLNGLNSLDERERLECTAAICRASSEWGFFQVVNHGIS
SELLRNMKTEQLKLFGAPFEWKATGGLLNNSYRWGTPTATGPTQYSWSESFHIPVTKISDQACYGDDFSSLREEMEEFAG
EMSNLAESLAGILVNNLGHRKEALQDICDSSTCFLRLNRYPACPISPEMFGLVPHTDSDFLTILSQDEVGGLQLLKDSKW
VAVKPNQDALIVNIGDLFQAWSNDVYKSVEHKVMANEKRERYSIAYFMCPSYDSLIGSCRSQSSIYRNFSFRDYRNQVQQ
DVQKLGRKVGLSRFRLR
>Pyrco_DAnjou_new_GA2OX.Chr16_894
MIESIPPLQQHYKTLVRDLHCHGTDHGQGPITEECQLPLIDLNGLNSLDERERLECAAAICSASSEWGFFQVVNHGIRPE
LLKNMKTEQLNLFGAPFEQKATCGLLNNSYRWGTPSATRPTQYSWSEAFHIPVTKISDQACYGDGFSSLRKVMEVFAGAM
ANLAELLAGILVNNLGHRKEALQDICDSSTCFLRLNRYPACPISPEMFGLVPHTDSDFLTILSQDEVGGLQLLKDSKWVA
VKPNQDALIVNIGDLFQAWSNDAYKSVEHKVMANEKRERYSVAYFMCPSYDSLIGSCRSQSSIYRNFTFQDYRNQVQQDV
QTLGHKVGLSRFLLR
>Pyrco_DAnjou_new_GA2OX.Chr3_2
ESCPPPFRSLPDSTQAVDLDDQVNPVHDSEYPIPVVDLQSLKLGEAWEFWGIFLLVNHGVPPTPLTQLREHAKMVSSLPF
ESKQSLTTSPLSYFWGTPALTPSGAALSTKGSSTLQNINWVEGLNVPLVQLSQFQTDNPIIASFSLVLEEYGKHLARLAT
TIFDAMVINLGLDPIESKSHLSNSTGIVRVYRYPPHCSNSSSASARGMDVHTDSSVLSILNQDEVGGLEVLKDNEWFSVN
PIPNTLIVNLGDMMQAISNDKYKSVKHRVKVNRSKERISICHFVFPGEGSVIRSSNYKPFTYRDFQNEVQQDIKSVGYKV
GLERFK
>Pyrusco10g001990.1
MLGQSVVIRLIRPESCFLLLGSSLFCSYNLNELFSFFVWEIFEKVENPRSEENPLDSSNMDSDPPFRKAYKTLFDNTVNK
ANNISNNKEEVLQQLVTVEECELPLIDLRRLELGEKEREKCMTEIARASQEWGFFQVVNHGISGGLLQKMKIEQEKLFKQ
SFDKKRQADKHLNFSPGTYRWGTPSATCLRQLAWSEAFHIPLNDISATSASGLNHTLSSTMEQFATTVSSLALKLAEILA
EKLGHKSTFFLENCLPSTCYLRMNRYPPCPIPSEVFGLMPHTDSDFLTILHQDQVGGLQLIKDDRWIAVKPNPEALIINI
GDLFQLGMEQQRVQECSTSSCYEFASGTILNCIFLMSFI
>Pyrusco11g008580.1
MDFEPPFQQTWKAIPLQNSSHEALLTSHDYDKLSLAEECELPMIDLSHLNLGHLERDKCMNDIAQAANQWGFFQVVNHGV
PQKVIKSMQYEQKRLFHMPFAEKVEKNFLNLSSNCYRWGNPQATCLRQFLWSEAFHISLNEIPTMNDLHKSLKSTIEAFV
KVVSGLAKNLAEILAQPLGVKSIYFEENCPPRSSYLRLNRYAPRPFPSQVFGLVSHTDTDFLTIVHQDQVGGLEIFKDGR
WMAVKPNPEALIVNIGDLFEALSNGIYKSIKHRVVTGQEVERFSVAYFYCPSCDVVVRSCGDEPSTYRQFTLREYKLQTQ
IDVQETGEKVGLSRFLL
>Pyrusco11g020650.1
MASESYPPLFRSHTDSTQAADLDDQVNPVHDLEDPIPLVDLQSLKLGEACEFWGIFRLVNHGVPPTLLTQLEEHAKAVFS
LPFESKQSLITSPLSYFWGTPALTPSGAALSTKGTSTLQNINWVEGLNVPLAQLSQFQTDNPTVASFSLVLEEYGKHLAR
LATTIFEAMVKSLGLDPIESKSHLSNPTGLVRLYRYPPHCSNSASASAWGMDVHTDSSVLSILNQDDVGGLEVLKDTEWF
NVNPIPSTLIVNLGDMMQAISDDKYKSVKHRVKVNRSKERISICYFVFPGEGSVIRSSNYKPFTYSDFQKEVQKDLKSVG
YKVGLERFRA
>Pyrusco16g000310.1
MIESIPPLQQHYKTLVRNLHCHGTDHGQGPVTEECQLPLIDLNGLNSLDERERLECAAAICSASSEWGFFQVVNHGISPE
LLKNMKTEQLNLFGAPFEQKATCGLLNNSYRWGTPSATRPTQYSWSEAFHIPVTKISDQACYGDGFSSLREEMEEFAGAM
SNLAELLAGILVNNLGHRKEALQDICDSSTCFLRLNRYPACPISPEMFGLVPHTDSDFLTILSQDEVGGLQLLKDSKWVA
VKPNQDALIVNIGDLFQAWSNDVYKSVEHKVMANEKRERYSIAYFMCPSYDSLIGSCRSQSSIYRNFSFRDYRNQVQQDV
QKLGRKVGLSRFRLR
>Pyrusco3g011110.1
MDFKPPFQQTCKAILLQNSTHEALSSHDDDKVSLVEECELPLIDLSHLNLGHFEGDKCMNEIAQAASQWGFFQVVNHGVS
QEVIKSMQNEQKRLFHKPFAEKVEKNFLNYRWGNPQATCLRQFSWSEAFHISLTEIPTMNDHHNSLRSTIEAFVKTVSGL
AKRLAEILAQPLGVKPIYFEENCPTRTSYLRLNRYAPCPFPSQVFGLISHTDTDFLTIVHQDQVGGLEIFKDGRWLAVKP
NPEALIVNIGDFFEALSNGAYKSIKHRVVSTQEVERLSVAYFYCPSYDAVVRNCGNEPSTYRQFTLREYKLQTQIDVQKT
GEKKQTLMKNGKMRWRL
>Pyrusco3g019490.1
MASESYPPPFRSLPDSTQAVDLDDQVNPVHGSEDPIPVVDLQSLKLGEACEFWGIFRLVNHGVPPTLLTQLREHAKMVFS
LPFESKQSLITSPLSYFWGTPALTPSGAALSTKGSSTLQNINWVEGLNVPLAQLS
>Pyrusco3g019500.1
MVDLIPHGSVKDGSSFLHVMLTSSTLSIEHNLWILRINKWTFVSLKKVAVPFILWLEDFSVCQFAMIINKQRPALQEDDD
LHCSEKKMASESYPPPFRSLPDSTQAVDLDDQVNPVHDSEDPIPLMDLQSLKLGEACEFWGIFRLVNHGVPPTLLTQLRE
HAKMVFSLPFESKQSLITSPLSYFWGTPALTPSGEALSTKGSSTLQNINWVEGLNVPLAQLSQFQIDNRIIASFSLVLEE
YGKHLARLATTIFDAMVINLGLDPIESKSHLSNSTGIVRVYRYPPHCSNSSSASARGMDVHTDSSVLSILNQDEVGGLEV
LKDNEWFSVNPIPNTLIVNLGDMMQAISNDKYKSVKHRVKVNRSKERISICHFVFPGEGSVIRSSNYKPFTYRDFQNEVQ
QDIKSVGYKIRGSSLCMILPSVSSSELEWSPSVVVLFSSSFGTPLRKATKRCKTSSLFELEFESEEMTRSTIRMSEFVWG
MSKLNRLETTWQKMKQVQEKSYMDKLISVSGDELPDKGVSVLRLPQVLSAFPSNRDGNSCVNSGIRNGGIRSFKSRSKST
LNWLPLDSQAVYCPVAVDEYLDKRSNFIGTAVRQHLQYLEWKMEFAIDKGKGRHCSEEQPFLIEQPRESQHPSYCPQRSG
FSCHNEFIYRPEYCHEAVVEYYNHAVGKIKKKKVRKMRSKAKKHLSAVGWVFLYISIKTRNLCYNSPKGVVHLTLQSACT
SCMDGDFAERPAECMYIIEEDKGQPTRNRIWSRLNRLNFQGFYTVLLERNDELITVATVRIFGDKVAEVPLVATRFQYRR
LGMCRILMDELEKLLMELGVERLVLPTVPSVLNTWTTSFGFSKMTPSERLKFVDYTFLDFQGTIMCQKLLMKNAPPKQGH
>Pyrusco5g025480.1
MDLDPPFYKAYKTLFDKTVDKANNINNKKNEEVLQQLVMVEECELPLINLGRLELGEKEREECMTEIARASQEWGFFQVV
NHGISGELLHKMKSEQEKVFKQSFDKKRQEDKCLNFLSGTYRWGTPSATCLRQLAWSEAFHIPLNDTSATSASGVNYTLS
STMEQFATTVSSLALKLAEILAEKIGHKSTFFQENCFPGTCYLRMNRYPPCPIPSEVFGLMPHTDSDFLTILHQDQVGGL
QLIKDDEWIAVKPNPEALVINVGDLFQAWSNNVYKSVQHRVVTNLQVERFSTAYFLCPSYDTVIQSCMEPSVYRKFSFGE
YRRQVQEDVQKLGSKIGLPRFVV
>Rosch_v2.0_Chr4g0446271
MLVDSNPPLLHHYGALLHQPSDKNPQLHENHITEECQLPLIDLEGLKSHDVSYRLACASAICRASSEWGFFQVVNHGISS
ELIKKMRREQVKLFSAPFEKKQTSGLLNNSYRYGTPTAAHPTQFSWSEAFHIPVSKISDQTCYGEFTSLREVMEEFSTAM
SNLSKVLAGVLINNLDKQEEAAGDICESSSCFLRLNRYPACPFSPEMFGLVPHTDSDFLTILCQDQVGGLQLMKDSKWVA
VKPNPDALIVNIGDLFQAWSNDVYKSVEHKVMANEKTERYSIAYFLCPSYDSLIGSCRESSIYRKFTFGEYRSQIQEDVK
KLGHKVGLSRFLI
>Rosch_v2.0_Chr5g0003991
MDSDPPFHKAYKTFFDNASTTTATTNNNNNNKDNKDQEAIKVIFEECELPLIDLRRLELGDSEGEECKSEIARASQEWGF
FQVVNHGISSELLQKMKSEQEKVFQQSFDKKSQEHKYLNFSAGTYRWGSPTATSLRQLSWSEAFHIPLNKIFASSAAGLD
DLSSTMEQFATTVSSLALKLAEILAEKLGHKSTFFHENCLPSTCYLRMNRYPPCPIPSEVFGLMPHTDSDFLTILHQDQV
GGLQLVKDDRWIAVKPNPEALIINIGDLFQAWSNNVYKSVQHRVVTNLQVERFSTAYFFCPSYETMIESCCEPSVYRKFS
FGEYRHQVQEDVKQLGSKVGLPRFLV
>Rosch_v2.0_Chr5g0037711
MDFEPPFQGACKSLLQNSPIIDKFPEVEECELPVIDLIDLDSNHRNRDKCMNEIAEAASQYGFFQVVNHGISPEVLNSIR
DEQKKVFHQPFDKKIEQRFLNLSPISYRWGNPNATCLRQFSWSEAIHISMADIPSMNEQHKSLRSIIESFVKNVSQLAES
LAEILAQPLGVESSYFKDHCPPRTSFLRLNRYAPCPFSSQVFGLFAHTDSAFLTIVHQDQVGGLELFIDGRWIGVKPNPE
ALVVNIGDFFEALSNGVYKSIKHRVITNHKVERFSVAYFYCPSFDTVIQSRSTTEPAVFKSFTLREYKQQTERDVRELGE
KVGLPRFLH
>Rosch_v2.0_Chr5g0070171
MSFESYPPPFRNLLQPPLSSPAQILDSGWGALNSDPIPVVDLQCLELGDCKLLEEPCKQWGLFRLVNHGVPESLLSQAQD
YARTLFSLTFESKQALITSPLSYFWGTPALTPTGAALSAEKLQNINLVEGLNIPLSQLPRFQTDDPRIASFWYVILPSQF
CFTLYPKLFGSIFKYITTLHIGSWEQYGRHLARIGRTLFKGMSTSLSLDPIEYESNLSESTGLVRVYRYPHWPSKYKKEN
KSAWGMDVHTDSSVLSILNQDEVGGLEVLKDNQWFTVKPIANTLVVNLGDMMQAISDDEYTSVKHRVKVNEYRERISICY
FVFPGENSVIRSSNYKPFTYRDFQEQVQKDIKTVGYKVGLNRFKLRDAC
>Ruboc_03_G06285
MSFQSYPPPFRTTLLQRPLSHPTQIFDSGGALDPIPVVDLEGLQLGHGDCNKLLVQACKQWGLFRLVNHGVPPTLLSQLH
NHARTIFSMPFESKQALITSPLSYFWGTPALTPTGATLSAGSAQNINWVEGLNVPLSQFPQFQGDHPVIASFSHVLEEYG
RHLARIGRTLFEGMSKNLCLDPIKCESNLAESTGLVRVYRYPQWSSKSKNENKSSAWGMDVHTDSSVLSILNQDEVGGLE
VLKDDHWFTVKPIPNTLVVNLGDMMQAISDDEYTSVKHRVKVNEYRERISICYFVFPGQGSVIRSSKYKPFTYSDFQGQV
QQDLKTVGYKVGLDRFKRSDAS
>Ruboc_03_G10546
MEAREAGTPTFIVQQPRQIKNLKAEGFPRNISEWPYPLISFQPLSMDSEPPFHKAYKTFFDNASSSSTTNNNKDTEEAMK
DVVIVEECELPLIDLRRLELGDSEGEECKSEIARASQEWGFFQVVNHGISIELLQKMKSKQEKIFKQSFDKKSQEHKYMN
FSAGTYRWGSPTATSLRQLSWSEAFHIPLNKVSASSATGFDDLSSTMEQFATTVSSLALKLAEILAEKLGHKSTFFHENC
LPSTCYLRMNRYPPCPIPSEVFGLMPHTDSDFLTILHQDQVGGLQLVKDDRWIAVKPNSEALIINIGDLFQAWSNNVYKS
VQHRVVTNLQVERFSTAYFFCPSYDTVIESCCEPSVYRKFSFGEYRHQVQEDVKQLGSKIGLPRAHQGSLIIPPYN
>Ruboc_03_G19795
MDFEPPFQGACKSFLQNTTKIDKQPEVEECELPVIDLSHLNFDPISRDKCINEIAEAASQWGFFQVVNHGISQEVLNSIK
DEQKKLFHQPYTKKIAQNFLNLSPNSYRWGNPQATCLRQSTIEAFVKNVYDLAKSLAEILAQPLGVESSYFKENCPPRTS
FLRLNRYAPCPFSSQVLGLCSHTDTAFLTIVHQDQIRGLELFNGGRWIGVKSNPEALVVNIGDLFEALSNGIYKSIKHRV
VTNQEVERFSVAYFYCPSFDAVIQSRSTTDPAVYKSFTLREFKHQTQRDVQELVPQFKAVHHFGVK
>Ruboc_04_G12534
MLVDSNPPLLHHYGALLHHPSNDSIPQCHENHITEECQLPLIDLDGLKSLDRLECGRAICRASSEWGFFQVVNHGISPEL
IKKMRREQMKLFSAPFEKKQTSGLLNNSYRYGTPTATHPTQFSWSEAFHIPVTKISEQACYGEFTSLREVMEEFAAAMSN
LAKVLATVLVNNLGNQKEALEDICESSSCFLRLNRYPACPFSPDMFGLVPHTDSDFLTILCQDQVGGLQLMKDSKWVAVK
PNPDALIVNIGDLFQAWSNDVYKSVEHKVMANEKTERYSIAYFLCPSYDSLIGSCSSRESSIYRKFTFGEYRNQIQQDVK
KLGHKVGLSRFLL
