# Supplementary material for: Building a foundation for gene family analysis in Rosaceae genomes with a novel workflow: A case study in Pyrus architecture genes
Source: Front Plant Sci. 2022 Nov 14;13:975942. doi: 10.3389/fpls.2022.975942 (PMC9702816; doi:10.3389/fpls.2022.975942)
Supplement: Supplementary file 1 [file DataSheet_1.zip › SupFiles/SupFile1_gene_familiy_sequences/274.faa]

>gnl_Ambtr_v1.0_evm_27.model.AmTr_v1.0_scaffold00079.46
MALIRVYPLSGIRRGTTPSLSSPPSLHSRNLLCRVSPMEAFSARSQKEPLVVIMGPTGTGKTKLSLDLATRFSAEIINCDKMQFYKGLDIATNKVSVEDRRGVRHHLLGEFDDRDGEVSADNFRSLASEVIASVTERGRIPILVGGSNSYIQALVEEVPLPASDESACIELLRQKTENDLNRLAFRYDCCFIWVDVKMPVLYEWVSRRVDEMLDAGLFEEVAKFYEPGANYSQGVRKAIGVPEFDMFLQCFPPGSGQELSMAEERKRLFDKAVSAIKSNTCELAKKQRERIVGLEESGWKLHRIDATEVFFSGCLAHSGVSSQDSALSSPVSSRVVADIWEEMVVQPTVKIVKKFLEI
>gnl_Ambtr_v1.0_evm_27.model.AmTr_v1.0_scaffold00025.75
MTGQPAMMRLSGCRHRVQATPLARPPRPLRPHLALAWRGSGKDKVVVVMGATGTGKSRLSIDLAARFPAEIINADKMQLYQGLDIVTNKVPVEERRGVPHHLLGTLDPKSHQDFDCNDFRDLASQAVLSISSRGHLPIVAGGSNSYIDALVSGPAPGQMRYECCFLWVDAALPVLHQFVSDRVEDMVEAGLVADVRALFDTSGGRVDFSRGLGKAIGVPEMDRLIKSERQASLSLHERAALIREAMEEIKANTCKLACCQLQKIQRLRSLRGWELHRLDATAVLDAADRPSADEAWERLVVQPSARVVRRFLTATAVAPMPALERAPAGRIA
>gnl_Aquco_v3.1_Aqcoe2G331600.1
MNISMAVCKQAHPMVSFPPTPIMTESFNGWRRKDKVVVVMGATGTGKSRLSIDLATRFPAEIINSDKMQVYEGLDITTNKVTEEERCGIPHHLLGVVDPEEEFTAADFRLQTSLAMESIVKKNRLPIIVGGSNSYIQALIDDDDLEFRSKYECCFLWVDVALPVLHSFVSDRVDRMVEAGLIDEVRKMFNSDGDYTRGIRRAIGVPEMDQYFRMEATTDEDTRQRLLEEAINNIKLNNCTLACRQLQKILRLCGKPGWNMHRINATEVFLSRGGRNANEAWENDVARPSTRVVGQFLLENEIYTATNIARPRTIGSMATAVVRSPVAAATR
>gnl_Aquco_v3.1_Aqcoe4G107600.1
MESLKAMQQKKKVVFILGATGTGKSKLSIDLATRFPAEIVNSDKIQVHKGLDIVTNKVTEVEKRGIPHHLLGVLDPEADLTVSDFCLLACRAIEVILENDQLPIIVGGSNRYIEALVDNETFGFRSKYECCFIWLNVATQVLYSYVAKRVDEMVSSGLVDEVRNVFQPDADYTKGIRQAIGVPEMDQYLRLEYEVNEETRKELLKRAIDAIKDNTCKLTHRQLEKIHHLQNQPGWNIRRIDATEVLLKEGKEAGDELWEKLVLEPSTKIVEHFLYGDGCDAPDTTGTGCDASGSNGVYACNPFYAQLGVL
>gnl_Aquco_v3.1_Aqcoe4G107500.1
MESLKAMQQKKKVVYRFPAEIVNSDKIQVHKGLDILTNKVTEVEKRGIPHHLLGVLDPVTDLTVSDFCLLACRAIEAILENDRLPIIVGGSNRGKERSYVVRAYVRPGSQMTSPCGSTYERQFNVHETFGFRSKYECCFIWLNVATQVLHTYVAKRVDEMVSSGLVDEVRNVFQPDADYTKGVRQAIGVPEMDQYLRLESEVNGETRKELLKRAIDAIKDNTCKLTHRQFKKIHELQILPGWNIRRIDATEVFLKEGNEAVELWEKLVLEPSTKIVEHFLYGDGCNAPYTT
>gnl_Aquco_v3.1_Aqcoe3G036000.1
MESTLVKAKKDKIIVIMGATGTGKSRLSIDLATRFFPSEIINSDKIQLYRGLDITTNKIPLQDRLGVHHHLLGEFDSDQIGELTPCQYRLHASNIIEDILGRNKLPLIVGGSNSLIHALVSDRFDPNSDVFNDVDSMLSSELRYDCCFLWVDVGLEVLYEYLLKRVDEMFDSGMFEELTEFFKSETESGPIQQIGIKKAIGIPEFEDFFRNGGGSGGGGGGDMMDTHIKDLAIKAIKYNTCQLAKRQIEKIQRLRSAGWDLRRLIATEAFRAVLLSDSDMSSEIWEKNVVEPSVKIVKTFLEE
>gnl_Arath_TAIR10_AT4G24650.1
MKCNDKMVVIMGATGSGKSSLSVDLALHFKAEIINSDKMQFYDGLKITTNQSTIEDRRGVPHHLLGELNPEAGEVTAAEFRVMAAEAISEITQRKKLPILAGGSNSYIHALLAKSYDPENYPFSDHKGSICSELKYDCCFIWIDVDQSVLFEYLSLRLDLMMKSGMFEEIAEFHRSKKAPKEPLGIWKAIGVQEFDDYLKMYKWDNDMDKWDPMRKEAYEKAVRAIKENTFQLTKDQITKINKLRNAGWDIKKVDATASFREAIRAAKEGEGVAEMQRKIWNKEVLEPCVKIVRSHLDQPINYYYYYFYLLKRFLSLN
>gnl_Arath_TAIR10_AT1G25410.1
MQQLMTLLSPPLSHSSLLPTVTTKFGSPRLVTTCMGHAGRKNIKDKVVLITGTTGTGKSRLSVDLATRFFPAEIINSDKMQIYKGFEIVTNLIPLHEQGGVPHHLLGQFHPQDGELTPAEFRSLATLSISKLISSKKLPIVVGGSNSFNHALLAERFDPDIDPFSPGSSLSTICSDLRYKCCILWVDVLEPVLFQHLCNRVDQMIESGLVEQLAELYDPVVDSGRRLGVRKTIGVEEFDRYFRVYPKEMDKGIWDLARKAAYEETVKGMKERTCRLVKKQKEKIMKLIRGGWEIKRLDATAAIMAELNQSTAKGEGKNGREIWEKHIVDESVEIVKKFLLEV
>gnl_Arath_TAIR10_AT1G68460.1
MTELNFHLLPIISDRFTTTTTTSPSFSSHSSSSSSLLSFTKRRRKHQPLVSSIRMEQSRSRNRKDKVVVILGATGAGKSRLSVDLATRFPSEIINSDKIQVYEGLEITTNQITLQDRRGVPHHLLGVINPEHGELTAGEFRSAASNVVKEITSRQKVPIIAGGSNSFVHALLAQRFDPKFDPFSSGSCLISSDLRYECCFIWVDVSETVLYEYLLRRVDEMMDSGMFEELSRFYDPVKSGLETRFGIRKAIGVPEFDGYFKEYPPEKKMIKWDALRKAAYDKAVDDIKRNTWTLAKRQVKKIEMLKDAGWEIERVDATASFKAVMMKSSSEKKWRENWEEQVLEPSVKIVKRHLVQN
>gnl_Arath_TAIR10_AT3G23630.1
MKFSISSLKQVQPILCFKNKLSKVNVNSFLHPKEKVIFVMGATGSGKSRLAIDLATRFQGEIINSDKIQLYKGLDVLTNKVTPKECRGVPHHLLGVFDSEAGNLTATQYSRLASQAISKLSANNKLPIVAGGSNSYIEALVNHSSGFLLNNYDCCFIWVDVSLPVLNSFVSKRVDRMMEAGLLEEVREVFNPKANYSVGIRRAIGVPELHEYLRNESLVDRATKSKMLDVAVKNIKKNTEILACRQLKKIQRLHKKWKMSMHRVDATEVFLKRNVEEQDEAWENLVARPSERIVDKFYNNNNQLKNDDVEHCLAASYGGGSGSRAHNMI
>gnl_Arath_TAIR10_AT3G63110.1
MIMKISMAMCKQPLPPSPTLDFPPARFGPNMLTLNPYGPKDKVVVIMGATGTGKSRLSVDIATRFRAEIINSDKIQVHQGLDIVTNKITSEESCGVPHHLLGVLPPEADLTAANYCHMANLSIESVLNRGKLPIIVGGSNSYVEALVDDKENKFRSRYDCCFLWVDVALPVLHGFVSERVDKMVESGMVEEVREFFDFSNSDYSRGIKKAIGFPEFDRFFRNEQFLNVEDREELLSKVLEEIKRNTFELACRQREKIERLRKVKKWSIQRVDATPVFTKRRSKMDANVAWERLVAGPSTDTVSRFLLDIASRRPLVEASTAVAAAMERELSRCLVA
>gnl_Arath_TAIR10_AT3G19160.1
MQNLTSTFVSPSMIPITSPRLRLPPPRSVVPMTTVCMEQSYKQKVVVIMGATGSGKSCLSIDLATRFSGEIVNSDKIQFYDGLKVTTNQMSILERCGVPHHLLGELPPDDSELTTSEFRSLASRSISEITARGNLPIIAGGSNSFIHALLVDRFDPKTYPFSSETSISSGLRYECCFLWVDVSVSVLFEYLSKRVDQMMESGMFEELAGFYDPRYSGSAIRAHGIHKTIGIPEFDRYFSLYPPERKQKMSEWDQARKGAYDEAVQEIKENTWRLAKKQIERIMKLKSSGWDIQRLDATPSFGRSSREIWDNTVLDESIKVVKRFLVKDKV
>gnl_Arath_TAIR10_AT5G19040.1
MKPCMTALRQVIQPLSLNFQGNMVDVPFFRRKDKVVFVMGATGTGKSRLAIDLATRFPAEIVNSDKIQVYKGLDIVTNKVTPEESLGVPHHLLGTVHDTYEDFTAEDFQREAIRAVESIVQRDRVPIIAGGSNSYIEALVNDCVDFRLRYNCCFLWVDVSRPVLHSFVSERVDKMVDMGLVDEVRRIFDPSSSDYSAGIRRAIGVPELDEFLRSEMRNYPAETTERLLETAIEKIKENTCLLACRQLQKIQRLYKQWKWNMHRVDATEVFLRRGEEADEAWDNSVAHPSALAVEKFLSYSDDHHLEGANILLPEISAVPPLPAAVAAISR
>gnl_Betvu_v1.2_Bv2_030330_wthm.t1
MALSLAEEKVLVIMGPTASGKSRLSVELATRFSSEIINCDKMQVYKGLDITTNKIPFEEQLGIPHHLLGNIDSATHGDMSPMQYRYMASSLISQITARGNLPIIVGGSTSFIYALLAKHYNPDLDIFSGSSQMCSKLRYKCCLLWTDVSLPVLNQYISNRLEDMLDAGMLDELAEFHQSEMAKLEPNTGVAKSIGVPEFEEYFRTYGCTKKSAVWEWDHMQRGLYKDAVKAVQENTCMLAKTQVEKIKCLQAGGWKIKRLDATKSFMALLEGSGSWWESWETQVLEPSLNSVKNFLKS
>gnl_Betvu_v1.2_Bv3_069300_uaqe.t1
MNLSYPLCKQVQPLISFPGGLNTNSLNFHSSYKDKVVVVMGATGTGKSRLSIDLATHFPAEIINSDKIQVYKGLDIVTNKVTEEECRGVTHHLLGIIDPDVDYNAAHFRHDALSAIESIIEQDKLPIIAGGSNSFIESLVNDDPYFASRYDCCFLWVDVNLHILRSFVSKRVDQMVKAGLIDEVRGIFDPEANYTHGIRRAIGVPEIDRFLRAEGIVDKETLDTLLQIAIDEVKENTCKLASRQLQKIHRLRDFWGWNLHHINATEAFLKQGEDAHEAWDRLVVGPSAMIVAQFLYRSSSVQSISQPPATSVIARTVQTMPAMATATH
>gnl_Betvu_v1.2_Bv6_141390_ctns.t1
MRLPFRSILCNHCCNIITTTTTTTTTATVQMNYFYSSFTTTGNRHHHRRRSMMREKVLVIMGPTGSGKSRLSVDIASRFPAEIINSDKIQLYKGLDITTNKIPQEQRLGVPHHLLGCVDSSTQSELTPPHYRLLASSLISSIRSRNKLPLLVGGSNSLIHALLSGSGPGLNLRYRCCFLWIDVSPPVLNAYLLKRVDEMLDSGMLDELAKFYNSGEVNKIERDTGLRKAIGVPEFETYFTMGGDDQVLYEKSVRMIKENTCQLAKIQMEKIQRLKDGGWGLHRLDGTESFRAVLEGSKSWSDIWETQVVEPSMKIVKRFLEE
>gnl_Betvu_v1.2_Bv7_162990_zorj.t1
MSSLPMQMWKQAQPLLKIPTSLLKKEVLNPWKQQRDKVVFIMGATGTGKSRLSIDLATSFPAEIINSDKIQVYKGLDIVTNKITRQEQCGVPHHLLDIVNPNVDYKSKDFCLMATHAVESILQQDKLPIIVGGSNSYIESLVSDPKYGFKFNYDCCFLWVDVSVSVLHKSVSNRVDKMVQSGLVDEVRGIFDPYNSDYTRGIRQAIGVPEFDTFFRTEHHLDESDRDKQLQGAISEIKENTCKLVNKQLKKIHLLKHLKAWELYRLDATEVFNNGNEDVANDAWHKMVTQPSLEIVTQFLSNTRNLDPNFSARRVLRNMIEQNHPLIATA
>gnl_Carpa_v0.4_evm.model.supercontig_1.30
MTLLPSPFFSITHHHHHYSIISQSPPSSFFTSITASTPSRQRRCCSRWVPMDSTQPHRYPTGDKNKLLVLLGATGTGKSRLSIDLATRFYGEVINSDKMQVYKGLDITTNKMPMHERSGIPHHLLGEIDSEKGEFTPADFRSIGDLTICDIVSRQRFPILAGGSNSFVHALVAERFNPDSNVFHGSGSVSSELRYNCCFIWVDVSLPVLFDYLSVRVDDMLDLGMFEELAEFYDHEKYPGEPTNRTGLMKAIGVPEFESYFRRFPPKQGTKTEKRSKKENDKRKSEAGGEREGYEEAVREIKDNTCQLAKKQIGKILRLRGGGWVMRKVDATASFRAAMAATGSREGWREIWEREVLEPSVKIVRRFLEE
>gnl_Carpa_v0.4_evm.model.supercontig_16.27
MKFCLSAVKQVQPFMNFQGAGLTMDVPFFHQKDKVVFVMGATGTGKSRLAIDLATRFPAEVINSDKIQVYKGLDIVTNKVTQEECRGVPHHLLGVIHPNSTFSLADFHHFVPPTVDSIHRRDRLPIIAGGSNSYIRSLVNESPEFHLRYQSCFLWIDVSIPVLHTFVSKRVEKMIESGLIDEVRGVFDPNSRDYSRGIRRAIGVPELDRYFREESLVSRKGRARLLEKAIATIKENTCMLGCRQLQKIHRLYRQWKPEFHRIDATQVFLKEGEEADEAWEKHVAKPAAIIVDQFLYDDEWWWWGWCRHCHSSRFGFSCHDSMKGRMSAPQNPHFS
>gnl_Carpa_v0.4_evm.model.supercontig_20.90
MSAVKPTVKFQGTGLTTDVPIFHKKEKVVFVMGTTGSGKSRLAIDLATRFPAEIINSDKIQLYKGLDIVTNKVTEEERRGVFHHLLGVLDPSATFSIADFQDFVPPTVDSTTKSDRLPIIAGDSNSYIKALVNECPDFRLRCECCFLWVDVSMPVVHSFLSKRVDKMVLTKFEQYLIRLREITLTESGEQLAFQNWISTSEKNPN
>gnl_Carpa_v0.4_evm.model.supercontig_47.73
MDGPAAIRSEETLNPNNGGPRKEEEAKPKVVVIMGPTGSGKSKLAIDLASHFPIEIINSDSMQVYRGLDVLTNKVPLHEQKGVKHHLLGTVSPDVEFTVKDFRNAAIPD
>gnl_Carpa_v0.4_evm.model.supercontig_64.167
MEVMFQLPLMLTTMKMMSMSMCKQSVPLLDMIPPPTLNFDMLNTPRPKDKVVIVMGATGTGKSRLSIDLATRFPAEIINSDKIQVHQGLDILTNKITEEERRGVPHHLLSVLPPTADFTSANFRDMCSLAIESSLSRGHLPIIVGGSNTYIEALVDDDDMRFRSRYECCFLWVDVSMPVLHSAVSKRVDRMVDNGMVEEVRSFFKFNADCTRGIRKAIGVPELDNKKNARNYLKKQYKRSKRTPAN
>gnl_Elagu_v2.0_p5_sc00008.V1.gene190
MCNKRVWQAKGQIIVYDDKLGKFGFIQTRAKQTPSVDGSSPVYMRILFSRSGGSTISALLSPLLQGLQRPVVAAAKFLFRQQSVMTAVESQSSLHHHLLCLPRRACSGRRNDSVVVVMGATGTGKSKLSIDLATRFPSEVVNSDKIQVYRGLDITTNKIPLADRCGVPHHLLGELDPAVGELPALKFRSLAASAIERIAARRRLPVVAGGSNSFIHALLAARHDPLVDPFAAGDSRRGRRERLRYRCCFLWVDVEPKVLAEYLDLRVEEMVAAGMVEELEAYFAGEGAEPGRHPGLEKAIGVPEFREYFKKGKRAGEYAAAVAAIKVNGRRLAEEQVRKIGRLGDGGCGWALQRVDATAAVRARLGGSAWVAAWERDVVGPSVAAVEGFLESSLSPPLGS
>gnl_Elagu_v2.0_p5_sc00009.V1.gene725
MPPPLAPDVPVDAYDDDSIDDDDGCLSVCFPRIPPADCRPVGGPILPISSFPVRVRKGKVVVVMGATGTGKSRLAIDLAVRFNGEVVNSDKMQLYDGVDVVTNKVTDEETRGIPHHLLGGILPDADFTASDFRRVAGRAISSIAQRGRLPVVAGGSNSYIEELIEGGGRECGRSRYECCFLWVDVQPKELHRFVGERVDRMVERGLVEEVRRVFDPEADYGRGIRKAIGVPEMDGYLRAEKEGVGEWTKARLLELAIDEIKANTRKLTCRQLQKIHRLRALPGWDVHRVDATEVFRRGGEEADQSWDELVSRPSIEIVGQFLSQEEKVEEREDGREEVYFVAGSCGKEGKRVLSNETVVRTGGAAAPSWPQRWQWGPPCER
>gnl_Elagu_v2.0_p5_sc00026.V1.gene18
MATRTVDTAAPVEDPCTNRNPNGGRGGGAPVAKKVVVVMGATGAGKSRLAIDLASHFTGVEVVNADSMQVYQGLDVLTNKVPLSERNGVPHHLLGTIDASVEFTSKDFRDLSIPINRYLSLYASSGVLPSNLFQGEVAERVDCMIDAGLLDEVYDIYHPEADYTRGLRQAIGVREFEAFFRCYFSKKEDSKACRLDFSDSLHSDDDLKILLDEATDKLKANTCKLARRQACGNQILRGAHEWEQHKQGRRHRKRILRFKKRSPSSCSADQQQHLTTGETSCFTISLSPASADRTRWIISILIVGADFYPMSERLELVMSRATEGETYK
>gnl_Elagu_v2.0_p5_sc00067.V1.gene365
MATDSLPSGKDKVVFVLGPTGSGKSKLAITLATQFNGEVVNSDKMQVYDGLDVITNKVTDEESAGIPHHLIGGVHPDADFTASDFCREAMHAIDSILQRGHVPIIAGGSNSYIEALVDGEGGVFRSRHESCFVWIDVDPSLLHLFVSTRVDKMVEMGLVEEARSEFHQDGDYSKGIRRSIGVPEMDGYFRMEASVDEATRARMLEAAITEIKFNTCKLTCNQLQKIHRLSTLPGWDVHRIDATGFFLKRGREGEAEAWEKVVAGPGKEIVNRFLRGKGASGAVQKNEGKYVNGEADKAVTNGIKERSEPKISMVIWVDEDLSDRSRRRYYQFYHDHNHNTKEYHQLMDEIEALIHRGYLGKYVQKRYNRAPSKENNDNQPTTNIINAIFTRLEV
>gnl_Elagu_v2.0_p5_sc00079.V1.gene322
MTIGWHVDPYPIKRPIVSIYSLDRRPHGGGWRRLGLQRCSPTIPGQQSLGAGRPTFPMGSFQTRVRKGKVVVVMGATGTGKSRLAIDLAVHFDGEVVNSDKMQLYDGLDVVTNKVTEEETRGIPHHLLGGVPQDADFTASDYRRAAGRVVDAIARRGRLPVVAGGSNSYIEELIDGAGTEFRSRYECCFLWVDVQSKELHQFVAERVDRMLETGAGGGGAGNIRPRGRLR
>gnl_Elagu_v2.0_p5_sc00108.V1.gene119
MALPHLASPSFLSPLLSSRKPSVISAASPSLPVFPQILTSKTPMISISSPGSRHHCNLPPLRFCTTPESSSTVENPPSSRIFIRGLSCTTSEGYLAKIFSCFGEVSRAWRPFSMEAACGLPSRKDKVVFVLGATGSGKSKLAVALAIQFDGEIINSDKMQLYFGLDVVTNKVTN
>gnl_Elagu_v2.0_p5_sc00108.V1.gene121
MAFLVHLNQLYSPKSTPSSFPPLRPFSMEAACGLPSHKDKVVFVLGATGSGKSKLAIALATQFDGEVINSDKMQLYFGLDVITNKVTKEETAGIPHHLLGVVHPDADFTASDFAREAMHVIASILRRGRLPIVAGGSNSYVEALVDGEGGEFRSQYECCFLWLDVELPLLHSFVSARMDKMVAQGLVEEARSLFHADADYSRGIRRAIGVPEMDHYFRMEASADEETRARMLEGALDEIKANTCKLTCIQLQKILRFCTLPGWDLHRVDATEFFLRRGQDGEAEEWEKVVGSPCKEIVQKFLTG
>gnl_Elagu_v2.0_p5_sc00448.V1.gene19
MRILFSKSGSTTRAFLSPFLQGLERPAATSKFSSGHPSVTTAVESKSHRHHLHLFYHPQRACSGRRKESVVVIMGATGTGKSKLSIDLATRFPSEVVNADKIQVYRGLDITTNKIPLAERLGVPHHLLGELDPAAGELPAAKFRCMASSAIERIAAHRRLPVVAGGSNSFIHALLAARHDPRVDPFALGDRRRGRLERLRYPCCFLWVDVEAAVLAEHLDRRVEEMVAGGMVGELEAYFAAEGAEPGRHPGLEKAIGARLGGAGPAAEAAAWERDVVRPSVAAVERFLESVVS
>gnl_Eucgr_v2.0_Eucgr.C02690.1
MASSSSAAAHRRPKVVAIIGATGCGKSRLSIDLASHFPSEVINSDKMQVYRGLDITTNKIPLADRRGVPHHLLGSLDPDHGEMTPSQFCSLGDNAISDVASRGNFPILVGGSTSSILALLAERFDPQATPDLRYDCCFLCVDVLLPVLKKDLPKRVDRMLRMGAFDELAGYYDLRRTDPGAWAVLRRAIGVLEFDRYFEKYPPPRGERQNDPVREGAYQEALREIKKNAGQLMIRQVKKIRQLSESGWELHRLDATEAVRLATAPEEEDVWKSQVLEPSVEIVNQFLQEK
>gnl_Eucgr_v2.0_Eucgr.C02680.1
MASSSSSAAAHRRPKVVAIIGATGCGKSRLSIDLASHFPSEVINSDKMQVYRGLDITTNKIPLADRRGVPHHLLGSLDPDHGEMTPSQFCSLGDNAISDVASRGNFPILVGGSTSSILALLAERFDPQATPDLRYDCCFLCVDVLLPVLKKDLPKRVDRMLRMGAFDELAGYYNLRQTDPGAWAGLRKAIGVLEFDRYFEKYPPPRGVRPGDAWGQEDARERQNDPVREGAYQEALREIKKNAGQLMIRQVKKIRQLSESGWELHRLDATEAVRLATAPEEEDVWKSQVLEPSVEIVKQFLQEK
>gnl_Eucgr_v2.0_Eucgr.C02674.1
MASSFAAAHRRLCPRVKVVTVVGATGCGKSRLSIDVASHFTSEVINSDKMQLYRGLDITTNKIPLADRRGVRHHLLSSFDPNDGEMSPSQFRFHGDAAISGVASRGKLPLLVGGSNSFIHALLADRFDPEADPFGRLGSPASPKLRYDCCFLKRDDDPVRQGAYKEAVWEIKKNACQLAKRQIEKIQRLRGRGWELRKLDATEVVQLAMAAEEEGGSCVRWQGVWNRQVVGQSLNIVRRFLRE
>gnl_Eucgr_v2.0_Eucgr.C02688.1
MAFFFSAAVHCRPKVVAVIGATGCGKSLLSIDLASFFRSAEVINSDKMQVYRGLDITTNKIPPDERRGVPHHLLGSLDPDDGEMTPSQFRSLGDAAISDVASRGSLPLLVGGSTSSILALLAERFDQEEDVLGRFDPPARPKLRYDCCFLWVDVSLPVLEEHQSKRVDEMLDKGAFDELAGYYDLRRTDPEGWTGLRKAIGVPEFDRYFKKYPPPGGGKRDDDPVRQGAYKEALAKRQIEKIQRLRGCGWELRKLDATEVVQLAMAAEEEGGSGVRWQGVWKRQVVGRSVNIVRRFLHK
>gnl_Eucgr_v2.0_Eucgr.C02671.1
MASSSAAAHRLLHRRAKVVVIMGATGCGKSRLSMDLASLFSSEVINSDKMQVYRGLDLTTNKISRADRYRVPHHLLGSFDPDDGEMTPSQFRSLGHAAISGVASRGKMPLLVGGSNSFIHALLVERFDPDADVLGGIGSPASPELRYDCCFLWVDVSLPVLQEYQSKRVDELINMGTFDELTGYYDLRRTNPGGWTGLRKAIGVPEFDRYFMKYPPPRGFGPGDAWWEEDARERDNDPVRESAYQEAVREIKKNVGQLIRRQIEKIQKLSRSGWELHMLEATEAVRLAMAAEEKGCGRSRDVWERQVVGPSKEI
>gnl_Eucgr_v2.0_Eucgr.C02668.1
MSSSSATAHRTLRPRAKVVVIMGATGCGKSSLSMYLASRFPCEVINSDKMQLYRGLDITTNKIPLAERHGVPHHLLSSFDPNGAEMTPSEFRSRGHAAISGVVSGGKLPLVVGGSNSFIHALLVERFDPEAEVFSGLGSAASPELRYDCCFLWVDVSPPVLEEYQSKRVDKMLDMGAFDELAGYYDLRRTNPGGWTCLRKAIGVPEFDRYFMTYPPPRGVGPGDGWRREDAGMREDDPGREGAYKEVVRKIKKNAVELAKWQIMKIERLRGCGWELHSWTRRTRSGCRWRSSRRVAAGPGTLGE
>gnl_Eucgr_v2.0_Eucgr.C02687.1
MASSCAAAHRRLRPLVKVFAIVGATGCGKSRLSMDLASRFPCEVINSDKMQLYRGLDITTNKIPLAERHGVPHHLLSSFDPNDGEMTPLRFRSIGHAAISGIASRGKLPLLVGGSNSFIHALLVERFDPEAEVFSGLGSAASPELRYDCCFLWVDVSPPVLEEYQSKRVDKKLDMGAFDELAGYHDLRRTNTGGWTCLRKAIGVPEFDRYFMTYPPPRGVGLGDGWRREDARMREDDPGRDGAYKEAVRKIKKNAVELAKWQIMKIERLRGSGWEMHRLDATEAVRLKMAAKEEGGGRSREVWEREVVEPSVKFVERFLLKKQVACYLS
>gnl_Eucgr_v2.0_Eucgr.C02679.1
MASSAAAAHGRTKVVVIMGATGCGKSHLSIDLASHFRSAEVINSDKMQVYRGLDITTNKIPPDERRGVPHHLLGSLDPDDGEMTPSQFRSLGDAAISDITSRGSLPLLVGGSTSSILSLLVERFDQEEDVLGRLGPPARPKLRYDCCFLWVDVSLPVLEEHQSKRVDEMLDKGAFDELAGYYDLRRTDPEGWTGLRKAIGVPEFDRYFKKYPPPGGVCPDSPWRWQDARKRDDDPVRQGAYKEAVWEIKKNACQLAKRQIEKIQRLRGCGWELRKLDATEVVQLAMAAEEEGGSGVRWQGVWKRQVVGQSVNIVRRFLHK
>gnl_Eucgr_v2.0_Eucgr.C02681.1
MASSSSSAAAHRRPKVAVIMGATGCGKSRLSIDLASHFPFEVINADKMQVYWGLDITTNKIPPAERHGVPHHLLSSFDPNDGEMTPSQFSFHGDAAISGVASRGKLPLLVGGSNSFIHALLADRFDPEAEASPELRYDCCILWVHVSPPVLKKGLPKRVNGMLRMGAFDELAGYYHLRQTDPGARAGLRKAIGVLEFDRYFEKYPPLRGDAWGQEDARERQNDPVREGAYQEALREIMKNADHLIKGQVEKIRQLSKSGWVLHRLDATQAVRLAMAPKEEGGGDDRSREVWEREVVGRSVEIVNQFLREN
>gnl_Eucgr_v2.0_Eucgr.H03602.1
MTSMSTVACKQAQVQPLMNFRGGLNAESFYHRRDKIVFVVGATGTGKSRLAIDLADRFRGEVVNSDKIQVYKGLDIVTNKVTEEECRGVPHHLLGIAEPDSEFTAIDFRCHALLAIDSILARGRLPIIAGGSNSFIDALVNGGPEFRSRYDCCFFWVDVLMPVLHSFAVRRVDRMVEAGLVDEVRSVYRPGADNSKGIRRAIGVSEMEKYLSYENTADDRTRAKLLKEAVERIKANTCALACRQLEKIERLKSNWDGEMNRIDATEVFQKEDKEADEAWARLVAGPCTVILCKFLYGQDPMAAILSTDTSHDLTIVKPISVSIPMILLAAATTRV
>gnl_Eucgr_v2.0_Eucgr.B01146.1
MGATGTGKSRLAIDLATHFPGEVINSDKMQVYKGLNIVTNKVTKEECREIPHHLLGFVDPDSDFTATDFRDHTSLALPSISRQDRVPIIAGGSNSFIEALVDGDPEFRSRHDCCFLWVDVSLSELCPFVSERVDRMVEAGLVDEVRSMYNPKADNTKGIRRAIGVGEMDDYFRVEATDADDKTKARFLEASITKIKDNTRSLARDQRKKICRLYNMWSWNMHRIDATEVFERRGSKEAADEAWERLVLRPSSMIVDRFLDEAPSTTIISPNMTATTAIAPPVPMAAVAAATH
>gnl_Eucgr_v2.0_Eucgr.K03385.1
ELSISCFSFSVFWSSILLLILTHSAPLIMRISMVKCKPTAQPLLHAASLVRRSNRGFYKLSPQKEKVVVILGVTGAGKSRLSIDIASHFPAEIVNSDKIQVHKGLDIVTNKITEEEQRGIPHHLLGTIPPDADFTASEFSNSALLAIESIRARGNTPVIVGGSNSYIETLIASHDYRFQSNYECCFLWVDAAMPILHSFLSKRVDKMVERGMVEEARNAFDPNGQYSRGIRRAIGLPELDLLFRTEKFLDRQAHARLLKEAMEEIKTNTCKLASRQLEKIHRLRNQKGWNLHRMDATEVFCKHGKADADEAWEELVAGPSTKIVAEFLYNVTANMATSGGLHKGLIKCRANH
>gnl_Eucgr_v2.0_Eucgr.G00473.1
MGATGTGKSKLSINLAVHYQTEVINSDKIQVYKGLDVVTNKVTDLECRGVPHHLLGVIDDPDVDFSVHDFCRDALTAINQITQRGRAAIVAGGSNSFIEVLVEDPTYNFKSIYDCCFIWLDVSPPVLNERVSKRVDEMVAAGLIDEVRGVFVPQPDYSRGIRRAIGVPEMDRFLRAENRLIDDEKPKEVLLDEAINEIKVNTFKLTCRQVEKIRMLREERGWNIRRIDATGVFESPGAADVEKAWRSLVLEPSLAM
>gnl_Eucgr_v2.0_Eucgr.G02313.1
VVVIMGATGCGKSGLSIDLASVFPSEVINSDKMQVYRGLDITTNKITPAERRGVPHHLLGSFDPDDGEMSPSMFRSLGQSAISGIASRGNLPLLAGGSNSLIHALLVERFDPEVDVFGGLTSPASLELRYNCCFLWVDVSPPVLEEYLSKRVDDMLDMGMFEELARYYDPRRTDPGGRTGLRKAIGVPEFDRYFKKHPPQRWAGQGQGDARRPEEGREGDDDRAREGAYEEAVWEIKENTRQLAKRQIEKIERLRECGWELRKLDATETFLLAMATDEGGGGGRRRDVWERQVVGPSVKIVKRFLQE
>gnl_Eucgr_v2.0_Eucgr.G01887.1
MGATGTGKSKLSINLAVHYQTEVINSDKIQVYKGLDVVTNKVTDLECRGVPHHLLGVIDDPDVDFSVHDFCRDALTAINQITQRGRAAIVAGGSNSFIEVLVEDPTYNFKSIYDCCFIWLDVSPPVLNERVSKRVDEMVAAGLIDEVRGVFVPQPDYSRGIRRAIGVPEMDRFLRAENRLIDDEKPKEVLLDEAINEIKVNTFKLTCRQVEKIRMLREERGWNIRRIDATGVFESPGAADVEKAWRSLVLEPSLAM
>gnl_Manes_v6.1_Manes.05G074300.1
MKLSMSICHQTHSHVLDIPTNRLKMDIVRWQKTKVVILMGATGTGKSRLSIDLATQFPAEIINSDKMQIYKGLEITTNKITEEERSGIPHHLLGEVNPNADFTAKDFCNMASLAVESISTRGLLPIIVGGSNSYIEALVDDADYRFRSKYDCCFLWVDVSMPVLNDFLCKRVDEMVFKGMVDEVRNIFDPLADYSRGIRRSIGVPELDKYLRAEAFSDGENCERLFLEAIREVKNNNCKLAHRQLEKIRRLKNVKGWNIHRIDATQVFRKRGSMEAEEMWKKLVAKPSSAIVREFLHRVTAATSGITKDFIAQYVF
>gnl_Manes_v6.1_Manes.06G067100.1
MRLPFINSHSHYTSSHRLSSLPCSSPLFKPASRRPPGGVRMDSSAAPSSSSSSSTSGYHYRRRQKDKIVVIMGATGCGKSKLSIDLGTRFQSEIINSDKMQIYKGLDITTNKIPFQDRLGVPHHLLGVFDPEDGELGPSEFRLTAGLAISDIVSRQKLPLVVGGSNSFIHALVVDRFNPELDVFSGASVSTRLRYECCFIWVDVSLPLLCDYLCKRVDEMLDSGMFEELSEYRRWKDPMSQPGLLKAIGVPEFDRYFKKYPPGTGEGEWDEGRRGAYEEAAREIKENTCQLAKRQIGKIKRLKRAGWDLQRVDATEAFREAMKVRTASSDVKKKKRKKKRWMEVWERDVMTPSMGIVNRFLEE
>gnl_Manes_v6.1_Manes.15G022800.1
MMLSASVQKQIQPLVNFQRAINMEPFFRRKDKVVFVVGPTGTGKSRLAIDLAARIPAEVVNCDKMQVYKGLNIVTNKVTEEECHGVPHHLLGFVDPDANFNPNDFCHHASEVIKSIIARDRLPIVAGGSNSFIEALVNDDPEFRLRYECCFLWVDVSLPVLHSFVSQRVDRMVEAGLVSEARSIFDPSNTNYSQGLRRAIGVPELDHYFRNEATADAKTRAKLLDAALAKIKENTCVLACRQLQKIHRLYNQWSWNMHRINATEVFLKSGEDAWEKLVAGPSSMIVEQFLYYEDHMGTTVPSKTAPVMASTVMPIPIPIPIPAMASAVPMTR
>gnl_Manes_v6.1_Manes.15G148500.1
MEFALPSKMPVAHSLPARMKLRMRSHIQAIPSVHPFEAQIKKQKTLFILGATGTGKTKLSIDLATHIPAEIINSDKIQVYKGLDIVTNKIAEDERKGIPHHLLGFMDPEADFTVQDFCTHVHVAMTRIINNGSVPIIVGGSNNYIRRLVEDPCTKFKSNFDSCFLWVDVDLPVLYKRVAQRVDEMVEAGLVEEVRAMVAPGADYTRGVWRAIGVPEMDDYLHAEKVMADEKTKRMLLEAAIYRIKQNTCKLVDSQLRKINQMIDELGWKLHRIDATCVLETRGGGAVEAWEEVVLEPSLAIVRDFLEGQD
>gnl_Manes_v6.1_Manes.01G209100.1
MRFSMSICQQTHHHMLDIPAGRLKMDIVTPRWQKAKVVILIGATGTGKSRLSIDLATQFPAEIVNSDKMQVYRGLEVTTNKITEEERSGIPHHLLGEVNPNADFSSKDFCNMASLAVDSISNRGLLPIIVGGSNSYIEALVDDEDFRFRSKYECCFLWVDVSLPVLNEFLCKRVDEMVSNGMVDEVRNIFDPYADYSKGIRRSIGVPELDKYLRAEAFLNGENSDRLLVEAIREIKNNNCKLARRQLEKIRCLKNVKGWNLHRIDATQVFRNRGNKKGEEAWKKQVTIPSSAIVREFLYSSVTAAKVPAAAAAAAAAAAAAAGINKDYIAQCLVS
>gnl_Manes_v6.1_Manes.14G103300.1
MRLPFPTIHSHCTSHALPSLPFSLPFFKPSPRRPPRGVRMDSSDRPISTLSLRRQKDKILVIMGATGCGKSKLSIDLATRFQAEIINSDKMQVYKGLDITTNKIPIHERNGVAHHLLGVFDPLDGEVSASEFRLTAGLAISDILSRQKLPMVVGGSNSFIHALVVDRFNPDLDVFGGASNPVSTQLRYNCCFVWVDVSLPVLEDYLCYRVDEMLESGMPEELSEYYRWEDPASQPGLRKAIGVPEFERYFKRYPPGRAGAGAGGGEWDEAQRREYEEAVREIKENTCELAKRQIGKMMRLKGAGWELQRVDATEAFREAMKVRTASDSSKNNKKKKRKKKRWMEVWERDVVQPSMKIVNRFLEE
>gnl_Manes_v6.1_Manes.03G185000.1
MNMRFSASVQKQIQPLVNLQRAINMEPFFRRKDKVVFVVGPTGTGKSRLAIDLATRIPAEVINCDKMQVYKGLDTVTNKVTEEECRGVPHHLIGVVEDPIANFTCDDFRFHALEAVNSVVARDRLPIIAGGSNSFVEALANDDPDFRLRYECCFLWVDVSLPVLHSFVSERVDRMVKAGLVKEVRSMFDPSKSNYSQGIRRAIGVPELDQYFRNEHIVDAKNRAKLLDRAIAKIKENNCILACRQLRKILRLYNRWSWKMHRIDATEVFLKSGEEAEEAWEKLVAGPSSRIVEQFLYDGDHMTTIVPSETVTVMASAGIPIPIPAMVAAVTR
>gnl_Medtr_Mt4.0v1_Medtr3g019820.1
MALTSSTSTSTEKKKTKLSINLGTQFPSEIINSDKIQVYNGLDIVTNKVQESERCSIPHHILGIIDDPEYDFTMDDFCKHVLEALDLITQNGHLPIIVGGSNSYLKKLLEDPTNAFHSKYDCCFIWLDVSLPILFPYLDKRVDEMVAAGMVDEIRDFFVLGADNTKGIRRAIGVPELDSYFEMEMKKGIDDAEKEKILKESIRKTKQNTFILAENQLSKIQNMADTLGSMIIKIDSTEVFKAILRGEDYQKLHHEIVIKPSMKIVKRFLEGTSYGFRNAKYSNENGKHTLNGV
>gnl_Medtr_Mt4.0v1_Medtr3g011590.1
MALTTSTLTEKKKVLFILGATGTGKTKLSINLGTQFPSEIINSDKIQVYKGLDIVTNKVQESERHSIPHHILGIIDDPEYDFTVDDFCNHVLEALNLITENGHLPIIVGGSNSYLKKLIEDPTIAFHSKYDCCFIWVDVSLPILCPYLDKRVDEMVESGMVDEIRDFFVPGADYTKGIRRAIGVPELHSYFEIEKKECIDDAQKEKILKEAITKTKQNTFILAENQLSKIRNMADKLGSMINNINSTEVFEAILRGEDYHHLHQEIVINPSMKIVKRFLEETSPIFGNSKYSNENGKHTSNGV
>gnl_Medtr_Mt4.0v1_Medtr3g019930.1
MALTTSTSTSTEKKKVLFILGATGTGKTKLSINLGTQFPSEIINSDKIQVYNGLDIVTNKVQESERCSIPHHILGIIDDPEYDFTMDDFRKHVLEALDLITQNEHLPIIVGGSNSYLKKLLEDPTNAFHSKYDCCFIWLDVSLPILFPYLDKRVDEMVAAGMVDEIRDFFVPGADNTKGIRRAIGVPELDSYFEMEMKKGIDDVEKEKILKESIRKTKQNTFILAENQVSKIQNMADTLGLMINKINSTEVFEAILRGEDYQKLHQEIVIKPSMKIVKRFLEETSHGFRNAKYSNGNGKHTTNGV
>gnl_Medtr_Mt4.0v1_Medtr3g019980.1
MALTTSTLTNKKKVLFVMGTTGTGKTKLSINLGTQFPSEIINSDKIQVYKGLDIVTNKVQKSERCSIPHHILGIIDDPDYDFTMDDFCKHVLEALDLITQNGHLPIIVGGSNSYLKKLLEDPTIAFHSKYDCSFIWLDVSLPILFPYLDKRVDEMVAVGMVDEIRDFFVPGADNTKGIRRAIGVPELDSYFEMEMKKGVDDAQKEKILQESIRKTKQNTFILAENQLSKIQNMAAKFGSMINKIDSTEVFEAILRGEDYQHLHQEIVIKPSMKIVKRFLEGTSHGFRKAKHSNGNGKHTPNGV
>gnl_Medtr_Mt4.0v1_Medtr3g019900.1
MALTTSTSTSTEKKKVLFILGATGTGKTKLSINLGTQFPSEIINSDKIQVYNGLDIVTNKVQESERCSIPHHILGIIDDPEYDFTMDDFRKHVLEALDLITQNEHLPIIVGGSNSYLKKLLEDPTNAFHSKYDCCFIWLDVSLPILFPYLDKRVGEMVAAGMVDEIRDFFVPGADNTKGIRRAIGVPELDSYFEMEMKKGIDDVEKEKILKESIRKTKQNTFILAENQVSKIQNMADTLGLMINKINSTEVFEAILRGEDYQKLHQEIVIKPSMKIVKRFLEETSHGFRNAKYSNGNGKHTTNGV
>gnl_Medtr_Mt4.0v1_Medtr3g020760.1
MALTTSTLTEKKKVLFILGSTGTGKTKLSINLGTQFPSEIINSDKIQVYKGLDIVTNKVQESERCSIPHHILGIIDDPEYDFTVDDFCKHVLEALDLIIENGHLPIIVGGSNSYLKKLVDDPVIAFHSKYDCCFIWVDVSLPILFPYLDKRVDEMVEAGMVDEIREFFVPGADNTKGIRRAIGVPELDSYFEIEMKKGIDDAEKEKILKEAIRKTKQNTFKLAENQHSKIQNMADKLGSMIKKINSTEVFEVILRGEDYQHLYQDIVIKPSMKIVKRFLEETNPRFKNEKYSNEIGKHTPNGV
>gnl_Medtr_Mt4.0v1_Medtr3g020100.1
MAFATSTLTEKKVLFILGATGTGKTKLSINLGTQFPSEIINSDKIQVYKGLDIVTNKVQESERCSIPHHILGIIDDPEYDFTMDEFCKHVLEALDLIIENGHLPIIVGGSNSYLKKLLEDPTIAFRSKYDCCFIWLDVSLPILFPYLDKRVDEMVQAGMVDEIRDFFVPGADNTKGIRRAIGVSELDSYFEIEMKKGIDDAQKEKILKEAIRKTKQNTFILAENQLSKIQNMSDKLGSMVKKINSTKVFEAILRGENYQDLHQEIVIKPSMKIVKRFLEETSHGFRNVKFSNGNGKHTPNGV
>gnl_Medtr_Mt4.0v1_Medtr3g020155.1
MAFATSTLTEKKVLFILGATGTGKTKLSINLGTQFPSEIINSDKIQVYKGLDIVTNKVQESERCSIPHHILGIIDDPEYDFTMDEFCKHVLEALDLIIENGHLPIIVGGSNSYLKKLLEDPTIAFRSKYDCCFIWLDVSLPILFPYLDKRVDEMVQAGMVDEIRDFFVPGADNTKGIRRAIGVSELDSYFEIEMKKGIDDAQKEKILKEAIRKTKQNTFILAENQLSKIQNMSDKLGSMVKKINSTKVFEAILRGENYQDLHQEIVIKPSMKIVKRFLEETSHGFRNVKFSNGNGKHTPNGV
>gnl_Medtr_Mt4.0v1_Medtr3g020740.1
MALTTSTLAEKKKVLFILGATGTGKTKLSINLGTQFPSEIINSDKIQVYKGLDIVTNKVQESERCSIPHHLLGIIDDPEYDFTVDEFCKHVLEALALIIANGRLPIIVGGSNSYLKKLVEDPSIAFHSTYDCSFVWLDVSLPILFPYLDKRVDEMVGAGMVDEIREFFVPGADNTKGIRRAIGVPELDSYFEMEMKKGVDDAEKEKILKEAIRKTKQNTFILAENQHLKIQNMANKLGSMINKINSTKVFEAILRGEDYQHLYQEIVIKPSMKIVKRFLEETSPRFKN
>gnl_Medtr_Mt4.0v1_Medtr2g022140.1
MIMVPATSSYACKQEVSLINFQKGLNKMESLFHNRNKDKVVVIMGATGTGKTKLAIELAKHFQPAEIVNSDKMQVYKGLDITTNKVTEEECDGVPHHLLGVFDPTTNFTANDFCYHACSAIDSIVEKDGLPIIAGGSNSYLDTLVNHCTEFRLRYECCFLWVDVSLPVLHSSLQSRVDRMIEAGQVDEVREFFDPFGDYTKGIRRAIGVPEFHDFLVAEANSADERTKKRLLEAAISRLKINNCTLANRQVQKIRRLNGMWKRSMHRLDATETHLRSGSHTSKEVWEDHVLAKSLVILYNFLYGETHAHSRILSPTNVIANFSAPPQSLALPAVAAAIR
>gnl_Medtr_Mt4.0v1_Medtr2g075100.1
MAFTTSTLAEKKNKVLFILGATGTGKTKLSINLSTYYPAEIINSDKIQVYKGLDIVTNKVLESERCSIPHHILGIIDDPEYDFTMNDFCKHVLESLDLIIGNGHLPIIVGGSNSYLRKLVEDPTIAFLSKYDCCFIWVDVSLPTLFKYVGKRVDEMVEGGMVDEIREYFVPGADNTKGIRRAIGVPELDSFFAIEKKSGIDDAIKEMILKKAIEETKQNTCILAKNQLSKIQNMTHMLESMVYKIDSTEVFEALLRGEDYKHLHQEIVIKPSKEIVKRFLEETTDEFGYEKYSNDNVKHASNGV
>gnl_Medtr_Mt4.0v1_Medtr7g007180.1
MAFASSSLAEKKKVMFVMGATYIGKTILFIYLGTHFLYEIINSNKIQIYKDLDLTPT
>gnl_Medtr_Mt4.0v1_Medtr7g407170.1
MAFTTSTLAEKKNKVLFILGATGTGKTKLSINLGPHYPAEIINSDKIQVYKGLDIVTNKRALQIPHHILGIINDPEYDFTMYDFCNHVVESLDLIIGNGHLPIIVGGSNSYLKKLVEDPAISFLSKYECCFIWVDVSLPTLYQYVGKRVDEMVQTGMIDEIREYFVPGADNTKGIRRAIGVPELDSFFAIEKKSGIDDAIKENILKEAIEKTKQNTCILAKNQLSKIQNMAHMLGSMVYKIDSTEVFETLLRGEDYKHLHQEIVIKPSKEIVKRFLEETTDGFRYEKYSNENGKHAPNGV
>gnl_Medtr_Mt4.0v1_Medtr7g028880.1
MAFTTSTLAEKKNKVLFILGATGTGKTKLSINLGTHFPAEIINSDKIQVYKGLDIATNKVPESERCSIPHHILGIIDDPEYDFTMNDFCNHVLESLDLITGKGHLPIIVGGSNSYLKKLVEDPAISFLSKYDCCFIWVDVSLPTLYQYVGKRVDEMVQAGMVDEIREYFVPGADNTKGIRRAIGVPELDSFFAIEKKSCIGDAIKEKILKEAIENTKQNTCILAKNQLSKIQNMARMLGSMVYKIDSTEVFEALLRGEDYKHVHQESVIKPSKEIVKRFLEETTDEFGYEKYSNENGKHAPNVV
>gnl_Medtr_Mt4.0v1_Medtr7g024250.1
MAFTTSTLAEKKNKVLFILGATGTGKTKLSISLGTHYPAEIINSDKIQVYKGLDIVTNKVPESERCSIPHHLLGIIDDPEYDFTMNDFCKHVLESLDLIIGNEHLPIIVGGSNSYLKKLVEDPSIAFFSKYDCCFIWIDVSLPTLFQYVGKRVDEMVEAGMVDEIREYFVPRADNTKGIRRAIGVPELNSFFEIEKKNGIDDAQKEKILKEAIGKTKHNTCILVENQLLKIHNMADMFGSMVYRIDSTKVFEALLRGEDYKHLHQEIVIKPSKEIVKRFLEETTDGFGYEKYSNENGKHAPNDV
>gnl_Medtr_Mt4.0v1_Medtr7g007190.1
MINPLYIKKKKKNMVFCSSILAEKNKVLFIMEATGIGKNKFTIYLDTRFLYEIINSDKI
>gnl_Medtr_Mt4.0v1_Medtr7g024230.1
MEPTAVNYKLSIYLGAQFLFEFINFNKFQVYKGFDLSPTRYYNMNIVQFHIHFIQKNYCCFIWLDVYFPILFQSLYKRVDQMVEAELEYEIREIFVSGPYCTLGL
>gnl_Medtr_Mt4.0v1_Medtr7g407160.1
MDATRTGKKKSIYFDTQFLYEIINSNEIQIYKDLELSPTGFEYPRRWKVYFSSASCIHYEREPSFWLMLRK
>gnl_Medtr_Mt4.0v1_Medtr1g072540.1
MSISLSMCRLIRQPLTSNVQCSGKKLNMRQIQKENVVLVMGATGTGKSKLSIDLANYFPSEIINSDKIQIYEGLDIVTNKITLEEQKGIPHHLLGTHNPNIEFTSNDFREKSTSAIDLIMSGGNLPIIVGGSNSYLEALVDDDDYNFRSRYNFCCLWVDVSMPILRSYIDQRVDQMLNSGMVNELRPFYNPNGDYSKGIRKAIGVPEFDEYFRRESYVDDETRKMLLDKAVSEMKINTWKLAKKQLGKIDWLKNVKRWNIHRLDATPVFKKHGKEADETWKKIVAEPSAMIVAQFLYNSRNPANVVKSSSNLRVPISQGDLMATATC
>gnl_Medtr_Mt4.0v1_Medtr1g110590.1
MPTTTTTPSFLSPPHSQRHYHKPIQFHHYSHTLFTPSSSSATHTRRRPHCPRMEISPSRHRRKDKVLIIVGATGSGKSRLSVELATLFPYSEIINSDKIQVYRGLDITTNKIPFHQRNNVPHHLLGDIDPSHGEFSPSDFRRHAGDIISDITSRRKLPIIVGGSNSFIHALLVERFDPESNVFDESSSLSTSISSDLRYKCCFLWMDISFPVLSEYLLKRVDDMFDSGMVNELAEFYEPDADNQTGLRKAIGVPEFDRFFKQYPPQVGPDESERHNPMREGAYIEAVKAIKDNTCQLAKRQIGKILRLKRAGWDLQRIDATEAFRAVLTSESNGGGEEFTGVWKKQVLEPSVKIVKRFLME
>gnl_Medtr_Mt4.0v1_Medtr6g045293.1
MAFTTSILAEKKNKILFILGATGTGKTKLSINLGTRYPAEIINSDKIQVYKGLHIVTNKVPESERCSIPHHLLGIIDDPEYDFTMNDFCKNVLESIDLIIGNGRLPIIVGGSNSYIKKLVEEPTIAFLSKYDCFFIWVDVSLPTLFQYVGKRVDEMVESGMVDEIREYYAPGADNSKGIRRAIGVPELDSFFQIEKKNDIDDAQKEKILAEAIRKTKQNTCILVQNQLLKIKNMAQILGSMVYKIDSTEVFEALLKGEDYKHLHQENVVKPSIEIVKRFLEETPVGFEYEKYSNENGKHALNGVSNIRAKII
>gnl_Medtr_Mt4.0v1_Medtr6g045287.1
MAFTTSILAEKKNKILFILGATGTGKTKLSINLGTRYPAEIINSDKIQVYKGLHIVTNKVPESERCSIPHHLLGIIDDPEYDFTMNDFCKNVLESIDLIIGNGRLPIIVGGSNSYIKKLVEEPTIAFLSKYDCFFIWVDVSLPTLFQYVGKRVDEMVESGMVDEIREYYAPGADNSKGIRRAIGVPELDSFFQIEKKNDIDDAQKEKILAEAIRKTKQNTCILVQNQLLKIKNMAQILGSMVYKIDSTEVFEALLKGEDYKHLHQENVVKPSIEIVKRFLEETPVGFEYEKYSNENGKHALNGVSNIRAKII
>gnl_Medtr_Mt4.0v1_Medtr4g117330.1
MSGQLSLQVTLSSSNLIIKKKNKRKKKKMMNIFSVSGAVACKPLVSFQPPLMDNNSLFQQHRNKEKVLVIMGATATGKSKLAIDLATHFPPAEIINSDKIQVYKGLDITTNKVTEEECRGVHHHLLGTIDPNSDFTSKEFCEQATMATGSIVARDGLPIIAGGSNSYIEALVNHHHEFHTRYECCFLWVDVSRQVLQSSLSTRVDRMIEAGQVDEVREIFNKENHDYTRGIRRAIGVPEFDQFFRAELEGKVDERTMKKLLEVAIDALKINNIKLANRQVQKIHRLYGMWKRNMHRLDATEVVLKEKTWEDCVLTKSLRIVHKFLYDDCSVRVRNGGGSGGGLVVPANIGSATVATAVTH
>gnl_Mimgu_v2.0_Migut.E00350.1
MKGITLPVVFPTTHHFPCKNQNPLSLSKKSSPPPPSSSSRWAHMASTTTITAAAARRHKKIVVIMGPTGCGKSKLSVDLATRFFPSSEIINSDKIQVYRGLDITTNKIPPHERKGVPHHLLGEFDPSESHPEFTPSDFRSSASSTISEILSHRKVPFIVGGSNSLIYALLAKKFDPELDVFSGSNSVFCKELRYSCCFIWVDVSLPVLNEYLVKRVDDMLDSGMFDELAEYFADPESDSVSQSGLKKAIGVPEFERYFRRFRDDWRLDDDVAKRRAYEEALWAIKENTCRLAKRQLWKILRLRDAAGWDIKSVDATASVTAAAMGGGGRRVADIWERQVVEPSVKIVRRFLME
>gnl_Mimgu_v2.0_Migut.N00150.1
MAAFSAWNLIVPQQRRRQEKVVVVMGATGTGKSRLSVDLATRFYGEVINSDKMQVYKGLDVATNKSTAADRRGVPHHLLGIVDDPDAAFTAAEFVRRSSMAAEEISGRGRLPIIAGGSNSLVEALTVADRQFRSRYECCFLWVYVSAPVLHSVVSERVDRMVAGGLVEEAAEFFNPSGDYSRGIRRAIGVPELHEFFKNGPFVGGEAAGADLLEAAIVEIKENTCKLTRRQLGKIWRLREKLAGRRMHRLDATGVFLNRGGEAVEAWEKMVVGPSTRILARFLISEDEEEDAHSQPVTVDQAYILT
>gnl_Mimgu_v2.0_Migut.D00273.1
MKMSLSVSKQVRPLLHIPGSDNQLLRHKEKVVVVMGATGTGKSRLSIDLATRFAAEVINSDKMQVYQGLDIATNKITDEERRGVPHHLLGVVADPETDFSAGNFRAVASISMRSILGRGHLPIIVGGSNSFVEALVDMNFQLRYDCCFLWVDVGMPVLHSFVSDRVDKMVERGMIDEVRDFYRPNADYSRGIRRAIGVPELDEFFRVESFCDDETRARILAEAIDSIKSNTSRLSRRQLEKIHRLRNIKGWRMHRLDATDVFRKRGGEAEAAWENTVAGPGAALVSRFLYDMEPAPAVVCGGVAAAMRGVGRPLMATATH
>gnl_Mimgu_v2.0_Migut.L01058.1
MYTRAAAVLRRKKKIVVIMGATGCGKTKLAVDLASRFFPSSEIINSDKIQVYRGLDITTNKIPFADRRNVRHHLLGDFDPSDSHPEFTPSDFRASASSAVAHILSRRRTPFVVGGSNSFVYALLAERFNPESDVFAAESPDSAFCRELRYSCCFIWIDVSLPVLNRHLAKRVDHMLDSGMADELAEYFKNQRSDSVSQRGLKRAIGVPEFERYFKWGMGDVEEAVGAIKENTCQLAERQVGKILRLRDAAGWELKRVEATAAIRAAAEGGGGAADIWEREVVEPSVKIVKEFLME
>gnl_Mimgu_v2.0_Migut.G00264.1
MRISFSACKPPQAAAPPLVNFPAGLINIMDKLILPRQRRKEKVVVVMGATGTGKSRLSIDLATRFGAEIINSDKMQVYRGLDVVTNKVTAAECRGVPHHLLGIADPDDDFTAADFVERASLAAEEITHRGRLPIIAGGSNSFVKALVSDDHYFRSRYECCFLWVDVSLPVLHYFVSKRVDRMVVAGLSGYRRAIGVPEMDEFFRNETLVDDVTRADLLERAVDQIKACTRNLVCCQLRNIARLEEHLERRIHRLNATEALLRHGGDADEAWERVVAGPGTAIVGRFLCDEPPTPPMSSSATVILGPTNSTAAVAAATR
>gnl_Musac_v1_GSMUA_Achr3T09080_001
MEAAAALQHLFIMAHHSFSSVLLSLHACLDREQRWNSMLRSCKADRCSSFFRMPSYPLFLIQFWFPRVPSVPCRLLPPLVDVPAVARMVYKDKVVFILGTTGSGKSKLAIALAKSFRGEADFTASHFRREATRAVESILGRGGLPIVAGGSNSYIEELVEGVGGEFRSRYDCCFLWVDVELPVLHEFVSSRVDKMVEQGLVKEARAAFRPDGDYSRGIWRSIGVSEMDGYFRSGDSAGDGETKARMLEAAVDAIKANTCRLACCQLQKIRRFCAMGWDVHRIDATEFFQRRGRGSEEELWEEVVGEPGAAITRSFLASKNQNNELDATANAATF
>gnl_Musac_v1_GSMUA_Achr3T29480_001
MGATGTGKSKLSIELATRFSGEVVNSDKIQVYRGLDVTTNKMPVVERCGVPHHLLGEVDPAAGEVSPATFREMAARAIAGINGRGRLPVVAGGSNSMVHAAMAAAALADQLDRRVEEMVAAGMVEELGRYFAAEVESDAGELRHPGLAKAIGVAELREYFRGEGRGTAAAYQAAMAAIKANTRRLAEEQVRKIERLEEMGWPLRRLDATATVTARLAGSATEQAEAAWERDVAGPSSAAVEQFLKEAVEGHHAVSSHLIYT
>gnl_Musac_v1_GSMUA_AchrUn_randomT01160_001
MGSFKSRGGKDKVVFVMGATGTGKSRLAVDVAIHFGGEIVNSDKMQVYDGLDVESIARRGRLPIVAGGSNSYIEELVEGAGREFWRRYECCFLWVDVQLPVLHKFVAERVDRMVERGLVEEVRGLFDPDVADYSRGVRRAIGVPEMDRYLRAEAAEADEATKARLLEAAIDEIKANTCKLTCCQLQKIHRLCTLSGWNVHRVDATDVFRRAGKEVDEAWASLVAGPSVEIVAEFLHQAPAAEPKAAAREAQQFAAVNNKKGASLMNGAVGRDMVVKVASSLVGATV
>gnl_Musac_v1_GSMUA_AchrUn_randomT15750_001
MSFSLLLNQVCLQRIPVTGRLQVQLLSRELPSSSSGQYIFPMGSFETRSGPKDKVVLVLGATGTGKSRLAVDLAAYFDGEIFTASDFRREAILAVESIVRRGRLPIVAGGSNSYIEAMIEGAGREFRRRYECCFLWVDVQLPVLHAFVAERVDCMVGRGLVQEVRGLFDPGVVDYSRGIRRAIGVPEMDRYLRAEGTETDEEAKARLLEVALDEIKANTCKLTCCQLQKIHRLSTLSGWNVNKVDATEVLRKKGKKEDEAWAAQVACPSIEIVAKFLQQTITEEDQVAEAAAQEAEQFALVTKENRPCLMNETVVLAATTTKAAAALVTAGVDMVKVASTTVAVVGATV
>gnl_Musac_v1_GSMUA_Achr4T06810_001
MGATGTGKSKLSVELATVFDGEVVNSDKIQVYRGLDITTNKMPLGERCGVPHHLLGELDPAAGELDPAGFRDMAARAIAGIAGRGRIPVVAGGSNSFIHAAMAGRYDPRQSPFTAGWPRRTTRKEAGALRYRCCFLWVDVDAAALAEQLDRRVEEMVAAGMVEELGRYFAEEAEAQAGKSRHPGLDKAIGVSEFREYFLGEGRGTEAAYEAAVVAIKANTRRLAEQQARKIEQLVELGWPLLRLDATPTVLARLSGTAAAAAEAEAAWEKHVAGPSAVAVEQFLNGDVEAHHHHHHHIIPSPLLYI
>gnl_Musac_v1_GSMUA_Achr2T06730_001
MGATGTGKSKLFIDLSAMFSGEVVNSDKIQVYRGLDITTNKIPVVERSGSNSFIHALLLERYDSRRNPFGPDGEPQRRVTGEEVERLRHRCCFLWVHVEAAVLA
>gnl_Musac_v1_GSMUA_Achr9T21400_001
MGATGTGKSKLSIDLATEFSGEVVNSDKIQVYRGLDITTNKMPVADRCGVPHHLLGDLDPAAGELPPAAFREMVARAISGIAGRGRLPVVAGGSNSFIYAAMAGSYDPGRSPFAGARPSFAHLGERKSGNELSRHVCTTDGERPLLRSAAVITPSSPPTNTLSSRPATFMTLRRRMGRHSAAAAGVRSPATLGSHTLTAAAALAPSAADTTTAGEARLTAATGAWARNDLSSSPRSRSMSEIRPSERSNPGPSPSHVLTTTPPNARSKPPSRPWSSQ
>gnl_Musac_v1_GSMUA_Achr1T12830_001
MGATGTGKSKLSVDLSVMFSGEVVNSDKIQVYRGLDITTNKIPVVERRGVPHHLLGELDPAAGELPPVGFRALAERAIGDISARGRVPVLAGGSNSFIHALLSDREREREREREREVILES
>gnl_Musac_v1_GSMUA_Achr1T23110_001
MGATGTGKSKLSIDLSAMFSGEVVNSDKIQVYRGLDITTNKIPEAERRGVAHHLLGELDPAAGELPPAGFRALAGRAIGDISARHRVPVLAGGSNSFIHALLSDPYDPKRDPFCPAEAPERIRLTRQEAEEGLRYRCCFLWVHVDAAVLTEHLDRRVDEMVGEGMIKELERYFAEEWEAGRHPGLGKAIGVPEFQGYFTGRGGRTAAAYEAALSAIKANTRRLAEEQVRKIKRLAATGWPLRRVDATAAVAAKVAGEGGTTAPWRRDVLGPSAAAVGRFLEKDGEGHHNQHLLRRSYRTRVVLPSIKVG
>gnl_Musac_v1_GSMUA_Achr5T07950_001
MDSSSLLHSKEKVVFVLGVTGSGKSKLAIALAKCFNGEVVNSDKMQVYDGIPVITNKVTEEEKEDVPHHLIGGVNPEGNFTAADFRREATRLVEAILARGRLPIIAGGSNSYVKKLVEGDGCGFRSRYDCCFVWVDVDLTVLRDFVYARVDKMVELGLVEEARSMFKPDGDYSTGIRLSIGVREMHLYFQSEEGADEETKARLLEASLDKVKANTFDLTCGQLQKIQGFRVMGWDLHRVDSTEFFRQRGQGAEEELWKEVVWAPSAEIVRSFLATENKNETDVVAEVAPVKVEDETVCAEKTVEKESQVAAKGTESEERRVSSYTGLSSAMTCA
>gnl_Nelnu_v1.0_NNU_012622-RA
MESTNRQQWRKDKGKMVVIMGVTGSGKSRLSIDLATRFPAEVINSDKMQVYKGLDITTNKMPMHERLGVPHHLLGVVDSSYGEFSPSDYRLFGASVISSICARRRLPLVVGGSNSFIYALLSDRFNPDSDGLNSVSADLRYNCCFLWVDVSLTVLYEYLSQRVDDMLAAGMVEELAEFYDPEAESDPKRDQVGIRKAIGVPEFDRYFRKFPPGGHFRSTDIERDGARRELFEEAVKAIKDNTNQLAKRQLKKIMRLRSAGWDLRRLDATEAFRAVLASDTGKSSEIWEEELLGPSVKIVNRFLEE
>gnl_Nelnu_v1.0_NNU_009848-RA
MDKEKQRKPKLVIVMGPTGSGKSRLSIDLASHFPIEIINADSMQVYEGLDVLTNKVSLHERKGVPHHLLGTISPNAEFTSKDFRDSAIP
>gnl_Nelnu_v1.0_NNU_018841-RA
MQVYEELDIATSKRSAHHPAVDFSILNFCCLASLAVESVVGRDRLPIIVGGSSSYIRALVNDNLEIQSRYDCYFLRVDLCSTRLYRSEWLRPGWLQKYRVSLNRKSWTILGDTGEPSDCRS
>gnl_Nelnu_v1.0_NNU_007024-RA
MESFNVRRPKNTVVFVMGATGTGKSKLSIDLATHFRAEIINSDKMQVYEGLDIATNKVTEEEMCGIPHHLLGVVHPDADFTAEDFRRAASLAVESIVSRDKLPIIVGGSNSYIEALVEGGGREFGSKYDCLFLWVNVSLPVLDKFVSDRVDGMVEAGLVDEIRKVFKPEADYSRGIRKAIGVPEFDGFLRAEAAATADEETMAGLLGAATDDVKVNTCKLVRCQLEKILRLRDVRKWNLHYLDATQVFERQGKEAGEAWEKLITGPAKEYVRKFRYRGIEDRAVATAAAPTIKTPVMSSAVAAATR
>gnl_Nelnu_v1.0_NNU_001581-RA
MGMESFTVRRPKDKVVFVMGATGTGKSKLSIDLATRFPAEIVNSDKMQVYEGLDIVTNKVTEEEQRGIPHHLLGVVDPDADFTALDFCRSASHAIESIVSRDRLPIIVGGSNSYIHALVNDDLEFRSRYECCFLWVDVCLPVLHSSVSKRVDRMVEAGLVDEVRRFFEPEADYSRGIRRAIGVPEMDRFLRXEASALKDEEILAILLEEAIEEIKVNTCTLARCQLQKIYRLKELLRGKMHCLDATEVFLKHGKEAEETWEKLVAGPGTNIVRHFFYKAEDHAPTASAAAATIKAAVMGKAVAAATR
>gnl_Nelnu_v1.0_NNU_001256-RA
MRLSFPTSYSSRVPSLRFLPAIKPARQRCRWVRMESTTRRQRRKDKDNDKNKIVVIMGVTGTGKSRLSIEIATRFPAEVINSDKMQVYRGLDITTNKIPMHERLGVPHHLLGVVDPSDGELSSSEYRLLGASAISAISARHRLPLVVGGSNSFIHALVSDRFDPGSDGLDGLNSVSAELRYDCCFLWVDVSLPVLYKYLARRVDDMLHVGMFEELAVFYEQEGKRKSHTARRVGIRKAIGLPEFVNYFRVFRPGDGMTSTLTQLEGEVERRVLFEEAVKAIKDNTNELAKRQLEKIQRLRSGGWDLQRLDATEAFRAVLASDSVKSDLFAEAVLSETDLEDHDSAS
>gnl_Orysa_v7.0_LOC_Os07g09220.1
MLNFHPSCDCFLNMLGNKLVVIIGATGTGKTRLSIEIAKAIGGEVVNADKMQIYDGLDITTNKVSLQDRCGISHHLIASIPRNAGDFPVSFFRSAAKTTINCIARRGHTPIVVGGSNSLIHGLLVDNFDSSIVDPFGQLEVSYRPTPRSQCCFLWVHVNEVILNEYLKHRVDDMVDAGLVEEIEEYFDTLSVNGHVPYVGLGKTIGVPELSEYFTGRVSCSDALSMMKTNTQILA
>gnl_Orysa_v7.0_LOC_Os07g11050.1
MATSLSLAPKPAAVAVAAAAIPRLVPPPSIDMSALSPPPPLVSVSRSMVAKHKAVVVMGATGTGKTRLAVDLALQFGGEVINADKLQLHRGLDVATNKATADERAGVPHHLIGVAHPDEEFTAADFRRAASRAAAAVAARGALPIIAGGSNSYIEELVDGDRRAFRDRYDCCFLWVDVQLPVLHGFVGRRVDDMCGRGMVAEIEAAFDPDRTDYSRGVWRAIGVPELDAYLRSCAAAGGEEERARLLANAIEDIKANTRWLSCRQRAKIVRLDRLWRIRRVDATEAFRRRGGAANEAWERHVAAPSIDTVRSFLHGEFTTAAETTAAPVPPPPFLPMFALAAAGAGV
>gnl_Orysa_v7.0_LOC_Os01g49390.1
MAAAAVAGVGRDGSFASQKRPRRVSVRMERSRVGDGCCCSCSGRGGVASTTAVRPSTGMVVIVGATGTGKTKLSIDAAQELAGEVVNADKIQLYDGLDVTTNKVSLADRRGVPHHLLGAIRAEAGELPPSSFRSLAAAAAAGIASRGRVPVVAGGSNSLIHALLADPIDAAPRDPFADADVGYRPALRFPCCLLWVDVDDDVLDEYLDRRVDDMVGEGMVEELEEYFATTSASERASHAGLGKAIGVPELGDYFAGRKSLDAAIDEIKANTRVLAARQVGKIRRMADVWGWPIRRLDATATIRARLSGAGRAAEAAAWERDVRGPGLAAMRQFVGRADFNAAAVDQLAARSRRQCLRGGMVAG
>gnl_Orysa_v7.0_LOC_Os03g24240.1
MEYHVGGVIGQSPKPKVVFVLGATATGKSKLAISIAERFGGEVINSDKIQVHDGFPIITNKVTEEERAGVPHHLLGVLHPDADFTAEDFRREAAAAVARVLAAGRLPVVAGGSNTYVEALVEGGGGAFRAAHDCLFLWTDVAPGLLRWYTAARVDDMVRRGLVGEARAGFVDGAGAADYYTRGVRRAIGIPEMHGYLLAERSGGEAADDGELAAMLDGAVREIKANTYRLAATQVAKIRRLSALDGWDVRRVDATVVVARMAEGAPHRETWEAVVWKPCEEMVGRFLEASAAVDDDDNAAAGSPAALAPMTAACRLRAQLVQLQY
>gnl_Orysa_v7.0_LOC_Os03g24440.1
MEHCNGIAAVGRWLSTKPKVIFVLGATATGKSKLAIRLAARFDGEVINSDKIQAHDGFPVITNKVTDEERAGVAHHLLGGVSPDADFTAEDFRREAAAAVARVHAAGRLPVVAGGSNIYVEALVAGGGGAFLAAYDCLFLWTDVAPDLLRWYTAARVDDMVRRGLVGEARAGFDAGADYTRGVRRAIGLPEMHGYLLAEREGGAGAEDDDDLLAGMLEAAVREIKDNTFRLTVSQVAKIRRLSALPGWDVRRVDATAVVARMAEGAPHGETWREVVWEPCEEMVSRFLETPAAAAAVVANGKVDVNVGDAAAGVPEAAAAAVVAAGVV
>gnl_Orysa_v7.0_LOC_Os03g59570.1
MQAYMAVAAAPAPPASLTLLPRTTTVIRDRERFDAAVPVAPLVLRHGAGVKHKAVVVMGATGTGKSRLAVDLALRFGGEVINSDKMQIHSGLDVVTNKVTEEECAGVPHHLISVARPDDEFTAADFRREAARAAAGAVERGRLPIIAGGSNSYVEELVEGDGRAFRERYECCFLWVDVDLEVLRGFVARRVDEMCRRGLVREVAAAFDPRRTDYSRGIWRAIGVPELDAYLRSRGDGADEEERARMLAAAVAEIKLNTFRLACRQHRKIERLDRMWRARRVDATEVFRRRGHAADDAWQRLVAAPCIDAVRSFLFEDQERSSIAAGKPPLFAAGKATSGNISVFASAAAAMAAAAAI
>gnl_Orysa_v7.0_LOC_Os05g47840.1
MTSVATRIATLVRAAAAASRPLRLHRRPGGEDTRMVVIVGATGTGKTKLSIDAAKVIGGEVVNADKIQLYDGLDVTTNKVSLADRRGVPHHLLGAIRPEAGELPPSSFRSLAAATAASIAARRLVPVIAGGSNSLIHALLADHFDASAGDPFSPAAAFRHYRPALRFPCCLLWVHVDEALLDEYLDRRVDDMVDAGMVEELREYFATTTAAERAAHSGLGKAIGVPELGDYFAGRKTFSEAIDDIKANTRVLAAAQVSKIRRMSDAWGWPIHRLDASDTVRARLTRAGSAAESASWERDVRGPGLATIRSFLADQSPPPRSEGTNDYLYAMETEPEPPPPPTLPPRLLRLPRMQYCDMVG
>gnl_Orysa_v7.0_LOC_Os05g24660.1
MEGSRGDKGKVVVVMGATATGKSKLAIDLALRFGGEVINSDKIQVHDGLDVVTNKVTDEERAGVPHHLIGGVPPDADYGVDDFRRDAARAVASVLARGRVPVIAGGSNRYLEALLDGEGGSFRERHELCFLWVDSRAPALHRYVRHRVDRMVEQGLVGEVRGLFRLDDADYSRGIRRSIGVPEMDAYLRQEATGALLTHGDKYKVALLASAVGEIKANTWSLARRQLRKIHRLRGLPGWSLRRLDVTRVLELKVEARSEAECAAAWEADVIAPAAREVGMFLHGGGNVVESGREEQPVVVEKMEVAAVGGAGAAAAAEKWCGRRLLETTAAYHGMEAAAAV
>gnl_Phavu_v2.1_Phvul.003G093100.1
MNMVSVSAVCKAVGSFNPGVTMETLSFFRQRNKEKVVVIVGATGTGKSKLSIDLATHFPPAEIVNSDKMQVYEGLDITTNKVTEEECRGVPHHLLGTVQSNMDFSVNDFCHHATLAVGSILKRDGLPIIAGGSNSFLDALVNHYPDFRLRYHCLFLWVDVSLPVLHSSLSARVDRMIRAGQVDEVRQFFQYHNDDYTVGIRKAIGVPEFHSFFQAEADGADERTKDKLLQAAIASIKINNCNLATRQRHKIHRLHAIFKRNMHRLDATDVFLRSTPQEAEQAWEDHVLSKSRRILHNFLYDDTHVDVALASVIASSSPPMAAAAATR
>gnl_Phavu_v2.1_Phvul.008G005300.1
MASLVGKRKVLFILGATGTGKTKLSINLAMQFPSEIINSDKIQVYKGLDIITNKASESERCGIPHHLFGIIDDPDSDFTSDDFCNHVLVALDIIFQNGHLPIIVGGSNTYLGALLEDPNIAFCSKYDCCFIWVDVSLPVLFPYLDKRVDEMVDAGVVEEIREYFVAGADYSRGIRRAIGVPELGEYFLVEKEMDDEVQKEKMLQHAITKTKENTRRLSEMQLWKIQKMNYERKMTRIDSTKVFEVVLKGEDYKHLYQEIVFKPSMELVQKFLEKTTEVKKIMPQKAEPATICA
>gnl_Phavu_v2.1_Phvul.007G170100.1
MTISMLMCRLRQPIINIPCSGKRLNVRQIEKEKVVVVMGATGAGKSRLSIDLAKCFPSEIINSDKIQVYQGLDIVTNKIPKEDQRGVHHHLLGTINPDTDFTPTDFIDTSSSAIETITRAQKLPIIVGGSNSYLEALIDDDDYNFRSRYDFICLWVDVAMPVLQSYVAERVDDMFRNGMVDELRPFYSPNGDYSRGIRRAIGVPEFDEYFRREEFVDEETKQRLLEDAIKEIKLNTWKLAMKQLRKIHRLRNVKRWEIHRLDATPVFRRRGEEANEAWKKVVAEPSAMVVARFLYDSKNNHNVVSGLRLLPPSENVMAAATC
>gnl_Phavu_v2.1_Phvul.007G028100.1
MRLSILQPQPQRCHYPIRRWPRMDSSFHRRKDKVVVIMGATGSGKSRLSIDLATLFPVSEIINSDKMQVYRGLDITTNKIPHAQRRAVPHHLLGDVDPSLPEFSPADFRRRAGHLIEDINRRDSLPIVVGGSNSFVHALLVQDFQPDSNVFRQGEELISSELRYRCCFLWVDIAFPVLSQYLCDRVDDMLESGMVDELAQFFDPEASRESESGIRKAIGVPEFDRYFNKYPPWAGPAGPGQDPLRERAYEEAVRAIKENTCELAERQMEKIERLKRAGWDLRRIDATEAFRMVLTSGSNHGSDVWERQVLEPSVKIVKRFLMEWRKDWGNGKCTKQNRKEWKLKLRIELWRGRLVGC
>gnl_Phavu_v2.1_Phvul.001G149400.1
MSMTMSRVMCRPTQPLKNVPSSGQSQMMRPKEKVVLVMGATGSGKTRLSVDLATCFPSEIINSDKMQVYEGLEIVTNKATKEEQRGIPHHLLGIQNPDTEFTASDFCDVASRAIESITRRDKVPIVVGGSNSYMEALVERFGPRFEWCFLWVDVSVPVLHSYVAQRVDHMLRCGMVNELRPFFNVNGDYARGIRKAIGVSEFHAYFRREATASGETRMRLLQEAVRDVKRNTCHLACKQLGRIHMLRSVEGWKIHRVCATPVFQKRGHDANEAWNNMVAQPCASIVSQFLSSANSTSGRVAPSMQPN
>gnl_Phavu_v2.1_Phvul.006G154200.1
MKISISACACKQELPLVSFQKGLMMESLFPHRSKDKVVVIMGATGTGKTKLAIDLAKHFIPAEIVNSDKMQVYKGLDITTNKVTEEECDGVPHHLLGTVDPNINFSASDFCRHATSAIDSIVERNGLPIIAGGSNSYLDALVNHHAEFRLRYQCCFLWVDVSLPVLHSSLQARVDRMIDAGQVNEVRDFFDPRADYTRGIRRAIGVPEFDDFLRAEASGTEDETTTKRLLEAAIARIKINNCTLASRQIQKIHRLHGLWKRSMHRLDATEVFLRSHDVWHDHVLAKSLLILHNFLYGEKKTHVPAGIVSPKDVIAAVSSPSVAMAATH
>gnl_Pinta_v2.0_PITA_000003404-RA
MVDDAMKNGDDDLKTSERPFVICSNAGSVNDLHKRCDNDVQNTSNQFDQVEDIDLITANGIRPIDFSKGSADDLHKRCNDDVQNTSNKFDLIATNGVHPTDFSKGEYSIIYFFYRRHKCSTTFSFLYAKSKGQKGDTADSFRYDCCFLWLDASLPVLDKFVEDRVDFMIEAGLLEEVSAFYDPKANYKHGLWQAIGLCEFEEFFNAFPPSSKLHLFSGRKVTSYGSSAGSLANYLLQTLSSSEAKGQEIEKLDKGRHKILLDAAIRRMKENTCQLVRKQKQRISGLKTCSGWNLHQLDSTKALETSGCMIYAPSQSLLFFFGVWSYSFNCIYNI
>gnl_Poptr_v3.0_Potri.010G123900.1
MVTDSSTAASAGVHHHKKDKILVIMGATGCGKTKVSIDLATRFHSEIINSDKIQVYKGLDIITNKIPVQDRLGVPHYLLGEFDPEDGELTLSEFRLAGGLAISGIVSRQRLPIVVGGSNSLVHALVVDRFNPELNVFDGSNPVSTQLRYNCCFLWVDVSLPVLCDYLCMRVDEMLDSGMFDELSEYYGSIDSASQTVLRKAIGGHWWGVGSGTERNIRGVREGDKGEHVSAGKEADWKDLEIKRCRVGPAKSGCYGEL
>gnl_Poptr_v3.0_Potri.010G030500.1
MTMRLSLTAYKQVQPRGNFQGGLNMKPFFRRKDKVVFVVGPTGTGKSRLAIDLATRFPAEVVNCDKMQVYKGLDIVTNKVTEEECRGVPHHLLGIADPNANFTSDDFRHHASLVVESIVTRDRLPIIAGGSNSYIEALANDDPEFRLRYECCFLWVDVSLPILYSFVSERVDRMVEAGLIDEVRDMFDPNKFDDYSQGIKRAIGVPELDHFLRNEAIVDAKTRRKLLDEAIDKIKENTCMLASRQLQKIHRLHSIWNWNVHRIDATPVFLTSGKEVDNLWDKLVAGPSTMIVNQFLCDKNYASPIIPSESIKMEPISVPALAVGATR
>gnl_Poptr_v3.0_Potri.004G150900.1
MEMIPLQPKLASSMRTMPMAASLPLRMEREIRHRNNLQQITSSLYSIDDKKKQKALFVMGTTATGKSKLSIDLATHFQGEIINSDKIQVYKGLDMLTNKISEIERRGVPHHLLGFVEPGEEFTTQDFCNHVHKAMKHITGDGSIPIIAGGSNRYIEALVEDPLFNFKDSYDTCFLWVDVALPILFDRAAKRVDEMLDAGLVEEVRGMFIPGIDHNSGIWRAIGIAEMEPYFQAEMEMADEVTMKILLETGIKEMKENTKKLINKQLTKIKYLANKKGWKFHRIDATCVYERSAKVDEDVWDKKVLRPSLEIVTNFLREDEKAEEVADSFLVTS
>gnl_Poptr_v3.0_Potri.014G139300.1
MMNLCKSLCPQTSRMLDIPPGMLKMDMLSPRSRQKEKVVIVMGPTGTGKSRLSIELATQFPAEIINSDKMQVYKGLDIVTNKVAEEEKSGVPHHLLGIANPTVDFTATNYCHTASLAVESISTRGLLPIIVGGSNSYIEALMDDEDFRLRLNYDCCFLWVDVSMPVLHKFVSRRVEQMVSVGMIDEVRNIFDPYADYSTGIRRSIGVPEFDKYFRAEAFLDEENRARLLHEAICHVKKNTCKLACRQWEKINRLRKIKGWDIHRLDATEVFQKSGKEAEHAWEMLVARPSTAIVGQLLCGVPADKVPAIASVAKNMGYIRQCLVA
>gnl_Poptr_v3.0_Potri.008G033300.1
MGTTATGKSKLSIDLATHFQGEIINSDKIQVYKGLDILTNKVSEDESRGVPHHLLGFVEPGEEFTTQDFCNHVHMAMRHIIGNGNIPIIAGGSNRYIEALVEDPLFKDNYDTCFLWVDVALPILFVRAAKRVDKMLDAGLVDEVRGMFIPGIDHNSGIWRAIGIPELEPYFQAEMEMADEVTRKMLLDTGIKEMKENTKKLINKQLRKIKYLANEKGWKLHRIDATFVYERSGNVDEDVWDDKVLRPSLEMLTNFLQEDGKAEEFVDASGLPGSFEWREKGVVTDVKIQGACGSCWAFSTTGSVEGANFIATRKLLNLSEQQLVDCDSVTDKTSCGDGCGGGFMTNAYRCLIEAGALQEETGLNAILMQTCIRGVSCPVIRGKKWLNRGVLLVGNGARGYSILN
>gnl_Poptr_v3.0_Potri.008G121500.1
MKIPFPKSTNQPLYTALKTQPLHPINISIPFNKPRPPPIAVRMDTDSSTTTSTAVYRHKKDKILVIMGATGCGKTRVSIDLATRFQSEIINSDKMQVYEGLDITTNKITIQDRLGVPHHLLGEFDPDDGELTPSEYRLAGGLAISGIVSRQNLPIVVGGSNSLIHALVVDRFNPELNVFDGCNPVSTQLRYNCCFLWVDVSLPVLCDYLCKRVDEMLDSGMLDELSEYYGSVDAASQIGLRKAIGVPEFDRYFKKYPPGSGCGRGIGVEWDRVRRGVYEVCVREIKENTCQLAKRQIGKILRLKGAGWDLKRVDATESFREVMTVTSDDHIKKRKKKRWMEVWGRDVMEPSMKIVKRFLEEE
>gnl_Poptr_v3.0_Potri.008G202200.1
MTMRLSLSAYKQVQPRVNFQGGLNMKPFFRRKDKVVFVLGPTGTGKSRLAIDLATHFPAEVVNCDKMQVYKGLDIVTNKVTEEECRGVPHHLLGIADPNADFTSDDFRHHASLVVESIVTRDRLPIIAGGSNSYVEALANDDPEFRLRYECCFLWVDVSLPLLHSFVSDRVDRMVRAGLIDEVRDVFDPTKFDDYSQGIKRAIGVPELDQFLRNETIVDAKTRRKLLDEAIEKIKENTCMLARRQLQKIRRLHSIWNWKMHRIDATPVFLASGKEADNLWDQIVAGPSTMIVNQFLCEENHVSPIVPSESINMVPISVPAMAAVASR
>gnl_Prupe_v2.1_Prupe.8G243600.1
MNLMCKEMQTLLPSGGYNHKMDVFNPRRQKEKVVIVMGATGTGKSRLSIDLATHLAAEIINSDKMQVYKGLDIATNKITEEEQRGVPHHLLGILDPNEDFTATDFCDETSLTIESILGRDRLPIIVGGSNSYIEALIDDYDYKFRSKYECCFLWVNVSTPVLHSFVSKRVDKMVENGMVDEVREFFHPNADYSKGIRRAIGVPEFDKYFRYGPFLDEETKARLLEQAVEEIKKNNCKLASRQLEKIQRLRNVKGWNLHPLDATEVFRKRGKESDEAWEKFVYGPSAQIVRQFLYNYATAEVPVNLGAMRVPMESAALAAATR
>gnl_Prupe_v2.1_Prupe.5G047700.1
MVAPALLGLIRLICMLVNIFGKAGRSLVSAAAMEFVHANGPFHNKTKVIFVLGSTGCGKTKLSIDLATRYNGEIINSDKIQVYKGLDIVTNKATKPEQRGILHHLLGSIQDPEADFTVQDFCLQVPKALDEITKRNRVPIIAGGSNTYIEALVEDPTLRFQDKYDCCFIWLDVSLPVLYNRVSERVDEMVDAGLVDELREMFVPGADYERGIRRAIGAPEMHAYFMAEMDHSADEAGKEFLFKDGIQKTKDNTLKLAESQVQKIERLGTKWDIHRIDVTAVHESRGKKAVVAWENLVLKPSFSIVSEFLEMDG
>gnl_Prupe_v2.1_Prupe.1G150800.1
MRIFMPACKQGQPMVSFQGPPGLPSINMDPFFRRKDKVVFVMGATGTGKSRLAIDLATFHRAEIINSDKMQVYKGLDIVTNKVTEEECRGIPHHLLGQIDPNFNFTANDFKQHASLAIESILERDRLPIIAGGSNSYIEALVDDHPEFRMKYECCFIWVDVALPVLNSFVSERVDRMVKAGLVDEVRRMFDSTAEAEYTHGIRKAIGMPELDEYLRSEACGINDEETQERLLQTAISKIKENTCILAHRQLKKIRRLCSRRNWNMHRLDATEVFLKHRVEADQAWEKHVARPAKRMVGNFLVDPMPTILPSDTLATATTTTTTTVLATSMPAVATATR
>gnl_Prupe_v2.1_Prupe.1G312400.1
MTLHPFPTHSHHHYSNLNFNLYSYISRFHLLPPVNHLCPTTPSHHHPLPHNKPRHWAHMASGPTTPRQRQQQQQRKDKLLIIMGATGAGKSRLSLDLATRFPSFEIVNSDKMQLYAGLDITTNKLPIPDRLGVPHHLLGEFDPRHGDFTPSQFRAVAGQAISSITNRRKVPMLVGGSNSFIHALLVDRFEPGSNVFEPGFNGSVSSELRYNCCFLWVDVSLAVLTEYLCKRVDEMLDSGMLDELAEFCDPDRQDEDESTASQTALRKAIGVPEFTRYFKRYPPQGRGGEGDDRERRGAYEEAVRAIKDNTCQLAKRQIGKILRLKGGGWDLQRLDATDAFRAVVATTSSDEDDGKRWSEIWERQVVKPSVKVVKRFLEE
>gnl_Prupe_v2.1_Prupe.1G151100.1
MDPFFRRKDKVIFVMGATGTGKSRLSIDLAACFPAEIINSDKLQVYRGLDKVTEEECRGIPHHLLREIDPSSNFTANDFKHIESIFIAGGSNSYIDRTVGLLDEVRRTEADETRAATSKIKESACQLQKIRRLHSRRNWNMHRLDRCYTNFLQAPRGGRSSMGKTRGKNQAPT
>gnl_Solly_v2.4_Solyc09g064910.1.1
MCKQVRWQNLLQLQNFLQKDKVVVVMGVTGAGKSKLSIDLATQFDGEIINSDKIQVYKGLDIATNKITEEERCGVPHHCLGVIDPYKEFTTKNFCNMASFTVNSITNRGKLPIIVGGSNSFIEAFVHNSNSYNFSTRYDFCFLWVDASMNVLNSFLYERVDKMVDQGMVDEVRQIFNPKNMDYTKGIRKAIGVPEFDSYFRAELSNSVDRQTLERMLEEAITEIKINNCILASKQLEKIKRLISVKGWKIHRLDASEVFKKQRIAEEKEAEEIWKNMVMGQSRKIVHKFLYENYRNSMVYKTDGTAIMAAASHY
>gnl_Solly_v2.4_Solyc01g080150.2.1
MNIVLQHIAPFVTCKHQLLINFRDSLTIDPFIPPRRKDKVVIVMGATGTGKSRLSIDLAKQFSAEVVNSDKMQIYEGLDIVTNKVTDKETCGIPHHLLSIIDPNEVFTATDFCQRASKAVDSIISKGQLPIIAGGSNSYIKALVNDDIEFKSRYECCFLWIDVNLKILQKFVSERVDKMVKEGLVDEAREFFNPDGDYTSGIRRAIGVPEMHQYFINENNKMINENTRDKMLQIAIENIKVNTCKLACCQRQNILRLESQLEWKINRLDATEAFEKKDGEAHQAWNRIVYERSTQIVRHFRGEKLLNIPPPPPPSSSTSFLHKVATMTH
>gnl_Solly_v2.4_Solyc04g007240.1.1
MRKLSFLSSANHSNTLFFFPKWTRNVVISATSSNVPRLQRSKKIVVIMGATGCGKSKLSIDLATHFFPSIEVINSDKIQVYNGLDITTNKISMNERCGIVHHLLGEFKSTESQPEFTPSDFRSAGDFRINEIVNRGKIPFIVGGSNSFIYALLVKRFDSRFDIFESLNPVSEELRYQCCFIWVDAIAPVLNQYLDKRVDEMLDSEMFEELKEYFEKEGFSDSGSDGIRKAIGVPEFEKYFKGKISYEEAAMEIKENTRVLAERQVKKIMRLREGGWNIQRVDATETLTAKMVSEKMAGGENPAGKIWEEEVLKPSAKIVKQFLLE
>gnl_Solly_v2.4_Solyc05g009410.1.1
MGATGSGKSKLSIDLATRGFNSEIINSDKIQVSKGLDITTNKISINEQSGVVHHLLGEFSGPELFSPSDFRHTADNRITDIINRRRLPLIVGGSNSFIYALLSNQFNPGVDVFDEINPVQCISKELRYHCCFILVDVLTPVLNRYLFQRVDEMMNSGMYEELEEFFAKNGFSDRNTGIRKAIGVPEMEGYFRNLKNCTTVQEKCRLYEAALREIKENTKELAEKQIRKIQRLRESGWDLQKVDATEALRAKMTPGNSKIPATEIWERQVVLPSMKIVKQFLLE
>gnl_Solly_v2.4_Solyc08g061750.1.1
MQVYKGLEIVTNKITHIEKQGVRHYLLGLVDEVRQIFIPDADYTKGIRPSIGVPEWTDI
>gnl_Solly_v2.4_Solyc08g061690.1.1
MNTFINNEEFSKKKLIFIMWATGTGKFLLSVDLATHFRGEIINSDKMQVFKGLKIVTNKITHTEKQGLVGEGRYIFIPDVDYTKGIRRSNGVPEMERYLREETNIDRDDESKQMILQASISSIKHSARMLICNQHDKIQRLLSKKMWLVHHIIATDIFKEDKEEDLDEAWMNTVLQPCLHIVKIFLKNDHHNIIIECT
>gnl_Solly_v2.4_Solyc08g061700.1.1
MVKAGLVDEVRLIFIPDADYTKGIRRSIGVPEMGRYLREETNIDGDDESIYI
>gnl_Solly_v2.4_Solyc08g061790.1.1
MEATRMGKSRLSVDLATHFRGEIINSDKMQLYKVLEIVTNKITHTEKHGVLHYLLGLVDEVR
>gnl_Solly_v2.4_Solyc08g061740.1.1
MKSPTRKVIFIRGATGTGKSCLSVDLGTHFRGEIINSDKMQVYKGLEIVTIKITHTEKQGVRHYLLGLVDEVRQIFIPDADYTKGI
>gnl_Solly_v2.4_Solyc08g061720.1.1
MGATGTGKSRLCVDLSTYFRGEIINSDKMQVYKGLEIVTNKINHTEKQGVRHYLLGLVDEVRQIFIPDADYTKGIRRSIGVP
>gnl_Solly_v2.4_Solyc08g061780.1.1
MGKSRLSVDLATHFRGEIINLDKKQLYRGLEICTNKITHTEKQGVRHNLLGLADEVRKIFISDADYNKGIRRSIGVPEMDIYLREETNKIGDHESN
>gnl_Solly_v2.4_Solyc08g061730.1.1
MYTFINNEESNKKKVIFIMGATGTGKSRLFVDLATHFRGEIINSDKMQVYKGLEIVTNKITHTEKQGMQMQITPKESDGPSVSLKWTNI
>gnl_Solly_v2.4_Solyc08g061770.1.1
MNTCINNEEFNKKKVIFIMGATGTEKSHLFVDLATHFREQIINSVKMQVYNELEIVTNKITHSE
>gnl_Solly_v2.4_Solyc08g061710.1.1
MSTFINNEESNKKKVIFIMGATGTGKSRISVNLATHFRGEIINSDKMQVYKGLEIVTNKITHTEKQGVRHYLLGLVDEVRQIFIPDADYTKGIRRSIGVPEMDRY
>gnl_Solly_v2.4_Solyc08g061760.1.1
MNTFINNEEFNKKKVIFIMGATRTGKSRLSIDLATQFRGEIINSDKMQVYKGLEIVTNKITHTEKQGVRHYLLVNEVRQIFIPDADYTKGIRRSIGVPEMDSI
>gnl_Solly_v2.4_Solyc08g061680.1.1
MNTFINNEVFNKKKVTFIMGATRTGQSRLSVDLATHFRGEIINSNKMQVYKGLEIVTNKITHTEKKGVRHYLLGLVDEVRQIFIRDADYTNGIRRSIDVPEMDKYLREETNIDGDDESKQMILQASISSIKRNTRMLICNELDKIQRLISETIWSLHHIIATDVCKEDTEEEHDEAWTNTVLQPCLDIVKRFLKNDHNNIIIECM
>gnl_Solly_v2.4_Solyc11g061900.1.1
MNTFINNEEFKKKVIFIIGATGTGESRLSVDLATHFRGEIINSDKMQVYKGLEIVTNKITHTEKQGLVDEVRQIFIPDADYTKGIRRSIGVPEMDRYLREETNIDGDDESKKMILQASISSIKRNSRMLYCNQLEKIQRLISEKMWSVHHIIATDVFKQDREEDLDEAWTNIVLQPCLDIVKRFLKNDHHNIIIECT
>gnl_Solly_v2.4_Solyc11g020520.1.1
MGATGTGKSRLSVDVATHFGGEIINSDKMQVYKGLEIFTNKITHAEKQGVRHYLLELVDEVRQIFIPDAYYTKGIRRSIGVPEMDRYLRKKQI
>gnl_Solly_v2.4_Solyc11g020410.1.1
MQVYKGLEIVTNKITHAEKQGVRHYLLGLVDEVRQIFIPDADYSKGIRRSIGVPEMDRYLREETNIDGDDESKHMILQASI
>gnl_Solly_v2.4_Solyc11g061880.1.1
MNTFINNEEFKKKVIFIMGATGTEKSRLSVDLATHFRGETINSDKMQVYKGL
>gnl_Solly_v2.4_Solyc11g020370.1.1
MKVYKGLEIVTNKITHAGKKGVRHYLLGLVDEVRQIFIPDAEYTKGI
>gnl_Solly_v2.4_Solyc11g027980.1.1
MTSFINNEEFNNKKVIFIMGAIATGKSYLCVDLATHFRGEIINSNKMQVYKGLEITMRNKWMRCDKYFIPDADYSKGIRRSIDVIEMDRYLREGTNINGDEE
>gnl_Solly_v2.4_Solyc11g019880.1.1
MGATGTEKSRLSVDITTHFRGEIINSDKMQVYKGLEIVTNKITHAEKQGLVDEVRQIFIPDADYTKGIRRSIGVPEMDKYLREETNIDGDDKSKKMILQALISSIKRNSRMLICNQLDKIQ
>gnl_Solly_v2.4_Solyc11g020380.1.1
MSTFINNEEFNKKKVIFIIGAIGTGKSCLSVDVATHFGGEIINSDKIQVYKGLEIVTNKITHAEKQGLVDEVRQIFIPDADYTKGIRRSIGVPEMDRYLREETNIYGDDESKQMILQASISSIKRNTRMLICNQLDKIQRLISEKMWSVHHIIATDVFKEDREEDIDEAWRNTVFQPCLDIVKRFLKSDHDNIIIECT
>gnl_Solly_v2.4_Solyc11g061830.1.1
MNTFINNEEFKKKVIFIMGATGAGKSCFSVDLATHFRGEIINLDKMQVYKGLEIVTNKITHTEKQGVRHYLLGLVDEVRQILIPDADYTKGIQRSIGVPEMDRYLREETNIDGEDESKKMIFQASISSIKRNTRMLICNQLDKIQRLISKKMWSVHHIIATDVFKEDREEDLDEAWTNIVLQPCLDIVKRFLKNDHHNIIIEST
>gnl_Solly_v2.4_Solyc11g019850.1.1
MGATGTGKSRLFVDIATHFRGEIINSDKMQVYKGLEIVSNKITHAEKQGLVNEV
>gnl_Solly_v2.4_Solyc11g063690.1.1
MQVYKGLEIVTNKITYTETQGVRHYLLGLVDEVRHIFIPDADYTKGIRRSIGVPEMDRYLREETNIDGDDESKQMILQDSISSIKRNTRMLICNQLAKIQRLISEKMWSVHHIIATDVFKEDREEDLDEAWTNTVLQPCLDIVKIFLKNDYHNIIIDCT
>gnl_Solly_v2.4_Solyc11g063700.1.1
MNTFTNNEEFKKKVIFIIGAEGTGKSCLSVDLATHFRGKIINSDKMQVYKGLEIVTNKITHKEKKVYDTIS
>gnl_Solly_v2.4_Solyc11g020400.1.1
MVATGTGKSRLSVDVATHFGGEIINSDKMQVYKGLEIVINKITHAEKQGLVDEVRQIFIPDVDYTKGIQRSIGVPETDRYLREETNIDGDNESKQMILQASISSIKRNTRMLI
>gnl_Solly_v2.4_Solyc11g061910.1.1
MNTFINNEEFKKKVIFIMGATGTGKSRLSVDLATHFRGEIINSDKMQVYKGLEIVTNKITHTEKQGVRHYLLGIYVYSQDCLYQITT
>gnl_Solly_v2.4_Solyc11g063670.1.1
MGDTGTGKSHLSVDLATHFRGEIINSDKMQVYKGLEIVTNKITHSENKVYDTIC
>gnl_Solly_v2.4_Solyc11g019900.1.1
MWVTGTGKSRLPIDLATHFRGEIINSDKMQVYKRLQIVTNKITHTKKLGVRHYLLGIYV
>gnl_Solly_v2.4_Solyc11g061850.1.1
MNTFINNKEFKKKVIFVMGATGTGKSRLSVDLATHFRGEIINSDKMQVYKGLEIVTNKITHT
>gnl_Solly_v2.4_Solyc11g063470.1.1
MGATGTGKSHLCVNLATHFRGEIINSDKMKVYKGLEIVTNKITHTENKVYDTIC
>gnl_Solly_v2.4_Solyc11g061840.1.1
MQVYKGLEIVTNKITHTEKQGVQHYLLGLVDEVRQILIPDADYTKGIQRSIGVPEMDRYLREETNIDGEDESKKMILEASISSIKRNTRMLTCNQLDKIPP
>gnl_Solly_v2.4_Solyc11g020420.1.1
MQVYKGLEIVTKKITHAEKQGVWHYLLGLVDEVRQIFIPDADYTKRIRQSIDVKRFND
>gnl_Solly_v2.4_Solyc11g063450.1.1
MNTFINNEEFKKKVIFIMGATGTGKSRLSVDLATHFRGEIINSDKMQVYKGLEIVTNKITHTETQGVRHYLLGIYVYSQDYLYQMTT
>gnl_Solly_v2.4_Solyc11g019890.1.1
MNTFINNDEFNKKKVIFIMGATGMGKFRLSIDVATHFRGEIINSDKMQVYKGLEIVTNKITHAEKQGVRHYLLGLVDEVRQIFIPDADYTKGIRRSIGVPEMERYLREETNIDRDDESKKMILQASISSINRNTRMLICNQLDKIQRLIREKMWSMHHIIVTDVFKEDKEEDTDEAWTNTVLQPCLDIVQRFLKSNHHNIIIECT
>gnl_Solly_v2.4_Solyc11g063740.1.1
MNTFINNEEFKKKFIVIMGATGTGKSRLSVDLASHFRGEIINSDKMQVYKGLEIVTNKITHTETQGVQHYLLGLVDEVRQIFIPDADYTKGIRRSIGVPEMDIYLREETNIDGDDESKQMILQDSISSIKRNTRMLICNQLAKIQRLISEKMWSVHHIIATDVFKEDREEDLDEAWTNTVLQPCLDIVKIFLKNDHNNIIIECT
>gnl_Solly_v2.4_Solyc11g020500.1.1
MGATGTGKSHLSVDLATHFRREIINSDKMHVYKGLEIFTNNIIHTETQGLVDEVRQIFIPDAYYTKGIRLSIGVPEMD
>gnl_Solly_v2.4_Solyc11g061810.1.1
MGAIGTGKSRVSVDLTTHFRGEIINSDKMQVYKGLKIITNKISHTEKQGLVDEVRQIFIPDADYTKGIRLSIGVPEMDRYLREETNIDGDDESKKMILQASISSIKRNTRMLICNQLDKIKRSISEKMWSVHHSIALDVFKEDREEDLEEAWKNIVLQPCLDIVKRFLKNDHRNIIIECT
>gnl_Solly_v2.4_Solyc11g061800.1.1
MGAIGTGKSRVSVDLATHFRGEIINSDKMQVYKGLEIITNKISHTERQGV
>gnl_Solly_v2.4_Solyc11g061860.1.1
MNTFINNEEFKKKVIFIMGATGTGKSRLSVDLATHFRGEIINSDKMQVYKGLEIVTNNITHTEKQGVRHYLLGLVDEVRQIFIPDADYTKGIRRSIGVPEMDRYLREETNIDGDDESKKIILQALISSIKRNTRMLICN
>gnl_Solly_v2.4_Solyc11g020510.1.1
MQVYKGLEIVTNKITHAEKQGVRHYLLGLVDEVRQIFILDANYTKGIRRSIGVPEMDRY
>gnl_Solly_v2.4_Solyc11g063710.1.1
MNTFINNEEFKKKVIFIMGATGTGKSRLSIDVATHFRGEIINSDKMQVYKGLEIVTNKITHTKTQGVRHYLLGLVDEVRQIFIPDADYTKGIRRSIGVPEMDRYLREETNIDGDDESKKMILQYSISSIKRNTRMLICNQLAKIQQLISEKMWSVHHIIATDVFKEDKEEDLDEAWTNTVLQPCLDIVKIFLKNDHHNIIIECT
>gnl_Solly_v2.4_Solyc11g027990.1.1
MGATGTGKSSLSIDLATYFRGEIINSDKMQVYKGLEIITNKITHTMKEDVHHYLLDFLR
>gnl_Solly_v2.4_Solyc11g061790.1.1
MNTFINNEEFKKKVIFIVEATGTGKSRLSVDLPTYFGGEIIKTDKMQVYKGLEIVSNMITHIEKQGVRHYLLGINVYSQDY
>gnl_Solly_v2.4_Solyc11g061890.1.1
MKTQRVPIIVGGSNSYIEKLVEDPVFMFKYKYASFFIWTNVEQSVLNRRVDMRVDQMVKAGLVDEVRQIFIPSIFIPDADYTKEIRRSIGVPEMDIYLREETNIDGDDESKKMILQASNFKYQA
>gnl_Solly_v2.4_Solyc11g028210.1.1
MKWVVSLRAAALCRVQREESELHNGDHENGKFQLSVDLATYFGGEIINLDKMQVYKGLEIVANKITHTEKQGARHYLLGLVEEVRQFFIIDADYTNGIQRFIGVPEIDI
>gnl_Solly_v2.4_Solyc11g019870.1.1
MNTFINNEEFNKKKVIFIMGATRTGKSRLSVDIATHFRGEIINSDNMQVYKGLEIVTNKITHAEKQGG
>gnl_Solly_v2.4_Solyc11g020430.1.1
MGATGTGKSGLSVDVATHFGGEIINLEKMHVYKVLEIVTNKLAHAEKQGVRHYLLVDEVRHIFSPNADYTKGI
>gnl_Solly_v2.4_Solyc11g030560.1.1
MGATGTEKSHLSVDLATHFKGEIINLDRMQVYKGLEIGTNKITHTEKQGLVDDVG
>gnl_Solly_v2.4_Solyc11g063650.1.1
MNTFINNEEFKKKVIFIIGAVGTGKSRLSVGLATHFRGKIINSNKMQVYKGLEIVTNKITHKEKKVYDTIS
>gnl_Solly_v2.4_Solyc11g063460.1.1
MNTFINNEEFKKEVIFIIGAVGTGKSCFSVDLATHFRGKIINSDKMQVYKGLEIVKNKITHKEKKVYDTIS
>gnl_Solly_v2.4_Solyc11g061820.1.1
MNTFINNEEFKNKVIFIMGATGTGKSRLSVDLATHFRGEIINSDKMQVYKGLEIVTNKITHTEKQDYTKGIRRSIGVPEMDRYLREETNID
>gnl_Solly_v2.4_Solyc11g061780.1.1
MGATGTGKSHLYVDLATHFRGEIVNSDKMQVYKGLKIITKKITHTEKKKVYDTIC
>gnl_Solly_v2.4_Solyc11g020360.1.1
MNTFINNEGFNKKKVILIMGATGTGKSHLSVDLATHFRREIINSDKMHVYKGLEIFTNKIIHTETQGLVDEVRQIFIPDAYYTKGIRLSIGVPEMD
>gnl_Solly_v2.4_Solyc11g061870.1.1
MNTFINNEEFKKKVIFIMGATGTGKSHLSVDLATHFRGEIINSDKMQVYKGLEIVTNKMTHTEKQGVRHYLLGLVDEVRQIFIPDADYTKGIRRSIGVPEMDRYLREETNIDGDDESKKMILQASISSIKHNTRMLICNQLDKIQRLISEKMWSFHHIIATDVFKDDREEDLDEAWTNIVLLPCLDIVKRFLKNDHHNIIIECT
>gnl_Solly_v2.4_Solyc11g019860.1.1
MGATGTGKSHLSVDIATHFRGEIINSDKIQVYKGLEIVTNKITHAEKQGVRHYLLGLVDEVRQIFIPDAYYTKGIRRSISVPEMDKYFREQTNIDGDDDSKNMILQASISSIKKMNTFINNEEFNKKKVIFIMGATGTGKSRLSVDIATHFRGEIINSDKMQVYKELEIVTNKITHAEKQGVRHYLLGLVDEVRQIFILDADYTKGIRRSIGVPKRDKYLREETNIDGDDESKNMILQASISSIKRNTRMLICNQLDKIQRLISEKIWSVHHIIATDVFKEDKEEDTDEAWTNTVLQPCLDIVX
>gnl_Solly_v2.4_Solyc11g061920.1.1
MNTFINNKEFKKKVIFIMGATGMGKSRLSVDLATHFRGEIINSDKMQVYKGLEIVTNKITHTEKQGVQHYLLGLVDEVRQIFIPDADYTKGI
>gnl_Solly_v2.4_Solyc11g020390.1.1
MGATRTGKSRLSIDVATHFGGEIINSDKMQVYKGLEIVTNKITHGEKQGVRHYLLGLVDEVRQIFIPDADFTKGI
>gnl_Solly_v2.4_Solyc11g063680.1.1
MNTFINNEVFKKKVIFIIGAVGTGKSCLFVDLATHFRGKIINSNKMQVYKRLEIVTNKITHKEKKVYDTIS
>gnl_Solly_v2.4_Solyc11g063730.1.1
MGATGTGKSHLSVNLATHFQGEIINSDKMQVYKGLEIVTNKITHTENKG
>gnl_Sorbi_v3.1_Sobic.003G162200.1
MAGVNGGATASGGSKTKVKVVVVMGATATGKSKLAIDLALRFGGEVINSDKIQVHDGLDVVTNKVTAAECQGVPHHLIGGVSPDADYTAADFCRDATRAVESVAERRRVPIIAGGSNRYLEALLDDGGEEPAAADAGGGGFRRRYQCCFVWVDSDLAVLDRYIGSRVDCMLDQGLVSEVRPFFRHDDGDYSRGIRRAIGVPEMDGYFRTEAAGALDGDDERRARLLAAAVDEIKANTCVLARRQLDKIHRLQGLRGWSDIHRLDVTEVLRIKVGDGARNPNAQRVAWETDVVSPAARIVGRFLAPVNVVVEGAWDNGKDRFFLMTPKEVVAVPGVCTATEWFGQQPLDMAVMSPSRGFVGLGAAAAAV
>gnl_Sorbi_v3.1_Sobic.003G261700.1
MSGLITRIGTVARCSPMAAAAAVAGIDAPRKRPRRPSSGSVRMEGSRSRGGDGGGCCCSSSGKGLAPAEPRLVVIVGATGTGKTKLSIDAAVALGGEVVNADKIQLYAGLDVTTNKVPHADRRGVPHHLLGAVRADAGELPAPSYRALAAEAAASVAARGRVPVVAGGSNSLIHALLADDRLGGGDPFKADDDDGCYRPSLRLPCCLLWVDVDGAVLDDYLDRRVDDMVREGMVEELREYFASTSPAERAAHAAGLGKAIGVPELGDHFAGRKTLAAAIDEIKANTRVLAAAQVRKIRRMADAWGWPVRRLDATPTVRARLAGAGRDAEAAAWERDVRGPGLAAMRQFLDSHHEQQQQQQRWPLARRQCRGMVG
>gnl_Sorbi_v3.1_Sobic.009G223100.1
MTTLLANRITTLVRAPPMAATAAAAVAVAGGRRPLHRTFAHPEMEMEEEHQQRACRSRGSSSSSSCSSSSSTAASPARGSGTGIVVIVGATGTGKTKLSIDAAEAVGGEVVNADKIQLYAGLDITTNKVAPADRRGVPHHLLGAIRPDAGAFPPSTFRSVAGATTASIAARRRVPIVAGGSNSLIHALLADRFDSAADPFSSSWVRHDRPALRSPCCLLWVHVDDALLAEYLDRRVDDMVGGGMVEELRAYFATTTAAERAAHAAGLGRAIGVPELGAYFAGRTSFRAAIDDIKANTRDLAAAQVSKIRRMADAWGWPIQRLDASATVRARIQGAGPDVESACWERDVRGPGLAAIRSFLLELDSDSIITNGSAEMEPEPRVRCCDVVG
>gnl_Sorbi_v3.1_Sobic.001G042901.1
MPLSMAAPAMAAPPACFPMAARLPPLPTSITLPDAATPVPVVGCRRVAAKHKAVVVLGATGTGKSRLAIDLALRFGGEVINSDKIQAYAGLDVATNKIGPAECAGVAHHLLGVVHPDAEFTAADFRREAARAAAGVASRGRVPIIAGGSNSYVEELVEGDRRAFRERYECCFLWVDAKLPVLHDFVARRVDEMCRRGLVDEVAAAFDPRRTDYSRGIWRAIGVPELDAYLRARGHDDEQRARMLVAAVDEIKVNTSRLALRQRGKIQRLARMWRVRRVDATEVFLKRGHAADEAWQRLVAAPCIDAVRSFLQEDQEYSSMVTASMFASTAAAAAIAAAAV
>gnl_Sorbi_v3.1_Sobic.006G059900.1
MEHGVTATAAGKPKVVFVLGATATGKSKLAIALAQRFNGEVINADKIQVHEGVPILTNKVTEEEQAGVPHHLLSVRDPDAEFPPEEFRREAAGAIAGVLSAGRLPIVAGGSNTYIEALVDGDGAAFRAAHDLLFVWVDAERELLEWYAALRVDEMVARGLVAEARAAFAGAGADYTRGVRRAIGLPEMHAYLMAERDVVGAAGEADLAAMLERAVREIKDNTFRLARTQTEKIRRLSTLDGWDVRRIDVTPVFARKADGKECHEQTWKKLVWEPCEEMVRAFLEPAPSLAAVPGVAATEDGDEGRDAGVVAAAAIAAPAANVAPTGDVANAVVADAAETI
>gnl_Sorbi_v3.1_Sobic.002G076700.1
MSLYLAPTATAATTLPIRQLVAPPPPPSSINLRQLERGMALPLPPAPPPPPLVSSASNRHVGAKHKAVMVMGATGTGKSRLAVDLALQFGGEVINSDKIQVHAGLEVTTNKVTEEERAGVPHHLLGVARPDEEFTAADFRREASRAACAITARGRVPIIAGGSNSYVEELVDGDRHAFRDRYDCCFLWVDVQRAVLHGYVARRVDEMCARGLVDEVAAAFDPRRTDYSRGIWRAIGAPELDAYLRWSGDEGDGDGDGERARLLAAAIEDIKSNTRRLSCRQRAKIQRLAKLWGCAVRRVDATEVFRRRGDDADEAWQRLVAAPCIDAVRSFLRNDDAAAANDLPAAELVPVFAPAPAAAVAG
>gnl_Spipo_v2_Spipo12G0008100
MDKAVQTPKPKVVFVMGATGTGKSKLAIDIATRFYGEVVNSDKIQLHDGLPVLTNKVTLEEAAGIPHHLIGVLRPEDDCTAAQFRRMASSVVAAIVARGRLPVVAGGSNSFLEELVDGAGGEFRETYDICYLWIDVASPELYQSVANRVEKMVEEGLVDEVRGIFRADDDNYDKGIRRAIGVPEMDGYFRLESLVDADLQALLLETAVDLIKANTKKLVASQLEKISRLKTLPGWDIHRIDATRVFGKCGEEAIEAWEHFVLKPAFHILRDFFADTREADSSDANFPEDGMTPGSAAQGR
>gnl_Stras_v2.0_SGA_v2.0_scaffold166T38377
MATPTHKRATSTSSPAAGKVVVVMGATGTGKSRLAIDLALIFDGEVINCDKIQVYTALHVISNKVTPAEARGVAHHLLGIIDDPDEDFTAAEFVFRATQSADAISGRARLPIIAGGSNSFIEALVSDCKFQSRYECCFLWVDVSKKPVHLSHVKRRVDVMVGSGLVDEAREFYGGDYARGVRRAIGVPEMDEYFWNEGSVEGEERARLLQSAVEEIKENTWWLVGRQLGKIHAMGERIGWERVHRLDATEAFERWEVGDGTDAEAVWKATVVEPSVWILSVFLGGDGESMGSGSGLGLGAI
>gnl_Stras_v2.0_SGA_v2.0_scaffold5409T54639
MACTDRRPAPRRHRQKVVVIMGATGCGKSKLSVDLASRFFPSSEIINSDKIQIHRGLDVATNKTPASGRRGVPHHLLDVLRPSDHFSAADFRSAAGAAVSRISSRRRLPLVVGGSNSFVYALLARRFSSPDAAEALSGWAGPALCRELRYACCFVWVDVSPPVLEEYLGRRVDEMLEAGMMEELAEYFAGPDAGRGGLGKAIGVPEFKGYFERYGGDWRIDGGDAEKRRAYDEAVRAVKENTCRLAKRQLGKIRRLRDEAGWELIRVDATAAVRAEMDGACRRRVEDAWERDVVGPSVKAVQRFLME
>gnl_Stras_v2.0_SGA_v2.0_scaffold11T05801
MSLAISKHISPLMHMPMPKEKVVVVMGATGTGKTRLSIDLATRFEAEIINSDKIQVHQGLEITTNKITDEERCGVPHHLLGIADPDSDFSVADFCDAALVSIKSILSRNKLPIIVGGSNSFVEALVDVNFQSKYDCCFLWVDVAMPVLHSYVCDRVDKMVEKGMVDEVRNFYDPNADYSTGIRRAIGVSELDEFFRMEWICGKETRKIFLEKAIDSIKINTCTLAERQLKKIQRLNRKWNIHRLDATVVFQKREGKEGEMDASWRNTVATTGIEVVSNFLYDLNPAYSAITHIGKVRTHIGEGRRSIILTDLMV
>gnl_Stras_v2.0_SGA_v2.0_scaffold14T06874
MASTENCAAVAAAANAPRRHKKVVVIMGPTGCGKSKLSVDLASRFFPSSEIINSDKIQIYSGLDVTSNKIPPPERRGVPHHLLGDCSPADEFDAADFRAAASSAISQISSRRNLPFVVGGSNSFVYALLARRFSPDAVAALSGDAGTAALCRELRYSCCFIWVDVSPAVLNEYLGKRVDEMMEAGMLEELAEYFAGPESGRGGLEKTIGVPEFASYFERYGGDWRVDGGGGGDPEKRRAYEEAVRAVKENTCQLAKRQLGKILRLRDAAGWELKRVDATAAIRASMEGAGRRRVADAWEKDVVDPSVKAVKRFLMMD
>gnl_Stras_v2.0_SGA_v2.0_scaffold38T14937
MNRLHSLFTKPHHFLHTTYPPASKLAATAMSTGAASGRREKLVVILGPTGCGKTKLSIDLASRFFPSSEIINSDKIQVYRSLDITTNKVPLGDRKNVRHHLLGGVESSESHPEFTPSDFRSSASRIISEMTSRRQLPFLAGGSNSFVYSLLAEKYNPDSDVFAESNPVPCSALRYDCCFIWVDVSPPVLDQYLAKRVDDMLDSGMFAELSEYFKNLGPGRRVSKYGVNKAIGVPEFERYFRGEISYEAAVAEIKENTWHLAKRQVEKIRRLREGLGWEMERVDTTAVLRAALDGAPAPEVWEKQVVEPSARIVRKFLME
>gnl_Stras_v2.0_SGA_v2.0_scaffold39T15369
MLDCTATTTPLPCGLKLQSGDSQPLTEPDLYRRIIGRPLYLNLIRPYITYGVQQLSQFVNEPCSSHWHAAMHILRYLKGTADHGIYFSKTGSFTLSAYSDVGILQGHKKVRFLYLFLCGVTIRRPSIFQQIRCFMSAQNISKLIVTLFVTNTRRGLSMHAATKIQLADLIVKNKVVIVMGPIGAGKSRLFIDLATRFEGEIINSDKIQVYKGLNIVTNKVTNQECHKASHHLLGIIESNSDFSVNEFIEHATMASNAIVHHGKLPIIAGGSNSCIKALVNDSLEFRAKYECCFLCVDVDSTLVLRSSLVVGLQGASRAIAAQFLARFTLSIELGSLAIMGAGAPHLVDEAEGVFTWDELQRFGDSFSNDPFDLADIPSFLDIPDSVLGRGVSLLTGSGGLGSPSRGSGNHAALSANSGGHVTPSVNSGNHTSSLTDSGESEASGVDIDSRPSPFYRMSSDDIAEFKKLCELPTGWSL
>gnl_Theca_v1.1_Thecc1EG041312t1
MDPTESGKSPTDLANHFPIEIINTNSIQTQVYQGVLPHLLGTISSNVEVTAKKLGIFLFLLLKELKSVSIFL
>gnl_Theca_v1.1_Thecc1EG004434t1
MMRISLSMCKQTVVLPDRASGMLNLVDFFSPRRQKEKVVILLGATGTGKSRLSIDLATRFPAEIINSDKIQAHEGLDIATNKITEEERCGIPHHLLGVINPNTDFTATNFVDMATHAMDSILFRSQLPIIAGGSNSYIEALVDDKDYRFRSKYECCFLWVDVAMPVLHHYVSERVDKMVENGMVDEVRKYFDSNANYTRGIRKAIGVPEFDRYFRAEPFLDKQSRAKLLQEAIQEIKRNTCKLASRQLEKIHRLRNKKNWKIHRLDATGVFLRRGKEADEAWEEFVAGPSTEMVAEFLYNVSSEALVTKAALRECIAQCLVA
>gnl_Theca_v1.1_Thecc1EG027607t1
MDPIGSRKLRLAINLATHFPIEIINANSMQVYQGVLHHLLGIVSSNVKFTIKKFRDMQFLLLKELKSISIFFVVQPIVISKRKKFFKTELPQTSINIDFSIFI
>gnl_Theca_v1.1_Thecc1EG020503t1
MNVLSLPACKQVPPLGNFRGGLNVESFFSRKDKVVFVMGATGTGKSRLAIDLATCFDPAEIVNSDKMQVYKGLDIVTNKVTEEECRGVPHHLLGIVDPNSNFTSMDFRHHASVAVKSIVSKGSLPIIAGGSNSYIEALVNHDPEFQLRYECCFLWVDVSLPVLHSFVAERVDRMVQAGMVDEVKQMFDPKADYSRGIRRAIGVPEMDQYFRAESILDAKIRARLLETAISKIKENTCMLACRQLEKIDRLYNQWKWRMHRIDATEVFLKRGEEADEAWHRLVAGPSTMIVDQFLYDDNRVASIIPSSDSTASTSSVPLTAVAAATR
>gnl_Theca_v1.1_Thecc1EG017824t1
MDPTKLGKSRLVINLTTYFPIEIINANSMQVYQGVSHHLLGTISSNVKFIVKSSRILQFLLLKELKSVLIFL
>gnl_Theca_v1.1_Thecc1EG009742t1
MFENFDLCCILSDNIVTFLVVRYGQTTEGDCSPPIGSVVREIAVRLRLFRPQKLIKTHNQPLTFFSMKPIFSSFHSLHSPLFHPPLPLHRRPRWPRMDSSTPHQDSGENKAKLIVIMGATGTGKSRLSIDLSSHFPHSQIINSDKMQLYKGLDITTNKIPIHERKGVPHFLLGEFDSIDADVAPSQFRSAAGLTIANIVSRGNLPFLVGGSNSFIHALLVETFDPEVDVLAGLGSVSHVLRYDCCFLWVDVAWSVLRDYLCKRVDEMLDSGMFEELAQFYDPDRESVRVGLRKAIGVPEFDGYFRKYPPWESEENGVVPEEGCDPVRREAYEEAVREIKDNTCRLAKSQIGKILRLIGAGWDLRRLDATATFGAVMRKKKSSSSDLEWRDIWEREVVEPSVKIVKRFLE
>gnl_Theca_v1.1_Thecc1EG011153t1
MAWLISLIVLLSLVFILKSVIMRNANFEKSGIEKASTSSTLATNSVGFTQNQKNKTKVIFVMGATATGKSKLSIDLATYFSGEIINSDKIQVYEGLDIITNKITEAEGRGIPHHMIGFVDPNRDFTVDDFCRHALQNIDIISKKGKLPIIAGGSNSYVETLVEDSKFKFQDNFECCFIWLDVSKNVLYKRVANQVDEMVEAGLVEEVRGMFVPEADYTKRIRRAIGAPEMHDYFMLEKDTNINDSTKNEKLAHAIEEIKVNTCMLVDSQFRKIQRLREELGWKMHRIDATSVHEKCGKDAEDEWMKEVLEKTITIMDEFLK
>gnl_Theca_v1.1_Thecc1EG011151t1
MAWLICLIVLLSLVFILKSVIMRKANFEKSGTEKASTSSTLATNSVGSTQNQKNKTKVIFVMGATATGKSKLSIDLATYFSGEIINSDKIQVYEGLDIITNKITEAEGRGIPHHMIGFVDPNKDFTVDDFCRHALQNIDIISKKGQLPIIAGGSNSYLETLVEDSKFKFQDNFECCFIWLDVSKSVLYKRVANRVDEMVEAGLVEEARGMLVPEADYTKGIRRAIGAPEMHNYFMLEKDTNIDDSTKNEILAHAIEEIKVNTCKLVDSQFRKIQRLREELGWKMHRIDATSVHEKCGKDAEDEWMKEVLEKTITIVDEFLK
>gnl_Theca_v1.1_Thecc1EG008818t1
MIKGKEPKLVLIIDLTRSEKSRSSIDLATHFPNFMQVYQGLNVLTNKVSLHEQKVWAFIFFSHVLMCYLFCQEVTHHLLDTVCLNVEFTAKN
>gnl_Theca_v1.1_Thecc1EG011195t1
MNNTFIESTTFDPPDLHLQANQILTIFYRIKCFFFTLAFFNSYVSQITMNTIGSTSAQHQNVKNKVIFVMGATATGKSKLSIDLATKFHGEVINSDKIQVFKGLDIITNKVTEEESRGVPHHLIGIVDPEEDFTVGDFCHHVLKAIDTILKNGHIPIIAGGSNSYLEKLVEDPSIKFREYFDCCFIWVDASLPVLYERVGKRVDEMVMNGLVEEVRAVFVPGADYTRGIKRAIGAPEMENYFLVENNIKVDEAIKTKILANAFEEIKINTRKLVDSQLRKIQRLRDELGWKMHRIDATSVHEKHGKDAEDTWKDVVLKKSLEIVGDFLK
>gnl_Utrgi_v4.1_Scf01169.g24027.t1
MASPAGLREAVIVLGATGTGKSRLAIELASRFDGEIINCDKIQVYKGIDVISNKVTGEESCGIPHHLMSFLGPGESFTPEEFVHTATLICRSVTQRGKLPIVTGGSNSWIKALVCDDEAFRLEFDFVCIWIDVPITVLRPFLDGRVDEMVKRGLVQEARGLFDPSGDYSRGARRAIGVREMHNFFKSEGAHWFPSSTSLVLKMQDTELIHSFTAFRGGLCDEREASVECHRGDQDEYIESELPAA
>gnl_Utrgi_v4.1_Scf01496.g24935.t1
MEGLASAYFPRGGGGGVHHRLCKEARGDLLFRAPKRSSCRWGKRLAVSAVTAAGEKKKVVVVMGPTGCGKSKLSVELASRFFSPSEIINSDKIQAYRGLDITTNKIPVPERNNVPHHLIGEFDSSEDHPEFTPSDFRTAAAEKISKILSQRSMPIIAGGSNSFVYALLARDYNPGIDVFKSASMFSRELQFDCCFIYIDVSPEALNEYLEKRVDDMLDSGMFEELGEYMADKDRRRSERGLNMAIGVPEFRSYFDKFQGNWRLDNQVKRSEYEEAVKAIKDNSCRLAARQRAKILLLRDAAGWDVKRVEGTAAMKAKLEGKGTGEVWEKEVVEPSVEIVKQFLFA
>gnl_Utrgi_v4.1_Scf00078.g7256.t1
MSRLLFFAREARSSLCPYRRTPSKCFAAAELVVIMGPTGCGKTKLSVDLISRFFPTSEIINADKIQVYCGLDITTNKIPVHDRKNVRHHLLGDFVPSESRPEFTASDFRDSASRIVSGAWGVPFLVGGSNSFINAMAAKHFDPNVDVFDELNGSFCRELRYRCCFLWVDVDLPVLNQWLEKRVDEMLESGMYEELKEYFRNRGNTKCGLEKAIGVAEFEEFFSYDYDGGGNRAAYEDAIRAIKENTCRLAENQRRKIVRLRDEGGWDVRKVDATAALTAKMSGDGRMAAEAWETQVVKPSVKIVRDFLMG
>gnl_Utrgi_v4.1_Scf00415.g17281.t1
MKLAVPLPRPSLPLANFFIRHSSPPTEDKVVVVMGATGTGKTRLSIELANYFGAEVINSDKMQVFRGLEVTTNKATEEERCGMPHHLLGIADPVSEFSAGNFRGMAAASVRSILRRGNLPIIVGGSNSYVEALIDYNFRSKYECCFLWVDAAVPSLHNSLSDRVDKMVQRGMVEEVREFYQPSGDYSKGILKSIGVPEFHEFFRFESHYDDETREKMLSQAISAVKLNTGKLSSRQVEKIRRLRNVKGWRLHRLDVSDVLGKPSPDADVAWDNKVSGPAAAIVTTFLNSHHPAVPDGVVAAGRSSPLQLLACSRV
>gnl_Utrgi_v4.1_Scf00384.g16708.t1
MIGLASVLCDRAVFPSLKRMVSSGAATKVVVIMGSTGCGKSKLSVDLAARYFPSSEIINSDKIQVYRGLDITTNKIPVAERRSVAHHLIGEMEPDSEFTSSDFRATAGITISEIAARRRVPFVVGGSNSFIYALLARKNSNPGFDAAEVSGICGDLRYDCCFLWIDVSPAVLKPYLDKRVDDMLDAGMFNELGDHFSNRRQWESEASQSGINKAIGVPEFAGYFEKFKADWPITDTEEKKREYYAAVRAIKLNTWQLAKTQMGKILRLRDAGGWDIKRVDATAAIRAAMDGRGAAEEWEREVVAPSVRIVRRFLME
>gnl_Utrgi_v4.1_Scf00499.g18656.t1
MKLALSLPRPLVPFPSFFLRPSPPQPEDKVVIVMGATGTGKTRLSIELANYFGAEVINSDKMQVFRGLEVTTNKVTEEERCGVPHHLLGIADPVSEFSAGNFRSMAAASVRSILGRGNLPIIVGGSNSYLEALIDYNFRLKYECCFLWVDAAMPSLQNSLSVRVDKMVRSGMVEEVRGFYQPTGDYTKGILKSIGVPEFHEFFQFESSDDEETREKMLSRAISAVKSNTGKLACRQVEKIRRLRNVKGWWLHRLDVTDVLQKPGSDAGVAWDNKVSGPATSIVSSFLNNHHMAPRPGGIVAAERPPPLQLLAGSRV
>gnl_Vitvi_Genoscope.12X_GSVIVT01011107001
MQIYMHMRKQTQPLLSIPPGDLTMDVSGHRWPKGKVVVVMGATGTGKSRLSIDLATRFPAEIVNSDKMQVYEGLDIVTNKITEEEQRGVPHHLLRIAHPNCCFLWVDVSRSVLHSFVSKRVDKMVEKGMVEEVQQLFHPNADYTRGIRRAIGVPELDLYFRTEGFLDEEARARVLQEAVHEIKANTCKLACRQLEKIHRLKNVRKWKIHRLGATEVLRKCDREADEAWEKLVARPSTMMVAQFLYSVGATRSIATTSPPTIRAAASMEAALAATH
>gnl_Vitvi_Genoscope.12X_GSVIVT01011886001
MKLPVPTGYHPYCSKVQTLPLIPAIKPTFRRSGWARMDSTVRRNRTKHKVVVIMGATGTGKSKLSIDLATRFPAEIINSDKIQIYSGLDITTNKIQMHERQGVPHHLLGDFDSSHAEITPSQFRSVAAAAISDISSRRKLPVLAGGSNSFIHALLVDRFDSESDPFNGSDSVSTELRYRCCFLWVDVSFAVLSDYLSKRVDEMLGSGMLEELAKFYDPDEDESRPKTGLRKAIGVPEFDRHFRNFEEAVKAIKDNTCHLAKKQIEKILRMRGAGWDLKRLDATEAFRVLLSSDSGKKSSEIWEKQVVEPSVKFVRRFLEE
>gnl_Vitvi_Genoscope.12X_GSVIVT01017885001
MRTILSACKQAQTPLLDISGLNMELFNPRRRKEKVVFVIGATGTGKSKLSIDLATRFPSEIINSDKMQVYKGLHIVTNKVTEEECRGVPHHLLGIADPNTNFTAMDFCHHASLAIQSITARNRHPIIAGGSNSFIEALVTDVPEFKSRYECCFLWVDVSLPVLHRFVSERVDRMLEAGLVEEVRRIFDPEADYSRGIRRAIGVPEMDQFLRGERIVGDKIAAQYLRKAIAKIKENTCKLACSQLDKIHRLQNIRGWKIHRLDATEAFLKRGDDAEEAWEKHVAGPSMDIVGCFLRHQDCVPNIVVPVPVPSTAIIGSTVPMTAVAAASH
>gnl_Vitvi_Genoscope.12X_GSVIVT01025775001
MGSTGSGKSRLSIDIASHYLGEVINSDKMQVYKGLDIITNKMAESDRRGVPHHLIGEVEPDVDFTAEDFCMAATSAIERIVEQGRVPIIVGGSNSFVEALVQNPSVEFKSRYEPCFIWLNVAPPILDTYLSKRVDDMVRGGLVEEVKAVFSPNLDYKRGIYRSIGVPEMDAYLRADRMVGYIERETLLKEAIDDIKANTCKLASKQVGKIETLRNKLGWNMHQIDTTPVFEKCGEEADAAWEMLVKKPTFGIIDSFLT
>gnl_Vitvi_Genoscope.12X_GSVIVT01034295001
MLMCKQTQPLLSMPPGGLTMAVSSHRWLKEKVAVVMGATGTGKSRLSIDPATRFPAEIVNSHKMQVYEGLDIITNKITEEEQPGAPHHHLGIAHPNVDFTASDFRDMASLSIESILGGRRLPIIVGGSNSYIDARYECCFLWVDVSRPVLHSFVSKRVDKMVGNGMVEEVEQLFYPNADYTRGIRRAIGVPELDLYFPTGFLDEEARAKVLQEAVHEIKANTCKLACRQLEGIHRLKNLRKWKIHRLDATEVFLKHDREADEAWEKLVARPSTMMVAQFLYSVGATRVATEEMVRNAALLLLCDLVGDDV
>Frave_03725-v1.0-hybrid.t1
MTLNPFPAHQYYNIPTSKHFLPSPPLNLTPPPSLPHNPKRWARMDSGPASSPPQKDKLVVIMGATGAGKSRLSIDLASRF
PSCSFEVINSDKIQVYKGLDITTNKIPFPDRRGISHHLLGELDPLDGELSPADFRRLAGRAVYDIATRKRVPMLVGGSNS
LIHALLVDRFEPGVNVFENGAELASSELRYDCCFLWVDVSLVVLAEYLLKRVDEMLESGMYEELAEFCATEDDEEVRTGL
RKAIGVPEFSRFFKQFPPGRVHDQLRRGAAYNDAVKAIKDNTCQLAKKQIGKILRLKGSAKWDLQRLDATEAFRAVLSSD
GRRWSEIWEEQVVEPSVKIVKQFLAEE
>Frave_06080-v2.0.a2-hybrid.t1
MQTLFSMSACQQVVQIQPMIRFQGPPAGLSIDRFFSRNKDKVVIVIGATGTGKSRLAIDLALKYSAEIINSDKMQVYKGL
DTLTNKVTEEECKGVPHHLLGTVDPDSNFTATDFKHHASLAIESILERDRLPIIAGGSNSYIEALVDEHAEFRRRYECCF
LWVDVAPRVLNSFVSERVDRMVEVGGLVDEVRRMFDPTTADEEDYSTGIRKAIGVPEMHHYLCGEACGNDKETQEALLLE
AISNIKKNTCTLAHRQLQKIHRLRSKWNWSMHCLDATEAFLHRRRGREGELVWDKQVSRPATGIVSKFLVDDPMSTTILP
HDTAFVAATATPATTASVNSLTVSMSAVAAATR
>Frave_27343-v1.0-hybrid.t1
MDFISGPQKLIVVMGATGSGKSRLSLDLAVRFPPATFEVINADKMQLYKGLDVTTNKLSDAERRVVPHHLLGEFDSRHGD
VSPSEFRRLAAQAVSDVLSRGKVPVLVGGSNSFIHVLLVERFEPDVDVFDGEVAASSQLRYDCCFLWVDVEFPVLTAYLS
RRVEEMLDAGMFQELAEFHGQNRAVQTGVSKAIGVAEFSRYFEEYAAAEVEEDDPVRRGAYEEAVGEVKRNTWQLAKRQM
GKIARLRKAGWDLKRLDATEVLRAVVTSDDDEDGGGKRWSEIWEREVVEPSVKIVKDFLEEEEE
>Frave_27842-v1.0-hybrid.t1
MTMNMMPMCKQAQALPNVQLSNIGGGHSHNLLDVFNPRRQKDKVVIVMGATGTGKSKLSIDLATRFPAEIINSDKMQFYE
GLDIATNKITPQEQRDVPHHLLGVLDPNVDFSADDFSNVTCLAVDSILNRNRLPIIVGGSNSYIETLVDGYDNMFRSRYD
CCFLWVDVSLSVLHSFVSDRVDQMVENGLVEEVREFFDPNADYTKGIRRAIGVPEFDDFFRYGPFLDDETRAGLLERAIN
EVKDNTCKLACRQLEKIRRLRNKGWSLHQLDATEVFQKRGKESHEAWDRLVSGPSAMIVRQFLYNNKAEVTTNAIRVPVA
IETAALAAATY
>Frave_30601-v1.0-hybrid.t1
MEKLIVVMGATGTGKSRLSINLAARFPPDTFEVINADKMQLYKGLDVTTNKVTDAERRLVPHHLLGDLDSRHGDVSSAEF
RRLAAHVVSDVLSRGKVPVLVGGSNSFIHALLVDRFEPDVDVFDGEVAASSELRYDCCFLWLDVAFQTLAPYLSRRVEEM
LDSGMFRELAEFHGQNRAVQTGLSKSIGVAEFSRYFKEYAAEEEEVRRGAYKEAVRNTQKNTWQMAKRQMGKIGRLRKAG
WDLKRLDATEAFKAMGTTSDDDEDSGGKRWSEIWEEEVVGPSVKIVKRFLEEE
>Maldo_GDDH_00G1084500
MTVTGRTMEPVHVNGSVHKKAKVVFIMGPTGCGKTKLSIDLATNYGGEVINSDKIQVYKGLDIVTNKATESEQRGIRHHL
LGFVEDPVADFSVDEFRRRVQTSIDEITKRNCLPIIAGGSNSYIEALIEDPVIDFRNKYDCCFIWLDVSLPVLYNHVSKR
VDEMVAAGLVDELREMFAPGVNYDGGIRRAIGAPEMHPYFMAEMNNNIVDDDKVRKEFLLKDGIWKTKENTCKLAERQVQ
KIKLLSDKWDIHRIDVTAVYENCGKEAVVAWETLVLKPSFTIVGGFLKKHG
>Maldo_GDDH_03G1267900
MMPMCKQIQTLQHVPSSGHNHKIDVFNPHRQKEKVVIVMGATGTGKSRLSIDLATCFPAEIINSDKMQVYEGLDIVTNKI
TKEEQRGVPHHLLGMLDPHEDFTARDFCDLTSIAIESILGRDRLPIIVGGSNSYIEALIDDYDYKFRSKYDCCFLWVDVS
TPVLHSFVSKRVDHMVHNGMVDEAREYFDPNADYTKGIRRAIGVPEFDKYFRYGPFLDEETRTRLLRQAVDEIKDNTCKL
ACRQLEKIHRLRNIKGWNLHPLDATEVFRKRGEEADEAWKKLVSGTSAMIVGQFLYNMTAEVPPHLGSLRVLEALAAATH
>Maldo_GDDH_11G1288800
MFHSSGHNHRMDVFNPRRQKEKVVIVMGATGTGKSRLSIDLATCFPAEIINSDKMQVYEGLDIVTNKITKEEQRGVPHHL
LGILDPNEDFTARDFCDLTSLAIESVLGRDRLPIIVGGSNSYIEALVDDHDYKFRSKYECCFLWVDVSVPVMHSFVSGRV
DHMVQNGMVDEAREFFDPNADYMKGIRRAIGVPEFDKYFRYGPLLDEETRARLLQQAVDKIKDNTCKLACRQLEKIHGLR
NNKGWNLHPLDATEVFRKRGKDADEAWEKLVSGPGAMIVGQFLYNMTAEVPPHIGSLRVPAALAAATH
>Maldo_GDDH_13G1040600
MTLHPLPTHSLHYSNLNFNTNYISHRFHLFPPLHHLYNHPTPPLHLPQRPRRSAHMATGPTSAGPRRKDKLLVIMGATGA
GKSRLSLDLASRFPFFEIVNSDKIQLYRGLDITTNKLPLPERLGVPHHLLGEFDPLDGDFTPADFRAVAGQVVSGITNRR
KVPMLVGGSNSFIHAMVAERFEPGSNVFEPGFDASVSAELRYNCCFLWVDVSMAVLTEYLSKRVDEMLDSGMFDELAEFC
DPDGQDKHDPAAVPTGLRKAIGVPEFTRYFKKYPQSKRDEDDDRERRGAYEEAVRVIKDNTCQLAKRQIGKILRLRGGGW
DLRRLDATDAFRAVVAMSTPENDGGERWSEIWERQVVEPSAKIVKRFLEE
>Maldo_GDDH_13G1182800
MRILMSACKQVVQPMVSFQGPGLTNINMDPFLRRKDKVVIVMGATGTGKSRLAIDLARHNPPAEIINSDKMQVYKGLDIV
TNKVTEDECKGIPHHLIGKVDPDSDFTANDFKHHASLAIESILERDRLPIIAGGSNSYIEALVDEHSEFRMKYECCFLWV
DVAIPVLHSFVSERVDRMVKMGLVEEVRRMFDSTTEKEYTRGVRRAIGVPEMDEYLQGEASDNNDDETQERLLQAAISKI
KENTCILAYRQLQKIRRLQARRGWNMHRLDATEAFLKHHAETNQAWEKLVARPATRIVRQFLLDPIPSILPTENITATTT
APVLSTSMPTVTAATR
>Maldo_GDDH_16G1041700
MTLHPFPTHSLHYSNFNFNTNYISHRFHLLPQLHHLYNHPTHPLHLPQRPRRWAHMATGHTSAVPRRKDKLLVIMGATGA
GKSRLSLDLATRFPFFEIINSDKIQLYRGLDITTNKLPLPERLGVPHHLLGELDPRDGDFTPADFRAVAGQVVSGITNRR
KVPMLVGGSNSFIHAMVADRFEPGCNVFEPGSDASLSAELRYNCCFLWVDVSMAVLTEYLSKRVDEMLDSGMFEELAEFC
DPDRQDKHDPAAVPTGLRKAIGVPEFTRYFKKYPQSKRDEDDDRERRGAYEEAVRAIKDNTCQLAKRQIGKVLRLRGGGW
DLRRLDATDAFRAVVATTSSDSDGGERWSDIWERQVVGPSVKIVKRFLEE
>Maldo_GDDH_16G1183400
MRILMSACKQVVQPMVSFHGPALTNINMDPFFRRKDKVVIVMGATGTGKSRLAIDLAMHYPAEIINSDKMQVYKGLDIVT
NKVTEEECKGIPHHLIGKFDPNSNFTANDFKNHASLAIESILERDRLPIIAGGSNSYIEALVDKHSEFRMKYECCFLWVD
VAIPVLHSFVSKRVDRMVKVGLVDEVRKMFDSTTEAEYTNGIRQAIGVPEMHEYLHCEASGSNDDETQERLLQAAISKIK
ENTCILAYRQLQKIRRLQARRGWNMHRLDATEVFLKHQGEADQAWEKFVATPATRMVDKFLLDPIPSILPTEAIITPPRF
FPRLCRQWLPQHGN
>Maldo_Gala_03g023550
MSCKNIFKLRLKFEVIKYLIITSMMPMCKQIQTLLHVPSSGHNHKMDVFNPHRQKEKVVIVMGATGTGKSRLSIDLATCF
PAEIINSDKMQVYEGLDIVTNKITKEEQRGVPHHLLGMLDPHEDFTARDFCDLTSIAIESILGRDRLPIIVGGSNSYIEA
LIDDYDYKFRSKYDCCFLWVDVSTPVLHSFVSKRVDHMVQNGMVDEAREYFDPNADYTKGIRRAIGVPEFDKYFRYGPFL
EEETRARLLRQAVDEIKDNTCKLACRQLEKIHRLRNIKGWNLHPLDATEVFRKRGEEADEAWKKLVSGTSAMIVGQFLYN
MTAEVPPHLGSLRVLEALAAATH
>Maldo_Gala_06g004110
MEPVHVNGSVHKKAKVVFIMGPTGCGKTKLSIDLATNYGGEVINSDKIQVYKGLDIVTNKATESEQRGIRHHLLGFVEDP
VADFSVDEFRRRVQTSIDEITKRNCLPIIAGGSNSYIEALIEDPVIDFRNKYDCCFIWLDVSLPVLYNHVSKRVDEMVAA
GLVDELREMFAPGVNYDGGIRRAIGAPEMHPYFMAEMNNNIVYDDKVRKEFLLKDGIWKTKENTCKLAERQVQKIKLLSD
KWDIHRIDVTAVYENCGKEAVVAWETLVLKPSFTIVGGFLKKHG
>Maldo_Gala_13g003270
MTLHAFPTHSLHYSNLNFNTNYIFHRFNLFPPLHHLYNHPTPPLHLPQRPRRSAHMATGPTSAGPRRKDKLLVIMGATGA
GKSRLSLDLASRFPFFEIVNSDKIQLYRGLDITTNKLPLPERLGVPHHLLGEFDPLDGDFTPADFRAVAGQVVSGITNRR
KVPMLVGGSNSFIHAMVAERFEPGSNVFEPGFDASVSAELRYNCCFLWVDVSMAVLTEYLSKRVDEMLDSGMFDELAEFC
DPDRQDKKDPAAVPTGLRKAIGVPEFTRYFKKYPQSKRDEDDDRERRGAYEEAVRVIKDNTCQLAKRQIGKILRLRGGGW
DLRRLDATDAFRAVVATSTPENDGGERWSEIWERQVVEPSAKIVKRFLEE
>Maldo_Gala_13g015930
MWGFNNYKMRILMSACKQVVQPMVSFQGPGLTNINMDPFLRRKDKVVIVMGATGTGKSRLAIDLARHNPPAEIINSDKMQ
VYKGLDIVTNKVTEDECKGIPHHLIGKVDPDSDFTANDFKHHASLAIESILERDRLPIIAGGSNSYIEALVDEHSEFRMK
YECCFLWVDVAIPVLHSFVSERVDRMVKMGLVEEVRRMFDSTTEKEYTRGVRRAIGVPEMDEYLQGEASDNNDDETQERL
LQAAISKIKENTCILAYRQLQKIRRLQARRGWNMHRLDATEAFLKHHAETNQAWEKLVARPATRIVRQFLLDPIPSILPT
ENITATTTAPVLSTSMPTVTAATR
>Maldo_Gala_16g003740
MTLHPFPTHSLHYSNFNFNTNYISHRFHLLPQLHHLYNHPTHPLHLPQRPRRWAHMATGHTSAVPRRKDKLLVIMGATGA
GKSRLSLDLATRFPFFEIINSDKIQLYRGLDITTNKLPLPERLGVPHHLLGELDPRDGDFTPADFRAVAGQVVSGITNRR
KVPMLVGGSNSFIHAMVADRFEPGCNVFEPGSDASLSAELRYNCCFLWVDVSMAVLTEYLSKRVDEMLDSGMFEELAEFC
DPDRQDKHDPAAVPTGLRKAIGVPEFTRYFKKYPQSKRDEDDDRERRGAYEEAVRAIKDNTCQLAKRQIGKVLRLRGGGW
DLRRLDATDAFRAVVATTSSDSDGGERWSDIWERQVVGPSVKIVKRFLEE
>Maldo_HF02931-RA
MCKQIQTLQHVPSSGHNHKIDVFNPHRQKEKVVIVMGATGTGKSRLSIDLATCFPAEIINSDKMQVYEGLDIVTNKITKE
EQRGVPHHLLGMLDPHEDFTARDFCDLTSIAIESILGRDRLPIIVGGSNSYIEALIDDYDYKFRSKYDCCFLWVDVSTPV
LHSFVSKRVDHMVHNGMVDEAREYFDPNADYTKGIRRAIGVPEFDKYFRYGPFLDEETRTRLLRQAVDEIKDNTCKLACR
QLEKIHRLRNIKGWNLHPLDATEVFRKRGEEADEAWKKLVSGTSAMIVGQFLYNMTAEVPPHLGSLRVLEALAAATH
>Maldo_HF07762-RA
MTLHPFPTHSLHYSNFNFNTNYISHRFHLLPQLHHLYNHPTHPLHLPQRPRRWAHMATGHTSAVPRRKDKLLVIMGATGA
GKSRLSLDLATRFPFFEIINSDKIQLYRGLDITTNKLPLPERLGVPHHLLGELDPRDGDFTPADFRAVAGQVVSGITNRR
KVPMLVGGSNSFIHAMVADRFEPGCNVFEPGSDASLSAELRYNCCFLWVDVSMAVLTEYLSKRVDEMLDSGMFEELAEFC
DPDRQDKHDPAAVPTGLRKAIGVPEFTRYFKKYPQSKRDEDDDRERRGAYEEAVRAIKDNTCQLAKRQIGKVLRLRGGGW
DLRRLDATDAFRAVVATTSSDSDGGERWSDIWERQVVGPSVKIVKRFLEE
>Maldo_HF13830-RA
MRILMSACKQVVQPMVSFHGPALTNINMDPFFRRKDKVVIVMGATGTGKSRLAIDLAMHYPAEIINSDKMQVYKGLDIVT
NKVTEEECKGIPHHLIGKFDPNSNFTANDFKNHASLAIESILERDRLPIIAGGSNSYIEALVDKHSEFRMKYECCFLWVD
VAIPVLHSFVSKRVDRMVKVGLVDEVRKMFDSTTEAEYTNGIRQAIGVPEMHEYLHCEASGSNDDETQERLLQAAISKIK
ENTCILAYRQLQKIRRLQARRGWNMHRLDATEVFLKHQGEADQAWEKFVATPATRMVDKFLLNPIPSILPTEAIITPPRF
FPRLCRQWLPQHGN
>Maldo_HF28291-RA
MDVFNPRRQKEKVVIVMGATGTGKSRLSIDLATCFPAEIINSDKMQVYEGLDIVTNKITKEEQRGVPHHLLGILDPNEDF
TARDFCDLTSLAIESVLGRDRLPIIVGGSNSYIEALVDDHDYKFRSKYECCFLWVDVSVPVMHSFVSGRVDHMVQNGMVD
EAREFFDPNADYMKGIRRAIGVPEFDKYFRYGPLLDEETRARLLQQAVDKIKDNTCKLACRQLEKIHGLRNNKGWNLHPL
DATEVFRKRGKDADEAWEKLVSGPGAMIVGQFLYNMTAEVPPHIGSLRVPAALAAATH
>Maldo_HF37306-RA
MEPVHVNGSVHKKAKVVFIMGPTGCGKTKLSIDLATNYGGEVINSDKIQVYKGLDIVTNKATESEQRGIRHHLLGFVEDP
VADFSVDEFRRRVQTSIDEITKRNCLPIIAGGSNSYIEALIEDPVIDFRNKYDCCFIWLDVSLPVLYNHVSKRVDEMVAA
GLVDELREMFAPGVNYDGGIRRAIGAPEMHPYFMAEMNNNIVYDDKVRKEFLLKDGIWKTKENTCKLAERQVQKIKLLSD
KWDIHRIDVTAVYENCGKEAVVAWETLVLKPSFTIVGGFLKKHG
>Maldo_HF42175-RA
MATGPTSAGPRRKDKLLVIMGATGAGKSRLSLDLASRFPFFEIVNSDKIQLYRGLDITTNKLPLPERLGVPHHLLGEFDP
LDGDFTPADFRAVAGQVVSGITNRRKVPMLVGGSNSFIHAMVAERFEPGSNVFEPGFDASVSAELRYNCCFLWVDVSMAV
LTEYLSKRVDEMLDSGMFDELAEFCDPDGQDKHDPAAVPTGLRKAIGVPEFTRYFKKYPQSKRDEDDDRERRGAYEEAVR
VIKDNTCQLAKRQIGKILRLRGGGWDLRRLDATDAFRAVVAMSTPENDGGERWSEIWERQVVEPSAKIVKRFLEE
>Malsi_06g004000
MEPVHVNGSVHKKAKVVFIMGPTGCGKTKLSIDLATNYGGEVINSDKIQVYKGLDIVTNKATESEQRGIRHHLLGFVEDP
VADFSVDEFRRRVQTSIDEITKRNCLPIIAGGSNSYIEALIEDPVIDFRNKYDCCFIWLDVSLPVLYNHVSKRVDEMVAA
GLVDELREMFAPGVNYDGGIRRAIGAPEMHPYFMAEMNNNIVYDDKVRKEFLLKDGIWKTKENTCKLAERQVQKIKLLSD
KWDIHRIDVTAVYENCGKEAVVAWETLVLKPSFTIVGGFLKKHG
>Malsi_13g003430
MTLHPLPTHSLHYSNLNFNTNYISHRFHLFPPLHHLYNHPTPPLHLPQRPRRSAHMATGPTSAGPRRKDKLLVIMGATGA
GKSRLSLDLASRFPFFEIVNSDKIQLYRGLDITTNKLPLPERLGVPHHLLGEFDPLDGDFTPADFRAVAGQVVSGITNRR
KVPMLVGGSNSFIHAMVAERFEPGSNVFEPGFDASVSAELRYNCCFLWVDVSMAVLTEYLSKRVDEMLDSGMFDELAEFC
DPDGQDKHDPAAVPTGLRKAIGVPEFTRYFKKYPQSKRDEDDDRERRGAYEEAVRVIKDNTCQLAKRQIGKILRLRGGGW
DLRRLDATDAFRAVVAMSTPENDGGERWSEIWERQVVEPSAKIVKRFLEE
>Malsi_13g015870
MCFNNYKMRILMSACKQVVQPMVSFQGPGLTNINMDPFLRRKDKVVIVMGATGTGKSRLAIDLARHNPPAEIINSDKMQV
YKGLDIVTNKVTEDECKGIPHHLIGKVDPDSDFTANDFKHHASLAIESILERDRLPIIAGGSNSYIEALVDEHSEFRMKY
ECCFLWVDVAIPVLHSFVSERVDRMVKMGLVEEVRRMFDSTTEKEYTRGVRRAIGVPEMDEYLQGEASDNNDDETQERLL
QSAISKIKENTCILAYRQLQKIRRLQARRGWNMHRLDATEAFLKHHAETNQAWEKLVARPATRIVRQFLLDPIPSILPTE
NITATTTAPVLSTSMPTVTAATR
>Malsi_16g003810
MTLHPFPTHSLHYSNFNFNTNYISHRFHLLPQLHHLYNHPTHPLHLPQRPRRWAHMATGHTSAVPRRKDKLLVIMGATGA
GKSRLSLDLATRFPFFEIINSDKIQLYRGLDITTNKLPLPERLGVPHHLLGELDPRDGDFTPADFRAVAGQVVSGITNRR
KVPMLVGGSNSFIHAMVADRFEPGCNVFEPGSDASLSAELRYNCCFLWVDVSMAVLTEYLSKRVDEMLDSGMFEELAEFC
DPDRQDKHDPAAVPTGLRKAIGVPEFTRYFKKYPQSKRDEDDDRERRGAYEEAVRAIKDNTCQLAKRQIGKVLRLRGGGW
DLRRLDATDAFRAVVATTSSDSDGGERWSDIWERQVVGPSVKIVKRFLEE
>Malsi_16g016460
MRILMSACKQVVQPMVSFHGPALTNINMDPFFRRKDKVVIVMGATGTGKSRLAIDLAMHYPAEIINSDKMQVYKGLDIVT
NKVTEEECKGIPHHLIGKFDPNSNFTANDFKNHASLAIESILERDRLPIIAGGSNSYIEALVDKHSEFRMKYECCFLWVD
VAIPVLHSFVSKRVDRMVKVGLVDEVRKMFDSTTEAEYTNGIRQAIGVPEMHEYLHCEASGSNDDETQERLLQAAISKIK
ENTCILAYRQLQKIRRLQARRGWNMHRLDATEVFLKHQGEADQAWEKFVATPATRMVDKFLLNPIPSILPTEAIITPPRF
FPRLCRQWLPQHGN
>Malsy_03g024410
MSCKNIFKLRLKFEVIKYLIITSMMPMCKQIQTLQHVPSSGHNHKIDVFNPHRQKEKVVIVMGATGTGKSRLSIDLATCF
PAEIINSDKMQVYEGLDIVTNKITKEEQRGVPHHLLGMLDPHEDFTARDFCDLTSIAIESILGRDRLPIIVGGSNSYIEA
LIDDYDYKFRSKYDCCFLWVDVSTPVLHSFVSKRVDHMVHNGMVDEAREYFDPNADYTKGIRRAIGVPEFDKYFRYGPFL
DEETRTRLLRQAVDEIKDNTCKLACRQLEKIHRLRNIKGWNLHPLDATEVFRKRGEEADEAWKKLVSGTSAMIVGQFLYN
MTAEVPPHLGSLRVLEALAAATH
>Malsy_06g004140
MEPVHVNGSVHKKAKVVFIMGPTGCGKTKLSIDLATNYGGEVINSDKIQVYKGLDIVTNKATESEQRGIRHHLLGFVEDP
VADFSVDEFRRRVQTSIDEITKRNCLPIIAGGSNSYIEALIEDPVIDFRNKYDCCFIWLDVSLPVLYNHVSKRVDEMVAA
GLVDELREMFAPGVNYDGGIRRAIGAPEMHPYFMAEMNNNIVDDDKVRKEFLLKDGIWKTKENTCKLAERQVQKIKLLSD
KWDIHRIDVTAVYENCGKEAVVAWETLVLKPSFTIVGGFLKKHG
>Malsy_13g002930
MTLHAFPTHSLHYSNLNFNTNYIFHRFNLFPPLHHLYNHPTPPLHLPQRPRRSAHMATGPTSAGPRRKDKLLVIMGATGA
GKSRLSLDLASRFPFFEIVNSDKIQLYRGLDITTNKLPLPERLGVPHHLLGEFDPLDGDFTPADFRAVAGQVVSGITNRR
KVPMLVGGSNSFIHAMVAERFEPGSNVFEPGFDASVSAELRYNCCFLWVDVSMAVLTEYLSKRVDEMLDSGMFDELAEFC
DPDRQDKKDPAAVPTGLRKAIGVPEFTRYFKKYPQSKRDEDDDRERRGAYEEAVRVIKDNTCQLAKRQIGKILRLRGGGW
DLRRLDATDAFRAVVATSTPENDGGERWSEIWERQVVEPSAKIVKRFLEE
>Malsy_13g014920
MWGFNNYKMRILMSACKQVVQPMVSFQGPGLTNINRDPFLRRKDKVVIVMGATGTGKSRLAIDLARHNPPAEIINSDKMQ
VYKGLDIVTNKVTEDECKGIPHHLIGKVDPDSDFTANDFKHHASLAIESILERDRLPIIAGGSNSYIEALVDEHSEFRMK
YECCFLWVDVAIPVLHSFVSERVDRMVKMGLVEEVRRMFDSTTEKEYTRGVRRAIGVPEMDEYLQGEASDNNDDETQERL
LQAAISKIKENTCILAYRQLQKIRRLQARRGWNMHRLDATEAFLKHHAETNQAWEKLVARPATRIVRQFLLDPIPSILPT
ENITATTTAPVLSTSMPTVTAATR
>Malsy_16g014520
MCNFEYNVSINNKMRILMSACKQVVQPMVSFHGPALTNINMDPFFRRKDKVVIVMGATGTGKSRLAIDLAMHYPAEIINS
DKMQVYKGLDIVTNKVTEEECKGIPHHLIGKFDPNSNFTANDFKNHASLAIESILERDRLPIIAGGSNSYIEALVDKHSE
FRMKYECCFLWVDVAIPVLHSFVSKRVDRMVKVGLVDEVRKMFDSTTEAEYTNGIRQAIGVPEMHEYLHCEASGSNDDET
QERLLQAAISKIKENTCILAYRQLQKIRRLQARRGWNMHRLDATEVFLKHQGEADQAWEKFVATPATRMVDKFLLDPIPS
ILPTEAIITPPRFFPRLCRQWLPQHGN
>Pruav_sc0000146.1_g150.1.mk
MNLMCKEMKTLLPSGGHNHKMDVFNPRRQKEKVVIVMGATGTGKSRLSIDLATHLGAEIINSDKMQVYKGLDIATNKITE
EEQRGVPHHLLGILDPNADFTATDFCDETSLTIESILGRDRLPIIVGGSNSYIEALIDDYDYKFRSKYECCFLCVNVSTP
VLHSFVSKRVDKMVENGMVDEVREFFHPNADYGKGIRRAIGVPEFDKYFRYGPFLDEETKARLLEQAVEEIKNNNCKLAS
RQLEKIQRLRNVKGWNLHPLDATEVFRKRGKESNEAWEKFVYEPSAQIVRQFLYNYATAEVPANLGAMRVPMGSAALAAA
TH
>Pruav_sc0000184.1_g460.1.mk
MSACKQVQPMVSFQGPPGLPSINMDPFFRRKDKVVFVMGATGTGKSRLAIDLATLYRAEIINSDKMQVYKGLDIVTNKVT
EEECRGIPHHLLGNIDPNFNFTANDFKQHASLAIEEILERDRLPIIAGGSNSYIEALVDDHPEFRMKYECCFIWVDVALP
VLNSFVSERVDRMVKAGLVEEVRRMFDSTAEAEYTHGIRKAIGMPEMDEYLRGEACGINDEETQERLLQTAISKIKENPC
ILAHRQLQKIRRLCSRRNWNMHRLDATEVFLEQRVEADQAWEKHVARPATRMVGNFLVDPMPTILPSDALATATATTTTT
VLATSMPAVATATR
>Pruav_sc0000184.1_g470.1.mk
MPRGFGNLKFELAQKALWVARVLRSIEITRKACTTLACLKAFSHLHKYHTRLISSAQAISLSLVFLYGNNINMDPFFRRK
DKVIVIMGATGTGKSRLSMDLAARFPVAEIINSDQMKVYKGLDKVPEEECRGIPHHLLSEIDPNSNFTANDFKHIQSIFI
AGGSNSYIDRTVGLLDKVRRTEDDETRAAISKIKESACQLQKIRRLQSRQNWNMHRLDRRHTNFLQAPRGGRSSMGKTRG
KTQAPT
>Pruav_sc0000659.1_g130.1.mk
MSNFVYKFIFHRIEILPVFLGQPGRRKDKVIVVMGATGTGKSKLAIDLATRFPAEIINSDEMQVYQGLDIVTNKVTEEEC
RGIPHHLLGIMDPKFNFTANDFKQHASLAIESILERDRLPIITGGSNSYIEALVDDHPEFRMKCECCFIWVDVALPVLKS
FVSERVDRMVEAGLVDEVRRMFDSTAEAEYTHGIRKAIGMLEMDEYLRGEACGINDEETQERLLQTAISKIKENTCILAD
RQLQKIRRLCSRRNWNMHRLDATEHKHYLLDM
>Pruav_sc0001051.1_g170.1.mk
MTLHPFPTHSHHHYSNLNFYSYISRFHLFPPVNHLCPTTPSHHHPLPHIKPRRGAHISSGPTTPRQQQQRKDKLLIILGA
TGAGKSRLSLDLATRFPFFEIVNSDKMQLYAGLDITTNKLPIPDRLGVPHHLLGEFDPRHGDFTPAQFRAVAGQAISSIT
NRRKVPMLVGGSNSFIHALLVDRFEPGSNVFEPGFNGSVSSELRYNCCFLWVDVSLTVLTEYLCKRVDEMLDSGMLDELA
EFCDPDRQDEDELTASQTALRKAIGVPEFTRYFEKYPPQGRGGEGDDRERREAYEEAVRAIKDNTCQLAKRQIGKILRLK
GGGWDLRRLDATDAFRAVVATTSSDKDDGKRWSEIWERQVVKPSVKVVKRFLDE
>Pruav_sc0001243.1_g240.1.mk
MEFVHANGPFHNKTKVIFVLGSTGCGKTKLSIDLATRYNGEIINSDKIQVYKGLDIVTNKATKPEQRGILHHLLGFIQDP
EADFTVEEFCRQVRKALDEITKRNRVPIIAGGSNTYIEALVEDPTLRFQDKYDCCFIWLDVSLPVLYTRVSERVDEMVDA
GLVDELREMFVPGADYERGIRRAIGAPEMHAYFMAEMDPSADEARKEFLFKDGIQKTKDNTLKLAECQVQKIERLRTKWD
IHRIDVTVVHESCGKKAQVAWENLVLKPSFSIVSEFFEMDG
>Pyrbr_009341129.1_cds_XP_009339404.1_1
MESVHVNGSVHKKAKVVFIMGPTGCGKTKLSIDLATHYGGEVINSDKIQAYKGLDIVTNKATESEQRGIRHHLLGFVEDP
VADFSIDEFCRRVQTSIDEITRRNCLPIIAGGSNSYIEALIEDPVIEFRNKYDCCFIWLDVSLPVLYNRVSKRVDEMVAA
GLVDELREMFAPGVNYDGGIRRAIGAPEMHPYFMAEMNNNIVDDDKVRKEFLLKDGIWKTKENTCKLAERQVQKIQLLSD
KWVIHRIEVTAVHENCGKEAVVAWETLVLKPSFTIVDVFLKKDG
>Pyrbr_009343897.2_cds_XP_009342172.1_1
MRILMSACKQVVQPMVSFQGPGLTNINMDPFLRRKDKVVIIMGATGTGKSRLAIDLARHNPPAEIINSDKMQVYKGLDIV
TNKVTEDECKGIPHHLIGKVDPDSDFTANDFKHHASLAIESILERDRLPIIAGGSNSYIEALVDEHSEFRMKYECCFLWV
DVAIPVLHSFVSERVDRMVKMGLVEEVRRMFDSTTEKEYTRGIRRAIGVPEMDEYLQGEASGNNDDETQERLLQAAISKI
KENTCILAYRQLQKIRRLQARRGWNMHRLDATEAFLKHHAETNQAWEKLVARPATRIVRQFLLDPIPSLLPTENITATTT
AAVLSTSMPTVATATR
>Pyrbr_009351158.1_cds_XP_009349433.1_1
MESVHVNGSVHKKAKVVFIMGPTGCGKTKLSIDLATHYGGEVINSDKIQAYKGLDIVTNKATESEQRGIRHHLLGFVEDP
VADFSIDEFCRRVQTSIDEITRRNCLPIIAGGSNSYIEALIEDPVIEFRNKYDCCFIWLDVSLPVLYNRVSKRVDEMVAA
GLVDELREMFAPGVNYDGGIRRAIGAPEMHPYFMAEMNNNIVDDDKVRKEFLLKDGIWKTKENTCKLAERQVQKIQLLSD
KWVIHRIEVTAVHENCGKEAVVAWETLVLKPSFTIVDVFLKKDG
>Pyrbr_009357982.2_cds_XP_009356257.1_1
MTLHPVPTHSFHYSNLNFNTNYISHRFHLFPQLYHLYNHPTPPLHLPQRPRRSAHMATGPTSAGPRPKDKLLVIMGATGA
GKSRLSLDLATRFPFFEIVNSDKMQLYRGLDITTNKLPLPERLGVSHHLLGEFDPLDGDFTPADFRAVAGQVVSCITNRR
KVPMLVGGSNSFIHAMVAERFELGSNVFEPGFDASVSAELRYDCCFLWVDVSMAVLTEYLSKRVDEMLDSGMFDELAKFC
EPDRQDKHDPAAVPTGLRKAIGVPEFTRYFKKYPQSKRDEDDDLERRGAYEEAVRAIKDNTCQLAKRQIGKILRLRGGGW
DLRRLDATDAFRAVVATSTSENDGGERWSEIWERQVVEPSAKIVKRFLEE
>Pyrbr_009358480.2_cds_XP_009356755.1_1
MFLSSGHYHKMDVFNPRRQKEKVVIVMGATGTGKSRLSIDLATCFPAEIINSDKMQVYEGLDIVTNKITKEEQRGVPHHL
LGILDPNEDFTARDFCDLTSLAIESVLGRDRLPIIVGGSNSYIEALVDDHDYKFRSKYECCFLWVDVSVPVMHSFVSGRV
DRMVQNGMVDEAREFFDPNADYMKGIRRAIGVPEFDKYFRYGPLLDEETRARLLQQAVDEIKDNTCKLACRQLEKIHRLR
NIKGWNLHPLDATEVFRKRGKEADEAWEKLVSGPGAMIVGQFLYNMTAEVPPHIGSLRVPAALAAASATH
>Pyrbr_009358585.2_cds_XP_009356860.1_1
MTLYPFPTHSLQYSNLNFNTNYISHRFHLLPQLHHLYNHPTPPLLLPQRPRRWAHMATSHTSAVPRRKDKLLVIMGATGA
GKSRLSLDLATRFPFFEIVNSDKIQLYRGLDITTNKLPLPERLGVPHHLLGEFDPRDGDFTPADFRAVAGQVVSGITNRR
KVPMLVGGSNSFIHAMVADRFEPGCNVFEPGSDASLSAELRYNCCFLWVDVSMAVLTEYLSKRVDEMLDSGMFEELAEFC
DPDCQEKQDPAAVPTGLRKAIGVPEFTGYFKKYPQSKRDEDDDRERREAYEEAVRAIKDNTCQLAKRQIGKILRLRGGGW
DLRRLDATDAFRAVVATTSSDSDGGERWSDIWERQVVGPSVKIVKRFLEDSLTNFGGRIPCAPASQILCAPDKNWKNPKA
GVVRWTRKSEG
>Pyrbr_009367528.2_cds_XP_009365803.1_1
MRILMSACKQVVQPMVSFQGPGLTNINMDPFLRRKDKVVIVMGATGTGKSRLAIDLARHNPPAEIINSDKMQVYKGLDIV
TNKVTEDECKGIPHHLIGKVDPDSDFTANDFKHHASLAIESILERDRLPIIAGGSNSYIEALVDEHSEFRMKYECCFLWV
DVAIPVLHSFVSERVDRMVQMGLVEEVRRMFDSTTEKEYTRGIRRAIGVPEMDEYLQGEASGNNDDETQERLLQAAISKI
KENTCILAYRQLQKIRRLQARRGWNMHRLDATEAFLKHHAETNQAWEKLVARPATRIVRQFLLDPIPSLLPTENITATTT
AAVLSTSMPTVATATR
>Pyrbr_009373603.1_cds_XP_009371878.1_1
MESVHVNGSVHKKAKVVFIMGPTGCGKTKLSIDLATHYGGEVINSDKIQAYKGLDIVTNKATESEQRGIRHHLLGFVEDP
VADFSIDEFCRRVQTSIDEITRRNCLPIIAGGSNSYIEALIEDPVIEFRNKYDCCFIWLDVSLPVLYNRVSKRVDEMVAA
GLVDELREMFAPGVNYDGGIRRAIGAPEMHPYFMAEMNNNIVDDDKVRKEFLLKDGIWKTKENTCKLAERQVQKIQLLSD
KWVIHRIEVTAVHENCGKEAVVAWETLVLKPSFTIVDVFLKKDG
>Pyrco_BartlettDH_IPT3.Chr13_1
MTLHPFPTHSLHYSNLNFNTNYISHCFHLFPPLYHLYNHPTPPLHLPQRPRRSAHMATGPTSAGPRRKDKLLVIMGATGA
GKSRLSLDLATRFPFFEIVNSDKMQLYRGLDITTNKLPLPERLGVSHHLLGEFDPLDGDFTPADFRAVAGQVVSCITNRR
KVPMLVGGSNSFIHALVAERFEPGSNVFEQGFDASVSAELRYNCCFLWVDVSMAVLTEYLSKRVDEMLDSGMFDELAKFC
EPDRQDKHDPAAVPTGLRKAIGVPEFTRYFKKYPQSKRDEDDDLERRGAYEEAVRAIEDNTCQLAKRQIGKILRLRGGGW
DFRRLDATDAFRAVVATSTSENDGGERWSEIWERQVVEPSAKIVKRFLEE
>Pyrco_BartlettDH_IPT3.Chr16_1
MTLYPFPTHSLQYSNLNFNTNYISHRFHLLPQLHHLYNHPTPPLLLPQRPRRWAHMATGHTSAVPRRKDKLLVIMGATGA
GKSRLSLDLATRFPFFEIVNSDKIQLYRGLDITTNKLPLPERLGVPHHLLGEFDPRDGDFTPADFRAVAGQVVSGITNRR
KVPMLVGGSNSFIHAMVADRFEPGCNVFEPGSDASLSAELRYNCCFLWVDVSMAVLTEYLSKRVDEMLDSGMFEELSEFW
DPDCQDKQDPAAVPTGLRKAIGVPEFTRYFKKYPQSKRDEDDDRERREAYEEAVRAIKDNTCQLAKRQIGKILRLRGGGW
DLRRLDATDAFRAVVATTSSDSDGGERWSDIWERQVAGPSVKIVKRFLEE
>Pyrco_BartlettDH_IPT3.Chr16_2
MRILMSAFKQVVQPMVSFHGPALTNINMDPFFRRKDKVVIVMGATGTGKSRLAIDLAMHYPAEIINSDKMQVYKGLDIVT
NKVTEEECKGIPHHLIGKVDPNSNFTANDFKHHASLAIESILERDRLPIIAGGSNSYIEALVDKHSEFRMKYECCFLWVD
VAIHVLHSFVSKRVDRMVKVGLVDEVRKMFDSTTEAEYTHGIRQAIGVPEMHEYLHCEASGSNDDETQERLLQAAISKIK
ENTCILAYRQLQKIRRLQARRGWNMHRLDATEAFLKHQGEADQAWEKFVATPATRMVDKFLLDPIPSILPTESVIKPPRF
RLCRQWLPQHGN
>Pyrco_BartlettDH_IPT3.Chr6
MTVTGRTMEHVHVNGSVHTKAKVIFIMGPTGCGKTKLSIDLATHYGGEVINSDKIQAYKGLDIVTNKATESEQRGIRHHL
LGFVEDPVADFSVDEFCRRVQTSIDEITRRNCLPIIAGGSNSYIEALIEDPVIEFRNKYDCCFIWLDVSLPVLYNRVSKR
VDEMVAAGLVDELREMFAPGVNYDGGIRRAIGAPEMHPYFMAEMNNNIVDDDKVRKEFLLKDGIWKTKENTCKLAERQVQ
KIQLLSDKWDIHRIEVTAVHENCGKEAVVAWETLVLKPSFTIVDGFLNKDG
>Pyrco_BartlettDH_new_IPT3.Chr11
HYMFLSSGHNHKMDVFNPRRQKEKVVIVMGATGTGKSRLSIDLATCFPAEIINSDKMQVYEGLDIVTNKITKEEQRGVRH
HLLGILDPNEDFTARDFCDLTSLAIESVLGRDRLPIIVGGSNSYIEALVDGHDYKFRSKYECCFLWVDVSVPVMHSFVSG
RVDRMVQNGMVDEAREFFDPNADYMKGIRRAIGVPEFDKYFRYGPLLDEETRARLLQQAVDEIKDNTCKLACRQLEKIHR
LRNIKGWNLHPLDATEVFRKRGKEADEAWEKLVSGPGAMIVGQFLYNMTAEVPPHIGSLRVPAALAAAS
>Pyrco_BartlettDH_new_IPT3.Chr13_2
KMRILMSACKQVVQPMVSFQGPGLTNINMDPFLRRKDKVVIVMGATGTGKSRLAIDLARHNPPAEIINSDKMQVYKGLDI
VTNKVTEDECKGIPHHLIGKVDPDSDFTANDFKHHASLAIESILERDRLPIIAGGSNSYIEALVDEHSEFRMKYECCFLW
VDVAIPVLHSFVSERVNRMVKMGLVEEVRRMFDSTTEKEYTRGIRRAIGVPEMDEYLQGEASGNNDDETQERLLQAAISK
IKENTCILAYRQLQKIRRLQARRGWNMHRLDATEAFLKHHAETNQAWEKLVARPATRIVRQFLLDPIPSLLPTENITATT
TAAVLSTSMPTVATATR
>Pyrco_BartlettDH_new_IPT3.Chr3
LIITSMKPMCKQIQTLLHVPSSGHNHKMDVFNPHRQKEKVVIVMGATGTGKSRLSIDLGTCFPAEIINSDKMQVYEGLDI
VTNKITKEEQRGVPHHLLGMLNPHEDFTARDFCDLTSLAIESILGRDRLPIIVGGSNSYIEALIDDYDYKFRSKYECCFL
WVDVSTPVLHSFVSKRVDHMVQNGMVDEAREYFDPNADYTKGIRRAIGVPEFDKYFRYGLFLDEETRARLLQQAVDEIKD
NTCKLACRQLEKIHRLKNIKGWNLHPLDATEVFRKRGDEADEAWKKLVSGPSAMIVGQFLYNMTAEVPPHIGSLRVLEAL
AAATH
>Pyrco_Bartlett_005158.1
MDVFNPRRQKEKVVIVMGATGTGKSRLSIDLATCFPAEIINSDKMQVYEGLDIVTNKITKEEQRGVRHHLLGILDPNEDF
TARDFCDLTSLAIESVLGRDRLPIIVGGSNSYIEALVDGHDYKFRSKYECCFLWVDVSVPVMHSFVSGRVDRMVQNGMVD
EAREFFDPNADYMKGIRRAIGVPEFDKYFRYGPLLDEETRARLLQQAVDEIKDNTCKLACRQLEKIHRLRNIKGWNLHPL
DATEVFRKRGKEADEAWEKLVSGPGAMIVGQFLYNMTAEVPPHIGSLRVPAALAAASATH
>Pyrco_Bartlett_012035.1
MATGPTSAGPRRKDKLLVIMGATGAGKSRLSLDLATRFPFFEIVNSDKMQLYRGLDITTNKLPLPERLGVSHHLLGEFDP
LDGDFTPADFRAVAGQGFDASVSAELRYNCCFLWVDVSMAVLTEYLSKRVDEMLDSGMFDELAKFCDPDRQDKHDPAAVP
TGLRKAIGVPEFTRYFKKYPQSKRDEDDDLERRGAYEEAVRAIKDNTCQLAKRQIGKILRLRGGGWDLRRLDATDAFRAV
VATSTSENDGGERWSEIWERQVVEPSAKIVKRFLEE
>Pyrco_Bartlett_016716.1
MTVTGRTMEHVHVNGSVHTKAKVIFIMGPTGCGKTKLSIDLATHYGGEVINSDKIQAYKGLDIVTNKATESEQRGIRHHL
LGFVEDPVADFSVDEFCRRVQTSIDEITRRNCLPIIAGGSNSYIEALIEDPVIEFRNKYDCCFIWLDVSLPVLYNRVSKR
VDEMVAAGLVDELREMFAPGVNYDGGIRRAIGAPEMHPYFMAEMNNNIVDDDKVRKEFLLKDGIWKTKENTCKLAERQVQ
KIQLLSDKWDIHRIEVTAVHENCGKEAVVAWETLVLKPSFTIVDGFLNKDG
>Pyrco_Bartlett_017083.1
MVSFQGPGLTNINMDPFLRRKDKVVIVMGATGTGKSRLAIDLARHNPPAEIINSDKMQVYKGLDIVTNKVTEDECKGIPH
HLIGKVDPDSDFTANDFKHHASLAIESILERDRLPIIAGGSNSYIEALVDEHSEFRMKYECCFLWVDVAIPVLHSFVSER
VNRMVKMGLVEEVRRMFDSTTEKEYTRGIRRAIGVPEMDEYLQGEASGNNDDETQERLLQAAISKIKENTCILAYRQLQK
IRRLQARRGWNMHRLDATEAFLKHHAETNQAWEKLVARPATRIVRQFLLDPIPSLLPTENITATTTAAVLSTSMPTVATA
TR
>Pyrco_Bartlett_017396.1
MVSFHGPALTNINMDPFFRRKDKVVIVMGATGTGKSRLAIDLAMHYPAEIINSDKMQVYKGLDIVTNKVTEEECKGIPHH
LIGKVDPNSNFTANDFKHHASLAIESILERDRLPIIAGGSNSYIEALVDKHSEFRMKYECCFLWVDVAIHVLHSFVSKRV
DRMVKVGLVDEVRKMFDSTTEAEYTHGIRQAIGVPEMHEYLHCEASGSNDDETQERLLQAAISKIKENTCILAYRQLQKI
RRLQARRGWNMHRLDATEAFLKHQGEADQAWEKFVTAPATRMVDKFLLDPIPSILPTEAVIKPPRFFPRLCRQWLPQHGN
>Pyrco_Bartlett_043959.1
MTLYPFPTHSLQYSNLNFNTNYISHRFHLLPQLHHLYNHPTPPLLLPQRPRRWAHMATGHTSAVPRRKDKLLVIMGATGA
GKSRLSLDLATRFPFFEIVNSDKIQLYRGLDITTNKLPLPERLGVPHHLLGEFDPRDGDFTPADFRAVAGQVVSGITNRR
KVPMLVGGSNSFIHAMVADRFEPGCNVFEPGSDASLSAELRYNCCFLWVDVSMAVLTEYLSKRVDEMLDSGMFEELSEFW
DPDCQDKQDPAAVPTGLRKAIGVPEFTRYFKKYPQSKRDEDDDRERREAYEEAVRAIKDNTCQLAKRQIGKILRLRGGGW
DLRRLDATDAFRAVVATTSSDSDGGERWSDIWERQVAGPSVKIVKRFLEE
>Pyrco_DAnjou_IPT3.Chr13_1
MTLHPFPTHSLHYSNLNFNTNYISHCFHLFPPLYHLYNHPTPPLHLPKRPSRSAHMATGPTSAGPRRKDKLLVIMGATGA
GKSRLSLDLATRFPFFEIVNSDKMQLYRGLDITTNKLPLPERLGVSHHLLGEFDPLDGDFTPADFRAVAGQVVSCITNRR
KVPMLVGGSNSFIHALVAERFEPGSNVFEPGFDASVSAELRYNCCFLWVDVSTAVLTEYLSKRVDEMLDSGMFDELAKFC
DPDRQHDPAAVPTGLRKAIGVPEFTRYFKKYPQSKRDEDDDLERRGAYEEAVRAIKDNTCQLAKRQIGKILRLRGGGWDL
RRLDATDAFRAVVATSTSENGGERWSEIWERQVVEPSAKIVKRFLEE
>Pyrco_DAnjou_IPT3.Chr16_1
MRILMSAFKQVVQPMVNFHGPALTNINMDPFFRRKDKVVIVMGATGTGKSRLAIDLAMHYPAEIINSDKMQVYKGLDIVT
NKVTEEECKGIPHHLIGKVDPNSNFTANDFKHHASLAIESILERDRLPIIAGGSNSYIEALVDKHSEFRMKYECCFLWVD
VAIHVLHSFVSKRVDRMVKVGLVDEVRKMFDSTTEAEYTHGIRQAIGVPEMHEYLHCEASGSNDDETQERLLQAAISKIK
ENTCILAYRQLQKIRRLQARRGWNMHRLDATEAFLKHQGEADQAWEKFVATPATRMVDKFLLDPIPSILPTEAVIKPPRF
RLCRQWLPQHGN
>Pyrco_DAnjou_IPT3.Chr16_2
MTLYPFPTHSLQYSNLNFNTNYISHRFHLLPQLHHLYNHPTPPLLLPQRPRRWAQMATGHTSAVPRRKDKLLVIMGATGA
GKSRLSLDLATRFPFFEIVNSDKIQLYRGLDITTNKLPLPERLGVPHHLLGEFDPRDGDFTPADFRAVAGQVVSGITNRR
KVPMLVGGSNSFIHAMIADRFEPGCNVFEPGSDASLSAELRYNCCFLWVDVSMAVLTEYLSKRVDEMLDSRMFEELAEFC
DPDCQDKQDPAAVPTGLRKAIGVPEFTRYFKKYPQSKRDEDDDRERREAYEEAVRAIKDNTCQLAKRQIGKILRLRGGGW
DLRRLDATDAFRAVVATTSSDSDGGERWSDIWERQVVGPSVKIVKRFLEE
>Pyrco_DAnjou_IPT3.Chr6
MTVTGRTMEPVHVNGSVHTKAKVVFIMGPTGCGKTKLSIDLATHYGGEVINSDKIQAYKGLDIVTNKATESEQRGIRHHL
LGFVEDPVADFSVDEFCRRVQTSIDEITRRNCLPIIAGGSNSYIEALIEDPVIEFRNKYDCCFIWLDVSLPVLYNRVSKR
VDEMVAAGLVDELREMFAPGVNYDGGIRRAIGAPEMHPYFMAEMNNNIVDDDKVRKEFLLKDGIWKTKENTCKLAERQVQ
KIQLLSDKWDIHRIEVTAVHENCGKEAVVAWETLVLKPSFTIVDGFLKKDG
>Pyrco_DAnjou_new_IPT3.Chr11
HYMFLCSGHNHKMDVFNPRRQKEKVVIVMGATGTGKSRLSIDLATCFPAEIINSDKMQVYEGLDIVTNKITKEEQRGVPH
HLLGILDPNEDFTARDFCDLTSLAIESVLGRDRLPIIVGGSNSYIEALVDDHDYKFRSKYECCFLWVDVSVPVMHSFVSG
RVDRMVQNGMVDEAREFFDPNADYMKGIRRAIGVPEFDKYFRYGPLLDEETRARLLQQAVDEIKDNTCKLACRQLEKIHR
LRNIKGWNLHPLDATEVFRKHGKEADEAWEKLVSGPGAMIVGQFLYNMTAEVPSHIGSLRVPAALAAAS
>Pyrco_DAnjou_new_IPT3.Chr13_2
MRILMSACKQVVQPMVSFQGPGLTNINMDPFLRRKDKVVIVMGATGTGKSRLAIDLARHNPPAEIINSDKMQVYKGLDIV
TNKVTEDECKGIPHHLIGKVDPDSDFTANDFKHHASLAIESILERDRLPIIAGGSNSYIEALVDEHSEFRMKYECCFLWV
DVAIPVLHSFVSERVDRMVKMGLVEEVRRMFDSTTEKEYTRGIRRAIGVPEMDEYLQGEASGNNDDETQERLLQAAISKI
KENTCILAYRQLQKIRRLQARRGWNMHRLDATEAFLKHHAETNQAWEKLVARPATRIVRQFLLDPIPSLLPTENITATTT
AAVLSTSMPTVATATR
>Pyrco_DAnjou_new_IPT3.Chr3
MPMCKQIQTLLHVPSSGHNHKMDVFNPHRQKEKVVIVMGATGTGKSRLSIDLATCFPAEIINSDKMQVYEGLDIVTNKIT
KEEQRGVAHHLLGMLDPHEDFTARDFCDLTSLAIESILGRDRLPIIVGGSNSYIEALIDDYDYKFRSKYECCFLWVDVST
PVLHSFVSKRVDHMVQNGMVDEAREYFDPNADYTKGIRRAIGVPEFDKYFRYGLFLDEETRARLLQQAVDEIKDNTCKLA
CRQLEKIHRLKNIKGWNLHPLDATEVFRKRGEEADEAWKKLVSGPSAMIVGQFLYNMTAEVPPHLGSLRVLEALAAATH
>Pyrusco0g040680.1
MMPMCKQIQTLLHVPSSGHNHKMDVFNPHRQKEKVVIVMGATGTGKSRLSIDLATCFPAEIINSDKMQVYEGLDIVTNKI
TKEEQRGVPHHLLGMLDPHEDFTARDFCRDRLPIIVGGSNSYIEALIDDYDYKFRSKYECCFLWVDVSTPVLHSFVSKRV
DHMVQNGMVDEAREYFDPNADYTKGIRRAIGVPEFDKYFRYGLFLDEETRARLLQQAVDEIKDNTCKLAWWNLHPLDATE
VFRKRGEEADEAWKKLVSGPSAMFVGQFLYNMTAEVPPHLGSLRVLEALAAATH
>Pyrusco11g002550.1
MFLSSGHNHKMDVFNPRRQKEKVVIVMGATGTGKSRLSIDLATCFPAEIINSDKMQVYEGLDIVTNKITKEEQRGVRHHL
LGILDPNEDFTARDFCDLTSLAIESVLGRDRLPIIVGGSNSYIEALVDGHDYKFRSKYECCFLWVDVSVPVMHSFVSGRV
DRMVQNGMVDEAREFFDPNADYMKGIRRAIGVPEFDKYFRYGPLLDEETRARLLQQAVDEIKDNTCKLACRQLEKIHRLR
NIKGWNLHPLDATEVFRKRGKEADEAWEKLVSGPGAMIVGQFLYNMTAEVPPHIGSLRVPAALAAASATH
>Pyrusco13g004930.1
MRILMSACKQVVQPMVSFQGPGLTNINMDPFLRRKDKVVIVMGATGTGKSRLAIDLARHNPPAEIINSDKMQVYKGLDIV
TNKVTEDECKGIPHHLIGKVDPDSDFTANDFKHHASLAIESILERDRLPIIAGGSNSYIEALVDEHSEFRMKYECCFLWV
DVAIPVLHSFVSERVDRMVQMGLVEEVRRMFDSTTEKEYTRGIRRAIGVPEMDEYLQGEASGNNDDETQERLLQAAISKI
KENTCILAYRQLQKIRRLQARRGWNMHRLDATEAFLKHHAETNQAWEKLVARPATRIVRQFLLDPIPSLLPTENITATTT
AAVLSTSMPTVATATR
>Pyrusco16g003390.1
MTLYPFPTHSLQYSNLNFNTNYISHRFHLLPQLHHLYNHPTPPLLLPQRPRRWAHMATGHTSAVPRRKDKLLVIMGATGA
GKSRLSLDLATRFPFFEIVNSDKIQLYRGLDITTNKLPLPERLGVPHHLLGEFDPRDGDFTPADFRAVAGQVVSGITNRR
KVPMLVGGSNSFIHAMVADRFEPGCNVFEPGSDASLSAELRYNCCFLWVDVSMAVLTEYLSKRVDEMLDSGMFEELAEFC
DPDCQDKQDPAAVPTGLRKAIGVPEFTRYFKKYPQSKRDEDDDRERREAYEEAVRAIKDNTCQLAKRQIGKILRLRGGGW
DLRRLDATDAFRAVVATTSSDSDGGERWSDIWERQVVGPSVKIVKRFLEE
>Pyrusco16g013980.1
MRILMSAFKQVVQPMVSFHGPALTNINMDPFFRRKDKVVIVMGATGTGKSRLAIDLAMHYPAEIINSDKMQVYKGLDIVT
NKVTEEECKGIPHHLIGKVDPNSNFTANDFKHHASLAIESILERDRLPIIAGGSNSYIEALVDKHSEFRMKYECCFLWVD
VAIHVLHSFVSKRVDRMVKVGLVDEVRKMFDSTTEAEYTHGIRQAIGVPEMHEYLHCEASGSNDDETQERLLQAAISKIK
ENTCILAYRQLQKIRRLQARRGWNMHRLDATEAFLKHQGEADQAWEKFVTAPATRMVDKFLLDPIPSILPTEAVIKPPRF
FPRLCRQWLPQHGN
>Pyrusco6g003620.1
MTVTGRTMEPVHVNGSVHTKAKVVFIMGPTGCGKTKLSIDLATHYGGEVINSDKIQAYKGLDIVTNKATESEQRGIRHHL
LGFVEDPVADFSVDEFCRRVQTSIDEITRRNCLPIIAGGSNSYIEALIEDPVIEFRNKYDCCFIWLDVSLPVLYNRVSKR
VDEMVAAGLVDELREMFAPGVNYDGGIRRAIGAPEMHPYFMAEMNNNIVDGDKVRKEFLLKDGIWKTKENTCKLAERQVH
KIQLLSDKWDIHRIEVTAVHENCGKEAVVAWETLVLKPSFTIVDVFLKKDG
>Rosch_v2.0_Chr4g0418401
MQTLFSIAACQQVVHIQPMVRFQNPPAGLSIDRFFSRNKDKVVIVMGATGTGKSRLAIDLALKYSAEIINSDKMQVYKGL
DTLTNKVTEEECKGVPHHLLGTVDPESNFTVNDFKHHASLAIESILERDRLPIIAGGSNSYIEALVDEHPEFRRRYECCF
LWVDVTPRVLNSFVSERVDRMVEVGGLVDEVRRMFDPTADEEDYSTGIKKAIGVPEMHHYLRGEACGNDEETQEALLMEA
ISNIKKNTRTLAHRQLQKIHRLRSKWNWSMHRLDATEAFLNRRRGREGDRVWEKQVARPATVIVSKFLVDPMSTILPHDT
TFWLLQHGRL
>Rosch_v2.0_Chr4g0435021
MTLDTFSTHQYYNITTFKHFLSSPPVNLTPPPSLPHKPRWARMDSGPASSPQQHHHKLRKDKLIVIMGATGAGKSRLSID
LATHFPCCFEIINSDKMQVYKGLDITTNKIPVPDRLGVPHHLLGELDPLNGELSPAEFRQLAGRAVSSITCRGKVPMLVG
GSNSLIHALLVDRFEPGVNNVLENGAELVSSELRYDCCFLWVDVSLVVLADYLSKRVDEMLESGMFEELAEFCKTEEEDD
SAVRTGLRKAIGVPEFSQFFKKYPPGRSQCQSAGPHDPLRRGAAYNDAVRAIKDNTRQLAKKQIGKIFRLKGAGGWELRR
LDATEAFRVVVTSDNDDVGRRWSEIWEEQVVEQSVKIVKRFLEQE
>Rosch_v2.0_Chr5g0029421
MDFSGPKPNGPQRKDKLLVIMGATGAGKSRLSLDLAARFPPATFEVINADKMQVYKGLDVTTNKLSAPELRVVPHHLLGE
FDSRDGDVTPAEFRRLAAQAVSSVVSRRKVPVLVGGSNSFIHALVVDRFEPDCDVFNGESVTVAVSSELRYDCCFLWVDV
SLPVLTAYLPQRVEEMLDSGMFHELAEFYGENSAGRTGLRKAIGVAEFSRYFKEYPPPPAAEDEDPVRRGAYDEAVGEIK
KNTCRLAKRQIGKIARLRKAGWDLRRLDATEAFRAAVTSDDEEEGKRWSEIWEREVVEPSVKIVRHFLVEEEGRGLSTKE
DQGEVKMKLGREGGDFKFWV
>Rosch_v2.0_Chr6g0291431
MFLFLLCLVSLLQIMTINMMTMCKQTQTLPNVPLSIGGGHSHNLLDVLNVHRQKDKVVIVMGATGTGKSKLSIDLATRFP
AEIINSDKMQLYEGLDIATNKISPQAQRGVPHHLLGVLDPNADFSADDFCGVTCLAVESILDRDRLPIIVGGSNSYIEAL
IDGYDKMFRSRYDCCFLWVDVSLPVLQSFVSDRVDQMVENGMVEEVRQFFDPNADYTKGIRRAIGVPEFDDFFRNGPSLD
EETRALLLEQAIIQVKDNTCKLACRQLEKIRRLRNKGWSLHPLDATEVYRKRGKEADEAWDRLVSGPSSVIVRQFIYNVK
AEVPTNLTAIRVPAAMETAALAAATY
>Rosch_v2.0_Chr6g0308751
MGSTKGAELPTNKEKVIFIMGSTGSGKTKLSVDLALQFKGEIINSDKIQVYKGGDIITNKVSEIERQGIRHHLLGFIEDT
EEDFTIEDFCHHVQGAIKEIINSNSIPIIAGGSNSYIEALVEYPKINFGANYDCCFLLLECNLFMDI
>Ruboc_02_G00560
MGSAKVAELPTNKGKVIFIMGTTGSGKTKLSVDLALQFKGEIINSDKIQVYRGGDIITNKASEIERRGIHHHLLGFIKDT
DADFTIDDFCHHIQVSIKEIINRNSIPIIAGGSNSYIKALVEDPIINFRAKYDCCFLWLDASLLVIYAHVSRRVDQMVEA
GVVHELRRMFVPGADYERGIRRAIGAREMDAYFMAEINNEDEVTKKALLEAGIKDIKENTCKLVDRQIEKIEHLKNELGW
DMHLCIRNLEKIEVENAWTAFVLEPSLSIVGAFLNKDNEI
>Ruboc_02_G09687
MNMIPMCKQTQTLLNAPLSTGGGHSYSPRRQKDKVVIVMGATGTGKSKLSIDLATRFQAEIINSDKMQVYEGLDIATNKI
TREEQRGVPHHLLGCKDPNADYTANDFCDDTCHFVKSILGRHRLPIIVGGSNSYVEALIEGRDCNFGSRYDCCFLWVDVS
VPVLHSFVSDRVDQMVENGMVEEVRDFFDPNADYARGIRRAIGVPEFDNFFRDGPFLDEETRAGLLEEAINQVKDNTCKL
ACRQLDKIRRFRNKGWNLHPLDATEVFRKRGKEANQAWERLVFGPSAVIVRQFLYNVKPEVPTNLAAIREFKTALTARNW
IHEEKWGYYVMMMKTNM
>Ruboc_03_G18598
MDCGGPTTNKDKLLVIMGATGAGKSRLSLDLAACFPPATFEVINADKMQVYKGLDITTNKLPAPERLGVPHHLLGEFDSL
DGEVTPAKFRELAARVVSGVSARRKVPVLVGGSNSFIHALVVDRFEPGFNVFDGDSVTVSISSELRYNCCFLWVDVSSVV
LTEYLSKRVDEMLDSGMLLELAEFYNSAEEDSVVRTGIRKSIGVAEFSRYFRKHPPPGGSEEVGDDDPVRREAYKDAVRE
IKLNTCQLAKRQIGKISRLRGAGWNLRRLDATEAFRAAVKSDEKDGNRWSEIWEREVVGPSVKIVNHFLEEEIQSTKVQN
QKI
>Ruboc_04_G02693
MTLDSFPTLHYSYYNITPHSLSSPAVTLTPPPSLPQKPRWARMDSGPATTTTVPLRHKDKLVVIMGATGAGKSRLSIDLA
THFPSCFEIINSDKMQVYKGLDITTNKIPVPDRIGVPHHLLGQFDPLDGELTPAEFRQLAGQAVSAITSRRKVPMLVGGS
NSLIHALLVDRFEPGVDVFEGGAAISSELRYNCCFLWVDVSLTVLADYLSKRVDEMLDSGMLEELAEFCDPEDDDLAIRT
GLRKAIGVPEFSRFFKKYPPICQSQKARPDDPVRRGAYKEAVRAIKDNTCQLAKTQIGKILRLRVAGGWDLQRLDATEAF
RAVVTSEDDAGKRWSEIWQKQVVEASVKIVKRFLEQE
>Ruboc_04_G12900
MQTLFSMSACQQVAQIQPTVRFQGPAGLSIDRFFSRNKDKVVIVMGATGTGKSRLAIDLALNYSAEIINSDKMQVYKGLD
TVTNKVTEEECKGVPHHLLGIVDPDSNFTSNDFKHHASLAIESILERDRLPIIAGGSNSYIEALVDEQTEFRRRYECCFL
WVDVGPRVLNSFVSERVDRMVEMGLVDEVRRMFDPTAEADYTTGIKKAIGVPEMHEYLRGQVCGNDEETQEALLHEAISN
IKKNTRTLAHHQLRKIRRLQSKWNWSMHRLDATEAFLNRRRGRDGDRVWEKQVARPATGIVSKFLVDDQMATILPHDTSH
HRCYFSGGVHAGRGHLNTVARGEVRV
