# Supplementary material for: Building a foundation for gene family analysis in Rosaceae genomes with a novel workflow: A case study in Pyrus architecture genes
Source: Front Plant Sci. 2022 Nov 14;13:975942. doi: 10.3389/fpls.2022.975942 (PMC9702816; doi:10.3389/fpls.2022.975942)
Supplement: Supplementary file 1 [file DataSheet_1.zip › SupFiles/SupFile1_gene_familiy_sequences/394.fna]

>gnl_Ambtr_v1.0_evm_27.model.AmTr_v1.0_scaffold00029.413
ATGGTGCTCTTTATGCTGGTGCTCGGCCTTGTTTCTTTCTTTCTCTTCTTTCTTCATCTCTCAACAAGAAAATACAGAATAAGGGGCCTTCCTCCTGGTTCCTTTGGGCTACCTCTCGTTGGAGAGACTCTGCAACTTATCTCGGCGTACAAAGCCACCAATCCAGAGCCATTTCTCGACTCCAGAAGATCCAGGTATGGGAATGTGTTCACAACACATGTTTTTGGAGAGCCAACAATATTTTCAACAGACCCTGAGGTGAACAGGTTCATACTGCAAAATGAAGGCAAGCTTTTTGTTAGCAGCTATCCAAGTTCAATATCCAACCTTTTAGGGAAGCACTCTCTCCTTCTAATGAAAGGAAGCTTGCACAAAAAAATGCATTCTCTCACTATGAGCTTTGCCAATTCCTCAATAATCAAAGACCACCTTCTCCTCGACATCGATCGACTGGTTCGCCTCAGCTTGGATTCATGGAGAGGCCGTGTTCTTCTGCAAGAGGAGGCCAAGAAGATAACTTTCGAATTGACAATCAAGCAGCTCATGAGCGTTGATCCAGGGGATTGGAGTGAGAATCTAAGAAAGGAATACATGCTCTTGATTGAGGGCTTCTTCACTGTGCCTTTCCCCTTCTTAGGCACCACATATGCCAGAGCTATCAAAGCCAGGGGCAAAGTGGCAGAGGCTCTGAGGGAGATGGTTAGAGAGAGAAAGAGAGAGAGTGGGGATGTCGAGGAGAAGAAAGACATGGTGGCAAGTCTGGTGAGAGAAGGTCTCTCTGATGAAGAGATTGTGGATTTCTTGCTTGCCCTGCTCGTTGCTGGTTACGAGACCACATCCACCATCATGACCCTCGCAGTCAAATTCCTCACTGAGACGCCTCAGGCTTTTGCCTCGCTAAAGGAAGAACATGAGGAGATCCGAAGAAAGAAGGCAGGGTCTGAACCCTTGGATTGGGCTGATTATAAATCCATGTCCTTTACCCAATGTGTGATTAATGAAACTCTGAGGGTGGCAAATATCATCAGTGGGGTTTTTCGTCGAGCTGTTTGTGATGTTCACATCAAAGGGTGCACAATCCCAAAGGACTGGAAGGTATTTGTGTCGTTTCGTGCAGTTCATCTCGACCAAGATTTTTACAAAGACGCCAGATCTTTCAATCCTTGGAGATGGCAGGGCACTCTACCTTCCACTAATCCCCCCTCAGTTTTCACTCCCTTTGGCGGGGGCCCACGCCTCTGCCCTGGTTATGAGCTTGCAAGAGTTGAAATCTCAGTTTTCCTACACTACCTTGTCGCAAATTTCAGCTCTGTGACCTCAGAGGAGGACAAAGTGGTTTTCTTCCCAACAACAAGAGCCCTTAAGAGATGTCCCATCCTTGTTACCAGGAAAGAAGCCTGT
>gnl_Ambtr_v1.0_evm_27.model.AmTr_v1.0_scaffold00002.327
ATGTCTTGGGGTTACACAGCAAAGCCAGAGGCTTTCATGGAGAAGCGCAGCTCACTATATGGTAAAGTATTCAAGACGCACGTGTTTGGACGTGCTACAATCGTGTCCACGGATGCGGAGGTGAGCAAAAGTGTGCTCCAAAACGATGGTCGCATATTCGTCCCGTATTACCCGAAGTCCCTGACCATGCTCATGGGTGACCCTTCCATACTCCTCATCAACGGTGCTCCTCATCGTAAGCTCCACGCCCTCCTCTCCTCTTTCTTCAAATCTCCCTCCCTCAAAGCCCAGGTCGCACGTGACATGGAGCACCACCTCCACCTCTCTATGCCATCCTGGTCCCAACGCTGCTCCCCCCTTCGCATTCAAGACCAGGCCAAGAGCATGGCATTTGAAATTTTAGTAAGAGCCTTGATGAGTGTGGGCTCAGGCAAAGACATGAACTTCTTGAGGCACGAGTTCCGAGAGTTTATTGCTGGTTTGATGTCTTTGCCTTTCAACTTACCCGGTACCAGGCTACGCAAGTCTCTGCAGGCCAAGAAGAGGATCATGAAATTGGTACGTCAAATTATTGAGGAGAAAAGGAAGAAGAGGAAGCAAGGTTTGAATCCCATGGATGATGTTATAGACGTGCTAATCAACGATAGCCAACAAGATGCACAAGAAGAAGGAAATGAAATAGAAATGAAGGATGATCTTTCAATGGCTAACACTGTCATAGACATGATGATACCCGGAGAAGATTCGGTCCCTGTCCTCATAACGCTTGCCCTCAAATTCCTCACTGATAATCCTACTGCTCTCCAGCAAATGCGGGAGGAGAATTTGAAGCTGAAGAGATTGAAAGCTCAGGCAGGTGAAAAGCTGTGTTGGACAGACTATATGTCGTTGTCGTTTACACAGAATGTGATCACCGAAACTTTGAGGATTGGAAACATAATAAATGCGGTGATGCGCAAAGCTCTAAAAGACGTGGAGATCAAGGGATATTTGATACCAAAGGGGTGGTGTGTGTTGACTTCATTTAGAGCAGTTCACCTAGATGAGGAAAACTTCAGCAACCCTTACCAATTTAATCCTTGGAGATGGAAAGATAAAGAAGCTGGCGGTTTCACCTTCACTCCTTTTGGGGGCGGCTACAGGCTTTGCCCTGGCATTGAGCTCTCTAGGCTTGAAGCTGCTGTTTTCCTCCACCACTTTGTCACTTCTTTCAGCTGGGTGGCCGAAGAAGATTCAATTGTCAACTTTCCAACAGTCCGGATGAAATGTGGACTGCCTCTTACCCTAACACCCCTTCCTTCTTACCCATCCTTCCCTTCTCAA
>gnl_Ambtr_v1.0_evm_27.model.AmTr_v1.0_scaffold00061.116
ATGGAAGGATTACCTTATTGCTTCTCTTTGGTTTTGGGGTGCTTTGGGGTGCTGGTTTTTACACTGGTTTTTCTCCATTTTTTGTCATTCTTCAAGAGACATGGGGTTGTTCCTTGTGGGAGTGTTGGGTGGCCTCTGCTTGGTGAAACCTTGGAGTTTTTGAGCCCTCATCCTTCAAACTCCATTGGAGGGTTCTTACATGAGCATTGTTCTAGGTATGGGAAGGTATTCAAATCCCACCTTTTTGGCTCACCCACTGTGGTCTCATGTGACCAAGAGCTCAACTCTTTCATCCTTCAAAATGAAGAGAAGCTTTTTGAGTGCAGTTACCCCAAGGCTATCCATGGAATTCTTGGAAAGTCATCCATGCTTGTAGTGGTTGGTGACACTCACAAAAGACTAAGGGGCTTGGCCCTAACACTGGTCAACACTTCAAAGTCCAAGCTTGAATATCTCAATGACATAGAAAACACTGCAAAATTCATCATGGAGTCATGGAGAGAGAAGCCACAAGTCATCTTTTGTGAGGAGGCAAGGAAGTTCACATTCAATGTGATTGTGAAGCAAGTTCTTAGTTTGAGACAAGATGAGCCACAGACTACAAAAATATTGGAAGATTTTCTCACCTTTATGAAAGGCTTAATTTCTTTCCCACTTTATATCCCAGGGACACCATATGCAAGAGCAGTTCAGGCTAGAGCGAGGATATTTTCGACTGTAAAAGCCATCATTGAAGAAAGAAGGAACACTGGCAGTTATGCTAATAATGGGAGGAATGAAGATTTTCTGGATATTTTAATGGGGAGTAATACTTTGTGTGAAGATGAGAAGGTTAGCCTGGTGCTTGATCTCCTTCTTGGTGGTTATGAAACAACCTCCTTGCTCATGGCCATGGTGGTCCATTTCCTTAGCTTCTCACCCTTGGCTCTTGAACAACTCAAGGAAGAGCATCAAAATATAAGAGGCCGAAAACGAAACGATGAGTACTTGAACTGGGAAGATTACAAGCAGATGGAGTTCACTCAGAGTGTTGTTAATGAAGCCCTGAGATGTGGAAATATTGTCAAATTTGTGCATAGAAAGGCCCGCAAGGATGTCAAATTTAAAGATTATTTAATACCATCAGGCTGGAAGGTGCTGCCAGTTTTCAGTGCAGTGCACCTTGACCCAACCCTTCATGAAGATGCACTTCAATTCCATCCATGGAGATGGGAGGTTCAGGGCCCTCCAAGCAAGAAATTTACACCATTTGGCGGAGGACCGAGGTTTTGTCCAGGCTCCGATCTTGCTAAAGTTGAAACTGCATTCTTTGTCCACCACCTTGTACTTAAATTCAAGTGGACAACTGAAGGAGCAGACCATCCAATGGCATATCCCTACGTTGAATTCCAAAGAGGGTTGCCTCTAAATGTTCAGCCAATTTTATCGCAACCTCCTTTC
>gnl_Ambtr_v1.0_evm_27.model.AmTr_v1.0_scaffold00059.35
ATGGAGGAAACAGAGCTTTTTCTCCTCCTTTTCTCTGCAATCTCAGTGGCTATTCTAATGTGGAGAGCCATGAAAAGAGAGAGAAAGTTTCAGAAGGTTCCTCCAGGTAGAATGGGATGGCCTTTTGTGGGAGAAACCCTGGCCTATCTCAAGCCCCACCCTTCAACTTCAATGGGAGAATTCATGGAGCAACATATATCCAGGTATGGAAAAATATTTGTGTCCAATTTATTTGGAGAACCCACCATTGTTTCAGCTGACCTTGGGCTCAATAAGTTTATATTGCAAAATGAGGGTAAGCTCTTTGAGAGCAGCTATCCAAAGAGCATAGAGGGCATTTTAGGGAAATGGTCTATGCTTGTTTTGGTGGGAGATATGCATAGGAACATGAGAATACTCTCTCTAAACTTCATGAGCAACACTAAGCTGAGGGTGCATTTGTTGCATGAGATTGAGAAGCACACTTTGCTGGTTCTTGGTGCTTGGAGAGAGAAACAGGTCTTCTCAGCTAAAGAAGAGGCCAAGAAGTTTACATTTAATTTGATGGCTGAAAACATAGTGAGCATGAAACCTGGTAAGCCAGAAACTGAAAGCCTCAAGAGAGAGTACATTACTTTCATGAAAGGAGTTATATCAGCACCTATCAATTTGCCTGGAACATCTTATAGAAGAGCCTTACAGTCTAGAAAGACCATTCTTGGAGTCCTTGAGATGAAGATGGAAGAGAAGAAAATGAGAACAAATGGAAGAGAACCAGAAATAGAGGAAGAAGAAGACTTTCTTGGATGGGTCATGAAGCAATCTGATCTCTCAAGTGAACAAATTCTTGATTTAATACTAAGCCTCTTATTTGCTGGCCATGAAACCTCTACAGTGGCCATAACCATGGCCATGTACTTCTTAGATGGATGCCCTAGAGCAATTGAGCAATTACAGGAGGAGCATATGGGAATAGCTAGAGAGAAGAGAGAGAAAGGAGAATCCAGTGGCCTTAATTGGGAAGACTACAAGAGGATGGAGTTTACACATAGTGTTATCAATGAAACTCTTCGACTTGGAAACGTTGTTCAGTTTGTTCATCGCAAGGCGCTTTGCAACGTTCAATTCAAAGGGTACGACATACCAAGAGGGTGGAAAGTTCTTCCTGTCTTTGCAGCAGTGCATTTGGACCCTCTCAACCACCACAAACCCCATCATTTTAATCCTTGGAGATGGCAGGATAGCAACAACAGTAGTAACTTCATGCCATTTGGTGGTGGTCCGAGGCTCTGTGCTGGTGCAGATTTAGCCAAGCTTGAAATGGCCATTTTTATTCATCACCTCGTCCTCAATTTTACATGGGAAGTGACAGAACCAGATATCCCAACGGCCTTCCCATTCATTGATTTCCCCAAGGGCCTCCCCATCACCGTCCATCGTCTCTCATCAAACACGACCAGCACCATCTTAGAGAGAGAAACTACAGCCACAGGATCT
>gnl_Ambtr_v1.0_evm_27.model.AmTr_v1.0_scaffold00064.7
ATGGTGATGAGTACAGTGATATTCGCGGCAGCGGCGGCAGCTTTGGTGGTGGCGATAATGGTGAGAGAGTGGAGAAAAAGGAAAGAGAGAGAGTCGGGAGTGAAGGGCAGTTTGGGGTGGCCGTTCATCGGAGAGACTCTCGAATTCATTGCCTGCGCTTACTCTTCGACACCGGAGAGCTTCATGGACAAGCGCCGCCTCTTGTATGGGAATGTGTTCAAATCTCACATACTAGGGAGCAAGACCGTGATATCGACGGATGCGGAGGTGACACGTGTGGTGTTACAAAGCGATGGACGGACGCTAGTGCCCTTCTACCCCGCGTCTCTCACTAAGCTCATGGGATCCTCGTCCATTCTTCTCATCAACGGTCCACAGCAAAAGAGACTCCACGGCCTACTTGGGTCCTTCCTCAAGTCGGCCCACATCAAGGCCCAAATCACCCAAGACATTCACTCCTACGTTTCTCTCTCTATGTCTAATTGGAAGGAAGGCCACCTCGTCTACATTCAAGACCTAACCAAAGATATTGCATTTCAAGTACTAGTGAAAGCACTTATCAGCCTCGATCCGGGCGAAGAAATGGAATTTCTAAAGGAACAATTCAGAGAGTTCATCGCCGGTTTAATCTCTCTACCGATAAATCTACCGGGAACCAGACTCTACAGATCATTACAGGCCAAAACGAAGATGGTGAAAGTGGTGCTGAAGATACTTGGAGAGAGAAAAGAGCATGGTCCTACTTCTCCTCCAAAAGACGTGATCGATGTGCTTCTAAGTGAGAAGATGAGTGTTGATGTGATATGTGACAACATGATCGATATGATGATCCCTGGAGAAGATTCAGTTCCCATCCTCATCACCCTCGCCCTCAAATACCTCACTGATTCTCCTCTTGCCCTCCAACAATTATATTTAGAAAACATGGAGTTGAAGAGGCGCAAAGCACAAGAAGGCCAGCAACCGTGTTGGAACGACTACATATCTTTGCCATTTATGCAAAACGTTCTAAGTGAAACTTTGAGAATGGGGAACATAATAACAGGAGTTATGCGCAGAGCAGTGACAGATGTGGAGATCAAAGGCCACTTAATACCGAAAGATTGGTGCGTCTTTACGTACTTTCGATCAGTTCATCTCGACGATGAAATTTACGAGAATGCACACCAATTCAATCCATGGAGATGGCAAGGAAAAGATACATGCACCAATAACTTTACTCCTTTTGGTGGTGGGCAAAGGTTATGTCCTGGTGTGGACCTGGCCAGGCTCGAAGCTTCCATCTTCCTTCACCACTTTGTCACGAACTACAGGTGGGTTGCAGAGGAGGATTCGGTCGTCAACTTTCCGACTGTGAGAATGAAAAATAGAATGCCAATTAGGGTCACTAGAAGACCCCAGTATTGCATTTGC
>gnl_Ambtr_v1.0_evm_27.model.AmTr_v1.0_scaffold00064.104
ATGGAGGGAGAGTGGCACCATTTCCATTATACAGTTGCAGTTGCAATCTTTATGGGGGCATCTTTTGCCATTGCTCTGATTTTCAGGCGACAAAAAATGTCAAAACTGCCGCCTGGAAATCTTGGCTGGTGCCCCTTCTTGGGCCGAACCCTCGGCTTCGTCAACCCGCATCCCTCCACCTCCAATGGCCACTTCCTCGATCAAAATATCATCAAATATGGGAAGATATTTCGCAGTCATTTGTTCGGGCACCGGACTATTGTGTCATGTGATCAAGAGTTTAACAATTTTGTGCTGCAAAATGAAGATAGGTTCTTTGTTAGCAGTTACCCTGCAAATATCCCTGGCATTCTCGGGCGTTTGACACTGCTTGTGGCAACTGGAACTGTCCACAAGAGGCTCAGAGCAGTGGCTCTCAGCCTCTTTGCTGCCATAAGGAATGAGCAACAAACATTTCTCGACGACCTGCAAAATTGCGCTCTCCTCCTCGTGAAATCATGGAAGAATACAGAAACCATCATCTTTTGCAACGAAGCTCGAAAGTATACCTTTACAGTGATAGTGAAGGAGATATTGAGCTTGAAAGCAGATGATCCAGAAACCTCCATGATCCTGGAAAACTTCTTGACTTTCATGAAGGGTCTATGTTCTATCCCCATCAAACTCCCCGGAACCGCGTATGAAATGGCCATACAGGTACCCTTCAATCCGAAACCCGACCTGGAACTCTCTCGA
>gnl_Aquco_v3.1_Aqcoe6G130300.1
ATGATTGTTGTTTTTATTCCTTTTATTTTATTTTTTATTTTTTTTGTTTTTGCTATATTTATTATTTATACTCTCTACCCGTTGATGTTTGCCTCCAATTTTCTATTTGTGACAAAATGGGGGAGATTGAACTTACTCATTCAATTCTTTTTCTCCAGATGTTCCATTTTGTATATTGTTTCAGGTATGCAACAATTAAGGGGGAGAAAAAACCGAAGACTATACAAGTCAATGATTGAGGGGGAGTTCTTCTTGAAGAAAGTTAAGAAAAATACAAAAATGTTCTGGATTATAGGAATTTGGGTGTTGGTAGCTATAATAACAGGGTGGTGGTGGTATTGTTGGACAAAGAAGAGTATCTTCAAGAAGATCAAAACAAGTTCATCATCATCAAGACAAGAAAGTGATCATAGTACTTATAAGATTCCAAAAGGTAATTCAGGTTGGCCTTTTATAGGAGAAACTCTTCATTTCATTGCTTCTGGTTGCTCTTCTCATCCTGTTAGCTTCATGGAGAAAAGAAGATCTCTGTATGGAAAAGTGTTCAAATCACATCTTTTGGGAATTCCCATCATAGTATCAACAGACCCAGATGTAAACAAAGTGGTATTACAAAATAATGGTAGCACTTTTATTCCTTATTACCCCAAATCAGTCACAGAATTGCTTGGAAAATCTTCAATACTTCAAATGAATGGTAATCTACAAAAGAAAGTACATGGATTCATAGGAGGGTTTTTGAAATCTCCTCAACTTAAAGCTAGAATTACAAAAGAGATAGAAAAGATTGTGTTTCTTTCTATGGAATCTTGGAATGATAAAGAGATCATTTACATGCAAGAAGAAACAAAAAATATTACATTTCCAGTGTTGGTTAAAGTATTAATGGGAGTTGATCAAGCTGAAGATTTGGAGTTTTTGAAGAAAGAATTTGGAGAATTTATCAAAGGATTAGTTTGTTTACCAATCAAGTTGCCAGGAACAAGGTTATACAAGTCTTTGAAGGCTAAAGAGAATTTGTTAAAGATGGTGAAGAGGATAGTAGAGGAAAAGAAATTGAAGTTAGAGAGAATAAGAACTGAAGAAATTGATCAAATGGATGTAGTGGAAGTGTTATTAGGTGATATCGGTGAATCTGTACCATCCGATTTCATTAGTGGAAATATCATAGAGATGATGATTCCAGGTGAAGAATCTGTGCCAATGCTGATGACACTTGCTATCAAATATCTCTCTGATTGCCCTCTTGCTCTCCAACAGTTAATGGAAGAGAACATGGAGTTGAAGAGACAAAAGAACCAGTTAAATGAACAAGATTATGTCTGGACTGATTACATGTCCTTGCCATTTACCCAGAATGTGATTAGTGAAGCTCTGAGAATGGCAAACATTGTCAATGGTGTTTGGAGAAAAGCTCTCAAAGATGTGGAAATCAAAGGTTATTTGGTTCCCAAGGGATGGGGTGTGTTGGCTTCCTTTCTTTCCGTACATATGGATGAAGAAAATTATGAAAACCCATATCAATTTAATCCATGGAGATGGCAGAATAAACAAGGACATGTTGCTGTTAATTATAATAGTTTTACACCCTTCGGTGGAGGGCAACGACTCTGTCCTGGTCTGGAATTTTCAAGGCTTGAAGTTTCAATTTTCCTCCATCATTTCATCACCAGCTATAGATGGGAGGCAGAGGAAGATTACATAGTCAATTTTCCTACAGTCAGGATGAAGAGGAAACTACCCATCAGAGTCGCACCCATCACAACT
>gnl_Aquco_v3.1_Aqcoe6G117800.1
ATGCCTGAGCTTGTGTTTTTCTTTTCATTAGCTCCAGCAATTTTAGCACTAATACTTCTCTTGAAACTCTTCAAAAGGAAGAAAAAGTCATATAATCTTCCACCAGGAAACATGGGTTGGCCATATCTAGGCGAAACTCTTGGTTATTTGAAGCCTTATTGTGCTATCACTACTGGAGATTTCATGGAGCAACATATATCAAGGTATGGGAAGATCTACAAGTCAAATTTATTTGGTTATCCTACAATAGTTTCAGTTGATCCTGAATTAAATCGATATGTATTACAAAACGAAGGAAGACTGTTTGAATGTAGTTATCCAAGTAGTTTAGGTGGGATTCTTGGCAAATGGTCAATGTTAGTTTTGGTTGGAGACATGCATAAAAACATGAGGATGATCTCTGTCAACTTCATGAGCAGCGCAAGACTTCGAACACATCTAATTCAAGATGTGGAGACTCAAGCCTTATTGGTGCTGAAATCTTGGCAGGTTGATAAAAAGATTTTGGCCCAAGATGAAGCAAAGAAGTTTACCTTCAATTTAATTGTAAAAAATATAATGAGCATGGAACCTGGAACACCTGAAAGTGAGAAGCTTAGGAGGGAATACATTACATTCATGAAAGGAATCATTTCTGCGCCTTTGAATTTGCCTGGAACTGCATATAGAAGAGCCTTAAAGTCTCGATCGAACATTCTGCAACTTATCGAGCATAACATGAATGAGAGACTCCAAAAGACTAACGGAGATGGTAAGAAAGTGGAAGATGATGATCTACTTGGATGGGTCTTGAAGCATTCAAATCTTACCACTGAACAAATTCTTGATTTGATACTAAGTATGCTTTTCGCGGGTCATGAAACTTCCTCAGTATCTATATCTCTAGCCATATACCTTTTGCAAGGATGCCTAAAAGCAGTTGAAGAGTTAAGGGAAGAGCATATTAGAATTGCTAAAGCAAAAGAACAGGCAGGACAGAGATCTGGATTAAATTGGGAAGATTACAAACACATGGAATTCACTCAATGTGTTATTAACGAAACTCTTCGCCTTGGAAACGTCGTTAGGTTTCTTCATAGAAAAACTCTCAAAGATGTTCAGTACAAAGGGTATGACATTCCATGTGGTTGGAAAGTTCTTCCAGTATTTGCAGCAGTTCATTTGGACCCTTTAAATTTCGACCAACCTCATGCTTTCAATCCATGGAGATGGCAGAATGGGAAGACAAGCACGACGACTAACAACTTCATGCCGTTTGGTGGTGGATTACGGTTATGTGCTGGTTCAGAGCTAGCCAAGTTGGAAATGGCTATTTTCATTCACCATTTGGTCTTGAATTATGATTGGGATATAGCAGAACCAGATCAACCATTTGCCTACCCATTTGTTGAATTTCCAAAAGGTCTACCAATTAAGGTCTATGACCATCAGTGCTTAACA
>gnl_Aquco_v3.1_Aqcoe1G376900.1
ATGGCAATGGTAATTGGAGGGATTTTTAGTGTTTGTTATGTCTTTTTAGTTGGCTTTGTTGGACTAGTTTTGAGTCTCATCATCTATCACTTCTTGCCTTTGCTGTTGATCAATCTTGGTAGTAGTAGTAGTAGTAATAGTCTTGTTGTTCCAAAGGGTAACTTTGGGTGGCCATTGCTTGGTGAAACTCTTGCTTTCTTGAAGCCCCACACTTCTAATTCACTTGGTTCTTTTCTCCAACATCACTGTTCTAGGTATGGGAAAGTGTTTAAATCCCACTTATTTTTCTCCCCTGCAATAGTTTCATGTGATCAAGAGCTCAACTATTTCATACTTCAGAATGAAGACAAACTTTTCCAGTGCAGCTATCCAAACTCCATACATGGAGTGCTTGGTAAATCCTCTATGCTTGTAGTGGTGGGAGAAACACATAAGAGACTTAGAAGCTTGGCTCTCACATTAGTCACTTCTACTAAATTAAGTCCTGACTACCTCAATGATATAGAAAGCACAGCCATTCAAATATTAGCTTCATGGAAAGGCAAGCACCAAGTTACCTTCTGTGAAGAAGCCAGAAAGTTTACATTCAATGTGATAGTAAAGCAAGTGCTTGGATTAACACCTGAAGATCCACAAACAACCAAAATACTAGAAGACTTTCTTGCTTTCATGAAAGGACTCATATCTTTTCCACTCTATATTCCTGGCACTCCATATGCAAGAGCTGTTCAGGCTAGAACAAGGATATCTACCACTGTCAAAGCACTGGTGGAGGAAAGAAGAAGAAGTATTGGTGAAAACAAGAGTAACAAGAAGGGTGATTTCCTTGAGATACTACTCTCAGTAAATAACTTGTCTGAAGATGAAAAAGTCAGTTTTGTTCTTGATGCACTGCTAGGTGGCTATGAAACCACTTCTCTTCTGATGGCCATTGCAGTGCAATGTCTTGGTCAGTCACCACTTGCACTAGAACAGTTAAAGAAAGAGCATCATAACATAAGAAGCCTCAAGAAGAAAGATGAGTATTTGAACTGGGAAGATTACAAGAAAATGGAATTTACCCAAAATGTAATAAATGAAGCTCTAAGATGTGGGAATATTGTCAAGTTTGTGCACAGAAAGGCTATCAAGGATGTCAGATTTAAAGAGTATCTAATTCCATTAGGCTGGAAGGTCCTACCAGTTTTCAGTGCAGTACATCTAGACCAATCTCTCCATGATGATGCTCTTCAGTTCCATCCTTGGAGATGGGAGACTCAGGGTCAGACAGCCAAGAAGTTCACTCCCTTTGGTGGAGGACCAAGATTTTGTCCAGGGTCTGAACTTGCCAAAGTGGAGACTGCCTTTTTTCTTTACCATCTTGTGTTAAATTACAGATGGAAGGCAGAAGGGCCGGATCAATCCATGGCTTATCCGTATGTGGAGTTTCCGAGGGGGTTGCCATTAAAACTTGATCCAATTGTATCAGAATCTTCAGCC
>gnl_Aquco_v3.1_Aqcoe1G424100.1
ATGGCTTTCTTTCTTCTCTATCTTTCTCTCTTCCTCTGTTCTTCAACCTTTTTCTATTTACTTTTCCTTCGATTCACTCTCCAACGAAGACTAAGTTTACCACCTGGTTCTTTTGGTCTACCAATCATAGGAGAAACACTTCAACTAATCTCAGCTTATAAAACAGAAAACCCAGAACCATTCATTGATGATCGAGTTAATCGTTATGGAAATCTGTTTTCAACACATATCTTTGGTGAAAGAACTGTGTTTTCTGCTGATCCAGAAGTAAATCGTTTTGTTTTACAAAATGAAGGAAGATTATTTGAAAGTAGTTATCCAACTTCAATTTCAAATCTTCTTGGAAAACATTCTTTGTTATTGATGAAAGGAAATTTGCATAAACGTATGCATTCTTTAACAATGAGTTTTGCTAATTCTCCTATCATTCGGAATGATTTACTTGTCGATATTGATCGACTTATTCGTCTTAATTTGGATTCTTGGACGAACAAAGTTTTTCTTCAAGATCAAGCTAAAAAGATAACATTTTCGTTGACAGTTAAGCAACTTATGAGTTATGATCCAGGAGAATGGACAGAGCAATTGAGGAAAGAATATCTACTTGTTATTGATGGTTTCTTTGGTCTTCCATTGCCTTTTTTCTTCACTACTTATGGCAGAGCTATTAAAGCAAGAACAAAGGTAGCAGAAGCACTGAGATTAATAGTAAGAGAGAGAAGAAAAGAATTTGAAGAAAACATAAACAATAGAAAGAAAGATATGTTGAATGCTTTGTTTTTAGAAGAAGGTGGTGGGATTTCAGATGAAGAAATTGTTGATTTCTTAGTAGCTTTACTTGTTGCTGGTTATGAAACTACTTCAACTATAATGACTCTTGCTGTCAAGTTTCTTACAGAAACTCCTCTTGCTTTAGCTCAATTAAAGAAAGAACAAGAAGGAATCAGAGCAAAGAAGAATGAGACTGAGTCCTTAGAGTGGAGTGATTACAAATCTATGCCGTTCACGCAGTGTGTAATTAATGAGACTTTGCGTGTATCTAACATCATTAGTGGTGTGTTTAGGCGCGCAACAACGGATGTCAACATAAAAGGATTTACTATACCGAAAGGATGGAAAGTTTTTGCCTCTTTTAGAGCCGTGCATCTTGACCAAGACTACTACAAAGAAGCTCGAACCTTCAATCCTTGGAGATGGCAGAACGAGAATGATATTTCAGAAGCACCTTCAACTGCATCAAGTCAAGGGAACACATACACACCATTTGGTGGAGGACCAAGACTATGCCCAGGATATGAGCTTGCTAGAGTTGAAATCTCTGTTTTCCTTCATTACCTTGTCACCAAGTACAGTTGGGAGCCTGCCGAAAAGGACAAGCTGGTCTTCTTTCCGACCACCAGGACTCAAAAGAACTACCCTATCAATGTACACAGGAGAAAACTTGGACATGAACTC
>gnl_Aquco_v3.1_Aqcoe5G448000.1
ATGGACAACATTTCGTGGAATAGTTGTGTGATAGGAATCTTTATCTTCTTTTTCAGCATACTTCTCTACAGAATTTGGAGCAGAATCAGATCAAAAACCACAACCCCACTTCCTTTGGGTACACTTGGATGGCCTATTATTGGCGAAACTTTAGAGTTCATCTCCTCTGCCTACTCGGACCAACCAGAAAGCTTCATGAATAGGCGTCGCTTGAAGTATGGAAAGGTATTCAAGTCCCACCTCTTCGGTAGTGCAACTGTAATATCTACTGATGCTGAGGTTAGTAAATTTATTCTTCAAAGTGATGCTAGAACGTTTGTACCTTCGTACCCGAGTTCACTCACTGAGTTAATGGGAAAGTCCTCAATTCTACTCATCAATGGAAGCCTACAAAGAAGAGTTCATGGACTGATTGGAGCCTTCTTCAAATCTCCAAATCTCAAAGCTCAAATCACTGGAGACATGGAAAAATATTTACAAGAGTCAATGGACAGTTGGAAAGATGATCAGCTTATCTACATCCAGGATGTAGCGAAAAATATTACCTTCCATGTACTAGTCAAAGCATTGATTAGTTTGGATCCAGGTGCAGAAATGGAGTTGCTACAGAAACATTTTCAAGAATTTATTGCTGGCTTGATGTCTTTACCCATAAATTTACCTGGGAGTCAGCTATACAGATCGCTGCAGGCAAAGAAGAGAATGGTGAAGTTAGTACATAAAATTCTACGAGAAAGAAGGAAAAACTGCACTTTAAGTGCCCCAAAGGATGTTGTAGATGTGTTGCTAAGCGACGGAAGCAAACAATTAACTGTCGATCTAATATCAGATAATATGATTGATTTGATGATACCCGGGGAGGATTCAGTACCTATCCTAATGACACTTGCGATTAAATATCTTAGCAGTTGCCCGCGAGCTCTCCATCAGTTAATGGAGGAGAACATGAACCTAAGAAGAACTAAGATTCAACTGGGTGAACCTTTGCGCTGGACTGACTACATGTCTTTGTCATTTACACAAAATGTAATAACAGAGACCCTAAGGATGGGGAACATTATAATTGGAGTAATGCGCAAGGCGATGAAAGATGTGGAGATAAAAGGACAACTGATACCCAAGGGGTGGTGTGTCTTTGCATATTTCAGATCCGTTCATCTTGATGAAAGCACATATGATTGGCCTCATCAATTCAATCCTTGGAGATGGCAGGACAAAGATATGGGTACTTGCAACTTCACCCCATTTGGAGGTGGTCAGAGACTTTGTCCCGGACTTGACTTGGCCAGGCTGGAAGCTTCAATTTTCCTCCACCACTTGGTTACTCAATTCAGGAGAGGGAGGATTGTGATGTGTTCAAAATTTCTAATATGCACCATACATTACCTTGGACCACATTCTGTGTCTATTCCTGGTAGTCCCCTGTCTTCCAGGGTGTTTTTATCAGAAAGAGTTAAAAGGGAGTTCTGT
>gnl_Aquco_v3.1_Aqcoe5G389600.1
ATGGTTGGAATTCTATTGCTATTGGCTGTCCTGTTAGGACTAGCTTTGGCCTTCATGGCATCAAGCTTCTTGTTTGCTAAAAAGCAACCTAAGAACATACCACCTGGTAGCATGGGTTGGCCCTTGTTAGGGGAAACACTAGGCTATCTCAAGCCACACCAATCAAATTCAATTGGAACTTTCTTACAAGACCATTGCTCCAGATATGGAAAGGTATTTAAATCACATTTATTTTGTTGCCCGACGATTGTCTCCTGCGACTATGAGCTCAACATGTTTATACTTCAAAATGAAGAGAAGCTATTTCAGTGTAGCTACCCAAAGGCCATCCACGGTATACTTGGACAACTATCATTGCTTGTTGTGGTTGGAGATGTTCATAAAAAGCTAAGAAGCTTTGCAGTTAGCTTTGCTAGTACTTGCAAAGGAAGACCTGACTACTTCCATAACATAGAGAAGCTTGCTATTTTGACCATGGAACCTTGGAAGACCAGAAAAGAAATCATCTTCTGCCATGAAGCAAAAAAGTTCACCTTCAATCTTATACTGAAGCAAATACTGAGTATGGATTTAGATGACCCACTAGCTTCAAAGATTCTAGAAGACTTCACTTTCTTCATGGAAGGCTTGATATCTCTTCCACTAAATCTTCCTGGAAGCCGGTATGCTAAGGCGTTAAAGGCCAGAGAAAGGATTTCTACCACTGTAAGATCAATAATAGAAGAAAGGGAAAAAAGGGGCGCGGATCATAAGAAAGGTGACTTTCTAGATGTGCTTTTGTCCAATGAAGGTTTAAGTTATGAAGGTAAAAGTAGTATATTGGTGGACCTTCTGCTTGGAGGCTATGAGACAACCTCCATTCTAATGTCCATGGTTGTCTACTTTCTTGGAACCTCACCACATGCTCTTGATAAGTTAAAGGAAGAACATCAAGCAATAAGAGCAAGCAAAAAGGAAAAACTCTTGAATGGGGATGATTACAAGAAGATGGAATTCACTCAAAATGTGATAAGTGAAGCACTAAGATGTGGCAACGTAGTCAAGTTCTTGCACAGGAAGGCTCTTCAAGATGTCAACTTCAAAGGGTACTTCATTCCCTCTGGATGGAAAGTCCTTCCTGTTTTAACTGCAGTGAATTTAGACCCATCTCTACATAGCAATGCTTCAGAGTTTAATCCATGGAGATGGAATGGTCAGTCAATGACGAAAAATATGATACCATTTGGTGGAGGGCCAAGGCTATGTCCTGGACTTGAACTTGCTAAAGTAGAGACATCCTTTTTTCTTCATCACCTTGTGCTTAAATATAGATGGAGTGCGAAAGAAATAGATCATCCACTGGCACACCCTTACGTAGAATTCAAAAGTGGATTGCCTCTAGAAATTGAACCTTTGAAAATGAACGAGCGACGTCAGGCTTTA
>gnl_Arath_TAIR10_AT4G36380.1
ATGCAACCTCCGGCAAGCGCAGGACTTTTCCGGTCGCCGGAAAATCTCCCTTGGCCTTATAATTACATGGATTATTTGGTCGCTGGTTTCTTGGTTTTGACGGCCGGAATACTTCTCCGTCCATGGCTCTGGTTACGTCTACGAAACTCGAAAACGAAAGATGGAGATGAAGAAGAAGATAATGAGGAGAAGAAGAAGGGAATGATTCCAAACGGAAGCTTAGGCTGGCCGGTGATCGGAGAAACCCTAAACTTCATCGCTTGTGGTTATTCTTCTCGGCCTGTTACCTTCATGGACAAACGAAAGTCTTTATACGGGAAAGTGTTCAAAACGAACATAATAGGGACACCAATCATAATATCAACCGATGCAGAGGTGAATAAAGTGGTGCTCCAAAACCATGGGAACACATTTGTCCCTGCATACCCTAAATCAATTACGGAACTACTTGGAGAAAACTCTATTCTCAGCATCAATGGACCTCATCAAAAAAGGCTTCACACGCTCATTGGCGCGTTCCTCAGATCTCCTCACCTCAAAGACCGGATCACTCGAGACATTGAGGCCTCGGTTGTTCTCACTTTGGCGTCTTGGGCTCAACTTCCATTGGTTCATGTTCAGGATGAGATCAAAAAGATGACGTTTGAGATATTAGTAAAAGTGTTGATGAGCACATCTCCTGGTGAAGATATGAACATTCTCAAACTTGAGTTCGAAGAATTCATCAAAGGTTTGATTTGTATCCCAATCAAATTCCCTGGCACTAGACTCTACAAATCCTTAAAGGCGAAAGAGAGGTTAATAAAGATGGTAAAAAAGGTTGTGGAGGAGAGACAAGTGGCGATGACAACGACGTCTCCGGCAAATGACGTGGTGGACGTACTTCTAAGAGACGGTGGTGATTCAGAGAAGCAATCTCAACCGTCAGATTTCGTCAGCGGAAAGATCGTAGAGATGATGATACCCGGAGAGGAAACAATGCCAACGGCGATGACCTTGGCTGTCAAATTCTTAAGTGACAACCCCGTCGCTCTAGCCAAACTCGTGGAGGAGAATATGGAGATGAAGAGGCGTAAATTGGAATTGGGAGAAGAATACAAGTGGACCGATTATATGTCTCTCTCTTTTACTCAAAATGTGATAAACGAAACGCTTAGAATGGCTAACATTATTAACGGGGTGTGGAGGAAAGCTCTCAAGGATGTAGAAATTAAAGGTTACTTAATACCGAAAGGATGGTGTGTATTGGCATCATTCATATCGGTTCACATGGATGAAGACATTTATGATAATCCCTATCAATTCGATCCGTGGAGATGGGACAGAATTAATGGATCGGCAAACAGCAGTATTTGCTTCACACCCTTTGGTGGTGGGCAAAGGCTATGTCCTGGTTTAGAGCTGTCGAAGCTCGAAATATCCATCTTTCTTCACCACCTTGTAACCCGGTACAGTTGGACGGCTGAGGAAGACGAGATAGTGTCATTTCCGACTGTGAAGATGAAGCGGAGGCTCCCGATCCGAGTGGCTACTGTAGATGATAGTGCTTCTCCGATCTCACTTGAAGATCAT
>gnl_Arath_TAIR10_AT3G13730.1
ATGGACACTTCTTCTTCACTTTTGTTCTTCTCCTTCTTCTTCTTTATCATCATCGTCATCTTCAACAAGATCAACGGTCTCAGATCATCCCCAGCTTCAAAGAAAAAACTTAATGATCATCATGTTACATCCCAGAGTCACGGACCAAAGTTTCCACACGGAAGCTTGGGATGGCCCGTCATCGGTGAAACCATCGAGTTCGTCTCTTCTGCTTACTCAGACCGTCCTGAGAGTTTCATGGACAAGCGTCGTCTCATGTATGGGAGAGTGTTTAAGTCGCATATTTTTGGAACGGCGACGATCGTGTCGACGGATGCTGAAGTGAACAGAGCCGTTTTACAGAGCGACTCGACAGCTTTCGTGCCGTTTTACCCAAAAACGGTAAGGGAGCTAATGGGAAAATCGTCGATACTTCTTATCAACGGGAGTTTACATAGACGGTTCCATGGATTAGTCGGTTCTTTCTTAAAGTCGCCACTTCTCAAAGCTCAAATCGTTAGAGACATGCACAAGTTTTTGTCGGAATCCATGGATCTATGGTCCGAGGACCAACCTGTGCTCCTCCAAGACGTCTCCAAGACTGTTGCATTCAAAGTACTTGCCAAGGCATTGATAAGTGTAGAGAAAGGAGAAGATTTAGAAGAGCTAAAGAGAGAGTTTGAAAATTTCATATCAGGACTCATGTCATTACCAATTAACTTCCCTGGAACGCAACTCCATAGATCTCTCCAAGCTAAGAAGAATATGGTGAAGCAAGTTGAAAGAATCATAGAAGGCAAAATTAGGAAAACAAAGAACAAGGAGGAAGATGATGTTATTGCAAAGGATGTTGTGGATGTGTTGCTTAAGGACTCAAGTGAACATTTAACTCACAATTTGATTGCTAACAATATGATCGACATGATGATCCCTGGCCACGATTCTGTCCCTGTCCTCATTACCCTTGCCGTCAAATTCCTCTCTGATTCTCCTGCTGCCCTCAATCTCCTAACGGAAGAAAACATGAAGCTGAAAAGTTTGAAGGAATTGACAGGAGAGCCACTATATTGGAATGACTACTTGTCGTTACCTTTTACACAAAAGGTGATTACAGAGACACTGAGAATGGGAAATGTTATAATTGGAGTGATGAGAAAGGCGATGAAAGATGTTGAAATAAAAGGATATGTGATACCAAAAGGATGGTGTTTCTTGGCCTATCTCAGATCAGTTCATCTTGATAAGCTTTATTATGAGTCTCCCTACAAATTTAATCCCTGGAGATGGCAAGAAAGGGACATGAACACGAGTAGTTTCAGTCCTTTTGGAGGTGGTCAGAGATTGTGCCCTGGTCTCGATTTGGCTCGTCTTGAAACTTCAGTTTTTCTTCACCATCTTGTCACTCGCTTCAGATGGATAGCAGAAGAAGACACAATCATAAACTTCCCAACGGTGCATATGAAGAACAAATTACCCATTTGGATCAAAAGAATA
>gnl_Arath_TAIR10_AT3G50660.1
ATGTTCGAAACAGAGCATCATACTCTCTTACCTCTTCTTCTTCTCCCATCGCTTTTGTCTCTTCTTCTCTTCTTGATTCTCTTGAAGAGAAGAAATAGAAAAACCAGATTCAATCTACCTCCGGGTAAATCCGGTTGGCCATTTCTTGGTGAAACCATCGGTTATCTTAAACCGTACACCGCCACAACACTCGGTGACTTCATGCAACAACATGTCTCCAAGTATGGTAAGATATATAGATCGAACTTGTTTGGAGAACCAACGATCGTATCAGCTGATGCTGGACTTAATAGATTCATATTACAAAACGAAGGAAGGCTCTTTGAATGTAGTTATCCTAGAAGTATAGGTGGGATTCTTGGGAAATGGTCGATGCTTGTTCTTGTTGGTGACATGCATAGAGATATGAGAAGTATCTCGCTTAACTTCTTAAGTCACGCACGTCTTAGAACTATTCTACTTAAAGATGTTGAGAGACATACTTTGTTTGTTCTTGATTCTTGGCAACAAAACTCTATTTTCTCTGCTCAAGACGAGGCCAAAAAGTTTACGTTTAATCTAATGGCGAAGCATATAATGAGTATGGATCCTGGAGAAGAAGAAACAGAGCAATTAAAGAAAGAGTATGTAACTTTCATGAAAGGAGTTGTCTCTGCTCCTCTAAATCTACCAGGAACTGCTTATCATAAAGCTCTTCAGTCACGAGCAACGATATTGAAGTTCATTGAGAGGAAAATGGAAGAGAGAAAATTGGATATCAAGGAAGAAGATCAAGAAGAAGAAGAAGTGAAAACAGAGGATGAAGCAGAGATGAGTAAGAGTGATCATGTTAGGAAACAAAGAACAGACGATGATCTTTTGGGATGGGTTTTGAAACATTCGAATTTATCGACGGAGCAAATTCTCGATCTCATTCTTAGTTTGTTATTTGCCGGACATGAGACTTCTTCTGTAGCCATTGCTCTCGCTATCTTCTTCTTGCAAGCTTGCCCTAAAGCCGTTGAAGAGCTTAGGGAAGAGCATCTTGAGATCGCGAGGGCCAAGAAGGAACTAGGAGAGTCAGAATTAAATTGGGATGATTACAAGAAAATGGACTTTACTCAATGTGTTATAAATGAAACTCTTCGATTGGGAAATGTAGTTAGGTTTTTGCATCGCAAAGCACTCAAAGATGTTCGGTACAAAGGATACGATATCCCTAGTGGGTGGAAAGTGTTACCGGTGATCTCAGCCGTACATTTGGATAATTCTCGTTATGACCAACCTAATCTCTTTAATCCTTGGAGATGGCAACAGCAAAACAACGGAGCGTCATCCTCAGGAAGTGGTAGTTTTTCGACGTGGGGAAACAACTACATGCCGTTTGGAGGAGGGCCAAGGCTATGTGCTGGTTCAGAGCTAGCCAAGTTAGAAATGGCAGTGTTTATTCATCATCTAGTTCTTAAATTCAATTGGGAATTAGCAGAAGATGATAAACCATTTGCTTTTCCTTTTGTTGATTTTCCTAACGGTTTGCCTATTAGGGTTTCTCGTATTCTG
>gnl_Arath_TAIR10_AT5G14400.1
ATGTTCATACTTCAAAACGAAGGGAAGTTGTTTACATCGGATTATCCAAAAGCGATGCATGACATTCTCGGCAAATATTCCCTTCTATTAGCCACCGGAGAAATTCACAGGAAACTAAAAAATGTTATTATTAGCTTCATCAATCTCACAAAGTCGAAACCTGACTTTCTTCACTGCGCAGAGAACCTCTCTATCTCGATACTAAAGTCATGGAAAAATTGCCGAGAAGTCGAATTCCATAAAGAAGTTAAAATATTTACTCTCAGTGTTATGGTAAACCAACTCTTGAGCATCAAGCCAGAAGACCCAGCAAGACTTTATGTATTGCAAGATTTTTTATCTTATATGAAAGGGTTTATCTCCTTACCAATACCGCTTCCAGGAACGGGTTATACAAACGCAATTAAGGCTAGGAAGAGATTGTCGGCGAGGGTTATGGGGATGATAAAAGAAAGAGAGCGCGAAGAAGAAGACATGAATAATGCAATAAGAGAAGAAGATTTTCTGGATTCGATAATTTCGAATGAAGATCTAAATTATGAAGAGAAAGTTAGCATTGTGTTGGACATTTTGCTTGGAGGCTTTGAGACAAGTGCTACTACTCTTTCCTTAGTCGTCTATTTTCTAGCAAAATCTCCAAATCTTCTTCACAAACTCAAGGAAGAACATGCAGCCATTAGAGCCAAGAAAGGGGATGGGGAACTTTTGAATTGGGAAGATTATCAGAAGATGGAATTCACTCAATGTGTGATTTCTGAGGCACTACGATGTGAATATGTGATTCCAAAGGGGTGGAAGGTGTTTCCAATCTTCACAGCAGTACATCTTGATCCCTCTCTTCATGAAAATCCTTTTGAATTTAATCCCATGAGATGGACCGATAAGGCTAAGATGAACAAGAAAACGACGGCGTTTGGAGGAGGAGTAAGGGTATGTCCTGGTGGTGAACTTGGCAAGCTCCAAATTGCTTTCTTCCTTCATCATCTTGTCCTCTCCTATAGGTGGAAAATAAAGTCAGATGAAATGCCAATCGCGCACCCTTACGTGGAGTTTAAGAGAGGCATGCTTTTGGAGATAGAGCCAACAAAATTCCTTGAAGAT
>gnl_Arath_TAIR10_AT5G05690.1
ATGGCCTTCACCGCTTTTCTCCTCCTCCTCTCTTCCATCGCCGCCGGCTTCCTCCTCCTACTCCGCCGTACACGTTACCGTCGGATGGGTCTGCCTCCGGGAAGCCTTGGTCTCCCTCTGATAGGAGAGACTTTTCAGCTGATCGGAGCTTACAAAACAGAGAACCCTGAGCCTTTCATCGACGAGAGAGTAGCCCGGTACGGTTCGGTTTTCATGACGCATCTTTTTGGTGAACCGACGATTTTCTCAGCTGACCCGGAAACGAACCGGTTTGTTCTTCAGAACGAAGGGAAGCTTTTTGAGTGTTCTTATCCTGCTTCCATTTGTAACCTTTTGGGGAAACACTCTCTGCTTCTTATGAAAGGTTCTTTGCATAAACGTATGCACTCTCTCACCATGAGCTTTGCTAATTCTTCAATCATTAAAGACCATCTCATGCTTGATATTGACCGGTTAGTCCGGTTTAATCTTGATTCTTGGTCTTCTCGTGTTCTCCTCATGGAAGAAGCCAAAAAGATAACGTTTGAGCTAACGGTGAAGCAGTTGATGAGCTTTGATCCAGGGGAATGGAGTGAGAGTTTAAGGAAAGAGTATCTTCTTGTCATCGAAGGCTTCTTCTCTCTTCCTCTCCCTCTCTTCTCCACCACTTACCGCAAAGCCATCCAAGCGCGGAGGAAGGTGGCGGAGGCGTTGACGGTGGTGGTGATGAAAAGGAGGGAGGAGGAGGAAGAAGGAGCGGAGAGAAAGAAAGATATGCTTGCGGCGTTGCTTGCGGCGGATGATGGATTTTCCGATGAAGAGATTGTTGACTTCTTGGTGGCTTTACTTGTCGCCGGTTATGAAACAACCTCCACGATCATGACTCTCGCCGTCAAATTTCTCACCGAGACTCCTTTAGCTCTTGCTCAACTCAAGGAAGAGCATGAAAAGATTAGGGCAATGAAGAGTGATTCGTATAGTCTTGAATGGAGTGATTACAAGTCAATGCCATTCACACAATGTGTGGTTAATGAGACGCTACGAGTGGCTAACATCATCGGCGGTGTTTTCAGACGTGCAATGACGGATGTTGAGATCAAAGGTTATAAAATTCCAAAAGGGTGGAAAGTATTCTCATCGTTTAGAGCGGTTCATTTAGACCCAAACCACTTCAAAGATGCTCGCACTTTCAACCCTTGGAGATGGCAGAGCAACTCGGTAACGACAGGCCCTTCTAATGTGTTCACACCGTTTGGTGGAGGGCCAAGGCTATGTCCCGGTTACGAGCTGGCTAGGGTTGCACTCTCTGTTTTCCTTCACCGCCTAGTGACAGGCTTCAGTTGGGTTCCTGCAGAGCAAGACAAGCTGGTTTTCTTTCCAACTACAAGAACGCAGAAACGGTACCCGATCTTCGTGAAGCGCCGTGATTTTGCTACT
>gnl_Betvu_v1.2_Bv2_023920_qyup.t1
ATGTTAGGGGCAATGCTCGAGGAGGAAGCCGGTGGCGGACTTTCCGACGAGATGATAGTGGATTTCCTAGTGTCTTTATTGGTGGCAGGCTATGAAACCACCTCCACAACTATGACTCTAGCAGTGAAATTTTTAACTGAGACTCCACTTGCTCTTGCTCAAATTAAGGAAGAGCAAGAAAAGATAAGAGCTCAAAAGGGTGAAGATGAGCCTTTGCTATGGACTGATTACAAATCAATGCCCTTCACTCAATGTGTTGTGAATGAGACGTTGCGAGTCGCAAATATCATCGGAGGCATATTTAGGCGTACTATATCAGACGTTCACATTAGTGGCTATACAATACCAAAAGGATGGAAAGTGTTTGCGGCATTTAGAGGCGTACATATGAATGATGAATACTTTAAGGATGCTCGATCGTTCAATCCTTGGAGATGGCAGAGCGATACAGTAGCGTGCCCTCCAAGTGCATTTACTCCATTTGGCGGAGGCCCAAGATTGTGCCCGGGATATGAGCTTTCTAGGGTCTCAATATCCGTCTTCCTCCACCACCTCGTCACCAAATATAGTTGGGAGCCTGCCGAAAAGGATAAATTGGTCTTTTTTCCAACAACTCGGACACAGAAGCGATACCCCATTTACGTGCACCGACGAAATCTAGACATG
>gnl_Betvu_v1.2_Bv2_023920_qyup.t2
ATGCATTCTCTTACTATGAGTTTTACTAATTCTGCTATTATTCGTGACCATCTTTTGCTTGATATTGATCGATTGATCAGCTTTAATTTGAACTCTTGGCCATCCAAAGTTTTGCTTATGGAAGAAGCTAAGAAGATTACATTTGCATTAACAATGAAGCAGCTACTGAGCTTTGATCCTTGTGAGTGGACGGAGAGCGTTAGAAAAGAGTACCTACTTGTCATTGATGGCTTCTTCAGCATTCCCCTGCCTTTCTTCTCAACCACCTATAATCGGGCTATTAAAGCTAGGACGAAAGTGGCCGAGGCACTTGGCTTGGTGGTAAAGGAGAGAAGACGAGAGAAGGAGCGAGGGGAGAGAAAAAACGACATGTTAGGGGCAATGCTCGAGGAGGAAGCCGGTGGCGGACTTTCCGACGAGATGATAGTGGATTTCCTAGTGTCTTTATTGGTGGCAGGCTATGAAACCACCTCCACAACTATGACTCTAGCAGTGAAATTTTTAACTGAGACTCCACTTGCTCTTGCTCAAATTAAGGTACTAAACTCTTTT
>gnl_Betvu_v1.2_Bv6_129580_xaoe.t1
ATGGAGGGATGGTGGGCAGCTATGGGGTTGATGATGTTATTTCTGCTACTACTACTACGCTTATTAGTTGGATGGTTGAGATTTTATGTTAAGAAGATGATACAAAACTATAGTAATAATATGGAAGATTATCATGATAATATTAAGAAGAAAAAAAGTTCAAGTAGGGTTCCTAAAGGAAGTTCAGGTTGGCCTTTTATTGGTGAAACTCTTGAATTTATCGCCTCTTCTTACACTTCTAAGCCAGTCACTTTCATGCATAAACGCAAGGCCATGTACGGAAAAGTTTTCAGAACACATTTATTAGGAAAACCTGTAATAGTGTCAACTGATCCAGAAATAAACAAAGTGGTGTTACAAAACCATGGGAATATTTTCATCCCATCTTATCCAAAATCAATAACTGAATTATTTGGTGAATCCTCTATTTTGAGAATGAATGGAGCTCTCCATAAGAGAGTACATGCATCGATTGGAAGATTTTTGAAATCCCCAGAATTGAAAGCCGAAATTACAAGAGACATTGAAAATTCTGTCAAATTATCCTTGAAGAATTGGAAGCATAATGACCTTATTTACATACAAGATCAAACTAATCAGCTTACATTTGAGATATTGGTGAAAGTGTTAATGAGCTTGGGTCCTGGTGAAGAAATGGAGTTGTTCAAGAAAGAGTACAAAGAGTTCATCAAAGGGTTGATTTGTTTACCAATCAAGCTGCCTGGAACACAACTTTATAAATCTCTAAAGGCCAAAGAGAGGTTGCAAAAGATGATAAGAAGGATCATAGAAGAAAGGCTAATGTACAAAACACAAGACACGAGCAACATAGCAACATGCAACACCAGCAATGATGCAATTGACGTATTATTACGTGACATTGATGACAGAAGCGAGACTGATGAATGTCAGCCATTGGATTTCATCGCCGGAAATATAATCGAGATGATGGTCCCTGGAGAGGACTCGGTGCCGATGGTGATGACTCTAGCTGTCAAATACCTCAGTGACAACCCTGTTGCTTTAAAGCAACTTGTGGATGAGAACCTGGATTTGAAGAGGCAAAAGGCGAATTCCGGGAACTCTTATGCTTGGACAGACTACATGTCCTTAACGTTCACCCAAAACGTAATTAGTGAAACACTAAGAATGGCGAATATCATAAATGCAATTTGGAGACAAGCTACTAAAGATGTAGAAATTAAAGGTTATTTGATACCAAAAGGATGGTGTGTACTTGCATCCTTAACTTCAATTCACATGGATGAACAGAATTATGAGAACCCATATCATTTTGATCCTTGGAGATGGGAGAATAAAGGAATTGTTGGAAGTACTTATACATTTGCTCCTTTTGGGGGTGGACAAAGACTATGTCCTGGTCTTGAATTTGCAAGGCTGGAAATCTCTATATTTCTCCATCATTTTGTTACTACTTATGGATGGGTAGCTGAGAAAGACGAAATAGTATACTTCCCAACTGTGAAGATGAAGCAAAAACTTCCCATCTCAGTCACACCTCACTCTCTT
>gnl_Betvu_v1.2_Bv6_137400_tnss.t1
ATGTCTGACTTACAATTCTTCTTGTACCTTCTCCCATTTGTTTTGGCTTTATCTTGGACCTTAAACTTTCTTAAAAGAAAAAATCCCCTCCCAAATCTTCCTCCTGGCAACAAGGGCTTGCCCTTTATTGGTGAAACTATTGGCTACTTGAAGCCACATCCTGCCACTACCATTGGAAAATTCATGGAGCAACACATAGCAAGGTTTGGGAAAATTTACAAAGCAAATTTGTTTGGAGAACCAACAATAGTATCAGCAGATGCAGGGTTGAATAGATTTATCTTTCAAAATGAAGGGAAATTATTTGAAAGTAGCTATCCAAGTAGCATTGGTGGGATACTTGGAAAGTGGTCTATGTTAGTTTTGGTTGGAGATTTACACAGAGATATGAGAAATATTTCTCTTAATTTTTTGAGTCATAGCAGACTTAAAGCTCATCTTATTAGAGAGGTTGAAAGCCATGCTCTTCTTGTTTTTGAAACTTGGCAAGAGAATTGTTCTTTTTCTGCTCAAGATGAAGCCAAGAAGTTTACATTCAATGTAATGGCAAAGCAAATACTGAGTTTAAATCATGGGGAAGCTGAAACAGAGCAGCTTAAAAAAGAATATATTAATTTCATGAAAGGAGTTGTATCAGCTCCTGTTAATTTGCCAGGAAGTCCATATAGAAGAGCATTAAAGTCAAGAACAGCCATATTAGATTTCATAGAGATGAAAATGGAGGAGAAGATAAAGAAGAAGAAGATGATGAATGATGGTAGTGAACAAAAGGAAGAAGATGATCTTCTTGGGTGGGTGTTGAAGTATTCAAGTCTATCAACAGAACAAATACTTGACTTAATTTTGAGTTTGCTGTTTGCTGGCCATGAAACTTCCTCTGTTTCCATTGCTTTAGCCATCTTTTTCTTGGAGGGCTCCCCTTCTGCTGTTGAGCAATTAAGAGAAGAACACCTTATGATTGCCAGAGCCAAGCAACAATTAGGAGAGAAAGAATTGAATTGGGAGGACTACAAAAAAATGGAATTTACTCAATGTGTCATTAACGAAACATTGAGACTGGGAAATGTAGTAAGGTTCCTGCATAGGAAGGCTCTTAAAGATGTTCGGTATAAAGGTTATGACATTCCATGTGGATGGAAAGTGCTGCCTGTTATAGCAGCCGTGCATTTGGATTCTGCCCATTATGACCATCCTCATCTCTTCAATCCTTGGAGATGGCACCAGAATGGTAATAACAGAGGAGGTATATCATCTTCAGCAACGAATTCGAACCCGACAATCGGACATAATTTCATGCCATTTGGGGGTGGACAAAGACTATGTCCAGGATCTGAACTGGCTAAGTTAGAGATGGCAATTTTTATCCATCATTTGGTTCTCAAATTCCAGTGGAAAATAGCAGATAAAGATCAAGCTTTTGTTTACCCATTCGTGGAATTTCCCAAAGGTTTACCAATTGAAGTTCAACGCTTAAGTTTTGGACTC
>gnl_Betvu_v1.2_Bv7_176680_hhum.t1
ATGGACATTCTCTGCTTGAATTGCTTTGCTTTTGTCATAGCAACAGCAATTTCTGTGTCTTACATTTTCCATATTTTTAGGAAAATTGCCAGACTGAAAATCTTATCATCAAAAAGATGCCCCAAAACTACAAATATTGATACTCCAATACTTCCTTTAGGCACTCTTGGGTGGCCACTTCTTGGTGAAACCATGGAGTTCATCTCTTGTGCCTATTCAGATTATCCTGAGAGATTCATGGACAAACGACGTCGTTTGTATGGTAAGGTATTCAAGTCTCACATCTTTGGAAAACAAACCATCATATCAACAGATGCAGAGGTGAACAGGTTTATACTACAGAGTGATGCAAAATTATTTGTGCCATCTTACCCAAAATCTTTAACAGAATTAATGGGGAAGTCTTCAATTCTTCTCATTAATGGAAGTTTACAAAAAAGAATCCATGGACTTGTTGGTTCCTTCTTTAAATCATCACATCTCAAAGCTCAAATCACTAGAGACATGCAGATTTATGTCCAACAAGCTATGGATAAATGGGCTGATAATACTCACTTTCCCATATTCATTCAAGATGAAGCCAAAAATATTGCTTTTCAAGTACTGGTGAAAGCATTGATTAGTCTGGACCCAGGGAAAGAAATGCAATTCTTAAAAAGGCAATTTCAAGAATTTGTTTCTGGGCTTATGTCTTTGCCTATAAACTTACCTGGTACTCAACTTTATCGATCGTTACAGGCAAAAAAGGCGATGGTGAAGTTAGTGAAGAAAATAATAGAAGCTAAAAGGAAGAATATGGTCCCAGGAGCAGAGGCAAATGATGTGTTAGATGTTCTGTTAAATGACCAAACTGGACAATTAACAGATGATTTAATGTCTGATAATATCATTGATATGATGATACCAGGGGAAGATTCTGTCCCACTTCTTATTACTCTTGCCATCAAATATTTATCAGATTCCCCATTGGCTCTCCAAAAAATAACGGAGGAAAATATGAAACTTAAAGAGTTAAAAGCGGAGCTAGTGGAGCACATGTATTGGAGTGATTACCTTTCATTGCCTTTTACACAAAGTGTCATTACAGAAACTTTGAGAATGGGAAATATAATAACAGGAGTAATGAGAAAAGCCATGAAAGAAGTGGAGATAAAGGGTTATGTGATACCAAAAGGATGTTGTGTTCTGACTTATTTTAGATCAGTTCACCTTGATCAAACTCTATATGACTCACCTTACCAATTCAATCCATGGAGATGGCATAATCAAGATACAAACAGTAATAACTTCATGCCTTTTGGCGGCGGGCAAAGGTTGTGTCCTGGACTAGACTTGGCCAGATTAGAAGCCTCTATTTTCCTCCATCATTTTATTACAGAATTTAGGTGGGTGGCCGAAGATGATTCCATTGTCCATTTTCCTACAGTAAGAATGAAAAAGGGAATGCCAGTTTGTGTCAAAAGAAGAAGGGAATCT
>gnl_Carpa_v0.4_evm.model.supercontig_130.65
ATGGGGTGGCCCTTGCTTGGAGAGACTCTTGCCTTCCTCAAGCCTCATAAATCAAATTCAGTTGGCCATTTCTTGCAAGACCACTGCCTTAGGTATGGGAAGATTTTTAAGTCACATCTATTTGGTTCCCCGACCATAGTTTCCTGTGACCATGAGTTCAACATGTTCATACTCCAGAATGAAGAGAAGCTGTTTCAGGTGAGCTATCCCAAGCCCATCCATGGCATTCTTGGCAAGTTCTCTTTACTCACCATTTCAGGAGAGCTTCACAAGAAGCTGAGAAACATTGCTGTATCTTTCATTGCTACTGCCAAATCAACACAAGACTTCCTTCTTTATGTCGAAAAGCTTTCAATCTCAATGATGAACTCTTGGAAAGGTTGCACGGAAATTGCCTTCCATAAAGAAATTAAAAGGTTTACTCTCAATCTCATGGTGAAGCTTCTGTTGAGTATTGAACCAGAAGATCCACTAGCCTTAAACATATTGGAAGATTTCCTAACTTACATGAATGGTTTTGTGTCATTGCCAATAAATATCCCTGGGACAGCTTACTCCAATGCAGTCAAGGCTCGAAGAAGGCTTTCATCAATTGTAAGAGGGGTAATGAGAGAAAGGGAAGGAAAGATGGATTTGATGGAATTAAGAAGAAAAGAAGACTTCTTAGATGTGCTAATGTCCAAGAGAAAACTAAGTGATGAAGAGACAGTAAGCATTGTGTTGGACATCTTACTGGGAGGATATGAAACAACTGCTACTCTACTTGCTTTAATTGTCTACTTTTTGGCCCAATCTCCTAATGCTTTTCAAACACTAAAGGAAGAACACCAAGCAATAAGAGAAAAGAAAGAAAATGGAGAACCCTTAAACTGGGAAGATTACCAGCAAATGGAATTCACTTCCTATGTGATATGTGAAGCCATGAGATGTGGGAATGTAGTTAAGTTCGTTCACCGAAAAGCTCTTGATCAAGACATCAACTTCAAAGGATTTGTGATTCCTTCTGGATGGAAGGTTCTTCCTGTCTTCACAGCAGCACACTTTAATCCATTTCTTCATGAAAATCCTTCAGAGTTCAATCCCTGGAGATGGACTGATAAAGGAATGAGCAAAAGAGTGACACCGTTTGGTGGTGGACCGCGGCTATGTCCTGGGGCAGAACTTGCCAAAGTTGAAATTGCCTTCTTCCTTCATCATCTTGTCTTAACTTATAGGTGGAAAACAAAATCAGATGACTTCCCGCTTGCATACCCTTACGTGGAATTTCGACAAGGCTTACTTTTGGAGATTGAACCGTCAAGAAATCTTAAT
>gnl_Carpa_v0.4_evm.model.supercontig_136.73
ATGGTTCTGTGTGTTTGGCTTATCCTGGTGAGTGGTTTAGTTGGGTTTGTGGTAGTGGTTATATTGAACCATTTCTTGCCTTTGTTCTGGAAGCCTGTCCTTGCTCCTAAGGGCACTTTTGGGTGGCCGATCCTCGGTGAAACACTCGGGTTTTTGACGCCCCACCCTTCCAATTCTCTTGGCTCTTTTCTTCAAGACCACTGTTCTCGATATGGAAAAGTGTTCAAATCCCACTTGTTCTTCTCTCCAACAGTGGTGTCTTGTGACCCAGAACTCAACTACTTCATACTCCAAAACGAAGGTAAATTGTTTCAGTGCAGCTACCCGAAGCCTATCCATGGAATTCTTGGCAAAGTCTCCATGCTGGTTGCAGTGGGTGAAACCCATAAGAGGCTAAGAAATGTGGCTCTTTCCCTTGTCACCATCACCAAATCAAACCCTGACTTCCTCCACGACATTGAGAGATTTGCCATCCAGATTCTCCACTCTTGGAAAGATAAGCCACAAGTCATCTTCTGTGAAGAGGCCAGAAAATTCACATTCAATGTAATAGTAAAGCAAGTGCTAGGTTTAACACCAGATGATCCAGAGACCTCAAAAATTCTTGAAGATTTTCTTACTTTCATGAGGGGACTTATATCTCTTCCACTCTACATCCCTGGCACTCCATATGCAAGAGCTGTTCAGGCTAGAAGCAGAATATCTTCTACTGTCAAAGCAATTATAGAGGAAAGAAGAAAGAGTAATGGTGGAAAAAGTAGTAGCAGTGATTTTCTGGGGATACTTCTGGGAGTTGATACCTTATCTGAAGATGAAAAAGTGAGCTTTGTTCTTGATTCTCTTCTGGGTGGCTATGAAACTACATCTCTCTTAATGGCAATGCTGGTGCATTTTCTAGCTCACTCACCCAATGCATTACGACAGTTAAAGGTAGAGCATGAGACTATCAGAAACATGAAGCAGAAAGATGAGTTTTTGAACTGGGAAGACTACAGGAGAATGGATTTTACCCAACATGTCATCAATGAAGCTCTCAGATATGGGAACGTTGTAAAATTTGTGCACAGAAAAGCCCTTAAAGAAGTCAAATTTAGAGATTATGTAATTCCATGTGGTTGGAAGGTTCTACCTGTTTTTACTGCAGTACATTTAGACCCATCTCTCCATGCAAGTGCTCCCCAATTCTATCCTTGGAGATGGGAGAGCCAAGATCAAACATGCAAGAAATTCACACCCTTTGGTGGAGGCTCTAGGTGCTGTCCAGGTTCTGAACTTGCCAAGGTTGAGGTTGCATTCTTCCTCCACCACCTTGTACGGAATTTCAGATGGAGAACAGAAGAGAATGAGCAACCGATAGCATATCCATATGTGGAATTCCAAAGAGGGCTCATGTTAAATCTGGAGAAATTCTCTATT
>gnl_Carpa_v0.4_evm.model.supercontig_19.182
ATGGCGGCCTTCACCGTCTACCTCTATCTTCTCCTCGCTCTTTCCACCGTCATATTCTTCGTCCTCCGAAACATCTCCCGCCGTCGCCGGCATATTTTGCCGCCGGGGAGCCTGGGTCTTCCCTTCATCGGCGAGACGTTGCAGCTGATATCAGCGTACAAGACGGAGAACCCGGAGCCGTTTATCGACGAAAGAGTAAGGCGGTTCGGGCCGATCTTCACCACCCACGTATTCGGAGAGCCGACGGTTTTTTCTGCCGAGCCGGAAACGAACCGGTTCATTCTGCAGAACGAAGGGAAGCTTTTCGAGTGCAGCTACCCCGGTTCGATATCGAACCTGCTGGGCAAACACTCACTGCTGCTGATGAAAGGAAGCCTCCATAAACGAATGCATTCACTCACCATGAGTTTCGCCAACTCGTCCATTATTAAAGACCACCTGTTGCTCGACATCGACCGGCTCGTCCGGCTCAACTTGGACTCCTGGACCGGCCGGGTCCTCCTCATGGAGGAGGCCAAGAAGATTACGTTCGAGTTAACAGTGAAGCAGCTGATGAGTTTTGATCCAGGGGAATGGAGTGAGAGCTTGAGGAAAGAGTACGTGCTTGTAATTGAAGGCTTCTTTACTCTTCCTTTCCCTCTCTTCTCCACCACTTACAGAAAAGCCATTAAAGCAAGGACGAAAGTGGCGGAGGCACTAAGCTTGATAGTGAGGGAGCGGAGGAAGGAAGTGGAAGAGGGTGGGAAGAAAAAAGATGACATGTTGGGAGCTCTTTTGGCCGGCGACGACAACTTTTCCGACGAACAAATCGTTGACTTTCTCGTCGCTCTTCTCGTCGCCGGTTATGAAACAACCTCCACTATCATGACTCTCGCCGTCAAGTTCTTGACTGAGACTCCTCTCGCTCTGGCTCAACTCAAGGAGGAACATGATGGGATAAGAGAAAGGAAGAGTAAGTCAGAGACTCTTGAATGGAGTGATTACAAGTCAATGCCATTCACTCAATGTGTTGTTAATGAGACCTTGCGTGTGGCAAACATAATCAGTGGTATTTTCAGACGAGCAATGACAGACGTTCATATAAAAGGATACACAATTCCCAAAGGATGGAAAGTTTTTGCATCATTTAGAGCTGTACATTTAGACCACGATCACTTCAAGGATGCTCGCACTTTCAATCCATGGAGATGGCAGAACAATTCCGGAACAACAAGTCCCGGGAATGTATTTACTCCATTTGGAGGCGGGCCACGGCTATGTCCCGGGTACGAGCTAGCTAGGGTAGAACTCTCGGTTTTCCTTCACCATCTTGTCACATGCTTCAGTTGGGTTCCGGCAGAAGAAGACAAGTTGGTTTTCTTCCCAACGACAAGAACCCAGAAACGGTATCCGATCATTGTTCGGCGGAGAGACGTGTGT
>gnl_Carpa_v0.4_evm.model.supercontig_25.63
ATGGCACCAATAGTCTTGTCCATCATCTACAAGTGCATGAGATTACTATCATCATCATCACCAAGCCATGGAGCCGCCCTTCCCTCGGGCAACCTCGGGTGGCCTCTCGTCGGCGAAACCATCGACTTCATTTCTTCTGCTTGCTCCGACCGCCCGGAGACCTTCGTGGATAAGCGCCGCCGCATGTACGGGAAAGTGTTCAAGTCACACATATTTGGAGCTCCGATGATCGTGTCAACAGATGCAGAAGTGAGTCGGGTAGTTCTTCAGAGTGATTCAAAGGCTTTTATACCGTCTTACCCCAAATCACTCACCGAGTTGATGGGTAAATCTTCCATTCTTCTCATCAATGGCAGCTTGCAGAGGAGAATCCATGGCCTCGTTGGAGCTTTCTTCAAATCTCCTCATCTCAAGCTCAAATCACCAAACAAATGTACACATATCTCCATCAATCAATGCAAACTTGGACACCAGACAAGCCCATTTACATTCAAGATGAGACCAAAAATGTTAGTCATCCCAAATTCATTTTTCTTC
>gnl_Carpa_v0.4_evm.model.supercontig_25.64
ATGGGGTTCACAATCATTCTTGCCTTTCAAGTGCTAGTCAAAGCATTGATTAGTCTGGAACCAGGTGAGGAGATGGAACTTTTGAAGAAAAACTTCCAACAGTTCATCTCAGGCCTCATGTCCTTGCCTATTAACATACCTGGAACTCAACTTTATCGTTCCCTCCAGGCAAGTTTTAATCAAGCGAAGAAGAAGATGGTTAAGTTGGTAAAAGTTATTATCCAAAGTAAAAGGGGTAATAGTAATGTTGGAGGCGGCGTGGCAATTAAAGATGTAGTAGATGTTTTGATGAATGAAGAATTCTCAGATGATCTAATTGCAGATAATATGATTGATATGATGATTCCAGGAGAGGATTCAGTCCCCGTTCTCATCACTCTTGCCATTAAATACCTCTCTGATTCTCCCGCCGCCTTACAACATTTAACAGAGGAAAATATGAAGATGAAAAGACTGAAAGCTGAGCTTGGGCAGGAAATGAATTGGAACGATTACTTATCCTTACCTTTTACACAAAAGGTGATTACAGAAACACTAAGGATGGGGAACATTATAATTGGAGTGATGAGAAAGGCCATGAAAGACATTGAGATAAAAGGCTACTTAATACCCAAAGGATGGTGCTTTTTCGCCTATTTTAGATCGGTTCATCTCGATGACACTCACTACGATTGCCCTTATAACTTCAATCCATGGAGGTGGCAAGAGAAAGACACAAGCAGTTGTAATTTTACTCCTTTTGGAGGTGGGCAGAGGTTATGTCCAGGTCTTGACTTGGCCAGGCTGGAGGCTTCCGTCTTCCTACATAATTTTGTCACTAGATTCAGGTGGGTGGCTGAGGATGATACGATCGTCAACTTCCCCACGGTCAGAATGAGGAGGAGATTGCCTATTTGGGTCAAAAGGAGAGAAGAT
>gnl_Carpa_v0.4_evm.model.supercontig_6.104
ATGGGCTGGCCATTTATCGGCGAAACAATCGGATATTTGAAGCCTTTCTCTGCAACTTCCATCGGAGAATTCATGTCGGAACACATATCGAGGTACGGGAAAATCTACAAGTCGAATTTGTTCGGCGAGCCGACGATAGTTTCGGCAGATGCGGGGCTGAACAGATTTATTTTGCAGAACGAAGGAAGATTATTCGAATGCAGTTACCCGAGAAGCATCGGCGGCATTCTTGGGAAATGGTCGATGCTGGTTCTTGTCGGAGACATGCATAGAGATATGAGGATTATATCGCTGAATTTTCTCAGCCACGCGAGACTCAGAACTCATCTGTTGAAAGAAGTTGAGAAGCAGACCCTTCTGGTTTTGAATTTATGGAAGGAGAACTCTGTGTTTTCAGCTCAAGACGAAGCGAAAAAGTTTACGTTCAACTTAATGGCAAAGCATATCATGAGCATGGACCCTGGGCACCCCGAAACAGAACAGCTTAAAAGAGAGTACGTTACTTTCATGAAAGGAGTTGTTTCTGCTCCATTGAATTTTCCTGGAACTCCATATCGAAAAGCTTTGCAGTCTCGGTCAACCATATTGAGGTTCATCGAGAGAAAAATGGAGGAGAGGATAAGAGAAAGCAAGGAGGAAGACGATCTTCTCGGGTGGGTCTTGAAGCATTCGGACCTCTCAACTGAGCAAATTCTTGACTTGATTCTCAGTCTACTCTTTGCGGGCCACGAAACTTCATCTGTCGCCATAGCTTTGGCCATCTACTTCTTGCAGGCTTGTCCCCGTGCTGTTCAGCAGTTAAAGGAAGAACATCTTGAAATAGTGAGAGCAAAGAAGCAAACAGGGGAAGTGGAGTTGGATTGGGAAGATTACAAAAAAATGGATTTTACTCAATGTGTTATCAGTGAGACCCTTCGGCTTGGAAACGTAGTCAGGTTTTTGCACAGAAAGGCTCTTAAAGACGTGAGGTACAAAGGATATGACATTCCATGCGGGTGGAAAGTGTTGCCGGTTATTTCAGCGGTACACCTAGATCCGTCACTTTTCGAGGAGCCGCAGCAGTTCAATCCATGGAGATGGCAGCAAAATAATAATAACAACGGAGATCGTGTGTCAAATTCAAGTTGGCCGAGCACGAGCGCAACAAGCAGCAATTACTTCATGCCATTCGGGGGAGGACCACGGCTATGTGCTGGGTCCGAATTGGCTAAGCTAGAAATGGCCGTTTTCATCCACCACTTGGTCCTCAATTTCCACTGGGACTTGGCTGATTTTGATCAAGCCTTTGCTTTCCCCTTCGTTGATTTTCCCAAAGGCTTACCCATCAAAGTCTACCACCACACATTAAAA
>gnl_Carpa_v0.4_evm.model.supercontig_6.188
ATGAAGTTCTGGATTTCTGCGTGTTGGATTTTTCTGCTTTTTGTTGGGGTATGGTTTATCTGGTTCGACAGAGATCGTCGCCATGGGAGGAGGAGGAACACGACGACGGAAATGAAGAGTGGTGTTAGTGGAGTACTTCCAGAAGGGAACCTTGGTTGGCCTTTCGTCGGAGAAACTCTCGACTTCATTGCTTCTGGTTATACTTCTCAGCCTGTCTCCTTCATGGACAAACGCAAATCTCGGTTTGGAAAAGTGTTCAAGACGCATATATTGGGAACCCCAATAATAGTTTCCACAGATCCCGATGTGAACAAGGTGATTTTACAAAACCACGGCAGCACTTTTATACCAGCTTACCCAAAATCCATTACAGAGCTGCTTGGAAAATATTCCATATTGCAAATGAATGGAAATCTTCAGAAGAAACTCCATGCACTCATCGGTGGATTCTTGAGATCTCCTCAGCTCAAATCCCAGATCACTGACGCTATTGAAGACTCTGTCAAGCTCGCTTTGGATTCTTGGCGGGACATGTCTTTGGTTTACGTACAACAGGAAACCAGAAAGATTACGTTTAAAATCTTGGTTAAAGTATTGATGAGCATCGGACCCGGTGAAGATTTAGACTTTCTCATGAGAGAATTTGGAGAATTCATTAAAGGGTTGATTTGTTTGCCTATCAAGTTCCCAGGAACAAGACTATATAAATCTTTAAAGGCTAAAGAAAGATTGCTGAAGATGGTGAGAAGGATTGTTGAGGAGAGAAAGTTGGCAATGGAGAAATCACAAGAAAAAGGTCGGGTCGAGGATGTATTAGACTTGCTGTTGCGCGAAAACGGTGAAGGAAACGAGAAGCAATCCCTGCCGTTGGATTTCATCACTGATAGCATCATAGAGATGATGATTCCCGGAGAGGAGACTGTGCCAATGGCAATGACACTAGCAGTCAAATTCCTGAGTGACTGCCCCGTCGCGATAGCGCAACTCACGGTGATCAATGAAACGCTTAGAAGGGCAAATATCATCAATGGGGTTTGGAGAAAGGCTCTCAAAGATGTTGAGGTTAAAGGGTACTTAATACCGCGAGGATGGTGTGTATTGGCTTCTTTTATTTCTATTCACATGGATATAGAGAACTACGAGAACCCATATAAGTTTGATCCGTGGAGATGGGAAAAGATTGAAGGTGCAGTTAACAACAGTAGGTTTACACCATTTGGCGGAGGACAGAGACTATGCCCTGGTTTAGAACTATCAAAGCTTGAAATCTCAATCTTCCTTCACCATTTTGTCACTACTTACAGATGGGTTGCAGAGAAGGATGATATTATCCACTTTCCAACGGTGAAGATGAAGAGGAAGCTGCCAATCAGAGTGACTCCAGTAGCCACT
>gnl_Elagu_v2.0_p5_sc00011.V1.gene433
ATGTCTATAATAAAAGAGCTACTCTTCCTCCTTCCTCCAGCTCTTGTATCCCTCTTTCTCTACATCAACCTCATCAAATGGATTAAGAGAAAGAAGCCCAACCTCCCCCCTGGAGGTTTGGGATGGCCTTTCCTTGGCGAGACCTTCTCCTACCTCAAGCCTCACCTTGCCACCTCCATGGGCCAATTCATGGAACAACATATATCAAGGTATGGGAAGATCTACAGGTCCAGTCTTTTCGGTGAGCCGACGATAGTATCGGCCGATGCCGGCTTGAACCGGTTCATACTGCAGAACGAGGGGAGATACTTCGAGTGTAGCTACCCAAAGAGCATCAGCGGTATACTTGGGAAGTGGTCGATGCTCGTTCTAGTCGGAGAGATGCACCGAGAGATGAGGATGATCTCACTCAACTTCATGAGCAATGCAAGGCTCCGGTCATACCTCCTCCCTGAGGTGGAGCGCCACGCTTGGCTAGTTCTTAAGTCTTGGAAGGAGAATTCAGCCTTCTCGGCCCAAGAGGAAGCAAAGAAATCAAGGTCGACCATCCTTAAGGTGATCGAACTGAGAATGAATGAAAGATTCCAAAAGATGAGCAAGGGGCAAGAAAGAATTGAGGAAGATGATCTCCTTGGATGGGCTCTAAAGCAGTCCAGTCTTTCTAAAGAGCAGATCCTTGATCTCTTGCTAAGCTTGCTCTTTGCTGGCCATGAAACCTCATCTATGGCTTTAGCTTTAGCCATCTTCTTCCTCGAAGGCTGCCCAAAAGCTGTCCAAGAACTGCAGGTGAAACTGGACAATAATCTCACCTTTGTAACATTTTTCAGC
>gnl_Elagu_v2.0_p5_sc00011.V1.gene448
ATGGCCAAGAATATCCTGAGTATGGAGCCTGGAACTCCAGTAACTGAGAAGTTGAGAAAGGAATATGAGGCATTTGCCAAGGGGGTTGTGTCCCTGCCGCTTAAGTTGCCTGGAACTGCATACAGTAAGGCTCTGAAGGCCAGGTCATACATTCTCAAAGTTGTGGGGCAATGTATGGAAGAGAGACTTTGTAGGAAGAAGGATGTGGAGGAAGAAGATGCTAAGAATGACTTGCTTCAATGGACTATAGAGAATTCGAACTATTCGGAAGAACAAATTGGTGATCTGATATTAGGCGCATTTTTTAGTGGTTACAACACCACATCAAAAGCCATAGCTTTGGCAATATACTTCCTTGGAGGCTGCCCCAAAGCAGTTAAGCATTTACGGCAATTCGAGTTAGATACCAAGTATCATGTTGATGCCTGGGAG
>gnl_Elagu_v2.0_p5_sc00014.V1.gene219
ATGGCGGAGAGAATCCACCAGAAGAAAGATGGATGTGATGAAATTGGAGACTCAGACCTCTTGGCATTCATTTTGGAGCAATCCAATCTTGATGCTGAGCAGTTTGCTGATCTCCTACACGGTTTGCTCTTTGGTGGCCACGAAACCTCTTCCACAGCCATGACATTAGCCATCCATTTCCTTGGAGACAGTCGCAGAGCCTTAGAAGAGCTCCGAATTGTAAATGAGACTCTACGTCTTGGTAATGTTATCAGGTTTGTTCATCGAAAGGCAAGAAGCAACGTCCAATTTCAAGGTACAACATCGATGCAACCTGCCTTCTTTTATTTCAGTCAGATCATAGAAACTCTCTCTGCCAGCACTACAAAAGATGACAGCTACATGGCATTTAGTCATGGCATAAGAAGATGCCCAGGACAAGAGCTAGCAAAGATGGAGATTACTATTTTTCTCCATCATTTTGTCCCAAACTTTGACTGGGAATTAGCAGAGTTGGATCATCCACTTGCCTGTCCTTTCCCTGAGTTTCCCAAAGGCCTCCCCATCAAGAAGCAACGGATCTTATCTGCTGCAACAGAG
>gnl_Elagu_v2.0_p5_sc00028.V1.gene329
ATGGTAATGCTTGTCCAAAATATCATCCAAGAAAAGAGAAGGAACAAAGGTTGCAACCCGAGAAATGTCATCGATGTGTTGCTCAATGATGCTACCAATCAACTAACCAATGATCTCATATCAGACAATATTATTGATCTGATGATCCCAGGCGAGGACTCTGTGCCCATGCTCATGACGCTTGCAATAAAATACCTCAGCGACTGCCCTCTTGCTCTCCAACAGTTGGAGGTTATAATGGAGACATTGCGAATGGGAAACATCATCTTGGGCGTCATGCGCAAGGCCATGAAAGATGTGGTGATAAATGGATACTTCATACCAAAGGGATGGTGCGTCTTTGCCTACTTTAGATCGGTTCACTTAGACAGGAACCACTATGATGACCCTTATAGCTTCAACCCATGGAGGTGGAAGGATAAGGACATAGCAGCTTGTAGCTTTACTCCCTTTGGAGGTGGACAGAGGCTTTGCCCCGGGCTTGATCTGGCCAGGCTTAAAGCTTCCATCTTCCTCCACCACATGGCACCCAGTCAGAATTCACGGGCACTTCCGGATCCCAAAGCCACGCGTGGTCGTTGTAGACCCCATATAGGCTCT
>gnl_Elagu_v2.0_p5_sc00028.V1.gene330
ATGAGGGGAAGAAGAAGAAACCAACTCCCTCGAGGGAGCCTCGGTTGGCCTCTTATTGGAGAGACACTGGAATTCATGTCATGCGCATACTCACCTTGTCCTGAGAGGTTCATGGACAAGCGGCGGACCATGTATGGGAAAGTATTCAAGTCACACATCTTTGGTAGTCCTACCATTGTGTCAACAGAGGCTGAGGTCAATAGGTTTATTCTGCAGAGCGATGCAAGTATATTTGTGCCATCCTATCCAAAATCCCTTACTGAATTGATGGGAAAGTCCTCCATTCTGTCGATCAATGGTAGCCTGCAAAGGAGAGTTCATGGGCTTATCGGTGCCTTCCTCAAATCCCCAAGCCTTAAGGCTCAAATCACCCTCGACATGCAAAACTACTTGAAGGCATCAATGGCTTGCTGGAAGGATGATCAGCTCATCTACATCCAAGATGAAACGAAACAGATGGTGTTCGATGTACTGGTGAAAGAGTTGATAGGTCTTCAGCCAGGGGATGAGATGCAGTTTCTAAAGCAACAGTTCCAGGAATTTATTGCTGGTCTGATTTCCTTACCTGTGAAGTTACCTGGGACCAGACTCTACAGATCACTGCAGGCAAGTCCTTTCTGTATAAAAACTAAGCCACTCTTCCTGGCCAGGCTAACTGGAAGAATGTTT
>gnl_Elagu_v2.0_p5_sc00028.V1.gene365
ATGTCTCTCCTCCTGCACCCTTTTACGCTATCACTCGTCATTTCTCTCTTCCTCTACCTTTTCTTCCATCATATCTTGAGGAGGCACACGAGAGCTTCTAAGCTTCCACCAGGATCCTTTGGCTGGTGCCCATTCCTTGGTGACACCCTATCTTTCATCACTCCTCATTTCTCTTTCTCCAGAGGCAAATTTCTGGACGAAAACATCAAGCGGTACGGGAAGATCTTTCGGTCGCATCTCTTCGGGCATCCTACCATCGTATCCTGCGATGCGGAGTTTAATTCCTTCATCCTCCAAAACGAGGATAGATTGTTTCAAAGTAGCTATCCGAAGAACATCCCGGGGGTCCTCGGCAACCTCACGTTGCTCTTCGTGACGGGTTCTGAACACAAACGCCTGCGCGGGTTGGCTCTCGACCTTTTCGCGGGCATGAGAACCAAAAACGCCTCCTTCATCTCCGATATCGAAGACAACGTCCTCCAAGTGATGGACTCTTGGAAGACCAAAAAGACTTTGGTTTTCTGCGAGGAAACCCGGAAGGCCAAATGGCGGATACGGGAAATCGTGAGGAACATTTGGCATCGGCGAGAGAGTGGAGAACAGCAGGTCAAAGGGAGGATGGACTTCCTTGATGTATTGATAGATGGTAATAGGATTCCGGAGGAAGAGGTGCTTAGTTTGGTGCTCGATCTTCTACTTGGAGGATATGAGACTACTGCTATGCTGATTGCTATTATTGTGAGGTTTCTCAGCGTCAACCCAAAGATGCTGGGTGATCTCAAGGGTACCACATCCCTGCTGGGTGGAAAGTTCTACCAATACTTAGCGGTGCTCACTTGGACCCTAACATCCATCCAGATCCTCTCCGCTTCGAACCATCAAGATGGGAGTCTAAAAAAAGCTTTCCATGCTCCACCTAACGTTGTGGAATGCCTGCTTTTAGGAAACACGGTGGGG
>gnl_Elagu_v2.0_p5_sc00039.V1.gene542
ATGGACAATTTGTTCATCACTTGGGTGGCCACAACTGTGACCGTGCTAGCAACCATCCTTTGGAATAAGCTGAGGAAGTGGAGAAAGACATCAGCCCAACTTCCTCGAGGGAGCTTCGGTTGGCCTCTCATTGGCGAGACGCTCGATTTCGTGTCCTGCTCCTACTCGTCTCGCCCCGAAAGCTTCATGGACAAGCGCCGGCTCCTGCATGGGAAGGTGTTCAAATCTCACCTGTTCGGTAGCCCGACGATAGTTTCGACCGATGCCGAGGTTAGCCGGTTCGTTCTACAGAGTGATGCGAATAAGTTCGTGCCATGGTATCCCAAGTCCCTCACTGAATTGATGGGCAAGTCTTCCATCCTCTTGATCAATGGTAGCCTCCAAAAGAGGATCCATGGGCTCATTGGCACCTTCTTTAAATCGCCGCACCTGAAGGCTCGAATCACCGGGGACATGCAGTGCTACGTGCTCGAGGCCATGAAGCATTGGAAGGATGATCAGCTCATCTACATCCAAGAGGAGAGCAAACGAGTCAGTCCCACCCTTCTCTTCCTCTGTTTTCCTCTCATGCAAGCATGCACACCTGGGGCATCACATGAAAGGCCCAAGGGTGGGCAGAGTGAGACTCTTCGAATGGGAAACATTATAAGCGGAATCATGCGCAAGGCAGTGAGAGATGTGGAGATAAAAGGGCATTTCATACCCAAGGGATGGTGCATCTTAACGTATTTTAGATCGGTCCACCTTGACGAGAGCCTTTACAAGGAGGCCTACAAGTTCAATCCATGGAGGTGGAAGGTAAGGGAAGGCCCTAGCTCCTGG
>gnl_Elagu_v2.0_p5_sc00084.V1.gene62
ATGGCTCCGGCGGCGGCGGCGTCCGCGTCCGCGTCGGCGTACTCTCGCTACATCCTCCTCCTCTCCACTTCCGACCATCAGTTCCTGCTCCTGCCGGTGCTCATGTCGGTGGTGGCCGTCCTCGTCCTCCAGCTCCTCCGCCGCTCCTCATGGATGAGGAAGAAGATGAATAATAGCGGCGGCGGAGAAGGCAAGGGGCTTCCACCGCCGGGGAGCGTGGGGCTGCCGCTGGTTGGGGAGACGCTGAGGCTGATCGCGGCCTACAAGACGGAGGACCCGGAGCCCTTCATCGACGAGCGGGTGCGGCGGCACGGGCGGCTCTTCACGACGCACGTGTTCGGGGAGCGCACCGTGTTCTCGGCGGACCCGGAGTTCAACCGCGTGGTGCTGGGCGGCGAGGGCCGGTCGGTGGAGTGCAGCTACCCCTCCTCCATCTCGACGCTGCTGGGCCGCCACTCGTTGCTTCTCATGAGGGGGGCCCTCCACAAGCGTATGCACTCCCTCACCCTCACCCGCCTCGCCTCCCCCGCCGCCATCCGCGATTCCCCACTCCTCTTCCACATCGACCGCCTCGTCCAGACCACGCTGGACTCCTGGGCCCCTCAGTCCCGGGTTCTTCTCCTCGACCAGGCCAAGAAGATCACCTTCGAGCTCACGGTCAAGCAGCTCGTGAGCTACGACCCGGGGGAATGGACGGAGGCCCTGCGACGCGAGTACCTCCTCCTCATCGAGGGTTTCTTCTCCATCCCCTTCCCTTCCTTCCTCTCCTTCACCACCTATGGCCGGGCCATCAAGGCGCGGAGGAAGGTGGCGGAGGCGCTGAGGGAGGTGATAAGAAAGAGGAAAGAGGAGAAGATGAGGCAGAACGACGACCACGACGACAAGGAGGGACAGGGGAGGAGAAAGAAGGACATGGTTGCGGAGCTCTTGGAAGCGGAGGAGGGATTCTCGGAGGAGGAGATGGTGGACTTCCTGCTGGCTCTGCTGGTGGCCGGCTACGAGACCACCCCGACCATCATGACCCTTGCCGTCAAGTTCGTCACCGACAACCCTCCTGCCCTCTCCTTCCTCGCGGTGAGTCGCCCCATTCAACATCCCCACCTTAGGATAGGATGCGCGCTTTTATTGTCCCCATCCCGGTTTCCTCCTCCAATTACGGGAATGCGCGCGGATCCTCGCATCGTGGGAGGATGCCTGTCCAAGAGGATGGATAGACAGATAGGGGCGTGTGAGGATGCCTGCCAGAGAGGCTTGAATGAGTGTGCCAGAAGAGTGGTGGTGTGTGCGAACCGTAGAACCGTCGTCCGTGGATCATCGTCCTACATGAAAATGGGACCCATCCTTTCTACCCTCGCTCCCTACTTTGGAGAAGTTATTGCACCAGGCAAATCTGGGAGCATATGCACGGTGGATAACGCGCAATCGGGATTTGGCGAGATACAAGGG
>gnl_Elagu_v2.0_p5_sc00092.V1.gene416
ATGGGAAGGTTGAGAGATTGGATAATTTCTGGCAGGTATGGCAAGGTATTCAGGTCTCATCTGTTCTGGTCCCCAACAATAGTATCATGTGATCAGGAGCTAAACCACTTCATACTCCAGAATGAGGAGAAGCTCTTCCAGTGCAGCTACCCAAAGCCCATCCATGGCATACTTGGCAAGTCCTCCATGATTGTGGTTGTGGGGGATGCACACAGGAGGCTAAGGAATGTGGCCCTGACACTGGTCACCACGACCAAATCTAGAGCTGGGTATCTCGATGACATAGAGAGGATAGCACTTCACATATTAGGGTCATGGAAAAAGAGGGTTGTCTTCTGTGAAGAGGCTAGAAAGGTTGAATCATATCCCCTAAAACAAGGAAACTTAGAGAGCACAAAGCTATCAGAGCAAACAAGAAGAAGGATGAATGCT
>gnl_Elagu_v2.0_p5_sc00123.V1.gene301
ATGAGAATGCTAGAGCTTCAACGAGAGAAGTATGGGAAGATCTATAGGTCCAGTCTTTTCGGCGAGCCGACGATAGTATCGGCCGATGCGGGTTTGAACCGGTTCATTCTCCAGAACGAGGGGAAGTACTTTGAGTGTAGCTACCCGAGGAGCATCGGCGGGATTCTCGGCAAGTGGTCGATGCTAGTTCTTGTCGGAGAGATGCATCGAGAGATGAGGATGATCTCACTCAACTTCATGAGCAACGTCAGGCTCCGTTCGCATCTCCTCCCGGAGGTGGAGAGGCATGCTTTGCTTGTTCTTAGGTCTTGGAAGGAGAATTCAGTCTTCTCGGCACAAGAGGAAGCTAAGAAATATACTTTTAATCTGATGGCAAAGAATATAATGAGCATGGATCCAGGAGACCCCCAGACTGAGAAGTTGAGAAGAGAGTACATAACCTTCATGAAGGGAGTGGTATCCGCCCCACTGAACTTTCCTGGGACTCCATACTGGAAGGCTCTAAAGTCACGATCGACGATCCTTGGGGTGATCGAGCGGAAAATGGATGAAAGATTCCAAAACATGAGCCAGGGACAAGAGAGATGTGAGGAAGATGATCTCCTTGGGTGGGCTCTAAAGCAATCCAATCTTTCTAAAGAGCAGATCCTTGATCTCTTGCTGAGCTTGCTCTTTGCTGGCCATGAAACATCATCCATGGCCTTAGCTTTAACCATCTTTTTCCTCGAAGACTGCCCAAAAGCTGTTCAAGAACTGCAGGAGGAGCACCTTGAGATTGCCTCCAGGAAGAAACTAAAAGGAGATCAGTCCGGACTAAACTGGGAAGACTACAAGCAAATGGAATTCACCCAATGTGTAGGCTCTCGGAACGTACACCAC
>gnl_Eucgr_v2.0_Eucgr.J02384.1
ATGGAGTGGATTTGGGGAACTTGGTTTCTGGTGGCTGTTCTTACGGTGTGTTGGTATCGACATAGATCAGTGAAGAACAAGATATATGAGAGGCGCGGAGTTCCGAAAGGTAGCTCGGGTTGGCCTCTTATTGGAGAAACACTTGACTTCATTGCCTGTGGATACACTTCCAGACCTGTCAGCTTCATGGACAAGCGCAAACATCTGTACGGCAAAGTATTCAAGACACACATATTGGGAACGCCCATTATTGTGTCCACAGATCCTGATGTGAATAAGGTGGTTCTGCAAAACCATGGGAACACTTTTATCCCGGCTTATCCTAAATCAATTACAGAGTTGCTGGGGCAAAATTCTATACTTCAAACGAATGGATATCTTCAAAAGAGGCTTCACGCGCTGATTGGGGGCTTCTTAAGATCGCCACAATTTAAAGCTCGTATAACCAAAGACATCGAGAACAGCGTTAAACTTACTTTGGCTTGTTGGAAAGATATGCACGTGATACACATACAAGAGGAAATTCGAAAGATCACATTCGAAGTTTTGGTTAAGATGTTGATCAGTATTGGTCCCGGTGGAGACCTCGACAATTTAAAGAGAGATTTTGAGGAATTCATCAAAGGTTTGATTTGTGTACCTATCAAACTTCCTGGAACAAGACTATACAAGTCTCTGAAGGCAAAGGAGAGGCTACTAAAGAAGGTCGAAAGAATTGTTCAAGAAAGAAAACTTTCTATCGAGGAATCAGATGGAAACGGCACACCAAATGATGCGCTTGATGTGCTGCTATATGATAATGGTGAGCCCAATGAGAAGCAATGCCTTCCGATGGACTTTATCTGTGGAAATATCATTGAAATGATGATCCCAGGAGAAGAGACTGTGCCCACAGCCATGACCCTGGCCATCAAATTTCTCAGTGATTCACCTGTTGCTTTAAAGCAGTTGCTGGTGGAAAATCTGGAATTGAAGAGGCAGAAGGCTGATTCTGGTGATGACTATGGATGGACTGACTATATGTCTCTGTCATTTACTCAAAATGTGATTAGCGAAACCCTGAGATTGGCAAATATTATTAACGGGGTGTGGAGAAAAGCAGTGAAAGATGTTGAAATCAAAGGTCACTTGATACCACAAGGGTGGTGTGTTTTGGCATCCTTTATCTCCGTACACATGGATGAAGACAACTATGAAGATCCATATGAATTCAATCCTTGGAGATGGGAGAAAACAGGAGCTGCGGTCAATAACACCTGCTTTACACCATTTGGGGGTGGACAGAGGCTATGTCCAGGCCTAGAATTGTCCAGACTTGAGATCTCAATCTTTCTTCATCACTTTGTCACCACTTACGGTTGGATAGCTGAAAAAGATGAGATTGTCTCCTTTCCGACTGTCAAGATGAAAAGGAAGCTACCCATAAAGGTTACACCGTTAAGTGCAACTGTCATA
>gnl_Eucgr_v2.0_Eucgr.J00224.1
ATGGAGTTGTTCCAGGCTTCTGGTCTCACATGTCTGCTCATACCCACCGCCTTCTTCGTCACCTTCGTCCTCCTCCTCCTCCGCGCCTCCGGCCGACGGGGGCGCAGGCTGCCGCCAGGGAACCTGGGACTGCCGGTAATCGGCGAGACGCTGCAGCTCATCGCGGCCTACAAGACGGAGAACCCCGAGCCGTTCATCGACGACCGGGTGCGTCGGTTCGGGGCGGTGTTCGCGACCCACGTGTTCGGGGAGCCGACGGTCTTCTCGGCCGACCCGGAGACGAACCGTTTCATATTGCAGAACGAAGGGAAGCTCTTCGAGTGCAGCTATCCGAGGTCGCTCTGCAATCTTCTCGGGAAGCATTCGTTGCTTCTGATGAAGGGGAGCCTCCACAAGAGGATGCATTCGCTGACCATGAGCTTCGGGAATTCTTCCATTATTAGGGACCACTTGCTGGTGGACATCGACCGGTTGATCCGGCTCAACCTGGAGTCCTGGTCCGACCGGGTCCTCCTGATGGAGGAGGCCAAGAAGATAACGTTCGAGCTGACGTTGAAGCAGCTGATGAGTTTCGATCCGTGTGACTGGACGGAGAGCTTGAGGAAGGAGTACGTCCTTGTGATTGAAGGGTTCTTCAGTGTTCCTTTGCCCATCTTCTCTACCACCTACCGCAGAGCCATTAAAGCCAGGACAAAGGTGGCGGAAGCTTTGAGCTTAGTGGTGAGGCAGAGGAGGAAGCAGTGCGAGGCGGGTGCGAGAAAGAAGGACATGCTGGGGGCTCTCCTGGACGGGGGCGGTGGCAGTGGCTTCTCCGACGAGCAGATCGTCGACTTCCTGGTGGCGCTGCTTGTCGCTGGCTATGAAACCACCTCCACAATCATGACCCTCGCCGTCAAGTTCCTTACCGAGACGCCCCGCGCCTTGGCCCAGCTTAAGGAAGAGCACGACAAGATCAGAGCGGGGAAGTATCCTTGCGAGGGTCTGGACTGGAATGACTACAAGTCCATGCCTTTCACCCAATGCGTTATCAATGAGACGCTGCGAGTTGCGAACATCATCGGCGGGGTATTCCGGCGAGCGATGACGGATGTCAACGTGAAAGGCTATACGATTCCTAAAGGTTGGAAGGTGTTCGCTTCGTTTCGCGCCGTGCATCTAGATCAAGATCACTTCAAGGAAGCTCGGACTTTTAACCCGTGGAGATGGCAGAGCAATTCTGGCTCACCGACCCCGGGAAACATCTTTACACCTTTCGGAGGAGGGCCTCGACTCTGTCCCGGATACGAGCTAGCCAGAGTAGAGATATCCGTATTCCTTCACCAACTAGTTACTCGCTTCAGTTGGGAGCCGGCGGAAGAAGATAAGTTGGTTTTCTTCCCGACGACGCGGACGCAGAAGCGGTATCCCATCTATGTTCGTCGACATGACGCAAGCGGGCAATGTATA
>gnl_Eucgr_v2.0_Eucgr.F03127.1
ATGGATAATGCCTTGATTTTGTTGACAACAGCAATCTTATATTGTGCCATCGTTTTCTGCTACAAAGTGATCGTCATGTCATTGAGGCGCAGTCGGCATCAGAACCCACCTCTTCAACTTGAAGTCCCTCCAGGTTCTCTTGGATGGCCCTTCATCGGTGAAACCATCGAGTTTGTCGCTTCTGCCTACTCAGACAGACCCGAGACCTTCATGAACAAACGGCGTCACATGTATGGAAAGGTGTTCAAGTCACACATATTTGGGAGCCCCACGGTTGTATCAACCGATGCAGAAGTGACCAAATTCATTCTGCTAAGTGATGCCAAGACTTTCGTGCCATCATACCCAAAGTCCCTCACCGAGCTGATGGGCAAGACCTCCATTTTGCTCATCAACGGAAGCTTGCAGAGGAGGATTCATGGCCTTGTTGGGTCTTTCTTCAAGTCGCCCCAGCTCAAAGCACAGATCACCCAAGACATGCAAAAGTACGTCCAGCAATCCATGGCATGTTGGAGGGATGATCACCCAATACTCATCCAAGATGAAGCCAAAAATATTGCCTTTCAAGTACTGGTCAAGGCCTTGATTAGCCTTGATCCTGGCAATGGAATGGAGTTCTTGAAGAAACAGTTCCAAGAATTTATCTTAGGGCTCATGTCTCTTCCAATAAATGTACCTGGAAGTAGACTTCACAGATCCCTTCAGGCAAAGAAGAGAATGTCCAAATTGGTGAAAAATCTTATAAAATCTAAAAGGAACAAAGGTCGAATGATCTCAACAGTGGCACAAGATGTAGTGGATGTTTTGCTAAATGACTCAAATGAGAATTTGACAGATGATTTAATAGCAGATAATATCATTGATATGATGATACCAGGAGAAGATTCAGTGCCAGTTCTGATTACTCTAGCAGTAAAATACCTCTCAGATTGTCCAGCTGCTCTACAACAGTTAACGGAGGAAAACATGAAGCTGAAAAGAAGCAAGGCAAAGCTTGAAGAGCAATTGAGTTGGAATGACTATTTGTCCCTATCATTCACACAAGATGTCATTACAGAGACTCTAAGGATGGGAAACATAATAATCGGAGTGATGAGAAAGGCGATGAGAGATGTCGAAATTAAAGGGTACTCAATTCCAAAAGGGTGGTGCGTACTTGCATATTTTCGGTCAGTTCATCTTGATGAGACCAACTATGAATGGCCATACCAGTTTTACCCATGGAGGTGGCAACATAAAGAGATGATGACGAATAGCAACTTCACTCCTTTTGGAGGTGGACAACGACTCTGTCCTGGACTGGATTTGGCCAGGCTGGAAGCTTCCATCTTCTTACACCATCTCGTCACTCAATTTAGTTGGAAGGCTGAAGATGACACGGTAGTGAACTTCCCCACGGTGAGACTGAAGAGGAGAATGCCAATTTGGGTCAAAAGGAGA
>gnl_Eucgr_v2.0_Eucgr.I02453.1
ATGGAGGGGAGTCAGCCATCCATGTCTGACTCGGAGCTAATCATCCTCTGCCTCCTTCCCTCAATCTTGGCTCTGCTTCTCGCCTCCATCCTCATCCAGAGGAGGCACCAGACCCGGTACAACAAGCTCAACCTCCCGCCCGGCCGCGCCGGCTGGCCCTTCCTCGGCGAGACCATTGCCTACCTCAAGCCTTACTCCGCCACTACCGTCGGCGCCTTCATGGACCAGCACATCTCCAGGTTTGGGAAGATATACAGGTCCCATCTGTTCGGGGAGCCGACGATCGTGTCGGCAGACGCGGAGCTGAACCGGTTCATCCTGCAGAACGAGGGGAAGCTGTTCGAGTGCAGCTACCCAAGGAGCATCGGGGGGATCCTCGGCAAGTGGTCGATGCTCGTCCTGGTCGGGGACATGCACAGGGACATGCGGAGTATCTCCCTCAACTTCCTCAGCCACGCCAGGCTCAGGACCGTCCTGCTCCGGGAGGTCGAGCAGAACACTCTGCTCGTATTGAGCTCTTGGAAGGAGCACTGCACTTTCTCTGCTCAAGATGAAGCCAAGAAGTTCACGTTCAACCTGATGGCGAAGCACATAATGAGCTTGGACCCCGGCGAAATGGAGACAGAGCAGCTGAAGAAGGAGTACGTCACTTTCATGAAAGGGGTGGTGTCTCCGCCGCTGAATTTCCCCGGAACCGCCTATCGAAAGGCTTTGCGGTCCAGATCGACGATTCTGAAGTTCATAGAGAGGAAGATGGAGGGGCGGGTGCAGAGGATGAAGGAAGGAGGAGCCGGGGATAGCTCGAGGGATGACGACGACCTGCTGGGGTGGGTGCTGAAGCACTCCAACCTGTCGACGGAGCAGATCCTGGACCTGATACTGAGCCTGCTCTTCGCCGGCCACGAGACCTCCTCGGTCGCCATTGCTCTGGCCATCTTCTTCCTGCAGGCCTGCCCCAGGGCCATCGACCAGCTGAGGAAAGAGCATCTTGAGATCGCGAGAGGGAAGAAGAGAGCTGGAGAGACGGAGCTGAACTGGGAGGACTACAAGAAGATGGAATTCACCCAGTGTGTGATTAGCGAGACACTTCGGCTGGGAAACGTGGTGAGGTTTCTGCATAGAAAGGCGCTGCAAGATGTCAGGTTCAAAGGGTATGACATTCCATGTGGATGGAAAGTGCTGCCGGTGATAGCAGCGGTGCACTTGGATCCCCTGCTTTTTGACCACCCACACCACTTCAACCCTTGGCGATGGCAGAACAAATGCGCTTCTAACCCTCGAGGACAGTCGTCGTCTTCAACTTCGGCGTCTTCTTCAACATGCCCAAATGCAAATTATTTCTTGCCATTCGGCGGAGGACCGCGGCTCTGCGCGGGATCCGAGCTGGCTAAGCTCGAGATGGCGGTTTTCATCCACCATCTGGTACTCAACTTCAGCTGGGAGCTAGCCGAGCCCGATGAGGCCTTCGCCTTCCCATTCGTCGACTTCCCTAAAGGCTTGCCGATCAGAGTTCAGGGCCACACTTTGCTA
>gnl_Eucgr_v2.0_Eucgr.I01717.1
ATGGATATCTTTTGTTGCCGCTTGCCCGACACTGTGTCTGCCATCTTCCTAGGCCTTTGCTTGGCTTTTCTGTTTCTCTTCTTCAACTTCTTCTTCTCGAAGCAAGACATTACGGCAAGAAATCTGCCTCGGGGAAGCGCGGGATGGCCTCTTCTCGGAGAAACTCTCGCCTTCCTCTCGCCTCACCGGTCCAACTCTTTCAGTAGCTTCCTGCAAGATCACTGCTCTAGGTACGGTAAGGTATTCAAGTCCCATCTCTTCGGGTCACCGACCATAGTCTCCTGCGACCACGAGCTCAACACGTTCGTCCTCCAGAACGAGGAGAGGCTGTTCCAAGCGAGCTATCCGAAGCCCATGCACGGGATTCTTGGCAAGTACTCCCTCCTCGTGGTCTCTGGAGACCTCCACAAGAAGCTGAGGAGCGTGGCCGTCAACTTCGTCACTGCCTCCAAGTCGAGCCCTGAATTCCACCGGTGCGTCGAGAGGCTGTCGGTCTCCATGTTGGAGTCGTGGAAAGGGCGTGAACAAGTTGCTTTCTGCAAAGAAGCCAAAATGTTTGCACTAAGCCTTATGGTGAAGACCCTTTTGAGTATTGAACCAGAAGATCCGAGGGCCAGGAAGATACTTGCTGATTTCTTGACGTACATGAAGGGTTTCGTGTCCTTGCCCTTATATATTCCCGGGACCCCATACGCCATGGCCGTGAAGGCAAGAGCAAGGCTTTCCTCAACCGTAAGGGAGATAATAGAAGAGAGAAGAAGGACAGGCAATGCAGCAGGGTTGAAGAAAGGAGACTTCATGGACGTGATCCTGGGGAAGGAGGGGTTGAACGAGGAAGAGATGGTGAGCATCGTGCTGGATATCTTGCTCGGCGGCTACGAAACCACCGCCACCCTCATGGCCCTGATCGTCTTCTTTCTCGCCCACGAGCCCGCCTCTCTCCTCCAACTCAAGGAAGAGCACCTAGCAATAAGGCGGAAAAAGGGGAGAGAAGAGCCCTTGAACGGCGAAGATTACAAGCAAATGGAGTACACTAATGATGTCATATGTGAAGCTTTGAGATGTGGAAATGTGGTCAAGTTTGTGCACCGAAAAGCCCTTCAGGATATTGAGTTCAAAGGTTTAACCATACCCTCGGGTTGGAAAGTATTTCCTGTCTTTATTGGGACGCATCTTGATCCGACTCTACATGAAAATCCCATGAAATTCGATCCCTCAAGATGGAAGGATAAAGCGATGAGCAAGAAGGTCATGCCTTTCGGAGGTGGACTTCGACTTTGTCCCGGCGCCGAACTCGCGCGGCTCATAATTGCCTTCTTTCTTCATCACCTCGTCCTCAGCTTCAGGTGGAAGACAAAACCAGATGATTTCCCCATTGCTTACCCTTATGTGGAGTTCAAGAGGGATTTGGTGCTGGAGATTGAGCCAACAGAAAACCGCAGC
>gnl_Eucgr_v2.0_Eucgr.I01718.1
ATGGATATCTTTTGTTGCCGCTTGCTCGACACTGTGTTTGCTATCTTCCTAGGCCTCTGCTTGGCTCTTCTGCTTCTCTTCTTCAAATCCTTCTTCTGGAAGCAGGACATTAGGGCAAGAAACCTGCCTCGGGGAAGCGAGGGATGGCCTCTTCTCGGAGAAACTCTCGCCTTCCTCTCGCCTCACCGGTCCAACTCTCTCGGTAGCTTCTTGCAAGATCACTGCTCTAGGTACGGTAAGGTATTCAAGTCCCATCTCTTCGGGTCACCGACCATAGTCTCCTGCGACCACGAGCTCAACACGTTCGTCCTCCAGAACGAGGAGAGGCTGTTCCAGGCGAGCTATCCGAAGCCCATGCACGGGATTCTTGGCAAGTACTCCCTCCTCGTGGTCTCTGGAGACCTCCATAAGAAGCTGAGGAGCGTGGCCGTCAACTTCGTCACTGCCTCCAAGTCGAGCTCTGAATTCCACCGGTGCGTCGATAGGCTGTCGGTCTCCATGTTGGAGTCGTGGAAAGGGCGTCAACAGGTTGCTTTCTGTAAAGAAGCCAAAATGTTTGCACTAAGCCTTATGGTGAAGACCCTTTTGAGTATTGAACCAGAAGACCCGAGGGCAAGGAAGATACTTGCTGATTTCTTGACGTACATGAAGGGTTTCGTGTCCTTGCCCTTATATATTCCCGGGACCCCATACGCCATGGCCGTGAAGGCAAGAGCAAGGCTTTCCTCAACCGTGAGAGAGATAATAGAAGAGAGAAGAAGGACAGGCAGTGCGGCGGGTTTGAAGAAAGGAGACTTCATGGACGTGATCCTGGGGAAGGAGGAGTTGAACGAGGAAGAGATGGTGAGCATCGTGCTCGACATCTTGCTCGGCGGCTACGAAACCACCGCCACCCTCATGGCCCTGATCGTCTTCTTTCTCGCCCACGAGCCCGCCTCTCTCCTCCAACTCAAGGAAGAGCACCTAGCAATAAGGCGAAAAAAGGGGAGCGAAGAGCCCTTGAACGGGGAAGATTACAAGCAAATGGAGTACACTAATGATGTCATATGTGAAGCTTTGAGATGTGGGAATGTGGTCAAGTTTGTGCACCGAAAAGCCCTTCAGGACGTTGAGTTAAAAGGTTTGATCATACCCTCAGGTTGGAAAGTATTTCCTATCTTTGTCGGGACGCATCTTGATCTGACTCTTCATGAAAATCCCATGAAATTCGATCCCTTGAGATGGAAGGATAAAGCGATAAGCAAGAAGGTCATGCCTTTCGGAGGTGGACTTCGACTTTGTCCCGGCGCCGAACTCGCGCGGCTCATAATTGCCTTCTTTCTTCATCACCTCGTCCTCAGCTTCAAACCAGATGATTTCCCCATCGCTTACCCTTATGTGGAGTTCAAGAGAGATTTGGTGCTGGAGATTGAGCCAACAGAAAACCACAGC
>gnl_Eucgr_v2.0_Eucgr.G03059.1
ATGGCTTTCTCCATCGCCATTGCCCTCCTCTCCATATCCCTCACCGCCCTCCTCCTCCTCCTCCTCCTCCTCCTCCGTGCCTCCCGCCGGCGGCGGATCCCCCTGCCGCCGGGGACCCTCGGGCTGCCCCTCGTCGGCGAGACCCTCCAGCTCATCTCCGCCTACAAGACCGAGAACCCGGAGCCCTTCATCGACGAGCGGGTGGGCCGGTTCGGGACCCTCTTCACGACCCACGTCTTCGGCGAGCCCACGGTCTTCTCCGCCGACCCGGAGACGAACCGGTTCATCCTGCAGAACGAAGGGCGGCTGTTCGAGTGCAGCTACCCCGGCTCGATCGCGAACCTGCTCGGCAAGCACTCGCTGCTGCTCATGACCGGCGGCCTCCACAAGCGGATGCACTCGCTCACCATGAGCTTCGCCAACTCCTCCATCATCCGGGACCACCTGCTGGTCGACATCGACCGGCTGGTCCGGCTCAACCTCGACTCGTGGTCGGACCGGATCTTGCTCATGGAGGAGGCCAAGAAGATCACGTTCGAGCTGACGGTGAAGCAGCTGATGAGCTATGATCCGGGCGACTGGACGGAAAGCCTGAGAAAGGAGTACGTCCTCGTCATCGAAGGCTTTTTCACCCTCCCCTTTCCCCTCTTCTCCGCCACCTACCGCCGCGCCATCAAGGCACGGACAAAAGTGGCGGAGGCATTGACTCTGGTGGTGAGGCGGAGGAGGAAAGAGAGCGAGACGGGCGCCAAGAAGGAGGACATGCTGGGGGCCCTGCTGGCCGGGGACGGCGGCGGCTTCTCCGACGAGGAGATCGTGGACTTCCTGGTGGCGCTGCTCGTCGCCGGCTACGAGACCACCTCGACGATCATGACGCTCGCCGTCAAGTTCCTCACCGAGACGCCTCTCGCCTTGGCCCAACTCAAGGAAGAGCATGAGAAAATCAGGGCAAACAAGAATCGATCGGAGGGGTTGCAGTGGAATGATTACAAGTCCATGCCTTTCACACAATGTGTGATCAATGAGACGCTGCGAGTCGCAAACATTATAAGTGGGGTATTCCGACGAACGATGACAGATGTCCAGATAAAAGGTTATATGATTCCAAAAGGATGGAAGGTCTTTGCTTCGTTTAGGGCTGTTCATCTAGACCACGAGTACTTCAAAGAAGCTCGTACTTTCAATCCTTGGCGGTGGCAGAGTAACGGGGCATCAAGCAGTGCAGTTAATGTCTACACACCGTTCGGAGGGGGGCCAAGGCTGTGCCCGGGATATGAACTCGCGAGAGTAGAAATTGCTGTCTTCCTTCACCACCTCGTCACCAGTTTCAGCTGGGCTCCAGCTGAGGAAGATAAGCTGGTATTCTTCCCGACCACCCGGATGCAGAAGCGATATCCCATCAATCTCCAGAGGCGGAACATATCCTCG
>gnl_Manes_v6.1_Manes.02G093100.1
ATGACTGACTTACAGCTTCCTATCTTTCTTCTTCCTTCAGTTTTATCTCTACTTCTCTTCCTTGTTCTCATTCGAAGAAAGCAAGCCAGATTCAATCTCCCTCCAGGCAACATGGGTTGGCCTTTTATTGGAGAAACTTTTGGTTACTTGAAGCACTACTATGCTACTTCAATTGGAGAATTCATGGAACAACACATCACAAGATATGGGAAGATATACAAGTCCAATTTGTTTGGGGAGCCAACAATAGTCTCTGCAGATGCTGGATTAAACAGATTTATACTGCAGAATGAAGGGAGGTTATTTGAATGCAGCTACCCGAGAAGTATAGGTGGAATTCTTGGGAAGTGGTCTATGTTGGTTCTAGTTGGAGATATGCATAGAGATATGAGGATCATATCTCTCAATTTTCTCAGCCATGCCAGGCTCAGGACTCATCTGTTGAGAGAGGTAGAGAACCATACTTTGCTTGTTCTCAACTCATGGAGAGAGAATTCTGTATTTTCAGCTCAAGATGAGGCAAAGAAGTTCACCTTCAATTTGATGGCCAAACATATCATGAGCATGGATCCTGGAAAGCCAGAGACTGAGCAGCTGAAGAAAGAGTATGTTACTTTCATGAAAGGAGTGGTATCTGCTCCTTTAAATTTGCCTGGAACCGCATATAGGAAGGCCTTACAGTCTCGATCAATCATCCTGAAGTTCATAGAGCAAAAGATGGAGGAAAGAATTGAGAAAATGAAGGAAGGAGTAGAAAATTTGGAGGAAGATGATCTTCTTGGATGGGTTTTGAAGCATTCCAATCTTTCTACTGAACAAATCCTCGACTTAATACTGAGCTTGCTCTTCGCTGGCCATGAAACTTCCTCAGTCGCCATAGCTTTAGCTATCTACTTCTTGGAATCTTGTCCAAGAACTATACAACAATTACGAGAAGAACACCTGGAAATTGCAAAAACCAAGAAGCAATCAGGAGAGAAAGGCTTGAACTGGGATGATTACAAGAAAATGGAATTCACCCAATGTGTTATCAGTGAGACACTTAGACTGGGAAACGTGGTGAGGTTCCTGCACAGAAAAGCTTTAAAAGACGTTCGATATAAAGGATTTGATATTCCACGTGGATGGAAAGTGCTTCCAGTGATCTCAGCAGTGCACTTGGATTCTACTCTTTTTGACCATCCTCAACTCTTCAATCCATGGAGATGGCTGCAGGGTAGCACTGCTCGTGGATCTTCTAGTTGTCCGAGCATTGGCAGCAGTAGTAGTAATTACTTCATGCCGTTTGGGGGAGGACCAAGACTATGCGCTGGGTCTGAGTTGGCAAAACTCGAAATGGCTGTGTTCATTCACCATTTGGTGCTGAACTACCAATGGGAGTTAGCCAATGATGATCAAGCTTATGCGTATCCATTTGTCGATTTTCCTAAAGGATTGCCTATCAGGGTGGTCAAGCTCCACGACTCAATA
>gnl_Manes_v6.1_Manes.02G099000.1
ATGAACTTTCTGCTTCACCACATGTTTTTGCTAGGGTTTTCAGACAATATTGAAGATATGGATTCTTGGGTTTTCATGGGTCTTCTTTTTCTTTTGGGATGCTGGTGTTGCTGCTTCTTCTTCAACAATAACAAGAAAGTAGAAAAGAAATTTCATGGTATTATTCCAAAGGGAAGCTTGGGTTGGCCTTTGCTTGGTGAAACTCTGGAGTTCATTGCCTCTGGTTACACCTCTCAGCCTGTTGCTTTCATGGACAAACGAAAAACGCTATACGGTGAGGTGTTCAAAACTCATATTCTTGGAACACCCATCATTGTTTCAACAGATCCAGAGGTGAACAAAGTTGTTTTACAAAACCATGGCAATGTCTTCATCCCTGCTTATCCTAAATCAATCAGGATTTTGCTTGGAGAGTTTTCTATACTTCAAATGAATGGAAATCTGCAGAAGAAACTCCATGCACTAGTTGGCGGCTTCTTGAGATCACCACAGTTCAAATCCAGGATTACCAAAGATATTGAAAACTCTGTCAAACCAACCTTGTCTACTTGGCAGGACATGGATCTTATTCTAGTCCAAGAAGAAACCAAAAAGATTACATTCCCAATTTTAGTAAAAGTTTTAATGAGCATTGGGCCTGGCCAAGATCTAGACTTTCTAAAGAAGGAATTTGAAGAATTCATCAAAGGGTTAATCTGTTTACCAATCAAATTCCCAGGAACTAGGCTATATAAATCTTTAAAGGCCAAGGGAAAGCTACTGAAGGTGGTGAAGAAGATAGTAGAGGAGAGGAAAATCGCCATGGAAAGATCAGATGAAAAGGGTAATATTGAAGATGTAGTGGACTTGCTTTTACGTGAGTATGGTGAAGCAAATGAGATGCAATCTCTACCGTTGGATTTCATCAGTGACAACATTATAGAGATGATGATCCCAGGAGAAGAGACTGTACCGACGGCAATGACACTAGCTGTGAAATTCCTCAGCGACTGCCCCGTCGCTTTAAAGCAAATGACGGAGGAGAACATGGAACTGAAGAGGCAGAAGACTGAGTCTCGAGAGGATTATAACTGGACAGACTACATGTCGTTGCGATTTACTCAAAATGTGATCAGTGAAACTCTTAGAATGGCAAACATCATTAATGCGGTTTGGAGGAAAGCTATCAAGGATGTGGAAATTAAAGGCAAGTTGATTCCACAAGGATGGTGTGTTTTGGCATCGTTTACTTCTGTTCATATGGACAAAGAAAATTATGACAACCCCTATCAGTTTGATCCTTGGAGATGGGAGAAAACGGGAGGAGCTTCTGTTAACAACTGCACCTTTACACCTTTTGGAGGAGGACAAAGGCTGTGCCCTGGACTAGATCTATCGAGGCTTGAAATATCAATATTCCTTCACCACCTGGTCACTACGTACCAATGGACAGCTGAAAAGGACGAGATTGTCTACTTTCCAACAGTGAAGATGAGGAGGAAGCTACCCACGAGAGTAAAAGCTACACAAACTCAACCACCACCA
>gnl_Manes_v6.1_Manes.13G059100.1
ATGAACTTCATCCTTTTGTCCATGGCTAGTGGGTTTTGGTTTAGTGTTCTTGTTGGTCTTGTTGGTGCGTTCTTTGGTCTCATCTTGAATCATTTCCTCCCCATGTTCTTGAAAGGTGGCCATGTCCCTAAAGGATCTTTTGGGTGGCCAATACTTGGCGAAACACTTGGTTTTTTAAAACCTCATCCTTCTAATTCTCTCGGAGCATTTCTTCAAGATCATTGCTCTAGGTATGGAAAAGTGTTCAAGTCCCATTTGTTCTTCTCTCCAACAGTGGTTTCATGTGATCAGGAGCTGAACTATTTCATTCTTCAAAATGAAGGGAAGTTGTTTCAATGCAGTTACCCAAAGCCTATCCATGGTATTCTTGGAAATGTCTCTCTGCTTGTAGCCGTTGGTGATACTCACAAAAGACTCAGAAACGTGGCTCTATCTCTCGTCACCATTACCAAATCAAAGCCTGAGTTCCTCAATGACATAGAGAGAACTGCTATTCAGATACTTAACTCTTGGAAAGATAAACAGCAAGTCATTTTCTGTGAGGAAGCCAGAAAGTTCACATTCAATGTAATAGTAAAGCAAGTGTTAGGCTTGACACCAGAGGAACCAGAAACTACAAAAATCCTTGAAGATTTTCTCACTTTCATGAGAGGACTCATCTCTCTCCCTGTCTATATTCCTGGAACCCCATATGCCAGAGCTGTTCAGGCTAGAATCAGAATATCATCTACTGTCAAAGCAATTATAGAGGAAAGAAGAAGAAATGGTTGTAGTTCTAGAAAAAGGGGAAGTGATTTTCTTGAGATACTTCTTGGTGTTGATACCTTATCTGAAGATGAAAAAGTTAGTTTTATTTTAGATTCTCTGTTGGGTGGTTATGAAACCACCTCTCTCTTGATGGCTATGGCTGTGCATTTTCTAAGTCAGTCACCCACTGCCTTTGAGCAGCTAAAGTTGGAGCATCAGGCAATAAGAAGTTTGAAGGAGAAAGATGATGAGTATTTGAATTGGGAAGATTATAAAAAAATGGAATTCACCCAAAATGTCATCAATGAAGCTCTCAGATATGGCAACATTGTAAAATTTGTGCACAGAAAGGCTTTGAAAGATGTCAAATTTAGAGACTACATAATTCCATGTGGTTGGAAGGTTCTGCCTGTTTTTACTGCAGTACATTTAGACTCATCTCTGCATGCAAATGCCTTCCAGTTTTATCCATGGAGATGGGAGACACAAGATCAAACATGCAAGAAATTTACACCTTTTGGTGGAGGATCTAGATGCTGTCCTGGGTCTGAACTCGCAAAGGTTGAGGTTGCATTTTTCCTCCACCATCTTGTACAAAATTTCAGATGGAAAGCAGAGGATGTTGAGCAACCTATGGCATACCCATATGTAGAATTTCAAAGAGGGTTAAGTTTACATTTGGATCACATA
>gnl_Manes_v6.1_Manes.15G153000.1
ATGGGATGGCCTCTCTGTGGTGAGACTCTTGCCTTTCTCAAGCCTCATAGATCAAACTCCATGGGCACCTTCTTGCAACAACGCTGTTCAAAGTATGGGAAAGTTTTCAAATCACATCTCTTTGGTTCTCCTGCTATAGTTTCTTGTGACCATGAGTTCAACTTGTTTATCCTTCAGAATGAAGAGAAGTTGTTCCAAGCCAGCTATCCTACAGCCATGCATGGCATTCTTGGGAAGTTCTCATTACTGCTCGTCTCCGGTGACCTTCATAAGAAGCTTAGAAGCATAGCCGTAAGCTTCATTGCGGTGTCAAAGTCGACCCCCAGCTTCCTTCACTGTGTGGAAAAGTTTGCTATTTCAATGATGGAATCATGGAAAGAGTGTAAAGAAGTTACCTTTGATAAAGAAGTTAGAAAGTTTACACTCAATCTCATGGTGAAGACTCTTATGAGTATTGAACCAGAAGAGCCAGCAGCCTCCAAGATACTGAAAGATTTTCGAACTTACATGAAAGGGTTCGTGTCTTTGCCATTAGACTACCCTGGATCTCCTTACAGCAAAGCAGTAAAGGCAAGAGCGAGACTTTCTTCCACTGTGAGAGAGATTATTAAAGAAAGAGAAAAGGAGATCAATGCGGGGCTAAAAGTAGACTTTTTGGATGTTATTTTATCGAAACGTAGGCTAACCGATGAAGAAACTGTAAGCATTGTTTTGGACATCTTGCTTGGAGGCTATGAGACAACCTCGACACTCATTTCTCTAATTGTTTACTTTCTTGGACATGCACCAGCTGCTTTGGAAACCTTGAAGAAAGAACATGAAGCTATAAGAAGAAGCAAAGAGGATGGCAAACCCTTGGACTGGGAAGATTACCAGAAAATGGAGTTTACCCACAATGTTATATCAGAAGCTATGAGATGTGGGAACGTTGTCAAGTTTGTCCACCGTGAAGCTCTTCAAGATGTCAAATACAAAGAATATTTCATTCCTTCAGGATGGAAAGTGTTACCTGTGTTTACAGGAGCACATTTTGATCCATCCCTTCATGAAAATCCTTTCGAGTTTAATCCATGGAGATGGACTGATAAAGCGACAAGCAAAAAGGTGGTGCCGTTTGGTGGTGGACCTCGGCTATGTCCAGGGGCCGACCTAGCTAAAGTAGTGACTGCATTCTTCCTCCATCATCTTGTCCTAAGTTACAGATGGAAAACAAAAGCAGATGACTTTCCTGTGGCTTATCCTTATGTGGAATTCCGGCGAGGCTTGCTTTTGGAGATTGAAGCAGCTCAGGCCATGATGGGAAAGGAAGGT
>gnl_Manes_v6.1_Manes.07G128700.1
ATGGCGTTTCTTTTCTATATCCTTTTCTGGGTTTCTCTCTCAGCTCTTATCTTTATCATTCACCGGACTTCCCGGTACCGGAGGCTCCGGTTGCCGCCGGGGAACCTGGGTCTTCCTTTTCTTGGTGAGACTCTGCAGTTGATATCTGCATACAAGACTGAAAACCCAGAACCCTTTATTGATGAGAGGGTGAGCCGGTTCGGTTCGTTGTTTACCACCCATGTTTTTGGTGAACCGACGGTGTTCTCTGTCGACCCTGAAACGAACCGGTTCATCCTCCAAAATGAAGGGAAGTTGTTTGAATCTAGCTACCCAGGTTCTATATCCAACTTGCTTGGAAAACATTCTTTGTTGCTGATGAGGGGTAGCCTCCATAAAAGAATGCATTCTTTAACCATGAGTTTTGCTAATTCTTCCATTATCAGAGACCATCTTTTGGTTGATATAGACCGATTGGTTCGACTCAACTTGGATTCTTGGACCGACCTAGTTTTCCTCATGGAGGAGGCCAAGAAGATAACGTTTGAGCTAACAATGAAGCAGCTGATGAGCTTTGATCCAGGGGAATGGACTGAGAGTTTGAGGAAACAATATTTGCTTGTTATCGAAGGATTCTTCACTGTGCCTTTGCCCATTTTCTCCACCACATACCGCAGAGCAATCCAAGCTAGGACTAAGGTGGCAGAGGCTTTAAGCTTGATAGTGAGGCAAAGAAGAAGTGAAAGTGAAGCAGGGGAGAGAAAGAATGATATGTTAGAAGCTCTTCTCTCCGCCGATGATGGGGGGTTTTCCGACGAGGAAATAGTAGATTTCTTGGTGGCTCTGCTAGTTGCCGGCTACGAAACCACTTCTACTATCATGACTCTTGCCGTCAAGTTCCTCACCGAGACTCCTCTAGCTTTGGCTCAGCTCAAGGAGGAGCATGAGGGGATTAGGGCAAGAAAAAGTGAGGGAGAAGCTCTCAAGTGGAGTGATTACAAGTCAATGCCTTTTACTCAATGTGTTGTTAATGAGACTTTGAGAGTAGCAAACATAATTAGTGGGGTATTTAGAAGAGCAATGACAGACATCAATATTAAAGGTTACACAATCCCTAAGGGATGGAAGTTTTTTGCTTCATTTCGAGCTGTACATTTAGATCATAATCACTTCAAAGACGCTCGAACTTTCAATCCATGGAGGTGGCAGAGCAACTCAGGGACAACAAGTCCAGTGAATGTGTTCACTCCATTTGGAGGAGGCCCCAGGCTGTGCCCTGGATATGAGCTTGCAAGAGTAGAACTCTCAGTTTTCCTCCATCACCTAGTAACAAGTTTCAGTTGGACTCCTGCTGAGGAAGATAAATTGGTTTTCTTTCCGACAACCCGAACGCAGAAACGATACCCCATCAACGTGCAACGTCGAAGCAATGTAAAGAGT
>gnl_Manes_v6.1_Manes.11G027200.1
ATGGACAATTTATTGTGGATTGTATTAGCAATCTTGTTGTCTTCCATAATCCTGTACAAGAACAGGAACATCAGATCATCAAAGTACAAAACCCCACTTCCTTTAGGCAACCTTGGATGGCCTTTTCTCGGAGAAACCCTCGACTTCATTTCCTGTGCTTACTCAGACCGCCCTGAAACCTTCATGGATAAACGTCGCCGCATGTATGGGAAGGTGTTCAAGTCTCACATATTTGGAAGTCCTACTATAGTATCAACAGATGCAGAAGTGAGCAAATTTATACTACAAAGTGATGCAAAGATCTTTGTTCCTTCTTACCCGAAATCTCTCACAGAGTTGATGGGAAAATCCTCCATTTTGCTCATCAATGGTAGCTTACAGAAGAGAATACATGGCCTTGTAGGCGCCTTCTTCAAGTCCGCTCATCTCAAAGTTCAAATCACCAGAGACATGCAAGTTTATGTTCAAGAATCAATGCAGAAATGGAACGATCACCACCCAGTATACATACAAGACGAAACCAAGAATATTGCCTTTCAAGTCTTAGTCAAGGCATTGATCAGCTTGGATCCTGGTGAAGAAATGGAGTCACTGAAGAAGCAGTTCCAAGAATTTATCTCTGGTCTCATGTCTCTACCCATCAATATCCCTGGAACTCAACTTTATCGCTCTTTACAGGCCAAGAAGAGAATGGTGAAGTTGGTGCAGAAAATTATTCAATCTAAAAGGGATCATCATCATCATCATCATCATCAAGATGGTGGAAGCTCAACAGCAGCTAAAGATGTGGTGGATATTCTGCTTAATGATGCAAGTGAACAATTCACCCATGAACTAATAGCAGATAACATAATTGATATGATGATTCCTGGGGAGGATTCTGTTCCAGTTCTTATGACTCTAGCCATCAAATACCTTTCAGATTGCCCTGCTGCCTTGCAACAATTAACAGATGAGAACATGAAATTGAAAAATCTCAAAGCTCAGCTTGGGGAGCCACTAAGTTGGACTGATTACTTATCACTACCATTTACACAGAAGGTGATCACAGAAACTTTAAGAATGGGAAACATTATAGTTGGGGTAATGAGAAAGGCCATGAAGGATGTAGAGATCAAAGGGTATTTGATTCCAAAAGGATGGTGTGCTTTTGCATATTTTAGATCAATTCATCTTGATGGAAATCACTATGATTGGCCTTATCAGTTCAATCCATGGAGGTGGCAAGACAAAGACACAAGCAATAGCAACTTCACTCCATTTGGAGGTGGACAGAGATTATGTCCTGGTCTTGACTTGGCTAGGCTGGAAGCTTCCATCTTCTTACACCACTTAGTTACACAATTTAGTTGGGTGGCTGAGGAAGATGCAATTGTAAACTTCCCAACAGTGAGAATGAAGAGAAGAATGCCAATTTGGGTCAAAAGGAGAGAAATAAATAATATAAATAAAGATCCT
>gnl_Manes_v6.1_Manes.17G109900.1
ATGATGATCCGGCTGCTCAGAGAAGGCTTCCAGGGCTTTGGGTTAGCATTATCTCCTCGGACCCAGCCTTTCTCCAGAGTGGTGAAACCCGACGATTATCACCTATCGGAGTCCAAACAGCGGAGTCCAAACACTAGATGTCCCCTTCTTCAATCTTCATTCCATTACAGCAATCAAGCTAGTCATCTACCAACCATGGTTGTTCTTGATTTCTTCCCCATTTTATTAACTCTTTTTTTAGGCCTAGGCTTGGCCTTTGTTCTCTCTCGTCTTCTCACAAGAAAAAACCCAGCAAATTTGCCTAAGGGAACTATGGGGTGGCCTCTCTGTGGAGAAACTCTTGCACTTCTCAAGCCTCATAGATCAAATTCCATGGGCTTCTTCTTGCAACAACGTTGTTCTAGGTATGGGAAAATTTTCAAATCACATCTGTTTGGTTACCCTGCTATAGTTTCTTGTGATTATGATTTCAACATGTTTATCCTTCAAAACGAAGGAAAATTATTCCGAGCCAGCTACCCTACAGCCATGCATGACATTCTCGGCAAGTTCTCATTGCTTCACATCACCGGTGACCTTCATAAAAAGCTAAGAAACATCGCCGTAAGCTTCATCACCGTGTCTAAATCGACCCCCAGCTTCCTTCACTGTGTGGAGAAATTCTCTATCTCAATGATGGAATCATGGAAAGATCGTAAAGAAATTGGCTTTCACAAAGATATTAGAAAGTTCACACTCGATCTCATGGTGAACACCCTTATGGGTATTGAACCAGATGAGCCAGTAGCCTCGAAGATATTGAAACTTTTTCGAACTTACATGAAAGGGTTCGTCTCTCTGCCATTACACTTCCCTGGATCGCCTTATTCCAAAGCAGTAAAGGCAAGAGAAAAGCTTTCTTCCACCGTGAGAGAGATAATCAAAGAAAAGGAAAAGGAGATGAATGTGGAGATAGCAAGAAAAGAAGACTTCTTGGATGTTATTTTATCAAAAAGGAGGCTAAGTGATGATGAGACTGTAAGCATTGTATTGGACATCTTGCTTGGAGGCTATGAGACAACCTCGACACTCATTTCTTTAATTGTTTACTTTCTTGCGCATTCACCCGTTGCTTTTGAAAGCTTGAAGAAAGAACATGAAGTTATAAGAAGAAGCAAAGAGGATGGGAAACCCTTGGACTGGGAAGATTACCAGAAAATGGAGTTCACCATTAATGTAATATCAGAATCTATGAGATGTGGGAACGTTGTCAAGTTCGTCCATCGGAAAGCTCTTGAAGATGTGAAATACAAAGAATATGTCATTCCTTCCGGATGGAAAGTTTTACCAATGTTCACAGGAGCACATCTTGATGCATCCCTTCATGAAAACCCTTTCGAGTTTAATCCATGGAGATGGAGTTCTGATAAAACGACAAGCAAAAAGATGATGCCGTTTGGTGGTGGAGCTCGGCTATGTCCAGGGGCCGAGCTAGCTAAAGTGGTGATTGCATTCTTCCTTCATCATCTTGTCCTTAATTATAGATGGAAAATAAAAGCAGATGAATATCCTGTTGCGTACCCTTACGTGGAATTCCAGCGAGGCCTGCAACTGGAGGTTGAGCCAGCTGAACAGACGATATCTAAGAAAGAAGAGGCCTGGAAT
>gnl_Manes_v6.1_Manes.10G013700.1
ATGGCAGTCTACTTATATATATATATATATATATACACAAGGAAGGAAAAGCTTTCAAAGTATCCGAGATTAATTCTCTTCTACATCCTCTTCTCTCTCAAAGATACTTATGAGATACCTCTCATGTGCTCTATCTTCCCTCCATTAATGTCTTCTTTACTCTTCTCTGAAACTTTAACCTGCAACACTTTCTTCTCTATTATGGCACTTCTCTTCTCTCTACTCTTCTGGGTTTCTCTTTCTTCTCTCGTCTTTATCATTCACCGCACATCACATCGCCGGCGGCTTCGTTTGCCGCCAGGGAACCTGGGTCTTCCCTTTCTCGGAGAGACTCTGCAGTTGATATCTGCATACAAGACTGAAAACCCAGAACCCTTCATTGATGAACGTGTGAACCGGTTTGGTTCGTTGTTTACCACCCATGTTTTTGGCGAACCGACGGTTTTCTCTGTTGACCCGGATACGAACCGGTTCATCCTTCAAAATGAAGGGAAGTTGTTTGAATCTAGCTATCCAAGTTCTATATCCAACTTGCTTGGAAAACATTCTTTGTTGCTTATGAAGGGAAGCCGCCATAAAAGATTGCATTCTTTAACCATGAGTTTTGCTAATTCATCCATTATCAGAGACCAGCTTTTGGTTGATATAGACCGGTTGGTTCGATTCAACTTGGATTCCTGGACGGACCGGGTTTTTCTCATGGAAGAAGCCAAGAAGATAACGTTTGAGTTAAGCATGAAGCAGCTGATGAGTTTTGATCCAGGAGAATGGACAGAGAGCTTAAGGAAAGAGTATATGCTTGTTATTGAAGGATTTTTCACTTTGCCTTTGCCAATCTTCTCTGCTACATATAGGAGAGCCATCAAAGCTAGGACTAAGGTGGCAGAGGCTTTGAACTTGATAGTGAGACAAAGAAGAAGAGGAAGTGAGGGAGGAGAGAGAAAAAAGGACATGTTAGGAGCTCTTCTCTCCGCCGATGACGGCGGCTTCTCCGACGAGGAAATAGTAGATTTCTTGGTGGCTCTTCTCGTTGCTGGCTACGAAACCACCTCTACTATAATGACTCTTGCCGTTAAGTTCCTCACCGAGACTCCTCTTGCTTTGGCTCAGCTCAAGGAGGAGCATGAGGAGATTAGGGCAAAAAAAAGTGAGGGAGAAGCTCTTGACTGGAGAGATTACAAGTCAATGCATTTTACTCAATGCGTTGTTAATGAGACTTTGAGAGTAGCAAACATAATTAGTGGGGTATTTAGAAGAGCAATGGCAGACATTGATGTTAAAGGTTACAAAATACCTAAAGGATGGAAGGTTTTCGCTTCATTTCGAGCTGTTCATTTAGACTATGATCACTTCAAAGATGCTCGAACTTTCAATCCGTGGCGATGGCAGAGTAATTCAGGAGCAACAAGTTCAGGGAATGTGTTCACTCCATTTGGAGGAGGACCGAGGTTATGTCCAGGATATGAGCTTGCTAGGGTAGAACTATCTGTTTTCCTCCATCATCTAGTAACAAGTTTCAGTTGGACTCCAGCTGAGGATGATAAGTTGGTTTTCTTTCCAACGACCCGGACACAGAAACGTTACCCTATCAACGTGCACCGTCGAAATCATGTAAAGTGT
>gnl_Medtr_Mt4.0v1_Medtr3g070380.1
ATGGCTTATTTCCTCTTCTTCATCATCTTCATCTTCTTCCTCTTCCTCCTCCTCCTCAGAAAACTCCGTTACGCGAGACTCCAGCTACCACCGGGGAGTCTCGGTTTACCGTTCATCGGAGAAACTTTACAAATGATATCAGCATACAAGAGTGACAATCCAGAGCCATTCATCGACCAGCGAGTGAACCGGTACGGTTCAATCTTTACTAGTCATGTTTTTGGTGAACCGACAGTTTTCTCTGCTGACCCGGAAACAAACCGATTTATTATTATGAATGAAGGGAAGCTTTTTGAATGTAGCTACCCCGGTTCAATATCAAACCTTCTTGGAAAACATTCATTGCTTCTTATGAAGGGTTCTCTTCACAAGAAAATGCATTCTCTCACTATGAGTTTTGCTAATTCGTCTATTATTAAGGATCATCTTCTCTTTGATATAGACCGGCTCATCCGGCTCAACTTGGATTCTTGGTCCGACCGGGTTCTTCTCATGGAGGAGGCTAAGAAGATAACATTTGAGTTGACAGTTAAACAGCTGATGAGTTTTGATCCAGATGAATGGACTGAGAGTTTAAGGAAAGAGTACATGCTTGTAATTGAAGGGTTTTTCACTCTCCCATTTCCTCTTTTCTCTACCACCTACCGTAGAGCCATCAAGGCAAGAACAAAGGTGGCAGAGGCACTGACACTAGTAGTGAGGCAGAGGAGAAAAGAGAATGAAATAGGCATAGAGAAAAAGAATGACATGCTTGGAGCATTGTTGGCATCTGGTGAACAGTTCTCAAACGAGGAAATAGTTGATTTTATGTTGGCTTTGCTCGTTGCTGGTTATGAAACTACTTCTACAATTATGACTCTTGCCATCAAATTTCTCACTGAAACTCCTTTAGCCTTGGCACAACTCAAGGAAGAGCATGAGCAGATAAGAGCAAGGAGTGAGCCAGAGGCAGCACTGGAATGGACAGATTACAAGTCAATGACATTTACTCAATGTGTTGTGAATGAGACCTTAAGGGTTGCAAACATAATTGGTGCCATATTTAGGAGAACAACCACAGACATCGACATAAAAGGTTACACAATTCCTAAGGGAATGAAGGTGATTGCATCATTTCGTGCTGTGCATTTGAATCCTGAACATTTCAAAGATGCTCGCACCTTCAATCCATGGAGATGGCAGAATAATAACTCAGAAGCTGTAGCAAGCCCTGGGAGCATATTTACACCATTTGGAGGAGGGCCAAGGTTGTGCCCAGGCTATGAGCTTGCCAGAGTTGTTCTTTCCGTCTTCCTTCACCGCATGGTTACTCGCATCAGTTGGGTTCCTGCTGAAGAAGATAAGTTGGTGTTTTTTCCAACCACTAGGACGCAGAAGAGGTATCCTATTTTAGTGAAGCGCAGAGAAGAATCTACAAGATCATGCATTGGATTTGGATACACAACAGACACGGGAAGGAAAAAAGAGAGC
>gnl_Medtr_Mt4.0v1_Medtr8g076510.1
ATGGGATGGATTATAGGACTATGGTTTTTAATGGGTACTTTTTTATTATGTTGGTGGTTTTTGTTTATGAAGAAGAAGAAGAATAAAGTGAAGATGAATAAGAAGAAAGGAAAAGTTCCAAGAGGGAACAAAGGTTGGCCTTTACTTGGAGAGACCCTTGATTTCATTGCTTGTGGATACACTTCTAACCCCGTCAGCTTCATGGAAAAGCGCAAGTCTTTGTATGGTGATGTATTTAAGACGAGTATTTTGGGAACCGGTGTGATTGTGTCCACAGACCCAGATGTGAACAAGGTGATTCTACAAAACCAAGGGAGCATCTTCATCCCAGCTTATCCAAAATCAATTAGAGAACTAATGGGAGAACACTCTATACTTCAAATGAATGGGAACATGCATAGGAAACTTCATGCACTCCTAGGAGGATTCCTACGATCCCCACAATTCAAAGCTCGAATCACAAGAGATATTGAGCACTCTGTCAAACAATGTTTAGCTTCTTGGACTCACCAACCAATATACGTTCAAGATCAAGTCAAAAAGATTACGTTTACTATTTTGGTGAAAGTTCTGATGAGCATTGATCCTGGTGAAGATTTATATAATTTGAAGAGAGAGTTTGAAGAGTTCATAAAAGGGTTGATTTGCTTGCCCATTAAGTTACCAGGAACAAGACTATACAAATCCTTGAAGGCTAAGGAGAGAATGATGAAGATAGTGCAAAGGATAATAGAGGAAAGGAATGATAATAAGGATTGTGTGGCAAATGATGTAGTGGATGTACTCTTGCAAGATAAAGATGAGTCCAACACAATCCCCAATATATGGTTGAAAAATATGAGTGAGAACATCATTGAGATGATGATTCCTGGTGAAGAGACTCTTCCTACGGCTATGACCATGGCTGTCAAGTTTCTTAGTGACTCTCCTCTTGCTCTATCCAAATTAGTGGAAGAAAACATTGAACTAAAGAAGAGCAAAAATTGTTCCGATGATTACGCATGGAGTGACTACCTCTCACTGCAATTTACTCAAAATGTAATCAACGAAACCCTTAGAATGGCAAATATTGTCAATGCCATTTGGAGAAAAGCTATAAAAGATGTAGATATTAAAGGGTACCTAATTCCTAAGGATTGGTGTGTTGTAGCATCTCTTACATCCGTTCATTTAGATGGCACGAACTATGAAAAACCTTTAGAGTTTGATCCATGGAGATGGGAGAAAATTGAAGCTGGAACTAGAAACAATTGTTTTACACCATTTGGTGGTGGACAAAGACTGTGTCCTGGGATTGAACTCTCTAGGCTAGAGCTCTCTATTTTCCTTCATCATCTAGTTACAACTTACAGATGGGTTGCTGAGAAGGATGAAATTATTTACTTTCCAACAGTGAAAATGAAAAAGAAGCTCCCAATTATTGTGACAACCATCAACACT
>gnl_Medtr_Mt4.0v1_Medtr8g077810.1
ATGTCTAACTCATACTTAACTTGCAGTTTTCTTTCTTCCATCTTTGTTCTTTCTTTGATTTTCATTTTCATCAAAAGAAAGAAAACAAGGTATAATCTTCCACCTGGAAAAATGGGATGGCCCTTTATAGGAGAAACCATTGGTTATTTGAAGCCTTACACTGCCACCACAATGGGAGAATTTATGGAAAATCACATAGCAAGGTATGGGACAATTTACAAGTCAAATTTGTTTGGAGGGCCAGCTATTGTATCAGCAGATGCAGAATTGAATAGGTTCATATTACAAAATGATGGAAAATTGTTTGAGTGTAGCTATCCAAAAAGCATTGGTGGAATACTTGGAAAATGGTCAATGTTGGTTTTAGTAGGTGACATGCATAGGGAAATGAGGAATATATCACTAAACTTTATGAGCTATGCTAGGCTTAAAACACATTTTTTGAAAGATATGGAGAAGCATACCCTTTTTGTTCTAAGCTCTTGGAAAGAAAATTGTACATTTTCAGCTCAAGATGAAGCAAAAAAGTTCACCTTCAATTTGATGGCCAAACAAATCATGAGTTTGGATCCAGGGAATCTTGAGACAGAACAGTTGAAAAAAGAGTATGTCTGTTTCATGAAAGGTGTTGTTTCTGCTCCTTTGAATTTGCCAGGAACTGCATACAGAAAAGCATTAAAGTCTAGGAACAATATATTGAAGTTCATAGAGGGGAAAATGGAAGAAAGGGTGAAGAGAAACCAAGAAGGAAAAAAAGGGATGGAGGAAAATGATCTTCTAAATTGGGTTTTAAAGCATTCAAATCTTTCCACTGAGCAAATTCTTGACTTGATTCTAAGTTTACTTTTTGCTGGCCATGAAACTTCATCTGTGGCTATAGCTCTAGCTATTTACTTTTTGCCTAGTTGTCCTCAAGCTATACAACAATTAAGGGAAGAGCATAGAGAAATAGCTAGATCCAAGAAGAAAGCAGGGGAGGTTGAATTAACTTGGGATGATTATAAAAGAATGGAATTTACTCATTGTGTTGTGAATGAAACACTAAGGTTGGGTAATGTTGTGAGATTCCTTCACAGGAAGGCTATCAAAGATGTTCATTACAAAGGTTATGACATTCCATGTGGATGGAAAGTCCTTCCGGTGATTTCAGCGGTACATTTGGATCCTTCAAATTTTGACCAACCTCAACACTTCAATCCTTGGAGATGGCAGGTTAGTAGTAAAAGTGGAAATTGTGCAAGCATGAGCAATAACAACTTCATGCCATTTGGAGGAGGACCAAGGCTATGTGCAGGATTAGAATTAGCCAAACTTGAAATGGCTGTTTTCATTCACCATATCATCCTCAAATACAACTGGGACATGGTCGATGTTGATCAACCTATTGTATACCCTTTTGTTGATTTTCCCAAAGGTTTGCCAATTAGAGTCCAAAGTGAAGAAGAGATAGAAGATGAAGAATCAAGCGATGAAGAGAGAGAAAGAGAGGATGAAAATGATTTTGGACTAAGGGTGTGTTTGGTT
>gnl_Medtr_Mt4.0v1_Medtr8g016180.1
ATGGACACTACTTGGATTCTATTTGTGACACCAATTTTCTTGTGCACTTTGATCCTCTACTACAGAAACAGGCTTAGTCTTAAGCTCAAACCAAAACAAAGAAATCAGCTTCCACTAGGCACTCTTGGATGGCCTTTTATTGGTGAAACCATAGATTTTGTTTCTTGTGCTTACACCGACCGCCCTGAGAGCTTCATGAACAAGCGATGCGCCATGTATGGTAAAGTGTTCAAGTCACACATATTTGGAAGCCCTACCATTGTTTCAACAGATGCAGATGTGAATAAGTTTATACTACAAAGTGATGCAAAGGTTTTTGTTCCTTCTTATCCCAAGTCATTGATGCAGTTAATGGGAGAGTCTTCTATTTTGCTCATCAATGGAACCTTGCAAAGGAGAATACATGGACTTATTGGTGCTTTCTTCAAGTCTCAACAGTTAAAGGTTCAGATTACCTCAGATATGCAGAAGTATGTACAAGAATCAATGGCAAATTGGAAAGAGGACCAACCTATATACATACAAGATGAAACAAAAAAGATTGCCTTTCATGTACTGGTTAAGGCATTGATTAGTTTGGAACCAGGTGAAGAAATGGAACTTCTAAAAAAACATTTTCAGGAATTTATCTCTGGCCTAATGTCTTTGCCAATAAACCTACCAGGAACCAAACTCTATCAATCTTTACAGGCAAAAAAGAAAATGGTGAAATTAGTGAGAAAAACTGTCCAAGCTAAAAGAAATAAAGGCATCTTTGAAGTTCCAAGAGATGTAGTGGATGTCCTTCTTAATGATACAAGTGAGAAATTGACAGATGATTTAATAGCAGATAATATTATTGATATGATGATTCCTGGAGAGGACTCAGTTCCAGTTCTTATGACTCTAGCTACAAAATACCTATCAGAATGCCCTCCTGCTTTACAACAATTGACGGTGGAGAATATAAAGCTCAAGAAACTCAAAGATCAGCTTGGGAAGCCTTTGTGTTGGAATGATTACTTATCATTGCCATTTACTCAAAAAGTAATCACAGAAACTTTGAGAATGGGAAATATTATAAATGGTGTTATGAGAAAGGCCTTAAAAGATGTTGAAATAAAAGGGTATTTAATACCACAAGGATGGTGTGTGTTTGCAAATTTTAGATCAGTTCATCTAGATGAGAAAAACTATGAGTGCCCATATCAATTCAATCCATGGAGGTGGCAAGATAAGGACATGAACAGTTACAATTTCACTCCTTTTGGAGGAGGACAAAGGCTGTGTCCTGGTCTTGACTTGGCAAGGTTGGAAGCTTCCATCTTTCTGCATCACCTTGTTACTCAATTCAGATGGTATGCAGAAGAAGATACAATAGTGAACTTCCCCACAGTAAGAATGAAAAGAAAGATGCCTATCTTAGTAAGGAGAGTGGAACCT
>gnl_Medtr_Mt4.0v1_Medtr7g033040.1
ATGGTTGAGTTTATGACCATTATTTTAGCTTTCATTTCAATCTTAACCTTTGCTTATCTTGTTAAATATCTTAGCAACCAAGGTTCTTTACACAAATTACCCCATGGAACTATGGGGTGGCCATTCATTGGAGAAACTCTTAAATTCCTCAAGCCTCATAGATCAAACTCCTTAGGAAGCTTCTTACAAGAACGTTGTTCTAGGTATGGCCGAGTTTTCAAGTCGCATTTGTTTGGCTATCCCACCATAGTTTCATGTGACTTTGAGCTCAACATGTTTATTCTTCAAAATGAAGGGAAACTATTCCCAGTTGATTACCCTAAGGTAATGCACAAAATCTTAGGGAAATATGCTTTACTTCTTGTCACAGGAGAACTTCACAAGAAGCTAAGAAGCACTGTAATCAGTTTTGTTAGTGCATCAAAGTCTGAATCCAACTTCCTTCATTTTGTTGAAATGCTTGCACTCTCAAGGATTAACTCATGGGGTTCAAATTGTAAACAAGTTGCTTTCTATAAAGAAGCTAAAAGGTTTTCCATTAATGTTATGCTTAAGCACCTTCTGAATATCAATCCTGATGATCCCCTAGCCGTCAAGATTTTGGAGAACTTTGAGAATTATATAAAGGGCTTCATTACATTGCCAATAAATATTCCAGGGACTACATACTCCAAAGCTGTGAAGGCTAGAATAAGACTCTCATCTATTATCAATGATATTATAATAGAGAGGCGTAAAGTTAATATTGCTGGACCTGTGGAAGGAGGGGACCTCTTGAATTTGATTTTATCAAAGCAGAATTTAAGTGATGAAGAGATGGTGAGCATTGTTATGGACCTTTTGTTTGGGGGATATGAGACAACCTCAAAACTTCTGTCTCTGATTGTCTATTTCCTTGAGGGTGCCCCTAATGCTTTGGAAAGCTTAAAGGAAGAGCATCAAGTGATAAGGAAAAGTAAATTGGAAGGGGAGCTATTGAACTGGGAGGACTATAGGCAAATGCAGTTCACTCAAAATGTGATTAATGAAGCTATGAGATGTGGGAATGTTGTCAAATATCTGCACAGGAAAGCTGTTCAAGATATCAAATTCAAAGAGTTTGTGATACCAGCAGGGTGGAAGGTTCTTCCTGTCTTGTCAGCATCACATTTGGATCCTAACCTTTTGGAAAATCCATTAGAATTCAATCCCTATCGATGGAATGATGAAAATTCGACCAGCAAGAAAGTTGCACCATTTGGTGGTGGTCCACGTCTATGTCCTGGTGCTGATCTTGCTAAAGTGGAAATAGCATTCTTCCTTCATCATCTTGTCCTTAATTATAGGTGGAAAATGAAGGCAAACGATAACCCAATTGCTTTCCCTTACGTGGAATTCAAAGGAGGGCTGTTGTTGGATCTTGAACCTACCGGCACTACTCTTCGGAAACACTCT
>gnl_Medtr_Mt4.0v1_Medtr5g020020.1
ATGTCTGACTCAGATATAACTTTCTATTTTCTTTCTTCAATTCTTTCTCTTCTCATCTTCATTTTCTTTCTCATCAAAACAAAACAAGCCAAACCCAACCTTAATCTTCCACCAGGAAGAATGGGTTGGCCTTTCATTGGAGAAACTATTGGTTACTTGAAGCCTTATTCTGCTACAACTATAGGAAAATTTATGGAACAACACATAGCAAGGTATGGTAAAATTTACAAATCAAACTTGTTTGGTGGACCAACAATAGTTTCAGCAGATGCAGGATTGAATAGGTTCATATTACAAAATGAAGGGAAATTATTTGAGTGCAGTTATCCTAGTAGCATTGGTGGAATACTTGGGAAATGGTCTATGTTGGTTTTGGTTGGTGACATGCATAGAGACATGCGTAATATATCACTCAATTTTTTGTGTCATGCTAGGCTTAGAACACATCTATTGAAAGAGGTTGAGAAACATACCCGTCTTGTTTTAAGTTCTTGGAAGGAAAAAACCACATTTGCAGCTCAAGATGAAGCTAAAAAGTTCACATTTAATTTGATGGCAGAACACATTATGAGTCTTCAACCTGGGAAAATAGAGACAGAGAACTTAAAGAAAGAGTATGTTACTTTTATGAAAGGTGTTGTATCAGCACCATTGAATTTTCCTGGAACTGCATACTGGAGAGCATTAAAGTCTAGATGCACAATACTGAAGTTCATAGAGGGAAAAATGGAAGAAAGGATGAAAAGAATGCAAGAGGGAAATGAAAATTCGGAGGAAAATGATCTTTTGAACTGGGTTTTAAAACATTCAAATCTTTCAACAGAGCAAATTCTTGACTTGATTCTCAGCTTGCTCTTTGCTGGTCATGAAACTTCATCTGTTTCCATAGCTCTTGCTATTTACTTTCTTCCTGGTTGTCCTCAAGCTATACTACAATTAAGGGAAGAACACAAAGAAATCGCCAGAGCAAAAAAACAAGCAGGGGAAACAGAACTGACTTGGGAAGACTACAAAAAAATGGAATTTACTCACTGTGTTGTGAACGAGACACTTAGGTTGGGTAATGTTGTGAGGTTCCTTCATAGGAAGGCTCTTAAAGATGTTCGGTACAAAGGTTATGATATTCCATGTGGGTGGAAAGTCCTTCCGGTCATTGCAGCCGTGCATTTGGATCCTTTACTTTTTGACCAACCTCACCACTTTAATCCATGGAGATGGCAGAACAATGATGGTGCATCTGGCAATAGTAATATTTTCTTACCGTTTGGAGGAGGACCAAGATTATGCGCAGGATCAGAATTAGCAAAGCTTGAAATGGCTGTTTTCATTCACCATCTCATTCTCAACTACAATTGGGAATTGACTGATAATAACGATCAAGCTTTTGCATATCCTTTTGTTGATTTTCCTAAAGGCCTACAAATTAGAGTCCAAGCTCACTCTCTAATA
>gnl_Medtr_Mt4.0v1_Medtr5g021220.1
ATGGAATGGTTTATAGGTGTATATGTGAGCATAATTGTATTGTTAATGAGTTTATGGTTTGTGAAGAAGGAGAAGAATAATATTAAGCTAAGAAATGGAATTAAAATTCCAAAAGGAAACTCAGGTTGGCCTTTACTTGGAGAGACTCTTGACTTCATTGCTTCTGGCTATTCTTCTTGCCCTGTCACCTTCATGGAAAAACGCAAGTCTATTTATGGGAATGTGTTTAAGACAAACATTTTGGGAAGCAATGTGATAATTTCAACGGACCCAGAAGTGAACAAGGTGGTTCTACTGAATCAAAAGAACAATTTTATCCCTGCTTATCCAAAATCAATTAGAGAATTAATGGGAAAACACTCTATACTCCAATTGAACGGGACCATGCACAAGAAACTGCATTCACTCATTGCAGTGTTTCTTAAGTCCCCACAATTTAAATCTCAAATCACTAGAGATATTCAACACTCTGTCAAACAATGCTTAGCATCTTGGACCAACAAAACAATATACATTCAAGATGAAGTAAAAAAGATTACATTTCCTATTTTGATTAAAGTTTTGATGAGCGTTGGTCCTGGTGAAGATTTGGACTTGTTGAAAAGAGAATTTGAAGAATTTATCAAAGGCTTGATTTGCTTACCCATCAAGTTTCCAGGAACAACACTATACAAATCCTTAAAGGCTAAGGAAAGGATGATGAAGATGGTGGGGAGGATAGTTGAGGAGAGAATGAAGTTAATAATGGATAATAATGCAGAAGATGATGAGAAGGTTGGTGTAGTGAATGATGTGGTGGATGCACTCCTAAGGGATAAGGGTGAGTTGTCTCAATCAAGCTCAAGTTCAAACCTGATGGTGGAAATGATTAGCCAAAACATCATCGAGTTTATGATCCCAGGGGAAGAGACCCTTCCTACGGCCATGACCTTGGCCCTCAAATTCCTCACTGATTATCCTCTTGCTCTATCCAAACTTATGGAGGAGAACATGGAATTGAAGAAGCAGAAGACTAATTGCCCAGATGGTTATACATGGACCGACTACATGTCACTACCATTTACTCAAAATGTCATCAGTGAAACTCTTAGAATGGCCAATATAGTCAATGGGATTTGGAGGAAAGCAGTCAAAGATGTAGAAATTAAAGGGTACTTAATTCCAAAAGATTGGGGTGTTATGGCATCTCTTACCTCTGTTCACATGGACTCAAAAAACTATGAAAACCCTTATAAGTTTGATCCATGGAGATGGGAGAAAATTGGAGTTGTGCCTAGTAACAATTGCTTTACCCCGTTTGGGAGTGGACATAGACTGTGTCCTGGGTTAGAACTTTCCAGGCTAGAGCTCTCTATCTTCCTTCACCATCTTGTTACTACTTATAGATGGGAGGCTGAGAGGGATGAAATAGTATACTTTCCAACTGTTAAGATGAAGAAGAAGCTCCCAATTAGAGTGCAACCCATTAGCACT
>gnl_Medtr_Mt4.0v1_Medtr5g082520.1
ATGGCAACTATACTCTTCTTTGTTATCATCTTCACCATCTTTTTTCTCATTCACCGGAGTACTCACCGGCGGCGATACAAGCTCCCACCGGGGAGTCTTGGACTACCCTTTGTAGGGGAAACTATGCAACTAATATCAGCTTACAAAACCGACAACCCAGAACCATTCATAGACCAACGAGTGAACCGGTACGGTTCAATCTTCACAACTCATGTTTTCGGCGAACCAACTGTTTTTTCAGCTGACCCGGAAACGAACCGGTTTATTTTAATGAATGAAGGGAAACTTTTTGAATGTAGTTACCCCGGTTCAATATCGAACCTTTTGGGAAAACACTCTTTGCTTCTTATGAAAGGTTCTCTTCATAAGAGAATGCATTCGCTTACTATGAGTTTTGCTAACTCCTCAATTATTAAGGATCATCTTCTTCTTGATATTGATCGGCTTATTCGGCTTAATTTGGATTCTTGGTCCGACCGGGTTTTACTAATGGAGGAAGCCAAGAAGATAACGTTTGAGTTGACAGTGAAGCAGCTGATGAGTTTTGATCCAGGTGAATGGACTGAGACTCTAAGGAAAGAGTACGTTCTCGTGATTGAAGGATTTTTTACCCTTCCCTTACCACTCCTCTCTAGTACCTACCGCAGAGCAATCAAGGCAAGAACGAAGGTAGCAGAGGCATTGACATTGATTGTGAGGCAGAGAAGAAAAGAAAGTGTAATGGGGGAGACAAAAACTGACATGCTAGGTGCATTGTTGGCATCTGGCGACCACTTTTCCAATGAACAAATAGTCGATTTCATGTTGGCATTACTCGTCGCCGGATATGAAACCACCTCTACCATAATGACATTCGCGGTCAAGTTTCTCACCGAACATCCTCTAGCATTGGCACAACTCAAGGAAGAGCATGACCAAATCAGAGCAAAGAAAAGTTGCCAAGACGTACCATTGGAGTGGACAGATTACAAGTCAATGGCATTTACTCAATGTGTTGTGAATGAGACTTTAAGGATGGCAAACATAATTGGTGGGATATTTAGGAGAGCAATGACAGACATCAATATCAAAGGCTACACTATTCCAAAGGGGTGGAAAGTCTTTGCATCATTTCGTGCCGTACATCTAAACCCCGATCATTTCAAAGATGCGCGCACCTTCAATCCATGGAGATGGCAGAGGAAATCAGAAGCAACAAGCCCTGCAAATGTCTATACACCATTTGGAGGAGGGCCACGGCTGTGTCCCGGTTATGAGCTAGCCAGAGTTGTACTCTCAGTATTTCTTCACCGCATTGTAACTCGATACAGTTGGTCTCCTGCAGAAGAAGATAAGTTGGTGTTTTTCCCAACCACTAGGACGCAGAAGAGGTTCCCTATCATAGTGAAGCGTAGAGTGGAGTCCAAATTATGTAAT
>gnl_Mimgu_v2.0_Migut.E01775.1
ATGTCCATGGCAATATATTGGATTACCTTTGCCTTGTTATTTTTTTTGTTAGTGATTATTATTTTGCACCATTTCTTGCCCATATTATTGTTGTTCTTCAAAAATTACACTCTCCCCAAAGGATCTTTTGGTTGGCCTATTTTTGGTGAAACCCTTAATTTTTTAAAGCCTCACTCTTCAACTTCAATTGGCCCTTTCTTGCAACAACATTGTACTAGGTATGGGAAAGTGTTCAAATCACACTTGTTCTTTTCTCCGACGGTGGTTTCGTGCGACGGCGAACTGAATTATTACGTATTGCAGAACGAGGATAGGTTGTTCGAGTGCAGCTATCCGAAACCTATCCATGGAATATTGGGGAGGAGCTCCATGCTGGTGGCTGCCGGAGAAACCCACCGCCGCCTGAGGAGTGTCGCCGTCGCACTCGTCACCACCATCAAATTGAAGCCGGATTTCTTGGTCGATATCGAGACGAACGCCACCCGGATTCTTGGTTCTTGGAGGGATAAGCAGCAAGTTGTCTTCTGTGAGGAAGCTAGAAAGTACACATTTAATGTAATAGTGAAGCAGGTGCTTGGTTTAAGACCGAATGAGCCACATACAAAGGAAATACTTGAAGATTTCTTGACTTTCATGAGAGGCCTTATTTCTCTACCAATCTACATTCCTTTTACTCCATATGCAAGAGCTGTTAAGGCTAGAAGTAGAATATCTTCAACTGTGAAAGCAATCATAGAAGAAAGAAGAAAAAGAGGTAGAAATGATGAAATAAATTCTTGCAAAAAGAGTTGGAGTAATAATGATTTTCTCAATATACTCCTCGGCGTCGAAACCTTATCCGAAGACGAAAAAGTTAGCTTCGTGTTGGATTCTTTACTCGGTGGCTACGAAACCACTTCCCTTCTTTTGTCTATGGCCGTCTTTTTCCTTCATCGCTCCCCTCTCGCCGTTGATCAACTCAAGGGAGAGCATCGGAAAATACGAAGCACGAAGAAAAAGGACGAATTTCTGAGTTGGGAGGACTATAAAGCAATGGAATTCACACACAATGTCATAAATGAAGCTCTAAGATTAGGCAACATTGTTAAATTTGTCCACCGAAAGGCAATCAAAGATGTCAAATTTAGAGATTATATAATTCCGTCGGGTTGGAAAGTCCTACCCGTTTTCTCGGCGGTTCATCTCGACCCGTCTCTTCATGCTAATTCTCTCCAGTTTGATCCTTGGAGATGGCAGACAGAAGATCAAACATGCAAGAAGTTTATCCCATTTGGTGGAGGGTCCAGATGCTGCCCAGGATTTGAACTGGCAAAAGTTGAGGTTGCTTTTTTCCTACACCACCTCATACAAAATTATAGTTGGAAAGTAGAAGATGGCGAACAGCCGATCGCGTATCCATATGTAGAGTTTCGAAGAGGATTAAAATTGAGTCTGCATTCCTTATGCAGCTCA
>gnl_Mimgu_v2.0_Migut.I01018.1
ATGGACATGATTTTCTGGAATTTGGTATTAATAACAGCAGCAGCAGCAACAATCTTGTGGTTTTCCTCCGCCATTTATGCGTACATGAAAATCAAATTAATCACATCATCAAAACTTCCTCTTGGCAGCCTCGGAATATTCCCTTTCCTCGGAGAATCTCTCCACTTCATCTCCTCCGCTTATTCCGACCGCCCCGAGTCCTTCGCCATCAAACGCCGCCGCATGTATGGGAAGGTATTCAAGACACACTTATTTGGGAATCCAACAATAGTATCAACTGATGCAGAAGTAAGCAGAATCATTCTGCAGAGTGATGCCAGAATATTCGTTCCATCTTACCCAAAATCACTTATGGAATTGATGGGAAAATCCTCCATTCTGCTAATTAATGGAAGCTTACAGAGAAGAATCCATGGCTTAATTGGTAATTTCTTCAAATCTGCAAATTTAAAAGCTCAGATTACATCCGAAATGGAGAAGTATTTGTTGAAATCAATGGGTAATTGGAGGGAAGATTCTCCTGTTTACATTCAAGATGAAGCTAAACATATTGCATTTCAAGTGCTGGTGAAAGCACTGATTAGCTTGGACCCTGGCAATGAAATGGAGCTGCTAAAGAATCATTTTCAAGAATTTATTAAGGGACTTATGTCTTTACCATTTAATTTTCCCGGCACTCAGCTTTATCGATCGTTACACGCAAAAAAGAAAATGGTGAAGATAATTGATGGAATAATCCAAGCAAAAAGGGATAATAATTGCAGCAAGAAGATTAATAATTATGCTAATGATGAAGGATTAAGTAGTAATATAGGAAAAGATGTAGCAGATGCATTGATTAATGACAAAAGTGAGGAGCTGACAGATGAACTAATTGCAGAAAATATGATTGATTTAATGATTCCTGGTGAAGATTCTGTCCCTCTTCTTATCACTCTTGCTATCAAATACCTCTCTGATTCTCCTGCCTCCCTCGAACAATTTACGGAGGAGAATCTTAAATTGAAGAAGCTAAAGGAGAAACTTGGGGAGCCATTTTCATGGAATGATTATTTGTCCATGCCCTTTACACAAAATGTAATTACAGAAACTCTAAGGATGGGAAATATAATAACAGGAGTAATGAGAAAAGCCATGAAAGATGTTGAAATAAAGGGATATTTAATTCCAAAAGGGTGGTGTGTTTTTGCATATTTCAGATCAGTTCATTTGGATGATAAATTATATGATTTTCCTTATCAATTTAATCCATGGAGATGGCAAGGTAAAGAAGTTAGTAATTGCAATTTCACCCCATTTGGTGGTGGTCAACGCCTGTGCCCGGGGCTTGACCTTGCCAGGCTGGAAGCTTCTATTTTTCTTCACTATTTCGTTACTCAATTCAGATGGGAAGCTGAAGATGACTCCATTATTAATTTCCCCACTGTGAGAATGAAGAAACGGATGCCAGTTTGGGTGAAAAGACGAATA
>gnl_Mimgu_v2.0_Migut.F00677.1
ATGTTTCTCTACCCTCTCCTCATATCACTCTCGCTCCCATTCCTAATCTACCTCCTCCTACGCGCCACCTCCACACGGCGGCGCCGCCTCCCGCCGGGAAACCCCGGCCTCCCCTTCATCGGAGAAACACTCCAGCTGATCTCCGCCTACAAGACCGAGAACCCGGAGCCATTCATCGACGACAGGGTGTCCAAATACGGCGCCGTTTTCACCACCCACGTGTTCGGCGAGCCGACCGTGTTCTCCGCCGACCCGGAAACGAACCGGTTCATCCTGCAGAACGAGGGCCGCCTGTTCGAGTCGAGCTACCCCGGTTCGATATCGAATTTGCTCGGGCGGCACTCGCTCCTGCTCATGAGGGGGAACCTCCACAAGCGGATGCATTCACTCACCATGAGCTTCGCTAACTCGGCCATCATCAGGGACCACTTGCTGCTCGATATAGACCGGCTTGTCCGGCTCAACATGGACTCCTGGACCGGCCGGGTCCTTCTCATGGACGAGGCCAAAAAGATAACTTTTCAGTTAACAGTGAAGCAGTTGATGAGTTTAGATCCGTGTGAATGGACCGAGAATCTGATGAAGGAGTACATGCTAGTTATTGAAGGCTTTTTCTCCATCCCTTTGCCCTTTTTCTCTACCACTTACAGAAGGGCTATCCAAGCGCGGAGCAAGGTGGCGGAGGCGTTGAGTTTGGTTGTTGGGGAGAGGAGGAGAGAGAGTGAGAGAGGAGAGAGAAAGAAGGACATGCTGGCGGCGCTGCTTGATGAGGAGGGCGGCGGAGGAGGATTCTCCGACGAAGAGATTGTTGATTTTATGCTTGCTTTGCTGGTGGCGGGGTACGACACCACCTCCACAATTATGACTCTCGCTGTTAAATATCTCACTGAGACCCCTCTTGCTTTGGCTCAACTCAAGGAAGAGCATGTTGAAATCAGTGCAAGAAAATGTGAAAAGGAGCCTCTTCAGTGGGAAGATTACAAGTCCATGCCTTTCACTCAATGTGTGGTAAACGAAACTCTCCGAGTAGCTAACATAATCAGCGGCGTGTTTAGACGTGCGATGACGGATGTTAACATCAAAGGATATACGATTCCGAAGGGATGGAAGGTGTTTGCTTCACTGCGGGCAGTGCACATGGACCATCACCACTTCAAAGATGCTCGAACTTTTAATCCATGGAGGTGGCAGAATAATTCAGGCAGCTCGGTAAATGTGTTCACCCCGTTTGGTGGTGGGCCCCGGCGTTGCCCGGGTGCCGAGCTTGCTAGGGTTGAGCTTTCCGTTTTTCTTCACCGCTTAGTCACCGAATTCAGTTGGGAGGCAGCTGAACAAGATAAGGTGATTTTCTTCCCGACGACACGGACACAGAAGCGGTACCCGGTTAACGTTCATAGGCTAAAACGACATGTAAAGATG
>gnl_Mimgu_v2.0_Migut.H02504.1
ATGGGATGGTTGAGTTGTGCAGAGATTTGGGTTTTGATTGTAGTACTGTTGGTGTCGGGTTTGTGTGTGTATAAAAAAATATGGATGATGATGATGATGATGGTTAAAAGGGAAAAAGAAGAGAGAGAAGAGAGAGGAGAGAGAAAGAATGGAGGAGGAGGGGTTTTCAGTGTACCGAAGGGGAGCTGGGGTTGGCCTTTGATTGGTGAAACTTTGGAATTTATTGCTTCTGGTTACACCTCCAAACCTGTTTGCTTCATGGATAAGCGCAAATCTCTGTATGGAGATGTCTTTCGAACACACATTCTCGGAAAAGCCATCATCGTCTCGACCGATCCCGATGTGAACAAAGTTATTCTACAAAACCACGGCAATGCTTTTATACCGTGTTATCCGAAATCCATCTCCGAATTATTAGGGAAATCCTCAATTTTGCAAATGAATGGTCCTATGCACAAAAAGATGCACACCCTTATCGGAGTTTTCCTCAAATCTCCACAATTTAAAGACCGAATTACCCTTGATATCGAGAAAGTCGTAAGGCTGTCACTATCTACTTGGATGGATAAGGGTTGCCAAGTTTTCGTTCAAGATGAAACCAAAAAGATTACATTTGAAATTCTAGTGAGAGTGCTAATGAGCATTGGTCCGGGCGAAGAGATGAACGTACTAAAGAAAGAGTTTGAGGAATTTATCAAAGGCTTAATATGCTTGCCCGTTAAATTTCCCGGTACAAGACTCTACAAATCTTTGAAGGCGAAGGAGAGAATGTTGAAAATGGTGGATAAAATTATATTGGAGAGAAAAATCGGCATGGATAATAACAAAACAGATAGTAAAGAAGAGTTGCCAAATGATGCAATTGATGTCCTATTGCGCGACGCGTCAGCGGAATATTCTGGAGATCAGCAAATGCGGGTCCCGCTCGATTTTGTCGCCGGAAATATAATAGAGATGATGATTCCGGGAGAAGAGACTGTGCCCACAGCCATGACCTTGGCTGTCAAATTTCTAAGTGACAGCCCTGTCGCGTTAGCGCATTTAGTGGAAGAGAACATGGAACTTAGGAACAAGAAGGATCAATCCGGCGAAGAATATTCTTGGACCGATTATATGTCATTGCCATTCACACAAAATGTTATTAGTGAAACACTTCGACTGGCTAATATCATTAACGCGGTGTGGAGAAAAGCTCTCAAGGATGTCAAAATAAAAGGTTATTTAATACCGAAAGGATGGTGCGTTTTAGCTTCGTTCAGCTCGGTTCACATGGATGAAACGAATTACGAGAACCCTTATGAATTTGATCCATGGAGATGGAAGAAAATAGGAGCTGCTGTGAGTAGCAATACTTTCACACCATTTGGTGGTGGACAAAGACTATGCCCCGGACTCGAACTCTCGAGGCTCGAAATCTCGATTTTCCTTCATTTTCTCGTTACAACATATCGATGGAACTCCGATAAAGACGAAATAATATACTTTCCGACGGTGAGAATGAAGAAGAAGCTTCCAATCACAATCATGCCCCTACACACACCAATGAAT
>gnl_Mimgu_v2.0_Migut.H00997.1
ATGTGGGATAATTTGGGCGTGGAGTTCACTCTCTTCCTCTTATGCGTGTCTCTAATCTTCCTTAACCTCTGCAAACGAAAACAAAAGCATCTCAATCTTCCACCGGGAAGCATGGGCTGGCCTTTTCTCGGCGAAACAATCGCCTACCTCAAACCATACACCGCCAACACCATCGGCAAATTCATGGAACAACACATTTCCAGGTACGGAAAAATATACAAGTCGCATTTGTTCGGGGAACCGACAATAGTGTCCGCGGATGCAGGGCTGAACAGATTCATCCTACAGAACGAAGGGAAACTGTTCGAGTGCAGTTACCCGAGGAGCATCGGCGGAATCCTCGGGAAATGGTCTATGCTTGTTCTGGTCGGAGAAATGCACAGAGATATGAGAATCATTTCTCTCAATTTTTTGAGCAATTCACGCCTCAAAACTCATCTCCTCCGTGAAGTCGAAAAGCACACTTTGCTCGTTCTCTCCAAATGGATGCACAACTCCATTATCTCAGCCCAAGACGAATCCAAAAAGTTCACATTCAATTTAATGGCGGAGCATATAATGAGCCTGGAACCGGGAAAACCGGAAACGGAGCAGTTGAAGAGAGAGTACATTACTTTCATGAAAGGCGTGGTTTCCGCTCCGTTGAATTTTCCGGGAACCGCCTACCGGAAAGCCTTGCAGTCACGATCGATAATACTGAGATTTATCGAGCGGAAAATGGAGGAGAGGATAGAGAAAAAAGTGGAAGAAGAAGAAGATGATTTATTGGGATGGGTGGTGAAGAATTCTGATCTGTCGAAAGAGCAAATACTTGACCTGGTTTTGAGCTTGTTGTTCGCCGGCCATGAAACTTCGTCGGTTGCTATTTCTCTCGCTATTTACTTCTTGCAGGCCTGCCCCTCTGCTGTTCAACAATTACGAGAAGAACACATGAAAATTGCTACGGCGAAGAGAGAGAGAGAAACAGGGGAAGCAGTTGAATTGAGCTGGGATGATTATAAGAAAATGGAGTTCACACAATGTGTAATAAGCGAGACACTGAGGCTGGGGAACGTGGTTAGATTTCTACACAGGAAAGCCCTAAAAGATGTTAGGTACAAAGAATATGACATTCCATGTGGGTGGAAAGTGTTGCCGGTGATAGCAGCAGTGCATTTAGATCCAACACTTTATGAACAGCCTTGGCACTTCAACCCATGGAGATGGCAGGGTAACACTCACGGGCGTGCACCAAATCCGACCAACCACATGATGCCATTTGGCGGAGGACCGCGCCTCTGCGCCGGATCGGAACTCGCGAAGCTCCAGATGGCGGTATTCATCCACCACCTAGTCCTCAACTTCCAATGGTGCGCCACAGCAGATTCCGATCTCCCCTACGCATTCCCGTTCGTCGATTTCCCCAAAGGACTCTACATCTCCGTCAAACGCCTAGAGGAAAAA
>gnl_Mimgu_v2.0_Migut.H00033.1
ATGGGTTGGTTTCCGTTCCTAGGAGAGACTCTTGCCTTTCTCAAGCCGCATAAATCCAACTCTATCGGCACCTTCTTGCAACAACATTGCTCTAGGTATGGAAATATATTCAAATCCCACCTATTCGGTGGCCCAACAATAGTGTCTTGTGATCTGGAGTTTAATGTTTTTATTCTTCAAAACGAGGAGAGGCTGTTTCAGACAAGCTATCCTAAACCTGTTCACGACATTCTTGGGAAGTTATCGATGATGCTCGTTTCTGGAGATCTTCACAAGAAACTCAGAAGTGCTGCTGTTAGTTTCATTAATGTTTCCAAATCGAGCCCTGATTTTCTTTCTTATGTCGACGACTTATGTATCTCTTTGGTTGATTCTTGGAGAGATAAGAAGCAAGTTGTTTTCTTCAAGGAAGCGAAAGAATTAACTTTTTATCTAATGCTGAAGAATCTGCTGAGCATCGAACCGGAAGATCCAATTGCTGGAGAAATACTTGGAGATTTCCTCACTTTCATGAAAGGTTTTGTTTCTCTGCCTATACTAATTCCAGGGACTGCTTATGCAAAAGCTGTCAAGGCAAGAAAAAGGATATCATACACTTTAAAAGAAATGATAAGAAATCGGGAAAATGAAGGAATGCATAAAAAAAGAGGAGATTTTCTGGATGAACTATTGGGAAAAGTATGGCTGAATGACGAGGAAAAAGTGAGCATTTTGCTGGACCTTTTACTAGCTGGTTATGAAACAACTTCCGGTCTCATGGCCCTCGTTGTTTATTTTCTCGCGCACTCCCCTTCTTCTCTTCAAACACTCAAGGATGAACACCAAGCACTGAGGAAAACGAAGAAAGATGGAGAGCCGTTGAATTGGGAAGATTTCAAGAAAATGGAATTTACTTCTCATGTCATTAGTGAATCTCTGCGTTGCGGGAATCTAGTTAAGTTTGTGCATCGGAGAGCTCTCAAGGATGTTAAGTTCAAAGAGTATGTAATTCCAGGTGGATGGCAAGTTCTCCCCATTTTCACAGCTGCACATCTTGATCCCTCCATACATGAACATCCCTTGGAGTTTAACCCTTGGAGATGGGCTGACCAAACAACGAGCAAAAAGGTGACGCCTTTTGGTGGTGGACTGCGGATTTGTCCAGGGGCAGAACTTGGTAAACTAGAGATTGCGTTTTTTCTTCACCATTTTGTTCTTCATTTTAGGTGGGAAGCAAAGGAAGAAGATTGTCCAATTTCATGCCCTTACTTGGATTTCAAGAGAGGTTTGGTTCTCCAGATTCACCAATTACACAAA
>gnl_Musac_v1_GSMUA_Achr3T08890_001
ATGGATTCCGGCAGGTGGTCTCTTCAGCTGTTCGATGTGATGCTCGTTGTAATTGCAGGTATAGTTTTTTGGGAATTGGGGAGGAGGAGGAGGACGCGGGCGGCAGCGGGGCGGCTGCCACCGGGGAGCGTGGGGCTGCCGGTGGTGGGGGAGACGCTGCGGCTGATCGCGGCGTACAAGACGGAGGACCCGGAGCCGTTCATCGACGAGCGGGTGCGGCGGCACGGGCGGCTGTTCACGACGCACGTCTTCGGGGAGCGCACGGTCTACCCGTCGTCTATCTCCACGCTGCTGGGCGCCCACTCCCTCCTCCTCATGCGCGGCGCCCGTCACAAGCGCATGCACTCCCTCACCCTCACCCGCCTCGCCTCCCCCGCCGCCATCCGCGACGCCGCCCTCCTCCCGGACATCGACCGCCTCGTCCGCCGCACCCTCGACTCCTGGTCCTCCTCTCCCTCCTCCTCCCCCTCTCGTGTCCTCCTCCTCGACCAGGCCAAAAAGATCACCTTCGAGCTCACCGTCAAGCAGCTGGTGAGCTTCGACCCGGGCGAGTGGACCGAGTCCCTCCGCCGCGAGTACCTCCTCCTCATCGAGGGCTTCTTCTCCATCCCCTTCCCTTCCTTCCTTTCTTTCACCACCTACGGCCGCGCCCTCAAGGCGAGGAAGAAGGTGGAGGCGGCTCTGAAGGAAGTGATTAGGAAGAGGAAACAGGAGAAAGCGGCGGCAGGGGCGACGATGACGACGGCGGCTGGAGGCGACAAGCAGAGGAAGGACATGCTGGAGGAACTGATGGACGGTGGCGATGAGGAGGAGGGAATGACAGAAGAAGAGACGGTCGACTTCCTGCTGGCGCTGCTGGTGGCCGGCTACGAGACCACCTCCACCATCATGACTCTAGCCGTAAAGTTCCTCACCGACCTCCCCCACGCCCTCGCCCTCCTCCGGGAGGAGCAGGAAGGGATCAGGGCAAAGAAGGGAGACGACGAGGAGCAGCCCTTGTCCTGGAGCGACTACAAGTCTATGCCCTTCACTCAATGCGTGATCAACGAGACGCTTCGAGTGGCCAACATCATCAGTGGCGTGTTCAGACGCGCCATGACAGACATCCATTTCAAAGGGTACAAGATTCCCAAGGGGTGCAAAGTTTTCATCTCTTTTCGTGCCGTCCATCTTGATCCTGAATACTTCGAGGATGCCCGGACCTTCAATCCCTGGAGATGGCAGAACAACGAGGTGGCGCAGCTGCAGCAGACCGGCGGTGCTGGCGTCTACACACCGTTCGGTGGCGGCTCTCGGCTGTGCCCCGGTTACGAGCTAGCGCGGGTCGTCATCTCTGTCTTCCTCCATTACCTCGTCACTGGCTTCAGTTGGGAGGAAGCAGAGAGAGATCGGCTGGTGTTCTTCCCGACCACGAGGACGCTCAAGGGCTATCCCATCAATGTCCAGCGCCGCGAGAAGGAACGACGAGGA
>gnl_Musac_v1_GSMUA_AchrUn_randomT22170_001
ATGTCCGGGTTCATAATAGACGAGCTCCCCCTCCTCCTTCTTCCTGCTCTGGTAGCCCTCTTCTTCTACGTCAACCTCGTCAGATGGAAGAGGCTGAAGAGGTTGAACCTCCCACCTGCCGGTAGCGGTTGGCCTTTCATCGGCGACACCTTCGCATACCTCAAGCCTCATCTGGCCACCTCCACTGGCCTGTTCATGGAGCAACACATCTCCAGGTACGGGAAGATCTATCGGTCTAATCTCTTCGGTGAGCCGACCATAGTCTCAGCCGACGCGGGCTTGAACCGCTTCGTACTTCAGAACGAAGGGAAGCTGTTCCAGTGCAGTTACCCGAAGAGCATCGGAGGAATTCTCGGGAAGTGGTCGATGCTGGTTCAGGTGGGAGAAATGCACAGGGAGATGCGGATGATCTCTCTCAACTTCATGAGCAACGTGAGGCTCCGGTCGCATCTCTTGCCGGAGGTGGAGCGCCACACGCTGCTTGTGCTGCGGTCTTGGAGGGAGAATTCTCCTTTCTCTGCTCAGGAAGAAGCTAAGAAGTTCACCTTCAATTTGATGGCCAAGAACATCATGAGCATGGACCCATGTGAACCTGAGACCGAGAAGCTGAGGCTGGAGTACATAACCTTCATGAAGGGTGTAGTATCTGCCCCTCTAAACTTCCCCGGAACTCCATACTGGAAGGCCTTGAGGTCACGGTCAAACATCCTGAGGGTCATCGAGCAAAAGATGGAGCAGAGGATCCAGGAGAAGAGCGAGAGACAAGGAGGAGCAGAGGATCTCCTTGGATGGTCTTTAAAGGAGTCAAACCTGTCCAAAGAACAGATCCTCGATCTCTTGCTGAGCTTGCTCTTTGCTGGCCATGAGACCTCATCGATGGCCTTGGCTTTGGTTATCTTTTTCCTCGAAAGCTGCCCGAAAGCTGTTCGACAACTGCGGGAAGAGCACAGCGAGATCGACCGAAAGAAGCAACGAGGAGAGGCTGGTCTAAACTGGGAAGACTACAAGCAAATGGAGTTCACCCGATGCGTTATAAACGAGACCCTGCGGCTTGGCAACGTCGTAAGGTTCGTGCACAGAAAGGTTCTACAGGATTTGCAGTACAAAGGATACGACATCCCCTGCGGATGGAAAATTCTTCCGGTGTTTGCTGCGGTTCACTTGGACTCTTCTGTTTATGATCATCCTCATCAATTCAACCCGTGGAGGTGGCAGAACAACTCCTCCAGCGTGACGGCGGCGACGAACAACTTCATGGCTTACGGCGGTGGCCCCCGTCTCTGCGCGGGCTCCGAGCTCGCCAAGCTCGAGATGGCGGTCTTCTTGCACCACCTCGTACTGCGCTACAGGTGGGAGTTAGCCGAGCCGGATCAAGCGTTCGCCTTCCCCTTCGTGGAGTTCCGAAAGGGACTCCCCATAAAAGTATACTCCATACATGACAGTCCTGTG
>gnl_Musac_v1_GSMUA_Achr4T10750_001
ATGGCCGAAGAGCTTCTGTTCTTCCTCCCTCCGGCTCTGGTGGCGCTGTTCTTCTATGTCTACCTCACCAAATGGAGGAGGAAGAGGTTGAACCTCCCGCCTGGTGGCACCGGTTGGCCTTTCGTCGGTGACACCTTCGCCTACCTCAAGCCTCATCCGGCCACCACTGTCGGCCGGTTCATGGAGCAGCACATCGCCAGGCATGGGAAGATTTATAGGTCGAATCTCTTCGGGGAGCCCACCATCGTCTCCGCCGACGCAGGGCTGAACCGCTTCATTCTTCAGAACGAGGGGAAGCTGTTCGAGTGCAGTTACCCGAGCAGCATCGGGGGGATCCTCGGCAAGTGGTCGATGCTTGTTCAGGTGGGCGAAATGCACAGAGAAATGCGGATGATCTCGCTCAACTTCATGAGCAATCTGAGGCTCCGCTCCCACCTCCTGCCCGAGGTGGAGCGCCACACGCTGCTGGTCCTCCGGTCTTGGAGGGAGAGCTCTACTTTCTCGGCACAGGAGGAAGCTAAGAAGTTCACCTTCAATTTGATGGCCAAGAACATCATGAGCATGAACCCACGCGAGCCTGAGACAGAGAAGCTGAGGCTGGAGTACATAACCTTCATGAAGGGAGTAGTATCTGCTCCTCTAAACTTCCCCGGAACTGCATACTGGAGGGCCTTGAAGTCGCGGTCAAACATCCTTAGGGTGATTGAACAAAAGATGGAGGAAAGGATCCAAGAGATGACGAGCGAGACAGAAGAAAGATCGGAGGATCTGCTCGGGTGGGCTCTAAAGCAGTCAAACCTATCCAAAGAACAGATTCTTGATCTCTTGCTGAGCTTGCTCTTCGCTGGCCATGAGACGTCGTCGATGGCTCTGGCTTTAGCCATATTCTTCCTCGAAGGCTGCCCAAAAGCTGTCCGACAATTGAGGATCGAGCACAGAGAGATTGCCCGGAAGAGGAAGCAAAGAGGAGACGCCGGACTCAACTGGGAAGACTACAGACGGATGGAGTTCACCCAATGCGTCATAAACGAGACGCTACGGCTCGGCAACGTCGTCAGGTTCGTCCACAGGAAGGTTCTCAAAGACGTGGAGTACCAAGGCTACAACATTCCCTGCGGATGGAAAATTCTACCGGTGTTCGCAGCAGTTCACTTGGATCCTTCCATTTACGATGATCCGCACGGGTTCAACCCCTGGAGGTGGCAGCAGGTTAAGCACCGGATTTGTCTTCTGCAGAGTAACAACGCGGCGGCGGTGGCGAACAGCTTCATGCCTTACGGCGGCGGGCCTCGTCTGTGCGCTGGGTCGGAGCTGGCGAAGCTGGAGATGGCCGTGTTCTTGCACCATCTCGTGTTGAGCTACACGTGGGAGCTGGCGGAGGCGGACCAAGCGTTCGCCTTCCCCTTCGTGGAGTTCCGACGAGGGCTTCCCATAAGAGTTCACGCCTTGCACGACACG
>gnl_Musac_v1_GSMUA_Achr4T09180_001
ATGTTTCTTCTCCTGCAACCTCTCGCTCTCCTCTTCCTCACCGTCCTGTTTCTGTACCCTTTATTTCGGCACGCCTATGGAGAGCCCAAGGGTTGTAAGCTTCCACCCGGCTCTTTTGGCTGGCTCCCACTGATCGGCAAGACCATGTCTTTCATCAATCCCCATTTGTCATGCACGACGGGTCAATTCCTGGAGGAGAACATCAAGCGGTACGGGAAGATCTTCCGATCGCATCTATTCGGTCACCCCACCGTGGTATCATGCGACGTGGACTTCAATCACTTCATCATGCAGAACGAGGGAAGACTATTCGAGGCCAGTTATCCTGCGAGCATCCCAAAAGTTATTGGCGATTTCACGATGCTTGTTATGACCGGCGATGCGCACAAGCGCATTCGCGGGGTGGCTCTCGGCCTCTTCTCCTCCATGAAGACGCACGAGGCTGCCACTATTTCCGACATCGACAACATCGTCGTCCGGCTCATGGATTCTTGGAAGAACAAAAAGACCTTGGTCTTCTGCGATGAGACTCGCAAGTTCACTTTCAGTGTGATAGTCAAGCATACCCTGAGCTTGAGCCCCGAAGACCCCGAGACCGTGCAGCTCCTCGATAACTACAAGACATTCATGAAAGGGTTTGTGTCAGCCCCAATAAACCTCCCCGGCACGGCCTTTGTCAAAGCTCGACGAGCGAAGTTTCAGATTACAAAAATAGTGGGGGAAATCCGGGATCGACGACGGCGACAGAGGATTGCTGCAGGAGCGCCGGAGGTGGAAGGGACGAAAGATTTTCTCGACTTGCTGGAGTCCCATGGTGGCCTGGCGGAGGAAGAGATCTTTGGCCTCGTGATCGATCTTTTGATCGGAGGGTACGAGACCACCGCCATGCTCATCGCTATCATCGTCAAATTTGTAGGGAACGACCCGGAGATTCTGAGCGAGCTCAGGGCAGAGCATGCTGCAGCGAGGAAGAAGAAAGCAGGAGATGAGCCACTGAAATGGCAGGATTACAAGGACATGCGGCTCACTCAGTGCCTCATAAACGAAGCTTTGCGTCTGGGGAACGTGGTGAAGTTTGTTCACCGCAAAGCAATAAAGCCCGTCCGATACAAAGAGTTCGAGATTCCTGCTGGGTGGAAAGTTCTGCCGATACTTTCCGGTGTTCATCTGGACGGTTCTCTCCACAATGATCCTTTCCGGTTCGACCCACGGAGATGGCAGAACGAGGAGGTGGAGATCGCAAGGAACTTTATGCCATTTGGTGGAGGGAAAAGGTTGTGCCCTGGATCTGATCTGGCATGGTTGGACACCTGCATTTTTCTGCATCATCTGCTCCTCAAGTACTCATGGAAGACGCAGGAGGAGGATGACTGGCCCATGTCCTTCCCGTTCCTCGACTTCAAGAAAGGACTTAAGATTGCCATACAACCTCTGAGCGATCCATGTCCTTCTCAGGAGCAGGCCACAGGT
>gnl_Musac_v1_GSMUA_Achr7T09630_001
ATGGACAAATTGTTGATGCTATGGGTGGCGTCGCTTGCATTCCTTGTGACAGCGACCATCGCCCGGACTTGGAGGACGAAGAAGACGAACAACCAACGAGCGCAGCTCCCTGCAGGCTCCCGTGGTTGGCCTCTAGTCGGCGAGACCCTCCACTTCGTGTCCTCCGCCTACTCGCCTCGCCCCGAGAGATTCATGGACAAGCGTAGGCTCATGTACGGGAAGGTGTTCAGGTCTCACCTGTTCGGTAGCCCGACGATCGTGTCCACCGACGCGGAGGTCAGCAGGCGCATACTGCAGAGCGACGCGAGTTCCTTCGTGCCGTGGTATCCCAAATCCCTCACCGAGCTGATGGGGAAGTCCTCCATCCTGTTGATCAACGGGAACCTCCAGCGAAGAGTTCACGGCCTCATCGGCGCCTTCTTCAAGTCCCCCGACCTCAAGGCTCAGATCACCGGTGACATGCAGAGGTACGTGCGGGAGTCCATGGCCAAGTGGAAGGACCATCAGCTCATCCACATCCAAGACGAGACCAAGAATGTAGTCTTCCAAATACTAGTAAAAGCATTGATAGGGCTGGAGAAAGAGAAGGAGATGACGTTCTTGAAGCAACAATTCAAAGAATTTATTGCCGGGTTGATGTCTTTGCCTGTGAAGCTGCCCGGAAGTAGACTCTACAGATCGCTACAGGCAAGTCTACCGCTACGGATGGGGATGTTGATAGAGAGCATCATCGAAGAGAAGAGGAAGAACAACTCGGGATGCTCCCCGCGCGATGTTGTCGACGTGTTGATCAACGACGCCAGTGATCAACTTACCGACGATCTGATATCGGACAACATGATCGATCTGATGATTCCGGCTGAAGATTCCGTCCCTGTTCTTGTCACACTAGCAGTCAAGTACCTCAGCGAATGCCCTCTTGCTCTCCAGCATCTGCAGGAAGAGAATACGCAGCTGAAGAAGAGGAGATCGCTGGTCGGTGAGGATCTGCGATGGACAGACTACATGTCTTTGTCCTTTACGCAAGACGTCATAACGGAGACTCTACGTATGGGGAACATAATTAGTGGGATCATGCGCAAGGCCGTGAAGGATGTGGAGATCAGGGGACACTTGATACCCAAAGGGTGGTGCGTGCTCACGTACTTCCGGTCGGTCCACCTCGACGAGAACCACTACGGCGAGGCCTACAGGTTCGATCCATGGAGGTGGAAGGACAGGGACATGAGTTCTTCTTGTAGCTTTACTCCTTTTGGAGGTGGGCAAAGGCTGTGCCCTGGGCTGGACCTGGCCAGGCTGGAGGCTGCCATCTTTCTTCACCACTTGGTCACCAACTTCACGTGGGCGGCAGAGGAGGACCAGATAGTGAACTTTCCCACCGTGAGACTGAAGAGGGGATTGCCCATCAGGGTAAGGAGGAAGAGC
>gnl_Musac_v1_GSMUA_Achr2T16740_001
ATGGATAAGTTGTTGATCATATGGCTGGCAGCATCAGTTATCGTGGTGACCGTGATCCTCTGCAAGAGTCGGAAGCTGAAGAGGAGAACGAGAGCTGGTCGTCTCCCCAAAGGAGCCCTCGGCTGGCCTCTTATCGGAGAGACGCTCGAGTTCGTGTCCTGCGCCTACTCGCCTCGCCCGGAGAGCTTCATGGACAAGCGCCGTCTCGTGTATGGGAAGGTGTTCAAGTCGCATATCTTCGGAAGTCCAACGATCGTGTCAACCGATGCAGAAGTCAGTCGGTTCATCCTGCAAAGTGACGAGAACCTCCAAAAACGAGTTCATGGCCTCATCGGCGCCTTCCTGAAGTCCGGCCACCTCAAGAGTCAAGTCACCAAAGACATGCAGCGCTACGTGCAGGAGACCATGAGCAATTGGAAGGATGGGCACCTCATCCACCTCCAAGATGAGGCCAAACTAATTGTTTTCCAAATCCTGGTGAAAGGATTGATTGGGTTGGAGCCAGGAGAGGAAATGCACATCTTAAAGCAACAATTCCAGGAATTTATTGCTGGTTTGATGTCTTTGCCAGTGAAGCTACCGGGAAGTAGACTTTATAGATCGCTGCAGGCAATGAACAGTTCAACCCAGGCAAAGAAGAAGATGGTGATGCTGATCCAGAGGACCATCCAAGAGAAGAGGATGAGCGAACCTCGGTGCCCTCCACGGGACGTGGTGGATGTTCTGCTGAATGACAGCAACGATCAGTTGCCCGACGACCTCATATCGGACAATATGATCGATCTGATGATACCAGCGGAGGACTCGGTGCCGGTTCTTCTGACGCTTGCAGCCAAGTACCTCAGCGACTGCCCTCTTGCTCTCCAGCAACTGGAGGAAGAGAACATGCAATTGAAGAAGAGCAAATCTCTCCTCGGGGAGACACTGCAGTGGACCGACTACATGTCCTTGTCCTTCACACAAGATGTCATAACAGAGACGCTGCGTATGGGGAACATAATTAGCGGCATCATGCGCAAGGCCATGAAAGATGTGGAGATCAAAGGGCACCTGATCCCCAAGGGATGGTGCGTGTTCGCCTACTTCCGATCGGTCCACCTCGAAGACGACCTCTACGAGGAGGCCTACTGCTTCAATCCATGGAGATGGAAAGGCAAGGACACGAGTACTTGTGGCTTTACTCCTTTCGGTGGTGGGCGAAGGCTGTGCCCGGGGCTGGATTTGGCCAGGCTGGAAGCTTCCATCTTTCTGCACCATTTGGTTACTGGCTTCACATGGGTGGCTGAGGAGGACCAGATCGTGAACTTCCCCACGGTGAGGATGAAGAGAAGGATGCCCATCATAGTGAGGAGGAAGAAC
>gnl_Musac_v1_GSMUA_Achr9T28740_001
ATGGTGATGTTGATAAAGAGCATCATTCTGGAGAAGAGGAAGAACAACTGCGGACGCACCCCGCTCGACGTCGTCGACGTCCTCATCAACGACGCCAGTGATCAGTTGACCGACGATCTCATATCGGACAACATGATCGATCTGATGATTCCAGCCGAGGATTCGGTGCCTGTTCTTGTGACACTTGCAGTCAAGTACCTCAGTGAATGTCCTCTTGCGCTCCAACAGTTGGAGGAAGAGAACATGCAGTTGAAGAAGCGAAGATCACTACCTGGTGAGGATCTGCAATGGACCGACTACATGTCCTTATCATTCACACAAGATGTCATAACGGAGACTCTACGGCTGGGGAACATCATCAGCGGGATCATGCGCAAGGCTGTGAGAGATGTGGAGATCAAGGGGCACTTCATACCTAAGGGATGGTGCGTGTTCGCCTACTTTCGATCGGTTCATCTCGACGAGAACCATTACGAGGAGGCCTACAAGTTCAATCCATGGAGGTGGAAGGACAAGGACATGAGTACTTGTAGCTTTACTCCTTTTGGAGGTGGGCAAAGGCTGTGCCCTGGGCTGGATCTGTCCAGGCTGGAGGCTTCCATCTTTCTCCACCACTTGGTCACCAACTTCACGTGGGTGGCAGAGGAGGACCAGATTGTGAACTTCCCCACTGTAAGAATGAAGCGAAGAATGCCCATCAGGGTGAGAAGGAAGACC
>gnl_Musac_v1_GSMUA_Achr9T28730_001
ATGAGGAGAAGCCACAAGAGAGCTCGGCTCCCTGCAGGGTCCCCGGGTTGGCCGCTCGTCGGCGAGACCTTCGAGTTCGTCTCCTGCGCCTACTCGCCTCGGCCGGAGAGCTTCATGGACAAGCGTCGACTCTTGTACGGGAAGGTGTTCAGGTCGCATCTCTTCGGCAGCCCGACGATCGTGTCGACGGACGCAGAGGTCAGCAGGTGGGTGCTGCAGAGCGACGGGCGGTCGTTCGTGCCGTCGTATCCGAAATCCCTCACGGAGCTGATGGGGAAATCCTCCATCCTACTGATCAACGGGAACCTCCAAAGACGAGTCCATGGTCTCATCGGCGCATTCTTCAAGTCGTCTGACCTCAAGGCTCAGATCACCAGAGACATGCAGTGCTACGTGCAGCAGTCCATGAGCAGCTGGAAGAACGAGCGGCTCATCCACATCCAAGACGAGGCTAAACACATCGTCTTCCAAATCCTAGTAAAAGGGCTGATTGGTCTACAGTCAGTGACGGAGACGCAATTCTTAAAGCAACAATTCAAAGAATTTATTGCTGGTTTAATGTCTTTGCCTGTGAAGCTACCAGGAAGCAGACTCTATCGATCGCTGCAGGCAAGTGATCTACTCCTACGC
>gnl_Musac_v1_GSMUA_Achr8T00150_001
ATGGCCTTAGGCGTGTGGTCTCCCTCGCTGATTGATGTGGTGTTGTTTGCGATCGCAGCGGTGGTGGTCTGGAAATTGGAGAGGAGGAGGAGGAGGGGTTGGGCGACGGGGCGGTTGCCGCCGGGGAGCGAGGGGCTGCCGGTGGTAGGGGAGACCCTGCAGCTGATCGCGGCGTACAAATCGGAGAACCCGGAGCCGTTCATGGACGAGCGGGTACGGCGGCATGGGCGGCTGTTCACCACGCACGTTTTCGGGGAGCGCACCGTCTATCCGTCGTCCCTCTCCACGCTGCTGGGCACCCACTCCCTCGTCGTGATGAAAGGCGCCCGCCACAAGCGCATGCACTCCCTCACCCTCGCCCGCCTCACCTCCCCCGCCGCTATCCGTGAGGCCAAACTCCTTCTCCATATCGACCGCCTCGTCCGCCGCACCCTCGACTCCTGGCCCTCCTCCTCCCCGGTCCTCCTCCTCGACGAGGCCAAGAAGATCACCTTCGAGCTTACCGTCAAGCAGCTGGTCAGCTACGACCAGCACAAGTGGATCGAGTCCCTCCGCCACGAGTACCTCCTCCTCATCAATGGCTTCTTCTCCATCCCCTTCCCTTCCTTCCTCTCCTTCACCACCTACGGTCGTGCCCTGAAGGCTAGGAAGAAGGTGGAGGAGGCGCTGAAGGAGGTGATAAGAAAGAGAAAGCTGGAGAAGAAGCCGACAGGAATCGACGTCGACGTCAAGGAAAGCCAGAATAACACGAAGAAAAAAGACATGCTGGAGGAGCTGTTGGAGGGAGAAGCGGAAGGGATGACGGACGAGGCGATAGTGGACTTCCTGCTGTCGTTGTTGGTGGCGGGATACGAGACCACGTCCACCATCATGACCCTGGCCGTCAAGTTCCTCACCGACCACCCCCGAGCCCTCGCGCAGCTCAGGGAAGAGCAGGAAGGGATACGGAAGCAGAAGAAAGACGAGGAGGCGGCCTTGGACTGGGATGAATACAAGTCCATGCCCTTCACACAGTGCGTGATCAACGAGACCCTTCGAGTGGTCAACATCATTGGCGGAGTGTTCCGGCGAGCCAAGACAGACCTCCATTTCAAAGGGTACACGATTCCCGAGGGGTGCAAGGTCTTCCTCTCCTTCCGTGCTGTCCACCTCGACACCGAATACTTCGATGACGCCCGGACCTTCAACCCCTGGAGATGGCAGAAGAATGCAGCGGCGCAGCAGGTCGGGGGGGCCACTGTCTACACCCCCTTCGGCGGGGGCTCGCGGCTGTGCCCCGGCTATGAGCTCGCTCGGGTGGTCATATCCGTCTTCCTCCATTACCTCGTCACTCGATTCAATTGGGAGGAGGCGGAGAAAGATAGGCTGGTGTTCTTCCCCACCACAAGGACTCTCAAGAGCTATCCCATCAACGTCTGGCGGCGCGAGGAGGAAGAAGGAGCA
>gnl_Musac_v1_GSMUA_Achr8T26330_001
ATGGCTCCTGTGATCATTCTCTTCTTCCTGTTCCCCACCCTCCTAGTCCTCCTGGCCGCCGCCCTTGGCCTAAGGAACAGCGAGAGCCGGAAGACCAAGGGCCTCAACCTCCCACCTGGGAGCATGGGATGGCCTCTTCTTGGCGAGACCATCGCTTTTCGGAGGCAACATCCTTGCAACTCCCTGGGGGAGTACATGGAAGATCGCATTAACAAATATGGGAGGATATACAAGTCCAACCTGTTCGGCGCGCCCACCATCGTGTCGGCCGACGCCGAGCTCAACCGGTTCGTGCTGATGAATGACGACAGGCTGTTCGTGCCAAGCTTCCCCAAGAGCGTGGCGGATATCCTCGGCAAGACGTCGATGCTTGTGCTCACGGGGGAGATGCACCGCTACATGAAGTCGCTCGCCGTCAACTTCATGGGCATCGCGAGGCTCCGAGCCAACTTCCTCGTCGACTCCGAGTTGTACGTCGTGCAGAACCTCGAGTCCTGGCCCGAGAACACGCCTTTCCCGGCCAAAGAGGAGGCTTGCAAGATTACCTTCAACCTTATGGTGAAGAACATACTGAGCATGAACCCCGGTGAGGAGGAGACGGAGCGGCTTCGGAAGCTGTACATGTCATTCATGAAGGGGGTGATCGCACTTCCTCTCAACATCCCCGGAACTGCTTACAGAAAGGCTGTTAAGTCGCGAGCCACAATCTTGAAGGTGATCGAGAGATTGATGGAGGAAAGGCTTCATAAGAAGAAAGAGGGAACAGACAGTATCGGTGAAGCGGATCTTCTCGGGTTCATTCTGGAGCAATCGAACCTTGATGCCGAGCAATTCGGTGACCTCTTGCTGGGTTTGCTCTTTGGCGGCCACGAGACCTCTTCCACGGCCATCACATTGGTTCTCTATTTCCTCCATGACTGTCCAAAAGCAGTCGAGCAGCTCAGGGAAGAGCACCTTGAGATAGTTAGAGCCAAGAAACAAAGGGGAGGACCTCCGGCCCTGACCTGGGAGGATTACAAGCACATGGAGTTTACCCAATGCGTCATAAGCGAGACGCTGCGGCTTGGCAACATCATCAAATTCGTTCACAGGAAGGCCAACACTAACGTCCAGTTCAAAGGGTATGACATCCCTCGTGGATGGAGCATCATTCCCATATTTGCCGCTGCACATTTGGATCCTGACGTCTACGAGAACCCCCGGAAGTTTGATCCTTGGAGGTGGCAGACAATCTCCAGTAGCACTGCGAGGATCGACAATTACATGCCATTTGGGCAAGGCCTGCGCAACTGCGCAGGGTTGGAGCTCGCCAAGATGGAGATCGCTGTCTTCCTTCATCACCTCGTCCTCAATTACGACTGGGAGATAGCGGAGCCCGATGAGCCTCTTGCCTACGCCTTTCCTGAGTTCGCCAAAGGCCTTCCTATCAAGGCCCGCAAGGTCTCATTCATCATCTTTTTGATGGGTTGCTACGCTAGGTTTCGGTGCAAAGGTTCTATCCAAGGCGCCAAACAGTCACGAATGAGA
>gnl_Musac_v1_GSMUA_Achr8T26350_001
ATGGCACTCGAGCTCCTCCTCCTGATCTCCACGGCCGTAATAGCCGTCATAATCTTCTTCGCCTTTAGGAGCAACGGGAATGGAGACGGCAAGGCGTACAAACTGCCACCGGGCAAGATGGGTCTGCCTCTCATCGGCCAGACCATTGCTTTCATGCAGCCTCACTCCTCCGCCTCCTTGGGAGACTTCGTGGACCGAAGCATGGACAAGTACGGGAAGATCTTTAGGATGAACTTGCTGGGGAAGCCGACGATCGTGTCGACCGACCCGGACTTCAATCGGCTCATCCTGCAAAGCGAGGGGAAGATGTTCGAGAACAGCTGCCCCACCAGCATTGCCGAGATCATGGGAAGGTGGTCGATGCTGGCGCTGGTGGGGGACATCCACCGGGAGTTGAGATCCATCGCCGTCAACTTCATGAGCAACGTGAAGCTCCGGACATACTTCCTGGGAGACATCGAGCGTCAGGCCGTGAAGATTCTCGACTCGTGGACGGAGAACGCCACCTTCTCCGCCCAAGAGGCGGCGAAGAAGTTTGCCTTCGGCCTGATGGTGAAGCATCTGATGAGCATGGACGAGAGCATGCCGGAGACGGAGCAGCTGAGGAGAGAGTATCACACCTTCATGAAGGGAATGGCTTCCATCCCTCTCAACTTACCGGGCACCGCCTACAGAAAAGCCTTGCAGGTTGCCTCTCTCGTCTTGGTGTTTATAGAACCAGACAGTACGGCCGTCCCTATACATGGAGTATCAAGGGCCATCATCCTCACGATCATGGGGCAGAAGCTGGACGAAAGGATCACTAAGATCCGCGAGAAATGTGAGGGGCTTGAAGAGGATGACCTCCTGGCATCGGTGTCGACGCATCCAACTCTCACCAGAGAACAGATCCTTGACCTGATACTCAGCATGCTCTTCGCCGGCCACGAAACATCCTCCGGTGCCATCTCTCTTGCCATTTATTTCCTGCAGGCCTGTCCTAAAGCGGTTCGACAACTGCGGGAGGAGCACGCTGAGATCGCGAGGCTGAAGAAGGAACGAGGGGAGACCGCACTGACCTGGGATGACTACAAGAAGATGGAGTTCACGCATGCTGTCATCAATGAGACGCTAAGGCTAGGCAACATCGTCCACTTCCTGCACCGGAAAGCCATCAAAGATGTCCAGTACAAAGGTTACGATATTCCATGTGGGTGGGAAGTGGTTCCTATAATCTCAGCAGCACATCTGGATCCGTCGATCTACGATGAACCACAGTGTTACAACCCATGGAGATGGAAGGCTATCCTTGCGACCGTGACGAAGAACAGCAACGTGATGTCGTTCAGCGGCGGCCCGCGACTCTGCCCTGGAGCAGAGCTTGCAAAGCTAGAGATGGCCGTCTTCCTCCACCACCTTGTCCTCAAGTACGACTGGGAGCTGGCCGAGCGTGACTTCCCCGTCTCCTTTCCTTTCCTCGGCTTCCCCAAGGGCTTGCCCATTAAGGTTAGGCGCTTCGGTGGTAACCAAGTGGCT
>gnl_Musac_v1_GSMUA_Achr10T27520_001
ATGGACACGTCGCTGGTGCTGTGGGCGGCGTCGGTTACACTCTTGGCGACGGTGATCATCGCCCGGACATGGGGGATGAAGAGAAGCGGCCAAAGAGGTCATCGACTCCCTGCAGGATCCCGGGGTTGGCCTCTCGTCGGCGAGACCCTCCAGTTCGTGTCCTGCGCCTACTCGCCTCGGCCGGAGAGGTTCATGGACAAGCGGACGCTCATGTACGGGAAGGTGTTCAGGTCGCATCTGTTCGGCAGCTCGACGATCGTGTCGACCGACGCAGAGGTCAGTCGGTGTATCCTGCAAAGCGATGCGAGGACCTTCAGACGAGTTCACGGCCTCATCGGCGCCTTCTTCAAGTCCTCCGACCTCAAGGCTCAGATCACCAGAGACATGCAGAGCTACGTGCAGGAGTCCATGATCAATTGGCAGGATGATCAGCTCATCCGCATCCAAGACGAGACCAAGAAGATAATCTTCCAAATACTAGTCAAAGGGTTGATTGGATTGGAGCCGGGAAAGGAGATGCAGTTGTTGAAGCAACAATTCAAAGAATTTATTGCCGGGTTGATGTCTTTGCCGGTGAAGCTGCCCGGGAGTAGACTCTACAGATCACTACAGGCAAGTCTACCGCCTATTCGTTCAGTCATTCATCGATTCAGCATCATCGAGGAGAAGAGGAAGAACAAGTTGGGATGCGCGCCGCGGGATGTGGTGGATGTGCTGATCAACGACGCCAGCGGCCAATTGACGGACAATCTAATATCGGACAACATGATCGATCTGATGATACCGGCCGAGGATTCCGTGCCTGTTCTTGTTACACTAGCAGTCAAGTACCTCAGCGAATGTCCTCTTGCTCTCCAACATCTGGAGGAGGAGAATACGCGGCTGGAGAAGAGGAGATCGATGCTGGGTGGGGAACTGCAATGGGCCGACTACATGTCGTTGAGCTTCACGCAACACGTGATAACGGAGACGCTACGTATGGGGAACATAATTAGCGGGATCATGAGGAAGGCGGTGAAGGATGTGGAGATCAGGGGGCACTTGATACCCAAAGGCTGGTGCGTGTTCACGTACTTCCGATCGGTACACCTGGACGAGAAGCACTACGAGGAGGCGTACAAGTTCAATCCATGGAGGTGGAAGGACAAGGACATGAGTTCTTGTGGCTTTACTCCTTTTGGAGGTGGGCAAAGGCTGTGCCCTGGGCTGGATCTGGCCAGGCTGGAGGCTTCCATCTTTCTTCACCACTTGGTCACCAACTTCACGTGGGTGGCAGAGGAGGACCACATCGTGAACTTTCCTACTGTAAGAATGAAGGGGGGAATGCCCATCCGGGTAAGGAGGAGGAGC
>gnl_Musac_v1_GSMUA_Achr5T04260_001
ATGGAGGGAGGGCTGCTCTCTGCTCTTCTCCTGGGATCCATCGTGATGTTGGTTGTGGTGTTGAACCATTTCCTTCCCTTGTTACTGAATCTTGGAGCTGCTCCAAGGGGGAGCTTCGGATGGCCTTTGTTAGGCGAGACCTTGAGGTTTTTGAGCCCACATGCTTCATATGCTCTTGGAAGTTTCTTAGAAGACCATTGTTCTAGGTATGGGAAGGTCTTCAAGTCGCAGCTCTTCTGTACCCCGACCATCGTCTCCTGTGACCAGGAGCTGAACCACTTCATACTCCAGAACGAGGAGAAGCTGTTCCAGTGCAGCTACCCGAGACCCATACATGGCATACTGGGCAAGTCTTCCATGATTGTGGTGGTAGGTGACACCCACAAGAAGCTGAGAAACCTGGCCTTGACACTGGTCACCACCACCAAGGCAAGAGCTGGATATCTCAATGATATAGAGAGAATCGCTCTTCGAGTCATGGGCTCATGGAAGGACAAGAAGAGGATCTTCTTCTGTGAGGAGGCCAGAAAGTTCACTTTCAGTGTCATAGTGAAACAAGTCCTCGGGTTGTCACAAGATGAGCCACAGACTGCAAAAATTCTTGAGGACTTCCTGACTTTTATGAAGGGTCTCATTTCTTTTCCCCTCTACATCCCAGGAACCGCATATGCCAAAGCTGTTCAGGCTAGAGCTAGGATTTCTTTAACTGTGAAAGCCATACTAGAAGAAAGAAGAAAGAACGGAGGGGATTCCAGTCAGAAGGGTGACTTCCTTGATGAACTCCTATCAGTTGGTAATTTGTCTGAGGAGGAAAAGGTCAGTTTCTTGCTGGACTCCTTGCTGGGTGGCTATGAGACCACCTCCCTGCTGATGTCAATGGCTGTTTACTTTCTCGGGCAATGTCCATCAGCTCTGGAGCAGCTCAAGTCAGAACACCAGTCCATTAGAGCCAACAAGAAGGATGAGTACTTGAACTCAGAAGGCTACAAGAAAATGGAGTTTACCCAACATGTCATAAATGAGACTTTAAGATGTGGAAACATTGTTAAGTTTGTTCACAGAAAGGCTCTCAAGGATGTCAGATACAAAGAGTATCTGATCCCATGTGGCTGGAAGGTCCTGCCCGTCCTCAGTGCAGTACATTTAGACTCTTCCCTTCATGGAAATCCCCAAGAGTTTCACCCCTGGAGATGGGAGGGTTACAACCAAACATCAACCAAAAAGTTCACTCCATTTGGTGGTGGGCCAAGGCTTTGCCCAGGATCTGAACTTGCCAAAGTGGAGGTTGCTTTCTTCCTCCACTTCATGGTGCTCAATTTCAGGTGGAAACTGGAAGGCGAAGAAGACATTCCCATCGCTTACCCCTACGTGGAGTTCCCAAGAGGATTACCACTGGAAATTGAACCGGTGCCATCCGAATAT
>gnl_Nelnu_v1.0_NNU_019288-RA
ATGAAATTGGTTTTAGCATTCTGGGTTTTGGTGGGTTTTATCGGGTGGTGTTGGTGGAAGAAGAAGAAGAAGAAGAAGGAGAAGGAGCAATTAGAAAACCAGTCCGGGATTCCCAAAGGGACTTTAGGGTGGCCTTTAATAGGAGAGACCTTGAATTTCATCGCCTCCGGCTACACTTCTCGACCTGTTAGCTTCATGGAAAAGCGCAAATCTCTATACGGTAATGTGTTCAAATCTCACATATTAGGAATGCCCATCATAATCTCGACCGATCCAGACGTGAACAAGGTAATTCTACAGAACAATGGAAGCATCTTCGTCCCTTTCTACCCCAAATCGATCACAGAACTACTGGGAAAATCTTCTATACTTCAAATGAATGGTAATCTACAAAAGAGAGTGCATGGGTTGATCGGAGGCTTCTTTAGATCACCTCAACTCAAAGTTCGAATCACACGAGAGATAGAGAATGCTGTCAACAAAGCCATGGAGGCTTGGAGGGATGGAGATCTCGTTTACATGCAGGAAGAAACCAGAAACATTACGTTTCAAGTATTGGTTAGGGTGTTGATGAGCGTTGGCCCAGGTGAAGATTTACAGTTTCTGAAGAGAGAATTCGGAGAATTCATTAAAGGATTGGTCTGCTTACCGATTAAGCTACCGGGAACCAGGCTATATAAATCACTGAAGGCTAAGGAGAGGCTGTTGAAGATGGTGAAGAGGATTGTGGAGGAGAGGAAAATGAGAATGGAGAGTATAGATGAGAGAGGTCCTCTCATGGACGCAATAGATGTTTTATTGTGTGACGCAGGAGAAACAGAAGACAAACAACATCTACCGTTGGATTTCATCAGTGGGAATATCATAGAGATGATGATCCCAGGAGAGGACTCGGTGCCCATGCTGATGACACTGGCAGTCAATTATCTCAGCGAGTCTCCCCTCGCTTTAAAGCAGTTAGTGGAGGAGAACATGGAGTTGAAAAGACAGAAGACACAATTAGGTGAAGATTATGCTTGGACGGATTACATGTCGTTGCCATTCACTCAAAACGTGATTAATGAAACCCTTAGAATGGCAAACATCATTAATGGTGTTTGGAGAAAAGTTCTCAGAGATATAGAAATCAAGGGTTATTTTATTCCAAAGGGGTGGTGTGTACTGGCTTCCTTTATTTCTGTTCACATGAATGAAGAGAATTATGAGAACACTAACCAATTTGATCCTTGGCGATGGCAGAGAAAAGGAGGAAACATCAACAATAATTACTGTTTTACACCGTTTGGAGGAGGGCAGCGGTTGTGCCCTGGTCTTGAACTCTCTAGGCTCGAAGTCTCCATTTTCCTTCATCATCTTGTCACCCGTTTCAGATGGGTGGCTGAGGAAGATTACATCGTCCACTTTCCGACAGTGAAGATGAAAAGGAAACTGCCTGTCTTTGTCACACCCATCTCATCT
>gnl_Nelnu_v1.0_NNU_011246-RA
ATGGAGTTTCTCTTACTCTGTTTCCTCATCTCTTCTTCTTCTCTGTATCTCCTCTTTCTCCTCCTCCGTTACTTCCGATTCAGACATCGAAAACTTGGCCTCCCGCCAGGTAACCTTGGTTTCCCACTCATCGGCGAGACCCTGCAACTCATCGCGGCCTACAAGACCGAGAACCCCGAACCGTTCATCGACGTGCGGGTGGCTCGGTACGGGAACTTGTTCACGACTCATGTGTTCGGCGAGCCGACCGTGTTCTCAGCGGACCCGGAGGCGAATCGGTTCATACTGCAGAACGAAGGCAAGCTGTTCGAGTGCAGCTACCCGTCCTCCATCTCCAACCTCCTCGGGAAGCATTCTCTATTGCTAATGAAAGGAAGCCTCCATAAGCGGATGCATTCCCTCACCATGAGCTTCGCTAATTCCTCCATCATCAAGGACAATCTTCTTGTCGACATCGACCGGCTGGTTCGGCTCAACTTGGACTCCTGGACCGGCCATGTTTTCCTTCAAGAGGAAGCGAAGAAGGCAAGTGTTTCTTTAACTGAAATAATTTGTATTTCGCAGATTACATTCAATTTGGCAGTGAAGCAGCTGATGAGCTTTGATCCAGGGGAATGGACTGAGAGCTTGAGAAAGGAGTACCTTCTCCTCATCGAGGGCTTCTTCTCCGTTCCCTTGCCTTTCTTCTTCAGCGCTTATGGCCGAGCTATCAAAGCCCGAAAGAAGGTGGCAGAGGCTCTCCGGTTGATCGTGGGGAAGAGGAGAAGGGAGAGCGAAGGAGGAGAAGTCAAGAAGAAAGACATGCTAGCAGCACTATTGGAAGGTGGGGAAGGCGGGTTCTCGGATGAGGAGATCGTAGACTTCCTGCTGGCTCTGCTCGTGGCGGGTTACGAGACCACCTCCACCATTATGACACTGGCGGTGAAGTTTCTCACTGAGACACCTGCCGCCTTGGCTCAGCTCATGGAGGAGCACGACCAGATCAGGGCTCGGAAGGAACGAAACTCAGAAGAGGAGAGCCTACAGTGGAACGATTATAAGTCCATGCCCTTCACTCAATGCGTGATTAACGAGACCTTGCGTGTGGCAAACATCATTAGTGGTGTATTTAGGAGAGCAATGACGGATGTCAATATCAAGGGCTACACCATACCAAAGGGTTGGAAAGTTTTTGCATCATTTCGGGCTGTGCATCTGGACGAAAACCACTATAAAGATGCTCGAACCTTTAATCCCTGGAGATGGCAGCAGAGTAATACGGGGGGAGCAGCAACAGCGACAGGGAATCTGTTTACGCCATTCGGCGGAGGCCCACGTCTTTGTCCTGGGTATGAGCTTGCTCGAGTCGAGATCTCAGTCTTCCTCCACCACCTTGTCACCCGCTTCAGCTGGGATCCGGCCGACGAAGACAAACTGGTTTTCTTCCCGACCACCAGGACTCTCAAGCGATATCCAATCAACGTTCAGCGTAGAAGGAAAATTGCAGCAAGAACAGAAGAAAAAGACGAAAAA
>gnl_Nelnu_v1.0_NNU_006312-RA
ATGAAACTGGTCTTAGGATTTTGGGTTTTGGTGGGTTTTGTGGGATGGTGTTGGTGGAAGAGGAAGAGCAAGAAACGATTAGAGAACAAGGCTGCGATTCCTAGAGGGAGTTCAGGGTGGCCTCTAATAGGAGAGACTCTGGATTTCATCGCCTCCGGCTACACCTCTCGACCTGTTAGCTTCATGGAAAAGCGCAAAGCTCTATATGGGAAGGTGTTCAGATCTCACATATTAGGAGTACCCATCATAATTTCCACTGATCCGGACGTGAACAAGGTGGTTTTGCAGAACAATGGAAGCATCTTCATCCCTTTCTACCCCAAATCGATCACCGAATTACTGGGAAAATCTTCTATACTTCAAATGAACGGTAATCTACAGAAGAGAGTGCATGGTTTAATAGGAAGCTTCCTTAAGTCTCCTCAACTCAAAGCTCGAATCACACGAGAGATAGAGAAGGCTGTCGATCAAACCATGGGAACTTGGAAGGAGGGAAACCTCGTTTACATGCAAGAAGAAACCAGAAACATTACTTTCCAAGTGTTGGTTAAAGCATTGATGAGCGTTGGCCCAGGCGAAGATTTACAGTTCTTGAGAAGAGAGTTTGGAGAATTCATTAAAGGTTTGGTCTGTTTACCGATTAAGCTACCGGGAACCAGACTGTATAAATCATTGAAGGCTAAGGAAAGGCTGTTGAAGATGGTGAGGAGAATTGTGGAGGAGAAGAAAATGAAAATGGAGAACACAGACGAGAGAGGTCCTCCCATGGACGCAGTAGATGTGTTGTTGTGTGACTCTGGTGAAGCAGCTGATGAGAAGCAACGGTTACCGTTGGATTTCATCAGTGGGAATATTATTGGGATGATGATACCGGGAGAGGACTCGGTGCCCATGCTGATGACACTCGCAATCAAATACCTTAGTGATTCTCCTCTCGCTCTAAGGCAATTACAGGAGGAGAACATGGAGTTGAAAAGACGGAAGGCCCATTTGGGTGAAGATTATGCTTGGACTGATTACATGTCATTGCCGTTTACCCAAAATGTGATTAATGAGACTCTCAGAATGGCGAACATCATCAATGCTGTTTGGAGAAAAACTCTGAAGGACATAGAAATCAAGGGTTATTTTATTCCCAAAGGATGGTGCGTATTGGCGTCGTTTGTGTCTGTTCACATGAATGAAGAGAACTATGAGGACCCTTACAGATTTGATCCTTGGAGATGGGAGAGAAAAGGAGGGAACTTTAACTATAACAACTGCTTTACACCATTTGGTGGAGGGCAGAGGTTGTGTCCTGGTTTTGAACTCTCGAGGCTGGAAGTCTCCATTTTCCTCCATCACCTTGTCACCCGCTACAGATGGGTGGCTGAGGAAGATTGCATCGTCAACTTTCCGACAGTGAAGATGAAGAGGAAACTGCCCGTCGTCGTCACATCCATCTCATCT
>gnl_Nelnu_v1.0_NNU_006423-RA
ATGGCTGCTGAAATAGAGCTTCTTCTCCTGCTCTCTCCATCAATTTTAGCTCTTTTTCTCGTATGGCTCCTCATCAAAAGGAAGGAAAGAACACTAAAGCTTCCACCTGGAAACATGGGTTGGCCTTTTCTCGGTGAAACGATCAGTTATTTGAAGCCTTATTCAGCTACTTCCGTAGGAGAATTCATGGAGCAACACATATCGAGGTATGGAAAGATCTACAAGTCCAACTTGTTTGGTGAGCCAACCATAGTTTCTGCAGATGCGGGACTAAATCGATTTATATTACAGAACGAGGGGCGCCTGTTTGAATGCAGTTATCCAAGGAGTATTGGTGGGATTCTTGGGAAATGGTCGATGTTGGTCTTGGTTGGAGACATGCACAGAGACATGAGGATGATCTCTCTCAACTTCATGAGCAATGTGAGGCTTCGAACTCATCTCCTGCCGGAAGTCGAGAGGCATACCTTGCTGGTTTTAAGGTCTTGGAAAGAAAATTCAACACTTTCAGCTCAAGATGAAGCAAAGAAGGCATGTTTAAATCTTAAAAAAATATACATAGAAACCATTAGTTTCAGTTTTTTCCACCTTTTGATTTTGATATGTTCCAAAGATGGACAAGAAAAGCTAATCCTTCAAGAAAAAATATTTTTACAGTTCACTTTCAATTTGATGGCGAAACATATCATGAGCATGGATCCCGGAAAGCTCGAGACCGAGCAGCTGAAGAAAGAGTACATTACGTTCATGAAAGGAGTGGTCTCGGCGCCGTTGAATTTGCCTGGAACAGCATATTGGAAGGCCTTACGGTCGAGGTCGACGATCCTGAAAGTAATCGAGCGAAAAATGGAAGAGAGGATCCGGCACATGAGAGATGAATGCGAGAGAAGGGAAGAAGATGATCTCCTCGGGTGGGTATTGAAGCATTCAAACCTTTCGACGGAGCAAATTCTGGATTTGATACTGAGTTTGCTCTTTGCCGGCCATGAAACTTCGTCAGTAGCCATAGCTTTAGCCATTTACTTCTTGCAAGACTGTCCAAAAGCACTTCAGCAGTTGAGGGAAGAGCATCTTAAAATTGCCCGAGCCAAGAAACAAGCTGGAGAGTCTCAGTTGAATTGGGATGACTACAAGAAAATGGAATTCACCCATTGCGTCATTAGTGAGACACTTCGTCTCGGCAACGTCGTTAGATTTGTACACAGGAAGGCTATCAAAGACGTCCGGTATAAAGGTTATGATATCCCAAGTGGGTGGAAAGTTCTTCCGGTGTTTGCAGCGGTCCATTTGGATCCATCCACCTATGATCACCCTCAACATTTCAATCCCTGGAGATGGCAGCAGAACATTAGTAGCAGTAGTAGTAGCAGCAACAGCAGCAATAGTAGCAGCGTGGGTGCTAATTCGAATGCGACGATGAGCATCAACTTTATGCCATTTGGGGGTGGACCACGACTGTGCGCCGGGTCCGAACTTGCCAAGCTGGAGATGGCCGTGTTCATGCATCACCTGGTCCTGAATTACCAGTGGGAGTTAGCCGAATCAGATCATGCACTGGCCTACCCATTCGTCGACTTCCCCAAAGGCCTACCCATCAAGGTCCACAAAATCCAGCACCACCACACCACAACCTCATATGACAGCAACATTCATTTAACTCTCAACTCTCTCAGCCTCCCATGT
>gnl_Nelnu_v1.0_NNU_011762-RA
ATGAGGGAAGGAGAATTTAGGGGGATTACAGCGTCCCTAATCTCCATGACTGGAATGGAACTTCTTCTGATTCTATCCCTATCAATTTTAACTCTTGTTCTCGTATGGCGTCTCGTCAACAATAAGGAAAAAGAAGTAAAGCTTCCGCCAGGAAAAATGGGTTGGCCTTTCCTCGGCGAAACGATGGGTTATTTGAAGCCTCATCCAGCTACTTCCATGGGAGAATTCATGGAGCAGCACATAGCAAGGTATGGCAAGATCTACAAGTCGAATTTGTTCGGTGAGCCAACGATAGTTTCTGCAGATGCGGGGCTAAACCGATTCATATTACAGAACGAGGGTCGCTTGTTTGAATGCAGTTATCCAAGAAGCATTGGCGAAATTCTTGGGAAATGGTCGATGTTGGTTTTGGTTGCAGACATGCACAGAGGCATGAGGATGATCGCTGTTAACTTCATGAGCAATGTGAGGCTTCGGACGCATTTCTTGCCGGAAGTGGAGAGGCACTGCTTACTGGTTCTAATGTCTTGGGAGGAGAATTCTACGTTTTCAGCTCTAGATGAAATAAAGAAGTTCACCTTCAATTTGATAGCGAAACAGATAATGAGCATGGATCCTGGAACGCCTGAGACCGAGCAGCTGAAGAGAGAGTACCTTACATTCATGAAAGGAGTGGTATCAGTGCCTTTGAATTTGCCTGGAACTGCATATAGGATGGCCTTACAGTCAAGGTCGAGGATTCTGAAAATTATCGAGCGAAAAATGGAAGAAAGAAACCGAAAGATGGGAGACGAATGCCAGAGAATAGAAGAAGATGATCTTCTTGGATGGGTGTTGAAGCATTCAAACCTGTCGACGGAGCAAAGTCTGGATTTAATACTAAGCTTACTTTTCGCCGGCCACGAAACTTCATCTATAGGCATTTCTCTGGCTATCTACTTCTTGCATGACTGTCCGAAAGCAATTCAACAGTTGAGGGAAGAGCACCTTAAAATAGCTACAGACAAGAAACAAGCAGGAGATCAGTCCCAATTGAATTGGGACGACTACAGGAAAATGGAATTCACCCAATGTGTTATATGTGAGACGCTTCGTCTGGGCAGCGTCGTTAGATTCGTACACAGAAAGGCTATCAAAGACGTCCAGTACAAAGGTTTTGTGATCCCAAGTGGGTGGAAAGTTCTTCCGGTGTTCACAGCGGTCCACTTGGATCCTTCGATCTACGACAACCCTCAATGCTTCAATCCCTGGAGATGGCAGAACACCAGCATGGCAGCAAGCAACAATTTCATGCCGTTTGGAGGTGGACCACGATTGTGCGCCGGAGCAGAATTGGCCAAATTAGAGATGGCTGTGTTCATACATCACCTAGTTCTGAATTACGAATGGGAGTTAGCGCTAGCCGAGCCCGACCAGGCACTCGCCTTCCCATTCGTGGACTTCCCAAAAGGCCTACCCATCAAGGTTCACAAAATCCACCACAACCTCGGTCCAATT
>gnl_Nelnu_v1.0_NNU_022976-RA
ATGATGAGTTACAGCAAATTATCCAGAATGGACATGTCCTTGATTATTAGTGTGGTAGCAATCCTGTTGTCCTCCATCATTCTGTGCAGGAGTTGGAGGAGGAGAATCAGGTCATCAACACACAGAGGCGGCCAACTTCCTCTGGGAAGTCTAGGATGGCCCCTTGTCGGCGAAACCTTGGAGTTCATTTCCTGCGCTCTCTCAGACCACCCTGAGAGCTTCATGGACAAGCGCCGACGCATGTATGGGAAGGTGTTCAAATCACACATTCTTGGTAGTCGAACCATCATATCGACGGACGCCGAGGTTAGCAAATTTATTCTGCAGAGTGATGCCAAGGTCTTCGTGCCTTCTTATCCGGGATCGCTCACCGAGCTGATGGGAAAGTCATCCATTCTTCAAATCAACGGAAGCCTGCATAGAAGAATCCATGGATTGATCGGAGCCTTCTTAAAATCTTCACACCTCAAGGACCAGATCACCCAAGACATGCAAAAGTACGTGCAACAGTCAATGGGAAGATGGAAAGATGATAAGCTCATCTACATCCAAGATGAAACCAAAAATATTGGGTTTCAAATCCTGGTCAAAGTATTGATTAGTTTGGATCCTGGTAAAGAAATGGAGTATCTAAGGCAACAGTTTCAAGAATTTATTGCGGGTCTAATTTCTTTACCCATTAACTTACCTGGGAGCAGACTCCACAGGTCATTGCAGGCAAAGAAAAGAATGGTGAAGTTGGTGCAAGAAATCATTCAGGATAAAAGGAAGGAGGGGAGCCCAACCGTTCCAAGAGACGTGATTGACGTCTTGCTAGGTGACACAAACGATCAACTGACGGATGAGCTAATATCTGATAACATGATTGACTTGATGATACCAGGAGAGGACTCTGTGCCTGTCCTCATAACTCTTGCAATAAAGTATCTCAGTGATTCTCCTTTGGCTCTCCAACAATTGACGGAAGAGAACATGAAGCTGAAAACACTAAAAGCTCAAGCGGGGGAACCTCTGTGCTGGAGTGACTACATGTCTTTGTCATTTACTCAAAATGTGATAACAGAGACTCTGAGGATGGGAAACATTATCGTAGGAGTGATGCGTAAGGCCATGAAAGATGTGGAGGTGAAAGGATATCTAATTCCCAAAGGATGGTGTGTGTTTACATATTTCAGATCAGTTCATCTTGATGAACATCTTTATGACTGGCCTTACCAATTCAATCCATGGCGATGGCAGGACAAAGACCCGAGTACTTGTAACTTCACTCCTTTTGGAGGTGGCCAACGACTTTGTCCGGGGCTTGACCTTGCCAGGCTGGAAGCTTCCATTTTCCTCCACCACTTCGTTACTCAATTCAGGTGGGTGGCCGAGGGTGACTCAGTTGTCAATTTTCCGACGGTAAGAATGAAGAGGGGAATGCCTATTTGGGTCAAAAGGAGAAGCAACCTTCAGTCTCCGACTTCAGAGAAAGTGGCAGGGCAACAGAACCAAATGAATGACAAG
>gnl_Nelnu_v1.0_NNU_005795-RA
ATGGAGGTTCTTCTCTCTGTTCTCCTCTGTTCTTCCTCTCTGTATCTCCTCTTCTTCCTCCTCCGCTACTCCCGCTTCAGCCTTCGGAAACTCGGGCTACCGCCAGGTAGCCTCGGCCTCCCTTTCATCGGCGAGACTCTGCAACTCATCGCAGCCTACAAGACCGAGAACCCCGAACCTTTCATCGACGCGCGGGTGGCTCGGTACGGGAGCCTGTTCACGACTCATGTGTTCGGCGAGCCAACCGTATTCTCAGCCGACCCGGAAGCCAATCGGCTCATTCTGCAGAATGAAGGAAAGCTGTTCGAATGCAGCTACCCGTCCTCGATCTCCAACCTCCTCGGCAAGCATTCCTTGCTGCTGATGAAAGGGAGCCTTCATAAGAGGATGCATTCGCTCACCATGAGCTTCGCCAATTCCTCCATCATCAGAGACAATCTCCTCGTGGACATCGACCGGCTGGTTCGGCTCAACTTGGATTCCTGGACCGGCCTGGTTTTCCTCCAGGAAGAAGCCAAGAAGATAACATTCGAATTGACGGTGAAGCAGTTGATGAGCTTCGATCCTGGGGAATGGACTGAGAGCTTGAGGAAGGAATACCTTCTCCTTATTGAGGGCTTTTTCTCGGTTCCTCTCCCTTTTTTCTTCACTACTTACGGCCGAGCGACCAAAGCTCGAACGAAGGTAGCAGAGGCGCTTCGGTTGATCGTGAGGAAGAGGAGAGAGGAGAGTAGAGGAGGAAAGAGTAAGAAGAAAGACATGCTGGCAGCATTGTTGGAGGGGGGAGAGGGCGGGTTCTCAGACGAGGAAATCGTGGATTTCTTGCTGGCCCTACTGGTCGCCGGTTACGAGACCACCTCCACCATCATGACTCTTGCTGTCAAATTCCTCACCGAGACACCGCTCGCTTTGGCTCAGCTAAAGGAGGAGCACGACGGGATCAGGGCAGCGAAGGAGCAATCAGAAGAAGGGCTACAGTGGAGCGATTATAAATCCATGCCTTTCACTCAATGCGTGATTAACGAGACATTGAGGGTAGCCAACATCATTAGTGGAATATTTAGGCGGGCAATGGCGGACGTCAATATCAAGGGCTACACCATACCCAAAGGGTGGAAGGTCTTTGCATCATTTCGGGCAGTCCACCTGGATCACGACCACTATAAAGAAGCTCGAACCTTTAATCCCTGGAGATGGCAGCAGAGCAATACAGGGGGAGCGACATCAGGAACAGTGAATCTGTTCACGCCGTTCGGCGGGGGCCCACGCCTCTGTCCTGGATATGAATTGGCTCGAGTCGAGATCTCAGTCTTCCTTCACCACCTGGTCACCCGTTTCAGCTGGGTTCCGGCCGAAGAAGATAAGCTGGTTTTCTTCCCAACCACCAGGACCCTCAAGCGGTATCCAATCAATGTCCAGCGCCGAATCAAAATTCCAGCAAAAACAGGGGAAGGAGAA
>gnl_Nelnu_v1.0_NNU_002932-RA
ATGGTTGGAATTGGAGTACTACTTCTCCTGCCACTTTTATTAGCTACCTCGCTAGGACTAGTTTTGGCTTTTGTTTTCCTACAATCCTTGTTTTTAAAACAAGAGCCCATCAATAACTTACCTCATGGGAGCATGGGATGGCCCTTTCAGCTGGGGGAAACCCTGGCCTTCCTCAGGCCACACCAATCAAACACTCGGGGGAGCTTCTTAGACGACCATTGCTCTAGGTACGGGAAAATTTTCAAGTCTCATCTATTTGGGTGTCCAACCATCGTCTCCTGCGACCACGAGCTCAACATGTTCATCCTTCAGAACGAAGAGAAGCTATTCCAGTGCAGCTACCCCAAGCCCATCCACGGAATACTCGGAAAGCATTCTTTGCTCGTTGTGGTTGGTGATGTTCACAAGAAACTAAGAAGCTTCGCACTTAGCTTGGCCAGTACATGCAAGTCAAAGCCCGAATACCTCCACGACATAGAGAAGCTCGCGATCAGTCTCATGGAGTCCTGGAAGGAGAGAAAGGAATTCACGTTCAATCTGATAGTGAAAGAAATACTTAGCATGGAACCGGAAGATCCAGTAGCCTCAAAGATATTGAAAGACTTTCTTACCTTCATGAAGGGGTTGGTGTCTCTCCCGATATATATACCAGGAACCCCATACGCCAAGGCAGTTAAGGCCAGAGCGAGGATTTCTTCCACGGTGAGTTCCATTATAAAAGAAAGGGAAAAGGTGGATGTGGGGCTTAAAAAAGGAGACTTTTTAGATGTGCTTTTGTCAAATGCAAGCTTAAATGATGAAGGGAAAGTGAGTATTGTGTTGGATCTTCTGCTCGGAGGATACGAAACTACCTCGATACTTATGGCCTTAACTGTCTACTTTCTTGCTCACTCACCACATGCTCTTGAGCATCTAAAGGAAGAACACGAGGCTATAAGGAAGTACAAGCCAGAGAAAGAATCCTTGAATTGGGAAGATTACAAGCAAATGGAGTTCACACAAAATGTTGTCATCAATGAAGCTCTAAGATGTGGTAACGTAGTCAAGTTTGTTCACAGGAAGGCGATTAAGGATGTCAACTTCAAAGGGTACTTCATTCCCTCTGGATGGAAGGTTCTTCCCATCTTTACAGCCGTACATCTAGACCCATCTCTTCATGAAAATGCATCAGAGTTCAATCCTTGGAGATGGGTTGGTCAAGCACCGGGCAAAAACTTCTCACCTTTTGGTGGAGGGCTTCGTCTCTGTCCAGGTGCCGAACTTGCCAAAGTAGAGACTGCATTCTTCCTTCATCATCTTGTCCTAAATTATAGATGGAGAACAAAAGGAGAAGACTATCCGCTAGCCTACCCTTACGTGGAATTCAAGAGAGGTTTGCTTCTGGAGATGGAGCCACTGGAGACGAGATTACCTGAAGGAAATCCCAGTAGTGATAGGCGT
>gnl_Nelnu_v1.0_NNU_017108-RA
ATGGTTGAAGGTGTTTGTTTTGTCGTTTTAGTTGGTCTGCTTGGAGCGGCTTTGGGTCTCGTCTTCAACCATTTCCTTCCGTTGTTGTTGAAGCTCGGTGTTGCTCCAAGGGGCACTTTTGGGTGGCCTTTATTTGGTGAAACCCTTAGTTTCTTGAAGCCGCATGCTTCAAATGCTCTGGGAACCTTTCTTCTGGACCACTGTTCTAGGTATGGGAAAGTATTCAAATCCCATTTGTTCTTCTCTCCTACAGTGGTGTCATGTGATCAGGAGCTGAACTACTTCATTCTTCAAAATGAAGACAAGCTGTTCCAATGTAGCTACCCAAAGCCCATACATGGAGTACTTGGGAAATCTTCCTTGCTTGTGGTGGTGGGCGACACACACAAGAGGCTGAGGAACGTAGCTCTGACACTGGTCAGCACAACAAAATCGAATCCCGAGTATCTCAACGACATCGAGAGGACAGCCATTCATATATTAGATTCATGGAAAGGCAAACAAGTAGTCAGCTTCTGCGAAGAGGCTAGAAAGTTTACATTTAACGTGATAGTAAAGCAGGTCCTTGGGTTAACACCCGATGAGCCACGAACAGCAGAAATCCTGGGAGATTTCCTTGCTTTCATGAGAGGACTCATCTCTTTTCCGCTCTACATCCCTGGAACGCCATATGCAAGAGCTGTTCAGGCTAGAACTAGAATATCCTCCACTATCAAAGCAATCGTTGAAGAAAGAAGAAGAAACGGTGGTAACTCTAACAAAAATGGTGATTTCCTTGAGATACTCTTATCGGTGAATAACTTATCAGAGGATGAGAAAGTGAGCTTTGTTCTGGATTCTCTGCTGGGTGGCTACGAAACTACTTCTCTTTTGATGGCCATGGCAGTGCAGTTTCTAGCTCATTCACCAGCTGCACTGGAACAATTAAAGCTAGAGCAACAAAACATCAGAAGCATCAAGAAGCATGGAGACGAGTATTTGAACTGGGAAGATTATAAGAAGATGGAATTTACCCAGAATGTTATTAATGAGGCTCTCAGATGCGGGAACATTGTCAAATTTGTCCACCGAAAGGCTCTCAAGGATGTCAGATTTAAAGATTATGTAATTCCGTCCGGTTGGAAGGTCCTACCAATCTTCAGTGCAGTACATTTAGACCCATCTCTTCACGGAAGTGCCCTTCAATTCGATCCTTGGAGATGGGAGAACGCTGGCCAAACATGCAAGAAATTTATGCCCTTTGGCGGAGGGCCAAGGTTCTGCCCAGGATCTGAGCTTGCTAAAGTAGAAACTGCATTTTTCCTCCATCACCTCGTACTCACTTACAGATGGAGGACCGAAGGCGATGACCAACCAATGGCGTATCCATACGTTGAGTTTCAAAGTGGGTTGCAACTAAGAGTGGACCCAATTTTATCGAATCGTCAGGTTAAC
>gnl_Orysa_v7.0_LOC_Os10g19110.1
ATGGCACAACAACGTTGGTGGCGCATAATAGCGGAGAGCTCTAAGAAGAAGGGGTGGGGCGAGGGGAGGCCGCTGGTGGTGCATCGTCATAGCGGCAGTCGTCAGTATGGAGAGGCGGAGAGTGAGAGGATGATATTCAGCGTTACAGCCAAGAAGTTAATCAGCTATGATTCTTCCACCTCCGACGGAAAGATGTGGAAACACTACGATGCTTTCGCTCAGGGCCTTATAACACTTCCACTATGCATTCCTGGCACTGCGTTCTACAAATGTATGCAGGTCTACACTTATCTGGTT
>gnl_Orysa_v7.0_LOC_Os04g39430.1
ATGGTGGGAGGAGAGCTTGTGCTGGCTGCTCTGGTGATCCTGCTTGCTTTGCTGCTGACCCTGGTGCTGAGCCACTTCCTGCCTTTGCTCCTGAATCCCAAGGCTCCCAAGGGAAGCTTTGGGTGGCCTCTCCTTGGTGAGACGCTGAGGTTCCTCAGTCCTCATGCTAGCAACACCCTGGGCAGCTTCCTGGAGGATCACTGCTCCAGGTATGGGAGGGTGTTTAAGTCCCATCTGTTCTGCACCCCCACCATAGTGTCCTGTGACCAGGAGCTGAACCACTTCATCCTTCAGAATGAGGAGAGGCTGTTTCAGTGCAGCTACCCCAGGCCAATTCATGGCATTCTGGGCAAGTCCTCCATGTTAGTGGTCCTAGGGGAGGACCACAAGAGGCTCAGGAACCTTGCTCTAGCACTGGTCACCTCCACAAAGCTCAAGCCCAGCTACCTTGGCGACATTGAGAAGATTGCACTGCATATAGTTGGGTCATGGCATGGCAAGAGCAAGGACAAGGGGATGGTCAATGTCATCGCCTTCTGCGAGGAGGCAAGAAAGTTTGCATTCAGTGTAATAGTGAAGCAGGTGCTGGGGCTATCACCAGAGGAGCCGGTCACTGCCATGATACTTGAAGATTTCCTCGCCTTCATGAAGGGTCTCATCTCTTTCCCTCTCTACATCCCAGGGACGCCCTATGCCAAAGCTGTGCAGGCCAGAGCGAGGATATCAAGCACTGTGAAGGGTATTATTGAGGAGAGGAGGAATGCTGGCTCCAGCAACAAGGGTGATTTCCTTGATGTGCTGCTTTCAAGCAATGAGCTCTCTGATGAGGAGAAAGTGAGCTTTGTGCTGGATTCCTTACTGGGAGGATATGAGACCACCTCACTCTTGATCTCCATGGTTGTGTATTTCCTTGGGCAGTCAGCTCAAGATCTGGAACTAGTGAAGAGGGAGCATGAAGGCATAAGATCGAAGAAAGAGAAGGACGAGTTCTTGAGCTCTGAAGACTATAAGAAGATGGAATATACCCAACATGTTATCAATGAGGCACTGAGATGTGGCAACATTGTCAAGTTTGTCCACAGGAAGGCTCTCAAAGATGTCAGATACAAAGAGTATCTGATTCCTTCTGGTTGGAAGGTCCTACCTGTTTTCAGTGCTGTTCATTTGAACCCCTTACTTCATGGAAATGCCCAACAATTTCAGCCCTGCAGATGGGAGGGTGCAAGCCAAGGGACAAGCAAGAAGTTTACGCCGTTCGGCGGTGGCCCCCGGCTCTGCCCTGGATCAGAGCTTGCAAAAGTAGAGGCTGCTTTCTTCCTCCATCACCTTGTGCTCAATTATAGATGGAGAATCGATGGCGATGACATTCCGATGGCATACCCGTACGTGGAGTTCCAGAGAGGTCTGCCCATAGAAATCGAGCCACTTTGCTCTGAATCC
>gnl_Orysa_v7.0_LOC_Os07g04410.1
ATGGGTGAGACCTTGCAATGGACAGACATGTCATTGTCATTCACACATGTGATAACAGAGACGCTGTGGTTGGGCAACATCATCGGTGGGATCATGCACAAGGCGGTGCGCGGCGTCGAGGTGAATGGGTACCTCATTCCCAAGGGGTGGTGTGATCGGTCCACCTCGATGATATGCTCTACGATGAGCCCTACAAGTTCAACCCATGAAGGTCGAAGG
>gnl_Orysa_v7.0_LOC_Os01g10040.1
ATGGTGTCGGCGGCCGCCGGTTGGGCGGCGCCGGCGTTTGCGGTCGCCGCCGTGGTTATTTGGGTGGTGCTGTGTAGTGAGCTCCTGCGGAGGCGGCGGCGTGGTGCAGGCAGCGGCAAGGGGGACGCGGCGGCGGCGGCGCGCCTCCCGCCGGGGAGCTTCGGGTGGCCAGTGGTGGGCGAGACGCTGGAGTTCGTGTCGTGCGCCTACTCGCCGCGCCCCGAGGCGTTCGTCGACAAGCGCCGGAAGCTGCACGGGAGCGCGGTGTTCAGGTCGCACCTGTTCGGGTCGGCGACGGTGGTGACGGCGGACGCGGAGGTGAGCCGGTTCGTGCTGCAGAGCGACGCGCGGGCGTTCGTGCCGTGGTACCCGCGGTCGCTGACGGAGCTGATGGGCAAGTCCTCCATCCTCCTCATCAACGGCGCGCTCCAGCGACGCGTCCACGGCCTCGTCGGCGCCTTCTTCAAGTCCTCCCACCTCAAGTCCCAGCTCACCGCCGACATGCGCCGCCGCCTCTCCCCCGCCCTCTCCTCCTTCCCCGACTCCTCCCTCCTCCACGTCCAGCACCTCGCCAAGTCGGTGGTGTTCGAAATCCTGGTGAGGGGCCTGATCGGGCTGGAGGCAGGGGAGGAGATGCAGCAGCTGAAGCAGCAATTCCAGGAATTTATTGTCGGCCTCATGTCCCTCCCCATTAAGCTGCCTGGCACTAGGCTCTACAGATCACTCCAGGCCAAGAAGAAGATGGCGAGGCTGATACAGAGGATCATCCGGGAGAAGAGGGCAAGGAGGGCCGCCGCCTCGCCGCCGCGGGACGCCATCGACGTGCTCATCGGAGACGGCAGCGATGAGCTCACCGACGAGCTCATCTCCGACAACATGATCGACCTCATGATCCCCGCCGAGGACTCCGTCCCGGTGCTCATCACGCTCGCCGTCAAGTTCCTCAGCGAGTGCCCTCTCGCCCTGCACCAACTGGAAGAGGAGAACATACAGCTCAAGAGGCGAAAAACCGACATGGGTGAGACCTTGCAATGGACAGACTACATGTCATTGTCATTCACACAACATGTGATAACAGAGACGCTGCGGTTGGGCAACATCATCGGTGGGATCATGCGCAAGGCGGTGCGCGACGTCGAGGTGAAGGGGCACCTCATCCCCAAGGGGTGGTGCGTGTTTGTGTACTTCCGGTCAGTCCACCTCGATGATACGCTCTACGATGAGCCCTACAAGTTCAACCCATGGAGGTGGAAGGAGAAGGACATGAGCAATGGCAGCTTCACTCCTTTTGGTGGTGGGCAGAGGCTGTGCCCAGGCCTGGATCTGGCCAGGCTGGAAGCTTCCATCTTCCTTCACCACTTGGTCACCAGCTTCAGGTGGGTGGCGGAGGAGGACCACATCGTCAACTTCCCCACCGTGCGGCTCAAGCGGGGCATGCCCATCAGGGTCACCGCCAAGGAGGACGACGAC
>gnl_Orysa_v7.0_LOC_Os03g12660.1
ATGGCCGCCATGATGGCGTCCATAACCAGCGAGCTGCTCTTCTTTCTCCCCTTCATCCTCCTTGCCCTGCTCACGTTCTACACCACCACCGTGGCCAAATGCCACGGCGGGCACTGGTGGCGAGGTGGGACGACGCCGGCGAAGAGGAAGCGGATGAACCTGCCGCCCGGCGCCGCCGGGTGGCCGCTCGTCGGCGAGACGTTCGGCTACCTCCGCGCCCACCCCGCCACCTCCGTCGGCCGCTTCATGGAGCAGCACATCGCACGGTACGGGAAGATATACCGGTCGAGCCTGTTCGGGGAGCGGACGGTGGTGTCGGCGGACGCGGGGCTCAACCGGTACATCCTGCAGAACGAGGGGAGGCTGTTCGAGTGCAGCTACCCGCGCAGCATCGGCGGCATCCTGGGCAAGTGGTCCATGCTGGTCCTCGTCGGGGACCCGCACCGCGAGATGCGCGCCATCTCCCTCAACTTCCTCTCCTCCGTCCGCCTCCGCGCCGTCCTCCTCCCCGAGGTCGAGCGCCACACCCTCCTCGTCCTCCGCGCCTGGCCCCCTTCCTCCACCTTCTCCGCTCAGCACCAAGCCAAGAAGTTCACGTTCAACCTGATGGCGAAGAACATAATGAGCATGGACCCGGGGGAGGAAGAGACGGAGCGGCTGCGGCGGGAGTACATCACCTTCATGAAGGGCGTGGTCTCCGCGCCGCTCAACCTGCCCGGGACGCCCTACTGGAAGGCTCTCAAGTCGCGTGCTGCCATTCTCGGAGTAATAGAGAGGAAAATGGAAGAGCGGGTTGAGAAGCTGAGCAAGGAGGATGCAAGCGTAGAGCAAGACGATCTTCTCGGATGGGCTCTGAAACAATCTAACCTTTCAAAAGAGCAAATCCTGGACCTCTTGCTGAGCTTGCTCTTCGCCGGGCACGAGACGTCGTCCATGGCGCTCGCCCTCGCCATCTTCTTCCTTGAAGGCTGCCCCAAGGCTGTCCAAGAACTGAGGGAGGAGCATCTTGGGATTGCAAGGAGACAAAGGCTAAGAGGGGAGTGCAAATTGAGCTGGGAAGACTACAAAGAGATGGTTTTCACGCAATGTGTCATAAACGAGACGTTGCGGCTAGGAAACGTGGTCAGGTTCCTGCACCGGAAGGTCATCAAGGACGTGCACTACAAGGGTTATGACATTCCAAGCGGATGGAAGATCCTGCCGGTGTTAGCCGCGGTGCATCTGGACTCGTCCCTGTACGAGGACCCCCAGCGCTTCAATCCCTGGAGATGGAAGAGTAGCGGATCATCCGGCGGCTTGGCTCAGAGCAGCAGCTTCATGCCGTACGGCGGCGGGACGCGGCTGTGCGCCGGGTCGGAGCTCGCGAAGCTGGAGATGGCCGTGTTCTTGCACCACCTGGTGCTCAACTTCAGGTGGGAGCTCGCCGAGCCGGACCAAGCCTTCGTCTTCCCCTTCGTCGACTTCCCCAAGGGCCTTCCCATTAGGGTTCATAGAATTGCACAGGATGATGAGCAGGAG
>gnl_Orysa_v7.0_LOC_Os12g04480.1
ATGGCCGCGGCCGCGCTGCTCCTCCTCGCCGCGGCCGCCGCCGCCGTCGTGGTTGCCATGGCGCTCAGATGGCTCCTCCTCCTCGGGGGCCCCGCCGCCGGGAGGCTGGGGAAGAGGGCGCGGATGCCGCCGGGGAGCACGGGCCTGCCTCTGATTGGCGAGACGCTGCGGCTCATCTCGGCGTACAAGACGCCCAACCCGGAGCCGTTCATCGACGAGCGCGTGGCGCGCCACGGCGGCGTGTTCACCACCCACGTCTTCGGCGAGCGCACCGTGTTCTCCGCCGACCCGGCCTTCAACCGCCTCCTCCTCGCCGCCGAGGGCCGCGCCGTCCACTCCAGCTACCCGTCCTCCATCGCCACGCTCCTCGGCGCGCGCTCCCTGCTCCTCACCCGCGGCGCCGCGCACAAGCGGCTCCACTCCCTCACCCTCACCCGCCTCGGCCGCCCCGCGTCGCCGCCCCTCCTCGCGCACATCGACCGCCTCGTGCTCGCCACCATGCGCCAGTGGGAGCCCGCCGCCACCGTCCGCCTCATGGACGAGGCCAAGAAGATCACCTTCAACCTCACCGTCAAGCAGCTCGTCAGCATCGAGCCGGGACCGTGGACCGAGAGCCTCCGCCGCGAGTACGTCAAGCTCATCGACGGCTTCTTCTCCATCCCCTTTCCTCTCGCCTACTTCCTCCCTTTTACCACCTACGGCCAGGCCCTCAAGGCGAGGAAGAAGGTGGCCGGTGCACTGCGGGAGGTGATAAAGAAGAGGATGGAGGAGAAAGCGGAGAATGGTGGCTCCATTGGGGATGATGAGGGGAAGAAGGAGAAGAAGGACATGGTGGAGGAGCTTCTTCAGGCGGAGGGTGGCAGCTTCTCGGAGGAAGAGATGGTGGATTTCTGCCTTTCTCTGCTGGTGGCTGGGTATGAGACTACGTCCGTGCTCATGACGCTCGCGGTCAAGTTCCTCACTGAGACGCCTGCTGCGCTAGCTGAGCTCAAGGAAGAGCATGCCAATATCAGGGATATGAAAGGGAAAAACCAACCATTAGAGTGGAGCGATTACAAGTCCATGCCATTTACTCAATGTGTGATAAATGAGACACTCCGTGTGGGTAACATTATTAGTGGAGTATTCAGGCGAGCAAACACTGATATTCATTATAAAGATTACACAATTCCAAAGGGATGCAAGATTTTTGCTTCATTCCGAGCTGTGCACCTTAATAATGAACACTACGAGAATGCTCGGACATTTAACCCTTGGAGATGGCAGATCAACAATAAACTTCAGAATGCGGTAGGGGCCAATATATTTACTCCATTTGGTGGTGGACCTCGGTTGTGTCCTGGCTATGAGCTTGCCCGGGTTGTCGTTTCTATCTTCCTCCATCATCTTGTAACGCGCTTTAGCTGGGAAGAAACCGAAGAAGATAGACTTGTCTTCTTCCCCACCACACGAACTCTCAAAGGATACCCTATCAATCTTCGGCTGCTTTCAGAATCAATTTGC
>gnl_Orysa_v7.0_LOC_Os05g11130.1
ATGCAACCACTCGCTGCCGGCGGCGGCGTCTCTTGGCCGTTGTACGCCGCCACCGTCGCGGCGGCGCTGCTCGTCACCGCCATCGTCCTGCGGCTCGCCGCGCGGTCGACGGCGGCCGCCTGCAAGGCACGTCCCCCCGCCGGGTCTCTCGGCTGGCCGCTCGTCGGCGAGACGCTGCAGTTCATCTCCGCCGCCTACTCCTCCCGCCCCGAGTCCTTCGTCGAGAAGCGCTGCCGCCGGTACGGGAAGGTGTTCAGGTCGCACCTGTGGGGGTCGCCGGCGGTGGTGAGCGCGGACGCCGAGGCGAGCCGCGCGGTGCTGCAGAGCGACGCGTCGGCGTTCGTGCCGTGGTACCCGAGGTCGCTGATGGAGCTGATGGGGGAGTCGTCCATCCTGGTGCTCGGCGGCGCCCTCCAGCGCCGGGTGCACGGCCTCGCCGGCGCCTTCTTCAAGTCGCCGGAGCTCAAGGCCCGGGTCACCGCCGACATGCGCAGCCGCCTCGCCGCCGCCATGGACGCGTGGCGCGCCACCGCCGCCACCGGCGCCGGCGCGGCCGTGCGCGTCCAGGACGAGGCCAAGTTGATTGTTTTTGAAATCTTAGTGAGGGCACTGATAGGGTTAGAGCAAGGTCAGGAAATGAATTACCTCAGGCAGCAGTTCCACATATTCATTGCCGGCCTGATCTCCCTGCCCATCAAGCTTCCAGGGACTCAGCTCTACAGATCCCTCAAGGCTAAGAAGAGGATGACAAGTTTGATACAAAATATCATTCAAGAGAAAAGGAGGAGGATCTTTGAAGGCAAGGATCTCTGCGCTGTTTCGCGCGACTTGATCGATGTGCTGATGAGCAACGGGAGCGACGAGCTCAGCCTCACCGACGAGCTGATATCCGACAATATGATCGACTTCATGATCCCCGCAGAGGACTCCGTGCCAGTGCTCATCACACTTGCCATCAAGTACCTCAGCGAATGCCCATTGGCTTTGCAGCAACTAGAGGAGGAGAACATGGAGCTGAAGAGGCAGAAATCAGACGTGGGCGAAACCCTAGAGTGGACAGACTACATGTCACTGACGTTCACGCAGCATGTAATCACGGAGACCCTACGGATAGGCAACATCATCAGCGGGATAATGAGGAAGGCAGTAAGGGATGTGGAGGTGAAGGGGCAGGGTGACGTGGTGATCCCCAAGGGGTGGTGTGTCCTCGTTTACTTCCGTTCTGTCCACCTAGACGCCAACATCTACGACGACCCCTATGCCTTCAACCCATGGAGATGGAAAGAGAGGGACATGGCGGCCGCGACTGCCAACAGTGGTAGCGGCTTCACTCCCTTTGGGGGCGGGCAAAGGCTATGCCCGGGGCTAGACTTGGCCAGGCTCCAGACCTCCATCTTTCTCCACCACCTCGTCACTAATTTCACGTGGGTGGCACAGGGGGACGTCGTCGTCAACTTCCCAACAGTGCGGCTCAAACGAGGAATGCCCATCAAGGTCACGCCCAAGACA
>gnl_Orysa_v7.0_LOC_Os11g04710.1
ATGGCCGCGGCCGCGCTGCTCCTCCTCGCCGCGGCCGCCGCCATCGTCGTGGTTGCCATGGTGCTCAGATGGCTCCTCCTCCTCGGGGGCCCCGCCGCCGGGAGGCTGGGGAAGAGGGCGCTGATGCCGCCGGGGAGCACGGGCCTGCCGCTGATTGGCGAGACGCTGCGGCTCATCTCGGCGTACAAGACGCCCAACCCGGAGCCGTTCATCGACGAGCGCGTGGCGCGCCACGGCGGCGTGTTCACCACCCACGTCTTCGGCGAGCGCACCGTGTTCTCCGCCGACCCGGCCTTCAACCGCCTCCTCCTCGCCGCCGAGGGCCGCGCCGTCCACTCCAGCTACCCGTCCTCCATCGCCACGCTCCTCGGCGCGCGCTCCCTGCTCCTCACCCGCGGCGCCGCGCACAAGCGGCTCCACTCCCTCACCCTCACCCGCCTCGGCCGCCCCGCGTCGCCGCCCCTCCTCGCGCACATCGACCGCCTCGTGCTCGCCACCATGCGCCAGTGGGAGCCCGCCGCCACCGTGCGCCTCATGGACGAGGCCAAGAAAATCACCTTCAACCTCACCGTCAAGCAGCTCGTCAGCATCGAGCCGGGACCGTGGACCGAGAGCCTCCGCCGCGAGTACGTCAAGCTCATCGACGGCTTCTTCTCCATCCCCTTTCCTCTCGCCAACCTCCTCCCTTTTACCACCTACGGCCAGGCCCTCAAGGCGAGGAAGAAGGTGGCCGGTGCACTGCGGGAGGTGATAAAGAAGAGGATGGAGGAGAAAGCGGAGAATGGTGGCTCCATTGGGGATGATGAGGGGAAGAAGGAGAAGAAGGACATGGTTGAGGAGCTTCTTGAGGCGGAGGGTGGCAGCTTCTCGGAGGAAGAGATGGTGGATTTCTGCCTTTCTCTGCTGGTGGCTGGGTATGAGACTACGTCCATGCTCATGACGCTCGCGGTCAAGTTCCTCACTGAGACGCCTGCTGCGCTAGCTGAGCTCAAGGAAGAGCATGCCAATATCAGGGATATGAAAGGGAAAAAACAACCACTAGAGTGGAGCGATTACAAGTCCATGCCATTTACTCAATGTGTGATAAATGAGACACTCCGTGTGGGTAACATTATTAGTGGAGTATTCAGGCGAGCAAACACTGATATTCATTATAAAGATTACACAATTCCAAAGGGATGCAAGATTTTTGCTTCATTCCGAGCTGTGCACCTTAATAATGAACACTACGAGAATGCTCGGACATTTAACCCTTGGAGATGGCAGATCAACAATAAACTTCAGAATGCGGTAGGGGCCAATATATTTACTCCATTTGGCGGTGGACCCCGGTTGTGTCCTGGCTATGAGCTTGCCCGGGTTGTCGTTTCTATCTTCCTCCATCATCTTGTAACGCGCTTTAGCTGGGAAGAAACCGAAGAAGATAGACTTGTCTTCTTCCCCACCACACGAACTCTCAAAGGATACCCTATCAATCTTCGGCTGCTTTCAGAATCAATTTGC
>gnl_Phavu_v2.1_Phvul.010G139600.1
ATGGACAACATTTGGATTGTTTCTGTGACAGTGTTTCTCTTGTGCACTGTGATCTTCCTCTACAGGAAAAGGCTTAGCCTCATGCTCAAATCAAAATATAGAAGTAAACTTCCATTAGGGACTCTTGGATGGCCTTTTATAGGTGAAACCATTGAGTTTGTTTCTTGTGCTTACTCTGATCGCCCTGAGAGCTTCATGGACAAGCGACGCAGCATGTATGGCAAGGTGTTTAAGTCACACATATTTGGAAGCCCCACAATTGTTTCCACGGATGCTGATGTGAATAAGTTTATACTGCAAAGTGATGCAAAAGTTTTTGTTCCTTCATATCCCAAGTCTCTTACTCAGTTGATGGGGGAGTCTTCTATTTTGCTTATCAATGGAAGCCTTCAGAGGAGAATACATGGACTTATTGGAGCTTTCTTCAAATCTCAACAGCTAAAGGCTCAGATCACCAGAGATATGCAAAAGTATGTCCAAGAATCAATGGCTAGTTGGAAAGAGGACTGCCCCATATACATACAAGACGAAACAAAAAAGATTGCTTTTCATGTACTAGTCAAAGCATTGATTAGTTTGGATCCAGGAGAAGAAATGGATCTTCTGAAGAAACATTTTCAGGAATTTATCTCTGGCCTCATGTCTCTACCAATAAATCTACCAGGAACTAAACTTTATCAATCTTTGCAGGCAAAAAAGAAAATGGTGAAATTAGTGCGAAGAATTATCCTAGCTAAAAGAAACAGTGGCATTTGCAGAGTTCCAAAAGATGTGGTGGATGTGCTTCTTAATGATGCAAGTGAAAAATTGACCGATGATTTAATAGCAGATAATATTATTGATATGATGATTCCTGGGGAAGACTCAGTGCCAGTTCTTATGACTCTAGCTACAAAATATCTATCAGAATGTCCTGCTGCTTTGCAGCAATTGACGGAGGAAAATATGAAGCTTAAGAAACTTCAAGACCAGGTTGGGGAGTCCTTGTGTTGGAGCGATTACCTATCATTGCCATTTACTCAAACAGTCATCACTGAAACTCTCAGAATGGGAAATATTATAATTGGAGTAATGAGAAAGGCCTTAAGAGATGTTGAAATAAAAGGGAACTTTATACCACAAGGGTGGTGTGTGTTTGCAAATTTTAGATCAGTTCATCTAGATGAGAAGAACTATGAATGTCCATATCAATTCAATCCATGGAGGTGGCAAGACAAAGACATGAGCAGTTGCAATTTCAGTCCTTTTGGAGGGGGACAAAGGCTTTGCCCTGGCCTTGACTTGGCCAGGCTGGAAGCTTCCATCTTCCTACACCACTTTGTCACTCAATTCAGATGGCATGCTGAAGCAGATGCAATAGTGAACTTCCCCACAGTAAGAATGAAAAGGAGGATGCCTGTGATGGTAAGGAGAGTGGAATCT
>gnl_Phavu_v2.1_Phvul.003G258400.1
ATGGAATGGATTATTGGACTGTGGACTCTGATGGGTGTGTTTATATGTTGTTGGTACTGGTTTGTGTGCGTGAAAAAGGAGAACAGTAATAGGGTGAAGCAGAAGAAGAAGAAGAAGGGGAAAGTTCCTAGAGGGAACAAAGGTTGGCCTTTACTTGGAGAGACCCTTGAGTTCATTGCTTGTGGCTACACATCCAACCCGGTGAGCTTCATGGAAAAGCGCAAGTCTCTGTATGGTAATGTATTTAAGACAAGCATTTTGGGAACTGGTGTGATTGTGTCCACAGACCCAGAAGTGAACAAGGTGATTCTGCAGAACCAGGGGAACATATTCGTCCCTGCTTATCCAAAATCGGTAAGAGAACTAATGGGAGAGTACTCTATCCTCCAAATGAACGGAAACATGCATAGGAAAATTCATTCACTCCTTGGAGGCTTCCTACGATCCCCTCAATTCAAAGCTCGAATCACTACAGATATTCAGCACTCTGTTCAACAATGCTTTGCAACTTGGACCCACCAACCAATTTACGTTCAAGATCAAGTCAAAAAGATCACATTCACTATTTTGGTTAAAGTTCTTCTTAGCATTGGTCCCGGTGAAGATTTAGACTTCTTGAAGAGAGAATTTGAAGAGTTCATAAAAGGGTTGATTTGCTTACCCATCAAGTTTCCTGGAACAAGACTGCATAAATCCTTGAAGGCTAAGGAAAGAATGATGAAGATAGTGCAGAGGGTAGTAGAGGAAAGGAACAATAGTATTCATAACAACAAGAATTCAGAAGAGAAGGGAGTTGCAGCAAATGATGTGGTGGACGTGCTCTTGAGGGATATTGGTGATAGAAACACTATCTCTAACATGTTGGAAAATATCTGTGAGAATATAATTGAGATGATGATCCCTGGGGAGGAGACTCTTCCCACGGCTATGACCATGGCAGTCAAATTTCTCAGTGACTATCCCCTTGCTCTATCCAAATTACTGGAAGAGAACATGGAATTGAAGAGGCAGAAAAATAGTTCAGATGATTATGTATGGAGTGACTACCTTCAACTGCCATTTACTCAAAATGTTATCAGCGAAACTCTTAGAATGGCAAATATTGTGAATGCCATTTGGAGAAAAGCAGTAAAAGACGTAGAAATTAAAGGGTATTTAATTCCTAAGGATTGGTGTGTTGTGGCATCTCTTACTTCTGTTCATATGGATGGCATGAATTATGAAAACCCTTTTAAGTTTGATCCTTGGAGATGGGAGAAAAGTGGAGCTGGAGCTAATAACAATTGCTTTACACCATTTGGTGGTGGACAGAGACTGTGCCCTGGCATAGAACTCTCAAGGCTAGAGCTCTCTATTTTCCTTCACCATCTTGTTACTACTTACAGATGGGTTGCTGAGGAGGATGAAATCATCTACTTTCCAACAGTTAAGATGAAGAGGAAGCTCCCAATTAGTGTAACAACCATTAACACC
>gnl_Phavu_v2.1_Phvul.003G253100.1
ATGTCAGACTCACACCTGACTTTCTGTTTTCTTTCTTCTATCCTTGCTCTTATAGTCATCACCTTCATTTTCACCAAAAGAAAGAAACCATCCCTTAATCTTCCCCCTGGCCAAATGGGGTGGCCCCTTCTTGGGGAAACCATAGGGTATTTGAAGACTTACCAAGCTCTTACACTAGGAGAGTTTATGGAGAAGCACATAGCAAGGTATGGTACAATTTACAAGTCAAACTTGTTTGGGGAGCCAGCCATTGTGTCCACAGATGCAGGGCTGAATAGGTTCATAATGCAGAATGAAGGGAAGTTGTTCGAGGCTAGTTATCCTAAGAGCCTTGGGGGAGTACTTGGGAAATGGTCTATGTTGGTCTTAGTAGGAGACATGCACAGGGACATGAGAAACATATCACTCAACTTTCTCAGCTATGCCAAGATCCGAACTCATCTAGTCAAAGACGTGGATAAGCATGTCCTTCATGTTCTTTCCTCGTGGAAACATAATTCTACATTATCAGCTCAAGGAGAAGCAAGAAGGTTCACCTTCAATTTCATGGCAAAACATATCATGAGTTTGGATCCTGGTAAACTCGAGACAGAACAATTGAAGACAGAATACGTCTCTTTCATGAAGGGTATTGTATCTCTTGCTCCTGTGAATTTGCCCGGAACAGCATACAGGAAAGCATTAAAGTCTAGGTCCACCATTCTGAAGTTCATAGAGGCGAAAATGGAAGAGAGGGCCAAGAGGGTCCAAAATGGTGACGCATTGGAGGAAGATCATGATCTTCTAAACTGGGTTTTGACTCATACAAATCTTTCAAATGAACAAATACTTGACTTGGTACTGAGCTTGCTCTTTGGTGGCCATGAAACCTCATCGATAGCCATAGCTCTAGTAATTTACTTCTTGCCGAGTTGTCCTCGAGCTATGCAACAATTAAGGGAGGAACACGTGGAAATAGTCACCTCGAAGAAGAAGACAGGGGAAGTTGAATTGACTTGGGATGATTACAAAAAAATGGAGTTTACTCACTGTGTTTTGAACGAAACACTTCGACTAGGAAATGTTGTGAGATATATTCACCGGAAGGCTCTTAAGGATGTTCGGTACAAAGGTTATGACATTCCATGTGGGTGGAAAGTTCTTCCAGTGATTTCAGCAGCACATTTGGATCCTGAACTCTTTGACCAACCTAACCAATTCAATCCATGGAGATGGCAGGGCAATAACAGTAAAAGTGATAACTTCATGCCATTTGGAGGAGGATCAAGGTTGTGTGCAGGGTCAGAGTTAGCGAAGGTTGAAATGGCTGTGTTCATCCACCATCTCATCCTCAACTACAACTGGGAAGTTCTTGATGGTGATGAACCTTTTGTATACCCTTATGTCGATTTCCCCAAAGGTTTACCCATCAAAGTTCAATCCTACTCTTCCATCAAACTTCCCAAC
>gnl_Phavu_v2.1_Phvul.008G147500.1
ATGGTTGAGCTTTTGGCTGTGATATTAACTCTCCTCTCAGGCCTTATTGCCTTTGTTTATCTTCTCAAATATGTTAACAAAAATCAACAAGATTTCCCACACAAATTGCCCCCAGGAAGCATGGGGTGGCCTTTTTCTGGGGAGACTCTTGGCTTTCTCAAGTCTCATAAATCAAACTCCTTGGGAAGCTTCTTAAAAGAACATTGCTCTAGGTACGGCAAAGTTTTCAAGTCACATCTGTTTGGTTCTCCCACCATAGTTTCATGTGACTTTGAGTTCAACATGTATATTCTTCAGAATGAAGGGGAGTTATTCCCTGTTGATTACCCCAAGGTGATGCATAACATCCTCGGGAAGTTCTCTGTGCTTCTTTCCAAAGGAGACCTTCACAGGAAGCTGAGAAGCACCATTATCAGTTTTGTCAGTGCAACAAAGTACGAAACCAAATTTCTCCACTCTATGGAAATCCTTGTACTCTCAACCATTAATTCTTGGGATCCAAACTCTAAACAAGTTGCTTTCTATAAAGAAGCTAAAAGGTTTACGATCAATGTTATGATGAAGCACCTACTGTACATTAATACTGATGAGCCATTGGGCTCCAAGATTCTCGAAAACTTTGAGAAGTACATCAAAGGATTTATTTCATTGCCAATAAATATACCTGGAACTGCATATTTCAAAGCTTTGCAGGCTAGAAAAAGACTTGCGGCCATTATCAAAAATATTATACTTGGGAGACAAAAAAGTAGTAATGCGAGGCCTGTGCAAGGAGGGGACCTCTTGAATATGATTTTGTCAAAGCAGAACCTAAGTGTTGAAGAGATGGTGAGCATTGTGTTAGACCTCTTGTTTGGTGGTTATGAGACAACTGCAAAACTTCTATCCTTGATTGTCTATTTCCTTGGTGGAGCCTCTAATGCTTTACAACGGTTAAAGGAAGAACATCAAGAGATAAGGAAAAGAAAAAAGGAAGGAGAACCACTTAATTGGGATGATTATAAGCAAATGGAGTTCACTCAAAAGGTGATATACGAAGCTATGAGATGTGGTAACGTAGTCAAATTTTTGCACAGGAAAGCTGTCCAAGATGTCAAATTCAAAGATTATGTGATACCTGCAGGATGGAAGGTTCTTCCTGTCTTGTCTGCGGGACATTTGGATCCCACCCTTTTTGAAAATCCTTTGGAGTTCGATCCCTTTCGGTGGAATGACAATTCGATAAGAAAGAAAGTGGCACCATTTGGTGGGGGTCCACGACTCTGTCCAGGGGCTGATCTAGCAAAAGTGGAGACAGCATTCTTCCTTCATCATTTTGTCCTCAATTATAGGTGGAAAATAAAGGCTGATGATCCCCCACTTGCTTTACCGTATGTGGAATTCACGGGAGGGTTGCTATTGGATCTTGAACCCATAAGC
>gnl_Phavu_v2.1_Phvul.008G224600.1
ATGTGTGTGTATATATATATATACACACAGTACCATCACTCTCATATTATTACTCCAATGGCATCTTTCATCACACTACTCATCCTTCTCTTCATCTCCGCCCTCTTCCTCTTCCTCCACCGTCGATCCCGCTACCGCCGCCTCCGCCTCCGCCTCCCTCCGGGAACCCTCGGTCTCCCCTTCGCCGGTGAGACCCTGCAGCTCATATCAGCCTACAAGACCGACAACCCTGAACCATTCATCGACCACCGTGTCCACCGCTACGGTCCAATCTTCACCACCCACGTCTTCGGCGAACCCACCGTCTTCTCCGCAGACCCGGAGACCAACCGCTTCATTCTGCTCAACGAAGGGAAACTCTTCGAATGTAGCTACCCCGGTTCCATATCCAACCTCCTCGGAAAACACTCTCTCCTTCTCATGAAGGGCTCTCTCCACAAGAGAATGCACTCCCTCACCATGAGTTTCGCCAACTCTTCCATCATCAAGGATCATTTGCTCGTTGACATAGACCGCCTCATCCGGCTCAATCTCGATTCCTGGTCCGACCGGGTTTTTCTCATGGAAGAAGCCAAAAAGATAACGTTTGAGTTGACAGTGAAGCAGTTGATGAGCTTTGATCCAGGTGAATGGAGTGAGACTCTAAGGAAAGAGTATGTTCTTGTGATCGAAGGATTTTTCACTCTACCATTGCCTCTCTTTTCAACCACCTACCGCAGAGCCATCAAGGCTAGGACGAAGGTGGCAGAGGCATTAACGTTGATAGTGAGGGAGAGAAGAAAAGAAAGCGTAAAGGAGGAGAAAAAAAATGACATGCTAGGGGCATTGTTGGCCTCCGGCAACCACTTCTCCGACGAGGAAATAGTGGATTTTATGTTGGCTTTGCTCGTCGCCGGTTATGAAACCACCTCCACCATAATGACTCTTGCCGTCAAGTTCCTCACGGAGACTCCTCTAGCACTGGCACAACTCAAGGAAGAGCATGATCAAATCAGAGCCAAGAAGAGTCATCCAGAAGAACCGCTGGAGTGGACAGATTACAAGTCAATGGCATTTACTCAATGCGTTGTGAATGAGACTTTGAGGGTGGCAAACATAATTGGTGGGATATTTAGAAGAGCAATGACAGACATAAACATAAAAGGTTACACTATTCCAAAGGGATGGAGAGTCTTTGCTTCATTTCGTGCTGTACATCTAAACCCTGATCATTACAAAGATGCTCGCACCTTCAATCCATGGAGATGGCAGAGTAACTCAGAAGCAACTAGCCCTGGGAATGTATACACCCCCTTTGGAGGAGGGCCACGTCTTTGCCCTGGTTATGAGCTTGCCCGAGTGGTGCTCTCTGTCTTCCTTCACCGCATTGTCACCCGTTATAGTTGGTTTCCTGCAGAAGAAGACAAGTTGGTGTTTTTCCCAACCACTAGGACGCAGAAGAGGTATCCTATCATAGTGAAGCGTAGAGAGGAGTTCAGACCAAGTAAATCGCCA
>gnl_Phavu_v2.1_Phvul.001G242200.1
ATGGTTTCTCTGCCAACACTCCTCTTATTAATCGCCGCCTTCGCCGCCGCGATGTTCCTCCGCCGCGCGTTGAACCGTCGGAAGTTTCGGCTGCCGCCGGGGAGCTACGGCCTTCCGTTCATCGGCGAGACTTTGCAGCTGATATCCGCGTACAAGAGTTCCAATCCGGAGCCGTTCATGGACGAGCGCGTGAGGCGCTACGGGTCGATCTTCACGACGCACGTGTTTGGCGAGCCGACGGTGTTCTCGGCGGACCCGGAGCTGAACCGGTTCATTCTGCAGAACGAAGGGAAGCTGTTGGATTGCAGTTACCCCGGTTCCATATCGAACCTGCTTGGAAAACACTCTCTTCTGTTGATGAAAGGCGCTCTCCACAAGAGAATGCACTCGCTCACCATGAGCTTCGCCAACTCCTCCATCATCAAGGATCACCTTCTCCACCATATCGACCGCCTCATCGGCCTCAACCTCGATACCTGGTCCGATCGTGTTACTCTCATGGACCAGGCAAAAAAGATTACGTTTGAGCTAACAGTGAAGCAGTTGATGAGCTTTGACCCTGATGAATGGACTGAGAGTTTGAGGAAAGAGTATGTTCTTGTCATTGAAGGTTTCTTCACTCTCCCTTTACCTCTCTTCTCCACCACATACCGCAGAGCCATCAAGGCAAGAACAAAGGTGGCAGAGGCACTAACGTTGGTAGTGAGGCAGAGGAGAGAAGAGTATAATGAAGGGAAAGAGAAAAAGAGTGACATGCTAGGGGCACTATTGGCCTCTGGTGACCACTTTTCCGACGAGCAAATAGTGGATTTTTTGTTGGCTTTGCTCGTCGCCGGTTACGAGACCACCTCTACCATAATGACTCTTGCAGTCAAGTTCCTCACTGAGACTCCTCTGGCCCTGGCACAGCTCAAGGAAGAACATGACCAAATCAGAGCAAGGAGTGACCCAGGGGCACCACTGGAATGGACGGATTACAAGTCAATGGTTTTTACCCAATGTGTTGTGAATGAGACCTTGAGGGTGGCTAACATAATTGGTGGGATATTTAGAAGAGCAACAACAGACATCAACATAAAAGGTTACACTATTCCTAAGGGATGGAAGGTCTTTGCATCATTTCGTGCTGTACATCTGAATCCTGAATATTACAAAGATGCACGCACCTTCAATCCCTGGAGATGGCAGAGTAACTCATCAGAAGCAGCAAACCCGGGGAATGTTTATACACCTTTTGGGGGAGGGCCACGGTTGTGCCCTGGTTATGAGCTAGCCAGAGTTGTACTTTCTGTCTTCCTTCACCGCATTGTCACCCGCTTTAGTTGGGTTCCTGCCGAGGAAGATAAGTTGGTGTTTTTCCCAACAACTAGGACGCAGAAGAGGTATCCCATTATTGTGAAGCATAGAAGTGCAAACCATGTA
>gnl_Phavu_v2.1_Phvul.002G029700.1
ATGTCTGACTCACATCTAACTTTCTACTCTCCTTCTTCCATTCTTGCTCTTCTCCCACTCTTCTTCATCTTCTTCATTCTTATCAAAAGAAAGCAAACCAAACCCAGGCTCAACCTTCCCCCAGGTAACATGGGCTGGCCATTCCTTGGTGAAACCATTGGCTATTTAAAGCCTTATTCTGCCACCACCATAGGGGAATTCATGGAGAAACACATAGCAAGGTATGGTACAATCTACAAGTCCAAGCTATTTGGGGAGCCGGCAATAGTGTCAGCAGATGCAGGACTCAACAGGTTCATTCTGCAGAACGAAGGGAAACTGTTCGAATGCAGCTATCCGAGAAGCATTGGCGGAATACTCGGGAAATGGTCCATGTTGGTCTTAGTCGGCGACATGCATAGAGACATGCGGGTTATATCACTCAACTTTCTGAGCCACGCCAGGCTCAGAACCCACCTCCTGAAAGAGGTGGAGAAACACACCCTCTTGGTTCTAAACTCTTGGAACCAAAATTGCACGTTCTCAGCCCAAGATGAAGCCAAGAAGTTCACCTTCAACCTGATGGCTAAGCATATCATGAGCATGGATCCTGGGGAAATCGAGACAGAGCAACTAAAGAAAGAGTACGTCACTTTCATGAAAGGGGTGGTATCCGCGCCATTGAATCTACCTGGAACTGCATACCGAAAGGCGTTAAAGTCTAGGTCCACCATACTGAAGTTCATAGAGGGGAAAATGGAAGAGAGAGTGAAGAGAATCCAAGAGGGAAACGAGAGTTTGGAGGAAGACGATCTTCTGAACTGGGTTTTGAAGCACTCCAATCTCTCCACGGAACAAATTCTTGACTTGATTCTCAGTCTGCTCTTCGCTGGCCATGAAACTTCCTCAGTAGCCATAGCTCTAGCCATCTACTTTTTGCCCGGTTGTCCTCAAGCTATGCAACAGTTAAGGGAAGAGCACGGTGAAATTGTCAGAGCCAAGAAACAAGCAGGGGAAGTCGAACTCACTTGGGACGATTACAAAAGAATGGAATTCACTCACTGCGTTGTGAACGAGACACTAAGGTTGGGAAATGTTGTGAGGTTTCTCCACAGGAAGGCTCTGAAAGATGTTAATTATAAAGGTTATGACATTCCATGTGGGTGGAAAGTCCTTCCGGTGATTGCAGCCGTGCATCTGGATCCTTCACTTTTTGACCAACCTCAACACTTCAATCCATGGAGATGGCAGAACCATGGCGGCAGCGGTGGTGGTGGAGGTTGTCCGAGCAACAAGAGCACGGCGGCGAACAATAACTTTCTGGCGTTCGGCGGAGGGTCACGGCTGTGCGCGGGATCGGAGTTAGCGAAGCTTGAAATGGCGGTTTTCATCCATCATCTGATCATCAACTACCACTGGGAGTTGGCCGAAACAGATGAAGCTTTTGCCTACCCTTTTGTGGACTTCCCAAAGGGCCTACCCATTAGAGTCCAAGCCCAATCTTTGATC
>gnl_Phavu_v2.1_Phvul.002G167400.1
ATGGAATGGATGATAGGGGTGTGTGTTGTGATGGGGATGTTGGTGATGAGTTGGTGGATTCTACTATATGGGAAGAAGAATGATGAGAAGACGGTGGGAAAAGGGAAAATCCCAAAAGGGAACTCAGGTTGGCCTTTACTCGGAGAGACCCTTGATTTCATTGCTTCTGGCTACACCTCAAACCCTGTCACCTTCTTGGAAAAACGCAAGTCTTTGTACGGGAATGTGTTCAAGACATGCATTTTGGGAAGCAATGTCATAATATCGACTGACCAGGACGTGAACAAGGTGGTTCTGCAGAACCACCAGGCCAACTTCGTCCCTGCTTATCCAAAATCGATTAGAGAATTGATGGGAGAACAATCCATACTCAAAATGAACGGGACCATGCATAAGAAAGTGCACACACTCATCGCAGGGTTTCTCCGATCCCCACAATTCAAAGCTCGAATCACCAGAGACATTGAACACACTGTCAAACAGTGCTTCGCTTCTTGGACGCCCCACCAACCAATATACGTTCAAGATCAACTCAAAAGGATTACATTTCCTGTTTTGGTCAAAGTTCTGATGAGCGTTGGTCCCGGTGAAGAATTGGACTTCCTGTATAGAGAATTTGCAGAATTCATTAAAGGGTTGATTTGTTTACCCCTCAAATTTCCGGGAACAAGACTATATAAATCCTTGCAGTCGAAAGATAGGATGGTGAAGATGGTGAGGAAGATAGTAGAGGAGAGGAAGAAGCTGATGAGAGATAACAATGGAGATGAGGAAGGTAATGCAGTGAATGATGTATTGGACGCACTATTACGGGATAAGGGTGACTCCAGCTCAAGCGCAGGCTTGAGTCCTGAAATGATTAGCCAAAACATCATAGAGATGATGATACCAGGGGAGGAAACACTTCCTACAGCTATGACCATGGCCATCAAGTTCCTCACTGACTCCCCTCTCGCTCTATCTAAACTTCAGGAGGAGAACATGGAACTGAAGAGGCTGAAGACTAATTGCTCAGAAGATTATTCATGGACTGAATACATGTCACTGCCATTTACTCAAAATGTTATCAGCGAAACTCTCAGAATGGCCAATATTGTCAATGGCATTTGGAGGAAATCGGTCAATGACATAGAAATTAAAGGGTACCTAATTCCGAAGCACTGGTGTGTCATGGCATCTCTTACCTCGGTTCACATGGATGAGAAGAACTATGAAAACCCTTTTAAATTTGATCCATGGAGATGGGAGAAAATTGGAGCTGTGACTGGTAACAACAGCTTCACCCCATTTGGCGGTGGACATAGATTATGTCCTGGATTAGAACTCTCCAGGCTAGAGCTCTCTATTTTCCTTCACCATCTTGTCACTACTTACAGGTGGGTGGCTGAGAGGGATGAAATCATCTACTTTCCAACTGTCAAGATGAAGAGGAAGCTCCCAATTAGCTTGGAACCCATTAACGCT
>gnl_Phypa_v3.3_Pp3c9_7820V3.1
ATGGATACGACACTGGTTTTGCACGGGTTGGAGATTGTAGCTTTTATTTGTGTTTCCTTGACTCTCATTATGCAACTGTGGTCTAGAAACAACGAGCAGGCAAAAATTAACAAACGATTGCCTGGGGGCTCGTTCGGTTTGCCCCTTCTCGGAGAGACGCTGAAGTACATGGCTAGCATGAAGACATCTATGCCCACATTCATGGCGGAGCATCGGCAGAAGTACGGCGAGATGTTCAAGTCGAAACTGATGGGCGCCTTTTGCATTGTCACGACGAAATCAGACACGATCAAGTGGGTGTTGGCCCACGAAGGCAAGCAGTTCGTGACCGGGTATCCGAAATCCTTCCGTAAGGTGTTGGGAGAGTACACCGCACTGAGCCTCCACGGCGAGCAGTGGAAGAGTACTCGGAGGTTCCTGGTGAACAGCCTCCGTGTCGAGCTCCTGAAGGAGCGCATTCCGATGATTGAGCAAACAGTGTTGGAGAATCTGAACTCGTGGGCGATCAAAGGGTGTGTGAGCATTCGAGAGGAGACGAAGACACTGGCCTTCAATGTTGTAGCGCAGTACCTGCTCGGATCAAGGCTGAAATCGGGGCCCGTGAACGATTCCCTACGAAACGACTTCTATGTGTTGACGGAGGGCCTCTTCGCATTGCCAATCAATTTTCCCGGGACTAACTTCAGGAATGCTCTTGAGGCGCGCGCGCGCATCTTGAAAACACTGGAGGAAGACATCGTCAGCAAGCCGCGACCAGCTGGAGATGAAGATCAGTACGTCGATTACATGGACTACATGCGGAAAGAGAATTTGCCGGGAACTACGGATGAGTTGCTGCGCGAGAAGACAAGGTGTCACATCCTTGGGCTTCTGTTTGCTGGTCATGAGACAGCCGCAAGCGCGATGCTCTTTGCCGTAAAATATATCATGGATAATCCCCGCGTCTGGAATGAGCTTCGTGCAGAACATGACAACATTCAAGTGTCGAAATTCGAAGGGGGCAACCTGACTTGGGACGATTACAAGAACATGCGGTTCTCGCAATCAGTCATTACGGAGACGCTGAGGCTTGCAAATCCCGTCGCGCTGCTGTGGCGTGAAGCGACCGAAGACGTGCAATTGAACGGGTCTCTAATACCGAAGGGATGGAAGACGGTTTGCGCAATCCGAGAAGCGCACCACGATCCTGAGTTCTTCGACCATCCACATGAATTCAATCCGTGGCGCCATCAGCATGAAGTGCTGAATCCAGCTAAGAAACCGCCACTGTTAGCATTCGGAGGGGGCCCTCGGTATTGTCCCGGAGCTGAGCTAGCCCGTGCTGAACTCTGCATTTTTCTGCATCACCTTGTGACGAAGTTCGACTTGAAGGCCTGCGAGACGGAAATTGTGTCCTTTTTCCCAGTCCCTATGTTCAGCAATGGACTTCAAGTGCGAGTGCAGGAGCGCGACCCTGCAACGAAATGCTCCCAAAAAATCATGGCTTAT
>gnl_Phypa_v3.3_Pp3c2_17920V3.1
ATGGCAGAGCTCGGCGTTTCGGAAATGGAAAGGATGAACACCTTTGGCATTGGAGCTGATGCACAGAGAGGCTTGGGAGCTGGAATGACACTTCCATTGCTGTTTCTGGCGACAGTGGTATGGTGGATATGGCAGCGCCACAAAGCGAACCTGGAGTCAGGGCTGCCTGGCACCTTCGGCCTGCCCTTCATTGGAGAGACCCTGACTTACGTCGCCAAAATGAAATCACCACTCGGCAACTTCGTCGATGAGAAGACTAAAAGATACAATGGAGCACAGGCGTTCAAGTCGTCGCTGTTCTTCCAACCCACGGTTATTGCGACGGAGGTGGAGACGGTGAAGATGATCGTGGCCAAGGAAGGGCGGTCGTTCGTGTCGAACTACCCCTCAAGTTTCGCCCTGCTCCTGGGGCGCTTCAATGGCTTGAACATGAATGGCGAGAACTGGAAGCGGCTGCGCAAGTTTGTAATAAGTCACATCATGCGTGTGGACCTGCTCAAGGAGCGTATGGCCGATATCGAAGACCTCGTAGTCCGCACCCTCGACTCCTGGGCCGATGATGAGGGGCGCACAATTTATGTCGAAGACGAAACAAAAACGATAGCATTCAACATCACAGCATTGATAGTGCTGAATCTGAAGCCAGGCAAGGTGAGCCAGACGATGCAGCGGGACTACTACCCACTGATTGAGGGCATGTTCTCTCTGCCCATCAACCTCCCCTGGACAATCTACGGCAAGGCCACTCAGGCACGCGTGCGAATTCTTAAGACCCTGGAGGAATTTTTACAATCGAGAACAGTTAAGGACGATGTGTTCGATAACTATGTACAGTTGCTGCAAGAAGAGTTACCTCCTGGATCCCCACCAGCGCTGAAGCATGAAATGGGTTTGGACCTACTCACCAGCTTGCTCTTCGCTGGCCACGATACCACCGCCGCTACCATGGTCTTTTCTGTGAAATACATTGGCGAAAACCCAAAAGTCCTTGCCGAGTTGCGGAGGGAGCACGAAGAACTTTTGAAGAGAAAGCAACCAGGGGAGCGAATCAGCTGGGATGATTGCAAGACCCTGTCCTTCTCCAACAGCATCATCACAGAGACACTCCGAATGTGCAACATCTCCACAACAGTATTCCGGAAGTCATTGGAGGACGTTCACGTTGGTGACTACGTGATTCCCAAGGGATGGCTGGTGCTCCCCTACTTCCGGGCCGTGCATTTCAACCCCAGCATTTATCCAGACCCCTACACTTTCAACCCATTTCGTTACCAGGATGCTGCAGGGTCCAAACTGCCGTTTTTTGGCTTCGGTGGAGGTGCACGACTATGCCCGGGGATGGATTTAGCACGAGCCGAGCTGTGCCTGTTTCTCCACCACCTCGTCATGAAATTTGAGTCATGGGAGCTGCTCGGCAACGACGTGGTGTCTTACTTCCCTTTTCCCCGCCTCAGCGCGAGGCTTCCCATCCGTGTGAAGCGTAGGACCCCACCCCAGCAACCTTCGACG
>gnl_Pinta_v2.0_PITA_000048874-RA
ATGGGACTGCTTGAAGGACAAGCCATAGGCGCTGGAGCTCTCTTCCTGCTAATTTTGATTTGGGTGATCAAAGTGAGGTTAAACAATGGTAAAACTAAGGAGAACAAGCAGAAGAGGTTGATGCATCTGAATCTGCCTCCTGGGAATATTGAATGGCCAGTGTTGGGTGGAACACTGAAATTCTTGAAGCCTCATGCAGCTACCTCACCTGGGTATTTCATGCAAGAAAATTCTTCAAGGCATGGCAAGATATTCAAGTCTCATCTATTTGGGCATCCCACCATAGTATCTGCAGACCCGGACCTGAACAAATTTATCCTGGTGAACGAAGGGAGGCTGTTTGAATGCAGTTATCCGAGCACCATCGGGGGAATTTTGGGCAAATGGTCGATGCTCGTTCTGGTCGGAGAAATGCATAAATGCATGCGAACCATAGCTGTAAATTTCATGAGTATTGGCAACCTGAGGAGCCGTTTATTGGGTGATATTGAGAAACACACCCTTCTCACACTCGACTCATGGGAGAAGATGGAGCAGCGCCCCTTCTCTGCACAGCTTGAAGCCAAGAAGTTTACTTTCAATTTGATGGCAAAACAGATGATGAGCTTCAATCCTGGGGAGCCTGAGACGGATGATCTCATGAAGGAGTATTTCACGTTCATGAAGGGTGCCATCTCTGTGCCTATAAATCTTCCCGGGACTAGTTACAGTAAAGCGTTGAAGTCTAGAGTAAAGATACTGGACTTTGTGAAAAAGACCATGGACGAGAGAAAAAGACATCCAGACGTACACTACGACGACCTCCTCAGCAATGTCATGGATGATGGAAGGCTTTCGACTGAACAAATACTGGATCTCATACTCAACATCCTCTTTGCTGGCCATGAAACTTCTGCAGTGGGCTTAACTCTGGCCTTGCATTTTTTGGCCAAATCGCCATGGGCAGTGGATACTCTCAGGTCAGAGCATTTGGGTATTGTCAGAACAAGGCAACAACAGAGCCCAGAGAGGAAAACTTTAAACTGGGACGATTACAAATCCATGGATTTCACTCAAAATGTCATCAATGAAACTCTTCGGCTAGGCAACGTGGTTCGCTTTGTGCACAGAAAAGCAATAAGGGACGTGCATTTCAAAGGATATGACATCCCTGCTGGATGGAAAGTTCTGCCAGTTTTTGCAGCGGTCCACTTGGATCCGGATCTATATGATGAACCTGTGGAATTCAATCCCCACAGATGGAAGAAACTGGAGCCCAATACATATTTTACTCCATTTGGAGGAGGACCACGACTCTGTGCTGGTCTCGAGCTTGCCAAGTTGGAGATTGCTGTTTTCCTTCATCACCTCGTTCTGAACTTCGGCTGGGAATTGGCAGAAGAAGACCGTGCGCTTGCTTTTCCTTTCGTAGAGTTTGAGAAGGGCCTTCCCATAAGAGTGAGACCAATCAGAGAATCACATTGC
>gnl_Pinta_v2.0_PITA_000069443-RA
ATGGTGGGAGTCTTTTGGGTGGTAGTACTGCCAGCTCTGGTAGGATTTGGCTATACAATATTGTGCCACTACCTACCTTTCATTCAGCACATGAAAAGAGCACCCCCTGGATCCATGGGATGGCCATTAGTGGGGGAAACCTTGGCTTTCCTCAAACCACACTATTCAAACAGAAGAGGAACATTTTTGGATGATCACTGCAGAAGGTATGGAAAGGTTTTCAAGTCCCATCTGTTTGGATCACCCACCATTGTTTCATGTGACCCGGAGCTGAATGCTTTTGTACTCCAAAACGAGAATCGTCTATTTCAATGCAGTTATCCAAAGGCCATAAATGGTATTTTAGGAAATTCATCTCTCATTGCGGTAGTTGGAGATGTTCACAAACGACTGCGTAGTCATGTAATAAATCTCGTGAATGCTGTAAAATCCAAAGATGAATTTCTAGTGGACATCGAGAGAAATGCGCTGCTGGTGATAAATTCATGGAAGGACAAACAGACAGTAATCTTCTGTGAAGAAACTAGAAAGTTCACATTCAATGTTATAGTGAAGCAGATGCTGAGTTTGACACCTGAGAATCCAGTGACTGTTGGAATCCTTCATGACTTTGGTACGTTCATGAGAGGACTTGTATCAGTGCCAATAAAGATCCCAGGCACACCTTATGCAAAAGCAGTACAGGCTAGGCAAAGAATCTTTTCTGCTGTGCAGATGATAGCAGATGATAGATGGAGGCAAGGATCAGGTTATAAACCATCGGGAGATTTCCTTGATATACTTATGGGTAGCGATAATCTGAAAAGCCATGAAAAGTTAAGCCTCGTGTTAGATATGCTGCTTGCTGGGCATGAGACCACTTATTTGTTGTTGGCAATTATCATTCACTTCCTCGGTGATTCCCATTTGGCCTTACAACAGTTGAAGGTGATCAATGAAGCTTTACGCTATGGCAACATAGTCAAATTTCTCCATAGAAAGGCATTGAAGGACATTAAATTCAAGGATCTCCAAATCCCAGCAGGGTGGAAGGTGCTTCCAATGTTAGCAGGGGTGCATCTAGATGAATCCCTTCATAAAGATGCTTTGGAATTCAATCCGTGGAGGGGGCAGAGTTCATATGAAAAGGCATTTATTCCTTTTGGTGGAGGTCCAAGGCTTTGTCCGGGATACGAACTTGCCAAACTGGAGACTGCTTTCTTCCTTCATCACCTAATTCTTAACTTCAGATGGAAAATACAAGAGCGGGATTGTGTTCGGGCATATCCATACGTGGAGTTTGAGAAAGGATTACCGATTGTCGTCGAGAATTTGATTGGGAAAAAAGAAAAA
>gnl_Pinta_v2.0_PITA_000050806-RA
ATGATTGTGCCTGTGGATCCAGAATTCAACAAACATGTTTTGCAAAATGAAGGCAGGTTGTTTCAATCCAATTATCCGAGACCTTTTCGAAATCTCATCGGCAAATTCGCTTTGCTTTCGGTGCACAGAGATCTCCAGAAGAAGCTCCACAGAACGGCCCTTGTTGTGAATTTGATGGCAAAACAATTGCTGGACTTATCTCCGTCCAAGGAGACGGAAGAGATCGGTAAGGCATTCGCCGTTTTTTCTAAAGCTCTCCTTGCCGTTCCCATTAGAATCCCGGGTACCTCGTACGCCAGAGGAATTAAGCACATAAGGCAGCATCCCGATGAAGCTGTCCATAGTGATTTCTTAGGAGAACTCTTGAAAGAAGACTTGCATTCAGAAGAAGTTATAGCAGATTTGGTACTATTCCTGCTCTTGGCTGGTCACGAGACCTCAGGCTCAGCGATGGAGCTCTCAAAGAACCCCTCTTTTATACCTTTTGGAGGGGGTGCCAGGTTCTGTCCAGGAATGCATCTGGCAAAACTTGAGCTGGCCCTCTTTCTTCATAACTTCGTGACCAAATTCAGGTTGGAGAGAAAACCAATA
>gnl_Pinta_v2.0_PITA_000047689-RA
ATGGTACAAGAGAGAAGGAATAATCCTCATGTTGTTCATAATGATCTGTTACAAAAACTTATGGAAGAAGGATCCCTCTCAGATGAAATTATTTGTGAGTTTATTCTATTTTTACTCATTGCTGGACATGAGACCTCATTCAGAGCCATGACATTTGATATCAAGTTTCTTACTTATTGCCCTCAGGCATGGGAGCAAATGAAGGAAGAGCATGATGCTATATTAAAAACCAAGGGGAAGCATAAGAAGTTGGAATGGGAAGTTTACAAATCGATGAAATTTACAAAATGTGTAATTAATGAAACACTTCGATTAGATTCTCTCATTCCAAAAGGATGGGTGGTCTTTGCATTTTTAACTGCAACACATTTACATGGAAACTCCTACAATGAAGCTCTTATATTTAACTCA
>gnl_Pinta_v2.0_PITA_000027632-RA
ATGGCTACAGTTGAGCAGACACCAGCTGCTATGTTCATGATTTTCACAGCAGCGGTGGCGCTTATTATATTTGTACTTGTCAAGGTCAGGAGATCGATTCCCACCCAAAGGATGAAATTACCACCAGGAACCATGGGGTGGCCGTTCGTTGGAGAGACAGTTGCTTACTTGAAGCCTCACCCTGCTACATCTCCGGGAACATTCATGGAAGAACATATATCTAGATATGGAAAGGTATTCAAATCGCATTTATTTGGATATCCGACTGTTGTTTCAGTTGACCCAGAACTCAACAAGTTCATTCTTCAGAACGAAGATCGATTGTTCCAGTCTAGTTATCCTAGTACCATTGGTGGCATTCTGGGGAAATGGTCCATGTTGGTGTTGGTTGGAGACATGCACAAAGAAATGAGAGCCATAGCTTTGAATTTCATGGGCAACAACAAGCTGAAGAACTCCCTGTTACAAGATATACAGACACATGCTCTTCTCATTCTCAATTCATGGAAGGAAAACCAGGCCTTTTCTGCACAAGCTGAGACCAAAAAGTATACCTTCAACCTAATGGCGAAGCAAATAATGAGCTGCAATCCTGAGGATCTTGAGACCGAGTACCTGATGAAAGAATACTTTTCTTTCATGAAAGGGGTTGTGTCTGCACCTGTGAATCTTCCTGGCACTACGTACAGGAAAGCTTTGAAGTCAAGAGCTGCAATACTTCAAGCAGTCAAGAACACCATGAACGAGAGAAGAAAACAACCTGAAATGACCTGGAACTCGGACCTGCTAAGCAGAATCATGGAGGAAGGCAGCCTCAACACTGAGCAGATTTTAGATCTTATTCTCAACTTGCTGTTCGCTGGTCATGAGACCTCTTCAATAGCCTTGTCTCTTGCAATATACTTTCTGGCCCAATCTCCTGAGTCAGCCAAGCAGCTTAGGTGGGAGCATCTGGACATACGACGAACAATAGAGCAGCGGGGGACGGATTCGAATTTGCACTGGGACGATTATAAACGCATGGAGTTCACCCAACAGGTTATTAATGAAACCCTAAGGCTGGGGAACGTGGTGCGTTTTGTGCACAGGAAAGCCCTGCTAAACGTCCAATACAAAGGATACGATATTCCTGCTGGATGGAAAGTTCTTCCAGTATTTGATGCTGTTCACTTAGATCCAGATGTCTACGACAATCCTCTTGTGTTTAACCCCTGGAGATGGCAGAAAGTTGAGGGGAGTACGTATTTCACACCTTTTGGAGGGGGGTCAAGGCTGTGCACGGGGGTAGAACTTGCAAAACTGGAGATTGCTGTTTTCCTCCATCACCTCGTACTAAGTTACAGATGGGAATTGGCAGAACCAGATCTCCCCCTTGTTTTCCCATTTGTGGAGTTTGAAAAGGGTCTTCCAGTTAGAGTTCAGTCTATCAGACAGAAT
>gnl_Pinta_v2.0_PITA_000086967-RA
ATGGACATTGAGAGAAATGCATTGCAGGTGACAAATTCATGGAAGGATAAACAAACAATAATTTTCTATGAAGAAGCTAGAATTTTCACATTCAACGTTATAGTGATGCAGATGCTGAACTTGTCACCTGAGAATCCATTGACAGCCAGAATCCTTCATGACTTCCTTACATTCATGAAAAGACTTATATCAGTGCCAATATATATCCCTGGCACACCCTATGCAAAAGCAGTGCAGGCTAGACAAAGGATTGTTTCGGCTGTGCATATGATAGCAGAAGAGAGATCCAAACAAGGATCAGATTATAAACCATTAGGGGAATTCCTTGACATCCTTATAGCAAGCAATAATGTGGAAATCGATGAAAAATTAAGTCTGGTCATGGATCTACTGCTGGCTAATAAGCAAAAGTTGTGCTACAAAAGAGGAGGCGAAATGGCATTG
>gnl_Pinta_v2.0_PITA_000026028-RA
CAATCCAGCTATCTGAGACATTTTCGAAAACTCATCGGCAAATACGGTTTGCTTTCGGTGTACGGAGATCTCCAGAAGAAGCTCCACGGAACGGCCGTAAATTTCCTGAGGTTCGAGAGGCTGAGTGTGCACTTCATGGAGGACATACAGAACCTTATGCACAACACCTTCGCCCAGTGGCAAGCCAAGGGGCATATCCATCTTCATCATGAGTGTCATCAGTTTGTTCTGAACTTGATGGCAAAACAATTGCTGGACTTATCTCCGTCCAAGGAGATGGAAGAGATCGGTAAAGCATTCGACGATTTTTCTAAATCTTTCATTGTCCTTCCCATTAGAATCCCGGGTACAGCGTACTGGAAAGGATTGAAGGCCAGAGATTTTATGATGAAAAATATTTATGCGAGTATAAAGTACAGAAGGGAGAATCCAGAAGTTGTCCATAATGATTTCTTAGGAGAACTCTTGAAAGAAGACTTGCATTCAGAAGAAGTTATAGCAGATTTTGTACTATTCGTGTTCTTCGCTGGTCACGAGACCTCAGCTTCAACGATGGCATTTGCTATCAAATTTCTCACGGACTGTCCCCAGGCACTTCGGGAGCTGAAGGCGGAACACAACGCTTTGTTAAAGAGAAAGGGGAGTCCAAGAAACCAAAACCTCACTTGGGATGACTACCAGTCACTGAAATTCACCCAATGTGTCATAAATGAAACACATCGTCTCGCCAACGTTGCTCCAGTGGTTTTCAGAGAAGCAATAACATACATTAAAATTAAAGGAGGCTTTGTCATCCCAAAAGGGTGGTCAGTCTTGGTGCTTATGAACGGCATCCATCTGGACGACAAGTACCATTCTTCTCCGCTCAAGTTTGACCCATGGCGTTGGCAACAGATTCTGGAAAATAATGAGCTCTACAAGAACCCCTCTTTTATGCCATTTGGAGGGGGGTTCAGGCTTTGTCCAGGAATGCATCTGGCAAAACTTGAGCTG
>gnl_Pinta_v2.0_PITA_000016718-RA
ATGGAGCTCCCTCGGAAACTGTTGAGCTTTTATTTTAAATATGATATAGCTGTTGCAGCATCATGCATGTCCATCATCATGGCTGGAATTGTTTGGACTATACTGGTATGGAGTAAATCAGGGGAGTACAGAGGAAGAAGACAGAGGGCAGTGCTTCCTCTTGGCAGCTTGGGATGGCCCTTCATAGGAGAAACCTTGGAGTTCATTTCCTCTGGGTATTCCTCACGCCCTGAGAGTTTCATGGACAAGCGCCGACAACTCTATGGAAAGGTATTTAAATCACACCTCTTTGGGAACCCCACGATCATATCAATAGACCCAGAAGTCAGCAAGGTGGTTCTGCAAAACGATGGCAGGATATTTGTTCCCTCTTATCCCAAGTCACTCAACGAGCTCATGGGGAAGTCTTCAATACTTATGTTAACTGGGAACTTGCAGAAGAAGCTGCACGGCCTCATAGGGGGTTTTCTCAAATCTCTACAGCTGAAAGAGCAGATAACCGTGGACATAGAAAAATACATTCTGAGCTCTATGACAAACTGGAAGGACAATCAACTCGTTTACATCCAAGAAGAAACAAAAAATATAGCATTTCATGTACTCTTGAAAGCTCTGATGAGTCTTAGCCCGGGAGATGACATGGAATGTCTTAAACAAGAATTCAGAAAGTTCATCTCAGGTTTGGTCTCATTGCCAGTCAAGCTACCTGGAACAAGGCTCTACAACTCATTGAAGGCAAAAGCAAGAATGGTTAAGATGTTACACAGAATCATAGAAGAGAAGAAGTCAAACTATGCCGCCTGCAATTACCCAAGTCGTCCAAAGGATGTGTTAGACGTGTTACTGCAGGAAACAAATGATACAGCAGAGCAATACTTCTCTATGGATGTCATATGTGATAACATGATAGATTTGATGATTCCAGGAGAAGACTCAGTACCAATGCTAATGACTCTTGCAGTCAAGTTTCTCACAGATTGTCCCCTTGCACTACAACAATTACAGGCTGAAAACATGAAGTTGAAGAAATCCAAGGAACAGAAGAAAGAGCAGCTGACTTGGAACGATTATACTTCCTTACCATTTACTCAGAATGTGATAACCGAGACTTTGCGAATGGGGAATATCATAACTGGTGTTATGAGGAAAGCATTGCAGGACGTGGAGATTAAAGGGCACTTCATTCCTGAAGGATGGTGTGTGCTCACATACTTGAGATCCATTCACCTTGATGAAGACTTTTATGAAAATCCACACAAATTCAATCCTTGGAGATGGCAAGAAAAGGATCCAAGTGGCAACAGTTTTATTCCATTTGGAGGAGGCCACAGACTTTGCCCGGGCATTGACATGGCAAGGCTGGAAGCTTCCATCTTCTTGCACCATCTTGTGACCCAATACAGTTGGGAGGCAGATGACGATTCCATTGTGAGTTTCCCAACTGTCCAAATGAAGAAAAGATTGCCCATCCGAGTCAAGAAGATCATTTCAGAGTGC
>gnl_Pinta_v2.0_PITA_000016716-RA
ATGGAGCCAGCTCGGTCTCTGTTGAGCTTTTACTGTGAATACGATCATATTGCAGCTTTAGTATCACGGTTGTCCATCATCATATGCATGGTTGGGATGCTATTGTTATGGAGTAGTAGAGGTGGAAAGCACAGAGGAAACAGGGCTGGGCTTCCTCTGGGCAGAATGGGATGGCCTTTCATAGGAGAGACCTTGGAGTTCATTTCTTGTGGTTATTCATCACGCCCTGAGAGCTTCATGGATAAGCGCCGAAAACTATATGGAAAGGTATTCAAATCACATCTTCTTGGGAGCCCTACAATCGTATCAACAGACCCAGAAGTAAGCAGGGTGGTTCTGCAAAACGATGGCAGGATATTTGTTCCCTCTTATCCCAAATCACTGAACGAGCTCATGGGGAAGTCTTCGATACTTATGCTGAGTGGGAACTTGCAGAAGAAGTTGCACGGACTCATAGGAGGTTTTCTCAAATCTCCACAGCTGAAAGAGCAGATAACTGTGGAGATAGAGAAGTACATTCTAAGCTCTATGATAAACTGGAAGGACGGTCAACTGGTTTACATCCAAGATGAAACTAAAAATATAGCATTTCATGTGCTCTTGAAAGCACTGATGAGTCTTAGTCCTGGCAATGACATGGAATATCTAAAACAAGAATTCAGAAAGTTCATGTCGGGTTTGGTCTCATTGCCAGTCAAGTTGCCTGGAACAAGGCTTTACAACTCATTGCAGACGCGTTCCTGGTACCTGCAGGCAAAAGCAAGAATGGTTAAGATGGTACACAGAATCATAGAAGAGAAGAGAACCAGCTATGCCACCTGCACATACCCAAGTCCTCCAAGGGATGTGTTAGACGTGTTACTGCAGGAAACAAATGATTTAGCAGAGCAGTACTTCCCCATAGATGTCATATGTGATAACATGATAGATTTGATGATACCAGGAGAAGATTCTGTACCAATGCTAATGACTCTTGCAGTCAAATTTCTCACGGACTGCCCGCTTGCAGTACAACAATTACGGGAAGAAAACATGAAATTGAAGAAAGCCAAGGAACAGGAAAAAGAGCAGCTGACTTGGAGTGATTACACGTCCTTGTCCTTTACTCAGAATGTGATAACTGAGACTTTACGAATGGGGAATATTATCACTGGTGTAATGAGAAAAGCATTGCATGATGTGGAGATTAAAGGACACTTCATTCCCAAGGGATGGTGTGTATTCACATACTTCAGATCCATTCACCTGGACAAAGATTTCTACGAATGCCCATACAAATTCAATCCTTGGAGATGGCAAGAAAAGGATCCGATTGGCAGCAGTTTTATTCCATTTGGAGGAGGCCAGAGACTTTGCCCGGGCATTGACATGGCAAGATTGGAAGCTTCCATTTTCTTGCATCAGCTTGTTACTCAATACAGTTGGGAGGCAGAGGATGATTCTATTGTGAGTTTTCCAACAGTTCAAATGAAGAAAAGAATGCCCATCCGGATCAAGAAGATCACCAGTTCACAATTT
>gnl_Pinta_v2.0_PITA_000002642-RA
ATGATTTGGTGGGGAGTAGTGATAGCATCCGGGTTGGCAGCTGCAGCCTCTGCAGTTTGGTTTATGTCAAAAAATGCCAAAATTCGTGAAGGAAAATTAGGAGAGAAATCAGAGCTGCCCCCTGGCAGCATGGGTTGGCCATTCATTGGAGAAACTCTGCAATATCTTTCTCCATCCCAGTCCTCCAATGTTGGTCCCTTCCTTCATAAAAGAATTTCAAGGTATGGAGACGTATTCAAAACCCACTTATTTGGGAAGCCTACCATCATGACAACTAGCGTAGAAGCAAACCAATTTGTTTTCCTAAACGAAGGCCGGCTGTTCAAGTGCGCTTATCCAAAGTCATTTGTGAGCATTTTAGGGAAGAATAATATCCTCGAATCCCACGGCCCCATGCACCTAAAACTGCGAAAATTAGGTCTGAGTCTCATGGGCACTCAAAATCTCACTGCCACTTTGCTACAAGCCGTGGAGAAGCAAGTGATAGAAACCCTGGACACATGGGAGGAGGGTAATACTATCCAAATGAATGAAGAAGCAGGAAAGATAACATTCAACATGCTGATGAAACAACTCATTAGTTTGGATTCTGGAAGTGCTGAGGCGCAGAAGCTCATGAATAGTTACAAACAGTTTACGACAGGATTATTCTCCTTCCCAATCAGAATTCCAGGCACACCTTATACCAACAGTATGAAGGGACGAGAGAAAGTATTAAATGCTCTGAGGAATGTTATCTCGGAACGTAAAAAAGAGAAAAGAATTGTTAAGGAGGATTTCCTGGACCAAGTATTAGAGAAGGCCGTTGAAGACAAAGAGCATTTTAACGATGAAGTCGTTTTGGATTACCTGTTCAGTTCTCTCTTTGCTGGATACGACGCCACTTCAGTAGCAATGACAATGGCTGTCAAATATCTCACTGAAACACCCAGGGCTCTCAACGAATTGAGGGTAACGGGTGACTTCCTTCTTGGCTCTGCCGAAGAACATGAGGGCATACTCCGGGAGAAAAAGAGCAGAGGAGAAGTATATTTAACGTGGGACGACTATAAATCGATGACATTCGCATCAAATGTAATAACGGAGACTTTGCGCGTATCAAACATAGGCACCTATTTGTTTCGAGAATGCATAGAGGAAACAAAAATCAACGGATATCGCGTTCCCAAGGGCTGGAGGGTTATTGCATGCACTTCACCGGTGAATCTTGATCCGTCTATCCACTTTGAACCGCTATCTTTTAATCCATGGAGATGGGAGAAAAGGACGTGCAACAAAAGTGATTTTCAAGTTTTTGGAGGGGGGCTTAGATATTGTGTGGGATCAGAATTAGCCAAAGTACAAATAGCAGTGTTTCTACATCATCTCGTGACAAAATTCAGATGGGAGAAAGCATTTGGATGGAAAGAAGCAATAATCCGTCGTCCGCGTATTATATTTAAAAATGGGTACCCGATCTGCTTAACGAAGCGCATG
>gnl_Pinta_v2.0_PITA_000009686-RA
ATGAACAATGGCCGAGGCAGATACGACAAGCTTGGCATCGGGCTCATCGGGGCACTGAGCCTCATAAACGCTACCAAATCCAAACATGAATTTCTGATGGACATTGAGAGAAATGCATTGCGGGTGATAAATTCATGGAAGGATAAACAAACAATAATTTTCTGTGAAGAAGCCAGAATGTTCACATTCAACGTTATAGTGAAGCAGATGCTGAACTTGACACCTGAGAATCCATTGACAGCCAGAATCCTTCATGACTTCCTTACATTCATGAAAGGACTTGTATCAGTGCCAATATATATCCCTGGCACACCCTATGCAAAAGCAGTGCAGGCTAGACAAAGGATTGTTTCGGCTGTGCAGATGATAGCAGAAGAGAGATCCAAACAAGGATCAGATTATAAACCATCAGGGGATTTCCTTGATATCCTTCTAGCCAGCAATAATGTGGAAAGCGATGAAAAATTAAGTCTGGTCATGGATCTACTGCTGGGTGGATACGAGACCACCTATTTACTGCTAGCAATCATTATGCACCTGCTTAGTGACTCCCAGCTGGCTTTACAACAGTTGAAAGCTGAGCATGAAATGATAGCCAGCACGAAGCACAAGGAGGAGCACTTGAGTTGGTGTCATTATAAGCAAATGACATTTACACAGCACGTAATGAACGAGGCTTTAAGGTATGGCAACGTAGTCAAATTTGTGCATAGAAAAGCATTGAAGGACATTAAATTCAAAGACTTCCAAATCCCCGCAGGATGGAAGGTGCTTCCAGTGTTCACAGGGGTGCATTTAGATGAATCACTTTATAAGGACGCTTTGGAGTTCGATCCTTGGAGATGGCAGGGTCTTGGAAACTGGGGTCCCACTTCAAGATGGATT
>gnl_Poptr_v3.0_Potri.010G189800.1
ATGGCGGTTATTTCTCTTTATTTGGTTTTCTTTGTGGTTCTCCCGGCGATAGTCCTTATCGCTCACCGGAGTTCGCGGTGCCGACGGCTCCGGTTGCCGCCGGGGAGTTTGGGTCTGCCCTTTGTTGGGGAGACTCTACAGTTGATATCTGCATACAAGACCGAGAACCCTGAACCGTTTATAGATGAGCGGGTGAGCCGGTTCGGTTCGTTGTTTACGACCCATGTTTTCGGTGAACCCACTGTTTTTTCTGTTGATCCGGAAACGAACCGGTTCATCATGCAAAATGAAGGGAAGTTGTTTGAGTGTAGTTACCCGGGTTCGATAAGCAACTTGCTGGGAAAACACTCCTTGTTGTTGATGAAGGGCAGTCTTCACAAAAGAATGCACTCTTTGACCATGAGTTTTGCTAACTCTTCAATCATTAGAGACCATCTTCTGGTTGATATAGACCGGTTGATCCGTCTCAATTTAGATTCCTGGTCTGACCGGGTTCTTCTCATGGAGGAGGCCAAGAAGATTACATTTGAGTTGACAATGAAGCAGCTAATGAGCTTTGATCCATGTGAATGGACCGAGAGTCTAAGAAAAGAGTACGTTCTTGTTATTGAAGGCTTTTTCAGTGTGCCACTACCCATCTTTTCCCCCACTTACCGCAGAGCTATCAAAGCTAGGACTAAGGTGGCAGAGGCTTTGAGCTTGGTAGTGAAGCAAAGGAGGATAGAGAGTGAGTCAGGAGAGAAAAGGAAGGACATGCTGGCAGCTCTTGTAGCTTCAGATGATCATGGCAGCTTCTCGGACGAGGAAATAGTGGATTTCTTGGTAGCTTTGCTTGTCGCAGGCTATGAAACTACATCTACCAGCATGACTCTTGCTGTTAAGTTCCTCACTGAGACACCTCTCGCTTTGGCTCAGATCACGGAGGAGCATGAACAGATTAGAGCAAAGAAGGGTGAGGGGGAAGCTCTTGAGTGGAGTGATTACAAGTCAATGACCTTCACTCAATGCGTTGTTAATGAGACGCTGAGAATCGCGAACATTATAGGTGGGATATTTAGACGAACGATGACAGATATCAATGTAAAAGGCTATACAATTCCTAAAGGATGGAAGGTTTTTGCATCCTTTCGTGGTGTGCATTTAGACCACGAATACTTTAAAGATGCTCGGACTTTCAATCCATGGAGATGGCAGAACAACTCGGGGGCAACATGCCCAGCAAATGTGTTCACTCCATTTGGAGGAGGGCAACGGCTATGCCCAGGATATGAGCTTGCTAGAGTAGAACTCTCTGTTTTCCTTCACCACCTAGTCACCCGTTTCAGGTATCTCCTACAATCGGGGTGTCGATCTTCCCCTTGCACACGTGTTGTGCCTATAAATATACTTGGCAATGCACATGCTGATTTGAAACTAATTTTTGTCTGTGATCTTGTATTTCGCACCAGTTGGACTCCAGCTGGAGAAGATAAGCTGGTTTTCTTTCCAACTACACGGACACAGAAGCGATATCCCATCAATGTGCAGCGTCGAGATCGTGTCCAAGCCATG
>gnl_Poptr_v3.0_Potri.003G038200.1
AGTACCATAATATTTCTGTACAGGAACAGCAGCTGGTTTAGTAATAGAATTATGACGATGGTGATGATGATGATCAAATCATCATCAATGTACGAAAAAACCTTACTTCCTTTAGGCGCTCTTGGATGGCCCTTTATCGGCGAAACCATCGACTTCGTTTCCTGTGCTTACTCAGACCGCCCTGAAAGCTTCATGGATAAACGTCGTCGCATGTACGGGAAGGTGTTCAAGTCACATATATTTGGAAGTCCTACAATAGTATCAACAGATGCAGAAGTGAGCAAATTTATACTACAAAGTGATGCAAGGTTGTTCGTTCCTTCTTACCCGAAATCTCTCACTGAGTTGATGGGAAAATCTTCAATTTTGCTCATCAATGGGAGCTTACAAAGGAGAATTCATGGACTCATAGGTGCCTTCTTCAAGTCACCTCATCTCAAAGCTCAAATCACTCGAGACATGCAAAGTTATGTTCAAGAATCAATGGAGAAATGGAGAGAAGACCACCCCATTTTCATACAAGATGAAACCAAGAATATAGCCTTTCAAGTGTTGGTCAAGGCATTGATTAGTTTGGATCCTGGTGAAGAAATGGAGTTGCTAAAAAAACAGTTCCAAGAATTCATTGCAGGGCTCATGTCTTTACCTTTAAAAAACATTCCTGGAAGCCAACTTTATCGATCATTACAGGCAAAGAAAAAAATGGTGAAGTTAGTGCAAAAAATTATCAAATCTAAGAGAGATCATGGGATGATTTCAATGGTACCAAAAGATTTAGTGCAAGTGTTGCTTAACGATGCAAGCGAACAACTAACAGATGATTTGATAGCTGATAATATGATCGACATGATGATACCTGGCGAAGATTCAGTCCCAGTCCTTATGACTCTTGCTGTTAAATACCTTTCAGACTGCCCTCCTGCGCTACACCAATTGACGGAGGAGAACATGAAATTGAAAAGTCTCAAAGCTCAGCATGGGGAGCCGATGTGCTGGAGTGATTATTTATCTCTACCCTTTACACAAACAGTGATTACAGAAACCCTAAGAATGGGGAACATTATAATTGGGGTGATGAGAAAGGCGATGAAGGACATAGAGATTAAAGGGTATTTGATACCCAAAGGATGGTGTGCTTTTGCATACTTCAGATCAGTTCATCTTGATGAAAACAACTATGAGTGGCCTTACCAGTTCAATCCATGGAGGTGGCAAGACAAGGATATGAGCAATAGTAGCTTCACTCCATTTGGAGGAGGACAAAGATTATGTCCTGGACTTGACTTGGCCAGGCTGGAAGCTTCAATTTTCTTGCACCACTTTGTCACCCAGTTTAGATGGGTGGCTGAGGACGATACTATTGTAAATTTCCCTACTGTGAGGATGAAGAGAAGAATGCCGATTTGGGTCAAAAGGAGAGGAGAAAAT
>gnl_Poptr_v3.0_Potri.003G035900.1
ATGGACAGTTTATTGTGGATTTTGTTAGCAATCTTCTTGTCCTGCAGTAGTACCATAGTATTTCTGTACAGGAACAGCAGCTGGTTTAGTAATAGTATTATGACGATGGTGATGATGATGATCAAATCATCATCAATGTACGAAAAAACCTTACTTCCTTTAGGCGCTCTTGGATGGCCCTTTATCGGCGAAACCATCGACTTCGTTTCCTGTGCTTACTCAGACCGCCCTGAAAGCTTCATGGATAAACGTCGTCGCATGTATGGGAAGGTGTTCAAGTCACATATATTTGGAAGTCCTACAATAGTATCAACAGATGCAGAAGTGAGCAAATTTATACTACAAAGTGATGCAAGGTTGTTCGTTCCTTCTTACCCGAAATCTCTCACTGAGTTGATGGGAAAATCTTCAATTTTGCTCATCAATGGGAGCTTACAAAGGAGAATTCATGGACTCATAGGTGCCTTCTTCAAGTCACCTCATCTCAAAGCTCAAATCACTCGAGACATGCAAAGTTATGTTCAAGAATCAATGGAGAAATGGAGAGAAGACCACCCCATTTTCATACAAGATGAAACCAAGAATATAGCCTTTCAAGTGTTGGTCAAGGCATTGATTAGTTTGGATCCTGGTGAAGAAATGGAGTTGCTAAAAAAACAGTTCCAAGAATTCATTGCAGGGCTCATGTCTTTACCTTTAAAAAACATTCCTGGAAGCCAACTTTATCGATCATTACAGGAGGAGAACATGAAATTGAAAAGTCTCAAAGCTCAGCAAGGGGAGCCGATGTGCTGGAGTGATTATTTATCTCTACCCTTTACACAAACAGTGATTACAGAAACCCTAAGAATGGGGAACATTATAATTGGGGTGATGAGAAAGGCGATGAAGGACATAGAGATTAAAGGGTATTTGATACCCAAAGGATGGTGTGCTTTTGCATACTTCAGATCAGTTCATCTTGATGAAAACAACTATGAGTGGCCTTACCAGTTCAATCCATGGAGGTGGCAAGACAAGGATATGAGCAATAGTAGCTTCACTCCATTTGGAGGAGGACAAAGATTATGTCCTGGACTTGACTTGGCCAGGCTGGAAGCTTCAATTTTCTTGCACCACTTTGTCACCCAGTTTAGATGGGTGGCTGAGGACGATACTATTGTAAATTTCCCTACTGTGAGGATGAAGAGAAGAATGCCGATTTGGGTCAAAAGGAGAGGAGAAAAT
>gnl_Poptr_v3.0_Potri.007G018400.1
ATGGAATGGTTTATGGGATTTTGGATTTTGGTTGGTATCTTTGTTGGATGGTGTTGGTATAGTAAAGAGAAGAGCAGCAGCAGCAGCAGCAACAGCGACATGAAAATGGAACAAAAGAGTGGAGTGCTTCCAAAGGGAAGCTTTGGCTGGCCTCTGATAGGAGAAACTCTTGACTTCATTGCTGCTGGCTACACTTCTCAACCTGTTAGTTTCATGGAGAAACGCAGATCACTGTACGGGAAGGTGTTCAAAACACACATCCTGGGGACACCCATCATAGTATCCACGGATCCAGCAGTGAACAAAGTTGTTTTACAAAACCATGGCAACATTTTTATTCCTGCTTATCCTAAATCAGTCAGGGAAATATTTGGAGAATATTCTATACTTCAAACCAATGGAACTCTACAGAAGAAGGTCCATGCACTTATTGGTGGTTTCTTGAGGTCACCACAGTTCAAAACTAGAATTACCAAAGACATTGAGCACCATGTCAAACTCACCTTGACTTCTTGGAAGGACCTGCCCCTTCTATTCGTCCAAGAAGAAACCCAAAAGTTCACGTTCAAAGTCTTGGTTAAAGCATTGCTAAGTCTTGATCCTAGTGATGATTTGGATTTTCTTAAGAGAGAATTCGATGAATTCATCAAAGGGTTGATATGTCTGCCGATCAAATTACCAGGAACAAGATTATACAAATCCTTAAAGGCTAAAGAGAGAATATTCAAGCTAGTAAAAAAGATTGTTGAGCAAAGAAAATTGGGCTTGGAGAAATCAGAAGATCAAGAACATCAAAATACAATCCCTAATGATGCGGTGGACGTGCTTTTACGTGACATTTCTGGTGAACAAAATGACAAGCAATCTCTATCGTTGGATTTCATCATTTCACATATTATTGAGCTGATGATCCCTGGAGAAGAAACCGTGCCTATGTCCATGACCTTAGCTGTCAAATTCCTCAGTGACTGCCCTGTCGCTCTAGAGCTATTAACGGAGGAGAACATGAAATTGAAGAGGCAGAAGACTGATTCTGGTGATGATTATTGTTGGACTGATTACATGTCCTTGCAATTTACTCAGAATGTGATAAATGAAACTCTTAGAGTAGCAAACATAATCAATGCAGTTTGGAGGAAAGCTCTCAAGGATGTAGAGATCAAAGGAATTCTGATTCCCGAAGGATGGTGTGTCCTGACATCTTTCAGCTCTGTACATATGGATGAAGAAAATTATGAAAACCCACATGAGTTTGATCCATGGAGATGGGAGAAAACAGGAGCTTCTGTTAAGAACAATTGCTTTACACCTTTTGGAGGTGGACAAAGGCTATGCCCTGGTCTAGAACTATCCAGGCTTGAAATCTCCATCTTCCTTCACCATCTTGTCACAACTTACAGATGGATTGCTGAAAAGGATGACATTATTTACTTTCCAACAGTGAAGTTAAAGAAAAAGCTGCCTATCAGAGTCACCTCCATAGGCAACTCTTCA
>gnl_Poptr_v3.0_Potri.007G026500.1
ATGTCTCACTCAGAGCTTGTTGTCTTTCTCCTTCCATCGATTTTATCACTACTCTTGCTCTTCATTCTCGTGCAAAGAAAGCAAGTAAGATTTAATCTCCCACCAGGCAACATGGGGTGGCCATTTCTTGGAGAAACCATTGGCTACCTGAAGCCTTACTCTGCTACTTCAATAGGAGAATTCATGGAACAGCACATATCAAGGTATGGAAAGATTTACAAGTCCAATTTGTTTGGGGAGCCAACAATAGTATCCGCAGATGCTGGACTTAACAGATTTATACTACAGAATGAGGGAAGATTATTTGAATGCAGCTATCCAAAAAGTATTGGTGGAATTCTTGGAAAATGGTCCATGTTGGTTCTTGTTGGAGACATGCATAGAGACATGAGGATTATATCTCTTAACTTTTTGAGCCATGCCAGGTTAAGAACTCATCTATTGAAAGAAGTGGAGAAGCAAACCCTGCTTGTTCTTAGCTCTTGGAAGGAGAATTGTACATTTTCAGCTCAAGATGAAGCAAAGAAGTTTACCTTCAATTTGATGGCAAAACATATCATGAGCTTGGATCCTGGAAAGCCAGAGACTGAGCAGCTGAAAAAAGAGTATGTTACTTTCATGAAAGGAGTAGTTTCAGCTCCTATAAATTTGCCTGGAACCCCATATAGAAAAGCCTTGAAGTCTCGATCAATCATCTTGAAATTTATAGAGCGAAAGATGGAGGAGAGAATTGCTGAAACGAAGGGTGGAGTAGAAAACTTGGAAGACGATGATCTTCTTGGATGGGTCTTGAAGCATTCAAATCTTTCTACGGAGCAAATCCTTGACTTAATCTTAAGCTTGCTCTTTGCTGGCCACGAAACTTCTTCTGTGTCCATAGCTCTAGCCATCTACTTCTTGCAAGCTTGTCCTGGTGCTATTCAACAGTTAAAAGAAGAACATATTCAAATCTCCAGAGCCAAGAAACGGTCAGGAGAGACGGAATTGAACTGGGATGATTACAAAAAAATGGAATTCACCCAATGCGTTATAAGCGAGACACTGAGGCTTGGAAACGTAGTCAGGTTTCTTCACAGAAAAGCTCTAAAAGATGTTCGGTACAAAGGGTACGACATTCCATGTGGATGGAAAGTGCTACCAGTGATCTCAGCCGTCCATTTAGATTCAACTCTTTTCGACCAACCTCAACACTTCAATCCATGGAGATGGCAGCATAACAATGCTCGTGGTGCTTCTACAAGTTCGAGTGGGACGACGAGTAGTAATTACTTCATGCCATTTGGGGGAGGACCGCGACTTTGTGCAGGATCGGAATTGGCAAAACTAGAAATGGCCGTGTTCATCCACCATTTGGTCCTCAACTTCCACTGGGAACTGGTTGATACCGATCAAGCCTTTGCCTTTCCTTTTGTCGATTTTCCCAAGGGCTTGCCCATAAGAGTCAAGCACCTACTCACAGTTACA
>gnl_Poptr_v3.0_Potri.005G124000.1
ATGTCTCACTCAGAGCTTGTTGTGCTTCTCCTTCCTTCAATTTTATCTCTACTCCTGGTCTTCATTCTCATGCAAAGAAAGCAAGCAAGATTTAATCTCCCACCTGGCAACATGGGCTGGCCATTTCTTGGAGAAACTATTGGCTACTTGAAGCCTTACTCTGCTACTTCAATAGGGGAATTCATGGAACAACACATATCAAGGTATGGAAAGATTTACAAGTCCAATTTGTTTGGGGAGCCGACAATAGTATCTGCAGATGCTGGACTTAACAGATTTATACTCCAGAGTGAAGGAAGATTGTTTGAATGCAGCTATCCAAGAAGTATTGGTGGAATTCTTGGAAAATGGTCTATGCTGGTTCTAGTTGGAGACATGCATAGAAACATGAGGAGTATATCTCTCAACTTTTTGAGCCATGCCAGGTTAAGAAGTCATCTATTGAAAGAAGTGGAGAAGCAAACCTTGCTTGTTCTTAGTTCTTGGAAGGAGAATTGTACATTTTCAGCTCAAGATGAAGCAAAGAAGTTTACCTTCAATTTGATGGCAAAACATATGATGAGCTTGGATCCTGGAAAGCCAGAGACTGAGCAGCTGAAGAAAGAGTATGTTACTTTCATGAAAGGAGTGGTTTCTGCTCCACTAAATTTTCCTGGAACACCGTATAGAAAAGCCTTGAAGTCTCGATCAATCATCCTTAAATTTATAGAGCAAAAAATGGAAGAGAGAATTGCTAGATTGAAGGAGGGAGTGGAAGATTTAGAGGAAGATGATCTTCTTGGATGGGTTTTGAAGCATTCAAATCTTTCTACCGAGCAAATCCTTGACTTGATATTAAGCTTGCTCTTTGCTGGCCATGAAACTTCTTCTGTCTCCATAGCTTTAGCCATCTACTTCTTGCAAGCTTGTCCCGGTGCTATTCAACAGTTAAAAGAAGAACATATTGAAATTTCCAGAGCCAAGAAACAGTCAGGAGAGATGGAAATAAACTGGGATGATTACAAAAAAATGGAATTCACTCAATGTGTTATAAGTGAGACACTGAGGCTTGGAAACGTAGTCAGGTTCCTTCATAGAAAAGCTGTCAGAGATGTTCGCTATAAAGGGTATGACATTCCATGTGGATGGAAAGTGCTGCCAGTGATCTCAGCCGTGCATTTAGATTCTACTGTTTTTGACCAGCCTCAACAGTTCAATCCATGGAGATGGCAGCAGCACAACAATGCTCGTGGATCTTCTACTTGTTCGAGTGCGGCGGCGGCGAGTAGTAATCACTTCATGCCATTTGGGGGAGGACCGCGACTCTGTGCAGGATCGGAATTGGCAAAACTTGAAATGGCAGTTTTCATTCACCATTTGGTTCTGAACTTCCATTGGGAATTGGTCGGTGCCGATCAAGCCTTTGCCTTTCCTTTTGTTGATTTTCCTAAAGGCTTGCCAATAAGAGTCAAGCACCACACAGTCATA
>gnl_Poptr_v3.0_Potri.014G171700.1
ATGGCTGGAGAGCTCTGGGTTGGTGTTTTGGTTGGTATAACTAGTGGTCTGTTGGGTCTAATAATGAATCATTTTCTGCCCATGTTCTTGAAGCTTGGTCATAATGTCCCAAAGGGCTCTTTTGGGTGGCCTCTACTTGGTGAAACCCTCGGTTTCTTGAAACCTCACCCTTCTAACACCCTTGGTGCGTTTCTTCAAGATCATTGTTCCAGGTACGGGAATGTGTTCAAGTCCCATTTATTTCTCTCTCCAACAGTGGTGTCCTGTGACCAGGAGCTGAACTATTTCATTCTTCAAAACGAAGGCAAGTTATTCCAGTGCAGTTATCCTAAGCCTATTCACGGAATTCTTGGCAATGTCTCCATGCTGGTGGCTGTTGGGGATACTCACAAGAGACTCAGAAATGTGGCTATCTCTCTAAAAGAACTGAGCTCCTGGAAAGATAAACAACAGGTCATGTTCTGTGAAGAGGCTAGAAAGTTCTCATTCAATGTAATAGTAAAGCAAGTGCTTGGTTTAACATCAGAGGAGCCGGAGACTAGAGAAATTCTTGAAGGACTAGTATCCATCCCTCTGTATATTCCTGGTACTCCATATGCTAGAGCTGTTCAGGCTAGAAGCAGGATATCTTCTAGAGTTAAAGCAATTATAGAGGAAAGAAGATCAAGAAATAGTAGGAGTTCAAGGAATGATTTTCTTGAAATACTTCTAAGTGTTGATACCTTATCTGAAGATGAAAAGGTGAGCTTTGTGTTGGATTCTCTTTTGGGTGGGTATGAAACTACCTCGCTCTTAATGGCCATGGTGGTGCATCTTCTAGGCCAGTCACCCACTGCATTAGAACAGTTAAAGCTAGAGCATGAGCAAATAACAAGCCTGAAGGAGAAAGATGAGTGTTTGAATTGGGAAGATTATAAGACGATGGAATTCACTCAAAATGTCATCAGTGAAGCACTGAGATATGGAAACATTGTGAAATTTGTACACCGAAAGGCTCTCAAAGACGTAAAGTTCAGAGACTACCTCATTCCATCTGGGTGGAAGGTCCTACCTGTTTTTACAGCTGTGCATTTAGACTCGTCTGTCCATGCAAATGCTCTCCAGTTTCATCCTTGGAGATGGGAGACTCAGGATCAGACTAGCAAGAGGTTTACCCCTTTTGGTGGAGGATCTAGATGCTGTCCCGGATCTGAACTTGCCAAGATTGAGGTTGCCTTCTTCCTTCACCACCTTGTTCAGAACTTCAGATGGACAGCCGAGGATGCTGACCAACCCATGGCATATCCATACGTTGAATTTGGAAAAGGGCTGTTGATAAATTTGGATCGTTGTTCCACC
>gnl_Poptr_v3.0_Potri.008G067500.1
ATGGCGGTTTCTGTTTGTCTTGTTCTCTTTATTGTTCTCCCAGCGATAGTCTTTATCGTTCACAGGAGTTCCCGGTTCCGGAGGCTCCGGCTGCCGCCGGGGAGTTTGGGTCTGCCCTTTGTTGGAGAGACTCTACAGCTGATATCTGCATACAAGACTGAGAACCCTGAACCGTTTATAGATGAGCGGGTGAACCGGTTCGGTTCGTTGTTTAAAACCCATATTTTTGGTGAACCGACCGTTTTTTCTGTTGACCCGGAAACGAACAGGTTCATTTTGCAAAATGAAGGGAAGCTGTTTGAGTGTAGTTACCCCGGTTCGATAAGCAACCTGCTGGGAAAACATTCTTTGTTGCTAATGACGGGTAATCTTCACAAAAAAATGCATTCCTTAACCATGAGTTTCGCTAACTCTTCAATCATCAGAGACCATCTCTTGGTCGATATAGACCGGTTGATCCGTCTCAATTTAGATTCTTGGTCCGACCGGGTTCTTCTCATGGAGGAGGCCAAGAAGACTACATTTGAGTTGACAATGAAGCAGCTAATGAGCTTTGATCCATGTGAATGGACCGAGAGTCTGAGAAGAGAGTACGTGCTTGTTATTGAAGGCTTTTTCAGCGTGCCTCTACCCATCCTTTCCCCCACATACCGCAGAGCTATCAAAGCTAGGACTAAGGTGGCAGAGGCTTTGAGTTTGGTAGTGAAGCAAAGGAGGATAGAGAGTGAGTCAGGAGAGAAAAAGAAAGACATGCTTGGAGCTCTTTTAGCTTCAGATGATCATGGAGGCTTCTCGGACGAGGAGATAGTAGATTTCTTGGTGGCTCTGCTTGTTGCAGGCTATGAAACTACATCTACAAGCATGACTCTTGCTGTTAAGTTCCTCACCGAGACACCTCTGGCTCTGGCTCAGATCAAGGAGGAGCATGAACAGATTAGAGGAAAGAAGGGCGAGGAGGGAGCTCTTGAGTGGAGTGATTACAAGTCAATGACCTTCACTCAGTGTGTTGTTAATGAGACTTTGAGAATAGCAAACATAATAGGTGGGATATTTAGACGAACAATGACAGATATAAATGTTAAAGGTTATACAATTCCTAAAGGATGGAAGGTTTTTGCATCCTTTCGTGGTGTACATTTAGACCATGAATACTTCAAAGATGCTCGAACTTTCAATCCGTGGAGATGGCAGGACGACTCGGGGGCAACATGCCCAGCAAATGTGTTCACTCCTTTTGGAGGAGGGCAACGGTTATGCCCAGGATATGAACTTGCTAGAGTAGAACTCTCTGTTTTCCTTCACCACCTGGTCACCCGTTTCAGTTGGACCCCAGCTGAACAAGACAAGCTGGTTTTCTTTCCAACTACGCGGACACAAAAGCGATATCCCATCAATGTGCAGCGTCGAAATCGTGTC
>gnl_Poptr_v3.0_Potri.001G341000.1
ATGGGATTTCCCTTTGTAGGGGAAACTCTTTCCTTACTGAAGCCTCATTCATCAAACTCAATGGGAACCTTCCTGCAAGAACGTGTTTCCAGATATGGGAAAGTTTTCAAATCACATCTATTTGGTTCTCCAGCCATAGTTTCTTGCGACCATGAGCTCAACATGTTTATCCTTCAAAATGAAGAGAGGTTATTCGAAGCCAGCTACCCCAAGGCCATGCACGATATTCTTGGAAAATTCTCATTACTTGTTATCTCCGGAGACCTCCATAGGAAGTTAAGAAATTTTGTTGTCACCTTCAACACAGTGTCCAAGTCATCCCCAAGATTCCTTAATTTTGCAGAAAATCTAGCAATCACAATGCTGGAGTCATGGAAAGGCTGTAAAGAAATCGACTTCCTTAAAGATATCAGAAAGTTTACACTTAGTCTCATGGTGAAGAGCGTTTTGAGTATTGAACCGGAAGAACCAAGAGCCTTGAAGATATTAGATGATTTTCGAACTTACATGAAAGGCTTTGTGTCTTTGCCATTAAACTTCCCTGGATCATCTTATTCCAAAGCTGTAAAGGCAAGAACAAGACTTGCTTCCACCATGAAAGGGATTATTAATGAAAGGGAAAAGGAGAAGGTGGGGCTTATTACAGGAGACTTCTTAGACGTGATTTTGTCAAAACGAGGGATTCTAACCGATGGACAGATTGTTAGCGTGGCGTTGGACATCTTGCTAGGTGGCTATGAGACAACCTCCATACTTATAGCCTTAATTGTTTACTTTCTTGGGCATGTACCGAAGGCTTTTCAGACCTTAAAGGAAGAACATGACGCAATTAGAAAAAGTAAACAGGCGGGGGAACCCTTGGACATGGAAGATTACAGGAAAATGGAGTTCACGAAAAATGTTATATATGAGTCTATGAGATGCGGGAATGTGGTAAAATTCTTACACCGTAAAGCTATTCAAGATGTCAAATACAAAGAATACTTCATTCCATCCGGTTGGAAGGTTATACCTGTGTTATCCGGCCCACATCTTGATCCATCCCTTCATGAAAGTCCTTTGAAATTCAATCCCTGGAGATGGAAAAATCAAGAGACTAGGAAAACAGTGATGCCATTTGGTGGTGGACCACGGTTATGTCCAGGAGCCGAACTTGCCAAAGTGGAGATAGCATTTTTCCTTCATCATCTTGTCCTTAATTATAGGTGGAAAGTAAAAGAAGACGACTTCCCAGTTGCTTATCCTTATGTGGAATTCCGAAGAGGCTTGCTACTGGAGGTTGAACCAGCACAGGAAGAGTTTAGAAAA
>gnl_Poptr_v3.0_Potri.001G200100.1
ATGAATATTAACACGGACAATTTATTGTGGATTGCGTTAGCAATCTCGTTGTCCAGTACTGCCATAATATTTCTCTACAGGAACAGCAGCTGGTTTAGTAGCAGTAGTATGATGACGATCAGATTATCATCATCAAAGTACAAAACCCCACTTCCTTTAGGCACTCTTGGATGGCCCTTTATCGGTGAAACCATCGACTTCGTTTCATGTGCTTACTCAGACCGCCCTGAAAGCTTCATGGATAAACGCCGTCGCATGTATGGGAAGGTGTTCAAGTCACATATATTTGGAAGTCCGACTATAGTATCAACAGATGCAGAAGTGAGCAAATTTATACTACAAAGTGATGCAAAGGTGTTCGTTCCTTCTTACCCGAAATCTCTAACCGAGTTGATGGGAAAATCTTCCATTTTGCTCATCAATGGGAGCTTACAAAGGAGAATTCATGGTCTCATAGGTGCCTTCTTCAAATCCCCTCATCTCAAAGCTCAAATCACCCGAGACATGCAAAGTTATGTTCAAGAATCAATGGAGAAATGGAGAGAAGACCAGCCCATTTTCATACAAGATGAAACCAAGAATATTGCCTTTCAAGTATTAGTCAAGGCATTGATTAGTTTGGATCCTGGTGAAGAAATGGAGCTGCTAAAGAAACAGTTCCAAGAATTCATTGCTGGTCTCATGTCCTTACCTTTAAACATCCCTGGAAGTCAACTTTATCGATCATTACAGGCAAAGAAGAAAATGGTGAAGTTAGTGCAGAAAATCATCCAATCTAAAAGAGAAGGTAGAGCTGGGATTGTTTCAATGGCACCAAAGGATGTAGCGGAAGTGTTGCTTAATGATGCAAGTGAACAGTTAACAGATGATTTAATAGCTGATAATATGATCGATATGATGATACCTGGTGAGGATTCAGTGCCGGTCCTCATGACTCTTGCTGTTAAGTACCTTTCAGATTGCCCTGCTGCTCTGCAACAATTGACGAAGGAGAACATGAAATTGAAAAGTCTCAAAGCTCAGCATGGGGAGCCATTGTGCTGGACTGATTATTTATCTCTACCCTTTACTCAAACGGTGATCACAGAAACTCTAAGAATGGGAAACATAATAATCGGGGTGATGAGAAAGGCGATGAAGGACACAGAAATTAAAGGGTATTTGATACCCAAAGGATGGTGTGCTTTTGCATATTTCAGGTCAGTTCATCTTGATGAAAACAACTATGAGTGGCCTTACGAATTCAATCCATGGAGGTGGCAAGACAAGGATATGAGCATTAATGGCAGCTTCACTCCATTTGGAGGAGGACAAAGATTATGTCCTGGACTTGACCTCGCCAGGCTGGAAGCTTCAATCTTCTTGCACCACTTTGTCACCCAGTTCAGGTGGGTGGCTGAGGAGGATACTGTAGTGAATTTCCCTACTGTAAGAATGAAGAGAAGAATGCCGATTTGGGTCAAAAGGGGAGGAGAAAAT
>gnl_Prupe_v2.1_Prupe.2G249100.1
ATGGAGTTCCTTTTCTCATTTCTAGTGGCTATTTCTGTCCTTTCTAGCTTCATTTTTGTTTTCCTTAGGAACTCTCGATGCCGGAGGCTAAGGCTGCCTCCGGGAAATCTCGGGTTGCCACTTATAGGGGAGACTCTGCAGCTGATCTCAGCCTACAAGACTGAGAATCCCGAACCGTTCATCGACGAGAGGGTGAACCGGTTCGGGCCCATATTCACCACCCACGTGTTCGGCGAGCCGACGGTGTTCTCGTCCGACCCGGAGACGAACCGGTTCATCTTGCAGAACGAAGGGAAGCTGTTCGAGTGTAGCTACCCGAGCTCCATATCCAACCTTTTGGGGAAGCACTCGTTGCTGCTCATGAAGGGCAGCCTCCATAAGCGAATGCACTCTCTCACTATGAGCTTCGCCAACTCTTCGATTATAAGAGACCATCTGTTGGACGATATAGACCGGTTGATCCGGCTCAATATGGATTCCTGGACCGACCGGGTCTTTCTCATGGAGGAGGCCAAGAAGATAACTTTTGAGCTAGCAGTGAAGCAGCTAATGAGCTTTGATCCAGGTGAATGGACTGAGGGTTTACGGAAAGAGTACGTCCTACTAATTGAAGGCTTCTTCAGCGTTCCTTTCCCTCTCTTTTCCACCACCTACCGCAGGGCCATTAAAGCTAGGACGAAGGTGGCAGAGGCATTGAGGTTGATAGTGAGGCAGAGGAGGGAAGAGAGTGAGGCAGGGGAGAGAAAAGAGGACATGTTGGGTGCTCTTTTGGGTGGAGACAACGCATTCTCCGACGAGGAGATCGTGGATTTCTTGCTTGCTTTGCTGGTCGCCGGCTACGAAACCACCTCAACAATCATGACACTTGCCGTCAAGTTCTTAACTGAGACACCTCTGGCCCAGGCTCAACTCAAGGAGGAACATGACCAAATTAGGGCAAAAAAGAAGTCGTCAGAGACTCTGGAATGGAGTGATTATAAGTCAATGCCATTCACTCAATGCGTTGTCAACGAGACATTGCGGGTTGCAAACATAATTAGCGGGGTGTTTAGGCGGGCAATGACAGACGTCCACATCAAAGGCTATACAATTCCAAAAGGGTGGAAGGTTTTTGCATCATTTCGTGCTGTACATCTAGACCAAGATCATTTCAAGGACGCTCGCACTTTTAATCCGTGGAGGTGGCAGGTACTAAACAATTCAGGAGCAAGCACAAGCCCAGCAAATGTGTTCACGCCATTTGGAGGAGGGCCTAGGCTTTGCCCTGGTTATGAGCTTGCTAGAGTAGAACTCTCAGTTTTCCTTCACCACTTAATCACCCGTTTCAGTTGGGTTCCTGCCGAGGACGATAAGTTGGTGTTCTTTCCAACCACAAGGACGCAGAAGAGGTACCCTATCAATGTGCAGCGCAGGAATTATGGGTCTGGGCCACCATGTAAACAG
>gnl_Prupe_v2.1_Prupe.7G153500.1
ATGGTAGAGAGACAGTCAGCCTCCATGTCTTCTGACTCAGAGGTAATTCTCTGTCTTCTTCCATCAGTCTTAGCTCTGTTCCTCTTCCTCATTCTCATCAGAAGGAAGCAGCAGCAAACAAGACTTCATCTCCCACCAGGCAACATGGGGTGGCCTTTTCTTGGTGAAACCCTAGGCTATTTGAAGCCTTACTCTGCTACCTGCACAGGCCAGTTCATGGAGCAACATATCTCAAGGTATGGAAAAATCTACAAGTCCAATCTGTTTGGTGAGCCAACCATAGTCTCAGCAGATGCAGGGCTCAACAGGTTCATATTGCAAAATGAAGGGAGATTGTTTGAATGCAGCTACCCAAGAAGCATAGGTGGAATTCTTGGAAAATGGTCTATGTTGGTTTTAGTTGGTGACATGCATAGAGACATGAGGATGATATCTCTCAATTTCTTAAGCCATGCCAGGCTCAGAACCCATCTGATGAGAGAAGTTGAAAAACACACTCTGCTTGTTTTAGGGAGCTGGAAAGAGAATTCTGTTTTTTCAGCTCAAGATGAAGCTAAGAAGTTCACATTCAATTTGATGGCCAAACATATCATGAGCTTAGATCCTGGAAAACCAGAGACTGAGCAGCTGAAGAAATTGTATGTTACTTTCATGAAAGGTGTGGTTTCTGCTCCAGTCAATTTACCAGGAACAGCTTACAGAAAAGCCTTGCAGTCAAGATCAACCATTCTGAAGTTTATAGAGAGCAAAATGGAAGGAAGATTAAAGGAAGGAAAAGAAAACATAGATGAAGATGATCTTCTTGGATGGGTTTTGAAGCATTCCAATCTCTCCAAAGAGCAGATTCTTGACTTGATATTGAGCTTGCTCTTTGCTGGCCATGAAACATCCTCAGTGGCCATAGCTTTAGCCATATACTTCTTACCAGGCTGTCCTAATGCAATTCAGCAGTTAAGGGAAGAACACACAGAAATTGCCAAAGCCAAGAAACAAGCAGGAGAGACAGAGTTGAATTGGGATGACTACAAGAAAATGGAGTTCACTCAATGTGTTATCAGTGAGACACTTCGGCTTGGAAATGTAGTGAGGTTTTTACACAGAAAGGCTTTGAAGGATGTTAGGTACAAAGGTTATGACATTCCATGTGGATGGAAAGTGCTTCCGGTCATTGCAGCCGTGCATTTGGATCCTTTACTTTTTGACCAGCCTCAACACTTCAATCCATGGAGATGGCAGCAGAATAACAACAGTGGAGCATCTTCATCATCTTACACGAGCATGACAAGCAGCAACTTTATGCCATTTGGGGGAGGACCACGACTTTGCGCCGGTTCAGAACTGGCCAAACTTGAAATGGCGGTTTTCATCCACCATCTGGTCCTCAACTTCCACTGGGACTTAGAAGACGATTTGGATCAGCCTTTTGCCTTCCCTTTTGTCGATTTTCAAAATGGCCTACCAATCACAGCCCGGAGGCACCAAAACCAATCTCATATAAATCCCAAAATT
>gnl_Prupe_v2.1_Prupe.7G162900.1
ATGAGGATGGAATGGATTGTGGGATGTTGGGTTTTGGTGGGAATTTTTGTAGGATCGTTGTGTTGGGTTTCGAAGGAGATGAAGAAGAAGAGCAAAAGCCAAAATCATAAGGGTGCTAAAGTCCCCAAAGGGAATTTAGGTTGGCCCTTGATAGGAGAAACTCTTGACTTCATTGCTTGCGGCTACACCTCTCGACCTGTCAGCTTCATGGAAAAACGCAGATCTCTGTATGGAAAGGTCTTCAAGACGAACATATTGGGAACTCCAATCATAGTGTCCACTGATGCTGAAGTGAACAAGGTGGTGTTAAAAAACCATGGAAATACCTTCATCCCTGCTTATCCAAAATCTGTCAAAGAACTGCTGGGAAAATTTTCGATTCTGCAAATAAATGGAAGCATTCATAAGAGAGTGCATGGGCTTATCGGTGGCTTCCTCAAATCACCACAGTTCAAAGATCGAATCACTAGAGACATTGAAAACTCTGTCAAGCTCAACTTGGCTCGTTGGAGACACATGCAATCTCCCATTTACGTTCAAGATGAAACCCAAAAGATAACATTTGAAATTCTAGTTAAAGTACTAATGAGCGTCGGTCCTGGAGAAGATTTGAACTTTCTCAAGAGAGAATTTGAAGAATTCATCAAAGGTTTAATTTGCATACCAATTAAGCTACCTGGTACTAGACTCTACAAATCTCTCAAGGCTAGGGAGCGATTGTTGAAGATGGTGGGAAAAATAGTGGAGCAGAAGAAAAAGGCCATGGAAAATAATAGTATCCAAGAAACAAGTCCAGTCAATGACGCAATGGATGTGCTGTTGCGTGATGGCGGTGACCAAAGCAACGAGACGCAACGCCTGCCGTTGGATTTCATCACGGGGAATATCATAGAGATGATGATCCCAGGAGAGGAGACTGTGCCTGTGGCCATGACCCTAGCCGTCAAGTTCCTCAGTGACAGCCCTGTGGCGTTAGACAAACTAAGGGATGAGAACATGGAATTGAAGAGGCAGAAGGTTGGTTCCTCTGAAAATTATGCATGGACTGATTACCTGTCCTTGCCATTTACTCAAAATGTGATAAGTGAGACTCTTAGAATGGCAAATATTATCAATGCTATTTGGAGAAAAGCTCTTAAAGATGTTGAAATCAAAGGGTATTTGATACCACAAGGATGGTGTGTCTTGGCATCTTTAACTTCTGTTCACATGGATGAAGAGAACTATGAAAACCCATATCAGTTTGATCCATGGAGATGGGAGAAGTTAGAAGCTGCTGTAAACTACACTTCTAGTTTCACTCCATTTGGTGGGGGACAGAGGCTCTGCCCTGGTTTGGAACTCTCTAGGCTTGAATTATCAATCTTCCTTCATCATCTTGTCACTAATTACAGATGGGTAGCTGAGAAGGATGAAATTGTTCACTTTCCAACGGTCAAGATGAAGAGGAAGCTGCCCATTTCTGTCACATCCACAAGCACT
>gnl_Prupe_v2.1_Prupe.3G193900.1
ATGGCCGGAAGCACTTTTTGGCCTGTGGTTCTATTTGGAATGTTTTTTGGCTCCCTTTTGGGTCTCATTTTAAACCACTTCTTACCCTTAATGTTGCTAAGGCTTAATGGTAGCCCTCCACCCAAAGGGTCTTTTGGGTGGCCTATATTGGGACAAACACTTGCCTTCTTGAAGCCTCATCCATCTAATTCTCTTGGTGCCTTCCTTCAACACCATTGTTCTAGGTATGGGAAAGTGTTTAAATCGCATTTGTTCCTGTCTCCCACAATTGTGTCATGTGATCAAGAGCTCAACTACTTCATACTTCAGAATGAAGGCAAGTTGTTTGAATGCAGCTATCCAAAGCCCATCCATGGAATCCTTGGCAAGAGCTCCATGCTTGTGGCTGTGGCTGATACTCACAAAAGGCTCAGAAATGTGGCTGTCTCCTTGGTCACCATTACCAAGTCCAAGCCTGAGTTTCTCAGTGACATTGAAGCCACAACCATTAGCATACTTCACTCTTGGAAAGATAAATCACAAGTCATCTTTTGTGAGGAAGCCAGAAAGTTCACATTCAATGTAATAGTAAAGCAAGTGCTAGGTTTGACCCCAGATGAGCCACAGACCACAAGAATTCTTGAAGATTTCTTGACTTTCATGAGAGGCCTCATTTCACTCCCTCTTTACATTCCTGGAACCCCATACGCAAGAGCTGTTAAGGCTAGACGGAGGATATCTTCAACTGTGAAAGCAATTATAGAGGAAAGAAGAAGACAAGCAGCTGAGACAAGCACTAATTCCAGCAGTAGTAAAAGGAGTGATTTTCTTGAGATACTTATGGATGTTGATACCTTATCTGAAGATGAAAAAGTGAGTTTCATCTTGGATTCTCTATTGGGTGGCTATGAGACTACCTCTCTCTTAATCAGCATGGCAGTTTATTTTCTAGCTCAATCACCTTCTGCATTACAACAATTAAAGGTGGAGCATCAGAACATTAGAAGAGGGAAGCAGAAAGAGGAGTATTTGAACTGGGAAGATTATAAGAAAATGGAGTTTACCCAAAATGTGATCAACGAAGCTCTCAGATGTGGAAACGTTGTAAAATTCGTGCACCGAAAGGCTCTCAAAGATGTGAAATTTAGAGATTATTTAATTCCATCTGGCTGGAAAGTTCTACCCGTCTTTAGTGCAGCTCATTTGGACCCTTCCCTTCATGCAAGTGCTCTTGAGTTTCATCCTTGGAGATGGGAGAAAATTCAGAGCCAAGACCAAACGTGCAAGAGATTTACTCCCTTTGGTGGAGGGTCTAGATGCTGTCCTGGATCTGAACTTGGGAAGCTTGAAGTTGCAATTTTTCTCCACCACCTTGTACAGAATTTCAGGTGGAGGACTGAGGATGATGACCAACCCATAGCGTTTCCATACGTGGAATTTCAAAGAGGCCTGCCACTGCACTTGGAGCATTGCCCTATCAAT
>gnl_Prupe_v2.1_Prupe.3G147200.1
ATGGCTAGCATTTTTTGGCCTGTGGTTTTATTTGGAATGTTTGGCTCCCTTTTGGGTCTCATTTTAAACCACTTCTTGCCCTTAATGTTGCTAAGGCTTAATGGTAGCCCTCCACCCGAAGGGTCTTTTGGGTGGCCTATATTGGGACAAACACTTACCTTCTTGAAGCCTCATCCTTCTAATTCTCTTGGTGCCTTCCTTCAACACCATTGTTCTAGGTATGGGAAAGTGTTTAAATTGCATTTGTTCCTGTCTCCCACAATTGTGTCATGTGATCAAGAGCTCAACTACTTCATACTTCAGAATGAAGGCAAGTTGTTTGAATGCAGCTATCCAAAGCCCATCCATGGAATCCTTGGCAAGAGCTCCATGCTTGTGGCTGTGGCTGATACTCACAAAAGGCTCAGAAATGTGGCTGTCTCCTTGGTCACCATTACCAAGTCCAAGCCTGAGTTTCTCAGTGACATTGAAGCCACAACCATTAGCATACTTCTTCACTCTTGGAAAGATAAATCACAAGTCATCTTTTGTGAGGAAGCCAGAAAGTTCACATTCAATGTAATAGTAAAGCAAGTGCTGGGTTTGACCCCAGATGAGCCACAGACCACAAGAATTCTTGAAGATTTCTTAACTTTCATGAGAGGCCTCATTTCACTCCCTCTTTACATTCCTGGAACCCCATATGCAAGAGCTGTTAAGAGTAAAGAAGAAGACAAGCATGCAGCTGAGACAAGCACTAATTCCAGCAGTAGTAAAAGGAGTGATTTTCTTGAGATACTTATGGATGTTGATACCTTATCTGAAGATGAAAAAGTGAGTTTCATCTTGGATTCTCTATTGGGTGGCTATGAGACTACCTCTCTTGGACTACTGTGGTCCAAGAGATCAGGACTGTATATCAATCCCGATCTCTTGGATCACCGGAATCCAAGAGATTTGTGGTCACTCACCGTTGGATATTATTTAATTCCATCTGGCTGGAAAGTTCTACCCGTCTTTAGTGCAGCTCATTTGGACCCTTCCTTTCTTGCAAGTGCTCTTGAGTTTCATCCTTGGAGATGGGAGAGCCAAGACCAAACGTGCAAAAGATTTACTCCCCTTGGTGGAGGGTGGAGGACTGAGAATGATGACCAACCCATAGCGTTTCCATACGTAGAATTTCAAAGAGGCCTGCCACTGCACTTGGAGCATTGCCCTATCAAT
>gnl_Prupe_v2.1_Prupe.3G295600.1
ATGGTTGGTTTAGCACCTATTTTATTTGCTCTCCTGCTAGGAGGGCTACCCATATTGTTGGCTTGTGTTCTTGTGCAAAAGTTCTCTGCAACACATGATCATCAAAATCCTGCTAAAAACTTGCCTCCTGGAAGCATGGGTTGGCCTTGGCTTGGAGAGACCCTTGACTTCCTTAAGCCTCATTATACTTACTCTGTGGGAACCTTCTTGCAACAGCATTGCTCTAGATATGGGAAGGTTTTTAAATCGCATCTATTTGGTTCACCAACCATAGTTTCATGTGACCTTGAGCTCAACATGTTTATTCTTCAGAATGAAGAGAAGCTATTCCAAGCCAGCTACCCCAAGGCCATCCATGGCATTCTTGGAAAGCATTCGTTACTCACCATATCCGGAGAGCTTCATAGAAAGCTTAGAAGCATTGCTGTCAGCTTCATTGCCAACTCTAAGTCGGCCCCCGATTTCCTTCACTGGGTTCAGAAGCTGTCAATCTCAATGATGGATTCATGGAATGGCTGCAAACAAGTATCCTTCTACAAACAAGCTAAAGCTTTTACACTGAGTCTTATGGTGAAGCACCTTCTAAGTGTTAAACCAGAGGAGCCAGTAGCCTCGAGGATATTGCAAGACTTCGAAACCTACATGACAGGCTTTGTTTCTCTACCAGTAAATATCCCTGGGACCTCTTATGCCAAGGCTGTGAAGGCTAGAGTAAGGCTGTCTTCCACTGTCAAAGAGATTATGGAAGAAAGAAGAAAAGGGAATGTTAATAGAAACACAGAGGACTTCTTGGATGTGATATTATCAAAACAGAGCCTAAACGATGAAGAAATAGTGAGCATTGTGTTGGACATAATGTTAGGAGGCTACGAGACAACCGCTACTCTTATGTCCTTGATTGTCTACTTTCTTGCCCATGCGCCTATTGCTTTCCGCAAGTTAAAGGAAGAACACCAGAGCATAAGGCAAAACAAAAAAGATGGGGAATTTTTGAACTGGGAAGATTACAAGAAAATGGATTTTTCCCACTATGTTATATATGAAGCTATGAGATGTGGGAATGTAGTCAAATTTGTGCACAGAAAAGCTCTTGTCGACGTGAAATTTAAAGAGTTTGTCATACCATCAGGATGGAAGGTTCTTCCAATCTTTTCTGGGGCGCATTTGGATCAAGCTCTTCACGAAAATCCCACGCAGTTTGATCCTTGCAGATGGGCAGAAGATTTCAAAGAAATGAGCAAAAAAGTGACAGTGTTTGGTGGTGGAGTGAGGCTCTGTCCGGGAGCAGAACTGGCTAAAGTAGTGATTGCATTCTTCCTTCATCATCTTGTCCTCAGTTATAGATGGAAAACAAAACCAGATGAGTCTCCACTTGCTTACCCTTTCGTGCAATTCCGGAGAGGCTTGCAATTAGAGATTGAGCCAGCTGATGCAGCAGCTGCC
>gnl_Prupe_v2.1_Prupe.3G050900.1
ATGGACAATTTGCTGATTGTACTAATATTGGCAGCAACAACAACAACAACAGCAATTTTGATATTGTCCATTATATTTCTCTACAGAAACAACAGCAACTTGATCCTGAGATCAAAACACAGAAGAAGGCCACTTCCTTTAGGCACTCTTGGATGGCCATTTCTTGGTGAAACCATTGAGTTTGTGTCTTGTGCTTACTCTGACTGCCCTGAGAGCTTCATGGACAAACGCCGCCACTTGTATGGGAAGGTGTTCAAGTCACACATATTTGGAAGTCCAACAATTGTATCAACAGATGCAGAAGTGAGTAAGTTTGTGCTGCAAAGTGATGCAAAGGCTTTTGTACCATCTTACCCAAAATCTCTCACTGAGTTGATGGGAAAGTCCTCTATATTGCTTATCAATGGAGCCTTGCAGAGAAGAGTCCATGGGCTCATAGGAGCCTTCTTTAAGTCTCCACATCTCAAAGCTCAAATCACCACAGACATGCAGAAGTATGTCCAACAATCAATGGCAAATTGGAGAGATGATCGTTCCATTTACATACAAGATGAAACCAAAAATATTGCATTCCAAGTACTTGTCAAGGCATTGATTAGTTTGGATCCTGGTGCAGACATGGAGTTCCTAAAGAAACAGTTCCAAGAATTCATTGCTGGCCTCATGTCTCTACCCATAAACATTCCTGGAAGCAGACTTTACAGATCATTACAGGCAAAGAAGAAAATGATCAAGCTTGTACAGAAAATTATACAAGCTAGAAAAAAAGGGACTAGTAGCATCTCCAACAAGGTTGCCAGAGATGTGGTAGATGTTTTGCTAAGTGACACAAGTGGGCAATTGACAGATGACCTGATAGCAGATAACATGATTGATATGATGATACCAGGGGAGGATTCGGTCCCAGTTCTTATGACTCTTGCAATCAAATACCTCTCAGATTCCCCCACTGCTCTTCAACAGTTAACAGAGGAGAACATGAAGTTAAAAACACTCAAGGATCAGCTTGGAGAGCCTTTATGTTGGAGTGATTACTTATCCTTACCATTTACACAAAATGTGATCACAGAAACTCTAAGGATGGGAAACATCATCATTGGGGTGATGAGGAAGGCCATGAAAGATGTTGAGATAAAAGGGTATCTAATACCAAAGGGCTGGTGTGTCTTCACATATTTTAGATCAGTTCACCTGGATGAGAACAATTATGATTGGCCTTATGACTTCAATCCATGGAGGTGGCAAGACAAAGACATGAGCAGCTCTAACTTCACTCCTTTTGGAGGTGGACAAAGGCTGTGTCCTGGGCTTGACTTAGCTAGGCTGGAAGCCTCCATCTTTTTACACCACTTTGTCACTCAATTCAGGTGGGTGGCTGAGGAGGACACGATTGTTAACTTTCCCACAGTAAGAATGAAGAGGAGGATGCCAGTAAGGGTCAAAAGGAAAGGGGACCAC
>gnl_Selmo_v1.0_417566
ATGATTTCTTCTTCCACTGTTTGGGCATGGACGTCTTTGGCAGGAGTTGCTGGAGTTTTCTGGCTTGCGGCGCTCGTCTACTGGAGGTCATGGCGATTCCGAAAGCTCCAGAGGCTCCCACCCGGGAGCATGGGATGGCCGCTCATTGGCGAGCTGGTGCCATACGTGACAATTGTTCGATCCGAGACTCCATTTCGCTTCACAAGAGAAAGAGAGAGCAAGTATGGACCAGTGTTCAAGACGAGCTTGCTGACGGGCAAGACTGTCATGATCACTGATGTGGAGGGTGTCAAGTTTGTTCTCCACAACGAGGGTGTTCTCTTCGAGACGGGCTATCCCCGATCGCTCAAGGATGTCCCAGGCGAGCACGCGATGCTCTTCCATCACGGTGACTTGCAAAAGAGAATGCACGCCATGCTAAAGAGGTTTGTGAGCTCCACGCCCCTCAAGAAGCATCTCACGCGAGAGATGGAGCTCCTTACCAAGCAAGGGATGAGAACGTGGAGCAGAGGCCAAAGGATTCTTCTCCAGGACGAGATCCAAAGGATCACCCACGACTTTTTGATGAAGCAATTGTTTGGATTGGAGCCTGGCAAGCTTTCCACAACTATATTGAAAGAGTTCCACACCCTCATGGCGGGGATCATTGGTATTCCTATGATGATTCCAGGAACTCCATACTTTAAATCAATGAAGGCACGAGAGAAGCTGTCCAAGATTATAATGGATATGGTAGCTACTCGAAGGGCCAAGCCAGACATAGAACACAAGGACATCCTCAACGCATTGATCGAAGAAAATGTTCCGGCAGTCGTCATTGCTTTGGCTGTGAAAAACTTATCAGAAACTCCCAAAGCACTCGAGCACATCAGAGAAGAGAACCTTGCAATCAGGAAGGGGAAAGATCCAAGCGAAGGCCTTTCTTGGAATGATTACATGTCTTTAGAGTTCACCCAAGCTGTTTTTAACGAGACACTTCGCCTTGCCAATGGAGCTCAAGGAGTAATGAGGAAAGCCCTCAAAGACGTGGAATACAGAGGTTACATAATTCCGAAGGGCTGGACAGTGCTTCCTTATTTTCTCAACATCCATTTCGATGAAAATATGTTTCCAAATTCAGCCAAGTTCCACCCATGGCGCTGGCTAGAGAAAAACATTCCGCCAAGTTACGTGCTTCCTTTTGGTGGTGGATCTAGATTGTGTCCAGGCCAAGAGCTTGCTAAAGTCCAAACTGCAGTGTTTCTTCACCATTTGGTCACCCAGTTCAAATGGGATGCAGAGCCAGAAAAGGTGATCAACTTTCCGATGATCAGCACCAGAAACCATGTCCCAGTTGTGCTGTATGATCTAAAC
>gnl_Selmo_v1.0_89147
ATGAATTTGCCACCGGGACGAATGGGCTGGCCTCTCGTCGGCGAGACTCTAGAGTATCTCGCAACCAGGCCGATCGGAGTGCCTCAGCCTTTTATTGCGAAAAGAGTCGCACGGTACGGGAGTATCTTCAAGACGCACCTGTTCGGGTGTCCCACGATCGTGACGACTGATCCGGACTTTAACAGGTTTGTCCTCGCCAACGAAGGGAAATTGTTCCAGAGCTCCTATCCCGCTGGCGTTGATCGCGTCCTCGGCAAGTTCTCGATGGTGCAGGCCAGCGGCGAGCTCCACAAGAGGATGCGAGCTTTGACGGTGAGCTTCATGCAAGCCCAGAGTCTCAAGGACAATTTCCTGCAAACAATTCAAGCGCGAGTGATCAGTCTCTTGTCAACTTGGGAGGGACGAGTTGTTAAGATCCAGGACGAAGCACAATCGCTGTCATTCGACTGTATTGTTGGTCACGTCCTGGGCATGGATCCTGGAGCAGAGAACACAAAAACCATAAAGGAGGACTTTTTCAACTTGGTGTACGGTTTGACAATACCTTTGAGAATCCCGGGAACTCGGTACTGGACAGCCATGAAGGGACGGCAAAACATCGTGAGGCTCGTCGAGCAAATGGTCGCGGAGAGAACGACAAAGCCTTGCACAGCTCGCAAAGATTTCCTTCAACAATTGCTACAGGATGACAATGGAAAGAATCTCACCTTGGAACAGATAAGCGACTTCATCGTGTTCATGCTCTTTGCAGCACACGATACAACAGCGACAGCAATGACCATGGCGATCAAATACCTTCTGGCTAATCCACAAGCGCTAAATCAGCTGCAGGAAGAACACCTTGAGATTCGAAGGAACAAAAGGAGTCCAGACGAACCACTAGAATGGAATGATTACCTTCAAATGACCTTCACTCAACACGTTATAAACGAGACACTGAGGCTCACTAACGTGCTAACATCTGCCCATAGGATAGCTCTGCAAGACGTTCAAACTGAAGAAGGATATGTGATACCGAAGGGCTGGAAAGTGGTTTCCAGCTGGACCACGATACATCTCAATCCAAAACTTTACGCAGAACCATTAGAGTTCAACCCCTGGCGCTGGAAGACTCAAAGCGTTAAGTACTTCACTCCTTTTAGTGGCGGCCCAAGATTTTGTACCGGATCTGAGCTAGCTAGACTGGAGATCGCGCTTTTGCTGCATTTTATCATAACCAAATACTCGTTGCACCCTGCTGAAGACGACGAAGCTGTTTATTTTGGAACTGTGAAAATGCGGAAAGGTCTCCCTGTTACTGTCACCAAACTCTCACAGATTCTA
>gnl_Selmo_v1.0_157387
ATGGTGGATTCGAGAATTATGGTGTGGACGTCCATAGCAGGGATCGCCGGAGCTCTCTGGCTCGTGGCGCTTGTTTACTGGCGATCATGGAGGTTCCGGAAGCTGGAGAGGCTCCCCCCTGGAAGCATGGGATGGCCTCTCATTGGGGAGCTCATTCCTTACGTGACGATTGCTCGCTCCGAGGCTCCTTACATCTTCCCAATGGAGAGGGAAAAGAAGTATGGGACGGTGTTCAAGACGAGCTTGCTCACGGGCAAGACGATCATGATCACGGACGTGGAGGGCGTCAAGTTTGTGCTCCACAACGAGGGGGTGCTGTTTGAGTCTGGCTACCCTCGATCGCTCAAGGACGTGCTGGGAGAGCACGCAATGCTCTTCCAGCACGGCGAGCTCCACAAGAGAATGCACGCCATGCTCAAGAGGTTTGTGAGCTCCACGCCTCTCAAGAAGCACCTCACTCGCGAGATGGAGCTCCTGACCAAGCAAGGGATGAGTACGTGGAGCAGGGGCACCAAGATCTTGCTCCAGGACGAAATCCAGAGGATCACGCACGACTTTCTGATGAAGCAGCTGTTTGGCCTGGAGCCAGGCAAGCTCTCGGCAACGATCTTCGAGGAATTTAACAGGCTCATGGGGGGTATAATTGGAATCCCATTGATGATACCAGGGACTCCATACCACCGGGCCATGAAGGCACGTAAGAAGCTGACCAAGATCATAAGTGGCATGGTAGCGTTCCGGAGATCTCGGCCAGACATCGAGCACAAGGACATCCTCAATGCCTTGATCGAGGAGATTAAGCAAGAGGAGAGAGACGCGGACCAGATCATCGTCGACAATGCCCTCATCAACATTGCAAACGCAGAGGGCATTCCAGCGGTTATCATCGCCTTTGCAGTCAAGAATTTGTCGGAGAATCCCAAAGCTCTGGAACAGATCAGAGAGGAAAATCTCGCGATCCGAAAGGGAAAAGATCCAAGCGAGGGCCTAACATGGAATGAATACATGTCGCTAGATTTCACTCACGCGGTTTTCAATGAGACACTCCGCCTGGCAAATGGGGCTCAAGGAGTGATGAGAAAGGCACTCAAGGACGTGGAATTCCGAGGCTATGTGATCCCAAAAGGCTGGACAGTTCTTCCTTATTTTCTCAACATTCACTTCGATGAGAAGATGTTTCCACAGCCCACCAAGTTCCACCCCTGGCGCTGGTTAGAGGTATTAAGCACTACTTCTCATTCTTGCAACTTTGCAACTTGGTTGCAACAGAGAAGCATTCCATCATCGTATGTGCTGCCGTTTGGAGGAGGGGCGAGACTTTGCCCGGGACAAGAACTGGCCAAAGTACAAACTGCAGTGTTTCTTCATCACTTTGTGACTCAATTCAGATGGGAAGCGGAGCCAGAGAAAGTGATCAACTTCCCAAAGATCAGCACCAAGAACCATTTACCAGTGGTGTTACACGATCTA
>gnl_Selmo_v1.0_151754
ATGATCACTGATGTGGAGGGTGTCAAGTTTGTTCTCCACAACGAGGGTGTTCTCTTCGAGACGGGCTATCCCCAATCGCTCAAGGATGTCCTGGGCGAGCGCGCGATGCTCTTCCATCACGGTGACTTGCAAAAGAGAATGCACGCCATGCTAAAGAGGTTTGTGAGCTCCACGCCCCTCAAGAAGTATCTCACGCGAGAGATGGAACTCCTCACTAAGCAAGGCATGAGTACGTGGAGCAGAGGCCAAAGGATTCTTCTCCAGGACGAGATCCAAAGGATCACCCACGACTTTTTGATGAAGCAATTGTTTGGATTGGAGCCTGGCAAGCTTTCCACAACCATATTGGAAGAGTTTAACACCCTCATGGCGGGGATCATTGGTGTTCCTATGATGATTCCAGGGACTCCATACTTCAAAGCAATGAAGGCAAGGGAGAAGCTGTCCCAGATTATAATGGATATGGTGGCTGCTCGAAGGGCCAGACCAGACATAGAGCACAAAGACATCCTCAATGCATTGATCGAAGAAGTGAAAGAAGAAGATGGTGATGTGGAGAAGATTATAATCGACAATGTTTTGGTCAACATTGCAAATGCAGAGGGTATTCCGGCAATCGTCATTGCTTTTGCTGTGAAAAACTTATCAGAAACTCCCAAAGCACTCGAGCACATCAGAGAAGAGAACCTTGCAATCAAGAGGGGAAAAGATTCGAATGAAGGCCTTTCTTGGAATGACTACATGTCTTTAGAGTTCACCCAAGCTGTTTTTAACGAGACACTTCGTCTTGCCAATGGAGCTCAAGGAGTAATGCGGAAAGCCCTCAAAGACGTGGAATACAGAGGTTACATAATTCCCAAGGGCTGGACAGTGCTTCCTTATTTTCTCAACATCCACTTCGATGAAAATATGTTTCCAAATCCAACTAAGTTCCACCCATGGCGCTGGCTAGAGAAAAACATTCCATCAACTTATGTGCTTCCTTTTGGTGGTGGGTCGAGATTGTGTCCGGGCCAAGAGCTTGCTAGAGTCCAGACTGCAGTGTTTCTTCACCATTTCGTCACGCAGTTCAAATGGGATGCAGAGCCAGAAACGGTGATCAACTTTCCGAAGATCAGCACCAGAAACCATGTCCCAGTTGTGCTGTACGATCTACAC
>gnl_Selmo_v1.0_233379
ATGATTTCTTCTTCCACTGCTTGGGCATGGACGTCTTTGGCAGGAGTTGCTGGAGTTTTCTGGCTTGCGGCGCTCGTCTACTGGAGGTCATGGCGATTCCGAAAGCTCCAGAGGCTCCCGCCCGGGAGCATGGGATGGCCGCTCATTGGCGAGCTGGTGCCATACGTGACAATTGTTCGATCCGAGACTCCATTTCGCTTCACAAGAGAAAGAGAGAGCAAGTATGGACCAGTGTTCAAGACGAGCTTGCTGACGGGCAAGACTGTCATGATCACTGATGTGGAGGGTGTCAAGTTTGTTCTCCACAACGAGGGTGTTCTCTTCGAGACGGGCTATCCCCGATCGCTCAAGGATGTCCTGGGCGAGCACGCGATGCTCTTCCAGCACGGTGACTTGCAAAAGAGAATGCACGCCATGCTAAAGAGGTTTGTGAGCTCCACGCCCCTCAAGAAGCATCTCACGCGAGAGATGGAGCTCCTTACCATGCAAGGGATGAGTACGTGGAGCAGAGGCCAAAGGATTCTTCTCCAGGACGAGATCCAAAGGATCACCCACGACTTTTTGATGAAGCAATTGTTTGGATTGGAGCCCGGCAAGCTTTCCACAACCATATTGAAAGAGTTCCACACTCTCATGGCGGGGATCATTGGTATTCCTATGATGATTCCAGGAACTCCATACTTTAAAGCAATGAAGGCAAGAGAGAAGCTGTCCAAGATTATAATGGATATGGTAGCTACTCGAAGGGCCAAGCCAGACATAGAACACAAGGACATCCTCAACGCATTGATCGAAGAAGTGAAACAAGAAGATGGAGATATGGAGAAGATTATAATTGACAATGTTCTGGTCAACATTGCAAATGCAGAGAATGTTCCGGCAGTCGTCATTGCTTTGGCTGTGAAAAACTTATCAGAAACTCCCAAAGCACTCGAGCAAATCAGAGAAGAGAACCTTGCAATCAGGAAGGGGAAAGATCCAAGCGAAGGCCTTTCTTGGAATGAATACATGTCTTTAGAGTTCACCCAAGCTGTTTTTAACGAGACACTTCGCCTTGCCAATGGAGCTCAAGGAGTAATGCGGAAAGCCCTCAAAGACGTGGAATACAGAGGTTACATAATTCCCAAGGGCTGGACAGTGCTTCCTTATTTTCTCAACATCCACTTTGATGAAAATATGTTTCCAAATTCAGCCAAGTTCCACCCATGGCGCTGGCTAGAGAAAAACATTCCACCAAGTTATGTGCTTCCTTTTGGTGGTGGATCTAGATTGTGTCCAGGCCAAGAGCTTGCTAAAGTCCAGACTGCAGTGTTTCTTCACCATTTGGTCACCCAGTTCAAATGGGATGCAGAGCCAGAAAAGGTGATCAACTTTCCCATGATCAGCACTAGAAACCATGTCCCAGTTGTGCTGTATGATCTAAAC
>gnl_Solly_v2.4_Solyc06g051750.2.1
ATGGATACCATCGATCTTTTTCTCTATCTTTTTCTCTCTGTTTTCACCTTTTATCTCCTCCGGTGTATGGCGGCGGCCCATCTTCGCGGGCGTAAAACTCGACTCCCGCCGGGAACCCTTGGCCTCCCGTTTATCGGAGAAACCCTCCAGTTAATTTCTGCGTACAAAACGGAAAATCCTGAACCGTTCATCGATGACCGTGTTTCAAAATACGGCAGCATTTTCACGACCCATGTTTTTGGTGAACCGACGGTTTTCTCTGCTGACCCGGAAACGAACCGGTTTATTTTGCAGAATGAAGGTCGGCTTTTTGAGTCGAGTTATCCCGGTTCGATACAGAATTTACTTGGGAGATACTCTCTGTTGCTTATGAGAGGAAGTCTACACAAACGAATGCATTCATTAACTATGAGTTTTGCTAATTCTTCCATTCTTAAAGATCATCTGTTGGGCGATATAGATCGATTGGTTAGGCTTAATTTGGATTCATGGACCGGCAGGGTTTTCCTCATGGACGAGGCTAAGAAGATAACGTTTAATCTAACAGTGAAGCAGTTGATGAGTTTTGATCCATGTGAGTGGACAGAGAATCTGATGAAAGAGTATATGCTTGTTATTGAAGGTTTCTTCTGCATTCCTTTGCCTATTTTCTCATCCACCTATCGCAAGGCCATTCAAGCGAGAACGAAAGTAGCGGAGGCGTTGGGATTGGTAGTGAGAGATCGGAGAAAAGAACGAGACGGAGGAGAACGAAAGAATGATATGTTGGAGGCATTGTTCGAAGGAGACGGAGTTGAAGGAGTAGGATTTTCCGATGAGGAAATTGTTGATTTTATACTGGCGTTGCTTGTTGCTGGCTATGAAACTACCTCCACCATCATGACCCTTGCTGTAAAATTCCTCACGGAGACACCCCGTGCTCTATCACTACTTAAGGAAGAGCACGAGGAGATCAGGTTAAGAAAAGGTGAAGTTAAGTCTTTACAATGGGAAGATTACAAGTCAATGCCCTTCACTCAATGCGTTGTTAATGAAACTCTGCGAATCGCTAACATAATTAGTGGAGTGTTCAGGAGAGCCATGACTGACATAAATATCAAAGGTTATACCATTCCAAAAGGTTGGAAGGTTTTTGCTTCTCTCCGAGCTGTTCATCTAGACCATGAACATTTCAAAGATGCGCGTACATTTGATCCATGGAGGTGGCAGAGTAGTGCAGGACCGACAAGCTCACCTAACGTATTCACACCATTTGGTGGTGGACCTCGTCGATGTCCTGGTTACGAGCTTGCTAGAGTGGAACTCTCTGTTTTCCTTCACCACTTGGTGACTCGTTTTAGTTGGGTTCCGGCTGAGGCAGATAAGTTAGTTTTCTTCCCAACGACAAGGATGCTGAAGCGATATCCAATTAACGTCCAACATCGAAGCTTGTTTGAGCAGAAAGAAGAAGAGAAGGGTTCG
>gnl_Solly_v2.4_Solyc03g121510.2.1
ATGTATAATTATAGTGTTTGGAGTTCGTTAGCAATTGCAATTTTTATCATCATTTTTCATAAGAAATTATTCATCATAATCATTCATAGAGTGAAACGATATGCACAATCAAACAAGACGATTTCACTACTTCCTTTGGGAAATCTTGGATGGCCTTACATTGGAGAAACCTTAGAGTATATTTCTTCTGCTTACACTCATTCTCCTGAATCCTTTATGGATAAACGTCGCCACATGTATGGGAAAGTGTTCAAGTCGCATATATTTGGAAGTCCAACTATAATTTCAACAGATGCAGAAGTTAATAGAAGTATTCTTCAAAGTGATGCAAAGACTTTTGTGCCCTTTTATCCAAAATCTCTTACTGAATTAATGGGAAAATCCTCAATTTTGCTAATTAATGGAAGTTTACAAAGAAGAATCCATGGCTTAATTGGATCTTTTTTCAAATCTCCTCATATTAAAGCTAGAATTACACATGACATGAAGAAATATGTACAAAAATCTATGGATAATTGGCAAGAAAATTGCCCCGTCTACATCCAACATCAAGCTAAAAATATTGCTTTTCAAGTACTAGTCAAAGCATTGATTGGTATAGATGGAGGTGAAAAATTGGACATATTAAAAATCAATTTTCAAGAATTTATTGCTGGTCTTATGTCTTTGCCAATTAATTTCCCTGGCACTACACTTTATCGTTCGTTACAGGCAAAAAAGAGGATGGTGAAATTGATACAAAATATTATACAAGAAAAAAGGGAAAAGAATATTATGTCAACAGTAAATGACGATGTAGCTGATGTTTTATTAAATGATACAAGTAAAGAATTAACAGATGAATTAATATCTGATAATATGATTGATTTTATGATACCTGGTGAAGATTCTGTTCCAGAGGAGAACATGACACTAAAGAGGTTGAAAGAAAAGCAAGGAGAAACATTAGTGTGGAGTGACTATTTATCATTACCATTTACACAAAACGTGATATCAGAGACATTAAGATTGGGAAACATAATAATAGGGGTAATGAGAAAATCAGTGAAAGATGTGGAAATAAAAGGATATTTAATTCCAAAAGGATGGTGTACTTTTGTTTATTTTAGATCAGTTCATCTTGATGATAATCACTATGACTTCCCTCATCAGTTTAATCCTTGGCGTTGGCAAAGCAAGGATACAAATAATTATTGTAACTTTACCCCATTTGGAGGTGGACAAAGGTTGTGCCCTGGGCTGGACCTTGCTAGGCTGGAGGCTTCAATTTTTCTCCACCACTTTACTACTCAATTCAAGTGGGTAGCTGAGGAGGATTCAATTATCAATTTTCCAACTGTAAGAATGAAGAAAGGAATGCCCGTTTGGATTAAACGAAGAGAGACTAAACAATGT
>gnl_Solly_v2.4_Solyc02g093540.2.1
ATGATTTTACTCCTTCCTGTGATGTTATCTTTCTTATTTGGTACTGTAATTTTTGTATTCACGTTTCACCATTTATTTTTCCGTTTTTATAAACATGATACTAAAATCTTACCTGGTGGGAACATGGGGTTTCCCTTCGTTGGAGAGGCATTTGGCTTTTTTACCCCTCATAAATCGTTCTCCATTGGTAACTTCTTGCAACAACGTTGCTCTAGATATGGAAAAGTGTTTAAATCGTATATATTTGGGTCTCCAACAATAATTTCGTGCGACTTGGAGCTCAACAAATTTATCCTTCAAAAAGAGGGAAAATTGTTCCAAAGCAGCTACCCTAAACCAATTAGAGACATTCTTGGTAATCACTCTTTGATGATTGTCACTGACGTTGAACGTCACAAAAAGTTGCGACGTATTGAAGTTGGCCTCATCAACAAATTCAGTTCCACATCCAATTTTCTCTGTGAAATTGATAAATTATGTGTCTCGTTAATGGAATCGTGGAGAGGAAATCAACTTATTCTCTTCTCAAAACAAGCTAAACAGTTTAGTTTTAATTTGATGTTGATGAATTTGTTGGACATGCAACCGGGAGAGCCACTTGGTTTGCAGTTATTACAAGATTTCCTCACATTTATGGAAGGATTTGTCTCTATTCCAATTAACCTCCCCTGGACACCCTATGCCAAGGCGGTTAAGGCTCGTAGGAGGATTTCATCGACGTTGAAACAAATACTAAATGAAAGGAAAAATAGAAAAGACGTGCAAGGAAAAGGAGACCCTTTTGATGAGATTTTGATGAAAGAGGACTTAATTAGTGATGTGGAGAAAGTAAGCATTTTACTGGACCTTTTATTGGCAGGTTATGAAACAACCTCAGGACTTTTATCCCTGCTCGTCTATTTTCTTGCCCAATCACCACAAGCTCTTCAAACTTTGAAGGATGAACATCTCGCAATAAGGAGAAACAAAAAGGAAGGGGAACCCCTAAATTGGGAAGATTATAAGCAAATGGAATTCACCACTATGGTAATAAATGAAACTCTACGTTGTGGCAACTTGGTGAAGTTTGTTCATAGAGAAGCTATCAAGGATGTAAAATTCAAAGGATATCATATTCCAGCAGGCTGGAAAGTGCTTCCTATTTTGTCTGCAGTACATCTTGAACCGTCGCTGCATGAAAATCCATCGGAGTTTAATCCTTGGAGATGGACTGATCCAGCTACAAGCAAAAATGTGGTCCCATTCGGAGGTGGATCCCGATTGTGTCCTGGATCAGAGCTTGGTAAATTAGAAGCATCTTTCTTCCTACACTATCTTCTCCTCAATTACAGGTGGACAATGAAAGAAGAAGAATATCCAATGTTATACCCATATATGGACTTCCCAAAAGGATTGCTAATAGCTTTGGAGACGGAAACAAAAAATGTTATT
>gnl_Solly_v2.4_Solyc02g084740.2.1
ATGGAAGAGAAATCAGAAAATTGGATTTGGATATGTATGGTAACAGTTTTTTGGTTGATTTATAAGATTAGAAAAAAGCAAAAAGAAGATAAAGAAAGGGAAATTGGAGTTCCAAGGGGAAATTCTGGTTGGCCTCTTTTAGGAGAAACGCTCGATTTCATTGCTTCTGGATACACTTCTCGTCCTGTCACTTTCATGGAAAAACGAAAATCTCTGTACGGGAATGTGTTTAAAAGTAATATACTAGGAAAAGGAATAATAGTATCCACAGATGCAGAGGTGAACAAAGTGGTTCTACAGAACAATGGAGATGTATTTATACCATGTTATCCAAAATCAATAACAGAATTATTTGGGAAGAATTCAATATTGCAAATGAATGGGGCAGTACATAAAAGACTACACGGACTGATCGGAAGCTTCTTAAAATCGCCACAACTCAAGGCTCGTATCACACGGGACATTGAAGCCTCTGTCCGCCATTTCTTGTCAACATGGCTCGAAAAACAACACAACGTCGTCTACCTACAAGATGAAGCCAAAAAGATTTCATTTGAAGTATTAGTCAAGCTGATACTAGGCGTGGACCCTGGAGAAGAATTGAACTTACTCAAGAAAGAATTTGAAGAACTCACCAAAGGCTTGATTTGTTTGCCCATTAAGCTTCCTGGAACCACTCTCTACAAATCATTAAAGGCGAAAGAAAGGTTAACAAGAATGGTAGAGAAGATGGTAGAGGAGAGAAAATTAAGCATGGAGAAAAAAGAAGAAAAGGGTTTCCCAAATGATGCAATTGACGTGCTCTTAGGGAATGCTGATGGGGCAAAGCAACCTCTGCCGTATGATTTCACCAGTGGCAACTTGATAGAGATGATGATCCCTGGAGAAGAGACCGTACCAACCGTGATCACCTTAGCCGTCAAATTTCTAAGCGACAATCCCGTCGCTCTGCATCGCTTGCTGGAGGAGAATTTGGAATTGAAGCAGCAGAAGATAAGCTGTTGTGAGGACTATAGTTGGACTGATTATTTGTCAATGCCCTTCACTCAGAATGTTATCAGTGAAACGTTGAGATTGGCAAATATCATTAATGCAGTTTGGAGAAAATCTCTCAAAGATGTCAAAATTAAAGGGCATTTGATACCAAAAGGATGGTGTGTTTTGGCATCCTTCACTTCAGTTCACATGGATGAAGAAAATTATGAAAATCCATACAATTTTGATCCCTCCAGATGGGAGAAAGTTGGAGTTGCTGTGACCAGCAATACATTTACACCCTTTGGTGGAGGACAGAGGCTATGTCCTGGTTTAGAACTTTCAAGGCTTGAAATCTCAATTTTCCTCCACCATCTTGTCACCACCTACCGATGGGTGGCAGAGAAGGATGAGATTGTCTATTTTCCAACAGTGAAGATGAAGAACAAACTGCCTATCAACATCATGCCCCTTCAGCAAAACCCACTAATTCAAACCAAACAAAAC
>gnl_Solly_v2.4_Solyc02g085360.2.1
ATGTCTGACTTAGAGTTTTTTCTTTTTCTTATTCCTCCAATCTTAGCAGTACTTATAATTCTTAATCTATTCAAAAGAAAACACAACTTTCAAAATCTTCCACCAGGGGATATGGGTTGGCCTTTTCTTGGTGAAACTATTGGTTATTTGAGACCTTATTCAGCTACTACTATTGGAGATTTCATGCAAGATCATATTTCTAGGTATGGGAAAATTTTCAAGTCAAATTTGTTTGGAGAGCCAACAATAGTTTCAGCAGATGCAGGGCTAAACAGATACATTCTGCAGAATGAAGGGAGATTATTTGAGTGTAATTATCCAAGAAGTATAGGTGGGATACTTGGTAAATGGTCTATGTTAGTTCAAGTTGGACAAATGCATAGAGATATGAGGATGATTTCTCTGAATTTTTTGAGCAATGCTAGGCTAAGGAATCAACTTTTAAGTGAAGTTGAAAAGCATACTTTGCTTGTTCTTGGCTCTTGGAAACAGGATTCTGTTGTTTGTGCACAAGATGAAGCAAAGAAGTTAACATTCAACTTTATGGCAGAGCATATCATGAGTCTACAACCTGGAAATCCAGAGACAGAGAAGCTGAAAAAAGAGTACATCACATTTATGAAAGGAGTGGTTTCTGCTCCATTGAATTTTCCAGGAACAGCTTACAGAAAGGCCTTACAGTCTCGATCAACAATTCTTGGATTTATTGAGAGAAAAATGGAGGAGAGGCTTAAGGAAATGAACAGAAACGAAAACGACCTTCTAGGTTGGGTTCTGAAGAATTCAAATCTCTCAAAAGAGCAAATTCTTGATTTGCTACTGAGTTTGCTCTTTGCTGGCCATGAAACTTCATCAGTAGCAATAGCTCTGTCTATTTTCTTACTCGAAAGCTGTCCTGCTGCTGTTCAACAATTAACAGAAGAGCACTTGGAGATTTCCCGGGCAAAAAAACAGTCAGGAGAAACAGAATTAAATTGGGATGACTACAAGAAAATGGAATTCACCCAATGTGTTATTAATGAGACTCTAAGACTTGGGAATGTAGTGAGGTTTCTGCACAGGAAAGCTGTGAAAGATGTTCGATATAAAGGTTATGATATTCCATGTGGATGGAAAGTGTTGCCGGTGATTTCAGCAGCGCATTTAGATCCTTCACTTTTCGACCGACCTCACGACTTTGATCCTTGGAGATGGCAGAACGCAGAAGAGTCGCCTTCAGGTAAAGGAGGAAGCACAGGCACAAGCAGCACAACAAAAAGTAGTAATAATTTCATGCCATTTGGGGGAGGTCCACGTCTATGTGCAGGATCTGAACTGGCCAAACTTGAGATGGCCATTTTCATTCACTATCTTGTTCTTAATTTTCACTGGAAATTAGCTGCAACTGATCAGGCTTTTGCCTATCCTTACGTAGATTTTCCCAATGCCCTACCTATCAATATCCAACATCGATCGTTAAATAAATTACATGAC
>gnl_Solly_v2.4_Solyc07g056160.2.1
ATGGGTGAAGAAGGTAGTCTTTTGATAATTGTTATCACCCTAGTTTTTAGTTTTGTAATTGGCATAACATTAAACCATTTTTGGCCTTTGTTCTTCAATAATTATGGTACTACTCTTCATGTTATTCCCAAGGGCACTTTTGGATGGCCTTTACTTGGTGAAACCCTTTCCTTTTTGAAGCCTCATCCTTCTAATTCTATTGGTACTTTCCTTCAACAACATTGTTCTAGGTATGGGAAAGTGTTCAAGTCACATTTATTTTTCTCCCCAACAGTGGTGTCATGTGACCAAGACCTTAATTACTTCATATTACAAAACGAAGATAAGTTATTTCAGTGTAGTTATCCAAAGCCAATTCATGGTATACTTGGCAAAGTTTCATTGCTTGTGGCTGTTGGCGACACACATAAAAGGCTTAGGAATGTTTCATTATCACTAATCAGCACCATTAAGTCTAAACCTGAGTTTATTAATGATGTTGAAACATTAGCACTTCAGATTCTCCAATCATGGAAAGATAAACATCAAGTCAGATACTGGGAAGAGGCAAGAAAGTTTTCATTCAATGTGATAGTGAAGCAAGTACTTGGATTAACTCCAGATAATCCACAAAGTGCATTAATTCTTCAAGATTTTCTTGCTTTTATGAGAGGATTAATTTCTTTACCATTATACATACCTGGAACTCCATATGCAAGAGCAGTGCAGGCTAGAAGTAGAATATCTTCAACTATCAAAGCAATTATAGAGGAAAGAAGAAGAAAACATGTTGTTGATGGTGATGGTAAAAAAAATGATTTTCTAGAGATACTTCTTTGTGTTGATACCTTATCTGAAGAGGAAAAAGTTAGCTTTGTTCTTGATTCTTTACTTGGTGGTTATGAGACCACTTCTCTCCTTATGGCTATGGTTGTCTTTTTTATTGGTCAATCACAAACTGCTTTCGATCGACTCAAGGAAGAGCATGATAACATACGAAGCACGAAGGAAAAGGAGTTATTGAATTGGGAAGATTACCAAAAGATGGACTTCACTCAAAAGGTAATAAATGAAGCTTTAAGATATGGGAATGTTGTCAAATTTGTGCACCGAAAGGCACTTAAAGATGTCAAATTTAAAGATTATGTGATTCCAGCGGGTTGGAAGGTCCTACCAGTATTCAGTGCTGTTCATTTGGACCCATCAGTTCATCCTAATGCACTCCACTTTAATCCTTGGAGATGGGAGAGTGATGAGCAAATAAGCAAGAAGTTGACTCCTTTTGGGGGAGGATCAAGATGTTGTCCTGGATTTGAACTTGCAAAGGTTGAAGTAGCCTTCTTCCTTCACCACCTTGTACAAAAATACAGATGGGAGGTAGAAGAAGGAGAACAACCCATTGCTTATCCATATGTGGAGTTCAAAAATGGTTTAACAATCAGACTTCATAAAAATTCTACT
>gnl_Sorbi_v3.1_Sobic.003G030600.1
ATGTCGATCACCACCCTGCAGCTTCTTCCGTGGCCGCCGGAGCCAGCGCGCGCCGCCGTGCTGCCGCCCCTGCTGCTCGCGGCGGCGGCGGCGGTCGTCGTCTGCCTGTGGGCGCTGCTGTCCCGCAGGCTCATCAGCAGGGAGCGGGCCGCCGGAGGGAAGGAGCAGGCGGTCCCGGCACGGCTCCCGCCTGGCAGCTTCGGGTGGCCGGTCGTCGGCGAGACGCTGGAGTTCGTGTCCTGCGCCTACTCCTCCCGCCCGGAGGCCTTCGTCGACAAGCGCCGCCTGCTGCACGGGAGCGCGGTGTTCCGGTCGCACCTGTTCGGCTCGGCGACGGTGGTGACGTCGGACGCGGAGGTGAGCCGGTTCGTGCTGCAGAGCGACGCGCGCGCCTTCGTGCCCTGGTACCCGCGCTCGCTGACGGAGCTCATGGGCAAGTCCTCCATCCTGCTCATCAACGGCAGCCTGCAGCGGCGCGTGCACGGCCTCGTCGGCGCCTTCTTCAAGTCGCCGCAGCTCAAGGCGCAGGTCACCGCCGACATGCAGCGGCGACTCGCGCCCGCGCTCGACGCCTGGCGGGCCAGAGGCCCCGCCGCGCCGCCGCTCCGCATCCAGGACCACGCCAAGACGATCGTGTTCGAGATCCTGGTGAAGGGTCTGATCGGGCTGGAGGCAGGCCCGGAGATGCAGCAGCTCAAGCACCAGTTCCAGGAATTCATTGTCGGCCTCATGTCCCTCCCCATCAAGCTGCCGGGGACTAGGCTCTACAGGTCCCTCCAGGCCAAGAAGAGGATGGCCAGGCTGATACAGGGGATCATACAGGAGAAGAGGCGGCGGCTTGACGACGGCGGCAAGGGCGAGCCCGGCCCCCCGCGCGACGCCATCGACGTGCTCATAAGCGGCGGCAGCGACGAGCTCACCGACGACCTCATCTCCGACAACATGATCGACCTGATGATCCCCGCCGAGGACTCTGTGCCCGTGCTCATCACGCTCGCCGTCAAGTATCTCAGCGAGTGCCCGCTTGCTCTGCAACAGCTCGAGGAGGAGAACATGCAGCTCAAAAGGCGAAAAACCGACATGGGAGAGACCTTGCAGTGGACAGACTACATGTCACTGTCATTCACACAACATGTGATAACAGAGACACTGCGGATGGGCAATATCATCAACGGAATCATGCGCAAGGCGGTGCGGGACGTTGAGGTGAAAGGGCACCTCATCCCCAAAGGTTGGTGCGTGTTCGTGTACTTCCGGTCGGTCCACCTTGACGACAAGCGCTACGATGAGCCCTACAGGTTCAATCCATGGAGGTGGAAGGAGAAGGACACGAGCACCAGCAGCTTCACCCCTTTTGGTGGTGGGCAGAGGCTGTGCCCAGGCCTGGATCTGGCCAGGCTGGAAGCTTCCATCTTTCTCCATCACTTGGTGACCAGCTTCAGGTGGGTGGCGGAGGAGGACCACATCGTCAACTTCCCAACCGTGCGGCTGAAGCGAGGCATGCCCATCAGGCTCACCAGCAAAGAC
>gnl_Sorbi_v3.1_Sobic.009G074300.1
ATGTGGCCCATCATCATCAGGGGCGGTTCTTGGCCACCGTCGTCCGTCGACGTCGGCTCTGTCACGGCGGCGCTGCTCCTCGCCGCCGCCGTCATCTTCATCCCCCGTGTCTGGTCTTCATCAAGAACTAGAAGGCCGCAGGTACCGGCGAGCGGCGGCAGTACTGCCGGAGGAGCACGGCTCCCTGCCGGCTCGCTCGGGTGGCCGCTCCTCGGCGAGACGCTGGCCTTCATCCGGGCTGCGTATTCTCCTCGCCCGGAGTCCTTCGTCGAGAAACGCCGCCTCTGGTACGGCAAGGTGTTCAAGTCGCACCTGTGGGGTTCCCCGGCGGTGGTGAGCTCGGACCCGGAGGTGAGCCGCGCGGTGCTGCAGGCCGACGCGTCGGCGTTCGTGCCGTGGTACCCGCGGTCGCTCATGGAGCTGATGGGGCAGTCGTCCATCCTGGTGCTCGGCGGCGGCCTCCAGCGCCGGGTGCACGGCCTCGCCGGCGCCTTCTTCAAGTCGCCACAGCTCAAGGCGCAGGTCACCGCCGACATGCAGCGCCGCGTCGGCCGCGCCATGGACGTCTGGAGCAGGCGCCATCACCGGAGCATGAGCAGCAACGGCTGCGGCGGCGCACCGCCCGTGCGGGTACAGGACGAGGCCAAGTCGATTGTGTTTGAAATCCTAGTGAGAGCGCTGATTGGGATAGAGGAAGGAGACGAAATGCAGTACCTCAGGCAACAATTTCAGGAATTCATTGCCGGTTTGATATCACTTCCTGTCAAACTTCCAGGGTGTCAACTCTATAGATCCCTCAGGGCTAAGAAGAGGATGACAAAGTTGATAAAAATGATCATCCAAGAGAAGAGGAAGAAGATGATCGCCGAAGGCGAGGATCTGCGTGGGACTCATCCACGTGATATGATCGACGTTCTGCTAGGCAATGGCAACGACGAGCTCACTGACGAGCTGATATCTGACAACATGATCGACTTCATGATCCCTGCAGAGGACTCCGTGCCGGTGCTCATTACGTTGGCAGTCAAGTATCTCAGCGAATGCCCACTAGCTTTGCAGCAGCTCGAGGAGGAGAACATGGAGCTAAAGAGCCAGAAATCAGACACGGGAGAAACCCTAGAATGGACAGACTACATGTCGCTCACCTTCACACAGCACGTGATCACGGAGACGCTGCGGATGGGCAACATCATAAACGGGATCATGCGGAAGGCGGTGCGGGACGTGGAGGTGAGGGGCCACCTCATCCCCAAGGGCTGGCGCGTCCTCGTCTACTTCCGCGCCGTCCACCTCGACGCCGCCGTCCACGACGACCCGCACGCCTTCAACCCCTGGAGGTGGAAGGAGAGGGCCGACGTGGTACCGGTCATGAGCAGCGGCGGCGGCGGCGGCTTCACCCCCTTCGGCGGCGGCCAGAGGCTGTGCCCGGGGCTCGACCTGGCAAGGCTCGAGGCCTCCATCTTTCTGCACCATCTCGTCACCAGCTTCAGGTGGGTGGCGGAGGAGGACACCGTCGTCAACTTCCCCACGGTGCGGCTCAAGCGAGGGATGCCAATCACAGTGACGCCTAGAACC
>gnl_Sorbi_v3.1_Sobic.005G030400.2
ATGGACGCGGGCGGTTCGCCGCCACTGTTCCTCCTTGCCGCGGCGGCGACCGCCGTGCTGGCCGCCGCGGCGCTGGGGTGGCTGCTCCTGGCCGGCGGGCGGGCGGCCGCGGCGGGGCGGCGGCGGCGGTCCGCGTCGTCGGCGCCGCGGCTGCCACCGGGCAGCACGGGGCTGCCGCTCATCGGGGAGACGCTGCGGCTCATCGCGGCGTACAAGACGCCGAACCCGGAGCCGTTCATCGACGAGCGCGTGGCGCGGCACGGCAGCGGGGTGTTCACCACGCACGTCTTCGGCGAGCGCACCGTCTTCTCCGCCGACCCGGCCTTCAACCGCCTCCTGCTGGCGGCCGAGGGCCGCGCCGTCAGCTGCAGCTACCCGTCCTCCATCGCCACGCTGCTCGGCCCGCGCTCGCTGCTCCTCACGGCGGGTCCCGCGCACAAGCGCCTCCACTCGCTCACGCTCACCCGCCTGGGGCGTCCGGCCTCGCCGCCGCTGCTGGCGCACATCGACCGCCTCGTCCTCGCCACCATGAGGGACTGGGGCCGCCCCGGCGCCGCCCCCGTCCGCCTCCTCGACGAGGCCAAGAAGATCACCTTCAACCTCACCGTCTGGCAGCTCGTCAGCATCGAGCCCGGGCCATGGACCGAGAGCGTCCGCCGCGAGTATGTCAAGCTCATCGACGGCTTCTTCTCCATCCCCTTCCCCTTCGCCTACCTCCTCCCTTTCACCGTCTACGGCCAGGCCCTCAAGGCGAGGAAGAAGGTGGCCGGAGCTCTTCGGGAGGTGATAAGGAAGAGGATGGACGAGAAGGCGGAGACCGGTGGCGCCAGTAAGAATGGGGAGGATGAGGAGAAGAGGGAGAAGAAGGACATGGTGGAGGAGCTTCTCGAAGCAGAGGGTGGGAGCTTCTCCGTGGAGGAGATGGTGGATTTCTGCCTGTCTCTGCTGGTGGCTGGCTACGAGACCACCTCCGTGCTCATGACGCTCGCCGTCAAGTTCCTCACCGAGACACCCGCTGCACTGGCGCAGCTGAAGGAAGAGCATGACAATATCAGAGGCATAAAAGGCAAAGACCAACCTCTGGAATGGAGTGATTACAAGTCGATGCCATTTACACAATGTGTGATAAGTGAAACACTGCGCGTGGCTAACTTAATTGGCGGGGTGTTCAGGCGTGCAAACACTGATATTCACTTTAAAGATTACGTTATTCCAAAGGGCTGCAAAATATTCGCTTCGTTCCGAGCTGTGCACCTTAATCTGGAACACTATGAGAATGCTCGGACCTTCGACCCTTGGAGATGGCAGAGCAAGAACAAGCTTCAGAATGCAGAAGGGGCAAGTCTGTTCACTCCCTTCGGCGGCGGACCTCGCCTGTGCCCGGGCTACGAGCTTGCCCGGGTGGTGGTTTCTGTTTTCCTCCACCATCTCGTCACATGCTTTAGCTGGGAAGAAGCTGAGGAGGACAGGATTGTCTTCTTCCCCACCACCCGGACCCTCAAAGGATACCCCATCAACCTGCGGCGGCGACCGGATTATGCA
>gnl_Sorbi_v3.1_Sobic.004G196200.1
ATGGTGACGACTGTGCTGCTGGCTGTCTTTGTAGCCGCCGCCGTCCTCGCCGCGGTGGTGTACCGCCACTTCGTGCCGCTGCTCCGCAACCCCGGCGCCCCAAGGGGCAGCTTCGGCTGGCCCCTCGTCGGTGAGACCATCGGCTTCCTCCGCCCCCACGCCTCCAACACCACCGGCGACTTCTTGCACAGTCACATCACCAGGTACGGCGCGGTGTTCAAGTCGCACCTGTTCGGCGCGCCGACGGTGGTGTCGTGCGACGAGGAGCTCAACCAGTTGGTGCTGCAGAACGAGGAGCGACTGTTCCAGTGCAGCTACCCGGGCTCCATCCGGGGCATCCTGGGCGCGTCCTCCCTGCTGGTGGTCACGGGCGAGCGCCACCGCCGGATCCGCGGCGTGTCGCTGGCATTCGTCGCCTCCAGGGGGATGCGCCCCGCCCACCTCGCCGACGTCGACCGGGCCGCGCGCGCCGCCATCGCGTCCTGGCGCGGCCGCTGCGGCGCCGTCGTTGTCTTCTGCGACGAGGCAAGACAGTTTGCATTCGGCGCGATCGTGGAGCAGGTGCTGGGCTTGTCCCCGGAGGAGCCGCTCATCCGCAGGCTCCTGGAGCACTACTCCACCTTCATGAAAGGGCTCGTCGCTCTCCCTCTCAACATCCCTGGGACACCGTATGCCAGAGCTGTAGAGGCGAGGAGGAAGATATCTCTCACTTTGGAAGAGATTATGGACGAGAGGTGGAAGGAAGATGGGTCATCCAGGAAGTCATCCGCTTTCCTAGACGTGCTCATCGCAAATAGCGAGCTGTCCCACGATGACAAGGTCACCTTCCTGCTGGACTCGCTTTTAGCAGGCTATGAGACCACCTCCGTCTTGCTGTCCATGCTCGTGTATTTCATCGGGCAATCTCCCCAGTGTTTGCAGCAACTCAAGGTTGAGCATGAGAGCATAAGGTCCAGCAAGGGGACAGATGAGTTCTTGAACGCTGAAGACTACAGGAAGATGGAATATACCCAACGTGTTATCAACGAGACGTTAAGATGCGGTAACATTGTCAAGTTTCTGCACCGGAAGGCCCTCAAGGATGTCAAATATAAAGGGTATGTGATCCCAGCTGGCTGGAAAGTGCTGCCAATTTTGAGCTCCGTTCATTTGGACCCTGCTCTCTACAAGAACCCTCAAGAGTTCGATCCTTGCAGATGGGAGGGGCAGGACCAGGCGTCGTCAGGCAAGAAGTTTGCGCCGTTCGGCGGCGGGCTCCGGCTGTGCCCCGGATCGGAGCTGGGCAAACTGGAGGCTGCCTTCTTCCTGCACCACCTCGTGCTCCAGTACAGGTGGAGCTTGGACGGCGAGGACGTCCCGATGGCGCACCCGTACGTGGAGTTCAGCAAGGGCCTGCCCATCAAGATATGGCGCCACCAGCAGGAGTCGTCTGATACGACGATCCCTTGGTTCGTCGGGCAGCTG
>gnl_Sorbi_v3.1_Sobic.001G445900.1
ATGGGCGCCATGATGGCCTCCATAACCAGGGAGCTCCTCTTCTTCCTCCCCTTCATCCTGCTGGCCCTCCTCGCCCTGTACACCACCACCGTCGCCAAATGCCACGCCACCCACCACCAGTGGCGCCGGCCGAAGAAGAAGCGGCCGAACCTGCCCCCGGGCGCCCTCGGATGGCCTTTCGTCGGCGAGACCTTCGGCTACCTCCGCGCCCACCCGGCCACCTCCGTCGGCCGCTTCATGGAGCAGCACGTCGCACGGTACGGCAAGATATACCGGTCGAGCCTGTTCGGGGAGCGGACGGTGGTGTCGGCGGACGCGGGGCTGAACCGCTACATCCTGCAGAACGAGGGGCGGCTGTTCGAGTGCAGCTACCCGCGCAGCATCGGCGGCATCCTGGGCAAGTGGTCCATGCTGGTGCTGGTGGGCGACGCGCACCGGGAGATGCGCGCCATCTCGCTCAACTTCCTCAGCTCCGTCCGCCTCCGCGCCGTGCTGCTGCCGGAGGTGGAGCGCCACACCCTGCTGGTGCTCCGCTCCTGGCCGCCCTCCGACGGCACCTTCTCCGCGCAGCACCAAGCCAAGAAGTTCACGTTTAACCTGATGGCGAAGAACATAATGAGCATGGACCCCGGCGAGGAGGAGACGGAGCGGCTGCGGCTGGAGTACATCACCTTCATGAAGGGCGTCGTGTCAGCGCCGCTCAACTTCCCGGGCACGGCCTACTGGAAGGCGCTCAAGTCACGCGCGTCCATACTTGGAGTAATAGAGAAGAAGATGGAGGACAGGCTTGAGAAAATGAGCAAGGAGAACTCGAGTGTGGAGGAAGATGATCTTCTTGGATGGGCCCTGAAGCAGTCCAATCTGTCAAAGGAACAGATCCTGGACCTCTTGCTGAGCCTGCTCTTCGCTGGGCACGAGACCTCGTCAATGGCGCTGGCCCTCGCCATCTTCTTCCTTGAAGGATGCCCTAAGGCTGTTCAAGAACTCCGGGAAGAGCATCTGGAGATTGCTAGGAGACAAAGGCAAAGAGGGGCGTCCAAATTGAGCTGGGAAGACTACAAGGAAATGGTTTTCACGCAATGTGTTATAAACGAGACATTGCGGCTTGGCAACGTGGTCAGGTTCCTGCACCGGAAGGTCATCCGAGATGTGCACTACAATGGGTACGACATACCACGGGGGTGGAAAATCCTGCCGGTTTTAGCGGCAGTGCATCTGGATTCGTCGTTGTACGAGGACCCCAACCGGTTCAACCCTTGGAGATGGAAGAGCAACGCGCCGAGCAGTTTCATGCCGTACGGCGGCGGGCCGCGGCTGTGCGCCGGGTCGGAGCTGGCCAAGCTGGAGATCGCCATCTTCCTGCACCACCTGGTGCTCAACTTCCGGTGGGAGCTGGCGGAGGCGGACCAGGCCTTCGTCTACCCCTTCGTCGACTTCCCCAAGGGCCTGCCGATCAGGGTCCAGCGGATCGCCGACGACCAAGGGCATCGCAGCGTTTTGACCGAGAGCACAATG
>gnl_Sorbi_v3.1_Sobic.006G114600.1
ATGATGGCTGGGGAGCTCGTGCTGGCCGCTGTGGCGACCCTGCTCGCGTCGTCGCTCCTGGCTCTGGTGCTCAGCCACTTCCTGCCTTTGCTTCTGAATCCCAAGGCCCCCAAGGGAAGCTTCGGGTGGCCGCTCCTCGGCGAGACGCTGCGGTTCCTCACGCCGCACGCGTCCAACACGCTGGGCGGCTTCCTGGAGGATCACTGCTCCAGGTATGGGCAGGTGTTCAAGTCCCACCTGTTCTGCACCCCCACGGTGGTGTCCTGCGACCAGGACCTCAACCACTTCATCCTGCAGAACGAGGAGCGGCTGTTCCAGTGCAGCTACCCCAGGCCGATCCATGGCATCCTGGGCAAGTCCTCCATGCTCGTGGTCCTGGGCGAGGACCACAAGCGCCTCAGGAACCTCGCCCTCGCCCTCGTCACCTCCACCAAGCTCAAGCCCAGCTACCTCGGCGACATCGAGAAGATCGCGCTGCACGTCGTCGGCGCATGGCGACGACACGACGGCGGCGGCGGCGGCGGCGGCGGCGGCGGCGTCAGAGTCATCGCCTTCTGCGAGGAGGCAAGAAAGTTCGCATTCAGTGTGATAGTGAAGCAGGTGCTGGGGCTGTCACCAGAGGAGCCGGTCACTGCAAGGATACTGGAGGACTTCCTGGCCTTCATGAAGGGCCTCATCTCCTTCCCTCTCTACATCCCAGGGACCCCATATGCCAAGGCTGTCCAGGCGAGGGAGAGGATATCCAACACTGTGAAGGGCATCATCGAGGAGCGGAGGAGTGCTGGGTCATGCAACAAGGGTGACTTCCTTGACGTGCTGCTGTCAAGCAACGAGCTCTCTGACGAGGAGAAAGTGAGCTTCGTGCTGGACTCCCTGCTGGGAGGATATGAGACCACCTCGCTCCTCATCTCCATGGTCGTTTACTTCCTTGGGCAGTCTGCTCAAGATCTGGACCTGGTTAAGAGGGAGCACGACAGCATAAGATCCAACAAAGGGAAGGAGGAGTGCTTGACTTCAGAAGACTACAAGAAGATGGAATATACCCAACAAGTTATCAACGAGGCGCTGAGATGTGGCAACATTGTCAAGTTTGTCCACCGGAAGGCGCTCAAAGATGTCAAATACAAAGAGTATCTGATTCCATCTGGCTGGAAGGTCCTACCGGTCTTCAGCGCTGTTCATCTGAACCCCTCACTTCATGGAAACGCACAACAGTTTCAGCCCTGTAGATGGGAGGGGACAAGCCAAGGGACAAGCAAGAGGTTTACACCGTTCGGTGGTGGCCCCCGGCTCTGCCCAGGATCAGAGCTTGCTAAAGTAGAGGCTGCTTTCTTCCTCCATCACCTTGTCCTCAATTATAGATGGAGAATTGATGGCGATGACATTCCGATGGCATACCCATATGTGGAGTTTCAGAGAGGTCTGCCAATAGAAATCGAGCCAACTTCACCTGAATCTGGACTGTCC
>gnl_Spipo_v2_Spipo2G0104100
ATGGCAGGGGCGGGGGAGCTTCCTGTTCTCCTTGTTCTTCGTCTTCTTGTTCTCGCAGTAGCCTCAGTGGCCGGCTTCGTCTATCTCCGTCGCATCAGGTGGGCGGGGAGCCCGAGGAGGCCCGGCAACCTACCTCCGGGGCGCCGAGGGTGTCCCTTCATCGGGGAGACCCTGGGCTATCTGAAGCCCCACCCGGCCATCTCCATGGGAGAATTCATGGAGGATCACATCTCCAGGTTCGGGAAGATCTATCGATCCAACCTGTTCGGGGGGCCGACAATAGTGTCGGCCGACGCTGGGCTGAATCGCTTCATCCTTCAGAACGAGGGACGGCTCTTCGAGTGCAGCTACCCGAGGAGCATTGGGGAGATACTGGGGAAGTGGTCCATGCTGGTGCTGGTGGGTGACATGCACAAGAACATGAGGACCATATCCTTGAACTTCATGTGCAGCGCCAGGCTGCAGACCCAGCTCCTGCGGGAGGTCGAGCAGCACGCTCTCTTCATCTTGAGGTCCTGGCGAGAAGGTTCCACTTTCTTGGCTCAGGACGAAGCTAAGAAGTTTACTTTCAATCTGATGGCCAAGCATATCATGAGCATGGAGCCCGGGGAGCCGGAGACGGAGAGCTTGAAGAAAGAGTACATCACCTTCATGAAGGGCGTGGTCTCTGCTCCTCTGAATTTCCCCGGCACTGCGTATTGGAAGGCCAAGAAATCGAGGTCAACCATCCTCAAGTTTATCGAGAGGAAGATCGAGGAGCGGCGACGGAGGAAGGCCGACGGCCGCGATGGTTCAGAGCAGGACGACCTCCTGAGTTCGGTCCTGAAACAGTCCAATCTCTCCAAGGAACAGATCCTTGACTTGATCCTGAGCCTGCTGTTCGCAGGACACGAGACCTCATCGGTTTCCATTGCTCTAGCCATCTACTTCCTCGAAGCTTGCCCCGAGGCAGTGGAAGAATTAAAGGCTGAGCACCAGCGAATCATTCTAAACAAGGCACACAGGGGAGACGACTCTCTCCTTGATTGGGAGGACTACAAGCAGATGCACTTCACCCAATGCGTTATAAACGAGACTCTCCGCCTCGGCAACGTCGTCCGGTTCGTCCACCGGAAGGCCCTTCGCGACGTCCGGTACAAGGGGTACGATATTCCGGCCGGATGGAAGGTCCTGCCCGTGTTCGCCGCCGTCCACCTGGACCCTTCCTTATACGGCGACCCTCAGCAGTTTAATCCGTGGAGGTGGCAGCGGCGGAACTGCGGCGGCGCTGCGACGGCGGGGGCCAATTTCATGCCGTTCGGGGGAGGCCCGCGGCTCTGCGCGGGGTCTGAGCTGGCGAAGCTGGAGATGGCCGTCTTCCTGCACCATCTGGTGCTGAGTTACCGGTGGGAACTGGCGGAGCCCGATCAGCCTCTCGTCTTCCCCTTCGTTGACTTCCCCAAGGGACTGCCCATCAGGGTCCACCGGACGACG
>gnl_Spipo_v2_Spipo3G0092100
ATGGGGGTGGTCATTGGATGCTATTGTGAGGCTGTGAGGATGGATTTATCATTTTCGTTAGCCATTTTCCATTTCGCGTCGGAGGGGAACGCCCTGAAGGCCATTGAACTGACCGAAGAGTTGGCACCTAATTTGCTGGAGCAAAACAAGGACCTTCACTTCGACCTCTTGAGCCTTCGTTTTGTCGAATTGGTCCGTTCTCGGAAATGCACAGAAGCTCTGGAGTTCGCTCAGAGCATGCTGACTCCATTCGGAAAGGTGCAGAAATATGTAGAGAAACTTGAGGACTTCATGGCTCTCCTGGCCTACGAAGAACCAGAAAAGTCCCCGATGTTCCATCTGCTTAGCTCTGAACACCAGCAGAATGTGGCGGACAATCTGAATCAGGCCATCCTCGGTGATGAGGGTCTGGCGGCGTGGTCTCTTAGTGATGCTTCATCAGTTAACCTTCTCCCCAAAGAAGGCTGCCGGCTGAGCCCGAGGTACGGGAGGGTGTTCCGGACGCACATTCTGGGGAAGGCGATTGCGGTGTCAACGGACGCGGAGGTCAACCGAGCGGTGCTGAGTAGCGACGGCTTCGTACCGTGCTACCCGCGGTCGGTGGCGGAGCTGCTGGGGAAAGACTCCATCTTGAAGGCGGAGGGGGCGCTCCACCGCCGAGTCCACGGGCTCATCGGCGGCTTTCTCAAGTCCCCCGCCGCCAAGGCCGCCGCCTGCGCCGAAGTTGAGCGCTGCATCCTCCGGTCCCTCGCTGATTGGCCGGGAAAGGGCCTCGTCCTCGTCCAGGAAGAGACCCAGAAGATTACATTCCCACCGTTGGTTAAGGTCTTGATGGGGATGGGGCCTGGAGAAGAACTGGACATCATGAAGGAGCAGTTTCATGAGTTCATTCAAGGTCTTATCTGTCTGCCCATTAAGCTGCCTGGAACAAGGCTATCGAAGTCTCTGAAGGCGAAGGAGAAAGTTCAGAATATCATAGATAAGATTGTTGAAGACAAGATTCAAGCAGGGGAGCCGAACGTGGTGAAGGATGTGGTTGATGTGTTAATTAATGAAATCGTCACAAATAAGTTCCCAGAGATGCCCATCAGTTTGATATCTTCGATCATCACAGAGATGATGGTACCTGGGGAGCACTCAGTGCCCATGGTGATGACACTGGCAGTGAAATACTTGACTGACACCCCCCTGGCATTGAAGCAACTAAGGGAGGAGAATTTGACTTTGAGAAGGCAAAAGGTCAAAAGCGGTGAACCATATACTTGGGCTGATTACATGTCCTTGACTTTTACTCATCATGTGATCAATGAAACCCTTCGGATGGGAAACATCGTCAATGGCGTCTGGAGGAAGGCCATAAGGGACATAGAAGTGAAGGGCTATCTAATTCCGAAAGACTGGTGCATTTTGGCGTCCTTCAGTTCGGTACATTTCGACGAGGAGAATTATTCAAACCCATATAAGTTCAATCCGTGGAGATGGGAAGCGAACGGGATCTGCGTAAGCAAGCTAACACCTTTCGGCGGAGGGCAGAGGCTTTGCCCGGGGCAAGAGATTTCCAGGCTTGAGATTTCGATCTTCCTCCATCACTTAGTTACCAAGTATAGCTGGGTGGCCGAGGAAGATACCATTGTGAGCTTCCCCATCGTGAAGATGAAGAGGAAGATGCCCATCAGGGTCTCACCAGTTTCTGTC
>gnl_Spipo_v2_Spipo23G0002100
ATGGCGGGCGAAAGGGGTCTCCCTCCCGGCAGCCTCGGCCTCCCGCTGCTGGGCGAGACGGTGCGCCTCATTTCCGCCTACAGGAGCGAGCATCCGGAGCCGTTCGTCGACGAACGTCTGCGGCGCCTGCGGCTAGGCCAGAGGGTATTCACTACTCACCTCTTCGGAGAGCCCACCGTCTTCTCCGCCGACCCCGATGTGAACAAGCAGGTCCTCCAGGGCGAGGGACGCCTGTTCCAGAGTAGCTACCCGTCCTCCCTCACGACTCTGCTAGGGCGGCGCTCCCTGCTTGTTATGCGCGGCGCCTTCCACCGCCGTATGCACGCCCTCCTCAGTGCCACCATTGCCAGCCCCACCGTTATCCGCGACCACCTCCTCCCCGACATCGACCACCTCATCCGTCGTACCCTCGACTCGTGGGAGGAGAAAGCAGACGGCGGCGAGTCCATCGCCGGAAGGCGGGTGCTGCTTCAGGACCAGGCCAAGAAGATCACGTTCGAGCTGTCGGTGAAGCAGTTGATGAGCATGGATCCAGGGGAGTGGACAGAGGGGCTGAGGAAGGAGTATCTTCACCTCATCGACGGCTTCTTCTCCATCCCCCTTCCCTTCTCCTTCACCACTTACGGCCGAGCTCTCCAGGCGAAGAGGAAGCGGGAGATGGTGCAGAGGAGGGCGGAGGACGGCAAGCAGGTGGAAGAGGAGGCGGAGCTGAAGCATGGGATGAGCAAGAAGAGGCGGAGCTCGGACCTGCTGGGGGCCCTGCTGGAGGCGGAGTCGGAGGACGGGGTGGAGTTCACGGAGGAGGAGGCCGTGGATTTTCTGCTGGCCCTTCTGGTGGCCGGATACGAGACAACGTCTACGATCATGACCTTGGCCGTCAAGTACTTGGCGGACCACCCCCGCGCCCTCGCTCTCCTCCGGGAGGAGCAGGAGGATATCCGGAGAAGGAAGGAGGAGGCGGGGGGACACCCCGACGACGCCTTGGACTGGGCGGACTACAAATCCATGGCCTTCACTCAGTGCGTGATTAACGAGACGATGCGGGTGGGCAACATCATCAGCGGAGTGTTCAGGCGTGCCACCGCCGACGTCCCCATCAAAGGAGGGTACACCATCCCCAAGGGCTGCAAGGTGTTTGCCTCCTTCCGAGCAGTTCACATGGACCCAGCGTACTATACCGACGCCCGGAGCTTCGATCCCTGGCGTTGGTGGTCGGCCGGCGGCGGGAATGGCAGGCAGCAGGGCGGCGGGGCGAGCGTCTTCTGCCCCTTTGGGGGGGGGCCGCGCTTCTGCCCCGGCTACGAGCTCGCCCGCGTCGAGATCTCGGTCTTCCTCCACTACCTCGTCACCCGATTCAACTGGGAGCCCGCTGAGGATGATAAGGCTGCCACTAGC
>gnl_Spipo_v2_Spipo10G0030400
ATGGCGCCGGCAATCCTCCCTATTCTCTGGGTCACCCTAGGGGGGCTCTTCGTCATCGGGTGTCTACTCTTCACACACCTCCTCCCTTCTCTAATGCACTCCAAGCTCCCCCTGGGAAGCTTCGGGTGGCCCTTGCTCGGGGAGACACTGAGATTCCTGCAACCTCACTCGTCAGATGCCCGCGGAAGCTTTCTTCAGGACCACTGCTCTAGGTACGGGAAGGTATTCAAGTCGCACCTCTTTCTCTCTCCCACCATTGTCTCCTGTGACCATGAGCTCAACAACTTCATACTCCAGAACGAGGACAGGTTTTTCCAGGGTAGCTATCCGAAGCCTGTCCATGGTGTTCTGGGGAAGAACTCCCTGCTGGTTGTGGTGGGAGAAACCCATAAACGTCTGAGGACAATGGCCCTAGCTCTGGTCAACGCCACGAAGGCAAAGCCCGGTTACCTCAACGACATAGAAACGATGGCAACATACGTCATGACGCGATGGAAGGGCAAGGAGGAAGTCTACTTCTACGATGAGGCCAGGAAGTTCACGTTCAGTGTGATAGTGAAGCAGGTGCTGGGCCTATCCCCAGATGACGCAACAACCGCTATCATTCTTCGTGACTTTAGGACTTTCATGAACGGACTAATCTCTTTCCCTCTATACATTCCGGGTCTTCCATACGCCAAGGCTATTCAGGCTAGAACTAGAATATCTTCTTCTGTGAAAAACATACTAGAAGAAAGAGCGAGAAGTAGAGGAAATTCCACCCCCTGCAACGGGGGCCAAGACTTCCTCGATGTGCTCCTCTCAGTCGGTAACTTATCTGACGAAGAAAAGGTAAGCTTCGTGATGGATTCTCTTCTGGGGGGATATGAAACTACCAGCCTCTTACTGGCTATGGCGGTGCACTTCCTCGGGCAGTGCCCAGCCGCGCTAGACCAGCTCTTGTCGGAGCATCGGCATATCAGAGCCGACAGAGACGAAAACCAGCCTCTGTCCTGGGACGACTATAAGAAGATGGAGTTCACGCAGAATGTGATTAACGAGTCTCTCAGGTGCGGAAACATCGTAAAGTTCGTTCATCGAAAGGCTCTCAAAGATTGCAGATTTAAAGATTACGTGATTCCGTCGGGCTGGAAGGTCCTACCGGTGCTTTCCGCAGTACATCTTGACCCATCCCTTCATGAAGATCCCTTGACCTTCAATCCGTGGAGATGGGAGGGCCAAAACCAGACAGCATCCAAGAAGTTCACCCCTTTTGGGGGAGGCACGAGGCTGTGCCCAGGATCCGAGCTCGCCAAAGTAGAAACGGCCGTCTTCCTCCATCACTTTCTCCTCAATTTCAGGTGGAAACCTGCGGCAAAAGACGGCCCCATTGCTTACCCGTACGTGGAATTCCCGAGGGGGCTGCCGCTGAAAGTTGAACCGATCCACGGGGAA
>gnl_Stras_v2.0_SGA_v2.0_scaffold135T34924
ATGGCTGCATTTTTGCCTATGGCATTGGCTTTTTTGTTAGGAATCACTGCAATTTGCAAGCTTTTCAAAGTTTCCATTTTCAGACAAAAAACTGCAACACCACCACCAAATGGAAGCATGTTCTACTTGCCTTTGTTAGGTGAAACTTTATCTTTTCTCAAGCCACACAAATCAAATTCCCCAGGCACATTCTTACAACAACATTGCTCCAGGTATGGAAGAGTCTTCAAATCCCATCTATTCGGCCGCCCGACAATAGTTTCGTGTGATCACGATTTCAACATGTTCGTACTTCAAAACGAGGAAAGGCTTTTTCGGAGCAGCTATCCTAAGCCAATCCACGACATTCTCGGAAAACTATCGATGATGTTGGTCTCGGGAGATCTTCATAAGAAGCTTAGAAGTGTAGCCGTTGGATTCATTAACGGTTCAAAATCGAGGCCTGATTTTCTTGATTATGTCGACAAGTTGTGCGTTTGCTTAGTCGATTCGTGGAGAGCAAAAACACAACTAACTTTTTACATTATGCTGAAAAATTTGGTGAGCATTGAGCCAGAGGATCCACTTGCTGCAAATATACTTGAAGATTTTCTCACATTTATGGAGGGTTTTGTTTCTCTGCCTCTCTACATTCCAGGGACTGCTTATTCTAAGGCCATCAATGCTAGGAAAAGGATATCGAACACTCTACACGAAATTATAAAAAAGCGGGAAAATAAGTTAACGGGTACAAAAACACAAAGAAGAGGAGATTTTCTTGACGAGATCTTAGCAAATGGAGGATTAAATTATGAGGAAAAAGTGAGTGTTTTACTGGACCTTTTGCTAGCTGGTTACGAAACAACCTCAGGGCTGATGGCCCTCGTCGTCTATTTTCTGGCTAAGGCCCCATTAGCCCTTCAGACACTTCAGGACCCAGCAACAAGCAGAAAAGTGAGCCCTTATGGTGGTGGACTTCGAATTTGTCCTGGGGCAGAGCTTGGTAAATTGGAGACTGCATTTTTTCTTCACCATCTTGTGCTTAATTTTAGAGGCCAAAGTGCTAAACCAAACCAGCACAGAGCGAACTGCGAACGTCGTCGTTTAGTGGGAAGAATGTCGTATGACTACCTCTTCAAGTACATAATCATCGGCGACACAGGTGTGGGAAAATCGTGTTTGCTTCTTCAATTCACCGACAAGAGGTTCCAGCCGGTGCATGATCTCACAATCGGAGTTGAATTTGGGGCTCGAATGGTTACCATCGACGGCAGGCCGATTAAGCTTCAGATTTGGGACACTGCTGGTCAGGAATCCTTCAGATCCATTACTAGATCATATTACAGAGGAGCTGCTGGTGCCCTTTTGGTTTATGACATCACAAGGAGGGAAACATTCAATCATCTCGCAAGCTGGCTGGAAGATGCTCGGCAACATGCAAATCCCAATATGACAATAATGCTCGTTGGAAATAAAAGTGATCTTGCACATCGTAGGGCCGTAAGTAAAGAGGAGGGGGAGCAGTTTGCAAAAGAAAACGGGCTTCTGTTCTTGGAGGCTTCTGCTAGAACTGCTCAAAATGTGGAAGAGGCGTTTACCAAGACTGCAACCAAGATACTTGAGAAAATTCAGGAAGGAGTCTTTGACGTGTCCAACGAGTCGTCGGGAATCAAAATTGGCTATGGAAGGTCTCAAGGTCCCGCGGGTGGGAGAGATGGGACAGTTGCTCAGGGAGGTGGATGCTGCAATTGA
>gnl_Stras_v2.0_SGA_v2.0_scaffold71T23776
ATGGACTCTCTCTGGACTCTGTTACTAGTCACAACTTCTTTTATAATACTCTGTTTTTCAGCCATTTTTCTTCAATGGAAGCTCTTTAATAACCACACCAAAAAACCATCAAAAATCCCTCTTGGGAGCTTTGGCTTTCGGCCTTTCATCGGTGAAACTATTCACTTCATTTCTTGCGCGTATTCCGATCGACCCGAATGCTTCACGAACAAACGTCGTCAAATGTATGGAGATGTTTTCAAGTCACATTTATTTGGGAGCCCAACAATAGTATCAACTGATGCAGAGGTGAACAGAGTTATTCTACAAAGCGACTCGACAAAATTCGTGCCTTCTTACCCGAAATCGCTAATGGAATTGATGGGAAAGACGTCGATTTTGGTCGTTAACGGGGCTTTGCAGAGGCGAATCCATGGATTGATTGGGAATTTTCTAAAGTCTCCATTTTTAAAAGCTCAAATCACTGCTGATATGCAAAAGTATGTGACTCAGTCTATGGAGAATTGGAGGGAAGATTGTCTAGTGTACATTCAAGATGAAGCAAAGAATATTGCATTTCGAGTGCTGGTAAAAGCATTAATTAGTGTGGAATGTGGTGATGAAATGGAGCTGCTAAAGAAGCATTTTCAAGAATTTATTGCGGGCCTAATGTCGTTGCCAATAAATTTACCTGGCACTCAGCTTTACCGATCTTTACAGGCAAAAAGGAAAATGATAAAGCTAATTGATGCAATTATTCAATCCAAAAGGGACCAAAAAAATTTTCCAGGGGCACATTTGTCAAAAGACGTGATAGATGCACTGATGAATGATACTAGTGGGCTGCTTACAGATGAACTAATAGCAGAAAATATGATTGATTTAATGATTCCTGGTGAAGATTCAGTTCCGCTTTTAGTGACTCTTGCAATAAAATACCTGTCAGATTCTCCAGCTGCTCTCAAGCAATTAACAGTCATTACAGAGACTTTAAGGATGGGCAATATAATCACAGGGGTTATGAGAAAAGCCACAAAAGATGTTGAAATAAAGGGGCTTTTGATACCAAAGAACTGGTGTGTGTTTGCATATTTTAGATCAGTGCATTTGGATGACAGAGTCTATGATTCACCTTACCAGTTCAGTCCATGGAGATGGCAAGATAGGGAAGTAAGCAGTGCAAATTTCAGTCCATTTGGAGGTGGACAAAGGCTGTGCCCAGGGCATGATCTGGCCAGGCTGGAGGCTTCTATTTTCCTACATCATTTAGTAACTCAATTCAGATGGGAAGCTGAAGACGACACAATTATCAATTTCCCCACTGTGAGGATGAAGAACAGAATGCCAGTTTGGGTCAAAAGAAGGGATCTCCTTTAA
>gnl_Stras_v2.0_SGA_v2.0_scaffold44T16690
ATGCTACTCTACTTCCTCCTCCTCCTCCTCCCCCTTCTCCTCCTCCTCCGCTCCGCCGCCGTCCGCCGTCGCCGTCGCCTCCTCCCGCCGGGAAACCTCGGGCCGCCCCTCATCGGCGAGACGCTCCAGCTCATCTCCGCCTACAAAACCTCCAATCCGGAGCCCTTCATCGACGACCGGGTCGCCCGGTTCGGATCGCTCTTCACCACCCACGTCTTCGGCGAGCCGACCGTCTTCTCCGCCGACCCGGACGCGAACCGGCTCATCCTCCACAGCGAGGGCCGGCTCTTCGAGTCAAGCTACCCCGGCTCCATCTGCAACCTCCTCGGCCGCCACTCGCTCCTCCTCATGCGCGGCGGTCTCCACCGCCGGATGCACTCTCTGACCACCAGCTTCGCCGGCTCCGCCATCATCCGGAGCCACCTGCTGGGGGATATTGACCGACTCGTCCGGCTCAACATGGACGCCTGGACCGGCCGGGTTCTTCTCATGGAGGAGACCAAAAAGGCTCGGACAAAGGTGGCGGAGGCGCTGAGCCTGGTGGTTCGGGAAAGGAGGAGAGAGAGTGAGAGAGGAGAGAGAAAGAATGACATGCTGGCGGCGCTGCTAGACGAGGACGGCGGCGGAGGTGGCTTTTCCGACGAGGAGATTGTGGATTTCATGGTGGCTCTGCTGGTGGCCGGTTATGAAACCACATCAACTATCATGACGCTCGCCGTTAAGTATCTGACGGAGACACCTACGGCGTTGGCTCAGCTCAAGGAAGAGCATGATCAAATCAGAGCAAAAAAAGGTGACATTAATTCTCTTGAGTGGGAAGATTGCAAATCCATGCCCTTCACTCAATGTGTCGTGAATGAAACCCTTCGTGTAGCTAACATAATCAGCGGTTTTACAATTCCTAAGGGATGGAAAGTGTTTGCTTCCCTTCGAGCCGTACACATGGATCATCAACACTTTAAAGATGCTCGAACTTTTAATCCGTGGAGATGGCAGAATGGCTCGAATGGCGTGGCGAATGTTTTCACGCCATTTGGAGGTGGGCCCCGGCGATGCCCCGGCGCTGAGCTGGCGAGGGTTGAGCTCTCGGTTTTTCTCCATCGACTAGTCACCCAATTCAGTTGGGAGCCTGCAGAAGAAGATAAAGTGATATTCTTCCCAACCACAAGAACTCAGAAGAAATATCCAATTCTTGTAAAGAGGAGGATTTAA
>gnl_Stras_v2.0_SGA_v2.0_scaffold276T46634
ATGGGTGATTTTGGGTATGGAAAGATCTACAGGTCCCACTTATTCGGGGAGCCGGCAATTGTCTCGGCCGACGCCGACCTGAACCGATTCATCCTGCAAAACGAGGGCCGGTTGTTTGAGTGCAGCTATCCGAGGAGCATCGGGGGCATTTTGGGAAAATGGTCAATGCTCGTCCTCGTTGGCGATATGCACCGAGATATGAGGACTATCTCCCTCAATTTCCTCACAAATGCCAGCCTCAAAACCCGTCTCTTAGCCGAGGTTGAAAAGCACGCGCTCCTCGTCCTCTCCTCGTGGCCGCACAACTCTGTTGTCCGCGCACAGGACGAGGCCAAAAAGTTCACATTCAATTTAATGGCTGAGCATATAATGAGCCTTCAGCCAGGGAAGCCCGAGACAGAGAAGCTGAAGTTGGAATATATCACGTTTATGAAAGGCGTAATTTCTGCACCCTTGAATTTCCCGGGAACTGCTTACTGGAAGGCCTTACGGTCTCGATCGACGATCCTTGGATTTATCGAGCGGAAAATGGAGGAGAGGATGTTGATGGAGAATAGAGGGAATGATCTGCTGGGTTGGGTGCTCAACAATTCAAATCTATGGAAAGAGCAAATAATGGACTTAGTTTTGAGCTTGTTGTTTGCTGGCCATGAAACCTCTTCAGTTGCTATAGCTCTCGCCATATATTTTCTGCAAGGCTGCCCCACTGCACTTCACCAATTGAGAGAAGAGCATTTGGGAATAAGCATGGCGAAAAGGGAAAGAGGGGAGACAGAGAGATTGAGCTGGGATGACTACAGAAAAATGGAGTTCACTCAATGTGTCATAAGCGAGACTTTGAGGCTGGGGAACGTGGTTAGATTTCTACACAGAAAAGCCCTCAAAGATGTTAGGTATAAAGTGTTGCCGGTGATTGCAGCAGTGCATTTAGATGCGTCAGCATTTGACCAGCCTTGGCACTTCTACCCATGGAGATGGCAGCAGCAGGTAATTTCTTTATTTACTCTACTCATTAAT
>gnl_Stras_v2.0_SGA_v2.0_scaffold280T46860
TTGGTGATTAGATATGGAGATGTCTTTAGAACACACATTCTCGGCAAGGCGATCATTGTCTCGACTGACCCTGAAGTCAACAAAATGATTTTGCATAATCATGGGAATATTTTCATCCCAAGCTATCCTAAAACTATCACCAAACTTCTTGGAAAATCCTCAATACTGCAAATAAACGGGCCTTTGCACAAGCGAGTGCATTCCCTTATAGGCGTTTTTCTCAAGTCGCCCGAGCTCAAGGCCCGAATCACAAGAGATATCGAGAAAACCGTTAAGCTTTCCCTATCTAATTGGTCGACCGAAAAAAGTTGCCAAGTTCACGTTCAAGACGAAACTAAAATGATTACATTTGAGATTCTTGTACGAGTGCTAATGAGCATTGGTTGTGGTGAAGAAATGGAGTTGCTGAAAAAAGAATTTGGCGAATTTATCAAAGGACTAATTTGTGTGCCCATTAAGTTCCCTGGGACAAGGCTGTACAAGTCTTTGAAGGCAAAGAAGAAATTACTGAAAATGGTGAACAAAATTGTAGAGGAGAGGAAAGCAGCTATGAACAAAAATAACGAAAAATCGCAGCCAAATGATGCGATTGATGTGTTATTATGTAACTTTAATGAATTATCCGACGAGATTCAGCATCGACTCCCGTTGGATTTTATTAGTGGAAATATAGTTGAAATGATGATTCCAGGTGAGGAGACTGTGCCAACTGCCATGACCTTGGCAGTTAAATTTCTCGTCGATAACCCTGCGGCCTTAGCCCACTTAGTG
>gnl_Stras_v2.0_SGA_v2.0_scaffold4T02125
ATGTCAGTCACAGCAGGTGAAGGATATTGGATTGCCTTGATTTTTCTGGTTATTTTGTTGGGTTTATTGACACTTCACCATTTCATGCCATTGCTATTGTTAATGAGAGATAGTCGCATTCCGAAAGGGTCCTTCGGCTGGCCGATTATTGGGGAGACCCTTTCATATCTTAAGCCTCATCCTTCAACCTCTTCCGGAGCTTTTTTGCAAAACCATTGTTCTAGATACGGAAAGGTGTTCAAATCCCATCTGTTTTTCTCACCGACTGTAATCTCGTGCGACAAAGAGCTGAATCACTACGTATTACAAAACGAAGGGCGATATTTCGAGTGCAGCTACCCGAAAAATGTACATCAAGTCCTTGGCCAGAGATCTTTGCTGGTGGCCGTGGGGGAGACCCACAAAAGGCTCAGGAATGTTGCTGTCTCGCTCGTCACCAATATCAAATCCAAACCCGACTTTTTGAACGATATCGAGAGAAATGCGGCACGAGTACTCGATTCTTGGAAAGATAAGAGCCAGGCAAGACGTAGAATATCTTCACGCGTCAAGGCAATCATAGATGATAGAAGAAAAAATGCGGGAAATTGTTGCGAAATGAGTGATGATTTCCTTAAGATACTTTTGAATGTCGACTCTTTGACGGAAGCTGAGAAACTAGAGCACGAGACAATAAGAAGCATGAAGAAAAAGGATGAATTACTCAACTGGAACCATTATAAAGCTATGGAATTCACACACAACGTTATAAATGAAGCCTTGAGATTAGGTAACATTGTTAAATTTGTCCACCGAAGGGCAATCCAAGATGTTAAATTCAAAGATCACATAATACCATCGGGATGGAAGGTCCTACCTATCTTCTCCGCCGTTCATCTCGATCCTTCTTTTCATGTGAATCCCCTCGATTTTAATCCTTGGAGATGGCAGAAAGAAGATGAAGCGGGCAAGACATTTACTCCATTTGGGGGAGGGTCCAGGTACTGCCCTGGTTTTGAACTAGCTAAAGTTGAGGTTGCTTTTTTCCTCCATCGCCTCCTACAAAAATATAGG
>gnl_Theca_v1.1_Thecc1EG000402t2
ATGCCTGACTCAGAGCATATTTTCTTGTTTCTTCCTTCTTTCTTATCTCTGATTCTGTTCTTCATTCTCATCAAGAGAAAGCAAAGAACATTCAACCTTCCACCAGGCAGAATGGGTTGGCCTTTTGTGGGTGAAACAATTGGTTACTTGAAGCCTTACTCTGCTATATCAGTAGGAGAATTCATGCAGCAGCACATATCAAGGTATGGGAACATCTACAAATCAAATTTGTTTGGCGATAAGACAATCGTCTCTGCAGATGCTGGGTTGAATAAGTTCATATTACAGAACGAAGGAAGATTATTTGAGTGCAGCTATCCGAGAAGTATCGGTGGCATTCTTGGGAAATGGTCTATGTTGGTTCTAGTTGGAGACATGCACAGAGACATGAGAATTATATCACTGAACTTCTTGAGCAACGCCAGGCTGAGGACTCATCTGTTGAGGGAAGTGGAGAAGCATACCTTACTTGTTCTGAGTACCTGGAAAGAGGATTGTATATTTTCAGCTCAGGATGAAGCAAAAAAGGAATATGCTTTGCAGTTCACTTTCAATTTGATGGCAAAAAATATTATGAGCATGGATCCTGGACATCCTGAGACCGAGCAGCTCAAGAAGGAATATGTTACTTTCATGAAAGGAGTTGTTTCTGCTCCTTTAAATTTACCTGGAACTGCATATAGAAAGGCCTTACAGTCTCGATCAACTATCCTCAAATTTATTGAGAGAAAAATGGAAGAGAGGATAAAGAAAACGAAGGAGGGAAAAGAAAATCCCGAGGAAGATGATCTTCTTGAATGGGTTTTGAAGCATTCAAACCTTTCGACAGAGCAAATCCTTGACTTGATCCTGAGCTTGCTCTTCGCTGGGCATGAAACTTCATCAGTAGCCATAGCTTTAGCCATCTACTTCCTGCCGGGTTGTCCCACCGCTATTCAACAGTTGAGAGAAGAACACCTTGAAATTTTCAGAGCCAAGAAGCAGTCAGGGGAGATGGAACTGAACTGGGATGATTACAAGAAAATGAAATTCACACAATGCGTTATCAATGAGACGCTTAGGCTCGGAAATGTTGTCAGATTTCTTCATAGAAAGGCTCTCAAAGATGTTCGGTATGGAGGTTATGATATTCCATGTGGCTGGAAAGTGCTGCCAGTGATTGCAGCTGTGCACTTGGATCCCTCTCTTTTTGACCAGCCTGAACACTTCAATCCATGGAGATGGCAGCAAAATGATAATACTACTCGAGGGACGTCGCCTTCGTCTTCGTGCCCGTCAACGCCCAGCGCGTCGAGCAGCAATTACTTCTTGCCATTCGGGGGAGGACCACGGCTATGCGCGGGATCAGAACTGGCTAAACTCGAAATGGCGGTTTTCATCCACCATTTGGTCCTCAACTACCAATGGGAGTTAGCTGATGTGGATCAAGCCTTTGCCTTCCCTTTTGTCGACTTTCCCAAAGGCTTACCCATCAGAGTCCAGCGCCACACTTCGGATATGAAT
>gnl_Theca_v1.1_Thecc1EG002483t3
ATGGCAGAAGGTTTTTGGCTTGTGGTTTTGGTTGGAGGAGTTGTTGGTTTTCTGTTAGGTCTTGTCTTGAACCACTTCTTGCCCTTGCTCTTCAAGGGTGGCCTTGTCCCCAAGGGAACTTTTGGGTGGCCTTTACTTGGTGAAACATATAGTTTCTTAAAGCCTCACTCATCCAATTCTGTGGGGGCATTTCTTCAAGACCATTGTTCTAGATATGGGAAAGTGTTCAGATCCCATTTGTTCTTCTCCCCCACAGTGGTTTCCTGTGACCCAGAGCTGAACTATTTCATACTTCAAAACGAAGGCAAGCTGTTCGAGTGCAGTTATCCAAAGCCTATCCATGGCATTCTTGGTAAGGTTTCCATGCTGGTGGCAGTAGATGACACTCACAAGAGGCTCAGAAATGTGGCCCTCTCTCTGGTCAGCATTTCCAAATCAAAGCCTGAGTTTCTCAATGACATTGAAAGCATAGCCATTCAGATACTGGACTCATGGAAAGATAAACCAAAAGTTATCTTCTGTGAAGAGGCTAGAAAGTTCACATTCAATGTAATAGTAAAGCAGGTGCTAGGGTTGACGCCACAGGAGCCAGAGACATCAAAAATTCTAGAAGATTTTCTCACCTTTATGAGAGGACTTATCTCTCTCCCACTCTATATTCCTGGAACCCCATATGCAAGAGCTGTTCAGGCTAGAAGCAGAATATCTTCTTCTGTCAAAGCAATTATAGAGGAAAGAAGAAGAAATCCTGAGAATTCTAAGAAAAGGAGTGATTTCGTTGAAATCCTTCTATCTATTGATACCTTATCTGAAGATGAAAAAGTGAGTTTTGTTTTGGATTCTCTATTGGGTGGCTATGAAACTACTTCCCTTTTAGTGTCCATGGTGGTTCATTTTCTAACCCACTCACCGACTGCATTACAACAGTTAAAGCAAGAACATCAGAACATAAGGAGCAGGAAGCAGAACGATGATCATTTGGATTGGGAAGATTATAAGAAAATGGAGTTTACCCAAATTGTCATCAATGAAGCTCTCAGATACGGCAACATTGTCAAATTCGTGCACCGAAAGGCTCTCAAAGATGTCAAATTTAGAGGTTGTTACCTAATTCCATCTGGCTGGAAGGTCCTGCCTGTTTTCACTGCAGTTCATTTAGACCCATCTCTCCATGAAAATGCTCCCCAGTTCCATCCATGGAGATGGGAGAGCCAGGATCCCATGTGCAAGAAATTTACACCCTTTGGAGGTGGGTCAAGATGCTGCCCTGGATCTGACCTAGCTAAGGTTGAGGTTGCATTCTTCCTCCACCACCTTGTTCAAAACTTCAGGTGGAAAGCAGAAGATGAGGATCAACCCATGGCATATCCATATGTAGAATTTCAAAGAGGACTAGTTCTAAATGTGGATCGGTGTTCTGAAACTACCATG
>gnl_Theca_v1.1_Thecc1EG000287t1
ATGGACCGGGGAATAGGATTGTTTAGCGTGTTGATGGGTGCTGTCTTGGTAGGATATTGGTTTTGGCACAAGAAGAAGATGAAGAGAGTAGGCGTAGGAGGAGAGGTAGTAGCAAAGAAAAGTGGGGTTCCTAAAGGGAGCTTGGGTTGGCCTTTCATAGGAGAAACTCTCGACTTCATTGCTTGTGGTTACACCTCCCGGCCTGTCAGTTTCATGGACAAACGCAAATCCCTGCATGGGACGGTGTTCAAAACTCACATCTTGGGAACACCCATCATTGTTTCCACCGATCCCGACGTGAACAAGGTGGTTTTACAGAACCATGGCAATGTTTTTATCCCTGCTTACCCCAAATCGATCCGGGAGTTGCTTGGAGAACATTCCATCCTTCAGATGAATGGGAATCTTCAGAAGAGAGTTCATGCACTCCTCGGAGGTTTCTTGAGATCCCCACAACTCAAGAGCCGTGTCACTAGATACATTGAAAACTCTGTCAAACTAACTTTGGGCTCATGGCAAGACATGCAGCTGATACATGTTCAAGAAGAAACCAAAAAGATTACATTCAATGTCTTGGTAAAAGTTTTGATGAGTGTTGGTCCTGGAGAAGACTTGAACTTTCTGAAGAGAGAATTTGAAGAATTCATCAAAGGCTTAATCTGCTTACCCATCAAATTTCCAGGAACAAGACTATATAAATCTTTGAAGGCCAAAGAAAGGTTACTGAAAATGGTGAAAAAGATTGTGGAGGAGAGAAAATTGGCTATGGAGAAAACAGACGAAAGAGGTATGGCCAATGATGCGGTGGACGTGCTGCTGCGTGACAGGGAAGAAGCAAACGACAAGCAATCTCTACCGTTGGATTTCGTCAGCGGAAACATAATAGAGATGATGATCCCTGGAGAAGAGACGGTTCCCATGGCAATGACCCTAGCTGTCAAATTCCTCAGTGACTGCCCTGTTGCACTCCACCAGTTGATGGAGGAGAACATGGAACTGAAGAAGCAGAAGATGATGAATTCTGCTGAAGACTATAGTTGGACTGACTACTTGTCTTTGCCTTTCACTCAAAATGTGATAAGTGAAACTCTTAGACTGGCAAATATCATCAATGGAGTTTGGAGGAAAGCACTCAAGGATATAGACATTAAAGGTTATTTGATACCACAGGGATGGTGTGTCCTGGCATCTTTCATTTCTGTTCATATGGATGAGGAAAATTATGAAAACCCATATCGTTTTGATCCATGGAGATGGGAGAAACTTGGAGCTGCTGTTAACAACAATAGCTTTACACCCTTTGGAGGTGGGCAGAGGCTCTGCCCTGGTTTAGAACTGTCAAGGCTAGAGCTTTCAATCTTCCTTCACCATCTTGTCACCAGTTACAGATGGGTTACTCAGGAGGATGAAATCATCTACTTTCCAACTGTTAAGATGAAGAGGAAGCTGCCAATCACAGTCACCCCCTTATGCAACTACCAG
>gnl_Theca_v1.1_Thecc1EG029010t1
ATGAAAGCACGAGGGCAGCCAGCTGCTGCTGCTACCCTGCACCTGCCAAGGGAAGAGGGCCTGGCCTGGACGCCCCTCATCAAACCCACAGGAATTTCTTTTACAGCAATATTTATTTTGTTCTCTTTTCTTTCACCTTGGTATGGCAAGGTGTTCAAATCACACATATTTGGAACTCCAACTATTGTTTCAACAGACGCAGAAGTGAGTAGATTTGTTCTACAAAGTGATGCAAAGGCTTTCGTGCCCTTTTATCCGAAATCCCTCACTGAGTTGATGGGAAACTCCTCCATTCTGCTAATCAATGGGAGCTTACAAAGGAAAATCCATGGTCTTATAGGATCCTTCTTCAAGTCTCCACATCTCAAAGATCAGATCACTAGAGACATGCAAAATTATGTCCAACAATCAATGGATAAATGGAGAGATGATCAGCCCATATACATACAAGATGAAACCAAAAATATTGCCTTTCAAGTACTAGTCAAGGCATTGATTAGTTTGAATCCAGGTGAAGAAATGGAACTTCTCAAAAAACAGTTCCAAGAATTTATCTTAGGCCTAATGTCTTTACCTGTAAAAGTACCCGGAAGTCAACTTTATCGATCCTTGCAGGCAAAGGAGAGAATGGTTAAGATTGTACACAAAATTATCCAATCTAAAAGGAATTCTGGCATCTCAACAGTTGCAAAAGATGTGGTAGACGTTTTGCTCAAAGATGCTAGTGAACTATTAACAGATGATCTAATAGCAGATAACATGATTGATATGATGATCCCTGGTGAAGATTCAGTGCCGGTCCTAATGACTCTTGCAATAAAATACCTTTCAGATTGCCCTGCTGCTCTGCATCAATTGACGGAGGAAAACATGAAGCTGAAAAAGGTCAAAGCGCAGAATGGAGAGCCATTGATTTGGAGTGATTACTTATCATTACCTCTTACACAAAGCGTTATTACAGAGACTCTCAGGATGGGAAACATTATAATAGGGGTGATGAGAAAGGCCATGAAGGACATTGAGATAAAAGGGTATCTAATACCAAAAGGATGGTGCTTTTTTGCGTATTTTAGATCAGTTCATCTTGATGAAAATCACTATGATTGGCCTTATCAGTTCAATCCATGGAGATGGCAAGACAAAGACGTAATTAGCAGCTACAACTTCACCCCATTTGGAGGTGGGCAAAGGCTGTGTCCTGGACTTGACTTGGCCAGGCTGGAAGCTTCCATTTTCTTACACCATTTTGTCACTACTTTCAGATGGGTGGCCGAAGATGACACGATTGTCAACTTTCCAACAGTAAGAATGAAGAAGAGAATGCCGATTTGGGTCAAAAGAAGGGAAGACTCC
>gnl_Theca_v1.1_Thecc1EG042532t1
ATGGCTTTCTTTGTTTACTACTATCTCTGTTTCACCGCCGTCGTCTCCGCCGTCTTCTTCCTCCTCCTCCGTTCTTCCCGTCTCCGGCGGCTCTGTTTGCCGCCGGGAAACTTGGGTTTACCTTTCGTCGGGGAGACTTTACAGCTCATAGCAGCTTACAAGACCGAGAACCCCGAACCCTTTATCGACGAGAGGGTGAGCCGGTACGGTTCAATCTTCACCACCCATGTTTTCGGCGAACCCACTGTTTTCTCAGCTGACCCCGAAACCAACCGGTTCATCTTGCAAAACGAAGGGAAGCTCTTCGAGTGTAGTTACCCCGGTTCGATATCGAATTTGCTTGGCAAACATTCATTGCTCTTGATGAAAGGAAGCCTCCACAAAAGAATGCACTCCTTGACCATGAGCTTCGCTAACTCGTCGATTATCAGGGATCATCTTTTGGTCGATATAGACCGGTTGGTCCGGCTCAACTTGGATTCCTGGACCGACCGCGTCTTCCTCATGGAAGAAGCCAAGAAGATTACTTTTGAGTTAACAGTGAAGCAGCTGATGAGCTTTGATCCTGGTGAATGGAGTGAGAGTTTGAGAAAAGAATACGTTCTTGTCATTGAAGGCTTCTTCACTGTCCCTTTGCCTCTCTTTTCCACCACCTACCGTCGAGCAATCAAAGCGAGAACAAAGGTGGCAGAGGCATTGAGCTTGATAGTAAGGGAGAGGAGGAAAGAGTTTGAAGGCGGGGAAAGGAAGAACGACATGTTGGCAGCTTTATTAGCGGGGGATGACAACTTTTCCGATGAGGAAATTGTTGATTTCTTGGTAGCTTTGCTTGTTGCTGGCTATGAAACAACCTCAACTATCATGACTCTTGCTGTCAAGTTCTTGACTGAGACCCCTCTTGCTTTGGCTCAACTCAAGGAAGAGCACGAGGGGATTAGAGCAAAGAAAAGTGAGTCAGAGGCTCTAGAATGGATTGATTATAAGTCAATGCCATTCACTCAATGTGTTGTTAATGAGACATTGCGAGTAGCAAACATAATCAGCGGAGTCTTCAGGCGAGCAATGACAGATATCAACATAAAAGGTTATACAATTCCAAAGGGTTGGAGGGTTTTTGCATCGTTTCGGGCTGTACATCTCGACCATGATCACTTCAAAGATGCTCGCACTTTCAATCCATGGAGATGGCAGAATAACTCCGGGATGAGCTGTCCTGGAAACGTTTACACACCGTTCGGAGGAGGGCCTCGACTCTGCCCGGGTTATGAGCTTGCTAGAGTAGAACTCTCTGTATTTCTACACCACCTTGTAACTCGGTTCAGTTGGGTTCCTGCTGAAGAAGATAAGTTGGTATTCTTCCCAACAACCCGAACACAGAAGCGGTATCCGATCAATGTGCAGCGTCGTCTTCAGAACGCAACATTAGCCACA
>gnl_Theca_v1.1_Thecc1EG017014t1
ATGGTTGGTCTCTTTCCCCTCCTCTTGTTATCTCTCTTGCTAGGGCTAGGACTCCATTTCCTTCTACAAGTTTTTGCAAAACAAGAGCCTGCAAACTTGCCCCATGGGAGTATGGGGTGGCCTTTGTGTGGGGAGACTCTTGGTTTCCTTAAGCCTCACAGATCAAACTCCATGGGAAACTTCTTGCAAGAACATTGCTCTAGGTACGGAAGAGTGTTCAAATCTCATCTGTTTGGTTCCCCAACAGTAGTTTCCTGCGACCATGAGCTTAACTGGTTTGTTCTTCAGAATGAAGAGAAGTTTTTTCGGGTCAGCTACCCCAAGGCCATGCATGGCATTCTTGGCAAGTTCTCTTTGCTTATTGTTTCTGGGGATGTTCACAAAAAGCTACGAAATGTTGGGGCCAGCTTCATCAGTGCCTCTAAATCAAAGCCGAACTTCGCTAATTGTGTCGAAAAGATGTCAATCTCGATGATGAATTCATGGAAAAATTGTAAACAAATTGGCTTCTATAAAGAAGTGAAAAAGTTCACACTCAACCTTATGTTGAAGCATCTCTTGAGTATTGAACCAGAGGAGCCACTGGCCGTCAAGATCCTGGAAGATTTTCTAACTTACATGAAAGGTTTTGTGTCTTTGCCAGTATACATCCCTGGAACACCTTACGCCAGTGCGGTGAAGGCTAGAGCAAGGCTTTCGGCAACTGTTAGAGAGATTATTAAAGAAAGGAAAAAGGAGAAGTTGGGGCTTGAAGAAGGAGATTTCTTGGATATAATTTTGTCAAAAGGTAGTTTGAGTGATGAAGAAACAGTTAGCATTGTGTTGGACATTTTGCTTGGAGGCTATGAAACAACAGCAACACTGATGGCCTTGATTGTCTACTTTCTTGCCCATGCTCCAGATGCTTTAGAAAAATTAAAGCAAGAACATAATGCAATAAGGAACAGCAAAGAGGATGGAGAACCCTTGAGCTGGGAAGATTACCAGAAAATGGAATTCACCTGCAATGTTGTTTATGAAGCAATGAGGTGTGGGAATGTGGTCAAATTTGTGCACAGGATAGCTCTTCAAGATGTCAAATTCAAAGGATATTTCATTCCCTCGGGATGGAAGGTTCTTCCTGTCTTCACAGCAGCTCACTTTGATCCATCTCTTCATGAAAATCCTTTGGAGTTTAATCCTTGGAGATGGACTGATAAAGCAACAAGCAAAAAGGTGATGCCATTTGGTGGTGGTCCTCGGCTATGTCCAGGGGCTGAGCTTGCTAAAGTAGAGATTGCATTCTTCCTTCATCATCTTGTCCTGAATTATAGGTGGAAAACAATGGCAGATGATTTCCCTCTTGCTTACCCCTATGTGGAGTTCAGGAGAGGCTTGCTTTTGGAGATTGAGCCAGTAGAAGCTATGCTGGAAAAGAAACCTAATTGTACTACT
>gnl_Utrgi_v4.1_Scf00518.g18937.t1
ATGGCTTCTTCACTACTTCGGAATCTCTTCTCCTCCGACGTCACAATCATCGTGAATGAGTACAACGGGGCGACCCGAAACGAGTTGTTCGACGCGGCGGGAACCTACCTTCGGAGGATTACCTGCCCAGATGCGGAAGACGTCGTGTTTTTCATTGAAGAGGTCATCGATTCTTTCAAAGGAATCAGATTGAAGTGGAAGTTTTGTAGCAAGACGGCCGGCCAGAATAGATTCGAACTTAGCTTCTGGAAGGGACACAAACAGCATCAGTCCATTCAATGTAAGATGAAACCTCACAAAAATGTGATGGTAAGTCTTTTGGGTTGCTATGGAAAGTGTATTGTAATGGAATTTGCCTCCAGGCTCAGGGATGGAGGAAGAAAAGCGATGTGGCCACGGTTTTTGAGACCACAGTCAATAATGGTTTGGGCGGATGGAGTTGGGGAGGGAAAGATGGAGATTTTGGCATCTTCTGGGATCTGGGTTCTATCTTTTATTGTGTTAGCTGTTCTCTGTGTGTGTAAAGTTGCAGGGTGGATGAAGAAGGCAGAAGAAAATGATACAAAGAGAGAGATGATCCCTGTTATCCCCAGAGGGAGCTGGGGTTGGCCGGTGATTGGGGAAACCTTAGAATTTATAGCCTGTGGATACTCTTCCACGCCTGTCAACTTCATGAACAAGCGCAAAGCCAGGTATGGAAATGTGTTCAGAACATGTCTTCTTGGGAAGGCAATCATTGCATCAACAGATCCTGAGTTTAACAGAATCATCTTGCAGAATCATGGGGATGTGTTTGTACCCTCCTACCCAAAATCCATTACAGAACTTCTTGGGAAGTCCTCCATTCTGCAAATGAATGGACCCTTGCACAGGAAAATGCATACTCTAATCAGCGTTTTCTTGAAGTCTCCTCAGTTTAAAGCGCAAATCACAAAGGAAATTGAGAATGTTGTTCGATTATCCTTTTCAGCTTGGGGTGAACAAGGCACCCGTGTTTACATTCAAGAGGAAACCAAAAAGATTACATTTGAAATTCTTGTCAAAGTGCTGTTGGGAGATTGCCCTGGAAAAGAGATCAAGTTGCTGAAGCAAGAATTTGAGGAAGTTGTCAAAGGCTTGATCTGCTTGCCAATTAAACTTCCTGGTACAAGGCTGTACAAGTCTCTAAAGGCAAAGCAAAGATTGATCCAAATGGTTAGAAGAATTGTAGAGAGAAAAACTTGTGCAGAGGCAACACAAGACAAGTTGCCAAGCAGTATTGTCGATTTACTACTTCGTGACAATGGAGAAGATGGCAAGCTTGATGTCATCATCGAAAACATAATAGAAATGATGATTCCTGGAGAGGAGACTGTGCCTACAGCAATGACTCTAGCAGTGAAGTTTCTTGTAGACAACCCTGCCGCTCTTTCCCATCTCACGGAAGAAAACATGCAACTCAAGCAGAGGAAAGGTGATGATGAATACAGTTGGAGTGATTACCTTTCATTGCCCTTCACACAAAACGTTATCAGCGAAACTCTGAGACTTGGTAACATCATCAATGCGGTGTGGAGAGAAGCTCTAAAAGATGTTACAATCAAAGGTTACTTGATACCAAAGGGGTGGTGTGTCATGACTTCTTTCAGTTCAATTCACATGGACGAAATGCATTATGAGAATCCTTATGAATTTGATCCCTGGAGATGGAATGAAGCAGGAGCAGGTGCTGGTAGTCATATTTTCACCCCATTCGGGGGAGGCCAAAGGCTATGCCCTGGACTGGAACTCACACGGCTAGAGACTTCAATTTTTCTTCATCATCTTGTTACAAGCTACAGAGTGCAGGATGGCAGCAGAGAAAGACCAGATAATTTACTTCCCCACGGTGAGAATGAAGATGAAGCTTCCAGTCTCGATCACGCCAGTGATGCACAAGTGAGAATGGAAAAGGATGTGCATTTATCTGGTGGTTGGGTGTTGGATTCAGTCGACTGTGCTACAGCTGAGCTCTGGTCCATCATGATTCTTCTTTTTTTAACTGAAATTGCCTATATCACACAGATACGGATGTACATACAG
>gnl_Utrgi_v4.1_Scf00215.g12835.t1
ATGACTTTTCAGTTGACGGTGAAGCTGTTGATGAGTGTTGATCCATGCGAATGGACAGAGAAGCTTATGCAAGAGTATGTGCTAGTAATCGAAGGATTTTTCACTATACCTTACCCCATCTTGTCTCCTACGTACAGGAGGGCCATCCAAGCTCGGGGCAAGGTTGCAGAGGCCCTGGGCGTCGTGGTCAAGGAAAGGAGGAGTGCAAGGGAAGAGCGCAAGGAGGACATGCTGGATGCCCTCCTTGCTGATGAAGTAGGCTTCTCAGATGAGGAGATAGTGGATTTTATGTTAGCCTTGTTGGTTGCAGGATACGAGACAACCTCCACAACCATGACACTTGCTGTCAAGTACCTCACCGATACGCCCCTTGCATTGGCCCAGCTCAAGGATGAGCATGCTGCAATCAGGGCGAGAAAAGGCTCTCGGGTTCTTCAATGGGATGACTATAAATCTATGTCCTTCACTCAGTGTGTTGTGAATGAGACTCTACGAGTAGCAAACATAACCAGCGGCGTATTTCGAAGAGCCACGACGGATGTAAACATCAAGGGTTACACCATTCCAAAGGGATGGAGGCTCTTCGCCTCTCTTCGAGCTGTACACATGGATGAGCACCACTTCAAAGATGCTCGCACCTTCAATCCATGGAGATGGCAGAGCACTTCCGGCACAAGCACCTTCGCCCCTTTCGGAGGAGGGCCGAGGCGTTGCCCCGGTGCAGAGCTCGCCAGAGTGATGATCTCAGTTTTCCTTCATCATCTGGTCACCCAATTCAGGTGGGAGGAGGCAGAAAGAGATAAAGTTGTCTTCTTCCCAACAACGCGAACACAGAAGAGGTATCCTGTGCACGTTACAAGGCTGAGC
>gnl_Vitvi_Genoscope.12X_GSVIVT01016845001
ATGCACAACTTGTGGATTGTGTTTTTGACAGCCATCTTCTTGTCCACCATAATTCTTCTCTACAGAAACAGATCTAGAATCAGATCATCACCAAGCTCATCACTTCCTCTAGGAACTCTTGGATGGCCTCTTATCGGCGAAACCCTAGAGTTCATCTCTTGTGCCTACTCAGACCGCCCTGAGAGCTTCATGGAGCGGCGGCGTCGCATGTATGGAAAGGTGTTCAAGTCTCACATATTTGGGAGCCCAACAATAGTTTCCATTGATGCAGAAGTGAGTAGATTTGTGTTGCAGAGTGATTCAAAGGCCTTTGTGCCATCTTACCCTAAATCTCTCACTGAGCTGATGGGGCAGTCCTCCATTTTGCTCATCAATGGAAGCTTGCAGAGGAGAGTCCATGGACTGATTGGAGCCTTCTTCAAATCCCCACATCTCAAAGCTCAAATCACTCAAGAAATGGAGAGTTATATTCAGAAATCAATGGGGTCTTGGAGAGATGATCACCCCATTTTCATCCAGGATGAAGCAAAAAATATTGCTTTTCAAGTCCTAGTGAAGGCACTGATCAGTTTGAATCCAGGTGAAGAAATGGAGTTTCTAAGAAAACAGTTCCAGGAATTCATCTCAGGCCTCATGTCCTTGCCTGTAAACATACCCGGAACAAGGCTTTACAGATCTTTACAGGCCAAGAAGAAAATGGTTCAATTAGTAGGAAAAATCATCCAAGAAAGGAGAAATATCAACCAACCCTCCAAGGTCCCCAAAGATGTTCTGGATGTTCTCCTCAATGACTCAAGCCAACTACTGACCGATACCCTCATATCCGATAATATGATCGATCTGATGATTCCTGGAGAGGATTCAGTACCAGTTCTCGTGACTCTCGCGATCAAATACCTCTCCGATTGCCCTGCAGCCCTCCAACAACTGACGGAGGAGAACATGAGACTGAAGAGACTAAAAGCCGAGCGGGGAGAGACGATGACTTGGAGCGATTACTTATCGCTACCATTCACGCAGACGGTGATCACAGAAACACTAAGGTTGGGAAACGTTATTATAGGGGTGATGAGGAAGGCCATGAAGGATGTGGAGATAAAGGGACATAGGATACCAAAAGGATGGTGCGTTTTCGCATATTTTCGGTCTGTCCATCTTGATGAAAGCCAGTATGACTGGCCTTATCAGTTCAACCCATGGAGGTGGCAAGACAAAAATATTAGCAGTTGTAGCTTCACTCCTTTTGGTGGTGGACAAAGGCTGTGTCCAGGGCTTGACTTGGCCAGGCTGGAGGCTTCAATCTTCCTCCACCACTTTGTTACTCAATTCAGGTGGGTGGCTGAGGATGATTCAATTGTCAACTTCCCCACAGTAAGAATGAAGAGAAGGATGCCTGTTTGGGTCAAAAGGAGAAGAGACTACTCT
>gnl_Vitvi_Genoscope.12X_GSVIVT01018857001
ATGGAGGTGATTCATTGGTGTTGGGTTGTGGTGGGTGTTGTGATGGGGTGGTGTTGGTATAAGAGCATCAAGAACAAGGCGAAGGAGGAGGGAAGTGGGGTTCCCAGAGGAAACCCTGGTTGGCCAGTAATAGGAGAGACTCTTGACTTCATTGCTTCTGGTTGGAGCTCTCGACCAGTCAGCTTCATGGAGAAGCGCAAGTCTCGATATGGGAAGGTGTTCAAGACAAACATATTGGGAAAGCCGGTGATAGTGTCGACGGATCCGGAGGTGAACAAGGTGGTTCTGCAGAACATTGGGAATGTATTTATCCCTGCCTATCCCCAAACCATCACGGAGATACTTGGAGAATCATCTATACTCCAGATGAACGGCAGTCTGCAGAAGAGAGTGCATGCACTGCTTGGTGGCTTCTTGAGATCACCACAACTCAAAGCTCGAATCACCCGTGACATTGAACGCTATGTCAAACTCACCCTTGATTCTTGGAAAGACCAGCACATTGTTTACGTCCAAGATGAAGTCAGAAAGATCACGTTTGACGTTCTGGTTAGAGTTCTGGTGAGCATTACTCCAGGTGAAGATTTGAACTTTATGAAGAGAGAATTCGCAGAAGTCATCAAAGGCTTGATTTGTCTCCCAATTAAACTTCCCGGAACTAGACTATATAAATCTCTCAAGGCTAAGGAGAGGCTGTTGAAGCTGGTGAGAAGGATCGTGGAGGAGAGGAAGGCAGCCATGGATAGAGGTGATCATGAGACCCTCAAGGGTCCACCCAACGATGCCGTGGACGTGCTGCTCCGTGACACAGGGGATTCATCTGAGACGTCGCGTCTGTCGTTGGATTTCATCAGTTCGAATATGATCGAGATGATGATCCCCGGGGAGGAGACTCTGCCGACCGCCATGACCCTGGCCGTCAAATTTCTAAGTGACTGCCCCGTCGCTCTGAACCAGCTGATGGAGGAGAACATGGAGTTAAAGAAGGGAAAGGCTCTTTCCGGGGAGGATTATGCCTGGACTGACTACATGTGCTTGCCATTTACTCAAAATGTGATCAATGAAACTCTGAGAATGGCAAATATCATAAATGCGGTTTGGAGAAAAGCTGTTAAAGATGTCAAAATCAAAGATTACCTGATACCAGAGGGATGGGGTGTCATGGCATCTTTCACTTCCATTCACATGGATGAAGAGAATTATGAAAACCCTTATCAGTTCAATCCATGGAGATGGGAGAAGGCAGCTAGTGTCAACAACAACAATAGCTATACACCCTTCGGAGGTGGACAGAGGCTGTGCCCTGGTTTAGAATTATCGAAACTCGAAATCTCAATTTTTCTTCATCATCTCGTCACCACCTACCGGTGGGTGGCTAAGAAGGACGACGTAGTTTACTTTCCAACAGTGAAGATGAGGAAGAAGTTACCCATCACCGTCACACCCTTACCACCCCTT
>gnl_Vitvi_Genoscope.12X_GSVIVT01018977001
ATGTCTGACTTGGAGTTTTTTCTCCTCCTCCTTGCGTCAATCTCAGTTCCCCTTGTGATTCTCAATCTGATCAAAAGAAAGCAAAGCGGACTTAATCTACCTCCGGGAAACACGGGTTGGCCTTTTCTGGGTGAAACCATCGGCTATTTAAAGCCGTACTCGGCCACTTCAATAGGAGACTTCATGGAGCAACACATATCAAGGTTCGGAGAAATCTACAAGTCCAATCTGTTTGGCGAGCCAACCATAGTCTCAGCGGATTCTGGGCTGAACAGATTCATACTACAGAACGAAGGAAAATTGTTTGAATGCAGCTATCCCAGAAGCATAGGTGGAATTCTTGGGAAATGGTCCATGCTGGTTTTAGTTGGAGACATGCATAGAGACATGAGAACCATCTCCCTCAACTTCTTGAGCCATGGCAGGCTTAGGACTCATCTCCTACCAGAGGTGGTGAAGCACACTTTGCTTGTTCTAAGCTCTTGGAAGGAGAATTGTACATTTTCTGCTCAAGATGAAGCTAAGAAGTTTACCTTCAATCTGATGGCAAAACATATCATGAGCTTGGATCCCGGAAAGCCGGAGACTGAGCAGCTTAAGAAAGAGTATGTTACTTTCATGAAAGGAGTGGTATCTGCTCCTTTGAATTTCCCTGGAACTGCATACAGAAAAGCCCTACAGTCTCGGTCCACCATCTTAAAATTTATCGAGCTGAAGATGGAAGAGAGGATTCAGAAACTGAGGGGAGGAGGGTTTGAGAATATGGAGGATGACGATCTTCTTGGATGGGTGCTGAAGCATTCCAACCTTTCAACTGAGCAAATCCTGGACTTGGTACTGAGCTTGCTCTTTGCTGGCCATGAAACTTCATCAGTAGCAATAGCTTTAGCTATCTACTTCTTGGAAGGCTGTCCCAACGCCGTTCAACAGCTAAGAGAAGAACACCTTGAAATTTCCAGGGCCAAGAAGCAATCAGGAGAGTTGGAATTGAGTTGGGAAGACTACAAAAAAATGGAATTCACTCAATGTGTTATTAGTGAGACACTGAGGCTTGGAAATGTGGTTAGGTTTCTACACAGAAAGGCCCTGAAAGATGTCCGGTACAAAGGGTATGACATTCCATGTGGGTGGAAAGTGCTTCCGGTGATTGCAGCAGTGCACTTGGATCCTTCCCTTTTCGACCAACCTCAACACTTCAATCCTTGGAGATGGCAGCAGAATAATGGTAACCGAGGAAATTCGACTAGCTGGAGCACAGCCACGAATCAAAACTTCATGCCATTTGGGGGAGGACCACGGCTATGTGCGGGCTCTGAATTGGCCAAACTGGAAATGGCGGTGTTCATCCACCATTTGGTTCTCAACTACAACTGGGAGTTGGTTGATAAGGATCAGGCTTTTGCCTTCCCATTCGTCGATTTTCCGAAGGGCCTACCCATCAAGGTCCGACACCACAATTTCACG
>gnl_Vitvi_Genoscope.12X_GSVIVT01030139001
ATGGCTGTAGGTTTTTGGTTTGTTCTTTTAGTTGGTCTGGTTGGGCTTGTCTTGGGTCTCATCTTGAACCACTTTCTGCCCTTGTTCTTCAAGCTTGGGCATGTCCCTAAAGGGACTTTTGGGTGGCCTCTACTGGGTGAAACCCTTTGTTTTTTGAAGCCTCACCCTTCTAATTCTCTTGGTGCATTTCTTCAAGACCGTTGTTCTAGGTTTGGCAAAGTGTTCAAATCCCACTTGTTCTTCTCTCCAACTGTGGTATCTTGTGACCAGGAGCTCAACTACTTCATACTTCAGAATGAAGACAAGTTGTTCCAGTGCAGTTATCCAAAGCCCATCCATGGTATTCTCGGGAAGATTTCCATGCTGGTGGCGGTAGGCGACACCCACAAGAGGCTCAGAAACGTGGCTCTCTCACTGGTCACCACTACAAAAACAAAGCCTGAGTTTCTCAACGAGGTGGAGAGGGCGGCCATTCGGGTTCTTGATTCCTGGAAAGATAAACCACAAATCATCTTCTGTGAAGAGGCTAGAAAGTTCACATTCAATGTAATAGTAAAGCAGGTCTTAGGCTTGACACCAGATGATCCACAGACTGCTAAAATTCTTCAAGATTTCCTCACTTTTATGAGAGGACTCATATCTCTCCCACTCTATATTCCCGGAACTCCATACGCAAGAGCTGTTCAGGCTAGAATTAGGATATCTTCTACTGTCAAAGCAATTATAGAGGAAAGAAGAAGAGATGCTGAGAATTCTAGCAAAAGGGATGATTTCCTTGAGATCCTTTTATGTGTTGATACCTTATCAGAAGATGAAAAAGTGAGCTTCGTTTTGGATTCTCTACTGGGTGGCTATGAAACTACCTCTCTCTTAATGGCCTTGGCTGTGCATTTTCTGGGTAAATCACCCACTGCACTGGAACAGTTAAAGCTGGAGCATCAGAAGATAAGAAGCATGAAGCAGAAAGATGACTATTTGAACTGGGATGATTATAAGCGAATGGATTTTACTCAAAATGTCATTCATGAAGCTCTCAGATGTGGCAATGTCGTGAAGTTTGTGCACAGAAAGGCTCTCAAAGATGTCAAATTTAGAGATTATCTAATTCCATCTGGTTGGAAGGTCCTACCAGTTTTCAGTGCAGTTCATTTGGACCCATCTCTCCATGCAAGTGCTCTCCAGTTCCATCCATGGAGATGGGAGGGCCGAGATCAAACATGCAAGAAATTTACTCCCTTTGGTGGAGGGTCAAGATGCTGCCCCGGATCTGAGCTTGCTAAGATACAGGTTGCCTTCTTCCTCCACCACCTTGTACAGAATTTCAGATGGAATACCAAGGATGGTGATCAACCCTTTGCATATCCATATGTTGAATTCCAGAGAGGATTGGCACTAAATTTGGATCACTGTTCCACC
>gnl_Vitvi_Genoscope.12X_GSVIVT01032365001
ATGGGATGGCCCCTTCTGGGGGAGACTCTTGCCTACCTGAAGCCACATAAATCCGACTCTATAGGGATCTTCTTGCAGGAACATTGCTCTAGGTATGGGAAAGTCTTCAAATCACATCTATTTGGTCACAGAACCATAGTTTCCTGCGACCATGAGCTCAACATGTTCATTCTTCAGAATGAAGAGAAGCTATTCCAGTCCAGCTATCCCCAGGCCCTTCATGGCATCTTAGGAAGAAATTCTTTGATTCTTGTGTCCGGGGACGTTCACAAAAAGCTAAGAAGTCTTGCTCTAGGCATGATTGGTGGTACTAAGTCGACAGTCAACTTCCTTCCTTCCATAGAAAGACTGTCAATATCAATGATGGAGTTATGGAAAGGATGCAAAGAAGTTGTCTTCTGCAAAGAAGCTAAAAGGTTCACGTTCAATCTCATGATGAAGCAAAGTCTAAGTATTGGACCAGATGAGGCAGTGACCGCTCAGATATTGGAAGACTTCCATACCTTCATGAAGGGCTTTGTGTCTCTCCCAATATATATCCCAGGAACCTCCTATCATAAGGCTGTGAAGGCTAGAGAAAGGATCACCTCTACTGTCAAAGGGATCATAGAAGGAAGGAGGAAAGAGAACAGGCTTCAAAATGGAGACTTTCTAGATGTGATTTTATCAAAGGAGAACTTAACTGATGAAGAGAGAGAACACCTAGCCATAAGGAAAAACAAAAACGATGGAGAGCTCTTGAGTTGGGAAGATTACAAGCAGATGAACTTCACCCTCAATGTCATATATGAAGGCCTGAGATGTGGGAATGTGGTCAAGTTTGTGCACAGAAAATCTCTTGAAGATATCAGATTCAAAGAGTATCTCATTCCTGCAGGATGGAAGGTTCTCCCTGTCTTTACTGCAGTGCACCATGATCCCTGTCTTCATGAAAATCCTTGGGATTTCAACCCTTGGAGATGGGACGATCAAGCAACCAACAAAAAGGTCAGCTTCTTTGGCGGAGGACAGCGGCTGTGTCCAGGGGCAGACCTAGCCAAATTGGAAACCGCTTTCTTCCTTCACCATCTTGTCCTCAACTATAGGTGGAAAATAAAAGGAGATAATTTCCCTCTTGCTTACCCTTATGTGGAGTTCCACAAAGAATTGGCGATTGAGATAGAGCCAATACACAAGACATTGGAACAGAAATGT
>gnl_Vitvi_Genoscope.12X_GSVIVT01032837001
ATGAAGGGTAATCTCCACAAAAAAATGCATTCCCTCACCATGAGTTTCGGTAATTCTTCCATCATCAAGGACCACTTGCTGCTCGACATCGACCGCTTGATCCGCTTCAACATGGACTCATGGACCAGCCGGATCTTACTTATGGAAGAGGCCAAGAAGATAACATTCGATTTGACAGTGAAGCAGCTGATGAGCTTTGATCCAGGGGAGTGGACTGAGTCTCTGAGAAAAGAATATGTGCTTGTGATTGAAGGCTTCTTTACCGTCCCTTTCCCTCTCTTCTCCGCCACCTACCGCAGAGCCATCCAAGCAAGGACGAAGGTAGCAGAGGCACTGAACTTGGTAGTGAGGGAAAGGAGGAAAGCCAAGGAAGAAGGAGAAGAGGAGAAGAAGAACGACATGCTGGCCGCCCTCCTCGACAGCGGCGATAACTTCTCCGACGAGCAGATCGTGGATTTCATCCTGGCCCTGCTGGTGGCTGGCTACGAGACCACCTCCACCATCATGACCCTCGCGATCAAGTTCCTCACAGAGACCCCTCTCGCCTTGGCTCAGCTCAGGGAGGAGCATGACGAGATTAGGGCAAGGATAAGTGACCCTAATGTTCTGGAATGGAGTGATTATAAATCCATGCCTTTCACTCAATGTGTTGTGAATGAGACTTTGAGGGTGGCAAACATAATAGGTGGGATTTTCAGGCGAGTAACCACTGACATCCATGTCAAAGGTTACACAATTCCTAAGGGATGGAAGGTGTTTGCATCATTTCGAGCTGTACACCTGGACCATGAATACTTCAAGGATGCTCGTACTTTTAATCCCTGGAGATGGCAGAATAATTCTGGACCCACGGTTCCAGGGAGTGGTGTGAATGTGTTCACACCATTTGGAGGAGGGCCGCGCCTGTGCCCTGGCTATGAGCTTGCAAGGGTGGTGCTCTCGGTTTTCCTTCACCGCATGGTCACTCGATACAGCTGGGCTCCTGCAGAGGAGGATAAGTTGGTGTTCTTTCCAACCACTAGGACTCAGAAGCGATACCCCATCAATGTGGAGAGGCGAAAAGTGTCATCCGCCGCAGAAAAAGGTGAGGGA
>Frave_14783-v2.0.a2-hybrid.t1
GAAACAATGTTGCAAGCTGAGCAAACCAAAGCTCCCACAGAGAAAATCACAAGGGGAATGCCAACCTCCATGCCTGACTC
AGAGCTCATCCTCTGTGCTCTTCCCTCAATCCTAGCTCTGTTCCTCTTCCTCATTCTCATCACGAGAAAGAAGCAGCAGT
ACCAAATCAGAGGACTCAATCTCCCACCAGGAAACATGGGGTGGCCTTTTCTTGGAGAAACCATAGGCTACTTGAAGCCT
TACTGTGCAACCTCTATAGGAGAATTCATGGAGCAACATATTTCAAGGTATGGGAAAATTTACAAGTCCAGTTTGTTTGG
GGAGCCAACTATAGTTTCAGCTGATGCAGGGCTGAATAGATTCATACTACAAAATGAAGGCAGATTGTTTGAATGTAGCT
ACCCAAGAAGCATAGGAGGGATTCTTGGAAAATGGTCTATGCTGGTTTTGGTCGGTGACATGCATAGAGATATGAGGACT
ATATCCCTCAACTTCTTAAGCCATGCCAGACTCAGAACCCATTTGCTGAGAGAAGTTGAGAAGCATACTTTGCTTGTTTT
GGGGAGCTGGAAAGAGAATTCTGTATTTTCAGCTCAGGATGAAGCTAAGAAGTTCACTTTCAATTTGATGGCAAAACACA
TCATGAGCTTGGATCCTGGAGAACCAGAAACAGAGCAGCTCAAGAAATTGTATGTAACTTTCATGAAGGGTGTGGTTTCT
GCTCCATTGAATTTACCAGGAACAGCTTACAGAAAAGCCTTGCAGTCTCGATCAACCATTCTGAAGTTCATTGAGCGCAA
AATGGAAGAAAGGTTGAAGGAGGGAAGTGAAAACATAGGAGAAGATGATCTTCTTGGGTGGGTTTTGAAGCATTCAAATC
TTTCAAAGGAGCAAATTCTTGACTTGATATTGAGCTTGCTCTTTGCTGGTCATGAAACTTCATCAGTCTCCATAGCTTTA
GCCATCTACTTCTTGCCTGGCTGTCGTAATGCAATTGAACACTTGAGGGAAGAGCACATTGAAATTGTCAAAGCCAAGAA
GATAGCAGGAGAGACAGAGTTGAACTGGGACGACTACAAGAAAATGGAATTCACTCAATGTGTTATTAGTGAGACACTGA
GGCTCGGAAACGTGGTGAGGTTTTTACACAGAAAGGCACTAAAAGATGTAAGGTACAAAGGTTATGACATTCCATGTGGG
TGGAAAGTGCTTCCGGTGATTGCAGCCGTGCATTTGGATCCTTTGCTTTTTGACCACCCTCAACACTTCAATCCATGGAG
ATGGCAGCAGAGCAACAGCGCGCGATCTTCTTCATCATCAAAATCTTATTCGAGCATGACAAGTAGCAACTTTATGCCAT
TTGGGGGAGGACCACGGCTTTGCGCCGGATCAGAATTGGCCAAGCTAGAAATGGCTGTGTTCATCCACCACCTGGTCCTC
AACTACCAGTGGGACTTGGCCAATTTGGATGACCAAGCTTTCGCATTCCCTTTTGTTGACTTCCAGAAAGGACTACAGAT
CAGAGCTCGACGCCAAACAAACTTCATG
>Frave_14904-v2.0.a2-hybrid.t1
ATGGAAATGGTTACAGGGTGTTGGGTTTTGGTGGGATTTTTTCTGGGATCAATATGCTATTACTGGTTTATTAGTAGTTC
TAATAAGAGCAAGGAGAAGGAGAAGGAGAAGGAGAAGGAGAACTACCAAGATGAATATGTTAAGGGTCGTCCTCAAGTTC
CGAAAGGGAGGTTAGGTTGGCCTTTGATAGGAGAAACCCTCGACTTCATTGCTTGTGGCTACACCTCTCGACCTGTCAGC
TTCATGGAAAATCGTACATCTCAGTATGGGAAGGTTTTCAAGACACACATTCTGGGAACCCCTATCATAGTGTCTACAGA
TGCTGAAGTGAACAAGGTGGTGTTGCAAAACCATGGCAACACATTCATTCCTGCTTATCCAAAATCAATCAAAGAACTTC
TGGGAAAAAACTCGATTCTCCAAATCAACGGAAGCCTCCACAAACGAGTTCATGGACTCATCGGCGGCTTCCTGAAATCC
CCGCAGTTCAAAGCCAGAATCACCAGAGACATTGAGAACTCTGTCAAGCTCAACTTGGCTGGCTGGACAGATCACATGCA
TCACCCCATTTACATCCAAGACGAAACCCAAAAGATCACATTTGAAGTTCTGGTTAGAGTATTAATGAGCATTGGTCCTG
GTGAAGAGTTGAATGTTCTCAAGAGAGAATTTGAAGAGTTCATCAAAGGCTTGATCTGCTTACCTATCAAGCTCCCTGGA
ACTAGGCTCTACAAATCTCTCAAGGCTAGGGAGAGATTGTTGAAGATGGTAGGGAAAATAGTAGAGGAGAAGAGAAAGGC
GATGGAAAAGAGTAGTACCATACCAGTCTGTGTCGACGCAATGGACGCTCTGTTACGGGATAGCTGCGACTCGGACGACG
CACAACGGCTGCCGTTGGATTACGTCACCGGGAACATAATAGAGATGATGATTCCGGGAGAGGAGACGGTGCCGATGGCC
ATGACCCTCGCCGTCAAGTTCCTCAGTGACAGCCCCCTCGCTCTGGACAAGTTAAGGGAGGAGAACATGGAATTGAAGAA
GCAGAAGAATGATTCCTCGGAGAACTATTCATGGACTGATTACATGTCCTTGCCATTTACTCAAAATGTGATAAGCGAGA
CTCTTAGAATGGCAAATATTATCAATGCTATTTGGAGAAAAGCTCTCCGAGATGTTGAAATCAAAGGGTATTTGATTCCA
AAAGGATGGTGTGTTTTGGCGTCTTTCAGTTCTGTCCACATGGATGAAGAGAACTATGAACACCCATATCAGTTTGATCC
ATGGAGATGGGAGAAGGGAGAAGCTGCCTTAAACTATAGTACTAGTTTTACACCATTTGGTGGTGGACAGAGACTGTGTC
CTGGTTTGGAACTATCTCGTCTCGAATTATCAATCTTCCTTCATCATCTTGTCACCAGTTATAAATGGGTAGCTGAGAAA
GATGACATTGTCCACTTTCCGACGGTCAAAATGAAGAGGAAGCTGCCTATTTCAATCACATCCACAAGCACT
>Frave_20962-v2.0.a2-hybrid.t1
TCTAAAACACAACCCTCATCACACTCCCACCTCCCATCTTTCCCTATATATACACACACAACTACATATACATATAAACA
AATATATACACTTGCCTACAGAGACCAAACAACCCCCTCCATGGATTTCCTTCTCTCATTTCTACTCTCTCTTTCTCTCC
TTTCCGCCTCTACCATCTTCTTCCTTCTCCGCAACTCTCGTTGCCGGAGACTCAAACTCCCACCGGGAAACCTCGGCCTG
CCCTTCATAGGCGAGACATGGCAGCTCATCTCGGCCTACAAGACAGAAAACCCAGAACCTTTCATCGACGAGAGGGTCAA
CCGGTTCGGTCCCATCTTCACGACGCACGTCTTCGGCGAGCCGACAGTGTTTTCCTCCGACCCGGAGACGAACCGGTTCA
TTCTGCAAAACGAAGGGAAGCTGTTCGAGTGTAGCTACCCGAGCTCCATATCCAACTTGTTGGGAAAACACTCGTTGCTG
TTAATGAAGGGAAATCTTCATAAGAAAATGCATTCTCTCACTATGAGCTTTGCTAACTCGTCGATCATAAGAGATCATCT
TTTGGTCGATATAGACCGGTTGATCCGGCTCAACATGGACTCCTGGACCGGCCGGGTCCTTCTCATGGAAGAGGCCAAGA
AGATTACCTTTGAGCTAGCAGTGAAGCAGCTAATGAGCTTCGATCCCGGCGAATGGACGGAAAGTTTGAGGAAAGAGTAC
GTCCTACTCATCGAAGGCTTCTTCAGCGTCCCGTTACCTCTCTTCTCCACCACTTACCGGCGGGCGATTAAAGCGAGGAC
GAAGGTGGCGGAGGCATTGGGGTTGATAGTGAGGCAGAGGAGGAGGGAGTTCGAGGAAGGGAAGAGGAAGGAGGACATGC
TGGGTGCTTTGTTGGCCGGAGACAATGTCAATGGATTCTCCGACGAGGAGATTGTGGATTTCCTGCTTGCTTTGCTGGTT
GCTGGATATGAAACGACGTCGACAATCATGACTCTTGCCGTCAAGTTCTTAACGGAGACACCTCAGGCCCATGCCCAACT
CAAGGAAGAACATGACCAGATTCGGATGAAAAAGAGGGAGTCATCGGAGGCTCTGGAATGGACTGATTACAAATCAATGC
CTTTTACCCAATGTGTTGTGAACGAGACATTGCGAGTCGCAAACATTATTAGTGGAGTATTTAGGCGGGCAATGACAGAC
GTTAATATTAAAGGCTATACGATACCAAAAGGGTGGAAGGTATTTGCTTCATTTCGCGCCGTGCATTTAGACCATGATCA
TTTCAAGGCTGCTCGAACTTTTAATCCATGGAGGTGGCAGCAGAACAACGCCGTAGCTCCCCCAAGCCCGGTAAATGTGT
TCACACCATTTGGAGGAGGGCCGAGGCTGTGTCCTGGTTACGAACTAGCTAGAGTAGAACTCTCGGTTTTTCTTCATCAC
CTAATCACCCGTTTCAGTTGGGTTCCTGCTGAGGACGATAAGTTGGTATTCTTTCCAACTACTAGAACACAGAAGAAGTA
CCCTATCAATGTGTATCCCCGGAATGTCGATGATGAGAGCATG
>Frave_23077-v2.0.a2-hybrid.t4
ATGGAGAATTTGTTGTTGACTGTACTAATCTGTAGTGCTACTATATTCTTGTCCATAGTACTAATTCTCTACAGAAACTA
CCTCAAGTTTGGTTCAGTCTGTTTCATTATCGGATCATCAAAAAACAGAAGACTCTCACTTCCTTTAGGCAGTCTTGGAT
GGCCGTTTCTTGGTGAAACCATTGAGTTTGTGTCTTGTGCTTACTCTGATTGCCCCGAGAGTTTCGTCAATAAACGTCGC
CATAGGTATGGGAAGGTGTTTAAATCACACATATTTGGGAGTCCAACTATTGTTTCAACAGATGCAGAAGTGAGCAAGTT
TGTTCTGCAAAGTGATGCCAAGGCTTTTGTTCCATCTTATCCAAAATCTCTCACAGAGTTGATGGGAAAGTCTTCTATAT
TGCTCATCAATGGAAGCTTGCAAAGAAGAATCCATGGACTCATAGGAGCCTTCTTTAAGTCTTCACACCTCAAAGCTCAA
ATCACCAGAGACATGAAGAAGTATGTCCAAGAATCAATGGCAACTTGGAGAGATGACCTTCCCATTTTCATTCAAGATGA
AACCAAAAATATTGCATTCCAAGTACTTGTCAAGGCATTGATTAGTCTGGATCCTGGTGAAGACATGGAGTTTCTAAAGA
AACAGTTCCAAGAATTCATTGCTGGCCTCATGTCAATACCCATCAATATCCCTGGAAGTAGACTATACAGATCATTACAG
GCCAAGAAGAAAATGGTCAAGCTAGTGCAGAAAATTATACAAGCTAAAAAGGAGAGTGGGATCTCCAATGTTTCCAAGGA
TGTGGTGGATGTTTTGCTCAATGACACAAGTGATCAGTTAACAGATGATCTTATAGCAGATAACATGATTGACATGATGA
TACCAGGAGAGGATTCAGTACCACTACTTATGACTCTTGCAATCAAATACCTTTCAGATTCCCCCACTGCTCTTCAACAA
TTAACGAAAGAGAACATGGAGTTCAAAACAATCAAAGAGCAGCTTGGAGAGCCATTGTGTTGGAGTGATTACTTATCCTT
ACCATTTACACAAAATGTGATTACAGAAACTCTAAGAATGGGTAACATCATAAATGGGGTGATGAGGAAGGCCATGAAAG
ATGTTGAGATCAAAGGTTATCAAATACCAAAGGGGTGGTGTGTCTTCACATACTTCAGATCAGTTCATCTTGATGAGAAT
AACTATGATGGGGCTTATGACTTCAATCCATGGAGGTGGCAAGGTACTGATCTTCAGGAAAAAGACATAAGCAGCTGTAA
CTTCACTCCTTTTGGAGGTGGACAAAGACTTTGTCCTGGGCTTGACCTGGCTAGGCTTGAAGCTTCTATCTTCCTACACC
ACTTCATCACTCAATTCAGTTGGGTGGCTGACGATGACACAATTGTAAACTTCCCCACTGTAAGAATGAAGAGGAGGATG
CCAATCTGGGTCGAAAGGAAGTTGAATAGTACTAAAGAAACAAAAGTT
>Frave_25417-v1.0-hybrid.t1
ATGGCCGGAAGCAGCACTTTTTGGCTGCTTATTCTGGTTGTTATGTTCTTCATCTTTCTTGTGGGTCGTCTCATTCTGAA
CCAGTACTCACCCTTGTTCTTAAGGGTTGGTCCTACTACACTGCCTAAAGGCTCTTTCGGGTGGCCCGTTTTGGGTGAAA
CTCTTGCCTTCTTGAACCCCCATCCTTCTAATTCTCTTGGAGCTTTCCTTCAGTACCATTGCTCTAGGTATGGGAAGGTG
TTCAAATCCCATTTGTTCTTGTCCCCAACCATTGTGTCCTGTGATGAAGAGCTGAACTACTTCATACTTCAGAATGAAGG
TAAGTTGTTCGAATGTAGCTACCCGAAACCCATCCATGGCATTCTCGGCAAGTCCTCAATGCTGGTGGCTGTTGGTGACA
CTCACAAAAGGCTTAGAAGTGTGGCCGTCTCTCTGGTCACCATTACCAAATCCAAGCCTGAGTTTCTCCACGACATCGAG
AACACTGCGATTCGCGTTCTTCGCTCGTGGAAAGATAAACCACAAGTCATCTTCTGCAAAGAAGCTAGAAAGTTCACATT
CAATGTAATAGTGAAACAAGTGCTAGGTTTGAGCCCAGATGAGCCACAGACTACACAAATTCTTGAAGATTTTCTGACTT
TCATGAAAGGGCTCATCTCTCTCCCTCTCTACATTCCTGGAACTCCTTATGCAAGAGCTGTGAAGGCTAGAATTAGGATA
TCTGCAACTGTGAAAGCAATCATAGAGGAAAGAAGAAGAAGAAGAAGAAATGAAGATGGGATTATCACTAAGAACAAGTC
TACTACTAGAAGTAATAGTGATTTTCTTGAGATACTTCTGGATGTTGATACCTTATCTGAAGATGAAAAAGTGAGTTTCG
TCTTGGATTCTCTTTTGGGTGGCTATGAGACTACCTCTTTGTTAATGGCCATGGTTGTTTATTTTCTAGCTCAATCACCC
TCTGCATTACAACAAGTAAAGGTTGAGCATCAGAATATTAGAAGGGTGAAGAAGAAAGATGAGTATCTGAACTGGGAAGA
CTATAACAAAATGGAGTTTACTCAAAATGTCATAAACGAAGCTATGAGATGTGGGAACATTGTAAAATTTGTGCACCGAA
AGGCTCTCAAAGATGTGAAATTCAGAGATTATATAATTCCTTCAGGCTGGAAAGTTCTACCCGTCATTAGTGCTTCTCAT
TTGGACTCTTCTCTTCATGCAAATGCTCTTCAGTTTCATCCTTGGAGATGGGAGAGCGAAGATCAAATTTGCAAGAGATT
CACTCCCTTTGGTGGAGGGTCTAGATGCTGTCCGGGATCTGAACTTGGCAGGCTTGAAGTTGCATTTTTTCTCCACCACC
TTGTACAAAATTTCAGGTGGAGGACTGAGAATGATGAGCAACCTATGGCTTATCCGTACGTAGAATTCAAAAGAGGCTTG
CCAATTTACCTGGAGCATTGCCCCATT
>Frave_27978-v2.0.a2-hybrid.t1
ATGGATGGATTTTCCCCTGCTTTGTTATTATCTTTGTTGCTTGTGCTACTACCAACACTGGCCTATATTCTCCTCATCAG
ATTACTTCGAAGTAGAGATGAAAAGCTTGCTGATCTTGCCGCTAAAAGCTTGCCGCCGGGAAGCATGGGATGGCCGCTTT
TCGGTGAAACTCTTCACTTTCTCAAGCCTCATTTTTCGGGTTCCCCCGGAATCTTCCTGCAACAACACTGCTCTAGGTAC
GGGAAGGTTTTCAAGTGCCATCTATTTGGTTCGCCGACCATAGTTTCATGCGACTTTGAGCTCAACATGTTCGTTCTTCA
GAACGAAGAGAAGCTCTTCCAGGCCAGCTACCCCAAACCTATTCATGGCATTCTTGGCAAGTACTCTTTGCTCACCGTCT
CCGGTGACCTTCACCGGAAGCTACGGAACATTGGCGTCAGCTTCATCGCCTCTTCCAAGTCCTCGCCTCATTTTCTCCAC
TGGATCGAGAAGCTGTCGATCTCCATGATGGACTCGTGGAGTGGTAGGAATGAAGTCTCCTTCTTCAAAGAAGCTAAAGC
TTTTACACTTCGTCTTATGGTGAAGCACTTGTTGAGTGTTAACCCGGAGGAGGCACTAGCGTCGAGGATACTAGAAGACT
TCCAAACGTACATGAGAGGGTTTGTTTCTCTGCCGATAAATCTCCCTGGAACCGCTTATGCTAAGGCTGTCAAGGCTAGA
GCGAGGCTTTCTTCGAGCGTCAAGGAGATTATGGAAGGAAGGCGAAAACGGAGAAGCGGAGAGCTTGAAGAATTAGGAGA
AGGAGAAGGAGACTTTTTAGATGCGATACTGTCGAAACAAAGCCTAAACGACGACGAAATAGTAAGCATTGTGTTGGACA
TAATGCTGGGAGGGTACGAGACAACCTCAACACTCATGGCCTTGATTGTCTATTTTCTTCATCATTCGCCAATTGCTTTG
GCCAAACTAAAGGAAGAACAACAAGCTATAAGGAAAAACAAAAAGGATGAGAGTGCTCCCTTAGACTGGGAAGATTACAA
GAAAATGGAGTACTCTTACAATGTTATTTATGAAGCCATGAGATGTGGCAATGTAGTGAAATTTGTGCACAGGAAAGCTC
TTCAAGATGTGAAATTTAAAGAGCTTGTGATACCGTCTGGATGGAAGGTTCTTCCGATCTTCACCGCGTCGCATATGGAT
CCAGATCTTCATAAGAATCCTGCCCAATTTGATCCTTCGAGATGGACTGGTGATCTTTCCAAAGAAATGAGCAGAAAAGT
GACACCGTTTGGCGGAGGAGCAAGGCTTTGTCCAGGAGCTGAGCTCGCTAAAGTAGTCATTTCCTTCTTCCTTCATCATC
TGGTCCTTAGATATAGATGGAAAACGAAATCCGATGAGTGCCCTCTTGCTTACCCCTATGTTGAATTCCGAAGAGGTTTA
ATGATAGAGATTGAACCTGCTGCAGCCGGAGGTGACTCGATGGATCTACTACTGGGAAAGATGAAATTGCGCTCT
>Maldo_GDDH_01G1152100
ATGGATTTCCTCTTCTCATTTTTCTTGGTTTTCTCTATCCTTTCAACCCTAGTTTACGTTTTTCTGAGAAAGTCTAGGTG
CCGGAGGCTGAGGCTGCCTCCGGGGAATCTAGGGTTACCATTTATAGGGGAGACTCTGCAGCTCATCTCAGCCTACAAGA
CTGAGAACCCCGAACCGTTCATCGACGAGCGCGTGACCCGGTTCGGATCCATATTCACAACTCACGTGTTTGGAGAGCCG
ACCGTGTTCTCCACCGACCCGGAGACCAATCGGTTCATCCTGCAGAACGAAGGGAAGCTGTTCGAGTGCAGCTACCCTGG
CTCCATAACCAACCTTATGGGGAAGCACTCTTTGTTGCTGATGAAGGGCAGCCTCCATAAACGGATGCATTCTCTGACTA
TGAGCTTTGCAAACTCCTCTATCATTAGGGACCACCTTTTGGACGACATAGACCGGTTGATCCGGCTCAACATGGATTCA
TGGGCCGACCGGATCTTTCTCATGGAGGAGGCCAAAAAGATAACTTTTGAACTAGCAGTGAAGCAACTCATGAGCTTTGA
TCCAAATGAATGGACCGAAAGTCTAAGGAAGGAGTACGTCCTACTGATCGAAGGCTTCTTCTCCGTTCCTTTGCCTCTAT
TTTCCACCACCTACCGCCGGGCCATTACTGCGCGGACAAAGGTGGCGGAGGCATTGACCTTGATAGTGAGGCAAAGGAGG
GAGGAGAGCGAAGCCGGGCAGATAAAAGAGGACATGTTAGGCGCACTTTTGAGCGGAGACACCGCACTCTCCGACGAGGA
GATTGTGGATTTCTTGCTTGCTTTGCTGGTGGCCGGCTATGAAACCACCTCAACAATCATGACACTTGCCGTAAAGTTCT
TGACGGAGACACCTCTGGCCCATGCTCAACTCAAGGAGGAACATGAGCAAATTAGGGCGAACAAGAAGTCATCCGAGACT
TTGGAATGGAGTGATTATAAGTCAATGCCATTCACTCAGTGTGTTGTAAACGAGACACTGCGAGTAGCAAACATAATTAG
CGGGATATTTAGGCGGGCAATGACGGATGTTCACATTAAAGGATACACAATCCCTAAAGGTTGGAAGGTATTTGCATCGT
TCCGTGCTGTACATCTTGATCAAGATCATTTCAAGGACGCTCGAACTTTTAATCCATGGAGGTGGCAGAGCAACTCTGGA
CCGGCCACAAGCCCAGCAAATGTGTTCACACCATTCGGAGGAGGGCCAAGGCTGTGCCCAGGCTATGAGCTTGCCAGAGT
AGAAATCTCAGTCTTCCTTCACCACTTAGTCACTCGTTTCAGTTGGGTTCCTGATGAGGAAGATAAGCTGGTGTTTTTTC
CGACGACGAGGACGCAGAAGAGGTACCCGATCAATGTGCAGCGGAGGAACAATGTGTCATATGGGCAATGTAAAGAG
>Maldo_GDDH_02G1137700
ATGGGATGGGTTTTGGGATGTTGGGTTTTGGTGGGAATTCTTGTAGGATCATTGTATTGGTTTAAGGACCAGAACAAGAA
AGAGAGGGAAAATCAAAAGGGTCAAGTTCCAAAAGGGAAGTTAGGTTGGCCTTTCATAGGAGAAACCCTTGACTTCATTG
CTTGTGGCTACACCTCTCGACCTGTCAGCTTCATGGAAAAACGCAGATCTCTGTATGGAAAGGTGTTCAAGACTAACATA
TTGGGGACTCCTATCATAGTATCCACGGATGCTGAGGTGAACAAGGTGGTAATGCAAAACCATGGAAATACTTTCATTCC
TGCTTATCCGAAATCAATTACAGAACTGATGGGAAAATACTCCATTCTCCAAACAAATGGAAGCCTTCATAAGAGAGTGC
ATGGACTCATCGCTGGTTTTCTGAAATCACCACAGTTCAAAGCTCGAATCACCACCGACATCGAAAACTCAATCAAACTC
AACTTGGCTCTTTGGAGAGACATGCAGTCTCCCATTTACGTCCAAGATGAAACCCAAAAGATTACCTTTGAAGTACTGGT
TAAAGTATTAATGAGCGTTAATCCTGGTGAAGACTTAAACCTTCTCAAGAGAGAATTTGAAGAGTACATCAAAGGATTAA
TTTGCATACCTATCAAGCTCCCTGGAACAAGGCTATATAAATCTCTCAAGGCTAGAGAGCGATTGTTGAAGATGGTGGGG
AAGATATTAGACATGAAAAAGGTAGCAATGGAGAATATAAATTGTCCTCAAAATACAATTCCAGTAAAAGATGCAATGGA
TGTGCTGTTAGAAGGTGGTGACCAAAACAACGAGGCTCAAGGCCTGCCGTTGGATTTCATCACCGGAAATATAATAGAGA
TGATGATCCCAGGAGAGGAGACTGTTCCCATGGCCATGACCCTAGCCGTCAAATTTCTAAGTGACAGCCCTGTGGCCTTA
GACAAATTACGGGAGGAGAACATGGAATTGAAGAGGCAGAAGAAGAAGAAGACTGATTCCACGGAAAATTATGCATGGAC
TGATTACATGTCCTTGCCATTTACTCAAAATGTGATAAGTGAGACTCTTAGAATGGCAAATATCATCAATGCTGTTTGGA
GAAAAGCTCAAAGGGATGTTGAAATCAAAGGTTATTTGATACCAAAAGGATGGTGTGTCTTGGCATCTTTTACTTCTGTT
CACATGGATGAAGAAAACTATAAAAACCCATACCAGTTTGATCCTTGGAGATGGGAGAAATTAGAAGCTGCTGTAAACTA
CAACACTAGTTTTACACCCTTTGGTGGAGGACAGAGGCTGTGCCCTGGTTTGGAGCTATCCAGGCTTGAATTATCAATCT
TTCTTCATCATCTTGTCACCAATTATAGATGGGTTGCTGAGAAGGATGACATTGTTCACTTTCCAATGGTCAAGATGAAG
AGGAAGTTGCCCATTAAAGTCACGTCCATAAACACT
>Maldo_GDDH_02G1149000
ATGGCTGACTCAGAGATAATTCTCTGTCTTCTTCCATCAATCCTAGCTCTCTTCCTCTTCCTCATTCTCCTCAGAAGGAA
ACAGCACCAGAAAACCAGACTCAATCTCCCGCCAGGAAACATGGGTTGGCCTTTTCTTGGTGAAACCATTGGCTACTTGA
AGCCCTACTCTGCAATCTCCATTGGCAAATTCATGGAGCAGCATATCTCAAGGTATGGGAAAATTTACAAGTCAAATTTA
TTTGGGGAGTCAACAATTGTGTCAGCAGATGCAGGGCTCAACAGATTCATACTGCAGAATGAAGGGACATTGTTTGAATG
CAGCTACCCAAGAAGCATAGGAGGGATTCTTGGGAAATGGTCCATGCTGGTTTTGGTCGGTGACATGCACAGAGACATGA
GGATGATTTCTCTCAATTTCTTGAGCCATGCCAGGCTCAGGACCCATCTGATGAGAGAAGTTGAAAAGCACACTCTTCTT
GTTATGGGGAGTTGGAAGGAGAACTCTGTTTTTTCAGCTCAGGATGAAGCTAAGAAGTTCACATTTAACTTGATGGCCAA
ACATATCATGAGCTTGGAACCTGGAAAGCCAGAGACTGAGCAGCTCAAGAAACTGTATGTTACTTTCATGAAAGGTGTGG
TTTCTCCTCCTGTGAATTTACCAGGAACAGCTTACAGAAGAGCCTTACAGTCAAGATCAACAATTCTGAAGTTTATAGAG
TGCAAAATGAAAGAAAGATTAACGGAGGGAACCGAAAACATTGGGGAAGATGATCTGCTTGGATGGGTTTTGAAGAATTC
AAATCTTTCAAAAGAGCAAATCCTTGACTTAATATTGAGCTTGCTCTTTGCTGGCCATGAAACTTCATCAGTCTCCATAG
CTTTAGCAATTTACTTTTTACCAAGCTGCCCTAATGCAATTCTGCAATTAAGGGAAGAACACAGTGAAATTGCCAAAGCC
AAGAAACTAGCTGGGAAGACAGAGTTGGATTGGGAGGACTACAAGAAAATGGAGTTCACTCAATGTGTTATCAGTGAGAC
GCTTCGGCTTGGGAATGTGGTGAGATTTTTACACAGAAAGGCTCTGAAGGATGTTCGGTACAAAGGGTATGACATTCCAT
GTGGGTGGAAAGTGCTTCCGGTGATTGCAGCCGTGCATTTGGATCCTTTACTTTTTGACCACCCTCAACACTTCAATCCA
TGGAGATGGCAGCAGAATAACAACCACCACCACCGTGGATCATCATCAGCATCATGTTACACGAGCATGACAAGTAACAA
CTTTATGCCATTTGGGGGAGGACCACGACTTTGCGCCGGTTCAGAACTAGCCAAACTTGAAATGGCCGTTTTCATCCACC
ACCTTGTCCTCAACTTCCACTGGGACCTAGCCGATCCTTTCGACCAACCTCTTGCTTTCCCTTTTGTCGATTTCCAAAAA
GGACTACCAATCACAGCCCACCGCTACCAAACTAATCTCATA
>Maldo_GDDH_07G1220800
ATGGATTTCCTCTTCTCATTTTTCTTGGTTTTCTGTCTCCTTTCAACCCTAGTTTTTATTTTTCTCAGAAAGTCTAGGTG
CCGGAGGCTGAGGCTGCCTCCGGGGAACCTAGGGTTACCATTTATAGGGGAGACTCTGCAGCTTATCTCAGCCTACAAGA
CTGAGAACCCGGAACCGTTCATCGACGAGCGCGTGAACCGGTTCGGACCCTTGTTCACAACTCACGTGTTCGGAGAGCCG
ACCGTGTTCTCCACCGACCCGGAGACCAATCGTTTCATCTTGCAGAACGAAGGGAAGCTGTTCGAGTGCAGCTACCCGGG
CTCCATAACCAACCTTATGGGGAAGCACTCTTTGCTGCTGATGAAGGGCAGCCTCCATAAACGGATGCATTCTCTGACCA
TGAGCTTTGCAAACTCTTCGATCATTAGGGACCACCTTTTGGACGACATAGACCGGTTGATCCGGCTCAACATGGATTCC
TGGGCCGACCGGATCTTTCTCATGGAGGAGGCCAAAAAGATAACTTTTGAACTAGCAGTGAAGCAACTCATGAGCTTTGA
TCCAAATGAATGGACCGAGAGTCTAAGAAAGGAGTACGTCCTACTAATCGAAGGCTTCTTCTCCGTTCCTTTGCCTCTAG
TTTCCACCACCTACCGCCGGGCCATTACCGCTAGGACAAAGGTGGCGGAAGCGTTGAGCTTGATAGTGAGGCAGAGGAGG
GAGGAGAGCGAAGCCGGGAAGAGAAAAGAGGACATGTTAGGCGCACTTTTGGGCGGAGACACCGCATTCTCAGATGAGGA
GATTGTGGATTTCTTGCTTGCTTTGCTGGTGGCTGGCTACGAAACCACTTCAACAATCATGACACTTGCCGTCAAGTTCT
TAACGGAGACACCTCTGGCCCATGCTCAACTCAAGGAAGAACATGAGCAAATTAGGGCGAAAAAGAAGTCGTCAGAGCCT
CTAGAATGGAGTGATTATAAGGCAATGCCATTCACTCAATGTGTTGTCAACGAGACCTTGCGAGTTGCAAACATAATTAG
CGGGGTATTTAGGCGGGCAATGACGGACGTTCACATTAAGGGATACACAATCCCCAAAGGATGGAAGGCATTTGCATCGT
TTCGTGCCGTACATCTAGACCAAGATCATTTCAAGGACGCTCGAACTTTTAATCCATGGAGGTGGCAGAACAAATCTGGA
CCGACGACAAGCCCATCAAATGTGTTCACACCATTTGGAGGAGGGCCAAGGTTCTGCCCCGGCTCTGAGCTTGCTAGAGT
AGAAATCTCCGTCTTCCTTCATCACTTGGTCACTCGTTTCAGTTGGGTTCCTGCCGAGGAAGATAAGCTGGTGTTTTTTC
CGACGACGAGGACACAGAAGAGGTACCCGATCAATGTGCAGCGGAGGAACAATGTGTCATATGGGCAATGTAAAGAG
>Maldo_GDDH_09G1020600
ATGTGTGCATATAAGGGAAGTGGAATCACAAGTCAAATACTTTTGATTAGAAAAGATAGAGAACAAAAAAATATGGTTGG
CTTAGCCCCTATTTTATTTGCTCTCTTGCTAGGACTACCAATATTTGCTTATATTCTTGTGCAAATATTCTTTGTAGCAC
TACATGATCATAAAAACCCCGCTAAAAACTTGCCTCCTGGAAGCATGGGATGGCCCTTGTTTGGAGAGACCCTTGGCTTC
CTTAAACCTCATTGTTCCAACACCCTCGGAAGCTTCTTGGAACAACATTGCTCTAGATATGGGAAGGTTTTTAAATCGAA
TCTATTTGGTTCACCAACCATAGTTTCATGCGACCTTGAGCTCAACGCGTTTATTCTCCAGAACGAAGAGAAGCTTTTCC
AAGCCAGCTACCCCAAGCCCATCCATGGCATTCTTGGAAAGCATTCTTTGCTCACTGTCACCGGCGAGCTTCATAGAAAG
CTTAGAAACATTGGTGTCAGCTTCATTGCCACCTCTAAGTCCTCGCCGGATTTCCTCCATTGGGTTCAGAAGCTGTCTAT
CTCAATGATGGAGTCGTGGAATGGCTGCGAACAAGTCTTCTTCTACAAACAAACTAAAGCGTTTACACTCCGTCTAATGG
TGAACCACCTTCTGAGCGTTAAACCGGATGAGCCGCTAGCCTCGAGAATATTACAAGACTTTGAAACCTACATGACGGGC
TTTGTGTCTTTGCCGTTAAACATTCTGGGAACCGCTTATGCCAGGGCTGTGAAGGCTAGAGCAAGGCTTTCTTTCTCTGT
TAAAGAGATTATGACAGAAAGAAGAAAAGGGAAAGCTAGTGGGCAGCTCAGAGGAGGAGAAGAAGACTTCTTAGACGTGA
TACTGTCGAAACAGAGTCTAACGGACGACGAAGAAATAGTGAGCATTGTGTTGGATATAATGCTCGGAGGCTACGAGACA
ACAGCGACCCTTATGTCATTGATTGTCTACTTTCTCGGCCATGCGCCAATTGCTTTTCACAAATTAAAGGAAGAACACCA
AACGATAAGGGAAAACAAAAAGGATGGGGAATTGTTAAATTGGGAAGATTACAAGAAAATGGATTTTACTGACTATGTTA
TATATGAAGGTATGAGGTGTGGGAATGTAGTCAAATTTGTGCACAGGAAAGCTCTTGTAGACGTCAAATTTAAAGAATTC
CTGATACCATCTGGATGGAAGGTTCTTCCAATTTTTACGGGGGCGCATATGGATCCAGATCTTCATGAGAATCCCACAGA
GTTTGATCCTTGGAGATGGATTAATAATTTTAAAGAAATGAGCAAAAAGGTGACAGTGTTTGGTGGTGGATCAAGGCTTT
GTCCGGGAGCTGAACTCGCTAAAGTAGTCATTTCATTCTTCCTTCATCATCTTATCCTTAGTTATAGATGGAAAACAAAA
TCAGATGATTGCCCACTTGCTTACCCTTACGTGCAATTTCGGAGAGGTTTGTTATTAGAAATTGAACCAGCTGCTTCAGA
TCAACAAGAAAAGGAAAACAAATCGATA
>Maldo_GDDH_09G1020700
ATGTATTTTCTTACAATATTGAATTGGAATGTAGGCCTGAGTGAAATGAAGGTACTGCTATATATATGTGTGTGTGTGTG
TGTCTGTGAAAGAGGGCGGACTCACAAGTCAAACAATATGGTTGTGCTATCCCCAATTTCATTACTTTCTCTCTTGCTAG
GAATAGGATTACTTATATTTTCTTACATTCTTCTCAAAATCTTTGCAGCACATGAAAATCCAGCTAATAACTTACCTCTT
GGAAGCATGGGATGGCCCTTGCTTGGGGAGACCCTTGGCTTCCTTAAGCCTCATTCTTCGAACTCTGTCGGAACCTTCTT
GCAACAACATTGCTCTAGATATGGGAAGGTTTTCAAATCGCATCTATTTGGTTCACCAACCATAGTTTCCTGTCACCTTG
AGCTCAACATGTTCATTCTTCAGAACGAGGACAAACTATTCCAAGCCAGCTACCCCAAGTCCCTTCACGGGATTGTTGGA
AAACATTCGTTACTCACCGTCTCCGGCAACCTTCATAGAAAGTTAAGAAGTATTGCTGTCAGCTTCATCTCTGTGTCCAA
GTCGTCCCCTGATTTCCTTGACTTGGTTCAGAAGCTGTCAATCTCAATGATGGAGTCATGGAATGGCTGCAAACAAGTCT
CCTTCTTCGAACAAGCTAAAGCTGTATGTGCGAGTAGCTACAAGAGAAAACATTATCAATGGTCTCTGACATCAGTGGCA
CACGATGAGTTTTCGCTCGGTCTTATGGTGAAGAACCTTCTGAGTGTTAAACCAGAAGAGCCTTTAGCCTCAAGGATTTT
AGAAGACTTCGAAACCTTCATGACAGGCTTTGTTTCTCTCCCATTTAATATTCCTGGAACCGCTTATGCCAAGGCTGTCA
AGGCTAGAGCAAGGCTTTCTTCCACTGTTAGAGAGATCATGGAAGAGAGAAGAAAAGGGAACATCAGTAGCAATGGAGGG
CTGCTTAGAGAAAGAGAAGAAGAAGACTTCTTAAACGTTATACTGTCGAAACAAAACCTAACCGACGAAGAAATAGTGAG
CATTGTATTGGATATCATGCTAGGAGGCTACGAGACTACCGCTACTCTTATGTCGTTGATTGTCTACTTTCTTGGCCATG
CGCCACTTGCTTTCCACAAATTAAAGGAAGAACACCAAACGATAAGGGAAAATAAAAGGGATGGAGAGTTCTTAACTTGG
GAAGATTACAAGAAAATGAACTTTACCAACTATGTTATATATGAAGCTATGAGATGTGGGAATGTAGTCAAATTTGTGCA
CAGGAAAGCTCTCGTAGACATCAAATTAGAAGATTGTGGCGCAGAATTCGTCATACCATCAGGATGGAAGGTTCTTCCAA
TCTTCACCGGGGCGCATTTGGATCCCGATCTTCATGAGAATGCAACAGAGTTTGATCCTTGGAGATGGACTGACAATTAT
AAAGAAATGAACAAAAAGATTATAGCGTTTGGTGGTGGAGTAAAGCTTTGTCCGGGATCTGAAGTTGCAAAAGTAGTGAT
TGCATTCTTCCTTCATCATCTTGTCCTTAGTTATAGATGGAAAACAAAACCAGATGAATGCCCACTTGCTTACCCTTATG
TGCAATTCAGGAGAGGTTTGCTGTTAGAGATTGAACCAGCTGCTGCAGCTTATCAAATCCAT
>Maldo_GDDH_09G1194400
ATGGAAAATTCACTGATTGTACTAATATCAGCAGCAGCAGCAGTAGCAGCAGCAACAGCAACCGTGTCGATCTTGTCCAT
AATATTCCTCTACAGAAACAACACGACCAACTCCAACTTTCTGAGCTTTTTTACTGCTTCTGCTAATACTTCACTCATCG
GATCAAAACACAGAAGAACCCAACTTCCTTTGGGAACTCTTGGGCTTCCTTTTCTTGGTGAAACCATTGAGTTTGTGACT
TGTGCTTACTCCGACTGCCCTGAGAGCTTCATGGACAAGCGCCGCCACTTGTATGGGAAGGTGTTCAGGTCACACATATT
TGGAAGTCCAACAATTGTATCAACAGATGCAGAAGTGAGTAAAATTGTTCTGCAGAGTGATGCAAAATCTTTTGTGCCAT
CTTACCCAAAATCTCTCACTGAATTGATGGGGAAGTCCTCTATTTTGCTCATCAACGGAGCCCTGCAGAGAAGAATCCAT
GGACTCATTGGAGCCTTTTTAAAGTCCCCACACCTCAAAGCTCAAATCACCACAGACATGCAAAACTATGTCCAACAATC
CATGGCAAATTGGACAGACGACCATCCCATTTACATACAAGATGAAACCAAACATATTGCTTTCCAAGTACTTGTCAAGG
CATTGATTAGTTTGGATCCTGGTGAGGACATGGAGTTCCTAAAGAAACAGTTCCAAGAATTCATTGCAGGCCTCATGTCT
ATACCCATAAACATTCCTGGAAGTAGACTTTACAGATCATTACAGGCAAAGAAGAAAATGGTCAAGCTAGTACAGGAAAT
CATACAAGCTAAAAAAAAAGAGAGTGATATAATCTCCAACAAGGTTCCCAAAGATGTGGTAGATGTTCTGCTGAGAGACA
CAAGTGAGCAGTTAACAGGAGATCTGATAGCAGATAACATGATTGATATGATGATACCAGGGGAGGATTCAGTGCCACTT
CTCATGACTCTTGCAATCAAATACCTCTCAGACTCCCCCACTGCTCTCCAACAATTAACTGAGGAGAACATGAAGTTAAA
AGCACTGAAAGATGAGCTTGGAGAGCCACCGTGTTGGAGTGATTACTTGTCCTTACCATTTACACAAAATGTGATCACAG
AAACCCTAAGGATGGGAAACATCATAACTGGGGTGATGAGGAAGGCCATGAAAGATGTGGAGATAAAAGGGTATTTAATA
CCAAAGGGATGGTGTGTCTTCACATATTTCAGATCAGTTCATCTTGATCAGAATAACTATGATTGGCCTTATCACTTCAA
TCCATGGAGGTGGCAAGACAAAGATATGAGCAGCTGCAACTTCACTCCTTTTGGAGGAGGACAAAGGCTGTGTCCTGGAC
TTGACTTAGCAAGGCTTGAAGCCTCCATTTTCTTACACCACTTTGTCACTCAATTCAGGTGGGCGGCCGAGGAGGACACA
GTTGTGAACTTCCCCACTGTAAGAATGAAGCGGAGGATGCCGATAAGGGTCAAAAGGAGAGTTGGTGGGACCCAC
>Maldo_GDDH_15G1251500
ATGGGATGGGTTTTGGGATGTTGGGTTTTGGTGGGAATTCTTGTAGGATCATTGTACTGGTTTAATGAGCAGAAGAAGAA
CCAGAACAAGAACGAGAGGGAAAATCAAAAGGGTCAAGTTCCAAAAGGAAAGTTAGGTTGGCCTTTGATAGGAGAAACCA
TTGACTTCATTGCTTGTGGCTACACCTCTCGACCTGTCAGCTTCATGGAAAAACGCAGATCTCTGTATGGAAAGGTGTTC
AAGACAAACATATTGGGGACTCCTATCATAGTGTCTACGGATGCTGAGGTGAACAAGGTGGTAATGCAAAACCATGGAAA
TACCTTCATTCCTGCTTATCCGAAATCAATTACAGAACTGATGGGAAAATATTCAATTCTCCAAATAAATGGAAGCCTTC
ATAAGAGAGTGCATGGACTCATCGCTGGTTTTCTGAAATCACCACAGTTCAAAGCTCGAATCACCGCCGACATCGAAAAC
TCAGTCAAGCTCAACCTGTCTCTTTGGAGAGACATGCAGTCTCCCATTTACGTCCAAGATGAAACCCAAAAGATTACATT
TGAAGTTTTGGTTAAAGTATTAATGAGCATTGATCCCGGTGAAGACTTAAACCTTCTGAAGAGAGAATTTGAAGAGTTCA
TCAAGGGTTTAATTTGCATACCTATCAAGCTCCCTGGAACTAGGCTGTATAAATCTCTCAAGGCTAGAGAGCGATTGTTG
AAGATGGTGGGGAAAATTTTAGAGGTGAAAAAGATGGCAATGGAAAATACAAATTGTACCCAAATTACAATTCCAGTCAA
AGACGCAATGGATGTGCTGTTACGTGAAGGTGGTGAACAAAACAACGAGACTCATGGCCTGCCGTTGGATTTCATCACCG
GAAATATAATAGAGATGATGATCCCAGGAGAGGAGACTGTTCCCATGGCCATGACCCTAGCGGTCAAATTCCTAAGTGAC
AGCCCTGTGGCGTTAGACAAATTACGGGAGGAGAACATGGAATTCAAGAGGCAGAAGAACAAGTTTGATTCCTCGGAAAA
TTATGCATGGACTGATTACATGTCCTTGCCATTTACTCAAAATGTGATAAGTGAGACTCTTAGAATGGCAAATATCATCA
ATGCTGTTTGGAGAAAAGCTCAAAGGGATGTTGAAATCAAAGGTTATCTGATACCAAAAGGATGGTGTGTCTTGGCATCT
TTTACTTCTGTTCATATGGATGAAGAAAACTACAAAAGCCCATATCAGTTTGATCCATGGAGATGGGAGAAATTAGAAGC
TGCTGTAAACTACAACACTAGATTTACACCATTTGGTGGAGGACAGAGGCTTTGCCCTGGTTTGGAGCTATCCAGGCTTG
AATTATCAGTCTTTCTTCATCATCTTGTCACTAATTATAGATGGGTAGCTGAGAAGGATGGCATTGTTCACTTTCCAACG
GTCAAGATGAAGAGGAAGCTGCCCATTACAGTCACATCCATAAGCACT
>Maldo_GDDH_15G1263900
ATGTCTGACTCAGAGATTATTCTCTGTCTTCTTCCATCAATTGTAGCTCTCTTCCTCTTCCTCATTCTTCTCAGAAGGAA
GCAGAACCAGAAAACCAGACTCAATCTCCCGCCAGGAAACATGGGTTGGCCTTTTCTTGGTGAAACCATTGGCTACTTGA
AGCCCTACTCTGCAATCACCATTGGCAAATTCATGGAGGAGCATATCTCAAGGTACGGGAAAATTTACAAGTCGAATTTG
TTTGGGGAGCCAACAATTGTGTCAGCAGATGCAGGGCTCAACAGATTCATATTGCAGAATGAAGGGAGATTGTTTGAATG
CAGCTACCCAAGAAGCATAGGAGGGATTCTTGGGAAATGGTCCATGCTGGTTTTGGTCGGTGACATGCACAGAGACATGA
GGATGATATCTCTCAACTTCTTGAGCCATGCCAGACTCAGAACCCATCTGATGAGAGAAGTTGAAAAGCACACTCTTCTT
GTTTTGGGGAGTTGGAAGGAAAACTCTGTTTTTTCAGCTCAGGATGAAGCTAAGAAGTTCACGTTCAACTTGATGGCCAA
ACATATCATGAGCTTGGATCCTGGAAAACCAGAGACTGAGCAGCTGAAGAAATTGTATGTTACTTTCATGAAAGGTGTGG
TTTCTCCTCCTCTGAATTTACCAGGAACAGCTTACAGAAGAGCCTTACAGTCAAGATCAACGATTCTGAAGTTTATAGAG
TGCAAAATGAAAGAAAGATTGATGGAGGGAACCGAAAACATTGGGGAAGATGATCTGCTTGGATGGGTTCTGAAGAATTC
AAATCTTTCAAAGGAGCAAATTCTTGACTTAATATTGAGCTTGCTCTTTGCTGGCCATGAAACTTCATCAGTGTCTATAG
CCTTAGCAATTTACTTTTTACCAAGCTGCCCTAATGCAATTCTGCAGTTAAGGGAAGAACACAGTGAAATTGCCAAAGCC
AAGAAACTGGCAGGCGAGACAGAGTTGAATTGGGAGGACTACAAGAAAATGGAGTTCACCGAATGTGTAATCTGTGAGAC
ACTTCGGCTTGGGAATGTGGTGAGATTTTTACACAGAAAGGCTCTGAAGGATGTTCGGTACAAAGGGTATGACATTCCAT
CTGGGTGGAAAGTGCTTCCGGTGATTGCAGCCGTGCATTTGGATCCTTTACTTTTTGACCACCCGCAACACTTCAATCCA
TGGAGATGGCAGCAGAATAACAACCACCACCACCGTGGATCATCGTCGTCATCATCATGCTACACGAGCATGACAAGTCA
CAACTTTATGCCATTTGGGGGAGGACCACGACTTTGCGCCGGTTCAGAATTGGCCAAACTTGAAATGGCCGTGTTCATCC
ACCACCTTGTCCTCAACTTCCACTGGGAGTTAGCCGATCCTTTCGACAAACCTTTTGCTTTCCCCTTCGTCGATTTCCAA
AATGGCCTACCAATCACAGCCCACCGCTACGTACCAAAC
>Maldo_GDDH_17G1120200
ATGGCAGGAAGCACTTTTTGGCTTGTTCTTCTAATTGGGGTTTTTGGCTTTCTTTTGGTTCTAATTCTAAACCACTTCTT
GCCCTTAATGTTGTTAAGGCTTAATGGTACTCTTCCGCCTAAGGGCTCTTTTGGGTGGCCTCTGTTGGGAGAAACTCTTA
GCTTCTTGAAGCCTCATCCTTCTAATTCTCTTGGTGCCTTCCTTAAACACCATTGTTCTAGGTATGGGAAAGTGTTCAAA
TCCCATTTGTTCTTGTCTCCCACAATTGTGTCATGTGATCAAGAGCTGAACTACTTCATACTTCAGAATGAAGGTAAGTT
GTTTGAATGCAGCTATCCAAAGCCTATCCATGGCATCCTTGGAAAATCCTCCATGCTTGTGGCTGTAGGTGACACTCACA
AAAGGCTCAGAAATGTGGCTGTCTCCTTGGTCACCATCACCAAGACCAAGCCTGAGTTTCTTAGTGACATTGAAGCCACA
GCCATTGGCATACTTCACTCTTGGAAAGATAAATCAAGAGTCATCTTCTGTGAGGAAGCCAGAAAGTTCACATTCAATGT
AATAGTGAAGCAAGTGCTAGGTTTAACCCCAGTTGAGCCACAGGCTACACAAATTCTTGAAGATTTCCTGACTTTCATGA
GAGGGCTCATTTCTCTTCCTCTCTATATTCCTGGAACCCCATATGCAAGAGCTGTTAAGGCTAGAAGCAGGATATCTTCA
ACTGTGAAAGCAATCATAGAGGAAAGAAGAAGAAATGCAGATGGGAGCACGAATTCTTGTACTAAAAGAAGTGATTTCCT
TGAGATACTTCTGGATGTTGATTCCTTGTCTGAAGATGAGAAAGTGAGTTTTATCTTGGATTCTCTATTGGGTGGCTATG
AAACCACCTCTCTCTTGATGGCCATGGTAGTTTATTTTCTAGCCCAATCACCATCTGCATTACAACGATTAAAGGTAGAG
CATCAGAACATTAGAAGAGTGAAGCAGAAAGATGAGTATCTGAACTGGGACGACTATAAAAAAATGGAATTCACCCAAAA
TGTCATTAACGAAGCTCTCAGATGTGGAAACGTTGTAAAATTCGTGCACCGAAAGGCTCTCAAAGATGTAAAATTTAGAG
ATTATTTAATTCCATCTGGCTGGAAAGTTTTACCAGTTTTTAGTGCAGCTCATTTAGACCCTTCTCTTCATGCAAGTGCT
CTTGAGTTTGATCCTTGGAGATGGGAGAAAATACCAAGCCAAGACCATGTATGCAAGAAATTTACTCCCTTCGGTGGAGG
GTCTAGATGCTGTCCTGGATCTGAACTTGGGAAGCTTGAAGTTGCTGTTTTTCTCCACCACCTTGTACAGAATTTCAGGT
GGAGGACCGAGGACGACGACGAACCCGTAGCGTTTCCATACGTAGAATTTCAAAGAGGATTGCCACTGTACCTGGAGCAT
TGCCCCCAT
>Maldo_GDDH_17G1175000
ATGGACAATTTGTTGATTGTACTAATATTGGTAGCAGCAGCAACAACAACAATGTCGATCTTGTCCATAATATTCCTCTA
CAGAAACAACACCAACTTGAACTTTCTGAGGTATTTCAGTTCTTCTGCTACTTCTTCACTCATCAGATCAAAACACAACA
GAATCCAACTTCCTTTAGGAACTCTTGGGCTTCCATTTCTTGGTGAAACCATTGAGTTTGTAACTTGTGCTTACTCTGAC
TCCCCTGAGAACTTCATGGACAAACGCCACCACTTGTATGGGAAGGTGTTCAAGTCACACATATTTGGAGGTCCAACAAT
TGTATCAACATATGCAGAAGTGAGTAAAATTGTTCTGCAGAGTGATGCAAAATCTTTTGTGCCATGTTACCCTAAATCTC
TCACAGGGTTGATGAGGAAGTCTTCGATTTTGCTCATCAATGGAGCCCTGCAGAGAAGAATCCATGGACTCATTGGAGCC
TTCTTTAAGTCCCCACATCTCAAAGCTCAAATCACCATAGGCATGGAGAACTATGTCCAACAATCCATGGAAAATTGGAG
AGATGACCATTTCATTTACACACAAGATGCAACCAAACATTCTTTTACAAAAGTTGATGTCCTTTTTGTCTGCAGATTGA
TTAGTTTGGATCTTGTTGAAGACATGCAGTTCCTAAAGAAACAGTTCCAAGAATTCATCACTAGCCTCATGTCTATTCCC
ATAAATATTCCTGGAAGTAGACTTTATAGATCATTACAGGCAAGT
>Maldo_Gala_01g013530
ATGGATTTCCTCTTCTCATTTTTCTTGGTTTTCTCTATCCTTTCAACCCTAGTTTACGTTTTTCTGAGAAAGTCTAGGTG
CCGGAGGCTGAGGCTGCCTCCGGGGAATCTAGGGTTACCATTTATAGGGGAGACTCTGCAGCTCATCTCAGCCTACAAGA
CTGAGAACCCCGAACCGTTCATCGACGAGCGCGTGACCCGGTTCGGATCCATATTCACAACTCACGTGTTTGGAGAGCCG
ACCGTGTTCTCCACCGACCCGGAGACCAATCGGTTCATCCTGCAGAACGAAGGGAAGCTGTTCGAGTGCAGCTACCCTGG
CTCCATAACCAACCTTATGGGGAAGCACTCTTTGTTGCTGATGAAGGGCAGCCTCCATAAACGGATGCATTCTCTGACTA
TGAGCTTTGCAAACTCCTCTATCATTAGGGACCACCTTTTGGACGACATAGACCGGTTGATCCGGCTCAACATGGATTCA
TGGGCCGACCGGATCTTTCTCATGGAGGAGGCCAAAAAGATAACTTTTGAACTAGCAGTGAAGCAACTCATGAGCTTTGA
TCCAAATGAATGGACCGAAAGTCTAAGGAAGGAGTACGTCCTACTGATCGAAGGCTTCTTCTCCGTTCCTTTGCCTCTAT
TTTCCACCACCTACCGCCGGGCCATTACTGCGCGGACAAAGGTGGCGGAGGCATTGACCTTGATAGTGAGGCAAAGGAGG
GAGGAGAGCGAAGCCGGGCAGATAAAAGAGGACATGTTAGGCGCACTTTTGAGCGGAGACACCGCACTCTCCGACGAGGA
GATTGTGGATTTCTTGCTTGCTTTGCTGGTGGCCGGCTATGAAACCACCTCAACAATCATGACACTTGCCGTAAAGTTCT
TGACGGAGACACCTCTGGCCCATGCTCAACTCAAGGAGGAACATGAGCAAATTAGGGCGAACAAGAAGTCATCCGAGACT
TTGGAATGGAGTGATTATAAGTCAATGCCATTCACTCAGTGTGTTGTAAACGAGACACTGCGAGTAGCAAACATAATTAG
CGGGATATTTAGGCGGGCAATGACGGATGTTCACATTAAAGGATACACAATCCCTAAAGGTTGGAAGGTATTTGCATCGT
TCCGTGCTGTACATCTTGATCAAGATCATTTCAAGGACGCTCGAACTTTTAATCCATGGAGGTGGCAGAGCAACTCTGGA
CCGGCCACAAGCCCAGCAAATGTGTTCACACCATTCGGAGGAGGGCCAAGGCTGTGCCCAGGCTATGAGCTTGCCAGAGT
AGAAATCTCAGTCTTCCTTCACCACTTAGTCACTCGTTTCAGTTGGGTTCCTGATGAGGAAGATAAGCTGGTGTTTTTTC
CGACGACGAGGACGCAGAAGAGGTACCCGATCAATGTGCAGCGGAGGAACAATGTGTCATATGGGCAATGTAAAGAG
>Maldo_Gala_02g011850
ATGGGATGGGTTTTGGGATGTTGGGTTTTGGTGGGAATTCTTGTAGGATCATTGTATTGGTTTAAGGACCAGAACAAGAA
GGAGAGGGAAAATCAAAAGGGTCAAGTTCCAAAAGGGAAGTTAGGTTGGCCTTTCATAGGAGAAACCCTTGACTTCATTG
CTTGTGGCTACACCTCTCGACCTGTCAGCTTCATGGAAAAACGCAGATCTCTGTATGGAAAGGTGTTCAAGACTAACATA
TTGGGGACTCCTATCATAGTATCCACGGATGCTGAGGTGAACAAGGTGGTAATGCAAAACCATGGAAATACTTTCATTCC
TGCTTATCCGAAATCAATTACAGAACTGATGGGAAAATACTCCATTCTCCAAACAAATGGAAGCCTTCATAAGAGAGTGC
ATGGACTCATCGCTGGTTTTCTGAAATCACCACAGTTCAAAGCTCGAATCACCACCGACATCGAAAACTCAATCAAACTC
AACTTGGCTCTTTGGAGAGACATGCAGTCTCCCATTTACGTCCAAGATGAAACCCAAAAGATTACCTTTGAAGTACTGGT
TAAAGTATTAATGAGCGTTAATCCTGGTGAAGACTTAAACCTTCTCAAGAGAGAATTTGAAGAGTACATCAAAGGATTAA
TTTGCATACCTATCAAGCTCCCTGGAACAAGGCTATATAAATCTCTCAAGGCTAGAGAGCGATTGTTGAAGATGGTGGGG
AAGATATTAGACATGAAAAAGGTAGCAATGGAGAATATAAATTGTCCTCAAAATACAATTCCAGTAAAAGATGCAATGGA
TGTGCTGTTAGAAGGTGGTGACCAAAACAACGAGGCTCAAGGCCTGCCGTTGGATTTCATCACCGGAAATATAATAGAGA
TGATGATCCCAGGAGAGGAGACTGTTCCCATGGCCATGACCCTAGCCGTCAAATTTCTAAGTGACAGCCCTGTGGCCTTA
GACAAATTACGGGAGGAGAACATGGAATTGAAGAGGCAGAAGAAGAAGAAGACTGATTCCACGGAAAATTATGCATGGAC
TGATTACATGTCCTTGCCATTTACTCAAAATGTGATAAGTGAGACTCTTAGAATGGCAAATATCATCAATGCTGTTTGGA
GAAAAGCTCAAAGGGATGTTGAAATCAAAGGTTATTTGATACCAAAAGGATGGTGTGTCTTGGCATCTTTTACTTCTGTT
CACATGGATGAAGAAAACTATAAAAACCCATACCAGTTTGATCCTTGGAGATGGGAGAAATTAGAAGCTGCTGTAAACTA
CAACACTAGTTTTACACCCTTTGGTGGAGGACAGAGGCTGTGCCCTGGTTTGGAGCTATCCAGGCTTGAATTATCAATCT
TTCTTCATCATCTTGTCACCAATTATAGATGGGTTGCTGAGAAGGATGACATTGTTCACTTTCCAATGGTCAAGATGAAG
AGGAAGTTGCCCATTAAAGTCACGTCCATAAACACT
>Maldo_Gala_02g012630
ATGGCTGACTCAGAGATAATTCTCTGTCTTCTTCCATCAATCCTAGCTCTCTTCCTCTTCCTCATTCTCCTCAGAAGGAA
ACAGCACCAGAAAACCAGACTCAATCTCCCGCCAGGAAACATGGGTTGGCCTTTTCTTGGTGAAACCATTGGCTACTTGA
AGCCCTACTCTGCAATCTCCATTGGCAAATTCATGGAGCAGCATATCTCAAGGTATGGGAAAATTTACAAGTCAAATTTA
TTTGGGGAGTCAACAATTGTGTCAGCAGATGCAGGGCTCAACAGATTCATACTGCAGAATGAAGGGACATTGTTTGAATG
CAGCTACCCAAGAAGCATAGGAGGGATTCTTGGGAAATGGTCCATGCTGGTTTTGGTCGGTGACATGCACAGAGACATGA
GGATGATTTCTCTCAATTTCTTGAGCCATGCCAGGCTCAGGACCCATCTGATGAGAGAAGTTGAAAAGCACACTCTTCTT
GTTATGGGGAGTTGGAAGGAGAACTCTGTTTTTTCAGCTCAGGATGAAGCTAAGAAGTTCACATTTAACTTGATGGCCAA
ACATATCATGAGCTTGGAACCTGGAAAGCCAGAGACTGAGCAGCTCAAGAAACTGTATGTTACTTTCATGAAAGGTGTGG
TTTCTCCTCCTGTGAATTTACCAGGAACAGCTTACAGAAGAGCCTTACAGTCAAGATCAACAATTCTGAAGTTTATAGAG
TGCAAAATGAAAGAAAGATTAACGGAGGGAACCGAAAACATTGGGGAAGATGATCTGCTTGGATGGGTTTTGAAGAATTC
AAATCTTTCAAAAGAGCAAATCCTTGACTTAATATTGAGCTTGCTCTTTGCTGGCCATGAAACTTCATCAGTCTCCATAG
CTTTAGCAATTTACTTTTTACCAAGCTGCCCTAATGCAATTCTGCAATTAAGGGAAGAACACAGTGAAATTGCCAAAGCC
AAGAAACTAGCTGGGAAGACAGAGTTGGATTGGGAGGACTACAAGAAAATGGAGTTCACTCAATGTGTTATCAGTGAGAC
GCTTCGGCTTGGGAATGTGGTGAGATTTTTACACAGAAAGGCTCTGAAGGATGTTCGGTACAAAGGGTATGACATTCCAT
GTGGGTGGAAAGTGCTTCCGGTGATTGCAGCCGTGCATTTGGATCCTTTACTTTTTGACCACCCTCAACACTTCAATCCA
TGGAGATGGCAGCAGAATAACAACCACCACCACCGTGGATCATCATCAGCATCATGTTACACGAGCATGACAAGTAACAA
CTTTATGCCATTTGGGGGAGGACCACGACTTTGCGCCGGTTCAGAACTAGCCAAACTTGAAATGGCCGTTTTCATCCACC
ACCTTGTCCTCAACTTCCACTGGGACCTAGCCGATCCTTTCGACCAACCTCTTGCTTTCCCTTTTGTCGATTTCCAAAAA
GGACTACCAATCACAGCCCACCGCTACCAAACTAATCTCATA
>Maldo_Gala_07g019050
ATGGATTTCCTCTTCTCATTTTTCTTGGTTTTCTGTCTCCTTTCAACCCTAGTTTTTATTTTTCTCAGAAAGTCTAGGTG
CCGGAGGCTGAGGCTGCCTCCGGGGAACCTAGGGTTACCATTTATAGGGGAGACTCTGCAGCTTATCTCAGCCTACAAGA
CTGAGAACCCGGAACCGTTCATCGACGAGCGCGTGAACCGGTTCGGACCCTTGTTCACAACTCACGTGTTCGGAGAGCCG
ACCGTGTTCTCCACCGACCCGGAGACCAATCGTTTCATCTTGCAGAACGAAGGGAAGCTGTTCGAGTGCAGCTACCCGGG
CTCCATAACCAACCTTATGGGGAAGCACTCTTTGCTGCTGATGAAGGGCAGCCTCCATAAACGGATGCATTCTCTGACCA
TGAGCTTTGCAAACTCTTCGATCATTAGGGACCACCTTTTGGACGACATAGACCGGTTGATCCGGCTCAACATGGATTCC
TGGGCCGACCGGATCTTTCTCATGGAGGAGGCCAAAAAGATAACTTTTGAACTAGCAGTGAAGCAACTCATGAGCTTTGA
TCCAAATGAATGGACCGAGAGTCTAAGAAAGGAGTACGTCCTACTAATCGAAGGCTTCTTCTCCGTTCCTTTGCCTCTAG
TTTCCACCACCTACCGCCGGGCCATTACCGCTAGGACAAAGGTGGCGGAAGCGTTGAGCTTGATAGTGAGGCAGAGGAGG
GAGGAGAGCGAAGCCGGGAAGAGAAAAGAGGACATGTTAGGCGCACTTTTGGGCGGAGACACCGCATTCTCAGATGAGGA
GATTGTGGATTTCTTGCTTGCTTTGCTGGTGGCTGGCTACGAAACCACTTCAACAATCATGACACTTGCCGTCAAGTTCT
TAACGGAGACACCTCTGGCCCATGCTCAACTCAAGGAAGAACATGAGCAAATTAGGGCGAAAAAGAAGTCGTCAGAGCCT
CTAGAATGGAGTGATTATAAGGCAATGCCATTCACTCAATGTGTTGTCAACGAGACCTTGCGAGTTGCAAACATAATTAG
CGGGGTATTTAGGCGGGCAATGACGGACGTTCACATTAAGGGATACACAATCCCCAAAGGATGGAAGGCATTTGCATCGT
TTCGTGCCGTACATCTAGACCAAGATCATTTCAAGGACGCTCGAACTTTTAATCCATGGAGGTGGCAGAACAAATCTGGA
CCGACGACAAGCCCATCAAATGTGTTCACACCATTTGGAGGAGGGCCAAGGTTCTGCCCCGGCTCTGAGCTTGCTAGAGT
AGAAATCTCCGTCTTCCTTCATCACTTGGTCACTCGTTTCAGTTGGGTTCCTGCCGAGGAAGATAAGCTGGTGTTTTTTC
CGACGACGAGGACACAGAAGAGGTACCCGATCAATGTGCAGCGGAGGAACAATGTGTCATATGGGCAATGTAAAGAG
>Maldo_Gala_09g001910
ATGGGATGGCCCTTGTTTGGAGAGACCCTTGGCTTCCTTAAACCTCATTGTTCCAACACCCTCGGAAGCTTCTTGCAACA
ACATTGCTCTAGATATGGGAAGGTTTTTAAATCGAATCTATTTGGTTCACCAACCATAGTTTCATGCGACCTTGAGCTCA
ACGCGTTTATTCTCCAGAACGAAGAGAAGCTTTTCCAAGCCAGCTACCCCAAGCCCATCCATGGCATTCTTGGAAAGCAT
TCTTTGCTCACTGTCACCGGCGAGCTTCATAGAAAGCTTAGAAACATTGGTGTCAGCTTCATTGCCACCTCTAAGTCCTC
GCCGGATTTCCTCCATTGGGTTCAGAAGCTGTCTATCTCAATGATGGAGTCGTGGAATGGCTGCGAACAAGTCTTCTTCT
ACAAACAAACTAAAGCGTTTACACTCCGTCTAATGGTGAACCACCTTCTGAGCGTTAAACCGGATGAGCCGCTAGCCTCG
AGAATATTACAAGACTTTGAAACCTACATGACGGGCTTTGTGTCTTTGCCGTTAAACATTCTGGGAACCGCTTATGCCAG
GGCTGTGAAGGCTAGAGCAAGGCTTTCTTTCTCTGTTAAAGAGATTATGACAGAAAGAAGAAAATGGAAAGCTAGTGGGC
AGCTCAGAGGAGGAGAAGAAGACTTCTTAGACGTGATACTGTCGAAACAGAGTCTAACGGACGAAGAAATAGTGAGCATT
GTGTTGGATATAATGCTCGGAGGCTACGAGACAACAGCGACCCTTATGTCATTGATTGTCTACTTTCTCGGCCATGCGCC
AATTGCTTTTCACAAATTAAAGGAAGAACACCAAACGATAAGGGAAAACAAAAAGGATGGGGAATTGTTAAATTGGGAAG
ATTACAAGAAAATGGATTTTACTGACTATGTTATATATGAAGGTATGAGGTGTGGGAATGTAGTCAAATTTGTGCACAGG
AAAGCTCTTGTAGACGTCAAATTTAAAGAATTCCTGATACCATCTGGATGGAAGGTTCTTCCAATTTTTACGGGGGCGCA
TATGGATCCAGATCTTCATGAGAATCCCACAGAGTTTGATCCTTGGAGATGGATTAATAATTTTAAAGAAATGAGCAAAA
AGGTGACAGTGTTTGGTGGTGGATCAAGGCTTTGTCCGGGAGCTGAACTCGCTAAAGTAGTCATTTCATTCTTCCTTCAT
CATCTTATCCTTAGTTATAGATGGAAAACAAAATCAGATGATTGCCCACTTGCTTACCCTTACGTGCAATTTCGGAGAGC
ACATGAAAATCCAGCTAATAACTTACCTCTTGGAAGCATGGGATGGCCCTTGCTTGGGGAGACCCTTGGCTTCCTTAAGC
CTCATTCTTCGAACTCTGTCGGAACCTTCTTGCAACAACATTGCTCTAGATATGGGAAGGTTTTCAAATCGCATCTATTT
GGTTCACCAACCATAGTTTCCTGTGACCTTGAGCTCAACATGTTCATTCTTCAGAACGAGGACAAACTATTCCAAGCCAG
CTACCCCAAATCCATTCACGGCATTGTTGGAAAACATTCGTTACTCACCATCTCCGGCAACCTTCATAGAAAGTTAAGAA
GTATTGCTGTCAGCTTCATCTCTGTGTCCAAGTCGTCCCCTGATTTCCTTGACTTGGTTCAGAAGCTGTCAATCTCAATG
ATGGAGTCATGGAATGGCTGCAAACAAGTCTCCTTCTTTGAACAAGCTAAAGCTTTTTCGCTCGGTCTTATGGTGAAGAA
CCTTCTGAGTGTTAAACCAGAAGAGCCTTTAGCCTCAAGGATTTTAGAAGACTTTGAAACCTTCATGACAGGATTTGTTT
CTCTCCCATTTAATATTCCTGGAACCGCTTATGCCAAGGCTGTCAAGGCTAGAGCAAGGCTTTCTTCCACTGTTAGAGAG
ATCATGGAAGAGAGAAGAAAAGGGAACATCAGTAGCAATGGAGGGCTGCTTAGAGAAAGAGAAGAAGAAGACTTCTTAAA
CGTTATACTGTCGAAACAAAACCTAACCAACGAAGAAATAGTGAGCATTGTATTGGATATCATGCTAGGAGGCTACGAGA
CTACCGCTACTCTTATGTCGTTGATTGTCTACTTTCTTGGCCATGCGCCACTTGCTTTCCACAAATTAAAGGAAGAACAC
CAAACGATAAGGGAAAATAAAAGGGATGGAGAGTTCTTAACTTGGGAAGATTACAAGAAAATGAACTTTACCAACTATGT
TATATATGAAGCTATGAGATGTGGGAATGTAGTAAAATTTGTGCACAGGAAAGCTCTCGTAGACATCAAATTAGAAGATT
GTGGCGCAGAATTCGTCATACCATCAGGATGGAAGGTTCTTCCAATCTTCACCGGGGCGCATTTGGATCCCGATCTTCAT
GAGAATGCAACAGAGTTTGATCCTTGGAGATGGACTGACAATTATAAAGAAATGAACAAAAAGATTATAGCGTTTGGTGG
TGGAGTAAAGCTTTGTCCGGGATCTGAAGTTGCAAAAGTAGTGATTGCATTCTTCCTTCATCATCTTGTCCTTAGTTATA
GATGGAAAACAAAACCAGATGAATGCCCACTTGCTTACCCTTATGTGCAATTCAGGAGAGGTTTGCTGTTAGAGATTGAA
CCAGCTGCTGCAGCTTATCAAATCCAT
>Maldo_Gala_09g016810
ATGGAAAATTCACTGATTGTACTAATATCAGCAGCAGCAGCAGTAGCAGCAGCAACAGCAACCGTGTCGATCTTGTCCAT
AATATTCCTCTACAGAAACAACACGACCAACTCCACCTTTCTGAGGTTTTTTACTGCTTCTGCTAATACTTCACTCATCG
GATCAAAACACAGAAGAACCCAACTTCCTTTGGGAACTTTTGGGCTTCCTTTTCTTGGTGAAACCATTGAGTTTGTGACT
TGTGCTTACTCCGACTGCCCTGAGAGCTTCATGGACAAGCGCCGCCACTTGTATGGGAAGGTGTTCAGGTCACACATATT
TGGAAGTCCAACAATTGTATCAACAGATGCAGAAGTGAGTAAAATTGTTCTGCAGAGTGATGCAAAATCTTTTGTGCCAT
CTTACCCAAAATCTCTCACTGAATTGATGGGGAAGTCCTCTATTTTGCTCATCAACGGAGCCCTGCAGAGAAGAATCCAT
GGACTCATTGGAGCCTTTTTAAAGTCCCCACACCTCAAAGCTCAAATCACCACAGACATGCAAAACTATGTCCAACAATC
CATGGCAAATTGGACAGACGACCATCCCATTTACATACAAGATGAAACCAAACATATTGCTTTCCAAGTACTTGTCAAGG
CATTGATTAGTTTGGATCCTGGTGAGGACATGGAGTTCCTAAAGAAACAATTCCAAGAATTCATTGCAGGCCTCATGTCT
ATACCCATAAACATTCCTGGAAATCATTACAGGCAAGCAAAGAAGAAAATGGTCAAGCTAGTACAGGAAATCATACAAGC
TAAAAAAAAAGAGAGTGATATAATCTCCAACAAGGTTCCCAAAGATGTGGTAGATGTTCTGCTGAGAGACACAAGTGAGC
AGTTAACAGGAGATCTGATAGCAGATAACATGATTGATATGATGATACCAGGGGAGGATTCAGTGCCACTTCTCATGACT
CTTGCAATCAAATACCTCTCAGACTCCCCCACTGCTCTCCAACAATTAACTGAGGAGAACATGAAGTTAAAAGCTCTGAA
AGATGAGCTTGGAGAGCCACCGTGTTGGAGTGATTACTTGTCCTTACCATTTACACAAAATGTGATCACAGAAACCCTAA
GGATGGGAAACATCATAACTGGGGTGATGAGGAAGGCCATGAAAGATGTGGAGATAAAAGGGTATTTAATACCAAAGGGA
TGGTGTGTCTTCACATATTTCAGATCAGTTCATCTTGATCAGAATAACTATGATTGGCCTTATCACTTCAATCCATGGAG
GTGGCAAGACAAAGACATGAGCAGCTGCAACTTCACTCCTTTTGGAGGAGGACAAAGGCTGTGTCCTGGACTTGACTTAG
CAAGGCTTGAAGCCTCCATTTTCTTACACCACTTTGTCACTCAATTCAGGTGGGCGGCCGAGGAGGACACAGTTGTGAAC
TTCCCCACTGTAAGAATGAAACGGAGGATGCCGATAAGGGTCAAAAGGAGAGTTGGTGGGACCCAC
>Maldo_Gala_15g022890
ATGGGATGGGTTTTGGGATGTTGGGTTTTGGTGGGAATTCTTGTAGGATCATTGTACTGGTTTAATGAGCAGAAGAAGAA
CCAGAACAAGAACGAGAGGGAAAATCAAAAGGGTCAAGTTCCAAAAGGAAAGTTAGGTTGGCCTTTGATAGGAGAAACCA
TTGACTTCATTGCTTGTGGCTACACCTCTCGACCTGTCAGCTTCATGGAAAAACGCAGATCTCTGTATGGAAAGGTGTTC
AAGACAAACATATTGGGGACTCCTATCATAGTGTCTACGGATGCTGAGGTGAACAAGGTGGTAATGCAAAACCATGGAAA
TACCTTCATTCCTGCTTATCCGAAATCAATTACAGAACTGATGGGAAAATATTCAATTCTCCAAATAAATGGAAGCCTTC
ATAAGAGAGTGCATGGACTCATCGCTGGTTTTCTGAAATCACCACAGTTCAAAGCTCGAATCACCGCCGACATCGAAAAC
TCAGTCAAGCTCAACCTGTCTCTTTGGAGAGACATGCAGTCTCCCATTTACGTCCAAGATGAAACCCAAAAGATTACATT
TGAAGTTTTGGTTAAAGTATTAATGAGCATTGATCCCGGTGAAGACTTAAACCTTCTGAAGAGAGAATTTGAAGAGTTCA
TCAAGGGTTTAATTTGCATACCTATCAAGCTCCCTGGAACTAGGCTGTATAAATCTCTCAAGGCTAGAGAGCGATTGTTG
AAGATGGTGGGGAAAATTTTAGAGGTGAAAAAGATGGCAATGGAAAATACAAATTGTACCCAAATTACAATTCCAGTCAA
AGACGCAATGGATGTGCTGTTACGTGAAGGTGGTGAACAAAACAACGAGACTCATGGCCTGCCGTTGGATTTCATCACCG
GAAATATAATAGAGATGATGATCCCAGGAGAGGAGACTGTTCCCATGGCCATGACCCTAGCGGTCAAATTCCTAAGTGAC
AGCCCTGTGGCGTTAGACAAATTACGGGAGGAGAACATGGAATTCAAGAGGCAGAAGAACAAGTTTGATTCCTCGGAAAA
TTATGCATGGACTGATTACATAAAAGCTCAAAGGGATGTTGAAATCAAAGGTTATCTGATACCAAAAGGATGGTGTGTCT
TGGCATCTTTTACTTCTGTTCATATGGATGAAGAAAACTACAAAAGCCCATATCAGTTTGATCCATGGAGATGGGAGAAA
TTAGAAGCTGCTGTAAACTACAACACTAGATTTACACCATTTGGTGGAGGACAGAGGCTTTGCCCTGGTTTGGAGCTATC
CAGGCTTGAATTATCAGTCTTTCTTCATCATCTTGTCACTAATTATAGATGGGTAGCTGAGAAGGATGGCATTGTTCACT
TTCCAACGGTCAAGATGAAGAGGAAGCTGCCCATTACAGTCACATCCATAAGCACT
>Maldo_Gala_15g023830
ATGTCTGACTCAGAGATTATTCTCTGTCTTCTTCCATCAATTGTAGCTCTCTTCCTCTTCCTCATTCTTCTCAGAAGGAA
GCAGAACCAGAAAACCAGACTCAATCTCCCGCCAGGAAACATGGGTTGGCCTTTTCTTGGTGAAACCATTGGCTACTTGA
AGCCCTACTCTGCAATCACCATTGGCAAATTCATGGAGGAGCATATCTCAAGGTACGGGAAAATTTACAAGTCGAATTTG
TTTGGGGAGCCAACAATTGTGTCAGCAGATGCAGGGCTCAACAGATTCATATTGCAGAATGAAGGGAGATTGTTTGAATG
CAGCTACCCAAGAAGCATAGGAGGGATTCTTGGGAAATGGTCCATGCTGGTTTTGGTCGGTGACATGCACAGAGACATGA
GGATGATATCTCTCAACTTCTTGAGCCATGCCAGACTCAGAACCCATCTGATGAGAGAAGTTGAAAAGCACACTCTTCTT
GTTTTGGGGAGTTGGAAGGAAAACTCTGTTTTTTCAGCTCAGGATGAAGCTAAGAAGTTCACGTTCAACTTGATGGCCAA
ACATATCATGAGCTTGGATCCTGGAAAACCAGAGACTGAGCAGCTGAAGAAATTGTATGTTACTTTCATGAAAGGTGTGG
TTTCTCCTCCTCTGAATTTACCAGGAACAGCTTACAGAAGAGCCTTACAGTCAAGATCAACGATTCTGAAGTTTATAGAG
TGCAAAATGAAAGAAAGATTGATGGAGGGAACCGAAAACATTGGGGAAGATGATCTGCTTGGATGGGTTCTGAAGAATTC
AAATCTTTCAAAGGAGCAAATTCTTGACTTAATATTGAGCTTGCTCTTTGCTGGCCATGAAACTTCATCAGTGAAGAACA
CAGTGAAATTGCCAAAGCCAAGAAACTGGCAGGCGAGACAGAGT
>Maldo_Gala_17g011690
ATGGCAGGAAGCACTTTTTGGCTTGTTCTTCTAATTGGGGTTTTTGGCTTTCTTTTGGTTCTAATTCTAAACCACTTCTT
GCCCTTAATGTTGTTAAGGCTTAATGGTACTCTTCCGCCTAAGGGCTCTTTTGGGTGGCCTCTGTTGGGAGAAACTCTTA
GCTTCTTGAAGCCTCATCCTTCTAATTCTCTTGGTGCCTTCCTTAAACACCATTGTTCTAGGTATGGGAAAGTGTTCAAA
TCCCATTTGTTCTTGTCTCCCACAATTGTGTCATGTGATCAAGAGCTGAACTACTTCATACTTCAGAATGAAGGTAAGTT
GTTTGAATGCAGCTATCCAAAGCCTATCCATGGCATCCTTGGAAAATCCTCCATGCTTGTGGCTGTAGGTGACACTCACA
AAAGGCTCAGAAATGTGGCTGTCTCCTTGGTCACCATCACCAAGACCAAGCCTGAGTTTCTTAGTGACATTGAAGCCACA
GCCATTGGCATACTTCACTCTTGGAAAGATAAATCAAGAGTCATCTTCTGTGAGGAAGCCAGAAAGTTCACATTCAATGT
AATAGTGAAGCAAGTGCTAGGTTTAACCCCAGTTGAGCCACAGGCTACACAAATTCTTGAAGATTTCCTGACTTTCATGA
GAGGGCTCATTTCTCTTCCTCTCTATATTCCTGGAACCCCATATGCAAGAGCTGTTAAGGCTAGAAGCAGGATATCTTCA
ACTGTGAAAGCAATCATAGAGGAAAGAAGAAGAAATGCAGATGGGAGCACGAATTCTTGTACTAAAAGAAGTGATTTCCT
TGAGATACTTCTGGATGTTGATTCCTTGTCTGAAGATGAGAAAGTGAGTTTTATCTTGGATTCTCTATTGGGTGGCTATG
AAACCACCTCTCTCTTGATGGCCATGGTAGTTTATTTTCTAGCCCAATCACCATCTGCATTACAACGATTAAAGGTAGAG
CATCAGAACATTAGAAGAGTGAAGCAGAAAGATGAGTATCTGAACTGGGACGACTATAAAAAAATGGAATTCACCCAAAA
TGTCATTAACGAAGCTCTCAGATGTGGAAACGTTGTAAAATTCGTGCACCGAAAGGCTCTCAAAGATGTAAAATTTAGAG
ATTATTTAATTCCATCTGGCTGGAAAGTTTTACCAGTTTTTAGTGCAGCTCATTTAGACCCTTCTCTTCATGCAAGTGCT
CTTGAGTTTGATCCTTGGAGATGGGAGAAAATACCAAGCCAAGACCATGTATGCAAGAAATTTACTCCCTTCGGTGGAGG
GTCTAGATGCTGTCCTGGATCTGAACTTGGGAAGCTTGAAGTTGCTGTTTTTCTCCACCACCTTGTACAGAATTTCAGGT
GGAGGACCGAGGACGACGACGAACCCGTAGCGTTTCCATACGTAGAATTTCAAAGAGGATTGCCACTGTACCTGGAGCAT
TGCCCCCAT
>Maldo_Gala_17g016180
ATGGACAATTTGTTGATTGTACTAATATTGGTAGCAGCAGCAACAACAACAATGTCGATCTTGTCCATAATATTCCTCTA
CAGAAACAACACCAACTTGAACTTTCTGAGGTATTTCAGTTCTTCTGCTACTTCTTCACTCATCAGATCAAAACACAACA
GAATCCAACTTCCTTTAGGAACTCTTGGGCTTCCATTTCTTGGTGAAACCATTGAGTTTGTAACTTGTGCTTACTCTGAC
TCCCCTGAGAACTTCATGGACAAACGCCACCACTTGTATGGGAAGGTGTTCAAGTCACACATATTTGGAGGTCCAACAAT
TGTATCAACATATGCAGAAGTGAGTAAAATTGTTCTGCAGAGTGATGCAAAATCTTTTGTGCCATGTTACCCTAAATCTC
TCACAGGGTTGATGAGGAAGTCTTCGATTTTGCTCATCAATGGAGCCCTGCAGAGAAGAATCCATGGACTCATTGGAGCC
TTCTTTAAGTCCCCACATCTCAAAGCTCAAATCACCATAGGCATGGAGAACTATGTCCAACAATCCATGGAAAATTGGAG
AGATGACCATTTCATTTACACACAAGATGCAACCAAACATTCTTTTACAAAAGTTGATGTCCTTTTTGTCTGCAGATTGA
TTAGTTTGGATCTTGTTGAAGACATGCAGTTCCTAAAGAAACAGTTCCAAGAATTCATCACTAGCCTCATGTCTATTCCC
ATAAATATTCCTGGAAGTAGACTTTATAGATCATTACAGGCAAGT
>Maldo_HF00377-RA
ATGGAAAATTCACTGATTGTACTAATATCAGCAGCAGCAGCAGTAGCAGCAGCAACAGCAACCGTGTCGATCTTGTCCAT
AATATTCCTCTACAGAAACAACACGACCAACTCCAACTTTCTGAGGTTTTTTACTGCTTCTGCTAATACTTCACTCATCG
GATCAAAACACAGAAGAACCCAACTTCCTTTGGGAACTCTTGGGCTTCCTTTTCTTGGTGAAACCATTGAGTTTGTGACT
TGTGCTTACTCCGACTGCCCTGAGAGCTTCATGGACAAGCGCCGCCACTTGTATGGGAAGGTGTTCAGGTCACACATATT
TGGAAGTCCAACAATTGTATCAACAGATGCAGAAGTGAGTAAAATTGTTCTGCAGAGTGATGCAAAATCTTTTGTGCCAT
CTTACCCAAAATCTCTCACTGAATTGATGGGGAAGTCCTCTATTTTGCTCATCAACGGAGCCCTGCAGAGAAGAATCCAT
GGACTCATTGGAGCCTTTTTAAAGTCCCCACACCTCAAAGCTCAAATCACCACAGACATGCAAAACTATGTCCAACAATC
CATGGCAAATTGGACAGACGACCATCCCATTTACATACAAGATGAAACCAAACATATTGCTTTCCAAGTACTTGTCAAGG
CATTGATTAGTTTGGATCCTGGTGAGGACATGGAGTTCCTAAAGAAACAGTTCCAAGAATTCATTGCAGGCCTCATGTCT
ATACCCATAAACATTCCTGGAAATCATTACAGGCAAGCAAAGAAGAAAATGGTCAAGCTAGTACAGGAAATCATACAAGC
TAAAAAAAAAGAGAGTGATATAATCTCCAACAAGGTTCCCAAAGATGTGGTAGATGTTCTGCTGAGAGACACAAGTGAGC
AGTTAACAGTAGATCTGATAGCAGATAACATGATTGATATGATGATACCAGGGGAGGATTCAGTGCCACTTCTCATGACT
CTTGCAATCAAATACCTCTCAGACTCCCCCACTGCTCTCCAACAATTAACTGACGAGAACATGAAGTTAAAAGCTCTGAA
AGATGAGCTTGGAGAGCCACCGTGTTGGAGTGATTACTTGTCCTTACCATTTACACAAAATGTGATCACAGAAACCCTAA
GGATGGGAAACATCATAACTGGGGTGATGAGGAAGGCCATGAAAGATGTGGAGATAAAAGGGTATTTAATACCAAAGGGA
TGGTGTGTCTTCACATATTTCAGATCAGTTCATCTTGATCAGAATAACTATGATTGGCCTTATCACTTCAATCCATGGAG
GTGGCAAGACAAAGATATGAGCAGCTGCAACTTCACTCCTTTTGGAGGAGGACAAAGGCTGTGTCCTGGACTTGACTTAG
CAAGGCTTGAAGCCTCCATTTTCTTACACCACTTTGTCACTCAATTCAGGTGGGCGGCCGAGGAGGACACAGTTGTGAAC
TTCCCCACTGTAAGAATGAAACGGAGGATGCCGATAAGGGTCAAAAGGAGAGTTGGGAGACATCGTGTTCGGCGCGAAGC
AATGAAGGACCGGCGTGGCTATCCTATTGAAGGACCTAATGGC
>Maldo_HF23973-RA
ATGGATTTCCTCTTCTCATTTTTCTTGGTTTTCTCTATCCTTTCAACCCTAGTTTACGTTTTTCTGAGAAAGTCTAGGTG
CCGGAGGCTGAGGCTGCCTCCGGGGAATCTAGGGTTACCATTTATAGGGGAGACTCTGCAGCTCATCTCAGCCTACAAGA
CTGAGAACCCCGAACCGTTCATCGACGAGCGCGTGACCCGGTTCGGATCCATATTCACAACTCACGTGTTTGGAGAGCCG
ACCGTGTTCTCCACCGACCCGGAGACCAATCGGTTCATCCTGCAGAACGAAGGGAAGCTGTTCGAGTGCAGCTACCCTGG
CTCCATAACCAACCTTATGGGGAAGCACTCTTTGTTGCTGATGAAGGGCAGCCTCCATAAAAGGATGCATTCTCTGACTA
TGAGCTTTGCAAACTCCTCTATCATTAGGGACCACCTTTTGGACGACATAGACCGGTTGATCCGGCTCAACATGGATTCA
TGGGCCGACCGGATCTTTCTCATGGAGGAGGCCAAAAAGATAACTTTTGAACTAGCAGTGAAGCAACTCATGAGCTTTGA
TCCAAATGAATGGACCGAGAGTCTAAGGAAGGAGTACGTCCTACTGATCGAAGGCTTCTTCTCCGTTCCTTTGCCTCTAT
TTTCCACCACCTACCGCCGGGCCATTACTGCGCGGACAAAGGTGGCGGAGGCATTGACCTTGATAGTGAGGCAAAGGAGG
GAGGAGAGCGAAGCCGGGCAGATAAAAGAGGACATGTTAGGCGCACTTTTGAGCGGAGACACCGCACTCTCCGACGAGGA
GATTGTGGATTTCTTGCTTGCTTTGCTGGTGGCCGGCTATGAAACCACCTCAACAATCATGACACTTGCCGTAAAGTTCT
TGACGGAGACACCTCTGGCCCATGCTCAACTCAAGGAGGAACATGAGCAAATTAGGGCGAACAAGAAGTCATCCGAGACT
TTGGAATGGAGTGATTATAAGTCAATGCCATTCACTCAATGTGTTGTAAACGAGACACTGCGAGTAGCAAACATAATTAG
CGGGATATTTAGGCGGGCAATGACGGATGTTCACATTAAAGGATACACAATCCCTAAAGGTTGGAAGGTATTTGCATCGT
TCCGTGCTGTACATCTTGATCAAGATCATTTCAAGGACGCTCGAACTTTTAATCCATGGAGGTGGCAGAGCAACTCTGGA
CCGGCCACAAGCCCAGCAAATGTGTTCACACCATTCGGAGGAGGGCCAAGGCTGTGCCCAGGCTATGAGCTTGCCAGAGT
AGAAATCTCAGTCTTCCTTCACCACTTAGTCACTCGTTTCAGTTGGGTTCCTGATGAGGAAGATAAGCTGGTGTTTTTTC
CGACGACGAGGACGCAGAAGAGGTACCCGATCAATGTGCAGCGGAGGACCAATGTGTCATATGGGCAATGTAAAGAG
>Maldo_HF27612-RA
ATGGCTGACTCAGAGATAATTCTCTGTCTTCTTCCATCAATCCTAGCTCTCTTCCTCTTCCTCATTCTCCTCAGAAGGAA
ACAGCACCAGAAGACCAGACTCAATCTCCCGCCAGGAAACATGGGTTGGCCTTTTCTTGGTGAAACCATTGGCTACTTGA
AGCCCTACTCTGCAATCTCCATTGGCAAATTCATGGAGCAGCATATCTCAAGGTATGGGAAAATTTACAAGTCAAATTTA
TTTGGGGAGTCAACAATTGTGTCAGCAGATGCAGGGCTCAACAGATTCATACTGCAGAATGAAGGGACATTGTTTGAATG
CAGCTACCCAAGAAGCATAGGAGGGATTCTTGGGAAATGGTCCATGCTGGTTTTGGTCGGTGACATGCACAGAGACATGA
GGATGATTTCTCTCAATTTCTTGAGCCATGCCAGGCTCAGGACCCATCTGATGAGAGAAGTTGAAAAGCACACTCTTCTT
GTTATGGGGAGTTGGAAGGAGAACTCTGTTTTTTCAGCTCAGGATGAAGCTAAGAAGTTCACATTTAACTTGATGGCCAA
ACATATCATGAGCTTGGAACCTGGAAAGCCAGAGACTGAGCAGCTCAAGAAACTGTATGTTACTTTCATGAAAGGTGTGG
TTTCTCCTCCTGTGAATTTACCAGGAACAGCTTACAGAAGAGCCTTACAGTCAAGATCAACAATTCTGAAGTTTATAGAG
TGCAAAATGAAAGAAAGATTAACGGAGGGAACCGAAAACATTGGGGAAGATGATCTGCTTGGATGGGTTTTGAAGAATTC
AAATCTTTCAAAAGAGCAAATCCTTGACTTAATTTTGAGCTTGCTCTTTGCTGGCCATGAAACTTCATCAGTCTCCATAG
CTTTAGCAATTTACTTTTTACCAAGCTGCCCTAATGCAATTCTGCGATTAAGGGAAGAACACAGTGAAATTGCCAAAGCC
AAGAAACTAGCTGGGAAGACAGAGTTGGATTGGGAGGACTACAAGAAAATGGAGTTCACTCAATGTGTTATCAGTGAGAC
GCTTCGGCTTGGGAATGTGGTGAGATTTTTACACAGAAAGGCTCTGAAGGATGTTCGGTACAAAGGGTATGACATTCCAT
GTGGGTGGAAAGTGCTTCCGGTGATTGCAGCCGTGCATTTGGATCCTTTACTTTTTGACCACCCTCAACACTTCAATCCA
TGGAGATGGCAGCAGAATAACAACCACCACCACCGTGGATCATCATCAGCATCATGTTACACGAGCATGACAAGTAACAA
CTTTATGCCATTTGGGGGAGGACCACGACTTTGCGCCGGTTCAGAACTAGCCAAACTTGAAATGGCCGTTTTCATCCACC
ACCTTGTCCTCAACTTCCACTGGGACCTAGCCGATCCTTTCGACCAACCTCTTGCTTTCCCTTTTGTCGATTTCCAAAAA
GGACTACCAATCACAGCCCACCGCTACCAAACTAATCTCATA
>Maldo_HF27680-RA
ATGGGATGGGTTTTGGGATGTTGGGTTTTGGTGGGAATTCTTGTAGGATCATTGTATTGGTTTCAGGACCAGAACAAGAA
GGAGAGGGAAAATCAAAAGGGTCAAGTTCCAAAAGGGAAGTTAGGTTGGCCTTTCATAGGAGAAACCCTTGACTTCATTG
CTTGTGGCTACACCTCTCGACCTGTCAGCTTCATGGAAAAACGCAGATCTCTGTATGGAAAGGTGTTCAAGACTAACATA
TTGGGGACTCCTATCATAGTATCCACGGATGCTGAGGTGAACAAGGTGGTAATGCAAAACCATGGAAATACTTTCATTCC
TGCTTATCCGAAATCAATTACAGAACTGATGGGAAAATACTCCATTCTCCAAACAAATGGAAGCCTTCATAAGAGAGTGC
ATGGACTCATCGCTGGTTTTCTGAAATCACCACAGTTCAAAGCTCGAATCACCACCGACATCGAAAACTCAATCAAACTC
AACTTGGCTCTTTGGAGAGACATGCAGTCTCCCATTTACGTCCAAGATGAAACCCAAAAGATTACCTTTGAAGTACTGGT
TAAAGTATTAATGAGCGTTAATCCTGGTGAAGACTTAAACCTTCTCAAGAGAGAATTTGAAGAGTACATCAAAGGATTAA
TTTGCATACCTATCAAGCTCCCTGGAACAAGGCTATATAAATCTCTCAAGGCTAGAGAGCGATTGTTGAAGATGGTGGGG
AAGATATTAGACATGAAAAAGGTAGCAATGGAGAATACAAATTGTCCTCAAAATACAATTCCAGTAAAAGACGCAATGGA
TGTGCTGTTAGAAGGTGGTGACCAAAACAACGAGGCTCAAGGCCTGCCGTTGGATTTCATCACCGGAAATATAATAGAGA
TGATGATCCCAGGAGAGGAGACTGTTCCCATGGCCATGACCCTAGCCGTCAAATTTCTAAGTGACAGCCCTGTGGCCTTA
GACAAATTACGGGAGGAGAACATGGAATTGAAGAGGCAGAAGAAGAAGAAGACTGATTCCACGGAAAATTATGCATGGAC
TGATTACATGTCCTTGCCATTTACTCAAAATGTGATAAGTGAGACTCTTAGAATGGCAAATATCATCAATGCTGTTTGGA
GAAAAGCTCAAAGGGATGTTGAAATCAAAGGTTATTTGATACCAAAAGGATGGTGTGTCTTGGCATCTTTTACTTCTGTT
CACATGGATGAAGAAAACTATAAAAACCCATACCAGTTTGATCCTTGGAGATGGGAGAAATTAGAAGCTGCTGTAAACTA
CAACACTAGTTTTACACCCTTTGGTGGAGGACAGAGGCTGTGCCCTGGTTTGGAGCTATCCAGGCTTGAATTATCAATCT
TTCTTCATCATCTTGTCACCAATTATAGATGGGTTGCTGAGAAGGATGACATTGTTCACTTTCCAATGGTCAAGATGAAG
AGGAAGTTGCCCATTAAAGTCACGTCCATAAACACT
>Maldo_HF28702-RA
ATGGACAATTTGTTGATTGTACTAATATTGGTAGCAGCAGCAACAACAACAATGTCGATCTTGTCCATAATATTCCTCTA
CAGAAACAACACCAACTTGAACTTTCTGAGGTATTTCAGTTCTTCTGCTACTTCTTCACTCATCAGATCAAAACACAACA
GAATCCAACTTCCTTTAGGAACTCTTGGGCTTCCATTTCTTGGTGAAACCATTGAGTTTGTAACTTGTGCTTACTCTGAC
TCCCCTGAGAACTTCATGGACAAACGCCACCACTTGTATGGGAAGGTGTTCAAGTCACACATATTTGGAGGTCCAACAAT
TGTATCAACATATGCAGAAGTGAGTAAAATTGTTCTGCAGAGTGATGCAAAATCTTTTGTGCCATGTTACCCTAAATCTC
TCACAGGGTTGATGAGGAAGTCTTCGATTTTGCTCATCAATGGAGCCCTGCAGAGAAGAATCCATGGACTCATTGGAGCC
TTCTTTAAGTCCCCACATCTCAAAGCTCAAATCACCATAGGCATGGAGAACTATGTCCAACAATCCATGGAAAATTGGAG
AGATGACCATTTCATTTACACACAAGATGCAACCAAACATTCTTTTACAAAAGTTGATGTCCTTTTTGTCTGCAGATTGA
TTAGTTTGGATCTTGTTGAAGACATGCAGTTCCTAAAGAAACAGTTCCAAGAATTCATCACTAGCCTCATGTCTATTCCC
ATAAATATTCCTGGAAGTAGACTTTATAGATCATTACAGGCAAGT
>Maldo_HF29207-RA
ATGGCAGGAAGCACTTTTTGGCTTGTTCTTCTAATTGGGGTTTTTGGCTTTCTTTTGGTTCTAATTCTAAACCACTTCTT
GCCCTTAATGTTGTTAAGGCTTAATGGTACTCTTCCGCCTAAGGGCTCTTTTGGGTGGCCTCTGTTGGGAGAAACTCTTA
GCTTCTTGAAGCCTCATCCTTCTAATTCTCTTGGTGCCTTCCTTAAACACCATTGTTCTAGGTATGGGAAAGTGTTCAAA
TCCCATTTGTTCTTGTCTCCCACAATTGTGTCATGTGATCAAGAGCTGAACTACTTCATACTTCAGAATGAAGGTAAGTT
GTTTGAATGCAGCTATCCAAAGCCTATCCATGGCATCCTTGGAAAATCCTCCATGCTTGTGGCTGTAGGTGACACTCACA
AAAGGCTCAGAAATGTGGCTGTCTCCTTGGTCACCATCACCAAGACCAAGCCTGAGTTTCTTAGTGACATTGAAGCCACA
GCCATTGGCATACTTCACTCTTGGAAAGATAAATCACAAGTCATCTTCTGTGAGGAAGCCAGAAAGTTCACATTCAATGT
AATAGTGAAGCAAGTGCTAGGTTTAACCCCAGTTGAGCCACAGGCTACACAAATTCTTGAAGATTTCCTGACTTTCATGA
GAGGGCTCATTTCTCTTCCTCTCTATATTCCTGGAACCCCATATGCAAGAGCTGTTAAGGCTAGAAGCAGGATATCTTCA
ACTGTGAAAGCAATCATAGAGGAAAGAAGAAGAAATGCAGATGGGAGCACGAATTCTTGTACTAAAAGAAGTGATTTCCT
TGAGATACTTCTGGATGTTGATTCCTTGTCTGAAGATGAGAAAGTGAGTTTTATCTTGGATTCTCTATTGGGTGGCTATG
AAACCACCTCTCTCTTGATGGCCATGGTAGTTTATTTTCTAGCCCAATCACCATCTGCATTACAACGATTAAAGGTAGAG
CATCAGAACATTAGAAGAGTGAAGCAGAAAGATGAGTATCTGAACTGGGACGACTATAAAAAAATGGAATTCACCCAAAA
TGTCATTAACGAAGCTCTCAGATGTGGAAACGTTGTAAAATTCGTGCACCGAAAGGCTCTCAAAGATGTAAAATTTAGAG
ATTATTTAATTCCATCTGGCTGGAAAGTTTTACCAGTTTTTAGTGCAGCTCATTTAGACCCTTCTCTTCATGCAAGTGCT
CTTGAGTTTGATCCTTGGAGATGGGAGAAAATACCAAGCCAAGACCATGTATGCAAGAAATTTACTCCCTTCGGTGGAGG
GTCTAGATGCTGTCCTGGATCTGAACTTGGGAAGCTTGAAGTTGCTGTTTTTCTCCACCACCTTGTACAGAATTTCAGGT
GGAGGACCGAGGACGACGACGAACCCGTAGCGTTTCCATACGTAGAATTTCAAAGAGGATTGCCACTGTACCTGGAGCAT
TGCCCCCAT
>Maldo_HF31082-RA
ATGGGATGGGTTTTGGGATGTTGGGTTTTGGTGGGAATTCTTGTAGGATCATTGTACTGGTTTAATGAGCAGAAGAAGAA
CCAGAACAAGAACGAGAGGGAAAATCAAAAGGGTCAAGTTCCAAAAGGAAAGTTAGGTTGGCCTTTGATAGGAGAAACCA
TTGACTTCATTGCTTGTGGCTACACCTCTCGACCTGTCAGCTTCATGGAAAAACGCAGATCTCTGTATGGAAAGGTGTTC
AAGACAAACATATTGGGGACTCCTATCATAGTGTCTACGGATGCTGAGGTGAACAAGGTGGTAATGCAAAACCATGGAAA
TACCTTCATTCCTGCTTATCCGAAATCAATTACAGAACTGATGGGAAAATATTCAATTCTCCAAATAAATGGAAGCCTTC
ATAAGAGAGTGCATGGACTCATCGCTGGTTTTCTGAAATCACCACAGTTCAAAGCTCGAATCACCGCCGACATCGAAAAC
TCAGTCAAGCTCAACCTGTCTCTTTGGAGAGACATGCAGTCTCCCATTTACGTCCAAGATGAAACCCAAAAGATTACATT
TGAAGTTTTGGTTAAAGTATTAATGAGCATTGATCCCGGTGAAGACTTAAACCTTCTGAAGAGAGAATTTGAAGAGTTCA
TCAAGGGTTTAATTTGCATACCTATCAAGCTCCCTGGAACTAGGCTGTATAAATCTCTCAAGGCTAGAGAGCGATTGTTG
AAGATGGTGGGGAAAATTTTAGAGGTGAAAAAGATGGCAATGGAAAATACAAATTGTACCCAAATTACAATTCCAGTCAA
AGACGCAATGGATGTGCTGTTACGTGAAGGTGGTGAACAAAACAACGAGACTCATGGCCTGCCGTTGGATTTCATCACCG
GAAATATAATAGAGATGATGATCCCAGGAGAGGAGACTGTTCCCATGGCCATGACCCTAGCGGTCAAATTCCTAAGTGAC
AGCCCTGTGGCGTTAGACAAATTACGGGAGGAGAACATGGAATTCAAGAGGCAGAAGAACAAGTTTGATTCCTCGGAAAA
TTATGCATGGACTGATTACATGTCCTTGCCATTTACTCAAAATGTGATAAGTGAGACTCTTAGAATGGCAAATATCATCA
ATGCTGTTTGGAGAAAAGCTCAAAGGGATGTTGAAATCAAAGGTTATCTGATACCAAAAGGATGGTGTGTCTTGGCATCT
TTTACTTCTGTTCATATGGATGAAGAAAACTACAAAAGCCCATATCAGTTTGATCCATGGAGATGGGAGAAATTAGAAGC
TGCTGTAAACTACAACACTAGATTTACACCATTTGGTGGAGGACAGAGGCTTTGCCCTGGTTTGGAGCTATCCAGGCTTG
AATTATCAGTCTTTCTTCATCATCTTGTCACTAATTATAGATGGGTAGCTGAGAAGGATGGCCTTGTTCACTTTCCAACG
GTCAAGATGAAGAGGAAGCTGCCCATTACAGTCACATCCATAAGCACT
>Maldo_HF31168-RA
ATGTCTGACTCAGAGATTATTCTCTGTCTTCTTCCATCAATTGTAGCTCTCTTCCTCTTCCTCATTCTTCTCAGAAGGAA
GCAGAACCAGAAAACCAGACTCAATCTCCCGCCAGGAAACATGGGTTGGCCTTTTCTTGGTGAAACCATTGGCTACTTGA
AGCCCTACTCTGCAATCACCATTGGCAAATTCATGGAGGAGCATATCTCAAGGTACGGGAAAATTTACAAGTCGAATTTG
TTTGGGGAGCCAACAATTGTGTCAGCAGATGCAGGGCTCAACAGATTCATATTGCAGAATGAAGGGAGATTGTTTGAATG
CAGCTACCCAAGAAGCATAGGAGGGATTCTTGGGAAATGGTCCATGCTGGTTTTGGTCGGTGACATGCACAGAGACATGA
GGATGATATCTCTCAACTTCTTGAGCCATGCCAGACTCAGAACCCATCTGATGAGAGAAGTTGAAAAGCACACTCTTCTT
GTTTTGGGGAGTTGGAAGGAAAACTCTGTTTTTTCAGCTCAGGATGAAGCTAAGAAGTTCACGTTCAACTTGATGGCCAA
ACATATCATGAGCTTGGATCCTGGAAAACCAGAGACTGAGCAGCTGAAGAAATTGTATGTTACTTTCATGAAAGGTGTGG
TTTCTCCTCCTCTGAATTTACCAGGAACAGCTTACAGAAGAGCCTTACAGTCAAGATCAACGATTCTGAAGTTTATAGAG
TGCAAAATGAAAGAAAGATTGATGGAGGGAACCGAAAACATTGGGGAAGATGATCTGCTTGGATGGGTTCTGAAGAATTC
AAATCTTTCAAAGGAGCAAATTCTTGACTTAATATTGAGCTTGCTCTTTGCTGGCCATGAAACTTCATCAGTGTCTATAG
CCTTAGCAATTTACTTTTTACCAAGCTGCCCTAATGCAATTCTGCAGTTAAGGGAAGAACACAGTGAAATTGCCAAAGCC
AAGAAACTGGCAGGCGAGACAGAGTTGAATTGGGAGGACTACAAGAAAATGGAGTTCACCCAATGTGTAATCTGTGAGAC
ACTTCGGCTTGGGAATGTGGTGAGATTTTTACACAGAAAGGCTCTGAAGGATGTTCGGTACAAAGGGTATGACATTCCAT
CTGGGTGGAAAGTGCTTCCGGTGATTGCAGCCGTGCATTTGGATCCTTTACTTTTTGACCACCCGCAACACTTCAATCCA
TGGAGATGGCAGCAGAATAACAACCACCACCACCGTGGATCATCGTCGTCATCATCATGCTACACGAGCATGACAAGTCA
CAACTTTATGCCATTTGGGGGAGGACCACGACTTTGCGCCGGTTCAGAATTGGCCAAACTTGAAATGGCCGTGTTCATCC
ACCACCTTGTCCTCAACTTCCACTGGGAGTTAGCCGATCCTTTCGACAAACCTTTTGCTTTCCCCTTCGTCGATTTCCAA
AATGGCCTACCAATCACAGCCCACCGCTACGTACCAAAC
>Maldo_HF33035-RA
ATGTGTGCAGATAAGGGAAGTGGAATCACAAGTCAAATACTTTTGATTAGAAAAGATAGAGAACAAAAAAATATGGTTGG
CTTAGCCCCTATTTTATTTGCTCTCTTGCTAGGACTACCAATATTTGCTTATATTCTTGTGCAAATATTCTTTGTAGCAC
TACATGATCATAAAAACCCCGCTAAAAACTTGCCTCCTGGAAGCATGGGATGGCCCTTGTTTGGAGAGACCCTTGGCTTC
CTTAAACCTCATTGTTCCAACACCCTCGGAAGCTTCTTGCAACAACATTGCTCTAGATATGGGAAGGTTTTTAAATCGAA
TCTATTTGGTTCACCAACCATAGTTTCATGCGACCTTGAGCTCAACGCGTTTATTCTCCAGAACGAAGAGAAGCTTTTCC
AAGCCAGCTACCCCAAGCCCATCCATGGCATTCTTGGAAAGCATTCTTTGCTCACTGTCACCGGCGAGCTTCATAGAAAG
CTTAGAAACATTGGTGTCAGCTTCATTGCCACCTCTAAGTCCTCGCCGGATTTCCTCCATTGGGTTCAGAAGCTGTCTAT
CTCAATGATGGAGTCGTGGAATGGCTGCGAACAAGTCTTCTTCTACAAACAAACTAAAGCGTTTACACTCCGTCTAATGG
TGAACCACCTTCTGAGCGTTAAACCGGATGAGCCGCTAGCCTCGAGAATATTACAAGACTTTGAAACCTACATGACGGGC
TTTGTGTCTTTGCCGTTAAACATTCTGGGAACCGCTTATGCCAGGGCTGTGAAGGCTAGAGCAAGGCTTTCTTTCTCTGT
TAAAGAGATTATGACAGAAAGAAGAAAATGGAAAGCTAGTGGGCAGCTCAGAGGAGGAGAAGAAGACTTCTTAGACGTGA
TACTGTCGAAACAGAGTCTAACGGACGAAGAACTAGTGAGCATTGTGTTGGATATAATGCTCGGAGGCTACGAGACAACA
GCGACCCTTATGTCATTGATTGTCTACTTTCTCGGCCATGCGCCAATTGCTTTTCACAAATTAAAGGAAGAACACCAAAC
GATAAGGGAAAACAAAAAGGATGGGGAATTGTTAAATTGGGAAGATTACAAGAAAATGGATTTTACTGACTATGTTATAT
ATGAAGGTATGAGGTGTGGGAATGTAGTCAAATTTGTGCACAGGAAAGCTCTTGTAGACGTCAAATTTAAAGAATTCCTG
ATACCATCTGGATGGAAGGTTCTTCCAATTTTTACGGGGGCGCATATGGATCCAGATCTTCATGAGAATCCCACAGAGTT
TGATCCTTGGAGATGGATTAATAATTTTAAAGAAATGAGCAAAAAGGTGACAGTGTTTGGTGGTGGATCAAGGCTTTGTC
CGGGAGCTGAACTCGCTAAAGTAGTCATTTCATTCTTCCTTCATCATCTTATCCTTAGTTATAGATGGAAAACAAAATCA
GATGATTGCCCACTTGCTTACCCTTACGTGCAATTTCGGAGAGCACATGAAAATCCAGCTAATAACTTACCTCTTGGAAG
CATGGGATGGCCCTTGCTTGGGGAGACCCTTGGCTTCCTTAAGCCTCATTCTTCGAACTCTGTCGGAACCTTCTTGCAAC
AACATTGCTCTAGATATGGGAAGGTTTTCAAATCGCATCTATTTGGTTCACCAACCATAGTTTCCTGTGACCTTGAGCTC
AACATGTTCATTCTTCAGAACGAGGACAAACTATTCCAAGCCAGCTACCCCAAATCCATTCACGGCATTGTTGGAAAACA
TTCGTTACTCACCATCTCCGGCAACCTTCATAGAAAGTTAAGAAGTATTGCTGTCAGCTTCATCTCTGTGTCCAAGTCGT
CCCCTGATTTCCTTGACTTGGTTCAGAAGCTGTCAATCTCAATGATGGAGTCATGGAATGGCTGCAAACAAGTCTCCTTC
TTTGAACAAGCTAAAGCTTTTTCGCTCGGTCTTATGGTGAAGAACCTTCTGAGTGTTAAACCAGAAGAGCCTTTAGCCTC
AAGGATTTTAGAAGACTTTGAAACCTTCATGACAGGATTTGTTTCTCTCCCATTTAATATTCCTGGAACCGCTTATGCCA
AGGCTGTCAAGGCTAGAGCAAGGCTTTCTTCCACTGTTAGAGAGATCATGGAAGAGAGAAGAAAAGGGAACATCAGTAGC
AATGGAGGGCAGCTTAGAGAAAGAGAAGAAGAAGACTTCTTAAACGTTATACTGTCGAAACAAAACCTAACCAACGAAGA
AATAGTGAGCATTGTATTGGATATCATGCTAGGAGGCTACGAGACTACCGCTACTCTTATGTCGTTGATTGTCTACTTTC
TTGGCCATGCGCCACTTGCTTTCCACAAATTAAAGGAAGAACACCAAACGATAAGGGAAAATAAAAGGGATGGAGAGTTC
TTAACTTGGGAAGATTACAAGAAAATGAACTTTACCAACTATGTTATATATGAAGCTATGAGATGTGGGAATGTAGTAAA
ATTTGTGCACAGGAAAGCTCTCGTAGACATCAAATTAGAAGATTGTGGCGCAGAATTCGTCATACCATCAGGATGGAAGG
TTCTTCCAATCTTCACCGGGGCGCATTTGGATCCCGATCTTCATGAGAATGCAACAGAGTTTGATCCTTGGAGATGGACT
GACAATTATAAAGAAATGAACAAAAAGATTATAGCGTTTGGTGGTGGAGTAAAGCTTTGTCCGGGATCTGAAGTTGCAAA
AGTAGTGATTGCATTCTTCCTTCATCATCTTGTCCTTAGTTATAGATGGAAAACAAAACCAGATGAATGCCCACTTGCTT
ACCCTTATGTGCAATTCAGGAGAGGTTTGCTGTTAGAGATTGAACCAGCTGCTGCAGCTTATCAAATCCAT
>Malsi_01g013750
ATGGATTTCCTCTTCTCATTTTTCTTGGTTTTCTCTATCCTTTCAACCCTAGTTTACGTTTTTCTGAGAAAGTCTAGGTG
CCGGAGGCTGAGGCTGCCTCCGGGGAATCTAGGGTTACCATTTATAGGGGAGACTCTGCAGCTCATCTCAGCCTACAAGA
CTGAGAACCCCGAACCGTTCATCGACGAGCGCGTGACCCGGTTCGGATCCATATTCACAACTCACGTGTTTGGAGAGCCG
ACCGTGTTCTCCACCGACCCGGAGACCAATCGGTTCATCCTGCAGAACGAAGGGAAGCTGTTCGAGTGCAGCTACCCTGG
CTCCATAACCAACCTTATGGGGAAGCACTCTTTGTTGCTGATGAAGGGCAGCCTCCATAAACGGATGCATTCTCTGACTA
TGAGCTTTGCAAACTCCTCTATCATTAGGGACCACCTTTTGGACGACATAGACCGGTTGATCCGGCTCAACATGGATTCA
TGGGCCGACCGGATCTTTCTCATGGAGGAGGCCAAAAAGATAACTTTTGAACTAGCAGTGAAGCAACTCATGAGCTTTGA
TCCAAATGAATGGACCGAAAGTCTAAGGAAGGAGTACGTCCTACTGATCGAAGGCTTCTTCTCCGTTCCTTTGCCTCTAT
TTTCCACCACCTACCGCCGGGCCATTACTGCGCGGACAAAGGTGGCGGAGGCATTGACCTTGATAGTGAGGCAAAGGAGG
GAGGAGAGCGAAGCCGGGCAGATAAAAGAGGACATGTTAGGCGCACTTTTGAGCGGAGACACCGCACTCTCCGACGAGGA
GATTGTGGATTTCTTGCTTGCTTTGCTGGTGGCCGGCTATGAAACCACCTCAACAATCATGACACTTGCCGTAAAGTTCT
TGACGGAGACACCTCTGGCCCATGCTCAACTCAAGATTCTCGGCAGTTTTGGTCTTTTGACTACGTCGCCTCTTTGCTTC
ACGTGCAGCTGGTTTGGGAGGGAGGAACATGAGCAAATTAGGGCGAACAAGAAGTCATCCGAGACTTTGGAATGGAGTGA
TTATAAGTCAATGCCATTCACTCAGTGTGTTGTAAACGAGACACTGCGAGTAGCAAACATAATTAGCGGGATATTTAGGC
GGGCAATGACGGATGTTCACATTAAAGGATACACAATCCCTAAAGGTTGGAAGGTATTTGCATCGTTCCGTGCTGTACAT
CTTGATCAAGATCATTTCAAGGACGCTCGAACTTTTAATCCATGGAGGTGGCAGAGCAACTCTGGACCGGCCACAAGCCC
AGCAAATGTGTTCACACCATTCGGAGGAGGGCCAAGGCTGTGCCCAGGCTATGAGCTTGCCAGAGTAGAAATCTCAGTCT
TCCTTCACCACTTAGTCACTCGTTTCAGTTGGGTTCCTGATGAGGAAGATAAGCTGGTGTTTTTTCCGACGACGAGGACG
CAGAAGAGGTACCCGATCAATGTGCAGCGGAGGAACAATGTGTCATATGGGCAATGTAAAGAG
>Malsi_02g012170
ATGGGATGGGTTTTGGGATGTTGGGTTTTGGTGGGAATTCTTGTAGGATCATTGTATTGGTTTCAGGACCAGAACAAGAA
GGAGAGGGAAAATCAAAAGGGTCAAGTTCCAAAAGGGAAGTTAGGTTGGCCTTTCATAGGAGAAACCCTTGACTTCATTG
CTTGTGGCTACACCTCTCGACCTGTCAGCTTCATGGAAAAACGCAGATCTCTGTATGGAAAGGTGTTCAAGACTAACATA
TTGGGGACTCCTATCATAGTATCCACGGATGCTGAGGTGAACAAGGTGGTAATGCAAAACCATGGAAATACTTTCATTCC
TGCTTATCCGAAATCAATTACAGAACTGATGGGAAAATACTCCATTCTCCAAACAAATGGAAGCCTTCATAAGAGAGTGC
ATGGACTCATCGCTGGTTTTCTGAAATCACCACAGTTCAAAGCTCGAATCACCACCGACATCGAAAACTCAATCAAACTC
AACTTGGCTCTTTGGAGAGACATGCAGTCTCCCATTTACGTCCAAGATGAAACCCAAAAGATTACCTTTGAAGTACTGGT
TAAAGTATTAATGAGCGTTAATCCTGGTGAAGACTTAAACCTTCTCAAGAGAGAATTTGAAGAGTACATCAAAGGATTAA
TTTGCATACCTATCAAGCTCCCTGGAACAAGGCTATATAAATCTCTCAAGGCTAGAGAGCGATTGTTGAAGATGGTGGGG
AAGATATTAGACATGAAAAAGGTAGCAATGGAGAATACAAATTGTCCTCAAAATACAATTCCAGTAAAAGACGCAATGGA
TGTGCTGTTAGAAGGTGGTGACCAAAACAACGAGGCTCAAGGCCTGCCGTTGGATTTCATCACCGGAAATATAATAGAGA
TGATGATCCCAGGAGAGGAGACTGTTCCCATGGCCATGACCCTAGCCGTCAAATTTCTAAGTGACAGCCCTGTGGCCTTA
GACAAATTACGGGAGGAGAACATGGAATTGAAGAGGCAGAAGAAGAAGAAGACTGATTCCACGGAAAATTATGCATGGAC
TGATTACATGTCCTTGCCATTTACTCAAAATGTGATAAGTGAGACTCTTAGAATGGCAAATATCATCAATGCTGTTTGGA
GAAAAGCTCAAAGGGATGTTGAAATCAAAGGTTATTTGATACCAAAAGGATGGTGTGTCTTGGCATCTTTTACTTCTGTT
CACATGGATGAAGAAAACTATAAAAACCCATACCAGTTTGATCCTTGGAGATGGGAGAAATTAGAAGCTGCTGTAAACTA
CAACACTAGTTTTACACCCTTTGGTGGAGGACAGAGGCTGTGCCCTGGTTTGGAGCTATCCAGGCTTGAATTATCAATCT
TTCTTCATCATCTTGTCACCAATTATAGATGGGTTGCTGAGAAGGATGACATTGTTCACTTTCCAATGGTCAAGATGAAG
AGGAAGTTGCCCATTAAAGTCACGTCCATAAACACT
>Malsi_02g012880
ATGGCTGACTCAGAGATAATTCTCTGTCTTCTTCCATCAATCCTAGCTCTCTTCCTCTTCCTCATTCTCCTCAGAAGGAA
ACAGCACCAGAAGACCAGACTCAATCTCCCGCCAGGAAACATGGGTTGGCCTTTTCTTGGTGAAACCATTGGCTACTTGA
AGCCCTACTCTGCAATCTCCATTGGCAAATTCATGGAGCAGCATATCTCAAGGTATGGGAAAATTTACAAGTCAAATTTA
TTTGGGGAGTCAACAATTGTGTCAGCAGATGCAGGGCTCAACAGATTCATACTGCAGAATGAAGGGACATTGTTTGAATG
CAGCTACCCAAGAAGCATAGGAGGGATTCTTGGGAAATGGTCCATGCTGGTTTTGGTCGGTGACATGCACAGAGACATGA
GGATGATTTCTCTCAATTTCTTGAGCCATGCCAGGCTCAGGACCCATCTGATGAGAGAAGTTGAAAAGCACACTCTTCTT
GTTATGGGGAGTTGGAAGGAGAACTCTGTTTTTTCAGCTCAGGATGAAGCTAAGAAGTTCACATTTAACTTGATGGCCAA
ACATATCATGAGCTTGGAACCTGGAAAGCCAGAGACTGAGCAGCTCAAGAAACTGTATGTTACTTTCATGAAAGGTGTGG
TTTCTCCTCCTGTGAATTTACCAGGAACAGCTTACAGAAGAGCCTTACAGTCAAGATCAACAATTCTGAAGTTTATAGAG
TGCAAAATGAAAGAAAGATTAACGGAGGGAACCGAAAACATTGGGGAAGATGATCTGCTTGGATGGGTTTTGAAGAATTC
AAATCTTTCAAAAGAGCAAATCCTTGACTTAATTTTGAGCTTGCTCTTTGCTGGCCATGAAACTTCATCAGTCTCCATAG
CTTTAGCAATTTACTTTTTACCAAGCTGCCCTAATGCAATTCTGCGATTAAGGGAAGAACACAGTGAAATTGCCAAAGCC
AAGAAACTAGCTGGGAAGACAGAGTTGGATTGGGAGGACTACAAGAAAATGGAGTTCACTCAATGTGTTATCAGTGAGAC
GCTTCGGCTTGGGAATGTGGTGAGATTTTTACACAGAAAGGCTCTGAAGGATGTTCGGTACAAAGGGTATGACATTCCAT
GTGGGTGGAAAGTGCTTCCGGTGATTGCAGCCGTGCATTTGGATCCTTTACTTTTTGACCACCCTCAACACTTCAATCCA
TGGAGATGGCAGCAGAATAACAACCACCACCACCGTGGATCATCATCAGCATCATGTTACACGAGCATGACAAGTAACAA
CTTTATGCCATTTGGGGGAGGACCACGACTTTGCGCCGGTTCAGAACTAGCCAAACTTGAAATGGCCGTTTTCATCCACC
ACCTTGTCCTCAACTTCCACTGGGACCTAGCCGATCCTTTCGACCAACCTCTTGCTTTCCCTTTTGTCGATTTCCAAAAA
GGACTACCAATCACAGCCCACCGCTACCAAACTAATCTCATA
>Malsi_07g018080
ATGGATTTCCTCTTCTCATTTTTCTTGGTTTTCTGTCTCCTTTCAACCCTAGTTTTTATTTTTCTCAGAAAGTCTAGGTG
CCGGAGGCTGAGGCTGCCTCCGGGGAACCTAGGGTTACCATTTATAGGGGAGACTCTGCAGCTTATCTCAGCCTACAAGA
CTGAGAACCCGGAACCGTTCATCGACGAGCGCGTGAACCGGTTCGGACCCTTGTTCACAACTCACGTGTTCGGAGAGCCG
ACCGTGTTCTCCACCGACCCGGAGACCAATCGTTTCATCTTGCAGAACGAAGGGAAGCTGTTCGAGTGCAGCTACCCGGG
CTCCATAACCAACCTTATGGGGAAGCACTCTTTGCTGCTGATGAAGGGCAGCCTCCATAAACGGATGCATTCTCTGACCA
TGAGCTTTGCAAACTCTTCGATCATTAGGGACCACCTTTTGGACGACATAGACCGGTTGATCCGGCTCAACATGGATTCC
TGGGCCGACCGGATCTTTCTCATGGAGGAGGCCAAAAAGATAACTTTTGAACTAGCAGTGAAGCAACTCATGAGCTTTGA
TCCAAATGAATGGACCGAGAGTCTAAGAAAGGAGTACGTCCTACTAATCGAAGGCTTCTTCTCCGTTCCTTTGCCTCTAG
TTTCCACCACCTACCGCCGGGCCATTACCGCTAGGACAAAGGTGGCGGAAGCGTTGAGCTTGATAGTGAGGCAGAGGAGG
GAGGAGAGCGAAGCCGGGAAGAGACAAGAGGACATGTTAGGCGCACTTTTGGGCGGAGACACCGCATTCTCAGATGAGGA
GATTGTGGATTTCTTGCTTGCTTTGCTGGTGGCCGGCTACGAAACCACTTCAACAATCATGACACTTGCCGTCAAGTTCT
TAACGGAGACACCTCTGGCCCATGCTCAACTCAAGGAAGAACATGAGCAAATTAGGGCGAAAAAGAAGTCGTCAGAGCCT
CTAGAATGGAGTGATTATAAGGCAATGCCATTCACTCAATGTGTTGTCAACGAGACCTTGCGAGTTGCAAACATAATTAG
CGGGGTATTTAGGCGGGCAATGACGGACGTTCACATTAAGGGATACACAATCCCCAAAGGATGGAAGGCATTTGCATCGT
TTCGTGCCGTACATCTAGATCAAGATCATTTCAAGGACGCTCGAACTTTTAATCCATGGAGGTGGCAGAACAAATCTGGA
CCGACGACAAGCCCATCAAATGTGTTCACACCATTTGGAGGAGGGCCAAGGCTCTGCCCCGGCTCTGAGCTTGCTAGAGT
AGAAATCTCCGTCTTCCTTCATCACTTAGTCACTCGTTTCAGTTGGGTTCCTGCCGAGGAAGATAAGCTGGTGTTTTTTC
CGACGACGAGGACGCAGAAGAGGTACCCGATCAATGTGCAGCGGAGGAACAATGTGTCATATGGGCAATGTAAAGAG
>Malsi_09g002040
ATGGGATGGCCCTTGTTTGGAGAGACCCTTGGCTTCCTTAAACCTCATTGTTCCAACACCCTCGGAAGCTTCTTGGAACA
ACATTGCTCTAGATATGGGAAGGTTTTTAAATCGAATCTATTTGGTTCACCAACCATAGTTTCATGCGACCTTGAGCTCA
ACGCGTTTATTCTCCAGAACGAAGAGAAGCTTTTCCAAGCCAGCTACCCCAAGCCCATCCATGGCATTCTTGGAAAGCAT
TCTTTGCTCACTGTCACCGGCGAGCTTCATAGAAAGCTTAGAAACATTGGTGTCAGCTTCATTGCCACCTCTAAGTCCTC
GCCGGATTTCCTCCATTGGGTTCAGAAGCTGTCTATCTCAATGATGGAGTCGTGGAATGGCTGCGAACAAGTCTTCTTCT
ACAAACAAACTAAAGCGTTTACACTCCGTCTAATGGTGAACCACCTTCTGAGCGTTAAACCGGATGAGCCGCTAGCCTCG
AGAATATTACAAGACTTTGAAACCTACATGACGGGCTTTGTGTCTTTGCCGTTAAACATTCTTGGAACCGCTTATGCCAG
GGCTGTGAAGGCTAGAGCAAGGCTTTCTTTCTCTGTTAAAGAGATTATGACAGAAAGAAGAAAAGGGAAAGCTAGTGGGC
AGCTCAGAGGAGGAGAAGAAGACTTCTTAGACGTGATACTGTCGAAACAGAGTCTAACGGACGACGAAGAAATAGTGAGC
ATTGTGTTGGATATAATGCTCGGAGGCTACGAGACAACAGCGACCCTTATGTCATTGATTGTCTACTTTCTCGGCCATGC
GCCAATTGCTTTTCACAAATTAAAGGAAGAACACCAAACGATAAGGGAAAACAAAAAGGATGGGGAATTGTTAAATTGGG
AAGATTACAAGAAAATGGATTTTACTGACTATGTTATATATGAAGGTATGAGGTGTGGGAATGTAGTCAAATTTGTGCAC
AGGAAAGCTCTTGTAGACGTCAAATTTAAAGAATTCCTGATACCATCTGGATGGAAGGTTCTTCCAATTTTTACGGGGGC
GCATATGGATCCAGATCTTCATGAGAATCCCACAGAGTTTGATCCTTGGAGATGGATTAATAATTTTAAAGAAATGAGCA
AAAAGGTGACAGTGTTTGGTGGTGGATCAAGGCTTTGTCCGGGAGCTGAACTCGCTAAAGTAGTCATTTCATTCTTCCTT
CATCATCTTATCCTTAGTTATAGATGGAAAACAAAATCAGATGATTGCCCACTTGCTTACCCTTACGTGCAATTTCGGAG
AGCACATGAAAATCCAGCTAATAACTTACCTCTTGGAAGCATGGGATGGCCCTTGCTTGGGGAGACCCTTGGCTTCCTTA
AGCCTCATTCTTCGAACTCTGTCGGAACCTTCTTGCAACAACATTGCTCTAGATATGGGAAGGTTTTCAAATCGCATCTA
TTTGGTTCACCAACCATAGTTTCCTGTCACCTTGAGCTCAACATGTTCATTCTTCAGAACGAGGACAAACTATTCCAAGC
CAGCTACCCCAAGTCCCTTCACGGGATTGTTGGAAAACATTCGTTACTCACCGTCTCCGGCAACCTTCATAGAAAGTTAA
GAAGTATTGCTGTCAGCTTCATCTCTGTGTCCAAGTCGTCCCCTGATTTCCTTGACTTGGTTCAGAAGCTGTCAATCTCA
ATGACGGAGTCATGGAATGGCTGCAAACAAGTCTCCTTCTTCGAACAAGCTAAAGCTTTTTCGCTCGGTCTTATGGTGAA
GAACCTTCTGAGTGTTAAACCAGAAGAGCCTTTAGCCTCAAGGATTTTAGAAGACTTCGAAACCTTCATGACAGGCTTTG
TTTCTCTCCCATTTAATATTCCTGGAACCGCTTATGCCAAGGCTGTCAAGGCTAGAGCAAGGCTTTCTTCCACTGTTAGA
GAGATCATGGAAGAGAGAAGAAAAGGGAACATCAGTAGCAATGGAGGGCTGCTTAGAGAAAGAGAAGAAGAAGACTTCTT
AAACGTTATACTGTCGAAACAAAACCTAACCGACGAAGAAATAGTGAGCATTGTATTGGATATCATGCTAGGAGGCTACG
AGACTACCGCTACTCTTATGTCGTTGATTGTCTACTTTCTTGGCCATGCGCCACTTGCTTTCCACAAATTAAAGGAAGAA
CACCAAACGATAAGGGAAAATAAAAGGGATGGAGAGTTCTTAACTTGGGAAGATTACAAGAAAATGAACTTTACCAACTA
TGTTATATATGAAGCTATGAGATGTGGGAATGTAGTCAAATTTGTGCACAGGAAAGCTCTCGTAGACATCAAATTAGAAG
ATTGTGGCGCAGAATTCGTCATACCATCAGGATGGAAGGTTCTTCCAATCTTCACCGGGGCGCATTTGGATCCCGATCTT
CATGAGAATGCAACAGAGTTTGATCCTTGGAGATGGACTGACAATTATAAAGAAATGAACAAAAAGATTATAGCGTTTGG
TGGTGGAGTAAAGCTTTGTCCGGGATCTGAAGTTGCAAAAGTAGTGATTGCATTCTTCCTTCATCATCTTGTCCTTAGTT
ATAGATGGAAAACAAAACCAGATGAATGCCCACTTGCTTACCCTTATGTGCAATTCAGGAGAGGTTTGCTGTTAGAGATT
GAACCAGCTGCTGCAGCTTATCAAATCCAT
>Malsi_09g017170
ATGGAAAATTCACTGATTGTACTAATATCAGCAGCAGCAGCAGTAGCAGCAGCAACAGCAACCGTGTCGATCTTGTCCAT
AATATTCCTCTACAGAAACAACACGACCAACTCCAACTTTCTGAGGTTTTTTACTGCTTCTGCTAATACTTCACTCATCG
GATCAAAACACAGAAGAACCCAACTTCCTTTGGGAACTCTTGGGCTTCCTTTTCTTGGTGAAACCATTGAGTTTGTGACT
TGTGCTTACTCCGACTGCCCTGAGAGCTTCATGGACAAGCGCCGCCACTTGTATGGGAAGGTGTTCAGGTCACACATATT
TGGAAGTCCAACAATTGTATCAACAGATGCAGAAGTGAGTAAAATTGTTCTGCAGAGTGATGCAAAATCTTTTGTGCCAT
CTTACCCAAAATCTCTCACTGAATTGATGGGGAAGTCCTCTATTTTGCTCATCAACGGAGCCCTGCAGAGAAGAATCCAT
GGACTCATTGGAGCCTTTTTAAAGTCCCCACACCTCAAAGCTCAAATCACCACAGACATGCAAAACTATGTCCAACAATC
CATGGCAAATTGGACAGACGACCATCCCATTTACATACAAGATGAAACCAAACATGCAAAGAAGAAAATGGTCAAGCTAG
TACAGGAAATCATACAAGCTAAAAAAAAAGAGAGTGATATAATCTCCAACAAGGTTCCCAAAGATGTGGTAGATGTTCTG
CTGAGAGACACAAGTGAGCAGTTAACAGGAGATCTGATAGCAGATAACATGATTGATATGATGATACCAGGGGAGGATTC
AGTGCCACTTCTCATGACTCTTGCAATCAAATACCTCTCAGACTCCCCCACTGCTCTCCAACAATTAACTGAGGAGAACA
TGAAGTTAAAAGCTCTGAAAGATGAGCTTGGAGAGCCACCGTGTTGGAGTGATTACTTGTCCTTACCATTTACACAAAAT
GTGATCACAGAAACCCTAAGGATGGGAAACATCATAACTGGGGTGATGAGGAAGGCCATGAAAGATGTGGAGATAAAAGG
GTATTTAATACCAAAGGGATGGTGTGTCTTCACATATTTCAGATCAGTTCATCTTGATCAGAATAACTATGATTGGCCTT
ATCACTTCAATCCATGGAGGTGGCAAGACAAAGACATGAGCAGCTGCAACTTCACTCCTTTTGGAGGAGGACAAAGGCTG
TGTCCTGGACTTGACTTAGCAAGGCTTGAAGCCTCCATTTTCTTACACCACTTTGTCACTCAATTCAGGTGGGCGGCCGA
GGAGGACACAGTTGTGAACTTCCCCACTGTAAGAATGAAGCGGAGGATGCCGATAAGGGTCAAAAGGAGAGGAGACTGGA
AAGAGGTGGTGGTGGTCCTCGGAGGAGGGAGACTGATGGAAAAACAACTGGAAGAG
>Malsi_15g022960
ATGGGATGGGTTTTGGGATGTTGGGTTTTGGTGGGAATTCTTGTAGGATCATTGTACTGGTTTAATGAGCAGAAGAAGAA
CCAGAACAAGAACGAGAGGGAAAATCAAAAGGGTCAAGTTCCAAAAGGAAAGTTAGGTTGGCCTTTGATAGGAGAAACCA
TTGACTTCATTGCTTGTGGCTACACCTCTCGACCTGTCAGCTTCATGGAAAAACGCAGATCTCTGTATGGAAAGGTGTTC
AAGACAAACATATTGGGGACTCCTATCATAGTGTCTACGGATGCTGAGGTGAACAAGGTGGTAATGCAAAACCATGGAAA
TACCTTCATTCCTGCTTATCCGAAATCAATTACAGAACTGATGGGAAAATATTCAATTCTCCAAATAAATGGAAGCCTTC
ATAAGAGAGTGCATGGTCTCATCGCTGGTTTTCTGAAATCACCACAGTTCAAAGCTCGAATCACCGCCGACATCGAAAAC
TCAGTCAAGCTCAACCTGTCTCTTTGGAGAGACATGCAGTCTCCCATTTACGTCCAAGATGAAACCCAAAAGATTACATT
TGAAGTTTTGGTTAAAGTATTAATGAGCATTGATCCTGGTGAAGACTTAAACCTTCTGAAGAGAGAATTTGAAGAGTTCA
TCAAGGGTTTAATTTGCATACCTATCAAGCTCCCTGGAACTAGGCTGTATAAATCTCTCAAGGCTAGAGAGCGATTGTTG
AAGATGGTGGGGAAAATTTTAGAGGTGAAAAAGATAGCAATGGAAAATACAAATTGTACCCAAATTACAATTCCAGTCAA
AGACGCAATGGATGTGCTGTTACGTGAAGGTGGTGAACAAAACAACGAGACTCATGGCCTGCCGTTGGATTTCATCACCG
GAAATATAATAGAGATGATGATCCCAGGAGAGGAGACTGTTCCCATGGCCATGACCCTAGCGGTCAAATTCCTAAGTGAC
AGCCCTGTGGCGTTAGACAAATTACGGGAGGAGAACATGGAATTCAAGAGGCAGAAGAACAAGTTTGATTCCTCGGAAAA
TTATGCATGGACTGATTACATGTCCTTGCCATTTACTCAAAATGTGAGTCACAAGTTGTTTCAAAGAGAATATAAAATGA
TTCTTCATATTATTTCCTACATTGTTTTTTTCTGT
>Malsi_15g023900
ATGTCTGACTCAGAGATTATTCTCTGTCTTCTTCCATCAATTGTAGCTCTCTTCCTCTTCCTCATTCTTCTCAGAAGGAA
GCAGAACCAGAAAACCAGACTCAATCTCCCGCCAGGAAACATGGGTTGGCCTTTTCTTGGTGAAACCATTGGCTACTTGA
AGCCCTACTCTGCAATCACCATTGGCAAATTCATGGAGGAGCATATCTCAAGGTACGGGAAAATTTACAAGTCGAATTTG
TTTGGGGAGCCAACAATTGTGTCAGCAGATGCAGGGCTCAACAGATTCATATTGCAGAATGAAGGGAGATTGTTTGAATG
CAGCTACCCAAGAAGCATAGGAGGGATTCTTGGGAAATGGTCCATGCTGGTTTTGGTCGGTGACATGCACAGAGACATGA
GGATGATATCTCTCAACTTCTTGAGCCATGCCAGACTCAGAACCCATCTGATGAGAGAAGTTGAAAAGCACACTCTTCTT
GTTTTGGGGAGTTGGAAGGAAAACTCTGTTTTTTCAGCTCAGGATGAAGCTAAGAAGTTCACGTTCAACTTGATGGCCAA
ACATATCATGAGCTTGGATCCTGGAAAACCAGAGACTGAGCAGCTGAAGAAATTGTATGTTACTTTCATGAAAGGTGTGG
TTTCTCCTCCTCTGAATTTACCAGGAACAGCTTACAGAAGAGCCTTACAGTCAAGATCAACGATTCTGAAGTTTATAGAG
TGCAAAATGAAAGAAAGATTGATGGAGGGAACCGAAAACATTGGGGAAGATGATCTGCTTGGATGGGTTCTGAAGAATTC
AAATCTTTCAAAGGAGCAAATTCTTGACTTAATATTGAGCTTGCTCTTTGCTGGCCATGAAACTTCATCAGTGTCTATAG
CCTTAGCAATTTACTTTTTACCAAGCTGCCCTAATGCAATTCTGCAGTTAAGGGAAGAACACAGTGAAATTGCCAAAGCC
AAGAAACTGGCAGGCGAGACAGAGTTGAATTGGGAGGACTACAAGAAAATGGAGTTCACCGAATGTGTAATCTGTGAGAC
ACTTCGGCTTGGGAATGTGGTGAGATTTTTACACAGAAAGGCTCTGAAGGATGTTCGGTACAAAGGGTATGACATTCCAT
CTGGGTGGAAAGTGCTTCCGGTGATTGCAGCCGTGCATTTGGATCCTTTACTTTTTGACCACCCGCAACACTTCAATCCA
TGGAGATGGCAGCAGAATAACAACCACCACCACCGTGGATCATCGTCGTCATCATCATGCTACACGAGCATGACAAGTCA
CAACTTTATGCCATTTGGGGGAGGACCACGACTTTGCGCCGGTTCAGAATTGGCCAAACTTGAAATGGCCGTGTTCATCC
ACCACCTTGTCCTCAACTTCCACTGGGAGTTAGCCGATCCTTTCGACAAACCTTTTGCTTTCCCCTTCGTCGATTTCCAA
AATGGCCTACCAATCACAGCCCACCGCTACGGATATGAGAGACTTTCCTACACTTTGGTATGCAACTGTGATATCCGGAC
TAATGATACAACGTCTTGTAAGAACACAGTTGTCATGGTGGCG
>Malsi_17g011150
ATGGCAGGAAGCACTTTTTGGATTGTTCTTCTAATTGGGGTTTTTGGCTTTCTTTTGGTTCTAATTCTAAACCACTTCTT
GCCCTTAATGTTGTTAAGGCTTAATGGTACTCTTCCGCCTAAGGGCTCTTTTGGGTGGCCTCTGTTGGGAGAAACTCTTA
GCTTCTTGAAGCCTCATCCTTCTAATTCTCTTGGTGCCTTCCTTAAACACCATTGTTCTAGGTATGGGAAAGTGTTCAAA
TCCCATTTGTTCTTGTCTCCCACAATTGTGTCATGTGATCAAGAGCTGAACTACTTCATACTTCAGAATGAAGGTGACAC
TCACAAAAGGCTCAGAAATGTGGCTGTCTCCTTGGTCACCATCACCAAGACCAAGCCTGAGTTTCTTAGTGACATTGAAG
CCACAGCCATTGGCATACTTCACTCTTGGAAAGATAAATCACAAGTCATCTTCTGTGAGGAAGCCAGAAAGTTCACATTC
AATGTAATAGTGAAGCAAGTGCTAGGTTTAACCCCAGTTGAGCCACAGGCTACACAAATTCTTGAAGATTTCCTGACTTT
CATGAGAGGGCTCATTTCTCTTCCTCTCTATATTCCTGGAACCCCATATGCAAGAGCTGTTAAGGCTAGAAGCAGGATAT
CTTCAACTGTGAAAGCAATCATAGAGGAAAGAAGAAGAAATGCAGATGGGAGCACGAATTCTTGTACTAAAAGAAGTGAT
TTCCTTGAGATACTTCTGGATGTTGATTCCTTGTCTGAAGATGAGAAAGTGAGTTTTATCTTGGATTCTCTATTGGGTGG
CTATGAAACCACCTCTCTCTTGATGGCCATGGTAGTTTATTTTCTAGCCCAATCACCATCTGCATTACAACGATTAAAGG
TAGAGCATCAGAACATTAGAAGAGTGAAGCAGAAAGATGAGTATCTGAACTGGGACGACTATAAAAAAATGGAATTCACC
CAAAATGTCATTAACGAAGCTCTCAGATGTGGAAACGTTGTAAAATTCGTGCACCGAAAGGCTTTCAAAGATGTAAAATT
TAGAGATTATTTAATTCCATCTGGCTGGAAAGTTTTACCAGTTTTTAGTGCAGCTCATTTAGACCCTTCTCTTCATGCAA
GTGCTCTTGAGTTTGATCCTTGGAGATGGGAGAAAATACCAATCCAAGACCATGTATGCAAGAAATTTACTCCCTTCGGT
GGAGGGTCTAGATGCTGTCCTGGATCTGAACTTGGGAAGCTTGAAGTTGCAGTTTTTCTCCACCACCTTGTACAGAATTT
CAGGTGGAGGACCGAGGACGACGACGAACCCGTAGCGTTTCCATACGTAGAATTTCAAAGAGGATTGCCACTGTACCTGG
AGCATTGCCCCCAT
>Malsi_17g015770
ATGGACAATTTGTTGATTGTACTAATATTGGTAGCAGCAGCAACAACAACAATGTCGATCTTGTCCATAATATTCCTCTA
CAGAAACAACACCAACTTGAACTTTCTGAGGTATTTCAGTTCTTCTGCTACTTCTTCACTCATCAGATCAAAACACAACA
GAATCCAACTTCCTTTAGGAACTCTTGGGCTTCCATTTCTTGGTGAAACCATTGAGTTTGTAACTTGTGCTTACTCTGAC
TCCCCTGAGAACTTCATGGACAAACGCCACCACTTGTATGGGAAGGTGTTCAAGTCACACATATTTGGAGGTCCAACAAT
TGTATCAACATATGCCGAAGTGAGTAAAATTGTTCTGCAGAGTGATGCAAAATCTTTTGTGCCATGTTACCCTAAATCTC
TCACAGGGTTGATGAGGAAGTCTTCGATTTTGCTCATCAATGGAGCCCTGCAGAGAAGAATCCATGGACTCATTGGAGCC
TTCTTTAAGTCCCCACATCTCAAAGCTCAAATCACCATAGGCATGGAGAACTATGTCCAACAATCCATGGAAAATTGGAG
AGATGACCATTTCATTTACACACAAGATGCAACCAAACATTCTTTTACAAAAGTTGATGTCCTTTTTGTCTGCAGATTGA
TTAGTTTGGATCTTGTTGAAGACATGCAGTTCCTAAAGAAACAGTTCCAAGAATTCATCACTAGCCTCATGTCTATTCCC
ATAAATATTCCTGGAAGTAGACTTTATAGATCATTACAGGCAAGT
>Malsy_01g014120
ATGGATTTCCTCTTCTCATTTTTCTTGGTTTTCTCTATCCTTTCAACCCTAGTTTACGTTTTTCTGAGAAAGTCTAGGTG
CCGGAGGCTGAGGCTGCCTCCGGGGAATCTAGGGTTACCATTTATAGGGGAGACTCTGCAGCTCATCTCAGCCTACAAGA
CTGAGAACCCCGAACCGTTCATCGACGAGCGCGTGACCCGGTTCGGATCCATATTCACAACTCACGTGTTTGGAGAGCCG
ACCGTGTTCTCCACCGACCCGGAGACCAATCGGTTCATCCTGCAGAACGAAGGGAAGCTGTTCGAGTGCAGCTACCCTGG
CTCCATAACCAACCTTATGGGGAAGCACTCTTTGTTGCTGATGAAGGGCAGCCTCCATAAACGGATGCATTCTCTGACTA
TGAGCTTTGCAAACTCCTCTATCATTAGGGACCACCTTTTGGACGACATAGACCGGTTGATCCGGCTCAACATGGATTCA
TGGGCCGACCGGATCTTTCTCATGGAGGAGGCCAAAAAGATAACTTTTGAACTAGCAGTGAAGCAACTCATGAGCTTTGA
TCCAAATGAATGGACCGAGAGTCTAAGGAAGGAGTACGTCCTACTGATCGAAGGCTTCTTCTCCGTTCCTTTGCCTCTAT
TTTCCACCACCTACCGCCGGGCCATTACTGCGCGGACAAAGGTGGCGGAGGCATTGACCTTGATAGTGAGGCAAAGGAGG
GAGGAGAGCGAAGCCGGGCAGATAAAAGAGGACATGTTAGGCGCACTTTTGAGCGGAGACACCGCACTCTCCGACGAGGA
GATTGTGGATTTCTTGCTTGCTTTGCTGGTGGCCGGCTATGAAACCACCTCAACAATCATGACACTTGCCGTAAAGTTCT
TGACGGAGACACCTCTGGCCCATGCTCAACTCAAGGAGGAACATGAGCAAATTAGGGCGAACAAGAAGTCATCCGAGACT
TTGGAATGGAGTGATTATAAGTCAATGCCATTCACTCAGTGTGTTGTAAACGAGACACTGCGAGTAGCAAACATAATTAG
CGGGATATTTAGGCGGGCAATGACGGATGTTCACATTAAAGGATACACAATCCCTAAAGGTTGGAAGGTATTTGCATCGT
TCCGTGCTGTACATCTTGATCAAGATCATTTCAAGGACGCTCGAACTTTTAATCCATGGAGGTGGCAGAGCAACTCTGGA
CCGGCCACAAGCCCAGCAAATGTGTTCACACCATTCGGAGGAGGGCCAAGGCTGTGCCCAGGCTATGAGCTTGCCAGAGT
AGAAATCTCAGTCTTCCTTCACCACTTAGTCACTCGTTTCAGTTGGGTTCCTGATGAGGAAGATAAGCTGGTGTTTTTTC
CGACGACGAGGACGCAGAAGAGGTACCCGATCAATGTGCAGCGGAGGACCAATGTGTCATATGGGCAATGTGATGGCAGA
TTTTGCAGCTCTTTTAGGTTT
>Malsy_01g021220
ATGGATTTCCTCTTCTCATTTTTCTTGGTTTTCTCTATCCTTTCAACCCTAGTTTACGTTTTTCTGAGAAAGTCTAGGTG
CCGGAGGCTGAGGCTGCCTCCGGGGAATCTAGGGTTACCATTTATAGGGGAGACTCTGCAGCTCATCTCAGCCTACAAGA
CTGAGAACCCCGAACCGTTCATCGACGAGCGCGTGACCCGGTTCGGATCCATATTCACAACTCACGTGTTTGGAGAGCCG
ACCGTGTTCTCCACCGACCCGGAGACCAATCGGTTCATCCTGCAGAACGAAGGGAAGCTGTTCGAGTGCAGCTACCCTGG
CTCCATAACCAACCTTATGGGGAAGCACTCTTTGTTGCTGATGAAGGGCAGCCTCCATAAACGGATGCATTCTCTGACTA
TGAGCTTTGCAAACTCCTCTATCATTAGGGACCACCTTTTGGACGACATAGACCGGTTGATCCGGCTCAACATGGATTCA
TGGGCCGACCGGATCTTTCTCATGGAGGAGGCCAAAAAGATAACTTTTGAACTAGCAGTGAAGCAACTCATGAGCTTTGA
TCCAAATGAATGGACCGAGAGTCTAAGGAAGGAGTACGTCCTACTGATCGAAGGCTTCTTCTCCGTTCCTTTGCCTCTAT
TTTCCACCACCTACCGCCGGGCCATTACTGCGCGGACAAAGGTGGCGGAGGCATTGACCTTGATAGTGAGGCAAAGGAGG
GAGGAGAGCGAAGCCGGGCAGATAAAAGAGGACATGTTAGGCGCACTTTTGAGCGGAGACACCGCACTCTCCGACGAGGA
GATTGTGGATTTCTTGCTTGCTTTGCTGGTGGCCGGCTATGAAACCACCTCAACAATCATGACACTTGCCGTAAAGTTCT
TGACGGAGACACCTCTGGCCCATGCTCAACTCAAGGAGGAACATGAGCAAATTAGGGCGAACAAGAAGTCATCCGAGACT
TTGGAATGGAGTGATTATAAGTCAATGCCATTCACTCAATGTGTTGTAAACGAGACACTGCGAGTAGCAAACATAATTAG
CGGGATATTTAGGCGGGCAATGACGGATGTTCACATTAAAGGATACACAATCCCTAAAGGTTGGAAGGTATTTGCATCGT
TCCGTGCTGTACATCTTGATCAAGATCATTTCAAGGACGCTCGAACTTTTAATCCATGGAGGTGGCAGAGCAACTCTGGA
CCGGCCACAAGCCCAGCAAATGTGTTCACACCATTCGGAGGAGGGCCAAGGCTGTGCCCAGGCTATGAGCTTGCCAGAGT
AGAAATCTCAGTCTTCCTTCACCACTTAGTCACTCGTTTCAGTTGGGTTCCTGATGAGGAAGATAAGCTGGTGTTTTTTC
CGACGACGAGGACGCAGAAGAGGTACCCGATCAATGTGCAGCGGAGGACCAATGTGTCATATGGGCAATGTGATGGCAGA
TTTTGCAGCTCTTTTAGGTTT
>Malsy_02g012830
ATGGGATGGGTTTTGGGATGTTGGGTTTTGGTGGGAATTCTTGTAGGATCATTGTATTGGTTTAAGGACCAGAACAAGAA
AGAGAGGGAAAATCAAAAGGGTCAAGTTCCAAAAGGGAAGTTAGGTTGGCCTTTCATAGGAGAAACCCTTGACTTCATTG
CTTGTGGCTACACCTCTCGACCTGTCAGCTTCATGGAAAAACGCAGATCTCTGTATGGAAAGGTGTTCAAGACTAACATA
TTGGGGACTCCTATCATAGTATCCACGGATGCTGAGGTGAACAAGGTGGTAATGCAAAACCATGGAAATACTTTCATTCC
TGCTTATCCGAAATCAATTACAGAACTGATGGGAAAATACTCCATTCTCCAAACAAATGGAAGCCTTCATAAGAGAGTGC
ATGGACTCATCGCTGGTTTTCTGAAATCACCACAGTTCAAAGCTCGAATCACCACCGACATCGAAAACTCAATCAAACTC
AACTTGGCTCTTTGGAGAGACATGCAGTCTCCCATTTACGTCCAAGATGAAACCCAAAAGATTACCTTTGAAGTACTGGT
TAAAGTATTAATGAGCGTTAATCCTGGTGAAGACTTAAACCTTCTCAAGAGAGAATTTGAAGAGTACATCAAAGGATTAA
TTTGCATACCTATCAAGCTCCCTGGAACAAGGCTATATAAATCTCTCAAGGCTAGAGAGCGATTGTTGAAGATGGTGGGG
AAGATATTAGACATGAAAAAGGTAGCAATGGAGAATATAAATTGTCCTCAAAATACAATTCCAGTAAAAGATGCAATGGA
TGTGCTGTTAGAAGGTGGTGACCAAAACAACGAGGCTCAAGGCCTGCCGTTGGATTTCATCACCGGAAATATAATAGAGA
TGATGATCCCAGGAGAGGAGACTGTTCCCATGGCCATGACCCTAGCCGTCAAATTTCTAAGTGACAGCCCTGTGGCCTTA
GACAAATTACGGGAGGAGAACATGGAATTGAAGAGGCAGAAGAAGAAGAAGACTGATTCCACGGAAAATTATGCATGGAC
TGATTACATTGAGACTCTTAGAATGGCAAATATCATCAATGCTGTTTGGAGAAAAGCTCAAAGGGATGTTGAAATCAAAG
GTTATTTGATACCAAAAGGATGGTGTGTCTTGGCATCTTTTACTTCTGTTCACATGGATGAAGAAAACTATAAAAACCCA
TACCAGTTTGATCCTTGGAGATGGGAGAAATTAGAAGCTGCTGTAAACTACAACACTAGTTTTACACCCTTTGGTGGAGG
ACAGAGGCTGTGCCCTGGTTTGGAGCTATCCAGGCTTGAATTATCAATCTTTCTTCATCATCTTGTCACCAATTATAGAT
GGGTTGCTGAGAAGGATGACATTGTTCACTTTCCAATGGTCAAGATGAAGAGGAAGTTGCCCATTAAAGTCACGTCCATA
AACACT
>Malsy_02g013580
ATGGCTGACTCAGAGATAATTCTCTGTCTTCTTCCATCAATCCTAGCTCTCTTCCTCTTCCTCATTCTCCTCAGAAGGAA
ACAGCACCAGAAAACCAGACTCAATCTCCCGCCAGGAAACATGGGTTGGCCTTTTCTTGGTGAAACCATTGGCTACTTGA
AGCCCTACTCTGCAATCTCCATTGGCAAATTCATGGAGCAGCATATCTCAAGGTATGGGAAAATTTACAAGTCAAATTTA
TTTGGGGAGTCAACAATTGTGTCAGCAGATGCAGGGCTCAACAGATTCATACTGCAGAATGAAGGGACATTGTTTGAATG
CAGCTACCCAAGAAGCATAGGAGGGATTCTTGGGAAATGGTCCATGCTGGTTTTGGTCGGTGACATGCACAGAGACATGA
GGATGATTTCTCTCAATTTCTTGAGCCATGCCAGGCTCAGGACCCATCTGATGAGAGAAGTTGAAAAGCACACTCTTCTT
GTTATGGGGAGTTGGAAGGAGAACTCTGTTTTTTCAGCTCAGGATGAAGCTAAGAAGTTCACATTTAACTTGATGGCCAA
ACATATCATGAGCTTGGAACCTGGAAAGCCAGAGACTGAGCAGCTCAAGAAACTGTATGTTACTTTCATGAAAGGTGTGG
TTTCTCCTCCTGTGAATTTACCAGGAACAGCTTACAGAAGAGCCTTACAGTCAAGATCAACAATTCTGAAGTTTATAGAG
TGCAAAATGAAAGAAAGATTAACGGAGGGAACCGAAAACATTGGGGAAGATGATCTGCTTGGATGGGTTTTGAAGAATTC
AAATCTTTCAAAAGAGCAAATCCTTGACTTAATATTGAGCTTGCTCTTTGCTGGCCATGAAACTTCATCAGAAGAACACA
GTGAAATTGCCAAAGCCAAGAAACTAGCTGGGAAGACAGAGTTGGATTGGGAGGACTACAAGAAAATGGAGTTCACTCAA
TGTGTTATCAGTGAGACGCTTCGGCTTGGGAATGTGGTGAGATTTTTACACAGAAAGGCTCTGAAGGATGTTCGGTACAA
AGGGTATGACATTCCATGTGGGTGGAAAGTGCTTCCGGTGATTGCAGCCGTGCATTTGGATCCTTTACTTTTTGACCACC
CTCAACACTTCAATCCATGGAGATGGCAGCAGAATAACAACCACCACCACCGTGGATCATCATCAGCATCATGTTACACG
AGCATGACAAGTAACAACTTTATGCCATTTGGGGGAGGACCACGACTTTGCGCCGGTTCAGAACTAGCCAAACTTGAAAT
GGCCGTTTTCATCCACCACCTTGTCCTCAACTTCCACTGGGACCTAGCCGATCCTTTCGACCAACCTCTTGCTTTCCCTT
TTGTCGATTTCCAAAAAGGACTACCAATCACAGCCCACCGCTACCAAACTAATCTCATA
>Malsy_07g019060
ATGGATTTCCTCTTCTCATTTTTCTTGGTTTTCTCTCTCCTTTCAACCCTAGTTTTTATTTTTCTCAGAAAGTCTAGGTG
CCGGAGGCTGAGGCTGCCTCCGGGGAACCTAGGGTTACCATTTATAGGGGAGACTCTGCAGCTTATTAAAGCCTACAAGA
CTGAGAACCCGGAACCGTTCATCGATGAGCGCGTGAACCGGTTCGGACCCTTGTTCACAACTCACGTGTTCGGAGAGCCG
ACCGTGTTCTCCACCGACCCGGAGACCAATCGTTTCATCTTGCAGAACGAAGGGAAGCTGTTCGAGTGCAGCTACCCGGG
CTCCATAACCAACCTTATGGGGAAGCACTCTTTGCTGCTGATGAAGGGCAGCCTCCATAAACGGATGCATTCTCTGACCA
TGAGCTTTGCAAACTCTTCGATCATTAGGGACCACCTTTTGGACGACATAGACCGGTTGATCCGGCTCAACATGGATTCC
TGGGCCGACCGGATCTTTCTCATGGAGGAGGCCAAAAAGATAACTTTTGAACTAGCAGTGAAGCAACTCATGAGCTTTGA
TCCAAATGAATGGACCGAGAGTCTAAGAAAGGAGTACGTCCTACTAATCGAAGGCTTCTTCTCCGTTCCTTTGCCTCTAG
TTTCCACCACCTACCGCCGGGCCATTACCGCTAGGACAAAGGTGGCGGAAGCGTTGAGCTTGATAGTGAGGCAGAGGAGG
GAGGAGAGCGAAGCCGGGAAGAGACAAGAGGACATGTTAGGCGCACTTTTGGGCGGAGACACCGCATTCTCAGATGAGGA
GATTGTGGATTTCTTGCTTGCTTTGCTGGTGGCCGGCTACGAAACCACTTCAACAATCATGACACTTGCCGTCAAGTTCT
TAACGGAGACACCTCTGGCCCATGCTCAACTCAAGGAAGAACATGAGCAAATTAGGGCGAAAAAGAAGTTGTCAGAGCCT
CTAGAATGGAGTGATTATAAGGCAATGCCATTCACTCAATGTGTTGTCAACGAGACCTTGCGAGTTGCAAACATAATTAG
CGGGGTATTTAGGCGGGCAATGACGGACGTTCACATTAAGGGATACACAATCCCCAAAGGATGGAAGGCATTTGCATCGT
TTCGTGCCGTACATCTAGACCAAGATCATTTCAAGGACGCTCGAACTTTTAATCCATGGAGGTGGCAGAACAAATCTGGA
CCGACGACAAGCCCATCAAATGTGTTCACACCATTTGGAGGAGGGCCAAGGTTCTGCCCCGGCTCTGAGCTTGCTAGAGT
AGAAATCTCCGTCTTCCTTCATCACTTAGTCACTCGTTTCAGTTGGGTTCCTGCCGAGGAAGATAAGCTGGTGTTTTTTC
CCACGACGAGGACGCAGAAGAGGTACCCGATCAATGTGCAGCGGAGGAACAATGTGTCATATGGGCAATGTAAAGAG
>Malsy_09g001880
ATGGTTGGCTTAGCCCCTATTTTATTTGCTCTCTTGCTAGGACTACCAATATTTGCTTATATTCTTGTGCAAATATTCTT
TGTAGCACTACATGATCATAAAAACCCCGCTAAAAACTTGCCTCCTGGAAGCATGGGATGGCCCTTGTTTGGAGAGACCC
TTGGCTTCCTTAAACCTCATTGTTCCAACACCCTCGGAAGCTTCTTGCAACAACATTGCTCTAGATATGGGAAGGTTTTT
AAATCGAATCTATTTGGTTCACCAACCATAGTTTCATGCGACCTTGAGCTCAACGCGTTTATTCTCCAGAACGAAGAGAA
GCTTTTCCAAGCCAGCTACCCCAAGCCCATCCATGGCATTCTTGGAAAGCATTCTTTGCTCACTGTCACCGGCGAGCTTC
ATAGAAAGCTTAGAAACATTGGTGTCAGCTTCATTGCCACCTCTAAGTCCTCGCCGGATTTCCTCCATTGGGTTCAGAAG
CTGTCTATCTCAATGATGGAGTCGTGGAATGGCTGCGAACAAGTCTTCTTCTACAAACAAACTAAAGCGTTTACACTCCG
TCTAATGGTGAACCACCTTCTGAGCGTTAAACCGGATGAGCCGCTAGCCTCGAGAATATTACAAGACTTTGAAACCTACA
TGACGGGCTTTGTGTCTTTGCCGTTAAACATTCTGGGAACCGCTTATGCCAGGGCTGTGAAGGCTAGAGCAAGGCTTTCT
TTCTCTGTTAAAGAGATTATGACAGAAAGAAGAAAAGGGAAAGCTAGTGGGCAGCTCAGAGGAGGAGAAGAAGACTTCTT
AGACGTGATACTGTCGAAACAGAGTCTAACGGACGAAGAAATAGTGAGCATTGTGTTGGATATAATGCTCGGAGGCTACG
AGACAACAGCGACCCTTATGTCATTGATTGTCTACTTTCTCGGCCATGCGCCAATTGCTTTTCACAAATTAAAGGAAGAA
CACCAAACGATAAGGGAAAACAAAAAGGATGGGGAATTGTTAAATTGGGAAGATTACAAGAAAATGGATTTTACTGACTA
TGTTATATATGAAGGTATGAGGTGTGGGAATGTAGTCAAATTTGTGCACAGGAAAGCTCTTGTAGACGTCAAATTTAAAG
AATTCCTGATACCATCTGGATGGAAGGTTCTTCCAATTTTTACGGGGGCGCATATGGATCCAGATCTTCATGAGAATCCC
ACAGAGTTTGATCCTTGGAGATGGATTAATAATTTTAAAGAAATGAGCAAAAAGGTGACAGTGTTTGGTGGTGGATCAAG
GCTTTGTCCGGGAGCTGAACTCGCTAAAGTAGTCATTTCATTCTTCCTTCATCATCTTATCCTTAGTTATAGATGGAAAA
CAAAATCAGATGATTGCCCACTTGCTTACCCTTACGTGCAATTTCGGAGAGGGCGGACTCACAAGTCAAACAATATGGTT
GTGCTATCCCCAATTTCATTACTTTCTCTCTTGCTAGGAATAGGATTACTTATATTTTCTTATATTCTTCTCAAAATCTT
TGCAGCACATGAAAATCCAGCTAATAACTTACCTCTTGGAAGCATGGGATGGCCCTTGCTTGGGGAGACCCTTGGCTTCC
TTAAGCCTCATTCTTCGAACTCTGTCGGAACCTTCTTGCAACAACATTGCTCTAGATATGGGAAGGTTTTCAAATCGCAT
CTATTTGGTTCACCAACCATAGTTTCCTGTGACCTTGAGCTCAACATGTTCATTCTTCAGAACGAGGACAAACTATTCCA
AGCCAGCTACCCCAAATCCATTCACGGCATTGTTGGAAAACATTCGTTACTCACCATCTCCGGCAACCTTCATAGAAAGT
TAAGAAGTATTGCTGTCAGCTTCATCTCTGTGTCCAAGTCGTCCCCTGATTTCCTTGACTTGGTTCAGAAGCTGTCAATC
TCAATGATGGAGTCATGGAATGGCTGCAAACAAGTCTCCTTCTTTGAACAAGCTAAAGCTTTTTCGCTCGGTCTTATGGT
GAAGAACCTTCTGAGTGTTAAACCAGAAGAGCCTTTAGCCTCAAGGATTTTAGAAGACTTTGAAACCTTCATGACAGGCT
TTGTTTCTCTCCCATTTAATATTCCTGGAACCGCTTATGCCAAGGCTGTCAAGGCTAGAGCAAGGCTTTCTTCCACTGTT
AGAGAGATCATGGAAGAGAGAAGAAAAGGGAACATCAGTAGCAATGGAGGGCTGCTTAGAGAAAGAGAAGAAGAAGACTT
CTTAAACGTTATACTGTCGAAACAAAACCTAACCAACGAAGAAATAGTGAGCATTGTATTGGATATCATGCTAGGAGGCT
ACGAGACTACCGCTACTCTTATGTCGTTGATTGTCTACTTTCTTGGCCATGCGCCACTTGCTTTCCACAAATTAAAGGAA
GAACACCAAACGATAAGGGAAAATAAAAGGGATGGAGAGTTCTTAACTTGGGAAGATTACAAGAAAATGAACTTTACCAA
CTATGTTATATATGAAGCTATGAGATGTGGGAATGTAGTAAAATTTGTGCACAGGAAAGCTCTCGTAGACATCAAATTAG
AAGATTGTGGCGCAGAATTCGTCATACCATCAGGATGGAAGGTTCTTCCAATCTTCACCGGGGCGCATTTGGATCCCGAT
CTTCATGAGAATGCAACAGAGTTTGATCCTTGGAGATGGACTGACAATTATAAAGAAATGAACAAAAAGATTATAGCGTT
TGGTGGTGGAGTAAAGCTTTGTCCGGGATCTGAAGTTGCAAAAGTAGTGATTGCATTCTTCCTTCATCATCTTGTCCTTA
GTTATAGATGGAAAACAAAACCAGATGAATGCCCACTTGCTTACCCTTATGTGCAATTCAGGAGAGGTTTGCTGTTAGAG
ATTGAACCAGCTGCTGCAGCTTATCAAATCCAT
>Malsy_09g016080
ATGGAAAATTCATTGATTGTACTAATATCAGCAGCAGCAGCAGTAGCAGCAGCAACAGCAACCGTGTCGATCTTGTCCAT
AATATTCCTCTACAGAAACAGCACGACCAACTCCAACTTTCTGAGGTTTTTTACTGCTTCTGCTAATACTTCACTCATCG
GATCAAAACACAGAAGAACCCAACTTCCTTTGGGAACTTTTGGGCTTCCTTTTCTTGGTGAAACCATTGAGTTTGTGACT
TGTGCTTACTCCGACTGCCCTGAGAGCTTCATGGACAAGCGCCGCCACTTGTATGGGAAGGTGTTCAGGTCACACATATT
TGGAAGTCCAACAATTGTATCAACAGATGCAGAAGTGAGTAAAATTGTTCTGCAGAGTGATGCAAAATCTTTTGTGCCAT
CTTACCCAAAATCTCTCACTGAATTGATGGGGAAGTCCTCTATTTTGCTCATCAACGGAGCCCTGCAGAGAAGAATCCAT
GGACTCATTGGAGCCTTTTTAAAGTCCCCACACCTCAAAGCTCAAATCACCACAGACATGCAAAACTATGTCCAACAATC
CATGGCAAATTGGACAGACGACCATCCCATTTACATACAAGATGAAACCAAACATATTGCTTTCCAAGTACTTGTCAAGG
CATTGATTAGTTTGGATCCTGGTGAGGACATGGAGTTCCTAAAGAAACAGTTCCAAGAATTCATTGCAGGCCTCATGTCT
ATACCCATAAACATTCCTGGAAGTAGACTTTACAGATCATTACAGGCAAAGAAGAAAATGGTCAAGCTAGTACAGGAAAT
CATACAAGCTAAAAAAAAAGAGAGTGATATAATCTCCAACAAGGTTCCCAAAGATGTGGTAGATGTTCTGCTGAGAGACA
CAAGTGAGCAGTTAACAGGAGATCTGATAGCAGATAACATGATTGATATGATGATACCAGGGGAGGATTCAGTGCCACTT
CTCATGACTCTTGCAATCAAATACCTCTCAGACTCCCCCACTGCTCTCCAACAATTAACTGAGGAGAACATGAAGTTAAA
AGCTCTGAAAGATGAGCTTGGAGAGCCACCGTGTTGGAGTGATTACTTGTCCTTACCATTTACACAAAATGTGATCACAG
AAACCCTAAGGATGGGAAACATCATAACTGGGGTGATGAGGAAGGCCATGAAAGATGTGGAGATAAAAGGGTATTTAATA
CCAAAGGGATGGTGTGTCTTCACATATTTCAGATCAGTTCATCTTGATCAGAATAACTATGATTGGCCTTATCACTTCAA
TCCATGGAGGTGGCAAGACAAAGACATGAGCAGCTGCAACTTCACTCCTTTTGGAGGAGGACAAAGGCTGTGTCCTGGAC
TTGACTTAGCAAGGCTTGAAGCCTCCATTTTCTTACACCACTTTGTCACTCAATTCAGGTGGGCGGCCGAGGAGGACACA
GTTGTGAACTTCCCCACTGTAAGAATGAAACGGAGGATGCCGATAAGGGTCAAAAGGAGAGTTGGTGGGACCCAC
>Malsy_15g021350
ATGGGATGGGTTTTGGGATGTTGGGTTTTGGTGGGAATTCTTGTAGGATCATTGTACTGGTTTAATGAGCAGAAGAAGAA
CCAGAACAAGAACGAGAGGGAAAATCAAAAGGGTCAAGTTCCAAAAGGAAAGTTAGGTTGGCCTTTGATAGGAGAAACCA
TTGACTTCATTGCTTGTGGCTACACCTCTCGACCTGTCAGCTTCATGGAAAAACGCAGATCTCTGTATGGAAAGGTGTTC
AAGACAAACATATTGGGGACTCCTATCATAGTGTCTACGGATGCTGAGGTGAACAAGGTGGTAATGCAAAACCATGGAAA
TACCTTCATTCCTGCTTATCCGAAATCAATTACAGAACTGATGGGAAAATATTCAATTCTCCAAATAAATGGAAGCCTTC
ATAAGAGAGTGCATGGACTCATCGCTGGTTTTCTGAAATCACCACAGTTCAAAGCTCGAATCACCGCCGACATCGAAAAC
TCAGTCAAGCTCAACCTGTCTCTTTGGAGAGACATGCAGTCTCCCATTTACGTCCAAGATGAAACCCAAAAGATTACATT
TGAAGTTTTGGTTAAAGTATTAATGAGCATTGATCCCGGTGAAGACTTAAACCTTCTGAAGAGAGAATTTGAAGAGTTCA
TCAAGGGTTTAATTTGCATACCTATCAAGCTCCCTGGAACTAGGCTGTATAAATCTCTCAAGGCTAGAGAGCGATTGTTG
AAGATGGTGGGGAAAATTTTAGAGGTGAAAAAGATGGCAATGGAAAATACAAATTGTACCCAAATTACAATTCCAGTCAA
AGACGCAATGGATGTGCTGTTACGTGAAGGTGGTGAACAAAACAACGAGACTCATGGCCTGCCGTTGGATTTCATCACCG
GAAATATAATAGAGATGATGATCCCGGGAGAGGAGACTGTTCCCATGGCCATGACCCTAGCGGTCAAATTCCTAAGTGAC
AGCCCTGTGGCGTTAGACAAATTACGGGAGGAGAACATGGAATTCAAGAGGCAGAAGAACAAGTTTGATTCCTCGGAAAA
TTATGCATGGACTGATTACATGTCCTTGCCATTTACTCAAAATGTGATAAGTGAGACTCTTAGAATGGCAAATATCATCA
ATGCTGTTTGGAGAAAAGCTCAAAGGGATGTTGAAATCAAAGGTTATCTGATACCAAAAGGATGGTGTGTCTTGGCATCT
TTTACTTCTGTTCATATGGATGAAGAAAACTACAAAAGCCCATATCAGTTTGATCCATGGAGATGGGAGAAATTAGAAGC
TGCTGTAAACTACAACACTAGATTTACACCATTTGGTGGAGGACAGAGGCTTTGCCCTGGTTTGGAGCTATCCAGGCTTG
AATTATCAGTCTTTCTTCATCATCTTGTCACTAATTATAGATGGGTAGCTGAGAAGGATGGCATTGTTCACTTTCCAACG
GTCAAGATGAAGAGGAAGCTGCCCATTACAGTCACATCCATAAGCACT
>Malsy_15g022260
ATGTCTGACTCAGAGATTATTCTCTGTCTTCTTCCATCAATTGTAGCTCTCTTCCTCTTCCTCATTCTTCTCAGAAGGAA
GCAGAACCAGAAAACCAGACTCAATCTCCCGCCAGGAAACATGGGTTGGCCTTTTCTTGGTGAAACCATTGGCTACTTGA
AGCCCTACTCTGCAATCACCATTGGCAAATTCATGGAGGAGCATATCTCAAGGTACGGGAAAATTTACAAGTCGAATTTG
TTTGGGGAGCCAACAATTGTGTCAGCAGATGCAGGGCTCAACAGATTCATATTGCAGAATGAAGGGAGATTGTTTGAATG
CAGCTACCCAAGAAGCATAGGAGGGATTCTTGGGAAATGGTCCATGCTGGTTTTGGTCGGTGACATGCACAGAGACATGA
GGATGATATCTCTCAACTTCTTGAGCCATGCCAGACTCAGAACCCATCTGATGAGAGAAGTTGAAAAGCACACTCTTCTT
GTTTTGGGGAGTTGGAAGGAAAACTCTGTTTTTTCAGCTCAGGATGAAGCTAAGAAGTTCACGTTCAACTTGATGGCCAA
ACATATCATGAGCTTGGATCCTGGAAAACCAGAGACTGAGCAGCTGAAGAAATTGTATGTTACTTTCATGAAAGGTGTGG
TTTCTCCTCCTCTGAATTTACCAGGAACAGCTTACAGAAGAGCCTTACAGTCAAGATCAACGATTCTGAAGTTTATAGAG
TGCAAAATGAAAGAAAGATTGATGGAGGGAACCGAAAACATTGGGGAAGATGATCTGCTTGGATGGGTTCTGAAGAATTC
AAATCTTTCAAAGGAGCAAATTCTTGACTTAATATTGAGCTTGCTCTTTGCTGGCCATGAAACTTCATCAGTGTCTATAG
CCTTAGCAATTTACTTTTTACCAAGCTGCCCTAATGCAATTCTGCAGTTAAGGGAAGAACACAGTGAAATTGCCAAAGCC
AAGAAACTGGCAGGCGAGACAGAGTTGAATTGGGAGGACTACAAGAAAATGGAGTTCACCGAATGTGTAATCTGTGAGAC
ACTTCGGCTTGGGAATGTGGTGAGATTTTTACACAGAAAGGCTCTGAAGGATGTTCGGTACAAAGGGTATGACATTCCAT
CTGGGTGGAAAGTGCTTCCGGTGATTGCAGCCGTGCATTTGGATCCTTTACTTTTTGACCACCCGCAACACTTCAATCCA
TGGAGATGGCAGCAGAATAACAACCACCACCACCGTGGATCATCGTCGTCATCATCATGCTACACGAGCATGACAAGTCA
CAACTTTATGCCATTTGGGGGAGGACCACGACTTTGCGCCGGTTCAGAATTGGCCAAACTTGAAATGGCCGTGTTCATCC
ACCACCTTGTCCTCAACTTCCACTGGGAGTTAGCCGATCCTTTCGACAAACCTTTTGCTTTCCCCTTCGTCGATTTCCAA
AATGGCCTACCAATCACAGCCCACCGCTACGTACCAAAC
>Malsy_17g010890
ATGGCAGGAAGCACTTTTTGGCTTGTTCTTCTAATTGGGGTTTTTGGCTTTCTTTTGGTTCTAATTCTAAACCACTTCTT
GCCCTTAATGTTGTTAAGGCTTAATGGTACTCTTCCGCCTAAGGGCTCTTTTGGGTGGCCTCTGTTGGGAGAAACTCTTA
GCTTCTTGAAGCCTCATCCTTCTAATTCTCTTGGTGCCTTCCTTAAACACCATTGTTCTAGGTATGGGAAAGTGTTCAAA
TCCCATTTGTTCTTGTCTCCCACAATTGTGTCATGTGATCAAGAGCTGAACTACTTCATACTTCAGAATGAAGGTAAGTT
GTTTGAATGCAGCTATCCAAAGCCTATCCATGGCATCCTTGGAAAATCCTCCATGCTTGTGGCTGTAGGTGACACTCACA
AAAGGCTCAGAAATGTGGCTGTCTCCTTGGTCACCATCACCAAGACCAAGCCTGAGTTTCTTAGTGACATTGAAGCCACA
GCCATTGGCATACTTCACTCTTGGAAAGATAAATCACAAGTCATCTTCTGTGAGGAAGCCAGAAAGTTCACATTCAATGT
AATAGTGAAGCAAGTGCTAGGTTTAACCCCAGTTGAGCCACAGGCTACACAAATTCTTGAAGATTTCCTGACTTTCATGA
GAGGGCTCATTTCTCTTCCTCTCTATATTCCTGGAACCCCATATGCAAGAGCTGTTAAGGCTAGAAGCAGGATATCTTCA
ACTGTGAAAGCAATCATAGAGGAAAGAAGAAGAAATGCAGATGGGAGCACGAATTCTTGTACTAAAAGAAGTGATTTCCT
TGAGATACTTCTGGATGTTGATTCCTTGTCTGAAGATGAGAAAGTGAGTTTTATCTTGGATTCTCTATTGGGTGGCTATG
AAACCACCTCTCTCTTGATGGCCATGGTAGTTTATTTTCTAGCCCAATCACCATCTGCATTACAACGATTAAAGATTATT
>Malsy_17g015680
ATGTCGATCTTGTCCATAATATTCCTCTACAGAAACAACACCAACTTGAACTTTCTGAGGTATTTCAGTTCTTCTGCTAC
TTCTTCACTCATCAGATCAAAACACAACAGAATCCAACTTCCTTTAGGAACTCTTGGGCTTCCATTTCTTGGTGAAACCA
TTGAGTTTGTAACTTGTGCTTACTCTGACTCCCCTGAGAACTTCATGGACAAACGCCGCCACTTGTATGGGAAGGTGTTC
AAGTCACACATATTTGGAGGTCCAACAATTGTATCAACATATGCAGAAGTGAGTAAAATTGTTCTGCAGAGTGATGCAAA
ATCTTTTGTGCCATGTTACCCTAAATCTCTCACAGGGTTGATGAGGAAGTCTTCGATTTTGCTCATCAATGGAGCCCTGC
AGAGAAGAATCCATGGACTCATTGGAGCCTTCTTTAAGTCCCCACATCTCAAAGCTCAAATCACCATAGGCATGGAGAAC
TATGTCCAACAATCCATGGAAAATTGGAGAGATGACCATTTCATTTACACACAAGATGCAACCAAACATTCTTTTACAAA
AGTTGATGTCCTTTTTGTCTGCAGATTGATTAGTTTGGATCTTGTTGAAGACATGCAGTTCCTAAAGAAACAGTTCCAAG
AATTCATCACTAGCCTCATGTCTATTCCCATAAATATTCCTGGAAGTAGACTTTACAGATCATTACAGGCAAGT
>Pruav_sc0000040.1_g810.1.mk
ATGGTTGGTTTAGCACCTATTTTATTTGCTCTCCTGCTAGGAGGGCTACCCATATTGTTGGCTTGTATTCTTGTGCAAAA
GTTCTCTGCAACACATGATCATCAAAATCCTGCTAAAAACTTGCCTCCTGGAAGCATGGGGTGGCCTTGGTTTGGAGAAA
CCCTTGACTTCCTTAAGCCTCATTATACTTACTCTGTGGGAAGCTTCTTGCAACAGCATTGCTCTAGATATGGGAAGGTT
TTTAAATCGCATCTATTTGGTTCACCAACCATAGTTTCATGTGACCTTGAGCTCAACATGTTTATTCTTCAGAATGAAGA
GAAGCTATTCCAAGCCAGCTATCCCAAGGCCATCCATGGCATTCTTGGAAAGCATTCGTTACTCACTGTGTCCGGAGAGC
TTCATAGAAAGCTTAGAAGCATTGCTGTCAGCTTCATTGCCAACTCTAAGTCGGCCCCCGATTTCCTTCACTGGGTTCAG
AAGCTCTCAATCTCAATGATGGATTCATGGAATGGCTGCAAACAAGTCTCCTTCTACAAACAAGCTAAAGCTTTTACACT
GAGTCTTATGGTGAAGCACCTTCTAAGTGTTAAACCAGAGGAGCCAGTAGCCTCAAGGATATTGCAAGACTTCGAAACCT
ACATGACAGGCTTTGTTTCTCTACCAGTAAATATCCCTGGGACCGCTTATGCCAAGGCTGTGAAGGCTAGAGCAAGGCTG
TCTTCCACTGTCAAAGAGATTATGGAAGAAAGACGAAAAGGGAATGTTAATAGAAACACAGAAGACTTCTTGGATGTGAT
ATTATCAAAGCAGAGCCTAAACGATGAAGAAATTGTGAGCATTGTGTTGGACATAATGCTGGGAGGCTACGAGACAACCG
CTACTCTTATGTCCTTGATTGTCTACTTTCTTGCCCATGCGCCTATTGCTTTCGACAAGTTAAAGGAAGAACACCAGAGC
ATAAGGCAAAACAAAAAAGATGGGGAATTCTTGAACTGGGAAGATTACAAGAAAATGGATTTTTCCCACTATGTTATATA
TGAAGCTATGAGATGTGGGAATGTAGTCAAATTTGTGCACAGGAAAGCTCTTGTCGACGTGAAATTTAAAGAGTTGGTCA
TCCCATCAGGATGGAAGGTTCTTCCAATCTTTTCTGGGGCGCATTTGGATCAAGCTGTTCACGACNNNNATGGGCAGTAT
GTAGCTTCTGATTTTAATTTTTTGAATATCAATGGTGACAAATGTTTGAGATTTATTTATTTAATTATTTGTTTATATAT
GCAGGAAGATTACAAAGAAATGAGCAAAAAAGTGACAGTGTTTGGTGGGGGAGTGAGGCTCTGTCCTGGAGCAGAACTGG
CTAAAGTAGTGATTGCATTCTTCCTTCATCATCTTGTCCTCAGTTATAGATGGAAAACAAAACCAGATGAGTCTCCACTT
GCTTACCCTTTCGTGCAATTCCGGAGAGGCTTGCAATTAGAGATTGAGCCAGCTGATGCAGCAGCTGCC
>Pruav_sc0000099.1_g020.1.mk
ATGAGGATGGAATGGATTGTGGGATGTTGGGTTTTGGTGGGAATTTTTGTAGGATCGTTGTGTTGGGTTTCTAAGGAGAT
GAAGAAGAAGAACGAAAGCCAAAATAATAAGGGTGCTAAAGTCCCCAAAGGGAAGTTAGGGTGGCCTTTGATAGGAGAAA
CCCTTGACTTCATTGCTTGTGGCTACACCTCTCGACCTGTCAGCTTCATGGAAAAACGCAGATCTCTGTATGGAAAGGTG
TTCAAGACGAACATATTGGGAACTCCAATCATAGTGTCCACCGATGCTGAAGTGAACAAGGTGGTGTTAAAAAACCATGG
AAATACCTTCATCCCTGCTTATCCAAAATCTGTTAAAGAACTGCTGGGAAAATTTTCGATTCTGCAAATAAATGGAAGCA
TTCATAAGAGAGTGCATGGGCTCATCGGTGGCTTCCTCAAATCACCACAGTTCAAAGATCGAATCACTAGAGACATTGAA
AACTCTGTCAAGCTCAACCTGGCTCGTTGGAGACACATGCAATCTCCCATTTACGTTCAAGATGAAACCCAAAAGATAAC
ATTTGAAATTCTAGTTAAAGTATTAATGAGCGTCGGTCCTGGGGAAGATTTGAACTTTCTCAAGAGAGAATTTGAAGAAT
TCATCAAAGGTTTAATTTGCATACCAATCAAGCTACCTGGTACTAGACTCTACAAATCTCTCAAGGCTAGGGAGCGATTG
TTGAAGATGGTGGGAAAAATAGTGGAGCAGAAGAAAAAGGCTATGGAAAATAATAGTATCCAAGAAACAAGTCCAGTCAA
TGACGCGATGGATGTGCTGTTACGTGATGGCGGTGACCAAAACAACGAGACGCAACGCCTGCCGTTGGATTTCATCACGG
GGAATATCATAGAGATGATGATCCCAGGAGAAGAGACTGTGCCGGTGGCCATGACCCTAGCCGTCAAGTTCCTCAGTGAC
AGCCCTGTGGCGTTAGACAAACTAAGGGATGAGAACATGGAATTTAAGAGGCAGAAGGTTGGTTCCTCAGAAAATTATGC
ATGGACTGATTACCTGTCCTTGCCATTTACTCAAAATGTGATAAGTGAGACTCTTAGAATGGCAAATATTATCAATGCTA
TTTGGAGAAAAGCTCTTAAAGATGTTGAAATCAAAGGGTATTTGATACCACAAGGATGGTGTGTCTTGGCATCTTTAACT
TCTGTTCACATGGATGAAGAGAACTATGAAAACCCATATCAGTTTGATCCATGGAGATGGGAGAAGTTAGAAGCTGCTGT
AAACTACACTTGTAGTTTCACTCCATTTGGTGGAGGACAGAGGCTGTGCCCTGGTTTGGAACTCTCTAGGCTTGAATTAT
CAATCTTCCTTCATCATCTTGTCACTAATTACAGATGGGTAGCTGAGAAGGATGAAATTGTTCACTTTCCAACGGTCAAG
ATGAAGAGGAAGCTGCCCATTTCAGTCACATCCACAAGCACT
>Pruav_sc0000099.1_g960.1.mk
ATGGTAGAGAGACAGTCAGCCTCCATGTCTTCTGACTCAGAGGTAATTCTCTGTCTTCTTCCATCAGTCTTAGCTCTGTT
CCTCTTCCTCATTCTCATCAGAAGGAAGCAGCAGCAAACAAGACTTCATCTCCCACCAGGCAACATGGGGTGGCCTTTTC
TTGGTGAAACCCTAGGCTATTTGAAGCCTTACTCTGCTACCTCCACAGGCCAGTTCATGGAGCAACATATCTCAAGGTAT
GGAAAAATCTACAAGTCCAATCTGTTTGGTGAGCCAACTATAGTCTCAGCAGATGCAGGGCTCAACAGGTTCATATTGCA
AAATGAAGGGAGATTATTTGAATGCAGCTACCCAAGAAGCATAGGTGGAATTCTTGGGAAATGGTCTATGTTGGTTTTAG
TTGGTGACATGCATAGAGACATGAGGATGATATCTCTCAATTTCTTAAGCCATGCCAGGCTCAGAACCCATTTGATGAGA
GAAGTTGAAAAACACACTCTGCTGGTTTTGAGCAGCTGGAAAGAGAATTCTGTTTTTTCAGCTCAAGATGAAGCTAAGAA
GTTCACATTCAATTTGATGGCCAAACATATCATGAGCTTAGATCCTGGAAAACCAGAGACTGAGCAGCTGAAGAAATTGT
ATGTTACTTTCATGAAAGGTGTGGTTTCTGCTCCAGTCAATTTACCAGGAACAGCTTACAGAAAAGCCTTGCAGTCAAGA
TCAACCATTTTGAAGTTTATAGAGAGCAAAATGGAAGAAAGATTAAAGGAGGGAGCAGAAAATATAGATGAAGATGATCT
TCTTGGATGGGTTTTGAAGCATTCCGATCTCTCCAAAGAGCAGATTCTTGACTTGATATTGAGCTTGCTCTTTGCTGGCC
ATGAAACATCCTCAGTGGCCATAGCTTTAGCCATATACTTCTTACCAGGCTGTCCTAATGCAATTCAACAGTTAAGGGAA
GAACACACAGAAATTGCCAAAGCCAAGAAACAAGCAGGAGAGACAGAGTTGAATTGGGATGACTACAAGAAAATGGGGTT
CACTCAATGTGTTATCAGTGAGACACTTCGGCTTGGAAATGTCGTGAGGTTTTTACACAGAAAGGCTTTGAAGGATGTTA
GGTACAAAGGTTATGACATTCCATGTGGGTGGAAAGTGCTTCCGGTCATTGCAGCCGTGCATTTGGATCCTTTACTTTTT
GACCAGCCTCAACACTTCAATCCATGGAGATGGCAGCAGAATAACAACAGTGGAGCATCTTCATCATCTTACACGAGCAT
GACAAGCAGCAACTTTATGCCATTTGGGGGAGGACCACGACTTTGCGCTGGTTCAGAACTGGCCAAACTTGAAATGGCGG
TTTTCATCCACCATCTGGTACTCAACTTCCACTGGGACTTAGAAGACGATTTGGATCAACCTTTTGCCTTCCCTTTTGTC
GATTTTCAAAATGGCCTACCAATCACAGCCCGGAGGCACCAAAACCAATCTCATATA
>Pruav_sc0000143.1_g650.1.mk
ATGGTGTTCCTTTTCTCATTTCTAGTGGCTATTTCTGTCCTTTCAAGCTTCATTTTTGTTTTCCTTAGGAACTCTCGATG
CCGGAGGCTAAGGCTGCCTCCGGGAAATCTCGGGTTGCCACTTATCGGGGAGACTCTGCAGCTGATCTCAGCCTACAAGA
CTGAGAATCCCGAGCCGTTCATCGACGAGAGGGTGAACCGGTTCGGGCCCATATTCACCACCCACGTGTTCGGCGAGCCG
ACGGTGTTCTCGTCCGACCCGGAGACGAACCGGTTCATCTTGCAGAACGAAGGGAAGCTGTTCGAGTGTAGCTACCCGAG
CTCCATATCCAACCTTTTGGGAAAGCACTCGTTGCTGCTCATGAAGGGCAGCCTCCACAAGCGAATGCACTCTCTGACTA
TGAGCTTCGCCAACTCTCCGATTATAAGAGACCATCTGTTGGATGATATAGACCGGTTGATCCGGCTCAACATGGATTCC
TGGACCGGCCGGGTCTTTCTCATGGAGGAGGCCAAGAAGATAACTTTTGAGCTAGCAGTGAAGCAGCTAATGAGCTTTGA
TCCAGGTGAATGGACCGAGGGTTTAAGGAAAGAGTACGTCCTACTAATTGAAGGCTTCTTCAGCGTTCCTTTGCCTCTCT
TTTCCACCACCTACCGCAGGGCCATTAAAGCTAGGACGAAGGTGGCAGAGGCATTGAGGTTGATAGTGAGGCAGAGGAGG
GAAGAGAGTGAGGCTGGGGAGAGAAAAGAGGACATGTTGGGTGCTCTTTTGGGTGGAGACAACGCATTCTCCGACGAGGA
GATTGTGGATTTCTTGCTTGCTTTGCTGGTCGCCGGCTACGAAACCACCTCAACAATCATGACACTTGCCGTCAAGTTCT
TAACTGAGACACCTCTGGCCCAGGCTCAACTCAAGGAGGAACATGACCAAATTAGGGCAAAAAAGAAGTCGTCAGAGACT
CTGGAATGGAGTGATTATAAGTCAATGCCATTCACTCAATGCGTTGTCAACGAGACATTGCGAGTTGCAAACATAATTAG
CGGGGTGTTTAGGAGGGCAATGACAGACGTCCACATCAAAGGCTATACAATCCCAAAAGGGTGGAAGGTTTTTGCATCAT
TTCGTGCTGTACATCTAGACCAAGATCATTTCAAGGACGCTCGCACTTTTAATCCATGGAGGTGGCAGAACAATTCAGGA
GCAAGCACAAGCCCAGCAAATGTGTTCACACCATTTGGAGGAGGGCCTAGGCTCTGCCCTGGTTATGAGCTTGCTAGAGT
AGAACTCTCAGTTTTCCTTCACCACTTAATCACTCGTTTCAGTTGGGTTCCTGCCGAGGACGATAAGTTGGTGTTCTTTC
CAACCACAAGGACGCAGAAGAGGTACCCTATCAATGTGCAGCGCAGGAATTATGGGTCTGGGCCACCATGTAAACAG
>Pruav_sc0000488.1_g280.1.mk
ATGGCCGGAAGCACTTTTTGGCTTGTGGTTCTACTTGGAATGTTTGGCTCCCTTTTGGGTTTCATTTTAAACCACTTCTT
GCCCTTAATGTTGCTAAGGCTTAATGGTAGCCCTCCACCCAAAGGGTCTTTTGGGTGGCCTATATTGGGACAAACACTTG
CCTTCTTGAAGCCTCATCCTTCTAATTCCCTTGGTGCCTTCCTGCAACACCATTGTTCTAGGTATGGGAAAGTGTTTAAA
TCGCATTTGTTCTTGTCTCCCACAATTGTGTCATGTGATCAAGAGCTCAACTACTTCATACTTCAGAATGAAGGCAAGTT
GTTCGAATGCAGCTATCCAAAACCCATCCATGGCATCCTTGGCAAGAGCTCCATGCTTGTGGCTGTGGCTGATACTCACA
AAAGGCTCAGAAATGTGGCTGTCTCCTTGGTCACCATTACCAAATCCAAGCCTGAGTTTCTCAGCGACATTGAAGCCACA
ACCATTAGCATACTTCACTCTTGGAAAGATAAATCACAAGTCATCTTTTGTGAGGAAGCCAGAAAGTTCACATTCAATGT
AATAGTAAAGCAAGTGCTAGGTTTGACCCCAGATGAGCCACAGACCACAAGAATTCTTGAAGATTTCTTGACTTTCATGA
GAGGGCTCATTTCTCTCCCTCTTTACATTCCTGGAACCCCATATGCAAGAGCTGTTAAGGCTAGAAGGAGGATATCTTCA
ACTGTGAAAGCAATTATAGAGGAAAGAAGAAGACAAGCAGCTGAGACAAGCACTAATTCCAGCAGGAGTAAAAGGAGTGA
TTTTCTTGAGATACTTATGGATGTTGATACCTTATCTGAAGATGAAAAAGTGAGTTTCATCTTGGATTCTCTATTGGGTG
GCTATGAGACTACCTCTCTCTTAATCAACATGGCAGTTTATTTTCTAGCTCAATCACCTTCTGCATTACAACAATTAAAG
GTGATCAACGAAGCTCTCAGATGTGGAAACGTTGTAAAATTCGTGCACCGAAAGGCTCTCAAAGATGTGAAATTTAGAGA
TTATTTAATTCCATCTGGCTGGAAAGTTCTACCCGTCTTTAGTGCAGCTCATTTGGACCCTTCCCTCCATGCAAGTGCTC
TTGAGTTTCATCCTTGGAGATGGGAGAAAATTCAGAGCCAAGACCAAACGTGCAAGAGATTTACTCCCTTTGGTGGAGGG
TCTAGATGCTGTCCTGGATCTGAACTTGGGAAGCTTGAAGTTGCAATTTTTCTCCACCACCTTGTACAGAATTTCAGGTG
GAGGACTGAGGATGATGACCAACCCATAGCGTTTCCATACGTAGAATTTCAAAGAGGCCTGCCACTGCACTTGGAGCATT
GCCCTATCAAT
>Pruav_sc0001406.1_g230.1.mk
ATGGGAAAGTCCTCTATATTGCTTATCAATGGAGCCTTGCAGAGAAGAGTCCATGGACTCATAGGAGCCTTCTTTAAGTC
TCCACATCTCAAAGCTCAAATCACCACAGACATGCAGAAGTATGTCCAACAATCAATGGCAAATTGGAGAGATGATCGTC
CCATTTACATACAAGATGAAACGAAAAATATTGCATTCCAAGTACTTGTCAAGGCATTGATTAGTTTGGATCCTGGTGCA
GACATGGAGTTCCTAAAGAAACAGTTCCAAGAATTCATTGCTGGCCTCATGTCTCTACCCATAAACATTCCTGGAAGCAG
ACTTTACAGATCATTACAGGCAAAGAAGAAAATGATCCAGCTTGTGCAGAAAATTATACAAGCTAGAAAAAAAGAGATTA
GTAGCATCTCCAACGAGGTTGCCAGAGATGTGGTAGATGTATTGCTAAGTGACACAAGTGGGCAATTGACAGATGATCTG
ATAGCAGATAACATGATTGATATGATGATACCAGGGGAGGATTCAGTCCCAGTTCTTATGACTCTTGCAATCAAATACCT
CTCAGATTCCCCCACTGCTCTTCAACAGTTAACAGTGATTACAGAAACTCTAAGGATGGGAAACATCATCATTGGGGTGA
TGAGGAAGGCCATGAAAGATGTTGAGATAAAAGGGTATCTAATACCAAAGGGCTGGTGTGTCTTCACATATTTTAGATCA
GTTCATCTGGATGAGAACAACTATGATTGGCCTTATGCCTTCAATCCATGGAGGTGGCAAGACAAAGACATGAGCAGCTC
TAACTTCACTCCTTTTGGAGGTGGACAAAGGCTGTGTCCTGGGCTTGACTTAGCTAGGCTGGAAGCCTCCATCTTTTTAC
ACCACTTTGTCACTCAATTCAGTAAGAATGAAGAGGAGGATGCCAATAAGGGTCAAAAGGAAAGGGGACCACTAGAGCCA
GCCTCAAATTTGGCCAGAAAGTTTAGCCAAAAGTACGAAGTCGTTCGGAACAGTGTTAAATCGCCTGATGGGCAAAATCA
AAGCTTTGAGAAAGCTGGCTTTGAATTTTCTGACCAAAATCATCTCAGGACCTCTAACGCAGAGCACGTAGAGTTTTGTG
GGTGGTTTTCAGGATACCTTACAATGGCAGGGAGACATCGTGTTCCACGTGAAGCGATGAATGACCGGCGCGGCTACCCT
CTTGAAGGACCTTTTGGTCGAGGTCCTCCAATGCGACCACTTCCTCATCCTGCAGTGTTGGAGGAAGAACTTGAAATGCA
ACATGCTGAAATTCGAAGACTCTTGGCAGATAATCGGAGGCTGGTTGAGGACCGAATGACATTGCAGCGTGAGCTTGGTG
CTGCCAAGGAGGAAATTCATAGGATGAATGTTGCCTTTTCAGATATTCGTGCCGAAGAAGAATTGCAATCAAGGGAGCTC
TTTGAGAAAGGCAGGAAATTGGAGGCTGATCTTCGGGCCACTGAGCCCTTGAAAAATGAGGCTAAACAACTTCGTTCTGA
AGTTCAGAAGCTGACTAGTGTTAGGAAGGAACTTTCCACTCAAGTTCAGACCCTCACACAGGACCTTGTGAGGTTGCAAT
CTGATAATCAACAGATTCCTCTTCTAAGGGCTGATATTGATGGTCTGCACCAGGAGCTTATGCATGCTAGAAATGCAATC
GATTATGAGAAGAAGGCGAATATTGAGCTTATGGAACAAAGACAGGCAATGGAGAAGAACCTAGTTTCTATGGCTCGTGA
AGTTGAGAAACTACGCGCAGATCTTGCTAGGACAGATGGTAGACCATGGGGTGCAGGTGGACAATATGGGATGAATTTCA
GCAGCCCAAAGGGAGCTTTTCCTGCTGCATATGGAGATGGCTATGGGATGCACTTGGGTGTTGCTGATAAAGGGCCTATG
TATGGGCCGGGTCCAGCTTCATGGGGAGGACCTGAAAAGCCTCGCATGACTCGTCGT
>Pyrbr_009343803.1_cds_XP_009342078.1_1
ATGGACAATTTGTTGATTGTACTAATATTGGCAGCAGCAGCAACAACAACAATATCGATCTTGTCCATAATATTCCTCTA
CAGCAATAGCACCAACTCGAACTTTCTGAGGTTTTTCAGTTCTTCTGCTACTTCTTCACTCATCAGATCAAAACACAACA
GAATCCAACTTCCTTTGGGAACTTTTGGGCTTCCATTTCTTGGTGAAACCATTGAATTTGTAACTTGTGCTTACTCTGAC
TCCCCTGAGAGCTTCATGAACAAACGCTGCCACTTGTATGGGAAGGTGTTCAAGTCACACATATTTGGAAGTCCAACAAT
TGTATCAACAGATGCAGAAGTGAGTAAAATTGTTCTGCAGAGTGATGCAAAATCTTTTGTGCCATCTTACCCAAAATCTC
TCACTGAGTTGATGGGGAAGTCTTCGATTTTGCTCATCAATGGAGCCCTGCAGAGAAGAATCCATGGACTCATTGGAGCC
TTCTTTAAGTCCCCACATCTCAAAGCTCAAATCACCACAGGCATGCAGAACTATGTCCAACAATCCATGGAAAATTGGAG
AGATGACCATTTCATTTACATACAAGATGAAACCAAACATATTGCCTTCCAAGTACTTGTCAAGGCATTGATTAGTTTGG
ATCCTGGTGAAGACATGGAGTTCCTAAAGAAACAGTTCCAAGAATTCATTGCTGGCCTCATGTCTATCCCAATAAATATT
CCTGGAAGTAGACTTTACAGATCATTACAGGCGAAGAAGAAAATGGTCAAGCTAGTACAGAAAATCATACAAGCGAGAAA
AAAAGAGAGTGATATCATCTCCAATAAGGTTCCCAAAGATGTGGTAGATGTTCTGCTAAGTGACACAAGTGAGCAATTAA
CAGATAATCTGATAGCAGATAACATGATTGATATGATGATACCAGGGGAGGATTCAGTGCCACTTCTCATGACTATTGCA
GTCAAATACCTCTCAGATTCCCCCACTGCTCTCCAACAATTAGCTGAGGGGAACACGAAGTTAAAAACTCAGAAAGATGA
GCTTGGAGAGCCATTGTGTTGGAGTGATTACTTATCCTTACCATTTACGCAAAACGTGATCACAGAAACCCTAAGGATGG
GAAACATCATAACTGGGGTGATGAGGAAGGCCATGAAAGATGTGGAGATAAAAGGGTATTTAATACCGAAGGGATGGTGT
GTCTTCACATATTTTAGATCAGTTCATCTTGATCAGAATAACTATGATTGGCCTTATCACTTCAATCCATGGAGGTGGCA
AGACAAAGATATGAGCAGCTGCAACTTCACTCCTTTTGGAGGTGGGCAAAGGCTGTGTCCTGGACTTGACTTAGCAAGGC
TGGAAGCCTCCATTTTCCTACACCACTTTGTCACACAATTCAGTTGGGCAGCTGACGAGGACACAATAGTGATCTTTCCG
ACGGTAAGAATGAAGAGGAGGATGCCAATAAGGGTCAAAAGGAAAGAGGAAGATAGGGCTTCTAGAAAGGATGTT
>Pyrbr_009346541.2_cds_XP_009344816.1_1
ATGGATTTCCTCTTCTCATTTTTCTTGGTTTTCTCTCTCCTTCCAACCCTAGTTTACGTTTTTCTGAGAAAGTCTAGGTG
CCGGAGGCTGAGGCTGCCTCCGGGGAATCTAGGGCTACCATTTATAGGGGAGACTCTGCAGCTCATCTCAGCCTACAAGA
CTGAGAACCCCGAACCGTTCATCGACGAGCGCGTGAACCGGTTCGGATCCATATTCACAACTCACGTGTTCGGAGAGCCG
ACCGTGTTCTCCACCGACCCGGAGACCAATCGGTTCATCCTGCAGAACGAAGGGAAGCTGTTCGAGTGCAGCTACCCGGG
CTCCATAACCAACCTTATGGGGAAGCACTCTTTGCTGCTGATGAAGGGCAGCCTCCATAAACGGATGCATTCTCTGACTA
TGAGCTTTGCAAACTCCTCCATCATTAGGGACCACCTTTTGGACGACATAGACCGGTTGATCCGGCTCAACATGGATTCA
TGGGCCGACCGGATCTTTCTCATGGAGGAGGCCAAAAAGATCACTTTTGAACTAGCAGTGAAGCAACTCATGAGCTTTGA
TCCAAATGAATGGACCGAGAGTCTAAGGAAAGAGTACGTCCTACTGATCGAAGGCTTCTTCTCCGTTCCCTTGCCTCTAT
TTTCCACCACCTACCGCCGGGCCATTACTGCGCGGACAAAGGTGGCGGAGGCATTAACCTTGATAGTGAGGCAAAGGAGG
GAGGAGAGCGAAGCCGGGCAGATAAAAGAGGACATGTTAGGCGCACTTTTGGGCGGAGACACCGCACTCTCCGACGAGGA
GATTGTGGATTTCTTGCTTGCTTTGCTGGTGGCCGGCTATGAAACCACCTCAACAATCATGACACTTGCCGTAAAGTTCT
TGACGGAGACACCTCTGGCCTATGCTCAACTCCAGGAAGAACATGAGCAAATTAGGGCGAACAAAAAGTCATCCGAAACT
TTGGAATGGAGTGATTATAAGTCAATGCCATTCACTCAGTGTGTTGTAAACGAGACACTGCGAGTAGCAAACATAATTAG
CGGGATATTTAGGCGGGCAATGACAGATGTTCACATTAAAGGATACACAATCCCTAAAGGTTGGAAGGTATTTGCATCGT
TCCGTGCTGTACATCTTGATCAAGATCATTTCAAGGACGCTCGAACTTTTAATCCATGGAGGTGGCAGAACAACTCTGGA
CCGGTCACAAGCCCAGCAAATGTGTTCACACCATTCGGAGGAGGGCCAAGGCTGTGCCCAGGCTATGAGCTTGCCAGAGT
AGAAATCTCGGTCTTCCTTCACCACTTAGTCACTCGTTTCAGTTGGGTTCCTGATGAGGAAGATAAGCTGGTGTTTTTTC
CGACGACGAGGACGCAGAAGAGGTACCCGATCAATGTGCAGCGGAGGAACAATGTGTCATATGGGCAATGTAAAGAG
>Pyrbr_009351726.2_cds_XP_009350001.1_1
ATGGCTGATTCAGAGATAATACTCTGTCTTCTTCCATCAATCCTAGCTCTCTTCCTCTTCCTCATTCTCCTCAGAAGGAA
ACAGCACCAGAAAACCAGACTCAATCTCCCGCCAGGAAACATGGGTTGGCCTTTTCTTGGTGAAACCATTGGCTACTTGA
AGCCCTACTCTGCAGTCTCCATTGGCAAATTCATGGAGCAGCATATCTCAAGGTATGGGAAAATTTACAAGTCAAATTTA
TTTGGGGAGTCAACAATTGTGTCAGCAGATGCAGGGCTCAACAGATTCATACTGCAGAATGAAGGGAGATTGTTTGAATG
CAGCTACCCAAGAAGCATAGGAGGGATTCTTGGGAAATGGTCCATGCTGGTTTTGGTCGGTGACATGCACAGAGACATGA
GGATGATATCTCTCAATTTCTTGAGCCATGCCAGGCTCAGGACCCATCTGATGAGAGAAGTAGAAAAGCACACTCTTCTT
GTTTTGGGGAGTTGGAAGGAGAACTCTGTTTTTTCAGCTCAGGATGAAGCTAAGAAGTTCACATTCAACTTGATGGCGAA
ACATATCATGAGCTTGGAACCTGGAAAGCCAGAGACTGAGCAGCTCAAGAAACTGTATGTTACTTTCATGAAAGGTGTGG
TTTCCCCTCCTGTGAATTTACCAGGAACAGCTTACAGAAGAGCCTTACAGTCAAGATCAACAATTCTGAAGTTTATAGAG
TGCAAAATGAAAGAAAGATTAATGGAGGGAACCGAAAACATTGGGGAAGATGATCTGCTTGGATGGGTTTTGAAGAATTC
AAATCTTTCAAAGGAGCAAATCCTTGACTTAATATTGAGCTTGCTCTTTGCTGGCCATGAAACTTCATCAGTCTCCATAG
CTTTAGCAATTTACTTTTTACCAAGCTGCCCTAATGCAGTTCTGCAATTAAGGGAAGAACACAGTGAAATTGCCAAAGCC
AAGAAACTAGCAGGGAAGACAGAGTTGGATTGGGAGGATTACAAGAAAATGGAGTTCACTCAATGTGTTATCAGTGAGAC
GCTTCGGCTTGGGAATGTGGTGAGATTTTTACACAGAAAGGCTCTGAAGGATGTTCGGTACAAAGGGTATGACATTCCAT
GTGGGTGGAAAGTGCTTCCGGTGATTGCAGCCGTGCATTTGGATCCTTTACTTTTTGACCACCCTCAACACTTCAATCCA
TGGAGATGGCAGCAGAATAACAACCACCACCACCGTGGATCATCATCAGCATCATGTTACACGAGCATGACAAGTAACAA
CTTTATGCCATTTGGGGGAGGACCACGACTTTGCGCCGGTTCAGAACTAGCCAAACTTGAAATGGCCGTTTTCATCCACC
ACCTTGTCCTCAACTTCCACTGGGACTTAGCCGATCCTTTCGACCAACCTCTTGCTTTCCCTTTTGTCGATTTCCAAAAA
GGACTACCAATCACAGCCCACCGCTACCAAACTAATCTCATT
>Pyrbr_009351727.2_cds_XP_009350002.1_1
ATGGCTGATTCAGAGATAATACTCTGTCTTCTTCCATCAATCCTAGCTCTCTTCCTCTTCCTCATTCTCCTCAGAAGGAA
ACAGCACCAGAAAACCAGACTCAATCTCCCGCCAGGAAACATGGGTTGGCCTTTTCTTGGTGAAACCATTGGCTACTTGA
AGCCCTACTCTGCAGTCTCCATTGGCAAATTCATGGAGCAGCATATCTCAAGGTATGGGAAAATTTACAAGTCAAATTTA
TTTGGGGAGTCAACAATTGTGTCAGCAGATGCAGGGCTCAACAGATTCATACTGCAGAATGAAGGGAGATTGTTTGAATG
CAGCTACCCAAGAAGCATAGGAGGGATTCTTGGGAAATGGTCCATGCTGGTTTTGGTCGGTGACATGCACAGAGACATGA
GGATGATATCTCTCAATTTCTTGAGCCATGCCAGGCTCAGGACCCATCTGATGAGAGAAGTAGAAAAGCACACTCTTCTT
GTTTTGGGGAGTTGGAAGGAGAACTCTGTTTTTTCAGCTCAGGATGAAGCTAAGAAGTTCACATTCAACTTGATGGCGAA
ACATATCATGAGCTTGGAACCTGGAAAGCCAGAGACTGAGCAGCTCAAGAAACTGTATGTTACTTTCATGAAAGGTGTGG
TTTCCCCTCCTGTGAATTTACCAGGAACAGCTTACAGAAGAGCCTTACAGTCAAGATCAACAATTCTGAAGTTTATAGAG
TGCAAAATGAAAGAAAGATTAATGGAGGGAACCGAAAACATTGGGGAAGATGATCTGCTTGGATGGGTTTTGAAGAATTC
AAATCTTTCAAAGGAGCAAATCCTTGACTTAATATTGAGCTTGCTCTTTGCTGGCCATGAAACTTCATCAGTCTCCATAG
CTTTAGCAATTTACTTTTTACCAAGCTGCCCTAATGCAGTTCTGCAATTAAGGGAAGAACACAGTGAAATTGCCAAAGCC
AAGAAACTAGCAGGGAAGACAGAGTTGGATTGGGAGGATTACAAGAAAATGGAGTTCACTCAATGTGTTATCAGTGAGAC
GCTTCGGCTTGGGAATGTGGTGAGATTTTTACACAGAAAGGCTCTGAAGGATGTTCGGTACAAAGGGTATGACATTCCAT
GTGGGTGGAAAGTGCTTCCGGTGATTGCAGCCGTGCATTTGGATCCTTTACTTTTTGACCACCCTCAACACTTCAATCCA
TGGAGATGGCAGAATAACAACCACCACCACCGTGGATCATCATCAGCATCATGTTACACGAGCATGACAAGTAACAACTT
TATGCCATTTGGGGGAGGACCACGACTTTGCGCCGGTTCAGAACTAGCCAAACTTGAAATGGCCGTTTTCATCCACCACC
TTGTCCTCAACTTCCACTGGGACTTAGCCGATCCTTTCGACCAACCTCTTGCTTTCCCTTTTGTCGATTTCCAAAAAGGA
CTACCAATCACAGCCCACCGCTACCAAACTAATCTCATT
>Pyrbr_009363232.1_cds_XP_009361507.1_1
ATGGCAGAAAGCACTTTTTGGCTTGTTCTTCTAATTGGCTTTTTTGGTTTTCTTTTGGGTCTAATTCTAAACCACTTCTT
GCCCTTAACGTTGTTAAGGCTTAATGGTACTCCACCTAAGGGCTCTTTTGGGTGGCCTCTGTTGGGAGAAACTCTTAGCT
TCTTGAAGCCTCATCCTTCTAATTCTCTTGGTGCCTTCCTTAAACACCATTGTTCTAGGTATGGGAAAGTTTTCAAATCC
CATTTGTTCTTGTCTCCCACAATTGTGTCATGTGATCAAGAGCTGAACTACTTCATACTTCAGAATGAAGGTAAGTTATT
TGAATGCAGCTATCCAAAGCCTATCCATGGCATCCTTGGAAAATCCTCCATGCTTGTGGCTGTGGGTGACACTCACAAAA
GGCTCAGAAATGTGGCTGTCTCCTTGGTCACCATCACCAAGACCAAGCCTGAGTTTCTTAGTGACATTGAAGCCACAGCC
ATTGGCATACTTCACTCTTGGAAAGATAAATCACAAGTCATCTTCTGTGAGGAAGCCAGAAAGTTCACATTTAATGTAAT
AGTGAAGCAAGTGCTAGGTTTAACCCCAGATGAGCCACAGTCTACACAAATTCTTGAAGACTTCCTGACTTTCATGAGAG
GGCTCATTTCTCTTCCTCTCTATATTCCTGGAACTCCATATGCAAGAGCTGTTAAGGCTAGAAGGAGGATATCTTCAACT
GTGAAAGCAATCATAGAGGAAAGAAGAAGAAATGCAGATGGGAGCACTAATTCTTGTACTAAAAGAAGTGATTTCCTTGA
GATACTTCTGGATGTTGATACCTTATCTGAAGATGAGAAAGTGAGTTTTATCTTGGATTCTCTATTGGGTGGCTATGAAA
CCACCTCTCTCTTGATGGCCATGGTAGTTTATTTTCTAGCCCAATCACCATCTGCATTACAACGATTAAAGGTAGAGCAA
CAGAACATTAGAAGAGTGAAGCAGAAAGATGAGTATCTGAACTGGGAAGACTATAAAAAAATGGAATTCACCCAAAATGT
CATTAACGAAGCTCTCAGATGTGGAAACGTTGTAAAATTCGTGCACCGAAAGGCTCTCAAAGATGTGAAATTTAGAGATT
ATTTAATTCCATCTGGCTGGAAAGTTTTACCAGTTTTTAGTGCAGCTCATTTAGACCCTTCTCTTCATGCAAGTGCTCTT
GAGTTTGATCCTTGGAGATGGGAGAAAATACCAAGCCAAGACCAAGTATGCAAGAAATTTACTCCCTTCGGTGGAGGGTC
TAGATGCTGTCCTGGATCTGAACTTGGGAAGCTTGAAGTTGCAGTTTTTCTCCACCACCTTGTACAGAATTTCAGGTGGA
GGACTGAGGACGACGACCAACCCATAGCGTTTCCATACGTAGAATTTCAAAGAGGATTGCCACTGTACCTGGAGCATTGC
CCCCAT
>Pyrbr_009370882.2_cds_XP_009369157.1_1
ATGGATTTCGTCTTCTCATTTTTCTTGGTTTTCTCTCTCCTTTCAACCCTAGTTTTTATTTTTCTCAGAAAGTCTAGGTG
CCGGAGGCTGAGGCTGCCTCCGGGGAATCTAGGGTTACCATTTATAGGGGAGACTCTGCAGCTCATCTCAGCCTACAAGA
CTGAGAACCCCGAACCGTTCATCGACGAGCGCGTGAACCGGTTCGGACCCTTATTCACAACTCACGTGTTCGGAGAGCCG
ACCGTGTTCTCCACCGACCCGGAGACCAATCGGTTCATCTTGCAGAACGAAGGGAAGCTGTTCGAGTGCAGCTACCCGGG
CTCCATAACCAACCTTATGGGGAAGCACTCTTTGCTGCTGATGAAGGGAAGCCTCCATAAACGGATGCATTCTCTGACCA
TGAGCTTTGCAAACTCTTCGATCATTAGGGACCACCTTTTGGACGACATAGACCGGTTGATCCGGCTCAACATGGATTCC
TGGGCCGACCGGATCTTTCTCATGGAGGAGGCCAAAAAGATAACTTTTGAACTAGCAGTGAAGCAACTCATGAGCTTTGA
TCCAAATGAATGGACCGAGAGTCTAAGAAAGGAGTACGTCCTACTAATCGAAGGCTTCTTCTCCGTTCCCTTGCCTCTAG
TTTCCACCACCTACCGCCGGGCCATTACTGCTAGGACAAAGGTGGCGGAAGCGTTGAGCTTGATAGTGAGGCAGAGGAGG
GAGGAGAGCGAAGCCGGGAAGAGAAAAGAGGACATGTTAGGCGCACTTTTGGGTCGAGACACCGCATTCTCCGACGAGGA
GATTGTGGATTTCTTGCTTGCTTTGCTGGTGGCCGGCTACGAAACCACTTCAACAATCATGACACTTGCCGTCAAGTTCT
TAACGGAGACACCTCTGGCCCATGCTCAACTCAAGGAAGAACATGAGCAAATTAGGGCGAAAAAGAAGTCGTCAAAGCCT
CTGGAATGGAGTGATTATAAGGCAATGCCATTCACTCAATGTGTTGTCAACGAGACATTGCGAGTTGCAAACATAATTAG
CGGGATATTTAGGCGGGCAATGACGGACGTTCACATTAAAGGATACACAATCCCTAAAGGATGGAAGGTATTTGCATCGT
TTCGTGCTGTACATCTAGACCAAGATCATTTCAAGGACGCTCGAACTTTTAATCCATGGAGGTGGCAGAACAAATCTGGT
CCGACCACAAGCCCACCAAATGTGTTCACACCATTTGGAGGAGGGCCAAGGCTGTGCCCCGGTTATGAGCTTGCTAGAGT
AGAAATCTCCGTCTTCCTTCATCACTTAATCACTCGTTTTAGTTGGGTTCCTGCCGAGGAAGATAAGCTGGTGTTTTTTC
CGACGACGAGGACGCAGAAGAGGTACCCGATCAATGTGCAGCGGAGGAACAATGTGTCATATGGGCAATGTAAAGAG
>Pyrbr_009373310.2_cds_XP_009371585.1_1
ATGTCTGACTCAGAGATTATTCTCTGTCTTCTTCCATCAATTGTAGCTCTCTTCCTCTTCCTCATTCTTCTCAGAAGGAA
GCAGAACCAGAAAACCAGACTCAATCTCCCGCCAGGAAACATGGGTTGGCCTTTTCTTGGTGAAACCATTGGCTACTTGA
AGCCCTACTCTGCAATCACCATTGGCAAATTCATGGAGGAGCATATCTCAAGGTATGGGAAAATTTACAAGTCGAATTTG
TTTGGGGAGCCAACAATTGTGTCGGCAGATGCAGGGCTCAACAGATTCATATTGCAGAATGAAGGGAGATTGTTTGAATG
CAGCTACCCAAGAAGCATAGGAGGGATTCTTGGGAAATGGTCCATGCTGGTTTTGGTCGGTGACATGCACAGAGACATGA
GGATGATATCTCTCAACTTCTTGAGCCAAGCCAGACTCAGAACCCATCTGATGAGAGAAGTTGAAAAGCACACTCTTCTT
GTTTTGGGCAGTTGGAGGGAAAACTCTGTTTTTTCAGCTCAGGATGAAGCTAAGAAGTTCACGTTCAACTTGATGGCCAA
ACATATCATGAGCTTGGATCCTGGAAAACCAGAGACTGAGCAGCTGAAGAAGTTATATGTTACTTTCATGAAAGGTGTGG
TTTCTGCTCCTCTGAATTTACCAGGAACTGCTTACAGAAGAGCCTTACAGTCAAGATCAACGATTCTGAAGTTTATAGAG
TGCAAAATGAAAGAAAGATTGATGGAGGGAACCGAAAACATTGGGGAAGATGATCTGCTTGGATGGGTTTTGAAGAATTC
AAATCTTTCAAAAGAACAAATTCTTGACTTAATATTGAGCTTGCTCTTTGCTGGCCATGAAACTTCATCAGTGTCTATAG
CTTTAGCAATTTACTTTTTACCAAGCTGCCCTAATGCAATTCTGCAGTTAAGGGAAGAACACAGTGAAATTGCCAAAGCC
AAGAAACTGGCAGGGGAGACAGAGTTGAATTGGGAGGACTACAAGAAAATGGAGTTCACCCAATGGGTTATCTGTGAGAC
ACTTCGGCTTGGGAATGTTGTGAGATTTTTACACAGAAAGGCTCTGAAGGATGTTCGGTACAAAGGATATGACATTCCAT
GTGGGTGGAAAGTGCTTCCGGTGATTGCAGCCGTGCATTTGGATCCTTTACTTTTTGACCACCCGCAACACTTCAATCCA
TGGAGATGGCAGCAGAATAACAACCACCACCACTGTGGATCTTCGTCATCATCATCATGCTACACGAGCATGACAAGTAA
CAACTTTATGCCATTTGGGGGAGGACCACGACTTTGCGCTGGTTCAGAATTGGCCAAACTTGAAATGGCCGTGTTTATCC
ACCACCTTGTCCTCAACTTCCACTGGGAGTTAGCCGATCCTTTCGACAAACCTTTTGCTTTCCCTTTTGTCGATTTCCAA
AATGGCCTTCCAATCACAGCCCACCGCTACGTACCAAAC
>Pyrbr_009373311.2_cds_XP_009371586.1_1
ATGTCTGACTCAGAGATTATTCTCTGTCTTCTTCCATCAATTGTAGCTCTCTTCCTCTTCCTCATTCTTCTCAGAAGGAA
GCAGAACCAGAAAACCAGACTCAATCTCCCGCCAGGAAACATGGGTTGGCCTTTTCTTGGTGAAACCATTGGCTACTTGA
AGCCCTACTCTGCAATCACCATTGGCAAATTCATGGAGGAGCATATCTCAAGGTATGGGAAAATTTACAAGTCGAATTTG
TTTGGGGAGCCAACAATTGTGTCGGCAGATGCAGGGCTCAACAGATTCATATTGCAGAATGAAGGGAGATTGTTTGAATG
CAGCTACCCAAGAAGCATAGGAGGGATTCTTGGGAAATGGTCCATGCTGGTTTTGGTCGGTGACATGCACAGAGACATGA
GGATGATATCTCTCAACTTCTTGAGCCAAGCCAGACTCAGAACCCATCTGATGAGAGAAGTTGAAAAGCACACTCTTCTT
GTTTTGGGCAGTTGGAGGGAAAACTCTGTTTTTTCAGCTCAGGATGAAGCTAAGAAGTTCACGTTCAACTTGATGGCCAA
ACATATCATGAGCTTGGATCCTGGAAAACCAGAGACTGAGCAGCTGAAGAAGTTATATGTTACTTTCATGAAAGGTGTGG
TTTCTGCTCCTCTGAATTTACCAGGAACTGCTTACAGAAGAGCCTTACAGTCAAGATCAACGATTCTGAAGTTTATAGAG
TGCAAAATGAAAGAAAGATTGATGGAGGGAACCGAAAACATTGGGGAAGATGATCTGCTTGGATGGGTTTTGAAGAATTC
AAATCTTTCAAAAGAACAAATTCTTGACTTAATATTGAGCTTGCTCTTTGCTGGCCATGAAACTTCATCAGTGTCTATAG
CTTTAGCAATTTACTTTTTACCAAGCTGCCCTAATGCAATTCTGCAGTTAAGGGAAGAACACAGTGAAATTGCCAAAGCC
AAGAAACTGGCAGGGGAGACAGAGTTGAATTGGGAGGACTACAAGAAAATGGAGTTCACCCAATGGGTTATCTGTGAGAC
ACTTCGGCTTGGGAATGTTGTGAGATTTTTACACAGAAAGGCTCTGAAGGATGTTCGGTACAAAGGATATGACATTCCAT
GTGGGTGGAAAGTGCTTCCGGTGATTGCAGCCGTGCATTTGGATCCTTTACTTTTTGACCACCCGCAACACTTCAATCCA
TGGAGATGGCAGAATAACAACCACCACCACTGTGGATCTTCGTCATCATCATCATGCTACACGAGCATGACAAGTAACAA
CTTTATGCCATTTGGGGGAGGACCACGACTTTGCGCTGGTTCAGAATTGGCCAAACTTGAAATGGCCGTGTTTATCCACC
ACCTTGTCCTCAACTTCCACTGGGAGTTAGCCGATCCTTTCGACAAACCTTTTGCTTTCCCTTTTGTCGATTTCCAAAAT
GGCCTTCCAATCACAGCCCACCGCTACGTACCAAAC
>Pyrbr_018649852.1_cds_XP_018505368.1_1
ATGGAAAATTCACTGATTGTACTAATATCAGCAGCAGCAGCAGCAGCAGCAACAGCAACAGCAATCGTGTCGATCTTGTC
CATAATATTCCTCTACAGAAACAACACCACCAACTCCAACTTTCTGAGGTTTTTTACTGCTTCTGCTACTACTTCACTCA
TCGGATCAAAACACAGAAGAACCCAACTTCCTTTGGGAACTCTTGGGCTTCCTTTTCTTGGTGAAACCATTGAGTTTGTG
ACTTGTGCTTACTCCGACTGCCCTGAGAGCTTCATGGACAAGCGCCGCCACTTGTATGGGAAGGTGTTCAAGTCACACAT
ATTTGGAAGTCCAACAATTGTATCAACAGATGCAGAAGTGAGTAAAATTGTTCTGCAGAGTGATGCAAAATCTTTTGTGC
CATCTTACCCAAAATCACTCACCGAGTTGATGGGGAAGTCCTCTATTTTGCTCATCAACGGAGCCCTGCAGAGAAGAATC
CATGGACTCATTGGAGCCTTTTTAAAGTCCCCACACCTCAAAGCTCAAATCACCACAGACATGCAAAACTATGTCCAACA
ATCCATGGCAAATTGGACAGACGACCATCCCATTTACATACAAGATGAAACCAAACATATTGCTTTCCAAGTACTTGTCA
AAGCATTGATTAGTTTGGATCCTGGTGAGGACATGGAGTTCCTAAAGAAACAGTTCCAAGAATTCATTGCAGGCCTCATG
TCTATACCCATAAACATTCCTGGAAGTAGACTTTACAGATCATTACGGGCAAAGAAGAAAATGGTCAAGCTAGTACAGGA
AATCATACAAGCTAAAAAAAAAGAGAGTGATATAATCTCCAACAAGGTTCCCAAAGATGTGGTAGATGTTCTGCTGAGAG
ACACAAGTGAGCAGTTAACAGGAGATCTGATAGCAGATAACATGATTGATATGATGATACCAGGGGAGGATTCAGTGCCA
CTTCTCATGACTCTTGCAATCAAATACCTCTCAGACTCCCCCACTGCTCTCCAACAATTAACTGAGGAGAACATGAAGTT
AAAAGCTCTGAAAGATGAGCTTGGAGAGCCACTGTGTTGGAGTGATTACTTGTCCTTACCATTTACACAGAATGTGATCA
CAGAAACCCTAAGGATGGGAAACATCATAACTGGGGTGATGAGGAAGGCCATGAAAGATGTGGAGATAAAAGGGTATTTA
ATACCAAAGGGATGGTGTGTCTTCACATATTTCAGATCAGTTCATCTTGATCAGAATAACTATGATTGGCCTTATCACTT
CAATCCATGGAGGTGGCAAGACAAAGATATGAGCAGCTGCAACTTCACTCCTTTTGGAGGAGGACAAAGGCTATGTCCTG
GACTTGACTTAGCAAGGCTTGAAGCCTCCATTTTCTTACACCACTTTGTCACTCGATTCAGG
>Pyrco_BartlettDH_DWF4_Chr7
ATGGATTTCCTCTTCTCATTTTTCTTGGTTTTCTCTCTCCTTTCAACCCTAGTTTTTATTTTTCTCAGAAAGTCTAGGTG
CCGGAGGCTGAGGCTGCCTCCGGGGAATCTAGGGTTACCATTTATAGGGGAGACTCTGCAGCTCATCTCAGCCTACAAGA
CTGAGAACCCCGAACCGTTCATCGACGAGCGCGTGAACCGGTTCGGACCCTTATTCACAACTCACGTGTTCGGAGAGCCG
ACCGTGTTCTCCACCGACCCGGAGACCAATCGGTTCATCTTGCAGAACGAAGGGAAGCTGTTCGAGTGCAGCTACCCGGG
CTCCATAACCAACCTTATGGGGAAGCACTCTTTGCTGCTGATGAAGGGCAGCCTCCATAAACGGATGCATTCTCTGACCA
TGAGCTTTGCAAACTCTTCGATCATTAGGGACCACCTTTTGGACGACATAGACCGGTTGATCCGGCTCAACATGGATTCC
TGGGCCGACCGGATCTTTCTCATGGAGGAGGCCAAAAAGATAACTTTTGAACTAGCAGTGAAGCAACTCATGAGCTTTGA
TCCAAATGACTGGACCGAGAGTCTAAGAAAGGAGTACGTCCTACTAATCGAAGGCTTCTTCTCCGTTCCTTTGCCTCTAG
TTTCCACCACCTACCGCCGGGCTATCACTGCTAGGACAAAGGTGGCGGAAGCGTTGAGCTTGATAGTGAGGCAGAGGAGG
GAGGAGAGCGAAGCCGGGAAGAGAAAAGAGGACATGTTAGGCGCACTTTTGGGCCGAGACACCGCATTCTCCGACGAGGA
GATTGTGGATTTCTTGCTTGCTTTGCTGGTGGCCGGCTACGAAACCACTTCAACAATCATGACACTTGCCGTCAAGTTCT
TAACGGAGACACCTCTGGCCCATGCTCAACTCAAGGAAGAACATGAGCAAATTAGGGCGAAAAAGAAGTCGTCAAAGCCT
CTGGAATGGAGTGATTATAAGGCAATGCCATTCACTCAATGTGTTGTCAACGAGACATTGCGAGTTGCAAACATAATTAG
CGGGATATTTAGGCGGGCAATGACGGACGTTCACATTAAAGGATACACAATCCCTAAAGGATGGAAGGTATTTGCATCGT
TTCGTGCTGTACATCTAGACCAAGATCATTTCAAGGACGCTCGAACTTTTAATCCATGGAGGTGGCAGAACAAATCTGGT
CTGACCACAAGCCCACCAAATGTGTTCACACCATTTGGAGGAGGGCCAAGGCTGTGCCCCGGCTATGAGCTTGCGAGAGT
AGAAATCTCCGTCTTCCTTCATCACTTAGTCACTCGTTTTAGTTGGGTTCCTGCCGAGGAAGATAAGCTGGTGTTTTTTC
CGACGACGAGGACGCAGAAGAGGTACCCGATCAATGTGCAGCGGAGGAACAATGTGTCATATGGGCAATGTAAA
>Pyrco_BartlettDH_new_DWF4_Chr1
ATGGATTTCCTCTTCTCATTTTTCTTGGTTTTCTCTCTCCTTCCAACCGTAGTTTACGTTTTTCTGAGAAAGTCTAGGTG
CCGGAGGCTGAGGCTGCCTCCGGGGAATCTAGGGCTACCATTTATAGGGGAGACTCTGCAGCTCATCTCAGCCTACAAGA
CTGAGAACCCCGAACCGTTCATCGACGAGCGCGTGAACCGGTTTGGATCCATATTCACGACTCACGTGTTCGGAGAGCCG
ACCGTGTTCTCCACCGACCCGGAGACCAATCGGTTCATCCTGCAGAACGAAGGGAAGCTGTTCGAGTGCAGCTACCCGGG
CTCCATAACCAACCTTATGGGGAAGCACTCTTTGCTGCTGATGAAGGGCAGCCTCCATAAACGGATGCATTCTCTGACTA
TGAGCTTTGCAAACTCCTCCATCATTAGGGACCACCTTTTGGACGACATAGACCGGTTGATCCGGCTCAACATGGATTCA
TGGGCCGACCGGATCTTTCTCATGGAGGAGGCCAAAAAGATCACTTTTGAACTAGCAGTGAAGCAACTCATGAGCTTTGA
TCCAAATGAATGGACCGAGAGTCTAAGGAAAGAGTACGTCCTACTGATCGAAGGCTTCTTCTCCGTTCCCTTGCCTCTAT
TTTCCACCACCTACCGCCGGGCCATTACTGCGCGGACAAAGGTGGCGGAGGCATTAACCTTGATAGTGAGGCAAAGGAGG
GAGGAGAGCGAAGCCGGGCAGATAAAAGAGGACATGTTAGGCGCACTTTTGGGCGGAGACACCGCACTCTCCGACGAGGA
GATTGTGGATTTCTTGCTTGCTTTGCTGGTGGCCGGCTATGAAACCACCTCAACAATCATGACACTTGCCGTAAAGTTCT
TGACGGAGACACCTCTGGCCCATGCTCAACTCCAGGAAGAACATGAGCAAATTAGGGCGAACAAGAAGTCATCCGAGACT
TTGGAATGGAGTGATTATAAGTCAATGCCATTCACTCAGTGTGTTGTAAACGAGACACTGCGAGTAGCAAACATAATTAG
CGGGATATTTAGGCGGGCAATGACAGATGTTCACATTAAAGGATACACGATCCCTAAAGGTTGGAAGGTATTTGCATCGT
TCCGTGCTGTACATCTTGATCAAGATCATTTCAAGGACGCTCGAACTTTTAATCCATGGAGGTGGCAGAACAACTCTGGA
CCGGTCACAAGCCCAGCAAATGTGTTCACACCATTCGGAGGAGGGCCAAGGCTGTGCCCAGGCTATGAGCTTGCCAGAGT
AGAAATCTCGGTCTTCCTTCACCACTTAGTCACTCGTTTCAGTTGGGTTCCTGATGAGGAAGATAAGCTGGTGTTTTTTC
CGACGACGAGGACGCAGAAGAGGTACCCGATCAATGTGCAGCGGAGGAACAATGTG
>Pyrco_BartlettDH_new_DWF4_Chr15_1
ATGGGATGGGTTTTGGGATGTTGGGTTTTGGTGGGAATTCTTGTAGGATCATTGTTCTGGTTTAATGAGAAGAAGAAGAA
GAACCAGAACAAGAACGAGAGGGAAAATCAAAAGGGTCAGGTTCCAAAAGGGAAGTTAGGTTGGCCTTTGATAGGAGAAA
CCATTGACTTCATTGCTTGTGGCTACACCTCTCGACCTGTCAGCTTCATGGAAAAACGCAGATCTCTGTATGGAAAGGTG
TTCAAGACAAACATTTTGGGGACTCCTATCATAGTGTCTACGGATGCTGAGGTGAACAAGGTGGTAATGCAAAACCATGG
AAATACTTTCTTTCCTGCTTATCCGAAATCAATTACAGAACTGATGGGAAAATATTCAATTCTCCAAATAAATGGAAGCC
TTCATAAGAGAGTGCATGGACTCATCGCTGGTTATCTGAAATCACCACAGTTCAAAGCTCGAATCACCGCCGACATCGAA
AACTCAGTCAAGCTCAACCTGGCTCTTTGGAGAGACATGCAGTCTCCCATTTACGTCCAAGATGAAACCCAAAAGATTAC
ATTTGAAGTTTTGGTTAAAGTATTAATGAGCGTTGATCCTGGTGAAGATTTAAACCTTCTGAAGAGAGAATTTGAAGAGT
TCATCAAAGGTTTAATTTGCATACCTATCAAGCTCCCTGGAACTAGGCTGTATAAATCTCTCAAGGCTAGAGAGCGATTG
TTGAAGATGGTGGGTAAAATATTAGAGGTGAAAAAGATGGCAATGGAAAATACAAATTGTACCCAAAATACAATTCCAGT
CAAAGACGCAATGGATGTGCTGTTACGTGAAGGTGGTGAACAAAACAACGAGACTCATGCCCTGCCGTTGGATTTCATCA
CCGGAAATATAATAGAGATGATGATCCCAGGAGAGGAGACTGTTCCCATGGCCATGACCCTAGCGGTCAAGTTCCTAAGT
GACAGCCCTGTGGCGTTAGACAAATTACGGGAGGAGAACATGGAATTCAAGAGGCAGAAGAACAAGTTTGATTCCTCGGA
AAATTATGCATGGACTGATTACATGTCCTTGCCATTTACTCAAAATGTGATAAGTGAGACTCTTAGAATGGCAAATATCA
TCAATGCTGTTTGGAGAAAAGCTCAAAAGGATGTTGAAATCAAAGGTTATCTGATACCAAAAGGATCGTGTGTCTTGGCT
TCTTTTACTTCTGTTCATATGGATGAAGAAAACTACAAAAACCCATATCAGTTTGATCCATGGAGATGGGAGAAATTAGA
AGCTGCTGTAAACTACAACACTAGTTTTACACCATTTGGTGGAGGACAGAGGCTTTGCCCTGGTTTGGAGCTATCCAGGC
TTGAATTATCAGTCTTTCTTCATCATCTTGTCACTAATTATAGATGGGTAGCTGAGAAGGATGGCATTGTTCACTTTCCA
ACCGTCAAGATGAAGAGGAAGCTGCCCATTACAGTCACGTCCATAAGCACT
>Pyrco_BartlettDH_new_DWF4_Chr15_2
ATGTCTGACTCAGAGATTATTCTCTGTCTTCTTCCATCAATTGTAGCTCTCTTCCTCTTCCTCATTCTTCTCAGAAGGAA
GCAGAACCATAAAACCAGACTCAATCTCCCGCCAGGAAACATGGGTTGGCCTTTTCTTGGTGAAACCATTGGCTACTTGA
AGCCCTACTCTGCAATCACCATTGGCAAATTCATGGAGGAGCATATCTCAAGGTATGGGAAAATTTACAAGTCGAATTTG
TTTGGGGAGCCAACAATTGTGTCAGCAGATGCAGGGCTCAACAGATTCATATTGCAGAATGAAGGGAGACTGTTTGAATG
TAGCTACCCAAGAAGCATAGGAGGGATTCTTGGGAAATGGTCCATGCTGGTTTTGGTCGGTGACATGCACAGAGACATGA
GGATGATATCTCTCAACTTCTTGAGCCATGCCAGACTCAGAACCCATCTGATGAGAGAAGTTGAAAAGCACACTCTTCTT
GTTTTGGGGAGTTGGAGGGAAAACTCTGTTTTTTCAGCTCAGGATGAAGCTAAGAAGTTCACGTTCAACTTGATGGCCAA
ACATATCATGAGCTTGGATCCTGGAAAACCAGAGACTGAGCAGCTGAAGAAATTATATGTTACTTTCATGAAAGGTGTGG
TTTCTGCTCCTCTGAATTTACCAGGAACTGCTTACAGAAGAGCCTTACAGTCAAGATCAACGATTCTGAAGTTTATAGAG
TGCAAAATGAAAGAAAGATTGATGGAGGGAACCGAAAACATTGGGGAAGATGATCTGCTTGGATGGGTTTTGAAGAATTC
AAATCTTTCAAAAGAACAAATTCTTGACTTAATATTGAGCTTGCTCTTTGCTGGCCATGAAACTTCATCAGTGTCTATAG
CTTTAGCAATTTACTTTTTACCAAGCTGCCCTAATGCAATTCTGCAGTTAAGGGAAGAACACAGTGAAATTGCCAAAGCC
AAGAAACTGGCAGGGGAGACAGAGTTGAATTGGGAGGACTACAAGAAAATGGAGTTCACCCAATGGGTTATCTGTGAGAC
ACTTCGGCTTGGGAATGTGGTGAGATTTTTACACAGAAAGGCTCTGAAGGATGTTCGGTACAAAGGATATGACATTCCAT
GTGGGTGGAAAGTGCTTCCGGTGATTGCAGCCGTGCATTTGGATCCTTTACTTTTTGACCACCCGCAACACTTCAATCCA
TGGAGATGGCAGAATAACAACCACCACCACTGTGGATCTTCGTCATCATCATCATGCTACACGAGCATGACAAGTAACAA
CTTTATGCCATTTGGGGGAGGACCACGACTTTGCGCTGGTTCAGAATTGGCCAAACTTGAAATGGCCGTGTTTATCCACC
ACCTTGTCCTCAACTTCCACTGGGAGTTAGCCGATCCTTTCGACAAACCTTTTGCTTTCCCTTTTGTCGATTTCCAAAAT
GGCCTACCAATCACAGCCCACCGCTAC
>Pyrco_BartlettDH_new_DWF4_Chr17_1
ATGGACAATTTGTTGATTGTACTAATATTGGCAGCAGCAGCAACAACAACAATGTCGATCTTGTCCATAATATTCCTCTA
CAGCAATAGCACCAACTCGAACTTTCTGAGGTTTTTCAGTTCTTTTGCTACTTCTTCACTCATCAGATCAAAACACAACA
GAATCCAACTTCCTTTGGGAACTTTTGGGCTTCCATTTCTTGGTGAAACCATTGAGTTTGTAACTTGTGCTTACTCTGAC
TCCCCTGAGAGCTTCATGAACAAACGCTGCCACTTGTATGGGAAGGTGTTCAAGTCACACATATTTGGAAGTCCAACAAT
TGTATCAACAGATGCAGAAGTGAGTAAAATTGTTCTGCAGAGTGATGCAAAATCTTTTGTGCCATCTTACCCAAAATCTC
TCACTGAGTTGATGGGGAAGTCTTCGATTTTGCTCATCAATGGAGCCCTGCAGAGAAGAATCCATGGACTCATTGGAGCC
TTCTTTAAGTCCCCACATCTCAAAGCTCAAATCACCACAGGCATGCAGAACTCTGTCCAACAATCCATGGAAAATTGGAG
AGATGACCATTTCATTTACATACAAGATGAAACCAAACATATTGCCTTTCAAGTACTTGTCAAGGCATTGATTAGTTTGG
ATCCTGGTGAAGACATGGAGTTCCTAAAGAAACAGTTCCAAGAATTCATTGCTGGCCTCATGTCTATCCCAATAAATATT
CCTGGAAGTAGACTTTACAGATCATTACAGGCAAGT
>Pyrco_BartlettDH_new_DWF4_Chr17_2
ATGGCAGAAAGCACTTTTTGGCTTGTTCTTCTAATTGGCTTTTTTGGCTTTCTTTTGGGTCTAATTCTAAACCACTTCTT
GCCCTTATTGTTAAGGCTTAATGCTCCACCTAAGGGCTCTTTTGGGTGGCCTCTGTTGGGAGAAACTCTTAGCTTCTTGA
AGCCTCATCCTTCTAATTCTCTTGGTGCCTTCCTTAAACACCATTGTTCTAGGTATGGGAAAGTTTTCAAATCCCATTTG
TTCTTGTCTCCCACAATTGTGTCATGTGATCAAGAGCTGAACTACTTCATACTTCAGAATGAAGGTAAGTTATTTGAATG
CAGCTATCCAAAGCCTATCCATGGCATCCTTGGAAAATCCTCCATGCTTGTGGCTGTGGGTGACACTCACAAAAGGCTCA
GAAATGTGGCTGTCTCCTTGGTCACCATCACCAAGACCAAGCCTGAGTTTCTTAGTGACATTGAAGCCACAGCCATTGGC
ATACTTCACTCTTGGAAAGATAAATCACAAGTCATCTTCTGTGAGGAAGCCAGAAAGTTCACATTTAATGTAATAGTGAA
GCAAGTGCTAGGTTTAACCCCAGATGAGCCACAGACTACACAAATTCTTGAAGACTTCCTGACTTTCATGAGAGGGCTCA
TTTCTCTTCCTCTCTATATTCCTGGAACTCCATATGCACGAGCTGTTAAGGCTAGAAGGAGGATATCTTCAACTGTGAAA
GCAATCATAGAGGAAAGAAGAAGAAATGCAGATGGGAGCACTAATTCTTGTACTAAAAGAAGTGTTTTCCTTGAGATACT
TCTGGATGTTAATACCTTATCTGAAGATGAGAAAGTGAGTTTTATCTTGGATTCTCTATTGGGTGGCTATGAAACCACCT
CTCTCTTGATGGCCATGGTAGTTTATTTTCTAGCCCAATCACCATCTGCATTACAACGATTAAAGGTAGAGCATCAGAAC
ATTAGAAGGGTGAAGCAGAAAGATGAGTATCTGAACTGGGAAGACTATAAAAAAATGGAATTCACCCAAAATGTCATTAA
CGAAGCTCTCAGATGTGGAAACGTTGTAAAATTCGTGCACCGAAAGGCTCTCAAAGATGTGAAATTTAGAGATTATTTAA
TTCCATCTGGCTGGAAAGTTTTACCAGTTTTTAGTGCAGCTCATTTAGACCCTTCTCTTCATGCAAGTGCTCTTGAGTTT
GATCCTTGGAGATGGGAGAGCCAAGACCAAGTATGCAAGAAATTTACTCCCTTTGGTGGAGGGTCTAGATGCTGTCCTGG
ATCTGAACTTGGGAAGCTTGAAGTTGCAGTTTTTCTCCACCACCTTGTACAGAATTTCAGGTGGTGGACTGAGGACGACG
ACCAACCCATAGCGTTTCCATACGTAGAATTTCAAAGAGGATTGCCACTGTACCTGGAGCATTGCCCCCAT
>Pyrco_BartlettDH_new_DWF4_Chr2_1
ATGGGATGGATTTTGGGATGTTGGGTTTTGGTGGGAATTCTTGTAGGATCATTGTATTGGTTTAACAAGGAGAAGAAGAA
CCAGAACAAGAAGGATAGGGAAATTCAAAAGGGTCAAGTTCCAAAAGGGAAGTTAGGTTGGCCCTTCATAGGAGAAACCC
TTGACTTCATTGCTTGTGGCTACACCTCTCGACCTGTCAGCTTCATGGAAAAACGCAGATCTCTGTATGGAAAGGTGTTT
AAGACTAACATATTGGGGACTCCTATCATAGTATCCACGGATGCTGAGGTGAACAAGGTGGTAATGCAAAACTATGGAAA
TACTTTCATTCCTGCCTATCCGAAATCAATTACAGAACTGATGGGAAAATATTCTATTCTCCAAACAAATGGAAGCCTTC
ATAAGAGAGTGCATGGACTCATCGCTGGGTTTCTGAAATCACCACAGTTCAAAGCTCGAATCACCGCCGACATCGAAAAT
TCAATCAAGCTCAACTTGGCCCTTTGGAGAGACATGCAGTCTCCTATTTACGTCCAAGATGAAACCCAAAAGATTACCTT
TGAAGTACTGGTTAAAGTATTAATGAGCATTGATCCTGGTGAAGACTTAAACCTTCTCAAGAGAGAATTTGAAGAGTTCA
TCAAAGGATTAATTTGCATACCAATCAAGCTCCCTGGAACTAGGCTATATAAATCTCTCAAGGCTAGAGAGCGATTGTTG
AAGATGGTGGGGAAGATATTAGACACGAAAAAGATGGCAATGGAAAATACAATTTGTGCTCAAAAAACAATTCCTGTCAA
AGACGCAATGGACGTGCTGTTAGAAGTTGGTGACCAAAAGAACGAGACTCAAGGCCTGCCGTTGGATTTCATCACCGGAA
ATATAATAGAGATGATGATCCCAGGAGAGGAGACTGTTCCCATGGCCATGACCCTTGCCGTCAAATTCCTAAGTGACAGC
CCTGTGGCGTTAGACAAATTACGGGAGGAGAACATGGAATTGAAGAGGCAGAAGAAGAAGAAGAAGATTGATTCCACGGA
AAATTATGCATGGACTGATTACATGTCCTTGCCATTTACTCAAAATGTGATAAGTGAGACTCTTAGAATGGCAAATATCA
TCAATGCTGTTTGGAGAAAAGCTCAAAAGGATGTTGAAATCAAAGGTTATTTGATCCCAAAAGGGTGGTGTGTCTTGGCA
TCTTTTACTTCTGTTCACATGGATGAAGAAAACTACAAAAACCCATATCAGTTTGATCCATGGAGATGGGAGAAATTAGA
AGCTGCTGTAAACTACAACACTAGTTTTACACCCTTTGGTGGAGGACAGAGGCTGTGCCCTGGTTTGGAGCTATCCAGGC
TTGAATTATCAATCTTTCTTCATCATCTTGTCACCAATTATAGATGGGTTGCTGAGAAGGATGACATTGTTCACTTTCCA
ATGGTCAAGATGAAGAGGAAATTGCCCATTAAAGTCACGTCCATAAACACG
>Pyrco_BartlettDH_new_DWF4_Chr2_2
ATGGCTGACTCAGAGATAATTCTCTGTCTTCTTCCATCAATCCTTGCTCTCTTCCTCTTCCTCATTCTCCTCAGAAGGAA
ACAGCACCAGAAAACCAGACTCAATCTCCCGCCAGGAAACATGGGTTGGCCTTTTCTTGGTGAAACCATTGGCTACTTGA
AGCCCTACTCTGCAATCACCATTGGCAAATTCATGGAGCAGCATATCTCAAGGTATGGGAAAATTTACAAGTCAAATTTA
TTTGGGGAGTCAACAATTGTGTCAGCAGATGCAGGGCTCAACAGATTCATACTGCAGAATGAAGGGAGATTGTTTGAATG
CAGCTACCCAAGAAGCATAGGAGGGATTCTTGGGAAATGGTCCATGCTGGTTTTGGTCGGTGACATGCACAGAGACATGA
GGATGATATCTCTCAATTTCTTGAGCCATGCCAGGCTCAGGACCCATCTGATGAGAGAAGTAGAAAAGCACACTCTTCTT
GTTTTGGGGAGTTGGAAGGAGAACTCTGTTTTTTCAGCTCAGGATGAAGCTAAGAAGTTCACATTCAACTTGATGGCCAA
ACATATCATGAGCTTGGAACCTGGAAAGCCAGAGACTGAGCAGCTCAAGAAACTGTATGTTACTTTCATGAAAGGTGTGG
TTTCCCCTCCTGTGAATTTACCAGGAACAGCTTACAGAAGAGCCTTACAGTCAAGATCAACAATTCTGAAGTTTATAGAG
TGCAAAATGAAAGAAAGATTAATGGAGGGAACCGAAAACATTGGGGAAGATGATCTGCTTGGATGGGTTTTGAAGAATTC
AAATCTTTCAAAGGAGCAAATCCTTGACTTAATATTGAGCTTGCTCTTTGCTGGCCATGAAACTTCATCAGTCTCCATAG
CTTTAGCAATTTACTTTTTACCAAGCTGCCCTAATGCAATTCTGCAATTAAGGGAAGAACACAGTGAAATTGCCAAAGCC
AAGAAACTAGCAGGGAAGACAGAGTTGGATTGGGAGGATTACAAGAAAATGGAGTTCACTCAATGTGTTATCAGTGAGAC
GCTTCGGCTTGGGAATGTGGTGAGATTTTTACACAGAAAGGCTCTGAAGGATGTTCGGTACAAAGGGTATGACATTCCAT
GTGGGTGGAAAGTGCTTCCGGTGATTGCAGCCGTGCATTTGGATCCTTTACTTTTTGACCACCCTCAACACTTCAATCCA
TGGAGATGGCAGAATAACAACCACCACCACCGTGGATCATCATCAGCATCATGTTACACGAGCATGACAAGTAACAACTT
TATGCCATTTGGGGGAGGACCACGACTTTGCGCCGGTTCAGAACTAGCCAAACTTGAAATGGCCGTTTTCATCCACCACC
TTGTCCTCAACTTCCACTGGGACTTAGACGATCCTTTCGGCCAACCTCTTGCTTTCCCTTTTGTCGATTTCCAAAAAGGA
CTACCAATCACAGCCCACCGCTACCAAACTAATCTC
>Pyrco_BartlettDH_new_DWF4_Chr9_1
ATGGAAAATTCACTGATTGTACTAATATCAGCAGCAGCAGCAGCAGCAGCAGCAGCAACAGCAATCGTGTCGATCTTGTC
CATAATATTCCTCTACAGAAACAACACCACCAACTCCAACTTTCTGAGGTTTTTTGCTGCTTCTGCTACTACTTCACTCA
TCGGATCAAAACACAGAAGAACCCAACTTCCTTTGGGAACTCTTGGGCTTCCTTTTCTTGGTGAAACCATTGAGTTTGTG
ACTTGTGCTTACTCCGACTGCCCTGAGAGCTTCATGGACAAGCGCCGCCACTTGTATGGGAAGGTGTTCAAGTCACACAT
ATTTGGAAGTCCAACAATTGTATCAACAGATGCCGAAGTGAGTAAAATTGTTCTGCAGAGTGATGCAAAATCTTTTGTGC
CATCTTACCCAAAATCTCTCACCGAGCTGATGGGGAAGTCCTCTATTTTGCTCATCAATGGATCCCTGCAGAGAAGAATC
CATGGACTCATTGGAGCCTTTTTAAAGTCCCCACACCTCAAAGCTCAAATCACCACAGACATGCAAAACTATGTCCAACA
ATCCATGGCAAATTGGACAGACGACCATCCCATTTACATACAAGATGAAACCAAACATATTGCTTTCCAAGTACTTGTCA
AAGCATTGATTAGTTTGGATCCTGGTGAGGACATGGAGTTCCTAAAGAAACAGTTCCAAGAATTCATTGCAGGCCTCATG
TCTATACCCATAAACATTCCTGGAAATCATTACAGGCAAGCAAAGAAGAAAATGGTCAAGCTAGTACAGGAAATCATACA
AGCTAAAAAAAAAGAGAGTGATATAATCTCCAACAAGGTTCCCAAAGATGTGGTAGATGTTCTGCTGAGAGACACAAGTG
AGCAGTTAACAGGGGATCTGATAGCAGATAACATGATTGATATGATGATACCAGGGGAGGATTCAGTGCCACTTCTCATG
ACTCTTGCAATCAAATACCTCTCAGACTCCCCCACTGCTCTCCAACAATTAACTGAGGAGAACATGAAGTTAAAAGCTCT
GAAAGATGAGCTTGGAGAGCCACTGTGTTGGAGTGATTACTTGTCCTTACCATTTACACAAAATGTGATCACAGAAACCC
TAAGGATGGGAAACATCATAACTGGGGTGATGAGGAAGGCCATGAAAGATGTGGAGATAAAAGGGTATTTAATACCAAAG
GGATGGTGTGTCTTCACATATTTCAGATCAGTTCATCTTGATCAGCATAACTATGATTGGCCTTATCACTTCAATCCATG
GAGGTGGCAAGACAAAGATATGAGCAGCTGCAACTTCACTCCTTTTGGAGGAGGACAAAGGCTGTGTCCTGGACTTGACT
TAGCAAGGCTTGAAGCCTCCATTTTCTTACACCACTTTGTCACTCGATTCAGGTGGGCGGCTGAGGAGGACACAATTGTG
AACTTCCCCACAGTAAGAATGAAGCGGAGGATGCCAATCAGGGTCAAAAGGAAAGTTGGTGGGACCCAC
>Pyrco_BartlettDH_new_DWF4_Chr9_2
ATGGTTGGCTTAGCCCCTATTTTATTTGCTCTCTTGCTAGGACTACCAATATTTGCTTATATTCTTGTGCAAATATTCTT
TGTAGCACTACATGGTCATCAAAAGCCTGCTAAAAACTTGCCTCCTGGAAGCCTGGGATGGCCCTTGTTTGGAGAGACCC
TGGGCTTCCTTAAGCCTCATTGTTCTAACACACTTGGAAGCTTCTTGCAACAACATTGCTCTAGATATGGGAAGGTTTTT
AAATCGAATCTATTTGGTTCACCAACCATAGTTTCATGCGACCTTGAGCTCAACGCGTTTATTCTCCAGAACGAAGAGAA
GCTTTTCCAAGCCAGCTACCCCAAGCCCATCCATGGCATTCTTGGAAAGCATTCTTTGCTCACCGTCACCGGTGAACTTC
ATAGAAAGCTTAGAAACATTGGTGTCAGCTTCATTGCCACCTCTAAGTCCTCGCCGGATTTCCTCCATTGGGTTCAGAAG
CTGTCTATCTCAATGATGGAGTCGTGGAATGGCTGCGAACAAGTCTTCTTCTACAAACAAACTAAAGCTTTTACACTCCG
TCTTATGGTGAACCACCTTCTGAGCGTTAAACCGGATGAGCCACTAGCCTCGAGAATATTACAAGACTTTGAAACCTACA
TGACGGGCTTTGTGTCTTTGCCGTTAAACATTCCGGGAACCGGTTATGCCAGGGCTGTGAAGGCTAGAGCAAGGCTTTCT
TTCTCTGTTAAAGAGATTATGACAGAAAGAAGAAAAGGGAAAGCTAGCGGGCAGCTCAGAGGAGGAGAAGAAGACTTCTT
AGACGTGATACTGTCGAAACAGAGTCTAACGGACGAAGAAATAGTGAGCATTGTGTTGGATATAATGCTCGGAGGCTACG
AGACAACGGCGACCCTTATGTCATTGATTGTCTACTTTCTCGGCCATGCGCCAATTGCTTTTCACAAATTAAAGGAAGAA
CACCAAACGATAAGGGAAAACAAAAAGGATGGGGAATTGTTAAATTGGGAAGATTACAAGAAAATGGATTTTACTGACTA
TGTTATATATGAAGGTATGAGGTGTGGGAATGTAGTCAAATTTGTGCACAGGAAAGCTCTTGTAGACGTCAAATTTAAAG
AATTCCTGATACCATCTGGATGGAAGGTTCTTCCAATTTTTACGGGGGCGCATATGGATCCAGATCTTCATGAGAATCCC
ACAGAGTTTGATCCTTGGAGATGGATTGATAATTTTAAAGAAATGAGCAAAAAGGTGACAGTATTTGGTGGTGGATCAAG
GCTATGTCCGGGGGCTGAACTCGCTAAAGTAGTCATTTCATTCTTCCTTCATCATCTTATCCTTAGTTATAGATGGAAAA
CAAAATCAGATGATTGCCCACTTGCTTACCCTTACGTGCAATTTCGGAGAGGTTTGCTATTAGAAATTGAACCAGCTGCT
TCAGATCAACAAGAAAAA
>Pyrco_Bartlett_000290.1
ATGGGTAGTTGGGAGGCTTTCCCCATGCTGGCACGGGTTCAGCAGTTGGGGGGAAAATTTCTTGATTGCAGATGGTCTTG
GGTGCCTAGAATAGCTAATGGCGTGGCTCACGCGATTGCGTCGTTTGGTTTCACGGAATTGTGTGATGTTGTGTGGGTCG
ATAGGCCCCCATCTTCGTTGGTCTTTGTGTTGAATAATGATGGACTTCCTTCACTACATGATCATCAAAAGCCTGCTAAA
AACTTGCCTCCTGGAAGCCTGGGATGGCCCTTGTTTGGAGAGACCCTGGGCTTCCTTAAGCCTCATTGTTCTAACACACT
TGGAAGCTTCTTGCAACAACATTGCTCTAGATATGGGAAGGTTTTTAAATCGAATCTATTTGGTTCACCAACCATAGTTT
CATGCGACCTTGAGCTCAACGCGTTTATTCTCCAGAACGAAGAGAAGCTTTTCCAAGCCAGCTACCCCAAGCCCATCCAT
GGCATTCTTGGAAAGCATTCTTTGCTCACCGTCACCGGTGAACTTCATAGAAAGCTTAGAAACATTGGTGTCAGCTTCAT
TGCCACCTCTAAGTCCTCGCCGGATTTCCTCCATTGGGTTCAGAAGCTGTCTATCTCAATGATGGAGTCGTGGAATGGCT
GCGAACAAGTCTTCTTCTACAAACAAACTAAAGCTTTTACACTCCGTCTTATGGTGAACCACCTTCTGAGCGTTAAACCG
GATGAGCCACTAGCCTCGAGAATATTACAAGACTTTGAAACCTACATGACGGGCTTTGTGTCTTTGCCGTTAAACATTCC
GGGAACCGGTTATGCCAGGGCTGTGAAGGCTAGAGCAAGGCTTTCTTTCTCTGTTAAAGAGATTATGACAGAAAGAAGAA
AAGGGAAAGCTAGCGGGCAGCTCAGAGGAGGAGAAGAAGACTTCTTAGACGTGATACTGTCGAAACAGAGTCTAACGGAC
GAAGAAATAGTGAGCATTGTGTTGGATATAATGCTCGGAGGCTACGAGACAACGGCGACCCTTATGTCATTGATTGTCTA
CTTTCTCGGCCATGCGCCAATTGCTTTTCACAAATTAAAGGAAGAACACCAAACGATAAGGGAAAACAAAAAGGATGGGG
AATTGTTAAATTGGGAAGATTACAAGAAAATGGATTTTACTGACTATGTTATATATGAAGGTATGAGGTGTGGGAATGTA
GTCAAATTTGTGCACAGGAAAGCTCTTGTAGACGTCAAATTTAAAGAATTCCTGATACCATCTGGATGGAAGGTTCTTCC
AATTTTTACGGGGGCGCATATGGATCCAGATCTTCATGAGAATCCCACAGAGTTTGATCCTTGGAGATGGATTGATAATT
TTAAAGAAATGAGCAAAAAGGTGACAGTATTTGGTGGTGGATCAAGGCTATGTCCGGGAGCTGAACTCGCTAAAGTAGTC
ATTTCATTCTTCCTTCATCATCTTATCCTTAGTTATAGATGGAAAACAAAATCAGATGATTGCCCACTTGCTTACCCTTA
CGTGCAATTTCGGAGAGCACATGAAAATCCAGCTAAAAACTTACCTCTTGGAAGCATGGGATGGCCCTTGCTTGGGGAGA
CCCTTGGCTTCCTTAAGCCTCATTCTTCGAACTCTGTCGGAACCTTCTTGCAACAACATTGCTCTAGATATGGGAAGGTT
TTCAAATCGCATCTATTTGGTTCACCAACCATAGTTTCCTGTGACCTTGAGCTCAACATGTTCGTTCTTCAGAACAAGGA
CAAGCTATTCCAAGCCAGCTACCCCAAGTCCATTCACGGCATCGTTGGAAAACATTCGTTACTCACCGTCTCCGGCAACC
TTCATAGAAAGTTAAGAAGTATTGCTGTCAGCTTCATCTCTGTGTCCATGTCGTCCCCTGATTTCCTTGACTTGGTTCAG
AAGCTGTCAATCTCAATGATGGGGTCATGGAATGGCTGCAAACAAGTCTCCTTCTTCGAACAAGCTAAAGCTGCTAGAGC
AAGGCTTTCTTCCACTGTTAGAGGGATCATGGAAGAGAGAAGAAAAGGGAACATCAGTAGCAATGGAGGGCTGCTTAGAG
AAAGAGAAGAAGAAGACTTCTTAGACATTATCCTGTCGAAACAAAACCTATCAGACGAAGAAATAGTGAGAATTGTATTG
GATATCATGCTAGGAGGCTACGAGACTACCGCTAATCTTATGTCGTTGATTGTCTACTTTCTTGGCCATGATCCACTTGC
TTTCCACAAATTAAGGATTGTGGCGCAGAATTCGTCATACCATCAGGATGGAAGGTTCTTCCAATCTTCACCGGGGCGCA
TTTGGATCCCCGATCTTCATGAGAATGCAACAGAGTTTGATCCTTGGAGATGGACTGACAATTATAAAGAAATGAACAAA
AAGATTATAGCGTTTGGTGGTGGAGTAAAGCTTTGTCCGGGATCTGAAGTTGCAAAAGTAGTGATTGCATTCTTCCTTCA
TCATCTTGTTCTTAGTTATAGATGGAAAACAAAACCAGATGAATGCCCACTTGCTTACCCTTATGTGCAATTCAGGAGAG
GTTTGCTGTTAGAGCAGTTCCACCGTGGGAAAGCAAGTTTGTGGGTTGAGATCCAACGGACGCCGAGGCAAAACAGAAGA
AAAAACGTGGCTGATGTCAAGGCGACGTCAGCCTTGCATCAAACCCACTCCGGGCTCTCAGGCTGGCAACTCTCCACTGG
CCTCTCGCTCGAGCCTGCTCGGGCTCCCTTGCCAGCGCACGTTGGACTTGATTGCTCGGGCTCTCTGGCCCTATTCACTC
GCCTGTCCCTCGGGCTCCAGCAAACGCTAGAGCTGCTCGTAGAGATTGAACCAGCTGATGCAGCTTATCAAATCCAC
>Pyrco_Bartlett_010873.1
ATGGAAAATTCACTGATTGTACTAATATCAGCAGCAGCAGCAGCAGCAGCAACAGCAACAGCAATCGTGTCGATCTTGTC
AATAATATTCCTCTACAGAAACAACACCACCAACTCCAACTTTCTGAGGTTTTTTACTGCTTCTGCTACTACTTCACTCA
TCGGATCAAAACACAGAAGAACCCAACTTCCTTTGGGAACTCTTGGGCTTCCTTTTCTTGGTGAAACCATTGAGTTTGTG
ACTTGTGCTTACTCCGACTGCCCTGAGAGCTTCATGGACAAGCGCCGCCACTTGTATGGGAAGGTGTTCAAGTCACACAT
ATTTGGAAGTCCAACAATTGTATCAACAGATGCCGAAGCAAAGAAGAAAATGGTCAAGCTAGTACAGGAAATCATACAAG
CTAAAAAAAAAGAGAGTGATATAATCTCCAACAAGGTTCCCAAAGATGTGGTAGATGTTCTGCTGAGAGACACAAGTGAG
CAGTTAACAGGAGATCTGATAGCAGATAACATGATTGATATGATGATACCAGGGGAGGATTCAGTGCCACTTCTCATGAC
TCTTGCAATCAAATACCTCTCAGACTCCCCCACTGCTCTCCAACAATTAACTGAGGAGAACATGAAGTTAAAAGCTCTGA
AAGATGAGCTTGGAGAGCCACTGTGTTGGAGTGATTACTTGTCCTTACCATTTACACAAAATGTGATCACAGAAACCCTA
AGGATGGGAAACATCATAACTGGGGTGATGAGGAAGGCCATGAAAGATGTGGAGATAAAAGGGTATTTAATACCAAAGGG
ATGGTGTGTCTTCACATATTTCAGATCAGTTCATCTTGATCAGCATAACTATGATTGGCCTTATCACTTCAATCCATGGA
GGTGGCAAGACAAAGATATGAGCAGCTGCAACTTCACTCCTTTTGGAGGAGGACAAAGGCTGTGTCCTGGACTTGACTTA
GCAAGGCTTGAAGCCTCCATTTTCTTACACCACTTTGTCACTCGATTCAGGTGGGCGGCTGAGGAGGACACAATTGTGAA
CTTCCCCACAGTAAGAATGAAGCGGAGGATGCCGATCAGGGTCAAAAGGAAAGTTGCCCTAACAGCGGCTGCCAGCCTGC
CACCATCCCTGCGAACCAGATCACAAACTCGGAGACATTGTGTTCCGCGTGAAGCGATGAAGGACTGGCGTGGCTATCCT
ATTGAAGGACCTTATGGCCAAGGCCCTCCTATGTGGCCACTTCCCCATCCTACAATGTTGGAGGAAGAACTTGAAATGCA
GCGTGCTGAAATTCGAAGACTTTTGGCTGATAACCGGAGACTGGTTGAAGACCGGATGACGTTGCAGCTTGAGCTTGGTG
CTGCCAAGGAAGAAATTCATCGGATGACTGTAGCCTTGTCAGATATTTGTGCCGAAGAAGAAATGAAATCAAGGGAGCTC
TATGAGAAAATTCAGAAGCTGACTAGTGTTAGGAAGGAACTTACCACACAAGTTCAGAACCTCACGCAGGACCTTGCGAG
GTTGCAGTCCAACAATGAGCAGATTCCTATGCTAAGGACTGAGATTGATGGTCTGCATCAGGAGCTTATGCATGCCAGAC
ATGCAATCGATTATGAAAAGAAGGCAAATATTGAGCTTATGAAGCAAAGACAGGCAATGGAGAAGAACCTAGTTTCTATG
GCACATGAAGTTGAGAAACTACGTGCAGAACTTTCTAGGGCTGATGGTGGACAAGATGGTATGAATTTCACCAGCCCAGA
AGGGGCTTTTCCCGCTGTATATGGAGATGGATATGGGATGCACATGGGTGCTGCTGACAAAGGGCCTATGTATGGCCGGG
GTCCAGCTTCGTGGGGAGGATCTGAAAAGCCTCGCATGACTCGTCGTTCAAATCTGGGTGATTATTGTTTCAATTACAGA
GTTGTACATCCCACCTTTGGTTGCTCGTCATCTGAGCATAAGTGGTCAAGAAGCTTTAGCATCTATATGTGCACGCCAGA
TCAGCAGCCCTTTATTTTTCTCAATACATTGTTAGTCATCTCAAAC
>Pyrco_Bartlett_011658.1
ATGGATTTCCTCTTCTCATTTTTCTTGGTTTTCTCTCTCCTTCCAACCGTAGTTTACGTTTTTCTGAGAAAGTCTAGGTG
CCGGAGGCTGAGGCTGCCTCCGGGGAATCTAGGGCTACCATTTATAGGGGAGACTCTGCAGCTCATCTCAGCCTACAAGA
CTGAGAACCCCGAACCGTTCATCGACGAGCGCGTGAACCGGTTTGGATCCATATTCACGACTCACGTGTTCGGAGAGCCG
ACCGTGTTCTCCACCGACCCGGAGACCAATCGGTTCATCCTGCAGAACGAAGGGAAGCTGTTCGAGTGCAGCTACCCGGG
CTCCATAACCAACCTTATGGGGAAGCACTCTTTGCTGCTGATGAAGGGCAGCCTCCATAAACGGATGCATTCTCTGACTA
TGAGCTTTGCAAACTCCTCCATCATTAGGGACCACCTTTTGGACGACATAGACCGGTTGATCCGGCTCAACATGGATTCA
TGGGCCGACCGGATCTTTCTCATGGAGGAGGCCAAAAAGATCACTTTTGAACTAGCAGTGAAGCAACTCATGAGCTTTGA
TCCAAATGAATGGACCGAGAGTCTAAGGAAAGAGTACGTCCTACTGATCGAAGGCTTCTTCTCCGTTCCCTTGCCTCTAT
TTTCCACCACCTACCGCCGGGCCATTACTGCGCGGACAAAGGTGGCGGAGGCATTAACCTTGATAGTGAGGCAAAGGAGG
GAGGAGAGCGAAGCCGGGCAGATAAAAGAGGACATGTTAGGCGCACTTTTGGGCGGAGACACCGCACTCTCCGACGAGGA
GATTGTGGATTTCTTGCTTGCTTTGCTGGTGGCCGGCTATGAAACCACCTCAACAATCATGACACTTGCCGTAAAGTTCT
TGACGGAGACACCTCTGGCCCATGCTCAACTCCAGGAAGAACATGAGCAAATTAGGGCGAACAAGAAGTCATCCGAGACT
TTGGAATGGAGTGATTATAAGTCAATGCCATTCACTCAGTGTGTTGTAAACGAGACACTGCGAGTAGCAAACATAATTAG
CGGGATATTTAGGCGGGCAATGACAGATGTTCACATTAAAGGATACACGATCCCTAAAGGTTGGAAGGTATTTGCATCGT
TCCGTGCTGTACATCTTGATCAAGATCATTTCAAGGACGCTCGAACTTTTAATCCATGGAGGTGGCAGAACAACTCTGGA
CCGGTCACAAGCCCAGCAAATGTGTTCACACCATTCGGAGGAGGGCCAAGGCTGTGCCCAGGCTATGAGCTTGCCAGAGT
AGAAATCTCGGTCTTCCTTCACCACTTAGTCACTCGTTTCAGTTGGGTTCCTGATGAGGAAGATAAGCTGGTGTTTTTTC
CGACGACGAGGACGCAGAAGAGGTACCCGATCAATGTGCAGCGGAGGAACAATGTGTCATATGGGCAATGTAAAGAG
>Pyrco_Bartlett_013214.1
ATGGATTTCCTCTTCTCATTTTTCTTGGTTTTCTCTCTCCTTTCAACCCTAGTTTTTATTTTTCTCAGAAAGTCTAGGTG
CCGGAGGCTGAGGCTGCCTCCGGGGAATCTAGGGTTACCATTTATAGGGGAGACTCTGCAGCTCATCTCAGCCTACAAGA
CTGAGAACCCCGAACCGTTCATCGACGAGCGCGTGAACCGGTTCGGACCCTTATTCACAACTCACGTGTTCGGAGAGCCG
ACCGTGTTCTCCACCGACCCGGAGACCAATCGGTTCATCTTGCAGAACGAAGGGAAGCTGTTCGAGTGCAGCTACCCGGG
CTCCATAACCAACCTTATGGGGAAGCACTCTTTGCTGCTGATGAAGGGCAGCCTCCATAAACGGATGCATTCTCTGACCA
TGAGCTTTGCAAACTCTTCGATCATTAGGGACCACCTTTTGGACGACATAGACCGGTTGATCCGGCTCAACATGGATTCC
TGGGCCGACCGGATCTTTCTCATGGAGGAGGCCAAAAAGATAACTTTTGAACTAGCAGTGAAGCAACTCATGAGCTTTGA
TCCAAATGACTGGACCGAGAGTCTAAGAAAGGAGTACGTCCTACTAATCGAAGGCTTCTTCTCCGTTCCTTTGCCTCTAG
TTTCCACCACCTACCGCCGGGCTATCACTGCTAGGACAAAGGTGGCGGAAGCGTTGAGCTTGATAGTGAGGCAGAGGAGG
GAGGAGAGCGAAGCCGGGAAGAGAAAAGAGGACATGTTAGGCGCACTTTTGGGCCGAGACACCGCATTCTCCGACGAGGA
GATTGTGGATTTCTTGCTTGCTTTGCTGGTGGCCGGCTACGAAACCACTTCAACAATCATGACACTTGCCGTCAAGTTCT
TAACGGAGACACCTCTGGCCCATGCTCAACTCAAGGAAGAACATGAGCAAATTAGGGCGAAAAAGAAGTCGTCAAAGCCT
CTGGAATGGAGTGATTATAAGGCAATGCCATTCACTCAATGTGTTGTCAACGAGACATTGCGAGTTGCAAACATAATTAG
CGGGATATTTAGGCGGGCAATGACGGATGTTCACATTAAAGGATACACAATCCCTAAGGGATGGAAGGTATTTGCATCAT
TTCGTGCTGTACATCTAGACCAAGATCATTTCAAGGACGCTCGAACTTTTAATCCATGGAGGTGGCAGAACAAATCTGGT
CTGACCACAAGCCCACCAAATGTGTTCACACCATTTGGAGGAGGGCCAAGGCTGTGCCCCGGCTATGAGCTTGCGAGAGT
AGAAATCTCCGTCTTCCTTCATCACTTAGTCACTCGTTTTAGTTGGGTTCCTGCCGAGGAAGATAAGCTGGTGTTTTTTC
CGACGACGAGGACGCAGAAGAGGTACCCGATCAATGTGCAGCGGAGGAACAATGTGTCATATGGGCAATGTAAAGAA
>Pyrco_Bartlett_014543.1
ATGTATAGGTATGGAAAGGTGTTCAAGACAAACATTTTGGGGACTCCTATCATAGTGTCTACGGATGCTGAGGTGAACAA
GGTGGTAATGCAAAACCATGGAAATACTTTCTTTCCTGCTTATCCGAAATCAATTACAGAACTGATGGGAAAATATTCAA
TTCTCCAAATAAATGGAAGCCTTCATAAGAGAGTGCATGGACTCATCGCTGGTTATCTGAAATCACCACAGTTCAAAGCT
CGAATCACCGCCGACATCGAAAACTCAGTCAATCTCAACCTGGCTCTTTGGAGAGACATGCAGTCTCCCATTTACGTCCA
AGATGAAACCCAAAAGATTACATTTGAAGTTTTGGTTAAAGTATTAATGAGCGTTGATCCTGGTGAAGATTTAAACCTTC
TGAAGAGAGAATTTGAAGAGTTCATCAAAGGTTTAATTTGCATACCTATCAAGCTCCCTGGAACTAGGCTGTATAAATCT
CTCAAGGCTAGAGAGCGATTGTTGAAGATGGTGGGTAAAATATTAGAGGTGAAAAAGATGGCAATGGAAAATACAAATTG
TACCCAAAATACAATTCCAGTCAAAGACGCAATGGATGTGCTGTTACGTGAAGGTGGTGAACAAAACAACGAGACTCATG
CCCTGCCGTTGGATTTCATCACCGGAAATATAATAGAGATGATGATCCCAGGAGAGGAGACTGTTCCCATGGCCATGACC
CTAGCGGTCAAGTTCCTAAGTGACAGCCCTGTGGCGTTAGACAAATTACGGGAGGAGAACATGGAATTCAAGAGGCAGAA
GAACAAGTTTGATTCCTCGGAAAATTATGCATGGACTGATTACATGTCCTTGCCATTTACTCAAAATGTGATAAGTGAGA
CTCTTAGAATGGCAAATATCATCAATGCTGTTTGGAGAAAAGCTCAAAAGGATGTTGAAATCAAAGGTTATCTGATACCA
AAAGGATCGTGTGTCTTGGCTTCTTTTACTTCTGTTCATATGGATGAAGAAAACTACAAAAACCCATATCAGTTTGATCC
ATGGAGATGGGAGAAATTAGAAGCTGCTGTAAACTACAACACTAGTTTTACACCATTTGGTGGAGGACAGAGGCTTTGCC
CTGGTTTGGAGCTATCCAGGCTTGAATTATCAGTCTTTCTTCATCATCTTGTCACTAATTATAGATGGGTAGCTGAGAAG
GATGGCATTGTTCACTTTCCAACCGTCAAGATGAAGAGGAAGCTGCCCATTACAGTCACATCCATAAGCACT
>Pyrco_Bartlett_016276.1
ATGTCTGACTCAGAGATTATTCTCTGTCTTCTTCCATCAATTGTAGCTCTCTTCCTCTTCCTCATTCTTCTCAGAAGGAA
GCAGAACCATAAAACCAGACTCAATCTCCCGCCAGGAAACATGGGTTGGCCTTTTCTTGGTGAAACCATTGGCTACTTGA
AGCCCTACTCTGCAATCACCATTGGCAAATTCATGGAGGAGCATATCTCAAGGTATGGGAAAATTTACAAGTCGAATTTG
TTTGGGGAGCCAACAATTGTGTCAGCAGATGCAGGGCTCAACAGATTCATATTGCAGAATGAAGGGAGATTGTTTGAATG
TAGCTACCCAAGAAGCATAGGAGGGATTCTTGGGAAATGGTCCATGCTGGTTTTGGTCGGTGACATGCACAGAGACATGA
GGATGATATCTCTCAACTTCTTGAGCCATGCCAGACTCAGAACCCATCTGATGAGAGAAGTTGAAAAGCACACTCTTCTT
GTTTTGGGGAGTTGGAGGGAAAACTCTGTTTTTTCAGCTCAGGATGAAGCTAAGAAGTTCACGTTCAACTTGATGGCCAA
ACATATCATGAGCTTGGATCCTGGAAAACCAGAGACTGAGCAGCTGAAGAAATTATATGTTACTTTCATGAAAGGTGTGG
TTTCTGCTCCTCTGAATTTACCAGGAACTGCTTACAGAAGAGCCTTACAGTCAAGATCAACGATTCTGAAGTTTATAGAG
TGCAAAATGAAAGAAAGATTGATGGAGGGAACCGAAAACATTGGGGAAGATGATCTGCTTGGATGGGTTTTGAAGAATTC
AAATCTTTCAAAAGAACAAATTCTTGACTTAATATTGAGCTTGCTCTTTGCTGGCCATGAAACTTCATCAGTGTCTATAG
CTTTAGCAATTTACTTTTTACCAAGCTGCCCTAATGCAATTCTGCAGTTAAGGGAAGAACACAGTGAAATTGCCAAAGCC
AAGAAACTGGCAGGGGAGACAGAGTTGAATTGGGAGGACTACAAGAAAATGGAGTTCACCCAATGGGTTATCTGTGAGAC
ACTTCGGCTTGGGAATGTGGTGAGATTTTTACACAGAAAGGCTCTGAAGGATGTTCGGTACAAAGGATATGACATTCCAT
GTGGGTGGAAAGTGCTTCCGGTGATTGCAGCCGTGCATTTGGATCCTTTACTTTTTGACCACCCGCAACACTTCAATCCA
TGGAGATGGCAGCAGAATAACAACCACCACCACTGTGGATCTTCGTCATCATCATCATGCTACACGAGCATGACAAGTAA
CAACTTTATGCCATTTGGGGGAGGACCACGACTTTGCGCTGGTTCAGAATTGGCCAAACTTGAAATGGCCGTGTTTATCC
ACCACCTTGTCCTCAACTTCCACTGGGAGTTAGCCGATCCTTTCGACAAACCTTTTGCTTTCCCTTTTGTCGATTTCCAA
AATGGCCTACCAATCACAGCCCACCGCTACGTACCAAAC
>Pyrco_Bartlett_018942.1
ATGGTCAAGCTAGTACAGAAAATCATACAAGCGAGAAAAAAAGAGAGTGATATCATCTCCAATAAGGTTCCCAAAGATGT
GGTAGATGTTCTGCTAAGTGACACAAGTGAGCAATTAACAGATAATCTGATAGCAGATAACATGATTGATATGATGATAC
CAGGGGAGGATTCAGTGCCACTTCTCATGACTATTGCAGTCAAATACCTCTCAGATTCCCCCACTGCTCTCCAACAATTA
GCTGAGGAGAACACGAAGTTAAAAACTCAGAAAGATGAGCTTGGAGAGCCATTGTGTTGGAGTGATTACTTATCCTTACC
ATTTACGCAAAACGTGATCACAGAAACCCTAAGGATGGGAAACATCATAACTGGGGTGATGAGGAAGGCCATGAAAGATG
TGGAGATAAAAGGGTATTTAATACCGAAGGGATGGTGTGTCTTCACATATTTTAGATCAGTTCATCTTGATCAGAATAAC
TATGATTGGCCTTATCACTTCAATCCATGGAGGTGGCAAGACAAAGATATGAGCAGCTGCAACTTCACTCCTTTTGGAGG
TGGGCAAAGGCTGTGTCCTGGACTTGACTTAGCAAGGCTGGAAGCCTCCATTTTCTTACACCACTTTGTCACACAATTCA
GGTTCTCTCCATATCCCTTCCTCCCACAACACGTTTCTTATTCTTCTTTCTTCTCTGCGTTCTGCTTCTTCTTCTTCTTC
TTCAATTCTTCTTTTTTCTTCTCTGTAGTTCTGCAGTTCTACAGTTCTACTTCTTCTTCTTCTTCTTCAATTTTTCTTCT
TCTTCTTCTTCTTCTGCGGTTCGGCTTCTTCTTCAATTCTTCTCTGCGGTTTTGCTTAGTGAATACCGACTACGATCCCG
ACGATGTCATTGTCTTGATTGGAAAAATTAAGGTT
>Pyrco_Bartlett_021841.1
ATGGCTGACTCAGAGATAATTCTCTGTCTTCTTCCATCAATCCTTGCTCTCTTCCTCTTCCTCATTCTCCTCAGAAGGAA
ACAGCACCAGAAAACCAGACTCAATCTCCCGCCAGGAAACATGGGTTGGCCTTTTCTTGGTGAAACCATTGGCTACTTGA
AGCCCTACTCTGCAATCTCCATTGGCAAATTCATGGAGCAGCATATCTCAAGGTATGGGAAAATTTACAAGTCAAATTTA
TTTGGGGAGTCAACAATTGTGTCAGCAGATGCAGGGCTCAACAGATTCATACTGCAGAATGAAGGGAGATTGTTTGAATG
CAGCTACCCAAGAAGCATAGGAGGGATTCTTGGGAAATGGTCCATGCTGGTTTTGGTCGGTGACATGCACAGAGACATGA
GGATGATATCTCTCAATTTCTTGAGCCATGCCAGGCTCAGGACCCATCTGATGAGAGAAGTAGAAAAGCACACTCTTCTT
GTTTTGGGGAGTTGGAAGGAGAACTCTGTTTTTTCAGCTCAGGATGAAGCTAAGAAGTTCACATTCAACTTGATGGCCAA
ACATATCATGAGCTTGGAACCTGGAAAGCCAGAGACTGAGCAGCTCAAGAAACTGTATGTTACTTTCATGAAAGGTGTGG
TTTCTCCTCCTGTGAATTTACCAGGAACAGCTTACAGAAGAGCCTTACAGTCAAGATCAACAATTCTGAAGTTTATAGAG
TGCAAAATGAAAGAAAGATTAATGGAGGGAACCGAAAACATTGGGGAAGATGATCTGCTTGGATGGGTTTTGAAGAATTC
AAATCTTTCAAAGGAGCAAATCCTTGACTTAATATTGAGCTTGCTCTTTGCTGGCCATGAAACTTCTTCAGTCTCGATAG
CTTTAGCAATTTACTTTTTACCAAGCTGCCCTAATGCAATTCTGCAATTAAGGGAAGAACACGGTGAAATTGCCAAAGCC
AAGAAACTAGCAGGGAAGACAGAGTTGGATTGGGAGGATTACAAGAAAATGGAGTTCACTCAATGTGTTATCAGTGAGAC
GCTTCGGCTTGGGAATGTGGTGAGATTTTTACACAGAAAGGCTCTGAAGGATGTTCGGTACAAAGGGTATGACATTCCAT
GTGGGTGGAAAGTGCTTCCGGTGATTGCAGCCGTGCATTTGGATCCTTTACTTTTTGACCACCCTCAACACTTCAATCCA
TGGAGATGGCAGCAGAATAACAACCACCACCACCGTGGATCATCATCAGCATCATGTTACACGAGCATGACAAGTAACAA
CTTTATGCCATTTGGGGGAGGACCACGACTTTGCGCCGGTTCAGAACTAGCCAAACTTGAAATGGCCGTTTTCATCCACC
ACCTTGTCCTCAACTTCCACTGGGACTTAGACGATCCTTTCGGCCAACCTCTTGCTTTCCCTTTTGTCGATTTCCAAAAA
GGACTACCAATCACAGCCCACCGCTACCAAACTAATCTCATT
>Pyrco_Bartlett_026228.1
ATGGGATGGATTTTGGGATGTTGGGTTTTGGTGGGAATTCTTGTAGGATCATTGTATTGGTTTAACAAGGAGAAGAAGAA
CCAGAACAAGAAGGATAGGGAAATTCAAAAGGGTCAAGTTCCAAAAGGGAAGTTAGGTTGGCCCTTCATAGGAGAAACCC
TTGACTTCATTGCTTGTGGCTACACCTCTCGACCTGTCAGCTTCATGGAAAAACGCAGATCTCTGTATGGAAAGGTGTTT
AAGACTAACATATTGGGGACTCCTATCATAGTATCCACGGATGCTGAGGTGAACAAGGTGGTAATGCAAAACCATGGAAA
TACTTTCATTCCTGCCTATCCGAAATCAATTACAGAACTGATGGGAAAATATTCTATTCTCCAAACAAATGGAAGCCTTC
ATAAGAGAGTGCATGGACTCATCGCTGGGTTTCTGAAATCACCACAGTTCAAAGCTCGAATCACCGCCGACATCGAAAAT
TCAATCAAGCTCAACTTGGCCCTTTGGAGAGACATGCAGTCTCCTATTTACGTCCAAGATGAAACCCAAAAGATTACCTT
TGAAGTACTGGTTAAAGTATTAATGAGCATTGATCCTGGTGAAGACTTAAACCTTCTCAAGAGAGAATTTGAAGAGTTCA
TCAAAGGATTAATTTGCATACCAATCAAGCTCCCTGGAACTAGGCTATATAAATCTCTCAAGTTCACACGCTGGCAGGCT
AGAGAGCGATTGTTGAAGATGGTGGGGAAGATATTAGACACGAAAAAGATGGCAATGGAAAATACAATTTGTGCTCAAAA
AACAATTCCTGTCAAAGACGCAATGGACGTGCTGTTAGAAGTTGGTGACCAAAAGAACGAGACTCAAGGCCTGCCGTTGG
ATTTCATCACCGGAAATATAATAGAGATGATGATCCCAGGAGAGGAGACTGTTCCCATGGCCATGACCCTTGCCGTCAAA
TTCCTAAGTGACAGCCCTGTGGCGTTAGACAAATTACGGGACGTTCTCCGCCAGCTCCCACTCAATCCGGTCCTGGTAAA
CGGCATCGTCAATGACCTGATCTGCGAGATTCGCCTAGTCCTCGAAGTCACAAGCAGCGGTGTTAAGACAGATAGAGAAG
GTGGTTTGGGGGGTTTTGTGGGTTTGAAGGAGCAGGAGAGGCGGAAGGGGTGCGGAGAGGTGTGGGAGAGTGGTGGGTTT
GACGGAGGAGTGTGGAGGCAGAAGAGAGAGCTTAGGGTAGGATTGCCAGAAACTTTCATTAAAGAGTCACTCTTCACCCA
TGTTTTAGAGGACGTTCTCCGCCAGCTCCCACTCAATCCGGTCCCGGTAAACGGCGTCGTCAAGGACCTGATTGGCGAGA
TTCACCCAGTCCTCGAAGTCACGAGCGGCGGTGTTGAGACAGATAGAGAAGGTGGTTTGGGGGGTTTTGTGGGTTTGAAG
GAGCAGGAGAGGCCGAAGGGGTGCGGAGAGGTGTGGGAGAGTGGTGGGTTTGACGGAGGAGTGTGGAGGCAGAAGAGAGA
GCTGAGGGTAGGATTGCCAGAAACTTTCATTAAAGAGTCACTGTTCACCCATGTTTTAGAGGAGGAGAACATGGAATTGA
AGAGGCAGAAGAAGAAGAAGAAGATTGATTCCACGGAAAATTATGCATGGACTGATTACATGTCCTTGCCATTTACTCAA
AATGTGATAAGTGAGACTCTTAGAATGGCAAATATCATCAATGCTGTTTGGAGAAAAGCTCAAAAGGATGTTGAAATCAA
AGGTTATTTGATCCCAAAAGGGTGGTGTGTCTTGGCATCTTTTACTTCTGTTCACATGGATGAAGAAAACTACAAAAACC
CATATCAGTTTGATCCATGGAGATGGGAGAAATTAGAAGCTGCTGTAAACTACAACACTAGTTTTACACCCTTTGGTGGA
GGACAGAGGCTGTGCCCTGGTTTGGAGCTATCCAGGCTTGAATTATCAATCTTTCTTCATCATCTTGTCACCAATTATAG
ATGGGTTGCTGAGAAGGATGACATTGTTCACTTTCCAACGGTCAAGATGAAGAGGAAATTGCCCATTAAAGTCACGTCCA
TAAACACG
>Pyrco_Bartlett_026259.1
ATGGCAGAAAGCACTTTTTGGCTTGTTCTTCTAATTGGCTTTTTTGGCTTTCTTTTGGGTCTAATTCTAAACCACTTCTT
GCCCTTAACGTTGTTAAGGCTTAATGGTACTCCACCTAAGGGCTCTTTTGGGTGGCCTCTGTTGGGAGAAACTCTTAGCT
TCTTGAAGCCTCATCCTTCTAATTCTCTTGGTGCCTTCCTTAAACACCATTGTTCTAGGTATGGGAAAGTTTTCAAATCC
CATTTGTTCTTGTCTCCCACAATTGTGTCATGTGATCAAGAGCTGAACTACTTCATACTTCAGAATGAAGGTAAGTTATT
TGAATGCAGCTATCCAAAGCCTATCCATGGCATCCTTGGAAAATCCTCCATGCTTGTGGCTGTGGGTGACACTCACAAAA
GGCTCAGAAATGTGGCTGTCTCCTTGGTCACCATCACCAAGACCAAGCCTGAGTTTCTTAGTGACATTGAAGCCACAGCC
ATTGGCATACTTCACTCTTGGAAAGATAAATCACAAGTCATCTTCTGTGAGGAAGCCAGAAAGTTCACATTTAATGTAAT
AGTGAAGCAAGTGCTAGGTTTAACCCCAGATGAGCCACAGACTACACAAATTCTTGAAGACTTCCTGACTTTCATGAGAG
GGCTCATTTCTCTTCCTCTCTATATTCCTGGAACTCCATATGCACGAGCTGTTAAGGCTAGAAGGAGGATATCTTCAACT
GTGAAAGCAATCATAGAGGAAAGAAGAAGAAATGCAGATGGGAGCACTAATTCTTGTACTAAAAGAAGTGTTTTCCTTGA
GATACTTCTGGATGTTAATACCTTATCTGAAGATGAGAAAGTGAGTTTTATCTTGGATTCTCTATTGGGTGGCTATGAAA
CCACCTCTCTCTTGATGGCCATGGTAGTTTATTTTCTAGCCCAATCACCATCTGCATTACAACGATTAAAGGTAGAGCAT
CAGAACATTAGAAGGGTGAAGCAGAAAGATGAGTATCTGAACTGGGAAGACTATAAAAAAATGGAATTCACCCAAAATGT
CATTAACGAAGCTCTCAGATGTGGAAACGTTGTAAAATTCGTGCACCGAAAGGCTCTCAAAGATGTGAAATTTAGAGATT
ATTTAATTCCATCTGGCTGGAAAGTTTTACCAGTTTTTAGTGCAGCTCATTTAGACCCTTCTCTTCATGCAAGTGCTCTT
GAGTTTGATCCTTGGAGATGGGAGAAAATACCAAGCCAAGACCAAGTATGCAAGAAATTTACTCCCTTTGGTGGAGGGTC
TAGATGCTGTCCTGGATCTGAACTTGGGAAGCTTGAAGTTGCAGTTTTTCTCCACCACCTTGTACAGAATTTCAGG
>Pyrco_Bartlett_042843.1
ATGGGGCTCTTTTGGGTGGGGCCTCTGTTGGGAGAAACTCTTAGCTTCTTGAAGCCTCATCCTTCTAATTCTCTTGGTGC
CTTCCTTAAACACCATTGTTCTAGGTATGGGAAAGGGTTCAAATCCCATTTGTTCTTGTCTCCCACAATTGTGTCATGTG
ATCAAGAGCTGAACTATATCATACTTCAGAATGAAGGTAAGTTATTTGAATGCAGCTATCCAAAGCCTATCCTTGGCATC
CATGGAAAATCCTCCATGCTTGTGGCTGTGGGTGACACTCACAAGAGGCTCAGAAATGTGGCTGTCTCCTTGGTCACCAT
CACCAAGATCAAGCCTGAGTTTCTTAGTGACATTGAAGCCACAGCCATTGGCATACTTCACTCTTGGAAAGATAAATCAC
AAGTCATCTTCTGTGAGGAAGCCAGAAAGTTCACATTTAATGTAATAGTGAAGCAAGTGCTAGGGTTAACCCCAGATGGG
CCACAGACTACACAAATTCTTGAAGATTTCCTGACTTTCATGAGAGGGCTCATTTCTCTTCCTCTCTATATTCCTGGAAC
TCCATATGCAAGAGCTGTTAAGGCTAGAAGGAGGATATCTTCAACTGTGAAAGCAATCATAGAGGAAAGAAGAAGAAATG
CAGATGGGAGCACTAATTATTGTACTAAAAGAAGTTATTTCCTTGAGATACTTCTGGAAGTTGATACCTTATCTGAAGAT
GAGAAAGTGAGTTTTGTCTTGGATTCTCCATTGGGTGGCTATGAAACCACCTCTCTCTTGATGGCCATGGTAGTTTATTT
TCTAGCCCAATCACCATCTGCTTTACAACGATTAAAGGTAGAGGATCAGAACATTAGAAGAGTGAAGCAGAAAGATGAGT
ATCTGACCTGGGAAGACTATAAAAAAAATGGAATTCACCCAAAATATTATTTAATTCCATCTGGCTGGAAAGTTTTACCA
GTTTTTAGTGGAGCTCATTTAGACCCTTCTCTTCATGCAAGTGCTCTTGAGTTTGATCCTTGGAGATGGAAGGTA
>Pyrco_Danjou_DWF4.Chr1
ATGGATTTCCTCTTCTCATTTTTCTTGGTTTTCTCTCTCCTTCCAACCGTAGTTTACGTTTTTCTGAGAAAGTCTAGGTG
CCGGAGGCTGAGGCTGCCTCCGGGGAATCTAGGGCTACCATTTATAGGGGAGACTCTGCAGCTCATCTCAGCCTACAAGA
CTGAGAACCCCGAACCGTTCATCGACGAGCGCGTGAACCGGTTTGGATCCATATTCACGACTCACGTGTTCGGAGAGCCG
ACCGTGTTCTCCACCGACCCGGAGACCAATCGGTTCATCCTGCAGAACGAAGGGAAGCTGTTCGAGTGCAGCTACCCGGG
CTCCATAACCAACCTTATGGGGAAGCACTCTTTGCTGCTGATGAAGGGCAGCCTCCATAAACGGATGCATTCTCTGACTA
TGAGCTTTGCAAACTCCTCCATCATTAGGGACCACCTTTTGGACGACATAGACCGGTTGATCCGGCTCAACATGGATTCA
TGGGCCGACCGGATCTTTCTCATGGAGGAGGCCAAAAAGATCACTTTTGAACTAGCAGTGAAGCAACTCATGAGCTTTGA
TCCAAATGAATGGACCGAGAGTCTAAGGAAAGAGTACGTCCTACTGATCGAAGGCTTCTTCTCCGTTCCCTTGCCTCTAT
TTTCCACCACCTACCGCCGGGCCATTACTGCGCGGACAAAGGTGGCGGAGGCATTAACCTTGATAGTGAGGCAAAGGAGG
GAGGAGAGCGAAGCCGGGCAGATAAAAGAGGACATGTTAGGCGCACTTTTGGGCGGAGACACCGCACTCTCCGACGAGGA
GATTGTGGATTTCTTGCTTGCTTTGCTGGTGGCCGGCTATGAAACCACCTCAACAATCATGACACTTGCCGTAAAGTTCT
TGACGGAGACACCTCTGGCCCATGCTCAACTCCAGGAAGAACATGAGCAAATTAGGGCGAACAAGAAGTCATCCGAGACT
TTGGAATGGAGTGATTATAAGTCAATGCCATTCACTCAGTGTGTTGTAAACGAGACACTGCGAGTAGCAAACATAATTAG
CGGGATATTTAGGCGGGCAATGACAGATGTTCACATTAAAGGATACACGATCCCTAAAGGTTGGAAGGTATTTGCATCGT
TCCGTGCTGTACATCTTGATCAAGATCATTTCAAGGACGCTCGAACTTTTAATCCATGGAGGTGGCAGAACAACTCTGGA
CCGGTCACAAGCCCAGCAAATGTGTTCACACCATTCGGAGGAGGGCCAAGGCTGTGCCCAGGCTATGAGCTTGCCAGAGT
AGAAATCTCGGTCTTCCTTCACCACTTAGTCACTCGTTTCAGTTGGGTTCCTGATGAGGAAGATAAGCTGGTGTTTTTTC
CGACGACGAGGACGCAGAAGAGGTACCCGATCAATGTGCAGCGGAGGAACAATGTGTCATATGGGCAATGTAAA
>Pyrco_Danjou_DWF4.Chr15_1
ATGGGATGGGTTTTGGGATGTTGGGTTTTGGTGGGAATTCTTGTAGGATCATTGTTCTGGTTTAATGAGAAGAAGAAGAA
GAACCAGAACAAGAACGAGAGGGAAAATCAAAAGGGTCAGGTTCCAAAAGGGAAGTTAGGTTGGCCTTTGATAGGAGAAA
CCATTGACTTCATTGCTTGTGGCTACACCTCTCGACCTGTCAGCTTCATGGAAAAACGCAGATCTCTGTATGGAAAGGTG
TTCAAGACAAACATATTGGGGACTCCTATCATAGTGTCTACGGATGCTGAGGTGAACAAGGTGGTAATGCAAAACCATGG
AAATACTTTCATTCCTGCTTATCCGAAATCAATTACAGAACTGATGGGAAAATATTCAATTCTCCAAATAAATGGAAGCC
TTCATAAGAGAGTGCATGGACTCATCGCTGGTTATCTGAAATCACCACAGTTCAAAGCTCGAATCACTGCCGACATCGAA
AACTCAGTCAAGCTCAACCTGGCTCTTTGGAGAGACCAGTCTCCCATTTACGTCCAAGATGAAACCCAAAAGATTACATT
TGAAGTTTTGGTTAAAGTATTAATGAGCGTTGATCCTGGTGAAGATTTAAACCTTCTGAAGAGAGAATTTGAAGAGTTCA
TCAAAGGTTTAATTTGCATACCTATCAAGCTCCCTGGAACTAGGCTGTATAAATCTCTCAAGGCTAGAGAGCGATTGTTG
AAGATGGTGGGTAAAATATTAGAGGTGAAAAAGATGGCAATGGAAAATACAAATTGTACCCAAAATACAATTCCAGTCAA
AGACGCAATGGATGTGCTGTTACGTGAAGGTGGTGAAAACAACGAGACTCATGGCCTGCCGTTGGATTTCATCACCGGAA
ATATAATAGAGATGATGATCCCAGGAGAGGAGACTGTTCCCATGGCCATGACCCTAGCGGTCAAGTTCCTAAGTGACAGC
CCTGTGGCGTTAGACAAATTACGGGAGGAGAACATGGAATTCAAGAGGCAGAAGTTTGATTCCTCGGAAAATTATGCATG
GACTGATTACATGTCCTTGCCATTTACTCAAAATGTGATAAGTGAGACTCTTAGAATGGCAAATATCATCAATGCTGTTT
GGAGAAAAGCTCAAAAGGATGTTGAAATCAAAGGTTATCTGATACCAAAAGGATCGTGTGTCTTGGCTTCTTTTACTTCT
GTTCATATGGATGAAGAAAACTACAAAAACCCATATCAGTTTGATCCATGGAGATGGGAGAAATTAGAAGCTGCTGTAAA
CAACACTAGTTTTACACCATTTGGTGGAGGACAGAGGCTTTGCCCTGGTTTGGAGCTATCCAGGCTTGAATTATCAGTCT
TTCTTCATCATCTTGTCACTAATTATAGATGGGTAGCTGAGAAGGATGGCATTGTTCACTTTCCAACCGTCAAGATGAAG
AGGAAGCTGCCCATTACAGTCACATCCATAAGCACT
>Pyrco_Danjou_DWF4.Chr17_1
ATGGACAATTTGTTGATTGTACTAATATTGGCAGCAACAACAATGTCGATCTTGTCCATAATATTCCTCTACAGCAATAG
CACCAACTCGAACAGGTTTAGTTCTTTTGCTACTTCTTCACTCATCAGATCAAAACACAACAGAATCCAACTTCCTTTGG
GAACTTTTGGGCTTCCATTTCTTGGTGAAACCATTGAGTTTGTAACTTGTGCTTACTCTGACTCCCCTGAGAGCTTCATG
AACAAACGCTGCCACTTGTATGGGAAGGTGTTCAAGTCACACATATTTGGAAGTCCAACAATTGTATCAACAGATGCAGA
AGTGAGTAAAATTGTTCTGCAGAGTGATGCAAAATCTTTTGTGCCATCTTACCCAAAATCTCTCACTGAGTTGATGGGGA
AGTCTTCGATTTTGCTCATCAATGGAGCCCTGCAGAGAAGAATCCATGGACTCATTGGAGCCTTCTTTAAGTCCCCACAT
CTCAAAGCTCAAATCACCACAGGCATGCAGAACTCTGTCCAACAATCCATGGAAAATTGGAGAGATGACCATTTCATTTA
CATACAAGATGAAACCAAACATGCAAAGAAGAAAATGGTCAAGCTAGTACAGAAAATCATACAAGCGAGAAAAAAAGAGA
GTGATATCATCTCCAATAAGGTTCCCAAAGATGTGGTAGATGTTCTGCTAAGTGACACAAGTGAGCAATTAACAGATAAT
CTGATAGCAGATAACATGATTGATATGATGATACCAGGGGAGGATTCAGTGCCACTTCTCATGACTATTGCAGTCAAATA
CCTCTCAGATTCCCCCACTGCTCTCCAACAATTAGCTGAGGAGAACACGAAGTTAAAAACTCAGAAAGATGAGCTTGGAG
AGCCATTGTGTTGGAGTGATTACTTATCCTTACCATTTACGCAAAACGTGATCACAGAAACCCTAAGGATGGGAAACATC
ATAACTGGGGTGATGAGGAAGGCCATGAAAGATGTGGAGATAAAAGGGTATTTAATACCGAAGGGATGGTGTGTCTTCAC
ATATTTTAGATCAGTTCATCTTGATCAGAATAACTATGATTGGCCTTATCACTTCAATCCATGGCGGTGGCAAGACAAAG
ATATGAGCAGCTGCAACTTCACTCCTTTTGGAGGTGGGCAAAGGCTGTGTCCTGGACTTGAATTAGCAAGGCTGGAAGCC
TCCATTTTCTTACACCACTTTGTCACACAATTCAGGTATAAC
>Pyrco_Danjou_DWF4.Chr17_2
ATGGCAGAAAGCACTTTTTGGCTTGTTCTTCTAATTGGCTTTTTTGGCTTTCTTTTGGGTCTAATTCTAAACCACTTCTT
GCCCTTATTGTTAAGGCTTAATCCACCTAAGGGCTCTTTTGGGTGGCCTCTGTTGGGAGAAACTCTTAGCTTCTTGAAGC
CTCATCCTTCTAATTCTCTTGGTGCCTTCCTTAAACACCATTGTTCTAGGTATGGGAAAGTTTTCAAATCCCATTTGTTC
TTGTCTCCCACAATTGTGTCATGTGATCAAGAGCTGAACTACTTCATACTTCAGAATGAAGGTAAGCTATTTGAATGCAG
CTATCCAAAGCCTATCCATGGCATCCTTGGAAAATCCTCCATGCTTGTGGCTGTGGGTGACACTCACAAAAGGCTCAGAA
ATGTGGCTGTCTCCTTGGTCACCATCACCAAGACCAAGCCTGAGTTTCTTAGTGACATTGAAGCCACAGCCATTGGCATA
CTTCACTCTTGGAAAGATAAATCACAAGTCATCTTCTGTGAGGAAGCCAGAAAGTTCACATTTAATGTAATAGTGAAGCA
AGTGCTAGGTTTAACCCCAGATGAGCCACAGACTACACAAATTCTTGAAGACTTCCTGACTTTCATGAGAGGGCTCATTT
CTCTTCCTCTCTATATTCCTGGAACTCCATATGCAAGAGCTGTTAAGGCTAGAAGGAGGATATCTTCAACTGTGAAAGCA
ATCATAGAGGAAAGAAGAAGAAATGCAGATGGGAGCACTAATTCTTGTACTAAAAGAAGTGATTTCCTTGAGATACTTCT
GGATGTTAATACCTTATCTGAAGATGAGAAAGTGAGTTTTATCTTGGATTCTCTATTGGGTGGCTATGAAACCACCTCTC
TCTTGATGGCCATGGTAGTTTATTTTCTAGCCCAATCACCATCTGCATTACAACGATTAAAGGTAGAGCATCAGAACATT
AGAAGGGTGAAGCAGAAAGATGAGTATCTGAACTGGGAAGACTATAAAAAAATGGAATTCACCCAAAATGTCATTAACGA
AGCTCTCAGATGTGGAAACGTTGTAAAATTCGTGCACCGAAAGGCTCTCAAAGATGTGAAATTTAGAGATTATTTAATTC
CATCTGGCTGGAAAGTTTTACCAGTTTTTAGTGCAGCTCATTTAGACCTTTCTCTTCATGCAAGTGCTCTTGAGTTTGAT
CCTTGGAGATGGGAGATGGAACCCGAAGCCAGTGAGCTCCCAAAAGGTCTCGTGCTAGGCAAT
>Pyrco_Danjou_DWF4.Chr2_1
ATGGGATGGATTTTGGGATGTTGGGTTTTGGTGGGAATTCTTGTAGGATCATTGTATTGGTTTAACAAGGAGAAGAAGAA
CCAGAACAAGAAGGATAGGGAAATTCAAAAGGGTCAAGTTCCAAAAGGGAAGTTAGGTTGGCCCTTCATAGGAGAAACCC
TTGACTTCATTGCTTGTGGCTACACCTCTCGACCTGTCAGCTTCATGGAAAAACGCAGATCTCTGTATGGAAAGGTGTTT
AAGACTAACATATTGGGGACTCCTATCATAGTATCCACGGATGCTGAGGTGAACAAGGTGGTAATGCAAAACTATGGAAA
TACTTTCATTCCTGCCTATCCGAAATCAATTACAGAACTGATGGGAAAATATTCTATTCTCCAAACAAATGGAAGCCTTC
ATAAGAGAGTGCATGGACTCATCGCTGGGTTTCTGAAATCACCACAGTTCAAAGCTCGAATCACCGCCGACATCGAAAAT
TCAATCAAGCTCAACTTGGCCCTTTGGAGAGACCAGTCTCCTATTTACGTCCAAGATGAAACCCAAAAGATTACCTTTGA
AGTACTGGTTAAAGTATTAATGAGCATTGATCCTGGTGAAGACTTAAACCTTCTCAAGAGAGAATTTGAAGAGTTCATCA
AAGGATTAATTTGCATACCAATCAAGCTCCCTGGAACTAGGCTATATAAATCTCTCAAGGCTAGAGAGCGATTGTTGAAG
ATGGTGGGGAAGATATTAGACACGAAAAAGATGGCAATGGAAAATACAATTTGTGCTCAAAAAACAATTCCTGTCAAAGA
CGCAATGGACGTGCTGTTAGAAGTTGGTGACAAGAACGAGACTCAAGGCCTGCCGTTGGATTTCATCACCGGAAATATAA
TAGAGATGATGATCCCAGGAGAGGAGACTGTTCCCATGGCCATGACCCTTGCCGTCAAATTCCTAAGTGACAGCCCTGTG
GCGTTAGACAAATTACGGGTGATAAGTGAGACTCTTAGAATGGCAAATATCATCAATGCTGTTTGGAGAAAAGCTCAAAA
GGATGTTGAAATCAAAGGTTATTTGATCCCAAAAGGGTGGTGTGTCTTGGCATCTTTTACTTCTGTTCACATGGATGAAG
AAAACTACAAAAACCCATATCAGTTTGATCCATGGAGATGGGAGAAATTAGAAGCTGCTGTAAACAACACTAGTTTTACA
CCCTTTGGTGGAGGACAGAGGCTGTGCCCTGGTTTGGAGCTATCCAGGCTTGAATTATCAATCTTTCTTCATCATCTTGT
CACCAATTATAGATGGGTTGCTGAGAAGGATGACATTGTTCACTTTCCAATGGTCAAGATGAAGAGGAAATTGCCCATTA
AAGTCACGTCCATAAACACG
>Pyrco_Danjou_DWF4.Chr7
ATGGATTTCCTCTTCTCATTTTTCTTGGTTTTCTCTCTCCTTTCAACCCTAGTTTTTATATTTCTCAGAAAGTCTAGGTG
CCGGAGGCTGAGGCTGCCTCCGGGGAATCTAGGGTTACCATTTATAGGGGAGACTCTGCAGCTCATCTCAGCCTACAAGA
CTGAGAACCCCGAACCGTTCATCGACGAGCGCGTGAACCGGTTCGGACCCTTATTCACAACTCACGTGTTCGGAGAGCCG
ACCGTGTTCTCCACCGACCCGGAGACCAATCGGTTCATCTTGCAGAACGAAGGGAAGCTGTTCGAGTGCAGCTACCCGGG
CTCCATAACCAACCTTATGGGGAAGCACTCTTTGCTGCTGATGAAGGGCAGCCTCCATAAACGGATGCATTCTCTGACCA
TGAGCTTTGCAAACTCTTCGATCATTAGGGACCACCTTTTGGACGACATAGACCGGTTGATCCGGCTCAACATGGATTCC
TGGGCCGACCGGATCTTTCTCATGGAGGAGGCCAAAAAGATAACTTTTGAACTAGCAGTGAAGCAACTCATGAGCTTTGA
TCCAAATGAATGGACCGAGAGTCTAAGAAAGGAGTACGTCCTACTAATCGAAGGCTTCTTCTCCGTTCCTTTGCCTCTAG
TTTCCACCACCTACCGCCGGGCCATTACTGCTAGGACAAAGGTGGCGGAAGCGTTGAGCTTGATAGTGAGGCAGAGGAGG
GAGGAGAGCGAAGCCGGGAAGAGAAAAGAGGACATGTTAGGCGCACTTTTGGGCGGAGACACCGCATTCTCCGACGAGGA
GATTGTGGATTTCTTGCTTGCTTTGCTGGTGGCCGGCTACGAAACCACTTCAACAATCATGACACTTGCCGTCAAGTTCT
TAACGGAGACACCTCTGGCCCATGCTCAACTCAAGGAAGAACATGAGCAAATTAGGGCGAAAAAGTTGTTGTCAAAGCCT
CTGGAATGGAGTGATTATAAGGCAATGCCATTCACTCAATGTGTTGTCAACGAGACATTGCGAGTTGCAAACATAATTAG
CGGGATATTTAGGCGGGCAATGACGGACGTTCACATTAAAGGATACACAATCCCTAAAGGATGGAAGGTATTTGCATCGT
TTCGTGCTGTACATCTAGACCAAGATCACTTCAAGGACGCTCGAACTTTTAATCCATGGAGGTGGCAGAACAAATCTGGT
CCGACCACAAGCCCACCAAATGTGTTCACACCATTTGGAGGAGGGCCAAGGCTGTGCCCCGGCTATGAGCTTGCTAGAGT
AGAAATCTCCGTCTTCCTTCATCACTTAGTCACTCGTTTTAGTTGGGTTCCTGCCGAGGAAGATAAGCTGGTGTTTTTTC
CGACGACGAGGACGCAGAAGAGGTACCCGATCAATGTGCAGCGGAGGAACAATGTGTCATATGGGCAATGTAAA
>Pyrco_Danjou_DWF4.Chr9_1
ATGGAAAATTCACTGATTGTACTAATATCAGCAGCAGCAATCGTGTCGATCTTGTCCATAATATTCCTCTACAGAAACAA
CACCACCAACTCCAACAGGTTTGCTGCTTCTGCTACTACTTCACATATCGGATCAAAACACAGAAGAACCCAACTTCCTT
TGGGAACTCTTGGGCTTCCTTTTCTTGGTGAAACCATTGAGTTTGTGACTTGTGCTTACTCCGACTGCCCTGAGAGCTTC
ATGGACAAGCGCCGCCACTTGTATGGGAAGGTGTTCAAGTCACACATATTTGGAAGTCCAACAATTGTATCAACAGATGC
CGAAGTGAGTAAAATTGTTCTGCAGAGTGATGCAAAATCTTTTGTGCCATCTTACCCAAAATCTCTCACCGAGTTGATGG
GGAAGTCCTCAATTTTGCTCATCAACGGAGCCCTGCAGAGAAGAATCCATGGACTCATTGGAGCCTTTTTAAAGTCCCCA
CACCTCAAAGCTCAAATCACCACAGACATGCAAAACTATGTCCAACAATCCATGGCAAATTGGACAGACGACCATCCCAT
TTACATACAAGATGAAACCAAACATATTGCTTTCCAAGTACTTGTCAAAGCATTGATTAGTTTGGATCCTGGTGAGGACA
TGGAGTTCCTAAAGAAACAGTTCCAAGAATTCATTGCAGGCCTCATGTCTATACCCATAAACATTCCTGGAAGTAGACTT
TACAGATCATTACAGGCAAAGAAGAAAATGGTCAAGCTAGTACAGGAAATCATACAAGCTAAAAAAAAAGAGAGTGATAT
AATCTCCAACAAGGTTCCCAAAGATGTGGTAGATGTTCTGCTGAGAGACACAAGTGAGCAGTTAACAGGGGATCTGATAG
CAGATAACATGATTGATATGATGATACCAGGGGAGGATTCAGTGCCACTTCTCATGACTCTTGCAATCAAATACCTCTCA
GACTCCCCCACTGCTCTCCAACAATTAACTGAGGAGAACATGAAGTTAAAAGCTCTGAAAGATGAGCTTGGAGAGCCACT
GTGTTGGAGTGATTACTTGTCCTTACCATTTACACAAAATGTGATCACAGAAACCCTAAGGATGGGAAACATCATAACTG
GGGTGATGAGGAAGGCCATGAAAGATGTGGAGATAAAAGGGTATTTAATACCAAAGGGATGGTGTGTCTTCACATATTTC
AGATCAGTTCATCTTGATCAGAATAACTATGATTGGCCTTATCACTTCAATCCATGGAGGTGGCAAGACAAAGATATGAG
CAGCTGCAACTTCACTCCTTTTGGAGGAGGACAAAGGCTGTGTCCTGGACTTGACTTAGCAAGGCTTGAAGCCTCCATTT
TCTTACACCACTTTGTCACTCGATTCAGGTGGGCGGCTGAGGAGGACACAATTGTGAACTTCCCCACAGTAAGAATGAAG
CGGAGGATGCCAATCAGGGTCAAAAGGAAAGTTGATTTGGGGACAAATTCC
>Pyrco_Danjou_DWF4.Chr9_2
ATGGTTGGCTTAGCCCCTATTTTATTTGCTCTCTTCCTAGGACTACCAATATTTGCTTATATTCTTGTGCAAATATTCTT
TGTACTACTTCATCAAAAGCCTGCTAAAAACTTGCCTCCTGGAAGCCTGGGATGGCCCTTGTTTGGAGAGACCCTGGGCT
TCCTTAAACCTCATTGTTCTAACACACTTGGAAGCTTCTTGCAACAACATTGCTCTAGATATGGGAAGGTTTTTAAATCG
AATCTATTTGGTTCACCAACCATAGTTTCATGCGACCTTGAGCTCAACGCGTTTATTCTCCAGAACGAAGAGAAGCTTTT
CCAAGCCAGCTACCCCAAGCCCATCCATGGCATTCTTGGAAAGCATTCTTTGCTCACCGTCACCGGTGAGCTTCATAGAA
AGCTTAGAAACATTGGTGTCAGCTTCATTGCCACCTCTAAGTCCTCGCCGGATTTCCTCCATTGGGTTCAGAAGCTGTCT
ATCTCAATGATGGAGTCGTGGAATGGCTGCGAACAAGTCTTCTTCTACAAACAAACTAAAGCGTTTACACTCCGTCTTAT
GGTGAACCACCTTCTGAGCGTTAAACCGGATGAGCCACTAGCCTCGAGAATATTACAAGACTTTGAAACCTACATGACGG
GCTTTGTGTCTTTGCCGTTAAACATTCCGGGAACCGGTTATGCCAGAGCTGTGAAGGCTAGAGCAAGGCTTTCTTTCTCT
GTTAAAGAGATTATGACAGAAAGAAGAAAAGGGAAAGCTAGCGGGCAGCTCAGAGGAGGAGAAGAAGACTTCTTAGACGT
GATACTGTCGAAACAGAGTCTAACGGACGAAGAAATAGTGAGCATTGTGTTGGATATAATGCTCGGAGGCTACGAGACAA
CGGCGACCCTTATGTCATTGATTGTCTACTTTCTCGGCCATGCGCCAATTGCTTTTCACAAATTAAAGGAAGAACATCAA
ACGATAAGGGAAAACAAAAAGGATGGGGAATTGTTAAATTGGGAAGATTACAAGAAAATGGATTTTACTGACTATGTTAT
ATATGAAGGTATGAGGTGTGGGAATGTAGTCAAATTTGTGCACAGGAAAGCTCTTGTAGACGTCAAATTTAAAGAATTCC
TGATACCATCTGGATGGAAGGTTCTTCCAATTTTTACGGGGGCGCATATGGATCCAGATCTTCATGAGAATCCCACAGAG
TTTGATCCTTGGAGATGGATTGATAATTTTAAAGAAATGAGCAAAAAGGTGACAGTATTTGGTGGTGGATCAAGGCTATG
TCCGGGAGCTGAACTCGCTAAAGTAGTCATTTCATTCTTCCTTCATCATCTTATCCTTAGTTATAGATGGAAAACAAAAT
CAGATGATTGCCCACTTGCTTACCCTTACGTGCAATTTCGGAGA
>Pyrco_Danjou_new_DWF4.Chr15_2
ATGTCTGACTCAGAGATTATTCTCTGTCTTCTTCCATCAATTGTAGCTCTCTTCCTCTTCCTCATTCTTCTCAGAAGGAA
GCAGAACCAGAAAACCAGACTCAATCTCCCGCCAGGAAACATGGGTTGGCCTTTTCTTGGTGAAACCATTGGCTACTTGA
AGCCCTACTCTGCAATCACCATTGGCAAATTCATGGAGGAGCATATCTCAAGGTATGGGAAAATTTACAAGTCGAATTTG
TTTGGGGAGCCAACAATTGTGTCAGCAGATGCAGGGCTCAACAGATTCATATTGCAGAATGAAGGGAGATTGTTTGAATG
CAGCTACCCAAGAAGCATAGGAGGGATTCTTGGGAAATGGTCCATGCTGGTTTTGGTCGGTGACATGCACAGAGACATGA
GGATGATATCTCTCAACTTCTTGAGCCATGCCAGACTCAGAACCCATCTGATGAGAGAAGTTGAAAAGCACACTCTTCTT
GTTTTGGGGAGTTGGAGGGAAAACTCTGTTTTTTCAGCTCAGGATGAAGCTAAGAAGTTCACGTTCAACTTGATGGCCAA
ACATATCATGAGCTTGGATCCTGGAAAACCAGAGACTGAGCAGCTGAAGAAATTATATGTTACTTTCATGAAAGGTGTGG
TTTCTGCTCCTCTGAATTTACCAGGAACTGCTTACAGAAGAGCCTTACAGTCAAGATCAACGATTCTGAAGTTTATAGAG
TGCAAAATGAAAGAAAGATTGATGGTGGGAACCGAAAACATTGGGGAAGATGATCTGCTTGGATGGGTTTTGAAGAATTC
AAATCTTTCAAAAGAACAAATTCTTGACTTAATATTGAGCTTGCTCTTTGCTGGCCATGAAACTTCATCAGTGTCTATAG
CTTTAGCAATTTACTTTTTACCAAGCTGCCCTAATGCAATTCTGCAGTTAAGGGAAGAACACAGTGAAATTGCCAAAGCC
AAGAAACTGGCAGGGGAGACAGAGTTGAATTGGGAGGACTACAAGAAAATGGAGTTCACCCAATGGGTTATCTGTGAGAC
ACTTCGGCTTGGGAATGTGGTGAGATTTTTACACAGAAAGGCTCTGAAGGATGTTCGGTACAAAGGATATGACATTCCAT
GTGGGTGGAAAGTGCTTCCGGTGATTGCAGCCGTGCATTTGGATCCTTTACTTTTTGACCACCCGCAACACTTCAATCCA
TGGAGATGGCAGAATAACAACCACCACCACTGTGGATCTTCGTCATCATCATCATGCTACACGAGCATGACAAGTAACAA
CTTTATGCCATTTGGGGGAGGACCACGACTTTGCGCTGGTTCAGAATTGGCCAAACTTGAAATGGCCGTGTTTATCCACC
ACCTTGTCCTCAACTTCCACTGGGAGTTAGCCGATCCTTTCGACAAACCTTTTGCTTTCCCTTTTGTCGATTTCCAAAAT
GGCCTACCAATCACAGCCCACCGCTAC
>Pyrco_Danjou_new_DWF4.Chr2_2
ATGGCTGACTCAGAGATAATTCTCTGTCTTCTTCCATCAATCCTTGCTCTCTTCCTCTTCCTCATTCTCCTCAGAAGGAA
ACAGCACCAGAAAACCAGACTCAATCTCCCGCCAGGAAACATGGGTTGGCCTTTTCTTGGTGAAACCATTGGCTACTTGA
AGCCCTACTCTGCAATCACCATTGGCAAATTCATGGAGCAGCATATCTCAAGGTATGGGAAAATTTACAAGTCAAATTTA
TTTGGGGAGTCAACAATTGTGTCAGCAGATGCAGGGCTCAACAGATTCATACTGCAGAATGAAGGGAGATTGTTTGAATG
CAGCTACCCAAGAAGCATAGGAGGGATTCTTGGGAAATGGTCCATGCTGGTTTTGGTCGGTGACATGCACAGAGACATGA
GGATGATATCTCTCAATTTCTTGAGCCATGCCAGGCTCAGGACCCATCTGATGAGAGAAGTAGAAAAGCACACTCTTCTT
GTTTTGGGGAGTTGGAAGGAGAACTCTGTTTTTTCAGCTCAGGATGAAGCTAAGAAGTTCACATTCAACTTGATGGCCAA
ACATATCATGAGCTTGGAACCTGGAAAGCCAGAGACTGAGCAGCTCAAGAAACTGTATGTTACTTTCATGAAAGGTGTGG
TTTCCCCTCCTGTGAATTTACCAGGAACAGCTTACAGAAGAGCCTTACAGTCAAGATCAACAATTCTGAAGTTTATAGAG
TGCAAAATGAAAGAAAGATTAATGGAGGGAACCGAAAACATTGGGGAAGATGATCTGCTTGGATGGGTTTTGAAGAATTC
AAATCTTTCAAAGGAGCAAATCCTTGACTTAATATTGAGCTTGCTCTTTGCTGGCCATGAAACTTCATCAGTCTCCATAG
CTTTAGCAATTTACTTTTTACCAAGCTGCCCTAATGCAATTCTGCAATTAAGGGAAGAACACAGTGAAATTGCCAAAGCC
AAGAAACTAGCAGGGAAGACAGAGTTGGATTGGGAGGATTACAAGAAAATGGAGTTCACTCAATGTGTTATCAGTGAGAC
GCTTCGGCTTGGGAATGTGGTGAGATTTTTACACAGAAAGGCTCTGAAGGATGTTCGGTACAAAGGGTATGACATTCCAT
GTGGGTGGAAAGTGCTTCCGGTGATTGCAGCCGTGCATTTGGATCCTTTACTTTTTGACCACCCTCAACACTTCAATCCA
TGGAGATGGCAGAATAACAACCACCACCACCGTGGATCATCATCAGCATCATGTTACACGAGCATGACAAGTAACAACTT
TATGCCATTTGGGGGAGGACCACGACTTTGCGCCGGTTCAGAACTAGCCAAACTTGAAATGGCCGTTTTCATCCACCACC
TTGTCCTCAACTTCCACTGGGACTTAGACGATCCTTTCGGCCAACCTCTTGCTTTCCCTTTTGTCGATTTCCAAAAAGGA
CTACCAATCACAGCCCACCGCTACCAAACTAATCTC
>Pyrusco0g031830.1
ATGAACAAACGCTGCCACTTGTATGGGAAGGTGTTCAAGTCACACATATTTGGAAGTCCAACAATTGTATCAACAGATGC
AGAAGTGAGTAAAATTGTTCTGCAGAGTGATGCAAAATCTTTTGTGCCATCTTACCCAAAATCTCTCACTGAGTTGATGG
GGAAGTCTTCGATTTTGCTCATCAATGGAGCCCTGCAGAGAAGAATCCATGGACTCATTGGAGCCTTCTTTAAGTCCCCA
CATCTCAAAGCTCAAATCACCACAGGCATGCAGAACTATGTCCAACAATCCATGGAAAATTGGAGAGATGACCATTTCAT
TTACATACAAGATGAAACCAAACATATTGCCTTCCAAGTACTTGTCAAGGCATTGATTAGTTTGGATCCTGGTGAAGACA
[truncated: 34,300 more chars]
