# Supplementary material for: Building a foundation for gene family analysis in Rosaceae genomes with a novel workflow: A case study in Pyrus architecture genes
Source: Front Plant Sci. 2022 Nov 14;13:975942. doi: 10.3389/fpls.2022.975942 (PMC9702816; doi:10.3389/fpls.2022.975942)
Supplement: Supplementary file 1 [file DataSheet_1.zip › SupFiles/SupFile8_Scripts/rna-seq_mapping.md]

Downloading rna-seq sra files from NCBI
```bash
conda activate sratools

# downloading dataset for bartlett_pear_ripening_PRJNA255920
caffeinate prefetch SRR1572168 SRR1572981 SRR1572982 SRR1572983 SRR1572984 SRR1572985 SRR1572986 SRR1572987 SRR1572988 SRR1572989 SRR1572990 SRR1572991

# downloading the chinese rootstock - duli isoliquiritin dataset PRJNA391797
caffeinate prefetch SAMN07276303 SAMN07276302 SAMN07276301 SAMN07276300 SAMN07276299 SAMN07276298 SAMN07276297 SAMN07276296 SAMN07276295 SAMN07276294 SAMN07276293 SAMN07276292 SAMN07276291 SAMN07276290 SAMN07276289 SAMN07276288 SAMN07276287 SAMN07276286

# downloading cold conditioned European pear fruit dataset PRJNA344800
caffeinate prefetch SRR4309579 SRR4309580 SRR4309581 SRR4309582 SRR4309583 SRR4309584 SRR4309585 SRR4309586 SRR4309587

# downloading sra data for bartlett_pear_ripening_PRJNA255920
caffeinate prefetch SRR1572168 SRR1572981 SRR1572982 SRR1572983 SRR1572984 SRR1572985 SRR1572986 SRR1572987 SRR1572988 SRR1572989 SRR1572990 SRR1572991

# downloading sra for alpha-linolenic_acid_in_dormant_pear_buds_PRJNA638229
caffeinate prefetch SRR11972504 SRR11972505 SRR11972506 SRR11972507 SRR11972508 SRR11972509 SRR11972510 SRR11972511 SRR11972512 SRR11972513 SRR11972514 SRR11972515 SRR11972516 SRR11972517 SRR11972518 SRR11972519 SRR11972520 SRR11972521 SRR11972522 SRR11972523

```

extracting the fastq files from the sra files
```bash
conda activate sratools
fasterq-dump *.sra --threads 6 
```

Mapping RNA-seq datasets to the BartlettDH genome assembly
```bash

# command to index bartlett genome
conda activate star
star --runThreadN 7 --runMode genomeGenerate --genomeDir /Users/jeilers/Desktop/star_mapping --genomeFastaFiles /Users/jeilers/Desktop/PyrusCommunis_BartlettDHv2.0.fasta --genomeSAindexNbases 13

# mapping rna-seq reads to genome
caffeinate star \
	--runThreadN 7 \
	--limitBAMsortRAM 6443418567 \
	--alignIntronMax 5000 \
	--outSAMtype BAM SortedByCoordinate \
	--outFileNamePrefix  /Users/jon.eilers/Desktop/PRJNA611986_redclapp_anthocyanin/star_mapped_bam/red_clapp_anthocyanin \
	--outSAMstrandField intronMotif \
	--genomeDir /Users/jon.eilers/Desktop/pyrus_genome_index \
	--readFilesIn \
/Users/jon.eilers/Desktop/PRJNA611986_redclapp_anthocyanin/fastq/SRR11290024.sra_1.fastq,\
/Users/jon.eilers/Desktop/PRJNA611986_redclapp_anthocyanin/fastq/SRR11290025.sra_1.fastq,\
/Users/jon.eilers/Desktop/PRJNA611986_redclapp_anthocyanin/fastq/SRR11290026.sra_1.fastq,\
/Users/jon.eilers/Desktop/PRJNA611986_redclapp_anthocyanin/fastq/SRR11290027.sra_1.fastq,\
/Users/jon.eilers/Desktop/PRJNA611986_redclapp_anthocyanin/fastq/SRR11290028.sra_1.fastq,\
/Users/jon.eilers/Desktop/PRJNA611986_redclapp_anthocyanin/fastq/SRR11290029.sra_1.fastq,\
/Users/jon.eilers/Desktop/PRJNA611986_redclapp_anthocyanin/fastq/SRR11290030.sra_1.fastq,\
/Users/jon.eilers/Desktop/PRJNA611986_redclapp_anthocyanin/fastq/SRR11290031.sra_1.fastq,\
/Users/jon.eilers/Desktop/PRJNA611986_redclapp_anthocyanin/fastq/SRR11290032.sra_1.fastq,\
/Users/jon.eilers/Desktop/PRJNA611986_redclapp_anthocyanin/fastq/SRR11290033.sra_1.fastq,\
/Users/jon.eilers/Desktop/PRJNA611986_redclapp_anthocyanin/fastq/SRR11290034.sra_1.fastq,\
/Users/jon.eilers/Desktop/PRJNA611986_redclapp_anthocyanin/fastq/SRR11290035.sra_1.fastq,\
/Users/jon.eilers/Desktop/PRJNA611986_redclapp_anthocyanin/fastq/SRR11290024.sra_2.fastq,\
/Users/jon.eilers/Desktop/PRJNA611986_redclapp_anthocyanin/fastq/SRR11290024.sra_2.fastq,\
/Users/jon.eilers/Desktop/PRJNA611986_redclapp_anthocyanin/fastq/SRR11290024.sra_2.fastq,\
/Users/jon.eilers/Desktop/PRJNA611986_redclapp_anthocyanin/fastq/SRR11290024.sra_2.fastq,\
/Users/jon.eilers/Desktop/PRJNA611986_redclapp_anthocyanin/fastq/SRR11290024.sra_2.fastq,\
/Users/jon.eilers/Desktop/PRJNA611986_redclapp_anthocyanin/fastq/SRR11290024.sra_2.fastq,\
/Users/jon.eilers/Desktop/PRJNA611986_redclapp_anthocyanin/fastq/SRR11290024.sra_2.fastq,\
/Users/jon.eilers/Desktop/PRJNA611986_redclapp_anthocyanin/fastq/SRR11290024.sra_2.fastq,\
/Users/jon.eilers/Desktop/PRJNA611986_redclapp_anthocyanin/fastq/SRR11290024.sra_2.fastq

caffeinate star \
	--runThreadN 7 \
	--limitBAMsortRAM 6443418567 \
	--alignIntronMax 5000 \
	--outSAMtype BAM SortedByCoordinate \
	--outFileNamePrefix  /Users/jon.eilers/Desktop/PRJNA527142_bartlett-anjou_fruit_cold_conditioning/star_mapped_bam/PRJNA527142_bartlett-anjou_fruit_cold_conditioning \
	--outSAMstrandField intronMotif \
	--genomeDir /Users/jon.eilers/Desktop/pyrus_genome_index \
	--readFilesIn \
/Users/jon.eilers/Desktop/PRJNA527142_bartlett-anjou_fruit_cold_conditioning/fastq/SRR8733396.sra_1.fastq,\
/Users/jon.eilers/Desktop/PRJNA527142_bartlett-anjou_fruit_cold_conditioning/fastq/SRR8733397.sra_1.fastq,\
/Users/jon.eilers/Desktop/PRJNA527142_bartlett-anjou_fruit_cold_conditioning/fastq/SRR8733398.sra_1.fastq,\
/Users/jon.eilers/Desktop/PRJNA527142_bartlett-anjou_fruit_cold_conditioning/fastq/SRR8733399.sra_1.fastq,\
/Users/jon.eilers/Desktop/PRJNA527142_bartlett-anjou_fruit_cold_conditioning/fastq/SRR8733400.sra_1.fastq,\
/Users/jon.eilers/Desktop/PRJNA527142_bartlett-anjou_fruit_cold_conditioning/fastq/SRR8733401.sra_1.fastq,\
/Users/jon.eilers/Desktop/PRJNA527142_bartlett-anjou_fruit_cold_conditioning/fastq/SRR8733402.sra_1.fastq,\
/Users/jon.eilers/Desktop/PRJNA527142_bartlett-anjou_fruit_cold_conditioning/fastq/SRR8733403.sra_1.fastq,\
/Users/jon.eilers/Desktop/PRJNA527142_bartlett-anjou_fruit_cold_conditioning/fastq/SRR8733404.sra_1.fastq,\
/Users/jon.eilers/Desktop/PRJNA527142_bartlett-anjou_fruit_cold_conditioning/fastq/SRR8733405.sra_1.fastq,\
/Users/jon.eilers/Desktop/PRJNA527142_bartlett-anjou_fruit_cold_conditioning/fastq/SRR8733406.sra_1.fastq,\
/Users/jon.eilers/Desktop/PRJNA527142_bartlett-anjou_fruit_cold_conditioning/fastq/SRR8733407.sra_1.fastq,\
/Users/jon.eilers/Desktop/PRJNA527142_bartlett-anjou_fruit_cold_conditioning/fastq/SRR8733408.sra_1.fastq,\
/Users/jon.eilers/Desktop/PRJNA527142_bartlett-anjou_fruit_cold_conditioning/fastq/SRR8733409.sra_1.fastq,\
/Users/jon.eilers/Desktop/PRJNA527142_bartlett-anjou_fruit_cold_conditioning/fastq/SRR8733410.sra_1.fastq,\
/Users/jon.eilers/Desktop/PRJNA527142_bartlett-anjou_fruit_cold_conditioning/fastq/SRR8733411.sra_1.fastq,\
/Users/jon.eilers/Desktop/PRJNA527142_bartlett-anjou_fruit_cold_conditioning/fastq/SRR8733412.sra_1.fastq,\
/Users/jon.eilers/Desktop/PRJNA527142_bartlett-anjou_fruit_cold_conditioning/fastq/SRR8733413.sra_1.fastq,\
/Users/jon.eilers/Desktop/PRJNA527142_bartlett-anjou_fruit_cold_conditioning/fastq/SRR8733414.sra_1.fastq,\
/Users/jon.eilers/Desktop/PRJNA527142_bartlett-anjou_fruit_cold_conditioning/fastq/SRR8733415.sra_1.fastq,\
/Users/jon.eilers/Desktop/PRJNA527142_bartlett-anjou_fruit_cold_conditioning/fastq/SRR8733416.sra_1.fastq,\
/Users/jon.eilers/Desktop/PRJNA527142_bartlett-anjou_fruit_cold_conditioning/fastq/SRR8733417.sra_1.fastq,\
/Users/jon.eilers/Desktop/PRJNA527142_bartlett-anjou_fruit_cold_conditioning/fastq/SRR8733418.sra_1.fastq,\
/Users/jon.eilers/Desktop/PRJNA527142_bartlett-anjou_fruit_cold_conditioning/fastq/SRR8733419.sra_1.fastq,\
/Users/jon.eilers/Desktop/PRJNA527142_bartlett-anjou_fruit_cold_conditioning/fastq/SRR8733420.sra_1.fastq,\
/Users/jon.eilers/Desktop/PRJNA527142_bartlett-anjou_fruit_cold_conditioning/fastq/SRR8733421.sra_1.fastq,\
/Users/jon.eilers/Desktop/PRJNA527142_bartlett-anjou_fruit_cold_conditioning/fastq/SRR8733422.sra_1.fastq,\
/Users/jon.eilers/Desktop/PRJNA527142_bartlett-anjou_fruit_cold_conditioning/fastq/SRR8733423.sra_1.fastq,\
/Users/jon.eilers/Desktop/PRJNA527142_bartlett-anjou_fruit_cold_conditioning/fastq/SRR8733424.sra_1.fastq,\
/Users/jon.eilers/Desktop/PRJNA527142_bartlett-anjou_fruit_cold_conditioning/fastq/SRR8733425.sra_1.fastq,\
/Users/jon.eilers/Desktop/PRJNA527142_bartlett-anjou_fruit_cold_conditioning/fastq/SRR8733426.sra_1.fastq,\
/Users/jon.eilers/Desktop/PRJNA527142_bartlett-anjou_fruit_cold_conditioning/fastq/SRR8733427.sra_1.fastq,\
/Users/jon.eilers/Desktop/PRJNA527142_bartlett-anjou_fruit_cold_conditioning/fastq/SRR8733428.sra_1.fastq,\
/Users/jon.eilers/Desktop/PRJNA527142_bartlett-anjou_fruit_cold_conditioning/fastq/SRR8733429.sra_1.fastq,\
/Users/jon.eilers/Desktop/PRJNA527142_bartlett-anjou_fruit_cold_conditioning/fastq/SRR8733430.sra_1.fastq,\
/Users/jon.eilers/Desktop/PRJNA527142_bartlett-anjou_fruit_cold_conditioning/fastq/SRR8733431.sra_1.fastq,\
/Users/jon.eilers/Desktop/PRJNA527142_bartlett-anjou_fruit_cold_conditioning/fastq/SRR8733432.sra_1.fastq,\
/Users/jon.eilers/Desktop/PRJNA527142_bartlett-anjou_fruit_cold_conditioning/fastq/SRR8733433.sra_1.fastq,\
/Users/jon.eilers/Desktop/PRJNA527142_bartlett-anjou_fruit_cold_conditioning/fastq/SRR8733434.sra_1.fastq,\
/Users/jon.eilers/Desktop/PRJNA527142_bartlett-anjou_fruit_cold_conditioning/fastq/SRR8733435.sra_1.fastq,\
/Users/jon.eilers/Desktop/PRJNA527142_bartlett-anjou_fruit_cold_conditioning/fastq/SRR8733396.sra_2.fastq,\
/Users/jon.eilers/Desktop/PRJNA527142_bartlett-anjou_fruit_cold_conditioning/fastq/SRR8733397.sra_2.fastq,\
/Users/jon.eilers/Desktop/PRJNA527142_bartlett-anjou_fruit_cold_conditioning/fastq/SRR8733398.sra_2.fastq,\
/Users/jon.eilers/Desktop/PRJNA527142_bartlett-anjou_fruit_cold_conditioning/fastq/SRR8733399.sra_2.fastq,\
/Users/jon.eilers/Desktop/PRJNA527142_bartlett-anjou_fruit_cold_conditioning/fastq/SRR8733400.sra_2.fastq,\
/Users/jon.eilers/Desktop/PRJNA527142_bartlett-anjou_fruit_cold_conditioning/fastq/SRR8733401.sra_2.fastq,\
/Users/jon.eilers/Desktop/PRJNA527142_bartlett-anjou_fruit_cold_conditioning/fastq/SRR8733402.sra_2.fastq,\
/Users/jon.eilers/Desktop/PRJNA527142_bartlett-anjou_fruit_cold_conditioning/fastq/SRR8733403.sra_2.fastq,\
/Users/jon.eilers/Desktop/PRJNA527142_bartlett-anjou_fruit_cold_conditioning/fastq/SRR8733404.sra_2.fastq,\
/Users/jon.eilers/Desktop/PRJNA527142_bartlett-anjou_fruit_cold_conditioning/fastq/SRR8733405.sra_2.fastq,\
/Users/jon.eilers/Desktop/PRJNA527142_bartlett-anjou_fruit_cold_conditioning/fastq/SRR8733406.sra_2.fastq,\
/Users/jon.eilers/Desktop/PRJNA527142_bartlett-anjou_fruit_cold_conditioning/fastq/SRR8733407.sra_2.fastq,\
/Users/jon.eilers/Desktop/PRJNA527142_bartlett-anjou_fruit_cold_conditioning/fastq/SRR8733408.sra_2.fastq,\
/Users/jon.eilers/Desktop/PRJNA527142_bartlett-anjou_fruit_cold_conditioning/fastq/SRR8733409.sra_2.fastq,\
/Users/jon.eilers/Desktop/PRJNA527142_bartlett-anjou_fruit_cold_conditioning/fastq/SRR8733410.sra_2.fastq,\
/Users/jon.eilers/Desktop/PRJNA527142_bartlett-anjou_fruit_cold_conditioning/fastq/SRR8733411.sra_2.fastq,\
/Users/jon.eilers/Desktop/PRJNA527142_bartlett-anjou_fruit_cold_conditioning/fastq/SRR8733412.sra_2.fastq,\
/Users/jon.eilers/Desktop/PRJNA527142_bartlett-anjou_fruit_cold_conditioning/fastq/SRR8733413.sra_2.fastq,\
/Users/jon.eilers/Desktop/PRJNA527142_bartlett-anjou_fruit_cold_conditioning/fastq/SRR8733414.sra_2.fastq,\
/Users/jon.eilers/Desktop/PRJNA527142_bartlett-anjou_fruit_cold_conditioning/fastq/SRR8733415.sra_2.fastq,\
/Users/jon.eilers/Desktop/PRJNA527142_bartlett-anjou_fruit_cold_conditioning/fastq/SRR8733416.sra_2.fastq,\
/Users/jon.eilers/Desktop/PRJNA527142_bartlett-anjou_fruit_cold_conditioning/fastq/SRR8733417.sra_2.fastq,\
/Users/jon.eilers/Desktop/PRJNA527142_bartlett-anjou_fruit_cold_conditioning/fastq/SRR8733418.sra_2.fastq,\
/Users/jon.eilers/Desktop/PRJNA527142_bartlett-anjou_fruit_cold_conditioning/fastq/SRR8733419.sra_2.fastq,\
/Users/jon.eilers/Desktop/PRJNA527142_bartlett-anjou_fruit_cold_conditioning/fastq/SRR8733420.sra_2.fastq,\
/Users/jon.eilers/Desktop/PRJNA527142_bartlett-anjou_fruit_cold_conditioning/fastq/SRR8733421.sra_2.fastq,\
/Users/jon.eilers/Desktop/PRJNA527142_bartlett-anjou_fruit_cold_conditioning/fastq/SRR8733422.sra_2.fastq,\
/Users/jon.eilers/Desktop/PRJNA527142_bartlett-anjou_fruit_cold_conditioning/fastq/SRR8733423.sra_2.fastq,\
/Users/jon.eilers/Desktop/PRJNA527142_bartlett-anjou_fruit_cold_conditioning/fastq/SRR8733424.sra_2.fastq,\
/Users/jon.eilers/Desktop/PRJNA527142_bartlett-anjou_fruit_cold_conditioning/fastq/SRR8733425.sra_2.fastq,\
/Users/jon.eilers/Desktop/PRJNA527142_bartlett-anjou_fruit_cold_conditioning/fastq/SRR8733426.sra_2.fastq,\
/Users/jon.eilers/Desktop/PRJNA527142_bartlett-anjou_fruit_cold_conditioning/fastq/SRR8733427.sra_2.fastq,\
/Users/jon.eilers/Desktop/PRJNA527142_bartlett-anjou_fruit_cold_conditioning/fastq/SRR8733428.sra_2.fastq,\
/Users/jon.eilers/Desktop/PRJNA527142_bartlett-anjou_fruit_cold_conditioning/fastq/SRR8733429.sra_2.fastq,\
/Users/jon.eilers/Desktop/PRJNA527142_bartlett-anjou_fruit_cold_conditioning/fastq/SRR8733430.sra_2.fastq,\
/Users/jon.eilers/Desktop/PRJNA527142_bartlett-anjou_fruit_cold_conditioning/fastq/SRR8733431.sra_2.fastq,\
/Users/jon.eilers/Desktop/PRJNA527142_bartlett-anjou_fruit_cold_conditioning/fastq/SRR8733432.sra_2.fastq,\
/Users/jon.eilers/Desktop/PRJNA527142_bartlett-anjou_fruit_cold_conditioning/fastq/SRR8733433.sra_2.fastq,\
/Users/jon.eilers/Desktop/PRJNA527142_bartlett-anjou_fruit_cold_conditioning/fastq/SRR8733434.sra_2.fastq,\
/Users/jon.eilers/Desktop/PRJNA527142_bartlett-anjou_fruit_cold_conditioning/fastq/SRR8733435.sra_2.fastq

caffeinate star \
	--runThreadN 7 \
	--limitBAMsortRAM 6443418567 \
	--alignIntronMax 5000 \
	--outSAMtype BAM SortedByCoordinate \
	--outFileNamePrefix  /Users/jon.eilers/Desktop/PRJNA391797_duli_isoliquiritin/PRJNA391797_duli_isoliquiritin \
	--outSAMstrandField intronMotif \
	--genomeDir /Users/jon.eilers/Desktop/pyrus_genome_index \
	--readFilesIn \
SRR5866154.sra_1.fastq,\
SRR5866155.sra_1.fastq,\
SRR5866156.sra_1.fastq,\
SRR5866157.sra_1.fastq,\
SRR5866158.sra_1.fastq,\
SRR5866159.sra_1.fastq,\
SRR5866160.sra_1.fastq,\
SRR5866161.sra_1.fastq,\
SRR5866162.sra_1.fastq,\
SRR5866163.sra_1.fastq,\
SRR5866164.sra_1.fastq,\
SRR5866165.sra_1.fastq,\
SRR5866166.sra_1.fastq,\
SRR5866167.sra_1.fastq,\
SRR5866168.sra_1.fastq,\
SRR5866169.sra_1.fastq,\
SRR5866170.sra_1.fastq,\
SRR5866171.sra_1.fastq,\
SRR5866154.sra_2.fastq,\
SRR5866155.sra_2.fastq,\
SRR5866156.sra_2.fastq,\
SRR5866157.sra_2.fastq,\
SRR5866158.sra_2.fastq,\
SRR5866159.sra_2.fastq,\
SRR5866160.sra_2.fastq,\
SRR5866161.sra_2.fastq,\
SRR5866162.sra_2.fastq,\
SRR5866163.sra_2.fastq,\
SRR5866164.sra_2.fastq,\
SRR5866165.sra_2.fastq,\
SRR5866166.sra_2.fastq,\
SRR5866167.sra_2.fastq,\
SRR5866168.sra_2.fastq,\
SRR5866169.sra_2.fastq,\
SRR5866170.sra_2.fastq,\
SRR5866171.sra_2.fastq

caffeinate star \
	--runThreadN 7 \
	--limitBAMsortRAM 6443418567 \
	--alignIntronMax 5000 \
	--outSAMtype BAM SortedByCoordinate \
	--outFileNamePrefix  /Users/jon.eilers/Desktop/rna-mapping/PRJNA344800_cold_conditioned_European_pear_fruit/PRJNA344800_cold_conditioned_European_pear_fruit \
	--outSAMstrandField intronMotif \
	--genomeDir /Users/jon.eilers/Desktop/pyrus_genome_index \
	--readFilesIn \
/Users/jon.eilers/Desktop/rna-mapping/sra_files/cold_conditioned_European_pear_PRJNA344800/SRR4309579.sra_1.fastq,\
/Users/jon.eilers/Desktop/rna-mapping/sra_files/cold_conditioned_European_pear_PRJNA344800/SRR4309580.sra_1.fastq,\
/Users/jon.eilers/Desktop/rna-mapping/sra_files/cold_conditioned_European_pear_PRJNA344800/SRR4309581.sra_1.fastq,\
/Users/jon.eilers/Desktop/rna-mapping/sra_files/cold_conditioned_European_pear_PRJNA344800/SRR4309582.sra_1.fastq,\
/Users/jon.eilers/Desktop/rna-mapping/sra_files/cold_conditioned_European_pear_PRJNA344800/SRR4309583.sra_1.fastq,\
/Users/jon.eilers/Desktop/rna-mapping/sra_files/cold_conditioned_European_pear_PRJNA344800/SRR4309584.sra_1.fastq,\
/Users/jon.eilers/Desktop/rna-mapping/sra_files/cold_conditioned_European_pear_PRJNA344800/SRR4309585.sra_1.fastq,\
/Users/jon.eilers/Desktop/rna-mapping/sra_files/cold_conditioned_European_pear_PRJNA344800/SRR4309586.sra_1.fastq,\
/Users/jon.eilers/Desktop/rna-mapping/sra_files/cold_conditioned_European_pear_PRJNA344800/SRR4309587.sra_1.fastq,\
/Users/jon.eilers/Desktop/rna-mapping/sra_files/cold_conditioned_European_pear_PRJNA344800/SRR4309579.sra_2.fastq,\
/Users/jon.eilers/Desktop/rna-mapping/sra_files/cold_conditioned_European_pear_PRJNA344800/SRR4309580.sra_2.fastq,\
/Users/jon.eilers/Desktop/rna-mapping/sra_files/cold_conditioned_European_pear_PRJNA344800/SRR4309581.sra_2.fastq,\
/Users/jon.eilers/Desktop/rna-mapping/sra_files/cold_conditioned_European_pear_PRJNA344800/SRR4309582.sra_2.fastq,\
/Users/jon.eilers/Desktop/rna-mapping/sra_files/cold_conditioned_European_pear_PRJNA344800/SRR4309583.sra_2.fastq,\
/Users/jon.eilers/Desktop/rna-mapping/sra_files/cold_conditioned_European_pear_PRJNA344800/SRR4309584.sra_2.fastq,\
/Users/jon.eilers/Desktop/rna-mapping/sra_files/cold_conditioned_European_pear_PRJNA344800/SRR4309585.sra_2.fastq,\
/Users/jon.eilers/Desktop/rna-mapping/sra_files/cold_conditioned_European_pear_PRJNA344800/SRR4309586.sra_2.fastq,\
/Users/jon.eilers/Desktop/rna-mapping/sra_files/cold_conditioned_European_pear_PRJNA344800/SRR4309587.sra_2.fastq

caffeinate star \
	--runThreadN 7 \
	--limitBAMsortRAM 6443418567 \
	--alignIntronMax 5000 \
	--outSAMtype BAM SortedByCoordinate \
	--outFileNamePrefix  /Users/jon.eilers/Desktop/rna-mapping/PRJNA638229_alpha-linolenic_acid_in_dormant_pear_buds/PRJNA638229_alpha-linolenic_acid_in_dormant_pear_buds \
	--outSAMstrandField intronMotif \
	--genomeDir /Users/jon.eilers/Desktop/pyrus_genome_index \
	--readFilesIn \
/Users/jon.eilers/Desktop/rna-mapping/sra_files/alpha-linolenic_acid_in_dormant_pear_buds_PRJNA638229/SRR11972504.sra.fastq,\
/Users/jon.eilers/Desktop/rna-mapping/sra_files/alpha-linolenic_acid_in_dormant_pear_buds_PRJNA638229/SRR11972505.sra.fastq,\
/Users/jon.eilers/Desktop/rna-mapping/sra_files/alpha-linolenic_acid_in_dormant_pear_buds_PRJNA638229/SRR11972506.sra.fastq,\
/Users/jon.eilers/Desktop/rna-mapping/sra_files/alpha-linolenic_acid_in_dormant_pear_buds_PRJNA638229/SRR11972507.sra.fastq,\
/Users/jon.eilers/Desktop/rna-mapping/sra_files/alpha-linolenic_acid_in_dormant_pear_buds_PRJNA638229/SRR11972508.sra.fastq,\
/Users/jon.eilers/Desktop/rna-mapping/sra_files/alpha-linolenic_acid_in_dormant_pear_buds_PRJNA638229/SRR11972509.sra.fastq,\
/Users/jon.eilers/Desktop/rna-mapping/sra_files/alpha-linolenic_acid_in_dormant_pear_buds_PRJNA638229/SRR11972510.sra.fastq,\
/Users/jon.eilers/Desktop/rna-mapping/sra_files/alpha-linolenic_acid_in_dormant_pear_buds_PRJNA638229/SRR11972511.sra.fastq,\
/Users/jon.eilers/Desktop/rna-mapping/sra_files/alpha-linolenic_acid_in_dormant_pear_buds_PRJNA638229/SRR11972512.sra.fastq,\
/Users/jon.eilers/Desktop/rna-mapping/sra_files/alpha-linolenic_acid_in_dormant_pear_buds_PRJNA638229/SRR11972513.sra.fastq,\
/Users/jon.eilers/Desktop/rna-mapping/sra_files/alpha-linolenic_acid_in_dormant_pear_buds_PRJNA638229/SRR11972514.sra.fastq,\
/Users/jon.eilers/Desktop/rna-mapping/sra_files/alpha-linolenic_acid_in_dormant_pear_buds_PRJNA638229/SRR11972515.sra.fastq,\
/Users/jon.eilers/Desktop/rna-mapping/sra_files/alpha-linolenic_acid_in_dormant_pear_buds_PRJNA638229/SRR11972516.sra.fastq,\
/Users/jon.eilers/Desktop/rna-mapping/sra_files/alpha-linolenic_acid_in_dormant_pear_buds_PRJNA638229/SRR11972517.sra.fastq,\
/Users/jon.eilers/Desktop/rna-mapping/sra_files/alpha-linolenic_acid_in_dormant_pear_buds_PRJNA638229/SRR11972518.sra.fastq,\
/Users/jon.eilers/Desktop/rna-mapping/sra_files/alpha-linolenic_acid_in_dormant_pear_buds_PRJNA638229/SRR11972519.sra.fastq,\
/Users/jon.eilers/Desktop/rna-mapping/sra_files/alpha-linolenic_acid_in_dormant_pear_buds_PRJNA638229/SRR11972520.sra.fastq,\
/Users/jon.eilers/Desktop/rna-mapping/sra_files/alpha-linolenic_acid_in_dormant_pear_buds_PRJNA638229/SRR11972521.sra.fastq,\
/Users/jon.eilers/Desktop/rna-mapping/sra_files/alpha-linolenic_acid_in_dormant_pear_buds_PRJNA638229/SRR11972522.sra.fastq,\
/Users/jon.eilers/Desktop/rna-mapping/sra_files/alpha-linolenic_acid_in_dormant_pear_buds_PRJNA638229/SRR11972523.sra.fastq

caffeinate star \
	--runThreadN 7 \
	--limitBAMsortRAM 8824916762 \
	--alignIntronMax 5000 \
	--outSAMtype BAM SortedByCoordinate \
	--outFileNamePrefix  /Users/jon.eilers/Desktop/rna-mapping/PRJNA255920_bartlett_pear_ripening/PRJNA255920_bartlett_pear_ripening \
	--outSAMstrandField intronMotif \
	--genomeDir /Users/jon.eilers/Desktop/pyrus_genome_index \
	--readFilesIn \
/Users/jon.eilers/Desktop/rna-mapping/sra_files/bartlett_pear_ripening_PRJNA255920/SRR1572168.sra_1.fastq,\
/Users/jon.eilers/Desktop/rna-mapping/sra_files/bartlett_pear_ripening_PRJNA255920/SRR1572981.sra_1.fastq,\
/Users/jon.eilers/Desktop/rna-mapping/sra_files/bartlett_pear_ripening_PRJNA255920/SRR1572982.sra_1.fastq,\
/Users/jon.eilers/Desktop/rna-mapping/sra_files/bartlett_pear_ripening_PRJNA255920/SRR1572983.sra_1.fastq,\
/Users/jon.eilers/Desktop/rna-mapping/sra_files/bartlett_pear_ripening_PRJNA255920/SRR1572984.sra_1.fastq,\
/Users/jon.eilers/Desktop/rna-mapping/sra_files/bartlett_pear_ripening_PRJNA255920/SRR1572985.sra_1.fastq,\
/Users/jon.eilers/Desktop/rna-mapping/sra_files/bartlett_pear_ripening_PRJNA255920/SRR1572986.sra_1.fastq,\
/Users/jon.eilers/Desktop/rna-mapping/sra_files/bartlett_pear_ripening_PRJNA255920/SRR1572987.sra_1.fastq,\
/Users/jon.eilers/Desktop/rna-mapping/sra_files/bartlett_pear_ripening_PRJNA255920/SRR1572988.sra_1.fastq,\
/Users/jon.eilers/Desktop/rna-mapping/sra_files/bartlett_pear_ripening_PRJNA255920/SRR1572989.sra_1.fastq,\
/Users/jon.eilers/Desktop/rna-mapping/sra_files/bartlett_pear_ripening_PRJNA255920/SRR1572990.sra_1.fastq,\
/Users/jon.eilers/Desktop/rna-mapping/sra_files/bartlett_pear_ripening_PRJNA255920/SRR1572991.sra_1.fastq,\
/Users/jon.eilers/Desktop/rna-mapping/sra_files/bartlett_pear_ripening_PRJNA255920/SRR1572168.sra_2.fastq,\
/Users/jon.eilers/Desktop/rna-mapping/sra_files/bartlett_pear_ripening_PRJNA255920/SRR1572981.sra_2.fastq,\
/Users/jon.eilers/Desktop/rna-mapping/sra_files/bartlett_pear_ripening_PRJNA255920/SRR1572982.sra_2.fastq,\
/Users/jon.eilers/Desktop/rna-mapping/sra_files/bartlett_pear_ripening_PRJNA255920/SRR1572983.sra_2.fastq,\
/Users/jon.eilers/Desktop/rna-mapping/sra_files/bartlett_pear_ripening_PRJNA255920/SRR1572984.sra_2.fastq,\
/Users/jon.eilers/Desktop/rna-mapping/sra_files/bartlett_pear_ripening_PRJNA255920/SRR1572985.sra_2.fastq,\
/Users/jon.eilers/Desktop/rna-mapping/sra_files/bartlett_pear_ripening_PRJNA255920/SRR1572986.sra_2.fastq,\
/Users/jon.eilers/Desktop/rna-mapping/sra_files/bartlett_pear_ripening_PRJNA255920/SRR1572987.sra_2.fastq,\
/Users/jon.eilers/Desktop/rna-mapping/sra_files/bartlett_pear_ripening_PRJNA255920/SRR1572988.sra_2.fastq,\
/Users/jon.eilers/Desktop/rna-mapping/sra_files/bartlett_pear_ripening_PRJNA255920/SRR1572989.sra_2.fastq,\
/Users/jon.eilers/Desktop/rna-mapping/sra_files/bartlett_pear_ripening_PRJNA255920/SRR1572990.sra_2.fastq,\
/Users/jon.eilers/Desktop/rna-mapping/sra_files/bartlett_pear_ripening_PRJNA255920/SRR1572991.sra_2.fastq
```

extracting fastq from sra files
```bash
conda activate sratools
fasterq-dump *.sra 
```

mapping rna-seq data to polished BartlettDH genome
```bash
conda activate star

# creating star index for polished bartlett genome
star --runThreadN 7 --runMode genomeGenerate --genomeDir /Users/jon.eilers/Desktop/rna-mapping/index/polished_bartlett --genomeFastaFiles /Users/jon.eilers/Desktop/rna-mapping/assemblies/PyrusCommunis_BartlettDHv2.0.pilon.fasta --genomeSAindexNbases 13

# mapping rna-seq reads to genome
caffeinate star \
	--runThreadN 7 \
	--limitBAMsortRAM 36521281127 \
	--alignIntronMax 5000 \
	--outSAMtype BAM SortedByCoordinate \
	--outFileNamePrefix  /Users/jon.eilers/Desktop/rna-mapping/bartlett/PRJNA255920_polished_bartlett_pear_ripening/PRJNA255920_polished_bartlett_pear_ripening \
	--genomeDir /Users/jon.eilers/Desktop/rna-mapping/index/polished_bartlett \
	--readFilesIn \
/Users/jon.eilers/Desktop/rna-mapping/sra_files/bartlett_pear_ripening_PRJNA255920/sra/SRR1572168.sra_1.fastq,\
/Users/jon.eilers/Desktop/rna-mapping/sra_files/bartlett_pear_ripening_PRJNA255920/sra/SRR1572981.sra_1.fastq,\
/Users/jon.eilers/Desktop/rna-mapping/sra_files/bartlett_pear_ripening_PRJNA255920/sra/SRR1572982.sra_1.fastq,\
/Users/jon.eilers/Desktop/rna-mapping/sra_files/bartlett_pear_ripening_PRJNA255920/sra/SRR1572983.sra_1.fastq,\
/Users/jon.eilers/Desktop/rna-mapping/sra_files/bartlett_pear_ripening_PRJNA255920/sra/SRR1572984.sra_1.fastq,\
/Users/jon.eilers/Desktop/rna-mapping/sra_files/bartlett_pear_ripening_PRJNA255920/sra/SRR1572985.sra_1.fastq,\
/Users/jon.eilers/Desktop/rna-mapping/sra_files/bartlett_pear_ripening_PRJNA255920/sra/SRR1572986.sra_1.fastq,\
/Users/jon.eilers/Desktop/rna-mapping/sra_files/bartlett_pear_ripening_PRJNA255920/sra/SRR1572987.sra_1.fastq,\
/Users/jon.eilers/Desktop/rna-mapping/sra_files/bartlett_pear_ripening_PRJNA255920/sra/SRR1572988.sra_1.fastq,\
/Users/jon.eilers/Desktop/rna-mapping/sra_files/bartlett_pear_ripening_PRJNA255920/sra/SRR1572989.sra_1.fastq,\
/Users/jon.eilers/Desktop/rna-mapping/sra_files/bartlett_pear_ripening_PRJNA255920/sra/SRR1572990.sra_1.fastq,\
/Users/jon.eilers/Desktop/rna-mapping/sra_files/bartlett_pear_ripening_PRJNA255920/sra/SRR1572991.sra_1.fastq,\
/Users/jon.eilers/Desktop/rna-mapping/sra_files/bartlett_pear_ripening_PRJNA255920/sra/SRR1572168.sra_2.fastq,\
/Users/jon.eilers/Desktop/rna-mapping/sra_files/bartlett_pear_ripening_PRJNA255920/sra/SRR1572981.sra_2.fastq,\
/Users/jon.eilers/Desktop/rna-mapping/sra_files/bartlett_pear_ripening_PRJNA255920/sra/SRR1572982.sra_2.fastq,\
/Users/jon.eilers/Desktop/rna-mapping/sra_files/bartlett_pear_ripening_PRJNA255920/sra/SRR1572983.sra_2.fastq,\
/Users/jon.eilers/Desktop/rna-mapping/sra_files/bartlett_pear_ripening_PRJNA255920/sra/SRR1572984.sra_2.fastq,\
/Users/jon.eilers/Desktop/rna-mapping/sra_files/bartlett_pear_ripening_PRJNA255920/sra/SRR1572985.sra_2.fastq,\
/Users/jon.eilers/Desktop/rna-mapping/sra_files/bartlett_pear_ripening_PRJNA255920/sra/SRR1572986.sra_2.fastq,\
/Users/jon.eilers/Desktop/rna-mapping/sra_files/bartlett_pear_ripening_PRJNA255920/sra/SRR1572987.sra_2.fastq,\
/Users/jon.eilers/Desktop/rna-mapping/sra_files/bartlett_pear_ripening_PRJNA255920/sra/SRR1572988.sra_2.fastq,\
/Users/jon.eilers/Desktop/rna-mapping/sra_files/bartlett_pear_ripening_PRJNA255920/sra/SRR1572989.sra_2.fastq,\
/Users/jon.eilers/Desktop/rna-mapping/sra_files/bartlett_pear_ripening_PRJNA255920/sra/SRR1572990.sra_2.fastq,\
/Users/jon.eilers/Desktop/rna-mapping/sra_files/bartlett_pear_ripening_PRJNA255920/sra/SRR1572991.sra_2.fastq

caffeinate star \
	--runThreadN 7 \
	--limitBAMsortRAM 36521281127 \
	--alignIntronMax 5000 \
	--twopassMode Basic \
	--outSAMstrandField intronMotif \
	--outSAMtype BAM SortedByCoordinate \
	--outFileNamePrefix  /Users/jon.eilers/Desktop/rna-mapping/bartlett/PRJNA255920_polished_bartlett_pear_ripening/PRJNA255920_polished_bartlett_pear_ripening_twopass \
	--genomeDir /Users/jon.eilers/Desktop/rna-mapping/index/polished_bartlett \
	--readFilesIn \
/Users/jon.eilers/Desktop/rna-mapping/sra_files/bartlett_pear_ripening_PRJNA255920/sra/SRR1572168.sra_1.fastq,\
/Users/jon.eilers/Desktop/rna-mapping/sra_files/bartlett_pear_ripening_PRJNA255920/sra/SRR1572981.sra_1.fastq,\
/Users/jon.eilers/Desktop/rna-mapping/sra_files/bartlett_pear_ripening_PRJNA255920/sra/SRR1572982.sra_1.fastq,\
/Users/jon.eilers/Desktop/rna-mapping/sra_files/bartlett_pear_ripening_PRJNA255920/sra/SRR1572983.sra_1.fastq,\
/Users/jon.eilers/Desktop/rna-mapping/sra_files/bartlett_pear_ripening_PRJNA255920/sra/SRR1572984.sra_1.fastq,\
/Users/jon.eilers/Desktop/rna-mapping/sra_files/bartlett_pear_ripening_PRJNA255920/sra/SRR1572985.sra_1.fastq,\
/Users/jon.eilers/Desktop/rna-mapping/sra_files/bartlett_pear_ripening_PRJNA255920/sra/SRR1572986.sra_1.fastq,\
/Users/jon.eilers/Desktop/rna-mapping/sra_files/bartlett_pear_ripening_PRJNA255920/sra/SRR1572987.sra_1.fastq,\
/Users/jon.eilers/Desktop/rna-mapping/sra_files/bartlett_pear_ripening_PRJNA255920/sra/SRR1572988.sra_1.fastq,\
/Users/jon.eilers/Desktop/rna-mapping/sra_files/bartlett_pear_ripening_PRJNA255920/sra/SRR1572989.sra_1.fastq,\
/Users/jon.eilers/Desktop/rna-mapping/sra_files/bartlett_pear_ripening_PRJNA255920/sra/SRR1572990.sra_1.fastq,\
/Users/jon.eilers/Desktop/rna-mapping/sra_files/bartlett_pear_ripening_PRJNA255920/sra/SRR1572991.sra_1.fastq,\
/Users/jon.eilers/Desktop/rna-mapping/sra_files/bartlett_pear_ripening_PRJNA255920/sra/SRR1572168.sra_2.fastq,\
/Users/jon.eilers/Desktop/rna-mapping/sra_files/bartlett_pear_ripening_PRJNA255920/sra/SRR1572981.sra_2.fastq,\
/Users/jon.eilers/Desktop/rna-mapping/sra_files/bartlett_pear_ripening_PRJNA255920/sra/SRR1572982.sra_2.fastq,\
/Users/jon.eilers/Desktop/rna-mapping/sra_files/bartlett_pear_ripening_PRJNA255920/sra/SRR1572983.sra_2.fastq,\
/Users/jon.eilers/Desktop/rna-mapping/sra_files/bartlett_pear_ripening_PRJNA255920/sra/SRR1572984.sra_2.fastq,\
/Users/jon.eilers/Desktop/rna-mapping/sra_files/bartlett_pear_ripening_PRJNA255920/sra/SRR1572985.sra_2.fastq,\
/Users/jon.eilers/Desktop/rna-mapping/sra_files/bartlett_pear_ripening_PRJNA255920/sra/SRR1572986.sra_2.fastq,\
/Users/jon.eilers/Desktop/rna-mapping/sra_files/bartlett_pear_ripening_PRJNA255920/sra/SRR1572987.sra_2.fastq,\
/Users/jon.eilers/Desktop/rna-mapping/sra_files/bartlett_pear_ripening_PRJNA255920/sra/SRR1572988.sra_2.fastq,\
/Users/jon.eilers/Desktop/rna-mapping/sra_files/bartlett_pear_ripening_PRJNA255920/sra/SRR1572989.sra_2.fastq,\
/Users/jon.eilers/Desktop/rna-mapping/sra_files/bartlett_pear_ripening_PRJNA255920/sra/SRR1572990.sra_2.fastq,\
/Users/jon.eilers/Desktop/rna-mapping/sra_files/bartlett_pear_ripening_PRJNA255920/sra/SRR1572991.sra_2.fastq

caffeinate star \
	--runThreadN 7 \
	--limitBAMsortRAM 8824916762 \
	--alignIntronMax 5000 \
	--twopassMode Basic \
	--outSAMtype BAM SortedByCoordinate \
	--outFileNamePrefix  /Users/jon.eilers/Desktop/rna-mapping/bartlett/PRJNA638229_polished_alpha-linolenic_acid_in_dormant_pear_buds \
	/alpha-linolenic_acid_in_dormant_pear_buds_PRJNA638229 \
	--outSAMstrandField intronMotif \
	--genomeDir /Users/jon.eilers/Desktop/rna-mapping/index/polished_bartlett \
	--readFilesIn \
/Users/jon.eilers/Desktop/rna-mapping/sra_files/alpha-linolenic_acid_in_dormant_pear_buds_PRJNA638229/sra/SRR11972504.sra.fastq,\
/Users/jon.eilers/Desktop/rna-mapping/sra_files/alpha-linolenic_acid_in_dormant_pear_buds_PRJNA638229/sra/SRR11972505.sra.fastq,\
/Users/jon.eilers/Desktop/rna-mapping/sra_files/alpha-linolenic_acid_in_dormant_pear_buds_PRJNA638229/sra/SRR11972506.sra.fastq,\
/Users/jon.eilers/Desktop/rna-mapping/sra_files/alpha-linolenic_acid_in_dormant_pear_buds_PRJNA638229/sra/SRR11972507.sra.fastq,\
/Users/jon.eilers/Desktop/rna-mapping/sra_files/alpha-linolenic_acid_in_dormant_pear_buds_PRJNA638229/sra/SRR11972508.sra.fastq,\
/Users/jon.eilers/Desktop/rna-mapping/sra_files/alpha-linolenic_acid_in_dormant_pear_buds_PRJNA638229/sra/SRR11972509.sra.fastq,\
/Users/jon.eilers/Desktop/rna-mapping/sra_files/alpha-linolenic_acid_in_dormant_pear_buds_PRJNA638229/sra/SRR11972510.sra.fastq,\
/Users/jon.eilers/Desktop/rna-mapping/sra_files/alpha-linolenic_acid_in_dormant_pear_buds_PRJNA638229/sra/SRR11972511.sra.fastq,\
/Users/jon.eilers/Desktop/rna-mapping/sra_files/alpha-linolenic_acid_in_dormant_pear_buds_PRJNA638229/sra/SRR11972512.sra.fastq,\
/Users/jon.eilers/Desktop/rna-mapping/sra_files/alpha-linolenic_acid_in_dormant_pear_buds_PRJNA638229/sra/SRR11972513.sra.fastq,\
/Users/jon.eilers/Desktop/rna-mapping/sra_files/alpha-linolenic_acid_in_dormant_pear_buds_PRJNA638229/sra/SRR11972514.sra.fastq,\
/Users/jon.eilers/Desktop/rna-mapping/sra_files/alpha-linolenic_acid_in_dormant_pear_buds_PRJNA638229/sra/SRR11972515.sra.fastq,\
/Users/jon.eilers/Desktop/rna-mapping/sra_files/alpha-linolenic_acid_in_dormant_pear_buds_PRJNA638229/sra/SRR11972516.sra.fastq,\
/Users/jon.eilers/Desktop/rna-mapping/sra_files/alpha-linolenic_acid_in_dormant_pear_buds_PRJNA638229/sra/SRR11972517.sra.fastq,\
/Users/jon.eilers/Desktop/rna-mapping/sra_files/alpha-linolenic_acid_in_dormant_pear_buds_PRJNA638229/sra/SRR11972518.sra.fastq,\
/Users/jon.eilers/Desktop/rna-mapping/sra_files/alpha-linolenic_acid_in_dormant_pear_buds_PRJNA638229/sra/SRR11972519.sra.fastq,\
/Users/jon.eilers/Desktop/rna-mapping/sra_files/alpha-linolenic_acid_in_dormant_pear_buds_PRJNA638229/sra/SRR11972520.sra.fastq,\
/Users/jon.eilers/Desktop/rna-mapping/sra_files/alpha-linolenic_acid_in_dormant_pear_buds_PRJNA638229/sra/SRR11972521.sra.fastq,\
/Users/jon.eilers/Desktop/rna-mapping/sra_files/alpha-linolenic_acid_in_dormant_pear_buds_PRJNA638229/sra/SRR11972522.sra.fastq,\
/Users/jon.eilers/Desktop/rna-mapping/sra_files/alpha-linolenic_acid_in_dormant_pear_buds_PRJNA638229/sra/SRR11972523.sra.fastq

caffeinate star \
	--runThreadN 7 \
	--limitBAMsortRAM 8824916762 \
	--alignIntronMax 5000 \
	--twopassMode Basic \
	--outSAMtype BAM SortedByCoordinate \
	--outFileNamePrefix  /Users/jon.eilers/Desktop/rna-mapping/bartlett/PRJNA527142_polished_bartlett-anjou_fruit_cold_conditioning/PRJNA527142_polished_bartlett-anjou_fruit_cold_conditioning \
	--genomeDir /Users/jon.eilers/Desktop/rna-mapping/index/polished_bartlett \
	--readFilesIn \
/Users/jon.eilers/Desktop/rna-mapping/sra_files/bartlett-anjou_fruit_cold_conditioning_PRJNA527142/SRR8733396.sra_1.fastq,\
/Users/jon.eilers/Desktop/rna-mapping/sra_files/bartlett-anjou_fruit_cold_conditioning_PRJNA527142/SRR8733397.sra_1.fastq,\
/Users/jon.eilers/Desktop/rna-mapping/sra_files/bartlett-anjou_fruit_cold_conditioning_PRJNA527142/SRR8733398.sra_1.fastq,\
/Users/jon.eilers/Desktop/rna-mapping/sra_files/bartlett-anjou_fruit_cold_conditioning_PRJNA527142/SRR8733399.sra_1.fastq,\
/Users/jon.eilers/Desktop/rna-mapping/sra_files/bartlett-anjou_fruit_cold_conditioning_PRJNA527142/SRR8733400.sra_1.fastq,\
/Users/jon.eilers/Desktop/rna-mapping/sra_files/bartlett-anjou_fruit_cold_conditioning_PRJNA527142/SRR8733396.sra_1.fastq,\
/Users/jon.eilers/Desktop/rna-mapping/sra_files/bartlett-anjou_fruit_cold_conditioning_PRJNA527142/SRR8733400.sra_1.fastq,\
/Users/jon.eilers/Desktop/rna-mapping/sra_files/bartlett-anjou_fruit_cold_conditioning_PRJNA527142/SRR8733401.sra_1.fastq,\
/Users/jon.eilers/Desktop/rna-mapping/sra_files/bartlett-anjou_fruit_cold_conditioning_PRJNA527142/SRR8733402.sra_1.fastq,\
/Users/jon.eilers/Desktop/rna-mapping/sra_files/bartlett-anjou_fruit_cold_conditioning_PRJNA527142/SRR8733403.sra_1.fastq,\
/Users/jon.eilers/Desktop/rna-mapping/sra_files/bartlett-anjou_fruit_cold_conditioning_PRJNA527142/SRR8733404.sra_1.fastq,\
/Users/jon.eilers/Desktop/rna-mapping/sra_files/bartlett-anjou_fruit_cold_conditioning_PRJNA527142/SRR8733405.sra_1.fastq,\
/Users/jon.eilers/Desktop/rna-mapping/sra_files/bartlett-anjou_fruit_cold_conditioning_PRJNA527142/SRR8733406.sra_1.fastq,\
/Users/jon.eilers/Desktop/rna-mapping/sra_files/bartlett-anjou_fruit_cold_conditioning_PRJNA527142/SRR8733407.sra_1.fastq,\
/Users/jon.eilers/Desktop/rna-mapping/sra_files/bartlett-anjou_fruit_cold_conditioning_PRJNA527142/SRR8733408.sra_1.fastq,\
/Users/jon.eilers/Desktop/rna-mapping/sra_files/bartlett-anjou_fruit_cold_conditioning_PRJNA527142/SRR8733409.sra_1.fastq,\
/Users/jon.eilers/Desktop/rna-mapping/sra_files/bartlett-anjou_fruit_cold_conditioning_PRJNA527142/SRR8733410.sra_1.fastq,\
/Users/jon.eilers/Desktop/rna-mapping/sra_files/bartlett-anjou_fruit_cold_conditioning_PRJNA527142/SRR8733411.sra_1.fastq,\
/Users/jon.eilers/Desktop/rna-mapping/sra_files/bartlett-anjou_fruit_cold_conditioning_PRJNA527142/SRR8733412.sra_1.fastq,\
/Users/jon.eilers/Desktop/rna-mapping/sra_files/bartlett-anjou_fruit_cold_conditioning_PRJNA527142/SRR8733413.sra_1.fastq,\
/Users/jon.eilers/Desktop/rna-mapping/sra_files/bartlett-anjou_fruit_cold_conditioning_PRJNA527142/SRR8733414.sra_1.fastq,\
/Users/jon.eilers/Desktop/rna-mapping/sra_files/bartlett-anjou_fruit_cold_conditioning_PRJNA527142/SRR8733415.sra_1.fastq,\
/Users/jon.eilers/Desktop/rna-mapping/sra_files/bartlett-anjou_fruit_cold_conditioning_PRJNA527142/SRR8733416.sra_1.fastq,\
/Users/jon.eilers/Desktop/rna-mapping/sra_files/bartlett-anjou_fruit_cold_conditioning_PRJNA527142/SRR8733417.sra_1.fastq,\
/Users/jon.eilers/Desktop/rna-mapping/sra_files/bartlett-anjou_fruit_cold_conditioning_PRJNA527142/SRR8733418.sra_1.fastq,\
/Users/jon.eilers/Desktop/rna-mapping/sra_files/bartlett-anjou_fruit_cold_conditioning_PRJNA527142/SRR8733419.sra_1.fastq,\
/Users/jon.eilers/Desktop/rna-mapping/sra_files/bartlett-anjou_fruit_cold_conditioning_PRJNA527142/SRR8733421.sra_1.fastq,\
/Users/jon.eilers/Desktop/rna-mapping/sra_files/bartlett-anjou_fruit_cold_conditioning_PRJNA527142/SRR8733422.sra_1.fastq,\
/Users/jon.eilers/Desktop/rna-mapping/sra_files/bartlett-anjou_fruit_cold_conditioning_PRJNA527142/SRR8733423.sra_1.fastq,\
/Users/jon.eilers/Desktop/rna-mapping/sra_files/bartlett-anjou_fruit_cold_conditioning_PRJNA527142/SRR8733424.sra_1.fastq,\
/Users/jon.eilers/Desktop/rna-mapping/sra_files/bartlett-anjou_fruit_cold_conditioning_PRJNA527142/SRR8733425.sra_1.fastq,\
/Users/jon.eilers/Desktop/rna-mapping/sra_files/bartlett-anjou_fruit_cold_conditioning_PRJNA527142/SRR8733426.sra_1.fastq,\
/Users/jon.eilers/Desktop/rna-mapping/sra_files/bartlett-anjou_fruit_cold_conditioning_PRJNA527142/SRR8733427.sra_1.fastq,\
/Users/jon.eilers/Desktop/rna-mapping/sra_files/bartlett-anjou_fruit_cold_conditioning_PRJNA527142/SRR8733428.sra_1.fastq,\
/Users/jon.eilers/Desktop/rna-mapping/sra_files/bartlett-anjou_fruit_cold_conditioning_PRJNA527142/SRR8733429.sra_1.fastq,\
/Users/jon.eilers/Desktop/rna-mapping/sra_files/bartlett-anjou_fruit_cold_conditioning_PRJNA527142/SRR8733430.sra_1.fastq,\
/Users/jon.eilers/Desktop/rna-mapping/sra_files/bartlett-anjou_fruit_cold_conditioning_PRJNA527142/SRR8733431.sra_1.fastq,\
/Users/jon.eilers/Desktop/rna-mapping/sra_files/bartlett-anjou_fruit_cold_conditioning_PRJNA527142/SRR8733432.sra_1.fastq,\
/Users/jon.eilers/Desktop/rna-mapping/sra_files/bartlett-anjou_fruit_cold_conditioning_PRJNA527142/SRR8733433.sra_1.fastq,\
/Users/jon.eilers/Desktop/rna-mapping/sra_files/bartlett-anjou_fruit_cold_conditioning_PRJNA527142/SRR8733434.sra_1.fastq,\
/Users/jon.eilers/Desktop/rna-mapping/sra_files/bartlett-anjou_fruit_cold_conditioning_PRJNA527142/SRR8733435.sra_1.fastq,\
/Users/jon.eilers/Desktop/rna-mapping/sra_files/bartlett-anjou_fruit_cold_conditioning_PRJNA527142/SRR8733396.sra_2.fastq,\
/Users/jon.eilers/Desktop/rna-mapping/sra_files/bartlett-anjou_fruit_cold_conditioning_PRJNA527142/SRR8733397.sra_2.fastq,\
/Users/jon.eilers/Desktop/rna-mapping/sra_files/bartlett-anjou_fruit_cold_conditioning_PRJNA527142/SRR8733398.sra_2.fastq,\
/Users/jon.eilers/Desktop/rna-mapping/sra_files/bartlett-anjou_fruit_cold_conditioning_PRJNA527142/SRR8733399.sra_2.fastq,\
/Users/jon.eilers/Desktop/rna-mapping/sra_files/bartlett-anjou_fruit_cold_conditioning_PRJNA527142/SRR8733400.sra_2.fastq,\
/Users/jon.eilers/Desktop/rna-mapping/sra_files/bartlett-anjou_fruit_cold_conditioning_PRJNA527142/SRR8733396.sra_2.fastq,\
/Users/jon.eilers/Desktop/rna-mapping/sra_files/bartlett-anjou_fruit_cold_conditioning_PRJNA527142/SRR8733400.sra_2.fastq,\
/Users/jon.eilers/Desktop/rna-mapping/sra_files/bartlett-anjou_fruit_cold_conditioning_PRJNA527142/SRR8733401.sra_2.fastq,\
/Users/jon.eilers/Desktop/rna-mapping/sra_files/bartlett-anjou_fruit_cold_conditioning_PRJNA527142/SRR8733402.sra_2.fastq,\
/Users/jon.eilers/Desktop/rna-mapping/sra_files/bartlett-anjou_fruit_cold_conditioning_PRJNA527142/SRR8733403.sra_2.fastq,\
/Users/jon.eilers/Desktop/rna-mapping/sra_files/bartlett-anjou_fruit_cold_conditioning_PRJNA527142/SRR8733404.sra_2.fastq,\
/Users/jon.eilers/Desktop/rna-mapping/sra_files/bartlett-anjou_fruit_cold_conditioning_PRJNA527142/SRR8733405.sra_2.fastq,\
/Users/jon.eilers/Desktop/rna-mapping/sra_files/bartlett-anjou_fruit_cold_conditioning_PRJNA527142/SRR8733406.sra_2.fastq,\
/Users/jon.eilers/Desktop/rna-mapping/sra_files/bartlett-anjou_fruit_cold_conditioning_PRJNA527142/SRR8733407.sra_2.fastq,\
/Users/jon.eilers/Desktop/rna-mapping/sra_files/bartlett-anjou_fruit_cold_conditioning_PRJNA527142/SRR8733408.sra_2.fastq,\
/Users/jon.eilers/Desktop/rna-mapping/sra_files/bartlett-anjou_fruit_cold_conditioning_PRJNA527142/SRR8733409.sra_2.fastq,\
/Users/jon.eilers/Desktop/rna-mapping/sra_files/bartlett-anjou_fruit_cold_conditioning_PRJNA527142/SRR8733410.sra_2.fastq,\
/Users/jon.eilers/Desktop/rna-mapping/sra_files/bartlett-anjou_fruit_cold_conditioning_PRJNA527142/SRR8733411.sra_2.fastq,\
/Users/jon.eilers/Desktop/rna-mapping/sra_files/bartlett-anjou_fruit_cold_conditioning_PRJNA527142/SRR8733412.sra_2.fastq,\
/Users/jon.eilers/Desktop/rna-mapping/sra_files/bartlett-anjou_fruit_cold_conditioning_PRJNA527142/SRR8733413.sra_2.fastq,\
/Users/jon.eilers/Desktop/rna-mapping/sra_files/bartlett-anjou_fruit_cold_conditioning_PRJNA527142/SRR8733414.sra_2.fastq,\
/Users/jon.eilers/Desktop/rna-mapping/sra_files/bartlett-anjou_fruit_cold_conditioning_PRJNA527142/SRR8733415.sra_2.fastq,\
/Users/jon.eilers/Desktop/rna-mapping/sra_files/bartlett-anjou_fruit_cold_conditioning_PRJNA527142/SRR8733416.sra_2.fastq,\
/Users/jon.eilers/Desktop/rna-mapping/sra_files/bartlett-anjou_fruit_cold_conditioning_PRJNA527142/SRR8733417.sra_2.fastq,\
/Users/jon.eilers/Desktop/rna-mapping/sra_files/bartlett-anjou_fruit_cold_conditioning_PRJNA527142/SRR8733418.sra_2.fastq,\
/Users/jon.eilers/Desktop/rna-mapping/sra_files/bartlett-anjou_fruit_cold_conditioning_PRJNA527142/SRR8733419.sra_2.fastq,\
/Users/jon.eilers/Desktop/rna-mapping/sra_files/bartlett-anjou_fruit_cold_conditioning_PRJNA527142/SRR8733421.sra_2.fastq,\
/Users/jon.eilers/Desktop/rna-mapping/sra_files/bartlett-anjou_fruit_cold_conditioning_PRJNA527142/SRR8733422.sra_2.fastq,\
/Users/jon.eilers/Desktop/rna-mapping/sra_files/bartlett-anjou_fruit_cold_conditioning_PRJNA527142/SRR8733423.sra_2.fastq,\
/Users/jon.eilers/Desktop/rna-mapping/sra_files/bartlett-anjou_fruit_cold_conditioning_PRJNA527142/SRR8733424.sra_2.fastq,\
/Users/jon.eilers/Desktop/rna-mapping/sra_files/bartlett-anjou_fruit_cold_conditioning_PRJNA527142/SRR8733425.sra_2.fastq,\
/Users/jon.eilers/Desktop/rna-mapping/sra_files/bartlett-anjou_fruit_cold_conditioning_PRJNA527142/SRR8733426.sra_2.fastq,\
/Users/jon.eilers/Desktop/rna-mapping/sra_files/bartlett-anjou_fruit_cold_conditioning_PRJNA527142/SRR8733427.sra_2.fastq,\
/Users/jon.eilers/Desktop/rna-mapping/sra_files/bartlett-anjou_fruit_cold_conditioning_PRJNA527142/SRR8733428.sra_2.fastq,\
/Users/jon.eilers/Desktop/rna-mapping/sra_files/bartlett-anjou_fruit_cold_conditioning_PRJNA527142/SRR8733429.sra_2.fastq,\
/Users/jon.eilers/Desktop/rna-mapping/sra_files/bartlett-anjou_fruit_cold_conditioning_PRJNA527142/SRR8733430.sra_2.fastq,\
/Users/jon.eilers/Desktop/rna-mapping/sra_files/bartlett-anjou_fruit_cold_conditioning_PRJNA527142/SRR8733431.sra_2.fastq,\
/Users/jon.eilers/Desktop/rna-mapping/sra_files/bartlett-anjou_fruit_cold_conditioning_PRJNA527142/SRR8733432.sra_2.fastq,\
/Users/jon.eilers/Desktop/rna-mapping/sra_files/bartlett-anjou_fruit_cold_conditioning_PRJNA527142/SRR8733433.sra_2.fastq,\
/Users/jon.eilers/Desktop/rna-mapping/sra_files/bartlett-anjou_fruit_cold_conditioning_PRJNA527142/SRR8733434.sra_2.fastq,\
/Users/jon.eilers/Desktop/rna-mapping/sra_files/bartlett-anjou_fruit_cold_conditioning_PRJNA527142/SRR8733435.sra_2.fastq

caffeinate star \
	--runThreadN 7 \
	--limitBAMsortRAM 6443418567 \
	--alignIntronMax 5000 \
	--twopassMode Basic \
	--outSAMtype BAM SortedByCoordinate \
	--outFileNamePrefix  /Users/jon.eilers/Desktop/rna-mapping/bartlett/PRJNA391797_polished_duli_isoliquiritin/PRJNA391797_polished_duli_isoliquiritin \
	--outSAMstrandField intronMotif \
	--genomeDir /Users/jon.eilers/Desktop/rna-mapping/index/polished_bartlett \
	--readFilesIn \
SRR5866154.sra_1.fastq,\
SRR5866155.sra_1.fastq,\
SRR5866156.sra_1.fastq,\
SRR5866157.sra_1.fastq,\
SRR5866158.sra_1.fastq,\
SRR5866159.sra_1.fastq,\
SRR5866160.sra_1.fastq,\
SRR5866161.sra_1.fastq,\
SRR5866162.sra_1.fastq,\
SRR5866163.sra_1.fastq,\
SRR5866164.sra_1.fastq,\
SRR5866165.sra_1.fastq,\
SRR5866166.sra_1.fastq,\
SRR5866167.sra_1.fastq,\
SRR5866168.sra_1.fastq,\
SRR5866169.sra_1.fastq,\
SRR5866170.sra_1.fastq,\
SRR5866171.sra_1.fastq,\
SRR5866154.sra_2.fastq,\
SRR5866155.sra_2.fastq,\
SRR5866156.sra_2.fastq,\
SRR5866157.sra_2.fastq,\
SRR5866158.sra_2.fastq,\
SRR5866159.sra_2.fastq,\
SRR5866160.sra_2.fastq,\
SRR5866161.sra_2.fastq,\
SRR5866162.sra_2.fastq,\
SRR5866163.sra_2.fastq,\
SRR5866164.sra_2.fastq,\
SRR5866165.sra_2.fastq,\
SRR5866166.sra_2.fastq,\
SRR5866167.sra_2.fastq,\
SRR5866168.sra_2.fastq,\
SRR5866169.sra_2.fastq,\
SRR5866170.sra_2.fastq,\
SRR5866171.sra_2.fastq

caffeinate star \
	--runThreadN 7 \
	--limitBAMsortRAM 36521281127 \
	--alignIntronMax 5000 \
	--twopassMode Basic \
	--outSAMtype BAM SortedByCoordinate \
	--outFileNamePrefix  /Users/jon.eilers/Desktop/rna-mapping/bartlett/PRJNA611986_polished_redclapp_anthocyanin/redclapp_anthocyanin_PRJNA611986 \
	--outSAMstrandField intronMotif \
	--genomeDir /Users/jon.eilers/Desktop/rna-mapping/index/polished_bartlett \
	--readFilesIn \
/Users/jon.eilers/Desktop/rna-mapping/sra_files/redclapp_anthocyanin_PRJNA611986/SRR11290025.sra_1.fastq,\
/Users/jon.eilers/Desktop/rna-mapping/sra_files/redclapp_anthocyanin_PRJNA611986/SRR11290026.sra_1.fastq,\
/Users/jon.eilers/Desktop/rna-mapping/sra_files/redclapp_anthocyanin_PRJNA611986/SRR11290027.sra_1.fastq,\
/Users/jon.eilers/Desktop/rna-mapping/sra_files/redclapp_anthocyanin_PRJNA611986/SRR11290028.sra_1.fastq,\
/Users/jon.eilers/Desktop/rna-mapping/sra_files/redclapp_anthocyanin_PRJNA611986/SRR11290029.sra_1.fastq,\
/Users/jon.eilers/Desktop/rna-mapping/sra_files/redclapp_anthocyanin_PRJNA611986/SRR11290030.sra_1.fastq,\
/Users/jon.eilers/Desktop/rna-mapping/sra_files/redclapp_anthocyanin_PRJNA611986/SRR11290031.sra_1.fastq,\
/Users/jon.eilers/Desktop/rna-mapping/sra_files/redclapp_anthocyanin_PRJNA611986/SRR11290032.sra_1.fastq,\
/Users/jon.eilers/Desktop/rna-mapping/sra_files/redclapp_anthocyanin_PRJNA611986/SRR11290033.sra_1.fastq,\
/Users/jon.eilers/Desktop/rna-mapping/sra_files/redclapp_anthocyanin_PRJNA611986/SRR11290034.sra_1.fastq,\
/Users/jon.eilers/Desktop/rna-mapping/sra_files/redclapp_anthocyanin_PRJNA611986/SRR11290025.sra_2.fastq,\
/Users/jon.eilers/Desktop/rna-mapping/sra_files/redclapp_anthocyanin_PRJNA611986/SRR11290026.sra_2.fastq,\
/Users/jon.eilers/Desktop/rna-mapping/sra_files/redclapp_anthocyanin_PRJNA611986/SRR11290027.sra_2.fastq,\
/Users/jon.eilers/Desktop/rna-mapping/sra_files/redclapp_anthocyanin_PRJNA611986/SRR11290028.sra_2.fastq,\
/Users/jon.eilers/Desktop/rna-mapping/sra_files/redclapp_anthocyanin_PRJNA611986/SRR11290029.sra_2.fastq,\
/Users/jon.eilers/Desktop/rna-mapping/sra_files/redclapp_anthocyanin_PRJNA611986/SRR11290030.sra_2.fastq,\
/Users/jon.eilers/Desktop/rna-mapping/sra_files/redclapp_anthocyanin_PRJNA611986/SRR11290031.sra_2.fastq,\
/Users/jon.eilers/Desktop/rna-mapping/sra_files/redclapp_anthocyanin_PRJNA611986/SRR11290032.sra_2.fastq,\
/Users/jon.eilers/Desktop/rna-mapping/sra_files/redclapp_anthocyanin_PRJNA611986/SRR11290033.sra_2.fastq,\
/Users/jon.eilers/Desktop/rna-mapping/sra_files/redclapp_anthocyanin_PRJNA611986/SRR11290034.sra_2.fastq
```
