# Supplementary material for: Building a foundation for gene family analysis in Rosaceae genomes with a novel workflow: A case study in Pyrus architecture genes
Source: Front Plant Sci. 2022 Nov 14;13:975942. doi: 10.3389/fpls.2022.975942 (PMC9702816; doi:10.3389/fpls.2022.975942)
Supplement: Supplementary file 1 [file DataSheet_1.zip › SupFiles/SupFile8_Scripts/commands_docker_apollo.md]

I have separated out the command and notes so that if you want, you can simply tweak the commands to reflect your working environment and copy/paste into a bash terminal

# setting up a Docker Apollo Container

make sure Docker is installed on your computer
 
1: create a folder where you want to keep the apollo data and database. I tend to call the folder 'apollo'
2: within that folder create two folders. One called 'jbrowse' and the other called 'postgres'
3: within the jbrowse folder create a folder called root. Then within the root folder create a folder called directory
4: within the postgres folder create a folder called data. within the data folder create a folder called directory. 

Explanation of each part
```bash
docker run --memory=10g -it  # mac desktop docker seems to ignore this first command about memory
    -v /Users/jon.eilers/Desktop/apollo/jbrowse/root/directory:/data  # I am not actually sure, but this has something to do with data storage
    -v /Users/jon.eilers/Desktop/apollo/postgres/data/directory:/var/lib/postgresql # this is telling docker where the permanent database can be found 
    -v /Users/jon.eilers/Desktop/apollo/jbrowse/root/apollo_data:/data/temporary/apollo_data # I am not sure why, but this is actually where the permanent data lives such as the genome, bam, and gff3 files
    -e APOLLO_ADMIN_EMAIL=ars # admin user name. apollo asks for when you login. I don't think you actually have to set this
    -e APOLLO_ADMIN_PASSWORD=pyrus # password, meh
    -p 8888:8080 quay.io/gmod/apollo:latest # the local host address that docker will use and the docker image it will use. 
```

when you run the above command, it should automatically begin pulling down the apollo docker image

The actual command
```bash
docker run --memory=10g -it  \
    -v /Users/jon.eilers/Desktop/apollo/jbrowse/root/directory:/data  \
    -v /Users/jon.eilers/Desktop/apollo/postgres/data/directory:/var/lib/postgresql  \
    -v /Users/jon.eilers/Desktop/apollo/jbrowse/root/apollo_data:/data/temporary/apollo_data \
    -e APOLLO_ADMIN_EMAIL=ars \
    -e APOLLO_ADMIN_PASSWORD=pyrus \
    -p 8888:8080 quay.io/gmod/apollo:latest
```

The official docker installation instructions can be found here: https://genomearchitect.readthedocs.io/en/latest/Docker.html


Once the docker container is up and running you can upload the genome using the add organism button at the bottom of the organism tab. The genome has to be have an index file in the same folder as the genome fasta. Also note, depending on the size of the genome this can take more than a few seconds. It will notify you when the genome has been added. 

gene models and other gff3 files can be added using the add track button under the track tab. 

Bam files have to be copied/pasted to the raw sequence folder (or make a subfolder called bam). In my case /Users/jon.eilers/Desktop/apollo/jbrowse/root/apollo_data/37-Bartlett/raw/ and a perl script used to add the info the tracklist file. the HowTo is below. 


-----------------------------------------------------------------------------------------------------------------------------

# Outline of preparing bam files for viewing in Apollo

Note: I used conda for most bioinformatic tools. Unless that's not an option. I have found that creating separate conda environments for each tool prevents the conda package manager from running into package requirement conflicts - that's to says - makes life easier. I have included the conda commands I use for that in the bash commands below

## running SRA fastq extraction 

I have been downloading the SRA files of pear rna-seq data from NCBI. Skip this step if you are using NCBI data. 

```bash
conda create -n sratools
conda activate sratools
conda install -c bioconda sra-tools
fasterq-dump *.sra --threads 6 --outdir ../fastq 
```

## Commands for mapping rna-seq reads to genome


```bash
conda create -n star # creating a conda environment for STAR 
conda activate star # activating the conda environment
conda install -c bioconda star # installing STAR
```

STAR requires a genome index before mapping rna-seq reads to the genome
```bash
star \
	--runThreadN 7 \
	--runMode genomeGenerate \
	--genomeDir /Users/jeilers/Desktop/star_mapping \
	--genomeFastaFiles /Users/jeilers/Desktop/PyrusCommunis_BartlettDHv2.0.fasta \
	--genomeSAindexNbases 13
```

Here is a link to the github for STAR: https://github.com/alexdobin/STAR

for running STAR on mac, ulimit has to be set higher. This will change the number of files that can be open in parallel
```bash
ulimit -n 1024
```

This is the command for mapping the reads to the genome and a brief explanation of each part of the command
```bash
caffeinate star # caffeinate makes it so the mac OS doesn't go to sleep while STAR is running
	--runThreadN 7  # number of cpu cores to use 
	--limitBAMsortRAM 6443418567 # amount of ram to use for sorting the bam file after mapping
	--alignIntronMax 10000 # max size of introns allowed. If this is too high, the bam file will be unintelligible 
	--outSAMtype BAM SortedByCoordinate # sorting the bam file. required for use in apollo 
	--outFileNamePrefix  /Users/jon.eilers/Desktop/PRJNA611986_redclapp_anthocyanin/star_mapped_bam/red_clapp_anthocyanin # output directory and name of output file
	--outSAMstrandField intronMotif # I forget what this oen is
	--genomeDir /Users/jon.eilers/Desktop/pyrus_genome_index # the folder where the genome STAR genome index is located
	--readFilesIn # long long list of fastq files
```

Also note, star requires a list of fastq files. If they are paired, all of the pair 1 files are listed first and then the pair 2 files. see below for an example

The actual command
```bash
caffeinate star \
	--runThreadN 7 \
	--limitBAMsortRAM 6443418567 \
	--alignIntronMax 10000 \
	--outSAMtype BAM SortedByCoordinate \
	--outFileNamePrefix  /Users/jon.eilers/Desktop/PRJNA611986_redclapp_anthocyanin/star_mapped_bam/red_clapp_anthocyanin \
	--outSAMstrandField intronMotif \
	--genomeDir /Users/jon.eilers/Desktop/pyrus_genome_index \
	--readFilesIn \
/Users/jon.eilers/Desktop/PRJNA611986_redclapp_anthocyanin/fastq/SRR11290024.sra_1.fastq,\
/Users/jon.eilers/Desktop/PRJNA611986_redclapp_anthocyanin/fastq/SRR11290025.sra_1.fastq,\
/Users/jon.eilers/Desktop/PRJNA611986_redclapp_anthocyanin/fastq/SRR11290026.sra_1.fastq,\
/Users/jon.eilers/Desktop/PRJNA611986_redclapp_anthocyanin/fastq/SRR11290027.sra_1.fastq,\
/Users/jon.eilers/Desktop/PRJNA611986_redclapp_anthocyanin/fastq/SRR11290028.sra_1.fastq,\
/Users/jon.eilers/Desktop/PRJNA611986_redclapp_anthocyanin/fastq/SRR11290029.sra_1.fastq,\
/Users/jon.eilers/Desktop/PRJNA611986_redclapp_anthocyanin/fastq/SRR11290030.sra_1.fastq,\
/Users/jon.eilers/Desktop/PRJNA611986_redclapp_anthocyanin/fastq/SRR11290031.sra_1.fastq,\
/Users/jon.eilers/Desktop/PRJNA611986_redclapp_anthocyanin/fastq/SRR11290032.sra_1.fastq,\
/Users/jon.eilers/Desktop/PRJNA611986_redclapp_anthocyanin/fastq/SRR11290033.sra_1.fastq,\
/Users/jon.eilers/Desktop/PRJNA611986_redclapp_anthocyanin/fastq/SRR11290034.sra_1.fastq,\
/Users/jon.eilers/Desktop/PRJNA611986_redclapp_anthocyanin/fastq/SRR11290035.sra_1.fastq,\
/Users/jon.eilers/Desktop/PRJNA611986_redclapp_anthocyanin/fastq/SRR11290024.sra_2.fastq,\
/Users/jon.eilers/Desktop/PRJNA611986_redclapp_anthocyanin/fastq/SRR11290024.sra_2.fastq,\
/Users/jon.eilers/Desktop/PRJNA611986_redclapp_anthocyanin/fastq/SRR11290024.sra_2.fastq,\
/Users/jon.eilers/Desktop/PRJNA611986_redclapp_anthocyanin/fastq/SRR11290024.sra_2.fastq,\
/Users/jon.eilers/Desktop/PRJNA611986_redclapp_anthocyanin/fastq/SRR11290024.sra_2.fastq,\
/Users/jon.eilers/Desktop/PRJNA611986_redclapp_anthocyanin/fastq/SRR11290024.sra_2.fastq,\
/Users/jon.eilers/Desktop/PRJNA611986_redclapp_anthocyanin/fastq/SRR11290024.sra_2.fastq,\
/Users/jon.eilers/Desktop/PRJNA611986_redclapp_anthocyanin/fastq/SRR11290024.sra_2.fastq,\
/Users/jon.eilers/Desktop/PRJNA611986_redclapp_anthocyanin/fastq/SRR11290024.sra_2.fastq
```


## command to generate a bam index file for use in apollo and other broswers

After the bam file is generated, you'll need to create an index file for it before using it with Apollo. 

```bash
conda create -n samtools
conda install -c bioconda samtools
conda activate samtools
samtools index /Users/jon.eilers/Desktop/apollo/jbrowse/root/apollo_data/37-Bartlett/raw/red_clapp_anthocyaninAligned.sortedByCoord.out.bam
```

## adding bam track to apollo 

Because apollo is being used in a docker container, the file locations can be a little strange. 
```bash
add-bam-track.pl \
	--bam_url /37-Bartlett/raw/PRJNA451427_Aligned.sortedByCoord.out.bam  # the 37-Bartlett in this example will be the folder that is underneath the apollo-data folder
    --label Abate_Fetel_fruit_PRJNA451427 # file name? not sure
    --key "Abate_Fetel_fruit_PRJNA451427" # what will show up in the apollo track options 
    -i /Users/jon.eilers/Desktop/apollo/jbrowse/root/apollo_data/37-Bartlett/trackList.json # absolute path to the trackList.json that contains information on the apollo tracks
```

```bash
conda create -n jbrowse
conda install -c bioconda jbrowse
conda activate jbrowse
add-bam-track.pl \
	--bam_url /37-Bartlett/raw/PRJNA451427_Aligned.sortedByCoord.out.bam \
    --label Abate_Fetel_fruit_PRJNA451427 \
    --key "Abate_Fetel_fruit_PRJNA451427" \
    -i /Users/jon.eilers/Desktop/apollo/jbrowse/root/apollo_data/37-Bartlett/trackList.json

```

Note: be careful with the '/' in the bam_url. won't work if they are missing
