# Supplementary material for: Building a foundation for gene family analysis in Rosaceae genomes with a novel workflow: A case study in Pyrus architecture genes
Source: Front Plant Sci. 2022 Nov 14;13:975942. doi: 10.3389/fpls.2022.975942 (PMC9702816; doi:10.3389/fpls.2022.975942)
Supplement: Supplementary file 1 [file DataSheet_1.zip › SupFiles/SupFile8_Scripts/newick2nexml_dendroscope_source_generator_26genomes_Rosaceae_color_blind_new_background_renamed.pl]

### this script changes the color of gene names in the phylogenetic tree by creating a dendroscope source file.

#!/usr/bin/perl

use strict;

if (!$ARGV[0]) {
    print "USAGE: newick2nexml_dendroscope_source_generator.pl <newick_tree_dir>\n\n";
    print "Please give full paths to input directories\n\n";
    exit(1);
}

print "Start "; system "date";

my $tree_dir = $ARGV[0];
my %color = (Phypa => '0 0 0', Selmo  => '0 0 0', Pinta => '128 128 128', Ambtr => '128 128 128', Spipo => '213 94 0', Elagu => '213 94 0', Musac => '213 94 0', Sorbi => '213 94 0', 
	     Orysa => '213 94 0', Aquco => '0 114 178', Nelnu => '0 114 178', Vitvi => '220 38 127', Eucgr => '220 38 127', Carpa => '220 38 127', 
	     Thepa => '220 38 127', Theca => '220 38 127', Arath => '220 38 127', Manes => '220 38 127', Poptr => '220 38 127', Prupe => '220 38 127', Pruav => '220 38 127', Pyrusco => '220 38 127', Pyrbr => '220 38 127', Rosch => '220 38 127', Phavu => '220 38 127', Medtr => '220 38 127', Glyma => '220 38 127', 
	     Frave => '220 38 127', Betvu => '0 158 115', Solly => '0 158 115', Utrgi => '0 158 115', Mimgu => '0 158 115', Stras => '0 158 115', Pyrco => '220 38 127', Maldo => '220 38 127', Malsy => '220 38 127', Malsi => '220 38 127', Ruboc => '220 38 127', PbPIN => '220 38 127');
 my %fillColor = (Maldo => '193 243 255', Pyrusco => '153 255 153', Pyrbr => '153 255 153', Pyrco => '153 255 153', Malsy => '193 243 255', Malsi => '193 243 255', PbPIN => '193 243 255', Pruav => '255 204 204', Prupe => '255 204 204');
opendir (DIR, "$tree_dir") or die $!;
while (my $file = readdir(DIR)) {
    if ($file !~ /^(\S+)\.fna\.aln\.tree$/){next;} # change pattern matching input
    my $ortho = $1;
    open (OUT, ">$tree_dir/$ortho.dendroscope.source") or die $!;
    print OUT "open file=$tree_dir/$file;\n"; # change file strings patterns
    foreach my $taxa (keys %color){
	print OUT "find searchtext=$taxa;\n";
	print OUT "set labelcolor=$color{$taxa};\n";
	if ($fillColor{$taxa}){
	    print OUT "set labelfillcolor=$fillColor{$taxa};\n";
	}    
	print OUT "deselect all;\n";
    } 
    print OUT "save format=nexml file=$tree_dir/$ortho.RAxML.nexml;\n"; # change file strings pattern 
    #print OUT "save format=nexml file=$tree_dir/$ortho.FastTree.nexml;\n"; # change file strings pattern
    close OUT;
}
closedir(DIR);

print "Stop "; system "date";
exit(0);
