# Supplementary material for: Building a foundation for gene family analysis in Rosaceae genomes with a novel workflow: A case study in Pyrus architecture genes
Source: Front Plant Sci. 2022 Nov 14;13:975942. doi: 10.3389/fpls.2022.975942 (PMC9702816; doi:10.3389/fpls.2022.975942)
Supplement: Supplementary file 1 [file DataSheet_1.zip › SupFiles/SupFile8_Scripts/bitacora.md]

# extracting arabidopsis genes from orthogroups

```bash
## IPT gene family
grep -A1 "gnl_Arath_TAIR10" 274.faa > atIPT.faa
grep -A1 "gnl_Arath_TAIR10" 5359.faa >> atIPT.faa
grep -A1 "gnl_Arath_TAIR10" 8985.faa >> atIPT.faa

## GID
grep -A1 "gnl_Arath_TAIR10" 2407.faa >> atGID.faa

## WRKY9
grep -A1 "gnl_Arath_TAIR10" 946.faa >> atWRKY9.faa

## DWF4
grep -A1 "gnl_Arath_TAIR10" 394.faa >> atDWF4.faa

## MAX
grep -A1 "gnl_Arath_TAIR10" 3163.faa >> atMAX.faa
grep -A1 "gnl_Arath_TAIR10" 4063.faa >> atMAX.faa
grep -A1 "gnl_Arath_TAIR10" 5928.faa >> atMAX.faa
grep -A1 "gnl_Arath_TAIR10" 8031.faa >> atMAX.faa

## IGT_LAZY
grep -A1 "gnl_Arath_TAIR10" 2984.faa >> atIGT_LAZY.faa

## IGT_TAC1
grep -A1 "gnl_Arath_TAIR10" 9753.faa >> atIGT_TAC1.faa

## IGT_DRO
grep -A1 "gnl_Arath_TAIR10" 3596.faa >> atIGT_DRO.faa

## EIN2
grep -A1 "gnl_Arath_TAIR10" 3655.faa >> atEIN2.faa

## GA2OX
grep -A1 "gnl_Arath_TAIR10" 594.faa >> atGA2OX.faa
grep -A1 "gnl_Arath_TAIR10" 894.faa >> atGA2OX.faa

## GA3OX
grep -A1 "gnl_Arath_TAIR10" 1006.faa >> atGA3OX.faa

# GA20OX
grep -A1 "gnl_Arath_TAIR10" 660.faa >> atGA20OX.faa
```

# extracting peach genes from orthogroups
```bash
## IPT gene family
grep -A1 "gnl_Prupe_v2.1_Prupe" 274.faa > ppIPT.faa
grep -A1 "gnl_Prupe_v2.1_Prupe" 5359.faa >> ppIPT.faa
grep -A1 "gnl_Prupe_v2.1_Prupe" 8985.faa >> ppIPT.faa

## GID
grep -A1 "gnl_Prupe_v2.1_Prupe" 2407.faa >> ppGID.faa

## WRKY9
grep -A1 "gnl_Prupe_v2.1_Prupe" 946.faa >> ppWRKY9.faa

## DWF4
grep -A1 "gnl_Prupe_v2.1_Prupe" 394.faa >> ppDWF4.faa

## MAX
grep -A1 "gnl_Prupe_v2.1_Prupe" 3163.faa >> ppMAX.faa
grep -A1 "gnl_Prupe_v2.1_Prupe" 4063.faa >> ppMAX.faa
grep -A1 "gnl_Prupe_v2.1_Prupe" 5928.faa >> ppMAX.faa
grep -A1 "gnl_Prupe_v2.1_Prupe" 8031.faa >> ppMAX.faa

## IGT_LAZY
grep -A1 "gnl_Prupe_v2.1_Prupe" 2984.faa >> ppIGT_LAZY.faa

## IGT_TAC1
grep -A1 "gnl_Prupe_v2.1_Prupe" 9753.faa >> ppIGT_TAC1.faa

## IGT_DRO
grep -A1 "gnl_Prupe_v2.1_Prupe" 3596.faa >> ppIGT_DRO.faa

## EIN2
grep -A1 "gnl_Prupe_v2.1_Prupe" 3655.faa >> ppEIN2.faa

## GA2OX
grep -A1 "gnl_Prupe_v2.1_Prupe" 594.faa >> ppGA2OX.faa
grep -A1 "gnl_Prupe_v2.1_Prupe" 894.faa >> ppGA2OX.faa

## GA3OX
grep -A1 "gnl_Prupe_v2.1_Prupe" 1006.faa >> ppGA3OX.faa

# GA20OX
grep -A1 "gnl_Prupe_v2.1_Prupe" 660.faa >> ppGA20OX.faa
```


for pulling PINs and AUX/LAX
```bash
# peach PINs
grep -A1 "gnl_Prupe_v2.1_Prupe" 438.faa >> ppPIN.faa
grep -A1 "gnl_Prupe_v2.1_Prupe" 1145.faa >> ppGA20OX.faa

# peach AUX/LAX
grep -A1 "gnl_Prupe_v2.1_Prupe" 620.faa >> ppAUX-LAX.faa

```

# extracting apple genes from orthogroups

```bash
grep -A1 "gnl_Prupe_v2.1_Prupe" 620.faa >> ppAUX-LAX.faa
```

# running bitacora with the above arabidopsis gene families

clone bitacora github repository
```bash

```

download gemoma
```bash

```

install dependencies
```bash
conda activate bitacora
conda install -c bioconda mafft 
conda install -c bioconda hmmer 
conda install -c bioconda java-jdk=8.0.112
```

prepping files for use in bitacora
```bash
for f in *.fasta
do
	echo $f
      pwd
	subdir=${f%%.*}
	mkdir $subdir
	mafft --auto $f > "${subdir}_db.aln"
	mv -v "${subdir}_db.aln" "$subdir"
	cd $subdir
      pwd
	hmmbuild "${subdir}_db.hmm" "${subdir}_db.aln"
	cd ..
done
```

note: fasta files have to be renamed to ```{stuff}_db.fasta```


bitacora command for running in genome mode
```bash
for f in *
do
	cd /Users/jon.eilers/Desktop/bitacora/bitacora/
	caffeinate ./runBITACORA_command_line.sh \
      -m genome \
      -t 7 \
      -r T \
      -sp /Users/jon.eilers/Desktop/bitacora/bitacora/Scripts \
      -gp /Users/jon.eilers/Desktop/bitacora/bitacora/GeMoMa/GeMoMa-1.7.1.jar \
      -n pcommunis \
      -g /Users/jon.eilers/Desktop/PyrusCommunis_BartlettDHv2.0.fasta \
      -q /Users/jon.eilers/Desktop/arabidopsis_Fasta/peach/$f
    cd /Users/jon.eilers/Desktop/arabidopsis_Fasta/peach
done		
```


bitacora command for running in full mode
```bash
for f in *
do
      cd /Users/jon.eilers/Desktop/bitacora/bitacora/
      caffeinate ./runBITACORA_command_line.sh \
      -m full \
      -p /Users/jon.eilers/Desktop/PyrusCommunis_BartlettDHv2.0.pep.fasta \
      -f /Users/jon.eilers/Desktop/PyrusCommunis_BartlettDHv2.0.corrected.gff \
      -t 7 \
      -r T \
      -sp /Users/jon.eilers/Desktop/bitacora/bitacora/Scripts \
      -gp /Users/jon.eilers/Desktop/bitacora/bitacora/GeMoMa/GeMoMa-1.7.1.jar \
      -n pcommunis \
      -g /Users/jon.eilers/Desktop/PyrusCommunis_BartlettDHv2.0.fasta \
      -q /Users/jon.eilers/Desktop/arabidopsis_Fasta/peach/$f
    cd /Users/jon.eilers/Desktop/arabidopsis_Fasta/peach
done        
```

IGT family
```bash
caffeinate ./runBITACORA_command_line.sh \
      -m genome \
      -t 7 \
      -r T \
      -sp /Users/jon.eilers/Desktop/bitacora/bitacora/Scripts \
      -gp /Users/jon.eilers/Desktop/bitacora/bitacora/GeMoMa/GeMoMa-1.7.1.jar \
      -n pcommunis \
      -g /Users/jon.eilers/Desktop/PyrusCommunis_BartlettDHv2.0.fasta \
      -q /Users/jon.eilers/Desktop/arabidopsis_Fasta/arabidopsis/atIGT_db

caffeinate ./runBITACORA_command_line.sh \
      -m full \
      -p /Users/jon.eilers/Desktop/PyrusCommunis_BartlettDHv2.0.pep.fasta \
      -f /Users/jon.eilers/Desktop/PyrusCommunis_BartlettDHv2.0.corrected.gff \
      -t 7 \
      -r T \
      -sp /Users/jon.eilers/Desktop/bitacora/bitacora/Scripts \
      -gp /Users/jon.eilers/Desktop/bitacora/bitacora/GeMoMa/GeMoMa-1.7.1.jar \
      -n pcommunis \
      -g /Users/jon.eilers/Desktop/PyrusCommunis_BartlettDHv2.0.fasta \
      -q /Users/jon.eilers/Desktop/arabidopsis_Fasta/arabidopsis/atIGT_db
```

IPT3 gene
```bash
caffeinate ./runBITACORA_command_line.sh \
      -m genome \
      -t 7 \
      -r T \
      -sp /Users/jon.eilers/Desktop/bitacora/bitacora/Scripts \
      -gp /Users/jon.eilers/Desktop/bitacora/bitacora/GeMoMa/GeMoMa-1.7.1.jar \
      -n pcommunis \
      -g /Users/jon.eilers/Desktop/PyrusCommunis_BartlettDHv2.0.fasta \
      -q /Users/jon.eilers/Desktop/arabidopsis_Fasta/arabidopsis/atIPT3_db

caffeinate ./runBITACORA_command_line.sh \
      -m full \
      -p /Users/jon.eilers/Desktop/PyrusCommunis_BartlettDHv2.0.pep.fasta \
      -f /Users/jon.eilers/Desktop/PyrusCommunis_BartlettDHv2.0.corrected.gff \
      -t 7 \
      -r T \
      -sp /Users/jon.eilers/Desktop/bitacora/bitacora/Scripts \
      -gp /Users/jon.eilers/Desktop/bitacora/bitacora/GeMoMa/GeMoMa-1.7.1.jar \
      -n pcommunis \
      -g /Users/jon.eilers/Desktop/PyrusCommunis_BartlettDHv2.0.fasta \
      -q /Users/jon.eilers/Desktop/arabidopsis_Fasta/arabidopsis/atIPT3_db
```
