# Supplementary material for: Building a foundation for gene family analysis in Rosaceae genomes with a novel workflow: A case study in Pyrus architecture genes
Source: Front Plant Sci. 2022 Nov 14;13:975942. doi: 10.3389/fpls.2022.975942 (PMC9702816; doi:10.3389/fpls.2022.975942)
Supplement: Supplementary file 1 [file DataSheet_1.zip › SupFiles/SupFile6_Bartlett.DH_v2_final_gene_models/OG394.fna]

>Pyrco_BartlettDH_DWF4_Chr7 Pyrco_BartlettDH_07g19970
ATGGATTTCCTCTTCTCATTTTTCTTGGTTTTCTCTCTCCTTTCAACCCTAGTTTTTATTTTTCTCAGAAAGTCTAGGTGCCGGAGGCTGAGGCTGCCTCCGGGGAATCTAGGGTTACCATTTATAGGGGAGACTCTGCAGCTCATCTCAGCCTACAAGACTGAGAACCCCGAACCGTTCATCGACGAGCGCGTGAACCGGTTCGGACCCTTATTCACAACTCACGTGTTCGGAGAGCCGACCGTGTTCTCCACCGACCCGGAGACCAATCGGTTCATCTTGCAGAACGAAGGGAAGCTGTTCGAGTGCAGCTACCCGGGCTCCATAACCAACCTTATGGGGAAGCACTCTTTGCTGCTGATGAAGGGCAGCCTCCATAAACGGATGCATTCTCTGACCATGAGCTTTGCAAACTCTTCGATCATTAGGGACCACCTTTTGGACGACATAGACCGGTTGATCCGGCTCAACATGGATTCCTGGGCCGACCGGATCTTTCTCATGGAGGAGGCCAAAAAGATAACTTTTGAACTAGCAGTGAAGCAACTCATGAGCTTTGATCCAAATGACTGGACCGAGAGTCTAAGAAAGGAGTACGTCCTACTAATCGAAGGCTTCTTCTCCGTTCCTTTGCCTCTAGTTTCCACCACCTACCGCCGGGCTATCACTGCTAGGACAAAGGTGGCGGAAGCGTTGAGCTTGATAGTGAGGCAGAGGAGGGAGGAGAGCGAAGCCGGGAAGAGAAAAGAGGACATGTTAGGCGCACTTTTGGGCCGAGACACCGCATTCTCCGACGAGGAGATTGTGGATTTCTTGCTTGCTTTGCTGGTGGCCGGCTACGAAACCACTTCAACAATCATGACACTTGCCGTCAAGTTCTTAACGGAGACACCTCTGGCCCATGCTCAACTCAAGGAAGAACATGAGCAAATTAGGGCGAAAAAGAAGTCGTCAAAGCCTCTGGAATGGAGTGATTATAAGGCAATGCCATTCACTCAATGTGTTGTCAACGAGACATTGCGAGTTGCAAACATAATTAGCGGGATATTTAGGCGGGCAATGACGGACGTTCACATTAAAGGATACACAATCCCTAAAGGATGGAAGGTATTTGCATCGTTTCGTGCTGTACATCTAGACCAAGATCATTTCAAGGACGCTCGAACTTTTAATCCATGGAGGTGGCAGAACAAATCTGGTCTGACCACAAGCCCACCAAATGTGTTCACACCATTTGGAGGAGGGCCAAGGCTGTGCCCCGGCTATGAGCTTGCGAGAGTAGAAATCTCCGTCTTCCTTCATCACTTAGTCACTCGTTTTAGTTGGGTTCCTGCCGAGGAAGATAAGCTGGTGTTTTTTCCGACGACGAGGACGCAGAAGAGGTACCCGATCAATGTGCAGCGGAGGAACAATGTGTCATATGGGCAATGTAAA
>Pyrco_BartlettDH_new_DWF4_Chr1 OG394_DWF4.Chr1_pilon.1
ATGGATTTCCTCTTCTCATTTTTCTTGGTTTTCTCTCTCCTTCCAACCGTAGTTTACGTTTTTCTGAGAAAGTCTAGGTGCCGGAGGCTGAGGCTGCCTCCGGGGAATCTAGGGCTACCATTTATAGGGGAGACTCTGCAGCTCATCTCAGCCTACAAGACTGAGAACCCCGAACCGTTCATCGACGAGCGCGTGAACCGGTTTGGATCCATATTCACGACTCACGTGTTCGGAGAGCCGACCGTGTTCTCCACCGACCCGGAGACCAATCGGTTCATCCTGCAGAACGAAGGGAAGCTGTTCGAGTGCAGCTACCCGGGCTCCATAACCAACCTTATGGGGAAGCACTCTTTGCTGCTGATGAAGGGCAGCCTCCATAAACGGATGCATTCTCTGACTATGAGCTTTGCAAACTCCTCCATCATTAGGGACCACCTTTTGGACGACATAGACCGGTTGATCCGGCTCAACATGGATTCATGGGCCGACCGGATCTTTCTCATGGAGGAGGCCAAAAAGATCACTTTTGAACTAGCAGTGAAGCAACTCATGAGCTTTGATCCAAATGAATGGACCGAGAGTCTAAGGAAAGAGTACGTCCTACTGATCGAAGGCTTCTTCTCCGTTCCCTTGCCTCTATTTTCCACCACCTACCGCCGGGCCATTACTGCGCGGACAAAGGTGGCGGAGGCATTAACCTTGATAGTGAGGCAAAGGAGGGAGGAGAGCGAAGCCGGGCAGATAAAAGAGGACATGTTAGGCGCACTTTTGGGCGGAGACACCGCACTCTCCGACGAGGAGATTGTGGATTTCTTGCTTGCTTTGCTGGTGGCCGGCTATGAAACCACCTCAACAATCATGACACTTGCCGTAAAGTTCTTGACGGAGACACCTCTGGCCCATGCTCAACTCCAGGAAGAACATGAGCAAATTAGGGCGAACAAGAAGTCATCCGAGACTTTGGAATGGAGTGATTATAAGTCAATGCCATTCACTCAGTGTGTTGTAAACGAGACACTGCGAGTAGCAAACATAATTAGCGGGATATTTAGGCGGGCAATGACAGATGTTCACATTAAAGGATACACGATCCCTAAAGGTTGGAAGGTATTTGCATCGTTCCGTGCTGTACATCTTGATCAAGATCATTTCAAGGACGCTCGAACTTTTAATCCATGGAGGTGGCAGAACAACTCTGGACCGGTCACAAGCCCAGCAAATGTGTTCACACCATTCGGAGGAGGGCCAAGGCTGTGCCCAGGCTATGAGCTTGCCAGAGTAGAAATCTCGGTCTTCCTTCACCACTTAGTCACTCGTTTCAGTTGGGTTCCTGATGAGGAAGATAAGCTGGTGTTTTTTCCGACGACGAGGACGCAGAAGAGGTACCCGATCAATGTGCAGCGGAGGAACAATGTG
>Pyrco_BartlettDH_new_DWF4_Chr2_1 OG394_DWF4.Chr2_pilon.1
ATGGGATGGATTTTGGGATGTTGGGTTTTGGTGGGAATTCTTGTAGGATCATTGTATTGGTTTAACAAGGAGAAGAAGAACCAGAACAAGAAGGATAGGGAAATTCAAAAGGGTCAAGTTCCAAAAGGGAAGTTAGGTTGGCCCTTCATAGGAGAAACCCTTGACTTCATTGCTTGTGGCTACACCTCTCGACCTGTCAGCTTCATGGAAAAACGCAGATCTCTGTATGGAAAGGTGTTTAAGACTAACATATTGGGGACTCCTATCATAGTATCCACGGATGCTGAGGTGAACAAGGTGGTAATGCAAAACTATGGAAATACTTTCATTCCTGCCTATCCGAAATCAATTACAGAACTGATGGGAAAATATTCTATTCTCCAAACAAATGGAAGCCTTCATAAGAGAGTGCATGGACTCATCGCTGGGTTTCTGAAATCACCACAGTTCAAAGCTCGAATCACCGCCGACATCGAAAATTCAATCAAGCTCAACTTGGCCCTTTGGAGAGACATGCAGTCTCCTATTTACGTCCAAGATGAAACCCAAAAGATTACCTTTGAAGTACTGGTTAAAGTATTAATGAGCATTGATCCTGGTGAAGACTTAAACCTTCTCAAGAGAGAATTTGAAGAGTTCATCAAAGGATTAATTTGCATACCAATCAAGCTCCCTGGAACTAGGCTATATAAATCTCTCAAGGCTAGAGAGCGATTGTTGAAGATGGTGGGGAAGATATTAGACACGAAAAAGATGGCAATGGAAAATACAATTTGTGCTCAAAAAACAATTCCTGTCAAAGACGCAATGGACGTGCTGTTAGAAGTTGGTGACCAAAAGAACGAGACTCAAGGCCTGCCGTTGGATTTCATCACCGGAAATATAATAGAGATGATGATCCCAGGAGAGGAGACTGTTCCCATGGCCATGACCCTTGCCGTCAAATTCCTAAGTGACAGCCCTGTGGCGTTAGACAAATTACGGGAGGAGAACATGGAATTGAAGAGGCAGAAGAAGAAGAAGAAGATTGATTCCACGGAAAATTATGCATGGACTGATTACATGTCCTTGCCATTTACTCAAAATGTGATAAGTGAGACTCTTAGAATGGCAAATATCATCAATGCTGTTTGGAGAAAAGCTCAAAAGGATGTTGAAATCAAAGGTTATTTGATCCCAAAAGGGTGGTGTGTCTTGGCATCTTTTACTTCTGTTCACATGGATGAAGAAAACTACAAAAACCCATATCAGTTTGATCCATGGAGATGGGAGAAATTAGAAGCTGCTGTAAACTACAACACTAGTTTTACACCCTTTGGTGGAGGACAGAGGCTGTGCCCTGGTTTGGAGCTATCCAGGCTTGAATTATCAATCTTTCTTCATCATCTTGTCACCAATTATAGATGGGTTGCTGAGAAGGATGACATTGTTCACTTTCCAATGGTCAAGATGAAGAGGAAATTGCCCATTAAAGTCACGTCCATAAACACG
>Pyrco_BartlettDH_new_DWF4_Chr2_2 OG394_DWF4.Chr2_pilon.2
ATGGCTGACTCAGAGATAATTCTCTGTCTTCTTCCATCAATCCTTGCTCTCTTCCTCTTCCTCATTCTCCTCAGAAGGAAACAGCACCAGAAAACCAGACTCAATCTCCCGCCAGGAAACATGGGTTGGCCTTTTCTTGGTGAAACCATTGGCTACTTGAAGCCCTACTCTGCAATCACCATTGGCAAATTCATGGAGCAGCATATCTCAAGGTATGGGAAAATTTACAAGTCAAATTTATTTGGGGAGTCAACAATTGTGTCAGCAGATGCAGGGCTCAACAGATTCATACTGCAGAATGAAGGGAGATTGTTTGAATGCAGCTACCCAAGAAGCATAGGAGGGATTCTTGGGAAATGGTCCATGCTGGTTTTGGTCGGTGACATGCACAGAGACATGAGGATGATATCTCTCAATTTCTTGAGCCATGCCAGGCTCAGGACCCATCTGATGAGAGAAGTAGAAAAGCACACTCTTCTTGTTTTGGGGAGTTGGAAGGAGAACTCTGTTTTTTCAGCTCAGGATGAAGCTAAGAAGTTCACATTCAACTTGATGGCCAAACATATCATGAGCTTGGAACCTGGAAAGCCAGAGACTGAGCAGCTCAAGAAACTGTATGTTACTTTCATGAAAGGTGTGGTTTCCCCTCCTGTGAATTTACCAGGAACAGCTTACAGAAGAGCCTTACAGTCAAGATCAACAATTCTGAAGTTTATAGAGTGCAAAATGAAAGAAAGATTAATGGAGGGAACCGAAAACATTGGGGAAGATGATCTGCTTGGATGGGTTTTGAAGAATTCAAATCTTTCAAAGGAGCAAATCCTTGACTTAATATTGAGCTTGCTCTTTGCTGGCCATGAAACTTCATCAGTCTCCATAGCTTTAGCAATTTACTTTTTACCAAGCTGCCCTAATGCAATTCTGCAATTAAGGGAAGAACACAGTGAAATTGCCAAAGCCAAGAAACTAGCAGGGAAGACAGAGTTGGATTGGGAGGATTACAAGAAAATGGAGTTCACTCAATGTGTTATCAGTGAGACGCTTCGGCTTGGGAATGTGGTGAGATTTTTACACAGAAAGGCTCTGAAGGATGTTCGGTACAAAGGGTATGACATTCCATGTGGGTGGAAAGTGCTTCCGGTGATTGCAGCCGTGCATTTGGATCCTTTACTTTTTGACCACCCTCAACACTTCAATCCATGGAGATGGCAGAATAACAACCACCACCACCGTGGATCATCATCAGCATCATGTTACACGAGCATGACAAGTAACAACTTTATGCCATTTGGGGGAGGACCACGACTTTGCGCCGGTTCAGAACTAGCCAAACTTGAAATGGCCGTTTTCATCCACCACCTTGTCCTCAACTTCCACTGGGACTTAGACGATCCTTTCGGCCAACCTCTTGCTTTCCCTTTTGTCGATTTCCAAAAAGGACTACCAATCACAGCCCACCGCTACCAAACTAATCTC
>Pyrco_BartlettDH_new_DWF4_Chr9_1
ATGGAAAATTCACTGATTGTACTAATATCAGCAGCAGCAGCAGCAGCAGCAGCAGCAACAGCAATCGTGTCGATCTTGTCCATAATATTCCTCTACAGAAACAACACCACCAACTCCAACTTTCTGAGGTTTTTTGCTGCTTCTGCTACTACTTCACTCATCGGATCAAAACACAGAAGAACCCAACTTCCTTTGGGAACTCTTGGGCTTCCTTTTCTTGGTGAAACCATTGAGTTTGTGACTTGTGCTTACTCCGACTGCCCTGAGAGCTTCATGGACAAGCGCCGCCACTTGTATGGGAAGGTGTTCAAGTCACACATATTTGGAAGTCCAACAATTGTATCAACAGATGCCGAAGTGAGTAAAATTGTTCTGCAGAGTGATGCAAAATCTTTTGTGCCATCTTACCCAAAATCTCTCACCGAGCTGATGGGGAAGTCCTCTATTTTGCTCATCAATGGATCCCTGCAGAGAAGAATCCATGGACTCATTGGAGCCTTTTTAAAGTCCCCACACCTCAAAGCTCAAATCACCACAGACATGCAAAACTATGTCCAACAATCCATGGCAAATTGGACAGACGACCATCCCATTTACATACAAGATGAAACCAAACATATTGCTTTCCAAGTACTTGTCAAAGCATTGATTAGTTTGGATCCTGGTGAGGACATGGAGTTCCTAAAGAAACAGTTCCAAGAATTCATTGCAGGCCTCATGTCTATACCCATAAACATTCCTGGAAATCATTACAGGCAAGCAAAGAAGAAAATGGTCAAGCTAGTACAGGAAATCATACAAGCTAAAAAAAAAGAGAGTGATATAATCTCCAACAAGGTTCCCAAAGATGTGGTAGATGTTCTGCTGAGAGACACAAGTGAGCAGTTAACAGGGGATCTGATAGCAGATAACATGATTGATATGATGATACCAGGGGAGGATTCAGTGCCACTTCTCATGACTCTTGCAATCAAATACCTCTCAGACTCCCCCACTGCTCTCCAACAATTAACTGAGGAGAACATGAAGTTAAAAGCTCTGAAAGATGAGCTTGGAGAGCCACTGTGTTGGAGTGATTACTTGTCCTTACCATTTACACAAAATGTGATCACAGAAACCCTAAGGATGGGAAACATCATAACTGGGGTGATGAGGAAGGCCATGAAAGATGTGGAGATAAAAGGGTATTTAATACCAAAGGGATGGTGTGTCTTCACATATTTCAGATCAGTTCATCTTGATCAGCATAACTATGATTGGCCTTATCACTTCAATCCATGGAGGTGGCAAGACAAAGATATGAGCAGCTGCAACTTCACTCCTTTTGGAGGAGGACAAAGGCTGTGTCCTGGACTTGACTTAGCAAGGCTTGAAGCCTCCATTTTCTTACACCACTTTGTCACTCGATTCAGGTGGGCGGCTGAGGAGGACACAATTGTGAACTTCCCCACAGTAAGAATGAAGCGGAGGATGCCAATCAGGGTCAAAAGGAAAGTTGGTGGGACCCACTAG
>Pyrco_BartlettDH_new_DWF4_Chr9_2 tempCh18.20Partial_9G_2_edt
ATGGTTGGCTTAGCCCCTATTTTATTTGCTCTCTTGCTAGGACTACCAATATTTGCTTATATTCTTGTGCAAATATTCTTTGTAGCACTACATGGTCATCAAAAGCCTGCTAAAAACTTGCCTCCTGGAAGCCTGGGATGGCCCTTGTTTGGAGAGACCCTGGGCTTCCTTAAGCCTCATTGTTCTAACACACTTGGAAGCTTCTTGCAACAACATTGCTCTAGATATGGGAAGGTTTTTAAATCGAATCTATTTGGTTCACCAACCATAGTTTCATGCGACCTTGAGCTCAACGCGTTTATTCTCCAGAACGAAGAGAAGCTTTTCCAAGCCAGCTACCCCAAGCCCATCCATGGCATTCTTGGAAAGCATTCTTTGCTCACCGTCACCGGTGAACTTCATAGAAAGCTTAGAAACATTGGTGTCAGCTTCATTGCCACCTCTAAGTCCTCGCCGGATTTCCTCCATTGGGTTCAGAAGCTGTCTATCTCAATGATGGAGTCGTGGAATGGCTGCGAACAAGTCTTCTTCTACAAACAAACTAAAGCTTTTACACTCCGTCTTATGGTGAACCACCTTCTGAGCGTTAAACCGGATGAGCCACTAGCCTCGAGAATATTACAAGACTTTGAAACCTACATGACGGGCTTTGTGTCTTTGCCGTTAAACATTCCGGGAACCGGTTATGCCAGGGCTGTGAAGGCTAGAGCAAGGCTTTCTTTCTCTGTTAAAGAGATTATGACAGAAAGAAGAAAAGGGAAAGCTAGCGGGCAGCTCAGAGGAGGAGAAGAAGACTTCTTAGACGTGATACTGTCGAAACAGAGTCTAACGGACGAAGAAATAGTGAGCATTGTGTTGGATATAATGCTCGGAGGCTACGAGACAACGGCGACCCTTATGTCATTGATTGTCTACTTTCTCGGCCATGCGCCAATTGCTTTTCACAAATTAAAGGAAGAACACCAAACGATAAGGGAAAACAAAAAGGATGGGGAATTGTTAAATTGGGAAGATTACAAGAAAATGGATTTTACTGACTATGTTATATATGAAGGTATGAGGTGTGGGAATGTAGTCAAATTTGTGCACAGGAAAGCTCTTGTAGACGTCAAATTTAAAGAATTCCTGATACCATCTGGATGGAAGGTTCTTCCAATTTTTACGGGGGCGCATATGGATCCAGATCTTCATGAGAATCCCACAGAGTTTGATCCTTGGAGATGGATTGATAATTTTAAAGAAATGAGCAAAAAGGTGACAGTATTTGGTGGTGGATCAAGGCTATGTCCGGGGGCTGAACTCGCTAAAGTAGTCATTTCATTCTTCCTTCATCATCTTATCCTTAGTTATAGATGGAAAACAAAATCAGATGATTGCCCACTTGCTTACCCTTACGTGCAATTTCGGAGAGGTTTGCTATTAGAAATTGAACCAGCTGCTTCAGATCAACAAGAAAAA
>Pyrco_BartlettDH_new_DWF4_Chr15_1 OG394_DWF4.Chr15_pilon.1
ATGGGATGGGTTTTGGGATGTTGGGTTTTGGTGGGAATTCTTGTAGGATCATTGTTCTGGTTTAATGAGAAGAAGAAGAAGAACCAGAACAAGAACGAGAGGGAAAATCAAAAGGGTCAGGTTCCAAAAGGGAAGTTAGGTTGGCCTTTGATAGGAGAAACCATTGACTTCATTGCTTGTGGCTACACCTCTCGACCTGTCAGCTTCATGGAAAAACGCAGATCTCTGTATGGAAAGGTGTTCAAGACAAACATTTTGGGGACTCCTATCATAGTGTCTACGGATGCTGAGGTGAACAAGGTGGTAATGCAAAACCATGGAAATACTTTCTTTCCTGCTTATCCGAAATCAATTACAGAACTGATGGGAAAATATTCAATTCTCCAAATAAATGGAAGCCTTCATAAGAGAGTGCATGGACTCATCGCTGGTTATCTGAAATCACCACAGTTCAAAGCTCGAATCACCGCCGACATCGAAAACTCAGTCAAGCTCAACCTGGCTCTTTGGAGAGACATGCAGTCTCCCATTTACGTCCAAGATGAAACCCAAAAGATTACATTTGAAGTTTTGGTTAAAGTATTAATGAGCGTTGATCCTGGTGAAGATTTAAACCTTCTGAAGAGAGAATTTGAAGAGTTCATCAAAGGTTTAATTTGCATACCTATCAAGCTCCCTGGAACTAGGCTGTATAAATCTCTCAAGGCTAGAGAGCGATTGTTGAAGATGGTGGGTAAAATATTAGAGGTGAAAAAGATGGCAATGGAAAATACAAATTGTACCCAAAATACAATTCCAGTCAAAGACGCAATGGATGTGCTGTTACGTGAAGGTGGTGAACAAAACAACGAGACTCATGCCCTGCCGTTGGATTTCATCACCGGAAATATAATAGAGATGATGATCCCAGGAGAGGAGACTGTTCCCATGGCCATGACCCTAGCGGTCAAGTTCCTAAGTGACAGCCCTGTGGCGTTAGACAAATTACGGGAGGAGAACATGGAATTCAAGAGGCAGAAGAACAAGTTTGATTCCTCGGAAAATTATGCATGGACTGATTACATGTCCTTGCCATTTACTCAAAATGTGATAAGTGAGACTCTTAGAATGGCAAATATCATCAATGCTGTTTGGAGAAAAGCTCAAAAGGATGTTGAAATCAAAGGTTATCTGATACCAAAAGGATCGTGTGTCTTGGCTTCTTTTACTTCTGTTCATATGGATGAAGAAAACTACAAAAACCCATATCAGTTTGATCCATGGAGATGGGAGAAATTAGAAGCTGCTGTAAACTACAACACTAGTTTTACACCATTTGGTGGAGGACAGAGGCTTTGCCCTGGTTTGGAGCTATCCAGGCTTGAATTATCAGTCTTTCTTCATCATCTTGTCACTAATTATAGATGGGTAGCTGAGAAGGATGGCATTGTTCACTTTCCAACCGTCAAGATGAAGAGGAAGCTGCCCATTACAGTCACGTCCATAAGCACT
>Pyrco_BartlettDH_new_DWF4_Chr15_2 OG394_DWF4.Chr15_pilon.2
ATGTCTGACTCAGAGATTATTCTCTGTCTTCTTCCATCAATTGTAGCTCTCTTCCTCTTCCTCATTCTTCTCAGAAGGAAGCAGAACCATAAAACCAGACTCAATCTCCCGCCAGGAAACATGGGTTGGCCTTTTCTTGGTGAAACCATTGGCTACTTGAAGCCCTACTCTGCAATCACCATTGGCAAATTCATGGAGGAGCATATCTCAAGGTATGGGAAAATTTACAAGTCGAATTTGTTTGGGGAGCCAACAATTGTGTCAGCAGATGCAGGGCTCAACAGATTCATATTGCAGAATGAAGGGAGACTGTTTGAATGTAGCTACCCAAGAAGCATAGGAGGGATTCTTGGGAAATGGTCCATGCTGGTTTTGGTCGGTGACATGCACAGAGACATGAGGATGATATCTCTCAACTTCTTGAGCCATGCCAGACTCAGAACCCATCTGATGAGAGAAGTTGAAAAGCACACTCTTCTTGTTTTGGGGAGTTGGAGGGAAAACTCTGTTTTTTCAGCTCAGGATGAAGCTAAGAAGTTCACGTTCAACTTGATGGCCAAACATATCATGAGCTTGGATCCTGGAAAACCAGAGACTGAGCAGCTGAAGAAATTATATGTTACTTTCATGAAAGGTGTGGTTTCTGCTCCTCTGAATTTACCAGGAACTGCTTACAGAAGAGCCTTACAGTCAAGATCAACGATTCTGAAGTTTATAGAGTGCAAAATGAAAGAAAGATTGATGGAGGGAACCGAAAACATTGGGGAAGATGATCTGCTTGGATGGGTTTTGAAGAATTCAAATCTTTCAAAAGAACAAATTCTTGACTTAATATTGAGCTTGCTCTTTGCTGGCCATGAAACTTCATCAGTGTCTATAGCTTTAGCAATTTACTTTTTACCAAGCTGCCCTAATGCAATTCTGCAGTTAAGGGAAGAACACAGTGAAATTGCCAAAGCCAAGAAACTGGCAGGGGAGACAGAGTTGAATTGGGAGGACTACAAGAAAATGGAGTTCACCCAATGGGTTATCTGTGAGACACTTCGGCTTGGGAATGTGGTGAGATTTTTACACAGAAAGGCTCTGAAGGATGTTCGGTACAAAGGATATGACATTCCATGTGGGTGGAAAGTGCTTCCGGTGATTGCAGCCGTGCATTTGGATCCTTTACTTTTTGACCACCCGCAACACTTCAATCCATGGAGATGGCAGAATAACAACCACCACCACTGTGGATCTTCGTCATCATCATCATGCTACACGAGCATGACAAGTAACAACTTTATGCCATTTGGGGGAGGACCACGACTTTGCGCTGGTTCAGAATTGGCCAAACTTGAAATGGCCGTGTTTATCCACCACCTTGTCCTCAACTTCCACTGGGAGTTAGCCGATCCTTTCGACAAACCTTTTGCTTTCCCTTTTGTCGATTTCCAAAATGGCCTACCAATCACAGCCCACCGCTAC
>Pyrco_BartlettDH_new_DWF4_Chr17_1
ATGGACAATTTGTTGATTGTACTAATATTGGCAGCAGCAGCAACAACAACAATGTCGATCTTGTCCATAATATTCCTCTACAGCAATAGCACCAACTCGAACTTTCTGAGGTTTTTCAGTTCTTTTGCTACTTCTTCACTCATCAGATCAAAACACAACAGAATCCAACTTCCTTTGGGAACTTTTGGGCTTCCATTTCTTGGTGAAACCATTGAGTTTGTAACTTGTGCTTACTCTGACTCCCCTGAGAGCTTCATGAACAAACGCTGCCACTTGTATGGGAAGGTGTTCAAGTCACACATATTTGGAAGTCCAACAATTGTATCAACAGATGCAGAAGTGAGTAAAATTGTTCTGCAGAGTGATGCAAAATCTTTTGTGCCATCTTACCCAAAATCTCTCACTGAGTTGATGGGGAAGTCTTCGATTTTGCTCATCAATGGAGCCCTGCAGAGAAGAATCCATGGACTCATTGGAGCCTTCTTTAAGTCCCCACATCTCAAAGCTCAAATCACCACAGGCATGCAGAACTCTGTCCAACAATCCATGGAAAATTGGAGAGATGACCATTTCATTTACATACAAGATGAAACCAAACATATTGCCTTTCAAGTACTTGTCAAGGCATTGATTAGTTTGGATCCTGGTGAAGACATGGAGTTCCTAAAGAAACAGTTCCAAGAATTCATTGCTGGCCTCATGTCTATCCCAATAAATATTCCTGGAAGTAGACTTTACAGATCATTACAGGCAAGTTAA
>Pyrco_BartlettDH_new_DWF4_Chr17_2
ATGGCAGAAAGCACTTTTTGGCTTGTTCTTCTAATTGGCTTTTTTGGCTTTCTTTTGGGTCTAATTCTAAACCACTTCTTGCCCTTATTGTTAAGGCTTAATGCTCCACCTAAGGGCTCTTTTGGGTGGCCTCTGTTGGGAGAAACTCTTAGCTTCTTGAAGCCTCATCCTTCTAATTCTCTTGGTGCCTTCCTTAAACACCATTGTTCTAGGTATGGGAAAGTTTTCAAATCCCATTTGTTCTTGTCTCCCACAATTGTGTCATGTGATCAAGAGCTGAACTACTTCATACTTCAGAATGAAGGTAAGTTATTTGAATGCAGCTATCCAAAGCCTATCCATGGCATCCTTGGAAAATCCTCCATGCTTGTGGCTGTGGGTGACACTCACAAAAGGCTCAGAAATGTGGCTGTCTCCTTGGTCACCATCACCAAGACCAAGCCTGAGTTTCTTAGTGACATTGAAGCCACAGCCATTGGCATACTTCACTCTTGGAAAGATAAATCACAAGTCATCTTCTGTGAGGAAGCCAGAAAGTTCACATTTAATGTAATAGTGAAGCAAGTGCTAGGTTTAACCCCAGATGAGCCACAGACTACACAAATTCTTGAAGACTTCCTGACTTTCATGAGAGGGCTCATTTCTCTTCCTCTCTATATTCCTGGAACTCCATATGCACGAGCTGTTAAGGCTAGAAGGAGGATATCTTCAACTGTGAAAGCAATCATAGAGGAAAGAAGAAGAAATGCAGATGGGAGCACTAATTCTTGTACTAAAAGAAGTGTTTTCCTTGAGATACTTCTGGATGTTAATACCTTATCTGAAGATGAGAAAGTGAGTTTTATCTTGGATTCTCTATTGGGTGGCTATGAAACCACCTCTCTCTTGATGGCCATGGTAGTTTATTTTCTAGCCCAATCACCATCTGCATTACAACGATTAAAGGTAGAGCATCAGAACATTAGAAGGGTGAAGCAGAAAGATGAGTATCTGAACTGGGAAGACTATAAAAAAATGGAATTCACCCAAAATGTCATTAACGAAGCTCTCAGATGTGGAAACGTTGTAAAATTCGTGCACCGAAAGGCTCTCAAAGATGTGAAATTTAGAGATTATTTAATTCCATCTGGCTGGAAAGTTTTACCAGTTTTTAGTGCAGCTCATTTAGACCCTTCTCTTCATGCAAGTGCTCTTGAGTTTGATCCTTGGAGATGGGAGAGCCAAGACCAAGTATGCAAGAAATTTACTCCCTTTGGTGGAGGGTCTAGATGCTGTCCTGGATCTGAACTTGGGAAGCTTGAAGTTGCAGTTTTTCTCCACCACCTTGTACAGAATTTCAGGTGGTGGACTGAGGACGACGACCAACCCATAGCGTTTCCATACGTAGAATTTCAAAGAGGATTGCCACTGTACCTGGAGCATTGCCCCCATTAA
