# Supplementary material for: Building a foundation for gene family analysis in Rosaceae genomes with a novel workflow: A case study in Pyrus architecture genes
Source: Front Plant Sci. 2022 Nov 14;13:975942. doi: 10.3389/fpls.2022.975942 (PMC9702816; doi:10.3389/fpls.2022.975942)
Supplement: Supplementary file 1 [file DataSheet_1.zip › SupFiles/SupFile6_Bartlett.DH_v2_final_gene_models/OG3596.fna]

>Pyrco_BartlettDH_new_DRO.Chr2 A new nucleotide sequence entered manually
ATGAAGATATTTGATTGGATGCAAAGCAAGCTCACTGGGAAACCCCGGCTTGAAAAACCAAGCTTAAAAGTCTTTGATGACGAGAAGGTGAAACAAAAACCTTCCAAAGAAGAAGCAAATGAATGGCGTCACGGGCTGCTGGCAATTGGAACATTAGGAAATGGTGACTTGAAACAAGATCAACAAACCAATCCACCACCCTCCCCCAACGACCACCTCCATGATTTCACACCAGAGGAAGCTACACACATTCAGAACGAGTTGAGCTCGTACTGGAACCAATCAAACTCAGCTGCATTACTAGAGCTTGAAAAAGCTGCTAACAAGTTTCTAAGCAAGCAGTCGAGCTTGAAACCTGAGAGAACAAGTACTGACAATGTAGATTGTGACGAACTGCCGAAAGAAAATATGAGTCGATTCCAACGGAGCTCGAGTGTCGTTCTCAGCCGTGGGAAAGATGTTTGTTTGGATAACATAAACTCCACCATTGGGAAGAAATCACTCTCTTTTCTCCTCAAGAAAGTGTTTGTTTGTAGCAGTGGGTTTGCACCAGCTGCTGCTGCTAGTGGTCTAAGAGATCCAGTCCCAGAGTCAAGAATGGAGAAGATACTGAGGGCAATACTTCACAAGAAGATATACCCCCAAAGTTCAAGTAATTCAACAATGTCCATGAAAAAGTACTTGGAGAACAGCAACCCCAAGTCTGCTAAAGCTAATGAGGGGAGTAAATGGGACAAGACAGATTCTGAATATATCGTTCTAGAGATATAA
>Pyrco_BartlettDH_new_DRO.Chr9 tempCh15.20Partial_9G_edt
ATGAAGCTTTTTAGTTGGATGCAAAATAAGATCAATGGGAAGCAAGGAAACAAGAAACCAAATACAGTTTCTACTACAACCCATTCTGCGAAACAAGAGCCACGCGAAGAATTCAGTGACTGGCCTCATGGACTACTAGCAATTGGAACTTTTGGAAACAATGAATTGAAAGAAAAAAATGCTGCTCAAAGCCAAGATATTCAGGAAGATCCGTCTTCATCCGAAGAAATCCTAGATAATTTCACACCAGAGGAAGTAGGTAAATTGCAAAAAGAGTTGATGAAACTCTTAACACGAAAACCAGACATAGAAAAGCAAATCGCAGATCTTCCGTTGGACAGATTTCTAAATTGCCCATCGAGCTTGGAGGTTGATCGGAGAACCAGCAACGCCCTTTGCTCCGATTCATCAGATGATCAGAAGGATGAAGATATTGAGAAAACTATTAGTGTCATACTTGGTAGATGCAAAGACATTTGTGCAGACAATAAGAAGGCAATTGGGAAGAAATCAATTTCTTTTCTTCTTAAGAAGATGTTCGTCTGTAGCAGTGGATTTGCACCAGCACCAAGTTTGAGACATACACTTCAAGAGTCGAGAATGGAGAAGCTTCTTAGGGTAATGCTTAACACGAACATCATCAATCCACAAGGTGCTTCTCGAGCATCATCAATGAAGAAATACCTCGAGGACAGACAGAATCCAACAAAGAAGGGACATAACAATGAAGATGATACAAAAGAGAAGATTAATGATGGATGTAAATGGGTCAAGACAGATTCTGAATATATAGTACTAGAAATTTGA
>Pyrco_BartlettDH_new_DRO.Chr17 tempCh7.20Partial_17G_edt
ATGAAGCTTTTTAGTTGGATGCAAAATAAGATCAATGGGAAGCAAGGAAACAAGAAACCAAATACAGTTTCTGCTACAACCCATCATGCAAAACAAGAGCCACGTGAAGAATTTAGTGACTGGCCTCATGGATTACTAGCGATTGGAACTTTTGGAAACAATGAATTGAAAGAAAATAATGCTGCTCAAAGCCCAGATATTCAGGAACATCCGTCTTCATCCGAAGAAATCCTAGATAATTTCACGCCAGAGGAAGTTGGTAAATTGCATAAAGAGTTGACAAAACTCTTAACGCGAAAACCAGACATCGAAAAGAAAATCGCAGATCTTCCGTTGGACAGATTTCTAAATTGCCCATCAAGCTTGGAGGTTGATCGCAGAACCAGCAATGTGCTTTGCTCCGATTCATCAGATGATCACAAGGATGAAGATATTGAGAAAACTATTAGTGTCATACTTGGTAGATGCAAAGACATATGTGCAGACAATAAGAAGGCAATTGGGAAGAAATCAATTTCTTTTCTTCTTAAGAAGATGTTTGTTTGTAGAAGTGGGTTTGCACCAGCACCAAGTTTGAGAGACACACTTCAAGAGTCAAGGATGGAGAAGCTTCTTAGGGTAATGCTTAACAAGAAGATCATCAATCCGCAAGGCACTCCTCGAGCATCATCAATGAAGAAATACCTCGAGGACAGACAGAATCCAACAGTAAGGGAAAATCACAATGAAGATGATACAAAAGAGAAGATTAATGGTGGATGTAAATGGGTCAAGACAGATTCTGAATATATAGTACTAGAAATTTGA
