# Supplementary material for: Building a foundation for gene family analysis in Rosaceae genomes with a novel workflow: A case study in Pyrus architecture genes
Source: Front Plant Sci. 2022 Nov 14;13:975942. doi: 10.3389/fpls.2022.975942 (PMC9702816; doi:10.3389/fpls.2022.975942)
Supplement: Supplementary file 1 [file DataSheet_1.zip › SupFiles/SupFile6_Bartlett.DH_v2_final_gene_models/OG594.fna]

>Pyrco_BartlettDH_GA2OX.Chr5_OG594_2 Pyrco_BartlettDH_05g26290
ATGGTGGTTCTGTCACAACCAGCTGCATTAGACCATTTTTCTGACCTAATCAAAACATGCAAGCCCACCGGCCTGTTCGCCGGCATCCCAGTCGTCGACCTTTCGAGGCCTGACGCAAAGCACCGCATAGTCAGGGCCTGTGAGGAGTACGGCATATTCAAAGTGATCAACCATGGAGTCCCATTGGACTTCATGACCACTCTGGAAGCCCAAGCTCTCAAATTTTTCAGCCTGCCACAGTCGGAGAAGGACAAGGCTGGCCCCGCCGACCCTTTCGGCTACGGCAGCAAGAGAATCGGTCCAAACGGCGACATGGGTTGGATCGAATATATCCTCCTCAACACCAATCCTGATATCACATCTCACAAGTCCCTCTCCATTCTAAAGGAAAACCCTGAAATTTTCCGTGCTGCAGTTGAAGATTATATTACGGCAGTGAAGAACATGACTTTTGCAGTGCTCGAAATGGTGGCTGATGGGCTGGGGATTGAGCAAAGGAATGTGCTGAGCAAGCTCTTGACAGATGAGAAGAGTGACTCATGTTTCAGGCTAAACTACTATCCGCCATGTCCAGAGCTTCAGGCATTGAGTGGACGAAATTTGATAGGGTTTGGGGAGCACACAGACCCACAGATCGTTTCTGTCCTGAAATCCAACAACACATCAGGCCTGCAGATCTGTATCAAGGATGGGACTTGGGTCACAGTAGCACCTGATCAGACTGCCTTTTTCATCAATGTTGGTGATTGCTTGCAGGTGATGACTAATGGGCGGTTTAAGAGTGTGAAACATAGGGTTTTGGCTGACACAATTAGTTCAAGGATTTCAATGATCTACTTTGGAGGGCCACCTTTGAGTGAGAAGATAGCACCTCTGCCGTCACTAATGGCAGAAGAAGAAGAGAGCTTGTACATGGAGTTCACGTGGAGTGAATACAAAAAGTCTGCGTACAGGTCAAGGCTGGCTGATTACAGGCTAGGACTCTTTGAGAAGTCTGCTCCTGTGATGCTGTCCAATTCCCAACGT
>Pyrco_BartlettDH_GA2OX.Chr13_OG594 Pyrco_BartlettDH_13g12780
ATGGTGGTGGCATCTCCAAACCCAACCCGCAACGAAAAGATCCAGGCCGTTGATCTTCCCATCATAGACCTCTCAGCCGAGAGGTCACAAGTGAGGAAGCTCATTGTCAAAGCTTGTGAGGACTATGGTTTCTTCAAGGTCATCAACCATGGCGTCCCAAAAGACATTATATCCAAAGTGGAGGAGCAAAGCCTCAGCTTCTTTGCCCAACCAGTGTCCGAGAAGCAAAGGGCGGGGCCTTCCGATCCCTTTGGCTATGGCTGCAAGAACATAGGCCTCAATGGTGATACGGGAGAGGTTGAGTACCTTATTTTCAACACTAACCCAATTTCGATTGCTCAAAGATCCAAAACCATCTCAAATGAGCCTACAAAATTCAGCTCGGCAGTGAGTGGATACATTGCAGCAGTTAGGGATTTGGCATGTGAGCTCTTGGATCTGATTGGTGAGGGATTGTGGATCCCTGACACATCAGTCTTCAGTAGGCTGATCAGGGACGTCGACAGTGACTCGGTCTTCAGGCTCAATCACTACCCGCATCTGCACAACAAGAAGATCTGCAAGGATAATGATACGTCACCATCCTCCATCAGTAACATCAGCAAGGTAGGGTTTGGGGAGCATTCCGACCCTCAGCTCCTCACCCTCCTGAGGTCCAACGACGTGGGCGGCCTCCAAATCTCTCCACAAGATGGGGTGTGGGTCTCCGTCCCCTCTGACCCCACGGCCTATTGGGTTAATGTGGGTGACGTGTTGCAGGCCATGACAAATGGAAGATTTGTGAGCGTTAGACATAGAGCCTTAACCAATCCAACAAAGTCTAGAATGTCAATGGCGTATTTTGCAGCTTCCTCCCTGAACGCATGTTTGAGTGCTCTTCCAGAAATGGTCACACCGGAGAAGCCTCAGCTCTACAAACACTTCACTTGGGCTGAGTACAAGAAAACCACGCACTCTCTACGCCTTGGTGAAAACCGTCTTAACCTCTTCAGAATTTCTACCAATGATGAATGCTTCATAGATCAACCGCAGCAA
>Pyrco_BartlettDH_new_GA2OX.Chr5_OG594_1 OG594_GAOX.Chr5_pilon.1
ATGGTGTTTGTGACCAAACCACCTAGTGAGAACTTTTCTTATGCTAGAACCAGCAACAATGTTTCCAAATTATTTTCTGGGATTCCTCTGGTAGACCTCACAAAACCAGACTCCAAACAACTCATTGTCAAGGCCTGTGAGGAGTATGGTTTCTTCAAGATCATCAACCATGGTGTTCCAATGGATTTCATTACCAGATTGGAATCTGAGGCCATCAAATTCTTCTCCATGCCACTCTCTGAGAAGGAAAAGGCAGGGCCTCCTAATCCGTTGGGATATGGGAACAAGCATATTGGGAAGAATGGTGATGTTGGGGGGGTAGAGTACCTCCTCCTCACAACCAATACAGAGTCCAATTCCCAGAGGTTTCTATCAGTTTTTGGAAATAACCCAGAAGAGTTTTGTTCTGCTTTGAATGATTACATCTCAGCTGTGAAGAAAATGGCCTGTGAGATTCTAGAACTGATGGCTGAAGGGTTGAAGATTCAACCAAGGAATGTGTTAAGCAAACTTCTGACGGATGAACAGAGTGACTCTTATTTCAGGCTCAATCACTACCCACTATGCCCAGAGCTTCAAGGTTTGAGTAGTGCCAGTGCCAGAAATGTGATTGGATTTGGAGAGCACACAGACCCACAAATCATTTCTGTGCTAAGATCCAACAACACGTCTGGCCTCCAAATTTCCTTGGGAGATGGGAGTTGGATTTCAGTCCCCCCTGATCAGAACTCCTTCTTCATCAATGTTGGTGACTCTTTACAGGTTTTGACTAATGGGAGGTTTCAAAGTGTGAGGCACAGGGTTTTGGCAAATGGTTTTAAATCAAGAGTGTCAATGATTTATTTTGGGGGACCACCCTTAAGTGAGAAGATAGCTCCATTGCAATCTGTCATGAACGGAGAGGAGGAAAGCCTATACGAAGAGTTTACATGGTTTGAGTACAAAAAATCTGCCTGCAGCTCAAGACTTGCAGATAACAGGCTTGGACACTTTGAGAGAATTGCAGCCTCATAA
>Pyrco_BartlettDH_new_GA2OX.Chr9 OG594_GAOX.Chr9_pilon.1_edt
ATGGTGGTATCATCTCCTTCAACAATAAGAAGCAAGAAAACCATGGCAATAGGAATTCCCACAATCGATCTATCAAATTACAATAGGTCAAAGCTATCAGAACAAATTGTTGAAGCCTGTGAAGAATATGGTTTCTTTAAGGTGGTCAACCATGGTATCCCAAAAGAGGTCATTGAGACAATGGAAACACAAGGGTCTGATTTTTTTGCCAAGCCAACAATGGAGAAGCAACAAGCTGGCCCGGCTTGTCCTTTTGGCTATGGCTGCAAAAACATTGGCTGCAAAGGCGACACTGGAGAGCTTGAGTACCTTCTTCTTCAAACCAATTGTCAGTCCATTTCTGAGAGATCCAATGATATTTCCAACGACCCTACGAAATTCAGCTGTGCAGTGAATGATTACATAGAAGCAGTTAAAGAATTGGCATGTGAGATTCTTGATCTGGTGGCCGAGGGACTATGGGTTTCAGACAAGTCTGTGTTCAGCAGGTTCATCAGAGACGTCCAGAGCGACTCAATTCTTAGGATTAATCACTATCCTCCGGTCAAGGACTGGGACACAGCAACTAAACAGCATCCTTTCACTAACAACAACAACAACAACAATAATAATTATAATAAGATTGGATTTGGAGAGCATTCTGACCCTCAAATCTTGACAATCTTTAGATCCAACAACGTGGGGGGCCTTCAGATTTTTCTACGTGATGGCTTGTGGGTTCCCGTCGCTCCCGACCCCAATCAATTCTTTGTAATGGTTGGTGATGCCTTACAGGCTTTAACGAATGGGAGGTTAGTGAGCGTGAGACATAGGGCACTGGCAAACTCAGTGGTGAAGCCAAGGATGTCGATGGTGTACTTTGGGGCACCACCACTCAATGCATGGATGTCTCCTCTGCCGGAGATGGTGTCGCCGGAGAAGCCCAGCCTCTACAAGCCCTTCACATGGGGTGAGTACAAGAAAGCTGCGTACACTACACGATTGGGAGATTCACGTCTAGACCTTTTCAAGATTAATAACCACATGTGCAAGTGCAACGATCAAATTCCATGTCCATGCTTGGACAATCTTGTAAAATAG
>Pyrco_BartlettDH_new_GA2OX.Chr10_OG594_1 OG594_GAOX.Chr10_pilon.1
ATGGTGTTTGTGACCAAATCAGCCAGTGAACATTTTTCTTATCCTAGAACCAGCACCAAAGTCTCCAAATTATTTTCTGGGATTCCTCTGGTAGACCTCACAAAACCAGACTCCAAGCAACTCATTGTCAATGCCTGTGAGGAGTATGGTTTCTTCAAGATCATCAACCATGGTGTTCCAATGGACTTCATCACAAGATTGGAATCTGAGGCCATCAAATTCTTCTCCCTCCCACTTTCTGAGAAGGAAAAGTCAGGGCCTCCTAATCCATTAGGATATGGGAACAAGCATATTGGGAAGAATGGTGATGTTGGTTGGGTTGAGTACCTCCTTCTCACAACCAATACAGAATCCATTTCCCAAAGGTTTCTATCAGTTTTTGGAAATAACGCAGAAGAGTTTTGTTCTGCTTTGAATGATTACATATCAGCTGTGAAGAAAATGACCTGTGAGATTCTTGAGCTGATGTCTGAAGGATTGAAGATTCAACCAAGGAATGTGTTCAGTAAGCTTTTGATGGATGAACAGAGCGATTCTTGTTTCAGGCTCAATCACTACCCACCATGCCCAGAGCTTCAAGGTTTGAGTAGTGCCAGTACCAGAAATGTGATTGGATTTGGAGAGCACACAGACCCACAAATCATTTCTGTGCTAAGATCCAACAATACATCTGGCCTCCAAATTTCTTTGAGAGATGGGAGTTGGATTTCAGTCCCACCTGATCAGAACTCCTTCTTTATCAATGTTGGTGACTCTTTACAGGTTTTGACTAATGGGAGGTTTGAAAGTGTGAGGCACAGGGTTTTGGCAAATGGTTTAAAATCAAGAGTGTCAATGATTTATTTTGGGGGACCACCCTTGAGTGAGAAAATAGCTCCATTGCAATCTGTCATGAATGCAGAGGAGGAAAGCATGTACAAGGAGTTTACATGGTTTGAGTACAAAAAATCTGCCTACAGCTCAAGACTTGCAGATAATAGGCTTGGACACTTTGAGAGAATTGCAGCCGCATAA
>Pyrco_BartlettDH_new_GA2OX.Chr10_OG594_2 OG594_GAOX.Chr10_pilon.2_edt
ATGGTGGTTCTGTCACGACCAGCTACATTAGACCATTTTTCTGACCTAATCAAAACATGCAAGCACACCAGCTTGTTCGCCGGCATCCCAGTCGTCGACCTCTCAAGCGCCGACGCAAAGCACCGCATAGTCAGGGCTTGTGAGGAGCACGGCATGTTTAAGGTGATCAACCATGGAGTCCCATTGGACTTCATGACCACACTGGAAGCCCAAGCTCTTAAATTTTTCAACCTGCCCCAGTCGGAGAAGGACAAGGCAGCCCCCGCCGACCCTTTCGGCTACAGAAGCAAGAGAATCGGTCCAAACGGCGACGTGGGTTGGATCGAATACATCCTCATCAGCACCAATCTTGATGACATCTCTCATAAGTCCCTCCCCATTTTCAAGGAAAAGCCTGAAATTTTCCGTGACGCAGTGGAGGATTATATTACAGCAGTGAAGAACATGACTTTTGAAGTGCTGGAAATGGTGGCTGATGGGCTGGGGATTGATCAAAGGAATGTGCTGAGCAAGCTTTTGAAAGGTGAGAAGAGTGACTCATGTTTCAGGCTAAACTATTATCCGCCATGCCCAGAGCTTCGCGCATTGAGTGGACGAAGTTTGATAGGGTTTGGGGAGCACACAGACCCACAGATCATTTCTGTCCTGAAATCCAACAACACATCAGGCCTGCAGATCAGTCTCAAAGATGGGACTTGGGTTACAGTCCCACCTGATCAGACTGCCTTTTTCATCAATGTTGGTGATTGCTTGCAGGTGATGACTAATGGGCGGTTTAAGAGCGTGAAACATAGGGTTTTGGCTGACACACAAAGTTCAAGGGTTTCAATGATCTACTTTGGAGGGCCACCTTTGAGTGAGAAGATAGCACCTCTGCCGTCTCTAATGGCAGAAGGAGAAGAAAGCTTGTACAAGGAGTTCACGTGGAGTGAATACAAAAAGTCTGCGTACAGGTCAAGGCTGGCCGATAATAGGCTAGGACTATTTGAGAAGTCTGCTGCTGTGATGCTGTCCAATTCCCAATTTTAG
>Pyrco_BartlettDH_new_GA2OX.Chr16_OG594 OG594_GAOX.Chr16_pilon.1_edt
ATGGTGGTGGCACCTCCAAACCCAATTCGCAACGAAAAGATCCAGGCCGTTGATCTCCCCATCATAGACCTCTCAGCCGAGAGGTCTCAAGTGAGAAAACTCATTGTCAAAGCTTGTGAGGACTATGGTTTCTTCAAGGTCATCAACCATGGCGTCCCAAAAGATATTATATCCACATTGGAGGAGCAAAGCCTCAGCTTCTTTGCCAAACCAGTGTCCGAGAAGCAAAGAGCAGGACCTTCCGATCCCTTTGGCTATGGCTGTAAGAACATAGGCTTCAGTGGTGATATGGGAGAGGTTGAGTACCTTATTTTCAACACAAACCCAATTTCTATAGCTCAAAGATCCCAAACTATCTCAAATGAGCCTACAAAATTCAGTTCTGCAGTGAGTGGATACATTGCAGCAGCAAGGGATTTGGCATGTGAGCTTTTGGATCTGATTGGTGAGGGACTGTGGGTCCCTGACACATCAGTCTTCAGTAGGCTGATCAGGGGTGTCGACAGTGACTCCGTCTTCAGGCTCAATCACTACCCGCATCTGCACAACAAGCAGAACTTCTGCGAGGATAAGGACACGTCATCCTCCTCCTTCAGCAGTGACATCAGCAAGGTAGGGTTTGGGGAGCATTCTGACCCTCAGATCCTCACCCTCCTCAGATCCAACGACGTGGGCGGCCTCCAAATCTCTCCACAAGATGGGGTTTGGGTCCCTGTGCCCTCTGACCCCACGGCCCTTTGGGTTAATGTGGGTGACGTGTTGCAGGCCATGACAAATGGAAGATTTGTGAGCGTTAGACATAGAGCCTTAGCCAATTCATCAAAGTCTAGATTGTCAATGGCGTATTTTGCAGCTCCCTCCCTAAACGCATGTTTAAGTGCTCTTCCAGAAATGGTCACACCGGAGAAGCCTCGGATCTACAAACCCTTCACTTGGGCTGAGTACAAGAAAACCACGTTCTCTCTAAGCCTCGGCGAAAACCGTCTTAATCTTTTCAGAATTTCTTCAAATGATGAATGCTTCATGGATTAA
>Pyrco_BartlettDH_new_GA2OX.Chr17 OG594_GAOX.Chr17_pilon.1_edt
ATGGTGATACCATCTCCTTCACCAATAAGAAGCAAGAAAACGATGGCCATAGGAATTCCCACAATCGATCTATCAAATTATAATAGGTCAAAGTTATCAGCACAAATTGTTGAAGCCTGTGAAGAATATGGTTTCTTTAAGGTGGTCAACCATGGTATCCCTAAAGCGGTCATTGAGACAATGGAAACACAAGGGTCTGATTTTTTTGCCAAGCCAACAATCGAGAAGCAACGAGCTGGCCCGGCTTGTCCTTTTGGCTATGGCTGCAAAAATATTGGCCGCAAAGGCGACACCGGAGAGCTTGAGTACCTTATTCTTCAAACCAATCCTCAGTCCATTTCTGAGAGATCCAATGATATTTCCGACGACCCTACGAAATTCAGTTGTGCAATGAATGATTACATAGAAGCAGTTAAAGAATTGGCATGTGAGATTCTTGATTTGTTGGCCGAGGGACTATGGGTTCCAGACAAGTCTGTGTTCAGCAGGTTCATCAGAGACGTCCAGAGTGACTCCATTCTTAGGTTTAATCACTATCCTCCAGTCAAGGACATCAGGGACTGGGAAACAACACCAAAACAGCATCCCTTCACTAACAACAACAACAATAATCATAATAGGATTGGATTTGGAGAGCATTCTGACCCTCAGATCTTGACCATCTTAAGATCCAACAACGTGGGGGGCCTTCAGATTTCTCTACGTGATGGCTTGTGGGTTCCCGTGGCCCCGGACCCCAATCAGTTCTTCGTAATGGTTGGTGATGCCTTACAGGCTTTGACGAATGGGAGGCTAGTAAGTGTGAAACATAGAGCACTGGCAAACTCAGTAGTGAAGCCAAGGATGTCAATGGTGTACTTTGGGGCACCACCCCTCAATGCATGGATGTCTCCTCTTCCAGAGATGGTGTCGCCGGAGAAGCCCAGCCTCTACAAACCTTTCACATGGGGTGAATATAAGAAAGCTGCATACACTACACGATTGGGAGATTCACGTCTGGACCATTTCAAGATTAATAATCACACCTGCAAGTGCAACGATCAAACTCAATGTCCATGCTTGGACAATCTTGTACGATAG
