# Supplementary material for: Building a foundation for gene family analysis in Rosaceae genomes with a novel workflow: A case study in Pyrus architecture genes
Source: Front Plant Sci. 2022 Nov 14;13:975942. doi: 10.3389/fpls.2022.975942 (PMC9702816; doi:10.3389/fpls.2022.975942)
Supplement: Supplementary file 1 [file DataSheet_1.zip › SupFiles/SupFile6_Bartlett.DH_v2_final_gene_models/OG620.fna]

>Pyrco_BartlettDH_AUX.Chr4 Pyrco_BartlettDH_04g13460
ATGTTGGCTCAGAAGCAAGCAGAGGAAGCAATAGTCTCCAATGACCATGAAGGAAAAGAAGAACATGTCCAAGAAAACGATGAGGAAAATACCTCCATGTTTAATGTTAAGAACTTCCTCTGGCATGGCGGCTCTGTCTGGGACGCCTGGTTCAGCTGCGCTTCCAATCAAGTGGCACAAGTGCTTTTGACACTGCCCTACTCGTTCTCTCAGCTGGGGTTACTATCCGGAATCTTACTGCAAATTTTCTACGGAATCGTCGGAAGTTGGACGGCTTATCTGATCAGTGTGCTCTACATGGAGTACAGAAGCCGGAAGGAGAAAGAGAACGTTAACTTCAAGAACCATGTCATCCAGTGGTTTGAAGTTCTTGATGGGTTACTTGGCCCTTACTGGAAAGCCTTGGGGCTTGCTTTCAACTGCACTTTCCTCCTTTTTGGATCTGTCATCCAGCTTATTGCTTGTGCCAGTAACATATATTACATCAATGACAATTTGGACAAGAGGACCTGGACCTACATCTTCGGAGCTTGCTGTGCCACCACAGTTTTTATACCTTCTTTCCATAACTATCGGATTTGGTCTTTTCTCGGACTTGGAATGACCACTTACACAGCCTGGTACTTGACCATTGCAGCTGCTGTTCATGGCCAGGATGAAGGTGTGACACACACAGCTCCAACAAAGCTAGTGCTGTATTTCACCGGAGCCACCAACATACTATACACGTTCGGTGGGCATGCTGTTACTGTGGAAATTATGCATGCCATGTGGAAGCCTCAGAAATTCAAGTACATTTACTTGTATGCCACACTGTACGTTTTCACACTAACAATTCCTTCTGCTACCTCTGTCTACTGGGCTTTTGGTGATGAGCTCCTCAACCACTCCAACGCTTTCTCTCTCCTCCCCAAGAACGGCTGGCGTGACGCCGCCGTCATACTCATGCTCATCCACCAGTTTATAACATTTGGGTTTGCATGTACACCATTGTACTTTGTGTGGGAGAAGGTGATTGGCATGCATGACACAAAGAGCATTTGCTTGAGGGCACTTGCTAGGCTTCCAGATGAGATCCCAATTTGGTTCTTGGCTATAATCTTCCCCTTCTTTGGGCCCATCAACTCTGCCGTTGGGGCTCTCTTGGTTAGCTTCACTGTCTATATCATACCATCTCTAGCTCATATGCTCACCTACAGAAAAGCCTCTGCCAGACAGAACGCTGCAGAGAAGCCACCCTTCTTTCTACGAAGCTGGACTGCCATGTACGTAATCAACTCCTTCATTGTGCTGTGGGTTCTGGTGATTGGGTTCGGGTTCGGTGGCTGGGCCAGCATGACCAACTTTGTGAGACAGGTCAACACATTTGGGCTGTTTGCCAAGTGCTATCAGTGCAAGCCTCCAAAACCACCACTAGCAGCCGCAGCTCCTCCCCATCAC
>Pyrco_BartlettDH_AUX.Chr12 Pyrco_BartlettDH_12g15450
ATGTTGACTCCGAAGCAAGCAGAGGAAGCAATAGTCTCCAATGACCATGAAGGAAAAGAAGATCATCTCCAAGAAAATGATGAGGAAAACACCTCCATGTTTAATGTCAAGAATTTCCTCTGGCATGGAGGCTCCGTTTGGGACGCCTGGTTCAGCTGCGCTTCCAATCAAGTGGCGCAAGTGCTTTTGACACTGCCGTACTCGTTCTCCCAGCTGGGGTTTCTATCCGGCATCTTGCTGCAGCTATTCTACGGAATCCTCGGAAGCTGGACAGCTTATCTGATCAGTGTGCTGTACATGGAGTACAGAAACCGGAAGGAGAAAGAGAACGTTAACTTCAAGAACCACGTTATTCAGTGGTTTGAAGTTCTTGATGGGTTGCTTGGCCCCTACTGGAAAGCCGTGGGGCTTGCTTTCAACTGCACTTTCCTCCTCTTTGGATCTGTCATCCAGCTAATTGCTTGTGCAAGTAACATATATTACATAAACGACCATTTGGACAAGAGGACTTGGACCTACATCTTCGGAGCTTGCTGTGCCACCACAGTTTTCATACCTTCTTTCCATAACTATCGGATTTGGTCTTTTCTCGGACTTGGAATGACCACTTACACGGCCTGGTACTTGACCATTGCAGCTGCTGTTCATGGCCAGGTTGAAGGTGTGACACACACAGCTCCCACAAAGCTAGTGCTGTATTTCACCGGAGCCACCAACATACTATACACGTTCGGTGGCCATGCTGTTACTGTGGAAATTATGCATGCTATGTGGAAGCCACAGAAATTCAAGTCCATTTACTTGTATGCCACACTGTACGTTTTCACACTAACACTTCCTTCTGCGACCTCTGTCTACTGGGCTTTTGGTGATGAGCTCCTGAACCATTCCAACGCCTTCTCTCTCCTCCCCAAAAACGGATGGCGTGACGCCGCCGTTATACTGATGCTCATCCACCAGTTTATAACATTTGGGTTTGCATGTACACCATTGTACTTTGTGTGGGAGAAGGTGATTGGCATGCATGGCACAAAGAGCATTTGCTTGAGGGCACTTGCTAGGCTTCCAGTTGCGATCCCAATTTGGTTCTTGGCGATAATCTTCCCCTTCTTTGGGCCCATCAACTCTGCAGTTGGGGCTCTCTTGGTTAGCTTCACCGTCTACATCATCCCATCTTTAGCTCATATGCTCACCTACAGAAAAGCTTCTGCCAGACAGAATGCTGCAGAGAAGCCACCTTTCTTTTTACGAAGCTGGACTGCCATGTACGTGATCAACTCCTTCATAGTGGTGTGGGTTCTGGTGATTGGGTTCGGGTTCGGTGGCTGGGCCAGCATGACCAACTTTGTGAAACAAGTCGACACGTTTGGGCTGTTTGCCAAGTGCTATCAGTGCCAGCCTCCAAAACCACCACTAGCAGCCGCAGCTCCTCCCCATCAC
>Pyrco_BartlettDH_new_AUX_Chr5
ATGGAGTCATCAGATAAGGTGGTGGAAACAGTGATAGTAGGAAATTATGTAGAAATGGAGGCAGATGGGAAGGCCAAGAGCTTCAAGAGCAAGCTCTCCAAGTTCTTCTGGGATGGTGGGTCTGCTTATGATGCTTGGTTCAGCTGTGCTTCTAATCAGGTGGCTCAAGTTCTGCTTACTTTGCCGTACTCGTTCTCGCAGCTGGGAATGCTCTCTGGGATTCTCTTCCAGCTTTTCTATGGCTTGCTGGGCAGCTGGACTGCTTACCTTATTAGCACACTCTATATCGAATACAGAACAAGAAAAGAAAGAGAAAAGGTTGATTTCAGAAACCATGTCATCCAGTGGTTTGAAGTTCTTGATGGGCTGCTTGGGAAACACTGGAGGAACGTGGGGTTGGCATTTAACTGCACATTTCTTCTGTTTGGATCTGTCATTCAACTGATAGCTTGTGCAAGTAATATATATTACATAAATGATAATCTGGACAAGAGGACTTGGACTTATATCTTCGGAGCTTGCTGTGCCACCACTGTCTTTATCCCTTCATTTCACAACTACAGAGTTTGGTCATTTTTGGGCCTTGTTATGACCACTTACACTGCTTGGTACCTTACCATTGCCTCCTTCCTCCATGGCCAGGTTGAGGGAGTGAAGCACTCTGGTCCGACTAAGGTGGTGCTATACTTCACTGGGGCCACAAACATTCTCTACACTTTTGGAGGACATGCTGTTACTGTGGAGATCATGCATGCGATGTGGAAACCTCAGAAGTTCAAGGCCATATATTTATTTGCTACCCTGTATGTGCTGACATTGACCCTTCCCTCTGCATCAGCAGTGTATTGGGCATTTGGAGACTTGCTTCTTAACCACTCAAACGCTTTCGCTCTCCTCCCTAAATCTCCCTTCAGAGACATGGCTGTCATTTTAATGCTCATCCACCAGTTTATAACATTTGGGTTTGCATGCACACCACTATACTTTGTGTGGGAGAAAGCCATAGGCATGCATGAATGCAAAAGCTTGTGCAAGAGAGCAGCAGCAAGACTGCCTGTGGTGATCCCAATCTGGTTCTTGGCCATCATCTTCCCATTCTTTGGACCCATCAACTCAACCGTTGGATCACTCCTAGTCAGCTTCACAGTCTACATTATCCCAGCCCTGGCCCACATTTTCACATACAGATCAGCTGCTGCAAGAGAGAATGCTGTGGAGAGTCCACCAAGGTTCCTAGGAGGATGGATAGGATCATACACAATCAATGTGTTTGTGGTGGTGTGGGTGTTTGTAGTTGGATTTGGATTCGGTGGGTGGGCGAGCATTACGAACTTTGTACACCAGATCGACACGTTTGGCCTCTTCACCAAGTGTTACCAATGCCCTCTGCCGCCGCCGCCCGCGATCTTCAACACAACCTCAGCTCCTCCTCCTCTCCACCACCCTCTGCCTAGCAATCACTCCCATACCCCATAA
>Pyrco_BartlettDH_new_AUX_Chr8
ATGGCTTCCGAGAAGGTTGAGACTGTTATAGCCGGAAACTATGTCGAAATGGAAAGGGAAGAGAGTGATGTGAAGACAAGTGCTAAGAGCAAGCTATCAACATTTCTTTGGCATGGTGGCTCAGCATATGATGCATGGTTTAGCTCCGCTTCTAACCAGGTTGCTCAAGTGCTTCTCACACTGCCGTACTCGTTTTCCCAACTGGGTTTGTTATCTGGAATACTATTTCAGCTTTTTTATGGATTGATGGGAAGCTGGACTGCTTACCTCATCAGTCTACTATATGTTGAGTACAGAACTCGGAAGGAGAGAGAAAAGGTGGATTTTAGGAACCATGTAATTCAGTGGTTTGAAGTTCTTGATGGGCTCTTGGGAAAACACTGGAGGAATTTAGGCCTCTTTTTTAACTGTACTTTTCTACTCTTTGGGTCTGTAATTCAGTTAATTGCCTGTGCAAGTAACATCTACTATATAAACGACAATCTCGACAAGAGAACTTGGACTTACATCTTTGGAGCTTGCTGTGCTACAACTGTCTTCATCCCCTCATTCCATAATTACAGAATTTGGTCATTTTTGGGCCTTATTATGACTACTTACACTGCTTGGTATCTCACCATTGCTTCCCTTATCCACGGACAGGTTGAGGGAGTGAAGCACTCTGGTCCAAGCACAATGGTTCTCTACTTCACTGGGGCTACTAACATTCTCTACACATTTGGTGGACATGCTGTTACAGTGGAGATTATGCATGCAATGTGGAAGCCACAGAAATTCAAGTTAATATACTTGATGGCAACACTGTATGTGCTGACCTTAACCCTACCATCTGCGTCTGCTGTGTACTGGGCATTCGGGGACAGTCTCTTGACTCATTCCAATGCCCTAGCCATGCTTCCAAAGACTAGATTTAGAGACACTGCAGTAGTCCTAATGCTCATTCATCAGTTTATCACGTTTGGATTTGCTTGCACTCCTTTGTACTTTGTGTGGGAGAAATTCATTCAGATGCATGAGACCAAGAGCATGGTGAAGAGGGCACTGGCAAGGCTCCCAGTGGTGATCCCGATATGGTTCCTTGCCATCATATTCCCATTCTTTGGGCCCATCAACTCAACTGTTGGATCTCTTCTTGTCAGCTTTACTGTCTACATAATTCCTGCTTTAGCTCACATGGTCACCTTTGCTTCTGCATCTGCTAGAGAGAATGCTGTGGAGAAACCACCATCATTCTTAGGAGGCTGGGCAGGATCATACACCATGAACATCTTTGTGGTGGTATGGGTTTTGATAGTGGGATTTGGGTTTGGAGGATGGGCAAGCATGCTTAACTTCATAAACCAAGTTAACACATTTGGTCTATTCACAAAGTGCTACCAATGCCCCCCTCACAAAGCTTGA
>Pyrco_BartlettDH_new_AUX_Chr10
ATGGAGTCATCAGATAAGGTGGTGGAAACAGTGATAGTAGGAAATTATGTAGAAATGGAGGCAGATGGGAAGGCCAAGAGCTTCAAGAGCAAGCTCTCCAAGTTCTTATGGGATGGTGGGTCTGCTTATGATGCTTGGTTCAGCTGTGCTTCCAATCAGGTGGCTCAAGTTCTGCTTACTTTGCCGTACTCATTCTCGCAGCTGGGAATGCTCTCTGGGATTCTCTTCCAGCTTTTCTATGGCTTGTTGGGCAGTTGGACTGCTTACCTGATTAGCACACTCTATATTGAATACAGAACCAGAAAAGAAAGAGAAAAAATTGATTTCAGAAACCATGTCATCCAGTGGTTTGAAGTTCTTGATGGACTGCTTGGGAAACACTGGAGGAACGTGGGGTTGGCATTTAACTGCACATTTCTTCTATTTGGATCTGTCATTCAACTCATAGCTTGTGCAAGTAATATATATTACATAAATGATAATCTGGACAAGAGGACTTGGACTTACATCTTCGGAGCTTGCTGTGCCACCACTGTCTTTATCCCTTCATTTCACAACTACAGAGTTTGGTCATTTTTGGGTCTTGTTATGACCACTTACACTGCTTGGTACCTCACCATTGCCTCCTTCCTCCATGGCCAGGTTGAGGGAGTGAAGCACTCTGGTCCGACTAAGCTGGTGCTATACTTCACCGGGGCCACAAACATTCTATACACCTTCGGGGGACATGCTGTTACTGTGGAGATCATGCATGCTATGTGGAAACCTCAGAAGTTCAAGGCCATATATTTATTTGCTACCCTGTATGTGCTGACACTGACCCTTCCCTCTGCATCAGCAGTGTATTGGGCATTTGGAGACTTGCTTCTTAACCACTCCAACGCTTTCTCTCTCCTCCCTAAATCTCCCTTCAGAGACATGGCTTTTATAACATTTGGGTTTGCATGCACACCACTATACTTTGTGTGGGAGAAAGCCATTGGCATGCATGAATGCAAGAGCTTGTGCAAGAGAGCAGCAGCAAGACTGCCTGTGGTGATCCCCATCTGGTTCTTGGCCATCATCTTCCCATTCTTTGGACCAATCAATTCCACCGTTGGATCACTCCTAGTCAGCTTCACAGTCTACATCATCCCAGCCCTGGCCCACATTTTCACTTACAGATCAGCTGCTGCAAGAGAGAATGCAGTGGAGAGCCCACCGAGATTCCTAGGAGGATGGATAGGATCATACACAATCAATGTGTTTGTGGTGGTGTGGGTGTTTGTGGTCGGGTTTGGATTCGGGGGGTGGGCGAGCATTACAAACTTTGTGCACCAGATCGACACATTTGGCCTCTTCACCAAGTGTTACCAATGCCCTCCGCCGCTGCCGCCCATGGTCTTCAACACAACTTCCGCTCCTCCTCCTCTCCGCCACCCTCTGCCTCGCAATCACTCCCATACCCCTTGA
>Pyrco_BartlettDH_new_AUX_Chr15
ATGGCTTCCGAGAAGGTTGAGACTGTTATAGCCGGAAACTACGTCGAAATGGAAAGGGAAGAGAGTGATGCCCAGACAAGTGCTAAGAGCAAGCTATCAACATTTCTTTGGCATGGTGGCTCAGCATATGATGCATGGTTTAGCTGCGCTTCTAACCAGGTTGCTCAAGTGCTTCTCACACTGCCATACTCATTTTCCCAACTGGGTTTGTTATCTGGAATACTATTTCAGCTTTTTTATGGATTGATGGGAAGCTGGACTGCTTACCTCATCAGTTTACTATATGTCGAGTACAGAACTAGAAAGGAGAGAGAAAAGGTGGATTTTAGGAACCATGTAATTCAGTGGTTTGAAGTTCTTGATGGGCTCTTGGGAAAACATTGGAGGAATGTAGGCCTCTTTTTCAACTGCACTTTTCTTCTCTTTGGATCTGTAATTCAGTTAATTGCCTGTGCAAGTAACATCTACTACATAAACGACAATCTCGACAAGAGAACTTGGACTTACATCTTTGGAGCTTGCTGTGCTACAACTGTCTTCATCCCCTCATTCCATAATTACAGAATTTGGTCATTTTTGGGCCTTATTATGACTACTTACACTGCTTGGTATCTCACCATCGCTTCGCTTATCCATGGGCAGGTTGAGGGAGTGAAGCACTCTGGTCCAAGCACAATGGTTCTCTACTTCACTGGGGCTACCAACATTCTCTACACATTTGGTGGACATGCTGTTACAGTGGAAATTATGCATGCAATGTGGAAGCCACAGAAGTTCAAGTTAATATACTTGATGGCAACACTGTATGTGCTGACCTTAACCCTACCATCTGCGTCTGCTGTGTACTGGGCTTTCGGGGACAATCTCTTGACTCATTCCAATGCCCTAGCCATGCTTCCAAAGACTAGGTTTAGAGACACTGCAGTAGTCCTAATGCTCATTCATCAGTTTATCACATTTGGATTTGCTTGCACTCCCTTGTACTTTGTGTGGGAGAAATTCATTCAAATGCATGAGACCAAGAGTATGGTGAAGAGGGCACTGGCGAGGCTCCCAGTGGTGATCCCGATATGGTTCCTTGCCATCATATTCCCATTCTTTGGGCCCATCAACTCAACTGTTGGATCTCTTCTTGTCAGCTTTACTGTCTACATAATTCCTGCTTTAGCTCACATGGTCACCTTTGCTTCTGCATCTGCTAGAGAGAATGCTGTGGAGAAACCACCATCATTCTTAGGAGGCTGGGCAGGATCATACACCATGAACATCTTTGTGGTGGTATGGGTTTTGATAGTGGGATTTGGGTTTGGAGGATGGGCAAGCATGCTCAACTTCATAAACCAAGTTAATACATTTGGTCTATTCACAAAGTGCTACCAATGCCCCCCTCACAAAGCTTGA
>Pyrco_BartlettDH_new_AUX.Chr1 original name: OG620_AUX.Chr1_pilon.1
TCAGCAATGGCAGCACAGAAGCAATCAGAGGAAGCCATAACCTTCAACCAGACTGTTGACAGGGAGGAAGAAGAAGAACACGCAGCAGATCCTAACTCTGGTTTTAACCTCAGAAGCTTCCTCTGGCATGGTGGATCAGTCTACGACGCCTGGTTCAGCTGCGCATCGAACCAGGTTGCTCAGGTTCTGCTGACTCTGCCCTACTCTTTCTCCCAACTGGGAATGCTCTCGGGAATCATATTCCAGGTCTTCTATGGAATCATGGGGAGCTGGACCGCTTATCTGATCAGCATTCTCTACGTCGAATATCGAAGCCGAAAAGAAAAGGAAAATGTCAGCTTCAAGAACCACGTCATCCAGTGGTTCGAAGTGTTGGATGGTTTGCTGGGTCCTTACTGGAAAGCCGTTGGATTGGCCTTCAACTGCACTTTCCTCCTCTTTGGATCTGTCATCCAGCTTATAGGTTGTGCAAGCAACATATACTACATAAATGACCATCTGGACAAGAGGACGTGGACCTACATATTTGGGGCATGTTGTGCCACCACGGTCTTCATCCCTTCCTTCCACAACTACAGAATATGGTCCTTTTTAGGGCTTGGGATGACCACCTACACTGCCTGGTACATGACCATTGCAGCCATCGTGCATGGCCAGGTTGAGGGTGTGAAACACTCAGGACCAGATAAACTGGTTTGGTATTTCACCGGCGCCACCAACATTCTCTACACTTTCGGCGGACACGCCGTCACTGTGGAAATCATGCATGCAATGTGGAAGCCTCAGAAGTTTAAGTATGTCTATCTGTTTGCTACCCTTTATGTGTTCACTCTAACCCTTCCATCTGCAACTGCTGTGTACTGGGCGTTTGGCGACCAGCTCCTCACACACTCGAATGCCTTGGCACTCCTTCCCCGGACTAAGTGGCGCGATGCGGGTGTCACATTGATGCTTATTCACCAGTTCATCACATTCGGCTTTGCTTGTACGCCTTTGTATTTTGTGTGGGAGAAAGTAATTGGAATGCATGACACCAAGAGCATATGTTTGAGGGCAATTGCCAGGTTGCCTGTGGTGATACCGATTTGGTTCTTGGCCATCATATTTCCTTTCTTCGGTCCCATTAATTCAGCCGTTGGTGCTCTTTTGGTCACCTTCACCGTCTACATCATACCCGCCTTAGCTCATATGCTCACCTTCAAATCCGCCTCTGCTCGCCAGAATGCGGCAGAGAAGCTTCCGTTCTTCCTCCCGAGCTGGACAGGCATGTACGTGGTGAACGCATTCATCGTGGTGTGGGTGCTCGTAGTCGGGTTCGGGTTCGGAGGGTGGGCTAGCGTGACTAACTTCATCAGGCAAGTTGACACTTTTGGGTTGTTTGCAAAGTGCTACCAGTGCCCTCCCAAAGTCTCAGCCTCCCTACCACCACATCACTAA
>Pyrco_BartlettDH_new_AUX.Chr7 original name: OG620_AUX.Chr7_pilon.1
ATGTCAGCCCAGAAGCAATCAGAGGAGGCCATAACCTTCAACCAGACCGATGGCAGAGAGGACGAAGAAGAAGAACACGCAGCAGATCAGAACTCGGGTTTTAACCTCAGAAGCTTCCTCTGGCATGGCGGCTCCGTCTATGACGCCTGGTTCAGCTGCGCATCGAACCAGGTTGCTCAGGTTCTGCTGACTCTGCCCTACTCCTTCTCCCAACTGGGAATGCTCTCGGGGATCATATTCCAGGTATTTTACGGGATCATGGGGAGCTGGACTGCTTATCTGATCAGCATTCTCTACGTCGAATATCGAAGCCGAAAAGAAAAGGAAAATGTCAGCTTCAAGAACCATGTCATCCAGTGGTTTGAAGTGTTGGATGGTTTGCTGGGTCCTTACTGGAAAGCCATTGGATTGGCCTTCAACTGCACTTTCCTCCTCTTTGGATCTGTCATCCAACTTATAGGCTGTGCAAGCAACATATACTATATAAATGACCATCTGGACAAGAGGACATGGACCTACATATTTGGAGCATGCTGTGCCACCACAGTCTTCATCCCCTCCTTCCACAACTACAGAATTTGGTCCTTTTTAGGGCTTGGAATGACCACCTACACTGCCTGGTACATGACCATTGCATCCATTGTTCATGGCCAGGTTGAGGGTGTGAAACACTCGGGACCAGATAAACTGGTTTTGTATTTCACCGGCGCCACCAACATACTGTACACTTTCGGCGGCCACGCCGTTACTGTGGAAATCATGCATGCAATGTGGAAGCCTCAGAAGTTTAAGTATGTCTATCTCTTTGCTACCCTCTATGTATTCACTCTAACCCTTCCATCTGCAACTGCTGTGTACTGGGCCTTTGGCGACCAACTCCTCACCCACTCGAACGCCTTCTCGCTCCTTCCCCGCAATAAGTGGCGTGATGCGGGTGTCACATTGATGCTCATTCACCAGTTCATCACATTCGGGTTTGCTTGTACGCCATTGTATTTCGTTTGGGAGAAAGTAATTGGAATGCATGACACCAAGAGCATATGTTTGAGGGCAATTGCCAGGTTGCCTGTGGTGATACCTATTTGGTTCTTGGCCATCATATTTCCTTTCTTCGGTCCCATTAATTCAGCCGTTGGCGCTCTTTTGGTCAGCTTCACCGTCTACGTCATACCCGCCTTAGCTCATATGCTCACCTTCAAATCCGCCGCTGCTCGCCAGAATGCGGCAGAGAAGCTTCCGTTCTTCCTCCCGAGCTGGACAGGCATGTACGTGGTGAACGCATTCATCGTGGTGTGGGTGCTCGTAGTCGGGTTCGGATTCGGAGGGTGGGCTAGCATGACCAACTTCATCAGGCAAGTTGACACTTTTGGGTTGTTTGCAAAGTGCTACCAGTGCCCTCCCAAAGTCTCAGCCTCCCCACCACCACATCACTAA
