# Supplementary material for: Building a foundation for gene family analysis in Rosaceae genomes with a novel workflow: A case study in Pyrus architecture genes
Source: Front Plant Sci. 2022 Nov 14;13:975942. doi: 10.3389/fpls.2022.975942 (PMC9702816; doi:10.3389/fpls.2022.975942)
Supplement: Supplementary file 1 [file DataSheet_1.zip › SupFiles/SupFile6_Bartlett.DH_v2_final_gene_models/OG2407.fna]

>Pyrco_BartlettDH_GID.Chr4 Pyrco_BartlettDH_04g18850
ATGTCTGGGGGCAATGAAGTCAACGTTAGTGAATCCAGGATGGTGGTTCCGTTGAATACATGGGTCCTCATCTCCAATTTTAAGCTGTCATACAATCTTCTGCGCCGCCCTGACGGGACCTTCAACCGCCACTTGGCGGAATTCCTTGACCGGAAAGTGCCAGCCAATACTAACCCTGTTGATGGGGTTGTCTCGTTTGATGTCATCATTGACCGCGAAACTAGCCTGCTCAGTCGAATCTATCATCCGGACAATGCTAATCTATCCCCGCTGAACATTGTTGATCCTGAGAGAGCGGTGAGCCAAGAGATTCTTCCTGTCATAATTTTCTTCCATGGTGGAAGCTTTGCACACTCCTCTTCAAACAGCGGTATATATGATGTTCTGTGTCGCCGACTAGTTGGTATCTGCAAGGCTGTAGTGGTCTCTGTGAATTATCGTAGGGCTCCTGAAAATCGCTATCCATGTGCCTATGATGATGGATGGACAGCCCTGAGGTGGGTGAACTCTAGATCATGGCTTAAAAGTACAAGGGACTCAAACGTTCATATCTATCTAGCTGGCGATAGCTCTGGCGGGAACATTGTACACAATGTTGCTTTAAGAGCTGCAGAATCTGGAATCAATGTACTGGGAAATATACTGCTCAACCCTATGTTTGGTGGGCAGGAGCGGACTGAATCCGAGTTGCGATTGGATGGGAAATACTTTGTAACCATCCAAGACCGGGACTGGTACTGGAGAGCTTTTCTCCCTGATGGTGAAGATAGGGACCATCCAGCATGTAACCCGTTTGGTCCCCGGGGTCAAAGCCTCGAAGCTGTCAAGTTCCCGAAGAGCCTTGTTGTGGTGGCTGGTTTGGATCTTGTTCAGGACTGGCAATTGGCTTACGCTAGAGGGCTCGAGAGTGCTGGCAAAAACATCAAACTTCTGTATCTTGAGCAGGCCACAATTGGTTTCTACCTGTTGCCGAATAATGAGCATTTCTACACCGTGATGGATGAGATAAGTAAATTCGTGCTCTCCGACAAT
>Pyrco_BartlettDH_new_GID.Chr3 tempCh10.10Partial_3G
GGCATGGCTGGTAGTAATGAAGTCAACGTCAATGAATCCAAGAAAGTTGTTCCGCTCAACACATGGGTACTAATCTCCAATTTCAAGCTAGCTTACAACCTCCTCCGCCGCGCTGACGGAACATTCAACCGCGAGCTGGCGGAGTTCCTCGAACGGAAAGTCCCTGCCAACATAACTCCGGTTGATGGGGTTTTCTCGTTTGATCACGTCGACACAGCCACCAGCCTCCTCAACCGTGTTTATAAATTTGCCCCCGGAAACGAGTCGCAATGGGGCATTCTGGATCTTGAGCAGCCCTTGAGCACCACCAAGGTCGTCCCGGTCATAATCTTCTTCCACGGTGGAAGCTTCACACATTCATCCGCCAACAGCGCCATCTACGACACCTTCTGCCGCCGCCTTGTCAACACTTGCAAGGCTGTTGTAGTCTCTGTAAACTACCGCCGTTCGCCGGAACATCGGTATCCTTGTGCTTATGAAGACGGATGGGCGGCTCTCAAGTGGGTGAAATCGAGAAAGTGGCTGCAGAGCGGGAAGGGTAAGGACTCGAAAGTTCACGTTTACCTAGCCGGAGACAGCTCGGGCGGCAACATTGCTCACCACGTCGCGGTCAAGGCGGCGGAAGCGGAGGTTGAGGTGCTCGGAAACATCCTTCTCCACCCGATGTTTGGGGGGCAGAAGAGAACAGAAACAGAGAAGAGACTGGATGGGAAGTACTTCGTAACAATACAAGACCGTGATTGGTACTGGCGGGCATTTCTGCCCGAAGGCGAAGACAGAGATCATCCGGCGTGTCACGTTTTCGGCCCGAGGGACAAGAGCCTCGTGGGCTTGAAATTTCCCAAGAGTCTTGTTGTTGTGGCTGGTTTCGATCTCATGCAAGATTGGCAATTGGCTTATGTGGAAGGGCTAAAAAATGCAGGGCAGGATGTGAAGCTTCTCTTCTTAAAGCAGGCGACGATCGGGTTCTACTTCTTGCCGAACAACGAGCATTTCTACTGCCTCATGGAGGAGATGAAGAACTTCGTGAATCCTGACTGT
>Pyrco_BartlettDH_new_GID.Chr11 OG2407_GID.Chr11_pilon.1
ATGGCTGGTAGTAATGAAGTCAACGTCAATGAATCCAAGAAAGTTGTCCCTCTCAACACATGGGTACTAATCTCCAATTTCAAGCTGGCTTACAACCTCCTCCGCCGTGCCGACGGAACATTCAACCGCGAGCTGGCGGAGTTCCTCGACCGAAAAGTCCCCGCCAACACAGTTCCGGTTGACGGGGTTTTCTCGTTTGATCACGTCGACAGAGCCACCGGCCTCCTCAACCGTGTTTACCAGTTTGCGCCCCAAAACGAGTCTCAGTGGGGTATTGTGAATCTTGAGCAGCCCTTGAGCACCACCGAGGTCGTCCCGGTCATAATCTTTTTCCACGGCGGAAGCTTCACTCATTCCTCCGCCAACAGCGCCATCTACGATACTTTCTGCCGCCGCCTTGTCAACACTTGCAAGGCGGTTGTAGTCTCCGTTAACTACCGCCGTTCGCCAGAACATCGGTATCCTTGTGCTTATGAGGACGGATGGGCGGCTCTCAAGTGGGTGAAATCGAGAAAGTGGCTGCAGAGCGGGAAGGGGAAGGACTTGAAAGTTCATGTCTACTTGGCTGGAGACAGCTCCGGCGGCAACATTGCTCACCACGTCGCGGTGAAGGCAGCAGAAGCGGAGGTTGAGGTGATCGGAAACATCCTTCTCCACCCGATGTTTGCAGGGCAAAAGAGAACGGAATCAGAGAAGAGATTGGACGGGAAGTACTTCGTAACGATACAAGACCGCGACTGGTACTGGCGGGCATTTCTCCCCGAAGGCGAAGATAGAGATCATCCGGCGTGTCACGTTTTCGGCCCGAGGGACAAGAGCCTCGAGGGCTTGAAATTTCCCAAGAGTCTCGTTGTTGTGGCTGGCTTCGATCTTATGCAAGATTGGCAATTGGCCTATGTGCAAGGGCTTAAAAATGCAGGGCAGGACGTGAAGCTTCTCTTCTTAAAGCAGGCGACGATCGGGTTCTACTTCTTGCCGAACAACGAGCATTTCTACTGCCTCATGGAGGAGATGAAGAGCTTCGTGAATCCTGATTGT
>Pyrco_BartlettDH_new_GID.Chr12 tempCh2.10Partial_12G
GGGGGCAATGAAGTCAACGTAAATGAATCCAGGACAGTGGTTCCACTGAATACATGGGTCCTCATCTCGAATTTCAAGCTGTCATACAATCTTCTACGCCGCCCTGACGGGACTTTCAACCGGCACTTGGCGGAGTTCCTTGATCGGAAAGTGCCAGCCAATGCTAACCCCGTTGATGGGGTTGTCTCGTTTGATGTCATCATCGATCGCGAAACTAGCCTGCTAAGTCGAATCTATCATCCAGACAATGCTGATCTATCCCCGCTGAACATTGTTGATCGTAAGAGATCTTTGAACAAGGATGTTCTTCCTGTCATAGTTTTCTTCCATGGTGGGAGCTTTGTACACTCCTCTTCAAACAGCGGTATTTATGATATTCTGTGCCGCCGACTAGTTGGTATCTGCAAGGCTGTAGTGGTCTCTGTGAACTATCGCCGGGCACCTGAAAACCGCTATCCATGTGCCTATGATGATGGGTGGACAGCCCTGAAGTGGGTGAAGTCTAGACCATGGCTTAAAAGTACGAAGGACTCAAAAGTTCATATCTATCTCGCTGGCGATAGCTCGGGTGGGAACATTGTACACAATGTTGCTTTAAGAGCTGCAGAATCTGGAATCAATGTATTGGGAAATATACTGCTCAACCCTATGTTTGGTGGGCAGGAGCGGACTGAATCCGAGATGCGATTGGATGGGAAATACTTTGTCACCATCCAAGACCGGGACTGGTACTGGAGAGCTTTACTCCCTGAGGGAGAAGATAGGGACCATCCAGCATGTAACCCATTTGGTCCCCGGGGTCAAAGCCTCGAAGCTGTCAAGTTCCCGAAGAGCCTTGTTGTGGTGGCTGGTTTGGATCTTGTTCAGGACTGGCAATTGGCTTATGCTAGAGGGCTCGAGAGGGCTGGCATTAACATGAAACTCATGTATCTTGAGCAGGCCACAATTGGTTTCTACCTGTTGCCGAATAATGAGCATTTCTACACCGTGATGGATGAGATCAGTAAATTCGTGTGCTCCAACTAT
