# Supplementary material for: Building a foundation for gene family analysis in Rosaceae genomes with a novel workflow: A case study in Pyrus architecture genes
Source: Front Plant Sci. 2022 Nov 14;13:975942. doi: 10.3389/fpls.2022.975942 (PMC9702816; doi:10.3389/fpls.2022.975942)
Supplement: Supplementary file 1 [file DataSheet_1.zip › SupFiles/SupFile6_Bartlett.DH_v2_final_gene_models/OG8858.fna]

>Pyrco_BartlettDH_LAZY.Chr10_short2 Pyrco_BartlettDH_10g14370
ATGAACAATGTGGCACGTCAGAGAAGAAAGAAACGCTTAAAGGGGACAGAACCAAACCCTGTCAAGAATGAAGGAGCTTCTGAGATGGGCTGCTGCTGCAAAATCAGACAAGGTGGAAACTACTTTCCTCGAAAGGTTATGCAATTTCAAAACCGGGCAACTCTGAAAGCGGTAGCATATGATGATCAACTAAGCAACGATTCACCGAAGATCAGCTTCAGATGGGATTTGGAGAGCTGCTCCACCACATCCTCTGCCTATACAGCACTTTCAACAGCATCTTCACTCAAGAATGATCAGATCATAAGCCTTCCATCTTTGAATTCGACAAAATTTCAACACCTGGATGACTTCGAGCCCAAGAAAGGGAACTGGATCACCTCAAACTCAGAATGTATAGTTTCTGCT
>Pyrco_BartlettDH_new_LAZY.Chr5 tempCh12.10Partial_5G
CAGCTTCTTCAATGGCTATTTGGGGCTAAAGTTGGACAAGGAAGGGAGGAGATTTCTAGTTCTTCCAACAAGAACGCAACAACTAATGATCAAGAAGCTAAACCAAATTACATAATCGTCTTCAGGCGTGGATGCGTCGGTGTTTATCGAAAATCATCAAAAGGAGTTGAAGAAAGCAAATCAGGTAGCAAGAAGTTCAAGCCGTTTACCTTTCTATGTCGAAAGGTTGTTGCAACACGTTGCTTTAATAGCACTCTTCAGCTAAAGAGACTTAATAGCATAAACAGAAGGCAGGCAAGGCAGCATTGGATTCAATCTATGAAGATCATGAAGAAAGAAGATATTGCAAAAGGTCTGGGAATCAGTAGCACCAAGGCGGATTCGGTGAATGTAAGCAACAAGGTTTTACCGGTGAATGATTCAACGTTATCAACCTTGACGAGCACAAACGAACAATGTGGCTTACCGGAGAAGAAAGAACAGTTGAAGGGGGACAAAACCAAAACCCTGTCAAGAATGAAGGAGCTTCTGAGATGGGCTGCTGCTGCAAAATCAGACAAGGGTGGAAAATTCATCGCTCGAAAGGTTAAGCAATTTCGAAACCGGGGAACTCTGAAAGCGGTACCAGATGACGATCAACTAAGCAACGACTCGCCGAAGATCAGCTTCAGATGGGATTTGGAGAGCAACTCCACCACTTCCTCTGCCTATACAGCGCTTTCAACAGCATCTTCACTCAAGAATGACCAAATCATAAGCCTTCCATCTTTGAATTCGACAAAGTTTCATGACCCGGATCACTTGGAACCCAAGAAAGGGAACTGGATCACCTCGGACTCAGAATGT
>Pyrco_BartlettDH_new_LAZY.Chr10_short1 A new nucleotide sequence entered manually
AAGCAGCTTCTTCAATGGCTATTTAGAGCTAAAGTTGGACAAGAAAGGGAGGAGATTTTTAGTTCTACCAACAAGAAAGCAACAACTAATGATCAAGAAGTTAAACCAAATTACGTAATCGTCTTTAGGCGCGGCAGCGTTGGTGTTTATCGAAAATCAAAAGGAGTTGAAGAAAGCAAATTGGGTAGCAAGAAGTTCAAGCCATTTACATTTCTACGTCAAAAAGATGTGGCAACGGCTTGCTTTTATAGCACTCTTCAGCTGAAGTGA
