# Supplementary material for: Building a foundation for gene family analysis in Rosaceae genomes with a novel workflow: A case study in Pyrus architecture genes
Source: Front Plant Sci. 2022 Nov 14;13:975942. doi: 10.3389/fpls.2022.975942 (PMC9702816; doi:10.3389/fpls.2022.975942)
Supplement: Supplementary file 1 [file DataSheet_1.zip › SupFiles/SupFile6_Bartlett.DH_v2_final_gene_models/OG894.fna]

>Pyrco_BartlettDH_GA2OX.Chr16_OG894 Pyrco_BartlettDH_16g00640
ATGATAGAATCAATCCCTCCTCTCCAACAACATTACAAAACCCTCGTGCGCAACCTTCACTGCCACGGCACCGACCACGGACAAGGACCGGTCACGGAAGAATGCCAGCTACCGTTGATAGACCTCAACGGGCTGAACAGCCTCGATGAGAGGGAGAGGCTAGAATGCGCAGCAGCCATCTGCAGCGCGTCGTCGGAGTGGGGGTTTTTTCAAGTGGTGAACCACGGGATAAGGCCCGAGCTACTAAAGAACATGAAGACGGAGCAGCTCAACCTGTTTGGAGCGCCCTTCGAGCAGAAGGCTACTTGCGGGCTGCTCAATAATTCGTACAGGTGGGGGACGCCGAGCGCGACTCGTCCAACTCAGTACTCCTGGTCCGAAGCTTTTCACATTCCTGTCACAAAAATCTCGGACCAAGCTTGTTATGGGGACGGTTTTAGCTCTCTCAGGAAAGTGATGGAAGTATTTGCAGGAGCAATGGCAAACCTGGCGGAGTTGCTAGCCGGGATTCTAGTGAACAACCTGGGCCACCGGAAGGAAGCGCTGCAAGACATTTGTGACTCGAGCACTTGCTTTCTCCGATTGAACCGCTACCCGGCTTGTCCGATATCACCGGAGATGTTCGGCTTAGTGCCTCACACTGACAGCGATTTCCTCACAATTCTAAGCCAAGACGAAGTGGGAGGACTTCAGCTCTTGAAAGACTCCAAATGGGTTGCTGTAAAGCCTAACCAAGATGCACTTATCGTTAACATCGGAGATCTTTTTCAGGCGTGGAGCAATGATGCGTACAAAAGTGTGGAGCACAAGGTGATGGCAAACGAGAAGAGGGAACGTTACTCAGTAGCATACTTCATGTGCCCTTCCTACGATTCTTTAATCGGGAGTTGCAGACAATCTTCCATCTACAGAAACTTCACTTTTCGAGATTACAGAAATCAAGTCCAGCAAGATGTTCAGACACTTGGACACAAAGTCGGCCTTTCGAGATTCCTTCTTCGA
>Pyrco_BartlettDH_new_GA2OX.Chr3 tempCh10.10Partial_3G
TCGAAGGCAGTCCTAATGGATTTCAAACCTCCCTTCCAACAAACCTGCAAGGCAATACTCTTACAGAATTCCACCCATGAAGCATTATCAAGTCATGATGATGACAAGGTTTCTCTTGTTGAGGAATGTGAACTGCCTCTGATAGATCTTAGCCATCTAAATTTGGGTCACTTTGAGGGAGACAAGTGTATGAATGAGATCGCTCAAGCAGCCAGCCAATGGGGTTTCTTCCAAGTTGTGAATCATGGAGTTTCACAAGAAGTTATAAAGAGTATGCAAAATGAGCAAAAGAGGCTATTTCATAAGCCTTTTGCAGAAAAGGTTGAAAAGAATTTCTTGAATTACCGCTGGGGGAATCCACAAGCTACTTGTTTGAGGCAGTTCTCATGGTCAGAAGCATTTCATATATCTCTCACCGAAATTCCAACGATGAATGATCATCACAACAGTCTCAGATCAACAATTGAAGCATTCGTGAAGACGGTGTCTGGTTTGGCTAAACGCTTAGCTGAAATTCTGGCACAGCCTTTGGGTGTCAAACCGATTTACTTTGAAGAGAATTGTCCAACAAGAACTAGTTATCTTCGACTGAATAGATATGCTCCATGTCCATTTCCTTCGCAAGTGTTTGGCCTCATCTCGCACACCGATACCGATTTCCTAACTATAGTTCACCAGGACCAAGTTGGAGGTCTGGAAATATTTAAAGATGGAAGATGGTTGGCTGTTAAACCTAATCCTGAAGCTCTTATTGTCAACATTGGGGACTTCTTTGAGGCCTTGAGCAATGGCGCATACAAGAGCATCAAACACCGAGTGGTTAGCACACAAGAAGTTGAAAGATTATCTGTGGCATATTTCTACTGCCCCTCCTACGATGCTGTGGTCCGAAACTGCGGTAATGAACCATCAACTTATAGGCAGTTCACTTTGAGGGAGTATAAACTCCAAACTCAAATTGATGTTCAGAAAACTGGTGAGAAAGTAGGGCTCTCAAGATTTCTCCTT
>Pyrco_BartlettDH_new_GA2OX.Chr5_OG894 OG894_GAOX.Chr5_pilon.1_edt
ATGGATTTGGACCCACCATTTTACAAGGCCTACAAGACCCTTTTCGACAAAACCGTCGACAAAGCCAACAACATCAACAACAACAAGAAGGAGGAGGTGTTACAACAGCTTGTTATGGTGGAGGAATGTGAGCTGCCGCTGATCAATCTGGGGCGGCTGGAGCTAGGAGAAAAAGAGAGGGAGGAGTGCATGACGGACATAGCTAGGGCATCGCAAGAGTGGGGTTTCTTTCAGGTAGTGAATCATGGGATTTCAGGAGAGCTTCTTCAGAAGATGAAGAGTGAGCAAGAGAAGGTGTTCAAGCAATCTTTTGATAAGAAGAGGCAAGAGGACAAGTGCTTGAACTTTTTATCGGGAACTTACCGTTGGGGAACTCCTTCTGCCACTTGCCTACGGCAGTTAGCATGGTCTGAAGCTTTTCACATTCCACTCAACGATACTTCTGCTACATCAGCTTCTGGTGTCAATTATACACTCAGCTCAACGATGGAACAATTTGCTACAACAGTTTCAAGTTTGGCACTGAAATTGGCTGAAATTTTGGCTGAGAAAATAGGTCACAAATCAACATTTTTCCAAGAAAATTGTTTTCCCGGCACTTGCTATCTTCGAATGAATCGTTATCCACCGTGCCCCATCCCTTCTGAGGTGTTTGGATTGATGCCACACACTGATAGTGATTTCCTCACAATATTGCATCAAGACCAGGTTGGCGGATTGCAGTTGATCAAAGACGATGAATGGATCGCAGTTAAACCTAATCCAGAGGCTCTAGTCATCAACGTTGGAGATCTATTTCAGGCATGGAGCAACAATGTGTACAAGAGCGTTCAACATCGAGTTGTCACGAACTTGCAAGTGGAACGATTCTCAACTGCATATTTCTTATGTCCTTCATATGACACGGTGATACAGAGTTGCAGGGAGCATTCTGTCTATAGAAAATTCAGCTTTGGGGAGTATAGGCGGCAAGTCCAAGAGGATGTTCAAAAACTGGGTTCGAAAATAGGTCTTCCTAGATTTGTCGTATAA
>Pyrco_BartlettDH_new_GA2OX.Chr10_OG894 OG894_GAOX.Chr10_pilon.1
CTAAGCATGGACTCGGACCCACCATTTCGCAAGGCCTACAAGACCCTTTTCGACAACACCGTCAACAAAGCCAACAACATCAACAACAACAAGGAGGAGGTGCTACAACAGCTTGTTACAGTGGAGGAATGTGAACTGCCGTTGATTGATCTTAGGCGGCTGGAGCTCGGAGAAAAGGAGAGGGAGAAGTGCATGACGGAAATAGCTAGGGCATCGCAAGAGTGGGGTTTCTTTCAGGTAGTGAATCATGGGATTTCAGGAGGGCTTCTTCAGAAGATGAAGAGTGAGCAAGAGAAGGTGTTCAAGCAATCTTTTGATAAGAAGAGGCAAGAGGACAAGCACTTGAACTTTTCACCGGGAACTTATCGTTGGGGAACTCCTTCTGCCACATGCCTACGGCAGTTAGCATGGTCTGAAGCTTTTCACATTCCACTCAACGACATTTCTGCTACATCAGCTTCTGGTCTCAACCATACACTCAGCTCAACAATGGAACAATTTGCTACAACAGTTTCAAGTTTGGCACTGAAATTGGCTGAAATTTTGGCTGAGAAATTAGGTCACAAGTCAACATTTTTCCTAGAAAATTGTTTGCCCAGCACTTGTTATCTTCGAATGAACCGATATCCACCTTGCCCCATCCCTTCTGAGGTGTTTGGATTGATGCCACACACTGATAGTGATTTCCTTACAATATTGCACCAAGACCAGGTTGGAGGATTGCAGTTGATCAAAGACGATAGATGGATCGCAGTTAAACCTAATCCAGAAGCTCTAATCATTAACATTGGAGATCTATTTCAGGCATGGAGCAACAATGTGTACAAGAGTGTTCAACATCGAGTTGTCACGAATTTGCAAGTGGAACGATTCTCAACTGCATATTTCTTATGTCCTTCATATGACACCGTGATACAGAGTTGCAGGGAGCCTTCTGTCTATAGAAAATTCAGCTTTGGGGAGTATAGGCGGCAAGTCCAAGAGGATGTTCAAAAATTGGGTTCAAAAATAGGTCTTCCGAGATTTGTCGTATAA
>Pyrco_BartlettDH_new_GA2OX.Chr11_1 OG894_GAOX.Chr11_pilon.1
ATGGCTTCTGAATCCTACCCTCCTCTGTTCCGTTCACACATAGATTCAACCCAGGCCGCTGATTCGGATGACCAAGTCAACCCAGTTCATGATTTGGAGGATCCGATTCCTCTGGTGGATCTCCAGAGCCTGAAACTTGGGGAGGCATGTGAGTTTTGGGGCATTTTTCGTTTGGTCAACCATGGAGTTCCTCCAACCCTTTTGACCCAACTTGAAGAGCATGCCAAAGCGGTTTTTTCCCTGCCGTTTGAATCCAAACAGAGCCTTATCACCAGCCCTCTGTCCTACTTCTGGGGTACCCCTGCCCTTACTCCATCTGGGGCAGCCTTATCAACAAAGGGTACTAGTACCCTCCAGAATATCAATTGGGTTGAAGGACTGAATGTCCCTCTAGCTCAACTCAGTCAATTCCAAACTGACAATCCCACAGTTGCTTCTTTCAGCCTTGTGCTGGAAGAATATGGGAAACACCTAGCCAGGCTAGCCACAACTATATTTGAAGCTATGGTGAAAAGCCTTGGATTGGATCCAATAGAATCCAAATCCCACTTATCCAATCCCACTGGCCTTGTACGTCTATATCGCTACCCACCACATTGCTCCAACTCTGCATCTGCATCTGCATGGGGCATGGACGTCCACACTGACAGCTCTGTGCTCTCGATACTAAACCAAGATGATGTCGGTGGACTCGAAGTTCTCAAAGACACCGAGTGGTTCAATGTAAACCCAGTTCCCAGCACACTAATTGTCAACCTCGGGGACATGATGCAGGCGATTAGCGACGACAAATACAAGAGTGTGAAGCACAGAGTGAAGGTGAACAGAAGCAAAGAGAGAATTTCAATCTGCTACTTTGTGTTTCCTGGAGAAGGCAGTGTGATTCGGAGCTCAAACTACAAGCCCTTTACATATGGTGACTTTCAGAAGGAAGTGCAGAAAGATTTAAAGAGTGTTGGGTATAAGGTTGGGCTCGAGAGATTCAGA
>Pyrco_BartlettDH_new_GA2OX.Chr11_2 OG894_GAOX.Chr11_pilon.2
TCCAGGGCAGTACTAATGGATTTCGAACCTCCATTCCAACAAACCTGGAAGGCAATACTCTTACAGAATTCCAGCCATGAAGCATTATTAACAAGTCATGATTATGACAAGCTTTCTCTTGCTGAGGAATGTGAGTTGCCTATGATAGATCTTAGCCATCTAAACTTGGGTCACTTAGAGAGAGACAAGTGTATGAATGATATCGCTCAAGCTGCAAACCAATGGGGTTTCTTCCAAGTTGTGAATCATGGAGTCTCACAAAAAGTTATAAAGAGCATGCAATATGAGCAAAAGAGGCTATTTCACATGCCCTTTGCAGAAAAGGTTGAAAAGAATTTCTTGAATTTATCCAGCAACTGTTACCGCTGGGGAAATCCACAAGCTACTTGTTTGAGGCAGTTCTTATGGTCAGAAGCATTTCATATATCACTCAACGAAATTCCAACAATGAATGATCTTCACAAGAGTCTCAAGTCAACAATTGAAGCATTCGTGAAGGTGGTATCTGGTTTGGCTAAAAACTTAGCTGAAATTCTGGCACAGCCTTTGGGTGTCAAATCGATTTACTTTGAAGAGAATTGCCCACCAGGAAGTAGTTATCTTCGACTGAATAGATACGCTCCACGTCCGTTTCCTTCGCAAGTGTTTGGCCTCGTCTCGCACACTGATACCGATTTCCTAACTATAGTTCACCAGGACCAAGTAGGAGGTCTGGAAATATTTAAAGATGGAAGATGGATGGCTGTTAAACCCAATCCTGAAGCTCTCATTGTCAACATTGGGGACTTGTTTGAGGCCTTGAGCAATGGCATATACAAGAGCATCAAACACCGAGTGGTTACCGGACAAGAAGTTGAGAGGTTTTCTGTGGCATATTTCTACTGCCCCTCCTACGATGTAGTGGTCCGAAGCTGCGGTGATGAACCATCAACTTATAGGCAGTTCACTTTGAGGGAGTATAAACTCCAAACTCAAATTGACGTTCAGGAAACTGGTGAGAAAGTAGGGCTCTCAAGATTTCTCCTTTGA
>Pyrco_BartlettDH_new_GA2OX.Chr13_OG894 tempCh3.10Partial_13G
AATATGATAGACTCAACCCCTCCTCTCCAACACCATTACAAATCCCTCGTGCGCAACCATCATTGCCAAGGCATCGACCGCGGACAAGGAGGAGCGGTCACGGAAGAATGCCAGCTCCCGTTGATAGACCTCAACGGGCTGAATAGCCTCGACGAGAGGGAGAGGCTAGAATGCACTGCAGCTATCTGCAGAGCGTCGTCGGAGTGGGGTTTTTTTCAAGTGGTGAACCACGGGATAAGCTCCGAGCTACTACGGAATATGAAGACGGAGCAGCTCAAACTGTTTGGAGCGCCCTTCGAATGGAAAGCTACTGGCGGGCTGCTTAATAATTCGTACAGGTGGGGGACACCGACCGCTACTGGTCCGACTCAGTACTCTTGGTCCGAATCTTTTCACATTCCTGTCACAAAAATCTCGGACCAAGCTTGCTATGGGGACGATTTTAGCTCGCTCAGGGAAGAGATGGAGGAATTTGCAGGAGAAATGTCAAACCTAGCGGAGTCGCTAGCCGGGATCCTAGTGAACAACCTGGGACACCGGAAGGAAGCGCTGCAAGACATTTGTGACTCGAGCACTTGCTTTCTCCGATTGAACCGCTACCCGGCTTGTCCGATATCACCGGAGATGTTCGGCTTAGTGCCTCACACTGACAGCGATTTCCTCACAATTCTAAGCCAAGACGAAGTGGGAGGACTTCAGCTCTTGAAAGACTCCAAATGGGTTGCTGTAAAACCCAACCAAGATGCACTTATCGTAAACATCGGAGATCTTTTTCAGGCGTGGAGCAATGACGTGTACAAAAGTGTGGAGCACAAGGTGATGGCAAATGAGAAGAGGGAACGCTACTCAATAGCATACTTCATGTGCCCTTCCTACGACTCTTTAATCGGCAGTTGCAGATCACAGTCTTCCATCTATAGAAACTTCAGTTTTCGAGATTACAGAAACCAAGTCCAGCAAGATGTTCAGAAACTTGGACGCAAAGTCGGCCTTTCGAGATTCCGTCTTCGA
