# Supplementary material for: Building a foundation for gene family analysis in Rosaceae genomes with a novel workflow: A case study in Pyrus architecture genes
Source: Front Plant Sci. 2022 Nov 14;13:975942. doi: 10.3389/fpls.2022.975942 (PMC9702816; doi:10.3389/fpls.2022.975942)
Supplement: Supplementary file 1 [file DataSheet_1.zip › SupFiles/SupFile6_Bartlett.DH_v2_final_gene_models/OG274.fna]

>Pyrco_BartlettDH_IPT3.Chr6 Pyrco_BartlettDH_06g03440 
ATGACTGTGACAGGGAGAACTATGGAACATGTGCATGTCAATGGTTCTGTCCACACAAAGGCGAAGGTTATTTTTATAATGGGTCCGACAGGGTGTGGAAAAACCAAACTTTCCATAGACCTAGCTACCCATTACGGGGGAGAAGTAATTAATTCAGACAAAATCCAAGCCTACAAAGGCCTGGACATTGTCACTAACAAAGCCACAGAATCTGAGCAACGAGGCATCCGTCATCACTTGCTAGGGTTCGTAGAAGACCCAGTAGCTGATTTCTCCGTTGATGAATTTTGTCGTCGTGTGCAAACTTCAATCGATGAGATCACAAGGCGCAACTGCCTCCCAATCATTGCTGGCGGATCCAACTCTTATATCGAGGCACTCATCGAAGATCCAGTGATTGAGTTTCGAAATAAATATGATTGCTGTTTTATATGGCTTGATGTGTCGTTGCCTGTGCTATATAATCGTGTGTCCAAAAGAGTTGACGAAATGGTGGCTGCAGGATTAGTGGATGAGCTTCGTGAAATGTTTGCTCCAGGGGTGAATTATGATGGTGGCATTCGCCGAGCAATCGGAGCTCCGGAGATGCATCCATACTTCATGGCTGAAATGAACAACAATATAGTAGATGATGATAAGGTTCGTAAGGAATTTCTGCTGAAAGACGGCATTTGGAAAACCAAAGAAAATACTTGTAAACTTGCTGAACGCCAAGTGCAGAAAATTCAACTTCTTAGCGACAAATGGGATATTCATCGTATTGAAGTCACTGCTGTGCATGAGAACTGTGGAAAGGAAGCTGTGGTTGCCTGGGAAACCTTGGTTTTAAAGCCAAGTTTCACCATTGTGGATGGATTTTTGAATAAAGATGGT
>Pyrco_BartlettDH_IPT3.Chr13_1 Pyrco_BartlettDH_13g03490
ATGACACTTCATCCCTTCCCAACTCACTCCCTCCATTATTCTAATCTCAATTTCAATACGAATTATATCTCCCACTGCTTCCACTTGTTCCCGCCGCTCTACCACCTCTACAACCACCCCACTCCTCCGCTTCACCTCCCCCAAAGGCCCCGCCGCTCGGCCCACATGGCCACCGGGCCCACCTCCGCGGGCCCACGTCGGAAAGACAAGCTCCTCGTCATCATGGGGGCCACCGGCGCCGGCAAGTCCCGCCTCTCCCTCGACCTCGCCACCCGCTTCCCCTTCTTCGAAATCGTCAACTCCGACAAAATGCAACTCTACCGCGGCCTAGACATCACCACCAACAAGCTCCCCCTACCGGAACGACTCGGCGTCTCCCACCACCTCCTCGGCGAGTTCGACCCCCTAGACGGCGACTTCACCCCCGCCGATTTTCGCGCCGTCGCCGGTCAGGTTGTTTCCTGCATTACCAATCGGAGGAAGGTGCCGATGCTCGTCGGCGGGTCAAACTCCTTCATTCACGCGCTGGTCGCGGAAAGGTTCGAACCGGGCTCCAATGTCTTCGAACAGGGTTTCGACGCCTCCGTCTCGGCCGAGCTCAGATACAATTGCTGTTTTCTTTGGGTGGACGTGTCGATGGCGGTGTTGACGGAGTATTTATCAAAGCGAGTCGACGAAATGCTCGACTCGGGAATGTTCGACGAGTTGGCCAAGTTTTGCGAGCCGGATCGCCAGGACAAGCACGACCCAGCTGCGGTTCCGACAGGGTTGAGAAAAGCGATTGGAGTGCCCGAGTTCACCCGGTATTTTAAAAAATACCCACAAAGTAAAAGAGACGAGGACGACGACCTGGAGCGGAGAGGAGCGTACGAAGAGGCGGTGAGGGCGATCGAGGACAACACGTGTCAGCTCGCGAAGAGGCAGATAGGGAAGATCCTACGGTTAAGAGGGGGAGGGTGGGACTTTCGAAGACTAGACGCAACGGACGCGTTTAGGGCGGTGGTTGCGACGTCGACGTCGGAAAATGACGGAGGAGAGCGGTGGTCAGAGATATGGGAGAGGCAGGTGGTGGAACCAAGCGCGAAGATTGTGAAGCGCTTCTTGGAGGAG
>Pyrco_BartlettDH_IPT3.Chr16_1 Pyrco_BartlettDH_16g03610
ATGACACTTTATCCCTTCCCAACTCACTCCCTCCAGTATTCTAATCTCAATTTCAATACGAATTATATCTCCCACCGTTTCCACTTGCTCCCGCAGCTCCACCACCTCTACAACCACCCCACTCCTCCGCTTCTCCTCCCCCAAAGGCCCCGCCGCTGGGCCCACATGGCCACCGGCCACACTTCCGCGGTCCCACGTCGAAAAGACAAGCTCCTCGTCATCATGGGGGCCACTGGCGCTGGCAAGTCCCGCCTCTCCCTCGACCTCGCCACCCGCTTCCCCTTCTTCGAAATCGTCAACTCCGACAAAATACAACTCTACCGCGGCCTCGACATCACCACCAACAAGCTCCCCCTCCCGGAACGACTCGGCGTTCCCCACCACCTCCTCGGCGAGTTCGACCCCCGAGACGGAGATTTCACGCCCGCCGATTTTCGCGCCGTCGCCGGTCAGGTTGTTTCCGGCATTACAAATCGGAGGAAGGTGCCGATGCTCGTCGGCGGGTCAAACTCCTTCATTCACGCGATGGTCGCGGACCGTTTCGAACCGGGGTGCAATGTCTTCGAACCGGGTTCAGACGCCTCCCTCTCTGCCGAGCTCAGGTACAATTGCTGTTTTCTATGGGTGGACGTGTCGATGGCGGTGTTGACGGAGTATCTATCGAAGCGAGTCGACGAAATGCTCGACTCGGGAATGTTCGAAGAGTTGTCCGAGTTTTGGGACCCGGATTGCCAGGACAAGCAAGACCCGGCAGCGGTTCCGACCGGGCTCAGAAAGGCGATTGGAGTGCCCGAGTTCACTCGGTATTTTAAAAAATACCCACAAAGTAAAAGGGATGAGGACGATGATCGGGAGCGAAGAGAAGCATACGAAGAGGCGGTGAGGGCGATCAAGGACAACACGTGTCAGCTGGCGAAGAGGCAGATAGGGAAGATCCTACGTTTGAGAGGGGGAGGGTGGGACCTACGGAGACTAGACGCAACGGACGCGTTTAGGGCGGTGGTTGCGACGACATCGTCGGATAGTGACGGCGGAGAAAGGTGGTCGGATATATGGGAGAGGCAGGTGGCGGGACCAAGCGTGAAGATTGTGAAGCGCTTCTTGGAGGAG
>Pyrco_BartlettDH_IPT3.Chr16_2 Pyrco_BartlettDH_16g15410
ATGAGAATTCTCATGTCTGCCTTCAAACAAGTAGTACAGCCGATGGTGAGCTTCCATGGCCCCGCGCTTACCAACATCAACATGGATCCATTTTTCCGGAGAAAAGATAAGGTTGTAATCGTAATGGGAGCCACCGGGACTGGGAAGTCCCGGCTTGCCATAGACCTCGCAATGCATTATCCGGCGGAGATTATAAACTCGGACAAAATGCAAGTCTACAAAGGCTTGGACATCGTCACCAACAAAGTCACGGAGGAAGAGTGTAAAGGCATACCTCACCATTTGATAGGCAAAGTTGATCCCAACTCAAATTTTACTGCCAATGATTTCAAGCACCATGCGTCGTTGGCCATCGAATCCATCTTGGAGCGTGACAGACTGCCTATCATTGCGGGTGGTTCGAATTCGTACATTGAAGCCTTGGTGGATAAACACTCGGAGTTTCGAATGAAGTACGAGTGTTGCTTTCTTTGGGTTGATGTGGCCATCCATGTGCTCCACTCTTTCGTGTCGAAGAGAGTGGATCGGATGGTGAAGGTGGGTTTGGTGGACGAGGTGAGGAAAATGTTTGACTCTACAACTGAAGCAGAATATACGCATGGAATCAGGCAAGCCATAGGCGTGCCTGAAATGCATGAGTATTTACACTGCGAAGCGAGTGGTAGTAACGATGATGAAACCCAAGAGAGGCTTCTTCAAGCAGCAATTTCTAAAATCAAAGAAAATACTTGCATTTTGGCGTATCGCCAATTGCAAAAGATCCGCCGGCTGCAAGCTCGGCGGGGTTGGAACATGCACCGCCTTGATGCCACGGAGGCGTTCTTAAAGCACCAAGGGGAGGCGGATCAAGCATGGGAAAAATTCGTGGCAACACCCGCCACGCGGATGGTGGATAAGTTCCTTTTGGACCCAATTCCCTCCATTCTTCCGACAGAGTCCGTCATCAAGCCACCGCGATTCCGTCTATGCCGACAATGGCTGCCGCAACACGGTAAC
>Pyrco_BartlettDH_new_IPT3.Chr3 tempCh10.10Partial_3G_edt
TTGATCATCACCAGCATGAAGCCAATGTGCAAACAAATACAAACATTACTACATGTTCCATCTAGTGGCCATAATCATAAAATGGACGTGTTCAATCCTCACCGGCAGAAGGAGAAGGTGGTGATCGTAATGGGAGCAACAGGGACCGGAAAGTCAAGGCTCTCCATCGACCTAGGCACCTGTTTCCCGGCAGAAATCATAAACTCCGACAAAATGCAAGTCTACGAAGGCCTTGACATAGTCACCAACAAAATAACCAAAGAAGAGCAACGTGGTGTACCGCACCATTTGCTAGGGATGCTAAATCCTCATGAAGATTTTACAGCCAGGGATTTTTGTGACCTAACCTCACTTGCCATTGAATCCATTTTAGGCCGTGATCGGCTTCCAATCATCGTTGGAGGTTCCAACTCTTACATCGAGGCGTTGATCGATGATTACGACTATAAATTTCGGTCCAAGTATGAATGTTGCTTTTTATGGGTAGATGTGTCAACACCCGTTCTGCACTCTTTTGTGTCAAAACGGGTAGACCACATGGTTCAAAACGGAATGGTGGATGAGGCGAGAGAGTACTTTGATCCCAATGCAGATTACACGAAAGGGATTCGAAGAGCAATAGGGGTCCCTGAATTCGATAAGTACTTCAGGTATGGGCTATTTTTGGATGAAGAAACTCGTGCTCGGTTACTACAACAAGCAGTGGACGAAATTAAGGACAATACGTGCAAATTGGCATGTCGACAACTGGAGAAGATTCATAGACTTAAAAATATCAAAGGGTGGAATCTGCACCCGTTGGATGCCACGGAGGTGTTCCGAAAGCGCGGCGACGAGGCCGACGAGGCCTGGAAAAAGCTTGTGTCGGGGCCAAGCGCTATGATCGTTGGCCAGTTTCTTTACAATATGACAGCTGAGGTTCCTCCACATATTGGAAGCCTTAGGGTTCTTGAAGCACTTGCAGCTGCAACTCACTAG
>Pyrco_BartlettDH_new_IPT3.Chr11 tempCh1.10Partial_11G
CATTACATGTTCCTTTCTAGTGGTCATAATCATAAAATGGATGTGTTCAATCCCCGCCGGCAGAAGGAGAAGGTGGTGATCGTAATGGGGGCAACGGGGACCGGAAAATCAAGGCTCTCCATCGACCTAGCCACCTGTTTCCCGGCAGAAATCATAAACTCCGACAAAATGCAAGTCTACGAAGGCCTTGATATAGTCACCAACAAAATAACCAAAGAAGAGCAACGTGGTGTACGGCACCATTTGCTAGGGATACTAGATCCTAATGAAGATTTTACGGCCAGGGATTTTTGTGACCTAACCTCACTTGCCATTGAATCCGTTTTAGGCCGTGATCGGCTTCCAATCATCGTCGGAGGCTCCAACTCCTACATCGAGGCGTTAGTCGATGGCCATGACTATAAATTTCGGTCCAAGTACGAATGCTGCTTTTTATGGGTAGATGTGTCTGTACCCGTTATGCACTCGTTTGTGTCAGGACGGGTTGACCGCATGGTTCAAAACGGAATGGTGGATGAGGCGAGAGAGTTCTTTGATCCCAATGCAGATTACATGAAAGGGATTCGAAGGGCAATTGGGGTCCCTGAATTCGATAAGTACTTCAGGTATGGGCCACTTTTGGATGAAGAAACTCGTGCCAGGTTACTACAACAAGCAGTGGACGAAATTAAGGACAATACGTGCAAATTGGCATGCCGACAATTGGAGAAGATTCATAGACTTAGAAATATCAAAGGGTGGAATCTGCACCCGTTGGATGCCACAGAGGTGTTCCGAAAGCGCGGCAAGGAGGCCGATGAGGCCTGGGAGAAGCTTGTGTCGGGGCCAGGTGCTATGATCGTTGGCCAGTTTCTTTACAATATGACAGCTGAGGTTCCTCCACATATTGGAAGTCTTAGGGTTCCTGCAGCACTTGCTGCTGCAAGT
>Pyrco_BartlettDH_new_IPT3.Chr13_2 tempCh3.10Partial_13G_2_edt
AAAATGAGAATTCTCATGTCTGCCTGCAAACAAGTAGTACAGCCGATGGTGAGCTTCCAAGGCCCCGGGCTCACCAACATAAACATGGATCCGTTTTTACGGCGAAAAGATAAGGTTGTGATCGTAATGGGAGCCACCGGGACTGGGAAGTCCCGGCTTGCCATAGACCTCGCAAGACATAATCCGCCGGCGGAGATTATTAACTCGGACAAAATGCAAGTCTACAAAGGCTTGGACATCGTCACCAACAAAGTCACTGAGGACGAGTGTAAAGGCATACCTCACCATTTGATAGGCAAAGTCGATCCCGACTCAGATTTTACTGCCAATGATTTCAAGCACCATGCGTCGTTGGCCATCGAATCGATCTTGGAGCGTGACAGATTGCCAATCATTGCCGGGGGTTCAAATTCGTATATTGAAGCCTTGGTGGATGAACACTCGGAGTTTCGAATGAAGTACGAGTGTTGCTTTCTTTGGGTTGATGTGGCCATCCCCGTGCTCCACTCTTTCGTGTCAGAGAGAGTGAACCGGATGGTGAAGATGGGTTTGGTGGAAGAGGTGAGAAGAATGTTTGACTCTACAACTGAGAAAGAATATACGCGCGGAATCAGGCGAGCCATAGGCGTGCCTGAAATGGATGAGTATTTACAAGGCGAAGCAAGTGGTAATAACGATGATGAAACTCAAGAGAGGCTTCTTCAAGCAGCAATTTCTAAAATCAAAGAAAATACTTGCATTTTGGCGTATCGCCAATTGCAAAAGATTCGCCGGCTGCAAGCTCGGCGGGGTTGGAACATGCACCGCCTTGATGCCACGGAGGCATTCTTAAAGCACCACGCGGAAACGAATCAAGCGTGGGAAAAACTCGTGGCAAGACCTGCCACGCGGATAGTGCGTCAGTTCCTTTTGGATCCAATTCCCTCCCTTCTTCCGACAGAGAACATCACCGCCACTACCACGGCTGCGGTTCTTTCCACGTCTATGCCGACAGTGGCCACTGCAACACGA
