# Supplementary material for: Building a foundation for gene family analysis in Rosaceae genomes with a novel workflow: A case study in Pyrus architecture genes
Source: Front Plant Sci. 2022 Nov 14;13:975942. doi: 10.3389/fpls.2022.975942 (PMC9702816; doi:10.3389/fpls.2022.975942)
Supplement: Supplementary file 1 [file DataSheet_1.zip › SupFiles/SupFile6_Bartlett.DH_v2_final_gene_models/OG660.fna]

>Pyrco_BartlettDH_GA20OX.Chr2 Pyrco_BartlettDH_02g16160
ATGCCAATGCCTCCTCAACATCTCCCACCAATGAATGAAACCAACAAAGAAAATGAAGAAAACTCTTTGGTGTTTGATGCTTCAGTTGCTCAGTACCAATCCAGCATACCCTCCAAGTTCATATGGCCCGACCACGAGAAGCCCTGCTCCGAGTCGCCAGAGCTTCCAGCTCCTCTCGTTGACCTGAAAGGCTTTCTCTCAGGGGATACGTGGGAGGTCTTAAATGCAACTCGTTTGGTCGATGAGGCATGCAAGAAGCATGGTTTTTTTCTCATTGTTAACCATGGAGTTGATTTGCAACTCGTAGGAAAAGCTCATGAGTACATGGACTCCTTCTTTGGTATGCAACTCTCGCAGAAGCAAAGGGCTCAGAGAAAGGCTGGTGAGCACTGTGGATATGCCAGTAGCTTCGTTGGCAGGTTCTCCTCCAAACTTCCATGGAAAGAAACAATTTCTTTCAGATATAGTGCCGATAACCAGTCCTCGGTCAATGACTATTTTGTGAACGTGATGGGTGAAGATTTCAGAGATTTCGGGAAGGTTTACCAAGAATATTGTGATGCCATGAACAACCTCTCCAGTGCGATAATGGAGCTACTCGGAATGAGCCTAGGCGTTGGACGAAACTATTTCAAAGAGTTCTTCGAAGGAAATGATTCGATCATGAGGTTGAACTACTACCCAATGTGCCAAAAACCAGACCTAACACTAGGAACCGGGCCTCACTGTGATCCCACATCCTTAACAATCCTTCATCAGGATCAAGTCGGCGGACTTCAAGTGTTCGTAGATGATAAATGGCACTCCGTTACTCCTAAGCTTGACGCTTTCGTCGTCAACATTGGCGATACATTTATGGCTCTATCAAATGGGATTTACAGGAGCTGCTTGCACAGAGCAGTGGTGAACAACAAAACTGTGAGGAAATCTCTAACCTTCTTCCTCTGTCCCAAAAAGGACAGAGTGGTGACCCCACCGAGAGGCTTGGTCGATTCCAATAGCCCCAGGAAGTACCCTGACTTCACCTGGCCTACTTTCCTAGAATTTACGCAGAAACACTACCGCGCCGATATGAGGACCCTGGACGCCTTCTCCGACTGGATTAGAACTACAACAAAC
>Pyrco_BartlettDH_new_GA20OX.Chr1 tempCh8.20Partial_1G_edt
ATGATCAAACCCAGCAGCATGCAAACCATGGCACAACCTCCCTCCCCACAAACGCAGAAAACCCAGCAGCACAAAGAGGATGACCAGAAACCATTGGTTTTTGATGCCTCAGTTTTAAGGTACCAAACTGAAATTCCGAGTCAGTTCATATGGCCCGATGACGAAAAGCCTTGCAAAAATACTCCCGAGCTCCGAGTCCCACTCATAGACTTGGGAGGCTTTCTCTCGGGCGACAAAGAAGCTGCTGCGAAAGCATCGCAACTTGTAGGAGAGGCATGCCAGAAGCATGGATTTTTCCTCATCGTGAACCATGGCGTCAACGACAAGCTCATCGCGGACGCTCACCGCTGCATGGATGACTTTTTTGGAATGCCACTCTCCGAAAAACAGAGAGCTCAAAGGAAAGCAGGGGAGAGCTGTGGCTATGCCAGCAGCTTCACTGGCAGATTCTCCTCAAAACTCCCGTGGAAAGAGACTCTCTCGTTCAGCTACTCCGCCAAAAAAGGCTCAACCAATATTATCCAAGATTATTTTTGCAACAAAATGGGAGAAGAATTCAAGGAATTCGGGAGGGTTTACCAAGATTATAGTGAGGCGATGAGCACACTTTCTATTGGGATCATGGAACTTCTGGGACTGAGCCTTGGAGTCGACAGAGCTTACTTCAAGGAGTTTTTCGATGACAATGATTCGATAATGAGGCTTAATTACTACCCACCGTGTCAGAAACCTGAGCAGACTTTAGGCACTGGCCCTCATTGTGACCCAACTTCTTTGACCATTCTTCACCAAGACCAAGTTGGAGGCCTTGAAGTCTTTGTTGATGATCAATGGCACTCCATTAGCCCTAATTTAAATGCCTTTGTAGTCAACATTGGTGACACCTTCATGGCTCTTTCAAACGGGAATTACAAGAGCGGGCTGCACAGGGCAGTGGTGAACAGTGAAACACCAAGGAAGTCTCTTGCATTCTTCTTGTGTCCGAGAGACGATAAAGTCGTGAAGCCGCCGAGCGGGTTGGTAGATACTTTGAGTCCGAGAAAATACCCGGATTTCACATGGTCGATGCTGCTGGAGTTCACAATGAAGCATTACAGAGCCGACGTGAAAACCCTGCAAGCCTTCTCAAACTGGGTTCAACAGAAAACCAACCAAAAACTGTGA
>Pyrco_BartlettDH_new_GA20OX.Chr7 tempCh14.20Partial_7G_edt
ATGGCTGTTGAGTGCATGATCAAACCCAGCAGCATGCAAACCATGACACAACCTCCCTCCCCACAAACCCAGCAAACCCAGCAGCACAAAGAGGATGACCAAAAGCCATTGGTTTTTGATGCCTCAGTTTTCAGGTATCAAACTGAAATTCCGAGTCAGTTCATCTGGCCCGATCACGAAAAGCCTTGCAAAAACATTCCCGAGCTCCAAGTCGCACTCATAGACCTGGGAGGCTTTCTCTCCGGTGACAAAGAAGCCGTCGCGAAAGCCTCACAACTTGTAGGAGAGGCATGCCAGAAGCATGGATTTTTCCTCATCGTGAATCATGGCGTCGACAATAAGCTCATCGCGGACGCTCACTGCTACATGGATGACTTTTTTGGAATGCCACTCTCCGAGAAACAGAGAACTGAAAGGAAAGCAGGGGAGAGCTGTGGCTATGCCAGCAGCTTCACTGGCAGATTCTCCTCAAAACTCCCGTGGAAAGAGACTCTTTCTTTCAGCTACTCCGCCGAAAAAGGCTCAACAAATTTTATCCAAGATTATTTTTGCGACAAAATGGGGGAAGAATTCAAGGAATTCGGGAGGGTTTACCAAGATTATAGCAAGGCTATGAGCACACTTTCTATTGGGATCATGGAACTTCTGGGACTCAGCCTTGGAGTCGACAGAGCTTACTTCAACGAGTTTTTCGAAGACAACGATTCGATAATGAGGCTTAACTACTACCCACCATGCCAGACACCTGAGCAGACTTTAGGCACTGGCCCTCATTGTGATCCAACTTCTTTGACCATTCTTCACCAAGACGAAGTTGGAGGCCTTGAAGTCTTTGTTGATGATCAATGGCACTCCGTTACCCCTAATTTAAACTCCTTTGTCGTCAACATTGGTGACACCTTCATGGCACTTTCAAATGGGAAGTACAAAAGCGGGCTGCACAGGGCGGTGGTGAATAGTGAAACACCAAGGAAGTCTCTTGCATTCTTCTTGTGTCCGAGAGACGATAAAGTTGTGAAGCCACCGAGCGGGTTGGTGGATACTTCGAGTCCGAGAAAATACCCAGATTTCACATGGTCGATGCTGTTGGAGTTCACAATGAAGCATTACAGAGCCGACATGAAAACCCTCCAGGCCTTCTCAAACTGGGTTCAACAGAAAAGCAACCAAAAACTGTGA
>Pyrco_BartlettDH_new_GA20OX.Chr15 tempCh5.10Partial_15G_edt
ATGGATTCGAGTGCCTCAGTTCTCTTGTCCTCTCCATCAAAGCTCGAAAACCATCAGGAAACCAATGGCCATATCCAAAAGGGAGGTATTGCTCCTTTCATTGACTCATCATATTTGCAAAAACAATCCCATGTCCCCACTGGTTTCATTTGGCCTGAACGACACTTGGTTGCTGCTCTTGAGGAGCTCAATGAACCATTGGTGGATCTTGAGGGTTTCTTCAAGGGTGATGCTGTGGCAACCGAGCATGCTACCAAGCTCATTAGGGCATCTTGCTTGAGCCATGGTTTTTTCCAAGTGACCAACCACGGCGTTGATCCAAATCTCCTCAAACTCGCTGATGATCACATGGATCATTTCTTCAAGCTCCCCGTCGAAGAGAAAGCAAAGGTGAAAAGGGTACCTGGTGGCCCTTGGGGTTATTCTGGGTCTCATGCTGATCGATTCTCAACCAATTTGCCATGGAAGGAAACTTTGTCTTTTGGTTTCCAAGCGAATGGCACCGACACAGTTGTGGCGGATTTCTTCAAGTCCAAACTAGGCGAAGATTTTGAACAAACAGGGCTGGTCTATCAAAAGTACTGTGAATCAATGAATGTTTTGGCTCTTTCAATAATGGAACTGCTTGCAATCAGCTTGGGAGTGGATCGGATGCATTACAGAGAATTCTTTGAAGATGCTCACTCAATCATGAGGTGCAACTTCTACCCGACTTGCCAAGAGCCAAGTCTTTCTCTCGGAACCGGACCTCATTGTGATCCAACATCCTTGACCGTACTCAATCAAGACCAAGTTGGAGGGCTTGATGTGTTTGTCAACAAGAAGTGGCATTCGGTTCGACCGATTCAAGGTGCCCTAGTCATCAACATTGGTGATACCTTCTCGGCATTATCGAATGGGAAATACAAGAGTTGCTTGCATAGGGCAACGGTGAACAGGCACAAGGAGAGGAGATCGTTGGCGTTCTTTTTGTGCCCAAGGGATGACAAGGTTGTGAAGCCCCCCGAGGATCTTCTGCGCAAAGAACAAGAGACAAGAAAGTACCCGGATTTCACATGGTCAGATTTGCTCCGATTCACTCAATGCCATTACAGGGCTGATGAAGCTACCCTCCAAAACTTCACCAATTGGTTCCTATCTGAATCCAACTCCACCAATTAA
