# Supplementary material for: Building a foundation for gene family analysis in Rosaceae genomes with a novel workflow: A case study in Pyrus architecture genes
Source: Front Plant Sci. 2022 Nov 14;13:975942. doi: 10.3389/fpls.2022.975942 (PMC9702816; doi:10.3389/fpls.2022.975942)
Supplement: Supplementary file 1 [file DataSheet_1.zip › SupFiles/SupFile6_Bartlett.DH_v2_final_gene_models/OG438.fna]

>Pyrco_BartlettDH_new_PIN.Chr13_1 OG438_PIN.Chr13_pilon.2
ATGATTACTGGCAAGGACATATACGATGTTCTAGCAGCCATAGTCCCCTTATACGTGGCTATGATCTTAGCCTACGGTTCCGTCCGGTGGTGGAAAATCTTCACGCCCGACCAATGCTCCGGCATAAACCGCTTCGTCGCAGTTTTTGCGGTCCCATTGCTCTCCTTCCACTTCATATCCTCCAACAACCCTTACGCCATGGACTACCAATTCATCCTCGCCGACTCCCTCCAAAAAGTTGTCATCCTTGTCGCCCTCTTCCTCTGGCAAGCCTTCTCCAAGCGCGGCAACCTAGAGTGGATGATCACGCTCTTCTCCCTCTCCACCCTCCCCAACACCCTCGTCATGGGCATCCCACTTTTACGCGCCATGTACGGCGACTTCTCCGGGACTCTGATGGTTCAGATTGTCGTTTTGCAGAGCGTTGTCTGGTACACTCTCATGCTCTTCATGTTCGAGTACCGCGGCGCCAAACTGCTCATCTCCGAGCAGTTCCCGGAGACCGCAGCTTCGATCACGTCGTTCAGAGTTGACTCTGACGTCGTTTCGCTCAACGGTCGAGAACCACTCCAAACCGACGCGGAAATCGGGGATGACGGGAAACTTCACGTCGTGGTGAAAAGATCGAATGCGTCATCGATGGTTTCATCCTTTAAGTCACATGGCTTGAACTCGTTGACTTCAATGACCCCGCGAGCTTCGAATCTCACAGGAGTGGAGATTTACTCTGTCCAGTCCTCCCGTGAGCCGACCCCGCGGGCATCCAGCTTCAACCAGACGGATTTTTACGCCATGTTTAACGCCAGCAAGGCCCCGAGCCCCAAACATGGATACACAAACAGTTTTCAAGGTGGATTTGGGGACGTTTATTCGGTGCAGTCGTCAAAAGGGGTGACGCCGAGGACTTCGAATTTCGACGAAGAGGCAATGAAGATGAGTAATATGGGTAATAAGAAGAGGGGGGCGAGGAGCATGAGTGGTGAGATCTTCAATGGGTCTACAAGTGGCGGGCCGAAGAAGAAAGATAGTGGTAGCGGCGGCGGCGGCGGTGGTAGTGGTGGGGCAGCGCCTAATAAGGAGCTTCATATGTTTGTTTGGAGTTCAAGTGCATCGCCAGTTTCCGAAGGGAATCTTAGACATGCGGTTAATCGAGCTGCTTCCACTGACCTTGGGGCGACCGATCCTTCCAAGGCAGCAGGTCTTCATCAACATGAAGGTGCTGCTGCATCGAAAGGTATACACGAATTAATTGGGAATATGAGTCCTGGGAGGAAAATGAGTGGAGATAGGGAGCTTGAGATAGAAGAAGGATCGAATAAGTTTCCACCGAGTGTGTCACCGTACAGTAGTACTAGTTGCCAGAAGAAAGTGGATATTGAAGAAGGTGGTGTAGCAAAGAAGCACCAAATGCCTCCTGCAAGTGTCATGACTAGGCTTATTCTCATCATGGTCTGGAGGAAGCTCATTAGAAACCCCAACACTTACTCCAGCCTTCTTGGCGTGGCATGGTCTCTCATATCATACAAGTGGAACATCAAAATGCCAACAATTGTTAGTGGATCCATATCAATATTATCTGATGCCGGATTGGGAATGGCTATGTTCAGTCTCGGATTATTCATGGCCTTACAACCGAAGATCATAGCCTGTGGAAAATCTGTTGCAACATTTTCAATGGCTGTTAGGTTCCTAACAGGCCCAGCAGTGATTGCTGCAACTTCTATTGCTGTCGGTCTTCGTGGAGTTCTTTTGCATGTTGCAATAGTTCAGGCTGCTCTTCCTCAAGGCATAGTTCCTTTTGTATTTGCCAAGGAATATAATGTCCATGCAGACATCCTTAGTACTGCGGTTATTTTTGGAATGCTCATTGCCCTGCCCATAACAATACTCTACTATATCCTTCTCGGGCTCTAG
>Pyrco_BartlettDH_new_PIN.Chr13_2 OG438_PIN.Chr13_pilon.1
ATGATTTCGTGGCACGACCTTTACAAAGTCTTGACGGCGGTGGTGCCGCTGTACGTGGCCATGATCTTAGCCTACGGCTCCGTCCGGTGGTGGAAGATCTTCTCCCCCGACCAGTGCTCCGGCATCAACCGCTTCGTCGCGATATTCGCCGTCCCCTTGCTCTCCTTCCACTTCATCTCCACCAACGACCCCTACACCATGAACTTCCGGTTCATCGCCGCCGACACCCTCCAGAAAATCATCATGCTCTTTGCCCTCGGTCTCTGGACCAACTTCACCCGCAACGGCAGCCTCGAGTGGATGATTACCATTTTCTCCCTCTCTACTCTCCCCAACACTCTCGTCATGGGGATTCCACTGTTAATCGCCATGTACGGCCATAAAATCCCGGAATCCGGCAGCCTCATGGTGCAGGTTGTGGTGCTGCAGTGCATCATCTGGTACACTCTCCTCCTCTTCCTCTTCGAGTACCGTGGCGCCAAGCTTCTAATCATGGAGCAGTTCCCGGAGACCGCCGCCTCCATCGTCTCCTTCAAAGTCGACTCCGACGTCGTCTCGCTCGACGGTCGCGATTTTCTCGAGACCGACGCCGAAATCGGCGACGACGGAAAGCTACACGTCAAAGTCCGGAAGTCCAACGCATCAAGGCGGTCGCTCTCCGCAATGACGCCTCGGCCGTCGAACCTCACCGGCGCCGAGATTTACAGCCTGAGCTCCTCCCGAAACCCGACGCCGAGAGGCTCCAATTTCAACCCCTCCGATTTTTACTCCATGATGGGAGTCCAAGGGTTCAACACCCGGCACTCCAATTTCGGACCCGCCGACTTGTATTCGGTTCAGTCCTCCCGCGGCCCGACTCCACGACCCTCCAATTTCGAGGAGAATTGCGCCGCTCAGAACGTTACATCTCCGAGGTTTGGGTTTTATCCCGCGCAGACGGTACCCGCGTCGTACCCGGCCCCTAATCCGGAGTTCTCAGCACCCATAGCTAAAATGGAGGCGCCACCGGTTTCGAATAGTGCTATTGCTAAAACGAATAGTCATCACGATGCTAAAGAGCTCCACATGTTTGTATGGAGTTCCAGCGCGTCCCCGGTTTCCGATGGCGGTGGGCTTCATGTTTTTGGCGGGAACGATTTCAGTGCGGCCGAGCAATCTGGACGGTCCGATCAGGGCGCCAAGGAGATAAGAATGATTGTTGCTGATCACCCCCAAAACGGAGAAAACAAAGTTCCGGAGAGTGCGCCTACGGCGGAGGGGTACGGCGGGGAAGCGTTTAGCTTCGGCGGGAGGGGTGGCGAGGGAGAGGAAGCTGAGAGGGAAAGAGCGGGACCCACAGGGCTTACTAAGCTGGGGTCAAACTCCACTACGGAGCTGCACCCAAAGGGCGGCGGACTTGGTGATCTCCATGAGTCAAGTGTCGGAAAGCAAATGCCGCCCGCGAGCGTTATGACCCGTCTGATCTTGATCATGGTGTGGCGGAAGCTTATCCGCAATCCCAACACGTATTCGAGCCTCATTGGTCTCATCTGGTCTCTCATCGCTTTCCGGTGGCATGTGGCGATGCCAAAAATAGTAGAAAAGTCCATTTCCATACTCTCTGATGCTGGGCTTGGAATGGCTATGTTCAGCTTAGGTCTTTTCATGGCACTTCAGCCCAAGATAATAGCCTGTGGGAACTCAGTTGCCGGATTTGCAATGGCAGTAAGGTTCCTCACTGGCCCCGCCGTCATGGCTGCCGCCTCCATTGCTGTTGGCCTCCGTGGCACCCTCCTCCACTTAGCTATTGTCCAGGCTGCTCTTCCTCAAGGAATTGTTCCCTTTGTATTTGCCAAGGAGTACAATGTTCATCCAGCCATTCTTAGCACTGCGGTTATTTTCGGAATGTTGATAGCTTTGCCAATTACTTTGGTCTACTACATTCTTCTGGGATTGTAA
>Pyrco_BartlettDH_new_PIN.Chr16 OG438_PIN.Chr16_pilon.2
ATGATTACAGGCAAGGACATTTACGATGTTCTTGCAGCCATAGTCCCCTTATACGTGGCTATGATCTTAGCCTACGGTTCCGTTAGGTGGTGGAAAATCTTCACGCCCGACCAATGCTCCGGCATAAACCGCTTCGTCGCGGTTTTCGCCGTCCCATTGCTCTCCTTCCACTTCATATCCTCCAACGACCCTTACGCCATGAACTACCAATTCATCCTCGCCGACTCCCTCCAAAAAGTCGTTATCCTCGTTGCCCTCTTCCTCTGGCAAGCCTTCTCCAAGCGCGGCAACCTCGAGTGGATGATCACGCTTTTCTCCCTCTCCACCCTCCCCAACACCCTCGTCATGGGCATCCCTCTTTTACGCGCCATGTATGGCGACTTCTCCGGGACGCTGATGGTTCAGATTGTCGTTTTGCAGAGCGTGGTCTGGTACACTCTCATGCTCTTCATGTTCGAGTACCGCGGCGCGAAGCTGCTCATCTCCGAGCAGTTCCCGGAGACTGCAGCTTCAATCACGTCGTTCAAAGTTGACTCTGACGTCGTTTCGCTCAACGGTCGAGAGCCGCTGCAAACCGACGCGGAAATCGGCGATGACGGGAAGCTTCACGTGGTGGTGAAAAGATCGAATGCGTCGTCTATGGTATCTTCCTTCAACAAGTCACACGGGTTGAACTCTTTGAATTCGATGACCCCACGGGCTTCGAATCTCACGGGAGTCGAGATTTACTCGGTGAAGTCCTCTCGTGAGCCCACCCCGCGGGCTTCCAGCTTCAACCAGACGGATTTTTACGCCATGTTTAACGCCAGCAAGGCCCCAAGCCCCAAACACGGATATACAAATAGTTTTCAAGGCGGATTCGGGGACGTTTATTCGGTGCAGTCATCCAAAGGGGTGACGCCGAGAACTTCGAATTTCGATGAGGAGGCGATGAAGATGAATAATATGAGTTATAAGAAGAGCGGGGCGAGGAGCATGAGTGGTGAGATCTTCAATGGTGGTCCGGCCTCTCCGTACCCGCCTCCAAATCCCTTGTTTTCAGGGTCTACGAGTGGCGGGCTGAAGAAGAAAGATAGCGCTAGTGGTGGCGGTGGTGGTAGCGGTGGGGCAGCGCCTAATAAGGAGCCTCATATGTTTGTTTGCAGTTCAAATGCATCGCCAGTTTCCGAAGGGAATCTTAGACTTGCGGTTGCTTCCACTGACTTTGGCGCGACCGATCCTTCCAAGGTTGCAGGTCTTCATCAACATGATAGTGCTGCTGCATCGAAAGGTATACACGAATTAATTGAGAATATGAGTCCTGGGAGGAAAATGAGAGGAGATAGCGAGCTTGAGATAGAAGAAGGATCGAATAAATTTCCACCGAGTGTGTCATCGTACAGTAGTAGTTGCCAAAAGAAGGTTGATATGGAAGGAGGTGTAGCAAAGAAGCACCAAATGCCTCCAGCAAGTGTCATGACTAGGCTTATTCTCATCATGGTCTGGAGAAAGCTCATTAGAAACCCCAACACTTACTCCAGCCTTCTTGGCGTGGCATGGTCTCTCATATCATACAAGTGGAAAATCAAAATGCCAACAATTGTAAGTGGATCCATATCAATATTATCTGATGCTGGCTTAGGAATGGCTATGTTCAGTCTTGGATTATTCATGGCCTTACAACCAAAGATCATAGCTTGTGGAAAATCTGTTGCAACATTTTCAATGGCTGTTAGGTTCTTAACAGGCCCAGCAGTGATTGCTGCAACTTCTATTGCTGTCGGTCTTCGTGGAGTTCTTTTGCATGTAGCAATAGTTCAGGCTGCTCTTCCTCAAGGCATAGTTCCTTTTGTATTTGCCAAGGAATACAATGTCCACGCGGACATACTTAGCACTGCTGTTATTTTTGGAATGCTTGTTGCCTTGCCTGTAACAATACTCTACTATATTCTTCTCGGGCTCTAG
>Pyrco_BartlettDH_new_PIN.Chr111 OG1145_PIN.SuperScaffold_111_pilon.1
ATGATTTCTCTAACAGATGTCTACCATGTTGTGGCAGCCACTGTTCCTCTATATGTTGCCATGATTTTGGCCTACCTCTCTGTGAAATGGTGGAAGCTCTTCACGCCAGATCAATGCTCTGGAATTAACAAATTTGTTGCCAAATTCTCAATCCCTCTTCTGTCCTTTCAAATCATTTCTTCCAACGACCCTTACAAAATGAACCATAAACTCATCCTCGCGGACTGCCTCCAAAAACTGACTGCATTCCTGGCACTGGCAGCAGTCACTAAATTCAGTTCCTATGGCGGGTTGAATTCCATCATAACCGGCCTCTCTCTTTCGACGCTTCCTAACACGTTGATCCTCGGGATTCCGCTGCTGAAGGCCATGTACGGGGATGAGGCGGCCAAGCTTGTGACACAGATAGTTGTGTTGCAGAGCTTAATCTGGTACAATATGCTGCTGTTTCTGTTCGAGTTCAGGGCCGCTAAGGCGGCGTCTGTCACACCTTCATCGGAACCCACTGCAGAGGAAATGGACGTGCCTCACGAAGCGCAATCGAAAGATGAGACGGAGGACGAAACGAGAGCCAACAATACCAAGAAGATCAAATCTATTCTGTTAACAGTTGGGAGGAAGCTTATAACCAATCCAAACACTCATGCAACATTGTTGGGTCTGATTTGGGCAAGCATACACTACAGGTGGGAAGTGAAGCTGCCAGAAATCATTGCGCAATCAATCGCGATACTGTCGAATGGAGGACTTGGGATGGCAATGTTCGGCTTAGGCCTTTTTATGGCATCGCGCGGTAGCATAATAGCGTGTGGGACACGAAAGGCGATGATAGCCATGGGATTGAAGTTCATAGCCGGCCCTGCGATAATGGCGGTGTCCTCCTTTGCAGTTGGACTAAGGGGCAGAGTTCTCAGAGTGGCAGTAGTGCAGGCAACTCTTCCTCAAGGAATCGTTCCTTTCGTGTTTGCGAAAGAATACAATGTACATCCAGACATTTTGAGCACCGGGGTTATTTTTGGGATGCTCATTGCATTGCCAATAGCATTGGCCTACTACTTCCTTCTGGGATTG
>Pyrco_BartlettDH_PIN.Chr6 Pyrco_BartlettDH_06g20310
ATGATCACATTATCCGACTTCTACCACGTCATGACGGCGGTGGTGCCGCTCTACGTGGCCATGATCTTGGCCTACGGCTCCGTGAAGTGGTGGAAGATCTTCACCCCCGACCAGTGCTCCGGCATCAACCGCTTCGTCGCCCTCTTCGCCGTCCCCCTCCTCTCCTTCCACTTCATCTCCACCAACGACCCTTACAACATGAACACCCGCTTCATTGCCGCTGACACCCTCCAGAAGCTCATCGTCCTCGCCGTCCTCGGCGTCTGGACCAAAGTCAGCAAAAGGGGCTGCCTGGAATGGACGATCGATCTCTTCTCCGTCTCCACTCTGCCCAACACTCTGGTCATGGGAATCCCATTGCTCAAGGGAATGTACGGCGAATTTTCCGGGAGTTTGATGGTGCAGATCGTCGTCCTCCAGTGCATTATCTGGTACACTTTGATGCTTTTCATGTTCGAATACCGAGGAGCAAGACTCCTCATCTCCGAGCAGTTTCCCGACACGGCGGGATCCATTGTCTCCATCCACGTCGACTCCGATATTATGTCGCTCGACGGAAGACAACCCCTCGAGACTGAAGCGGAGATCAAGGAGGACGGCAAACTCCACGTCACTGTCAGAAAATCAAACGCTTCGCGGTCGGATATTTTATCGCGGCGGTCTCAGGGGCTGTCGTCCACCACCCCGCGGCCGTCGAATCTCACTAATGCGGAGATTTACTCCCTGCAGTCTTCGAGAAATCCGACGCCGAGAGGATCAAGTTTCAACCACACGGACTTCTACTCCATGATGGCTACCGGAAGGAACTCGAATTTCGGAGCTAACGATGTTTACGGGATGTCAGCGTCCAGAGGGCCGACTCCACGGCCATCAAATTTCGAGGAAGACGGTGGCGGCGGCGCTGTCAGCTCCGCTACTGGAAATAAGCCACGGTTTTACCACGGCGGACAGAATAATGCAGCGGCGCATTACCCGGCCCCAAACCCAGGGATGTTTTCTCCGACGGCGTCCAGAACCGTCACCGCTAATGCTAATAGCAATGCCATGAATGCAAAGAGAGCTAATGGGCAAGTTCAGAAAACAGAGGACAACAATGGCGGGAAGGATCTTCATATGTTTGTTTGGAGCTCAAGTGCTTCTCCTGTTTCAGATGTGTTTGGAAGCAATGAATACGGTGCCCATGATCACAAAGAAGTTAAATTGGCTGTGTCTCCTGGAAAAGTGGAGGGGAGGAGAGAGAATCAGGACGAGTATTTGGAGAGAGAAGATTTCAGGTTCGGAAACAGAGATCAGATGAACATGAACAATGAGGTTGAGAAAGGAGGGGATGGGATTGGAAAAGGCAAAGTGATGCCTCCAACAAGTGTGATGACAAGGCTTATTCTCATCATGGTTTGGAGAAAACTCATCAGAAACCCAAACACTTACTCCAGCTTGATCGGCCTCACTTGGTCTCTAGTCTCATTCAGGTGGCACGTTCAAATGCCAGCCATTGTAGCGAAGTCCATCGCCATACTATCTGATGCAGGACTTGGCATGGCCATGTTCAGCCTTGGTTTGTTTATGGCTTTGCAGCCAAAGATCATAGCATGTGGAAACTCCGTTGCAGCTTTTGCCATGGCTGTGAGATTCCTTACAGGTCCAGCTGTCATGGCAGCTGCTTCCATTGCTGTTGGCTTAAGAGGCACTCTCTTACATGTTGCCATTGTACAGGCAGCCCTACCCCAAGGAATTGTTCCCTTTGTCTTTGCCAAGGAATACAATGTACACCCTGATATTCTCAGCACAGGGGTTATATTTGGAATGTTGATTGCGTTGCCCATAACGCTTGTTTACTACATTTTGTTGGGGCTA
>Pyrco_BartlettDH_PIN.Chr10 Pyrco_BartlettDH_10g00880
ATGATAACGGCACAAGATTTCTACAAGGTCAGCTGCGCAATTGTTCCACTATACTTTGCAATGCTGGTGGCCTATGCCTCTGTCAAATGGTGCAAAATATTCTCACCGGAGCAGTGCTCTGGCATCAACCGCTTCGTGGCGGTGTTTGCGGTTCCGGTGCTGTCTTTCCACTTCATATCCCAAAACAACCCTTATCAGATGGACACCAAGTTTATATTGGCTGACACTTTCTCCAAGCTCTTGGTTCTTGCCTTGCTTTCGTTATGGTCTATATTGTTTAAGGCAGGAGGGCTTGACTGGCTTATCACTATTTTTTCTGTCGCCACTTTGCCAAACACATTGGTCATGGGCATCCCTTTGCTCAAGGCCATGTATGGCGATTTCACCCAGTCCCTCATGGTTCAAGTGGTTGTGCTTCAATGCATCGTATGGTACACACTTTTGCTCTTTCTCTTTGAGTATAGAGCAGCCACTCTACTCATCCAAACCCAGTTCCCTGGCCCCACCGCCGCAGCCATAACAAAGTTCGAAATCGACGATGACATTATCTCCCTGGACGGCCGGAACCCCCTTTGCACCGAGTCTGAAACCGATCAAAATGGGCGTATCCGGGTCCGAATCCGGCGCTCTACATCATCAGTCCCCTCCTCAGCTCTTTCATCCTCTATGGGCCTCACTCCCAGACCATCAAACCTCTCCAATGCCGAAATATTCTCAATCAACACACCTCACTTGGGATCTGGTGACGTGGCCTTTGGGTATCGATCTACCAGCCCTCAACTCTCCGGGTACGCGTCCTCGGACGCGTATTCCCTGCAGCCAACTCCACGTGCTTCAACTTTCAATGAAATTGACACGACCACATTCTCCACCACCGCCAATACCCCGGTGTGGGCCAGGTCTCCGGCGACGGGGAGATTTTCACAGCAACCGTCTCCGACGTTTAACGGCGTGAAGATGGTATGGGAGTCACCTGCGAAGGGTGGTGATCAGAGACAAGGATATTTCAAAGATGTTGGAGATAAAGAAATTAGCTTTAGAGACTGCACCAAAATCCCAATGCCGGAGGTGACGGATACGAAGGTCGAAGCAGCTGCTAATCAAGAAATGCCAAGTGCCCCAGTCATGCTAAGGCTTATACTAATCATGGTTGGAAGAAAGCTTTCCCGCAACCCAAACACATACTCAAGTGTGTTAGGCCTTGTCTGGTCTCTCATTTCATTCAAGTGGGATGTAGGGATGCCGAGTTTGGTGAAATATTCCATAAAATTGATATCAGATGCGGGTCTGGGGATGGCTATGTTCAGTTTAGGGTTGTTCATGGCCCTTCAGCCTCGTATTTTAGCGTGTGGCACAAAAAGGGCAACAATGGGGATGGTGGTCCGATTTATTTGCGGGCCTCTTCTAATGGTTGCTGCCTCTGCCGCTACTGGTCTTAGAGGAGTAAAACTACATGCTGCCATAGTCCAGGCAGCGCTTCCACAAGGAATAGTACCATTTGTCTTTGCAAGGGAGTACGGTTTGCATCCAGACATTTTAAGCACAGGGGTTATCTTTGGTATGTTAGTTTCCTTACCAGTGACGCTCCTCTACTACATACTTCTAGGCTTA
>Pyrco_BartlettDH_PIN.Chr12_OG438 Pyrco_BartlettDH_12g08100
ATGATCAGTTTCACAGACCTGTACCACGTCGTCACCGCCGTTGTGCCGCTGTACGTGGCGATGATCTTAGCCTACGGCTCCGTGAAATGGTGGAAAATCTTCAGCCCCGACCAATGCTCCGGCATCAACCGGTTCGTCGCTCTGTTCGCAGTTCCTCTGCTCTCCTTCCACTTCATCTCCACCAACAACCCCTACGCCATGAACTACAGGTTCATAGCGGCTGACACCCTTCAGAAAGTCATCGTCCTGGCGGTCCTGGCTGTGTGGTCGAGAACAAGCGCCAGGGGCTCTCTCGAATGGTCCATCACTCTCTTCTCCCTCTCCACTCTGCCCAACACTCTGGTCATGGGGATACCACTTCTGAAGGGCATGTACGGCGACGCCTCCGGCAGCCTCATGGTCCAAATCGTCGTCCTCCAGTGCATCATTTGGTACACTCTCATGCTCTTCCTCTTCGAGTATAGAGGTGCCCGCCTCCTCATTGGTGAACAGTTCCCGGACACCGCCGGCTCCATCATTTCCTTCAGGGTCGATTCCGACATTATATCCTTGGACGGGAAAGAGCCGTTGCAGACAGAGGCCGAGGTAGGAGAAGACGGGAAGCTCCATGTCACTGTCAGAAAATCGACGAGCTCTCGCTCCGAAATCCACTCCAGAAGATCCCACGGACCCAACTCCGGCGTGTCCTTCACCCCAAGGCCTTCTAATCTCACCAATGCGGAGATTTATAGCCTTCAGTCTTCGAGAAACCCGACTCCCAGAGGCTCCAGCTTTAACCAGACTGATTTTTACTCCATGGTGAACGGGAAAAACATGAGCAATGCCAGTCCGAGACAATCGAACTACGGCAATGTGGGGTTTGATGAGGAGGCCGGAGGAGTTGGGGGGGCCAGAGGACGAGCAAATGGGGGGAGTTCGGGGTATCCGGCGCCTCCCAGTGCCGGAATTTTCTCTCCGGTGACTGGACCCGCTGCCGGGGCCAAGAAGAAACCCATTGGGGCTGATGGTGGCAAAGACCTTCACATGTTTGTTTGGAGCTCAAACAATTCGCCTGTGTCGGAAGGAGGCATTCATGTTTTCAGAGGAGGAGAATATAGCAATGAACTTGTTGGGGTTGCTCCCCACTACAAAGATTATGATGAGTTTGGCCGAAATGAGTTCAGCTTTGACAACAGGCCGGCCTCAAACGAGGCTGATCGGGAAGGTCCGGTGCTTTCCAAGTTGGGTTCGAGCTCCACCACTGAACTCCACCCCAAGACAGCTAATGGTGGTGAATCAAAGACCGCAGCCATGCCGCCTGCTAGCGTTATGACCCGACTTATTCTAATTATGGTGTGGCGAAAACTAATTAGGAACCCAAACACTTACTCAAGCCTCATTGGCCTCACCTGGTCTTTGGTCTCCTACAAGTGGCACATTGTTATGCCTGCGATTGTAGCCCGCTCGATTGCCATTCTGTCTGATGCAGGTCTTGGAATGGCCATGTTTAGTCTTGGCTTGTTCATGGCTTTACAACCAAGGATGATTGCTTGCGGAAATACAATTGCTTCCTTCGCCATGGCAGTTCGGTTCCTTACAGGGCCGGCTATCATGGCAGCGGCCTCAATTGCCGTTGGACTGCGAGGTGTTCTGTTGCACATTGCCATTGTACAGGCAGCTCTTCCACAAGGGATTGTTCCGTTTGTCTTTGCTAAGGAATACAATGTTCATCCAAACATACTAAGCACCGGGGTTATCTTTGGAATGCTAATCGCTCTTCCGATCACATTGGTTTACTACATCTTGCTAGGGCTT
>Pyrco_BartlettDH_PIN.Chr14_1 Pyrco_BartlettDH_14g08280
ATGATCAGTTTCACAGACCTGTACCACGTCCTCACCGCCGTTGTGCCGCTGTACGTGGCCATGATCTTAGCCTACGGCTCCGTGAAATGGTGGAAGATCTTCAGCCCCGACCAATGCTCCGGCATCAACCGCTTCGTCGCTCTGTTTGCAGTTCCTCTGCTCTCCTTCCACTTCATCTCCACCAACAACCCCTATGCCATGAACTACAGGTTCATAGCGGCTGACACGCTTCAGAAAGTCATCGTCCTGTTGGTCCTAGCCGTGTGGTCGAGAACCAGCGCCAGAGGCTCTCTCGAGTGGTCCATCACTCTTTTCTCCCTCTCCACTCTGCCCAACACTCTGGTCATGGGGATACCCCTTCTGAAGGGCATGTACGGTGACGCCTCCGGCACCCTCATGGTCCAAATCGTCGTCCTCCAGTGCATCATTTGGTACACTCTTATGCTGTTCCTCTTCGAGTACAGAGGCGCTCGCCTCCTCATTGGTGAACAGTTCCCGGACACCGCCGGCTCCATCATTTCCTTCAGGGTCGATTCGGACATCATTTCCTTGGACGGAAAAGAGCCGTTGCAGACAGAGGCCGAGGTCGGAGAAGACGGGAAGCTCCATGTCACAGTCAGAAAATCGACGAGCTCTCGCTCCGAAATATACTCCAGAAGATCCCACGGACCCAACTCCGGCGTGTCCTTAACCCCAAGGCCTTCTAATCTCACCAATGCTGAGATTTACAGCCTTCAGTCTTCGCGAAACCCGACTCCCAGAGGCTCGAGCTTTAACCACACTGATTTCTACTCCATGGTGAACGGGAAAAACATGAGCAATGCGAGTCCGAGGCAGTCGAATTACGGGAATGTGGGGTTTGATGAGGAGGCTAGAGGAGTTGGGGGGCCCAGAGGAGCAGCAAATGTGGGGAGTTTGGGGTATCCGGCGCCTCCCAGTGCCGGGATATTCTCTCCGGTGACCGGACCCGCCGCTGGGGCAAAGAAGCAACCCAATGGCACCGATGGTGGCAAAGACCTACACATGTTTGTTTGGAGCTCAAGCGCTTCGCCTGTGTCGGAAGGAGGCATTCATGTTTTCAGAGGAGGAGAATATGGCAATGAACTTGCTGGGGTTGCTGCTCTCCACAAAGATTATGATGAGTTTGGCCGAGATGAGTTCAGCTTCGACAACAGGCCGGCTTCAAATGGGGCTGATCGGGAAGGTCCGGTGCTTTCCAAGTTGGATTCGAGCTCCACCACTGAACTCCACCCCAAGACAGCCAATGGTGGTGAATCAAAGACCACAGCCATGCCGCCTGCTAGCGTTATGACCCGACTCATTCTTATTATGGTGTGGCGAAAACTGATTAGGAATCCAAACACTTACTCCAGCCTCATTGGCCTCACCTGGTCTCTGGTCTCCTACAAGTGGCAAATTGTTATGCCTGCAATTGTAGCCCGTTCGATAGCCATTCTGTCTGATGCAGGTCTTGGAATGGCCATGTTTAGTCTTGGCTTGTTCATGGCTTTACAACCACGGATGATTGCTTGCGGAAATACAGTTGCTTCCTTTGCTATGGCAGTTCGATTCCTCACTGGGCCGGCTGTCATGGCTGCGGCCTCAATTGCTGTTGGACTGCGAGGTGTTTTGTTGCACATTGCCATTGTACAGGCAGCTCTTCCACAAGGGATTGTTCCGTTTGTCTTTGCCAAGGAATACAATGTTCATCCTGACATACTAAGCACCGGGGTTATCTTCGGAATGCTAATCGCTCTTCCGATCACATTAGTTTACTACATCTTGCTAGGGCTT
>Pyrco_BartlettDH_PIN.Chr14_2 Pyrco_BartlettDH_14g19730
ATGATCACATTATCCAACTTCTACCACGTCATGACGGCGGTGGTGCCGCTCTACGTGGCTATGATCTTGGCCTACGGCTCCGTAAAGTGGTGGAAGATCTTCACCCCCGACCAGTGTTCCGGCATCAACCGCTTCGTTGCTCTCTTCGCCGTCCCCCTCCTCTCCTTCCACTTCATCTCCAGCAACGACCCTTACAACATGAACACCCGCTTCATCGCCGCCGACACCCTCCAGAAGCTCATTGTCCTCGCCGTCCTCGGCGTCTGGACCAAAGTCAGCAAAAGGGGCTGCCTGGAATGGACGATCACTCTCTTCTCCGTCTCCACTCTGCCCAACACTCTGGTCATGGGAATCCCATTGCTCAAAGGAATGTACGGCGATTTTTCCGGGAGTTTGATGGTGCAGATCGTCGTCCTCCAGTGCATTATCTGGTACACTTTGATGCTTTTCATGTTCGAATACCGAGGAGCAAGACTCCTCATCTCCGAGCAGTTTCCCGACACGGCGCGATCCATTGTCTCCATCCACGTCGACTCCGACATCATGTCGCTCGACGGAAGACAGCCCCTCGAAACCGAAGCGGAGATCAAGGAGGACGGCAAGCTCCACGTTACTGTTAGAAAATCAAACGCTTCGCGGTCGGATATTTTCTCGCGGCGGTCTCAGGGGCTGTCGTCCACCACCCCGCGGCCGTCGAATCTCACCAATGCGGAGATTTACTCTCTGCAGTCGTCGAGAAATCCGACGCCGAGAGGATCGAGCTTTAACCACACGGATTTTTACTCTATGATGGCCGCCGGAAGGAACTCCAATTTCGGAGCTAACGACGTTTACGGGATGTCGGCGTCCAGAGGGCCTACTCCACGGCCGTCAAATTTCGAGGAGGACTGTGGCGGCGGCGCTGTCAGCTCTGCTACTGGAAACAAGCCGAGATTTTACCACGGCGGGCAAGGTAATGCGGCGGCGCATTACCCGGCTCCGAACCCAGGAATGTTTTCTCCGACGGCGTCTAAAACCGTCATCACTAATGCTAATGCTAATACCAATGCCATGAATGCAAAGAGGGCTAATGGGCAAGCTCAGAAAACAGAGGACAACAATGGCGGGAAGGATCTGCATATGTTTGTTGGGAGCTCAAGTGCTTCTCCTGTTTCAGATGTGTTCGGAAGCAATGAATACGGCGCCCATGATCACAAAGAAGTTAAATTGGCCGTGTCTCCTGGAAAAGTGGAGGGGAGGAGAGAGAATCAGGAGGAGTACTTGGAGAGAGAGGATTTCAGCTTTGGAAACAGAGATCAGATGAACATGAACAATGATGCTGAGAAAGGAGGGGATGGGATTGGAAAAGCCAAAGTGATGCCTCCAACAAGAGTGATGACAAGGCTTATTCTCATCATGGTTTGGAGAAAACTCATCAGAAACCCAAACACTTACTCCAGCTTGATTGGCCTCACTTGGTCTCTAGTCTCATTCAGGTGGCACGTTCAAATGCCAGCAATTGTTGCAAAGTCCATTGCCATACTATCTGATGCAGGACTTGGCATGGCCATGTTTAGCCTTGGTTTGTTTATGGCTTTGCAGCCAAGGATCATAGCATGTGGAAACTCCATTGCAGCTTTTACCATGGCTGTGAGATTCCTTACAGGCCCAGCTGTCATGGCAGCTGCTTCCATTGCTGTTGGCTTAAGAGGCACTCTCTTACATGTTGCCATTGTACAGGCAGCCCTACCCCAAGGAATTGTCCCCTTTGTCTTTGCCAAGGAATACAATGTACACCCTGATATTCTCAGCACAGGGGTTATATTTGGAATGTTGATTGCATTGCCCATCACGCTTGTTTACTACATTTTGTTGGGGTTA
>Pyrco_BartlettDH_PIN.Chr16 Pyrco_BartlettDH_16g02380
ATGATTTCGTGGCACGACCTTTACAACGTGTTGACGGCGGTGGTGCCGCTGTACGTGGCGATGATATTAGCCTACGGCTCCGTCCGGTGGTGGAAGATCTTCTCCCCTGACCAGTGCTCCGGCATCAACAGCTTCGTCGCGATATTCGCTGTCCCCTTGCTCTCCTTCCACTTTATCTCCACCAACGACCCCTACACCATGAACTTCCGGTTCGTCGCCGCCGATACCCTCCAGAAAATCATCATGCTCTTCGCCCTCAGCCTATGGACCAACTTCACCCGCAACGGCAGCCTAGAGTGGCTGATTACGATTTTCTCCCTCTCCACCCTCCCCAACACTCTCGTCATGGGGATTCCGCTGTTAATCGCCATGTACGGCAAACCGGAATCCGGCAGCCTCATGGTGCAGCTGGTGGTGGTCCAGTGCATCATCTGGTACACTCTCCTCCTCTTCCTGTTCGAGTACCGCGGGGCCAAGCTCTTAATCATGGAGCAGTTTCCGGAGACCGCCGCCTCCATCGTCTCTTTTAAACTCGACTCCGACGTCGTTTCGCTCGACGGCAGGGATTTTTTGGAAACCGATGCCGAAATCGGTAACGACGGAAAGCTCCACGTCAACGTCCGGAAGTCCAACGCATCGAGGCGGTCGTTCTCTGAAATGACGCCCCGGCAGTCTAACCTCAGCAGCGCGGAGATTTACAGCCTGAGCTCCTCCCGAAATCCCACCCCGCGAGGCTCCAACTTTAACCCCTCCGATTTGTACTCCATGATGGGGGTTCATGGGTTCAACACGCGCCACTCCAACTTCGGACCTGCCGACTTGTATTCGGTTCAGTCCTCCCGCGGTCCGACTCCACGGCCCTCCAATTTCGAGGAGAATTGCGCGGCTCAGACCGTTAAGACGGTACCCGCATCGTACCCGGCCCCGAATCCTGAATTCTCGGCGCCGACAGCTAAAAATAGCAACACAATTCAACAGCAGCAGAAGCCGCAAGTGGCAGCGCAACCCGTTTCGGATGGTGCTGCTGCTAAAACGAATAGTCATCACGATGCTAAAGAGCTCCACATGTTCGTTTGGAGCTCCAGCGATTCCCCTGTTTCTGAAGGCAGTGGGCTCCATGTTTTTGGTGGGACCAATTTCGGTGCTGCCGAGGAATCTGGACGGTCCGATCGGGGCGCCAAGGAGATCAGAATGCTTGTTGCTGATCACCTCCAAAATGGAGAAAACAAAGTGGCAACTGCGCCAACGGCGGAGGTGTACGGCGGGGAAGCGTTCAGCTTTGGCGGGAGGGGTGGCGAGGTAGAGGAGGCTGAAAGGGAAAAAGAGGGAACCACAGGGCTTAATAAGCTGGCGTCCAGCTCCACTGCAGAGCTCCACACAAGGGGCGGAAGGCAAATGCCGCCGGCGAGCGTTATGACCCGTCTGATCTTGATCATGGTTTGGCGGAAGCTTATCCGCAATCCCAACACGTATTCCAGCCTCATTGGTCTCATCTGGGCTCTCATCGCTTTCCGGTGGCATGTGGGGATGCCAAAAATAGTAGAAAAGTCAATTTCCATACTGTCTGATGCTGGGCTTGGAATGGCTATGTTCAGCTTAGGTCTTTTCATGGCACTTCAACCCAGGATAATAGCATGTGGGAACTCAGTTGGTGGATATGCAATGGCAGCAAGGTTCCTCACTGGCCCCGCCGTTATGGCTGCCGCCTCCATTGCTGTTGGCCTCCGGGGCACCCTCCTCCACTTAGCTATTGTCCAGGCTGCTCTTCCTCAAGGAGTTGTTCCCTTTGTCTTTGCCAAGGAGTACAATGTTCATCCAGCCATTCTTAGCACTGCGGTTATTTTCGGAATGTTGATAGCGTTACCTATTACGTTGGTCTACTATATTCTTCTGGGATTG
