# Supplementary material for: Building a foundation for gene family analysis in Rosaceae genomes with a novel workflow: A case study in Pyrus architecture genes
Source: Front Plant Sci. 2022 Nov 14;13:975942. doi: 10.3389/fpls.2022.975942 (PMC9702816; doi:10.3389/fpls.2022.975942)
Supplement: Supplementary file 1 [file DataSheet_1.zip › SupFiles/SupFile6_Bartlett.DH_v2_final_gene_models/OG946.fna]

>Pyrco_BartlettDH_new_WRKY9.Chr8_1 OG946_WRKY9.Chr8_pilon.1
ATGACGGTGGAGCTGATGAACTTCCCGAAGATGGAGGATCAGAAGGCCATCCAGGAAGCCGCATCGCAAGGATTGCAGAGCATGGAGCACCTGATCCGGTTCCTCTCCCACCAGCAGCAACATCCAAACAACCAATCGGCCCGCCTGGACTGTACGGATATCACCGATCACACCGTCTCCAAGTTCAAAAAGGTCATCTCCCTCCTCAATCGGACCGGCCATGCCCGGTTCCGACGCGGTCCGGCTCAACCGGTTCAGCCCGTCCACTTCTGTTCTTCTCACCCCCCACCTTCACAAACACTGAGCTTAGCTCCGGCTCTAAATCTTTCTCCGACTCTAAATCTTACTCCGACTCCGGCGCCGGTTCCGTCGAGTTTCGGCCAATCGCAGCCGCACAGCATGACGCTCGACTTCACGAGGCCTAATGCCTTCGCCTCGAACCCAAAGAGCGCGGAGATTGAATTCGCAAAGGATAACTTCAGCGTCTCGTCAGGCTCGTCGTTCATGTCGTCGGCGATCACCGGAGATGGCAGCGTTTCGAACGGGAAGCTGGGATCGTCGATCTTCTTGGCTCCCGCTCCGGCCGTGTCCGGCGCGAAGCCTCCTCTCTCAACGGCGCCGTTTAAGAAGAGGTGTCACGAGCACGACCACTCCGACGACACGTCGTGCAAGTTTTCCGCCTCAGGATCTGCTTCCGGTTCCGGCAAGTGCCATTGCTCCAAGAGAAGGAAAAATCGGGTGAAGAAAACGATTCGCGTGCCGGCGATTAGTTCAAAAATCGCCGATATTCCACCGGACGAGTACTCCTGGAGAAAGTACGGTCAGAAGCCGATCAAGGGCTCGCCTTACCCAAGGGGATATTACAAGTGCAGTACGGTGAGGGGGTGCCCGGCGAGGAAACACGTGGAGCGGGCTCCGGATGATCCGGCGATGCTGATCGTAACGTACGAAGGGGAGCACCGTCACGCGCCGGAGAGCGTG
>Pyrco_BartlettDH_new_WRKY9.Chr8_2 A new nucleotide sequence entered manually
ATGGGCGTGGAACTAATGATGGGATTGGTTGACAGTTTTGCAGCGAGGATGGAGGAGAATGCGGTGAAGGAGGCGGCCTCCGCCGGAATCCAGAGCGTCGAGAAGTTCATTAGCCTGATTTCGGAACACCACCAATCAACGTCGTCGAACTCGGAAGCTGGTACGGAGTATAAAGCCGTGGCGGACATGGCCGTGACCAAGTTCAGAAAGGTCATTTCGTTGTTGGACAAGGGATGTACCGGCCACGCCCGGTTTCGGAAAGCTCCGGTGCCTCTATCTCCGCCTCCCCTGCAGCTGGTGCCTCCGAAGACGATAACCCAAATTCTGAGACCTTCAATTTCAGAACCCCATGATCAAACAACAGAGCAACCCTCTGTTTTCAGAACAGAACAATCTTCTGCCTTTAAGGTTTATTGTCCGAAGCCGGTGGTTCGCCTGCCGCCGCTGCCGCAAAATCCCCATTTGAAAACCAGTCCGGTTGTGCTGACAAAAGATATTGGGTGCTCTGAGAGAAAGATGGATTCTGCTGCTGCCGCCACCATCAACTTCTCGCCTTTGGCGCCCATTTCTGCCGCGAATTCGTTCATTTCGTCTTTAACTACTGGGGATCCCGCTGAGCAATCGATCTCTTCTGGGTTTCAATTTACAAATATGTCACAGTCGTCTTCGGGTAGGCCGCCTCTGTCTTCGTCGTCGTTGAAGAGGAAGTGCAGCTCCGTCGACAATGTTTCTCGTCTCCGGTGCGGATCTACTACCGGGCGCTGCCACTGCTCTAAGAAAAGGGTTCCTGCAATTAGCATGAAACTGGCTGATATTCCACCTGATGATTATTCTTGGAGAAAGTACGGTCAAAAACCCATCAAGGGTTCCCCTCATCCAAGAGGGTATTACAAGTGTAGCAGCCAGAGAGGTTGCCTTGCACGCAAGCACGTGGAGCGCGCTGTAGACGATCCCACCATGCTGATCGTGACCTACGAAGGCGATCACAATCACTCCCTCGGCGTCACCGATCCAACGGCCACCCTCGTCCTCGAATCCTCTTAA
>Pyrco_BartlettDH_new_WRKY9.Chr15_1 OG946_WRKY9.Chr15_pilon.1
ATGACGTTGGAGCTGATGAACTTCCCGAAGATGGAGGATCAGAAGGCCATACAGGAAGCGGCATCGCAAGGATTGCAGAGCATGGAGCACCTGATCCGATTCCTCTCTTATCAGCAGCAACAGTCAAACAACCAATCGGCCCGCGTCGACTGTACGGACATCACCGATCACACCGTCTCCAAGTTCAAGAAGGTCATCTCCCTCCTCAATCGGACCGGCCACGCCCGGTTCCGACGCGGTCCGGTTCAGCCGATTCAGCCGGTTCACTTCCCCACTTCTGACCCCTTGTCTTCACAAACACTCAACTTAGCTTCGGCTCTAAATCTTCCTCCGACTCCGGCGCCCGCTCCAGTGACTGTTCCGGCTATCGTCCCTCCGACTCCGATCGAGTCGAGTTTCGTCCAATCCCAGCCACACAGCATGACGCTCGACTTCACGAGGCCCAACGCCTTCGCGTCGAACCCGAAGAGCGCGGAGATTGAGTTCGCGAAGGAGAGCTTCAGTGTCTCGTCGAGCTCGTCGTTCATGTCGTCGGCGATCACCGGAGACGGCAGCGTTTCAAACGGGAAGCTCGGATCGTCGATCTTCTTGGCCCCCGCCCCGGCCGTTTCCGGTGCGAAGCCTCCCCTCTCCACGGCGCCATTTAAGAAGAGGTGCCACGAGCACGACCACTCCGACGACACGTCGTGCAAGTTTTCCGGCTCGGGATCTGCTTCCGGCTCCGGCAACTGCCATTGCTCCAAGAGAAGGAAAAATCGGGTGAAGAAAACGATTCGTGTGCCGGCGATAAGTTCAAAAATCGCGGATATTCCAGCGGACGAGTACTCCTGGAGAAAGTACGGTCAGAAGCCGATCAAGGGCTCACCTTACCCAAGGGGATATTACAAGTGCAGTACGGTAAGAGGGTGCCCGGCGAGGAAACACGTGGAGCGCGCTCCGGATGATCCGGCGATGCTGATCGTAACGTACGAAGGGGAGCACCGGCATGCGCGGGAGAACGTGGGGTTGGTGTTTGAGTCAACGTGA
>Pyrco_BartlettDH_WRKY9.Chr2 Pyrco_BartlettDH_02g14340
ATGGCCGTTGATTTCATGGGTTACAGAAACAGCAGCACCAGCAGCTTCTCCGCCAAGTCGGAAGAGAACGCCGTGCAGGAAGCAGCTTCCGGCCTCGAGAGCGTCGAGAAGCTTATTCGCTTGCTGTCCCAGGCACAGCAGAACCAGCACCAAGGGAAATATCCGTCGACGGCTATGGACATGGACTGCAGAGCCGTCGCGGACGTCGCTGTTTCCAAGTTCAAGAAGGTCATTTCTCTTCTTGGTCGGACCCGGACCGGTCACGCCCGGTTCCGGCGAGCCCCTTTGACTTTGAGCTCCGGATCGTCTTCTCAAACCCAAAACCAGAGCCAAGAGATCCTCGTCAAGCATGTTCCGTTAGAGTCCACTAAGGTTTACCATGCGACGCCGATCCAGCAGATCCCGCCACCTCACCACCACCACCACGGTACGGTGCTTGAGAGCACTAAGGACTCATCTACCACTATAAATTTCTCGTATCCACCTACGACGTCGTTTATGTCGTCTTTAACCGGAGACTCCGATAGCAAGCAGCCAATGTCGTCATCGTCTTTTCAAATTACCAATATGTCACAGGTTTCCTCAGCCGGAAAGCCGCCGCTTTCCTCCGCCTCGTTGAAGCGGAAGTGCAGCTCCGAGAACTTGGGGTCTGGGAAGTGCGGTGCTGGGTCCTCCGGCCGCTGCCATTGCAAGAAGAGAAAGCTGAGACAGAAGAGGGTCGTGAGAGTCCCGGCTATAAGTTTGAAGTTGGCCGATATCCCACCTGACGATTACTCCTGGAGAAAGTACGGACAAAAACCCATCAAAGGATCTCCACATCCAAGGGGATACTACAAATGCAGCAGTGTAAGAGGATGCCCGGCTCGAAAACACGTAGAGAGAGCTCTGGACGATGCGGCAATGCTAGTGGTTACCTACGAAGGCGAGCACAATCACTCTCTCTCAGTTGCAGAAACCTCCAATCTTATTCTAGAATCTTCT
>Pyrco_BartlettDH_WRKY9.Chr13 Pyrco_BartlettDH_13g21150
ATGGCTATAGATCGATCTGGCTTCTCCAAGATTGACGATCGGACTGCCGTGCAAGAAGCTGCCTCCGCCGGCCTGCAAAGCATGCAGCACCTCATCCGCACCCTGTCCAATCAAACCCCGTCCCACACTCCACTCGATTGCCGGGAAATCACCGACTTCACCGTCACCAAGTTCAAGCACCTAATCTCCGTCTTGAACCGGACCGGTCACGCCCGGTTCCGCCGCGGACCGGCCAAACCAGCTTCAGATTCGGTCCATCCGAAACCTCAGACTACTTTGACTGCTTTTCAAACCCCAAAATCGGACAAGGACAACTCCACTACTGTGTCCCCGCCGGTCTCCACTACGTCGTCGTTTTTTTCCTCAAACACAATCGGAGACGGCAGCGTTTCCAACGGTAAACCCTTCTCATCGATTTCTGTGCCTACGCCTCCGGCTTTCTCCGCCGGAAAACCGCCCCTTCCACAGTCTCACCGGAAACGGTGTCACGAGGGCGAACCCGCTAAAACGTCGTCGTCGTCGGGCCACTGCCATTGTTCTAAAAGAAGGAAGTGTAAGGTTAAGAGGACGATTAGAGTGCCGGCGATTAGCTCGAAAACCGCCGATATACCTGCGGACGAGTTCACCTGGAGAAAGTATGGTCAAAAGCCGATCAAGGGCTCACCTTACCCGAGGTGCAGTACAGTGAGAGGGTGTCCAGCAAGGAAACACGTGGAGAGAGCACAGGACGACCCCAAGATGCTCGTCGTTACCTACGAAGCTGAGCACCGTCACCCGCACCCTTGCCCTTCCCTCACAGCCGCTAATGTGGGCCCTGTTTTCCAGTCTTCC
>Pyrco_BartlettDH_WRKY9.Chr15_2 Pyrco_BartlettDH_15g07300
ATGGCCCTGGAACTAATGATGGGATTGATTGACAGTTTTGCAGCGAAGAGGGAGGAGAATGCCGTGAAGGAGGCGGCCTCCGCCGGAATCCAGAGCGTCGAGAAGTTTATCAGCTTGATTTCGCAACACCATCACCAGTCGGTGTCGTCGAACACGGAAGATGAAACGGAGTATAAAGAGGTGGCGGACATGGCAGTGACCAAGTTCAGGAAGGTCATTTCGTTGTTGGACAAAGGAAGAATCGGCCACGCTCGGTTCCGGAAAGCTCCGGTAACCCAAATTCCGACACCTTCAATTTCAGAACCCCATGATCAAGAAACAGAGCAACCTTCTGTTTTCAGAGCAGAACAATCTTCTGCTTTCAAGGTTTACTGTCCGACGCCGGTTGTTCGCCTTCCGCCCCTGCCGCAAAATCCTCATCTAAAAACTACTCCGGTTGCGCTGAAAAAAGGTATTGGGTGCGCTGAGAGAAAGATGTTTGCTGCTGCTGCTACCATCAGCTTCTCGCCTTCGGCACCCAAAACTGCCGCGAATTCATTCATTTCTTCTTTAACTGCTGGGGATGCTGCTGAGCAATCGATCTCTTCTGGGTTTCAATTCACAAACATGTCGCAGTCGTCTTCCGGTAGGCCGCCGCTGTCTTCGTCGTCGTTGAAGAGGAAGTGCAGCTCCGTCGACAATGTTTCTCGTCTCCGGTGCGGCTCTACTACTGGGCGTTGCCACTGTTCGAAGACAAGGGTTCCTGCAATTAGTATGAAATTGGCTGATATTCCACCTGATGATTATTCTTGGAGAAAGTACGGTCAAAAACCCATCAAGGGTTCCCCTTATCCAAGAGGGTATTACAAGTGTAGCAGCGAGAGAGGTTGCCTTGCACGCAAGCACGTGGAGCGCGCTGTAGACGATCCCACCATGCTGATCGTGACCTACGAAGGCGATCACAATCACTCCCTCAGCGTCACCGATCCAACGGCCACCCTCATCCTCGAATCGTCT
>Pyrco_BartlettDH_WRKY9.Chr15_3 Pyrco_BartlettDH_15g25080
ATGGCCGTTGATTTCATGGGTTACAGAAACAGCAGCAACAGCAGCTTCTCCGTCAAGTTGGAAGAAAACGCCGTGCAGGAAGCGGCTTCCGGCCTCGAGAGCGTCGAGAAGCTTATTCGGTTGCTGTCGCAGGCGCAGCAGAACCGGCACCAAGAGAAATATCCGTCGACGGCTATGGACATGGATTGCAGAGCCGTCGCCGACGTCGCCGTTTCCAAGTTCAAGAAGGTCATTTCTCTTCTGGGTCGGACCCGGACCGGCCACGCCCGGTTCCGGCGAGCCCCTTTGACTTTGACTTCCGGGTCGTCTTTCCAACCCCAATACCAGAGCCATAGCCAAGACATCGTCGTCAAGCAAGCTCCTTTAGAGTCCACCGAAGTTTACCATGCGACGCCGATCCAGCAGATCCCGCCTCCTCATCACCATCACCACAGTATGGTGCTCGAGAGCACTATGGACTCCTCTAACACTATAAATTTCTCGTATTCAGCTGCGACGTCGTTTATGTCGTCGTTGACCGGCGACTCCGACAGCAAGCAACCAATGTCGTCTTCGGCTTTTCAAATTACCAATTTGTCCCAGGTTTCCTCAGCCGGAAAGCCACCGCTTTCCTCCACCTCGCTGAAGCGGAAGTGCGGCTCCGAGAACTTGGTTTCTGGGAAGTGCGGTGTTGGATCCTCCGGCCGCTGCCATTGCTCTAAGAAGAGAAAGCTGAGACAGAAGAGGGTTGTAAGAGTTCCAGCTATAAGCTTGAAGATGGCGGATATCCCACCCGACGATTACTCCTGGAGAAAGTACGGACAGAAACCCATCAAGGGATCTCCACATCCAAGGGGATACTACAAATGCAGCAGCGTAAGAGGATGCCCGGCTCGAAAACACGTAGAGAGAGCTCTGGACGATCCGGCAATGCTAGTGGTTACCTACGAAGGTGACCACAATCACTCTCTCTCAGTTGCAGAGACCTCCAATCTCATTCTAGAATCTTCT
>Pyrco_BartlettDH_WRKY9.Chr16 Pyrco_BartlettDH_16g20580
ATGGCTGTAGATCTAGTTGGCTTCTCCAAGATTGATGATCGGGCGGCCATGCAAGAAGCTGCCTCCGCTGGCTTGCAAAGCATGGAGCACCTCATCCGCGCCCTATCCAATCACCCCCCGTCCCAAACCCCACTCGATTGCCGGGAAATCACCGACTTCACCGTGACAAAGTTCAAGCAGCTAATCTCTGTTCTGAACCGGACCGGTCACGCGCGGTTCCGCCGTGGACCGGCCAATCCACCTTCCGACCCGGTCCACCCAAAACCTCAGACGACTTTGACTGTTTTTCAAACACCAAAGTCCGATAAAGATTCCTCCACTACTCTGTCCCCGCCGCTATCCACTACGTCGTCGTTTCTATCCTCCATCACAATCGGTGACGGCAGCGTTTCCAACGGTAAAGCCTTCTCATCGATTTCCGTGCCTCCGGCGCCGGCTTTCTCCGCTGGAAAACCCCCCCTTCCACAATCTCACCGGAAACGGTGTCACGACGGCGAAACAGCTAAAACATCATCGTCTGGCCACTGCCATTGCTCTAAAAGAAGGAAGTCTAAGGTTAAGAGGACGATCAGAGTGCCGGCGGTTAGTTCGAAAATCGCCGATATACCGGCCGATGAGTTCACCTGGAGAAAGTACGGTCAAAAGCCGATCAAGGGCTCGCCTTACCCGAGAGGGTATTATAAGTGCAGTACAGTGAGAGGCTGTCCGGCGAGGAAACACGTGGAGAGAGCTCAGGACGACCCCACTATGCTCGTCGTTACCTACGAGGCTGAGCACCATCACCCGCACCCTTCCCTCACAGCCGCAAATGTGGGCCTTGTTTTCCAATCTTCCAAG
