# Supplementary material for: Building a foundation for gene family analysis in Rosaceae genomes with a novel workflow: A case study in Pyrus architecture genes
Source: Front Plant Sci. 2022 Nov 14;13:975942. doi: 10.3389/fpls.2022.975942 (PMC9702816; doi:10.3389/fpls.2022.975942)
Supplement: Supplementary file 1 [file DataSheet_1.zip › SupFiles/SupFile6_Bartlett.DH_v2_final_gene_models/OG1006.fna]

>Pyrco_BartlettDH_GAOX.Chr7 Pyrco_BartlettDH_07g04260
ATGTCGAGTGGAAAACTCTCAGATGCATTCAAATCCCACCCTATCTTTCTTCACAAGCAACACCCACACGACTTCGGCTCATTACAGGAATTGCCGGAGTCGTATGCATGGACGTCACAGCTTAACGAATATCCGTCTTTCGAATCATTATCTTGCTCAGAGTCTGTGCCGGTAATCGATCTCGCCGACCCAAATGTCTTTGAACTCCTAGGACATGCATGCAAGACTTGGGGCATGTTCCAAGCCACAAACCATGGCGTCCCCCAAAAACTTGTTGACGACATGGAATATACAGTTCGAAGCCTTTTCTCTCTGCCACCCCAACAAAAGCTCAAAGCAGCTCGATTGCCCGATGGCATTTCCGGTTACGGTTTCCATCGCATATCTGCCTTTTGTGAAAAGCTAATGTGGTCTGAGAGCTTCACTACCGTTGGCTCCCCACTTCAACATTTTTGCCAACTTTGGCCCCAAGATTACACCAAGTTCAGTTGTGTTACTGAAGAATATGAGAAAGAGATGAAAAGGCTTGCAGCTAGATTGATGTGGCTAATGCTTGGCTCATTAGGCATATCCAAGGAAGACATCAAATGGGCGGGTCCAAGAGGTGAATTTGAAGATGCATCTGCAGCCTTACAATTGAACTCATACCCCGCTTGTCCGGATCCGGATCGGACCATGGGTCTTGCCCAACATACTGATTCAAACCTCCTGTCAATCGTCCACCAAAGCGCTAACGCCAGTGGCTTGCAAGTTTTCCAAGAAGGGAAGGATGAGGGCCGGGGGTGGCTTATGGTTCCACCGGTCCCGGGGGCTTTTGTGATCAATGTGGGCGACTTAATTCACATATTATCAAACGGATTGTACCAGAACCCCCTTCACCGGGCAGTGGTGAACCGGAGCCAGCACCGTGTATCAGTTGCCTACTTATATGGTCCTCCGGAGAATGCTCAGCTCTTTCCCCTCTCGAAATTACTCGGCCCGAGTTGCCCTCCGCTGTACCCGCCCGTCACTTGGAATGAGTACCTTGGAACCAAGGCAAAGCTTAACAACAAGGCACTTCAATCACTCCGACTGAATGCTCCTCTGAAT
>Pyrco_BartlettDH_GAOX.Chr8 Pyrco_BartlettDH_08g11660
ATGGGTGCTATATCAGATCCCTATGAAGCCCATCTCCATCATATCATCCCCATCGACTTTAACACAATCCAGACATTGCCTGAATCGCATGTATGGCATGATCACTCCGATGAGTCTTCATCTAGGGTACCCTCCGCCGACCCGTTATTTGTACCCGTCATTGACCTCATGGACCCGGAGGCTCCAAGTCTCATGATCCAGGCATGTGAGGAATGGGGTATCTTTCAGGTGATAGGTCATGGCCTTACAAAACTCATGGACGATGTGGAGTCTAAAGCTGAAAAATTGTTTGGTCTTCCTGTTGACCAAAAACTGAAAGCCCTACGATCTCCAGGTGGGGCTACTGGGTATGGTCGTCCTCATATATCGCCATTTTTTGACAAACATATGTGGCACGAAGGGTTTACTATCATGGGGTCTCCAGTCGATCATGCTAAGCAACTTTGGCCCCAAGACTATCAAGGCTTTTGTGACACAATGGACGATTATCAGAACCAAATGAAGGCATTAGCACAGAAACTAATCCACATTTTCTTCAAATCTTTGGACATTAATTTTGAAGAATTTGATTGGCTTAATGACAGTGGGTTAAGTAGTCCGAGCACTGCTTTGCAACTAAACTCCTACCCGCCCTGCCCTGATCCTACTCGAGCCCTGGGCATGGCAACACACACAGACACATCCCTGGTCACCATTGTCCAACAATCCAAAACCAGCGGTCTCCAAGTCTTCAAAGACGGAGCCGGGTGGGTTCTGGTACAACCCATACCCGGTGCCCTAACTGTTAACCTTGGTGACTATCTCCACATTCTCTCCAATGGGATGTTTACAAGTGTCCGTCATCGTGTTGTGGTGAACCAGCAGATCCAGCGATTTTCCATGGCCTACTTTTATTCTCCACCAAGGGATTTTACAGTCTCCCCGGTTCTCTCTAGGGTTCTGGAAAAAGTGCCTAAGTACCGTTCACTCACAGTGAAGGAATATGTCGATATCAAGGGGAAGCATCTTGAAAAGGCATTTTCTTTGATTCAAAAT
>Pyrco_BartlettDH_GAOX.Chr15_1 Pyrco_BartlettDH_15g10480
ATGGGTGCTATGGCAGATCCCTATAGAGCTCATCTCCATCATATCATCCCTATCGACTTTAATTCAGTCCAGAAATTGCCTGAATCTCATGTATGGCATGATATATCTCACGAATCTTTGTTCGGGGTCCCCTCCGCCGACCCGTTACCCGTACCTGTCATCGACCTCATGGACTCGGAGGCTTCAAGTCTCATGATCCAGGCATGTGAGACATGGGGTATTTTTCAGGTGATAGGCCATGGCCTTACAAAGCTTATGGAGGATGTGGAGTTTGAAGCTGAAAAATTGTTTGGTCTCCCTGTTGACCAAAAACTGAAAGCCCTAAGATCTCCAGGTGGGGCCACTGGGTACGGTCGTCCTCATATATCGCCATTTTTTGACAGACATATGTGGCAGGAAGGGTTTACCATCATGGGGTCTCCAATCGATCATGCTAAGCAACTTTGGCCCCAAGACTATCAAGGCTTTTGTGACACAATAGATGATTACCAGAACCAAATGAAGGCTTTAGCAGAGAAACTAATCCGCATTTTCTTCAAATCCTTGAACATTAATTTTAAGGAACTGAATTGGCTTAATGACAGTGGGTTAAGTAGTCCAGGTACTGCCTTGCAACTAAACTCCTACCGGCCCTGCCCCGACCCAACCCGAGCCATGGGCATGGCAGCACACACAGACACATCCCTTGTCACCATTGTCCAACAATCCAAAACCAGCGGCCTCCAAGTCTTCAAAGATGGAGTCGGGTGGGTTCTGGTGCAACCAGTACCTGGTGCCCTAACAGTTAACCTTGGTGACTATCTCCACATTCTCTCCAATGGGATGTATACAAGTGTTCTTCATCGTGCGGTGGTGAACCAGCAGATCCAACGGTTTTCCATGGCCTACTTTTATGCTCCCCCAAGAGATTTTACTGTCTCCCCGGTTCTCTCTAGGGTTATGGGACAAATGCCAAAGTACCGTTCACTCACAGTAAAGGAGTATGTTGACATCAAGGGCAAGCATCTTGAAAAGGCACTTTCTTTGATTCAAATT
>Pyrco_BartlettDH_new_GAOX.Chr2_1 tempCh9.20Partial_2G_1_edt
ATGTCCAGTGGAAAACTCTCAGATGCATTCAAATCCCACCCTATCTTTCTCCACAAGCAACAGCCAGACGACTTCAGTTCATTGCAGGAATTGCCGGAGTCGTATGCATGGACGTCACAGCTGAACGAATATCCGTCTTTCGAATCATTATCTTGCTCAGAGTCTGTGCCGGTAATCGATCTCACCGACCCAAATGTCGTTGAACTCGTAGGACATGCATGCAAGACTTGGGGCATGTTCCAGGCCACAAACCATGGCGTCCCTCAAAAACTTGTCGACGACATGGAATCTACTGTTCGAAGCCTTTTCTCTCTGCCACCCCAACAAAAGCTCAAAGCAGCTCGATTGCCCGATGGCTTTTCCGGTTACGGTTTCCATCGCATATCTGCCTTTTGTGAAAAGCTTATGTGGTCTGAGAGCTTCACTACCGTTGGCTCACCACTTGAACATTATCGCCAACTTTGGCCCCAAGATTACACCAAGTTCTGTTGTATTGCTGAAGAATATGAGAGAGAGATGAAAAGGCTTGCGGCTAGGTTGATGTGGCTAATGCTTGGCTCATTAGGCATATCCAAGGAAGACATCAAATGGGCGGGTCCAAGAGGTGAATTTGAAGATGCATCTGCAGTCCTACAATTCAACTCTTACCCGGCTTGTCCGGATCCGGATCGGACCATGGGTCTTGCCCAACATACTGATTCAACCCTGATTTCAATCGTCCACCAAAGCAGTAACGCCAGTGGCTTGCAAGTTTTCCGGCAGGGGGAGGAGGGCCGTGGGTGGCTTATGGTTCCACCAGTCCCTGGGGCTTTCGTGATCAATGTGGGTGACTTCATTCACATGTTATCAAACGGATTGTACCAGAACGTCCTTCACCGGGCAGTGGTGAACCGGAGCCAGCACCGCGTATCGGTTGCTTACTTATATGGTCCTTCGGAGAATGTTCAGGTCTCACCCCTCTCAAAATTACTTGGCCCGAGCTGTCCTCCGCTGTACCCGCCGCTCACTTGGAATGAGTACCTTGGAACCAAGGCAAAGCTTCACAACAAGGCACTTGAATCACTCCGACTGTGTGCTCCTCTGAATTAGGACAAGGCGCTTGAAGTAATCCGGACAGATGCCCAGAAGCTGTACCAGCATACATCTGATGATTTTTCCTTCGGCCAATGGCCCAATTGTACATAA
>Pyrco_BartlettDH_new_GAOX.Chr2_2 OG1006_GAOX.Chr2_pilon.1_edt
ATGTCCAGTGGAAAACTCTCAGATGCATTCAAATCCCACCCTATCTTTCTCCACAAGCAACAGCCAGACGACTTCAGTTCATTGCAGGAATTGCCGGAGTCGTATGCATGGACGTCACAGCTGAACGAATATCCGTCTTTCGAATCATTATCTTGCTCAGAGTCTGTGCCGGTAATCGATCTCACCGACCCAAATGTCGTTGAACTCGTAGGACATGCATGCAAGACTTGGGGCATGTTCCAGGCCACAAACCATGGCGTCCCTCAAAAACTTGTCGACGACATGGAATCTACTGTTCGAAGCCTTTTCTCTCTGCCACCCCAACAAAAGCTCAAAGCAGCTCGATTGCCCGATGGCTTTTCCGGTTACGGTTTCCATCGCATATCTGCCTTTTGTGAAAAGCTTATGTGGTCTGAGAGCTTCACTACCGTTGGCTCACCACTTGAACATTATCGCCAACTTTGGCCCCAAGATTACACCAAGTTCTGTTGTATTGCTGAAGAATATGAGAGAGAGATGAAAAGGCTTGCGGCTAGGTTGATGTGGCTAATGCTTGGCTCATTAGGCATATCCAAGGAAGACATCAAATGGGCGGGTCCAAGAGGTGAATTTGAAGATGCATCTGCAGTCCTACAATTCAACTCTTACCCGGCTTGTCCGGATCCGGATCGGACCATGGGTCTTGCCCAACATACTGATTCAACCCTGATTTCAATCGTCCACCAAAGCAGTAACGCCAGTGGCTTGCAAGTTTTCCGGCAGGGGGAGGAGGGCCGTGGGTGGCTTATGGTTCCACCAGTCCCTGGGGCTTTCGTGATCAATGTGGGTGACTTCATTCACATGTTATCAAACGGATTGTACCAGAACGTCCTTCACCGGGCAGTGGTGAACCGGAGCCAGCACCGCGTATCGGTTGCTTACTTATATGGTCCTTCGGAGAATGTTCAGGTCTCACCCCTCTCAAAATTACTTGGCCCGAGCTGTCCTCCGCTGTACCCGCCGCTCACTTGGAATGAGTACCTTGGAACCAAGGCAAAGCTTCACAACAAGGCACTTGAATCACTCCGACTGTGTGCTCCTCTGAATTAG
>Pyrco_BartlettDH_new_GAOX.Chr9 OG1006_GAOX.Chr9_pilon.1
ATGCATGCAAGACTCTCGGATGCCTTCAAATCCCACCCTGTCAACCTCCAACTCAAACACCCAGATTTCAACTCATTACATGAATTGCCAGACTCCTATGCATGGACAAACAATGATGATCACTACCCATCTTTCCTAACCTCGTTTGGGGCAGACGATTCTGTTCCGGTCATCGATCTCTCTGACACCAATGCTCTTAAGCTCACAGGCCATGCATGTAAGACTTGGGGAGTCTTCCAAGTCACTAACCATGGCATCCCACAGAAGCTTCTTGATGACATTGAATCCGCAGGCAAAAGCCTTTTCTCTCTACCAGTCCAGCAGAAGCTCAAAGCTGCCCGATCGCCAGATGGCATTTCCGGCTATGGTTTTGCTCGGATATCTTCGTTTTTTAAGAAGCTCATGTGGTCGGAGGGTTTCACTATTGTTGGCTCACCAGTTGACCATTTTCGCCAACTTTGGCCCCAAGATTACGACAAATTCTGCAATATCATTGAGGAATATGAGAAAGAAATGAAAATGCTTGCTGGGAGGTTGATGTGGCTTATGCTTGGCTCACTAGGCATATCCATGGAAGATATCAAATGGGCTGGCTCGAAAGGTGAATTCAAAGGTGCATCAGCTGCCTTACAATTGAATTCTTACCCCGCTTGTCCAGAGCCAGATCGGGCCATGGGTTTGGCTGCACATACGGATTCTACCCTCCTCACAATCCTCTACCAAAGCAACACTAGTGGTTTGCAAGTGCTTGGGGAGGGCACCGGGTGGGTCACGGTTCCACCAATGCCCGGTGCTTTGGTGATCAACGTTGGTGATCTCTTCCATATATTATCTAACGGGTTGTACCCAAGTGTCCTTCATCGGGCAGTAGTGAACCGGACCCAACATCGTCTATCCATCGCTTACTTGTTCGGCCCCCCGGCTAGTATCCAAATCTCACCCCTATCAAAATTAGTAGGTCCAAGTCATCCTCCTCTCTACCGCCCAATTAGTTGGAATGAGTACCTTGGCACTAAAGCAAAGCATTTCAATAAGGCACTTTCATCGGTCAGACTTTGTGCTCCTCTAAATTCATTAGTAGATGTAAATGATCATAACAGCGTAAAAGTCGGC
>Pyrco_BartlettDH_new_GAOX.Chr15_2
ATGATGAACATGAACTCATCAATCTCAGAATCATTCAAAACAAACCCTATCAACCTCTCCCACATTATCCCACTCGATTTCGAATCCGTTCATGCCCTACCAGATTCCCACATCTGGACTCATACGAAGGAAGTTCCAACTCCTTATAATACTCCGTCTTTGGTCTGCGTACCCGTCATTGACCTATTCGACTCGAACGCCGCCTCTCTCGTACACCGTGCATGCGAGAAATGGGGTGTTTTCCAAGTCACCAACCACGGCATTCCCATGCACCTCATGAAAGAAGCTGAGTTCCAAACCCGTCGCTTATTCGCTCTCCCGAGAGACCAAAAGCTCCGGGCGCTCCGATCACCCGAGGGAGTAACCGGGTACGGGTTGGCCCGCATTTCGAAGAACTTCCCGAAGCTGATGTGGTCAGAGGGTTTCACCATCATGGGGTCTCCGGCGGAACATGCTCGTCAACTTTGGCCACGTCACCATGCCAACTTCTGCGGTGCAATGGAAGAGTACCAAAAGGAGATGAAGGGCCTTGCCCTAAAATTAATTGGGCTCATGCTTGGATCATTGGGCCTGAACTATGAAGATGTGAAGTGGCTTAAGCCCAAAAATAGAAGCAGGCCACGGGCCTTTCTTCAACTGAACTCCTACCCGGTCTGCCCAGACCCGACCCGGGCAATGGGTCTCGCTCCTCACACGGACTCCTCATTGCTCACTCTGTTAAACCAAAGCAGCATAAGCGGCCTCCAGGTCCTTGTGGACGGGATCTGGTGGGTGCCGGTGCACCCGATCCCCGGTGCCCTTGTAGCCAATGTCGGTGATTTAATGCACATACTGTCGAACGGACAATTCAAGAGTGCGGTGCATCGTGCGGTTGTCAACGAAGTACACCATCGCATCTCGATGGCATACTTCTATGGCCCGCCAACGGACGTGAAGATATCGCCGTTGATTGACCACAATCATCCACTCTATCAGCCGGTAACATGGAAGGAGTACCTTGAGTACAAAGCAACGCATTTC
>Pyrco_BartlettDH_new_GAOX.Chr17 OG1006_GAOX.Chr17_pilon.1
ATGCCTGCAAGACTCTCTGATGCCTTCAAATCCCACCCTGTCAACCTCCAACTCAAACACCCAGATTTCAACTCATTACATGAATTGCCAGACTCCTATGCATGGACAAACAATGATGATCACTACCCATCTTCCCTAAGCTCATTTGGGGTAGACGATTCTGTTCCGGTCATCGATCTCTCCGAACCCAATGCTCTTAAGCTCACAGGCCATGCATGTAAGACTTGGGGAGTCTTCCAAGTCACTAACCATGGCATCCCACAGAAGCTTCTTGATGACATTGAGTCCGCAGGCAAAAGCCTTTTCTCTCTGCCAGTCGAGCAGAAGCTCAAAGCCGCCCGACCGCCGGACGGCATTTCAGGCTATGGTTTTGCTCGGATATCTTCGTTTTTTAGGAAGCTCATGTGGTCTGAGGGGTTCACTATTGTTGGCTCACCAGTTGACCATTTTCGCCAACTTTGGCCCCAAGATTACGAAAAATTCTGCAATATCATTGAGGAATATGAGAAGGAAATGAAAAGGCTTGCTGGGAGGTTGATGTGGCTTATGCTTGGCTCACTAGGCATATCCCCGGAAGATGTAAAGTGGGCTGGCTCGAAAGGTGAATTCAAAGGTGCATCAGCTGCCTTACAATTGAATTCTTACCCGGCTTGCCCAGAGCCAGATCGGGCCATGGGTTTGGCTGCACATACGGATTCTACCCTCCTCACAATCCTCTACCAAAACAATACTAGTGGTTTGCAAGTGCTTCGAGACGGCACCGGATGGGTCACGGTTCCACCAATGCCCGGTGCTTTGGTGGTCAATGTTGGTGATCTCATCCATATATTATCTAACGGGGTGTACCCAAGTGTCCTTCATCGGGCTGTAGTTAATCGCACCCAACATCGTCTATCCATCGCTTACTTATTCGGTCCCCCGGCTAGTGTCCAAATCTCACCCCTATCAAAATTAGTTGGTCCAAGTCATCCTCCTCTCTACCGGCCAATTACTTGGAATGAGTACCTTGGCACCAAAGCAAAACATTTCAATAAGGCACTTTCATCGGTCAGACTTTGTGCTCCTCTAAGTTCATTAGCAGATGTAAATGATCATAACAGCGTAAAAGTC
