# Supplementary material for: Building a foundation for gene family analysis in Rosaceae genomes with a novel workflow: A case study in Pyrus architecture genes
Source: Front Plant Sci. 2022 Nov 14;13:975942. doi: 10.3389/fpls.2022.975942 (PMC9702816; doi:10.3389/fpls.2022.975942)
Supplement: Supplementary file 1 [file DataSheet_1.zip › SupFiles/SupFile6_Bartlett.DH_v2_final_gene_models/OG3163.fna]

>Pc_BartlettDH_new_MAX.Chr2_1 A new nucleotide sequence entered manually
ATGGAACTGCAGTTATTGTTCACCAATGGTTTTCTGGTATCACCATCGACCCTTTTCACCGCGTTGGCAATGTTTGCAGGAGTTTTGAGTTACTTGTATGGGCCGTACTGGAGGGTGAGAAGGGTACCTGGCCCTCCAGTTATCCCCTTGCTAGGACACCTTCCCTTGCTAGCAAAGTATGGTCCTGATGTATTCTCAGTTCTTGCCAAACAATATGGCCCTATTTTCAGGTTTCATATGGGTAGACAGCCACTAATAATTGTAGCAGATGCAGAGCTTTGTAGAGAAGTAGGAATAAAAAAATTCAAAGATATCAACAACAGAAGCATTCCGTCTCCCATCGCAGCTTCCCCACTCCATCAGAAGGGTCTCTTCTTCACCAGGGATGCAAGATGGTCAACGATGCGAAACACTATATTATCGTTGTATCAGCCATCACACCTGGCCAGCCTTGTGCCCACAATGCAGTCATTCATCGAGTCTGCAACTCAAAAGCTCGACTCCTCCAAAAAAGCAGAAGATATTACCTTTTCTAACCTCTCCCTCAGGTTGGCCACTGATGTAATAGGACAGGCTGCATTTGGAGTCAACTTTGGCCTCTCTAAACCGGAATCCATCAACGAATCAATCGACAAGATTGACAGCAAAGACAACAACGATGATGACCAAGTCTCAGATTTTATTAACCAACACATCTATTCCACTACTCGGCTTAAGATGGACTTAACCGGTTCCTTCTCAATCATACTGGGATTACTTGCCCCTATTCTCCAGGAGCCATTTAGGCAGGTCTTGAAAAGAATTCCTGGGACAATGGACTGGAAAGTTGAGCGTACAAACCGGAAGTTGAGTGGCCGGCTTGATGAGATTGTGGTGAAAAGAATGAAAGACAGTGGACGCGGTTCAAAGGACTTCTTGTCACTCATAATGAATGCAAGGGAATCGGAAACTGTTGCAAAGAATGTCTTCACTCAAGACTACATTAGTGCGGTTACTTATGAGCATCTCCTAGCTGGATCAGCCACTACATCATTCACATTGTCTTCAATTGTCTACTCGGTAGCCGGACACCCAGAATTCGAAAGGAAGTTGCTGGCAGAAATTGATGGATTTGGACCTCTTGATCAGATGCCAACTGCTCATGATCTTCAACACAAATTTCCTTACATTGAACAGGTTATTAAAGAGGCAATGAGGTTTTACCTGGTTTCACCATTGGTTGCAAGAGAAACATCTAGAGAAGTCGAAATAGGAGGCTATCTTCTACCAAAGGGGACTTGGGTGTGGCTAGCACTCGGAGTTTTAGCGAAAGATCCAAACAACTTTCCGTAA
>Pc_BartlettDH_new_MAX.Chr2_2 A new nucleotide sequence entered manually
ATGGAACTGCAGTTATTGTTCACCAATGGTTTTCTGGTATCACCATCGACCCTTTTCACCGCGTTGGCAATGTTTGCAGGAGTTTTGAGTTACTTGTATGGGCCATACTGGAGGGTGAGAAGGGTACCTGGCCCTCCAGTTATCCCCTTGCTAGGACACCTTCCCTTGCTGGCAAAGTATGGTCCTGATGTATTCTCAGTTCTTGCCAAACAATATGGCCCTATTTTCAGGTTTCATATGGGTAGACAGCCACTAATAATTGTAGCAGATGCAGAGCTTTGTAGAGAAGTAGGAATAAAAAAATTCAAAGATATCAACAACAGAAGCATTCCGTCTCCCATCGCAGCTTCCCCACTCCATCAGAAGGGTCTCTTCTTCACCAGGGATGCAAGATGGTCAACGATGCGAAACACTATATTATCGTTGTATCAGCCATCACACCTGGCCAGCCTTGTGCCCACAATGCAGTCATTCATCGAGTCTGCAACTCAAAAGCTCGACTCCTCCAAAAAAGCAGAAGATATTACCTTTTCTAACCTCTCCCTCAGGTTGGCCACTGATGTAATAGGACAGGCTGCATTTGGAGTCAACTTTGGCCTCTCTAAACCGGAATCCATCAACGAATCAATCGACAAGATTGACAGCAAAGACAACAACGATGATGACCAAGTCTCAGATTTTATTAACCAACACATCTATTCCACTACTCAGCTTAAGATGGACTTAACCGGTTCCTTCTCAATCATACTGGGATTACTTGCCCCTATTCTCCAGGAGCCATTTAGGCAGGTCTTGAAAAGAATTCCAGGGACAATGGACTGGAAAGTTGAGCGTACAAACCGGAAGTTGAGTGGCCGGCTTGATGAGATTGTGGTGAAAAGAATGAAAGACAGTGGACGCGGTTCAAAGGACTTCTTGTCACTCATAATGAATGCAAGGGAATCGGAAACTGTTGCAAAGAATGTCTTCACTCAAGACTACATTAGTGCGGTTACTTATGAGCATCTCCTAGCTGGATCAGCCACTACATCATTCACATTGTCTTCAATTGTCTACTTGGTAGCCGGACACCCAGAAGTCGAAAGGAAGTTGCTGGCAGAAATTGATGGATTTGGACCTCCTGATCAGATGCCAACTGCTCATGATCTTCAACCCAAATTTCCTTACATTGAACAGGTTATTAAAGAGGCAATGAGGTTTTACCTGGTTTCACCATTGGTTGCAAGAGAAACATCTAGAGAAGTCGAAATAGGAGGCTATCTTCTACCAAAGGGGACTTGGGTGTGGCTAGCACTCGGAGTTTTAGCGAAAGATCCAAACAACTTTCCGGAACCAGACACGTTCAGGCCAGAGAGATTTGATCCAGATTGCAACGAAGAGAAACAAAGGCATCCTTATGCTTTTGTACCGTTTGGAATCGGGCCTCGAGCATGCATTGGCCAGAATTTTTCACTACAAGAATTAAAACTCTCGCTGATTCATTTACACCGGAAGTATGTATTCCGACACTCTCCCAACATGGAAAAGCCTCTGGCGCTTGAGTACGGCATTGTTCTTAATTTCAAGAATGGTGTCAAAGTTAGAGTCGTAAAGCGATGA
>Pc_BartlettDH_new_MAX.Chr2_3 A new nucleotide sequence entered manually
ATGGAACTGCAGTTATTGTTCACCAATGGTTTTCTGGTATCAACATCGACCCTTTTCACGGCGTTGGCAATGTTTGTAGGAGTTTTGAGTTACTTGTATGGGCCGTACTGGAGGGTGAGAAGGGTACCTGGCCCTCCAGTTATCCCCTTGCTAGGACACCTTCCCTTGCTGGCAAAGTATGGTCCTGATGTATTCTCAGTTCTTGCCAAACAATATGGCCCTATTTTCAGGTTTCATATGGGTAGACAGCCACTAATAATTGTAGCAGATGCAGAGCTTTGTAGAGAAGTAGGAATAAAAAAATTCAAAGATATCAACAGAAGCATTCCGTCTCCCATCGCAGCTTCCCCACTCCATCAGAACGGTCTCTTCTTCACCAGGGATGCAAGATGGTCAATGATGCGAAACACTATATTATCGTTGTATCAGCCATCACACCTGGCCAGCCTTGTGCCCACAATGCAGTCATTCATCGAGTCTGCAACTCAAAAGCTCGACTCCTCCAAAAAAGCAGAAGATATTACCTTTTCCAACCTCTCCCTCAGGTTGGCCACTGATGTAATAGGACAAGCTGCATTGGAGTCAACTTTGGCCTCTCTAAACCGGAATCCATCAACGAATCAATTGACAAGATTGACAGCAAAGACAACAACGATGATGACCAAGTCTCAGATTTTATTAACCAACACATCTATTCCACTACTCAGCTTAAGATGGACTTATCCGGTTCCTTCTCAATCATACTGGGATTACTTGCCCCTATTCTCCAGGAGCCATTTAGGCAGGTCTTGA
>Pc_BartlettDH_new_MAX.Chr15_3 A new nucleotide sequence entered manually
ATGGAAGTGTTGCTTGCTACCAGTGTTTGGTTGATGTCCACAATCTTCACAGGGTTGGCAATATTGGGAGGAATTTTGGGGTACTTGTATGGGCCCTACTGGGGGGTGAGAAGGGTACCTGGCCCACCAACTATCCCCTTGCTAGGACACCTTCCCTTGCTGGCAAAGTATGGTCCTGATGTATTCTCAGTTCTTGCCGAACAGTACGGCCCTATTTTCAGGTTTCATATGGGCAGGCAACCATTGATAATTGTAGCAGATGCTGAGCTTTGTAGAGAAGTTGGAATAAAGAAATTCAAAGACATTCCGAACAGAAGCATTCCAGCTCCCATCTCAGCCTCCCCTCTTCATCAAAAGGGTCTTTTTTTCACTAGGGATGCAAGATGGTCGACAATGCGAAACACTATATTATCGGTGTATCAGCCATCACACCTCGCCAGCCTTGTGCCTACCATGCAGTCCTTCATTGAATCTGCAACTGAGAAACTGCACTCCTCCAAAGAAGAAGAGATTACATTTTCTACCCTTTCCCTCGGATTAGCTACTGATGTACTAGGGCAAGCTGCATTTGGTGTCAACTTTGGCCTTTCTAATACACATTCGATCGGCAAATCAATCAAAAAGATTGACGGAGAAGACAACGACGATGAAGTCTCGGACTTTATCAACCAACATATTTATTCCACAACGCAGCTTAAGATGGACTTCTCAGGTTCCTTATCTATCATACTCGGTTTACTAGTCCCCATACTCCAGGAGCCATTTCGGCAGATTTTGAAGAGAATTCCGGGCACTATGGACTGGAAAGTTGAGCGAACGAACCGGAAGTTGAGTGGCCGGGTTGACGATATTGTGGCGAAGAGAATGAAAGACCGTGAGCGAGGCTCGAAGGACTTCTTGTCGGTAATTATGAATGCAATGGAATCAGAGGCGGTTTCGAAGAATTTCTTCACTCCTGACTACATTAGTGCAGTTACTTACGAGCATCTCCTTGCTGGATCAGCCACCACAGCATTCACATTGTCTTCAATTGTCTACTTGGTTGCTGGACATCCAGAAGTCGAAAAAAAGTTGCTGGCAGAGATTGATGGATTTGGACCGCCTGATCAGATGCCAACTGCTCATGATCTTCAACACAAGTTGGTTTATCTGTCGGTTTTTCAAATGCAGGTGATTAAAGAGGCAATGAGGTTTTACATGGTTTCCCCATTAGTTGCGAGAGAAACATCTCGAGACGTCGAAATAGGTGGTTATCTTCTACCAAAGGGGACTTGGGTGTGGTTAGCACTCGGGGTTTTAGCAAAAGATCCAAAGAACTTCCCGGAGCCAGACAAGTTCAGGCCAGAGAGGTTTGATCCAAATTGCCAAGAATTGAAACAAAGGCATCCTTACGCTTTTATACCATTTGGAATCGGACCTCGATCCTGCATTGGTCAGAAATTTGCCCTACAAGAACTAAAGCTCTCACTGATTCACTTATACCGGAAATATGTGTTCCGGCACTCTCCCGACATGGAGAAACCTCTTGAGCTTGAGTACGGCATTGTTCTCAACTTCAAGAATGGTGTCAAGCTTAGAGTCATAAGGAGGACATGA
>Pyrco_BartlettDH_MAX1.Chr8 Pyrco_BartlettDH_08g05270_edt
ATGATAGGAAGCATTGAACTGTTGTTTACCATCTTCATGGTGTTGGCAATACTGGGAGGAGTTTTGGGGTATTTGTACTGGCCCTACTGGGGAATGAGAAGGCTACCTGGCCCACCTACTATCCCTCTGGTAGGACACATTCCCTTGATGGCAAAGTATGGTCCTGATGTATTCTCAGTTCTTGCCAAAGAGTATGGCCCTATTTTCAGGTTTCATATAGGTAGACAACCACTCGTAATTGTAGCAGATGCAGAGCTTTGTAGGGAAGTTGGAATAAAGAAATTCAAAGACATTAAGAACAGAAGCATTCCATCTCCCCTTGCAGCTTCCCCTCTCCATCAGAAGGGTCTCTTTTTAACCAGGGATGCAAGATGGGCTACGATGCGAAACACTATATTGTCAATGTATCAACCATCACACTTAGCCAATCTTGTGCCTACAATGCAGTCATTTGTTGAATGTGCAACTCAAAAACTTGCCTCCACAGCGGAAGTAGAAGAAGATATTACCTTTTCCGACATCTCCCTTCAATTGGCTACGGATGTAATAGGACAAACTGCATTTGGTGTCAACTTTGGCCTTTCTAAACCACAATCCATCGGCAAGTCAATGGAAAAGATTGATGGAATATACAACAATGACAATGAAGTCTCGGACTTCATCAACCAACACATATATTCCACAGCACAACTTAAGCTGGACTTTTCGGGTTCCTTATCGATCATACTAGGACTACTTGTCCCCATACTCCAGTGGCCGTTTTGGCAGATGTTGAAGAGAATTCCTGGCACTATGGACAGAAAAATCGAACGTAGTAACTGGCATTTGACTAGCCGGCTTGATGCGGTTGTGGAAAAGAGAATGAAAGACAGCGGACGAGGTTCAAAAGACTTCTTGTCACTTATACTGAATGCAAGGGAGTCGGGGAGGGTTTCGCAAAATATTTTCGCACAGGATTACATTAGTGCACTTGCTTATGAGCATCTCCTTGCCGGGTCGACCACCACAGCATTCACATTGTCTTCAGTTGTCTACTTGGTTGCTGGACATCCCGAAGTTGAAAAAAAGTTGCTGGCAGAGATTGATGGATTTGGACAGCCAGATCAGATGCCAACTGCTAGTGATCTCCAACACAACTTTCCTTATCTTGATCAGGTTGTTAAAGAGGCAATGAGGTTTTACATGGTTTCCCCATTAGTTGCAAGAGAAACATCTAAAGAAATTGAAATAGGCGGTTATCTTCTACCGAAGGGGACTTGGATTTGGTTAGCCCTCGGAGTTTTAGCGAAAGATCGAAAGAACTTCCCAGAGCCAGAAAAGTTCAGGCCAGAGAGGATCGATCCAAGTTGCAAAGAAGAGAAACAAAGGCATCCATATGCCTTTTTACCGTTTGGACTCGGGCCTCGAACCTGCATTGGTCAGAAATTTGCCGTGCAAGAAATAAAGCTTGCACTGATTCACTTATACCGGAAGTATGTGTTCCGGCACTCTCCATTTATGGAGGTACCTCTGCAGCTTGAATACGGCATTGTTTTCAAGTTCAAGAATGGCGTCAAGCTTCGAGTCATAAAGCGGACA
>Pyrco_BartlettDH_MAX1.Chr15_1 Pyrco_BartlettDH_15g05410
ATGATAGGCAGCACTGAACTGTTGTTTACCATCTTCATGGTGTTGATAGTACTGGGAGGACTTTTGGGGTATTTATACGGGCCCTACTGGGGAGTAAGAAGGGTACCTGGCCCTCCAACTATCCCTCTGGTAGGACACATTCCCTTGATGGCAAAGTATGGTCCTGATATATTCTCAGTTCTTGCTAAAGAGTATGGCCCTGTTTTCAGGTTTCATATCGGTAGACAACCACTCATAATTGTAGCAGATGCAGAGCTTTGTAGGGAAGTTGGAATAAAGAAATTCAAAGACATTAAAAACAGAAGCATTCCACCTCCCCTTGCAGCTTCCCCTCTTCATCAGAAGGGTCTCTTTTTAACCAGGGATGCGAGATGGGTGACGATGCGAAACACTATATTATCAGTGTATCAACCTTCACACTTAGCCAACCTTGTGCCTACAATGCAGTCATTTGTTGAATGTGCAACTGAAAAACTTGGCTCCATGGCGAAAGTAGAAGAAGATATTACCTTTTCCGCCATCTCCCTTCGATTGGCCACAGATGTAATAGGACAAGCTGCATTTGGTGTCGACTTTGGCCTTTCTAAACCACAATCCTTCGGCGAATCAGTCGAAAAGATTGATGGCAAAGACAATAATGACGATGAAGTCTCAGACTTTATCAACCAACACATATATTCGACAACACAGGTTAAGATGGATTTTTCGGGTTCCTTATCGATCATACTAGGACTACTTGTCCCCATACTTCAGTGGCCATTTTGGCAGATGTTGAAGAGAATTCCTGGCACTATGGACGGGAAAATAGAACATAATAACAGGCATTTGACTAGCCGGCTTGGTGCAGTTGTGGAAAAGAGAATGAAAGACAGCAGACGAGGTTCAAAGGATTTCTTGTCAGTTATACTGAATGCAAGGGAGTCAGGGAGGCTTTCGAAGAATGTTTTCACAACAGATTACATTAGTGCACTTGCTTATGAGCATCTCCTTGCCGGGTCGGCCACCACGGCATTCACTTTGTCTTCAGCTGTCTACTTGGTTGCTGGACATCCAGAAGTAGAAAAAAAGTTGCTGGCAGAGATCGATGGATTTGGACCGCCTGATCAGATGCCAACTGCAAGTGATCTTCAACACAAATTTCCTTATCTTGATCAGGTTATTAAAGAGGCAATGAGGTTTTACATGGTTTCCCCATTAGTTGCTAGAGAAACATCTCGAGAAATTGAAATAGGCGGTTATCTTTTACCAAAGGGGACTTGGGTTTGGTTAGCCCTCGGAGTTTTAGCGAAAGATCAAAAGAACTTCCCAGAGCCAGAAAAGTTCAGGCCAGAGAGGTTTGATCCAAGCTGCAAAGAAGAGAAACAAAGGCATCCTTATGCTTTTATACCGTTTGGACTTGGGCCTCGATCCTGCATCGGTCAGAAATTTGCCATACAAGAAATAAAGCTTGCACTGATTCACTTATACCGGAAGTATGTGTTCCGGCACTCCCCATATATGGAGTCACCTCTGAAGCTTGAGTTTGGCATTGTTCTCAAGTTCAAGAATGGTGTCAAGCTTCAGGTCATAAAGCGGAAA
>Pyrco_BartlettDH_MAX1.Chr15_2 Pyrco_BartlettDH_15g22400
ATGGAACTGCCGTCGATGTTCACCAATGGTTTTCTGATATCACCACCGACCCTTTTCACGGTGTTAGCAATGTTTGCAGGAGTTTTGAGTTACTTGTATGGCCCCTACTGGAAGGTGAGAAGGGTACCTGGCCCACCAGTTATCCCTTTCGTAGGACACCTTCCCTTGCTGGCAAAATATGGTCCTGATATATTCTCAGTTCTTGCCAAACAGTATGGCCCTATTTTCAGGTTTCATATGGGTAGACAGCCACTAATAATTGTAGCTGATGCAGAGCTTTGTAGAGAAGTAGGAATCAAGAAATTCAAAGATATCCACAACAGAAGCATTCCGTCTCCCATCGCAGCTTCCCCTCTTCATCAGAAGGGTCTCTTTTTCACCAGGGATGCAAGATGGTCGACAATGCGAAACACTATATTATCATTGTATCAGCCATCGCACCTAGCCAGCCTTGTCCCCACAATGCAATCATTCATCGAGTCTGCAACTCAAAAGTTCGACTCGTTTAAAGAGGATGAAGAGATTACCTTTTCTGACCTCTCCCTCAGGTTGGCCACTGATGTAATAGGACAAACTGCATTTGGTGTCAACTTTGGCCTCTCTAAACCACAATCCATTAGTGAATCAATTGACAAGATTGACAGCAAAGACAGCAACAATGATGATCAAGTCTCGGATTTTATTAACCAACACATATATTCCACTACTCAGCTTAAGATGGATTTATCCGGTTCCTTTTCAATTATACTGGGACTACTTGTTCCTATTCTTCAGGAGCCATTTAGGCAGGTCTTGAAAAGAATTCCCGGGACAATGGACTGGAAAGTTGAGCGTACTAACCGGAAGTTGAGTGGCCGGCTTGATGAGATTGTGGTGAAGAGAATGAAAGACAGTGAACGTGGTTCAAAGGACTTCTTGTCACTCATAATGAATGCGAGGGAATCGGAAATGGTTGCCAAAAACGTCTTCACTCTAGACTACATTAGTGCAGTTGCTTATGAGCATCTCCTAGCTGGATCAACCACTACATCATTCACATTGTCTTCAATTGTCTACTTGGTTGCCGGACACCCAGATGTCGAAAAGAAGTTGCTGGCGGAAATTGATGGATTTGGACCTCTTGATCAGATGCCAACTGCTCATGATCTTCAATACAAATTTCCTTATATTGATCAGGTTATTAAAGAGGCAATGAGGTTTTACCTGGTTTCCCCATTAGTTGCAAGAGAAACATCTAGGGAAGTTGAAATTGGAGGCTATCTTCTACCAAAGGGAACTTGGGTGTGGTTAGCACTCGGAGTTTTAGCCAAAGATCCAAACAACTTCCCGGAACCAGACTCGTTCATGCCAGAGAGATTTGATCCAAATTGCAAAGAAGAGAAAGAAAGGCATCCTTATGCTTTTATACCGTTTGGAATCGGGCCTCGAGCATGCATTGGTCAGAAATTTTCACTGCAAGAATTAAAGGTCTCGCTGATTCATTTGTACCGGAAGTATGTATTCAGGCACTCTCCCAACATGGAGAACCCTCTGGCACTCGAGTATGGCATTGTCCTTAATTTCAAGAACGGTGTCAAGGTTAGAGTCGTAAAGCGG
