# Supplementary material for: Building a foundation for gene family analysis in Rosaceae genomes with a novel workflow: A case study in Pyrus architecture genes
Source: Front Plant Sci. 2022 Nov 14;13:975942. doi: 10.3389/fpls.2022.975942 (PMC9702816; doi:10.3389/fpls.2022.975942)
Supplement: Supplementary file 1 [file DataSheet_1.zip › SupFiles/SupFile4_bartlettDH_RNA-seq_mapping_results/red_clapp_anthocyaninLog.final.out]

                                 Started job on |	Mar 08 21:51:01
                             Started mapping on |	Mar 08 21:51:08
                                    Finished on |	Mar 09 00:20:39
       Mapping speed, Million of reads per hour |	278.11

                          Number of input reads |	693024259
                      Average input read length |	150
                                    UNIQUE READS:
                   Uniquely mapped reads number |	633697209
                        Uniquely mapped reads % |	91.44%
                          Average mapped length |	148.86
                       Number of splices: Total |	276291006
            Number of splices: Annotated (sjdb) |	0
                       Number of splices: GT/AG |	273495069
                       Number of splices: GC/AG |	2405577
                       Number of splices: AT/AC |	154972
               Number of splices: Non-canonical |	235388
                      Mismatch rate per base, % |	0.75%
                         Deletion rate per base |	0.06%
                        Deletion average length |	2.84
                        Insertion rate per base |	0.02%
                       Insertion average length |	2.62
                             MULTI-MAPPING READS:
        Number of reads mapped to multiple loci |	20270067
             % of reads mapped to multiple loci |	2.92%
        Number of reads mapped to too many loci |	17973859
             % of reads mapped to too many loci |	2.59%
                                  UNMAPPED READS:
  Number of reads unmapped: too many mismatches |	0
       % of reads unmapped: too many mismatches |	0.00%
            Number of reads unmapped: too short |	21030295
                 % of reads unmapped: too short |	3.03%
                Number of reads unmapped: other |	52829
                     % of reads unmapped: other |	0.01%
                                  CHIMERIC READS:
                       Number of chimeric reads |	0
                            % of chimeric reads |	0.00%
