# Supplementary material for: Building a foundation for gene family analysis in Rosaceae genomes with a novel workflow: A case study in Pyrus architecture genes
Source: Front Plant Sci. 2022 Nov 14;13:975942. doi: 10.3389/fpls.2022.975942 (PMC9702816; doi:10.3389/fpls.2022.975942)
Supplement: Supplementary file 1 [file DataSheet_1.zip › SupFiles/SupFile4_bartlettDH_RNA-seq_mapping_results/PRJNA344800_cold_conditioned_European_pear_fruitLog.final.out]

                                 Started job on |	Apr 05 18:43:43
                             Started mapping on |	Apr 05 18:43:54
                                    Finished on |	Apr 05 19:13:30
       Mapping speed, Million of reads per hour |	476.78

                          Number of input reads |	235210760
                      Average input read length |	100
                                    UNIQUE READS:
                   Uniquely mapped reads number |	208899833
                        Uniquely mapped reads % |	88.81%
                          Average mapped length |	99.80
                       Number of splices: Total |	60883341
            Number of splices: Annotated (sjdb) |	0
                       Number of splices: GT/AG |	60257599
                       Number of splices: GC/AG |	577737
                       Number of splices: AT/AC |	36490
               Number of splices: Non-canonical |	11515
                      Mismatch rate per base, % |	0.39%
                         Deletion rate per base |	0.03%
                        Deletion average length |	2.21
                        Insertion rate per base |	0.01%
                       Insertion average length |	1.70
                             MULTI-MAPPING READS:
        Number of reads mapped to multiple loci |	8364216
             % of reads mapped to multiple loci |	3.56%
        Number of reads mapped to too many loci |	16354373
             % of reads mapped to too many loci |	6.95%
                                  UNMAPPED READS:
  Number of reads unmapped: too many mismatches |	0
       % of reads unmapped: too many mismatches |	0.00%
            Number of reads unmapped: too short |	1587176
                 % of reads unmapped: too short |	0.67%
                Number of reads unmapped: other |	5162
                     % of reads unmapped: other |	0.00%
                                  CHIMERIC READS:
                       Number of chimeric reads |	0
                            % of chimeric reads |	0.00%
