# Supplementary material for: Building a foundation for gene family analysis in Rosaceae genomes with a novel workflow: A case study in Pyrus architecture genes
Source: Front Plant Sci. 2022 Nov 14;13:975942. doi: 10.3389/fpls.2022.975942 (PMC9702816; doi:10.3389/fpls.2022.975942)
Supplement: Supplementary file 1 [file DataSheet_1.zip › SupFiles/SupFile4_bartlettDH_RNA-seq_mapping_results/PRJNA391797_duli_isoliquiritinLog.final.out]

                                 Started job on |	Apr 05 10:46:29
                             Started mapping on |	Apr 05 10:46:36
                                    Finished on |	Apr 05 14:25:57
       Mapping speed, Million of reads per hour |	185.70

                          Number of input reads |	678878006
                      Average input read length |	125
                                    UNIQUE READS:
                   Uniquely mapped reads number |	506726372
                        Uniquely mapped reads % |	74.64%
                          Average mapped length |	123.48
                       Number of splices: Total |	157470063
            Number of splices: Annotated (sjdb) |	0
                       Number of splices: GT/AG |	155981794
                       Number of splices: GC/AG |	1293792
                       Number of splices: AT/AC |	80227
               Number of splices: Non-canonical |	114250
                      Mismatch rate per base, % |	1.49%
                         Deletion rate per base |	0.09%
                        Deletion average length |	2.68
                        Insertion rate per base |	0.04%
                       Insertion average length |	2.45
                             MULTI-MAPPING READS:
        Number of reads mapped to multiple loci |	21110764
             % of reads mapped to multiple loci |	3.11%
        Number of reads mapped to too many loci |	2082230
             % of reads mapped to too many loci |	0.31%
                                  UNMAPPED READS:
  Number of reads unmapped: too many mismatches |	0
       % of reads unmapped: too many mismatches |	0.00%
            Number of reads unmapped: too short |	148922290
                 % of reads unmapped: too short |	21.94%
                Number of reads unmapped: other |	36350
                     % of reads unmapped: other |	0.01%
                                  CHIMERIC READS:
                       Number of chimeric reads |	0
                            % of chimeric reads |	0.00%
