# Supplementary material for: Building a foundation for gene family analysis in Rosaceae genomes with a novel workflow: A case study in Pyrus architecture genes
Source: Front Plant Sci. 2022 Nov 14;13:975942. doi: 10.3389/fpls.2022.975942 (PMC9702816; doi:10.3389/fpls.2022.975942)
Supplement: Supplementary file 1 [file DataSheet_1.zip › SupFiles/SupFile4_bartlettDH_RNA-seq_mapping_results/PRJNA527142_bartlett-anjou_fruit_cold_conditioningLog.final.out]

                                 Started job on |	Mar 09 10:07:59
                             Started mapping on |	Mar 09 10:08:11
                                    Finished on |	Mar 09 11:30:16
       Mapping speed, Million of reads per hour |	477.87

                          Number of input reads |	653758124
                      Average input read length |	81
                                    UNIQUE READS:
                   Uniquely mapped reads number |	553659654
                        Uniquely mapped reads % |	84.69%
                          Average mapped length |	80.97
                       Number of splices: Total |	127469181
            Number of splices: Annotated (sjdb) |	0
                       Number of splices: GT/AG |	126363127
                       Number of splices: GC/AG |	996650
                       Number of splices: AT/AC |	83868
               Number of splices: Non-canonical |	25536
                      Mismatch rate per base, % |	0.45%
                         Deletion rate per base |	0.03%
                        Deletion average length |	2.17
                        Insertion rate per base |	0.01%
                       Insertion average length |	1.56
                             MULTI-MAPPING READS:
        Number of reads mapped to multiple loci |	36139431
             % of reads mapped to multiple loci |	5.53%
        Number of reads mapped to too many loci |	55541369
             % of reads mapped to too many loci |	8.50%
                                  UNMAPPED READS:
  Number of reads unmapped: too many mismatches |	0
       % of reads unmapped: too many mismatches |	0.00%
            Number of reads unmapped: too short |	8226076
                 % of reads unmapped: too short |	1.26%
                Number of reads unmapped: other |	191594
                     % of reads unmapped: other |	0.03%
                                  CHIMERIC READS:
                       Number of chimeric reads |	0
                            % of chimeric reads |	0.00%
