# Supplementary material for: Building a foundation for gene family analysis in Rosaceae genomes with a novel workflow: A case study in Pyrus architecture genes
Source: Front Plant Sci. 2022 Nov 14;13:975942. doi: 10.3389/fpls.2022.975942 (PMC9702816; doi:10.3389/fpls.2022.975942)
Supplement: Supplementary file 1 [file DataSheet_1.zip › SupFiles/SupFile4_bartlettDH_RNA-seq_mapping_results/PRJNA638229_alpha-linolenic_acid_in_dormant_pear_budsLog.final.out]

                                 Started job on |	Apr 05 16:48:49
                             Started mapping on |	Apr 05 16:48:59
                                    Finished on |	Apr 05 17:39:46
       Mapping speed, Million of reads per hour |	457.29

                          Number of input reads |	387046542
                      Average input read length |	60
                                    UNIQUE READS:
                   Uniquely mapped reads number |	300893636
                        Uniquely mapped reads % |	77.74%
                          Average mapped length |	60.16
                       Number of splices: Total |	33870799
            Number of splices: Annotated (sjdb) |	0
                       Number of splices: GT/AG |	33544460
                       Number of splices: GC/AG |	301965
                       Number of splices: AT/AC |	22335
               Number of splices: Non-canonical |	2039
                      Mismatch rate per base, % |	0.71%
                         Deletion rate per base |	0.02%
                        Deletion average length |	1.79
                        Insertion rate per base |	0.01%
                       Insertion average length |	1.63
                             MULTI-MAPPING READS:
        Number of reads mapped to multiple loci |	25706939
             % of reads mapped to multiple loci |	6.64%
        Number of reads mapped to too many loci |	45149814
             % of reads mapped to too many loci |	11.67%
                                  UNMAPPED READS:
  Number of reads unmapped: too many mismatches |	0
       % of reads unmapped: too many mismatches |	0.00%
            Number of reads unmapped: too short |	8530304
                 % of reads unmapped: too short |	2.20%
                Number of reads unmapped: other |	6765849
                     % of reads unmapped: other |	1.75%
                                  CHIMERIC READS:
                       Number of chimeric reads |	0
                            % of chimeric reads |	0.00%
