# Supplementary material for: Building a foundation for gene family analysis in Rosaceae genomes with a novel workflow: A case study in Pyrus architecture genes
Source: Front Plant Sci. 2022 Nov 14;13:975942. doi: 10.3389/fpls.2022.975942 (PMC9702816; doi:10.3389/fpls.2022.975942)
Supplement: Supplementary file 1 [file DataSheet_1.zip › SupFiles/SupFile2_gene_family_trimmed_alignments/5928.faa.aln]

>gnl_Ambtr_v1.0_evm_27.model.AmTr_v1.0_scaffold00021.15
MV---------GVGQGGEAETKVQDLPDAILGSIIGCVTETRSRNAVALVCRKWAALERS
SRIHLSLRGHARELPFLPTSFTSISHLDLSSLSPWGHPLLLTSN-----DPLLLARLLSS
SFPNLTSLCLYARSPSSLLLLAPLWPNLVSVKLVRFHPRPPDGPPGSDFAPIFSHCNNLS
RLDLSLFYCWPDDLPPALEAHPLVASNLSSLYLLNPS-TDAFKATQLLALAQACPNLSTL
LASCVFDPRYVDAVGDAALVDLALACPKLSVLHLVDSSALSAPRACPD----SAVPTNVT
PVGLTEAFNALPLLRDFALDVRHNVLNSAPALEALAMRCPRLMALELGHFQGLLCPQDPR
PSGLAHCHGLKSLSIKNSVNFSDEDLAMVSVGCPRLVKLELLGCPEITESGLRGVVRCLC
RSLVDLRVSCCKRLDAVSTLCALEPICNQLQHLHIDCVWNQQAEFANNPNSNRFL-----
TNHGEDEESCTR---------------------------------------HTDKKMKMS
SIDDLCY--------------TH-NGYRT-KTWTKLKSLSLWIAVGELLSPLVNAGLESC
PALEEVRIKVEGDCRLCAKPGVQAFGLASLARYHSLTKLHLDCGDAVGYALSAPSGQMDL
SLWERFYLNGIRELGITDMDYWPPQDREMNRRSVSLPGAGLLSESLTLRRLIIHGTTHEH
FMQLLLRIP----SLRDVQLREDYYPAPENDMSTEMRADSCRRFEEALSRRPIPD
>gnl_Aquco_v3.1_Aqcoe1G224800.1
M-----------ASSTTPSPTHLHDIPDVILSNILASIEDTRTRNSLSLVCRKWLLLDRS
TRTSLSLRGNFRDTYMVPSCFRSITHLDLSLLSPWGHSLFPDSS---SQDSLILSQFLHI
AFPSVISLVIYSRTPSTLEFLSPQWPNLRHVKLIRWHQRFQS-PIGSDFFHLFDNCTCLT
SLDLSHFYCWTEDLPTALESHPSIASSLTYLNLLIVPSPEGFKSYELIAISTACPNLREF
LVSCMFDPRYMDFIGDEALVALASNCPKLVNLHLADVCSLLNPRGNPDDEGYTSDDAKIS
HATFEQLFKGLPLLQELVLDICHNVRDSAVVLEVLNKKCPRLKSLKLGQFHGICRPGDSK
IEGVAVCKGLEMLSIKNSADLTDSKLMVIALGCPRLTKFHIHGCKKVTEMGLKNFTCVLR
KTLIEVSVSCCKNLDAGSALRAMEPIRKVIQRLHIDCVWGSMGMPV---NNGQIDSDFD-
LNELDDEAGVSSHM-YESDDLFF---------PTSTKRNADC---YDT---RKNKKCKYS
SD----------------SQSNG-NGFPD-KSWDRLQFLSLWFAVGDLLSTLPLYGLEIC
PVLEEIQIKVEGDCRSRPKPNDQSFGLICLARYPQLSKMKLDCGDAIGFSLTAPSGQMDL
SPWERFYLMGISHLNLNELDYWPPQDKDVNQRCLSLPAVGLLSECVTLRKLFIHGTAHEH
WLRSFLNIP----NLREMQLREDYYPAPEDDMSTEMRVASCSRFEEALNRREIPD
>gnl_Arath_TAIR10_AT2G42620.1
-----------------MASTTLSDLPDVILSTISSLVSDSRARNSLSLVSHKFLALERS
TRSHLTIRGNARDLSLVPDCFRSISHLDLSFLSPWGHTLLASLP---IDHQNLLALRLKF
CFPFVESLNVYTRSPSSLELLLPQWPRIRHIKLLRWHQRASQIPTGGDFVPIFEHCGFLE
SLDLSNFYHWTEDLPPVLLRYADVAARLTRLDLLTASFTEGYKSSEIVSITKSCPNLKTF
RVACTFDPRYFEFVGDETLSAVATSSPKLTLLHMVDTASLANPRAIP---GTEAGDSAVT
AGTLIEVFSGLPNLEELVLDVGKDVKHSGVALEALNSKCKKLRVLKLGQFQGVCSATERR
LDGVALCGGLQSLSIKNSGDLTDMGLVAIGRGCCKLTTFEIQGCENVTVDGLRTMVSLRS
KTLTDVRISCCKNLDTAASLKAIEPICDRIKRLHIDCVWSGSEDEEVEGRVETS------
--EADHEE-------------------------------------EDDGYERSQKRCKYS
FEEEHCSTS------------DV-NGFCSDRVWEKLEYLSLWINVGEFLTPLPMTGLDDC
PNLEEIRIKIEGDCRGKRRPAEPEFGLSCLALYPKLSKMQLDCGDTIGFALTAPPMQMDL
SLWERFFLTGIGSLSLSELDYWPPQDRDVNQRSLSLPGAGLLQECLTLRKLFIHGTAHEH
FMNFLLRIP----NLRDVQLRADYYPAPENDMSTEMRVGSCSRFEDQLNSRNIID
>gnl_Betvu_v1.2_Bv9_209910_tzhd.t1
-----------------MSTTTIHDLPDAILTNILSLISDVRARNCASLVTTKWRALERL
TRTHLTLRGNIRDLFHLPNSFTSITHLDLSLLSPWGLGLSLH-----IQDPFLLSHRLRL
AFPSVSSLTLYSRSPSTLSLLSPFFPSLSHVKLIRWHQRPNHTPLGSDFFALFQNSSLLS
SLDLSCFYYWTEDLPPALQAHPFIASNLIHLNLLNFSLSEGFKSDELVDITRACPNLRDF
RVGCVFDPRYVGFVGEDALLAIPSNCIHLRVLHLADISQ---GDRDFDEDGFSSEDAGFS
LDCLVRFFSGLSFIEELLLDVCRNVRGSWVCLEALASRCPNLRVLELGCFHGICRAIESH
LDGIALCQGLESLTINNSADLTDFGLIAIGRGCSKLAKFEVQGCRKITMRGLRTMVCLLT
KTLVEVKITGCKYLDAPTSLKTVEPIRDRIRSLHIDCVWDGEKPEYE--EEAIVLGDDD-
INEMESKD-------------------------------------DDDGIERVKKRCKLS
LGTGSWFMNG-----NIKRGGTS-NGNLI-KTWKRLEFLSLSIGVGELLTPLAAAGLKDC
PSLREIHIKVDGDCRERPKPSQG-FGISSLGQYPMLSKMKLDCGDTIGYALTAPSGHMDL
SLWERWFLDGFRNLRLNELDYWPPQDREVNQRSLSLPAAALLTECDTLRKLFIHGTAHEH
FMMFFIRIP----NLRDVQLRGDYYPAPENDMSTEMRVDSCCRFENRLNARQIPD
>gnl_Carpa_v0.4_evm.model.supercontig_52.168
MA---------NNISDAAATTTINELPDVILLHIFSMVTDTRSRNSLALVCRKFMALERA
TRYSLTLRGNARDLFLIPNCFRSVTHLDLSVLSPWGHSLLSSP----SSDPHLLAYRLKV
AFPAVTSLTVYSRSPSTLQYLLPQWPRLRRLKLIRWHQRSQT-DIGDDFIPIFEHCQSLE
YLDLSSFYYWTEDLPPVLQAYPAISASLTHLDLLTASLSEGFKANEISDIARACPNLNKF
LVACIFDPRYIGFVGDETLMAIASNCQKLSVLHLVDTSSLSKVRGNPESEQLTSEEARIT
GATLVEFFSSLPLLEELVLDVAKNVRESGFALEVLNSKCKKLRVLKLGQFHGICSASEWQ
LAGVALCGNLKSLSIKNSWDLTDMGLVAIGRGCCKLAKFEVEGCKMITVNGLRTMASLLR
NTLVEVKISCCKNLDASSSLRAVEPIRDRIQRLHIDCVWDGLKEGGEVGQSS-----YD-
-------------------------------------GIKDG---DWS---NKNKRSKYA
LDEDCSY-----------VHRNG-NGFWC-KRWDKLSYLSLWINVGDLLAPLPMAGLENC
PVLAEICIKVEGDCKDRHKPSEPAFGLSCLVRYPMLSKMKLDCGDTIGYALTAPSGQMDL
SLWERFILRGIKNLSLNELHYWPPQDRDVNQRSLSLPAAGLLAECLTLRTLFIYGTAHEH
FMMFLLRIT----NLRNVQLREEYYPAPDNDMSTEMRVESCSRFEDALNMRQIPD
>gnl_Elagu_v2.0_p5_sc00065.V1.gene284
MASLPPTREEQEEEMAGEGETHLHDLPEAILSNLFALVEDTRTRNRMALVCRRWYTLERF
TRSSLCLRGNVRDLFLLPTCFASVTHLDLSHLSPWGHPFLLHHHHEEQQQHHLIALLLCR
AFPNLTSLTVYARHPSTLQALAPQWPALRHAKLVRWHQRPPHHPHGADLAPLLAACPSLH
SLDLSQFYCWAEDVPPALHAFPATAASLVRLDLLR-PVAEGFRASELVPISAACPNLRYL
LAPCVFDSRYIDSVGDEALVAVATNCPRLSLLHLADPSAVFPAAHAPDAEGFAPQDARIT
AAGLEVLFAALPLLEDLALDLCQNVRDAGPALETLSERCPRIESLRLGGFHGVCRGAGLR
LDGVAVCGRLESLCIKNSADLTDAGLVAIARGCSRLSKLEIHGCKRVTESGLKKMTGMLR
WTLVDIGISRCEHLDAPHSLRAVEPIRDRIKRLHIDCIWAGQELEHLPSSLAAAGDDLE-
WNELEQDIELEASE--ESDAVFI-----------------DFLDVEDSPGDSLTMMCRRS
EAAGDHRAGN-------SCSRNGIGAFWC-REWKQLRHLSLWVPAGELLIPLVDAGLDSC
PELEEICIKVEGDCRTCPMPSQEVFGLSSLACYPKLSKMKLDCRDVVGYALTAPTGRKDL
SSWERFYLHGMGDLNLCDLDYWPPQDRDVNLRSLFLPAAGLLQGCITLRKLFIHGTANEH
FMRFFLAMP----NLRDVQLREDYYPAPEYDMSTEIRVDSCSRFEDALRRRPVPD
>gnl_Elagu_v2.0_p5_sc00135.V1.gene283
--------------MTGKRPTHIHDLPEPILREVFALVKDVRSRNSVALVCRKWRSLERL
TRTSLSLRGHVRNPFLLPTCFPSVSHLDLSLLSPWGHHLFLRPSPNGHPDPLLVAQRLGQ
AFPNVTSLTVYAREPSTLHALAPQWPGLRHAKLVRWHQRPHH-PPGTDLGPLLAACPSLA
SLDLSHFYCWTDDIPPALQAHPATAVSLARLDLLSASSAEGFRASELAAIATACPNLRHL
LGPCVFKPRF-EFVGDASLLALAASCPRLSLLHLVDPSTLSPARPIPENDGTTRDDPGIT
AAGLESLFAVLPELEDLALDLSHNVRDAGPALEALGRKCPRIKSLKVGHFHGVCRAAWLH
LDGVSLCGGLQALCIKNCPDLTDAGLATIARGCRILSKLEIHGCCKVTEIGFKKLAGMLH
STLVDVSISGCRQLDATRSLRAVEPIRERIERLHIDCVWVRPEFEQSPADEACSCNSDD-
LDELKEQEI------------------------------------SNQ---SKNKKCRYD
GD-------------HSKSNGGS-SSFWW-RIWERLHYLSVWVPAGEVLSPLANAGLDCC
PELEEIYIKVEGDCRTCPKPAQRVFGLSSLSRYPRLAKMKLDCGEAIGYALTAPTGHMDL
SLWERFYLHGIGDLNLYELDYWPPQDKDVNQRSLSLPATGLIQGCLTLRKLFIHGTTHEH
FMRFFLMMP----HLRDVQLREDYYPAPENDMSTEMRVDSCSRFEDALNSRLIPD
>gnl_Eucgr_v2.0_Eucgr.K01130.1
-------------MATRCSATDIGDLPDAILSYIFTLVTDTRARNALSLVCRKYLALERA
TRVDLTLRGKVCDLHRIPTGFRRVERLDLSLLSPWGHDLASS-----VSDPFLLAGLLGA
AFPSVVSLTVYARSPATLHVLLPQWPRLRRVKLVRWHQRPQQ-SLGADFVTLFEHCRSLS
ELDLSSFYYYTEDLPPALQGYPSIASSLTRLDLLTTSFTEGFKTEEIRVIAAACGNLREL
LVACTFDPRYFGFVGDQALLDIAANCPKLTLLHLVDTSSLSNPRGDPEDDGLASEEAGIT
RAALVEVFSKLCLLEELVLDVCRNVRESWLALEALSSKCKNLRVLKLGQFHRVVMAIESQ
LDGLALCEGLTSLSIKNVVDLTDMGLIEIARGCSKLRKFEIQGCKHVTWQGMRLLASLLR
RTLLDVRISCCKNLDAVASLRAMEPIRDRIQRLHIDCVWDGLEEHK---RREEACHGFN-
LNEVAEPSV------------------------------------QDT---GQNKRCKYT
LDSQYSN-----------ALSNG-NGFLC-NSWERLQYLSLWIGVGDLLTPLPMAGLEDC
PNLEEIRIKVEGDCKGKPKPAVPAFGLSMLSRYPALSKMQLDCGDAIGFALTAPSGQMDL
SLWERFFLNGIGNLYLNELDYWPPQDRDVNHRSLSLPAAGLLAQCLTLRKLFIHGTAHEH
FMNFLLKIS----NLRDVQLREDYYPAPENDMSTEMRVDSCSRFEDALNRRYILD
>gnl_Manes_v6.1_Manes.17G056300.1
------------MARTLSSDVHFHDIPDAIVSNIFSLITDTRTRNSMSLVCLKWHLIERS
TRTSLTLRGNIRDLFLLPTCFRAVTDLDLSFLSPWGHPIFDSS-----SNPKLLAQLIHR
AFPSVVSLTVYARNPSALQLLAPQWPGLSKVKLVRWHQRSPA-TPGSDFVAVFEHNHSLN
SLDLSHFYCWTEDLPPALEAYPSVAASITHLNVLAHSSAEGFKSHELLAISAACPNLCEL
LATCVFDPRFIGFVGDETLLSLASNCPRLSLLHLVRTGSLCDARGDPDDEGYTSEDARIS
HSALADMFAGLPLLEELVLDVCHNVRDTWPAWEVLNSKCPRLKFLKLGRFHGICRGIDAR
PDGIAICSRLESLSIKNSADLTDSHLISISFGCPRLAKFEVQGCKRITEMGMNKLASILQ
KSLVDVKISCCKYLNAVCSLRALEPIQDRIQRLHIDCVWENVEQFGEVASFSGEAADLR-
HFSSEKRGGIW----------------------------------EDT---SPWKRRK--
-----------------TFNDNG-IDYQS-RTWARLEFLSLWIPVGELLTPLTLSGLENC
PVLEEIKIKVEGDCRHRPSST-NAFGLSSLACYPRLWKMSLNCGSAIGTQMLIKEASLSQ
Q-----------------LDCW--------------------------------------
-----------------------------------------------LNV-----
>gnl_Manes_v6.1_Manes.17G056400.1
MR-----MCVVTVEKMARTLSSVHDVPDAILSNIFSLITDIRSRNSMSLVCVKWHLMERS
TRTSLTLRGNIRDLYLLPTCFRAITNLDLSFLSPWGHPIFDSS----FINPKLLAQLLRR
AFPSVVSLTLYARNPSALQLLAPQWPGLSKVKLVRWHQRSPT-NPGSDFVALFEHSHSLT
SLDLSYFYCWTEDLPPALEAYPSTAASLTHLNILTHSSAEGFKSHELLSISVACPNLREL
LATCLFDHRFIGFVGDETLLSLASNCPRLSLLHLVDTDSLSDARGDPDDEGYTSEDARIS
HTTLVDMFAGLPLLEELVLDVCHNVKDTWPALEVLNSKCPRLKSLKLGQFHGICKGIDAR
PDGLALCSRLESLSIKNSADLTDSRLIAISLGCPRLAKFEVHGCQRITEMGMNKLASILQ
QTLIDVKISCCKYLNAVCSLRALEPIQDRIQRLHIDCVWENVEQFEGEASFSSESAYLR-
HFPSEKRGGIW----------------------------------EET---SSRKKSK--
-----------------CFDGDD-NEYFS-NTWARLDFLSLWIPVGELLIPLTLSGLENC
PVLEEIKIKVEGDCRHRPRPT-NAFGLSTLACYPRLSKMNLNCGAAIGFALTAPSGLADL
SPWERFYLNGIGNLNLTELDYWPPQDTDVNQRSLTLPAAGLLAQCGRLRKLFIHGTANEH
FMMFLLKIP----TLRDVQLREDYYPAPENDTCTEMRIDSCSRFEDALNRRRIPD
>gnl_Medtr_Mt4.0v1_Medtr4g080020.1
-------------MVGNNSATTVSHLPEEILSKVFTGITDTRTRNSLSLVCHSFFKLERK
TRLSLTLRGNARDLYRIPTSFTNVTHLDVSLLSPWGHALFCSPA---GNDSPLLAQRLRN
TFPRVTSLTVYVRDPHTLHLLFNHWPELRDVRLVRWHQRPQGLQPGSDFDALFSRCRSIT
SLDLSSFYHWPEDLPPVLAENTTTAASLRRLNLLTTSFTEGFKSNQIESITSSCPNLEHF
LVACTFDPRYIGFVGDETLLAVASNCPKLKLLHMADTSSFSNRR---EEEG--VEDARVS
RATLVALFTGLPLLEELVLDVCKNVTETSFALEMLSSKCPNLKVVKLGQFQGICLAIGSR
LDGIALCHGLQSLSVNTCGDLDDMGLIEIGRGCSRLVRFEIQGCKLVTEKGLRTMACLLR
RTLIDVKVASCVNLDAAATLRALEPIRDRIERLHLDCIWKESD------NFGQGLFNFD-
LNTLDELNGS-EL--------------------MDCFGGEECG--EDT---RKRQRCEYG
LEADDLFVQS-------NGNGNG-NGYYG-YSWDRLEYLSLWIKVGELLTQLPVAGLEDC
PNLEEIRIKVEGDCRGQPKPAVREFGLSILACYPQLSKMQLDCGDTKGYVYTAPSGQLDL
SWWERFFLNGIGSLSLNELHYWPPQDEDVNQRSLSLPAAGLLQECYTLRKLFIHGTTHEH
FMNYFLKIP----NLRDVQLREDYYPAPENDMSTEMRVGSCIRFEDALNRRQICD
>gnl_Mimgu_v2.0_Migut.M00265.1
------------MAAPPTSGTTLNDLPDVILSNIIAAVVDVRGRNSAALVCSKWYALERA
TRSSITLRANLRDLFMVPNCFRSVSHLDLSLLSPWGHPLTSA------SDPALIAHLLRL
AFPSLTSLTFYARNPSTIQLVASQWHNVEHLKLVRWHQRPQVETAGDELKILFSECGNLN
SLDLSAFYCWTDDVPPALESCPSVSSNLTRLNLLNPSFSEGFKSDEIKSITKACPNLKEF
RAACMFDPRYMGSVGDEALVSVSVNCPKLSILHLADTSALSNTRGDPEHDGFTQEDAKIN
VATLIEVFSGLPLLEELVLDVCNNVRESGPALEVLNSKCPKLRSLKLCQFHGVSLPIESK
LDGIALCHGLESLSIRNVGDLTDMGLIAIGRGCCRLSVFEVHGCKNITVRGMRTLASLLR
RTLIDVRISCCKNLGAEQSLKALEPIQDRIESLHIDCIWDDGTESG-----------FD-
LNDSFDQGEVSNDE------------------HFESRGYNDYY--DAATIENPSKKCKYS
YDLNSSS----------DLNGNG-NVYGE-RTWERLKYLSLWIAVGQLLNPLTNAGLENC
PNLEEIRIKIEGDCRELPKPSEREFGLSNLVNYPRLSKMHLDCGETIGYAHTAPSGQMDL
SLWERFYLIGIGHLSLRELDYWPPQDRDVNQRSLSLPAAGLLQECFGLRKLFIHGTAHEH
FMMFLLRIP----DLRDVQLREDYYPAPENDMSTEMRSDSCSRFEAALNRRQISD
>gnl_Musac_v1_GSMUA_Achr3T03570_001
------------MATAAATGIHLHDLPEPILTHIFSLVCDVRSRNAMSLACRRWRTLERT
TRTSL-------------------------------------------------------
------------------------------------------------------------
------------------------------------------------------------
------------FVGDDALLMLATGCPRLSLLHLVDPSTLSPARSDSE----AKEDAAVT
GPGLEELFAKLPQLEDLALDLCHN------------------------------------
----------------KTADDSD-------------------------------------
------------------------------------------------------------
VDQVDEEM-------------------------------------SDE---SRNKKSRHS
DGNDGSN--------------ES-SSFWF-RTWANLRCLSLWVPAGEVLTPLGDAGLESC
PQLEGISIKVEGDCRTCPRPRQRVFGLSFLARYPRLVKMKLDCGEAIGYALTAPTGHMDL
SLWERFYLHGISDLRLYELDYWPPQDKEVNQRSLSLPATGLIQECLSLRKLFIHGTTHEH
FMRFFLMMP----VLRDVQLREDYYPAPENDMSTEMRVDSCSRFEEALNSRGSDE
>gnl_Musac_v1_GSMUA_Achr11T10210_001
------------MAAATVSGIHLHDLPESILTNIFLLVSDVRSRNAMALACRRWRSLERA
TRTSLDLRGH--------------------------------------------------
------------------------------------------------------------
------------------------------------------------------------
------------FVGNHTLLTLAVGCPRLALLHLVDPATLSSARIDSE----AKEAAAIT
GRGLEGLFAGLPQLEDLALDICHN------------------------------------
------------------------------------------------------------
------------------------------------------------------------
-------------------------------------------------------KCRYS
DGNHDDI--------------EN-RCFWF-RTWTRLRCLSLWIPAGEVLTPLGDAGLESC
PQLEDICIKVEGDCRMCPRPRQRVFGLSFLARYPRLAKMKLDCGEAFGYALTAPTGHMDL
SLWERFYLHGIGDLGLYELDYWPPQDKEVNQRSLSLPATGLIQGCLSLRKLFIHGTTHEH
FMRFFLGMP----GLRDVQLREDYYPAPENDMSTEMRVDSCSRFEETLNSRMVAN
>gnl_Nelnu_v1.0_NNU_020214-RA
---------------MAAGNIHFHDLPDVILSNIFALVVDTRTRNAMSLVCRKWLLLERS
TRTSITLRGKVRDLFLIPTSFRAVTHLDLSLLSPWGQSPLDSS--------PLLAQLLRQ
AFPLVTSLTLYARTPSTLLLLAPQWPSLRHVKLVRWHQRSSIIPPGSDFLPLLEHCSTLT
SLDLSHFYCWTEDLPPALQAHPSVAASLSRLNLLTLS-TEGFNSQELLAITRACPNLTHL
LAACVFDPRFMDFVGDEALLALASHCPRLTLLHLADSSSLSNARPDLDDDGFPAEDASIS
RTALEEFFAALPLLEELTLDVCRNVMDAGPALEVLNSRCPGLKSLKLGQFHGICKAIESV
LDGIALCSGLESLSIKNTGDLTDSGLLAISRGCPKLAKFEVQGCNNITETGMRNLAGMLR
KTLVDVNISCCKNLDAASSLRALVPIRDRIRRLHIDCIWDSLPQSEIPSDKSAPRHAFD-
LNESAEEASTSNC-----------------------SAAAGFM--NDS---PKKKKCRYA
V--------------------ND-SPKKK-KCWSRLQYLSLWIPVGELLTPLTLAGLDSC
PVLEEIRIKVEGDCRKRPKPTERAFGLSSLARYARLFKMHLDCGDAIGYALTAPTGHMDL
SLWERFYLNGIGNLNLSELDYWPPQDRDVNQRSLSLPAAGLLQQCSTLRKLFIHGTTHEH
FMTFLLNIP----NLRDMQLREDYYPAPENDMSTEMRAESCSRFEDALNRRQIPD
>gnl_Nelnu_v1.0_NNU_021583-RA
-------------------MAIFDDLPDAILSIIFTLVVDTRTRNAMSLVCGKWLVLERS
TRTSITLRGNVRHLFDIPTCFRAVTQLDLSLLSPWGQSIFDSS-----PHPISLAHYLRR
AFPNVISLTLYARTPSILRLLAPQWPSLRHVKLVRWHPRSANIPPGSDFLHLFHHCPSLS
SLDLSHFYCWTDDLPPALQAHPLVAASLSRLNLLILS-SDGFKSHQLLAITSACPNLTHL
LATCVFHPRFNDFVGDKTLIAVALHCPRLSLLHLADPSSLSTARGDPDHDGFTSDDAMIN
RTALENLFSALPLLEELTLDICHNVMDTGPALEVLNSKCPGLKSLKLGQFHGICKAIDSQ
LDGIALCRLLESLSIKNTGDLTDSGLIAISRGCQRLARFEVQGCKSITETGVRTFACLLR
QTLVDVSISCCKNLDATSSLRALEPIRDRIQRLHIDCVWDSLHQSEITGDGAICQHGFE-
PNESREDASTSD-------------------------RPAEFMLGDDG---SKKKRCKYS
GEVDYSRVQ--------IKGINC-SRFWR-KTWDRLRYLSLWIAVGELLNPLASSGLDNC
PVLEEIRIRVEGDCRMGPKPTEQPFGLSSLARYPRLSKMQLDCGDAIGYALTAPTGHMDL
SLWERVYLMGIENLKLTELDYWPPQDRDVNQRSLSLPAAGLLAQCTRLRKLFIHGTAYEH
FMMFFLGIP----NLRDVQLREDYYPAPENDMSTEMRVDSCSRFEQALNKRQIGD
>gnl_Nelnu_v1.0_NNU_011503-RA
------------------------------------------------------------
------------------------------------------------------------
------------------------------------------------------------
------------------------------------------------------------
------------------------------------------------------------
------------------------------------------------------------
------------------------------------------------------------
------------------------------------------------------------
------------------------------------------MLGDDG---SKKKRCKYS
GEVDYSRVQ--------IKSINC-SRFWR-KTWDQLRYLSLWIAVGKPLNPLASSGLDNC
PVLEEIRIRVEGDCRMGPEPTEQPSGLSSLARYHRLSKMQLDCGDAIGYALTAPTGHMDL
NLWERVYLMGIENLKLTELDYWPPKDR---------------------------------
---------------------------------------GC--------------
>gnl_Orysa_v7.0_LOC_Os06g06050.1
MA------EEEEVEEGRSSSSAILDLPEPLLLHILSFLTDVRSRHRAALACGRMRAAERA
TRSELSLRGDPRSLFLSHARFPALEHLDLSLVSPWGHPLLSSVPPGGGGAPAFIAARLAG
CFPAVTSLAVYCRDPTTLANLTPHWASLRRVKLVRWHQRPPTLPDGADLEPLLETCAALR
ELDLSEFYCWTEDVVRALTTHPSATAALTHLDLGLAAATDGFKSSELGPIAASCPNLRKL
VAPCLFNPRFSDCVGDDALLSLATSCPRLTVLRLSEPFEAAAN--------IQREEAAIT
VAGLVAFFAALPALEDFTMDLQHNVLEAAPAMEALARRCPRIKFLTLGSFQGLCKASWLH
LDGVAVCGGLESLYMKNCQDLTDASLAAIGRGCRRLAKFGIHGCDLVTSAGIRRLAFTLR
PTLKEVTVLHCRLLHTAECLTALSPIRDRIESLEINCVWNTTEQPCSVANGTTTE-----
CDEDDELGEV------------------------------------YE---SAAKKCRYM
EFDDL-------------------------GSWEMLRSLSLWFSAGQLLSPLISAGLDSC
PVLEEISIKVEGDCRTCPRPAPRTFGLSDLAGFPVLAKMKLDLSEAVGYALTAPTGQMDL
SLWERFYLHGIESLQLYELDYWPPQDKDVHHRSLTLPAVGLIQRCVGLRKLFIHGTTHEH
FMTFFLSIP----NLRDMQLREDYYPAPENDMFTEMRAESWLRFEVQLNSRQIDD
>gnl_Phavu_v2.1_Phvul.011G129700.1
----------------MADGTTVSNLPEEILSNVFSAVSDTRTRNSLSLVCRSFFRLERK
TRISLTLRGNARDLHLIPTSFTHVTHLDISFLSPWGHALFCSSAT-NTFDPRLLALRLRD
AFPHVTSLAVYARDPATLHLLLSPWPELSSVKLVRWHQRPPTSPAGSDFAVLFSQCRSLA
SLDLSSFYHWPEDLPPVLAANPDTAASLRRLNLLTTSFTEGFKSHQIESITASCPNLEHF
LVACNFDPRYIGFVGDDTLVAIPSNCPKLSLLHLADTSSFSNRR---ENEGFGGEEGRVT
RATLVTLFSGLPLLEELVLDVCKNVRDSSLALEVLGSKCPNLRVLKLGQFQGICLALGSK
LDGVALCHGLQSLSVGNCADLDDMGLIEIARGCSRLVRFELQGCMLVTEQGLRTMACFLS
RTMIDVKVSGCVNLDTAATLRALEPIRDRIERLHVDCVWNGLKESD---GLGHGFLNFD-
LKGLDELDGGGEL--------------------MDYFGGGEC---ENT---RKRQRCKYE
MGVQDSFLES-----------ND-NGFYG-KCWDKLRYLSLWIKVGDLLTPLPVAGLEDC
PSLEEILIKVEGDSRGQQKPAEREFGLSILACYPQLLKMQLDCGDTKGYALTAPSGQMDL
SLWERFFLNGIGSLSLNELHYWPPQDEDVNQRSVSLPAAGLLQECYTLRKLFIHGTAHEH
FMNFFLKTP----NLRDVQLREDYYPAPENDMSTEMRVASCSRFEDALNRRQICD
>gnl_Phypa_v3.3_Pp3c17_1180V3.1
MESESDR---QSSPEAAPAGTHISDLPSVILTNIIAYVSNPRVRNCISLACRDWYFIERQ
TRTELSLRGNICVMHELPTCFQQICTLDLSQCSPWGSSLFQSTQ-----NGEEIGNCLRI
GFPNVVNLTVYVRDALDIQMVAWIWPDLEIVKLVRWHPRAMEDDLGNEIEGLLSACKRLK
SLDLSKFYCWTEDIPPALRAGASTAANLRVLNLLKLS-PNGFKAQEVGAITSSCFNLEEF
YILCDFDHRLLDSVGDEALLSIATNCPLLKVLHLVDYNEWSAVSDDPNQDAFAAEDSSLS
RQGLEAMFKALPHLEDLVFYLSQNLRDSGAPFEILASSCKKLRSLKLSNFLGVCGG--PH
PDGIALCHALQELRLKNCGDLTDDALKAISVGCPKLSKLGLRQCKSITKEGLHACVKNLS
HTLKDVEIAGCKLLPTAMTLKALEPIQVTVKNLHLDCVWDEGILAQEAARTQST------
VDSLNHEQSGFGLPDMGGMSAWSQRF----SSTLEAYAMNEMIAKTDSFLTLVTKRRKLN
KASSASFLLKE-RPGTGLGSGNSAQGFPAGKVWKSLESLSLWIPVGEVISPLAAMGLEEC
PALHELKLKVEGDGRLLRKPSTQGWGINSFGRYPKLEKVELDLSEVTGFSLSAPKGFTDL
SSWERHYLVGINELLLTELDYWPPSDKEVNRRAISLPGAGLLSLCSKLRKLFVHGTAHEH
FLNMITGCR----CLRDVQLRGDYYPAPEQETTTELRSVSCQRFEALVAKRGFPD
>gnl_Poptr_v3.0_Potri.011G066700.1
------------MAKKFNTNVHFHDIPDAILSSIFSLITDTRSRNAMSLVCLKWHLIERS
TRTCLSLRGNIRDLFLLPTCFRAVSNLDLSLVSPWGRPILDSS-----PNTTLLAQVLHC
TFPSVVTLTVYARNPSILHLLAPQWPNLRQIKLVRWHKRSPT-TLGSDFLALFEHCHSLA
SLDLSHFYCWTEDLPPALEAYPSIAASLSHLNILNTSSDQGFKSHEILAITSACPNLREF
LAACIFDHRYIGFVGDETLLSLATNCPRLSLLHLVDSSSLSAARGDPDNDGYTTEDARIR
QTMLIEMFSALPLLEELVLDVCHNVRDTWVALEMLNSKCPRLKSLKLGQFHGICKGIDAR
PDGIALCSRLESLSIKNCADLTDSGLISISLGCPRLTK----------------------
KTLTEVKISCCKHLNTVTSLQALEPIRDCLQRLHIDCVWEMVEQSGSEATSSAKYDGFK-
--CSDKRRGIW----------------------------------EDA---NLKKKYK--
-----------------KYNDNE-NGYAS-SNWAKLQCLSLWIPVGELLNPLVLAGLDNC
PMLEEIQIKVEGDCRHQSRLSPDGFGLSSLLCYPRLSKMHIDCQAAIGYALTAPSGHVDL
SPWERFYLNGIGRLNLTELNYWPPQDIDYNKRSLSLPAAGLLAQCRTMRKLFVHGTANEH
FMMFLLKVQ----TLRDVQLREDYYPAPENDNSTEMRIDSCSRFEDALNRRAIPD
>gnl_Poptr_v3.0_Potri.014G142600.1
M-----------ASSSMAMAATMNDLPDVILSIIFSSVSDTRTRNSLSLVNRKFLALERS
TRTSLTLRGKARDIYMIPTCFRSVTHLDLSLLSPWGRSDLLSTA---SSVPFLLAQRLRL
AFPLVTSLTVYARSPSTLHILLPQWPNLSHVKLIRWHPRSSSPHLGNDVVPLFEHCQALS
SIDLSSFYYWTEDIPPVLQAYPSVSKALTCLDLLTVSLTDGFKSEEIQAITAACPSLTRF
LLVCIFDPSYFGCVGDETLLAIVANCPRLRVLHLVDRASLGSTRGEPEDDGYTREDARIT
KVGLVDFFTGLPLLQELVLDFYQNVRDSALALEALHSKCPELKLLKLGQFHGICMAIESQ
LDGVALCSGLVSLTIKNSADLTDMGLIEIGRGCCNLARFEVEGCKKITMKGMRTMASLLH
KTLIEVKISCCKNLNAVASLRSLEPIQGRIERLHFDCVWEGLEEDGGI-------LCFD-
LNEGLCQSV-------------------------------EH---EYG---SKRKKSKYS
SDPDSSSS---------CMQSNG-NGMFS-KSWDRLKYLSLWIGAGVLLTPLPMAGLYDC
PNLEEIRIKVEGDCRTGHKPSQREFGLSCLAYYPRLSKMQLDCSDTIGFALTAPSGQMDL
SLWERFFLNGIGNLSIYELDYWPPQDRDVNQRSLSLPGAGLLAECLAMRKLFIHGTAHEH
FIMFLLRIP----NLRDVQLREDYYPAPDNDTCTEMRVGSCSRFEDALNRRQILD
>gnl_Prupe_v2.1_Prupe.3G117700.1
----------------MTTATTINDLPDAILSTIIGMVSGTRTRNSLSLACRKFRSTERA
TRTSLTLRGNARDLPDLPLCFAAVTHLDLSLLSPWGHSLLSPSAAANDTDPLLLAQRLRA
AFPFVDSLIVYSRSPSTVQIVSHLWPGLRRVKLVRWHQRPQS-PPGADFDPLFDQCHSLS
ELDLSEFYYWTEDLPPVLEAHPNVARSLTKLDLLTTSFTEGFRANEIKSIVTACPKLQHL
LIACMFDPRYIGFVGEEALLSISANCPELKVVHLIDTSSLANARGDPNDDGFTSEDARIG
RAALVDFFSGLPLLEDLALDVCKNVRDSGLALEVLGSKCPRLRALKLGQFHGICSAIGSE
LDGIALCSGLESLSIKNSADLTDMGLIEIARGCCKLAKFEVQGCKRITVKGLRTMACLLR
KTLVDVGISCCKNLDAAASLRALEPIRDRIQRLHIDCVWEQEDEHA---------RNFD-
LNQVNDQE------DVNSEASVLNRNGED-ADYMELNWAAEY---EH----RSSKKCKLG
LDGDCSYMPPS----NGYGYGNG-NGFWCGESWERLHYLSLWIGVGELLTPLPTAGLDDC
PNLEEIRIRVEGDCRGRQKPTQRDFGLSCLAGYPLLSKMKLDCGDTVGYALTAPPGQMDL
SLWERFFLSGIESLSLSELDYWPPQDRDVNQRSLWLPAAGLLSECLTLRKLFIHGTAHEH
FMMFLVRIPSLNCNLRDVQLREDYYPAPENEMSTEMRVDSCRRFEKALNRRPILD
>gnl_Selmo_v1.0_90091
MFSNNKRTHGEEEDHEQGRRTALHDIPGSILAAIIALVPDTRSRNAASLVCKEWHAMERA
TRRRLCLRGSSAQLHMLPTTFHAVRHLDVSNVSPWGTTLYAAHS---AVCGQLTARWLNR
AFPSVVDLTVYARDGTDIQLVAASWPDLETVRLVRWHQRPTGGDAAMELRGLLSSCPRLT
HLDLSRFYCWAEDIAPALQASP--SANLRVLNLLKLS-PEGFKAAELLAIAAACGNLEEL
YALCEFDPRFLDCLSDECLIQVADYCPHLRVLHLVDSTQFSASRDPASDDGAPALDASVT
VRGLESLFQALPLLEDLALLLGHKVRDSAPAFEALAKSSKSVHALHLGHFQGLCSG----
SNGIARCAGLRTLQLRSCDDLTDAALGAIASASPQISWLGLRRCPLVTPAGLSSCVSILR
RSLTRVEIECCPTLSTRNLLRALAPVRSTLQHLHVDCVWDADLEEEEQAEQEQE------
QD----------------------------------------------------------
---------------------QALDLFGN-LAWKKLHHLSLWISAAHLISPLVQMNLSHC
PLLRELSIRVEGDCRLFAKPQAREFGLRSFARFPSLASLRLDLSEAVGYALSAPGGNRDL
SIWERFYLQGIQSLPLQELDYFPPSDKDVNYRGMTLPGVGLISQCHGLRKLFVHGTAYEH
LFMMLLKIY----NLRDVQLRADYFPAPDMETSTEMRAESCKRFETLLEKRGFPD
>gnl_Solly_v2.4_Solyc12g010900.1.1
-------------MATLARPTIINDLPDVILSNIIAAVSDVRSRNTAALVCRKWLVLERA
TRTSLTLRGNIRDLFMLPTCFRSVTHLDLSLVSPWGHPLLSPRATSDDADSVLIAHLLRH
AFPIVTSLIVYARNPHTLQFLPVQWPQLKYIKLVRWHQRPQL-ASGDEFNLLFQGCPQLG
SLDLSTFYCWTDDIPPALELNPLVAGNLTVFNLMNASFSEGFKTDEIRVITKCCPNLKEL
KIACMFDPMYIGFVGDEALVCISINCPKLTVLHLADTSTLSNCRADPDDEGFTTDDAKFT
VSTLIEVFSGLSLLEELVLDVCNNVRDSGPALEILNTKCPKLRSLKLGQFHGVSMPIGSK
LDGVALCQGLKSLSIRNVGDLDDMGLIAIGRGCSRLTKFEIQSCKKITMRGMRTLASLLW
KSLVDVRISCCKNLGASSSLKALEPIQERIQRLHIDCVWDSVEEIE---NLNGVEYGFD-
LNKT-NGGEASTHP----------------------NGSGDTFSMDDDIVFNRNKRCKYG
YDLNSVCM---------EDNGHG-NGFGG-RTWDRLQYLSLWIGVGDLLTPLAAAGLEHC
PNLEEIKIRVEGDCRLWSKPSERAFGLSTLLRYHKLVKMHLDCGDIIGYAHTAPSGQMDL
SLWERFYLFGIGTLNLRELDYWPPQDRDVNQRSLSLPAAGLLQECITLRKLFIHGTAHEH
FMMFLLRIP----NLRDVQLREDYYPAPENDMSTEMRSDSLSRFEAALNRRQICD
>gnl_Solly_v2.4_Solyc07g055120.2.1
------------MAAQLTCVTAINDLPDVILSNIIAVVSDVRSRNSASLVCRKWMVLERS
TRSSLTLRGNVRDLIMLPTCFRSVTHLDLSLISPWGHPLLSPTA---FADPFLIAQLLHH
AFPAITSLVLYTRNPLILRILPPLWPNLKEIKLVRWHQRPQL-SAGEELSMLFENCPKLH
SLDLSNFYCWTDDIPVALESHPTVAANLTSLNLLNSSFSEGFKSDEISSITRACPNLKEF
RVACVFEP-----------------------------------RGDRNDEGFTQEDAKFS
ASTLIEVFSGLPLLEEFVLDVCNNVRDTGSALEILNKKCPKLRLLKLGQFHGVSMPIESK
LDGVALCEGLQSLSIRNVGDLNDMGLIAIGRGCSRLTKFEIQGCKKITMRGMRTLASLLK
NTLVDVKISCCKNLGASYSLKALEPIQDRIQRLHIDCVWDSVEEFE---DLDGYGYGFD-
LN-VNDGGQASSNS----------------------AGSGDTFCEEDAFTFKQQKRCKYE
-----------------KVNSHA-NGHSG-QSWDRLQSLSLWIEVGELLTPLTAAGLEDC
PNLEEIKIKVEGDCRLWSKPSGREFGLSTLLYYPMLSKMHLDCGDTIGYAHTAPSGQMDL
SLWERFYLLGIGNLSLTELDYWPPQDRDVNQRCLSLPAAGLLQECVTLRKLFIHGTAHEH
FMMFFLRIP----NLRDVQLREDYYPAPENEMSTEVRADSLSRFEAALNRRPISD
>gnl_Sorbi_v3.1_Sobic.010G043000.1
------------MAEDAAAGSPLLDLPEPLLLHILGFLTDARSRHRVALACHRLLAAERA
TRAALSLRGDPRSLYLIPTCFPALERLDLSLVSPWGHPFLSSAAPAVAPAVALIAARLAY
CFPAVSSLAVYCRDPTTLASLTPHWSRLRSVKLVRWHQRPPGLDAGADLEPLLGDCPALR
ALDLSEFYCWTEDIQPALAAHPAAAAALTELDLGLAGATDGFYAAELGAIARFCPNLRKL
VAPCVFNPRYVDFVSDDALLTIATSCPKLSILRLREPFELAAT--------SQREDAAIT
VAGLVSFFAALPELEDFTLDLRHNVLETAPAMEALARRCPRIKFLTLGGFQGLCKASWLH
LDGVAVCGSLESLCIKGCLDLTDASLAAIGRGCGRLAKFAIHGCDLVTSVGIRRLATALR
PTIKEVSILHCRLLDTATCLTALSPIRDRIESLEVSCVWKEVEQPESVANGTTG------
CDEDDDLGEV-----------------------------------TYE---SASKKCRYM
ELDDL-------------------------VSWEMLRSLSLWFPAGEVLSPLISAGLDSC
PVLEEISIKVEGDCRARPGPF---FGLRYLAGFPVLAKMKLDLSEAVGYALTAPAGQMDL
SLWERFYLHGIDSLMLYELDYWPPQDKEVNQRSLTLPAVGLLQGCVGLRKLFVHGTTHEH
FLTFFLKVP----NLRDMQLREDYYPAPESDMNTEMRAESWLRFENQLNIRLIED
>gnl_Spipo_v2_Spipo8G0053800
SR-----GMAGGGGGGGGGGTQLSDLPEVILHSIFTAVEETRTRNAMALVCRRWLEVDRA
TRSSLALRGNVRDLFLVPTCFRSVTHLDLSLLSPWGTSLL----------PQLIAPWLRR
AFPAVTSLTVYARVPAVVATLAAQWPQLREVKLIRWHQRPNS-DVGTELVPLLQHCTSLS
SVDLSNFYCWTEDVPPALQACPRAAASLARLDLVGLSSDQGFNSRELLAISAACPNLRHL
RASCVFNPRLIGFVGEEALLGVATNCPRLSLLHLVDTSALSDSRAGGENGGVPAEDSRIS
HRALEDLFARLPLLEDLALEVYPGVCDAGPVLETLNSRCPRLEALRLGRFQGICRAAGLH
LDGIAVCGRLRRLALKNAGDLTDAGLVAIGRGCSRLAELEIEGCQEISEGGLRRLVSIRR
GTLVEVRIAGCRRLTAARSLRAVEPIRDRIEGLHIDCVWDAAAPAAETADPPA-------
--EEEEEEA------------------------------------DVE---FPVKKRREG
SAPELAGPEE-----EEEEWGGE-GGFWC-RTWSRLRRLSLWVPVGEALDPLVEAGLESC
PWLEEICIKVEGDCRRCAKPKPGSFGLDCLSRYPRLRKMKLDCGEALGYALTAPMGQIDL
SIWERFYLWRIGVLELQELDYWPPQDRDMNQRSLSLPAAGLLGQCTALRKLFIHGTAHEH
FMKFLLKIP----TIRDVQMRETYYPAPEGDTSTEMRDDSTSRFEAALNRRPIPD
>gnl_Stras_v2.0_SGA_v2.0_scaffold9T04831
-------------MAAAAAATTLNDLPDVILSSIMAAVSDVRSRNSASLVCHKWYLLERA
TRSALTLRGNIRDLFMLPTCFQSTSHLDLSLISPWGHPLTSAA----DPDSALIGHLLRH
AFPAVTSLAIYARDPSTIHIVVPQWPNLERLKLVRWHQRPQTEAAGDELKLLISECGTLK
SLDLSSFYCWTDDVPAALGSCPTFAANLKSLNLLNSSFSEGFKSDEIKAITKACPNLREF
RASCMFDPRYIGHAGDEALVSISVNCPKLEILHLADTNALSSSRTDFDREGLGQEEAKIN
VATLIEVFSGLPLLEDLSLDLCNNVRDSGPALEVLNSKCPKLKSVKLGQFHGISLPVESK
LDGIALCQGLESLSIRNVDDLTDMGLIAIGRGCYRLAKFEVYGCNKITVKGMRTMASLLR
KTLVDVKIAACKKLGAVQSLKALEPIQDRLERLHIDCDWDCPDEEE---EEEEPSDYFD-
-------------------------------------SAAEY---DDE-IYSVRKRARYT
YDLNSSSS---------GLDVNV-EGDED-KTWARLRYVSLWLSVGQLLTPLVAAGLNDC
PELEEMSIKVEGDCRLLPRPVVREFGLTTLLNYPKLSRMNLDCGDINGYAHTAPSGQMDL
SLWERFYLIGIGHLGLTELNYWPPQDRDVNQRSLSLPAAGLLQECNWLRKLFIHGTAHEH
FMMFFLRIE----GLRDVQLRADYYPAPENDMSTEMRADSCSRFEVALNRRQISD
>gnl_Theca_v1.1_Thecc1EG001714t1
-------------------MAAIHDIPDVILSNIFASISDTRSRNSLSLVSRKFMLLERA
TRFSLTLRGNAKDLFMIPTCFRSVTRLDLSLLSPWGHSLLSSSH---LPDPQLLAHRLRV
AFPAVRSLTVYARSPSTIQMLVHQWPGLKRVKLVRWHRRLTQWPIGADFVWLLEQCENLC
WLDLSSFYYWTEDLPPVLQACPKVSASLVHLNLLTTSFTEGFKSQDIKDITTACPNLKSF
LVACNFDPRYIGFVGDETLLAVANNCPKLTLLHLAETSSLADVRGDPDNEGFTSEDAMIT
RGTLVEFFSRLPLLQELVLDVCRNVRDVGLALEMLNSKCKDLRVLKLGQFHGVCLAIESQ
LDGIALCSGLRELSIKNSGDLTDMGLIAIGRGCCKLSRFEVQGCKRITEKGLRTMACLLR
NTLVQVKISCCKNLDAAASLRAVEPICDRIQWLHIDCVWDGLGETGN-SDSEQVGHSFG-
RNQVGESSNLFSFS----------------------ETENED---DQD---MSRKKCKYS
DDFELSSDSY-------IMETNAVNGFWC-KKWDKLRYLSLWIGVAELLSPLPMAGLENC
PELEEIRIKVEGDCRGRPKPRERAFGLSYLARYPRLSKMRLDCGETIGYALTAPSGEMDL
SLWERFYLNGIGNLRLNELDYWPPQDRDVNQRSLSLPSAGLLAECRELRKLFIHGTAHEH
FMMFLPNIP----NLRDVQLREDYYPAPESDMSTEMRADSCSRFEAALNSRHILD
>gnl_Theca_v1.1_Thecc1EG029690t1
MA---------KKLAGTSSNVHFHDIPDVILSNIFSLVTDTRTRNAVSLVCLKWHLLERS
TRKSLTLRGNIRDLFLLPTCFRAVTNLDLSFLSPWGHPLLDSS-----PNPVLLAQLLRN
AFPSVVSLTVYVRNPSTLHLLAALWPNLRDVKLIRWHQRLPT-PIGSDFIALFEHCHTLS
SLDVSHFYCWTEDLPPAFEAYPYIGACLSRLNILKNSSADGFKSHELLAITAFCPNLREF
LATCTFDHRFIGFVGDQTLLALASNCPSLSLLHLVDATSSSKVRADPNDEGYTSEDASIS
HATLADVFAGLPLLEELVLDVCHNVRDAWPALEVLNSRCPRLKSLKLGQFHGICRSIDYR
PDGVALCQGLESLSIKNSADLTDTALVAISLGCPRLSKFEVLGCNRITVIGMWKLAYALQ
KTLVDVKIFYCKNFDAVSSLQALEPIRDRIERLHIDFVWENVEQSEGQTGSSNQPGGFE-
NFEAGKRGIIR----------------------------------EER---SVRKKCK--
----------------SYALGND-NLFSS-RTWNKLHYLSLWVAAGELLTPLSLAGLDDC
PALEEIDIKIEGDCRDQPRPSMDAFGLSSLACYPRLSRMNLDCSGVIGYALTAPSGRADL
SLWERFFLSGIENLHLNELNYWPAQDMDVNQRSLFLPAAGLLAQCGTLRKLFIHGTANEH
FMMFLLRIP----TLRDVQLREDYYPAPENDTSTEMRVDSCCRFEDALNSGQVPD
>gnl_Utrgi_v4.1_Scf00598.g19923.t1
-------------MAVATDSTSIDDLPEAVLSTVIAAVSDVRSRNSAALICRKWCRVERA
TRSSLTLRGNLRDIFMLPSCFHSISHLDLSLISPWGYPLTSA------CDPRFIVAILRR
AFPSITSLTFYARNPDTITLVAPLWPNLKHAKLVRWHQRPQIAAAGDELKILFSLCEQLT
SLDLSLFYCWTDDVLPTLESYPSVAGNLTRLNLLNPSFSDGFKSHEIMGITAACPNLQDF
RAACLFDPRYIGFIDDQALVAISTNCPKLAVLHLADTSALSSARANLEDQVQIPDNSRIN
ATT-----------------------DSGPALEALNSKCPKLKSLKLGQFHGISLPVESK
LDGIALCQGLDALSIRNVGDLSDMGLIAIGRGCCAVARIEVHGCENITIKGMRTLACLLH
KTLKEVKISSCKNLSGSATLRALQPIQDRIQKLHFDCIWDSIEDVD---NTNEVE-----
-----DFDQY------PGDEMWCRS----------LKQTEEHH--RSNSISGKKRRLSYH
LSVNVEC------------------GSSL-STWDRLQSLSLWIPVGQLLTPLASAGIEKA
PNLEEITIKVEGDCRELSKPVEREFGLSSLLNYPKLSRMNFDCGDTIGYAHTAPSGQMDL
SLWERFHLIGIGHLNLRELDYWPPQDRDVNQRSLSLPAAGLLQECIGLRKLFIHGTTHEH
FMMFLLRIP----NLRDVQLREDYYPAPENDMSTEMRADSCSRFEAALNERQIPD
>gnl_Vitvi_Genoscope.12X_GSVIVT01020711001
MF-----AIKKDCRAAAGGATTIHDLPDAILSSILASVTDTRARNAAALVCRKWLVLERG
TRTSLTLRGNVNNLYMIPTCFRAVTHLDLSLLSPWGHSLISPS-----SDPMLLAHLLRH
AFPMVTSLTVYARTPATLQLLAPQWPNLTHIKLVKWHQRSPS-ALGSDFDPILRHCTSLT
SVDLSNFYYWTEDLPPALQAHPATAAALTRLDLMTLSFAEGFKSHEILAITAACPNLQQL
LIACTFDPRYIGFVGDEAIVAIASNCPGLTVLHLADTASLSNGRGDPEEEGFSSEDAGIS
TTALSGLFSGLPLLQELVLDVCKNVRDSGATLEMLNSRCPKLRVLKLGHFHGLCLAIGSQ
LDGVALCQGLESLSIKNSADLTDMGLIAIARGCSKLAKFEIHGCKKVTWKGISTMACLRR
STLVEFKISCCKNLDAVSALRGLEPIRDRIQRLHIDCIWDRSEHIPS-------------
--QDDDRFW-------------------------------DH---EAS---IKKKKRKYT
TDLDASY-----------EQNNG-NGICS-KTWERLRCLSLWIGVGELLPPLAKAGLDDC
PCLEEIQIKVEGDCRERSKPSQP-FGLSSLMRYPRLSKMKLDCGDTIGYALTAPSGQTDL
STWERFYLNGIKNLTLNELDYWPPQDKDVNHRSLSLPSAGLLAECVTLRKLFIHGTAHEH
FMTFLLAIP----NLRDVQLREDYYPAPENDMSTEMRIDSCSRFEDALNRRRILD
>Frave_00915-v1.0-hybrid.t1
----------------MTAAALINDLPEAILTTIIALLSDTRTRNS--------------
-----------------------------------------------------VAHRLCL
AFPSVTSLTVYFRSSSTVEIVFSLWPRLRRLKLVRWHQRPQS-NLGADFDPLFQQCYALS
DLDLSEFYYWTEDLPPVLEAHPNVARSLTKLNLLTASFTEGFKATEIRSITVA-------
------------------------------------------------------------
------------------------------------------------------------
------------------------------------------------------------
------------------------------------------------------------
------------------------------------------------------------
---------------------------WS-------------------------------
------------------------------------------------------------
------------------------------------------------------------
-------------------------------------------------------
>Frave_15755-v1.0-hybrid.t1
----------------MTAAAPINDLPEAILTTIIALLSDTRTRNSVALVSRKFRTLERT
TRTSLTLRGNARDLHLIPTCFSSVTDLDLSLLSPWGHALLSPSAS--STDPALLAHRLRL
AFPSVTSLTVYSRSSSTVEIVASLWPRLRRVKLVRWHQRPQS-NLGADFDPLFQQCHALS
DLDLSEFYYWTEDLPPILEAHPNVARSLTKLNLLTASFTEGFRATEIRSITVACPKLQQL
FVACMFDPRYMGFVGEEALLSISTNCPELRVVHLIDTSSLLNARGDPNDDGFTLEDAQIG
RAALVDFFSGLPLLEELVLDVCKNVRDSGLALEVLASKCPRLRALKLGQFHGLCSAIGSR
LDGIALCHGLESLSIKNCGDLTDMGLIEIARGCCKLAKFEVYGCKKITVKGLRTLASLLW
KTLVDVSISCCKNLDAAASVRALEPIRDRIQRLHIDCVWQREIPQD-----------FD-
LNQVNDYDVG------DNDGVAVSQNGND---YM--SWCDAF---EQ----RISKKCKYG
SDGDCSYMPTN-GYANGNGHGNG-NGFWGDETWERLHYLSLWIEVGDLLTSLPEVGLDDC
PNLEEVQIRVEGDCRGRHKPTQREFGLSCLARYPQLSKMKLDCGDTVGFALTAPPGQMDL
SLWERFFLSGIGNLSLSELDYWPPQDRDVNQRSLWLPAAGLLAECITLRKLFIHGTAHEH
FMMFLVR-PDLNLSLRDVQLREDYYPAPENEMSTEMRVDSCCRFEDALNRRPILD
>Frave_27571-v1.0-hybrid.t1
MSGDSPSAGKQAQASPLALPLRWSRLPGAPVHA--ACNSDTRTCNSDTRTCRKFRTVERA
THASLTLCRNTRDLHLIPTCFSSVSDLDLSLLSPWGHALLSPSDS--STDPALLAHRLRL
AFPVVTSLTVYSRS-STVEIVSSLWPRLRRVTLSRWPGEEEGLPPGPLLVVGWINRGGLS
SL-----------------------------------------VKEIKMATKSSEEM---
------------------------------------------------------------
-----------------------------------------IRILVVGIFLGQQKA----
------------------------------------------------------------
------------------------------------------------------------
------------------------------------------------------------
------------------------------------------------------------
-----------------PKP----------------------------------------
------------------------------------------------------------
-------------SLRDL----------ESD------------------------
>Maldo_GDDH_09G1236800
------------------MATTINDLPEPILSTVITLVFDTRTRNSLSLVCKKFRSMERA
TRTSLTLRGNARDLHRIPICFTAVAQLDLSHLSPWGHALLSPSAA--NTDPLLLAQRLRD
AFPFVTSLTVYSRLPSIVQIVSHLWPGLRRVKLVRWHQRPQS-PLGADFDPLFSACQSLS
ELDLSEFYYWTEDLPPVLESYPNVARSLTKLNLLTTSFTEGFKANEIKSITAACPKLQHL
LVACMFDPRYVGFVGEEALLSISTNCPELRVIHLIDTTSLANAHGEPDDDGYTAEDARVG
RAALIDFFSGLPLLEELVLDVCKNVRDSGLALEVLGSKCPRLRALKLGQFHGICSAIGSK
LNGIALCAGLESLAIKNSADLTDMGLIEIAKGCCKLAKFEVHGCKRITVKGLGTMACLLR
KTLVDVSISCCKNLNAAGSLRALERIRDRIQRLHIDCVWEPEDAHG-----------FD-
LDQVNVD-------DYVGDGIAVNRNGDDGGDYMDLNWAAEC---EN----R-SKKCKLG
MDGECSYMPPSNG--NGNGNGNG-NGFWYGESWERLHYLSLWVGVGELLTPLPSVGLDDC
PNLEEIQIRVEGDCRGRHRPTQREFGLSCLAGYPCLSKMKLDCGDTVGYALTAPPGQMDL
SLWERFFLTGIESLCLTELDYWPPQDRDVNQRSLWLPAAGLLSECVTLRKLFIHGTAHEH
FMMFLVRNP----SLRDVQLREDYYPAPENEMSTEMRVDSCCRFEDALNRRPILD
>Maldo_GDDH_17G1266700
------------------MATTVNDLPEVILSAIITLVSDTRTRNSLSLVCKKFRSMERA
TRASLKLRGNARDLHRIPICFTAVDQLDLSLLSPWGHSLLSPSAA--NTDP-LLAQRLRD
AFPSVTSLTVYSRSPSTVQIVSRLWPGLRRFKLVRWHQRPHS-PLGADFDPLFRECQSLL
ELDLSEFYYWTEDLPPALEAHPGVARSLTKLNLLTKSFTEGFKANEIKSITAACPKLQHL
LVACMFDPRYIGFVGEEALLSISANCPELRVVHLVDTTSLANARGDPNDNGFTAEDARVG
RAALVDFFSGLPLLEELVLDVCNNVRDSGLALEVLGSKCPRLRLLKLGQFHGICSAIGSE
LDGIALCAGLESLSIKNSADLTDMGLIEIARGCCRLAKFEVIGCKRITVKGLRTMACLLR
KTLVDVGISCCKNLDAAASLRALEPIRDRIQRLHIDCVWEKDDSHG-----------FDD
LGQVNA-----------HGGIALNRNGDDGGDYMDLNWAAEY---EI----RSSKKCKLG
MDGECSYMPPSNGHGYGDGNGNG-NGFWYDETWERLHYLSLWVGVGELLTPLPSVGLNDC
PNLEEIDIRVEGDCRFNHRPTRREFGLSCLAGYLRLSKMKLDCGDTVGYALTAPAGQMDL
SLWERFFLNGIGSLSLGELDYWPPQDRDVNQRSLSLPAAGLLSECDTLRKLFIHGTAHEH
FMMFLVRNN--NLNLRDVQLREDYYPAPENEMSTEMRVDSCCRFEDALNRRPILD
>Maldo_Gala_16g000050
------------------------------MASRPTVGEGDRAREK-----QRFTEIKVY
TRK----------------TFKSLKK----------NNIVHTTA---NTAPLLLAQRLCD
TFPFITSLTTYSRSPSIVRIVSHLWSGLRHVKIVCWHQRPQS-PIGADFDLLFSACQSLS
ELDLLEFYYWTEDLPPV--------------SFWVFQYCDG-------------------
----------------EDVVQYFSNCTHIIVDKIV-------------YDDLVCVDARNG
AKTLVTTL------------WVHHSFDVGLPIDPTCRACPPTLSEPNSGFSSTCSSISPR
PKSRASTLG------------------------TKFSTAPTHSC----------------
------------LFSAMASEGQSHPMNLR-------------------------------
---------------------------------------------------DSYKGCDFT
LG-------------------DGRGGIYGDKFADEIQH------TGPGILSMTNAGP---
--------------------------------------------DTNG------------
---SQFFITTVKTVS--------------------------------------QG-----
-------------------------------------------------------
>Maldo_HF06403-RA
--------------------------------------------------------MERA
TRTSLTLRGNARDLHRIPICFTAVAQLDLSHLSPWGHALLSPSAA--NTDPLLLAQRLRD
AFPFVTSLTVYSRSPSIVQIVSHLWPGLRRVKLVRWHQRPQS-TLGADFDPLFSACQSLS
ELDLSEFYYWTEDLPPVLESYPNVARSLTKLNLLTTSFTEGFKANEIKSITAACPKLQHL
LVACMFDPRYIGFVGEEALLSISTNCPELRVIHLIDTTSLANAHGEPDDDGFTAEDARVG
RAALIDFFSGLPLLEELVLDVCKNVRDSGLALEVLGSKCPRLRALKLGQFHGICSAIGSK
LNGIALCAGLESLAIKNSADLTDMGLIEIAKGCCKLAKFEVHGCKRITVKGLGTMACLLR
KTLVDVSISCCKNLNAAASLRALERIRDRIQRLHIDCVWEPEDAHG-----------FD-
LDQVNVD-------DYVGDGIAVNRNGDDGGDYMDLNWAAEC---EN----R-SKKCKLG
MDGECSYMPPS------NGNGNG-NGFWYGESWERLHYLSLWVGVGELLTPLPSVGLDDC
PNLEEIQIRVEGDCRGRHRPTQREFGLSCLAGYPCLSKMKLDCGDTVGYALTAPPGQMDL
SLWERFFLTGIESLCLTELDYWPPQDRDVNQRSLWLPAAGLLSECVTLRKLFIHGTAHEH
FMMFLVRNP----SLRDVQLREDYYPAPENEMSTEMRVDSCCRFEDALNRRPFLD
>Maldo_HF32165-RA
------------------MATTINDLPEVILSAIITLVSDTRTRNSLSLVCKKFRSMERA
TRASLKLRGNARDLHRIPICFTAVDQLDLSLLSPWGHSLLSPSAA--NTDP-LLAQRLRD
AFPSVTSLTVYSRSPSTVQIVSRLWPGLRRFKLVRWHQRPHS-PLGADFDPLFRECQSLL
ELDLSEFYYWTEDLPPALEAHPGVARSLTKLNLLTKSFTEGFKANEIKSITAACPKLQHL
LVACMFDPRYIGFVSEEALLSISANCPELRVVHLVDTTSLANARGDPNDNGFTAEDARVG
RAALVDFFSGLPLLEELVLDVCNNVRDSGLALEVLGSKCPRLRLLKLGQFHGICSAIGSE
LDGIALCAGLESLSIKNSADLTDMGLIEIARGCCRLAKFEVIGCKRITVKGLRTMACLLR
KTLVDVGISCCKNLDAAASLRALEPIRDRIQRLHIDCVWEKDDSHG-----------FDD
LGQVNA-----------HGVIALNRNGDDDGDYMDLNWAAEY---EI----RSSKKCKLG
MDGECSYMPPSNGHGYGDGNGSG-NGFWYDETWERLHYLSLWVGVGELLTPLPSVGLNDC
PNLEEIHIRVEGDCRFNHRPTQREFGLSCLAGYLRLSKMKLDCGDTVGYALTAPAGQMDL
NVWERFFLNGIGSLSLSELDYWPPQDRDVNQRSLSLPAAGLLAECDTLRKLFIHGTAHEH
FMMFLVRNN--NLNLRDVQLREDYYPAPENEMSTEMRVDSCCRFEDALNRRPILD
>Malsi_16g000250
------------------------------MASRPTVGEGDRAREK-----QRFTEIKVY
TRK----------------TFKSLKK----------NNIVHTTA---NTAPLLLAQRLCD
TFPFITSLTTYSRSPSIVRIVSHLWSGLRHVKIVCWHQRPQS-PIGADFDLLFSACQSLS
ELDLLEFYYWTEDLPPV--------------SFWVFQYCDG-------------------
----------------EDVVQYFSNCTHIIVDKIV-------------YDDLVCVDARNG
AKTLVTTL------------WVHHSFDVGLPIDPTCRACPPTLSEPNSGFSSTCSSISPR
PKSRASTLG------------------------TKFSTAPTHSC----------------
------------LFSAMASEGQSHPMNLR-------------------------------
---------------------------------------------------DSYKGCDFT
LG-------------------DGRGGIYGDKFADEIQH------TGPGILSMTNAGP---
--------------------------------------------DTNG------------
---SQFFITTVKTVS--------------------------------------QG-----
-------------------------------------------------------
>Pruav_sc0000067.1_g380.1.mk
----------------MTTATTINDLPDAILSTIIGLVSDTRTRNSLSLACRKFRSTERA
TRTSLALRGNARDLPDLPLCFAAVTHLDLSLLSPWGHSLLSPSAAANDTDPLLLAQRLRA
AFPFVDSLIVYSRSPSTIQIVSHLWPGLRHVKLVRWHQRPQS-PLGADFDPLFDQCHSLS
ELDLSEFYYWTEDLPPVLEAYPNVARSLTKLDLLTTSFTEGFRANEIKSIVTACPKLQHL
LIACMFDPRYIGFVGEEALLSISANCPELKVVHLIDTSSLANARGDPNDDGFTSEDARIG
RAALV------PLLEELALDVCKNVRDSGLALEVLGSKCPRLRALKLGQFHGICTAIGSE
LDGIALCSGLESLSIKNSADLTDMGLIEIARGCCKLAKFEVQGCKRITVKGLRTMACLLR
KTLVDVGISCCKNLDAAASLRALEPIRDRIQRLHIDCVWEQEDDHA---------PNFD-
INQVNDDEDE----DVNSEASVLNRNGED-GDYMDLNWAAEY---EH----RSSKKCKLG
LDGDCSYMPPS----NGYGYGNG-NGFWGGESWERLHYLSLWIGVGEPLTPLPTAGLDDC
PNLEEIQIRVEGDCRGRHRPTRRDFGLTCLAGYPLLSKMKLDCGDTVGYALTAPPGQMDL
SLWERFFLSGIESLSLSELDYWPPQDRDVNQRSLWLPAAGLLAECLTLRKLFIHGTAHEH
FMMFLVRIPNLNRNLRDVQLREDYYPAPENEMSTEMRVDSCRRFEEALNRRPILD
>Pruav_sc0000588.1_g890.1.br
ML---------------------------ILNR------------------KK----SRL
DRYGIPIVGCV------PAAVRSFE-----------------------------------
AMPSVADA-----------DCPRTW-VLGRVYEIEWRVRYDT------------------
-------------------------------HILGLAMKMGFDEEDCRSLATKMK-----
-------------FGDE-------------------------------EDS--------S
RHGLRP--GELTVLAWTMLKYCHGLTWLGLSLIRLVLRLIRSRTLALIQIHGICSAIGSE
LDDTVLCSGMESLSIKNSADLADMG-----------------------------------
------------------------------------------------------------
------------------------------------------------------------
------------------------------------------------------------
-----------------AEDKHRT------------------------------------
---------------LEIFNF---------------------------------------
-------------------------------------------------------
>Pyrbr_018650540.1_cds_XP_018506056.1_1
------------------MATTINDLPEVILSAIITLVSDTRTRNSLSLVCKKFRSMERA
TRASLTLRGNARDLHRIPICFTAVDQLDLSLLSPWGHALLSPSAA--TTDPLLLAQCLRE
AFPSVTSLTVYSRSPYTVQNVSRLWPGLRRVKLVRWHQRPHS-PPGADFVPLFSECQSLL
ELDLSEFYYWTEDLPPVLEAHPSVARSLTKLNLLTTSFTEGFKANEIKSITAACPKLQHL
LVACMFDPRYIGFVGEEALLSISANCPELRVLHLVDTTSLANARGDPNDNGFTAEDARVG
RAALVDFFSGLPLLEELVLDVCNNVRDSGLALEVLGSKCPRLRLLKLGQFHGICSAIGSE
LDGIALCAGLESLSIKNSADLTDMGLIEIARGCCRLAKFEVIGCKRITVKGLRTMACLLK
KTLVDVGISCCKNLDAAASLRALEPIRDRIQRLHIDCVWEQEDADG-----------FDG
---IDY-----------GGGIGLNRNGDDGGDYMDLNWAAEY---EN----RSSKKCKLG
MDGECSYMPRSNGHGYGDWS-------WYDETWERLHYLSLWVGVGELLTPLPSVGLNDC
PNLEEIHIRVEGDCRGKHRPTQREFGLSCLAGYLRLSKMKLDCGDTVGYALTAPPGQMDL
SLWERFFLAGIGSLSLSVLDYWPPQDRDVNQRSLSLPAAGLLSECDTFRKLFIHGTAHEH
FMMFLVRNN--NLNLRDVQLREDYYPAPENEMSTEMRVDSCCRFEDALNRRPILD
>Pyrco_BartlettDH_new_MAX2.Chr17
---------------PTAMATTINDLPEVILSAIITLVSDTRTRNSLSLVCKKFRSMERA
TRASLTLRGNARDLHRIPICFTAVDQLDLSLLSPWGHALFSPSAA--NTDALLLAQRLRD
AFPSVTSLTVYSRSPHTVQNVSRLWPGLRRVKLVRWHQRPHS-LAGADFVPLFSECQSLL
ELDLSEFYYWTEDLPPVLEAHPGVARSLTKLNLLTTSFTEGFKANEIKSITAACPKLQHL
LVACMFDPRYIGFVGEEALLSISANCPELRVVHLVDTTSLANARGDPNDNGFTAEDARVG
RAALVDFFSGLPLLEELVLDVCNNVRDSGLALEVLGSKCPRLRLLKLGQFHGICSAIGSE
LDGIALCAGLESLSIKNSADLTDMGLIEIARGCCRLAKFEVIGCKRITVKGLRTMACLLK
KTLVDVGISCCKNLDAAASLRALEPIRDRIQRLHIDCVWEQEDAHG-----------FDG
---IDY-----------GGGIGLNRNGDDGSDYMDLNWAAEY---EN----RSSKKCKLG
MDGECSYMPRSNGHGYGDWS-------WYDETWEKLHYLSLWVGVGELLTPLPSVGLNDC
PNLEEIHIRVEGDCRGKHRPTQQEFGLSCLAGYLRLSKMKLDCGDTVGYALTAPPGQMDL
SLWERFFLAGIGSLSLSVLDYWPPQDRDVNQRSVSLPAAGLLSECDTFRKLFIHGTAHEH
FMMFLVRNN--NLNLRDVQLREDYYPAPENEMSTEMRVDSCCRFEDALNRRPILD
>Pyrco_BartlettDH_new_MAX2.Chr9
-------------SLPRTMAPTINDLPEPILSTFITLVSDTRTRNSLSLVCKKFLSMERA
TRTSLTLRGNARDLHRIPICFTAVAQLDLSHLSPWGHTLLSPSAA--NTDPLLLAQRLRD
AFPSVTSLTVYSRSPRIVQIVSHLWPGLRRVKLVRWHQRPQS-PLGADFDPLFLACQSLS
ELDLSEFYYWTEDLPPVLESYPKVARSLTKLNLLTTSFTEGFKANEIKSITAACPKLQHL
LVACMFDPRYVGFVGEEALLSISTNCPELRVIHLIDTTSLANAHSEPDDDGFTAEDARVG
RAALIDFFSGLPLLEELVLDVCKNVRDSGLALEVLGSKCPRLRALKLGQFHGICSAIGSE
LDGIALCAGLESLSIKNCADLTDMGLIEIARGCCKLAKFEVHGCKRITVKGLRTMACLLR
KTLVDVSISCCKNLDAAASLRALEPIRDRIQRLHIDCVWEPEDGHG-----------FD-
LDQVNVD-------DYVGDGIAVIRNGDDGGGYMDLNWAAEY---EN----R-SRKCKLG
MDGECSYMPPS----NGNGNGNR-NEFWYGESWERLHYLSLWVGVGELLTPLPSVGLDDC
PNLEEIQIRVEGDCWGRHRPTQRDFGLSCLAGYPCLSKMKLDCGDTVGYALTAPPGQMDL
SPWERFFLTGIESLCLTELDYWPPQDRDVNQRSLWLPAAGLLSECVTLRKLFIHGTAHEH
FMMFLVRNP----SLRDVQLREDYYPAPENEMSTEMRVDSCCRFEDALNRRPILD
>Pyrco_Bartlett_009946.1
------------------------------------------------------------
------------------------------------------------------------
------------------------------------------------------------
------------------------------------------------------------
------------------------------------------------------------
------------------------------------------------------------
------------------------------------------------------MACLLK
KTLVDVGISCCKNLDAAASLRALEPIRDRIQRLHIDCVWEQEDAHG-----------FDG
---IDY-----------GGGIGLNRNGDDGSDYMDLNWAAEY---EN----RSSKKCKLG
MDGECSYMPRSNGHGYGDWS-------WYDETWEKLHYLSLWVGVGELLTPLPSVGLNDC
PNLEEIHIRVEGDCRGKHRPTQREFGLSCLAGYLRLSKMKLDCGDTVGYALTAPPGQMDL
SLWERFFLAGIGSLSLSVLDYWPPQDRDVNQRSVSLPAAGLLSECDTFRKLFIHGTAHEH
FMMFLVRNN--NLNLRDVQLREDYYPAPENEMSTEMRVDSCCRFEDALNRRPILD
>Pyrco_Bartlett_012731.1
------------------MATTINDLPEVILSAIITLVSDTRTRNSLSLVCKKFRSMERA
TRASLTLRGNARDLHRIPICFTAVDQLDLSLLSPWGHALFSPSAA--NTDALLLAQRLRD
AFPSVTSLTVYSRSPHTVQNVSRLWPGLRRVKLVRWHQRPHS-LAGADFVPLFSECQSLL
ELDLSEFYYWTEDLPPVLEAHPGVARSLTKLNLLTTSFTEGFKANEIKSITAACPKLQHL
LVACMFDPRYIGFVGEEALLSISANCPELRVVHLVDTTSLANARSEPDDDGT--------
------------------------------------------------------------
------------------------------------------------------------
------------------------------------------------------------
------------------------------------------------------------
------------------------------------------------------------
------------------------------------------------------------
------------------------------------------------------------
-------------------------------------------------------
>Pyrco_Bartlett_022042.1
------------------MAPTINDLPEPILSTVITLVSDTRTRNSLSLVCKKFLSMERA
TRTSLTLRGNARDLHRIPICFTAVAQLDLSHLSPWGHTLLSPSAA--NTDPLLLAQRLRD
AFPSVTSLTVYSRSPRIVQIVSHLWPGLRRVKLVRWHQRPQS-PLGADFDPLFLACQSLS
ELDLSEFYYWTEDLPPVLESYPKVARSLTKLNLLTTSFTEGFKANEIKSITAACPKLQHL
LVACMFDPRYVGFVGEEALLSISTNCPELRVIHLIDTTSLANAHGEPDDDSFTAEDARVG
RAALIDFFSGLPLLEELVLDVCKNVRDSGLALEVLGSKCPRLRALKLGQFHGICSAIGSE
LDGIALCAELESLSIKNCADLTDMGLIEIARGCCKLAKFEVHGCKRITVKGLRTMACLLR
KTLVDVSISCCKNLDAAASLRALEPIRDRIQRLHIDCVWEPEDGHG-----------FD-
LDQVNVD-------DYVGDGIAVNRNGDDGGGYMDLNWAAEY---GN----R-SRKCKLG
MDGECSYMPPS----NGNGNGNG-NGFWYGESWERLHYLSLWVGVGELLTPLPSVGLDDC
PNLEEIQIRVEGDCWGRHRPTQRDFGLSCLAGYPCLSKMKLDCGDTVGYALTAPPGQMDL
SPWERFFLTGIESLCLTELDYWPPQDRDVNQRSLWLPAAGLLSECVTLRKLFIHGTAHEH
FMMFLVRNP----SLRDVQLREDYYPAPENEMSTEMRVDSCCRFEDALNRRPILD
>Pyrco_DAnjou_new_MAX2.Chr17
---------------PTAMATTINDLPEVILSAIITLVSDTRTRNSLSLVCKKFRSMERA
TRASLTLRGNARDLHRIPICFTAVDQLDLSLLSPWGHALFSPSAA--NTDALLLAQRLRD
AFPSVTSLTVYSRSPHTVQNVSRLWPGLRRVKLVRWHQRPHS-LAGADFVPLFSECQSLL
ELDLSEFYYWTEDLPPVLEAHPGVARSLTKLNLLTTSFTEGFKANEIKSITAACPKLQHL
LVACMFDPRYIGFVGEEALLSISANCPELRVVHLVDTTSLANARGDPNDNGFTAEDARVG
RAALVDFFSGLPLLEELVLDVCNNVRDSGLALEVLGSKCPRLRLLKLGQFHGICSAIGSE
LDGIALCAGLESLSIKNSADLTDMGLIEIARGCCRLAKFEVIGCKRITVKGLRTMACLLK
KTLVDVGISCCKNLDAAASLRALEPIRDRIQRLHIDCVWEQEDAHG-----------FDG
---IDY-----------GGGIGLNRNGDDGSDYMDLNWAAEY---EN----RSSKKCKLG
MDGECSYMPRSNGHGYGDWS-------WYDETWEKLHYLSLWVGVGELLTPLPSVGLNDC
PNLEEIHIRVEGDCRGKHRPTQREFGLSCLAGYLRLSKMKLDCGDTVGYALTAPPGQMDL
SLWERFFLAGIGSLSLSVLDYWPPQDRDVNQRSVSLPAAGLLSECDTFRKLFIHGTAHEH
FMMFLVRNN--NLNLRDVQLREDYYPAPENEMSTEMRVDSCCRFEDALNRRPILD
>Pyrco_DAnjou_new_MAX2.Chr9
-------------SLPRTMAPTINDLPEPILSTVITLVSDTRTRNSLSLVCKKFLSMERA
TRTSLTLRGNARDLHRIPICFTAVAQLDLSHLSPWGHTLLSPSAA--NTDPLLLAQRLRD
AFPSVTSLTVYSRSPCIVQIVSHLWPGLRRVKLVRWHQRPQS-PLGADFDPLFLACQSLS
ELDLSEFYYWTEDIPPVLESYPKVARSLTKLNLLTTSFTDGFKANEIKSITAACPKLQHL
LVACMFDPRYVGFVGEEALLSISTNCPELRVIHLIDTTSLANAHGEPDDDGFTAEDARVG
RAALIDFFSGLPLLEELVLDVCKNVRDSGLALEVLGSKCPRLRALKLGQFHGICSAIGSE
LDGIALCAGLESLSIKNCADLTDMGLIEIARGCCKLAKFEVHGCKRITVKGLRTMACLLR
KTLVDVSICCCKNLDAAASMRALEPIRDRIQRLHIDCVWEPEDAHG-----------FD-
LDQVNVD-------DYVGDGIAVNRNGDDGGGYMDLNWAAEY---EN----R-SRKCKLG
MDGECSYMPPS----NDNGNGNG-NGFWYGESWERLHYLSLWVGVGELLTPLPSVGLDDC
PNLEEIQIRVEGDCWGRHRPTQRDFGLSCLAGYPCLSKMKLDCGDTVGYALTAPPGQMDL
SPWERFFLTGIESLCLTELDYWPPQDRDVNQRSLWLPAAGLLSECVTLRKLFIHGTAHEH
FMMFLVRNP----SLRDVQLREDYYPAPENEMSTEMRVDSCCRFEDALNRRPILD
>Pyrusco9g003880.1
------------------MAPTINDLPEPILSTVITLVSDTRTRNSLSLVCKKFLSMERA
TRTSLTLRGNARDLHKIPICFTAVAQLDLSHLSPWGHTLLSPSAA--NTNPLLLAQRLRD
AFPSVTSLTVYSRSPCIVQIVSHLWPGLRRVKLVRWHQRPQS-PLGADFDPLFLACQSLS
ELDLSEFYYWTEDLPPVLESYPKVARSLTKLNLLTTSFTEGFKANEIKSITAACPKLQHL
LVACMFDPRYVGFVGEEALLSISTNCPELRVIHLIDTTSLANAHGEPDDDGFTAEDARVG
RAALIDFFSGLPLLEELVLDVCKNVRDSGLTLEVLGSKCPRLRALKLGQFHGICSAIGSK
LDGIALCAGLESLSIKNCADLTDMGLIEIARGCCKLAKFEVHGCKRITVKGLRTMACLLR
KTLVDVSISCCKNLDAAASLRALEPIRDRIQRLHIDCVWEPEDAHG-----------FD-
LDQVNVD-------DYVGDGIAVNRNGDDGGDYMDLNWAAEY---KN----R-SRKCKLG
MDGECSYMPPS----NGNGNGNG-NGFWYGESWERLHYLSLWVGVGELLTPLPSVGLDDC
PNLEEIQIRVEGDCWGRHRPTQQDFGLSCLAGYPCLSKMKLDCGDTVGYALTAPPGQMDL
SLWERFFLTGIESLCLTELDYWPPQDRDVNQRSLWLPAAGLLSECVTLRKLFIHGTAHEH
FMMFLVRNP----SLRDVQLREDYYPAPENEMSTEMRVDSCCRFEDALNLRPIPD
>Rosch_v2.0_Chr2g0128401
MQTPPITLINLKTSMSAAAAAPITDLPEAILATIIGLVSDTRSRNSVALVCRKFRSLERA
TRTSLKLRGNARDLHLIPTCFTSVSDLDLSLLSPWGHALLSPSAS--STDPALLAQRLRV
AFPSVTSLTVYSRSSSTVQIVANLWPGLRRVKLVRWHLRPQS-PLGADFEPLFQQCQTLS
DLDLSEFYYWTEDLPPVLEAHPNVARSLTKLNLLTASITEGFKAIEIRSITEACPKLQQL
FVACIFDPRYIGIVGEEALLAISTNCPELRVVHLIDTSSLANARGDPNDDGFTSEDAQIG
RAALIDFFSGLPLLEELVLDVCKNVRDSGLALEVLASKCPRLRALKLGQFHGLCSAVGSP
-----------------------------ARRHCSVS-----------------------
------------------------------------------------------------
------------------------------------------------------------
---------------------------WAGVT----------------------------
------------------------------------------------------------
----------------------------VDQETL--------------------------
------------------------------------RI-----------------
>Rosch_v2.0_Chr2g0128411
------------------------------------------------------------
------------------------------------------------------------
------------------------------------------------------------
------------------------------------------------------------
------------------------------------------------------------
------------------------------------------------------------
-----------------------MGLIEIARGCCKLAKFEVYGCKKITVKGLRTLACLLR
KTLVDVSISCCKNLDAAGSVCALEPIRDRIQRLHIDCVWPRD---------------FD-
LNQVNDYDVG------DDESVVMSRNGND---DMDLKWSDEY---EH----RISKKCKYG
SDGDCSYMPTN-------GYANG-NGFWSDETWERLQYLSLWIEVGELLTSLPEVGLDEC
PNLEEIQIRVEGDCRGRHKPTQREFGLSCLSRFPRLSKMKLDCGDTVGFALTAPPGQMDL
SLWERFFLSGIGELSLSEVDYWPPQDRDVNQRSLWLPAAGLLAECITLRKLFIHGTAHEH
FMMFLVRNPNLNLSLRDVQLREDYYPAPENEMSTEMRVDSCCRFEDALNRRTILD
>Rosch_v2.0_Chr2g0129761
MQTPPITLINLKTSMSAAAAAPITDLPEAILATIIGLVSDTRSRNSVALVCRKFRSLERA
TRTSLKLRGNARDLHLIPTCFTSVSDLDLSLLSPWGHALLSPSAS--STDPALLAQRLRV
AFPSVTSLTVYSRSSSTVQIVANLWPGLRRVKLVRWHLRPQS-PLGADFEPLFQQCQTLS
DLDLSEFYYWTEDLPPVLEAHPNVARSLTKLNLLTASITEGFKAIEIRSITEACPKLQQL
FVACIFDPRYIGIVGEEALLAISTNCPELRVVHLIDTSSLANARGDPNDDGFTSEDAQIG
RAALIDFFSGLPLLEELVLDVCKNVRDSGLALEVLASKCPRLRALKLGQFHGLCSAVGSQ
LDGIALCHGLESLSIKNSADLTDMGLIEIARGCCKLAKFEVYGCKKITVKGLRTLACLLR
KTLVDVSISCCKNLDAAGSVCALEPIRDRIQRLHIDCVWPRD---------------FD-
LNQVNDYDVG------DDESVVMSRNGND---DMDLKWSDEY---EH----RISKKCKYG
SDGDCSYMPTN-------GYANG-NGFWSDETWERLQYLSLWIEVGELLTSLPEVGLDEC
PNLEEIQIRVEGDCRGRHKPTQREFGLSCLSRFPRLSKMKLDCGDTVGFALTAPPGQMDL
SLWERFFLSGIGELSLSEVDYWPPQDRDVNQRSLWLPAAGLLAECITLRKLFIHGTAHEH
FMMFLVRNPNLNLSLRDVQLREDYYPAPENEMSTEMRVDSCCRFEDALNRRTILD
>Ruboc_06_G25277
-----------------MSNAPINDLPEAILSTIIGLISDTRSRNSVSLVCRKFRSVERA
TRTSLTLRGNARDLHLIPTCFASVSDLDLSLLSPWGHALLSPSAS--PTDPVLLAHRLRI
AFPKVTSLTVYSRSSSTIQIVAQLWPGLRRVKLVRWHQRPQS-PFGADFDPLFQQCQSLS
ELDLSEFYYYTEDVPPVLEAHPNVARSLTKLNLLTASFTEGFKASEIRAITLACPKLEQL
FVACMFDPRYMGFVGEEALLAISTNCPGLRVVHLIHTSSLANARGDPDNDGFTSEDAQIG
RAALIDFFSGLPLLEELVLDVCKNVRDSGLALEVLASKCPRLRALKLGQFHGLCSAVGSE
LDGIALCQGLESLSIKNSADLTDMRLIEIARGCCKLAKFEVYGCKQITVKGLGTM-----
------------------------------------------------------------
------------------------------------------------------------
--------------------------------------------VGELLTPLPEVGLEEC
PNLEEIRIRVEGDCRGRHKPTQREFGLSCLASYPRLSKMKLDCGDTVGFALTAPPGQMDL
SLWERFFLSGIGNLSLTELVYWPPQDRDVNQRSLWLPAAGLLAECIMLRKLFIHGTAHEH
FMMFLVRNPNLNLYLRDVQLREDYYPAPENEMSTEMRVDSCCRFEDALNRRLILD
