# Supplementary material for: Building a foundation for gene family analysis in Rosaceae genomes with a novel workflow: A case study in Pyrus architecture genes
Source: Front Plant Sci. 2022 Nov 14;13:975942. doi: 10.3389/fpls.2022.975942 (PMC9702816; doi:10.3389/fpls.2022.975942)
Supplement: Supplementary file 1 [file DataSheet_1.zip › SupFiles/SupFile2_gene_family_trimmed_alignments/274.faa.aln]

>gnl_Ambtr_v1.0_evm_27.model.AmTr_v1.0_scaffold00079.46
M---------------------VYPL-SLSSPPSL--------CRVSPMEAFS---ARSQ
KEPLVVIMGPTGTGKTKLSLDLATRFS-AEIINCDKMQFYKGLDIATNKVSVEDRRGVRH
HLLGEF-DDRDGEVSADNFRSLASEVIASVTERGRIPILVGGSNSYIQALVEEVPLPASD
ESACIENDLNRLAFRYDCCFIWVDVKMPVLYEWVSRRVDEMLDAGLFEEVAKFYEP----
-GANYSQGVRKAIGVPEFDMFLQCFPPGSGQE--LSMAEERKRLFDKAVSAIKSNTCELA
KKQRERIVGLEE-SGWKLHRIDATEVFFS-GCLAHS----GVRVVADIWEEMVVQPTVKI
VKKFLEI----------------------------------------
>gnl_Ambtr_v1.0_evm_27.model.AmTr_v1.0_scaffold00025.75
MAMMRLSGCRHRV---------ATPL---ARPPR----------PLRPHLALA--WRGSG
KDKVVVVMGATGTGKSRLSIDLAARFP-AEIINADKMQLYQGLDIVTNKVPVEERRGVPH
HLLGTL-DPKSQDFDCNDFRDLASQAVLSISSRGHLPIVAGGSNSYIDALVSGP------
---------APGQMRYECCFLWVDAALPVLHQFVSDRVEDMVEAGLVADVRALFDTS--G
GRVDFSRGLGKAIGVPEMDRLIKSERQASL------SLHERAALIREAMEEIKANTCKLA
CCQLQKIQRLRSLRGWELHRLDATAVLDA-A---------D-RSADEAWERLVVQPSARV
VRRFLTATAVA-------------------------PMPALERAP-R
>gnl_Aquco_v3.1_Aqcoe2G331600.1
M-NISMAVCKQ-----A-H-----PM-V-SFPP-----TPI------MTESF--N-GWRR
KDKVVVVMGATGTGKSRLSIDLATRFP-AEIINSDKMQVYEGLDITTNKVTEEERCGIPH
HLLGVV-DPE-EEFTAADFRLQTSLAMESIVKKNRLPIIVGGSNSYIQALIDDD----D-
---------LEFRSKYECCFLWVDVALPVLHSFVSDRVDRMVEAGLIDEVRKMFNS----
-DGDYTRGIRRAIGVPEMDQYFRMEATT--------DEDTRQRLLEEAINNIKLNNCTLA
CRQLQKILRLCGKPGWNMHRINATEVFLS-R---------GGRNANEAWENDVARPSTRV
VGQFLLENEIYTAT---IAPRTIGSMATAV------VRSPVAAA-TR
>gnl_Aquco_v3.1_Aqcoe4G107600.1
M------------------------------------------------ESL--K-AMQQ
KKKVVFILGATGTGKSKLSIDLATRFP-AEIVNSDKIQVHKGLDIVTNKVTEVEKRGIPH
HLLGVL-DPE-ADLTVSDFCLLACRAIEVILENDQLPIIVGGSNRYIEALVDNE----T-
---------FGFRSKYECCFIWLNVATQVLYSYVAKRVDEMVSSGLVDEVRNVFQP----
-DADYTKGIRQAIGVPEMDQYLRLEYEV--------NEETRKELLKRAIDAIKDNTCKLT
HRQLEKIHHLQNQPGWNIRRIDATEVLLK-E---------G-KEADELWEKLVLEPSTKI
VEHFLYGDGCDA-------PDTTGT------GCDASGSNGVYAAQ--
>gnl_Aquco_v3.1_Aqcoe4G107500.1
M------------------------------------------------ESL--K-AMQQ
KKKVVY------------------RFP-AEIVNSDKIQVHKGLDILTNKVTEVEKRGIPH
HLLGVL-DPV-TDLTVSDFCLLACRAIEAILENDRLPIIVGGSNTYERQFNVHE----T-
---------FGFRSKYECCFIWLNVATQVLHTYVAKRVDEMVSSGLVDEVRNVFQP----
-DADYTKGVRQAIGVPEMDQYLRLESEV--------NGETRKELLKRAIDAIKDNTCKLT
HRQFKKIHELQILPGWNIRRIDATEVFLK-E---------G-NEAVELWEKLVLEPSTKI
VEHFLYGDGCNA-------PYTT------------------------
>gnl_Aquco_v3.1_Aqcoe3G036000.1
M------------------------------------------------ESTL---VKAK
KDKIIVIMGATGTGKSRLSIDLATRFP-SEIINSDKIQLYRGLDITTNKIPLQDRLGVHH
HLLGEF-DSDQGELTPCQYRLHASNIIEDILGRNKLPLIVGGSNSLIHALVSDRFDPNSD
VFNDVD-SMLSSELRYDCCFLWVDVGLEVLYEYLLKRVDEMFDSGMFEELTEFFKSET-E
SGPIQQIGIKKAIGIPEFEDFFRNGGGSG---GGGGGDMMDTHIKDLAIKAIKYNTCQLA
KRQIEKIQRLRS-AGWDLRRLIATEAFRA-VLLSDS------DMSSEIWEKNVVEPSVKI
VKTFLEE----------------------------------------
>gnl_Arath_TAIR10_AT4G24650.1
M---------------------------------------------------------KC
NDKMVVIMGATGSGKSSLSVDLALHFK-AEIINSDKMQFYDGLKITTNQSTIEDRRGVPH
HLLGEL-NPEAGEVTAAEFRVMAAEAISEITQRKKLPILAGGSNSYIHALLAKSYDPENY
PFSDHK-GSICSELKYDCCFIWIDVDQSVLFEYLSLRLDLMMKSGMFEEIAEFHRSKKA-
--PKEPLGIWKAIGVQEFDDYLKMYKWDN---DMDKWDPMRKEAYEKAVRAIKENTFQLT
KDQITKINKLRN-AGWDIKKVDATASFRE-AIRAA-KEGEGVEMQRKIWNKEVLEPCVKI
VRSHLDQ---------------------PIN---------------R
>gnl_Arath_TAIR10_AT1G25410.1
MQQLMTLL--------------SPPLSLPTVTTKF--------LVTTCMGHAG---RKNI
KDKVVLITGTTGTGKSRLSVDLATRFP-AEIINSDKMQIYKGFEIVTNLIPLHEQGGVPH
HLLGQF-HPQDGELTPAEFRSLATLSISKLISSKKLPIVVGGSNSFNHALLAERFDPDID
PFSPGSLSTICSDLRYKCCILWVDVLEPVLFQHLCNRVDQMIESGLVEQLAELYDPVV--
-DSGRRLGVRKTIGVEEFDRYFRVYPKEM---DKGIWDLARKAAYEETVKGMKERTCRLV
KKQKEKIMKLIR-GGWEIKRLDATAAIMA-ELNQSTAKGEG-KNGREIWEKHIVDESVEI
VKKFLLE----------------------------------------
>gnl_Arath_TAIR10_AT1G68460.1
MTELNFHL-----FTTTTTT---SPS-LSFTKRRRVSSIRME--------QSR---SRNR
KDKVVVILGATGAGKSRLSVDLATRFP-SEIINSDKIQVYEGLEITTNQITLQDRRGVPH
HLLGVI-NPEHGELTAGEFRSAASNVVKEITSRQKVPIIAGGSNSFVHALLAQRFDPKFD
PFSSGS-CLISSDLRYECCFIWVDVSETVLYEYLLRRVDEMMDSGMFEELSRFYDPV--K
SGLETRFGIRKAIGVPEFDGYFKEYPPEK---KMIKWDALRKAAYDKAVDDIKRNTWTLA
KRQVKKIEMLKD-AGWEIERVDATASFKA-VMMKS----SSEKKWRENWEEQVLEPSVKI
VKRHLVQN---------------------------------------
>gnl_Arath_TAIR10_AT3G23630.1
M-KFSISSLKQVQ-----------PI-L-CFKNKL---------SKVNVNSFL-----HP
KEKVIFVMGATGSGKSRLAIDLATRFQ-GEIINSDKIQLYKGLDVLTNKVTPKECRGVPH
HLLGVF-DSEAGNLTATQYSRLASQAISKLSANNKLPIVAGGSNSYIEALVNHS----S-
---------GFLLNNYDCCFIWVDVSLPVLNSFVSKRVDRMMEAGLLEEVREVFNP----
-KANYSVGIRRAIGVPELHEYLRNESLV--------DRATKSKMLDVAVKNIKKNTEILA
CRQLKKIQRLHKKWKMSMHRVDATEVFLK-R---------NVEEQDEAWENLVARPSERI
VDKFYNNNNQLKN---------------------DDVEHCLAAAH--
>gnl_Arath_TAIR10_AT3G63110.1
M-KISMAMCKQPL--PP-S-----PT-L-DFPP-----ARFG----PNMLTL--N-PYGP
KDKVVVIMGATGTGKSRLSVDIATRFR-AEIINSDKIQVHQGLDIVTNKITSEESCGVPH
HLLGVL-PPE-ADLTAANYCHMANLSIESVLNRGKLPIIVGGSNSYVEALVDDK----E-
---------NKFRSRYDCCFLWVDVALPVLHGFVSERVDKMVESGMVEEVREFFDFS---
-NSDYSRGIKKAIGFPEFDRFFRNEQFL--------NVEDREELLSKVLEEIKRNTFELA
CRQREKIERLRKVKKWSIQRVDATPVFTK-R---------RSKDANVAWERLVAGPSTDT
VSRFLLDIASRRP----LVEASTAVAAAMER-----LSRCLVA----
>gnl_Arath_TAIR10_AT3G19160.1
MQNLTSTF--------------VSPS-IPITSPRLRSVVPMTT-------VCM---EQSY
KQKVVVIMGATGSGKSCLSIDLATRFS-GEIVNSDKIQFYDGLKVTTNQMSILERCGVPH
HLLGEL-PPDDSELTTSEFRSLASRSISEITARGNLPIIAGGSNSFIHALLVDRFDPKTY
PFSSE--TSISSGLRYECCFLWVDVSVSVLFEYLSKRVDQMMESGMFEELAGFYDPRY-S
GSAIRAHGIHKTIGIPEFDRYFSLYPPERKQK-MSEWDQARKGAYDEAVQEIKENTWRLA
KKQIERIMKLKS-SGWDIQRLDATPSF-------------G-RSSREIWDNTVLDESIKV
VKRFLVKDKV-------------------------------------
>gnl_Arath_TAIR10_AT5G19040.1
M-KPCMTALRQ-----VIQ-----PL-L-NFQG--------------NMVPFF-----RR
KDKVVFVMGATGTGKSRLAIDLATRFP-AEIVNSDKIQVYKGLDIVTNKVTPEESLGVPH
HLLGTVHDTY-EDFTAEDFQREAIRAVESIVQRDRVPIIAGGSNSYIEALVNDC------
---------VDFRLRYNCCFLWVDVSRPVLHSFVSERVDKMVDMGLVDEVRRIFDPS---
-SSDYSAGIRRAIGVPELDEFLRSEMRNY-------PAETTERLLETAIEKIKENTCLLA
CRQLQKIQRLYKQWKWNMHRVDATEVFLR-R---------G-EEADEAWDNSVAHPSALA
VEKFLSYSDDHHLEGANILPEISAV----------PPLPAAVAA-SR
>gnl_Betvu_v1.2_Bv2_030330_wthm.t1
MA------------------------------------------------------LSLA
EEKVLVIMGPTASGKSRLSVELATRFS-SEIINCDKMQVYKGLDITTNKIPFEEQLGIPH
HLLGNI-DSATGDMSPMQYRYMASSLISQITARGNLPIIVGGSTSFIYALLAKHYNPDLD
IFSGS--SQMCSKLRYKCCLLWTDVSLPVLNQYISNRLEDMLDAGMLDELAEFHQSE--M
AKLEPNTGVAKSIGVPEFEEYFRTYGCTKKSA-VWEWDHMQRGLYKDAVKAVQENTCMLA
KTQVEKIKCLQA-GGWKIKRLDATKSFMA-LLEGS-----G--SWWESWETQVLEPSLNS
VKNFLKS----------------------------------------
>gnl_Betvu_v1.2_Bv3_069300_uaqe.t1
M-NLSYPLCKQ-----V-Q-----PL-I-SFPG------GL------NTNSL--NFHSSY
KDKVVVVMGATGTGKSRLSIDLATHFP-AEIINSDKIQVYKGLDIVTNKVTEEECRGVTH
HLLGII-DPD-VDYNAAHFRHDALSAIESIIEQDKLPIIAGGSNSFIESLVNDD------
---------PYFASRYDCCFLWVDVNLHILRSFVSKRVDQMVKAGLIDEVRGIFDP----
-EANYTHGIRRAIGVPEIDRFLRAEGIV--------DKETLDTLLQIAIDEVKENTCKLA
SRQLQKIHRLRDFWGWNLHHINATEAFLK-Q---------G-EDAHEAWDRLVVGPSAMI
VAQFLYRSSSVQS----ISQPPATSVIART----VQTMPAMATA-TH
>gnl_Betvu_v1.2_Bv6_141390_ctns.t1
M-RLPFRSCNHCCIITTTTT---------------TATVQMNY------SSFTTTRRSMM
REKVLVIMGPTGSGKSRLSVDIASRFP-AEIINSDKIQLYKGLDITTNKIPQEQRLGVPH
HLLGCV-DSSTSELTPPHYRLLASSLISSIRSRNKLPLLVGGSNSLIHALLSGS----G-
---------PGLNLRYRCCFLWIDVSPPVLNAYLLKRVDEMLDSGMLDELAKFYNSGE-V
NKIERDTGLRKAIGVPEFETYFTMGGD-------------DQVLYEKSVRMIKENTCQLA
KIQMEKIQRLKD-GGWGLHRLDGTESFRA-VLEGS-------KSWSDIWETQVVEPSMKI
VKRFLEE----------------------------------------
>gnl_Betvu_v1.2_Bv7_162990_zorj.t1
MSSLPMQMWKQA------Q-----PL-L-KIPT-----------SLLKKEVL--NPWKQQ
RDKVVFIMGATGTGKSRLSIDLATSFP-AEIINSDKIQVYKGLDIVTNKITRQEQCGVPH
HLLDIV-NPN-VDYKSKDFCLMATHAVESILQQDKLPIIVGGSNSYIESLVSDP----K-
---------YGFKFNYDCCFLWVDVSVSVLHKSVSNRVDKMVQSGLVDEVRGIFDPY---
-NSDYTRGIRQAIGVPEFDTFFRTEHHL--------DESDRDKQLQGAISEIKENTCKLV
NKQLKKIHLLKHLKAWELYRLDATEVFNN-G---------N-EDVNDAWHKMVTQPSLEI
VTQFLSNTRNLD-------PNFSARLRNMIE-----NHPLIATA---
>gnl_Carpa_v0.4_evm.model.supercontig_1.30
MTLLPSPFHHH--HYSIISQ---SPPSITASTPSRSRWVPMD-------STQP--YPTGD
KNKLLVLLGATGTGKSRLSIDLATRFY-GEVINSDKMQVYKGLDITTNKMPMHERSGIPH
HLLGEI-DSEKGEFTPADFRSIGDLTICDIVSRQRFPILAGGSNSFVHALVAERFNPDSN
VFHGS--GSVSSELRYNCCFIWVDVSLPVLFDYLSVRVDDMLDLGMFEELAEFYDHEKYP
GEPTNRTGLMKAIGVPEFESYFRRFPPKQGTKKRKSEAGGEREGYEEAVREIKDNTCQLA
KKQIGKILRLRG-GGWVMRKVDATASFRA-AMAAT-----GSEGWREIWEREVLEPSVKI
VRRFLEE----------------------------------------
>gnl_Carpa_v0.4_evm.model.supercontig_16.27
M-KFCLSAVKQ-----V-Q-----PF-M-NFQG-----AGL------TMDPFF-----HQ
KDKVVFVMGATGTGKSRLAIDLATRFP-AEVINSDKIQVYKGLDIVTNKVTQEECRGVPH
HLLGVI-HPN-STFSLADFHHFVPPTVDSIHRRDRLPIIAGGSNSYIRSLVNES------
---------PEFHLRYQSCFLWIDVSIPVLHTFVSKRVEKMIESGLIDEVRGVFDP----
-NRDYSRGIRRAIGVPELDRYFREESLV--------SRKGRARLLEKAIATIKENTCMLG
CRQLQKIHRLYRQWKPEFHRIDATQVFLK-E---------G-EEADEAWEKHVAKPAAII
VDQFLYDDEWW--------------------SCHDSMKGRMSA--NH
>gnl_Carpa_v0.4_evm.model.supercontig_20.90
M----------S---AV-K-----PT-V-KFQG-----TGLT----TDVPIF------HK
KEKVVFVMGTTGSGKSRLAIDLATRFP-AEIINSDKIQLYKGLDIVTNKVTEEERRGVFH
HLLGVL-DPS-ATFSIADFQDFVPPTVDSTTKSDRLPIIAGDSNSYIKALVNEC------
---------PDFRLRCECCFLWVDVSMPVVHSFLSKRVDKMVLT--------KF------
--EQYL--IRREITLTESGEAFQ-------------N-----------------------
---------------W----ISTSE-----------------KNPN--------------
-----------------------------------------------
>gnl_Carpa_v0.4_evm.model.supercontig_47.73
M-----------------DG----PARL-NPNN-----GGPR------------K-EEEA
KPKVVVIMGPTGSGKSKLAIDLASHFP-IEIINSDSMQVYRGLDVLTNKVPLHEQKGVKH
HLLGTV-SPD-VEFTVKDFRNAA-------------------------------------
--------------------------IP--------------------------------
------------------------------------D-----------------------
------------------------------------------------------------
-----------------------------------------------
>gnl_Carpa_v0.4_evm.model.supercontig_64.167
MKMMSMSMCKQSV-----------PL-LDMIPP-----PTL------NFDML--N-TPRP
KDKVVIVMGATGTGKSRLSIDLATRFP-AEIINSDKIQVHQGLDILTNKITEEERRGVPH
HLLSVL-PPT-ADFTSANFRDMCSLAIESSLSRGHLPIIVGGSNTYIEALVDDD----D-
---------MRFRSRYECCFLWVDVSMPVLHSAVSKRVDRMVDNGMVEEVRSFFKF----
-NADCTRGIRKAIGVPELDNKKNARNYL--------KKQYKRS-----------------
----------------K-------------R-----------TPAN--------------
-----------------------------------------------
>gnl_Elagu_v2.0_p5_sc00008.V1.gene190
MGKFGFIQGSSPVYMRILFSALLSPL-VAAAKFLFSVMTAVE-------SQSSLHCSGRR
NDSVVVVMGATGTGKSKLSIDLATRFP-SEVVNSDKIQVYRGLDITTNKIPLADRCGVPH
HLLGEL-DPAVGELPALKFRSLAASAIERIAARRRLPVVAGGSNSFIHALLAARHDPLVD
PFAAGDRRGRRERLRYRCCFLWVDVEPKVLAEYLDLRVEEMVAAGMVEELEAYFAGE--G
AEPGRHPGLEKAIGVPEFREYFKK--------------GKRAGEYAAAVAAIKVNGRRLA
EEQVRKIGRLGDGCGWALQRVDATAAVRA-RLGGS--------AWVAAWERDVVGPSVAA
VEGFLESSLSP----------------------------PLGS----
>gnl_Elagu_v2.0_p5_sc00009.V1.gene725
MDDGCLSVCFPRI-----------PP-ADCRPV----------GPILPISSFP---VRVR
KGKVVVVMGATGTGKSRLAIDLAVRFN-GEVVNSDKMQLYDGVDVVTNKVTDEETRGIPH
HLLGGI-LPD-ADFTASDFRRVAGRAISSIAQRGRLPVVAGGSNSYIEELIEGG----G-
--------RECGRSRYECCFLWVDVQPKELHRFVGERVDRMVERGLVEEVRRVFDP----
-EADYGRGIRKAIGVPEMDGYLRAEKEGV-------GEWTKARLLELAIDEIKANTRKLT
CRQLQKIHRLRALPGWDVHRVDATEVFRR-G---------G-EEADQSWDELVSRPSIEI
VGQFLSQEEKVEEREDGFVAGSCGK------NETVVRTGGAAA--SR
>gnl_Elagu_v2.0_p5_sc00026.V1.gene18
MRTVDTAA-------PVED-----PC-TNRNPN-----GGRG------------G-GAPV
AKKVVVVMGATGAGKSRLAIDLASHFTGVEVVNADSMQVYQGLDVLTNKVPLSERNGVPH
HLLGTI-DAS-VEFTSKDFRDLS------------IPI-----NRYLSLYASSG------
-------------------------VLPLFQGEVAERVDCMIDAGLLDEVYDIYHP----
-EADYTRGLRQAIGVREFEAFFRCYFSKKEDSDSLHSDDDLKILLDEATDKLKANTCKLA
RRQACGNQILRGAHEWEQHKRHRKRILKK-R---------SPSSADQQQHLTTGETSCFT
IS---------------LSPASADRISILIVYPMSERLELVMSATTK
>gnl_Elagu_v2.0_p5_sc00067.V1.gene365
M-------------------------------------------------ATD-S-LPSG
KDKVVFVLGPTGSGKSKLAITLATQFN-GEVVNSDKMQVYDGLDVITNKVTDEESAGIPH
HLIGGV-HPD-ADFTASDFCREAMHAIDSILQRGHVPIIAGGSNSYIEALVDGE----G-
---------GVFRSRHESCFVWIDVDPSLLHLFVSTRVDKMVEMGLVEEARSEFHQ----
-DGDYSKGIRRSIGVPEMDGYFRMEASV--------DEATRARMLEAAITEIKFNTCKLT
CNQLQKIHRLSTLPGWDVHRIDATGFFLK-R---------G-REGEEAWEKVVAGPGKEI
VNRFLRGKGASGAVQKNYVEADKAVIKERSEKEYHQLMDEIEAAPTR
>gnl_Elagu_v2.0_p5_sc00079.V1.gene322
MRRLGLQRCSPTI-----------PG-QQSLGA----------RPTFPMGSF--Q-TRVR
KGKVVVVMGATGTGKSRLAIDLAVHFD-GEVVNSDKMQLYDGLDVVTNKVTEEETRGIPH
HLLGGV-PQD-ADFTASDYRRAAGRVVDAIARRGRLPVVAGGSNSYIEELIDGA----G-
---------TEFRSRYECCFLWVDVQSKELHQFVAERVDRMLETGAGGGGAGNIRP----
------RG------------RLR-------------------------------------
------------------------------------------------------------
-----------------------------------------------
>gnl_Elagu_v2.0_p5_sc00108.V1.gene119
MASPSLPVSKTPM-ISISSPCNLPPLPTVENPPSSTSEGYLAKRPFSMEAACG---LPSR
KDKVVFVLGATGSGKSKLAVALAIQFD-GEIINSDKMQLYFGLDVVTNKVTN--------
------------------------------------------------------------
------------------------------------------------------------
------------------------------------------------------------
------------------------------------------------------------
-----------------------------------------------
>gnl_Elagu_v2.0_p5_sc00108.V1.gene121
M-AFLVHLPKST------------PS---SFPP----------LRPFSMEAAC-G-LPSH
KDKVVFVLGATGSGKSKLAIALATQFD-GEVINSDKMQLYFGLDVITNKVTKEETAGIPH
HLLGVV-HPD-ADFTASDFAREAMHVIASILRRGRLPIVAGGSNSYVEALVDGE----G-
---------GEFRSQYECCFLWLDVELPLLHSFVSARMDKMVAQGLVEEARSLFHA----
-DADYSRGIRRAIGVPEMDHYFRMEASA--------DEETRARMLEGALDEIKANTCKLT
CIQLQKILRFCTLPGWDLHRVDATEFFLR-R---------G-QDGEEEWEKVVGSPCKEI
VQKFLTG----------------------------------------
>gnl_Elagu_v2.0_p5_sc00448.V1.gene19
M--------------RILFSAFLSPF-AATSKFSSSVTTAVE-------SKSHRHCSGRR
KESVVVIMGATGTGKSKLSIDLATRFP-SEVVNADKIQVYRGLDITTNKIPLAERLGVPH
HLLGEL-DPAAGELPAAKFRCMASSAIERIAAHRRLPVVAGGSNSFIHALLAARHDPRVD
PFALGDRRGRLERLRYPCCFLWVDVEAAVLAEHLDRRVEEMVAGGMVGELEAYFAAE--G
AEPGRHPGLEKAIGA---------------------------------------------
--------RLGG-AGP--------------------------AAEAAAWERDVVRPSVAA
VERFLESVVS-------------------------------------
>gnl_Eucgr_v2.0_Eucgr.C02690.1
M---------------------------------------AS-------SSSA---AAHR
RPKVVAIIGATGCGKSRLSIDLASHFP-SEVINSDKMQVYRGLDITTNKIPLADRRGVPH
HLLGSL-DPDHGEMTPSQFCSLGDNAISDVASRGNFPILVGGSTSSILALLAERFDPQ--
---------ATPDLRYDCCFLCVDVLLPVLKKDLPKRVDRMLRMGAFDELAGYYDLR--R
TDPGAWAVLRRAIGVLEFDRYFEKYPPPRG---ERQNDPVREGAYQEALREIKKNAGQLM
IRQVKKIRQLSE-SGWELHRLDATEAVRL-ATAPE-EE--------DVWKSQVLEPSVEI
VNQFLQEK---------------------------------------
>gnl_Eucgr_v2.0_Eucgr.C02680.1
M--------------------------------------ASS-------SSSA---AAHR
RPKVVAIIGATGCGKSRLSIDLASHFP-SEVINSDKMQVYRGLDITTNKIPLADRRGVPH
HLLGSL-DPDHGEMTPSQFCSLGDNAISDVASRGNFPILVGGSTSSILALLAERFDPQ--
---------ATPDLRYDCCFLCVDVLLPVLKKDLPKRVDRMLRMGAFDELAGYYNLR--Q
TDPGAWAGLRKAIGVLEFDRYFEKYPPPRGVRRERQNDPVREGAYQEALREIKKNAGQLM
IRQVKKIRQLSE-SGWELHRLDATEAVRL-ATAPE-EE--------DVWKSQVLEPSVEI
VKQFLQEK---------------------------------------
>gnl_Eucgr_v2.0_Eucgr.C02674.1
----------------------------------------MA-------SSFA---AAHP
RVKVVTVVGATGCGKSRLSIDVASHFT-SEVINSDKMQLYRGLDITTNKIPLADRRGVRH
HLLSSF-DPNDGEMSPSQFRFHGDAAISGVASRGKLPLLVGGSNSFIHALLADRFDPEAD
PFGRLG-SPASPKLRYDCCFL---------------------------------------
---------------------------------KRDDDPVRQGAYKEAVWEIKKNACQLA
KRQIEKIQRLRG-RGWELRKLDATEVVQL-AMAAE-EEGGSCVRWQGVWNRQVVGQSLNI
VRRFLRE----------------------------------------
>gnl_Eucgr_v2.0_Eucgr.C02688.1
----------------------------------------MAF------FFSA---AVHC
RPKVVAVIGATGCGKSLLSIDLASFFS-AEVINSDKMQVYRGLDITTNKIPPDERRGVPH
HLLGSL-DPDDGEMTPSQFRSLGDAAISDVASRGSLPLLVGGSTSSILALLAERFDQEED
VLGRFD-PPARPKLRYDCCFLWVDVSLPVLEEHQSKRVDEMLDKGAFDELAGYYDLR--R
TDPEGWTGLRKAIGVPEFDRYFKKYPPPGG--GKRDDDPVRQGAYKEA----------LA
KRQIEKIQRLRG-CGWELRKLDATEVVQL-AMAAE-EEGGSGVRWQGVWKRQVVGRSVNI
VRRFLHK----------------------------------------
>gnl_Eucgr_v2.0_Eucgr.C02671.1
----------------------------------------MA-------SSSA---AAHR
RAKVVVIMGATGCGKSRLSMDLASLFS-SEVINSDKMQVYRGLDLTTNKISRADRYRVPH
HLLGSF-DPDDGEMTPSQFRSLGHAAISGVASRGKMPLLVGGSNSFIHALLVERFDPDAD
VLGGIG-SPASPELRYDCCFLWVDVSLPVLQEYQSKRVDELINMGTFDELTGYYDLR--R
TNPGGWTGLRKAIGVPEFDRYFMKYPPPRGFGRERDNDPVRESAYQEAVREIKKNVGQLI
RRQIEKIQKLSR-SGWELHMLEATEAVRL-AMAAE-EKGCG--RSRDVWERQVVGPSKEI
-----------------------------------------------
>gnl_Eucgr_v2.0_Eucgr.C02668.1
----------------------------------------MS-------SSSA---TAHP
RAKVVVIMGATGCGKSSLSMYLASRFP-CEVINSDKMQLYRGLDITTNKIPLAERHGVPH
HLLSSF-DPNGAEMTPSEFRSRGHAAISGVVSGGKLPLVVGGSNSFIHALLVERFDPEAE
VFSGLG-SAASPELRYDCCFLWVDVSPPVLEEYQSKRVDKMLDMGAFDELAGYYDLR--R
TNPGGWTCLRKAIGVPEFDRYFMTYPPPRGVGGMREDDPGREGAYKEVVRKIKKNAVELA
KWQIMKIERLRG-CGWELH-----------SWTRR-TRSGC--RWRS--SRRVAAGPGTL
GE---------------------------------------------
>gnl_Eucgr_v2.0_Eucgr.C02687.1
----------------------------------------MA-------SSCA---AAHP
LVKVFAIVGATGCGKSRLSMDLASRFP-CEVINSDKMQLYRGLDITTNKIPLAERHGVPH
HLLSSF-DPNDGEMTPLRFRSIGHAAISGIASRGKLPLLVGGSNSFIHALLVERFDPEAE
VFSGLG-SAASPELRYDCCFLWVDVSPPVLEEYQSKRVDKKLDMGAFDELAGYHDLR--R
TNTGGWTCLRKAIGVPEFDRYFMTYPPPRGVGRMREDDPGRDGAYKEAVRKIKKNAVELA
KWQIMKIERLRG-SGWEMHRLDATEAVRL-KMAAK-EEGGG--RSREVWEREVVEPSVKF
VERFLLKKQVA------------------------------------
>gnl_Eucgr_v2.0_Eucgr.C02679.1
----------------------------------------MA-------SSAA---AAHG
RTKVVVIMGATGCGKSHLSIDLASHFS-AEVINSDKMQVYRGLDITTNKIPPDERRGVPH
HLLGSL-DPDDGEMTPSQFRSLGDAAISDITSRGSLPLLVGGSTSSILSLLVERFDQEED
VLGRLG-PPARPKLRYDCCFLWVDVSLPVLEEHQSKRVDEMLDKGAFDELAGYYDLR--R
TDPEGWTGLRKAIGVPEFDRYFKKYPPPGGVCRKRDDDPVRQGAYKEAVWEIKKNACQLA
KRQIEKIQRLRG-CGWELRKLDATEVVQL-AMAAE-EEGGSGVRWQGVWKRQVVGQSVNI
VRRFLHK----------------------------------------
>gnl_Eucgr_v2.0_Eucgr.C02681.1
M--------------------------------------ASS-------SSSA---AAHR
RPKVAVIMGATGCGKSRLSIDLASHFP-FEVINADKMQVYWGLDITTNKIPPAERHGVPH
HLLSSF-DPNDGEMTPSQFSFHGDAAISGVASRGKLPLLVGGSNSFIHALLADRFDPEAE
---------ASPELRYDCCILWVHVSPPVLKKGLPKRVNGMLRMGAFDELAGYYHLR--Q
TDPGARAGLRKAIGVLEFDRYFEKYPPLRG--RERQNDPVREGAYQEALREIMKNADHLI
KGQVEKIRQLSK-SGWVLHRLDATQAVRL-AMAPK-EEGGGDDRSREVWEREVVGRSVEI
VNQFLREN---------------------------------------
>gnl_Eucgr_v2.0_Eucgr.H03602.1
MTSMSTVACKQA---QV-Q-----PL-M-NFRG------GL------NAESFY-----HR
RDKIVFVVGATGTGKSRLAIDLADRFR-GEVVNSDKIQVYKGLDIVTNKVTEEECRGVPH
HLLGIA-EPD-SEFTAIDFRCHALLAIDSILARGRLPIIAGGSNSFIDALVNGG------
---------PEFRSRYDCCFFWVDVLMPVLHSFAVRRVDRMVEAGLVDEVRSVYRP----
-GADNSKGIRRAIGVSEMEKYLSYENTA--------DDRTRAKLLKEAVERIKANTCALA
CRQLEKIERLKSNWDGEMNRIDATEVFQK-E---------D-KEADEAWARLVAGPCTVI
LCKFLYGQDPMAA----ILSTDTSHIVKPI--SVSIPMILLAAA-TR
>gnl_Eucgr_v2.0_Eucgr.B01146.1
------------------------------------------------------------
-------MGATGTGKSRLAIDLATHFP-GEVINSDKMQVYKGLNIVTNKVTKEECREIPH
HLLGFV-DPD-SDFTATDFRDHTSLALPSISRQDRVPIIAGGSNSFIEALVDGD------
---------PEFRSRHDCCFLWVDVSLSELCPFVSERVDRMVEAGLVDEVRSMYNP----
-KADNTKGIRRAIGVGEMDDYFRVEATA--------DDKTKARFLEASITKIKDNTRSLA
RDQRKKICRLYNMWSWNMHRIDATEVFER-R---------GSEAADEAWERLVLRPSSMI
VDRFLDEAPSTTI----ISPNMTATIAPPV------PMAAVAAA-TH
>gnl_Eucgr_v2.0_Eucgr.K03385.1
M-RISMVKCKP-----TAQ-----PL-L-HAAS----------VRRSNRGFY--K-LSPQ
KEKVVVILGVTGAGKSRLSIDIASHFP-AEIVNSDKIQVHKGLDIVTNKITEEEQRGIPH
HLLGTI-PPD-ADFTASEFSNSALLAIESIRARGNTPVIVGGSNSYIETLIASH----D-
---------YRFQSNYECCFLWVDAAMPILHSFLSKRVDKMVERGMVEEARNAFDP----
-NGQYSRGIRRAIGLPELDLLFRTEKFL--------DRQAHARLLKEAMEEIKTNTCKLA
SRQLEKIHRLRNQKGWNLHRMDATEVFCK-H---------G-KDADEAWEELVAGPSTKI
VAEFLYNVTANM-------ATSGGLHKGLIK--------------NH
>gnl_Eucgr_v2.0_Eucgr.G00473.1
------------------------------------------------------------
-------MGATGTGKSKLSINLAVHYQ-TEVINSDKIQVYKGLDVVTNKVTDLECRGVPH
HLLGVIDDPD-VDFSVHDFCRDALTAINQITQRGRAAIVAGGSNSFIEVLVEDP----T-
---------YNFKSIYDCCFIWLDVSPPVLNERVSKRVDEMVAAGLIDEVRGVFVP----
-QPDYSRGIRRAIGVPEMDRFLRAENRLID------DEKPKEVLLDEAINEIKVNTFKLT
CRQVEKIRMLREERGWNIRRIDATGVFES-P---------GAADVEKAWRSLVLEPSLAM
-----------------------------------------------
>gnl_Eucgr_v2.0_Eucgr.G02313.1
------------------------------------------------------------
---VVVIMGATGCGKSGLSIDLASVFP-SEVINSDKMQVYRGLDITTNKITPAERRGVPH
HLLGSF-DPDDGEMSPSMFRSLGQSAISGIASRGNLPLLAGGSNSLIHALLVERFDPEVD
VFGGLT-SPASLELRYNCCFLWVDVSPPVLEEYLSKRVDDMLDMGMFEELARYYDPR--R
TDPGGRTGLRKAIGVPEFDRYFKKHPPQRGQGREGDDDRAREGAYEEAVWEIKENTRQLA
KRQIEKIERLRE-CGWELRKLDATETFLL-AMATD-EGGGGG-RRRDVWERQVVGPSVKI
VKRFLQE----------------------------------------
>gnl_Eucgr_v2.0_Eucgr.G01887.1
------------------------------------------------------------
-------MGATGTGKSKLSINLAVHYQ-TEVINSDKIQVYKGLDVVTNKVTDLECRGVPH
HLLGVIDDPD-VDFSVHDFCRDALTAINQITQRGRAAIVAGGSNSFIEVLVEDP----T-
---------YNFKSIYDCCFIWLDVSPPVLNERVSKRVDEMVAAGLIDEVRGVFVP----
-QPDYSRGIRRAIGVPEMDRFLRAENRLID------DEKPKEVLLDEAINEIKVNTFKLT
CRQVEKIRMLREERGWNIRRIDATGVFES-P---------GAADVEKAWRSLVLEPSLAM
-----------------------------------------------
>gnl_Manes_v6.1_Manes.05G074300.1
M-KLSMSICHQ-----THS-----HV-L-DIPT-----NRL------KMDIV-----RWQ
KTKVVILMGATGTGKSRLSIDLATQFP-AEIINSDKMQIYKGLEITTNKITEEERSGIPH
HLLGEV-NPN-ADFTAKDFCNMASLAVESISTRGLLPIIVGGSNSYIEALVDDA----D-
---------YRFRSKYDCCFLWVDVSMPVLNDFLCKRVDEMVFKGMVDEVRNIFDP----
-LADYSRGIRRSIGVPELDKYLRAEAFS--------DGENCERLFLEAIREVKNNNCKLA
HRQLEKIRRLKNVKGWNIHRIDATQVFRK-R---------GSMEAEEMWKKLVAKPSSAI
VREFLHR-------------------------------VTAATS-TK
>gnl_Manes_v6.1_Manes.06G067100.1
M-RLPFINSHY---------LSSLPC-SPLFKPASPGGVRMDS-SAAPSSSSSSSYRRRQ
KDKIVVIMGATGCGKSKLSIDLGTRFQ-SEIINSDKMQIYKGLDITTNKIPFQDRLGVPH
HLLGVF-DPEDGELGPSEFRLTAGLAISDIVSRQKLPLVVGGSNSFIHALVVDRFNPELD
VFSGAS---VSTRLRYECCFIWVDVSLPLLCDYLCKRVDEMLDSGMFEELSEYRRWK---
-DPMSQPGLLKAIGVPEFDRYFKKYPPGTGEG---EWDEGRRGAYEEAAREIKENTCQLA
KRQIGKIKRLKR-AGWDLQRVDATEAFRE-AMKVRT--ASSDKRWMEVWERDVMTPSMGI
VNRFLEE----------------------------------------
>gnl_Manes_v6.1_Manes.15G022800.1
M-MLSASVQKQ-----I-Q-----PL-V-NFQR------AI------NMEPFF-----RR
KDKVVFVVGPTGTGKSRLAIDLAARIP-AEVVNCDKMQVYKGLNIVTNKVTEEECHGVPH
HLLGFV-DPD-ANFNPNDFCHHASEVIKSIIARDRLPIVAGGSNSFIEALVNDD------
---------PEFRLRYECCFLWVDVSLPVLHSFVSQRVDRMVEAGLVSEARSIFDPS---
-NTNYSQGLRRAIGVPELDHYFRNEATA--------DAKTRAKLLDAALAKIKENTCVLA
CRQLQKIHRLYNQWSWNMHRINATEVFLK-S---------G----EDAWEKLVAGPSSMI
VEQFLYYEDHMGT----TVPSKTAPVMASTVIPIPIPIPAMASAVTR
>gnl_Manes_v6.1_Manes.15G148500.1
M-EFALPS--------------KMPV-AHSLPARMRMRSHIQ--AIPSVHPF--E-AQIK
KQKTLFILGATGTGKTKLSIDLATHIP-AEIINSDKIQVYKGLDIVTNKIAEDERKGIPH
HLLGFM-DPE-ADFTVQDFCTHVHVAMTRIINNGSVPIIVGGSNNYIRRLVEDP----C-
---------TKFKSNFDSCFLWVDVDLPVLYKRVAQRVDEMVEAGLVEEVRAMVAP----
-GADYTRGVWRAIGVPEMDDYLHAEKVMA-------DEKTKRMLLEAAIYRIKQNTCKLV
DSQLRKINQMIDELGWKLHRIDATCVLET-R---------G-GGAVEAWEEVVLEPSLAI
VRDFLEGQD--------------------------------------
>gnl_Manes_v6.1_Manes.01G209100.1
M-RFSMSICQQ-----THH-----HM-L-DIPA-----GRL------KMDIV--T-PRWQ
KAKVVILIGATGTGKSRLSIDLATQFP-AEIVNSDKMQVYRGLEVTTNKITEEERSGIPH
HLLGEV-NPN-ADFSSKDFCNMASLAVDSISNRGLLPIIVGGSNSYIEALVDDE----D-
---------FRFRSKYECCFLWVDVSLPVLNEFLCKRVDEMVSNGMVDEVRNIFDP----
-YADYSKGIRRSIGVPELDKYLRAEAFL--------NGENSDRLLVEAIREIKNNNCKLA
RRQLEKIRCLKNVKGWNLHRIDATQVFRN-R---------GNKKGEEAWKKQVTIPSSAI
VREFLYSSVTAAK----VPAAAAAA-----------AAAAAAAA-NK
>gnl_Manes_v6.1_Manes.14G103300.1
M-RLPFPTSHC---------LPSLPF-LPFFKPSPPRGVRMDS-SDRPISTLS---LRRQ
KDKILVIMGATGCGKSKLSIDLATRFQ-AEIINSDKMQVYKGLDITTNKIPIHERNGVAH
HLLGVF-DPLDGEVSASEFRLTAGLAISDILSRQKLPMVVGGSNSFIHALVVDRFNPDLD
VFGGAS-NPVSTQLRYNCCFVWVDVSLPVLEDYLCYRVDEMLESGMPEELSEYYRWE---
-DPASQPGLRKAIGVPEFERYFKRYPPGRAGAGGGEWDEAQRREYEEAVREIKENTCELA
KRQIGKMMRLKG-AGWELQRVDATEAFRE-AMKVRTSDSSKNKRWMEVWERDVVQPSMKI
VNRFLEE----------------------------------------
>gnl_Manes_v6.1_Manes.03G185000.1
M-RFSASVQKQ-----I-Q-----PL-V-NLQR------AI------NMEPFF-----RR
KDKVVFVVGPTGTGKSRLAIDLATRIP-AEVINCDKMQVYKGLDTVTNKVTEEECRGVPH
HLIGVVEDPI-ANFTCDDFRFHALEAVNSVVARDRLPIIAGGSNSFVEALANDD------
---------PDFRLRYECCFLWVDVSLPVLHSFVSERVDRMVKAGLVKEVRSMFDPS---
-KSNYSQGIRRAIGVPELDQYFRNEHIV--------DAKNRAKLLDRAIAKIKENNCILA
CRQLRKILRLYNRWSWKMHRIDATEVFLK-S---------G-EEAEEAWEKLVAGPSSRI
VEQFLYDGDHMTT----IVPSETVTVMASA--GIPIPIPAMVAAVTR
>gnl_Medtr_Mt4.0v1_Medtr3g019820.1
M-------------------------------------------------ALTSSTST--
---------STEKKKTKLSINLGTQFP-SEIINSDKIQVYNGLDIVTNKVQESERCSIPH
HILGIIDDPE-YDFTMDDFCKHVLEALDLITQNGHLPIIVGGSNSYLKKLLEDP----T-
---------NAFHSKYDCCFIWLDVSLPILFPYLDKRVDEMVAAGMVDEIRDFFVL----
-GADNTKGIRRAIGVPELDSYFEMEMKKGI------DDAEKEKILKESIRKTKQNTFILA
ENQLSKIQNMADTLGSMIIKIDSTEVFKALR---------G-EDYQKLHHEIVIKPSMKI
VKRFLEGTSYGRNAKYS--LNGV------------------------
>gnl_Medtr_Mt4.0v1_Medtr3g011590.1
M-------------------------------------------------ALTTSTLTE-
KKKVLFILGATGTGKTKLSINLGTQFP-SEIINSDKIQVYKGLDIVTNKVQESERHSIPH
HILGIIDDPE-YDFTVDDFCNHVLEALNLITENGHLPIIVGGSNSYLKKLIEDP----T-
---------IAFHSKYDCCFIWVDVSLPILCPYLDKRVDEMVESGMVDEIRDFFVP----
-GADYTKGIRRAIGVPELHSYFEIEKKECI------DDAQKEKILKEAITKTKQNTFILA
ENQLSKIRNMADKLGSMINNINSTEVFEALR---------G-EDYHHLHQEIVINPSMKI
VKRFLEETSPIGNSKYS--SNGV------------------------
>gnl_Medtr_Mt4.0v1_Medtr3g019930.1
M-------------------------------------------------ALTTSTSTTE
KKKVLFILGATGTGKTKLSINLGTQFP-SEIINSDKIQVYNGLDIVTNKVQESERCSIPH
HILGIIDDPE-YDFTMDDFRKHVLEALDLITQNEHLPIIVGGSNSYLKKLLEDP----T-
---------NAFHSKYDCCFIWLDVSLPILFPYLDKRVDEMVAAGMVDEIRDFFVP----
-GADNTKGIRRAIGVPELDSYFEMEMKKGI------DDVEKEKILKESIRKTKQNTFILA
ENQVSKIQNMADTLGLMINKINSTEVFEALR---------G-EDYQKLHQEIVIKPSMKI
VKRFLEETSHGRNAKYS--TNGV------------------------
>gnl_Medtr_Mt4.0v1_Medtr3g019980.1
M-------------------------------------------------ALTTSTLTN-
KKKVLFVMGTTGTGKTKLSINLGTQFP-SEIINSDKIQVYKGLDIVTNKVQKSERCSIPH
HILGIIDDPD-YDFTMDDFCKHVLEALDLITQNGHLPIIVGGSNSYLKKLLEDP----T-
---------IAFHSKYDCSFIWLDVSLPILFPYLDKRVDEMVAVGMVDEIRDFFVP----
-GADNTKGIRRAIGVPELDSYFEMEMKKGV------DDAQKEKILQESIRKTKQNTFILA
ENQLSKIQNMAAKFGSMINKIDSTEVFEALR---------G-EDYQHLHQEIVIKPSMKI
VKRFLEGTSHGRKAKHS--PNGV------------------------
>gnl_Medtr_Mt4.0v1_Medtr3g019900.1
M-------------------------------------------------ALTTSTSTTE
KKKVLFILGATGTGKTKLSINLGTQFP-SEIINSDKIQVYNGLDIVTNKVQESERCSIPH
HILGIIDDPE-YDFTMDDFRKHVLEALDLITQNEHLPIIVGGSNSYLKKLLEDP----T-
---------NAFHSKYDCCFIWLDVSLPILFPYLDKRVGEMVAAGMVDEIRDFFVP----
-GADNTKGIRRAIGVPELDSYFEMEMKKGI------DDVEKEKILKESIRKTKQNTFILA
ENQVSKIQNMADTLGLMINKINSTEVFEALR---------G-EDYQKLHQEIVIKPSMKI
VKRFLEETSHGRNAKYS--TNGV------------------------
>gnl_Medtr_Mt4.0v1_Medtr3g020760.1
M-------------------------------------------------ALTTSTLTE-
KKKVLFILGSTGTGKTKLSINLGTQFP-SEIINSDKIQVYKGLDIVTNKVQESERCSIPH
HILGIIDDPE-YDFTVDDFCKHVLEALDLIIENGHLPIIVGGSNSYLKKLVDDP----V-
---------IAFHSKYDCCFIWVDVSLPILFPYLDKRVDEMVEAGMVDEIREFFVP----
-GADNTKGIRRAIGVPELDSYFEIEMKKGI------DDAEKEKILKEAIRKTKQNTFKLA
ENQHSKIQNMADKLGSMIKKINSTEVFEVLR---------G-EDYQHLYQDIVIKPSMKI
VKRFLEETNPRKNEKYS--PNGV------------------------
>gnl_Medtr_Mt4.0v1_Medtr3g020100.1
M-------------------------------------------------AFATSTLT--
EKKVLFILGATGTGKTKLSINLGTQFP-SEIINSDKIQVYKGLDIVTNKVQESERCSIPH
HILGIIDDPE-YDFTMDEFCKHVLEALDLIIENGHLPIIVGGSNSYLKKLLEDP----T-
---------IAFRSKYDCCFIWLDVSLPILFPYLDKRVDEMVQAGMVDEIRDFFVP----
-GADNTKGIRRAIGVSELDSYFEIEMKKGI------DDAQKEKILKEAIRKTKQNTFILA
ENQLSKIQNMSDKLGSMVKKINSTKVFEALR---------G-ENYQDLHQEIVIKPSMKI
VKRFLEETSHGRNVKFS--PNGV------------------------
>gnl_Medtr_Mt4.0v1_Medtr3g020155.1
M-------------------------------------------------AFATSTLT--
EKKVLFILGATGTGKTKLSINLGTQFP-SEIINSDKIQVYKGLDIVTNKVQESERCSIPH
HILGIIDDPE-YDFTMDEFCKHVLEALDLIIENGHLPIIVGGSNSYLKKLLEDP----T-
---------IAFRSKYDCCFIWLDVSLPILFPYLDKRVDEMVQAGMVDEIRDFFVP----
-GADNTKGIRRAIGVSELDSYFEIEMKKGI------DDAQKEKILKEAIRKTKQNTFILA
ENQLSKIQNMSDKLGSMVKKINSTKVFEALR---------G-ENYQDLHQEIVIKPSMKI
VKRFLEETSHGRNVKFS--PNGV------------------------
>gnl_Medtr_Mt4.0v1_Medtr3g020740.1
M-------------------------------------------------ALTTSTLAE-
KKKVLFILGATGTGKTKLSINLGTQFP-SEIINSDKIQVYKGLDIVTNKVQESERCSIPH
HLLGIIDDPE-YDFTVDEFCKHVLEALALIIANGRLPIIVGGSNSYLKKLVEDP----S-
---------IAFHSTYDCSFVWLDVSLPILFPYLDKRVDEMVGAGMVDEIREFFVP----
-GADNTKGIRRAIGVPELDSYFEMEMKKGV------DDAEKEKILKEAIRKTKQNTFILA
ENQHLKIQNMANKLGSMINKINSTKVFEALR---------G-EDYQHLYQEIVIKPSMKI
VKRFLEETSPRKN----------------------------------
>gnl_Medtr_Mt4.0v1_Medtr2g022140.1
MPATSSYACKQEV-----------SL-I-NFQK-----------GLNKMESLF---HNRN
KDKVVVIMGATGTGKTKLAIELAKHFP-AEIVNSDKMQVYKGLDITTNKVTEEECDGVPH
HLLGVF-DPT-TNFTANDFCYHACSAIDSIVEKDGLPIIAGGSNSYLDTLVNHC------
---------TEFRLRYECCFLWVDVSLPVLHSSLQSRVDRMIEAGQVDEVREFFDPF---
--GDYTKGIRRAIGVPEFHDFLVAEANSA-------DERTKKRLLEAAISRLKINNCTLA
NRQVQKIRRLNGMWKRSMHRLDATETHLR-S---------GSHTSKEVWEDHVLAKSLVI
LYNFLYGETHAHSRIL-NVIANFSA---------SLALPAVAAAI-R
>gnl_Medtr_Mt4.0v1_Medtr2g075100.1
M-------------------------------------------------AFTTSTLAEK
KNKVLFILGATGTGKTKLSINLSTYYP-AEIINSDKIQVYKGLDIVTNKVLESERCSIPH
HILGIIDDPE-YDFTMNDFCKHVLESLDLIIGNGHLPIIVGGSNSYLRKLVEDP----T-
---------IAFLSKYDCCFIWVDVSLPTLFKYVGKRVDEMVEGGMVDEIREYFVP----
-GADNTKGIRRAIGVPELDSFFAIEKKSGI------DDAIKEMILKKAIEETKQNTCILA
KNQLSKIQNMTHMLESMVYKIDSTEVFEALR---------G-EDYKHLHQEIVIKPSKEI
VKRFLEETTDEGYEKYS--SNGV------------------------
>gnl_Medtr_Mt4.0v1_Medtr7g007180.1
M-------------------------------------------------AFASS-SLAE
KKKVMFVMGATYIGKTILFIYLGTHFL-YEIINSNKIQIYKDLDLTP-------------
------------------------------------------------------------
------------------------------------------------------------
------------------------------------------------------------
------------------------------------------------------------
-------T---------------------------------------
>gnl_Medtr_Mt4.0v1_Medtr7g407170.1
M-------------------------------------------------AFTTSTLAEK
KNKVLFILGATGTGKTKLSINLGPHYP-AEIINSDKIQVYKGLDIVTNK----RALQIPH
HILGIINDPE-YDFTMYDFCNHVVESLDLIIGNGHLPIIVGGSNSYLKKLVEDP----A-
---------ISFLSKYECCFIWVDVSLPTLYQYVGKRVDEMVQTGMIDEIREYFVP----
-GADNTKGIRRAIGVPELDSFFAIEKKSGI------DDAIKENILKEAIEKTKQNTCILA
KNQLSKIQNMAHMLGSMVYKIDSTEVFETLR---------G-EDYKHLHQEIVIKPSKEI
VKRFLEETTDGRYEKYS--PNGV------------------------
>gnl_Medtr_Mt4.0v1_Medtr7g028880.1
M-------------------------------------------------AFTTSTLAEK
KNKVLFILGATGTGKTKLSINLGTHFP-AEIINSDKIQVYKGLDIATNKVPESERCSIPH
HILGIIDDPE-YDFTMNDFCNHVLESLDLITGKGHLPIIVGGSNSYLKKLVEDP----A-
---------ISFLSKYDCCFIWVDVSLPTLYQYVGKRVDEMVQAGMVDEIREYFVP----
-GADNTKGIRRAIGVPELDSFFAIEKKSCI------GDAIKEKILKEAIENTKQNTCILA
KNQLSKIQNMARMLGSMVYKIDSTEVFEALR---------G-EDYKHVHQESVIKPSKEI
VKRFLEETTDEGYEKYS--PNVV------------------------
>gnl_Medtr_Mt4.0v1_Medtr7g024250.1
M-------------------------------------------------AFTTSTLAEK
KNKVLFILGATGTGKTKLSISLGTHYP-AEIINSDKIQVYKGLDIVTNKVPESERCSIPH
HLLGIIDDPE-YDFTMNDFCKHVLESLDLIIGNEHLPIIVGGSNSYLKKLVEDP----S-
---------IAFFSKYDCCFIWIDVSLPTLFQYVGKRVDEMVEAGMVDEIREYFVP----
-RADNTKGIRRAIGVPELNSFFEIEKKNGI------DDAQKEKILKEAIGKTKHNTCILV
ENQLLKIHNMADMFGSMVYRIDSTKVFEALR---------G-EDYKHLHQEIVIKPSKEI
VKRFLEETTDGGYEKYS--PNDV------------------------
>gnl_Medtr_Mt4.0v1_Medtr7g007190.1
M---------------------INPL------------------------NMVSS-ILAE
KNKVLFIMEATGIGKNKFTIYLDTRFL-YEIINSDKI-----------------------
------------------------------------------------------------
------------------------------------------------------------
------------------------------------------------------------
------------------------------------------------------------
-----------------------------------------------
>gnl_Medtr_Mt4.0v1_Medtr7g024230.1
------------------------------------------------------------
-------MEPTAV-NYKLSIYLGAQFL-FEFINFNKFQVYKGFDLSPTRYYNMNI--VQF
H-----------------------------------------------------------
---------IHFIQKNYCCFIWLDVYFPILFQSLYKRVDQMVEAELEYEIREIFVSGPY-
----CTLGL---------------------------------------------------
------------------------------------------------------------
-----------------------------------------------
>gnl_Medtr_Mt4.0v1_Medtr7g407160.1
------------------------------------------------------------
-------MDATRTGK-KKSIYFDTQFL-YEIINSNEIQIYKDLELSPTGF----------
------------------------------------------------------------
----------EYPRR------W-KVYFSSASCIHYER-----EPSFWLMLRK--------
------------------------------------------------------------
------------------------------------------------------------
-----------------------------------------------
>gnl_Medtr_Mt4.0v1_Medtr1g072540.1
M-SISLSMCRL-----IRQ-----PL-TSNVQC-----SGK------KLN-----MRQIQ
KENVVLVMGATGTGKSKLSIDLANYFP-SEIINSDKIQIYEGLDIVTNKITLEEQKGIPH
HLLGTH-NPN-IEFTSNDFREKSTSAIDLIMSGGNLPIIVGGSNSYLEALVDDD----D-
---------YNFRSRYNFCCLWVDVSMPILRSYIDQRVDQMLNSGMVNELRPFYNP----
-NGDYSKGIRKAIGVPEFDEYFRRESYV--------DDETRKMLLDKAVSEMKINTWKLA
KKQLGKIDWLKNVKRWNIHRLDATPVFKK-H---------G-KEADETWKKIVAEPSAMI
VAQFLYNSRNPAN----VVKSSSN-LRVPI-----SQGDLMATA-T-
>gnl_Medtr_Mt4.0v1_Medtr1g110590.1
MTTTTTPSYHKPIFHHYSHT-LFTPS-SSSATHTRPHCPRMEI-------SPS---RHRR
KDKVLIIVGATGSGKSRLSVELATLFPYSEIINSDKIQVYRGLDITTNKIPFHQRNNVPH
HLLGDI-DPSHGEFSPSDFRRHAGDIISDITSRRKLPIIVGGSNSFIHALLVERFDPESN
VFDESSSTSISSDLRYKCCFLWMDISFPVLSEYLLKRVDDMFDSGMVNELAEFYEPD---
--ADNQTGLRKAIGVPEFDRFFKQYPPQVGPDESERHNPMREGAYIEAVKAIKDNTCQLA
KRQIGKILRLKR-AGWDLQRIDATEAFRA-VLTSE-SNGGG-EEFTGVWKKQVLEPSVKI
VKRFLME----------------------------------------
>gnl_Medtr_Mt4.0v1_Medtr6g045293.1
M-------------------------------------------------AFTTSILAEK
KNKILFILGATGTGKTKLSINLGTRYP-AEIINSDKIQVYKGLHIVTNKVPESERCSIPH
HLLGIIDDPE-YDFTMNDFCKNVLESIDLIIGNGRLPIIVGGSNSYIKKLVEEP----T-
---------IAFLSKYDCFFIWVDVSLPTLFQYVGKRVDEMVESGMVDEIREYYAP----
-GADNSKGIRRAIGVPELDSFFQIEKKNDI------DDAQKEKILAEAIRKTKQNTCILV
QNQLLKIKNMAQILGSMVYKIDSTEVFEALK---------G-EDYKHLHQENVVKPSIEI
VKRFLEETPVGEYEKYS--LNGVSN------------------AK--
>gnl_Medtr_Mt4.0v1_Medtr6g045287.1
M-------------------------------------------------AFTTSILAEK
KNKILFILGATGTGKTKLSINLGTRYP-AEIINSDKIQVYKGLHIVTNKVPESERCSIPH
HLLGIIDDPE-YDFTMNDFCKNVLESIDLIIGNGRLPIIVGGSNSYIKKLVEEP----T-
---------IAFLSKYDCFFIWVDVSLPTLFQYVGKRVDEMVESGMVDEIREYYAP----
-GADNSKGIRRAIGVPELDSFFQIEKKNDI------DDAQKEKILAEAIRKTKQNTCILV
QNQLLKIKNMAQILGSMVYKIDSTEVFEALK---------G-EDYKHLHQENVVKPSIEI
VKRFLEETPVGEYEKYS--LNGVSN------------------AK--
>gnl_Medtr_Mt4.0v1_Medtr4g117330.1
MNIFSVSGCK--------------PL-V-SFQP-----------PLMDNNSLF-Q-QHRN
KEKVLVIMGATATGKSKLAIDLATHFP-AEIINSDKIQVYKGLDITTNKVTEEECRGVHH
HLLGTI-DPN-SDFTSKEFCEQATMATGSIVARDGLPIIAGGSNSYIEALVNHH------
---------HEFHTRYECCFLWVDVSRQVLQSSLSTRVDRMIEAGQVDEVREIFNKE---
-NHDYTRGIRRAIGVPEFDQFFRAELEGKV------DERTMKKLLEVAIDALKINNIKLA
NRQVQKIHRLYGMWKRNMHRLDATEVVLK----------------EKTWEDCVLTKSLRI
VHKFLYDDCSVRVRNGGVVPANIGS-------------ATVATAV-H
>gnl_Mimgu_v2.0_Migut.E00350.1
MKGITLPV--------------VFPT-KSSPPPPSSRWAHMA---STTTITAA---AARR
HKKIVVIMGPTGCGKSKLSVDLATRFPSSEIINSDKIQVYRGLDITTNKIPPHERKGVPH
HLLGEF-DPSEPEFTPSDFRSSASSTISEILSHRKVPFIVGGSNSLIYALLAKKFDPELD
VFSGSN-SVFCKELRYSCCFIWVDVSLPVLNEYLVKRVDDMLDSGMFDELAEYFADP--E
SDSVSQSGLKKAIGVPEFERYFRRFRDDWRLD----DDVAKRRAYEEALWAIKENTCRLA
KRQLWKILRLRDAAGWDIKSVDATASVTA-AAMGG-----GGRRVADIWERQVVEPSVKI
VRRFLME----------------------------------------
>gnl_Mimgu_v2.0_Migut.N00150.1
M-------------------------------------------------AFSPQ-QRRR
QEKVVVVMGATGTGKSRLSVDLATRFY-GEVINSDKMQVYKGLDVATNKSTAADRRGVPH
HLLGIVDDPD-AAFTAAEFVRRSSMAAEEISGRGRLPIIAGGSNSLVEALTVAD------
---------RQFRSRYECCFLWVYVSAPVLHSVVSERVDRMVAGGLVEEAAEFFNP----
-SGDYSRGIRRAIGVPELHEFFKNGPFVG-------GEAAGADLLEAAIVEIKENTCKLT
RRQLGKIWRLREKAGRRMHRLDATGVFLN-R---------G-GEAVEAWEKMVVGPSTRI
LARFLISEDEEEDAHSQ--PVTVDQ------------------AY--
>gnl_Mimgu_v2.0_Migut.D00273.1
M-KMSLSVSKQ-----V-R-----PL-L-HIPG-------------SDNQ------LLRH
KEKVVVVMGATGTGKSRLSIDLATRFA-AEVINSDKMQVYQGLDIATNKITDEERRGVPH
HLLGVVADPE-TDFSAGNFRAVASISMRSILGRGHLPIIVGGSNSFVEALVD--------
---------MNFQLRYDCCFLWVDVGMPVLHSFVSDRVDKMVERGMIDEVRDFYRP----
-NADYSRGIRRAIGVPELDEFFRVESFC--------DDETRARILAEAIDSIKSNTSRLS
RRQLEKIHRLRNIKGWRMHRLDATDVFRK-R---------G-GEAEAAWENTVAGPGAAL
VSRFLYDMEPAPA----VVCGGVAAAMRGV------GRPLMATA-TH
>gnl_Mimgu_v2.0_Migut.L01058.1
M----------------------------------------------YTRAAA---VLRR
KKKIVVIMGATGCGKTKLAVDLASRFPSSEIINSDKIQVYRGLDITTNKIPFADRRNVRH
HLLGDF-DPSDPEFTPSDFRASASSAVAHILSRRRTPFVVGGSNSFVYALLAERFNPESD
VFAAESDSAFCRELRYSCCFIWIDVSLPVLNRHLAKRVDHMLDSGMADELAEYFKNQ--R
SDSVSQRGLKRAIGVPEFERYFKWGMG----------------DVEEAVGAIKENTCQLA
ERQVGKILRLRDAAGWELKRVEATAAIRA-AAEGG-----G--GAADIWEREVVEPSVKI
VKEFLME----------------------------------------
>gnl_Mimgu_v2.0_Migut.G00264.1
M-RISFSACKPPQ--AAAP-----PL-V-NFPA-----GLIN-----IMDKLILP-RQRR
KEKVVVVMGATGTGKSRLSIDLATRFG-AEIINSDKMQVYRGLDVVTNKVTAAECRGVPH
HLLGIA-DPD-DDFTAADFVERASLAAEEITHRGRLPIIAGGSNSFVKALVSDD----H-
----------YFRSRYECCFLWVDVSLPVLHYFVSKRVDRMVVAGL--------------
------SGYRRAIGVPEMDEFFRNETLV--------DDVTRADLLERAVDQIKACTRNLV
CCQLRNIARLEEHLERRIHRLNATEALLR-H---------G-GDADEAWERVVAGPGTAI
VGRFLCDEPPTP-------PMSSSAILGPT-----NSTAAVAAA-TR
>gnl_Musac_v1_GSMUA_Achr3T09080_001
MVLLSLHACKADR-------MPSYPLFVPSVPCRL--------PPLVDVPAVA---RMVY
KDKVVFILGTTGSGKSKLAIALAKSFR-GE------------------------------
-----------ADFTASHFRREATRAVESILGRGGLPIVAGGSNSYIEELVEGV----G-
---------GEFRSRYDCCFLWVDVELPVLHEFVSSRVDKMVEQGLVKEARAAFRP----
-DGDYSRGIWRSIGVSEMDGYFRSGDSAG-------DGETKARMLEAAVDAIKANTCRLA
CCQLQKIRRFCA-MGWDVHRIDATEFFQR-R---------G-RSEEELWEEVVGEPGAAI
TRSFLASKNQNNE---------------------LDATANAAT----
>gnl_Musac_v1_GSMUA_Achr3T29480_001
------------------------------------------------------------
-------MGATGTGKSKLSIELATRFS-GEVVNSDKIQVYRGLDVTTNKMPVVERCGVPH
HLLGEV-DPAAGEVSPATFREMAARAIAGINGRGRLPVVAGGSNSMVHAAMA--------
--------------------------AAALADQLDRRVEEMVAAGMVEELGRYFAAEVED
AGELRHPGLAKAIGVAELREYFRGEGR------------GTAAAYQAAMAAIKANTRRLA
EEQVRKIERLEE-MGWPLRRLDATATVTA-RLAGS-----ATEQAEAAWERDVAGPSSAA
VEQFLKEAVEGHAVSSH-----------------IYT----------
>gnl_Musac_v1_GSMUA_AchrUn_randomT01160_001
------------------------------------------------MGSF--K-SRGG
KDKVVFVMGATGTGKSRLAVDVAIHFG-GEIVNSDKMQVYDGLDV---------------
---------------------------ESIARRGRLPIVAGGSNSYIEELVEGA----G-
---------REFWRRYECCFLWVDVQLPVLHKFVAERVDRMVERGLVEEVRGLFDP----
-DADYSRGVRRAIGVPEMDRYLRAEAAE-A------DEATKARLLEAAIDEIKANTCKLT
CCQLQKIHRLCTLSGWNVHRVDATDVFRR-A---------G-KEVDEAWASLVAGPSVEI
VAEFLHQAPAAE-------PKAAARVKVAS--------SLVGATV--
>gnl_Musac_v1_GSMUA_AchrUn_randomT15750_001
M-SFSLLLCLQRI-----------PVQSRELPSSS--------QYIFPMGSFE--TRSGP
KDKVVLVLGATGTGKSRLAVDLAAYFD-GEI-----------------------------
-------------FTASDFRREAILAVESIVRRGRLPIVAGGSNSYIEAMIEGA----G-
---------REFRRRYECCFLWVDVQLPVLHAFVAERVDCMVGRGLVQEVRGLFDP----
-GVDYSRGIRRAIGVPEMDRYLRAEGTET-------DEEAKARLLEVALDEIKANTCKLT
CCQLQKIHRLSTLSGWNVNKVDATEVLRK-K---------G-KKEDEAWAAQVACPSIEI
VAKFLQQTITEED----QVAEAAAQVLAAT--TTKAAAALVTAAST-
>gnl_Musac_v1_GSMUA_Achr4T06810_001
------------------------------------------------------------
-------MGATGTGKSKLSVELATVFD-GEVVNSDKIQVYRGLDITTNKMPLGERCGVPH
HLLGEL-DPAAGELDPAGFRDMAARAIAGIAGRGRIPVVAGGSNSFIHAAMAGRYDPRQS
PFTAGWTRKEAGALRYRCCFLWVDVDAAALAEQLDRRVEEMVAAGMVEELGRYFAEEAEQ
AGKSRHPGLDKAIGVSEFREYFLGEGR------------GTEAAYEAAVVAIKANTRRLA
EQQARKIEQLVE-LGWPLLRLDATPTVLA-RLSGTA---AAAAEAEAAWEKHVAGPSAVA
VEQFLNGDVEAHHHHHH-----------------IPS--PLLY----
>gnl_Musac_v1_GSMUA_Achr2T06730_001
------------------------------------------------------------
-------MGATGTGKSKLFIDLSAMFS-GEVVNSDKIQVYRGLDITTNKIPVVER-----
----------------------------------------SGSNSFIHALLLERYDSRRN
PFGPDGTGEEVERLRHRCCFLWVHVEAAVLA-----------------------------
------------------------------------------------------------
------------------------------------------------------------
-----------------------------------------------
>gnl_Musac_v1_GSMUA_Achr9T21400_001
------------------------------------------------------------
-------MGATGTGKSKLSIDLATEFS-GEVVNSDKIQVYRGLDITTNKMPVADRCGVPH
HLLGDL-DPAAGELPPAAFREMVARAISGIAGRGRLPVVAGGSNSFIYAAMAGSYDPGRS
PFAGARRKSGNELSRHVCT---TDGERPLLRSAAVITPSSPPTNTLSSRPATFMTLRRRG
RHSAAAAGVRATLGSHTLTA-------------------------AAALAPSAADTTTAG
E------ARLTAAGAWA--RNDLSSSPRS-RSMSEI----------RPSERSNPGPSPSH
VLTTTPPNARS-----------------------KPPSRPWSS----
>gnl_Musac_v1_GSMUA_Achr1T12830_001
------------------------------------------------------------
-------MGATGTGKSKLSVDLSVMFS-GEVVNSDKIQVYRGLDITTNKIPVVERRGVPH
HLLGEL-DPAAGELPPVGFRALAERAIGDISARGRVPVLAGGSNSFIHALLSDRERER--
------------------------------------------------------------
------------------------------------------------------------
----------------ERER-----------------------------EREVI------
----LES----------------------------------------
>gnl_Musac_v1_GSMUA_Achr1T23110_001
------------------------------------------------------------
-------MGATGTGKSKLSIDLSAMFS-GEVVNSDKIQVYRGLDITTNKIPEAERRGVAH
HLLGEL-DPAAGELPPAGFRALAGRAIGDISARHRVPVLAGGSNSFIHALLSDPYDPKRD
PFCPAERQEAEEGLRYRCCFLWVHVDAAVLTEHLDRRVDEMVGEGMIKELERYFAEEWE-
--AGRHPGLGKAIGVPEFQGYFTGRGG------------RTAAAYEAALSAIKANTRRLA
EEQVRKIKRLAA-TGWPLRRVDATAAVAA-KVAGE-----G--GTTAPWRRDVLGPSAAA
VGRFLEKDGEGHNQHLL----------------SYRTRVVLPS----
>gnl_Musac_v1_GSMUA_Achr5T07950_001
M-------------------------------------------------SSS---LLHS
KEKVVFVLGVTGSGKSKLAIALAKCFN-GEVVNSDKMQVYDGIPVITNKVTEEEKEDVPH
HLIGGV-NPE-GNFTAADFRREATRLVEAILARGRLPIIAGGSNSYVKKLVEGD----G-
---------CGFRSRYDCCFVWVDVDLTVLRDFVYARVDKMVELGLVEEARSMFKP----
-DGDYSTGIRLSIGVREMHLYFQSEEGA--------DEETKARLLEASLDKVKANTFDLT
CGQLQKIQGFRV-MGWDLHRVDSTEFFRQ-R---------G-QGAEELWKEVVWAPSAEI
VRSFLATENKNET----DVVAEVAPVEDETVEKTVEKESQVAASYT-
>gnl_Nelnu_v1.0_NNU_012622-RA
----------------------------------------ME-------STNRQQ-WRKD
KGKMVVIMGVTGSGKSRLSIDLATRFP-AEVINSDKMQVYKGLDITTNKMPMHERLGVPH
HLLGVV-DSSYGEFSPSDYRLFGASVISSICARRRLPLVVGGSNSFIYALLSDRFNPDSD
GLN-----SVSADLRYNCCFLWVDVSLTVLYEYLSQRVDDMLAAGMVEELAEFYDPEA-E
SDKRDQVGIRKAIGVPEFDRYFRKFPPGGHFR--IERDGARRELFEEAVKAIKDNTNQLA
KRQLKKIMRLRS-AGWDLRRLDATEAFRA-VLASD----TG--KSSEIWEEELLGPSVKI
VNRFLEE----------------------------------------
>gnl_Nelnu_v1.0_NNU_009848-RA
M-----------------D-----------------------------------K-EKQR
KPKLVIVMGPTGSGKSRLSIDLASHFP-IEIINADSMQVYEGLDVLTNKVSLHERKGVPH
HLLGTI-SPN-AEFTSKDFRDSA-------------------------------------
--------------------------IP--------------------------------
------------------------------------------------------------
------------------------------------------------------------
-----------------------------------------------
>gnl_Nelnu_v1.0_NNU_018841-RA
M-----------------------------------------------------------
-------------------------------------QVYEELDIATSKRS-------AH
H-------PA-VDFSILNFCCLASLAVESVVGRDRLPIIVGGSSSYIRALVNDN------
---------LEIQSRYDCYFLRVDLCSTRLYR------SEWLRPGWLQKYRV--------
----------------SLNR----------------------------------------
-------------KSWT--------------ILGDT----G-------------EPS---
-------DCRS------------------------------------
>gnl_Nelnu_v1.0_NNU_007024-RA
------------------------------------------------MESF--N-VRRP
KNTVVFVMGATGTGKSKLSIDLATHFR-AEIINSDKMQVYEGLDIATNKVTEEEMCGIPH
HLLGVV-HPD-ADFTAEDFRRAASLAVESIVSRDKLPIIVGGSNSYIEALVEGG----G-
---------REFGSKYDCLFLWVNVSLPVLDKFVSDRVDGMVEAGLVDEIRKVFKP----
-EADYSRGIRKAIGVPEFDGFLRAEAAATA------DEETMAGLLGAATDDVKVNTCKLV
RCQLEKILRLRDVRKWNLHYLDATQVFER-Q---------G-KEAGEAWEKLITGPAKEY
VRKFRYRGIEDRA----VATAAAPTIKTPV------MSSAVAAA-TR
>gnl_Nelnu_v1.0_NNU_001581-RA
M----------------------------------------------GMESF--T-VRRP
KDKVVFVMGATGTGKSKLSIDLATRFP-AEIVNSDKMQVYEGLDIVTNKVTEEEQRGIPH
HLLGVV-DPD-ADFTALDFCRSASHAIESIVSRDRLPIIVGGSNSYIHALVNDD------
---------LEFRSRYECCFLWVDVCLPVLHSSVSKRVDRMVEAGLVDEVRRFFEP----
-EADYSRGIRRAIGVPEMDRFLRXEASALK------DEEILAILLEEAIEEIKVNTCTLA
RCQLQKIYRLKELLRGKMHCLDATEVFLK-H---------G-KEAEETWEKLVAGPGTNI
VRHFFYKAEDHAP----TASAAAATIKAAV------MGKAVAAA-TR
>gnl_Nelnu_v1.0_NNU_001256-RA
M-RLSFPT---------------VPS-LPAIKPARCRWVRME-------STTRRQDKDND
KNKIVVIMGVTGTGKSRLSIEIATRFP-AEVINSDKMQVYRGLDITTNKIPMHERLGVPH
HLLGVV-DPSDGELSSSEYRLLGASAISAISARHRLPLVVGGSNSFIHALVSDRFDPGSD
GLDGL--NSVSAELRYDCCFLWVDVSLPVLYKYLARRVDDMLHVGMFEELAVFYEQEGKK
SHTARRVGIRKAIGLPEFVNYFRVFRPGDGMTTQLEGEVERRVLFEEAVKAIKDNTNELA
KRQLEKIQRLRS-GGWDLQRLDATEAFRA-VLASDS------K--SDLFAEAVLSETD--
----LEDDSAS------------------------------------
>gnl_Orysa_v7.0_LOC_Os07g09220.1
M-------------------LNFHPS------------------------------LNML
GNKLVVIIGATGTGKTRLSIEIAKAIG-GEVVNADKMQIYDGLDITTNKVSLQDRCGISH
HLIASI-PRNAGDFPVSFFRSAAKTTINCIARRGHTPIVVGGSNSLIHGLLVDNFDSSID
PFGQLE-VSYRPTPRSQCCFLWVHVNEVILNEYLKHRVDDMVDAGLVEEIEEYFDTLS-V
NGHVPYVGLGKTIGVPELSEYFT-----------------GRVSCSDALSMMKTNTQILA
------------------------------------------------------------
-----------------------------------------------
>gnl_Orysa_v7.0_LOC_Os07g11050.1
M-ATSLSLPKPAA-VAVAA--AAIPR---LVPP--IDMSALS-PPLVSVS----R-SMVA
KHKAVVVMGATGTGKTRLAVDLALQFG-GEVINADKLQLHRGLDVATNKATADERAGVPH
HLIGVA-HPD-EEFTAADFRRAASRAAAAVAARGALPIIAGGSNSYIEELVDGD----R-
---------RAFRDRYDCCFLWVDVQLPVLHGFVGRRVDDMCGRGMVAEIEAAFDPD---
-RTDYSRGVWRAIGVPELDAYLRSCAAAG-------GEEERARLLANAIEDIKANTRWLS
CRQRAKIVRLDRL--WRIRRVDATEAFRR-R---------G-GAANEAWERHVAAPSIDT
VRSFLHGEFTTA-------AETTAAVPPPPF-----PMFALAAAG--
>gnl_Orysa_v7.0_LOC_Os01g49390.1
M--------------------------ASQKRPRR---VRME-SGRGGVASTT---AVRP
STGMVVIVGATGTGKTKLSIDAAQELA-GEVVNADKIQLYDGLDVTTNKVSLADRRGVPH
HLLGAI-RAEAGELPPSSFRSLAAAAAAGIASRGRVPVVAGGSNSLIHALLADPIDAAPD
PFADAD-VGYRPALRFPCCLLWVDVDDDVLDEYLDRRVDDMVGEGMVEELEEYFATTS-A
SERASHAGLGKAIGVPELGDYFA-----------------GRKSLDAAIDEIKANTRVLA
ARQVGKIRRMADVWGWPIRRLDATATIRA-RLSGA-----GRAAEAAAWERDVRGPGLAA
MRQFVGRADFNAAVDQL-----------------------------R
>gnl_Orysa_v7.0_LOC_Os03g24240.1
M-------------------------------------------------GVI---GQSP
KPKVVFVLGATATGKSKLAISIAERFG-GEVINSDKIQVHDGFPIITNKVTEEERAGVPH
HLLGVL-HPD-ADFTAEDFRREAAAAVARVLAAGRLPVVAGGSNTYVEALVEGG----G-
---------GAFRAAHDCLFLWTDVAPGLLRWYTAARVDDMVRRGLVGEARAGFVDGA--
-GADYTRGVRRAIGIPEMHGYLLAERSGGEAA----DDGELAAMLDGAVREIKANTYRLA
ATQVAKIRRLSALDGWDVRRVDATVVVAR-M-------AEG-APHRETWEAVVWKPCEEM
VGRFLEASAAVDD------DDNAAA------GSPAALAPMTAAAQ--
>gnl_Orysa_v7.0_LOC_Os03g24440.1
M-------CNGI--------------------------------------AAVGR-WLST
KPKVIFVLGATATGKSKLAIRLAARFD-GEVINSDKIQAHDGFPVITNKVTDEERAGVAH
HLLGGV-SPD-ADFTAEDFRREAAAAVARVHAAGRLPVVAGGSNIYVEALVAGG----G-
---------GAFLAAYDCLFLWTDVAPDLLRWYTAARVDDMVRRGLVGEARAGFDA----
-GADYTRGVRRAIGLPEMHGYLLAEREGGAGA--EDDDDLLAGMLEAAVREIKDNTFRLT
VSQVAKIRRLSALPGWDVRRVDATAVVAR-M-------AEG-APHGETWREVVWEPCEEM
VSRFLETPAAAAAVVAN--VGDAAA------GVPEAAAAAVVAAG--
>gnl_Orysa_v7.0_LOC_Os03g59570.1
M-QAYMAVPAPPA-------LTLLPR---------TVIRDRERAPLVLRH------GAGV
KHKAVVVMGATGTGKSRLAVDLALRFG-GEVINSDKMQIHSGLDVVTNKVTEEECAGVPH
HLISVA-RPD-DEFTAADFRREAARAAAGAVERGRLPIIAGGSNSYVEELVEGD----G-
---------RAFRERYECCFLWVDVDLEVLRGFVARRVDEMCRRGLVREVAAAFDPR---
-RTDYSRGIWRAIGVPELDAYLRSRGDGA-------DEEERARMLAAAVAEIKLNTFRLA
CRQHRKIERLDRM--WRARRVDATEVFRR-R---------G-HAADDAWQRLVAAPCIDA
VRSFLFEDQERS-------SIAAGK---PLFFASAAAAMAAAAAI--
>gnl_Orysa_v7.0_LOC_Os05g47840.1
MTRIATLV------------AASRPL-----------------------------RPGGE
DTRMVVIVGATGTGKTKLSIDAAKVIG-GEVVNADKIQLYDGLDVTTNKVSLADRRGVPH
HLLGAI-RPEAGELPPSSFRSLAAATAASIAARRLVPVIAGGSNSLIHALLADHFDASAD
PFSPAAFRHYRPALRFPCCLLWVHVDEALLDEYLDRRVDDMVDAGMVEELREYFATTT-A
AERAAHSGLGKAIGVPELGDYFA-----------------GRKTFSEAIDDIKANTRVLA
AAQVSKIRRMSDAWGWPIHRLDASDTVRA-RLTRA-----GSAAESASWERDVRGPGLAT
IRSFLADQSPPPRSEGT--AMETEP----------PPPPTLPP---R
>gnl_Orysa_v7.0_LOC_Os05g24660.1
M----------------------------------------------------EG-SRGD
KGKVVVVMGATATGKSKLAIDLALRFG-GEVINSDKIQVHDGLDVVTNKVTDEERAGVPH
HLIGGV-PPD-ADYGVDDFRRDAARAVASVLARGRVPVIAGGSNRYLEALLDGE----G-
---------GSFRERHELCFLWVDSRAPALHRYVRHRVDRMVEQGLVGEVRGLFRLD---
-DADYSRGIRRSIGVPEMDAYLRQEATGA---LLTHGDKYKVALLASAVGEIKANTWSLA
RRQLRKIHRLRGLPGWSLRRLDVTRVLEL-KVEAR-----SEAECAAAWEADVIAPAARE
VGMFLHGGGNVESGREEVVKMEVAA---------VGGAGAAAAAA--
>gnl_Phavu_v2.1_Phvul.003G093100.1
MNMVSVSACKA----------------VGSFNP-----------GVTMETSFF---RQRN
KEKVVVIVGATGTGKSKLSIDLATHFP-AEIVNSDKMQVYEGLDITTNKVTEEECRGVPH
HLLGTV-QSN-MDFSVNDFCHHATLAVGSILKRDGLPIIAGGSNSFLDALVNHY------
---------PDFRLRYHCLFLWVDVSLPVLHSSLSARVDRMIRAGQVDEVRQFFQYH---
-NDDYTVGIRKAIGVPEFHSFFQAEADGA-------DERTKDKLLQAAIASIKINNCNLA
TRQRHKIHRLHAIFKRNMHRLDATDVFLR-S---------TPQEAEQAWEDHVLSKSRRI
LHNFLYDDTHVDVALA-SVIASSSP-------------PMAAAAA-R
>gnl_Phavu_v2.1_Phvul.008G005300.1
M-----------------------------------------------------A-SLVG
KRKVLFILGATGTGKTKLSINLAMQFP-SEIINSDKIQVYKGLDIITNKASESERCGIPH
HLFGIIDDPD-SDFTSDDFCNHVLVALDIIFQNGHLPIIVGGSNTYLGALLEDP----N-
---------IAFCSKYDCCFIWVDVSLPVLFPYLDKRVDEMVDAGVVEEIREYFVA----
-GADYSRGIRRAIGVPELGEYFLVEKEMD-------DEVQKEKMLQHAITKTKENTRRLS
EMQLWKIQKMNYE--RKMTRIDSTKVFEVLK---------G-EDYKHLYQEIVFKPSMEL
VQKFLEKTTEVKK----IMPQKAEP-------------ATICA----
>gnl_Phavu_v2.1_Phvul.007G170100.1
M-TISMLMCRLR------Q-----PI-I-NIPC-----SGK------RLN-----VRQIE
KEKVVVVMGATGAGKSRLSIDLAKCFP-SEIINSDKIQVYQGLDIVTNKIPKEDQRGVHH
HLLGTI-NPD-TDFTPTDFIDTSSSAIETITRAQKLPIIVGGSNSYLEALIDDD----D-
---------YNFRSRYDFICLWVDVAMPVLQSYVAERVDDMFRNGMVDELRPFYSP----
-NGDYSRGIRRAIGVPEFDEYFRREEFV--------DEETKQRLLEDAIKEIKLNTWKLA
MKQLRKIHRLRNVKRWEIHRLDATPVFRR-R---------G-EEANEAWKKVVAEPSAMV
VARFLYDSKNNHN----VVS-----------RLLPPSENVMAAA-T-
>gnl_Phavu_v2.1_Phvul.007G028100.1
M--------------------------LSILQPQPRRWPRMDS------S------FHRR
KDKVVVIMGATGSGKSRLSIDLATLFPVSEIINSDKMQVYRGLDITTNKIPHAQRRAVPH
HLLGDV-DPSLPEFSPADFRRRAGHLIEDINRRDSLPIVVGGSNSFVHALLVQDFQPDSN
VFRQGE-ELISSELRYRCCFLWVDIAFPVLSQYLCDRVDDMLESGMVDELAQFFDPEAS-
--RESESGIRKAIGVPEFDRYFNKYPPWAGPA-GPGQDPLRERAYEEAVRAIKENTCELA
ERQMEKIERLKR-AGWDLRRIDATEAFRM-VLTSGS------NHGSDVWERQVLEPSVKI
VKRFLMEWRKDGN------KQNRKELKL------------------R
>gnl_Phavu_v2.1_Phvul.001G149400.1
M-TMSRVMCRP-----T-Q-----PL-K-NVPS-----SG-------QSQMM------RP
KEKVVLVMGATGSGKTRLSVDLATCFP-SEIINSDKMQVYEGLEIVTNKATKEEQRGIPH
HLLGIQ-NPD-TEFTASDFCDVASRAIESITRRDKVPIVVGGSNSYMEALVE--------
----------RFGPRFEWCFLWVDVSVPVLHSYVAQRVDHMLRCGMVNELRPFFNV----
-NGDYARGIRKAIGVSEFHAYFRREATA--------SGETRMRLLQEAVRDVKRNTCHLA
CKQLGRIHMLRSVEGWKIHRVCATPVFQK-R---------G-HDANEAWNNMVAQPCASI
VSQFLSSANSTSG----RVPSMQPN----------------------
>gnl_Phavu_v2.1_Phvul.006G154200.1
M-SISACACKQEL-----------PL-V-SFQK-----------GL-MMESLF---PHRS
KDKVVVIMGATGTGKTKLAIDLAKHFP-AEIVNSDKMQVYKGLDITTNKVTEEECDGVPH
HLLGTV-DPN-INFSASDFCRHATSAIDSIVERNGLPIIAGGSNSYLDALVNHH------
---------AEFRLRYQCCFLWVDVSLPVLHSSLQARVDRMIDAGQVNEVRDFFDP----
-RADYTRGIRRAIGVPEFDDFLRAEASGTE------DETTTKRLLEAAIARIKINNCTLA
SRQIQKIHRLHGLWKRSMHRLDATEVFLR-S--------------HDVWHDHVLAKSLLI
LHNFLYGEKKTHVPAGIDVIAAVSS-------------PSVAMAA-H
>gnl_Pinta_v2.0_PITA_000003404-RA
M-------------------------------------------------AMKNG---KT
SERPFVICSNAGSVN-----DLHKRCD-NDVQNSNQFDQVEDIDLITNGIRPIDFKGSAD
DLHKRC-NDD-VQNTSNKFDLIATNGVHPTFSKGEYSIICSTTFSFLYAKSKGQK-----
-------GDTADSFRYDCCFLWLDASLPVLDKFVEDRVDFMIEAGLLEEVSAFYDPK---
--ANYKHGLWQAIGLCEFEEFFNAFPPSSGSSIEKLDKGRHKILLDAAIRRMKENTCQLV
RKQKQRISGLKTCSGWNLHQLDSTKALET-S---------GC---------MIYAPSQSL
LFFFGVWSYSF------------------------------------
>gnl_Poptr_v3.0_Potri.010G123900.1
M------------------------------------------DSSTAASAGV---HHHK
KDKILVIMGATGCGKTKVSIDLATRFH-SEIINSDKIQVYKGLDIITNKIPVQDRLGVPH
YLLGEF-DPEDGELTLSEFRLAGGLAISGIVSRQRLPIVVGGSNSLVHALVVDRFNPELN
VFDGS--NPVSTQLRYNCCFLWVDVSLPVLCDYLCMRVDEMLDSGMFDELSEYYGSI---
-DSASQTVLRKAIGGHWWGV---------GSGTERNIRGVREGDKGEHVSAGKE------
-------------ADWDIKR-------RVPA-----------K--S--------------
-----------------------------------------------
>gnl_Poptr_v3.0_Potri.010G030500.1
M-RLSLTAYKQ-----V-Q-----PR-G-NFQG------GL------NMKPFF-----RR
KDKVVFVVGPTGTGKSRLAIDLATRFP-AEVVNCDKMQVYKGLDIVTNKVTEEECRGVPH
HLLGIA-DPN-ANFTSDDFRHHASLVVESIVTRDRLPIIAGGSNSYIEALANDD------
---------PEFRLRYECCFLWVDVSLPILYSFVSERVDRMVEAGLIDEVRDMFDPNK--
-FDDYSQGIKRAIGVPELDHFLRNEAIV--------DAKTRRKLLDEAIDKIKENTCMLA
SRQLQKIHRLHSIWNWNVHRIDATPVFLT-S---------G-KEVDNLWDKLVAGPSTMI
VNQFLCDKNYASP----IIPSESIKME-------PISVPALAVGATR
>gnl_Poptr_v3.0_Potri.004G150900.1
MPKLASSM-------------RTMPM-AASLPLRMRHRNNLQ-----QITSLY-SIDDKK
KQKALFVMGTTATGKSKLSIDLATHFQ-GEIINSDKIQVYKGLDMLTNKISEIERRGVPH
HLLGFV-EPG-EEFTTQDFCNHVHKAMKHITGDGSIPIIAGGSNRYIEALVEDP----L-
---------FNFKDSYDTCFLWVDVALPILFDRAAKRVDEMLDAGLVEEVRGMFIP----
-GIDHNSGIWRAIGIAEMEPYFQAEMEMA-------DEVTMKILLETGIKEMKENTKKLI
NKQLTKIKYLANKKGWKFHRIDATCVYER-S---------A-KVDEDVWDKKVLRPSLEI
VTNFLREDEKAEE----VADSFLVT----------------------
>gnl_Poptr_v3.0_Potri.014G139300.1
M-NLCKSLCPQ-----T-S-----RM-L-DIPP-----GML------KMDML--SPRSRQ
KEKVVIVMGPTGTGKSRLSIELATQFP-AEIINSDKMQVYKGLDIVTNKVAEEEKSGVPH
HLLGIA-NPT-VDFTATNYCHTASLAVESISTRGLLPIIVGGSNSYIEALMDDE----D-
---------FRLRLNYDCCFLWVDVSMPVLHKFVSRRVEQMVSVGMIDEVRNIFDP----
-YADYSTGIRRSIGVPEFDKYFRAEAFL--------DEENRARLLHEAICHVKKNTCKLA
CRQWEKINRLRKIKGWDIHRLDATEVFQK-S---------G-KEAEHAWEMLVARPSTAI
VGQLLCGVPADKV----PAIASVAK-------NMGYIRQCLVA----
>gnl_Poptr_v3.0_Potri.008G033300.1
------------------------------------------------------------
-------MGTTATGKSKLSIDLATHFQ-GEIINSDKIQVYKGLDILTNKVSEDESRGVPH
HLLGFV-EPG-EEFTTQDFCNHVHMAMRHIIGNGNIPIIAGGSNRYIEALVEDP------
----------LFKDNYDTCFLWVDVALPILFVRAAKRVDKMLDAGLVDEVRGMFIP----
-GIDHNSGIWRAIGIPELEPYFQAEMEMA-------DEVTRKMLLDTGIKEMKENTKKLI
NKQLRKIKYLANEKGWKLHRIDATFVYER-S---------G-NVDEDVWDDKVLRPSLEM
LTNFLQEDGKAEE----FVDASGLPVVTDVKTGSVEGANFIATAISR
>gnl_Poptr_v3.0_Potri.008G121500.1
M-KIPFPKTNQPLYTALKTQ-PLHPI-IPFNKPRPPIAVRMDTDSSTTTSTAV---YRHK
KDKILVIMGATGCGKTRVSIDLATRFQ-SEIINSDKMQVYEGLDITTNKITIQDRLGVPH
HLLGEF-DPDDGELTPSEYRLAGGLAISGIVSRQNLPIVVGGSNSLIHALVVDRFNPELN
VFDGC--NPVSTQLRYNCCFLWVDVSLPVLCDYLCKRVDEMLDSGMLDELSEYYGSV---
-DAASQIGLRKAIGVPEFDRYFKKYPPGSGCGIGVEWDRVRRGVYEVCVREIKENTCQLA
KRQIGKILRLKG-AGWDLKRVDATESFRE-VMTVT-----SDKRWMEVWGRDVMEPSMKI
VKRFLEEE---------------------------------------
>gnl_Poptr_v3.0_Potri.008G202200.1
M-RLSLSAYKQ-----V-Q-----PR-V-NFQG------GL------NMKPFF-----RR
KDKVVFVLGPTGTGKSRLAIDLATHFP-AEVVNCDKMQVYKGLDIVTNKVTEEECRGVPH
HLLGIA-DPN-ADFTSDDFRHHASLVVESIVTRDRLPIIAGGSNSYVEALANDD------
---------PEFRLRYECCFLWVDVSLPLLHSFVSDRVDRMVRAGLIDEVRDVFDPTK--
-FDDYSQGIKRAIGVPELDQFLRNETIV--------DAKTRRKLLDEAIEKIKENTCMLA
RRQLQKIRRLHSIWNWKMHRIDATPVFLA-S---------G-KEADNLWDQIVAGPSTMI
VNQFLCEENHVSP----IVPSESINMV-------PISVPAMAAVASR
>gnl_Prupe_v2.1_Prupe.8G243600.1
M----NLMCKE-----M-Q-----TL-L---PS-----GGYNH----KMDVF--N-PRRQ
KEKVVIVMGATGTGKSRLSIDLATHLA-AEIINSDKMQVYKGLDIATNKITEEEQRGVPH
HLLGIL-DPN-EDFTATDFCDETSLTIESILGRDRLPIIVGGSNSYIEALIDDY----D-
---------YKFRSKYECCFLWVNVSTPVLHSFVSKRVDKMVENGMVDEVREFFHP----
-NADYSKGIRRAIGVPEFDKYFRYGPFL--------DEETKARLLEQAVEEIKKNNCKLA
SRQLEKIQRLRNVKGWNLHPLDATEVFRK-R---------G-KESDEAWEKFVYGPSAQI
VRQFLYNATAEV-------PVNLGAMRVPM------ESAALAAA-TR
>gnl_Prupe_v2.1_Prupe.5G047700.1
M---------------------VAPARLVNIFGKA--------VSAAAMEFVHNG-PFHN
KTKVIFVLGSTGCGKTKLSIDLATRYN-GEIINSDKIQVYKGLDIVTNKATKPEQRGILH
HLLGSIQDPE-ADFTVQDFCLQVPKALDEITKRNRVPIIAGGSNTYIEALVEDP----T-
---------LRFQDKYDCCFIWLDVSLPVLYNRVSERVDEMVDAGLVDELREMFVP----
-GADYERGIRRAIGAPEMHAYFMAEMDHSA------DEAGKEFLFKDGIQKTKDNTLKLA
ESQVQKIERLGTK--WDIHRIDVTAVHES-R---------G-KKAVVAWENLVLKPSFSI
VSEFLEMDG--------------------------------------
>gnl_Prupe_v2.1_Prupe.1G150800.1
M-RIFMPACKQ-----G-Q-----PM-V-SFQGP----PGLPS---INMDPFF-----RR
KDKVVFVMGATGTGKSRLAIDLATFHR-AEIINSDKMQVYKGLDIVTNKVTEEECRGIPH
HLLGQI-DPN-FNFTANDFKQHASLAIESILERDRLPIIAGGSNSYIEALVDDH------
---------PEFRMKYECCFIWVDVALPVLNSFVSERVDRMVKAGLVDEVRRMFDSTA--
-EAEYTHGIRKAIGMPELDEYLRSEACGIN------DEETQERLLQTAISKIKENTCILA
HRQLKKIRRLCSRRNWNMHRLDATEVFLK-H---------R-VEADQAWEKHVARPAKRM
VGNFLVDPMPT------ILPSDTLATTTTTTTVLATSMPAVATA-TR
>gnl_Prupe_v2.1_Prupe.1G312400.1
MTLHPFPT-HSHHYSNLNFNFHLLPPHLPHNKP--RHWAHMA-------SGPTTPQQQQR
KDKLLIIMGATGAGKSRLSLDLATRFPSFEIVNSDKMQLYAGLDITTNKLPIPDRLGVPH
HLLGEF-DPRHGDFTPSQFRAVAGQAISSITNRRKVPMLVGGSNSFIHALLVDRFEPGSN
VFEPGFNGSVSSELRYNCCFLWVDVSLAVLTEYLCKRVDEMLDSGMLDELAEFCDPDRQE
DETASQTALRKAIGVPEFTRYFKRYPPGR---GGEGDDRERRGAYEEAVRAIKDNTCQLA
KRQIGKILRLKG-GGWDLQRLDATDAFRA-VVATTSDEDDG-KRWSEIWERQVVKPSVKV
VKRFLEE----------------------------------------
>gnl_Prupe_v2.1_Prupe.1G151100.1
M------------------------------------------------DPFF-----RR
KDKVIFVMGATGTGKSRLSIDLAACFP-AEIINSDKLQVYRGLD----KVTEEECRGIPH
HLLREI-DPS-SNFTANDFKH-----IESI-------FIAGGSNSYIDRTV---------
--------------------------------------------GLLDEVRR--------
-EAD---------------------------------------ETRAATSKIKESAC---
--QLQKIRRLHSRRNWNMHRLDRCYTNQAPR---------GGRSSMGKTRGKNQAPT---
-----------------------------------------------
>gnl_Solly_v2.4_Solyc09g064910.1.1
M-------CKQVR------------------------------QNLLQLQNFL------Q
KDKVVVVMGVTGAGKSKLSIDLATQFD-GEIINSDKIQVYKGLDIATNKITEEERCGVPH
HCLGVI-DPY-KEFTTKNFCNMASFTVNSITNRGKLPIIVGGSNSFIEAFVHNSN---S-
---------YNFSTRYDFCFLWVDASMNVLNSFLYERVDKMVDQGMVDEVRQIFNPK---
-NMDYTKGIRKAIGVPEFDSYFRAELSNSV------DRQTLERMLEEAITEIKINNCILA
SKQLEKIKRLISVKGWKIHRLDASEVFKK-QRIAE-----E-KEAEEIWKNMVMGQSRKI
VHKFLYENYRNSMVYK------------------TDGTAIMAAAS-H
>gnl_Solly_v2.4_Solyc01g080150.2.1
M-NIVLQHCKHQL--------------LINFRD------------SLTIDPFI---PPRR
KDKVVIVMGATGTGKSRLSIDLAKQFS-AEVVNSDKMQIYEGLDIVTNKVTDKETCGIPH
HLLSII-DPN-EVFTATDFCQRASKAVDSIISKGQLPIIAGGSNSYIKALVNDD------
---------IEFKSRYECCFLWIDVNLKILQKFVSERVDKMVKEGLVDEAREFFNP----
-DGDYTSGIRRAIGVPEMHQYFINENNKMI------NENTRDKMLQIAIENIKVNTCKLA
CCQRQNILRLESQLEWKINRLDATEAFEK-K---------D-GEAHQAWNRIVYERSTQI
VRHFRGEKLLNPP------PPSSST----------SFLHKVAT--TH
>gnl_Solly_v2.4_Solyc04g007240.1.1
MRKLSFLSSNT---------LFFFPK---------TRNVVISA----TSSNVP---RLQR
SKKIVVIMGATGCGKSKLSIDLATHFPSIEVINSDKIQVYNGLDITTNKISMNERCGIVH
HLLGEF-KSTEPEFTPSDFRSAGDFRINEIVNRGKIPFIVGGSNSFIYALLVKRFDSRFD
IFESL--NPVSEELRYQCCFIWVDAIAPVLNQYLDKRVDEMLDSEMFEELKEYFEKEGF-
-SDSGSDGIRKAIGVPEFEKYFK-----------------GKISYEEAAMEIKENTRVLA
ERQVKKIMRLRE-GGWNIQRVDATETLTA-KMVSE-KMAGGENPAGKIWEEEVLKPSAKI
VKQFLLE----------------------------------------
>gnl_Solly_v2.4_Solyc05g009410.1.1
------------------------------------------------------------
-------MGATGSGKSKLSIDLATRGN-SEIINSDKIQVSKGLDITTNKISINEQSGVVH
HLLGEF-SGP-ELFSPSDFRHTADNRITDIINRRRLPLIVGGSNSFIYALLSNQFNPGVD
VFDEINVQCISKELRYHCCFILVDVLTPVLNRYLFQRVDEMMNSGMYEELEEFFAKNGF-
--SDRNTGIRKAIGVPEMEGYFRNLKNCT-------TVQEKCRLYEAALREIKENTKELA
EKQIRKIQRLRE-SGWDLQKVDATEALRA-KMTPG----NS-KPATEIWERQVVLPSMKI
VKQFLLE----------------------------------------
>gnl_Solly_v2.4_Solyc08g061750.1.1
------------------------------------------------------------
------------------------------------MQVYKGLEIVTNKITHIEKQGVRH
YLL---------------------------------------------------------
--------------------------------------------GLVDEVRQIFIP----
-DADYTKGIRPSIGVPEWTDI---------------------------------------
------------------------------------------------------------
-----------------------------------------------
>gnl_Solly_v2.4_Solyc08g061690.1.1
------------------------------------------------MNTFI-N-NEES
KKKLIFIMWATGTGKFLLSVDLATHFR-GEIINSDKMQVFKGLKIVTNKITHTEKQ----
------------------------------------------------------------
--------------------------------------------GLVGEGRYIFIP----
-DVDYTKGIRRSNGVPEMERYLREETNIDR------DDESKQMILQASISSIKHSARMLI
CNQHDKIQRLLSKKMWLVHHIIATDIFKEDK---------E-EDLDEAWMNTVLQPCLHI
VKIFLKNDHH-------NIIIECT-----------------------
>gnl_Solly_v2.4_Solyc08g061700.1.1
------------------------------------------------------------
------------------------------------------------------------
------------------------------------------------------------
----------------------------------------MVKAGLVDEVRLIFIP----
-DADYTKGIRRSIGVPEMGRYLREETNIDG------DDESIYI-----------------
------------------------------------------------------------
-----------------------------------------------
>gnl_Solly_v2.4_Solyc08g061790.1.1
------------------------------------------------------------
-------MEATRMGKSRLSVDLATHFR-GEIINSDKMQLYKVLEIVTNKITHTEKHGVLH
YLL---------------------------------------------------------
--------------------------------------------GLVDEVR---------
------------------------------------------------------------
------------------------------------------------------------
-----------------------------------------------
>gnl_Solly_v2.4_Solyc08g061740.1.1
------------------------------------------------MKS--------P
TRKVIFIRGATGTGKSCLSVDLGTHFR-GEIINSDKMQVYKGLEIVTIKITHTEKQGVRH
YLL---------------------------------------------------------
--------------------------------------------GLVDEVRQIFIP----
-DADYTKGI---------------------------------------------------
------------------------------------------------------------
-----------------------------------------------
>gnl_Solly_v2.4_Solyc08g061720.1.1
------------------------------------------------------------
-------MGATGTGKSRLCVDLSTYFR-GEIINSDKMQVYKGLEIVTNKINHTEKQGVRH
YLL---------------------------------------------------------
--------------------------------------------GLVDEVRQIFIP----
-DADYTKGIRRSIGVP--------------------------------------------
------------------------------------------------------------
-----------------------------------------------
>gnl_Solly_v2.4_Solyc08g061780.1.1
------------------------------------------------------------
------------MGKSRLSVDLATHFR-GEIINLDKKQLYRGLEICTNKITHTEKQGVRH
NLL---------------------------------------------------------
--------------------------------------------GLADEVRKIFIS----
-DADYNKGIRRSIGVPEMDIYLREETNKIG------DHESN-------------------
------------------------------------------------------------
-----------------------------------------------
>gnl_Solly_v2.4_Solyc08g061730.1.1
------------------------------------------------MYTFI-N-NEEN
KKKVIFIMGATGTGKSRLFVDLATHFR-GEIINSDKMQVYKGLEIVTNKITHTEKQG---
------------------------------------------------------------
---------------------------------------------MQMQIT---------
---------------PKES---------DG------PSVSLK------------------
------------------------------------------------WTNI--------
-----------------------------------------------
>gnl_Solly_v2.4_Solyc08g061770.1.1
------------------------------------------------MNTCI-N-NEEN
KKKVIFIMGATGTEKSHLFVDLATHFR-EQIINSVKMQVYNELEIVTNKITHSE------
------------------------------------------------------------
------------------------------------------------------------
------------------------------------------------------------
------------------------------------------------------------
-----------------------------------------------
>gnl_Solly_v2.4_Solyc08g061710.1.1
------------------------------------------------MSTFI-N-NEEN
KKKVIFIMGATGTGKSRISVNLATHFR-GEIINSDKMQVYKGLEIVTNKITHTEKQGVRH
YLL---------------------------------------------------------
--------------------------------------------GLVDEVRQIFIP----
-DADYTKGIRRSIGVPEMDRY---------------------------------------
------------------------------------------------------------
-----------------------------------------------
>gnl_Solly_v2.4_Solyc08g061760.1.1
------------------------------------------------MNTFI-N-NEEN
KKKVIFIMGATRTGKSRLSIDLATQFR-GEIINSDKMQVYKGLEIVTNKITHTEKQGVRH
YL----------------------------------------------------------
---------------------------------------------LVNEVRQIFIP----
-DADYTKGIRRSIGVPEMDSI---------------------------------------
------------------------------------------------------------
-----------------------------------------------
>gnl_Solly_v2.4_Solyc08g061680.1.1
------------------------------------------------MNTFI-N-NEVN
KKKVTFIMGATRTGQSRLSVDLATHFR-GEIINSNKMQVYKGLEIVTNKITHTEKKGVRH
YLL---------------------------------------------------------
--------------------------------------------GLVDEVRQIFIR----
-DADYTNGIRRSIDVPEMDKYLREETNIDG------DDESKQMILQASISSIKRNTRMLI
CNELDKIQRLISETIWSLHHIIATDVCKEDT---------E-EEHDEAWTNTVLQPCLDI
VKRFLKNDHN-------NIIIECM-----------------------
>gnl_Solly_v2.4_Solyc11g061900.1.1
------------------------------------------------MNTFI-N-NEE-
KKKVIFIIGATGTGESRLSVDLATHFR-GEIINSDKMQVYKGLEIVTNKITHTEKQ----
------------------------------------------------------------
--------------------------------------------GLVDEVRQIFIP----
-DADYTKGIRRSIGVPEMDRYLREETNIDG------DDESKKMILQASISSIKRNSRMLY
CNQLEKIQRLISEKMWSVHHIIATDVFKQDR---------E-EDLDEAWTNIVLQPCLDI
VKRFLKNDHH-------NIIIECT-----------------------
>gnl_Solly_v2.4_Solyc11g020520.1.1
------------------------------------------------------------
-------MGATGTGKSRLSVDVATHFG-GEIINSDKMQVYKGLEIFTNKITHAEKQGVRH
YLL---------------------------------------------------------
--------------------------------------------ELVDEVRQIFIP----
-DAYYTKGIRRSIGVPEMDRYLRKKQI---------------------------------
------------------------------------------------------------
-----------------------------------------------
>gnl_Solly_v2.4_Solyc11g020410.1.1
------------------------------------------------------------
------------------------------------MQVYKGLEIVTNKITHAEKQGVRH
YLL---------------------------------------------------------
--------------------------------------------GLVDEVRQIFIP----
-DADYSKGIRRSIGVPEMDRYLREETNIDG------DDESKHMILQASI-----------
------------------------------------------------------------
-----------------------------------------------
>gnl_Solly_v2.4_Solyc11g061880.1.1
------------------------------------------------MNTFI-N-NEE-
KKKVIFIMGATGTEKSRLSVDLATHFR-GETINSDKMQVYKGL-----------------
------------------------------------------------------------
------------------------------------------------------------
------------------------------------------------------------
------------------------------------------------------------
-----------------------------------------------
>gnl_Solly_v2.4_Solyc11g020370.1.1
------------------------------------------------------------
------------------------------------MKVYKGLEIVTNKITHAGKKGVRH
YLL---------------------------------------------------------
--------------------------------------------GLVDEVRQIFIP----
-DAEYTKGI---------------------------------------------------
------------------------------------------------------------
-----------------------------------------------
>gnl_Solly_v2.4_Solyc11g027980.1.1
M------------------------------------------------TSFINN-EE-N
NKKVIFIMGAIATGKSYLCVDLATHFR-GEIINSNKMQVYKGLEITMNKWMRCDK-----
------------------------------------------------------------
----------------------------------------------------YFIP----
-DADYSKGIRRSIDVIEMDRYLREGTNING------DEE---------------------
------------------------------------------------------------
-----------------------------------------------
>gnl_Solly_v2.4_Solyc11g019880.1.1
------------------------------------------------------------
-------MGATGTEKSRLSVDITTHFR-GEIINSDKMQVYKGLEIVTNKITHAEKQ----
------------------------------------------------------------
--------------------------------------------GLVDEVRQIFIP----
-DADYTKGIRRSIGVPEMDKYLREETNIDG------DDKSKKMILQALISSIKRNSRMLI
CNQLDKIQ----------------------------------------------------
-----------------------------------------------
>gnl_Solly_v2.4_Solyc11g020380.1.1
------------------------------------------------MSTFI-N-NEEN
KKKVIFIIGAIGTGKSCLSVDVATHFG-GEIINSDKIQVYKGLEIVTNKITHAEKQ----
------------------------------------------------------------
--------------------------------------------GLVDEVRQIFIP----
-DADYTKGIRRSIGVPEMDRYLREETNIYG------DDESKQMILQASISSIKRNTRMLI
CNQLDKIQRLISEKMWSVHHIIATDVFKEDR---------E-EDIDEAWRNTVFQPCLDI
VKRFLKSDHD-------NIIIECT-----------------------
>gnl_Solly_v2.4_Solyc11g061830.1.1
------------------------------------------------MNTFI-N-NEE-
KKKVIFIMGATGAGKSCFSVDLATHFR-GEIINLDKMQVYKGLEIVTNKITHTEKQGVRH
YLL---------------------------------------------------------
--------------------------------------------GLVDEVRQILIP----
-DADYTKGIQRSIGVPEMDRYLREETNIDG------EDESKKMIFQASISSIKRNTRMLI
CNQLDKIQRLISKKMWSVHHIIATDVFKEDR---------E-EDLDEAWTNIVLQPCLDI
VKRFLKNDHH-------NIIIEST-----------------------
>gnl_Solly_v2.4_Solyc11g019850.1.1
------------------------------------------------------------
-------MGATGTGKSRLFVDIATHFR-GEIINSDKMQVYKGLEIVSNKITHAEKQ----
------------------------------------------------------------
--------------------------------------------GLVNEV----------
------------------------------------------------------------
------------------------------------------------------------
-----------------------------------------------
>gnl_Solly_v2.4_Solyc11g063690.1.1
------------------------------------------------------------
------------------------------------MQVYKGLEIVTNKITYTETQGVRH
YLL---------------------------------------------------------
--------------------------------------------GLVDEVRHIFIP----
-DADYTKGIRRSIGVPEMDRYLREETNIDG------DDESKQMILQDSISSIKRNTRMLI
CNQLAKIQRLISEKMWSVHHIIATDVFKEDR---------E-EDLDEAWTNTVLQPCLDI
VKIFLKNDYH-------NIIIDCT-----------------------
>gnl_Solly_v2.4_Solyc11g063700.1.1
------------------------------------------------MNTFT-N-NEEF
KKKVIFIIGAEGTGKSCLSVDLATHFR-GKIINSDKMQVYKGLEIVTNKITHKEKK----
------------------------------------------------------------
---------------------------------------------VYDTIS---------
------------------------------------------------------------
------------------------------------------------------------
-----------------------------------------------
>gnl_Solly_v2.4_Solyc11g020400.1.1
------------------------------------------------------------
-------MVATGTGKSRLSVDVATHFG-GEIINSDKMQVYKGLEIVINKITHAEKQ----
------------------------------------------------------------
--------------------------------------------GLVDEVRQIFIP----
-DVDYTKGIQRSIGVPETDRYLREETNIDG------DNESKQMILQASISSIKRNTRMLI
------------------------------------------------------------
-----------------------------------------------
>gnl_Solly_v2.4_Solyc11g061910.1.1
------------------------------------------------MNTFI-N-NEE-
KKKVIFIMGATGTGKSRLSVDLATHFR-GEIINSDKMQVYKGLEIVTNKITHTEKQGVRH
YLL---------------------------------------------------------
--------------------------------------------G-------IYVY----
-SQDCLYQITT-------------------------------------------------
------------------------------------------------------------
-----------------------------------------------
>gnl_Solly_v2.4_Solyc11g063670.1.1
------------------------------------------------------------
-------MGDTGTGKSHLSVDLATHFR-GEIINSDKMQVYKGLEIVTNKITHSENKVYD-
------------------------------------------------------------
------------------------------------------------------------
----------------------------------------------------------TI
C-----------------------------------------------------------
-----------------------------------------------
>gnl_Solly_v2.4_Solyc11g019900.1.1
------------------------------------------------------------
-------MWVTGTGKSRLPIDLATHFR-GEIINSDKMQVYKRLQIVTNKITHTKKLGVRH
YLLGI-------------------------------------------------------
------------------------------------------------------------
----YV------------------------------------------------------
------------------------------------------------------------
-----------------------------------------------
>gnl_Solly_v2.4_Solyc11g061850.1.1
------------------------------------------------MNTFI-N-NKE-
KKKVIFVMGATGTGKSRLSVDLATHFR-GEIINSDKMQVYKGLEIVTNKITHT-------
------------------------------------------------------------
------------------------------------------------------------
------------------------------------------------------------
------------------------------------------------------------
-----------------------------------------------
>gnl_Solly_v2.4_Solyc11g063470.1.1
------------------------------------------------------------
-------MGATGTGKSHLCVNLATHFR-GEIINSDKMKVYKGLEIVTNKITHTENKVYD-
------------------------------------------------------------
------------------------------------------------------------
----------------------------------------------------------TI
C-----------------------------------------------------------
-----------------------------------------------
>gnl_Solly_v2.4_Solyc11g061840.1.1
------------------------------------------------------------
------------------------------------MQVYKGLEIVTNKITHTEKQGVQH
YLL---------------------------------------------------------
--------------------------------------------GLVDEVRQILIP----
-DADYTKGIQRSIGVPEMDRYLREETNIDG------EDESKKMILEASISSIKRNTRMLT
CNQLDKIPP---------------------------------------------------
-----------------------------------------------
>gnl_Solly_v2.4_Solyc11g020420.1.1
------------------------------------------------------------
------------------------------------MQVYKGLEIVTKKITHAEKQGVWH
YLL---------------------------------------------------------
--------------------------------------------GLVDEVRQIFIP----
-DADYTKRIRQSIDVKRFND----------------------------------------
------------------------------------------------------------
-----------------------------------------------
>gnl_Solly_v2.4_Solyc11g063450.1.1
------------------------------------------------MNTFI-N-NEE-
KKKVIFIMGATGTGKSRLSVDLATHFR-GEIINSDKMQVYKGLEIVTNKITHTETQGVRH
YLL---------------------------------------------------------
--------------------------------------------G-------IYVY----
-SQDYLYQMTT-------------------------------------------------
------------------------------------------------------------
-----------------------------------------------
>gnl_Solly_v2.4_Solyc11g019890.1.1
------------------------------------------------MNTFI-N-NDEN
KKKVIFIMGATGMGKFRLSIDVATHFR-GEIINSDKMQVYKGLEIVTNKITHAEKQGVRH
YLL---------------------------------------------------------
--------------------------------------------GLVDEVRQIFIP----
-DADYTKGIRRSIGVPEMERYLREETNIDR------DDESKKMILQASISSINRNTRMLI
CNQLDKIQRLIREKMWSMHHIIVTDVFKEDK---------E-EDTDEAWTNTVLQPCLDI
VQRFLKSNHH-------NIIIECT-----------------------
>gnl_Solly_v2.4_Solyc11g063740.1.1
------------------------------------------------MNTFI-N-NEE-
KKKFIVIMGATGTGKSRLSVDLASHFR-GEIINSDKMQVYKGLEIVTNKITHTETQGVQH
YLL---------------------------------------------------------
--------------------------------------------GLVDEVRQIFIP----
-DADYTKGIRRSIGVPEMDIYLREETNIDG------DDESKQMILQDSISSIKRNTRMLI
CNQLAKIQRLISEKMWSVHHIIATDVFKEDR---------E-EDLDEAWTNTVLQPCLDI
VKIFLKNDHN-------NIIIECT-----------------------
>gnl_Solly_v2.4_Solyc11g020500.1.1
------------------------------------------------------------
-------MGATGTGKSHLSVDLATHFR-REIINSDKMHVYKGLEIFTNNIIHTETQ----
------------------------------------------------------------
--------------------------------------------GLVDEVRQIFIP----
-DAYYTKGIRLSIGVPEMD-----------------------------------------
------------------------------------------------------------
-----------------------------------------------
>gnl_Solly_v2.4_Solyc11g061810.1.1
------------------------------------------------------------
-------MGAIGTGKSRVSVDLTTHFR-GEIINSDKMQVYKGLKIITNKISHTEKQ----
------------------------------------------------------------
--------------------------------------------GLVDEVRQIFIP----
-DADYTKGIRLSIGVPEMDRYLREETNIDG------DDESKKMILQASISSIKRNTRMLI
CNQLDKIKRSISEKMWSVHHSIALDVFKEDR---------E-EDLEEAWKNIVLQPCLDI
VKRFLKNDHR-------NIIIECT-----------------------
>gnl_Solly_v2.4_Solyc11g061800.1.1
------------------------------------------------------------
-------MGAIGTGKSRVSVDLATHFR-GEIINSDKMQVYKGLEIITNKISHTERQGV--
------------------------------------------------------------
------------------------------------------------------------
------------------------------------------------------------
------------------------------------------------------------
-----------------------------------------------
>gnl_Solly_v2.4_Solyc11g061860.1.1
------------------------------------------------MNTFI-N-NEE-
KKKVIFIMGATGTGKSRLSVDLATHFR-GEIINSDKMQVYKGLEIVTNNITHTEKQGVRH
YLL---------------------------------------------------------
--------------------------------------------GLVDEVRQIFIP----
-DADYTKGIRRSIGVPEMDRYLREETNIDG------DDESKKIILQALISSIKRNTRMLI
CN----------------------------------------------------------
-----------------------------------------------
>gnl_Solly_v2.4_Solyc11g020510.1.1
------------------------------------------------------------
------------------------------------MQVYKGLEIVTNKITHAEKQGVRH
YLL---------------------------------------------------------
--------------------------------------------GLVDEVRQIFIL----
-DANYTKGIRRSIGVPEMDRY---------------------------------------
------------------------------------------------------------
-----------------------------------------------
>gnl_Solly_v2.4_Solyc11g063710.1.1
------------------------------------------------MNTFI-N-NEE-
KKKVIFIMGATGTGKSRLSIDVATHFR-GEIINSDKMQVYKGLEIVTNKITHTKTQGVRH
YLL---------------------------------------------------------
--------------------------------------------GLVDEVRQIFIP----
-DADYTKGIRRSIGVPEMDRYLREETNIDG------DDESKKMILQYSISSIKRNTRMLI
CNQLAKIQQLISEKMWSVHHIIATDVFKEDK---------E-EDLDEAWTNTVLQPCLDI
VKIFLKNDHH-------NIIIECT-----------------------
>gnl_Solly_v2.4_Solyc11g027990.1.1
------------------------------------------------------------
-------MGATGTGKSSLSIDLATYFR-GEIINSDKMQVYKGLEIITNKITHTMKEDVHH
YLL---------------------------------------------------------
--------------------------------------------DFLR------------
------------------------------------------------------------
------------------------------------------------------------
-----------------------------------------------
>gnl_Solly_v2.4_Solyc11g061790.1.1
------------------------------------------------MNTFI-N-NEEF
KKKVIFIVEATGTGKSRLSVDLPTYFG-GEIIKTDKMQVYKGLEIVSNMITHIEKQGVRH
YLLGIN-VYS-QDY----------------------------------------------
------------------------------------------------------------
------------------------------------------------------------
------------------------------------------------------------
-----------------------------------------------
>gnl_Solly_v2.4_Solyc11g061890.1.1
------------------------------------------------------------
------------------------------------------------------------
------------------------------MKTQRVPIIVGGSNSYIEKLVEDP----V-
---------FMFKYKYASFFIWTNVEQSVLNRRVDMRVDQMVKAGLVDEVRQIFIP----
-DADYTKEIRRSIGVPEMDIYLREETNIDG------DDESKKMILQAS------------
------------------------------------------------------------
--NFKYQA---------------------------------------
>gnl_Solly_v2.4_Solyc11g028210.1.1
------------------------------------------------MKWVV-S-LRAQ
REESELHNGDHENGKFQLSVDLATYFG-GEIINLDKMQVYKGLEIVANKITHTEKQGARH
YLL---------------------------------------------------------
--------------------------------------------GLVEEVRQFFII----
-DADYTNGIQRFIGVPEIDI----------------------------------------
------------------------------------------------------------
-----------------------------------------------
>gnl_Solly_v2.4_Solyc11g019870.1.1
------------------------------------------------MNTFI-N-NEEN
KKKVIFIMGATRTGKSRLSVDIATHFR-GEIINSDNMQVYKGLEIVTNKITHAEKQGG--
------------------------------------------------------------
------------------------------------------------------------
------------------------------------------------------------
------------------------------------------------------------
-----------------------------------------------
>gnl_Solly_v2.4_Solyc11g020430.1.1
------------------------------------------------------------
-------MGATGTGKSGLSVDVATHFG-GEIINLEKMHVYKVLEIVTNKLAHAEKQGVRH
YLL---------------------------------------------------------
----------------------------------------------VDEVRHIFSP----
-NADYTKGI---------------------------------------------------
------------------------------------------------------------
-----------------------------------------------
>gnl_Solly_v2.4_Solyc11g030560.1.1
------------------------------------------------------------
-------MGATGTEKSHLSVDLATHFK-GEIINLDRMQVYKGLEIGTNKITHTEKQ----
------------------------------------------------------------
--------------------------------------------GLVDDVG---------
------------------------------------------------------------
------------------------------------------------------------
-----------------------------------------------
>gnl_Solly_v2.4_Solyc11g063650.1.1
------------------------------------------------MNTFI-N-NEEF
KKKVIFIIGAVGTGKSRLSVGLATHFR-GKIINSNKMQVYKGLEIVTNKITHKEKK----
------------------------------------------------------------
---------------------------------------------VYDTIS---------
------------------------------------------------------------
------------------------------------------------------------
-----------------------------------------------
>gnl_Solly_v2.4_Solyc11g063460.1.1
------------------------------------------------MNTFI-N-NEEF
KKEVIFIIGAVGTGKSCFSVDLATHFR-GKIINSDKMQVYKGLEIVKNKITHKEKK----
------------------------------------------------------------
---------------------------------------------VYDTIS---------
------------------------------------------------------------
------------------------------------------------------------
-----------------------------------------------
>gnl_Solly_v2.4_Solyc11g061820.1.1
------------------------------------------------MNTFI-N-NEE-
KNKVIFIMGATGTGKSRLSVDLATHFR-GEIINSDKMQVYKGLEIVTNKITHTEKQ----
------------------------------------------------------------
------------------------------------------------------------
---DYTKGIRRSIGVPEMDRYLREETNID-------------------------------
------------------------------------------------------------
-----------------------------------------------
>gnl_Solly_v2.4_Solyc11g061780.1.1
------------------------------------------------------------
-------MGATGTGKSHLYVDLATHFR-GEIVNSDKMQVYKGLKIITKKITHTEKKKV--
------------------------------------------------------------
----------------------------------------------YDTI----------
------------------------------------------------------------
C-----------------------------------------------------------
-----------------------------------------------
>gnl_Solly_v2.4_Solyc11g020360.1.1
------------------------------------------------MNTFI-N-NEGN
KKKVILIMGATGTGKSHLSVDLATHFR-REIINSDKMHVYKGLEIFTNKIIHTETQ----
------------------------------------------------------------
--------------------------------------------GLVDEVRQIFIP----
-DAYYTKGIRLSIGVPEMD-----------------------------------------
------------------------------------------------------------
-----------------------------------------------
>gnl_Solly_v2.4_Solyc11g061870.1.1
------------------------------------------------MNTFI-N-NEE-
KKKVIFIMGATGTGKSHLSVDLATHFR-GEIINSDKMQVYKGLEIVTNKMTHTEKQGVRH
YLL---------------------------------------------------------
--------------------------------------------GLVDEVRQIFIP----
-DADYTKGIRRSIGVPEMDRYLREETNIDG------DDESKKMILQASISSIKHNTRMLI
CNQLDKIQRLISEKMWSFHHIIATDVFKDDR---------E-EDLDEAWTNIVLLPCLDI
VKRFLKNDHH-------NIIIECT-----------------------
>gnl_Solly_v2.4_Solyc11g019860.1.1
MSHLSVDIEKQGVVDEVRQI--FIPDGI-SVPEMDILQASISS--IKKMNTFI-N-NEEN
KKKVIFIMGATGTGKSRLSVDIATHFR-GEIINSDKMQVYKELEIVTNKITHAEKQGVRH
YLL---------------------------------------------------------
--------------------------------------------GLVDEVRQIFIL----
-DADYTKGIRRSIGVPKRDKYLREETNIDG------DDESKNMILQASISSIKRNTRMLI
CNQLDKIQRLISEKIWSVHHIIATDVFKEDK---------E-EDTDEAWTNTVLQPCLDI
VX---------------------------------------------
>gnl_Solly_v2.4_Solyc11g061920.1.1
------------------------------------------------MNTFI-N-NKE-
KKKVIFIMGATGMGKSRLSVDLATHFR-GEIINSDKMQVYKGLEIVTNKITHTEKQGVQH
YLL---------------------------------------------------------
--------------------------------------------GLVDEVRQIFIP----
-DADYTKGI---------------------------------------------------
------------------------------------------------------------
-----------------------------------------------
>gnl_Solly_v2.4_Solyc11g020390.1.1
------------------------------------------------------------
-------MGATRTGKSRLSIDVATHFG-GEIINSDKMQVYKGLEIVTNKITHGEKQGVRH
YLL---------------------------------------------------------
--------------------------------------------GLVDEVRQIFIP----
-DADFTKGI---------------------------------------------------
------------------------------------------------------------
-----------------------------------------------
>gnl_Solly_v2.4_Solyc11g063680.1.1
------------------------------------------------MNTFI-N-NEVF
KKKVIFIIGAVGTGKSCLFVDLATHFR-GKIINSNKMQVYKRLEIVTNKITHKEKK----
------------------------------------------------------------
---------------------------------------------VYDTIS---------
------------------------------------------------------------
------------------------------------------------------------
-----------------------------------------------
>gnl_Solly_v2.4_Solyc11g063730.1.1
------------------------------------------------------------
-------MGATGTGKSHLSVNLATHFQ-GEIINSDKMQVYKGLEIVTNKITHTENKG---
------------------------------------------------------------
------------------------------------------------------------
------------------------------------------------------------
------------------------------------------------------------
-----------------------------------------------
>gnl_Sorbi_v3.1_Sobic.003G162200.1
M-------------------------------------AGVNG-------ATASG-GSKT
KVKVVVVMGATATGKSKLAIDLALRFG-GEVINSDKIQVHDGLDVVTNKVTAAECQGVPH
HLIGGV-SPD-ADYTAADFCRDATRAVESVAERRRVPIIAGGSNRYLEALLDDG----GE
PAAADA-GGGGFRRRYQCCFVWVDSDLAVLDRYIGSRVDCMLDQGLVSEVRPFFRHD---
-DGDYSRGIRRAIGVPEMDGYFRTEAAGALDG----DDERRARLLAAAVDEIKANTCVLA
RRQLDKIHRLQGLRGWDIHRLDVTEVLRI-KVGD------GANAQRVAWETDVVSPAARI
VGRFLAPVNVVEGAWDNLMPKEVVAVMSPSR---FVGLGAAAAAV--
>gnl_Sorbi_v3.1_Sobic.003G261700.1
MTRIGTVA--------------CSPM-APRKRPRRSGSVRMEG----SSSGKG---LAPA
EPRLVVIVGATGTGKTKLSIDAAVALG-GEVVNADKIQLYAGLDVTTNKVPHADRRGVPH
HLLGAV-RADAGELPAPSYRALAAEAAASVAARGRVPVVAGGSNSLIHALLADDRLGGGD
PFKADDDGCYRPSLRLPCCLLWVDVDGAVLDDYLDRRVDDMVREGMVEELREYFASTS-P
AEAAHAAGLGKAIGVPELGDHFA-----------------GRKTLAAAIDEIKANTRVLA
AAQVRKIRRMADAWGWPVRRLDATPTVRA-RLAGA-----GRDAEAAAWERDVRGPGLAA
MRQFLDSHHEQQQQQQR-----------------------------R
>gnl_Sorbi_v3.1_Sobic.009G223100.1
MNRITTLV--------------APPM-AGGRRPLHHPEMEMEESSSSSTAASP---ARGS
GTGIVVIVGATGTGKTKLSIDAAEAVG-GEVVNADKIQLYAGLDITTNKVAPADRRGVPH
HLLGAI-RPDAGAFPPSTFRSVAGATTASIAARRRVPIVAGGSNSLIHALLADRFDSAAD
PFSSSWVRHDRPALRSPCCLLWVHVDDALLAEYLDRRVDDMVGGGMVEELRAYFATTT-A
AEAAHAAGLGRAIGVPELGAYFA-----------------GRTSFRAAIDDIKANTRDLA
AAQVSKIRRMADAWGWPIQRLDASATVRA-RIQGA-----GPDVESACWERDVRGPGLAA
IRSFLLELDSDIITNG---SAEMEP---------------------R
>gnl_Sorbi_v3.1_Sobic.001G042901.1
M-PLSMAAAAPPA---------CFPM-AARLPPLPITLPDAA-VPVVGCR------RVAA
KHKAVVVLGATGTGKSRLAIDLALRFG-GEVINSDKIQAYAGLDVATNKIGPAECAGVAH
HLLGVV-HPD-AEFTAADFRREAARAAAGVASRGRVPIIAGGSNSYVEELVEGD----R-
---------RAFRERYECCFLWVDAKLPVLHDFVARRVDEMCRRGLVDEVAAAFDPR---
-RTDYSRGIWRAIGVPELDAYLRARGH---------DDEQRARMLVAAVDEIKVNTSRLA
LRQRGKIQRLARM--WRVRRVDATEVFLK-R---------G-HAADEAWQRLVAAPCIDA
VRSFLQEDQEYS-------SMVTAS------FASTAAAAAIAAAA--
>gnl_Sorbi_v3.1_Sobic.006G059900.1
M-------------------------------------------------VTA---TAAG
KPKVVFVLGATATGKSKLAIALAQRFN-GEVINADKIQVHEGVPILTNKVTEEEQAGVPH
HLLSVR-DPD-AEFPPEEFRREAAGAIAGVLSAGRLPIVAGGSNTYIEALVDGD----G-
---------AAFRAAHDLLFVWVDAERELLEWYAALRVDEMVARGLVAEARAAFAGA---
-GADYTRGVRRAIGLPEMHAYLMAERDVVGAA----GEADLAAMLERAVREIKDNTFRLA
RTQTEKIRRLSTLDGWDVRRIDVTPVFAR-K-------ADG-KECEQTWKKLVWEPCEEM
VRAFLEPAPSLAAVPGV--DEGRDA------GVVAAAAIAAPAANT-
>gnl_Sorbi_v3.1_Sobic.002G076700.1
M-SLYLAPAATTL-----------PI-LVAPPPPPINLRQLERPPLVSSASN--R-HVGA
KHKAVMVMGATGTGKSRLAVDLALQFG-GEVINSDKIQVHAGLEVTTNKVTEEERAGVPH
HLLGVA-RPD-EEFTAADFRREASRAACAITARGRVPIIAGGSNSYVEELVDGD----R-
---------HAFRDRYDCCFLWVDVQRAVLHGYVARRVDEMCARGLVDEVAAAFDPR---
-RTDYSRGIWRAIGAPELDAYLRWSGDEGDGD----GDGERARLLAAAIEDIKSNTRRLS
CRQRAKIQRLAKLWGCAVRRVDATEVFRR-R---------G-DDADEAWQRLVAAPCIDA
VRSFLRNDDAAA-------ANDLPAELVPVF-----PAPAAAVAG--
>gnl_Spipo_v2_Spipo12G0008100
M----------------------------------------------------KA-VQTP
KPKVVFVMGATGTGKSKLAIDIATRFY-GEVVNSDKIQLHDGLPVLTNKVTLEEAAGIPH
HLIGVL-RPE-DDCTAAQFRRMASSVVAAIVARGRLPVVAGGSNSFLEELVDGA----G-
---------GEFRETYDICYLWIDVASPELYQSVANRVEKMVEEGLVDEVRGIFRAD---
-DDNYDKGIRRAIGVPEMDGYFRLESLV--------DADLQALLLETAVDLIKANTKKLV
ASQLEKISRLKTLPGWDIHRIDATRVFGK-C---------G-EEAIEAWEHFVLKPAFHI
LRDFFADTREADSSDAN-----------------DGMTPGSAA---R
>gnl_Stras_v2.0_SGA_v2.0_scaffold166T38377
M---------------------ATPT---------------------KRATST---SSPA
AGKVVVVMGATGTGKSRLAIDLALIFD-GEVINCDKIQVYTALHVISNKVTPAEARGVAH
HLLGIIDDPD-EDFTAAEFVFRATQSADAISGRARLPIIAGGSNSFIEALVSD-------
---------CKFQSRYECCFLWVDVSKKVHLSHVKRRVDVMVGSGLVDEAREFY------
-GGDYARGVRRAIGVPEMDEYFWNEGSVE--------GEERARLLQSAVEEIKENTWWLV
GRQLGKIHAMGERIGWEVHRLDATEAFER-WEVGD-----G-TDAEAVWKATVVEPSVWI
LSVFLGGDGESGS----------------------GSGLGLGA----
>gnl_Stras_v2.0_SGA_v2.0_scaffold5409T54639
M--------------------------------------------ACTDRRPA---PRRH
RQKVVVIMGATGCGKSKLSVDLASRFPSSEIINSDKIQIHRGLDVATNKTPASGRRGVPH
HLLDVL-RPS-DHFSAADFRSAAGAAVSRISSRRRLPLVVGGSNSFVYALLARRFSPDAE
ALSGWAGPALCRELRYACCFVWVDVSPPVLEEYLGRRVDEMLEAGMMEELAEYFAGP---
--DAGRGGLGKAIGVPEFKGYFERYGGDWRID---GGDAEKRRAYDEAVRAVKENTCRLA
KRQLGKIRRLRDEAGWELIRVDATAAVRA-EMDGA-----CRRRVEDAWERDVVGPSVKA
VQRFLME----------------------------------------
>gnl_Stras_v2.0_SGA_v2.0_scaffold11T05801
---MSLAISKH-----I-S-----PL-M-HMP--------------------------MP
KEKVVVVMGATGTGKTRLSIDLATRFE-AEIINSDKIQVHQGLEITTNKITDEERCGVPH
HLLGIA-DPD-SDFSVADFCDAALVSIKSILSRNKLPIIVGGSNSFVEALVD--------
---------VNFQSKYDCCFLWVDVAMPVLHSYVCDRVDKMVEKGMVDEVRNFYDP----
-NADYSTGIRRAIGVSELDEFFRMEWIC--------GKETRKIFLEKAIDSIKINTCTLA
ERQLKKIQRLN--RKWNIHRLDATVVFQK-RE------GKE-GEMDASWRNTVATTGIEV
VSNFLYDLNPASA----ITHIGKVRTHIGEG----ILTDLMV-----
>gnl_Stras_v2.0_SGA_v2.0_scaffold14T06874
M------------------------------------------NCAAVAAAAN---APRR
HKKVVVIMGPTGCGKSKLSVDLASRFPSSEIINSDKIQIYSGLDVTSNKIPPPERRGVPH
HLLGDC-SPA-DEFDAADFRAAASSAISQISSRRNLPFVVGGSNSFVYALLARRFSPDAA
ALSGDATAALCRELRYSCCFIWVDVSPAVLNEYLGKRVDEMMEAGMLEELAEYFAGP---
--ESGRGGLEKTIGVPEFASYFERYGGDWRVDGGGGGDPEKRRAYEEAVRAVKENTCQLA
KRQLGKILRLRDAAGWELKRVDATAAIRA-SMEGA-----GRRRVADAWEKDVVDPSVKA
VKRFLMM----------------------------------------
>gnl_Stras_v2.0_SGA_v2.0_scaffold38T14937
MNRLHSLF--------------TKPH-HTTYPPAS--------LAATAMSTGA---ASGR
REKLVVILGPTGCGKTKLSIDLASRFPSSEIINSDKIQVYRSLDITTNKVPLGDRKNVRH
HLLGGV-ESSEPEFTPSDFRSSASRIISEMTSRRQLPFLAGGSNSFVYSLLAEKYNPDSD
VFAESN-PVPCSALRYDCCFIWVDVSPPVLDQYLAKRVDDMLDSGMFAELSEYFKNLG-P
GRRVSKYGVNKAIGVPEFERYFR-----------------GEISYEAAVAEIKENTWHLA
KRQVEKIRRLREGLGWEMERVDTTAVLRA-ALDGA--------PAPEVWEKQVVEPSARI
VRKFLME----------------------------------------
>gnl_Stras_v2.0_SGA_v2.0_scaffold39T15369
MTTTPLPCIGRPLYLNLIRPFVNEPCFTIRRPSIFMSAQNISKRGLSMHAATKLA-DLIV
KNKVVIVMGPIGAGKSRLFIDLATRFE-GEIINSDKIQVYKGLNIVTNKVTNQECHKASH
HLLGII-ESN-SDFSVNEFIEHATMASNAIVHHGKLPIIAGGSNSCIKALVNDS------
---------LEFRAKYECCFLCVDVDSTVLRSSLVVGLQGASRAHLVDEAEGVFTWDELP
FDADLGRGVSGGLGSPSRGSALSANSG--GHVTSSLTDSGESEASGVDIDSRPSPFYRMS
SDDIAEFKKLCELTGWS-------------------------------------------
-----------------------------------------------
>gnl_Theca_v1.1_Thecc1EG041312t1
------------------------------------------------------------
-------MDPTESGKS--PTDLANHFP-IEIINTNSIQVYQG---------------VLP
HLLGTI-SSN-VEVTAKKLGIFLFLLLKEL------------------------------
------------------------------------------------------------
----------KSVSI-----FL--------------------------------------
------------------------------------------------------------
-----------------------------------------------
>gnl_Theca_v1.1_Thecc1EG004434t1
M-RISLSMCKQ-----T----------V-VLPDRA---SGMLN----LVDFF--S-PRRQ
KEKVVILLGATGTGKSRLSIDLATRFP-AEIINSDKIQAHEGLDIATNKITEEERCGIPH
HLLGVI-NPN-TDFTATNFVDMATHAMDSILFRSQLPIIAGGSNSYIEALVDDK----D-
---------YRFRSKYECCFLWVDVAMPVLHHYVSERVDKMVENGMVDEVRKYFDS----
-NANYTRGIRKAIGVPEFDRYFRAEPFL--------DKQSRAKLLQEAIQEIKRNTCKLA
SRQLEKIHRLRNKKNWKIHRLDATGVFLR-R---------G-KEADEAWEEFVAGPSTEM
VAEFLYNVSSEAL----VTKAALRE----------CIAQCLVA----
>gnl_Theca_v1.1_Thecc1EG027607t1
------------------------------------------------------------
-------MDPIGSRKLRLAINLATHFP-IEIINANSMQVYQG---------------VLH
HLLGIV-SSN-VKFTIKKFRDMQFLLLKEL------------------------------
------------------------------------------------------------
----------KSISI-----FFVVQPI---------VISKRKKFFKTELPQTSIN-----
--------------------IDFSIFI---------------------------------
-----------------------------------------------
>gnl_Theca_v1.1_Thecc1EG020503t1
MNVLSLPACKQ-----V-P-----PL-G-NFRG------GL------NVESFF-----SR
KDKVVFVMGATGTGKSRLAIDLATCFP-AEIVNSDKMQVYKGLDIVTNKVTEEECRGVPH
HLLGIV-DPN-SNFTSMDFRHHASVAVKSIVSKGSLPIIAGGSNSYIEALVNHD------
---------PEFQLRYECCFLWVDVSLPVLHSFVAERVDRMVQAGMVDEVKQMFDP----
-KADYSRGIRRAIGVPEMDQYFRAESIL--------DAKIRARLLETAISKIKENTCMLA
CRQLEKIDRLYNQWKWRMHRIDATEVFLK-R---------G-EEADEAWHRLVAGPSTMI
VDQFLYDDNRVAS----IIPSSDSTASTSS-----VPLTAVAAA-TR
>gnl_Theca_v1.1_Thecc1EG017824t1
------------------------------------------------------------
-------MDPTKLGKSRLVINLTTYFP-IEIINANSMQVYQG---------------VSH
HLLGTI-SSN-VKFIVKSSRILQFLLLKEL------------------------------
------------------------------------------------------------
----------KSVLI-----FL--------------------------------------
------------------------------------------------------------
-----------------------------------------------
>gnl_Theca_v1.1_Thecc1EG009742t1
MNIVTFLVHNQPLFFSMKPISLHSPL-FHPPLPLHPRWPRMD-------SSTP--DSGEN
KAKLIVIMGATGTGKSRLSIDLSSHFPHSQIINSDKMQLYKGLDITTNKIPIHERKGVPH
FLLGEF-DSIDADVAPSQFRSAAGLTIANIVSRGNLPFLVGGSNSFIHALLVETFDPEVD
VLAGL--GSVSHVLRYDCCFLWVDVAWSVLRDYLCKRVDEMLDSGMFEELAQFYDPDR--
--ESVRVGLRKAIGVPEFDGYFRKYPPWESEEPEEGCDPVRREAYEEAVREIKDNTCRLA
KSQIGKILRLIG-AGWDLRRLDATATFGA-VMRKK-KSSSSDLEWRDIWEREVVEPSVKI
VKRFLE-----------------------------------------
>gnl_Theca_v1.1_Thecc1EG011153t1
MVLLSLVFLKSVI---MRNA---------NFEK-----SGIEKSSTLATNSVGTQ-NQKN
KTKVIFVMGATATGKSKLSIDLATYFS-GEIINSDKIQVYEGLDIITNKITEAEGRGIPH
HMIGFV-DPN-RDFTVDDFCRHALQNIDIISKKGKLPIIAGGSNSYVETLVEDS----K-
---------FKFQDNFECCFIWLDVSKNVLYKRVANQVDEMVEAGLVEEVRGMFVP----
-EADYTKRIRRAIGAPEMHDYFMLEKDTNI------NDSTKNEKLAHAIEEIKVNTCMLV
DSQFRKIQRLREELGWKMHRIDATSVHEK-C---------G-KDAEDEWMKEVLEKTITI
MDEFLK-----------------------------------------
>gnl_Theca_v1.1_Thecc1EG011151t1
MVLLSLVFLKSVI---MRKA---------NFEK-----SGTEKSSTLATNSVGTQ-NQKN
KTKVIFVMGATATGKSKLSIDLATYFS-GEIINSDKIQVYEGLDIITNKITEAEGRGIPH
HMIGFV-DPN-KDFTVDDFCRHALQNIDIISKKGQLPIIAGGSNSYLETLVEDS----K-
---------FKFQDNFECCFIWLDVSKSVLYKRVANRVDEMVEAGLVEEARGMLVP----
-EADYTKGIRRAIGAPEMHNYFMLEKDTNI------DDSTKNEILAHAIEEIKVNTCKLV
DSQFRKIQRLREELGWKMHRIDATSVHEK-C---------G-KDAEDEWMKEVLEKTITI
VDEFLK-----------------------------------------
>gnl_Theca_v1.1_Thecc1EG008818t1
M-------------------------------------------------------IKGK
EPKLVLIIDLTRSEKSRSSIDLATHFP-------NFMQVYQGLNVLTNKVSLHEQQEVTH
HLLDTV-CLN-VEFTAKN------------------------------------------
------------------------------------------------------------
------------------------------------------------------------
------------------------------------------------------------
-----------------------------------------------
>gnl_Theca_v1.1_Thecc1EG011195t1
MNTFIEST--------TFD-----PP-L-HLQA-----NQILTVSQITMNTIGAQ-HQNV
KNKVIFVMGATATGKSKLSIDLATKFH-GEVINSDKIQVFKGLDIITNKVTEEESRGVPH
HLIGIV-DPE-EDFTVGDFCHHVLKAIDTILKNGHIPIIAGGSNSYLEKLVEDP----S-
---------IKFREYFDCCFIWVDASLPVLYERVGKRVDEMVMNGLVEEVRAVFVP----
-GADYTRGIKRAIGAPEMENYFLVENNIKV------DEAIKTKILANAFEEIKINTRKLV
DSQLRKIQRLRDELGWKMHRIDATSVHEK-H---------G-KDAEDTWKDVVLKKSLEI
VGDFLK-----------------------------------------
>gnl_Utrgi_v4.1_Scf01169.g24027.t1
M---------------------ASPA---------------------------------G
LREAVIVLGATGTGKSRLAIELASRFD-GEIINCDKIQVYKGIDVISNKVTGEESCGIPH
HLMSFL-GPG-ESFTPEEFVHTATLICRSVTQRGKLPIVTGGSNSWIKALVCDD------
---------EAFRLEFDFVCIWIDVPITVLRPFLDGRVDEMVKRGLVQEARGLFDPS---
--GDYSRGARRAIGVREMHNFFKSEGAHW-----------------------SSTSLVLK
MQDTELIHSFTAFGGLDCHRGDQDEYIES-------------EAA---------------
-----------------------------------------------
>gnl_Utrgi_v4.1_Scf01496.g24935.t1
MEGLASAY---------------FPR-LLFRAPKR--------GKRLAVSAVT---AAGE
KKKVVVVMGPTGCGKSKLSVELASRFSPSEIINSDKIQAYRGLDITTNKIPVPERNNVPH
HLIGEF-DSSEPEFTPSDFRTAAAEKISKILSQRSMPIIAGGSNSFVYALLARDYNPGID
VFKSA--SMFSRELQFDCCFIYIDVSPEALNEYLEKRVDDMLDSGMFEELGEYMADKDR-
--RRSERGLNMAIGVPEFRSYFDKFQGNWRLD-----NQVKRSEYEEAVKAIKDNSCRLA
ARQRAKILLLRDAAGWDVKRVEGTAAMKA-KLEG--------KGTGEVWEKEVVEPSVEI
VKQFLFA----------------------------------------
>gnl_Utrgi_v4.1_Scf00078.g7256.t1
MSRLLFFA------------SSLCPYR-----------------------TPS---KCFA
AAELVVIMGPTGCGKTKLSVDLISRFPTSEIINADKIQVYCGLDITTNKIPVHDRKNVRH
HLLGDF-VPSEPEFTASDFRDSASRIVSGA---WGVPFLVGGSNSFINAMAAKHFDPNVD
VFDELN-GSFCRELRYRCCFLWVDVDLPVLNQWLEKRVDEMLESGMYEELKEYFRNR---
--GNTKCGLEKAIGVAEFEEFFSYDYD----------GGGNRAAYEDAIRAIKENTCRLA
ENQRRKIVRLRDEGGWDVRKVDATAALTA-KMSGD-----G-RMAAEAWETQVVKPSVKI
VRDFLMG----------------------------------------
>gnl_Utrgi_v4.1_Scf00415.g17281.t1
M-KLAVPLPRPSL-----------PL------------------------NFFHS-SPPT
EDKVVVVMGATGTGKTRLSIELANYFG-AEVINSDKMQVFRGLEVTTNKATEEERCGMPH
HLLGIA-DPV-SEFSAGNFRGMAAASVRSILRRGNLPIIVGGSNSYVEALID--------
---------YNFRSKYECCFLWVDAAVPSLHNSLSDRVDKMVQRGMVEEVREFYQP----
-SGDYSKGILKSIGVPEFHEFFRFESHY--------DDETREKMLSQAISAVKLNTGKLS
SRQVEKIRRLRNVKGWRLHRLDVSDVLGK-P---------S-PDADVAWDNKVSGPAAAI
VTTFLNSHHPAVP----VVAAGRSS-----------PLQLLACS--R
>gnl_Utrgi_v4.1_Scf00384.g16708.t1
MIGLASVL-------------AVFPS----------------------LKRMV---SSGA
ATKVVVIMGSTGCGKSKLSVDLAARYPSSEIINSDKIQVYRGLDITTNKIPVAERRSVAH
HLIGEM-EPD-SEFTSSDFRATAGITISEIAARRRVPFVVGGSNSFIYALLARKNNPGFD
AAE---VSGICGDLRYDCCFLWIDVSPAVLKPYLDKRVDDMLDAGMFNELGDHFSNRRQW
ESEASQSGINKAIGVPEFAGYFEKFKADWPIT----DTEEKKREYYAAVRAIKLNTWQLA
KTQMGKILRLRDAGGWDIKRVDATAAIRA-AMDGR--------GAAEEWEREVVAPSVRI
VRRFLME----------------------------------------
>gnl_Utrgi_v4.1_Scf00499.g18656.t1
M-KLALSLPRPLV-----------PF------------------------SFFPS-PPQP
EDKVVIVMGATGTGKTRLSIELANYFG-AEVINSDKMQVFRGLEVTTNKVTEEERCGVPH
HLLGIA-DPV-SEFSAGNFRSMAAASVRSILGRGNLPIIVGGSNSYLEALID--------
---------YNFRLKYECCFLWVDAAMPSLQNSLSVRVDKMVRSGMVEEVRGFYQP----
-TGDYTKGILKSIGVPEFHEFFQFESSD--------DEETREKMLSRAISAVKSNTGKLA
CRQVEKIRRLRNVKGWWLHRLDVTDVLQK-P---------G-SDAGVAWDNKVSGPATSI
VSSFLNNHHMARP----IVAAERPP-----------PLQLLAGS--R
>gnl_Vitvi_Genoscope.12X_GSVIVT01011107001
M-QIYMHMRKQ-----T-Q-----PL-L-SIPP-----GDL------TMDVS--G-HRWP
KGKVVVVMGATGTGKSRLSIDLATRFP-AEIVNSDKMQVYEGLDIVTNKITEEEQRGVPH
HLLRIA-HPN--------------------------------------------------
-----------------CCFLWVDVSRSVLHSFVSKRVDKMVEKGMVEEVQQLFHP----
-NADYTRGIRRAIGVPELDLYFRTEGFL--------DEEARARVLQEAVHEIKANTCKLA
CRQLEKIHRLKNVRKWKIHRLGATEVLRK-C---------D-READEAWEKLVARPSTMM
VAQFLYSVGATRS----IATTSPPTIRAAA------SMEAALAA-TH
>gnl_Vitvi_Genoscope.12X_GSVIVT01011886001
M-KLPVPTYHP--YCSKVQT---LPL-IPAIKPTFSGWARMD-------STVR---RNRT
KHKVVVIMGATGTGKSKLSIDLATRFP-AEIINSDKIQIYSGLDITTNKIQMHERQGVPH
HLLGDF-DSSHAEITPSQFRSVAAAAISDISSRRKLPVLAGGSNSFIHALLVDRFDSESD
PFNGS--DSVSTELRYRCCFLWVDVSFAVLSDYLSKRVDEMLGSGMLEELAKFYDPD--E
DESRPKTGLRKAIGVPEFDRHFR--------------------NFEEAVKAIKDNTCHLA
KKQIEKILRMRG-AGWDLKRLDATEAFRV-LLSSD----SG-KKSSEIWEKQVVEPSVKF
VRRFLEE----------------------------------------
>gnl_Vitvi_Genoscope.12X_GSVIVT01017885001
M-RTILSACKQ-----A-QT----PL-L-DI-------SGL------NMELF--N-PRRR
KEKVVFVIGATGTGKSKLSIDLATRFP-SEIINSDKMQVYKGLHIVTNKVTEEECRGVPH
HLLGIA-DPN-TNFTAMDFCHHASLAIQSITARNRHPIIAGGSNSFIEALVTDV------
---------PEFKSRYECCFLWVDVSLPVLHRFVSERVDRMLEAGLVEEVRRIFDP----
-EADYSRGIRRAIGVPEMDQFLRGERIV--------GDKIAAQYLRKAIAKIKENTCKLA
CSQLDKIHRLQNIRGWKIHRLDATEAFLK-R---------G-DDAEEAWEKHVAGPSMDI
VGCFLRHQDCVPN----IVPVPSTAIGSTV------PMTAVAAA-SH
>gnl_Vitvi_Genoscope.12X_GSVIVT01025775001
------------------------------------------------------------
-------MGSTGSGKSRLSIDIASHYL-GEVINSDKMQVYKGLDIITNKMAESDRRGVPH
HLIGEV-EPD-VDFTAEDFCMAATSAIERIVEQGRVPIIVGGSNSFVEALVQNP----S-
---------VEFKSRYEPCFIWLNVAPPILDTYLSKRVDDMVRGGLVEEVKAVFSP----
-NLDYKRGIYRSIGVPEMDAYLRADRMV--------GYIERETLLKEAIDDIKANTCKLA
SKQVGKIETLRNKLGWNMHQIDTTPVFEK-C---------G-EEADAAWEMLVKKPTFGI
IDSFLT-----------------------------------------
>gnl_Vitvi_Genoscope.12X_GSVIVT01034295001
-----MLMCKQ-----T-Q-----PL-L-SMPP-----GGL------TMAVS--S-HRWL
KEKVAVVMGATGTGKSRLSIDPATRFP-AEIVNSHKMQVYEGLDIITNKITEEEQPGAPH
HHLGIA-HPN-VDFTASDFRDMASLSIESILGGRRLPIIVGGSNSYIDA-----------
--------------RYECCFLWVDVSRPVLHSFVSKRVDKMVGNGMVEEVEQLFYP----
-NADYTRGIRRAIGVPELDLYFPT-GFL--------DEEARAKVLQEAVHEIKANTCKLA
CRQLEGIHRLKNLRKWKIHRLDATEVFLK-H---------D-READEAWEKLVARPSTMM
VAQFLYSVGATR-------VATEEMVRNAA------LLLLCDLV-GD
>Frave_03725-v1.0-hybrid.t1
MTLNPFPA-HQ--YYNIPTS---SPPSLPH-NP--KRWARMD-------SGPASS---PQ
KDKLVVIMGATGAGKSRLSIDLASRFPSFEVINSDKIQVYKGLDITTNKIPFPDRRGISH
HLLGEL-DPLDGELSPADFRRLAGRAVYDIATRKRVPMLVGGSNSLIHALLVDRFEPGVN
VFENGA-ELASSELRYDCCFLWVDVSLVVLAEYLLKRVDEMLESGMYEELAEFCATE---
DDEEVRTGLRKAIGVPEFSRFFKQFPPGR------VHDQLRRGAYNDAVKAIKDNTCQLA
KKQIGKILRLKGSAKWDLQRLDATEAFRA-VLSSD-----G-RRWSEIWEEQVVEPSVKI
VKQFLAEE---------------------------------------
>Frave_06080-v2.0.a2-hybrid.t1
MTLFSMSACQQVV--QI-Q-----PM-I-RFQGP---PAGL------SIDRFF-S---RN
KDKVVIVIGATGTGKSRLAIDLALKYS-AEIINSDKMQVYKGLDTLTNKVTEEECKGVPH
HLLGTV-DPD-SNFTATDFKHHASLAIESILERDRLPIIAGGSNSYIEALVDEH------
---------AEFRRRYECCFLWVDVAPRVLNSFVSERVDRMVEVGLVDEVRRMFDPTTA-
DEEDYSTGIRKAIGVPEMHHYLCGEACGN-------DKETQEALLLEAISNIKKNTCTLA
HRQLQKIHRLRSKWNWSMHCLDATEAFRR-R---------G-REGELVWDKQVSRPATGI
VSKFLVDDPMSTT----ILPHDTAFVAATATNSLTVSMSAVAAA-TR
>Frave_27343-v1.0-hybrid.t1
----------------------------------------MDF-----IS---------G
PQKLIVVMGATGSGKSRLSLDLAVRFPTFEVINADKMQLYKGLDVTTNKLSDAERRVVPH
HLLGEF-DSRHGDVSPSEFRRLAAQAVSDVLSRGKVPVLVGGSNSFIHVLLVERFEPDVD
VFDGE--VAASSQLRYDCCFLWVDVEFPVLTAYLSRRVEEMLDAGMFQELAEFHGQN---
--RAVQTGVSKAIGVAEFSRYFEEYAAAE----VEEDDPVRRGAYEEAVGEVKRNTWQLA
KRQMGKIARLRK-AGWDLKRLDATEVLRA-VVTSDDEDGGG-KRWSEIWEREVVEPSVKI
VKDFLEEEEE-------------------------------------
>Frave_27842-v1.0-hybrid.t1
M----MPMCKQ-----A-Q-----AL-P-NVQLSN-IGGGHSH---NLLDVF--N-PRRQ
KDKVVIVMGATGTGKSKLSIDLATRFP-AEIINSDKMQFYEGLDIATNKITPQEQRDVPH
HLLGVL-DPN-VDFSADDFSNVTCLAVDSILNRNRLPIIVGGSNSYIETLVDGY----D-
---------NMFRSRYDCCFLWVDVSLSVLHSFVSDRVDQMVENGLVEEVREFFDP----
-NADYTKGIRRAIGVPEFDDFFRYGPFL--------DDETRAGLLERAINEVKDNTCKLA
CRQLEKIRRLRN-KGWSLHQLDATEVFQK-R---------G-KESHEAWDRLVSGPSAMI
VRQFLYNNKAEV-------TTNA--IRVPV----AIETAALAAA-TY
>Frave_30601-v1.0-hybrid.t1
M-----------------------------------------------------------
-EKLIVVMGATGTGKSRLSINLAARFPTFEVINADKMQLYKGLDVTTNKVTDAERRLVPH
HLLGDL-DSRHGDVSSAEFRRLAAHVVSDVLSRGKVPVLVGGSNSFIHALLVDRFEPDVD
VFDGE--VAASSELRYDCCFLWLDVAFQTLAPYLSRRVEEMLDSGMFRELAEFHGQN---
--RAVQTGLSKSIGVAEFSRYFKEYAA--------EEEEVRRGAYKEAVRNTQKNTWQMA
KRQMGKIGRLRK-AGWDLKRLDATEAFKA-MGTTSDEDSGG-KRWSEIWEEEVVGPSVKI
VKRFLEEE---------------------------------------
>Maldo_GDDH_00G1084500
M------------------------------------------VTGRTMEPVHNG-SVHK
KAKVVFIMGPTGCGKTKLSIDLATNYG-GEVINSDKIQVYKGLDIVTNKATESEQRGIRH
HLLGFVEDPV-ADFSVDEFRRRVQTSIDEITKRNCLPIIAGGSNSYIEALIEDP----V-
---------IDFRNKYDCCFIWLDVSLPVLYNHVSKRVDEMVAAGLVDELREMFAP----
-GVNYDGGIRRAIGAPEMHPYFMAEMNNNIVD---DDKVRKEFLLKDGIWKTKENTCKLA
ERQVQKIKLLSDK--WDIHRIDVTAVYEN-C---------G-KEAVVAWETLVLKPSFTI
VGGFLKKHG--------------------------------------
>Maldo_GDDH_03G1267900
M----MPMCKQ-----I-Q-----TL-Q-HVPS-----SGHNH----KIDVF--N-PHRQ
KEKVVIVMGATGTGKSRLSIDLATCFP-AEIINSDKMQVYEGLDIVTNKITKEEQRGVPH
HLLGML-DPH-EDFTARDFCDLTSIAIESILGRDRLPIIVGGSNSYIEALIDDY----D-
---------YKFRSKYDCCFLWVDVSTPVLHSFVSKRVDHMVHNGMVDEAREYFDP----
-NADYTKGIRRAIGVPEFDKYFRYGPFL--------DEETRTRLLRQAVDEIKDNTCKLA
CRQLEKIHRLRNIKGWNLHPLDATEVFRK-R---------G-EEADEAWKKLVSGTSAMI
VGQFLYNMTAEV-------PPHLGSLRVL---------EALAAA-TH
>Maldo_GDDH_11G1288800
-----------------------------MFHS-----SGHNH----RMDVF--N-PRRQ
KEKVVIVMGATGTGKSRLSIDLATCFP-AEIINSDKMQVYEGLDIVTNKITKEEQRGVPH
HLLGIL-DPN-EDFTARDFCDLTSLAIESVLGRDRLPIIVGGSNSYIEALVDDH----D-
---------YKFRSKYECCFLWVDVSVPVMHSFVSGRVDHMVQNGMVDEAREFFDP----
-NADYMKGIRRAIGVPEFDKYFRYGPLL--------DEETRARLLQQAVDKIKDNTCKLA
CRQLEKIHGLRNNKGWNLHPLDATEVFRK-R---------G-KDADEAWEKLVSGPGAMI
VGQFLYNMTAEV-------PPHIGSLRVP---------AALAAA-TH
>Maldo_GDDH_13G1040600
MTLHPLPT-HS-LYSNLNFNFHLFPPHLPQ-RP--RRSAHMA-------TGPTSA-GPRR
KDKLLVIMGATGAGKSRLSLDLASRFPFFEIVNSDKIQLYRGLDITTNKLPLPERLGVPH
HLLGEF-DPLDGDFTPADFRAVAGQVVSGITNRRKVPMLVGGSNSFIHAMVAERFEPGSN
VFEPGFDASVSAELRYNCCFLWVDVSMAVLTEYLSKRVDEMLDSGMFDELAEFCDPDGQK
HDAAVPTGLRKAIGVPEFTRYFKKYPQSK---RDEDDDRERRGAYEEAVRVIKDNTCQLA
KRQIGKILRLRG-GGWDLRRLDATDAFRA-VVAMSTENDGG-ERWSEIWERQVVEPSAKI
VKRFLEE----------------------------------------
>Maldo_GDDH_13G1182800
M-RILMSACKQV----V-Q-----PM-V-SFQG-----PGLTN---INMDPFL-----RR
KDKVVIVMGATGTGKSRLAIDLARHNP-AEIINSDKMQVYKGLDIVTNKVTEDECKGIPH
HLIGKV-DPD-SDFTANDFKHHASLAIESILERDRLPIIAGGSNSYIEALVDEH------
---------SEFRMKYECCFLWVDVAIPVLHSFVSERVDRMVKMGLVEEVRRMFDSTT--
-EKEYTRGVRRAIGVPEMDEYLQGEASDNN------DDETQERLLQAAISKIKENTCILA
YRQLQKIRRLQARRGWNMHRLDATEAFLK-H---------H-AETNQAWEKLVARPATRI
VRQFLLDPIPS------ILPTENI-TATTTAPVLSTSMPTVTAA-TR
>Maldo_GDDH_16G1041700
MTLHPFPT-HS-LYSNFNFNFHLLPQHLPQ-RP--RRWAHMA-------TGHTSA-VPRR
KDKLLVIMGATGAGKSRLSLDLATRFPFFEIINSDKIQLYRGLDITTNKLPLPERLGVPH
HLLGEL-DPRDGDFTPADFRAVAGQVVSGITNRRKVPMLVGGSNSFIHAMVADRFEPGCN
VFEPGSDASLSAELRYNCCFLWVDVSMAVLTEYLSKRVDEMLDSGMFEELAEFCDPDRQK
HDAAVPTGLRKAIGVPEFTRYFKKYPQSK---RDEDDDRERRGAYEEAVRAIKDNTCQLA
KRQIGKVLRLRG-GGWDLRRLDATDAFRA-VVATTSDSDGG-ERWSDIWERQVVGPSVKI
VKRFLEE----------------------------------------
>Maldo_GDDH_16G1183400
M-RILMSACKQV----V-Q-----PM-V-SFHG-----PALTN---INMDPFF-----RR
KDKVVIVMGATGTGKSRLAIDLAMHYP-AEIINSDKMQVYKGLDIVTNKVTEEECKGIPH
HLIGKF-DPN-SNFTANDFKNHASLAIESILERDRLPIIAGGSNSYIEALVDKH------
---------SEFRMKYECCFLWVDVAIPVLHSFVSKRVDRMVKVGLVDEVRKMFDSTT--
-EAEYTNGIRQAIGVPEMHEYLHCEASGSN------DDETQERLLQAAISKIKENTCILA
YRQLQKIRRLQARRGWNMHRLDATEVFLK-H---------Q-GEADQAWEKFVATPATRM
VDKFLLDPIPS------ILPTEAI-ITPPRFRLCRQWLPQHGN----
>Maldo_Gala_03g023550
M----MPMCKQ-----I-Q-----TL-L-HVPS-----SGHNH----KMDVF--N-PHRQ
KEKVVIVMGATGTGKSRLSIDLATCFP-AEIINSDKMQVYEGLDIVTNKITKEEQRGVPH
HLLGML-DPH-EDFTARDFCDLTSIAIESILGRDRLPIIVGGSNSYIEALIDDY----D-
---------YKFRSKYDCCFLWVDVSTPVLHSFVSKRVDHMVQNGMVDEAREYFDP----
-NADYTKGIRRAIGVPEFDKYFRYGPFL--------EEETRARLLRQAVDEIKDNTCKLA
CRQLEKIHRLRNIKGWNLHPLDATEVFRK-R---------G-EEADEAWKKLVSGTSAMI
VGQFLYNMTAEV-------PPHLGSLRVL---------EALAAA-TH
>Maldo_Gala_06g004110
------------------------------------------------MEPVHNG-SVHK
KAKVVFIMGPTGCGKTKLSIDLATNYG-GEVINSDKIQVYKGLDIVTNKATESEQRGIRH
HLLGFVEDPV-ADFSVDEFRRRVQTSIDEITKRNCLPIIAGGSNSYIEALIEDP----V-
---------IDFRNKYDCCFIWLDVSLPVLYNHVSKRVDEMVAAGLVDELREMFAP----
-GVNYDGGIRRAIGAPEMHPYFMAEMNNNIVY---DDKVRKEFLLKDGIWKTKENTCKLA
ERQVQKIKLLSDK--WDIHRIDVTAVYEN-C---------G-KEAVVAWETLVLKPSFTI
VGGFLKKHG--------------------------------------
>Maldo_Gala_13g003270
MTLHAFPT-HS-LYSNLNFNFNLFPPHLPQ-RP--RRSAHMA-------TGPTSA-GPRR
KDKLLVIMGATGAGKSRLSLDLASRFPFFEIVNSDKIQLYRGLDITTNKLPLPERLGVPH
HLLGEF-DPLDGDFTPADFRAVAGQVVSGITNRRKVPMLVGGSNSFIHAMVAERFEPGSN
VFEPGFDASVSAELRYNCCFLWVDVSMAVLTEYLSKRVDEMLDSGMFDELAEFCDPDRQK
KDAAVPTGLRKAIGVPEFTRYFKKYPQSK---RDEDDDRERRGAYEEAVRVIKDNTCQLA
KRQIGKILRLRG-GGWDLRRLDATDAFRA-VVATSTENDGG-ERWSEIWERQVVEPSAKI
VKRFLEE----------------------------------------
>Maldo_Gala_13g015930
M-RILMSACKQV----V-Q-----PM-V-SFQG-----PGLTN---INMDPFL-----RR
KDKVVIVMGATGTGKSRLAIDLARHNP-AEIINSDKMQVYKGLDIVTNKVTEDECKGIPH
HLIGKV-DPD-SDFTANDFKHHASLAIESILERDRLPIIAGGSNSYIEALVDEH------
---------SEFRMKYECCFLWVDVAIPVLHSFVSERVDRMVKMGLVEEVRRMFDSTT--
-EKEYTRGVRRAIGVPEMDEYLQGEASDNN------DDETQERLLQAAISKIKENTCILA
YRQLQKIRRLQARRGWNMHRLDATEAFLK-H---------H-AETNQAWEKLVARPATRI
VRQFLLDPIPS------ILPTENI-TATTTAPVLSTSMPTVTAA-TR
>Maldo_Gala_16g003740
MTLHPFPT-HS-LYSNFNFNFHLLPQHLPQ-RP--RRWAHMA-------TGHTSA-VPRR
KDKLLVIMGATGAGKSRLSLDLATRFPFFEIINSDKIQLYRGLDITTNKLPLPERLGVPH
HLLGEL-DPRDGDFTPADFRAVAGQVVSGITNRRKVPMLVGGSNSFIHAMVADRFEPGCN
VFEPGSDASLSAELRYNCCFLWVDVSMAVLTEYLSKRVDEMLDSGMFEELAEFCDPDRQK
HDAAVPTGLRKAIGVPEFTRYFKKYPQSK---RDEDDDRERRGAYEEAVRAIKDNTCQLA
KRQIGKVLRLRG-GGWDLRRLDATDAFRA-VVATTSDSDGG-ERWSDIWERQVVGPSVKI
VKRFLEE----------------------------------------
>Maldo_HF02931-RA
-------MCKQ-----I-Q-----TL-Q-HVPS-----SGHNH----KIDVF--N-PHRQ
KEKVVIVMGATGTGKSRLSIDLATCFP-AEIINSDKMQVYEGLDIVTNKITKEEQRGVPH
HLLGML-DPH-EDFTARDFCDLTSIAIESILGRDRLPIIVGGSNSYIEALIDDY----D-
---------YKFRSKYDCCFLWVDVSTPVLHSFVSKRVDHMVHNGMVDEAREYFDP----
-NADYTKGIRRAIGVPEFDKYFRYGPFL--------DEETRTRLLRQAVDEIKDNTCKLA
CRQLEKIHRLRNIKGWNLHPLDATEVFRK-R---------G-EEADEAWKKLVSGTSAMI
VGQFLYNMTAEV-------PPHLGSLRVL---------EALAAA-TH
>Maldo_HF07762-RA
MTLHPFPT-HS-LYSNFNFNFHLLPQHLPQ-RP--RRWAHMA-------TGHTSA-VPRR
KDKLLVIMGATGAGKSRLSLDLATRFPFFEIINSDKIQLYRGLDITTNKLPLPERLGVPH
HLLGEL-DPRDGDFTPADFRAVAGQVVSGITNRRKVPMLVGGSNSFIHAMVADRFEPGCN
VFEPGSDASLSAELRYNCCFLWVDVSMAVLTEYLSKRVDEMLDSGMFEELAEFCDPDRQK
HDAAVPTGLRKAIGVPEFTRYFKKYPQSK---RDEDDDRERRGAYEEAVRAIKDNTCQLA
KRQIGKVLRLRG-GGWDLRRLDATDAFRA-VVATTSDSDGG-ERWSDIWERQVVGPSVKI
VKRFLEE----------------------------------------
>Maldo_HF13830-RA
M-RILMSACKQV----V-Q-----PM-V-SFHG-----PALTN---INMDPFF-----RR
KDKVVIVMGATGTGKSRLAIDLAMHYP-AEIINSDKMQVYKGLDIVTNKVTEEECKGIPH
HLIGKF-DPN-SNFTANDFKNHASLAIESILERDRLPIIAGGSNSYIEALVDKH------
---------SEFRMKYECCFLWVDVAIPVLHSFVSKRVDRMVKVGLVDEVRKMFDSTT--
-EAEYTNGIRQAIGVPEMHEYLHCEASGSN------DDETQERLLQAAISKIKENTCILA
YRQLQKIRRLQARRGWNMHRLDATEVFLK-H---------Q-GEADQAWEKFVATPATRM
VDKFLLNPIPS------ILPTEAI-ITPPRFRLCRQWLPQHGN----
>Maldo_HF28291-RA
------------------------------------------------MDVF--N-PRRQ
KEKVVIVMGATGTGKSRLSIDLATCFP-AEIINSDKMQVYEGLDIVTNKITKEEQRGVPH
HLLGIL-DPN-EDFTARDFCDLTSLAIESVLGRDRLPIIVGGSNSYIEALVDDH----D-
---------YKFRSKYECCFLWVDVSVPVMHSFVSGRVDHMVQNGMVDEAREFFDP----
-NADYMKGIRRAIGVPEFDKYFRYGPLL--------DEETRARLLQQAVDKIKDNTCKLA
CRQLEKIHGLRNNKGWNLHPLDATEVFRK-R---------G-KDADEAWEKLVSGPGAMI
VGQFLYNMTAEV-------PPHIGSLRVP---------AALAAA-TH
>Maldo_HF37306-RA
------------------------------------------------MEPVHNG-SVHK
KAKVVFIMGPTGCGKTKLSIDLATNYG-GEVINSDKIQVYKGLDIVTNKATESEQRGIRH
HLLGFVEDPV-ADFSVDEFRRRVQTSIDEITKRNCLPIIAGGSNSYIEALIEDP----V-
---------IDFRNKYDCCFIWLDVSLPVLYNHVSKRVDEMVAAGLVDELREMFAP----
-GVNYDGGIRRAIGAPEMHPYFMAEMNNNIVY---DDKVRKEFLLKDGIWKTKENTCKLA
ERQVQKIKLLSDK--WDIHRIDVTAVYEN-C---------G-KEAVVAWETLVLKPSFTI
VGGFLKKHG--------------------------------------
>Maldo_HF42175-RA
----------------------------------------MA-------TGPTSA-GPRR
KDKLLVIMGATGAGKSRLSLDLASRFPFFEIVNSDKIQLYRGLDITTNKLPLPERLGVPH
HLLGEF-DPLDGDFTPADFRAVAGQVVSGITNRRKVPMLVGGSNSFIHAMVAERFEPGSN
VFEPGFDASVSAELRYNCCFLWVDVSMAVLTEYLSKRVDEMLDSGMFDELAEFCDPDGQK
HDAAVPTGLRKAIGVPEFTRYFKKYPQSK---RDEDDDRERRGAYEEAVRVIKDNTCQLA
KRQIGKILRLRG-GGWDLRRLDATDAFRA-VVAMSTENDGG-ERWSEIWERQVVEPSAKI
VKRFLEE----------------------------------------
>Malsi_06g004000
------------------------------------------------MEPVHNG-SVHK
KAKVVFIMGPTGCGKTKLSIDLATNYG-GEVINSDKIQVYKGLDIVTNKATESEQRGIRH
HLLGFVEDPV-ADFSVDEFRRRVQTSIDEITKRNCLPIIAGGSNSYIEALIEDP----V-
---------IDFRNKYDCCFIWLDVSLPVLYNHVSKRVDEMVAAGLVDELREMFAP----
-GVNYDGGIRRAIGAPEMHPYFMAEMNNNIVY---DDKVRKEFLLKDGIWKTKENTCKLA
ERQVQKIKLLSDK--WDIHRIDVTAVYEN-C---------G-KEAVVAWETLVLKPSFTI
VGGFLKKHG--------------------------------------
>Malsi_13g003430
MTLHPLPT-HS-LYSNLNFNFHLFPPHLPQ-RP--RRSAHMA-------TGPTSA-GPRR
KDKLLVIMGATGAGKSRLSLDLASRFPFFEIVNSDKIQLYRGLDITTNKLPLPERLGVPH
HLLGEF-DPLDGDFTPADFRAVAGQVVSGITNRRKVPMLVGGSNSFIHAMVAERFEPGSN
VFEPGFDASVSAELRYNCCFLWVDVSMAVLTEYLSKRVDEMLDSGMFDELAEFCDPDGQK
HDAAVPTGLRKAIGVPEFTRYFKKYPQSK---RDEDDDRERRGAYEEAVRVIKDNTCQLA
KRQIGKILRLRG-GGWDLRRLDATDAFRA-VVAMSTENDGG-ERWSEIWERQVVEPSAKI
VKRFLEE----------------------------------------
>Malsi_13g015870
M-RILMSACKQV----V-Q-----PM-V-SFQG-----PGLTN---INMDPFL-----RR
KDKVVIVMGATGTGKSRLAIDLARHNP-AEIINSDKMQVYKGLDIVTNKVTEDECKGIPH
HLIGKV-DPD-SDFTANDFKHHASLAIESILERDRLPIIAGGSNSYIEALVDEH------
---------SEFRMKYECCFLWVDVAIPVLHSFVSERVDRMVKMGLVEEVRRMFDSTT--
-EKEYTRGVRRAIGVPEMDEYLQGEASDNN------DDETQERLLQSAISKIKENTCILA
YRQLQKIRRLQARRGWNMHRLDATEAFLK-H---------H-AETNQAWEKLVARPATRI
VRQFLLDPIPS------ILPTENI-TATTTAPVLSTSMPTVTAA-TR
>Malsi_16g003810
MTLHPFPT-HS-LYSNFNFNFHLLPQHLPQ-RP--RRWAHMA-------TGHTSA-VPRR
KDKLLVIMGATGAGKSRLSLDLATRFPFFEIINSDKIQLYRGLDITTNKLPLPERLGVPH
HLLGEL-DPRDGDFTPADFRAVAGQVVSGITNRRKVPMLVGGSNSFIHAMVADRFEPGCN
VFEPGSDASLSAELRYNCCFLWVDVSMAVLTEYLSKRVDEMLDSGMFEELAEFCDPDRQK
HDAAVPTGLRKAIGVPEFTRYFKKYPQSK---RDEDDDRERRGAYEEAVRAIKDNTCQLA
KRQIGKVLRLRG-GGWDLRRLDATDAFRA-VVATTSDSDGG-ERWSDIWERQVVGPSVKI
VKRFLEE----------------------------------------
>Malsi_16g016460
M-RILMSACKQV----V-Q-----PM-V-SFHG-----PALTN---INMDPFF-----RR
KDKVVIVMGATGTGKSRLAIDLAMHYP-AEIINSDKMQVYKGLDIVTNKVTEEECKGIPH
HLIGKF-DPN-SNFTANDFKNHASLAIESILERDRLPIIAGGSNSYIEALVDKH------
---------SEFRMKYECCFLWVDVAIPVLHSFVSKRVDRMVKVGLVDEVRKMFDSTT--
-EAEYTNGIRQAIGVPEMHEYLHCEASGSN------DDETQERLLQAAISKIKENTCILA
YRQLQKIRRLQARRGWNMHRLDATEVFLK-H---------Q-GEADQAWEKFVATPATRM
VDKFLLNPIPS------ILPTEAI-ITPPRFRLCRQWLPQHGN----
>Malsy_03g024410
M----MPMCKQ-----I-Q-----TL-Q-HVPS-----SGHNH----KIDVF--N-PHRQ
KEKVVIVMGATGTGKSRLSIDLATCFP-AEIINSDKMQVYEGLDIVTNKITKEEQRGVPH
HLLGML-DPH-EDFTARDFCDLTSIAIESILGRDRLPIIVGGSNSYIEALIDDY----D-
---------YKFRSKYDCCFLWVDVSTPVLHSFVSKRVDHMVHNGMVDEAREYFDP----
-NADYTKGIRRAIGVPEFDKYFRYGPFL--------DEETRTRLLRQAVDEIKDNTCKLA
CRQLEKIHRLRNIKGWNLHPLDATEVFRK-R---------G-EEADEAWKKLVSGTSAMI
VGQFLYNMTAEV-------PPHLGSLRVL---------EALAAA-TH
>Malsy_06g004140
------------------------------------------------MEPVHNG-SVHK
KAKVVFIMGPTGCGKTKLSIDLATNYG-GEVINSDKIQVYKGLDIVTNKATESEQRGIRH
HLLGFVEDPV-ADFSVDEFRRRVQTSIDEITKRNCLPIIAGGSNSYIEALIEDP----V-
---------IDFRNKYDCCFIWLDVSLPVLYNHVSKRVDEMVAAGLVDELREMFAP----
-GVNYDGGIRRAIGAPEMHPYFMAEMNNNIVD---DDKVRKEFLLKDGIWKTKENTCKLA
ERQVQKIKLLSDK--WDIHRIDVTAVYEN-C---------G-KEAVVAWETLVLKPSFTI
VGGFLKKHG--------------------------------------
>Malsy_13g002930
MTLHAFPT-HS-LYSNLNFNFNLFPPHLPQ-RP--RRSAHMA-------TGPTSA-GPRR
KDKLLVIMGATGAGKSRLSLDLASRFPFFEIVNSDKIQLYRGLDITTNKLPLPERLGVPH
HLLGEF-DPLDGDFTPADFRAVAGQVVSGITNRRKVPMLVGGSNSFIHAMVAERFEPGSN
VFEPGFDASVSAELRYNCCFLWVDVSMAVLTEYLSKRVDEMLDSGMFDELAEFCDPDRQK
KDAAVPTGLRKAIGVPEFTRYFKKYPQSK---RDEDDDRERRGAYEEAVRVIKDNTCQLA
KRQIGKILRLRG-GGWDLRRLDATDAFRA-VVATSTENDGG-ERWSEIWERQVVEPSAKI
VKRFLEE----------------------------------------
>Malsy_13g014920
M-RILMSACKQV----V-Q-----PM-V-SFQG-----PGLTN---INRDPFL-----RR
KDKVVIVMGATGTGKSRLAIDLARHNP-AEIINSDKMQVYKGLDIVTNKVTEDECKGIPH
HLIGKV-DPD-SDFTANDFKHHASLAIESILERDRLPIIAGGSNSYIEALVDEH------
---------SEFRMKYECCFLWVDVAIPVLHSFVSERVDRMVKMGLVEEVRRMFDSTT--
-EKEYTRGVRRAIGVPEMDEYLQGEASDNN------DDETQERLLQAAISKIKENTCILA
YRQLQKIRRLQARRGWNMHRLDATEAFLK-H---------H-AETNQAWEKLVARPATRI
VRQFLLDPIPS------ILPTENI-TATTTAPVLSTSMPTVTAA-TR
>Malsy_16g014520
M-RILMSACKQV----V-Q-----PM-V-SFHG-----PALTN---INMDPFF-----RR
KDKVVIVMGATGTGKSRLAIDLAMHYP-AEIINSDKMQVYKGLDIVTNKVTEEECKGIPH
HLIGKF-DPN-SNFTANDFKNHASLAIESILERDRLPIIAGGSNSYIEALVDKH------
---------SEFRMKYECCFLWVDVAIPVLHSFVSKRVDRMVKVGLVDEVRKMFDSTT--
-EAEYTNGIRQAIGVPEMHEYLHCEASGSN------DDETQERLLQAAISKIKENTCILA
YRQLQKIRRLQARRGWNMHRLDATEVFLK-H---------Q-GEADQAWEKFVATPATRM
VDKFLLDPIPS------ILPTEAI-ITPPRFRLCRQWLPQHGN----
>Pruav_sc0000146.1_g150.1.mk
M----NLMCKE-----M-K-----TL-L---PS-----GGHNH----KMDVF--N-PRRQ
KEKVVIVMGATGTGKSRLSIDLATHLG-AEIINSDKMQVYKGLDIATNKITEEEQRGVPH
HLLGIL-DPN-ADFTATDFCDETSLTIESILGRDRLPIIVGGSNSYIEALIDDY----D-
---------YKFRSKYECCFLCVNVSTPVLHSFVSKRVDKMVENGMVDEVREFFHP----
-NADYGKGIRRAIGVPEFDKYFRYGPFL--------DEETKARLLEQAVEEIKNNNCKLA
SRQLEKIQRLRNVKGWNLHPLDATEVFRK-R---------G-KESNEAWEKFVYEPSAQI
VRQFLYNATAEV-------PANLGAMRVPM------GSAALAAA-TH
>Pruav_sc0000184.1_g460.1.mk
-----MSACKQ-----V-Q-----PM-V-SFQGP----PGLPS---INMDPFF-----RR
KDKVVFVMGATGTGKSRLAIDLATLYR-AEIINSDKMQVYKGLDIVTNKVTEEECRGIPH
HLLGNI-DPN-FNFTANDFKQHASLAIEEILERDRLPIIAGGSNSYIEALVDDH------
---------PEFRMKYECCFIWVDVALPVLNSFVSERVDRMVKAGLVEEVRRMFDSTA--
-EAEYTHGIRKAIGMPEMDEYLRGEACGIN------DEETQERLLQTAISKIKENPCILA
HRQLQKIRRLCSRRNWNMHRLDATEVFLE-Q---------R-VEADQAWEKHVARPATRM
VGNFLVDPMPT------ILPSDALATATTTTTVLATSMPAVATA-TR
>Pruav_sc0000184.1_g470.1.mk
MLKFELAQ-----SIEITRK-------LACLKAFSSSAQAISLGNNINMDPFF-----RR
KDKVIVIMGATGTGKSRLSMDLAARFPVAEIINSDQMKVYKGLD----KVPEEECRGIPH
HLLSEI-DPN-SNFTANDFKH-----IQSI-------FIAGGSNSYIDRTV---------
--------------------------------------------GLLDKVRR--------
-EDD---------------------------------------ETRAAISKIKESAC---
--QLQKIRRLQSRQNWNMHRLDRRHTNQAPR---------GGRSSMGKTRGKTQAPT---
-----------------------------------------------
>Pruav_sc0000659.1_g130.1.mk
N-FVYKFIFHR-----I-E-----IL-P-VFLGQ----PG------------------RR
KDKVIVVMGATGTGKSKLAIDLATRFP-AEIINSDEMQVYQGLDIVTNKVTEEECRGIPH
HLLGIM-DPK-FNFTANDFKQHASLAIESILERDRLPIITGGSNSYIEALVDDH------
---------PEFRMKCECCFIWVDVALPVLKSFVSERVDRMVEAGLVDEVRRMFDSTA--
-EAEYTHGIRKAIGMLEMDEYLRGEACGIN------DEETQERLLQTAISKIKENTCILA
DRQLQKIRRLCSRRNWNMHRLDATE------------------------HKH--------
---YLLDM---------------------------------------
>Pruav_sc0001051.1_g170.1.mk
MTLHPFPT-HSHHYSNLNF-FHLFPPHLPHIKP--RRGAHIS-------SGPTTPQQQQR
KDKLLIILGATGAGKSRLSLDLATRFPFFEIVNSDKMQLYAGLDITTNKLPIPDRLGVPH
HLLGEF-DPRHGDFTPAQFRAVAGQAISSITNRRKVPMLVGGSNSFIHALLVDRFEPGSN
VFEPGFNGSVSSELRYNCCFLWVDVSLTVLTEYLCKRVDEMLDSGMLDELAEFCDPDRQE
DETASQTALRKAIGVPEFTRYFEKYPPGR---GGEGDDRERREAYEEAVRAIKDNTCQLA
KRQIGKILRLKG-GGWDLRRLDATDAFRA-VVATTSDKDDG-KRWSEIWERQVVKPSVKV
VKRFLDE----------------------------------------
>Pruav_sc0001243.1_g240.1.mk
------------------------------------------------MEFVHNG-PFHN
KTKVIFVLGSTGCGKTKLSIDLATRYN-GEIINSDKIQVYKGLDIVTNKATKPEQRGILH
HLLGFIQDPE-ADFTVEEFCRQVRKALDEITKRNRVPIIAGGSNTYIEALVEDP----T-
---------LRFQDKYDCCFIWLDVSLPVLYTRVSERVDEMVDAGLVDELREMFVP----
-GADYERGIRRAIGAPEMHAYFMAEMDPSA------DEARKEFLFKDGIQKTKDNTLKLA
ECQVQKIERLRTK--WDIHRIDVTVVHES-C---------G-KKAQVAWENLVLKPSFSI
VSEFFEMDG--------------------------------------
>Pyrbr_009341129.1_cds_XP_009339404.1_1
------------------------------------------------MESVHNG-SVHK
KAKVVFIMGPTGCGKTKLSIDLATHYG-GEVINSDKIQAYKGLDIVTNKATESEQRGIRH
HLLGFVEDPV-ADFSIDEFCRRVQTSIDEITRRNCLPIIAGGSNSYIEALIEDP----V-
---------IEFRNKYDCCFIWLDVSLPVLYNRVSKRVDEMVAAGLVDELREMFAP----
-GVNYDGGIRRAIGAPEMHPYFMAEMNNNIVD---DDKVRKEFLLKDGIWKTKENTCKLA
ERQVQKIQLLSDK--WVIHRIEVTAVHEN-C---------G-KEAVVAWETLVLKPSFTI
VDVFLKKDG--------------------------------------
>Pyrbr_009343897.2_cds_XP_009342172.1_1
M-RILMSACKQV----V-Q-----PM-V-SFQG-----PGLTN---INMDPFL-----RR
KDKVVIIMGATGTGKSRLAIDLARHNP-AEIINSDKMQVYKGLDIVTNKVTEDECKGIPH
HLIGKV-DPD-SDFTANDFKHHASLAIESILERDRLPIIAGGSNSYIEALVDEH------
---------SEFRMKYECCFLWVDVAIPVLHSFVSERVDRMVKMGLVEEVRRMFDSTT--
-EKEYTRGIRRAIGVPEMDEYLQGEASGNN------DDETQERLLQAAISKIKENTCILA
YRQLQKIRRLQARRGWNMHRLDATEAFLK-H---------H-AETNQAWEKLVARPATRI
VRQFLLDPIPS------LLPTENI-TATTTAAVLSTSMPTVATA-TR
>Pyrbr_009351158.1_cds_XP_009349433.1_1
------------------------------------------------MESVHNG-SVHK
KAKVVFIMGPTGCGKTKLSIDLATHYG-GEVINSDKIQAYKGLDIVTNKATESEQRGIRH
HLLGFVEDPV-ADFSIDEFCRRVQTSIDEITRRNCLPIIAGGSNSYIEALIEDP----V-
---------IEFRNKYDCCFIWLDVSLPVLYNRVSKRVDEMVAAGLVDELREMFAP----
-GVNYDGGIRRAIGAPEMHPYFMAEMNNNIVD---DDKVRKEFLLKDGIWKTKENTCKLA
ERQVQKIQLLSDK--WVIHRIEVTAVHEN-C---------G-KEAVVAWETLVLKPSFTI
VDVFLKKDG--------------------------------------
>Pyrbr_009357982.2_cds_XP_009356257.1_1
MTLHPVPT-HS-FYSNLNFNFHLFPQHLPQ-RP--RRSAHMA-------TGPTSA-GPRP
KDKLLVIMGATGAGKSRLSLDLATRFPFFEIVNSDKMQLYRGLDITTNKLPLPERLGVSH
HLLGEF-DPLDGDFTPADFRAVAGQVVSCITNRRKVPMLVGGSNSFIHAMVAERFELGSN
VFEPGFDASVSAELRYDCCFLWVDVSMAVLTEYLSKRVDEMLDSGMFDELAKFCEPDRQK
HDAAVPTGLRKAIGVPEFTRYFKKYPQSK---RDEDDDLERRGAYEEAVRAIKDNTCQLA
KRQIGKILRLRG-GGWDLRRLDATDAFRA-VVATSTENDGG-ERWSEIWERQVVEPSAKI
VKRFLEE----------------------------------------
>Pyrbr_009358480.2_cds_XP_009356755.1_1
-----------------------------MFLS-----SGHYH----KMDVF--N-PRRQ
KEKVVIVMGATGTGKSRLSIDLATCFP-AEIINSDKMQVYEGLDIVTNKITKEEQRGVPH
HLLGIL-DPN-EDFTARDFCDLTSLAIESVLGRDRLPIIVGGSNSYIEALVDDH----D-
---------YKFRSKYECCFLWVDVSVPVMHSFVSGRVDRMVQNGMVDEAREFFDP----
-NADYMKGIRRAIGVPEFDKYFRYGPLL--------DEETRARLLQQAVDEIKDNTCKLA
CRQLEKIHRLRNIKGWNLHPLDATEVFRK-R---------G-KEADEAWEKLVSGPGAMI
VGQFLYNMTAEV-------PPHIGSLRVP---------AALAAA-SH
>Pyrbr_009358585.2_cds_XP_009356860.1_1
MTLYPFPT-HS-LYSNLNFNFHLLPQLLPQ-RP--RRWAHMA-------TSHTSA-VPRR
KDKLLVIMGATGAGKSRLSLDLATRFPFFEIVNSDKIQLYRGLDITTNKLPLPERLGVPH
HLLGEF-DPRDGDFTPADFRAVAGQVVSGITNRRKVPMLVGGSNSFIHAMVADRFEPGCN
VFEPGSDASLSAELRYNCCFLWVDVSMAVLTEYLSKRVDEMLDSGMFEELAEFCDPDCQK
QDAAVPTGLRKAIGVPEFTGYFKKYPQSK---RDEDDDRERREAYEEAVRAIKDNTCQLA
KRQIGKILRLRG-GGWDLRRLDATDAFRA-VVATTSDSDGG-ERWSDIWERQVVGPSVKI
VKRFLEDSLTNGGRIPC--PDKNWK------------------AG-R
>Pyrbr_009367528.2_cds_XP_009365803.1_1
M-RILMSACKQV----V-Q-----PM-V-SFQG-----PGLTN---INMDPFL-----RR
KDKVVIVMGATGTGKSRLAIDLARHNP-AEIINSDKMQVYKGLDIVTNKVTEDECKGIPH
HLIGKV-DPD-SDFTANDFKHHASLAIESILERDRLPIIAGGSNSYIEALVDEH------
---------SEFRMKYECCFLWVDVAIPVLHSFVSERVDRMVQMGLVEEVRRMFDSTT--
-EKEYTRGIRRAIGVPEMDEYLQGEASGNN------DDETQERLLQAAISKIKENTCILA
YRQLQKIRRLQARRGWNMHRLDATEAFLK-H---------H-AETNQAWEKLVARPATRI
VRQFLLDPIPS------LLPTENI-TATTTAAVLSTSMPTVATA-TR
>Pyrbr_009373603.1_cds_XP_009371878.1_1
------------------------------------------------MESVHNG-SVHK
KAKVVFIMGPTGCGKTKLSIDLATHYG-GEVINSDKIQAYKGLDIVTNKATESEQRGIRH
HLLGFVEDPV-ADFSIDEFCRRVQTSIDEITRRNCLPIIAGGSNSYIEALIEDP----V-
---------IEFRNKYDCCFIWLDVSLPVLYNRVSKRVDEMVAAGLVDELREMFAP----
-GVNYDGGIRRAIGAPEMHPYFMAEMNNNIVD---DDKVRKEFLLKDGIWKTKENTCKLA
ERQVQKIQLLSDK--WVIHRIEVTAVHEN-C---------G-KEAVVAWETLVLKPSFTI
VDVFLKKDG--------------------------------------
>Pyrco_BartlettDH_IPT3.Chr13_1
MTLHPFPT-HS-LYSNLNFNFHLFPPHLPQ-RP--RRSAHMA-------TGPTSA-GPRR
KDKLLVIMGATGAGKSRLSLDLATRFPFFEIVNSDKMQLYRGLDITTNKLPLPERLGVSH
HLLGEF-DPLDGDFTPADFRAVAGQVVSCITNRRKVPMLVGGSNSFIHALVAERFEPGSN
VFEQGFDASVSAELRYNCCFLWVDVSMAVLTEYLSKRVDEMLDSGMFDELAKFCEPDRQK
HDAAVPTGLRKAIGVPEFTRYFKKYPQSK---RDEDDDLERRGAYEEAVRAIEDNTCQLA
KRQIGKILRLRG-GGWDFRRLDATDAFRA-VVATSTENDGG-ERWSEIWERQVVEPSAKI
VKRFLEE----------------------------------------
>Pyrco_BartlettDH_IPT3.Chr16_1
MTLYPFPT-HS-LYSNLNFNFHLLPQLLPQ-RP--RRWAHMA-------TGHTSA-VPRR
KDKLLVIMGATGAGKSRLSLDLATRFPFFEIVNSDKIQLYRGLDITTNKLPLPERLGVPH
HLLGEF-DPRDGDFTPADFRAVAGQVVSGITNRRKVPMLVGGSNSFIHAMVADRFEPGCN
VFEPGSDASLSAELRYNCCFLWVDVSMAVLTEYLSKRVDEMLDSGMFEELSEFWDPDCQK
QDAAVPTGLRKAIGVPEFTRYFKKYPQSK---RDEDDDRERREAYEEAVRAIKDNTCQLA
KRQIGKILRLRG-GGWDLRRLDATDAFRA-VVATTSDSDGG-ERWSDIWERQVAGPSVKI
VKRFLEE----------------------------------------
>Pyrco_BartlettDH_IPT3.Chr16_2
M-RILMSAFKQV----V-Q-----PM-V-SFHG-----PALTN---INMDPFF-----RR
KDKVVIVMGATGTGKSRLAIDLAMHYP-AEIINSDKMQVYKGLDIVTNKVTEEECKGIPH
HLIGKV-DPN-SNFTANDFKHHASLAIESILERDRLPIIAGGSNSYIEALVDKH------
---------SEFRMKYECCFLWVDVAIHVLHSFVSKRVDRMVKVGLVDEVRKMFDSTT--
-EAEYTHGIRQAIGVPEMHEYLHCEASGSN------DDETQERLLQAAISKIKENTCILA
YRQLQKIRRLQARRGWNMHRLDATEAFLK-H---------Q-GEADQAWEKFVATPATRM
VDKFLLDPIPS------ILPTESV-IKPPRFRLCRQWLPQHGN----
>Pyrco_BartlettDH_IPT3.Chr6
M------------------------------------------VTGRTMEHVHNG-SVHT
KAKVIFIMGPTGCGKTKLSIDLATHYG-GEVINSDKIQAYKGLDIVTNKATESEQRGIRH
HLLGFVEDPV-ADFSVDEFCRRVQTSIDEITRRNCLPIIAGGSNSYIEALIEDP----V-
---------IEFRNKYDCCFIWLDVSLPVLYNRVSKRVDEMVAAGLVDELREMFAP----
-GVNYDGGIRRAIGAPEMHPYFMAEMNNNIVD---DDKVRKEFLLKDGIWKTKENTCKLA
ERQVQKIQLLSDK--WDIHRIEVTAVHEN-C---------G-KEAVVAWETLVLKPSFTI
VDGFLNKDG--------------------------------------
>Pyrco_BartlettDH_new_IPT3.Chr11
-------------------------H-Y-MFLS-----SGHNH----KMDVF--N-PRRQ
KEKVVIVMGATGTGKSRLSIDLATCFP-AEIINSDKMQVYEGLDIVTNKITKEEQRGVRH
HLLGIL-DPN-EDFTARDFCDLTSLAIESVLGRDRLPIIVGGSNSYIEALVDGH----D-
---------YKFRSKYECCFLWVDVSVPVMHSFVSGRVDRMVQNGMVDEAREFFDP----
-NADYMKGIRRAIGVPEFDKYFRYGPLL--------DEETRARLLQQAVDEIKDNTCKLA
CRQLEKIHRLRNIKGWNLHPLDATEVFRK-R---------G-KEADEAWEKLVSGPGAMI
VGQFLYNMTAEV-------PPHIGSLRVP---------AALAAA-S-
>Pyrco_BartlettDH_new_IPT3.Chr13_2
M-RILMSACKQV----V-Q-----PM-V-SFQG-----PGLTN---INMDPFL-----RR
KDKVVIVMGATGTGKSRLAIDLARHNP-AEIINSDKMQVYKGLDIVTNKVTEDECKGIPH
HLIGKV-DPD-SDFTANDFKHHASLAIESILERDRLPIIAGGSNSYIEALVDEH------
---------SEFRMKYECCFLWVDVAIPVLHSFVSERVNRMVKMGLVEEVRRMFDSTT--
-EKEYTRGIRRAIGVPEMDEYLQGEASGNN------DDETQERLLQAAISKIKENTCILA
YRQLQKIRRLQARRGWNMHRLDATEAFLK-H---------H-AETNQAWEKLVARPATRI
VRQFLLDPIPS------LLPTENI-TATTTAAVLSTSMPTVATA-TR
>Pyrco_BartlettDH_new_IPT3.Chr3
M----KPMCKQ-----I-Q-----TL-L-HVPS-----SGHNH----KMDVF--N-PHRQ
KEKVVIVMGATGTGKSRLSIDLGTCFP-AEIINSDKMQVYEGLDIVTNKITKEEQRGVPH
HLLGML-NPH-EDFTARDFCDLTSLAIESILGRDRLPIIVGGSNSYIEALIDDY----D-
---------YKFRSKYECCFLWVDVSTPVLHSFVSKRVDHMVQNGMVDEAREYFDP----
-NADYTKGIRRAIGVPEFDKYFRYGLFL--------DEETRARLLQQAVDEIKDNTCKLA
CRQLEKIHRLKNIKGWNLHPLDATEVFRK-R---------G-DEADEAWKKLVSGPSAMI
VGQFLYNMTAEV-------PPHIGSLRVL---------EALAAA-TH
>Pyrco_Bartlett_005158.1
------------------------------------------------MDVF--N-PRRQ
KEKVVIVMGATGTGKSRLSIDLATCFP-AEIINSDKMQVYEGLDIVTNKITKEEQRGVRH
HLLGIL-DPN-EDFTARDFCDLTSLAIESVLGRDRLPIIVGGSNSYIEALVDGH----D-
---------YKFRSKYECCFLWVDVSVPVMHSFVSGRVDRMVQNGMVDEAREFFDP----
-NADYMKGIRRAIGVPEFDKYFRYGPLL--------DEETRARLLQQAVDEIKDNTCKLA
CRQLEKIHRLRNIKGWNLHPLDATEVFRK-R---------G-KEADEAWEKLVSGPGAMI
VGQFLYNMTAEV-------PPHIGSLRVP---------AALAAA-SH
>Pyrco_Bartlett_012035.1
----------------------------------------MA-------TGPTSA-GPRR
KDKLLVIMGATGAGKSRLSLDLATRFPFFEIVNSDKMQLYRGLDITTNKLPLPERLGVSH
HLLGEF-DPLDGDFTPADFRAVAGQ-----------------------------------
----GFDASVSAELRYNCCFLWVDVSMAVLTEYLSKRVDEMLDSGMFDELAKFCDPDRQK
HDAAVPTGLRKAIGVPEFTRYFKKYPQSK---RDEDDDLERRGAYEEAVRAIKDNTCQLA
KRQIGKILRLRG-GGWDLRRLDATDAFRA-VVATSTENDGG-ERWSEIWERQVVEPSAKI
VKRFLEE----------------------------------------
>Pyrco_Bartlett_016716.1
M------------------------------------------VTGRTMEHVHNG-SVHT
KAKVIFIMGPTGCGKTKLSIDLATHYG-GEVINSDKIQAYKGLDIVTNKATESEQRGIRH
HLLGFVEDPV-ADFSVDEFCRRVQTSIDEITRRNCLPIIAGGSNSYIEALIEDP----V-
---------IEFRNKYDCCFIWLDVSLPVLYNRVSKRVDEMVAAGLVDELREMFAP----
-GVNYDGGIRRAIGAPEMHPYFMAEMNNNIVD---DDKVRKEFLLKDGIWKTKENTCKLA
ERQVQKIQLLSDK--WDIHRIEVTAVHEN-C---------G-KEAVVAWETLVLKPSFTI
VDGFLNKDG--------------------------------------
>Pyrco_Bartlett_017083.1
-------------------------M-V-SFQG-----PGLTN---INMDPFL-----RR
KDKVVIVMGATGTGKSRLAIDLARHNP-AEIINSDKMQVYKGLDIVTNKVTEDECKGIPH
HLIGKV-DPD-SDFTANDFKHHASLAIESILERDRLPIIAGGSNSYIEALVDEH------
---------SEFRMKYECCFLWVDVAIPVLHSFVSERVNRMVKMGLVEEVRRMFDSTT--
-EKEYTRGIRRAIGVPEMDEYLQGEASGNN------DDETQERLLQAAISKIKENTCILA
YRQLQKIRRLQARRGWNMHRLDATEAFLK-H---------H-AETNQAWEKLVARPATRI
VRQFLLDPIPS------LLPTENI-TATTTAAVLSTSMPTVATA-TR
>Pyrco_Bartlett_017396.1
-------------------------M-V-SFHG-----PALTN---INMDPFF-----RR
KDKVVIVMGATGTGKSRLAIDLAMHYP-AEIINSDKMQVYKGLDIVTNKVTEEECKGIPH
HLIGKV-DPN-SNFTANDFKHHASLAIESILERDRLPIIAGGSNSYIEALVDKH------
---------SEFRMKYECCFLWVDVAIHVLHSFVSKRVDRMVKVGLVDEVRKMFDSTT--
-EAEYTHGIRQAIGVPEMHEYLHCEASGSN------DDETQERLLQAAISKIKENTCILA
YRQLQKIRRLQARRGWNMHRLDATEAFLK-H---------Q-GEADQAWEKFVTAPATRM
VDKFLLDPIPS------ILPTEAV-IKPPRFRLCRQWLPQHGN----
>Pyrco_Bartlett_043959.1
MTLYPFPT-HS-LYSNLNFNFHLLPQLLPQ-RP--RRWAHMA-------TGHTSA-VPRR
KDKLLVIMGATGAGKSRLSLDLATRFPFFEIVNSDKIQLYRGLDITTNKLPLPERLGVPH
HLLGEF-DPRDGDFTPADFRAVAGQVVSGITNRRKVPMLVGGSNSFIHAMVADRFEPGCN
VFEPGSDASLSAELRYNCCFLWVDVSMAVLTEYLSKRVDEMLDSGMFEELSEFWDPDCQK
QDAAVPTGLRKAIGVPEFTRYFKKYPQSK---RDEDDDRERREAYEEAVRAIKDNTCQLA
KRQIGKILRLRG-GGWDLRRLDATDAFRA-VVATTSDSDGG-ERWSDIWERQVAGPSVKI
VKRFLEE----------------------------------------
>Pyrco_DAnjou_IPT3.Chr13_1
MTLHPFPT-HS-LYSNLNFNFHLFPPHLPK-RP--SRSAHMA-------TGPTSA-GPRR
KDKLLVIMGATGAGKSRLSLDLATRFPFFEIVNSDKMQLYRGLDITTNKLPLPERLGVSH
HLLGEF-DPLDGDFTPADFRAVAGQVVSCITNRRKVPMLVGGSNSFIHALVAERFEPGSN
VFEPGFDASVSAELRYNCCFLWVDVSTAVLTEYLSKRVDEMLDSGMFDELAKFCDPDRQ-
HDAAVPTGLRKAIGVPEFTRYFKKYPQSK---RDEDDDLERRGAYEEAVRAIKDNTCQLA
KRQIGKILRLRG-GGWDLRRLDATDAFRA-VVATSTEN-GG-ERWSEIWERQVVEPSAKI
VKRFLEE----------------------------------------
>Pyrco_DAnjou_IPT3.Chr16_1
M-RILMSAFKQV----V-Q-----PM-V-NFHG-----PALTN---INMDPFF-----RR
KDKVVIVMGATGTGKSRLAIDLAMHYP-AEIINSDKMQVYKGLDIVTNKVTEEECKGIPH
HLIGKV-DPN-SNFTANDFKHHASLAIESILERDRLPIIAGGSNSYIEALVDKH------
---------SEFRMKYECCFLWVDVAIHVLHSFVSKRVDRMVKVGLVDEVRKMFDSTT--
-EAEYTHGIRQAIGVPEMHEYLHCEASGSN------DDETQERLLQAAISKIKENTCILA
YRQLQKIRRLQARRGWNMHRLDATEAFLK-H---------Q-GEADQAWEKFVATPATRM
VDKFLLDPIPS------ILPTEAV-IKPPRFRLCRQWLPQHGN----
>Pyrco_DAnjou_IPT3.Chr16_2
MTLYPFPT-HS-LYSNLNFNFHLLPQLLPQ-RP--RRWAQMA-------TGHTSA-VPRR
KDKLLVIMGATGAGKSRLSLDLATRFPFFEIVNSDKIQLYRGLDITTNKLPLPERLGVPH
HLLGEF-DPRDGDFTPADFRAVAGQVVSGITNRRKVPMLVGGSNSFIHAMIADRFEPGCN
VFEPGSDASLSAELRYNCCFLWVDVSMAVLTEYLSKRVDEMLDSRMFEELAEFCDPDCQK
QDAAVPTGLRKAIGVPEFTRYFKKYPQSK---RDEDDDRERREAYEEAVRAIKDNTCQLA
KRQIGKILRLRG-GGWDLRRLDATDAFRA-VVATTSDSDGG-ERWSDIWERQVVGPSVKI
VKRFLEE----------------------------------------
>Pyrco_DAnjou_IPT3.Chr6
M------------------------------------------VTGRTMEPVHNG-SVHT
KAKVVFIMGPTGCGKTKLSIDLATHYG-GEVINSDKIQAYKGLDIVTNKATESEQRGIRH
HLLGFVEDPV-ADFSVDEFCRRVQTSIDEITRRNCLPIIAGGSNSYIEALIEDP----V-
---------IEFRNKYDCCFIWLDVSLPVLYNRVSKRVDEMVAAGLVDELREMFAP----
-GVNYDGGIRRAIGAPEMHPYFMAEMNNNIVD---DDKVRKEFLLKDGIWKTKENTCKLA
ERQVQKIQLLSDK--WDIHRIEVTAVHEN-C---------G-KEAVVAWETLVLKPSFTI
VDGFLKKDG--------------------------------------
>Pyrco_DAnjou_new_IPT3.Chr11
-------------------------H-Y-MFLC-----SGHNH----KMDVF--N-PRRQ
KEKVVIVMGATGTGKSRLSIDLATCFP-AEIINSDKMQVYEGLDIVTNKITKEEQRGVPH
HLLGIL-DPN-EDFTARDFCDLTSLAIESVLGRDRLPIIVGGSNSYIEALVDDH----D-
---------YKFRSKYECCFLWVDVSVPVMHSFVSGRVDRMVQNGMVDEAREFFDP----
-NADYMKGIRRAIGVPEFDKYFRYGPLL--------DEETRARLLQQAVDEIKDNTCKLA
CRQLEKIHRLRNIKGWNLHPLDATEVFRK-H---------G-KEADEAWEKLVSGPGAMI
VGQFLYNMTAEV-------PSHIGSLRVP---------AALAAA-S-
>Pyrco_DAnjou_new_IPT3.Chr13_2
M-RILMSACKQV----V-Q-----PM-V-SFQG-----PGLTN---INMDPFL-----RR
KDKVVIVMGATGTGKSRLAIDLARHNP-AEIINSDKMQVYKGLDIVTNKVTEDECKGIPH
HLIGKV-DPD-SDFTANDFKHHASLAIESILERDRLPIIAGGSNSYIEALVDEH------
---------SEFRMKYECCFLWVDVAIPVLHSFVSERVDRMVKMGLVEEVRRMFDSTT--
-EKEYTRGIRRAIGVPEMDEYLQGEASGNN------DDETQERLLQAAISKIKENTCILA
YRQLQKIRRLQARRGWNMHRLDATEAFLK-H---------H-AETNQAWEKLVARPATRI
VRQFLLDPIPS------LLPTENI-TATTTAAVLSTSMPTVATA-TR
>Pyrco_DAnjou_new_IPT3.Chr3
-----MPMCKQ-----I-Q-----TL-L-HVPS-----SGHNH----KMDVF--N-PHRQ
KEKVVIVMGATGTGKSRLSIDLATCFP-AEIINSDKMQVYEGLDIVTNKITKEEQRGVAH
HLLGML-DPH-EDFTARDFCDLTSLAIESILGRDRLPIIVGGSNSYIEALIDDY----D-
---------YKFRSKYECCFLWVDVSTPVLHSFVSKRVDHMVQNGMVDEAREYFDP----
-NADYTKGIRRAIGVPEFDKYFRYGLFL--------DEETRARLLQQAVDEIKDNTCKLA
CRQLEKIHRLKNIKGWNLHPLDATEVFRK-R---------G-EEADEAWKKLVSGPSAMI
VGQFLYNMTAEV-------PPHLGSLRVL---------EALAAA-TH
>Pyrusco0g040680.1
M----MPMCKQ-----I-Q-----TL-L-HVPS-----SGHNH----KMDVF--N-PHRQ
KEKVVIVMGATGTGKSRLSIDLATCFP-AEIINSDKMQVYEGLDIVTNKITKEEQRGVPH
HLLGML-DPH-EDFTARDFC------------RDRLPIIVGGSNSYIEALIDDY----D-
---------YKFRSKYECCFLWVDVSTPVLHSFVSKRVDHMVQNGMVDEAREYFDP----
-NADYTKGIRRAIGVPEFDKYFRYGLFL--------DEETRARLLQQAVDEIKDNTCKLA
W--------------WNLHPLDATEVFRK-R---------G-EEADEAWKKLVSGPSAMF
VGQFLYNMTAEV-------PPHLGSLRVL---------EALAAA-TH
>Pyrusco11g002550.1
-----------------------------MFLS-----SGHNH----KMDVF--N-PRRQ
KEKVVIVMGATGTGKSRLSIDLATCFP-AEIINSDKMQVYEGLDIVTNKITKEEQRGVRH
HLLGIL-DPN-EDFTARDFCDLTSLAIESVLGRDRLPIIVGGSNSYIEALVDGH----D-
---------YKFRSKYECCFLWVDVSVPVMHSFVSGRVDRMVQNGMVDEAREFFDP----
-NADYMKGIRRAIGVPEFDKYFRYGPLL--------DEETRARLLQQAVDEIKDNTCKLA
CRQLEKIHRLRNIKGWNLHPLDATEVFRK-R---------G-KEADEAWEKLVSGPGAMI
VGQFLYNMTAEV-------PPHIGSLRVP---------AALAAA-SH
>Pyrusco13g004930.1
M-RILMSACKQV----V-Q-----PM-V-SFQG-----PGLTN---INMDPFL-----RR
KDKVVIVMGATGTGKSRLAIDLARHNP-AEIINSDKMQVYKGLDIVTNKVTEDECKGIPH
HLIGKV-DPD-SDFTANDFKHHASLAIESILERDRLPIIAGGSNSYIEALVDEH------
---------SEFRMKYECCFLWVDVAIPVLHSFVSERVDRMVQMGLVEEVRRMFDSTT--
-EKEYTRGIRRAIGVPEMDEYLQGEASGNN------DDETQERLLQAAISKIKENTCILA
YRQLQKIRRLQARRGWNMHRLDATEAFLK-H---------H-AETNQAWEKLVARPATRI
VRQFLLDPIPS------LLPTENI-TATTTAAVLSTSMPTVATA-TR
>Pyrusco16g003390.1
MTLYPFPT-HS-LYSNLNFNFHLLPQLLPQ-RP--RRWAHMA-------TGHTSA-VPRR
KDKLLVIMGATGAGKSRLSLDLATRFPFFEIVNSDKIQLYRGLDITTNKLPLPERLGVPH
HLLGEF-DPRDGDFTPADFRAVAGQVVSGITNRRKVPMLVGGSNSFIHAMVADRFEPGCN
VFEPGSDASLSAELRYNCCFLWVDVSMAVLTEYLSKRVDEMLDSGMFEELAEFCDPDCQK
QDAAVPTGLRKAIGVPEFTRYFKKYPQSK---RDEDDDRERREAYEEAVRAIKDNTCQLA
KRQIGKILRLRG-GGWDLRRLDATDAFRA-VVATTSDSDGG-ERWSDIWERQVVGPSVKI
VKRFLEE----------------------------------------
>Pyrusco16g013980.1
M-RILMSAFKQV----V-Q-----PM-V-SFHG-----PALTN---INMDPFF-----RR
KDKVVIVMGATGTGKSRLAIDLAMHYP-AEIINSDKMQVYKGLDIVTNKVTEEECKGIPH
HLIGKV-DPN-SNFTANDFKHHASLAIESILERDRLPIIAGGSNSYIEALVDKH------
---------SEFRMKYECCFLWVDVAIHVLHSFVSKRVDRMVKVGLVDEVRKMFDSTT--
-EAEYTHGIRQAIGVPEMHEYLHCEASGSN------DDETQERLLQAAISKIKENTCILA
YRQLQKIRRLQARRGWNMHRLDATEAFLK-H---------Q-GEADQAWEKFVTAPATRM
VDKFLLDPIPS------ILPTEAV-IKPPRFRLCRQWLPQHGN----
>Pyrusco6g003620.1
M------------------------------------------VTGRTMEPVHNG-SVHT
KAKVVFIMGPTGCGKTKLSIDLATHYG-GEVINSDKIQAYKGLDIVTNKATESEQRGIRH
HLLGFVEDPV-ADFSVDEFCRRVQTSIDEITRRNCLPIIAGGSNSYIEALIEDP----V-
---------IEFRNKYDCCFIWLDVSLPVLYNRVSKRVDEMVAAGLVDELREMFAP----
-GVNYDGGIRRAIGAPEMHPYFMAEMNNNIVD---GDKVRKEFLLKDGIWKTKENTCKLA
ERQVHKIQLLSDK--WDIHRIEVTAVHEN-C---------G-KEAVVAWETLVLKPSFTI
VDVFLKKDG--------------------------------------
>Rosch_v2.0_Chr4g0418401
MTLFSIAACQQVV--HI-Q-----PM-V-RFQNP---PAGL------SIDRFF-S---RN
KDKVVIVMGATGTGKSRLAIDLALKYS-AEIINSDKMQVYKGLDTLTNKVTEEECKGVPH
HLLGTV-DPE-SNFTVNDFKHHASLAIESILERDRLPIIAGGSNSYIEALVDEH------
---------PEFRRRYECCFLWVDVTPRVLNSFVSERVDRMVEVGLVDEVRRMFDPTA--
DEEDYSTGIKKAIGVPEMHHYLRGEACGN-------DEETQEALLMEAISNIKKNTRTLA
HRQLQKIHRLRSKWNWSMHRLDATEAFRR-R---------G-REGDRVWEKQVARPATVI
VSKFLV-DPMS-T----ILPHDTTF--------------WLLQ--GR
>Rosch_v2.0_Chr4g0435021
MTLDTFST-HQ--YYNITTF---SPPSLPH-KP---RWARMD-------SGPASSHHKLR
KDKLIVIMGATGAGKSRLSIDLATHFPCFEIINSDKMQVYKGLDITTNKIPVPDRLGVPH
HLLGEL-DPLNGELSPAEFRQLAGRAVSSITCRGKVPMLVGGSNSLIHALLVDRFEPGVN
VLENGA-ELVSSELRYDCCFLWVDVSLVVLADYLSKRVDEMLESGMFEELAEFCKTEE-E
DDSAVRTGLRKAIGVPEFSQFFKKYPPGRSQCSAGPHDPLRRGAYNDAVRAIKDNTRQLA
KKQIGKIFRLKGAGGWELRRLDATEAFRV-VVTSD-NDDVG-RRWSEIWEEQVVEQSVKI
VKRFLEQE---------------------------------------
>Rosch_v2.0_Chr5g0029421
----------------------------------------MDF------SGPKPN-GPQR
KDKLLVIMGATGAGKSRLSLDLAARFPTFEVINADKMQVYKGLDVTTNKLSAPELRVVPH
HLLGEF-DSRDGDVTPAEFRRLAAQAVSSVVSRRKVPVLVGGSNSFIHALVVDRFEPDCD
VFNGESTVAVSSELRYDCCFLWVDVSLPVLTAYLPQRVEEMLDSGMFHELAEFYGEN---
--SAGRTGLRKAIGVAEFSRYFKEYPPPP---AAEDEDPVRRGAYDEAVGEIKKNTCRLA
KRQIGKIARLRK-AGWDLRRLDATEAFRA-AVTSD-DEEEG-KRWSEIWEREVVEPSVKI
VRHFLVEEEGR--------KEDQGEMKL-------------------
>Rosch_v2.0_Chr6g0291431
M----MTMCKQ-----T-Q-----TL-P-NVPLS--IGGGHSH---NLLDVL--N-VHRQ
KDKVVIVMGATGTGKSKLSIDLATRFP-AEIINSDKMQLYEGLDIATNKISPQAQRGVPH
HLLGVL-DPN-ADFSADDFCGVTCLAVESILDRDRLPIIVGGSNSYIEALIDGY----D-
---------KMFRSRYDCCFLWVDVSLPVLQSFVSDRVDQMVENGMVEEVRQFFDP----
-NADYTKGIRRAIGVPEFDDFFRNGPSL--------DEETRALLLEQAIIQVKDNTCKLA
CRQLEKIRRLRN-KGWSLHPLDATEVYRK-R---------G-KEADEAWDRLVSGPSSVI
VRQFIYNVKAEV-------PTNLTAIRVPA----AMETAALAAA-TY
>Rosch_v2.0_Chr6g0308751
------------------------------------------------MGSTKAE-LPTN
KEKVIFIMGSTGSGKTKLSVDLALQFK-GEIINSDKIQVYKGGDIITNKVSEIERQGIRH
HLLGFIEDTE-EDFTIEDFCHHVQGAIKEIINSNSIPIIAGGSNSYIEALVEYP----K-
---------INFGANYDCCFLLLECNLFM-------------------------------
--------------------------------------------------DI--------
------------------------------------------------------------
-----------------------------------------------
>Ruboc_02_G00560
------------------------------------------------MGSAKAE-LPTN
KGKVIFIMGTTGSGKTKLSVDLALQFK-GEIINSDKIQVYRGGDIITNKASEIERRGIHH
HLLGFIKDTD-ADFTIDDFCHHIQVSIKEIINRNSIPIIAGGSNSYIKALVEDP----I-
---------INFRAKYDCCFLWLDASLLVIYAHVSRRVDQMVEAGVVHELRRMFVP----
-GADYERGIRRAIGAREMDAYFMAEINNE-------DEVTKKALLEAGIKDIKENTCKLV
DRQIEKIEHLKNELGWDMH----LCIRNL-E---------K-IEVENAWTAFVLEPSLSI
VGAFLNKDNEI------------------------------------
>Ruboc_02_G09687
M----IPMCKQ-----T-Q-----TL-L-NAPLS--TGGGHS---------Y--S-PRRQ
KDKVVIVMGATGTGKSKLSIDLATRFQ-AEIINSDKMQVYEGLDIATNKITREEQRGVPH
HLLGCK-DPN-ADYTANDFCDDTCHFVKSILGRHRLPIIVGGSNSYVEALIEGR----D-
---------CNFGSRYDCCFLWVDVSVPVLHSFVSDRVDQMVENGMVEEVRDFFDP----
-NADYARGIRRAIGVPEFDNFFRDGPFL--------DEETRAGLLEEAINQVKDNTCKLA
CRQLDKIRRFRN-KGWNLHPLDATEVFRK-R---------G-KEANQAWERLVFGPSAVI
VRQFLYNVKPEV-------PTNLAAIREFK--------TALTAR-NH
>Ruboc_03_G18598
----------------------------------------MDC------GGPT-----TN
KDKLLVIMGATGAGKSRLSLDLAACFPTFEVINADKMQVYKGLDITTNKLPAPERLGVPH
HLLGEF-DSLDGEVTPAKFRELAARVVSGVSARRKVPVLVGGSNSFIHALVVDRFEPGFN
VFDGDSTVSISSELRYNCCFLWVDVSSVVLTEYLSKRVDEMLDSGMLLELAEFYNSA--E
EDSVVRTGIRKSIGVAEFSRYFRKHPPPGGSEEVGDDDPVRREAYKDAVREIKLNTCQLA
KRQIGKISRLRG-AGWNLRRLDATEAFRA-AVKSD--EKDG-NRWSEIWEREVVGPSVKI
VNHFLEEEIQS--------KVQNQK----------------------
>Ruboc_04_G02693
MTLDSFPTHYS--YYNIT-----SPASLPQ-KP---RWARMD-------SGPATTVPLRH
KDKLVVIMGATGAGKSRLSIDLATHFPCFEIINSDKMQVYKGLDITTNKIPVPDRIGVPH
HLLGQF-DPLDGELTPAEFRQLAGQAVSAITSRRKVPMLVGGSNSLIHALLVDRFEPGVD
VFEGG--AAISSELRYNCCFLWVDVSLTVLADYLSKRVDEMLDSGMLEELAEFCDPE--D
DDLAIRTGLRKAIGVPEFSRFFKKYPP--CQSKARPDDPVRRGAYKEAVRAIKDNTCQLA
KTQIGKILRLRVAGGWDLQRLDATEAFRA-VVTSE--DDAG-KRWSEIWQKQVVEASVKI
VKRFLEQE---------------------------------------
>Ruboc_04_G12900
MTLFSMSACQQVA--QI-Q-----PT-V-RFQG----PAGL------SIDRFF-S---RN
KDKVVIVMGATGTGKSRLAIDLALNYS-AEIINSDKMQVYKGLDTVTNKVTEEECKGVPH
HLLGIV-DPD-SNFTSNDFKHHASLAIESILERDRLPIIAGGSNSYIEALVDEQ------
---------TEFRRRYECCFLWVDVGPRVLNSFVSERVDRMVEMGLVDEVRRMFDPTA--
-EADYTTGIKKAIGVPEMHEYLRGQVCGN-------DEETQEALLHEAISNIKKNTRTLA
HHQLRKIRRLQSKWNWSMHRLDATEAFRR-R---------G-RDGDRVWEKQVARPATGI
VSKFLVDDQMA-T----ILPHDTSHHRCYFSGHL-----NTVA--GE
