# Supplementary material for: Building a foundation for gene family analysis in Rosaceae genomes with a novel workflow: A case study in Pyrus architecture genes
Source: Front Plant Sci. 2022 Nov 14;13:975942. doi: 10.3389/fpls.2022.975942 (PMC9702816; doi:10.3389/fpls.2022.975942)
Supplement: Supplementary file 1 [file DataSheet_1.zip › SupFiles/SupFile2_gene_family_trimmed_alignments/946.fna.aln]

>gnl_Ambtr_v1.0_evm_27.model.AmTr_v1.0_scaffold00019.399
ATGGCGGTTCAACTCATG---------------------------AGCTACAACATAATG
GAGGACCAA---GCCCTGCAAGAGGCCGCATCAGCTGGGATCAGGAGCATGGACCAACTG
GTTAAGCTCTTGGGCCGGCAGCCGAACCCG------------------------------
------------AGCTCGCCCACCGCGGACTGCATGTCCATTACTGACACAACAGTCACC
AAATTCAAGAAAGTTATCTCAATTCTC------AACAGAACAGGCCATGCTCGCTTCAGG
AGAGCACCCACTAATACCCATTCTGCT---------CCTTTCAGAGAG------------
---------------------------------CCAAACCCT------------------
---------------------------------------------CTTCTGGAGTCAAGG
GAATGGAAACCAGCTCCTATTCGATCG---------------------------AGCCCT
GAAATGGCTCAGAAACCCCCATGTCCC---------------------------------
---------------AAACCTGTGGTTGTTATG------AAA------GAGGGGAACAAT
AACATG------------------AGCCTCTCTGATTCCCCTCCGATGTCTTCCAATTCG
AGCTCATTTGTTTCTTCC---GTAACT---GGAGATGGGAGCTGTTTGGATGGGAAGATT
GTG------------------------------------GTCTCAAATGGTAGGCCTCCA
TTGAGCTCTTCT---TATAAGAAGAGGTGCCATGGCCATGAGAAACCAGATGAGAGTTCA
GGAAAGTGT------GGGAATCCA------------------GGAAGGTGCCATTGCTCT
AAGAGAAGGAAGAACAGAGTGAAGAGGAGTATTAGAGTGCCTGCTATAAGCTCAAAGATG
GCTGATATTCCACCTGATGAATATTCTTGGAGAAAATATGGACAGAAGCCAATCAAGGGA
TCGCCATACCCAAGGGGCTATTACAAGTGTAGCAGTGTAAGAGGGTGCCCTGCTAGAAAG
CATGTAGAGAGAGCCTCTGATGATCCAGCCATGCTTATTGTGACTTATGAAGGGGAACAC
AGCCATTCTCGCTCTATATCTGAGAGCACAGGC---------------------------
CTAGTCATTGATTCT---------
>gnl_Aquco_v3.1_Aqcoe6G312400.1
ATGACTATGAATCTTTTAACAGATTAC---AAT---------------------------
------------------------------------------------------------
------------------------------------------------------------
---AACATTAATCCAAAGATTGAAATGGAGTCCAAAGATGTTGTAGATGTTAGTGTAAGT
GATTTCAAGAAGATGATTTCGTTATTAAGTCGAACACGAGTAGGACATGCTCGTTTTAGA
AGAGCTCCTCCTTCTCCTACTCATCTA---------TCTTTATCTTCT---CCTTCTTGT
TTAGAA---------------------------CAAATACCCCAAGAG------------
------------------ATGATAACTACTGAGAAAAAAGAG------------------
------------TTGACCATTTCAAAA---------------------------------
------------CTTCCACCTCTTCCT---------------------------------
------------------------------------------------CCTCTTACAAGA
ACCATT------------------TCATTTACTTCTCAA---------------------
---------------------------------------------------CCTTTATCT
------------------------------TCT---------------------------
---TCTTCTTCTTCATTGAAGAGGAAATGCTATTCGTCAAACGAT---------ACCATT
GTTAAGTGCAGTGTAGGGAGTTCT------------------GGAGGTTGCAATTGTTCC
AAGAGAAGGAAACGGGGAGTGAAGAAGGTAGTGAAAATTCCATTAATAAGTTTGAAAATG
GCAGAGATACCATCAGATGATTTTTCATGGAGAAAGTATGGACAGAAATCTATCCAAGGA
TCTCCACATCCAAGGGGATATTATAGGTGCAGTAGTGTGAAGAACTGTCCTGCACGTAAA
CAAGTTGAAAGAGCTTCAGATGAAGGAAAGATGTTGATTGTCACTTATGAAGGAGAGCAT
AATCATTCCCAGGCAGTCAGTGAA---ACT------------------------ATAACT
ATCATCCTTGAATCATCT------
>gnl_Aquco_v3.1_Aqcoe7G308900.1
ATGGCGATGGAACTTCTT---------------------------GGATTTTCAAAGATG
GAAGATCAGATCGCGATGCAAGAAGCAGCAACAGCAGGAATTAGAAGTATGGAACATCTA
ATTCGTACATTATCTCATCAAAATCAACAA------------------------------
---TCTCAAAACAATCTAAATCAATTAGATTGTAGAGAAATTACTGATTTCACTGTTTCT
AAATTCAAGAAAGTAATCTCCATCTTA------AATCGAACTGGTCATGCTCGATTTCGT
CGTGGTCCTCCATCTTGTTCAACTACT---------ACTCCTTCATCATCA---------
---------------TCACCTCAATCTACTTCTGAAATTCCG------------------
---------------------------------------------------CAAATCTTA
TCTCTAACACCAAAACCACTTCAACAACAACAACAACAACAAAAAATC------------
---CATCCTCAATCACAACAACAACAGCAAAATGTT------------------------
ACTTTTGATTTCACTAAACCAAATCTAGTT---AACTCATCT------AGTCCTAATAGT
GAAGTTAATCAGTTTAGTAAAAATAGTTGTACTATATCACCTCCGTCTACTTCTGGTAGT
TCTTCTTTTATGTCTTCA---ATTACT---GGAGAAGGTACTGTCTCTAACGGAAAACCT
---------CTGTTTGCA------CCTCCGGCTCCGACGATGTCGGCCGGAAAACCACCT
CTTGGTTCATCT---TGCCGGAAAAGGTGCCATGAAAATGAC------------CTCTCT
GCTAAATAC------ACTGTTTCAGGA---------------AGCCGTTGTCATTGCTCT
AAAAGAAGGAAATCTCGTGTGAAAAATACAATTAGAGTTCCAGCAATTAGTTCAAAGATG
GCTGATATTCCTGCAGATGAATATTCATGGAGAAAATATGGTCAAAAACCTATCAAGGGA
TCACCTTTCCCACGAGGTTATTATAAGTGCAGTACAATGAGAGGATGTCCAGCAAGAAAA
CATGTTGAAAGAGCACAAGATGATCCAACGATGCTGATAGTAACTTATGAAGGTGAACAC
CGTCATCCACAAGCATTA---------------------GATACAGTTGGAAAAGTTGGG
ATGGTTCTTGATTCCTCATCAATT
>gnl_Aquco_v3.1_Aqcoe5G143700.1
ATGGCTGTAGAACTAATGATGGGGTTTAGAAAT---ATTGATAATGGGTTTTCTTCTTCG
ATTGAAGAGAATGCAGTAGAAGAAGCTGCATCAGCAGGACTTGAAAGTGTTGAGAAACTT
ATTGGATTGTTATCTCAAAGACAAGTACAATATCAACAA---GCTTCTGTAGAGAAAAAT
TCTAAAGTTGCTATGGAGATTGAAATGGATTGTAAAGTTGTTACTGATTTAGCTGTTAAT
AAGTTTAAAAAAGTTATTTCTTTATTAGGTAGAACTAGAACAGGGCATGCTCGTTTCAGA
AGAGGTCCTTCTCCTATTTCTTCTCCA---------CCAACATCACAA---CCTCAATCT
TTTCAA---------CAACAACAACAACAACAACAAGCTCCT---TTTCCTCAACAAATA
CAACTGAGTCATGTTATTAAAGAAGAGAAACAACAGTGT---------TCTGGTTCTAGA
ATCTATTGTCCTACACCGATCCAAAGG---------------------------------
------------CTTCCACCTCTTCCCCAT------CATCATCAATACAATGGTAATCAA
TCATTTGGGGTTGTAAAGAATGGTGTTTTA---GAAAGGAAA------GAATCTTCAAAG
ACGATA------------------ACTTTCGCTTCTTCT---CCACAGATTTCTGCTTCA
AATTCATTTATGTCTTCA---TTAACA---GGGGATACAGATAGCAAACAACCTTCATCT
---TCATCTGCTTTTCAAATAACAAATCTTTCTCAGATTTCTTCTTCTGGTAGACCACCT
TTA---TGTTCTTCGATGAAGAGAAAGTGCAGTTCTTTAGATGAA---------GGAGGT
GCTAAGTGTGGT---GGTGGAACA------------------GGAAGGTGCCATTGTTCA
AAGAGAAGAAAATCTAGAGTGAAGAAGGTAGTAAGAATACCTGCAATTAGCTTGAAGATG
GCTGATATCCCACCAGATGATTTTTCTTGGAGAAAATATGGACAGAAACCCATTAAAGGA
TCTCCTCATCCAAGAGGATATTACAAGTGCAGTAGCTTAAGAGGTTGCCCTGCACGTAAA
CATGTTGAAAGAGCTTTAGATGATCCAACAATGCTGATAGTCACATATGAAGGTGAACAC
AACCATTCTCACTCAGTTACTGACACA---------------------------GCTGGT
ATCATCCTTGAATCGTCT------
>gnl_Arath_TAIR10_AT2G24570.1
ATGACCGTTGATATTATG---------------------------CGTTTACCTAAGATG
GAAGATCAAACGGCTATACAAGAAGCTGCATCACAAGGCTTAAAAAGCATGGAACACTTG
ATTCGTGTCCTCTCTAACCGTCCCGAAGAA------------------------------
------------------CGTAACGTTGATTGCTCTGAGATCACTGATTTCACAGTTTCT
AAGTTCAAGAAAGTTATCTCTCTTCTT------AACCGTTCCGGTCACGCCCGGTTTAGA
CGTGGTCCGGTTCATTCCCCTCCTTCC---------TCCTCCGTT---------------
------------------------------------CCTCCA------------------
---------------------------------------------CCGGTGAAAGTGACA
ACTCCGGCTCCCGCTCCA------------------------------------GCACCG
---GTTAGCTTCGTTCAGGCAAATCAACAAAGCGTG------------------------
ACGTTAGATTTCACTAGACCGAGCGTTTTT---GGCGCTAAA------ACCAAGAGCTCG
GAGGTTGTTGAGTTTGCTAAAGAGAGCTTTAGC---------------GTATCTTCTAAC
TCTTCTTTCATGTCTTCTGCGATCACC---GGTGATGGAAGTGTCTCTAAAGGC------
---TCTTCGATCTTTCTT------GCTCCGGCTCCAGTGACTTCCTCCGGGAAACCGCCG
CTTTCTGGTCTTCCTTACAGGAAGAGATGCTTTGAACATGACCACTCTGAAGGCTTTTCC
GGCAAGATC------TCTGGCTCCGGC------------AACGGCAAGTGCCATTGCAAG
AAAAGCCGAAAAAATCGGATGAAGAGAACCGTGAGAGTACCGGCGGTAAGTGCAAAGATC
GCCGATATACCACCAGACGAATATTCATGGAGAAAGTATGGACAAAAACCGATCAAAGGC
TCACCACATCCACGGGGTTATTACAAGTGTAGTACATTTAGAGGATGTCCAGCGAGGAAA
CACGTGGAAAGAGCTTTGGATGATTCAACGATGTTGATTGTGACGTACGAAGGAGAGCAC
CGTCATCACCAGTCCACGATGCAGGAGCAT---------GTAACTCCTAGCGTGAGTGGT
TTGGTGTTTGGTTCGGCT------
>gnl_Arath_TAIR10_AT2G23320.1
ATGGCGGTGGAGCTCATGACT------CGGAATGTCGGAGCTGATAGCTTC---------
------------GCCGTTCAAGAAGCAGCTGCTTCAGGACTCAAAAGTATCGAAAATTTC
ATCGGTTTAATGTCTCGTGATAGCTTTAACTCTGATCAGCCATCTTCCGCCTCCGCCTCC
GCCTCCGCCGCCGCAGATCTTGAATCAGCTCGTAACACAACGGCGGACGCGGCTGTTTCA
AAGTTTAAAAGAGTCATATCTCTCTTAGATCGAACTCGAACCGGACACGCCCGGTTTAGA
CGTGCTCCGGTTCATGTTATTTCTCCG---------GTTCTTTTACAA------------
---------------------------------GAAGAACCAAAAACG------------
------------------------------------------------------------
------------ACGCCGTTTCAGTCT---------------------------------
---------CCTCTTCCTCCTCCGCCGCAA------------------------------
---------ATGATCCGAAAAGGTTCGTTT---------------TCTTCATCGATGAAA
ACGATT------------------GATTTCTCATCT------------------------
---------CTCTCCTCT---GTAACA---ACGGAATCAGACAACCAGAAGCCCTCTGAA
---ACGGCGCCGTTTGCGTCTCAAAGCCTCTCCACGACGGTCTCGTCT------------
---TTCTCAAAATCAACAAAGAGAAAATGTAACTCTGAGAATCTT---------CTCACC
GGAAAATGCGCT---TCTTCCTCC------------------GGTCGTTGTCATTGCTCG
AAGAAAAGAAAGATAAAACAGAGGAGAATAATTAGGGTTCCGGCGATAAGTGCAAAAATG
TCCGATGTACCACCGGACGATTATTCATGGAGGAAATACGGACAAAAACCAATTAAAGGA
TCTCCACATCCAAGAGGATATTATAAGTGTAGTAGCGTAAGAGGTTGTCCAGCACGTAAA
CATGTTGAGAGAGCAGCTGATGATTCGTCCATGTTGATTGTTACTTATGAAGGAGATCAT
AATCATTCTCTCTCCGCCGCTGATCTCGCCGGAGCC------------GCCGTTGCTGAT
CTTATTTTGGAATCGTCT------
>gnl_Arath_TAIR10_AT4G24240.1
ATGACTGTTGAGCTGATGATGAGCAGCAGCGGCGGAGGAGGTGATGGTTTTGCGGCGAAA
ATGGAAGATACCGCTTTGAGAGAAGCTGCTTCTGCAGGGATTCACGGTGTGGAGGAGTTT
CTTAAACTGATCGGTCAAAGTCAACAACCA------------------ACG---------
------------GAGAAGAGTCAGACGGAGATAACCGCGGTGACTGACGTCGCCGTTAAC
AGCTTCAAGAAGGTCATTTCTCTACTCGGTAGATCTAGAACCGGACACGCTAGATTCAGA
CGAGCTCCCGCGTCAACGCAAACGCCG---------TTTAAGCAAACG---CCGGTGGTT
---------------GAGGAGGAGGTGGAGGTGGAGGAGAAG---AAGCCAGAAACAAGC
TCCGTGTTAACA------AAACAGAAAACAGAGCAATATCACGGTGGATCTGCGTTTAGA
GTTTATTGTCCAACACCAATTCATCGT---------------------------------
------------CGTCCTCCTCTATCACAC------AATAACAACAAC------------
------AATCAAACAAAGAACGGTTCGTCT---TCTTCATCTCCTAACGGAGCACCGTCA
ACGATA------------------AACTTTGCGCCGTCA---CCACCAGTCTCAGCGACG
AACTCATTCATGTCTTCT---CATAGA---TGTGACACCGATAGTACTCAC------ATG
---TCATCAGGATTCGAGTTCACTAACCCATCTCAGCTCGGTTCGAGAGGTAAACCTCCT
TTATCATCAGCTTCGTTGAAGAGAAGATGTAATTCA------------------------
---------------TCTCCCTCA------------------AGCCGTTGCCATTGCTCC
AAGAAAAGGAAATCAAGAGTAAAAAGAGTGATTAGAGTTCCAGCAGTAAGTAGCAAAATG
GCTGATATACCATCAGATGAGTTTTCATGGAGAAAATATGGTCAAAAACCAATCAAAGGC
TCTCCTCATCCTCGGGGATATTACAAGTGCAGCAGTGTAAGAGGTTGTCCGGCGCGTAAG
CATGTGGAGCGTGCACTAGATGATGCGATGATGCTAATCGTGACGTACGAAGGAGACCAC
AACCATGCTTTG------------------------------------------------
---GTTCTCGAGACGACGACGATG
>gnl_Arath_TAIR10_AT4G31550.1
ATGGCCGTCGATCTAATG---------------------------CGTTTCCCTAAGATA
GATGATCAAACGGCTATTCAGGAAGCTGCATCGCAAGGTTTACAAAGTATGGAACATCTG
ATCCGTGTCCTCTCTAACCGTCCCGAACAA------------------------------
---------------CAACACAACGTTGACTGCTCCGAGATCACTGACTTCACCGTTTCT
AAATTCAAAACCGTCATTTCTCTCCTT------AACCGTACTGGTCACGCTCGGTTCAGA
CGCGGACCGGTTCACTCCACTTCCTCT---------GCCGCATCTCAG---AAACTACAG
AGTCAGATC------GTTAAAAATACTCAACCTGAGGCTCCG------------------
---------------------------------------------ATAGTGAGAACAACT
ACGAATCACCCT------------------------------------------------
---------CAAATCGTTCCTCCACCGTCTAGTGTA------------------------
ACACTCGATTTCTCTAAACCAAGCATCTTC---GGCACCAAA------GCTAAGAGCGCC
GAG---CTGGAATTCTCCAAAGAAAACTTCAGT---------------GTTTCTTTAAAC
TCCTCATTCATGTCGTCGGCGATAACC---GGAGACGGCAGCGTCTCCAATGGAAAA---
---------ATCTTCCTT------GCTTCTGCTCCTGTTAACTCTTCCGGAAAACCACCG
TTGGCTGGTCATCCTTACAGAAAGAGATGTCTCGAGCATGAGCACTCAGAGAGTTTCTCC
GGAAAAGTC------TCCGGCTCCGCC------------TACGGAAAGTGCCATTGCAAG
AAAAGCAGGAAAAATCGGATGAAGAGAACCGTGAGAGTACCGGCGATAAGTGCAAAGATC
GCCGATATTCCACCGGACGAATATTCGTGGAGGAAGTACGGACAAAAACCGATCAAGGGC
TCACCACACCCACGTGGTTACTACAAGTGCAGTACATTCAGAGGATGTCCAGCGAGGAAA
CACGTGGAACGAGCATTAGATGATCCAGCGATGCTTATTGTGACATACGAAGGAGAGCAC
CGTCATAACCAATCCGCGATGCAGGAGAAT------ATTTCTTCTTCAGGCATTAATGAT
TTAGTGTTTGCCTCGGCT------
>gnl_Betvu_v1.2_Bv1_015670_ettr.t1
ATGGCGGTTGAATTGATGATGGGGGCAAAGAGT---AGTACTGATAGTTTTGCTGCACGG
ATGGAAGAGAATGCTGTCCGTGAAGCTACATCTGCTGGTCTTCAAAGTGTCGAAAAACTC
ATCAAATTACTCTCACAAAATGAACATCTTCATCAACAACAC---------CATCAACAA
CAAACACAACAACAGAATAATGATTCTGATTACAAGGTTGTTGCTGACCTTGCAGTTAAT
AAGTTCAAAAAAGTCATCTCTCTCCTCGACCGCAATCGCACCGGCCACGCCCGCTTCCGC
CGTGGCCCACTCAATAATCAACAACAA---------CAACAACAGCAGCAACCGCAACAA
CAACAACAACCGCAACAACAACAACAACAACAACAACAACCG---CAACAACAACAACAA
CAACAACAACAGATGTTAAGCAAGCCATCACATGGTTCA---------GCTTTCACAAGG
GTATACAGTTCAACACAGATCCAACGA---------------------------------
------------CTACCACCGTTGCCGCAC------AGTAACTTCCAT---------TCA
GCTGTTGGGGTACCGAAG------CAAATA---GAGAGGAAA------GATTCATCAACA
ACTATT------------------AATTTCTCATCATCA---CCTGCTATGTCGGCAACT
AATTCTTATATCTCATCG---TTAACT---GGTGATACTGATAGTGTTCAACCTTCAATG
---TCTTCTGGGTTTCAAATTACTAATTTGTCACAGGTTTCATCTGTTGGGAAACCTCCA
CTTTCTTCTTCTTCTTTAAAGAGGAAGTGTAATTCCATGGATGAT---------------
TCTAAGTGTGCT---GGATCTTCT------------------GGCCGTTGCCATTGCCCC
AAACGAAGGAAGTCAAAAGTAAAGAGGGTGGTAAGAGTAGCAGCAATAAGTTTGAAGATG
GCTGATATTCCACCAGATGATTATTCATGGAGAAAATACGGTCAGAAGCCAATCAAAGGA
TCTCCCCACCCAAGAGGGTACTACAAATGTAGTAGCGTGCGGGGATGTCCAGCGCGTAAA
CATGTGGAGCGCGCGTTAGATGATTCATCGATGTTGATCGTGACCTACGAAGGAGATCAT
AGCCACCCGCAGTCTGTTACCGACGCTACAGTTGCT------------------GCAGCC
CTTGTACTAGAATCATCT------
>gnl_Betvu_v1.2_Bv2_045310_ztfc.t1
---------------------------------------------------------ATG
GAAGATGAAGTAGCCATAGAAGAAGCTGCATCAGCTGGAATGAAATCCATGGAACAATTG
CTTCGACTTTTATCATCTTCATCTTCT---------------------------------
CAA---------CCTCAACGTGAAGCTGAGTGTAGAGAAGTTACAGAAGCAACAGTTGGT
AAGTTTAAGAAACTCATCTCTGTTCTT------AATCGTACTGGTCATGCTCGTTTTCGT
CGTGCACCTAATCTTTCTCTCTCCTCT---------GACTCGTCA---------------
AACTCAACT------GATTCACCTCCT---------CCTCCT------------------
------------------------------------------------------TCTTCT
TCATTTCAACCACAACCACAGCTTGCAATTTCTCAACCAGAGAAACCA------ATTCCT
---GTGAGAGTTGTTAGACAATCTCACCAACCAGTT------------------------
ACTCTAGATTTTACAAAACCTAACCCTAAC---CAGTGTACT------TCTGTTTCTAAT
TCGGCG------------------TCGTTTAGTATTTCA------TCATCGGCGAATTCA
TCGTCGTTTTTATCTTCG---ATTACT---GGTGAAGGAAGTGTTTCTAATGGAAAACAA
TTTGGATCTATGTTTGTT------CCTCCTCATCCTTCATCTTCTTCCGGAAAACCTCCG
CTCTCTAATTCTTCACATAATAAAAGTTGTCATCATCATCATCACTCCGATGATTTTTCC
GGCAAACTT------TCCGGCTCT------------------ACTCGCTGTCACTGCTCC
AAGCGTAAGAAATTGAGAGTGAAGAAAACCATCAGAGTTCCTGCTATTAGCTCTAAAACT
GCTGATATTCCTGCTGATGATTTTTCTTGGAGAAAATACGGCCAAAAACCAATCAAAGGA
TCTCCTTACCCACGAGGATATTACAAGTGTAGCACAGTAAGAGGATGTCCGGCGAGAAAG
CATGTAGAAAGAGCAACAGATGATCCAACGATGTTAATTGTAACTTATGAAGGAGAACAC
CGACACTCACCTGTACCTGCACACGATAACATTTCTACTACTGCATCACCGGCATGGTTG
GTCCCTTTGCAGTCTCAC------
>gnl_Betvu_v1.2_Bv6_127320_cktt.t1
ATGGCAGTAGATCTCATGCTTGGCACTTCTTCTAAACTCTCTCTTTCTCTCTCCTCTTCT
CACATGGAGGAAGCCATTGCTCATGAAACTGCTGCTGGTCTTCAAAGTGTTCATAATTTC
CTTCAACTTCTCTCTCTTAAACAACAACAACCTCAAAATCATGCATCTCTTAACAATAAT
AATAGTAATAATATGGAGATTGATTTGAACTGTCAAGTGGTTGCAGACGACGCCGTTTCT
CGGTTCAAGAAAGTAATCTCTCTCTTGGGCCGGGCTAGAACGGGCCATGCCAGGTTCCGT
CGGGGGCCCGTACTTGAGATTAACCCG---------------------------------
------------------------------------------------------------
---------------------------------------------CAGCAGAACGGTGTC
GTTTTATGTCCTAAGCCTCTTCAACAA---------------------------------
------------GTGCCGCCTATGATGAGAAGAGTAAATCATAATAAT------------
GGCTATGATTATACT---------GTAGTA------------------CCACCGACGGCT
ACGATC------------------AATTTCTCGTACTCATCTCCCGTTATATCGGCGGGT
AATTCCGTGAAGTCAACG---TTGACC---GGCGAGATGGAGATGAAGCAGCCTAGTCCA
GCTACGACGTCGTTTCAGATGACGAATTATTCCGTTGTTTCGTCGGTGGGTAGACCGCCT
CTTTCTACGTCGTCGTTTAAGAGGAAGTGTTATTCCGAAAAT------------------
GGCAAGTGTGGT---GGGCCATCT------------------GGTCGTTGTCACTGTTCT
AAGAAGAGAAAAATGAGGGTAAAGAGAATAGTGAGAGTACCAGCAATAAGTTCAAAGATG
GCAGATATACCACCAGATGATTACTCCTGGAGAAAGTATGGTCAAAAACCTATTAAAGGT
TCTCCACATCCAAGAGGATACTACAAATGCAGTACAGTAAGAGGATGCCCAGCAAGGAAA
CATGTAGAGAGGGCATTGGATGATCCAAATATGCTAATAGTCACCTATGAAGGCGAGCAC
AACCACACTCTCTCCGTCGTCGAAACA---------------------------TCCAGT
CTCATCCTTGAGTCTTCT------
>gnl_Carpa_v0.4_evm.model.supercontig_21.159
ATGGCTGTGGAGTTGATGATGGGTTACGGTGGT---------GATAGTTTCGCAGCGAGG
ATGGATGAGAATGCTCTGCGGGAGGCGGCATCGGCTGGAATTCAGGGTGTTGAGGAGGTG
ATAAGATTGCTTTCTCAAAGTCAACCGAGAGATAAGCAACAGCAGGAATCCTCGCCGTCG
TCCTCGTTAAGCCCACCGCCAGCGGTGGAAATCAAGGCTGTTGCAGATGTAGCTGTGAAC
AACTTCAAGAAGATGATATCTCTGCTGGGTCGATCTAGAACTGGCCATGCTCGGTTCAGA
AGAGCTCCTGCCGTCCAGATTCACCCC---------CAGCAACAA------CCAGAACAG
CAGCAGCAACCAAAGCAAACGCAGAGCAATCACCAAGACCCA---GGTCCATCTGTTTCT
GTTCCGTCGGCC------CATCAAACGACAGAGCAAGGT---------TCTGCTTTCAGA
GTCTATTGTCCAACTCCCCTTCATCGT---------------------------------
------------CTACCTCCTCTGCCCCAC------AATCACCACCACAAGTCCAATCCT
CATCTGGGGGTGACCAAGAGCGGATTCGTG---GAGAGAAAT------GATGCTCATGGC
ACAATC------------------AATTTCTCACCATCT---CCATCAATTTCTGCCGCG
ACTTCTTTCATGTCGTCC---TTAACT---GGGGAAACGGATAGCATACAGCGATCTTTA
---TCTTCTGGTTTTCAGTTCACAAACCCATCTCATGTTGCGTCCTCTGGCAAGCCTCCT
TTGTCATGTTCTTCTCTCAAGAGGAAGTGCAGTTCCATGGACGAT---------GCTGCT
CTCAAGTGCGGT---TCATCTTCT------------------AGTCGATGTCATTGCTCC
AAGAAAAGAAAATCAAGGGTAAAGAGAGTAATCAGAGTTCCTGCAATTAGCAACAAGATG
GCTGATATTCCACCCGATGATTATTCTTGGAGAAAATATGGCCAGAAACCAATCAAAGGC
TCTCCTCATCCAAGGGGATATTACAAATGCAGTAGCGTCAGAGGGTGTCCTGCTCGGAAA
CACGTGGAGCGCGCTCTAGACGATCCCATGATGTTGATTGTAACATACGAAGGCGATCAC
AACCATACCCAACCAGCCGCCGAGATGCCG------------------------GCGGCG
ATTGTCCTGGAGTCATCG------
>gnl_Carpa_v0.4_evm.model.supercontig_55.104
ATGGCTGTGGAGCTCATGATGGGTTACAGAGGC---------GATAGTTTTACAGCCAAA
ATGGAAGACAACGCTGTTCAAGAAGCCGCGGCATCTGGACTCGAGAGCGTTCAGAAGCTC
ATCAGATTGCTCTCGCAGCAAGAAACCAATCAACACCAACACCAATCGTCTTCAACCTCC
AGATCCTGTGCTGTTGACTTGGAAATGGACTGCAAGGTCGCCGCAGACGTCGCCGTTTCA
AAGTTTAAGAAAGTCATCTCCCTTCTCGGTCGAACCCGAACGGGTCACGCGCGTTTCAGA
CGGGCCCCCGTCATGTCCAAGAACACT---------GACTCCACTACCAGT---------
------------------------AGCCATGGCCAGCAG---------------------
------------------------------AATCAAGCT---------CCGGAAACTAAG
GTGTATCACGCTACGCCGATCCAGCAG---------------------------------
------------ATTCCGCCTTTTTCTCCG------CATCAGCCACGC---------TTC
TCTGTCTTGGTGCCCAAGAGTGGAGTAGTC---GAGAGAAAA------GATTCATCGGCG
ACGATT------------------AATTTCTCGTATTCC------------TCGCCTGGG
AATTCTTTCCTATCGTCT---TTGACG---GGAGAAAACGAGAGCAAGCACCCTTCCTCC
TTGTCGGCGCCGTTCCAGATTACGAATCTCTCTCAGGTCTCCTCAGCCGGTAAGCCGCCG
CTCTCTTCTTCTTCTCTGAAGAGAAAGTGCAGCTCCGACAACTTG---------GGCTCC
GGCAAGTGCGGC---AGCACCTCC------------------ACTCGCTGCCATTGTTCC
AAAAAGAGGAAGCTGAGATTGAAGAGGGTGGTTAGGGTTCCGGCGATAAGCTTGAAGATG
GCGGATATTCCACCAGACGATTACTCTTGGAGAAAATACGGACAGAAACCCATCAAAGGA
TCTCCTCATCCGAGGGGATACTACAAGTGCAGCAGCGTGAGGGGATGTCCGGCGAGAAAA
CACGTAGAGAGAGCTCTGGACGATCCGTCGATGCTAATTGTGACCTACGAAGGAGAACAT
AATCACAGTCTCTCAGTTGCAGAGGCT---------------------------AGTAAT
CTCATCTTAGAATCATCT------
>gnl_Carpa_v0.4_evm.model.supercontig_768.1
ATGGCCGTCGATCTCATG---------------------------AGCTTTCCGAAGATG
GACGATCAAACGGCCATACAGGAAGCGGCATCCCAAGGCCTGAGGGGCATGGAGCACCTG
ATCCGACTATTGTCTCACCAACCTAACACT------------------------------
---------------GAAAATCATGTGGACTGCACGGACTTGACTGACCTCACTGTTTCC
AAATTCAAAAAGGTAATTTCCCTCCTC------AATCGGACCGGTCACGCGCGCTTCCGG
CGAGGGCCCCTTCAGTCTTCCTCTTCA---------TCCTCCTCGCCC---------TCC
TCATCGTCA------GCTTCTCTTTCT---------CTACCT------------------
---------------------------------------------CACTCTCAAACTCTA
ACCCTAGCGCCGGCACCGTTCAACACTCAGGTTGTTAATCCGTCCGCA---GTCGCTCCG
---GCAAGTTTCGTTCAATCACATCCACAGAGCTTG------------------------
ACTCTTGACTTTACAAAACCTAATCTGTTT---GGTTCTAAA------ACGAAGAGCGCT
GAG---CTTGAGTTCACCAAGGAAAGCTTTAGT---------------GTCTCGTCCAGC
TCCTCTTTTATGTCTTCTGCTATCACT---GGAGACGGCAGCGTTTCGAACGGGAAGCAA
GGGCCGTCGATCTTCTTG------GCGCCGGCG---GCACCGTCCTCTGGGAAGCCTCCT
CTGTCGGCGGCACCGTACAAGAAAAGGTGCCACGAGCACGAACACTCCGATGATATGTCT
GGCAAGCTC------TCCGGATCCGCC------------AGCGGCAAGTGCCACTGCTCG
AAAAGAAGGAAAAATCGCGTGAAGAGAACCATCAGAGTCCCAGCTATCAGTTCCAAGATC
GCCGATATTCCACCGGATGAGTATTCTTGGAGAAAGTACGGTCAGAAGCCGATCAAAGGC
TCACCACACCCACGGGGTTACTACAAATGCAGTACAGTGAGGGGCTGCCCAGCGAGGAAA
CACGTGGAGAGGGCCGTAGACGATCCGAGTATGCTTATCGTTACGTACGAAGGGGAGCAC
CGTCACACTCAACCCGCGTTACAGGATAAC------------------------GTTGGG
CTTGTCTTCGAGTCAACG------
>gnl_Elagu_v2.0_p5_sc00005.V1.gene1006
ATGGCCGTTGATCTGATG---------------------------GGCTACGCGAAGGTG
GACGACCAGATCGCGATCCAGGAGGCCGCCTCCGCGGGCCTCCGGAGCTTGGAACACCTG
GTCTTCCAGCTTACCCACCAGAAGTCG---------------------------------
---------------------CCGTCCGATTGCAGGGATATTGCCGATCAGACGGTCTCC
AAGTTTAAGAAGGTCATCTCCATCCTC------AACCGGACAGGCCACGCCCGCTTCCGC
CGTGGGCCGCCGGCCGCAGCCACTCCG---------GTCGCTGCGCCGACC---------
---------------------------CTGGCCTCGGCGCCGCTGCAG------------
---------------------------------------------GTGCGCCAGACCCAG
TCCCTCCCTCCGCCGCCG------------------------------------------
------------CCTCCTGCGGCGCCGCATGCCCTA------------------------
ACCCTGGACTTCACAAAGCCCGATCCGACT---CCGTGC---------CGTGAGACTGCT
GCCGTT---CAGTACTCCAAGGAGAGCTTCAGCATCTCGGCCCCACTTTCATCGGCGAGC
TCCTCCTTCCTCTCGTCG---ATCACC---GGCGACGGCAGCGTCTCGAACGGTAAGCAG
GGCTCGTCCCTCCTCCCT------CTGGTCGCCCCTGCCGCCTCCGCGGGCAAGCCACCG
CTCTCGTCCTCCTCC---AAGAAGAAATGCCACGGCCACGCCCACTCCGAGGTCGCCGGT
GGCAAGTACGCC---GCTTCCGGT------------------GGCCGCTGCCATTGCTCG
AAGAGAAGG---------------------------------------------------
------------------------------------------------------------
------------------------------------------------------------
------------------------------------------------------------
------------------------------------------------------------
------------------------
>gnl_Elagu_v2.0_p5_sc00005.V1.gene1007
------------------------------------------------------------
------------------------------------------------------------
------------------------------------------------------------
------------------------------------------------------------
------------------------------------------------------------
------------------------------------------------------------
------------------------------------------------------------
------------------------------------------------------------
------------------------------------------------------------
------------------------------------------------------------
------------------------------------------------------------
------------------------------------------------------------
------------------------------------------------------------
------------------------------------------------------------
------------------------------------------------------------
------------------------------------------------------------
---------------------------------------------------------ATG
GCCGATATCCCGCCGGACGAGTTCTCGTGGCGGAAGTACGGGCAGAAGCCGATCAAGGGC
TCCCCTTATCCGAGGGGCTATTACAAGTGCAGCAGCGTGAGGGGGTGTCCGGCGAGGAAG
CACGTGGAGAGGGCGCCGGACGACCCATCGATGCTGATCGTGACGTACGAGGGGGAGCAT
CGGCACACCCAGAATCCTGTGCCGCTG---------------------TCCACCGATAAA
CTCATGATGGAGTCTTCTCCT---
>gnl_Elagu_v2.0_p5_sc00019.V1.gene578
ATGGCCGTTGATCTTATG---------------------------GGCTACTCTAAGATG
GACGACCAGATCGCTATCCAGGAGGCGGCGACCGCCGGCCTCCGGAGCATGGAGCACCTC
ATCTTCCAGCTCTCCCACCACAAGTCC---------------------------------
------------------CCGCAGCTCGACTGCCGGGAGATCGCCGATGTCACCGTCTCC
AAGTTCAAGAAGGTGATCTCCATCCTC------AACCGCACCGGCCATGCTCGCTTCCGG
CGGGGCCCCACGGCGGCGCAG---------------GCTCCCCAG---------------
------------------------------------------------------------
------------------------------------------------------ACCCGG
ACCCTCGCGCCGATTCCCCTCCAGTCGCAGCCAATCCAGCCGGCAGCA---------CCG
---CACCCGCCGCCTCCTCCTCCTCCCCAGACCCTG------------------------
ACGCTGGACTTCACCAAGCCGAACCTTGTC---GTCGAAGGC------GGCGAGACCGCC
GCC---AGCCAGTACACCAAGGAGAGCTTCAGCATGTCGAACCCGATGTCCTCGGCGAAC
TCGTCGTTCATGACGTCC---ATCACC---GGCGATGGCAGCGTCTCCAACGGTAAGCAG
GGGTCATCCCTGCTCTTC------AACCCT---GTCACCCCTTCCGCCGGCAAGCCGCCG
CTGTCCTCCTCT---TACAAGAAGAAGTGCCACGAGCACGCCCATTCCGAGTACGTTCCC
------------------------GGC---------------GGCCGCTGCCACTGCTCC
AAGAGAAGGAAGTCTCGGGTGAAGAAGACGATCAGAGTTCCGGCGATAAGCGCGAAGATG
GCCGACATCCCTCCTGATGAGTATTCCTGGCGCAAGTACGGGCAGAAGCCCATCAAGGGC
TCCCCCTACCCGAGGGGTTACTACAAGTGCAGCAGCCTGAGGGGTTGCCCGGCGAGGAAG
CACGTGGAGCGGGCGCCCGACGACCCATCGATGCTGATCGTAACGTACGAGGGGGAGCAC
CGCCACACCCAGAACCCTGTACCCGAG---------------------TCCACGGAAGCT
CTCGTCTCATATTCGACTCCTCCT
>gnl_Elagu_v2.0_p5_sc00020.V1.gene382
ATGGCTGTTGACCTGATG---------------------------GGCTACGCGAAGATG
GACGACAAGATCGCGATCCAGGAGGCGGCTTCCGCTGGGCTCGGGAGCTTGGAGCACCTG
GTCTTCCAGCTCTCCCACCAGAAATCG---------------------------------
---------------------CCGTCCGACTGCAGGGAGATCGCCGATCAGACGGTCTCC
AAGTTCAAGAAGTTCATCTCGATTCTC------AACCGGACCGGCCACGCCCGCTTCCGC
AGAGGGCCGCCTCCGACGGCGCAGCCC---------CTGACTTTC---------------
---------------------------TCCCCGGCGGCGCCGCCGCAG------------
---------------------------------------------GCGAAGCAGCCACAG
------CCGCCCCCTCCG------------------------------------------
------------CCTCCGCCGGCCCCCCAGGCCCTA------------------------
ACCCTGGACTTCACCAAGCCCAACCCGACC---CCGTGC---------ACCGGGATAGCC
GCCGTC---CAGTACTCAAAGGAGAACTTCAGCATCTCGGGCCAGCTCTCGTCGGCGAGC
TCCTCCTTTCTCTCGTCG---ATCACC---GGCGACGGAAGCGTCTCCAACGGCAAGCAG
GTTTCGTCCGTCCTCCCT------CCGGTCGCCCCCGCGGCCTCCGCCGGCAAGCCGCCG
CTCTCGTCCTCC---TAC---AAGAAGTGCCACGGCCACGCGCATTCTGAGGTGGCTACC
GGAAAGTACGCT---GCCTCCGGC------------------GTTCGCTGCCACTGCTCC
AAGAGAAGG---------------------------------------------------
------------------------------------------------------------
------------------------------------------------------------
------------------------------------------------------------
------------------------------------------------------------
------------------------
>gnl_Elagu_v2.0_p5_sc00077.V1.gene442
ATGGCCGTTGATCTGATG---------------------------GGCTACTCGAAGATG
GACGACCAGATCGCGATCCAGGAGGCGGCCACCGCCGGGCTCCGGAGCATGGAGCACCTC
ATCTTCCAGATCTCCCACCACAAGTCC---------------------------------
------------------CAGCAGCTCGACTGCCGCGAGTTCACCGATCTCACCGTCTCC
AAGTTCAAGAAGGTCATCTCCATCCTC------AACCGCACCGGCCACGCCCGCTTCCGC
CGCGGCCCAACGGCGGCGCCTCCGCCG---------GCTCCCCAG---------------
------------------------------------------------------------
------------------------------------------------------ACCCTG
ACCCTAGCCCCGATTCCCCTCAAGGCGCAGCCAACCCAGCCGGCGGTG------------
------------CCGCCTCCGCCTCCCCAGACCCTG------------------------
ACGCTGGACTTCACCAAGCCGAACGTCGTC---GTTGGTGGC------GGCGAGATCGCC
ACC---AGCCAGTACACCAAGGAGAGCTTCAGCATCTCGACCCCGATTTCTTCGACGAAC
TCGTCGTTCCTGTCGTCC---ATCACC---GGGGACGGCAGCGTCTCCAACGGCAAGCAG
GGATCGTCCCTTCTCCTCCCTCCAGCCCCCTCTGCTGCCATCTCCGCCGGCAAGCCGCCC
CTCTCGTCCTCC---TACAAGAAGAAGTGCCACGAGCACGCCCACTCCGAACTTGTCTCC
GGCAAGTAC------GCCGTCTCCGGC---------------GGCCGCTGCCACTGCTCC
AAGAGAAGAAAATCTCGAGTGAAGAAGACGATCAGAGTGCCGGCGATAAGCACGAAGATG
GCCGACATCCCTCCTGACGAGTACTCGTGGCGCAAATACGGGCAGAAACCCATCAAGGGC
TCCCCTTACCCGCGGGGCTACTACAAGTGTAGCAGCCTGAGGGGCTGCCCTGCGAGGAAG
CACGTCGAGCGGGCGCCCGACGATCCTTCGATGCTGATCGTAACGTACGAAGGGGAGCAC
CGCCACACCCAGAACCCTGCATCCGAA---------------------CCCACCGATTCT
CTCTTGTTCGCCTCCTCC------
>gnl_Eucgr_v2.0_Eucgr.C00077.1
ATGGCAGTAGACTGCGTC---------------------------------AAGATGGTG
GACAACGAGCGGGCCATCCAGGAAGCGGCCGCGGCCGGGCTCAAGAGCATGCAGCATCTC
ATCTCCTTCCTCTCTTCTCCCCCCCAACCCAGCTCC---------------AACCCGGAT
CCCCACCACCACCAGCAGCCCTCCGATTCGGCCGCTCACCTCACCGACTTTACCGTCTCC
AAGTTCAAGCAGGTCATCTCCCTCTTG------AACCGCACCGGCCACGCCCGCTTCCGC
CGCGCCCCGCAGCCGCCCCTCCCTCTC---------GATCTCGTCCTC------------
------------------------------GAATCCAAGCCC------------------
------------------------------------------------------------
------------GACCCC------------------------------------------
------------------------CCGAAGCCGGCG------------------------
ACCAAGCCCCTGAGCCACCCCTCG---------CTGTGCCAG------TCCCAGTCGCTG
TCGCTG---TCGCCGTCCCAGGACTTCTTCAGCATGTCTCAGCCCATGTCGTCCGCCACC
TCGTCCTTCCTCTCCACC---ATCACC---GGCGACGGCAGCGTCTCCAACGGCAAGCAG
GGGCTGTCG------------------------CCCACGATGTCCGCCGGGAAGCCGCCT
CTGGCGTCGACC---CACAGGAAGAAGTGCGCGGAGGAGGCC------------------
---------------CTCTCCGCC------------------GGGAGATGCCACTGTTCG
AAGAAGAAGAAGCACAGAGTGAAGAGGGTCGTTAGAGTGGCG------------------
GCGGAGACAGCGGCGGACCAGTACACGTGGAGGAAGTACGGTCAAAAGCCCATCAAAGGG
TCGCCATTCCCACGAGGGTACTATAGGTGCAGTAGCGTGAGAGGATGCCCGGCGAGGAAG
CACGTGGAGAGAGCCCAGGACGATCCGAGGCTGCTGGTCGTGACGTACGAGGGGGAGCAC
CGTCACTCCGTCTCCAACGCCATCTCCTACGGCTCG------------------------
ATG---------------------
>gnl_Eucgr_v2.0_Eucgr.C04011.1
ATGGCGATCGAGCTGCTT---------------------------GGCTTCTCCAAGATG
GAGGATCACACGGCGATACAGGAGGCCGCGTCTCAGGGGCTGAAGACCATGGAGCACCTG
ATCGGCGTCCTCTCCCGCCAGAACCTCCAC------------------------------
------------CACCCCGGCGCCGTCGACTGCACCGACCTCACCGACCGGACCGTCTCC
AAGTTCAGGAAGGTCATCTCCCTCCTG------GACCGCACCGGCCACGCCCGCTTCCGG
CGGGCCCCGCTCCCCTCCTCCTCCTCT---------TCCTCCTCCAAG---------TCT
GCCCCCGTC------GCTTCCCCTGTC---------CCCCCGGCGGTT------------
---------------------------------------------CAGTCTCGGAGCCAG
CCTCTAGCGCCGACGCCCATCCAGGCCCCGACGAGCTCGCAGCCG---------TCTCCG
---GCCAGCTTCCTCCACGCGCAGCCCCAGAGCTTG------------------------
ACCCTCGACTTCACCCGGCCGAGCATCCTG---GGCCCCAAC------TCCAAAGGCTCC
GAG---ATCGAGTTCGCGAAGGACAGCTTCAGC---------------GTGTCGTCCAAC
TCTTCCTTCATGTCTTCGGCGATCACC---GGCGACGGAAGCGTTTCGAACGGGAAGCTG
GGGACGTCGATGTTCATA------GCTCCGGCGCCGGCTTCGTCCGCCGGAAAGCCACCG
ATCTCGAGCGTGCCGTACAAGAAGCGGTGCCACGAGCACGACCCCTCCGATAACATCTCC
GGCAAGCAC------TCCGGCTCCGGC------------AGCGGCAAGTGCCACTGCTCC
AAAAGAAGGAAAAACCGAGTGAAGAAGGTGACGAGAGTGCCGGCGATCAGCAACAAGATC
GCGGACATCCCGGCCGACGAGTTCTCGTGGAGGAAGTACGGACAGAAGCCGATCAAAGGG
TCTCCCTTCCCACGAGGTTACTACAAGTGCAGTACAATGAGAGGGTGCCCCGCGAGGAAA
CACGTGGAGAGGGCCCCCGACGATCCAACGATGCTGATCGTGACGTACGAGGGGGAGCAT
CGTCACTCCCAGTCCGCGTCGCAGGAGATT---------GTGCCCGCCGGTGCGATGAAC
CTGGTATTCAAGTCAACC------
>gnl_Eucgr_v2.0_Eucgr.F00187.1
ATGGCCGTGGAGCTGATGATGGGTTACGGGAGCGACGGCGGCGTTGGCTTCGCGGTGAAG
AAGGAGGAGACCGCCCTCCGGGAGGCCGCCTCCGCCGGCATACAGAGCGTCGAGAATCTC
ATCAAGATGCTGTCTTCCTCGCCTTCCTCCCCCTCCCGGCGGCCGTCGCCGTCGTCGTCC
TCTTCCGGGGGCCCGAGCCCCGCCGTGGACATCGAGGCCGCCACGGACGCCGCCGTCAAC
AAGTTCAGGAAGGTCATCTCGCTGCTCGACAGGGCGAGGACCGGCCACGCCCGCTTCAGG
AGAGCCCCTGTCGCCGACCCCCTCCCT---------GAGAACCGGGAAGCGCCGGTCCGA
---------------------------CCGGCGGAGAACCCG---GTCGGGAGCGCCCGG
------------------TTGCAGAGCGCCGAGCCGGTC---------TCGGCTTTCAAG
GTCTACTGCCCGACGCCGATCCAGCGG---------------------------------
------------CTGCCGCCCCTGCCTCAC------AACCACCACCACGTCCAACAGAAC
CCCATCCCGGTTCCG---------AAGGTG---GAGAGAAAG---TCCGCGACGCCGACG
ACTATA------------------AATTTCTCCACCTCG---CCGCCGATCTCGGCTGCG
AACTCGTTCCTGTCCTCA---CTGACC---GGGGAGACGGACAGCGTGCAGAGATCCTTC
TCCTCTGCAGGGTTTCAGATGACGCATCTATCGCAGGTTTCGTCGGCGGACAAGCCTCCC
TTG---TCGTACTCACTGAAGAGGAAGTGCAGTTCCATGGACGAC---------GCGGCT
CTGAAGTGCGGG---TCGTCCTCC------------------GGCAAGTGCCATTGCTCG
AAGAAGAGGAAATCGAGATTGAAGAGAGTGGTTAGAGTCCCAGCGGTCAGTTCGAAAATG
GCGGACATCCCACCAGATGATTTCTCATGGAGGAAGTATGGACAGAAGCCCATCAAAGGC
TCCCCTCATCCAAGGGGCTATTACAAGTGCAGCAGCGTAAGAGGATGCCCGGCGAGGAAG
CACGTGGAGCGGGCCCTGGACGACCCGGGCATGCTCATCGTGACCTACGAGGGCGAACAC
AACCACTCCCAGTCCGTCGCCGACGTGAAG------------------------GCGCCG
CTGGTCCTGGAATCTTCC------
>gnl_Eucgr_v2.0_Eucgr.I00882.1
ATGGCCGTGGAGCTCATGCTGGGTTACCGGAAC------GACACCACCTTCTCGGCCAAG
ATGGAGGAGACCGCAGTGAAAGAG---GCCGCCTCGGGCCTCGAGAGCGTCGGGAAGCTC
ATCAAGCTCCTCTCTCACTCTCAGATACAGCACCCG---------------CCGGCGCAA
GAAGCACCCCCGTTGGACCTAGATCGAGACTGCCGAGCCGTCGCCGACGACGCCGTCTCC
AAGTTCAAGAACGTCATCTCCCTCCTCGGCCGCACCCGCACCGGCCACGCCCGGTTCCGG
AGGGCCCCGGTCCAATCGGCCCTGGAC---------------------------------
------------------------------------------------------------
------------------AAATTGCCGGGCCAGCACCCC---------CACCAGCCCAAG
ATTTACTACGCCACCCCGATCCAGCAG---------------------------------
------------ATCCCGCCGACGCCGGCGCCGGTGGGCCACTATGGC------GGCTCG
GCCGTGATATCGAAGAGCAACGGGGTGGTCGGCGAGAGGAGG------GACTCGTCGACG
ACGATC------------------AGCTTCTCG------------------GACGCTAGC
TTCCCGTTTGGGTCGTCG---TTGACC---GCCGACAATAGCCAGCAACAGTGCTCCTCC
---TCATCGACTTTCCAGATCACG---------AGCTCCTCCATAAGCGGGAAGCCACCC
CTGTCGTCGTCGTCGCTGAAGAGGAAGTGCAGCTCCGAGACCTTG---------GGCTCC
GGCAGGTGCGCA---TCGTCCTCC------------------GGGCGGTGTCATTGCTCC
AAGAAGAGGAAATTGAGACTGAAGAGGGTGGTGAGGGTCCCGGCGATTAGCCTGAAGATG
GCCGATATTCCACCGGACGAGTACTCTTGGAGGAAGTACGGTCAGAAACCCATCAAGGGC
TCCCCTCATCCAAGGGGATACTACAAGTGCAGTAGCGTCAGAGGATGCCCAGCGAGGAAG
CACGTCGAGAGAGCGTCGGACGACCCGGCGATGCTCATCGTCACCTACGAGGGAGAGCAC
AACCACTCTCTCTCCGTGGTCGATTCG---------------------------ACCAGC
CTCATCCTTGAGTCCTCT------
>gnl_Manes_v6.1_Manes.05G176800.1
ATGGCTGTGGAATTGATGATGGGCTTTTCCGGC---------GATAGTTTTACAACAAAA
ATGCAAGAGACTGCTGTGAGAGAAGCGGCGACTGCTGGGATCCAGAACGTTGAGGAGGTC
ATAAAGCTACTGAAAAGAAATCAGCTGCAGCAACAACAACAGCCTGAGTTATCCTCTTCA
GCCGTTAATAATCCTCCGGCGACGGATAATATTATGGCTGTTACAGATGCGGCTGTTAAC
AGTTTCAAAAAGGTTATTTCTTTGCTGGGTCGCACAAGAACCGGCCATGCTCGATTTCGT
AGAGCCCCCGTGTCTCCTGCTTCTGCT---------ACTCAAGAACGG---CCGAAGCAA
CCA---CAACCGCAGCAGCAGCAGCAACAAGTTCAAGATCCA---GGGCCTACTGTTCGA
CCTATTAGTTCT---------CAGACAACAGAGCAAGGC---------TCTGCCTTTAGA
GTTTACCAACCAACCCCAGTTCATCGG---------------------------------
------------CTTCCTCCCTTGCCCAAT------ACTCACGGCCACCAGCAAAAGACT
CCTCTTTTAGTTACAAAGAATGGGTTTTCA---GAAAGGAAC------GAGATTCAGCCT
TCTATC------------------AATTTTTCAAATTCA---CCTTCAATCTCCGCCGCT
ACTTCTTTCATATCTTCT---TTAACA---GGGGAAACCGACAGTGTACAGCGATCCATG
---TCCTCTGGGTTTCAATTTGCCCAACCCTCACATGTTTCATCTGCTGGGAAACCTCCT
CTGTCTTCAGCTTCCCTTAAAAGAAAGTGTAATTCCATGGACGAT---------GCTGCT
CTCAAGTGCGGT---TCCTCTTCA------------------GGTCGATGCCATTGCTCC
AAGAAAAGAAAATCAAGAGTGAAGAGAGTGATTAGAGTGCCTGCAATTAGTAATAAGCTG
GCTGATATTCCATCTGATGAGTATTCCTGGAGAAAATATGGACAAAAACCCATCAAAGGA
TCTCCTCATCCAAGGGGATATTACAAGTGCAGCAGCATGAGAGGCTGCCCAGCAAAAAAA
CATGTGGAGAGAGCTCTAGATGATCCCATGATGCTGATTATCACATACGAAGGTAATCAC
AATCACTCCAACTCCATCAACGATGCACCA------------------------GCAGTT
CGGGTTCTTGAATCATCT------
>gnl_Manes_v6.1_Manes.13G119700.1
ATGGCTGTAGAGCTCATGATGACATATAGAAAC---------GATGGTTTCGCTGCTAAA
ATGGAAGAGAACGCCGTCCAAGAG---GCTGCTTCTGGGCTTGAAAGTGTCAACAAACTC
ATCAGACTTCTCTCGCATCAGAATCAAGAAAATATTCAATCTTCATCTTCTTCTCCAAGT
TCAAGATCGTCCATGGATATAGAGATGGATTGCAAGGCAGTTGCAGATGTTGCCGTTTCT
AAATTCAAGAAAGTTATTTCTCTTCTGGGTCGAACCAGAACAGGCCATGCTCGTTTTAGA
AGAGCTCCTGTGGCTACTCCGTTCAGT---------------------------------
------------------AATGCTCAGATTAGCCAAGAA---------------------
------------------------------AATCAAGTT---------CCTGCAAGTAAG
ATTTATTATGCTACGCCGATCCAGCAG---------------------------------
------------ATTCCTCCGCCGCCTCCTCCTCCTAATCATTTCCATTATTCTTCTATG
ACGGTGATGTCAAAGAACAATGGGGTGACTAATGACAGGAAA------GAATCGTCTACC
ACGATC------------------AATTTTTCTTATTCT------------TCTGCTGGG
AACTCGTTTATGTCTTCA---TTGACT---GGCGATACGGATAGTAAACAGCCATCGTCT
---TCATCAGCGTTTCAGATTACCAATCTGTCTCAGGTTTCTTCAGCGGGAAAGCCTCCA
CTGTCGTCTTCTTCCTTGAAGAGGAAGTGTAGTTCTGAAAATTTG---------GGTTCT
GGAAAGTGCAGTGGTGGGTCTTCT------------------GGTCGTTGCCATTGCTCT
AAGAAGAGAAAATTGAGACTGAAGAGAGTTGTGAGAGTTCCAGCAATTAGCTTGAAGATG
GCGGATATTCCCCCGGATGATTATTCCTGGAGAAAATATGGACAGAAACCCATCAAAGGT
TCACCGCATCCAAGAGGCTACTACAAGTGCAGTAGCGTGAGAGGTTGCCCAGCACGTAAG
CATGTGGAGAGAGCTCTGGATGATCCCTCAATGCTTATAGTCACCTATGAAGGAGAGCAC
AATCATACGCTCTCCATTGCAGAGACA---------------------------AGCAAT
CTCATCCTAGAATCCTCA------
>gnl_Manes_v6.1_Manes.16G134800.1
ATGGCCGTCGATCTTATG---------------------------AGCTTTGCAAAAATG
GAAGATCAGATGGCTGTACAAGAGGCCGCATCACAAGGCTTGAAGAGTATGGAGCACCTG
ATTCGCCTCATGTCTCACCAATCT------------------------------------
------------------AACCACGTGGATTGCACGGACCTCACTGACCTCACCGTCTCG
AAGTTTAAAAAAGTCATATCTCTTCTC------AACCGGACCGGTCATGCCCGATTCAGA
CGCGGACCTGTTCAATCTTTCTCCCCT---------TCGTTGTCATCGGCACCAACTGGT
TACGCCTCT------CGTCCCCAGAATTTAAATCAAGCTCCG------------------
------------------------------------------------------ACTCAT
GTTGCTGCTCCGGCGCCTGCCGTCCATACGGTGGCAGCTCCTCAGGTTCCGATCGCTCCG
---GCAAGCTTTGTTCAGTCACAGCCGCAGAGTTTG------------------------
ACTCTCGACTTCACAAAACCGAGCATATTC---AGCTCGAAT------GGTAAGAACTCA
GAG---CTTGAGTTCACAAAAGAAAGCTTTAGC---------------GTGTCATCGAGC
TCATCTTTCATGTCCTCGGCTATAACT---GGAGACGGCAGCGTTTCAAATGGGAAGCAA
GGGTCCTCGATTTTCCTG------------GCGCCTGCGGTCTCCGGCGGCAAGCCCCCT
CTCTCATCGGGGCCATACAAGAAGCGGTGCCACGAGCACGATCATTCCGATGATATGTCT
GGAAAGTTC------TCCGGATCCACT------------AGCGGGAAGTGCCATTGCTCC
AAGAGAAGGAAAAATCGGGTGAAGAAAACGATCAGAGTCCCAGCGATTAGTTCGAAAATA
GCCGATATCCCTCCGGACGAGTACTCGTGGAGAAAGTATGGTCAAAAGCCAATAAAAGGA
TCACCATACCCACGGGGATATTACAAGTGTAGTACTGTTAGAGGGTGCCCAGCTAGAAAG
CACGTAGAACGGGCTAACGACGATCCGAAGATGCTGATTGTGACATACGAGGGGGAGCAC
CGTCACGCCCAACACGCGATGCAGGAGAAC------------TTGAGCGGTGGTGTAGGG
TTAGTGTTCGAGTCAACG------
>gnl_Manes_v6.1_Manes.12G107400.1
ATGGCTGTAGAGCTCATGATGGCTTTTAGCAAC---------GATGGGTTTGTTACTAAA
TTGGAAGATAACGCTGTCCAAGAG---GCTGCGTCAGGGCTCGAGAGTGTTAATAAGCTT
ATCAGATTGCTGTCGCAGCAGAATCAAGAAACCATTCAATCTTCATCTTCATCTGCGACT
TTAAGATCGTCTATGGATATAGATATGGATTGCAAGGCAGTCGCTGATGTTGCTGTTTCT
AAATTTAAGAAAGTGATTTCTCTTTTGGGTCGAACCAGAACCGGCCATGCTCGCTTTAGA
AAAGCTCCTGTGGCGGTGGCTATGGCG---------GCTGCTCTAAGC------------
------------------CACACCCAAATTAGCCAAGAA---------------------
------------------------------AATCAACTT---------CTTGAAAGTAAG
GTTTATTATGCTACGCCGATCCAGCAG---------------------------------
------------ATTCCTCCAACTCCTCCG------AATCATTACCATTATTCTTCTATG
GGGATGATGCCAAATAATAATGGGGTGATTGGTGAGAGGAAA------GAATCATCTACC
ACCATT------------------AATTTTTCTTATTCT------------TCCGCTGGG
AACTCCTTTGTTTCTTCC---TTGACG---GGTGATACGGATGGCAAACAGCCGTCATCT
---TCATCAGCGTTTCAGATTACCAATCCGTCTCAGGTTTCATCAGCTGGAAAGCCTCCT
CTGTCTTCATCTTCTTTGAAGAGAAAGTGTAGCTCTGAAAATTTG---------GGTTCT
GCCAATTGCAGT---GGACCTTCT------------------GGTCGGTGCCATTGCTCT
AAAAAGAGAAAGTTGAGGCTGAAGAGAGTGGTGAGAGTTCCAGCAATTAGCCTGAAGATG
TCTGATATTCCACCAGATGATTACTCCTGGAGAAAATATGGACAGAAACCCATTAAAGGG
TCTCCACATCCAAGAGGCTACTACAAGTGCAGCAGCGTCAGAGGCTGCCCAGCACGTAAG
CATGTGGAGAGAGCTTTAGACGATCCATCAATGCTTGTAGTCACCTACGAAGGAGAGCAC
AATCACAATCTCCCCATTGCAGAGCCA---------------------------ACCAAT
CTGATCTTAGAATCCTCT------
>gnl_Manes_v6.1_Manes.18G041000.1
ATGGCTGTGGAACTGATGATGGGCTTTTCTGGG---------GATAGTTTTGCAGCTAAA
ATGGAAGAGCTTGCTGTGAGAGAAGCGGCGACTGCTGGGATCCAGAACGTTGAGGAGGTC
ATAAAGATGCTCAAACAAAATCAGCTGCAGCAG---CCACAACCTGATTTCACTTCTTCG
CCCACTAATAATCCGCCCGGGACAGATAATATTATGGCTGTTACGGATGCGGCTGTGAAC
AGCTTCAAGAAGGTTATTTCTTTGCTGGGTCGCACGAGAACTGGCCATGCTCGCTTTCGG
AGAGCCCCTGTATCTCCTGCTTCTGCT---------AATCAAGAG---------------
------------------CAGCAGCAGCAAGCTCAAGATCTA---GGCGCTTCTGTTCGA
CCTATTAGTTCT---------CACCCAACAGAGCCAGTT---------TCTGCCTTTAGA
GTTTACCAACCGACACCAGTTCATCGG---------------------------------
------------CTCCCTCCCTTGCCTAAT------AGTCACCATCAG---CAGAAGACT
CCAAGTTTAGTTGCAAAGAATGGTTTTTCC---GAGAGGAAC------GAGATG---CGT
TCCATT------------------AATTTCTCTAATTCA---CCTTCAATCTCTGCCTCT
ACTTCTTTCATGTCTTCT---TTAACA---GGGGAAACCGATAGCGTAAAGCGCTCTATG
---TCCTCTGGGTTTCAGTTTGCCGAACCCTCACATGTTTCATCCGCTGGGAAACCTCCT
TTATCCTCATCTTCCCTTAAAAGAAAGTGCAATTCCATGGACGAT---------GCTGCT
CTCAAGTGCGGT---TCCACTTCA------------------GGGCGATGCCATTGCTCC
AAGAAAAGGAAATCAAGAGTGAAGCGAGTGATCAGAGTCCCTGCAATAAGCAATAAGTTG
GCTGATATTCCACATGATGACTATTCCTGGAGAAAATACGGTCAAAAGCCCATAAAAGGA
TCTCCTCATCCAAGAGGATATTACAAGTGCAGTAGCATGAGAGGATGCCCAGCTAGGAAA
CATGTGGAGAGAGCTGTAGATGATCCAATGATGCTCATAGTCACATACGAAGGTGATCAC
AATCACTCCAACTCCATCAACGATGCACCT------------------------GCTGCC
GTTGTTCATGAATCATCA------
>gnl_Medtr_Mt4.0v1_Medtr3g108960.1
ATGACATTGAGATTGATG---------------------------GATTTTCCAAACATG
GAAAAAGAAAAAGCAATATTAGAAACTGCCACACAAAGCATAAACTCACTTACCAGCTTC
GCTAATAACGTCTCTCCCCAA---------------------------------------
------------------CCCTCTCTTCAAAACACTCAACTCACCAACATCACTGTTTCA
GAACTCAAGAAACTATCCAACTTACTA------AACCGTAAAGGCCACGCTCGCTTCCGC
CGCAATCCGAATGCAACTCCTGATCAA------------------------CCGCTGCCA
AAATCATCC------ACTCCCTCCACCTCTACTCAGCCACCA------------------
------------------------------------------------------------
---------CCACCACCACTTCAAATT---------------------------------
---------CAAATTCCTCCCAAGAGCCAACCTTTA------------------------
ACTCTCGATTTTACTAAACCTTACACCTTT---ATATCTAAC------CCTAAATCCTTA
GATCTA---GAAATCCCCAAGGAAACATTTAGTTTTCCATCACTCCCTCTTACATCTTAC
TCATCCTTCATGTCCTCCGCCATCACC---GGTGATAGAAGCGTTTCCAGCGGCAGAATC
GGTCCATCT---------------ACCCTCACCCCTGCTGTCTCCGGTGGTAAGCCGCCT
CTTTCATCGCCGACATTGAAGAAAAGCTGTCACAGTCACTCC------GGCGATGTCTCT
GGGAAAACC------TCCGCATCT------------------AAGAAATGCCACTGC---
CAGAAAAGGAAAAATCGGAACAGGAGAGAAGTGAGAGTCCCGTGCATAAGTTCAAGGATT
GCTGATATACCAGCAGATGAGTATTCATGGAGGAAGTATGGTTCCAAACCGATTAAGGGA
ACACCACATCCAAGGGGCTATTATAGGTGCACTGTGTCTAAAAATTGTCCAGCTAGGAAA
AGGGTGGAGAAAGCAAAGGATGATCCAAATATCCTGGTTGTAACGTACGAGTTTGAGCAT
CGTCATAATCAAGCCCCAATGCAAGAGAATAATTCTGGGTGTGGGAGTGGGAGCATGGAT
TTGGTGTTTGAGCTAACC------
>gnl_Medtr_Mt4.0v1_Medtr0229s0060.1
ATGGCAGTGGAACTCATG---------------------------GGGTTCCCAAAAATA
GATGAACAAAAAGCCATACAAGAGGCTGCATCAGAAGGACTCAAAGGTATGGAACACTTG
ATCCTAACCCTTTCTCATCAACCAACT---------------------------------
---------------------CAATTAAAC---ACTCAACTAACCGACCACACCGTTTCT
AAGTTCAAAAAACTCATCTCTTTACTT------AACCGAACCGGTCATGCCCGGTTCAGA
CGCGCCCCGGTTCACTCCTCTTCCTCA---------TCAGCACCGGTTCAACCGGTTCAG
ATTCAA---------TCAACACCTTCACCGGTTCAAACACCAACCGTATCT---------
------------------------------------------------------------
------TTACCATCTCCGTCACAGGCACCGGCGCCAATCTCCGTGCGT------GCGCCG
---GCGAGCTTTGTTCAACCACAATCACACAGCATG------------------------
ACACTCGATTTCACGAAGCCAAACGTTTTG---AGCTCAAAA------AACTCCATGGTT
GAG---CTTGAATTCTCGAAGGATACGTTTAGC---------------GTTTCTTCAGCT
TCATCGTTTATGTCATCTGCTATTACC---GGTGATGGAAGCGTT---AACGGGAAACAA
GGATCTTCGATTTTTCTC------AATCCTGCGCCAGCTATCTCCGGTGGAAAGCCGCCT
CTTTCGGCGGTGCCGTCTAAGAAAAGGTGTCATGATCATGGGCACTCCGATGACGTT---
---------------TCAGGGTCG------------------AATAAGTGCCACTGTGTT
AAGAGA------------------------------------------------------
------------------------------------------------------------
------------------------------------------------------------
------------------------------------------------------------
------------------------------------------------------------
------------------------
>gnl_Medtr_Mt4.0v1_Medtr5g016610.1
ATGGCCGTTGAACTAATGATAGGACACAAAAAC---------AACAATTTAACAAACAAA
TTCCAAGAGAATGCAGTTCAAGAA---GCTGCTTCTGGTTTACAAAGCATAGAAAAACTC
ATTAAATTACTATCATCGTCACAAACATGT------------------------------
TCTTCAAATTCAAACCCTAATTCCATGGACTATAAAACCGTAGCTGATGTAGCAGTTTCA
AAGTTTAAGAATGTTATTTCACTTCTGAATAGAACAAGAACTGGTCATGCACGTTTCAGA
AGAGCACCTTTACCTTCTACTACTGCC---------------------------------
------------------------------------------------------------
---------------------------------------------ACTTCTGAAACTAGA
GTCTACCATGCTACTCCGTTGCAGCAG---------------------------------
------------ATTCCTCCTCTAATCGCC------AACAATATTGAA------------
------------------------GTTATT---GATAAG------------------AAT
ATCATT------------------GATTTTTCTTATTCC---------------------
------------------------------------------------------------
------------------------------TCTCAGGTTTCTTCGTTTGGAAAGTCTTGT
GTTTCTTCGTGCTCGTTGAAGAGAAAGTGTGGCTCTGATAATTTT---------GGCAAT
GGAAAGTGTGGT---AGTTCATCT------------------AGCCAATGTCATTGTTCA
AAGAAGAGAAAAATGAGGTTGAAAAGAGTGGTGAGGGTAGCTGCAATAAGTTTGAAGATG
GCTGATATTCCAACAGATGAATATTCTTGGAGGAAGTATGGTCAGAAACCTATTAAAGGA
TCACCTCATCCAAGGGGTTATTACAAGTGCAGCAGTATTAAAGGTTGTCCAGCACGAAAA
CATGTAGAAAGAGCTTTGGATGATCCATCTATGTTGGTAGTTACTTATGAAGGCGACCAC
AATCACTCCCTCTCTATGGTTGAAGCT---------------------------AATAAT
CTCATCTTAGAATCCTCT------
>gnl_Medtr_Mt4.0v1_Medtr1g009613.1
ATGGCAGTGGAACTCATG---------------------------GGGTTCCCAAAAATA
GATGAACAAAAAGCCATACAAGAGGCTGCATCAGAAGGACTCAAAGGTATGGAACACTTG
ATCCTAACCCTTTCTCATCAACCAACT---------------------------------
---------------------CAATTAAAC---ACTCAACTAACCGACCACACCGTTTCT
AAGTTCAAAAAACTCATCTCTTTACTT------AACCGAACCGGTCATGCCCGGTTCAGA
CGCGCCCCGGTTCACTCCTCTTCCTCA---------TCAGCACCGGTTCAACCGGTTCAG
ATTCAA---------TCAACACCTTCACCGGTTCAAACACCAACCGTATCT---------
------------------------------------------------------------
------TTACCATCTCCGTCACAGGCACCGGCGCCAATCTCCGTGCGT------GCGCCG
---GCGAGCTTTGTTCAACCACAATCACACAGCATG------------------------
ACACTCGATTTCACGAAGCCAAACGTTTTG---AGCTCAAAA------AACTCCATGGTT
GAG---CTTGAATTCTCGAAGGATACGTTTAGC---------------GTTTCTTCAGCT
TCATCGTTTATGTCATCTGCTATTACC---GGTGATGGAAGCGTT---AACGGGAAACAA
GGATCTTCGATTTTTCTC------AATCCTGCGCCAGCTATCTCCGGTGGAAAGCCGCCT
CTTTCGGCGGTGCCGTCTAAGAAAAGGTGTCATGATCATGGGCACTCCGATGACGTT---
---------------TCAGGGTCG------------------AATAAGTGCCACTGTGTT
AAGAGAAGAAAAAATAGGGTGAAAAGGACTGTGAGAGTACCGGCGATAAGTTCAAAGACC
GCCGATATACCACCGGACGAGTACTCATGGCGGAAATACGGTCAGAAACCGATCAAGGGT
TCGCCATATCCACGAGGCTATTACAAGTGTAGCACAGTGAGAGGGTGCCCAGCAAGGAAA
CACGTGGAGCGTGCAACCGACGATCCAACGATGCTGATTGTAACGTATGAAGGAGAGCAC
AGACACACTATTCAAGCTGCGCAGGAGAAC------------GCAGCCGGGATTGTGGGT
TTGGTATTTGAGTCAACG------
>gnl_Medtr_Mt4.0v1_Medtr4g094908.1
ATGGCCGTGGAGCTCATGACAGGCTACAGAAAC---------CAATCTTTCACTACCAAA
GCAGAAGAAAATGCTGTCCAAGAA---GCAGCTTCTGGTTTAGAAAGTGTTGAAAAACTC
ATAAAACTTCTCTCAGAAGCACGTCACAAATACCAACCTTCTTCACCTTCAAACAATAAC
AACAACCCTACTATGGATATAGAAAGAGATTGCAAAGCTGTTGCAGACATAGCTGTTTCC
AAGTTCAAACGTGTTATTTCACTGCTTGAAAAAACTAGAACTGGTCATGCTCGTTTCAGA
AAAGCTCCTTTACCACAACCACAACCA------------------------CCACCATCA
---------------------------CAAACCCTACAA---------------------
------------------------------TTTCAACCT---------TCTGAACCAATG
ATTTTCAACGCTACACCTTTGCAACAG---------------------------------
------------ATTCCACCAACTGTTTCT------ACTACCCTTCAC------------
------------------------ATAATC---AAGAGAAAT------GATTCTTCAAAA
ACTCTT------------------AATTTTTCATACTCT------------TCTGCTGGT
AATTCTTTCATTTCTTCA---CTCACT---GGCGACGACAACAACAAACAACCGTCGATG
---TCGTCTGCTTTTCAGATTACAAATCTGTCTCATGTTTCATCTGTTGGTAAGCCACCA
CTCTCTTCTTCTTCATTGAAAAGGAAGTGTAGCTCTGAAACTTTG---------GGTTCT
GGAAAGTGTGGT---AGTTCTTCT------------------AGCCGTTGTCATTGTTCC
AAAAAAAGGAAAATGAGATTGAAGAGAGTTGTTCGGGTTCCTGCAATTAGCTTGAAGATG
GCTGATATTCCACCAGATGATTATTCTTGGAGAAAATATGGTCAGAAACCTATTAAAGGT
TCACCTCATCCAAGGGGATACTACAAGTGTAGCAGTGTGAGAGGGTGTCCAGCAAGAAAG
CATGTAGAGAGAGCTCTTGATGATGCTTCTATGCTGGTAGTTACCTATGAAGGAGAGCAC
AATCACTCTCTTTCTGCAGCTGATGCT---------------------------AGCAAT
CTCATTTTAGAATCATCA------
>gnl_Medtr_Mt4.0v1_Medtr4g127040.1
ATGGTTGTAGATCCGGTA---------------------------GTTATTCCAAGGATG
GATGAACAAAGAGCTATTCAAGAAGCTGCTTCTGCTGGATTGAAAAGTATGGAGCAACTA
ATTCGTGTGCTTTCTTCTCAAACTTCTTCTTCTTCT------------------------
TCTTCTTCAAATCTGGTCAATAAACTTGATTGTACTGAAATTACTGATTTCACTGTTTCT
AAGTTTAAAACGGTTATTAACTTGTTA------AATCGAACCGGTCACGCTCGTTTTCGT
CGTGCACCTTCTTCTCCTCCTTGTTCTTATCAATTTTCTCAATCT---------------
------------------------------------CAACCT------------------
------------------------------------------------------------
------------GAGAAA------------------------------------------
------------TTCAAGACTCAACCACAGTCAACT------------------------
ACTCTTGATTTTGCAAAACCGATTCAATTAGTTAAGTCAAAACCTACTAATCAATCTACT
GATTTATACTCCAAATCAAAGGAAGCTTATAGC------------ATCTCTACCACTACT
TCTTCTTTCATGTCCACC---ATCACC---GGAGATGGAAGCGTTTCCGACGGTAAAATA
GGT------------------------------CCTATCATTTCCTCTGGCAAGCCTCCT
CTAGCTTCATCT---CACCGGAAAAGGTGTCACGAAGCCACA------------ATCTCT
GGCAAAGTC------TCATCCTCC------------------GGTCACTGCCATTGCTCC
AAGAGAAGGAAATCTCGTGTGAAGAGAACAATTCGTGTTCCGGCGATAAGTTCAAAGGTC
GCTGATATACCATCAGACGAATTTTCGTGGAGGAAATACGGTCAAAAACCTATTAAAGGT
TCACCTTACCCACGTGGTTACTACAAGTGCAGTAGCTTCAAAGGATGTCCGGCGAGGAAG
CATGTAGAAAGAGCACAAGACGATCCCAATATGCTTGTTGTTACTTACGAGGGAGAGCAC
CGTCACGCACAAACCGTCGTAACTGGCGCCGGA---------------------------
TTCATATCTCAGCCTCTT------
>gnl_Mimgu_v2.0_Migut.N02732.1
ATGGCAGTGGAGTTGATGCCTGGCTACAGG------------------TTTACATCTAAA
ATGGAGGCTAACGCCGCCCAGGAAGCGGCGGCGGCCGGCCTTCAGAGCGTCGAGAATCTC
ATCAGATTACTTTCAAACTCCCACCATCAAAATTTCCAACAACAGTCATCGGCCGCCGCT
GCCGCCGCGGATTACCAGGCCGCCGCGGATTACCAGGCCGTCGCCGATGTCGCCGTCAAC
AAATTTAAGAAGTTTATTTCTATACTCGACCAGACCCGAACCGGGCACGCCCGGTTCCGC
CGTGGCCCGATTTCCAATCCCACTCAG---------AAGGTCAAA------CCGGCCGGC
---------------------------------CCTCCAGCA---CAACCGCCAAAGACA
GAG---------------GAAAATAGTACTGTTCCTGCT---------CCCGGTTCGAGA
ATTTATTGCCCGACTCCGGTTCAGCGG---------------------------------
------------CTACCGCCGCTGCCCCAA------AACCACCTACAG------------
---------CTGTTGAAGAACGCCACCGTC---GAGCGGAAG------GAGTCA---ACC
ACCATA------------------AACTTCGCG------------------TCGCCGGCG
ACATCGTTCATGTCCTCC---TTAACCGCCGGCGACACTGATAGCCTGCAGCCGTCGATG
TCTTCGTCGGGATTTCAGATCACGAACCTCTCTCAGGTTTCCTCCGTCGGCCGGCCGCCG
CTGTCGACGTCGTCGTTCAAGCGGAAGTGCAACTCAATGGATGAC---------GCCAAC
ACCAAGTGCGGC---GGCGCGTCG------------------TCTCGTTGCCATTGCCCA
AAGAAAAGGAAATCAAGGCTGAAGAAAGTAGTTAGAGTTCCAGCAATTAGCATGAAAATG
GCTGATATTCCACCTGATGATTATTCCTGGAGAAAATACGGTCAAAAGCCAATCAAAGGT
TCCCCCCATCCTAGGGGATATTACAAATGCAGCAGTGTAAGAGGGTGCCCGGCCCGAAAG
CATGTGGAGCGGGCTTTAGATGACCCGGGAATGTTAATTGTAACTTATGAAGGTGAACAC
AGTCACGCCGTTAACAATACAGAAGCACCT---------------------------GCA
CTGGTTCTTGAATCATCT------
>gnl_Mimgu_v2.0_Migut.A00430.1
ATGGCCGTGGAATTGCTC---------------------------GGCTACGGGAATCTG
AACGAGCAAATGGCGATCCAGGAAGCTGCTTCGGCCGGTTTAAAATCAATGGAGCATTTA
ATATTTGCCGTATCTCACCAGCAGCAGCAG------------------------------
---CAGCAGTACCGGAATCAGCAGATTGACTGCAGAGAAATTACTGATTTCACCGTTTCC
AAGTTCAGGAAAGTGATTTCTATTCTG------GACCGGACCGGCCATGCCCGGTTCAGA
CGTGGTCCGGTTCAGCCGCAGACGACG---------GCGTTGGTT------GCTGTTCAG
CCTCAGCTA------GAAACGCAGAAGCCTGCTGCTCCTCCT------------------
---------------------------------------------------------ACA
ATTTACAAGCCGAAGCCTCTGAGCCTGTTCTCTCTTTCTCCC------------------
---GCCTCGCCGGAGCCGGCCGCGGCGCTGCCGCTG------------------------
ACGCTTGATTTTACCAAACCTGGC---------------AAG------------------
------------------------------TGTTTATCGGCGGCGTCCGGTAACTCGTCT
TCGACCTTTTTGTCGTCA---ATTACT---GGTGAAGGCAGCGTTTCGAACGGGAAGGGT
GGATCTTCAATGTTTCTG------ACGCCGTCTGCGGCGGTCTCCGCCGGTAAGCCGCCT
CTCTCCGGG------------AAGAGGTGCCGGGAGCACGACCATTCCGATAACTTATCC
GGCAAGACC------TCGGGTTCT------------------AGCCGGTGCCACTGC---
AAAAAGAGGAAATCGAGGGTGAAGAACACAATTAGGGTTCCGGCAATTAGCTCAAAAGTT
GCGGATATTCCGTCCGACGAGTATTCATGGAGGAAGTACGGCCAGAAGCCAATCAAGGGC
TCACCATACCCACGGGGCTACTACAAATGCAGTACAGTCAGGGGTTGTCCGGCGAGGAAG
CATGTCGAAAGGGCGACCGACGACCCGGCGATGCTGATCGTAACTTACGAAGGCGAGCAC
CGGCACACCACCACTCAGATGCAGGAGATTCCGGCCGGAGTTGCTGCTCCCGGCCAGTTA
GTGGTGTTTGAGTCGTCG------
>gnl_Mimgu_v2.0_Migut.C00539.1
ATGGCAGTAGAAATGATGCCAGGCTAT------------------AACCTCACTTCAAAA
ATGGAGGAAAATGCCGCCCAAGAAGCCGCCGCCGCCGGCCTCCACAGCGTCGACAAGCTA
ATCCGATTACTCTCCCACTCCCACCACCAC------------------------AAGTCC
CGACAGCCCTCTTCCGCCGCCGCCGCCGATTACCTCGCCGTGGCTGATGTCGCCGTCGAC
AAATTCAAGAAGTTCATCTCCCTGCTCGACCGGACTCGGTCCGGCCACGCACGTTTCCGC
CGCGGCCCGGTTCCGAATCCGCAGCCG---------GTTAAGATCGAACCGCCGGCGGTC
CTG---------------------CCGTCATCCCAACCTCCGAAA---------------
------------------ACCGAGGAAAGGGATCCCGCG---------GCCGGTTCGAGG
ATTTACTGCCCGACGCCGATTCAGAGG---------------------------------
------------CTGCCGCCTCTCCCCAAC------CACCACCACCAG------------
---------CTAATCAAACACGGCTCGATC---GAGCGGAAG------GAGTCTTCCACG
ACGATT------------------AACTTCTCG------------------TCGCCGGCG
AATTCTTTCATTTCGTCG---TTGACC---GGAGACACCGAAAGCCAGCCGCCGTCGATG
TCGACGTCGGGATTCCAGATCACAAACCTCTCACAGATTTCCTCCGCCAGCCGTCCGCCG
------CCGCCGTCGTTCAAGAGGAAGTGCTCCTCCATGGACGAC------GCCGCCGCC
GCCAAATGCGGG---TCGTCGGCG------------------AGCCGTTGCCATTGTCCC
AAGAAAAGGAAATCGAGATTAAAGAGAGTAGTGAGAGTGGCAGCAATAAGCATGAAGATG
GCTGACATTCCACCTGATGATTACTCTTGGAGAAAGTACGGTCAAAAGCCCATCAAGGGT
TCACCTCATCCTAGGGGTTATTACAAATGCAGCAGTGTAAGAGGGTGCCCGGCCCGAAAG
CACGTGGAAAGGGCATTGGATGACCCGGCAATGCTAATAGTAACATACGAAGGCGAACAC
AATCATGCTGCCCAGTCAACTGAACCACCT---------------------TCTACTACC
ATGCTTCTTGAATCATCT------
>gnl_Mimgu_v2.0_Migut.H00406.1
ATGGCCGTGGAGCTGATGATGAACTACAGAAAC---------AGCAGCTTTCAGTCGTCG
TCGGAAGAAAAAGCCGCCGCCGCAGAAGCTTCTTCTGGCCTCCAGAGTGTCGAGAAGCTC
ATCAGATTGTTCTCTTCTTCTTCTTCCACC---------------------TCCTCCCAC
CACCAAACCGTTGAGGCGGCGGAGACGGATTACGCGGCGGTGGCCGACGCCGCGGTGAGC
AAGTTCAAGAGAGCGATCTCTCTCCTCGGACCGGCCCGAACCGGCCACGCCCGGTTCAGG
AGAGCCCCTGTATCTGCTGCTGCTGCT---------GCAACGTCTCCG---CCGGCTTCT
TCT------------TCCTCTTCACCTAACTCCGACGAACCA------------------
------------------GAAACTCACGGCTACCGTAAT---------AGTAACACTAAA
ATCTACTGCCCAACTCCAATTCAGCAA---------------------------------
------------ATCCCACCTCCGGAT---------TACCATCTCAAC------------
---------------------------------AAGGAATAT------TCCAGCTCCAAA
ACAATT------------------AGCTTCTCCTACTCG---CCGGCGATTTCCCGAGTC
AACTCGTTTGTTTCCTCC---CTGACCGGCGCCGATTCGGAACAGGTACATCCGTCTTCT
---TCGTCGGCTTTTCAGATCATCAGCAGTAGTAATAACAACTCCGCCGCAAAGCCGCCA
CTATCTTCCTCCTCCTTCAAGAGGAAGTGCACTTCGTCGGAAAAC------GCCTTCTCC
GGCCAGTGCAGC---GGATCCTCC------------------AGCCGCTGCCACTGTACC
AAGAGAAGGAAATTGAGACTGAAGAGAGTAATAATGGTGCCGGCGATAAGCATGAAAATG
TCGGATATACCCCCGGACGATTACTCGTGGAGAAAGTACGGACAGAAGCCGATCAAAGGT
TCACCGCACCCTAGGGGTTATTACAAATGCAGTAGTGTGAGAGGGTGCCCGGCCCGAAAA
CACGTGGAGCGGGCCGTGGATAATCCGACTATGCTTATTGTTACCTATGAGGGCGACCAC
AATCACTCCCTCTCTGTAGCTGATACCCCC------------------------ACTACC
ATGATTCTAGAATCTTCC------
>gnl_Musac_v1_GSMUA_Achr3T05670_001
ATGGCCGTTGATCTGTTG---------------------------GGGTACGCGAAGATG
GACGAGCAGATGGCGATCCAGGAGGCGGCGACGGCGGGGCTCCGGTCCATGGAGCACCTT
CTCTCCCAACTCTCCCACCATCACCAACAG------------------------------
---------------TCGCCGCAGCTCGACTGCCGCGAGATCACTGATCTCACCGTCTCC
AAGTTCAAGAAGGTCATCTCTATCCTC------GACCGCACCGGCCACGCCCGATTCCGT
CGCGGCCCGAGCCTCGCCCCGGCAGTG---------------------------------
------------------------------------------------------------
------------------------------------------------------------
------------GAGCCA------------------------------------------
------------------------CCGCGGGCCCCG------------------------
---------ATCGCTGCACCGTCC---------------------CTCGTCGAGGCCTCC
GGC---AGCCAGTTCACGGCGGAGGGCTTCAGC---------------------------
---------ATCTCGACGTCCATCACC---GGCGACGGCAGCATCTCCAACGGCAAGATC
GGATCCGCTTCCCTCCTC------CTCCACCCCGCCGCCGTCTCCACCGGCAAGCCGCCT
CTCTCCTCCTCC---TTCAAGAAAAGGTGCCACGAGCACGCCCACTCCGAGCACCTTACC
GAAAAGCAT------GCCATCCCCGGC---------------GGCCGATGCCACTGCTCC
AAGCGTAGGAAATCGCGGGTGAAGAGAACGATACGCGTGCCGGCGATCAGCCCGAAGATG
GCCGATATCCCACCCGACGAGTACTCGTGGCGGAAGTACGGGCAGAAGCCCATCAAGGGC
TCCCCTTACCCGAGGGGCTACTACAAGTGCAGCATCCTCAGGTGGTGCCCGGCGCGGAAG
CACGTGGAGCGGGCGCTCGATGACCCGACGATGCTGATCGTGACGTACGAGGGCGAGCAC
TGCCACGGCCGCGGCACCGCTGCGCCGCCC------GAGACCGCCGATGCTCCCGTTGCG
GTC---------------------
>gnl_Musac_v1_GSMUA_Achr3T00510_001
ATGGCCGTCGATCTGGTG---------------------------GGCCGTGGAAAGATG
GACGACCTGGTGGCGCTCCAGGAGGCGACCGCCGCCGGGGTCCGCAGCTTGGAGCACCTC
GTCTTCCGGCTCTCCCACCTCCCGTCG---------------------------------
------------------TCGCCGTCAGATTGCAGTGAAATCGCTGATACGACGATCTCC
AAGTTCAAGCAGGTGATCTCCGTCCTC------GACCGCACCGGGCACGCCCGCTTCCGC
CGCGGACCGGCTCCCGCCACCGACGGA---------AGGCTGAGCGAC------------
------------------------------------------------------------
------------------------------------------------------------
------------CTCCCT------------------------------------------
------------------------GGGACGTCCCTG------------------------
AAGCTCGGTTTCGGC---------GCCTTG------------------------------
------------------------GCCACG---------------ACGTCGTCCACGAAC
TCCTCCTTCCTCTCCTCG---CTCACA---GGCGACGGCAGCGTCACCAACGGCAGGGTG
TGGCCCTCC------------------------------------GTCGGGAAGCCCCCC
CTCTCGTCGTCGTTCCACAAGAAGAGATGCCCCGGCTCCGGC---------GTTGCCGCG
AGAAAGAAC------GCCGGCGCCGAC---------------GGCCTCTGCCACTGCTCG
TCCAAGAAGAAATCGCGGGCGAAGAGGACGATACGCTTGGCGGCGATAAGCTCGAGGGAC
GCTGACATACCGCCGGATGAGCACTCGTGGCGGAAGTACGGCCAGAAGCCAATCAAGGGC
TCCCCTCACCCCAGGGGCTACTACAAGTGCAGCAGCGTGCGGGGGTGCCCGGCGAGGAAG
CACGTGGAGCGGGCGGCCGACGACCCCTCGGTGCTCATCGTGACCTACGAGGGGGAGCAC
CGGCACACCCCCAACCCCGCGCCGCCCGCG------------------TCCACGGAGGCC
ATCGTCGTCGGCCGCCCA------
>gnl_Musac_v1_GSMUA_Achr3T27880_001
---------------ATG---------------------------GGACACCTCAAGATG
GACGGCAAGATGGAGGTCCGGGAGGCGGCCGCCGCAGGGCTCCGCAGCTTGGAGCGTGTC
GTCTTCCATCTCTCCCACCAGCAG------------------------------------
------------------TCGCCGTGGGATTGCCGTGAGATCACAGACCAGACGATTGCC
AAGTTCAAGAAAGTCATCTCCGCCCTG------AACCGGACCGGCCATGCCCGGTTCCGC
CGCGGCCCGGCTCAGCCCGCCTTCTCC---------GCCGAAGCA---------------
------------------------------GAGGAAGCACCA------------------
---------------------------------------GCAGTGCACTACCACGCGCTC
GCTCGTCCGCCG------------------------------------------CTGCCG
---------------CCGGCTGCGGTCGCGACCTTG------------------------
AACCTAGATCCTACAAAGCTGGAG------------------------------------
---------------------GAGCACTTGAACGTCTCGGCGGCG---------------
------------------------------------------------------------
------------------------------------GTGTCGTCGGCCCATAAGCCGCCT
CTGGCGCCGTCC---CACAAGAGGAAGGTCCCCGACCACGCCCACCCCCCGGAGGCCGCA
AAACAAGCC------GCC------------------------AGGTGCTGCCACTGCTCA
AAGAAAAGGAAGGACCGGGAAAAAAGGACGGTGCGCGTGCCGGCCGTCGGCTCGAGGAAC
GCGGACTTTCCGGTGGACGAGTACTCGTGGCGTAAGTACGGACAAAAGTTCATCAAGGGA
TCCCCTTACCCGAGGGGGTACTACAAGTGCAGCAGCGTGAAGGGGTGCCCGGCGAGGAAG
CACGTCGAGCGGGCGGCCGATGACCCCTCGATGCTAATCGTAACGTACGAAGGGGTGCAC
CGGCATTCCCCGAGCAGGCCCCGG------------------------------------
------------------------
>gnl_Musac_v1_GSMUA_Achr4T20600_001
ACTGCCGCCGATCTGATG---------------------------AGCCGCCAGAAGATG
GACGAGCTGGTGGCTATCCAGGAGGCTGCAGCTGCCGGGGTCCGTAGCATCGAGCACCTC
GTCTCCCGGCTCTCCCGCCAGAGT------------------------------------
------------------TCGCCGTCCGATTGCCGGGAGATTACCGATCTGACGGTTTCC
AAGTTCAGGAAGGTGATCTCCGTCCTG------GACCGCACCGGCCACGCACGTTTCCGT
CGGGGACCGATGCTCGCCACGACTGAC---------GCCACGGAAGAT------------
------------------------------------------------------------
---------------------------------------------------AAAACCCTG
AGTCTGCTTCCGCAGCCATTCGAGTCG---------------------------CAGCCT
---CAGCCGAATCTGCCGGTGGCGTCGAAGGGCCTA------------------------
ACCATGGACTTCACCGAGGCGAAG---------GAACCCGCC------GCAACGACCCTG
AGT---CTCGGCTTCAGCGCTTCCACCACG---------------ATGTCATCCGGAAAT
TCCTCGTTCCTCTCTTCG---CTCACC---GGCGACGGCAGC------------------
------------------------------------------------------CCCCCT
CTGTCATCGTCC---CACAAGAGGAAATGTCACGACCGCGTCCACTGTGACGTCGCCCTG
AGAAAGCAC------------AGCGGT---------------GATCTCTGCCACTGCTCC
AAGAAAAAGAAAACTCGGGTGAAGAGGACGATTCGCGTGCCAGCGACAAGCTTGAGGAAC
GCGGACATACCATCCGACGAGTACTCGTGGCGGAAGTACGGGCAGAAGCCCATCAAGGGC
TCCCCTTATCCCAGGGGCTACTACAAGTGCAGCAGCATGCGGGGATGCCCGGCGAGGAAG
CACGTGGAGCGGGCGCCTGACGACCCCTCGATGCTCATCGTGACGTACGAGGGGGAGCAC
CGTCACGCCTCCAACCCCGAGCCCATC---------------------TCAACCGGTGCA
------------------------
>gnl_Musac_v1_GSMUA_Achr7T15930_001
ATGGCCGTTGATCTGATG---------------------------GGGTACGCCAAGATG
GACGACCAAATCGCCATCCAAGAGGCGGCAGCCGCCGGGATCCGCTCCATGGAGCACCTC
ATCAGCCGTCTCTCCCAGCAG---------------------------------------
------------------CAGCAGCTGGACTGCCGCGATATCACCGACCACGCCGTCTCC
AAGTTCAAGAAAGTCATATCGATTCTC------AACCGCACCGGCCACGCCCGCTTCCGC
CGCAGCCCCACGGCGCCGCCACCTGCG---------GAGCCGTCG---------------
------------------------------------------------------------
------------------------------------------------------------
------------CCTCCC------------------------------------------
---CACCATCCTCTGCCGCCACCTTCCCGACCGTTG------------------------
ACACTGGACTTCACCGAGCCGCCG------------------------------------
---------------------------------------------ATGTCTTCGGCGACA
TCCTCGTTCATGTCGTCC---GTCACC---GGCGACGGCAGCGTGTCGAACGGCAGGCCA
GGCGCCTCATCCTTCCTC------CTCCCCCCGGCGGCCGTATCCGCCGGAAAGCCTCCA
TTCTCGTCCACA---ATCAGTCGGCGGTGCCACGAGCACGGCCACTCCGAGCACGTCGCC
GGCAAGTAC------GCCATCCCCGGC---------------TCTCGCTGCCACTGCTCC
AAGAGAAGGAAATCACGGGTGAAGCGGACGATACGCGTGCCGGCAATAAGCTCGAAGCTG
GCCGACATCCCGCCGGACGAGTACTCGTGGCGCAAGTACGGACAGAAACCGATCAAGGGA
TCTCCATATCCCAGGGGTTACTACAAGTGCAGCACGCTGCGTGGATGCCCGGCGAGGAAG
CACGTGGAGCGGGCGCCGGACGACCCCACGATGCTGATCGTCACGTACGAGGGCGAGCAC
CGCCACACTCCGAGCGCCGCCACCGTCGCGGCGCCCCCCGTCACCGCCTCCGCCTCCGCC
ATC---------------------
>gnl_Musac_v1_GSMUA_Achr9T22950_001
ATGGCCGTCGATTCGATG---------------------------GGCTACCGGAGGATG
GACGACCAGATCGCGGTCCGGGAGGCGGCCGACGTGGGGCTTCGCACCCTGGAGCGCCTC
GTCTTCCAGCTCTCGCACCAGCAGTCG---------------------------------
---------------------CCGTCGGACTGCCGCGAGGTCACTGACCATACCATCGCC
AAGTTTAAGAAGGTCATCTCCGTCCTG------AACCGGACCGGCCACGCCCGCTTCCGC
CGCGGCCCGGCCCAGCCCGCCTTCGTA---------------------------------
------------------------------------------------------------
------------------------------------------------------------
------------CCCCCGGTAGAGGAGGAC------------------------------
---CCGGCCTTGCCCCCCGCGGTTCCGCGGGCCGTG------------------------
ACCCTCGACTTCACCAAGCCG---------------------------------------
------------------AAGGAGAGCTTCAGC---------------GCCTCGGGGACG
GTGTCG------AGTTCGTCGCTCACC---GGCGACGGCAGCGTCACC---GGCAAGCAG
GGCTCCTCGATCTTGGTT------CCCGCCGCCTTCGCCGTCTCCTCCGGGAAGCCGCCG
CTCGCGTCGTCC---CACAAGAGGAAGGCCCCCGAACACGCCCACTGCCCCGAGGACGCC
AAGCAGGAG------GCCCCCGCC------------------GGCCGCTGCCACTGCTCC
AAGAAAAGGAAGAACCGGGACAAGAGGACGGTGCGCGTGCCGGCGATCAGCTCGAGGAAC
GCGGACATACCGGCGGACGATCACTCGTGGCGCAAGTACGGGCAGAAGCCCATCAAGGGC
TCTCCCTACCCGAGGGGGTACTACAAGTGCAGCAGCGTGAAGGGGTGCCCGGCGCGGAAA
CACGTGGAGCGCGCGCCCGACGACCCGACGATGCTCATCGTGACGTACGAAGGGGAGCAC
CGGCACGGCCAGAGCAGGCCCGGCACAGCG------CCCGTCGCAAACGCGGCGTCTGGT
------------------------
>gnl_Musac_v1_GSMUA_Achr1T23560_001
ATGGCCGTCGATCTGATG---------------------------GGCCTCGGGAAGATG
GACGATCTGATGGCGATGCAGGAGGCGGCCGCCGCTGGGATCCGCAGCTTGGAGCACCTC
GCTTTGCAGCTCTCCACCCACCAACCG---------------------------------
---------------------CCACCGGACTGCCGCGAGATCACCGACCCGAGGGTCTCC
ACGTTCAAGAGGGCGATCTCCGTCGTA------AACCGCACCGGCCACGCCCGCTTCCGC
CGGGGTCCGGTCCCCGCTCCCCCTCCC---------CCTCCCGAA---------------
------------------------------------------------------------
------------------------------------------------------------
------------CGTCCGGTTGTAGCG---------------------------------
------------------------CCGAAGGCCCTC------------------------
AACCTGGACTTCACCAACCCCAAA---------GAACCCGCC------GCGACGCCCGTG
AAC---CTTAGCTTCGGCTCATCGAGCACG---------------ACGTCATCCGGCAAC
TCGTCGTTCCTCTCGGCG---GTCACC---GGCGACGGCAGCGTCACCAACGGCAAGATA
GGGCCGGCCATCCTCGCA------------GCGGCCGCCCCCTGCGTCGGGAAACCGCCT
CTCTCATCGTCC---CACAAGAAGCGATCCCACACCCACGGTCACGGCGATGTCGCCGTG
GGGAAGCAC------GCCGGCCCCGGC---------------AACCGCTGCCACTGCTCC
AAGAAAAAGAAGCATCGGGTAAAAACGACGATACGCGTGCCGGCGATAAGCTCGAGGAAC
GCCGACATACCGCCCGACGAGTACTCGTGGCGTAAGTACGGGCAGAAACCGATCAAGGGC
TCCCCTTACCCAAGGGGATACTACAAGTGCAGCAGCGTGCGCGGGTGCCCGGCGCGGAAG
CACGTGGAGCGGGCGCCCGACGACTCTTCGATGGTGATCGTGACGTACGAGGGGGAGCAC
CAGCACGCCCTGAACCCGATGGCCATC---------------------TCAACCGACGGC
GTGGTCGTCGACCCGCCTAACCAG
>gnl_Musac_v1_GSMUA_Achr6T03810_001
ATGCGAGTCCCG---------------------------------------AAGAAGACT
CGATCTTCTATC---------CACGCAGGTATAGTCGGGTTAGTTGGTTTCGAGGGAATA
GTTTTGCCTATTTCTCGAGGAAAAGCGAAAGATCAA---------------TGCCGTCGG
AGTGGAAACATCCAGCAGCAGCAGCAAGACTGCCGCGAGATCGCCGACCTCGCCGTGTCT
AAGTTCAAAAAGGTGATCTCCATCCTC------AACCGCACCGGCCACGCCCGCTTCCGC
CGCGGCCCGACCGGCCCGCCCCCGCCG---------GGT---------------------
------------------------------------------------------------
------------------------------------------------------------
------------CGGCCG------------------------------------------
---------TCGCTTCCCGCAGCGTCGAAGACACTA------------------------
ACCCTCGCCCCGGTGTCACCCCCG------------------------------------
------AGCCGGTACAACAAGGGGTGCTTCAGTATCTCGAAGTCGTTGTCGTCGGCGACG
TCTTCGTTCGTGTCATCC------------------------------------------
------------------------------------------------------------
------------------------------CACACCCACGCCCACTCCGATCACGTCGCC
GGCAAGTAC------GCCGTCCCCGGC---------------TCCCGCTGCCACTGCTCC
AAGAAAAGGAAATCTCGGGTTAAGCGGACGATACGCGTGCCGGCGATCAGCTCCAAGGTG
GCCGATATCCCCGGCGACGAGTACTCGTGGCGCAAGTACGGGCAGAAGCCCATCAAGGGT
TCCCCTTACCCTAGGGGCTACTATAAATGCAGTACCGTCCGAGGCTGCCCCGCGAGGAAG
CACGTGGAGCGGGCGCCGGATGACCCCTCGATGCTGATCGTGACCTACGAGGCGGAGCAC
CGCCACAACCCCACCTCAATA---------------------------------------
TTTTCACTGAAGGAAAAC------
>gnl_Musac_v1_GSMUA_Achr10T23420_001
ATGGCTGTTGATCTGATG---------------------------GGGTACGCCAAGATG
GACGACCAGATTGCTATCCAGGAGGCCGACGCCGCTGGGATTCGCTCCATGGAGCACCTC
ATCAGTCGCCTCCCCCACCACCAGCAG---------------------------------
------------------CAGCAACGCGACTGCCTCGAGATCACCGACCAAGCCGTCTCC
AAATTCAAGAAGGTCATCTCCTTCCTC------AACCGCACCGGACACGCCCGCTTCCGC
CGCAGCACCACCTCGCCGCCGTCGGAA---------CCGCCGGCC---------------
------------------------------------------------------------
------------------------------------------------------------
------------GAGCCT------------------------------------------
------TATCCCCTGCCGCCGCCAGCACGGACGTTG------------------------
ACGGTGGATTTCACCGAGCCG---------------------------------------
------------------------------------------------------------
---------------------ATCAAC---TGCGGCGAGGTCGTGTCGAACGGCCGGTTC
GGAGCCGCCTCCTTCCTC------TTCCCCCCGGCCGCGATATCTGCTGGCAAGCCGCCA
CTCTCGTCCGCG---CTCAAGCCACGGTGCCATGAGCACGACCACTCCGAGCACGTGACC
GGAAGGTAC------GCCGTCCCCGGC---------------GCCCGCTGCCACTGCTCC
AAGAGAAGGAAATCGAGGGTTAAGCGGACGATCCGCGTGCCGGCGATAAGCTCGAAGGTG
GCCGACATCCCCCCGGACGACTACTCGTGGCGCAAGTACGGGCAGAAGCCGATCAAGGGA
TCCCCGTATCCCAGGGGCTACTACAAGTGCAGCTCGGTGCGCGGCTGCCCGGCGAGGAAG
CACGTGGAGCGGGCGCCGGACGACCCCACGATGCTGATCGTCACGTACGAGGGCGAGCAC
CGCCACACCCCCACCGGCGCCGCTCCCGAGCCTATC------------CCGGCGGCCGCC
ATC---------------------
>gnl_Musac_v1_GSMUA_Achr5T21910_001
ATGGCCGTTGATCTGGTG---------------------------GGGTACACAAAGATG
GACGACCGGATCGCCATCCAGGAGGCGACCGCCGCGGGGCTTCGCTCAATGGAGCACCTC
ATCCGTCACCTCTCAAACCCCCACCGCCAC------------------------------
------------CAGCAGCAGCAGCTGGACTGCCACGAGATCGCCGATTTCGCTATTTCC
AAGTTCAAGAAGGTCATCGCCATCCTC------GACGGCACCGGCCACGCTCGGTTCCGC
CGCGGCCCAGTGGCGCCGGTTCCTCTG---------GCC---------------------
------------------------------------------------------------
------------------------------------------------------------
------------GAGCCG------------------------------------------
---------TCGTTGCCAGCCGCCGCGAAGAGTCTT------------------------
ACCCTCGCGATACCGCCCCCGCCC------------------------------------
------ACTCGATATGGCAAGGAGTACTTCAGCATCTCAATGCCGATGACGTCCGCGACG
TCCTCGTTCGTGTCGTCC---GTCACC---CGAGACTGCAGC------------------
------------------------------------------------------------
------------------------------CACTCTCATGCCCACTCGGATCACGTCGCC
GGCAAGAAC------GCCGTCCCGGGC---------------ACTCGCTGCCACTGCTCC
AAGAGAAGGAAGCCGCGGGTTAAACGGACGATACGGGTGCCGGCGGTGGGCTTGAAGGCG
GCCGACATCCCGGCCGACGAGTATTCGTGGCGAAAGTACGGGCAGAAGCCCATCAAGGGA
TCACCTTACCCCAGGGGTTACTACAAGTGCAGCACCCTGCGGGGTTGCCCGGCAAGGAAG
CACGTGGAGCGGGCGCCGGACGACCCCTCGATGCTGATCGTGACCTACGAGGGAGAGCAC
CGCCACAGTGCCGCCGCCATC---------------------------------------
------------------------
>gnl_Musac_v1_GSMUA_Achr5T04870_001
ATGGCGGTAGATCTGATG---------------------------GGGTATGGGAAGATG
GACGAGAAGATGGCGATCCAGGAGGCGGCCACCGCGGGGCTCCGCTCCATGGAGCACCTC
ATCTTCCAGCTCTCCCACCGCCACCAGTCG------------------------------
------------------CCGCAGCTCGACTGCCGCGAGATCACTGACCTTACCGTCTCC
AAGTTCAAGAAG---------------------AAC---------------TCGCCTCCG
CGAGCGCCGCTGGCCCTGACCCTCCCA---------CCGGCCAAG---------------
------------------------------------CCGCCC------------------
---------------------------------------------------------CGG
CACCTGGCCCCGCCGCCG------------------------------------------
---CCGCCGCCTCCCCCTCCGCCGCCGCAGGCCTTG------------------------
ACCCTCGACTTCACGAAGCCGGTCGCCATC---GGCGGGCGG------AGCGAGGCCACC
GGC---AGCAAGTACACGACGGAGAGCTTCAGCATCTCGACGACGATGACGTCCGCGACG
TCGTCGTTCATGTCGTCC---ATCACC---GGAGACGGCAGCGTCTCCAACGGCAAGATC
GTATCCTCCTCCTTCCTC---------------CCC---GCCTCCTCCGGCAAGCCTCCG
CTCTCCTCCTCCTCCTTCAAAAAGAAGTGCCACGAGCACGCTCACTCCGAGCTCGTCGCC
GGTAAGTAC------GCCGTCCCTGGC---------------GGCCGCTGCCACTGCTCC
AAGCGAAAGAAATCTCGGGTCAAAAGGACGATCCGGGTGCCGGCGATAAGCTCGAAGACG
GCCGATATCCCACCCGACGAGTACTCCTGGCGCAAGTACGGGCAAAAGCCCATCAAGGGC
TCCCCCTACCCGCGGGGTTACTACAAGTGCAGCAGCGTGAGGGGGTGCCCGGCGCGGAAG
CACGTGGAGCGAGCGCCCGACGACCCCACGATGCTGATCGTCACCTACGAGGGCGAGCAC
TACCACACCCGCGGCGCCGCCGTCGCCGCGCCTGCACCATCCGACGTCCCCGTGGCCGCC
GTC---------------------
>gnl_Nelnu_v1.0_NNU_002094-RA
ATGGCGGTGGAGCTTATGATGGGCTACAGGAAT---------GATAACTTTGCAGCTAAA
ATGGAGGAGAATGCAGTCCAAGAAGCTGCTTCTGCAGGCCTTCAGAGTATTGAGAAACTC
ATAAGGTTGCTCTCCCAGAGACAACAACAA------------------------CAGCAT
CCTAAAGCAGATATGGAGATTGATCTGGATTACAAGGCTGTCGCTGATGTAGCTGTAACC
AAGTTTAAGAAAGTCATCTCCCTCCTGGGTCGGCCAAGAACCGGCCACGCTCGCTTCAGA
AGGGGTCCTTTGTGTTCTCCTCAACAG---------ACCCAC------------------
---------------------------GATAATGACCAACCC---TTCTCTGCTGTGTCC
CCTGCTCCCCAC------AAAGACGACGACAAACTGTCT---------TCTGGGTCTAGG
GTTCACTGTCCTACGCACATCCAACAC---------------------------------
------------CTCCCTCCTCTTCCTCAT------CATCATCAGCAGAATACCCACGTT
CCCCTTGCGGTGCCGAAG------ACCGTC---------AAG------GAATTGACCACC
ACCATT------------------AATTTCACGTCTTCT---CCCCCTATTTCTGCTGCA
AATTCATTCATGTCGTCT---TTGACG---GGTGATACTGATAGCAAGCAGCCGTCTTCA
---TCATCGGCTTTTCAGATTACCCATCTTTCTCAGGCTTCCTCTGCTGGACGTCCGCCT
TTGTCTTCGTCTTCCTTGAAAAGGAAATGTAGCTCGTCTGACGAC---------GCGGCT
GGCAAGTGCGGA---GGTTCTGCT------------------GGGAGGTGCCATTGTTCC
AAGCGAAGG---------------------------------------------------
------------------------------------------------------------
------------------------------------------------------------
------------------------------------------------------------
------------------------------------------------------------
------------------------
>gnl_Nelnu_v1.0_NNU_012815-RA
ATGGCGGTTGACCTTCTC---------------------------TCGTTCTCCAAGATG
GACGAACAGATCGCGATTCAAGAAGCCGCTTCTGCCGGATTGAAAAGCATGGAGCACCTG
ATCCGTTTAATGTCTCATCAGAGCCCTCAA------------------------------
------CACCAGAAATTGAACCAGTTGGATTGCAGAGAAATCACGGATTTCACAGTCGCC
AAGTTCAAGAAGGTGATTTCGCTCTTG------AACCGGACCGGCCACGCTCGGTTCCGT
CGCGGCCCTCCTTCCTCCGCTTCTACG---------TCCTTCTCG---------------
------------------------------------------------------------
------------------------------------------------------------
------GTTCCTCAGCCTCAGACCACCCTGAACTTACCACCGACATCA------GCTCCG
---GCACCGCATGTTCAATCTCAACCGCAAGCCCTG------------------------
ACGCTCGATTTCACAAAGCCTAATCTGCTAAACAGCTCTAAT---CCCACCGATGCCTCG
ACT---TGCCAGTTCTCTAAGGAGAGTTTCAGCATATCACCTCCGATGTCCTCTGCTAAC
TCGTCTTTCATGTCTTCCATCACCACC---GGGGACGGCAGCGTTTCGAACGGGAAACAG
GGATCATCACTCTTTGCA------ACTCCAACCCCGGCTGTGTCCGCCGGAAAACCGCCT
CTCTCTTCATCC---TACCGTAAGAAATGCCATGGGCACGGTCATTCCGATGACATCTCC
GGCAAGTAC------TCCGAGTCC------------------GGCCGCTGTCACTGCTCC
AAAAGAAGGAAATCTCGTGTGAAGAAAACGATCAGAGTCCCGGCAATAAGTTCAAAGATG
GCCGATATCCCACCGGACGAATACTCCTGGCGAAAATACGGCCAGAAACCGATCAAGGGT
TCCCCCTACCCACGAGGGTATTACAAGTGCAGCAGCTTGAGGGGATGCCCGGCGAGAAAG
CACGTTGAGCGGGCCCCAGATGATCCGACGATGTTGATCGTGACATACGAGGGTGAGCAC
CGCCACTCACAGCCTCCTCCGCCGGAT---------------------TCGGTCGCCGGA
GGCTTGATCGAGTCGTCG------
>gnl_Nelnu_v1.0_NNU_011577-RA
ATGGCGGTGGATTTCATGATGGGTTACAGGAGC---------GATAGCTTCGCAGCAAAC
ATGGAGGAGAATGCAGTCGAAGAAGCTGCCTCTGCTGGCCTTCAGAGCGTCGAAAAGCTC
ATAAGGTTGCTCTCCCAGAGGCAACAGCAG------------------------CAACAC
CCTAAAGCAGACATGGAGATGGAGATGGATTGCAGGGCCGTCGCAGATGTAGCCGTAACC
AAATTTAAGAAAGTGATTTCCTTACTGGGTCGGACAAGAACCGGTCACGCTCGATTCAGA
AGGGGTCCTTTGGGTAGTTCTCCTCCC---------CCCCAACAGAACCAT---------
---------------------------GATACCGACCACTCC---TTTTCCGTTTCCTTC
ACTCAT------------AAAGAGGAGGACATGCAGCCT---------TCTGGGTCTAGG
GTTTACTGTCCTACGTCCATCCAACGC---------------------------------
------------CTTCCTCCTTTTCCTCCT------CATCACCATCACCACAACCATCCT
CCCCTCTCTTTGCCGAAGAACGGCGTCATC---GAGAGGAAG------GAATCAGCGACC
ACAATT------------------AGTTTCACATCCTCT---CCCCCCATTTCTGCCGCA
AATTCTTTTATGTCGTCT---ATGACG---GGCGATACCGACAGCAAGCAGCCCTCGTCG
---TCGTCCGCTTTTCAGATTACCCATCTCTCGCAAGTTTCCACGGCCGGACGTCCTCCT
TTGTCCTCATCTTCTTTGAAGAGAAAGTGCAACTCGTCTGATGAC---------GCGGCT
GGCAAGTGCGGA---GTCTCTTCT------------------GGGCGGTGCCATTGCTCC
AAGCGAAGGAAATCGAGGGTGAAGAGGGTGGTGAAAGTTCCCGCCATAAGCTTGAAGATG
GCCGACATCCCTCCTGATGATTTCTCATGGAGGAAGTACGGACAAAAACCCATTAAAGGA
TCCCCGCATCCAAGGGGGTACTACAAGTGCAGTAGCGTTAGAGGTTGTCCCGCACGTAAA
CACGTGGAACGAGCTTTGGATGATCCAACGATGCTGATCGTCACCTACGAAGGCGAGCAC
AACCACACCCGATCTGTTACAGAGCCCTCT---------------------GGTTCCGGT
CTCATCCTCGAGTCCTCT------
>gnl_Orysa_v7.0_LOC_Os08g13840.2
ATGGCCGTGGACCTCATG---------------------------GGCTTCAGCCCGCGC
ACGGAGCAGCTCGCTTTCCAGGAGGCCGCCGCCGCGGGGCTCCGCAGCCTCGAGCTGCTC
GTCTCGTCGCTCTCCGCCGGGGGGGAGCACCACCAC---------------CGCCGCCGC
---CCGCAGGAGAAGCAGTCTTCGCCGCCGCTGGGGGAGATCGCGGACCAGGCGGTGTCC
AGGTTCAGGAAGGTGATCTCGATTCTT------GACCGGACCGGCCACGCCCGCTTCCGC
CGTGGCCCTGTCGTCGGAGCGGCAGCT---------GCGGAGGCGGCTGCC---------
---------------------------GCGTCGGCGTCACCGTCGTCG------------
------------------------------------------------------------
------------TCTCCTGTCTCGCCG------------------------CCTCCGCCG
GTGACGACGCAGCCGGCGGCCGCCGTGAAGAGCCTG------------------------
ACGCTGGACTTCACGAATCCCGCCAAGGTC---GCGGCG---------------------
---------------------------------------------GCGTCGGTGACCTCG
ACGTCGTTCTTCTCGTCG---GTCACC---GGAGACGGCAGCGTGTCCAAGGGCCGGAGC
CTG------------------------------------GTCTCCTCCGGGAAGCCCCCG
CTCGCCGGCGGC---GTCAAGCGCAAGTGCGCCGCCGCCGGCGACCACGGCCACGGCGCA
GGCCACGCG------CACGCGCAC------------------GGCGGGTGCCACTGCTCC
AAGAAGCGGAAGCAGCGGGTTCGGCGCACGGTGCGCGTGGCGGCGGCGAGCGCGCGGGTG
GCGGACATCCCCGCCGACGAGTACTCGTGGCGCAAGTACGGGCAGAAGCCGATCAAGGGG
TCCCCCTACCCGCGCGGCTACTACCGGTGCAGCACCGTCAAGGGTTGCCCCGCCCGGAAG
CACGTCGAGCGCGCCGCCGACGACCCCGCCACCCTCGTCGTCACCTACGAGGGCGACCAC
CGCCACTCGCCGCCGCCGCCG---------------------------------------
CTT---------------------
>gnl_Orysa_v7.0_LOC_Os04g51560.1
ATGGCCGTGGACCTGATG---------------------------GGCTACCGCCGCGCA
GACGACCAGCTCGCCATCCAGGAGGCGGCCACCGCCGGCCTCCGCAGCCTGGAGATGCTC
GTGTCGTCCCTCTCCTCCTCCTCTCAGGCCGCCGGG---------------GCTCACAAG
GCC---------TCGCCGCAGCAGCAGCCGTTCGGCGAGATCGCCGACCAGGCCGTCTCC
AAGTTCCGCAAGGTCATCTCCATCCTC------GACCGCACCGGCCACGCCCGCTTCCGC
CGCGGCCCGGTCGAGTCGTCTGCTCCC---------GCCGCCCCCGTCGCT---------
---------------GCTCCCCCTCCTCCTCCTCCACCACCG------------------
------------------------------------------------------------
------------GCGCCGGTCGCTGCC---------------------------GCCCTC
------GCGCCGACCTCCTCGCAGCCGCAGACCCTG------------------------
ACGCTGGACTTCACGAAGCCGAAC------------------------------------
---------------------------CTGACCATGTCGGCCGCGACGTCCGTGACATCC
ACGTCGTTCTTCTCGTCG---GTGACG---GGCGAGGGAAGCGTTTCCAAGGGCCGG---
---------------------------------AGCCTGCTCTCCTCCGGCAAGCCGCCG
CTGTCTGGGCAC---AAGCGGAAGCCCTGC---GCCGGCGGCCAC------------TCC
GAGGCCACC------GCCAACGGC------------------GGCCGCTGCCACTGCTCC
AAGAGAAGGAAGAACCGGGTGAAGAGGACGATCCGAGTGCCGGCAATCAGCTCGAAGATC
GCCGACATCCCGCCGGACGAATACTCGTGGAGGAAGTACGGCCAGAAACCCATCAAGGGC
TCCCCTTACCCACGGGGCTACTACAAGTGCAGCACAGTGAGAGGATGCCCCGCGCGGAAG
CACGTGGAGCGCGCCACCGACGACCCGGCGATGCTGGTCGTGACCTACGAGGGCGAGCAC
CGCCACACGCCGGGGCCCCTCCCGGCGCCACCCGCCGCCGTCGCCGCGATGCCGGTGTCC
GTCGCCGTGTCCACCGGC------
>gnl_Orysa_v7.0_LOC_Os04g21950.1
ATTACCATGGATCTGATGGGT------------------------GGGTACGGGCGGGTG
GACGAGCAGGTGGCCATCCAGGAGGCGGCGGCGGCGGGGCTAAGGGGGATGGAGCATCTT
ATTCTGCAGCTGTCCCAGACTGGGACGAGCGAGAGG---------------TCGCCGGCG
CCGGCGCAGGAGCAGCAGCAACAGGTGGACTGCAGGGAGATCACGGACATGACGGTGTCC
AAGTTCAAGAAGGTGATCTCCATGCTG------AACCGCACCGGCCACGCGCGGTTCCGG
CGGGGCCCGGTGGTGGCGCAGTCGTCG---------GGCCCGGCGGCG------------
---------------------------------TCCGAGCCG------------------
------------------------------------------------------------
------------GCGCCGGTGAGGTCG---------------------------------
---------TCCCCGTCGGCGGTGTCGAGGCCCATG------------------------
ACGCTCGACTTCACCAAGGCGGCG------------------------------------
------TCCGGGTACGGCAAGGACGGGTTCAGCGTCTCC------ATCTCCGCCGCGAGC
TCGTCCTTCCTCTCGTCG---GTCACC---GGCGACGGCAGCGTGTCCAACGGGCGCGGC
GGCTCCTCCCTGATGCTT------CCCCCGCCGCCGGCGACCAGCTGCGGCAAGCCACCG
CTGTCCTCCGCCGCCCACAAGCGCAAGTGCCACGACCACGCGCACTCCGAGAACGTCGCC
GGCAAGTACGGA---TCCACCGGC------------------GGCCGCTGCCACTGCTCC
AAGCGCCGGAAGCATCGGGTGAAGAGGACGATCCGCGTGCCGGCGATAAGCTCGAAGGTG
GCGGACATCCCCGCCGACGACTTCTCGTGGCGGAAGTACGGGCAGAAGCCCATCAAGGGC
TCCCCCTTCCCACGAGGATACTACAAGTGTAGCACGCTGCGCGGTTGCCCGGCGAGGAAG
CACGTGGAGCGCGACCCGACCGACCCGTCCATGCTCATCGTCACCTACGAGGGCGAGCAC
CGCCACTCCCCCTCCGCCGCCCAGGACCACCCGCCG---GCGCCGCCTCCGCCGCTGGCG
CTG---------------------
>gnl_Orysa_v7.0_LOC_Os02g26430.1
ATGGCG------------------------------------------TTCCCGGCGGCG
------------GCG------CGCGGCGGCGAGCAGGGTGGTGGCACCGCGGGGCAGCTG
GTGTCGACGCCG------------------------------------------------
------------------------------------------------------------
AGGTTGAGGACGGTGGCGTCCATGCTC------AACCGCACCGGCCACGCGCGCTTCCGC
CGCGCCGCCCCCGTCGTCGTGCAGGAG---------GAGGAGGATGAG------------
------------------------------------------------------------
------------------------------------------------------------
------------------------------------------------------------
------------------------GCGGCGGCGGCG------------------------
GCGAGGGAT------------------------------------------------GCG
GTCGTG------------------GGGCTC---------------AGCGCGTCGGCCAGC
TCGTCGTTCCCGTCGTCG---GTGACG---GGCGATGGGAGCGTGTCCAACGCCCGCGCG
GTG------------------------------CCGGCGGCAGGCGGCGACAAGCCGCCA
ATGCAGTCTGCTTCATATCGCAAACGCAGC------------------------------
---------AGCGACGACGACGGC------------------GAGCGCTGCCACTGCTCC
AAGAAAAAACGGAAGAGGGCGAGGCGGCGCATCCGCGTGCCGGCGATCAGCTCACGGAAC
GCCGACATCCCGGCGGACGACTATTCGTGGCGCAAGTACGGCCAGAAGCCCATCAAAGGC
TCGCCTTATCCACGCGGGTACTACAAGTGCAGCACGGTGCGCGGGTGCCCGGCGCGGAAG
CACGTGGAGCGCGACCCCGGCGAGCCGGCCATGCTCATCGTCACCTACGACGGCGACCAC
CGCCACGGGGAACCCGGCCATCGACGTCCCGATGAG------------------GCGGCA
ACGACGACGGAGCACAGGACGACT
>gnl_Phavu_v2.1_Phvul.003G139500.1
ATGCCACTAGATCTTGAA---------------------------GCCCTTCCCAGGATG
GAAGAACAAACAGCCATTGAAGAAGCAGCTTCCGCTGGGTTGAAAAGTATGGAGCATCTC
ATTCGTGTCCTTTCCTCTCAAATCCCTTCTTCTTCT---------------TCCGCCGCC
TCCTCTTCTTCCAATCTCAACCACCTTGACTGCACGGAAATCACCGACTTCACTGTCTCC
AAGTTCAAACAAGTCATCAACTTGTTG------AATCGCACCGGTCACGCTCGCTTTCGT
CGCGCACCTTCCCATCCCTCTCCCTCC---------CCCTCTCTT---------------
---------------------------------------CCT------------------
------------------------------------------------------------
------------TCTCCA------------------------------------------
------------------CCGCAACCTCAAAAACCC------------------------
GCTCTTCATTTTGCAAACCCTAAGATTCCC---AATCCCAAC------CCTTCTTCCACG
GATTTCTACTCCAAGACCAAAGACACCTTTACCATATCCCCTCCCATCTCCACCACCACC
TCCTCCTTCATGTCCTCC---ATCACG---GCCGACGGAAGCGTCTCCGACGGCAAGATC
GGCCCC---------------------------GCCATCCTCTCCTCCGGGAAGCCTCCT
CTCTCCTCATCC---CACCGCAAAAGGTGTCACGACGCCACC------------CTCTCC
GGGAAAGCC------TCATCCTCC------------------GCCAACTGTCATTGCTCC
AAGAGAAGGAAATCCCGTCTGAAACGAATGATTCGAGTGCCGGCGGTGAGTTCGAAGATC
GCCGATATCCCTGTGGACGAGTACTCCTGGAGAAAGTATGGTCAAAAACCCATCAAGGGA
TCACCCTACCCACGAGGGTACTACAAGTGCAGTAGCGTGCGAGGGTGTCCGGCGAGGAAG
CACGTGGAGCGGGCCCAGGATGACCCCAACATGCTCATCGTTACCTACGAGGGAGAGCAC
CGTCATCCGCAGCCGCGTCTGCCGGAAACCGCCGCCGCAGTTGCTTTCGGTGCTCAGGCT
GTT---------------------
>gnl_Phavu_v2.1_Phvul.003G240900.1
ATGGCCGTGGAGCTCATGACGGGGTACAGAACC---------ACCACTTTCACAACCAAA
GCCGAGGAAAATGCCGTCCAAGAA---GCCGCCTCCGGTTTGGAGAGCGTGGAGAAGCTA
ATCAGACTCCTCTCTCAGACCCCCCAACAA------------------------------
TACAACTCCTCCAATCAAATCGCCATCGACTGCAAGGCCGTCGCTGACCTCGCAGTTTCC
AAGTTCAAAAACGTCATTTCGCTCCTCGGCCCAACCCCAACCGGCCACGCCCGCTTCCGA
AGAGCTCCTCTCCCTCCTCCTCCTCCT---------CCTCCGCCT------CCTTCTTCC
------------------------------------------------------------
------------------------------ACACAACCC---------TCCCAACCTTCC
GTCTTCCACGCCACCCCTCTGCACCAA---------------------------------
------------ATCCCCAAAACAGACAAC------------------------------
------------------------ACCCTC---AACAACGAC------CCCTCTTCCAAA
ACCATT------------------TATTTCTCCTACCCC------------ACCCCCGCC
ACTTCCTTCATCTCCTCC---CTCACC---GCCGACGCCCACACCAAACAACCCTCTTCC
---TCCTCGGCTTTCCACATCACCTCTCTCTCTCACGTCTCGTCCGCGGGGAAGCCTCCC
CTCTCCTCCTCCTCTTTCAAGAGGAAGTGCAGCTCTGAGAACTTG---------CCTTCT
GGAAAGTGCGGT---AGCTCCTCT------------------AGCCGCTGCCATTGCTCC
AAAAAGAGGAAAATGAGGTTGAAGAGGGTGGTGAGGGTACCGGCTATAAGCTTGAAGATG
GCTGATATTCCACCAGATGATTATTCTTGGAGGAAGTATGGTCAGAAACCAATCAAAGGA
TCCCCTCATCCAAGGGGTTACTACAAGTGCAGTAGCGTTAGAGGGTGTCCAGCGCGCAAG
CATGTGGAACGAGCTTTGGATGATCCAGCTATGCTGGTGGTAACCTATGAGGGGGAGCAC
AATCACGCTCTCTCTGCGGCTGATGCT---------------------------ACTAAC
CTTATTCTTGAATCATCT------
>gnl_Phavu_v2.1_Phvul.009G233900.1
ATGGCACTCGATCTTCTT---------------------------CCCAGAACAAGGATG
GAGGAACAGTTAGCAATTCAAGAAGCTGCTTCGGCTGGTTTGAAAAGCATGGAGCATCTC
ATTCGACTCCTTTCTCCCTCTGCCTGCAACTCTTCT---------------TCTTTTTCT
TCTTCTTCTAACAGCCTTAACAACCTTGACTGCTCCGAAATCACCGACTTCACCGTCTCT
AAGTTCAAACAAGTCATTAACCTTCTC------AACCGCACCGGTCACGCTCGCTTCCGC
CGTGCACCGACCCAGGCCCAGGCCCAG---------CCGCAACCA---------------
------------------------------------------------------------
------------------------------------------------------------
------------GAGCCA------------------------------------------
---CAACCACAACCACAACCACAACCTCCAGGCTTT------------------------
ACTTTGGATTTCGTTAAACCCACCATTCTC---AACTCTAAG------CCCTGCAAC---
---------------AAAGACGAAACCCTCACTCTTTCCACC---ACCCCCACCACCTCC
TCTTCCTTCTTATCCTCC---GTCACC---AACGACGCCAGCGTCTCCGACGGCAAGATC
GGC------CCTTTCCTC------CCTCCC------------TCCGCCGCCAAACCCCCT
CTATGCTCCTCC---CACAGGAAAAAGTGCCGCGACGCCGCGCTG---------------
---------------TCCGCCAAA------------------CCCTCCTGCCACTGCTCC
AAGAAAAGGAAATCACGCGTGAAAAAAACGATCCGCGTTCCGGCGATAAGTTCCAAGATC
GCCGACATCCCACCGGACGAGTACTCGTGGAGAAAGTACGGCCAGAAACCGATCAAGGGT
TCACCTTTTCCTCGTGGGTACTACAAGTGCAGCACCGTGAAAGGGTGTCCGGCGAGGAAG
CACGTGGAGCGCGCGCAAGATGACCCGAAGATGCTGATAGTGACGTACGAGGGCGAGCAC
CATCACGCGCTGCCGTTACCTGCCGCAACCGGCGTT------------------------
CTC---------------------
>gnl_Phavu_v2.1_Phvul.009G101900.1
ATGGCAGTGGAGTTGATG---------------------------AGCTTGCCGAAAATG
GAGGAACAGAAGGCAATTGAAGAAGCAGCGACGTTGGGCCTGAAGGGAATGGAAAACTTC
ATCCATCTCCTCTCCCACCAACCCTCC---------------------------------
---------------------AATCTCAAC---ACTCACCTCACCCACGCAACCGTTTCA
AACTTCAAAAAACTCATCTCCTTGCTC------AACAGAACCGGCCACGCCCGTTTCCGC
CGCGCACCTCTCCCTTCAAACACCCAC---------------------------------
---------------------------------------CCCATT---------------
------------------------------------------------------------
------------CCGCCG---------------------------------GCTAACCCG
---GTTCCCCTCCACCAACCTCCCTCGCACACTCTC------------------------
ACTCTCGATTTCACCAAACCTAACATCTTCGCCTCCACCGAC------GCCAAGTCCACG
GAT---CTCGAATTCTCCAAGGAAACCTTCAGC---------------GTCTCCTCCAAC
TCCTCCTTCATCTCCTCCGCCCTCACC---GCCGACGGCAGCGTCTCCAACGGCAACCAA
GCCTCCTCTCTCTTCCTC------GCCCCGCCTCCGCCCTCTTCCTCCGGAAAACCACCT
CTC------------CTCAAGAAGAGGTGCCGCGACCAC------TCCGACAACGTCTCC
GGTAAACTC------TCCGGCTCC------------------ACCAAGTGCCACTGCATT
AAGAAAAGGAAAAACCGGGTGAAGAAGACGGTGAGAGTGCCGGCGATTAGTGCGAAGATC
GCCGATATTCCGTCGGACGAGCACTCGTGGAGGAAGTACGGGCAGAAGCCGATCAAGGGA
TCACCGTACCCGAGGGGGTATTACAAGTGCAGTACGGTGAGAGGGTGTCCGGCGAGGAAA
CACGTGGAGCGTGCTTCGGACGATCCCACGATGTTGATTGTGACGTACGAGGGGGAGCAC
CGTCATTCCTTTCAGACCGCGCAGGACAAC------------ATTTCCGGCGCCATGGGT
TTGGTTTTTCAGTCAAAA------
>gnl_Phavu_v2.1_Phvul.001G060200.1
ATGGCTGTGGAACTCATG---------------------------GGGTTCCCCAAAATA
GATGATCAAAAGGCCATCCAAGAGGCTGCATCCGAAGGCCTCAAGGGCATGGAACACCTG
ATCCGAATCCTCTCCCACCAACCCTCT---------------------------------
---------------------CACTTGAAC---ACTGACCTCACCGACGTTACCGTCTCC
AAGTTCAAGAAACTCATCTCCCTCCTC------AACCGAACCGGCCACGCTCGCTTCAGA
CGTGCTCCGGTTCAGGCCCCTCAACCT---------GTTCAAACCCCCGCA---------
---------------------------CCGGTTCACAATCCTCCCTCT------------
------------------------------------------------------------
------GCACCTCCCCCGCAAACCGCCAACCTCTCCCTCCCGGCGCTC---GCCTCGCCG
------GCGCCGGTTCACCATGCGCCGGGCAGCGTC------------------------
ACGCTCGACTTCACCAAGCCGCACGCGCTCCGGAACTCCAAG------GCAAAGTCCGTG
GAG---CTCGAGTTCTCCAAGGAGACCTTCAGC---------------GTCTCCTCCAAC
TCCTCCTTCATGTCCTCCGCCATCACC---GGCGACGGCAGCGTCTCCAACGGCAAG---
---------ATCTTTCTC------GCCCCGCCGCCCGCGACCTCCGCCGGAAAACCGCCG
GCG------------TTCAAGAAACGCTGCCTCGAGCACCGCCACTCCGACGACGTG---
---------------TCCGGATCC------------------GGCAAGTGCCACTGCGTC
AAGCGAAGGAAAAACAGGGTGAAGAAGACTGTGAGGGTGCCGGCGATAAGTTCAAAGATC
GCCGATATTCCGCCGGACGAGTACTCGTGGAGAAAGTACGGTCAGAAGCCGATCAAGGGT
TCACCGTACCCTCGGGGGTATTACAAGTGCAGCACGGTGAGAGGGTGTCCCGCGAGGAAA
CACGTGGAGCGCGCACCAGATGATCCGGCGATGCTGATTGTGACGTACGAGGGGGAGCAC
AGGCACGCGGTTCAGGCCGCGCAGGAGAAC------------GCAGCCGGAGTGGTGGGT
TTGGTGTTCGAGTCAACG------
>gnl_Phavu_v2.1_Phvul.002G016100.1
ATGCCTGTGGAGCTCATGATGGGGTACAGGAAC---------GACACTTTC---------
GCCGAAGAGAATGCGGTTCGTGAA---GCTGCGTCGGGGCTAGAGAGCGTCGAGAAGCTC
ATCAGGTTGCTGTCACGCGCCCAGCTGCAACAGCAGCAACAGCAATCGCACGCATCCAAT
TCGAAGTCTTCCATGGAAATTGAATCCGATTACGGAGCTGTCGCTGACGTGGCGGTTTCC
AAGTTCAAGAAGGTCATTTCGCTTCTGGGCCGAACCAGAACCGGCCACGCGCGTTTCAGA
AGAGCCCCCGTGCCTCCGCCGCCTCCT---------------------------------
------------------------------------------------------------
------------------------------------------------TCCGAGCCCAGA
TTCTACCGCGCAACGCCGCTGCAGCAG---------------------------------
------------ATCCCGCCGCCCACC---------GAACACCCTTTC------------
---------ATCCCTAAAAATGGACTGATT---GACACAAAG------GACTCCTCCAAG
ACCATC------------------AATTTCTCCTATTCT---------------------
AATTCCTTCGTCTCCTCC---CTCACC---GGCGACACCGACACGAAGCAGCCCTCTTCC
---TCGTCGCCTTTTCAGATCACGAATCTCTCTCAGGTCTCCTCCGCGGGAAAGCCTCCT
CTTTCTTCGTCTTCGTTGAAGAGGAAGTGCAGCTCTGAGAATTTG---------GGTTCT
GCCAATTGTGGG---AGTTCCTCT------------------AGCCGATGCCATTGCTCA
AAGAAGAGAAAAATGAGGTTGAAGAGGGTGGTGAGGGTACCAGCAATAAGTTTGAAGATG
GCTGATATTCCACCAGATGATTATTCTTGGAGGAAATACGGACAGAAACCCATTAAAGGA
TCTCCTCATCCAAGGGGCTATTACAAGTGCAGCAGTGTTAGAGGGTGTCCAGCGCGCAAG
CATGTAGAGAGGGCTTTGGATGACCCAGCTATGTTGGTAGTCACCTATGAAGGTGAACAC
AATCACTCACTCTCTGCAGTCGAAGCTACT------------------------ACTAAT
CTTATCCTAGAATCTTCT------
>gnl_Poptr_v3.0_Potri.006G072400.1
ATGGCTGTGGATCTAGTT---------------------------AGGTATTCAAAGATG
GAAGATCAGATGGCTATACAAGAAGCTGCATCAGCTGGGCTCGAGAGCATGGAGCACTTG
ATCTTTGCATTCTCTAACCAAACTCGACAA------------------------------
---------------AGCCACCAACTTGACTGCGGAGAAATCACAAACTTCACCGTTGCT
AAGTTCAAGCAAGTCATCTCCATGTTG------AACCGGACCGGTCATGCCCGTTTTCGC
CGTGGACCAACTTCTTCTCCTTCTTCC---------------------------------
------------------------------------------------------------
------------------------------------------------------------
------------TACCCGGTTCCCGTC---------------------------CGACCT
------------GTCCCTCAAGAGCCTCAAAAACTG------------------------
AACCTTGATTTTGTTAACAGTAATGCTGAG---TCGAAAAAT------GACCTGTCTTTG
GGT---AGTCAGTATTCAAAGGATAGCCTTAGC------------TCTGGCACCACTACC
TCATCCTTCGTGTCTTCT---GTTACA---GCTGATGGGAGTGTCTCTAATGGGAAACAA
GGTGGCTCTTCTCTTTTC---------GGAACTCAAGCGCGATCTACCGGAAAACCACCT
CTCTCATCGACC---CACCGCAAGAAATGCCACGATCATGCCCTC---------TCCGCC
AGAAAGATC---------TCCTCCGGT---------------GGAAGCTGTCATTGCTCC
AAAAGAAGGAAATCAAGGGTTAAGAGGACAATAAGGGTACCAGCCGTGAGTTCCAAGATT
GCCGATATACCAGCAGATGAGTACTCATGGAGAAAATATGGTCAAAAGCCAATCAAGGGC
TCACCATACCCAAGAGGGTATTACAAGTGTAGCAGTGTTAGAGGATGTCCAGCAAGGAAG
CATGTGGAGCGTGCCGTAGATGACTCGGCCATGCTTATCGTGACTTACGAGGGGGAGCAC
CGTCACTCACATACTCCGTTGCCGGGAGAC------GTCACCGCGAGTGCTGCAATGCGA
CACGTGTTTCACTCAACA------
>gnl_Poptr_v3.0_Potri.018G139300.1
ATGGCTGTTGATCTAGTT---------------------------GGGTACTCAAAGATG
GAAGATCAGATGGCTATTCAAGAAGCTGCATCAGCTGGGATTAAGAGCATGGAGCACTTG
ATCTTTGCACTCTCTAACCAAACCCAACAA------------------------------
---------------AGTCACCAACTTGACTGCAGAGAAATCACTAGCTTCACCGTTGCT
AAGTTCAAGCAAGTCATCTCCATCCTG------AACCGGACCGGTCATGCCCGTTTCCGC
CGTGGACCCACTTCTTCCAAC---------------------------------------
------------------------------------------------------------
------------------------------------------------------------
---------------CCGGTTTCCGTC---------------------------CGACCT
------------GTCGTCCAAGAACCTCAAAAACTA------------------------
AATCTTGATTTCTTTAAGAGTAACTCTGAG---ACCAAAAAC------GACTTGTCATTC
GGC---AGTCAGTATTCCAAGGATTGTTTTAGC------------TCTGGCACGACTACT
TCGTCCTTCCTGTCTTCT---GTTACA---GCTGATGGGAGTGTCTCTGATGGGAAACAA
GGTGGCTCGTCTTCTCTT------TTCGGAACTCATCCTCGACCTACCGGAAAACCACCT
CTCTCATCTATC---CATCGCAAGAAATGCCATGATCATACCCTC---------TCCACC
AGCAAGATC------TCCTCCTCCGGT---------------GGCAGCTGCCATTGCTCC
AAAAGAAGGAAATCAAGGGTGAAGAGGACAATAAGAGTCCCAGCAATAAGTTCCAAAGTT
GCTGATATACCAGCAGATGAGTTCTCATGGAGAAAATATGGTCAAAAGCCAATCAAGGGT
TCACCTTACCCAAGAGGGTACTACAAGTGTAGTAGTGTGAGGGGATGTCCAGCAAGGAAG
CACGTGGAGCGTGCCGTAGATGATCCGGCCATGCTTATTGTAACATACGAAGGGGAGCAC
CGTCACTCACATGCTCCCCTACCAGAAAAT------GTCACAGCCAACGCTGCCATGCGA
CACGTGTTCCAGTCAACA------
>gnl_Poptr_v3.0_Potri.018G008500.1
ATGGCGGTAGAGCTGATG---------------------------AGTTTTACAAAGATG
GATGATCAGTCGGCTATACAAGAGGCTGCGTCACAAGGAATTAAGAGCATGGAACACTTG
ATCCGAATCATGTCTCACCAAAATAATCAT------------------------------
------------------CACGTTGCCGATTGCACTGACCTTACTGATGTAACCGTTTCC
AAGTTCAAGAAAGTCATTTCCATCTTA------AACCGAACAGGTCACGCCCGGTTCCGT
CGTGGCCCGATTCAACCCAACCAGCCG---------GCCAAGTCTTCGTTTCCCTCCACA
TCGACACAA------TCACCGCAATCACAGTCTCAGTCCCCCTCCTTCTCT---------
---------------------------------------------CGCTTCCAAAACCTA
ACCCTAACTCCAACTCCG------------------------------------------
------GTCACCGCACCGGCGGCGCCGACGAGTCTG------------------------
ACGCTTGATTTCACGAAACCGAATATATTT---AGCTCC------------AAGAGTGCA
GAG---ATTGAGTTCTCGAAGGATAGTTTCAGT------------GTCTCTTCGAACTCG
GCGTCGTTTATGTCGTCGGGGATAACC---GGAGACGGCAGCGTTTCTAATGGAAAGCAA
GGATCGTCGATTTTCTTA---------------------GGATCCGCTGGCAAGCCGCCG
CTCTCGACGGTGCCGAACAAGAAGCGGTGCCATGAGCATCATCATGATGACACTGTCTCT
GGC------------TCCTCTAGT------------------GGCAAGTGCCATTGCTCC
AAGAGAAGGAAGAATCGGGTGAAGAAAACAATCAGGGTTCCAGCAATAAGTTCAAAAATA
GCTGATATTCCACCAGATGAGTATTCTTGGAGAAAATATGGTCAAAAACCAATCAAGGGA
TCACCATACCCAAGGGGATATTACAAGTGCAGTACAATGAGAGGGTGCCCGGCAAGGAAA
CATGTGGAGAGAGCAACAGATGATCCAGCCATGTTGATTGTAACCTACGAGGGAGAGCAC
TGCCATACTCAAGGTGCAATGGAGGGTAAC---------ATGGCTGCCGGAACTGTTAAC
TTGGTGTTCGAGTCAACCATGATG
>gnl_Poptr_v3.0_Potri.007G047400.1
ATGGCTGTAGAGCTCGTGATGGGTTACAGGAAC---------GATGGTTTTACTAGTAAA
ATGGAAGAAAACGCAGTCCAAGAA---GCGGCTTCAGGGCTCGAGAGTGTTAACAAGCTA
ATTAGATTATTGTCACAGAAAAATCAACAAAATCTT------CAATCTTCAACTTCTACC
TCAAGAACTTCCATGGATATGGAAATAGACTGCAAGGCTGTTGCCGATGCGGCCGTTTCT
AAGTTCAAGAAAGTCATTTCTCTTCTGGGTCGTAACAGAACTGGTCATGCTCGGTTTAGA
AGAGCTCCTGTTTCTACTCCTCCAATT---------------------------------
------------------AACCAAAGACAAGAACTAAGT---------------------
------------------------------TATCAAGTTCCT---GAAGCTAACACTAAG
GTTTATTATGCCACACCAATCCAGCAG---------------------------------
------------ATTCCTCCTCCAGTTCTT------AACCAAAATCAT---------TAT
CCTATTCTTGTGCCAAAGAATGGGGTGATG---GAGAGGAAA------GATTCGGCAACT
ACTATA------------------AATTTCTCTTATTCT------------TCAGCTGGG
AACTCTTTTGTGTCTTCA---TTGACT---GGTGATACTGATAGCAAACAGCCATCATCT
---TCATCAGCTTTTCAGTTTACAAACGTTTCTCAGGTTTCTTCAGCTGGAAAGCCTCCT
TTATCTACATCTTCTTTGAAAAGAAAGTGTAGCTCTGAAAATCTG---------GATTCT
GGCAAGTGT------GGCTCTCCT------------------GGTCGCTGCCATTGCTCC
AAGAAAAGAAAGATGAGATTGAAAAGAGTGGTGAGGGTTCCAGCAATCAGTTTGAAGATG
TCTGATATTCCACCTGATGACTACTCATGGAGAAAGTACGGTCAAAAGCCCATTAAAGGG
TCTCCACATCCAAGAGGTTACTACAAGTGCAGCAGCGTAAGAGGATGTCCAGCTCGTAAG
CATGTGGAGAGAGCTTTAGATGATCCATCAATGCTAGTAGTTACCTATGAAGGGGATCAC
AACCACACTATCTCAGTTGCAGAGACA---------------------------TCCAAT
CTCATCTTAGAATCCTCT------
>gnl_Poptr_v3.0_Potri.002G123300.1
ATGGCTGTGGAGCTTATGATGGGGTATTCTGGT---------GATTGTTTTGCTACAAAA
ATGCAAGAGAATGCCGTGAGGGAAGCGGCAGCTTCTGGGATACAAAGCGTCGAGGAAGTC
ATAAAATTGCTCAAACAAAATCAACTTGAA------CAGCAACAAGAGTTATCTGCAGCC
TCTTCAAGTTCCAATCTTGGCACGGATAATATCATGACTGTTACTGATATGGCGGTGAAC
AACTTCAAAAAGGTCATCTCTTTACTGGGTCGCACAAGAACTGGCCACGCTCGATTTAGA
AGAGCTCCTGATACCCCCCCTACTCAA---------CAACAAATACGAGAA---------
------GAATCGCAACAAGAAAAACGGCAAGTTCAAGAGCCT---GGACCATCTGTTCGA
GCAATTAATTCG---------CAGCCAACAGAGCAAGCC---------TCTGCTTTTAGA
GTTTATCAACCGACCCCAATTCATCGT---------------------------------
------------CTCCCTCCTTTACCTCAC------AATCAGCAGCAA---------AGC
CCTCTTCTGGTTACAAAAAAAGGGTTGTCA---GATCGGAAT------GAAATTCCTACC
ACAATC------------------AATTTCTCTAATTCG---CCATCAATTTCTTCTGCC
ACTTCTTTCATGTCTTCT---CTTACA---GGGGAAACTGATGGCTTCCAGCGTTCTATG
---CCTTCTAGGTTTCATTTTACCCAA------------CCTTCTGCTGGTAAACCCCCT
TTGTCCTCTTCTTCTCTTAAGAGAAAGTGCAACTCCATGGATGAT---------GCTGCT
CTCAAGTGTGGC---TCTTCTTCT------------------GGTCGCTGCCATTGCTCC
AAGAAAAGAAAATCAAGGGCTAAAAGAGTGGTCAGAGTTCCTGCAATTAGCAATAAGATG
GCTGATATTCCACCTGATGATTATTCCTGGAGAAAGTATGGTCAAAAGCCCATCAAAGGC
TCTCCTCATCCAAGGGGATATTACAAGTGCAGCAGCGTGAGAGGATGTCCAGCACGCAAA
CATGTGGAGAGAGCTCTAGATGACTCCATGATGCTTATTGTGACCTATGAAGGGGAACAC
AATCACTCTCATCCATTCGATGATGCACCT------------------------GCTGCT
CTCGTCCCTGAATCATCT------
>gnl_Poptr_v3.0_Potri.005G141400.1
ATGGCTGTGGAACTCATGATGGCTTATAGGAAC---------AGTGGTTTTGTAACTAAG
ATGGAAGAAAACGCAGTCGAAGAA---GAGGCTTCAGGACTCGAGAGTGTTAACAAGCTA
ATTAGATTATTATCCCAACAGAATCAAGAAAATCTT------CAGTCATCAACTCCAACC
TCGAGAACTTCCATGGATGTGGAAATGGATTGCAAGGCTGTTGCAGATGTTGCCGTTCCT
AAATTCAAGAAAGTCGTTTCTCTTCTGCCTCGTAACAGAACTGGCCATGCGCGCTTTAGA
AGAGCCCCTGTGTCTACTCCTCCAGTT---------------------------------
------------------AACCAAAGACAAGAACAAGAT---------------------
------------------------------TATCAAGTTCTT------GAAGCTAATCAG
GTTTATTATGCCACACCAATCCAGCAG---------------------------------
------------ATTCCACCTCCAGTTCAT------AACCAAAATCAT---------TAT
CCTATTGTAGAGCCAAAGAACGGGGAGATT---GAGAGGAAA------GATTCGGCAACT
ACTATA------------------AACTTCTCTTGTTCT------------TCAGCTGGG
AACTCTTTTGTGTCTTCA---TTGACT---GGTGATACTGATAGCAAACAGCCATCGTCT
---TCATCATCTTTTCATATCACAAATGTTTCTCGGGTTTCTTCAGCGGGGAAGCCACCT
TTATCTACTTCTTCTTTGAAAAGAAAGTGTAGCTCTGAAAATTCG---------GATTCT
GGCAAGTGT------GCCTCTTCT------------------GGTCGTTGCCGTTGCTCC
AAGAAAAGAAAGATGAGATTGAAAAGAGTGGTGAGGGTTCCAGCAATCAGCTTGAAGATG
TCTGATATTCCACCTGATGACTACTCATGGAGAAAGTATGGTCAAAAGCCCATTAAAGGA
TCTCCACATCCAAGAGGTTACTACAAGTGCAGTAGTGTGAGAGGATGTCCAGCTCGCAAG
CATGTGGAGAGAGCTTTAGATGATCCATCAATGCTTGTAGTTACCTATGAAGGAGAGCAC
AGCCACACTATCTCTGTTGCGGAGACA---------------------------TCCAAT
CTCATCCTAGAATCCTCT------
>gnl_Poptr_v3.0_Potri.014G024200.1
ATGGCTGTGGAGCTTATGATGGGGTATTCTGGT---------GATAGTTTTGCTACAAAA
ATGCAAGAGAATGATGTGAGAGAAGCCGCAACTGCTGGGATACAAAGCGTTGAGGAAGTC
ATAAAACTGCTCAAACAAAATCAACTGGAACAGCAACAACAACAAGAGTTGTCTGCAGCC
TCTTCAAGTTCCAATCTTGGCACGGATAATATCATGGCTGTTACTGATATGGCCGTGAAC
AATTTCAAAAAGGTTATTTCTTTACTGGGTCGCACAAGAACTGGCCATGCTCGATTTAGA
AGAGCTCCTGTTGCCTGCCCTCCTCAA---------CAACAAATACAAGAACCA------
------GAACCGCAACAGCAAAAACAGCAAGTTCAAGAGCCA---GTACCATATGTTCGA
GCAATTAATTCG---------CAGCCAACAGAGCAAGGC---------TCTGCTTTTAGA
GTTTATCAACCGACCCCAATTCATCGT---------------------------------
------------CTCCCTCCTTTGCCTCAC------AATCAGCAACAA------------
ACACTGCTGGTTACGAAAAATGGATTATCA---GATCGGAAT------GAAATGGCTACT
ACGATC------------------AATTTCGCTAATTCG---CCAACAATATCTGCTCCT
---TCTTTCTTGTCTTCT---TTAACA---GGGGAAACTGATAGCTTCCAGTGTTCTAAG
---TCTTCTGGGTTTCAGTTTACCCAA------------CCTTCTGCTGGTAAACCTCCT
TTGTCCTCTTCTTCTCTTAAGAGAAAGTGCAACTCCATGGATGAT---------GCTGCT
CTCAAGTGTGGC---TCTTCTTCT------------------AGTCGCTGCCACTGCTCC
AAGAAAAGGAAATCAAGAATTAAAAGGGTGGTTAGAGTTCCTGCAATTAGTAGTAAGATG
GCAGATATCCCACCTGATGATTATTCCTGGAGAAAGTATGGCCAAAAGCCCATCAAAGGC
TCTCCTCATCCCAGGGGATACTACAAGTGCAGTAGCGTGAGAGGATGTCCGGCACGCAAA
CACGTGGAGAGAGCTCTAGATGACTCGATGATGCTTATTGTGACCTATGAAGGGGAACAC
AACCACTCTCATCCAATCGATGAAGCACCT------------------------GGTGCT
CTTGTCCTTGAATCATCT------
>gnl_Prupe_v2.1_Prupe.6G230600.1
ATGGCTGTAGATTTTATG---GGTTATAGGAAC---------AGCAGCTTCTCTGCGAAA
TTGGAAGAGAACGCGGTGCAAGAA---GCAGCTTCTGGGCTCGAGAGCGTTGAGAAGCTT
ATTAGACTCTTGTCTCAGGCTCAGCAGAACCAGCACCAAGAT------------------
AAGTACCCTTCCATGGTTATGGACATGGATTGTAGAGCCGTCGCGGACGTCGCCGTTTCC
AAGTTCAAGAAGGTCATTTCTCTTCTGGGTCGTACCCGGACCGGCCATGCCCGCTTCCGG
CGAGCACCTTTGACTTTGACTTCTGGG---------TCTTCT---TCTTCT---------
---------------CAAAACCAAGCCCAAACCCAAGAGACC------------------
------------TTCGTC------------AAGCAAGCTCCTTTA---GAGTCCACCAAG
GTTTACCATGCGACCCCGATCCAGCAG---------------------------------
------------ATCCCGCCTCCT------------CTGCATCATCAC------------
------------------AGTACTGTGCTTGAGAGCACCAAG------GACTCCTCCACC
ACAATA------------------AATTTCTCCTATTCA---------------GCTACG
ACGTCGTTTATGTCGTCG---TTGACT---GGAGACTCCGACAGCAAGCAGCCATTGTCG
---TCTTCGGCTTTTCAAATTACCAACATGTCCCAGGTGTCTTCAGTTGGAAAGCCACCG
CTTTCGTCAGCTTCGTTGAAGAGGAAGTGCAGTTCTGATAATTTG---------GGCTCT
GGCAAGTGCGGTGCTGGGTCCTCC------------------GGCCGCTGCCATTGCTCT
AAGAAGAGAAAGCTGAGATTGAAAAGGGTTGTGAGAGTTCCAGCTATAAGCTTAAAGATG
GCTGATATTCCACCTGATGATTACTCTTGGAGAAAGTATGGACAGAAACCCATTAAGGGA
TCTCCACATCCAAGGGGATACTATAAGTGCAGCAGTGTCAGAGGGTGCCCAGCTCGAAAA
CATGTAGAGAGAGCTCTCGATGATCCAGCAATGCTTGTAGTGACCTATGAAGGCGAGCAC
AATCACTCTCTCTCAGTTGCAGAGACC---------------------------TCCAAT
CTCATTCTAGAATCGTCT------
>gnl_Prupe_v2.1_Prupe.1G431100.1
ATGGCTGTGGAGCTCATGATGGGATTT------------ATTGACAGTTTTGCAGCGCAA
ATGGAAGAGAATGCTGTGAAGGAAGCGGCCTCAGCTGGAATTCAAAGCGTCGAGAAGTTC
ATAAGCTTGATTTCGCAACACCACCACCAA------------CAAGACTCTTCTTTTTCT
TCCTCATCAAACCCTGAAGCCGCTACAGAGTACAAAGCTGTTGCAGACATGGCCGTGAAC
AAGTTCAGGAAGGTCATTTCATTACTGGACAAAGGAAGAACCGGCCACGCTCGGTTCAGA
AGAGCTCCTGTCACTCCATCTCCACCG---------CCACCGCCA------CCGCCGCCA
CAGAAAACAACCCAAATCCCAAGGCCTTCAATTCAAGAACCC---CATAACCCAAGAACA
GATCAACCCCCG------GGTTTCAAAACAGAGCAATCC---------TCTGCTTTCAAG
GTTTACTGCCCCACACCAAGTGTGCGT---------------------------------
------------TTACCGCCTCTGCCTCAC------AATCCCCATCTGAAAACCACGCCT
GTTGTGTTGACAAAGAGTGTTGGGTGCGCT---GAGAGAAAGCTG---GATGCTCCTACC
ACCATC------------------AATTTCTCACCCTCA---CCTTCGATTTCCGCTGCC
AATTCATATATGTCTTCT---TTAACCACTGGGGATGCTGAGTCTGTGCAGCATTCAATG
---TCTTCTGGGTTTCAGTTCACAAACATGTCACAG---TCGTCCTCGGGCAAGCCTCCT
CTTTCCTCTTCTTCGTTGAAGAGGAAGTGCAATTCCATGGACGAT------GTTGCAGCT
CTCAGGTGCGGC---TCATCTTCT------------------GGGCGCTGCCACTGTTCC
AAGAAAAGGAAATCAAAAGTGAAAAGAGTGGTCAGAGTCCCTGCAATTAGTATGAAAATG
GCTGATATTCCACCGGATGATTATTCATGGAGAAAGTACGGTCAAAAACCCATCAAGGGT
TCCCCTCATCCAAGAGGATATTACAAGTGCAGTAGCCAGAGAGGCTGCCTTGCACGCAAG
CACGTGGAGCGGGCTCTAGACGATCCAACCATGCTGATTGTGACCTACGAAGGTGATCAC
AATCACTCCCACACTGGCACGGATCCAACG------------------------CCTGAT
CTCGTCCTCGAATCATCT------
>gnl_Prupe_v2.1_Prupe.1G459100.1
ATGGCGGTGGAGCTGATG---------------------------AACTTTTCGAAGATG
GAAGATCAGAAGGCTATACAGGAAGCTGCATCGCAAGGCTTGAAGAGCATGGAGCACCTG
ATCCGCTTTCTATCGCACCAGCAGCAA---------------------------------
------ACTAACCAGTCGTCTCGCTTGGACTGTACAGACATCACCGACCACACCGTCTCC
AAGTTCAAAAAGGTCATTTCGCTCCTG------AACCGGACCGGCCACGCCCGGTTCAGG
CGCGGACCTGTTCAACCGGATCCACCGGTTCAGTTCTCTTCTTCTCAT---CCCTCGTAT
TTACAAACA------TTGAGCTTGGCT---------CCGGCT------------------
---------------------------------------------CTGAATCCGAGGCCC
TCTCCGGCGCCGGCTCCGGTCACTACACCAGCGATCGTCCCGCCGGCCCCGATC------
GAGTCGAGCTATGTCCAATCTCAGCCGCACAGCATG------------------------
ACGCTAGATTTCACGAGGCCTAATGTCTTC---GCATCAAAT------CCTAAGAGCACG
GAG---ATCGAGTTCGCGAAGGACAGCTTCAGC---------------GTCTCGTCGAGC
TCGTCGTTCATGTCGTCGGCGATCACT---GGAGACGGCAGCGTTTCGAACGGCAAACAA
GGATCGTCGATCTTCCTG------GCAACAGCGCCGGCCGTCTCCGGCGCAAAGCCTCCG
CTCTCCACGGCGCCGATTAAGAAGAGGTGCCACGAGCACGACCACTCCGACGACGCGTCG
TGCAAGTAT------TCCGGCTCGGGTTCTGCTTCTGGCTCCGGCAAGTGCCATTGCTCC
AAGAGAAGGAAAAATCGGGTGAAGAAAACCATTCGGGTCCCAGCGATTAGTTCAAAAATC
GCCGATATTCCACCGGACGAGTACTCGTGGAGGAAGTACGGTCAAAAGCCCATCAAGGGC
TCACCCTACCCAAGGGGATATTACAAGTGCAGTACGGTTAGGGGGTGCCCAGCAAGGAAA
CACGTGGAGCGAGCCCCGGATGATCCGGCGATGCTGATCGTAACGTACGAAGGGGAACAC
CGTCATGCGCCTGAAAAC------------------------------------GTGGGG
TTGGTGTTCGAGTCAACG------
>gnl_Prupe_v2.1_Prupe.1G071400.1
ATGGCTATTGATCTCGTC---------------------------GGGTTCTCAAGGATG
GACGATCGGACGGCCATGGAAGAAGCAGCCTCCGCCGGCTTGCAGAGCATGGACCACCTG
ATCCGCGTCCTATCGAATCAAAACCCATCC------------------------------
---CAAACCCAAACCCAAACCCCCCTCGACTGCCGAGAAATCACCGACTTCACCGTCTCC
AAGTTTAAGCAGCTCATCTCCGTCTTG------AACCGGACCGGTCACGCTCGGTTCCGC
CGCGGACCGGCCAATCAATCCTCCACC---------------------------------
------------------------------------------------------------
------------------------------------------------------------
------------------------------------------------------------
---------CCGGTCCAACCCAAGCCTCAGACAACT------------------------
TCGAGTGCTTTTTCTGTCCCTAAG---------TCCAAC---------------------
---------------AACGACGACTCTCTCACTCTATCCCCTCCA---ATCTCCACGACG
TCGTCGTTTTTGTCCTCCATCACAATC---GGAGACGGCAGCGTTTCGAACGGTAAAGCC
GTCTCGTCAATTCTCGCG------CCACCGGCGCCGGCTTTCTCAGCCGGGAAACCTCCT
CTCTCCCAATCT---CACCGGAAACGGTGCCACGATAACGAC------------TTCGCA
GCTAAAACG------TCGTCGTCC------------------GGCCGCTGCCATTGCTCT
AAAAGAAGGAAGACTAAGGTTAGGAGGACGATTAGAGTGCCGGCGATTAGTTCAAAAATC
GCCGATATACCTTCGGATGAATTCTCCTGGAGAAAGTATGGTCAAAAGCCGATCAAGGGC
TCGCCTTACCCGAGAGGGTATTATAAGTGTAGCAGCGTGAGAGGGTGTCCAGCGAGGAAA
CACGTGGAGAGAGCACAAGACGACCCCACTATGCTCGTCGTTACTTACGAAGGCGAGCAC
CGTCACCGTCACCCT---------------------TCCATCACAGCCGGTTCTGTGGGC
CTTGTTTTCCAG------------
>gnl_Selmo_v1.0_147026
ATGGATGTGGATGTTTTA---------------------------CACTATAGCAGCCAT
ACCAGGGATCACTATGTCCAAGTAGCGGCAAAAGCTGGCCTGGAGAACGTCCATCGATTG
ATCGACATTCTTTCCAGAGACAAGCCTCCGGTG---------------------------
------------------TTACAGGAAGACAGCAGCCTCGCAGCGTCCTCGGCAATGTTG
CAGTTCAAAAAGGTGAATTCGCTCTTG------AGTCGGACTGGGCACGCTCGTTTCAGG
AAAGGGCCAACACAACCCAACGTAATG---------ACCACCTCGGTTTTC---------
---------------TCCTCCAAGGACGAGCAGCAGGAGAGC------------------
------------------------------------------------------------
------------------ATTCAGAAA---------------------------------
------------CTCGCCAAAGAA------------------------------------
---------------GAGCCAGCA---------GCTGGG------------------ACG
GAGCTCATGTGCTTCAGCTCCGATTCCATGAGCTCCAGC---CCGCCACCTTCGTCGTCC
AGATCGTTCATCTCGTCC---CTGAGC---CTCGAGGGGAGCGTCACAAACGGCGGGCTC
TTCGAGAGC---------------GTCACCAATGGGACCATTTTCAAGCCGGTTCCTCCC
AAGAGCAGCCATCCC---GTTGAAAAATGCTCGGCCGCGAGC------------ATTCTC
GACAAGTGT------CGAAGCGTT------------------GGCAAGTGCCATTGCTTC
AAGCGCAGAAAGCTTAGAGTCAAGCGAGTGATCAGCGTGCCTGCCGTCAGCAACAAGATC
GCTGACATTCCCCAGGACGAGTACTCTTGGAGAAAATATGGTCAGAAGCCGATCAAAGGC
TCTCCACATCCAAGGGGCTACTACAAATGCAGCAGCTTGAGAGGCTGTCCCGCGAGAAAG
CACGTAGAGCGGTGCCTGGACGATCCGACAATGCTGCGTGTGACTTACGAGGGAGAGCAC
AGTCATGGCGTGCAACCG---CGG------------------------------------
------------------------
>gnl_Solly_v2.4_Solyc04g078550.2.1
ATGGCTGTAGACTTAATGACCGGTTACAGAACC---------GATAATTTTTCATCAAAA
ATGGAGGAAACCGCCGTACAAGAAGCTGCAACCGCCGGACTTCAAAGCGTTGAGAAATTA
ATCAGATTGTTGTCTAAATCTCATCAAAATCAACAACAACAAACGAATTTTCAGGATTCG
TCATCGGGTAATTCCTCTGTTTCTGCAGATTATCAAGCTGTAGCTGATGCTGCTGTAAAC
AAATTCAAAAAGTTCATTTCTTTACTTGATAAAAACAGAACTGGTCATGCTAGATTCCGG
CGAGGACCAATTAGTTCTCTTTCTCCT---------CCACTTCCATCAAAGCCACAACAA
TTA------------CAACAATCCATTAAGAATCAAAACCCCCAA---------------
---------------ATTGAAATCGAAAAACCCCAAGCT---------TCAAATACCAAA
ATCTACTGTCCGACCCCAATTCAAAGA---------------------------------
------------TTGCCTCCTTTACCTCAT------AACCATCTTCAA------------
---------TTAGTGAAAAATGGGTCGATT---GAAAGGAAA------GAAGCATCAACT
ACCATT------------------AATTTTGCTTCTCCA------------TCGCCGGCG
ACTTCGTTTATGTCATCG---TTAACA---GGGGAAACAGAGAGCTTACAGCAGTCTTTA
---TCTTCTGGGTTTCAAATAACAAATCTTTCTCAGGTTTCATCCGCCGGCCGTCCACCT
CTTTCTACTTCTTCATTCAAAAGGAAGTGTAGTTCCATGGACGAT---------ACCGCC
CTCAAGTGCGGT---GGTTCCTCT------------------GGCCGTTGCCACTGCCCA
AAGAAAAGAAAATCAAGAGTCAAAAGAGTAGTAAGAGTCCCTGCTATTAGCATGAAAATG
GCTGATATTCCACCTGATGATTATTCATGGAGAAAATATGGTCAAAAACCCATCAAGGGT
TCTCCTCATCCTAGGGGATATTACAAATGTAGCAGTGTACGAGGATGTCCAGCAAGAAAA
CATGTAGAAAGAGCATTAGACGATGCAGCTATGTTGATTGTTACATATGAAGGAGAACAC
AATCATTCACATTCCATTACAGAAACACCA------------------------GGAGCT
CATGTTCTTGAATCTTCG------
>gnl_Solly_v2.4_Solyc12g096350.1.1
ATGGCT------GTTTTA---------------------------------TCAAAAATG
AATGAAAGTTTTGCTGTTGAAGAAGCAGCTTCCGCCGGTTTGAAATCAATGGAGAATTTA
ATCCGATTGGTTTCTCATGAACCG------------------------------------
------------------GTTCAGGCTGATTGCCGTGAAATGGCTGATTTTACGGTTTCG
AAGTTCAAAAAGGTGATTTCAATTTTG------GACCGGACCGGTCATGCTCGGTTCCGG
CGAGGACCGGTTCAGGCTCAGGCTCCG---------GCTCCGGTTCAGGTT---------
---------------------------CCGGTTCGTGGTCCG------------------
------GTTTAT---------------------------------TCGTTTACTTCGTTG
TCTCTTGCTCCGGCTCCGTTTGCTTCG---------------------------GCGAAG
---GAGAGACCGGTGGTGCAGGTGCAGACGGCGTTG------------------------
ACGCTTGACTTTTCGAAGCTGAATCCGATCGGG------AAT------TCAAGTGCTACT
GCTTTTACTGTGAAATCTAAGGAG------TTAATGGCGGATCCGACGCCGACGAACTCG
TCGTCGTTTATGTCGACG---ATTACC---GGCGAAGCAACTGTATCTAATGGTAAGCAA
GTTTCTTCT------------------------------------TCTTTGCTTCCGCCA
CAGGCTAATACCACC---GGAAAACGTTGCCGCGAGCATGAACAATCTGATGCTATCTCC
GGCAGCAAATCC---ACCGGCTCC------------------GGCAAGTGTCACTGC---
AAAAAGAGGAAAGCTAAGGATCGGAAAGTGATTAGGATTCCGGCGATAAGTACGAGGGTG
GCTGATATACCGGGAGACGAGTTTTCATGGAGGAAATACGGGCAAAAGCCGATCAAGGGT
TCAAAATACCCAAGGGGTTATTACAAGTGTAGCAGCTTACGTGGATGTCCAGCAAGGAAA
CACGTGGAGCGCGCGATGGACGATCCAACGATGCTGATTGTGACTTATGAAGATGAACAT
TGTCATAATCCAGTTGCTGCGCATGGGAACAGTTCT------------------GTGAAT
TTTTTAATGGAAAAGAAG------
>gnl_Solly_v2.4_Solyc08g006320.2.1
ATGGCTGTAGATTTGTTA---------------------------AATTATTCGAATTTG
AATGAACAATTAGCTTTACAAGAAGCTGCTACAGCCGGTTTAAAATCTATGGATAATTTA
ATCCGGTTCGTTTCATTTCAACAACAGCAA------------------------------
------------CAAACGGTTCAGCCGGATTGTAGAGAGATAACTGATTATACTGTTTCG
AATTTTAGAAAGGTTATTACTATTTTG------AACCGGACCGGTCATGCCCGGTTTAGA
CGTAGTCCGGTTCAGGTTACTGATGAT---------TCGTCTACGGCT------------
------------------------------------------------------------
---------------------------------------------------------TTA
ACTCTATCGCCGAATCCGGCGGAGGAAACTGTACCGGCGGTGAAA---------------
---GTACCGGTTGAGAAGTATCAATCGAAGGCGTTG------------------------
ACTTTAGATTTTACGAAACGGAAAGTTGGT---------AAA------------------
------------------------TCTATTTGTGAAGCTGTTCCGAGTTCGACGACGTCG
TCGTCGTTTATGTCGACG---ATTACA---GGTGAAGGAAGTGTTTCGAATGGTAAAGTG
TTTTCGTCGATGAGTTTA------CCTCCTCGTCCGCCTGTTTCCTCCGGGAAGCCGCCA
ATCGCCGGG------------AAAAGATGTCGTGATCATGAGCTGTCTGATGAATTTTCC
GGTAGAACT------TCTAGCTCC------------------GGGAAGTGTCAGTGC---
AAAAAGAGGAAATCTCGAGTAAAAAAAGTGATCAGAGTTCCGGCGATCAGTTCAAAAACT
GCTGATATTCCGGCAGATGAATACTCATGGAGAAAGTACGGTCAAAAGCCGATCAAAGGT
TCACCATACCCAAGGGGATATTACCGATGTAGTAGTGTTAGAGGCTGTCCGGCGAGAAAG
CACGTAGAAAGAGCCACCGATGATCCTGGAATGCTTGTTGTGACTTACGGCGGAGAGCAT
CGTCATGTTCAAACCACGATCTCCGGCAACGTCACCGGAGCTGGAAGTTCCGGCGAGAGA
ATGGCTTTTGAGTTAACA------
>gnl_Solly_v2.4_Solyc02g093050.2.1
ATGGCTGTGGAGCTAATGATGGATTACAGAAGCACTAATTGTATTAACTTCGTTGCGAAA
TTAGAAGAAAAATCAGTTGTGCAAGAAGCTGCTTCTGGTCTTGAGAGTGTTGAGAAACTC
ATCAGATTATTATCACAGTCTCAATCTCAACAAATT------------------------
---CAGCAGCAAAATAAGTCTCCAATGGAGATTGAAATGGTGGCTGATGCAGCTGTTACA
AAGTTTAAGAAGGTAATTTCACTTCTAGATCGAAACAGAACTGGTCATGCTAGATTCAGA
AGAGCTCCTTTGGCTAATAATAATTCT------------------------CCTTTGCCT
------------------------------------------------------------
------------------TCAAATTCTAGTAAAGATTTT---------GTGGATACAAAA
GTGTATTCTCCAACTCCGATCCAACAA---------------------------------
------------GTTCCTTTAATTACCTAT------GACCATTTTAAC------------
------------------------------------------------CTGGTTCCAAAG
ACGATA------------------AGTTTCTCCTATTCA---CCGGAAATGTCTCGCACA
AATTCCTTCATCTCGTCG---TTAACA---GGGGAAACAGAGAGCAAACAACATTCTTCA
---TCTTCAGCTTTCCAGATGACCAATCTTTCTCAAGTCAATTCTGCCGGAAAGCCTCCA
TTGTCTTCTTCTTCACTGAAACGAAAGTGCAGTTTATCGGAAAAT------GCCGTATCT
GGAAAGTGCAGT---GGATCTTCC------------------GGCCGATGCCATTGTTCC
AAGAGAAGAAAGTTAAGACTAAAGAGGGTAGTTCGAGTACCGGCAATAAGCATGAAACTG
TCAGATATCCCACCGGATGATTACTCATGGAGAAAATATGGACAGAAGCCAATCAAAGGA
TCTCCACATCCAAGGGGATATTACAAGTGTAGTAGTGTAAGAGGGTGTCCAGCACGTAAA
CATGTTGAAAGAGCATTGGATGATCCAACTATGCTGATTGTTACCTATGAAGGAGAACAT
AATCATTCACTTTCTGTTGCTGAAACA---------------------------AGTAGT
CTCATTTTAGAGTCTTCT------
>gnl_Sorbi_v3.1_Sobic.004G138400.2
------------------------------------------------------------
---------------------------------------ATGATCACCATCGATGATCTG
CTGAGGAGCTGTGGCGGCGACAGCGGCAGT---------------------ATTCCAGTT
CCTAGCAGCGACGGGCGGCAGATGCTTGCGATGGGCGACCACCACCAGCTGACGGTGTCC
AGGATCCGCACGGCTGTGTCCATGCTC------CGCCGCACGGGCCACGCGCGCTTCCGC
CGCGGCCCGGTCGTCGCGGAGCAGCAT---------GCATCAGCGCGC------------
------------------------------------------------------------
------------------------------------------------------------
------------------------------------------------------------
------------------------CCCGGTGTCGTG------------------------
GCGCTGGACTTCGTC---------------------------------AATAAGGCTTGC
GAGGCG------------------AGGTTCAGCGCGTCG------GCCTCGGGGACCAGC
TCGTCGCTGCCGTCGAGC---CTCACA---GGCGAAGGGAGCGTCTCCAACGGCCGCGCT
CAGCCTCAGCCCTTCCAG---------------CCTGTGAGCGGCGCCAGGAAGCCGCCG
CTGCATGCCTCCCCCCACAAAGGCAAGTGCCACGACCGCGCGCGCTCCGAGAACGACGCC
GGCAAG---------ACGCACGGC------------------CACCGCTGCCACTGCTCT
AAGAAACGGAAATCGCGCGTGAAGCGGACGGTCCGCGTGCCGGCGATCAGCTCCCGGAAC
GCGGACATCCCGGCGGATGACTACTCGTGGCGCAAGTACGGCCAGAAGCCCATCAAGGGA
TCGCCGTATCCCCGCGGCTACTACAAGTGCAGCACGGTGCGCGGGTGCCCGGCGCGGAAG
CACGTGGAGCGAGACCCCGGCGAGCCGGCGATGCTTATCGTCACCTACGAGGGCGACCAC
CGCCACGACGACCAGCAGCAGGAACGGTCG------GCCGGCGGCGCG---CAGACGGAT
ACGACGACGTCCAGT---------
>gnl_Sorbi_v3.1_Sobic.007G085300.1
ATGGCGGTGGACCTGATGTCGTCCTGC---------------GGCGGCCGGGCCGGGGCG
TACGAGCAGCTGGCGTTCCAGGAGGCGGCCGCGGCGGGGCTGCGCAGCCTGGAGCTGCTG
GCTTCGTCGCTGTCGTCCCCGTGCGGAGCGGGGCAG------------------------
------------CGGGCCGAGTCGCCGCCGCTCGGGCAGATCGCGGACCAGGCCGTGTCC
CGCTTCCGCCGCGTCATCAACCTGCTG------GACCGCACGGGGCACGCCCGCTTCCGC
CGCGCGCCCGTCGCCGCGGTGGAGACG---------GAGACGACGCTCCAG---------
---------------------------GCGGTGGAGGAGCCG------------------
------------------------------------------------------------
------------CAGCCG------------------------------------------
---------------CCTCAGAAGAAGGCCGCCCTG------------------------
ACGCTGGACTTCACCAAGCCGGTCCCGGTC------------------CCGGCGGCGGCG
GCGACC------------AAGCCGGCAGCGGCGCCGGCGCCGGCCGTGTCCGGTACCTCG
ACCTCGTTCCTGTCGTCC---GTGACC---GGCGAAGGGAGCGTGTCCAAGGGG------
---TGCAGT------------------------CTGGCCGTGTCCTCCGGCAAGCCTCCC
CTCCCG------------AAGCGCAAGTGCCACCAGCACCAGCACCACCAGCACCTCGCG
---------GAG---TCGTCCGCC------------------GGGCGTTGCCACTGCTCG
AAGAAGAAGCGGAGCCTGTCCCGGCGCACGGTGCGCGTGCCCGCGGCAGCCGCGGCCGCA
TCGGACATCCCCGCCGACGACTACTCGTGGCGCAAGTACGGGCAGAAGCCCATCAAGGGG
TCCCCTTACCCGCGCGGCTACTACCGCTGCAGCAGCGCCAAGGGCTGCCCCGCGCGGAAG
CACGTGGAGCGCGCCGCCGACGACCCGGCCATGCTCGTCGTCACCTACGAGGGCGACCAC
CGCCACGACGCCGCCGCCGCCGCCGTCCGCGCCCGC------------------GCGGCC
------------------------
>gnl_Sorbi_v3.1_Sobic.006G206000.1
ATGGCCGTGGACCTGATG---------------------------GGCTACCGCCGCGCC
GACGACCAGCTCGCCATCCAGGAGGCGGCGGCGGAAAGTCTCCGCAGCCTGGAGCTCCTG
GTGTCGTCCCTGTCCACCCAGGCCGGCGCG---------------------CCGCACAGG
GCCGCTCATCACCTGCAGCAGCAGCAGCCGTTCGGCGAGATCGCCGACCAGGCCGTCTCC
AAGTTCCGCAAGGTCATCTCCATCCTG------GACCGCACCGGCCACGCCCGCTTCCGC
CGCGGGCCCGTCGAGTCCCCGCCGCGG---------GCGGCCGCG---------------
---------------GCGCCTCCGGTCCCCGCTCCCGCTCCG------------------
------------------------------------------------------GCTCTC
TCCCTGGCTCCGGCGCCCGTCAGCGCG---------------------------GCGCAG
---CCGGCGCCGGCTTCCCAGCCGCCGCAGAGCCTG------------------------
ACGCTGGACTTCACGAAGCCTAAC------------------------------------
---------------------------CTGACCATGTCGGGCGCCACGTCCGTCACCTCC
ACGTCGTTCTTCTCCTCC---GTCACG---GGCGAGGGCAGCGTCTCCAAGGGCCGG---
---------------------------------AGCCTGATGTCCTCCGGCAAGCCGCCG
CTGTCCGGCCAC---AAGCGGAAGCCCTGC---GCCGGCGCGCAC------------TCC
GAGGCCACC------ACCAACGGC------------------GGCCGCTGCCACTGCTCC
AAGAGAAGGAAAAACCGCGTGAAGAGGACCATCAGAGTGCCGGCGATCAGCTCGAAGATC
GCCGACATCCCGCCGGACGAGTACTCGTGGAGGAAGTACGGCCAGAAGCCCATCAAGGGC
TCCCCTTACCCACGGGGCTACTACAAGTGCAGCACTGTGCGGGGATGCCCGGCGAGGAAG
CACGTGGAGCGCGCCACCGACGACCCGGCCATGCTGGTGGTGACCTACGAGGGCGAGCAC
CGCCACACGCCCGGAGCGGCCGGGCCCAGCCCCCTG---GCGACCGCGTCTCCGGTGGCC
GCCGCTGTCTCCGCCGGC------
>gnl_Spipo_v2_Spipo12G0058600
ATGGCGCTCGATCTGATG---------------------------GGCCTGTCGAGGATG
GACGAGCAGCTCGCGATTCAGGAGGCGGCGGCGGCGGGCATCCGCAGCATGGAGCACCTC
GTCTTCCAGCTCTCCGGGCCTGCCCGGCAC------------------------------
------------------AACCAAGTGGACTGCAGGGAGATCGCCGATTTCACGGTGACC
AAGTTCAAGAAGGTCATCTCCTTGCTG------AATCGGACAGGCCACGCGCGGTTCCGC
AGGGGTGGCGCTGCCACCGCCGCTTCA---------TCCGCTCCCTCC---------TCC
GCCGGCGCT------GCCAGGCGGGCGCCGCCGGCCACGCCGTCCTTCTCC---------
------------------------------------------------------------
------------GCCCCCGTCACCACGGATCTG------------------AACGCCCCT
GTGTCGCCGCCCGTGAAGCCGGCGCCGGCGTTCCTC------------------------
GCGCTGGACTTCACGAAGCCCTGCCCGGTG---GCGCAGAAGTGCGGCGAGATGACGATG
GCG---AGCCAGTTCTCGAAGGAGACCTTCAGCATCTCCCCGCCGATGTCGTCGACGAAC
TCGTCCTTCTTGTCGTCC---ATCACC---GGCGACGGCAGCGTCTCGAACGGGAAGCAG
GGATCGTCCATCCTCCTC---------CCCTCCGCCACCTTGTCCGCCGGAAAACCCCCC
CTCTCCTCGTCC---TACAAGAGGAAGTGCCCCGCCCACTCG---------GACGTCTCC
GGCAAGCAC------TCCGCCTCCGGT---------------GGCCGCTGCCATTGCTCG
AAGAAGAGGAAATCGCGGGTGAAGAAGGTGATGAAAGTCCCGGCCATCAGCTCCAAGATC
GCCGACATCCCGCCGGACGAGTTCTCGTGGAGGAAGTACGGCCAGAAGCCGATCAAGGGG
TCGCCCTTCCCAAGAGGGTACTACAAGTGCAGCACCATGAGGGGATGCCCGGCCAGGAAG
CACGTCGAGAGGGACCCCAACGACCCCTCGATGCTCATCGTAACCTACGAGGGCGAGCAT
CGCCACAGCCAGCACGGCGTCCCCGACGGCGGCCATGCCCTCGCCCAGCCCATCGGCAAC
CTCGTGTTCGAGTCCTCG------
>gnl_Spipo_v2_Spipo12G0000800
ATGACA------TTCATG------------------------------------------
---------------------------------GCGGGCTTCCGGAGCATGGAGAAGCTT
CTCCGGCTACTCTCGCACCAGTCGCCAGAGAAGCGG------------------------
---CTGGAGGAACAAGGGCCGGCGGTGGCGGTGGCGGCGGAATGCCGGGGGGCGGTGGCA
AAGTTTCGCAAGGTGATCTCCCTCCTCGACCACGCCCGCACCGGCCACGCCCGCTTCCGG
CGAGCCCCCGCCCTCCCGCACCAGATG---------AAGAGGCTCGCCGGC---------
---------------------------GAGGAGGCGGCGCCG---------GCGACGGCG
GAGGCG------------AAGAGGAAGAAAGAGGACGAGGAG------------------
------------GGCTCCTTGCGGCGG---------------------------------
------------TTGCCGCCGCTCCCTCAC------ATCCATCAGAAC------------
------------------------CTCCTG---CAGCGACAC------------------
------------------------AGATTCTCCACCGCGGACCCG---------------
---------GCAGCGCCA---CTCACC---------------------------------
---ACGGCG------------------------CCGAGGGCCGCCGCCGGCCAGCCTCCC
GGGTCCTCTTCATTCCTCAAGAGGAGC---GGGACTTCGTCGGAG---------------
---------GCC---GCCGGCCCC------------------GGCAAATGCCACTGCCCG
AGGAAAAGGAAGCTGAGGTTGAGGAGGACGGTGAGGGTGCCGGCAATCAGTGCGAAGATG
GCCGACATCCCCCCGGACGAGTACTCCTGGCGCAAGTACGGCCAGAAGCCCATCAAGGGC
TCCCCTTACCCACGGGGGTACTACAAGTGCAGCAGCTTGAGGGGGTGCCCAGCTAGGAAG
CACGTCGAGAGGGCGCTGGACGACCCCACCATGCTGATTGTCACCTACGAGGGCGACCAC
CTCCACGGCCCCTCGGACCCGGCGGCGCCGCCGCCC------------------------
------------------------
>gnl_Spipo_v2_Spipo28G0021800
ATGGCCGTCGATCTGATC---------------------------GGCTACTCGAAGATG
GAGGACCAGATCGCGATCCAGGAGGCGGCTTCTGCCGGCATCCGGAGCATGGAGCACCTC
ATCTTGCAGCTCTCCCACCATGGCCACCGCTCAGGC---------------CCGCCACAA
---CCGCAGCAGCAGCAGCAGGATCTCGACTGCAGAGAGATCACCGATTTTACCGTCGGC
AGGTTCAAGAAGGTCATCTCTATTCTA------AATCGTACTGGCCACGCTCGCTTCCGG
CGAGGCCCCGCTGTCGAAGAGGCAGCG---------------------------------
------------------------------------------------------------
------------------------------------------------------------
------------GAACCG------------------------------------------
------ACGCCTCCGCCGCCTCAGCCGCAATCCCTG------------------------
ACGCTTGACTTCACGAAGCCGACAGGCTTC---CTGTGTGGT------GAAACGTCGGTC
TCC---AGCCGCTTCAGCAAGGACAGCTTCAGCATCACCCCCTCCATGTCTTCGGCGAAC
TCGTCCTTCATGTCTTCC---ATCACC---GGCGACGGCAGCATATCCAACGGGAAGCAG
GGATCCTCGCTGCTGCTC------TCTCCCTCCGCCACCATTTCTGCCGGTAAACCTCCT
CTCTCGTCGTCA------TCTAGAAAGTGCCACGTCCACGGCCACTCTGAAGGAGCAGCC
GCCAAATAT------TCCCTCTCCGGC---------------GGTCGCTGCCATTGCTCC
AAGAGGAGGAAATCTCGGGTGAGGAACACGATCCGAGTCCCGGCGATCAGCTCCAAGATG
GCCGACATCCCTCCGGACGAGTACTCCTGGAGGAAGTACGGCCAGAAGCCGATCAAAGGA
TCCCCTTATCCAAGAGCCTACTACAAGTGCAGCACCCTGCGGGGCTGCCCCGCGAGGAAG
CACGTCGAGAGAGCGCTCGACGATCCTTCGATGCTCATCATCACCTACGAGGGCGAGCAC
CGCCACCAGGGCTACAGCCTCGTCGTCGGCGCCGGCGCCGCCGTCGCCTCCCCCGGGAAA
CTTGTGTCCGAGTCGTCG------
>gnl_Spipo_v2_Spipo5G0003700
ATGGCGGTTGACCTGATG---------------------------GGATACTCGAGGATG
GAGGAGGACGCGGCGATCCAGGAGGCGGCCGCCGCCGGCTTCCGCAGCGCGGAGCTCCTC
GTCTTCCAGCTGTCGCACCAGAGACAGCAG------------------------------
---CAGGAGCAGGAGCAGCAGCCGCCGGACTTCCGGGAGATCGCCGACTTTGCGGTCGGA
AAGTTCAAGAAGGTGATCTCCATGCTG------AGCCGCACCGGCCGCGCCCGCTTCCGC
TCTGGCCCCGTCGGGGACAGGGCACCG---------------------------------
------------------------------------------------------------
------------------------------------------------------------
------------CCGCCG------------------------------------------
------------------------CCGACGTCCGTG------------------------
ACGATTGATTTCTCCAAGCCGAGCCCGGTG------------------------------
------------ATCAACGCGGACGGCTTCACCCTCTCCCAGCCGATGTCGTCAGCGTCC
CCGTCCTTCATGACGTCG---TTGACT---GGCGACGGCAGCCTGTCCACCGGAAAGCTG
GGCTCCGCC------------------------------CTCTTCGCCGGGAGGCCCCCT
CTCTCGTCGGAC---CTGAAGAAGAAGCGCCACGCCCACATCCACTGCGACACCGTCTCC
GGC---------------------------------------GGCCGGTGCCATTGCTCC
AAGAAGAAGAGGCACCGCGTGAAGAAGGTCATCAGAGTTCCGGCCATCAGCTCCAAGATC
GCCGACATCCCGCCGGACGAGTACTCGTGGAGGAAGTACGGGCAGAAGCCGATAAAGGGC
TCCCCCTATCCGAGAGGGTACTACAAGTGCAGCAGCCTGCGGGGTTGCCCGGCGAGGAAG
CACGTGGAGAGGGCGCTCGAGGACCCTTCCATGCTCATCGTCACCTACGAGGGAGAGCAC
ACGCACGTCGGCGCGCGG---CAGGAGGAAGATTCT------------------------
---ATGCTCGCCTCAGCG------
>gnl_Spipo_v2_Spipo10G0008000
ATGGCGGTGGATACGATG---------------------------GGGTACGCGAAGATG
GAGGACCAGGTGGCGATCCAGGAGGCGGCGGCGGCGGGGATGCACAACATGGAGCGGCTC
ATCTTCCAGCTCTCCGACCGGAGCAGGTCG------------------------------
------------------CCGCCGGCGGATTGCAGGGAGATCGCAGAGCTTACCGTCGCC
AAGTTCAAGAAGGCCATCTCTCTGATG------AACCGGACGGGCCACGCCCGCTTCCGC
CGGGGACCCGTGGCGGCCGCCGCCCCT---------CCGGTGGCG---------------
------------------------------------------------------------
------------------------------------------------------------
------------CCTCCG------------------------------------------
---GTGGCGCCGCCCCCGCCACCGCCGCGGCCCATC------------------------
ACGCTGGATTTCACCAAGCCGAGC---------------GCC------GCCGCCGCCGCC
GCC---AGCCAGTTCAGCAAGGACAGCTTCAGC------------ATGTCGTCGGCGAAC
TCGTCCTTC------------ATGACC---GGAGAGGGCAGCGTGTCCAACGGGACGCTG
GGCCTGTCACTCCTGGCCGCCGCCGCGCCCTCCGCCGCCGTCTCCGCCGGGAAGCCCCCC
CTCTCCTCCTCC---TACAAGAAGAAGTGCCACGCTCACGGC---------GATCTCTCG
GGGAAGCAC------CTTCTTCCCGGC---------------GCTCGCTGCCATTGCTCC
AAGAAAAGGAGATCTCGGGTGAAGAGGACGATCAGAGTGCCGGCGGTGAGCTCCAAGCCG
GCGGACATCCCGGCGGACGAATTCTCCTGGAGAAAATACGGCCAGAAGCCGATCAAAGGA
TCCCCCTACCCGCGAGGGTACTACAAGTGCAGCACGCAGAGGGGATGCCCGGCGAGGAAG
CACGTGGAGAGGGCAACCGACGACCCCTCCATGCTCATCGTCACCTACGAAGGCGAGCAC
CGCCACCACGACCAGAGACTCCCCTCCGCCGCAGCCGCCGCCGGCGGAGGCGGCGGTGGC
TTCGTCTTCCCTTCTTCCTCG---
>gnl_Stras_v2.0_SGA_v2.0_scaffold121T33028
ATGGCGGTTCAACTCCTC---------------------------AGCTATCCCAATCTC
ACCGAGCCAGCGGCGGTCCGAGAGCCCATACCCGCCGGATTAATATCACCGGAGCATTTG
AACCGA------------------------------------------------------
---------------------------------------------------GCAGTTTCA
AACTTCAGAAAAGCTACTTCGTTGCTG------AACAGGACCGGCCATGCCCGGTTCAGG
CGCGCACCGGTTCAACCGCACCACAGC---------------------------------
---------------------------CAGCTGCCTCCGCCG------------------
------------------------------------------------------------
ACGTTAGCTCCGCAACCCATTTCAACA---------------------------------
---CAGGAGCGAGCTCCGGCGGCGGATCGGCCGTTG------------------------
AAAAAACATTTGACCGAGGTGAGC------------------------------------
------GATTGTTTTGCGAAGAATGATTTGCCGCCGACGCCACCGTCGGGGAACTTGTCT
TCGACTCTCGCGTCGACA---ATAACC---GGCGAGGGGAGCGTGTCGGGCGGGAAAGGC
---------GGATTGCCGCCCACGGCTCCAGCGCCGGCTTTCTCCTCCGGCAAGCCGCCG
CTGTCTGGG------------AAGAGGTGTCGCGAGCATAACCATACTGATAGAATCTCC
GGCAAGACC------TCCAAATCT------------------TCGAGCTGCCAGTGCACA
AAG---AGGAAAAATAAGGTGAGGAGAACGATTCGAGTGCCGGCAATCAGCTCAAAAGCC
GCCGAAATCCCGCCGGACGAGTACTCGTGGAGAAAGTACGGCCAGAAGCCGATCAAGGGC
TCGCCATACCCACGG---------------------------------------------
------------------------------------------------------------
------------------------------------------------------------
------------------------
>gnl_Stras_v2.0_SGA_v2.0_scaffold28T11803
ATGGCGGTAGAGTTGATGCCCGGATAC------------------AATCTCACGTCTAAA
ATGGAAGTCAGCGCCGCCCAGGAGGCTGCCGCCGCCGGCCTCCAGAGCGTCGAAAAGCTC
ATCAGACTACTATCTCCGGCCGCCGTCCAC------------------------------
------------CCGGCCGGGGCCGGCGACTACCAGGCGGTGACTGACGCCGCCGTCATC
AAGTTCAAGAAATTCATCTCCCTCCTCGACCGGACCCAGACCGGTCACGCCCGGTTCCGC
CGCGGTCCGCTCTCGAATCCGGTTCGG---------ACGGCTGAA------CCTGATATC
---------------------------------CCGTCGGCC---AGGGCCGTAAAAGCC
GAC---------------------------GAGGGCGGC---------CAGTGCTCGAGG
GCCCACTTCCCGGCGCCGTCCCAGAGG---------------------------------
------------CTGCCGCCGCTTCCG---------------------------------
---------GCGGCGAAGCCAGGGCAGATC---GAGCGGAAG------GAGACGTCGACG
ACCATC------------------AACTTCGCG------------------ACTCCGGCG
GCGTCGTTCATGTCGTCG---CTGACG---GGGGACACGGAGAGCCTGCAGCCGTCGATG
ACGTCATCGGGGTTCCAGATCACGAACCTGTCGCAGGTGTCCTCCTTGGGCCGGCCGCCG
CTCTCGACGTCGTCGTTTAAGAGGAAGTGCAGCTCCATGGACGAC---------GCCGGT
GGAAAGTGCGGC---GGCGGGTCG------------------TCTAGGTGCCATTGCCCC
AAGAAAAGGAAATCGAGGTTGAAAAGGGTAATGAGAGTCCCGGCGATAAGCATGAAATTG
GCTGATATTCCACCGGACGATTACTCGTGGAGAAAGTATGGTCAAAAGCCAATCAAGGGC
TCACCTCATCCTAGGGGATATTACAAATGCAGCAGCGTGAGAGGGTGCCCGGCCCGAAAG
CATGTTGAGCGGGCCTTGGACGACCCAACAATGCTAATCGTGACATATGAAGGAGAACAC
AATCACGCACTCTCCAGTACAGAAGCACCT---------------------------GCT
CTGGTTCTTGAATCATCT------
>gnl_Stras_v2.0_SGA_v2.0_scaffold193T40666
ATGGCGGTTGAGTTATTG---------------------------GGCTACACAAATCTC
AAGGAGCAGATGGCCATTCAGGAAGCCACCTCAGCCGGGTTGAAATCCATGGAGCATTTG
ATTCGAACAGTTTCTCATCAACAGCAGCAG------------------------------
---CAGATGTGCCAGAGCCAGCAGCTCGACTGCCGGGAAATCACTGATTTCACCGTCTCC
AAGTTTAGGAAGGTGATTTCCATCCTG------AACCGGTCCGGACACGCTCGGTTCCGC
CGGGCTCCGGTGCAGCCTCAGCCGGAT---------ACCGCTGCCTTCAACCCGGTTCAG
CACCACAAG------CTGCCTTCAGTCTCGGCTCAACCTCCGACG---------------
---------------------------------------------ATTCCGACTTCTGGA
GTTTACCAGCCTCAGCCTCTGAACATCTTCTCTCTTTCCCCAGCTCCG---TCCGCTGAA
GCGCAGGCGCAGGCGCCGGCAGCAGCTCCGTCTCTG------------------------
ACACTTGATTTCACCAAGCCGGGTGCTGTT---TTCGGTAAG------GATGGGGGC---
------GAGAAGATGGGTAAAGAGGGGTTCAGTTTATCGGCGGCGTCCGGGAACTCGTCT
TCGACCTTTTTGTCCTCC---ATTACG---GGGGAAGGAAGCGTTTCCAACGGAAAAGGT
GGTCCGTCGATGTTTCTT------------GCGCCGGCGATCTCCGCCGGAAAACCGCCG
CTCTCCGGC------------AAAAGGTGTCTGGAGCACGGGCATTCCGATAGCATGTCC
GGGAAAACC------TCTGGCTAT------------------ACCCGGTGTCACTGC---
AAAAAGAGGAAATCCAGGGTGAAGAGGACTATCAGAGTTCCGGCGATAAGCTCGAAGGTC
GCCGATATCCCGGCGGACGAGTACTCGTGGAGAAAATACGGTCAGAAGCCAATCAAGGGC
TCGCCATACCCACGGGGTTACTACAAGTGCAGTACGGTGAGGGGTTGCCCGGCTAGGAAG
CACGTGGAGAGGGCAACCGATGATCCAACGATGCTGATAGTGACGTACGAGGGGGAGCAC
AGGCACACGCAGGGCGCGATGCAGGAGATCCCTGCCCCAGGCGCAACACCGGCCCAGTTA
GTGGTGTTCGAGTCATCA------
>gnl_Stras_v2.0_SGA_v2.0_scaffold14T06981
ATGGCGGTCGAGTTGATGCCTGGATAC------------------AACTTGGCGTCTAAA
ATGGAAGTGACCGACGCCCGTGAGGCGGGGGCCGCCGGCCTGAGGAGCGTCGAGAAACTC
ATCAGACTGTTTTCTCCGGCAGCCACCAAC------------------------------
------------CAGATCGCCGCCGGAGACTACCGGGCAGCTGCCGACGCCGCTGTCTGC
GAGTTCAAGAAATTCATCTCCCTCCTCGACCGGACCCGCGCCGGCCACGCCCGGTTCCGC
CGAGGACCGGTCTCGAACCCGGTTCCG---------GTTGCCGAA------CCGCCCGGT
---------------------------------CCATCGGCC---CCGGCCGTGAAAACC
GAA---------------------------GAGAGCGGC---------CACGGCTCCAGG
ACTCACTGCCCGGCGCCGGCGCAGCGG---------------------------------
------------CTGCCGCCGCTGCCG---------------------------------
---------GCGGCGAAAACAGGGCAGATC---GAGCGGAGG------GAGACGTCCACA
ACCATC------------------AGCTTCGCG------------------TCGCCGGCG
GCTTCGTTCGTGTCGTCT---CTGACGGCGGGGGGAACGGACAGCCTGCAGCCGTCGATG
ACGTCGTCGGGGTTCCAGATCACGAACCTATCGCAGGCGTCGTCCGCCGGCCGGCCGCCG
CTGTCCACGTCGTCGTTCAAGAGGAAGTGCAGCTCCACGGACGAC---------GCCGGC
GGGAGCTGCGGC---GGCGGGTCG------------------TCCCGCTGCCACTGTCCT
AAGAAAAGGAAATCGAGGTTGAAGAAGGTAGTGAGAGTGCCGGCAATAAGCATGAAAATG
GCAGATATTCCACCGGACGACTACTCTTGGAGAAAGTACGGTCAAAAGCCAATCAAGGGC
TCACCACATCCTAGGGGTTACTACAAATGCAGTAGCGTGAGAGGGTGCCCAGCCCGAAAG
CATGTTGAACGGGCTTTGGACGACCCGACTATGCTAATCGTAACTTATGAAGGAGAACAC
AATCATGCACTCTCCCGTACAGAATCACCT---------------------------GCA
CTAGTCCTTGAATCATCT------
>gnl_Stras_v2.0_SGA_v2.0_scaffold15T07352
ATGGCCGTTGAGCTCATGATGAACTGCAGAAAC---------ACCAGCTTCACCCCGCCG
CCGGAGGAGAAAGCCGCCGCCGAGGAAGCCGCCTCCGGCCTCCAGAACGTCCAGGAGCTC
CTCCGCCTCTTCTCCCCTCAGCCGCCCCGC------------------------------
TCCCCCGACGGAGGATCCACCGCCTCCGACTACGCAGCCGTGGCCGGCGCGGCGGTGAGC
AAGTTCGAGAGGGTCATCTCCCTCCTCGGCCGGACTCGGACCGGACACGCCCGGTTCAGG
CGGGCCCCGACCGCCTCGTCCCCGAGC---------TCCGTGCTC------CCCCGCAAA
---------------------------ATTACCGAGCTGCCC------------------
------------------------CCGCCGGAGGCGGGC---------GGCTACGGCAGG
GTCTACTGCCCGACACCGATCCAGCAG---------------------------------
------------GTCCCGCCGCCGGACTAC------------------------------
------------------------------CGCCACCGCCAG------CCGGGGCCTAAG
GCGATC------------------AGCTTCTCTTACTCA---------------CGCGCC
AACTCGTTC---TCGTCG---CTGACCGGCGGCGACGCC---------------------
---------------------------------------------GCTGGAAAGCCGCCG
CTGTCCTCGTCGTCGTTCAAGAGGAAGTGCGGTTCCGAGAGCGCC------GGCGCCTCC
GGCAAGTGCGGG---TCGTCGTCC------------------AGCCGCTGCCACTGCTCC
AAGAGAAGGAAGCTGAGGTTGAAGAGAGTTGTTATGGTGCCGGCGATAAGCTCGAAGATG
GCCGATATCCCGCCGGACGACTACTCGTGGAGGAAGTACGGACAGAAGCCCATCAAAGGT
TCCCCACATCCTAGGGGCTACTACAAGTGCAGCAGTGTGAGAGGCTGCCCGGCTCGAAAG
CACGTGGAGAAGGCCATCGATAACCCGACTATGCTCATCGTAACCTATGAAGGAGAACAC
AATCACGCGCTCTCTAACGCAGAAACTTCG------------------------AGCGCA
ATGATTCTAGAATCTTCC------
>gnl_Theca_v1.1_Thecc1EG036832t1
ATGGCGGTGGATCTGATC---------------------------AGTTTTCCGAAGATG
GATGATCAGAAGGCCATACAAGAGGCTGCATCGCAAGGCTTGAAGAGCATGGAGCACCTG
ATCTGCCTCCTTTCTCACCAGTCA------------------------------------
------------------AACCAAGTCGACTGCACGGACCTGGCCGACATCACCGTCTCT
AAGTTCAAGAAGGTCATCTCGCTTCTC------AACAGGACCGGTCACGCCCGGTTCAGA
CGAGGACCGATTCAGTCCTCATCTTCC---------TCGTCTTCCCCA---------TCA
TCATCCTCT------GCTGCTCTATAT---------GTTCCTAATTCCCAC---------
---------------------------------------------AAGACTCGGGCTCTA
ACTCCGGCTCCGGCGCCAGTCGCTGCTCCGGTGATC------------------ACTCCC
---GCTAGTTTCGTCCAATCGCAGCCACACAGTTTG------------------------
ACGCTCGACTTTACAAAACCTAGTTTGTTC---AGCTCCAAC------ACTAAAAGCACT
GAG---TTGGAGTTCACAAAAGAAAGCTTCAGC---------------GTTTCGTCGAAC
TCTTCGTTTATGTCTTCTGCCATCACC---GGAGACGGCAGCGTTTCCAACGGGAAGCAG
GGATCCTCTCTATTCTTG------GCGCCGGCACCGGCCGTTTCCGCGGGAAAACCACCG
CTCTCCTCGGCTCCGTACAAGAAGAGGTGCCACGAACACGACCACTCCGAGGACGTATCC
GGCAAGTTC------TCCGTATCCGGC------------AACGGCAAGTGCCATTGCTCA
AAGCGAAGGAAGAATCGTGTGAAAAAAGTTATCAGAGTTCCAGCGATCAGTTCGAAGATC
GCCGATATTCCACCGGACGAATTTTCCTGGAGGAAGTACGGGCAAAAGCCGATCAAGGGC
TCACCGTACCCACGGGGATATTACAAGTGCAGTACCATCAGAGGATGCCCAGCGAGGAAA
CACGTGGAGCGAGCCCCGGATGATCCGGCTATGTTGATCGTAACTTACGAAGGGGAGCAC
CGCCACTCTCAACCCGCGATGCAGGACAAC------------GTGGCTCCTGGGGTGGGA
CTGGTCTTCGAGTCAACG------
>gnl_Theca_v1.1_Thecc1EG000680t1
ATGGCCGTGGAGCTCATGATGAGTTACAGGAAC------AGCAACAGCTTCACAACCAAA
ATGGAAGAAAACGCAGTCCAAGAA---GCAGCTTCCGGGCTGGAAAGTGTTGAGAAACTC
ATCAGGTTGCTTTCCCAAACCCAGCAGCAACAGCAACAAAACCAATCTTCTTCGAGCTCA
ACAAGATCCTCCCTGGATTTAGATATGGACTGCAAAGCTGCAGCTGACGTTGCTGTTTCA
AAGTTCAAGAAAGTTATCTCTCTTCTGGGTCGAACCAGAACTGGACATGCTCGCTTTCGG
AGAGCCCCTGTAGCGCCCCCAGCTGCT---------ACAAATACTACAACTCCTGTTAGC
---------------------------CAAAACCAAGCA---------------------
------------------------------AATCAAGAG---------CTTGAAACTAAG
GTTTATTATGCAACGCCGATCCAGCAG---------------------------------
------------ATTCCACCACCGGTTACT------ACTCATCATCAT---------CAG
GATTTTTTAACGGTGAAAAGTGGGGTTTTA---GAGAGGAAA------GATTCATCAACA
ACCATC------------------AATTTTTCATATTCT------------TCCGCTGGG
AATTCGTTTATGTCATCT---TTGACC---GGCGATACTGATAGCAAGCAGCCATCTTCA
---TCGTCTGCGTTTCAAATTACTAATCTTTCTCAGGTTTCCTCAGCTGGGAAGCCTCCT
TTGTCTTCCTCTTCTTTTAAGAGGAAGTGTAGCTCGGAGAACTTG---------GGTTCT
GGCAAGTGCAGT---GGCTCTTCT------------------GGTCGCTGCCATTGCTCT
AAGAAAAGAAAGCTGAGATCGAAAAGGGTTGTAAGAGTTCCAGCAATAAGCCTGAAGATG
GCTGATATTCCACCTGATGATTACTCGTGGAGGAAGTACGGTCAAAAACCAATCAAGGGA
TCTCCACATCCAAGAGGTTACTATAAGTGCAGTAGCGTGAGAGGATGTCCAGCTCGCAAA
CATGTGGAAAGGGCTTTAGATGATCCATCGATGCTAATAGTTACCTATGAAGGCGAACAT
AACCATCCTCTCTCTCTTGCGGAAACC---------------------------TCCAGT
CTCATCCTGGAATCTTCT------
>gnl_Theca_v1.1_Thecc1EG033777t1
ATGGCTGTGGAATTGATGATGGGATATCGTGGT---------GATAGTTTTGCAGGGAAA
ATGGAGGAAAATGCTTTGAGAGAAGCTGCAACTGCTGGAATTCAAGGTGTTGAAGAATTG
ATAAGGTTGATGTCTAACAGTCAACAGCTCTACAATCAGGATGCTTCGTTTAAAACTTCT
TCTCCTTCAGGTCCAGAGCCAGCCATGGAAATCCAAGCTGTTACAGATAAGACTGTTAAT
TCCTTCAAGAAGGTTATTTCTTTACTTGGTCGACCGAGAACTGGCCATGCTCGATTTAGA
CGTGCTCCTCTTACTTCTCTCCAACAA---------GAAGAGAAGCAACAG---------
------CAATTACAACAACCTCGGCAGAAGATCCAAGAGTCA---GGGACTTGTTCTGTT
------------------CAAGTAAACAAAGATCAGGTG---------TCTGCTTTCAAG
CCTTTTTGTCCAACCCCAGGTCATAGG---------------------------------
------------TTGCCTCCTTTGCCTCAT------AATCACCACCAA---AAAAGCAGT
CCTCTTTTGGTGGCAAGGAGTGGTCTTTTG---GAGAGAAAT------GAAGCGCCTACT
ACTATC------------------AATTTCACATCTTCT---CCCCCTTTGTCTGCTGGG
AATTCTTTTATATCTTCA---TTGACA---GGGGATACTGATAGCATGCAGCCATCTTTC
---TCTTCTGGGTTCCAATTTACTAGTCCTTCGCATGTACCTTCTTCTGGTAAACCTCCT
TTG---TCTTCCTCTCTGAAAAGGAAGTGCAATTCCGTGGATGAT---------GCTGCT
CTCAAGTGTGGG---TCAGCATCT------------------GGCCGTTGCCACTGCTCC
AAGAAAAGGAAATCGAGAGTGAAGAGAGTGATTAGAGTTCCAGCTATTAGCAACAAGATG
GCTGATATTCCTCCTGATGATTTTTCCTGGAGAAAGTATGGCCAGAAACCAATCAAGGGT
TCTCCTCATCCAAGGGGCTATTACAAGTGTAGCAGCGTGAGGGGCTGCCCTGCAAGGAAA
CATGTGGAACGAGCTGTAGACGATCCGAGAATGCTAATTGTAACATATGAAGGAGATCAC
AATCACAGCCACAACATCACGGATGCGCCG------------------------GCGGCC
GTGGTCCTGGAGTCATCT------
>gnl_Utrgi_v4.1_Scf00242.g13595.t1
ATGGCGGTGGAGATGATG---------------------------GGATACTCGGATCGG
AGCGAGGAGATGGCGATTCAGGAGGCGGCGGCGGCGGGATTGAAGTCTATGGAGCATCTG
ATTAGAACGGTGTCGCAACAGAATCAG---------------------------------
---------------------CAGGCGGATTGCAGAGAGATTGCGGATTTCACGGTTTCC
AGGTTCAAGAAAGTGATCTCGATTCTT------GACCGGGCCGGTCACGCACGGTTCCGA
CGTGGCCCGGTTCAGCCACGGCTGTCG---------GTGCCGCCGGTG------------
---------------------------GTGGTGCACAACCCT------------------
------------------------------------------------------------
------GCTCCTCAGCCTTTTCATCCT---------------------------CCGAAG
ACGGGCGTGTTTTCTCTCTCAACTGCGCAGCCGTTA------------------------
ACTCTTGATTTTACGAAGCCGGTGGCTTTG---TTTAGGAAA------------------
------GGGGGAGCAGGAAACGAGGTGTTTACTTTGTCGACAGCGTCTGGTAATTCCTCA
TCGACGTTTGTTTCGTCG---ATCACT---GGCGAAGGAAGCGTTTCTAACGGGAAGGTC
GGC------GCGTTTTCA---------------------ACACCTATCGGAAAGTCCCCT
CTCTCCGGCTCG---GGCTCAAAGAGATGTCGTGAGCATGAACTTTCTGATAACATCTCC
GGCAAAAAC------TCCAACTCC------------------TCAAGGTGTAACTGC---
AAAAAGAGAAAATCGAGGGTGAAACGGAGCATCAAAGTTCCGGCAATCAGCTCCAAAATC
GCTGATATTCCACCGGATGAATATTCATGGAGAAAGTACGGACAGAAGCCCATCAAAGGA
TCGCCATACCCGCGAGGTTACTACAAGTGCAGCACCGTAAGAGGCTGTCCGGCCCGAAAA
CACGTGGAGCGCGCGACAGACGATCGGAATATGTTGATCGTGACGTACGAGGGCGAGCAC
CATCATTCGCATCCGGCGATCCAGGAGATCCCCGATATCGCCGCGGTGCCCCCGCACCTC
GTCGTTTTCGAGTCTTCC------
>gnl_Utrgi_v4.1_Scf00019.g2683.t1
ATGGCGGTGGAGTTGTTG---------------------------AGTTACGCGAATCGC
AGTGATCACGTTGCGGTTCAGGAAGCGGCGATGGCGGGATTGAAGTCTATGGAGCATTTG
ATTCGTACGCTTTCTCGTCAGAATCAG---------------------------------
---------------------GCTGTTGATTGCAGGGAGATGACGGATTTCACGGTTTCC
AAGTTCAAGAAGGTGATTTCGATTCTT------GATCGGAAGGGTCACGCACGGTTTCGC
CATGGGCCGGTTCTGTCGGCGCAGGTT---------TCGTCGGTT---------------
---------------------------------------CCT------------------
---------------------------------------------------------GTG
GTGAAAGAGCCCCCGTCGTTGAGTCCA---AACCTTTCTGGGCAG---------TGTCCT
------TTACCGGAGGCGGCGACCCCGCAGCGGCTG------------------------
GCTTTCGATTTTACGAAACCTAGCGGGGGG---TTTAATAAA------GAAGAGGGTGTT
GAG------GCGAAAGGGAAAGAGATGCTTAGTTTGTCG------TCTGGGAACTCGTCG
TCGGCGTTCGTTTCGACG---TTTTCC---GGCGAAGGGAGTGTTTCTAATGGAAAGGGT
---------ATATTCTTA------ACCACGGCGCCTGCTATTTCTGCCGGAAAGCCGCCG
CTCTCCGTC------------AAAAGGTGCCGCGAACATGACGCATCTGAT---------
AGCAAAACT------CCCGGCGGA------------------AACAGCTGCCACTGC---
AAAAAGAGGAAATCAAAATCGAGAAAAACGATAAGAGTTCCTGCAATTAGCCCAAAAATC
GCCGATATTCCTCAAGATGAACACTCCTGGAGAAAGTACGGACAAAAGCCCATCAAGGGC
TCACCATACCCAAGAGGGTACTACAAGTGCAGTACCGTGAGAGGATGCCCCGCGAGGAAG
CACGTAGAGAGAGCGTCAGATGATCCCAATATGCTGATAGTCACTTACGAAGGTGACCAT
CTGCACTCACAAGACATTGTTTCAGACGGA---------GGAGGAGCTCCGGCCCAGCTG
GTG---------------------
>gnl_Utrgi_v4.1_Scf00127.g9778.t1
ATGGCGGTGGAGCTCCTTTCCGGTTGCCGGAGC---------AGGAGCCTCGTCTCTCAG
------------CCGGATCAGGAACCGGCGCTTCCCGATTTACGGCGAGTGGACAATCTC
ATCAGCTTCTTCTCTTCCCAGGAGGGCAGT------------------------------
------------CACGCTCCCGCGGCTGGGATGATGGGGGACGACGGAGCGGCGGTGGAT
AGGTGTAAGAGCACGTATTCGGTGTTGAACCGGAATCGAACCGGACACGCGCGGTTCAGG
AGGGGACCGGTGAACGCTTCGGATTCG---------TCTACTTGCCTC------------
------------------------------------------------------GAATCC
GAGGTTGCAGGA------GGAGGAGGAGGTGAAAGGGAG---------TTTGATAGGAAA
ATCTACTGTCCTACTCCGATTCAGCAG---------------------------------
------------GTGGCGCCGCTGGATTATCATCTG------------------------
---------------AAATTGGGGGGCGATTTCAAGGAATCG------CCGAAATCGGAG
TCGATT------------------AGGCTCTCCTACTCG---CCTGAGCCTTCTAGAGCG
ACCTCCTTCGTCTCTGGC---CGTGAA---ACAGAGAAC------------GGAAAGCAG
CTGACCTCCGGTTTCCCA---------------------AGCTCCGTCGTTGGTCCG---
---GCGGTTTCAGCTGTCAAGAAACGGTGCAGCCTTTCGGAGAAC---------------
GCAAAATGCAGC---GGCTCCTCT------------------TGCCGGTGCCACTGCTCG
AAAAGAAGAAAGATGAGAGTGAAGAGGGCAATTAGGGTTCCAGCGATTAGCATGAAAATG
GCCGACATTCCCCCGGACGATTACTCCTGGAGGAAGTACGGTCAAAAGCCCATCAAAGGT
TCTCCACATCCCAGAGGTTACTACAAGTGCAGCAGCGTGAGGGGCTGTCCCGCAAGGAAG
CACGTCGAGCGGGCTCTCGACGATCCCAAGATGCTAATCGTGACATATGAAGGGGAGCAC
AACCACACCATGACAGAAACA---------------------------------AACTCG
ATGGTTCTCGAATCCTCC------
>gnl_Utrgi_v4.1_Scf01265.g24353.t1
ATGGCTGTTGAGTTCGTTTCCGGTTAC------------------CATTTAGCTTCCAAA
TCGGAAGACGCTGCCGCCAGGGAAGCCGCCGCCGCGGGACTGCATAGCGTCGAGAAGCTT
ATCCGGTTGCTTTCTAATTCTCACCCAAATTTTCATGAACAG------------------
------------ACCATTGATTCCGGCGATTACGTCGCCGCGGCGGATGCGGCCGTCAAC
AACTTGAAAAAATTCATTTCCCTCATCGATCGCGGTCGTACCGGACACGCACGCTTCCGG
CGCCGCCCTGTTTCCAATTCTTCAAGT---------TCCGACATCCTGGGACCGGGCTGC
------------------------------------------------------------
------------------AAGACGGAGGATGAACCCGTG---------AAAACTCCGAAA
ATCTATTGCCCTACCCCGATTCAGCGG---------------------------------
------------TTACCCGCTTTGCCCCTC------CCTTACCAGAAA------------
------------------------CAGATC---GAACGGAAA------GAGTCGTCCACG
ACTATA------------------AACTTCGCTCCTCCC------------TCGGCGGAG
GTGTCGATGATG------------------------------------------------
---TCTTCTGGTTTTCAGAATACGAATCTCTCC------------------CGCCCACCC
CTG------TCCTCCTTCAAGAGAAAGTGCAATTCCATGGATGAC---------GTCTCC
GGCAAGTGCAGT---GGCGGCGCG------------------TCCCGTTGCCACTGCCCC
AAAAAAAGGAAATCAAGAATGAAGAGAGTAATCAGAGTCCCTGCGATAAGCATGAAAATG
GCTGATATCCCACCAGACGATTACTCCTGGAGGAAATACGGTCAAAAACCCATCAAAGGC
TCACCGCATCCAAGGGGATACTACAAATGCAGCAGCGTACGAGGATGCCCGGCCCGGAAG
CACGTGGAGCGGGCATTGGATGACCCAGTGATGCTTATCGTGACCTACGAAGGAGAGCAC
AACCACGGCCTTACCTTGTCGGAATCTCCG------------------------GCGACC
GTGGTTTTGGAATCGTGT------
>gnl_Utrgi_v4.1_Scf00632.g20277.t1
ATGGCGGTGGAGCTCCTTTCCGCGTGCGGGAGC---------AGGACCCTCGTCTCG---
------------GCGGATCTAGAG---------CCCGATTTCCGC---------AATCTC
ATAAGGCTCTTCTCTTCCCAGGAGAATAGG------------------------------
------------CGCTCG------------ATGATGGGCGGCGACGAGGCTGCGGTTGTT
GGGTCGAGGAACGTG---------------GCGAATCGGACTGGACACGCGCGGTTCAGG
AGGGGACCGGTGAGAGATCCGGCCGGG---------TGTGATTTGTCT------------
---------------------------------------------ACTTGCCCCGAATCT
GAGGTT---GGG------GGAGGAGGTGGTGAAAGGGAG---GCCGCGTATGATCGGAAA
ATCTACTGCCCTACTCCGATTCAGCAG---------------------------------
------------GTGCCGCCGCTGGATTAT---------------CAT------------
------------CTGCAATTGGGGGATAATTTCAAGGAGTCG------ACGAAATCGGAG
ACGATT------------------AGCTTCCCTTACTCG---CTTGAAACTTCTAGAGCG
ACCTCATTCATCTCCGCC---CGTGAA---ACGGGGGGCAATAACCAGCGGATCCAGTCT
---TTTTCCTGTTTCCCG---------------------AACCCCGTCGTTAGTCCG---
---ACGGTTTCAGCTGGCAAGAGACGGTGCAGCTTCTCGGAAAAC---------------
GCCACTTGCAGC---GGGTCCTCT------------------TGCCGCTGCCACTGCTCG
AAAAAAAGAAAGATGAGAGTGAAGAGGGCAATTAGGGTTCCGGCCATTAGCATGAAAATG
GCCAACATTCCGCCGGACGATTACTCCTGGAGGAAGTACGGCCAGAAGCCCATCAAAGGC
TCTCCCCACCCCAGG---------------------------------------------
------------------------ATACGGATACTGGAGATCAGCAAGGAGTCCGAGAAT
GTTCATTACTGCACTTGCCTTATAACTGGG------------------------CCGCCC
CTGTACTTGCACTCTAATGTG---
>gnl_Utrgi_v4.1_Scf00434.g17615.t1
ATGGCGCTGGACTTGCTG---------------------------GGTTACCCTGATAGG
AGTGATCGGATTGCGATTCAGGAAGAGGCGATGGCGGGGCTGAAGTCGATGGAGCATTTG
ATTCGTACGGTTTCTCATCAGAGCCAG---------------------------------
------------------GCTGGTGTTGATTGTAGGGAGATGGCGGATTTCACGGTTTCC
AAGTTCAAGAAGGTGATTTCGATTCTT------GATCGGACGGGCCACGCTCGGTTCCGC
CGGGGCCCGGTTCAGTCGCCGGCTCCG---------GAGGTGAGACAG------------
------------------------------------------------------------
------------------------------------------------------------
------------GTGCCGTTGAATCTG---AACCTGTCCCCGCCC---------TCTGAG
---GTACCGGAGACGACGACGACGACGCAGCGGTTG------------------------
ACTATTGATTTTACGAAACCTAGCGGTGGG---GTTAGTAAA---------GAAGGGGTA
GAG------GTGAAGGGCAAGGAGTTGTTTAGTTTGTCC------TCTGGGAACTCGTCC
TCGACGTTTGTCTCGACT---ATTACC---GGCGAAGGAAGCGTTTCTAATGGGAAGGGC
---------ATGTTTTTA------ACCGTTGCGCCGGCTGTTTCCGCCGGCAAGCCACCG
CTCTCTGGT------------AAAAGGTGCCGCGAACATGACCTTTCTGAT---------
---------------AGCAAATCT------------------TCCAGATGCCACTGC---
AAAAAAAGGAAATCGAAAGCACGAAGAACGATAAGAGTTCCCGCAATCAGCTCCAAAATC
GCCGATATTCCTCAAGATGAATATTCCTGGAGAAAATACGGACAAAAGCCCATCAAAGGC
TCTCCATATCCAAGGGGGTATTACAAGTGCAGCACAGTGAGAGGATGCCCGGCGAGGAAG
CACGTAGAGAGGGCAACAGATGATCCGAAGATGTTGATAATTACTTACGAAGGCGACCAC
CGACATACACCAGACACTATTCCAGACGGC------------GGAGCTCCGCCGCAACTG
GTGGTGTTCGAATCTTCT------
>gnl_Utrgi_v4.1_Scf00504.g18726.t1
ATGGCGGTGGAGTTGCTG---------------------------GGCTACGCGAATCGG
AGTGAGCAGATGGCGATTCAGGAGGCGGCGACGGCAGGATTGAAATCGATGGAGCATCTG
ATTACGACGGTTTCTCAACAGAATCGG---------------------------------
---------------------CATGTGGATTGCAGAGAGGTTACGGATTTTACGGTTTCG
AAGTTCAAGAAAGTGATCTCGATTCTT------GACCGGGCCGGTCACGCGCGGTTCCGC
CGCGGGCCGGTTCAACACCGGGCGGCG---------GTGTCGGCGGCTGCG---------
---------------------------ATGGTGCATAATCCT------------------
------------------------------------------------------------
------GTTCCTCAGCCTCCTCCTACT---------------------------GCTCCG
ATGGGTTTATTTTCTCTATCGGCCGCGCAGCCGTTG------------------------
ACTCTCGATTTTACGAAACCGGGGGCTTTG---TTTAGGAAA------------------
------GTGGGGACGGCCAAAGAGTTGTTTACTTTGTCGACGGCTTCTGGTAACTCCTCA
TCGACGTTCGTTTCATCT---ATTACC---GGCGAAGGGAGCGTTTCTAATGGGAAGGAC
ACC------GCATTTCTA---------------------ACACCCGTCGGGAAATCTCCT
CTCTCCGGATCC---GGCTATAAGAGATGTCGTGAGCACGAATTCTCGGATGATATCTCC
GGTAAAAAT------TCCAACGCC------------------TCAAAATGTCACTGC---
AAAAAGAGAAAATCGAGGGTGAAACGGAGTATCAGAGTTCCGGCAATCAGCCCAAAAATC
GCCGACATCCCACCGGATGAATACTCGTGGAGAAAGTACGGACAGAAACCCATCAAAGGA
TCCCCATACCCACGGGGATACTACAAGTGCAGCACCGTGAGAGGGTGTCCAGCGAGGAAA
CACGTGGAGCGGGCTATGGACGATCCGAATATGCTGATCGTGACGTACGAAGGCGAGCAC
CACCACACACAACCGGCGATGCAGGAGATCTCCGATGCCGCGGCGGTGCCACCTCACCTC
GTCGTATTTGAGTCTTCT------
>gnl_Vitvi_Genoscope.12X_GSVIVT01009441001
ATGGCAGTGGAGCTGATGATGGGGTACGCCAAC---------GATAGTTTTGCAGCAAAA
ATGGAAGATAATGCTCTCCAGGAAGCTGCGTCTGCTGGGATCCAGAGCGTTGAGAAGCTT
GTAAAGTTGCTATCTCAATGCCAGCAACAG------------------------AAGCAG
ACCACAACCTCTCTGGAAATTGATATTGATTGCACGGCTGTTGCGGACATGGCCGTCACC
AAGTTCAAGAGGGTTATTTCGTTGCTGGATCGAACAAGAACTGGTCACGCTCGCTTCAGA
AGGGCTCCTTTGGTGCCTCCTCAACAG------------------------CCGCCCCAA
---------------------------GATACCGACACCCCA---GTTCCTGTTAGCCAT
CACCAG------------CCGGCTGAGGATAAACAAACC---------TCTGTTTCTAAG
ATTTATTGTCCAACTCCTGTTCATCCC---------------------------------
------------------------------------------------------------
---------------------------ATA---GAGAAGAAG------GAATCTATGACT
ACAATC------------------AATTTCACAACTTCT---CATTCAGTCTCTGCTCCC
AACTCTTTCGTATCATCG---TTAACG---GGAGACACCGAAAGCGTCCAACCGTCTTTA
---TCGTCTGGGTTTCATATTTCGAATCTATCACAGGTTTCATCTGCGGGTCGGCCTCCT
CTTTCCTCGTCTTCATTGAAGAGAAAGTGCAGTTCAATGGACGAC---------GCAGGT
GCCAAGTGCGGA---TCATCTTTT------------------GGGCGGTGTCATTGTTCT
AAGAAAAGGAAATTGAGAGTGAAGAGAGTGGTCAGAGTTCCTGCAATAAGCACCAAGATG
GCTGATATTCCACCGGATGATTTTTCTTGGAGAAAGTATGGTCAGAAACCTATCAAAGGT
TCTCCGCATCCAAGGGGATATTACAAGTGCAGTAGCGTGAGAGGGTGCCCCGCACGCAAA
CACGTGGAACGGGCTCTCGACGATCCGACGGTGCTGACTGTCACCTATGAAGGCGATCAC
AACCACTCTCAATCAATTACGGACGCTACT------------------------GCAGCT
CTCGTTCTCGAATCATCC------
>gnl_Vitvi_Genoscope.12X_GSVIVT01022067001
ATGGCTGTGGAGCTGATGATGGGTTACAGAAAC---------GATGGTTTTGCCGACAAA
ATGGAGGAGAACGCTGTGCAGGAA---GCCGCTGCTGGGCTGGAAAGCGTCGAGAAGCTG
ATAAGGTTGCTGTCTCATGATGGATTGCAG------------------------------
------------------------------------------------------------
---------------------------------GGCCGTGGCGGATGTCGCCGTTTCCAA
GAAGGTGATTTCTCTTCTGGGTCGGAC---------------------------------
------------------------------------------------------------
------------------CAGAACCGGTCACGCTCGGTT------CAGGAGGGCTCCTTT
GTCCTCTCCTCCCAACCAAAGCGAGGA---------------------------------
---------ATC------------------------------------------------
---------ACAGGGCGGAATGGTGTGATC---GATCGTAAA------GATTCGACGACC
ACCATC------------------AATTTCTCATACTCT---TCGGCGATTTCCGGTGCG
AATTCGTTTATGTCGTCG---CTGACT---GGCGATACTGATAGCAAGCAACCCTCATCG
---TCGTCGGCTTTTCAGATTACGAATCTGTCTCAGGTTTCGTCGGTGGGAAGGCCGCCG
CTGTCTTCTTCGTCCATGAAAAGGAAGTGCAGTTCGTCGGACAAT------CCCGGCTCC
GGCAAGTGCGGT---GGGTCCTCT------------------GGCCGGTGCCATTGTTTG
AAGAGAAGAAAGATGAAATTGAAGAGGGTGGTTAGAGTTCCGGCAATAAGCATGAAAATG
GCCGATATTCCACCAGATGATTTCTCTTGGAGGAAGTACGGACAGAAACCAATAAAAGGA
TCTCCACATCCAAGGGGCTACTACAAGTGCAGTAGCGTGAGAGGTTGCCCAGCACGCAAA
CATGTAGAGAGAGCTCTGGACGACCCAAAGATGCTGATTGTCACCTACGAAGGCGAGCAC
AACCACTCTCTCTCCGTCGCAGAAGCC---------------------------GCTGGT
CTCATCCTAGAATCTTCT------
>gnl_Vitvi_Genoscope.12X_GSVIVT01029265001
ATGGCCGTCGATTTTCTA---------------------------GGATTCTCCAAGATG
GACGAGCAGATGGCTATCCAGGAAGCCGCATCGGCCGGTTTGAAGAGCATGGAGCACCTG
ATCCTCCTCTTGAATCATCACCATCCTCAA------------------------------
------TCTCAGCAAATCAACCACTTCGATTGCAGAGAAATCACCGATTTCACAGTTTCC
AAGTTCAAGCAAGTCATTTCCATCCTG------AACCGGACCGGCCACGCCCGGTTCCGT
CGCGGTCCGGTTACTTCTTCTCCTTCT---------------------------------
------------------------------------------------------------
------------------------------------------------------------
------------CACCCATTTCATTCG---------------------------------
------------------------------------------------------------
AACCTGATTCTATCTAAGCCTGATCCGCTC---AAATCGGAA---GGC------------
------------------------AACGCTAGC------------GTGTCGTCGACGACT
TCGTCTTTCTTGTCGTCG---ATCACC---GGAGACGGCAGCGTGTCGAACGGAAAATTA
GGGACTCCTCTGTTCGCACCT---CCTCCGGCTCCGGCGGTTTCCGCCGGTAAACCGCCT
CTTTCGTCGTCT---CAACGGAGGAAATGTCATGAGCATGGATCCTCCGACAACATCTCC
GGAAAACTC------TCTGTTTCC------------------GGCCGCTGCCATTGCTCG
AAAAGAAGGAAAAATCGTGTGAAGAGGACGATCAGAGTTCCTGCGATAAGCTCGAAGATC
GCCGATATTCCCGCCGACGAGTACTCTTGGAGAAAGTACGGTCAGAAGCCGATCAAGGGC
TCACCATACCCACGAGGCTACTACAAATGTAGCAGCGTGAGAGGCTGCCCAGCGAGAAAA
CACGTGGAGCGCGCACCAGACGATCCGGCGATGCTCATCGTCACCTACGAGGGAGAGCAC
CGCCACTCTCAAACTCCGGCA---------------------------CCGGCCGGTGGG
CTCATGTTCCCATCAACC------
>gnl_Vitvi_Genoscope.12X_GSVIVT01033188001
ATGGCGGTTGAGCTTCTA---------------------------GGGTTTTCCAAAATG
GATGAGCAGATCGCGATTCAAGATGCGGCTTCGGCTGGATTGAAGAGCATGGAGCATCTG
ATCCGCATGCTGTCTCATCAGACCAATCAA------------------------------
------AACCACAACATGAATCAGCTCGATTGCAGGGAAATCACAGATTACACCGTTTCC
AAGTTCAAGAAGGTCATTTCCATCTTG------AACCGTACCGGCCACGCCCGCTTCCGC
CGCGGACCGGTTTCTTCTTCTGATTCT---------CCCTCTAGC---------------
------------------------------------------------------------
------------------------------------------------------------
------------GATCCT------------------------------------------
------------------------------------------------------------
------------------------------------------------------------
------------------------------TCG---------------TCCGCGACAAAT
TCGTCATTTATGTCGTCG---ATCACC---GGAGACGGCAGTGTTTCTAACGGAAAGCAG
GGGTCATCTCTGTTTCTA------GCTCCAGCGCCGGCCGTTTCTGCCGGTAAACCTCCT
CTCTCATCTTCT---TGCCGGAAGAGATGCCACGAGCATGATCATTCCGATGATATATCC
GGAAAGTAC------TCCAGCTCC------------------GGCCGTTGCCATTGCTCT
AAAAGAAGGAGATCTCGGGTGAAGAAAACTATTAGAGTGCCAGCAATCAGTTCGAAAATC
GCCGATATTCCTGCGGACGAGTACTCGTGGAGAAAGTACGGCCAGAAGCCAATCAAGGGC
TCACCATACCCACGTGGTTATTACAAGTGCAGTAGCATGAGAGGGTGTCCCGCTAGGAAA
CACGTGGAGCGGGCCTCAGATGATCCAGCGATGCTGATCGTGACGTACGAGGGGGAGCAC
TCTCACTCACAGGTCGCGATGCAGGAGATG---------ATACCCCACGGAGGAGTGGGC
TTGGTGTTCGAGTCAACT------
>Frave_08720-v1.0-hybrid.t2
ATGGCGGTGGAGATGATG---------------------------AGCTTTCCGAAGATG
GAAGACCAGAAGGCGATCCAGGAGGCCGCATCGCAAGGCTTGAAGAGCATGGAGCATCTG
ATCCGTTACCTCTCCCACCAGCAACAGACT------------------------------
------AACCAAGCCTCCTCTCGCCTCGACTGCACCGACCTCACCGACCACACCGTCTCC
AAGTTCAAAAAGGTCATTTCCTTGCTG------AACCGGACCGGCCACGCCCGGTTCAGG
CGCGGACCGGTCGCGGTTCCGCCACATAATCAGTTGACTAACTCAAATCCCTCCACCTCT
TCCTCCTCC------GCCTCTCTCCCC---------TTCCCT------------------
---------------------------------------------CCCTCTCAGTCCCTC
AGCCTCGCTCCGGCGCCGGTC---------GCGATCATTCCTCCGGCGCCGGTGGCTCCG
GAGGCTAATTTT------------GCTCACTCCCTG------------------------
ACGCTGGATTTCACCCGGCCTAACGTGCTGACGTCATCGAAC------CCTAAGTGCACC
GACAACATCGAG---------------TTCAGC---------------GTCTCGTCCAGC
TCGTCGTTCATGTCGTCGGCCATCACC---GGCGACAACAGCGTCTCCAACGGCAAGCTC
GGCCTGTTCATGTCTCAG------AATCAGGCCCCTGCCGTCTCCGGCGCCAAGCCTCCG
CTCTCCACGGGGCCGTATAAGAAGCGGTGCCACGAGCACGATCACTCCGACGACGTCTCC
TGCAAGCTC------TCCGTGTCCGGATCCGCTTCCGGGTCGGGCAAGTGCCATTGCTCC
AAGAGAAGGAAAAATCGGGTGAAGAAAACAATCCGAGTGCCGGCGATTAGTTCAAAGATC
GCCGATATCCCGCCGGACGAGTACTCCTGGAGGAAGTACGGCCAGAAACCGATCAAAGGC
TCACCTTACCCAAGGGGTTATTACAAGTGCAGTACAGTGAGGGGGTGTCCGGCGAGGAAA
CATGTGGAGCGAGCGCCGGATGATCCAGCAATGCTGATCGTAACTTACGAAGGGGAGCAT
CGGCACGCACCGGAGAATATG------------------------AGCGGGGGAGTTGGG
TTGGTATTTGAGTCAGCC------
>Frave_09147-v1.0-hybrid.t1
ATGGCTGTGGAGCTCATGATGGGTTTG------------GTTGACAGCTTTGCAGCTAAA
ATGGAAGAGAATGACGTCAAGGAAGCAGCCTCCGCTGGGATACAGAGCGTCGAGAAATTC
ATAAGCTTAATGTCTTCTTCT---------------------------------------
---TCAGCCTCTGAAAGTGCTTCTTTAGAGTACAAAGCAGTTGCGGACATGGCCGTCGAT
AAGTTCAGGAAGGTCATTTCTTTGTTGGATAGAGGAAGAACCGGTCACGCTCGTTTTCGA
AGAGGTCCTGTAAATACTACCACTACA---------GCTACTGTTTCTTCTCCACAAGTT
TTAACCAGAACAGGGCAGCCTTCATTTCGGTGTCAAGATGCT---ACAAATTTGAAGACA
GAGCAA---------------------TCCCAATCCTCA---------TCTGCTTTCAAA
GTTTATTGTCCCAAGCCGGTTCTGCGG---------------------------------
------------TTACCGCCTCTGCCA---------------------------------
------------------------------------------------AAGAGTGGTACT
AGTTTC------------------AGTTTCACGGCTTCG---CCGGCGGTTTCGGGTTCG
AATTCTTTTATGTCCGGC---GACGGC---GAGACTACTACTACCCTGCAACACTCGATG
---TCGTCCGGGTTTCAATTGACGAACATGTCATCAGTGTCGTCTGCTGGTAAGCCTCCT
CTTCCTTCTTCTTCGTTCAAGAGGAAGTGTAATTCTGTGGATGAT------TCGACGGCT
ATGAGATGTGGC---TCGTCTTCT------------------TCAAGATGCCACTGTTCC
AAGAAAAGGAAATCAAGAGTGAAGAGAGTGACGAGAATCCCTGCTATCAGTACGAAAATG
GCTGACATCCCAGCTGATGAGTATTCTTGGCGGAAGTACGGCCAAAAACCAATCAAGGGT
TCCCCTCATCCAAGAGGGTATTACAAATGCAGCAGCCAAAGAGGGTGCCCAGCGCGAAAA
CACGTAGAGAGAGCTGTAGACGATCCGAGCATGCTGATCGTGACCTACGAAGGCGATCAC
AATCACTCCCAAGCTGTCACGGAGGCAATG------------------------GCAGCC
ATCGTCCTCGAATCGTCC------
>Frave_12308-v1.0-hybrid.t1
ATGGCAATTGATCTTGTT---------------------------AGGTTCTCCAAGATC
GACGATCGGACGGCCATGGAAGAAGCCGCCTCCGCCGGTTTGCAGAGCATGGAGCACCTT
ATCCGCGTCTTGTCAAGCCAAACCCCGTCT------------------------------
---------------CAGAACAACCTCGATTGCCGTGAAATCACCGACTTCACCGTCTCC
AAGTTCAAGCAGTTCATCTCCGTCTTG------AACCGGACCGGCCACGCCCGCTTCCGC
CGCGGACCGGCTAAGCAACCTAGTGAA---------CCGACAACCACCTAT---------
------------------------------------GCTCCT------------------
------------------------------------------------------------
------------CCACCT---------------------------------------CCT
---CCCAACCCGGTCCCACCAAAGTCTCAGACCACT------------------------
TCTTTTGAATCCAGAAATCCCAAA---------GCAAACAAA------ACCAATTCC---
------------AACTCCAAAGACTGCCTCACCTTGTCTCCACCC---ATGTCAACTACG
TCGTCGTTTCTTTCTTCCGTCACCACC---GGAGACGGCAGCATTTCGAACGGGAAAGTC
TTCTCATCAGCTGCCGTA------GCCCCGGCCCCGGCCTTCTCCGCCGGTAAGCCTCCG
CTCTCACAATCT---CACCGGAAACGCTGCCACGACGAG---------------CTGGCG
ACCAAAACT------ACATCCTCC------------------GGCCGATGCCATTGTTCT
AAGAGAAGAAAAACCAAGGTGAAGAGGACAGTCCGTGTGCCGGCGATTAGTTCCAAAATC
GCCGATATACCTTCCGACGAGTTTTCATGGAGGAAGTACGGCCAAAAGCCGATCAAGGGC
TCCCCTTACCCACGAGGCTATTATAAGTGTAGTAGCGTGCGAGGGTGCCCAGCGAGGAAA
CACGTGGAGCGCGCACAGGACGACCCCACCATGCTTATCGTTACCTACGAAGCCGAGCAC
CGTCACCCTCACCCG------CAGTCTAAC------TCAGTCCCCGCCGGTGTCGTGGGT
CTCGTGTTCCAGTCGTCT------
>Frave_35438-v2.0.a2-hybrid.t1
ATGGCCGTCGATTTCATG---GGCTATAGAAAC---------------TTCTCCGCCAAG
CTCGAAGAAAACGCCGTCCAGGAA---GCCGCCTCCGGCCTCGAGAGCGTCGAGAAGCTC
ATACGCCTGCTTTCGTCATCTTCTTCGTCATCCCAGCAGAAACAAGATAGTAATAATAAT
AACAAGTACCACCACTCCATGGACATGGACTGCACCGCCGTCGCCGACGCCGCCGTCTCC
AAGTTCAAGAAAGTCATTTCCCTCCTCGGCCGCACCCGCACCGGCCACGCCCGCTTCCGC
CGCGCCCCTCTGGGACCCACTCATGAC---------------------------------
------------------------------------------------------------
---------------------------------------------TCCTCCTCCACTAGG
GTCTACCATGCGACGCCGATCCAGCAG---------------------------------
------------ATCCCTCCGCCGCCGCCC------ATGCACCAC---------------
------------------------ATGGAGCAGGGGACTAAA------GACTCGTCAACC
ACTATT------------------AACTTCTCGTACTCC---------TCCGCTGCTACG
ACATCGTTTATGTCGTCG---TTGACT---GGCGACTCGGACAGCAAGCAGCCCATGTCG
---TCTTCCGCTTTCCAAATTACCAACATGTCCCAGGTCTCTTCCGCCGGAAAGCCGCCG
CTTTCTTCGGCTTCGTTGAAGCGCAAGTGCAGCTCCGACACCTTG---------GGCTCC
GGCAAATGCGGCGCCAGCTCCTCC------------------GGTCGCTGCCATTGCTCT
AAGAAAAGAAAGCTGAGATTGAAGAGGGTAGTGAGAGTTCCGGCGATAAGCTTAAAGATG
GCGGATATTCCACCGGATGATTACTCTTGGAGAAAGTACGGGCAGAAACCCATCAAGGGC
TCACCGCATCCTAGGGGATACTACAAGTGCAGCAGTGTTAGAGGGTGCCCGGCTCGTAAA
CATGTAGAAAGAGCTTTGGATGATCCATCGATGCTAGTAGTGACATATGAAGCAGAGCAC
AATCATTCTCTCAATATTGCAGAGGCC---------------------------TCCAAT
CTCATCCTAGAATCGAGT------
>Maldo_GDDH_02G1177500
ATGGCCGTTGATTTCATG---GGTTACAGAAACAGTAGCAGCAGCAGCTTCTCCGCCAAG
TTGGAAGAGAACGCCGTGCAGGAA---GCGGCTTCCGGCCTCGAGAGCGTCGAGAAGCTT
ATTCGCTTGCTGTCCCAGGCACAGCAGAACCAGCACCAAGGG------------------
AAATATCCGTCGACGGCTATGGACATGGACTGCAGAGCCGTCGCGGACGTCGCTGTTTCC
AAGTTCAAGAAGGTCATTTCTCTTCTTGGTCGGACCCGGACCGGCCACGCCCGGTTCCGG
CGAGCCCCTTTGACTTTGAGTTCCGGA---------TCGTCTTCTCAAACC---------
---------------CAAAACCAG------AGCCAAGAGATC------------------
------------CTCGTC------------AAGCATGTTCCGTTATTAGAGTCCACTAAG
GTTTACCATGCGACGCCGATCCAGCAG---------------------------------
------------ATCCCGCCACCT------------CACCACCACCAC------------
------------------AGTACGGTGCTTGAGAGCACTAAG------GACTCATCTACC
ACTATA------------------AATTTCTCATATCCA---------------ACTACG
ACGTCGTTTATATCGTCG---TTGACC---GGAGACTCCGATAGCAAGCAGCCAATGTCG
---TCATCGTCTTTTCAAATTACCAATTTGTCCCAGGTTTCCTCGGCCGGAAAGCCGCCG
CTTTCCTCCGCCTCGTTGAAGCGGAAGTGCAGCTCCGAGAACTTG---------GGGTCT
GGGAAGTGCGGTGCTGGGTCCTCC------------------GGCCGCTGCCATTGC---
AAGAAGAGAAAGCTGAGACAGAAGAGGATCGTGAGAGTTCCGGCTATAAGCTTGAAGTTG
GCCGATATCCCACCTGACGATTACTCCTGGAGAAAGTACGGACAAAAACCCATCAAAGGA
TCTCCACATCCAAGGGGATACTACAAATGCAGCAGTGTAAGAGGATGCCCGGCTCGAAAA
CACGTAGAGAGAGCTCTGGACGATGCGGCAATGCTAGTGGTTACCTACGAAGGCGAGCAC
AATCACTCTCTCTCCGTTGCAGAGACC---------------------------TCCAAT
CTTATTCTAGAATCTTCT------
>Maldo_GDDH_08G1094900
ATGTGCGTGGAACTAATGATGGGATTG------------GTCGACAGTTTTGCAGCGAGG
ATGGAGGAGAATGCGGTGGAGGAGGCGGCCTCCGCCGGAATCCAGAGCGTCGAGAAGTTC
ATTAGCCTGATTTCGGAACACCACCAA------------------------------TCA
ACGTCGTCGAACTCGGAAGCTGGTACGGAGTATAAAGCCGTGGCGGACATGGCCGTGACC
AAGTTCAGAAAGGTCATTTCGTTGTTGGACAAAGGAAGTACCGGCCACGCCCGGTTTCGG
AAAGCTCCAGTGACTCTATCTCCGCCT---------CCCCCGCCG------CCGGTGCCT
CCGAAGACGACCCAAATTCTGAGACCTTCAATTTCAGAACCC---CATGATCAAAAAACA
GAGCAACCCTCT------GTTTTCAGAACAGAACAATCT---------TCTGCTTTTAAG
GTTTATTGTCCGAAGCCGGTGGTTCGC---------------------------------
------------CTGCCGCCGCTGCCGCAA------AATCCCCATCTGAAAACCACTCCG
GTTGTGCTGACAAACGGTATTGGGTGCTCT---GAGAGAAAGATGTCTGCTGCTGCCACC
ACCATC------------------AACTTCTCGCCTTCG---GCGCCCATTTCTGTCGCA
AATTCGTTCATTTCGTCT---TTAACTACTGGGGAC------CCCGCTGAGCAATCGATC
---TCTTCTGGGTTTCAATTTACAAATATGTCACAG---TCATCTTCCGGTAGGCCGCCT
CTGTCTTCGTCATCGTTGAAAAGAAAGTGCAGCTCCGTCGACAAT------GTTTCTCGT
CTCCGGTGCGGA---TCTACTACC------------------GGCCGCTGCCACTGCTCT
AAGAAAAGGAAATCTAAAGTGAAAAGAGTGATTAGGGTTCCTGCAATTAGTATGAAACTG
GCTGATATTCCTCCTGATGATTATTCTTGGAGAAAGTACGGTCAAAAACCCATCAAGGGT
TCCCCTCATCCAAGAGGGTATTACAAGTGTAGCAGCCAGAGAGGTTGCCTTGCACGCAAG
CACGTGGAGCGCGCTGTAGACGATCCCACCATGCTGATCGTGACCTACGAAGGCGATCAC
GATCACTCCCTCGGCGTCACCGAACCAACG------------------------GCCGCC
CTCGTCCTCGAATCCTCT------
>Maldo_GDDH_08G1127200
ATGACGGTGGAGCTGATG---------------------------GAATTCCCGAAGATG
GAGGATCAGAAGGCCATCCAGGAAGCCGCATCGCAAGGATTGCAGAGCATGGAGCACCTG
ATCCGGTTCCTCTCCCACCAGCAGCAACAC------------------------------
---CCAAACAACCAATCGGCCCGCCTGGACTGTACGGACATCACCGATCACACCGTCTCC
AAGTTCAAAAAGGTCATCTCCCTCCTC------AATCGGACGGGCCATGCCCGGTTCCGA
CGCGGTCCGGCTCAACCGGTTCAGCCCGTCCACTTCTCTTCTTCTCAT---CCCTCACCT
TCACAAACA------CTGAGCTTAGCT---------CCGGCT------------------
---------------------------------------------CTAAATCTTACTCCG
ACTCCCGCGCCGGTTCCGGTAACTGCTCCTGCGGTTGTTCAGCAGGCTACGATC------
GAGTCGAGTTTCGGCCAATCGCAGCCGCACAGCATG------------------------
ACGCTCGACTTCACGAGGCCTAATGCCTTC---GCCTCGAAC------CCGAAGAGCGCG
GAG---ATTGAATTCGCAAAGGATAACTTCAGC---------------GTCTCGTCAGGC
TCGTCGTTCATGTCGTCGGCGATCACC---GGAGATGGCAGCGTTTCGAACGGGAAGCTG
GGATCGTCGATCTTCTTG------GCTCCCGCTCCGGCTGTGTCCGGCGCGAAGCCTCCT
CTCTCAACGGCGCCGTTTAAGAAGAGTTGTCACGAGCACGACCACTCCGACGACACGTCG
TGCAAGTTT------TCCGCCTCAGGATCTGCTTCCGGTTCCGGCAAGTGCCATTGCTCC
AAGAGAAGGAAAAATCGGGTGAAGAAAACGATTCGCGTGCCGGCGATTAGTTCAAAAATC
GCCGATATTCCACCGGACGAGTACTCCTGGAGAAAGTACGGTCAGAAGCCGATCAAGGGC
TCGCCTTACCCAAGGGGATATTACAAGTGCAGTACGGTGAGGGGGTGCCCGGCGAGGAAA
CACGTGGAGCGGGCTCCGGATGATCCGGCGATGCTGATCGTAACGTACGAAGGGGAGCAC
CGTCACGCGCCGGAGAGC------------------------------------GTGGGG
TTGGTGTACGAGTCAACG------
>Maldo_GDDH_10G1096000
------------------------------------------------------------
------------------------------------------------------------
------------------------------------------------------------
------------------------------------------------------------
------------------------------------------------------------
------------------------------------------------------------
------------------------------------------------------------
------------------------------------------------------------
------------------------------------------------------------
---------------------------------ATG------------------------
ACGCTCGACTTCACGAGGCCTAATGCCTTC---ACCTCGAAC------TCGAAGAGCGCG
GAG---ATTGAATTCGCAAAGGATAACTTCAGC---------------GTCTCATTAGGC
TCGTCGTTCATGTCGTCGACGATCACT---GGAGATGGTAACGTTTCGAACGGGAAGCTA
GGATTGTCGTTCTTCTTG------GCTCCCGCTCCGACCGTGTCCGGTGCGAAGCCTCCT
CTCTCAATGGCGCCATTTAAGAAGAGGTGTCATGAGCACGACCACTTCGACGACACGTCA
TGCAAGTTT------TCCACCTCAGGATCTGATTCCGGTTCCGACAAGTGCCATTGCTCC
AAAAGAAGGAAAAATCAGGTGAAGAAAATGATTCACGTGCCGGCGATTAGTTTAAAAATC
GTCGATATTCCACCGGACGAGTATTCCTGGAGAAAGTACGGTCAGAAGCCTGATAAG---
------------------------------------------------------------
---------------------------------CTCATATTTATATATATTTTACATAAA
ATTCAC------------------------------------------------------
TTGTCTTTTCTTAGT---------
>Maldo_GDDH_13G1239100
ATGGCTATAGATCTAGTT---------------------------GGCTTCTCCAAGATG
GACGATCGGACTGCCGTGCAAGAAGCTGCCTCCGCCGGCCTGCAAAGCATGCAGCACCTC
ATCCGCACCCTGTCCAATCAAACCCCGTCC------------------------------
---------------CACACTCCACTCGATTGCCGGGAAATCAGCGACTTCACCGTCACC
AAGTTCAAGCACCTAATCTCCGTCTTG------AACCGGACCGGTCACGCCCGGTTCCGT
CGCGGACCGGCCAAACCAGCTTCAGAT---------------------------------
------------------------------------------------------------
------------------------------------------------------------
------------------------------------------------------------
---------TCGGTCCATCCGAAACCTCAGACGACT------------------------
TTGACTGCTTTTCAAACCCCAAAA---------TCGGAC---------------------
---------------AAGGACTACTCCACTACTGTGTCCCCTCCG---GTCTCCACTACG
TCGTCGTTTTTTTCCTCAAACACAATC---GGAGACGGCAGCGTTTCCAACGGTAAAACC
TTCTCATCGATTTCTGTG------CCTACGCCTCCGGCTTTCTCCGCTGGAAAACCGCCC
CTTCCACAATCT---CACCGGAAACGGTGTCACGAGGGCGAA------------CCCGCT
AAAACGTCG------TCGTCGTCG------------------GGCCACTGCCATTGTTCT
AAAAGAAGGAAGTCTAAGGTTAAGAGGACGATCAGAGTGGCGGCGATTAGCTCGAAAACC
GCCGATATACCTGCGGACGAGTTCGCCTGGAGAAAGTATGGTCAAAAGCCGATCAAGGGC
TCACCTCACCCGAGAGGGTATTATAGGTGCAGTACAGTGAGAGGGTGTCCAGCAAGGAAA
CACGTGGAGAGAGCACAGGACGACCCCAAGATGCTCGTCGTTACCTACGAAGCTGAGCAC
CGTCACCCGCACCCTTACCCT---------------TCCCTCACAGCCGCTAATGTGGGC
CTTGTTTTCCAGTCGTCC------
>Maldo_GDDH_15G1078200
ATGGCCCTGGAACTAATGATGGGATTG------------ATTGACAGTTTTGCAGCGAAG
GGGGAGGAGAATGCCGTGAAGGAGGCGGCCTCCGCCGGAATCCAGAGCGTCGAGAAGTTT
ATCAGCTTGATTTCGCAACACCACCACCAG---------------------------TCC
TTGTCGTCGAACACGGAAGATGCAACGGAGTATAAAGCGGTGGCGGACATGGCAGTGACC
AAGTTCAGGAAGGTCATTTCGTTGTTGGACAAAGGAAGAACCGGCCACGCCCGGTTCCGG
AAAGCTCCGGTA------------------------------------------------
---------ACCCAAATTCCGACACCTTCAATTTCAGAACCC---CATGATCAAGAAACA
GAGCAACCTTCT------GTTTTCAGAACAGAACAATCT---------TCTGCTTTCAAG
GTTTACTGTCCGACGCCGGTGGTTTAC---------------------------------
------------CTTCCGCCGCTGCCGCAA------AATCCTCATCCAAAAACCACTCCG
GTTATGCTGACAAAAGGTATTGGGTGCGCT---GAGAGAAAGATGTCTGCCGCTGCTGCT
ACCATC------------------AGTTTCTCGCCTTCG---GCACCCAAAACTGCCGCG
AACTCGTTCATTTCTTCT---TTAACAGCTGGGGAC------GCTGCTGAGCAATCGATC
---TCTTCTGGGTTTCAATTCACAAACATGTCGCAG---TCGTCTTCCGGTAGGCCGCCG
CTGTCTTCGTCGTCGTTGAAGAGGAAGTGCAGCTCCGTCGACAAT------GTTTCTCGT
CTCCGGTGCGGC---TCTACTACG------------------GGGCGTTGCCACTGTTCG
AAGACAAGGAAACTTAAAGTGAAAAGAGTTATTAGGGTTCCTGCAATTAGTATGAAATTG
GCTGATATTCCACCTGATGATTATTCTTGGAGAAAGTACGGTCAAAAACCCATCAAGGGT
TCCCCTTATCCAAGAGGGTATTACAAGTGTAGCAGCGAGAGAGGTTGCCTTGCACGCAAG
CACGTGGAGCGCGCTGTAGACGATCCCACCATGCTGATCGTGACCTACGAAGGCGATCAC
AATCACTCCCTCTGCGTTACCGATCCAACG------------------------GCCACC
CTTATCCTCGAATCGTCT------
>Maldo_GDDH_15G1106600
ATGGCGGTGGAGCTGATG---------------------------AACTTCCCGAAGATG
GAGGATCAGAAGGCCATACAGGAAGCGGCATCACAAGGATTGCAGAGCATGGAGCACCTG
ATCCGGTTCCTCTCTCATCAGCAGCAACAG------------------------------
---TCAAACAACCAATCGGCCCGCGTCGACTGTACGGACATCACCGATCACACCGTCTCC
AAGTTCAAGAAGGTCATCTCCCTCCTC------AATCGGACCGGCCACGCCCGGTTCCGA
CGCGGTCCGGTT---------CAGCCGGTTCACTTCCCTACTTCTCAC---CCCTCGTCT
TCACAAACA------CTCAACTTAGCT---------TCGGCT------------------
---------------------------------------------CTAAATCTTACTCCG
ACTCCGGCGCCGGCTCCAGTGACTACTCCGGCTATCGTCCCTTCGACTCCGATC------
GAGTTGAGTTTCGTCCAATCCCAGCCACACAGCATG------------------------
ACGCTCGACTTCACGAGGCCCAACGCCTTC---ACGTCGAAC------CCGAAGAGCGCG
GAG---ATTGAGTTCGCGAAGGAGAGCTTCAGT---------------GTCTCGTCGAGC
TCGTCATTCATGTCGTCGGCGATCACC---GGAGACGGCAGCGTTTCGAACGGGAAGCTC
GGATCGTCGATCTTCTTG------GCGCCCGCCCCGGCCGTTTCCGGTGCGAAGCCTCCC
CTCTCTACGGCGCCGTATAAGAAGAGGTGCCACGAGCACGACCACTCCGACGACACGTCG
TGCAAGTTT------TCCGGCTCGGGATCTGCTTCCGGCTCCGGCAAGTGCCATTGCTCC
AAGAGAAGGAAAAATCGGGTGAAGAAAACGATTCGTGTGCCGGCGATAAGTTCAAAAATC
GCGGATATTCCAGCGGACGAGTACTCCTGGAGAAAGTACGGTCAGAAGCCGATCAAGGGC
TCGCCTTACCCAAGGGGATATTACAAGTGCAGTACGGTAAGGGGGTGCCCGGCGAGGAAA
CACGTGGAGCGCGCTCCGGATGATCCTGCGATGCTGATCGTAACGTACGAAGGGGAGCAC
CGGCACGCGCCGGAGAAC------------------------------------GTGGGG
TTGGTGTCTGAGTCGACG------
>Maldo_GDDH_15G1287300
ATGGCCGTTGATTTCATG---GGTTACAGAAACAGCAGCAGCAGCAGCTTCTCCGCCAAG
TTGGAAGAGAACGCCGTGCAGGAA---GCGGCTTCCGGCCTCGAGAGCGTCGAGAAGCTT
ATCCGGTTGCTGTCGCAGGCGCAGCAGAACCAGCACCAAGAG------------------
AAATATCCGTCGACGGCTATGGACATGGATTGCAGAGCCGTCGCCGACGTCGCCGTTTCC
AAGTTCAAGAAGGTCATTTCTCTTCTCGGTCGGACCCGGACCGGCCACGCGCGGTTCCGG
CGAGCCCCTTTGACTGTGAATTCCGGG---------TCGTCTTTCCAACCC---------
---------------CAATACCAGAGCCATAGCCAAGACATC------------------
------------GTCGTC------------AAGCAAGCTCCTTTA---GAGTCCACCAAA
GTTTACCATGCGACGCCGATCCAGCAG---------------------------------
------------ATCCCGCCTTCT---CAT------CACCATCACCAC------------
------------------AGTATGGTGCTCGAGAGCACTATG------GACTCCTCTAAC
ACTATG------------------AATTTCTCGTATTCG---------------GCTGCG
ACGTCGTTTATGTCGTCG---TTGACC---GGCGACTCCGATAGCAAGCAACCAATGTCG
---TCTTCGGCTTTTCAAATTACCAATTTATCCCAGGTTTCCTCAGCCGGAAAGCCGCCG
CTTTCCTCCACCTCGCTGAAGCGGAAGTGCAGCTCCGAGAACTTG---------GGCTCT
GGGAAGTGCGGTGCTGGATCCTCC------------------GGCCGCTGCCATTGCTCC
AAGAAGAGAAAGCTGAGACAGAAGAGGGTTGTAAGAGTTCCAGCTATAAGCTTGAAGATG
GCGGATATCCCACCCGACGATTACTCCTGGAGAAAGTACGGACAGAAACCCATCAAGGGA
TCTCCACATCCAAGGGGATACTACAAATGCAGCAGCGTAAGAGGATGCCCGGCTCGAAAA
CACGTAGAGAGAGCTCTGGACGATCCGGCAATGCTAGTGGTTACCTACGAAGGCGACCAC
AATCACTCTCTCTCAGTTGCAGATACC---------------------------TCCAAT
CTCATTCTAGAATCTTCT------
>Maldo_GDDH_16G1244300
ATGGCTGTAGATCTAGTT---------------------------GGCTTCTCCAAGATT
GATGATCGGACGGCCATGCAAGAAGCTGCCTCCGCCGGCTTGCAAAGCATGGAGCACCTC
ATCCGCGCCCTATCCAATCATCCCCCATCC------------------------------
---------------CAAACCCCACTCGATTGCCGGGAAATCACCGACTTCACCGTGACA
AAGTTCAAGCAGCTAATCTCTGTTCTG------AACCGGACCGGTCACGCGCGGTTCCGC
CGTGGACCGGCCAATCCACCTTCCGAC---------------------------------
------------------------------------------------------------
------------------------------------------------------------
------------------------------------------------------------
---------CCGGTCCACCCAAAACCTCAGACGACT------------------------
TTGACTGTTCTTCAAACACCACAG---------TCCGAC---------------------
---------------AAAGATTCCTCCACTGCTCTGTCCCCGCCG---CTCTCCACTACT
TCGTCGTTTCTATCCTCCATCACAATC---GGTGACGGCAGCGTTTCCAACGGTAAAGCC
TTCTCATCGATTTCCGTG------CCTCCGGCGCCGGCTTTCTCCGCTGGAAAACCTCCC
CTTCCACAATCT---CACCGGAAACGGTGTCACGACGGCGAA---------------ACC
GCTAAAAGA------TCATCGTCT------------------GGACACTGCCATTGCTCT
AAGAGAAGGAAGTCTAAGGTTAAGAGGACGATGAGAGTGCCGGCTGTTAGCTCGAAAATC
GCCGATATACCTGCCGATGAGTTCACCTGGAGAAAGTACGGTCAAAAGCCGATCAAGGGC
TCGCCTTACCCGAGAGGGTATTATAAGTGCAGTACAGTGAGAGGCTGTCCGGCAAGGAAA
CACGTGGAGAGAGCTCAGGACAACCCCACTATGCTCGTCGTTACCTACGAGGCTGAGCAC
CATCACCCGCACCCT---------------------TCCATCACAGCCGCAAATGTGGGC
CTTGTTTTCCAATCTTCTAAAGAA
>Maldo_Gala_02g014790
ATGGCCGTTGATTTCATG---GGTTACAGAAACAGTAGCAGCAGCAGCTTCTCCGCCAAG
TTGGAAGAGAACGCCGTGCAGGAA---GCGGCTTCCGGCCTCGAGAGCGTCGAGAAGCTT
ATTCGCTTGCTGTCCCAGGCACAGCAGAACCAGCACCAAGGG------------------
AAATATCCGTCGACGGCTATGGACATGGACTGCAGAGCCGTCGCGGACGTCGCTGTTTCC
AAGTTCAAGAAGGTCATTTCTCTTCTTGGTCGGACACGGACCGGCCACGCCCGGTTCCGG
CGAGCCCCTTTGACTTTGAGTTCCGGA---------TCGTCTTCTCAAACC---------
---------------CAAAACCAG------AGCCAAGAGATC------------------
------------CTCGTC------------AAGCATGTTCCGTTATTAGAGTCCACTAAG
GTTTACCATGCGACGCCGATCCAGCAG---------------------------------
------------ATCCCGCCACCT------------CACCACCACCAC------------
------------------AGTACGGTGCTTGAGAGCACTAAG------GACTCATCTACC
ACTATA------------------AATTTCTCATATCCA---------------ACTACG
ACGTCGTTTATATCGTCG---TTGACC---GGAGACTCCGATAGCAAGCAGCCAATGTCG
---TCATCGTCTTTTCAAATTACCAATTTGTCCCAGGTTTCCTCGGCCGGAAAGCCGCCG
CTTTCCTCCGCCTCGTTGAAGCGGAAGTGCAGCTCCGAGAACTTG---------GGGTCT
GGGAAGTGCGGTGCTGGGTCCTCC------------------GGCCGCTGCCATTGC---
AAGAAGAGAAAGCTGAGACAGAAGAGGATCGTGAGAGTTCCGGCTATAAGCTTGAAGTTG
GCCGATATCCCACCTGACGATTACTCCTGGAGAAAGTACGGACAAAAACCCATCAAAGGA
TCTCCACATCCAAGGGGATACTACAAATGCAGCAGTGTAAGAGGATGCCCGGCTCGAAAA
CACGTAGAGAGAGCTCTGGACGATGCGGCAATGCTAGTGGTTACCTACGAAGGCGAGCAC
AATCACTCTCTCTCCGTTGCAGAGACC---------------------------TCCAAT
CTTATTCTAGAATCTTCT------
>Maldo_Gala_07g011080
------------------------------------------------------------
------------------------------------------------ATGCAACACCTC
ATCCGCACCCTGTCCAATCAAACCCCG---------------------------------
------------TCCCACACTCCACTCGATTGCCAGGAAATCAGTGACTTCACCGTCACC
AAGTTCAAGCACCTAATCTCCGTCTTG------AACCGGACCGGTCACGCCCGGTTCCGT
TGCGGATCGGCCAAATCAGCTTCAGAT---------------------------------
------------------------------------------------------------
------------------------------------------------------------
------------------------------------------------------------
---------TCGGTCCATCCGAAACCTCAGACGACT------------------------
GTGACTGCTTTTCAAACCCCAAAA---------TCGGACAAG------GACTACTCC---
------------------------------ACTGTGTCCCCTCCG---GTCTCCACTACG
TCGTCGTTTTTCCACAAA---------AATGAGGATCATCATGTAGACCGG---------
------GAGCTCTTCTCG------AAGCTCAACCCCATG------GCGTTCGTGCCGCCG
TCAGCTAACGCTGGGTTTAGGAATAGA---------------AAT---------------
GGACAAGCTGGC---------------------------------------------CCT
GGTCGACAGAAAAATAGA---------------------------ATGAGCAATAGGTTT
---------------------TACAGCGGT------------------------------
---------------GGCCAGTACAAGTTCTACTCCGTCAAGCCCACTTCTGCAAAGACT
------------------------------------------------------------
------------------------------------------------------------
------------------------
>Maldo_Gala_08g008490
ATGTGCGTGGAACTAATGATGGGATTG------------GTCGACAGTTTTGCAGCGAGG
ATGGAGGAGAATGCGGTGGAGGAGGCGGCCTCCGCCGGAATCCAGAGCGTCGAGAAGTTC
ATTAGCCTGATTTCGGAACACCACCAA------------------------------TCA
ACGTCGTCGAACTCGGAAGCTGGTACGGAGTATAAAGCCGTGGCGGACATGGCCGTGACC
AAGTTCAGAAAGGTCATTTCGTTGTTGGACAAAGGAAGTACCGGCCACGCCCGGTTTCGG
AAAGCTCCAGTGACTCTATCTCCGCCT---------CCCCCGCCG------CCGGTGCCT
CCGAAGACGACCCAAATTCTGAGACCTTCAATTTCAGAACCC---CATGATCAAAAAACA
GAGCAACCCTCT------GTTTTCAGAACAGAACAATCT---------TCTGCTTTTAAG
GTTTATTGTCCGAAGCCGGTGGTTCGC---------------------------------
------------CTGCCGCCGCTGCCGCAA------AATCCCCATCTGAAAACCACTCCG
GTTGTGCTGACAAACGGTATTGGGTGCTCT---GAGAGAAAGATGTCTGCTGCTGCCACC
ACCATC------------------AACTTCTCGCCTTCG---GCGCCCATTTCTGTCGCA
AATTCGTTCATTTCGTCT---TTAACTACTGGGGAC------CCCGCTGAGCAATCGATC
---TCTTCTGGGTTTCAATTTACAAATATGTCACAG---TCATCTTCCGGTAGGCCGCCT
CTGTCTTCGTCATCGTTGAAAAGAAAGTGCAGCTCCGTCGACAAT------GTTTCTCGT
CTCCGGTGCGGA---TCTACTACC------------------GGCCGCTGCCACTGCTCT
AAGAAAAGGAAATCTAAAGTGAAAAGAGTGATTAGGGTTCCTGCAATTAGTATGAAACTG
GCTGATATTCCTCCTGATGATTATTCTTGGAGAAAGTACGGTCAAAAACCCATCAAGGGT
TCCCCTCATCCAAGAGGGTATTACAAGTGTAGCAGCCAGAGAGGTTGCCTTGCACGCAAG
CACGTGGAGCGCGCTGTAGACGATCCCACCATGCTGATCGTGACCTACGAAGGCGATCAC
GATCACTCCCTCGGCGTCACCGAACCAACG------------------------GCCGCC
CTCGTCCTCGAATCCTCT------
>Maldo_Gala_08g011760
ATGACGGTGGAGCTGATG---------------------------GAATTCCCGAAGATG
GAGGATCAGAAGGCCATCCAGGAAGCCGCATCGCAAGGATTGCAGAGCATGGAGCACCTG
ATCCGGTTCCTCTCCCACCAGCAGCAACAC------------------------------
---CCAAACAACCAATCGGCCCGCCTGGACTGTACGGACATCACCGATCACACCGTCTCC
AAGTTCAAAAAGGTCATCTCCCTCCTC------AATCGGACGGGCCATGCCCGGTTCCGA
CGCGGTCCGGCTCAACCGGTTCAGCCCGTCCACTTCTCTTCTTCTCAT---CCCTCACCT
TCACAAACA------CTGAGCTTAGCT---------CCGGCT------------------
---------------------------------------------CTAAATCTTACTCCG
ACTCCCGCGCCGGTTCCGGTAACTGCTCCTGCGGTTGTTCAGCAGGCTACGATC------
GAGTCGAGTTTCGGCCAATCGCAGCCGCACAGCATG------------------------
ACGCTCGACTTCACGAGGCCTAATGCCTTC---GCCTCGAAC------CCGAAGAGCGCG
GAG---ATTGAATTCGCAAAGGATAACTTCAGC---------------GTCTCGTCAGGC
TCGTCGTTCATGTCGTCGGCGATCACC---GGAGATGGCAGCGTTTCGAACGGGAAGCTG
GGATCGTCGATCTTCTTG------GCTCCCGCTCCGGCTGTGTCCGGCGCGAAGCCTCCT
CTCTCAACGGCGCCGTTTAAGAAGAGTTGTCACGAGCACGACCACTCCGACGACACGTCG
TGCAAGTTT------TCCGCCTCAGGATCTGCTTCCGGTTCCGGCAAGTGCCATTGCTCC
AAGAGAAGGAAAAATCGGGTGAAGAAAACGATTCGCGTGCCGGCGATTAGTTCAAAAATC
GCCGATATTCCACCGGACGAGTACTCCTGGAGAAAGTACGGTCAGAAGCCGATCAAGGGC
TCGCCTTACCCAAGGGGATATTACAAGTGCAGTACGGTGAGGGGGTGCCCGGCGAGGAAA
CACGTGGAGCGGGCTCCGGATGATCCGGCGATGCTGATCGTAACGTACGAAGGGGAGCAC
CGTCACGCGCCGGAGAGC------------------------------------GTGGGG
TTGGTGTACGAGTCAACTTTA---
>Maldo_Gala_10g009710
------------------------------------------------------------
------------------------------------------------------------
------------------------ATGAAC------------------------------
---CAAAGCTCCTTGTCTGCACGAGCC---------------------TATACTGTA---
------------------------------------------GGACACGAGGCTCCTCGC
------------------CTACACGAG------------------------CCTAAACTG
CAT------------ACTAAGCTCCTG---------------------------------
------------------------------------------------------------
------------------------------------------------------------
------------------------------------------------------------
------------------------------------------------------------
------------------------------------------------------------
---------------------------------------------------------CTA
GGATTGTCGATCTTCTTG------GCTCCCGCTCCGACCGTGTCCGGCGCGAAGCCTCCT
CTCTCAATGGCGCCATTTAAGAAGAGGTGTCATGAGCACGACCACTTCGACGACACGTCA
TGCAAGTTTTCTGATTCCGGTTCC------------------GACAAGTGCCATTGCTTC
AAAAGAAGGAAAAATCAGGTGAAGAAAATGATTCACGTGCCGGCGATTAGTTTAAAAATC
GTCGATATTCCACCGGACGAGTATTCC---------------------------------
------------------------------------------------------------
------------------------------------------------------------
------------------------------------------------------------
------------------------
>Maldo_Gala_13g020310
ATGGCTATAGATCTAGTT---------------------------GGCTTCTCCAAGATG
GACGATCGGACTGCCGTGCAAGAAGCTGCCTCCGCCGGCCTGCAAAGCATGCAGCACCTC
ATCCGCACCCTGTCCAATCAAACCCCGTCC------------------------------
---------------CACACTCCACTCGATTGCCGGGAAATCAGCGACTTCACCGTCACC
AAGTTCAAGCACCTAATCTCCGTCTTG------AACCGGACCGGTCACGCCCGGTTCCGT
CGCGGACCGGCCAAACCAGCTTCAGAT---------------------------------
------------------------------------------------------------
------------------------------------------------------------
------------------------------------------------------------
---------TCGGTCCATCCGAAACCTCAGACGACT------------------------
TTGACTGCTTTTCAAACCCCAAAA---------TCGGAC---------------------
---------------AAGGACTACTCCACTACTGTGTCCCCTCCG---GTCTCCACTACG
TCGTCGTTTTTTTCCTCAAACACAATC---GGAGACGGCAGCGTTTCCAACGGTAAAACC
TTCTCATCGATTTCTGTG------CCTACGCCTCCGGCTTTCTCCGCTGGAAAACCGCCC
CTTCCACAATCT---CACCGGAAACGGTGTCACGAGGGCGAA------------CCCGCT
AAAACGTCG------TCGTCGTCG------------------GGCCACTGCCATTGTTCT
AAAAGAAGGAAGTCTAAGGTTAAGAGGACGATCAGAGTGGCGGCGATTAGCTCGAAAACC
GCCGATATACCTGCGGACGAGTTCGCCTGGAGAAAGTATGGTCAAAAGCCGATCAAGGGC
TCACCTCACCCGAGAGGGTATTATAGGTGCAGTACAGTGAGAGGGTGTCCAGCAAGGAAA
CACGTGGAGAGAGCACAGGACGACCCCAAGATGCTCGTCGTTACCTACGAAGCTGAGCAC
CGTCACCCGCACCCTTACCCT---------------TCCCTCACAGCCGCTAATGTGGGC
CTTGTTTTCCAGTCGTCC------
>Maldo_Gala_15g007420
ATGGCCCTGGAACTAATGATGGGATTG------------ATTGACAGTTTTGCAGCGAAG
GGGGAGGAGAATGCCGTGAAGGAGGCGGCCTCCGCCGGAATCCAGAGCGTCGAGAAGTTT
ATCAGCTTGATTTCGCAACACCACCACCAG---------------------------TCC
TTGTCGTCGAACACGGAAGATGCAACGGAGTATAAAGCGGTGGCGGACATGGCAGTGACC
AAGTTCAGGAAGGTTATTTCGTTGTTGGACAAAGGAAGAACCGGCCACGCCCGGTTCCGG
AAAGCTCCGGTA------------------------------------------------
---------ACCCAAATTCCGACACCTTCAATTTCAGAACCC---CATGATCAAGAAACA
GAGCAACCTTCT------GTTTTCAGAACAGAACAATCT---------TCTGCTTTCAAG
GTTTACTGTCCGACGCCGGTGGTTCAC---------------------------------
------------CTTCCGCCGCTGCCGCAA------AATCCTCATCCAAAAACCACTCCG
GTTATGCTGACAAAAGGTATTGGGTGCGCT---GAGAGAAAGATGTCTGCCGCTGCTGCT
ACCATC------------------AGTTTCTCGCCTTCG---GCACCCAAAACTGCCGCG
AACTCGTTCATTTCTTCT---TTAACAGCTGGGGAC------GCTGCTGAGCAATCGATC
---TCTTCTGGGTTTCAATTCACAAACATGTCGCAG---TCGTCTTCCGGTAGGCCGCCG
CTGTCTTCGTCATCGTTGAAGAGGAAGTGCAGCTCCGTCGACAAT------GTTTCTCGT
CTCCGGTGCGGC---TCTACTACC------------------GGGCGTTGCCACTGTTCG
AAGACAAGGAAACTTAAAGTGAAAAGAGTTATTAGGGTTCCTGCAATTAGTATGAAATTG
GCTGATATTCCACCTGATGATTATTCTTGGAGAAAGTACGGTCAAAAACCCATCAAGGGT
TCCCCTTATCCAAGAGGGTATTACAAGTGTAGTAGCGAGAGAGGTTGCCTTGCACGCAAG
CACGTGGAGCGCGCTGTAGACGATCCCACCATGCTGATCGTGACCTACGAAGGCGATCAC
AATCACTCCCTCTGCGTTACCGATCCAACG------------------------GCCACC
CTTATCCTCGAATCGTCT------
>Maldo_Gala_15g009680
------------------------------------------------------------
------------------------------------------------------------
------------------------------------------------------------
------------------------------------------------------------
---------------------------------------------------ATGTTTATC
AGG---------------------------------------------------------
------------------------------------------------------------
------------------------------------------------------------
------------------------------------------------------------
---------------------------------GTA------------------------
ATTATTGACATCACTAGCCCGACT------------------CCA------------ATT
GGAATG------------------GCATTT------------------------------
------------------------ACG---GACCTTCAAGGAATAGATTCTACCGAGCTC
GCA------------------------------TCTCTTATGTCCAGCGCTATGTCTCCC
CTTTCTACGCTTCCG---GGCGAGTTAACG------------------------------
GGATCTGCT------TCCGGCTCC------------------GGCAAGTACCATTGCTCC
AACAGAAGGAAAAAGCAAGTG---AAGACGATTCGGGTGCCGGTGATAGGTTCAAAAATC
AATGATATTCCAACGGATGAGTACTCTTGGAGAAAGTACGGTCAAAAGCCGATCAAGGGC
TCGCCTTACCCAAGGGGATATTACAGGTGCATAACGGTAAAAGGGTGCCCGGCGAGGAAA
CAAGTGGACCGAGCTCCGAATGATCCGATGACGTTGATCGTAACGTACTATTGGGAGCAC
CGGCACGCGCCGGAGAACATG------------------------------------GAG
TTGGTGAAGCCTTTCTCAAAAGTT
>Maldo_Gala_15g009930
ATGGCGGTGGAGCTGATG---------------------------AACTTCCCGAAGATG
GAGGATCAGAAGGCCATACAGGAAGCGGCATCACAAGGATTGCAGAGCATGGAGCACCTG
ATCCGGTTCCTCTCTCATCAGCAGCAACAG------------------------------
---TCAAACAACCAATCGGCCCGCGTCGACTGTACGGACATCACCGATCACACCGTCTCC
AAGTTCAAGAAGGTCATCTCCCTCCTC------AATCGGACCGGCCACGCCCGGTTCCGA
CGCGGTCCGGTT---------CAGCCGGTTCACTTCCCTACTTCTCAC---CCCTCGTCT
TCACAAACA------CTCAACTTAGCT---------TCGGCT------------------
---------------------------------------------CTAAATCTTACTCCG
ACTCCGGCGCCGGCTCCAGTGACTACTCCGGCTATCGTCCCTTCGACTCCGATC------
GAGTTGAGTTTCGTCCAATCCCAGCCACACAGCATG------------------------
ACGCTCGACTTCACGAGGCCCAACGCCTTC---GCGTCGAAC------CCGAAGAGCGCG
GAG---ATTGAGTTCGCGAAGGAGAGCTTCAGT---------------GTCTCGTCGAGC
TCGTCGTTCATGTCGTCGGCGATCACC---GGAGACGGCAGCGTTTCGAACGGGAAGCTC
GGATCGTCGATCTTCTTG------GCGCCCGCCCCGGCCGTTTCCGGTGCGAAGCCTCCC
CTCTCTACGGCGCCGTTTAAGAAGAGGTGCCACGAGCACGACCACTCCGACGACACGTCG
TGCAAGTTT------TCCGGCTCGGGATCTGCTTCCGGCTCCGGCAAGTGCCATTGCTCC
AAGAGAAGGAAAAATCGGGTGAAGAAAACGATTCGTGTGCCGGCGATAAGTTCAAAAATC
GCGGATATTCCAGCGGACGAGTACTCCTGGAGAAAGTACGGTCAGAAGCCGATCAAGGGC
TCGCCTTACCCAAGGGGATATTACAAGTGCAGTACGGTAAGGGGGTGCCCGGCGAGGAAA
CACGTGGAGCGCGCTCCAGATGATCCGGCGATGCTGATCGTAACGTACGAAGGGGAGCAC
CGGCACGCGCCGGAGAAC------------------------------------GTGGGG
TTGGTGTTTGAGTCGACTTGGATA
>Maldo_Gala_15g025940
ATGGCCGTTGATTTCATG---GGTTACAGAAACACCAGCAGCAGCAGCTTCTCCGCCAAG
TTGGAAGAAAACGCCGTGCAGGAA---GCGGCTTCCGGCCTCGAGAGCGTCGAGAAGCTT
ATCCGGTTGCTGTCGCAGGCGCAGCAGAACCAGCACCAAGAG------------------
AAATATCCGTCGACGGCTATGGACATGGATTGCAGAGCCGTCGCCGACGTCGCCGTTTCC
AAGTTCAAGAAGGTCATTTCTCTTCTCGGTCGGACCCGGACTGGCCACGCGCGGTTCCGG
CGAGCCCCTTTGACTGTGAATTCCGGG---------TCGTCTTTCCAACCC---------
---------------CAATACCAGAGCCATAGCCAAGACATC------------------
------------GTCGTC------------AAGCAAGCTCCTTTA---GAGTCCACCAAA
GTTTACCATGCGACGCCGATCCAGCAG---------------------------------
------------ATCCCGCCTTCT---CAT------CACCATCACCAC------------
------------------AGTATGGTGCTCGAGAGCACTATG------GACTCCTCTAAC
ACTATA------------------AATTTCTCGTATTCG---------------GCTGCG
ACGTCGTTTATGTCGTCG---TTGACC---GGCGACTCCGATAGCAAGCAACCAATGTCG
---TCTTCGGCTTTTCAAATTACCAATTTATCCCAGGTTTCCTCAGCCGGAAAGCCGCCG
CTTTCCTCCACCTCGCTGAAGCGGAAGTGCAGCTCCGAGAACTTG---------GGCTCT
GGGAAGTGCGGTGCTGGATCCTCC------------------GGCCGCTGCCATTGCTCC
AAGAAGAGAAAGCTGAGACAGAAGAGGGTTGTAAGAGTTCCAGCTATAAGCTTGAAGATG
GCGGATATCCCACCCGACGATTACTCCTGGAGAAAGTACGGACAGAAACCCATCAAGGGA
TCTCCACATCCAAGGGGATACTACAAATGCAGCAGCGTAAGAGGATGCCCGGCTCGAAAA
CACGTAGAGAGAGCTCTGGACGATCCGGCAATGCTAGTGGTTACCTACGAAGGCGACCAC
AATCACTCTCTCTCAGTTGCAGAGACC---------------------------TCCAAT
CTCATTCTAGAATCTTCT------
>Maldo_Gala_15g030290
ATGGCTATAGATCTAGTT---------------------------GGCTTCTCCAAGATG
GACGATCGGAATGCCGTGCAAGAAGCTGACTCCGCCGGCCTGCAAAGCATGCAGCACCTC
ATCCGCACCCTCTTCAGATTCGGTCCATCC------------------------------
------------------ACCTCAGACGACTGTGACTGCTTTTCAAACCCTAAAATCGGA
------------------GGACTACTC------------------------CACTAC---
------------------------------------------------------------
------------------------------------------------------------
------------------------------------------------------------
------------GTCCCC------------------------------------------
---------------------------TCCGGTCTC------------------------
------------------------------------------------------------
------------------------CACTAC------------------------------
---GTTTTTTTTTCCTTAAACACAATC---GGAGACGGCAGCGTTTCCAACGGTAAAACC
TTCTCATCGATTTTTGTG------CCTACGCCTCCGACTTTCTCCGCTGTTAATCGCCCT
CTGGGTACT---------------------------------------------------
------------------------------------------------------------
------------------------------------ATTCCTGCTGCTGCTTCTTCTATG
------ATTCCAATAGAT------------------------------------------
---------------GGTTAT---------------------------------------
------------------------------------------------------------
------------AGTATT------------------------------------------
---GTGATTGAG------------
>Maldo_Gala_16g021040
ATGGCTGTAGATCTAGTT---------------------------GGCTTCTCCAAGATT
GATGATCGGACGGCCATGCAAGAAGCTGCCTCCGCCGGCTTGCAAAGCATGGAGCACCTC
ATCCGCGCCCTATCCAATCATCCCCCATCC------------------------------
---------------CAAACCCCACTCGATTGCCGGGAAATCACCGACTTCACCGTGACA
AAGTTCAAGCAGCTAATCTCTGTTCTG------AACCGGACCGGTCACGCGCGGTTCCGC
CGTGGACCGGCCAATCCACCTTCCGAC---------------------------------
------------------------------------------------------------
------------------------------------------------------------
------------------------------------------------------------
---------CCGGTCCACCCAAAACCTCAGACGACT------------------------
TTGACTGTTCTTCAAACACCACAG---------TCCGAC---------------------
---------------AAAGATTCCTCCACTGCTCTGTCCCCGCCG---CTCTCCACTACT
TCGTCGTTTCTATCCTCCATCACAATC---GGTGACGGCAGCGTTTCCAACGGTAAAGCC
TTCTCATCGATTTCCGTG------CCTCCGGCGCCGGCTTTCTCCGCTGGAAAACCTCCC
CTTCCACAATCT---CACCGGAAACGGTGTCACGACGGCGAA---------------ACC
GCTAAAAGA------TCATCGTCT------------------GGACACTGCCATTGCTCT
AAGAGAAGGAAGTCTAAGGTTAAGAGGACGATGAGAGTGCCGGCTGTTAGCTCGAAAATC
GCCGATATACCTGCCGATGAGTTCACCTGGAGAAAGTACGGTCAAAAGCCGATCAAGGGC
TCGCCTTACCCGAGAGGGTATTATAAGTGCAGTACAGTGAGAGGCTGTCCGGCAAGGAAA
CACGTGGAGAGAGCTCAGGACAACCCCACTATGCTCGTCGTTACCTACGAGGCTGAGCAC
CATCACCCGCACCCT---------------------TCCATCACAGCCGCAAATGTGGGC
CTTGTTTTCCAATCTTCTAAAGAA
>Maldo_Gala_scaffold128g000030
ATGGCCGTTGATTTGTTGCTTGGTAAT------GGTGCTGAAGATGGGCTATCAAGCCTA
CGGGAGTTTCTCAATGTTGGGGATGTTGATGCTTCCAGCCTCATTTTCTTGACATTATTG
TTCTGCTTCTTGGCTGGGCATTGCAACAGT------------------------------
---CAAACAAACCAATCGGCCCGCGTCGACTGTACGGACATCACCGATCACACCGTCTCC
AAGTTCAAGAAAGTCATCTCCCTCCTC------AATCGGACCGGCCACGCCCGGTTCCGA
CGCGGTCCGGTTCAGCCGTTTCACTTC------------------------CCTGCTTCT
CACCCCTCG------TCACAAACACTCAACTTAGCTTCGGCTCTA---------------
---------------------------------------------------------AAA
TCTTACTCCAACCGTCCCTTCGACTCC---------------------------------
GATCGAGTTGAGTTTCGTCCAATCCCAGCCACACAG---------------------CAT
GACCTCGACTTCACGAGGCCCAACGCCTTC---GCGTCGAAC------CCGAAGAGCGCG
GAGATT---GAGTTCGCGAAGGAGAGCTTC---------------CGTGTCTCGTCGAGC
TCGTCGTTCATGTCGTCGGCAATCACT---AGAGACGGCAGCGTTTCGAACGGGAAGCTC
GGACCGTCGATCTTCTTG------GCGCCCGCCCCGGCCGTTTCCGGTGCGAAGCCTTCC
CCCTCTACGGCGCAGTTTAAGAAGAGGTGCCACGAACACAACCACCCCGACGACACGTCG
TGCAAGTTTTCTGCTTCTGGCTCC------------------GGGGAGTGCCTTTGCTGC
TGCAGT------------------------------------------------------
------------------------------------------------------------
------------------------------------------------------------
------------------------------------------------------------
------------------------------------------------------------
------------------------
>Maldo_HF02170-RA
ATGGCTATAGATCTAGTT---------------------------GGCTTCTCCAAGATG
GACGATCGGACTGCCGTGCAAGAAGCTGCCTCCGCCGGCCTGCAAAGCATGCAGCACCTC
ATCCGCACCCTGTCCAATCAAACCCCGTCC------------------------------
---------------CACACTCCACTCGATTGCCGGGAAATCAGCGACTTCACCGTCACC
AAGTTCAAGCACCTAATCTCCGTCTTG------AACCGGACCGGTCACGCCCGGTTCCGT
CGCGGACCGGCCAAACCAGCTTCAGAT---------------------------------
------------------------------------------------------------
------------------------------------------------------------
------------------------------------------------------------
---------TCGGTCCATCCGAAACCTCAGACGACT------------------------
TTGACTGCTTTTCAAACCCCAAAA---------TCGGAC---------------------
---------------AAGGACTACTCCACTACTGTGTCCCCTCCG---GTCTCCACTACG
TCGTCGTTTTTTTCCTCAAACACAATC---GGAGACGGCAGCGTTTCCAACGGTAAAACC
TTCTCATCAATTTCTGTG------CCTACGCCTCCGGCTTTCTCCGCTGGAAAACCGCCC
CTTCCACAATCT---CACCGGAAACGGTGTCACGAGGGCGAA------------CCCGCT
AAAACGTCG------TCGTCGTCG------------------GGCCACTGCCATTGTTCT
AAAAGAAGGAAGTCTAAGGTTAAGAGGACGATTAGAGTGGCGGCGATTAGCTCGAAAACC
GCCGATATACCTGCGGACGAGTTCGCCTGGAGAAAGTATGGTCAAAAGCCGATCAAGGGC
TCACCTCACCCGAGAGGGTATTATAGGTGCAGTACAGTGAGAGGGTGTCCAGCAAGGAAA
CACGTGGAGAGAGCACAGGACGACCCCGAGATGCTCGTCGTTACCTACGAAGCTGAGCAC
CGTCACCCGCACCCTTACCCT---------------TCCCTCACAGCCGCTAATGTGGGC
CTTGTTTTCCAGTCGTCC------
>Maldo_HF12832-RA
ATGGCGGTGGAGCTGATG---------------------------AACTTCCCGAAGATG
GAGGATCAGAAGGCCATACAGGAAGCGGCATCACAAGGATTGCAGAGCATGGAGCACCTG
ATCCGGTTCCTCTCTCATCAGCAGCAACAG------------------------------
---TCAAACAACCAATCGGCCCGCGTCGACTGTACGGACATCACCGATCACACCGTCTCC
AAGTTCAAGAAGGTCATCTCCCTCCTC------AATCGGACCGGCCACGCCCGGTTCCGA
CGCGGTCCGGTT---------CAGCCGGTTCACTTCCCTACTTCTCAC---CCCTCGTCT
TCACAAACA------CTCAACTTAGCT---------TCGGCT------------------
---------------------------------------------CTAAATCTTACTCCG
ACTCCGGCGCCGGCTCCAGTGACTACTCCGGCTATCGTCCCTTCGACTCCGATC------
GAGTTGAGTTTCGTCCAATCCCAGCCACACAGCATG------------------------
ACGCTCGACTTCACGAGGCCCAACGCCTTC---GCGTCGAAC------CCGAAGAGCGCG
GAG---ATTGAGTTCGCGAAGGAGAGCTTCAGT---------------GTCTCGTCGAGC
TCGTCGTTCATGTCGTCGGCGATCACC---GGAGACGGCAGCGTTTCGAACGGGAAGCTC
GGATCGTCGATCTTCTTG------GCGCCCGCCCCGGCCGTTTCCGGTGCGAAGCCTCCC
CTCTCTACGGCGCCGTTTAAGAAGAGGTGCCACGAGCACGACCACTCCGACGACACGTCG
TGCAAGTTT------TCCGGCTCGGGATCTGCTTCCGGCTCCGGCAAGTGCCATTGCTCC
AAGAGAAGGAAAAATCGGGTGAAGAAAACGATTCGTGTGCCGGCGATAAGTTCAAAAATC
GCGGATATTCCAGCGGACGAGTACTCCTGGAGAAAGTACGGTCAGAAGCCGATCAAGGGC
TCGCCTTACCCAAGGGGATATTACAAGTGCAGTACGGTAAGGGGGTGCCCGGCGAGGAAA
CACGTGGAGCGCGCTCCAGATGATCCGGCGATGCTGATCGTAACGTACGAAGGGGAGCAC
CGGCACGCGCCGGAGAAC------------------------------------GTGGGG
TTGGTGTTTGAGTCGACG------
>Maldo_HF12848-RA
------------------------------------------------------------
------------------------------------------------------------
------------------------------------------------------------
------------------------------------------------------------
---------------------------------------------------ATGTTTATC
AGG---------------------------------------------------------
------------------------------------------------------------
------------------------------------------------------------
------------------------------------------------------------
---------------------------------GTA------------------------
ATTATTGACATCACTAGCCCGACT------------------CCA------------ATT
GGAATG------------------GCATTT------------------------------
------------------------ACG---GACCTTCAAGGAATAGATTCTACCGAGCTC
GCA------------------------------TCTCTTATGTCCAGCGCTATGTCTCCC
CTTTCTACGCTTCCG---GGCGAGTTAACG------------------------------
GGATCTGCT------TCCGGCTCC------------------GGCAAGTACCATTGCTCC
AACAGAAGGAAAAAGCAAGTG---AAGACGATTCGGGTGCCGGTGATAGGTTCAAAAATC
AATGATATTCCAACGGATGAGTACTCTTGGAGAAAGTACGGTCAAAAGCCGATCAAGGGC
TCGCCTTACCCAAGGGGATATTACAGGTGCATAACGGTAAAAGGGTGCCCGGCGAGGAAA
CAAGTGGACCGAGCTCCGAATGATCCGATGACGTTGATCGTAACGTACTATTGGGAGCAC
CGGCACGCGCCGGAGAACATG------------------------------------GAG
TTGGTGTGTGAGACAAAG------
>Maldo_HF13058-RA
ATGGCCCTGGAACTAATGATGGGATTG------------ATTGACAGTTTTGCAGCGAAG
GGGGAGGAGAATGCCGTGAAGGAGGCGGCCTCCGCCGGAATCCAGAGCGTCGAGAAGTTT
ATCAGCTTGATTTCGCAACACCACCACCAG---------------------------TCC
TTGTCGTCGAACACGGAAGATGCAACGGAGTATAAAGCGGTGGCGGACATGGCAGTGACC
AAGTTCAGGAAGGTTATTTCGTTGTTGGACAAAGGAAGAACCGGCCACGCCCGGTTCCGG
AAAGCTCCGGTA------------------------------------------------
---------ACCCAAATTCCGACACCTTCAATTTCAGAACCC---CATGATCAAGAAACA
GAGCAACCTTCT------GTTTTCAGAACAGAACAATCT---------TCTGCTTTCAAG
GTTTACTGTCCGACGCCGGTGGTTCAC---------------------------------
------------CTTCCGCCGCTGCCGCAA------AATCCTCATCCAAAAACCACTCCG
GTTATGCTGACAAAAGGTATTGGGTGCGCT---GAGAGAAAGATGTCTGCCGCTGCTGCT
ACCATC------------------AGTTTCTCGCCTTCG---GCACCCAAAACTGCCGCG
AACTCGTTCATTTCTTCT---TTAACAGCTGGGGAC------GCTGCTGAGCAATCGATC
---TCTTCTGGGTTTCAATTCACAAACATGTCGCAG---TCGTCTTCCGGTAGGCCGCCG
CTGTCTTCGTCATCGTTGAAGAGGAAGTGCAGCTCCGTCGACAAT------GTTTCTCGT
CTCCGGTGCGGC---TCTACTACC------------------GGGCGTTGCCACTGTTCG
AAGACAAGGAAACTTAAAGTGAAAAGAGTTATTAGGGTTCCTGCAATTAGTATGAAATTG
GCTGATATTCCACCTGATGATTATTCTTGGAGAAAGTACGGTCAAAAACCCATCAAGGGT
TCCCCTTATCCAAGAGGGTATTACAAGTGTAGTAGCGAGAGAGGTTGCCTTGCACGCAAG
CACGTGGAGCGCGCTGTAGACGATCCCACCATGCTGATCGTGACCTACGAAGGCGATCAC
AATCACTCCCTCTGCGTTACCGATCCAACG------------------------GCCACC
CTTATCCTCGAATCGTCT------
>Maldo_HF19647-RA
ATGGCTGTAGATCTAGTT---------------------------GGCTTCTCCAAGATT
GATGATCGGACGGCCATGCAAGAAGCTGCCTCCGCCGGCTTGCAAAGCATGGAGCACCTC
ATCCGCGCCCTATCCAATCATCCCCCATCC------------------------------
---------------CAAACCCCACTCGATTGCCGGGAAATCACCGACTTCACCGTGACA
AAGTTCAAGCAGCTAATCTCTGTTCTG------AACCGGACCGGTCACGCGCGGTTCCGC
CGTGGACCGGCCAATCCACCTTCCGAC---------------------------------
------------------------------------------------------------
------------------------------------------------------------
------------------------------------------------------------
---------CCGGTCCACCCAAAACCTCAGACGACT------------------------
TTGACTGTTCTTCAAACACCACAG---------TCCGAC---------------------
---------------AAAGATTCCTCCACTGCTCTGTCCCCGCCG---CTCTCCACTACT
TCGTCGTTTCTATCCTCCATCACAATC---GGTGACGGCAGCGTTTCCAACGGTAAAGCC
TTCTCATCGATTTCCGTG------CCTCCGGCGCCGGCTTTCTCCGCTGGAAAACCTCCC
CTTCCACAATCT---CACCGGAAACGGTGTCACGACGGCGAA---------------ACC
GCTAAAAGA------TCATCGTCT------------------GGACACTGCCATTGCTCT
AAGAGAAGGAAGTCTAAGGTTAAGAGGACGATGAGAGTGCCGGCTGTTAGCTCGAAAATC
GCCGATATACCTGCCGATGAGTTCACCTGGAGAAAGTACGGTCAAAAGCCGATCAAGGGC
TCGCCTTACCCGAGAGGGTATTATAAGTGCAGTACAGTGAGAGGCTGTCCGGCAAGGAAA
CACGTGGAGAGAGCTCAGGACAACCCCACTATGCTCGTCGTTACCTACGAGGCTGAGCAC
CATCACCCGCACCCT---------------------TCCATCACAGCCGCAAATGTGGGC
CTTGTTTTCCAATCTTCTAAAGAA
>Maldo_HF21607-RA
ATGTGCGTGGAACTAATGATGGGATTG------------GTCGACAGTTTTGCAGCGAGG
ATGGAGGAGAATGCGGTGGAGGAGGCGGCCTCCGCCGGAATCCAGAGCGTCGAGAAGTTC
ATTAGCCTGATTTCGGAACACCACCAA------------------------------TCA
ACGTCGTCGAACTCGGAAGCTGGTACGGAGTATAAAGCCGTGGCGGACATGGCCGTGACC
AAGTTCAGAAAGGTCATTTCGTTGTTGGACAAAGGAAGTACCGGCCACGCCCGGTTTCGG
AAAGCTCCAGTGACTCTATCTCCGCCT---------CCCCCGCCG------CCGGTGCCT
CCGAAGACGACCCAAATTCTGAGACCTTCAATTTCAGAACCC---CATGATCAAAAAACA
GAGCAACCCTCT------GTTTTCAGAACAGAACAATCT---------TCTGCTTTTAAG
GTTTATTGTCCGAAGCCGGTGGTTCGC---------------------------------
------------CTGCCGCCGCTGCCGCAA------AATCCCCATCTGAAAACCACTCCG
GTTGTGCTGACAAACGGTATTGGGTGCTCT---GAGAGAAAGATGTCTGCTGCTGCCACC
ACCATC------------------AACTTCTCGCCTTCG---GCGCCCATTTCTGTCGCA
AATTCGTTCATTTCGTCT---TTAACTACTGGGGAC------CCCGCTGAGCAATCGATC
---TCTTCTGGGTTTCAATTTACAAATATGTCACAG---TCATCTTCCGGTAGGCCGCCT
CTGTCTTCGTCATCGTTGAAAAGAAAGTGCAGCTCCGTCGACAAT------GTTTCTCGT
CTCCGGTGCGGA---TCTACTACC------------------GGCCGCTGCCACTGCTCT
AAGAAAAGGAAATCTAAAGTGAAAAGAGTGATTAGGGTTCCTGCAATTAGTATGAAACTG
GCTGATATTCCTCCTGATGATTATTCTTGGAGAAAGTACGGTCAAAAACCCATCAAGGGT
TCCCCTCATCCAAGAGGGTATTACAAGTGTAGCAGCCAGAGAGGTTGCCTTGCACGCAAG
CACGTGGAGCGCGCTGTAGACGATCCCACCATGCTGATCGTGACCTACGAAGGCGATCAC
GATCACTCCCTCGGCGTCACCGAACCAACG------------------------GCCGCC
CTCGTCCTCGAATCCTCT------
>Maldo_HF21885-RA
ATGACGGTGGAGCTGATG---------------------------GAATTCCCGAAGATG
GAGGATCAGAAGGCCATCCAGGAAGCCGCATCGCAAGGATTGCAGAGCATGGAGCACCTG
ATCCGGTTCCTCTCCCACCAGCAGCAACAC------------------------------
---CCAAACAACCAATCGGCCCGCCTGGACTGTACGGACATCACCGATCACACCGTCTCC
AAGTTCAAAAAGGTCATCTCCCTCCTC------AATCGGACGGGCCATGCCCGGTTCCGA
CGCGGTCCGGCTCAACCGGTTCAGCCCGTCCACTTCTCTTCTTCTCAT---CCCTCACCT
TCACAAACA------CTGAGCTTAGCT---------CCGGCT------------------
---------------------------------------------CTAAATCTTACTCCG
ACTCCCGCGCCGGTTCCGGTAACTGCTCCTGCGGTTGTTCAGCAGGCTACGATC------
GAGTCGAGTTTCGGCCAATCGCAGCCGCACAGCATG------------------------
ACGCTCGACTTCACGAGGCCTAATGCCTTC---GCCTCGAAC------CCGAAGAGCGCG
GAG---ATTGAATTCGCAAAGGATAACTTCAGC---------------GTCTCGTCAGGC
TCGTCGTTCATGTCGTCGGCGATCACC---GGAGATGGCAGCGTTTCGAACGGGAAGCTG
GGATCGTCGATCTTCTTG------GCTCCCGCTCCGGCTGTGTCCGGCGCGAAGCCTCCT
CTCTCAACGGCGCCGTTTAAGAAGAGTTGTCACGAGCACGACCACTCCGACGACACGTCG
TGCAAGTTT------TCCGCCTCAGGATCTGCTTCCGGTTCCGGCAAGTGCCATTGCTCC
AAGAGAAGGAAAAATCGGGTGAAGAAAACGATTCGCGTGCCGGCGATTAGTTCAAAAATC
GCCGATATTCCACCGGACGAGTACTCCTGGAGAAAGTACGGTCAGAAGCCGATCAAGGGC
TCGCCTTACCCAAGGGGATATTACAAGTGCAGTACGGTGAGGGGGTGCCCGGCGAGGAAA
CACGTGGAGCGGGCTCCGGATGATCCGGCGATGCTGATCGTAACGTACGAAGGGGAGCAC
CGTCACGCGCCGGAGAGC------------------------------------GTGGGG
TTGGTGTACGAGTCAACG------
>Maldo_HF27390-RA
ATGGCCGTTGATTTCATG---GGTTACAGAAACAGTAGCAGCAGCAGCTTCTCCGCCAAG
TTGGAAGAGAACGCCGTGCAGGAA---GCGGCTTCCGGCCTCGAGAGCGTCGAGAAGCTT
ATTCGCTTGCTGTCCCAGGCACAGCAGAACCAGCACCAAGGG------------------
AAATATCCGTCGACGGCTATGGACATGGACTGCAGAGCCGTCGCGGACGTCGCTGTTTCC
AAGTTCAAGAAGGTCATTTCTCTTCTTGGTCGGACCCGGACCGGCCACGCCCGGTTCCGG
CGAGCCCCTTTGACTTTGAGTTCCGGA---------TCGTCTTCTCAAACC---------
---------------CAAAACCAG------AGCCAAGAGATC------------------
------------CTCGTC------------AAGCATGTTCCGTTATTAGAGTCCACTAAG
GTTTACCATGCGACGCCGATCCAGCAG---------------------------------
------------ATCCCGCCACCT------------CACCACCACCAC------------
------------------AGTACGGTGCTTGAGAGCACTAAG------GACTCATCTACC
ACTATA------------------AATTTCTCATATCCA---------------ACTACG
ACGTCGTTTATATCGTCG---TTGACC---GGAGACTCCGATAGCAAGCAGCCAATGTCG
---TCATCGTCTTTTCAAATTACCAATTTGTCCCAGGTTTCCTCGGCCGGAAAGCCGCCG
CTTTCCTCCGCCTCGTTGAAGCGGAAGTGCAGCTCCGAGAACTTG---------GGGTCT
GGGAAGTGCGGTGCTGGGTCCTCC------------------GGCCGCTGCCATTGC---
AAGAAGAGAAAGCTGAGACAGAAGAGGATCGTGAGAGTTCCGGCTATAAGCTTGAAGTTG
GCCGATATCCCACCTGACGATTACTCCTGGAGAAAGTACGGACAAAAACCCATCAAAGGA
TCTCCACATCCAAGGGGATACTACAAATGCAGCAGTGTAAGAGGATGCCCGGCTCGAAAA
CACGTAGAGAGAGCTCTGGACGATGCGGCAATGCTAGTGGTTACCTACGAAGGCGAGCAC
AATCACTCTCTCTCCGTTGCAGAGACC---------------------------TCCAAT
CTTATTCTAGAATCTTCT------
>Maldo_HF31395-RA
ATGGCCGTTGATTTCATG---GGTTACAGAAACACCAGCAGCGGCAGCTTCTCCGCCAAG
TTGGAAGAAAACGCCGTGCAGGAA---GCGGCTTCCGGCCTCGAGAGCGTCGAGAAGCTT
ATCCGGTTGCTGTCGCAGGCGCAGCAGAACCAGCACCAAGAG------------------
AAATATCCGTCGACGGCTATGGACATGGATTGCAGAGCCGTCGCCGACGTCGCCGTTTCC
AAGTTCAAGAAGGTCATTTCTCTTCTCGGTCGGACCCGGACTGGCCACGCGCGGTTCCGG
CGAGCCCCTTTGACTGTGAATTCCGGG---------TCGTCTTTCCAACCC---------
---------------CAATACCAGAGCCATAGCCAAGACATC------------------
------------GTCGTC------------AAGCAAGCTCCTTTA---GAGTCCACCAAA
GTTTACCATGCGACGCCGATCCAGCAG---------------------------------
------------ATCCCGCCTTCT---CAT------CACCATCACCAC------------
------------------AGTATGGTGCTCGAGAGCACTATG------GACTCCTCTAAC
ACTATA------------------AATTTCTCGTATTCG---------------GCTGCG
ACGTCGTTTATGTCGTCG---TTGACC---GGCGACTCCGATAGCAAGCAACCAATGTCG
---TCTTCGGCTTTTCAAATTACCAATTTATCCCAGGTTTCCTCAGCCGGAAAGCCGCCG
CTTTCCTCCACCTCGCTGAAGCGGAAGTGCAGCTCCGAGAACTTG---------GGCTCT
GGGAAGTGCGGTGCTGGATCCTCC------------------GGCCGCTGCCATTGCTCC
AAGAAGAGAAAGCTGAGACAGAAGAGGGTTGTAAGAGTTCCAGCTATAAGCTTGAAGATG
GCGGATATCCCACCCGACGATTACTCCTGGAGAAAGTACGGACAGAAACCCATCAAGGGA
TCTCCACATCCAAGGGGATACTACAAATGCAGCAGCGTAAGAGGATGCCCGGCTCGAAAA
CACGTAGAGAGAGCTCTGGATGATCCGGCAATGCTAGTGGTTACCTACGAAGGCGACCAC
AATCACTCTCTCTCGATTGCCCCCAGC---------------------------GATGAC
CTGTGGATCTGTGCTGCCATTTTG
>Maldo_HF35758-RA
------------------------------------------------------------
------------------------------------------------------------
------------------------------------------------------------
------------------------------------------------------------
------------------------------------------------------------
------------------------------------------------------------
------------------------------------------------------------
------------------------------------------------------------
------------------------------------------------------------
---------------------------------ATG------------------------
ACGCTCGACTTTACGAGGCCTAATGCCTTC---ACCTCGAAC------CCAAAGAGCGCG
GAG---ATTGAATTCGCAAAGGATAACTTCAGC---------------GTCTCATTAGGC
TCGTCGTTCATGTCGTCGACGATAACT---GGAGATGGTAACGTTTCGAACGGGAAGCTA
GGATTGTCGTTCTTCTTG------GCTCCCGCTCCGACCGTGTCCGACGCGAAGCCTCCT
CTCTCAATGGCGCCATTTAAGAAGAGGTGTCATGAGCACGACCACTTCGACGACACGTCA
TGCAAGTTT------CCACCT---------------------------------------
---------------------CAGGATCTGATTCCGGTTCCGACAAGTGCC---------
------ATTGCTCCAAAAGAAGGAAAAATCAGG---------------------------
------------------------------------------------------------
------------------------------------------------------------
------------------------------------------------------------
------------------------
>Malsi_02g015060
ATGGCCGTTGATTTCATG---GGTTACAGAAACAGCAGCAGCAGCAGCTTCTCCGCCAAC
TTGGAAGAGAACGCCGTGCAGGAA---GCGGCTTCCGGCCTCGAGAGCGTCGAGAAGCTT
ATTCGCTTGCTGTCCCAGGCACAGCAGAACCAGCACCAAGGG------------------
AAATATCCGTCGACGGCTATGGACATGGACTGCAGAGCCGTCGCGGACGTCGCTGTTTCC
AAGTTCAAGAAGGTCATTTCTCTTCTTGGTCGGACCCGGACCGGCCACGCCCGGTTCCGG
CGAGCCCCTTTGACTTTGAGTTCCGGA---------TCGTCTTCTCAAACC---------
---------------CAAAACCAG------AGCCAAGAGATC------------------
------------CTCGTC------------AAACATGTTCCGTTATTAGAGTCCACTAAG
GTTTACCATGCGACGCCGATCCAGCAG---------------------------------
------------ATCCCGCCACCT------------CACCACCACCAC------------
------------------AGTACGGTGCTTGAGAGCACTAAG------GACTCATCTACC
ACTATA------------------AATTTCTCATATCCA---------------GCTACG
ACGTCGTTTATATCGTCG---TTGACC---GGAGACTCCGATAGCAAGCAGCCAATGTCG
---TCATCGTCTTTTCAAATTACCAATTTGTCCCAGGTTTCCTCGGCCGGAAAGCCGCCG
CTTTCCTCCGCCTCGTTGAAGCGGAAGTGCAGCTCCGAGAACTTG---------GGGTCT
GGGAAGTGCGGTGCTGGGTCCTCC------------------GGCCGCTGCCATTGC---
AAGAAGAGAAAGCTGAGACAGAAGAGGATCGTGAGAGTTCCGGCTATAAGCTTGAAGTTG
GCCGATATCCCACCTGACGATTACTCCTGGAGAAAGTACGGACAAAAACCCATCAAAGGA
TCTCCACATCCAAGGGGATACTACAAATGCAGCAGTGTAAGAGGATGCCCGGCTCGAAAA
CACGTAGAGAGAGCTCTGGACGATGCGGCAATGCTAGTGGTTACCTACGAAGGCGAGCAC
AATCACTCTCTCTCCGTTGCAGAGACC---------------------------TCCAAT
CTTATTCTAGAATCTTCT------
>Malsi_08g008940
ATGTGCGTGGAACTAATGATGGGATTG------------GTCGACAGTTTTGCAGCGAGG
ATGGAGGAGAATGCGGTGGAGGAGGCGGCCTCCGCCGGAATCCAGAGCGTCGAGAAGTTC
ATTAGCCTGATTTCGGAACACCACCAA------------------------------TCA
ACGTCGTCGAACTCGGAAGCTGGTACGGAGTATAAAGCCGTGGCGGACATGGCCGTGACC
AAGTTCAGAAAGGTCATTTCGTTGTTGGACAAAGGAAGTACCGGCCACGCCCGGTTTCGG
AAAGCTCCAGTGACTCTATCTCCGCCT---------CCCCCGCCG------CCGGTGCCT
CCGAAGACGACCCAAATTCTGAGACCTTCAATTTCAGAACCC---CATGATCAAAAAACA
GAGCAACCCTCT------GTTTTCAGAACAGAACAATCT---------TCTGCTTTTAAG
GTTTATTGTCCGAAGCCGGTGGTTCGC---------------------------------
------------CTGCCGCCGCTGCCGCAA------AATCCCCATCTGAAAACCACTCCG
GTTGTGCTGACAAACGGTATTGGGTGCTCT---GAGAGAAAGATGTCTGCTGCTGCCACC
ACCATC------------------AACTTCTCGCCTTCG---GCGCCCATTTCTGTCGCA
AATTCGTTCATTTCGTCT---TTAACTACTGGGGAC------CCCGCTGAGCAATCGATC
---TCTTCTGGGTTTCAATTTACAAATATGTCACAG---TCATCTTCCGGTAGGCCGCCT
CTGTCTTCGTCATCGTTGAAAAGAAAGTGCAGCTCCGTCGACAAT------GTTTCTCGT
CTCCGGTGCGGA---TCTACTACC------------------GGCCGCTGCCACTGCTCT
AAGAAAAGGAAATCTAAAGTGAAAAGAGTGATTAGGGTTCCTGCAATTAGTATGAAACTG
GCTGATATTCCTCCTGATGATTATTCTTGGAGAAAGTACGGTCAAAAACCCATCAAGGGT
TCCCCTCATCCAAGAGGGTATTACAAGTGTAGCAGCCAGAGAGGTTGCCTTGCACGCAAG
CACGTGGAGCGCGCTGTAGACGATCCCACCATGCTGATCGTGACCTACGAAGGCGATCAC
GATCACTCCCTCGGCGTCACCGAACCAACG------------------------GCCGCC
CTCGTCCTCGAATCCTCT------
>Malsi_08g012160
ATGACGGTGGAGCTGATG---------------------------AACTTCCCGAAGATG
GAGGATCAGAAGGCCATCCAGGAAGCCGCATCGCAAGGATTGCAGAGCATGGAGCACCTG
ATCCGGTTCCTCTCCCACCAGCAGCAACAC------------------------------
---CCAAACAACCAATCGGCCCGCCTGGACTGTACGGACATCACCGATCACACCGTCTCC
AAGTTCAAAAAGGTCATCTCCCTCCTC------AATCGGACGGGCCATGCCCGGTTCCGA
CGCGGTCCGGCTCAACCGGTTCACCCCGTCCACTTCTCTTCTTCTCAC---CCCTCACCT
TCACAAACA------CTGAGCTTAGCT---------CCGGCT------------------
---------------------------------------------CTAAATCTTACTCCG
ACTCCCGCGTCGGTTCCGGTAACGGCTCCTGCGGTTGTTCAGCAGGCTACGATC------
GAGTCGAGTTTCGGCCAATCGCAGCCGCACAGCATG------------------------
ACGCTCGACTTCACGAGGCCTAATGCCTTC---GCCTCGAAC------CTGAAGAGCGCG
GAG---ATTGAATTCGCAAAGGATAACTTCAGC---------------GTCTCGTCAGGC
TCGTCGTTCATGTCGTCGGCGATCACC---GGAGATGGCAGCGTTTCGAACGGGAAGCTG
GGATCGTCGATCTTCTTG------GCTCCCGCTCCGGCCGTGTCCGGCGCGAAGCCTCCT
CTCTCAACGGCGCCGTTTAAGAAGAGGTGTCACGAGCACGACCACTCCGACGACACATCG
TGCAAGTTT------TCCGCCTCAGGATCTGCTTCCGGTTCTGGCAAGTGCCATTGCTCC
AAGAGAAGGAAAAATCGGGTGAAGAAAACGATTCGCGTGCCGGCGATTAGTTCAAAAATC
GCCGATATTCCACCGGACGAGTACTCCTGGAGAAAGTACGGTCAGAAGCCGATCAAGGGC
TCGCCTTACCCAAGGGGATATTACAAGTGCAGTACGGTGAGGGGGTGCCCGGCGAGGAAA
CACGTGGAGCGGGCTCCGGATGATCCGGCGATGCTGATCGTAACGTACGAAGGGGAGCAC
CGTCACGCGCCGGAGAGC------------------------------------GTGGGG
TTGGTGTATGAGTCAACG------
>Malsi_10g010080
------------------------------------------------------------
------------------------------------------------------------
------------------------------------------------------------
------------------------------------------------------------
------------------------------------------------------------
------------------------------------------------------------
------------------------------------------------------------
------------------------------------------------------------
------------------------------------------------------------
---------------------------------ATG------------------------
ACGCTCGACTTCACGAGGCCTAATGCCTTC---ACCTCGAAC------CCGAAGAGCGCG
GAG---ATTGAATTCACAAAGGATAACTTCAGC---------------GTCTCATTAGGC
TCGTCGTTCATGTCGTCGACGATCACT---GGAGATGGTAACGTTTCGAACGGGAAGCTA
GGATTGTCGATCTTCTTG------GCTCCCGCTCCGACCGTGTCCGGCGCGAAGCCTCCT
CTCTCAATGGCGCCATTTAAGAAGAGGTGTCATGAGCACGACCACTTCGACGACACGTCA
TGCAAGTTT------TCCACCTCAGGATCTGATTCCGGTTCCGACAAGTGCCATTGCTTC
AAAAGAAGGAAAAAT---------------------------------------------
------------------------------------------------------------
------------------------------------------------------------
---------CAGGCTTCGGATAATCCGGCAATGCTGATAGTAACGTACGAAGGGGAGCAC
CGTGACGTATCAGAGAGC------------------------------------GTGGGA
TTGGTGTTTGAGTCAACG------
>Malsi_13g020620
ATGGCTATAGATCTAGTT---------------------------GGCTTCTCCAAGATG
GACGATCGGACTGCCGTGCAAGAAGCTGCCTCCGCCGGCCTGCAAAGCATGCAGCACCTC
ATCCGCACCCTGTCCAATCAAACCCCGTCC------------------------------
---------------CACACTCCACTCGATTGCCGGGAAATCAGCGACTTCACCGTCACC
AAGTTCAAGCACCTAATCTCCGTCTTG------AACCGGACCGGTCACGCCCGGTTCCGT
CGCGGACCGGCCAAACCAGCTTCAGAT---------------------------------
------------------------------------------------------------
------------------------------------------------------------
------------------------------------------------------------
---------TCGGTCCATCCGAAACCTCAGACGACT------------------------
TTGACTGCTTTTCAAACCCCAAAA---------TCGGAC---------------------
---------------AAGGACTACTCCACTACTGTGTCCCCTCCG---GTCTCCACTACG
TCGTCGTTTTTTTCCTCAAACACAATC---GGAGACGGCAGCGTTTCCAACGGTAAAACC
TTCTCATCAATTTCTGTG------CCTACGCCTCCGGCTTTCTCCGCTGGAAAACCGCCC
CTTCCACAATCT---CACCGGAAACGGTGTCACGAGGGCGAA------------CCCGCT
AAAACGTCG------TCGTCGTCG------------------GGCCACTGCCATTGTTCT
AAAAGAAGGAAGTCTAAGGTTAAGAGGACGATTAGAGTGGCGGCGATTAGCTCGAAAACC
GCCGATATACCTGCGGACGAGTTCGCCTGGAGAAAGTATGGTCAAAAGCCGATCAAGGGC
TCACCTCACCCGAGAGGGTATTATAGGTGCAGTACAGTGAGAGGGTGTCCAGCAAGGAAA
CACGTGGAGAGAGCACAGGACGACCCCGAGATGCTCGTCGTTACCTACGAAGCTGAGCAC
CGTCACCCGCACCCTTACCCT---------------TCCCTCACAGCCGCTAATGTGGGC
CTTGTTTTCCAGTCGTCC------
>Malsi_13g024800
ATGGTAGCGAAATTGATC------------------------------------------
------------GCACTCCTTAGGGAAGCGGTTCTGTCCGTGAGGAAGATCCGAGCTTGT
GTTCGGGTTTTTTCCTCGAGACGCTCCAGC------------------------ACTGAT
CTCAAGGCAGCGTATGCGGCATCGCCCGACTGCCGACACTCCACCGATTCCAACGAAGCC
TCGTTCTTCGCCATTCACTCACTCTGTAATGAGTCACGCAAGCCGTATCCTCGCGCTAGG
AAGGCAGTCCTC------------------------------------------------
------------------------------------------------------------
------------------------------------------------------------
------------CGGCCCATCCGCGAT---------------------------------
------------------------CCCAAGGCAATT------------------------
CTTGAGGATTTGTCAAAGGTGAAAGCGCTCAGTGAAAGTAAGGAAGCAATAAAGGCGACA
GAAGCTAAATGTCAGGCAAAGCAAAACCTTATGGGATCTGATGGTGTGGAATCTGCAAGA
GCACAATACATGGGTGTG---ATTACT------------TCTGCAAAGCAACAGAAAATT
CGTTGTGAT------------------------------GCATCCGAAGCAAAAGCTGCC
ATCAAGACA------TGG---CGGAGGAGCAGTAGCAGTGAA---GAAACTTCCAACACA
GGATCTGCT------TCCGGTCCC------------------GGCAAGTGCCATTGCTCC
AGAAAAAAAAAAAAAAAAATCAGAAGACGATTTGCATGCCAGCGATTAGTTCAAAAAAAA
AAATCGCCGGTATTCCATCGAACGAGTATTCCTAGAGAAAGTACGAAGCCGATCAAGGGC
TCGCCTTACCCAAGGAGATATTACAGGTGCAGTACGGTGAAGGGGTGCCCGGCGAGGAAA
CACGTGGAGCAGGCTCCGGATGATCCGGCGATGCTGATAGTAACGTACGAAAGGGAACAC
CATACTTCACCATCTTCTGCGTCAAAATCACCTCGCGCCATGGCGTCTCTGTCCGTCACA
GCTGCCCTGTCCTCCTCCGTCTCT
>Malsi_15g007740
ATGGCCCTGGAACTAATGATGGGATTG------------ATTGACAGTTTTGCAGCGAAG
GGGGAGGAGAATGCCGTGAAGGAGGCGGCCTCCGCCGGAATCCAGAGCGTCGAGAAGTTT
ATCAGCTTGATTTCGCAACACCACCACCAG---------------------------TCC
TTGTCGTCGAACACGGAAGATGCAACGGAGTATAAAGCGGTGGCGGACATGGCAGTGACC
AAGTTCAGGAAGGTTATTTCGTTGTTGGACAAAGGAAGAACCGGCCACGCCCGGTTCCGG
AAAGCTCCGGTA------------------------------------------------
---------ACCCAAATTCCGACACCTTCAATTTCAGAACCC---CATGATCAAGAAACA
GAGCAACCTTCT------GTTTTCAGAACAGAACAATCT---------TCTGCTTTCAAG
GTTTACTGTCCGACGCCGGTGGTTCAC---------------------------------
------------CTTCCGCCGCTGCCGCAA------AATCCTCATCCAAAAACCACTCCG
GTTATGCTGACAAAAGGTATTGGGTGCGCT---GAGAGAAAGATGTCTGCCGCTGCTGCT
ACCATC------------------AGTTTCTCGCCTTCG---GCACCCAAAACTGCCGCG
AACTCGTTCATTTCTTCT---TTAACAGCTGGGGAC------GCTGCTGAGCAATCGATC
---TCTTCTGGGTTTCAATTCACAAACATGTCGCAG---TCGTCTTCCGGTAGGCCGCCG
CTGTCTTCGTCATCGTTGAAGAGGAAGTGCAGCTCCGTCGACAAT------GTTTCTCGT
CTCCGGTGCGGC---TCTACTACC------------------GGGCGTTGCCACTGTTCG
AAGACAAGGAAACTTAAAGTGAAAAGAGTTATTAGGGTTCCTGCAATTAGTATGAAATTG
GCTGATATTCCACCTGATGATTATTCTTGGAGAAAGTACGGTCAAAAACCCATCAAGGGT
TCCCCTTATCCAAGAGGGTATTACAAGTGTAGTAGCGAGAGAGGCTGCCTTGCACGCAAG
CACGTGGAGCGCGCTGTAGACGATCCCACCATGCTGATCGTGACCTACGAAGGCGATCAC
AATCACTCCCTCTGCGTTACCGATCCAACG------------------------GCCACC
CTTATCCTCGAATCGTCT------
>Malsi_15g010050
------------------------------------------------------------
------------------------------------------------------------
------------------------------------------------------------
------------------------------------------------------------
---------------------------------------------------ATGTTTATC
AGG---------------------------------------------------------
------------------------------------------------------------
------------------------------------------------------------
------------------------------------------------------------
---------------------------------GTA------------------------
ATTATTGACATCACTAGCCCGACT------------------CCA------------ATT
GGAATG------------------GCATTT------------------------------
------------------------ACG---GACCTTCAAGGAATAGATTCTACCGAGCTC
GCA------------------------------TCTCTTATGTCCAGCGCTATGTCTCCC
CTTTCTACGCTTCCG---GGCGAGTTAACG------------------------------
GGATCTGCT------TCCGGCTCC------------------GGCAAGTACCATTGCTCC
AACAGAAGGAAAAAGCAAGTG---AAGACGATTCGGGTGCCGGTGATAGGTTCAAAAATC
AATGATATTCCAACGGATGAGTACTCTTGGAGAAAGTACGGTCAAAAGCCGATCAAGGGC
TCGCCTTACCCAAGGGGATATTACAGGTGCATAACGGTAAAAGGGTGCCCGGCGAGGAAA
CAAGTGGACCGAGCTCCGAATGATCCGATGACGTTGATCGTAACGTACTATTGGGAGCAC
CGGCACGCGCCGGAGAACATG------------------------------------GAG
TTGGTGTGTGAGACAAAG------
>Malsi_15g010300
ATGGCGGTGGAGCTGATG---------------------------AACTTCCAGAAGATG
GAGGATCAGAAGGCCATACAGGAAGCGGCATCACAAGGATTGCAGAGCATGGAGCACCTG
ATCCGGTTCCTCTCTCATCAGCAGCAACAG------------------------------
---TCAAACAACCAATCGGCCCGCGTCGACTGTACGGACATCACCGATCACACCGTCTCC
AAGTTCAAGAAGGTCATCTCCCTCCTC------AATCGGACCGGCCACGCCCGGTTCCGA
CGCGGTCCGGTT---------CAGCCGGTTCACTTCCCTACTTCTCAC---CCCTCGTCT
TCACAAACA------CTCAACTTAGCT---------TCGGCT------------------
---------------------------------------------CTAAATCTTACTCCG
ACTCCGGCGCCGGCTCCAGTGACTACTCCGGCTATCGTCCCTTCGACTCCGATC------
GAGTTGAGTTTCGTCCAATCCCAGCCACACAGCATG------------------------
ACGCTCGACTTCACGAGGCCCAACGCCTTC---GCGTCGAAC------CCGAAGAGCGCG
GAG---ATTGAGTTCGCGAAGGAGAGCTTCAGT---------------GTCTCGTCGAGC
TCGTCGTTCATGTCGTCGGCGATCACC---GGAGACGGCAGCGTTTCGAACGGGAAGCTC
GGATCGTCGATCTTCTTG------GCCCCCGCCCCGGCCGTTTCCGGTGCGAAGCCTCCC
CTCTCTACGGCGCCGTTTAAGAAGAGGTGCCACGAGCACGACCACTCCGACGACACGTCG
TGCAAGTTT------TCCGGCTCGGGATCTGCTTCCGGCTCCGGCAAGTGCCATTGCTCC
AAGAGAAGGAAAAATAGGGTGAAGAAAACGATTCGTGTGCCGGCGATAAGTTCAAAAATC
GCGGATATTCCAGCGGACGAGTACTCCTGGAGAAAGTACGGTCAGAAGCCGATCAAGGGC
TCGCCTTACCCAAGGGGATATTACAAGTGCAGTACGGTACGGGGGTGCCCGGCGAGGAAA
CACGTGGAGCGCGCTCCAGATGATCCGGCGATGCTGATCGTAACGTACGAAGGGGAGCAC
CGGCACGCGCCGGAGAAC------------------------------------GTGGGG
TTGGTGTTTGAGTCGACG------
>Malsi_15g026220
ATGGCCGTTGATTTCATG---GGTTACAGAAACACCAGCAGCGGCAGCTTCTCCGCCAAG
TTGGAAGAAAACGCCGTGCAGGAA---GCGGCTTCCGGCCTCGAGAGCGTCGAGAAGCTT
ATCCGGTTGCTGTCGCAGGCGCAGCAGAACCAGCACCAAGAG------------------
AAATATCCGTCGACGGCTATGGACATGGATTGCAGAGCCGTCGCCGACGTCGCCGTTTCC
AAGTTCAAGAAGGTCATTTCTCTTCTCGGTCGGACCCGGACTGGCCACGCGCGGTTCCGG
CGAGCCCCTTTGACTGTGAATTCCGGG---------TCGTCTTTCCAACCC---------
---------------CAATACCAGAGCCATAGCCAAGACATC------------------
------------GTCGTC------------AAGCAAGCTCCTTTA---GAGTCCACCAAA
GTTTACCATGCGACGCCGATCCAGCAG---------------------------------
------------ATCCCGCCTTCT---CAT------CACCATCACCAC------------
------------------AGTATGGTGCTCGAGAGCACTATG------GACTCCTCTAAC
ACTATA------------------AATTTCTCGTATTCG---------------GCTGCG
ACGTCGTTTATGTCGTCG---TTGACC---GGCGACTCCGATAGCAAGCAACCAATGTCG
---TCTTCGGCTTTTCAAATTACCAATTTATCCCAGGTTTCCTCAGCCGGAAAGCCGCCG
CTTTCCTCCACCTCGCTGAAGCGGAAGTGCAGCTCCGAGAACTTG---------GGCTCT
GGGAAGTGCGGTGCTGGATCCTCC------------------GGCCGCTGCCATTGCTCC
AAGAAGAGAAAGCTGAGACAGAAGAGGGTTGTAAGAGTTCCAGCTATAAGCTTGAAGATG
GCGGATATCCCACCCGACGATTACTCCTGGAGAAAGTACGGACAGAAACCCATCAAGGGA
TCTCCACATCCAAGGGGATACTACAAATGCAGCAGCGTAAGAGGATGCCCGGCTCGAAAA
CACGTAGAGAGAGCTCTGGATGATCCGGCAATGCTAGTGGTTACCTACGAAGGCGACCAC
AATCACTCTCTCTCAGTTGCAGAGACC---------------------------TCCAAT
CTCATTCTAGAATCTTCT------
>Malsi_15g032870
ATGGCTATAGATCTAGTT---------------------------GGCTTCTCCAAGATG
GACGATCGGACTGCCGTGCAAGAAGCTGCCTCCGCCGGCCTGCAAAGCATGCAGCACCTC
ATCCGCACCCTATCCAATCAAACCCCGTCC------------------------------
---------------CACACTCCACTCGATTGCCGGGAAATCAGCGACTTCACCGTCACC
AAGTTCAAGCACCTAATCTCCGTCTTG------AACCGGACCGGTCATGCCCGGTTCCGT
CGCGGATCGGCCAAACCAGCTTCAGAT---------------------------------
------------------------------------------------------------
------------------------------------------------------------
------------------------------------------------------------
---------TCGGTCCATCCGAAACCTCAGACGACT------------------------
GTGATTGCTTTTCAAACCCCAAAA---------TCGGAC---------------------
------------------AAGGACTCCACTACTGTGTCCCCTCCG---GTCTCCACTACG
TCGTCGTTT---------------------------------------------------
------------TTTTTT------CCTCAAACACAATCGGAGACGGCAGCGTTTCCAACT
GTAAAACCTTCT---CATCGATTTCTGTGC------------------------------
------------------------------------------------------------
---------------CGCCTCCGGCTTTCTCCGCTGTTAATCGCCCTCTGCACCAGTATT
GGTGATGTG---------------------------------------------------
------------------------------------------------------------
------------------------------------------------------------
------ACTGAG------------------------------------------------
------------------------
>Malsi_16g021500
ATGGCTGTAGATCTAGTT---------------------------GGCTTCTCCAAGATT
GATGATCGGACGGCCATGCAAGAAGCTGCCTCCGCCGGCTTGCAAAGCATGGAGCACCTC
ATCCGCGCCCTATCCAATCATCCCCCATCC------------------------------
---------------CAAACCCCACTCGATTGCCGGGAAATCACCGACTTCACCGTGACA
AAGTTCAAGCAGCTAATCTCTGTTCTG------AACCGGACCGGTCACGCGCGGTTCCGC
CGTGGACCGGCCAATCCACCTTCCGAC---------------------------------
------------------------------------------------------------
------------------------------------------------------------
------------------------------------------------------------
---------CCGGTCCACCCAAAACCTCAGACGACT------------------------
TTGACTGTTCTTCAAACACCACAG---------TCCGAC---------------------
---------------AAAGATTCCTCCACTGCTCTGTCCCCGCCG---CTCTCCACTACT
TCGTCGTTTCTATCCTCCATCACAATC---GGTGACGGCAGCGTTTCCAACGGTAAAGCC
TTCTCATCGATTTCCGTG------CCTCCGGCGCCGGCTTTCTCCGCTGGAAAACCTCCC
CTTCCACAATCT---CACCGGAAACGGTGTCACGACGGCGAA---------------ACC
GCTAAAAGA------TCATCGTCT------------------GGACACTGCCATTGCTCT
AAGAGAAGGAAGTCTAAGGTTAAGAGGACGATGAGAGTGCCGGCTGTTAGCTCGAAAATC
GCCGATATACCTGCCGATGAGTTCACCTGGAGAAAGTACGGTCAAAAGCCGATCAAGGGC
TCGCCTTACCCGAGAGGGTATTATAAGTGCAGTACAGTGAGAGGCTGTCCGGCAAGGAAA
CACGTGGAGAGAGCTCAGGACAACCCCACTATGCTCGTCGTTACCTACGAGGCTGAGCAC
CATCACCCGCACCCT---------------------TCCATCACAGCCGCAAATGTGGGC
CTTGTTTTCCAATCTTCTAAAGAA
>Malsi_scaffold463g000030
ATGGCTATAGATCTAGTT---------------------------GGCTTCTCCAAGATG
GACGATCGGACTGCCGTGCAAGAAGCTGCCTCCGCCGGCCTGCAAAGCATGCAGCACCTC
ATCCGCACCCTC------------------------------------------------
---------------------------------------------GACTTCACCGTCACC
AAGTTCAAGCACCTAATCTCCGTCTTG------AACCGGACCGGTCACGCCCGGTTCCGT
CACGGATCGGCCAAACCAGCTTCAGAT---------------------------------
------------------------------------------------------------
------------------------------------------------------------
------------------------------------------------------------
---------TTGGTCCATCCGAAACCTCAGACGACT------------------------
GTGACTGCTTTTCAAACCCCAAAA---------TCGGAC---------------------
------------------AAGGACTCCACTACTGTGTCCCCTCCG---GTCTCCACTACG
TCGTCGTTT---------------------------------------------------
------------TTTTTT------CCTCAAACACAATCGGAGACGGCAGCGTTTCCAACG
GTAAAACCTTCT---CATCGATTTCTGTGC------------------------------
------------------------------------------------------------
---------------CGCCTCCGGCTTTCTCCGCTGTTAATCGCCCTCTGCACCAGTATT
GGTGATGTG---------------------------------------------------
------------------------------------------------------------
------------------------------------------------------------
------ATTGAG------------------------------------------------
------------------------
>Malsy_02g015710
ATGGCCGTTGATTTCATG---GGTTACAGAAACAGCAGCAGCAGCAGCTTCTCCGCCAAG
TTGGAAGAGAACGCCGTGCAGGAA---GCGGCTTCCGGCCTCGAGAGCGTCGAGAAGCTT
ATTCGCTTGCTGTCCCAGGCACAGCAGAACCAGCACCAAGGG------------------
AAATATCCGTCGACGGCTATGGACATGGACTGCAGAGCCGTCGCGGACGTCGCTGTTTCC
AAGTTCAAGAAGGTCATTTCTCTTCTTGGTCGGACCCGGACCGGCCACGCCCGGTTCCGG
CGAGCCCCTTTGACTTTGAGTTCCGGA---------TCGTCTTCTCAAACC---------
---------------CAAAACCAG------AGCCAAGAGATC------------------
------------CTCGTC------------AAGCATGTTCCGTTATTAGAGTCCACTAAG
GTTTACCATGCGACGCCGATCCAGCAG---------------------------------
------------ATCCCGCCACCT------------CACCACCACCAC------------
------------------AGTACGGTGCTTGAGAGCACTAAG------GACTCATCTACC
ACTATA------------------AATTTCTCATATCCA---------------GCTACG
ACGTCGTTTATATCGTCG---TTGACC---GGAGACTCCGATAGCAAGCAGCCAATGTCG
---TCATCGTCTTTTCAAATTACCAATTTGTCCCAGGTTTCCTCGGCCGGAAAGCCGCCG
CTTTCCTCCGCCTCGTTGAAGCGGAAGTGCAGCTCCGAGAACTTG---------GGGTCT
GGGAAGTGCGGTGCTGGGTCCTCC------------------GGCCGCTGCCATTGC---
AAGAAGAGAAAGCTGAGACAGAAGAGGATCGTGAGAGTTCCGGCTATAAGCTTGAAGTTG
GCCGATATCCCACCTGACGATTACTCCTGGAGAAAGTACGGACAAAAACCCATCAAAGGA
TCTCCACATCCAAGGGGATACTACAAATGCAGCAGTGTAAGAGGATGCCCGGCTCGAAAA
CACGTAGAGAGAGCTCTGGACGATGCGGCAATGCTAGTGGTTACCTACGAAGGCGAGCAC
AATCACTCTCTCTCCGTTGCAGAGACC---------------------------TCCAAT
CTTATTCTAGAATCTTCT------
>Malsy_04g005150
ATGGCGGTGGAGCTGATG---------------------------AATTTCTCGAAGATG
GAGGATCAGAAGGCCATACAGGAAGCGGCATCACAAGGATTGCAGAGCATGGAACACCTG
ATCCGGTTCTTCTCTCATCAGCAGCAACAG------------------------------
---TCAAATAACCAATCGGCCCACATCAACTATACGGACATCACCGATCACACCGTCTCC
AAGTTCAAGAATGGCATCTCCCTCCTC------AATCGGACCGGCCACGCCCGCGCC---
------------------------------------------------------------
------------------------------------------------------------
------------------------------------------------------------
------------------------------------------------------------
------------------------------------------------------------
------------------------------------------------------------
------------------------------------------------------------
---------GCCTCCAGT---------------------GAC------------------
------------------------------------------------------------
---------------------------TGCTCCAACTATCGT---TCTTCCGACTTCGAT
---------------------------------CGAGTTAAGTTTCGTCTAGCTTGCCGC
CACAAG---------TTA------------------------------------------
------------------------------------------------------------
AACCCG------------------------------------------------------
------------------------------------------------------------
------------------------------------------------------------
------------------------
>Malsy_04g009230
ATGGCTATAGATCTAGTT---------------------------GGCTTCTCCAAGATG
GACGATCGGACTGCCGTGCAAGAAGCTGCCTCCGCCGGCTTGCAAAGCATGCAGCACCTC
ATCCGCACCCTC------------------------------------------------
---------------------------------------------GACTTCACCGTCACC
AAGTTCAAGCACCTAATCTCCGTCTTG------AACCGGACCGGTCACGCCCGGTTCCGT
CACGAATCGGCCAAACCAGCTTCAGAT---------------------------------
------------------------------------------------------------
------------------------------------------------------------
------------------------------------------------------------
---------TCGGTCCATCCGAAACCTCAGACGACT------------------------
GTGACTGCTTTTCAAACCCCAAAA---------TCGGAC---------------------
---------------AAGGACTACTCCACTACTGTGTCCCCTCCG---GTCTCCACTACG
TCC---------------------------------------GTTTCCAACGGTAAAACC
TTCTCATCGATTTCTGTG------CCTACGCCTCCGGCTTTCTCCGCTGTTAATCGCCCT
---------CTG---CACCAGATTGGTACT------------------------ATTCCT
GCTGCTGCT------TCTTCTATG------------------ATTCCAATAGATTGTGGT
TATAGTATTGATGGTGATGTGATTGAGGGTGGAGCTTGGGAAGAGTGTGGGGTCGAACTC
GGCGAATCGGAACCCGGAGACTTCGAC---------------GACGCCCCAGAACGGTGG
TGCTGTTAC---CGCACCCAACGATCAGGATCAACGACTAACGGTTGC------------
---------CGCTTTCTGAACGAGCAGATCTATCAGTTGGAAGCTCAGGAGGCTCAGTCT
CTGATGCCAAACCCTCTTCCTGACGACAAG------GCTGTGCAGCAAGGAAACAGCGCA
ATGAAGATGCAAAACAGTGTGCGG
>Malsy_08g008660
ATGGGCGTGGAAATAATGATGGGATTG------------GTTGACAGTTTTGCAGCGAGG
ATGGAGGAGAATGCGGTGGAGGAGGCGGCCTCCGCAGGAATCCAGAGCGTCGAGAAGTTC
ATTAGCCTGATTTCGGAACACCACCAA------------------------------TCA
ACGTCGTCGAACTCGGAAGCTGGTACGGAGTATAAAGCCGTGGCGGACATGGCCGTGACC
AAGTTCAGAAAGGTCATTTCGTTGTTGGACAAAGGAAGTACCGGCCACGCCCGGTTTCGG
AAAGCTCCGGTGACTCTATCTCAGCCT---------CCCCCGCCG------CCGGTGCCT
CCGAAGACGACCCAAATTCTGAGACCTTCAATTTCAGAACCC---CATGATCAAAAAACA
GAGCAAACCTCT------GTTTTCAGAACAGAACAATCT---------TCTGCTTTTAAG
GTTTATTGTCCGAAGCCGGTGGTTCGC---------------------------------
------------CTGCCGCCGCTGCCGCAA------AATCCCCATCTGAAAATCACTCCG
GTTGTGCTGACAAACGGTATTGGG------------------------------------
------------------------------------------------------------
------------------------------------------------------------
------------------------------------------------------CCGCCT
CTGTCTTCGTCATCGTTGAAAAGAAAGTGCAGCTCCGTCGACAAT------GTTTCTCGT
CTCCGGTGCGGA---TCTACTACC------------------GGCCGCTGCCACTGCTCT
AAGAAAAGGAAATCTAAAGTGAAAAGAGTGATTAGGGTTCCTGCAATTAGTATGAAACTG
GCTGATATTCCTCCTGATGATTATTCTTGGAGAAAGTACGGTCAAAAACCCATCAAGGGT
TCCCCTCATCCAAGAGGGTATTACAAGTGTAGCAGCCAGAGAGGTTGCCTTGCACGCAAG
CACGTGGAGCGCGCTGTAGACGATCCCACCATGCTGATCGTGACCTACGAAGGCGATCAC
GATCACTCCCTCGGCGTCACCGAACCAACG------------------------GCCGCC
CTCGTCCTCGAATCCTCT------
>Malsy_08g011800
ATGACGGTGGAGCTGATG---------------------------AACTTCCCGAAGATG
GAGGATCAGAAGGCCATCCAGGAAGCCGCATCGCAAGGATTGCAGAGCATGGAGCACCTG
ATCCGGTTCCTCTCCCACCAGCAGCAACAC------------------------------
---CCAAACAACCAATCGGCCCGCCTGGACTGTACGGACATCACCGATCACACCGTCTCC
AAGTTCAAAAAGGTCATCTCCCTCCTC------AATCGGACGGGCCATGCCCGGTTCCGA
CGCGGTCCGGCTCAACCGGTTCAGCCCGTCCACTTCTCTTCTTCTCAT---CCCTCACCT
TCACAAACA------CTGAGCTTAGCT---------CCGGCT------------------
---------------------------------------------CTAAATCTTACTCCG
ACTCCCGCGCCGGTTCCGGTAACTGCTCCTGCGGTTGTTCAGCAGGCTACGATC------
GAGTCGAGTTTCGGCCAATCGCAGCCGCACAGCATG------------------------
ACGCTCGACTTCACGAGGCCTAATGCCTTC---GCCTCGAAC------CCGAAGAGCGCG
GAG---ATTGAATTCGCAAAGGATAACTTCAGC---------------GTCTCGTCAGGC
TCGTCGTTCATGTCGTCGGCGATCACC---GGAGATGGCAGCGTTTCGAACGGGAAGCTG
GGATCGTCGATCTTCTTG------GCTCCCGCTCCGGCCGTGTCCGGCGCGAAGCCTCCT
CTCTCAACGGCGCCGTTTAAGAAGAGGTGTCACGAGCACGACCACTCCGACGACACGTCG
TGCAAGTTT------TCCGCCTCAGGATCTGCTTCCGGTTCCGGCAAGTGCCATTGCTCC
AAGAGAAGGAAAAATCGGGTGAAGAAAACGATTCGCGTGCCGGCGATTAGTTCAAAAATC
GCCGATATTCCACCGGACGAGTACTCCTGGAGAAAGTACGGTCAGAAGCCGATCAAGGGC
TCGCCTTACCCAAGGGGATATTACAAGTGCAGTACGGTGAGGGGGTGCCCGGCGAGGAAA
CACGTGGAGCGGGCTCCGGATGATCCGGCGATGCTGATCGTAACGTACGAAGGGGAGCAC
CGTCACGCGCCGGAGAGC------------------------------------GTGGGG
TTGGTGTATGAGTCAACGGGATTT
>Malsy_12g003880
ATGACCGTGGCCCTTGTC---------------ACTCCCAGAGATAACCTTTCCAAACGG
TCTGATGAGTTAGCTGTTAAGGAATCATTGGCGGCGGAAGTGATGAGTCTCAAACAGGAT
ATTAGAGGGCTCAAGCAGGAGAATAAACAGTTGCATAAG---------------------
CTCGCACATAGC------TATGCGACAAACATGAAGAGGATTGACCAGATGTTTGTGGGT
TTGTTCCAGCAGTTGGCTCCTCTTCTTCCCGAGGACAGAGACGGAGGAGCTAGGTTTCGG
CGACTGAGTGTTGCTTCCGTGGCGGAT---------GCAGAGCTGGAGCTCCCTATGTTG
GAGAGGATG---CAA------------TATGTTGCTGTGCCATGCAGAGGA---------
---------------------------------------------TATGACGAAATGGCT
CTGTACCATGCGACGCCGATCCAGCAG---------------------------------
------------ATCCCGCCTTCTCATCACAGTATG------------------------
GTGCTCGAG------------------------AGCACTATG------GACTCCTCTAAC
ACTATA------------------AATTTC---------------TCGTATTCGGCTGCG
ACGTCGTTTATGTCGTCG---TTGACC---GGCGACTCCGATAGCAAGCAACCAATGTCG
---TCTTCGGCTTTTCAAATTACCAATTTATCCCAGGTTTCCTCAGCCGGAAAGCCGCCG
CTTTCCTCCACCTCGCTGAAGCGGAAGTGCAGCTCCGAGAACTTG---------GGCTCT
GGGAAGTACGGTGCTGGATCCTCC------------------GGCCGCTGCCATTGCTCC
AAGAAGAGAAAGCTGAGACAGAAGAGGGTTGTAAGAGTTCCAGCTATAAGCTTGAAGATG
GCAGATGAGGCTGCTGAACACGCAGTGGCTAGAACGACAGGT------------------
---------------------------TGTATTTCCATGCTGCATTGCTCCTGCAGACGT
GATATGCTGCAAAGACAACGCTCACCATCAGATACGTTGCTCGCTGCACGGAATGATCTT
CGTTGCTCTCCATCGTCGGCGGAGAAGGCCTCGAGAGCCTCTACTGGTCCTGGAGTTGGA
CTAGTTGACCAGGCGGTTGAGACT
>Malsy_13g020070
ATGGCTATAGATCTAGTT---------------------------GGCTTCTCCAAGATG
GACGATCGGACTGCCGTGCAAGAAGCTGCCTCCGCCGGCCTGCAAAGCATGCAGCACCTC
ATCCGCACCCTGTCCAATCAAACCCCGTCC------------------------------
---------------CACACTCCACTCGATTGCCGGGAAATCAGCGACTTCACCGTCACC
AAGTTCAAGCACCTAATCTCCGTCTTG------AACCGGACCGGTCACGCCCGGTTCCGT
CGCGGACCGGCCAAACCAGCTTCAGAT---------------------------------
------------------------------------------------------------
------------------------------------------------------------
------------------------------------------------------------
---------TCGGTCCATCCGAAACCTCAGACGACT------------------------
TTGACTGCTTTTCAAACCCCAACA---------TCGGAC---------------------
---------------AAGGACTACTCTACTACTGTGTCCCCTCCG---GTCTCCACTACG
TCGTCGTTTTTTTCCTCAAACACAATC---GGAGACGGCAGCGTTTCCAACGGTAAAACC
TTCTCATCGATTTCTGTG------CCTACGCCTCCGGCTTTCTCCGCTGGAAAACCGCCC
CTTCCACAATCT---CACCGGAAACGGTGTCACGAGGGCGAA------------CCCGCT
AAAACGTCG------TCGTCGTCG------------------GGCCACTGCCATTGTTCT
AAAAGAAGGAAGTCTAAGGTTAAGAGGACGATTAGAGTGGCGGCGATTAGCTCGAAAACC
GCCGATATACCTGCGGACGAGTTCGCCTGGAGAAAGTATGGTCAAAAGCCGATCAAGGGC
TCACCTTACCCGAGAGGGTATTATAGGTGCAGTACAGTGAGAGGGTGTCCAGCAAGGAAA
CACGTGGAGAGAGCACAGGACGACCCCAAGATGCTCGTCGTTACCTACGAAGCTGAGCAC
CGTCACCCGCACCCTTACCCT---------------TCCCTCACAGCCGCTAATGTGGGC
CTTGTTTTCCAGTCGTCC------
>Malsy_15g006640
ATGGCCCTGGAACTAATGATGGGATTG------------ATTGACAGTTTTGCAGCGAAG
GGGGAGGAGAATGCCGTGAAGGAGGCGGCCTCCGCCGGAATCCAGAGCGTCGAGAAGTTT
ATCAGCTTGATTTCGCAACACCACCACCAG---------------------------TCC
TTGTCGTCGAACACGGAAGATGCAACGGAGTATAAAGCGGTGGCGGACATGGCAGTGACC
AAGTTCAGGAAGGTCATTTCGTTGTTGGACAAAGGAAGAACCGGCCACGCCCGGTTCCGG
AAAGCTCCGGTA------------------------------------------------
---------ACCCAAATTCCGACACCTTCAATTTCAGAACCC---CATGATCAAGAAACA
GAGCAACCTTCT------GTTTTCAGAACAGAACAATCT---------TCTGCTTTCAAG
GTTTACTGTCCGACGCCGGTGGTTCAC---------------------------------
------------CTTCCGCCGCTGCCGCAA------AATCCTCATCCAAAAACCACTCCG
GTTATGCTGACAAAAGGTATTGGGTGCGCT---GAGAGAAAGATGTCTGCCGCTGCTGCT
ACCATC------------------AGTTTCTCGCCTTCG---GCACCCAAAACTGCCGCG
AACTCGTTCATTTCTTCT---TTAACAGCTGGGGAC------GCTGCTGAGCAATCGATC
---TCTTCTGGGTTTCAATTCACAAACATGTCGCAG---TCGTCTTCCGGTAGGCCGCCG
CTGTCTTCGTCGTCGTTGAAGAGGAAGTGCAGCTCCGTCGACAAT------GTTTCTCGT
CTCCGGTGCGGC---TCTACTACG------------------GGGCGTTGCCACTGTTCG
AAGACAAGGAAACTTAAAGTGAAAAGAGTTATTAGGGTTCCTGCAATTAGTATGAAATTG
GCTGATATTCCACCTGATGATTATTCTTGGAGAAAGTACGGTCAAAAACCCATCAAGGGT
TCCCCTTATCCAAGAGGGTATTACAAGTGTAGCAGCGAGAGAGGTTGCCTTGCACGCAAG
CACGTGGAGCGCGCTGTAGACGATCCCACCATGCTGATCGTGACCTACGAAGGCGATCAC
AATCACTCCCTCTGCGTTACCGATCCAACG------------------------GCCACC
CTTATCCTCGAATCGTCT------
>Malsy_15g009020
ATGGCGGTGGAGCTGATG---------------------------AACTTCCCGAAGATG
GAGGATCAGAAGGCCATACAGGAAGCGGCATCACAAGGATTGCAGAGCATGGAGCACCTG
ATCCGGTTCCTCTCTCATCAGCAGCAACAG------------------------------
---TCAAACAACCAATCGGCCCGCGTCGACTGTACGGACATCACCGATCACACCGTCTCC
AAGTTCAAGAAGGTCATCTCCCTCCTC------AATCGGACCGGCCACGCCCGGTTCCGA
CGCGGTCCGGTT---------CAGCCGGTTCACTTCCCTACTTCTCAC---CCCTCGTCT
TCACAAACA------CTCAACTTAGCT---------TCGGCT------------------
---------------------------------------------CTAAATCTTACTCCG
ACTCCGGCGCCGGCTCCAGTGACTAATCCGGCTATCGTCCCTTCGACTCCGATC------
GAGTTGAGTTTCGTCCAATCCCAGCCACACAGCATG------------------------
ACGCTCGACTTCACGAGGCCCAACGCCTTC---ACGTCGAAC------CCGAAGAGCGCG
GAG---ATTGAGTTCGCGAAGGAGAGCTTCAGT---------------GTCTCGTCGAGC
TCGTCATTCATGTCGTCGGCGATCACC---GGAGACGGCAGCGTTTCGAACGGGAAGCTC
GGATCGTCGATCTTCTTG------GCGCCCGCCCCGGCCGTTTCCGGTGCGAAGCCTCCC
CTCTCTACGGCGCCGTATAAGAAGAGGTGCCACGAGCACGACCACTCCGACGACACGTCG
TGCAAGTTT------TCCGGCTCGGGATCTGCTTCCGGCTCCGGCAAGTGCCATTGCTCC
AAGAGAAGGAAAAATCGGGTGAAGAAAACGATTCGTGTGCCGGCGATAAGTTCAAAAATC
GCGGATATTCCAGCGGACGAGTACTCCTGGAGAAAGTACGGTCAGAAGCCGATCAAGGGC
TCGCCTTACCCAAGGGGATATTACAAGTGCAGTACGGTAAGGGGGTGCCCGGCGAGGAAA
CACGTGGAGCGCGCTCCGGATGATCCTGCGATGCTGATCGTAACGTACGAAGGGGAGCAC
CGGCACGCGCCGGAGAAC------------------------------------GTGGGG
TTGGTGTTTGAAAAGAAAAGAAAA
>Malsy_15g024470
ATGGCCGTTGATTTCATG---GGTTACAGAAACAGCAGCAGCAGCAGCTTCTCCGCCAAG
TTGGAAGAGAACGCCGTGCAGGAA---GCGGCTTCCGGCCTCGAGAGCGTCGAGAAGCTT
ATCCGGTTGCTGTCGCAGGCGCAGCAGAACCAGCACCAAGAG------------------
AAATATCCGTCGACGGCTATGGACATGGATTGCAGAGCCGTCGCCGACGTCGCCGTTTCC
AAGTTCAAGAAGGTCATTTCTCTTCTCGGTCGGACCCGGACCGGCCACGCGCGGTTCCGG
CGAGCCCCTTTGACTGTGAATTCCGGG---------TCGTCTTTCCAACCC---------
---------------CAATACCAGAGCCATAGCCAAGACATC------------------
------------GTCGTC------------AAGCAAGCTCCTTTA---GAGTCCACCAAA
GTTTACCATGCGACGCCGATCCAGCAG---------------------------------
------------ATCCCGCCTTCT---CAT------CACCATCACCAC------------
------------------AGTATGGTGCTCGAGAGCACTATG------GACTCCTCTAAC
ACTATA------------------AATTTCTCGTATTCG---------------GCTGCG
ACGTCGTTTATGTCGTCG---TTGACC---GGCGACTCCGATAGCAAGCAACCAATGTCG
---TCTTCGGCTTTTCAAATTACCAATTTATCCCAGGTTTCCTCAGCCGGAAAGCCGCCG
CTTTCCTCCACCTCGCTGAAGCGGAAGTGCAGCTCCGAGAACTTG---------GGCTCT
GGGAAGTGCGGTGCTGGATCCTCC------------------GGCCGCTGCCATTGCTCC
AAGAAGAGAAAGCTGAGACAGAAGAGGGTTGTAAGAGTTCCAGCTATAAGCTTGAAGATG
GCGGATATCCCACCCGACGATTACTCCTGGAGAAAGTACGGACAGAAACCCATCAAGGGA
TCTCCACATCCAAGGGGATACTACAAATGCAGCAGCGTAAGAGGATGCCCGGCTCGAAAA
CACGTAGAGAGAGCTCTGGACGATCCGGCAATGCTAGTGGTTACCTACGAAGGCGACCAC
AATCACTCTCTCTCAGTTGCAGAGACC---------------------------TCCAAT
CTCATTCTAGAATCTTCT------
>Malsy_16g019840
ATGGCTGTAGATCTAGTT---------------------------GGCTTCTCCAAGATT
GATGATCGGACGGCCATGCAAGAAGCTGCCTCCGCCGGCTTGCAAAGCATGGAGCACCTC
ATCCGCGCCCTATCCAATCATCCCCCATCC------------------------------
---------------CAAACCCCACTCGATTGCCGGGAAATCACCGACTTCACCGTGACA
AAGTTCAAGCAGCTAATCTCTGTTCTG------AACCGGACCGGTCACGCGCGGTTCCGC
CGTGGACCGGCCAATCCACCTTCCGAC---------------------------------
------------------------------------------------------------
------------------------------------------------------------
------------------------------------------------------------
---------CCGGTCCACCCAAAACCTCAGACGACT------------------------
TTGACTGTTCTTCAAACACCACAG---------TCCGAC---------------------
---------------AAAGATTCCTCCACTGCTCTGTCCCCGCCG---CTCTCCACTACT
TCGTCGTTTCTATCCTCCATCACAATC---GGTGACGGCAGCGTTTCCAACGGTAAAGCC
TTCTCATCGATTTCCGTG------CCTCCGGCGCCGGCTTTCTCCGCTGGAAAACCTCCC
CTTCCACAATCT---CACCGGAAACGGTGTCACGACGGCGAA---------------ACC
GCTAAAAGA------TCATCGTCT------------------GGACACTGCCATTGCTCT
AAGAGAAGGAAGTCTAAGGTTAAGAGGACGATGAGAGTGCCGGCGGTTAGCTCGAAAATC
GCCGATATACCTGCCGATGAGTTCACCTGGAGAAAGTACGGTCAAAAGCCGATCAAGGGC
TCACCTTACCCGAGAGGGTATTATAAGTGCAGTACAGTGAGAGGCTGTCCGGCAAGGAAA
CACGTGGAGAGAGCTCAGGACGACCCCACTATGCTCGTCGTTACCTACGAGGCTGAGCAC
CATCACCCGCACCCT---------------------TCCATCACAGCCGCAAATGTGGGC
CTTGTTTTCCAATCTTCTAAAGAA
>Pruav_sc0000624.1_g520.1.mk
ATGGCTATTGATCTCGTC---------------------------GGGTTCTCAAGGATA
GACGATCGGACGGCCATGGAAGAAGCAGCCTCCGCCGGCTTGCAGAGCATGGATCACCTG
ATCCGCGTCCTATCGAATCAAACCCCTTCC------------------------------
---CAAACCCAAACCCAAACCCCCCTCGACTGCCGAGAAATCACCGACTTCACAGTCTCC
AAGTTCAAGCAGCTCATCTCCGTCTTG------AACCGGACCGGTCACGCTCGGTTCCGC
CGCGGACCGGCCAATCAATCCTCCACC---------------------------------
------------------------------------------------------------
------------------------------------------------------------
---------------------------------------------------------CCG
---GTCCAACCGGTCCAACCCAAGCCTCAGACGATT------------------------
TCGAGTGCTTTTTCTGTCCCTAAG---------TCCAAC---------------------
---------------AACGACGACTCTCTCACTCTCTCCCCGCCA---ATCTCCACGACG
TCGTCGTTTTTGTCCTCCATCACAATC---GGAGACGGAAGCGTTTCGAACGGTAAAGCC
ATCTCGTCAATTCTCGCG------CCACCGGCGCCGGCTTTCTCAGCCGGGAAACCTCCT
CTCTCCCAATCT---CACCGGAAACGGTGCCACGATAACGAC------------GTCGCA
GCTAAAACG------TCGTCGTCC------------------GGCCGCTGCCATTGCTCT
AAAAGAAGGAAGTCTAAGGTTAAGAGGACGATTAGAGTGCCGGCGATTAGTTCAAAAATC
GCCGATATACCTTCGGATGAATTCTCCTGGAGAAAGTACGGTCAAAAGCCAATCAAGGGC
TCGCCTTACCCGAGAGGGTATTACAAGTGTAGTAGCGTGAGAGGGTGTCCAGCGAGGAAA
CACGTGGAGAGAGCACAAGACGACCCCACTATGCTCGTCGTTACTTACGAAGGCGAGCAC
CGTCACCCGCACCCT---------------------TCCATCACAGCAGGCTCTGTGGGC
CTTGTTTTCCAGTCAACC------
>Pruav_sc0000852.1_g460.1.mk
ATGGCTGTGGAGCTCATGATGGGATTT------------ATTGACAGTTTTGCAGCGCAA
ATGGAAGAGAATGCTGTGAAGGAAGCGGCCTCAGCTGGAATTCAAAGCGTCGAGAAGTTC
ATAAGCTTGATTTCGCAACACCACCACCAA------------CAAGACTCTTCCTTTTCT
TCCTCATCAAACCCTGAAGCTGCTACAGAGTACAAAGCTGTTGCAGACATGGCCGTGACC
AAGTTCAGGAAGGTCATTTCATTACTGGACAAAGGAAGAACCGGCCACGCTCGGTTCAGA
AGAGCTCCTGTCACTCCATCTCCGCCA---------CCACCGCCA------CCGCCGCCT
CAGAATACAACCCAAATCCCAAGACCTTCAATTCAAGAACCC---CATAACCCAAAAACA
GATCAACCCCCT------GGTTTCAAAACAGAGCAGTCC---------TCTGCTTTCAAG
GTTTACTGCCCCACACCAAGTGTGCGT---------------------------------
------------TTACCGCCTCTGCCTCAC------AATCCCCATCTGAAAACCACGCCT
GTTGTGTTGACAAAGAGTGTTGGGTGCGCT---GAGAGAAAGCTG---GATGCTCCTACC
ACCATC------------------AATTTCTCACCCTCA---CCTTCGATTTCCGCTGCC
AATTCATTTATGTCTTCT---TTAACCACCGGAGATGGTGAGTCTGTGCAGCATTCAATG
---TCTTCTGGGTTTCAGTTCACAAACATGTCACAG---TCGTCCTCGGGCAAGCCTCCT
CTTTCTTCTTCTTCGTTGAAGAGGAAGTGCAATTCCATGGACGAT------GTTGCAGCT
CTCAGGTGCGGC---TCATCTTCT------------------GGGCGCTGCCACTGTTCC
AAGAAAAGGAAATCAAAAGTGAAAAGAGTGGTCAGAGTCCCTGCAATTAGTATGAAAATG
GCTGATATTCCACCAGATGATTATTCATGGAGAAAGTACGGTCAAAAACCCATCAAGGGT
TCCCCTCATCCAAGAGGATATTACAAGTGCAGTAGCCAGAGAGGCTGCCTTGCACGCAAG
CACGTGGAGCGGGCTCTAGACGATCCAACCATGCTGATTGTGACCTACGAAGGTGATCAC
AATCACTCCCACAGTGTCACGGATCCAACG------------------------CCTGCT
CTCGTCCTCGAATCATCT------
>Pruav_sc0003562.1_g440.1.mk
ATGGCGGTGGAGCTGATG---------------------------AAATTTCCGAAGATG
GAAGATCGGAAGGCTATACAGGAAGCTGCATCGCAAGGCTTGGAGAGCATGGAGCAGCTG
ATCCGCTTTCTATCGCACCAGCAGCAA---------------------------------
------ACTAACCAGTCTTCTCGCTTGGACTGTACGGACATCACCGACCACACCGTCTCC
AAGTTCAAAAAGGTCATTTCGCTCCTG------AACCGGACCGGCCACGCCCGGTTCAGA
CGCGGACCTGTTCAACCCGATCAACCGGTTCAGTTCTCTTCTTCTCAT---CCCTCGTAT
TCACAAACG------TTGAGCTTGGCT---------CCGGCT------------------
---------------------------------------------CTGTATCCGAGGCCC
TCTCCGGCGCCCGCTCCGGTCACTACACCAGCGATCGTCCCGCCGGCGCCGATC------
GAGTCGAGCTATGTCCAATCTCAGCCGCACGGCATG------------------------
ACGCTAGACTTCACGAGGCCTAATGTCTTC---GCATCAAAT------CCTAAGAGCACG
GAG---ATCGAGTTCGCGAAGGAGAGCTTCAGC---------------GTCTCGTCGAGC
TCGTCGTTCATGTCGTCGGCGATCACC---GGAGACGGCAGCGTTTCGAACGGCAAACAA
GGATCGTCGATCTTCCTG------GCACCCGCGCCGGCCGTCTCCGGCGCAAAGCCTCCG
CTGTCAACGGCGCCGTTTAAGAAGAGGTGCCACGAGCACGACCACTCCGACGACGCGTCG
TGCAAGTAC------TCCGGCTCGGGTTCTGCTTCTGGCTCCGGCAAGTGCCATTGCTCC
AAGAGAAGGAAAAATCGGGTGAAGAAAACCATTCGGGTCCCAGCAATTAGTTCAAAAATC
GCCGATATTCCACCGGACGAGTACTCGTGGAGGAAGTACGGTCAAAAGCCGATCAAGGGC
TCACCCTACCCAAGGGGATATTACAAGTGCAGTACGGTTAGGGGGTGCCCAGCAAGGAAA
CACGTGGAGCGTGCCCCGGATGATCCGGCGATGCTGATCGTAACGTACGAAGGGGAACAC
CGTCATGCGCCGGAGAAC------------------------------------GTGGGG
TCGGTGTTCGAGTCAACG------
>Pruav_sc0007033.1_g040.1.mk
ATGGCTGTAGATTTTATG---GGATATAGGAAC---------AGCAGCTTCTCTGCGAAA
TTGGAAGAGAACGCGGTGCAAGAA---GCAGCTTCTGGGCTCGAGAGCGTTGAGAAGCTC
ATTAGACTCTTGTCTCAGGCTCAGCAGAACCAGCACCAAGAT------------------
AAGTACCCTTCCATGGTTATGGACATGGATTGCAGAGCCGTCGCGGACGTCGCCGTTTCC
AAGTTCAAGAAGGTCATTTCTCTTCTGGGTCGTACCCGGACCGGCCATGCCCGCTTCCGG
CGAGCACCTTTGACTTTAACTTCTGGG---------TCTTCTTCTTCTTCT---------
---------------CAAAACCAAGCCCAAACCCAAGAGACC------------------
------------TTCGTC------------AAGCAAACTCCTTTA---GAGTCCACCAAG
GTTTACCATGCGACGCCGATCCAGCAG---------------------------------
------------ATCCCGCCTCCT------------CTGCATCATCAC------------
------------------AGTACTGTGCTTGAGAGCACCAAG------GACTCCTCCACC
ACTATA------------------AATTTCTCCTATTCA---------------GCTACG
ACTTCGTTTATGTCGTCG---TTGACT---GGAGACTCAGACAGCAAGCAGCCATTGTCA
---TCTTCGGCTTTTCAAATTACCAACATGTCCCAGGTGTCTTCAGCTGGAAAGCCACCG
CTTTCGTCAGCTTCGTTGAAGAGGAAGTGCAGTTCTGATAACTTG---------GGCTCT
GGCAAGTGCGGTGCTGGGTCCTCC------------------GGCCGCTGCCATTGCTCT
AAGAAGAGAAAGCTGAGATTGAAAAGGGTTGTGAGAGTTCCAGCTATAAGCTTAAAGATG
GCTGATATTCCACCTGATGATTACTCTTGGAGAAAGTATGGACAGAAACCCATTAAGGGA
TCTCCACATCCAAGGGGATACTATAAGTGCAGCAGTGTCAGAGGGTGCCCAGCTCGAAAA
CATGTAGAGAGAGCTCTCGATGATCCAGCAATGCTTGTAGTGACCTATGAAGGCGAGCAC
AATCACTCTCTCTCAGTTGCAGAGACC---------------------------TCCAAT
CTCATTCTAGAATCGTCT------
>Pyrbr_009355032.2_cds_XP_009353307.1_1
ATGACGGTGGAGCTGATG---------------------------AACTTCCCGAAGATG
GAGGATCAGAAGGCCATCCAGGAAGCCGCATCGCAAGGATTGCAGAGCATGGAGCACCTG
ATCCGGTTCCTCTCCCACCAGCAACAACAC------------------------------
---CCAAACAACCAATCGGCCCGCCTGGACTGTACGGACATCACCGATCACACCGTCTCC
AAGTTCAAAAAGGTCATCTCCCTCCTC------AATCGGACCGGCCATGCCCGGTTCCGA
CGGGGTCCGGTTCAACCGGTTCAGCCCGTCCACTTCTCTTCTTCTCAC---CCCCCACCT
TCACAAACA------CTGAGCTTAGCT---------CCGGCTCTGAATCTTCCGACT---
---------------------------------------------CTAAATCTTACTCCG
ACTCCGGCGCCGGTTCCGGTAACTGCTCCTGCGGTTGTNNNNNNNNNNNNNNTC------
GAGTCGAGTTTCGGCCAATCGCAGCCGCACAGCATG------------------------
ACGCTCGACTTCACGAGGCCTAATGCCTTC---GCCTCGAAC------CCAAAAAGCGCG
GAG---ATTGAATTCGCAAAGGATAACTTCAGC---------------GTCTCGTCAGGC
TCGTCGTTCATGTCGTCGGCGATCACC---GGAGATGGCAGCGTTTCGAACGGGAAGCTG
GGATCGTCGATCTTCTTG------GCTCCCGCTCCGGCCGTGTCCGGCGCGAAGCCTCCT
CTCTCAACGGCGCCGTTTAAGAAGAGGTGTCACGAGCACGACCACTCCGACGACACGTCG
TGCAAGTTT------TCCGCCTCAGGATCTGCTTCCGGTTCCGGCAAGTGCCATTGCTCC
AAGAGAAGGAAAAATCGGGTGAAGAAAACGATTCGCGTGCCAGCGATTAGTTCAAAAATC
GCCGATATTCCACCGGACGAGTACTCCTGGAGAAAGTACGGTCAGAAGCCGATCAAGGGC
TCGCCTTACCCAAGGGGATATTACAAGTGCAGTACGGTGAGGGGGTGCCCGGCGAGGAAA
CACGTGGAGCGGGCTCCGGATGATCCGGCGATGCTGATCGTAACGTACGAAGGGGAGCAC
CGTCACGCGCCGGAGAGC------------------------------------GTGGGG
TTGGTGTTTGAGTCAACG------
>Pyrbr_009355066.2_cds_XP_009353341.1_1
ATGACGGTGGAGCTGATG---------------------------AACTTCCCGAAGATG
GAGGATCAGAAGGCCATCCAGGAAGCCGCATCACAAGGATTGCAGAGCATGGAGCACCTG
ATCCGGTTCCTCTCCCACCAGCAGCAACAC------------------------------
---CCAAACAACCAATCGGCCCGCCTGGACTGTACGGACATCACCGATCACACCGTCTCC
AAGTTCAAAAAGGTCATCTCCCTCCTC------AATCGGACCGGCCATGCCCGGTTCCGA
CGCGGTCCGGCTCAACCGGTTCAGCCCGTCCACTTCTCTTCTTCTCAC---CCCCCACCT
TCACAAACA------CTGAGCTTAGCT---------CCGGCTCTAAATCTTCCGACT---
---------------------------------------------CTAAATCTTACTCCG
ACTCCGGCGCCGGTTCCGGTAACTGCTCCTGCGGTTGGTCAGCAGGCTTCGATC------
GAGTCGAGTTTCGGCCAATCGCAGCCGCACAGCATG------------------------
ACGCTCGACTTCACGAGGCCTAATGCCTTC---GCCTCGAAC------CCAAAGAGCGCG
GAG---ATTGAATTCGCAAAGGATAACTTCAGC---------------GTCTCGTCAGGC
TCGTCGTTCATGTCGTCGGCGATCACC---GGAGATGGCAGCGTTTCGAACGGGAAGCTG
GGATCGTCGATCTTCTTG------GCTCCCGCTCCGGCCGTGTCCGGCGCGAAGCCTCCT
CTCTCAACGGCGCCGTTTAAGAAGAGGTGTCACGAGCACGACCACTCCGACGACACGTCG
TGCAAGTTT------TCCGCCTCAGGATCTGCTTCCGGTTCCGGCAAGTGCCATTGCTCC
AAGAGAAGGAAAAATCGGGTGAAGAAAACGATTCGCGTGCCGGCGATTAGTTCAAAAATC
GCCGATATTCCACCGGACGAGTACTCCTGGAGAAAGTACGGTCAGAAGCCGATCAAGGGC
TCGCCTTACCCAAGGGGATATTACAAGTGCAGTACGGTGAGGGGGTGCCCGGCGAGGAAA
CACGTGGAGCGGGCTCCGGATGATCCGGCGATGCTGATCGTAACGTACGAAGGGGAGCAC
CGTCACGCGCCGGAGAGC------------------------------------GTGGGG
TTGGTGTTTGAGTCAACG------
>Pyrbr_009361683.2_cds_XP_009359958.1_1
ATGGCCCTGGAACTAATGATGGGATTG------------ATTGACAGTTTTGCAGCGAAG
AGGGAGGAGAATGCCGTGAAGGAGGCGGCCTCCGCCGGAATCCAGAGCGTCGAGAAGTTT
ATCAGCTTGATTTCGCAACACCATCACCAG---------------------------TCG
GTGTCGTCGAACACGGAAGATGAAACGGAGTATAAAGAGGTGGCGGACATGGCAGTGACC
AAGTTCAGGAAGGTCATTTCGTTGTTGGACAAAGGAAGAATCGGCCACGCTCGGTTCCGG
AAAGCTCCGGTA------------------------------------------------
---------TCCCAAATTCCGACACCTTCAATTTCAGAACCC---CATGATCAAGAAACA
GAGCAACCTTCT------GTTTTCAGAACAGAACAATCT---------TCTGCTTTCAAG
GTTTACTGTCCGACGCCGGTTGTTCGC---------------------------------
------------CTTCCGCCGCTGCCGCAA------AATCCTCATCTAAAAACCACTCCG
GTTGCGTTGAAAAAAGGTATTGGGTGCGCT---GAGAGAAAGATGTCTGCTGCTGCTGCT
ACCATC------------------AGCTTCTCGCCTTCG---GCACCCAAAACTGTCGCG
AATTCGTTCATTTCTTCT---TTAACTGCTGGGGAT------GCTGCTGAGCAATCGATC
---TCTTCTGGGTTTCAATTCACAAACATGTCGCAG---TCGTCTTCGGGTAGGCCGCCG
CTGTCTTCGTCGTCGTTGAAGAGGAAGTGCAGCTCCGTCGACAAT------GTTTCTCGT
CTCCGGTGCGGC---TCTACTACT------------------GGGCGTTGCCACTGTTCG
AAGACAAGGAAACTTAAAGTGAAAAGGGTGATTAGGGTTCCTGCAATTAGTATGAAATTG
GCTGATATTCCACCTGATGATTATTCTTGGAGAAAGTACGGTCAAAAACCCATCAAGGGT
TCCCCTTATCCAAGAGGGTATTACAAGTGTAGCAGCGAGAGAGGTTGCCTTGCACGCAAG
CACGTGGAGCGCGCTGTAGACGATCCCACCATGCTGATCGTGACCTACGAAGGCGATCAC
AATCACTCCCTCAGCGTCACCGATCCAACG------------------------GCCACC
CTCATCCTCGAATCGTCT------
>Pyrbr_009361690.2_cds_XP_009359965.1_1
ATGGCTGTAGATCTAGTT---------------------------GGCTTCTCGAAGATT
GATGACCGGACGGCCATGCAAGAAGCTGCCTCCGCTGGCTTGCAAAGCATGGAGCACCTC
ATCCGCGCCCTATCCAATCACCCCCCATCC------------------------------
---------------CAAACCCCACTCGATTGCCGGGAAATCACCGACTTCACCGTGACA
AAGTTCAAGCAGCTAATCTCTGTTCTG------AACCGGACCGGTCACGCGCGGTTCCGC
CGTGGACCGGCCAATCCACCTTCCGAC---------------------------------
------------------------------------------------------------
------------------------------------------------------------
------------------------------------------------------------
---------CCGGTCCACCCAAAACCTCAGACGACT------------------------
TTGACTGTTTTTCAAACACCAAAG---------TCCGAC---------------------
---------------AAAGATTCCTCCACTACTCTGTCCCCGCCG---CTCTCCACTACG
TCGTCGTTTCTATCCTCCATCACAATC---GGTGACGGCAGCGTTTCCAACGGTAAAGCC
TTCTCATCGATTTCCGTG------CCTCCGGCGCCGGCTTTCTCCGCTGGAAAACCCCCC
CTTCCACAATCT---CACCGGAAACGGTGTCACGACGGCGAA---------------ACA
GCTAAAACA------TCATCGTCT------------------GGCCACTGCCATTGCTCT
AAAAGAAGGAAGTCTAAGGTTAAGAGGACGATCAGAGTGCCGGCGGTTAGTTCGAAAATC
GCCGATATACCGGCCGATGAGTTCACCTGGAGAAAGTACGGTCAAAAGCCGATCAAGGGC
TCGCCTTACCCGAGAGGGTATTATAAGTGCAGTACAGTGAGAGGCTGTCCGGCAAGGAAA
CACGTGGAGAGAGCTCAGGACGACCCCACTATGCTCGTCGTTACCTATGAGGCTGAGCAC
CATCACCCGCACCCT---------------------TCCCTCACAGCCGCAAATGTGGGC
CTTGTTTTCCAATCTTCTAAGGAA
>Pyrbr_009369197.2_cds_XP_009367472.1_1
ATGGCCGTTGATTTCATG---GGTTACAGAAACAGCAGCACCAGCAGCTTCTCCGCCAAG
TTGGAAGAGAACGCCGTGCAGGAA---GCAGCTTCCGGCCTCGAGAGCGTCGAGAAACTT
ATTCGCTTGCTGTCCCAGGCACAGCAGAACCAGCACCAAGGG------------------
AAATATCCGTCGACGGCTATGGACATGGACTGCAGAGCCGTCGCGGACGTCGCTGTTTCC
AAGTTCAAGAAGGTCATTTCTCTTCTTGGTCGGACCCGGACCGGTCACGCCCGGTTCCGG
CGAGCCCCTTTGACTTTGAGTTCCGGA---------TCGTCTTCTCAAACC---------
---------------CAAAACCAG------AGCCAAGAGATC------------------
------------CTCGTC------------AAGCATGTTCCGTTA---GAGTCCACTAAG
GTTTACCATGCGACGCCGATCCAACAG---------------------------------
------------ATCCCGCCACCT---CAC------CACCACCACCAC------------
------------------GGTACGGTGCTTGAGAGCACTAAG------GACTCATCTACC
ACTATA------------------AATTTCTCGTATCCA---------------CCTACG
ACGTCGTTTATGTCGTCT---TTAACC---GGAGACTCCGATAGCAAGCAGCCAATGTCG
---TCATCGTCTTTTCAAATTACCAATTTGTCACAGGTTTCCTCAGCCGGAAAGCCGCCG
CTGTCCTCCGCCTCGTTGAAGCGGAAGTGCAGCTCCGAGAACTTG---------GGGTCT
GGGAAGTGCGGTGCTGGATCCTCC------------------GGCCGCTGCCATTGC---
AAGAAGAGAAAGCTGAGACAGAAGAGGGTCGTGAGAGTCCCGGCTATAAGCTTGAAGTTG
GCCGATATCCCACCTGACGATTACTCCTGGAGAAAGTACGGACAAAAACCCATCAAAGGA
TCTCCACATCCAAGGGGATACTACAAATGCAGCAGTGTAAGAGGATGCCCGGCTCGAAAA
CACGTAGAGAGAGCTCTGGACGATGCGGCAATGCTAGTGGTTACCTACGAAGGCGAGCAC
AATCACTCTCTCTCAGTTGCAGAAACC---------------------------TCCAAT
CTTATTCTAGAATCTTCT------
>Pyrbr_009369690.2_cds_XP_009367965.1_1
ACAGCCCTTGAAGTAATG---------------------------AGCTTTCGCAAAACC
TCAGACAAAGTGCAAATAATCGAAGGGTCTAAGGTTTCGGTCATCGTCTTCGAGGAGCTA
GTGCAGATCATGGAGTGCAGAGGAACAGTG------------------------------
CAA---------CCAATATACGATCTTAGTCCGTCAGATGTTATAGGTACTTTTGTACTA
GCATTTCAGAAGACAGTCCGGGTTTTC------AGAACTACTAATGGG---ATGTTTATC
AGG---------------------------------------------------------
------------------------------------------------------------
------------------------------------------------------------
------------------------------------------------------------
---------------------------------GCA------------------------
ATTATTGACATCACTAGCCCGACT------------------CCA------------ATT
GAAATA------------------GCATTT------------------------------
------------------------ACG---GAC---------------------------
---------------------------------------------AGCGCTAAGTCTCCC
CTTTCTACGCTTCCG---GGGAAGTTAACG------------------------------
GGACCTGCT------TCCGGCTCC------------------GGCGAGTACCGTTGCTCC
AAGAGGAGGAAAAAGCAGGTGAAGAAAACGATTCGGGTGCCGTTGATAAGTACC------
GGGGATATTCCAGCGGACGAGCACTCCTGGAGAAAGTATGGTCAGAAGCCGATCAAGGGC
TCGCCTTACCCAAGGGGATATTACAGGTGCACTAAGGTCAGAGGGTGCCCGGCGAGGAAA
CACGTGGAACGAGCTCCGGATGATCCGAAGGTGCTGATCGTAACGTACGAGGGGGAGCAC
CGGCACCCGCCGGAGAAGGTG------------------------------------GAG
TTGGGGTTTGAGACAACG------
>Pyrbr_009369691.2_cds_XP_009367966.1_1
ACAGCCCTTGAAGTAATG---------------------------AGCTTTCGCAAAACC
TCAGACAAAGTGCAAATAATCGAAGGGTCTAAGGTTTCGGTCATCGTCTTCGAGGAGCTA
GTGCAGATCATGGAGTGCAGAGGAACAGTG------------------------------
CAA---------CCAATATACGATCTTAGTCCGTCAGATGTTATAGGTACTTTTGTACTA
GCATTTCAGAAGACAGTCCGGGTTTTC------AGAACTACTAATGGG---ATGTTTATC
AGG---------------------------------------------------------
------------------------------------------------------------
------------------------------------------------------------
------------------------------------------------------------
---------------------------------GCA------------------------
ATTATTGACATCACTAGCCCGACT------------------CCA------------ATT
GAAATA------------------GCATTT------------------------------
------------------------ACG---GAC---------------------------
---------------------------------------------AGCGCTAAGTCTCCC
CTTTCTACGCTTCCG---GGGAAGTTAACG------------------------------
GGACCTGCT------TCCGGCTCC------------------GGCGAGTACCGTTGCTCC
AAGAGGAGGAAAAAGCAGGTGAAGAAAACGATTCGGGTGCCGTTGATAAGTACC------
GGGGATATTCCAGCGGACGAGCACTCCTGGAGAAAGTATGGTCAGAAGCCGATCAAGGGC
TCGCCTTACCCAAGGGGATATTACAGGTGCACTAAGGTCAGAGGGTGCCCGGCGAGGAAA
CACGTGGAACGAGCTCCGGATGATCCGAAGGTGCTGATCGTAACGTACGAGGGGGAGCAC
CGGCACCCGCCGGAGAAGGTG------------------------------------GAG
TTGGGGTTTGAGACAACG------
>Pyrbr_009369692.2_cds_XP_009367967.1_1
ACAGCCCTTGAAGTAATG---------------------------AGCTTTCGCAAAACC
TCAGACAAAGTGCAAATAATCGAAGGGTCTAAGGTTTCGGTCATCGTCTTCGAGGAGCTA
GTGCAGATCATGGAGTGCAGAGGAACAGTG------------------------------
CAA---------CCAATATACGATCTTAGTCCGTCAGATGTTATAGGTACTTTTGTACTA
GCATTTCAGAAGACAGTCCGGGTTTTC------AGAACTACTAATGGG---ATGTTTATC
AGG---------------------------------------------------------
------------------------------------------------------------
------------------------------------------------------------
------------------------------------------------------------
---------------------------------GCA------------------------
ATTATTGACATCACTAGCCCGACT------------------CCA------------ATT
GAAATA------------------GCATTT------------------------------
------------------------ACG---GAC---------------------------
---------------------------------------------AGCGCTAAGTCTCCC
CTTTCTACGCTTCCG---GGGAAGTTAACG------------------------------
GGACCTGCT------TCCGGCTCC------------------GGCGAGTACCGTTGCTCC
AAGAGGAGGAAAAAGCAGGTGAAGAAAACGATTCGGGTGCCGTTGATAAGTACC------
GGGGATATTCCAGCGGACGAGCACTCCTGGAGAAAGTATGGTCAGAAGCCGATCAAGGGC
TCGCCTTACCCAAGGGGATATTACAGGTGCACTAAGGTCAGAGGGTGCCCGGCGAGGAAA
CACGTGGAACGAGCTCCGGATGATCCGAAGGTGCTGATCGTAACGTACGAGGGGGAGCAC
CGGCACCCGCCGGAGAAGGTG------------------------------------GAG
TTGGGGTTTGAGACAACG------
>Pyrbr_009369694.2_cds_XP_009367969.2_1
------------------------------------------------------------
------------------------------------------------------------
------------------------------------------------------------
------------------------------------------------------------
---------------------------------------------------ATGTTTATC
AGG---------------------------------------------------------
------------------------------------------------------------
------------------------------------------------------------
------------------------------------------------------------
---------------------------------GCA------------------------
ATTATTGACATCACTAGCCCGACT------------------CCA------------ATT
GAAATA------------------GCATTT------------------------------
------------------------ACT---GAC---------------------------
---------------------------------------------AGCGCTAAGTCTCCC
ATTTCTACGCTTCCG---GGGAAGTTAACG------------------------------
GGATCTACT------TCCGGCTCC------------------GGCGAGTACCATTGCTCC
AAGAGGAGGAAAAAGCAGGTGAAGAAAACGATTCGGGTGCCGGCGATAAGTTCAAAAATG
AAGGATATTCCAGCGGACGAGTACACCTGGAGAAAGTACGGTCAGAAGCCGATCAAGGGC
TCGCCTTACCCAATGGGATATTACAAGTGCAGTAAGGCAAGAGGGTGCCCGGCGAGGAAA
CACGTGGACCAAGCTCCGGATGATCCGAAGGTGCTGATCGTAACGTACGAGGGGGAGCAC
CGGCACGGGCCGGAGAAGGAG------------------------------------GAG
TTGGTGTTGAGACAACGTGAG---
>Pyrbr_009369722.2_cds_XP_009367997.1_1
ATGACGTTGGAGCTGATG---------------------------AACTTCCCGAAGATG
GAGGATCAGAAGGCCATACAGGAAGCGGCATCGCAAGGATTGCAGAGCATGGAGCACCTG
ATCCGATTCCTCTCTTATCAGCAGCAACAG------------------------------
---TCAAACAACCAATCGGCCCGCGTCGACTGTACGGACATCACCGATCACACCGTCTCC
AAGTTCAAGAAGGTCATCTCCCTCCTC------AATCGGACCGGCCACGCCCGTTTCCGA
CGCGGTCCGGTTCAGCCGATTCAGCCGGTTCACTTCCCCACTTCTGAC---CCCTTGTCT
TCACAAACA------CTCAACTTAGCT---------TCGGCT------------------
---------------------------------------------CTAAATCTTACTCCG
ACTCCGGCGCCCGCTCCAGTGACTGTTCCGGCTATCGTCCCTCCGACTCCGATC------
GAGTCGTGTTTCGTCCAATCCCAGCCACACAGCATG------------------------
ACGCTCGACTTCACGAGGCCCAACGCCTTC---GCGTCGAAC------CCGAAGAGCGCG
GAG---ATTGAGTTCGCGAAGGAGAGCTTCAGT---------------GTCTCGTCGAGC
TCGTCGTTCATGTCGTCGGCGATCACC---GGAGACGGCAGCGTTTCGAACGGGAAGCTC
GGATCGTCGATCTTCTTG------GCACCCGCCCCGGCCGTTTCCGGTGCGAAGCCTCCC
CTCTCCACGGCGCCATTTAAGAAGAGGTGCCACGAGCACGACCAGTCCGACGACACGTCG
TGTAAGTTT------TCCGGCTCGGGATCTGCTTCCGGCTCCGGCAAGTGCCATTGCTCC
AAGAGAAGGAAAAATCGGGTGAAGAAAACGATTCGTGTGCCGGCGATAAGTTCAAAAATC
GCGGATATTCCAGCGGACGAGTACTCCTGGAGAAAGTACGGTCAGAAGCCGATCAAGGGC
TCGCCTTACCCAAGGGGATATTACAAGTGCAGTACGGTAAGAGGGTGCCCGGCGAGGAAA
CACGTGGAGCGCGCTCCGGATGATCCGGCGATGCTGATCGTAACGTACGAAGGGGAGCAC
CGGCATGCGCGGGAGAAC------------------------------------GTGGGG
TTGGTGTTTGAGTCAACG------
>Pyrbr_018649004.1_cds_XP_018504520.1_1
ATGACGTTGGAGCTGATG---------------------------AACTTCCCGAAGATG
GAGGATCAGAAGGCCATACAGGAAGCGGCATCGCAAGGATTGCAGAGCATGGAGCACCTG
ATCCGATTCCTCTCTTATCAGCAGCAACAG------------------------------
---TCAAACAACCAATCGGCCCGCGTCGACTGTACGGACATCACCGATCACACCGTCTCC
AAGTTCAAGAAGGTCATCTCCCTCCTC------AATCGGACCGGCCACGCCCGTTTCCGA
CGCGGTCCGGTTCAGCCGATTCAGCCGGTTCACTTCCCCACTTCTGAC---CCCTTGTCT
TCACAAACA------CTCAACTTAGCT---------TCGGCT------------------
---------------------------------------------CTAAATCTTACTCCG
ACTCCGGCGCCCGCTCCAGTGACTGTTCCGGCTATCGTCCCTCCGACTCCGATC------
GAGTCGTGTTTCGTCCAATCCCAGCCACACAGCATG------------------------
ACGCTCGACTTCACGAGGCCCAACGCCTTC---GCGTCGAAC------CCGAAGAGCGCG
GAG---ATTGAGTTCGCGAAGGAGAGCTTCAGT---------------GTCTCGTCGAGC
TCGTCGTTCATGTCGTCGGCGATCACCCCCGGAGACGGCAGCGTTTCGAACGGGAAGCTC
GGATCGTCGATCTTCTTG------GCACCCGCCCCGGCCGTTTCCGGTGCGAAGCCTCCC
CTCTCCACGGCGCCATTTAAGAAGAGGTGCCACGAGCACGACCAGTCCGACGACACGTCG
TGTAAGTTT------TCCGGCTCGGGATCTGCTTCCGGCTCCGGCAAGTGCCATTGCTCC
AAGAGAAGGAAAAATCGGGTGAAGAAAACGATTCGTGTGCCGGCGATAAGTTCAAAAATC
GCGGATATTCCAGCGGACGAGTACTCCTGGAGAAAGTACGGTCAGAAGCCGATCAAGGGC
TCGCCTTACCCAAGGGGATATTACAAGTGCAGTACGGTAAGAGGGTGCCCGGCGAGGAAA
CACGTGGAGCGCGCTCCGGATGATCCGGCGATGCTGATCGTAACGTACGAAGGGGAGCAC
CGGCATGCGCGGGAGAAC------------------------------------GTGGGG
TTGGTGTTTGAGTCAACG------
>Pyrbr_018650980.1_cds_XP_018506496.1_1
ATGGCCGTTGATTTCATG---GGTTACAGAAACAGCAGCAACAGCAGCTTCTCCGCCAAG
TTGGAAGAAAACGCCGTGCAGGAA---GCGGCTTCCGGCCTCCAGAGCGTTGAGAAGCTT
ATTCGGTTGCTGTCGCAGGCGCAGCAGAACCAGCACCAAGAC------------------
AAATATCCGTCGACGGCTATGGACATGGATTGCAGAGCCGTCGCCGACGTCGCCGTTTCC
AAGTTCAAGAAGGTCATTTCTCTTCTGGGTCGGACCCGGACCGGCCACGCCCGGTTCCGG
CGAGCCCCTTTGACTTTGACTCCCGGG---------TCGTCTTTCCAACCC---------
---------------CAATACCAGAGCCATAGCCAAGACATC------------------
------------GTCGTC------------AAGCAAGCTCCTTTA---GAGTCCACAGAA
GTTTACCATGCGACGCCGATCCAGCAG---------------------------------
------------ATCCCGCCTCCT---CAT------CACCATCACCAC------------
------------------AGTATGGTGCTCGAGAGCACTATG------GACTCCTCTAAC
ACTATA------------------AATTTCTCGTATTCA---------------GCTGCG
ACGTCGTTTATGTCGTCG---TTGACC---GGCGACTCCGACAGCAAGCAACCAATGTCG
---TCTTCGGCTTTTCAAATTACCAATTTGTCCCAGGTTTCCTCAGCCGGAAAGCCGCCG
CTTTCCTCCACCTCGCTGAAGCGGAAGTGCGGCTCCGAGAACTTG---------GGCTCT
GGGAAGTGCGGTGTTGGATCCTCC------------------GGCCGCTGCCATTGCTCT
AAGAAGAGAAAGCTGAGACAGAAGAGGGTTGTAAGAGTTCCAGCTATAAGCTTGAAGATG
GCGGATATCCCACCCGACGATTACTCCTGGAGAAAGTACGGACAGAAACCCATCAAGGGA
TCTCCACATCCAAGGGGATACTACAAATGCAGCAGCGTAAGAGGATGCCCGGCTCGAAAA
CACGTAGAGAGAGCTCTGGACGATCCGGCAATGCTAGTGGTTACCTACGAAGGTGACCAC
AATCACTCTCTCTCAGTTGCAGAGACC---------------------------TCCAAT
CTCATTCTAGAATCTTCT------
>Pyrco_BartlettDH_WRKY9.Chr13
ATGGCTATAGATCGATCT---------------------------GGCTTCTCCAAGATT
GACGATCGGACTGCCGTGCAAGAAGCTGCCTCCGCCGGCCTGCAAAGCATGCAGCACCTC
ATCCGCACCCTGTCCAATCAAACCCCGTCC------------------------------
---------------CACACTCCACTCGATTGCCGGGAAATCACCGACTTCACCGTCACC
AAGTTCAAGCACCTAATCTCCGTCTTG------AACCGGACCGGTCACGCCCGGTTCCGC
CGCGGACCGGCCAAACCAGCTTCAGAT---------------------------------
------------------------------------------------------------
------------------------------------------------------------
------------------------------------------------------------
---------TCGGTCCATCCGAAACCTCAGACTACT------------------------
TTGACTGCTTTTCAAACCCCAAAA---------TCGGAC---------------------
---------------AAGGACAACTCCACTACTGTGTCCCCGCCG---GTCTCCACTACG
TCGTCGTTTTTTTCCTCAAACACAATC---GGAGACGGCAGCGTTTCCAACGGTAAACCC
TTCTCATCGATTTCTGTG------CCTACGCCTCCGGCTTTCTCCGCCGGAAAACCGCCC
CTTCCACAGTCT---CACCGGAAACGGTGTCACGAGGGCGAA------------CCCGCT
AAAACGTCG------TCGTCGTCG------------------GGCCACTGCCATTGTTCT
AAAAGAAGGAAGTGTAAGGTTAAGAGGACGATTAGAGTGCCGGCGATTAGCTCGAAAACC
GCCGATATACCTGCGGACGAGTTCACCTGGAGAAAGTATGGTCAAAAGCCGATCAAGGGC
TCACCTTACCCG------------AGGTGCAGTACAGTGAGAGGGTGTCCAGCAAGGAAA
CACGTGGAGAGAGCACAGGACGACCCCAAGATGCTCGTCGTTACCTACGAAGCTGAGCAC
CGTCACCCGCACCCTTGCCCT---------------TCCCTCACAGCCGCTAATGTGGGC
CCTGTTTTCCAGTCTTCC------
>Pyrco_BartlettDH_WRKY9.Chr15_2
ATGGCCCTGGAACTAATGATGGGATTG------------ATTGACAGTTTTGCAGCGAAG
AGGGAGGAGAATGCCGTGAAGGAGGCGGCCTCCGCCGGAATCCAGAGCGTCGAGAAGTTT
ATCAGCTTGATTTCGCAACACCATCACCAG---------------------------TCG
GTGTCGTCGAACACGGAAGATGAAACGGAGTATAAAGAGGTGGCGGACATGGCAGTGACC
AAGTTCAGGAAGGTCATTTCGTTGTTGGACAAAGGAAGAATCGGCCACGCTCGGTTCCGG
AAAGCTCCGGTA------------------------------------------------
---------ACCCAAATTCCGACACCTTCAATTTCAGAACCC---CATGATCAAGAAACA
GAGCAACCTTCT------GTTTTCAGAGCAGAACAATCT---------TCTGCTTTCAAG
GTTTACTGTCCGACGCCGGTTGTTCGC---------------------------------
------------CTTCCGCCCCTGCCGCAA------AATCCTCATCTAAAAACTACTCCG
GTTGCGCTGAAAAAAGGTATTGGGTGCGCT---GAGAGAAAGATGTTTGCTGCTGCTGCT
ACCATC------------------AGCTTCTCGCCTTCG---GCACCCAAAACTGCCGCG
AATTCATTCATTTCTTCT---TTAACTGCTGGGGAT------GCTGCTGAGCAATCGATC
---TCTTCTGGGTTTCAATTCACAAACATGTCGCAG---TCGTCTTCCGGTAGGCCGCCG
CTGTCTTCGTCGTCGTTGAAGAGGAAGTGCAGCTCCGTCGACAAT------GTTTCTCGT
CTCCGGTGCGGC---TCTACTACT------------------GGGCGTTGCCACTGTTCG
AAGACA---------------------------AGGGTTCCTGCAATTAGTATGAAATTG
GCTGATATTCCACCTGATGATTATTCTTGGAGAAAGTACGGTCAAAAACCCATCAAGGGT
TCCCCTTATCCAAGAGGGTATTACAAGTGTAGCAGCGAGAGAGGTTGCCTTGCACGCAAG
CACGTGGAGCGCGCTGTAGACGATCCCACCATGCTGATCGTGACCTACGAAGGCGATCAC
AATCACTCCCTCAGCGTCACCGATCCAACG------------------------GCCACC
CTCATCCTCGAATCGTCT------
>Pyrco_BartlettDH_WRKY9.Chr15_3
ATGGCCGTTGATTTCATG---GGTTACAGAAACAGCAGCAACAGCAGCTTCTCCGTCAAG
TTGGAAGAAAACGCCGTGCAGGAA---GCGGCTTCCGGCCTCGAGAGCGTCGAGAAGCTT
ATTCGGTTGCTGTCGCAGGCGCAGCAGAACCGGCACCAAGAG------------------
AAATATCCGTCGACGGCTATGGACATGGATTGCAGAGCCGTCGCCGACGTCGCCGTTTCC
AAGTTCAAGAAGGTCATTTCTCTTCTGGGTCGGACCCGGACCGGCCACGCCCGGTTCCGG
CGAGCCCCTTTGACTTTGACTTCCGGG---------TCGTCTTTCCAACCC---------
---------------CAATACCAGAGCCATAGCCAAGACATC------------------
------------GTCGTC------------AAGCAAGCTCCTTTA---GAGTCCACCGAA
GTTTACCATGCGACGCCGATCCAGCAG---------------------------------
------------ATCCCGCCTCCT---CAT------CACCATCACCAC------------
------------------AGTATGGTGCTCGAGAGCACTATG------GACTCCTCTAAC
ACTATA------------------AATTTCTCGTATTCA---------------GCTGCG
ACGTCGTTTATGTCGTCG---TTGACC---GGCGACTCCGACAGCAAGCAACCAATGTCG
---TCTTCGGCTTTTCAAATTACCAATTTGTCCCAGGTTTCCTCAGCCGGAAAGCCACCG
CTTTCCTCCACCTCGCTGAAGCGGAAGTGCGGCTCCGAGAACTTG---------GTTTCT
GGGAAGTGCGGTGTTGGATCCTCC------------------GGCCGCTGCCATTGCTCT
AAGAAGAGAAAGCTGAGACAGAAGAGGGTTGTAAGAGTTCCAGCTATAAGCTTGAAGATG
GCGGATATCCCACCCGACGATTACTCCTGGAGAAAGTACGGACAGAAACCCATCAAGGGA
TCTCCACATCCAAGGGGATACTACAAATGCAGCAGCGTAAGAGGATGCCCGGCTCGAAAA
CACGTAGAGAGAGCTCTGGACGATCCGGCAATGCTAGTGGTTACCTACGAAGGTGACCAC
AATCACTCTCTCTCAGTTGCAGAGACC---------------------------TCCAAT
CTCATTCTAGAATCTTCT------
>Pyrco_BartlettDH_WRKY9.Chr16
ATGGCTGTAGATCTAGTT---------------------------GGCTTCTCCAAGATT
GATGATCGGGCGGCCATGCAAGAAGCTGCCTCCGCTGGCTTGCAAAGCATGGAGCACCTC
ATCCGCGCCCTATCCAATCACCCCCCGTCC------------------------------
---------------CAAACCCCACTCGATTGCCGGGAAATCACCGACTTCACCGTGACA
AAGTTCAAGCAGCTAATCTCTGTTCTG------AACCGGACCGGTCACGCGCGGTTCCGC
CGTGGACCGGCCAATCCACCTTCCGAC---------------------------------
------------------------------------------------------------
------------------------------------------------------------
------------------------------------------------------------
---------CCGGTCCACCCAAAACCTCAGACGACT------------------------
TTGACTGTTTTTCAAACACCAAAG---------TCCGAT---------------------
---------------AAAGATTCCTCCACTACTCTGTCCCCGCCG---CTATCCACTACG
TCGTCGTTTCTATCCTCCATCACAATC---GGTGACGGCAGCGTTTCCAACGGTAAAGCC
TTCTCATCGATTTCCGTG------CCTCCGGCGCCGGCTTTCTCCGCTGGAAAACCCCCC
CTTCCACAATCT---CACCGGAAACGGTGTCACGACGGCGAA---------------ACA
GCTAAAACA------TCATCGTCT------------------GGCCACTGCCATTGCTCT
AAAAGAAGGAAGTCTAAGGTTAAGAGGACGATCAGAGTGCCGGCGGTTAGTTCGAAAATC
GCCGATATACCGGCCGATGAGTTCACCTGGAGAAAGTACGGTCAAAAGCCGATCAAGGGC
TCGCCTTACCCGAGAGGGTATTATAAGTGCAGTACAGTGAGAGGCTGTCCGGCGAGGAAA
CACGTGGAGAGAGCTCAGGACGACCCCACTATGCTCGTCGTTACCTACGAGGCTGAGCAC
CATCACCCGCACCCT---------------------TCCCTCACAGCCGCAAATGTGGGC
CTTGTTTTCCAATCTTCCAAG---
>Pyrco_BartlettDH_WRKY9.Chr2
ATGGCCGTTGATTTCATG---GGTTACAGAAACAGCAGCACCAGCAGCTTCTCCGCCAAG
TCGGAAGAGAACGCCGTGCAGGAA---GCAGCTTCCGGCCTCGAGAGCGTCGAGAAGCTT
ATTCGCTTGCTGTCCCAGGCACAGCAGAACCAGCACCAAGGG------------------
AAATATCCGTCGACGGCTATGGACATGGACTGCAGAGCCGTCGCGGACGTCGCTGTTTCC
AAGTTCAAGAAGGTCATTTCTCTTCTTGGTCGGACCCGGACCGGTCACGCCCGGTTCCGG
CGAGCCCCTTTGACTTTGAGCTCCGGA---------TCGTCTTCTCAAACC---------
---------------CAAAACCAG------AGCCAAGAGATC------------------
------------CTCGTC------------AAGCATGTTCCGTTA---GAGTCCACTAAG
GTTTACCATGCGACGCCGATCCAGCAG---------------------------------
------------ATCCCGCCACCT---CAC------CACCACCACCAC------------
------------------GGTACGGTGCTTGAGAGCACTAAG------GACTCATCTACC
ACTATA------------------AATTTCTCGTATCCA---------------CCTACG
ACGTCGTTTATGTCGTCT---TTAACC---GGAGACTCCGATAGCAAGCAGCCAATGTCG
---TCATCGTCTTTTCAAATTACCAATATGTCACAGGTTTCCTCAGCCGGAAAGCCGCCG
CTTTCCTCCGCCTCGTTGAAGCGGAAGTGCAGCTCCGAGAACTTG---------GGGTCT
GGGAAGTGCGGTGCTGGGTCCTCC------------------GGCCGCTGCCATTGC---
AAGAAGAGAAAGCTGAGACAGAAGAGGGTCGTGAGAGTCCCGGCTATAAGTTTGAAGTTG
GCCGATATCCCACCTGACGATTACTCCTGGAGAAAGTACGGACAAAAACCCATCAAAGGA
TCTCCACATCCAAGGGGATACTACAAATGCAGCAGTGTAAGAGGATGCCCGGCTCGAAAA
CACGTAGAGAGAGCTCTGGACGATGCGGCAATGCTAGTGGTTACCTACGAAGGCGAGCAC
AATCACTCTCTCTCAGTTGCAGAAACC---------------------------TCCAAT
CTTATTCTAGAATCTTCT------
>Pyrco_BartlettDH_new_WRKY9.Chr15_1
ATGACGTTGGAGCTGATG---------------------------AACTTCCCGAAGATG
GAGGATCAGAAGGCCATACAGGAAGCGGCATCGCAAGGATTGCAGAGCATGGAGCACCTG
ATCCGATTCCTCTCTTATCAGCAGCAACAG------------------------------
---TCAAACAACCAATCGGCCCGCGTCGACTGTACGGACATCACCGATCACACCGTCTCC
AAGTTCAAGAAGGTCATCTCCCTCCTC------AATCGGACCGGCCACGCCCGGTTCCGA
CGCGGTCCGGTTCAGCCGATTCAGCCGGTTCACTTCCCCACTTCTGAC---CCCTTGTCT
TCACAAACA------CTCAACTTAGCT---------TCGGCT------------------
---------------------------------------------CTAAATCTTCCTCCG
ACTCCGGCGCCCGCTCCAGTGACTGTTCCGGCTATCGTCCCTCCGACTCCGATC------
GAGTCGAGTTTCGTCCAATCCCAGCCACACAGCATG------------------------
ACGCTCGACTTCACGAGGCCCAACGCCTTC---GCGTCGAAC------CCGAAGAGCGCG
GAG---ATTGAGTTCGCGAAGGAGAGCTTCAGT---------------GTCTCGTCGAGC
TCGTCGTTCATGTCGTCGGCGATCACC---GGAGACGGCAGCGTTTCAAACGGGAAGCTC
GGATCGTCGATCTTCTTG------GCCCCCGCCCCGGCCGTTTCCGGTGCGAAGCCTCCC
CTCTCCACGGCGCCATTTAAGAAGAGGTGCCACGAGCACGACCACTCCGACGACACGTCG
TGCAAGTTT------TCCGGCTCGGGATCTGCTTCCGGCTCCGGCAACTGCCATTGCTCC
AAGAGAAGGAAAAATCGGGTGAAGAAAACGATTCGTGTGCCGGCGATAAGTTCAAAAATC
GCGGATATTCCAGCGGACGAGTACTCCTGGAGAAAGTACGGTCAGAAGCCGATCAAGGGC
TCACCTTACCCAAGGGGATATTACAAGTGCAGTACGGTAAGAGGGTGCCCGGCGAGGAAA
CACGTGGAGCGCGCTCCGGATGATCCGGCGATGCTGATCGTAACGTACGAAGGGGAGCAC
CGGCATGCGCGGGAGAAC------------------------------------GTGGGG
TTGGTGTTTGAGTCAACG------
>Pyrco_BartlettDH_new_WRKY9.Chr8_1
ATGACGGTGGAGCTGATG---------------------------AACTTCCCGAAGATG
GAGGATCAGAAGGCCATCCAGGAAGCCGCATCGCAAGGATTGCAGAGCATGGAGCACCTG
ATCCGGTTCCTCTCCCACCAGCAGCAACAT------------------------------
---CCAAACAACCAATCGGCCCGCCTGGACTGTACGGATATCACCGATCACACCGTCTCC
AAGTTCAAAAAGGTCATCTCCCTCCTC------AATCGGACCGGCCATGCCCGGTTCCGA
CGCGGTCCGGCTCAACCGGTTCAGCCCGTCCACTTCTGTTCTTCTCAC---CCCCCACCT
TCACAAACA------CTGAGCTTAGCT---------CCGGCTCTAAATCTTCCGACT---
---------------------------------------------CTAAATCTTACTCCG
ACTCCGGCGCCGGTTCCG------------------------------------------
---TCGAGTTTCGGCCAATCGCAGCCGCACAGCATG------------------------
ACGCTCGACTTCACGAGGCCTAATGCCTTC---GCCTCGAAC------CCAAAGAGCGCG
GAG---ATTGAATTCGCAAAGGATAACTTCAGC---------------GTCTCGTCAGGC
TCGTCGTTCATGTCGTCGGCGATCACC---GGAGATGGCAGCGTTTCGAACGGGAAGCTG
GGATCGTCGATCTTCTTG------GCTCCCGCTCCGGCCGTGTCCGGCGCGAAGCCTCCT
CTCTCAACGGCGCCGTTTAAGAAGAGGTGTCACGAGCACGACCACTCCGACGACACGTCG
TGCAAGTTT------TCCGCCTCAGGATCTGCTTCCGGTTCCGGCAAGTGCCATTGCTCC
AAGAGAAGGAAAAATCGGGTGAAGAAAACGATTCGCGTGCCGGCGATTAGTTCAAAAATC
GCCGATATTCCACCGGACGAGTACTCCTGGAGAAAGTACGGTCAGAAGCCGATCAAGGGC
TCGCCTTACCCAAGGGGATATTACAAGTGCAGTACGGTGAGGGGGTGCCCGGCGAGGAAA
CACGTGGAGCGGGCTCCGGATGATCCGGCGATGCTGATCGTAACGTACGAAGGGGAGCAC
CGTCACGCGCCGGAGAGC------------------------------------GTG---
------------------------
>Pyrco_BartlettDH_new_WRKY9.Chr8_2
ATGGGCGTGGAACTAATGATGGGATTG------------GTTGACAGTTTTGCAGCGAGG
ATGGAGGAGAATGCGGTGAAGGAGGCGGCCTCCGCCGGAATCCAGAGCGTCGAGAAGTTC
ATTAGCCTGATTTCGGAACACCACCAA------------------------------TCA
ACGTCGTCGAACTCGGAAGCTGGTACGGAGTATAAAGCCGTGGCGGACATGGCCGTGACC
AAGTTCAGAAAGGTCATTTCGTTGTTGGACAAGGGATGTACCGGCCACGCCCGGTTTCGG
AAAGCTCCGGTGCCTCTATCTCCGCCT---------CCCCTGCAG------CTGGTGCCT
CCGAAGACGACCCAAATTCTGAGACCTTCAATTTCAGAACCC---CATGATCAAACAACA
GAGCAACCCTCT------GTTTTCAGAACAGAACAATCT---------TCTGCCTTTAAG
GTTTATTGTCCGAAGCCGGTGGTTCGC---------------------------------
------------CTGCCGCCGCTGCCGCAA------AATCCCCATTTGAAAACCAGTCCG
GTTGTGCTGACAAAAGATATTGGGTGCTCT---GAGAGAAAGATGTCTGCTGCTGCCGCC
ACCATC------------------AACTTCTCGCCTTTG---GCGCCCATTTCTGCCGCG
AATTCGTTCATTTCGTCT---TTAACTACTGGGGAT------CCCGCTGAGCAATCGATC
---TCTTCTGGGTTTCAATTTACAAATATGTCACAG---TCGTCTTCGGGTAGGCCGCCT
CTGTCTTCGTCGTCGTTGAAGAGGAAGTGCAGCTCCGTCGACAAT------GTTTCTCGT
CTCCGGTGCGGA---TCTACTACC------------------GGGCGCTGCCACTGCTCT
AAGAAA---------------------------AGGGTTCCTGCAATTAGCATGAAACTG
GCTGATATTCCACCTGATGATTATTCTTGGAGAAAGTACGGTCAAAAACCCATCAAGGGT
TCCCCTCATCCAAGAGGGTATTACAAGTGTAGCAGCCAGAGAGGTTGCCTTGCACGCAAG
CACGTGGAGCGCGCTGTAGACGATCCCACCATGCTGATCGTGACCTACGAAGGCGATCAC
AATCACTCCCTCGGCGTCACCGATCCAACG------------------------GCCACC
CTCGTCCTCGAATCCTCT------
>Pyrco_Bartlett_003810.1
ATGACGTTGGAGCTGATG---------------------------AACTTCCCGAAGATG
GAGGATCAGAAGGCCATACAGGAAGCGGCATCGCAAGGATTGCAGAGCATGGAGCACCTG
ATCCGATTCCTCTCTTATCAGCAGCAACAG------------------------------
---TCAAACAACCAATCGGCCCGCGTCGACTGTACGGACATCACCGATCACACCGTCTCC
AAGTTCAAGAAGGTCATCTCCCTCCTC------AATCGGACCGGCCACGCCCGGTTCCGA
CGCGGTCCGGTTCAGCCGATTCAGCCGGTTCACTTCCCCACTTCTGAC---CCCTTGTCT
TCACAAACA------CTCAACTTAGCT---------TCGGCT------------------
---------------------------------------------CTAAATCTTACTCCG
ACTCCGGCGCCCGCTCCAGTGACTGTTCCGGCTATCGTCCCTCCGACTCCGATC------
GAGTCGAGTTTCGTCCAATCCCAGCCACACAGCATG------------------------
ACGCTCGACTTCACGAGGCCCAACGCCTTC---GCGTCGAAC------CCGAAGAGCGCG
GAG---ATTGAGTTCGCGAAGGAGAGCTTCAGT---------------GTCTCGTCAAGC
TCGTCGTTCATGTCGTCGGCGATCACC---GGAGACGGCAGCGTTTCGAACGGGAAGCTC
GGATCGTCGATCTTCTTG------GCCCCCGCCCCGGCCGTTTCCGGTGCGAAGCCTCCC
CTCTCCACGGCGCCATTTAAGAAGAGGTGCCACGAGCACGACCACTCCGACGACACGTCG
TGCAAGTTT------TCCGGCTCGGGATCTGCTTCCGGCTCCGGCAACTGCCATTGCTCC
AAGAGAAGGAAAAATCGGGTGAAGAAAACGATTCGTGTGCCGGCGATAAGTTCAAAAATC
GCGGATATTCCAGCGGACGAGTACTCCTGGAGAAAGTACGGTCAGAAGCCGATCAAGGGC
TCACCTTACCCAAGGGGATATTACAAGTGCAGTACGGTAAGAGGGTGCCCGGCGAGGAAA
CACGTGGAGCGCGCTCCGGATGATCCGGCGATGCTGATCGTAACGTACGAAGGGGAGCAC
CGGCATGCGCGGGAGAAC------------------------------------GTGGGG
TTGGTGTTTGAGTCAACG------
>Pyrco_Bartlett_005850.1
ATGGCCGTTGATTTCATG---GGTTACAGAAACAGCAGCAACAGCAGCTTCTCCGTCAAG
TTGGAAGAAAACGCCGTGCAGGAA---GCGGCTTCCGGCCTCGAGAGCGTCGAGAAGCTT
ATTCGGTTGCTGTCGCAGGCGCAGCAGAACCGGCACCAAGAG------------------
AAATATCCGTCGACGGCTATGGACATGGATTGCAGAGCCGTCGCCGACGTCGCCGTTTCC
AAGTTCAAGAAGGTCATTTCTCTTCTGGGTCGGACCCGGACCGGCCACGCCCGGTTCCGG
CGAGCCCCTTTGACTTTGACTTCCGGG---------TCGTCTTTCCAACCC---------
---------------CAATACCAGAGCCATAGCCAAGACATC------------------
------------GTCGTC------------AAGCAAGCTCCTTTA---GAGTCCACCGAA
GTTTACCATGCGACGCCGATCCAGCAG---------------------------------
------------ATCCCGCCTCCT---CAT------CACCATCACCAC------------
------------------AGTATGGTGCTCGAGAGCACTATG------GACTCCTCTAAC
ACTATA------------------AATTTCTCGTATTCA---------------GCTGCG
ACGTCGTTTATGTCGTCG---TTGACC---GGCGACTCCGACAGCAAGCAACCAATGTCG
---TCTTCGGCTTTTCAAATTACCAATTTGTCCCAGGTTTCCTCAGCCGGAAAGCCGCCG
CTTTCCTCCACCTCGCTGAAGCGGAAGTGCGGCTCCGAGAACTTG---------GGCTCT
GGGAAGTGCGGTGTTGGATCCTCC------------------GGCCGCTGCCATTGCTCT
AAGAAGAGAAAGCTGAGACAGAAGAGGGTTGTAAGAGTTCCAGCTATAAGCTTGAAGATG
GCGGATATCCCACCCGACGATTACTCCTGGAGAAAGTACGGACAGAAACCCATCAAGGGA
TCTCCACATCCAAGGGGATACTACAAATGCAGCAGCGTAAGAGGATGCCCGGCTCGAAAA
CACGTAGAGAGAGCTCTGGACGATCCGGCAATGCTAGTGGTTACCTACGAAGTGGTCTAC
GTGCGTTCTGTGTTCTTATGTCCTGCT---------------------------CGTTCG
TATCATGGCTGCGGTACAATTTTG
>Pyrco_Bartlett_005862.1
ATGGCCCTGGAACTAATGATGGGATTG------------ATTGACAGTTTTGCAGCGAAG
AGGGAGGAGAATGCCGTGAAGGAGGCGGCCTCCGCCGGAATCCAGAGCGTCGAGAAGTTT
ATCAGCTTAATTTCGCAACACCATCACCAG---------------------------TCG
GTGTCGTCGAACACGGAAGATGAAACGGAGTATAAAGAGGTGGCGGACATGGCAGTGACC
AAGTTCAGGAAGGTCATTTCGTTGTTGGACAAAGGAAGAATCGGCCACGCTCGGTTCCGG
AAAGCTCCGGTA------------------------------------------------
---------ACCCAAATTCCGACACCTTCAATTTCAGAACCC---CATGATCAAGAAACA
GAGCAACCTTCT------GTTTTCAGAGCAGAACAATCT---------TCTGCTTTCAAG
GTTTACTGTCCGACGCCGGTTGTTCGC---------------------------------
------------CTGCCGCCCCTGCCGCAA------AATCCTCATCTAAAAACTACTCCG
GTTGCGCTGAAAAAAGGTATTGGGTGCGCT---GAGAGAAAGATGTCTCCTGCTGCTGCT
ACCATC------------------AGCTTCTCGCCTTCG---GCACCCAAAACTGCCGCG
AATTCATTCATTTCTTCT---TTAACTGCTGGGGAT------GCTGCTGAGCAATCGATC
---TCTTCTGGGTTTCAATTCACAAACATGTCGCAG---TCGTCTTCCGGTAGGCCGCCG
CTGTCTTCGTCGTCGTTGAAGAGGAAGTGCAGCTCTTCCGACAAT------GTTTCTCGT
CTCCGGTGCGGC---TCTACTACT------------------GGGCGTTGCCACTGTTCG
AAGACAAGGAAACTTAAAGTGAAAAGAGTGATTAGGGTTCCTGCAATTAGTATGAAATTG
GCTGATATTCCACCTGATGATTATTCTTGGAGAAAGTACGGTCAAAAACCCATCAAGGGT
TCCCCTTATCCAAGAGGGTATTACAAGTGTAGCAGCGAGAGAGGTTGCCTTGCACGCAAG
CACGTGGAGCGCGCTGTAGACGATCCCACCATGCTGATCGTGACCTACGAAGGCGATCAC
AATCACTCCCTCAGCGTCACCGATCCAACG------------------------GCCACC
CTCATCCTCGAATCGTCT------
>Pyrco_Bartlett_006427.1
ATGCTGCTGCAGTTGTTC------------------------------TTTACAAAGCAA
AATGAACAGGATGGGATAGAAAAAAAGGCCCGTCTTGGCCTTTGCAAATCAAAGAATAAG
ATAGAGCTTATCTTGCCTCGCCGTGCTTCA---AAGCGACTA---------CCAGTCCCA
------------AAAACAAGTACTCGAGCATGTCGAGTTGTATGCCATACAACTGAAAGT
TCTTACCCTGAGGGTAGCGCCATTCTT------GAACGA------------AGGTTAAAG
CTCGGGTCTTGCTCACCCCCCCCCCCA---------CCTTCACAAACA------------
---------------------------ATGAGCTTAGCTCCGGCTCTA------------
------------------------------------------------AATCTTACTCCG
ACTCTGGCGCCGGCTCCTGTTCAGCAGACT------------------------TCGATC
GAATTGAGTTTCGGCCAATCGCAGCCACACAGCATG------------------------
ACGCTCGACTTCACGAGGCCTAATGCCTTC---GCCTCGAAC------CCAAAGAGCGCG
GAGATT---GAATTCGCAAAGGATAAGTTC---------------AGCGTCTCGCCAGGC
TCGTCGTTCATGTCGTCGGCGATCACA---GGAGATGGCAGCGTTTCGAACGGGAAGCTG
GGATCGTCGATCTTCTTG------TCTCCCGCTCCGGCCGTGTCCGGCGCGAAGCCTCCT
CTTCCAACGGCGCCGTTTAAGAAGAGG---------------------------------
---------------------------------------------------------TCT
CAAGCA------------GCACAAAAGCCTCCTGCAAATCCTGCAGTTTATGGGCAAACC
GCTCAGTCACCCAGC---------------GGAGGCTATGGTCAGTCAGCACCTGTGCAG
CCAGGATACCCGCATTCTCAGCCTCCGGCTTCTGCACTT---------------------
---------------------CCGCCATGGCTGCTGCCTGTGAATGTGATTAACAAAAAC
AAAGTTTGTCAATCTGCT------------------------------------------
CTC---------------------
>Pyrco_Bartlett_012049.1
ATGGCCGTTGATTTCATG---GGTTACAGAAACAGCAGCACCAGCAGCTTCTCCGCCAAG
TCGGAAGAGAACGCCGTGCAGGAA---GCAGCTTCCGGCCTCGAGAGCGTCGAGAAGCTT
ATTCGCTTGCTGTCCCAGGCACAGCAGAACCAGCACCAAGGG------------------
AAATATCCGTCGACGGCTATGGACATGGACTGCAGAGCCGTCGCGGACGTCGCTGTTTCC
AAGTTCAAGAAGGTCATTTCTCTTCTTGGTCGGACCCGGACTGGTCACGCCCGGTTCCGG
CGAGCCCCTTTGACTCTGAGTTCCGGA---------TCGACTTCTCAAACC---------
---------------CAAAACCAG------AGCCAAGAGATC------------------
------------CTCGTC------------AAGCATGTTCCGTTA---GAGTCCACTAAG
GTTTACCATGCGACGCCGATCCAGCAG---------------------------------
------------ATCCCGCCACCT---CAC------CACCACCATCAC------------
------------------GGTACGGTGCTTGAGAGCACTAAG------GACTCATCTACC
ACTATA------------------AATTTCTCGTATCCA---------------CCTACG
ACGTCGTTTATGTCATCT---TTAACC---GGAGACTCCGATAGCAAGCAGCCAATGTCG
---TCATCGTCTTTTCAAATTACCAATTTGTCACAGGTTTCCTCAGCCGGAAAGCCGCCG
CTTTCCTCCGCCTCGTTGAAGCGGAAGTGCAGCTCCGAGAACTTG---------GGGTCT
GGGAAGTGCGGTGCTGGGTCCTCC------------------GGCCGCTGCCATTGC---
AAGAAGAGAAAGCTGAGACAGAAGAGGGTCGTGAGAGTCCCGGCTATAAGTTTGAAGTTG
GCCGATATCCCACCTGACGATTACTCCTGGAGAAAGTACGGACAAAAACCCATCAAAGGA
TCTCCACATCCAAGGGGATACTACAAATGCAGCAGTGTAAGAGGATGCCCGGCTCGAAAA
CACGTAGAGAGAGCTCTGGACGATGCGGCAATGCTAGTGGTTACCTACGAAGGCGAGCAC
AATCACTCTCTCTCAGTTGCAGAAACC---------------------------TCCAAT
CTTATTCTAGAATCTTCT------
>Pyrco_Bartlett_014225.1
---------------ATG------------------------------------------
GACCCGGAAAAAGCA------GAAGAAAAAGATTCGGGT---------------------
------------------------------------------------------------
---------------------------------------GCCGGCGAT------------
AAGTTCAAAAAT---------------------CAA------------------------
------------------------------------------------------------
------------------------------------------------------------
------------------------------------------------------------
------------------------------------------------------------
------------------------------------------------------------
------------------------------------------------------------
------------------------------------------------------------
---GGATAT------------------------------TCC------------------
------------------------------------------------------------
---AGC------------------------------------------------------
------------------------------------------GGACGAGCACACCTG---
------GAGAAAGTA---------------------------------------------
------------------------------------------------------------
------------CGGGGATATTACAAGTGCAGTAAGGTAAGAGGGTGCCCGGCGAGGAAA
CACGTGGACCGAGCTCCCGATGATCCGAAGGTGCTGATCGTAACGTACGAGGGGGAGCAC
CGGCACCCGCCGGAGAAGGTGGAG------------------------------------
TTGGTGTTTGAGACAACAACTTCC
>Pyrco_Bartlett_014491.1
ATGGCTATAGATCTAGTT---------------------------GGCTTCTCCAAGACT
GACGATCGGACTGCCGCGCAAGAAGCTGCCTCCGCCGGCTTGCAAAGCATGCAGCACCTC
ATCCGCACCCTGTCCAATCAAAACCCGTCCCAC---------------------------
------------------ACTCCACTCGATTGCCGGGAAATCACCGACGTCACCGTCACC
AAGTTCCGCCCCACATTCAACCTCCCCAGCACCGACCGAACCAACCAT---------CAT
CCTCAACCAACG------------------------------------------------
------------------------------------------------------------
------------------------------------------------------------
------------TTCCCA------------------------------------------
------------------------------------------------------------
------------------------------------------------------------
------------------------TCATTGACCTATTCGGACCCGACCCGACCCGCCGCG
ACTCGGTTC---------------------GGGCCTCAATCG------------------
------GAC------------------------CCTGCAGAGACT---GGGGCGCCT---
---TCCACG------TTA------------------------------------------
------------------------------------------------------------
------------------------------------------------------------
------------------------------------------------CCAATCACGGCG
TACCCGCCGCCTTAC---------------TCGATGCCATTAAGCGCGCCGGCC------
------------------------------------------------------------
------TCACCTTCTTCA------------------------------------------
ACGATAGCTCAGTCGAAGACAAGC
>Pyrco_Bartlett_017870.1
ATGGCTATAGATCTAGTT---------------------------GGCTTCTCCAAGATT
GACGATCGGACTGCCGTGCAAGAAGCTGCCTCCGCCGGCCTGCAAAGCATGCAGCACCTC
ATCCGCACCCTGTCCAATCAAACCCCGTCC------------------------------
---------------CACACTCCACTCGATTGCCGGGAAATCACCGACTTCACCGTCACC
AAGTTCAAGCACCTAATCTCCGTCTTG------AACCGGACCGGTCACGCCCGGTTCCGC
CGCGGACCGCCCAAACCAGCTTCAGAT---------------------------------
------------------------------------------------------------
------------------------------------------------------------
------------------------------------------------------------
---------TCGGTCCATCCGAAACCTCAGACTACT------------------------
TTGACTGCTTTTCAAACCCCAAAA---------TCGGAC---------------------
---------------AAGGACAACTCCACTACTGTGTCCCCGCCG---GTCTCCACTACG
TCGTCGTTTTTTTCCTCAAACACAATC---GGAGACGGCAGCGTATCCAACGGTAAACCC
TTCTCATCGATTTCTGTG------CCTACGCCTCCGGCTTTCTCCGCTCGGAAA------
------------------------------------ACCGCC------------CCTTCC
ACAGTCTCA------CCGGAAACG------------------------------------
------GTGAAGTGTAAGGTTAAGAGGACGATTAGAGTGCCGGCGATTAGCTCGAAAACC
GCCGATATACCTGCGGACGAGTTCACCTGGAGAAAGTATGGTCAAAAGCCGATCAAGGGC
TCACCTTACCCGAGAGGGTATTATAGGTGCAGTACAGTGAGAGGGTGTCCAGCAAGGAAA
CACGTGGAGAGAGCACAGGACGACCCCAAGATGCTCGTCGTTACCTACGAAGCTGAGCAC
CGTCACCCGCACCCTTGCCCT---------------TCCCTCACAGCCGCTAATGTGGGC
CCTGTTTTCCAGTCTTCC------
>Pyrco_Bartlett_018872.1
ATGGGCGTGGAACTAATGATGGGATTG------------GTTGACAGTTTTGCAGCGAGG
ATGGAGGAGAATGCGGTGAAGGAGGCGGCCTCCGCCGGAATCCAGAGCGTCGAGAAGTTC
ATTAGCCTGATTTCGGAACACCACCAA------------------------------TCA
ACGTCGTCGAACTCGGAAGCTGGTACGGAGTATAAAGCCGTGGCGGACATGGCCGTGACC
AAGTTCAGAAAGGTCATTTCGTTGTTGGACAAAGGATGTACCGGCCACGCCCGGTTTCGG
AAAGCTCCGGTGCCTCTATCTCCGCCT---------CCCCTGCAG------CTGGTGCCT
CCGAAGACGACCCAAATTCTGAGACCTTCAATTTCAGAATCC---CATGATCAAACAACA
GAGCAACCCTCT------GTTTTCAGAACAGAACAATCT---------TCTGCCTTTAAG
GTTTATTGTCCGAAGCCGGTGGTTCGC---------------------------------
------------CTGCCGCCGCTGCCGCAA------AATCCCCATTTGAAAACCAGTCCG
GTTGTGCTGACAAAAGATATTGGGTGCTCT---GAGAGAAAGATGTCTGCTGCTGCCACC
ACCATC------------------AACTTCTCGCCTTTG---GCGCCCATTTCTGCCGCG
AATTCGTTCATTTCGTCT---TTAACTACTGGGGAT------CCCGCTGAGCAATCGATC
---TCTTCTGGGTTTCAATTTACAAATATGTCACAG---TCGTCTTCGGGTAGGCCGCCT
CTGTCTTCGTCGTCGTTGAAGAGGAAGTGCAGCTCCGTCGACAAT------GTTTCTCGT
CTCCGGTGCGGA---TCTACTACC------------------GGGCGCTGCCACTGCTCT
AAGAAAAGGAAATCTAAAGTGAAAAGAGTGATTAGGGTTCCTGCAATTAGCATGAAACTG
GCTGATATTCCACCTGATGATTATTCTTGGAGAAAGTACGGTCAAAAACCCATCAAGGGT
TCCCCTCATCCAAGAGGGTATTACAAGTGTAGCAGCCAGAGAGGTTGCCTTGCACGCAAG
CACGTGGAGCGCGCTGTAGACGATCCCACCATGCTGATCGTGACCTACGAAGGCGATCAC
AATCACTCCCTCGGAGTCACCGATCCAACG------------------------GCCACC
CTCGTCCTCGAATCCTCT------
>Pyrco_Bartlett_019271.1
ATGACGGTGGAGCTGATG---------------------------AACTTCCCGAAGATG
GAGGATCAGAAGGCCATCCAGGAAGCCGCATCGCAAGGATTGCAGAGCATGGAGCACCTG
ATCCGGTTCCTCTCCCACCAGCAGCAACAT------------------------------
---CCAAACAACCAATCGGCCCGCCTGGACTGTACGGATATCACCGATCACACCGTCTCC
AAGTTCAAAAAGGTCATCTCCCTCCTC------AATCGGACCGGCCATGCCCGGTTCCGA
CGCGGTCCGGCTCAACCGGTTCAGCCCGTCCACTTCTGTTCTTCTCAC---CCCCCACCT
TCACAAACA------CTGAGCTTAGCT---------CCGGCTCTAAATCTTCCGACT---
---------------------------------------------CTAAATCTTACTCCG
ACTCCGGCGCCGGTTCCGGTAACTGCTCCTGCGGTTGTTCAGCAGGCTTCGATC------
GAGTCGAGTTTCGGCCAATCGCAGCCGCACAGCATG------------------------
ACGCTCGACTTCACGAGGCCTAATGCCTTC---GCCTCGAAC------CCAAAGAGCGCG
GAG---ATTGAATTCGCAAAGGATAACTTCAGC---------------GTCTCGTCAGGC
TCGTCGTTCATGTCGTCGGCGATCACC---GGAGATGGCAGCGTTTCGAACGGGAAGCTG
GGATCGTCGATCTTCTTG------GCTCCCGCTCCGGCCGTGTCCGGCGCGAAGCCTCCT
CTCTCAACGGCGCCGTTTAAGAAGAGGTGTCACGAGCACGACCACTCCGACGACACGTCG
TGCAAGTTT------TCCGCCTCAGGATCTGCTTCCGGTTCCGGCAAGTGCCATTGCTCC
AAGAGAAGGAAAAATCGGGTGAAGAAAACGATTCGCGTGCCGGCGATTAGTTCAAAAATC
GCCGATATTCCACCGGACGAGTACTCCTGGAGAAAGTACGGTCAGAAGCCGATCAAGGGC
TCGCCTTACCCAAGG---------------------------------------------
---------------------------------------------TAC------------
------------------------------------------------------------
------------------------
>Pyrco_Bartlett_020495.1
ATGGCTGTAGATCTAGTT---------------------------GGCTTCTCCAAGATT
GATGATCGGACGGCCATGCAAGAAGCTGCCTCCGCTGGCTTGCAAAGCATGGAGCACCTC
ATCCGCGCCCTATCCAATCACCCCCCGTCC------------------------------
---------------CAAACCCCACTCGATTGCCGGGAAATCACCGACTTCACCGTGACA
AAGTTCAAGCAGCTAATCTCTGTTCTG------AACCGGACCGGTCACGCGCGGTTCCGC
CGTGGACCGGCCAATCCACCTTCCGAC---------------------------------
------------------------------------------------------------
------------------------------------------------------------
------------------------------------------------------------
---------CCGGTCCACCCAAAACCTCAGACGACT------------------------
TTGACTGTTTTTCAAACACCAAAG---------TCCGAC---------------------
---------------AAAGATTCCTCCACTACTCTGTCCCCGCCG---CTATCCACTACG
TCGTCGTTTCTATCCTCCATCACAATC---GGTGACGGCAGCGTTTCTAACGGTAAAGCC
TTCTCATCGATTTCCGTG------CCTCCGGCGCCGGCTTTCTCCGCTGGAAAACCCCCC
CTTCCACAATCT---CACCGGAAACGGTGTCACGACGGCGAA---------------ACA
GCTAAAACA------TCATCGTCT------------------GGCCACTGCCATTGCTCT
AAAAGAAGGAAGTCTAAGGTTAAGAGGACGATCAGAGTGCCGGCGGTTAGTTCGAAAATC
GCCGATATACCGGCCGATGAGTTCACCTGGAGAAAGTACGGTCAAAAGCCGATCAAGGGC
TCGCCTTACCCGAGAGGGTATTATAAGTGCAGTACAGTGAGAGGCTGTCCGGCGAGGAAA
CACGTGGAGAGAGCTCAGGACGACCCCACTATGCTCGTCGTTACCTACGAGGCTGAGCAC
CATCACCCGCACCCT---------------------TCCCTCACAGCCGCAAATGTGGGC
CTTGTTTTCCAATCTTCCAAGGAA
>Pyrco_Bartlett_025677.1
---------------ATG---------------------------AACTTCCCGAAGATG
GAGGATCAGAAGGCCATCCAGGAAGCCGCATCGCAAGGATTGCAGAGCATGGAGCACCTG
ATCCGGTTCCTCTCCCACCAGCAGCAGACC------------------------------
---------------------------------------CCTCACGAAATGGCGTTCCAC
TCCTTCGCGGAGCTCTTCGGAGCTCTG------ACGTGGCTCAACAACGCAGCTTTCCGC
CAGCAAAACACC------------------------------------------------
------------------------------------------------------------
------------------------------------------------------------
------------------------------------------------------------
------------------------------------------------------------
------------------------------------------------------------
------------------------------------------------------------
---AGCTTC------------------------------AGCCTTCACGACGGGAGAAAC
GAC---GAC------------------------GTGGTCATATCGTCCGGGAAGAGC---
---AGCAGC------------------TGCAGCGATCGGAAT---CGGAGGGATATAAAC
---------GGGTACGACGGCGGAGAAGAGGAGGAGGGGGAAGACGAGCTGGAGTGCGAG
AGGAGA------------------------------------------------------
------------------------------------------------------------
------------AGG---------------------------------------------
------------------------------------------------------------
------------------------------------------------------------
------------------------
>Pyrco_DAnjou_WRKY9.Chr13
ATGGCTATAGATCTAGTT---------------------------GGCTTCTCCAAGATT
GACGATCGGACTGCCGTGCAAGAAGCTGCCTCCGCCGGCCTGCAAAGCATGCAGCACCTC
ATCCGCACCCTGTCCAATCAAACCCCGTCC------------------------------
---------------CACACTCCACTCGATTGCCGGGAAATCACCGACTTCACCGTCACC
AAGTTCAAGCACCTAATCTCCGTCTTG------AACCGGACCGGTCACGCCCGGTTCCGC
CGCGGACCGCCCAAACCAGCTTCAGAT---------------------------------
------------------------------------------------------------
------------------------------------------------------------
------------------------------------------------------------
---------TCGGTCCATCCGAAACCTCAGACTACT------------------------
TTGACTGCTTTTCAAACCCCAAAA---------TCGGAC---------------------
---------------AAGGACAACTCCACTACTGTGTCCCCGCCG---GTCTCCACTACG
TCGTCGTTTTTTTCCTCAAACACAATC---GGAGACGGCAGCGTATCCAACGGTAAACCC
TTCTCATCGATTTCTGTG------CCTACGCCTCCGGCTTTCTCCGCTGGAAAACCGCCC
CTTCCACAGTCT---CACCGGAAACGGTGTCACGAGGGCGAA------------CCCGCT
AAAACGTCG------TCGTCGTCG------------------GGCCACTGCCATTGTTCT
AAAAGAAGGAAGTGTAAGGTTAAGAGGACGATTAGAGTGCCGGCGATTAGCTCGAAAACC
GCCGATATACCTGCGGACGAGTTCACCTGGAGAAAGTATGGTCAAAAGCCGATCAAGGGC
TCACCTTACCCGAGAGGGTATTATAGGTGCAGTACAGTGAGAGGGTGTCCAGCAAGGAAA
CACGTGGAGAGAGCACAGGACGACCCCAAGATGCTCGTCGTTACCTACGAAGCTGAGCAC
CGTCACCCGCACCCTTGCCCT---------------TCCCTCACAGCCGCTAATGTGGGC
CCTGTTTTCCAGTCTTCC------
>Pyrco_DAnjou_WRKY9.Chr15_1
ATGACGTTGGAGCTGATG---------------------------AACTTCCCGAAGATG
GAGGATCAGAAGGCCATACAGGAAGCGGCATCGCAAGGATTGCAGAGCATGGAGCACCTG
ATCCGATTCCTCTCTTATCAGCAGCAACAG------------------------------
---TCAAACAACCAATCGGCCCGCGTCGACTGTACGGACATCACCGATCACACCGTCTCC
AAGTTCAAGAAGGTCATCTCCCTCCTC------AATCGGACCGGCCACGCCCGGTTCCGA
CGCGGTCCGGTTCAGCCGATTCAGCCGGTTCACTTCCCCACTTCTGAC---CCCTTGTCT
TCACAAACA------CTCAACTTAGCT---------TCGGCT------------------
---------------------------------------------CTAAATCTTCCTCCG
ACTCCGGCGCCCGCTCCAGTGACTGTTCCGGCTATCGTCCCTCCGACTCCGATC------
GAGTCGAGTTTCGTCCAATCCCAGCCACACAGCATG------------------------
ACGCTCGACTTCACGAGGCCCAACGCCTTC---GCGTCGAAC------CCGAAGAGCGCG
GAG---ATTGAGTTCGCGAAGGAGAGCTTCAGT---------------GTCTCGTCGAGC
TCGTCGTTCATGTCGTCGGCGATCACC---GGAGACGGCAGCGTTTCAAACGGGAAGCTC
GGATCGTCGATCTTCTTG------GCCCCCGCCCCGGCCGTTTCCGGTGCGAAGCCTCCC
CTCTCCACGGCGCCATTTAAGAAGAGGTGCCACGAGCACGACCACTCCGACGACACGTCG
TGCAAGTTT------TCCGGCTCGGGATCTGCTTCCGGCTCCGGCAACTGCCATTGCTCC
AAGAGAAGGAAAAATCGGGTGAAGAAAACGATTCGTGTGCCGGCGATAAGTTCAAAAATC
GCGGATATTCCAGCGGACGAGTACTCCTGGAGAAAGTACGGTCAGAAGCCGATCAAGGGC
TCACCTTACCCAAGGGGATATTACAAGTGCAGTACGGTAAGAGGGTGCCCGGCGAGGAAA
CACGTGGAGCGCGCTCCGGATGATCCGGCGATGCTGATCGTAACGTACGAAGGGGAGCAC
CGGCATGCGCGGGAGAAC------------------------------------GTGGGG
TTGGTGTTTGAGTCAACG------
>Pyrco_DAnjou_WRKY9.Chr15_2
ATGGCCCTGGAACTAATGATGGGATTG------------ATTGACAGTTTTGCAGCGAAG
AGGGAGGAGAATGCCGTGAAGGAGGCGGCCTCCGCCGGAATCCAGAGCGTCGAGAAGTTT
ATCAGCTTGATTTCGCAACACCATCACCAG---------------------------TCG
GTGTCGTCGAACACGGAAGATGAAACGGAGTATAAAGAGGTGGCGGACATGGCAGTGACC
AAGTTCAGGAAGGTCATTTCGTTGTTGGACAAAGGAAGAATCGGCCACGCTCGGTTCCGG
AAAGCTCCGGTA------------------------------------------------
---------ACCCAAATTCCGACACCTTCAATTTCAGAACCC---CATGATCAAGAAACA
GAGCAACCTTCT------GTTTTCAGAGCAGAACAATCT---------TCTGCTTTCAAG
GTTTACTGTCCGACGCCGGTTGTTCGC---------------------------------
------------CTTCCGCCCCTGCCGCAA------AATCCTCATCTAAAAACTACTCCG
GTTGCGCTAAAAAAAGGTATTGGGTGCGTT---GAGAGAAAGATGTCTGCTGCTGCTGCT
ACCATC------------------AGCTTCTCGCCTTCG---GCACCCAAAACTGCCGCG
AATTCATTCATTTCTTCT---TTAACTGCTGGGGAT------GCTGCTGAGCAATCGATC
---TCTTCTGGGTTTCAATTCACAAACATGTCGCAG---TCGTCTTCCGGTAGGCCGCCG
CTGTCTTCGTCGTCGTTGAAGAGGAAGTGCAGCTCCGTCGACAAT------GTTTCTCGT
CTCCGGTGCGGC---TCTACTACT------------------GGGCGTTGCCACTGTTCG
AAGACAAGGAAACTTAAAGTGAAAAGAGTGATTAGGGTTCCTGCAATTAGTATGAAATTG
GCTGATATTCCACCTGATGATTATTCTTGGAGAAAGTACGGTCAAAAACCCATCAAGGGT
TCTCCTTATCCAAGAGGGTATTACAAGTGTAGCAGCGAGAGAGGTTGCCTTGCACGCAAG
CACGTGGAGCGCGCTGTAGACGATCCCACCATGCTGATCGTGACCTACGAAGGCGATCAC
AATCACTCCCTCAGCGTCACCGATCCAACG------------------------GCCACC
CTCATCCTCGAATCGTCT------
>Pyrco_DAnjou_WRKY9.Chr15_3
ATGGCCGTTGATTTCATG---GGTTACAGAAACAGCAGCAACAGCAGCTTCTCCGTCAAG
TTGGAAGAAAACGCCGTGCAGGAA---GCGGCTTCCGGCCTCGAGAGCGTCGAGAAGCTT
ATTCGGTTGCTGTCGCAGGCGCAGCAGAACCGGCACCAAGAG------------------
AAATATCCGTCGACGGCTATGGACATGGATTGCAGAGCCGTCGCCGACGTCGCCGTTTCC
AAGTTCAAGAAGGTCATTTCTCTTCTGGGTCGGACCCGGACCGGCCACGCCCGGTTCCGG
CGAGCCCCTTTGACTTTGACTTCCGGG---------TCGTCTTTCCAACCC---------
---------------CAATACCAGAGCCATAGCCAAGACATC------------------
------------GTCGTC------------AAGCAAGCTCCTTTA---GAGTCCACCGAA
GTTTACCATGCGACGCCGATCCAGCAG---------------------------------
------------ATCCCGCCTCCT---CAT------CACCATCACCAC------------
------------------AGTATGGTGCTCGAGAGCACTTTG------GACTCCTCTAAC
ACTATA------------------AATTTCTCGTATTCA---------------GCTGCG
ACGTCGTTTATGTCGTCG---TTGACC---GGCGACTCCGACAGCAAGCAACCAATGTCG
---TCTTCGGCTTTTCAAATTACCAATTTGTCCCAGGTTTCCTCAGCCGGAAAGCCGCCG
CTTTCCTCCACCTCGCTGAAGCGGAAGTGCGGCTCCGAGAACTTG---------GGCTCT
GGGAAGTGCGGTGTTGGATCCTCC------------------GGCCGCTGCCATTGCTCT
AAGAAGAGAAAGCTGAGACAGAAGAGGGTTGTAAGAGTTCCAGCTATAAGCTTGAAGATG
GCGGATATCCCACCCGACGATTACTCCTGGAGAAAGTACGGACAGAAACCCATCAAGGGA
TCTCCACATCCAAGGGGATACTACAAATGCAGCAGCGTAAGAGGATGCCCGGCTCGAAAA
CACGTAGAGAGAGCTCTGGACGATCCGGCAATGCTAGTGGTTACCTACGAAGGTGACCAC
AATCACTCTCTCTCAGTTGCAGAGACC---------------------------TCCAAT
CTCATTCTAGAATCTTCT------
>Pyrco_DAnjou_WRKY9.Chr16
ATGGCTGTAGATCTAGTT---------------------------GGCTTCTCCAAGATT
GATGATCGGGCGGCCATGCAAGAAGCTGCCTCCGCTGGCTTGCAAAGCATGGAGCACCTC
ATCCGCGCCCTATCCAATCACCCCCCGTCC------------------------------
---------------CAAACCCCACTCGATTGCCGGGAAATCACCGACTTCACCGTGACA
AAGTTCAAGCAGCTAATCTCTGTTCTG------AACCGGACCGGTCACGCGCGGTTCCGC
CGTGGACCGGCCAATCCACCTTCCGAC---------------------------------
------------------------------------------------------------
------------------------------------------------------------
------------------------------------------------------------
---------CCGGTCCACCCAAAACCTCAGACGACT------------------------
TTGACTGTTTTTCAAACACCAAAG---------TCCGAT---------------------
---------------AAAGATTCCTCCACTACTCTGTCCCCGCCG---CTATCCACTACG
TCGTCGTTTCTATCCTCCATCACAATC---GGTGACGGCAGCGTTTCCAACGGTAAAGCC
TTCTCATCGATTTCCGTG------CCTCCGGCGCCGGCTTTCTCCGCTGGAAAACCCCCC
CTTCCACAATCT---CACCGGAAACGGTGTCACGACGGCGAA---------------ACA
GCTAAAACA------TCATCGTCT------------------GGCCACTGCCATTGCTCT
AAAAGAAGGAAGTCTAAGGTTAAGAGGACGATCAGAGTGCCGGCGGTTAGTTCGAAAATC
GCCGATATACCGGCCGATGAGTTCACCTGGAGAAAGTACGGTCAAAAGCCGATCAAGGGC
TCGCCTTACCCGAGAGGGTATTATAAGTGCAGTACAGTGAGAGGCTGTCCGGCGAGGAAA
CACGTGGAGAGAGCTCAGGACGACCCCACTATGCTCGTCGTTACCTACGAGGCTGAGCAC
CATCACCCGCACCCT---------------------TCCCTCACAGCCGCAAATGTGGGC
CTTGTTTTCCAATCTTCCAAG---
>Pyrco_DAnjou_WRKY9.Chr2
ATGGCCGTTGATTTCATG---GGTTACAGAAACAGCAGCACCAGCAGCTTCTCCGCCAAG
TCGGAAGAGAACGCCGTGCAGGAA---GCAGCTTCCGGCCTCGAGAGCGTCGAGAAGCTT
ATTCGCTTGCTGTCCCAGGCACAGCAGAACCAGCACCAAGGG------------------
AAATATCCGTCGACGGCTATGGACATGGACTGCAGAGCCGTCGCGGACGTCGCTGTTTCC
AAGTTCAAGAAGGTCATTTCTCTTCTTGGTCGGACCCGGACCGGTCACGCCCGGTTCCGG
CGAGCCCCCTTGACTTTGAGTTCCGGA---------TCGTCTTCTCAAACC---------
---------------CAAAACCAG------AGCCAAGAGATC------------------
------------CTCGTC------------AAGCATGTTCCGTTA---GAGTCCACTAAG
GTTTACCATGCGACGCCGATCCAGCAG---------------------------------
------------ATCCCGCCACCT---CAC------CACCACCACCAC------------
------------------GGTACGGTGCTTGAGAGCACTAAG------GACTCATCTACC
ACTATA------------------AATTTCTCGTATCCA---------------CCTACG
ACGTCGTTTATGTCGTCT---TTAACC---GGAGACTCCGATAGCAAGCAGCCAATGTCG
---TCATCGTCTTTTCAAATTACCAATTTGTCACAGGTTTCCTCAGCCGGAAAGCCGCCG
CTTTCCTCCGCCTCGTTGAAGCGGAAGTGCAGCTCCGAGAACTTG---------GGGTCT
GGGAAGTGCGGTGCTGGGTCCTCC------------------GGCCGCTGCCATTGC---
AAGAAGAGAAAGCTGAGACAGAAGAGGGTCGTGAGAGTCCCGGCTATAAGTTTGAAGTTG
GCCGATATCCCACCTGACGATTACTCCTGGAGAAAGTACGGACAAAAACCCATCAAAGGA
TCTCCACATCCAAGGGGATACTACAAATGCAGCAGTGTAAGAGGATGCCCGGCTCGAAAA
CACGTAGAGAGAGCTCTGGACGATGCGGCAATGCTAGTGGTTACCTACGAAGGCGAGCAC
AATCACTCTCTCTCAGTTGCAGAAACC---------------------------TCCAAT
CTTATTCTAGAATCTTCT------
>Pyrco_DAnjou_WRKY9.Chr8_1
ATGACGGTGGAGCTGATG---------------------------AACTTCCCGAAGATG
GAGGATCAGAAGGCCATCCAGGAAGCCGCATCGCAAGGATTGCAGAGCATGGAGCACCTG
ATCCGGTTCCTCTCCCACCAGCAGCAACAT------------------------------
---CCAAACAACCAATCGGCCCGCCTGGACTGTACGGATATCACCGATCACACCGTCTCC
AAGTTCAAAAAGGTCATCTCCCTCCTC------AATCGGACCGGCCATGCCCGGTTCCGA
CGCGGTCCGGCTCAACCGGTTCAGCCCGTCCACTTCTGTTCTTCTCAC---CCCCCACCT
TCACAAACA------CTGAGCTTAGCT---------CCGGCT------------------
---------------------------------------------CTAAATCTTACTCCG
ACTCCGGCGCCGGTTCCGGTAACTGCTCCTGCGGTTGTTCAGCAGGCTTCGATC------
GAGTCGAGTTTCGGCCAATCGCAGCCGCACAGCATG------------------------
ACGCTCGACTTCACGAGGCCTAATGCCTTC---GCCTCGAAC------CCAAAGAGCGCG
GAG---ATTGAATTCGCAAAGGATAACTTCAGC---------------GTCTCGTCAGGC
TCGTCGTTCATGTCGTCGGCGATCACC---GGAGATGGCAGCGTTTCGAACGGGAAGCTG
GGATCGTCGATCTTCTTG------GCTCCCGCTCCGGCCGTGTCCGGCGCGAAGCCTCCT
CTCTCAACGGCGCCGTTTAAGAAGAGGTGTCACGAGCACGACCACTCCGACGACACGTCG
TGCAAGTTT------TCCGCCTCAGGATCTGCTTCCGGTTCCGGCAAGTGCCATTGCTCC
AAGAGAAGGAAAAATCGGGTGAAGAAAACGATTCGCGTGCCGGCGATTAGTTCAAAAATC
GCCGATATTCCACCGGACGAGTACTCCTGGAGAAAGTACGGTCAGAAGCCGATCAAGGGC
TCGCCTTACCCAAGGGGATATTACAAGTGCAGTACGGTGAGGGGGTGCCCGGCGAGGAAA
CACGTGGAGCGGGCTCCGGATGATCCGGCGATGCTGATCGTAACGTACGAAGGGGAGCAC
CGTCACGCGCCGGAGAGC------------------------------------GTGGGG
TTGGTGTTTGAGTCAACG------
>Pyrco_DAnjou_WRKY9.Chr8_2
ATGGGCGTGGAACTAATGATGGGATTG------------GTTGACAGTTTTGCAGCGAGG
ATGGAGGAGAATGCGGTGAAGGAGGCGGCCTCCGCCGGAATCCAGAGCGTCGAGAAGTTC
ATTAGCCTGATTTCGGAACACCACCAA------------------------------TCA
ACGTCGTCGAACTCGGAAGCTGGTACGGAGTATAAAGCCGTGGCGGACATGGCCGTGACC
AAGTTCAGAAAGGTCATTTCGTTGTTGGACAAAGGATGTACCGGCCACGCCCGGTTTCGG
AAAGCTCCGGTGCCCCTATCTCCGCCT---------CCCCCGCCG------CTG------
CCGAAGACGACCCAAATTCTGAGACCTTCAATTTCAGAACCC---CATGATCAAAAAACA
GAGCAACCCTCT------GTTTTCAGAACAGAACAATCT---------TCTGCCTTTAAG
GTTTATTGTCCGAAGCCGGTGGTTCGC---------------------------------
------------CTGCCGCCGCTGCCGCAA------AATCCCCATTTGAAAACCAGTCCG
GTTGTGCTGACAAAAGATATTGGGTGCTCT---GAGAGAAAGATGTCTGCTGCTGCCACC
ACCATC------------------AACTTCTCGCCTTTG---GCGCCCATTTCTGCCGCG
AATTCGTTCATTTCGTCT---TTAACTACTGGGGAT------CCCGCTGAGCAATCGATC
---TCTTCTGGGTTTCAATTTACAAATATGTCACAG---TCGTCTTCGGGTAGGCCGCCT
CTGTCTTCGTCGTCGTTGAAGAGGAAGTGCAGCTCCGTCGACAAT------GTTTCTCGT
CTCCGGTGCGGA---TCTACTACC------------------GGGCGCTGCCACTGCTCT
AAGAAAAGGAAATCTAAAGTGAAAAGAGTGATTAGGGTTCCTGCAATTAGCATGAAACTG
GCTGATATTCCACCTGATGATTATTCTTGGAGAAAGTACGGTCAAAAACCCATCAAGGGT
TCCCCTCATCCAAGAGGGTATTACAAGTGTAGCAGCCAGAGAGGTTGCCTTGCACGCAAA
CACGTGGAGCGCGCCGTAGACGATCCCACCATGCTGATCGTGACCTACGAAGGCGATCAC
AATCACTCCCTCGGCGTCACCCATCCAACG------------------------GCCACC
CTCGTCCTCGAATCCTCT------
>Pyrusco13g009710.1
ATGGCTATAGATCTAGTT---------------------------GGCTTCTCCAAGATG
GACGATCGGACTGCCGTGCAAGAAGCTGCCTCCGCCGGCCTGCAAAGCATGCAGCACCTC
ATCCGCACCCTGTCCAATCAAACCCCGTCC------------------------------
---------------CACACTCCACTCGATTGCCGGGAAATCACCGACTTCACCGTCACC
AAGTTCAAGCACCTAATCTCCGTCTTG------AACCGGACCGGTCACGCCCGGTTCCGC
CGCGGACCGGCCAAACCAGCTTCAGAT---------------------------------
------------------------------------------------------------
------------------------------------------------------------
------------------------------------------------------------
---------TCGGTCCATCCGAAACCTCAGACGACT------------------------
TTGGCTGCTTTTCAAACCCCAAAA---------TCGGAC---------------------
---------------AAGGACAACTCCACTACTGTGTCCCCGCCG---GTCTCCACTACG
TCGTCGTTTTTTTCCTCAAACACAATC---GGAGACGGCAGCGTTTCCAACGGTAAACCC
TTCTCATCGATTTCTGTG------CCTACGCCTCCGGCTTTCTCCGCTGGAAAACCTCCC
CTTCCACAGTCT---CACCGGAAACGGTGTCACGAGGGCGAA------------CCCGCT
AAAACGTCG------TCGTCGTCG------------------GGCCACTGCCATTGTTCT
AAAAGAAGGAAGTGTAAGGTTAAGAGGACGATTAGAGTGCCGGCGATTAGCTCGAAAACC
GCCGATATACCTGCGGACGAGTTCGCCTGGAGAAAGTATGGTCAAAAGCCGATCAAGGGC
TCACCTTACCCGAGAGGGTATTATAGATGCAGTACAGTGAGAGGGTGTCCAGCAAGGAAA
CACGTGGAGAGAGCACAGGACGACCCCAAGATGCTCGTCGTTACCTACGAAGCTGAGCAC
CGTCACCCGCACCCTTGCCCT---------------TCCCTCACAGCCGCTAATGTGGGC
CCTGTTTTCCAGTCTTCC------
>Pyrusco15g009630.1
ATGGCCGTTGATTTCATG---GGTTACAGAAACAGCAGCAATAGCAGCTTCTCCGCCAAG
TTGGAAGAAAACGCCGTGCAGGAA---GCGGCTTCCGGCCTCGAGAGCGTCGAGAAGCTT
ATTCGGTTGCTGTCGCAGACGCAGCAGAACCAGCACCAAGAG------------------
AAGTATCCGTTGACGGCTATGGACATGGATTGCAGAGCCGTCGCCGACGTCGCCGTTTCC
AAGTTCAAGAAGGTCATTTCTCTTCTGGGTCGGACCCGGACCGGCCACGCCCGGTTCCGG
CGAGCCCCTTTGACTTTGACTGCCGGG---------TCGTCTTTCCAACCC---------
---------------CAATACCAGAGCCATAGCCAAGACATC------------------
------------GTCGTC------------AAGCAAGCTCCTTTA---GAGTCCACCGAA
GTTTACCATGCGACGCCGATCCAGCAG---------------------------------
------------ATCCCGCCTCCT---CAT------CACCATCACCAC------------
------------------AGTATGGTGCTCGAGAGCACTATG------GACTCCTCTAAC
ACTATA------------------AATTTCTCGTATTCA---------------GCTGCG
ACGTCGTTTATGTCGTCG---TTGACC---GGCGACTCCGACAGCAAGCAACCAATGTCG
---TCTTCGGCTTTTCAAATTACCAATTTGTCCCAGGTTTCCTCAGCCGGAAAGCCGCCG
CTTTCCTCCACCTCGCTGAAGCGCAAGTGCGGCTCCGAGAACTTG---------GGCTCT
GGGAAGTGCGGTGTTGGATCCTCC------------------GGCCGCTGCCATTGCTCT
AAGAAGAGAAAGCTGAGACAGAAGAGGGTTGTAAGAGTTCCAGCTATAAGCTTGAAGATG
GCGGATATCCCACCCGACGATTACTCCTGGAGAAAGTACGGACAGAAACCCATCAAGGGA
TCTCCACATCCAAGGGGATACTACAAATGCAGCAGCGTAAGAGGATGCCCGGCTCGAAAA
CACGTAGAGAGAGCTCTGGACGATCCGGCAATGCTAGTGGTTACCTACGAAGGTGACCAC
AATCACTCTCTCTCAGTTGCAGAGACC---------------------------TCCAAT
CTCATTCTAGAATCTTCT------
>Pyrusco15g023620.1
ATGACGTTGGAGCTGATG---------------------------AACTTCCCGAAGATG
GAGGATCAGAAGGCCATACAGGAAGCGGCATCGCAAGGATTGCAGAGCATGGAGCACCTG
ATCCGATTCCTCTCTTATCAGCAGCAACAG------------------------------
---TCAAACAACCAATCGGCCCGCGTCGACTGTACGGACATCACCGATCACACCGTCTCC
AAGTTCAAGAAGGTCATCTCCCTCCTC------AATCGGACCGGCCACGCCCGTTTCCGA
CGCGGTCCGGTTCAGCCGATTCAGCCGGTTCACTTCCCCACTTCTGAC---CCCTTGTCT
TCACAAACA------CTCAACTTAGCT---------TCGGCT------------------
---------------------------------------------CTAAATCTTACTCCG
ACTCCGGCGCCCGCTCCAGTGACTGTTCCGGCTATCGTCCCTCCGACTCCGATC------
GAGTCGTGTTTCGTCCAATCCCAGCCACAGAGCATG------------------------
ACGCTCGACTTCACGAGGCCCAACGCCTTC---GCGTCGAAC------CCGAAGAGCGCG
GAG---ATTGAGTTCGCGAAGGAGAGCTTCAGT---------------GTCTCGTCGAGC
TCGTCGTTCATGTCGTCGGCGATCACC---GGAGACGGCAGCGTTTCGAACGGGAAGCTC
GGATCGTCGATCTTCTTG------GCACCCGCCCCGGCCGTTTCCGGTGCGAAGCCTCCC
CTCTCCACGGCGCCATTTAAGAAGAGGTGCCACGAGCACGACCAGTCCGACGACACGTCG
TGTAAGTTT------TCCGGCTCGGGATCTGCTTCCGGCTCCGGCAAGTGCCATTGCTCC
AAGAGAAGGAAAAATCGGGTGAAGAAAACGATTCGTGTGCCGGCGATAAGTTCAAAAATC
GCGGATATTCCAGCGGACGAGTACTCCTGGAGAAAGTACGGTCAGAAGCCGATCAAGGGC
TCGCCTTACCCAAGGGGATATTACAAGTGCAGTACGGTAAGAGGGTGCCCGGCGAGGAAA
CACGTGGAGCGCGCTCCGGATGATCCGGCGATGCTGATCGTAACGTACGAAGGGGAGCAC
CGGCATGCGCGGGAGAAC------------------------------------GTGGGG
TTGGTGTTTGAGTCAACG------
>Pyrusco15g023820.1
ATCGCCCTTGAAGTAATG---------------------------AGCTTTCGCAAAACC
TCAGACAAAGTGCAAATAATCGAAGGGTCTAAGGTTTCGGTCATCGTCTTCGAGGAGCTG
GTGCAGATCATGGAGTGCAGAAGAACAGTG------------------------------
CAA---------CCAATATACGATCTTAGTCCGTCAGATGTTATAGGTACTTTTGTACTA
GCATTTCAGAAGACAGTCCGGGTTTTC------AGAACGACTAATGGGGCAGCATTTATT
CGGGTGCCGTTGATAAGTACCGGGGAT---------ATTCCAGCG------GACGAGCAC
TCCTGGAGA------AAGTATGGTCAG---------AAGCCGATC---------------
------------------------------------------------------AAGGGC
TCGCCTTACCCATGCCCGGCGAGGAAACACGTGGAACGAACTCCGGATGAGCACCACCCG
------------------------CCGACAACGGCA------------------------
ATTATTGACATCACTAGCCCGACT------------------CCA------------ATT
GAAATA------------------GCATTT------------------------------
------------------------ACT---GAC---------------------------
---------------------------------------------AGCGCCAAGTCTCCC
ATTTCTACGCTTCCG---GGGAAGTTGACG------------------------------
GGATCTACT------TCCGGCTCC------------------GGCGAGTACCATTGCTCC
AAGAGGAGGAAAAATCAGGTGAAGAAAACGATTCGGGTGCCGGCGATAAGTTCAAAAATG
AAGGATATTCCAGCGGACGAGTACACCTGGAGAAAGTACGGTCAGAAGCCGATCAAGGGC
TCGCCTTACCCAAGGGGATATTACAAGTGCAGTAAGGCAAGAGGGTGCCCGGCGAGGAAA
CACGTGGACCAAGCTCCGGATGATCCGAAGGTGCGGATCGTAACGTACGAGGGGGAGCAC
CGGCACGGGCCGGAGAAGGAG------------------------------------GAG
TTGGTGTTGAGACAACGTGAG---
>Pyrusco15g025820.1
ATGGCCCTGGAACTAATGATGGGATTG------------ATTGACAGTTTTGCAGCGAAG
AGGGAGGAGAATGCCGTGAAGGAGGCGGCCTCCGCCGGAATCCAGAGCGTCGAGAAGTTT
ATCAGCTTAATTTCGCAACACCATCACCAG---------------------------TCG
GTGTCGTCGAACACGGAAGATGAAACGGAGTATAAAGAGGTGGCGGACATGGCAGTGACC
AAGTTCAGGAAGGTCATTTCGTTGTTGGACAAAGGAAGAATCGGCCACGCTCGGTTCCGG
AAAGCTCCGGTA------------------------------------------------
---------ACCCAAATTCCGACACCTTCAATTTCAGAACCC---CATGATCAAGAAACA
GAGCAACCTTCT------GTTTTCAGAGCAGAACAATCT---------TCTGCTTTCAAG
GTTTACTGTCCGACGCCGGTTGTTCGC---------------------------------
------------CTGCCGCCGCTGCCGCAA------AATCCTCATCTAAAAACCACTCCG
GTTGCGCTGAAAAAAGGTATTGGGTGCGCT---GAGAGAAAGATGTCTGCTGCTGCTGCT
ACCATC------------------AGCTTCTCGCCTTCG---GCACCCAAAACTGCCGCG
AATTCGTTCATTTCTTCT---TTAACTGCTGGGGAT------GCTGCTGAGCAATCGATC
---TCTTCTGGGTTTCAATTCACAAACATGTCGCAG---TCGTCTTCGGGTAGGCCGCCG
CTGTCTTCGTCGTCGTTGAAGAGGAAGTGCAGCTCTTCCGACAAT------GTTTCTCGT
CTCCGGTGCGGC---TCTACTACT------------------GGGCGTTGCCACTGTTCG
AAGACAAGGAAACTTAAAGTGAAAAGAGTGATTAGGGTTCCTGCAATTAGTATGAAATTG
GCTGATATTCCACCTGATGATTATTCTTGGAGAAAGTACGGTCAAAAACCCATCAAGGGT
TCCCCTTATCCAAGAGGGTATTACAAGTGTAGCAGCGAGAGAGGTTGCCTTGCACGCAAG
CACGTGGAGCGCGCTGTAGACGATCCCACCATGCTGATCGTGACCTACGAAGGCGATCAC
AATCACTCCCTCAGCGTCACCGATCCAACG------------------------GCCACC
CTCATCCTCGAATCGTCT------
>Pyrusco16g018790.1
ATGGCTGTAGATCTAGTT---------------------------GGCTTCTCCAAGATT
GATGATCGGACGGCCATGCAAGAAGCTGCCTCCGCTGGCTTGCAAAGCATGGAGCACCTC
ATCCGCGCCCTATCCAATCACCCCCCATCC------------------------------
---------------CAAACCCCACTCGATTGCCGGGAAATCACCGACTTCACCGTGACA
AAGTTCAAGCAGCTAATCTCTGTTCTG------AACCGGACCGGTCACGCGCGGTTCCGC
CGTGGACCGGCCAATCCACCTTCCGAC---------------------------------
------------------------------------------------------------
------------------------------------------------------------
------------------------------------------------------------
---------CCGGTCCACCCAAAACCTCAGACGACT------------------------
TTGACTGTTTTTCAAACACCAAAG---------TCCGAC---------------------
---------------AAAGATTCCTCCACTACTCTGTCCCCGCCG---CTCTCCACCACG
TCGTCGTTTCTATCCTCCATCACAATC---GGTGACGGCAGCGTTTCTAACGGTAAAGCC
TTCTCATCGATTTCCGTG------CCTCCGGCGCCGGCTTTCTCCGCTGGAAAACCCCCC
CTTCCACAATCT---CACCGGAAACGGTGTCACGACGGCGAA---------------ACA
GCTAAAACA------TCATCGTCT------------------GGCCACTGCCATTGCTCT
AAAAGAAGGAAGTCTAAGGTTAAGAGGACGATCAGAGTGCCGGCGGTTAGCTCGAAAATC
GCCGATATACCGGCCGATGAGTTCACCTGGAGAAAGTACGGTCAGAAGCCGATCAAGGGC
TCGCCTTACCCGAGAGGGTATTATAAGTGCAGTACAGTGAGAGGCTGTCCGGCGAGGAAA
CACGTGGAGAGAGCTCAGGACGACCCCACTATGCTGGTCGTTACCTACGAGGCTGAGCAC
CATCACCCGCACCCT---------------------TCCCTCACAGCCGCAAATGTGGGC
CTTGTTTTCCAATCTTCTAAGGAA
>Pyrusco16g024470.1
ATGGCTGTAGATCTAGTT---------------------------GGCTTCTCCAAGATT
GATGATCGGACGGCCATGCAAGAAGCTGCCTCCGCTGGCTTGCAAAGCATGGAGCACCTC
ATCCGCGCCCTATCTAATCACCCCCCATCC------------------------------
---------------CAAACCCCACTCGATTGCCGGGAAATCACCGACTTCACCGTGACA
AAGTTCAAGCGGCTAATCTCTGTTCTG------AACCGGACCGGTCACGCGCGGTTCCGC
CGTGGACCGGCCAATCCACCTTCCGAC---------------------------------
------------------------------------------------------------
------------------------------------------------------------
------------------------------------------------------------
---------CCGGTCCACCCAAAACCTCAGACGACT------------------------
TTGACTGTTTTTCAAACACCAAAG---------TCCGAC---------------------
---------------AAAGATTCCTCCACTACTCTGTCCCCGCCG---CTCTCCACTACG
TCGTCGTTTCTATCCTCCATCACAATC---GGTGACGGCAGCGTTTCCAACGGTAAAGCC
TTCTCATCGATTTCCGTG------CCTCCGGCGCCGGCTTTCTCCGCTGGAAAACCCCCC
CTTCCACAATCT---CACCGGAAACGGTGTCACGACGGCGAA---------------ACA
GCTAAAACA------TCATCGTCT------------------GGCCACTGCCATTGCTCT
AAAAGAAGGAAGTCTAAGGTTAAGAGGACGATCAGAGTGCCGGCGGTTAGTTCGAAAATC
GCCGATATACCGGCCGACGAGTTCACCTGGAGAAAGTACGGTCAAAAGCCGATCAAGGGC
TCGCCTTACCCGAGAGGGTATTATAAGTGCAGTACAGTGAGAGGCTGTCCGGCAAGGAAA
CACGTGGAGAGAGCTCAGGACGACCCCACTATGCTCGTCGTTACCTACGAGGCTGAGCAC
CATCACCCGCACCCT---------------------TCCCTCACAGCCGCAAATGTGGGC
CTTGTTTTCCAATGTTCT------
>Pyrusco17g005100.1
ATGGTCGTTGATTTCATG---GGTTACAGAAACAGCAGCAACAGCAGCTTCTCCGCCAAG
TTGGAAGAAAACGCCGTGCAGGAAGCGGCT---TCCGGCCTCGAGAGCGTCAAGAAGCTT
ATTCGGTTGCTGTCGCAGGCGCAGCAGAACCAGCACCAAAAG------------------
------------ACGGCTATGGACATGGATTGTAGAGCCGTCGCCGATGTCGCCGTTTCC
AAGTTCAAGAAGGTCATTTCTCTTCTGGGTCGGACCCGGACCGGCCATGCCCGGTTCCGG
CGAGCCCCTTTGACTTTGACTTCCGGG---------TCGTCTTTCCAA---CCCCAATAC
CAGAGCCAT------CAAGACATCGTCGTCAAGCAAGCTCCT------------------
---------------------------------------------TTAGAGTCCACCAAA
GTTTACCGTGCGACGCCGATCCAGCAG---------------------------------
------------ATCCCGCCTCCTCATCACAGTATG------------------------
GTGCTCGAG------------------------AGCACTATG------GACTCCTCTAAC
ACTATA------------------AATTTC---------------TCGTATTCAGCTGCG
ACGTCGTTTATGTCGTCG---TTGACC---GGCGACTCCGAC---------AGCAAAGCA
ATT---GAA---------------AAGCTTAAGCATCCTAACAGCGAGGGAATTCCTCTG
GTTAAA---GGGCCAATCAAAGACAGGGCTAATGTATATGAT------------------
---------------------------------------------------------TGG
AAAGGAGAGAAGGTT------------------------CCTATTCTCATACAGAAACTA
GCTGACAGAAACAATATTTCTCTTAGCTATCAAATCTGGCCCCAATACTTGGTGGAACGC
TTGATGACGCCGGAA---------AAATGTGCCTCTGGAAGAAAGACGCAAGCCGACGGT
CACTTTGAACGCGACCTTGAG------------ATTCTTGCATCTCATCAAGCTTCCTCT
TCATGCCCGACGAATAGT------------------------------------------
---TATTTGCAAGCACATGCAAAC
>Pyrusco2g000750.1
ATGAAAAAAATACCACTA---ATCGTTCGAAAAATTTGCAATTTTGTCTTCTCCGCCAAG
TTGGAAGAGAACGCCGTGCAGGAA---GCAGCTTCCGGCCTCGAGAGCGTCGAGAAGCTT
ATTCGCTTGCTGTCCCAGGCACAGCAGAACCAGCACCAAGGG------------------
AAATATCCGTCGACGGCTATGGACATGGACTGCAGAGCCGTCGCGGACGTCGCTGTTTCC
AAGTTCAAGAAGGTCATTTCTCTTCTTGGTCGGACCCGGACCGGTCACGCCCGGTTCCGG
CGAGCCCCTTTGACTTTGAGTTCCGGA---------TCGTCTTCTCAAACC---------
---------------CAAAACCAG------AGCCAAGAGATC------------------
------------CTTGTC------------AAGCATGTTCCGTTA---GAGTCCACTAAG
GTTTACCATGCGACGCCGATCCAGCAG---------------------------------
------------ATCCCGCCACCT---CAC------CACCACCACCAC------------
------------------GGTACGGTGCTTGAGAGCACTAAG------GACTCATCTACC
ACTATA------------------AATTTCTCGTATCCA---------------CCTATG
ACGTCGTTTATGTCGTCT---TTAACC---GGAGACTCCGATAGCAAGCAGCCAATGTCG
---TCATCGTCTTTTCAAATTACCAATTTGTCACAGGTTTCCTCAGCCGGAAAGCCGCCG
CTTTCCTCCGCCTCGTTGAAGCGGAAGTGCAGCTCCGAGAACTTG---------GGGTCT
GGGAAGTGCGGTGCTGGGTCCTCC------------------GGCCGCTGCCATTGC---
AAGAAGAGAAAGCTGAGACAGAAGAGGGTCGTGAGAGTCCCGGCTATAAGCTTGAAGTTG
GCCGATATCCCACCTGACGATTACTCCTGGAGAAAGTACGGACAAAAACCCATCAAAGGA
TCTCCACATCCAAGGGGATACTACAAATGCAGCAGTGTAAGAGGATGCCCGGCTCGAAAA
CACGTAGAGAGAGCTCTGGACGATGCGGCAATGCTAGTGGTTACCTACGAAGGCGAGCAC
AATCACTCTCTCTCAGTTGCAGAAACC---------------------------TCCAAT
CTTATTCTAGAATCTTCT------
>Pyrusco8g018750.1
ATGACGGTGGAGCTGATG---------------------------AACTTCCCGAAGATG
GAGGATCAGAAGGCCATCCAGGAAGCCGCATCGCAAGGATTGCAGAGCATGGAGCACCTG
ATCCGGTTCCTCTCCCACCAGCAGCAACAT------------------------------
---CCAAACAACCAATCGGCCCGCCTGGACTGTACGGATATCACCGATCACACCGTCTCC
AAGTTCAAAAAGGTCATCTCCCTCCTC------AATCGGACCGGCCATGCCCGGTTCCGA
CGCGGTCCGGCTCAACCGGTTCAGCCCGTCCACTTCTGTTCTTCTCAC---CCCCCACCT
TCACAAACA------CTGAGCTTAGCT---------CCGGCTCTAAATCTTCCGACT---
---------------------------------------------CTAAATCTTACTCCG
ACTCCGGCGCCGGTTCCGGTAACTGCTCCTGCGGTTGTTCAGCAGGCTTCGATC------
GAGTCGAGTTTCGGCCAATCGCAGCCGCACAGCATG------------------------
ACGCTCGACTTCACGAGGCCTAATGCCTTC---GCCTCGAAC------CCAAAGAGCGCG
GAG---ATTGAATTCGCAAAGGATAACTTCAGC---------------GTCTCGTCAGGC
TCGTCGTTCATGTCGTCGGCGATCACC---GGAGATGGCAGCGTTTCGAACGGGAAGCTG
GGATCGTCGATCTTCTTG------GCTCCCGCTCCGGCCGTGTCCGGCGCGAAGCCTCCT
CTCTCAACGGCGCCGTTTAAGAAGAGGTGTCACGAGCACGACCACTCCGACGACACGTCG
TGCAAGTTT------TCCGCCTCAGGATCTGCTTCCGGTTCCGGCAAGTGCCATTGCTCC
AAGAGAAGGAAAAATCGGGTGAAGAAAACGATTCGCGTGCCGGCGATTAGTTCAAAAATC
GCCGATATTCCACCGGACGAGTACTCCTGGAGAAAGTACGGTCAGAAGCCGATCAAGGGC
TCGCCTTACCCAAGGGGATATTACAAGTGCAGTACGGTGAGGGGGTGCCCGGCGAGGAAA
CACGTGGAGCGGGCTCCGGATGATCCGGCGATGCTGATCGTAACGTACGAAGGGGAGCAC
CGTCACGCGCCGGAGAGC------------------------------------GTGGGG
TTGGTGTTTGAGTCAACG------
>Rosch_v2.0_Chr2g0106361
ATGGCCGTGGATTTCATG---GGTTATAGGAAT---------------TTCTCGGCCAAG
CTTGAAGAAAACGCCGTCCAGGAA---GCCGCATCCGGCCTCGAGAGCGTCGAGAAGCTC
ATCAGATTGCTGTCCTCCCAGCAGAAG---------CAG---GAGAAGTAC---------
------------CACTCCATGGACATGGACTGCACCGCCGTCGCCGACGTCGCCGTTTCC
AAGTTCAAGAAAGTTATTTCTCTTCTGGGCCGGACCCGGACCGGCCACGCCCGCTTCCGG
AGAGCCCCTCTGCCCTTCACTGCTCCT---------CCACAAGAG---------------
------------------------------------------------------------
------------------------------TCCGTCAATCCCATATCTTCGTCGACTAGG
GTCTACCATGCGACGCCGATCCAGCAG---------------------------------
------------ATCCCTGCGCCG------------ATGCACCACCAC------------
------------------GGCAGCGGAATGGAGGGGACTAAA------GACTCGTCCACC
ACTATA------------------AATTTCTCGTACTCT---------TCTGCTGCGACG
ACATCGTTTATGTCGTCG---TTGACT---GGGGACTCGGACAGCAAGCAGCCCATGTCG
---TCTTCCGCGTTTCAAATTACCAATATGTCCCAGGTCTCTTCGGCCGGAAAGCCGCCT
CTTTCTTCTGCTTCCCTGAAGCGGAAGTGCAGCTCCGACACCTTG---------GGCTCC
GGCAAATGTGGTGCAAGCTCCTCT------------------GGTCGCTGCCATTGCTCA
AAGAAAAGAAAGCTGAGATTGAAGAGGGTAGTGAGAGTTCCGGCTATAAGCTTAAAGATG
GCTGATATTCCACCGGATGATTACTCTTGGAGAAAGTACGGACAGAAACCCATCAAGGGT
TCTCCACATCCAAGGGGATACTACAAGTGTAGCAGTGTTAGAGGGTGCCCGGCTCGTAAA
CATGTAGAGAGAGCTTTGGATGATCCATCAATGCTAGTAGTGACCTATGAAGCAGAGCAC
AATCACTCTCTCAATATTGCAGAGGCT---------------------------TCGAAT
CTTATCCTAGAATCGAGT------
>Rosch_v2.0_Chr4g0398741
ATGGCAATTGATCTCGTT---------------------------AGGTTCTCCAAGATC
GACGATCGGACGGCCATGGAAGAGGCCGCCTCCGCTGGCTTACAGAGCATGGAGCATCTC
ATCCGTGTCTTGTCCAGTCAAACCCCGTCT------------------------------
---------------CACAACAACCTCGACTGCGGTGAAATCACCGACTTCACCGTCGCT
AAGTTCAAGCAGTTCATCTCCGTCTTG------AACCGGACCGGTCACGCCCGCTTCCGC
CGCGGACCGGTCAAGCAACCTAGTGAC---------TCTACCACTACTTCTCCT------
------------------------------------CCTCCT------------------
------------------------------------------------------------
------------CCACCT---------------------------------------CCT
---CCCAACCCGGTCCCACCAAAGCCTCAGGTTACT------------------------
TCTTTGGAAACCGGAAATCCCAAT---------ACCAATAAC------ACCCATTCC---
------------AAGTCCAAAGACTGCCTCACCTTATCTCCTCCC---ATGTCCACAACG
TCATCGTTTCTTTCTTCCATCACCACC---GGAGACGGCAGCGTTTCGAACGGCAAAGTT
TTCTCCTCAGCTGCCTTT------CCCCCGGCTCCGGCCTTTTCCGCCGGTAAACCCCCG
CTCTCCCAATCC---CACCGGAAACGCTGCCACGACGAG---------------CTCGCA
ACCAAAACG------ACATCGTCC------------------GGTCGATGCCATTGTTCT
AAAAGAAGAAAATCCAAGGTGAAGAGGACAGTCCGAGTGCCGGCGATTAGTTCGAAAATC
GCCGACATACCTTCCGACGAGTTTTCGTGGAGGAAGTACGGCCAAAAGCCGATCAAGGGC
TCCCCATACCCACGAGGCTATTATAAGTGTAGTAGCGTGCGAGGGTGTCCAGCAAGAAAA
CACGTGGAGCGCGCGCAAGACGACCCCACCATGCTTATCGTTACCTACGAAGCGGAGCAC
CGTCACCCTCACCCGCAG---CAGTCAAAC------TCTGTCCCGGCGGGTGTTGTCGGA
CTCGTGTTCCAATCCGCC------
>Rosch_v2.0_Chr6g0305101
ATGGCGGTGGAGATGATG---------------------------AGCTTTCCGAAGATG
GAAGACCAAAAGGCCATCCAGGAGGCCGCGTCGCAAGGCTTGAAGAGCATGGAGCACCTG
ATTCGTTACCTCTCTCACCAGCAACTGTCT------------------------------
------AACCAGCCCTCCTCTCGCGTGGACTGCACCGACCTCACAGACCACACCGTCTCC
AAGTTCAAAAAGGTCATTTCCCTTCTG------AACCGGACCGGCCACGCCCGGTTCAGG
CGCGGACCGGTCGCCGCGGTTCCGGCTCATCAGTTC---------------TCTTCTTCT
TCTTCTTCC------ACCTCTCTCCCC---------TTCCCT------------------
---------------------------------------------CCCTCCCAGACCCTG
AGCTTGGCTCCGGCACCCGTCGCTTCCCCGGCGATTGCTCCTCCGGCTCCGGTCGCTCCG
GAGACTAATTTT------------GCTCATTCCATG------------------------
ACGCTTGACTTCACCAGGCCTAATGCGCTG---GCCTCAAAC------CCTAAGTGCACC
GAC---ATCGAG---------------TTCAGC---------------GTCTCGTCCAGC
TCGTCGTTCATGTCGTCGGCCATCACC---GGAGACAACAGCGTCTCCAACGGCAAGCTC
GGTCTGTTCATTGCCCCC------AATCCGGCCCCTGCCGTCTCCGGCGCCAAGCCTCCG
CTCTCCGCCGCGCCGTTTAAGAAGCGGTGCCACGAGCACGACCACTCCGACGATGTCTCC
TGCAAGTTA------TCCGGATCCGGATCCGCTTCCGGGTCGGGCAAGTGCCATTGCTCC
AAGAGAAGGAAAAATCGGGTGAAGAAAACAATCCGAGTCCCGGCGATTAGTTCAAAGATT
GCCGATATTCCGCCGGACGAGTACTCCTGGAGAAAGTACGGCCAGAAGCCGATCAAAGGC
TCACCTTACCCAAGGGGTTATTACAAGTGTAGTACAGTGAGGGGGTGTCCGGCGAGAAAA
CACGTGGAGCGAGCACCGGATGATCCGGCGATGCTGATTGTAACGTACGAGGGGGAGCAT
CGACACGCTCCGGATAATATG------------------------AGCGGCGGAGTTGGG
ATGGTATTCGAGTCAACG------
>Rosch_v2.0_Chr6g0308491
ATGGCTGTGGACCTCATGATGGGTCTG------------GTTGACAGCTTTGCGGCCAAA
ATGGAAGAGAATGACGTCAAGGAAGCAGCCTCGGCTGGGATCCAGAGCGTTGAGAAGTTC
ATAAGCTTGATGTCTTCTTCT---------------------------------------
---TCTTCAACCGAAAGTGCTGCCATGGAATACAAAGCTGTTGCGGACATGGCGGTGAAT
AAGTTCAGAAAGGTCATTTCATTGTTGGATAGAGGAAGAACCGGTCACGCTCGTTTTCGA
AGAGGTCCTGTGACTACTACCAGTCCA------------------------CCACTAGTT
TTGACCAAAACAGAGCAGTCTTCATTTCAGTTTCAAGAGGCT---CTAAATACGAAGACA
GAGCAA---------------------TCCCAATCCTCA---------TCTGCTTTCAAG
GTTTATTGTCCCAAACCGGTTCTGCGT---------------------------------
------------TTACCGCCTCTGCCA---------------------------------
------------------------------------------------AAGACTAGTACT
AGTTTC------------------CATTTCTCGGCTACG---CCGGCGGTTTCAGGTTCG
AATTCGTTTATGTCTGGG------GAC---GGCGAGACTACTACTCTGCAACACTCGGTG
---TCGTCCGGTTTTCAATTGACCAACATGTCA---GTGTCTTCTGCTGGTAAGCCTCCT
CTTCCTTCTTCGTCGTTAAAGAGGAAGTGTCATTCTGTGGATGAT------GCGGCGGCT
CTCAGGTGTGGC---TCGTCCTCT------------------TCAAGATGCCACTGTTCC
AAGAAAAGGAAATCAAGAGTTAAGAGAGTGACGAGAATCCCTGCTATTAGTACGAAAATG
GCTGATATCCCAGCTGATGAGTATTCATGGAGAAAGTACGGCCAAAAACCAATCAAGGGT
TCCCCTCATCCAAGAGGGTACTACAAGTGCAGTAGCCAGAGAGGGTGCCCTGCACGAAAA
CACGTAGAGCGAGCTGTAGATGATCCGAGCATGCTGATAGTGACGTACGAGGGCGATCAC
AATCACTCCCAAGCTGTCACGGAGGCCATG------------------------GCAGCC
ATCGTCCTCGAATCGTCG------
>Ruboc_01_G04143
ATGGCTGTGGATTTCATG---GGCTATAGAAAT---------------TTCTCGGCCAAG
TTAGAAGAGAACGCGGTGCAGGAG---GCGGCTTCCGGGCTCGAGAGCGTCGAGAAGCTG
ATTCGACTCTTGTCTCAGACGTCCCAACAGAAGCAG------GAAAAGTAC---------
------------CAGTCCATGGAAATGGATTGCACCGCCGTTGCTGACGTCGCCGTTTCC
AAGTTCAAGAAGGTTATTTCTCTCCTGGGCCGGACCCGGACCGGCCACGCCCGCTTCCGG
AGAGCCCCGTTGGCTTTGGCTTCTCCT---------CCCTCAGTTGCCCAG---------
---------------CCCCATCAG------------------------------------
---------------------------CCCACCAAAGTGCCTTTATCATCGTCGGCCAGG
GTTTATCATGCCACACCGATCCAGCAG---------------------------------
------------ATCCCGCCGCCG------------CTTCACCACGGC------------
------------------GGAGGCGTCATGGAGGGAACTAAA------GACTCCTCCACC
ACCATA------------------AATTTCTCCTACTCC---------TCCGCTGGGACG
ACATCGTTTATGTCGTCG---TTGACT---GGGGACTCGGACAGCAAGCAGCCAATGTCG
---TCTTCCGCCTTCCAAATTACCAATATGTCCCAGGTTTCTTCGGCCGGAAAACCGCCG
CTTTCGTCTTCTTCGTTCAAGAGGAAGTGCAGCTCTGAGACCTTG---------GGTTCC
GGGAAATGCGGTGCAAGCTCCTCT------------------GGTCGCTGCCATTGCACA
AAGAAAAGAAAGCTGAGGTTGAAGAGGGTTGTGAGAGTTCCGGCTATAAGCTTAAAGATG
GCTGATATTCCACCGGACGATTACTCTTGGAGAAAGTACGGACAGAAACCCATTAAGGGG
TCTCCACATCCTAGGGGGTACTACAAGTGTAGCAGTGTTAGAGGGTGCCCAGCTCGTAAA
CATGTAGAGAGAGCTTTGGATGATCCATCAATGCTAGTAGTGACCTACGAAGCAGAGCAC
AATCACTCTCTCAATGTTGCAGAGGCC---------------------------TCAACT
CTCATCCTAGAATCGTCT------
>Ruboc_02_G00571
ATGGCTGTGGAGCTTATGATGGGTTTG------------GTTGACAGCTTTGCAGCGAAA
ATGGAAGAGAATGATGTCAAGGAAGCCGCCTCGGCTGGGATTCAGAGCGTTGAGAAATTC
ATAAGCTTGATGTCTTCTTCT---------------------------------------
---TCAAGCTCTGAACCTGCTTCTCTAGAGTACAGAGCAGTTGCGGACATGGCCGTCAAC
AAATTCAAGAAGGTAATTTCATTGCTGGACAAAGGAAGAACAGGCCACGCTCGTTATAGA
AGAGCTCCCCCTGTCACTCTTCCACAA------------------------CAAATTTTG
ACTACCAAAACAGGGCAGCCTTCCTTTCAGTATCAAGATCCC---CAAACTATGAAAACA
GAGCAA---------------TCCCAATCTTCCTCGGCT---------TCTGCTTTCAAG
GTTTACTGTCCCAAACCGGTTTTGCGG---------------------------------
------------TTACCACCTCTGCCTCAC------------------------------
---------------------------------------CAG---GGAACTACTACCACT
GGTCAT------------------ACTTTCTCGGCTTCA---CCAACGATTTCCGGTTCA
AATTCGTTTATGTCCGGT------GAC---GGCGAGAATACTACTCTGCAACACTCAATG
---TCGTCTGGGTTTCGATTAACAAACATGTCA---GCGTCGTCTGCGGGTAAGCCTCCC
CTTCCTTCCTCGTCGTTCAAGAGGAAGTGTCATTCTGTGGATGAT------GCGGCGGCG
CTCAGGTGTGGCTCGTCTTCTTCT------------------TCGCGATGCCACTGTTCC
AAGAAAAGGAAATCAAGAGTGAAGAAAGTGATGAGAATCCCCGCAATTAGCATGAAAATG
GCCGATATTCCAGCCGACGAGTATTCATGGAGAAAGTACGGCCAAAAACCCATCAAGGGT
TCCCCTCATCCAAGAGGGTATTACAAGTGTAGTAGCCACAGAGGGTGCCCTGCACGAAAA
CACGTGGAGCGAGCTGTAGACGATCCGACCATGCTGATTGTGACCTACGAAGGCGATCAC
AATCACTCCCACGCTGTCACGGAGGCAATG------------------------GCTGCC
ATCGTCCTCGAATCGACT------
>Ruboc_02_G00778
ATGGCGGTGGAGATGATG---------------------------AGCTTCCCGAAGATT
GAAGATCAAAAGGCTATACAGGAGGCCGCATCGCAAGGCTTGAAGAGCATGGAGCAGCTG
ATCCGTTACCTATCTCACCAACAACATGCT------------------------------
------AACCAACTCTCTTCTCGCATGGACTGTACCGACCTCACGGACCACACGGTTTCC
AAGTTCAAAAAAGTAATTTCCTTGCTG------AACCGGACCGGCCACGCTCGGTTCAGA
CGCGGACCGGTTGCCGTGCCG------GTTCAGTTTCCTTCTTCTCAG---CCCTCCACT
TCTTCATCG------GCCTCTCTGCCC---------TTTCCT------------------
---------------------------------------------CCCTCGCAGACCTTG
AGCTTGGTTCCGGCTCCGGTGGCTTCTCCGGCTCTG---------------ATTGCTCAG
GAGACGAGTTTTCTTCAGTCCCAGCCGCATAGCATG------------------------
ACGCTCGACTTCACCAGGCCTAATATCTTG---ACTTCAAAC------CCTAAGTGCACG
GAC---ATCGAG---------------TTCAGC---------------GTGTCGTCTAGC
TCATCGTTCATGTCATCGGCGATCACC---GGAGACAACAGCGTCTCGAACGGTAAGCTT
GGACCGTCGCTCTTCTTGGCT---AATCCGGCTCCGGCCGTATCTGGCGCGAAGCCTCCG
CTCTCCACTGCGCCGTATAAGAAGCGGTGTCACGAGCACGACCACTCCGACGATGTCTCC
TGCAAGTTA------TCCGTATCCGGTTCTGCTTCCGGGTCGGGCAAGTGCCATTGCTCC
AAGAGAAGGAAAAATCGGGTGAAGAAAACAATCCGAGTCCCAGCGATTAGTTCAAAGATC
GCCGATATTCCGGCGGACGAGTACTCATGGAGAAAGTACGGTCAAAAGCCGATCAAGGGC
TCACCTTACCCAAGGGGTTATTACAAGTGCAGTACGGTGAGGGGGTGCCCGGCGAGGAAA
CACGTGGAGCGAGCTCCGGACGATCCGGCGATGCTGATCGTAACATACGAGGGGGAACAT
CGTCACGCGCCGGAGAATTTG------------------------AATGGGGGAGTGGGG
TTGGTTTTCGAGTCAACG------
>Ruboc_04_G17961
ATGGCAATTGATCTAGTA---------------------------AGGTTCTCCAAGATC
GACGATCGGAGGGCCATGGAAGAAGCTGCCTCCGCCGGCTTACAGAGCATGGAGCACCTG
ATCCGCCTCTTGTCCAATCAAACCCCATCC------------------------------
---------------CAAACCAACCTCGATTGCCGAGAAATAACCGACTTCACCGTCGGA
AAGTTCAAGCAATTCATCTCCGTCTTG------AACCGGACCGGTCACGCCCGCTTCCGC
CGCGGACCGGCTAATCCATCTACCACC---------ACCACCTCCACT------------
------------------------------------TCTCCT------------------
------------------------------------------------------------
------------CCGCCT---------------------------------------CCT
---GCGAACCCGGTCCCACCCAAGCCTCAGGCGAAT------------------------
TCTTTTGAATCTGGAAATCCCAAT---------TCCAACAAT------TCCAAGTCC---
------------AAGTCCAAGGACTGCTTCACCTTGTCTCCTCCT---ATGTCTACAACG
TCGTCGTTTATATCCTCCATCACAACC---GGAGACGGCAGCGTCTCCAACGGAAAAGTT
TTCTCCTCGGCCGCCGTG------CCCCCGGCGCCGGCCTTCTCCGCCGGCAAACCGCCT
CTCTCCCAATCT---CACCGGAAACGCTGCCACGACGAG---------------CTCGCA
GCGAAAACG------ACGTCGTCT------------------GACCGCTGCCATTGCTCC
AAGAGAAGAAAATCCAAGGTGAAGAGGACAGTTCGAGTGCCGGCGATTAGTTCGAAAATC
GCCGATATACCTTCCGATGAGTTTTCATGGAGGAAATACGGTCAAAAGCCAATCAAGGGC
TCCCCTTACCCACGAGGGTATTATAAGTGTAGCAGTGTGAGAGGTTGTCCAGCAAGGAAA
CACGTGGAGCGAGCACAAGACGACCCGACTATGCTTGTCGTTACCTACGAAGCTGAGCAC
CGTCACCCTCACCCTCACCCGCAGTCTAAC------TCCGTCCCAGCCGGTGTTGTGGGT
CTCGTGTTCCAATCAGCC------
