# Supplementary material for: Building a foundation for gene family analysis in Rosaceae genomes with a novel workflow: A case study in Pyrus architecture genes
Source: Front Plant Sci. 2022 Nov 14;13:975942. doi: 10.3389/fpls.2022.975942 (PMC9702816; doi:10.3389/fpls.2022.975942)
Supplement: Supplementary file 1 [file DataSheet_1.zip › SupFiles/SupFile2_gene_family_trimmed_alignments/4241.fna.aln]

>gnl_Ambtr_v1.0_evm_27.model.AmTr_v1.0_scaffold00029.93
---------------------------------------------ATGTCAGACCTAGAG
AAGCCCCTCCGGCCAAGAAGGAAGAAGATTTGGGTGGACTACTTTGTCCAGTTTCGCTGG
ATCATCGTCATCTTTGTGGTCCTACCCCTTTCGTTCGCTTTCTACTTCCTCCACTATCTT
GGTGACATGAGATCTGAGAGAAAGTCCTTCGAGCGCCGGCAAAAGGCACATGATGAGAAT
GTTAAGAAGGTTGTTAACCGTCTAAAACAAAGAAACCCTTCAAAGGATGGCCTTGTTTGC
ACGGCTAGAAAACCTTGGATTGCTGTGGGAATGAGAAATGTTGATTACAAGCACGCTAGA
CACTTTGAAGTCGACCTCTCAGAGTTCAGGAACATTCTCGAGATAGATAAAGAAAGAATG
GTGGCAAGAGTCGAACCCTTGGTCGATATGGGCCAAATTAGTAGGGTTACAGTGCCCATG
AATCTTTCTCTAGCTGTAGTCGCAGAGCTCGACGATCTCACTGTTGGGGGTCTCATAAAT
GGCTATGGAATTGAAGGAAGCTCCCACCTCTATGGCCTTTTCTCCGATACTGTTGTTGCC
CTTGAACTGGTACTTGCTGATGGGCGATTGATCAGGGCCACAAAGGATAATGAATACTCT
GATCTCTTCTATGCTGTCCCATGGTCACAGGGCACATTGGGACTTCTTGTTGCCGCTGAA
ATCAAGCTTATTCACGTTAAAGAGTACATGAAGCTCACTTATACCCCAGTTGTTGGAAAT
TTGAAGGACATTGCGCAAGCTTATATGGATTCTTTTGCTCCAAGAGATGGTGACCAAGAT
AACCATGCAAAGGTCCCGGACTTCGTTGAAACCATGATCTATACACCCACTGAAGCAGTT
TGTATGGCTGGAAGATATGCTTCAAAGGAAGAAGCCGAGAAGAAAGGGAATGTGATCAAC
AGTGTGGGGTGGTGGTTTAAGCCGTGGTTTTATCAGCATGCTGAGACTGCACTTAACAGG
GGCGAGTTTGTGGAGTATATTCCTACCAGGGAGTATTATCACAGGCATACCAGGTGCTTA
TATTGGGAGGGCAAGTTGATTCTTCCATTCGCCGATCAATGGTGGTTCAGGTGGACTCTA
GGTTGGTTGATGCCCCCAAAGGTTTCATTCCTTAAGGCTACTCAGGGTGAAGCTATCAGG
AACTATTATCATGAGATGCATGTGATCCAAGATATGCTGGTTCCTCTCTACAAAGTCGGG
GATGCTCTTGAGTTCGTTCATAAAGAGATGGAGTTGTACCCGATCTGGCTGTGCCCTCAC
CGTCTCTACAAGCTCCCAATCAAGACGATGGTAAATCCAGAGCCCGGGTTCGAGCATGCA
CACAGGCAAGGAGATACAGACTATGCTCAAATGTACACCGATGTAGGTGTTTATTATGCT
CCAGGGCCTGTATTGAGAGGTGAAAAATTCGATGGGGTTGCAGCAGTTCGCAATATGGAG
GACTGGTTAATTGAGAACCATGGTTTCCAACCCCAATATGCGGTTTCAGAGCTGAGTGAG
AGGAACTTTTGGCGCATGTTTGATGCTTCTCTCTATGAGCATTGCAGGAGGAAGTATGGG
GCTGTTGGGACCTTCATGAGTTTATATTACAAGTCGAAGAAGGGGAGGAAGACAGAGAAA
GAGGTGCGAGAAGCCGAACAACAACACCTTGAAGGACCTTATGTGGAGATCGAGCAGCCA
------------------------------------------------------------
------------------------------------------------------------
------------------------------------------------------------
------------------------------------------------------------
------------------------------------------------------------
------------------------------------------------------------
------------------------------------------------------------
------------------------------------------------------------
------------------------------------------------------------
------------------------------------------------------------
---------------------------------------GCAGAG---------------
------------------------------------------------------------
------------------------------------------------------------
------
>gnl_Aquco_v3.1_Aqcoe3G436800.1
---------------------------------------------ATGTCGGATTTAGAA
GCACCGCTGCGCCCTAAAAGGAAGAAGGTTTGGGTGGATTACTTTGTCAAATTCCGATGG
ATTATTGTAATCTTTGTCGTTCTCCCTATCTCTTGCACCATGTACTTCCTCACTTATCTG
GGGGACGTTAGATCAGAGAGTAAATCCTTCAAGCGCCGTCAAAAGGAACATGACGAGAAT
GTCAAGAAAGTTGTGAAGCGCTTGAAGCAGAGGAACCCATCGAAAGATGGTCTTGTCTGC
ACAGCCCGCAAACCCTACATTGCTGTTGGGATGCGGAATGTTGACTATAAGCGGGCACGC
CACTTTGAGGTTGATCTCTCAGAATTCCGAAATGTTCTAGACATTGACAGAGAGAGGATG
ATTGCGAGGGTTGAGCCTTTGGTCAACATGGGCCAGATTAGCAGGGTCACTGTTCCAATG
AACCTCTCCCTTGAAGTAGTTGCTGAGCTTGATGATCTTACTGTTGGAGGACTAATTAAT
GGGTATGGGATAGAAGGGAGCTCCCACCTGTATGGCCTCTTCTCAGACACAGTTGTAGCT
TATGAAATTGTTCTTGCTGATGGGCGTGTAGTCAGAGCAACAAAAGACAACGAGTACTCT
GACCTCTTCTATGCGATTCCATGGTCTCAGGGAACATTGGGTCTTCTTGTTTCTGCTGAA
ATAAGATTAATACCCGTTAAAGAATACATGAAGGTGACTTACCAGCCAGTGATTGGGAAC
CTTAAGGATCTTGCACAGGCCTATATTGATTCTTTTGCTCCTCGAGATGGGGAT------
---CCGGAAAAAATCCCAGACTTTGTAGAGACCATGATTTATACTCCTACAGAAGGTGTG
TGCATGACTGGCAAATATGCCTCAAAGGAAGAGGCAAAAAAGAAGGGTAATGTGATTAAC
CAAGTTGGGTGGTGGTTCAAACCCTGGTTCTATCAGCATGCCCAGAAGGCACTAGAGAAG
GGGGAGTTTGTGGAGTATATACCAACCAGGGATTATTACCACAGGCACACTAGGTGTTTG
TACTGGGAAGGAAAGCTAATCCTCCCATTTGCTGATCAGTGGTGGTTCAGGTGGACTCTT
GGATGGCTAATGCCTCCCAAGGTTTCACTACTCAAGGCTACACAAGGTGAATCAATCAGG
AATTATTACCATGAAATGCATGTGATCCAGGATATGCTTGTACCTCTTTATAAGGTTGGT
GAAGCACTAGAGTTTGCTCACCGTGAGATGGAGGTTTATCCGATATGGATGTGCCCACAT
AAGTTGTACAAGCTGCCCGTGAAAACCATGGTTTATCCTGAGCCTGGATTTGAGCACCAT
CGTAGACAGGGAGACACAGAGGATGCCCAGATGTATACAGATGTCGGTATCTATTATGCC
CCCGGACCTGTCTTCAGGGGTGAGGTATTTGATGGTGCTGAGGCTGTGCGTCGGATGGAA
AGCTGGTTGATTGAGAACCATGGTTTCCAGCCACAGTATGCAGTATCTGAGTTGGATGAA
AAGAAATTTTGGAGAATGTTTGATCCCTCCCTATATGAGCACTGCCGCAACAAGTATGGA
GCTGTTGGAACCTTCATGAGTGTTTACTACAAGTGTAAGAAAGGCAGGAAGACTGAGAAG
GAAGTGCAGGAGGCTGAACAAGCCTGCCTTGAGACTCCCTATGCTGAGCTTGATCAGCCA
------------------------------------------------------------
------------------------------------------------------------
------------------------------------------------------------
------------------------------------------------------------
------------------------------------------------------------
------------------------------------------------------------
------------------------------------------------------------
------------------------------------------------------------
------------------------------------------------------------
------------------------------------------------------------
---------------------------------------GCAGAG---------------
------------------------------------------------------------
------------------------------------------------------------
------
>gnl_Arath_TAIR10_AT3G19820.1
---------------------------------------------ATGTCGGATCTTCAG
ACACCGCTTAGGCCCAAGAGGAAGAAGACTTGGGTTGATTACTTTGTCAAGTTCAGATGG
ATCATTGTCATCTTCATCGTCCTTCCATTCTCAGCCACATTCTACTTCCTCATCTACCTC
GGGGACATGTGGTCAGAGTCCAAGTCCTTTGAGAAACGTCAGAAGGAACACGACGAGAAT
GTCAAGAAAGTCATCAAAAGGCTTAAGGGTAGGGATGCTTCCAAGGACGGGCTTGTCTGC
ACTGCTCGTAAGCCCTGGATCGCTGTTGGAATGAGGAACGTTGACTACAAGAGAGCCCGG
CATTTCGAGGTTGACTTGGGGGAGTTCCGTAACATCCTTGAGATCAACAAGGAGAAGATG
ACTGCTAGAGTGGAGCCTCTTGTTAACATGGGACAGATTTCCCGTGCTACCGTCCCAATG
AACCTGTCTCTCGCTGTTGTTGCTGAGCTTGATGACCTTACCGTTGGTGGACTTATCAAT
GGATATGGTATTGAAGGAAGCTCTCACATCTACGGTTTGTTTGCTGATACCGTTGAGGCT
TACGAGATTGTTCTTGCGGGTGGAGAGCTTGTCCGCGCCACAAGGGATAATGAGTATTCT
GATCTTTACTACGCAATCCCGTGGTCGCAAGGAACTCTTGGACTCCTTGTAGCTGCTGAG
ATCAGGCTTATTAAAGTCAAGGAGTACATGAGACTCACTTACATACCAGTCAAGGGTGAT
CTTCAAGCCTTAGCTCAAGGTTACATTGATTCTTTTGCTCCCAAAGACGGTGAC------
---AAGTCGAAAATCCCGGATTTCGTCGAAGGCATGGTTTACAATCCAACGGAAGGAGTG
ATGATGGTTGGAACATATGCATCTAAAGAAGAGGCAAAGAAGAAAGGGAACAAAATCAAC
AATGTGGGATGGTGGTTCAAGCCGTGGTTCTACCAGCACGCGCAGACCGCCCTGAAAAAG
GGACAGTTTGTTGAGTACATCCCAACTCGTGAATACTACCACAGGCACACAAGGTGCTTG
TACTGGGAAGGGAAGCTTATTCTTCCATTTGGTGATCAGTTCTGGTTTAGGTACCTCTTA
GGTTGGTTGATGCCTCCAAAGGTCTCTCTTCTTAAGGCCACTCAAGGTGAAGCTATCAGG
AACTATTACCATGATATGCATGTTATTCAGGATATGCTTGTTCCTCTTTACAAGGTTGGC
GATGCACTCGAATGGGTCCACCGCGAAATGGAGGTGTATCCAATTTGGCTTTGCCCACAC
AAACTCTTCAAGCAGCCAATCAAAGGCCAAATCTACCCAGAGCCAGGCTTCGAGTACGAA
AACAGACAAGGAGACACAGAAGATGCACAGATGTACACTGATGTTGGAGTCTACTACGCA
CCTGGCTGTGTCCTAAGAGGTGAAGAGTTTGATGGATCAGAAGCAGTGCGTAGGATGGAG
AAATGGCTGATAGAGAACCATGGATTCCAGCCTCAGTACGCGGTGTCTGAGCTCGACGAG
AAGAGCTTCTGGAGAATGTTTAATGGTGAATTGTATGAGGAGTGCCGCAAGAAGTATAGA
GCTATTGGAACGTTCATGAGTGTTTACTACAAGTCCAAGAAAGGAAGGAAGACTGAGAAA
GAAGTTAGAGAAGCCGAACAAGCTCATCTCGAAACTGCTTATGCCGAGGCAGAT------
------------------------------------------------------------
------------------------------------------------------------
------------------------------------------------------------
------------------------------------------------------------
------------------------------------------------------------
------------------------------------------------------------
------------------------------------------------------------
------------------------------------------------------------
------------------------------------------------------------
------------------------------------------------------------
------------------------------------------------------------
------------------------------------------------------------
------------------------------------------------------------
------
>gnl_Betvu_v1.2_Bv9_203340_spea.t1
---------------------------------------------ATGTCAGATTTGGAT
GTTCCCTTGCGTCCTAAGAGGAAGAAGACCTTGGTGGACTTTTTTGTCCAGTTCCGATGG
ATTATTGTTATATTTGTAGTCCTTCCAATCTCTGCTACCATCTATTTCTTCCTATATCTT
GGTGATGTTAGATCTGAGTGGAAGTCCTACAAGAGTCGCCAAAAAGAACATGATGAAAAT
GTGAAGAAAGTTGTTAAACGTCTCAAATCGAGGAATCCAGCCAAAGATGGCCTGGTTTGC
ACAGCTAGGAAGCCATGGATTGCTGTGGGAATGAGAAATGTGGATTACAAGAGGGTTCGC
CACTACGAGATCGATCTCTCAGCCTTTAGGAATATTATTGATATTGACAAAGAGAACATG
ATAGCCAAGGTTGAGCCTCTGGTCAATATGGGACAGATTACAAGAGCAACGGTGCCTTTG
AATCTCGCTCTAGCAGTAGTTGCTGAGTTGGATGATCTCACTGTAGGTGGTCTTATTAAT
GGCTATGGTATTGAAGGAAGCTCCCATATCTATGGCCTATTTGCTGACACAGTTGTCGCT
TATGAGTTAGTTCTGGCTGATGGACGGGTTGTCAGAGCCACCAGGGATAATGAGTATTCT
GACCTTTTCTATACTGTTCCATGGTCTCAGGGTACTCTAGGATTTCTTGTTTCAGCTGAA
ATTAAGCTTATCCCAATAAAGGAATACATGAGGTTGACATACACTCCTGTGAAAGGCAAC
TTGCAAGACATTGCCCAGGGTTATATTGATTCTTTTGCACCCAAAGATGGTGATCAAGAC
AATCCTGAGAAGGTCCCCGAATTTGTGGAGGGCATGGTTTACAATGCATCTGAAGGTGTG
ATGATGACCGGAAGATATGCTTCCAAAGAAGAGGCCAAGAAGAAGGGTAATGTGATCAAT
AGCTGTGGATGGTGGTTCAAGCCGTGGTTCTATCAGCATGCTCAGACAGCCCTCGACAGA
GGAGAGTTTGTGGAATACATTCCTACCAGGGAGTATTATCACAGGCATACAAGATCTCTG
TATTGGGAAGGAAAACTTATCATTCCATTTGGTGATCAGTTGTGGTTCAGATTTCTTCTT
GGTTGGTTGATGCCACCAAAGGTTTCCCTTCTTAAAGCAACTCAAGGTGAAGCCATTAGA
AACTATTACCATGAGAATCATGTGATTCAGGACATGCTTGTTCCTCTTTACAAGGTTGGG
GATGCTCTTGAATGGGTTCATCGTGAAATGGAGGTCTACCCACTTTGGCTCTGCCCACAC
AGGCTGTTCAAGCTGCCCCTCAAAACCATGATATATCCTGAACCGGGCTTTGAGCAGCAC
AAGAGACAGGGTGACACAAGTTATGCTCAGATGTACACTGATGTCGGAGTGTACTATGCA
CCGGGACCTATTCTACGTGGTGAGGTATTTGATGGTGCTGAAGCAGTTCGTAAGATGGAG
AAGTGGTTGATTGAAAACCATGGATTCCAGCCACAATATGCTGTCTCTGAGCTAAATGAA
AAAGACTTTTGGAGGATGTTTGATGCCTCACTGTATGAGAAGACAAGGAGGAAATATGGT
GCAGTTGGAACTTTCATGAGTGTATACTACAAGTCCAAGAAGGGACGTAAGAGCGAGAAG
GAGGTAGCAGAGGCTGAGCAAGCTGAGGTCGAAACACCTGATGCTGAGACTGAT------
------------------------------------------------------------
------------------------------------------------------------
------------------------------------------------------------
------------------------------------------------------------
------------------------------------------------------------
------------------------------------------------------------
------------------------------------------------------------
------------------------------------------------------------
------------------------------------------------------------
------------------------------------------------------------
------------------------------------------------------------
------------------------------------------------------------
------------------------------------------------------------
------
>gnl_Elagu_v2.0_p5_sc00017.V1.gene241
---------------------------------------------ATGTCAGACCTACAA
ACTCCTCTGCGTCCTAAAAGGAAGAAGGATTGGGTGGATTACTTGGTCCACTTCCGATGG
ATAGTTGTTATCTTTGTTGTCCTTCCAATCTCGTTCACAATCTACTTTCTTACATATCTA
GGAGATGTAAAATCCGCAATGAAATCCGAAAAGCGTCGTCAGAAGGAACATGAAGAGAAT
GTCAAAAAGGTTGTTAATCGCCTCAAGCAGAGGAATCCAAAGAAAGATGGTCTTGTGTGC
ACGGCAAGGAAGCCGTACATTGCTGTTGGCATGCGTAATGTTGATTACAAACGTGCAAGA
CATTTTGAGGTGGATCTTTCAGCATTTAGAAACATCCTTGAGATTGACAAAGAGAGAATG
ATTGCAAAAGTGGAGCCTCTTGTAAATATGGGTCAGATTACAAGAGCTACTGTTCCTATG
AATCTTGCCCTTGCTGTTGTTGCAGAGCTTGATGATCTCACTGTTGGAGGATTAATTAAT
GGATATGGAATTGAGGGAAGCTCACACATCTATGGCCTTTTCTCTGATACAGTAGTTGCC
TATGAAGTTGTGCTTGCAGATGGACGAGTGGTTAGGGCTACTAAAGATAATGAATACTCT
GACCTTTTCTATGGGATTCCCTGGTCTCAAGGAACACTTGGACTATTGGTTTCTGCAGAG
ATTAAACTCATACCCATCAAAGAGTATATGAGGCTAACTTATGCTCCAGTGAGGGGCAAT
TTGAAGGAACTTGCGCAGGCTTATGCTGATTTTTTTGCACCTAGAGATGGGGAC------
---CAATCAAAAGTCCCAGACTTTGTTGAGGGAATGATTTACACGCCAACTGAAAGTGTC
ATGATGACTGGGAGATATGCTTCTAAGGAAGAGGCAAAGAAGAAAGGCAATGTCATCAAC
TGTGTTGGGTGGTGGTTTAAGCCATGGTTTTACCAGCATGCTCAGAAAGCACTTAAGAAA
GGTGAATTTGTGGAATACATTCCCACCAGAGATTATTACCACAGGCACACAAGGTGCTTG
TACTGGGAAGGAAAGCTGATCCTACCATTTGGGGACCAATGGTGGTTCAGGTGGTTTTTT
GGGTGGCTGATGCCTCCAAAGGTTTCTCTGCTTAAGGCCACCCAAGGTGAAGCTATCAGG
AATTATTACCATGACAAACATGTGATCCAGGATTTGCTGGTCCCTCTCTACAAAGTTGGG
GATGCCCTTGAGTATGTGCACCAAGAAATGGAGGTATATCCAATCTGGCTCTGCCCCCAT
CGTCTCTTCAAGCTCCCTGTGAAAGCTATGGTGTACCCCGAACCAGGCTTTGAGCTACAC
TACAGGCAGGGAGACACGAGCTATGCTCAAATGTTCACAGACATTGGTGTGTATTATGCT
CCTGCAGCTGTCCTAAGGGGTGAGGAATTCAATGGCACCGAAGCTGTCCACCAACTTGAG
GAATGGCTGACCCAAAATCATGGTTTCCAGCCACAGTATGCAGTTTCTGAGCTCACAGAG
AAGAACTTCTGGAGGATGTTTGATGGGGCTCACTATGAGCATTGCCGCCGGAAGTATGGG
GCCATTGGGACCTTTATGAGTGTCTACTACAAGTCCAAGAAAGGGAAGAAGACAGAGAAA
GAGGTGCAGGAAGCTGAGGCGGCCATCCTTGAACCAGCCCATGCTGAAGAAGCT------
------------------------------------------------------------
------------------------------------------------------------
------------------------------------------------------------
------------------------------------------------------------
------------------------------------------------------------
------------------------------------------------------------
------------------------------------------------------------
------------------------------------------------------------
------------------------------------------------------------
------------------------------------------------------------
------------------------------------------------------------
------------------------------------------------------------
------------------------------------------------------------
------
>gnl_Elagu_v2.0_p5_sc00103.V1.gene122
ATGTTGAATCGCAGTCTTCTTTCCATTAGGCTTCTGCTTTCAACCATGTCAGACCTACAA
ACTCCTCTGCATCCAAAAAGGAAGAAGGTTTGGGTGGACTACTTGGTCAACTTCCGATGG
GTTGTTGTCATCTTTGTTGTCCTTCCAGTCTCTTTCACAATCTACTTCCTTACATATCTA
GGAGATGTAAAGTCTGCAATGAAATCAGAAAAGCGGCGTCAGAAGGAACATGAAGAAAAT
GTTAAAAAAGTTGTTAATCGCCTCAAGCAGAGGAATCCAAAGAAAGATGGTCTTGTCTGC
ACAGCAAGGAAGCCATACATTGCTGTTGGCATGCGCAATGTTGATTATAAACGTGCAAGA
CATTTTGAGGTGGATCTTTCAGCATTCAGAAACATCCTTGAGATTGACAAAGAAAGAATG
ATTGCAAAAGTAGAGCCTCTTGTTAATATGGGACAGATTACAAGAGCTACCGTTCCTATG
AATCTTGCCCTCGCTGTTATTGCAGAGCTTGACGATCTCACAGTTGGAGGATTAATCAAT
GGCTATGGAATTGAGGGAAGCTCGCACATTTATGGCCTTTTCTCTGATACAGTAGTTGCC
TTGGAAGTTGTACTTGCAGATGGACGGGTTGTTAGGGCTACCAAGGATAACGAGTATGCA
GACCTTTTCTATGGGATTCCCTGGTCTCAAGGAACACTTGCACTAATGGTTTCTGCGGAG
ATTAAACTCATACCCATTAATGAGTATATGAGGGTAACATACACTCCAGTGAGAGGTAAC
TTGAAGGAACTTGCCCAGGCTTATGCTGATTCTTTTGCACCTAGAGATGGGGAC------
---ACATCAAAAGTTCCGGATTTTGTTGAGGGAATGATCTTTACACCAACTGAAGGTGTC
ATGATGACCGGAAGATATGCTTCCAAGGAAGAGGCAAAGCAAGAGGGCAATGTCATCAAC
AGTGTTGGATGGTGGTTTAAGCCGTGGTTTTACCAGCATTCTCAGAAAGCACTTAAGAAA
GGTGAGTTTGTGGAGTGCATTCCCACCCGAGAGTATTACCACAGGCATACAAGGTCCTTG
TATTGGGAAGGAAAACTGATCCTTCCATTTGGGGACCAGTGGTGGTTCAGGTGGTTTTTT
GGGTGGCTTATGCCACCAAAGGTTTCTCTGCTTAAGGCTACTCAAGGTGAAGCTATCAGG
AATTATTACCATGATAATCATGTGATCCAAGATATGCTGGTTCCTCTTTACAAAGTTGGG
GATGCTCTTGAGTATGTGCACCGAGAATTCGAGGTATATCCAATCTGGATGTGTCCTCAT
CGTCTTTTCAAGCTTCCTGTCAAAACTATGGTATACCCTGAACCAGGCTTCGAGCTGCAC
CACAGGCAAGGAGACACAAACTATGCTCAAATGTTCACGGATATTGGTGTGTATTATGCT
CCTGCAGCTGTGCTAAGGGGTGAGGAATTCAATGGTGCCGAAGCTGTCCTCCGGCTTGAG
GAGTGGATGATCCAAAATCATGGTTTCCAGCCACAGTATGCAGTTTCTGAGCTCACTGAG
AAGAACTTCTGGAGGATGTTTGATGGGGCTCACTATGAGCACTGCCGCCAAAAGTATGGA
GCCATTGGGACCTTTATGAGTGTCTACTACAAGTCCAAGAAAGGGAAAAAGACAGAGAAG
GAGGTTCAGGAAGCAGAGGCAGCCATCCTTGAACCAGCCTATGCTGAGGAAGCA------
------------------------------------------------------------
------------------------------------------------------------
------------------------------------------------------------
------------------------------------------------------------
------------------------------------------------------------
------------------------------------------------------------
------------------------------------------------------------
------------------------------------------------------------
------------------------------------------------------------
------------------------------------------------------------
------------------------------------------------------------
------------------------------------------------------------
------------------------------------------------------------
------
>gnl_Eucgr_v2.0_Eucgr.J00851.1
---------------------------------------------ATGTCTGATCTTAAT
TCTCCCCTGCGTCCAAAGAGGAAGAAGATCTGGGTGGATTATTTTGTTCAGTTCCGATGG
ATTATCGTCATCTTTGTCGTGCTCCCAATCTCTTTCACCTTGTATTTCCTCACATATCTC
GGGGATGTCAAATCAGAGAGGAAGTCATTCAAGCAGCGTCAGAAGGAACATGATGAAAAT
GTTGAGAAAGTTGTTAAACGTCTGAAAGAAAGGGACCCCAAAAAGGATGGTCTAGTTTGC
ACCGCTCGTAAACCTTGGATAGCTGTTGGAATGCGAAATGTTGACTACAAAAGGGCCCGG
CATTGTGAGGTTGATTTATCAGCTTTTCGGAATATACTGGAAATTGACAGAGAGCGGATG
GTTGCCAGAGTTGAGCCACTAGTCAATATGGGGCAGATCAGTAGGGTTACGGTGCCAATG
AATCTTTCCCTAGCAGTTGTTGCTGAGCTTGATGATCTTACTGTTGGTGGCCTCATCAAT
GGCTATGGAATTGAGGGAAGCTCCCATATATATGGGCTGTTTTCTGATACTGTTGTAGCG
TATGAGATAGTTCTAGCAGATGGACGAGTGGTTAGAGCGACCAAGGATAATGAGTTCTCT
GATCTTTTCTATGCCATCCCCTGGTCTCAGGGTACACTGGGTCTTCTTGTCTCCGCAGAG
ATCAAGCTCATCCCTGTCAAGGAATATATGAAGCTGACGTACAAGCCTGTTGTGGGTAAT
CTAAAAGACATTGCACAGGGATACATGGATTCCTTTGCACCACGAGATGGAGATCAGGAC
AATTCTGAAAAGGTTCCTGACTTTGTGGAGACAATGATATATTCGCCATCAGAAGCTGTG
TGTATGACTGGAAACTATGCTTCTAAAGAAGAGGCCAAGAAGAAGGGGAATGTGATTAAC
AGTGTAGGATGGTGGTATAAACCCTGGTTTTATCAGTATGCACAGAGGGCACTAAAGAGA
GGGGAGTTCGTGGAGTACATTCCTACCAGAGAATATTACCATAGGCACACCAGGTGCTTA
TACTGGGAGGGGAAGTTGATCCTTCCATTTGCAGATCAGTGGTGGTTTAGGTTCCTCCTT
GGTTGGTTGATGCCTCCAAAGGTTTCTCTGCTCAAGGCTACTCAAGGTGAAGCTATTCGA
AACTATTATCATGAGATGCACGTTATTCAGGACATGCTAGTTCCACTGTACAAGGTTGGC
GATGCTCTTGAGTGGGTACACCAGGAGATGGAGGTATACCCCCTTTGGCTTTGCCCACAC
AGGCTCTATAAGCTTCCCATGAAGACCATGGTCTACCCTGAACCTGGATTCGACCTACAC
CGCAGGCAGGGAGACACACAATACTCTCAAATGTACACAGATGTTGGGGTCTATTATTCA
CCTGGGCCCGTCTTAAGGGGCGAGCAATTTGATGGCTCCGAGGCCGTTCGCAAGATGGAG
AACTGGTTGATTGAGAACCATGGCTTCCAGCCCCAGTACGCAGTCTCCGAGCTGAGTGAA
AAGAAGTTCTGGAGGATGTTCGATGCTGGCCTCTACGAGCACTGCAGGAGGAAGTACAAA
GCCGTGGGGACCTTCATGAGTGTGTACTACAAGTCCAAGAAGGGAAGGAAGACTGAGAAG
GAGGTGCAGGAAGAGGAGCAAGCGCACCTCGAAAAAGCTTATGCCGAGGTCGATCAGCCT
------------------------------------------------------------
------------------------------------------------------------
------------------------------------------------------------
------------------------------------------------------------
------------------------------------------------------------
------------------------------------------------------------
------------------------------------------------------------
------------------------------------------------------------
------------------------------------------------------------
------------------------------------------------------------
---------------------------------------GCAGAT---------------
------------------------------------------------------------
------------------------------------------------------------
------
>gnl_Manes_v6.1_Manes.03G081200.1
---------------------------------------------ATGTCAGATCTTGAG
GCCCCTTTGCGCCCAAAGAGGAAAAAGGTTTTAGTGGACTATTTGGTTAAGTTTCGATGG
ATTTTGGTTATTTTTGTTGTCCTTCCAATCTCCTTTACATTTTACTTTCTCATTTATCTT
GGAGATGTTAAATCTGGGATGAAGTCCTACAAGCAACGCCAGAAGGAACATGAAGAAAAT
GTTCAGAAAGTTGTGAAACGCCTCAAGCAGAGGAACCCATCAAAGGATGGTCTTGTATGC
ACTGCCCGTAAACCCTGGGTTGCTGTTGGAATGCGGAATGTCGACTATAAGAGGGCTCGA
CATTTTGAAGTTGATTTGTCAGGCTTCCGTCATATTCTTGACATTGATAAAGAAAGAATG
ATAGCAAGAGTTGAGCCACTTGTGAACATGGGGCAGATTAGTAGGGAAACTGTCCCAATG
AATCTTTCCCTTGCTGTGGTTGCTGAGCTTGATGATCTCACTGTTGGTGGTCTTATCAAT
GGTTATGGGATTGAAGGAAGCTCTCATATATATGGCTTGTTCTCTGATACTGTTGTAGCT
TATGAAATCATTCTGGCAGATGGTCAAGTTGTCAGAGCTACAAAGGACAATGAATATTCT
GATCTTTTTTATGCCATCCCTTGGTCTCAGGGGACACTTGGCCTTCTTGTTTCTGCTGAG
ATCAAACTTATACCCGTTCAAGAATACATGAAGGTCACGTACAAACCTGTAGTGGGTAAT
CTGAAAGAGCTTGCACAGGCTTATATCGACTCATTTGCACCTCGAGATCTTGATCAGGAT
AATCCAGCAAAGGTTCCAGACTTTGTAGAAGGAATGATTTATTCTCGAACAGAAGGTGTG
ATGATGACAGGGAGATATGCCTCAAAAGAAGAAGCCAAGCAGAAGGGCAATAAAATTAAC
AGTGTTGGTTGGTGGTTTAAACCTTGGTTCTACCAGCATGCACAGACAGCCCTAAAGAAA
GGAGAGTTTGTAGAGTACATCCCAACTAGGGAATATTACCACAGGCACACAAGGTGTTTG
TACTGGGAGGGAAAACTTATACTTCCATTTGGTGATCAGTGGTGGTTTAGGTATCTGCTG
GGCTGGCTGATGCCTCCCAAAGTTTCTCTGCTCAAGGCTACCCAAGGTGAAGCAATCAGA
AACTACTATCACGAGAATCATGTGATTCAGGATATGCTTGTTCCTCTTTACAAGGTTGGA
GATGCCCTACAGTGGGTTGACCGTGAGATGGAGATATATCCCATTTGGCTCTGTCCACAC
AGACTATTCAAGTTGCCTGTCAAAACGATGGTGTATCCTGAACCAGGATTTGAGCATCAG
CTCAGACAGGGAGACACACCCTATGCTCAAATGTACACTGATGTTGGAGTGTATTATACA
CCAGCATGTATATTCAGAGGTGAGGAGTTTGATGGTGCTGAGGCAGTTCGTAGAATGGAG
AACTGGTTGATTGAGAATCATGGCTTCCAGCCGCAGTATGCAGTTTCTGAGCTGACCGAG
AAGAATTTCTGGAGAATGTTTGATGCTGGGCTGTATGAGCAGTGCAGGAGGAGATATGGA
GCTGTTGGAACCTTCATGAGTGTCTACTACAAGTCCAAGAAAGGAAGGAAGACTGAGAAG
GAGGTTCAAGAAGCTGAGCAAGCCCACCTTGAGACTGCTTATGCGGAGGGTGTT------
------------------------------------------------------------
------------------------------------------------------------
------------------------------------------------------------
------------------------------------------------------------
------------------------------------------------------------
------------------------------------------------------------
------------------------------------------------------------
------------------------------------------------------------
------------------------------------------------------------
------------------------------------------------------------
------------------------------------------------------------
------------------------------------------------------------
------------------------------------------------------------
------
>gnl_Medtr_Mt4.0v1_Medtr4g074350.1
---------------------------------------------ATGTCAGATCTTGAG
GCTCCCCTGCGCCCTAAGAGGAAGAAGATTTGGGTTGACTATTTTGTTCAGTTTCGATGG
ATCCTTGTTATTTTTGTGGTTCTTCCCATTTCCTTCACACTTTATTTTCTTACATACCTT
GGTGATGTGAGATCTGAGTGGAAGTCCTTCAAGACGCGGCAGAAGGAACACGATGCCAAT
GTCGAGAAGGTCGTCAAACGTCTCAAACAGAGGAATCCCTCAAAGGACGGCCTTGTCTGC
ACCGCTCGTAAGCCGTGGATCGCTGTTGGGATGAGAAATGTTGACTATAAGAGGGCTCGT
CATTTTGAAGTTGATCTTTCTGCTTTCAGGAACGTTCTCAATATCGACAAAGAGAGAATG
GTTGCTAGGGTAGAGCCCCTTGTCAATATGGGGCAGATTACCAGGGTCACTGTGCCTATG
AATCTTGCACTTGCTGTGGTTGCTGAGCTGGACGATCTTACCGTTGGTGGCCTCATAAAT
GGTTACGGGATAGAAGGAAGTTCCCACAAATATGGCCTCTTTTCCGATACTGTTGTGGCC
TTCGAAATTGTTCTGGCAGATGGATCTCTTGTTAGAGCCACCAAGGATAATGAGTACTCT
GATCTATTTTACGCTATTCCGTGGTCTCAGGGAACACTTGGGCTTCTTGTTGCTGCAGAG
ATCAAGCTTATACCCATTAAGGAGTACATGAAGTTAACCTATAAACCGGTTGTTGGCACC
CTGAAAGATATTGCACAGGCATATGCTGATTCTTTTGCTCCCAGAGATGGGGACCAGGAT
AATGATGAGAAGGTTCCCGACTTCGTTGAAACTATGATTTATTCGCCAACACGAGCTGTG
TGCATGACAGGGAGGTATGCTTCGAAAGAAGAGGCCAAGAAGAAGGGGAATAAGATAAAC
AGTGTAGGATGGTGGTACAAAACCTGGTTCTACCAACATGCAGAGACAGCACTCAAAAAG
GGGCTGTTTGTAGAATACATTCCCACCAGAGAATATTATCATAGGCACACAAGGTGTTTG
TATTGGGAGGGAAAGCTTATCCTCCCATTTGCTGATCAATGGTGGTTTAGGTTTCTGTTT
GGCTGGTTGATGCCCCCCAAGGTTTCTCTGCTCAAGGCAACTCAAGGTGAAGCTATTAGA
AACTATTACCATGAAATGCATGTTATCCAGGACATACTTGTTCCTCTGTACAAGGTGGGA
GATGCACTAGAATGGGTTGACCGCGAAATGGAGATCTACCCCCTTTGGCTCTGTCCACAC
AAACTGTACAAGCTGCCAGTCAAAACTATGGTTTACCCGGAAGCAGGCTTTGAGCTGCAA
CGCAGGCAGGGAGACACTCAAGATGCTCAAATGTTCACAGACGTTGGAGTTTACTATGCA
CCAGGTCCTGTGTTAAGGGGTGAGGTGTTTGATGGTGCAGATGCTGTGCGTAGATTGGAG
AACTGGATGATTGAAAATCATTGTTTTCAGCCACAGTACGCTGTGTCTGAACTGAATGAG
AAAAGCTTCTGGAGGATGTTTGATGCTGGTCTATATGAGCATTGTAGGAAGAAGTATGGA
GCTGTTGGGACCTTCATGAGTGTGTACTACAAATCAAAGAAGGGCAGGAAAACTGAGAAG
GAGGTGCGTGAAGCTGAGCAAGCACACCTTGAAACTGCATATGCAGAAGTTGATCAACCG
------------------------------------------------------------
------------------------------------------------------------
------------------------------------------------------------
------------------------------------------------------------
------------------------------------------------------------
------------------------------------------------------------
------------------------------------------------------------
------------------------------------------------------------
------------------------------------------------------------
------------------------------------------------------------
---------------------------------------GCAGAC---------------
------------------------------------------------------------
------------------------------------------------------------
------
>gnl_Mimgu_v2.0_Migut.M01947.1
---------------------------------------------ATGTCGGACCTTGAG
GCCCCCCTACGCCCCAAGAGGAAGAAGATTTGGGTGGACTACTTTGTACAGTTCCGATGG
ATAATTGTTATCTTTGTCGTTCTTCCCATCTCATTCACACTCTACTTCCTCACATACCTT
GGTGATGTGTGGTCTGAGTGCAAATCATTCGAGAAGCGTCAAAAGGAACACGATGAAAAC
GTCAAGAAAGTTCTGAAACGTCTCAAAGACAGGAACCCGAAGAAAGATGGTTTGGTCTGT
ACTGCTAGGAAGCCGTGGATTGCTGTTGGAATGCGTAATGTTGACTACAAGCGCGCTCGA
CACTTTGAGGTTGACCTCTCTGCGTTCAGAAACATTCTGGACATTGACAAGGACAGAATG
ATTGCCAGGGTGGAGCCTTTGGTCAATATGGGTCAAATATCCAGAGCTACTGTTCCGATG
AATCTGTCCCTTGCAGTTGTTGCCGAGCTCGATGATCTCACTGTGGGTGGTCTGATCAAT
GGCTACGGTATTGAAGGAAGCTCCCATATTTACGGCCTGTTTTCAGACACTGTTGTGGCT
TATGAAATTGTCCTGGCTGATGGTCGGTTGGTTAGAGCTACAAAGGACAACGAATACTCT
GACCTATTCTATGCCATTCCCTGGTCACAAGGCACACTGGGACTCCTCGTTGCAGCTGAG
ATTAAGCTCATACCTGTAAAGGAATACATGAAGCTGACATATACACCTGTGGTGGGTAAT
CTGCAGGAGCTTGCACAGGGATACATTGACTCCTTCGCACCAAAGGATGGGGATCAGGAT
AACCCTGACAAGGTTCCGGACTTTGTCGAGACTATGATTTACAATCCCACAGATGCTGTT
TGCATGACTGGCAAATACGCTTCCAAAGAAGAAGCCAAAAAGAAGGGCAACAAAATCAAC
AGTGTCGGCTGGTGGTTCAAGCCTTGGTTTTACCAGCATGCACAGACGGCGTTGAAGAAG
GGTGAGTTCGTCGAGTATATCCCCACGAGAGACTATTACCACAGGCATACGAGGTGCTTG
TACTGGGAAGGGAAGCTCATTCTTCCATTTGCCGACCAATGGTGGTTCAGATATACCCTC
GGCTGGCTGATGCCGCCAAAGGTTTCTCTTCTGAAAGCAACTCAAGGTGAAGCCATCAGG
AACTATTACCATGAGATGCATGTCATTCAGGACATGCTTGTTCCTCTCTACAAAGTCGGA
GATGCTCTCGAATTCGTCCACAAGGAAATGGAGGTCTACCCGCTATGGCTCTGCCCACAC
AGGATGTACAAACTCCCGGTGAAAACCATGGTTTATCCTGAACCGGGATTTGAGCTACAG
CGCAGGCAAGGGGACACTCACTATGCACAGATGTATACTGATGTCGGAGTGTACTATGCA
CCTGGACCTGTATTGAGGGGCGAGCAATTTGATGGTGCTGAAGCTGTTCACCGATTGGAG
GATTGGTTGATCGAGAACCATGGTTTCCAGCCACAGTATGCAGTGTCGGAGCTGAACGAG
AAGAACTTCTGGAGAATGTTCGATGCAGGGCTTTACGAGCAGTGCAGAAGGAAGTATGGA
GCTGTGGGCACGTTCATGAGCGTGTACTACAAGTCGAAGAAAGGCAGGAAGACCGAGAAG
GAGGTTCAGGAAGCTGAGCAGGCTATTCTCGATACTCCAGATGTCGAAGAATGT------
------------------------------------------------------------
------------------------------------------------------------
------------------------------------------------------------
------------------------------------------------------------
------------------------------------------------------------
------------------------------------------------------------
------------------------------------------------------------
------------------------------------------------------------
------------------------------------------------------------
------------------------------------------------------------
------------------------------------------------------------
------------------------------------------------------------
------------------------------------------------------------
------
>gnl_Musac_v1_GSMUA_Achr4T26880_001
---------------------------------------------ATGTCTGGTGTGGAA
GCTCCTCTGCGTCCCAAAAGAAAGAAAGTTTTGGTGGACTATCTGGTCCGGTTCCGATGG
ATCGTTGTCGTCTTTGTGGTGCTTCCCGTCTCTTGCTTCATCTACTTCAGACTGTTTCTT
GGCCATGTGAGATCTGCCATGAAGTCCGACGAGCGTCGCCGGAAAGAACATGAGGAGAAC
GTTCTCAAAGTTATCAAGCGCCTCAAGCAGAGAGATCCAACGAAGGATGGCCTC------
------------------------------------------------------------
---------GTCGATCTCTCTGCGTTCAGGAACATTCTTGAGATCGACAAGGAGCGGATG
ATCTCTAAGGTGGAGCCGCTTGTTAATATGGGTCAGATCACCCGAGCTACGATTCCCATG
AACCTCTCGCTTGCGGTCGTTGCAGAGCTTGACGATCTCACTGTGGGTGGCCTTATCAAT
GGTTATGGAATCGAGGGGAGCTCACACTTGTATGGGCTCTTTTCTGACACGGTCGTCGCC
ATGGAGGTTGTGCTTGCCGACGGCCGACTTGTGAGGTGTACCAAGGACAACGAGCATTCC
GATCTTTTCTACGGGATCCCCTGGTCTCAAGGAACTCTGGGTCTCATGGTTTCTGCAGAG
ATCAAACTCATACCTGTTAGGGAATACATGAAGGTTATCTACACCCCGCACCGGGGAACC
TTGAAGGAACTCGCGCAGGCTTATGCAGACTCGTTTGCTCCCAGAGATGGGGAT------
---TCATCAAGGGTTCCGGACTTCGTTGAGACGATGATCTATAACCCCACCGAGGCTGTC
TGCATGACCGGGAAGTATGCTTCCGAGGCAGAAGCCAAGAAGAAGGGCAATGTCATCAAC
AGCATAGGGTGGTGGTTCAAGCCCTGGTTTTACCAGCATGCACAGACAGCGCTGCAGAGG
GGAGAGTTCGTGGAGTACATACCCACCCGAGAGTATTACCATAGGCATACCAGATCTCTG
TACTGGGAAGGGAAGCTGATCCTGCCATGCGCAGACCAGTGGTGGTTCAGATGGTTCTTG
GGCTGGTTGATGCCGCCAAAGGTCTCCTTGCTCAAGGCCACCCAAGGTGAAGCTATCAGG
AACTATTACCATGACATGCATGTGATCCAGGATCTCCTGATTCCTCTGTACAAAGTTGCA
GATGCTCTCGAGTTTTGCCATTGTGAAACGGAGCTATATCCAGTATGGCTCTGCCCCCAT
CGGCTGTTCAAGCTTCCTCTGAAGACGATGGTGCATCCAGAAACAGGCTTCGAGGACCAT
CACCGGCAGGGAGACACGAGCTTCGCCCAAATGTTCACCGACGTCGGTTTGTACTATGCT
CCAGGTCCCGTGTTCAGGGGGGAGGAGTTCGACGGCGCCGAAGTTGTCCGCAAGCTCGAG
GAGTGGATGATTCAGAACCACGGTTTCCAGGCGCAGTACTCCGTCTCGGAGCTCACCGAG
AAGAACTTCTGGAGGATGTTCGACGCGTCCCACTACGAGCACTGCCGTCGCAAGTACGGC
GCCATTGGCACTTTCATGAACGTGTACTACAAGTCCAAGAAAGGGAAGAAGACGGAGAAG
GAGGTGCAGGATGCCGAGGCTGCCATCGTCGAAGCCGACCGTGCTGAAGAAGAT------
------------------------------------------------------------
------------------------------------------------------------
------------------------------------------------------------
------------------------------------------------------------
------------------------------------------------------------
------------------------------------------------------------
------------------------------------------------------------
------------------------------------------------------------
------------------------------------------------------------
------------------------------------------------------------
------------------------------------------------------------
------------------------------------------------------------
------------------------------------------------------------
------
>gnl_Musac_v1_GSMUA_Achr8T13930_001
------------------------------------------------------------
------------------------------------------------------------
------------------------------------------------------------
------------------------------------------------------------
------------------------------------------------------------
------------------------------------------------------------
------------------------------------------------------------
------------------------------------------------------------
------------------------------------------------------------
------------------------------------------------------------
------------------------------------------------------------
------------------------------------------------------------
------------------------------------------------------------
------------------------------------------------------------
------------------------------------------------------------
------------------------------------------------------------
------------------------------------------------------------
------------------------------------------------------------
------------------------------------------------------------
------------------------------------------------------------
---------------ATGCATGTGATCCAGGACATGCTGCTGCCCATGCACAAGGTCGCC
GACGCCCTGGAGTTCCTCCACCGCGAAATGGAGGTATATCCGATCTGGCTTTGCCCACAC
CGCCTCTTCAAGCTCCCGGTGAAGACCATGGTATACCCAGAACCTGGATTCGAGCTGGAT
CCGAAACAGGGAGACACCAGCTTCGCGCAGATGTTTGCGGACATCGGCGTCTACTACGCC
CCCGGGCCCGTGCTGAGAGGCGAGGAGTTCGACGGCGCCGAAGCCGTGCACAGGCTGGAG
GAATGGCTGATCCAGAACCATGGTTTCCAACCGCAGTACTCGGTGTCGGAGCTCAGCGAG
GACAACTTCTGGAGGATGTTCGATCGAGAGCTGTACGACCACTGCCGCAGGAAGTACAAG
GCGATCGGGACGTTCATGGACGTCTACTACAAGTCCAAGAAGGGGAAGAAGACAGAGAAG
GAGGTGCTGGAGGCGGAGGCAGCCATCGCAGAGACCGAGTACGCCGTAGCCGAGAAGGAG
AAC---------------------------------------------------------
------------------------------------------------------------
------------------------------------------------------------
------------------------------------------------------------
------------------------------------------------------------
------------------------------------------------------------
------------------------------------------------------------
------------------------------------------------------------
------------------------------------------------------------
------------------------------------------------------------
------------------------------------------------------------
------------------------------------------------------------
------------------------------------------------------------
------
>gnl_Musac_v1_GSMUA_Achr8T13800_001
------------------------------------------------------------
------------------------------------------------------------
------------------------------------------------------------
------------------------------------------------------------
------------------------------------------------------------
------------------------------------------------------------
------------------------------------------------------------
------------------------------------------------------------
------------------------------------------------------------
------------------------------------------------------------
------------------------------------------------------------
------------------------------------------------------------
------------------------------------------------------------
------------------------------------------------------------
------------------------------------------------------------
------------------------------------------------------------
------------------------------------------------------------
------------------------------------------------------------
------------------------------------------------------------
------------------------------------------------------------
---------------ATGCATGTGATACAGGACATGCTGCTGCCCATGCACAAGGTCGCC
GACGCCCTGGAGTTCCTCCACCGCGAAATGGAGGTCTATCCGATCTGGCTTTGCCCACAT
CGCCTCTTCAAGCTCCCGGTGAAGACCATGGTATACCCAGAACCTGGATTCGAGCTGGAT
CCGAAACAGGGAGACACCAGCTTCGCGCAGATGTTTGCGGACATCGGCGTCTACTACGCC
CCCGGGCCTGTGCTGAGAGGTGAGGAGTTCGACGGCGCCGAGGCCGTGCACAGGCTCGAG
GAATGGCTGATCCAGAACCATGGTTTCCAACCGCAGTACTCGGTGTCGGAGCTCAGCGAG
GACAACTTCTGGAGGATGTTCGATCGAGAGCTGTACCACCACTGCCGCAGGAAGTACAAG
GCGATCGGGACTTTCATGGACGTCTACTACAAGTCCAAGAAGGGGAAGAAGACCGAGAAG
GAGGTGCTGGAGGCGGAGGCCGCGATCGCAGAGACCGAGTACGCCGTAGCCGAGAAGGAG
AAC---------------------------------------------------------
------------------------------------------------------------
------------------------------------------------------------
------------------------------------------------------------
------------------------------------------------------------
------------------------------------------------------------
------------------------------------------------------------
------------------------------------------------------------
------------------------------------------------------------
------------------------------------------------------------
------------------------------------------------------------
------------------------------------------------------------
------------------------------------------------------------
------
>gnl_Musac_v1_GSMUA_Achr1T01480_001
---------------------------------------------ATGTCTGATTTGCAA
GCACCTCTACGACCCAAAAGAAAGAAAGTCTTGGTGGATTATCTGGTCCAGTTCCGATGG
ATTGTTGTCATCTTTGTTGTGCTTCCAGTCTCTTGCTTTATCTATTTCAAACTATTTTTG
GGCGATGTGAAATCCGCAATGAAATCTGAAAAGCGTCGCCAGAAGGAACATGAAGAGAAT
GTGAAGAAAGTTCTCACACATTTA------------------------------------
---------------TGGGCT---------------------------------------
------------------------------------------------------------
------------------------------------------------------------
------------------------------------------------------------
------------------------------------------------------------
------------------------------------------------------------
---CTTTTCCGA------------------------------------------------
---------------------------------------TACAGTTGTTGCCATGGAAGT
------------------------------------------------------------
------------------------------------------------------------
------------------------------------------------------------
------------------------------------------------------------
------------------------------------------------------------
------------------------------------------------------------
------------------------------------------------------------
------------------------------------------------------------
---------------------------------------------------TGTCCT---
------------------------------------------------------------
------------------------------------------------------------
------------------------------------------------------------
------------------------------TGCGAATGGCCAAGTAGTGAG---------
------------------------------------------------------------
---------------------------------GTGCACAAAGGA---------------
------------------------------------------------------------
------------------------------------------------------------
------------------------------------------------------------
------------------------------------------------------------
------------------------------------------------------------
------------------------------------------------------------
------------------------------------------------------------
------------------------------------------------------------
------------------------------------------------------------
------------------------------------------------------------
------------------------------------------------------------
------------------------------------------------------------
------------------------------------------------------------
------------------------------------------------------------
------
>gnl_Musac_v1_GSMUA_Achr1T01470_001
------------------------------------------------------------
------------------------------------------------------------
------------------------------------------------------------
------------------------------------------------------------
------------------------------------------------------------
------------------------------------------------------------
------------------------------------------------------------
------------------------------------------------------------
------------------------------------------------------------
------------------------------------------------------------
------------------------------------------------------------
------------------------------------------------------------
------------------------------------------------------------
------------------------------------------------------------
------------------------------------------------------------
------------------------------------------------------------
------------------------------------------------------------
------------------------------------------------------------
------------------------------------------------------------
---------ATGCCTCCGAAGGTTTCTTTGCTCAAGGCCACTCAAGGTGAATCAGTCAGG
AACTACTACCATGATATGCATGTGATCCAGGATCTGTTGGTTCCTCTGTACAAAGTTGGA
GATGCTCTAGAATATTGTCACAATGAAATGGAGGTTTATCCGATATGGCTCTGTCCACAT
CGGTTGTTCAAGCTTCCTGTGAAAACCATGGTGTACCCAGAACCAGGCTTCGAGCATCAT
CACCGACAGGGAGACACGAGCTATGCCCAAATGTTCACGGACATCGGGGTGTACTATGCG
CCAGGTCCCGTGCTCCGCGGTGAGGAGTTCAACGGTGCCGAAGCTGTCCGCAACCTCGAG
GAATGGTTGATCCAGAACCACGGGTTCCAGCCACAGTACGCCGTCTCCGAGCTCACCGAG
AAGAACTTCTGGCGGATGTTTGATGGATCGCAATACGAGCACTGCCGCAAGAAATATGGG
GCGATCGGGACCTTTATGAGTGTCTACTACAAGTCCAAGAAGGGGAAGAAGACGGAGAAG
GAGGTGCAGGAAGCTGAGGCCGAGATCCTCGAACCGGCCTATGCAGAAGAAGTT------
------------------------------------------------------------
------------------------------------------------------------
------------------------------------------------------------
------------------------------------------------------------
------------------------------------------------------------
------------------------------------------------------------
------------------------------------------------------------
------------------------------------------------------------
------------------------------------------------------------
------------------------------------------------------------
------------------------------------------------------------
------------------------------------------------------------
------------------------------------------------------------
------
>gnl_Musac_v1_GSMUA_Achr5T13350_001
---------------------------------------------ATGTCTGATCTACAA
GCACCTTTGCGACCCAAAAGGAAGAAAGTTTTGGTGGACTATCTGGTCCAGTTCCGATGG
ATTGTTGTCATTTTTGTTGTGCTTCCAGCCTCTTGCTTTATCTACTTCAAATTATTTCTA
GGTGATGTGAAATCTGCTATGAAATCAGAAAAGCGTCGCCAGAAGGAACACGAGGAGAAT
GTTAAGAAAGTTGTGAATCGCCTCAAGCAGAGAGATCCCAAGAAAGATGGTCTTGTA---
------------------------------------------------------------
------------------------------AACATTATTGAGGTTGATAAAGAGCGAATG
GTTGCTAAGGTGGAGCCTCTTGTTAATATGGGTCAGATAACTAGATATACAGTTCCTATG
AACCTTGCACTTGCGGTAGTTGCCGAACTTGATGATCTCACTGTAGGTGGACTTATTAAT
GGTTATGGAATCGAGGGGAGCTCACACATTTATGGGCTCTTTTCTGACACAGTTGTTGCC
ATGGAAGTTGTTCTTGCTGATGGCCGAGTTGTGAGGTGTACAAAGGACAACGAGTACTCT
GACCTTTTCTATGGGATTCCTTGGTCTCAAGGAACTCTGGGTCTCCTAGTTTCTGCAGAG
ATAAAACTAATTCCCATTAAGGAATATATGAGGCTTACCTATAGCCCCTACAGGGGAACC
CTGAAGGAACTTGCACAGGCTTACGCTGATTCTTTTGCACCCAGAGATGGGGAT------
---CCGTCAAAAGTTCCAGATTTTGTCGAGGGAATGATCTACACTCCAACCGAGGCTGTG
CACATGACTGGTAGGTATGCCTCCAAGGAAGAAGCAAAGAAGAAGGGCAATGTCATCAAC
AATGTAGGGTGGTGGTTTAAACCTTGGTTTTATCAGCATGCACAGACGGCACTCAAGAGG
GGCGAGTTTGTGGAGTACATTCCCACCCGAGAGTATTACCATAGGCACACAAGGTGTTTG
TATTGGGAAGGCAAGTTGATTCTGCCATTCGGAGACCAATGGTGGTTCAGATGGCTTTTG
GGCTGGATGATGCCACCAAAGGTTTCTTTGCTTAAGGCCACACAGGGTGAAGCAATCAGA
AACTATTACCATGAGATGCATGTGATCCAGGATCTCTTGGTTCCTCTCTACAAAGTTGGG
GAGGCTCTCGAGTATTGTCATCATGAAATGGAGGTTTATCCAATATGGCTATGTCCCCAT
CGATTGTTTAAGCTTCCCGTGAAAACGATGGTGTACCCAGAGCCAGGCTTCGAGCATCAT
CACCGCCAGGGGGACACGAGCTATGCCCAAATGTTCACAGACATCGGTGTGTACTATGCC
CCGGGTCCTGTGTTTAGGGGTGAGGAGTTCAATGGTGCCAAAGCAGTCCGCAATCTTGAA
GAGTGGCTGATCCAGAACCATAGTTTCCAGCCTCAGTATGCCGTATCTGAGCTCACCGAG
AAGAACTTTTGGCGGATGTTCGATGGGTCACACTATGAGCACTGCCGTCAGAAGTATGGT
GCAGTCGGGACTTTTATGAGTGTGTACTACAAGTCCAAGAAAGGAAAGAAGACAGAGAAG
GAGGTGCAGGATGCCGAGTCCGAGATCCTTGAACCGGCATATGCTGAAGAAGCT------
------------------------------------------------------------
------------------------------------------------------------
------------------------------------------------------------
------------------------------------------------------------
------------------------------------------------------------
------------------------------------------------------------
------------------------------------------------------------
------------------------------------------------------------
------------------------------------------------------------
------------------------------------------------------------
------------------------------------------------------------
------------------------------------------------------------
------------------------------------------------------------
------
>gnl_Nelnu_v1.0_NNU_020346-RA
---------------------------------------------ATGTCGGACCTTGAG
GCTCCTCTTCGACCCAAGAGGAAGAAGAATTGGGTAGACTACTTTGTTAAGTTTCGATGG
ATCATCGTTATCTTTGTTGTCCTTCCTATCTCCTTCAGCATCTACTTCCTCACCTATCTT
GGAGATGTCAGATCAGAGTGCAAGTCCTTTAAAAGGCGTCAAAAGGAACATGATGAGAAT
GTCAAGAAAGTTGTGAACCGCCTCAAGCAAAGGAACCCATCGAAGGATGGTCTTGTCTGC
ACAGCCCGTAAGCCCTACATTGCTGTTGGCATGCGGAATGTTGACTATAAGCGGGCACGG
CATTTTGAGGTTGATCTCTCAGAATTTCGAAACATCCTTGATATTGACAAAGAGCGAATG
ATTGCAAGGGTTGAGCCTCTAGTCAACATGGGCCAGATCAGTAGGGCAACAGTTCCAATG
AACCTCTCTCTTGCTGTGGTTGCAGAGCTTGATGATCTCACTGTTGGAGGCCTCATCAAT
GGCTATGGAATTGAAGGGAGTTCCCACCTCTATGGTCTCTTCTCTGATACTGTTGTGGCA
TATGAGATTGTTCTTGCAGATGGGAGGTTAGTCAGAGCGACCAAAGACAATGAGTACTCT
GATCTCTTCTATGCAATTCCATGGTCTCAGGGAACACTGGGGCTTCTTGTTGCTGCAGAG
ATCAAGCTCATACCTGTTAAAGAATACATGAGGCTGACCTACAAACCGGTTGTGGGTAAT
CTAAAGGAGCTTGCACAAGCATATATAGATTCATTTGCACCACGAGATGGAGATCAGGAC
AACCCTGAGAAGGTTCCAGACTTTGTAGAAACCATGATTTATTCTCCCACTAAAGCTGTT
TGCATGATTGGGAGATATGCCTCCAAGGAAGAGGCAAAGAAGAAGGGAAATGTGATTAAC
AGTGTTGGGTGGTGGTTCAAGCCCTGGTTCTACCAGCATGCTGAGAAGGCTCTGAAGAAG
GGGGAGTTTGTGGAATACATTCCTACACGGGAGTACTACCATAGGCATACAAGGTGTTTG
TATTGGGAGGGAAAACTGATTCTACCATTTGCAGATCAATGGTGGTTCAGGTGGACCTTG
GGGTGGATGATGCCTCCTAAGGTTTCTCTTCTGAAGGCTACTCAAGGTGAAGCAATCAGG
AAGTATTACCATGAGATGCATGTGATCCAGGACATGCTTGTTCCATTGTACAAGGTCGGG
GATGCACTAGAGTGGGCACACCATGAAATGGAGGTATATCCAATTTGGCTCTGTCCTCAC
AGACTGTACAAACTTCCTGTTAAAACTATGGTCTATCCTGAACCTGGTTTTGAGCTACAT
CATAGACAGGGAGATACAGAATATGCTCAAATGTACACAGATGTTGGCATCTACTATGCC
CCAGGGCCCGTTTTGAGGGGTGAGGAATTTGATGGGGCAGAGGCTGTCCGTCGGATGGAG
AACTGGTTGATTGAAAACCATGGCTTCCAGCCACAGTATGCTGTGTCTGAGCTGAGTGAG
AGGAACTTCTGGAGGATGTTTGATGCTGAGCTCTATGAGCATTGCCGAAAGAAGTATGGA
GCTGTTGGGACATTCATGAGTGTTTACTACAAGTCAAAGAAAGGCAGGAAAACTGAGAAA
GAGGTGCGCGAAGCTGAGCAAGCTCATCTAGAGACAGCTTATGCTGAGGCTGAT------
------------------------------------------------------------
------------------------------------------------------------
------------------------------------------------------------
------------------------------------------------------------
------------------------------------------------------------
------------------------------------------------------------
------------------------------------------------------------
------------------------------------------------------------
------------------------------------------------------------
------------------------------------------------------------
------------------------------------------------------------
------------------------------------------------------------
------------------------------------------------------------
------
>gnl_Orysa_v7.0_LOC_Os10g25780.1
ATGGTAGTCAATACATTAATCAAT---------CGGACTGCAGCCATGGCAGATCTGCAG
GAGCCCCTCCGTCCGAAGAGGAAGAAGGTTTTGGTGGACTACTTGGTAAAGTTCCGATGG
ATTCTGGTGATCTTTGTGGTGCTCCCCATTTCCGCTCTGATCTACTTCAATATCTATTTG
GGCGATGTCTGGTCTGCCATGAAATCTGAGAAACGTCGCCAGAAGGAACATGATGACAAT
GTGCAAAAAGTTGTGAAGCGGCTCAAGCAGAGGAACCCAAAGAAGGATGGCCTTGTTTGC
ACAGCTAGGAAGCCCTGGATTGCTGTTGGCATGCGCAATGTAGACTACAAGCGTGCTAGG
CATTTTGAGGTTGACCTTTCCGCCTTCAGGAACATTCTTGAGATTGACAGAGAGAGAATG
GTTGCCAAGGTTGAGCCTCTTGTCAACATGGGCCAGATAACCAGAGCTACATGCCCAATG
AACCTTGCCCTTGCAGTTGTTGCTGAGCTTGATGACCTTACTGTTGGGGGACTGATCAAT
GGGTATGGTATTGAAGGGAGCTCTCACCTCTATGGTCTTTTCTCTGACACTGTTGTCGCC
GTGGAAGTTGTTCTTGCAGACGGTCGAGTTGTTAGAGCCACTAAGGATAATGAGTACTCT
GACCTTTTCTATGGCATTCCCTGGTCCCAGGGAACACTTGGGTTTCTTGTTTCCGCTGAG
ATCAAACTCATTCCCATCAAGGAATACATGAGGCTCACATATACTCCAGTTAAAGGGTCA
CTGAAGGAGATAGCACAAGGTTATTGTGATTCGTTTGCACCACGAGATGGTGAT------
---CCTGCAAAGGTCCCAGACTTCGTTGAGGGAATGGTGTACACAGAAAATGAGGGTGTC
ATGATGACTGGTGTTTATGCTTCCAAAGAAGAGGCAAAGAAGAAGGGCAATAAGATCAAC
TGTGTCGGGTGGTGGTTCAAGCCTTGGTTTTACCAACATGCTCAGACAGCACTCAAGAAG
GGTGAGTTTGTGGAGTACATTCCAACAAGAGAGTACTACCACCGTCACACCCGGTGTCTG
TACTGGGAGGGGAAGCTGATCTTGCCATTCGGCGACCAATTCTGGTTCAGGTTCCTCTTG
GGCTGGCTGATGCCACCAAAGGTGTCTCTGCTCAAGGCCACACAGGGTGAATCTATCAGG
AATTACTACCATGACAACCATGTGATTCAAGACATGCTGGTTCCCTTGTACAAAGTTGGA
GATGCTCTTGAGTTTGTTCACAAGGAAATGGAGGTTTATCCACTGTGGCTGTGCCCGCAC
CGGCTCTACAAGCTCCCTGTGAAAACCATGGTGTACCCAGAGCCTGGCTTTGAGCACCAC
CACAGGCAAGGTGACACTAGCTATGCCCAGATGTTCACCGATGTTGGTGTGTACTATGCT
CCTGGTGCTGTCCTGAGGGGCGAGGAGTTCAATGGCGCTCTAGCTGTCCACAGGCTGGAG
CAGTGGCTGATTGAGAACCACAGCTACCAGCCACAGTACGCTGTATCTGAGCTCAACGAG
AAGGACTTCTGGAGGATGTTTGATGCTTCTCACTACGAGCATTGCCGCCAAAAGTATGGT
GCCGTCGGTACCTTTATGAGCGTCTACTACAAGTCCAAGAAGGGAAGGAAGACTGAGAAG
GAGGTGCAGGAAGCCGAGGCCGCCATCCTCGAGCCAGCCTACGCTGATGAGGCG------
------------------------------------------------------------
------------------------------------------------------------
------------------------------------------------------------
------------------------------------------------------------
------------------------------------------------------------
------------------------------------------------------------
------------------------------------------------------------
------------------------------------------------------------
------------------------------------------------------------
------------------------------------------------------------
------------------------------------------------------------
------------------------------------------------------------
------------------------------------------------------------
------
>gnl_Phavu_v2.1_Phvul.011G031700.1
---------------------------------------------ATGTCGGATCTTGAG
GCTCCTTTGCGCCCGAAGAGGAAGAAGATTTGGGTGGACTATTTTGTTCAGTTTCGATGG
ATCCTTGTTATTTTTGTGGTCCTTCCCATATCATTCACCATTTATTTCCTTACATACCTT
GGGGATGTGAGATCTGAGTGGAAGTCCTATAAGACGCGTCAGAAGGAACATGATGAGAAT
GTGAAGAAGGTTATGAAGCGTCTAAGGCAGAGGAATCCGTCCAAGGATGGTCTCGTCTGC
ACTGCTCGTAAGCCCTGGATTGCTGTTGGGATGCGGAATGTTGACTACAAGAGAGCCCGT
CATTTTGAAGTTGATTTGTCCGCTTTCAGGAATGTACTTTCGATCGACAAAGAACGGATG
GTTGCAAGAGTGGAGCCTCTAGTCAACATGGGGCAGATTTCCAGGGTGACTGTGCCCCTG
AATGTTTCCCTTGCTGTCGTTGCCGAGCTTGATGATCTCACTGTTGGTGGTCTCATTAAC
GGCTATGGAATAGAAGGAAGCTCCCACAAATATGGCCTGTTCTCTGATACTGTGGTGTCC
TTCGAAATTGTGTTGGCTGATGGCAGTCTTGTTAGAGCCACCAAGGACAATGAGTTCTCT
GATCTATACTATGCCATTCCCTGGTCTCAGGGAACACTCGGCCTTCTGGTTGCTGCTGAG
ATTAGGCTTATACCCATTAAGGAGTACATGAAGCTAACCTACATGCCTGTTGTTGGCAAC
CTGCAAGATATTGCACAGGCATATTGTGATTCTTTTGCTCCCAGAGATGGAGACCAGGAT
AACGAGGAGAAGGTTCCAGACTTTGTTGAAGGAATGATTTATTCACCGACACAAGCTGTG
ATGATGACGGGAAGATACGCTTCAAAGGAAGAGGCCAAGAAGAAGGGGAGTAAGATAAAC
AGTGTTGGATGGTGGTTTAAAACCTGGTTCTATCAGCATGCAGAGACGGCTCTGAAGAAA
GGAGAGTTTGTAGAATACATTCCCACCAGACAATATTATCACAGGCACACAAGATGCTTG
TACTGGGAGGGAAAGCTTATCCTTCCATTTGCTGATCAATTTTGGTTTAGGTTTCTGTTT
GGCTGGTTGATGCCACCAAAGGTTTCTCTCCTCAAGGCAACTCAAGGTGAGGCTATAAGA
AACTATTATCACGAAATGCACGTCATCCAGGACATGCTTGTTCCTTTGTACAAGGTGGGA
GATGCTTTAGAATGGGTTCACCGTGAGATGGAGGTATACCCCATTTGGCTCTGCCCACAC
AAATTGTTCAAGCTGCCTATCAAAACTATGATTTACCCAGAGCCAGGGTTCGAACTACAT
CGCAGGCAGGGAGACACCCAAACTGCTCAAATGTACACAGATATTGGAGTTTACTATGCA
CCAGGTCCGGTTCTTAGGGGTGAGGTATTTAATGGGGAAGAAGCAGTGCGTAAAATGGAG
AGCTGGTTGATTGAAAACCATGGTTTTCAACCACAGTATGCTGTGTCCGAGCTGTCCGAG
AAAAGCTTCTGGAGAATGTTTGATGCTAGTTTATATGAGCAGACCAGGAAGAAGTATGGA
GCTGTTGGTACCTTTATGAGTGTATACTACAAATCTAAGAAGGGCAGGAAAACCGAGAAG
GAGGTACAAGAAGCAGAGCAAGCGCACCTTGATACTGCATATGCAGAAATCGATCAACCA
------------------------------------------------------------
------------------------------------------------------------
------------------------------------------------------------
------------------------------------------------------------
------------------------------------------------------------
------------------------------------------------------------
------------------------------------------------------------
------------------------------------------------------------
------------------------------------------------------------
------------------------------------------------------------
---------------------------------------GTTGAC---------------
------------------------------------------------------------
------------------------------------------------------------
------
>gnl_Phypa_v3.3_Pp3c7_650V3.1
---------------------------------------------ATGGGGGATCTTCAG
AAGCCCCTGCGGCCGAAGAAGCGCACGACCTGGGTGGATTGGGCGGTTCAGTTCCGGTGG
ATCCTGGTTATCCTTGTTGTGCTCCCTGTTTCGAAGAGCTTTGACACTGTTGCCTGGTTC
CGGGAGCAGTGGTCCGCTTTTAAGTCCGAGAAGAGGCGTCAGAAGGAGCATGACGAGAAT
GTCGAGAAGGTGATCAAACGCTTGAAGTCGCGAGATCCCTCCAAGGATGGCCTTGTCTGT
ACCGCTCGGAGGCCCTGGATTGCCGTTGGTATGCGCAATGTGGACTACAAGCGGGCTCGC
CACTTCGAAGTCGACCTTAATGATTTCAATCAGGTCTTGGAGATCGACAGGGAGAACATG
ATCGCCCGGTGCGAGCCATTGGTCAACATGGGGCAGATTACGCGAATGACTGTTCCCATG
GGACTTTCCCTTGCTGTCGTCGCAGAGCTGGACGACCTGACAGTTGGTGGTCTCATCAAT
GGATATGGAATTGAGGGAAGTTCTCACATCTATGGCCTTTTCGCCGACACTTGTGTGGCG
TACGAGATCATCCTTGCTGATGGACGCCTTGTGCGCGCAACAGCAGACAACGAGTTCTCT
GATTTGTTCTACGCCATTCCCTGGTCTCAGGGTACTCTAGGGTTGCTGGTGGCTGCCGAA
ATCAAATTGATTGAAGTCGGTCCGTACATGAAAGTGACGTACAAGCCCGCTAGAGGTGAC
CTGCAGGAGCTCGCCCAGGCCTACAATGACTCTTACATACCCCGTGATGGTGACCAAGAT
AATCCCGAGAAGGTCCCGGATTTCGTTGAGACTATGATCTACAGCGAGACTGAAGGAGTG
ACTATGACTGGCCGATACGCCAGCAAGGACGAAGCCAAACGGAAAGGGAACAAGATCAAT
TGTCAAGGTTGGTGGTACAAGAAATGGTTCTACCAGCATGCACAAGAAGCCCTGACGAGA
GGAGAATTTGTTGAGTATATCCCCACAAGAGACTACTACCATCGTCATACCCGCTGCCTC
TACTGGGAGGGCAAGTTAATCCTGCCCTTCGCCGATCAGTTCTGGTTCCGGTACCTGTTC
GGTTGGATGATGCCACCGAAGGTTTCATTCTTGAAGGCCACACAGGGAGATGCCATCCGG
AACTATTACCATGAGCGACATGTCATTCAGGACATGCTTGTGCCTTCATACAAGGTCGGC
ATGGCTCTTGAATTCAGTGACCGCGAATTCGAGGTGTATCCTATTTGGCTGTGCCCTCAC
CGTTTATTCAAGCACCCGATGAGAACCCAGATCAATCCTGAGCCTGGATTTGAGTACGCT
GGACGCCCAGGAGACACTCCATATGCTCAGATGTACACTGATGTTGGTGTATATTATACA
CCTAGATGCGTGTTCAAGGGGGAGGAATTCGATGGGGTGGCTGCCGTCAAGAAGATGGAA
GCCTGGATGATTGAGAACCATTGTTTCCAACCTCAGTACGCGGTCTCTGAGCTCAACGAG
CGCGACTTCTGGCGCATGTTTGATCCTACCCTTTACCAGAGATGCCGGGACAAGTACAAA
GCTGTCGGCACCTTCATGAGCGTCTACTATAAGTGCAAGAAGGGGAGGAAGACGGAGAAG
GAAGTGGCTGAGGAAGAGGCTAAAGTCACGGAGTCTGCATATGCTGACGTCGAGAAGCCC
------------------------------------------------------------
------------------------------------------------------------
------------------------------------------------------------
------------------------------------------------------------
------------------------------------------------------------
------------------------------------------------------------
------------------------------------------------------------
------------------------------------------------------------
------------------------------------------------------------
------------------------------------------------------------
---------------------------------------GAG------------------
------------------------------------------------------------
------------------------------------------------------------
------
>gnl_Phypa_v3.3_Pp3c11_26120V3.1
---------------------------------------------ATGTCTGACCTCAGG
AAGCCCTTGCGGCCCAAGAAGGCCAGGTCCTGGGTGGACTGGGCTGTGAAGTTGCGGTGG
ATTCTCGTTATCTTCGTGGTGCTCCCCGTTTCCGTGAGCTTCGCCATCTGTGCAAGGTCC
CGAGAACTATGGTCGGCGTGGAAGTCGGAGAAGAAGCGTCAGAAGGAGCACGACGAGAAT
GTGGAGAAAGTCATCAAGCGTCTCAAGTCAAGAGATCCTGCCCATGATGGCCTCGTTTGC
ACAGCCAGGAGGCCCTGGGTCGTCGTAGGCATGCGGAATGTGGATTACAAGCGTGCTCGC
CACTTTGAAGTCGATCTCAACGACTTCAACCAGATTTTGGAGATTGACAGAGAGAACATG
ATTGCCCGAGTTGAGCCTTTGGTGAACATGGCGCAGATCACACGAATGACAATCCCGATG
GGCCTTTCCCTTGCAGTTGTTGCCGAGTTGGACGATTTGACAGTCGGAGGTCTCATTAAC
GGCTACGGAATTGAAGGAAGCTCTCACATCTACGGTCTCTTCGCTGACACCTGCGTCGCC
TATGAGATTGTTCTTGCTGATGGGCGGCTTGTACGCGTAACAGCAGATAACGAGTTCTCT
GATTTGTATTACGCCATTCCCTGGTCTCAGGGTACTCTGGGATTGCTGGTGGCCGCTGAG
ATCAAGTTGATTGAAGTCGGCCCTTACATGAGATTGACATACAGTCCTGCTAGAGGCAAT
CTGCAGGAGCTCGCCCAGGCTTACAATGACACATACATTCCCCGAGATGGCGATCAAGAC
AATCCTGAGAAAGTGCCGGACTTCGTCGAATCTATGGTCTATAGCGAGTCAGAAGCGGTG
TGCATGTCAGGTCGATACGCGGGTAAAGAAGAGGCTAAACGAAAGGGTAACAAGATCAAT
AATCAAGGCCGGTGGTTCAAGCCTTGGTTTTACCAGCATGCACAGACGGCTCTGAAGAGA
GGCGAATTCGTTGAGTACATCCCAACACGAGACTATTACCATCGCCACACCCGCAGCCTT
TATTGGGAGGGCAAGCTCATCCTTCCCTTCGGTGACCAATTCTGGTTCCGATTACTGATG
GGATGGATGATGCCGCCGAAGGTTTCCCTTTTGAAAGCAACTCAGGGTGATGCTATCCGC
AACTACTACCATGAACGTCATGTCATTCAGGATATGCTCGTACCTTCGTACAAGGTGGGG
ATGGCTCTTGAATTCAACGACCGTGAATTCGAGGTGTACCCAATTTGGCTATGCCCTCAC
CGTCTTTTCAAGCACCGAATGAGAACCCAGATCAACCCTGAGCCCGGGTTCGAGTTTGCT
GGACGCCCTGGCGACACACCGTTTGCTCAGATGTACACTGATGTCGGCGTTTACAACACA
CCCAGATGCGTATTTCAGGGTGAGGAGTTTGACGGTATAGCTGCCGTAAAGAAGATGGAA
GCTTGGATGATTGAGAACCACTGCTACCAACCCCAGTACTCAGTCTCTGAGCTCAACGAG
CGCGACTTCTGGCGCATGTTCGACCCTACCTTGTACCAGCAGTGCCGAGAGAAATACAAA
GCAGTTGGCACCTTCATGAGTGTGTACTACAAGTGCAAAAAGGGAAAGAAGACCGAGAAG
GAAGTGGCCGAGGAAGAAGCCAAGGTCACGGAGACCACTTATGCCGATATTGAGAAGTCT
------------------------------------------------------------
------------------------------------------------------------
------------------------------------------------------------
------------------------------------------------------------
------------------------------------------------------------
------------------------------------------------------------
------------------------------------------------------------
------------------------------------------------------------
------------------------------------------------------------
------------------------------------------------------------
------------------------------------------------------------
------------------------------------------------------------
------------------------------------------------------------
------
>gnl_Pinta_v2.0_PITA_000058194-RA
------------------------------------------------------------
------------------------------------------------------------
------------------------------------------------------------
------------------------------------------------------------
------------------------------------------------------------
------------------------------------------------------------
------------------------------------------------------------
------------------------------------------------------------
---ATGGCGCCCCAGGCGCTCCCCGAGCTCGATGATCTCACCGTGGGCGGGGTCATCAAT
GGCTACGACATCGAGTGCAGCAGCCACCCGCCAGGCCTCTTTTCCGATACATGCGTTGCC
TATGAACTCGTCTTGCCTGATGGGTCTCTGGTGAGGGTCACTGCTGATAATGAGTACTCT
GACCTCTTCCATGCAGTGCCCTGGTCGCATGGCTCCATTGGCTTGCTTGTCGGAGCGGAG
TTTCGACTCACTCCCATGCCGGGACAAACGAATGCCACAAATTGGAGCACGGATTTCGCA
CTGGAC---------------------------------CCATCAAATAAGAATTGCCTT
CTGCCCAAAGCCTGCGGGCCTTAT------------------------------GGCATC
TGTGACACTGGGCAGTACGGGACTCCGGATCAATTTAACGAGATCCAAAACCTGGACGTG
ACGCAGGGGTGT------------------TATAGCAATCTGGAGCCATCTTGTAGCCAG
GCGTCGGAGCAGCAGCATATCGAAGCTGCGGATTACTACCACAACTCCTCC---------
---TGGAACAACGTG---------------------------------------------
------------------------------------------------------------
------------------------------------------------------------
------------------------------------------------ATGATACCGCTG
CTGGCCTTC---------CTGCGCGACACACTGATGCTCAATGTC---------------
------TACCCCTACTATGTCTACATGCAG---------GGCGCGCAGACTTATGAGAAG
CATCAGCGTGTGTGGCTTGGCGCCTTCAACCAGGAAAAAGACGCCGCCAGGGCTTCCGAC
AGGGCTGCCGTGAAGTTCCGCGGCGCCGATGCCCTGACGAACTTCGTGGCATCTCAGTCG
GAATCTTTGTGGCCGAGGTTCAAAACGCGTATAAAACAGAAAAGCAAAAATCAGTCTTCA
AAAGCAGGCGATTTCTCAAATTACGGTGTAGAGTGCCCTAACGGCGGGAAATCGAGACCT
TTGGTAAGGAAGGTCGAGTCACCTGTGATCGAGCAGCCCAAAGCACAAGAGAGCCGGCAG
AAAAAGGCAGTAGCAGACTCGATCCCTGGA------CCAATC------------------
---------------------------GAGAATTTATCTAAGTCTAGCGGCACCTCCGCT
GCAGTAGATTGTAAGAGCAATAAGCTGTGGAAATTTATTAATTTTCAGAGGAAAGTGAGT
TCTCATGGTACCAGACGTCAGGGGACACTCTCACAGCTTCCGCGCCGAGGCATGAAT---
---------------AGTAATGCGCCTAATTTCCAGCCTAAGAAGATGACGGAGATTAAA
CGGCAGCGTCAGCTCACAGAGGGGAGCTCACGAGCCAAGGCGGCGTACGTTGATACGTTG
TTCTCGCTGGAATTGGACGCTGGCGGCCGT------------------------------
------------------------------------------------------------
---------------------------------CAGCAGCTGACTGACAAGGAGCTCGTG
AGTACCGATACCACGGCGGCCGCACTGGAATGGGCAATGGCGCACTTGGCGACGGACCAG
ACAATCCAGGCCAACTTGTACCGGAAAATCACGGACGTCATCGATGCG------ATTAAT
AAAGCGTTTACTGAGATAAACCTGAATGATGCATTGAGCTGTCTTGTCTGTTCTCTGACT
GGGATTTGGTTGAATCGAGCAGGT------------------------------------
---TTA
>gnl_Poptr_v3.0_Potri.010G170000.1
---------------------------------------------ATGTCTGATCTCGAG
GCCCCCCTGCGCCCAAAGAGGAAGAAGGTGTGGGTAGACTATTTTGTCCAGTTCAGATGG
ATCTTAGTTATTTTTGTTGTTCTCCCAATCTCCTTCACCCTTTACTTTCTCACTTACCTT
GGGGATGTCAAATCAGAGATGAAATCCTACAAACAGCGTCAGAAGGAACATGATGAAAAT
GTTAAAAAAGTGGTGAAACGCCTCAAAGAGAGGAATCCATCCAAGGATGGTCTTGTTTGC
ACTGCTCGTAAACCCTGGATTGCTGTTGGAATGCGGAATGTTGACTATAAACGGGCTCGG
CACTTTGAAGTTGATTTATCATCTTTCCGTAATATCCTTGAAATTGACAGAGAGAGAATG
GTTGCAAGAGTTGAGCCACTTGTAAATATGGGACAGATTAGCAGGGCGAGTGTCCCAATG
AATCTTTCCCTTGCAGTGGTTGCAGAACTTGATGATCTCACTGTTGGTGGGCTAATTAAT
GGTTATGGGATTGAAGGAAGCTCTCACATCTATGGCTTGTTCTCTGACACTGTTGTGGCT
TATGAGATTGTTTTGGCAGATGGCCAGGTTGTTAGAGCCACCAAGGACAATGAATACTCT
GATCTTTTCTATGCCATCCCTTGGTCTCAGGGAACACTTGGGCTTCTTGTCTCTGCTGAG
ATCAAGCTTATTCCCGTTAAGGAATACATGAGGCTGACCTACAAACCTGTGGTGGGTAAT
CTGAAAGAACTTGCACAGGCCTATATAGACTCTTTTGCACCCAGAGATGGAGATCAGGAT
AACCCGAGCAAGGTTCCAGACTTTGTGGAGACTATGATTTATAACTCTACCGATGGTGTG
ATGATGACAGGGAGATATGCCTCCAAAGAAGAGGCCAAGAAGAAGGGAAATGTGATTAAC
AATGTTGGTTGGTGGTTTAAACCGTGGTTCTATCAGCATGCGCAGACAGCCCTAAAGAAA
GGGGAGTTTGTAGAGTACATTCCAACCAGAGAATATTACCACAGGCACACAAGGTGTTTG
TACTGGGAGGGGAAGCTCATACTTCCATTTGCTGACCAATGGTGGTTTAGATTTCTCTTA
GGCTGGATGATGCCTCCAAAGGTTTCTCTTCTCAAGGCTACTCAAGGTGAAGCAATCAGA
AACTATTACCATGAGATGCATGTCATTCAGGATATGCTTGTTCCTCTTTACAAGGTTGGG
GATGCCCTAGAATGGGTCGACCGTGAGATGGAGGTATATCCCATTTGGCTTTGTCCGCAC
AGGTTGTTCAAGCTTCCTGTGAAAACTATGGTGTATCCTGAGCCAGGGTTTGAGCATCAG
CACAGACAGGGAGACACATCCTATGCCCAGATGTACACCGATGTTGGGGTGTATTATTCA
CCTGGACCTGTGTTGAGGGGTGAGGTGTTTGAAGGTGCAGATGCAGTTCGTAGAATGGAG
GACTGGTTGATAGAAAACCACGGCTTCCAGCCTCAGTATGCAGTGTCTGAGCTGAATGAG
AAGAAATTCTGGAGGATGTTTGATGCTGACCTCTATGAACACGCCAGGAAGAAATATGGA
GCTGTGGGAACCTTCATGAGCGTGTACTACAAATCCAAGAAAGGAAGGAAGACGGAGAAG
GAGGTGCAGGAAGCAGAACAAGCCCACCTTGAGACTGCTTATGCTGAGGCTGGT------
------------------------------------------------------------
------------------------------------------------------------
------------------------------------------------------------
------------------------------------------------------------
------------------------------------------------------------
------------------------------------------------------------
------------------------------------------------------------
------------------------------------------------------------
------------------------------------------------------------
------------------------------------------------------------
------------------------------------------------------------
------------------------------------------------------------
------------------------------------------------------------
------
>gnl_Poptr_v3.0_Potri.008G084800.1
---------------------------------------------ATGTCCGATCTTGAG
GCCCCCTTGCGCCCGAAGAGGAAGAAGGTGTGGGTAGACTATTTTGTGCAGTTCCGATGG
ATTTTAGTTATTTTCGTCGTTCTCCCAATCTCCTTCACCCTTTACTTTCTCACTTATCTC
GGGGATGTCAAATCAGAGATGAAGTCCTACAAACAGCGTCAAAAGGAACATGATGAAAAT
GTTAAAAAAGTTGTGAAACGTCTTAAAGAGAGGAATCCGTCAAAGGATGGTCTTGTCTGC
ACTGCTCGTAAACCCTGGATTGCTGTTGGAATGCGAAATGTTGACTACAAACGGGCTCGG
CACTTCGAAGTTGATTTATCAGCTTTTCGTAATATCCTTGAAATTGATAAGGAGAGAATG
ATTGCTAGAGTTGAGCCTCTTGTAAATATGGGTCAGATCAGCAGGGCAAGTGTCCCAATG
AATCTTTCTCTTGCAGTCGTTGCAGAACTTGATGATCTCACTGTTGGTGGGCTCATTAAT
GGTTATGGGATTGAAGGAAGCTCTCATATCTATGGCTTGTTCTCCGACACTGTTGTGGCA
TATGAGATTGTTTTGGCAGATGGTCAGGTTGTTAGAGCTACCAAGGACAATGAATACTCT
GATCTTTTCTATGCCATCCCCTGGTCTCAGGGAACACTTGGGCTTCTTGTCTCTGCTGAG
ATCAAGCTTATTCCTATTAAGGAATACATGAGGCTGACCTACAAACCTGTAGTGGGTAAT
CTGAAAGAACTTGCGCAGGCCTATATAGACTCTTTTGCACCCAGAGATGGAGATCAGGAT
AACCCAGAGAAGGTTCCAGACTTTGTGGAGACTATGATTTATAACTCTACCGAAGGTGTG
ATGATGACTGGGAGATATGCCTCCAAAGAAGAGGCCAAGAAGAAGGGAAATGTGATTAAC
AATGTTGGTTGGTGGTTTAAACCGTGGTTCTATCAGCATGCGCAGACAGCCCTAAAGAAA
GGAGAGTTTGTGGAGTACATTCCAACCAGAGAATATTATCACAGGCACACAAGGTGTTTG
TACTGGGAGGGGAAGCTTATACTTCCATTCGCTGATCAATGGTGGTTTAGATTTCTCTTA
GGCTGGATGATGCCTCCAAAGGTTTCTCTTCTCAAGGCCACTCAAGGTGAAGCAATCCGA
AACTATTACCATGAGATGCATGTCATTCAGGACATGCTTGTTCCTCTTTACAAGGTTGGG
GATGCCCTTGAATGGGTCCACCAAGAGATGGAGGTATACCCCCTTTGGCTCTGTCCGCAC
AGGTTGTTCAAGCTCCCTGTGAAAACTATGGTGTATCCAGAGCCAGGATTCGAGCATCAG
CACAAACAGGGAGATACATCCTATGCTCAGATGTACACTGATGTCGGGGTGTATTATTCG
CCCGGACCTGTGCTGAGGGGTGAGGTGTTTGATGGTGCAGATGCTGTTCGTAGAATGGAG
GACTGGTTGATAGAAAACCGTGGCTTCCAGCCACAGTATGCAGTGTCCGAGCTAAGTGAG
AAGAAATTCTGGAGGATGTTTGATGGTGACCTCTATGAACACTGCAGGAAGAAATATGGA
GCTGTGGGAACCTTCATGAGCGTGTACTACAAATCCAAGAAAGGAAGGAAGACAGAGAAG
GAGGTGCAGGAAGCTGAACAAGCCCACCTTGAGACTGCTTATGCAGAGGCTACT------
------------------------------------------------------------
------------------------------------------------------------
------------------------------------------------------------
------------------------------------------------------------
------------------------------------------------------------
------------------------------------------------------------
------------------------------------------------------------
------------------------------------------------------------
------------------------------------------------------------
------------------------------------------------------------
------------------------------------------------------------
------------------------------------------------------------
------------------------------------------------------------
------
>gnl_Prupe_v2.1_Prupe.1G345300.1
ATGGAATGCAATCGTATATTTAGCATCAGACCTTCACTCCCCAAAATGTCTGATCTTGAA
ACCCCTCTGCGTCCAAAGAGGAAGACGGCCGTTGTGGACTTTCTAGTTCAATTTCGATGG
ATTGTTGTTATCTTTGTTGTCCTCCCCATCTCCTTCACCATTTACTTTCTCACATACCTT
GGGGATGTAAGATCTGAGATGAAGTCCTACAAGAGGCGTCAAAAGGAACATGACGAAAAT
GTCCAGAAGGTTGTAAAACGACTCAAAGAAAGGAACCCATCAAAGGATGGTCTTGTTTGC
ACAGCACGAAAACCATGGATAGCTGTTGGAATGCGAAATGTTGACTACAAGCGAGCTCGT
CATTTTGAGGTTGATTTGTCTGCTTTCCGAAATGTCCTTGAAATTGATAGAGAGAGAATG
ATTGCAAAAGTTGAGCCATTAGTCAACATGGGGCAGATAACTAGGGTAACAGTTCCATTG
AATCTTGCCCTTGCTGTGGTTGCAGAGTTTGATGATCTTACTGTTGGTGGCCTCATTAAT
GGCTATGGAATTGAAGGAAGCTCTCACATCTATGGGCTGTTCTCTGATACTGTTGTGGCT
TATGAGATAGTTCTAGCAGATGGTCGAGTTGTCAGAGCCACCAAAGATAATGAGTACTCT
GATCTTTTCTATGCTATTCCATGGTCTCAGGGAACATTGGGGCTTCTAGTCTCTGCCGAG
ATCAAGCTTATACCGATAAAGGAATACATGAGGCTGACATACAAACCTGTTGTGGGCAAT
CTTCAAGATATTGCACAGGCATATAGTGATTCTTTTGCTCCCAGAGATGGAGATCAGGAC
AACCCTGAGAAGGTTCCAGACTTTGTTGAAACCATGATATACACTCCAACAGAAGCTGTG
TGCATGACAGGGAGATATGCATCAAAAGAAGAGGCCAAGAAGAAGGGGAATGTGATTAAT
GAAGTTGGGTGGTGGTTTAAACCCTGGTTCTACCAGCATGCGCAGAAAGCGCTGAAGAAA
GGGGAGTTTGTGGAATATATCCCAACAAGGGAATATTACCACAGGCACACTAGGAGTATC
TATTGGGAGGGAAAGCTTATCCTTCCATTTGCTGATCAGTGGTGGTTTAGATTCTTTTTG
GGCTGGATGATGCCCCCCAAGATTTCTCTGCTCAAGGCTACTCAAGGTGAAGCCATTAGA
AACTATTACCACGACATGCACGTCATTCAAGACATGCTTGTTCCTCTTTACAAGGTTGGG
AATGCTTTAGAATGGGTTCACCATGAGATGGAGGTGTACCCAATTTGGCTCTGTCCTCAT
AGAATGTACAAGAGTCCCATCAAGACAATGATATACACTGAACCGGGGTTTGAGCACCAT
CACAGACAGGGAGACACGCATTACTCTCAGATGTACACAGATGTTGGGGTCTACTATGCA
CCAGGCCCTGTGTTGAGGGGTGAGGTTTTTGATGGTTCAGAAGCAGTTCGCAGGATGGAG
AGTTGGCTGATTGAAAATCACGGGTTCCAGCCGCAGTATGCTGTGTCTGAGCTGGATGAG
AAAAACTTCTGGAGGATGTTTGATGCAGGGCATTACGAGTACTGCAGGAGGAAGTATGGT
GCTGTGGGAACTTTCATGAGTGTGTACTACAAGTCCAAGAAGGGAAGGAAGACCGAGAAG
GAGGTGCAGGAAGCTGAGCAAGCCATCCTTGAGACTCCTTCCGCTGAGGTTGATGAGCCA
------------------------------------------------------------
------------------------------------------------------------
------------------------------------------------------------
------------------------------------------------------------
------------------------------------------------------------
------------------------------------------------------------
------------------------------------------------------------
------------------------------------------------------------
------------------------------------------------------------
------------------------------------------------------------
---------------------------------------GTGGACTAT------------
------------------------------------------------------------
------------------------------------------------------------
------
>gnl_Selmo_v1.0_139528
---------------------------------------------ATGTCCGACCTCGAG
AAGCCTCTCCGCCCCAAGAAGGCGCGCTCCTGGGTGGACTGGGCCGTCCAGTTCCGCTGG
ATCATCGTCATCCTCGTCGTGCTGCCGTGCTCCTTCACCTTCTACTCCCTGGATTACCTC
CGCTCGCAGTGGTCCGCCTCCAAATCCTACAAGAAGCGCCAGAAGGAGCACGACGCTAAC
GTCGCCAAGGTCATCAAGCGCCTCAAGGAGCGAGATCCCAAGAAGGACGGCCTCGTTTGC
ACGGCCAGGAAGCCATGGGTCGCGGTGGGGATGCGCAACGTGGACTACAAGCGCGCGCGC
CACTTCGAGGTGGATCTCTCGCCCTTTGGCCAGATTCTCGACATTGACACCAAGAACATG
ATCGCGCGAGTGGAGCCTCTCGTCAACATGGGCCAGATCTCACGAGCCACGGTGCCGCTC
GGTGTGTCCCTGGCCGTGGTGGCCGAGCTCGACGATCTCACAGTGGGCGGCCTCATCAAC
GGCTATGGCATCGAGGGCAGCTCCCACATCTACGGCCTCTTCTCCGACACGGTGGTGGCT
TACGAGATCATCCTCGCCGACGGCCGCCTCGTCCGTGCTACTGCTGACAACGAGCACAAG
GAGCTCTTCTACGCCATCCCATGGTCACAGGGAACTCTTGGGCTGCTCGTGGCCGCCGAG
ATCAAGCTCATCCCAGTCAAGGAGTACATGAAGGTGACTTATATTCCAGTTCGCGGGAGC
TTGCGAGATCTGGCGCAGGCATACATTGATAGCTTCTGCCCGGCCGATGGCGACCAGGAT
AGCGCTGACAAGGTTCCAGACTTCGTGGAGGCGATGATCTACAACCGGAACGAAGGGGTG
ATGATGACGGGACGATACGCGTCTCGGGAGGAAGCCAAGCAGCGGGGGAACAAGATCAAC
GAGCAAGGGTGGTGGTTTAAGCCGTGGTTCTACCAGCACGCACAGACCGCGCTGGACAAG
GGCGAGTTCGTGGAGTACATTCCAACGCGGGAGTACTACCACAGGCATACCCGGTGCTTG
TACTGGGAGGGGAAGCTCATCCTCCCATTCGCGGACCAGTTTTGGTTCCGCTGGCTCATG
GGCTGGGCGATGCCTCCCAAGGTCTCGTTCCTCAAGGCGACGCAGGGTGACGCTATCAGG
AACTACTACCACGAGAGGCACATCATCCAGGACATGCTGGTACCGCTCCACAAAGTTGCG
GATGCGCTGGAATTCTCGGACAGAGAATTTGAGGTGTATCCAATCTGGCTGTGCCCACAC
CGCTTGTTCCGGACGCCAATCAAAACGATGATCACACCGGAGCCGAGCTTCGAGCTGTAC
CAAAGGCAGGGCGACACGAGCTACGCGCAGATGTACACGGACGTGGGCGTCTACTACACG
CCGGAGCCGGTGTTCCGCGGCGAGGAGTACGACGGCGCCGCGGCGGTGCGCAAGATGGAG
CAGTGGCTCATCGACAACCACGGCTTCCAGCCGCAGTACGCCGTGACGGAGCTCAACGAG
CACGACTTTTGGAGGATGTTCGACGCCACCCTCTACAACGCGTGCCGCGAGAAGTACAGG
GCAGTGGGGACGTTCATGAGCGTCTACTACAAGTGCAAAAAGGGGAGGAAGACCGAGCAG
GAGGTGAAGCAGGAGGAGCAAAAAGTTCACGACAACGGGTACAAGGATCTTGAAAGGCCA
------------------------------------------------------------
------------------------------------------------------------
------------------------------------------------------------
------------------------------------------------------------
------------------------------------------------------------
------------------------------------------------------------
------------------------------------------------------------
------------------------------------------------------------
------------------------------------------------------------
------------------------------------------------------------
---------------------------------------CTCGACGCT------------
------------------------------------------------------------
------------------------------------------------------------
------
>gnl_Selmo_v1.0_144134
------------------------------------------------------------
------------------------------------------------------------
------------------------------------------------------------
------------------------------------------------------------
------------------------------------------------------------
------------------------------------------------------------
------------------------------------------------------------
------------------ATGGTGACAATGTCGCAGCTCAGCGCTGCCACGCTCCCGTTT
GGCGTGGCGCCGGAGGTTCTCCCCGAGCTGGACGACCTCACCATTGGCGGCGTCATCAAC
GGGTATGGGATCGAGGGCAGCAGCCACATCTATGGATTGTTTGCCGAGACTTGCAGCGCT
TTCGAGCTGGTCCTGGCAGACGGGAGAGTGGTGCGCGCCACCGCTGACAACGAGTTCTCG
GATCTCTACAAAGCGGTGCCATGGTCGCATGGATCCATTGGGCTGCTGGTTGGAGTGGAG
ATCCGGCTCATTCCCGTCAAGGAGTTCATGAAGGTGACTTACAGCCCGGTTGTCGGTAGC
CTCGCCAAGATCGCGGAGGTGTACGAGGATTTGTTCTGTCCACGGGATCTCGATCAAGAC
AATCCCGAGAAGGTTCCCGATTTTGTGGAAGGGATCGTATACTCGGGATCCACAGCAGTG
ATTACAACTGGGCGATATGCCACCAGGGAAGAAGCGGCGAGGAAGGGGAATGTGATCAAC
GATTTCGGGTGGTGGTGGAAGCCGTGGTTCCATATCCACGCGCAGAGCGCTCTGGAGCGG
GGTACGTTTGTGGAGTATGTGCCTGTGCGCTCGTACTACCACCGGCACACTCGCTCCTTG
TATTGGGAGGGTGGTCTCATTGTTCCCATGGGGAATCACCCGCTCTTCAGGCTCTTACTC
GGCTGGCTCATGCCTCCAAAGGTGAGCCTGCTAAAGCTGACGCAAACGGACGGGATTCGA
AAATATTACATCCAGCGTCATGCCTGCCAGGACATGCTAGTACCGAATCACAAGCTCGCT
GCCTGCCTGGAGTTTTGTCACGAGAACTTTGAGACTTATCCGCTATGGCTTTGTCCCCAC
CGGCTGTTTAAGACGGAGATGGGCACCATGCTCGATTGCGAGCCTGGATTCAGCAGCAAC
AAACAACCAGGGGATACGGACTACGCGCAGATGTGGACGGATGTTGGCATCTGGGGCGTG
CCCGGGCCCGTGCTGAGGTGCGAGGTGTGGGATGGCGTCCAGGCCACCAAGAACATGGAG
AAGTGGCTACGAGACAGCCGGTCGTATCAGTGCCTCTATGCGGAGGTTGAGCAGTCGGAG
GGGGAGTTTTGGCAGATGTTTGATCCGTCGCTGTACAACGCGGTCCGCAACAAATATGGA
GCGGAGTCGGCTTTCATGTCGGTTTACTACAAATGCAAGAAGGGAAGTAAGCATGGCAAG
AAGGAT------------------------------------------------------
------------------------------------------------------------
------------------------------------------------------------
------------------------------------------------------------
------------------------------------------------------------
------------------------------------------------------------
------------------------------------------------------------
------------------------------------------------------------
------------------------------------------------------------
------------------------------------------------------------
------------------------------------------------------------
------------------------------------------------------------
------------------------------------------------------------
------------------------------------------------------------
------
>gnl_Solly_v2.4_Solyc02g069490.2.1
---------------------------------------------ATGTCGGATGCTAAG
GCCCCCGTGTACCCTAAGAGGAAGATCCAGTTGGTGGACTTCCTTCTTTCGTTCCGATGG
ATCATTGTCATCTTTTTTGTCCTTCCATTCTCGTTCTTGTATTACTTCTCGATATATCTA
GGGGATGTGAAATCCGAGAGGAAATCTTACAAGCAACGCCAGATGGAACACGATGAGAAT
GTTAAAGAGGTTGTGAAGCGTCTTGGCCAGAGGAATGCAGAAAAGGATGGTCTTGTATGC
ACAGCCAGACCTCCTTGGGTGGTTGTTGGAATGAGAAATGTCGACTATAAACGTGCTCGT
CATTTTGAAGTTGATCTTTCAAAGTTTAGAAATATACTTGATATTGACACGGAGCGGATG
GTTGCTAAAGTTGAGCCTCTAGTCAATATGGGCCAAATGTCAAGGGTCACTATCCCAATG
AATCTTTCCCTTGCAGTTCTCGCTGAGCTCGATGATCTTACCGTTGGTGGTTTGATCAAT
GGGTTCGGGGTTGAAGGAAGTTCTCACATATTTGGGTTGTTCTCTGACACTGTTGTAGCA
CTTGAGGTTGTTCTAGCTGATGGAAAGGTTGTTAGAGCTACAAAGGACAACGAATATTCT
GATCTTTTCTACGCTATTCCGTGGTCTCAAGGAACATTGGGGCTTCTTGTTTCAGCTGAA
ATCAAGCTTATACCAGTTGATCAATACGTGAAACTTACCTACAAACCTGTAAGGGGTAAT
CTTAAAGAGCTTGCTCAGGCTTACGCGGATTCTTTTGCACCTAAAGATGGAGATCAGGAC
AATCCTTCTAAAGTTCCTGAGATGGTAGAAGGCATGATTTATGGTCCAACCGAAGGGGTT
ATGATGACCGGTATGTATGCTTCGAGGAATGAAGCCAAACGAAGGGGTAATGTAATCAAC
AATTACGGTTGGTGGTTCAAACCATGGTTTTACCAACACGCTCAAACCGCACTAAAAAGA
GGGGAATTTGTTGAGTACATTCCAACTAGGGACTACTACCACAGACACACGAGATCGTTG
TATTGGGAAGGTAAACTAATTCTTCCATTCGGTGATCAGTTCTGGTTTAGGTTCCTCTTA
GGATGGCTCATGCCACCAAAGATTGCTCTGCTCAAAGCCACACAAAGTGAGGCTATTAGA
AACTATTACCATGACCATCATGTCATTCAAGATCTCCTTGTTCCTCTTTACAAGGTCGGT
GATTGTCTCGAGTGGGTTCATCGCGAGATGGAGGTATATCCAATTTGGCTGTGCCCACAC
AGAATTTACAAGCTGCCAGTGAGACCAATGATCTACCCTGAACCAGGATTCGAGAAACAC
AAAAGGCAGGGTGACACCGAATATGCACAAATGTATACTGATGTTGGTGTGTACTATGTT
CCGGGAGCAGTCCTGAGGGGTGAGCCGTTTGATGGTTCAGAGAAATGCCGACAACTTGAG
CTTTGGTTGATAGAGAACCATGGATTTCAGGCTCAATACGCGGTGACTGAGCTGACAGAG
AAGAATTTCTGGAGGATGTTTGATAACGGTCTGTACGAGCAATGCAGAAGGAAGTACAAA
GCTATCGGAACGTTCATGAGTGTGTACTATAAATCGAAGAAAGGAAGGAAGACAGAGAAG
GAAGTGCAGGAAGCTGAGCAAGAGAAAGCTGAACAAGAGACTCCTGAATTGGTTTCTAGT
------------------------------------------------------------
------------------------------------------------------------
------------------------------------------------------------
------------------------------------------------------------
------------------------------------------------------------
------------------------------------------------------------
------------------------------------------------------------
------------------------------------------------------------
------------------------------------------------------------
------------------------------------------------------------
---------------------------------------ATGAATTTTCGCCTTTTAAAT
AAGCAGCTACAT------------------------------------------------
------------------------------------------------------------
------
>gnl_Solly_v2.4_Solyc02g030170.2.1
---------------------------------------------ATGACAGATGTTCAG
GCTCCCCCTCGTCCTAAGAGGAAGAAAAACATTATGGACCTTCTTGTCCAGTTCAGATGG
ATTGTTGTTATCTTCGTCGTCCTTCCTCTCTCGTTCTTGTATTATTTCTCCATATATCTT
GGGGATGTTAGGTCTGAGTGCAAATCATACAAGCAGCGCCAGAAGGAGCATGATGAAAAT
GTTAAAAAGGTTGTGAAGCGTCTTAAGGAGAGGAATGCATCTAAGGATGGTCTTGTCTGC
ACAGCTAGGAAGCCCTGGGTTGCTGTTGGAATGAGAAATGTGGACTACAAGCGTGCTCGT
CATTTTGAAGTTGATCTTTCTCCATTTAGAAATGTTCTTAACATTGACACGGAGCGAATG
ATTGCTAAAGTCGAGCCTCTAGTCAATATGGGACAAATCTCTAGAGTTACTGTCCCTCTG
AATGTTTCCCTTGCAGTTGTTGCTGAGCTTGATGATCTAACTGTTGGTGGTCTGATCAAC
GGCTATGGGATTGAAGGAAGTTCTCACATTTATGGACTGTTCTCAGACACTGTTGTGTCT
TATGAAGTTGTTCTAGCAGATGGGCAGGTAGTTAGAGCTACAAAGGACAATGAATATTCT
GATCTTTTCTATGCTATTCCATGGTCTCAAGGGACTCTAGGGCTTCTGGTTTCAGCTGAG
ATCAAGCTCATTCCGATCAAGGAATACATGAAACTTACCTACAAACCTGTAGTTGGTAAT
TTGAAAGAGATTGCTCAGGCTTATATGGATTCTTTTTCACCTAGAGACGGGGATCAGGAT
AACCATGAGAAAGTTCCAGACTTTGTTGAAACCATGGTGTATACTCCCACAGAAGCTGTT
TGCATGACTGGTAGATATGCTTCAAAAGAAGAGGCCAAGAAGAAGGGCAATGTGATCAAC
AATGTTGGTTGGTGGTTCAAAACCTGGTTTTACCAGCACGCTCAAACTGCACTCAAGAAG
GGAGAATTCGTAGAGTACATCCCAACTAGGGAATACTACCACAGGCACACAAGATGCTTG
TATTGGGAAGGGAAACTTATCCTTCCATTTGGTGATCAATGGTGGTTTAGGTTTCTCTTT
GGATGGGCCATGCCTCCCAAGGTTTCTCTACTTAAAGCCACTCAAGGTGAATACATTAGG
AACTATTACCATGAAAACCATGTCATTCAGGATATGCTTGTTCCTCTCTACAAGGTTGGT
GATGCTCTTGAGTGGGTCCACCGTGAGATGGAGGTGTATCCCCTCTGGCTCTGCCCCCAC
AGACTCTACAGGCTGCCTCTTAAAACAATGGTGTATCCTGAACCAGGTTTTGAGCTGCAG
AAGAGGCAGGGTGACACAAAATATGCTCAAATGTACACTGATGTTGGTGTCTACTATGCT
CCTGGACCTATTTTGAGGGGTGAGGTCTTTGATGGTATAGAGGCAGTCCGTAAGTTGGAG
AGTTGGTTGATTGAGAACCATGGATTCCAGCCACAGTATGCTGTCTCTGAGCTGACGGAG
AAGAACTTCTGGAGAATGTTTGATGGAAGCCTATATGAGAACTGCAGGAAAAAGTATAGA
GCCATCGGAACCTTCATGAGTGTGTACTATAAGTCTAAGAAAGGAAAGAAGACAGAGAAG
GAGGTGCAGGAAGCTGAGCAAGAGACTGCTGAAGTTGAGACCCCAGAAGTTGATGAGCCT
------------------------------------------------------------
------------------------------------------------------------
------------------------------------------------------------
------------------------------------------------------------
------------------------------------------------------------
------------------------------------------------------------
------------------------------------------------------------
------------------------------------------------------------
------------------------------------------------------------
------------------------------------------------------------
---------------------------------------GAAGAT---------------
------------------------------------------------------------
------------------------------------------------------------
------
>gnl_Sorbi_v3.1_Sobic.010G277300.1
ATGGAT---TCGCGACTTTTAGAG---------------CCACCCATGGCGGACGTGCAT
GAACCTTTGCGCCGCAAGAGGAAGAAGGTTTTGGTGGACTACTTGGTGCAGTTCCGATGG
ATCCTTGTGATCTTCGTGGTCCTTCCTATTTCATCTCTGATCTACTTCAATATCTTTCTG
GGCGACATGTGGTCTGCCATGAAGTCAGAGAAGAAGCGCCAGAAGCAACACGATGAGAAT
GTGCAGAAGGTTGTGAAGCGGCTCAAGCAGAGGAATCCAAAGAAGGATGGTCTTGTTTGC
ACAGCCAGGAAGCCCTGGATTGCTGTTGGCATGCGCAATGTGGACTACAAGCGTGCGAGG
CATTTCGAGGTTGACCTTTCTTCCTTCAGGAACATCCTTGAGATTGACAAAGAGAGGATG
GTTGCCAAGGTTGAGCCCCTTGTAAACATGGGTCAGATAACCAGAGCTACCTGCCCAATG
AACCTTGCCCTTGCAGTTGTCGCTGAGCTTGACGACCTCACTGTTGGTGGGCTGATCAAT
GGTTATGGAATTGAGGGGAGCTCTCACCTATATGGCCTTTTCTCTGACACAGTTGTCGCA
ATGGAAGTTGTTCTTGCAGATGGCCGGGTCGTTAGAGCCACCAAGGATAACGAGTACTCT
GACCTATTCTATGGCATTCCCTGGTCCCAGGGAACACTTGGGTTCCTTGTCTCTGCTGAG
ATCAAGCTGATTCCCATCAAGGAGTACATGAAGCTCACCTACATTCCAGTGAAGGGGAGT
CTGAAGGAAATCGCGCAGGCATATGCTGATTCTTTCGCGCCAAGAGATGGTGAC------
---CCAGCAAAGGTCCCTGACTTTGTTGAAGGAATGGTGTACACAGAAAGCGAGGGTGTC
ATGATGACTGGTGTGTATGCTTCGAAAGAAGAGGCGAAGAAGAAGGGCAACAAGATCAAC
TGTGTGGGGTGGTGGTTTAAGCCCTGGTTCTACCAGCATGCTCAGACGGCACTTAAGAGG
GGCGAGTTTGTGGAGTACATCCCAACAAGAGAATACTACCATCGCCACACCCGGTGCCTG
TACTGGGAGGGGAAGCTGATCCTGCCATTCGGTGACCAGTTCTGGTTCAGGTTCCTGCTG
GGTTGGCTCATGCCACCAAAGGTGTCTCTGCTGAAGGCGACTCAGGGTGAGGCTATCAGG
AACTACTACCATGACAACCATGTGATCCAGGACATGCTGGTGCCACTGTACAAGGTTGGA
GATGCTCTTGAGTTTGTGCATCGCGAGATGGAGGTGTATCCTCTGTGGCTGTGCCCTCAC
CGCCTGTACAAGCTGCCCGTGAAGACGATGGTGTACCCTGAGCCTGGGTTCGAGCACCAG
CACAGGCAGGGCGACACAAGCTACGCACAGATGTTCACAGATGTGGGCGTGTACTACGCC
CCTGGTGCAGTCCTAAGGGGAGAGGAGTTCAACGGCGCGGAGGCGGTGCACAGGCTGGAG
CAGTGGCTGATCGAGAACCACAGCTACCAGCCACAGTACGCGGTGTCTGAGCTGAACGAG
AAGGACTTCTGGCGCATGTTTGACGCGTCCCACTACGAGCACTGCCGCCACAAATACGGG
GCGGTGGGCACGTTCATGAGCGTGTACTACAAGTCGAAGAAGGGGCGCAAGACGGAGAAG
GAGGTGCAGGAGGCGGAGGCGGCCATCCTGGAGCCGGCCTACGCGGACGAGGCC------
------------------------------------------------------------
------------------------------------------------------------
------------------------------------------------------------
------------------------------------------------------------
------------------------------------------------------------
------------------------------------------------------------
------------------------------------------------------------
------------------------------------------------------------
------------------------------------------------------------
------------------------------------------------------------
------------------------------------------------------------
------------------------------------------------------------
------------------------------------------------------------
------
>gnl_Sorbi_v3.1_Sobic.004G355600.1
------------------------------------------------------------
------------------------------------------------------------
------------------------------------------------------------
------------------------------------------------------------
------------------------------------------------------------
------------------------------ATGCGCAACGTAGACTACAAGCGTGCCAGA
CATTTTCAGGTCGACCTTTCTGCATTCAGGAACATTCTTGAGATTGACACAGAGAGGATG
GTGGCCAAGGTCGAGCCTCTTGTTAGCATGGGTCAGATAACCAAAGCTACCTGCCCGATG
AATCTTTCGCTCGCTGTGGCTCCTGAGTTTGATGACCTCACTGTTGGTGGCCTGATAAAT
AGTTATGGAATTTCAGGGGGCTCTCACATCTATGGCCTCTTCACTGACACGGTTGTCGCG
ATGGAGGTTGTTCTTGCAGATGGTCAGGTTGTGAGAGCTACCATGGACAATGAGCACTCT
GACCTTTTTCTAATGGTCCCAAGGCACGATTGGGCTCCTTGTTTCAGCCGAGATCAAGCT
CATTCCTGTCAAGGAATACATGAGGCTCAC------ATATACACTCCTGTCAGGGGGACC
TTGAAGGAAATCGCAGAGGCTTATGCTGATTCTTTCGTGCCAAGGGATGGTGAC------
---CCTGCAAAGGTCCCTGACTTTGTAGAAGGGATGGTTTACTCATCCTCAGAGGGTGTG
ACGATGACAGGTGTTTATGCCTCGGAAGAGGAGGCGAAGAAGAAGGGCAACAGGATCAAC
CGTGTAGGCTGGTGGTTTAAGCCCTGGTTCTACCAGTATGCTGAGACGGCTCTGAAGAGG
GGTGAGTTCGTGGAGTACATCCCTACGAGGGAGTACTACCATCGCCACACGAGGTCCCTG
TACTGGGAAGGAAAACTGATCATACCATTCGGGGACCAGTTCTGGTTCAGGTTCCTGCTT
GGCTGGCTGATGCCACCAAAGATTTCCTTGCTCAAGATCACCCAGGGTGAAGCTATCAGG
AACTACTACCATGACAACCACGTGATCCAAGACGTGCTGGTGCCGCTTCACAAAGTGAGC
GACGCTCTTGAGTTTGCTCACCGTGAACTGGAGGTTTACCCAGTGTGGCTGTGCCCGCAT
CGGCTGTACAAGCTTCCCGTGAAGACGATGGTGCACCCAGAACCAGGATTCGAGCAGCAT
CGCAGGAAAGGTGACACCAGCTACGCCCAAATGTTCACCGACGTTGGCTTCTACTACGCT
CCTGCCTCTGTTCTACGGGGTGAGGAGTTCAACGGTGCAGAAGCCGTGCATAGGCTGGAG
CAGTGGCTCATCAGGAACCACGGGTACCAGGCACAGTATGCCGTGTCTGAGCTGAGCGAG
AAGGACTTCTGGAGAATGTTTGATCCCTCTCACTACGAGCACTGCCGCCGCAAGTATGGC
GCTGTAGGGTCCTTCATGAGCGCCCACTACAAGTCCAAGAAAAGGCAAAAAGAGCGAGGA
GGAGGTGCTCGAAGC---------------------------------------------
------------------------------------------------------------
------------------------------------------------------------
------------------------------------------------------------
------------------------------------------------------------
------------------------------------------------------------
------------------------------------------------------------
------------------------------------------------------------
------------------------------------------------------------
------------------------------------------------------------
------------------------------------------------------------
------------------------------------------------------------
------------------------------------------------------------
------------------------------------------------------------
------
>gnl_Spipo_v2_Spipo19G0026400
------------------------------------------------------------
------------------------------------------------------------
------------------------------------------------------------
------------------------------------------------------------
------------------------------------------------------------
------------------------------------------------------------
------------------------------------------------------------
------------------------------------------------------------
---------------------------ATGGAC---------------------------
---------------------------------------------------------GCA
TACGTGTGGATGCTCCCCCCCGGGCCCATC------------------------------
------------------------------------------------------------
------CTTAACTCCATGAAAAGTTCCGCAGGCTGCGAAGTTTGGGGGGGG---------
------------------------------------------------------------
------------------------------------------------------------
---------------------------------------------ATGAACCTGGCTATT
CTA---------------------------------------------------------
------------------------------------------------------------
---TGGTCCACACTC---------------------------------------------
------------------------------------------------------------
------------------------------------------------------------
------------------------------------------------ATCCATCCTCAT
AAAAAGTTTCAGAGGACACGAAGAAACACGCTAGATCTGGAGATCGGTTTGGAGGAGCCC
CGCAAGCCGCCGTCGTCGCAATACGAGGAGGTGGTGCCCGGTGCCCAGATCTATGAGAAA
CACCAACGCGTGTGGCTCGGCACCTTCAACGATGACGCGAAGGCTGCCCGAGCCTACGAG
GTCGCTGCCCAG------------------------------------------------
------------------------------------------------------------
------------------------------------------------------------
------------------------------------------------------------
------------------------------------------------------------
------------------------------------------------------------
------------------------------------------------------------
------------------------------------------------------------
------------------------------------------------------------
------------------------------------------------------------
------------------------------------------------------------
------------------------------------------------------------
------------------------------------------------------------
------------------------------------------------------------
------------------------------------------------------------
------------------------------------------------------------
------------------------------------------------------------
------
>gnl_Spipo_v2_Spipo1G0047300
---------------------------------------------ATGCCGGATCTGAAC
ACACCTCTGAGGCCTAAGAGGAAGAAGGTCTGGGTCGACTACTTCGTCCAGTTCCGATGG
ATCATCGTGATCTTCGTCGTGCTTCCAATCTCCGCCACCATGTACTTTCTGACATACCTC
GGCGACCTGAGGTCCGAGAGCAAGTCCTTCAAGCGCCGCCAGAAGGAGCACGACGAGAAC
GTCAAGAAGATTGTGAATCGGCTGAAGCAGAGGGACCCTAAAAGGGACGGCCTCGTCTGC
ACGGCCAGGAAGCCCTACATCGCCGTCGGCATGAGGAACGTCGACTACAAACGAGCCAGG
CATTTCGAGGTCGACCTATCCGAATTCAGAAACATCCTCGACATTGACGAGGAAAGGATG
ATTGCAAAGGTGGAGCCGCTGGTCAACATGGGGCAGATCACCCGAGTCACAGTTCCCATG
AACCTTTCGCTCGCTGTGGTGGCGGAGCTGGACGACCTCACCGTCGGAGGGCTCATCAAC
GGCTACGGAATTGAAGGGAGCTCTCACATTTACGGCCTGTTCTCCGACACGGTGGTCGCC
CTGGAAGTCGTCCTCGCCGATGGCCGCGTGGTGAGGGCCACCAAGGACAACGAGTACTCC
GACCTCTTCTACGGCATCCCCTGGTCCCAGGGGACCCTCGGCTTCCTCGTCTCCGCTGAG
ATCAAGCTCATACCCGTCAAGGAGTACATGCGGCTGACCTACACGCCGGCGCGTGGGAGC
TTGCAGGATCTCGCACAGGCGTACGCAGACTCGTTCGCGCCCAGAGACAAGGAC------
---CCCGGCAAAGTTCCCGACTTCGTGGAGGGGATGATCTACAACCCGAATGAAGGCGTG
ATGATGACCGGCAGGTACGCCTCCAAGGAGGAGGCGAAGAGGAAAGGGAACGTGATCAAC
TCGGTGGGGTGGTGGTTCAAGCCGTGGTTTTACCAGCATGCTCAGACGGCGCTCAAGAAG
GGCGAGTTCGTGGAGTACATCCCCACCAGGGAGTACTACCACCGCCACACCCGGTGCTTG
TACTGGGAGGGCAAGCTGATCCTCCCCTTCGGTGATCAATGGTGGTTCAGGTGGACCCTG
GGCTGGCTGATGCCCCCCAAGGTCGCCTTGCTCAAGGCCACCCAGGGCGAAGCCATCAGG
AACTACTACCACGACATGCATGTGATCCAAGATATGCTGGTTCCCCTCCACAAAGTGGGC
GATGCGCTGGAGTGGGTGCACGAGGAGATGGAGGTTTACCCCATCTGGCTGTGCCCCCAT
CGCCTGTTCAAGCTCCCGGTTAAGACGATGATCTACCCGGAGCCGGGCTTCGAGCTGCAC
GACCGGCAGGGGGACACGAAGTTCGCGCAGATGTTCACGGACATCGGCGTCTACTACGCG
CCGGGGGCCGTGCTGAGGGGCGAGGAGTTCGACGGGGCGGAGGCCGTGCGCCGCTTGGAG
GAGTGGCTGATCCAGAACCACGGTTTCCAGCCGCAGTACGCGGTCTCCGAGCTCACCGAG
AAGAACTTCTGGCGGATGTTCGACGCCGCCCACTACGAACACTGCCGCAGAAAGTACAAC
GCCATCGGAACCTTCATGAGCGTCTACTACAAGTCCAAGAAGGGGAGGAAGACCGAGAAG
GAGGTGCAGGAGGCCGAGCAGGCCATCGCCGAAGCCGCGTATGCAGAGGAGGCC------
------------------------------------------------------------
------------------------------------------------------------
------------------------------------------------------------
------------------------------------------------------------
------------------------------------------------------------
------------------------------------------------------------
------------------------------------------------------------
------------------------------------------------------------
------------------------------------------------------------
------------------------------------------------------------
------------------------------------------------------------
------------------------------------------------------------
------------------------------------------------------------
------
>gnl_Stras_v2.0_SGA_v2.0_scaffold223T42894
ATGAGT---------TTTCTGCCA------TCTTCATTTCCCACAATGTCGGATCTCGAG
GCCCCACTACGTCCCAAGAGAAAGAAGGTGTGGGTGGACTACTTTGTTCAGTTCCGATGG
ATAATCGTCATCTTTGTTGTCCTTCCTATTTCCTTCACACTGTACTTCCTCACGTACCTT
GGGGACGTGAAGTCCGAGTGCAAATCTTTCAAGCAGCGTCAGAAGGAACACGATGAGAAC
GTCAAGAAAGTCGTGAAGCGCCTCAAGGAGAGGAACCCAAAGAAGGATGGCTTGGTCTGC
ACGGCAAGAAAGCCATGGATTGCTGTTGGCATGCGTAATGTGGACTATAAGCGTGCTCGG
CATTTCGAGGTTGACCTTTCCGCCTTCAGACACATTCTGGACATAGATCGGGAGAGAATG
ATTGCTCGGGTGGAGCCTTTAGTCAATATGGGCCAGATTTCCCGGGCTACTGTCCCCATG
AATTTGGCCTTAGCAGTTGTTGCCGAGCTCGATGACTTGACCGTTGGTGGTTTGATCAAT
GGCTATGGAATTGAAGGAAGCTCTCACATTTATGGCTTGTTCTCAGATACTGTTGTGGCT
TATGAGATAGTTTTGGCGGACGGCCGTTTGGTTAGGGCCACGAAGGACAATGAATACTCA
GACCTTTTCTACGCTATCCCTTGGTCTCAAGGAACTCTGGGACTTCTTGTGGCGGCTGAG
ATTAAGCTTATACCCGTGAAGGAATACATGAGGCTGACATATAAGCCAGTGGTGGGCAAT
CTTAAAGAGCTTGCACAGGGATATATGGATTCCTTTGCCCCAAGGGATGGAGACCAAGAC
AATCCTGATAAAGTTCCGGATTTTGTTGAGACCATGATTTACTCCCCGACTGAAGCCGTT
TGCATGACTGGTAGGTATGCTTCTAAAGAGGAAGCCAAGATGAAGGGTAATAAAATCAAT
AGCGTCGGGTGGTGGTTCAAGCCATGGTTCTACCAGCATGCCCAAACGGCACTGAAGAAG
GGGGAGTTTGTTGAGTATATCCCGACCAGAGAATATTACCACAGGCACACGAGGTGCTTG
TATTGGGAGGGAAAGCTCATTCTTCCGTTTGCTGATCAGTTCTGGTTCAGGTTTCTGTTA
GGGTGGATGATGCCGCCTAAAGTCTCCCTTCTCAAGGCCACTCAAGGGGAAGCCATCAGA
AACTATTACCATGAGATGCATGTCATTCAGGATATGCTCGTCCCGCTTTATAAGGTTGGG
GATGCTCTTGAATGGGTCCACCGAGAAATGGAGGTCTACCCACTTTGGCTCTGCCCACAT
AGGCTTTACCAACTACCAGTGAAAACCATGGTTTACCCAGAACCAGGGTTCGAGCAAGAG
CGTAGGCAAGGAGACACAAACTATGCTCAGATGTATACTGATGTGGGAGTCTACTATGCC
CCGGGGCCCGTCTTGAGGGGTGAGGTGTTTGATGGGGCCGAGGCTGTCCGCCGCATGGAG
AGTTGGCTGATCGAGAATCACGGTTTTCAGCCACAATACGCTGTGTCTGAGCTCACGGAG
AAGAATTTCTGGAGAATGTTTGATGCTGGGCTTTACGAGCACTGCAGGCGCAAGTATGGT
GCCGTGGGGACATTCATGAGCGTGTACTACAAGTCGAAGAAAGGAAGGAAAACCGAGAAG
GAGGTGCAGGAGGCTGAGCAGGCAGTTCTCGAGACTCCTGATGTGGATGCCGCT------
------------------------------------------------------------
------------------------------------------------------------
------------------------------------------------------------
------------------------------------------------------------
------------------------------------------------------------
------------------------------------------------------------
------------------------------------------------------------
------------------------------------------------------------
------------------------------------------------------------
------------------------------------------------------------
------------------------------------------------------------
------------------------------------------------------------
------------------------------------------------------------
------
>gnl_Theca_v1.1_Thecc1EG011314t1
---------------------------------------------ATGTCAGATCTTGAA
GTACCCCTTCGCCCAAAGAGGAAGAAGGGCTTGGTGGACTTTTTGGTCCAGTTTCGATGT
ATTTTTGTTATTTTTGTTGTCCTTCCTATTTCATGTGCCTATTATTTTCTCATATATCTT
GGAGATGTCAGATCCGAGATGAAGTCCTTCGAGCAGCGCCAGAAGGAACATGATGAAAAT
GTTAAGAAAGTAGTGAAGCGTCTCAAGCAGAGGAATCCAAAAAAGGATGGTCTTGTGTGC
ACAGCCCGTAAACCATGGATTGCTGTTGGAATGCGGAATGTAGACTATAAGAGGGCTCGC
CATTTTGAAGTTGATTTGTCTGCTTTCCGTAATATCCTCGAAATTGATAAAGAGAGAATG
ATTGCAAGGGTTGAGCCTCTTGTAAACATGGGGCAGATCACACGGGTCACAGTCCCAATG
AATCTTTCCCTTGCTGTGGTTGCAGAGCTTGATGATCTCACAGTTGGTGGTCTAATCAAT
GGCTACGGGATTGAAGGAAGCTCCCACATCTATGGCCTGTTTTCTGATACTGTTGTAGCT
TATGAGATAGTTCTGGCTGATGGCCGTGTTGTTAGAGCTACCAAGGACAATGAATATTCT
GATCTCTTCTATACTATCCCATGGTCTCAAGGAACCCTTGGATTTCTTGTTGCTGCTGAA
ATCAAACTTATTCCCATTAAAGAATACATGAGGCTGACCTACACACCAGTAGTGGGGAAT
CTGAAGGAGCTTGCACAGGGTTATATGGACTCTTTTACACCCAGAGATTGTGATCAAGAT
AATCCAGAGAAAGTTCCAGAGTTTGTAGAAGGCATGATTTACTCGCCCGCTGAAGGTGTC
TTCATGACTGGGAGATATGCCTCTAAAGAAGAGGCCAAGAAGAAGGGGAATAAAATTAAC
AGTGTTGGTTGGTGGTTTAAACCCTGGTTCTACCAGCATGCACAGACAGCTTTAAAGAAG
GGAGAGTTTGTAGAATACATTCCTACCAGGGAGTATTACCACAGGCACACAAGATGTTTG
TATTGGGAGGGGAAGCTCATCCTTCCATTCGGAGATCAATGGTGGTTTAGGTTTCTCTTG
GGCTGGATGATGCCACCCAAGGTTTCCTTGCTCAAGGCTACTCAAGGTGAAGCCATAAGA
AATTATTACCATGACATGCATGTCATTCAAGACATGCTTGTTCCTCTTTACAAGGTTGGG
GATGCCCTAGAGTGGGTCCACCAAGAGATGGAGATCTATCCCATTTGGCTCTGCCCGCAT
CGGCTGTTCAAGCTTCCAGTCAAGACTATGGTGTATCCTGAACCAGGCTTTGAGCATCGT
CGCAGACAGGGTGATACACCTTATGCTCAGATGTACACAGATGTGGGGGTGTACTATTCT
CCAGGCCCGGTGTTGAGGGGTGAGGTGTTTGATGGTGCAGAGGCAGTTCGTAAATTGGAG
AAATGGTTGATTGAAAACCATAGTTTCCAGCCACAGTATGCAGTGTCTGAGCTGAATGAG
AAGGATTTCTGGAGGATGTTTGATGCGGGTCTCTATGAGCATGTTAGGAGGAAGTACGGA
GCTGTGGGAACATTCATGAGTGTCTACTACAAATCTAAGAAAGGAAGGAAGACTGAGAAG
GAGGTGCAAGAAGCTGAACAAGCCCATCTTGAAACTGCATATGCGGAGGTTGATCAGCCT
------------------------------------------------------------
------------------------------------------------------------
------------------------------------------------------------
------------------------------------------------------------
------------------------------------------------------------
------------------------------------------------------------
------------------------------------------------------------
------------------------------------------------------------
------------------------------------------------------------
------------------------------------------------------------
---------------------------------------ATGGAC---------------
------------------------------------------------------------
------------------------------------------------------------
------
>gnl_Utrgi_v4.1_Scf00282.g14591.t1
---------------------------------------------ATGTCAGATCTTGAG
GCCCCGCTTCGCCCCAAGAGAAAGAAGACTTTCGTGGACTACTTTGTTCAGTTCAGATGG
ATAATTGTCATCTTTGTCGTTCTTCCCATCTCCTTCACTCTGTACTTCCTCATTTATCTT
GGTGACATACGGTCTGATCGCAAGTCATTCAAGCAGCGCCAGAAAGAACACGATGAGAAT
GTCCAGAAGGTTGTCAAGCGCTTAAAGGAGCGGAACCCAAGCAAGGATGGCTTGGTCTGC
ACAGCTCGCAAGCCATGGATTGCGGTTGGAATGCGTAATGTGGATTACAAGCGTGCCAGA
CACTTCGAGGTTGACCTTGCTGCCTTTAGGAACGTTCTTGATATTGATAAGGAGAAGATG
ATTGCGAGAGTCGAGCCTTTGGTATGTATGAGTCAGATTTCCAGGGTCACTGTCCCAATG
AACCTATCTCTTGCTGTTGTTGCTGAGCTTGATGATCTTACTGTTGGTGGTTTGATCAAC
GGCTATGGCATTGAAGGAAGCTCTCACATTTATGGACTCTTCGCTGACACCGTTGTGGCT
TATGAAATTGTCTTGGCAGATGGGAGTTTGGTTAGAGCTACAAAGGATAACGAATACTCT
GACCTTTTCTATGCTATCCCCTGGTCTCAGGGGACACTGGGACTCCTTGTGGCTGCTGAG
ATTAAGCTTATTCCTGTAAAGGAATATATGAAACTGACATACAAACCTGTAGTTGGCAAC
TTGAAGGAGCTTGCTCAAGGTTATATGGATTCCTTTGCACCACGAGATTTGGATCAGGAC
AATCCTTCCAAAGTTCCAGATTTTGTTGAGACGATGGTTTATTCTCCCACGGAAGCTGTG
TGCATGACAGGGAGATACGCATCTAAAGAAGAAGCCAAAAAGAAGGGTAATAAGATAAAT
GAGGTTGGTTGGTGGTTCAAACCATGGTTTTACCAGCATGCGCAGACGGCATTGAAGAAA
GGGGAGTTTGTGGAATATATTCCAACCAGAGAATACTACCACAGGCACACTAGATGCCTG
TACTGGGAAGGCAAACTTATCCTTCCATTTGCTGATCAATTCTGGTTCAGGTTTCTTCTT
GGTTGGATGATGCCCCCAAAGGTTTCTTTACTCAAAGCCACACAAGGTGAGGCCATCAGG
AATTATTACCATGAAATGCATGTCATTCAGGATATGCTCGTTCCACTGTACAAGGTTGGT
GATGCGCTCGAATGGGTCCACAGAGAGATGGAGATCTACCCCATCTGGCTCTGCCCACAC
AGGCTATACAAACTCCCTGTTAAAACGATGGTTTACCCTGAACCAGGATTCGATCAAAAT
CTACACCAGGGTGACACTACCTACGCTCAAATGTACACAGATATTGGAGTCTACTATGCT
CCAGGACCTGTCCTGCGGGGCGAGGTCTTCGATGGAGCAGAGGCAGTCCGCAGAATGGAG
CAATGGCTGATAGAAAACCATGGCTTCCAACCACAGTACGCTGTGTCCGAGCTCTCAGAG
AAGAGCTTCTGGAGAATGTTTGATGCTGATCTGTATGAGCACTGCAGACGCAAGTACGGA
GCTGTTGGTACATTCATGAGCGTCTACTACAAATCAAAGAAAGGTAGGAAGACTGAAAAA
GAGGTTCAGGAAGCAGAGCAGGAGACTCTGGAGACCCCGGATGCCGATATCAAC------
------------------------------------------------------------
------------------------------------------------------------
------------------------------------------------------------
------------------------------------------------------------
------------------------------------------------------------
------------------------------------------------------------
------------------------------------------------------------
------------------------------------------------------------
------------------------------------------------------------
------------------------------------------------------------
------------------------------------------------------------
------------------------------------------------------------
------------------------------------------------------------
------
>gnl_Vitvi_Genoscope.12X_GSVIVT01002973001
------------------------------------------------------------
------------------------------------------------------------
------------ATGCTCCTCCTT------------------------------------
------------------------------------------------------------
CTGAAGACTCAAGATTACTCAGTGATG---AGGAACCCATCAAGGAATGGCCTTGTCTAC
ACAGCCTGGAAACCATGGGTTGCAGTTGGAATGAGAAATGTTGATTATAAGTGGGCTCGG
CATTTTGAAGTTGACCTTTCAGCTTTCAGAAATATCCTGGACATTGGCAAAGAGAGGATG
ATTGCCAGATGTGAACCCCTAGTCAACACGGGGCAGATTAGCAGAGTTAGTGTCCCAATG
AATCCTGCATTTGTTGTGGTTGCTGAGCTTGATGTTCTT---ATTGGTGGCCTCATCAAT
GGTTATGGAATTGAAGGAAGCTCTCACAGTTACGGCCTATTCTCTGACACTATTGTGGCT
TATGAAATCATTTTGGCTGATGGGCAGCTAGTTAAAGCACAGCAATATACAGAAGAAGAT
------------------------------------------------------------
------------------------------------------------------------
------------------------------------------------------------
------------------------------------------------------------
------------------GGAGAGAAGGAATTTAGCTGCCCTCGAACGACG---------
------------------------------------------------------------
---------------------CCGGCGGCTTGCCGCCGGCGGCGAAACGCC---------
---------------------------------------------------TTCTACCTC
ACCACCATATCCCCACCTGATACCCACTTCTTGGAATATACACAGCTCCAT---------
------TTCCACCTCTATACCCTTCTTCATGACCGCCCTCTCTTTCTACAA---------
---------------TGTCAC---------------------------CTGTGTCCA---
------------------------------CTCCTTCCTGCACTAGGGGCAAGCCACAGC
---------------------CTCCTGTTGATTCAAACA---------------------
------------------------------------------------------------
------------------------------CCTGCTCATCCAGCAGAACTGCTCATTCAC
TCGGATGATGAAGAAGTATTAACTGGCTGTTAT---------------------------
------------------------------------------------------------
------------------------------------------------------------
------------------------------------------------------------
------------------------------------------------------------
------------------------------------------------------------
------------------------------------------------------------
------------------------------------------------------------
------------------------------------------------------------
------------------------------------------------------------
------------------------------------------------------------
------------------------------------------------------------
------------------------------------------------------------
------------------------------------------------------------
------------------------------------------------------------
------------------------------------------------------------
------
>gnl_Vitvi_Genoscope.12X_GSVIVT01010184001
ATGACTTGCTCTATAGTTATCACTTCTCGCTTATCCTTTCCCATCATGTCGGATCTTCAG
GCTCCCTTGCGTCCCAAGAGGAAAAAAATTTGGGTGGACTATTTTGTTCACTTCCGATGG
ATTATTGTCATTTTTGTTGTCCTTCCTATCTCCTTCACTTTGTACTTCCTCACATATCTT
GGAGATGTCAGATCTGAATCAAAATCTTTCAAGCAGCGTCAGGAGGAACATAATGAAAAT
GTCAAAAAAGTCATAAAACGTCTCAAAGAGAGGAACCCATCAAGGGATGGCCTTGTCTGC
ACAGCCCGGAAACCATGGATTGCTGTTGGAATGAGAAATGTTGACTATAAGCGGGCTCGG
CATTTTGAAGTTGATCTTTCAGCTTTCAGAAATATCCTGGACATTGACAAAGAGAGAATG
ATTGCCAGATGTGAACCCCTAGTCAACATGGGGCAGATTAGCAGGGTTACT---------
------------------------------------------------------------
------------------------------------------------------------
------------------------------------------------------------
------------------------------------------------------------
------------------------------------------------------------
------------------------------------------------------------
---------------------------------------------------------GTG
TGTATGACAGGGAGATATGCCTCAAAAGAAGAGGCTAAGAAGAAAGGAAATGTGATTAAC
AGTGTTGGGTGGTGGTACAAGCCCTGGTTCTATCAACATGCACAGACAGCCCTAAAGAAA
GGGGAGTTTGTGGAGTACATCCCAACCAGGGAATATTACCATAGGCACACTAGGTGTCTG
TATTGGGAGGGAAAACTTATTCTTCCATTTGCAGATCAATGGTGGTTTAGGTTTTTGTTT
GGGTGGTTGATGCCACCAAAGGTTTCTCTCCTCAAGGCTACTCAAGGTGAAGCTATCAGA
AACTATTACCATGAGATGCATGTAATTCAGGACATGCTTGTTCCGCTGTACAAAGTTGGG
GATGCTCTAGAATGGGTACATCATGAGATGGAGGTATACCCAATTTGGCTCTGCCCACAC
CGATTGTACAAGCTTCCTGTCAAAACAATGATATATCCTGAACCAGGCTTTGAGCTGCAT
CGCAGACAGGGTGACACACATTATGCCCAGATGTACACAGATGTGGGGGTGTACTATGCG
CCAGGGCCTGTCTTGAGGGGTGAGCAGTTTGATGGTGCAGAAGCAGTTCGCCGAATGGAG
AACTGGTTGATTGAAAACCATGGATTCCAGCCACAATATGCAGTGTCTGAGCTGACTGAA
AAGAACTTCTGGAGGATGTTTGATGCTGGGCTTTATGAGCACTGCAGAAAGAAGTATGGA
GCAGTGGGGACTTTTATGAGTGTTTACTACAAATGCAAGAAGGGGAAGAAGACCGAGAAG
GAAGTGCAGGAGGCGGAGCAAGCACAACTTGAGACACCTTATGCTGAGGCTGAT------
------------------------------------------------------------
------------------------------------------------------------
------------------------------------------------------------
------------------------------------------------------------
------------------------------------------------------------
------------------------------------------------------------
------------------------------------------------------------
------------------------------------------------------------
------------------------------------------------------------
------------------------------------------------------------
------------------------------------------------------------
------------------------------------------------------------
------------------------------------------------------------
------
>gnl_Vitvi_Genoscope.12X_GSVIVT01028580001
---------------------------------------------ATGTCCATGCGCTCG
GATCCTATG---------------------------------------------------
---GCTGCTGAATTAATTGTTCTG------------------------------------
------------------------------------------------------------
TTGAAAAGCCTTTGCAAACGTCTCCAAGAGAGGAACCCATCAAGGGATGGCCTTGTCTAC
ACAACCTGGAAACCATGGGTTGCAGTTGGAATGAGAAATGTTGACTATAAGCGGGCTCGG
CATTTTGAAGTTGATCTTTCAGCTTTCAGAAATATCCTGGACATTGACAAAGAGAGGATG
ATTGCCAGATGTGAACCCCTAGTCAACACGGGGCAGATTAGCAGAGTTAGTGTCCCAATG
AATCTTGCCTTTGTTGCGGTTGCTGAGCTTGATGTTCTT---ATTGGTGGCCTCATCAAT
GACTATGGAATTGAAGGAAGCTCTCACAGTTATGACCTATTCTCTGACACTGTTGAGGCT
TATGAAATCATTTTGGCTGATGGGCAGCTAGTTAAAGCACAGCAATATATAGAAGAA---
------------------------------------------------------------
------------------------------------------------------------
------------------------------------------------------------
------------------------------------------------------------
---------------------------GAACAGTCCTCTTCCAGATGGAAT---------
------------------------------------------------------------
---------------------CCCGGCAAACACTACTCTAATCAAAGTGGT---------
------------------------------------------------------------
---TCGAAGAGCCCAATCGACATCCAT---TTAGCAGTTGTTCAATTG------------
------------ATTCTTGGCCTTCTTGAGGATTCCCAAATC------------------
------------------------------------------------------------
------------------------------CTGCTTAAAGAAGCTGGGGTTAGCACTTCT
AAAGTGAAATCTGAGGTTCAGATTCTTCCAAGAGAGACTAAC------------------
---GACCCTGTTCTTATTGAAGAACCAGGTATGGGTAAGACTGCTGTTGAAAGATTAGCT
CAGAAAATTGTA------AGAGGGGGGGTTCCCAGTAATCTCGCTGTAAGACCTATGGCA
TTGGATATGGGTGCTTTGGTTGCTGGGGCAAAATATAGGGGAGAGGTACGTTCATGGCCT
------------------------------------------------------------
------------------------------------------------------------
------------------------------------------------------------
------------------------------------------------------------
------------------------------------------------------------
------------------------------------------------------------
------------------------------------------------------------
------------------------------------------------------------
------------------------------------------------------------
------------------------------------------------------------
------------------------------------------------------------
------------------------------------------------------------
------------------------------------------------------------
------------------------------------------------------------
------------------------------------------------------------
------
>gnl_Vitvi_Genoscope.12X_GSVIVT01033182001
---------------------------------------------ATGAAAGCATTGAGT
GGT---------------------------------------------------------
------------------------------------------------------------
------------------------------------------------------------
------------------------------------------------------------
---------------------------------------------TTCAAAAGG------
---------ATAAAAATTTCTGCATATTTGGGACACTTAGAAGCCCACCACGAGAGAGGC
TTCGTAGCAGTGACCGTGCTTCTTACTGAGACGCACCTTACCCAAAGGATCGTCAAGTTC
ACCGTGATGATTATGTTCTTTTGTCTGTTCCATTCACTTGTTCTTAGATGCAATTTTCCT
TCTTTCTTTCTTCTTGGGCCT---------TTCTTATTACTAGGAATCACTTATGTTCGG
GTGCTTGTAGTGCTA---------------------------AAAGATAAAACTTATGCT
TTTATCATGTATTGCTTGCCT------------CAGATTGGT---------------ATG
AAGAGACTAATTTCTCTACAACTATTGAAAAATTGCAGTTTGCTACTGTCTTTTGGTTTA
AATTATCACAATTCACAATCAATTATATTGTTAATTTCTAGGCAAGATTATCTATGCAAT
AAATGTAAGAGACTAGGGCATTTTTCTAGAGAT---------TGCCCAAATGTGACTGTA
TGC------------------------AACAACTGTGGCCTTCCTGGCCACATAGTTACT
GAGTGTAACTCAACAACCATTTGTTGG------------------AACTGTAAAGAGTCT
GGACATCTTGCAAGCCAATGTCCTAATGATCCAGTGTGCCATATGTGTGGCAAAATGCTG
GCTTGGGATTGCTCGCTAGGTCTACCTGCTCATGATGCG---------AGACTCTGCAAC
AACTGCTACAAGCCAGACCAGGTCTACCTGCTCATGTTTAACCGTGTTCCTACTTTTGAT
GATTCTTATGGAAAATTTTACCTTGTGGAGCAGATTCTGGGCGAGGTA------------
GATGCTCTAGAATGGGTATATCATGAGAGGGAGGTATACCCAATTTGGCTCTGCCCACAT
CGATTGTACAAGCTTCCTGTCGAAACAATGATATATCCTGAACCAGGCTTTGAGCTGCCT
CGCAAACAGGGTGACACGCATTATGCCCAGATGTACACAGATGTGGAGATGTACTATGCG
CCAGGGCCTGTCTTGAGG------------------------------------------
---------------------GGATATCATATACAAACTAATGTGACTGTGACGAACAAT
ACCCTAGAGATCCGCTTGTATTGGGCTGGGAAAGGGACAACATGTATCCCTAAGAGAGGA
AGATATGGTCCTCTAATATCTGCTATTTCTATACCCAGTAAGTTAAATATTCATGAGCCT
CTCATTTCAAAATTAGTACAAGCAACTCTTAGACTTGATTTGGTTTCTTTTTGTTTGAGT
CATTCT------------------------------------------------------
------------------------------------------------------------
------------TCATCTAGTTCTATTTTTGTCTTC------------------------
------------------------------------------------------------
------------------------------------------------------------
------------------------------------------TTGTATCTCTCTTCCTTG
ATCTCT------------------------------------------------------
------------------------------------------------------------
------------------------------------------------CCTTTGTTGATA
------------------------------------------------------------
---------------------------------------GTT------------------
------------------------------------------------------------
------------------------------------------------------------
------
>Frave_00831-v2.0.a2-hybrid.t2
ATG------------------------------------------TCTGATGATCTTCAA
GCACCATTGCGTCCAAAGAGGAAGTGGCACGTGGTTGACTTTTTGGTTCAATTCCGATGG
ATTGTTGTTATCTTTGTTGTTCTCCCCGTTTCCTTCACTATTTACTTTATGACATACCTT
GGGGATGTAAGATCTGAGTGGAAGTCCTACAAGCAGCGTCAGAAGGAACATGATGAAAAT
GTTAAGAAAGTAATAAAACGTCTCAAAGAAAGGAATCCAAAAAAGGATGGTCTTGTTTGC
ACAGCACGAAAGCCATATATTGCTGTTGGAATGCGGAATGTTGACTACAAGCGAGCTCGT
CATTTTGAGGTCGACTTGTCTGCTTTCAGGAATGTCCTGGAAATTGATACACAGAGAAAG
ATTGCCAGAGTTGAGCCCTTAGTCAACATGGGACAGATCACTAGGGTAACCTGCCCTTTG
AATCTTGCTCTTGCCGTGGTTGCAGAGTTTGATGATCTTACTGTTGGTGGTCTCATTAAT
GGTTATGGGATTGAAGGAAGCTCCCACATCTTTGGGCTGTTCTCTGATACTGTTGTGGCT
TACGAAATTGTTCTAGCAAATGGCCAACTTGTCAGAGCCACCCAGGACAATGAGCACTCT
GATCTTTTCTATGCTATTCCATGGTCTCAGGGAACACTGGGCCTTCTTGTTGCTGCTGAG
ATCAAGCTTATTGACATAAAGGAATACATGAGGTTGACATACAAACCGGTAAAGGGAAAT
CTGCAGGAGATTGCACAGGCATATAGTGATTCTTTTGCTCCCAGATTTGGTGGTCTGGAC
GAACCTGAAAAGGTTCCAGAGTTTGTTGAAACCATGATATATACTCCAACAGAAGCTGTG
TGCATGACAGGGATATATGCTTCAAAAGAAGAGGCCAAGAAGAAGGGGAATGTGATTAAC
GAAGTTGGGTGGTGGTTTAAACCCTGGTTCTACCAGCATGCACAGACAGCACTCAAGAAA
GGGGAATTTGTTGAGTACATCCCGACCAGGCAATATTACCACAGGCACACTAGGAGTATC
TATTGGGAGGGAAAGCTTATCCTTCCATTTGCTGATCAGTTTTGGTTTAGATTTCTCTTG
GGCTGGATGATGCCACCAAAGATTTCTCTGCTCAAGGCTACTCAAGGTGAAGCCATAAGA
AACTATTACCATGACAATCATGTCATTCAAGACATGTTAGTTCCTCTTTACAAAGTTGGG
GATGCTTTAGAATGGGTTCACCGTGAGATGGAGGTGTACCCCATATGGCTCTGTCCTCAC
AGACTGTACAAGAGTCCTGTTAAGACAATGATCTACGCTGAACCAGGCTTTGAGCACCAG
CGCAGACAGGGAGACACACCCTACTCTCAGATGTACACAGATGTTGGTGTGTACTATGCA
CCAGGACCAGTGCTGAGGCGCGAGGTTTTTGATGGCGCAGAAGCAGTTCGCAGGATGGAG
AGTTGGTTGATAGAAAACCATGGGTTCCAGCCACAGTATGCTGTGTCTGAGCTGGATGAG
AAAAAATTCTGGACTATGTTTGATGCTGGGCATTATGACCACTGCAGGAGGAAGTATGGT
GCCGTAGGAACATTCATGAGTGTGTACTATAAGTCCAAGAAGGGAAGGAAGACCGAGAAG
GAGGTGCAGGAAGCTGAGCAAGCCATCCTTGAGGAGCCCATTGCCGAGGTTGACGAGCCA
------------------------------------------------------------
------------------------------------------------------------
------------------------------------------------------------
------------------------------------------------------------
------------------------------------------------------------
------------------------------------------------------------
------------------------------------------------------------
------------------------------------------------------------
------------------------------------------------------------
------------------------------------------------------------
---------------------------------------GTGGAC---------------
------------------------------------------------------------
------------------------------------------------------------
------
>Maldo_GDDH_13G1007700
ATG---AAAAATCGGTTCCTCTACAGCCGCGGTTCTGCTTTCAAGATGTCGGATCTTGGA
ACCCCACTGCGTCCAAAGAGGAAGACGGCCTTGGTGGACTTTCTTGTTCAATTCCGATGG
ATTGTTGTTATCTTTGTTGTTCTCCCCATCTCCTTCACTTTGTACTTTCTCACGTACCTC
GGGGATGTAAGATCTGAGATGAAATCCTACAAGAGGCGTCAAAAGGAACATGATGAAAAT
GTTCAGAAGGTTGTAAAACGACTCAAAGACAGGAACCCATCAAAGGATGGGCTTGTTTGC
ACAGCACGAAAACCGTGGATAGCTGTTGGAATGAGGAATGTTGACTACAAGAGGGCTCGT
CACTTTGAGGTTGATTTGTCTGCATTCAGAAATGTCCTTGAAATTGATCGAGAGAGAATG
ATTGCGAAAGTTGAGCCCTTAGTCAACATGGGGCAGATAACCAGGGTAACGGTTCCATTG
AATCTTGCCCTTGCCGTGGTTGCTGAGTTTGATGATCTTACTGTTGGTGGTCTCATTAAT
GGCTATGGAATTGAAGGAAGCTCTCACATCTATGGACTGTTCTCTGATACTGTTGTGGCC
TATGAGATTGTTCTTGCAGATGGCCGAGTTGTCAGAGCCACCAGGGATAATGAGTACTCT
GATCTTTTCTATGCTATTCCATGGTCTCAGGGAACATTGGGGCTTCTTGTATCTGCTGAG
ATCAAGCTCATACCTATCAAGGAATACATGAGGCTGACATACAAACCTGTGGTAGGAAAT
CTGAAAGAGATTGCTCAGGCATACAGCGATTCTTTTGCCCCGAGAGATGGAGATCAGGAC
AACCCCGAAAAGGTTCCAGACTTTGTTGAAACCATGATTTATACTCCAACAGAAGCTGTG
TGCATGACGGGAAGATATGCTTCAAAAGAAGAAGCGAAGAAGAAGGGCAATGTTATTAAC
GAAGTTGGGTGGTGGTTTAAACCCTGGTTCTACCAGCATGCCGAGAAAGCACTAAAGAAA
GGGGAGTTTGTAGAATACATCCCGACAAGGGACTATTACCACAGGCACACCCGGAGTATT
TATTGGGAGGGAAAGCTTATCCTTCCATTTGCTGATCAGTGGTGGTTCAGATTTTTGTTG
GGCTGGATGATGCCACCCAAGATTTCCCTACTCAAGGCTACTCAAGGTGAAGCCATTAGA
AACTATTACCACGACAATCACGTCATTCAAGACATGCTCGTTCCTCTTTTCAAGGTCGGG
GATGCATTGGAATGGGTTCACCATGAGATGGAGGTGTACCCCATCTGGCTCTGCCCTCAC
AGAATGTACAAGAATCCCATCAAGACAATGATATACACCGAACCAGGCTTTGAGCAACAC
CGTAGACAGGGAGACACGCAATACTCTCAGATGTACACAGATGTTGGTGTCTACTATGCA
CCGGGCCCGGTATTGAGGGGTGAGGTTTTTGATGGTTCAGAAGCAGTTCGCCGGATGGAG
AATTGGCTGATTGAGAACCACGGGTTCCAGCCTCAGTATGCTGTGTCTGAGCTGAACGAG
AAGAACTTCTGGAGGATGTTTGATGCGGGGCATTACGAGAACTGCAGGAGGAAGTATGGT
GCTGTGGGAACTTTCATGAGTGTGTACTACAAGTCCAAGAAGGGAAGGAAGACCGAGAAA
GAGGTGCAGGAAGCGGAGCAAGCCATCCTCGAGACTCCTATTGCCGAGGTTGATGAGTCA
------------------------------------------------------------
------------------------------------------------------------
------------------------------------------------------------
------------------------------------------------------------
------------------------------------------------------------
------------------------------------------------------------
------------------------------------------------------------
------------------------------------------------------------
------------------------------------------------------------
------------------------------------------------------------
---------------------------------------GTGGACTAC------------
------------------------------------------------------------
------------------------------------------------------------
------
>Maldo_GDDH_16G1000400
---------------------------------------------ATGTCGGATCTTCAA
ACCCCACTGCGTCCAAGGAGGAAGACGGCTGTGGTGGACTTTCTTGTTCAATTCCGATGG
ATTGTTGTTATCTTTGTTGTGCTCCCCATCTCCTTCACTATGTACTTTCTCACATACCTC
GGGGATATAAGATCTGAGATGAAGTCCTACAAGAGGCGTCAAAAGGAACATGATGAAAAT
GTTCAGAAGGTCGTAAAACGGCTCAAAGACAGGAACCCATCAAAGGATGGGCTTGTTTGC
ACAGCACGAAAACCATGGATAGCTGTTGGAATGAGGAATGTTGACTACAAGCGGGCTCGT
CATTTTGAGGTTGATTTGTCTGCATTCCGAAATGTCCTTGAAATTGATCAAGAGAGAATG
ATTGCAAAAGTTGAGCCCTTAGTCAACATGGGGCAGATAACCAGGGTAACTGTTCCATTG
AATCTCGCCCTTGCCGTGGTTGCTGAGTTTGATGATCTTACCGTTGGTGGTCTCATTAAT
GGCTATGGAATTGAAGGAAGCTCTCACATCTATGGACTTTTCTCTGATACAGTTGTGGCC
TATGAGATTGTTCTTGCAGATGGCCGAGTTGTCAGAGCCACCAGGGATAATGAGTACTCT
GATCTTTTCTATGCTATTCCATGGTCTCAGGGAACATTGGGGCTTCTTGTCTCTGCTGAG
ATCAAGCTGATACCCATCAAGGAATACATGAGGCTGACATACAAACCTGTGGTGGGAAAT
CTGAAAGAGATTGCACAGGCATACAGTGATTCTTTTGCTCCGAGAGATGGAGATCAGGAC
AACCCCGAAAAGGTTCCAGACTTTGTTGAAACCATGATTTATACTCCAACGGAAGCTGTG
TGCATGACGGGTAGATATGCTTCAAAAGAAGAAGCAAAGAAGAAGGGGAATGTGATTAAC
GAAGTTGGGTGGTGGTTTAAACCCTGGTTCTATCAGCATGCCGAGAAAGCACTAAAGAAA
GGGGAGTTTGTAGAATACATCCCGACAAGGGACTACTACCACAGGCACACTCGGAGTATT
TATTGGGAGGGAAAGCTTATCCTTCCATTTGCTGATCAGTGGTGGTTCAGATTTTTGTTG
GGCTGGATGATGCCACCCAAGATTTCTCTGCTCAAGGCTACTCAAGGTGAAGCCATTAGA
AACTACTACCACGACAATCACGTCATTCAAGACATGCTTGTTCCTCTTTACAAGGTTGGG
GATGCTTTAGAATGGGTTCACCATGAGATGGAGGTGTACCCCATCTGGCTCTGCCCTCAC
AGAATGTACAAGAATCCCATCAAGACAATGATATACACCGAACCAGGCTTTGAGCAACAC
CGCAGGCAGGGAGACACGCATTACTCTCAGATGTACACAGATGTTGGTGTCTACTATGCA
CCGGGCCCCGTCCTGAGGGGTGAGGTTTTTGATGGTGCAGAAGCAGTTCGACGGATGGAG
AATTGGCTGATTGAGAATCATGGTTTCCAGCCTCAGTATGCTGTGTCCGAGCTGAACGAG
AAGAACTTCTGGAGGATGTTTGATGCAGGGCATTACGAGAACTGCAGGAGGAAGTATGGT
GCTGTGGGAACATTCATGAGTGTGTACTACAAGTCCAAGAAGGGAAGGAAGACCGAGAAG
GAGGTGCAGGAAGCCGAGCAAGCCATCCTTGAGACTCCTATCGCCGAGGTTGATGAGCCA
------------------------------------------------------------
------------------------------------------------------------
------------------------------------------------------------
------------------------------------------------------------
------------------------------------------------------------
------------------------------------------------------------
------------------------------------------------------------
------------------------------------------------------------
------------------------------------------------------------
------------------------------------------------------------
---------------------------------------GTGGACTAC------------
------------------------------------------------------------
------------------------------------------------------------
------
>Maldo_Gala_13g000650
---------------------------------------------ATGTCGGATCTTGGA
ACCCCACTGCGTCCAAAGAGGAAGACGGCCTTGGTGGACTTTCTTGTTCAATTCCGATGG
ATTGTTGTTATCTTTGTTGTTCTCCCCATCTCCTTCACTTTGTACTTTCTCACGTACCTC
GGGGATGTAAGATCTGAGATGAAATCCTACAAGAGGCGTCAAAAGGAACATGATGAAAAT
GTTCAGAAGGTTGTAAAACGACTCAAAGACAGGAACCCATCAAAGGATGGGCTTGTTTGC
ACAGCACGAAAACCGTGGATAGCTGTTGGAATGAGGAATGTTGACTACAAGAGGGCTCGT
CACTTTGAGGTTGATTTGTCTGCATTCAGAAATGTCCTTGAAATTGATCGAGAGAGAATG
ATTGCGAAAGTTGAGCCCTTAGTCAACATGGGGCAGATAACCAGGGTAACGGTTCCATTG
AATCTTGCCCTTGCCGTGGTTGCTGAGTTTGATGATCTTACTGTTGGTGGTCTCATTAAT
GGCTATGGAATTGAAGGAAGCTCTCACATCTATGGACTGTTCTCTGATACTGTTGTGGCC
TATGAGATTGTTCTTGCAGATGGCCGAGTTGTCAGAGCCACCAGGGATAATGAGTACTCT
GATCTTTTCTATGCTATTCCATGGTCTCAGGGAACATTGGGGCTTCTTGTATCTGCTGAG
ATCAAGCTCATACCTATCAAGGAATACATGAGGCTGACATACAAACCTGTGGTAGGAAAT
CTGAAAGAGATTGCTCAGGCATACAGCGATTCTTTTGCCCCGAGAGATGGAGATCAGGAC
AACCCCGAAAAGGTTCCAGACTTTGTTGAAACCATGATTTATACTCCAACAGAAGCTGTG
TGCATGACGGGAAGATATGCTTCAAAAGAAGAAGCGAAGAAGAAGGGCAATGTTATTAAC
GAAGTTGGGTGGTGGTTTAAACCCTGGTTCTACCAGCATGCCGATAAAGCACTAAAGAAA
GGGGAGTTTGTAGAATACATCCCGACAAGGGACTACTACCACAGGCACACCCGGAGTATT
TATTGGGAGGGAAAGCTTATCCTTCCATTTGCTGATCAGTGGTGGTTCAGATTTTTGTTG
GGCTGGATGATGCCACCCAAGATTTCCCTGCTCAAGGCTACTCAAGGTGAAGCCATTAGA
AACTATTACCACGACAATCACGTCATTCAAGACATGCTCGTTCCTCTTTTCAAGGTCGGG
GATGCATTGGAATGGGTTCACCATGAGATGGAGGTGTACCCCATCTGGCTCTGCCCTCAC
AGAATGTACAAGAATCCCATCAAGACAATGATATACACCGAACCAGGCTTTGAGCAACAC
CGTAGACAGGGAGACACGCAATACTCTCAGATGTACACAGATGTTGGTGTCTACTATGCA
CCGGGCCCGGTATTGAGGGGTGAGGTTTTTGATGGTTCAGAAGCAGTTCGCCGGATGGAG
AATTGGCTGATTGAGAACCACGGGTTCCAGCCTCAGTATGCTGTGTCTGAGCTGAACGAG
AAGAACTTCTGGAGGATGTTTGATGCGGGGCATTACGAGAACTGCAGGAGGAAGTATGGT
GCTGTGGGAACTTTCATGAGTGTGTACTACAAGTCCAAGAAGGGAAGGAAGACCGAGAAA
GAGGTGCAGGAAGCGGAGCAAGCCATCCTCGAGACTCCTATTGCCGAGGTTGATGAGCCA
------------------------------------------------------------
------------------------------------------------------------
------------------------------------------------------------
------------------------------------------------------------
------------------------------------------------------------
------------------------------------------------------------
------------------------------------------------------------
------------------------------------------------------------
------------------------------------------------------------
------------------------------------------------------------
---------------------------------------GTGGACTAC------------
------------------------------------------------------------
------------------------------------------------------------
------
>Maldo_Gala_16g000560
---------------------------------------------ATGTCGGATCTTCAA
ACCCCACTGCGTCCAAGGAGGAAGACGGCTGTGGTGGACTTTCTTGTTCAATTCCGATGG
ATTGTTGTTATCTTTGTTGTGCTCCCCATCTCCTTCACTATGTACTTTCTCACATACCTC
GGGGATATAAGATCTGAGATGAAGTCCTACAAGAGGCGTCAAAAGGAACATGATGAAAAT
GTTCAGAAGGTCGTAAAACGGCTCAAAGACAGGAACCCATCAAAGGATGGGCTTGTTTGC
ACAGCACGAAAACCATGGATAGCTGTTGGAATGAGGAATGTTGACTACAAGCGGGCTCGT
CATTTTGAGGTTGATTTGTCTGCATTCCGAAATGTCCTTGAAATTGATCAAGAGAGAATG
ATTGCAAAAGTTGAGCCCTTAGTCAACATGGGGCAGATAACCAGGGTAACTGTTCCATTG
AATCTCGCCCTTGCCGTGGTTGCTGAGTTTGATGATCTTACCGTTGGTGGTCTCATTAAT
GGCTATGGAATTGAAGGAAGCTCTCACATCTATGGACTTTTCTCTGATACAGTTGTGGCC
TATGAGATTGTTCTTGCAGATGGCCGAGTTGTCAGAGCCACCAGGGATAATGAGTACTCT
GATCTTTTCTATGCTATTCCATGGTCTCAGGGAACATTGGGGCTTCTTGTCTCTGCTGAG
ATCAAGCTGATACCCATCAAGGAATACATGAGGCTGACATACAAACCTGTGGTGGGAAAT
CTGAAAGAGATTGCACAGGCATACAGTGATTCTTTTGCTCCGAGAGATGGAGATCAGGAC
AACCCCGAAAAGGTTCCAGACTTTGTTGAAACCATGATTTATACTCCAACGGAAGCTGTG
TGCATGACGGGTAGATATGCTTCAAAAGAAGAAGCAAAGAAGAAGGGGAATGTGATTAAC
GAAGTTGGGTGGTGGTTTAAACCCTGGTTCTATCAGCATGCCGAGAAAGCACTAAAGAAA
GGGGAGTTTGTAGAATACATCCCGACAAGGGACTACTACCACAGGCACACTCGGAGTATT
TATTGGGAGGGAAAGCTTATCCTTCCATTTGCTGATCAGTGGTGGTTCAGATTTTTGTTG
GGCTGGATGATGCCACCCAAGATTTCTCTGCTCAAGGCTACTCAAGGTGAAGCCATTAGA
AACTACTACCACGACAATCACGTCATTCAAGACATGCTTGTTCCTCTTTACAAGGTTGGG
GATGCTTTAGAATGGGTTCACCATGAGATGGAGGTGTACCCCATCTGGCTCTGCCCTCAC
AGAATGTACAAGAATCCCATCAAGACAATGATATACACCGAACCAGGCTTTGAGCAACAC
CGCAGGCAGGGAGACACGCATTACTCTCAGATGTACACAGATGTTGGTGTCTACTATGCA
CCGGGCCCCGTCCTGAGGGGTGAGGTTTTTGATGGTGCAGAAGCAGTTCGACGGATGGAG
AATTGGCTGATTGAGAATCATGGTTTCCAGCCTCAGTATGCTGTGTCCGAGCTGAACGAG
AAGAACTTCTGGAGGATGTTTGATGCAGGGCATTACGAGAACTGCAGGAGGAAGTATGGT
GCTGTGGGAACATTCATGAGTGTGTACTACAAGTCCAAGAAGGGAAGGAAGACCGAGAAG
GAGGTGCAGGAAGCCGAGCAAGCCATCCTTGAGACTCCTATCGCCGAGGTTGATGAGCCA
------------------------------------------------------------
------------------------------------------------------------
------------------------------------------------------------
------------------------------------------------------------
------------------------------------------------------------
------------------------------------------------------------
------------------------------------------------------------
------------------------------------------------------------
------------------------------------------------------------
------------------------------------------------------------
---------------------------------------GTGGACTAC------------
------------------------------------------------------------
------------------------------------------------------------
------
>Maldo_HF08043-RA
---------------------------------------------ATGTCGGATCTTCAA
ACCCCACTGCGTCCAAGGAGGAAGACGGCTGTGGTGGACTTTCTTGTTCAATTCCGATGG
ATTGTTGTTATCTTTGTTGTGCTCCCCATCTCCTTCACTATGTACTTTCTCACATACCTC
GGGGATATAAGATCTGAGATGAAGTCCTACAAGAGGCGTCAAAAGGAACATGATGAAAAT
GTTCAGAAGGTCGTAAAACGGCTCAAAGACAGGAACCCATCAAAGGATGGGCTTGTTTGC
ACAGCACGAAAACCATGGATAGCTGTTGGAATGAGGAATGTTGACTACAAGCGGGCTCGT
CATTTTGAGGTTGATTTGTCTGCATTCCGAAATGTCCTTGAAATTGATCAAGAGAGAATG
ATTGCAAAAGTTGAGCCCTTAGTCAACATGGGGCAGATAACCAGGGTAACTGTTCCATTG
AATCTCGCCCTTGCCGTGGTTGCTGAGTTTGATGATCTTACCGTTGGTGGTCTCATTAAT
GGCTATGGAATTGAAGGAAGCTCTCACATCTATGGACTTTTCTCTGATACAGTTGTGGCC
TATGAGATTGTTCTTGCAGATGGCCGAGTTGTCAGAGCCACCAGGGATAATGAGTACTCT
GATCTTTTCTATGCTATTCCATGGTCTCAGGGAACATTGGGGCTTCTTGTCTCTGCTGAG
ATCAAGCTGATACCCATCAAGGAATACATGAGGCTGACATACAAACCTGTGGTGGGAAAT
CTGAAAGAGATTGCACAGGCATACAGTGATTCTTTTGCTCCGAGAGATGGAGATCAGGAC
AACCCCGAAAAGGTTCCAGACTTTGTTGAAACCATGATTTATACTCCAACGGAAGCTGTG
TGCATGACGGGTAGATATGCTTCAAAAGAAGAAGCAAAGAAGAAGGGGAATGTGATTAAC
GAAGTTGGGTGGTGGTTTAAACCCTGGTTCTATCAGCATGCCGAGAAAGCACTAAAGAAA
GGGGAGTTTGTAGAATACATCCCGACAAGGGACTACTACCACAGGCACACTCGGAGTATT
TATTGGGAGGGAAAGCTTATCCTTCCATTTGCTGATCAGTGGTGGTTCAGATTTTTGTTG
GGCTGGATGATGCCACCCAAGATTTCTCTGCTCAAGGCTACTCAAGGTGAAGCCATTAGA
AACTACTACCACGACAATCACGTCATTCAAGACATGCTTGTTCCTCTTTACAAGGTTGGG
GATGCTTTAGAATGGGTTCACCATGAGATGGAGGTGTACCCCATCTGGCTCTGCCCTCAC
AGAATGTACAAGAATCCCATCAAGACAATGATATACACCGAACCAGGCTTTGAGCAACAC
CGCAGGCAGGGAGACACGCATTACTCTCAGATGTACACAGATGTTGGTGTCTACTATGCA
CCGGGCCCCGTCCTGAGGGGTGAGGTTTTTGATGGTGCAGAAGCAGTTCGACGGATGGAG
AATTGGCTGATTGAGAATCATGGTTTCCAGCCTCAGTATGCTGTGTCCGAGCTGAACGAG
AAGAACTTCTGGAGGATGTTTGATGCAGGGCATTACGAGAACTGCAGGAGGAAGTATGGT
GCTGTGGGAACATTCATGAGTGTGTACTACAAGTCCAAGAAGGGAAGGAAGACCGAGAAG
GAGGTGCAGGAAGCCGAGCAAGCCATCCTTGAGACTCCTATCGCCGAG------------
GGATCTGTTCTGGCATTTACAGATGATGGGGTTCTACCTGTTAGTCTAGTTTTTGATGCA
TTAAGGGAGCTCGGGACCGAAAAGTGTGAACCTCAAATTGTCACTCTGTCTTCTTCAAAT
CAGCTGCCGGTGGGGTCTTCCTCTGTGGACATTGTGTTTACTCTTTGTAGATCGATTGAA
TTTCCAAATGAGCAGTTGTTAGGGGAAGTCTCAAGAGTCTTGAAGCCTGGTGGAACAGTC
CTAATTTACAAGATATCCGATGCTTCGACAGGGGAAACAGATAAGACCACCTCCGTTCTT
GAGCGCAAGTTACTATTGTCTGGTTTTCTAGAAGCAAAAGCTCTTCAAGTGAAATCAAGT
TTACCATCTGAGCTATCTTTTGGGGTCAAGGCTAAAAGGCCGTCTTGGAAGATTGGTTCA
TCCTTTGCCTTAAAAAAGACCACAAAAAATTTACCAAAAATTCAGATCAATGATGAGTCA
GATCTCATTGACGAGGATAGTTTACTAACAGAAGAGGACTTGAAGAAACCCCAGCTGCTT
TCTAGTGATTGCGAAGTTGGAAGCACAAGGAAAGCTTGTAAAAACTGCACTTGTGGGAGA
GCTGAAGAAGAGCAGAAAGTAGAGAAGTTAGGCTCCACAGTAGATTTGAGCAATTTCAAG
TCGCAATGTGGCAGTTGTGGACTAGGGGATGCTTTTCGATGCGCTACATGTCCTTTTAAA
GGTCTTCCTCCATTCAAACCCGGCGAGAAGGTATCACTGTCAGCGAACTTCCTTACAGCA
GACATC
>Maldo_HF41942-RA
---------------------------------------------ATGTCGGATCTTGGA
ACCCCACTGCGTCCAAAGAGGAAGACGGCCTTGGTGGACTTTCTTGTTCAATTCCGATGG
ATTGTTGTTATCTTTGTTGTTCTCCCCATCTCCTTCACTTTGTACTTTCTCACGTACCTC
GGGGATGTAAGATCTGAGATGAAATCCTACAAGAGGCGTCAAAAGGAACATGATGAAAAT
GTTCAGAAGGTTGTAAAACGACTCAAAGACAGGAACCCATCAAAGGATGGGCTTGTTTGC
ACAGCACGAAAACCGTGGATAGCTGTTGGAATGAGGAATGTTGACTACAAGAGGGCTCGT
CACTTTGAGGTTGATTTGTCTGCATTCAGAAATGTCCTTGAAATTGATCGAGAGAGAATG
ATTGCGAAAGTTGAGCCCTTAGTCAACATGGGGCAGATAACCAGGGTAACGGTTCCATTG
AATCTTGCCCTTGCCGTGGTTGCTGAGTTTGATGATCTTACTGTTGGTGGTCTCATTAAT
GGCTATGGAATTGAAGGAAGCTCTCACATCTATGGACTGTTCTCTGATACTGTTGTGGCC
TATGAGATTGTTCTTGCAGATGGCCGAGTTGTCAGAGCCACCAGGGATAATGAGTACTCT
GATCTTTTCTATGCTATTCCATGGTCTCAGGGAACATTGGGGCTTCTTGTATCTGCTGAG
ATCAAGCTCATACCTATCAAGGAATACATGAGGCTGACATACAAACCTGTGGTAGGAAAT
CTGAAAGAGATTGCTCAGGCATACAGCGATTCTTTTGCCCCGAGAGATGGAGATCAGGAC
AACCCCGAAAAGGTTCCAGACTTTGTTGAAACCATGATTTATACTCCAACAGAAGCTGTG
TGCATGACGGGAAGATATGCTTCAAAAGAAGAAGCGAAGAAGAAGGGCAATGTTATTAAC
GAAGTTGGGTGGTGGTTTAAACCCTGGTTCTACCAGCATGCCGAGAAAGCACTAAAGAAA
GGGGAGTTTGTAGAATACATCCCGACAAGGGACTATTACCACAGGCACACCCGGAGTATT
TATTGGGAGGGAAAGCTTATCCTTCCATTTGCTGATCAGTGGTGGTTCAGATTTTTGTTG
GGCTGGATGATGCCACCCAAGATTTCCCTACTCAAGGCTACTCAAGGTGAAGCCATTAGA
AACTATTACCACGACAATCACGTCATTCAAGACATGCTCGTTCCTCTTTTCAAGGTCGGG
GATGCATTGGAATGGGTTCACCATGAGATGGAGGTGTACCCCATCTGGCTCTGCCCTCAC
AGAATGTACAAGAATCCCATCAAGACAATGATATACACCGAACCAGGCTTTGAGCAACAC
CGTAGACAGGGAGACACGCAATACTCTCAGATGTACACAGATGTTGGTGTCTACTATGCA
CCGGGCCCGGTATTGAGGGGTGAGGTTTTTGATGGTTCAGAAGCAGTTCGCCGGATGGAG
AATTGGCTGATTGAGAACCACGGGTTCCAGCCTCAGTATGCTGTGTCTGAGCTGAACGAG
AAGAACTTCTGGAGGATGTTTGATGCGGGGCATTACGAGAACTGCAGGAGGAAGTATGGT
GCTGTGGGAACTTTCATGAGTGTGTACTACAAGTCCAAGAAGGGAAGGAAGACCGAGAAA
GAGGTGCAGGAAGCGGAGCAAGCCATCCTCGAGACTCCTATTGCCGAG------------
GGATCTGTGCTGGCATTTACGGATGATGGAGTTCTACCGGTTGGTCTAGTTTTTGATGCA
TTAAGGGAGCTCGGGACCGAAAAGTGTGAACCTCAAATTGTCACTCTGTCTTCTTCAAAT
GAGCTGCCGGTGGGGCCTTCCACTGTCGATATTGTGTTTACTCTTTGTAGATCGATTGAA
TTTCCAAATGAGCAGTTGCTAGGGGAAATCTCAAGAGTCTTGAAGCCTGGTGGAACAGTT
CTAATTTACAAGATATCTGATGCTTCTACAGGGGAAACAGATAAGACCACCTCCGTTATT
GAGCGCAAGTTACTATTGTCTGGTTTTCTAGAAGCAAAAGCTTTTCAAGTTAAATCAAGT
TTACCATCTGAGTTATCTTTTGGGGTCAAGGCTAAAAAGCCTTCTTGGAAGATTGGTTCA
TCTTTTGCCTTAAAAAAGACCACAAAAACTTTACCAAAAATTCAGATCAATGATGATTCA
GATCTCATTGATGAAGATAGTTTACTAACAGAAGAGGACTTAAAGAAACCCCAGCTGCTA
TCGAGTGATTGCGAAGTTGGAAGCACAAGGAAAGCTTGTAAAAACTGCACATGTGGGAGA
GCCGAAGAAGAGCAGAAAGTAGAGAAGTTAGGCTCCACTGTAGATTTGAGCAATTTCAAG
TCGCAATGTGGCAGT------------------------------GTATGTCCTCTAGTT
TCTCATCCAGCTTTT---------------------------------------------
------
>Malsi_13g000600
------------------------ATGGATGGTTCTGCTTTCAAGATGTCGGATCTTGGA
ACCCCACTGCGTCCAAAGAGGAAGACGGCCTTGGTGGACTTTCTTGTTCAATTCCGATGG
ATTGTTGTTATCTTTGTTGTTCTCCCCATCTCCTTCACTTTGTACTTTCTCACGTACCTC
GGGGATGTAAGATCTGAGATGAAATCCTACAAGAGGCGTCAAAAGGAACATGATGAAAAT
GTTCAGAAGGTTGTAAAACGACTCAAAGACAGGAACCCATCAAAGGATGGGCTTGTTTGC
ACAGCACGAAAACCGTGGATAGCTGTTGGAATGAGGAATGTTGACTACAAGAGGGCTCGT
CACTTTGAGGTTGATTTGTCTGCATTCAGAAATGTCCTTGAAATTGATCGAGAGAGAATG
ATTGCGAAAGTTGAGCCCTTAGTCAACATGGGGCAGATAACCAGGGTAACGGTTCCATTG
AATCTTGCCCTTGCCGTGGTTGCTGAGTTTGATGATCTTACTGTTGGTGGTCTCATTAAT
GGCTATGGAATTGAAGGAAGCTCTCACATCTATGGACTGTTCTCTGATACTGTTGTGGCC
TATGAGATTGTTCTTGCAGATGGCCGAGTTGTCAGAGCCACCAGGGATAATGAGTACTCT
GATCTTTTCTATGCTATTCCATGGTCTCAGGGAACATTGGGGCTTCTTGTATCTGCTGAG
ATCAAGCTCATACCTATCAAGGAATACATGAGGCTGACATACAAACCTGTGGTAGGAAAT
CTGAAAGAGATTGCTCAGGCATACAGCGATTCTTTTGCCCCGAGAGATGGAGATCAGGAC
AACCCCGAAAAGGTTCCAGACTTTGTTGAAACCATGATTTATACTCCAACAGAAGCTGTG
TGCATGACGGGAAGATATGCTTCAAAAGAAGAAGCGAAGAAGAAGGGCAATGTTATTAAC
GAAGTTGGGTGGTGGTTTAAACCCTGGTTCTACCAGCATGCCGAGAAAGCACTAAAGAAA
GGGGAGTTTGTAGAATACATCCCGACAAGGGACTATTACCACAGGCACACCCGGAGTATT
TATTGGGAGGGAAAGCTTATCCTTCCATTTGCTGATCAGTGGTGGTTCAGATTTTTGTTG
GGCTGGATGATGCCACCCAAGATTTCCCTACTCAAGGCTACTCAAGGTGAAGCCATTAGA
AACTATTACCACGACAATCACGTCATTCAAGACATGCTCGTTCCTCTTTTCAAGGTCGGG
GATGCATTGGAATGGGTTCACCATGAGATGGAGGTGTACCCCATCTGGCTCTGCCCTCAC
AGAATGTACAAGAATCCCATCAAGACAATGATATACACCGAACCAGGCTTTGAGCAACAC
CGTAGACAGGGAGACACGCAATACTCTCAGATGTACACAGATGTTGGTGTCTACTATGCA
CCGGGCCCGGTATTGAGGGGTGAGGTTTTTGATGGTTCAGAAGCAGTTCGCCGGATGGAG
AATTGGCTGATTGAGAACCACGGGTTCCAGCCTCAGTATGCTGTGTCTGAGCTGAACGAG
AAGAACTTCTGGAGGATGTTTGATGCGGGGCATTACGAGAACTGCAGGAGGAAGTATGGT
GCTGTGGGAACTTTCATGAGTGTGTACTACAAGTCCAAGAAGGGAAGGAAGACCGAGAAA
GAGGTGCAGGAAGCGGAGCAAGCCATCCTCGAGACTCCTATTGCCGAGGTTGATGAGTCA
------------------------------------------------------------
------------------------------------------------------------
------------------------------------------------------------
------------------------------------------------------------
------------------------------------------------------------
------------------------------------------------------------
------------------------------------------------------------
------------------------------------------------------------
------------------------------------------------------------
------------------------------------------------------------
---------------------------------------GTGGACTAC------------
------------------------------------------------------------
------------------------------------------------------------
------
>Malsi_16g000700
------------------------ATGAGGGCCTCCACTTCCAAGATGTCGGATCTTCAA
ACCCCACTGCGTCCAAAGAGGAAGACGGCCGTGGTGGACTTTCTTGTTCAATTCCGATGG
ATTGTTGTTATCTTTGTTGTGCTCCCCATCTCCTTCACTATGTACTTTCTCACATACCTC
GGGGATATAAGATCTGAGATGAAGTCCTACAAGAGGCGTCAAAAGGAACATGATGAAAAT
GTTCAGAAGGTCGTAAAACGGCTCAAAGACAGGAACCCATCAAAGGATGGGCTTGTTTGC
ACAGCACGAAAACCATGGATAGCTGTTGGAATGAGGAATGTTGACTACAAGCGGGCTCGT
CATTTTGAGGTTGATTTGTCTGCATTCCGAAATGTCCTTGAAATTGATCAAGAGAGAATG
ATTGCAAAAGTTGAGCCCTTAGTCAACATGGGGCAGATAACCAGGGTAACTGTTCCATTG
AATCTCGCCCTTGCTGTGGTTGCTGAGTTTGATGATCTTACCGTTGGTGGTCTCATTAAT
GGCTATGGAATTGAAGGAAGCTCTCACATCTATGGACTTTTCTCTGATACAGTTGTGGCC
TATGAGATTGTTCTTGCAGATGGCCGAGTTGTCAGAGCCACCAGGGATAATGAGTACTCT
GATCTTTTCTATGCTATTCCGTGGTCTCAGGGAACATTGGGGCTTCTTGTCTCTGCTGAG
ATCAAGCTGATACCCATCAAGGAATACATGAGGCTGACATACAAACCTGTGGTGGGAAAT
CTGAAAGAGATTGCACAGGCATACAGTGATTCTTTTGCTCCGAGAGATGGAGATCAGGAC
AACCCCGAAAAGGTTCCAGACTTTGTTGAAACCATGATTTATACTCCAACGGAAGCTGTG
TGCATGACGGGTAGATATGCTTCAAAAGAAGAAGCAAAGAAGAAGGGGAATGTGATTAAC
GAAGTTGGGTGGTGGTTTAAACCCTGGTTCTATCAGCATGCCGAGAAAGCACTAAAGAAA
GGGGAGTTTGTAGAATACATCCCGACAAGGGACTACTACCACAGGCACACTCGGAGTATT
TATTGGGAGGGAAAGCTTATCCTTCCATTTGCTGATCAGTGGTGGTTCAGATTTTTGTTG
GGCTGGATGATGCCACCCAAGATTTCTCTGCTCAAGGCTACTCAAGGTGAAGCCATTAGA
AACTACTACCACGACAATCACGTCATTCAAGACATGCTTGTTCCTCTTTACAAGGTTGGG
GATGCTTTAGAATGGGTTCACCATGAGATGGAGGTGTACCCCATCTGGCTCTGCCCTCAC
AGAATGTACAAGAATCCCATCAAGACAATGATATACACCGAACCAGGCTTTGAGCAACAC
CACAGGCAGGGAGACACGCATTACTCTCAGATGTACACAGATGTTGGTGTCTACTATGCA
CCAGGCCCCGTCCTGAGGGGTGAGGCTTTTGATGGTGCAGAAGCAGTTCGACGGATGGAG
AATTGGCTGATTGAGAATCATGGTTTCCAGCCTCAGTATGCTGTGTCCGAGCTGAACGAG
AAGAACTTCTGGAGGATGTTTGATGCAGGGCATTACGAGAACTGCAGGAGGAAGTATGGT
GCTGTGGGAACATTCATGAGTGTGTACTACAAGTCCAAGAAGGGAAGGAAGACCGAGAAG
GAGGTGCAGGAAGCCGAGCAAGCCATCCTTGAGACTCCTATCGCCGAGGTTGATGAGCCA
------------------------------------------------------------
------------------------------------------------------------
------------------------------------------------------------
------------------------------------------------------------
------------------------------------------------------------
------------------------------------------------------------
------------------------------------------------------------
------------------------------------------------------------
------------------------------------------------------------
------------------------------------------------------------
---------------------------------------GTGGACTAC------------
------------------------------------------------------------
------------------------------------------------------------
------
>Malsy_13g000500
---------------------------------------------ATGTCGGATCTTGGA
ACCCCACTGCGTCCAAAGAGGAAGACGGCCTTGGTGGACTTTCTTGTTCAATTCCGATGG
ATTGTTGTTATCTTTGTTGTTCTCCCCATCTCCTTCACTTTGTACTTTCTCACGTACCTC
GGGGATGTAAGATCTGAGATGAAATCCTACAAGAGGCGTCAAAAGGAACATGATGAAAAT
GTTCAGAAGGTTGTAAAACGACTCAAAGACAGGAACCCATCAAAGGATGGGCTTGTTTGC
ACAGCACGAAAACCGTGGATAGCTGTTGGAATGAGGAATGTTGACTACAAGAGGGCTCGT
CACTTTGAGGTTGATTTGTCTGCATTCAGAAATGTCCTTGAAATTGATCGAGAGAGAATG
ATTGCGAAAGTTGAGCCCTTAGTCAACATGGGGCAGATAACCAGGGTAACGGTTCCATTG
AATCTTGCCCTTGCCGTGGTTGCTGAGTTTGATGATCTTACTGTTGGTGGTCTCATTAAT
GGCTATGGAATTGAAGGAAGCTCTCACATCTATGGACTGTTCTCTGATACTGTTGTGGCC
TATGAGATTGTTCTTGCAGATGGCCGAGTTGTCAGAGCCACCAGGGATAATGAGTACTCT
GATCTTTTCTATGCTATTCCATGGTCTCAGGGAACATTGGGGCTTCTTGTATCTGCTGAG
ATCAAGCTCATACCTATCAAGGAATACATGAGGCTGACATACAAACCTGTGGTAGGAAAT
CTGAAAGAGATTGCTCAGGCATACAGCGATTCTTTTGCCCCGAGAGATGGAGATCAGGAC
AACCCCGAAAAGGTTCCAGACTTTGTTGAAACCATGATTTATACTCCAACAGAAGCTGTG
TGCATGACGGGAAGATATGCTTCAAAAGAAGAAGCGAAGAAGAAGGGCAATGTTATTAAC
GAAGTTGGGTGGTGGTTTAAACCCTGGTTCTACCAGCATGCCGAGAAAGCACTAAAGAAA
GGGGAGTTTGTAGAATACATCCCGACAAGGGACTATTACCACAGGCACACCCGGAGTATT
TATTGGGAGGGAAAGCTTATCCTTCCATTTGCTGATCAGTGGTGGTTCAGATTTTTGTTG
GGCTGGATGATGCCACCCAAGATTTCCCTGCTCAAGGCTACTCAAGGTGAAGCCATTAGA
AACTATTACCACGACAATCACGTCATTCAAGACATGCTCGTTCCTCTTTTCAAGGTCGGG
GATGCATTGGAATGGGTTCACCATGAGATGGAGGTGTACCCCATCTGGCTCTGCCCTCAC
AGAATGTACAAGAATCCCATCAAGACAATGATATACACCGAACCAGGCTTTGAGCAACAC
CGTAGACAGGGAGACACGCAATACTCTCAGATGTACACAGATGTTGGTGTCTACTATGCA
CCGGGCCCGGTATTGAGGGGTGAGGTTTTTGATGGTTCAGAAGCAGTTCGCCGGATGGAG
AATTGGCTGATTGAGAACCACGGGTTCCAGCCTCAGTATGCTGTGTCTGAGCTGAACGAG
AAGAACTTCTGGAGGATGTTTGATGCGGGGCATTACGAGAACTGCAGGAGGAAGTATGGT
GCTGTGGGAACTTTCATGAGTGTGTACTACAAGTCCAAGAAGGGAAGGAAGACCGAGAAA
GAGGTGCAGGAAGCGGAGCAAGCCATCCTCGAGACTCCTATTGCCGAGGTTGATGAGCCA
------------------------------------------------------------
------------------------------------------------------------
------------------------------------------------------------
------------------------------------------------------------
------------------------------------------------------------
------------------------------------------------------------
------------------------------------------------------------
------------------------------------------------------------
------------------------------------------------------------
------------------------------------------------------------
---------------------------------------GTGGACTAC------------
------------------------------------------------------------
------------------------------------------------------------
------
>Malsy_15g022190
CTCACA------------------GAGCGTATGGGAAACACGTTTCTTCGGGATTTTGCC
TTT------AAAAATCGGTTCCTCTACGCCTTGGTGGACTTTTTTGTTCAATTCCGATGG
ATTGTTGTTATCTTTGTTGTTCTCCCCATCTCATTCACTTTGTACTTTCTCACGTACCTC
GGGGATGTAAGATCTGAGATGAAATCCTACAAGAGGCGTCAAAAGGAACATGATGAAAAT
GTTCAGAAGGTTGTAAAACGACTCAAAGACAGAAACCCATCAAAGGATGGGCTT------
------------------------------------------------------------
---------GTTGATTTGTCTGCATTCAGAAATGTCCTTGAAATCGATCAAGAGAGAATG
ATTGCGAAAGTTGAGCCCTTAGTCAACATGGGGCAGATAACCAGGGTAACGGTTCCATTG
AATCTTGCCTTTGTTGTGGTTGCTGAGTTTGATGATCTTACTGTTGGTGGTCTTATTAAT
GACTATGGAATTGAAGGAAGCTCTCACATCTATGGACTGTTCTCTAATACTGTTGTGGCC
TATGATTTTGTTCTTACAGATGGCCGAGTTAGGAAGGCCACTCCCGACCTTGGCATCGCT
CTCGTTGCATTTCTCATATCAGCAGGGCAAGACACACTTGGCCCAACGGTCGCCGAAAGG
TACGAGGTGTTGTATGTGAGAGGGGGAAGCATAAACTTGGTGCTGGTGGTCGTCTTCAAG
CTTCAGCTTGCTGCAAGCATTTCACAGTGTACCCTTCTCCCCAGG---------------
------------TTTCTACATCTATTGTGGAGCCTTACAACAGTGTTCTCTCAACCCATT
CTCTGCGATAGCAAATGGGGGACAACGCAAAAGAAGAAGAAAAAGAAAAAG---------
------------------------------------------------------AAAAAG
GGG---------------------CCTCGGGAGCACATGAGAAGCAAAAGCAGA------
------------------------------------------------------------
------------AAAGAGAAAGTAAAAGCAAAAGAAAGCAGAAAAGGAAAAGCCGAAAAG
AAGATGCTCCACTATTCCACTATCCCACGGGATAACATGATTAAA---------------
------------------GATAAGAAGATGCCAACCAAGCGGTATTGGTTGTTGGCAGTG
GCGTTCTTAGTCCTCCATTTCAAGAATGTGATTATTCCTGATCAATCCGCAGAGCTCAAG
CCTTCAGAGTTTCAAGCCCACCAAGCGGCTATACATACACAACTTGGTAATTTAATGGCC
---------ATGTGCTCTCCTGATCTCTTCACATCACCGTCAGTGTATGGCACGGCATGC
GACGCTATTGTCGATTGTCACTCTTTTAGTTGCTGCTCGGCTATGTCAGAGATGTGGCAT
CCCAATGTTTACGCT------GATGGAAAGTCCATACAGTACTGTTGGCGAGCATGGAAG
CCA------------------------------TGCAAG---------------------
---------------------CTTGTGGTGGAGCTGCAA---------------------
------------------------------------------------------------
------------------------------------------------------------
------------------------------------------------------------
------------------------------------------------------------
------------------------------------------------------------
------------------------------------------------------------
------------------------------------------------------------
------------------------------------------------------------
------------------------------------------------------------
------------------------------------------------------------
------------------------------------------------------------
------------------------------------------------------------
------------------------------------------------------------
------
>Malsy_16g000460
---------------------------------------------ATGTCGGATCTTCAA
ACCCCACTGCGTCCAAGGAGGAAGACGGCCGTGGTGGACTTTCTTGTTCAATTCCGATGG
ATTGTTGTTATCTTTGTTGTGCTCCCCATCTCCTTCACTATGTACTTTCTCACATACCTC
GGGGATATAAGATCTGAGATGAAGTCCTACAAGAGGCGTCAAAAGGAACATGATGAAAAT
GTTCAGAAGGTCGTAAAACGGCTCAAAGACAGGAACCCATCAAAGGATGGGCTTGTTTGC
ACAGCACGAAAACCATGGATAGCTGTTGGAATGAGGAATGTTGACTACAAGCGGGCTCGT
CATTTTGAGGTTGATTTGTCTGCATTCCGAAATGTCCTTGAAATTGATCAAGAGAGAATG
ATTGCAAAAGTTGAGCCCTTAGTCAACATGGGGCAGATAACCAGGGTAACTGTTCCATTG
AATCTCGCCCTTGCCGTGGTTGCTGAGTTTGATGATCTTACAGTTGGTGGTCTCATTAAT
GGCTATGGAATTGAAGGAAGCTCTCACATCTATGGACTTTTCTCTGATACAGTTGTGGCC
TATGAGATTGTTCTTGCAGATGGCCGAGTTGTCAGAGCCACCAGGGATAATGAGTACTCT
GATCTTTTCTATGCTATTCCATGGTCTCAGGGAACATTGGGGCTTCTTGTCTCTGCTGAG
ATCAAGCTGATACCCATCAAGGAATACATGAGGCTGACATACAAACCTGTGGTGGGAAAT
CTGAAAGAGATTGCACAGGCATACAGTGATTCTTTTGCTCCGAGAGATGGAGATCAGGAC
AACCCCGAAAAGGTTCCAGACTTTGTTGAAACCATGATTTATACTCCAACGGAAGCTGTG
TGCATGACGGGTAGATATGCTTCAAAAGAAGAAGCAAAGAAGAAGGGGAATGTGATTAAC
GAAGTTGGGTGGTGGTTTAAACCCTGGTTCTATCAGCATGCCGAGAAAGCACTAAAGAAA
GGGGAGTTTGTAGAATACATCCCGACAAGGGACTACTACCACAGGCACACTCGGAGTATT
TATTGGGAGGGAAAGCTTATCCTTCCATTTGCTGATCAGTGGTGGTTCAGATTTTTGTTG
GGCTGGATGATGCCACCCAAGATTTCTCTGCTCAAGGCTACTCAAGGTGAAGCCATTAGA
AACTACTACCACGACAATCACGTCATTCAAGACATGCTTGTTCCTCTTTACAAGGTTGGG
GATGCTTTAGAATGGGTTCACCATGAGATGGAGGTGTACCCCATCTGGCTCTGCCCTCAC
AGAATGTACAAGAATCCCATCAAGACAATGATATACACCGAACCAGGCTTTGAGCAACAC
CGCAGGCAGGGAGACACGCATTACTCTCAGATGTACACAGATGTTGGTGTCTACTATGCA
CCGGGCCCCGTCCTGAGGGGTGAGGTTTTTGATGGTGCAGAAGCAGTTCGACGGATGGAG
AATTGGCTGATTGAGAATCATGGTTTCCAGCCTCAGTATGCTGTGTCCGAGCTGAACGAG
AAGAACTTCTGGAGGATGTTTGATGCAGGGCATTACGAGAACTGCAGGAGGAAGTATGGT
GCTGTGGGAACATTCATGAGTGTGTACTACAAGTCCAAGAAGGGAAGGAAGACCGAGAAG
GAGGTGCAGGAAGCCGAGCAAGCCATCCTTGAGACTCCTATCGCCGAGGTTGATGAGCCA
------------------------------------------------------------
------------------------------------------------------------
------------------------------------------------------------
------------------------------------------------------------
------------------------------------------------------------
------------------------------------------------------------
------------------------------------------------------------
------------------------------------------------------------
------------------------------------------------------------
------------------------------------------------------------
---------------------------------------GTGGACTAC------------
------------------------------------------------------------
------------------------------------------------------------
------
>Pruav_sc0000410.1_g320.1.mk
---------------------------------------------ATGTCTGATCTTGAA
ACTCCTCTGCGTCCAAAGAGGAAGACAGCCATTGTGGACTTTCTAGTTCAATTTCGATGG
ATTGTTGTTATCTTTGTTGTCCTTCCCATCTCCTTCACCATTTACTTTCTCACATACCTT
GGGGATGTAAGATCTGAGATGAAGTCCTACAAGAGGCGTCAAAAGGAACATGATGAAAAT
GTCCAGAAGGTTGTAAAACGACTCAAAGAAAGGAACCCATCTAAGGATGGTCTTGTTTGC
ACAGCACGAAAACCGTGGATAGCTGTTGGAATGCGAAATGTTGACTACAAGCGTGCTCGT
CATTTTGAGGTTGATTTGTCTGCTTTCCGAAATGTCCTTGAAATTGATAGAGAGAGAATG
ATTGCAAAAGTTGAGCCATTAGTCAACATGGGGCAGATAACTAGGGTAACAGTTCCATTG
AATCTTGCCCTTGCTGTGGTTGCAGAGTTTGATGATCTTACTGTTGGTGGGCTCATTAAT
GGCTATGGAATTGAAGGAAGCTCTCACATCTATGGACTATTCTCTGATACTGTTGTGGCT
TATGAGATAGTTCTAGCAGATGGTCGAGTTGTCAGAGCCACCAAAGATAATGAGTACTCT
GATCTTTTCTATGCTATTCCATGGTCTCAGGGAACATTGGGGTTTCTAGTCTCTGCTGAG
ATCAAGCTTATACCGATAAAGGAATACATGAGGCTGACATACAAACCTGTTGTGGGCAAT
CTTCAAGAGATTGCACAGGCATATAGTGATTCTTTTGCTCCCAGAGATGGAGATCAGGAC
AACCCTGAGAAGGTTCCAGACTTTGTTGAAACCATGATATACACTCCAACAGAAGCTGTG
TGCATGACAGGGAGATATGCATCAAAAGAAGAGGCCAAGAAGAAGGGGAATGTGATTAAT
GAAGTTGGGTGGTGGTTTAAACCCTGGTTCTACCAGCATGCGCAGAAAGCACTGAAGAAA
GGGGAGTTTGTAGAATATATCCCAACAAGGGAATATTACCATAGGCACACTCGGAGTATC
TATTGGGAGGGAAAGCTTATCCTTCCATTTGCTGATCAGTGGTGGTTTAGATTCTTTTTG
GGCTGGATGATGCCCCCCAAGATTTCTCTGCTCAAGGCTACTCAAGGTGAAGCCATTAGA
AACTATTACCATGACATGCACGTCATTCAAGACATGCTAGTTCCTCTTCACAAGGTTGGG
AATGCTTTAGAATGGGTTCACCATGAGATGGAGGTGTACCCCATTTGGCTCTGTCCTCAC
AGAATGTATAAGAGTCCCATCAAGACAATGATATACACTGAACCGGGGTTTGAGCACCAT
CGCAGACAGGGAGACACGCATTATTCTCAGATGTACACAGATGTTGGGGTCTACTATGCA
CCAGGCCCTGTGTTGAGGGGTGAGGTTTTTGATGGTTCAGAAGCAGTTCGCAGGATGGAG
AGTTGGCTGATTGAAAATCACGGGTTCCAGCCGCAGTATGCTGTGTCTGAGCTGGATGAG
AAAAACTTCTGGAGGATGTTTGATGCAGGGCATTACGAGTACTGCAGGAGGAAGTATGGT
GCTGTGGGAACTTTCATGAGTGTGTACTACAAGTCCAAGAAGGGAAGGAAGACCGAGAAG
GAGGTGCAGGAAGCTGAGCAAGCCATCGTTGAGACTCCTTCCGCTGAGGTTGATGAGCCA
------------------------------------------------------------
------------------------------------------------------------
------------------------------------------------------------
------------------------------------------------------------
------------------------------------------------------------
------------------------------------------------------------
------------------------------------------------------------
------------------------------------------------------------
------------------------------------------------------------
------------------------------------------------------------
---------------------------------------GTGGACTAT------------
------------------------------------------------------------
------------------------------------------------------------
------
>Pyrbr_009353430.2_cds_XP_009351705.1_1
---------------------------------------------ATGTCGGATCTTGAA
ACCCCACTGCGTCCAAAGAGGAAGACGGCCGTGGTGGACTTTCTTGTTCAATTCCGATGG
ATTGTTGTTATCTTTGTTGTGCTTCCCATCTCCTTCACTATGTACTTTCTCACGTACCTC
GGGGATATAAGATCTGAGATGAAGTCCTACAAGAGGCGTCAAAAGGAACATGATGAAAAT
GTTCAGAAGGTCGTAAAACGGCTCAAAGACAGGAACCCATCAAAGGATGGGCTTGTTTGC
ACAGCACGAAAACCATGGATAGCTGTTGGAATGAGGAATGTTGATTACAAGCGGGCTCGT
CATTTTGAGGTTGATTTGTCTGCATTCCGAAATGTCCTTGAAATTGATCAAGAGAGAATG
ATTGCGAAAGTTGAGCCCTTAGTCAACATGGGGCAGATAACCAGGGTAACTGTTCCATTG
AATCTCGCCCTTGCCGTGGTTGCTGAGTTTGATGATCTTACTGTTGGTGGTCTCATTAAT
GGCTATGGAATTGAAGGAAGCTCTCACATCTATGGACTTTTCTCTGATACAGTTGTGGCC
TATGAGATTGTTCTTGCAGATGGCCGAGTTGTCAGAGCCACCAGGGATAATGAGTACTCT
GATCTTTTCTATGCTATTCCGTGGTCTCAGGGAACATTGGGGCTTCTTGTCTCTGCTGAG
ATCAAGCTGATACCCATCAAGGAATACATGAGGCTGACATACAAACCCGTGGTGGGAAAT
CTGAAAGAGATTGCACAGGCATACAGTGATTCTTTTGCTCCGAGAGATGGAGATCAGGAC
AACCCCGAAAAGGTTCCAGACTTTGTTGAAACCATGATTTATACTCCAACAGAAGCTGTG
TGCATGACGGGGAGATATGCTTCAAAAGAAGAAGCAAAGAAGAAGGGGAATGTGATTAAC
GAAGTTGGGTGGTGGTTTAAACCCTGGTTCTATCAGCATGCCGAGAAAGCACTGAAGAAA
GGGGAGTTTGTAGAATACATCCCGACAAGGGACTACTACCACAGGCACACTCGGAGTATT
TATTGGGAGGGAAAGCTTATCCTTCCATTTGCTGATCAGTGGTGGTTCAGATTTTTGTTG
GGCTGGATGATGCCACCCAAGATTTCTCTGCTCAAGGCTACTCAAGGTGAAGCCATTAGA
AACTACTACCACGACAATCACGTCATTCAAGACATGCTCGTTCCTCTTTACAAGGTCGGG
GATGCTTTAGAATGGGTTCACCATGAGATGGAGGTGTACCCCATCTGGCTCTGTCCTCAC
AGAATGTACAAGAATCCCATCAAGACAATGATATACACCGAACCAGGCTTTGAGCAACAC
CGCAGGCAGGGAGACACGCATTACTCTCAGATGTACACGGATGTTGGTGTCTACTATGCA
CCGGGCCCCGTCCTGAGGGGTGAGGTTTTTGATGGTGCAGAAGCAGTTCGACGGATGGAG
AATTGGCTGATTGAGAATCATGGGTTCCAGCCTCAGTATGCTGTGTCCGAGCTGAACGAG
AAGAACTTCTGGAGGATGTTTGATGCAGGGCATTACGAGAACTGCAGGAGGAAGTATGGT
GCTGTGGGAACATTCATGAGTGTGTACTACAAGTCCAAGAAGGGAAGGAAGACCGAGAAG
GAGGTGCAGGAAGCTGAGCAAGCCATCCTTGAGACTCCTATCGCCGAGGTTGATGAGCCG
------------------------------------------------------------
------------------------------------------------------------
------------------------------------------------------------
------------------------------------------------------------
------------------------------------------------------------
------------------------------------------------------------
------------------------------------------------------------
------------------------------------------------------------
------------------------------------------------------------
------------------------------------------------------------
---------------------------------------GTGGACTAC------------
------------------------------------------------------------
------------------------------------------------------------
------
>Pyrco_BartlettDH_DWF1_Chr13
------ACAAATGGGTTCCTCTCAGAACAGGGTTCTGCTTTCAAGATGTCGGATCTTGGA
ACCCCACTGCGTCCAAAGAGGAAGACGGCCTTGGTGGACTTTCTTGTTCAATTCCGATGG
ATTGTTGTTATCTTTGTTGTTCTCCCCATCTCCTTCACTTTGTACTTTCTCACGTACCTC
GGGGATGTAAGATCTGAGATGAAATCCTACAAGAGGCGTCAAAAGGAACATGATGAAAAC
GTTCAGAAGGTTGTAAAACGACTCAAAGACAGGAACCCATCAAAGGATGGGCTTGTTTGC
ACAGCACGAAAACCGTGGATAGCTGTTGGAATGAGGAATGTTGACTACAAGAGGGCTCGT
CACTTTGAGGTTGATTTGTCTGCATTCAGAAATGTCCTTGAAATTGATCAAGAGAGAATG
ATTGCGAAAGTTGAGCCCTTAGTCAACATGGGGCAGATAACCAGGGTAACGGTTCCATTG
AATCTTGCCCTTGCCGTGGTTGCTGAGTTTGATGATCTTACTGTTGGTGGTCTCATTAAT
GGCTATGGAATTGAAGGAAGCTCTCACATCTATGGACTGTTCTCTGATACTGTTGTGGCC
TATGAGATTGTTCTTGCAGATGGCCGAGTTGTCAGAGCCACCAGGGATAATGAGTACTCT
GATCTTTTCTATGCTATTCCATGGTCTCAGGGAACATTGGGGCTTCTTGTATCTGCTGAG
ATCAAGCTCATACCTATCAAGGAATACATGAGGCTGACATACAAACCCGTGGTAGGAAAT
CTGAAAGAGATTGCACAGGCATACAGCGATTCTTTTGCCCCGAGAGATGGAGATCAGGAC
AACCCCGAAAAGGTTCCAGACTTTGTTGAAACCATGATTTATACTCCAACAGAAGCGGTG
TGCATGACGGGGAGGTATGCTTCAAAAGAAGAAGCGAAGAAGAAGGGCAGTGTTATTAAC
GAAGTTGGGTGGTGGTTTAAACCCTGGTTCTACCAGCATGCTGAGAAAGCACTAAAGAAA
GGGGAGTTTGTAGAATACATCCCGACAAGGGACTATTACCACAGGCACACCCGGAGTATT
TATTGGGAGGGAAAGCTTATCCTTCCATTTGCTGATCAGTGGTGGTTCAGATTTTTGTTG
GGCTGGATGATGCCACCCAAGATTTCCCTGCTCAAGGCTACTCAAGGTGAAGCCATTAGA
AACTATTACCACGACAATCACGTCATTCAAGACATGCTCGTTCCTCTTTTCAAGGTCGGG
GATGCTTTGGAATGGGTTCACCATGAGATGGAGGTTTACCCAATCTGGCTCTGCCCTCAC
AGAATGTATAAGAATCCCATCAAGACAATGATATACACCGAACCAGGCTTTGAGCAACAC
CGTAGACAGGGAGACACGCATTACTCTCAGATGTACACCGATGTTGGTGTCTACTATGCA
CCGGGCCCGGTATTGAGGGGTGAGGTTTTTGATGGTTCAGAAGCAGTTCGCCGGATGGAG
AATTGGCTGATTGAGAACCACGGGTTCCAGCCTCAGTATGCTGTATCTGAGCTGAACGAG
AAGAACTTCTGGAGGATGTTTGATGCGGGGCATTACGAGAACTGCAGGAGGAAGTATGGT
GCTGTGGGAACTTTCATGAGTGTGTACTACAAGTCCAAGAAGGGAAGGAAGACCGAGAAA
GAGGTGCAGGAAGCGGAGCAAGCCATCCTTGAGACTCCTATTGCCGAGGTTGATGAGCCA
GGATCTGTGCTGGCATTTACTGATGATGGAGTTCTACCTGTTGGTCTAGTTTTTGATGCA
TTAAGGGAGCTCGGGACCGAAAAGTGTGAACCTCAAATTGTCACTCTGTCTACTTCGAAT
GAGCTGCCGGTGGCGTCTTCCGCTGTCGATATTGTGTTTACTCTTTGTAGATCGATTGAA
TTTCCAAATGAGCAGTTGCTAGGGGAAATCTCAAGAGTCTTGAAACCTGGTGGAACAGTC
CTAATTTACAAGATATCTGATGCTTCTAAAGGGGAAACAGATAAGACCACCTCCGTTATT
GAGCGCAAGTTACTATTGTCTGGTTTTCTAGAAGCAAAAGCTTTTCAAGTGAAATCAAGT
TTACCATCTGAGTTATCTTTTGGGGTCAAGGCTAAAAAGCCTTCTTGGAAGATCGGTTCA
TCCTTTGCCTTAAAAAAGACCACAAAAACTTTACCAAAAATTCAGATCAATGATGATTCA
GATCTCATTGATGAAGATAGTTTACTAACAGAAGAGGACTTAAAGAAACCCCAGCTGCTA
TCGAGTGATTGCGAAGTTGGAAGCACAAGGAAAGCTTGTAAAAACTGCACTTGTGGGAGA
GCCGAAGAAGAGCAGAAAGTAGAGAAGTTAGGCTCCACTGTAGATTTGAGCAATTTCAAG
TCGCAATGTGGCAGTTGTGGACTAGGGGATGCTTTTCGATGCGCTACATGTCCTTTTAAA
GGTCTTCCTCCATTCAAACCCGGCGAGAAGGTATCATTGTCAGCGAATTTCCTTACAGCA
GACATC
>Pyrco_BartlettDH_DWF1_Chr16
------TGTAGTCGGTTCCTCCAGAGTAGGCCTCCACTTCCAAGATGTCGGATCGTTCAA
ACCCCACTGCGTCCAAAGAGGAAGACGGCCGTGGTGGACTTTCTTGTTCAATTCCGATGG
ATTGTTGTTATCTTTGTTGTGCTCCCCATCTCCTTCACTATGTACTTTCTCACGTACCTC
GGGGATATAAGATCTGAGATGAAGTCCTACAAGAGGCGTCAAAAGGAACATGATGAAAAT
GTTCAGAAGGTCGTAAAACGGCTCAAAGACAGGAACCCATCAAAGGATGGGCTTGTTTGC
ACAGCACGAAAACCATGGATAGCTGTTGGAATGAGGAATGTTGACTACAAGAGGGCTCGT
CATTTTGAGGTTGATTTGTCTGCATTCAGAAATGTCCTTGAAATTGATCAAGAGAGAATG
ATTGCGAAAGTTGAGCCCTTAGTCAACATGGGGCAGATAACCAGGGTAACTGTTCCATTG
AATCTTGCCCTTGCCGTGGTTGCTGAGTTTGATGATCTTACTGTTGGTGGTCTCATTAAT
GGCTATGGAATTGAAGGAAGCTCTCACATCTATGGACTTTTCTCTGATACAGTTGTGGCC
TATGAGATTGTTCTTGCAGATGGCCAAGTTGTCAGAGCCACCAGGGATAATGAGTACTCT
GATCTTTTCTATGCTATTCCGTGGTCTCAGGGAACATTGGGGCTTCTTGTCTCGGCTGAG
ATCAAGCTGATACCCATCAAGGAATACATGAGGCTGACATACAAACCCGTGGTGGGAAAT
CTGAAAGAGATTGCACAGGCATACAGTGATTCTTTTGCTCCGAGAGATGGAGATCAGGAC
AACCCCGAAAAGGTTCCAGACTTTGTTGAAACCATGATTTATACTCCAACGGAAGCTGTG
TGCATGACAGGTAGATATGCTTCAAAAGAAGAAGCAAAGAAGAAGGGGAATGTGATTAAC
GAAGTTGGGTGGTGGTTTAAACCCTGGTTCTATCAGCATGCCGAGAAAGCACTGAAGAAA
GGGGAGTTTGTAGAATACATCCCGACAAGGGACTACTACCACAGGCACACTCGGAGTATT
TATTGGGAGGGAAAGCTTATCCTTCCATTTGCTGATCAGTGGTGGTTCAGATTTTTGTTG
GGCTGGATGATGCCACCCAAGATTTCTCTGCTCAAGGCTACTCAAGGTGAAGCCATTAGA
AACTACTACCACGACAATCACGTCATTCAAGACATGCTCGTTCCTCTTTACAAGGTCGGG
GATGCTTTAGAATGGGTTCACCATGAGATGGAGGTGTACCCCATCTGGCTCTGCCCTCAC
AGAATGTACAAGAATCCCATCAAGACAATGATATACACCGAACCAGGCTTTGAGCAACAC
CGCAGGCAGGGAGACACGCATTACTCTCAGATGTACACAGATGTTGGTGTCTACTATGCA
CCAGGCCCCGTCCTGAGGGGTGAGGTTTTTGATGGTGCAGAAGCAGTTCGACGGATGGAG
AATTGGCTGATTGAGAATCATGGGTTCCAGCCTCAGTATGCTGTGTCCGAGCTGAACGAG
AAGAACTTCTGGAGGATGTTTGATGCAGGGCATTACGAGAACTGCAGGAGGAAGTATGGT
GCTGTGGGAACATTCATGAGTGTGTACTACAAGTCCAAGAAGGGAAGGAAGACCGAGAAG
GAGGTGCAGGAAGCTGAGCAAGCCATCCTTGAGACTCCTATCGCCGAGGTTGATGAGCCA
GGATCTGTGCTGGCATTTACAGATGATGGGGTTCTACCTGTTAGTCTAGTTTTTGATGCA
TTAAGGGAGCTCGGGACCGAAAAGTGTGAACCTCAAATTGTCACTCTGTCTTCTTCAAAT
CAGCTGCCGGTGGGGTCTTCCGCCGTGGACATTGTGTTTACTCTTTGTAGATCGATTGAA
TTTCCAAATGAGCAGTTGTTAGGGGAAATCTCAAGAGTCTTGAAGCCTGGTGGAACAGTC
CTAATTTACAAGATATCTGATGCTTCGACAGGGGAAACAGATAAGACCACCTCCGTTCTT
GAGCGCAAGTTACTTTTGTCTGGTTTTCTAGAAGCAAAAGCTCTTCAAGTGAAATCAAGT
TTACCATCTGAGTTATCTTTTGGGGTCAAGGCTAAAAAGCCTTCTTGGAAGATTGGTTCA
TCCTTTGCCTTAAAAAAGACCACAAAAGCTTTACCAAAAATTCAGATCAATGATGATAGA
TCTCAT------------------------------------------------------
------------------------------------------------------------
------------------------------------------------------------
------------------------------------------------------------
------------------------------------------------------------
------
>Pyrco_Bartlett_005240.1
---------------------------------------------ATGTCGGATCTTCAA
ACCCCACTGCGTCCAAAGAGGAAGACGGCCGTGGTGGACTTTCTTGTTCAATTCCGATGG
ATTGTTGTTATCTTTGTTGTGCTCCCCATCTCCTTCACTATGTACTTTCTCACGTACCTC
GGGGATATAAGATCTGAGATGAAGTCCTACAAGAGGCGTCAAAAGGAACATGATGAAAAT
GTTCAGAAGGTCGTAAAACGGCTCAAAGACAGGAACCCATCAAAGGATGGGCTTGTTTGC
ACAGCACGAAAACCATGGATAGCTGTTGGAATGAGGAATGTTGACTACAAGAGGGCTCGT
CATTTTGAGGTTGATTTGTCTGCATTCAGAAATGTCCTTGAAATTGATCAAGAGAGAATG
ATTGCGAAAGTTGAGCCCTTAGTCAACATGGGGCAGATAACCAGGGTAACTGTTCCATTG
AATCTTGCCCTTGCCGTGGTTGCTGAGTTTGATGATCTTACTGTTGGTGGTCTCATTAAT
GGCTATGGAATTGAAGGAAGCTCTCACATCTATGGACTTTTCTCTGATACAGTTGTGGCC
TATGAGATTGTTCTTGCAGATGGCCAAGTTGTCAGAGCCACCAGGGATAATGAGTACTCT
GATCTTTTCTATGCTATTCCGTGGTCTCAGGGAACATTGGGGCTTCTTGTCTCGGCTGAG
ATCAAGCTGATACCCATCAAGGAATACATGAGGCTGACATACAAACCCGTGGTGGGAAAT
CTGAAAGAGATTGCACAGGCATACAGTGATTCTTTTGCTCCGAGAGATGGAGATCAGGAC
AACCCCGAAAAGGTTCCAGACTTTGTTGAAACCATGATTTATACTCCAACGGAAGCTGTG
TGCATGACAGGTAGATATGCTTCAAAAGAAGAAGCAAAGAAGAAGGGGAATGTGATTAAC
GAAGTTGGGTGGTGGTTTAAACCCTGGTTCTATCAGCATGCCGAGAAAGCACTGAAGAAA
GGGGAGTTTGTAGAATACATCCCGACAAGGGACTACTACCACAGGCACACTCGGAGTATT
TATTGGGAGGGAAAGCTTATCCTTCCATTTGCTGATCAGTGGTGGTTCAGATTTTTGTTG
GGCTGGATGATGCCACCCAAGATTTCTCTGCTCAAGGCTACTCAAGGTGAAGCCATTAGA
AACTACTACCACGACAATCACGTCATTCAAGACATGCTCGTTCCTCTTTACAAGGTCGGG
GATGCTTTAGAATGGGTTCACCATGAGATGGAGGTGTACCCCATCTGGCTCTGCCCTCAC
AGAATGTACAAGAATCCCATCAAGACAATGATATACACCGAACCAGGCTTTGAGCAACAC
CGCAGGCAGGGAGACACGCATTACTCTCAGATGTACACAGATGTTGGTGTCTACTATGCA
CCAGGCCCCGTCCTGAGGGGTGAGGTTTTTGATGGTGCAGAAGCAGTTCGACGGATGGAG
AATTGGCTGATTGAGAATCATGGGTTCCAGCCTCAGTATGCTGTGTCCGAGCTGAACGAG
AAGAACTTCTGGAGGATGTTTGATGCAGGGCATTACGAGAACTGCAGGAGGAAGTATGGT
GCTGTGGGAACATTCATGAGTGTGTACTACAAGTCCAAGAAGGGAAGGAAGACCGAGAAG
GAGGTGCAGGAAGCTGAGCAAGCCATCCTTGAGACTCCTATCGCCGAGGTTGATGAGCCA
------------------------------------------------------------
------------------------------------------------------------
------------------------------------------------------------
------------------------------------------------------------
------------------------------------------------------------
------------------------------------------------------------
------------------------------------------------------------
------------------------------------------------------------
------------------------------------------------------------
------------------------------------------------------------
---------------------------------------GTGGACTAC------------
------------------------------------------------------------
------------------------------------------------------------
------
>Pyrco_Bartlett_020961.1
---------------------------------------------ATGTCGGATCTTGGA
ACCCCACTGCGTCCAAAGAGGAAGACGGCCTTGGTGGACTTTCTTGTTCAATTCCGATGG
ATTGTTGTTATCTTTGTTGTTCTCCCCATCTCCTTCACTTTGTACTTTCTCACGTACCTT
GGGGATGTAAGATCTGAGATGAAATCCTACAAGAGGCGTCAAAAGGAACATGATGAAAAC
GTTCAGAAGGTTGTAAAACGACTCAAAGACAGGAACCCATCAAAGGATGGGCTTGTTTGC
ACAGCACGAAAACCGTGGATAGCTGTTGGAATGAGGAATGTTGACTACAAGAGGGCTCGT
CACTTTGAGGTTGATTTGTCTGCATTCAGAAATGTCCTTGAAATTGATCAAGAGAGAATG
ATTGCGAAAGTTGAGCCCTTAGTCAACATGGGGCAGATAACCAGGGTAACGGTTCCATTG
AATCTTGCCCTCGCCGTGGTTGCTGAGTTTGATGATCTTACTGTTGGTGGTCTCATTAAT
GGCTATGGAATTGAAGGAAGCTCTCACATCTATGGACTGTTCTCTGATACTGTTGTGGCC
TATGAGATTGTTCTTGCAGATGGCCGAGTTGTCAGAGCCACCAGGGATAATGAGTACTCT
GATCTTTTCTATGCTATTCCATGGTCTCAGGGAACATTGGGGCTTCTTGTATCTGCTGAG
ATCAAGCTCATAACTATCAAGGAATACATGAGGCTGACATACAAACCCGTGGTAGGAAAT
CTGAAAGAGATTGCACAGGCATACAGCGATTCTTTTGCCCCGAGAGATGGAGATCAGGAC
AACCCCGAAAAGGTTCCAGACTTTGTTGAAACCATGATTTATACTCCAACAGAAGCTGTG
TGCATGACGGGGAGATATGCTTCAAAAGAAGAAGCGAAGAAGAAGGGCAATGTTATTAAC
GAAGTTGGGTGGTGGTTTAAACCCTGGTTCTACCAGCATGCTGAGAAAGCACTAAAGAAA
GGGGAGTTTGTAGAATACATCCCGACAAGGGACTATTACCACAGGCACACCCGGAGTATT
TATTGGGAGGGAAAGCTTATCCTTCCATTTGCTGATCAGTGGTGGTTCAGATTTTTGTTG
GGCTGGATGATGCCACCCAAGATTTCCCTGCTCAAGGCTACTCAAGGTGAAGCCATTAGA
AACTATTACCACGACAATCACGTCATTCAAGACATGCTCGTTCCTCTTTTCAAGGTCGGG
GATGCTTTGGAATGGGTTCACCATGAGATGGAGGTTTACCCAATCTGGCTCTGCCCTCAC
AGAATGTACAAGAATCCCATCAAGACAATGATATACACCGAACCAGGCTTTGAGCAACAC
CGTAGACAGGGAGACACGCATTACTCTCAGATGTACACAGATGTTGGTGTCTATTATGCA
CCGGGCCCGGTATTGAGGGGTGAGGTTTTTGATGGTTCAGAAGCAGTTCGCCGGATGGAG
AATTGGCTGATTGAGAACCACGGGTTCCAGCCTCAGTATGCTGTGTCTGAGCTGAACGAG
AAGAACTTCTGGAGGATGTTTGATGCGGGGCATTACGAGAACTGCAGGAGGAAGTATGGT
GCTGTGGGAACTTTCATGAGTGTGTACTACAAGTCCAAGAAGGGAAGGAAGACCGAGAAA
GAGGTGCAGGAAGCGGAGCAAGCCATCCTCGAGACTCCTATTGCCGAG------------
GGATCTGTGCTGGCATTTACGGATGATGGAGTTCTACCTGTTGGTCTAGTTTTTGATGCA
TTAAGGGAGCTCGGGACCGAAAAGTGTGAACCTCAAATTGTCACTCTATCTTCCTCATAT
GAGCTGCCGGTGGGGTCTTCCGCTGTCGATATTGTGTTTACTCTTTGTAGATCGATTGAA
TTTCCAAATGAGCAGTTGCTAGGGGAAATCTCAAGAGTCTTGAAGCCTGGTGGAACAGTC
CTAATTTACAAGATATCTGATGCTTCTACAGGGGAAACAGATAAGACCACCTCCGTTATT
GAGCGCAAGTTACTATTGTCTGGTTTTCTAGAAGCAAAAGCTTTTCAAGTGAAATCAAGT
TTACCATCTGAGTTATCTTTTGGGGTCAAGGCTAAAAAGCCTTCTTGGAAGATTGGTTCA
TCCTTTGCCTTAAAAAAGACCACAAAAACTTTACCAAAAATTCAGATCAATGATGATTCA
GATCTCATTGATGAAGATAGTTTACTAACAGAAGAGGACTTAAAGAAACCCCAACTGCTA
TCGAGTGATTGCGAAGTTGGAAGCACAAGGAAAGCTTGTAAAAACTGCACTTGTGGGAGA
GCCGAAGAAGAGCAGAAAGTAGAGAAGTTAGGCTCCACTGTGGATTTGAGCAATTTCAAG
TCGCAATGTGGCAGTTGTGGACTAGGGGATGCTTTTCGATGCGCTACATGTCCTTTTAAA
GGTCTTCCTCCATTCAAACCCGGCGAGAAGGTATCATTGTCAGCGAACTTCCTTACAGCA
GACATT
>Pyrco_Bartlett_044170.1
---------------------------------------------ATGTCGGATCTTCAA
ACCCCACTGCGTCCAAAGAGGAAGACGGCCGTGGTGGACTTTCTTGTTCAATTCCGATGG
ATTGTTGTTATCTTTGTTGTGCTCCCCATCTCCTTCACTATGTACTTTCTCACGTACCTC
GGGGATATAAGATCTGAGATGAAGTCCTACAAGAGGCGTCAAAAGGAACATGATGAAAAT
GTTCAGAAGGTCGTAAAACGGCTCAAAGACAGGAACCCATCAAAGGATGGGCTTGTTTGC
ACAGCACGAAAACCATGGATAGCTGTTGGAATGAGGAATGTTGACTACAAGAGGGCTCGT
CATTTTGAGGTTGATTTGTCTGCATTCAGAAATGTCCTTGAAATTGATCAAGAGAGAATG
ATTGCGAAAGTTGAGCCCTTAGTCAACATGGGGCAGATAACCAGGGTAACTGTTCCATTG
AATCTTGCCCTTGCCGTGGTTGCTGAGTTTGATGATCTTACTGTTGGTGGTCTCATTAAT
GGCTATGGAATTGAAGGAAGCTCTCACATCTATGGACTTTTCTCTGATACAGTTGTGGCC
TATGAGATTGTTCTTGCAGATGGCCAAGTTGTCAGAGCCACCAGGGATAATGAGTACTCT
GATCTTTTCTATGCTATTCCGTGGTCTCAGGGAACATTGGGGCTTCTTGTCTCGGCTGAG
ATCAAGCTGATACCCATCAAGGAATACATGAGGCTGACATACAAACCCGTGGTGGGAAAT
CTGAAAGAGATTGCACAGGCATACAGTGATTCTTTTGCTCCGAGAGATGGAGATCAGGAC
AACCCCGAAAAGGTTCCAGACTTTGTTGAAACCATGATTTATACTCCAACGGAAGCTGTG
TGCATGACAGGTAGATATGCTTCAAAAGAAGAAGCAAAGAAGAAGGGGAATGTGATTAAC
GAAGTTGGGTGGTGGTTTAAACCCTGGTTCTATCAGCATGCCGAGAAAGCACTGAAGAAA
GGGGAGTTTGTAGAATACATCCCGACAAGGGACTACTACCACAGGCACACTCGGAGTATT
TATTGGGAGGGAAAGCTTATCCTTCCATTTGCTGATCAGTGGTGGTTCAGATTTTTGTTG
GGCTGGATGATGCCACCCAAGATTTCTCTGCTCAAGGCTACTCAAGGTGAAGCCATTAGA
AACTACTACCACGACAATCACGTCATTCAAGACATGCTCGTTCCTCTTTACAAGGTCGGG
GATGCTTTAGAATGGGTTCACCATGAGATGGAGGTGTACCCCATCTGGCTCTGCCCTCAC
AGAATGTACAAGAATCCCATCAAGACAATGATATACACCGAACCAGGCTTTGAGCAACAC
CGCAGGCAGGGAGACACGCATTACTCTCAGATGTACACAGATGTTGGTGTCTACTATGCA
CCAGGCCCCGTCCTGAGGGGTGAGGTTTTTGATGGTGCAGAAGCAGTTCGACGGATGGAG
AATTGGCTGATTGAGAATCATGGGTTCCAGCCTCAGTATGCTGTGTCCGAGCTGAACGAG
AAGAACTTCTGGAGGATGTTTGATGCAGGGCATTACGAGAACTGCAGGAGGAAGTATGGT
GCTGTGGGAACATTCATGAGTGTGTACTACAAGTCCAAGAAGGGAAGGAAGACCGAGAAG
GAGGTGCAGGAAGCTGAGCAAGCCATCCTTGAGACTCCTATCGCCGAG------------
GGATCTGTGCTGGCATTTACAGATGATGGGGTTCTACCTGTTAGTCTAGTTTTTGATGCA
TTAAGGGAGCTCGGGACCGAAAAGTGTGAACCTCAAATTGTCACTCTGTCTTCTTCAAAT
CAGCTGCCGGTGGGGTCTTCCGCCGTGGACATTGTGTTTACTCTTTGTAGATCGATTGAA
TTTCCAAATGAGCAGTTGTTAGGGGAAATCTCAAGAGTCTTGAAGCCTGGTGGAACAGTC
CTAATTTACAAGATATCTGATGCTTCGACAGGGGAAACAGATAAGACCACCTCCGTTCTT
GAGCGCAAGTTACTTTTGTCTGGTTTTCTAGAAGCAAAAGCTCTTCAAGTGAAATCAAGT
TTACCATCTGAGTTATCTTTTGGGGTCAAGGCTAAAAAGCCTTCTTGGAAGATTGGTTCA
TCCTTTGCCTTAAAAAAGACCACAAAAGCTTTACCAAAAATTCAGATCAATGATGATTCA
GATCTCATTGACGAGGATAGTTTACTAACAGAAGAGGACTTAAAGAAACCCCAGCTGCTA
TCGAGTGATTGCGAAGTTGGAAGCACAAGGAAAGCTTGTAAAAACTGCATTTGTGGGAGA
GCTGAAGAAGAGCAGAAAGTAGAGAAGTTGGGCTCCACTGTAGATTTGAGCAATTTCAAG
TCGCAATGTGGCAGTTGTGGACTAGGGGATGCTTTTCGATGCGCTACATGTCCTTTTAAA
GGTCTTCCTCCATTCAAACCCGGCGAGAAGGTATCATTGTCAGCGAACTTCCTTACAGCA
GACATC
>Pyrco_DAnjou_DWF1.Chr13
---------------------------------------------ATGTCGGATCTTGGA
ACCCCACTGCGTCCAAAGAGGAAGACGGCCTTGGTGGACTTTCTTGTTCAATTCCGATGG
ATTGTTGTTATCTTTGTTGTTCTCCCCATCTCCTTCACTTTGTACTTTCTCACGTACCTT
GGGGATGTAAGATCTGAGATGAAATCCTACAAGAGGCGTCAAAAGGAACATGATGAAAAC
GTTCAGAAGGTTGTAAAACGACTCAAAGACAGGAACCCATCAAAGGATGGGCTTGTTTGC
ACAGCACGAAAACCGTGGATAGCTGTTGGAATGAGGAATGTTGACTACAAGAGGGCTCGT
CACTTTGAGGTTGATTTGTCTGCATTCAGAAATGTCCTTGAAATTGATCAAGAGAGAATG
ATTGCGAAAGTTGAGCCCTTAGTCAACATGGGGCAGATAACCAGGGTAACGGTTCCATTG
AATCTTGCCCTCGCCGTGGTTGCTGAGTTTGATGATCTTACTGTTGGTGGTCTCATTAAT
GGCTATGGAATTGAAGGAAGCTCTCACATCTATGGACTGTTCTCTGATACTGTTGTGGCC
TATGAGATTGTTCTTGCAGATGGCCGAGTTGTCAGAGCCACCAGGGATAATGAGTACTCT
GATCTTTTCTATGCTATTCCATGGTCTCAGGGAACATTGGGGCTTCTTGTATCTGCTGAG
ATCAAGCTCATAACTATCAAGGAATACATGAGGCTGACATACAAACCCGTGGTAGGAAAT
CTGAAAGAGATTGCACAGGCATACAGCGATTCTTTTGCCCCGAGAGATGGAGATCAGGAC
AACCCCGAAAAGGTTCCAGACTTTGTTGAAACCATGATTTATACTCCAACAGAAGCTGTG
TGCATGACGGGGAGATATGCTTCAAAAGAAGAAGCGAAGAAGAAGGGCAATGTTATTAAC
GAAGTTGGGTGGTGGTTTAAACCCTGGTTCTACCAGCATGCTGAGAAAGCACTAAAGAAA
GGGGAGTTTGTAGAATACATCCCGACAAGGGACTATTACCACAGGCACACCCGGAGTATT
TATTGGGAGGGAAAGCTTATCCTTCCATTTGCTGATCAGTGGTGGTTCAGATTTTTGTTG
GGCTGGATGATGCCACCCAAGATTTCCCTGCTCAAGGCTACTCAAGGTGAAGCCATTAGA
AACTATTACCACGACAATCACGTCATTCAAGACATGCTCGTTCCTCTTTTCAAGGTCGGG
GATGCTTTGGAATGGGTTCACCATGAGATGGAGGTTTACCCAATCTGGCTCTGCCCTCAC
AGAATGTACAAGAATCCCATCAAGACAATGATATACACCGAACCAGGCTTTGAGCAACAC
CGTAGACAGGGAGACACGCATTACTCTCAGATGTACACAGATGTTGGTGTCTATTATGCA
CCGGGCCCGGTATTGAGGGGTGAGGTTTTTGATGGTTCAGAAGCAGTTCGCCGGATGGAG
AATTGGCTGATTGAGAACCACGGGTTCCAGCCTCAGTATGCTGTGTCTGAGCTGAACGAG
AAGAACTTCTGGAGGATGTTTGATGCGGGGCATTACGAGAACTGCAGGAGGAAGTATGGT
GCTGTGGGAACTTTCATGAGTGTGTACTACAAGTCCAAGAAGGGAAGGAAGACCGAGAAA
GAGGTGCAGGAAGCGGAGCAAGCCATCCTCGAGACTCCTATTGCCGAG------------
GGATCTGTGCTGGCATTTACGGATGATGGAGTTCTACCTGTTGGTCTAGTTTTTGATGCA
TTAAGGGAGCTCGGGACCGAAAAGTGTGAACCTCAAATTGTCACTCTATCTTCCTCATAT
GAGCTGCCGGTGGGGTCTTCCGCTGTCGATATTGTGTTTACTCTTTGTAGATCGATTGAA
TTTCCAAATGAGCAGTTGCTAGGGGAAATCTCAAGAGTCTTGAAGCCTGGTGGAACAGTC
CTAATTTACAAGATATCTGATGCTTCTACAGGGGAAACAGATAAGACCACCTCCGTTATT
GAGCGCAAGTTACTATTGTCTGGTTTTCTAGAAGCAAAAGCTTTTCAAGTGAAATCAAGT
TTACCATCTGAGTTATCTTTTGGGGTCAAGGCTAAAAAGCCTTCTTGGAAGATTGGTTCA
TCCTTTGCCTTAAAAAAGACCACAAAAACTTTACCAAAAATTCAGATCAATGATGATTCA
GATCTCATTGATGAAGATAGTTTACTAACAGAAGAGGACTTAAAGAAACCCCAACTGCTA
TCGAGTGATTGCGAAGTTGGAAGCACAAGGAAAGCTTGTAAAAACTGCACTTGTGGGAGA
GCCGAAGAAGAGCAGAAAGTAGAGAAGTTAGGCTCCACTGTGGATTTGAGCAATTTCAAG
TCGCAATGTGGCAGTTGTGGACTAGGGGATGCTTTTCGATGCGCTACATGTCCTTTTAAA
GGTCTTCCTCCATTCAAACCCGGCGAGAAGGTATCATTGTCAGCGAACTTCCTTACAGCA
GACATT
>Pyrco_DAnjou_DWF1.Chr16
---------------------------------------------ATGTCGGATCTTGAA
ACCCCACTGCGTCCAAAGAGGAAGACGGCCGTGGTGGACTTTCTTGTTCAATTCCGATGG
ATTGTTGTTATCTTTGTTGTGCTTCCCATCTCCTTCACTATGTACTTTCTCACGTACCTC
GGGGATATAAGATCTGAGATGAAGTCCTACAAGAGGCGTCAAAAGGAACATGATGAAAAT
GTTCAGAAGGTCGTAAAACGGCTCAAAGACAGGAACCCATCAAAGGATGGGCTTGTTTGC
ACAGCACGAAAACCATGGATAGCTGTTGGAATGAGGAATGTTGACTACAAGCGGGCTCGT
CATTTTGAGGTTGATTTGTCTGCATTCCGAAATGTCCTTGAAATTGATCAAGAGAGAATG
ATTGCGAAAGTTGAGCCCTTAGTCAACATGGGGCAGATAACCAGGGTAACTGTTCCATTG
AATCTCGCCCTTGCCGTGGTTGCTGAGTTTGATGATCTTACTGTTGGTGGTCTCATTAAT
GGCTATGGAATTGAAGGAAGCTCTCACATCTATGGACTTTTCTCTGATACAGTTGTGGCC
TATGAGATTGTTCTTGCAGATGGCCGAGTTGTCAGAGCCACCAGGGATAATGAGTACTCT
GATCTTTTCTATGCTATTCCGTGGTCTCAGGGAACATTGGGGCTTCTTGTCTCTGCTGAG
ATCAAGCTGATACCCATCAAGGAATACATGAGGCTGACATACAAACCCGTGGTGGGAAAT
CTGAAAGAGATTGCACAGGCATACAGTGATTCTTTTGCTCCGAGAGATGGAGATCAGGAC
AACCCCGAAAAGGTTCCAGACTTTGTTGAAACCATGATTTATACCCCAACGGAAGCTGTG
TGCATGACGGGTAGATATGCTTCAAAAGAAGAAGCAAAGAAGAAGGGGAATGTGATTAAC
GAAGTTGGGTGGTGGTTTAAACCCTGGTTCTATCAGCATGCCGAGAAAGCACTGAAGAAA
GGGGAGTTTGTAGAATACATCCCGACAAGGGACTACTACCACAGGCACACTCGGAGTATT
TATTGGGAGGGAAAGCTTATCCTTCCATTTGCTGATCAGTGGTGGTTCAGATTTTTGTTG
GGCTGGATGATGCCACCCAAGATTTCTCTGCTCAAGGCTACTCAAGGTGAAGCCATTAGA
AACTATTACCATGACAATCACGTCATTCAAGACATGCTCGTTCCTCTTTACAAGGTCGGG
GATGCTTTAGAATGGGTTCACCATGAGATGGAGGTGTACCCCATCTGGCTCTGCCCTCAC
AGAATGTACAAGAATCCCATCAAGACCATGATATACACCGAACCAGGCTTTGAGCAACAC
CGCAGGCAGGGAGACACGCATTACTCTCAGATGTACACAGACGTTGGTGTCTACTATGCA
CCAGGCCCCGTCCTGAGGGGTGAGGTTTTTGATGGTGCAGAAGCAGTTCGACGGATGGAG
AATTGGCTGATTGAGAATCATGGTTTCCAGCCTCAGTATGCTGTGTCCGAGCTGAACGAG
AAGAACTTCTGGAGGATGTTTGATGCAGGGCATTACGAGAACTGCAGGAGGAAGTATGGT
GCTGTGGGAACATTCATGAGTGTGTACTACAAGTCCAAGAAGGGAAGGAAGACCGAGAAG
GAGGTGAAGGAAGCTGAGCAAGCCATCCTTGAGACTCCTATCGCCGAGGTTGATGAGCCG
GGATCTGTGCTGGCATTTACAGATGATGGGGTTCTACCCGTTAGTCTAGTTTTTGATGCA
TTAAGGGAGCTCGGGACCGAAAAGTGTGAACCTCAAATTGTCACTCTGTCTTCTTCAAAT
CAGCTGCCGGTGGGGTCTTCCGCCGTGGACATTGTGTTTACTCTTTGTAGATCGATTGAA
TTTCCAAATGAGCAGTTGTTAGGGGAAATCTCAAGAGTCTTGAAGCCTGGTGGAACAGTC
CTAATTTACAAGATATCTGATGCTTCGACAGGGGAAACAGATAAGACCACCTCCGTTCTT
GAGCGCAAGTTACTATTGTCTGGTTTTTTAGAAGCAAAAGCTCTTCAAGTGAAATCAAGT
TTACCATCTGAGTTATCTTTTGGGGTCAAGGCTAAAAAGCCTTCTTGGAAGATTGGTTCA
TCCTTTGCCTTAAAAAAGACCACAAAAGCTTTACCAAAAATTCAGATCAATGATGATTCA
GATCTCATTGACGAGGATAGTTTACTAACAGAAGAGGACTTAAAGAAACCCCAGCTGCTA
TCGAGTGATTGCGAAGTTGGAAGCACAAGGAAAGCTTGTAAAAACTGCACTTGTGGGAGA
GCTGAAGAAGAGCAGAAAGTAGAGAAGTTGGGCTCCACTGTAGATCTGAGCAATTTCAAG
TCGCAATGTGGCAGTTGTGGACTAGGGGATGCTTTTCGATGCGCTACATGTCCTTTTAAA
GGTCTTCCTCCATTCAAACCCGGCGAGAAGCAGACATCTAGACTAGAACCGCCTTCCTCA
GATACA
>Pyrusco16g000410.1
---------------------------------------------ATGTCGGATCTTGAA
ACCCCACTGCGTCCAAAGAGGAAGACGGCCGTGGTGGACTTTCTTGTTCAATTCCGATGG
ATTGTTGTTATCTTTGTTGTGCTCCCCATCTCCTTCACTATGTACTTTCTCACGTACCTC
GGGGATATAAGATCTGAGATGAAGTCCTACAAGAGGCGTCAAAAGGAACATGATGAAAAT
GTTCAGAAGGTCGTAAAACGGCTCAAAGACAGGAACCCATCAAAGGATGGGCTTGTTTGC
ACAGCACGAAAACCATGGATAGCTGTTGGAATGAGGAATGTTGACTACAAGAGGGCTCGT
CATTTTGAGGTTGATTTGTCTGCATTCAGAAATGTCCTTGAAATTGATCAAGAGAGAATG
ATTGCGAAAGTTGAGCCCTTAGTCAACATGGGGCAGATAACCAGGGTAACTGTTCCATTG
AATCTTGCCCTTGCCGTGGTTGCTGAGTTTGATGATCTTACTGTTGGTGGTCTCATTAAT
GGCTATGGAATTGAAGGAAGCTCTCACATCTATGGACTTTTCTCTGATACAGTTGTGGCC
TATGAGATTGTTCTTGCAGATGGCCAAGTTGTCAGAGCCACCAGGGATAATGAGTACTCT
GATCTTTTCTATGCTATTCCGTGGTCTCAGGGAACATTGGGGCTTCTTGTCTCGGCTGAG
ATCAAGCTGATACCCATCAAGGAATACATGAGGCTGACATACAAACCCGTGGTGGGAAAT
CTGAAAGAGATTGCACAGGCATACAGTGATTCTTTTGCTCCGAGAGATGGAGATCAGGAC
AACCCCGAAAAGGTTCCAGACTTTGTTGAAACCATGATTTATACTCCAACAGAAGCTGTG
TGCATGACGGGGAGATATGCTTCAAAAGAAGAAGCAAAGAAGAAGGGGAATGTGATTAAC
GAAGTTGGGTGGTGGTTTAAACCCTGGTTCTATCAGCATGCCGAGAAAGCACTGAAGAAA
GGGGAGTTTGTAGAATACATCCCGACAAGGGACTACTACCACAGGCACACTCGGAGTATT
TATTGGGAGGGAAAGCTTATCCTTCCATTTGCTGATCAGTGGTGGTTCAGATTTTTGTTG
GGCTGGATGATGCCACCCAAGATTTCTCTGCTCAAGGCTACTCAAGGTGAAGCCATTAGA
AACTACTACCACGACAATCACGTCATTCAAGACATGCTCGTTCCTCTTTACAAGGTCGGG
GATGCTTTAGAATGGGTTCACCATGAGATGGAGGTGTACCCCATCTGGCTCTGTCCTCAC
AGAATGTACAAGAATCCCATCAAGACAATGATATACACCGAACCAGGCTTTGAGCAACAC
CGCAGGCAGGGAGACACGCATTACTCTCAGATGTACACGGATGTTGGTGTCTACTATGCA
CCGGGCCCCGTCCTGAGGGGTGAGGTTTTTGATGGTGCAGAAGCAGTTCGACGGATGGAG
AATTGGCTGATTGAGAATCATGGGTTCCAGCCTCAGTATGCTGTGTCCGAGCTGAACGAG
AAGAACTTCTGGAGGATGTTTGATGCAGGGCATTACGAGAACTGCAGGAGGAAGTATGGT
GCTGTGGGAACATTCATGAGTGTGTACTACAAGTCCAAGAAGGGAAGGAAGACCGAGAAG
GAGGTGCAGGAAGCTGAGCAAGCCATCCTTGAGACTCCTATCGCCGAG------------
GGATCTGTGCTGGCATTTACAGATGATGGGGTTCTACCTGTTAGTCTAGTTTTTGATGCA
TTAAGGGAGCTCGGGACCGAAAAGTGTGAACCTCAAATTGTCACTCTGTCTTCTTCAAAT
CAGCTGCCGGTGGGGTCTTCCGCCGTGGACATTGTGTTTACTCTTTGTAGATCGATTGAA
TTTCCAAATGAGCAGTTGTTAGGGGAAATCTCAAGAGTCTTGAAGCCTGGTGGAACAGTC
CTAATTTACAAGATATCTGATGCTTCGACAGGGGAAACAGATAAGACCACCTCCGTTCTT
GAGCGCAAGTTACTATTGTCTGGTTTTCTAGAAGCAAAAGCTCTTCAAGTGAAATCAAGT
TTACCATCTGAGTTATCTTTTGGGGTCAAGGCTAAAAAGCCTTCTTGGAAGATTGGTTCA
TCCTTTGCCTTAAAAAAGACCACAAAAGCTTTACCAAAAATTCAGATCAATGATGATTCA
GATCTCATTGACGAGGATAGTTTACTAACAGAAGAGGACTTAAAGAAACCCCAGCTGCTA
TCGAGTGATTGCGAAGTTGGAAGCACAAGGAAAGCTTGTAAAAACTGCATTTGTGGGAGA
GCTGAAGAAGAGCAGAAAGTAGAGAAGTTGGGCTCCACTGTAGATTTGAGCAATTTCAAG
TCGCAATGTGGCAGTTGTGGACTAGGGGATGCTTTTCGATGCGCTACATGTCCTTTTAAA
GGTCTTCCTCCATTCAAACCCGGCGAGAAGGTATCATTGTCAGCGAACTTCCTTACAGCA
GACATC
>Rosch_v2.0_Chr4g0446441
---------------------------------------------ATGTCTGATCTTCAA
GCACCATTGCGTCCGAAGAGGAAGTGGGCCTGGGTTGACTTTTTCGTTCAATTCCGATGG
ATTGTTGTTATCTTTGTTGTTCTCCCCATTTCCTTCACTATTTACTTTCTCACATACCTT
GGAGATATAAGATCTGAATGGAAGTCCTACAAGCAGCGTCAAAAGGAACATGATGAAAAT
GTTCTGAAAGTTATAAAACGCCTCAAAGAAAGGAATCCGTCAAAGGATGGTCTTGTTTGC
ACAGCACGGAAGCCGTGGATTGCTGTTGGAATGCGGAATGTCGACTACAAGCGAGCTCGT
CATTTTGAGGTCGACTTGTCTGCTTTCAGGAATGTCCTGGAAATTGATACACAGAGAAAG
ATTGCCCGAGTTGAGCCCTTAGTCAACATGGGGCAGATCACTAGGGTAACCTGCCCTTTG
AATCTTGCGCTTGCTGTGGTTGCAGAGTTTGATGATCTTACTGTTGGTGGTCTCATTAAT
GGTTATGGGATTGAAGGAAGCTCCCACATCTTTGGGCTGTTCTCTGATACTGTTGTGGCT
TATGAAATTGTTCTAGCAAATGGCCAACTTGTCAGAGCCACCCAAGACAACGAGTACTCT
GATCTTTTCTATGCTATTCCATGGTCTCAGGGAACATTGGGCCTTCTTGTCGCTGCTGAG
ATCAAGCTTATTGACATAAAGGAATACATGAGGTTGACATACAAACCAGTTGTGGGAAAT
CTGAAAGAGATTGCACAAGCATACAGTGATTCTTTTGCTCCCAGATTTGGTGGTCTGGAC
GAACCTGAAAGGGTTCCAGAGTTTGTTGAAACCATGATATATACTCCAACCGAAGCTGTG
TGCATGACAGGAAGATATGCTTCAAAAGCAGAGGCCAAGATGAAGGGGAATGTGATTAAC
GAAGTTGGGTGGTGGTTTAAACCCTGGTTCTACCAGCATGCTCAGAAAGCACTGAAGAAA
GGAGAGTTTGTAGAGTACATCCCAACCAGGCAATATTACCACAGGCACACTAGGAGTATC
TATTGGGAGGGAAAGCTTATCCTTCCATTTGCTGATCAGTTTTGGTTTAGATTTTTGTTG
GGCTGGTTGATGCCACCAAAGATTTCTCTGCTCAAGGCTACTCAAGGTGAAGCCATAAGA
AACTATTACCATGACATGCATGTCATTCAAGACATGCTAGTTCCTCTTTACAAAGTTGGG
GATGCTTTAGAATGGGTTCACCATGAGATGGAGGTATACCCCATTTGGCTATGTCCTCAC
AGACTGTACAAGAGTCCTGTTAAGTCAATGATCTATGCTGAACCAGGCTTCGAGCACCAG
CGCAGACAGGGAGACACACCCTACTCTCAGATGTACACAGATGTTGGTGTGTACTATGCA
CCAGGACCGGTGCTGAGAGGCGAGGTTTTTGATGGTTCAGAAGCAGTTCGCAGGATGGAG
AATTGGCTGATCGAAAATCATGGGTTCCAGCCACAGTATGCTGTGTCTGAGCTGAGTGAG
AAGAAGTTCTGGACTATGTTTGATGCTGGGCATTACGACTACTGCAGGAGGAAGTATGGT
GCTGTAGGAACTTTCATGAGTGTGTACTACAAGTCCAAGAAGGGAAGGAAGACCGAGAAG
GAGGTGAAGGAAGCTGAGCAAGCCATCGTTGAGGCTCCCATTGCCGAGGTTGATGAGCCA
------------------------------------------------------------
------------------------------------------------------------
------------------------------------------------------------
------------------------------------------------------------
------------------------------------------------------------
------------------------------------------------------------
------------------------------------------------------------
------------------------------------------------------------
------------------------------------------------------------
------------------------------------------------------------
---------------------------------------GTGGACTAC------------
------------------------------------------------------------
------------------------------------------------------------
------
>Ruboc_04_G12516
ATGTCT---------GTTCTTCCTCTGCGTATCTTCACTCCCAAAATGTCTGATCTTCAA
GCACCATTGCGTCCGAAGAGGAAGTGGGCCTTGGTTGACTTTTTTGTTCAATTCCGATGG
ATTGTTGTTATCTTTGTTGTTCTCCCCATTTCCTTCTCTATCTACTTTCTGACATACCTT
GGGGATATAAGATCTGAGATGAAGTCCTACAAGCAGCGTCAAAAGGAACATGATGAAAAT
GTTAAAAAAGTTGTAAAACGTCTCAAAGAAAGGAATCCATCAAAGGATGGTCTTGTTTGC
ACAGCACGAAAGCCATGGATTGCTGTTGGAATGCGGAATGTTGACTACAAGCGAGCTCGT
CATTTTGAGGTCGATTTGTCTGCTTTCAGGAATGTCCTGGAAATTGATACAGAGAGAAAG
ATTGCCAGAGTTGAGCCCTTAGTCAACATGGGGCAGATAACTAGGGTAACCTGTCCTTTG
AATCTTGCGCTTGCCGTGGTTGCAGAATTTGATGATCTTACTGTTGGTGGCCTCATTAAT
GGTTATGGGATTGAAGGAAGCTCCCACATCTTTGGGCTGTTCTCTGATACTGTTGTGGCT
TACGAAATTGTTCTAGCAAATGGTCAACTTGTCAGAGCCACCCAGGATAATGAGTACTCT
GATCTTTTCTATGCTATTCCATGGTCTCAGGGAACATTGGGCTTTCTTGTCGCTGCTGAG
ATCAAGCTTATAGACATAAAGGAATACATGAGGTTGACATACAAACCAGTAGTGGGAAAT
CTGCAAGAGATTGCGCAGGCATATAGCGATTCTTTTGCACCCAGATTTGGTGGTCTGGAC
GAACCCGGAACGGTTCCAGAGTTTGTTGAAACCATGATTTATACTCCAACAGAAGCTGTG
TGCATGACAGGGAGATATGCTTCAAAAGAAGAGGCCAAGAAGAAGGGGAATGTGATTAAC
GAAGTTGGTTGGTGGTTTAAACCCTGGTTCTACCAGCATGCACAGAAAGCACTTAAGAAA
GGAGAGTTTGTTGAGTACATCCCAACCAGGCAATATTACCACAGGCACACCAGGAGTATC
TATTGGGAGGGAAAGCTTATCCTTCCATTTGCAGATCAGTTTTGGTTTAGATTTTTGTTG
GGCTGGATGATGCCACCGAAGATTTCTCTGCTCAAGGCTACTCAAGGTGAAGCCATAAGA
AACTATTACCATGACATGCATGTCATTCAAGACATGCTAGTTCCTCTTTACAAAGTTGGG
GATGCTTTAGAATGGGTTCACCATGAGATGGAGGTGTACCCCATTTGGCTCTGCCCTCAC
AGACTGTACAAGAGTCCTGTTAAGTCAATGATCTACGCAGAACCAGGCTTCGAGCACCAG
CGCAGACAGGGAGACACACCCTACTCTCAGATGTACACAGATGTCGGTGTGTACTATGCA
CCAGGACCAGTGCTGAGAGGTGAGGTCTTTGATGGTTCAGAAGCGGTTCGCAGGATGGAG
AATTGGCTGATCGAAAATCATGGGTTCCAGCCACAGTATGCTGTGTCTGAGCTGAGTGAG
AAAAAATTCTGGACCATGTTTGAAGCCGGGCATTATGAGCACTGCAGGAGAAAGTATGGT
GCTGTGGGAACTTTCATGAGTGTGTACTACAAGTCTAAGAAGGGAAGGAAGACCGAGAAG
GAGGTGCAGGAAGCTGAGCAAGCCATCGTTGAGGCTCCCATTGCCGAGGTTGATGAGCCA
------------------------------------------------------------
------------------------------------------------------------
------------------------------------------------------------
------------------------------------------------------------
------------------------------------------------------------
------------------------------------------------------------
------------------------------------------------------------
------------------------------------------------------------
------------------------------------------------------------
------------------------------------------------------------
---------------------------------------GTGGACTAC------------
------------------------------------------------------------
------------------------------------------------------------
------
