# Supplementary material for: Building a foundation for gene family analysis in Rosaceae genomes with a novel workflow: A case study in Pyrus architecture genes
Source: Front Plant Sci. 2022 Nov 14;13:975942. doi: 10.3389/fpls.2022.975942 (PMC9702816; doi:10.3389/fpls.2022.975942)
Supplement: Supplementary file 1 [file DataSheet_1.zip › SupFiles/SupFile2_gene_family_trimmed_alignments/438.faa.aln]

>gnl_Ambtr_v1.0_evm_27.model.AmTr_v1.0_scaffold00101.123
MIKGSDLYHVLTAVVPLYVAMILAYGSVKWWKIFSPDQCSGINRFVALFAVPLLSFHFIS
TNNPYAMNLRFIAADTLQKLIVLSVLFFWSKTSRRGCLEWAITLFSLSTLPNTLVMGIPL
LKGMYGD-FSGSLMVQIVVLQCIIWYTLMLFLFEYRGARLLISEQFP-DNAGSIISVAVE
SDVLSFDGREPLQTEAEIGEDGKLHVRVRKSTSSRSEIFSR-RSQGLNSGNSMTPRPSNL
TNAEIYSLQSSRNPTPRGSSFNHSDFFSMV-Q-------GKNA-----------------
--GVSPRQSNFGNSGVEEERE-------------RA---------------NYHNL----
--HNQK--------------------------QGKQGRKE------NEGRDLHMFVWSSS
ASPVSE-GGIHVF---RGGEFG-------ENHGGADLRLGM-GPHGGEVAKEAN-HES-Y
DEFGRDDFSFGNRPLSQGD-ELPRDGHGP-SLSKF---GSSSTAEL-HPKASG---DGGP
KPSAMPPTSVMTRLILIMVWRKLIRNPNTYSSLIGLTWSLVCFRWGIQMPVIVARSISIL
SDAGLGMAMFSLGLFMALQPRIIACGNSIAAFAMAVRFLTGPAIMAVASIAVGLRGVLLH
VAIVQGHLWH-------ADCFTHHPGLLHFA---TMMAAKPAGLAFYLF---
>gnl_Ambtr_v1.0_evm_27.model.AmTr_v1.0_scaffold00024.330
MITWKDLYKVLTAVVPLYVAMILAYGSVRWWKIFSPDQCSGINRFVAIFAVPLLSFHFIS
TNNPYAMNLRFIAADTLQKIIMLFVLALWTNLTRAGCLEWMITIFSLSTLPNTLVMGIPL
LIAMYDE-YSGSLMVQVVVLQCIIWYTLLLFLFEYRGAKLLIMEQFP-DTAGSIVSLKVD
SDVMSLDGQEFLQADAEVGDDGKLHVTVRKSTSSSR------RSQGLGSLPSLTPRPSNL
TGAEIYSLNSSRNPTPRGSNFNNSDFYSMM-AG------PRHS---NFA--QPDLYSLQS
SRGPTPRPSNF-----DYPYNSTTAT-KNQGGGVHFGIENGN---GGNGSSGYPAP-NPE
V-FASSNVNSKPLHSRRLQQPRSPQRSANNNRESHSQSNH------HDAKELHMFVWSSS
ASPVSEGGGLHVF---GGPDFARNEQPGRSDHGAKEIRMLV-SDHLPNGETKAIPQS--G
DDYEGEDFSFSNRVMGEGE-ELPLEKEGP-NLSKF---GSSSTVEL-HPKPG----PEDW
RKKQMPPASVMTRLILIMVWRKLIRNPNTYSSLIGLIWSLIAFRWDVAMPKIVKKSISIL
SDAGLGMAMFSLGLFMALQPKIIACGNSVAAFAMAVRFLTGPAVMAAASIAVGLRGKLLH
VAIVQAALPQGIVPFVFAKEYNVHPAILSTGVIFGMLIALPITLVYYIVLGL
>gnl_Ambtr_v1.0_evm_27.model.AmTr_v1.0_scaffold00019.408
MISGKDFYDVLAAMVPLYVAMMLAYGSVRWWKIFTPDQCSGINRFVAVFAVPLLSFHFIS
TNDPYSMNYRFIAADTLQKVVILIALGAWVNLAKNGSLEWMITLFSLSSLPNTLVMGIPL
LKAMYGE-FSGALMVQVVVLQSVIWYTLMLFMFEYRGAKVLITEQFP-DTAQSITSFKVE
SDILSLDGREPLLADAEIGQDGKLHVVVRKSLSSRSQISSY-KSQCLNSATSVTPRTSNL
TGVEIYSLQSSREPTPRGSSFNHTDFYAMF-SKLPAG--GGQA---NYG----EVYSLNS
SRGPTPRTSNF-----DEEVSTRL-------GRMRSGKSKSGEF-------GYPAP-NPL
L-LKSPNG------------------------DNKRRCSE------VGAKELHMYVWSSS
ASPGSEAHVHGSVARGGSHDFG-----GAMGLDSKGVNGFTQSP-R-TGYKG-------M
QDQG-ENYSPNRKIAPDGDLE---IQSGCISPNKLSAVASPF-----AQKTPDFNRISAN
NNAQMPPASVMTRLILIMVWRKLIRNPNTYSSLFGLAWSLVSFRWQIQMPTIVHGSIAIL
SDAGLGMAMFSLGLFMALQPKIIACGTSVAGYSMAVRFLVGPAVMAATSSAIGLRGVLLH
VAIVQAALPQGIVPFVFAKEYSVHADVLSTA---------------------
>gnl_Ambtr_v1.0_evm_27.model.AmTr_v1.0_scaffold00010.98
MISLLDLYHVLTAVVPLYVAMILAYGSVKWWKIFTPDQCSGINRFVALFAVPLLSFHFIA
ANDPYSMNFRFIAADTLQKLIVLGVLAVWCRVSKRGTLEWTITLFSLSTLPNTLVMGIPL
LKGMYGD-FSGSLMVQIVVLQCIIWYTLMLFLFEYRGAKLLITEQFP-DTAAAIKSFTVD
SDVLSLDGREPLETNAEIGEDGKLHVTVRKSNASRSDIFSR-RSQG------ITPRPSNL
TNAEIYSLQSSRNPTPRGSSFNHTDFYSMI-AGRGNPMSPRHS---NFG--ANDLY---S
SRGPTPRPSNF-----EDETKDSDY-----HHKSRFARGSSENHPN-PSIAQYPAP-NPA
M-FSPNSG-----------TKPAV----------KGANGQ----QNEGAKDLHMFVWSSS
ASPVSE-----VF---GQHEFG----------ASKEVRVGV-SPSKGESYPRE------S
QEYERGDFSFGNAG-----AE----GEGQ-NQGKF---GSSSAMEL-HSR------PTDG
KATSMPPASVMTRLILIMVWRKLIRNPNTYSSLIGLTWSLVSFRWHVKMPAIVAQSISIL
SDAGLGMAMFSLGLFMALQPRIIACGNSIAAFAMGVRFLSGPAVMAAASIAVGLRGVLLH
VAIVQAALPQGIVPFVFAKEYNVHPDILSTGVIFGMLIALPITLVYYILLGL
>gnl_Aquco_v3.1_Aqcoe7G304900.1
MISGKDIYDVLAAIVPLYVAMILAYGSVRWWKIFTPDQCSGINRFVAVFAVPLLSFHFIS
NNDPYAMDYRFIAADSLQKVVILFALFIWQIFCKNGSLEWMITLFSLSTLPNTLVMGIPL
LKAMYGD-FSGNLMVQIVVLQSVIWYTLMLFMFEYRGAKLLINEQFP-ETAGSITSFRVE
SDVISLNGREPLETNAEIGDDGKLHVRVKRSTSSSVVS-SYNKSHGLNSINTMTPRASNL
TGVEIYSIQSSREATPRASSFNQNDFYAMF-SSKMPS--PKHGYTNSFQSGGADVYSLQS
SKGPTPRTSNF-----EEEMMRLG--------KKKGGRSMSAELLNGTLTSSYPPP-NPM
F-SGSGSAGKRKE--------------------GGSIGGN------NPNKELHMFVWSSS
ASPVSEGNLRHAVNRAASTDFGVVDSSKAV--LQQE----IAAS-----------RA-GM
HDFN-ETASPIRKVVDDGEVE---IEDGL----KYPANGSPFLS---QKKI-DMAVGGGQ
KRSQMPPASVMTRLILIMVWRKLIRNPNTYSSVIGLVWSLVSFRFHIEMPSIVAGSITIL
SNAGLGMAMFSLGLFMALQPKLIACGKRVATFSMAVRFLTGPAVIAATSIACGLRGVLLH
VAIVQAALPQGIVPFVFAKEYNVHADILSTAVIFGMLIALPITILYYILLGL
>gnl_Aquco_v3.1_Aqcoe1G048900.1
MITGTDLYHVFTAVVPLYVAMILAYGSVKWWKIFSPDQCSGINRFVALFAVPLLSFHFIS
SNDPYHMNFRFIAADTLQKIIVLVVLAIWSRFSARGSLEWSITLFSLSTLPNTLVMGIPL
LKGMYGD-ASGTLMVQIVVLQCIIWYTLMLFLFEYRGAKLLINEQFP-DTAGSIISFRVD
SDILSLDGKEPLQTEAEVGEDGKLHVTVRKSTSSRSEIFSR-RSHGPNSTVSLTPRPSNL
TNAEIYSLQSSRNPTPRGSSFNHTDFYSMV-N-------GRNM---N-------------
--NASPRQSNFGNMGFDEESGLNGF-----SNPPKANG---------VQGNAYPAPPSAG
I-FSPAAGP-------------GA---------KKSTPNG------TDGKDLHMFVWSSS
ASPVSQ-GGLHVY---REFEHG-----------------GV-APHHIDT---H--TKE-Y
GEYGGDEFSFGNKKAGEVA-D----RDGP-TLSKL---GSSSTTEL-HPKSGV---HGDS
KNTSMPPASVMTRLILIMVWRKLIRNPNTYSSLIGLTWSLVSFRWGIQMPIIIAKSISIL
SDAGLGMAMFSLGLFMALQPRIIACGKSVAAFSMAVRFLTGPAVMAAASITVGLRGVLLH
IAIVQASLPQGIVPFVFAKEYNVHPDILSTGVIFGMLIALPITLVYYILLGL
>gnl_Aquco_v3.1_Aqcoe3G003200.1
MIKLSDFYHVMTAVVPLYVAMILAYGSVKWWKIFTPDQCSGINRFVALFAVPLLSFHFIA
SNNPYKMNFRFIAADTLQKIIMLVVLGIWSRVSKRGCLEWTITLFSLSTLPNTLVMGIPL
LKGMYGN-FSGSLMVQIVVLQCIIWYTLMLFMFEYRGARMLITEQFP-DTAGSIVSITVD
SDVVSLDGRDGMETETEIKEDGKLHVTVRKSNASRSEIFSR-RSQGLS---SNTPRPSNL
TNAEIYSLQSSRNPTPRGSSFNHTDFYSMV-AG------GRGS---NFG--PSDAYGLTT
SRGPTPRPSNY-----EEEMN---------NNKTRFHYHGG----Q-DVGRHYPAP-NPD
M-FSPTASR-TLATTTT-TTTATT----------KKPNGQVTQKPEEGTRDLHMFVWSSS
ASPVSD-----VF---GSQEYAA------HEHSAKDVRVAV-SPGKVEGQRDIH-QED-Y
--LDQDQFSFGNRALG----D----REM------------ID--E--PTK------ITET
RGKAMPPTSVMTRLILIMVWRKLIRNPNTYSSLIGLTWSLVSFRWDVKMPAIIAQSISIL
SDAGLGMAMFSLGLFMALQPRIIACGNSIATFAMAVRFLTGPAVMAAASIAVGLRGVLLH
VAIVQAALPQGIVPFVFAKEYNVHPDILSTAVIFGMLIALPITLVYYILLGL
>gnl_Aquco_v3.1_Aqcoe3G016800.1
MISWKDLYTVLTAVVPLYVAMILAYGSVRWWKIFTPDQCSGINRFVAVFAVPLLSFHFIS
TNDPYAMNFRFIAADTLQKIIMLVVLGIWTKFSEHGNLEWMITIFSLSTLPNTLVMGIPL
LIAMYGD-FSGSLMVQVVVLQCIIWYTLLLFLFEYRGAKMLIMEQFP-ETAASIVSFKID
SDVMSLDGRDFLQTDAEIGNDGKLHVTVRKSNASRRSL-------GPCSLSGLTPRPSNL
TGAEIYSLSSSRNPTPRASNFNNSDFYSMM-GCQGLQ--GRQS---NFG--TTDLYSVQS
SRGPTPRPSNF-----EETCAPGS---VQAVNSSRFGIHPA----P-PVTNSYPMP-NPE
I-SNTGAKVQKSQPQ--QQLQQGQ--------IQSQTKTT------HDAKELHMFVWSAS
TSPVSEGGGLHVF---GGTDYGASDQSGRSDQGAKEIRMLV-TDHPQNGEAKATPEN---
EDFATEDFSFMGSRDE-GD-EERDKNSGPNGLSKL---GSSSTSEL-HPKTGAM--SDSG
AGKQMPPASVMSRLILIMVWRKLIRNPNTYSSLIGLIWSLVAFRWHVAMPKIIEKSISIL
SDAGLGMAMFSLGLFMALQPKIIACGKSVATFSMAVRFLTGPAVMAAASIAVGLRGVLLH
VAIVQAALPQGIVPFVFAKEYNVHPQILSTAVIFGMLIALPITLVYYIILGL
>gnl_Arath_TAIR10_AT2G01420.2
MITWHDLYTVLTAVVPLYVAMILAYGSVQWWKIFSPDQCSGINRFVAIFAVPLLSFHFIS
TNDPYAMNFRFVAADTLQKIIMLVLLALWANLTKNGSLEWMITIFSLSTLPNTLVMGIPL
LIAMYGT-YAGSLMVQVVVLQCIIWYTLLLFLFEYRGAKLLIMEQFP-ETGASIVSFKVE
SDVVSLDGHDFLETDAEIGNDGKLHVTVRKSNASRRSL-------------MMTPRPSNL
TGAEIYSLSS----TPRGSNFNHSDFYSVM-GFPG----GRLS---NFG--PADLYSVQS
SRGPTPRPSNF-----EENNAV------------KYGFYNNTN--S-SAAGSYPAP-NPE
F-STGTGVSTKPNKI--PKENQQQ-------LQEKDSKAS------HDAKELHMFVWSSS
ASPVSD-----VF---GGGDNVATEQ---SEQGAKEIRMVV-SDQPRKSNARGGG-----
DDIGGD--S--------GEGE-REIEKATAGLNKM---GSNSTAEL-EAA-GGD--GGGN
NGTHMPPTSVMTRLILIMVWRKLIRNPNTYSSLIGLIWALVAYRWHVAMPKILQQSISIL
SDAGLGMAMFSLGLFMALQPKIIACGNSVATFAMAVRFITGPAIMAVAGIAIGLHGDLLR
IAIVQAALPQGIVPFVFAKEYNVHPTILSTGVIFGMLIALPITLVYYILLGL
>gnl_Arath_TAIR10_AT1G23080.1
MITWHDLYTVLTAVIPLYVAMILAYGSVRWWKIFSPDQCSGINRFVAIFAVPLLSFHFIS
SNNPYAMNLRFIAADTLQKLIMLTLLIIWANFTRSGSLEWSITIFSLSTLPNTLVMGIPL
LIAMYGE-YSGSLMVQIVVLQCIIWYTLLLFLFEYRGAKILIMEQFP-ETGASIVSFKVE
SDVVSLDGHDFLETDAQIGDDGKLHVTVRKSNASRRSF-------YGGGGTNMTPRPSNL
TGAEIYSL----NTTPRGSNFNHSDFYSMM-GFPG----GRLS---NFG--PADMYSVQS
SRGPTPRPSNF-----EESCAM--------ASSPRFGYYPG------GAPGSYPAP-NPE
F-STGNKTGSKAPKEN---------------HHHVGKSNS------NDAKELHMFVWGSN
GSPVSDRAGLQV-------DNGANEQVGKSDQGAKEIRMLI-SDHTQNGENKAGPMN---
GDYGGE------------E-ESERVKEVPNGLHKL---RCNSTAEL-NPKEAET--GETV
PVKHMPPASVMTRLILIMVWRKLIRNPNTYSSLIGLIWALVAFRWDVAMPKIIQQSISIL
SDAGLGMAMFSLGLFMALQPKLIACGNSTATFAMAVRFFTGPAVMAVAAMAIGLRGDLLR
VAIVQAALPQGIVPFVFAKEYNVHPAILSTGVIFGMLIALPITLVYYILLGL
>gnl_Arath_TAIR10_AT1G73590.1
MITAADFYHVMTAMVPLYVAMILAYGSVKWWKIFTPDQCSGINRFVALFAVPLLSFHFIA
ANNPYAMNLRFLAADSLQKVIVLSLLFLWCKLSRNGSLDWTITLFSLSTLPNTLVMGIPL
LKGMYGN-FSGDLMVQIVVLQCIIWYTLMLFLFEYRGAKLLISEQFP-DTAGSIVSIHVD
SDIMSLDGRQPLETEAEIKEDGKLHVTVRRSNASRSDIYSR-RSQGLS----ATPRPSNL
TNAEIYSLQSSRNPTPRGSSFNHTDFYSMM-ASGG----GRNS---NFG--PGEAFG---
SKGPTPRPSNY-----EEDGGPAKPTAGTAAGAGRFHYQSGGS--G-GGGAHYPAP-NPG
M-FSPNTGG-------------GG---------GTAAKGNAPKRQDGNGRDLHMFVWSSS
ASPVSD-----VF---GGGDYSTAT----NDH-QKDVKISV-PQGN-----SN--DNQ-Y
--VEREEFSFGNKD------D-----DSK-VLATD---GGNN---I-SNK--------TT
QAKVMPPTSVMTRLILIMVWRKLIRNPNSYSSLFGITWSLISFKWNIEMPALIAKSISIL
SDAGLGMAMFSLGLFMALNPRIIACGNRRAAFAAAMRFVVGPAVMLVASYAVGLRGVLLH
VAIIQAALPQGIVPFVFAKEYNVHPDILSTAVIFGMLIALPITLLYYILLGL
>gnl_Arath_TAIR10_AT1G77110.1
MITGNEFYTVMCAMAPLYFAMFVAYGSVKWCKIFTPAQCSGINRFVSVFAVPVLSFHFIS
QNNPYKMDTMFILADTLSKIFVFVLLSLWAVFFKAGGLDWLITLFSIATLPNTLVMGIPL
LQAMYGD-YTQTLMVQLVVLQCIIWYTLLLFLFELRAARLLIRAEFPGQAAGSIAKIQVD
DDVISLDGMDPLRTETETDVNGRIRLRIRRSVSSVPDS-------VMSSSLCLTPRASNL
SNAEIFSVNTPNNRFFHGGGFCNGDLGGF--GFRPG-ASPRLS---GYA--SSDAYSLQ-
---PTPRASNF-----NELDVN---------------------------GNG-----TPV
WMKSPAA-----------------------------------------GRIY-KMMWESG
Q------------------------HA------AKDI----------------------N
GSVPEKEISFRDAL-------------------KAAPAGGASMEEGAAGK----DPVAAI
GKQEMPSAIVMMRLILTVVGRKLSRNPNTYSSLLGLVWSLISFKWNIPMPNIVDFSIKII
SDAGLGMAMFSLGLFMALQPKMIPCGAKKATMGMLIRFISGPLFMAGASLLVGLRGSRLH
AAIVQAALPQGIVPFVFAREYNLHPDLLSTLVIFGMIVSLPVTILYYVLLGL
>gnl_Arath_TAIR10_AT1G70940.1
MISWHDLYTVLTAVIPLYVAMILAYGSVRWWKIFSPDQCSGINRFVAIFAVPLLSFHFIS
TNNPYAMNLRFIAADTLQKIIMLSLLVLWANFTRSGSLEWSITIFSLSTLPNTLVMGIPL
LIAMYGE-YSGSLMVQIVVLQCIIWYTLLLFLFEFRGAKMLIMEQFP-ETAASIVSFKVE
SDVVSLDGHDFLETDAEIGDDGKLHVTVRKSNASRRSF-------C---GPNMTPRPSNL
TGAEIYSLST----TPRGSNFNHSDFYNMM-GFPG----GRLS---NFG--PADMYSVQS
SRGPTPRPSNF-----EENCAM--------ASSPRFGYYPG------GGAGSYPAP-NPE
F-SSTTTSTANKSVNK-NPKDVNTNQQ---TLPTGGKSNS------HDAKELHMFVWSSN
GSPVSDRAGLNVF---GGA--PDNDQGGRSDQGAKEIRMLV-PDQSHNGETKAVAAS---
GDFGGEQFSFAGKE----E-EAERPKDAENGLNKL---APNSTAAL-QSKTGGG--AEAS
QRKNMPPASVMTRLILIMVWRKLIRNPNTYSSLIGLIWALVAFRWHVAMPKIIQQSISIL
SDAGLGMAMFSLGLFMALQPKLIACGNSVATFAMAVRFLTGPAVMAVAAIAIGLRGDLLR
VAIVQAALPQGIVPFVFAKEYNVHPAILSTGVIFGMLIALPITLVYYILLGL
>gnl_Arath_TAIR10_AT5G57090.1
MITGKDMYDVLAAMVPLYVAMILAYGSVRWWGIFTPDQCSGINRFVAVFAVPLLSFHFIS
SNDPYAMNYHFLAADSLQKVVILAALFLWQAFSRRGSLEWMITLFSLSTLPNTLVMGIPL
LRAMYGD-FSGNLMVQIVVLQSIIWYTLMLFLFEFRGAKLLISEQFP-ETAGSITSFRVD
SDVISLNGREPLQTDAEIGDDGKLHVVVRRSSAASMIS-SFNKSHGLNS-SMITPRASNL
TGVEIYSVQSSREPTPRASSFNQTDFYAMFNASKAPS--PRHGYTNSYGGPGGDVYSLQS
SKGVTPRTSNF-----DEEVMKTA-------KKARGGRSMSGELYNNNSVPSYPPP-NPM
F-TGSTSGGVKKKES-------GGGG------SGGGVGVG------GQNKEMNMFVWSSS
ASPVSEANAKNAMTRGSSTDV-STDPKVSI--PPHD----NLAT-----------K--AM
QNLI-ENMSPGRKGHVEMDQD---GNNGG----K-----SPYMG---KKGS-DVE-GPGP
RKQQMPPASVMTRLILIMVWRKLIRNPNTYSSLFGLAWSLVSFKWNIKMPTIMSGSISIL
SDAGLGMAMFSLGLFMALQPKIIACGKSVAGFAMAVRFLTGPAVIAATSIAIGIRGDLLH
IAIVQAALPQGIVPFVFAKEYNVHPDILSTAVIFGMLVALPVTVLYYVLLGL
>gnl_Betvu_v1.2_Bv3_061190_owyj.t1
MISWHDLYTVLAAMVPLYVAMILAYGSVRWWKIFSPDQCSGINRFVAIFAVPLLSFHFIS
TNNPWEMNLHFIAADTLQKVIMLVLLALWTNLTRNGSLEWMITIFSLSTLPNTLVMGIPL
LIAMYGP-YSGSLMVQVVVLQCIIWYTLLLFLFEYRGAKILIMEQFP-ETAASIVSFKVD
SDVVSLDGRDFLETDAEIGDDGKLHVVVRKSNVSRRSM------------SGMTPRPSNL
TGAEIYSLSSSRNPTPRGSNFNTSDFYSMM-GYQGFG--GRLS---NFG--PADLYSVQS
SRGPTPRPSNF-----DENPNPT--------ASPRFGYYPATSG-N-SVGGSYPAP-NPE
FGAASSNKGGKNQMQ--QPAPQQQQLQQQQQQGHHESKLS------HDAKELHMFVWSSS
ASPVSEVGGLHVF---GSNDYGNSDQSGRSDQGAKEIRMLV-SDHPQNGETKGVRKS---
EEFAREDFSFTG-----GE-EEKEEKDGAAALNKL---ASSSTAEL-HPKVSGT--AELG
GAKQMPPASVMTRLILIMVWRKLIRNPNTYSSLIGLIWSLVSFRWHVAMPKIIENSISIL
SDAGLGMAMFSLGLFMALQPKMIACGNKVAGFAMAVRFLTGPAVMAVAAIAIGLRGDLLR
VAIVQAALPQGIVPFVFAKEYNNHPAILSTAVIFGMLIALPITLVYYILLGL
>gnl_Betvu_v1.2_Bv3_063090_cnrg.t1
------------------------------------------------------------
-------------------------------------------------------MGIPL
LTGMYGD-FSATLMVQIVVLQCIIWYTLMLFLFEFRGARVLISEQFC-ESAASIASFKVD
SDVVSLDGREPLETEAEIGQDGKVHVTVKKSRSLNLADNSK-YSDDVR-FCLSDPTHSNL
TRVEIYSLQSTRGSKLRTSSMGNVGFD----------EEKR-----SGG--VGGV-SIG-
-------LTRF-----NGMHGGS-----------RG---SG-------AVGGHLTPSTAG
N-FSPTEG-----------------------HTTAMKKKE------VGGKELHVFVRSLS
VPAISK--GVHGF---RGNDY---DHT--------------------CGGNTH-PKD--Y
DKNGIDELNLGNKPGGNGP-E----VEGP-ILLKV---SSSSTTKA-QPE-----AQCEV
KPTAMPPARVMIKLILKMVWRKLIRNPNTYSSLIGLAWSLISFRWRVELPSIVANSIKIL
SDTGLGMAMFSLGLFMALQPRIIGGGKAMAAYATALRFILGPAIMAAAAAIVGLRGALLQ
IAIVQAALPQGIVPFVFAKEYNVHPQILSTAVIFGMLIALPITLVYFILLGL
>gnl_Betvu_v1.2_Bv3_063100_srwc.t1
MITLLDLYHVLTAVVPLYVAMILAYGSVKWWKIFSPDQCSGINRFVALFAVPLLSFHFIS
SNDPYSMNYRFIAADTLQKLIVLILLFLWSKLSSKGSLEWSITLFSLSTLPNTLVMGIPL
LKGMYGD-ESGTLMVQIVVLQCIIWYTLMLFLFEYRGARLLISEQFP-DTAGSIISFKVD
SDIISLDGKEPLETEAALGDDGKLHVKVRKSTSSRSEVYSR-NSYG------VTPRPSNL
TNAEIYSLQSSRNQTPRGSSFNHTDFYSFV-NGA-----GK-----S---------GLS-
--TISPRTSNFGNIGFDEETGISGM-----G---KGTH---------QGGSGYPAPPTAG
I-FSPAAGP-----------GPGVG------VGAGKNKKG------ENGKDLHMFVWSSS
ASPVSE-GGLHVY---RGGGYN------------NN-NSHL-DHAPL-----N--TKD-Y
DDYGRDEFSFGNKNGGNGP-E----VDGP-TLSKL---GSSSTTEL-RPKAAA---QSEA
KGTSMPPTSVMTRLILIMVWRKLIRNPNTYSSLIGLSWSLISYRWHVEMPAIVASSIKIL
SDAGLGMAMFSLGLFMALQPRIIACGNTVATFAAGVRFITGPAVMAAASIAVGLKGTLLH
VAIVQAALPQGIVPFVFAKEYNVHPDILSTAVIFGMLIALPITLVYYILLGL
>gnl_Betvu_v1.2_Bv5_111350_gqhy.t1
MISLSDFYHVMTAVVPLYVAMILAYGSVKWWKIFSPDQCSGINRFVALFAVPLLSFHFIS
SNNPYSMNLKFIAADSLQKVIVLTVLFVWSKFSKRGSLEWTITLFSLSTLPNTLVMGIPL
LKGMYGD-FSGSLMVQIVVLQCIIWYTLMLFMFEYRAAKMLISEQFP-DTAGSIVSIHVD
SDVVSLDGRQPLETEAEIKEDGKLHVTVRRSNASRSDIFSR-RSHGFS---STTPRPSNL
TNAEIYSLQSSHNPTPRGSSFNHTDFYSMV-GAAGAG-AARRS---NFG--AGDVYGLTT
SRGPTPRPSNF-----EEESGG---------NSNRTKY----------GHAHYPAP-NPG
M-FSPTKKDASVNANN--TSTNTT----------TTTNNNLKKGGEEGGKDLHMFVWSSS
ASPVSD-----VF---GGQQYAV------SDQAVKEVRMNV-SPGKVEGGRDN--HEE-Y
--LSKDEFSFRNRGL-----E----GEMK----------DHH--Q--GSK------MEDG
TSKILPPASVMTRLILIMVWRKLIRNPNTYSSLIGLTWSLISFRWHVEMPAIIAKSISIL
SDAGLGMAMFSLGLFMALQPRIIACGNSVATFSMGVRFLTGPAVMAAASIVVGLRGVLLH
VAIVQAALPQGIVPFVFAKEYNVHPDILSTGVIFGMLIALPITLVYYILLGL
>gnl_Betvu_v1.2_Bv6_155380_roxe.t1
MITGKDIYDVFAAIIPLYVAMILAYGSVRWWKIFTPDQCSGINRFVAVFAVPLLSFHFIS
NNNIYKMNYHFIAADCLQKVVILVALCLWLIITKKGNLEWMITLFSLSTLPNTLVMGIPL
LKAMYGD-FSGSLMVQIVVLQSIIWYTLMLFLFEYRGAKLLISEQFP-ETAASITSFRVE
SDVVSLNGREPIQADAEIGDDGKLHVVVRRSTASSMVSGSHNKSH-LHSLTSMTPRASNL
TGVEIYSIQSSREPTPRASSFNQTDFYAMF-ASKAAS--PRHAASGPAQGSGGDVFSLQS
SKGPTPRTSNF-----DEELIFKQQQQQQGGGKRRFGRSMSGELYNGGSLPPYPPP-NPM
I-SGTTSGGGRRKE-------------------GGGNPPT------PPNKDLHMFVWSSN
QSPVSEMNNNNVNNRVGPNDLGVLDSSKAV--LQQE----IAAA-----------RA-GM
NNFP-ENSSPGRKMSGDKVVE---GEEGL----KFPAIGSPY-----QKKVVDMEEGNME
RKHQMPPASVMTRLILIMVWRKLIRNPNTYSSLIGLAWSLVSFRWNIEMPTIVKGSISIL
SDAGLGMAMFSLGLFMALQPRLIACGNRVAAFAMAVRFLTGPAVIAATSIAIGLRGVLLH
VAIVQAALPQGIVPFVFAKEYNVHPDILSTGVIFGMLIALPITILYYVLLGL
>gnl_Carpa_v0.4_evm.model.supercontig_115.56
MINGKDIYDVLSAIVPLYVAMLLAYGSVRWWKIFSPDQCAGINRFVAVFAVPLLSFHFIS
TNDPYMMNYRFIAADSLQKLVILTALFLWNAFTKTGSLEWVITLFSLCTLPNTLVMGIPL
LQAMYGE-FSGSLMVQIVVLQSVIWYTLMLFLFEYRGAKLLIAEQFP-ETAGSITSFRVD
SDVVSLNGREPLQADAEIGDDGKLHVVVRRSSAASMVS-SFNKTHGMNSLTSMTPRASNL
TGVEIYSVQSSREPTPRASSFNQTDFYAMF-ASKAPS--PKHGYTNSFH---GDVYSLQS
SKGATPRTSNF-----DEEMLKIN-------AKKRGGRSMSGELFNGG-LPSYPPP-NPM
FASGSTSGGTRRKEN-------GGGG------ASISAGTT------TPNKELHMFVWSSS
ASPVSEGNMRHAVQKGGSTDLAAMDAK-------QE----NAAS-----------R--AM
QRLI-ENMSPGRK-DHQQQVE---MEEGS----KVQGNGSPFNY---QKKL-SVE-EGGG
RKQRMPPASVMTRLILIMVWRKLIRNPNTYASLLGLAWSLVSFKLHVKMPKIISASISIL
SDTGLGMAMFSLGLFMALQPKVIACGKSVALFSMAVRFLTGPAVMAACSIAIGIRGVLLH
VAIVQAALPQGIVPFVFAKEYNVHANILSTGVIFGMLIALPITIIYYVLLGL
>gnl_Carpa_v0.4_evm.model.supercontig_65.140
MITWKDLYTVLTAVIPLYVAMILAYGSVRWWKIFSPDQCSGINRFVAIFAVPLLSFHFIS
TNDPYAMNFRFIAADTLQKIIMLFVLALWTNLSRNGSLEWMITIFSLSTLPNTLVMGIPL
LIAMYGQ-YSGSLMVQIVVLQCIIWYTLLLFLFEYRGAKILIMEQFP-ETAASIVSVRVE
SDVVSLDGRDFLETDAEIGQDGKLHVTVRKSNASRRSL-------GPCSLPALTPRPSNL
TGAEIYSLSSSRNPTPRGSNFNNSDFYSMM-GVPGFP--GRHS---NFG--PADLYSVQS
SRGQTPRPSNF-----EENCT--------GISSPRFGFYPAT---Q-TVPTSYPAP-NPE
F-SSTVTKNNKTQKE--NNHPQQQQQQNQNQNQNQNNKAN------HDAKELHMFVWSSS
ASPVSDVAGLHVF---GGNDFEGTEQSRRSDQGAKEIRMIV-SDHAQNGESKGCIPV---
QSFSNDD-------------E-----------------------DL--------------
------------------------------------------------------------
-----------I------------------------------------------------
----------------------IR----------------------------
>gnl_Carpa_v0.4_evm.model.supercontig_92.84
MITLTDLYHVLTAVVPLYVAMILAYGSVKWWKIFSPDQCSGINRFVALFAVPLLSFHFIS
TNNPYTMNLKFIAADTLQKVIVLGVLAVWSRTSSRGSLEWSITLFSLSTLPNTLVMGIPL
LKGMYGD-FSGSLMVQIVVLQCIIWYTLMLFLFEYRGARLLIAEQFP-DTAGSIISFRVD
SDIISLDGKEPLQTEAEVGEDGKLHVTVRKSTSSRSEIFSR-RSHGPNSGLSLTPRPSNL
TNAEIYSLQSSRNPTPRCSSFNHTDFYSMV-N-------GKGG---T-------------
--NVSPRQSNFGNLGFDEENAVGVF-----GNAGKA-----------ANGSAYPVPTNAG
I-FSPVAGP-------------GA--------AKKKVNGA------EVGKDLHMFVWSSS
ASPVSE-GGIHVF---RGGEYG------------NDLGG-V-A---------H--QKD-Y
EEFGRDEFSFGNRRVGNGG-E----QDGP-VLSKL---GSSSTAEL-HPKAA----QGES
KPSAMPPASVMTRLILIMVWRKLIRNPNTYSSLVGLTWSLVSFKWNVVMPAIVAGSIKIL
SDAGLGMAMFSLGLFMALQPRIIACGNSVAAFAMAVRFLTGPAVMAAASIVIGLKGTLLH
IAIVQAALPQGIVPYVFAKEYNVHPDILSTGL--------------------
>gnl_Carpa_v0.4_evm.TU.contig_35483.1
MITGTDFYHVMTAMVPLYVAMILAYGSVKWWKIFTPDQCSGINRFVALFAVPLLSFHFIA
GNDPYTMNFRFIAADTLQKVIVLVVLALWTKLSKRGCLEWTITLFSLSTLPNTLVMGIPL
LKGMYGE-FSGSLMVQIVVLQCIIWYTLMLFMFEYRGAKLLISEQFP-DTAGSIVSINVE
SDIVSLDGRQPLETEAEIKEDGKLHITVRKSNASRSDIFSR-RSQGL----STTPRPSNL
TNAEIYSLQSSRNPTPRGSSFNHTDFYSMM-AG------GRNS---NFG--ANDVYGLSA
SRGPTPRPSNY-----EEDGAA--------GGKPRFHYHGS------GGAAHYPAP-NPG
M-FSPTGSK-GVG--AN----ASA----------KKPNGQAQQKQEDGX-----------
------------------------------------------------------------
------------------------------------------------------------
------------------------------------------------------------
------------------------------------------------------------
----------------------------------------------------
>gnl_Carpa_v0.4_evm.TU.contig_44255.1
MMAG--------------------------------------------------------
-----------------------------------G------------------------
------------------------------------------------------------
-------------------------------------------------------RNSNF
GANDVYGLSASRGP----------------------------------------------
----TPRPSNY-----EEDGAAGG--------KPRFHYHGSG------GAAHYPAP-NPG
M-FSPTSGSAKK------------------PNGQAQQKQE------DGGRDLHMFVWSSS
ASPVSD-----VF---GGHEYG----------DHKEVRLAV-SPGKVEGHRENHDQ---E
YNMERDDFSFGNRE-----RE-TNNHEGD----KV---G-------------------DG
KPKAMPPTSVMTRLILIMVWRKLIRNPNTYSSLIGLTWSLVSFRWHVQMPAIIAQSISIL
SDAGLGMAMFSLG-----------------------------------------------
----------------------------------------------------
>gnl_Elagu_v2.0_p5_sc00004.V1.gene1168
MITLSDFYNVMTAVVPLYVAMILAYGSVKWWKIFSPDQCSGINRFVALFAVPLLSFHFIS
TNDPYAMNLRFIAADTLQKLMVLGVLTLWTQLTRRGSLEWTITLFSLSTLPNTLVMGIPL
LKGMYGP-FSGGLMVQIVVLQCIIWYTLMLFLFEYRGAKMLITEQFP-DTAGSIASIAVD
SDVVSLDGRDALETEAEIGEDGRIHVTVRRSNASRSDIYSR-RSQGFS---TTTPRPSNL
TNAEIYSLQSSRNPTPRGSSFNHNDFYSMV---------GRSS---NFG--AADAYGA--
-----SRPSNY-----EEEHGT---------ARSRF---------------HYPAP-NPT
I-FSTAAVGAPR------VQVVGG----------KVANGQSHKAEDGGTKDLHMFVWSSS
ASPVSD-----VF---GNNEYVFPPAP--TDPAVKQVRMTV-SPSKVDERKE---RDD-Y
--LERNDFSFGNGGMM----A----REGG---------AGGDDEKM-HES-----SKGAK
RATALPPASVMTRLILIMVWRKLIRNPNTYSSLIGLTWSLVSFR----------------
------------------------------------------------------------
----------------------------------------------------
>gnl_Elagu_v2.0_p5_sc00005.V1.gene1009
MITGKDIYEVLAAIVPLYVAMILAYGSVRWWKIFSKDQCSGINRFVAVFAVPLLSFHFIS
TNNPYAMNYHFIAADSLQKVVILLALFLWHNLSKRGNLDWTITLFSLSTLPNTLVMGIPL
LRAMYGD-FSGSLMVQIVVLQSVIWYTLMLFLFEYRGAKALISEQFPPDIAGSITSFRVD
SDVVSLNGREPLQADAEIGQDGKLHVVVRRSSSSRSTVSSYNKSHGFNSMTSMTPRASNL
TGVEIYSIQSSREPTPRASSFNQTDFYAMF-SSKVTS--PRTGCGGGFE--EEPGTRLGK
HKGAGSKSSDF----------------------------MNGGLFSTSSSSTYPAP-NPL
M-LSGPACGSKK-------------------GGTSSAMSA------NSNKELHMFVWSSS
ASPGSEANLRNAVNRAASHDFGNMDPSKPT--FHQDI-----AR-K------------GL
HAPS-GNASPIRKAGVNGELE---IEDGCKSLEKFPA--SPFVA---QKKGADTGAGLVE
SNHRMPPASVMTRLILIMVWRKLIRNPNTYSSLLGLVWSLVSFR----------------
------------------------------------------------------------
----------------------------------------------------
>gnl_Elagu_v2.0_p5_sc00008.V1.gene759
MITWHDLYTVLTAVVPLYVAMILAYGSVRWWGIFSPDQCSGINRFVAIFAVPLLSFHFIS
TNDPYTMNFRFIAADTLQKLIVLAALTAWARLSSRGSLDWAITVFSLATLPNTLVMGIPL
LIAMYGG-FSGSLMVQVVVLQCIIWYTLLLFLFEYRAARLLIADQFP-NTAASIVSFRVD
SDVVSLDGRDLLQADAEVGGDGKIHVTVRRSNASRRSF-----------SMAMTPRPSNL
TGAEIYSLSSSRNPTPRGSNFNHSDFFAMV-GGAPPP--LRPS---NFG--PADLYSLHS
SRGPTPRPSNF-----DDGAAAV--------GSPRFG--------------RYPAP-NPE
I-SSASATVIKKTASNPTLPTTTAAT-----QQQQNRAAN------HDAKELHMFVWSSS
ASPVSDAGGLHVF---GGADFAAPDLAGRLDHGAKEIRMLVPTDLPQNGGTKGVVEG---
EDCGGEDFSFEGGKGLE---DERDRDSGPDGLSKL---GSSSTAEL-HPKGGGGPSNGKH
THPQMPPASVMTRLILIMVWRKLIRNPNTYSSLVGLIWSLVAFRSISQLTIIL-------
------------------------------------------------------------
-------------P----------P-------IF------------------
>gnl_Elagu_v2.0_p5_sc00051.V1.gene466
MITPEDFYTVMCAMVPLYVAMLLAYASVKWWKIFTPEQCSGINRFVAVFAVPVLSFHFIS
HNNPYQMDTRFILADTLSKLLVLLLLSLWACLSPRSRLDWLITLFSIATLPNTLVMGIPL
LRAM---------------------YTLLLFLFEYRAATLLIQEQFPGPVAAAIAKIKVD
GDVISLDGRDPIHAESEMDADGRVRLRIRRSVSSAPES-------GLSSSVGFTPRLSNI
SGAEIYSLNTPGRH-PMEQ-FTIADV-TF--GYRS--ASPRLS---GYA--SSDAYSLQ-
---PTPRESNF-----NEMEIG-----------------------------------TPV
WMRSPAA-------------------------------AAG------GGRVAAKVVRGCH
EGGSGG-----------GE------QG---------------------------------
----DKDVG---------------------------------------------------
------------------------------------------------------------
------------G----------------------------------------------K
YAAGAAALPQGIVPFVFAREYGLHPDILSTG---------------------
>gnl_Elagu_v2.0_p5_sc00061.V1.gene311
MITWQDLYTVLTAVVPLYVAMILAYGSVRWWGIFSPDQCSGINRFVAIFAVPLLSFHFIS
TNNPYAMNFRFIAADTLQKLIVLAALAAWARLSSRGSLDWAITVFSLATLPNTLVMGIPL
LIAMYGA-FSGSLMVQIVVLQCIIWYTLLLFLFEYRAARLLIADQFP-DTAASIVSFRVD
SDIVSLDGRDLLQTDAEVGGDGKIHVTVRRSNASRRSF-----------SMAMTPRPSNL
TGAEIYSLSSSRNPTPRGSNFNHSDFFAMV-GGAPPP--LRPS---NFG--PADLYSLQS
SRGPSPRPSNF-----DDGATAV--------GSPRFG--------------HYPAP-NPV
I-SSASGAAAKNNATNPTPPAAAAPP-----QQQQNGAAQ------HDAKELHMFVWSSS
ASPVSEVGGLHVF---GGADFAATDLAGLPDNGAKEIRMLVPADLPQHGGTKGAVEG---
ADYGREDFSFGGGKGLE---DAKDTENGPEGVPKL---GSSSTVEL-HLKGGGPPDSGKH
TDHQMPPTSVMTRLILIMVWRKLIRNPNTYSSLIGLIWSLVAFRWHVSMPKIIEKSISIL
SDAGLGMAMFSLG-----------------------------------------------
----------------------------------GL----------------
>gnl_Elagu_v2.0_p5_sc00094.V1.gene87
MITAADLYHVLSAVVPLYVAMILAYGSVKWWRIFSPDQCSGINRFVALFAVPLLSFHFIS
TNNPYAMNYRFIAADTLQKLIVLVVLAIWSKTSSRGCLEWTITLFSLATLPNTLVMGIPL
LKGMYGP-ASGSLMVQIVVLQCIIWYTLMLFLFEYRGAKLLITEQFP-DTAGSIISFRVD
SDIISLDGKEPLQTEAEVGEDGKLHVTVRKSTSSRSEIYSR-RSHGLNSGVSITPRPSNL
SNAEIYSLQSSRNPTPRGSSFNHTDFYSMV-N-------GRNA---S-------------
--GVSPRHSNFGNVGFDEESGGGVA-----AGIPKANG----------VAGGYPGPPGTG
I-FSPV----------------GA---------KKKVGGG------EGGKDLHMFVWSSS
ASPVSE-GGMHVF---RGGEFG------------NEHGGAA-HP--TDH---H--PKDAY
DVYGRDDFSFQNRAGTQGM-D-SLQKDGP-SLSKL---GSNSTAEL-HPKSGA---DGEI
KPTSMPPASVMTRLILIMVWRKLIRNPNTYSSLI--------------------------
------------GLFMALQPRIIACGNSIAAFAMAVRFVTGPAVMAAASIAVGLRGVLLH
IGIVQAALPQGIVPFVFAKEYNVHPDILSTGVILGMWAACPLPAVFYLLLGL
>gnl_Elagu_v2.0_p5_sc00189.V1.gene42
MISAGDLYHVLTAVVPLYVAMILAYGSVKWWRIFSPDQCSGINRFVALFAVPLLSFHFIS
TNDPYAMNYRFIAADSLQKLIVLTVLAIWTKTSSRGCLEWTVTLFSLATLPNTLVMGIPL
LKGMYGP-DSGSLMVQIVVLQCIIWYTLMLFLFEYRGAKLLIVEQFP-DIAGSIVSFHVD
SDVISLDGKELLQTEAEVGEDGKLHVTVRKSTGSRSEICSQ-QSQGPYSGVSITSRPSNL
SNAEIYSLQSSVNPTPRGSSFNRNDFYSMV-N-------GR------------------S
ASGVSPRHSNF-----GSVAFDVQ---------------------------SIPMG-VPA
TLFSPAR-------------------------AKKKVIGV------DGGNDLHMFVWSSS
ASSGGEFGSEH------G---GAAH--------PKDA----------------------Y
DVYGRDEFSLQNRPGTQ---EID----------SL---QNDGPTEL-LPK-----AAAEI
KQTSMPPAGVMTRLILIM------------------------------------------
------------------------------------------------------------
-----AALPQGIVPFVFAKEYNVHPDILSTALNKDYLLNLDSSPAYQMLFNI
>gnl_Elagu_v2.0_p5_sc01123.V1.gene15
MITLSDFYNVMTAVVPLYVAMILAYGSVKWWKIFSPDQCSGINRFVALFAVPLLSFHFIS
TNDPYKMNLRFIAADTLQKLMVLAILTVWSNVSRRGCLEWTITLFSLSTLPNTLVMGIPL
LKGMYGG-DSGSLMVQIVVLQCIIWYTLMLFMFEYRGAKLLITEQFP-DTAGSIASITVD
SDVVSLDGRDALETEAEIKEDGKLHVTVRRSNASRSDVYSR-RSQGFS---TATPRPSNL
TNAEIYSLQSSRNPTPRGSSFNHTDFYSMV---------GRSS---NFG--ASDAYGAMA
VRGPTPRPSSF-----EEEHGTAAAG-AGAGAKARFHYQMPV---T-AGTPHYPAP-NPS
V-FSTAATGGPR------AAPMGG----------KKANGQSHKAEDGGTKDLHMFVWSSS
ASPVSD-----VF---GNNEYGLP--A--TDPAAKEVRMTV-SPGKVDGRKE---RDD-Y
--MEREDFSFGNRGMM----E----RDGA---------GGG-DEKM-HES-----TKGGG
RGTVLPPASVMTRLILIMVWRKLIRNPNTYSSLIGITWALVSFRLSGDVFWLC-------
--CGCGW-VGGPGLFMALQPRIIACGNSVAAFAMAVRFFAGPAVMAAASIVVGLRGVLLH
IAIVQAALPQGIVPFVFAKEYNLHPDILSTAILLSM------TAAA---VGT
>gnl_Eucgr_v2.0_Eucgr.C00078.1
MITGKDMYDVLAAVVPLYVAMILAYGSVRWWKIFTPDQCSGINRFVAVFS----------
------------------KVVILFALFLWHAFTKRSSLEWMITLFSLSTLPNTLVMGIPL
LKAMYGD-FSGSLMVQIVVMQSVIWYTLMLFMFEYRGAKLLINEQFP-ETAGSITSFRVE
SDVMSLNGREPLQADAEIGEDGKLHVVVRRSNASSMIS-SF-KSHGLNS---ITPRASNL
TGVEIYSVQSSREPTPRASSFNQTDFYAMF-ASKAAS--PKHGYTNSFQGGVPDVYSLQS
SKVATPRTSNF-----DEEMMKMSGS-NNVNAKRRGGRSMSGELFNGGVFPSYPPP-NPM
F-SGSTSGNTKKKDS-------------------------------GNNKELHMFVWSSS
ASPVSEGNMRHAVNRATSTELGLVDAAKAS--LQHAE--APANS-----------K--GM
QDLI-ENMSPGKRMMDNKEVEQNQIEDGS-GACKFPVNGSPYTNSC-QKKVADEE-GGEK
KKQQMPPASVMTRLILIMVWRKLIRNPNTYSSLLGLAWSLISYRWNIQMPSIVKGSISIL
SDAGLGMAMFSLGLFMALQPKIIACGKSVATFSMAVRFLTGPAVIAATSIAIGLRGVLLH
VAIVQAALPQGIVPFVFAKEYNVHPDILSTAVIFGMLIALPITIVYYVLLGV
>gnl_Eucgr_v2.0_Eucgr.H01390.1
MLSGKDIYTIIAAIMPLYVAMIIGYASVWFWNIFDPQQCAGINRYVASYAVPILSFDVIA
SCNFYDMNYRFIGGDTLQKVVILAALLLWIIFSRKSSLEWVISFFSLSTLPNTLIIGIPL
LQAMYGE-YTRDLMVQIVVLQGLIWYTLLLILFEYRGAMILINENFP-DCSWAITSIRVD
PDVVSLNGCETLETEAEIDDNGRVHVVVRRSSVSSMESPLR-PSLDRLSSITTTPRASNL
SGVEIYSLQSYRGR--RGSELINSFLF--------------PS------------YQ---
---PSHR--------------------------------------------TSPSE-MPV
M-FRDSS-------------------------------SA------GPAKGLHMFAWGSR
ADKSRHASSRITH----PSDLGE----------FQNL-----------------------
------NIPFTNHT-----SQTWHPKYGQG---KLNEH-AENASKMSEER------NAVN
AELGRPPLTVMTRLVLLMVWRKLIVNPNIYSSVIGLAWSLLSFKLHIQFPLIVSGSIKIL
SDTGLGMAMFSIGLFMGSQPTLIPCGYWLAALSMVLKFIVGPLVAAATSAALGLRGELLC
VSIVQAALPEAVVPFVFANQYKVHADIMSVS---------------------
>gnl_Eucgr_v2.0_Eucgr.A02229.1
MIKASDLYHVLTAVVPLYVAMILAYGSVKWWKIFSPDQCSGINRFVALFAVPLLSFHFIS
LNNPYKMNYRFIAADTLQKLIVLAVLAVWSRVSRRGSLEWSITLFSLSTLPNTLVMGIPL
LQGMYGP-ESKSLMVQIVVLQCIIWYTLMLFLFEYRGARLLIAEQFP-DTAASIISFRVD
SDIISLDGKEPLQTEAAVGDDGKLHVTVRKSTSSRSEVFSR-RSHGPNSGLSLTPRPSNL
TNAEIYSLQSSRNPTPRGSSFNHTDFYSMV-N-------GKGM---S-------------
--GVSPRQSNFGGLGFDEESGVPPVY----GNGARAN-----------GGGAYPAPPNAG
I-FSPVAAA-------------AA---------KKKGG---------DGKDLHMFVWSSS
ASPVSE-GGLHVF---RGGDYG------------NELGVGV-A---------H--QKD-Y
DEFGRDEFSFGNRQVPNGV-D----RDGP-VLSKL---GSSSTAEL-HPKAAV---DGEA
KLTSMPPASVMTRLILIMVWRKLIRNPNTYSSLFGLTWSLVSCRWNLAMPAIIGKSIAIL
SDAGLGMAMFSLGLFMALQPRIIACGNSIAAFSMAVRFLTGPAVMAAASIAVGLKHNLLH
IAIVQAALPQGIVPFVFAKEYNVHPDILSTGVIFGMLIALPITLVYYIFLQL
>gnl_Eucgr_v2.0_Eucgr.F04265.1
MITSDDLYKVMCAMVPLYFAMLVAYGSVKWWKIFTPSQCSGINRFVAVFAVPILSFHFIS
QNNPYEMDTRFIAADTLSKVLVLASLSAWTAFFN-GSLEWLITLFSVATLPNTLVMGIPL
LKAMYGD-FTQSLMVQVVVLQCIIWYTLLLFLLEYRAATQLIRNQFPGPTAASIAKIELD
GDVISLDGRDPICTESEVDNNGRIRVRIRRSTSSAPDS-------ALSSTVGITPRASNL
SNVEIFSINTPG---PLHEYFGIGDL-AF--GCRS--ASPRLS---GYA--SSDAYSLQ-
---PTPRASNF-----NELDSISV------------------------TTAT-----TPV
WVKSPIS-----------------------------------------GKVF--------
------------------------------------------------------------
--ITEKEISFRECT-------------------IT------SGPEPPDKK-------QAA
TPQEMPNALVMLKLILTVVGRKLSRNPNTYSSILGLLWSLISFKWNLGMPSLVKYSIKII
SDAGLGMAMFSLGLFMALQPRLIACGTKMATISMAIRFISGPLVMSAACLAVRLRGVRLH
AAIVQAALPQGIVPFVFAREYGVHPDILSTGVIFGMLVSLPVTLLYYILLGL
>gnl_Eucgr_v2.0_Eucgr.B02902.1
MITWHDLYTVLSAVVPLYVAMILAYGSVRWWKIFSPDQCSGINRFVAIFAVPLLSFHFIA
KNDIYAMNLRFIAADTLQKLIMLAVLALWANFTRNGSLEWMITIFSLSTLPNTLVMGIPL
LEAMYGPDDAGGLMVQVVVLQCIIWYTLLLFLFEYRGAKILIMEQFP-ETAASIVSFKVE
SDVVSLDGRDFLETDAEIGDDGKLHVTLRKSNASRRSL-------GPGSFSGLTPRPSNL
TGAEIYSLSSSRNPTPRGSNFNQSDFYSMM-GFA-----PRRS---NFG--SADLYSVQS
SRGPTPRPSNF-----EENSAA-----AQSVPSPRFGFYPS----Q-TVPTAYPAP-NPE
I-ASAFTKNSKNAPQ--HLQ------------PKQEGKAN------HDAKELHMFVWSSS
ASPVSEGGGHHVF---GGTEVGASEQSGRSDQGAKEIRMIV-ADHPPNGETKAVAEA--E
GLGGGDDFSFGGKGGE-GD-EERENKEGPTGLTKL---GSSSTAEL-HPKAAGAAGAGGE
GGKHMPPAKVMTRLILIMVWRKLIRNPNTYSSLIGLTWSLIAFRWNVTMPVIINESIEIL
SRAGLGMAMFSLGLFMALQPKIIACGNSVASFAMAVRFLTGPAVMAAASIAIGLHGRLLH
IAIVQAALPQGIVPFVFAKEYNVHPAILSTGVIFGMLIALPITLVYYILLGL
>gnl_Eucgr_v2.0_Eucgr.B00948.1
MITGSDFYHVMTAMVPLYVAMILAYGSVRWWRIFTPDQCSGINRFVALFAVPLLSFHFIS
SNNPFTMNLRFLAADSLQKLLILLALALWSHLSRRGSLDWSITLFSLSTLPNTLVMGIPL
LRGMYGP-YSGDLMVQIVVLQCIIWYTLMLFLFEFRAARTLISNQFP-GTAASIISIRVD
PDVVSLDGRQPLETEAEVGSDGKLRVTVRRSSASRSDIFKP-A-------AWLSPRPSNL
TNAEIYSLQSSRNPTPRGSSFNHAELYSVA-AGLGGG--GRGS---NFG--SADVYGLSA
SFGPTPRPSNY-----EED-------------KPKFPYGSG----G-STAGSYPAP-NPG
M-FSPKNNG-----------GSGG----------KRANVQGGGAEDGGRRDLHMFVWSSS
TSPVSD-----VF---GNN---------------HDLPTGA-THEKVDQNHIK--EGD--
-QLERDEFSFRNRRPENV---------------------------------------EAG
GGDAMPPTSVMTRLILIMVWRKLIRNPNTYSSLIGITWSLVSFRWHIEMPAIIAKSISIL
SDAGLGMAMFSLGLFMALQPKIIACGNSVATFAMAVRFLTGPAVMAAASLVIGLRGDLLR
VAIVQAALPQGIVPFVFAKEYGLHPDILSTAVIFGMLIALPITLVYYILLGI
>gnl_Eucgr_v2.0_Eucgr.K02271.1
MITGTDFYHVMTAMVPLYVAMILAYGSVKWWKIFTPDQCSGINRFVALFAVPLLSFHFIS
TNDPYTMNFKFIAADTLQKIVVLAVLFVWAKVSKRGSLDWTITLFSLSTLPNTLVMGIPL
LQGMYGE-YSGSLMVQIVVLQCIIWYTLMLFMFEYRGAKILISEQFP-DMAGSIVSIHVD
SDIMSLDGRQPLETEAEVKEDGKLHVTVRRSNASRSDIFSR-RSQGLS---STTPRPSNL
TNAEIYSLQSSRNPTPRGSSFNHTDFYSMM-AG------QRSS---NFG--SADVYGLSA
SRGPTPRPSNY-----EEDGG----------NKPRFHYHGQ------GGGAHYPAP-NPG
M-FSPKSGG---------GGGNNV----------KKPNGQAQ-KGEDGGKDLHMFVWSSS
ASPVSD-----VF---GNNNHGP------NES--KDVRLAV-SPGKVENHGEN--QEE-Y
--MERNEFSFGNRE------N------------------VTH--E--AEK------VDDG
KPKAMPPSSVMTRLILIMVWRKLIRNPNTYSSLIGLTWSLVSFRWHLVMPAIIAKSIAIL
SDAGLGMAMFSLGLFMALQPRIIACGNSVAAFAMAVRFLTGPAVMAAASIAVGLKGDLLH
IAIVQAALPQGIVPFVFAKEYSVHPDILSTAVIFGMLIALPITLVYYILLGI
>gnl_Eucgr_v2.0_Eucgr.G02187.1
MIKWHDLYAVLVAVVPLYVAMILAYGSVRWWRIFSPDQCSGINRFVAIFAVPLLSFHFIS
TNDPYRMNLRFIAADTLQKLLLLLLLALWANLHRRGSLDWSITVFSLSTLPNTLVMGIPL
LGAMYGT-EASNLMVQVVVLQCIIWYTLLLFLFEYRGAKILIMEQFP-ETAASIVSFNVD
PDVVSLDGRNFLETDAEVGQDGKLHVTVRKSNASRRSFGLG-PG-GGGSFSGMTPRPSNL
SGVEIYSLSSSRNLTPRGSN---SDFYSIM-GV------PRLS---NFG--PSDVYSVQS
SRGPTPRPSNF-----DENLQP----------SPKFGFYPA----Q-VASAPYPAP-IPD
F-ASAFAKSGKPNQQ--QQQPAPAPPEQQS--NGAAKANS------YDAKELHMFVWSSS
ASPVSEVGGLHVF---GSGDFGAPDQSRRADHSVKEIRMMV-ADNNQNGETKTAPET---
TGFTGQQFNFVAKADE-RD-EGEKEAAGPDRPNKL---CASSSAGE-PGGYGGC--DDAG
NDKQMPPASVMTRLILIMVWRKLIRNPNTYSSLIGIIWSLIAFRWDVGMPEIVDKSIHIL
SDAGLGMAMFSLGLFMALQPKLIACGNSVATFAMAVRFLVGPAAMAIASAAIGLRGPLLH
IAIVQAALPQGIVPFVFAKEYNVHPAVLSTMVIFGMLIALPITLVYYILLGL
>gnl_Manes_v6.1_Manes.08G060200.1
MISITDLYHVLTAVVPLYVAMILAYGSVKWWKIFSPDQCSGINRFVALFAVPLLSFHFIS
TNNPYAMNYRFIAADTLQKIIVLVVLAIWSRLSSRGSLEWSITLFSLSTLPNTLVMGIPL
LKGMYGD-SSGTLMVQIVVLQCIIWYTLMLFLFEYRGARILIGEQFP-DTAGSIISFRVD
SDIISLDGREPLQTEAELGEDGKLHVTVRKSTSSRSEIFSR-RSHGPNSGLSLTPRPSNL
TNAEIYSLQSSRNPTPRGSSFNHTDFYSMV-N-------GKNA---S-------------
--NVSPRQSNFGNLPFDEENGGIGVY----GNVSRAN------------GNAYPAPPNAG
I-FSP-----------------GT---------KKKANGA------DNGRDLHMFVWSSS
ASPVSE-GGIHVF---RGGDYA------------NELGG-A-T---------H--QKD-Y
DEFGRDEFSFGNRQVANGV-D----REGP-VLSKL---GSSSTAEL-HPKAGA---DGEP
KPTAMPPASVMTRLILIMVWRKLIRNPNTYSSLIGLTWSLVSFKWNVEMPAIIARSISIL
SDAGLGMAMFSLGLFMALQPKIIACGNSVASFAMAVRFLTGPAVMAAASIAVGLRGVLLH
IAIVQAALPQGIVPFVFAKEYNVHPDILSTGVIFGMLIALPITLVYYILLGL
>gnl_Manes_v6.1_Manes.06G000100.1
MITGKDIYDVLAAIVPLYVAMILAYGSVRWWKIFTPDQCSGINRFVAVFAVPLLSFHFIS
SNDPYAMNYRFIAADSLQKVVILTALFLWQAFSKRGNLEWMITLFSLSTLPNTLVMGIPL
LKAMYGD-FSGSLMVQIVVLQSVIWYTLMLFMFEYRGAKLLISDQFP-ETAGSITSFKVD
SDVVSLNGREPLQADAEIGDDGKLHVVVRRSSASSMVS-SFNKSHGLNSITSMTPRASNL
TGVEIYSVQSSREPTPRASSFNQTDFYAMF-ASKAAS--PKHGYTNSFQGAIGDVYSLQS
SKGVTPRTSNF-----DEETLKIG--------KKRGGRSMSGELFNG-----YPPP-NPM
F-AGSTSGCPRKKES-----------------------GA------MPNKELHMFVWSSS
ASPVSEGNLRHAVHRAASSDFGAIDSSKVG--LQHE---TSAAS-----------K--AM
HELI-ENMSPAGKMNGEKEID---IEDGQ----KFAVTGSPF--NC-QKKM-EME-CDGS
RKHQMPPASVMTRLILIMVWRKLIRNPNTYSSLLGVVWSLISFRWNIQMPSIVRGSISIL
SDAGLGMAMFSLGLFMALQPKIIACGKSVATFAMAVRFLTGPAVIAATSIAIGLRGPLLH
VAIVQAALPQGIVPFVFAKEYNVHADILSTAVIFGMLIALPITILYYVLLGL
>gnl_Manes_v6.1_Manes.06G006800.1
MITITDFYHVMTAMVPLYVAMILAYGSVKWWKIFTPDQCSGINRFVALFAVPLLSFHFIS
SNDPYAMNFRFIAADTLQKVIVLVVLAFWTKLSKRGCLEWTITLFSLSTLPNTLVMGIPL
LKGMYGE-FSGSLMVQIVVLQCIIWYTLMLFLFEYRGAKLLISEQFP-DTAGSIVSIHVD
SDIMSLDGRQPLETEAEIKEDGKLHVTVRKSNASRSDIFSR-RSQGLS---STTPRPSNL
SNAEIYSLQSSRNPTPRGSSFNHTDFYSMM-AT------GRNS---NFG--ASDVYGLSA
SRGPTPRSSNY-----EEDGGG-------LGNKPRFHYHAS------GGAAHYPAP-NPG
M-FSPTGSKGGVAAN-N-AAAAAT----------KKPNGQAQQKAEDGGKDLHMFVWSSS
ASPVSD-----VF---GSHDYGG------HDQ--KEARLAV-SPGKVEGNRENH-QED-Y
--MEREDFSFGNIGV-----E----REM-----------NNN-----HEK------VNVG
KPKPMPPTSVMTRLILIMVWRKLIRNPNTYSSLIGLIWSLVSFRWHIEMPAIIAKSISIL
SDAGLGMAMFSLGLFMALQPRIIACGNSIAAFAMAVRFLTGPAVMAAASIAVGLRGTLLH
VAIVQAALPQGIVPFVFAKEYNVHPDILSTGVIFGMLIALPITLVYYILLGL
>gnl_Manes_v6.1_Manes.18G087300.1
MITGDDFYKVMCAMVPLYFAMLVAYGSVKWWKIFTPEQCSGINRFVAVFAVPVLSFHFIS
QNNPYQMDTKFILADTLSKIIVLVVLSVWAVFFN-GGLDWLITLFSVATLPNTLVMGIPL
LMAMYGD-FTQSLMVQVVVLQCIIWYTLLLFLFEYRAATLLIKTQFPGPTAASITKIELD
NDVISLDGRDPLRTESETDGNGRIRVRIRRSTSSAPES-------ALSSSICLTPRPSNL
SNAEIFSVNTPA---PFYEYICNGDL-GF--GYRS--TSPRLS---GYA--SSDAYSLQ-
---PTPRASNF-----NELDVT--------------------------NAGG-----TPY
WVRSPVA-----------------------------------------GKFFVRMVWESP
GKCQNG-----------G-------AG-----AGKD------------------------
--ITEKEISFRDSS-------------------KT------AALEETNSK-------EAA
TDQEMPRAFVMLKLILIVVGRKLSRNPNTYSSVIGLLWSLISFKWNVGMPSLVKNSIKII
SDAGLGMAMFSLGLFMALQPRIIACGKKRATMGMAIRFICGPIVMSAASVAVGLRGVRLR
AAIVQAALPQGIVPFVFAREYGLHPDILSTGVIFGMLVALPVTLLYYISLGL
>gnl_Manes_v6.1_Manes.15G127700.1
MITGKDLYTVLTAVVPLYVAMILAYGSVRWWKIFSPDQCSGINRFVAIFAVPLLSFHFIS
TNDPYAMNFRFIAADTLQKIIMLVALGIWTNFTKNGSLEWMITIFSLSTLPNTLVMGIPL
LIAMYGE-YSGSLMVQVVVLQCIIWYTLLLFLFEYRGAKMLIMEQFP-ETAASIVSFKVD
SDVVSLDGRDFLETDAEIGGDGKLHVTVRKSNASRRSL-------GPGSFSALTPRPSNL
TGAEIYSLSSSRNPTPRGSNFNTSDFYNMM-GVQGFP-GGRLS---NFG--PADLYSVQS
SRGPTPRPSNF-----EENCAP-----MATISSPRFGFYPA----Q-TVPTSYPAP-SAE
F-SATVTKNSKNQQQ--QLQEQQQQQQ-----QQQNSKAN------HDAKELHMFVWSSS
ASPVSD-----VF---GGNDFGASQQSGRSDQGAKEIRMLV-ADHPQDGETKAIAHA---
GEFPGEDFSFAGKG-E-GE-EDGREKEGPTGLNKL---GSSSTAEL-HPKAAGA--PESG
ANKHMPPASVMTRLILIMVWRKLIRNPNTYSSLIGLVWSLICFRWHVAMPKIIEKSISIL
SDAGLGMAMFSLGLFMALQPKIIACGNSVAAFAMAVRFLTGPAVMAAASIAVGLRGTLLH
VAIVQAALPQGIVPFVFAKEYNVHPAILSTAVIFGMLIALPITLVYYILLGL
>gnl_Manes_v6.1_Manes.14G171100.1
MITPTDFYHVMTAMVPLYVAMILAYGSVKWWKIFTPDQCSGINRFVALFAVPLLSFHFIS
SNDPYAMNFRFIAADTLQKVIVLGVLALWTNLSKRGCLEWTITLFSLSTLPNTLVMGIPL
LKGMYGE-YSGSLMVQIVVLQCIIWYTLMLFMFEYRGAKMLIAEQFP-DTAGSIVSIHVD
SDIMSLDGRQPLETEAEIKEDGKLHVTVRKSNASRSDIFSR-RSQGLS---STTPRPSNL
TNAEIYSLQSSRNPTPRGSSFNHNDFYSMM-AA------GRNS---NFG--SSDVYGLSA
SRGPTPRPSNY-----EEDGGG---------NKPRFHYHGS------GGATHYPAP-NPG
M-FSPTGSKGGVAAN----NAAGP----------KKPNGQAHMKAEDGGRDLHMFVWSSS
ASPVSD-----VF---GSHDYGA------HDQ--KEVRLAV-SPGKVEGHRENHQHED-Y
--MEREDFSFGNRGI-----E----REMN----------NNH--Q--GEK------IDEG
KSKAMPPTSVMTRLILIMVWRKLIRNPNTYSSLIGLTWSLISFRWHVEMPAIIAKSISIL
SDAGLGMAMFSLGLFMALQPRIIACGNSIAAFAMAVRFLTGPAVMAAASIVVGLRGTLLH
IAIVQAALPQGIVPFVFAKEYNVHPDILSTGVIFGMLIALPITLVYYVLLGL
>gnl_Manes_v6.1_Manes.17G077100.1
MISWKDLYTVLTAVIPLYVAMILAYGSVRWWKIFSPDQCSGINRFVAIFAVPLLSFHFIS
SNDPYAMNFRFIAADTLQKIIMLFALGIWTNFTKNGSLEWMITIFSLSTLPNTLVMGIPL
LIAMYGK-YSGSLMVQVVVLQCIIWYTLLLFLFEYRGAKMLIMEQFP-ETAASIVSFKVD
SDVVSLDGRDFLETDAEIGDDGKLHVTVRKSNASRRSL-------GPGSFSGLTPRPSNL
TGAEIYSLSSSRNPTPRGSNFNTSDFYNMM-GVQGFP-GGRLS---NFG--PADLYSVQS
SRGPTPRPSNF-----EENCAP-----MATNSSPRFGFYPA----Q-TVPTSYPAP-NPE
F-SSTVTKNTKNLQQ--QQQEQQQQQQ----PQQQNSKAN------HDAKELHMFVWSSS
ASPVSD-----VF---GGNDFGASQPSGRSDQGAKEIRMLV-ADHPQNGESK--------
GEFPGEDFSFAGKV-E-GE-DEGREKGGPTGLNKL---GSSSTAEL-HPKTSGA--PESG
GNKQMPPASVMTRLILIMVWRKLIRNPNTYSSLIGLVWSLISFRWHVAMPKIIEKSISIL
SDAGLGMAMFSLGLFMALQPKIIACGNSVAAFAMAVRFLTGPAVMAAASIAVGLRGTLLH
VAIVQAALPQGIVPFVFAKEYNVHPAILSTAVIFGMLIALPITLVYYILLGL
>gnl_Medtr_Mt4.0v1_Medtr2g038470.1
MIKGKDVYNILESIMPLYVAMILGYGSIKWWKIFTPDQCAGINRFVAMFAVPTLSFIYIY
PINPYHMNWRLILADTLQKVVTLACLALWNIFTKRGGLDWSITLFSLTNLPNTLVVGIPL
LNAMYGE-FTKPLLTQILVLQGVVWYTILLLMYEYRAAKLFISQQFV-DTNEGSHKIEIE
SSLDDVELR-------EIGNN--LSVK------S--------H---------STPRVPNL
TRVEVHS---SYTNSPQSNGFED------------------------------NIFNIH-
TRFKKSRLTNV-----SAFMKSKSCT----------------------TMGARVSP-YPI
LTFSEK--DQRKNF------------------------SDGLPQEIEASKGVHELIGRST
SSGKVS-----------GDDH---------------------------------------
-----E--S----------EE------------KK---------ELVEIK-------ETN
EHQMQPGHGTMTKLILFRVWKKLSVNPNLYASVLGIVWALISARWNIKMPSIIHDSITII
SHTGLGMSMFSLGIFMALQPKIIACGKTQATISMVLKFLVGPASFGATSAAVGIRGVVFK
VGIIQAALPQGIVPFVFAKEYNLHAEIFNTAVSLGLAIAFPVAILYYVLLEL
>gnl_Medtr_Mt4.0v1_Medtr8g107360.1
MITLTDFYHVMTSMVPLYVAMILAYGSVKWWKIFSPDQCSGINRFVALFAVPLLSFHFIA
SNNPYKMNTRFLVADTLQKIIVLLALTIWANVSKRGCLEWTITLFSISTLPNTLVMGIPL
LKCMYGE-FSGSLMVQIVVLQCIIWYTLILFMFEFRGARMLISEQFP-DTAGTIVSIHVD
SDVMSLDGRQCLETEAVIKEDGKLHVIVRRSNA------SR-RSHSQS---HTTPRASNL
TNAEIYSLQSSRNPTPRGSSFNHTDLHSMM-GG------SRNS---NFG--AFDL-----
-KGTPPRTCNY-----DNSMS--------------------------TTKGNYPAP-NPE
M-FSPK----NV---------VAA----------KK------------TEDLHMFFWSSS
DSLVSD------------------------------VKLNV-SPEKVEGEDEH--KR---
--------------------------------------------------------GEEG
GAKTMPPASIMTRLILIMVWRKLIRNPNTYSSIIGLTWSLISFRWNIEMPVIIAKSISIL
SDAGLGMAMFSLGLFMALQPRIIACGNRIAAFSMAIRFLTGPAVMAAASIVVGLRGTLLN
VAIVQAALPQGIVPFVFAKEYNVHPDILSTGVIFGMLIALPITLVYYILLGL
>gnl_Medtr_Mt4.0v1_Medtr7g089360.1
MISALDLYHVLTAVVPLYVAMILAYGSVKWWKIFTPDQCSGINRFVALFAVPLLSFHFIS
TNNPYTMNYRFIAADSLQKTIILTLLFIWSRTSSRGSLEWSITLFSLSTLPNTLVMGIPL
LKGMYGD-DSGTLMVQIVVLQCIIWYTLMLFLFEYRGARILIVEQFP-DTAGSIISFKVD
SDVLSLDGKEPLQTEAEVGEDGKLHVKVRKSTSSRSEIFSR-RSHGVNSGVSLTPRPSNL
TNAEIYSLQSSRNPTPRGSSFNHTDFYSMV-N---------NG---R-------------
--NVSPRQSNFGSLGFDEESGVA-----------KANG---------NGGNGYPAPHSAG
I-FSPVAN-------------------------KKKGHGG----AGDGGKDLHMFVWSSS
ASPVSE-GGIHVF---RGGDYG------------NDQNG-V-A---------H--QKD-Y
EEFGHDEFSFGNRTVANGV-D----KEGP-VLSKL---GSSSTTEL-HPKAGS---QGEA
KPTNMPPASVMTRLILIMVWRKLIRNPNTYSSLIGLTWSLVSFRWNVVMPAIVAKSIAIL
SDAGLGMAMFSLGLFMALQPRIIACGNTVASFAMAVRFLTGPAVMAFSSFVVGLRGVLLH
IAIVQAALPQGIVPFVFAKEYNVHPDILSTGVIFGMLIALPITLVYYILLGL
>gnl_Medtr_Mt4.0v1_Medtr1g029190.1
MVTREDLYNVMCAMVPLYFAMLVAYGSVKCCKMFTPDQCSGINRFVAVFAVPVLSFHFIS
LNNPYQMDTKFILADTISKLLVLFFLTIWAIFFTKGSLDWVITLFSVATLPNTLVMGIPL
LQAMYGD-FTQSLMVQLVVLQCIIWYTLLLFLLEYRAAKLLIKSQFPGTTAASITKISLD
DDVISLYSHDPLTTQSETDENGRIKVRIRRSISSAPES--------TSSGKSFTPRLSNL
SNADIFSINTPGN-------FLDN-------------TSPQLS---GYA--STDAYSLQ-
---PTPRASNF-----NEMEIV---------------------------GGG-----TPV
WGRSPVA----------------------------------------GGRVLGMVVWESP
EKWRGD-----------G-------HG------CKDI-----------------------
-TMSDKEISFRDSL-------------------KV------SVAEVVDPK-------DIA
SSPKMPYAFVMLRLILIVAGRKLSRNPNTYSSLLGLLWSLISFKWNIEMPSLIKSSIKII
SDAGLGMAMFSLGLFMALQPRIIACGTKRAAMGMAIRFLFGPLVMSLSSIAVGLRGKKLH
TAIVQAALPQGIVPFVFAREYGLHPDILSTGVIFGMLISLPITLIYYIFLGL
>gnl_Medtr_Mt4.0v1_Medtr1g030890.1
MITLKDLYTVLTAVVPLYVAMILAYGSVRWWKIFSPDQCSGINRFVAVFAVPLLSFHFIS
TNNPYQMNFRFIAADTLQKIIMLVALSLWTLFTKNGNLEWMITIFSLSTLPNTLVMGIPL
LIAMYGD-YSGSLMVQVVVLQCIIWYTLLLFLFEYRGAKLLIMEQFP-ETAASIVSFKVD
SDVMSLDGRDFLETDASVGDDGKLHVTVRKSNASRRSF------------MMNTPRPSNL
TGAEIYSLSS----TPRGSNFNHQEFYSMM-GYQ-----PRHS---NFG--ANDLYSVQS
SRGPTPRPSNF-----EENGA----------SSPRFGFYPAA---Q-TVPTSYPVP-NPE
F-SSTT-KPVKNQNQ--NLMPQQPQ-------VQLQTKGS-------QDKELHMFVWSSS
ASPVSESAGLNVF---R--------NSEQSEEGAKEIRMVV-ADHNQNGETNNKGQE---
KEIGGEDFKFNGVK-------VGEQGEGPNGPNKL---GSNSTPEL-HPKATGV--ADSS
VGKLMPPASVMTRLILIMVWRKLIRNPNTYSSLIGLIWSLVAFRWDVHMPKIIEKSISIL
SDAGLGMAMFSLGLFMALQPKIIACGNSVASFAMAIRFLTGPAVMAAASIAVGLRGTLLH
VAIVQAALPQGIVPFVFAKEYNVHPAILSTAVIFGMLIALPITLLYYILLGL
>gnl_Medtr_Mt4.0v1_Medtr6g069510.1
MITLTDFYHVMTAMVPLYVAMILAYGSVKWWKIFSPDQCSGINRFVALFAVPLLSFHFIA
SNNPYKMNLRFLAADTLQKLIILCLLAIWSNFSKRGCLEWTITLFSLSTLPNTLVMGIPL
LKGMYGE-FSGSLMVQIVVLQCIIWYTLMLFMFEFRGARLLISEQFP-DTAGSIVSIHVD
SDVMSLDGRTPLETDAEIKEDGKLHITVRKSNASRSDIYSR-RSQGLS---SNTPRPSNL
TNAEIYSLQSSRNPTPRGSSFNHTDFYSMM-GGG----NGRNS---NFG--ANDVYGLSA
SRGVTPRPSNY-----EEEAN---------NNAKKF--------------KNYPAP-NPG
M-FSPTNNN-NGKNLGS-NVSVNA----------KKSNGQSQQ----KQEDLHMFVWSSS
ASPVSD-----VF---GGHDFGA------HDQ--KEVKLNV-SPGKVEGHRET--QED-Y
--LEKDEFSFGNKGM-----E----REM-----------NQH--EG-GEK------GGDG
KSKVMPPASVMTRLILIMVWRKLIRNPNTYSSLIGLTWSLVSFRYHIEMPAIIAKSISIL
SDAGLGMAMFSLGLFMALQPKIIACGNSIAAFSMGVRFLVGPAVMAAASFAVGLKGVLFH
VAIVQAALPQGIVPFVFAKEYNVHPDILSTGVIFGMLIALPITLVYYILMGL
>gnl_Medtr_Mt4.0v1_Medtr4g127090.1
MITGKDIYNVLAAIVPLYVAMILAYGSVRWWKIFTPDQCSGINRFVSVFAVPLLSFHFIS
SNDPYAMNYHFLAADSLQKVVILGALFIWNTFSKQDSLDWTITLFSISTLPNTLIMGIPL
LKAMYGD-FSGNLMVQIVVLQSVIWYTLILFLFEYRAAKLLISEQFP-ETAASITSFKVD
SDVVSLNGRETLQTDAETGEDGKLHVVVKRSTTNSIASGSFNKSH----LNNMTLRASNL
TGVEIYSVQTSTEPTPRASGFNQTDFYM------PPS--PKNGYPNSVRGTNGDVYSVQS
SKGATPQYSIP-----EDENSKMN--------RNRRGRSIGGELFNNN-GGSYPLP-NPM
L-FCSTSVGTKKKDS-----------------IGGGNG----------------------
------------------------------------------------------------
--LM-ENMSDSRR---ERDFE---IEEET----K-----SPYIS---QKKV-DLE-GDVN
KNKQMPPASVMTKLILFMVWRKLIRNPNTYASLIGLVWSLISFGLHIEMPSIVNGSISIL
SNTGLGMAMFSLGLFMGLQPKLISRGKKIATYSMAVRFLVGPAVIAATSLAVGLRGVLLH
VAIVQAALPQAIVPFVFAKEYNIHPNILGTGVIFGMLIALPITVLHYVILAL
>gnl_Medtr_Mt4.0v1_Medtr4g127100.1
MITGKDIYDVFAAIVPLYVAMILAYGSVRWWKIFTPDQCSGINRFVAVFAVPLLSFHFIS
SNDPYAMNYHFLAADSLQKVVILGALFIWNTFSKQDSLDWTITLFSLSTLPNTLVMGIPL
LRAMYGD-FSGNLMVQIVVLQSVIWYTLMLFLFEYRAAKLLITEQFP-ETAASITSFKVD
SDVVSLNGREPLQTDAEIGEDGKLHVVVKRSTTNSMVSGSFNKSH----LNNMTPRASNL
TGVEIYSVQSSREPTPRGSSFNQTDFYAMF-QSKAPS--PKHGYTNSFQNGNGDIYSMQS
SKGATPRTSNF-----EDETLRMH--------KKRGGRSMSGELFNNG--GSYPPP-NPM
L-SGSTSAGTKKKDS-----------------MGGGSGNG------PNNKELHMFVWSSS
ASPVSEGNLRHAVNRAASTDFGTVDPSKYV--PHEN----SVAS-----------K--AV
TELI-ENMSPRE-----RDVE---IEEAV----K-----SPYIS---QKKM-DLE-GDVS
KNTQMPPASVMTRLILIMVWRKLIRNPNTYSSLIGLVWSLVSFRFHIEMPSIVKGSISIL
SDAGLGMAMFSLGLFMALQPKLIACGKRVATFSMAVRFLTGPAVIAATSIAIGIRGVLLH
VAIVQAALPQGIVPFVFAKEYNLHPNILSTGVIFGMLIALPITILYYVLLGV
>gnl_Medtr_Mt4.0v1_Medtr4g084870.1
MITWHDLYTVLTAVVPLYVAMILAYGSVRWWKIFSPDQCSGINRFVAIFAVPLLSFHFIS
TNNPYAMNYRFIAADTLQKIIMLLALTIWTNFTANGSLEWMITIFSLSTLPNTLVMGIPL
LIAMYGE-YSGTLMVQVVVLQCIIWYTLLLFLFEYRGAKLLIMEQFP-ETAASIISFKVD
SDVVSLDGRDFLETDAEVGDDGKLHVHVRKSNASRRSF-------------MMTPRPSNL
TGAEIYSLSSSRNPTPRGSNFNHTDFYSMM-GYA-----PRHS---NFG--ANDVYSVQS
SRGPTPRPSNF-----EENPVPTA---AQTVNSPKFGFYPA----Q-NVPAAYPAP-NPE
F-SSGLSKSVSKNSQQHQTQQTVQVQPTSNG-SAAAAKTS------HDAKELHMFVWSSS
ASPVSEASGLQVF--SGAADYGASDQSGRSEQGAKEIRMLV-SDHPPNGVNIKGMQE---
TELGGEELKFPVKEEELVE-E-EVGKVEPAALNKL--GGSSSTAEL-HP---------TA
TVKHMPPASVMTRLILIMVWRKLIRNPNTYSSLIGLIWSLVAFRWHVHMPKIIEKSISIL
SDAGLGMAMFSLGLFMALQPKMIACGNSVASFAMAVRFLTGPAVMAAASIAVGLRGNLLR
VAIVQAALPQGIVPFVFAKEYNVHPAILSTGVIFGMLIALPITLVYYILLGL
>gnl_Mimgu_v2.0_Migut.E00429.1
MISWHDLYVVLTAVVPLYVAMFLAYGSVRWWKIFTPDQCSGINRFVAIFAVPLLSFHFIS
KNDIYAMNFRFIAADTLQKIIMLVVLGFWANFTKNGSLEWSITIFSLSTLPNTLVMGIPL
LIAMYGE-YAGSLMVQVVVLQCIIWYTLLLFLFEYRGAKMLIMEQFP-ETAASIVSFKVE
SDVVSLDGQDFLEADAALGRDGKLHVTVRKSNASRRSL-------GHGSFAGITPRPSNL
TGAEIYSLSSSRNPTPRASNFNHSDFYSMM-GFGGRLDTGRLS---NFN--VADMCSVQS
SRGPTPRPSNF-----EENCAP-----GGLMNSPRFGYYPPP---QPAPPTSYPAP-NPD
I-ASAMPKTAKTHHH--NHHQ-----------QQQGGKAN------HDSKELHMFVWSSS
ASPVSEGGGLHVF---GGQDFGAPENSGKSDQGAKEIRMVV-NDHPQNGDTKGVPQT---
GNFAGEDFSFGG-----GD-D-EKEKEGPVGL--L---SSTATE-------------AAG
ARKHMPPTSVMTRLILIMVWRKLIRNPNTYSSLIGLIWSLVSFRWHVHMPSIIEQSISIL
SDAGLGMAMFSLGLFMALQPKIIACGNTVASFSMAVRFLTGPAVMAAASIAVGLRGTLLH
VAIVQAALPQGIVPFVFAKEYNVHPAILSTGVIFGMLIALPITLVYYILLGL
>gnl_Mimgu_v2.0_Migut.D01545.1
MISLGDFYHVMTAVVPLYVAMILAYGSVKWWKIFTPDQCSGINRFVALFAVPLLSFHFIA
SNNPYAMNLRFIAADTLQKLIVLAVLAVWANFSKRGCLEWTITLFSLSTLPNTLVMGIPL
LKGMYGD-FSGNLMVQIVVLQCIIWYTLMLFMFEYRGARMLISEQFP-GTAGSIVSIHVD
SDVMSLDGRQPLETAAEVKEDGKLHVTVRRSNASRSDIYSR-RSVGFS---SNTPRASNL
TNAEIYSLQSSRNPTPRGSSFNHTDFYSMM-QGGG---TGRAS---NFG--ANDVYALPN
SRGPTPRPSNF-----EEESGNNIN-----GSKATFYHGGGNNNSS-SSNAHYPAP-NPG
M-FSPAGSK----------TNAAA----------KKP-------LNEGGKDLHMFVWSSS
ASPVSD-----VF---GGS----------LDHHGREVRVPV-SPTKGEGQREQ--EDN-Y
--MEREELRFGKRE------N-----------------------E--GEKMGG---GDEN
KVKLMPPTSVMTRLILIMVWRKLIRNPNTYSSLIGLTWSLVSFRWHVEMPAIIAKSISIL
SDAGLGMAMFSLGLFMALQPRIIACGNSVAGFAMAVRFLTGPAVMAAASIAVGLRGVLLR
VAIVQAALPQGIVPFVFAKEYNVHPDILSTGVIFGMLIALPITLVYYILLGL
>gnl_Mimgu_v2.0_Migut.I00299.1
MITSTDFYHVMTAVVPLYVAMILAYGSVKWWKIFTPTQCSGINRFVAMFAVPLLSFHFIA
GNNPYTMNVRFIAADTLQKLIVLAALAVWANFTKRGCLEWTITFFSLSTLPNTLVMGIPL
LKGMYGD-FSGGLMVQIVVLQCIVWYTLMLFLFEFRGARLLISEQFPDDTAGAIASITVD
SDVTSLDGRQMLETAAEVMEDGKLHVTVRKSSASKSDVFSR-KSVGPS---GATPRPSNL
TNAEIYSLQSSRNPTPRGSSFNHSDFYSAG-G-------GRNS---NFG--ANDVYGLS-
----GSRPSNF-----FEEEAAAA-------NKSRFFH---------GNGTNYPAP-NPG
M-FSPSKMA-----------------------------GN---KKESGGKDVHMFVWSTS
ASPVSD-----VF---GG---------------------GV-SPAKVEGQGENNKEEE-C
--VEREDLSFRNNRE-----D----QEG----------G--------GER------EGKR
EKVNMPPTSVMTRLILIMVWRKLIRNPNTYSSLIGLIWSLVSFRWNVEMPAIIAKSISIL
SDAGLGMAMFSLGLFMALQPRIIACGNSVATFAMAVRFLTGPAVMAAASIAVGLRGVLLR
VAIVQAALPQGIVPFVFAKEYNVHPDILSTGVIFGMLIALPITLVYYILLGL
>gnl_Mimgu_v2.0_Migut.L00994.1
MISWNDLYVVLTAVIPLYVAMILAYGSVRWWKIFTPDQCSGINRFVAVFAVPLLSFHFIS
KNDIYAMNFRFVAADTLQKIIMLAVLAMWANISKNGSLEWSITIFSLSTLPNTLVMGIPL
LIAMYGD-YSGSLMVQVVVLQCIIWYTLLLFLFEYRGAKMLIMEQFP-ETAASIVSFKVE
SDV--------------LGNDGKLHVTVRKSNASRRSF-------GIGSYSGVTPRPSNL
TGAEIYSLSSSRNPTPRGSNFNHSDFYSMM-GL-GRLDTGRLS---NFN--VADMYSVQS
SRGPTPRPSNF-----EENSAP-----GALMTSPKFGYFPA----QPPPPSSYPAP-NPE
I-SSAMPKTAKTHQP-----------------QQLGGKTS------SDAKELHMFVWSSS
ASPVSEAAGLHVF---GGPDYGASDQSGRSDPGAKEIRLLV-PDHPQNGEPKAVAQT---
GELGREDFSFGGAG----E-E-DREKEPPIGLSKL---GPTSDAEL-DSKV-------AG
GGKHMPPTSVMTRLILIMVWRKLIRNPNTYSSLIGLIWSLISFRWHVQMPKLLEESIRIL
SDAGLGMAMFSLGLFMALQPKIIACGNTVASFAMAVRFLTGPAVMAAASIAVGLRGTLLH
VAIVQAALPQGIVPFVFAKEYNVHPAILSTGVIFGMLIALPITLVYYILLGL
>gnl_Mimgu_v2.0_Migut.J01639.1
MISLTDLYHVLTAVVPLYVAMILAYGSVKWWKIFTPDQCSGINRFVALFAVPLLSFHFIS
SNNPYAMNYRFIAADTLQKLIVLAVLAVWSRTSARGSLEWSITLFSLSTLPNTLVMGIPL
LKGMYGE-NSGTLMVQIVVLQCIIWYTLMLFLFEYRGARMLIAEQFP-DTAASIISFRVD
SDILSLDGKEPLQTEAEVGDDGKLHVTVRKSTSSRSEIFSR-RSHGPNSGVSLTPRPSNL
TNAEIYSLQSSRNPTPRGSSFNHTDFYSMV-N-------GKNA---SN------------
-TNISPRQSNYGN--FDEENGGY-------GNQPRQGN----------INTAYPAPASAG
I-FSPVAGPA---------AAAAA---------KKKPNGN------EGGKDLHMFVWSSS
ASPVSE-GGIHVF---RGGDYG------------NELNV-G-A---------H--PKD-Y
DDFGP---------------D----RNGP-VLSKL---GSSSTAEL-HPKNG----GLDA
KSTAMPPASVMTRLILIMVWRKLIRNPNTYSSLVGLTWSLVSYKWHVEMPAIIAKSISIL
SDAGLGMAMFSLGLFMALQPRIIACGKSVAAFSMAVRFLTGPAVMAAASIAVGLRGVLLH
IAIVQAALPQGIVPFVFAKEYNVHPDILSTGVIFGMLVALPITLVYYILLGL
>gnl_Mimgu_v2.0_Migut.J01508.1
MITGKDIYDVLAAIVPLYVAMILAYGSVRWWKIFTPDQCSGINRFVAVFAVPLLGFHFIS
SNNIYAMNYHFIAADSLQKVVILAALFLWQAFSTRSSSDWMITLFSLSTLPNTLVMGIPL
LRAMYGD-FSGDLMVQIVVMQSVVWYTLMLFMFEYRGAKLLITDQFP-ETAASITSFKVD
SDVLSLNGREPLQADAEIGDDGKLHVVVKRSTSASMIS-SYNHNKGLNS-SAITPRASNL
TGVEIYSVQSSREPTPRASSFNQTDFYAMF-ANKTAS--PKHGYTNSYG--GGDVFSLQS
SKGVTPRTSNF-----DEEMMKMG--------KKRSGRSMSGELFQH----SYPPP-NPM
F-SG---GGPRRKES-------GSSGGGSIVSGGGSGNSN------NPNKELHMFVWSSS
ASPVSEANMRNAVNKAASGDFATIDPS----------------------------R----
-----ENGSPVGKMGDEKETE---IENVA----KFPANASPYNNTC-QKKM-EMDEGGMG
KKTQMPPASVMTRLILIMVWRKLIRNPNTYSSLIGLIWSLVSFRWNIEMPSIVKGSISIL
SDAGLGMAMFSLGLFMALQPKIIACGKSVATFSMAVRFLTGPAVIAATSIAIGLRGVLLH
IAIVQAALPQGIVPFVFAKEYNVHPDILSTAVIFGMLIALPITILYYVLLGL
>gnl_Mimgu_v2.0_Migut.C01042.1
MISTNDFYNVMCSMVPLYFAMLVAYASVKWWGIFSPEQCSGINRFVAVFAVPVLSFHFIS
QNNPYQMDTKFILADTLSKSLVLVSLSIWCVC--KGQIDWLITLFSVSTLPNTLVMGIPL
LKAMYGD-FTTSLMVQLVVLQCIIWYTLLLFLFEYRAAAILIQTQFPGQAAAAITKFEID
NDVISLDGRDPLLTESEVDDNGRIHVRIRRSTSSA------------ATSVGPTPRGSNL
SNAEIFSIGTPL------------EY-GF--GFRP--VSPAFS---GYA--SSDAYSLQ-
---PTPRASSF-----NELDSA--------------------------------------
-AASPVA-----------------------------------------GKIFVKMVWESP
E-----------------------EHG------FGD------------------------
--VAEKDLSFRDCG-------------------RI------SVEEGLDMK-------ETS
TNQEMPRALVMLRLILIMVGRKLLRNPNTYSSVLGLSWSLISFKWNVGMPSLVKYSVKII
SDAGLGMAMFSLGLFMALQPRLIACGTKMATISMLIRFIGGPILMCAASFAVGLRGAHLH
AAIVQAALPQGIVPFVFAREYGLHPDILSTGVIFGMLVSLPVTLMYYILLGL
>gnl_Musac_v1_GSMUA_Achr3T22010_001
MITWEDFYTVMCAMVPLYFAMFVAYGSVKWWKIFTPEQCSGINRFVATFAVPVLSFHFIS
HNNPYQMDSRFILADTLSKLLVLVILSLWASLSARGRLDWVITLFSVGTLPNTLVMGIPL
LRAMYGD-FTQSLMVQLVVLQCIIWYTLLLFLFEYRAATMLIEDQFPGTAAAAIAKFEVD
GDIISLDGRDPIRAESEMEIGTPVWVRIRQQSP-------------------ATPGALKL
ASPLW-TLLA---------------------GSRR--SQSSLH---QFA--RIKLHHLR-
---ESRSHSPF-----ILLGMGLEAVK---------------------TTAT-----VPV
L-----------------------------------------------------------
--------------------------------HITDTRL--------EGR----------
----EKDLSFRSTS-------------------KF------VVDKEDEEE------LEVE
GDQEMPAAFVMLRLILTVLGRKLSRNPNTYSSILGLLWSLISFKWGVDMPTLVKESIKII
SDAGLGMAMFSLGLFMALQPRIIACGPKMAAISMAIRFLSGPMVMSVASMVVGLRGVRLH
TAIVQAALPQGIVPFVFAREYGLHPDILSTGVIFGMLVSLPVTLLYYILLGL
>gnl_Musac_v1_GSMUA_Achr3T07280_001
MITLADFYHVMTAVVPLYVAMILAYGSVKWWKIFTPDQCSGINRFVALFAVPLLSFHFIS
TNNPYEMNMRFIAADTLQKLMVLAVLAAWCRLSRRGSLEWTITIFSLSTLPNTLVMGIPL
LKGMYGS-YSGTLMVQIVVLQCIIWYTLMLFLFEYRAARMLISEQFP-DTAGAIASITVD
SDVTSLDGRDMLETEAEIKEDGKLHITVRRSNASRSDIYSR-RSMGFS---ATTPRPSNL
TNAEIYSLQSSRNPTPRGSSFNHNDFYSMV---------GRSS---NFG--AADVHGMR-
--GSKP---NY-----QLP--------------------------T-AATQNYPAP-NPS
V-FSA---------------------------------------EDGGTKDLHMFVWSSS
ASPVSD-----VF---GGNEYGLPA----ADPAMKEVRMAV-SPGKGTTFHSLPLRGR-Y
RAWNLDRFTGGRKGGGH----------------ED---GGDKVQ---AAK------GGLM
RATAMPPTSVMTRLILIMVWRKLIRNPNTYSSLIGVVWSLVSFKWHVNMPDIVSHSISIL
SDAGLGMAMFSLGLFMALQPRIIACGNSVAAFAMAVRFLTGPAVMAAASIAVGLRGVLLR
IAIVQAALPQGIVPFVFAKEYNLHPDILSTAVIFGMLIALPITLVYYILLGL
>gnl_Musac_v1_GSMUA_Achr7T07300_001
MITLGDFYNVMTAVVPLYVAMILAYGSVKWWKIFTPLQCSGINRFVALFAVPLLSFHFIS
GNNPYTMNLRFIAADTLQKLMVLAALTAWGCLSRRGRLDWTITTFSLSTLPNTLVMGIPL
LRGMYGE-VSHSLMVQIVVLQCIIWYTLMLFLFEYRAAKLLIAEQFP-DTAGAIASISVD
SDVVSLDGREMLETETQIKEDGKLHVTVRRSNASRSDIHSR-RSLGFS---ATTPRPSNL
TNAEIYSLQSSRNPTPRGSSFNHNDFYNMV---------GRSS---NFG--AAD------
-----PR----------------------------FQYQLPVT--T-AAAPHYPAP-NPA
D---------------------------------------------GGAKDLHMFVWSSS
ASPVSE-----AF---GNSEYGLPA----TEAGLKELRSNL-IWFTVDGWKDG--RDD-Y
--LEREEFSFANKATM----D----KEGA----QE---GDEKANE--ANK------GGLR
EVKAMPPTSVMTRLILIMVWRKLIRNPNTYSSLIGLIWSLVCFRWNFQMPAIVLRSISIL
SDAGLGMAMFSLGLFMALQPRIIACGNKAAAFAMAVRFLTGPAVMAAASLVVGLRGVLLH
IAIVQAALPQGIVPFVFAKEYNVHPDILSTAVIFGMLIALPITLVYYILMGI
>gnl_Musac_v1_GSMUA_Achr7T17140_001
MISWHDLYTVLAAVVPLYVAMILAYGSVRWWGIFTPDQCSGINRFVAIFAVPLLSFHFIS
TNDPFTMNLRFIAADTLQKLLVLAALAAWSNLLPHAPLDWSITVFSLSTLPNTLVMGIPL
LIAMYGP-YSGSLMVQIVVLQCIIWYTLMLFLFEFRAARLLIAEQFP-DTAASIVSCRID
PDVVSLDA--AAEAAAEVGSDGKIHVTVRKSTSSRRSA-------------MMTPRPSNL
TGAEIYSLSSSRNPTPRGSNFNHAEFFAMI-S------------------------T--A
EKKPYPQ-LNY-----HRH--------------------------------HHNRP----
----------------------------------GAATAT------ADAKELHMFVWSSS
ASPVSEVSGIHAF---GGQDLASLEPGGRADHGAKEIRMLVPTELARNGPTT---KG---
DACRAEEFSFGGEMRE-SE-Q-QTGVRATRVLQKL---GSSSTAEL-DPKGGGTPRAGGA
AHHQMPPASVMTRLILIMVWRKLIRNPNTYSSLIGLVWSLVAFRWHVTMPKIVEQSISIL
SDAGLGMAMFSLGLFMALQPRVIACGNKVATFAMAVRFLAGPAVMAAASVAVGLRGTLLH
VAIVQAALPQGIVPFVFAKEYGVHPAILSTAVIFGMLIALPITLVYYILLGL
>gnl_Musac_v1_GSMUA_Achr2T00910_001
MISAADLYHVLVAVVPLYVAMILAYASVKWWCIFTPDQCSGINRFVALFAVPLLSFHFIS
TNNPYAMNYRFIAADTLQKLIVLVVLTVWTKVCSRGCLEWTITLFSLSTLPNTLVMGIPL
LKGMYGP-DSGSLMVQIVVLQCIIWYTLMLFLFEYRGARLLIMDQFP-DTAGSIISFRVD
SDIISLDGKETLQTDAEIGDDGKLHVTVRKSTSSRSEICSR-RSHGLNSGISITPRPSNL
SNAEIYSLQSSRNPTPRGSSFNHADFYSME-SD------LRAS-----------------
--GI-------------------------------------------AAPCGYPAPPATG
I-FSPVMA-------------------------TKKARAA------EGGKDLHMFVWSSS
ASPVSE-GGMHVF---RDTDFA------------NENGG-A-T---------H--AAD-H
HH--RE--A-----HHDAY-D----VDGP-SLSKL---GSSSTAEL-HPKAGA---AGNP
KPNSMPPASVMSRLILSMVWRKLIRNPNTYSSLLGVIWSLVSYRWDIEMPAIIARSISIL
SDAGLGMAMFSLGLFMALQPRIIACGNSVAAFAMAVRFVTGPAVMAAASIAVGLRGVLLH
VAIVQAALPQGIVPFVFAKEYNVYPDILSTAVIFGMLIALPITLVYYILLGL
>gnl_Musac_v1_GSMUA_Achr9T27160_001
MITAGDFYNVMTAVVPLYVAMILAYGSVKWWKVFTPTQCSGINRFVALFAVPLLSFHFIS
GNDPYTMNLRFIAADTLQKLIVLAGLAAWGVLSRRGRLDWTITTFALGTLPNTLVMGIPL
LRGMYGE-VSHSLMVQIVVLQCIIWYTLMLFLFEYRAAKLLIAEQ---------------
------------------------------------------RSMGFS---AATPRPSNL
TNAEIYSLQSSRNPTPRGSSFNHNDFYSMV-A-------GRGS---NFG--AADVYGVRA
AAATTPRPSNY-----EEEH----------------------------ASPNYPAP-NPA
V-FVQAAS-----------RTSGP----------KRANGQPHKTEDGGGKDLHMFLWSSS
ASPVSD-----VF---GNGEYGVPS----TDPGIKDVRVAV-SPGKVDGRREN--RDE-Y
--VGREDFSFGNRAAM----D----KDGT----HE---GDEKVKEV--KK------GGLR
EVTAMPPTSVMTRLILIMVWRKLIRNPNTYSSLIGIIWALVCFRWNVQMPAIVLQSISIL
SDAGLGMAMFSLGLFMALQPRVIACGNKAAAFAMAVRFLTGPAVMAVASLAIGLRGVLLR
VAIVQAALPQGIVPFVFAKEYNVHPDILSTAVIFGMLIALPITLVYYILLGI
>gnl_Musac_v1_GSMUA_Achr8T23120_001
MITGADFYHVMTAVVPLYVAMILAYGSVKWWKIFTPDQCSGINRFVALFAVPLLSFHFIS
TNNPYEMNMRFIAADTLQKLMVLAMLAAWNRLSRRGSLEWTITIFSLSTLPNTLVMGIPL
LKGMYGS-YSGSLMVQIVVLQCIIWYTLMLFLFEYRAARILITEQFP-DTAGAIA-----
------------------------------------------------------------
------------NPTPRGSSFNHTDFYSMV---------GRSS---NFG--AADS-----
----------------------------------KISYQLP----T-AGTPHYPAP-NPS
A------------------------------------NGQAPKAEDGGTKDLHMFVWSSS
ASPVSD-----VF---VGSEYGFPS----VVPALKEVRVAV-SPGRMEGRKEN--PAD-C
--LERDDFSFGNKGDGCGH-D-----------------ADDKVQ---PAK------AGLT
RVTTMPPTSVMTRLILIMVWRKLIRNPNTYSSLIGVVWSLISFKWQVNMPDIVSGSISIL
SDAGLGMAMFSLGLFMALQPRIIACGNSVAAFAMAVRFLTGPAVMAAASIAVGLRGVLLR
IAIVQASLPQGIVPFVFAKEYNLHPDILSTAVIFGMLIALPITLVYYILLGL
>gnl_Musac_v1_GSMUA_Achr8T09440_001
MITAADLYHVLTAVVPLYVAMILAYGSVKWWRIFSPDQCSGINRFVALFAVPLLSFHFIS
TNNPYAMNYRFIAADTLQKLIVLTVLSVWTKASRRGCLEWAITLFSLSTLPNTLVMGIPL
LKGMYGS-ESGSLMVQIVVLQCIIWYTLMLFLFEYRGARLLIMEQFP-DSAGSIISFRVD
SDIISLDGKEPLQTEAEVGDDGKLHVTVRKSTSSRSDIYSR-RSHGLNSGISITPRPSNL
SNAEIYSLRSSRNPTPRGSSFNHADFCSM-------------------------------
-----PRKGG-----------------------PRANGLA-----------------MSG
I---------------------------------------------EGGKDLHMFVWSSS
ASPVSE-GGMHVF---AGAEFF------------FEDSA-V-S---------H--LGDAY
DGYRQDDFSFRNKP-TDPL-Q----RDGL-SLSKL---GSNST-EL-HSKAEA---DGVG
KP-SMPPAGVMTRLILIMVWRKLIRNPNTYSSLLGLIWSLVSFRWEIEMPAIVARSISLL
SDAGLGMAMFSLGLFMALQTRIIACGNSVAAFAMAVRFVTGPAVMAAASITVGLRGVLLH
IAIVQAALPQGIVPFVFAKEYNVHPDILSTGVIFGMLIALPITLVYYILLGL
>gnl_Musac_v1_GSMUA_Achr8T08300_001
MITWEDFYTVMCAMIPLYFAMFLAYGSVKWWKIFTPEQCSGINRFVATFAVPVLSFHFIS
HNNPYQMDSRFILADTLSKLLVLMAISLWAALSARGRLDWVITLFSVGTLPNTLVMGIPL
LRAMYGD-FTQSLMVQLVVLQCIIWYTLLLFLFEYRAATLLIEDQFPGTAAAAIAKFEID
GDIISLDGRDPIQAESEIDADGRLRVRIRRSTSSAPGS-------GMSSSLGITPRRL--
---------------------------------------PHPS---GYA--SSDAYSLQ-
---PTPRASNF-----NELEIC-----------------------------------TPV
WTHMPSA----------------------------------------AVRSLTAVIYNTT
Q-----IHGLRFFNVMAGSSAAVT-QG------CRRCSL--------SLRMP---LE-SH
YVLGEKDLSFRSTS-------------------KF------VVRKEDEIE------MEGE
AEQEMPAALVMLRLILTVVGRKLSRNPNTYSSILGLLWSLISFKWDISMPSLLKESIKII
SDAGLGMAMFSLGLFMALQPRIIACGPKMAAISMAIRFLSGPTVMSAASMAVGLRGVRLH
TAIVQAALPQGIVPFVFAREYGLHPDILSTGVIFGMLVSLPVTLLYYILLGL
>gnl_Musac_v1_GSMUA_Achr1T15720_001
MITGKDIYDVLAAVVPLYVAMILAYGSVRWWKIFTPNQCSGINRFVAVFAVPLLSFHFIS
TNNIYAMNFHFIAADSLQKVVILVALFLWHNLSRRGSLDWSITLFSLSTLPNTLVMGIPL
LRAMYGD-FSGNLMVQIVVMQSVIWYTLMLFLFEYRGAKALISEQ---KSSSS-------
---------------------------IARSMAS-----SYNKSHGLNSMTSMTPRASNL
TGVEIYSLQSSRDPTPRASSFNQTDFYAMF-SSKVTS--PRAA-----------------
------------------------------------------------------------
-------GGAKE----------------------GAAAAA------NGNKELHMFVWSSS
ASPGSEANLRNIVNRAASTEFGIVDPPKAA--HFQE----NPTP-----------KG-SV
HATS-GNASPTKKAAASGELD---MEDGRKSHGKF-----------------------PT
NTHRMPPASVMTRLIVIMVWRKLIRNPNTYSSLIGLIWSLVSYRWNIEMPTIIKGSISIL
SDAGLGMAMFSLGLFMALQPKIISCGKSVAAFSMAVRFLTGPAVIAATSIAIGVRGVLLH
VAIVQAALPQGIVPFVFAKEYNCHPDILSTAVIFGMLIALPITILYYVLLGV
>gnl_Musac_v1_GSMUA_Achr1T25190_001
MISWHDLYTVLAAVVPLYVAMILAYGSVRWWGIFTPDQCSGINRFVAIFAVPLLSFHFIS
TNDPYAMNLRFVAADTLQKLLVLGALAAWSNLLPHAPLDWSITVFSLSTLPNTLVMGIPL
LIAMYGP-YSGSLMVQIVVLQCIIWYTLMLFLFEFRAARLLIADQFP-DTAASIVSFRID
PDVVSLDA--ATEAAAEVSGDGKIHVTVRKSTSSRRSA-------------MMTPRPSNL
TGAEIYSLSSSRNPTPRGSNFNHAEFFAMV-GGGAPAQTFRPS---SFG--AADIYSLQS
SRGPTPRAATA-------------------------------------------------
----------------------------------TATGAA------ADAKELHMFVWSSS
ASPVSEVAGLHAF---GGQDLSASDLGGRADHGAKEIRMLLPAELPLNGPTTKGLQT-PG
EDYRAEEFSFGDGRRGAGR-E-EKEVITPEVLQKL------------EAKVVGGQRPGGA
VHHQMPPASVMTRLILIMVWRKLIRNPNTYSSLIGLIWSLVAFRWHVAMPKIVEKSISIL
SDAGLGMAMFSLGLFMALQPRIIACGNTAAAFAMAVRFLTGPAVMAAASIAVGLRGTLLH
VAIVQAALPQGIVPFVFAKEYNVHPAILSTAVIFGMLIALPITLVYYILLGL
>gnl_Nelnu_v1.0_NNU_025337-RA
MITGTDMYHVLAAVVPLYVAMILAYGSVKWWKIFSPDQCSGINRFVALFAVPLLSFHFIS
TNNPYTMNIRFIAADTLQKIIVLSVLAIWSRASSRGSLEWSITLFSLSALPNTLVMGIPL
LKGMYGE-LSGSLMVQIVVLQCIIWYTLMLFLFEYRGARLLIVEQFP-DTAGSIISFRVD
SDIISLDGKEPLQTEAEVSEDGKLHVTVRKSTSSRSEIFSR-RSHGPNSGVSLTPRPSNL
TNAEIYSLQSSRNPTPRGSSFNHTDFYSML-N-------GRNA---N-------------
--SASPRRSNFGNLGFDEDNGMV--------NPLRANGIFSQG--S-VEGVGYPAPPNAG
I-FSPAAGP-------------GA---------KEKANGI------GGEKDLHMFVWSSS
ASPVSE-GGIHVF---RGGDFG------------NQHGG-V-A---------H--PAD-Y
EEFGRD--------------E----REGP-VLSKL---GSSSTAEL-HPKAGV---HGDS
KPTSMPPASVMTRLILIMVWRKLIRNPNTYSSLIGLTWSLVSFRWEIEMPAIIDGSIKIL
SNAGLGMAMFSLGLFMALQPRIIXCGNSVAAFTMVVRFLTGPAVMAAASIAVGLRGVLLH
VAIVQAALPQGIVPFVFAKEYNVHPDILSTGVIFGMLIALPITLVYYILLGL
>gnl_Nelnu_v1.0_NNU_018727-RA
MISWGDLYTVLAAMVPLYVAMILAYGSVRWWKIFSPDQCSGINRFVAIFAVPLLSFHFIS
TNNPYKMNFHFIAADTLQKIIMIVVLGIWANFTRNGSLEWLITIFSLSTLPNTLVMGIPL
LIAMYNP-EAGNLMVQVVVLQCIIWYTLLLFLFEYRGAKMLIMEQFP-DTAGSIVSFKID
SDVVSLDGRDFLETDAEIGNDGKLHVTVRKSNASRRSL-------GPGSLSALTPRPSNL
TGAEIYSLSSSKNPTPRGSNFNNSDFYSMI-GLQGFP--ARQS---NFG--PGDLYSVQS
SRGPTPRPSNF-----EENCAPAA---AASVTSPRFGFYPA----V-PTASTYPAP-NPE
I-SSTGTKSAKKEQQ--QQLQQTTTQ------AQGQGKAN------HDAKELHMFVWSSS
ASPVSEGGGLHVF---G-----ATEQSGRSDQSAKEIRMLV-GDHPQNGGNK--------
EVFGGEDLRFPGRGGE-GE-E-DGEKEGATGLSKL---GSSSTAEL-HPKAVGT--TESG
AGKQMPPASVMTRLILIMVWRKLIRNPNTYSSLIGVVWSLIAFRWDLSMPKIIKGSISIL
SDAGLGMAMFSLGLFMALQPKIIACGNSVAAFAMAVRFLTGPAVMAAASIAVGLRGQLLH
IAIVQAALPQGIVPFVFAKEYNVHPTILSTAVIFGMLIALPITLVYYIVLGL
>gnl_Nelnu_v1.0_NNU_018797-RA
MIKLLDFYHVMTAMVPLYVAMILAYGSVKWWKIFSPDQCSGINRFVALFAVPLLSFHFIS
TNNPYAMNFRFIAADTLQKLIVLGILAVWSNVSKRGCLEWTITLFSLSTLPNTLVMGIPL
LKGMYGD-FSGSLMVQIVVLQCIIWYTLMLFMFEYRGAKMLITEQFP-ETAGSIVSIAVD
SDVMSLDGREPLETQAEIKEDGKLHVTVRKSNASRSEIFSR-RSQGL----STTPRPSNL
TNAEIYSLQSSRNPTPRGSSFNHTDFYSMV-AG------GRNS---NFG--ASDVYGLSA
SRGPTPRPSNY-----EED------------NKARFHHHAT-------GGAQYPAP-NPG
M-FSPTGSK-PANTAAT-AAATSA---------KKTTNGQVQQKPEEGTKDLHMFVWSSS
ASPVSD-----VF---GGQEYGV------ADQTVKDVRMAV-SPGKVEGRREN--QEE-Y
--MERNDYS-GV--VV----D----REM-----------ND---A--GHK------MGDS
KPKGMPPASVMTRLILIMVWRKLIRNPNTYSSLLGLTWSLISFRWHVEMPAIIAKSISIL
SDAGLGMAMFSLGLFMALQPRIIACGNSIASFAMAVRFLTGPAVMAAASIAVGLRGVLLH
VAIVQAALPQGIVPFVFAKEYNVHPDILSTAVIFGMLIALPITLVYYILLGL
>gnl_Nelnu_v1.0_NNU_023985-RA
MISADDFYKVMCAMVPLYFAMLVAYGSVKWWKIFTPEQCSGINRFVAVFAVPVLSFHFIS
QNNPYQMDTKFILADTVSKILVLVLLSLWAMIFH-GGLDWLITLFSVATLPNTLVMGIPL
LKSMYGD-FTQSLMVQLVVLQCIIWYTLLLFLFEYRAATLLIQDQFPGSAAASIEKFEID
GDVISLDGRDPLRTESEVDGNGRIRVRIRRSTSSAPDS-------ALSSSIGITPRASNL
SGAEIYSVNTPA---PPREFFCNADL-AF--GYRS--ASPRLS---GYA--SSDAYSLQ-
---PTPRASNF-----NELDTTTV------------------------TTSN-----TPT
WIRSPAG-----------------------------------------GRVFVKMVWESP
GKGQAG-----------G------DQG------CKDV-----------------------
-GLGEKDLSFRNDT-------------------KI------TENEETESK------PAAA
GNQEMPRTLVMLRLILIMVGRKLSRNPNAYSSVLGLLWSLISFKWGVGMPSLVKHSIKII
SDAGLGMAMFSLGLFMALQPRIIACGMKMATLGMVIRFITGPTVMSAASLAVGLRGVRLH
TAIVQAALPQGIVPFVFAREYGLHPDILSTGVIFGMLVSLPVTLLYYILLGL
>gnl_Nelnu_v1.0_NNU_017022-RA
MITGTDLYHVLTAVVPLYVAMILAYGSVKWWKIFSPDQCSGINRFVALFAVPLLSFHFIS
TNNPYTMNLRFIAADTLQKIMALTVLAIWSRVSSRGSLEWSITLFSLSTLPNTLVMGIPL
LKGMYGD-FSGSLMVQIVVLQCIIWYTLMLFLFEYRGARLLIVEQFP-DTAGSIISFRVD
SDIISLDGKEPLQTEAEVGEDGKLHVTVRKSTSSRSEIFSR-RSHGPNSGVSLTPRPSNL
TNAEIYSLQSSRNPTPRGSSFNHTDFYSMV-N-------GRNA---N-------------
--SISPRQSNFGNLAFDEENGMGGF-----TNPPRANGIFSQG--P-VQGAGYPAPPSAG
I-FSPAAGP-------------GA---------KKKANGT------DGGKDLHMFVWSSS
ASPVSE-GGIHVF---RGGDFG------------NEHGV-G-HP--AEN---H--TKD-Y
EEFGRDEFSFGNRPGSQVA-E----RDGP-TLSKL---GSSSTTEL-HPKAAM---QGDA
KSSSMPPASVMTRLILIMVWRKLIRNPNTYSSLIGLTWSLVSFRWGIEMPAIIDGSIKIL
SNAGLGMAMFSLGLFMALQPRIIACGNSVASFAMAVRFLTGPAVMAAASIAVGLRGVLLH
VAIVQAALPQGIVPFVFAKEYNVHPDILSTGFVFGYLWNVDSSLLHY--RGM
>gnl_Nelnu_v1.0_NNU_000121-RA
MISWKDLYTVLAAMVPLYVAMILAYGSVRWWKIFSPDQCSGINRFVAVFAVPLLSFHFIS
TNNPYKMNFHFIAADTLQKIIMLVVLGIWANFTRNGSLEWLITIFSLSTLPNTLVMGIPL
LIAMYDK-NAGSLMVQVVVLQCIIWYTLLLFLFEYRGAKMLIMEQFP-DTAGSIVSFKVD
SDVVSLDGRDFLETDAEIGEDGKLHVTVRKSNASRRSL-------GPGSLPALTPRPSNL
TGAEIYSLSSSRNPTPRGSNFNNSDFYSMI-GLQGFP--GRQS---NFG--PGDLY---S
SRGPTPRPSNF-----EENCAP------AAISSPRFGFYPA----V-PAASTYPAP-NPE
I-SSTGSKNAKKEQN---QQQQTQVQG----TVQSQSKAN------HDAKELHMFVWSSS
ASPVSEGGGLHVF---GGTDFGATEQSGRSDQSAKEIRMLV-ADHPQNGGNK--------
EEFGGEDFSFAGRGAE-GE-E-DREKEGPTGLSKL---GSSSTAEL-HPKAGGT--SDSG
AGKQMPPTSVMTRLILIMVWRKLIRNPNTYSSLVGVIWSLISFRWDVSMPQIIKGSISIL
SDAGLGMAMFSLGLFMALQPKIIACGNSVAAFAMAVRFLTGPAVMAAASIAVGLRGQLLH
IAIVQAALPQGIVPFVFAKEYNVHPAILSTAVIFGMLIALPITLVYYIVLGL
>gnl_Nelnu_v1.0_NNU_000155-RA
MINLSDFYHVMTAMVPLYVAMILAYGSVKWWKIFSPDQCSGINRFVALFAVPLLSFHFIS
TNDPYAMNFRFIAADTLQKLIVLGILAVWTNFSKRGCLEWTITLFSLSSLPNTLVMGIPL
LKGMYGE-FSGSLMVQIVVLQCIIWYTLMLFMFEYRGAKMLISEQFP-DTAGSIVSIAVD
SDVMSLDGREPLETQAEIKEDGKLHVTVRKSNASRSEIFSR-RSQGLS---STTPRPSNL
TNAEIYSLQSSRNPTPRGSSFNHTDFYSMV-AG------GRNS---NFG--ASDAYGLGA
SRGPTPRPSNY-----EED------------NKARFHYH---------------------
------------------------------------------------------------
-ASVSD-----VF---GGQEYGV------ADQTVKEVRMAV-SPGKVEGRREN--QEE-Y
--LERDDFSFGNRGVA----D----TEM-----------ND---E--GHK------MGTT
KAKSLPPASVMTRLILIMVWRKLIRNPNTYSSLIGLTWSLISFRWHVEMPAIIAKSISIL
SDAGLGMAMFSLGLFMALQPRIIACGNSIAAFAMAVRFLTGPAVMAAASIAVGLRGVLLH
VAIVQAALPQGIVPFVFAKEYNVHPDILSTAVIFGMLIALPITLVYYILLGL
>gnl_Nelnu_v1.0_NNU_014665-RA
MISFSDLYCVLSSVVPLYVTMFLAYASVKWWNVFTPDQCAGINKFVAIFAVPLLSFEFIS
RINPYKMNLLFIAADSVSKVVILIVLFSWAKLSKRGSLDWVITLFSLSTLPNTLVMGIPL
LKSMYGS-DKENLMVQVVVLQCIIWYTLMLFLFEYREARILVLQKFD-GG---DNTEKHG
EDVSSA--RSSSSGSAGLDQDEVVHVIVTRPSS-------------------GSPQSDTQ
S-----TLQNLNKVAPDSRRFNQM-------------------------------FA---
------------------------------------------------------------
----------------------------------TAAAAA------EDGKELHLFIWRCG
CCSSEG--------------------KRR---PEQSVEV---ST----------------
----REEAD---KG-------------------KS-------TREA-DEKSQVL---QAP
DDHSSNMSSVMFKLILKMVWFKLIKNPNSYASLLGLSWALASCRWSFKKPQIIENSVTIL
SNAGLGMAMFSLGLFMALQPRIIACGNRLAAYGMLMRFVVGPAVMAVASIAVGLRGTVLR
VSIVQAALPQGIVPFVFAREYNLHPDVLSTAVIFGMIISLPITVLYYVFLGL
>gnl_Nelnu_v1.0_NNU_025285-RA
MITGKDIYDVLAAIVPLYVAMILAYGSVRWWKIFTPDQCSGINRFVAVFAVPLLSFHFIS
SNNPYAMNYRFIAADSLQKIVILSALFLWQAFSENGSLEWMITLFSLSTLPNTLVMGIPL
LKAMYGE-FSGSLMVQIVVLQSVIWYTLMLFMFEYRGAKLLIGEQFP-ETAGSITSFRVD
SDVASLNGREPLQADAEIGDDGKLHVVVRRSTTTSVTS-SYNKSHGLNSI-SMTPRASNL
TGMEIYSVQSSREPTPRASSFNQTDFYAMF-ASKMPS--PKHGHTNSCQGGSGDVYSLQS
SRGATPRTSNF-----EEEMMRFG--------KRKGGRSMSGELFNGVLSSSYPPP-NPM
L-SGATS-GAKKKEA---------------------GGSA------PNNKELHMFVWSSS
ASPVSEGNLRNAVNRVASTDFGVLDSSKAV--LQQE----IAAS-----------R--GM
HDFN-ENDSPLTKMGGDREFD---IEDGP----KNQASGSPHLT---EKKV-ELG-GEGE
KKHQMPPASVMTRLILIMVWRKLIRNPNTYSSLFGLAWSLISFRWNIQMPSIVSGSIAIL
SNAGLGMAMFSLGLFMALQPKIIACGKTVATFSMAVRFLTGPAVMAATSITIG-------
-----AALPQGIVPFVFAKEYNVHPDILSTAVIFGMLIALPITILYYVLLGL
>gnl_Nelnu_v1.0_NNU_025286-RA
MITGKDIYDVLAAIVPLYVAMILAYGSVRWWKIFTPDQCSGINRFVAVFAVPLLSFHFIS
NNDPYAMNYRFIAADSLQKIVILFALFLWQAFSKNGSLEWMITLFSLSTLPNTLVMGIPL
LKAMYGE-FSGTLMVQIVVLQSVIWYTLMLFMFEYRGAKLLIGEQFP-ETAGSITSFKVD
SDVVSLNGREPLQADAEIGDDGKLHVVVRRSTTTSVIS-SYNKSHGLNSI-SMTPRASNL
TGVEIYSVQSSREPTPRASSFNQTDFYAMF-ASKMPS--PKHGHTNSFQGGAGEVYSVQS
SRGATPRASNF-----EEE-MRFG--------KRKGGRSMSGELFNG-LPSSYPPP-NPM
F-SGSTSGAKKKEAT------------------GGGGGGA------PNNKELHMFVWSSS
ASPVSEGNLKHVVNKATSTDFGVVDSSKAV--LQQE----IAAS-----------R--GM
HDFN-ENASPLTKMGRDREFD---IEDVP----KNPAAGSPHLS---QKKV-ELG-GEGE
KKHQMPPASVMTRLILIMVWRKLIRNPNTYSSLFGLVWSLISFRWNIQMPSIVRGSITIL
SNAGLGMAMFSLGLFMALQPKIIACGKTIATFSMAVRFLTGPAVMAATAITIGIRGVLLH
VAIVQAALPQGIVPFVFAKEYNGHKEVLETDTISSLRQAEVIR---------
>gnl_Orysa_v7.0_LOC_Os01g45550.1
MISGHDFYTVMAAVVPLYVAMFLAYGSVRWWGIFTPDQCSGINRFVAIFAVPLLSFHFIS
TNDPYAMNLRFLAADTLQKLLVLAGLAAWSRLPSRTGLDWSITLFSLSTLPNTLVMGIPL
LIAMYGP-YSGSLMVQIVVLQCIIWYTLMLFLFEFRAARMLIADQFP-DTAASIVSLHVD
PDVVSLEGGH--ETEAEVAADGRLHVTVRRSSVSRR-------------SLLVTPRPSNL
TGAEIYSLSSSRNPTPRGSNFNHADFFAMV-GGGPPPAAVRGS---SFG--ASELYSLQS
SRGPTPRQSNF-----DEHSAR------------------------------PPKP--PA
T---------------------------------TTGALN------HDAKELHMFVWSSS
ASPVSEVSGLPVFSGGGGG--GALD-------GAKEIHMVIPADLPQNGSGK------EH
EEYGGENFSFGGGKTVDGA-EVDEEAALPDGLTKM---GSSSTAEL-HPKVVDVDGAAGA
GQYQMPPASVMTRLILIMVWRKLIRNPNTYSSLLGLAWSLVAFRWQI-------------
----------SLG---APARRHCSGGSTTCAFCFCKRIQCPPGHPEHSGNFWHANSSSNH
IAVLH--------PTMIKKAYGVHQRML---IIA--CRTLPMRAIYYVF---
>gnl_Orysa_v7.0_LOC_Os02g50960.1
MITAADFYHVMTAMVPLYVAMILAYGSVKWWRIFTPDQCSGINRFVALFAVPLLSFHFIS
TNNPYTMNLRFIAADTLQKLMVLAMLTAWSHLSRRGSLEWTITLFSLSTLPNTLVMGIPL
LKGMYGE-FSGSLMVQIVVLQCIIWYTLMLFMFEYRGARMLITEQFP-DTAANIASIVVD
PDVVSLDGRDAIETETEVKEDGRIHVTVRRSNASRSDIYSR-RSMGFS---STTPRPSNL
TNAEIYSLQSSRNPTPRGSSFNHTDFYSMV---------GRSS---NFG--AADAFGVRT
--GATPRPSNY-----EDDASKP-----------KYPLPASNAA---PMAGHYPAP-NPA
V-SSAPK---------------GA--------KKAATNGQ------AKGEDLHMFVWSSS
ASPVSD-----VF---GGGDY--------NDA-------AVKSPRKMDGAKD---RED-Y
--VERDDFSFGNRGVM----D----RDA-----EA---GDEKAAAAGDPS------KAMA
APTAMPPTSVMTRLILIMVWRKLIRNPNTYSSLIGLIWSLVCFRWNFEMPAIVLKSISIL
SDAGLGMAMFSLGLFMALQPHIIACGNKVATYAMAVRFLAGPAVMAAASFAVGLRGTLLH
VAIVQAALPQGIVPFVFAKEYSVHPSILSTAVIFGMLIALPITLVYYILLGL
>gnl_Orysa_v7.0_LOC_Os06g12610.1
MITGADFYHVMTAMVPLYVAMILAYGSVKWWRIFTPDQCSGINRFVALFAVPLLSFHFIS
TNNPYTMNLRFIAADTLQKLIVLALLTLWSHLSRRGSLEWTITLFSLSTLPNTLVMGIPL
LKGMYGE-FSGSLMVQIVVLQCIIWYTLMLFMFEYRGARILITEQFP-DTAGAIASIVVD
ADVVSLDGRDMIETEAEVKEDGKIHVTVRRSNASRSDVYSR-RSMGFS---STTPRPSNL
TNAEIYSLQSSRNPTPRGSSFNHTDFYSMV---------GRSS---NFA--AGDAFGVRT
--GATPRPSNY-----EEDAAAPNK--------------------G-SKYGQYPAP-NPA
M-AAPPKP-------------------------KKAANGQA---KGEDGKDLHMFVWSSS
ASPVSD-----VF---GNGEY--------NDAAVKEVRMAVASPRKADG-----------
--VERDDFSFGNRGVA----E----RDA-----EA---GDEKSVAAGHGK-----PGLTP
APTAMPPTSVMTRLILIMVWRKLIRNPNTYSSLIGLIWSLVCFRWNFEMPAIILKSISIL
SDAGLGMAMFSLGLFMALQPRIIACGNKVATFAMAVRFLTGPAVMAAASIAVGLRGTLLH
VAIVQAALPQGIVPFVFAKEYSVHPDILSTAVIFGMLIALPITLVYYILLGL
>gnl_Orysa_v7.0_LOC_Os06g44970.1
MITGRDIYDVLAAIVPLYVAMFLAYGSVRWWGIFTPDQCSGINRFVAVFAVPLLSFHFIS
TNDPYSMNYRFLAADSLQKLVILAALAVWHNLLSRASLDWTITLFSLSTLPNTLVMGIPL
LRAMYGD-FSGSLMVQIVVLQSVIWYTLMLFLFEYRGAKALISEQFPPDVGASIASFRVD
SDVVSLNGREALQADAEVGRDGRVHVVIRRSASASTTGGGGSRAYG---SNAMTPRASNL
TGVEIYSLQTSREPTPRASSFNQADFYAMF-SSKMAS--QMAS-------------PMAQ
HGGAGGRAQGL-----DEQVTNKF-------ASGKAA-----------DPPSYPAP-NPG
M-MPA----PRKKEL--------------------GGSNS------NSNKELHMFVWSSS
ASPVSEANLRNAVNHAASTDFASAPPPAAV---PVG----GATP-----------K--GV
S----GSVTPAAK-NGGGELE---IEDGLAGLAKFPVSGSPYVA---RKKGGDVP-GLAE
AAHPMPPTSVMTRLILIMVWRKLIRNPNTYSSLIGLVWSLVSFRWNIQMPSIIKGSISIL
SDAGLGMAMFSLGLFMALQPKIISCGKTVATFAMAVRFLTGPAVIAATSIAIGLRGVLLH
VAIVQAALPQGIVPFVFAKEYNCHPQILSTAVIFGMLIALPITILYYVLLGI
>gnl_Orysa_v7.0_LOC_Os12g04000.1
------------------------------------------------------------
------------------------------------------------------------
------------------------------------------MEQFP-DTAASIVSFRVD
SDVVSLGGAAELQAEAEVGDDGKMRVTVRKSTSSRSEAACS-HTQSHSQ--SMQPRVSNL
SGVEIYSLQSSRNPTPRGSSFNHAEFFNIV-GN------GKHG-----------------
----------------DEEKGAA------------------------GGGGHSPQP----
--------------------------------------VV------GKRKDLHMFVWSSS
ASPVSEAGAVHVF---GGG--G--------------------AD---HGDAKG--AQA-Y
-----DEYSFGNKN------E----KDGP-TLSKL---GSNSTAQL-RPK-----DDGEG
RAAAMPPASVMTRLILIMVWRKLIRNPNTYSSLLGVIWSLVSYRWGIEMPAIIARSISIL
SDAGLGMAMFSLGLFMALQPRIIACGNSLASYAMAVRFLVGPAVMAAASIAVGLRGVLLH
IAIVQAALPQGIVPFVFAKEYNVHPNILSTAVIFGMLIALPITLVYYILLGL
>gnl_Orysa_v7.0_LOC_Os05g50140.2
MISWHELYMVLSAVVPLYVAMMVAYGSVRWWGVLTPEQCSGINRFVAVIAVPLLSFHFIS
SSDPYAMNLRFVAADTLQKVLVLAALAAWSRFPARPPLDCSITLFSVSTLPNTLVMGIPL
LVSMYGP-YSGDLMVQIVVLQSIVWYTLLLFLFEFRAARVLIAAQFP-DTAASIAAVHVD
PDVVSLEGSQ--EAHAEVAPDGRLRMVVCRSSVSRRSA-----------AAAATPRASNL
TGVEIYSISSSRNATPRGSTFTLADIPGHQ-------SALRAS---SFG--AADLFSLHS
SRQHTPRPSSF-----DEHAAAR-------------------------------------
------A------------------------RASATVAPT------NDLKDTHMIEWSSG
ASAASEVTGLPVF---R---------------SGRETRRLVPSDAPSIASSR---RP-PP
GATGGERASFNK--AVGGQ-D---------ELAKL---EAGAKTEQTTTKGGGAAGAERA
RGQQNAPAGVMLRLILTTVWRRLIRNPNTYASLIGLTWSLIAFRFHITMPIIVAKSISIL
SDAGLGMAMFSLGLFMATQPKIIACGYSVAAASMGVRFFFGPAIMAAASAAVGIRGTLLR
IAIVQAALPQGIVPFVFAKEYNLHATILCTLVIFGMLIALPITLVYYIILGL
>gnl_Orysa_v7.0_LOC_Os11g04190.1
MITVVDLYHVLTAVVPLYVAMTLAYASVRWWRIFSPDQCSGINRFVALFAVPLLSFHFIS
TNNPFAMNLRFLAADTLQKLIVLALLALWCRLSARGSLDWLITLFSLSTLPNTLVMGIPL
LKGMYAAVDSGSLMVQIVVLQCIIWYTLMLFLFEYRGARLLVMEQFP-DTAASIVSFRVD
SDVVSLGGAAELQAEAEVGDDGRMRVTVRKSTSSRSEAACS-HTQSHSQ--SMQPRVSNL
SGVEIYSLQSSRNPTPRGSSFNHAEFFNIV-GN------GKQG-----------------
----------------DEEKGAA------------------------GGGGHSPQP----
--------------------------------------VV------GKRKDLHMFVWSSS
ASPVSEAGAVHVF---GGG--G--------------------AD---HGDAKG--AQA-Y
-----DEYSFGNKN------E----KDGP-TLSKL---GSNSTAQL-RPK-----DDGEG
MAAAMPPASVMTRLILIMVWRKLIRNPNTYSSLLGVIWSLVSYRWGIEMPAIIARSISIL
SDAGLGMAMFSLGLFMALQPRIIACGNSLASYAMAVRFLVGPAVMAAASIAVGLRGVLLH
IAIVQAALPQGIVPFVFAKEYNVHPNILSTAVIFGMLIALPITLVYYILLGL
>gnl_Phavu_v2.1_Phvul.003G032500.1
MITWKDLYTVLTSVVPLYVAMILAYGSVRWWKIFSPDQCSGINRFVAIFAVPLLSFHFIS
SNNPYAMNFRFIAADTLQKIIMLFALTLWTNLTKTGSLEWMITIFSLSTLPNTLVMGIPL
LIAMYGD-YSGSLMVQVVVLQCIIWYTLLLFLFEYRAAKILIMEQFP-ETAASIVSFKVD
SDVVSLDGRDFLETDAEVGDDGKLHVTVRKSNASRRSF-------------MMTPRPSNL
TGAEIYSLSSSHNPTPRGSNFNHADFFSMM-GYQ-----PRHS---NFT--ANDLF---S
SRGPTPRPSNF-----EESSMP-----PVAVASPRFGFYPT----Q-TVPASYPPP-NPE
F-SSAPAKPTVAKTQ----------------NQQTPTKGA------HDAKELHMFVWSSS
ASPVSENAGLNMF---GSTDLGTSEQ---PDQGAKEIRMLV-ADHVQNGEANKGGSE---
AEFGGEEFKFPVNGGE-QE-EKEKEKEGLNGLNKL---GSTSTAEL-HPKVIGAG-ESSG
GGKHMPPASVMTRLILIMVWRKLIRNPNTYSSLIGVVWSLIAFRWHVHMPKIIEKSISIL
SDAGLGMAMFSLGLFMALQPKIIACGNSVATFAMAIRFLTGPAVMAAASIAVGLRGTLLH
VAIVQAALPQGIVPFVFAKEYNVHPAILSTGVIFGMLIALPITLVYYILLGL
>gnl_Phavu_v2.1_Phvul.003G139600.1
MITVKDIYDVFAAIVPLYVAMILAYGSVRWWKIFTPDQCSGINRFVAVFAVPLLSFHFIS
SNDPYAMNYHFIAADCLQKVVILGALFLWNTFTKHGSLDWTITLFSLSTLPNTLVMGIPL
LKAMYGD-FSGSLMVQIVVLQSVIWYTLMLFLFEYRGAKLLITEQFP-ETAGSITSFRVD
SDVVSLNGREALQTDAEIGEDGKLHVVVKRSAASSMIS-SFNKSH----LTSMTPRASNL
TGVEIYSVQSSREPTPRASSFNQTDFYAMF-ASKAPS--PKHGYTNSFQSGIGDVYSLQS
SKGPTPRTSNF-----EEEMLKMQ--------KKRGGRSMSGELFNGGLVSSYPPP-NPM
F-SGSTSGGPKKKDT----------------------AAA------APNKELHMFVWSSS
ASPVSEGNLRHAVNRAASTDFGTVDPSKAV---PHE----TVAS-----------K--AV
QELI-ENMSPGRRGSGEKELE---MDEGA----KYPTSGSPYTS---QKKV-DLE-GNAN
KNQQMPPASVMTRLILIMVWRKLIRNPNTYSSLLGLAWSLISFRWHIEMPTIVKGSISIL
SDAGLGMAMFSLGLFMALQPKIIACGKSVAAFSMAVRFLTGPAVIAATSIGIGLRGVLLH
IAIVQAALPQGIVPFVFAKEYNLHADILSTAVIFGMLVALPITILYYVLLGL
>gnl_Phavu_v2.1_Phvul.009G234200.1
MIKGKDVYDVVSAIVPLYVALILAYCSVRWWKIFTPEQCAGINRFVSVFAVPFLSFRFIS
NNNPYTMNFRFLAADSLQKVVILVALVLWNSLTKWGSINWTITLFSLSTLPNTLIMGVPL
LKAMYGD-FTAPLMIQIVVFQSVIWFTLLLIMYEYRGAKLLLSEQFP-EKAGAIASLRVD
SNVDSLSDRKILETNAETGEDGNLHVVVRSMSRS-------------------VSVASSF
TGIDIYSME------PRGSK--------------------RER---M----------LKM
HEKSFPRSNSV-----AHD-----------------------------LACAYPSL-KPI
G------Q----------------------------------------------------
-SPTSDANVRHAANRAGYHELKTMESSKGVD-FAKE---TA-AS-KV-------------
----HEDD------------E----NEGI----KDPVLGSEMNESI---------EEDSN
RMQEMPRATVMIKLILTMVWRNLIRNPNTYASVSGLVWSLIFFRWNITTPPIIKGSIEII
SNAGLGMAMFSLGLFMGLQPKIITCGKSRAIMSMVIKFLVGPLVMFATSKVMDINGVLLR
VAILQASLPEALVCFVFAKEYNLHADILSTA---------------------
>gnl_Phavu_v2.1_Phvul.009G234100.1
MIKGKDVYDVVAVIVPLYVALFLAYGSVRWWKIFTPEQCSGINRFVSVFAVPFLSFHFIS
NNNPYTMNFRFLAADSLQKVVILVALVLWNSLTKWGSINWTITLFSLSTLPNTLIMGVPL
LKAMYGD-FTATLMIQIVVFQSVIWYTLLLFMFEYRGAKLLILEKFP-DTAGAISSVWVD
SNVDSLSDRKILETNAEAGEDGNLRVVVRSMSRS-------------------VSIASNL
TGIEIHSMESSREPRLKNSNYSATDLH---RG------PKRES---M----------LKM
HEKSFPRSKSV-----GYD-----------------------------LV-SYPSL-KPI
G------Q-----------------------------KET------NRNKVLNMFELSSS
ASPTSDPNVRHEANRVGYYEFETMESSKGVD-FASE---TT-PS-KV-------------
----HEDI------------E----IEGL----KDPVLGSHHNENI---------ERDSN
RRQEMPRASVMIKLILTMVWRNLMRNPNTYASVSGLVWSLIFFKYFFHL-----------
------FNCFLTCLFMALQPKIITCGKTQAMISMVIKFLVGPIVMLATSKAMGINGVLLK
VAIVQASLPEAIVPFVFAKEYNLHANILSTAVIFGMVAALPVTIIYYVILEF
>gnl_Phavu_v2.1_Phvul.011G164500.1
MITLVDFYHIMTALMPLYVAIILAYGSVKWWKIFSHDQCSHIICFMALFAVHLLSFRFIA
SNNPYKMNLGFLAAHTLQKIILLVLLAFWSNFTKKGCLEWTITLFSLSTLPNTLVMGIPL
LKGMYEE-FSRSLMVQIVVLQCIIWYTLMLFMFEFRGARMLISKQFP-DTAGSIVSIHVD
FVVMSLDGRQPLEIETEIKEDGKLHVTVRKSNASRSDIFSR-RSQGLS---STTPRPSNL
TNVELYSLQSSRNPTPRGSSFNHTDFYSMM-VVG-----GRNS---NFR--ALDVYGLSA
SRGPTPRPSNY-----DKDSG-----------KPKLHYHAG-------GTGHYPTP-NPG
M-FSPSN----------------------------------------GSKSL--------
------------------------------------------------------------
------------------------------------------------------------
-------------LILML----------------------------MQMPR---------
----------SLG-----------------------------------------------
----------------------LS----------------------------
>gnl_Phavu_v2.1_Phvul.004G150600.1
MITLVDFYHVMTAMVPLYVAMILAYGSVKWWKIFSPDQCSGINRFVALFAVPLLSFHFIA
SNNPYKMNLRFLAADTLQKIILLVLLAIWSNFTKKGCLEWTITLFSLSTLPNTLVMGIPL
LKGMYGE-FSGSLMVQIVVLQCIIWYTLMLFMFEFRGARMLISEQFP-DTAGSIVSIHVD
SDVMSLDGRQPLETEAEIKEDGKLHVTVRKSNASRSDIFSR-RSQGLS---STTPRPSNL
TNAEIYSLQSSRNPTPRGSSFNHTDFYSMM-AAG-----GRNS---NFG--ASDVYGLSA
SRGPTPRPSNY-----DEDSG-----------KPKFHYHA-------GGTGHYPAP-NPG
M-FSPSGSK-SVAANAN-ANAANA----------KKPNGQAQLKPEDGNRDLHMFVWSSS
ASPVSD-----VF---GGHEYGG------HDQ--KEVKLTV-SPGKVENHRDT--QED-Y
--LEKDEFSFGNRGM-----E----REM-----------NQH--E--GEK------VGDG
KPKTMPPASVMTRLILIMVWRKLIRNPNTYSSLIGLTWSLVSFRWNVEMPAIIAKSISIL
SDAGLGMAMFSLGLFMALQPRIIACGNSIAAFAMAVRFLTGPAVMAAASIAVGLKGVLLH
VAIVQAALPQGIVPFVFAKEYNVHPDILSTAVIFGMLIALPITLVYYILMGL
>gnl_Phavu_v2.1_Phvul.001G063900.1
MITGEDLYKVMCAMVPLYFAMLVAYGSVKWCKMFTPEQCSGINRFVAVFAVPVLSFHFIS
MNNPYQMNTRFIIADTLSKLLVLLFLSLWAILFAKGSLEWLITLFSLATLPNTLVMGIPL
LQVMYGD-FTQSLMVQLVVLQCIIWYTLLLFLFEYRAATLLIQRQFPGQAAASITRFEVD
GDVISLDGHDPLRTESETDDLGRIRVRIRRSVSSVPES-----SSSIGNAAVLTPRPSNL
SNADIFSINTPLH-------LHDGDH-------PA--ASPYLS---GYA--SSDAYSLQ-
---PTPRASNF-----NEMEA------------------------------G-----TPV
WGRSPVA----------------------------------------AGRLCARVVWESP
GKYGRG-------------E----EQG------CKDI-----------------------
-TLSDKEMSFRDST-------------------KV------PMP-------------GDA
ADQKMPHAFVMMRLILVVVGRKLSRNPNTYSSVLGLLWSLISFKWNMEMPSLIKSSVKIV
SDAGLGMAMFSLGLFMALQPRIIACGTKRAVMGMVIRFLCGPLVMSASSIAIGLRHDILH
TAIVQAALPQGIVPFVFAREYGLHPDILSTGVIFGMLVSLPITLLYYIFLGL
>gnl_Phavu_v2.1_Phvul.001G121100.1
MITLLDLYHVLTAVVPLYVAMILAYGSVKWWKIFTPDQCSGINRFVALFAVPLLSFHFIS
TNNPYAMNYKFIAADSLQKTIVLAVLFVWSRTSSRGSLEWSITLFSLSTLPNTLVMGIPL
LKGMYGD-ASGTLMVQIVVLQCIIWYTLMLFLFEYRGAKLLIVEQFP-DTAGSIISFKVD
SDILSLDGKEPLQTEAEVGDDGKLHVTVRKSTSSRSEIFSR-RSHGPNS-VSLTPRPSNL
TNAEIYSLQSSRNPTPRGSSFNHTDFYSMV-N---------NG---R-------------
--NVSPRQSSFGGVAFDEESGV------------RVNG----------GAGGYPAPHNAG
I-FSPV-G-------------------------KKKGGGG------EGGKDLHMFVWSSS
ASPVSE-GGIHVF---RGGDYG------------NDQGG-V-A---------H--PKD-Y
DDFGHDEFSFGNGTVPNGV-E----KEGP-VLSKL---GSSSTAEL-HPKAQ-----VES
KATSMPPTSVMTRLILIMVWRKLIRNPNTYSSLFGLTWSLISFKWNVVMPAIVARSISIL
SDAGLGMAMFSLGLFMALQPKIIACGNSVASFAMAVRFLTGPAVMAVASIVVGLRGVLLH
IAIVQAALPQGIVPFVFAKEYNVHPDILSTGVIFGMLIALPITLVYYILLGL
>gnl_Phavu_v2.1_Phvul.002G094000.1
MISWADLYTVLTAVIPLYVAMILAYGSVRWWKIFSPDQCSGINRFVAIFAVPLLSFHFIS
TNNPYAMNFRFIAADTLQKIIMLFALAIWTNFTANGSLEWMITIFSLSTLPNTLVMGIPL
LIAMYGE-YSGSLMVQVVVLQCIIWYTLLLFLFEYRGAKLLIMEQFP-ETAASIVSFKVD
SDVVSLDGRDFLETDAEVGDDGKLHVTVRKSNASRRSF-------------MMTPRPSNL
TGAEIYSLSSSRNPTPRGSNFNHADFYSMM-GYA-----PRHS---NFG--AADLYSVQS
SRGVTPRPSNF-----EENSAP-----PQAISSPRFGFYPAV---Q-TVPAAYPAP-NPE
F-SSGLTKSVSKNSQT-QPQPQPLPQPVAQP-PNGSNKAS------HDAKELHMFVWSSS
ASPVSEAGGLHVF---SGADFGASDQSGRSDQGAKEIRMLV-ADHPQNGEANKAAAE---
GEFRGEDLKFPGKEGE-QV-EEEGEKAGATGLNKL---GSSSTAEL-HPKSG-----VAT
AAKHMPPASVMTRLILIMVWRKLIRNPNTYSSLIGVVWSLVAFRWHVHMPKIIEKSISIL
SDAGLGMAMFSLGLFMALQPNIIACGNSVATFAMAVRFLTGPAVMAAASIAVGLRGTLLR
VAIVQAALPQGIVPFVFAKEYNVHPAILSTGVIFGMLIALPITLVYYILLGL
>gnl_Phavu_v2.1_Phvul.002G330300.1
MITLADFYHVMTAMLPLYVAMLLAYASVKWWKIFSPDQCSGINRFVALFAVPLLSFHFIA
SNNPYQMNFRFIAADTLQKTIVLAVLTIWSNVSKRGCLEWTITLFSISTLPNTLVMGIPL
LKGMYGE-FSGSLMVQIVVLQCIIWYTLMLFMFEYRGARMLISEQFP-DSGAAIVAIHVD
SDVMSLDGRQTLETQAQIMEDGKLHVTVRKSNASRSDIFSR-RSHGFS---STTPRPSNL
TNAEIYSLQSSTNPTPRASSFNHSDFYSMM-AP------PRTS---NFA--TNDGYAFSA
SRGPTPRPSNY-----DEDASAAANAN-ANNDKPRH---------------HYPAP-NPD
I-FSPAAYK------------NGP----------KKPNGHASSKAEDPNRDLHMVVWSSS
ASPVSD-----VF---GGHEH-----------DHREVKIAV-SPKKGEGNRES--EEE-Y
--LEKEGFSFGKREI-----E------------------NEH--E--VEK------AGNR
NPKTMPPTSVMTRLILIMVWRKLIRNPNTYSSLIGLTWSLISFRWNVEMPAIIAKSISIL
SDAGLGMAMFSLGLFMALQPRIIACGNSTAAFSMAVRFLTGPAVMAVASIVVGLKGVLLH
VAIVQAALPQGIVPFVFAKEYNVHPDILSTGVIFGMLIALPITLVYYILLGL
>gnl_Phypa_v3.3_Pp3c10_24880V3.1
MITGHDMYNVLSAMVPLYVAMMLAYASVKWWGILTPQQCDGINRFVSIFAVPLLSFQFVS
GNNPYEMNFRFIAADAVSKVFVLSCLGLWVRFSKRGSLEWVITLFMLTTIPNTLVIGTPL
LAAMYGS-KPGQLTVQAVVLQCIIWYTLLLVMYEYRAARILIMHRFP-ENAASIVSFKVE
SDVMSLDGPDPVLTEAEFRNDGKLHVRVRRSVSSRSQGVHS-ANHSIPSSKALTPRASNL
SNAEIYSMNSSVNLTPRGSSFDRGEDCSTM-AHR---DPNRKS---NFD--TSDIYSLQS
SRGPTPRNSNF-----NEENSKEVHNHALNVNIPRFRNGSGGRLFDLGAHSGYPGI-TVV
TVFSPLSQVAKKND-----------------PRASIPKTD------EEAKELHMFVSSAN
PTSVSE-GELHVF---GGSDISINLQQSV---NPKELHVHV-HPQSEHHLPGANHKT--Q
DEHARQGFSFGNRRDLK--VE-DVDNNGS-KLDKF---RSILTAEL-APK-----HPMDE
GKTSMPPSSVMIKLICVMTFRKLTRNPNTYSSLLGVVWSLISFKCHLDMPLILYKSYHII
SDAGIGMAMFSLGLFMGMGDRIIACGTKHALFAMLLRFLVGPAVFAAASYLVGLRGVSLN
VSTVQAALPQGIVPFVFAKEYNVHPEILSTAVIFGMIVTLPTALLYYILLGL
>gnl_Phypa_v3.3_Pp3c24_2970V3.1
MINGHDIYNVLSAMVPLYVAMMLAYGSVKWWGILTPQQCGGINRFVSIFAVPLLSFQFIS
GNNPYAMNFRFIAADAVSKVFVLLCLGLWARYSKRGSLEWMITLFVLITIPNTLVMGTPL
LAAMYGP-GPGDLTIQAVVLQCIIWYTLLLLMYEYRAAKILIMQQFP-ENAGSIVSFKVD
SDVMSLDGREPVLTEAEIGDDGKLHVKVRRSVSSRSQGMHS-AHHSMPSSKALTPRPSNL
TGAEIYSMHSSVNLTPRDSSFNQGEYFSMM-AQR---SPHRQS---NFD--ISDVYSLQS
SRGPTPRTSNF-----NEENSKDMHTHGLNLTSPRFRNVAGGRMFGLGTPGGYPGS-QTA
IVYSPRSQIAKKKD------------------TRTSPKSD------EDAKELHMFVWSAN
ASPVSE-AGLHVF---GGNDTSANLHQSF---DPKEVRMLV-HPQSDLRHPEANPRT--Y
DNYAQEDFSFGNRNDLK--LE-DLDKDGP-RLDKF---GSTSTAEL-TPK-----VPEDE
AKKSMPPSAVMIKLIAVMTFRKLVWNPNTYSSLLGVIWSLVANRWHFTMPLILYKSVHIL
SDAGLGMAMFSLGLFMGLGDRIVVCGRKMAIFGMSLRFLAGPAVFAAASYLVGLRGVPLK
VSIVQAALPQGIVPFVFAKEYGVHPEMLSTAVIFGMLIALPITMVYYILLGL
>gnl_Phypa_v3.3_Pp3c23_10200V3.1
MINGHDIYNVLSAMVPLYVAMMLAYGSVKWWGILTPQQCGGINRFVSIFAVPLLSFQFIS
GNNPYAMNFKFIAADAVSKVLVLLCLGLWARYAKRGSLEWMITLFVLITIPNTLVMGTPL
LAAMYGA-GPGDLTVQAVVLQCIIWYTLLLVMYEYRAAKILIMQQFP-ENAASIVSFKVD
SDVMSLDGREPVLTEAEIGDDGKLHVKVRRSVSSRSQGMHS-AHHSMPSSKALTPRPSNL
TGAEIYSMHSSVNLTPRDSSFNQGEFHSMM-SQR---SPHRQS---NFD--TSDVYSLQS
SRGPTPRSSNF-----NEENSKDIHTHGLNMNSPRFRNGMGARMFGLGAPGGYPGS-QTA
IVYSPQSQIAKKKD------------------PKASPRAD------EDAKELHMFVWSAN
ASPVSE-AGLHVF---GGNDTSANLQQRF---DPKEVRMLV-HPQLDRGLAAASPRT--Y
DEYTREDFSFGNRNDLK--LE-DLDKDGP-RLDKF---GSTSTAEL-TPK-----LAEDE
AKKSMPPSAVMIKLIAVMTFRKLVWNPNTYSSLLGVIWSLVANRWHLSMPLILYKSVHIL
SDAGLGMAMFSLGLFMGLGDRIIVCGTKMAVFGMALRFLAGPAVFAAASYLVGLRGVPLK
VSIVQAALPQGIVPFVFAKEYGVHPEILSTAVIFGMLIALPITMVYYILLGL
>gnl_Pinta_v2.0_PITA_000024726-RA
MINGADIYNVLSAVVPLYVAMILAYGSVKWWKIFSPDQCSGINRFVALFAVPLLSFHFIS
TNNPYAMNLRFIAADSLQKIIILAMLVIWAKVGKRGSQEWMITLFSLSTLPNTLVMGIPL
LKAMYGN-FSGDLMVQVVVLQCIIWYTLMLFMFEYRGAKLLIMEQFP-DTAASIVSFRVD
SDVLSLDGREPIQTDAQVGEDGKLHVTVRKSTSCLSVLSSH-RSQG---ALSLTPRPSNL
SNAEIYS-----NPTPRGSSFNHADFYSLF-TNRTAAMSPRAS---NFG--LSDVYSLHS
SRGPTPRNSNF-----DEENFKDINNKANNANSPRFGPRPLYSPYQGSSVSSYPTP-SPT
HVLSPNSKTGKT--------TVGDNPR----HYQQRMMAT------DDNKELHMFVWSSS
ASPVSEANHHHVF---AGSDIIAPDNNHNSNSHVKDIRMLNSSPLTQNGTKGHEARDT-Y
EDYFRQEFSFGNRGMSPQE-E-IHSKEVPLSLSKF---GSSSTAEL-HPK-----RQHEP
RFASMPPASVMTRLILIMVWRKLIRNPNTYSSLVGLIWALVSYRWGIAMPRIMEGSIRIL
SDAGLGMAMFSLGLFMALQPRIIACGNSIAAFAMAVRFLTGPAVMAAASIAVGLRGVFLH
VAIVQAALPQGIVPFVFAKEYNVHPDILSTAVIFGMLIALPITLVYYILLGV
>gnl_Pinta_v2.0_PITA_000012975-RA
MITWKDLYTVISAVVPLYVTMFFAYGSVKWLKVFSPEQCAGINKFVAVFAVPLLSFEFIS
RINPYKLNFTFIAADVVSKAMALLVLGLWAKWSHRGSLDWVITLFSLSTLPNTLVMGIPI
LKAMYGD-SAEKLMVQTVVLQSIIWYTILLFLYEYRSAKMLH------DNVPSILKEREN
S---------SLSRDAQVDDNERIHVVVRKSSSSSFSQRNS--SQRISNSLHLMPMAMTH
SDLDMKSVHSSRNLCPMDSGYKIT-------G---------------------EMVS---
EKTPTPTEGIF-----SDDS-------------------------------STITPHNAV
QMASPSA------------------------TNHHPDIED------ECSKEIQKFVWSCE
SSLLSE-----------GKSFKTLCHSNY---WWNCLKLFI-SNA-V-----TDPEQ-LH
KEVSR-DFSMGD-----GDIE-KEDHKLPESISKA-------TPAL-AIKVD---DGKDL
SEPNSPHAAAVMRIILGMVGRKLLCNPNSYSSVIGMIWALISARLHVELPPMVQGSVTIL
SNAGLGMAMFSLGLFMALQPRIISCGTSLALLAMLMRFLAGPAFMGIASIATGLRGTVWH
LSIVQAALPQGIVPFVFAREYDLHSDILSTAVIFGMLVSLPITVAYYVLLEV
>gnl_Poptr_v3.0_Potri.010G112800.1
MISWNDLYNVLSAVIPLYVAMILAYGSVRWWKIFSPDQCSGINRFVAIFAVPLLSFHFIS
TNDPYAMNFRFIAADTLQKIIMLIALGIWTNFTKNGSLEWMITIFSVSTLPNTLVMGIPL
LTAMYGK-YSGSLMVQIVVLQCIIWYTLLLFLFEYRGAKMLIMEQFP-ETAASIISFKVD
SDVVSLDGRDFLETDAEIGDDGKLHVTVRKSNASRRSL-------GPGSFSGMTPRPSNL
TGAEIYSLSSSRNPTPRGSNFNPSDFYSMM-GVQGFP--GRHS---NLG--PADLYSVQS
SRGPTPRPSNF-----EENCAP-----TATLSSPRFGFYPA----Q-TVPTSYPAP-NPE
F-ASTVTKTAKNQQ-------------------QQNSKAN------HDAKELHMFVWSSS
ASPVSEGGGLHVF---GGADFGASEQSGRSDQGAKEIRMLV-ADHPQNGETKTIPQQ--D
GDFAGEDFSFAGRG-E-GD-DDQREKEGPTGLNKL---GSSSTAEL-QPKAAEA--PDSG
GSRKMPPASVMTRLILIMVWRKLIRNPNTYSSLIGLTWSLVAFRWHVEMPKIIKQSISIL
SDAGLGMAMFSLGLFMALQPKLIACGNSVATFAMAVRFLTGPAVMAAASIAVGLRGTLLH
VAIVQAALPQGIVPFVFAKEYNVHPAILSTAVIFGMLIALPITLVYYIFLGL
>gnl_Poptr_v3.0_Potri.006G037000.1
MISLTDLYHVLTAVVPLYVAMILAYGSVKWWKIFSPDQCSGINRFVALFAVPLLSFHFIS
TNNPYAMNYRFIAADTLQKIIVLVVLAIWTRVISRGSLEWSITLFSLSTLPNTLVMGIPL
LKGMYGE-ASGSLMVQIVVLQCIIWYTLMLFLFEYRGARILIGEQFP-DTAGSIISFRVD
SDILSLDGREPLQTDAEVGEDGKLHVTVRKSTSSRSDVFSR-MSHGLNSGLSMTPRPSNL
TNAEIYSLQSSRNPTPRASSFNHTDFYS------------KNA---S-------------
--NASPRHSNFSNLQFDEESGGLGVF----GNVPRAN------------GSAYPTPPNAG
I-FSP-----------------GG---------KKKANGT------ENGKDLHMFVWSSS
ASPVSE-GGLHVF---RGGDYG------------NDLGG-V-A---------N--QKD-Y
EEFGRDEFSFGNRPVPNGV-D----RDGP-VLSKL---ASSSTAEL-HPKSAA---NGEP
KPTAMPPTSVVTRLILIMVWRKLIRNPNTYSSLIGLTWSLVSFKWDLEMPQIIAHSISIL
SDAGLGMAMFSLGLFMALQPRIIACGNSVAAFAMSVRFLTGPAVMAAASFAVGLRGVLLH
IAIVQSALPQGIVPFVFAKEYNVHPDILSTGVIFGMLIALPITLVYYILLGL
>gnl_Poptr_v3.0_Potri.018G139400.1
MITGKDIYDVLAAIVPLYVAMILAYGSVRWWKIFTPDQCSGINRFVAVFAVPLLSFHFIS
SNDPYAMNFRFIAADTLQKVVILGALFIWQAFSKRGNLEWMITLFSLSTLPNTLVMGIPL
LKAMYGD-FSGNLMVQIVVLQSVIWYTIMLFLFEYRGARLLISEQFP-ETAGSITSFRVD
SDVVSLNGREPLQADAEIGDDGKLHVVVKRSNASSIVS-SFNKSHGLNSITSMTPRASNL
TGVEIYSVQSSREPTPRASSFNQTDFYAMF-ASKAAS--PKHGYTNSFQGGIGDVYSLQS
SKGATPRTSNY-----DEEMLKLG--------KKKGRTNMSGELFNGGLVSSYPPP-NPM
F-SGSTSGGPKKKES---------------------GSGA------MPNKELHMFVWSSS
ASPVSEGNLRHAVNRAASTDFGVTDPSKAA--FQPE----SAAS-----------K--AM
NQLI-ENMSPSGKWSGEKEHD---VEDGC----KFPQNVSPF--TC-QKKM-DMA-ADGS
KKHQMPPASVMTRLILIMVWRKLIRNPNTYSSLLGVIWSLVSYRWNIKMPSIVSGSIAIL
SDAGLGMAMFSLGLFMALQPKIIACGKSVATFAMAVRFLTGPAVIAATSIAIGIRGVLLH
VAIVQAALPQGIVPFVFAKEYNVHPDILSTAVIFGMLIALPITVLYYVLLGV
>gnl_Poptr_v3.0_Potri.016G035300.1
MISIGDLYHVLTAVVPLYVAMILAYGSVKWWKIFSPDQCSGINRFVALFAVPLLSFHFIS
TNNPYAMNLRFIAADTLQKIIVLVVLAIWSRASSRGSLEWSITLFSLSSLPNTLVMGIPL
LKGMYGH-SSGSLMVQIVVLQCIIWYTLMLFLFEYRGARILIGEQFP-DTAGSIISFRVD
SDILSLDGREPLQTEAEVGEDGKLHVTVRKSTSSRSEVFSH-MSHGLNSGLSLTPRPSNL
TNAEIYSLQSSRNPTPRASSFNHTDFYSMV-N-------GK-------------------
--NASPRHSNFTNLQFDEESGGLGVF----GNVPRAN------------GSAYPAPPNAG
I-FSP-----------------GG---------KKKANGA------ENGKDLHMFVWSSS
ASPVSE-GGLHVF---KGGDYG------------NDLGG-V-A---------H--HKD-Y
DEFGRDEFSFGNRPGPNGV-D----RDGP-VLSKL---GSGSTAEL-HPKSAA---NGEA
KPTVMPPTSVMTRLILIMVWRKLIRNPNTYSSLIGLTWSLVSFKWNIMMPAIIADSIAIL
SNAGLGMAMFSLGLFMALQPRIIACGNSIASFAMGVRFLTGPAVMAAASFAVGLRGDLLR
IAIVQAALPQGIVPFVFAKEYNVHPDILSTGVIFGMLIALPITLVYYILLGL
>gnl_Poptr_v3.0_Potri.015G038700.1
MISLLDFYHVMTAMVPLYVAMILAYGSVKWWKIFTPDQCSGINRFVALFAVPLLSFHFIS
TNDPYNMNLRFITADSLQKIIVLVVLALWTKLSKRGCLEWTITLFSLSTLPNTLVMGIPL
LKGMYGD-YSGSLMVQVVVLQCIIWYTLMLFMFEYRGAKLLISEQFP-DTAGSIVSIHVD
SDIMSLDGRQPLETEAAIKEDGKLHVTVRKSNASRSDIFSR-RSQGLS---STTPRPSNL
TNAEIYSLQSSRNPTPRGSSFNHTDFYSMM-AA------GRNS---NFG--ASDVYGLSA
SRGPTPRPSNF-----EEEHGG--------SNKPRFHYHAP------GGATHYPAP-NPG
M-FSPTASK-GVSANANNTAAAAA----------KKPNGQAQQKAED-GRDLHMFVWSSS
ASPVSD-----VF---GGHDYGA------HDL--KDVRVAV-SPGKVEGQREN--QED-Y
-NLERDDFSFGNRGL-----D----RER-----------NSH--E--GEK------VGDG
KPKPMPPTSVMTRLILIMVWRKLIRNPNTYSSLIGLIWSLVSFRWNVKMPLIIAKSISIL
SDAGLGMAMFSLGLFMALQPRIIACGNSIAAFSMAVRFLTGPAIMAAASIAVGIRGTLLH
IAIVQAALPQGIVPFVFAKEYNVHPEILSTGVIFGMLIALPITLVYYILLGL
>gnl_Poptr_v3.0_Potri.002G072200.1
MITAGDFYKVMCAMVPLYFAMLVAYGSVKRYKIFTPEQCSGINRFVAVFAVPVLSFHFIA
QNNPYQMDTRFIMADTLSKVLVLVLLSIWVIFFN-GGLDWLITLFSIATLPNTLVMGIPL
LKAMYGD-FTQSLMVQVVVLQCIIWYTLLLFLFEYRAATLLIKTQFPGPKAASISKIELD
NDVISLDGRDPLRTESETDGNGRLRVRIRRSTSSAPDS-------ALSSSICLTPRPSNL
SNAEVFSVSTPA---PLQEYLCNGDL-GF--GYRS--TSPRLS---GYA--SSDAYSLQ-
---PTPRTSNF-----NEWDLT--------------------------NATN-----TPF
WARSPVA-----------------------------------------GKISLRLVWESP
VMCPNG-----------G---------------GKE------------------------
--IAEKEISFRDSC-------------------KM------PAPEETNSK-------EAV
TSQEMPHAIVMLRLILLVVGRKLSRNPNTYSSVLGLLWSLVSFKWNVGMPSLVKYSIKII
SDAGLGMAMFSLGLFMALQPRIIVCGKKRATMAMAIRFICGPVVMSTASLAVGMRGERLR
AAIVQAALSQGIVPFVFAREYGLHPDIMSTGVIFGMLVSLPVTLLYYIFIGL
>gnl_Poptr_v3.0_Potri.005G187500.1
MITADDFYKVMCAMVPLYFAMLVAYGSVKWYKIFTPEQCSGINRFVAVFAVPVLSFHFIA
QNNPYQMDTKFILADTLSKVLALVLLSVWAVFFN-GEFDWLITLFSVATLPNTLVMGIPL
LKAMYGD-FTQSLMVQVVVLQCIIWYTLLLFLFEYRAATLLIKAQFPGPTAATISKIELD
DDVISLDGRDPLRTESETDGNGRIRVRIRRSTSSAPDS-------ALSSSICLTPRPSNL
SNAEVFSVNTPV---PLHEYLCNGDL-GL--AYRS--TSPRLS---GYA--SSDAYSLQ-
---PTPRASNF-----NELDLT--------------------------NATN-----TPF
WVRSPVA-----------------------------------------GKIYVKLVWESP
VICPNG-----------G---------------GKD------------------------
--VPGKEISFRDSC-------------------KM------PAPEESNSK-------ESV
SNQEMPHAIVMIRLILVVVGRKLSRNPNTYSSVLGLLWSLASFKWNVGMPSLVKYSIKII
SDAGLGMAMFSLGLFMALQPRIIVCGKKRATMAMAIRFICGPIVMSTTSVAVGMRGVRLR
AAIVQAALSQGIVPFVFAREYGLHPDIMSTGVIFGMLVSLPVTLIYYIFLGL
>gnl_Poptr_v3.0_Potri.008G129400.1
MISWNDLYNVLSAVIPLYVAMILAYGSVRWWKIFSPDQCSGINRFVAIFAVPLLSFHFIS
TNDPYSMNFRFIAADTLQKIIMLFALGIWTNFTKNGSLEWMITIFSLSTLPNTLVMGIPL
LIAMYDD-YSGSLMVQVVVLQCIIWYTLLLFLFEYRGAKMLIMEQFP-ETAASIVSFKVD
SDVVSLDGRDFLETDAEIGDDGKLHVTVRKSNASRRSL-------GPGSFSGLTPRPSNL
TGAEIYSLSSSRNPTPRGSNFNPSDFYSMM-GVQG----GRHS---NLG--PADLYSVQS
SRGPTPRPSNF-----EENCAP-----MATITSPRFGFYPA----Q-TVPTSYPAP-NPE
L-ASTISKTTKNQQQ--QNHQQQLLQP-----PQQNSKVN------HDAKELHMFVWSSS
ASPVSEGGGLHVF---GGTDFGASEQSGRSDQGAKEIRMLV-ADHPQNGDSKTIPQA---
GNFAGEDFSFAGRG-E-GE-DDQREKEGPTGLNKL---GSSSTAEL-HPKAVGA--PDSG
GSKQMPPASVMTRLILIMVWRKLIRNPNTYSSLIGLIWSLIAFRWHVEMPKIIKQSISIL
SDAGLGMAMFSLGLFMALQPKIIACGNSVATFAMAVRFLTGPAVMAAASIAVGLRGTLLH
VAIVQAALPQGIVPFVFAKEYNVHPAILSTGVIFGMLIALPITLVYYILLGL
>gnl_Poptr_v3.0_Potri.001G205200.1
MISGKDIYQVVSALVPLYAAMILAYGSVRWWKVFTPDQCAGINRFVAVFATPFLVFDFIC
SNNPYKMNLRFIAADSLQKVVVLVVLFIWKATARRGDLDWTITLFSLSTLPNTLVMGVPL
LKSMYGE-FTSPLMIQVCFMQSVLWYTLLLSMFEYRGAKRLVAGQFP-ETAASISSFKVD
SAVVSLGGHEPLETDAEIDDDGKLRVVVRRSSATSSNFSSRDRFDGPVLSVHLPPRASNF
SSVEVFSVQS----SPRASSYRQTDLPNLT-N--------------SFG----DIYSLQS
SRNSVPRSSNL-----EEEMRRKNGV-------------------------AFPG--SPS
C-AVPQ---------------------------KEGGGAP------APNKDLHMFVWSSS
ISSNIS-------------DH----------------RYLR-ADQ-INGRHT--------
-----DPFN-----GADQE-D------------NI--------------------AASTA
KKQQMPPATVVARLIAMMVGRKLVRNPNTYASLLGLLWSLISFRWSIKLPLIVDGSVRIL
SNAGLGMAMFSLGLFAALQPKVIASGKVLALISMAIKFLIGPAVLAATSLAVGLRGDLLR
IAIVQAALPSGILPFIFAKEYNLHANIQSTSVIFGMVVALPVTIIYYVLLDL
>gnl_Poptr_v3.0_Potri.012G047200.1
MISLLDFYHVMTAMVPLYVAMILAYGSVKWWKIFTPDQCSGINRFVALFAVPLLSFHFIS
TNDPYKMNFRFIAADTLQKIIVLVVLAFWTMFSKRGCLEWTITLFSLSTLPNTLVMGIPL
LKGMYGD-YSGSLMVQVVVLQCIIWYTLMLFLFEYRGAKLLISEQFP-DTAGSIVSIHVD
SDIMSLDGRQPLETEAEIKEDGKLHVTVRKSNASRSDIFSR-RSQGLS---STTPRPSNL
TNAEIYSLQSSRNPTPRGSSFNHTDFYSMM-AA------GRNS---NFG--ASDVYGLSA
SRGPTPRPSNF-----EEENGG--------SNKPRFHYHAP------GGATHYPAP-NPG
M-FSPTASK-GVAANAN---NAAA----------KKPNGQAQQKAED-GRDLHMFVWSSS
ASPVSD-----VF---GGHDYGA------HDQ--KDVRLAV-SPGKVEGHTEN--QED-Y
-NLERDGFSFGNRGM-----D----REM-----------NNP--E--GEK------VGAG
KPKPMPPTSVMTRLILIMVWRKLIRNPNTYSSLIGLTWSLVSFRWDVQMPAIIAKSISIL
SDAGLGMAMFSLGLFMALQPRIIACGNSVAAFAMAVRFLTGPAVMAAASIAVGLRGTLLH
IAIVQAALPQGIVPFVFAKEYNVHPDILSTAVIFGMLIALPITLVYYILMGL
>gnl_Prupe_v2.1_Prupe.8G018200.1
MITAEDFYKVTCAIVPLYFAMLVAYASVKWCKIFTPEQCSGINRFVAVFAVPVLSFHFIS
QNNPYQMDTKFILADTFSKLLVLALLSLWAIFFKAGGLDWLITLFSLATLPNTLVMGIPL
LKAMYGD-FTQSLMVQVVVLQCIIWYTLLLFLFEYRAATLLIQTQFPGPTAAAITKFEID
DDVISLDGRNPLCTESETDDNGRIRVRIRRSTSSLPSS-------ALSSSMGLTPRPSNL
SNAEIFSINTPH--------LGHGDV-AF--GYRS--ASPQFS---GYA--SSDAYSLQ-
---PTPRASTF-----NEMDTTTV------------------------TTAN-----TPV
WGRSPVA-----------------------------------------GKFSVRMVWESP
VKCESG-------------D----QQQ-----GRKE------------------------
--VGEKEISFRDCT-------------------KI------PMPEEADTK-------AAA
TNQEMPSALVMLRLILIMVGRKLSRNPNTYSSVLGLVWSLISFKWDVGMPNLVKYSIKII
SDAGLGMAMFSLGLFMALQPRIIACGTKRATMGMGIRFICGPLLMSAASVTTGLRGVKLH
AAIVQAALPQGIVPFVFAREYGLHPDILSTGVIFGMLVSLPVTLLYYILLGL
>gnl_Prupe_v2.1_Prupe.5G233100.1
MISLSDFYHVMTAVVPLYVAMILAYGSVKWWKIFTPDQCSGINRFVALFAVPLLSFHFIS
SNDPYNMNTRFIAADTLQKLIVLAVLAVWTKVSKRGCLEWTITLFSLSTLPNTLVMGIPL
LKGMYGD-FSGSLMVQIVVLQCIIWYTLMLFMFEYRGAKLLISEQFP-DTAGSIVSIHVD
SDIMSLDGRQPLETEAEIKEDGKLHVTVRKSNASRSDIFSR-RSQGLS---STTPRPSNL
TNAEIYSLQSSRNPTPRGSSFNHTDFYSMM-AA------GRNS---NFG--SSDVYGLSA
SRGPTPRPSNY-----EEDGTG--VVS-ATGNKPRFYHGGQQ---N-NTTAHYPAP-NPG
M-FSPTASK-NVAANNN-SNAINA----------KRPNGQAQQKPEDGGKDLHMFVWSSS
ASPVSD-----VF---GSNEYGA------HDQ--KEVKLAV-SPGKVEGRREN--QEE-Y
--LERDDFSFGNRD------Q----MNM-----------NH---E--QAEKA----AGDG
KGKVMPPTSVMTRLILIMVWRKLIRNPNTYSSLIGLTWSLVSFRWHIQMPAIIAKSIAIL
SDAGLGMAMFSLGLFMALQPRIIACGNSIAAFTMAVRFLTGPAVMAAASIAVGLRGTLLH
VAIVQAALPQGIVPFVFAKEYNVHPDILSTGVIFGMLIALPITLVYYILLGL
>gnl_Prupe_v2.1_Prupe.7G031400.1
MISFTDLYHVLTAVVPLYVAMILAYGSVKWWKIFSPDQCSGINRFVALFAVPLLSFHFIS
TNNPYAMNYRFIAADTLQKVIVLVALAVWSRTSSRGSLEWSITLFSLSTLPNTLVMGIPL
LKGMYGD-ASGSLMVQIVVLQCIIWYTLMLFLFEYRGARLLIGEQFP-DTAGSIISFRVD
SDIISLDGKEPLQTEAEVGEDGKLHVTVRKSTSSRSEIYSR-RSHGPNSGVSLTPRPSNL
TNAEIYSLQSSRNPTPRGSSFNHTDFYSMV-N-------GKNM---S-------------
--NASPRQSNYGNVGFDEEAGGVGMR---GGTNGVYPP----------GNSGYPAPPTAG
I-FSPVTGP-------------NA---------KKKPNGA------DGGKDLHMFVWSSS
ASPVSE-GGIHVF---RGGEYG------------NDIGG-V-A---------H--QKD-Y
DEFGRDEFSFDNRPNSNGV-D----REGP-VLSKL---GSSSTTEL-HPKTA----HGEP
KATAMPPASVMTRLILIMVWRKLIRNPNTYSSLIGLTWSLVSYKWHVVMPAIVARSIAIL
SDAGLGMAMFSLGLFMALQPKMIACGNSVASFAMAVRFLSGPAVMAAASIAVGLRGVLLH
IAIVQAALPQGIVPFVFAKEYNVHPDILSTGVIFGMLIALPITLVYYILLGL
>gnl_Prupe_v2.1_Prupe.1G071800.1
MITGKDIYDVFAAIVPLYVAMILAYGSVRWWKIFTPDQCSGINRFVAVFAVPLLSFHFIS
SNDPYAMNYQFILADSLQKVVILTALFLWQAFSKRGNLEWMITLFSLSTLPNTLVMGIPL
LKAMYGD-FSGTLMVQIVVLQSVIWYTLMLFMFEYRGAKLLISEQFP-ETAASITSFRVD
SDVVSLNGREPLQTDAEIGDDGKLHVVVKRSSASSMVS-SFNKSHGLNSLTSMTPRASNL
TGVEIYSVQSSREPTPRASSFNQTDFYAMFNASKAPS--PKHGYTNSFQGGFGDVYSVQS
SKGVTPRTSNF-----DEEALKMST-----SNKKRGARSMSGEIFNGGMVSSYPPP-NPM
F-SGSTSGGPKKKDS-------GGGGG----GGGGGSGGA------APNKELHMFVWSSS
ASPVSEGNLRHAVNRAASTDFGVIDPSKAAALHQHE----TAAS-----------K--GM
HELI-ENMSPGRKMSGDRELE---TEEGS----KFPPSASPYS-SC-QKKV-DME-GGVA
KKHQMPPASVMTRLILIMVWRKLIRNPNTYSSLLGVAWSLISYKWHIKMPTIVSGSISIL
SDAGLGMAMFSLGLFMALQPKIIACGKSVATFAMAVRFLTGPAVIAATSIAVGLRGVLLH
VAIVQAALPQGIVPFVFAKEYNVHADILSTAVIFGMLVALPITILYYFLLGL
>gnl_Prupe_v2.1_Prupe.1G071700.1
MITGKDIYDVFAAILYTWLAMILAYGSVRWWKIFTPDQCSGINRFVAVFAVPLLSFHLIS
SNDPYAMNYKFILADSLQKVVILVALFLWRAFSKRNNLEWMITLFSLSTLPNTLVMGIPL
LKAMYGD-FSGTLMVQIVVLQSVMWYTLILFMYEYRDAKLWVSEHFP-ETAASITSFRVD
SDVVSLSGREPLQTDSEIGDDGKLHVVVKRSNAL-----SFNRSHRLNSLNSMTSRVSNL
TGVEFYSVQSSLETTTRASSFNQTDFYAMFSASKAPS--SKHGYTNSFQGGFGD------
----------------NEEALKMST-----TNKKRRGRSMSCEVFNDGMVSSYPPA-NPM
F-ERSTSGVPKKKDS------------------GGGDGEA------VRNKDLHMFVWNSS
ASPDPEGNLRHAVNRAASTDFGVIDPSKAAALQQHE----TAAS-----------K--GM
HDLI-ANMSPGRKTSADRELE---IEEGS----KFPASESPYG-SF-RKKV-DME-GGVA
KNHQMPRASIMIRLILIMIWRKLIRNPNTYASLLGLAWSLISYKWHIKMPTIVSGSISIL
SDAGFGMAMFSLGLFMALQPKIIACGKSVATFAMAIRFLAGPAVIAGTSIAVGLRGVLLH
VAIVQAALPQGIVPFVFAKEYNVHADVLSTAVIFGMLLNVAVTIIYYILLGL
>gnl_Prupe_v2.1_Prupe.1G324900.1
MISWHDLYNVLTAVVPLYVAMILAYGSVRWWKIFSPDQCSGINRFVAIFAVPLLSFHFIS
TNNPYTMNFRFIAADTLQKIIMLFALGLWTNFTRNGSLEWMITIFSLSTLPNTLVMGIPL
LIAMYGHPESGSLMVQVVVLQCIIWYTLLLFLFEYRGAKLLIMEQFP-ETAASIVSFKVD
SDVVSLDGRDFLETDAEIGDDGKLHVKVRKSNASRRSL------------SAMTPRPSNL
TGAEIYSLSSSRNPTPRGSNFNPSDFYSMM-GVQGFN--TRHS---NFG--PADLYSVQS
SRGPTPRPSNF-----EETPMP-----AQTVTSPRFGFYPA----Q-TVPASYPGP-NPE
F-SAPVSKSSTKNQQ---QQPQVAAQQALNN-GATKTNSHP-----HDAKELHMFVWSSS
ASPVSEGGGLHVF---GGTDFGASEQSGRSDQGAKEIRMLV-ADHPQNGENKSGGGE---
GVYGGEAFSFGGRGGA-AEGEEEREKEGPTGLNKV---GSSSTAEL-HPKGGGGP-DPSG
SGKQMPPASVMTRLILIMVWRKLIRNPNTYSSLIGLIWSLIAFRWHVAMPKIIAKSISIL
SDAGLGMAMFSLGLFMALQPKIIACGNSVAGFAMAVRFLTGPAVMAAASIAVGLRGTLLH
LAIVQGYI------------WNV------DSVYSCLLHYSRTVNVCYVVAQL
>gnl_Selmo_v1.0_234325
MISAHDFYVVMSAVVPLYVAMILAYGSVRWWKILTPDQCGGINRFVAIFAVPLLSFQILA
TNNPYKMNAQFIAADVLQKLAILAVLLVWCRYSSNGSMEWTITLFMLATLPNTLVMGIPL
LAAMYGT-ESGSLVVQAVVLQCIIWYTLLLVFYEYRSARNLIRDQFP-KTAASIVSFKVD
SDVVSLDGREPIQADAEIGDDGKIHVTVRRSTASRHDLYPP--S-PIASSKALTPRPSNL
TGADIYSIHSSRNMTPRESSFNHAEYYSMM-MMMNNPPPPRHS---SFT--ASDIYSLHS
SRGPTPRTSNF-----NIEEQHRPSTK----PPPRM------------IPPPVPAP-PPA
PPLAPAA-------------------------------AA------SKNDLVHMFVWSSS
GSPISE-GNVRML----NDDFRSNN--------NKDVRLLV-GDDD-DSTAT-------A
ASGAPHDFSFGHAGGVD---E---GNSST----NIPARNSSSGLEM-PPK-----NLADD
QPTEMPSVGVMTRLIVDMVWRKLIRNPNTYSSLLGLGWALVAYKWHVRMPAIIDNSIQIL
SKAGLGMAMFSLGLFMALQKRILVCGTSMALFGMVVRFVTGPAVMAATSIAVGLKGVNLH
VSIVQASLPQGIVPFVFAKEYNVHPDVLSTAVIFGMLVAFPITMLYYVLLGL
>gnl_Selmo_v1.0_102666
MISGGDFYQVMAAVVPLYVAMILAYGSVRWWGILTPEQCSGINRFVALFAVPLLSFQIIS
KNNPYLMNPQFIAADAIQKAAVMLVLAIWARYSSRASFEWVITHFMVATLPNTLVMGIPL
LYAMYGE-KHGSLVVQAVVLQCIVWYTLLLVMYEYRSAKILILEQFP-DTAASIVSFKVD
SDVISLDGRDPVLTEAEVGDDGRIHVKVRKSTSSAQSARSP-MA-SMFSSKAGTPRPSNL
TGAEIYSLHSSRNMTPRDSSFTRGDAYLMS-G-------GGNS---SLM--SSNIFGRAS
----TGH-----------------------------------------HAGGTYSP-SPS
M-QLPKSSTTGKNSATNVLQ-----------GIPQGKSAD------YDAKELHMFVWSSS
ASPTSE-KGLHVF---GGTDFNARDGAKF---DPKETKLYL-------------------
----HQEFSFADRNGAY---D-PSDKLEP-NLAKL---ESSSTVEL-APKTPNL-GGTGE
GNQAMPPATVMTRLILDMVWRKLVRNPNTYSSLIGLVWALVSFRWNVKAPKLIEKSITIL
SDAGLGMAMFSLGLFMALQPRILACGTSMAMFGMLLRFFCSPAIMSVASIAVGLRKLDLR
AAIVQAALPQGIVPFVFAKEYNVHPDVLSTAVIFGMLVALPITLLYYVLLGI
>gnl_Selmo_v1.0_119024
MITLQEFYTVMSAVVPLYVAMILAYGSVRWWKLLTPAQCSGINRFVAIFAVPLLSFQIIA
HNNPYDMNPRFVAADVLQKLIVLAVLASWSRLKKFSSLDWAITLFMVSTLPNTLVLGIPL
EVAMYGE-KPAELVVQAVVLQCIVWYTLLLFLYEYRSAKNLILEQFPGPSAANIVSFRID
PDVISLDGQQQIKTEAEIGQDGKIHVQVKRSPPSSSSIS---RSPGPLSSKAGTPRASDL
TGVEIYSVQSSRNMTPTGSY---TDLGLMT-GTHGSS--LRPS-SNNPG------LSIET
SSNELPHYSNH-----SSNM-------------------------------HTPRE-PPS
EQTEAA-------------------------RKMDYQQQQ------YESREMQMLVWSSS
NSPASDRGCYETR--LTSHNLS----------QSKYVSISV-SR-----------KT-YI
LTYE-EDTTLSEKN-------LKSESHLP----KVPF----------PPK-----DSDSS
APTQMPPPTVMTKLIVRMMWKKLIRNPNTYASLLGLAWALISFRWNVGMPKILEHSITIL
SDAGLGMAMFSLGLFMALQSSLIACGTTMAVVVMIIRFVTGPAIMSATSIAVGLRNVQLR
ASIIQAALPQGIVPFVFAKEYNVHPDVLSTAVIFGMLISLPINLLYYVLLGL
>gnl_Selmo_v1.0_231064
MISPAEFYSVMAAMVPLYVAMLLAYASVRWWGILTPDQCSGINRFVAIFAVPLLSFQIIA
HNNPYDMSLKFVLADALQKIIVLAVLGAWARYSRRGSLEWMITLFMLATLPNTLVMGIPL
LNAMYGG-DPSRLVVQAVVLQCIVWYTLLLVLFEYRSAKILVAQKFP-KPAAAIASVKAD
PDVVSLSFKEGLTTEASVGEDGKIYVQLKRSPPPIRTAPAT-KASTAFSSKASTPGASDL
SNAEIYSVHSSSVLTPGHS-FHRSSDRRLL------------------------------
------------------------------------------------------------
--------ADGGDH-----------------QEGQRRG----------GRVLQL------
-------------------GL-----------CERAPDVRVECE--------------YV
AEVA----SVGG-----GEAERETERNRP----KT---------FL-PSK-----AAKLP
DDPDMPSTAVMTKLILDMVWRKLVRNPNTYSSLLGLTWALISFRWNLRMPKIIEGSITIL
SDAGLGMAMFSLGLFMALQPKLLACGTSMTIIGMVIRFVTSPAIMSATSIAAGLRNMDLR
ASI--AALPQGIVPFVFAKEYNVHPDVLSTAVIFGMLVSLPITLLYYVLLGL
>gnl_Selmo_v1.0_268490
MISPAEFYTVMAAMVPLYVAMLLAYASVRWWGILTPDQCSGINRFVAIFAVPLLSFQIIA
HNNPYDMSLKFVLADALQKIIVLAVLGAWTRYSRRGSLEWMITLFMLATLPNTLVMGIPL
LNAMYGG-DPSRLVVQAVVLQCIVWYTLLLVLFEYRSAKILVAQKFP-KPAAAIASVKAD
PDVVSLSFKEGLTTEASVGEDGKIYVQLKRSPPPIRTAPAT-KTSTAFSSKASTPGASDL
SNAEIYSVHSSSVLTPGHSFSDRSDFYLMT-PS------SRSG-------------TIIS
SRWTCTELEGF-----SQTAVQ--------------------------------------
--------ITKKNN-----------------EEGASSNLD------YDAKELQMFVWSAS
TSPRSPASVAAPA------KL-----------WRKDEKVLMSHE--------------TT
LEVPEE--AVTR-----GSAVTPAERNRP----KT---------FL-PSK-----AAKLP
DDPDMPSTAVMTKLILDMVWRKLVRNPNTYSSLLGLTWALISFRWNLRMPKIIEGSITIL
SDAGLGMAMFSLGLFMALQPKLLACGTSMTIIGMVIRFVTSPAIMSATSIAAGLRNMDLR
ASIVQAALPQGIVPFVFAKEYNVHPDVLSTAVIFGMLVSLPITLLYYVLLGL
>gnl_Selmo_v1.0_99301
MISLHDLYTVLSAVVPLYVAMILAYGSVRWWGILTPEQCGGINRFVAIFAVPLLSFEIVS
SNNPYAMNLKFIAADIVQKLAILAALALWVKLSRHGSLEWLITLFMLATLPNTLVMGIPL
LAAMYGA-KPGGLIVQAVVLQCVIWYTFLLFLYEYRSAKLLIQEQFP-DTAGSIISFKIE
SDVVSLDGREPLQTDAEVGDDGKIHVTVRKSVSSHHSMLSPRRSVGMPSSKALTPRPSNL
TGAEIYSMHSSRNLTPRESSFNRNDFYSLM-SFT---PPPRQS---NFT--NTDVYSLHS
SIFPKPGDGGF-----GFSPKHHH-------GGERA---------------------SPK
L-VHN--------------------------NRSAVAAED------PNAKDLHMFVWSSS
ASPVSEAHPQHQQQQHGGV--GYVP--------GRQ-----------------------Y
DEYDRDDFSFGNRPSFRGD-EMIADKEGP-SLTKI---GSSSTAEL-APK--------GD
NKAEMPPARIMTRVILSMVWRKLVRNPNTYSSLIGVIWALISFKWHIEMPVIVDKSITIL
SRAGLGMAMFSLGLFMALQKRLLACGTSLAIYGMVVRFLTGPAVMAAASIACGLRSVELK
VSIVQAALPQGIVPFVFAKEYNVHPDILSTAVIFGMLVSFPITLLYYVLLGL
>gnl_Solly_v2.4_Solyc06g059730.1.1
MIGVNDFYKVMCAMVPLYFAMIVAYGSVKWWKIFSPEQCSGINRFVAVFAVPVLSFHFIS
QNNPYQMDTKFILADTLSKILVLVLLSVWAIC--KGQLDWLITLFSVSTLPNTLVMGIPL
LNAMYGD-FTQSLMVQLVVLQCIIWYTLLLFLFEYRAATILIKNQFPGNVAASITKFEID
NDVISLDGRNPLCTESEIDGNGRIHVRIRRSTSSAPES-------AFSSSIGITPRASNL
SNAEIFSVHTPLH-------FGHGDL-GV--GFRA--ASPRLS---GYA--SSDAYSLQ-
---PTPRASNF-----NELDVT--------------------------TSGN-----TPM
WVMSPVG-----------------------------------------GKVFSKMAWESS
--CLNG------------------EQG------YRD------------------------
-DVGEKEISFRDIS-------------------NF------PVQEVGAAD-----NTNNI
IKQEMPNALVMLRLIIVMVGRKLSRNPNTYSSILGLLWSLISFKWNVGMPSLVKYSIKII
SDAGLGMAMFSL------------------AIGMAIRFIGGPLVMSATSIAVGLKGVRLH
TAIVQAALPQGIVPFVFAREYGLHPDILSTGVIFGMLVSLPVTLLYYVLLGL
>gnl_Solly_v2.4_Solyc03g118740.2.1
MITLSDFYHVMTAVVPLYVAMILAYGSVKWWKIFSPDQCSGINRFVALFAVPLLSFHFIA
ANNPYAMNLRFIAADTLQKLIVLGVLAVWANVSKRGSLEWSITLFSLSTLPNTLVMGIPL
LKGMYGD-FSGSLMVQIVVLQCIIWYTLMLFMFEFRGARLLISEQFP-DTAGSIVSIHVD
SDVMSLDGRQVLETEAELKEDGKLHVTVRKSNASRSDIFSR-RSGGFS---STTPRPSNL
TNAEIYSLQSSRNPTPRGSSFNHTDFYSMV-AGT----AGRNS---NFG--ANDVYGMSN
SRGPTPRPSNY-----EEESG-----------KSRFNYHGGAA--S-NSNTHYPAP-NPG
M-FSPSNNG-NK------AHKSTA----------KKGD-------QEVGKDLHMFVWSSS
NSPVSD-----VF---GGHDYTAN-----LDQPNKDVRVPI-SPGKVEGQRNNN-QEN-Y
--MERDDFSFANRDGV----D-----QM-----------NNQ--D--GEK------AGEN
KAKVMPPTSVMTRLILIMVWRKLIRNPNTYSSLFGLTWSLVSFRWNLKMPAIIAQSISIL
SDAGLGMAMFSLGLFMALQPRIIACGNSVASFAMAVRFLTGPAVMAAASIAVGLRGTLLH
VAIVQAALPQGIVPFVFAKEYNVHPDILSTAVIFGMLIALPITLVYYIFMGL
>gnl_Solly_v2.4_Solyc04g007690.2.1
MISWHDLYVVLTAVVPLYVAMILAYGSVRWWKIFSPDQCSGINRFVAIFAVPLLSFHFIS
MNNPYEMNFRFIAADTLQKVIMLIVLCIWSNVTKNGSLEWSITIFSLSTLPNTLVMGIPL
LIAMYGD-YSGSLMVQVVVLQCIIWYTLLLFLFEFRGAKMLIMEQFP-ETAGEIVSFKVE
SDVVSLDGQDFLETDAELGRDGKLHVTLRKSNVSRRSF-------------AMTPRPSNL
TGAEIYSLNSSRNPTPRGSNFNHSDFYAMM-GFP-----GRLS---NFG--PVD------
---STPRPSNF-----EENCA---------QGSPKFGFYPA----Q----SNYPAP-NPE
I-ASIVSINTKNQQV--QYQHQHQ--------QQQNGKAS------HDAKELHMFVWSSS
ASPVSEAAGLHVF---GGTDFSANEQSCRSD-GAKEIRMLV-PDHPQIGDNKDVSQ----
-DFGGEEFSFGGSTGGGKD-EKKEEKEGLTG--------------V-HTTTTGV--QDSG
TRKHMPPASVMTRLILIMVWRKLIRNPNTYSSLIGLIWSLISYRWHVHMPKIIEKSISIL
SDAGLGMAMFSLGLFMALQPKIIACGNTVATFAMAVRFLTGPAVMAAASIIVGLRGTLLH
VAIVQAALPQGIVPFVFAKEYNVHPAILSTAVIFGMLIALPITLVYYIILGL
>gnl_Solly_v2.4_Solyc05g008060.2.1
MITWHDLYVVLTAVVPLYVAMILAYGSVRWWKIFSPDQCSGINRFVAIFAVPLLSFHFIA
MNNPYEMNFRFIAADSLQKVIMLVVLSLWANLTKNGSLEWSITIFSLSTLPNTLVMGIPL
LIAMYGE-YSGSLMVQVVVLQCIIWYTLLLFLFEYRGAKMLIMEQFP-ETAASIVSFKVE
SDVVSLDGHDFLETDAEIGQDGKLHVTVRKSNASRRSF-------------AMDHRPSNL
TGAEIYSLSSSRNPTPRGSNFNHNDFYSMM-GFPG----GRLS---NFG--PADMYSVQS
SRGPTPRPSNF-----EENCAP-----GLVQSSPRFGYFPTQ---Q-PAPGSYPAP-NPE
I-ASAGPKSTKPQQPNVQKQEVQQQQQ----HQQPNAKNN------HDAKELHMFVWSSS
NSPVSEAGGLHVF---GGNDFSANEQSGRSD-GAKEIRMLV-SDHTQNGDSKAIPQI---
GEFGGEDFTFGGANGGGGD-EEKGEKEGPTGLTKL---GSSSTSEL-HPKLAGV--QDAG
MGKQMPPASVMTRLILIMVWRKLIRNPNTYSSLIGLIWSLISFRWHVHMPKIIEKSISIL
SDAGLGMAMFSLGLFMALQPKIIACGNTVATFAMAVRFLTGPAVMAAASIAVGLRGTLLH
VAIVQAALPQGIVPFVFAKEYNVHPAILSTAVIFGMLIALPITLVYYIILGL
>gnl_Solly_v2.4_Solyc10g080880.1.1
MITVSDLYHVLTAVVPLYVAMILAYGSVKWWKIFSPDQCSGINRFVALFAVPLLSFHFIA
SNNPYAMNYRFIAADTLQKVIVLVVLAIWSRISSRGSLEWSITLFSLSTLPNTLVMGIPL
LKGMYGD-ASGSLMVQIVVLQCIIWYTLMLFLFEYRGARMLIAEQFP-DTGGSIVSFKID
SDVISLDGKEPLETQAEVGDDGKLHVVVRKSASSRSEIFSR-MSHGHNTGLSMTPRPSNL
SNAEIYSLQSSTNMTPRDSNFNHNDIYSMV-N-------GKNN---A-------------
--NMSPRTSNFGNLGFDEESGFG------------------------KTNVGYPAPTNAG
I-FSPAIGP-------------GT---------KKKANGT------ESGKDLHMFVWSSS
ASPVSE-GGIHVF---RGGDFG------------NELGI-G-H---------H--SKD-Y
DDFGREEFSLRDKNNSNGC-H----REEP-VLKKL---GSSSTAEL-FPRTA-----TET
KATAMPAASVMTRLILIMVWRKLIRNPNTYSSLLGLAWSLISFRWNIQMPLVFAKSISIL
SDAGLGMAMFSLGLFMALQPKMISCGKSIAAFSMAVRFISGPAVMAAASFAIGLRGVLLH
IAIVQAALPQGIVPFVFAKEYNLHPDILSTGVIFGMLIALPITLVYYILLGL
>gnl_Solly_v2.4_Solyc10g078370.1.1
MISLSDLYHVLTAVVPLYVAMILAYGSVKWWKIFSPDQCSGINRFVALFAVPLLSFHFIA
SNNPYAMNYRFIAADTLQKIIVLFVLAIWSRVSSRGSLEWSITLFSLSTLPNTLVMGIPL
LKGMYGD-ASGSLMVQIVVLQCIIWYTLMLFLFEYRGARMLIAEQFP-DTGGSIISFKVD
SDIISLDGKEPLETQAEVGDDGKLHVTVRKSTSSRSEIFSR-RSHGPNSGLSLTPRPSNL
TNAEIYSLQSSRNPTPRGSSFNHTDFYSMV-N-------GKNA-----------------
--NMSPRNSNFGNYGHDEESGVAGF-----G---RGNGVYG------QGNAGYPAPTNAG
I-FSPATGP-------------VT---------KKKANGT------EGGKDLHMFVWSSS
ASPVSE-GGIHVF---RGGDYG------------NELGV-G-A---------H--PKD-Y
DEFGREEFTFGNKQNLNGN-D----REGP-VVR------SSSTTEL-RPKIA----QEET
KATAMPPASVMTRLILIMVWRKLIRNPNTYSSLIGLTWSLVSFKWNVQMPAIIAKSISIL
SDAGLGMAMFSLGLFMALSPRIIACGKTIAIFSMGVRFLTGPAVMAAASIAVGLRGVLLH
IAIVQAALPQGIVPFVFAKEYGVHPDILSTGVIFGMLVALPITLVYYILLGL
>gnl_Solly_v2.4_Solyc07g006900.1.1
MINGKDIYDVLAAIIPLYVAMILAYGSVRWWKIFTPDQCSGINRFVAVFAVPLLGFHFIS
TNDPYAMNYHFIAADSLQKVVILFALFIWHLFSKRGNLEWVITLFSLSTLPNTLVMGIPL
LKAMYGD-FSGNLMVQIVVMQSVIWYTLMLFLFEYRGAKLLIGEQFP-ETAASITSFRVE
SDVVSLNGREPLQADAEIGDDGKLHVIVRRSSASSIIS-SYNK--GILQSNNMTPRASNL
TGVEIYSVQSSREPTPRASSFNQTDFYAMF-ASKTAS--PKHGYTNSYG---GDVFSLQS
SKGPTPRTSNF-----EEEMSKIGSN-----KKNRGGRSMSGELYNSSSTASYPPP-NPM
F-VGQ-----RKKEV-------GSGSGVPVPVSMSNSNSN------SNSKELHMFVWSSS
ASPTSEGNHKHAISKGGSSELGVLDASKAV--LQQE----IAAA-----------R----
-----ENASSVSKGNVDKEIE---IEDGS----K------------------NIE--DGE
KKSQMPPASVMTRLILIMVWRKLIRNPNTYASLIGLIWSLISYRWNIQMPSIVKGSISIL
SDAGLGMAMFSLGLFMALQPKIIACGKSVATFSMAVRFLTGPAVIAATSIAIGLRGVLLH
VAIVQAALPQGIVPFVFAKEYNLHPDILSTAVIFGMLVALPITILYYVLLGV
>gnl_Sorbi_v3.1_Sobic.010G216700.1
MITGRDIYDVLAAIVPLYVAMFLAYGSVRWWGIFTPDQCSGINRFVAVFAVPLLSFHFIS
SCDPYAMQYRFLAADSLQKLVILAALAVWHNVLSRSSLDWTITLFSLSTLPNTLVMGIPL
LRAMYGD-FSGNLMVQIVVLQSVIWYTLMLFLFEYRGAKALISEQFPPDVGASIASFRVD
SDVVSLNGREALQADAEVGSDGRVHVVIRRSASASTTGGGHGRPYG---SSAMTPRASNL
TGVEIYSLQTSREPTPRGSSFNQSDFYAMF-NSKMAS--PLAQ-------------P---
----GARAPGL-----DEQVANKF-------ASGKGGD----------ATAAYPAP-NPG
M-MPP----PRKKEL--------------------GGSNS------NSNKELHMFVWSSS
ASPVSEANLRNAVNHAASTDFAAVPPPPM----PVD----GATP-----------K--GV
S----GTVTPAKKPANGGDLE---IEDGLTGLAKFPVSGSPYVA---RKK--DAP-GLEE
AAHPMPPASVMTRLILIMVWRKLIRNPNTYSSLIGLVWSLVSFRFNIQMPSIIKGSISIL
SDAGLGMAMFSLGLFMALQPKIISCGKRVATFAMAVRFLTGPAVIAATSIAIGLRGVLLH
VAIVQAALPQGIVPFVFAKEYNCHPQILSTAVIFGMLIALPITILYYVLLGI
>gnl_Sorbi_v3.1_Sobic.010G051000.1
MISWHDLYTVLCAVVPLYVAMVLAYGSVRWWGVLTPDQCAGINRFVAVFAVPLLSFHCIS
TSDPYVMNLRFIAADTLQKVLVLAALAVWSYLPTREPLDWSITLFSLSTLPNTLIMGIPL
LVAMYGQ-YSGDLLVQVVVLQCIVWYTLLLVLYEFRAARVLIAGQFP-AGTAAIADVRVD
PDVVSLAGSQ--EAQAEVAPDGRMRLVVRRSTSAPS------R--SLAAATAATPRPSNL
TGVEIYSMSSSRNATPRGSSIAHADI-----GWPAAASSLRMS---SFG--AADLFSLH-
---PTPRPSSF-----DEQAVR--------------------------------------
------A------------------------RSAATVAPS------NDPRDVHMIEWSSG
ASTTSEVRGLPVF---HGGDLH----------RGMDSRRLVPSEVPPRAMRP--------
----GERVTFPA--DAAGQ-D---------ALTKL---ESGSTEEE-RKD--DKDGAGGQ
QTAAAAPAGVMMRLIVTMVWRRLIRNPNTYASVVGLTWSLISFRFHVAMPVLVKNSISIL
SDAGLGMAMFSLGLFMATQPKIIACGNKVAAITMAIRFLFGPAVMAATSAAIGLRGTLLR
VAIVQAALPQGIVPFVFGKEYNLHAAILCTGVIFGMLIALPITLVYYIILGL
>gnl_Sorbi_v3.1_Sobic.010G095100.1
MITGTDFYHVMTAMVPLYVAMILAYGSVRWWRIFTPDQCSGINRFVALFAVPLLSFHFIS
TNNPYTMNLRFIAADTLQKLIVLALLTAWSYLSRRGCLEWTITLFSLSTLPNTLVMGIPL
LKGMYGD-FSGSLMVQIVVLQCIIWYTLMLFMFEYRGARILITEQFP-DTAGAIASIVVD
PDVVSLDGNDAIETEAEVKEDGKIHVTVRRSNASRSDIYSR-RSMGFS---STTPRPSNL
TNAEIYSLQSSRNPTPRGSSFNHTDFYSMV---------GRSS---NFA--AGDAFGLRT
--GATPRPSNY-----EEEAQGGKA--------------------N-KYGGQYPAP-NPA
M-AAQPMP-----------TKQGL--------KKAAANGQA---KGEDGKDLHMFVWSSS
ASPVSD-----VF---GNGEY--------NDAAVKEVRMAVASPRKVDGRKER--GED-F
--TERDDFSFGNKGAA----E----RDA-----EA---GDEKAAAL-GNA-----CGVAA
APAAMPPTSVMTRLILIMVWRKLIRNPNTYSSLIGLVWSLVCFRWNFEMPAIILKSISIL
SDAGLGMAMFSLGLFMALQPRIIACGNKVATFAMAVRFLTGPAVMAAASLAVGLRGTLLH
VAIVQAALPQGIVPFVFAKEYGVHPDILSTAVIFGMLIALPITLVYYILMGL
>gnl_Sorbi_v3.1_Sobic.003G235800.1
MISGNDVYTVLTAMVPLYVAMFLAYGSVRWWRIFTPDQCSGINRFVAIFAVPLLSFHFIS
TNNPYAMNLRFLAADTLQKLLVLAGLAVWSRLLPTSSLDWSITLFSVSTLPNTLVMGIPL
LIAMYGP-YAGSLMVQVIVLQCIIWYTLLLFLFEFRAARMLIADQFP-DTAAAIASLHVD
ADVVSLEGGRA-ETEAEVAEDGRLHVTVRRSSAS-----SR-RSLLMV---TTTPRPSNL
TGAEIYSMSSSRQHSPRGSNFNHADFFAAM-AMVGAPGGARAS---SFG--AAELYSMHS
SRGPTPRQSNF-----DERSASARS----------------------S---SRPAG----
--AVP---------------------------------SC------HDAKELHMFVWSSS
ASPVSEVSGLPVF---TGG------AGGGVNVGAKEIRMVV-PAEPQNGSAGK--EKEAA
TGEAAEAFGFGGGKTATAE-DVEAGGGGPEQVTKL--VGSTTAAEV-RVKVDGVAGGGGR
AQQQMPPASVMTRLILIMVWRKLIRNPNTYSSLIGLAWSLIAFRWHISMPAVVAKSISIL
SDAGLGMAMFSLGLFMALQPNIIACGWRATGISMGVRFLAGPAVMTAASLAIGLRGNLLR
VAIVQAALPQGIVPFVFAKEYNVHPAILSTMVIFGMLIALPITLLYYILLGL
>gnl_Sorbi_v3.1_Sobic.005G025900.1
MITALDLYHVLTAVVPLYVAMTLAYGSVRWWRIFTPDQCSGINRFVALFAVPLLSFHFIS
TNNPFAMNLRFLAADTLQKVAVLALLFLASRLFSSSGLDWSITLFSLSTLPNTLVMGIPL
LRGMYGGIDAGTLMVQVVVLQCIIWYTLMLFLFEYRAARALVLDQFP-DAAASIVSFRVD
SDVVSLRGEIELEADAAGGDGGRVRVTVRKSTSSRSEAACS-HSHSHSQ--SMQPRVSNL
SGVEIYSLQSSRNPTPRGSSFNHTDFFNIV-GA------GA-----KGG--AA---A--A
-------AAG------DEEKG--------------------------GAGGHSPQP----
---------------------------------QAVAAVA------AKRKDLHMLVWSSS
ASPVSEGAAVHVF---GAG--A-------ADH----------AD--VKGTQA-------Y
DEYGRDDFSRTKNGNGA---D----KGGP-TLSKL---GSNSTAQL-YPK-----DDGGR
PAAAMPPASVMTRLILIMVWRKLIRNPNTYSSLIGVIWSLVSYRWGIQMPAIIARSISIL
SDAGLGMAMFSLGLFMALQPRIIACGNKFAVIAMAVRFLAGPAVMAAASIAVGLRGVLLH
IAIVQAALPQGIVPFVFAKEYNVHPDILSTAVIFGMLIALPITLVYYILLGL
>gnl_Sorbi_v3.1_Sobic.004G240900.1
MITATDFYHVMTAVVPLYVAMILAYGSVRWWRIFSPDQCSGINRFVALFAVPLLSFHFIS
TNNPYTMNLRFIAADTLQKLMVLAMLTAWSHLSRRGSLEWTITLFSLSTLPNTLVMGIPL
LKGMYGD-FSGSLMVQIVVLQCIIWYTLMLFMFEYRGARLLITEQFP-DNAGAIASIVVD
PDVVSLDGRDAIETEAEVKEDGKIHVTVRRSNASRSDIYSR-RSMGFS---STTPRPSNL
TNAEIYSLQSSRNPTPRGSSFNHNDFYSMV---------GRSS---NFG--AADAFGIRT
--GATPRPSNY-----EDDAAKPA----------KYPLPVVNAAAG-AAAGHYPAP-NPA
V-AAAPKK------------------------KAAGTNGQ------AKGEDLHMFVWSSS
ASPVSD-----VF---GGGDY--------NDAA------AVKSPRKMGGAKD---RDD-Y
--VERDEFSFGNRGAM----D----RDA-----EA---GDEKAAAAGDPN-------AVA
APTAMPPTSVMTRLILIMVWRKLIRNPNTYSSLIGVIWSLVCFRWNFQMPAIVLQSISIL
SDAGLGMAMFSLGLFMALQPRIIACGNKVATFAMAVRFLTGPAVMAAASFAVGLRGTLLH
VAIVQAALPQGIVPFVFAKEYNVHPDILSTAVIFGMLIALPITLVYYILLGL
>gnl_Spipo_v2_Spipo4G0091500
MISGGDFYNVMCAMVPLYFAMFMAYGSVKWWGVFSPEQCSGINRFVAVFAVPVLSFYFIS
QNNPYQMDLKFVLADTLSKIAVLVVLSLWAILSK-GGLDWLITLFSVATLPNTLVMGIPL
LRAMYGD-FTQSLMVQLVVLQCIIWYTLLLFLFEYRSATLLIRNNFPGPAAAAISRVDVD
GDVISLDGRDPVWADSELDTNGQIRVRIRRSTSSAADS-------AISSSVAMTPRHSSL
SGAEIYSANTPGRPAPPSHDYAGGDAAAM--GCKM--MSPRLS---GYA--SSEVYSFH-
---PTPRASNF-----NEVDVS-----------------------------------TPV
WAKSPAA----------------------------------------AARAFARAVWEFQ
Q----------------------PTQR------CKD------------------------
--LGEKDLSFRSTS-------------------KF------VLREEDEPE-----DPEEE
IRQKMPPAGVMVRLILIMVARKLLRNPNTYSSVLGLVWSLISFKWGVGMPVLLKNSINII
ADAGLGMAMFSLGLFMALQPRIIACGPKMAVLSMAIRFISGPMIVTATSFAVELRGARLR
TAIVQAALPQGIVPFVFAREYGLHPDILSTGVIFGMLVSLPTTILYYVLLGL
>gnl_Spipo_v2_Spipo15G0027400
MITGTDFYHVMTAMVPLYVAMILAYGSVRWWKIFTPDQCSGINRFVALFAVPLLSFHFIS
TNDPYTMNLRFIAADTLQKLLMLAMLAVWSRLSSRGSLEWTITLFSLSTLPNTLVMGIPL
LKAMYGD-YSGSLMVQIVVLQCIIWYTFMLFMFEYRAARLLITEQFP-DVAGSIVSIAVD
SDVVSLDGREAIEADAEVKEDGKVHVTVRRSNASRSDVFSR-RSVGFS---ATTPRPSNL
TNAEIYSLQSSRNPTPRGSSFNHTDFYSMA---------GRSS---NFG--ATDAFGMVT
SRGPTPRPSNY-----YEEDNLAAGG--PGGAKSRFHYHTPAP--S-AAMHGYPAP-NPG
V-FSPPPTAPAKTVSM--SNAGGA----------RKANGQPQAKGDEGGKDLHMFVWSSS
ASPVSD-----VF---GGAEYAAPD----AAAPVKDVRMVV-SPGKVDGAR----RED-F
--LERDDFSFGNEREAH---E--ARGSGG-DVGKAAIGGGGKAG---ADG------GGLE
GKVAMPPTSVMTRLILIMVWRKLIRNPNTYSSLIGLIWSLVSFRWHVEMPAIVAKSISIL
SDAGLGMAMFSLGLFMALQPRIVACGNSVAAFAMAVRFLTGPAVTAAAAIAVGIRGDLLR
ISIVQAALPQGIVPFVFAKEYNVHPQILSTTVIFGMLIALPIDLVYYVLLGL
>gnl_Spipo_v2_Spipo0G0150000
MITGRDIYGVLAAMVPLYVAMIAAYGSVRWWKVFTPEQCAGINRFVALFAVPLLSFHFIS
SNNPYAMNYRFIAADSLQKAVVLAALVLWSNLTRRGSLDWSITFFSLSTLPNTLVMGIPL
LRAMYGD-SAADLMVQIVVLQSVVWYSLMLFLFEYRAAKALIPDQFP-DAAVSIASLTVD
PDVLSLCGKEQLQADTEVGEDGQLHVVIRKSSSNCRSTASCNKCSGINSARSMAARASSM
TGVEIFSVQSSTLMTPRTSSFNQADVYTLS-------------------------H----
---------------------------------------------------VYPAP-NPT
L-ISGTSG-----------------------KEGLSKNGS------ASNKELNMYTWSSS
ESPGSEGNRAASV------DLGLID-------FPREI--AV-SK--V-------------
-----DDTSESTRPGIDGEPD------------EL---SKSPNRPL-QKKGE---SPVPG
EDRPMLPTYLMTRLILVMISRKLIRNPNTYSSLFGLVWSLVSFRY---------------
------------------------------------------------------------
-------------------------------V----------NLAE------
>gnl_Spipo_v2_Spipo19G0020700
MITWKDFYTVVAAVVPLYVAMILGYGSVRWWRIFSPDQCSGINRFVAVFAVPLLSFHFIA
TNDPYAMDLRFIAADTLQKVIVLAALAVWSNIPSRASFDWAITIFSLSTLPNTLIMGIPL
LTAMYGD-FSGSLMVQVVVLQCIIWYTLLLFLFEYRAARLLILDQFP-DTAASIVSFKVD
SDVASLSGHEFLQADADVGDDGKIRVTVRKSTSSRRSV---------S---LITPRPSNL
TGAEIYSLSSSRNPTPRGSNFNPSDFYSMA------------------------------
--RPTPRPSNV-----DDGHSL-------------------------TAPAAFP---NPE
I-AAGK--------------------------PISHLHHN------HDAKELHMFVWSSS
ASPVSDVGGFH-----G--EFTA------AEQGAKEIRMIVPADPPQ-------------
----RKSVTGGEGGTE----E-EPAAEGPTAAAQFPQGGGGGGLPM-EEK-------VRG
NRQQMPPASVMTRLILIMMWRKLIRNPNTYSSLVGLIWSLIAFRWHIAMPKIVEQSISIL
SDAGLGMAMFSLGLFMALQPKIIACGNSVASFAMTVRFLTGPAVMAAASIAVGLRGTLLH
VAIVQAALPQGIVPFVFAKEYNVHPTILSTGVIFGMLISLPITLLYYIILGL
>gnl_Spipo_v2_Spipo3G0023400
MITASDLYHVLTAVVPLYVAMILAYGSVKWWKIFSPDQCSGINRFVAIFAVPLLSFHFIS
TNDPYAMNYRFIAADTLQKLIILAVLAVWTNVSSRGCLEWSITLFSVSTLPNTLVMGIPL
LKGMYGA-ATGTLMVQIVVLQCIIWYTLMLFLFEYRGARLLIAEQFP-DTAGSIISFRVD
SDVISLDGKEPLQTEAELGDDGKLRVTVRKSAASRSDVFSR-HSHGPA-GAAMTPRPSNL
SNAEIYSLQSSRNPTPRGSSFNHADFYTAA-AAG-----GRNM---P-------------
--GLSPRSSNFGNMGFDEETGGG-----------KL------------------------
--LRPNGA------------AAGA---------RRKG---------DGGKELHMFVWSSS
ASPVSE-IGGQLS---RGGELG------------SDD---------------H--CNE-A
LQREKDECN------------------------NL---A--------KPA--------AA
GASSTPPASVMTRLILIMVWRKLIRNPNTYSSLIGLIWSLVSFRWGIEMPAIIARSISIL
SDAGLGMAMFSLGLFMALQPKIIACGNSVAAFAMAVRFVTGPAVMAAASIAVGLRGVLLH
IAIVQAALPQGIVPFVFAKEYNVHPDILSTGVIFGMLIALPITLVYYILLGL
>gnl_Stras_v2.0_SGA_v2.0_scaffold66T22268
MITGTDFYHVMTAVVPLYVAMILAYGSVKWWRIFTPDQCSGINRFVALFAVPLLSFHFIS
TNDPYTMNLRFIAADTLQKLIVLAVLAVWSHTSRRGSLEWSITLFSLSTLPNTLVMGIPL
LKGMYGE-FSGSLMVQIVVLQCIIWYTLMLFLFEYRGARTLIAEQFP-DTAGSIISFRVD
SDIISLDGKEPLQTEAEIGEDGKLHVTVRKSASSRSEIFSR-RSHGPNSGLSLTPRPSNL
TNAEIYSLQSSRNPTPRGSSFNHTDFYSMV-N-------GR-------------------
--NVSPRQSNYGNAGYDEEGGYAG--------QARAN----------------------G
M-FSP--GP-------------GG---------PKK--KG------ENGKDLHMFVWSSS
ASPVSE-GGIHVF---RGGDYG------------NEANV-G-A---------H--PKD-Y
DDFGRDKYSFANKQGPNAT-E----REGP-VLSKL---GSSSTAEL-HPKASV-----ET
KPTAMPPTSVMTRLILIMVWRKLIRNPNTYSSLIGLTWSLVSFKWHVEMPAIIAKSISIL
SDAGLGMAMFSLGLFMALQPRIIACGKSVAAFSMAIRFLTGPAVMAAASIAVGLRGVLLR
VAIVQAALPQGIVPFVFAKEYNVHPDILSTGVIFGMLVALPITLVYYIFLGL
>gnl_Stras_v2.0_SGA_v2.0_scaffold25T11156
MISGEDFYKVMCAMVPLYFAMLVAYSSVKWASIFTPAQCAGVNRFVAVFAVPVLSFHFIA
QNDPYRMDVWFVVADTASKVFVLAALFAWTALIRRGGLDWLITIFSVSTLPNTLVMGIPL
LKAMYGD-FTQSLMVQVVVLQCIIWYTLLLFLFEYRAATILIRAQFPGPNAAAITEIHVD
NDVISLDGRDPLCTDSEIDGSGRIHVRIRRSTSSAP----------QSSTVGPTPRASNL
SSAEIFSVATPN------------EF-GF--GLRG--ISPRHS---GYA--SSDAYSLQ-
---PTPRASNF-----NEMDVTAA------------------------------------
-TASPTP-----------------------------------------AKVFVRMVWESP
AEGRGP-----------S---------------EDDV-----------------------
--SGEKDLSFRDCA-------------------KI------QVEEGSEGK-------GDN
NNQEMPQAFVMLKLILIMVGRKLSRNPNTYSSVLGLAWSLISFKWNVGMPSLVKYSIKII
SDAGLGMAMFSLG-----------------------------------------------
------------------KSYVSH----------------------------
>gnl_Stras_v2.0_SGA_v2.0_scaffold38T15114
MITWHDLYVVLTAVIPLYVAMILAYGSVRWWKIFTPDQCSGINRFVAVFAVPLLSFHFIS
QNNIYTMNFRFIAADTLQKIIMLAVLSLWANLSRAGSLEWSITIFSLSTLPNTLVMGIPL
LIAMYGE-YSGSLMVQVVVLQCIIWYTLLLFLFEFRAAKTLICDQFP-DTAASIVAFKVD
SDVVSLDGQDFLETDTQIGDDGKLHVTVRKSNASRRSF---------------SGRPSNL
TGAEIYSLSSSRNPTPRGSNFNHSDFYSMM-GMGGRLDTGRLS---NFN-VATDVYSVQS
SRGPTPRPSNY-----EDNSSG------------KM---------Q--VQQHY-------
------S------------------------GKAAHHNSS------HDAKELHMFVWSSS
ASPLSEGSGLHVF---GGTDFSAAEQSGRSDPGAKEIRLLV-ADRPQNGEPK--------
GDHGGDEFSFGGAGKEHGN-E-EKDKEGANGLSKL---GPNSTDDL-DQKAAGG--HEVG
PGKNMPPASVMTRLILIMVWRKLIRNPNTYSSLIGLIWSLVSYRWNVHMPKILEESIKIL
SDAGLGMAMFSLGLFMALQPKIIACGNTVASFAMGVRFLTGPAVMAAASIAVGLRGTLLH
VAIVQAALPQGIVPFVFAKEYNVHPAILSTGVIFGMLIALPITLVYYILLGL
>gnl_Stras_v2.0_SGA_v2.0_scaffold172T39012
MITSSDFYHVMTAVVPLYVAMILAYGSVKWWRIFTPDQCSGINRFVALFAVPLLSFHFIA
SNDPYAMNFRFIAADTLQKLAVLAALALWSRLSSSGGLDWTITLFSLSTLPNTLVMGIPL
LKGMYGD-FSGSLMVQIVVLQCIIWYTLMLFLFEFRAARLLISDQFPAAAAASIVSIRVD
SDVVSLDGRHPLETQAEVAADGRLRVTVRRSSASRSDVFSR-RSAAAPP--DAPPRASGL
TNAEIYSLQSSRGPTPRGSSFNHADFYSMM-G-------GRAS---NFG--PAD-----G
SRGPTPRPSNF-----EDE---------------------------------RPRP-N--
--FPATA---------------------------------------AGNKDLHMFVWSSS
ASPVSD-----VF---GGGDYNNNINNNNNNLGGKEPRVPL-SPTKVERQREN--QEG-Y
--LERDEFSFTNRGGGEGD-E-----------------G--------GEK------MDEN
KAKVMPPASVMTRLILIMVWRKLIRNPNTYSSLIGLTWSLVSFRWHVEMPAIIAKSISIL
SDAGLGMAMFSLGLFMALQPRIIACGNSVAAFAMAVRFLTGPAVMAAASIAVGLRGVLLR
VAIVQAALPQGIVPFVFAKEYNVYPDILSTAVIFGMLIALPITLVYYILLGL
>gnl_Stras_v2.0_SGA_v2.0_scaffold39T15174
MISWHDLYVVLTAVIPLYVAMILAYGSVRWWKIFTPDQCSGINRFVAVFAVPLLSFHFIS
TNDPYAMNFRFIAADTLQKVIMLAALALWTSLSRNGSLEWSITIFSLSTLPNTLVMGIPL
LIAMYGE-YSGSLMVQIVVLQCIIWYTLLLFLFEYRGAKTLIMDQFP-DTAASIVSFKVD
SDVVSLDGQDFLETDAQIGGDGKLHVTVRKSSASRRSF------------SGVTPRPSNL
TGAEIYSLSSSRNPTPRGSNFNHSDFYSMM-GFGGRLDTGRLS---NFN--VADMCSVQS
SRGPTPRPSNF-----EENCAP-----GGTMSSPRFGHYPAA---Q-PAPGSYPAP-NPE
I-ASST---------------------------------P------NTAKELHMFVWSSS
ASPVSEGSGLHVF---G-------EQSGRSDQRAKEIRLLV-SDHSQNGEGKAGPQN---
GDFVKEKFSFSGAG------D-ERGKEGP-------------TSEL-DPKAAAAAAGGGR
AGKNMPPASVVTRLILIMVWRKLIRNPNTYSSLIGLIWSLVSFRWHVHMPKIIEQSISIL
SDAGLGMAMFSLGLFMALQPKIIACGNTVATFAMAVRFLTGPAVMAAASIAVGLRGTLLH
IAIVQAALPQGIVPFVFAKEYNVHPAILSTAVHSGLLHSSWTSLLFKSLIGI
>gnl_Theca_v1.1_Thecc1EG023972t1
MISATDLYHVLTAVVPLYVAMILAYGSVKWWKIFSPDQCSGINRFVALFAVPLLSFHFIS
TNNPYAMNLRFIAADTLQKIIVLVVLAIWSRTSSRGSLEWSITLFSLSTLPNTLVMGIPL
LKGMYGE-NSGSLMVQIVVLQCIIWYTLMLFLFEYRGARLLIAEQFP-DTAGSIISFKVD
SDIISLDGKEPLQTDAEVGEDGKLHVTVRKSTSSRSEIFSR-RSHGPNSGVSLTPRPSNL
TNAEIYSLQSSRNPTPRGSSFNHTDFYSMV-N-------GKNI---S-------------
--NVSPRQSNFGNLGFDEENGL-GVF----GNPGRAN------------GNAYPAPTSAG
I-FSPVTGP-------------GA---------KKKANGT------DSGKDLHMFVWSSS
ASPVSE-GGIHVF---RGGEYG------------NDLGG-V-A---------H--QKD-Y
DEYGRDEFSFGNKQLTNGV-D----REGP-VLSKL---GSSSTTEL-HPKASA---HAET
KPSAMPPASVMTRLILIMVWRKLIRNPNTYSSLIGLTWSLVSFKWDIQMPAIIARSISIL
SDAGLGMAMFSLGLFMALQPRIIACGNTIAAFAMAVRFLTGPAVMAAASIAVGLRGVLLR
IAIVQAALPQGIVPFVFAKEYNVHPDILSTGVIFGMLIALPITMVYYILLGL
>gnl_Theca_v1.1_Thecc1EG039622t1
MITGKDIYDVLAAIVPLYVAMILAYGSVRWWKIFTPDQCSGINRFVAVFAVPLLSFHFIS
SNDPYAMNYHFIAADTLQKVVILVALFLWQAFTKHGSLEWMITLFSLSTLPNTLVMGIPL
LKAMYGD-FSGTLMVQIVVLQSVIWYTLMLFLFEYRGAKLLINEQFP-ETAGSITSFRVE
SDVVSLNGRERLQADAEIGDDGKLHVVVRRSSASSMVS-SFNKSHGLNSLTSMTPRASNL
TGVEIYSVQSSREPTPRASSFNQTDFYAMF-ASKAPS--PKHGCTNSFQGAVGDVYSLQS
SKGATPRTSNF-----DEEMMKIA--------KRRGGRSMSGELFNGGVVSSYPPP-NPI
F-SGSTSGGSKKKES--------------------GGAGA------MPNKELHMFVWSSS
ASPVSEGNLRHAVNRAASTEFGAVDSSKGA--LQHE----NAAS-----------R--AM
HELI-EHMTPTAKVSGDKDLE---IEEGS----KFPTSGSPF--SC-QKKA-NME-GDGS
RKQQMPPASVMTRLILIMVWRKLIRNPNTYSSLFGLTWSLISFRWNIQMPTIVSGSISIL
SDAGLGMAMFSLGLFMALQPKIIACGKSVATFSMAVRFLTGPAVIAATSIAIGLRGVLLH
VAIVQAALPQGIVPFVFAKEYNVHPDILSTAVIFGMLIALPITILYYVLLGL
>gnl_Theca_v1.1_Thecc1EG012854t1
MITLTDFYHVMTAMVPLYVAMILAYGSVKWWKIFSPDQCSGINRFVALFAVPLLSFHFIS
SNDPYSMNFRFIAADTLQKIIVLVVLAVWTKVSKRGCLEWTITLFSLSTLPNTLVMGIPL
LKGMYGE-FSGSLMVQIVVLQCIIWYTLMLFMFEYRGAKMLISEQFP-DTAGSIVSIHVD
SDIMSLDGRQPLETEAEIKEDGKLHVTVRKSNASRSDIFSR-RSQGLS---STTPRPSNL
TNAEIYSLQSSRNPTPRGSSFNHTDFYSMM-AG------GRNS---NFG--AADVYGLSA
SRGPTPRPSNY-----EEDGAA--------TGKPRFHYHAP------GGAAHYPAP-NPG
M-FSPTGSK-GVGANAN----ANA----------KKPNGQAQLKSEDGGRDLHMFVWSSS
ASPVSD-----VF---AGHEYGA------SDQ--KEVRLAV-SPGKVEGHREN--HEA-Y
--MERDDFSFGNRGL-----D----REM-----------NNH--E--GDK------VGDG
KPKTMPPTSVMTRLILIMVWRKLIRNPNTYSSLIGLTWSLVSFRWNVQMPAIIAKSISIL
SDAGLGMAMFSLGLFMALQPRIIACGNSVAAFAMAVRFLTGPAVMAAASIAVGLRGVLLH
VAIVQAALPQGIVPFVFAKEYNVHPDILSTAVIFGMLIALPITLVYYILLGV
>gnl_Theca_v1.1_Thecc1EG035431t1
MITAGDFYKVMCAMVPLYFAMLVAYGSVKWWRIFSPEQCSGINRFVAVFAVPVLSFHFIA
QNNPYQMDTKFILADTLSKVLVLVLLSGWAIFFPGGSLDWLITLFSVATLPNTLVMGIPL
LNAMYGD-FTQSLMVQLVVLQCIIWYTLLLFLFEYRAATLLIKIQFPGPTAATISKFELD
NDVISLDGRDPLRTESETDINGRIRVRIRRSTSSAPDS-------ALSSSICLTPRASNL
SNAEIFSVNTPGGP------FCNGDL-GF--GYRA--VSPRLS---GYA--SSDAYSLQ-
---PTPRASNF-----NEMDVITTT-----------------------TTGN-----TPI
WMRSPVA----------------------------------------GGKVSMKMVWECQ
GGGGGS-------------D----NQG------FKD------------------------
--VGEKEISFRDNT-------------------KI------TVAEVADGK-------EAV
SKQEMPNALVMLRLILIVVGRKLSRNPNTYSSILGLLWSLISFKWNVGMPSLVKYSIKII
SDAGLGMAMFSLGLFMALQPRIIACGTKRATMGMVIRFLSGPVIMSTASIAMGLRGPKLH
AAIVQAALPQGIVPFVFAREYGLHPDILSTGVIFGMLVSLPVTLVYYILLGI
>gnl_Theca_v1.1_Thecc1EG010862t1
MITWKDLYSVLTAVIPLYVAMILAYGSVRWWKIFSPDQCSGINRFVAIFAVPLLSFHFIS
TNDPYAMNFRFIAADTLQKIIMLFVLGLWTNFTRNGSLEWMITIFSLSTLPNTLVMGIPL
LIAMYGP-YSGMLMVQVVVLQCIIWYTLLLFLFEYRGAKILIMEQFP-ETAASIVSFKVD
SDVVSLDGRDFLETDAEIGEDGKLHVTVRKSNASRRSL-------GPCSLPALTPRPSNL
TGAEIYSLSSSRNPTPRGSNFNSSDFYSMM-GIQGFP--GRQS---NFG--PSDLYSVQS
SRGPTPRPSNF-----EENC---------TVMSPRFGFYPA----Q-TVPTSYPAP-NPE
F-SSV-TKNTKNNQP--QQQQQQQVQPQQQQQQKENNKVN------HDAKELHMFVWSSS
ASPVSEGGGLHVF---GGTDFGASEQSGRSDQGAKEIRMLV-ADHPQNGENKAAPAS---
GDFNGEDFSFAGRD---GE-E-EREKEGPAGLNKL---GSSSTAEL-HPKAAGA--TESG
VGKQMPPASVMTRLILIMVWRKLIRNPNTYSSLIGLVWSLIAFRWHVRMPKIIEKSISIL
SDAGLGMAMFSLGLFMALQPKIIACGNSVAAFAMAVRFLTGPAVMAAASIAVGLRGTLLR
VAIVQAALPQGIVPFVFAKEYNVHPAILSTAVIFGMLIALPITLVYYVLLGL
>gnl_Utrgi_v4.1_Scf00621.g20162.t1
MISSKDLYHVMTAMVPLYVAMALAYASVKWWKIFTPEQCSGINRYVALFAVPLLSFHFIA
TNDPYAMNFRFIVADTLQKLMILGILSLYVRFSRQGSFEQTITFFSLSTLPNTLVIGIPL
LEGMYGE-FCGGLMVQIVVLQCIIWYTLMLFMFEYRAAMILISDRFP-ETADSIISIRVE
SDVVSLQQEQPLETVGDVREDGKFHVTVR------------------------------L
SNAEIYSVQSSMNPTPRGSSARSTSPIRKL-----------------------DA-----
---------------------------------------------------GGPEA-DP-
-----------------------------------------------------VFLGSST
GSSVSG----RVF----AS----PTHHHHHHHHAKEIRF-V-SP--I-------------
----R---T---RS---GE-EMEVEMESE----------KSPTDDL-AEK----------
KGKGMPPTKVMTRLLLVMVWRKLIRNPNTYSSFIGLFWSLISFRWEVEMPPIVAKSISIL
SDTGLGMAMFSLGLFMALQPRMIACGKTMVTFAIAVRFIIGPAFMAIASLISGIGGVLLS
VAIVQGYIRDA-----------------ASGT--GALLPRPGAVSQ---M--
>gnl_Utrgi_v4.1_Scf00025.g3327.t1
MITLHDLYVVLTAVIPLYVAMILAYGSVRWWKIFTPDQCSGINRFVAIFAVPLLSFHFIS
QNNIYEMNFRFIAADTVQKLIMLFLLLIWGNFSRRGNLEWSITVFSLATLPNTLVMGIPL
LIAMYGE-YSGSLMVQIVVLQCIIWYTLLLFLFEYRGAKMLISEQFP-ETAASIVSFKVD
SDVVSLDGQDFLETDAEIGSDGKLHVTVRKSNASRRSL-------GHGSIHGITPRPSNL
TGAEIYSLSSSRNATPRGSNFNPGDFYSMM-GFPGRLDTGRLS---NFN--AADMYSVQS
SRGPTPRPSNF-----EESSAP-----PAVTNSPKFGYYAA----P--SVTSYPAP-NPG
I-SSGAPKPVKSQQ------------------PQQIAKSN------HDAKELHMFVWSSS
ASPASEGGGLHVF---NVPEF---EQPGRSDQGAKEIRLLA-NDHRHNGETKAAGET---
---HHDDFSFAKRQ---PE-E-HKDKEIPIGTSKM---GSTSTTTE-HDRTGGG--DDPI
TRNHMPPGSVMTRLILIMVWRKLIRNPNTYSSLIGLIWSLVAFRWNVHMPRIVEKSISIL
SDAGLGMAMFSLGLFMALQPNIIACGNKMAVFAMAIRFLTGPA-----------------
-----------XXXXXXXKEYNVHPAILSTAVIFGMLIALPITLVYYILLGL
>gnl_Utrgi_v4.1_Scf00293.g14833.t1
MISWHDLYVVLTAVIPLYVAMILAYGSVRWWKIFTPDQCSGINRFVAIFAVPLLSFHFIS
QNNIYAMNFRFIAADTVQKAIMLAVLAIWGSFSKRGSLEWSITIFSLSTLPNTLVMGIPL
LIAMYGE-YSGSLMVQIVVLQCIIWYTLLLFLFEYRGAKMLITEQFP-ETAASIVSLKVE
SDVVSLDGQDFLETDAEIGNDGKIHVIVRKSNASR-SR-------GQGSFHAITPRPSNL
TGAEIYSMSSSRNPTPRGSNFNHADFYSMM-GFPGRLDTGRLS---NFN--IADMYSVQS
SRGPTPRPSNF-----EEKSAP-----AALTSSPKFGSYPA----QSAPPPSYPAP-NPE
I-STAATKSTKTHH------------------PQQITKSN------HDAKELHMFVWSSS
SSPVSEGGGLHVF---NVPEYGAAEQPGRSDQSAREIRLLV-SDHPQNGASKAVTHT---
AEDLPEDFSFGRAQ---VD-E-DKDRELPSGVPKL---GSTPTAGA-EPKVASG--DDSG
TRKHMPPASVMTRLILIMVWRKLIRNPNTYSSLIGLIWSLVAFRWNVHMPRIVEKSISIL
SDAGLGMAMFSLGLFMALQPKIIACGNSMALFAMAVRFLAGPAVMAVASFAVGLRSTLLH
VAIVQAALPQGIVPFVFAKEYNVHPAILSTAVIFGMLIALPITLVYYILLGL
>gnl_Utrgi_v4.1_Scf00231.g13302.t1
MISLTDLYHVLAAVVPLYVAMILAYGSVKWWKIFTPDQCSGINRFVALFAVPLLSFHFIS
TNNPYAMNYRFIAADTLQKLIVLAVLAVWSRLSSRGSLEWSITLFSLSTLPNTLVMGIPL
LKGMYGD-FSGSLMVQIVVLQCIIWYTLMLFLFEYRGARMLIAEQFP-DTAGDIISFRVD
SDIISLDGKEPLQTEAEVGQDGKIHVTVRKSASSRSEIFSR-RSHGPNSGLSLTPRPSNL
TNAEIYSLQSSRNPTPRGSSFNHTDFYSMV-N-------GKSA---L-------------
--SASPRHSNFGNSGFDEENQV------------RVTG-------------GYGGSAAAG
I-FSPATGP-------------NA---------KKKANGH------DVGKDLHMFVWSSS
ASPVSE-GGIHVF---RGGEYG------------NEVTV-G-P---------H--PKE-Y
DDFGREEFSFGNKHGPN----------GP-DASKL---ASSSTAEL-RTKSG-----GDA
KANAMPPTSVMTRLILIMVWRKLIRNPNTYSSLIGLTWSLVSFRWHIEMPVIVAKSISIL
SDAGLGMAMFSLGLFMALQPKIIACGKSIAAFSMAIRFLTGPAVMAAASIAVGLRGVLLH
VAIVQAALPQGIVPFVFAKEYNVHPDILSTGVIFGMLIALPITLVYYILLGL
>gnl_Utrgi_v4.1_Scf00218.g12926.t1
MISLTDLYHVLTAVVPLYVAMILAYGSVKWWKIFTPDQCSGINRFVALFAVPLLSFHFIS
TNNPYAMNYRFIAADTLQKLIVLAVLAVWSRLSSRGSLEWSITLFSLSTLPNTLVMGIPL
LKGMYGD-FSGSLMVQIVVLQCIIWYTLMLFLFEFRGARMLIAEQFP-DTAGDIISFRVD
SDIISLDGRDPLQTETEVGEDGKIHVTVRKSASSRSEIFSR-GSHGPKSGLSLTPRPSNL
TNAEIYSLQSSRNPTPRGSSFNHADFYTMV-N-------GKNA---I-------------
--SHSPRQSSYANPGLDEENQS------------RVNT---------NAGGGYAPPATTG
I-FSPA-----------------A---------KKKANGH------ESSKDLHMFVWSSS
ASPVSE-RGIHVF---RGGEYG------------NELNL-G-P---------H--PKE-Y
DEFGRDDFSFGNKQ-------------GA-DPLKL---GSSSKAEL-RTKSG----NDDT
KPAAMPPTSVMTRLILIMVWRKLIRNPNTYSSLIGLTWSLVSFRWHLEMPAIVAKSISIL
SDAGLGMAMFSLGLFMALQPKIIACGNSVAAFSMAVRFLTGPAVMAAASVAVGLRGVLLR
VAIVQAALPQGIVPFVFAKEYNVHPKILSTGVIFGMLIALPITLVYYILLGL
>gnl_Utrgi_v4.1_Scf01300.g24439.t1
MITLHDLYVVLTAVIPLYVAMILAYGSVRWWKIFTPDQCSGINRFVAIFAVPLLSFHFIS
QNNIYAMNFRFIAADTVQKLIMLALLFIWANLSRRGSLEWSITIFSLSTLPNTLVMGIPL
LIAMYGE-YSGSLMVQIVVLQCIIWYTLLLFLFEYRGAKMLISEQFP-ETAASIVSFKVE
SDVVSLDGQDFLETDAEIGNDGKLHVTVRKSNASRRSL-------GPGSFHGITPRPSNL
TGAEIYSLSSSRNPTPRGSNFNHADFYSMM-GFPGRLDTGRLS---NFN--VADMYSVQS
SRGPTPRPSNF-----EENSAPAAAV-AAVTNSPKFGYYAAP---SAAAAASYPAP-NPG
I-SSSAPKPVKSQQ------------------PQQISKSH------SDAKELHMFVWSSS
ASPVSEGGGLHVF---NAPEL---EQPGRSDQSTKEIRLLV-NDHPQKGETRAARET---
---PNEDFSFAKGL---LE-E-DKDKEEPTGLPKL---GSTSTTEH-DPK-SGG--DDPA
PRKHMPPASVMTRLILIMVWRKLIRNPNTYSSLIGLIWSLVAFRWNVHMPKIVEKSISIL
SDAGLGMAMFSLGLFMALQPKIIACGNTMAAFAMAIRFLTGPAVMAFASIVVGLRGTLLH
VAIVQAALPQGIVPFVFAKEYNVHPAILSTAVIFGMLIALPITLVYYILLGL
>gnl_Vitvi_Genoscope.12X_GSVIVT01008430001
------------------------------------------------------------
------------------------------------------------------------
------------------------------------------------------------
------------------------------------------------------------
------------------------------------------------------------
------------------------------------------------------------
M-FSPTGSK-NV------ASAAAA----------KKPNGQAQQKPDEGTRDLHMFVWSSS
ASPVSD-----VF---GGHEYGA------NDQNVKE-RVAV-SPGKVEGHREN--QED-Y
--LERDDFSFGNRVL-----A----QEM-----------NNH--E--GEK------VGDG
KAKAMPPASVMTRLILIMVWRKLIRNPNTYSSLIGLIWSLVSFKWKVQMPAIIEKSIAIL
SDAGLGMAMFSLGLFMALQPRIIACGNSIAVFAMAVRFLTGPAVMAAASIAVGLRGVLLR
VAIVQAALPQGIVPFVFAKEYNVHPDILSTGVIFGMLIALPITLVYYILLGI
>gnl_Vitvi_Genoscope.12X_GSVIVT01010025001
MISADDFYKVMCAMVPLYFAMLVAYGSVKWCKIFSPEQCSGINRFVAVFAVPVLSFHFIS
QNNPYEMDTKFIVADTLSKLLVLVLLSVWAILFK-GGLDWLITLFSLATLPNTLVMGIPL
LNAMYGD-FTQSLMVQLVVLQCIIWYTLLLFLFEYRAATLLIKNQFPGSTAASISKFEID
GDVISLDGRDPVRTESEIDGNGRIRVRIRRSTSSAPDS-------ALSSSMGITPRASNL
SGAEIFSVNTPA---PLHD--------------------PRLS---GYA--SSDAYSLQ-
---PTPRASNF-----NELDTTTI------------------------TTTN-----TPF
WVRSPVA-----------------------------------------GKVYVRMVWESP
GKCNGG-----------G-G----EQG------CKDV-----------------------
--VGEREISFRDSS-------------------KF------PVAEEEDPK-------ATA
TGQDMPRTHVMLRLILTMVGRKLSRNPNTYSSVLGLLWSLISFKWNVGMPSLVKYSIKII
SDAGLGMAMFSLGLFMALQPRIIACGTKRATMGMGIRFICGPILMSAASIAVGLRGVRLH
AAIVQASLPQGIVPFVFAREYGLHPDILSTGVIFGMLVSLPVTLLYYILLGL
>gnl_Vitvi_Genoscope.12X_GSVIVT01011756001
------------------------------------------------------------
------------------------------------------------------------
------------------------------------------------------------
------------------------------------------------------------
------------------------------------------------------------
------------------------------------------------------------
-----------------------------------------------------MFVWSSS
ASPVSEGGGLHVF---GGTDFGAAEQSGRSDQGAKEIRMLV-ADHPQNGESKAIPEA---
EDFGGEDFTFVGRGVE-GE-E-EREKEGPIGLSKL---GSSSTAEL-HPKMLGA--PESG
AGKQMPPASVMTRLILIMVWRKLIRNPNTYSSLIGLVWSLIAYRWDVAMPTIIKQSISIL
SDAGLGMAMFSLGLFMALQPRIIACGNSVATFAMAVRFLTGPAVMAAASIAVGLRGTLLH
VAIVQAALPQGIVPFVFAKEYNVHPAILSTAVIFGMLIALPITLVYYILLGL
>gnl_Vitvi_Genoscope.12X_GSVIVT01025748001
MISITDLYHVLTAVVPLYVAMILAYGSVKWWKIFSPDQCSGINRFVALFAVPLLSFHFIS
TNNPYAMNYRFIAADTLQKIIVLVVLAIWSRTSSRGCLEWSITLFSLSTLPNTLVMGIPL
MKGMYGE-ASGTLMVQIVVLQCIIWYTLMLFLFEYRGARLLIVEQFP-DTAGSIISFRVD
SDIISLDGKEPLQTEAEVGEDGKLHVTVRKSTSSRSEIFSR-RSHGPNSGVSLTPRPSNL
TNAEIYSLQSSRNPTPRGSSFNHTDFYSM-------------------------------
-------------------------------------------------GGGYPAPPSAG
I-FSPVAGP-------------GA---------KKKANGA------DGGKDLHMFVWSSS
ASPVSE-GGIHVF---RGGDYG------------NELGG-V-P---------H--TKD-Y
DEFGQDEFSFGNRASVNGG-D----REGP-TMSKL---GSSSTTEL-HPKTA-----PQS
KPTSMPPASVMTRLILIMVWRKLIRNPNTYSSLIGLTWSLVSFKWEIEMPAIIAKSISIL
SDAGLGMAMFSLGLFMALQPKIIACGNSVATFAMAVRFLTGPAVMAAASIAVGLRGVLLH
IAIVQAALPQGIVPFVFAKEYNVHPDILSTGVIFGMLIALPITLVYYILLGL
>gnl_Vitvi_Genoscope.12X_GSVIVT01025749001
MIAITDLYHVLTSVVPLYVAMILAYGSVKWWKIFSPDQCSGINRFVALFAVPLLSFHFIS
TNDPYAMNYRFIAADTLQKIIVLVVLAIWSRVSSRGCLEWSITLFSLSTLPNTLVMGIPL
LKGMYGE-YSGTLMVQIVVLQCIIWYTLMLFLFEYRGARLLIVEQFP-DTAGSIISFRVD
SDVISLDGKEPLQTEAEVGEDGKLHVTVRKSTSSRSEIFSR-RSHGPNSGVSLTPRPSNL
TNAEIYSLQSSRNPTPRGSSFNHTDFYSM-------------------------------
-------------------------------------------------GGGYPAPPSAG
I-FSPVGGP-------------GA---------KKKANGA------DGGKDLHMFVWSSS
ASPVSE-GGIHVF---RGGDYG------------NEVAGGVLP---------Q--TKD-Y
DESRQDEFSFGNRPVANGG-D----REGA-MMSKL---GSSSTAEL-NPKAA-----AQS
KPTSMPPASVMTRLILIMVWRKLIRNPNTYSSLIGLTWSLVSFKWGIEMPAIIAKSISIL
SDAGLGMAMFSLGLFMALQPRIIACGNSIATFAMAVRFLTGPAVMAAASIAVGLRGVLLH
IAIVQAALPQGIVPFVFAKEYNVHPDILSTGVIFGMLIALPITLVYYILLGL
>gnl_Vitvi_Genoscope.12X_GSVIVT01031663001
MISIKDLYGVLSAVVPLYVTMFLAYASVKWWNVFSPDQCAGINRFVAIFAIPLLSFEVIS
RINPYKMDFLFIAADGVSKVLILIILFSWAKFSKRGSLDWTITLFSISTLPNTLVMGIPL
LKSMYGD-DKEYLIIQAVVLQCIIWYTLLLFLFEYREARIFILNKFK-DSSVS-NSERSG
ENFGGIIGRNCGGT--GAGEDEVVDVVVRTPS---------------------NPQTTQ-
---------NVNKVAPDSRSC------------------------------------LK-
---PTP------------------------------------------------------
----------------------------------AGGAAQ------EDGKEVHLFIWRCG
CCSSQG--------------------------CGQSVQV---CR----------------
----REEEK---QG-------------------KT-------GE---DEKPNFL----KD
QNMDSSTSSAMLKQIMKRVWFKLVRNPNSYASVLGLAWALASCRWDIKKPQILENSVTIL
SNAGLGMAMFSLGLFMALQSRIIACGNRLAAYGMLVRFLAGPAVMAVASVAVGLRGTVLR
VSIVQAALPQGIVPFVFSREYNLHPEMLSTAVIFGMIVALPITILYYVLLGL
>Frave_01267-v1.0-hybrid.t2
MISLIDVYHVVAATVPLYVAMILAYVSVKWWKLFTPEQCSGINKFVAKFSIPLLSFQVIS
ANNPYKMNLKLILSDGLQKAIAFLALTAITKFSSHGGLNSIITGLSLSTLPNTLILGIPL
LKAMYAE-EAGALVSQIVVLQSLVWYNLLLFLFEFRAAK-----------AAS-------
----------------------------------------------------VTP-----
--------------------------------------------------------S---
--S---------------------------------------------------------
---------------------------------------------------------EAT
A-----------------------------------------------------------
-----EEM------------E------AP---------------EA-QSK-------DEE
GGEERTRNPKNMKSILLTVGRKLFANPNTHATLLSLIWASIHFRWGVKMPEIVTQSISIM
ANGGLGMATFSLGLFMASRPSIIACGARMTMVAMGLKFLAGPAVMALSSFVIGLRGRALR
IAIVQAALPQGIVPFVFAKEYNVHPEILSTAVIFGMLIALPVALAYYFLLDI
>Frave_04070-v1.0-hybrid.t1
MISWNDLYKVLTAVVPLYVAMILAYGSVRWWKIFSTDQCSGINRFVAIFAVPLLSFHFIS
TNDPYTMNFRFIAADTLQKIIMLFALALWTNFTRNGSLEWMITIFSLSTLPNTLVMGIPL
LIAMYGHPEAGSLMVQVVVLQCIIWYTLLLFLFEYRGAKLLIMEQFP-ETAASIVSFKVD
SDVMSLDGRDFLETDAEIGDDGKLHVKVRKSNASRRSL------------SAMTPRPSNL
TGAEIYSLSSSRNPTPRGSNFNPSDFYSMM-GVQGFN--TRHS---NFG--AGDMYSVQS
SRGPTPRPSNF-----EENCAPI----AQTVTSPRFGFYPA----Q-TVPSSYPAP-NPE
F-SAPVTKTAAKTNQQ-PLQPQ---PPPQQV-NSNSSKAN------HDAKELHMFVWSSS
NSPVSEAGGLHVF---GGPDFAASEQSGRSDQGAKEIRMLV-ADHPQNGETKNDGEH---
HHHQAEAFKFAGKADQ-GE-E-DREKEGPMGFNKL---GSSSTAEL-HPKGVGVG-HESS
GGKQMPPASVMTRLILIMVWRKLIRNPNTYSSLIGLIWSLVSFRWHVAMPSIIKGSISIL
SDAGLGMAMFSLGLFMALQPKIIACGNSVAGFAMAVRFLTGPAVMAAASIAVGLRGTLLH
LAIVQAALPQGIVPFVFAKEYNVHPAILSTGVIFGMLIALPITLVYYIVLGL
>Frave_05434-v1.0-hybrid.t1
MISGKDVYNVLASIVPLYVAMILAYGSVRWWNILTPDQCSGINRFVVVFAVPLMPGNHQL
INN---------------------------------------------------------
-------------------------------------------------T----------
---------------------------------S---------------------SGRKM
SGDEVLEIEE---------------------G----------------------------
------------------------------------------------------------
------------------------------------------------------------
------------------------------------------------------------
------------------------------------------------------------
--------------------------------------------------KMLPASAPPY
SSGQKKMDMEEAGLFMALQPKIIAGGKSLATFAIVVRFLIGPAVVAACSIAVGLRG----
-----AALPLAIVPFVFAKEYNVHAEIISTSVIFGMLVALPVTIVYYILLGL
>Frave_06077-v1.0-hybrid.t1
----------------------MVVGRQLWWLGLVAGSFLGLRRMDMVLDLSLLSGHLAE
GDN-------------------FGGFILLENLVKR-QPRVDITLFTLSSLPNTLIIGIPL
LKAMYGD-ASVTLMVQIGALQSIICQVSRRF-----AAVLLHGLASP--V---PPSFRLG
RSASGL-G--WV--RAEI-DDG----------AARSGLDSS-RA-GLGKGVACRRAPGSV
EEASVLILFG---------------------G-------GR-----R---------GLQ-
GEGGCPE-----------------------------------------------------
---------------------------------------------------------KKS
-----------------G---G--------------------------------------
-----K--S--------GD-----------------------------------------
------------------------RNPAV-------------------------------
------------G-------------------------VTGPAVGEIS--VTGIRR----
-------------P--------------VTGV--GS------SQVF------
>Frave_09384-v2.0.a2-hybrid.t1
MITLSDFYHVMTAVVPLYVAMVLAYGSVKWWKIFTPDQCSGINRFVALFAVPLLSFHFIS
LNNPYTMNIRFLAADTLQKLIVLAVLAVWSKVSKRGCLEWTITLFSVSTLPNTLVMGIPL
LKGMYGD-FSGSLMVQIVVLQCIIWYTLMLFMFEYRGARLLISEQFP-DTAGSIVSIHVD
SDIMSLDGRQPLETEAEIKEDGKLHVTVRKSNASRSDIYSR-RSQGLS---SNTPRPSNL
TNAEIYSLQSSRNPTPRGSSFNHTDFYSMM-AA------GRNS---NFG--SSDVFGLTA
SRGPTPRPSNY-----EDDGGAAVGAA-AAGNKPRFHYQGG----N-NTTAHYPAP-NPG
M-FSPTASK-NV---------VAP----------KRPNGNGPNGAQDGGKDLHMFVWSSS
ASPVSD-----VF---GSNEYGATG----HDQ--KEVKLAV-SPGKVEGRREN--QEE-Y
-MVERDEFSFGNRVV-----D-----QM-----------NMN--E--GEK------GDLN
KAKVMPPTSVMTRLILIMVWRKLIRNPNTYSSLIGLTWSLVSYRWHLQMPAIIAKSIAIL
SDAGLGMAMFSLGLFMALQPRIIACGNSIAAFTMAVRFLTGPAVMAAASIAVGLRGTLLH
VAIVQAALPQGIVPFVFAKEYNVHPDILSTGVIFGMLIALPITLVYYILLGL
>Frave_12312-v1.0-hybrid.t1
MISGEDVYEVLASIVPLYVAMILAYGSVRWWKIFTPDQCLGINRFVAVFAVPLLSFHFIA
SNDPYAMDYLFIAADSLQKVVIFVVLILWQIFSKRGSLEWMITLFSLSTLPNTLVMGIPL
LKAMYGD-SSATLMVQIVVLQSIIWYTLMLIMFEYRGAKLLIAEQFP-ETAGAITSFRVD
FDIVSLNGREPLQTDAEIGEDGKLHVVVRRSSTSSFV------SHGWNSMNSMTPRASNL
TGVEIYSIQSSLEPTPRQSSFNQSEFFTMF-NA---S--PKHGYTNSFQ-----------
--GVAQRTSNY-----EAEMIKMS-------NKKRRVKSMSGELLNAGIASSYPPP-NPL
F-LGSASGGPKKKDSR------GAAD------AGGGSGGA------VANKELHMFVWSSS
ASPVSEGNLKHATNRAASTDFEGIDPSKAS--HDQP----IAGS-----------K--GM
HQLI-HNMSSGRKMSEDGVLE---IEEGT----MFPAIAPPRSG---QKKT-DME-GGAA
KKQQMPPVSVMSRLIVIMVWRKLIRNPNTYASVFGLVWSLVSYRLHIKMPTIVSNSIEIL
SNTGLGMAMFSLGLFMALQPKMIVCGKSVATFAMAVRFLIGPAVIAACALAVGLRGVLLH
VSILQAALPQGIVPFVFAKEYNVHAEILSSAVIFGMLVALPVTIVYYILLEL
>Frave_12314-v1.0-hybrid.t1
MITGKDIYDVLASIVPLYVAMLLAYGSVRWWKIFTPDQCSGINRFVAVFAVPLLSFHFIS
SNDPYTMDYQFIAADSLQKVVILVALFLWQTFSKRGNLEWMITLFSLSTLPNTLVMGIPL
LKAMYGD-FSGGLMVQIVVLQSVIWYTLMLFMFEYRGARLLISEQFP-ETAGSITSFRVD
SDVVSLNGREPLQTDAEIGEDGKLHVVVKRSAASSMVS-SF-KSHGLNSLNSMTPRASNL
TGVEIYSVQSSREPTPRASSFNQTDFYAMFNASKAPS--PKHGYTNSFQGGFGDVYSVQS
SKGVTPRTSNF-----DEEMMKIS-------NKKRGARSMSGELFNAGAVSSYPPP-NPM
F-SGSTSGGPKKKES-------GGTFA----SAGGGSGGA------VPNKELHMFVWSSS
ASPVSEGNMKHAVNRAASTDFGSIDP-KAS-QHDNP----IAGS-----------K--GM
HELI-QNMSPGRKVNGDGELE---IEEGT----KFPASASPYS-SC-QKKM-DME-GGVA
KKQQMPPASVMTRLILIMVWRKLIRNPNTYSSLLGVAWSLVSYKWHIKMPTIISGSISIL
SDAGLGMAMFSLGLFMALQPKIIACGKSVATFAMAVRFLTGPAVIAACSIAVGLRGVLLH
VAIVQAALPQGIVPFVFAKEYNVHPDILSTAVIFGMLVALPITILYYILLGL
>Frave_37698-v2.0.a2-hybrid.t1
------------------------------------------------------------
------------------------------------------------------------
------------------------------------------------------------
----------------------------------------------------MRP-----
---------------------------------------------------------MQ-
---------------------------------------------------GYPTPPSTR
I-FSPAA-GPAK--------------------VKPNGTDT------AAGKDLHMFVWSSS
ASLVSE-RGIHVF---RG---GAAH--------QKD-----------------------H
GEFRGDEFSFCNIPASNGI-D----RDGP-VLSKL---GSSSTTEL-HPKTCHV----ES
TATAMPPASVMTRLILIMVWRKLIRNPNTYSSLIGLTWSLVSFKWNIAMPAIIARSIAIL
SDTGLGMAMFSL-----------------------VRFLAGPAVMAAASLA---------
-----AALPQGIVPFVFAKEYNVHPNILSTGVIFGMLIALPITLVYYILLGL
>Frave_37699-v2.0.a2-hybrid.t1
MISLEDLYHVLTAVVPLYVAMILAYGSVKWWKIFNPDQCSGINRFVALFVVPLLSFHFIS
TKNPYAMNYRFIAADTLQKLIVLGVLAVWSRTSSRGSLDWSITLFSLSTLPNTLVMGIPL
LKGMYGD-SSGTLMVQIVVLQCIIWYTLMLFLFEYRGARLLIGEQFL-DTAASIIFFRVD
SDILSLDGKEPLQTEAQVGEDGKLHVTVRKSSSSRSEIFSK-PSLGPNSGVSCTPRLSNL
TNAEIYSLQSSRNPTPRGSNFSHTDFYAMV-N-------GK-------------------
--NTSPRLSN--------------------------------------------------
------------------------------------------------------------
------------------------------------------------------------
------------------------------------------------------------
------------------------------------------------------------
------------------------------------------------------------
----------------------------------------------------
>Maldo_GDDH_06G1226800
MITLSDFYHVMTAVVPLYVAMILAYGSVKWWKIFTPDQCSGINRFVALFAVPLLSFHFIS
TNDPYNMNTRFIAADTLQKLIVLAVLGVWTKVSKRGCLEWTITLFSVSTLPNTLVMGIPL
LKGMYGD-FSGSLMVQIVVLQCIIWYTLMLFMFEYRGARLLISEQFP-DTAGSIVSIHVD
SDIMSLDGRQPLETEAEIKEDGKLHVTVRKSNASRSDILSR-RSQGLS---STTPRPSNL
TNAEIYSLQSSRNPTPRGSSFNHTDFYSMM-AA------GRNS---NFG--ANDVYGMSA
SRGPTPRPSNF-----EEDGGGGAVSS-ATGNKPRFYHGGQ----N-NAVAHYPAP-NPG
M-FSPTASR-TVTANAN-SNAMNA----------KRANGQAQKTEDNGGKDLHMFVWSSS
ASPVSD-----VF---GSNEYGA------HDH--KEVKLAV-SPGKVEGRREN--QEE-Y
--LEREDFRFGNRD------Q----MNM-----------NN---E--AEKGG----DGIG
KAKVMPPTSVMTRLILIMVWRKLIRNPNTYSSLIGLTWSLVSFRWHVQMPAIVAKSIAIL
SDAGLGMAMFSLGLFMALQPKIIACGNSVAAFAMAVRFLTGPAVMAAASIAVGLRGTLLH
VAIVQAALPQGIVPFVFAKEYNVHPDILSTGVIFGMLIALPITLVYYILLGL
>Maldo_GDDH_09G1047300
MISLTDVYHVVAATVPLYIAMILAYLSVKWWKLFTPDQCSGINKFVAKFSIPLLSFQIIS
SNNPYKMNHKLILSDCLQKLTAFLALAAVTKFSSYGGLNSIITGLSLSTLPNTLILGIPL
LKAMYGD-EAAKLVTQIVVLQSLIWYNMLLFLFEFRAAK-----------AAS-------
----------------------------------------------------VTP-----
--------------------------------------------------------S---
--S---------------------------------------------------------
---------------------------------------------------------EPT
A-----------------------------------------------------------
-----EDM------------E------VP---------------EA-QSK-------DET
EDETRADNTRKIKSILLTVGRKLITNPNTHATMLGLIWASIHYKWGVKLPEIIAQSISIL
SNGGLGMAMFSLGLFMATRGSIIACGTRKAMLAMGLKFIAGPAIMALSSFAVGLRGKVLR
VAVVQATLPQGIVPFVFAKEYNVHPDVLSTGVIFGMLIALPIALAYYFLLGL
>Maldo_GDDH_10G1014300
MITAQDFYKVSCAIVPLYFAMLVAYASVKWCKIFSPEQCSGINRFVAVFAVPVLSFHFIS
QNNPYQMDTKFILADTFSKLLVLALLSLWSILFKAGGLDWLITIFSVATLPNTLVMGIPL
LKAMYGD-FTQSLMVQVVVLQCIVWYTLLLFLFEYRAATLLIQTQFPGPTAAAITKFEID
DDIISLDGRNPLCTESETDQNGRIRVRIRRSTSSVPSS-------ALSSSMGLTPRPSNL
SNAEIFSINTPH--------LGSGDV-AF--GYRS--TSPQLS---GYA--SSDAYSLQ-
---PTPRASTF-----NEIDTTTF------------------------TTAN-----TPV
WARSPAT-----------------------------------------GRFSVKMVWESP
AKCQGD-------------D----QQG-----YFKE------------------------
--VGEKEISFRDCT-------------------KI------PMPEVTDAK------VEAA
ANQEMPSAPVMLRLILIMVGRKLSRNPNTYSSVLGLVWSLISFKWDVGMPSLVKYSIKLI
SDAGLGMAMFSLGLFMALQPRILACGAKRATMGMVVRFICGPLLMFAASAATGLRGVKLH
AAIVQAALPQGIVPFVFAREYGLHPDILSTGVIFGMLVSLPVTLLYYILLGL
>Maldo_GDDH_12G1095100
MISFTDLYHVLTAVVPLYVAMILAYGSVKWWKIFSPDQCSGINRFVALFAVPLLSFHFIS
TNNPYAMNYRFIAADTLQKIIVLAVLAVWSRTSARGSLEWSITLFSLSTLPNTLVMGIPL
LKGMYGD-ASGSLMVQIVVLQCIIWYTLMLFLFEYRGARLLIGEQFP-DTAGSIISFTVD
SDIISLDGKEPLQTEAEVGEDGKLHVTVRKSTSTRSEIHSR-RSHGPNSGVSLTPRPSNL
TNAEIYSLQSSRNPTPRGSSFNHTDFYSMV-N-------GKNM---S-------------
--NASPRQSHYGNVGSDEEAGGVG------GARGRANG----------GNSGYPAPPSAG
I-FSPVTGP-----------SAGA---------KKKPIGA------DGGKDLHMFVWSSN
NSPASE-GGIHVF---RGGEYG------------NELAG-V-AP--------H--YKD-Y
DEFGRNEFSFDNRPASNEA-D----REGP-GLSKL---GSSSSTEL-HPKTAN---GGES
KTAAMPPASVMTRLILIMVWRKLIRNPNTYSSLIGLTWSLVSYKWHIVMPAIVARSIAIL
SDAGLGMAMFSLGLFMALQPRMIACGNTIASFAMAVRFLTGPAVMAAASIAVGLRGVLLH
IAIVQAALPQGIVPFVFSKEYNVHPNILSTGVIFGMLIALPITLVYYILLGL
>Maldo_GDDH_13G1025300
MISWHDLYKVLTAVVPLYVAMILAYGSVRWWKIFSPDQCSGINRFVAIFAVPLLSFHFIS
TNDPYTMNFRFIAADTLQKIIMLFALGLWTNFTRNGSLEWMITIFSLSTLPNTLVMGIPL
LIAMYGHPESGSLMVQVVVLQCIIWYTLLLFLFEYRGAKLLIMEQFP-ETAASIVSFKVD
SDVVSLDGRDFLETDAEIGDDGKLHVKVRKSNASRRSL------------SAMTPRPSNL
TGAEIYSLSSSRNPTPRGSNFNPSDFYSMM-GVQGFN--TRHS---NFG--PADLYSVQS
SRGPTPRPSNF-----EENCA------AQTVTSPRFGFYPA----Q-TVPASYPAP-NPE
F-SAPIAKSNSKNQQP-PPQPQVEAPPVSNS-AIAKTNSH------HDAKELHMFVWSSS
ASPVSDGGGLHVF---GGNDSSAAEQSGRSDQGAKEIRMIV-ADHPQNGENKSAPTA---
EGYGREAFSFGGRGGE-GE-EAERERAGPTGLTKL---GSNSTTEL-HPKGGALG-HESS
VGKQMPPASVMTRLILIMVWRKLIRNPNTYSSLIGLIWSLIAFRWHVEMPRIVEKSISIL
SDAGLGMAMFSLGLFMALQPKIIACGNSVAGFAMAVRFLTGPAVMAAASIAVGLRGTLLH
LAIVQAALPQGIVPFVFAKEYNVHPAILSTGVIFGMLIALPITLVYYILLGL
>Maldo_GDDH_13G1239200
MITGKDIYDVLAAIVPLYVAMILAYGSVRWWKIFTPDQCSGINRFVAVFAVPLLSFHFIS
SNNPYAMDYQFILADSLQKVVILVALFLWQAFSKRGNLEWMITLFSLSTLPNTLVMGIPL
LRAMYGD-FSGTLMVQIVVLQSVVWYTLMLFMFEYRGAKLLISEQFP-ETAASITSFRVD
SDVVSLNGREPLQTDAEIGDDGKLHVVVKRSNASSMVS-SF-KSHGLNSLTSMTPRASNL
TGVEIYSVQSSREPTPRASSFNQTDFYAMFNASKAPS--PKHGYANSFQGGFGDVYSVQS
SKGVTPRTSNF-----DEEAMKMSN----MGNKKRGARSMSGEIFNGGAVSSYPPP-NPM
F-SGSTSGGPKKKDS-------GSGGG----GGGGGSGGA------APNKELHMFVWSSS
ASPVSEGNLRHAVNRAASTDFGATDPSKAAGLHQHE---GAAAS-----------K--GI
HELI-ENMSPGRKMSGDRELE---IEEGS----KFPPSVSPYSSSC-QKKV-DIE-GGVA
KKHQMPPASVMTRLILIMVWRKLIRNPNTYSSLLGVAWSLISYKWNIKMPTIVSGSISIL
SDAGLGMAMFSLGLFMALQPKIIACGKSVATFSMAVRFLTGPAVIAATSIAVGLRGVLLH
VAIVQAALPQGIVPFVFAKEYNVHADILSTAVIFGMLIALPITILYYILLGL
>Maldo_GDDH_14G1090900
MISFTDLYHVLTAVVPLYVAMILAYGSVKWWKIFSPDQCSGINRFVALFAVPLLSFHFIS
TNNPYAMNYRFIAADTLQKVIVLLVLAVWSRTSARGSLEWSITLFSLSTLPNTLVMGIPL
LKGMYGD-ASGSLMVQIVVLQCIIWYTLMLFLFEYRGARLLIGEQFP-DTAGSIISFRVD
SDIISLDGKEPLQTEAEVGEDGKLHVTVRKSTSSRSEIYSR-RSHGPNSGVSLTPRPSNL
TNAEIYSLQSSRNPTPRGSSFNHTDFYSMV-N-------GKNM---S-------------
--NASPRQSNYGNVGFDEEARGVG------GPRGAANV----------GSLGYPAPPSAG
I-FSPVTGP-----------AAGA---------KKQPNGT------DGGKDLHMFVWSSS
ASPVSE-GGIHVF---R-GEYG------------NELAG-V-AA--------L--HKGYY
DEFGRDEFSFDNRPASNGA-D----REGP-VLSKL---GSSSTSEL-HPKTAN---GGES
KTTAMPPASVMTRLILIMVWRKLIRNPNTYSSLIGLTWSLVSYKWHIVMPAIVARSIAIL
SDAGLGMAMFSLGLFMALQPRMIACGNTVASFAMAVRFLTGPAVMAAASIAVGLRGVLLH
IAIVQAALPQGIVPFVFAKEYNVHPDILSTGVIFGMLIALPITLVYYILLGL
>Maldo_GDDH_14G1236300
MITLSDFYHVMTAVVPLYVAMILAYGSVKWWKIFTPDQCSGINRFVALFAVPLLSFHFIS
SNDPYNMNTRFIAADTLQKLIVLAVLGVWTKVSKRGCLEWMITLFSVSTLPNTLVMGIPL
LKGMYGD-FSGSLMVQIVVLQCIIWYTLMLFMFEYRGARLLISEQFP-DTAGSIVSIHVD
SDIMSLDGRQPLETEAEIKEDGKLHVTVRKSNASRSDIFSR-RSQGLS---STTPRPSNL
TNAEIYSLQSSRNPTPRGSSFNHTDFYSMM-AA------GRNS---NFG--ANDVYGMSA
SRGPTPRPSNF-----EEDCGGGAVSS-ATGNKPRFYHGGQ----G-NAAAHYPAP-NPG
M-FSPTASK-TVNANAN-TNAMNA----------KRANGQAQKTEDNGGKDLHMFVWSSS
ASPVSD-----VF---GSNEYGA------HDH--KEVKLAV-SPGKVEGRREN--QEE-Y
--LEREDFSFGNRD------Q----MNM-----------NN---E--AEKGG----DGIG
KAKVMPPTSVMTRLILIMVWRKLIRNPNTYSSLIGLTWSLVSFRWHVQMPAIVAKSIAIL
SDAGLGMAMFSLGLFMALQPKIIACGNSIAAFTMAVRFLTGPAVMAAASIAVGLRGTLLH
VAIVQAALPQGIVPFVFAKEYNVHPDILSTGVIFGMLIALPITLVYYILLGL
>Maldo_GDDH_16G1027900
MISWHDLYNVLTAVVPLYVAMILAYGSVRWWKIFSPDQCSGINSFVAIFAVPLLSFHFIS
TNDPYTMNFRFIAADTLQKIIMLFALGLWTNFTRNGSLEWLITIFSLSTLPNTLVMGIPL
LIAMYGKPESGSLMVQLVVVQCIIWYTLLLFLFEYRGAKLLIMEQFP-ETAASIVSFKLD
SDVVSLDGRDFLETDAEIGNDGKLHVKVRKSNASRRSL------------SAMTPRPSNL
SSAEIYSLSSSRNPTPRGSNFNPSDLYSVM-GVHGFN--SRHS---NFG--PADLYSVQS
SRGPTPRPSNF-----EENCA------AQTV--------------M-TVPASYPAP-NPE
F-SAPTAKNSNTIQQ--QQQPQVAAQPVSDS-AAAKTNSH------LDAKELHMFVWSSS
ESPVSEGSGLHVF---GGTDFGAAEESGRSDHGAKEIRMLV-ADHLQNGENKSAPTA---
EGYGGEALRCGWRGGE-GE-EAEGEKEGTTGLNKL---ASSSTAEL-HAR----------
GGRQMPPASVITRLILIMVWRKLIRNPNTYSSLIGLIWALIAFRWHVGMPKIVEKSISIL
SDAGLGMAMFSLGLFMALQPRIIACGNSVGGYAMAVRFLTGPAVMAAASIAVGLRGTLLH
LAIVQAALPQGLVPFVFAKEYNVHPAILSTAVIFGMLIALPITLVYYILLGL
>Maldo_GDDH_16G1244500
MITGKDIYDVLAAIVPLYVAMILAYGSVRWWKIFTPDQCSGINRFVAVFAVPLLSFHFVS
SNDPYAMNYQFILADSLQKVVILVALFLWQAFSKRGNLEWMITLFSLSTLPNTLVMGIPL
LRAMYGD-FSGTLMVQIVVLQSVVWYTLMLFMFEYHGAKLLISEQFP-ETAASITSFKVD
SDVVSLNGREPLQTDAEISDDGKLHVVVKRSNASSMVS-SFNKSHGLNSLNSMTPRASNL
TGVEIYSVQSSREPTPRASSFNQTDFYAMFNASKAPS--PKHGYTNSFQGGFGDVYSVQS
SEGVTPTTSNF-----DEEAMKMSN----MSNKKSGARSMSGEIFIGGPASSYLPP-NPL
F-SGSTSGGLKKKDS-------AS-------GGGGGSGGA------SPNKEPHMFVWSSN
ASPVSEGNLRHAINRAASTDYGATDPSKVAGLRKHD---SAAAS-----------K--GI
HELI-ENMSPGSKMRGDSELE---IEEGS----KFPPSVSPYSSSC-QKKV-DME-GRVA
KKHQMPPASVMTRLILIMVWRKLIRNPNTYSSLLGVAWSLISYKWKIKMPTIVSGSISIL
SDAGLGMAMFSLGLFMALQPKIIACGKSVATFAMAVRFLTGPAVIAATSIAVGLRGVLLH
VAIVQAALPQGIVPFVFAKEYNVHADILSTAVIFGMLVALPITILYYILLDL
>Maldo_Gala_06g020400
MITLSDFYHVMTAVVPLYVAMILAYGSVKWWKIFTPDQCSGINRFVALFAVPLLSFHFIS
TNDPYNMNTRFIAADTLQKLIVLAVLGVWTKVSKRGCLEWTITLFSVSTLPNTLVMGIPL
LKGMYGD-FSGSLMVQIVVLQCIIWYTLMLFMFEYRGARLLISEQFP-DTAGSIVSIHVD
SDIMSLDGRQPLETEAEIKEDGKLHVTVRKSNASRSDILSR-RSQGLS---STTPRPSNL
TNAEIYSLQSSRNPTPRGSSFNHTDFYSMM-AA------GRNS---NFG--ANDVYGMSA
SRGPTPRPSNF-----EEDGGGGAVSS-ATGNKPRFYHGGQ----N-NAVAHYPAP-NPG
M-FSPTASR-TVTANAN-SNAMNA----------KRANGQAQKTEDNGGKDLHMFVWSSS
ASPVSD-----VF---GSNEYGA------HDH--KEVKLAV-SPGKVEGRREN--QEE-Y
--LEREDFRFGNRD------Q----MNM-----------NN---E--AEKGG----DGIG
KAKVMPPTSVMTRLILIMVWRKLIRNPNTYSSLIGLTWSLVSFRWHVQMPAIVAKSIAIL
SDAGLGMAMFSLGLFMALQPKIIACGNSVAAFAMAVRFLTGPAVMAAASIAVGLRGTLLH
VAIVQAALPQGIVPFVFAKEYNVHPDILSTGVIFGMLIALPITLVYYILLGL
>Maldo_Gala_09g004110
MISLTDVYHVVAATVPLYIAMILAYLSVKWWKLFTPDQCSGINKFVAKFSIPLLSFQIIS
SNNPYKMNHKLILSDCLQKLTAFLALAAVTKFSSYGGLNSIITGLSLSTLPNTLILGIPL
LKAMYGD-EAAKLVTQIVVLQSLIWYNMLLFLFEFRAAK-----------AAS-------
----------------------------------------------------VTP-----
--------------------------------------------------------S---
--S---------------------------------------------------------
---------------------------------------------------------EPT
A-----------------------------------------------------------
-----EDM------------E------VP---------------EA-QSK-------DET
EDETRADNTRKIKSILLTVGRKLITNPNTHATMLGLIWASIHYKWGVKLPEIIAQSISIL
SNGGLGMAMFSLGLFMATRGSIIACGTRKAMLAMGLKFIAGPAIMALSSFAVGLRGKVLR
VAVVQATLPQGIVPFVFAKEYNVHPDVLSTGVIFGMLIALPIALAYYFLLGL
>Maldo_Gala_10g001340
MITAQDFYKVSCAIVPLYFAMLVAYASVKWCKIFSPEQCSGINRFVAVFAVPVLSFHFIS
QNNPYQMDTKFILADTFSKLLVLALLSLWSILFKAGGLDWLITIFSVATLPNTLVMGIPL
LKAMYGD-FTQSLMVQVVVLQCIVWYTLLLFLFEYRAATLLIQTQFPGPTAAAITKFEID
DDIISLDGRNPLCTESETDQNGRIRVRIRRSTSSVPSS-------ALSSSMGLTPRPSNL
SNAEIFSINTPH--------LGSGDV-AF--GYRS--TSPQLS---GYA--SSDAYSLQ-
---PTPRASTF-----NEIDTTTF------------------------TTAN-----TPV
WARSPAT-----------------------------------------GRFSVKMVWESP
AKCQGD-------------D----QQG-----YFKE------------------------
--VGEKEISFRDCT-------------------KI------PMPEVTDAK------VEAA
ANQEMPSAPVMLRLILIMVGRKLSRNPNTYSSVLGLVWSLISFKWDVGMPSLVKYSIKLI
SDAGLGMAMFSLGLFMALQPRILACGAKRATMGMVVRFICGPLLMFAASAATGLRGVKLH
AAIVQAALPQGIVPFVFAREYGLHPDILSTG---------------------
>Maldo_Gala_12g009290
MISFTDLYHVLTAVVPLYVAMILAYGSVKWWKIFSPDQCSGINRFVALFAVPLLSFHFIS
TNNPYAMNYRFIAADTLQKIIVLAVLAVWSRTSARGSLEWSITLFSLSTLPNTLVMGIPL
LKGMYGD-ASGSLMVQIVVLQCIIWYTLMLFLFEYRGARLLIGEQFP-DTAGSIISFTVD
SDIISLDGKEPLQTEAEVGEDGKLHVTVRKSTSTRSEIHSR-RSHGPNSGVSLTPRPSNL
TNAEIYSLQSSRNPTPRGSSFNHTDFYSMV-N-------GKNM---S-------------
--NASPRQSHYGNVGSDEEAGGVG------GARGRANG----------GNSGYPAPPSAG
I-FSPVTGP-----------SAGA---------KKKPIGA------DGGKDLHMFVWSSN
NSPASE-GGIHVF---RGGEYG------------NELAG-V-AP--------H--YKD-Y
DEFGRNEFSFDNRPASNEA-D----REGP-GLSKL---GSSSSTEL-HPKTAN---GGES
KTAAMPPASVMTRLILIMVWRKLIRNPNTYSSLIGLTWSLVSYKWHIVMPAIVARSIAIL
SDAGLGMAMFSLGLFMALQPRMIACGNTIASFAMAVRFLTGPAVMAAASIAVGLRGVLLH
IAIVQAALPQGIVPFVFSKEYNVHPNILSTGVIFGMLIALPITLVYYILLGL
>Maldo_Gala_13g002280
MISWHDLYKVLTAVVPLYVAMILAYGSVRWWKIFSPDQCSGINRFVAIFAVPLLSFHFIS
TNDPYTMNFRFIAADTLQKIIMLFALGLWTNFTRNGSLEWMITIFSLSTLPNTLVMGIPL
LIAMYGHPESGSLMVQVVVLQCIIWYTLLLFLFEYRGAKLLIMEQFP-ETAASIVSFKVD
SDVVSLDGRDFLETDAEIGDDGKLHVKVRKSNASRRSL------------SAMTPRPSNL
TGAEIYSLSSSRNPTPRGSNFNPSDFYSMM-GVQGFN--TRHS---NFG--PADLYSVQS
SRGPTPRPSNF-----EENCA------AQTVTSPRFGFYPA----Q-TVPASYPAP-NPE
F-SAPIAKSNSKNQQP-PPQPQVEAPPVSNS-AIAKTNSH------HDAKELHMFVWSSS
ASPVSDGGGLHVF---GGNDSSAAEQSGRSDQGAKEIRMIV-ADHPQNGENKSAPTA---
EGYGREAFSFGGRGGE-GE-EAERERAGPTGLTKL---GSNSTTEL-HPKGGALG-HESS
VGKQMPPASVMTRLILIMVWRKLIRNPNTYSSLIGLIWSLIAFRWHVEMPRIVEKSISIL
SDAGLGMAMFSLGLFMALQPKIIACGNSVAGFAMAVRFLTGPAVMAAASIAVGLRGTLLH
LAIVQAALPQGIVPFVFAKEYNVHPAILSTGFYSGLLHSSGIVNVVVTEAHM
>Maldo_Gala_13g020320
MITGKDIYDVLAAIVPLYVAMILAYGSVRWWKIFTPDQCSGINRFVAVFAVPLLSFHFIS
SNNPYAMDYQFILADSLQKVVILVALFLWQAFSKRGNLEWMITLFSLSTLPNTLVMGIPL
LRAMYGD-FSGTLMVQIVVLQSVVWYTLMLFMFEYRGAKLLISEQFP-ETAASITSFRVD
SDVVSLNGREPLQTDAEIGDDGKLHVVVKRSNASSMVS-SF-KSHGLNSLTSMTPRASNL
TGVEIYSVQSSREPTPRASSFNQTDFYAMFNASKAPS--PKHGYANSFQGGFGDVYSVQS
SKGVTPRTSNF-----DEEAMKMSN----MGNKKRGARSMSGEIFNGGAVSSYPPP-NPM
F-SGSTSGGPKKKDS-------GSGGG----GGGGGSGGA------APNKELHMFVWSSS
ASPVSEGNLRHAVNRAASTDFGATDPSKAAGLHQHE---GAAAS-----------K--GI
HELI-ENMSPGRKMSGDRELE---IEEGS----KFPPSVSPYSSSC-QKKV-DIE-GGVA
KKHQMPPASVMTRLILIMVWRKLIRNPNTYSSLLGVAWSLISYKWNIKMPTIVSGSISIL
SDAGLGMAMFSLGLFMALQPKIIACGKSVATFSMAVRFLTGPAVIAATSIAVGLRGVLLH
VAIVQAALPQGIVPFVFAKEYNVHADILSTAVIFGMLIALPITILYYILLGL
>Maldo_Gala_14g009160
MISFTDLYHVLTAVVPLYVAMILAYGSVKWWKIFSPDQCSGINRFVALFAVPLLSFHFIS
TNNPYAMNYRFIAADTLQKVIVLLVLAVWSRTSARGSLEWSITLFSLSTLPNTLVMGIPL
LKGMYGD-ASGSLMVQIVVLQCIIWYTLMLFLFEYRGARLLIGEQFP-DTAGSIISFRVD
SDIISLDGKEPLQTEAEVGEDGKLHVTVRKSTSSRSEIYSR-RSHGPNSGVSLTPRPSNL
TNAEIYSLQSSRNPTPRGSSFNHTDFYSMV-N-------GKNM---S-------------
--NASPRQSNYGNVGFDEEARGVG------GPRGAANV----------GSLGYPAPPSAG
I-FSPVTGP-----------AAGA---------KKQPNGT------DGGKDLHMFVWSSS
ASPVSE-GGIHVF---R-GEYG------------NELAG-V-AA--------L--HKD-Y
DEFGRDEFSFDNRPASNGA-D----REGP-VLSKL---GSSSTSEL-HLKTAN---GGES
KTTAMPPASVMTRLILIMVWRKLIRNPNTYSSLIGLTWSLVSYKWHIVMPAIVARSIAIL
SDAGLGMAMFSLGLFMALQPRMIACGNTVASFAMAVRFLTGPAVMAAASIAVGLRGVLLH
IAIVQAALPQGIVPFVFAKEYNVHPDILSTGFAHEQSSS-------------
>Maldo_Gala_14g021590
MITLSDFYHVMTAVVPLYVAMILAYGSVKWWKIFTPDQCSGINRFVALFAVPLLSFHFIS
SNDPYNMNTRFIAADTLQKLIVLAVLGVWTKVSKRGCLEWMITLFSVSTLPNTLVMGIPL
LKGMYGD-FSGSLMVQIVVLQCIIWYTLMLFMFEYRGARLLISEQFP-DTAGSIVSIHVD
SDIMSLDGRQPLETEAEIKEDGKLHVTVRKSNASRSDIFSR-RSQGLS---STTPRPSNL
TNAEIYSLQSSRNPTPRGSSFNHTDFYSMM-AA------GRNS---NFG--ANDVYGMSA
SRGPTPRPSNF-----EEDCGGGAVSS-ATGNKPRFYHGGQ----G-NAAAHYPAP-NPG
M-FSPTASK-TVNANAN-TNAMNA----------KRANGQAQKTEDNGGKDLHMFVWSSS
ASPVSD-----VF---GSNEYGA------HDH--KEVKLAV-SPGKVEGRREN--Q-E-Y
--LEREDFSFGNRD------Q----MNM-----------NN---E--AEKGG----DGIG
KAKVMPPTSVMTRLILIMVWRKLIRNPNTYSSLIGLTWSLVSFRWHVQMPAIVAKSIAIL
SDAGLGMAMFSLGLFMALQPKIIACGNSIAAFTMAVRFLTGPAVMAAASIAVGLRGTLLH
VAIVQAALPQGIVPFVFAKEYNVHPDILSTGVIFGMLIALPITLVYYILLGL
>Maldo_Gala_16g002500
MISWHDLYNVLTAVVPLYVAMILAYGSVRWWKIFSPDQCSGINSFVAIFAVPLLSFHFIS
TNDPYTMNFRFIAADTLQKIIMLFALGLWTNFTRNGSLEWLITIFSLSTLPNTLVMGIPL
LIAMYGKPESGSLMVQLVVVQCIIWYTLLLFLFEYRGAKLLIMEQFP-ETAASIVSFKLD
SDVVSLDGRDFLETDAEIGNDGKLHVKVRKSNASRRSL------------SAMTPRPSNL
SSAEIYSLSSSRNPTPRGSNFNPSDLYSVM-GVHGFN--SRHS---NFG--PADLYSVQS
SRGPTPRPSNF-----EENCA------AQTV--------------M-TVPASYPAP-NPE
F-SAPTAKNSNTIQQ--QQQPQVAAQPVSDS-AAAKTNSH------LDAKELHMFVWSSS
ESPVSEGSGLHVF---GGTDFGAAEESGRSDHGAKEIRMLV-ADHLQNGENKSAPTA---
EGYGGEALRCGWRGGE-GE-EAEGEKEGTTGLNKL---ASSSTAEL-HAR----------
GGRQMPPASVITRLILIMVWRKLIRNPNTYSSLIGLIWALIAFR----------------
---------------------IIACGNSVGGYAMAVRFLTGPAVMAAASIAVGLRGTLLH
LAIVQGYFR-----NVDSVTYY---------I--GLLYSSGI----------
>Maldo_Gala_16g021050
MITGKDIYDVLAAIVPLYVAMILAYGSVRWWKIFTPDQCSGINRFVAVFAVPLLSFHFVS
SNDPYAMNYQFILADSLQKVVILVALFLWQAFSKRGNLEWMITLFSLSTLPNTLVMGIPL
LRAMYGD-FSGTLMVQIVVLQSVVWYTLMLFMFEYHGAKLLISEQFP-ETAASITSFKVD
SDVVSLNGREPLQTDAEISDDGKLHVVVKRSNASSMVS-SFNKSHGLNSLNSMTPRASNL
TGVEIYSVQSSREPTPRASSFNQTDFYAMFNASKAPS--PKHGYTNSFQGGFGDVYSVQS
SEGVTPTTSNF-----DEEVMKMSN----MSNKKSGARSMSGEIFIGGPASSYLPP-NPL
F-SGSTSGGLKKKDS-------AS-------GGGGGSGGA------SPNKEPHMFVWSSN
ASPVSEGNLRHAINRAASTDYGATDPSKVAGLRKHD---SAAAS-----------K--GI
HELI-ENMSPGSKMRGDSELE---IEEGS----KFPPSVSPYSSSC-QKKV-DME-GRVA
KKHQMPPASVMTRLILIMVWRKLIRNPNTYSSLLGVAWSLISYKWKIKMPTIVSGSISIL
SDAGLGMAMFSLGLFMALQPKIIACGKSVATFAMAVRFLTGPAVIAATSIAVGLRGVLLH
VAIVQAALPQGIVPFVFAKEYNVHADILSTAVIFGMLVALPITILYYILLDL
>Maldo_HF02171-RA
MITGKDIYDVLAAIVPLYVAMILAYGSVRWWKIFTPDQCSGINRFVAVFAVPLLSFHFIS
SNNPYAMDYQFILADSLQKVVILVALFLWQAFSKRGNLEWMITLFSLSTLPNTLVMGIPL
LRAMYGD-FSGTLMVQIVVLQSVVWYTLMLFMFEYRGAKLLISEQFP-ETAASITSFRVD
SDVVSLNGREPLQTDAEIGDDGKLHVVVKRSNASSMVS-SF-KSHGLNSLTSMTPRASNL
TGVEIYSVQSSREPTPRASSFNQTDFYAMFNASKAPS--PKHGHANSFQGGFGDVYSVQS
SKGVTPRTSNF-----DEEAMKMSN----MGNKKRGARSMSGEIFNGGAVSSYPPP-NPM
F-SGSTSGGPKKKDS-------GSGGG----GGGGGSGGA------APNKELHMFVWSSS
ASPVSEGNLRHAVNRAASTDFGATDPSKAAGLHQHE---GAAAS-----------K--GI
HELI-ENMSPGRKMSGDRELE---IEEGS----KFPPSVSPYSSSC-QKKV-DIE-GGVA
KKHQMPPASVMTRLILIMVWRKLIRNPNTYSSLLGVAWSLISYKWNIKMPTIVSGSISIL
SDAGLGMAMFSLGLFMALQPKIIACGKSVATFSMAVRFLTGPAVIAATSIAVGLRGVLLH
VAIVQAALPQGIVPFVFAKEYNVHADILSTAVIFGMLIALPITILYYILLGL
>Maldo_HF05070-RA
MISFTDLYHVLTAVVPLYVAMILAYGSVKWWKIFSPDQCSGINRFVALFAVPLLSFHFIS
TNNPYAMNYRFIAADTLQKIIVLAVLAVWSRTSARGSLEWSITLFSLSTLPNTLVMGIPL
LKGMYGD-ASGSLMVQIVVLQCIIWYTLMLFLFEYRGARLLIGEQFP-DTAGSIISFRVD
SDIISLDGKEPLQTEAEVGEDGKLHITVRKSTSTRSEIHSR-RSHGPNSGVSLTPRPSNL
TNVEIYSLQSSRNPTPRGSSFNHTDFYSMV-N-------GKNM---S-------------
--NASPRQSHYGNVGSDEEAGGVG------GARGRANG----------GNSGYPAPPSAG
I-FSPVTGP-----------AAGA---------KKKPIGA------DGGKDLHMFVWSSN
NSPASE-GGIHVF---RGGEYG------------NELAG-V-AP--------H--YKD-Y
DEFGRNEFSFDNRPASNEA-D----REGP-VLSKL---GSSSTTEL-HPKTAN---GGES
KTATMPPASVMTRLILIMVWRKLIRNPNTYSSLIGLTWSLVSYKWHIVMPAIVARSIAIL
SDAGLGMAMFSLGLFMALQPRMIACGNTIASFAMAVRFLTGPAVMAAASIAVGLRGVLLH
IAIVQAALPQGIVPFVFAKEYNVHPNILSTGVIFGMLIALPITLVYYILLGL
>Maldo_HF07874-RA
MISWHDLYNVLTAVVPLYVAMILAYGSVRWWKIFSPDQCSGINSFVAIFAVPLLSFHFIS
TNDPYTMNFRFIAADTLQKIIMLFALGLWTNFTRNGSLEWLITIFSLSTLPNTLVMGIPL
LIAMYGKPESGSLMVQLVVVQCIIWYTLLLFLFEYRGAKLLIMEQFP-ETAASIVSFKLD
SDVVSLDGRDFLETDAEIGNDGKLHVKVRKSNASRRSL------------SAMTPRPSNL
SSAEIYSLSSSRNPTPRGSNFNPSDLYSVM-GVHGFN--SRHS---NFG--PADLYSVQS
SRGPTPRPSNF-----EENCA------AQTV--------------M-TVPASYPAP-NPE
F-SAPTAKNSNTIQQ--QQQPQVAAQPVSDS-AAAKTNSH------LDAKELHMFVWSSS
ESPVSEGSGLHVF---GGTDFGAAEESGRSDHGAKEIRMLV-ADHLQNGENKSAPTA---
EGYGGEALRCGWRGGE-GE-EAEGEKEGTTGLNKL---ASSSTAEL-HAR----------
GGRQMPPASVITRLILIMVWRKLIRNPNTYSSLIGLIWALIAFRWHVGMPKIVEKSISIL
SDAGLGMAMFSLGLFMALQPRIIACGNSVGGYAMAVRFLTGPAVMAAASIAVGLRGTLLH
LAIVQAALPQGLVPFVFAKEYNVHPAILSTAVIFGMLIALPITLVYYILLGL
>Maldo_HF09549-RA
MITLSDFYHVMTAVVPLYVAMILAYGSVKWWKIFTPDQCSGINRFVALFAVPLLSFHFIS
TNDPYNMNTRFIAADTLQKLIVLTVLGIWTKVSKRGCLEWTITLFSVSTLPNTLVMGIPL
LKGMYGD-FSGSLMVQIVVLQCIIWYTLMLFMFEYRGARLLISEQFP-DTAGSIVSIHVD
SDIMSLDGRQPLETEAEIKEDGKLHVTVRKSNASRSDILSR-RSQGLS---STTPRPSNL
TNAEIYSLQSSRNPTPRGSSFNHTDFYSMM-AA------GRNS---NFG--ANDVYGMSA
SRGPTPRPSNF-----EEDGGGGAVSS-ATGNKPRFYHGGQ----N-NAVAHYPAP-NPG
M-FSPTASR-TVTANAN-SNAMNA----------KRANGQAQKTEDNGGKDLHMFVWSSS
ASPVSD-----VF---GSNEYGA------HDH--KEVKLAV-SPGKVEGRREN--QEE-Y
--LEREDFRFGNRD------Q----MNM-----------NN---E--AEKGG----DGIG
KAKVMPPTSVMTRLILIMVWRKLIRNPNTYSSLIGLTWSLVSFRWHVQMPAIVAKSIAIL
SDAGLGMAMFSLGLFMALQPKIIACGNSVAAFAMAVRFLTGPAVMAAASIAVGLRGTLLH
VAIVQAALPQGIVPFVFAKEYNVHPDILSTGMVIGVMVVVVTTLGVLVVVGY
>Maldo_HF09880-RA
MITAQDFYKVSCAIVPLYFAMLVAYASVKWCKIFSPEQCSGINRFVAVFAVPVLSFHFIS
QNNPYQMDTKFILADTFSKLLVLALLSLWSILFKAGGLDWLITIFSVATLPNTLVMGIPL
LKAMYGD-FTQSLMVQVVVLQCI-----------YRAATLLIQTQFPGPTAAAITKFEID
DDIISLDGRNPLCTESETDQNGRIRVRIRRSTSSVPSS-------ALSSSMGLTPRPSNL
SNAEIFSINTPH--------LGSGDV-AF--GYRS--TSPQLS---GYA--SSDAYSLQ-
---PTPRASTF-----NEIDTTTF------------------------TTAN-----TPV
WARSPAT-----------------------------------------GRFSVKMVWESP
AKCQGD-------------D----QQG-----YFKE------------------------
--VGEKEISFRDCT-------------------KI------PMPEVTDTK------VEAA
ANQEMPSAPVMLRLILIMVGRKLSRNPNTYSSVLGLVWSLISFKWDVGMPSLVKYSIKLI
SDAGLGMAMFSLGLFMALQPRILACGAKRATMGMVVRFICGPLLMFAASAATGLRGVKLH
AAIVQAALPQGIVPFVFAREYGLHPDILSTGVIFGMLVSLPVTLLYYILLGL
>Maldo_HF19648-RA
MITGKDIYDVLAAIVPLYVAMILAYGSVRWWKIFTPDQCSGINRFVAVFAVPLLSFHFVS
SNDPYAMNYQFILADSLQKVVILVALFLWQAFSKRGNLEWMITLFSLSTLPNTLVMGIPL
LRAMYGD-FSGTLMVQIVVLQSVVWYTLMLFMFEYHGAKLLISEQFP-ETAASITSFKVD
SDVVSLNGREPLQTDAEISDDGKLHVVVKRSNASSMVS-SFNKSHGLNSLNSMTPRASNL
TGVEIYSVQSSREPTPRASSFNQTDFYAMFNASKAPS--PKHGYTNSFQGGFGDVYSVQS
SEGVTPTTSNF-----DEEVMKMSN----MSNKKSGARSMSGEIFIGGPASSYLPP-NPL
F-SGSTSGGLKKKDS-------AS-------GGGGGSGGA------SPNKEPHMFVWSSN
ASPVSEGNLRHAINRAASTDYGATDPSKVAGLRKHD---SAAAS-----------K--GI
HELI-ENMSPGSKMRGDSELE---IEEGS----KFPPSVSPYSSSC-QKKV-DME-GRVA
KKHQMPPASVMTRLILIMVWRKLIRNPNTYSSLLGVAWSLISYKWKIKMPTIVSGSISIL
SDAGLGMAMFSLGLFMALQPKIIACGKSVATFAMAVRFLTGPAVIAATSIAVGLRGVLLH
VAIVQAALPQGIVPFVFAKEYNVHADILSTAVIFGMLVALPITILYYILLDL
>Maldo_HF20659-RA
MISFTDLYHVLTAVVPLYVAMILAYGSVKWWKIFSPDQCSGINRFVALFAVPLLSFHFIS
TNNPYAMNYRFIAADTLQKVIVLLVLAVWSRTSARGSLEWSITLFSLSTLPNTLVMGIPL
LKGMYGD-ASGSLMVQIVVLQCIIWYTLMLFLFEYRGARLLIGEQFP-DTAGSIISFRVD
SDIISLDGKEPLQTEAEVGEDGKLHVTVRKSTSSRSEIYSR-RSHGPNSGVSLTPRPSNL
TNAEIYSLQSSRNPTPRGSSFNHTDFYSMV-N-------GKNM---S-------------
--NASPRQSNYGNVGFDEEARGVG------GPRGAANV----------GSLGYPAPPSAG
I-FSPVTGP-----------AAGA---------KKQPNGT------DGGKDLHMFVWSSS
ASPVSE-GGIHVF---R-GEYG------------NELAG-V-AA--------L--HKD-Y
DEFGRDEFSFDNRPASNGA-D----REGP-VLSKL---GSSSTTEL-HPKTAN---GGES
KTTAMPPASVMTRLILIMVWRKLIRNPNTYSSLIGLTWSLVSYKWHIVMPAIVARSIAIL
SDAGLGMAMFSLGLFMALQPRMIACGNTVASFAMAVRFLTGPAVMAAASIAVGLRGVLLH
IAIVQAALPQGIVPFVFAKEYNVHPDILSTGVIFGMLIALPITLVYYILLGL
>Maldo_HF24542-RA
MITLSDFYHVMTAVVPLYVAMILAYGSVKWWKIFTPDQCSGINRFVALFAVPLLSFHFIS
SNDPYNMNTRFIAADTLQKLIVLAVLGVWTKVSKRGCLEWMITLFSVSTLPNTLVMGIPL
LKGMYGD-FSGSLMVQIVVLQCIIWYTLMLFMFEYRGARLLISEQFP-DTAGSIVSIHVD
SDIMSLDGRQPLETEAEIKEDGKLHVTVRKSNASRSDIFSR-RSQGLS---STTPRPSNL
TNAEIYSLQSSRNPTPRGSSFNHTDFYSMM-AA------GRNS---NFG--ANDVYGMSA
SRGPTPRPSNF-----EEDCGGGAVSS-ATGNKPRFYHGGQ----G-NAAAHYPAP-NPG
M-FSPTASK-TVNANAN-TNAMNA----------KRANGQAQKTEDNGGKDLHMFVWSSS
ASPVSD-----VF---GSNEYGA------HDH--KEVKLAV-SPGKVEGRREN--QEE-Y
--LEREDFSFGNRD------Q----MNM-----------NN---E--AEKGG----DGIG
KAKVMPPTSVMTRLILIMVWRKLIRNPNTYSSLIGLTWSLVSFRWHVQMPAIVAKSIAIL
SDAGLGMAMFSLGLFMALQPKIIACGNSIAAFTMAVRFLTGPAVMAAASIAVGLRGTLLH
VAIVQAALPQGIVPFVFAKEYN--------GYIWNVCIAHHACLLHFVGFGF
>Maldo_HF42071-RA
MISWHDLYKVLTAVVPLYVAMILAYGSVRWWKIFSPDQCSGINRFVAIFAVPLLSFHFIS
TNDPYTMNFRFIAADTLQKIIMLFALGLWTNFTRNGSLEWMITIFSLSTLPNTLVMGIPL
LIAMYGHPESGSLMVQVVVLQCIIWYTLLLFLFEYRGAKLLIMEQFP-ETAASIVSFKVD
SDVVSLDGRDFLETDAEIGDDGKLHVKVRKSNASRRSL------------SAMTPRPSNL
TGAEIYSLSSSRNPTPRGSNFNPSDFYSMM-GVQGFN--TRHS---NFG--PADLYSVQS
SRGPTPRPSNF-----EENCA------AQTVTSPRFGFYPA----Q-TVPASYPAP-NPE
F-SAPIAKSNSKNQQP-PPQPQVEAPPVSNS-AIAKTNSH------HDAKELHMFVWSSS
ASPVSDGGGLHVF---GGNDSSAAEQSGRSDQGAKEIRMIV-ADHPQNGENKSAPTA---
EGYGREAFSFGGRGGE-GE-EAERERAGPTGLTKL---GSNSTTEL-HPKGGALG-HESS
VGKQMPPASVMTRLILIMVWRKLIRNPNTYSSLIGLIWSLIAFRWHVEMPRIVEKSISIL
SDAGLGMAMFSLGLFMALQPKIIACGNSVAGFAMAVRFLTGPAVMAAASIAVGLRGTLLH
LAIVQAALPQGIVPFVFAKEYNVHPAILSTGVIFGMLIALPITLVYYILLGL
>Malsi_06g019990
MITLSDFYHVMTAVVPLYVAMILAYGSVKWWKIFTPDQCSGINRFVALFAVPLLSFHFIS
TNDPYNMNTRFIAADTLQKLIVLAVLGVWTKVSKRGCLEWTITLFSVSTLPNTLVMGIPL
LKGMYGD-FSGSLMVQIVVLQCIIWYTLMLFMFEYRGARLLISEQFP-DTAGSIVSIHVD
SDIMSLDGRQPLETEAEIKEDGKLHVTVRKSNASRSDILSR-RSQGLS---STTPRPSNL
TNAEIYSLQSSRNPTPRGSSFNHTDFYSMM-AA------GRNS---NFG--ANDVYGMSA
SRGPTPRPSNF-----EEDGGGGAVSS-ATGNKPRFYHGGQ----N-NAVAHYPAP-NPG
M-FSPTASR-TVTANAN-SNAMNA----------KRANGQAQKTEDNGGKDLHMFVWSSS
ASPVSD-----VF---GSNEYGA------HDH--KEVKLAV-SPGKVEGRREN--QEE-Y
--LEREDFRFGNRD------Q----MNM-----------NN---E--AEKGG----DGIG
KAKVMPPTSVMTRLILIMVWRKLIRNPNTYSSLIGLTWSLVSFRWHVQMPAIVAKSIAIL
SDAGLGMAMFSLGLFMALQPKIIACGNSVAAFAMAVRFLTGPAVMAAASIAVGLRGTLLH
VAIVQAALPQGIVPFVFAKEYNVHPDILSTGVIFGMLIALPITLVYYILLGL
>Malsi_09g004540
MISLTDVYHVVAATVPLYVAMILAYLSVKWWKLFTPDQCSGINKFVAKFSIPLLSFQIIS
SNNPYKMNHKLILSDCLQKLTAFLALAAVTKFSSYGGLNSIITGLSLSTLPNTLILGIPL
LKAMYGD-EAAKLVTQIVVLQSLIWYNMLLFLFEFRAAK-----------AAS-------
----------------------------------------------------VTP-----
--------------------------------------------------------S---
--S---------------------------------------------------------
---------------------------------------------------------EPT
A-----------------------------------------------------------
-----EDM------------E------VP---------------EA-QSK-------DET
EDETRADNTRKIKSILLTVGRKLITNPNTHATMLGLIWASIHYKWGVKLPEIIAQSISIL
SNGGLGMAMFSLGLFMATRGSIIACGTRKAMLAMGLKFIAGPAIMALSSFAVGLRGKVLR
VAVVQATLPQGIVPFVFAKEYNVHPDVLSTGVIFGMLIALPIALAYYFLLGL
>Malsi_10g001400
MITAQDFYKVSCAIVPLYFAMLVAYASVKWCKIFSPEQCSGINRFVAVFAVPVLSFHFIS
QNNPYQMDTKFILADTFSKLLVLALLSLWSILFKAGGLDWLITIFSVATLPNTLVMGIPL
LKAMYGD-FTQSLMVQVVVLQCIVWYTLLLFLFEYRAATLLIQTQFPGPTAAAITKFEID
DDIISLDGRNPLCTESETDQNGRIRVRIRRSTSSVPSS-------ALSSSMGLTPRPSNL
SNAEIFSINTPH--------LGSGDV-AF--GYRS--TSPQLS---GYA--SSDAYSLQ-
---PTPRASTF-----NEIDTTTF------------------------TTAN-----TPV
WARSPAT-----------------------------------------GRFSVKMVWESP
AKCQGD-------------D----QQG-----YFKE------------------------
--VGEKEISFRDCT-------------------KI------PMPEVTDTK------VEAA
ANQEMPSAPVMLRLILIMVGRKLSRNPNTYSSVLGLVWSLISFKWDVGMPSLVKYSIKLI
SDAGLGMAMFSLGLFMALQPRILACGAKRATMGMVVRFICGPLLMFAASAATGLRGVKLH
AAIVQAALPQGIVPFVFAREYGLHPDILSTGLILAFSVD-------------
>Malsi_12g009130
------------------------------------------------------------
------------------------------------------------------------
-------------------------------MKEY--------------------ALTFE
ADIISLDGKEPLQTEAEVGEDGKLHVTVRKSTSTRSEIHSR-RSHGPNSGVSLTPRPSNL
TNAEIYSLQSSRNPTPRGSSFNHTDFYSMV-N-------GKNI---S-------------
--NASPRQSHYGNVGSDEEAGGVG------GARGRANG----------GNSGYPAPPSAG
I-FSPVTGP-----------AAGA---------KKKPIGA------DGGKDLHMFVWSSN
NSPASE-GGIHVF---RGGEYG------------NELAG-V-AP--------H--YKD-Y
DEFGRNEFSFDNRPASNEA-D----REGP-VLSKL---GPSSTTEL-HPKTAN---GGES
KTATMPPASVMTRLILIMVWRKLIRNPNTYSSLIGLTWSLVSYKWHIVMPAIVARSIAIL
SDAGLGMAMFSLGLFMALQPRMIACGNTIASFAMAVRFLTGPAVMAAASIAVGLRGVLLH
IAIVQAALPQGIVPFVFAKEYNVHPNILSTGVIFGILIALPITLVYYILLGL
>Malsi_13g002280
MISWHDLYKVLTAVVPLYVAMILAYGSVRWWKIFSPDQCSGINRFVAIFAVPLLSFHFIS
TNDPYTMNFRFIAADTLQKIIMLFALGLWTNFTRNGSLEWMITIFSLSTLPNTLVMGIPL
LIAMYGHPESGSLMVQVVVLQCIIWYTLLLFLFEYRGAKLLIMEQFP-ETAASIVSFKVD
SDVVSLDGRDFLETDAEIGDDGKLHVKVRKSNASRRSL------------SAMTPRPSNL
TGAEIYSLSSSRNPTPRGSNFNPSDFYSMM-GVQGFN--TRHS---NFG--PTDLYSVQS
SRGPTPRPSNF-----EENCA------AQTVTSPRFGFYPA----Q-TVPASYPAP-NPE
F-SAPIAKSNSKNQQP-PPQPQVEAPPVSNS-AIAKTNSH------HDAKELHMFVWSSS
ASPVSDGGGLHVF---GGNDSSAAEQSGRSDQGAKEIRMIV-ADHPQNGENKSAPTA---
EGYGREAFSFGGRGGE-GE-EAERERAGPTGLTKL---GSNSTTEL-HPKGGALG-HESS
VGKQMPPASVMTRLILIMVWRKLIRNPNTYSSLIGLIWSLIAFRWHVEMPRIVEKSISIL
SDAGLGMAMFSLGLFMALQPKIIACGNSVAGFAMAVRFLTGPAVMAAASIAVGLRGTLLH
LAIVQGYFRN------------------VDSFYFGLLHSSGIVNVVVTEAHM
>Malsi_13g020250
------------------------------------------------------------
------------------------------------------------------------
------------------------------------------MAQFP-EAAASIVSFKVD
SDVVSLNGRDFLETDVEIDDDGKLHVKVWKSNASRQSLS------------AMTPRPSNL
TGAEIYSLSSSRNPTPRGSNFKPSDFYSMM-GVQ---FNTRHS---NFG--PVDLYSVQS
SRGPTPQP--------------------------------------------HPKP-NTT
L-SSE-----------------------------------------MQQRRMLALSWSFC
S----------------G-HFKTTE--NCTPIDSKRI--AIATR-RV--------AD-V-
----REEFSFKK---------------------KT------------KKK-----AASST
SRPRLPACTTNSTLLCFL--PRLRQAPSSTSPATAASWC----RW---------------
----------S-G------------------------FSPTTSWSNKQSERNGFRGI---
-----SDEEDGEVCLKLSEDQSIS----ATS-----SPTLPH----------
>Malsi_13g020630
MITGKDIYDVLAAIVPLYVAMILAYGSVRWWKIFTPDQCSGINRFVAVFAVPLLSFHFIS
SNNPYAMDYQFILADSLQKFVILVALFLWQAFSKRGNLEWMITLFSLSTLPNTLVMGIPL
LRAMYGD-FSGTLMVQIVVLQSVVWYTLMLFMFEYRGAKLLISEQFP-ETAASITSFRVD
SDVVSLNGREPLQTDAEIGDDGKLHVVVKRSNASSMVS-SF-KSHGLNSLTSMTPRASNL
TGVEIYSVQSSREPTPRASSFNQTDFYAMFNASKAPS--PKHGYANSFQGGFGDVYSVQS
SKGVTPRTSNF-----DEEAMKMSN----MGNKKRGARSMSGEIFNGGAVSSYPPP-NPM
F-SGSTSGGPKKKDS-------GSGGG----GGGGGSGGA------APNKELHMFVWSSS
ASPVSEGNLRHAVNRAASTDFGATDPSKAAGLHQHE---GAAAS-----------K--GI
HELI-ENMSPGRKMSGDRELE---IEEGS----KFPPSVSPYSSSC-QKKV-DIE-GGVA
KKHQMPPASVMTRLILIMVWRKLIRNPNTYSSLLGVAWSLISYKWNIKMPTIVSGSISIL
SDAGLGMAMFSLGLFMALQPKIIACGKSVATFSMAVRFLTGPAVIAATSIAVGLRGVLLH
VAIVQAALPQGIVPFVFAKEYNVHADILSTA---------------------
>Malsi_14g010640
MISFTDLYHVLTAVVPLYVAMILAYGSVKWWKIFSPDQCSGINRFVALFAVPLLSFHFIS
TNNPYAMNYRFIAADTLQKVIVLLVLAVWSRTSARGSLEWSITLFSLSTLPNTLVMGIPL
LKGMYGD-ASGSLMVQIVVLQCIIWYTLMLFLFEYRGARLLIGEQFP-DTAGSIISFRVD
SDIISLDGKEPLQTEAEVGEDGKLHVTVRKSTSSRSEIYSR-RSHGPNSGVSLTPRPSNL
TNAEIYSLQSSRNPTPRGSSFNHTDFYSMV-N-------GKNM---S-------------
--NASPRQSNYGNVGFDEEARGVG------GPRGAANV----------GSLGYPAPPSAG
I-FSPVTGP-----------AAGA---------KKQPNGT------DGGKDLHMFVWSSS
ASPVSE-GGIHVF---R-GEYG------------NELAG-V-AA--------L--HKD-Y
DEFGRDEFSFDNRPASNGA-D----REGP-VLSKL---GSSSTTEL-HPKTAN---GGES
KTTAMPPASVMTRLILIMVWRKLIRNPNTYSSLIGLTWSLVSYKWHIVMPAIVARSIAIL
SDAGLGMAMFSLGLFMALQPRMIACGNTVASFAMAVRFLTGPAVMAAASIAVGLRGVLLH
IAIVQAALPQGIVPFVFAKEYNVHPDILSTGVIFGMLIALPITLVYYILLGL
>Malsi_14g022980
MITLSDFYHVMTAVVPLYVAMILAYGSVKWWKIFTPDQCSGINRFVALFAVPLLSFHFIS
SNDPYNMNTRFIAADTLQKLIVLAVLGVWTKVSKRGCLEWMITLFSVSTLPNTLVMGIPL
LKGMYGD-FSGSLMVQIVVLQCIIWYTLMLFMFEYRGARLLISEQFP-DTAGSIVSIHVD
SDIMSLDGRQPLETEAEIKEDGKLHVTVRKSNASRSDIFSR-RSQGLS---STTPRPSNL
TNAEIYSLQSSRNPTPRGSSFNHTDFYSMM-AA------GRNS---NFG--ANDVYGMSA
SRGPTPRPSNF-----EEDCGGGAVSS-ATGNKPRFYHGGQ----G-NAAAHYPAP-NPG
M-FSPTASK-TVNANAN-TNAMNA----------KRANGQAQKTEDNGGKDLHMFVWSSS
ASPVSD-----VF---GSNEYGA------HDH--KEVKLAV-SPGKVEGRREN--QEE-Y
--LEREDFSFGNRD------Q----MNM-----------NN---E--AEKGG----DGIG
KAKVMPPTSVMTRLILIMVWRKLIRNPNTYSSLIGLTWSLVSFRWHVQMPAIVAKSIAIL
SDAGLGMAMFSLGLFMALQPKIIACGNSIAAFTMAVRFLTGPAVMAAASIAVGLRGTLLH
VAIVQAALPQGIVPFVFAKEYNVHPDILSTGVIFGMLIALPITLVYYILLGL
>Malsi_16g002610
MISWHDLYNVLTAVVPLYVAMILAYGSVRWWKIFSPDQCSGINSFVAIFAVPLLSFHFIS
TNDPYTMNFRFIAADTLQKIIMLFALGLWTNFTRNGSLEWLITIFSLSTLPNTLVMGIPL
LIAMYGKPESGSLMVQLVVVQCIIWYTLLLFLFEYRGAKLLIMEQFP-ETAASIVSFKLD
SDVISLDGRDFLETDAEIGNDGKLHVKVRKSNASRRSL------------SAMTPRPSNL
SSAEIYSLSSSRNPTPRGSNFNPSDLYSVM-GVHGFN--SRHS---NFG--PADLYSVQS
SRGPTPRPSNF-----EENCA------AQTV--------------M-TVPASYPAP-NPE
F-SAPTAKNSNTIQQ--QQQPQVAAQPVSDS-AAAKTNSH------LDAKELHMFVWSSS
ESPVSEGSGLHVF---GGTDFGAAEESGRSDHGAKEIRMLV-ADHLQNGENKSAPTA---
EGYGGEALRCGWRGGE-GE-EAEGEKEGTTGLNKL---ASSSTAEL-HAR----------
GGRQMPPASVITRLILIMVWRKLIRNPNTYSSLIGLIWALIAFRWHVGMPKIVEKSISIL
SDAGLGMAMFSLGLFMALQPRIIACGNSVGGYAMAVRFLTGPAVMAAASIAVGLRGTLLH
LAIVQ-----------------------------------------------
>Malsi_16g021510
MITGKDIYDVLAAIVPLYVAMILAYGSVRWWKIFTPDQCSGINRFVAVFAVPLLSFHFVS
SNDPYAMNYQFILADSLQKVVILVALFLWQAFSKRGNLEWMITLFSLSTLPNTLVMGIPL
LRAMYGD-FSGTLMVQIVVLQSVVWYTLMLFMFEYHGAKLLISEQFP-ETAASITSFKVD
SDVVSLNGREPLQTDAEISDDGKLHVVVKRSNASSMVS-SFNKSHGLNSLNSMTPRASNL
TGVEIYSVQSSREPTPRASSFNQTDFYAMFNASKAPS--PKHGYTNSFQGGFGDVYSVQS
SEGVTPTTSNF-----DEEAMKMSN----MSNKKSGARSMSGEIFIGGPASSYLPP-NPL
F-SGSTSGGLKKKDS-------AS-------GGGGGSGGA------SPNKEPHMFVWSSN
ASPVSEGNLRHAINRAASTDYGATDPSKVAGLRKHD---SAAAS-----------K--GI
HELI-ENMSPGSKMRGDSELE---IEEGS----KFPPSVSPYSSSC-QKKV-DME-GRVA
KKHQMPPASVMTRLILIMVWRKLIRNPNTYSSLLGVAWSLISYKWKIKMPTIVSGSISIL
SDAGLGMAMFSLGLFMALQPKIIACGKSVATFAMAVRFLTGPAVIAATSIAVGLRGVLLH
VAIVQAALPQGIVPFVFAKEYNVHADILSTAVIFGMLVALPITILYYILLDL
>Malsy_06g020160
MITLSDFYHVMTAVVPLYVAMILAYGSVKWWKIFTPDQCSGINRFVALFAVPLLSFHFIS
TNDPYNMNTRFIAADTLQKLIVLAVLGVWTKVSKRGCLEWTITLFSVSTLPNTLVMGIPL
LKGMYGD-FSGSLMVQIVVLQCIIWYTLMLFMFEYRGARLLISEQFP-DTAGSIVSIHVD
SDIMSLDGRQPLETEAEIKEDGKLHVTVRKSNASRSDILSR-RSQGLS---STTPRPSNL
TNAEIYSLQSSRNPTPRGSSFNHTDFYSMM-AA------GRNS---NFG--ANDVYGMSA
SRGPTPRPSNF-----EEDGGGGAVSS-ATGNKPRFYHGGQ----N-NAVAHYPAP-NPG
M-FSPTASR-TVTANAN-SNAMNA----------KRANGQAQKTEDNGGKDLHMFVWSSS
ASPVSD-----VF---GSNEYGA------HDH--KEVKLAV-SPGKVEGRREN--QEE-Y
--LEREDFRFGNRD------Q----MNM-----------NN---E--AEKGG----DGIG
KAKVMPPTSVMTRLILIMVWRKLIRNPNTYSSLIGLTWSLVSFRWHVQMPAIVAKSIAIL
SDAGLGMAMFSLGLFMALQPKIIACGNSVAAFAMAVRFLTGPAVMAAASIAVGLRGTLLH
VAIVQAALPQGIVPFVFAKEYNVHPDILSTGVIFGMLIALPITLVYYILLGL
>Malsy_09g003940
MISLTDVYHVVAATVPLYIAMILAYLSVKWWKLFTPDQCSGINKFVAKFSIPLLSFQIIS
SNNPYKMNHKLILSDCLQKLTAFLALAAVTKFSSYGGLNSIITGLSLSTLPNTLILGIPL
LKAMYGD-EAAKLVTQIVVLQSLIWYNMLLFLFEFRAAK-----------AAS-------
----------------------------------------------------VTP-----
--------------------------------------------------------S---
--S---------------------------------------------------------
---------------------------------------------------------EPT
A-----------------------------------------------------------
-----EDM------------E------VP---------------EA-QSK-------DET
EDETRADNTRKIKSILLTVGRKLITNPNTHATMLGLIWASIHYKWGVKLPEIIAQSISIL
SNGGLGMAMFSLGLFMATRGSIIACGTRKAMLAMGLKFIAGPAIMALSSFAVGLRGKVLR
VAVVQATLPQGIVPFVFAKEYNVHPDVLSTGVIFGMLIALPIALAYYFLLGL
>Malsy_10g000990
MITAQDFYKVSCAIVPLYFAMLVAYASVKWCKIFSPEQCSGINRFVAVFAVPVLSFHFIS
QNNPYQMDTKFILADTFSKLLVLALLSLWSILFKAGGLDWLITIFSVATLPNTLVMGIPL
LKAMYGD-FTQSLMVQVVVLQCIVWYTLLLFLFEYRAATLLIQTQFPGPTAAAITKFEID
DDIISLDGRNPLCTESETDQNGRIRVRIRRSTSSVPSS-------ALSSSMGLTPRPSNL
SNAEIFSINTPH--------LGSGDV-AF--GYRS--TSPQLS---GYA--SSDAYSLQ-
---PTPRASTF-----NEIDTTTF------------------------TTAN-----TPV
WARSPAT-----------------------------------------GRFSVKMVWESP
AKCQGD-------------D----QQG-----YFKE------------------------
--VGEKEISFRDCT-------------------KI------PMPEVTDTK------VEAA
ANQEMPSAPVMLRLILIMVGRKLSRNPNTYSSVLGLVWSLISFKWDVGMPSLVKYSIKLI
SDAGLGMAMFSLGLFMALQPRILACGAKRATMGMVVRFICGPLLMFAASAATGLRGVKLH
AAIVQAALPQGIVPFVFAREYGLHPDILSTG---------------------
>Malsy_12g008730
MISFTDLYHVLTAVVPLYVAMILAYGSVKWWKIFSPDQCSGINRFVALFAVPLLSFHFIS
TNNPYAMNYRFIAADTLQKIIVLAVLAVWSRTSARGSLEWSITLFSLSTLPNTLVMGIPL
LKGMYGD-ASGSLMVQIVVLQCIIWYTLMLFLFEYRGARLLIGEQFP-DTAGSIISFRVD
SDIISLDGKEPLQTEAEVGEGGKLHVTVRKSTSTRSEIHSR-RSHGPNSGVSLTPRPSNL
TNAEIYSLQSSRNPTPRGSSFNHTDFYSMV-N-------GKNM---S-------------
--NASPRQSHYGNVGSDEEAGGVG------GARGRANG----------GNSGYPALPSAG
I-FSPVTGP-----------AAGA---------KKKPIGA------DGGKDLHMFVWSSN
NSPASE-GGIHVF---RGGEYG------------NELAG-V-AP--------H--YKD-Y
DEFGRNEFSFDNRPASNEA-D----REGP-VLSKL---GSSSTTEL-HPKTAN---GGES
KTATMPPASVMTRLILIMVWRKLIRNPNTYSSLIGLTWSLVSYKWHIVMPAIVARSIAIL
SDAGLGMAMFSLGLFMALQPRMIACGNTIASFAMAVRFLTGPAVMAAASIAVGLRGVLLH
IAIVQAALPQGIVPFVFAKEYNVHPNILSTGVIFGMLIALPITLVYYILLGL
>Malsy_13g002050
MISWHDLYKVLTAVVPLYVAMILAYGSVRWWKIFSADQCSGINRFVAIFAVPLLSFHFIS
TNDPYTMNFRFIAADTLQKIIMLFALGLWTNFTRNGSLEWMITIFSLSTLPNTLVMGIPL
LIAMYGHPESGSLMVQVVVLQCIIWYTLLLFLFEYRGAKLLIMEQFP-ETAASIVSFKVD
SDVVSLDGRDFLETDAEIGDDGKLHVKVRKSNASRRSL------------SAMTPRPSNL
TGAEIYSLSSSRNPTPRGSNFNPSDFYSMM-GVQGFN--TRHS---NFG--PADLYSVQS
SRGPTPRPSNF-----EENCA------AQTVTSPRFGFYPA----Q-TVPASYPAP-NPE
F-SAPIAKSNSKNQQP-PPQPQVEAPPVSNS-AIAKTNSH------HDAKELHMFVWSSS
ASPVSDGGGLHVF---GGNDSSAAEQSGRSDQGAKEIRMIV-ADHPQNGENKSAPTA---
EGYGREAFSFGGRGGE-GE-EAERERAGPTGLTKL---GSNSTTEL-HPKGGALG-HESS
VGKQMPPASVMTRLILIMVWRKLIRNPNTYSSLIGLIWSLIAFRWHVEMPRIVEKSISIL
SDAGLGMAMFSLGLFMALQPKIIACGNSVAGFAMAVRFLTGPAVMAAASIAVGLRGTLLH
LAIVQAALPQGIVPFVFAKEYNVHPAILSTGFYFGLLHSSGIVNVVVTEAHM
>Malsy_13g019670
--------------MCIH--------NSK--------------------AAPS------S
ATHPY-------------------------------------------------------
---------------------------------------------FS-SAHSAVQQLTLS
HFLTSHASKSLHQTDAEIGDHGKLHVKVRKSNASRRSLS------------AMTPRPSNL
TGAEIYSLSSSRNPTPRGSNFNPFDFYSMM-GVQ---FNTRHS---NFR--PADLYSVQS
SCGPTPQP--------------------------------------------HPQP-NTA
P-SSE-----------------------------------------MQWRRMLALSWSFC
S----------------G-HF---------------------------------------
---------------------------------KV-------------------------
-------------------------------------------R----------------
------------------------------------------------------------
----------------------------------RM----------------
>Malsy_13g020080
MITGKDIYDVLAAIVPLYVAMILAYGSVRWWKIFTPDQCSGINRFVAVFAVPLLSFHFIS
SNNPYAMDYQFILADSLQKVVILVALFLWQAFSKRGNLEWMITLFSLSTLPNTLVMGIPL
LRAMYGD-FSGTLMVQIVVLQSVVWYTLMLFMFEYRGAKLLISEQFP-ETAASITSFRVD
SDVVSLNGREPLQTDAEIGDDGKLHVVVKRSNASSMVS-SF-KSHGLNSLTSMTPRASNL
TGVEIYSVQSSREPTPRASSFNQTDFYAMFNASKAPS--PKHGYANSFQGGFGDVYSVQS
SKGVTPRTSNF-----DEEAMKMSN----MGNKKRGARSMSGEIFNGGAVSSYPPP-NPM
F-SGSTSGGPKKKDS-------GS-GG----GGGGGSGGA------APNKELHMFVWSSS
ASPVSEGNLRHAVNRAASTDFGATDPSKAAGLHQHE---GAAAS-----------K--GI
HELI-ENMSPGRKMSGDRELE---IEEGS----KFPPSVSPYSSSC-QKKV-DIE-GGVA
KKHQMPPASVMTRLILIMVWRKLIRNPNTYSSLLGVAWSLISYKWNIKMPTIVSGSISIL
SDAGLGMAMFSLGLFMALQPKIIACGKSVATFSMAVRFLTGPAVIAATSIAVGLRGVLLH
VAIVQAALPQGIVPFVFAKEYNVHADILSTAVIFGMLIALPITILYYILLGL
>Malsy_14g009640
MISFTDLYHVLTAVVPLYVAMILAYGSVKWWKIFSPDQCSGINRFVALFAVPLLSFHFIS
TNNPYAMNYRFIAADTLQKVIVLLVLAVWSRTSARGSLEWSITLFSLSTLPNTLVMGIPL
LKGMYGD-ASGSLMVQIVVLQCIIWYTLMLFLFEYRGARLLIGEQFP-DTAGSIISFRVD
SDIISLDGKEPLQTEAEVGEDGKLHVTVRKSTSSRSEIYSR-RSHGPNSGVSLTPRPSNL
TNAEIYSLQSSRNPTPRGSSFNHTDFYSMV-N-------GKNM---S-------------
--NASPRQSNYGNVGFDEEARGVG------GPRGAANV----------GSLGYPAPPSAG
I-FSPVTGP-----------AAGA---------KKQPNGT------DGGKDLHMFVWSSS
ASPVSE-GGIHVF---R-GEYG------------NELAG-V-AA--------L--HKD-Y
DEFGRDEFSFDNRPASNGA-D----REGP-VLSKL---GSSSTTEL-HPKTAN---GGES
KTTAMPPASVMTRLILIMVWRKLIRNPNTYSSLIGLTWSLVSYKWHIVMPAIVARSIAIL
SDAGLGMAMFSLGLFMALQPRMIACGNTVASFAMAVRFLTGPAVMAAASIAVGLRGVLLH
IAIVQAALPQGIVPFVFAKEYNVHPDILSTGVIFGMLIALPITLVYYILLGL
>Malsy_14g021800
MITLSDFYHVMTAVVPLYVAMILAYGSVKWWKIFTPDQCSGINRFVALFAVPLLSFHFIS
SNDPYNMNTRFIAADTLQKLIVLAVLGVWTKVSKRGCLEWMITLFSVSTLPNTLVMGIPL
LKGMYGD-FSGSLMVQIVVLQCIIWYTLMLFMFEYRGARLLISEQFP-DTAGSIVSIHVD
SDIMSLDGRQPLETEAEIKEDGKLHVTVRKSNASRSDIFSR-RSQGLS---STTPRPSNL
TNAEIYSLQSSRNPTPRGSSFNHTDFYSMM-AA------GRNS---NFG--ANDVYGMST
SRGPTPRPSNF-----EEDCGGGAVSS-ATGNKPRFYHGGQ----G-NAAAHYPAP-NPG
M-FSPTASK-TVNANAN-TNAMNA----------KRANGQAQKTEDNGGKDLHMFVWSSS
ASPVSD-----VF---GSNEYGA------HDH--KEVKLAV-SPGKVEGRREN--QEE-Y
--LEREDFSFGNRD------Q----MNM-----------NN---E--AEKGG----DGIG
KAKVMPPTSVMTRLILIMVWRKLIRNPNTYSSLIGLTWSLVSFRWHVQMPAIVAKSIAIL
SDAGLGMAMFSLGLFMALQPKIIACGNSIAAFTMAVRFLTGPAVMAAASIAVGLRGTLLH
VAIVQAALPQGIVPFVFAKEYNVHPDILSTGVIFGMLIALPITLVYYILLGL
>Malsy_16g001970
FTHAHSQQPVKNDFVARPLQRVDGGGAVRWLRIFSPDQCSGINSFVAIFAVPLLSFHFIS
TNDPYTMNFRFIAADTLQKIIMLFALGLWTNFTRNGSLEWLITIFSLSTLPNTLVMGIPL
LIAMYGKPESGSLMVQLVVVQCIIWYTLLLFLFEYRGAKLLIMEQFP-ETAASIVSFKLD
SDVVSLDGRDFLETDAEIGNDGKLHVKVRKSNASRRSL------------SAMTPRPSNL
SSAEIYSLSSSRNPTPRGSNFNPSDLYSMM-GVHGFN--SCHS---NFG--PADLYSVQS
SRGPTPRPSNF-----EENCA------AQTV--------------K-TVPASYPAP-NPE
F-SAPTAKNSDTIQK--QQQPQVADQPVSDS-AAAKTNSL------LDAKELHMFVWSSS
ESPVSEGSGLHVF---GGTDFGAAEESGRSDHGAKEIRMLV-ADHLQNGENKSAPTA---
EGYGGEALRCGWRGGE-GE-EAEGEKEGTTGLNKL---ASSSTAEL-HAR----------
GGRQMPPASVITRLILIMVWRKLIRNPNTYSSLIGLIWALIAFRWHVGMPKIVEKSISIL
SDAGLGMAMFSLGLFMALQPRIIACGNSVGGYAMAVRFLTGPAVMAAASIAVGLRGTLLH
LAIVQAALPQGLVPFVFAKEYNVHPAILSTAVIFGMLIALPITLVYYILLGL
>Malsy_16g019850
MITGKDIYDVLAAIVPLYVAMILAYGSVRWWKIFTPDQCSGINRFVAVFAVPLLSFHFVS
SNDPYAMNYQFILADSLQKVVILVALFLWQAFSKRGNLEWMITLFSLSTLPNTLVMGIPL
LRAMYGD-FSGTLMVQIVVLQSVVWYTLMLFMFEYHGAKLLISEQFP-ETAASITSFKVD
SDVVSLNGREPLQTDAEISDDGKLHVVVKRSNASSMVS-SFNKSHGLNSLNSMTPRASNL
TGVEIYSVQSSREPTPRASSFNQTDFYAMFNASKAPS--PKHGYTNSFQGGFGDVYSVQS
SEGVTPTTSNF-----DEEAMKMSN----MSNKKSGARSMSGEIFIGGPASSYLPP-NPL
F-SGSTSGGLKKKDS-------AS-------GGGGGSGGA------SPNKEPHMFVWSSN
ASPVSKGNLRHAINRAASTDFGATDPSKVAGLRKHD---SAAAS-----------K--GI
HELI-ENMSPGSKMRGDSELE---IEEGS----KFPPSVSPYSSSC-QKKV-DME-GGVA
KKHQMPPASVMTKLILIMVWRKLIRNPNTYSSLLGVAWSLISYKWKIKMPTIVSGSISIL
SDAGLGMAMFSLGLFMALQPKIIACGKSVATFAMAVRFLTGPAVIAATSIAVGLRGVLLH
VAIVQAALPQGIVPFVFAKEYNVHADILSTAVIFGMLVALPITILYYILLDL
>Pruav_sc0000103.1_g670.1.mk
MISLSDFYHVMTAVVPLYVAMILAYGSVKWWKIFTPDQCSGINRFVALFAVPLLSFHFIS
SNDPYNMNTRFIAADTLQKLIVLAVLAVWTKVSKRGCLEWTITLFSLSTLPNTLVMGIPL
LKGMYGD-FSGSLMVQIVVLQCIIWYTLMLFMFEYRGAKLLISEQFP-DTAGSIVSIHVD
SDIMSLDGRQPLETEAEIKEDGKLHVTVRKSNASRSDIFSR-RSQGLS---STTPRPSNL
TNAEIYSLQSSRNPTPRGSSFNHTDFYSMM-AA------GRNS---NFG--SSDVYGLSA
SRGPTPRPSNY-----EEDGTG--VVS-ATGNKPRFYHGGQQ---N-NTTAHYPAP-NPG
M-FSPTASK-NVAAANN-------------------------------------------
---------------------------------------------NMEGRREN--QEE-Y
--LERDDFSFGNRD------Q----MNM-----------NH---E--QAEKA----AGDG
KGKVMPPTSVMTRLILIMVWRKLIRNPNTYSSLIGLTWSLVSFRWHIQMPAIIAKSIAIL
SDAGLGMAMFSLGLFMALQPRIIACGNSIAAFTMAVRFLTGPAVMAAASIAVGLRGTLLH
VAIVQAALPQGIVPFVFAKEYNVHPDILSTGYIWNVCVAHNACLLHFVGFAF
>Pruav_sc0000299.1_g150.1.mk
MISLADVYHVVAATVPLYVAMILAYVSVKWWKLFTPDQCSGINKFVAKFSIPLLSFQVIS
GNNPYKMNLKLILSDCLQKLIAFLALTAITKFSSHGGLNSIITGLSLSTMPNTLILGIPL
LKAMYGD-EAAMLVTQIVVLQSLIWYNMLLFLFEFRAAK-----------AAS-------
----------------------------------------------------VTP-----
--------------------------------------------------------S---
--S---------------------------------------------------------
---------------------------------------------------------EST
A-----------------------------------------------------------
-----EEM------------E------AP---------------EA-QSK-------EEA
EDETRSRTPKKIKSILLTVGRKLIANPNTHATLLGLIWASIHYKWGVKLPDIVTQSIAIL
STGGLGMAMFSLGLFMASRGSIIACGTRTGMLAMGLKFMAGPALMAVSSFAVGLRGRILR
VAIVQAALPQGIVPFVFAKEYNVHPDILSTGVIFGMLIALPIALAYYFLLGL
>Pruav_sc0000624.1_g580.1.mk
LLAVGDIYDVFAAIVPLYVAMILAYGSVRWWKIFTPDQCSGINRFVAVFAVPLLSFHFIS
SNDPYAMNYQFILADSLQKVVILVALFLWQAFSKRGNLEWMITLFSLSTLPNTLVMGIPL
LKAMYGD-FSGTLMVQIVVLQSVIWYTFMLFMFEYRGAKLLISEQFP-ETAASITSFRVD
SDVVSLNGREPLQTDAEIGDDGKLHVVVKRSNASSMVS-SFNKSHGLNSLTSMTPRASNL
TGVEIYSVQSSREPTPRASSFNQTDFYAMFNASKAPS--PKHGYTNSFQGGFGDVYSVQS
SKGVTPRTSNF-----DEEALKMST-----SNKKRGARSMSGEIFNGGMVSSYPPP-NPM
F-SGSTSGGPKKKDSG-----GGGGGG----GGGGGSGGA------APNKELHMFVWSSS
ASPVSEGNLRHAVNRAASTDFGVIDPSKAAALHQHE----TAAS-----------K--GM
HELI-ENMSPGRKMSGDKELE---TEEGS----KFPPSASPYS-SC-QKKV-DME-GGVA
KKHQMPPASVMTRLILIMVWRKLIRNPNTYSSLLGVAWSLISYKWHIKMPTIVSGSISIL
SDAGLGMAMFSLGLFMALQPKIIACGKSVATFAMAVRFLTGPAVIAATSIAVGLRGVLLH
VAIVQ--------------EYNVHADILSTAVIFGMLVALPITILYYFLLGL
>Pruav_sc0001218.1_g170.1.mk
MISFTDLYHVLTAVVPLYVAMILAYGSVKWWKIFSPDQCSGINRFVALFAVPLLSFHFIS
TNNPYAMNYRFIAADTLQKVIVLVALAVWSRTSSRGSLEWSITLFSLSTLPNTLVMGIPL
LKGMYGD-ASGSLMVQIVVLQCIIWYTLMLFLFEYRGARLLIGEQFP-DTAGSIISFRVD
SDIISLDGKEPLQTEAEVGEDGKLHVTVRKSTSSRSEIYSR-RSHGPNSGVSLTPRPSNL
TNAEIYSLQSSRNPTPRGSSFNHTDFYSMV-N-------GKNM---S-------------
--NASPRQSNYGNVGFDEEAGGVGMR----GANGVYPP----------GNSGYPAPPTAG
I-FSPVTGP-------------NA---------KKKPNGA------DGGKDLHMFVWSSS
ASPVSE-GGIHVF---RGGEYG------------NDIGG-V-A---------H--QKD-Y
DEFGRDEFSFDNRPNSNGV-D----REGP-VLSKL---GSSSTTEL-HPKTA----HGEP
KATAMPPASVMTRLILIMVWRKLIRNPNTYSSLIGLTWSLVSYKWHVVMPAIVARSIAIL
SDAGLGMAMFSLGLFMALQPKMIACGNSVASFAMAVRFLSGPAVMAAASIAVGLRGVLLH
IAIVQAALPQGIVPFVFAKEYNVHPDILSTGVIFGMLIALPITLVYYILLGL
>Pruav_sc0002842.1_g240.1.mk
MITAQDFYKVTCAIVPLYFAMLVAYASVKWCKIFTPEQCSGINRFVAVFAVPVLSFHFIS
QNNPYQMDTKFILADTFSKLLVLALLSLWAIFFKAGGLDWLITLFSLATLPNTLVMGIPL
LKAMYGD-FTQSLMVQVVVLQCIIWYTLLLFLFEYRAATLLIQTQFPGPTAAAITKFEID
DDVISLDGRNALCTESETDDNGRIRVRIRRSTSSVPSS-------ALSSSMGLTPRPSNL
SNAEIFSINTPH--------LGHGDV-AF--GYRS--ASPQFS---GYA--SSDAYSLQ-
---PTPRASTF-----NEMDTTTV------------------------TTAN-----TPV
WGRSPVA-----------------------------------------GKFSVRMVWESP
VKCESG-------------DQ--NQQH-----GRKE------------------------
--VGEKEISFRDCT-------------------KI------PMPEEADTK-------AAE
TNQEMPSALVMLRLILIMVGRKLSRNPNTYSSVLGLVWSLISFKWDVGMPNLVKYSIKII
SDAGLGMAMFSLGLFMALQPRIIACGTKRATMGMGIRFICGPLLMSAASVATGLRGVKLH
AAIVQAALPQGIVPFVFAREYGLHPDILSTGVIFGMLVSLPVTLLYYILLGL
>Pyrbr_009343690.2_cds_XP_009341965.1_1
MISFTDLYHVVTAVVPLYVAMILAYGSVKWWKIFSPDQCSGINRFVALFAVPLLSFHFIS
TNNPYAMNYRFIAADTLQKVIVLAVLAVWSRTSARGSLEWSITLFSLSTLPNTLVMGIPL
LKGMYGD-ASGSLMVQIVVLQCIIWYTLMLFLFEYRGARLLIGEQFP-DTAGSIISFRVD
SDIISLDGKEPLQTEAEVGEDGKLHVTVRKSTSSRSEIHSR-RSHGPNSGVSFTPRPSNL
TNAEIYSLQSSRNPTPRGSSFNHTDFYSMV-N-------GKNM---S-------------
--NASPRQSNYGNVGFDEEAGGVG------GARGRANG----------GSSGYPAPPSAG
I-FSPVTGP-----------AAGA---------KKKPIGA------DGGKDLHMFVWSSN
NSPVSE-GGIHVF---RGGEYS------------NELVG-V-AP--------H--YEGYY
DEFGRNEFSFDNRPASNEA-D----REGP-VLSKL---GSSSTTEL-HPKTAN---GGES
KTAAMPPASVMTRLILIMVWRKLIRNPNTYSSLIGLTWSLVSYKWHIVMPAIVARSIAIL
SDAGLGMAMFSLGLFMALQPRMIACGNTIASFAMAVRFLTGPAIMAAASIAVGLRGVLLH
IAIVQAALPQGIVPFVFAKEYNVHPNILSTGVIFGMLIALPITLVYYILLGL
>Pyrbr_009344597.2_cds_XP_009342872.1_1
MISLTDVYHVVAATVPLYVAMILAYLSVKWWKLFTPDQCSGINKFVAKFSIPLLSFQIIS
SNDPYKMNHKLILADCLQKLTAFLALAAVTKFSSYGGLNSIITGLSLSTLPNTLILGIPL
LKAMYGD-EAAKLVTQIVVLQSLIWYNMLLFLFEFRAAK-----------AAS-------
----------------------------------------------------VTP-----
--------------------------------------------------------S---
--S---------------------------------------------------------
---------------------------------------------------------EPT
A-----------------------------------------------------------
-----EEM------------D------VP---------------EA-QSK-------DET
EDETRANNTKKIKSILLTVGRKLITNPNTHATLLGLIWASIHYRWEVKLPEIIAQSIAIL
SNGGLGMAMFSLGLFMASRGSIIVCGTRKAMIAMGLKFIAGPAIMAVSSFAVGLRGRVLR
VAVVQATLPQGIVPFVFAKEYNVHPDILSTGVIFGMLIALPIALAYYFLLGL
>Pyrbr_009351841.2_cds_XP_009350116.1_1
MITGKDIYDVLAAIVPLYVAMILAYGSVRWWKIFTPDQCSGINRFVAVFAVPLLSFHFIS
SNDPYAMNYQFILADSLQKVVILVALFLWQAFSKRGNLEWMITLFSLSTLPNTLVMGIPL
LRAMYGD-FSGTLMVQIVVLQSVVWYTLMLFMFEYRGAKLLISEQFP-ETAASITSFKVD
SDVVSLNGREPLQTDAEIGDDGKLHVVVKRSNASSMVS-SFNKSHGLNSLNSTTPRASNL
TGVEIYSVKSSREPTPRASSFNQTDFCAMFNASKAPS--PKHGYTNSFQGGFGDVYSVQS
SKGVTPRTSNF-----DEEAMKMNN----MSYKKSRARSMSGEIFNGGPASPYPPP-NPL
F-SGSTSGGLKKKDS-------AS-------GGGGGSGGA------APNKEPHMFVWSSN
ASPVSEGNLRHAV---ASTDFGATDPSKVAGLHQHD---SAAAS-----------K--GI
HELI-ENMSPGRKMRGDSELE---IEEGS----KFPPSVSSYSSSC-QKKV-DME-GGVA
KKHQMPPASVMTRLILIMVWRKLIRNPNTYSSLLGVAWSLISYKWKIKMPTIVSGSISIL
SDAGLGMAMFSLGLFMALQPKIIACGKSVATFSMAVRFLTGPAVIAATSIAVGLRGVLLH
VAIVQAALPQGIVPFVFAKEYNVHADILSTAVIFGMLVALPVTILYYILLGL
>Pyrbr_009357764.2_cds_XP_009356039.1_1
MITLSDFYHVMTAVVPLYVAMILAYGSVKWWKIFTPDQCSGINRFVALFAVPLLSFHFIS
TNDPYNMNTRFIAADTLQKLIVLAVLGVWTKVSKRGCLEWTITLFSVSTLPNTLVMGIPL
LKGMYGE-FSGSLMVQIVVLQCIIWYTLMLFMFEYRGARLLISEQFP-DTAGSIVSIHVD
SDIMSLDGRQPLETEAEIKEDGKLHVTVRKSNASRSDILSR-RSQGLS---STTPRPSNL
TNAEIYSLQSSRNPTPRGSSFNHTDFYSMM-AT------GRNS---NFG--ANDVYGMSA
SRGPTPRPSNF-----EEDGGGGAVSS-ATGNKPRFYHGGQ----N-NAAAHYPAP-NPG
M-FSPTASR-TVTTNAN-SNAMNA----------KRANGQVQKTEDNGGKDLHMFVWSSS
ASPVSD-----VF---GSNEYGA------HDH--KEVKLAV-SPGKVEGRREN--QEE-Y
--LEREDFRFGNRD------Q----MNM-----------NN---E--VEKGG----DGVG
KGKVMPPTSVMTRLILIMVWRKLIRNPNTYSSLIGLTWSLVSFRWHVQMPAIVAKSIAIL
SDAGLGMAMFSLGLFMALQPKIIACGNSVAAFAMAVRFLTGPAVMAAASIAVGLRGTLLH
VAIVQAALPQGIVPFVFAKEYNVHPDILSTGVIFGMLIALPITLVYYILLGL
>Pyrbr_009357869.2_cds_XP_009356144.1_1
MISWHDLYKVLTAVVPLYVAMILAYGSVRWWKIFSPDQCSGINRFVAIFAVPLLSFHFIS
TNNPYTMNFRFIAADTLQKIIMLFALGLWTNFTRNGSLEWMITIFSLSTLPNTLVMGIPL
LIAMYGHPESGSLMVQVVVLQCIIWYTLLLFLFEYRGAKLLIMEQFP-ETAASIVSFKVD
SDVVSLDGRDFLETDAEIGDDGKLHVKVRKSNASRRSL------------SAMTPRPSNL
TGAEIYSLSSSRNPTPRGSNFNPSDFYSMM-GVQGFN--TRHS---NFG--PADLYSVQS
SRGPTPRPSNF-----EENCA------AQNVTSPRFGFYPA----Q-TVPASYPAP-NPE
F-SAPIAKSNSKNQQ--PPQPQVEAPPVSNS-AIAKTNSH------HDAKELHMFVWSSS
ASPVSDGGGLHVF---GGNDFSAAEQSGRSDQGAKEIRMIV-ADHPQNGENKSAPTA---
EGYGGEAFSFGGRGGE-GE-EAERERSGPTGLTKL---GSNSTTEL-HPKGGGPG-HESS
VGKQMPPASVMTRLILIMVWRKLIRNPNTYSSLIGLIWSLIAFRWHVAMPKIVEKSISIL
SDAGLGMAMFSLGLFMALQPKIIACGNSVAGFAMAVRFLTGPAVMAAASIAVGLRGTLLH
LAIVQAALPQGIVPFVFAKEYNVHPAILSTAVIFGMLIALPITLVYYILLGL
>Pyrbr_009359640.2_cds_XP_009357915.1_1
MISWHDLYNVLTAVVPLYVAMILAYGSVRWWKIFSPDQCSGINSFVAIFAVPLLSFHFIS
TNDPYTMNFRFVAADTLQKIIMLFALSLWTNFTRNGSLEWLITIFSLSTLPNTLVMGIPL
LIAMYGKPESGSLMVQLVVVQCIIWYTLLLFLFEYRGAKLLIMEQFP-ETAASIVSFKLD
SDVVSLDGRDFLETDAEIGNDGKLHVKVRKSNASRRSF------------SEMTPRQSNL
SSAEIYSLSSSRNPTPRGSNFNPSDLYSMM-GVHGFN--TRHS---NFG--PADLYSVQS
SRGPTPRPSNF-----EENCA------AQTV--------------K-TVPASYPAP-NPE
F-SAPTAKNSNTIQQ--QQKPQVAAQPVSDS-AAAKTNSH------HDAKELHMFVWSSS
DSPVSEGSGLHVF---GGTNFGAAEESGRSDRGAKEIRMLV-ADHLQNGENKTAPTA---
DVYGGEAFSFGGRGGE-GE-EAEREKEGTTGLNKL---ASSSTAEL-HTR----------
GGRQMPPASVMTRLILIMVWRKLIRNPNTYSSLIGLIWALIAFRWHVGMPKIVEKSISIL
SDAGLGMAMFSLGLFMALQPRIIACGNSVGGYAMAARFLTGPAVMAAASIAVGLRGTLLH
LAIVQAALPQGVVPFVFAKEYNVHPAILSTAVIFGMLIALPITLVYYILLGL
>Pyrbr_009359649.2_cds_XP_009357924.1_1
MISWHDLYNVLTAVVPLYVAMILAYGSVRWWKIFSPDQCSGINSFVAIFAVPLLSFHFIS
TNDPYTMNFRFVAADTLQKIIMLFALSLWTNFTRNGSLEWLITIFSLSTLPNTLVMGIPL
LIAMYGKPESGSLMVQLVVVQCIIWYTLLLFLFEYRGAKLLIMEQFP-ETAASIVSFKLD
SDVVSLDGRDFLETDAEIGNDGKLHVKVRKSNASRRSF------------SEMTPRQSNL
SSAEIYSLSSSRNPTPRGSNFNPSDLYSMM-GVHGFN--TRHS---NFG--PADLYSVQS
SRGPTPRPSNF-----EENCA------AQTV--------------K-TVPASYPAP-NPE
F-SAPTAKNSNTIQQ--QQKPQVAAQPVSDS-AAAKTNSH------HDAKELHMFVWSSS
DSPVSEGSGLHVF---GGTNFGAAEESGRSDRGAKEIRMLV-ADHLQNGENKTAPTA---
DVYGGEAFSFGGRGGE-GE-EAEREKEGTTGLNKL---ASSSTAEL-HTR----------
GGRQMPPASVMTRLILIMVWRKLIRNPNTYSSLIGLIWALIAFRWHVGMPKIVEKSISIL
SDAGLGMAMFSLGLFMALQPRIIACGNSVGGYAMAARFLTGPAVMAAASIAVGLRGTLLH
LAIVQAALPQGVVPFVFAKEYNVHPAILSTAVIFGMLIALPITLVYYILLGL
>Pyrbr_009359718.2_cds_XP_009357993.1_1
MISWHDLYNVLTAVVPLYVAMILAYGSVRWWKIFSPDQCSGINSFVAIFAVPLLSFHFIS
TNDPYTMNFRFVAADTLQKIIMLFALSLWTNFTRNGSLEWLITIFSLSTLPNTLVMGIPL
LIAMYGKPESGSLMVQLVVVQCIIWYTLLLFLFEYRGAKLLIMEQFP-ETAASIVSFKLD
SDVVSLDGRDFLETDAEIGNDGKLHVKVRKSNASRRSF------------SEMTPRQSNL
SSAEIYSLSSSRNPTPRGSNFNPSDLYSMM-GVHGFN--TRHS---NFG--PADLYSVQS
SRGPTPRPSNF-----EENCA------AQTV--------------K-TVPASYPAP-NPE
F-SAPTAKNSNTIQQ--QQKPQVAAQPVSDS-AAAKTNSH------HDAKELHMFVWSSS
DSPVSEGSGLHVF---GGTNFGAAEESGRSDRGAKEIRMLV-ADHLQNGENKTAPTA---
DVYGGEAFSFGGRGGE-GE-EAEREKEGTTGLNKL---ASSSTAEL-HTR----------
GGRQMPPASVMTRLILIMVWRKLIRNPNTYSSLIGLIWALIAFRWHVGMPKIVEKSISIL
SDAGLGMAMFSLGLFMALQPRIIACGNSVGGYAMAARFLTGPAVMAAASIAVGLRGTLLH
LAIVQAALPQGVVPFVFAKEYNVHPAILSTAVIFGMLIALPITLVYYILLGL
>Pyrbr_009359727.2_cds_XP_009358002.1_1
MISWHDLYNVLTAVVPLYVAMILAYGSVRWWKIFSPDQCSGINSFVAIFAVPLLSFHFIS
TNDPYTMNFRFVAADTLQKIIMLFALSLWTNFTRNGSLEWLITIFSLSTLPNTLVMGIPL
LIAMYGKPESGSLMVQLVVVQCIIWYTLLLFLFEYRGAKLLIMEQFP-ETAASIVSFKLD
SDVVSLDGRDFLETDAEIGNDGKLHVKVRKSNASRRSF------------SEMTPRQSNL
SSAEIYSLSSSRNPTPRGSNFNPSDLYSMM-GVHGFN--TRHS---NFG--PADLYSVQS
SRGPTPRPSNF-----EENCA------AQTV--------------K-TVPASYPAP-NPE
F-SAPTAKNSNTIQQ--QQKPQVAAQPVSDS-AAAKTNSH------HDAKELHMFVWSSS
DSPVSEGSGLHVF---GGTNFGAAEESGRSDRGAKEIRMLV-ADHLQNGENKTAPTA---
DVYGGEAFSFGGRGGE-GE-EAEREKEGTTGLNKL---ASSSTAEL-HTR----------
GGRQMPPASVMTRLILIMVWRKLIRNPNTYSSLIGLIWALIAFRWHVGMPKIVEKSISIL
SDAGLGMAMFSLGLFMALQPRIIACGNSVGGYAMAARFLTGPAVMAAASIAVGLRGTLLH
LAIVQAALPQGVVPFVFAKEYNVHPAILSTAVIFGMLIALPITLVYYILLGL
>Pyrbr_009361689.2_cds_XP_009359964.1_1
MITGKDIYDVLAAIVPLYVAMILAYGSVRWWKIFTPDQCSGINRFVAVFAVPLLSFHFIS
SNDPYAMNYQFILADSLQKVVILVALFLWQAFSKRGNLEWMITLFSLSTLPNTLVMGIPL
LRAMYGD-FSGTLMVQIVVLQSVVWYTLMLFMFEYRGAKLLISEQFP-ETAASITSFKVD
SDVVSLNGREPLQTDAEIGDDGKLHVVVKRSNASSMVS-SFNKSHGLNSLNSMTPRASNL
TGVEIYSAKSSREPTPRASSFNQTDFNAMFNASKAPS--PKHGYTNSFQGGFGDVYSVQS
SKGVTPRTSNL-----DEEAMKMNN----MSYKKSGARSMSGEIFNGGPASPYPPP-NPL
F-SGSTSGGLKKKDS-------AS-------GGGGGSGGA------APNKEPHMFVWSSN
ASPVSEGNLRHAV---ASTDFGATDPSKVAGLHQHD---SAAAS-----------K--GI
HELI-ENMSPGRRMRGDSELE---IEEGS----KFPPSVSSYSSSC-QKKV-DME-EGVA
KKHQMPPASVMTRLILIMVWRKLIRNPNTYSSLLGVAWSLISYKWKIKMPTIVSGSISIL
SDAGLGMAMFSLGLFMALQPKIIACGKSVATFSMAVRFLTGPAVIAATSIAVGLRGVLLH
VAIVQAALPQGIVPFVFAKEYNVHADILSTAVIFGMLVALPVTILYYILLGL
>Pyrbr_009361803.2_cds_XP_009360078.1_1
MITLSDFYHVMTAVVPLYVAMILAYGSVKWWKIFTPDQCSGINRFVALFAVPLLSFHFIS
SNDPYNMNTRFIAADTLQKLIVLAVLGVWAKVSKRGCLEWTITLFSVSTLPNTLVMGIPL
LKGMYGD-FSGSLMVQIVVLQCIIWYTLMLFMFEYRGARLLISEQFP-DTAGSIVSIHVD
SDIMSLDGRQPLETEAEIKEDGKLHVTVRKSNASRSDIFSR-RSQGLS---STTPRPSNL
TNAEIYSLQSSRNPTPRGSSFNHTDFYSMM-AA------GRNS---NFG--ANDVYGMSA
SRGPTPRPSNF-----EEDCGGGAVSS-ATGNKPRFYHGGQ----G-NAAAHYPAP-NPG
M-FSPTASK-TVNANAN-TNAMNA----------KRANGQAQKTEDNGGKDLHMFVWSSS
ASPVSD-----VF---GSNEYGA------HDH--KEVKLAV-SPGKVEGRREN--QEE-Y
--LEREDFSFGNRD------Q----MNM-----------NN---D--AEKGG----DGIG
KAKVMPPTSVMTRLILIMVWRKLIRNPNTYSSLIGLTWSLVSFRWHVQMPAIVAKSIAIL
SDAGLGMAMFSLGLFMALQPRIIACGNSIAAFTMAVRFLTGPAVMAAASIAVGLRGTLLH
VAIVQAALPQGIVPFVFAKEYNVHPDILSTGVIFGMLIALPITLVYYILLGL
>Pyrbr_009362450.2_cds_XP_009360725.1_1
MITAQDFYKVSCAIVPLYFAMLVAYASVKWCKIFSPEQCSGINRFVAVFAVPVLSFHFIS
QNNPYQMDTKFILADTFSKLLVLALLSLWSILFKAGGLDWLITIFSVATLPNTLVMGIPL
LKAMYGD-FTQSLMVQVVVLQCIVWYTLLLFLFEYRAATLLIQTQFPGPTAAAITKFEID
DDIISLDGRNPLCTESETDQNGRIRVRIRRSTSSVPSS-------ALSSSMGLTPRPSNL
SNAEIFSINTPH--------LGSGDV-AF--GYRS--TSPQLS---GYA--SSDAYSLQ-
---PTPRASTF-----NEIDTTTF------------------------TTAN-----TPV
WARSPAT-----------------------------------------GRFSVKMVWESP
AKCQGG-----------GGD----QQG-----YFKE------------------------
--LGDKEISFRDCT-------------------KI------PMPEVTDTK------VEAA
ANQEMPSAPVMLRLILIMVGRKLSRNPNTYSSVLGLVWSLISFKWDVGMPSLVKYSIKLI
SDAGLGMAMFSLGLFMALQPRILACGTKRATMGMVVRFICGPLLMAAASAATGLRGVKLH
AAIVQAALPQGIVPFVFAREYGLHPDILSTGVIFGMLVSLPVTLLYYILLGL
>Pyrbr_018643640.1_cds_XP_018499156.1_1
MISWHDLYKVLTAVVPLYVAMILAYGSVRWWKIFSPDQCSGINRFVAIFAVPLLSFHFIS
TNNPYTMNFRFIAADTLQKIIMLFALGLWTNFTRNGSLEWMITIFSLSTLPNTLVMGIPL
LIAMYGHPDPASLMVQVVVLQCIIWYTLLLFLFEYRGAKLLIMEQFP-ETAASIVSFKVD
SDVVSLDGRDFLETDAEIGDDGKLHVKVRKSNASRRSL------------SAMTPRPSNL
TGAEIYSLSSSRNPTPRGSNFNPSDFYSMM-GVQGFN--TRHS---NFG--PADLYSVQS
SRGPTPRPSNF-----EENCA------AQNVTSPRFGFYPA----Q-TVPASYPAP-NPE
F-SAPIAKSNSKNQQ--PPQPQVEAPPVSNS-AIAKTNSH------HDAKELHMFVWSSS
ASPVSDGGGLHVF---GGDGFMELQR-------VPGFRW----------------WA---
SCFWRERFQW---------------------LTKL---GSNSTTEL-HPKGGGPG-HESS
VGKQMPPASVMTRLILIMVWRKLIRNPNTYSSLIGLIWSLIAFRWHVAMPKIVEKSISIL
SDAGLGMAMFSLGLFMALQPKIIACGNSVAGFAMAVRFLTGPAVMAAASIAVGLRGTLLH
LAIVQAALPQGIVPFVFAKEYNVHPAILSTAVIFGMLIALPITLVYYILLGL
>Pyrbr_018650700.1_cds_XP_018506216.1_1
MISFTDLYHVVTAVVPLYVAMILAYGSVKWWKIFSPDQCSGINRFVALFAVPLLSFHFIS
TNNPYAMNYRFIAADTLQKVIVLAVLAVWSRTSARGSLEWSITLFSLSTLPNTLVMGIPL
LKGMYGD-ASGSLMVQIVVLQCIIWYTLMLFLFEYRGARLLIGEQFP-DTAGSIISFRVD
SDIISLDGKEPLQTEAEVGEDGKLHVTVRKSTSSRSEIHSR-RSHGPNSGVSFTPRPSNL
TNAEIYSLQSSRNPTPRGSSFNHTDFYSMV-N-------GKNM---S-------------
--NASPRQSNYGNVGYDEEAGGVG------GARGRANG----------GSSGYPAPPSAG
I-FSPVTGP-----------AAGA---------KKKPIGA------DGGKDLQMFVWSSN
NSPVSE-GGIHVF---RGGEYG------------NELVG-V-AP--------H--YKD-Y
DEFGRNEFSFDNRPASNEA-D----REGP-VLSKL---GSSSTTEL-HPKTAN---GGES
KTAAMPPASVMTRLILIMVWRKLIRNPNTYSSLIGLTWSLVSYKWHIVMPALVARSIAIL
SDAGLGMAMFSLGLFMALQPRMIACGSTIASFAMAVRFLTGPAIMAAASIAVGLRGVLLH
IAIVQAALPQGIVPFVFAKEYNVHPNILSTGFDHQQSSS-------------
>Pyrco_BartlettDH_PIN.Chr_10
MITAQDFYKVSCAIVPLYFAMLVAYASVKWCKIFSPEQCSGINRFVAVFAVPVLSFHFIS
QNNPYQMDTKFILADTFSKLLVLALLSLWSILFKAGGLDWLITIFSVATLPNTLVMGIPL
LKAMYGD-FTQSLMVQVVVLQCIVWYTLLLFLFEYRAATLLIQTQFPGPTAAAITKFEID
DDIISLDGRNPLCTESETDQNGRIRVRIRRSTSSVPSS-------ALSSSMGLTPRPSNL
SNAEIFSINTPH--------LGSGDV-AF--GYRS--TSPQLS---GYA--SSDAYSLQ-
---PTPRASTF-----NEIDTTTF------------------------TTAN-----TPV
WARSPAT-----------------------------------------GRFSVKMVWESP
AK--GG-------------D----QQG-----YFKD------------------------
--VGDKEISFRDCT-------------------KI------PMPEVTDTK------VEAA
ANQEMPSAPVMLRLILIMVGRKLSRNPNTYSSVLGLVWSLISFKWDVGMPSLVKYSIKLI
SDAGLGMAMFSLGLFMALQPRILACGTKRATMGMVVRFICGPLLMVAASAATGLRGVKLH
AAIVQAALPQGIVPFVFAREYGLHPDILSTGVIFGMLVSLPVTLLYYILLGL
>Pyrco_BartlettDH_PIN.Chr_12_438
MISFTDLYHVVTAVVPLYVAMILAYGSVKWWKIFSPDQCSGINRFVALFAVPLLSFHFIS
TNNPYAMNYRFIAADTLQKVIVLAVLAVWSRTSARGSLEWSITLFSLSTLPNTLVMGIPL
LKGMYGD-ASGSLMVQIVVLQCIIWYTLMLFLFEYRGARLLIGEQFP-DTAGSIISFRVD
SDIISLDGKEPLQTEAEVGEDGKLHVTVRKSTSSRSEIHSR-RSHGPNSGVSFTPRPSNL
TNAEIYSLQSSRNPTPRGSSFNQTDFYSMV-N-------GKNM---S-------------
--NASPRQSNYGNVGFDEEAGGVG------GARGRANG----------GSSGYPAPPSAG
I-FSPVTGP-----------AAGA---------KKKPIGA------DGGKDLHMFVWSSN
NSPVSE-GGIHVF---RGGEYS------------NELVG-V-AP--------H--YKD-Y
DEFGRNEFSFDNRPASNEA-D----REGP-VLSKL---GSSSTTEL-HPKTAN---GGES
KTAAMPPASVMTRLILIMVWRKLIRNPNTYSSLIGLTWSLVSYKWHIVMPAIVARSIAIL
SDAGLGMAMFSLGLFMALQPRMIACGNTIASFAMAVRFLTGPAIMAAASIAVGLRGVLLH
IAIVQAALPQGIVPFVFAKEYNVHPNILSTGVIFGMLIALPITLVYYILLGL
>Pyrco_BartlettDH_PIN.Chr_14_1
MISFTDLYHVLTAVVPLYVAMILAYGSVKWWKIFSPDQCSGINRFVALFAVPLLSFHFIS
TNNPYAMNYRFIAADTLQKVIVLLVLAVWSRTSARGSLEWSITLFSLSTLPNTLVMGIPL
LKGMYGD-ASGTLMVQIVVLQCIIWYTLMLFLFEYRGARLLIGEQFP-DTAGSIISFRVD
SDIISLDGKEPLQTEAEVGEDGKLHVTVRKSTSSRSEIYSR-RSHGPNSGVSLTPRPSNL
TNAEIYSLQSSRNPTPRGSSFNHTDFYSMV-N-------GKNM---S-------------
--NASPRQSNYGNVGFDEEARGVG------GPRGAANV----------GSLGYPAPPSAG
I-FSPVTGP-----------AAGA---------KKQPNGT------DGGKDLHMFVWSSS
ASPVSE-GGIHVF---RGGEYG------------NELAG-V-AA--------L--HKD-Y
DEFGRDEFSFDNRPASNGA-D----REGP-VLSKL---DSSSTTEL-HPKTAN---GGES
KTTAMPPASVMTRLILIMVWRKLIRNPNTYSSLIGLTWSLVSYKWQIVMPAIVARSIAIL
SDAGLGMAMFSLGLFMALQPRMIACGNTVASFAMAVRFLTGPAVMAAASIAVGLRGVLLH
IAIVQAALPQGIVPFVFAKEYNVHPDILSTGVIFGMLIALPITLVYYILLGL
>Pyrco_BartlettDH_PIN.Chr_14_2
MITLSNFYHVMTAVVPLYVAMILAYGSVKWWKIFTPDQCSGINRFVALFAVPLLSFHFIS
SNDPYNMNTRFIAADTLQKLIVLAVLGVWTKVSKRGCLEWTITLFSVSTLPNTLVMGIPL
LKGMYGD-FSGSLMVQIVVLQCIIWYTLMLFMFEYRGARLLISEQFP-DTARSIVSIHVD
SDIMSLDGRQPLETEAEIKEDGKLHVTVRKSNASRSDIFSR-RSQGLS---STTPRPSNL
TNAEIYSLQSSRNPTPRGSSFNHTDFYSMM-AA------GRNS---NFG--ANDVYGMSA
SRGPTPRPSNF-----EEDCGGGAVSS-ATGNKPRFYHGGQ----G-NAAAHYPAP-NPG
M-FSPTASK-TVNANAN-TNAMNA----------KRANGQAQKTEDNGGKDLHMFVGSSS
ASPVSD-----VF---GSNEYGA------HDH--KEVKLAV-SPGKVEGRREN--QEE-Y
--LEREDFSFGNRD------Q----MNM-----------NN---D--AEKGG----DGIG
KAKVMPPTRVMTRLILIMVWRKLIRNPNTYSSLIGLTWSLVSFRWHVQMPAIVAKSIAIL
SDAGLGMAMFSLGLFMALQPRIIACGNSIAAFTMAVRFLTGPAVMAAASIAVGLRGTLLH
VAIVQAALPQGIVPFVFAKEYNVHPDILSTGVIFGMLIALPITLVYYILLGL
>Pyrco_BartlettDH_PIN.Chr_16
MISWHDLYNVLTAVVPLYVAMILAYGSVRWWKIFSPDQCSGINSFVAIFAVPLLSFHFIS
TNDPYTMNFRFVAADTLQKIIMLFALSLWTNFTRNGSLEWLITIFSLSTLPNTLVMGIPL
LIAMYGKPESGSLMVQLVVVQCIIWYTLLLFLFEYRGAKLLIMEQFP-ETAASIVSFKLD
SDVVSLDGRDFLETDAEIGNDGKLHVNVRKSNASRRSF------------SEMTPRQSNL
SSAEIYSLSSSRNPTPRGSNFNPSDLYSMM-GVHGFN--TRHS---NFG--PADLYSVQS
SRGPTPRPSNF-----EENCA------AQTV--------------K-TVPASYPAP-NPE
F-SAPTAKNSNTIQQ--QQKPQVAAQPVSDG-AAAKTNSH------HDAKELHMFVWSSS
DSPVSEGSGLHVF---GGTNFGAAEESGRSDRGAKEIRMLV-ADHLQNGENKTAPTA---
EVYGGEAFSFGGRGGE-VE-EAEREKEGTTGLNKL---ASSSTAEL-HTR----------
GGRQMPPASVMTRLILIMVWRKLIRNPNTYSSLIGLIWALIAFRWHVGMPKIVEKSISIL
SDAGLGMAMFSLGLFMALQPRIIACGNSVGGYAMAARFLTGPAVMAAASIAVGLRGTLLH
LAIVQAALPQGVVPFVFAKEYNVHPAILSTAVIFGMLIALPITLVYYILLGL
>Pyrco_BartlettDH_PIN.Chr_6
MITLSDFYHVMTAVVPLYVAMILAYGSVKWWKIFTPDQCSGINRFVALFAVPLLSFHFIS
TNDPYNMNTRFIAADTLQKLIVLAVLGVWTKVSKRGCLEWTIDLFSVSTLPNTLVMGIPL
LKGMYGE-FSGSLMVQIVVLQCIIWYTLMLFMFEYRGARLLISEQFP-DTAGSIVSIHVD
SDIMSLDGRQPLETEAEIKEDGKLHVTVRKSNASRSDILSR-RSQGLS---STTPRPSNL
TNAEIYSLQSSRNPTPRGSSFNHTDFYSMM-AT------GRNS---NFG--ANDVYGMSA
SRGPTPRPSNF-----EEDGGGGAVSS-ATGNKPRFYHGGQ----N-NAAAHYPAP-NPG
M-FSPTASR-TVTANAN-SNAMNA----------KRANGQVQKTEDNGGKDLHMFVWSSS
ASPVSD-----VF---GSNEYGA------HDH--KEVKLAV-SPGKVEGRREN--QDE-Y
--LEREDFRFGNRD------Q----MNM-----------NN---E--VEKGG----DGIG
KGKVMPPTSVMTRLILIMVWRKLIRNPNTYSSLIGLTWSLVSFRWHVQMPAIVAKSIAIL
SDAGLGMAMFSLGLFMALQPKIIACGNSVAAFAMAVRFLTGPAVMAAASIAVGLRGTLLH
VAIVQAALPQGIVPFVFAKEYNVHPDILSTGVIFGMLIALPITLVYYILLGL
>Pyrco_BartlettDH_new_PIN.Chr_111
MISLTDVYHVVAATVPLYVAMILAYLSVKWWKLFTPDQCSGINKFVAKFSIPLLSFQIIS
SNDPYKMNHKLILADCLQKLTAFLALAAVTKFSSYGGLNSIITGLSLSTLPNTLILGIPL
LKAMYGD-EAAKLVTQIVVLQSLIWYNMLLFLFEFRAAK-----------AAS-------
----------------------------------------------------VTP-----
--------------------------------------------------------S---
--S---------------------------------------------------------
---------------------------------------------------------EPT
A-----------------------------------------------------------
-----EEM------------D------VP---------------EA-QSK-------DET
EDETRANNTKKIKSILLTVGRKLITNPNTHATLLGLIWASIHYRWEVKLPEIIAQSIAIL
SNGGLGMAMFGLGLFMASRGSIIACGTRKAMIAMGLKFIAGPAIMAVSSFAVGLRGRVLR
VAVVQATLPQGIVPFVFAKEYNVHPDILSTGVIFGMLIALPIALAYYFLLGL
>Pyrco_BartlettDH_new_PIN.Chr_13_1
MITGKDIYDVLAAIVPLYVAMILAYGSVRWWKIFTPDQCSGINRFVAVFAVPLLSFHFIS
SNNPYAMDYQFILADSLQKVVILVALFLWQAFSKRGNLEWMITLFSLSTLPNTLVMGIPL
LRAMYGD-FSGTLMVQIVVLQSVVWYTLMLFMFEYRGAKLLISEQFP-ETAASITSFRVD
SDVVSLNGREPLQTDAEIGDDGKLHVVVKRSNASSMVS-SF-KSHGLNSLTSMTPRASNL
TGVEIYSVQSSREPTPRASSFNQTDFYAMFNASKAPS--PKHGYTNSFQGGFGDVYSVQS
SKGVTPRTSNF-----DEEAMKMSN----MGNKKRGARSMSGEIFN--------------
---GSTSGGPKKKDS-------GS--G----GGGGGSGGA------APNKELHMFVWSSS
ASPVSEGNLRHAVNRAASTDLGATDPSKAAGLHQHE---GAAAS-----------K--GI
HELI-GNMSPGRKMSGDRELE---IEEGS----KFPPSVSPYSSSC-QKKV-DIE-GGVA
KKHQMPPASVMTRLILIMVWRKLIRNPNTYSSLLGVAWSLISYKWNIKMPTIVSGSISIL
SDAGLGMAMFSLGLFMALQPKIIACGKSVATFSMAVRFLTGPAVIAATSIAVGLRGVLLH
VAIVQAALPQGIVPFVFAKEYNVHADILSTAVIFGMLIALPITILYYILLGL
>Pyrco_BartlettDH_new_PIN.Chr_13_2
MISWHDLYKVLTAVVPLYVAMILAYGSVRWWKIFSPDQCSGINRFVAIFAVPLLSFHFIS
TNDPYTMNFRFIAADTLQKIIMLFALGLWTNFTRNGSLEWMITIFSLSTLPNTLVMGIPL
LIAMYGHPESGSLMVQVVVLQCIIWYTLLLFLFEYRGAKLLIMEQFP-ETAASIVSFKVD
SDVVSLDGRDFLETDAEIGDDGKLHVKVRKSNASRRSL------------SAMTPRPSNL
TGAEIYSLSSSRNPTPRGSNFNPSDFYSMM-GVQGFN--TRHS---NFG--PADLYSVQS
SRGPTPRPSNF-----EENCA------AQNVTSPRFGFYPA----Q-TVPASYPAP-NPE
F-SAPIAK--------------MEAPPVSNS-AIAKTNSH------HDAKELHMFVWSSS
ASPVSDGGGLHVF---GGNDFSAAEQSGRSDQGAKEIRMIV-ADHPQNGENKSAPTA---
EGYGGEAFSFGGRGGE-GE-EAERERAGPTGLTKL---GSNSTTEL-HPKGGGLG-HESS
VGKQMPPASVMTRLILIMVWRKLIRNPNTYSSLIGLIWSLIAFRWHVAMPKIVEKSISIL
SDAGLGMAMFSLGLFMALQPKIIACGNSVAGFAMAVRFLTGPAVMAAASIAVGLRGTLLH
LAIVQAALPQGIVPFVFAKEYNVHPAILSTAVIFGMLIALPITLVYYILLGL
>Pyrco_BartlettDH_new_PIN.Chr_16
MITGKDIYDVLAAIVPLYVAMILAYGSVRWWKIFTPDQCSGINRFVAVFAVPLLSFHFIS
SNDPYAMNYQFILADSLQKVVILVALFLWQAFSKRGNLEWMITLFSLSTLPNTLVMGIPL
LRAMYGD-FSGTLMVQIVVLQSVVWYTLMLFMFEYRGAKLLISEQFP-ETAASITSFKVD
SDVVSLNGREPLQTDAEIGDDGKLHVVVKRSNASSMVS-SFNKSHGLNSLNSMTPRASNL
TGVEIYSVKSSREPTPRASSFNQTDFYAMFNASKAPS--PKHGYTNSFQGGFGDVYSVQS
SKGVTPRTSNF-----DEEAMKMNN----MSYKKSGARSMSGEIFNGGPASPYPPP-NPL
F-SGSTSGGLKKKDS-------AS-------GGGGGSGGA------APNKEPHMFVCSSN
ASPVSEGNLRLAV---ASTDFGATDPSKVAGLHQHD---SAAAS-----------K--GI
HELI-ENMSPGRKMRGDSELE---IEEGS----KFPPSVSSYSSSC-QKKV-DME-GGVA
KKHQMPPASVMTRLILIMVWRKLIRNPNTYSSLLGVAWSLISYKWKIKMPTIVSGSISIL
SDAGLGMAMFSLGLFMALQPKIIACGKSVATFSMAVRFLTGPAVIAATSIAVGLRGVLLH
VAIVQAALPQGIVPFVFAKEYNVHADILSTAVIFGMLVALPVTILYYILLGL
>Pyrco_Bartlett_005405.1
MISWHDLYKVLTAVVPLYVAMILAYGSVRWWKIFSPDQCSGINRFVAIFAVPLLSFHFIS
TNDPYTMNFRFIAADTLQKIIMLFALGLWTNFTRNGSLEWMITIFSLSTLPNTLVMGIPL
LIAMYGHPESGSLMVQVVVLQCIIWYTLLLFLFEYRGAKLLIMEQFP-ETAASIVSFKVD
SDVVSLDGRDFLETDAEIGDDGKLHVKVRKSNASRRSL------------SAMTPRPSNL
TGAEIYSLSSSRNPTPRGSNFNPSDFYSMM-GVQGFN--TRHS---NFG--PADLYSVQS
SRGPTPRPSNF-----EENCA------AQNVTSPRFGFYPA----Q-TVPASYPAP-NPE
F-SAPIAKSNSKNQQ--PPQPQVEAPPVSNS-AIAKTNSH------HDAKELHMFVWSSS
ASPVSDGGGLHVF---GGNDFSAAEQSGRSDQGAKEIRMIV-ADHPQNGENKSAPTA---
EGYGGEAFSFGGRGGE-GE-EAERERAGPTGLTKL---GSNSTTEL-HPKGGGLG-HESS
VGKQMPPASVMTRLILIMVWRKLIRNPNTYSSLIGLIWSLIAFRWHVAMPKIVEKSISIL
SDAGLGMAMFSLGLFMALQPKIIACGNSVAGFAMAVRFLTGPAVMAAASIAVGLRGTLLH
LAIVQAALPQGIVPFVFAKEYNVHPAILSTAVIFGMLIALPITLVYYILLGL
>Pyrco_Bartlett_006064.1
MISFTDLYHVLTAVVPLYVAMILAYGSVKWWKIFSPDQCSGINRFVALFAVPLLSFHFIS
TNNPYAMNYRFIAADTLQKVIVLLVLAVWSRTSARGSLEWSITLFSLSTLPNTLVMGIPL
LKGMYGD-ASGTLMVQIVVLQCIIWYTLMLFLFEYRGARLLIGEQFP-DTAGSIISFRVD
SDIISLDGKEPLQTEAEVGEDGKLHVTVRKSTSSRSEIYSR-RSHGPNSGVSLTPRPSNL
TNAEIYSLQSSRNPTPRGSSFNHTDFYSMV-N-------GKNM---S-------------
--NASPRQSNYGNVGFDEEARGVG------GPRGAANV----------GSLGYPAPPSAG
I-FSPVTGP-----------AAGA---------KKQPNGT------DGGKDLHMFVWSSS
ASPVSE-GGIHVF---RGGEYG------------NELAG-V-AA--------L--HKD-Y
DEFGRDEFSFDNRPASNGA-D----REGP-VLSKL---GSSSTTEL-HPKTAN---GGES
KTTAMPPASVMTRLILIMVWRKLIRNPNTYSSLIGLTWSLVSYKWQIVMPAIVARSIAIL
SDAGLGMAMFSLGLFMALQPRMIACGNTVASFAMAVRFLTGPAVMAAASIAVGLRGVLLH
IAIVQAALPQGIVPFVFAKEYNVHPDILSTGFAPEQSSS-------------
>Pyrco_Bartlett_009889.1
MITLSDFYHVMTAVVPLYVAMILAYGSVKWWKIFTPDQCSGINRFVALFAVPLLSFHFIS
TNDPYNMNTRFIAADTLQKLIVLAVLGVWTKVSKRGCLEWTITLFSVSTLPNTLVMGIPL
LKGMYGE-FSGSLMVQIVVLQCIIWYTLMLFMFEYRGARLLISEQFP-DTAGSIVSIHVD
SDIMSLDGRQPLETEAEIKEDGKLHVTVRKSNASRSDILSR-RSQGLS---STTPRPSNL
TNAEIYSLQSSRNPTPRGSSFNHTDFYSMM-AT------GRNS---NFG--ANDVYGMSA
SRGPTPRPSNF-----EEDGGGGAVSS-ATGNKPRFYHGGQ----N-NAAAHYPAP-NPG
M-FSPTASR-TVTANAN-SNAMNA----------KRANGQVQKTEDNGGKDLHMFVWSSS
ASPVSD-----VF---GSNEYGA------HDH--KEVKLAV-SPGKVEGRREN--QDE-Y
--LEREDFRFGNRD------Q----MNM-----------NN---E--VEKGG----DGIG
KGKVMPPTSVMTRLILIMVWRKLIRNPNTYSSLIGLTWSLVSFRWHVQMPAIVAKSIAIL
SDAGLGMAMFSLGLFMALQPKIIACGNSVAAFAMAVRFLTGPAVMAAASIAVGLRGTLLH
VAIVQNENTENVSSFVFGSNGSVETRVLLVAMVIGVMVVVVTTLGVLEVVGY
>Pyrco_Bartlett_011738.1
MITLSDFYHVMTAVVPLYVAMILAYGSVKWWKIFTPDQCSGINRFVALFAVPLLSFHFIS
SNDPYNMNTRFIAADTLQKLIVLAVLGVWTKVSKRGCLEWTITLFSVSTLPNTLVMGIPL
LKGMYGD-FSGSLMVQIVVLQCIIWYTLMLFMFEYRGARLLISEQFP-DTAGSIVSIHVD
SDIMSLDGRQPLETEAEIKEDGKLHVTVRKSNASRSDIFSR-RSQGLS---STTPRPSNL
TNAEIYSLQSSRNPTPRGSSFNHTDFYSMM-AA------GRNS---NFG--ANDVYGMSA
SRGPTPRPSNF-----EEDCGGGAVSS-ATGNKPRFYHGGQ----G-NAAAHYPAP-NPG
M-FSPTASK-TVNANAN-TNAMNA----------KRANGQAQKTEDNGGKDLHMFVWSSS
ASPVSD-----VF---GSNEYGA------HDH--KEVKLAV-SPGKVEGRREN--QEE-Y
--LEREDFSFGNRD------Q----MNM-----------NN---D--AEKGG----DGIG
KAKVMPPTSVMTRLILIMVWRKLIRNPNTYSSLIGLTWSLVSFRWHVQMPAIVAKSIAIL
SDAGLGMAMFSLGLFMALQPRIIACGNSIAAFTMAVRFLTGPAVMAAASIAVGLRGTLLH
VAIVQAALPQGIVPFVFAKEYNVHPDILSTGVIFGMLIALPITLVYYILLGL
>Pyrco_Bartlett_017869.1
MITGKDIYDVLAAIVPLYVAMILAYGSVRWWKIFTPDQCSGINRFVAVFAVPLLSFHFIS
SNNPYAMDYQFILADSLQKVVILVALFLWQAFSKRGNLEWMITLFSLSTLPNTLVMGIPL
LRAMYGD-FSGTLMVQIVVLQSVVWYTLMLFMFEYRGAKLLISEQFP-ETAASITSFRVD
SDVVSLNGREPLQTDAEIGDDGKLHVVVKRSNASSMVS-SF-KSHGLNSLTSMTPRASNL
TGVEIYSVQSSREPTPRASSFNQTDFYAMFNASKAPS--PKHGYTNSFQGGFGDVYSVQS
SKGVTPRTSNF-----DEEAMKMSN----MGNKKRGARSMSGEIFNGGAVSSYPPP-NPM
F-SGSTSGGPKKKDS-------GS--G----GGGGGSGGA------APNKELHMFVWSSS
ASPVSEGNLRHAVNRAASTDLGATDPSKAAGLHQHE---GAAAS-----------K--GI
HELI-GNMSPGRKMSGDRELE---IEEGS----KFPPSVSPYSSSC-QKKV-DIE-GGVA
KKHQMPPASVMTRLILIMVWRKLIRNPNTYSSLLGVAW------WNIKMPTIVSGSISIL
SDAGLGMAMFSLGLFMALQPKIIACGKSVATFSMAVRFLTGPAVIAATSIAVGLRGVLLH
VAIVQAALPQGIVPFVFAKEYNVHADILSTAVIFGMLIALPITILYYILLGL
>Pyrco_Bartlett_021016.1
MISWHDLYNVLTAVVPLYVAMILAYGSVRWWKIFSPDQCSGINSFVAIFAVPLLSFHFIS
TNDPYTMNFRFVAADTLQKIIMLFALSLWTNFTRNGSLEWLITIFSLSTLPNTLVMGIPL
LIAMYGKPESGSLMVQLVVVQCIIWYTLLLFLFEYRGAKLLIMEQFP-ETAASIVSFKLD
SDVVSLDGRDFLETDAEIGNDGKLHVNVRKSNASRRSF------------SEMTPRQSNL
SSAEIYSLSSSRNPTPRGSNFNPSDLYSMM-GVHGFN--TRHS---NFG--PADLYSVQS
SRGPTPRPSNF-----EENCA------AQTV--------------K-TVPASYPAP-NPE
F-SAPTAKNSNTIQQ--QQKPQVAAQPVSDG-AAAKTNSH------HDAKELHMFVWSSS
DSPVSEGSGLHVF---GGTNFGAAEESGRSDRGAKEIRMLV-ADHLQNGENKTAPTA---
EVYGGEAFSFGGRGGE-VE-EAEREKEGTTGLNKL---ASSSTAEL-HTR----------
GGRQMPPASVMTRLILIMVWRKLIRNPNTYSSLIGLIWALIAFRWHVGMPKIVEKSISIL
SDAGLGMAMFSLGLFMALQPRIIACGNSVGGYAMAARFLTGPAVMAAASIAVGLRGTLLH
LAIVQAALPQGVVPFVFAKEYNVHPAILSTALL-------P--------LGV
>Pyrco_Bartlett_025343.1
MITGKDIYDVLAAIVPLYVAMILAYGSVRWWKIFTPDQCSGINRFVAVFAVPLLSFHFIS
SNDPYAMNYQFILADSLQKVVILVALFLWQAFSKRGNLEWMITLFSLSTLPNTLVMGIPL
LRAMYGD-FSGTLMVQIVVLQSVVWYTLMLFMFEYRGAKLLISEQFP-ETAASITSFKVD
SDVVSLNGREPLQTDAEIGDDGKLHVVVKRSNASSMVS-SFNKSHGLNSLNSMTPRASNL
TGVEIYSVKSSREPTPRASSFNQTDFYAMFNASKAPS--PKHGYTNSFQGGFGDVYSVQS
SKGMTPRTSNF-----DEEAMKMNN----MSYKKSGARSMSGEIFNGGPASPYPPP-NPL
F-SGSTSGELKKKDS-------AS-------GGGGGSGGA------APNKEPHMFVCSSN
ASPVSEGNLRLAV---ASTDFGATDPSKVAGLHQHD---SAAAS-----------K--GI
HELI-ENMSPGRKMRGDSELE---IEEGS----KFPPSVSSYSSSC-QKKV-DME-GGVA
KKHQMPPASVMTRLILIMVWRKLIRNPNTYSSLLGVAW------WKIKMPTIVSGSISIL
SDAGLGMAMFSLGLFMALQPKIIACGKSVATFSMAVRFLTGPAVIAATSIAVGLRGVLLH
VAIVQAALPQGIVPFVFAKEYNVHADILSTAVIFGMLVALPVTILYYILLGL
>Pyrco_Bartlett_027040.1
MISFTDLYHVVTAVVPLYVAMILAYGSVKWWKIFSPDQCSGINRFVALFAVPLLSFHFIS
TNNPYAMNYRFIAADTLQKVIVLAVLAVWSRTSARGSLEWSITLFSLSTLPNTLVMGIPL
LKGMYGD-ASGSLMVQIVVLQCIIWYTLMLFLFEYRGARLLIGEQFP-DTAGSIISFRVD
SDIISLDGKEPLQTEAEVGEDGKLHVTVRKSTSSRSEIHSR-RSHGPNSGVSFTPRPSNL
TNAEIYSLQSSRNPTPRGSSFNQTDFYSMV-N-------GKNM---S-------------
--NASPRQSNYGNVGFDEEAGGVG------GARGRANG----------GSSGYPAPPSAG
I-FSPVTGP-----------AAGA---------KKKPIGA------DGGKDLHMFVWSSN
NSPVSE-GGIHVF---RGGEYS------------NELVG-V-AP--------H--YKD-Y
DEFGRNEFSFDNRPASNEA-D----REGP-VLSKL---GSSSTTEL-HPKTAN---GGES
KTAAMPPASVMTRLILIMVWRKLIRNPNTYSSLIGLTWSLVSYKWHIVMPAIVARSIAIL
SDAGLGMAMFSLGLFMALQPRMIACGNTIASFAMAVRFLTGPAIMAAASIAVGLRGVLLH
IAIVQAALPQGIVPFVFAKEYNVHPNILSTGVIFGMLIALPITLVYYILLGL
>Pyrco_Bartlett_028190.1
------------------------------------------------------------
------------------------------------------------------------
-------------MLQVVVLQCIICYTLIPFLFQYRRGKLLITAQFL-ETAASTI-----
----------FLETVADNSEEGKHHVKVRKSNASRQSLSAMHRSQSPMASSKAVMDVSDV
SHLEITPLNL-----------------------------------------------LPS
SRGP-----------------------------------------------S-----LPI
R--------------------------------------------------------SRS
------------------------------------------------------------
--------S---------------------------------------------------
--------------------------PSC---------------W---------------
------------------------------------------------------------
------------IP--FDKDMR------TKSL--------PS----WVK---
>Pyrco_Bartlett_044091.1
MITAQDFYKVSCAIVPLYFAMLVAYASVKWCKIFSPEQCSGINRFVAVFAVPVLSFHFIS
QNNPYQMDTKFILADTFSKLLVLALLSLWSILFKAGGLDWLITIFSVATLPNTLVMGIPL
LKAMYGD-FTQSLMVQVVVLQCIVWYTLLLFLFEYRAATLLIQTQFPGPTAAAITKFEID
DDIISLDGRNPLCTESETDQNGRIRVRIRRSTSSVPSS-------ALSSSMGLTPRPSNL
SNAEIFSINTPH--------LGSGDV-AF--GYRS--TSPQLS---GYA--SSDAYSLQ-
---PTPRASTF-----NEIDTTTF------------------------TTAN-----TPV
WARSPAT-----------------------------------------GRFSVKMVWESP
AKCQGG-----------GGD----QQG-----YFKD------------------------
--VGDKEISFRDCT-------------------KI------PMPEVTDTK------VEAA
ANQEMPSAPVMLRLILIMVGRKLSRNPNTYSSVLGLVWSLISFKWDVGMPSLVKYSIKLI
SDAGLGMAMFSLGLFMALQPRILACGTKRATMGMVVRFICGPLLMVAASAATGLRGVKLH
AAIVQAALPQGIVPFVFAREYGLHPDILSTG---------------------
>Pyrco_Danjou_PIN.Chr12_438
MISFTDLYHVVTAVVPLYVAMILAYGSVKWWKIFSPDQCSGINRFVALFAVPLLSFHFIS
TNNPYAMNYRFIAADTLQKVIVLAVLAVWSRTSARGSLEWSITLFSLSTLPNTLVMGIPL
LKGMYGD-ASGSLMVQIVVLQCIIWYTLMLFLFEYRGARLLIGEQFP-DTAGSIISFRVD
SDIISLDGKEPLQTEAEVGEDGKLHVTVRKSTSSRSEIHSR-RSHGPNSGVSFTPRPSNL
TNAEIYSLQSSRNPTPRGSSFNHTDFYSMV-N-------GKNM---S-------------
--NASPRQSNYGNVGFDEEAGGVG------GARGRANG----------GSSGYPAPPSAG
I-FSPVTGP-----------AAGA---------KKKPIGA------DGGNDLHMFVWSSN
NSPVSE-GGIHVF---RGGEYS------------NELVG-V-AP--------H--YKN-Y
DEFGRNEFSFDNRPASNEA-D----REGP-VLSKL---GSSSTTEL-HPKTAN---GGES
KTAAMPPASVMTRLILIMVWRKLIRNPNTYSSLIGLTWSLVSYKWHIVMPAIVARSIAIL
SDAGLGMAMFSLGLFMALQPRMIACGNTIASFAMAVRFLTGPAIMAAASIAVGLRGVLLH
IAIVQAALPQGIVPFVFAKEYNVHPNILSTGVIFGMLIALPITLVYYILLGL
>Pyrco_Danjou_PIN.Chr13_1
MITGKDIYDVLAAIVPLYVAMILAYGSVRWWKIFTPDQCSGINRFVAVFAVPLLSFHFIS
SNNPYAMDYQFILADSLQKVVILVALFLWQAFSKRGNLEWMITLFSLSTLPNTLVMGIPL
LRAMYGD-FSGTLMVQIVVLQSVVWYTLMLFMFEYRGAKLLISEQFP-ETAGSITSFRVD
SDVVSLNGREPLQTDAEIGDDGKLHVVVKRSNASSMVS-SF-KSHGLNSLTSMTPRASNL
TGVEIYSVQSSREPTPRASSFNQTDFYAMFNASKAPS--PKHGYTNSFQGGFGDVYSVQS
SKGVTPRTSNF-----DEEAMKMSN----MGNKKRGARSMSGEIFNGGAVSSYPPP-NPM
F-SGSTSGGPKKKDS-----------------GGGGSGGA------APNKELHMFVWSSS
ASPVSEGNLRHAVNRAASTDLGATDPSKAAGLHQHE---GAAAS-----------K--GI
HELI-GNMSPGRKMSGDRELE---IEEGS----KFPPSVSPYSSSC-QKKV-DIE-GGVA
KKHQMPPASVMTRLILIMVWRKLIRNPNTYSSLLGVAW------WNIKMPTIVSGSISIL
SDAGLGMAMFSLGLFMALQPKIIACGKSVATFSMAVRFLTGPAVIAATSIAVGLRGVLLH
VAIVQAALPQGIVPFVFAKEYNVHADILSTAVIFGMLIALPITILYYILLGL
>Pyrco_Danjou_PIN.Chr13_2
MISWHDLYKVLTAVVPLYVAMILAYGSVRWWKIFSPDQCSGINRFVAIFAVPLLSFHFIS
TNDPYTMNFRFIAADTLQKIIMLFALGLWTNFTRNGSLEWMITIFSLSTLPNTLVMGIPL
LIAMYGHPESGSLMVQVVVLQCIIWYTLLLFLFEYRGAKLLIMEQFP-ETAASIVSFKVD
SDVVSLDGRDFLETDAEIGDDGKLHVKVRKSNASRRSL------------SAMTPRPSNL
TGAEIYSLSSSRNPTPRGSNFNPSDFYSMM-GVQGFN--TRHS---NFG--PADLYSVQS
SRGPTPRPSNF-----EENCA------AQNVTSPRFGFYPA----Q-TVPASYPAP-NPE
F-SAPIAKSNSKNQQ--PPQPQVEAPPVSNS-AIAKTNSH------HDAKELHMFVWSSS
ASPVSDGGGLHVF---GGNDFSAAEQSGRSDQGAKEIRMIV-ADHPQNGENKSAPTA---
EGYGGEAFSFGGRGGE-GE-EAERERAGPTGLTKL---GSNSTTEL-HPKGGGL--HESS
VGKQMPPASVMTRLILIMVWRKLIRNPNTYSSLIGLIWSLIAFRWHVAMPKIVEKSISIL
SDAGLGMAMFSLGLFMALQPKIIACGNSVAGFAMAVRFLTGPAVMAAASIAVGLRGTLLH
LAIVQAALPQGIVPFVFAKEYNVHPAILSTALYFGLLHSSGIVNVVVTEAHM
>Pyrco_Danjou_PIN.Chr14_1
MISFTDLYHVLTAVVPLYVAMILAYGSVKWWKIFSPDQCSGINRFVALFAVPLLSFHFIS
TNNPYAMNYRFIAADTLQKVIVLLVLAVWSRTSARGSLEWSITLFSLSTLPNTLVMGIPL
LKGMYGD-ASGSLMVQIVVLQCIIWYTLMLFLFEYRGARLLIGEQFP-DTAGSIISFRVD
SDIISLDGKEPLQTEAEVGEDGKLHVTVRKSTSSRSEIYSR-RSHGPNSGVSLTPRPSNL
TNAEIYSLQSSRNPTPRGSSFNHTDFYSMV-N-------GKNM---S-------------
--NASPRQSNYGNVGFDEEARGVG------GPRGAANV----------GSLGYPAPPSAG
I-FSPVTGP-----------AAGA---------KKQPNGT------DGGKDLHMFVWSSS
ASPVSE-GGIHVF---RGGEYG------------NELAG-V-AA--------L--HKD-Y
DEFGRDEFSFDNRPASNGA-D----REGP-VLSKL---GSSSTTEL-HPKTAN---GGES
KTTAMPPASVMTRLILIMVWRKLIRNPNTYSSLIGLTWSLVSYKWQIVMPAIVARSIAIL
SDAGLGMAMFSLGLFMALQPRMIACGNTVASFAMAVRFLTGPAVMAAASIAVGLRGVLLH
IAIVQAALPQGIVPFVFAKEYNVHPDILSTGVIFGMLIALPITLVYYILLGL
>Pyrco_Danjou_PIN.Chr14_2
MITLSDFYHVMTAVVPLYVAMILAYGSVKWWKIFTPDQCSGINRFVALFAVPLLSFHFIS
SNDPYNMNTRFIAADTLQKLIVLAVLGVWAKVSKRGCLEWTITLFSVSTLPNTLVMGIPL
LKGMYGD-FSGSLMVQIVVLQCIIWYTLMLFMFEYRGARLLISEQFP-DTAGSIVSIHVD
SDIMSLDGRQPLETEAEIKEDGKLHVTVRKSNASRSDIFSR-RSQGLS---STTPRPSNL
TNAEIYSLQSSRNPTPRGSSFNHTDFYSMM-AA------GRNS---NFG--ANDVYGMSA
SRGPTPRPSNF-----EEDCGGGAVSS-ATGNKPRFYHGGQ----G-NAAAHYPAP-NPG
M-FSPTASK-TVNANAN-TNAMNA----------KRANGQAQKTEDNGGKDLHMFVWSSS
ASPVSD-----VF---GSNEYGA------HDH--KEVKLAV-SPGKVEGRREN--QEE-Y
--LEREDFSFGNRD------Q----MNM-----------NN---D--AEKGG----DGIG
KAKVMPPTSVMTRLILIMVWRKLIRNPNTYSSLIGLTWSLVSFRWHVQMPAIVAKSIAIL
SDAGLGMAMFSLGLFMALQPRIIACGNSIAAFTMAVRFLTGPAVMAAASIAVGLRGTLLH
VAIVQAALPQGIVPFVFAKEYNVHPDILSTGVIFGMLIALPITLVYYILLGL
>Pyrco_Danjou_PIN.Chr16_1
MITGKDIYDVLAAIVPLYVAMILAYGSVRWWKIFTPDQCSGINRFVAVFAVPLLSFHFIS
SNDPYAMNYQFILADSLQKVVILVALFLWQAFSKRGNLEWMITLFSLSTLPNTLVMGIPL
LRAMYGD-FSGTLMVQIVVLQSVVWYTLMLFMFEYRGAKLLISEQFP-ETAASITSFKVD
SDVVSLNGREPLQTDAEIGDDGKLHVVVKRSNASSMVS-SFNKSHGLNSLNSMTPRASNL
TGVEIYSVKSSREPTPRASSFNQTDFYAMFNASKAPS--PKHGYTNSFQGGFGDVYSVQS
SKGVTPRTSNF-----DEEAMKMNN----MSYKKSGARSMSGEIFNGGPASPYPPP-NPL
F-SGSTSGGLKKKDS-----------------GGGGSGGA------APNKEPHMFVCS--
-----------------------------------------------------------I
HELI-ENMSPGRKMRGDSELE---IEEGS----KFPPSVSSYSSSC-QKKV-DME-GGVA
KKHQMPPASVMTRLILIMVWRKLIRNPNTYSSLLGVAWSLISYKWKIKMPTIVSGSISIL
SDAGLGMAMFSLGLFMALQPKIIACGKSVATFSMAVRFLTGPAVIAATSIAVGLRGVLLH
VAIVQAALPQGIVPFVFAKEYNVHADILSTAVIFGMLVALPVTILYYILLGL
>Pyrco_Danjou_PIN.Chr16_2
MISWHDLYNVLTAVVPLYVAMILAYGSVRWWKIFSPDQCSGINSFVAIFAVPLLSFHFIS
TNDPYTMNFRFVAADTLQKIIMLFALSLWTNFTRNGSLEWLITIFSLSTLPNTLVMGIPL
LIAMYGKPESGSLMVQLVVVQCIIWYTLLLFLFEYRGAKLLIMEQFP-ETAASIVSFKLD
SDVVSLDGRDFLETDAEIGNDGKLHVKVRKSNASRRSF------------SEMTPRQSNL
SSAEIYSLSSSRNPTPRGSNFNPSDLYSMM-GVHGFN--TRHS---NFG--PADLYSVQS
SRGPTPRPSNF-----EENCA------AQTV--------------K-TVPASYPAP-NPE
F-SAPTAKNSNTIQQ--QQKPQVAAQPVSDG-AAAKTNSH------HDAKELHMFVWSSS
DSPVSEGSGLHVF---GGTNFGAAEESGRSDRGAKEIRMLV-ADHLQNGENKTAPTA---
EVYGGEAFSFGGRGGE-GE-EAEREKEGTTGLNKL---ASSSTAEL-HTR----------
GGRQMPPASVMTRLILIMVWRKLIRNPNTYSSLIGLIWALIAFRWHVGMPKIVEKSISIL
SDAGLGMAMFSLGLFMALQPRIIACGNSVGGYAMAARFLTGPAVMAAASIAVGLRGTLLH
LAIV-----QGYFRNVDSVTYYVGLLYSSGIVIVGVTEA-------------
>Pyrco_Danjou_PIN.Chr6
MITLSDFYHVMTAVVPLYVAMILAYGSVKWWKIFTPDQCSGINRFVALFAVPLLSFHFIS
TNDPYNMNTRFIAADTLQKLIVLAVLGVWTKVSKRGCLEWTITLFSVSTLPNTLVMGIPL
LKGMYGE-FSGSLMVQIVVLQCIIWYTLMLFMFEYRGARLLISEQFP-DTAGSIVSIHVD
SDIMSLDGRQPLETEAEIKEDGKLHVTVRKSNASRSDILSR-RSQGLS---STTPRPSNL
TNAEIYSLQSSRNPTPRGSSFNHTDFYSMM-AT------GRNS---NFG--ANDVYGMSA
SRGPTPRPSNF-----EEDGGGGAVSS-ATGNKPRFYHGGQ----N-NAAAHYPAP-NPG
M-FSPTASR-TVTANAN-SNAMNA----------KRANGQVQKTEDNGGKDLHMFVWSSS
ASPVSD-----VF---GSNEYGA------HDH--KEVKLAV-SPGKVEGRREN--QEE-Y
--LEREDFRFGNRD------Q----MNM-----------NN---E--VEKGG----DGIG
KGKVMPPTSVMTRLILIMVWRKLIRNPNTYSSLIGLTWSLVSFRWHVQMPAIVAKSIAIL
SDAGLGMAMFSLGLFMALQPKMIACGNSVAAFAMAVRFLTGPAVMAAASIAVGLRGTLLH
VAIVQAALPQGIVPFVFAKEYNVHPDILSTGGGGGMVVEMRVLLVAMVIVGY
>Pyrco_Danjou_PIN.Chr9
MISLTDVYHVVAATVPLYVAMILAYLSVKWWKLFTPDQCSGINKFVAKFSIPLLSFQIIS
SNDPYKMNHKLILADCLQKLTAFLALAAVTKFSSYGGLNSIITGLSLSTLPNTLILGIPL
LKAMYGD-EAAKLVTQIVVLQSLIWYNMLLFLFEFRAAK-----------AAS-------
----------------------------------------------------VTP-----
--------------------------------------------------------S---
--S---------------------------------------------------------
---------------------------------------------------------EPT
A-----------------------------------------------------------
-----EEM------------D------VP---------------EA-QSK-------DET
EDETRANNTKKIKSILLTVGRKLITNPNTHATLLGLIWASIHYRWEVKLPEIIAQSIAIL
SNGGLGMAMFGLGLFMASRGSIIACGTRKAMIAMGLKFIAGPAIMAVSSFAVGLRGRVLR
VAVVQATLPQGIVPFVFAKEYNVHPDILSTGVIFGMLIALPIALAYYFLLGL
>Pyrco_Danjou_new_PIN.Chr10
MITAQDFYKVSCAIVPLYFAMLVAYASVKWCKIFSPEQCSGINRFVAVFAVPVLSFHFIS
QNNPYQMDTKFILADTFSKLLVLALLSLWSILFKAGGLDWLITIFSVATLPNTLVMGIPL
LKAMYGD-FTQSLMVQVVVLQCIVWYTLLLFLFEYRAATLLIQTQFPGPTAAAITKFEID
DDIISLDGRNPLCTESETDQNGRIRVRIRRSTSSVPSS-------ALSSSMGLTPRPSNL
SNAEIFSINTPH--------LGSGDV-AF--GYRS--TSPQLS---GYA--SSDAYSLQ-
---PTPRASTF-----NEIDTTTF------------------------TTAN-----TPV
WARSPAT-----------------------------------------GRFSVKMVWESP
AKCQGG------------------------------------------------------
---GDKEISFRDCT-------------------KI------PMPEVTDTK------VEAA
ANQEMPSAPVMLRLILIMVGRKLSRNPNTYSSVLGLVWSLISFKWDVGMPSLVKYSIKLI
SDAGLGMAMFSLGLFMALQPRILACGTKRATMGMVVRFICGPLLMVAASAATGLRGVKLH
AAIVQAALPQGIVPFVFAREYGLHPDILSTGVIFGMLVSLPVTLLYYILLGL
>Pyrusco0g004840.1
MISWHDLYNVLTAVVPLYVAMILAYGSVRWWKIFSPDQCSGINSFVAIFAVPLLSFHFIS
TNDPYTMNFRFVAADTLQKIIMLFALSLWTNFTRNGSLEWLITIFSLSTLPNTLVMGIPL
LIAMYGKPESGSLMVQLVVVQCIIWYTLLLFLFEYRGAKLLIMEQFP-ETAASIVSFKLD
SDVVSLDGRDFLETDAEIGNDGKLHVKVRKSNASRRSF------------SEMTPRQSNL
SSAEIYSLSSSRNPTPRGSNFNPSDLYSMM-GVHGFN--TRHS---NFG--PADLYSVQS
SRGPTPRPSNF-----EENCA------AQTV--------------K-TVPASYPAP-NPE
F-SAPTAKNSNTIQQ--QQKPQVAAQPVSDS-AAAKTNSH------HDAKELHMFVWSSS
DSPVSEGSGLHVF---GGTNFGAAEESGRSDRGAKEIRMLV-ADHLQNGENKTAPTA---
DVYGGEAFSFGGRGGE-GE-EAEREKEGTTGLNKL---ASSSTAEL-HTR----------
GGRQMPPASVMTRLILIMVWRKLIRNPNTYSSLIGLIWALIAFRWHVGMPKIVEKSISIL
SDAGLGMAMFSLGLFMALQPRIIACGNSVGGYAMAARFLTGPAVMAAASIAVGLRGTLLH
LAIVQAALPQGVVPFVFAKEYNVHPAILSTAVIFGMLIALPITLVYYILLGL
>Pyrusco0g012060.1
MISFTDLYHVVTAVVPLYVAMILAYGSVKWWKIFSPDQCSGINRFVALFAVPLLSFHFIS
TNNPYAMNYRFIAADTLQKVIVLVVLAVWSRTSARGSLEWSITLFSLSTLPNTLVMGIPL
LKGMYGD-ASGSLMVQIVVLQCIIWYTLMLFLFEYRGARLLIGEQYP-DTAGSIISFRVD
SDIISLDGKEPLQTEAEVGEDGKLHVTVRKSTSSRSEIHSR-RSHGPNSGVSFTPRPSNL
TNAEIYSLQSSRNPTPRGSSFNHTDFYSIV-N-------GKNM---S-------------
--NASPRQSNYGNVGFDEEAGGVG------GARGRANG----------GSSGYPAPPSAG
I-FSPVTGP-----------AAGA---------KKKPIGA------DGGKDLHMFVWSSN
NSPVSE-GGIHVF---RGGEYS------------NELVG-V-AP--------H--YKD-Y
DEFGRNEFSFDNRPASNEA-D----REGP-VLSKL---GSSSTTEL-HPKTAN---GGES
KTAAMPPASVMTRLILIMVWRKLIRNPNTYSSLIGLTWSLVSYKWHIVMPAIVARSIAIL
SDAGLGMAMFSLGLFMALQPRMIACGNTIASFAMAVRFLTGPAIMAAASIAVGLRGVLLH
IAIVQAALPQGIVPFVFAKEYNVHPNILSTGVIFGMLIALPITLVYYILLGL
>Pyrusco10g027820.1
MITAQDFYKVSCAIVPLYFAMLVAYASVKWCKIFSPEQCSGINRFVAVFAVPVLSFHFIS
QNNPYQMDTKFILADTFSKLLVLALLSLWSILFKAGGLDWLITIFSVATLPNTLVMGIPL
LKAMYGD-FTQSLMVQVVVLQCIVWYTLLLFLFEYRAATLLIQTQFPGPTAAAITKFEID
DDIISLDGRNPLCTESETDQNGRIRVRIRRSTSSVPSS-------ALSSSMGLTPRPSNL
SNAEIFSINTPH--------LGSGDV-AF--GYRS--TSPQLS---GYA--SSDAYSLQ-
---PTPRASTF-----NEIDTTTF------------------------TTAN-----TPV
WARSPAT-----------------------------------------GRFSVKMVWESP
AKCQGG-----------GGD----QQG-----YFKE------------------------
--LGDKEISFRDCT-------------------KI------PMPEVTDTK------VEAA
ANQEMPSAPVMLRLILIMVGRKLSRNPNTYSSVLGLVWSLISFKWDVGMPSLVKYSIKLI
SDAGLGMAMFSLGLFMALQPRILACGTKRATMGMVVRFICGPLLMAAASAATGLRGVKLH
AAIVQAALPQGIVPFVFAREYGLHPDILSTGVIFGMLVSLPVTLLYYILLGL
>Pyrusco12g013520.1
MISFTDLYHVVTAVVPLYVAMILAYGSVKWWKIFSPDQCSGINRFVALFAVPLLSFHFIS
TNNPYAMNYRFIAADTLQKVIVLAVLAVWSRTSARGSLEWSITLFSLSTLPNTLVMGIPL
LKGMYGD-ASGSLMVQIVVLQCIIWYTLMLFLFEYRGARLLIGEQFP-DTAGSIISFRVD
SDIISLDGKEPLQTEAEVGEDGKLHVTVRKSTSSRSEIHSR-RSQGPNSGVSFTPRPSNL
TNAEIYSLQSSRNPTPRGSSFNHTDFYSMV-N-------GKNM---S-------------
--NASPRQSNYSNVGFDEEAGGVG------GARGRANG----------GSSGYPAPPSAG
I-FSPVTGP-----------AAGA---------KKKPIGA------DGGKDLHMFVWSSN
NSPVSE-GGIHVF---RGGEYS------------NELVG-V-AP--------H--YKD-Y
DEFGRNEFSFDNRPASNEA-D----REGP-VLSKL---GSSSTTEL-HPKTAN---GGES
KTAAMPPASVMTRLILIMVWRKLIRNPNTYSSLIGLTWSLVSYKWHIVMPAIVARSIAIL
SDAGLGMAMFSLGLFMALQPRMIACGNTIASFAMAVRFLTGPAIMAAASIAVGLRGVLLH
IAIVQAALPQGIVPFVFAKEYNVHPNILSTGVIFGMLIALPITLVYYILLGL
>Pyrusco13g009720.1
MITGKDIYDVLAAIVPLYVAMILAYGSVRWWKIFTPDQCSGINRFVAVFAVPLLSFHFIS
SNNPYAMDYQFILADSLQKVVILVALFLWQAFSKRGNLEWMITLFSLSTLPNTLVMGIPL
LRAMYGD-FSGTLMVQIVVLQSVVWYTLMLFMFEYRGAKLLISEQFP-ETAASITSFRVD
SDVVSLNGREPLQTDAEIGDDGKLHVVVKRSNASSMVS-SF-KSHGLNSLTSMTPRASNL
TGVEIYSVQSSREPTPRASSFNQTDFYAMFNASKAPS--PKHGYTNSFQGGFGDVYSVQS
SKGVTPRTSNF-----DEEAMKMSN----MGNKKRGARSMSGEIFNGGAVSSYPPP-NPM
F-SGSTSGGPKKKDS-------GS--G----GGGGGSGGA------APNKELHMFVWSSS
ASPVSEGNLRHAVNRAASTDLGATDPSKAAGLHQHE---GAAAS-----------K--GI
HELI-GNMSPGRKMSGDRELE---IEEGS----KFPPSVSPYSSSC-QKNV-DME-GGVA
KKHQMPPASVMTRLILIMVWRKLIRNPNTYSSLLGVAWSLISYKWNIKMPTIVSGSISIL
SDAGLGMAMFSLGLFMALQPKIIACGKSVATFSMAVRFLTGPAVIAATSIAVGLRGVLLH
VAIVQAALPQGIVPFVFAKEYNVHADILSTAVIFGMLIALPITILYYILLGL
>Pyrusco14g008430.1
MISFTDLYHVLTAVVPLYVAMILAYGSVKWWKIFSPDQCSGINRFVALFAVPLLSFHFIS
TNNPYAMNYRFIAADTLQKVIVLLVLAVWSRTSARGSLEWSITLFSLSTLPNTLVMGIPL
LKGMYGD-ASGSLMVQIVVLQCIIWYTLMLFLFEYRGARLLIGEQFP-DTAGSIISFRVD
SDIISLDGKEPLQTEAEVGEDGKLHVTVRKSTSSRSEIYSR-RSHGPNSGVSLTPRPSNL
TNAEIYSLQSSRNPTPRGSSFNHTDFYSMV-N-------GKNM---S-------------
--NASPRQSNYGNVGFDEEARGVG------GPRGAANV----------GSLGYPAPPSAG
I-FSPVTGP-----------AAGA---------KKQPNGT------DGGKDLHMFVWSSS
ASPVSE-GGIHVF---RGGEYG------------NELAG-V-AA--------L--HKD-Y
DEFGRDEFSFDNRPASNGA-D----REGP-VLSKL---GSSSTTEL-HPKTAN---GGES
KTTAMPPASVMTRLILIMVWRKLIRNPNTYSSLIGLTWSLVSYKWQIVMPAIVARSIAIL
SDAGLGMAMFSLGLFMALQPRMIACGNTVASFAMAVRFLTGPAVMAAASIAVGLRGVLLH
IAIVQAALPQGIVPFVFAKEYNVHPDILSTGVIFGMLIALPITLVYYILLGL
>Pyrusco14g009000.1
MISFTDLYHVLTAVVPLYVAMILAYGSVKWWKIFSPDQCSGINRFVALFAVPLLSFHFIS
TNNPYAMNYRFIAADTLQKVIVLLVLAVWSRTSARGSLEWSITLFSLSTLPNTLVMGIPL
LKGMYGD-ASGTLMVQIVVLQCIIWYTLMLFLFEYRGARLLIGEQFP-DTAGSIISFRVD
SDIISLDGKEPLQTEAEVGEDGKLHVTVRKSTSSRSEIYSR-RSHGPNSGVSLTPRPSNL
TNAEIYSLQSSRNPTPRGSSFNHTDFYSMV-N-------GKNM---S-------------
--NASPRQSNYGNVGFDEEARGVG------GPRGAANV----------GSLGYPAPPSAG
I-FSPVTGP-----------AAGA---------KKQPNGT------DGGKDLHMFVWSSS
ASPVSE-GGIHVF---RGGEYG------------NELAG-V-AA--------L--HKD-Y
DEFGRDEFSFDNRPASNGA-D----REGP-VLSKL---GSSSTTEL-HPKTAN---GGES
KTTAMPPASVMTRLILIMVWRKLIRNPNTYSSLIGLTWSLVSYKWQIVMPAIVARSIAIL
SDAGLGMAMFSLGLFMALQPRMIACGNTVASFAMAVRFLTGPAVMAAASIAVGLRGVLLH
IAIVQAALPQGIVPFVFAKEYNVHPDILSTGVIFGMLIALPITLVYYILLGL
>Pyrusco16g015950.1
------------------------------------------------------------
------------------------------------------------------------
-------------MLQVVVLQCIICYTLILFLFQYRRGKLLITAQFL-ETAASTI-----
----------FLETVADNSEEGKHHVKVRKSNASRQSLSAMHRSQSPMASSKAVMDVSDV
SHLEITPLNL-----------------------------------------------LPS
SRGP-----------------------------------------------S-----LPI
R--------------------------------------------------------SRS
------------------------------------------------------------
--------S---------------------------------------------------
--------------------------PSC---------------W---------------
------------------------------------------------------------
------------IP--FDKDMR------TKSL--------PS----WVK---
>Pyrusco16g018810.1
MITGKDIYDVLAAIVPLYVAMILAYGSVRWWKIFTPDQCSGINRFVAVFAVPLLSFHFIS
SNDPYAMNYQFILADSLQKVVILVALFLWQAFSKRGNLEWMITLFSLSTLPNTLVMGIPL
LRAMYGD-FSGTLMVQIVVLQSVVWYTLMLFMFEYRGAKLLISEQFP-ETAASITSFKVD
SDVVSLNGREPLQTDAEIGDDGKLHVVVKRSNASSMVS-SFNKSHGLNSLNSMTPRASNL
TGVEIYSVKSSREPTPRASSFNQTDFYAMFNASKAPS--PKHGYTNSFQGGLGDVYSVQS
SKGMTPRTSNF-----DEEAMKMNN----MSYKKSGARSMSGEIFNGGPASPYPPP-NPL
F-SGSTSGELKKKDS-------AS-------GGGGGSGGA------APNKEPHMFVLSSN
ASPVSEGNLRLAV---ASTDFGATDPSKVAGLHQHD---SAAAS-----------K--GI
HELI-ENMSPGRKMRGDSELE---IEEGS----KFPPSVSSYSSSC-QKKV-DME-GGVA
KKHQMPPASVMTRLILIMVWRKLIRNPNTYSSLLGVAWSLISYKWKIKMPTIVSGSISIL
SDAGLGMAMFSLGLFMALQPKIIACGKSVATFSMAVRFLTGPAVIAATSIAVGLRGVLLH
VAIVQAALPQGIVPFVFAKEYNVHADILSTAVIFGMLVALPVTILYYILLGL
>Pyrusco16g024450.1
MITGKDIYDVLAAIVPLYVAMILAYGSVRWWKIFTPDQCSGINRFVAVFAVPLLSFHFIS
SNDPYAMNYQFILADSLQKVVILVALFLWQAFSKRGNLEWMITLFSLSTLPNTLVMGIPL
LRAMYGD-FSGTLMVQIVVLQSVVWYTLMLFMFEYRGAKLLISEQFP-ETAASITSFKVD
SDVVSLNGREPLQTDAEISDDGKLHVVVKRSNASSMVS-SFNKSHGLNSLNSTTPRASNL
TGVEIYSVKSSREPTPRASSFNQTDFCAMFNASKAPS--PKHGYTNSFQGGFGDVYSVQS
SKGVTLRTSNF-----DEEAMKMNN----MSYKKSRARSMSGEIFNGGPASPYPPP-NPL
F-SGSTSGGLKKKDS-------AS-------GGGGGSGGA------APNKEPHMFVWSSN
ASPVSEGNLRHAV---ASTDFGATDPSKVAGLHQHD---SAAAS-----------K--GI
HELI-ENMSPGRKMRGDSELE---IEEGS----KFPPSVSSYSSSC-QKKV-DME-GGVA
KKHQMPPASVMTRLILIMVWRKLIRNPNTYSSLLGVAWSLISYKWKIKMPTIVSGSISIL
SDAGLGMAMFSLGLFMALQPKIIACGKSVATFSMAVRFLTGPAVIAATSIAVGLRGVLLH
VAIVQAALPQGIVPFVFAKEYNVHADILSTAVIFGMLVALPVTILYYILLGL
>Pyrusco9g016910.1
MISLTDVYHVVAATVPLYVAMILAYLSVKWWKLFTPDQCSGINKFVAKFSIPLLSFQIIS
SNDPYKMNHKLILADCLQKLTAFLALGAVTKFSSYGGLNSIITGLSLSTLPNTLILGIPL
LKAMYGD-EAAKLVTQIVVLQSLIWYNMLLFLFEFRAAK-----------AAS-------
----------------------------------------------------VTP-----
--------------------------------------------------------S---
--S---------------------------------------------------------
---------------------------------------------------------EPT
A-----------------------------------------------------------
-----EEM------------D------VP---------------EA-QSK-------DET
EDETRANNTKKIKSILLTVGRKLITNPNTHATFLGLIWASIHYRWEVKLPEIIAQSIAIL
SNGGLGMAMFSLGLFMASRGSIIVCGTRKAMIAMGLKFIAGPAIMAVSSFAVGLRGRVLR
VAVVQATLPQGIVPFVFAKEYNVHPDILSTGVIFGMLIALPIALAYYFLLGL
>Rosch_v2.0_Chr2g0125421
MISLGDLYHVLTAVVPLYVAMILAYGSVKWWKIFSPDQCSGINRFVALFAVPLLSFHFIS
TNNPYAMNYRFIAADTLQKVIVLAVLAIWSRTSSRGSLEWSITLFSLSTLPNTLVMGIPL
LKGMYGD-SSGTLMVQIVVLQCIVWYTLMLFLFEYRGARLLIGEQFP-DTAASIVSFRVD
SDIVSLDGKEPLQTEAQLGEDGKLHVTVRKSTSSRSEIFSK-PSLGPNTGVSCTPRLSNL
TNAEIYSLQSSRNPTPRGSNFSHTDFYAMV-N-------GKNM---S-------------
--NVSPRLSNYG---YDEEATGVGM---------RPPS----------SMQGYPTPPSTG
I-FSPVAGP-----------NATA---------KIKPNGT------DTGKDLHMFVWSSS
ASPVSE-GGIHVF---RGG---------------------V-A---------H--QKD-H
DEFGRDEFSFDNRPVSNGI-D----REGP-VLSKL---GSSSTTEL-HPKTC----HGES
KATAMPPASVMTRLILIMVWRKLIRNPNTYSSLIGLTWSLVSYKWNIVMPEIIARSIAIL
SDAGLGMAMFSLGLFMALQPRMIACGNRIASFAMAVRFLAGPAVMAAASLAVGLRGVLLH
IAIVQAALPQGIVPFVFAKEYNVHPNILSTGVIFGMLIALPITLVYYIVLGL
>Rosch_v2.0_Chr2g0169101
MISLIDVYHVVAATVPLYVAMGLAYVSVKWWKLFTPEQCSGINKFVAKFSIPLLSFQVIS
ANNPYKMNLKLILSDGLQKAIVFLALTAITKFSTHGGLNSIITGLSLSTLPNTLILGIPL
LKAMYGE-EAGALVSQIVVLQSLVWYNLLLFLFEFGAAK-----------AAS-------
----------------------------------------------------VTP-----
--------------------------------------------------------S---
--S---------------------------------------------------------
---------------------------------------------------------EAT
A-----------------------------------------------------------
-----EEM------------E------AP---------------EA-QSK-------DEA
EDEERPRNPKKMKSILLTVGRKLFANPNTHATMLSLIWASIHFRWGVKMPEIVTQSISIL
ANGGLGMATFSLGLFMASRPSIIACGTRMTAVAMGLKFIAGPAVMALSSFAIGLRGRALR
IAIVQAALPQGIVPFVFAKEYNVHPEILSTAVIFGMLIALPIALAYYFLLGL
>Rosch_v2.0_Chr4g0398751
MISGKDIYEVLASLVPLYVAMILAYGSVRWWKIFTPDQCSGINRFVAVFAVPLLSFHLIS
SNDPYVMNYRFIAADSLQKVVILVALFLWQIFSKRGNLEWMISLFSLSTLPNTLVMGIPL
LKAMYGD-FSATLMVQIVVLQSVIWYTLMLFMFEYRGAKLLISEQFP-ETAGSITSFRVD
SDVVSLNGREPLETDAEIGEDGKLHVVVRRSAASSMVS-SI-KSHGFNSLNSMTPRASNL
TGVEIYSVQSSREQTPRASSFNQADFYTMFNSREAQS--PKHGCTNSFKGGFGDVYSLQS
SKGVAPRTSNF-----HEDM-------------KRGARSMSGELFNAGTVPSYPPP-NPM
F-SRSTSGGPEKKES-------GGAG-----AGAVVSGGA------VSNKELHMFVWSSS
ASSVSEGSQKHAVNRAASTEFGGIDSSRAA-QHDHP----IAGS-----------R--GM
HELS-QNMSSGRKMSGDVELE---IEEGT----KFPASATSYS-SR-HKKM-DME-GGVT
KKQQMPPASVMTRLILIMVWRKLIRNPNSYASLLGLAWSLVSYKWHIKMPKIVSGSISIL
SDTGLGMAMFSLGLFMALQPKIIACGKAVATFGMAVRFLIGPAVIAACSVAVGLRGVLLR
VAILQAALPQGIVPFVFAKEYNVHADILSTAVIFGMLLALPVTIVYYILIGL
>Rosch_v2.0_Chr4g0398781
MISGKDIYEVLASIVPLYVAMILAYGSVRWWKIFTPDQCSGINRFVAVFAVPLLSFHFIS
SNDPYAMDYQFIAADSLQKVVILVALFLWQTFSKRGNLEWMITLFSLSTLPNTLVMGIPL
LKAMYGD-FSGALMVQIVVLQSVIWYTLMLFMFEYRGAKLLISEQFP-ETAGSITSFRVD
SDVVSLNGREPLQTDAEIGEDGKLHVVVRRSAAASMVS-SF-KSHGLNSLNSMTPRASNL
TGVEIYSVQSSREPTPRASSFNQTDFYAMFNASKAPS--PKHGYTNSFQGGFGDVYSVQS
SKGVTPRTSNF-----DEEMMKIS-------NKKRGARSMSGELFNAGTVSSYPPP-NPM
F-SGSTSGGPKKKES-------GG--------AGGGSGGA------VPNKELHMFVWSSS
ASPASEGNLKHAVNRAASTDFGGIDPSKAA-QHEHP----IAGS-----------K--GM
HELI-QNMSPGRKMSGDEELE---IEEGT----KFPASASPYS-SC-QKKM-DME-GGVA
KKQQMPPASVMTRLILIMVWRKLIRNPNTYSSLLGVAWSLVSYKWHIKMPTIISGSISIL
SDAGLGMAMFSLGLFMALQPKIIACGKSVATFAMAVRFLTGPAVIAACSIAVGLRGVLLH
VAIVQAALPQGIVPFVFAKEYNVHADILSTAVIFGMLIALPITILYYILLGL
>Rosch_v2.0_Chr4g0441311
MISWNDLYKVLTAVVPLYVAMILAYGSVRWWKIFSPDQCSGINRFVAIFAVPLLSFHFIS
TNDPYNMNFRFIAADTLQKIIMLFALALWTNFTRNGSLEWMITIFSLSTLPNTLVMGIPL
LIAMYGHPESGSLMVQVVVLQCIIWYTLLLFLFEYRGAKLLIMEQFP-ETAASIVSFKVD
SDVMSLDGRDFLETDAEIGDDGKLHVKVRKSNASRRSL------------SAMTPRPSNL
TGAEIYSLSSSRNPTPRGSNFNPSDFYSMM-GVQGFN--TRHS---NFG--PADLYSVQS
SRGPTPRPSNF-----EENSAP-----AQTVTSPRFGFYPA----Q-TVPSSYPAP-NPE
F-SAPLTKTTSKNNQ---PQPQPQPPPQQVN-SNNSSKAN------HDAKELHMFVWSSS
NSPVSEGGGLHVF---GGPDFAASEQSGRSDQGAKEIRMLV-ADHPQNGETKSDGDH---
YHHGGEAFTFTGKVDQ-GE-E-EREKEGPTGLNKQ---GSSSTAEL-HGKGGGGGDHESS
GGKQMPPASVMTRLILIMVWRKLIRNPNTYSSLIGLIWSLIAFRWGVAMPKIIEKSISIL
SDAGLGMAMFSLGLFMALQPKIIACGNSVAGFAMAVRFLTGPAVMAAASIAVGLRGTLLH
LAIVQAALPQGIVPFVFAKEYNVHPSILSTAVIFGMLIALPITLVYYIVLGL
>Rosch_v2.0_Chr6g0249491
--------------------MILAYGSVRWWKIFSPDQCSKINRFVTIFAVPLLSFHFIS
TNKPYTMNFRFITADTLQKIIMLFALALWTNFTRNGSLEWMITNFSLSTLPNTLVMGIPL
LIAMYGHPESGSLMVQVVVLQCIIWYTLLLFLFEYYDAKLLIME----------------
------------------------------------------------------------
------------------------------------------------------------
------------------------------------------------------------
------------------------------------------------------------
------------------------------------------------------------
------------------------------------------------------------
------------------------------------------------------------
------------------------------------------------------------
----------------------------------------------------
>Rosch_v2.0_Chr7g0178461
MITLSDFYHVMTAVVPLYVAMVLAYGSVKWWKIFTPDQCSGINRFVALFAVPLLSFHFIS
SNNPYAMNTRFLAADTLQKLIVLAVLGVWSKVSKRGCLEWTITLFSVSTLPNTLVMGIPL
LKGMYGD-FSGSLMVQIVVLQCIIWYTLMLFMFEYRGARLLISEQFP-DTAGSIVSIHVD
SDIMSLDGRQPLETEAEIKEDGKLHVTVRKSNASRSDIYSR-RSQGLS---SNTPRPSNL
TNAEIYSLQSSRNPTPRGSSFNHTDFYSMM-AA------GRNS---NFG--SSDVFGLTA
SRGPTPRPSNY-----EDDGGAAVGAA-AAGNKPRYHYQGG----N-NTTAHYPAP-NPG
M-FSPTASK-NV---------VAP----------KRPNGNGPNGAQDGGRDLHMFVWSSS
ASPVSD-----VF---GSNEYGAAG----HDQ--KEVKLAV-SPGKVEGRREN--QEE-Y
-MVERDEFSFGNRVV-----D-----QM-----------NMN--E--GEK------VDVN
KAKVMPPTSVMTRLILIMVWRKLIRNPNTYSSLIGLTWSLVSFRWHLEMPALIAKSIAIL
SDAGLGMAMFSLGLFMALQPRIIACGNSIAAFTMAVRFLTGPAVMAAASIAVGLRGTLLH
VAIVQAALPQGIVPFVFAKEYNVHPDILSTGVIFGMLIALPITLVYYIMLGL
>Ruboc_04_G00169
MISWHDLYNVLTAVVPLYVAMILAYGSIRWWKIFSPDQCSGINRFVAIFAVPLLSFHFIS
QNNPYTMNFRFIAADTLQKIIMLFALALWTNFTRNGSLEWMITIFSLSTLPNTLVMGIPL
LIAMYGHPESGSLMVQVVVLQCIIWYTLLLFLFEYRGAKLLIMEQFP-ETAASIVSFKVD
SDVVSLDGRDFLETDAEIGDDGKLHVKVRKSNASRRSL-------GPGSFSALTPRPSNL
TGAEIYSLSSSRNPTPRGSNFNPSDFYSMM-GVQGFN--TRHS---NFG--PADLYSVQS
SRGPTPRPSNF-----EENCAP-------TVTSPRFGFYPA----Q-TVPSSYPAP-NPE
F-SAPVTKTTTKNNQ---QQPQSQPPQQVNS---NTSKTS------HDAKELHMFVWSSS
ASPVSEGGGLHVF---GGPDFAASEQSGRSDQGAKEIRMLV-ADHPQNGETKSDGGA---
QAYGGEAFSFGGKG-E-GE-------EGPTGLNKL---GSSSTAEL-HPKGGGIG-HELG
AGKQMPPASVMTRLILIMVWRKLIRNPNTYSSLIGLIWSLISFRWHVAMPRIVEKSISIL
SDAGLGMAMFSLGIFMALQPKIIACGNSVAGFAMAVRFLTGPAVMAAASIAVGLRGTLLH
LAIVQAALPQGIVPFVFAKEYNVHPAILSTGIYTGVLYRSRI----VIK---
>Ruboc_04_G13972
MITGKDIYDVFAAIVPLYVAMILAYGSVRWWRIFTPDQCSGINRFVAVFAVPLLSFHFIS
SNDPYAMNYRFIAADSLQKVVILVALFLWQTFSKRGNLEWMITLFSLSTLPNTLVMGIPL
MKSMYGD-ASATLMVQIVVLQSVIWYTLMLFMFEYRGAKLLITEQFP-ETAGSITSFRVD
SDVVSLNGREPLQTDAEIGEDGKLHVVVKRSAASSMVS-SF-KSHGLNSLNSITPRASNL
TGVEIYSVQSSREPTPRASSFNQTDFYAMFNASKAPS--PKHSYTNSFQGGFGDVYSVQS
SKGVTPRTSNF-----DEEMMKIS-------NKKRGARSMSGELFNGGTVSSYPPP-NPM
F-SGSTSGGPKKKDS-------------------GGGGGA------VPNKELHMFVWSSS
ASPVSEGNLKHAVNRAASTDFGAIDPSKAA-QHDHP----IAGS-----------K--GM
HDLI-QNMSPGRKMSGDGELE---IEEGT----KFP-GASPYS-SC-QKKM-DME-GGVP
KKQQMPPASVMTRLILIMVWRKLIRNPNTYSSLIGLAWSLVSYKWHIKMPSIVSGSISIL
SDAGLGMAMFSLGLFMALQPKIIACGKSVATFSMAVRFLTGPAVIAATSIAVGLRGTLLH
VAIVQAALPQGIVPFVFAKEYNVHADILSTAVIFGMLVALPITILYYILLGL
>Ruboc_05_G03608
MITLSDFYHVMTAVVPLYVAMILAYGSVKWWKIFTPDQCSGINRFVALFAVPLLSFHFIS
SNNPYAMNTRFIAADTLQKLIVLAVLAVWSRVSKRGCLEWTITLFSVSTLPNTLVMGIPL
LKGMYGD-FSGSLMVQIVVLQCIIWYTLMLFMFEYRGAKLLISEQFP-DTAGSIVSIHVD
SDIMSLDGRQPLETEAEIKEDGKLHVTVRKSNASRSDIYSR-RSQGLS---SNTPRPSNL
TNAEIYSLQSSRNPTPRGSSFNHTDFYSMM-AA------GRNS---NFG--SSDVFGLTA
SRGPTPRPSNY-----EDDGGAAVGAA-TAGNKPRFHYQGG----N-NTTAHYPAP-NPG
M-FSPTASK-NVVA------PANP----------KRSNGNGPNGAQDGGRDLHMFVWSSS
ASPVSD-----VF---GSNEYGAA-----HDQ--KEVKLAV-SPGKVEGRREN--QEE-Y
-MVERDEFSFGNR--------------E-----------NIN--E--GEK------VDVN
KAKVMPPTSVMTRLILIMVWRKLIRNPNTYSSLIGLTWSLVSFRWHLQMPAIIAKSIAIL
SDAGLGMAMFSLGLFMALQPRIIACGNSIAAFAMAVRFLTGPAVMAAASIAVGLRGTLLH
VAIVQAALPQGIVPFVFAKEYNVHPDILSTGSSYGMAFAFKYFKEASIQLGA
>Ruboc_06_G16336
MISLIDVYHVVAATIPLYVAMILAYLSVKWWKLFTPEQCSGINKFVAKFSIPLLSFQVIS
ANNPYKMNLKLILADGLQKAIAFLALTAITKFSSHGGLNSIITGLSLSTLPNTLILGIPL
LKAMYGE-EARELVSQIVGLQSLIWYNLLLFLFEFGAAK-----------AAS-------
----------------------------------------------------VTP-----
--------------------------------------------------------S---
--S---------------------------------------------------------
---------------------------------------------------------EAT
A-----------------------------------------------------------
-----EEM------------E----AQAP---------------EA-QSK-------DEA
EGEEITRNPKKMKSILLTVGRKLFYNPNTHATLLGLIWASIKSRWGVKMPEIVTQSIMIL
ASGGLGMATFSLGLFMASRPSIIACGTRMTMVAMGLKFIAGPAVMALSSFAIGLRGRVLR
VAIVQAALPQGIVPFVFAKEYNVYPEILSTAVIFGMLIALPIALAYYFVLGL
