# Supplementary material for: Building a foundation for gene family analysis in Rosaceae genomes with a novel workflow: A case study in Pyrus architecture genes
Source: Front Plant Sci. 2022 Nov 14;13:975942. doi: 10.3389/fpls.2022.975942 (PMC9702816; doi:10.3389/fpls.2022.975942)
Supplement: Supplementary file 1 [file DataSheet_1.zip › SupFiles/SupFile2_gene_family_trimmed_alignments/1006.faa.aln]

>gnl_Ambtr_v1.0_evm_27.model.AmTr_v1.0_scaffold00122.35
M--PSISSGDLSSPLD-G---GVDFGSVKTVPESHAWQ-EPEG-F----SLESSDLDGIP
VIDLSTPGVAREIGRACASWGAFQVVNHGVPDNVLKRVEEQGWRLFSLPPDQKLKAERGP
DEIAGFGAPRITHFFPKRMWTEGFTVFGSPLEQARRLWPHDHMQFCEVIEEYQSEMKSLT
VKLLELILEWVGAGKEDLNWE------VGDSSGVTQLNSYPSCPEPSRAMGLAPHTDSSL
LTVIHQS-NTSGLQLLDA---SGQKWVTVPPVHGALVVNIGDLLHILSNGRCRSSMHRAV
VNRVHHRLSFAYFCFPSPGATVEP---LIGPDETALYRSVTWTEYLRIKGTLFNNALFSL
LLPDPSQSRP--MQE-------
>gnl_Aquco_v3.1_Aqcoe2G173400.1
M-PSRLLEVFRAHPVHLHDNH-IDFESVPELPDSHAWP-PVVD-YPS---EDLY-EESVP
IIDLMDPNATKLVGNACETWGMFQVTNHGIPINLLKDVETEGRRLFQLPAQHKLKAARPS
NGISGYGRARINSFFPKLMWSEGFTIVGSPVEHARQLWPQEYNKFCDVMEEYEKEMKNLS
SRVMWIMLGSLGITKEDLSWAGLKSN-PEGVCAALQLNSYPPCPEPNRAMGLAAHTDSTL
LTVLYQN-STSGLQVLRD----GVQWVTVPPITGTLVVNVGDLLHILSNGRFLSVLHRAV
VHRTRHRLSLAYLYGPPSDIQISPLSKLIDPKHPPLYHPVTWSEYLGRKAKHFNKALSTV
QLCGPQNGFID-INQNR-MKVV
>gnl_Aquco_v3.1_Aqcoe7G198300.1
M-PVEHSEVVKTHPVYLHGDF-IDFDSVQEVPDSHKWP-HVVD-YPS--DQDLHDVESVP
IIDLMDPNAANLVGNACQTWGVFQVTNHGIPIHLLENLDSEGRRLFQLPTQQKLKAAHRP
CISGGYGRAR-SRVCSKQMWSERFTIVGSPIEQARQLWPEEYKTFCDVIEEYEKEMKKLS
KMLMWIMLGTLGIAEDDMCSAGPESK-SECPCNILQLNSFPPCPDPKLVMGLAAHTDISL
LTVHYQT-NTSGLQVIRD----GGRWVTVQPKSGALVINVGDLLQIISNGRFRSIFQRAV
VHQTRHRLSFAYLYGPPSNIQTSALTKLIDQKRPPLYHPETWTKFRKVNYKRSNQALTTF
QLAESQNESTD-MNDKKRMKVG
>gnl_Aquco_v3.1_Aqcoe7G198100.1
M-PARLSEVFRAHPVHLHDTN-IEFESVRELPDSHAWP-LVID-YPS---EDMYDIEAVP
IIDLMDPNATNLVGNACERWGVFQVTNHGIPIGLLEDVESEGRRLFQLPAQQKLKAARPP
NGISGYGRARINAFFPKLMWSEGFTIVGSPVEDARQLWPQEYNTFWKRIKE---------
----------------------------RSASAALQLNSYPPCPEPKRAMGLAAHTDSTL
LTVLYQN-STSGLQVLKD----GVRWVSVPPRSGTLVVNVGDLLHILSNGRFLSVLHRAV
VHRTRHRLSLAYLYGPPSNIQIAPLSKLIDQKHPPLYHPVTWSEYLGRKAKHFNKALSTV
RLCGPQNVFID-MNDQNRMKVE
>gnl_Aquco_v3.1_Aqcoe7G199100.1
M-PVKLSEVFKTHPVCLHHDF-IDLYSVKEVPDSYKWP-QVVD-YPS--DQDLYDVESVP
IIDLMDPSAANLVVHACQTWGFFQVTNHGIPIHLLEDMEFEGRHLFQLPAQQKLKAARPP
NGMSGYGRAHISCFFPKLMWSEGFTIVGSPIEQARQLWPLGYKTFCEVVEEYKKEMKELS
TRLIWIILGSLGITEDEMSWAGPKSK-SECLCAALHLNSYPPCPDPRIAMGLAPHTDTSL
LTVLYQT-STSGLQVLRE----GGRWVTVPPKSGTLVVNVGDLLQILSNGRFRSVFHRAV
VHQTHHRLSFAYFFGPPSHVQISALSKLKDQKRTPLYHPVTSDEFLRVK-----------
----------------------
>gnl_Aquco_v3.1_Aqcoe7G198700.1
M-SVKLSEVFKTHPVCLHHDF-IDLYSVKEVPDSHKWQ-QVVD-YPS--DQDLYDVESVP
IIDLMDPNAANLVVHACQTWGFFQVTNHGIPIHLLEDMEFEGRHLFQLPAQQKLKVASPP
NGMSGYGQARISCFFAKLMWFEGFTIVGSPIEQARQLWPLEYKTFCEVVEEYKKEMKELS
TRLIWIILGSLGITEDEMSWAGPKSK-SECLCAALHLNSYPPCPDPRIAMGLAPHTDTSL
LTVLYQT-STSGLQVLRE----GDQWVTVPPKSGALVVNVGDLLQILSNGRFRSVIHRAV
VHQTRHRLSFAYFFGPPSHVQTSALLKLKDQKRTPLYHPITWDEFLRSQTRSI-------
----------D-MNDQKRMKVG
>gnl_Aquco_v3.1_Aqcoe7G198500.1
M-PVNHSEVFKTHPVYLHGDF-IDFHSVQDVPDSYKWP-QVVD-YPS--DQDLHDVESVP
IIDLMDPNAANLVGNACQTWGVFQVTNHGIPIHLLENLESEGRRLFQLPTQEKLKAARRP
NGISGYGRARISCFFPKLMWSEGFTIVGSPIEQARQLWPEEYKTFCDVIDEYEKEMKKLS
TMLMWIMFGSLGITEDDMCWVGPESK-SECPCDILQLNSYPPCPDPKIVMGLAAHTDISL
LTVLYQT-GTSGLQVLRD----DGRWVTVQPKSGALVINVGDLLQILSNGRFRSVFQRAV
VHQTRHRLSSAYFFGPPSNIQISALSKLIDKKCPPLYNPETWIEFLLVNYKHINQALTTF
QLVESENESTD-MNDQKRMKVR
>gnl_Aquco_v3.1_Aqcoe7G198000.1
M--SSLSEIHRTHHVNINNNTPLDFSKVREVPDSHAWS-QVDL-NGYTSSVKSFVVGTVP
VIDLADTNVVKLVKNACETWGAFQVINHGISTRLLEKVESECWRLFSLPTQRKLNALRSP
GGVSGYGLPQISPFFSKIMWHEGFTIIRSPKEHAYQLWPDGCTQFCDIIEEYQKGMKKLA
ERLLSLMFESLGVTREEVDWAKTT-E-INGAQTTLQLNSYPACPDPDRALGLVPHTDTSL
LTILYQS-STSGLQIFRD----GVGWVTLPPEPGALIVNVGDFLHILSNAQFPSALHRVI
VNNARHRLSNAYFYAPPINAQITPFAKLVDRNHAPQYRLVSCSEYIGLKAKHLDKALSFI
HI--------------------
>gnl_Aquco_v3.1_Aqcoe7G198600.1
M-AVKLSEAFKSQPVYLHDDH-INFDSVQEVPDSHAWQ-QIVD-YPSD-DQDLYDAESVP
IIDLMDPNACNLVGNACQTWGVFQVTNHGIPIHLLEDLESEGRRLFQLPAQQKVKAARPP
NGMSGYGQARISCFFPKLMWSEGFTIVGSPIEQARQLWPQGYKTFCDVIEEYEKEMKKLS
SRLMWIMLGSLGITENDMSWAGPNSK-SEGPCAALQLNSYPPCPDPKIAMGLAAHTDTTL
LTILYQT-STSGLQVLRD----GGRWVTVPPKSGALVINVGDLLQILSNGRFPSVFHRAV
VHQTHQRLSFVYFFGPPSNIQISPLSKLIDQKHPPLYRSVTWNEYLRIKYKHFNEALSVV
RLCEPQHESID-MND-------
>gnl_Arath_TAIR10_AT4G21690.1
M--SSVTQLFKNNPVNRDRIIPLDFTNTKTLPDSHVWS-KPEP---------ETTSGPIP
VISLSNPEEHGLLRQACEEWGVFHITDHGVSHSLLHNVDCQMKRLFSLPMHRKILAVRSP
DESTGYGVVRISMFYDKLMWSEGFSVMGSSLRHATLLWPDDHAEFCNVMEEYQKAMDDLS
HRLISMLMGSLGLTHEDLGWLVPDSG-TDSIQSFLQLNSYPVCPDPHLAMGLAPHTDSSL
LTILYQG-NIPGLEIQEE----GSRWIGVEPIEGSLVVIMGDLSHIISNGQFRSTMHRAV
VNKTHHRVSAAYFAGPPKNLQIGPLTS--DKNHPPIYRRLIWEEYLAAKATHFNKALTLF
RC--------------------
>gnl_Arath_TAIR10_AT1G80340.1
M-SSTLSDVFRSHPIHIPLSNPPDF---KSLPDSYTWT-PKDD-LLF---SASASDETLP
LIDLSDIHVATLVGHACTTWGAFQITNHGVPSRLLDDIEFLTGSLFRLPVQRKLKAARSE
NGVSGYGVARIASFFNKKMWSEGFTVIGSPLHDFRKLWPSHHLKYCEIIEEYEEHMQKLA
AKLMWFALGSLGVEEKDIQWAGPNSD-FQGTQAVIQLNHYPKCPEPDRAMGLAAHTDSTL
MTILYQN-NTAGLQVFRD----DVGWVTAPPVPGSLVVNVGDLLHILTNGIFPSVLHRAR
VNHVRSRFSMAYLWGPPSDIMISPLPKLVDPLQSPLYPSLTWKQYLATKATHFNQSLSII
RN--------------------
>gnl_Arath_TAIR10_AT1G15550.1
M-PAMLTDVFRGHPIHLPHSHIPDFTSLRELPDSYKWT-PKDD-LLFSAPSPPATGENIP
LIDLDHPDATNQIGHACRTWGAFQISNHGVPLGLLQDIEFLTGSLFGLPVQRKLKSARSE
TGVSGYGVARIASFFNKQMWSEGFTITGSPLNDFRKLWPQHHLNYCDIVEEYEEHMKKLA
SKLMWLALNSLGVSEEDIEWASLSSD-LNWAQAALQLNHYPVCPEPDRAMGLAAHTDSTL
LTILYQN-NTAGLQVFRD----DLGWVTVPPFPGSLVVNVGDLFHILSNGLFKSVLHRAR
VNQTRARLSVAFLWGPQSDIKISPVPKLVSPVESPLYQSVTWKEYLRTKATHFNKALSMI
RNH---------REE-------
>gnl_Arath_TAIR10_AT1G80330.1
M--PSLA----------EEICIGNLGSLQTLPESFTWK-LTDSLRPSSAVSFDAVEESIP
VIDLSNPDVTTLIGDASKTWGAFQIANHGISQKLLDDIESLSKTLFDMPSERKLEAASSD
KGVSGYGEPRISPFFEKKMWSEGFTIADSYRNHFNTLWPHDHTKYCGIIQEYVDEMEKLA
SRLLYCILGSLGVTVEDIEWAHKLSG-SKVGRGAIRLNHYPVCPEPERAMGLAAHTDSTI
LTILHQS-NTGGLQVFRE----ESGWVTVEPAPGVLVVNIGDLFHILSNGKIPSVVHRAK
VNHTRSRISIAYLWGGPADVQIAPISKLTGPAEPSLYRSITWKEYLQIKYEVFDKAMDAI
RVVNPTN---------------
>gnl_Betvu_v1.2_Bv2_043500_ycin.t1
M--PSLTDAYKNHPVEHNLIAPLDFSLIKDVPESHAWI-QSNDENPNI-NKKELGLISVP
IINLEDANVLELIFNACETWGMFQVTNHGISKQLLEQVEFEAKKLFNLPFEEKMKTLRSP
EAATGYGYPRITPFFSKLMWNEGFTIMGNSLDHAKILWPNDFQGFCDVMEEYQTRMKDLS
DKLMGLLLKSLNIPGPYMKEM------DNDLCTALQLNSYPTCPNPTRTMGLAQHTDTFL
FTILHQSANASGLQVFID----GPGWVSVDPHPGALVVNVGDLLHIISNARFPSAIHRAV
VNNATQRLSFAYFYGPPLDFQVAPFLDYPG-CEGPTFKSLKVKEYVGIKSKYLDMALSFV
RKSC------------------
>gnl_Betvu_v1.2_Bv9_220330_apay.t1
M-PSRPSHAIRQNLIH-HNKTYLDFQSSKELPDSFAWA-PHGD--PCSLESNAFGHEHVP
VINLEDPRAQQLIGVACKSWGAFQITNHGIPKSLLDDIEFAGKNLFALPVHQKLKAARSP
HGITGYGPARISSFFPKRMWSEGFTILGSPLDHARQLWPNDYNKFCDIIEEYQKEMNHLA
KRLMQLILGSLGISNQDIKWADLL---LKGANGAIQLNSYPVCPDPNRAMGLAAHTDSTL
LTILHQS-STTGLQVFKE----QVGWITVPPLSGGLVINIGDLLHILSNGQYPSVYHRAM
VNRVQHRLSVAYLYGPAPGVRIQPLPN---TTHPPIYRPVTWSEYLGIKGEHFNKALSLI
QLNNPINGLMT-RDEPKNIKID
>gnl_Carpa_v0.4_evm.model.supercontig_10.181
M-PSR----------QLTDIQLQDLSSVKELPDSYTWN-QLDE------DYPLITNESLP
VIDLQDPNAINLVGHACRTWGAFQIINHGVPTSLFHDVEGISKNLFSLPAQQKQKVARSP
DSLSGYGLARISPFFSKLMWYEGFTIAGSLVEHFRQLWPRDYTTYCRVF-----------
------------------------------------------------------------
------------------------------------------------------------
-----------------------------------------W------------------
----------------------
>gnl_Carpa_v0.4_evm.model.supercontig_23.167
------------------------------------------------------------
------------------------------------------------------------
------------------------------------------------MEEYQKLMKGLS
QKIIRLMLMSLGLPVT------KTRS-SLQAQSALQLNSYPVCPDPDRAMGLAPHNDSSL
LTLLYQG-NVSGLQVLKE----NLGWVPVEPVSDSLVVNVGDL-----------------
---------DAYNHQFPLQKRPAPCGR--EQDTSPLLQPAKEHEDLTVD-----------
----------------------
>gnl_Carpa_v0.4_evm.model.supercontig_23.169
M-KNSVSESFRRNPTNLKHIIPLDFNNVSNLPDSHTWN-SSPH-E----VILDFTQEPVP
VINLEHPQAPELIRRACEEWGVFHLINHGIPITLLNEMEKQTRRLFALPTKHKLLAVRSP
DGLTGYGLARISAFFQKLMWSEGFTIIGSPEQHASKLWPHDHTHFCSIMEEYQKLMKGLS
QKIIRLMLMSLGLTNRDLKWFKPKRS-ALQAQSALQLNSYPVCPDPDEAMGLAPHTDSSL
LTLLYQG-NINGLQVLKE----NLGWVPVEPVSDSLVVNVGDLMHITTNALFKNVLHRAA
VNKTRHRISVAYFYNPPKNTKISPLTKLTDVDHPPLYRAVTWEEYLDAKATHFNKALDWI
RCEEHTAANRCK----------
>gnl_Carpa_v0.4_evm.model.supercontig_91.25
MAMATLSEAFADHHLHSPRILPLDFNSVDTVPESHRWP-ISDD------LFAADHRLSIP
VIDLQDPNASQLVVHACETWGAFQLINQGVPTEVVEEVEAEAKRLFSLPAQQKFKATRQP
GGATGYGVARISPSFSKYMWHEGFTVMGSPLHHAMQLWPDDYTRFCEIIENYQKKMKMVA
EQVTQLIFNSLEIDKEDANWV-------DSAFAALQLNWYPSCPDPTRVMGLAPHTDTSL
ITLLHQN-QTSGLQIFKE----GCGWVSVPPLKGALVVNVGDLLHVVSNGRFQNVLHRVM
VDLSSQRLSVAYFYGPPLDFRVRPLVKL--SSQVPRYRPVTVEEYAVMKGKSFERAMSLI
RI--------------------
>gnl_Elagu_v2.0_p5_sc00010.V1.gene83
M-E--------------E----------EVVPSS------------------------VP
SVES-------------------------------------------------------H
DGITADGFRSPSNTLTEPVWH-----I----VQWELLWIVSNSRFNPFREDSGKAIRARG
LRLSFIIV----VRSQDVAWAAPVGNLPPDLTGTLRLNSYPPCPEPDKAMGMVAHTDSSL
FTILHQS-STTGLQVLRDEDSSPARWVTAPLLPESLIVLVGDLLHILSNGQLKTAVHRVV
VDRIQRRASAAYFSGPPGNVKVLPVEQLVGPGRAPAYRGVTWADYSSG------------
----------------------
>gnl_Eucgr_v2.0_Eucgr.J03019.1
M-LSKLSDAFRAYPVELHHKQ-LDFSSAEELPDSYAWT-ELGE-YPS---SHCPSKESLP
IIDLNDPNALKLIGHACKSWGVYQVTNHGIPEELLHDVERAAKNLFSLPVQQKLKASRSP
EGISGYGVAKISAFFPKQMWSEGFTIMGSPMEHARRLWPQDYSLFCDVIEKYQKEMKQLA
ERLMWLMLGSLGLTKEDIKWSSPKGE-FTGAVAALQLNSYPACPDPDRAMGLAAHTDSTL
LTILHQN-NTSGLQVLKE----GSGWITVPPLPVHF------------------VLHRAM
VNRTEHRLSVAYLYGPPSWVQVSPLPELIDSNHPPLYKPVTWSEYLGTKAKHFNKALSLV
RLCALVNELPD-VSDSI-VKVS
>gnl_Eucgr_v2.0_Eucgr.C02844.1
M--ATLSEAYTETPLHLQHIIPIDFDSVKEVPQSHSWP-QSDD-ESPRRFNFDGDHFSIP
AIDLDSPDAIEMAGHACKIMGIFQVTNHGIPSSLLREVESQAWRFFTLPARAKVKALRSP
SGATGYGVARIAPFFNKFMWHEGFTMMGSPLEHAREVWPHGYRKFCEVMEDYQDKMKALS
ERLLAMILKYLGMSEHDVDWPRLR----SNACTALQLNSYPRCPDPRQAMGLAPHTDTFL
LTILHQNHSAHGLQVHRE----GRGWVPVFPMNGALVVNVGDMLHIMSNAMFPSVVHRAI
PSENTHRLTVGYFYGPPTDFHVGPIHRLTQREDAAQFRSVTVKDYIQMKAKNLDKALSMI
RIR-------------------
>gnl_Eucgr_v2.0_Eucgr.C02855.1
M--ATLSKAYTETPLHLQHIIPIDFDSVKEVPQSHSWP-QSDD-ESTRRFNLDGDHFSIP
AIDLDSPDAIETAGHACKIMGIFQVTNHGILSSLLREVESQAWRFFTLPARAKVKALRSP
SGATGYGVARIAPFFNKFMWHEGFTMMGSPLEHAREVWPHGYRKFCEVMEDYQDKMKALS
ERLLAMILKYLGISEHDIDWPRLR----SNACAALQLNSYPRCPDPRQAMGLAPHTDTFL
LTILHQNHSAHGLQVHME----GRGWVPVFPMNGALVVNLGDMLHIMSNAMFPSVVHRVI
PSEKRHRLTVGYFYGPPTDFHVGPIHGLTQREDAARFRSVTVKDYVQMKAKNLDKALSMI
RIR-------------------
>gnl_Eucgr_v2.0_Eucgr.C02840.1
M--ATLSEAYTETPLHLQHIIPIDFDSVEEVPQSHSWP-QSDD-ESPRRFNLDGDHFSIP
AIDLDSPDAIEMAGHACKIMGIFQVTNHGIPSSLLREIESQAWRFFTLPARAKVKALRSP
SGATGYGVARIAPFFNKFMWHEGFTMMGSPLEHAREVWPHGYRKFCEVMEDYQDKMKALS
ERLLAMILKYLGISEHDVDWPRLR----SNACTALQLNSYPRCPDPGQAMGLAPHTDTLL
LTILHQNHSAHGLQVHRE----GRGWVPVFPMNGALVVNVGDMLHIMSNAMFPSVVHRVI
PSENTHRLTVGYFYGPPTDFHVGPIHGLTQQEDAARFRSITVKDYVQMKAKNLDKALSMI
RIR-------------------
>gnl_Eucgr_v2.0_Eucgr.C02851.1
M--ATLSGAYTETPLHLQYIIPIDFDSVEEVPQSHSWP-QSDD-ESPRRFNLDGDHFSIP
AIDLDSPDAIEMAGHACKIMGIFQVTNHGIPSSLLREVESQAWRFFTLPARAKVKALRSP
SGATGYGIARIAPFFNKFMWHEGFTMMGSPLEHAREVWPHGYRKFCEVMEDYQDKMKALS
ERLLAMILKYLGISEHDVDWPRLR----SNACTALQLNSYPRCPDPRQAMGLAPHTDTFL
LTILHQNHSAHGLQVHME----GRGWVPVFPMNGALVVNVGDMLHIMSNAMFPSVVHRVI
PSENTHRLTVGYFYGPPTDFHVGPIHELTQREDAARFRSITVKDYVQMKAENLEKALSMI
RIK-------------------
>gnl_Eucgr_v2.0_Eucgr.F02568.1
M-PSRLSEAFKDHPVYLHHKY-LDFSSVKELPDSYTWTTQPED-YPCP-NSPSGQEVTVP
VIDLHHPNALELIGHACKTWGAFQVTNHGIPKRLLDSIQSAGKNLFSLPVHQKHKAARSP
NGVPGYGVARISSFFPKLMWSEGFTIIGSPLEHARQLWPNDHAEFCDVIEEYQKEMRKLA
GRLMWLMLGSLGICKGDIKWAGPKGD-FAGACNALQLNSYPACPDPDRAMGLAPHTDSTL
LTILFQN-STSGLQVLKE----GSGWVTIPPIPGALVINVGDLLHILSNGLYPSVLHRAV
VNRTWHRLSVAYLYGPPSNVQISPLSQLINSSNPPLYRPVTWSEYLGTKAKHFNKALSSV
RLCGPMNKLQD-VNDQI-VKMG
>gnl_Manes_v6.1_Manes.04G120200.1
M-PSRLSEAFRAHPVHVHHKQFVDFTSLQELPESYEWT-QFDD-QPSV-GDSAESVKSVP
VIDLLDPNALEKIGHACKTWGVFQIINHGVSCSLLDKIEKASRSLFTLPMEQKLKAARSP
HGVSGYGTARISSFFSKLMWSEGFTVVGSPVEHFRQLWPQDYIKFCEITEEYQTEMQNLA
AKLMWLMLGSLGITQEDIKWAGPKSD-FNEASAALQFNYYPACPDPDRAMGLAAHTDSTL
LTILYQN-NISGLQVLKE----GTGWVTVPPIPGGLVINVGDLLHILSNGLYVSVLHQAV
VNRTKHRLSMAYLYGPPSNVKISPLSKLVGPGQPPLYRPVTWNEYLGTKAKHFNKALSSV
RVCAPLNELVD-VNEHNSVKLG
>gnl_Manes_v6.1_Manes.16G067700.1
M--STLSQVYTEYPLNLQQIIPLDFDSIATVPDSHAWP-DSDG-------FESNDRFSIP
TIDLRDPDAAKLIGHACETWGAFQVVNHDISLNLLDEVESEVRRLFSLPTTRKLKALRSP
GGATGYGLARISSFFNKFMWHEGFTIMGSPTDHAKELWPHEYQKFCDIMEDYQKKMEELA
RNLMRQILKYLATSEEEMDWFGSP----GSASICLQLNSYPLCPDPRRAMGLAPHTDTSL
FTILHQR--TSGLQILKE----GIGWVSVRPTTGALVVNVGDLLHILSNARFPGVVHRVV
LKEAKQRYSVAFFYAPPVDFHLFPLA--LSSGQIPLYRSVSVAEYVGRKAKNLDKALSSI
RI--------------------
>gnl_Manes_v6.1_Manes.16G063900.1
M--SSISES-RNNPILLNHIIPLDFNNVLDLPDSHAWT-LFSD--------DSLTHHSIP
LIDLAHPHSLSLIRQACETWGMFQVTNHCIPVTLFHQIESQTQRLFALPANRKLLTLRSP
DGFTGYGLARISSFFPKQMWYEGFTIMGSPEQHACQLWPNDHTIFCDVMEEYQQEMKKLS
HRLSGLMFKSLGLNPEDISWFRTINH-PQHHQAVLQLNSYPVCPDPSRAMGLPSHTDSSF
ITVLHQS-NVTGLQVLGD---GGIGWVPVHPVEGALVVNVGDLMHIISNGRFKSAQHRAL
VNNTRHRTSIAYFFGPPRDVKISPLMKLIDLDHPKIYQPVTWKEYLDIKATHFDKALELI
QYDA------------------
>gnl_Manes_v6.1_Manes.11G050500.1
M-PSRLTDAFRAHPVHLHHKL-LDFNSLQELPDSYKWT-QFDD-HSS--TGDSFMAESIP
VIDLSDPNALKMIGHACKTWGVFQVTNHGVPSSLIDNTEKVSQSLFCLPIQQKLKAARSP
EGVSGYGIARISSFFSKLMWSEGFTALGSPVEHFRQLWPQDYLKFCDVIEEYQKEMQKLA
ARLMWLTLGSLGITTEDVKWAGPKGD-FKGASGALQFNYYPACPDPDQAMGLAAHTDSTL
LTILYQN-NTSGLQVLRE----GIGWVTVPPIPGGLVINIGDLLHILSNGLYPSVLHRAV
VNRTKHRLSMAYLYGPPSSVKISPLSKLVGPNQPPLYRPVTWNEYLGTKAKHFNKALSSV
RVCAPFNGLVD-VNDHNNVKVG
>gnl_Manes_v6.1_Manes.03G065600.1
M--SALSEVYRQHPVKVQEITPLDFDSIGTVPDSHAWP-VSDG-------FESNDWSSIP
TIDLKDSNAAKLIGHACETFGAFQVVNHGIPINVFEEVEAEASRLFSLPTTQKLKALRSP
GGATGYGLARISPFFDKYMWHEGFTIMGSPMDHARQLWPSDYRKFCDVMEDYQKKVEELA
VTLMRQILKYLAISEEEMNWIGSP----GVASTALQLNSYPVCPDPRRAMGLAPHTDTSL
LTILHQR--ISGLQIFKE----GVGWSFVRPTTGALVVNVGDLLHIISNARFSSVVHRVV
MKEAKQRFTVAFFYSPPIDFNLCPLG--LSSGQIPIYRSVSVSEYFGNKAKNLNQALASI
RIS-------------------
>gnl_Medtr_Mt4.0v1_Medtr2g102570.1
M-PS-LSEAYRAHPVHVNHKH-PDFNSLQELPESYTWN-HLDD-HTL--IKEGTTSSIVP
VIDLNDPNASKLIGHACKTWGVYQVVNHGIPISLLDEIQWLGQTLFTLPSHQKLKAIRSP
DGVSGYGLARISSFFPKLMWSEGFTIVGSPLDHFQQLWPQDYAKHCDTVLQYDEAMKKLA
GKLMWLMLDSLGITMEDIKWAGSKAQFDEKACAAMQLNSYPSCPDPDHAMGLAPHTDSTF
LTILSQN-DISGLQVQRE----GSGWVTVPPLHGGLVVNVGDLFHILSNGLYTSVLHRVL
VNRTRQRFSVAYLYGPPSNVEICPHEKLVGPTQPPLYRSVTWNEYLGTKAKYFNKALSSV
SLCAPINGLFD-VNDSNKVQVG
>gnl_Medtr_Mt4.0v1_Medtr1g011580.1
M-ATTLSEAYRDHPLHLHHIIPLDFSSFRTLPDSHAWP-QSND-DGSDNDNDDEDGSCIP
IIDLNDPNAMEQIGLACEKWGAFQLKNHGIPLNFIEEVEEEAKRLFSLPSKEKLKALRSA
GGGTGYGRARISPFFPKFMWHEGFTIMGSPSNDAKKIWPNDYKRFCDTMENYQKQMKTLA
EKLTNMILNILGISQEQNKWIG-----SNNHVGAMQLNFYPCCPDPKKAMGLAPHTDTSL
FTILHQS-QTNGLQLFKE----GVGYVPVDPHPNTLVVNTGDILHILSNSRFRCSLHRVV
VNDISDRYSVAYFYGPPVDYLVSPCVG---DNSLPRFRALTVKDYIGIKAKNLGGALSLI
STLL------D-HDD-------
>gnl_Mimgu_v2.0_Migut.I00834.1
M-PSRVSDSFRANPTN-HHKF-LDLSSVKELPESHAWT-SQND-YPFSGGAADGSSETVP
IVDLNSGNATELIGHACKTWGVFQVVNHGIPNNLLEEIEAAGSSLFSLPMHQKLRAARAA
DGVSGYGVARISSFFSKRMWSEGFTIVGSPLENARKIWPDDYNKFCQTIEDYEKEMKKLA
GRLMWLMLGSLGITKEEVKWADPKEESGSGCAAALQMNSYPACPDPDRAMGLAAHTDSTI
LTVLHQS-NISGLQVLRE----GNRWVTVEPHPGALVVHVGDLMHILSNGSYPSVLHRAV
VNRTRHRLSVAYLYGPPPGVKISPLSKLVDQYNPPMYRPVTWSEYLGTKAKHFDKALTSV
RLCAPRVGFVD-TNDHSSVRVG
>gnl_Mimgu_v2.0_Migut.A00283.1
MATTSLSHVYTDTHLHYTHIVPLDFAAVDDLPESHTWT-NTHT-TRAG-GGGLHLPAAVP
TINLRSPSAAALVGDACREWGMFQVTNHGVPAGLVEDVEAHARRLFELPAEQKLKAVRAP
NGATGYGVARISPFFTKLMWHEGFTIMGSAVEHAKLLWPLHYHEFWDAMDNYQKKMKSLA
YKLFLIILKSLGYDEDNQETSLLSAS-LNQSEGALQLNSYPSCPNPSRAIGLAPHTDSLL
LTILHQN-DTNGLQIFRE---GGVGWVPVTPLKGALVINVGDLMHILSNGCFPTVYHRVV
PNETRHRFSVAYFYGPPADSTVAPLVAV--GRQFPRFRAVTVREYIGLKNKHLEKAIGLI
KI--------------------
>gnl_Musac_v1_GSMUA_AchrUn_randomT03870_001
M--ASLT-----RPLH-----QLELNTLSHVPDAYAWS-ALND-LPYG-------DDVVP
VVDLASPDAVGLIGRACEEWGAFQITGHGIPLHLLDRVEAQTRLLFSLPTAQKLKAARGP
GSLSGYGLANTSSFYSNIFWSEGFTIIGSPYDDARKLWPEDYEEYCCVMEEYNRLIKALS
GRLLRSMMLSLGLHEEDMDWAG----LLSKADPVLQLNYYPACPEPDRAIGIAHHTDSSF
ITILYQS-SESGLQLVHREDAGPARWVTVPPRRGALVVNVGDLCEIVFNGRIRSVMHRAI
VNRTQTRVSVAYFCGPPRQFNVAPIGKLVGPNERPAYRAMSWPEFLSLKRKLYNKTLEYL
RSPEEEAEDHKNTSE-------
>gnl_Musac_v1_GSMUA_Achr4T08970_001
M--SC-S-----EPQQ-----HLELESVREVPDSHAWP-ALDD-HPTV-------YEPVP
VVDLAGPDAVAHLARVCESWGAFQVTGHGIRSDLLERLESETRRLFALPMDQKLKAARPS
NGISGYGLARISCFFSKLMWSEGFTISGSPLDHALKLWPDDPSRFCDVMQEYSDEMKQVA
GRVVRLMLLSMGLTPEEMKRAEEGTR-VDQLSAVLQLNSYPPCPDPNRAMGLAAHTDSSL
VTLLFQS-GTSGLQLLRPQDHGPARWVTVPPRPGALIVLAGDLLQILTNGRYKSVAHRAV
VNRNHHRVSVAYICGPPPHHKLSPVGKPASPAPCLAYRAVSWADYLGLKAELFDKALASI
MVAEDSRGDEGIRKD-------
>gnl_Musac_v1_GSMUA_Achr7T13240_001
M--PSLS-----QPL-IHHLQQFEFKTLTEVPDSHAWP-VVND-HPHG-------DDAVP
VIDLACPDAARLIGQACEEWGAFQITGHGVPVDLLDRLEAQTRRLFSLPTGQKLKAARSP
GGVTGYGIANISAFFSKLFWSEGFTIVGSPHDEARKLWPDDSAEFCGAIEEYTSWMKPLG
CRLMLLMLASLGLSEGEIDWAVPSNDTHEAPAPVIQLNSYPACPDPDRAMGLAEHTDSSL
FTVLYQG-SVRGLQLLHGNHTRRARWVTVPPLPGALVVNVGDLSHILSNGRFQSVTHRAI
VNRTQTRISVAYFYGPPAHFKIAPIEKLMGPQQGPAYRAVTWPEYLTLKRRLYNQALASI
RLPTEGEEESRTTSEHGE----
>gnl_Musac_v1_GSMUA_Achr5T09790_001
M--PTASELIRH-----HHAHPLDFESVREVPDSHAWP-DLHD-HPTA----SAQGAVVP
VIDLSATNVLEQLARACESWGAFQVTGHGVPPGLLRRVEAAARGVFALPTNRKLEAARPA
DGVSGYGRARISCFFPKLMWSEGFTIAGSPVDHARTLWPDDDAAFCDVIEEYKEEMKQLA
RKLMRMMLMSLGLTEAEAEWIGPGDE-AGGMSAVLQLNSYPVCPDPDRAMGMAAHTDSTL
LTLLFQS-NTSGLQVLQVVGDRAARWVTVPPMPGALIVNVGDLFQILSNGRYRSVIHRAV
VNRTSHRVSVAYMCGPPAASKVEPIVKLVGPGSGPVYRPVTWPEYLSVKGKLFDKALASV
MRTEVSLEHT------------
>gnl_Nelnu_v1.0_NNU_006053-RA
M-TSRLSEAFRAHPVHLHHGD-LDLESVREVPDSHAWP-QLDD-YPS--VHSSFDVESVP
VIDLSDPNAVKLVGHACKTWGVFQVTNHGIPMRLLEDVESHGRRLFALPPQQKLKAARLP
DGISGYGLARISSFFPKLMWSEGFTIVGSPIEHARQLWPQDHTRFCDVMEEYGKCMKQLA
RKLFWLMLGSLGINKDDINWASPQGE-SGAMCAALQLNSYPACPDPTRAMGLAAHTDSTL
LTVLYQN-STSGLQVLRD----GAGWVTVPPLPGALVVNVGDLLHILSNGIFPSVLHRAV
VNRTRHRLSVAYLYGPPTNAQISPLSSLVDPNHPPLYRPVTWAEYLGTKAKHFNKALSSV
RLCSPLNGFVD-LNDHNRVEVS
>gnl_Nelnu_v1.0_NNU_006052-RA
M--QSVSELSSNHPSNLDHITPIDFESIKEVPESFIWP-LLSD-YPS---CNSADIEPVP
SIDLCDPKATKLMRRACERSGVFQITNHGIPTRLLHKLESQVWRLFSLPTGQKLKTLRSP
DGFTGYGLANHSSFYPKLLWSEGFTIFGSPVEHARQLWPQDYTNFCDVIEEYQKEMSKLS
GRLTVLLLNSLGLTTDDLEWVGATGE-INGARSALRLNSYPPCPEPTRAMGLAPHTDSSL
FTVIYQN-GTTGLQVSVE----GVGWVTVRPVTGALVVNVGDILHIISNGRFVSSVHRAV
VDRAQHRLSIAHFYGPPVNAQLSPAKKLVDPDHPILYRTVTSQEYLAIKAKHFDKALALI
RHA-------------------
>gnl_Nelnu_v1.0_NNU_003597-RA
M-STSLSEAYRSHPIHLQHIIPLDFSSVRELPDSHAWT-SSDD-KPHGRGSVIGVGGPIP
VIDLADANVVKLVGRACETWGVFQITNHGQPISLLEAVESESLRLFSLPAEQKLKALRSP
DGATGYGRARITPFFSKLMWHEGFTIMGSPAEHAHQLWPHNYTRFCGVMDEYQKEMKQLS
VRLLRLILSSLGLAREDLKWVGPAGEFTQGATTALQLNSYPACPDPNRTMGLAAHTDTSM
FTILYQS-NTSGLQIFRD----GFGWVSVPPLAGALIVNVGDLLQILSNARFPAVLHRAV
VNRTNQRLSIAYFYGPSTETRIMPLSKLIGPGDPPLYRSLTWKEYIGIKAKHLYRALSLV
RLQQPMNGSLD-MND-------
>gnl_Nelnu_v1.0_NNU_003598-RA
MPPSRLSDAFRAHPVHLQHNH-LDLESVREVPDSHAWP-ELDD-YPSAVEDSNFDVESVP
VIDLTDPNAVKLVGHACKTWGVFQVTNHGLPMRLLDDVESQGRRLFSLPPHQKLKAARPP
DGISGYGLARISSFFPKLMWSEGFTIVGSPVEHARQLWPLDYSNFCDVMEEYEKEMKQLA
GRLMWLMLGSLGISKDDIKWAASKGE-SGGVCAALQLNSYPACPDPSRAMGLAAHTDSTL
LTVLYQN-STSGLQVLRD----GAGWVTVPPLRGALVVNVGDLLHILSNGKYPSVLHRAI
VNRTHHRLSVAYLYGPPTNAQISPISSLVDPNHPPLYRPVTWAEYLGTKAKHFNKALSSV
RLCNPVNGFVD-VNDHNSVKVS
>gnl_Orysa_v7.0_LOC_Os01g08220.1
M-P---------TPSHLKNPLCFDFRAARRVPETHAWP-GLDD-HPVVDGGGGGGEDAVP
VVDVGAGDAAARVARAAEQWGAFLLVGHGVPAALLSRVEERVARVFSLPASEKMRAVRGP
GEPCGYGSPPISSFFSKLMWSEGYTFSPSSLSELRRLWPDDYLLFCDVMEEFHKEMRRLA
DELLRLFLRALGLTGEEVAGVEAERRIGERMTATVHLNWYPRCPEPRRALGLIAHTDSGF
FTFVLQS-LVPGLQLFRR---GPDRWVAVPAVAGAFVVNVGDLFHILTNGRFHSVYHRAV
VNRDRDRVSLGYFLGPPPDAEVAPLPEAVPAGRSPAYRAVTWPEYMAVRKKAFATGGSAL
KMVSTDAAAAADHDDHA-----
>gnl_Orysa_v7.0_LOC_Os05g08540.1
M--TS-SSTSPTSPLAADNVAYFNFRGAERVPESHVWK-GMHE-KPVA-AADADGGDAVP
VVDMSDDAAVAAVARAAEEWGGFLLVGHGVTAEALARVEAQAARLFALPADDKARGARRP
GGNTGYGVPPYLLRYPKQMWAEGYTFPPPAIDEFRRVWPDDYHRFCSAMEEYDSSMRALG
ERLLAMFFKALGLAGNDAPGGETERKIRETLTSTIHLNMFPRCPDPDRVVGLAAHTDSGF
FTFILQS-PVPGLQLLRH---RPDRWVTVPGTPGALIVVVGDLFHVLTNGRFHSVFHRAV
VNRERDRISMPYFLGPPADMKVTPLVAAGSPESKAVYQAVTWPEYMAVRDKLFGTNISAL
SMIRVAKEEDKE----------
>gnl_Phavu_v2.1_Phvul.010G152200.1
M-PS-LSEAFQDHPVYLHHKH-PDFNSLQQFPESYAWT-QPDSDHHHH-YSDNTTTNTVP
VIDFKDPNASNLIGHACKTWGVFQLVNHGIPIKLFTDIQTACLALFSLPLHQKLKAARSP
DGVAGYGRARISSFFPKLMWSECFTILDSPLHLFLQLWPQEYAKYCEIVKEYEAAMKKLA
AKLMCLVLASLGISKEDIKWAGPRGE-FNGACAALHLNSYPSCPDPDRAMGLAAHTDSTL
LTILHQN-NVSGLQVLKD----GEGWVALPPLAGGLVINIGDLLHILSNGLYPSVLHRVR
VNRSRQRFSVAYLYGPPTNVEISPNEKLVGPGRPSLFQSVTWNEYLGKKAKHFNKALSAV
RVSSSINGLFD-VNEDQNFQVG
>gnl_Phavu_v2.1_Phvul.009G097200.1
M--NALNEAYKANPLHLGDIIPLDFSSHPSLPDSHAWS-QPID-ENL--SFNDPASSSIP
VIDLMDPNATKLIGLACENWGAFHLKNHGIPLGVTQGVEEEVQRLFSLPTEQKLKALRSP
SGATGYGIARISPFFSKCMWHEGFTIIGSPSHDAEKIWPGDFARFCDRMENYEKKMQIIA
KRLTEMMCDVLKISEEKRKWIG-----ASDTSGALQLNFYPSCPEPNRAMGLAPHTDTSM
FTIV-QT-PSSGLQIFKE----GKGWIPVQPHPEALIVHTGDFLHIMSNGRFCSPVHRVM
LNENRKRYSMAYFYSPPIDYVVSPSVT-KDLNSAARFREVTVKEYIGIKAQKFADSLSFI
ST--------------------
>gnl_Phavu_v2.1_Phvul.009G097100.1
M--ETLNDAYKAHPLDLGDIIPIDFSSSPAIPDSHSWS-EPND-NHI---SSDDSASSVP
VIDLLDPKAKDLISLACQNSGAFQLTNHGIPLGVIQAAEEEVQHLFSLPTEQKMKALRTP
DGATGYGRARISPFFPKGMWHEGFTIIGSVSQDVKKIWPDDHARFCDRMEDYEKKMKILA
ERVTEILFDLLNVPEEKRKWVD-----AEDKGTAIQLNFYPSCPEPNRTMGLAPHTDTSI
LTIV-QS-PSTGLQLYKE----EKGWISVQPHPEALIVHLGDLAHIISNGRFGSPLHRVT
LSETCKRYSIAYFYSPPIDHVLSPFVT-EDDKSAAQFRPVTVKEYIKIKAQHFGNSLSFV
KI--------------------
>gnl_Phavu_v2.1_Phvul.005G173500.1
M-PS-LSEVYRAHPVHVQHKH-PDLNSLQELPESYTWT-QMED-QANNHPSNCGLNEGVP
VIDLNDPNAPKLIGHACISWGVYQVVNHGIPFTLLDEIQCLGETLFSLPSHHKHRAARSP
DGVDGYGLARISSFFPKLMWSEGFTIVGSPLERFRQLWPQDYNKYCDTVMQYDETMKKLA
EKLMWLMLESLGITKEDLKWAGAKGQ-FKNTCAALQLNSYPTCPDPDRAMGLAAHTDSTL
LTILYQN-NISGLQVHRK----GTGWVTVPPVPGGLVINVGDLLHILSNGLYPSVLHRVL
VNRVQQRLSVAYLCGPPPNVSICPHEKLVGPNQPRLYKSVTWNEYLGTKAKHFNKALSTV
LVSSAISEFLE-AKETQ-----
>gnl_Phavu_v2.1_Phvul.001G055000.1
M-ATTLSEAYRDHPLHLHHIIPLDFSSLRTLPDSHAWP-QTED-GHHHDDHDDDDGSCIP
IIDLMDPNAMELIGLACENWGAFQLKNHGIPLNVVEEVEKEAKKLFALPADRKLKALRSA
AGATGYGRARISSFFPKHMWHEGFTIMGSPCDDAKKIWPNDHTRFCNIMENYQKQMKMLA
EKLTQMMLRLLGICEDEKGWVG-----SRNLCEAVQLNFYPCCPEPNRAMGLAPHTDTSL
LTILHQS-QTNGLQIFKE----GAGWVPVHPHPNTLVVHTGDILHILSNSRFPCALHRVM
VNSERQRYSVAYFYGPPLDYVLSPLL----LSSFPRFRSLSVKEYIAIKAKNLGQALSLI
TTIQ------N-----------
>gnl_Phypa_v3.3_Pp3c17_23940V3.1
-----MA-----TPW--S-TV-----QFSTVSEKFVLP-EHQR--PTV-KHDEYRDLDIP
VIDLAQRTIIAQVKDSCSNWKFFHVVNHG----------------------EKMKVAKKP
GKYSSYGHATVKKG-DIRPWAEGLYFDGSTSEMIHELWPKSNSNFVDSYNEYTSKMQELS
ELFFHIIITGLGVDSTHFERI------TKNAGGLFRWNYYPPCPEPHKTIGLKPHTDFNL
LTILHTS-N------------------------------------LLTNARCEGPLHRAV
VNATVPRISHSRTSTCVPTTVIVAHPALVNENNPSKYIPFTFDAYMKAKQMQLFNTLELF
TRK--DS---------------
>gnl_Phypa_v3.3_Pp3c17_21350V3.1
M-----S----------RH--------------------EQ--------QKQSL-SDLIP
VIDLADERIITEIAHACKTWGAFQLVNHGIQPHVIERARAKACGVFELPNETRWKAKRSP
GSLSGYGNGAVIADVNNEIASEAITF-GYPNSEASIFWPRGNPGFSASIDDYNEESHELA
LKVVRLMVEGLELHGAHFQPY------LTEHFGVLRINNYPASEHPTRDIGLPPHIDDTL
LTIVHQGCEVEGLQVKKD-----GQWVTVPPRGDVMVVLVAAVCQVITNDNYKAVLHRAV
PNRDKARLSMVYSAYPPANIFITAAPEFVSPAHPPLYKPFTWSEYLSGQVTHILNPIDGL
QTVEREGETQNQTSED------
>gnl_Phypa_v3.3_Pp3c17_7090V3.1
MFTSALSDMTTEHKSELRDIV-------NAVPDAYLWP-KQEL-GPML-GHEEFGEDGIP
LIDLGDNQIYDRIRGACATYGFFQVVNHGVDLRILDRIQAASKKFFDVPLEEKLECKLEG
DRLLGYGFYKSSKLTQRRNWSEGLFVDKPHIRVSSTVWPEDTSEFSESVEEYVGALRELG
LRLTRLILNSLGVYPETYDKY------MPKEPALMRLNHYPPCPDPSKTVGLVPHHDANF
FTILHQG-DVGGLQVKKD-----EGWVAVRPYPNAFAVNAGNMLQVISNDICKSVLHKAV
VNQDSDRYSIAYFVQAPDWDHIAPLPELVDAAHPVKYRPFTWPEYLESQLANPSNALKNF
EL--------------------
>gnl_Phypa_v3.3_Pp3c26_14320V3.1
M-T--LSDAANH-------ILLLQSRTL----GEFVLQ-DSDQ--PLPAQNLFSSSDALP
TIDLYCAGAAEQLAAACRDWGFFQIQNHGIPLELLNRLRAHSHSFFELPLEQKERAAACA
NSFYGYGIAKGRTY-SPNAWMEAFHMEWTPASQVRRIPQPQFEGFCEAVEQYASQAEKLA
VQLMELVALGLGLDATTFSRH-----FAGSSTSTVRMNYYPPCPQPSRTLGISPHSDFNI
FTILLQD-TVAGLQVLKD----NDEWVTVKPNPNALVVNVGDTLHAWSNGRIKSVMHRAL
VNTTEPRLSVVYFFGPHPDTKIDPIPALVSSDCPLRYRSFVYKQFVEQILKVFESPLNSL
LL--------------------
>gnl_Phypa_v3.3_Pp3c4_2230V3.1
MLAAVLTNTNTT----LRNSLLSALALVQQLPAMFVEA-EDQR--PVL-EMDGDPSHLIP
IVDMSDPSSVADIAAACEKFGFFQVVNHGVDESLIRRCETEAHTMFELPLDVKERVHRPP
GTSFGYGANTWVNQ-TVMHWAESFHMQLHPKSNIGKLFAEDPTKFSSTVEEYMGQIEKLA
RQLLELLTEGLGLEPTTFNHY-----VENERMMSMRFNLYPPCPQPELAIGLRAHTDPHL
LTILHQD-EVAGLQVHID-----EKWITVKPRPDCFVVNVGDLFQVLSNTRYKSVLHRAA
VNGTSKRLSLACFLNPPLSATVEAPPELITAERPQVYRPFTWGEYLSNAYRFFLERS---
----------------------
>gnl_Phypa_v3.3_Pp3c13_6170V3.1
M-T--L------PPER---IILLQTRGLTHMPN------EMDL--ALPSNMFSASSHTLP
TIDLHSAHLGEQVVSACRDWGFFQVHNHGIPPELLNRLRAHAHCFFELPLQQKERVAACS
NNFYGYGVSKARTY-FPNDWMEAFDMEWTPISRVRRLAHARYEDFCGAVEDYASKTEKLA
VRLTEQVALGLGLDATAFSRH-----FEESTTSTVRMNYYPPHPNPSRTLGISPHSDFNI
FTILLHD-TVPGLQVLKD-----GKWITVKPSPDTLVINVGDTFQAWCNGRIKSVMHRAL
VNATEPRLTVVHFFGPHPDTMIVPPAALVDNDNPLRYRSFAYKEMVEQIMSVFESPLTSF
LL--------------------
>gnl_Phypa_v3.3_Pp3c2_890V3.1
M-PASLT-----GPW--S-LVNNCSSKGSTVSEKFVLP-EHQR--PTL-KHDEYTDLEIP
VIDVADAALVAQVREACLNWGCFQIVNHDISEELLSRIQYHVNRFFNLPFAEKMKVVKQD
GSVAGYGHATVKNG-DVRPSSERFFFDGSVAENAQKLWSNDENDFIGSYSEYYEKVHQLS
GSLIRIIVQGLEVDPVHFEKY------WKNTSGLLLWNFYPACPEPQKAIGINAHTDFNL
LTVLHEN-NVGGLQIEKD-----GEWVAVRPRPGALAVNIGDTLQVLTNAKYRSVPHRAV
VNETQTRISVAYFHVPVQGIDIVPHPELVDEHNPNKYEPFTIDTYTKIKQAQTLNTLELF
LRTDIEAQSHTT----------
>gnl_Phypa_v3.3_Pp3c1_41820V3.1
M-PASLA-----GPW--S-MVNQSNSKRKAVSEMFILP-EHMR--PTV-THNDYTDLEIP
VIDVSDEGLVAQVRDACLHWGFFQIVNHGIPEELLERFHGQGKQFFALPFAEKMKVARQQ
GQYTGYGHATVKKG-DVRPWSEGFYFDGSTAEFAKKLWPEDTDDFLNSYSEYNEKVQGLS
ECLMRIIVDGLDVDPAYFETF------SKHAGGLLRWNFYPACPEPQKTLGLKPHTDFNL
LTVLHQG-DVGGLQIEKD-----GKWIPVRPRPGALAVNIGDTLQVLTNGKYKSVPHQAV
VNATQSRISSAYFYEALPSTVIVPHPDLVDENNPLQYEPFTGEAYRVYKQTQFLNTLEHF
VRKKPDAE--------------
>gnl_Phypa_v3.3_Pp3c6_5720V3.1
M-AVSMSDANTS----MHALVSPLPQNSTQLPQEFVEA-DQKH-LSNAEESTEDPELDFP
VLDLSDKEVITAAAEACQNWGFFQIQNHGIDQRLIEKCKEEALRMFQLPLEAKKRCDRPP
GTSFGYGSNTWVNQ-KVQHWAESFHLQLKPMSNVSKLFPQSSQQFSSVVEEYMETVQNLA
IQVVEILTEGLGLPPAYFSQH-----LQRERMVSMRLNFYPPCPEPSKAIGLRAHTDPHL
ITILHQD-TVRGLQVQVA-----EKWVTVKPRPDCFVVNIGDIFQILSNTRYKSGLHRAV
VNGQFQRLSMACFLNLPLDCVVAAPPELITTDCPQKYRPFLWLEYLKHAYKFFLKPSGDI
PVAA--SSVH------------
>gnl_Phypa_v3.3_Pp3c25_4690V3.1
MMSACVSEANST----VSSLHVALLRDSKQLPEMFIES-DHNH-RPSPDRCLENPNFDIP
VVDISDAKAVAAAAKACQTWGFFQVQNHGIDQMLTKRCEVEAHRLFQLPLHVKERCHRAP
GTSFGYGANTWINQ-KVMHWAESFHMQLNPTSNITKLFPESSHLFSSTVEEYMKSVENLA
TQVLELLTEGLGLERNCFSQY-----LQRERMTSMRFNFYPPCPEPSLAIGLRAHTDPHL
LTILHQD-SVPGLQVQMG-----DKWVTVKPRLDCFVVNIGDLFQILSNTRYKSVLHRAF
VNSESQRLSLACFLNPPLHATVVAPPELITPECPQVYRPFTWLEYLKNAYRFYLKSMVDV
PAVA-PSSVH------------
>gnl_Phypa_v3.3_Pp3c16_11720V3.1
M-AAFVSDGNST----INALLAAILKDSKQLPEMFIES-DQNH-RPSLEASLEDPDLDIP
VLDLSNSEVVAAAAKACQTWGFFQIQNHGIDQKLIVQCEEEAHRMFQLPLDVKERCHRAP
GATFGYGANTWINQ-KVMHWAESFHMQLNPTSNISKLFPGSSQQFSSVVEEYMIAVENLA
SQVLEILTEGLGLEPSCFSQY-----LRRERMTSMRFNFYPPCPEPSLAIGLRAHTDPHL
LTILHQD-SVPGLQVQMG-----DKWITVKPRPDCFVVNIGDLFQILSNTRYKSVLHRAI
VNSESRRLSLACFLNPPLNSTVVAPPELITPECPQVYRPFTWLEYLKNAYRFFLKTMVDV
HTVA-PSSVH------------
>gnl_Phypa_v3.3_Pp3c16_9800V3.1
M--SDLSAAGECFPEG-S---LPSWEEHNAVPTSHVWP-AQSR--PSV-KHDEYSNADIP
MIDLADRKAVAQMREACLKWGFFQMKNHGFPLNLIERVRTQAFKFFNLPMEMKKSVQKAP
GTFTGFGHVTVKAG-DVQPWAEGFYLFSEVDQLSRTMWPEKYREFTAAYRDYDEEIQVLC
KRLLDLIIEGLHVTDTHFEKY-----VNEKSAGLFRWNYYPACPEPHKTLGMNVHTDFTL
LT----------------------------PRNDTFAVNIGDMLQVLTNGLYTSVPHRAV
VNRADARLSLAYLFLPPQDVEVVAASDLVE--DEPLYIPFKLEYYSQVKQIHFLNTLDHF
IRRGPKSTRAEN----------
>gnl_Pinta_v2.0_PITA_000052573-RA
M-----------------H---------DEIPDSYLWS-EEDR--PIEQPGDCGENGTVP
VIDLQEAQIIHQIGRACEK-GYFLVVNHGISQKLLDGMENYGRQLFSLPLEQKLKAERNP
DGTSGYGVARIASFFNKSMWSEGFTWVRSPEEDAKTLWPQDYRKFCELKEDYERALKKLA
IKLMSLIGRTLGLNTGDSKWCDIE---WDATAGALQMNYYPPCPQPFRTMGMAPHTDSTL
LTLLYQG-QVEGLHFQLQ----DGRWIIVPGIANSLIVNMGDLLQVLSNGRCRSVVHRAV
PNSRTSRLSIAYLWGPSSMAVIRPAPELIDTEHPLLYRPLTWNECLTAKRKHLYGALELF
KVDNPSNSEADD----------
>gnl_Pinta_v2.0_PITA_000049241-RA
------------------------------------------------------------
------------------------------------------------------------
------------------------------------------------------------
----------------------------------MVLNYYPACPEPEHTLGIPPHSDYGC
ITILSQD-SVRGFQLLHD-----GQWKAVRPLPNSM-VNIVDQIEILSNGRFNSVVHRAV
VNSEKSRISGAFLVSMPFEAKIGPAAELIDEHHAALYRETNFAEFMNLLARAFPDSITLQ
SQDT------------------
>gnl_Pinta_v2.0_PITA_000001728-RA
M--ASLTDVYKSSTLKANSMASLDISSMQDVPENYIWY-EDMD-PP---HSSANENDIIP
VIDFQEENIIEQIGSACKKWGFMQIINHGISEKLLENVSIQGRRLFSLPLEQKLKAKRAP
DGVTGYGEARISPFFSKLMWSEGFTCVGSPVEDAKKLWPEDHQNFCEIIEEYEHAMKNLV
KRMMSLIGRSLGLSTGDFMRRRIQDDGKALQTGALQMNYYPPCPQPLRTMGLAPHTDSAC
LTLLYQG-EVAGLQIQHR-----GEWVTVPVIPNALIVNIGDLMQILSNGRYKSRLHRAV
ANRSRSRLSIAYLWGPPPRDVIMPVPQLVDSKHPLLYKSLTWNEYLVAKSLHFDQALQLF
SYNTSFSSDGNL----------
>gnl_Pinta_v2.0_PITA_000052403-RA
M--PSLSDAFKSVPVQCK---EPDISSMDEVPELYLWP-QENQ-Q----ALEENIGVNIP
VIDLQAGSVIELLRAAYEEFGVFQIVNHGVSQQLLERVENQGRRLFSLPLDQKIKARRSP
DGVTGYGMARICTFFDRLMWSEGFTLLREHSVLANMIWTSSNATYSETIDEYDHAMKDLA
SKLMSLILESLGLRQRDYSWG-------GDNCAALQMNHYPSCPRPAQTMGMAEHTDSTF
LTVLYQG-SVQGLQIKRS----DGMWTVVPAIPNAFVVNAGDLLQVLSNGRYKSVVHRA-
VNSIKPRLSFAYLWGPPLTAVIEPAPQLVDSKHPLLYRALNWNEYLVVRAKHFDRALEFF
RNVQ------------------
>gnl_Pinta_v2.0_PITA_000062501-RA
M----LSTVLSATHQHVEEVIELARSGLKLLPASYVKN-EDER--PKL-PHNAF-SKNVP
VVSLLNSRVKSELKRACEEWGVFQVVDHGLPEELNNRMMRETIGFFSLPAKEKCKYSFET
TNFVGYASGSVYKDDPLMDWRELYAARGSPRDVS--AWPSQPPQMRPTLADYSDAMLELW
RVLLELISEILGLESEAIQKA------CGEGEQKVVLNYYPECPQPELALGLKRHTDPGV
ITIALQD-RVGGLQVTKD---DGNSWVTVEPIEGAFVVFVGDILHILSNGRLKKGDHQAA
VNSCYSRVSIVTFYYPNALSVVRPLDGLINEENPAKFRRCTFKEIFKEKIARNENPADPV
ALLE-----------------I
>gnl_Pinta_v2.0_PITA_000019146-RA
MLPSQLSPVIKMAPAALEKVKSLADLGIKDLPLNYVKD-EDER--PVV-AYNDF-SQEVP
VISLAKAEVIREVRGACEEWGLFQITDHGVPTELNSEIMRCAEDFFSLPVEEKMQHAIQA
GQFVGYGNGSFINDDPFMDWRELYVTTCLPVLDV--HWSTKPVQFRETLSKYSEEMIKLA
KTLLGLISESLGVEADAIQKR------CGEGEQKVLMNYYPPCPRPDLTLGLKRHTDPGT
LTILLQD-KVGGLQATKD---DGKTWVTLEPIDGAFVVNLGDQMHVLSKGIFKSADHQAV
VNSSALRQSIVTFYNPHPDSIVYPLDGLLASEQESKFERYIYREFYQKKMKRN-KGIILP
QQQ-------------------
>gnl_Pinta_v2.0_PITA_000019145-RA
M----------------ENVKSLADLGIEDLPVNYIKD-DNER--PVV-AYNDF-SKEVP
VISFANAQLIRELGAACEEWGMFQIIDHGVHAELNSQIMCCAEEFFSLPVEDKMQYAIQA
GQFVGYGNGSFINDDPFKDWRELYVTPCYPARDI--SWPAQPLQFREVLANYSDTMMELS
KTLLGLISESLGIEADAIEKA------CGEGQQKVLLNYYPTCPHTALTLGLKRHTDPGT
LTILLQD-NVGGLQATKD---DGETWVTVEPTDGAFVVNIGDHMHVLSNGIFKSADHQAV
VNSNVRRQSIVTFYNPDPDSIVYPLDALAAIKGEGTFEPYVYREFYQRKMKRI-KAMSLV
QQP-------------------
>gnl_Poptr_v3.0_Potri.003G057400.1
M-PSRLTDAFRSHPVHLHQKH-LDFSSLQEIPDSHKWT-QLDDQHPS---VESFITESVP
VIDLLDPNVLQNIGNACKTWGVLQVTNHGIPISLLESVEGVSRSLFSLPVQQKLKAARSP
DGVSGYGVARISSFFSKLMWSEGFTIVGSPLEHFRQLWPQDYTKFCDVIEEHEKEMQKLA
RRLTWLMLGSLGITKKDLNWAGPKGE-SKEGGAALQLNSYPACPDPDLAMGLAAHTDSTL
LTILYQN-NTSGLQVLKE----GIGWVTVPPIPGGLVVNVGDLLHILSNGLYPSVLHRAV
VNRTKHRLSIAYLYGPPSSVQISPIQKLVGPNHPPLYRPITWNEYLVAKAKHFNKALSSV
RICAPLNGLVD-VNDHNSVKVG
>gnl_Poptr_v3.0_Potri.006G247700.1
M--STLSEAYRDLPHHPHHIIPLDFDSVRTLPDSHVWP-TSHA-------SESEDRLSIP
TVDLKDPDAGKLIGHACEAWGAFQVTNHDIPLDLFHEVESEARRLFSLPTGQKLKALRSP
GGATGYGLARISPFFNKYMWHEGFTIMGSSIDHARDLWPNDYRRFCDVMEDYQKKMKELA
VTLMHLVLKSLDISEEEISRVVSA----GGDSTALQLNSYPLCPDPNRAMGLAPHTDTSL
LTILHQS-TVNGLQIFKE----GVGWVLVSPTNGSLVVNVGDLLHILSNAQFRSVLHRVV
MKENQQRLSLAYFYCLPSDFHISPLA--LNSTQMPLYRSVSVRDYIGIKAKNLEKALSLI
RI--------------------
>gnl_Poptr_v3.0_Potri.018G033600.1
M--SALSEAYRDHPLHLHHIIPLDFDSVRTVPDSHVWP-TSHA-------FESDDQLSIP
TVDLMDPDAVKLVGHACETWGVFQVINHGIPLDIIDEVESEARRLFSLPTGHKLKALRSP
GGATGYGLARISPFFSKKMWHEGFTVMGSPVDHARELWPNDYQRFCDVMEDYQKKMKELA
ITLMHLILKSLDLSEEEISKVVSP----GGASTALQLNSYPFCPDPSRVMGLAPHTDTSL
LTILYQS-TINGLEIFKD----GVGWVLVSPTNGSLVVNVGDLLHILSNAQFPSVLHRVV
LKEKQQRLSLAYFYSPPTDFDVSPLA--LNPAQIPLYRSVSVREYIHIKAKNVEKALSLI
RI--------------------
>gnl_Poptr_v3.0_Potri.001G176600.1
M-PSRLADAFRAHPVHVHQKH-IDFTSLQEIPDSHKWT-QIDDQHPL---VDPLNTESVP
VIDLSDPNVLQNIGHACKTWGVLQVTNHGIPTSLLENIESASRSLFSLPIQQKLKAARSP
DGVSGYGVARISSFFSKLMWSEGFTIVGSPLEHFRQLWSQDYTKFCDIIEEYKKEMQKLA
RRLTWLMLGSLGIAKKDLKWAGSTGE-SKKGSAALQLNYYPACPDPDQAMGLAAHTDSTL
LTILYQS-NTSGLQVLKE----GIGWITVPPIPGGLVVNVGDLLHILSNGLYPSVLHRAV
VNRTKHRLSIAFLYGPPSSVEISPLQKLVGPNHPPLYRPVTWNEYLGTKAKYFNKALSSV
RICAPLNGLAD-VNDHNRVRVG
>gnl_Prupe_v2.1_Prupe.2G061700.1
MAPATAPDAHNSKTFDVLGKVPDDFKSLHEIPEEYAWT-NLNE-HPS------LDSDSVP
IIDLNDPNASQLISHACTTWGVFQLINHGVPNNVVEDMESVAQSLFSLPAEQKLKAARGP
GGISGYGPQLISAFWDKKLWSECFTILGSPLEHYAKLWPQGYTKICSITEEYDKELGRLC
SRLMWIMLASLGISKEDVKWSGPKGD--NQEAHVLQLNSYPACPDPDRAMGLVAHTDSTL
VTIVHQS-KICGLQVFQE----GTGWFTVPPVPGAMVVNVGDLMHILSNGSYVSVLHRVL
VNQTQPRLSVVYTYGPPDNVPISPIPKLLSASHPALYPPVTWSEYIDTKTKLKGKALASL
RLYEPRTN--------------
>gnl_Prupe_v2.1_Prupe.7G235400.1
M--NILS--------SHHHLIPLDFKSLVTLPNSHTWAPSSSD-------HHPFP-ESVP
VIDLSDPNATPLVRLACEKWGVFQVTNHGVPMNLIKQTQLQTHRLFALPRDQKLRVLRSP
DGFTGYGSARISDNFPKLMWSEGFSMMGSPLEHARQLWPLHHANFCNVMEEYQMEMKGLA
AKLIELMLRSLGLNNEDVKWLR-------HPRSLLQLNSYPVCPDPTRAMGLAPHTDSSL
LTLLYQT-TTGGLQVLVD----GVSWAPVYPTAGALVVNVGDLMHILSNGCFKSVVHRAI
VNKVHHRISIAYFYGPPWDVKISPLMKLIDHNHPPLYQPVTWKEYLGYKATHFNKALELI
RNDGGEIQAN------------
>gnl_Prupe_v2.1_Prupe.3G075600.1
M-PARLSDAFKSHPLNLQLKH-PDFSSLQELPDSYAWS-QNDDQYPSS-PGSFGAQDSVP
VIDLSDPNALKLTGHACRTWGVFQVTNHGIPSKLLDDIESAGRSLFSLPVQQKLKAARSP
DGISGYGFARISSFFQKLMWSEGFTIVGSPLDHFRQLWPQDYNKFCNIIEEYEKEMKKLA
GRLMWLMLGSLGISKEDVKWAGPKGD-FRDASAALQLNSYPACPDPDRAMGLAAHTDSTL
LTILYQN-NTSGLQVLRE----GTRWVTVPPLPGALVVNVGDLIHILSNGLYPSVLHQAV
VNRSRHRLSIAYLYGPPDSVQISPLSKLLGPSQPPLYRPITWNEYLGTKAKHFNKALSSV
RLCAPLNALVD-VSDHNSVKVG
>gnl_Prupe_v2.1_Prupe.1G467600.1
M--GALAEAYKHSLLD-KQPIPLDYGSVRTLPESHIWL-DQSD-ESPY-VAHSTGPISPP
VIDLMDPDAPRLIIQACETWGVFQLIGHGIPTKLMEDVESEAEKLFGLPVDQKLKALRSP
GGGAGYGLPHISPFFNKHMWHEGFTIMGSPIYHTRQLWPQAYQGFCETMVDYQNQLKALT
EQLIRIIFKSLNINSEEVDWLKDS----QGSSTALQLNSYPACPDPTRAMGLAPHTDTSL
ITIL-QS-KTSGLQVFKE----GAGWILVQPIPGALIVNVGDFLHILSNGVFTTVRHRVV
VTH-IQRFSAAHFYAPPGDVIVSPVMS-KDFGGVPRYHSVSVKGYVESKGKHFEKALSLI
KK--------------------
>gnl_Prupe_v2.1_Prupe.1G467800.1
M--GALAESYKDTLLEPQH-IPLDYGSVHTLPDSHVWL-DESD-ESPS-GVHSTG---PP
VIDLADPDSARLIIQACETWGVFQLIGHGIPTKLMEDVQSEAEKLFDLPVDQKMKALRSP
GGSSGYGLPPISPFFEKLMWHEGYHIMGSPIDHAKLLWPNDYQGFCDTMVHYRSQLKALT
EQLIRIIFKSLNINPDEVAWLKES----QGLSIGLQLNCYPPCPDPTRAMGIAPHTDTSL
ITVLQQS-KVSGLQVFKE----GAGWVLVQPVPGAITVNLGDFFHILSNGVFTTVRHRVV
ATR-IRRLSFAYFYAPPGDFIVSPVLS-KDFGEVPRYQTLSVKEYVGIKGKHFEKALSVI
QN--------------------
>gnl_Selmo_v1.0_446928
MFQATLSSPAHHSPTAYNGMVSKMLERGQQLPEAYRWS-SSET-AAAEDPAELEDEVVVP
VIDLADEEICEEMRSACREWGAFQVVNHGVPDQVVERARRTSLDLFALPESDKLRAERPP
GTLFGYGATRMASFFNRLMWSEAFTMMGSPHNNFRKLCVHSEQDFCKSFEEYDKAMRGLA
LLITDLILHGLEASEERIHQH------IRNFWGMIHMNFYPPCPSPSEAMGLASHTDSSC
LTIMHQG-SVGGLQVKRG-----DKWIAIKPVPGAFVIQVGDMLQLMSNNVFHSALHRAL
VNERFERLSLVYFFTPPPTVSICPIH----PS-KPLYRCLTWNEYLQVKAKLFMGALDHF
LLPE------------------
>gnl_Selmo_v1.0_419975
M-----------APTQTQ---LTTFLQGSLTLDDYVWS-QEEW--PKVAYNDYNDEDTVP
IIDISDAKGLKDLMEAAREWGFFRLVNHGVLSDVTEKLESDGKELFALPLEQKKKAVRLP
ESIIGYYFGAESVF--SKAWLEAFHFSGDKENMIRQVSPENFNELSASVHNYIDAYQKLA
IEVVELMAIALGLEPSTFSKYT----ATKGDKSTVRVCYYPPCPQPQQTLGQRPHADPIL
ITIVHQD-DVGGLQILKN-----NRWIAVKPEPGTVVVNVGDTLQVLSNDIYPSVQHQVV
LNSERSRLSMAFFLIPEANALIVPAKGLVDDEHPVRHPPFIYRDYRKSYGKSHLESFYTL
KDA-------------------
>gnl_Selmo_v1.0_144959
MVTAA-SSTVSSAPLATSKAMDLPSSSSKVFPESHRWP-PSDC--PKVFHNQYIRGLELP
VIDL-DEVCLEKLRKACEEWGFFNVVSHGVPQDLMKSMEGLSKSFFGLPVESKIQATEGS
WKFRLYESFSRKKY-TACSWVEGLNVLSAIPQIASCAWPEQSTTISKTFTDYLREMDKLG
KRILRLLVLSLGVKESTASDL-----LSGCGFTGTRFNYYPSCPEPSMALGLVPHTDPNC
VTILHQD-SVGGLQIARK-----GQWIAVKPIDNAIVINIGDSFQAWSNCRYKSVEHRAV
VNSDTPRVSIGYFYGPVAEDLVIQAPELVDGDHPPVHRPFRYMDYMSWRTKNAFNVFTSL
DFPGAAAAASEK----------
>gnl_Solly_v2.4_Solyc00g007180.1.1
MTSSTLEESFKENPLRLQHILPIDFHSIQEVPNSHLWP-NINN-SPI---SHDEKKPTIP
IIDLLAPNVVELIGHACKTWGIFQVVNHGISLELFDEVESQARRLFALPAKEKVKVVRST
TGATGYGTARITPFFSKFMWHEGFTIMDSPLDHAKELWPHDYKKFCDVMGDYQKKMKALS
FQLWMLILNYLQPSQEHSK--------SFESTGALQLNSYPCCPNPNHALGLAPHTDSLF
LTILHQTNNTKGLQILKK----DLGWTSITPVSNALIVNVGDLLHILSNGEFPSVYHRVL
VDQTKHRVSLAYFFGPQVDSVIVPLVSSKDNVGVPKYRNVKVKEYIDLKAKHMEKVFSMI
RF--------------------
>gnl_Solly_v2.4_Solyc06g066820.2.1
M-PSRISDSCRPH--H-SQKH-FDLNSIKELPESHAWT-SSND-HYT--QENSCNFESIP
VIDLNNNNILDHIGHACKKWGAFQIINHSISEKLLQDIEVAGKTLFSLPMQQKLKAARSP
DGVTGYGAARISSFFSKLMWSEGFTIVGSPIEHARQLWPKDYNKFCEVIEEYEKEMEKLA
GRLMWLILGSLGITKDDVKWAGPKGE-TKEGCAALQLNSYPACPDPGRAMGLAAHTDSTI
LTILHQN-NTSGLQVYQE----GNGWVTVPPIPGALVVNIGDLLHILSNGSYPSVLHRAV
VNRTRYRLSVAYLYGPPSGVRVSPLSKLVDHRHPPLYRAVTWSEYLGTKAKYFDKALSSV
RLCVPLNGFTD-AKDHKGVQVG
>gnl_Solly_v2.4_Solyc03g119910.2.1
M-PSIIS------------SQ-LDLYSIKELPESHAWK-SSLD-DDG---SRNINAESIP
VIDLNHDFVMDTIGHACKTWGAFQIVNHNISHRLLNHMETHGTRLFSLPMQQKLKAARSS
DGIAGYGVARISSFFDKLMWSEGFTIFGSPLEHARQLWPYDYNKFCDVIEEYENEMEKLA
GRLMGLMLGSLGIAKEDVKWAGP-----RSGSSALQLNSYPACPDPDRAMGLAAHTDSTL
LTILHQN-NTSGLQVFKE----GNGWVTVPPLRGALVINVGDLLHILSNGLYPSVLHRAI
VNRTRHRLSVAYLYGPPSGVKISPLSKLVDQRNPQMYRPVTWSEYLGTKAKHFDKALSSV
RLCAPRIGFAN-SKDQSGVQVG
>gnl_Solly_v2.4_Solyc01g058250.1.1
MTTSTLEEAYKENPLSLQHILPIDFQSIQEVPNSHLWP-NINN-VPT---SHNDKNPNVP
IIDLIDPNVVELMGHACKTWGIFQVVNHGISLKYFDEVESQARRLFALPTEQKVKVVRST
NGVTGYGTARITPFFSKFMWHEGFTIVDSPLDHAKELWPNDYKKFCDVMENYQTKMKVLS
FQLCMFILNYLQPSHEHSN--------SFEFEGALQLNSYPCCPNPYHALGLAPHTDSLF
LTILHQTNNTKGLQILKK----DQGWTSIAPVSNALIVNVGDLLHILSNGEFPSVYHRVL
VDQTKHRVSLAYFFGPQVESIISPLVSSQDNDGVLKYRNVTVKEYLGLKAKHLEKVFSMI
RI--------------------
>gnl_Solly_v2.4_Solyc05g052740.1.1
MSTSTLEESFKENPQSPQHILPIDFHLIQEVPNSHLWP-NINN-FPI---NHDEKNPNVP
IIDLLAPNVVQLIGHACKTWGIFQVINHGISLDFFDEVESQARRLFALPVEEKVKVMRST
SGATGYGTARITPFFSKFMWHEGFTIMDSPLDHAKKLWPHDYQEFCDVMENYQKKMKALS
FQLWLFILNYLQPSQEHLN--------SFEFTQALQLNSYPCCPNPNHALGLAPHTDSLF
LTILHQTNNTKGLQILKK----DQEWTSITPISNALIVNVGDLLHILSNGEFPSVYHRVL
VDQTKHRVSLAYFFGPQVDSTIVPLVSFDKNVGVPKYRKVKVKEYLSLKAKHLEKVFSLI
RS--------------------
>gnl_Sorbi_v3.1_Sobic.003G045900.1
M-P---------TPSHLANPRYFDFRAARRVPETHAWP-GLHD-HPVV-DGGAPGPDAVP
VVDLAADAVVAQVARAAEQWGAFLLTGHGVPAELLARVEDRIATMFALPADDKMRAVRGP
GDACGYGSPPISSFFSKCMWSEGYTFSPANLADLRKLWPDDYTSFCDVMEEFHKHMRALA
DKLLELFLMALGLTDEQVGGVEAERRIAETMTATMHLNWYPRCPDPRRALGLIAHTDSGF
FTFVLQS-LVPGLQLFRH---APDRWVAVPAVPGAFVVNVGDLFHILTNGRFHSVYHRAV
VNRDLDRISLGYFLGPPPHAKVAPLREAVPPGRTPAYRAVTWPEYMGVRKKAFTTGASAL
KMVALAAAAAAALDDHQQVSS-
>gnl_Sorbi_v3.1_Sobic.009G064700.1
M--PS-SSSSASTPAAAS---LFELGSAASVPETHAWP-GVNE-HPSV---ESAGRDAVP
VVDMGGPAAARAVARAAEEWGAFLLVGHGVPRGVAARAEAQVARLFALPAPDKARAARRA
AAAAGYGMPPLALRFSKLMWSEAYTFPAAAVDEFRRVWPDDYLRFSDVMEEYDREMRALG
GRLLDLFFMALGLTDDQIAGGETERKIRDNLTAMMHPILYPKCPEPERAMGLAPHTDSGF
ITLITQS-AVPGLQLLRR---GPDRWVTVPAPPGAFVVVLGDLFQVLTNGRYRSALHRAV
VNRERDRISVPYFLGPPDGMKVAPLAALLPGRRKAAFRAVTWPEYMELKHKVLGTDTSAL
EMLQLDEEEM------------
>gnl_Spipo_v2_Spipo21G0010100
M--VTRSEPLTTHLICLKHPRLLDLSKLRELPDSHTWP-ALYD-HPFASRDHGHHHDPLP
VVDLEDPGVLRHLARACETWGVFQIIGHGVPAGLLDRLESQCQRLFSLPAEQKLKALRAP
DGISGYGQVRISSLFSKLMWSEGFTIVGSPEEHARKLWPYEHDQFCEVVEEYNQELKQLA
GRLMILMLESLGLPVEELSWYRPTDG-FLEATSVLQLNSYPACPDPERAMGLAAHTDSSL
FTILHQS-LVSGLQVAPP---GGGRWVTVMPRRGALVVNVGDLFHIMTNGRCPSVVHRAV
VNRTQHRLSMAYLYGPPTYAEIAPLGRMVNGRKTPLYRAVTWPEYLGIKSKRFDQALESI
KVVPIGDEVVTWDDDDDGVAIV
>gnl_Spipo_v2_Spipo21G0010200
M--TTHSEPMIAHLDCLGHRHLVDFSKLHHLPDSHAWP-ELQD-HPLTGGGVQDAGEPVP
VVDLDDPNVLPKLASACKRWGVFTITGHGVPAQTLCSLESQSRRLFSLPVEQKLRALRPV
DGISGYGQGRISEFFPNNMWWEGFTIVGSPDEHARKLWPDGHLPFCEAFEEYNREMKKLG
GELLALILKSLDLPVEQVSWYRPADG-FSAASSLLQLNYYPACPSPERAMGLADHTDSTL
FTLLYQN-LVSGLQVAPPAGGGGGRWVTVPHVEGGLIVNVGDLLHIVSNGRCTNVVHRAV
VDRNQHRLSIAYLYGPPANAKIAPIGR---GSEAPVYRTVTWPEYIGIRAKHFTKSLESI
RVSPLGEEQA--REDDDGVPIG
>gnl_Stras_v2.0_SGA_v2.0_scaffold27T11473
MTPKSLSQAYNSTHLQSQHIVPLDFNSIRDLPDSHVWT-LQTD-N----LSESNKQYSVP
VLDLTAPDVVGLVANACREWGVFQVINHGVPMGLFDDVEAQSKRLFGLPAQQKQKVLRLP
NESTGYGVARISPFFSKLMWHEGFTIMGSAVEHAKQLWPLEYQDFC--------------
------------------------------ICSVLQLNSYPSCPNPNRAVGLGPHTDSML
LTILHQN-DTNGLQILKE----GVGWITVEPVSGAMVVNIGDLMHIMSNARFRPVYHRVV
PSRMRHRFTFAYFYGPSPNYVVGPLASRVL--DAPRFRPMMVKDYIRLKYHHFDKALDFV
RL--------------------
>gnl_Stras_v2.0_SGA_v2.0_scaffold5T02633
M-PSRTSDTLTS-----RNKY-LDLNSMKELPDSHAWS---DD--PS---FSGESPENIP
VVDLNDRDVIELVGHACTAWGIFQVLNHGIPQELLDEIESAAGRLFSLPMHHKLRAARQP
DGISGYGSARISSFFSKNMWSEGFTIAGSPLEHARALWPHDYQKFCDTIEEYRKAMNDLA
THLMRLVLGSLGITDDGIKWANTG----EAGSAALQLNSYPACPDPGRAMGLAAHTDSTV
LTILHQS-NTSGLQVRRE----DERWVGVPPLGGALVVHVGDLLHIMSNGLYPSVVHRAV
VNRARHRLSVAYLYGPPAGVKVGPLRELVDDCRPAVYRAVTWSEYLGKKAKYFDKALTSM
RVCGAAGGLVD-RNDHLV----
>gnl_Theca_v1.1_Thecc1EG037958t1
M--NSISETFKTTPSHPEHTIPLDFTNVPKLPDSHAWT-LPHQ------PIDPFTQEPLP
IIDLAKPDVSKLVRHACEEWGAFQITNHGIPICLLNEIEYQTRRLFSLPAESKLLAVRSP
EGFTGYGLARISPFFSKLMWSEGFSIIGSPVEHASQLWPEDHAKFCEVMEQFQEEMKALS
EKMVAIMLSSLGLTHEDVKWFEPMEG-CDQSTCVLQLNSYPVCPDPGRAMGLAPHTDSSV
LTLLYQG-NISGLQVQRD---DAAGWMPVEPVEGALVVNVGDLMHIVSNGRFKSVLHRAL
VNNEHHRVSTAYFYGPPRDAKVSPLRKLIDRDHPPLYRPVTWKDYLEAKSKHFSKALESI
RL--------------------
>gnl_Theca_v1.1_Thecc1EG038315t1
M--TTLSEVYREHAIHLRHIVPLDFHSVRTVPDSHVWP-KSDD-------FSSDDQLSIP
IIDLKDPLAVKLAGHACETWGAFQVINHGIPSNLVEEVESEARRLFSLPAQQKMKALREP
AGATGYGLARISPFFPKYMWHEGFTVMGSPVDHARALWPNDNARFCDVIERYQKKMKVLA
EQLTHLILESLDVSLEDLSWD------VGSPSTALQLNSYPSCPDPNRTMGLAPHTDTSF
LTLLHQS-SISGLQIFKE----GVGWLSVRPIAGALVVNVGDLLHILSNARFPSVLHRAV
VNRDCHRLSVAYFYGIPTDCNVSPLAKLLNSGHTPRYRSVTVKEYVILKAKNFEEALSLI
RI--------------------
>gnl_Theca_v1.1_Thecc1EG028576t1
M-PSRLSDAFRAHPVHLQQKH-PDFTSLQELPDLYAWN-QRDD-YPC---GDAFAAESVP
IIDLDDPNALQGIGHACKTWGVFQVINHGIPPSLLDMVECTGRTLFSLPVHQKLKAARSP
DGVSGYGFARISSFFSKLMWSEGFTIVGSPDEHFRQLWPQDYSNYCDVIKEYKEEMKKLA
GRLMWLVLGSLGIAKQDMKWAGPKGD-FREASAALQLNFYPACPDPERAMGLAAHTDSTL
LTILYQN-NTSGLQVLKE----GAEWVTVPPVPGGLVINVGDLMHILSNGSYPSVLHRAM
VNRSRHRLSIAYLYGPPSSVKISPHPKLVGPSHPPLYRPVTWNEYLDTKAKHFNKALSSV
RVCVPLNGLVD-VNEHNNVTVG
>gnl_Utrgi_v4.1_Scf00254.g13893.t1
MCPSSLSNAYSGSRIQLSNIVPLDFSSILQLPETHAW----ED------STPGDSAVSPP
VIDLASDDVVERVRSACRVWGMFQVINHRVSESLIGEVEAQIQRLFSLPVEKKLLAIRSA
TGATGYGVARISPFFRKQMWHEGFTIMGSVAQHAQLLWPNDHHDFCCTMEEYQREMRTLA
RKLLLIIIKAMGVEDEEEEGIKSRISLYDNPSEALQLNSYPICPNPNKAIGLAPHTDTFP
LTILHQN-NTYGLQVFRA----CSGWSPVPPVAGALVVNLGDLMHILSNACFTAAYHRVV
PNADAQRLTCAYFVVPAMNSTVAPLPIF----PVPYFRPVAVKEYVDLKEKNFEGALQSV
KLPM------------------
>gnl_Utrgi_v4.1_Scf00047.g5238.t1
M-PSRLDD---------QENT-LDLSSLTELPETHAWP-SWKE------GTGGAASDAVP
VVDLNDENALQLIAHACKNWGVFQVLSHGVPQELSDGVEMAAADLFSLPMHLKMRAARAE
DGLTGYGTARISRFFPKRMWSEGFTIMGSPLDHARSLWSHDHARFCETIENYQKGMKGLA
KRLMLLMLGALGLSEDDVEWARTGG---LEPGSALQFNSYPACPEPERAMGLAAHTDSTI
LTILHQS-NTAGLQVLSG----GGRWIPVDPIAGALVVHLGDLMQILSNGVYKSVVHRAV
VNKSRRRVSVAFLFGPPAGVKIGPVEKLIDEWNPAVYRSITWKDYLATKAKHFDKALTSV
RVSIATNM--------------
>gnl_Utrgi_v4.1_Scf00711.g21046.t1
M-PSRLVD---------QKHT-LDLGSLTEVPETHAWP-PWRD-------DAAGTMETVP
VVDLNDENALSLIGHACKKWGAFQVINHGVPRELSDQVEMAAVDLFSLPMHLKMKAARGQ
EGLAGYGAARISQFFTKRMWSEGFTIMGSPLEHARLLWPEDYADFCETVEDYQKTMKGLA
KRLMWLMLGALGISEEDLRWARTGG---LEPGSAMQLNSYPACPEPDRAMGLAAHTDSTI
LTILHQS-NTAGLQILSG----GGRWVPVAPIPGGLVVHVGDLMHILSNGAYNSVVHRAV
VNKSRRRFSVAFLFGPPAGVKIGPVEKLIDEWNPAVYKPITWEDYLATKAKHFDKALTSL
RLSHESNL--------------
>gnl_Vitvi_Genoscope.12X_GSVIVT01017173001
M-PSRISDAFKAHPLHLNHRH-LDLNSVQELPDLYAWA-GVDE-NPS---GDSLITESVP
VIDLTDPNASELVGHACKSWGVFQVTNHGIPGSLLDDIESAGRSLFSLPAQQKLKAARSP
DGVAGYGLARISSFFNKLMWYEGFTIFGSPLEHARQLWPQDYTKFCDVTEEFEKEMNQLA
ERLMWLMLGSLGITKEDLNWAGSKGD-FK---AALQLNSYPACPEPDRAMGLAAHTDSSL
FTILYQN-TVSGLQVQRE----GAGWITVPPLPGALVINVGDLLHILSNGVFPSVVHRAL
VNRTKHRLSVAYLYGPPAGVPISPVPKLVDSTHPPLYRPVTWSEYLCTKAKHFDKALSLV
RLCMPRNGFID-VNDHNGVKVG
>gnl_Vitvi_Genoscope.12X_GSVIVT01017178001
M-PSELSDAFKSMPANLYKKQ-LDLNSIQELPDSHAWA-SLGE-HPC---VDSLIAESVP
VIDLSDPNALTLVGDACKSWGVFQVINHGIPISLLEAIEDASRNLFALPAEQKLKATRPP
DGFSGFGQPRIAPFFAKQMWYEGFTVLGSPLELVSKLWPEEYTKFCEVTEEYDKQMKQLA
NKLLWLLLGSLGINKEDVEWAGPEGQ-LEGAHAALQLNSYPACPQPDKAMGLAEHTDSSL
LTILYQG-STSGLQVVLE----GSGWITVPPLPGALVVNIGDLLHILSNAAFPSVLHRAM
VNNSKQRISVAYFYGPPATIPVAPIPKLVDSSHPPVYRSVTWSEFLATKAKHFNKALSLV
RMPVPETDSSE-----------
>gnl_Vitvi_Genoscope.12X_GSVIVT01035796001
M-ASTLSQVFRDNPLPLNHIIPLDFTSVHSLPESHVWP-AFDG-FPFG-TTYPGEKFSIP
IIDLMDPNAAQLVGHACEKWGAFQLTSHGLPSILTDDVESQTRRLFALPAHEKMKALRLP
SGGTGYGQARISPFYPKFMWHEGFTIMGSAVDHARKLWPDDYKGFCDVMEDYQKKMKELA
ESLLHIFLESLDISKEEYRSTTIQRG-REACNTALQLNSYPPCPDPNRAMGLAPHTDSLL
FTIVHQS-HTSGLQILRD----GVGWITVFPLEGALVVNVGDLLHILSNGRYPSVLHRAV
VNQAEHRISLAYFYGPPADSLISPLCNLVSSGQAPRYRSVSVKEYVDLKEKHKEKALSLL
RL--------------------
>Frave_01056-v1.0-hybrid.t1
M--GALADFSR------NHIVPLDFASVQTVPESHVWS-ESDD-EPSG--STADPCLSVP
IIDLWDPNATHLIFEACEKWGVFQLTGHGIPAKLIEEVEDKTQRLFSLPVDQKLKVLRSP
GAGTGYGRAMISPFFPKHMWHEGFTIMGSAADHAKHLWPHDYEEFCVTMDEYQKQMKALI
EQLIHIILKSLNISSQKLSWLKSQCSTSTTPGTALQLNSYPPCPNPNRAMGLAQHTDTSL
VTIL-QA-QTSGLQIFRD----DVGWISVQPVRGALTVNIGDFLHILSNGRFVNVLHRVV
VNS-IQRFSAAYFYGPPSDFLISPLLS-ETSEEVARYRSVTAKEFIGMKAKHLDRTLSLL
KT--------------------
>Frave_01058-v1.0-hybrid.t1
M-TSTP-DEAY-----IKRLVPLDFGSAKSVPDSFVWP-QASD-E-----VHSGDGLTIP
VIDLTDPNAPQLITEACKTWGILQVKGHGIPTKLLEDMESECERLFSLPTDQKMKAVRSP
GRITGYGIAHIQSLFSTTMWHEGFTIVGSAIDHARLLWPNDYQGFCDTIDDYQKQMKALA
EQLMRILFKALSISVEELNWLDDPTN-SSGCSLSLQLNSYPPCPEPSRTLGLAPHTDTSI
VTIL-QA-KTSGLQVFKD----GVGWILVELEPDALFVNLGDFSRILSNGQFISVLHRVV
VKP-IQRYSMAYFFRPPTDFVASPLLS-KDPGEVPRYRSVTVKEYLDLKGKHLENALSFI
EN--------------------
>Frave_01059-v1.0-hybrid.t1
M--ATPWDQAY------KHIIPLDFNSVNSVPDSFVWS-QSDV-------IQPDNGLFIP
IIDLMDSNAPKLIVEACETWGVFQLKNHGVRTKIMEDIESEARKLFDLPIDQKLKAVRSP
DGLSGYGIVPIQSLFSTFMWHEGLTLFGSAIDHAKALWPHDYQQFSDTIDEYQSQMKALA
EKVTGILFRALSIPVEDLNWFDDPTN-RSGCNLALQLNSYPPCPEPTRTLGLAPHTDTSI
VTIL-QA-KTSGLQVFKD----GVGWIPVEPEPEAIIVNLGDFTHLLSNGRFISVLHRVV
VKP-IQRYSMGYFYRPPKDFVVSPLLS-KDPGEVPRYRSIIAKEYHELKAKHYEKAFSLI
EN--------------------
>Frave_01060-v1.0-hybrid.t1
M--ATPPDQAY------KDVIPLDFTSAKTLPDSYVWP-ESDD-L-----YSGTDQQSIP
VIDLMDPNATQLIIQACETWGVFQLINHGIPQKLVEDVESQTHRLFALPAEQKLKTLRTP
GKSTGYGNPPSQALLPRKLWQEGFTIMGSPADQAKVLWPNDHQGFCDIMDDYQKQARGLA
EQLIRTIFIFLTI---KVNWFDDP----TMCQAALQLNSFPPCPDPTRVLGLPPHTDSSL
LTIL-HS-RTEGLQVFK-----GVGWITVQPNPESLIVNVGDLLHILSNGRFVSVFHRAA
VVQKKHRISVAYFYWSPLDCTVSPLLS-KNSKQVPKYRSVTSKEYHVLKAKHSRDTLSVV
KI--------------------
>Frave_06004-v1.0-hybrid.t1
M-PVRISEAFPSHP---H-KHPADFNSLHELPDSYAWTNQLDE-FPSL-DSPFGSDLCVP
VIDLNDQNVIKLIGHACKTWGVFQVTNHGVPQKLVHDIESTCRSLFSLPVQQKLKAARPA
DGISGYGIHRISSFFQKLMWSEGFTLVGSPLEHFRQLWPQDYNKFCCMVEEYETEMKKLA
GRLMWLIFGSLGISKEDVSWAGPKGG-FEDASNALQLNSYPACPDPSRAMGLAEHTDSTL
LTIIHQS-NISGLQVLRE----GAGWLTVPPVAGALVINIGDLIHILSNGEYQNVLHRAI
VNRSQQRLSVAYLYGPPINVQISPHSKLVTPSHPSLYRPVTWKEYLGIKGKLYNKALSSI
KFHDHQNDQM------------
>Frave_11192-v2.0.a2-hybrid.t1
M--ATPAQAAY------KDVIPLDFGSVKTLPDSFVWP-ESDD-F-----YSGTDQPCIP
VINLMDPNASQLIIQACETWGVFQLIGHGIPQKLVEDMESQTHRLFALPADQKLKTLRTP
GKIIGYGNPPFQARLSRKLWQEGFTIMGYPVDQARVLWPHDYQGVCDTMDEYQKQVKALA
EQLIRIVFKFLSISQEEVDWFDDP---TNMCPSAFQLNSYPPCPDPTQALGLPPHTDGSL
FTIL-HS-RTEGLQVFKE----GVGWITVQPNPEAFIVNLGDVLHIMSNGRFVSVLHRAA
VIQKDHRISAAYFYWPPMDFTISPILS-KNSEQVPKYRSVTLKEYHVIKTKHCQDTLSVI
RI--------------------
>Frave_30946-v2.0.a2-hybrid.t1
M------SSTSTSTRNLSHIIPLDFNSVDTLPDSHTWD-SSPD-------HHLFT-EFVP
IIDLHDPNAATLIRLASEQWGVFQVTNHGVPMNLVQEAEVQARGLFELPRDQKLRALRSP
ESFSGYGSAGNAANFSKLMWSEGFTIMGSPVEHAAQLWPDDQSHFCDVMEEYQKKMKGLS
GKLIRLMLGSLGLDKEDVKWLNPKRS-STNFPQVLQLNYYPVCPDPTRAMGLAPHTDTSV
FTVLNQC-DISGLQVFQE----GIGWMSVQPIPGALVVNVGDLMHILSNGRFKTTIHRAV
VNELHHRISIAYFYGPPYDVKISPLMKLIGQDHPPLYRPVTWKEYLGIKGTHFNRALELI
RNDTGYASFIYE----------
>Maldo_GDDH_02G1263100
M-PASVPDAYEGNSVNVLDQVPDDFNSLHELPDSYAWT-TLNE-HPS------LDSDSVP
VVDLNDPNALQLLGHACKTWGVFQLTNHGIPQTLVHDMESAARSLFSLPAQQKLKVARSP
GQISGYGFHLIAAFWDKQQWSECFTIVGSPLEHYEQLWPQDYTKFCCITEEFEKEIKKLA
SRLMWLMLASLGISKDDVEWDGPKGD-DQNASAVFQFNSYPSCPDPDRTLGLVPHTDSSL
VSIVHQS-NIDGLQVFRE----GTGWFTIQPVPGALVVNVGDLMSILSNGLYSSVLHRVL
VKRAQHRISLVYHYGPPAAVKIAPLEKLFGPSHPPLYPPVTWNEYISTKAKLKGKALPSL
RLYDPLMK--------------
>Maldo_GDDH_02G1263200
MSSGKLSDAFKSHPIFLHKQQPDDFSSLQELPKSYAWTSQLNE-YPS--FESLSCSESVP
VIDLTDPNVVELVGHACKTWGMFQATNHGVPQKLVDDMESTVRSLFSLPPQQKLKAARLP
DGFSGYGFHRISAFCEKLMWSESFTTVGSPLEHFRQLWPQDYTKFCCIAEEYEREMIRLA
AKLMWLMLGSLGISKEDIKWAGPRGE-FEDASAVLQFNSYPACPDPDRTIGLAQHTDSSL
ISIVHQSSNASGLQVFRQGEEEGRGWLMVPPVPGAFVINVGDFMHMLSNGLYQNVFHRAV
VNRSQHRVSVACLYGPPENAQVSPLSKLLGPSCPPLYPPLTWNEYLGTKAKLHNKALESL
RLCAPPN---------------
>Maldo_GDDH_07G1054800
MSSGKLSDAFKSHPIFLHKQHPDDFSSLQELPESYAWTSQLNE-YPS--FESLSCSESVP
VIDLADPNVVELVGHACKTWGMFQATNHGVPQKLVDDMESTVRSLFSLPPQQKLKAARLP
DGISGYGFHRISAFCEKLMWSESFTIVGSALQHFCQLWPQDHTKFCCVTEEYEKEMKRLA
ARLMWLMLGSLDISKEDIKWAGPRGE-FEDASAALQLNSYPACPDPDRTMGLAQHTDSNL
LSIIHQSAKASGLQVFQEGKDEGRGWLMVPPVPGAFVINVGDFIHILSNGLYQTPLHRAV
VNRSQHRVSVAYLYGPPENAQVSPLSKLLGPSCPPLYAPVTWNEYLGTKAKLNNKALQSL
RLNAPLN---------------
>Maldo_GDDH_08G1138400
M--GAISDPYGA---HLHHIIPIDFNSIQTLPESHVWH-DHSD-ESSS-GVPSADPLSVP
VIDLMDPEAPSLMIQACEEWGIFQVIGHGL-TKLMDDVESEAEKLFGLPVDQKLKALRSP
GGATGYGRPHISPFFDKHMWQEGFTIMGSPVDHAKQLWPQDYQGFCDTMDDYQNQMKALA
QKLIHIFFKSLDINFEEFDWLNDS--GSSSPSTALQLNSYPPCPDPTRALGMATHTDTSL
VTIVQQS-KTSGLQVFKD----GAGWVLVQPIPGALTVNLGDYLHIVSNGVFTSVRHRVV
VNQQIQRFSMAYFYSPPRDFTVSPVLSRV-LEKVPKYRSLTVKEYVDIKGKHLEKAFSLI
QN--------------------
>Maldo_GDDH_09G1217400
M-HLKLSDAFKSHPVNLQLKH-PDFNSLHELPDSYAWT-NNDDHYPSF-LTSFGADDSVP
VINLSDTNVLKLTGHACKTWGVFQVTNHGIQQKLLDDIESAGKSLFSLPVQQKLKAARSP
DGISGYGFARISSFFKKLMWSEGFTIVGSPVDHFRQLWPQDYDKFCNIIEEYEKEMKMLA
GRLMWLMLGSLGISMEDIKWAGSKGE-FKGASAALQLNSYPACPEPDRAMGLAAHTDSTL
LTILYQS-NTSGLQVLRE----GTGWVTVPPMPGALVINVGDLFHILSNGLYPSVLHRAV
VNRTQHRLSVAYLFGPPASIQISPLSKLVGPSHPPLYRPISWNEYLGTKAKHFNKALSSV
RLCAPLNSLVD-VNDHNSVKVG
>Maldo_GDDH_15G1116300
M--GAIADPYRA---HLHHIIPIDFNSVQKLPESHVWH-DKSH-ESLF-GVPSADPLPVP
VIDLMDSEASSLMIQACETWGIFQVIGHGL-TKFMEDVESEAEKLFGLPVDQKLKALRSP
GGATGYGRPHISPFFDRHMWQEGFTIMGSPIDHAKQLWPQDYQGFCDTIDDYQNQMKALA
EKIIRIFFKSLNINFEELNWLNDS--GLSSPGTALQLNSYPPCPDPTRAMGMAAHTDTSL
VTIVQQS-KTSGLQVFKD----GVGWVLVQPVPGALTVNLGDYLHILSNGMYTNVLHRAV
VNQQIQRFSMAYFYAPPRDFTVSPVLSRV-TGQMPKYRSLTVKEYVDLKGKHLEKALSLI
QI--------------------
>Maldo_GDDH_15G1145200
M-NSSISDSFKTNPINLSHIIPLDFESVHALPDSHVWT-HRKE-VPT--PYNTPSLVCVP
VIDLFDSNAASLIRRACEKWGVFQVTNHGIPMHLMKEAEFQTRRLFALPRDQKLRALRSP
EGVTGYGLARISKNFPKLMWSEGFTIMGSPAEHALQLWPRHHANFCDAMEEYQKEMKGLA
LKLIGLMLGSLGLNYEDVKWLKPKNS--SRPQTVLQLNSYPVCPDPTRAMGLAPHTDSSL
LTLLNQS-SISGLQVLVD----GIRWVPAHPIPGALVVNVGDLMHILSNGQFKSAAHRAV
VNEVHHRISMAYFYGPPMDVKISP---LIDHNH-PLYQPVTWKEYLDYKATHFDKALEVI
RTDAQKLYQR-TSDDPNC----
>Maldo_GDDH_17G1199100
M-PARLSDAFKSHPVNLQLKH-PDFNSLHELPDSYAWT-NNDDHYPSS-LSSFGADDSVP
VIDLSEPNAIKLTGHACKTWGVFQVTNHGIPQKLLDDIESAGKSLFSLPVEQKLKAARPP
DGISGYGFARISSFFRKLMWSEGFTIVGSPVDHFRQLWPQDYEKFCNIIEEYEKEMKRLA
GRLMWLMLGSLGISTEDVKWAGSKGE-FKGASAALQLNSYPACPEPDRAMGLAAHTDSTL
LTILYQN-NTSGLQVLRD----GTGWVTVPPMPGALVVNVGDLIHILSNGVYPSVLHRAV
VNRTQHRLSIAYLFGPPASIQISPLSKLVGPSHPPLYRPITWNEYLGTKAKHFNKALSSV
RLCAPLSSLAD-VNDHNSVKVV
>Maldo_Gala_02g022220
M-PASVPDAYEGNSVNVLDQVPDDFNSLHELPDSYAWT-TLNE-HPS------LDSDSVP
VVDLNDPNALQLLGHACKTWGVFQLTNHGIPQTLVHDMESAARSLFSLPAQQKLKVARSP
GQISGYGFHLIAAFWDKQQWSECFTIVGSPLEHYEQLWPQDYTKFCCITEEFEKEIKKLA
SRLMWLMLASLGISKDDVEWDGPKGD-DQNASAVFQFNSYPSCPDPDRTLGLVPHTDSSL
VSIVHQS-NIDGLQVFRE----GTGWFTIQPVPGALVVNVGDLMSILSNGLYSSVLHRVL
VKRAQHRISLVYHYGPPAAVKIAPLEKLFGPSHPPLYPPVTWNEYISTKAKLKGKALPSL
RLYDPLMK--------------
>Maldo_Gala_02g022230
MSSGKLSDAFKSHPIFLHKQQPDDFSSLKELPKSYAWTSQLNE-YPS--FESLSCSESVP
VIDLTDPNVVELVGHACKTWGMFQAKNHGVPQKLVDDMESTVRSLFSLPPQQKLKAARLP
DGFSGYGFHRISAFCEKLMWSESFTTVGSPLEHFRQLWPQDYTKFCCIAEEYEREMIRLA
ARLMWLMLGSLGISKEDIKWAGPRGE-FEDASAVLQFNSYPACPDPDRTIGLAQHTDSSL
ISIVHQSSNASGLQVFRQGEEEGRGWLMVPPVPGAFVINVGDFMHMLSNGLYQNVFHRAV
VNRSQHRVSVACLYGPPENAQVSPLSKLLGPSCPPLYPPLTWNEYLGTKAKLHNKALESL
RLCAPPN---------------
>Maldo_Gala_07g004740
MSSGKLSDAFKSHPIFLHKQHPDDFSSLQELPESYAWTSQLNE-YPS--FESLSCSESVP
VIDLADPNVVELVGHACKTWGMFQATNHGVPQKLVDDMESTVRSLFSLPPQQKLKAARLP
DGISGYGFHRISAFCEKLMWSESFTIVGSPLQHFCQLWPQDHTKFCCVTEEYEKEMKRLA
ARLMWLMLGSLGISKEDIKWAGPRGE-FEDASAALQLNSYPACPDPDRTMGLAQHTDSNL
LSIIHQSAKASGLQVFQEGKDEGRGWLMVPPVPGAFVINVGDFIHILSNGLYQTPLHRAV
VNRSQHRVSVAYLYGPPENAQVSPLSKLLGPNCPPLYAPVTWNEYLGTKAKLNNKALQSL
RLNAPLN---------------
>Maldo_Gala_08g012770
M--GAISDPYGA---HLHHIIPIDFNSIQTLPESHVWH-DHSD-ESSS-GVPSADPLSVP
VIDLMDPEAPSLMIQACEEWGIFQVIGHGL-TKLMDDVESEAEKLFGLPVDQKLKALRSP
GGATGYGRPHISPFFDKHMWQEGFTIMGSPVDHAKQLWPQDYQGFCDTMDDYQNQMKALA
QKLIHIFFKSLDINFEEFDWLNDS--GSSSPSTALQLNSYPPCPDPTRALGMATHTDTSL
VTIVQQS-KTSGLQVFKD----GAGWVLVQPIPGALTVNLGDYLHILSNGVFTSVRHRVV
VNQQIQRFSMAYFYSPPRDFTVSPVLSRV-LEKVPKYRSLTVKEYVDIKGKHLEKAFSLI
QN--------------------
>Maldo_Gala_09g018910
M-HLKLSDAFKSHPVNLQLKH-PDFNSLHELPDSYAWT-NNDDHYPSF-LTSFGADDSVP
VINLSDTNVLKLTGHACKTWGVFQVTNHGIQQKLLDDIESAGKSLFSLPVQQKLKAARSP
DGISGYGFARISSFFKKLMWSEGFTIVGSPVDHFRQLWPQDYDKFCNIIEEYEKEMKMLA
GRLMWLMLGSLGISMEDIKWAGSKGE-FKGASAALQLNSYPACPEPDRAMGLAAHTDSTL
LTILYQS-NTSGLQVLRE----GTGWVTVPPMPGALVINVGDLFHILSNGLYPSVLHRAV
VNRTQHRLSVAYLFGPPASIQISPLSKLVGPSHPPLYRPISWNEYLGTKAKHFNKALSSV
RLCAPLNSLVD-VNDHNSVKVG
>Maldo_Gala_15g010840
M--GAIADPYRA---HLHHIIPIDFNSVQKLPESHVWH-DKSH-ESLF-GVPSADPLPVP
VIDLMDSEASSLMIQACETWGIFQVIGHGL-TKFMEDVESEAEKLFGLPVDQKLKALRSP
GGATGYGRPHISPFFDRHMWQEGFTIMGSPIDHAKQLWPQDYQGFCDTIDDYQNQMKALA
EKIIRIFFKSLNINFEELNWLNDS--GLSSPGTALQLNSYPPCPDPTRAMGMAAHTDTSL
VTLVQQS-KTSGLQVFKD----GVGWVLVQPVPGALTVNLGDYLHILSNGMYTNVLHRAV
VNQQIQRFSMAYFYAPPRDFTVSPVLSRV-TGQMPKYRSLTVKEYVDLKGKHLEKALSLI
QI--------------------
>Maldo_Gala_15g016990
M-NSSISESFKTNPINLSHIIPLDFESVHALPDSHVWT-HTKE-VPT--PYNTPSLVCVP
VIDLFDSNAASLIRRACEKWGVFQVTNHGIPMHLMKEAEFQTRRLFALPRDQKLRALRSP
EGVTGYGLARISKNFPKLMWSEGFTIMGSPAEHALQLWPRHHANFCDAMEEYQKEMKGLA
LKLIGLMLGSLGLNYEDVKWLKPKNS--SRPQTVLQLNSYPVCPDPTRAMGLAPHTDSSL
LTLLNQS-SISGLQVLVD----GIRWVPAHPIPGALVVNVGDLMHILSNGQFKSAAHRAV
VNEVHHRISMAYFYGPPMDVKISP---LIDHNH-PLYQPVTWKEYLDYKATHFEKALEVI
RTDAQKLYQR-TSDDPNC----
>Maldo_Gala_17g018460
M-PARLSDAFKSHPVNLQLKH-PDFNSLHELPDSYAWT-NNDDHYPSS-LSSFGADDSVP
VIDLSEPNAIKLTGHACKTWGVFQVTNHGIPQKLLDDIESAGKSLFSLPVEQKLKAARPP
DGISGYGFARISSFFRKLMWSEGFTIVGSPVDHFRQLWPQDYEKFCNIIEEYEKEMKRLA
GRLMWLMLGSLGISTEDVKWAGSKGE-FKGASAALQLNSYPACPEPDRAMGLAAHTDSTL
LTILYQN-NTSGLQVLRD----GTGWVTVPPMPGALVVNVGDLIHILSNGVYPSVLHRAV
VNRTQHRLSIAYLFGPPASIQISPLSKLVGPSHPPLYRPITWNEYLGTKAKHFNKALSSV
RLCAPLSSLAD-VNDHNSVKVV
>Maldo_HF00140-RA
M-HLKLSDAFKSHPVNLQLKH-PDFNSLHELPDSYAWT-NNDDHYPSF-LTSFGADDSVP
VIDLSDTNALKLTGHACKTWGVFQVTNHGIQQKLLDDIESAGKSLFSLTVQQKLKAARSP
DGISGYGFARISSFFKKLMWSEGFTIVGSPVDHFRQLWPQDYDKFCNIIEEYEKEMKMLA
GRLMWLMLGSLGISMEDIKWAGSKGE-FKGASAALQLNSYPACPEPDRAMGLAAHTDSTL
LTILYQS-NTSGLQVLRE----GTGWVTVPPMPGALVINVGDLFHIISNGLYPSVLHRAV
VNRTQHRLSIAYLFGPPASIQISPLSKLVGPSHPPLYRPISWNEYLGTKAKHFNKALSSV
RLCAPLNSLVD-VNDHNSVKVG
>Maldo_HF06607-RA
M-PASVPDAYEGNSVNVLDQVPDDFNSLHELPDSYAWT-TLNE-HPS------LDSDSVP
VVDLNDPNALQLLGHACKTWGVFQLTNHGIPQTLVHDMESAARSLFSLPAQQKLKVARSP
GQISGYGFHLIAAFWDKQQWSD------------------------CITEEFEKEIKKLA
SRLMWLMLASLGISKDDVEWDGPKGD-DQNASAVFQFNSYPSCPDPDRTLGLVPHTDSSL
VSIVHQS-NIDGLQVFRE----GTGWFTIQPVPGALVVNVGDLMSILSNGLYSSVLHRVL
VKRAQHRISLVYHYGPPAAVKIAPLEKLFGPSHPPLYPPVTWNEYISTKAKLKGKALPSL
RLYDPLMNELGHRTESNRPQAG
>Maldo_HF06608-RA
MSSGKLSDAFKSHPIFLHKQQPDDFSSLQELPKSYAWTSQLNE-YPS--FESLSCSESVP
VIDLTDPNVVELVGHACKTWGMFQATNHGVPQKLVDDMESTVRSLFSLPPQQKLKAARLP
DGFSGYGFHRISAFCEKLMWSESFTTVGSPLEHFRQLWPQDYTKFCCIAEEYEREMIRLA
AKLMWLMLGSLGISKEDIKWAGPRGE-FEDASAVLQFNSYPACPDPDRTIGLAQHTDSSL
ISIVHQSSNASGLQVFRQGEEEGRGWLMVPPVPGAFVINVGDFMHMLSNGLYQNVFHRAV
VNRSQHRVSVACLYGPPENAQVSPLSKLLGPSCPPLYPPLTWNEYLGTKAKLHNKALESL
RLCAPPN---------------
>Maldo_HF12758-RA
M--GAIADPYRA---HLHHIIPIDFNSVQKLPESHVWH-DKSH-ESLF-GVPSADPLPVP
VIDLMDSEASSLMIQACETWGIFQVIGHGL-TKFMEDVESEAEKLFGLPVDQKLKALRSP
GGATGYGRPHISPFFDRHMWQEGFTIMGSPIDHAKQLWPQDYQGFCDTIDDYQNQMKALA
EKIIRIFFKSLNINFEELNWLNDS--GLSSPGTALQLNSYPPCPDPTRAMGMAAHTDTSL
VTLVQQS-KTSGLQVFKD----GVGWVLVQPVPGALTVNLGDYLHILSNGMYTNVLHRAV
VNQQIQRFSMAYFYAPPRDFTVSPVLSRV-TGQMPKYRSLTVKEYVDLKGKHLEKALSLI
QI--------------------
>Maldo_HF14183-RA
MSSGKLSDAFKSHPIFLHKQHPDDFSSLQELPESYAWTSQLNE-YPS--FESLSCSESVP
VIDLADPNVVELVGHACKTWGMFQATNHGVPQKLVDDMESTVRSLFSLPPQQKLKAARLP
DGISGYGFHRISAFCEKLMWSESFTIVGSPLQHFCQLWPQDHTKFCCVTEEYEKEMKRLA
ARLMWLMLGSLGISKEDIKWAGPRGE-FEDASAALQLNSYPACPDPDRTMGLAQHTDSNL
LSIIHQSAKASGLQVFQEGKDEGRGWLMVPPVPGAFVINVGDFIHILSNGLYQTPLHRAV
VNRSQHRVSVAYLYGPPENAQVSPLSKLLGPNCPPLYAPVTWNEYLGTKAKLNNKALQSL
RLNAPLN---------------
>Maldo_HF21974-RA
M--GAISDPYGA---HLHHIIPIDFNSIQTLPESHVWH-DHSD-ESSS-GVPSADPLSVP
VIDLMDPEAPSLMIQACEEWGIFQVIGHGL-TKLMDDVESEAEKLFGLPVDQKLKALRSP
GGATGYGRPHISPFFDKHMWQEGFTIMGSPVDHAKQLWPQDYQGFCDTMDDYQNQMKALA
QKLIHIFFKSLDINFEEFDWLNDS--GSSSPSTALQLNSYPPCPDPTRALGMATHTDTSL
VTIVQQS-KTSGLQVFKD----GAGWVLVQPIPGALTVNLGDYLHILSNGVFTSVRHRVV
VNQQIQRFSMAYFYSPPRDFTVSPVLSRV-LEKVPKYRSLTVKEYVDIKGKHLEKAFSLI
QN--------------------
>Maldo_HF29694-RA
M-PASVPDAYEGNSVNVLDQVPDDFNSLHELPDSYAWT-TLNE-HPS------LDSDSVP
VVDLNDPNALQLLGHACKTWGVFQLTNHGIPQTLVHDMESAARSLFSLPAQQKLKVARSP
GQISGYGFHLIAAFWDKQQWSD------------------------CITEEFEKEIKKLA
SRLMWLMLASLGISKDDVEWDGPKGD-DQNASAVFQFNSYPSCPDPDRTLGLVPHTDSSL
VSIVHQS-NIDGLQVFRE----GTGWFTIQPVPGALVVNVGDLMSILSNGLYSSVLHRVL
VKRAQHRISLVYHYGPPAAVKIAPLEKLFGPSHPPLYPPVTWNEYISTKAKLKGKALPSL
RLYDPLMNELGHRTESNRPQAG
>Maldo_HF29695-RA
MSSGKLSDAFKSHPIFLHKQQPDDFSSLQELPKSYAWTSQLNE-YPS--FESLSCSESVP
VIDLTDPNVVELVGHACKTWGMFQATNHGVPQKLVDDMESTVRSLFSLPPQQKLKAARLP
DGFSGYGFHRISAFCEKLMWSESFTTVGSPLEHFRQLWPQDYTKFCCIAEEYEREMIRLA
AKLMWLMLGSLGISKEDIKWAGPRGE-FEDASAVLQFNSYPACPDPDRTIGLAQHTDSSL
ISIVHQSSNASGLQVFRQGEEEGRGWLMVPPVPGAFVINVGDFMHMLSNGLYQNVFHRAV
VNRSQHRVSVACLYGPPENAQVSPLSKLLGPSCPPLYPPLTWNEYLGTKAKLHNKALESL
RLCAPPN---------------
>Maldo_HF32730-RA
M-PARLSDAFKSHPVNLQLKH-PDFNSLHELPDSYAWT-NNDDHYPSS-LSSFGADDSVP
VIDLSEPNAIKLTGHACKTWGVFQVTNHGIPQKLLDDIESAGKSLFSLPVEQKLKAARPP
DGISGYGFARISSFFRKLMWSEGFTIVGSPVDHFRQLWPQDYEKFLNIIEEYEKEMKRLA
GRLMWLMLGSLGISTEDVKWAGSKGE-FKGASAALQLNSYPACPEPDRAMGLAAHTDSTL
LTILYQN-NTSGLQVLRD----GTGWVTVPPMPGALVVNVGDLIHILSNGVYPSVLHRAV
VNRTQHRLSIAYLFGPPASIQISPLSKLVGPSHPPLYRPITWNEYLGTKAKHFNKALSSV
RLCAPLSSLAD-VNDHNSVKVV
>Malsi_02g022660
M-PASVPDAYEGNSVNVLDQVPDDFNSLHELPDSYAWT-TLNE-HPS------LDSDSVP
VVDLNDPNALQLLGHACKTWGVFQLTNHGIPQTLVHDMESAARSLFSLPAQQKLKVARSP
GQISGYGFHLIAAFWDKQQWSECFTIVGSPLEHYEQLWPQDYTKFCCITEEFEKEIKKLA
SRLMWLMLASLGISKDDVEWDGPKGD-DQNASAVFQFNSYPSCPDPDRTLGLVPHTDSSL
VSIVHQS-NIDGLQVFRE----GTGWFTIQPVPGALVVNVGDLMSILSNGLYSSVLHRVL
VKRAQHRISLVYHYGPPAAVKIAPLEKLFGPSHPPLYPPVTWNEYISTKAKLKGKALPSL
RLYDPLMK--------------
>Malsi_02g022670
MSSGKLSDAFKSHPIFLHKQQPDDFSSLQELPKSYAWTSQLNE-YPS--FESLSCSESVP
VIDLTDPNVVELVGHSCKTWGMFQATNHGVPQKLVDDMESTVRSLFSLPPQQKLKAARLP
DGFSGYGFHRISAFCEKLMWSESFTTVGSPLEHFRQLWPQDYTKFCCIAEEYEREMKRLA
ARLMWLMLGSLGISKEDIKWAGPRGE-FEDASAVLQFNSYPACPDPDRTIGLAQHTDSSL
ISIVHQSSNASGLQVFRQGEEEGRGWLMVPPVPGAFVIIVGDFMHMLSNGLYQNVFHRAV
VNRSQHRVSVACLYGPPENAQVSPLSKLLGPSCPPLYPPLTWNEYLGTKAKLHNRALESL
RLCAPLN---------------
>Malsi_07g004780
MSSGKLSDAFKSHPIFLHKQHPDDFSSLQELPESYAWTSQLNE-YPS--FESLSCSESVP
VIDLADPNVVELVGHACKTWGMFQATNHGVPQKLVDDMESTVRSLFSLPPQQKLKAARLP
DGISGYGFHRISAFCEKLMWSESFTIVGSALQHFCQLWPQDHTKFCCVTEEYEKEMKRLA
ARLMWLMLGSLDISKEDIKWAGPRGE-FEDASAALQLNSYPACPDPDRTMGLAQHTDSNL
LSIIHQSAKASGLQVFQEGKDEGRGWLMVPPVPGAFVINVGDFIHILSNGLYQTPLHRAV
VNRSQHRVSVAYLYGPPENAQVSPLSKLLGPSCPPLYAPVTWNEYLGTKAKLNNKALQSL
RLNAPLN---------------
>Malsi_08g013110
M--GAISDPYGA---HLHHIIPIDFNSIQTLPESHVWH-DHSD-ESSS-GVPSADPLSVP
VIDLMDPEAPSLMIQACEEWGIFQVIGHGL-TKLMDDVESEAEKLFGLPVDQKLKALRSP
GGATGYGRPHISPFFDKHMWQEGFTIMGSPVDHAKQLWPQDYQGFCDTMDDYQNQMKALA
QKLIHIFFKSLDINFEEFDWLNDS--GSSSPSTALQLNSYPPCPDPTRALGMATHTDTSL
VTIVQQS-KTSGLQVFKD----GAGWVLVQPIPGALTVNLGDYLHILSNGVFTSVRHRVV
VNQQIQRFSMAYFYSPPRDFTVSPVLSRV-LEKVPKYRSLTVKEYVDIKGKHLEKAFSLI
QN--------------------
>Malsi_09g019220
M-HLKLSDAFKSHPVNLQLKH-PDFNSLHELPDSYAWT-NNDDHYPSF-LTSFGADDSVP
VIDLSDTNALKLTGHACKTWGVFQVTNHGIQQKLLDDIESAGKSLFSLPVQQKLKAARSP
DGISGYGFARISSFFKKLMWSEGFTIVGSPVDHFRQLWPQDYDKFCNIIEEYEKEMKMLA
GRLMWLMLGSLGISMEDIKWAGSKGE-FKGASAALQLNSYPACPEPDRAMGLAAHTDSTL
LTILYQS-NTSGLQVLRE----GTGWVTVPPMPGALVINVGDLFHILSNGLYPSVLHRAV
VNRTQHRLSIAYLFGPPASIQISPLSKLVGPSHPPLYRPISWNEYLGTKAKHFNKALSSV
RLCAPLNSLVD-VNDHNSVKVG
>Malsi_15g011070
M--GAIADPYRA---HLHHIIPIDFNSVQKLPESHVWH-DKSH-ESLF-GVPSADPLPVP
VIDLMDSEASSLMIQACETWGIFQVIGHGL-TKFMEDVESEAEKLFGLPVDQKLKALRSP
GGATGYGRPHISPFFDRHMWQEGFTIMGSPIDHAKQLWPQDYQGFCDTIDDYQNQMKALA
EKIIRIFFKSLNINFEELNWLNDS--GLSSPGTALQLNSYPPCPDPTRAMGMAAHTDTSL
VTLVQQS-KTSGLQVFKD----GVGWVLVQPVPGALTVNLGDYLHILSNGMYTNVLHRAV
VNQQIQRFSMAYFYAPPRDFTVSPVLSRV-TGQMPKYRSLTVKEYVDLKGKHLEKALSLI
QI--------------------
>Malsi_15g017140
M-NSSISESFKTNPINLSHIIPLDFESVHALPDSHVWT-HTKE-VPT--PYNTPSLVCVP
VIDLFDSNAASLIRRACEKWGVFQVTNHGVPMHLMKEAEFQTRRLFALPRDQKLRALRSP
EGVTGYGLARISKNFPKLMWSEGFTIMGSPAEHALQLWPRHHANFCDAMEEYQKEMKGLA
LKLIGLMLGSLGLNYEDVKWLKPKNS--SRPQTLLQLNSYPVCPDPTRAMGLAPHTDSSL
LTLLNQS-SISGLQVLVD----GIRWVPAHPIPGALVVNVGDLMHILSNGQFKSAAHRAV
VNEVHHRISMAYFYGPPMDVKISP---LIDHNH-PLYQPVTWKEYLDYKATHFDKALEVI
RTDAQKLYQR-TSDDPNC----
>Malsi_17g017860
M-PARLSDAFKSHPVNLQLKH-PDFNSLHELPDSYAWT-NNDDHYPSS-LSSFGADDSVP
VIDLSEPNAIKLTGHACKTWGVFQVTNHGIPQKLLDDIESAGKSLFSLPVEQKLKAARPP
DGISGYGFARISSFFRKLMWSEGFTIVGSPVDHFRQLWPQDYEKFCNIIEEYEKEMKRLA
GRLMWLMLGSLGISTEDVKWAGSKGE-FKGASAALQLNSYPACPEPDRAMGLAAHTDSTL
LTILYQN-NTSGLQVLRD----GTGWVTVPPMPGALVVNVGDLIHILSNGVYPSVLHRAV
VNRTQHRLSIAYLFGPPASIQISPLSKLVGPSHPPLYRPITWNEYLGTKAKHFNKALSSV
RLCAPLSSLAD-VNDHNSVKVV
>Malsy_02g023350
M-PASVPDAYEGNSVNVLDQVPDDFNSLHELPDSYAWT-TLNE-HPS------LDSDSVP
VVDLNDPNALQLLGHACKTWGVFQLTNHGIPQTLVHDMESAARSLFSLPAQQKLKVARSP
GQISGYGFHLIAAFWDKQQWSECFTIVGSPLEHYEQLWPQDYTKFCCITEEFEKEIKKLA
SRLMWLMLASLGISKDDVEWDGPKGD-DQNASAVFQFNSYPSCPDPDRTLGLVPHTDSSL
VSIVHQS-NIDGLQVFRE----GTGWFTIQPVPGALVVNVGDLMSILSNGLYSSVLHRVL
VKRAQHRISLVYHYGPPAAVKIAPLEKLFGPSHPPLYPPVTWNEYISTKAKLKGKALPSL
RLYDPLMK--------------
>Malsy_02g023360
MSSGKLSDAFKSHPIFLHKQQPDDFSSLQELPKSYAWTSQLNE-YPS--FESLSCSESVP
VIDLTDPNVVELVGHSCKTWGMFQATNHGVPQKLVDDMESTVRSLFSLPPQQKLKAARLP
DGFSGYGFHRISAFCEKLMWSESFTTVDSPLEHFRQLWPQDYTK--------------LA
ARLMWLMLGSLGISKEDIKWAGPRGE-FEDASAVLQFNSYPACPDPDRTIGLAQHTDSSL
ISIVHQSSNASGLQVFRQGEEEGRGWLMVPPVPGAFVIIVGDFIHMLSNGLYQNVFHRAV
VNRSQHRVSVACLYGPPENAQVSPLSKLLGPSCPPMYPPLTWNEYLGTKAKLHNKALESL
RLCAPPN---------------
>Malsy_07g004290
MSSGKLSDAFKSHPIFLHKQHPDDFSSLQELPESYAWTSQLNE-YPS--FESLSCSESVP
VIDLADPNVVELVGHACKTWGMFQATNHGVPQKLVDDMESTVRSLFSLPPQQKLKAARLP
DGISGYGFHRISAFCEKLMWSESFTIVGSPLQHFCQLWPQDHTKFCCVTEEYEKEMKRLA
ARLMWLMLGSLGISKEDIKWAGPRGE-FEDASAALQLNSYPACPDPDRTMGLAQHTDSNL
LSIIHQSAKASGLQVFQEGKDEGRGWLMVPPVPGAFVINVGDFIHILSNGLYQTPLHRAV
VNRSQHRVSVAYLYGPPENAQVSPLSKLLGPSCPPLYAPVTWNEYLGTKAKLNNKALQSL
RLNAPLN---------------
>Malsy_07g004300
M-----------------------------------------------------------
------PASARVVPDAYKGNSVNMVLDH----SLVHDKESAARSLFSLPAHKKLKAARSP
GD----------------------------------------------------------
---------------------------DQDASAVFRLNSYPSCPDPDRALDLVSHTGSSL
VSIAHQI-NVDGLQ--------GTGWFTI------LVVYVGDLMSILSNGLYSIVLHRS-
-----------------------------------------W------------------
----------------------
>Malsy_08g012710
M--GAISDPYGA---HLHHIIPIDFNSIQTLPESHVWH-DHSD-ESSS-GVPSADPLSVP
VIDLMDPEAPSLMIQACEEWGIFQVIGHGL-TKLMDDVESEAEKLFGLPVDQKLKALRSP
GGATGYGRPHISPFFDKHMWQEGFTIMGSPVDHAKQLWPQDYQGFCDTMDDYQNQMKALA
QKLIHIFFKSLDINFEEFDWLNDS--GSSNPSTALQLNSYPPCPDPTRALGMATHTDTSL
VTIVQQS-KTSGLQVFKD----GAGWVLVQPIPGALTVNLGDYLHILSNGVFTSVRHRVV
VNQQIQRFSMAYFYSPPRDFTVSPVLSRV-LEKVPKYRSLTVKEYVDIKGKHLEKAFSLI
QN--------------------
>Malsy_09g018170
M-HLKLSDAFKSHPVNLQLKH-PDFNSLHELPDSYAWT-NNDDHYPSF-LTSFGADDSVP
VIDLSDTNALKLTGHACKTWGVFQVTNHGIQQKLLDDIESAGKSLFSLTVQQKLKAARSP
DGISGYGFARISSFFKKLMWSEGFTIVGSPVDHFRQLWPQDYDKFCNIIEEYEKEMKMLA
GRLMWLMLGSLGISMEDIKWAGSKGE-FKGASAALQLNSYPACPEPDRAMGLAAHTDSTL
LTILYQS-NTSGLQVLRE----GTGWVTVPPMPGALVINVGDLFHIISNGLYPSVLHRAV
VNRTQHRLSIAYLFGPPASIQISPLSKLVGPSHPPLYRPISWNEYLGTKAKHFNKALSSV
RLCAPLNSLVD-VNDHNSVKVG
>Malsy_15g009790
M--GAIADPYRA---HLHHIIPIDFNSVQKLPESHVWH-DKSH-ESLF-GVPSADPLPVP
VIDLMDSEASSLMIQACETWGIFQVIGHGL-TKFTEDVESEAEKLFGLPVDQKLKALRSP
GGATGYGRPHISPFFDRHMWQEGFTIMGSPIDHAKQLWPQDYQGFCDTIDDYQNQMKALA
EKIIRIFFKSLNINFEELNWLNDS--GLSSPGTALQLNSYPPCPDPTRAMGMAAHTDTSL
VTIVQQS-KTSGLQVFKD----GVGWVLVQPVPGALTVNLGDYLHILSNGMYTNVLHRAV
VNQQIQRFSMAYFYAPPRDFTVSPVLSRV-TGQMPKYRSLTVKEYVDLKGKHLEKALSLI
QI--------------------
>Malsy_15g015680
M-NSSISESFKTNPINLSHIIPLDFESVHALPDSHVWT-HTKE-VPT--PYNTPSLVCVP
VIDLFDSNAASLIRRACEKWGVFQVTNHGIPMHLMKEAEFQTRRLFALPRDQKLRALRSP
EGVTGYGLARISKNFPKLMWSEGFTIMGSPAEHALQLWPRHHANFCDAMEEYQKEMKGLA
LKLIGLMLGSLGLNYEDVKWLKPKNS--SRPQTVLQLNSYPVCPDPTRAMGLAPHTDSSL
LTLLNQS-SISGLQVLVD----GIRWVPAHPIPGALVVNVGDLMHILSNGQFKSAAHRAV
VNEVHHRISMAYFYGPPMDVKISP---LIDHNH-PLYQPVTWKEYLDYKATHFDQALEVI
RTDAQKLYQR-TSDDPNC----
>Malsy_17g017630
M-PARLSDAFKSHPVNLQLKH-PDFNSLHELPDSYAWT-NNDDHYPSS-LSSFGADDSVP
VIDLSEPNAIKLTGHACKTWGVFQVTNHGIPQKLLDDIESAGKSLFSLPVEQKLKAARPP
DGISGYGFARISSFFRKLMWSEGFTIVGSPVDHFRQLWPQDYEKFLNIIEEYEKEMKRLA
GRLMWLMLGSLGISTEDVKWAGSKGE-FKGASAALQLNSYPACPEPDRAMGLAAHTDSTL
LTILYQN-NTSGLQVLRD----GTGWVTVPPMPGALVVNVGDLIHILSNGVYPSVLHRAV
VNRTQHRLSIAYLFGPPASIQISPLSKLVGPSHPPLYRPITWNEYLGTKAKHFNKALSSV
RLCAPLSSLAD-VNDHNSVKVV
>Pruav_sc0000704.1_g020.1.mk
M--NILS-------VSSHHLIPLDFKSLVTLPNSHTWAPSSSD-------HHPFP-DSVP
VIDLSDPNATPLVRLASEKWGVFQVTNHGVPMNLIKQTQLQTHRLFALPRDQKLRVLRSP
DGFTGYGSARISDNFPKLMWSEGFSMMGSPLEHASQLWPRHHANFCNVMEEYQKEMKGLA
AKLIELMLRSLGLNNEDAKWLR-------HPRSLLQLNSYPVCPDPTRAMGLAPHTDSSL
LTLLYQT-TTGGLQVLVD----GVLWAPVYPTAGALVVNVGDLMHILSNGRFKSAVHRAI
VNKVHHRISIAYFYGPPWDVKISPLTKLIDHDHPPLYHPVTWREYLGYKATHFNKALELI
RNDGGEIQAN------------
>Pruav_sc0000716.1_g300.1.mk
M-PARLSDAFKSHPLNLQLKH-PDFSSLQELPDSYAWS-QNDDQYPSS-PGSFGAQDSVP
VIDLSDPNALKLTGHACRTWGVFQVTNHGIPSKLLDNIESAGRSLFSLPVQQKLKAARSP
DGISGYGFARISSFFQKLMWSEGFTIVGSPLDHFRQLWPQDYNKFCNIIEEYEKEMKRLA
GRLMWLMLGSLGISMEDVKWAGPKGD-FKDASAALQLNSYPACPDPDRAMGLAAHTDSTL
LTILYQN-NTSGLQVLRE----GTGWVTVPPLPGALVVNVGDLIHILTNGLYPSVLHRAV
VNRSRHRLSIAYLYGPPDSVQISPLSKLLGPSQPPLYRPITWNEYLGTKAKHFNKALSSV
RLCAPLNALVD-VSDHNSVKVG
>Pruav_sc0001258.1_g160.1.mk
M--GALAESYKDTLLEPQH-IPLDYGSVHTLPDSHVWL-DESN-ESPS-GVHSTG---PP
LIDLADPDAERLIIQACETWGVFQLIGHGIPTKLMEAVQSEAEKLFDLPVDQKMKALRSP
GGSSGYGLPPISPFFEKLMWHEGYHIMGSPIDHAKLLWPNDYQG--DTMVHYRSQLKALT
EQLICIILKSLNINPEEVAWLKES----QGLSIGLQLNCYPACPDPTRAMGIAPHTDTSL
ITILQQS-KVSGLQVFKD----GAGWVLVQPVLGAITVNLGDFFHILSNGVFTTVRHRVV
ATQ-VRRLSFAYFYAPPGDFIVSPVLS-KDFGEVPRYQTLSVKEFVGIKGKHFEKALSVI
QN--------------------
>Pruav_sc0001991.1_g220.1.mk
------------------------------------------------------------
------------------------------------------------------------
------------------------------------------------------------
------MLASLGISKEDVKWPGPKGD--NQEAHVLQLNSYPACPHPDRAMGLVPHTDSTL
VSIIHQS-KICGLQVFQE----GTGWFRVPPVPGAMVVNVGDLMHILSNGSYVSVLHRVL
VNQTQHRLSVVYNYGPPDNVPISPIPKLLSASHPALYPPVTWSEYVDTKAKLKGKALASL
RLYEPLTKLIVLRSE-------
>Pyrbr_009341329.2_cds_XP_009339604.1_1
M-PARLSDAFKSHPLNLQLKH-PDFNSLHELPDSYAWT-NNDDHYPSS-LSSFGVDDSVP
VIDLSEPNALKLTGHACKTWGVFQVTNHGIPQKLLDDIESAGKSLFSLPVEQKLKAARPP
DGISGYGFARISSFFRKLMWSEGFTIVGSPVDHFRQLWPQDYEKFCNIIEEYEKEMKRLA
GRLMWLMLGSLGISPEDVKWAGSKGE-FKGASAALQLNSYPACPEPDRAMGLAAHTDSTL
LTILYQN-NTSGLQVLRD----GTGWVTVPPMAGALVVNVGDLIHILSNGVYPSVLHRAV
VNRTQHRLSIAYLFGPPASVQISPLSKLVGPSHPPLYRPITWNEYLGTKAKHFNKALSSV
RLCAPLSSLAD-VNDHNSVKVV
>Pyrbr_009345150.2_cds_XP_009343425.1_1
M-HARLSDAFKSHPVNLQLKH-QDFNSLHELPDSYAWT-NNDDLYPSF-LTSFGADDSVP
VIDLSDTNALKLTGHACKTWGVFQVTNHGIPQKLLDDIESAGKSLFSLPVQQKLKAARSP
DGISGYGFARISSFFKKLMWSEGFTIFGSPVDHFRQLWPQDYDKFCNIIEEYEKEMKMLA
GRLMWLMLGSLGISMEDIKWAGSKGE-FKGASAALQLNSYPACPEPDRAMGLAAHTDSTL
LTILYQS-NTSGLQVLRE----GTGWVTVPPMPGALVINVGDLFHILSNGLYPSVLHRAV
VNRTQHRLSIAYLFGPPASLQISPLSKLVGPSHPPLYRPISWNEYLGTKAKHFNKALSSV
RLCAPLNSLVD-VNDHNSVKVG
>Pyrbr_009356758.2_cds_XP_009355033.1_1
MSSGKLSDAFKSHPIFLHKQQPDDFSSLQELPEAYAWTSQLNE-YPS--FESLSCSESVP
VIDLTDPNVVELVGNACKTWGIFQATNHGVPQKLVDDMESTVRSLFSLPPQQKLKATRLP
DGFSGYGFHRISAFCEKLTWSESFTTVGSPLEHFRQLWPQDYTKFCCIAEEYEREMKRLA
ARLMWLMLGSLGISKEDIKWAGPRGE-FEDASAVLQFNSYPACPDPDRTMGLAQHTDSTL
ISIVHQSSNASGLQVFRQG-EQGRGWLMVPPVPGAFVINVGDFIHMLSNGLYQNVLHRAV
VNRSQHRVSVAYLYGPSENVQVSPLSKLLGPSCPPLYPPLTWNEYLGTKAKLHNKALESL
RLCAPLN---------------
>Pyrbr_009356874.1_cds_XP_009355149.1_1
M-PASVPDAYEGNSVNVLDKVPDDFNSLHELPDSYAWT-TLNE-HPS------LESDSVP
VVDLNDPNSLQLLGHACKTWGVFQLTNHGIPQSLVHAMESAARSLFSLPAQQKLKVARSP
GQISGYGFHLIAAFWDKQQWSECFTIVGSPLEHYAQLWPQDYTKFCCITEEFEREIKRLA
SRLVWLMLASLGISKDDVEWDGPKGD-DQNASAVFQFNSYPSCPDPDRTLGLVPHTDSSL
VSIVHQS-NIDGLQVFRE----GTGWFTIQPVPGALVINVGDLMSILSNGLYSSVLHRVL
VKRAQHRISLVYHYGPPAAVKIAPLAKLVGPSNSPLYPPVTWNEYISTKAKLKGKALPSL
RLYDPLMK--------------
>Pyrbr_009374694.1_cds_XP_009372969.1_1
M--GAISDPYGA---HLHHIIPIDFNTIQTLPESHVWH-DHSD-ESSS-RVPSADPLFVP
VIDLMDPEAPSLMIQACEEWGIFQVIGHGL-TKLMDDVESEAEKLFGLPVDQKLKALRSP
GGATGYGCPHISPFFDKHMWQEGFTIMGSPVDHAKQLWPQDYQGFCDTMDDYQNQMKALA
QKLIHIFFKSLDINFEEFDWLNDS--GLSSPSTALQLNSYPPCPDPTRALGMATHTDTSL
VTIVQQS-KTSGLQVFKD----GAGWVLVQPIPGALTVNLGDYLHILSNGMFTSVRHRVV
VNQQIQRFSMAYFYSPPRDFTVSPVLSRV-LEKVPKYRSLTVKEYVDIKGKHLEKAFSLI
QN--------------------
>Pyrbr_009375801.2_cds_XP_009374076.2_1
M-NSSISESFKTNPINLSHIIPLDFESVHALPDSHIWT-HTKE-VPT--PYNTPSLVCVP
VIDLFNSNAASLVRRACEKWGVFQVTNHGIPMQLMKEAEFQTRRLFALPRDQKLRALRSP
EGVTGYGLARISKNFPMLMWSEGFTIMGSPAEHARQLWPRHHANFCGAMEEYQKEMKGLA
LKLIGLMLGSLGLNYEDVKWLKPKNR--SGPRALLQLNSYPVCPDPTRAIGLAPHTDSSL
LTLLNQS-SISGLQVLLD----GIRWVPVHPIPGALVVNVGDLMHILSNGQFKSAVHRAV
VNEVHHRISMAYFYGPPMDVKISP---LIDHNH-PLYRPVTWKEYLEYKATHFDKALEVI
RTDAEKLYQH-TSDDPNC----
>Pyrbr_009379228.1_cds_XP_009377503.1_1
M--GAMADPYRA---HLHHIIPIDFNSVQKLPESHVWH-DISH-ESLF-GVPSADPLPVP
VIDLMDSEASSLMIQACETWGIFQVIGHGL-TKLMEDVEFEAEKLFGLPVDQKLKALRSP
GGATGYGRPHISPFFDRHMWQEGFTIMGSPIDHAKQLWPQDYQGFCDTIDDYQNQMKALA
EKLIRIFFKSLNINFKELNWLNDS--GLSSPGTALQLNSYPPCPDPTRAMGMAAHTDTSL
VTIVQQS-KTSGLQVFKD----GVGWVLVQPVPGALTVNLGDYLHILSNGMYTSVLHRAV
VNQQIQRFSMAYFYAPPRDFTVSPVLSRV-MGQMPKYRSLTVKEYVDIKGKHFEKALSLI
QI--------------------
>Pyrco_BartlettDH_GAOX.Chr15_1
M--GAMADPYRA---HLHHIIPIDFNSVQKLPESHVWH-DISH-ESLF-GVPSADPLPVP
VIDLMDSEASSLMIQACETWGIFQVIGHGL-TKLMEDVEFEAEKLFGLPVDQKLKALRSP
GGATGYGRPHISPFFDRHMWQEGFTIMGSPIDHAKQLWPQDYQGFCDTIDDYQNQMKALA
EKLIRIFFKSLNINFKELNWLNDS--GLSSPGTALQLNSYRPCPDPTRAMGMAAHTDTSL
VTIVQQS-KTSGLQVFKD----GVGWVLVQPVPGALTVNLGDYLHILSNGMYTSVLHRAV
VNQQIQRFSMAYFYAPPRDFTVSPVLSRV-MGQMPKYRSLTVKEYVDIKGKHLEKALSLI
QI--------------------
>Pyrco_BartlettDH_GAOX.Chr7
MSSGKLSDAFKSHPIFLHKQHPHDFGSLQELPESYAWTSQLNE-YPS--FESLSCSESVP
VIDLADPNVFELLGHACKTWGMFQATNHGVPQKLVDDMEYTVRSLFSLPPQQKLKAARLP
DGISGYGFHRISAFCEKLMWSESFTTVGSPLQHFCQLWPQDYTKFSCVTEEYEKEMKRLA
ARLMWLMLGSLGISKEDIKWAGPRGE-FEDASAALQLNSYPACPDPDRTMGLAQHTDSNL
LSIVHQSANASGLQVFQEGKDEGRGWLMVPPVPGAFVINVGDLIHILSNGLYQNPLHRAV
VNRSQHRVSVAYLYGPPENAQLFPLSKLLGPSCPPLYPPVTWNEYLGTKAKLNNKALQSL
RLNAPLN---------------
>Pyrco_BartlettDH_GAOX.Chr8
M--GAISDPYEA---HLHHIIPIDFNTIQTLPESHVWH-DHSD-ESSS-RVPSADPLFVP
VIDLMDPEAPSLMIQACEEWGIFQVIGHGL-TKLMDDVESKAEKLFGLPVDQKLKALRSP
GGATGYGRPHISPFFDKHMWHEGFTIMGSPVDHAKQLWPQDYQGFCDTMDDYQNQMKALA
QKLIHIFFKSLDINFEEFDWLNDS--GLSSPSTALQLNSYPPCPDPTRALGMATHTDTSL
VTIVQQS-KTSGLQVFKD----GAGWVLVQPIPGALTVNLGDYLHILSNGMFTSVRHRVV
VNQQIQRFSMAYFYSPPRDFTVSPVLSRV-LEKVPKYRSLTVKEYVDIKGKHLEKAFSLI
QN--------------------
>Pyrco_BartlettDH_new_GAOX.Chr15_2
M-NSSISESFKTNPINLSHIIPLDFESVHALPDSHIWT-HTKE-VPT--PYNTPSLVCVP
VIDLFDSNAASLVHRACEKWGVFQVTNHGIPMHLMKEAEFQTRRLFALPRDQKLRALRSP
EGVTGYGLARISKNFPKLMWSEGFTIMGSPAEHARQLWPRHHANFCGAMEEYQKEMKGLA
LKLIGLMLGSLGLNYEDVKWLKPKNR--SRPRAFLQLNSYPVCPDPTRAMGLAPHTDSSL
LTLLNQS-SISGLQVLVD----GIWWVPVHPIPGALVANVGDLMHILSNGQFKSAVHRAV
VNEVHHRISMAYFYGPPTDVKISP---LIDHNH-PLYQPVTWKEYLEYKATHF-------
----------------------
>Pyrco_BartlettDH_new_GAOX.Chr17
M-PARLSDAFKSHPVNLQLKH-PDFNSLHELPDSYAWT-NNDDHYPSS-LSSFGVDDSVP
VIDLSEPNALKLTGHACKTWGVFQVTNHGIPQKLLDDIESAGKSLFSLPVEQKLKAARPP
DGISGYGFARISSFFRKLMWSEGFTIVGSPVDHFRQLWPQDYEKFCNIIEEYEKEMKRLA
GRLMWLMLGSLGISPEDVKWAGSKGE-FKGASAALQLNSYPACPEPDRAMGLAAHTDSTL
LTILYQN-NTSGLQVLRD----GTGWVTVPPMPGALVVNVGDLIHILSNGVYPSVLHRAV
VNRTQHRLSIAYLFGPPASVQISPLSKLVGPSHPPLYRPITWNEYLGTKAKHFNKALSSV
RLCAPLSSLAD-VNDHNSVKV-
>Pyrco_BartlettDH_new_GAOX.Chr2_1
MSSGKLSDAFKSHPIFLHKQQPDDFSSLQELPESYAWTSQLNE-YPS--FESLSCSESVP
VIDLTDPNVVELVGHACKTWGMFQATNHGVPQKLVDDMESTVRSLFSLPPQQKLKAARLP
DGFSGYGFHRISAFCEKLMWSESFTTVGSPLEHYRQLWPQDYTKFCCIAEEYEREMKRLA
ARLMWLMLGSLGISKEDIKWAGPRGE-FEDASAVLQFNSYPACPDPDRTMGLAQHTDSTL
ISIVHQSSNASGLQVFRQG-EEGRGWLMVPPVPGAFVINVGDFIHMLSNGLYQNVLHRAV
VNRSQHRVSVAYLYGPSENVQVSPLSKLLGPSCPPLYPPLTWNEYLGTKAKLHNKALESL
RLCAPLN---------------
>Pyrco_BartlettDH_new_GAOX.Chr2_2
MSSGKLSDAFKSHPIFLHKQQPDDFSSLQELPESYAWTSQLNE-YPS--FESLSCSESVP
VIDLTDPNVVELVGHACKTWGMFQATNHGVPQKLVDDMESTVRSLFSLPPQQKLKAARLP
DGFSGYGFHRISAFCEKLMWSESFTTVGSPLEHYRQLWPQDYTKFCCIAEEYEREMKRLA
ARLMWLMLGSLGISKEDIKWAGPRGE-FEDASAVLQFNSYPACPDPDRTMGLAQHTDSTL
ISIVHQSSNASGLQVFRQG-EEGRGWLMVPPVPGAFVINVGDFIHMLSNGLYQNVLHRAV
VNRSQHRVSVAYLYGPSENVQVSPLSKLLGPSCPPLYPPLTWNEYLGTKAKLHNKALESL
RLCAPLN---------------
>Pyrco_BartlettDH_new_GAOX.Chr9
M-HARLSDAFKSHPVNLQLKH-PDFNSLHELPDSYAWT-NNDDHYPSF-LTSFGADDSVP
VIDLSDTNALKLTGHACKTWGVFQVTNHGIPQKLLDDIESAGKSLFSLPVQQKLKAARSP
DGISGYGFARISSFFKKLMWSEGFTIVGSPVDHFRQLWPQDYDKFCNIIEEYEKEMKMLA
GRLMWLMLGSLGISMEDIKWAGSKGE-FKGASAALQLNSYPACPEPDRAMGLAAHTDSTL
LTILYQS-NTSGLQVLGE----GTGWVTVPPMPGALVINVGDLFHILSNGLYPSVLHRAV
VNRTQHRLSIAYLFGPPASIQISPLSKLVGPSHPPLYRPISWNEYLGTKAKHFNKALSSV
RLCAPLNSLVD-VNDHNSVKVG
>Pyrco_Bartlett_015811.1
MSSGKLSDAFKSHPIFLHKQHPHDFGSLQELPESYAWTSQLNE-YPS--FESLSCSEPVP
VIYIADPNVFGLVGHACKTWGMFQATNHGVPQKLVDDMEYTVRSLFSLPPQQKLKAARLP
DGISGYGFHRISAFCEKLMWSESFTTVGSPLQHFCQLWPQDYTKFCCVTEEYEKEMKGLA
ARLMWLMLGSLGISKEDIKWAGPRGE-FEDASAALQLNSYPACPDPDRTMGLAQHTDSNL
LSIVHQSANASGLQVFREGKDEGRGWLM-------------------------NPLHRAV
VNRSQHRVSVAYLYGPPENARLFPLSKLLGPSCPPLYPPVTWNEYLGTKAKLNNKALQSL
RLNAPLN---------------
>Pyrco_Bartlett_027422.1
M--GAISDPYEA---HLHHIIPIDFNTIQTLPESHVWH-DHSD-ESSS-RVPSADPLFVP
VIDLMDPEAPSLMIQACEEWGIFQVIGHGL-TKLMDDVESKAEKLFGLPVDQKLKALRSP
GGATGYGRPHISPFFDKHMWHEGFTIMGSPVDHAKQLWPQDYQGFCDTMDDYQNQMKALA
QKLIHIFFKSLDINFEEFDWLNDS--GLSSPSTALQLNSYPPCPDPTRALGMATHTDTSL
VTIVQQS-KTSGLQVFKD----GAGWVLVQPIPGALTVNLGDYLHILSNGMFTSVRHRVV
VNQQIQRFSMAYFYSPPRDFTVSPVLSRV-LEKVPKYRSLTVKEYVDIKGKHLEKAFSLI
QN--------------------
>Pyrco_Bartlett_029611.1
M-HARLSDAFKSHPVNLQLKH-PDFNSLHELPDSYAWT-NNDDHYPSF-LTSFGADDSVP
VIDLSDTNALKLTGHACKTWGVFQVTNHGIPQKLLDDIESAGKSLFSLPVQQKLKAARSP
DGISGYGFARISSFFKKLMWSEGFTIVGSPVDHFRQLWPQDYDKFCNIIEEYEKEMKMLA
GRLMWLMLGSLGISMEDIKWAGSKGE-FKGASAALQLNSYPACPEPDRAMGLAAHTDSTL
LTILYQS-NTSGLQVLGE----GTGWVTVPPMPGALVINVGDLFHILSNGLYPSVLHRAV
VNRTQHRLSIAYLFGPPASIQISPLSKLVGPSHPPLYRPISWNEYLGTKAKHFNKALSSV
RLCAPLNSLVD-VNDHNSVKVG
>Pyrco_Bartlett_030396.1
M--GAMADPYRA---HLHHIIPIDFNSVQKLPESHVWH-DISH-ESLF-GVPSADPLPVP
VIDLMDSEASSLMIQACETWGIFQVIGHGL-TKLMEDVEFEAEKLFGLPVDQKLKALRSP
GGATGYGRPHISPFFDRHMWQEGFTIMGSPIDHAKQLWPQDYQGFCDTIDDYQNQMKALA
EKLIRIFFKSLNINFKELNWLNDS--GLSSPGTALQLNSYRPCPDPTRAMGMAAHTDTSL
VTIVQQS-KTSGLQVFKD----GVGWVLVQPVPGALTVNLGDYLHILSNGMYTSVLHRAV
VNQQIQRFSMAYFYAPPRDFTVSPVLSRV-MGQMPKYRSLTVKEYVDIKGKHLEKALSLI
QI--------------------
>Pyrco_Bartlett_031390.1
M--GR------------------------------------KD-------------DSVP
VIDLSEPNVLKLTGHACKTWGVFQVTNHGIPQKLLDDIESAGKSLFSLPVEKKLKAARPP
DGISGYGFARISSFFRKLMWSEGFTIVGSPVDHFRQLWPQDYEKFLNIIEEYEKEMKRLA
GRLMWLMLGSLGISPEDVKWAGSKGE-FKGASAALQLNSYPACPEPDRAMGLAAHTDSTL
LTILYQN-NTSGLQVLRD----GTGWVTVPPMPGALVVNVGDLIHILSNGVYPSVLHRAV
VNRTQHRLSIAYLFGPPASVQISPLSKLVGPSHPPLYRPITWNEYLGTKAKHFNKALSSV
RLCAPLSSLADGVDDHRNIEIG
>Pyrco_Bartlett_031394.1
------------------------------------------------------------
------------------------------------------------------------
-------------------------------------------------------MKRLA
ARLMWLMLGSLGISKEDIKWAGPRGE-FEDASAVLQFNSYPACPDPDRTMGLAQHTDSTL
ISIVHQSSNASGLQVFRQG-EEGRGWLMVPPVPGAFVINVGDFIHMLSNGLYQNVLHRAV
VNRSQHRVSVAYLYGPSENVQVSPLSKLLGPSCPPLYPPLTWNEYLGTKAKLHNKALESL
RLCAPLN---------------
>Pyrco_Bartlett_031395.1
M-PASVPDAYEGNSVNVLDKVPDDFNSLHELPDSYAWT-TLNE-HPS------LESDSVP
VVDLNDPNSLQLLGHACKTWGVFQLTNHGIPQSLVHAMESAARSLFSLPAQQKLKVARSP
GQISGYGFHLIAAFWDKQQWSECFTIVGSPLEHYAQLWPQDYTKFCCITEEFEREIKRLA
SRLMWLMLASLGISKDDVEWDGPKGD-DQNASAVFQFNSYPSCPDPDRTLGLVPHTDSSL
VSIVHQS-NIDGLQVFRE----GTGWFTIQPVPGALVINVGDLMSILSNGLYSSVLHRVL
VKRAQHRISLVYHYGPPAAVKIAPLAKLVGPSHPPLYPPVTWNEYISTKAKLKGKALPSL
RLYDPLMK--------------
>Pyrco_Bartlett_035223.1
MSSGKLSDAFKSHPIFLHKQQPDDFSSLQELPESYAWTSQLNE-YPS--FESLSCSESVP
VIDLTDPNVVELVGHACKTWGMFQATNHGVPQKLVDDMESTVRSLFSLPPQQKLKAARLP
DGFSGYGFHRISAFCEKLMWSESFTTVGSPLEHYRQLWPQDYTKFWYV---------RMH
ARIT------------------------------------PAT--------------NNY
IYII--------------------------------------------------------
------------------------------------------------------------
----------------------
>Pyrco_Danjou_GA3OX.Chr17
M-PARLSDAFKSHPVNLQLKH-PDFNSLHELPDSYAWT-NNDDHYPSS-LSSFGVDDSVP
VIDLSEPNALKLTGHACKTWGVFQVTNHGIPQKLLDDIESAGKSLFSLPVEQKLKAARPP
DGISGYGFARISSFFRKLMWSEGFTIVGSPVDHFRQLWPQDYEKFLNIIEEYEKEMKRLA
GRLMWLMLGSLGISPEDVKWAGSKGE-FKGASAALQLNSYPACPEPDRAMGLAAHTDSTL
LTILYQN-NTSGLQVLRD----GTGWVTVPPMPGALVVNVGDLIHILSNGVYPSVLHRAV
VNRTQHRLSIAYLFGPPASVQISPLSKLVGPSHPPLYRPITWNEYLGTKAKHFNKALSSV
RLCAPLSSLAD-VNDHNSVKVV
>Pyrco_Danjou_GA3OX.Chr2_1
M-PSAVPDAYEGNSVNVLDKVPDDFNSLHELPDSYAWT-TLNE-HPS------LESDSVP
VVDLNDPNALQLLGHACKTWGVFQLTNHGIPQSLVHAMESAARSLFSLPAQQKLKVARSP
GQISGYGFHLIAAFWDKQQWSECFTIVGSPLEHYAQLWPQDYTKFGCITEEFEKEIKRLA
SRLMWLMLASLGISKDDVEWDGPKGD-DQNASAVFQFNSYPSCPDPDRTLGLVPHTDSSL
VSIVHQS-NIDGLQVFRE----GTGWFTIKPVPGALVINVGDLMSILSNGLYSSVLHRVL
VKRAQHRISLVYHYGPPAAVKIAPLAKLVGPSHPPLYPPVTWNEYISTKAKLKGKALPSL
RLYDPLMK--------------
>Pyrco_Danjou_GA3OX.Chr2_2
MSSGKLSDAFKSHPIFLHKQQPDDFSSLQELPESYAWTSQLNE-YPS--FESLSCSESVP
VIDLTDPNVVELVGHACKTWGMFQATNHGVPQKLVDDMESTVRSLFSLPPQQKLKAVRLP
DGFSGYGFHRISAFCEKLMWSESFTTVGSPLEHFRQLWPQDYTKFCCIAEEYEREMKRLA
ARLMWLMLGSLGISKEDIKWAGPRGE-FEDASAVLQFNSYPACPDPDRTMGLAQHTDSTL
ISIVHQSSNASGLQVFRQG-EEGRGWLMVPPVPGAFVINVGDFIHMLSNGLYQNVLHRAV
VNRSQHRVSVAYLYGPSENVQVSPLSKLLGPSCPPLYPPLTWNEYLGTKAKLHNKALESL
RLRAPLN---------------
>Pyrco_Danjou_GA3OX.Chr7
MSSGKLSDAFKSHPIFLHKQHPDDFSSLQELPESYAWTSQLNE-YPS--FESLSCSESVP
VIDLADPNVFGLVGHACKTWGMFQATNHGVPQKLVDDMEYTVRSLFSLPPQQKLKAARLP
DGISGYGFHRISAFCEKLMWSESFTTVGSPLQHFCQLWPQDYTKFCCVTEEYEKEMKRLA
ARLMWLMLGSLGISKEDIKWAGPRGE-FEDASAALQLNSYPACPDPDRTMGLAQHTDSNL
LSIVHQSANASGLQVFQEGKDEGRGWLMVPPVPGAFVINVGDLIHILSNGLYQNPLHRAV
VNRSQHRVSVAYLYGPPENAQLFPLSKLLGPSCPPLYPPVTWNEYLGTKAKLNNKALQSL
RLNAPLN---------------
>Pyrco_Danjou_GA3OX.Chr8
M--GAISDPYEA---HLHHIIPIDFNTIQTLPESHVWH-DHSD-ESSS-RVPSADPLFVP
VIDLMDPEAPSLMIQACEEWGIFQVIGHGL-TKLMDDVESEAEKLFGLPVDQKLKALRSP
GGATGYGRPHISPFFDKHMWQEGFTIMGSPVDHAKQLWPQDYQGFCDTMDDYQNQMKALA
QKLIHIFFKSLDINFEEFDWLNDS--GLSSPSTALQLNSYPPCPDPTRALGMATHTDTSL
VTIVQQS-KTSGLQVFKD----GAGWVLVQPIPGALTVNLGDYLHILSNGMFTSVRHRVV
VNQQIQRFSMAYFYSPPRDFTVSPVLSRV-LEKVPKYRSLTVKEYVDIKGKHLEKAFSLI
QN--------------------
>Pyrco_Danjou_GA3OX.Chr9
M-HARLSDAFKSHPVNLQLKH-PDFNSIRELPDSYAWT-NNDDHYPSF-LTSFGADDSVP
VIDLSDTNALKLTGHACKTWGVFQVTNHGIPQKLLDDIESAGKSLFSLPVQQKLKAARSP
DGISGYGFARISSFFKKLMWSEGFTIVGSPVDHFRQLWPQDYDKFCNIIEEYEKEMKMLA
GRLMRLMLGSLGISMEDIKWAGSKGK-FKGASAALQLNSYPACPEPDRAMGLAAHTDSTL
LTILYQS-NTSGLQVLRE----GTGWVTVPPMPGALVINVGDLFHILSNGLYPSVLHRAV
VNRTQHRLSIAYLFGPPASIQISPLSKLVGPSHPPLYRPISWNEYLGTKAKHFNKALSSV
RLCAPLNSLVD-VNDHNSVKVG
>Pyrco_Danjou_new_GA3OX.Chr15_1
---------------HLHHIIPIDFNSVQKLPESHVWH-DISH-ESLF-GVPSADPLPVP
VIDLMDSEASSLMIQACETWGIFQVIGHGL-TKLMEDVEFEAEKLFGLPVDQKLKALRSP
GGATGYGRPHISPFFDRHMWQEGFTIMGSPIDHAKQLWPQDYQGFCDTIDDYQNQMKALA
EKLIRIFFKSLNINFKELNWLNDS--GLSSPGTALQLNSYPPCPDPTRAMGMAAHTDTSL
VTIVQQS-KTSGLQVFKD----GVGWVLVQPVPGALTVNLGDYLHILSNGMYTSVLHRAV
VNQQIQRFSMAYFYAPPRDFTVSPVLSRV-MGQMPKYRSLTVKEYVDIKGKHLEKALSLI
QI--------------------
>Pyrco_Danjou_new_GA3OX.Chr15_2
M-NSSISESFKTNPINLSHIIPLDFESVHALPDSHIWT-HTKE-VST--SYNTSSLVCVP
VIDLFDSNAASLVRRACEKWGVFQVTNHGIPMHLTKEAEFQTRRLFALPRDQKLQALRSP
EGVTGYGLARISKNFPKLMWSEGFTIMGSPAEHARQLWPRHHGNFCGAMEEYQKEMKGLA
LKLIGLMLGSLGLNYEDVKWLKPKNR--SRPRALLQLNSYPVCPDPTRAMGLAPHTDSSL
LTLLNQS-SISGLQILVD----GIWWVPVHPIPGALVVNVGDLMHILSNGQFKSAVHRAV
VNEVHHRISMAYFYGPPTDVKISP---LIDHNH-PLYQPVTWKEYLEYKATHFDKALEVI
RTDAQKLYQH-TSDDPNC----
>Pyrusco0g013630.1
M-HARLSDAFKSHPVNLQLKH-QDFNSLHELPDSYAWT-NNDDLYPSF-LTSFGADDSVP
VIDLSDTNALKLTGHACKTWGVFQVTNHGIPQKLLDDIESAGKSLFSLPVQQKLKAARSP
DGISGYGFARISSFFKKLMWSEGFTIFGSPVDHFRQLWPQDYDKFCNIIEEYEKEMKMLA
GRLMWLMLGSLGISMEDIKWAGSKGE-FKGASAALQLNSYPACPEPDRAMGLAAHTDSTL
LTILYQS-NTSGLQVLRE----GTGWVTVPPMPGALVINVGDLFHILSNGLYPSVLHRAV
VNRTQHRLSIAYLFGPPASLQISPLSKLVGPSHPPLYRPISWNEYLGTKAKHFNKALSSV
RLCAPLNSLVD-VNDHNSVKVG
>Pyrusco0g020780.1
MSSGKLSDAFKSHPIFLHKQHPHDFGSLQELPESYAWTSQLNE-YPS--FESLSCSESVP
VIDLADPNVFELLGHACKTWGMFQATNHGVPQKLVDDMEYTVRSLFSLPPQQKLKAARLP
DGISGYGFHRISAFCEKLMWSESFTTVGSPLQHFCQLWPQDYTKFCCVTEEYEKEMKRLA
ARLMWLMLGSLGISKEDIKWAGPRGE-FEDASAALQLNSYPACPDPDRTMGLAQHTDSNL
LSIVHQSANASGLQVFQEGKDEGRGWLMVPPVPGAFVINVGDLIHILSNGLYQNPLHRAV
VNRSQHRVSVAYLYGPPENAQLFPLSKLLGPSCPPLYPPVTWNEYLGTKAKLNNKALQSL
RLNAPLN---------------
>Pyrusco0g020790.1
M-----------------------LKSARVVPDAYEGN-SVDQ-HPS------QDPDSVP
VVNLNDPNA----------WGAFQLTYHGIPQSLVHDMESAARSLFSLPAHQKLKAARSP
GQMSGYGFHLIAAFWDK-----------------------QHIEKICITEEFEKEIKRLA
SRLMWLMLTLLRISKDNV---------------VQKLNSYLSCPDPDRALDLVPHTDSNL
----------------------GTGWFAI------LVVYVGDLMSILSNGSYST------
-------------------VKIAPLPQPVGPSHPPLHRPVTWNEYIDTKAKLKDKALPSL
RLYDPLMK--------------
>Pyrusco0g031900.1
M-PARLSDAFKSHPVNLQLKH-PDFNSLHELPDSYAWT-NNDDHYPSS-LSSFGVDDSVP
VIDLSEPNALKLTGHACKTWGVFQVTNHGIPQKLLDDIESAGKSLFSLPVEQKLKAARPP
DGISGYGFARISSFFRKLMWSEGFTIVGSPVDHFRQLWPQDYEKFCNIIEEYEKEMKRLA
GRLMWLMLGSLGISPEDVKWAGSKGE-FKGASAALQLNSYPACPEPDRAMGLAAHTDSTL
LTILYQN-NTSGLQVLRD----GTGWVTVPPMPGALVVNVGDLIHILSNGVYPSVLHRAV
VNRTQHRLSIAYLFGPPASVQISPLSKLVGPSHPPLYRPITWNEYLGTKAKHFNKALSSV
RLCAPLSSLAD-VNDHNSVKVV
>Pyrusco2g007960.1
------------------------------------------------------------
-------------------------------------MESAARSLFSLPAQQKLKVARSP
GQISGYGFHLIAAFWDKQQWSECFTIVGSPLEHYAQLWPQDYTKFCCITEEFEREIKRLA
SRLVWLMLASLGISKDDVEWDGPKGD-DQNASAVFQFNSYPSCPDPDRTLGLVPHTDSSL
VSIVHQS-NIDGWQVFRE----GTGWFTIQPVPGALVINVGDLMSILSNGLYSSVLHRVL
VKRAQHRISLVYHYGPPAAVKIAPLAKLVGPSHPPLYPP-------------------DV
RFMNPFS---------------
>Pyrusco2g007970.1
MSSGKLSDAFKSHPIFLHKQQPDDFSSLQELPESYAWTSQLNE-YPS--FESLSCSESVP
VIDLTDPNVVELVGNACKTWGIFQATNHGVPQKLVDDMESTVRSLFSLPPQQKLKAARLP
DGFSGYGFHRISAFCEKLTWSESFTTVGSPLEHFRQLWPQDYTKFCCIAEEYEREMKRLA
ARLMWLMLGSLGISKEDIKWAGPRGE-FEDASAVLQFNSYPACPDPDRTMGLAQHTDSTL
ISIVHQSSNASGLQVFRQG-EEGRGWLMVPPVPGAFVINVGDFIHMLSNGLYQNVLHRAV
VNRSQHRVSVAYLYGPSENVQVSPLSKLLGPSCPPLYPPLTWNEYLGTKAKLHNKALESL
RLCAPLN---------------
>Pyrusco2g008070.1
L-PSNSPNGHKGNSSNISEVIEREANIRRELPDSYAWT-TLNE-HPS------LESDSVP
VVDLNDPNSLQLLGHACKTWGVFQLTNHGIPQSLVHAMESAARSLFSLPAQQKLKVARSP
GQISGYGFHLIAAFWDKQQWSECFTIVGSPLEHYAQLWPQDYTKFCCITEEFEREIKRLA
SRLVWLMLASLGISKDDVEWDGPKGD-DQNASAVFQFNSYPSCPDPDRTLGLVPHTDSSL
VSIVHQS-NIDGLQVFRE----GTGWFTIQPVPGALVINVGDLMSILSNGLYSSVLHRVL
VKRAQHRISLVYHYGPPAAVKIAPLAKLVGPSHPPLYPPVTWNEYISTKAKLKGKALPSL
RLYDPLMK--------------
>Pyrusco7g003000.1
M-P----------------------KSARVVPDAYEG-------------------NSVV
VLDQ-VPELNSLHDHACKAWGAFQLTDHGIPQSLVHDMESAARSLFSLPAHQKLKAARSP
--------------------------------------------------EFEKEIKRLA
SRLMWLMLTLLRISKDNV---------------VQKLNSYPSCPDPDRALDLVPHTDSNL
----------------------GTGWFAI------LVVYVGDLMSILSNGLYSSVL----
------------------PVKVAPLPQPVGPSHPPLHRPVTWNEYIDTKAKLKDKALPSL
RLYDPLMK--------------
>Pyrusco8g017420.1
M--GAISDPYEA---HLHHIIPIDFNTIQTLPESHVWH-DHSD-ESSS-RVPSADPLFVP
VIDLMDPEAPSLMIQACEEWGIFQVIGHGL-TKLMDDVESEAEKLFGLPVDQKLKALRSP
GGATGYGRPHISPFFDKHMWHEGFTIMGSPVDHAKQLWPQDYQGFCDTMDDYQNQMKALA
QKLIHIFFKSLDINFEEFDWLNDS--GLSSPSTALQLNSYPPCPDPTRALGMATHTDTSL
VTIVQQS-KTSGLQVFKD----GAGWVLVQPIPGALTVNLGDYLHILSNGMFTSVRHRVV
VNQQIQRFSMAYFYSPPRDFTVSPVLSRV-LEKVPKYRSLTVKEYVDIKGKHLEKAFSLI
QN--------------------
>Rosch_v2.0_Chr1g0337591
-------------------MLSPSTGSVKTLPDSYVWP-EYYE-V-----YSGSDQPSIP
VIDLMDPNATELIIQACETWGIFQLIGHGIPRKLVEDVESEVHSLFALPADQKLKTLRTS
GGSSGYGNPPSQALLPRKLWYEGFTIMGSPVDQARVLWPHDYQGFRNTMNGYQKQVKALV
EQLIRIIFKFLSISKEEVNWFDDPSN---TCNAALQLNSHPPCPDPTRAVGLAPHTDSSL
FTIL-HS-WIEGLQIFKD----GVGWITVQPIPDALTMNLGDFLHILSNGRFVSVLHRAA
VNQKYHRISVAYIRSPPTNFIVSPLLS-KTSGQVPKYHPVTLKECRGLKAKHFQAALSFV
KT--------------------
>Rosch_v2.0_Chr1g0337611
M--ATPSDQTS------KHIIPLDFNSVKSVPDSFVWL-QTNA-------IQSNDGLSIP
VIDLMDPNAPKLIVEACETWGVFHLKDHGIPTKIMEDVNSEARKLFDLPIDQKLKAVRSP
DGQSGYGIVPMQSLFSTFMWHEGLTILGSAIDHAKVLWPNDYQQFCDIIDDYQRQMKALA
EKLMRILFKALSIPLEDVNWFDDPTN-SSGCNLALQLNSYPPCPEPTRTLGLAPHTDTSV
VTIL-RA-KTSGLQVFKD----GVGWIPVEPNPDALIVNLGDFTRILSNGRFISVLHRVV
AKP-IQRYSMGYFFRPPMDFDVSPLLS-KDQGHVPRYRPVTAKEYLALKAKHLEKAFSLI
EN--------------------
>Rosch_v2.0_Chr2g0089681
M----L----------L----TIDYQIL--------------------------------
------------------------------------------------------------
--V-----------------------M-LPCDHF----PEDAYSCSNVMEEYQKKMKGLC
GKLIRLLLGSLGLDQEDVKWLNPKKS-GRNFPQVLQLNSYPVCPDPSRAMGLAPHTDSSI
FTVLNQS-NISGLQVFKD----GIGWVPVHPVPGALVVNVGDLLHILSNGRFKTAVHRAV
VNELYHRISIAYFYSPPYDVKISPPMKLIDQDHPPLYRPVTWKEYLGIKGTHFNRALDLI
RNDTDQAPYMHE----------
>Rosch_v2.0_Chr2g0089691
--------MSSTTTRNLSHIVPLDFNSIHTLPDSHTWD-SSTD-------HHPFT-ELVP
IIDLLDPNAASLIQLASEQWGVFQVTNHGIPMNLIQEAELQARGLFELPRDQKLQALRSP
ESLTGYGRARISANFAKLMWSEGFTMIGSPLKHAAQLWPDDHSYFWYVF-----------
------------------------------------------------------------
------------------------------------------------------------
---------VA-------------------------------------------------
----------------------
>Rosch_v2.0_Chr2g0089721
M--SS-T-----TTRNLSHIVPLDFNSIHTFPDSHTWD-SSTD-------HHPFT-ELVP
IIDLLDPNAASLIQLASEQWGVFQVTNHGIPMNLIQEAELQARGLFELPGDQKLQAL---
--------------------------V-------------DQ------------------
------------------------------------------------------------
-----------KLQ--------------------ALVVNVGDLMHMLPNGRFKTAVHRAV
VNELYHRISIASFYSPPYDVKISPPMKLIDQDHPPLYQPVTWKEHLGTKGTHFNRALDLM
RNDTKHHTCMNR---TQH----
>Rosch_v2.0_Chr2g0137231
M-PVRISDAFQSHP---H-KHPADFNSLHELPDSYAWTHQLDE-YPSL-DSSFGSELCVP
IIDLTHQNVLKLTGHACKTWGVFQVTNHGIPEKLLHDIESTCRSLFSLPVQQKLKAARPA
DGISGYGIHRISSFFQKLMWSEGFTIAGSPLEHFRLLWPQDYNKFCCMVEEYEKEMKRLA
GKLMWLILGSLGIPKEDVIWAGPKGD-FEDASNAIQLNSYPACPDPNRAMGLAEHTDSTL
LSIIHQT-NISGLQVLHE----GAGWLTVPPVPGALVVNIGDLTHILSNGVYHNVLHRAI
VNRSQQRLSIAYLYGPPASVQISPQSKLVTPSHPPLYRPITWKEYLAIKGKLYNKALSTI
KLYDPLNDQMD-----------
>Rosch_v2.0_Chr6g0312151
M--ATP-EEAY------MRIIPLDFGSAKSVPDSFVWP-QASD-E-----VHSSDGLTIP
VIDLTDPNAPQLITEACQTWGILQLKGHGIPTKLMEDMESECERLFSLPTDQKMKALRSP
GGSTGYGIVPMQSLFSTTMWHEGLTIMGSAIDHARLLWPNDYQRFCDKIDDYQKQMKALA
EQLMRILFKAMSIPVKEVNWFDDPTN-SSGCNLALQLNSYPPCPDPTRTLGLAPHTDTSI
VTLL-QA-KTSGLQVFKD----GVGWVAVKPLPNALIVHLGDFTRILSNGQFISVLHRVV
VKP-IQRYSVGYFFRPPMDFAVSPLLS-KDPEQVPRYRSVTAKEYLDLKARHLEKAFSLI
EN--------------------
>Rosch_v2.0_Chr6g0312861
M--GALSDSSR------NHIIPLDFASVQTVPESHVWS-ESDD-EPPGVSGTADPCLSVP
VINLWDPNASELIFEACEKWGVFQLTGHGIPAKLMEEVESKTQRLFSLPVDQKLKVLRSP
GGGTGYGRAVISPFFPKHMWHEGFTIRGPPADHAKQLWPHDFEEFCETMDDYQKQMKALI
EQLIHIILKSLNINPQQLNWLKSHCSTSTTPGTALQLNSYPPCPNPNRTMGLAQHTDTSL
ITIL-QA-QTSGLQIFRD----DVGWISVQPVRGALTVNIGDFLHVLSNGRIVSVLHRVV
VNP-VQRFSVAYFYAPPSDFVVSPLLS-KASGQVARYRTVTAKEFIDMKGKHLDRALSLI
KT--------------------
>Rosch_v2.0_Chr6g0312871
------------------------------------------------------------
----------------------------------MEDMESERERLFSLPTDQKNEGLKI-
---SRRGVQDTA----------------SPI-------------Y---------------
------------V-----------------LVFHHHLNSYPPSPEPTRTLGLARHLHGSI
VTIL-RA-KTSGLQVFKD----GVGWIPVEPKNDALIVNLGDFTRILSNGRFISVLHRVV
VK--------------PVGVVACQLS---------LFRVCL-------------------
------------I---------
>Rosch_v2.0_Chr7g0236321
M-SSKLTDVFASHPLYLHQEHPDDFKSLHELPDQYKWT-RVHE-YPS---LDSPTLKSVT
IIDLNDPNAIQLIGHACKTWGIFQVTNHGVPQKLVDDIESATRCLFTLPMEQKLKAARPP
TGFSGYGFHRISAFCEKLMWSEGFTIVGSPLEHFHQLWPEDYLKFCSIFEEYEKEMKKLA
ERLMWLMLGSLGVFKEDVKWANPNSE-LEAASAALQLNSYPACPNPDQAMGLVDHTDSNL
LSIVHQG-NISGLQVLRD----G-GWIMIPPIPSALVINVGDLIHILSNGLYHNVFHRAV
VNRTHHRVSVAYLYGPPISAEISPLSKLVGPSHPPLYPSVTWKEYLGIKAKFNNKTLLSL
RLDDP-----K-----------
>Ruboc_01_G07640
M------ESLKTTNQNLSHIVPLDFNSVLTLPESHTWA-SSTE-------HHPVTDSSVP
VIDLLDPNAACLIRQASEQWGVFQVTNHGIPMKLMKEAELQARGLFELPRDRKLRALRSE
EGLTGYGRARISANYSKLMWSEGFTIMGSPLEHATQLWPDNHSHFCNVMEEYQKKMKGVC
GKMIWLMLASLGLDHEDVKWLTPKKN-CRYHPQALQLNSYPVCPDPTRAMGLAPHTDSSL
LTLLNQS-SISGLQVLKD----GVGWVPVHPTAGALVVSVGDLMHILSNGRLKSTMHRAV
VNKVHHRISIAYFYGPPHDMKISPSMKLIDQDHPPLYRPVTWKEYLGIKATHFNRALESI
RNDVDEAPYIY-----------
>Ruboc_02_G34981
M--GALSDSSR------NHIIPLDFGSIQTVPESHVWS-ESDD-EPYGVSGTTNSCFSVP
VIDLRDPNAPELITEASEKWGVFQLTGHGIPTELMEEVESETRRLFSLPVDRKLKALRSP
GGATGYGQAMISPFFPKHMWHEGFTIMGSATDHAKQLWPHDFEVFSETMDDYQKQMKALI
EQLIHIILKSLDINSQQLNWVKNDSSEATTPGTALQLNSYPPCPDPNRAMGLAQHTDTSL
VTIL-QA-QTSGLQIFRD----DVGWISVQPVRGALTVNLGDFIHILSNGRFVSVLHRVV
VNP-VQRFSVAYFYYPPWDFVVSPLLS-RSSGQVPKYRPITLKEYHGIKAKHFQHAY--I
NVP-------------------
>Ruboc_06_G16846
M-PVRISDAFQSHPINLHHKHCPDFNSLHELPDSYAWTHQLDE-YPSL-DSSFGSELCVP
IIDLKDPNALRLVGHACKTWGVFQVTNHGIPLKLLHNIESTCRSLFSLPVQQKLKAARQP
DGISGYGIHRISSFFQKLI---------------------------CMVEEYEKEMKRLA
GRLMWLIFGSLGISKEDVKWAGPKGE-FEEASNALQLNSYPTCPDPDRAMGLAEHTDSTL
LSIIHQT-NISGLQVLRD----RAGWLTVPPVPGALVVNIGDLTHILSNGLYRNVLHRAM
VNRTQQRLSIAYLYGPPTNIQISPESKLVSPSHPPLYRPVAWKEYLAIKGKLYKKALSSI
KLYDPLNDEMD-----------
