# Supplementary material for: Building a foundation for gene family analysis in Rosaceae genomes with a novel workflow: A case study in Pyrus architecture genes
Source: Front Plant Sci. 2022 Nov 14;13:975942. doi: 10.3389/fpls.2022.975942 (PMC9702816; doi:10.3389/fpls.2022.975942)
Supplement: Supplementary file 1 [file DataSheet_1.zip › SupFiles/SupFile2_gene_family_trimmed_alignments/3655.fna.aln]

>gnl_Ambtr_v1.0_evm_27.model.AmTr_v1.0_scaffold00148.35
------------------ATGGAAACTGATATCTCAAGT---GAGCTACAGATACCCAGT
ATGGCATCACGGATCTGTCCGTTCTTTGCACCTGCTCTGCTGATCTCTATGGGGTATATT
GACCCGGGCAAGTGGGCTGCAGCCATTGAAGGCGGTGCTCGTTTTGGATTTGATCTTGTG
CTACTGCTTTTCATTTTTAACTTGATTGCTATATTATGTCAGTCTCTTGCAGCACGTATT
GGCATGGTCACTGGAAGGAATCTTGCACAGATCTGTGAGGAGGAGTACACCAGGCCCATG
CGAATGTTTTTGGGAATTCAAGCAGAGCTGTCATTGATTTTGCAGGATTTGACTATGATT
CTGGGAATCGCACTTGGGCTTAATCTTCTGCTTGGCCTCGACCTGTTTAAATGTCTCCTC
TTCACAACGATTAATGATGTTTCGTTTCCCATTATCATTGCACTACTGGGGAATCAAAGG
GCAAAAATGCTCTGTGTATACATGGCAGGCTTCATACTATTTTTTTTTGTATATGGAGTA
CTCACCAGCCAGGCAGATGGTCCTTTTAGTTCAAATGGAATGGTTCCTAAGGTGAAAGCA
GAAAGTTTATACACACTCATGAGTCTTCTTGGTGCTAGTATCTTGCCTCACAATTTTTAT
ATGCACTCAACCATTGTACAGCAGGAAGAGAGATCGCCAAATATTTCACTGGGGACGGTT
TGCCATTACCATTTTGTGGCAATCACAATAATTTTTAGTGGTATTTTATTGGCAAATTAT
GTGCTTATGAGCTCTGCAGCAACTGTCTTCCAT------------GGTGCTGGCCTTTCA
GTGCTCACTGTTCAGGATGCTTTGTTGCTAATGGATCAGATATTCAGGAGTTCTACAGCA
CGTTTCACATTTTTCTTGGTCATATTTTGTGCAAGTTGGATTACAAAGTTAACATGTGAC
ATTGGTGGAAGATCAGTGTTCCATGGTTTTTTAGGT---------CGTGGTCTTTGTAAA
CGTGTGATAATAAAAGCCTTCACTATCATCCCAGCTTTATCTTGTGTTTGGTTTTACGGG
GCTGAAGGGGTGTATCAGTTTCTTATTTTTTCTCAAGTCATACTGGGTTTGCAGCTTCCA
TCTGCTGTGATACCCCTCTTTAGGATAGCATCTTCAAGCTCCATAATGGGTACCTACAAA
ATCCCTTTGTTTATTGAAATCTTCTCGTGGACCTCCTTTTTCGGGATGTTGGTTCTAAAC
ATTTTCTTCGTTCTTGAGATGGTGTTTGGTGATAGTGACTGGATTGGTAATTTGAGGTGG
AACATGGGGAGCAACGTTGCTCTACCCTATCTAATATTACTTGTTATTGGTTTCACCTCA
ATCAGTTTGATGCTTTGGTTGGCTGCTACTCCATTAAAGTCAGCAAATGACAGGCCTGAT
GCTCAAACATGGAATTTGGAGTTGCAAACT---TTTCATGGATCATCAGAGAATCTGGAC
CAAATAATGTCAGATAAGCTCAGGAATGATCGGGAGAAACCCATG---------GATGAT
ATGCCTCCCTCCGAAGTTGTCTCAGACAGTATTGCGAAAAGCTCAGTTGTGGATGAAAAA
GCCTTCTCGGCTCAAAGCATTGTAGAGGTGGATCGATCTAGGCCATTGGATGTTAATCAA
AGT---CAGCCTGAGTCCTTGAAACTTGCATCCAAGGTATCACTCCAG------------
---TCAGATACGGCTTCAGTTTCAGTGCCAACAATAGAGAAGATTGATGTTGATGCTGGG
TTAGAAAAGGAAAAACCTATGAGT---GTTGAATCCCAAGGTCCTATTCCAGTAACTGGA
---------GAAGTTGAAGCAGATCTAGAAATAGAGAAAGATGACGATGATACAGATGTT
TGGGAGCATGAGGATGCATCTGGAGGGGCTTCTGCAACTACTCCCACATCAATGCATGAG
GGACCAGGGTCATTTAGGAGTTTTAGTGGCAAAAGTGAAGATGGGGGAAGTGGAAGTGGA
AGCCTTTCAAGACTATCCGGCTTGGGTCGAGCGGCTAGACGACAATTTGCTGCTGTTCTT
GATGACTTTTGGGGGAAGCTTTATGATTTTCACGGACAGGCAATACCAGAAGCAAAGCTC
AAGAAGATTGATCAGATGTTGGCTGGGAAACCCTTTATTAAT------TCGGGAAAGATG
GGAAATGAAGCTATTGGGCCAGAG---CATTCCATGTATAGCCCCCAAGAAATAGACCGG
GGTTTTGATTTCTTGCCC---ATGTCTATGGATTCTTCTCCAAGACAACAGTTGAACCAG
AGCAATTTAGAGTCATCTTATGCGGCTTTGATT---------GGGTCTCCA---ACTTGG
TCGTCTCAAATTCCTCCGCTTGATGCATATGGAATGAGATCCAGCTTCAGCACACTT---
------------------------------------------------------------
------------------------------------------------------------
---------------------GAT---AATGAGCGGCGCTACTCTAGTTTGCGCCTGCCT
TCATATCAGGAGAACCGGGACTATCAGCCAGCCACCATACATGGCTGTCAGGCTGCTTCT
TTTCTTAACAGAACTAGCATGAACAAGAACATGGATCCATTA---GCTCCCCTTGATACA
ATGGCC------CGAGAT---CCTTCTTCTTTGCTCTCTAGTTATACTGATTCTCTTGCT
TATGCCATGGGGAAA---------AATGATTTAGGCTCAACTCATGATTCAGGCATGATA
AGCATGGCAATGTCAACCCATTTACCATCTGATTCT---CGACCGTACTATAATCCTCCT
TCCTCCGTGAGCAATGACAATTCTGGGTCCAATAGCTATGCAAAGAAGTACCACAGTTTG
CCAGATATATCAGGGCTCGGAGTTTCGTGTTGGAGTCAATTAGCTACTGATAACAACAAC
CCATGGAGCAACAGCATTAGCCCATCTTTATCTATCGGTAGAACATCTTCCATACAACCA
CCGTATTCACACATCAGATCAAGGGCTGAGCGACCTTTGGCTTTTGATGAGCTTTCGCCC
TCTAAGCTCCACAGAGAAGCATTCTCATTGCACTCAGACCAAGAT---ACCAGTAACTCC
CTTTGGTCCAGGCAGCCCTTTGACCAACTTTATGGCAGGCCTAGTGCTCCTCGGGCATTA
GAGAGCCAACAAAGAGGTACTCAACATGACGTTGCATTG------------TACCAAGCT
ACTTGTGAGGCTGAGGTGCTTCAGTCCTTGAGATATTGCATAATGAAACTCCTTAGATTA
GAGAGCTCAGAGTGGTTGTTCTCCCAAAGTGGTGGCTTGGATGAAGAACTTATAGACAGG
GTAGCTGCAAGAGAGAGATTTATTTATGAGGCTGAGGCTCGAGAATCAAGCCGGGCA---
TATGCTGGTGATTCAAGATATTTGTCGGCTGATCGAAGGTTTGGGTCGAGGATT------
GATGATTCAGGACTGGCCCAGATGCTGGTTTCCTCAGTCCCAAACTGTGGAGAGGGGTGC
ATTTGGACTGTGAGCCTGGTTGTGAGCTTTGGGGTGTGGTGCATACATCGTGTTTTGGAG
CTTTCACTCATGGAGAGTCGGCCAGAATTATGGGGAAAGTACACTTATGTCCTCAACCGC
CTCCAAGGGATTCTCGATCCAGCTTTTTCCAAGCCCCGGCAAGTCCTTGCCCCTTGCTTT
TGCCTTCAAATCCCATCGATCGCCCTTCGTAGACCAGGCCAT------------------
------GCAATAACTCCCAATGGGCAAGGTTCAAAGGGAAAATGCACAAGTGCTTCCATG
CTGTTGGACCTTATAAAGGATGTCGAGGCAGCGGTGGCCTCAAGAAAGGGGCGGACAGGC
ACCGCTGCAGGAGATGTGGCTTTTCCCAAGGGCAAAGAGAACTTGGCTTCAGTGCTCAAG
CGATACAAGAGAAGGTTGTCGCATAAGACTCCAGGTACTCATCAT---------GCTTTG
AGGAAAGGGCTGCCACCCTCATTA---GTTCCA---------------
>gnl_Aquco_v3.1_Aqcoe1G140400.1
------------------ATGGAAGCTGTGACTTCCAAT---GACAACCTGGTGTTTGGT
ATGGCTTCTCGGGTCTTTCCAGCTGTCAGTCCTATGCTACTGATTTCGATGGGATATATT
GACCCTGGAAAGTGGTCTGCAGTTGTGGAGGGGGGTGCTCGTTTCGGTCATGATCTTGTG
CTGCTGATGTTTATATTCAACTGCGCTGCAATTCTTTGCCAGTACCTGGCTGCTCGTATC
AGTGTGGTCACTGGAAAGAACCTTGCACAGATCTGCAGTGAGGAGTATAACAAGTCAACT
TGCATCTTTTTGGCAATTCAAGCAGAGGTTTCAGTGATTGTCTTGGACCTGACTACGATT
CTCGGAATCGCACACGGGCTTAATCTTCTCTTTGGGTTGAATCTTTTCACGTGTCTCCTG
TTTACTGCTACAGATGCTGTTCTATTCCCATTCCTTAGAACTCAATTGGAGAAACATAAG
GCAGAAGTTATT---GTAGGAATAGCAGGCTTGGTATTGGCTTGCTATGTATTTGGAGTA
CTACTAAGCCAGCCTGAAATCCCTATAGTCACAACTGGAATGCTTACAAGGTTGAGCGGG
GAGAGTGTGTTCGCACTCATGGGTCTTCTGGGAGCAAATATTATGCCTCATAACTTTTAC
GTCCACTCTTCCATCATACAG---CAACAGGGACCAGCAAGTGGATCCAAGAGTGCCTTG
TGCCATGATCATTTTTTCGCAATTCTATGTGTTTTCAGTGGCATTTATCTGGTTAATTAT
GTTGTGATGAACTCAGCAGCAACAGTTTTCCAT------------GGTGCTGGTCTTGTA
GTGCTTACGTTTCAAGATATGCTTCTGCTAATGGACCAGGTATTCAGGAGTCCATTAGCT
CTTTTTGTCCTTATTCTCGTAATGTTCCTTTCTAGTCACATCACAGCAATAACTTGGAAC
CTTGGTGGACAAGTTGTGTTGCATGAGTTATTAGGGATAAATCCCCCTGTTTGGCTTCAT
CGTGCCGGAATTAGGATGCTTGTCATATTTCTTTCTCTTTATTGCACATGGAATTCAGAG
TCTGAAAGTGCATATCAGCTGCTTGTTTTCACTCAAGTTCTACTGGCTATGCTGCTTCCA
TCTTCTGTGATCCCTCTTTTTCGTGTGGCATCATCAAGATCAATAATGGGTGTTCATAAA
ATCTCTCAGTTAGTGGAGTTTTTAGCTTTGACTACCTTGATTGGGATGCTTGGCCTGAAT
ATTATATTTGTGGTAGAGATGTTGTTTGGCCATAGTGATTGGGTTGCTGATTTTTGGTGG
AATACAGGAAGCAGTCTGTCACTTGCATATATTGTTCTTCTTACAACTGCTTTTGTGTCC
CTTGTCTTCATGCTCTGGCTAGCAGCTACACCTTTAAATTCTGCAACTCTCAGAGTCGAT
TCACAGACGTGGAACTGGGAATTACAAAGGAGTCTACCTGAATCTTATACAGAA---GAC
AAAAATGATGCAAGTGGCCATAAATATCAAGGTGAAGAGCTTTTAGCAGCA---------
GAGACAGCATTGGAGAAGACAGTAGATACTTATTCAGATAATCCAATTGTGGAAGCTGAC
TTTGACTTACCTGAAGAAACAAGAACCTCTGATCAGGTGTTCCACTCACCTCCCATTGAA
GAG---AATCATACA---------------CAAAAACCTCTAACATGCCAGCCTGACGCT
ACCCCAACAATTGAGTTAGTCCCTGAGAGAATTGTAGATAAGGAGGTCTTTGATACTGGA
GTGTCTAAAGATGATACCTTGCAAGAGATTGAATTTGTAGTCCCTGTTGAAAAATCCGAG
---------GAAGTGGAGGTGGATTCGCAGATTGAGAAGGATGAAGATCAGGGGGATATT
TGGGAGCCTGATGAATCATATAGAGAGGCTTCTGGA------CCCACTTCTACATCAGAT
GGCCCAGGATCTTTTAGGAGTCTCAGTGGGAAAAGTGATGAAAGTGGTAATGGTCCTGGG
AGCCTTTCAAGATTGTCTGGACTGGGTCGTGCTGCCAGACGTCAATTGGCTGCAATTCTT
GATGAGTTCTGGGGACAGTTGTACGACTTCCATGGGCAAGCAACTAAAGAAGCGAAAGGG
AAACAACTGGATGTCTTGTTTGGACTTGATCTAAAACCA---------AGTACTCCACTA
AAAGTCAATCCTACAACAACCTCA---TCTTCAGGATACATCCCTTCCATGGCAGAAAGA
GGAGCTGCACTTCCATTCCTGTCAAATTTATATGAGTCTCCTAAGCAACAGAGGGTAGCA
AGCAGTTTAGAGTCACCTTATGGATATCAAACA---------GGATCTACA---TTGTGG
TCGACTGACAGGCCATATATTGATGGGTATGTGCAAAGTTCATCCTACAGCATACAA---
------------------------------------------------------------
------------------------------------------------------------
---------------------GATTCTGGTGAGAGGCGCTATTCTAGTTTGCGTCTGCCA
CCATCTTCTGAAGGGTGGGACTACCAGCCGGCCACCATACATGGATATCAACTCGCCTCC
TATGTAAGTAGGATCACTACAGATAAAAATCCAGATCCTTTGAATACTTTATTGGATTCG
GCAGCCCCT---AAGACC---CCATCTTTTGTACCTACAAGCTACAGAGATCCCCTGAAT
TATGCCTTGGGACAAAATGCACAGAGCCGGGTTAGCACCATAAAGGCATCTAGCTTGCAA
AACCCTGTGATATCTAGAAATAGCAAATTGCAAGCAGAGAAGCCTTATTTTTTGCCGCCT
TCATATGGTCCTGAAGACAATACTGGGTCTCCTGCCTGTGCGAAAAAGTACCATAGCTTA
CCTGACATTTCGGGGCTTGCAGTTCCCCGCAGAGATTCACATATGACGGATCGAATTTCT
CGATGGAATGGCCCTCCTGGGTTTGGACCATCTGTTAGTAAAACAGCCTATGAAAGATCA
CTACAGTCAAACTCTGGATCCAGAACAGGAGTATCTTCAGCTTACGATGAACTATCTTCA
TCAAATATATACAGAGAATCATTTTCCTTGCAGCCAAGTATGAGCTTGGACACAAAATCT
CTCTGGTCTAGACAACCTTTTGAGCAGTTATATGGTGTGGCTGGTAAACATCGTGGTCTG
GGAGAT---GAAATGGGAAGCAAACCTAGCTCAGTATTGTCAAGGTCCGATTCCCGTGTT
GATTCAGAGACCGAGCTGCTTAGATCTTTCCGATATTGTATCATGAAGCTTTTGAAACTG
GAGGGTTGTGAATGGTTGTTCAAGCAAAATGGTGGGACGGACGAGGATTTGATTGATCGA
GTGGCGGCAAGTGAGAAATTTCATAATGAATCCGAAACTAGAGATATTAACCAAGTTGGT
CAAATTGGGGATTCTCAGTTCTTTTCATCTGATAAGAAGTATGGTTCAACATTGAAGAAC
CAAGATACTGATATTGCGAAGATTCTGGTGTCGTCTATATCTTATTGTGGAGAGGGTTGC
ATTTGGCGAGTAGATTTGATATTGAGTTTTGGGGTTTGGTGCATTCATCGGATTTTGGAG
CTCTCTCTTATGGAAAGCCGTCCTGAGCTGTGGGGGAAATACACTTATGTTCTCAATCGC
CTTCAGGGAATTCTTGATCCAGCATTTTCCAAACCGCGGTCTCCCTTGCCTCCTTGTTTC
TGCCTTCAAATACCGGCAACAAATGTAAAGAAGGCCAGTCCC------CCATCGCCAAAT
GGT---ATGTTACCTCCTACTGCAAAACCAGGCAAGGGAAAAAACACGACTGCAAGTACA
GTCCTCGAAATAATTAAGGATGTTGAGATTGCAGTGTCTTGTCGTAAGGGCCGAACTGGT
ACTGCAGCGGGTGATGTAGCTTTCCCAAAAGGGAAAGAGAACTTGGCTTCGGTTCTCAAG
CGTTACAAGCGACGGCTCTCTAACAAACCAGTTGGAACTCACGATAGTGTGGTTGGTTCA
CGCAAGGTCTCGTTG---GCCACC------TCTTATGTT---------
>gnl_Arath_TAIR10_AT5G03280.1
------------------ATGGAAGCTGAAATTGTGAAT---GTGAGACCTCAGCTAGGG
TTTATCCAGAGAATGGTTCCTGCTCTACTTCCTGTCCTTTTGGTTTCTGTCGGATATATT
GATCCCGGGAAATGGGTTGCAAATATCGAAGGAGGTGCTCGTTTCGGGTATGACTTGGTG
GCAATTACTCTGCTTTTCAATTTTGCCGCCATCTTATGCCAATATGTTGCAGCTCGCATA
AGCGTTGTGACTGGTAAACACTTGGCTCAGATCTGCAATGAAGAATATGACAAGTGGACG
TGCATGTTCTTGGGCATTCAGGCGGAGTTCTCAGCAATTCTGCTCGACCTTACCATGGTT
GTGGGAGTTGCGCATGCACTTAACCTTTTGTTTGGGGTGGAGTTATCCACTGGAGTGTTT
TTGGCCGCCATGGATGCGTTTTTATTTCCTGTTTTCGCCTCTTTCCTTGAAAATGGTATG
GCAAATACAGTATCCATTTACTCTGCAGGCCTGGTATTACTTCTCTATGTATCTGGCGTC
TTGCTGAGTCAGTCTGAGATCCCACTCTCTATGAATGGAGTGTTAACTCGGTTAAATGGA
GAGAGCGCATTCGCACTGATGGGTCTTCTTGGCGCAAGCATCGTCCCTCACAATTTTTAT
ATCCATTCTTATTTTGCTGGGGAAAGTACATCTTCGTCTGATGTCGACAAGAGCAGCTTG
TGTCAAGACCATTTGTTCGCCATCTTTGGTGTCTTCAGCGGACTGTCACTTGTAAATTAT
GTATTGATGAATGCAGCAGCTAATGTGTTTCAC------------AGTACTGGCCTTGTG
GTACTGACTTTTCACGATGCCTTGTCACTAATGGAGCAGGTATTTATGAGTCCGCTCATT
CCAGTGGTCTTTTTGATGCTCTTGTTCTTCTCTAGTCAAATTACCGCACTAGCTTGGGCT
TTCGGTGGAGAGGTCGTCCTGCATGACTTCCTGAAGATAGAAATACCCGCTTGGCTTCAT
CGTGCTACAATCAGAATTCTTGCAGTTGCTCCTGCGCTTTATTGTGTATGGACATCTGGT
GCAGACGGAATATACCAGTTACTTATATTCACCCAGGTCTTGGTGGCAATGATGCTTCCT
TGCTCGGTAATACCGCTTTTCCGCATTGCTTCGTCGAGACAAATCATGGGTGTCCATAAA
ATCCCTCAGGTTGGCGAGTTCCTCGCACTTACAACGTTTTTGGGATTTCTGGGGTTGAAT
GTTGTTTTTGTTGTTGAGATGGTATTTGGGAGCAGTGACTGGGCTGGTGGTTTGAGATGG
AATACCGTGATGGGCACCTCGATTCAGTACACCACTCTGCTTGTATCGTCATGTGCATCC
TTATGCCTGATACTCTGGCTGGCAGCCACGCCGCTGAAATCTGCGAGTAACAGAGCGGAA
GCTCAAATATGGAACATGGATGCTCAAAATGCTTTATCTTATCCATCTGTTCAAGAAGAG
GAAATTGAAAGAACAGAAACAAGGAGGAACGAAGACGAATCAATAGTGCGGTTGGAAAGC
---------------AGGGTAAAGGATCAGTTGGATACTACGTCTGTTACTAGCTCGGTC
TATGATTTGCCAGAGAACATTCTAATGACGGATCAAGAAATCCGTTCGAGCCCTCCAGAG
GAA---AGAGAGTTGGATGTAAAGTACTCTACCTCTCAAGTTAGTAGTAAGGAAGACTCT
GATGTAAAGGAACAGTCTGTATTGCAGTCAACAGTGGTTAATGAGGTCAGTGATAAGGAT
CTGATTGAAACAAAGATGGCGAAA---ATTGAACCAATGAGTCCTGTGGAGAAGATTGTT
---------AGCATGGAGAATAACAGCAAGTTTATTGAAAAGGATGTTGAAGGGGTTTCA
TGGGAAACAGAAGAAGCTACCAAAGCTGCTCCTACAAGCAACTTTACTGTCGGATCTGAT
GGTCCTCCTTCATTCCGCAGCTTAAGTGGG---------GAAGGGGGAAGTGGGACTGGA
AGCCTTTCACGGTTGCAAGGTTTGGGACGTGCTGCCCGGAGACACTTATCTGCGATCCTT
GATGAATTTTGGGGACATTTATATGATTTTCATGGGCAATTGGTTGCTGAAGCCAGGGCA
AAGAAACTAGATCAGCTGTTTGGCACTGATCAAAAGTCA---------GCCTCTTCTATG
AAAGCAGATTCGTTTGGAAAAGACATTAGCAGTGGATATTGCATGTCACCAACTGCGAAG
GGAATGGATTCACAGATGACTTCAAGTTTATATGATTCACTGAAGCAGCAGAGGACACCG
GGAAGTATCGATTCGTTGTATGGATTACAAAGA---------GGTTCGTCATCACCGTTG
GTCAACCGTATGCAGATGTTGGGTGCATATGGTAACACCACTAATAATAATGCTTAC---
------------------------------------------------------------
------------------------------------------------------------
---------------------GAATTGAGTGAGAGAAGATACTCTAGCCTGCGTGCTCCA
TCATCTTCAGAGGGTTGGGAACACCAACCAGCTACAGTTCACGGATACCAGATGAAGTCA
TATGTAGACAATTTGGCAAAAGAAAGG---CTTGAAGCCTTACAATCCCGTGGAGAGATC
CCGACATCG---AGATCT---ATGGCGCTTGGTACATTGAGCTATACACAGCAACTTGCT
TTAGCCTTGAAACAGAAGTCCCAGAATGGTCTAACCCCTGGACCAGCTCCTGGGTTTGAG
AATTTTGCTGGGTCTAGAAGCATATCGCGACAATCTGAAAGATCTTATTACGGTGTTCCA
TCTTCTGGCAATACTGATACTGTTGGCGCAGCAGCCAATGAGAAAAAATATAGTAGCATG
CCAGATATCTCAGGATTGTCTATGTCCGCAAGGAACATGCATTTAAACAACAAGAGTGGA
TACTGGGATCCGTCAAGTGGGTATGGTGCGTCTTATGGTCGGTTAAGCAATGAATCATCG
TTATATTCTAATTTGGGGTCACGGGTGGGAGTACCCTCGACTTATGATGACATTTCTCAA
TCAAGAGGCTACAGAGATGCCTACAGTTTGCCACAGAGTGCAACAACAGGGACCGGATCG
CTTTGGTCCAGACAGCCCTTTGAGCAG---TTTGGTGTAGCGGAGAGGAATGGTGCTGTT
GGTGAG---GAGCTCAGGAATAGATCGAATCCGATCAATAACAACGCTTCTTCTAATGTT
GATGCAGAGGCTAAGCTTCTTCAGTCGTTCAGGCACTGTATTCTAAAGCTTATTAAACTT
GAAGGATCCGAGTGGTTGTTTGGACAAAGCGATGGAGTTGATGAAGAACTGATTGACCGG
GTAGCTGCACGAGAGAAGTTTATCTATGAAGCTGAAGCTCGAGAAATAAACCAGGTGGGT
CACATGGGGGAGCCA---------------------------------------------
------------------------CTAATTTCATCGGTTCCTAACTGTGGAGATGGTTGC
GTTTGGAGAGCTGATTTGATTGTGAGCTTTGGAGTTTGGTGCATTCACCGTGTCCTTGAC
TTGTCTCTCATGGAGAGTCGGCCTGAGCTTTGGGGAAAGTACACTTACGTTCTCAACCGC
CTACAGGGAGTGATTGATCCGGCGTTCTCAAAGCTGCGGACACCAATGACACCGTGCTTT
TGCCTTCAGATTCCAGCGAGCCACCAG---AGAGCGAGTCCG------ACTTCAGCTAAC
GGA---ATGTTACCTCCGGCTGCAAAACCGGCTAAAGGCAAATGCACAACCGCAGTCACA
CTTCTTGATCTAATCAAAGACGTTGAAATGGCAATCTCTTGTAGAAAAGGCCGAACCGGT
ACAGCTGCAGGTGATGTGGCTTTCCCAAAGGGGAAAGAGAATTTGGCTTCGGTTTTGAAG
CGGTATAAACGTCGGTTATCGAATAAACCAGTAGGTATGAATCAGGATGGACCCGGTTCA
AGAAAAAACGTGACT---------------GCGTACGGATCATTGGGT
>gnl_Betvu_v1.2_Bv_010860_cczt.t1
------------------------------------------------------------
------------------------------------------------------------
------------------------------------------------------------
------------------------------------------------------------
------------------------------------------------------------
------------------------------------------------------------
------------------------------------------------------------
------------------------------------------------------------
------------------------------------------------------------
------------------------------------------------------------
------------------------------------------------------------
------------------------------------------------------------
------------------------------------------------------------
------------------------------------------------------------
------------------------------------------------------------
------------------------------------------ATGGCATTAAGCTGGGAA
TTTGGTGGAGAAACAATGTTGCATGATTTCTTTAAAATGGATCTTCCTGAGTGGCTTCAT
CGTGCTACTATTAGAATTTTCGCTATTGTCCTTGCGCTATTTTGTCTGTGGCAGTCAGGA
GCTGAAGGAATGTACCATATGCTGATATGCACCCAGGTCATGGTGGCTCTTCTGCTGCCA
TCTTCTGTGATCCCTCTTTTCCGAATTGCGTCATCGAGACCTATTATGGGTTTGAAAAAA
ATTTCACCTATTCTGGAGTTTGTAGTCCTTATGATATTCATGGGAATGCTGGGTTTAGAG
ATGATATTTGTCGTGGAGATGATTTTTGGGGAAAGTGATTGGGTTGGTAACTTGCGTTGG
AGTATGGGGAACGGTACATCTATGGCTTATGTCTTGCTCCTTGTTACTGCTTGCACCTCA
CTTAGTTTTATGCTCTGGTTGGCAGCCACTCCTCTCAAATCTGTAACAGCTCAATTGGAC
TCCCAGCCTTGGAACTGGGATTCTCAGCAAGTTGCACCTGAATCATATACACAGAGAGAG
GGAAATGATTTTACTGAGCCTAGATTTCCT---GAGGAACTTGTTAATAAGCCAGAATCT
TTGCCAGTGCAGGAGAAGTCCTTGCGTAGCCATCCAGACTTGACAATTCCAAATTACGAC
ATTAGTTTGCCAGAGACAATTATGGACAGTGTTCAAGAGCCTCATGCAACTGCTATTGAA
AAT---AATTTGGTAAGTATGGCTTTTGGCTCATCTAAATGTCTCCACCCTGAGCAATCA
GCTGCTTCTGTTGAATCCGTGCCAGTCTCTAGTGTGGTAAGTGGGCCTTCTGATGGTCCA
ATATTGGCATCTAGTCCTATGAAA---ACTGAACCAGCTGATCCAGTTGAGAAGACCTTG
---------AGAATTGAGGGAGACACACCAACTGAGAAA---GATGATGAAGGGGATACC
TGGGAGTCTGAGGAACCATCTAAAGATGTGCATGGAGGTGGCGCACCAGGTACACCCGAT
GGGCCAGGTTCATTTAGAAGTCTTGGTGGAAAAAATGATGAAGGTGGGGCCAGTGCTGGT
AGTCTCTCAAGACTGTCAGGGTTGGGCCGTGCGGCAAGACGTCAATTGGCTGCAGCCCTT
GATGAATTTTGGGGACAGTTGTATGATTTCCATGGCCAAATCACACAAGAAGCAAAATGC
AAGAAAGTTGATGTATTGCTTGGCTCAAACTCTAAGCCTTTT------------------
---GCAGATTCAGTTGGAAAGGAG---TATGGAATGCAGTTCCAGTCTTTGGGAGGCAGA
GTATCTGATAATTCAATAAACATGAGTTTATATGATGCTCAAAATCAGCAGAAGTTACAA
AACAGTATAGAGTCAGCATATAGGGCACGTAAA---------GCATCTACATCATTATGG
TCCAACCAGATGCAGCTTCCTGACAGCTATATGCAGAGTTCCAATCGCAGTATGCTT---
------------------------------------------------------------
------------------------------------------------------------
---------------------GATGCTGGGGAAAGGCGTTACCAGAGTTTGCATCTCCCT
CCATCTTCTGATGGTTTGGACTATCAGCCTGCAACAGTACATGGTTATCAAATTGCATCT
TATCTGAACCGAATGGCCAAGGAAAGA---TCTGATTATGCAGTTGGTCCATTAGAGACC
GCACCTCAA---AAGTCC---CCGTCATTGGTCCCAAACAACTATCGAGAGTCTCTTGCT
TTTGCTCTAGGGCAAAAATCAACAAATGGATTTAGTTCTGCACAGCCATCTAGCATTCAG
AATCTTGCTCTACAAAGAAATAGTGTCTTGCAATCTGATAAACGT---TATGATCTTTCC
TCTGCTGCAAGTGCTGAA---------------AGTAATACCAAGAAATATCACAGTTTG
CCAGACATTTCTGGACTCTCTCTTCCTCTCCGCAACTTATATTCATCTGATAGAAGTACA
CGATTGGACAGTCCTGTTGGTTTCGGAACATCAGTTGGTAGGACTTCTTATGAACCATCC
TCACTTTCGAGTACAAGGTCAAGGCTTGTGGCCCCACTGGCATTTGATGAGCTTTCTCCT
TCTATGGCATATCGAGATGCTATTTCATTGAGAATGAGTTCAGGGGCTGATGCGTGTTCT
CTTTGGTCTAAACAACCTTTTGAACAG---TTCGGTGTGGCTAATAAGATTAGCAATTTT
GGAGCT---CAGGCAGCTAGTAATAGGTCAATGATGACTCAAGAGCCTCCTTCAGCTGCA
GAATTGGAGAGAAAATTGCTGCAGTCATTGAGGCATTGTATTTTGAAGCTCTTGAAACTG
GAAGGATCTGAGTGGCTATTTAGGCCAAATGATGGTGTTGATGAGGATCTCATTGATCGG
GTGGCTATGAGGGAAAAATTCTTCTATGAAGTTGAGTCTCGAGATTATAAACAATCACCC
CAGATCGGTGACTTACAGTTCTCACATTCTGAGAGGAGGCTTGGTGCGACGGTTAAGGGT
GATGATGCA---GTTTCTGCAAATATGATTTCTTCAGTCCCGCAGTGTGGAGAAGGCTGT
GTTTGGAAAGCAGATCTTATTGTAAGCTTTGGTGTGTGGTGCATCCATCGGATCCTGGAG
CTGTCACTTATGGAAAGTCGTCCAGAACTTTGGGGCAAATACACTTACGTCCTAAATCGT
CTCCAGGGTGTTATTGATGTTGCTTTCTTCAAACCTCGAACTCCAATGTCCCCGTGCTTT
TGCCTTCAAATACCTGCCTCATATCAGATGAGATCAAGTCCG------CCTGTTTCAAAT
GGT---ATGTTACCTCCAGCTGCCAGACCAAGCAGGGGAAAGGTCACAACTTCAGCAATG
CTTCTAGAAGTAATCAAGGATGTTGAGATTGCAATTTCCTGTCGGAAGGGTCGGTCAGGC
ACTGCAGCTGGAGATGTCGCTTTTCCCAAAGGGAAAGAGAATTTGGCCTCCGTGTTAAAA
CGCTACAAGCGCCGCTTATCAAACAAACCAGTGGGAACATATGATAGCAGCCCTGCGTCA
CGCAAGCTATCCTCC---TCCCCA------TCTTATGGGTCA------
>gnl_Carpa_v0.4_evm.model.supercontig_390.2
------------------------------------------------------------
------------------------------------------------------------
------------------------------------------------------------
------------------------------------------------------------
------------------------------------------------------------
------------------------------------------------------------
------------------------------------------------------------
------------------------------------------------------------
------------------------------------------------------------
------------------------------------------------------------
------------------------------------------------------------
------------------------------------------------------------
------------------------------------------------------------
------------------------------------------------------------
------------------------------------------------------------
------------------------------------------------------------
------------------------------------------------------------
------------------------------------------------------------
------------------------------------------------------------
------------------------------------------------------------
------------------------------------------------------------
------------------------------------------------------------
------------------------------------------------------------
------------------------------------------------------------
------------------------------------------------------------
------------------------------------------------------------
------------------------------------------------------------
------------------------------------------------------------
------------------------------------------------------------
------------------------------------------------------------
------------------------------------------------------------
------------------------------------------------------------
------------------------------------------------------------
------------------------------------------------------------
------------------------------------------------------------
------------------------------------------------------------
------------------------------------------------------------
------------------------------------------------------------
------------------------------------------------------------
------------------------------------------------------------
------------------------------------------------------------
------------------------------------------------------------
------------------------------------------------------------
------------------------------------------------------------
------------------------------------------------------------
------------------------------------------------------------
------------------------------------------------------------
------------------------------------------------------------
------------------------------------------------------------
------------------------------------------------------------
------------------------------------------------------------
------------------------------------------------------------
------------------------------------------------------------
------------------------------------------------------------
------------------------------------------------------------
------------------------------------------------------------
------------------------------------------------------------
------------------------------------------------------------
------------------------------------------------------------
------------------------------------------------------------
------------------------------------------------------------
------------------------------------------------------------
------------------------------------------------------------
------------------------------------------------------------
------------------------------------------------------------
------------------------------------------------------------
---------ATGATTAAGGATGTTGAGATTGCAATATCTTGCCGAAAGGGTCGAAGTGGT
ACTGCTGCCGGTGACGTGGCTTTTCCAAAAGGCAAAGAGAATCTGGCTTCAGTTTTGAAG
CGTTACAAGCGACGTTTGTCCAACAAACCAGTTGGAGTCGTCCATGAAGGATCTGGGTCA
CGGAAGGAAAAATTCTTCACTTTGTGCAGGAATTACGGCAGCCGTTTA
>gnl_Carpa_v0.4_evm.model.supercontig_390.5
------------------ATGGAAGCTGAGACTCTAAAC---GTTAACGAGCGGCTAGGT
CTTCTTCACCGGCTACGTCCTTCTCTGGCACCTGTGCTTCTTATCGCAATTGGATATGTA
GACCCAGGGAAGTGGGTGGCAACTGTAGAAGGGGGTGCCCATTTTGGGATTGATCTGGTG
GCGCTAATGCTTCTTTTCAATTTTGCTGCCATTTTGTGTCAATATGTGTCGGCACAAATA
AGTGTTGTCACTGGCAGAGATCTAGCTCAGATTTGCAGGGATGAGTATGACAAATGTACA
TGCATGTTCTTAGGAATTCAGGCTGAGCTTTCTGCTATCACATTGGACCTCACCATGGTT
TTGGGCATTGCCCATGCACTTAATCTTCTACTTGGGGTGGATTTATCTACTGGTGTTTTT
GTAGCTGCCATTGATGCTGTTTTGTTTCCCATTTTTTCCACCCTCTTGGAGAATCACACT
GCAAATGTCATGTGCATTTGCTTGGCAGGCCTCATATTACTTTCTTATGTTTTGGGAGGG
CTACTCAGCCAGCCAGAAATCCCACTCTCCATGAATGGGATATTGTCAAGGCTGAGTGGG
GAGAGTGCATTTGCCCTGATGAGTCTACTTGGAGCGAATATTATGCCTCACAATTTTTAT
CTCCATTCTTATATTGCTAAGATGCATTCATCCCCACCATGCAATTCCAAGAGCACCTTG
TGTCATGATCATTTTTTCTCCATCTTATGCGTCTTCAGTGGAATTTATCTGGTGAATTAT
GTCCTGATGAATGCAGCCGCAAATGTGTTTGAT------------AGTACCGGCCTTGTG
TTACTTACCTTTCAGGATGCAATGTCACTAATGGAG------------------------
------------------------------------------------------------
------------------------------------------------------------
------------------------------------------------------------
---------------------------------CAGGTTATGGTGGCTCTCATGCTTCCA
TCATCTGTGATCCCCCTTTTCCGCATTGCATCATCAAGACCGATTATGGGTGTCCACAAA
ATTTCTCAATTTCTAGAGTTCTTAGCATTGGAGCCATCGGTCGGGCTG------------
------------------------------------------------------------
------------------------------------------------------------
------------------------------------------------------------
------------------------------------------------------------
------------------------------------------------------------
------------GGAGGCTCTGTGGAGATACAGTCAGATACATCTGTTGCGAATTTTGGT
CTTGATTTGCGTGAGAATATCATGGGATCTGATCGAGAAATTCATTTGACAACTGTTGAG
GAA---AATAATTCTCCCATTACATTTCCTTGCCCATCAGTAAATCATCATGAAGAGTTG
GAATCCAAATCAGAGCCACTTTTAGTCTTGCCTATAATTAACAATGTCACTGATGATGAT
TTGATGGAGACCAAGACTGTGAAG---GTTGACATGACAAACCCTGTGGAAAAAACAGTT
---------GGTGTAGAGGGAGATATAAGGACTGAAAAGGATGATGATGAGGGGGATACT
TGGGAGCCTGAAGAACCTTTGAAAGCAATTCCTGCAAGTTCCTTATCTTTGTCATCAGAT
GGTCCATCTTCATTGAGAAGTCTCAGTGGCAAAAGTGATGATGCTGGTAATAGTGCTGGA
AGTCTTTCAAGATTGGCAGGTTTGGGGCGTGCTGCAAGGCGTCACTTTGCAGCCGTTCTC
GATGATTTCTGGGGCCTGTTGTTTGATTTCCATGGGCATGCAACTGCAGAGGCAAAGGCT
AAGAAATTGGATACGTTGCTGGGGCTAGATTTAAAGCTA---------GCCTCCTCATTG
AAAGTGGATACTTCTGTGAAAGAA---TTCAGTGGATACTTCCCATCTGTAGGAGGAAGA
GGATCTGAGTCCCTTGTAAATCAAAGTATATATGAGTCTATGAAGCAGCAGAGAGTGCAA
GGAAATCTTGATTCATCATTTGGAGTTCAAAGG---------GGATCTTCTTCACTTTGG
CCCTCTCACATGCATTTGTTGGATGCATATGTCCAAAGCTCTATCCGTAATGTTCAG---
------------------------------------------------------------
------------------------------------------------------------
---------------------GACTCGGGTGAGAAAAGGTACTCTAGTTTGCGTTCTGTA
CCTACTTCTGAGGGCTGGGATAATCAACCAGCCACGGTGCATGGTTATCAGATTGCATCA
TATCTCAGTCGAATTGCCAAGGATAAAAGTTCTGATGGCTGGTATGGTCAAATGGATTCA
CAAGCATCA---AAGTTA---TCAACCCTGGGAACAACAAATTATAGAGACCAACTTGCT
TTTGCATTGGGGCAAAAGTTGCATAATGGTATAAGCTCTGCACGGGCTTCTGGATTTCAG
AATCTTGTGGTGTCAAGAAACAGTCCCTTGCAATCAGAAAGATCATATTGTGATGTTCGC
GGTACTGGACCCGGTGATAATGTGGGGATACCGGCCAATACGAAGAAGTACCACAGCTTG
CCTGACATTTCGGGTCTTTCTATCCCTCTGCGGGATCTGTACACGTCTGACCAGAGTTCT
CAATTGGAAGGTTCCGTTGGCTATGGATCATCTGTTGGTAGGAACAACTATGAAACATCT
GTTTATTCAAATTCTGGATCAAGGGCCGGAGCTCCTCTGGCTTTTGATGAGCTCTCACCT
TCAAAAGGCTACAGAGATGCTTTTGCCTTGCCAATGAGTTCTAGC------TCAGATACT
CTATGGTCTAGACAGCCCTTTGAGCAG---TTTGGTGTAGCTGATACAAATCGCAATGTT
GGGAGTGAGGGACATGGGAACAAGGCAAATTTGGTTACTCGAGAATTCACTTCTGCTGTG
GATTCTGAGGCCAAGCTTCTTCAATCTTTCAGACATTGTATTATGAAGCTTCTAAAATTG
GAAGGGTCTGACTGGTTGTTTAAACAAAATGATGGTGCTGATGAGGACTTAATTGATCGT
GTAGCTGCAAGAGAAAGATTTATATATGAAGTTGAAACCCGTGATGCAAACCAAGTGGGT
CACACAGGTGAACCT---------------------------------------------
------------------------CTGGTGTCATCAGTTCCGCATTGCGGAGAGGGCTGT
GTTTGGAAAGCTGATTTAATAGTAAGCTTTGGGGTTTGGTGCATTCACAGGATTCTTGAT
CTGTCACTTATGGAAAGTCGGCCGGAGTTGTGGGGAAAGTACACTTATGTGCTAAATCGC
CTTCAGGGGGTCATTGATCTGGCATTCTCGATGCCTCGTACTCCAATGCTTCCATGTTTC
TGCCTTCAAATCCCTGCAGCTCATCAACACAGGTCAAGCCCT------CCAATTTCAAAT
GGA---ATGTTGCCTCCTGCTTCCAAACCAGGCAAGGGAAAATGCACAACTTCTGCTATG
CTGCTAGACATGATTAAGGATGTTGAGATTGCAATATCTTGCCGAAAGGGTCGAAGTGGT
ACTGCTGCCGGTGACGTGGCTTTTCCAAAAGGCAAAGAGAATCTGGCTTCAGTTTTGAAG
CGTTACAAGCGACGTTTGTCCAACAAACCAGTTGGAGTCGTCCATGAAGGATCTGGGTCA
CGGAAGGTTTCTGCA---TCGGCA---ACTCCTTATGGCTTA------
>gnl_Elagu_v2.0_p5_sc00026.V1.gene559
------------------------------------------------------------
------------------------------------------------------------
------------------------------------------------------------
------------------------------------------------------------
------------------------------------------------------------
------------------------------------------------------------
------------------------------------------------------------
------------------------------------------------------------
------------------------------------------------------------
------------------------------------------------------------
------------------------------------------------------------
------------------------------------------------------------
------------------------------------------------------------
------------------------------------------------------------
------------------------------------------------------------
------------------------------------------------------------
------------------------------------------------------------
------------------------------------------------------------
------------------------------------------------------------
------------------------------------------------------------
------------------------------------------------------------
---------------------------------------------------ATGAGGGGA
AGTACAGGAAGCAGTCTGATAGCCCCATATACTGCTCTCCTACTCATTTGTTGTACTTCC
ATTATTTTTACGCTATATCTGGCTGTTACACCACTAAAATCTGCGAGTGAGGGGCCAGAG
GCACAGATATGGACCTTGCATTCTCAGAAAGATAAGTTGGAGGTTGCCAAGGGCAGAGAA
GAAAATGATCTAGATAACATTACATTTGATGAAGATCAGGGG---------TCTGCAGTA
GAACCTGTCTTGGAAAGTTCCCTGGAGGGTGTTCCTGATAAATCAGTTCATGAATTCAAT
GTTGAAATGTCTGAGACATCTATTGATTCTGACCATGATACTCATCGGTCTTCTTATGGT
CCA---AACATTAGT------TCTACTTGTACTTCCCCATCACATCATCCCGAAGAATTG
AAGTCTGCAGTTGAA---CCTGACTTACTGGAAATCACAGATAGAGTTTCTGCTAGTGGC
TTGCCAGATGCAGGTATTGTGCAGAGGGTTGAGTCCAAGTATCCGGTGGAAAAGGATGTC
---------AGAGTGGAAACAGATGTTCGCATGGATAAA------GATGATGGAGGTGCT
TTGGAGGCTGAAGGCTCCCTT---------AGAGGAGCTTTGCCAACTTCAACCTCTGAT
GGTCCTGGATCCTTTAGTAGTGTCATGGAAAAAGGTTATGATGGAGGTAATGGCAGTGGA
AGCCTGTCAAAATTGTCTGGATTGGGTCGCTCAGCACGACGTCAATTAGCTGCAATTTTG
GATGAGTTTTGGGGTAATCTGTTTGATTTTCATGGGAAGCTAACTCAAGAAGCAAGTACA
AAAAAACTGGATATTTTGTTGGGATTAGATTTCAAAGTAGTG---------GGTTCTGGC
AAAATGAATAGCTCAGGAGCAGAA---TTGTCCAAGAATTTCTTTACAGATGCAGATAGA
GGAGCGGTTTTCTCAGCAATCTCAAGGGACTTCAGCTCTCCCAAACAGAAGAAAGAT---
TCAACTATTGAGTTACCCTATGGGCTTCAAATG---------GGATCCGCA---TCCTGG
TCTCAGAATATGCAAGTATTGAACACAGATATGCAAAACTCAAGCAGCAACCTACTT---
------------------------------------------------------------
------------------------------------------------------------
---------------------GATCCCAGTGAAAAGCTCTGTTCTAGTTTGCACTTGCCT
CAACTTTCTGATAATTGGGATTATCAGCCGGCTACAATACATGGTTATCAGATAGCATCC
TATCTCAAAGGGATTGGTTCCGGCAGAACTCCCTATTCCTCAAGCATTTCACTAGAACCA
ATGCCAACTCCCAGGTCA---GCTGCATCCTTTATTCCGAATTTCAGAGATTCGGTTATG
TATACTCAAGGGCAA---------AATGGACTTGGTTCAATGGGAACATCTGGTCTGCAA
AGCCCAACAGCATCTCGAATTGGCAGAATGCCGGTGGAAATGCCTTACTATGACCCTTCC
CTGGTTGAAAGTAGTGAAAATTTTGGCCCTTCAGCCTCCACAAAGAAATACCATAGTTCA
CCTGATATTTCTGCACTCATTGCTGCTAGCAGGAATTCCTTGTTG------AATGGGGGA
AAATGGGGTGGTCCTATTGGCCCTCATCCATTCCTGGGTAGGATGACATCTGAGAAATCA
CAATATTTGAACTGCACCTCTAGAGCTGGAGGTCCACTGGCATTTGATGAGCTTTCT---
CCCCAGCTTCATAGGGATGTGTTCTCTTTACAGTCAAATTTGAATCCGGAAATGAAATCT
CTTTGGTCTAGACAACCATTCGAACAATTGTTTGGTATGGTAAGCCCAGACCAGAGTAGA
GGGGATGGAGGAATTGCTCCCAGATCCAGCATAGCTCCCAAAGACACTCTCTCTCATGTG
GAACCAGAAACCAGCCTTCTTCAATCTCTTCAACATTGTATCAGGAAACTCCTAAAATTG
GAGGGATCAGATTGGCTGTTTAGACAAAATGGTGGGTCCGATGAGGAGCTAATTGATCGA
GTTGCTGCAACTGAGAAATATCTACATGATAATGGCAGGAATGAGGTA------------
TACATGAGTGAC---CATCATTTGTCTGCTGATCAAAGGGCCAGTGCAGACCAGAGGAGT
GAAGAGGCAGATACCCCT------TACATTTTGTCATTGCCCAATTGTGGAAATGGTTGC
ATATGGCGACCAGCCCTGGTTGTGAGTTTTGGTGTGTGGTGCATACACCGGATTTTAGAA
CTATCACTCGTGGAGAGTCGGCCAGAGCTATGGGGCAAATATACTTATGTTCTTAATCGC
CTTCAGGGAATTCTTGATCCTGCATTTTCCAAGCCTCGTCATCCGATTAGCTGCTGCTCA
TGTCTTGAAAGACCAGCAAAATATATGAAGAGCTTCAACCAG------TCACAGCAGAAT
GGG---CTGTTATGTACCATTGAAAAATTGGTCAATGAATCCTTCACAACAGCAAGTATG
ATTCTCGAGATCATCAAGGATGTGGAGATTGCAGTGTCTGGCCGCAAGGGCCGGACTGGC
ACTGCAGCAGGTGATGTTGCATTTCCCAAAGGAAAAGAGAACCTGGCATCTGTATTAAAG
CGCTATAAGCGTCGGCTCTCAAACAGGTTTTCTGGGAACCATGAAGGCACTTCAGGTGGC
CGCCAGCGAATGCTTCCACCTCCT------------------------
>gnl_Elagu_v2.0_p5_sc00268.V1.gene74
------------------------------------------------------------
------------------------------------------------------------
------------------------------------------------------------
------------------------------------------------------------
------------------------------------------------------------
------------------------------------------------------------
------------------------------------------------------------
------------------------------------------------------------
------------------------------------------------------------
------------------------------------------------------------
------------------------------------------------------------
------------------------------------------------------------
------------------------------------------------------------
------------------------------------------------------------
------------------------------------------------------------
------------------------------------------------------------
------------------------------------------------------------
------------------------------------------------------------
------------------------------------------------------------
------------------------------------------------------------
------------------------------------------------------------
------------------------------------------------------------
---ATGGGAAGCACTGTGATAGTCCCATATGCTGCTCTTCTACTCATTTGTTGTACTTCC
ATTATTTTTACACTATATCTGGCAGTTACACCGCTAAAATCTGCGAGTGATGGGCCAGAG
GCACAGTTGTGGATCTTGCATGAT---------AAGTTGGAGCTTCCTGAGGGCAAAGAA
GAAAATGATCTAGATAACATTACATTTGTTGAAGATCATGGG---------TCTGCAGTA
GAACCTGTCTTGGAGAGTTCC------GGTCTTCCTGATAAATCAGTTCATGAATTGAAT
CTTGATATGTCCGAGACAGCTATTGATTCTGACCATGATACTCATCACTCTTCTGATGGT
CCA---AACTTTAGT------TCTACTTGTACTTCCTCATCACATTATGCTGAAGATTTG
AAACCTGTAGTCAAA---CCTGATCTGCTGGAAATCATAGATAAAGTTTCTACCAGTGGC
TCGCCAGATGCAGGTATTGTACAGAGTATTGAGTCCAAGGACCCAGTAGAAAAGGATGTC
AAGGTTGTGGGAGTGGAAACAGATGTTCATTCAGATAAA---GATAATGGAGGAGATGCT
TTGGAGTTTGAAGAGTCCCCC---------AGAGGAGCTTTGTCAACTTCAACCTCTGAT
GGTCCTGGGTCCTTTGGTAGCATCAAGGGAAAAGGTTATGATGGAGGGAATGACAGTGGA
AGCCTATCAAAATTGTCTGGATTGGGTCGCGCAGCACGACGTCAATTTGCAGCCATTTTG
GATGAGTTTTGGGGTCATCTGTTTGATTTTCACGGGAAGCTAACGCAAGAAGCAAGTGTG
AAAAAACTGGATGTTTTGCTGGGATTAGATTTGAAAATAGTT---------GGTTCTGTC
AAAATGAACAACTCAGGAGCAGAA---TTGTCCAAGAATTTCTTTACAGATGCAGATAGG
GGAATGGCTATGTCAGCCGTCTCAAGAGACTACAAATCTCCCAAACAGAAGATAAAT---
TCAAGTATGGAGTTATCCCACGGGCTTCATATG---------GGATCCCCA---TCTTGG
TCACAAAACATGCATGTGTCGAACACGCATGTGAAAAACTCATGCAGGGACCTAGTT---
------------------------------------------------------------
------------------------------------------------------------
---------------------GATCCCAGTGAAAAACTCTTTTCTACTTTGCACTTGCCA
CAATATTCTCATAATCGGGATTATCAGCCTGCTACAATACATGGTTATCAGATAGCATCC
TATCTCAAAGGGATTGGTTCGGGCAGAACTCCCTATTCCTCAAGCATTTCACTAGACCCA
CTATCAACTGCCAAGTCT---GCTGAATCCTTTATCCCAAATATCAGGGATTCAGTTATG
TATACTCAAGGGCAA---------AATGGACTTGGTTCAGTGGGAACATCTGGTTTGCAA
AGCCCAACAGCATCTCGAATTAGCAGATTGCAGGTAGAAAGGCCTTACTATGATCTTTCC
CTGGTTGATACTAGTGAAAATTTTGGTGCTGCAGCCTCCACAAAGAAATACCATAGTTCA
CCGGATGTTTCTGCACTTATTGCTGCTAGCAGGAGTTCGTTGTTG------AATGAGGGA
AAATGGGGTAGTCCTTTTGGCCCTCGTCCATCCTTGAGTAGGATGACATCTGAGAAATCA
CAATATTTGAACCCTATCTCCAGAGCTGGAGTTCCATTGCCATTTGATGAGCTTTCTCCA
CCCAAACTCCATAGAGATGTGTTCTCATTACAGTCAAATTTGAATCCAGAAACCAAGTCT
CTATGGTCTAGACAACCATTTGAACAATTGTTTGGTATGATGGGCACTAATCAGAATAGA
GAGGATGAAGGAATTTCTCACAGATCCAGCACGGCTCCCAAAGACACTTTCTCTTGTTCA
GAATCAGAAGCCAAGCTAATTCAAGCTCTTCGATATTGTATTAAGAAGCTCTTAAAATTG
GAGGGATCATATTGGTTGTTTAGACAGAATGATGGGTCCGATGAGGAGCTAATCAATCGG
GTTGCTGCAGCTGAGAAATATCTATGTGAAGCAGATGTTAATGACATGAATCAGGTA---
TACATGAGTGACCTTCATCACTTGTCTTCTGATCAAAGGTTTAGTTCAGTCCAAAGGAGT
GAAGAGGAAGATAATGCT------------TTGTCATTGCCCAATTGTGGAAATAGTTGT
ATATGGCGACCAGCTCTGGTTGTTAGTTTTGGTGTGTGGTGCATCCGCCGGATCTTAGAA
CTATCACTTGTGGAGAGTCGGCCAGAGCTGTGGGGCAAATACACTTATGTTCTCAATCGT
CTTCAGGGAATTCTTGATCCTGCATTCTCCAAGCCCCGGAATCCCATTGGTGCCTGCTCG
TGTCTCGGAAGACTAGCAAAAGACATGAAGAGCTTCAAGCAG------TCGCAGCAG---
------------------------AAATCAATCAATGAATCCTTTACAACAGCAAGTATG
ATTCTTAACATCATCAAGGATGTTGAGATTGCAGTCTCTGGCCGCAAGGGCCGAACAGGC
ACTGCAGCAGGTGATGTTGCATTTCCGAAAGGGAAAGAGAACTTGGCATCCGTATTAAAG
CGCTACAAACGTCGGCTCTTGAACAAGTTTCCTGGAAACCATGAAGTCCATGGC------
------------------------------------------------
>gnl_Eucgr_v2.0_Eucgr.K01247.1
------------------ATGGAATCTGAAACTGCAAGT---ACAAACCATTTGGCTGTT
GGCCTTCATCGCGTGCTGCCAGCTTTCCTACCGGCATTTCTAATTTCAGTTGGATACATC
GACCCTGGAAAGTGGGCTGCTAATGTCGAAGGAGGTGCTCGATATGGGGTTGATCTTGTA
ACATTTATGCTTATTTTCAATTTGGCGGCAATTCTGTGTCAGTACCTGTCAGCCCAAATC
GGTGTGGTCACTAAGAGAGATCTTGCTGAGATATGCAGTGATGAGTATGACAGGTGTGTA
TGCGTTCTATTGGGGATTCAGATGGAGTTTTCTATGATTGCATCGGACCTCTCTATGATT
GTGGGAATGGCACACGCACTAAATCTTCTTCTCGGGGTGGATTTGTTCAGTTGCATTTTT
TTGACTGCGATAGATGCTGTCTTCTACCCTCTTTTTGCAAACCTCCTGGAGAACTGCAAG
GCCAAACTCCTATGTGTATGCATTACATGCTTCTTAATCTGTGCTTTTGTTTTTGGAGTA
CTGGTAAGTCAAGCAGAAATCCCTCAAAACATGAATGGGATGCCTACTGTATTTAGTGGG
GAGAGTATATTTATGCTGATGGGTCTTCTTGGATCAAGTATACTGCCTCAGAATTTTTAC
CTCCATTCTGCTCTAGTTCAGCATTACTGGGGAGAGCCAAAATTTTCTATTGGTTCCCTG
ATTCATGACCACCTATTTGCCATTATATGCGCATTCAGTTGCATTTATCTGGCGAGTTGT
GCATTGATGAGTTCAGCTGCAAATGTATTCTAT------------AGTGCAGGCCCTGTT
TTGCTTACTTTTCAGGATGCACTGACCTTAGTGGAGCAGGTATTTGGGAGTCCAATTGCA
CCTTTTCTTTTTCTACTGGTTTTGTTCAGCTCTAGTCAAGCTACAGCTTTAACCTGGAAT
ATAAGTGGAGAAGTGATCTTGCATAATTTCTTGATGGTGGACATCCCGAGCTGGCTTCAC
CGTGCTTCAATCAGAATTCTAGCCATCATTCCTGCTATTTATTGTGTATGGAATTCCGGG
GCTGAGGGGTTGTACCAATTACTCATTTTTACGCAGGTTGTGGTAGCTCTGCTGCTCCCC
TCCTGTGTAGTCCCTCTTTTTCGTGTTGCCTCATCCAGAACAGTGATGGGTGTCCACAAA
ATCTCTCAGGTTATGGAGTTCTTGGTTCTGATGACATCTATTGGAATGCTTGGCTTGAAG
ATTATATTTGTGTGGGAGATGATCTTTGGAAGTAGTGATTGGGCCAGTAATTTGAGATGG
AATGTCGGCAGTAATTCATCTTACCTCTATGTTGTCCTTGTTATCACTTCTTGTGCATCA
TTGGGTTTGATGCTATGGCTAGTAGCTACACCTTTAAAATCTGCGAGTTTGCAGACAAAT
GCACAGGCATGGAATTGGGATTTACGAAGG---AAAACCGAGATTTATACTGAGAGAGAG
GAGTCTGATTTTGGTAGAGTTGGGTATTTAGCAGAAGAACACAGCCAAGAGCTGGATGTA
TCTCCTTTACCTCGGAACTCT---------------GTTGCATCAGTAGTGACTTCTGAG
GTCGATTTA------CGAATGACAGAATCTGATCAGGAGCGCAGTTTGATGACTGTAGAT
GAG---AAGCAGCCTAACATTGCAATG---AACTCACAAACATGCTCTTCTGAAATACCG
ACTTCGGTGACACAATGCATGCCGCACTTAGCTGCATCAAAGGAGATTTCTGAAACTAAG
------GCCACAACGATTGAGGTG---ATTGAATCAGTTGAACCTGTTGAGAAGACTGTG
---------GGAGTTGAGGTAGACCTCCCGACTGAAAAG---GATGATGGAAAAGATTCC
TGGCAAGGCAAGGAACCATCCAAAGGAGCTTTGGGGAGCACTCCAACT---ATACCCGAG
GCTCCAGGATCATTCAGGAGTCTCAGTGGCAAAAGTGATGATAGTGGAAATGGTGCGGGT
AGTCTTTCGAGATTAGCAGGGTTAGGGCGTGCTGCAAGGCGTCAATTAGCCGCCACTCTC
GAGGAATTTTGGGGACAGCTTTATGACTATCATGGAGTAGTAACTCTAGAAGCAAGAGCT
AAAAAGTATGATCTGTTGCTTGGGGTTGATGCGAAGGTCGTT------GCTTCAACGATC
AAAATGGACACATGTGGGTTGGAC---TCTTCTGCATATTTCCCTTCATTGGTTGGAAGA
GGATCTGATCCATTTATGAGCCCAAGTATGTTTGATTCTCCCGAGCAACAGAGGGTACAG
AGTGGCCGAGAGTCACCTTATGGTTCTCAAAGG---------GGATCTTCTTCTCCATGG
TCCAACCAAATGCAGTTGTTAAGTGCATATGCTCAAAGTTCTCACCGTGGAGTA------
------------------------------------------------------------
------------------------------------------------------------
---------------------GACGCTGGCGAGAGGCGTTATTCTAGTTTGCGTCTTCCT
CCCTCTTCTGATGGGTGGGATAATCAGCCTGCCACGGTTCATGGTTATCAGATAAAATCA
TATCTCAATCGGATTGCAACTGAAAAAAGTTCTGATTGTTTTAACGGCCAGGGTGATCTG
CCGATCTCA---CCATCC---TTGCCCTTGGGCCCGACCAGCTACAAGGACTCTAATGCT
TTTACTTTGGGGCAAAAATCACAGAATGGGCTGAGCCCTGTACAGACATCC---TTTCAG
AATGTTGCGGTTTCTGGAAACAGATTAATGCATCCAGAGAGACAAAATTATGAGCATTTC
TCTCCTAATCCTTCCCAGAGTGTGCTGGCTTCGGCCAATGAGAAGAAGTACCGTAGTTTG
CCTGATATTTCTGGAGTGTCTGTCTTTAATCGTACTTCAGGT---TCTGCCAAGAATGCT
CGGTGGGACACTTCCATCGGATATGGTCCATCTGTAAATAGACCGAGTTATGAATCATCA
GTATTCTCTAGTTCTATATCTAGAGGGGGC------CTGTTGGTTGATGAGCCCTCTCCA
TCTAGCAGATATCGAGATACGTTGTCTATGCAGATGACATCAAACTCAGATACTTCATCC
CTCTGGTCAAGACAGCCTTTTGAGCAG---TTTGGTGTTGCTGATAAAAGTCGGACGTTG
GGC------AGCATAGGAAGTAGGTCAAGCCCATTTTCTAGAGAAATTACTTCTGCTGTG
GATGCTGAGGCCATGCTTCTCCAGTCCTTGAGACATTGCATTTTGAAACTCCTGAAGTTG
GAGGGATCCGACTGGCTGTTTAAGAACAGTTGCGGTGCTGACGAGGATCTAATTGACAAG
GTTGCTGCTAGGGAGAAATTTCTTTATGAGCTCGAGAACAGGGAGATGAACATC------
---------------------------------------------CCTTCATTGAAGAAT
GAAGAGTTTGGTCTTGCCAGTTCTGCGATTGCATCTATTCCTCATTGTGGCGAAGAGTGT
ATCTATAGAGCTGATCTTGTAATAAGCTTTGGTGTGTGGTGTGTACACAAGGTTCTTGAT
CTGTCGCTCATGGAAAGCCGGCCAGAGCTATGGGGAAAATATACTTACGTACTTAACCGA
CTTCAGGGAATCATTGAACCGGCATTCTTGAAGCCCCGAACACCGATGTCCCCATGCTTT
TGCCTCCAAATTCCTGGAGTGAATCACCAAGTACCAAGCCCT------GCCGTTGGAAAT
AATGATTCATTACCTCTGGTTGCAAAAACTACCCGTGGCAAGTGCACAACGGCGGCGATG
CTCCTTGAAATAGTCAAGGAAGTGGAGAATTCAATCTCTGGCAGGAAAGGTCGGACGGGC
ACTGCAGCAGGTGATGTGGCTTTCCCAAAGGGGAAAGAAAATTTGGCATCTGTCCTCAAA
CGATACAAGCGTCGACTGTCCAACAAACCAGTTGGTTCACAGGAG---------GGGGTC
CGCAAGATTCCACAT---TCAGCT------TCTTATGTCTCG------
>gnl_Manes_v6.1_Manes.08G008200.1
------------------ATGGAGTCAGAGTTTGTCAAT---CCTAACTGTATGCTGGGT
ATTCTTCATCGACTGCTTCCTGCTATTGGACCTGGACTTTTAGTTGCAATAGGATATGTT
GACCCTGGAAAGTGGGCAGCAACTGTCGAAGGAGGTGCTCGTTTTGGGTATGATCTAGTG
GTGCCTATGCTTATTTTCAATTTAGCTGCTATTTTATGCCAATACCTCTCAGCTCTAATT
GGTGTGGTCACTGGAAGAGACCTTGCCCAGATTTGCCATGATGAGTACGACAAGTTCACT
TGCATGTTTCTTGGAGTTCAAACAGCACTTTCTGTGATTGCATTGGACCTTACTACGATC
CTTGGCATTGCACATGGTCTTAATCTTCTCTTTGGGGTGGACTTGTCTACTGGTGTTTTT
TTAACTGCTGTTGATGCTGTTTTATTTCCACTTTTTGCCACCCTTCTGGAGAGATGCAAG
GCAAATCTCATATGCACATGCATGGCAGGCTTTATATTGCTTTTTTATTTCTTTGGGGTG
CTTACCAGTCAAACAGAAATCCCACTTTCCTTGAATGGGATGCTGACAAAGTTGAGTGGG
GAAAGTGCATTCGCCCTGATGAGTCTTCTTGGAGCGAATATCATACCTCATAATTTTTAC
CTCCATTCATCTTTTGTTCTGCAGCATCGGGGTCCTCAGAATATTTCTAAGGATGTGTTG
TGCCAACATCATTTCTTTGTCATCTTATGCATCTTTAGTGGCCTTTTTCTGGTGAATTAT
GTCCTTATGAACTCAGCTGCAAGTGTCTTCAAC------------AGTACTGGCCTTGTT
TTGCTCACCTTTCCTGATGCAATGTCACTGATGGAACAGGTGTTCAGAAGTCCAGTGGTG
CCCCTTGCCTTTTTAATCACTTTGTATTTTACAAATAAAATCACGGCGTTAACCTGGAAT
GCTGGTGGGCAAGTAGTCTTACATGATTTTCTCAGACTGGATATACCTAATTGGCTTCAA
CATGCTACAATCAGAGTTATTGCCATTGTTCCAGCCCTTTATTGTCTATGGACTTCAGGA
GTGGAAGGAATATACCAGTTGCTTATTTTTACACAGGTTATGATTGCATTACTGCTTCCA
TCTTCTGTGATTCCACTTTTCCGGGTTGCATCATCAAGGCCAATAATGGGTGCCTACAAA
ATTTCTCAGCTTTTGGAGTTTGTAGCACTGATTACTTTCATGGGTTTGTTAGGCTTAAAG
ATCTTATTTGTGGTAGAAATGATTTTTGGTGACAGTGATTGGGTTGGGAATTTGAGGTGG
AACATGGGTAGTGGTGCATCTTTTGCATACATTGCACTTCTCATCACTGCTTGTTCATCA
TTTAGTTTGATGCTTTGGTTAGCAGCGACACCGTTGAAATCTGCAACT---CACACAGAT
GCTTTGCTATGGAACTGGGAAGCACCCAAT---ACACCTGAACCATCCATGTGGAGGGGG
GAAATTTTTTTACCTGAAACTCTACATGATGGAGAGGAACTCATTCAAAGCGAGGAACAA
TTACCAGAACCACGGAATTCGGTGGAGAGTTGTTCAGATGTAATTGGTGTTAATGCTGAA
CCGAATTTGCCTGAGACGATTATGGAAACTGAACAGGAACTGCATTTGAAAACTAACAAG
GAA---AGTGATCTTGATGTTACTTTTGATAGCCCGCCAATAACATATCAAGAGGAATCA
ACTTCCTCAGTGGACACAACATCAGTGTTAACTTCTGTTGATGAAGTTGTTGATAGTGAT
CTGCTGGATGCTGCAATGATTAAG---GTTGAGTCAGTGGAACCAATTGAAAAGACGCTG
---------GGGATAGAAGGAGAATTACAGGCCGAAAAGGAGGATGATGAGGGAGATACT
TGGGAGCCTGAAGAATCATCCAAAGTGGTTCTTGGAAGCACCCCTTCTCTGATATCTGAT
GGTCCACCGTCATTTAGGAGCCTAAGTGGAAAAAGTGATGAAAGTGGGAATGGTGCAGGA
AGTCTCTCGAGATTAGCTGGGTTGGGGCGAGCTGCAAGGCGTCAATTAGCTGCAGTTCTT
GATGAATTTTGGGGACAGTTGTATGATTTTCATGGGCAAGCAACTCAAGAAGCAAAGCAT
AAGAAATTGGATGTGTTACTG---GCTGATTCAAAGCTTGCA------TATTCCTTATTG
AAAGTGGATACTACTGGGAAGGAA---TTTAGTGGATATAATCCACCTGTAGGCAGCAGA
GGAGCCGATTCTATTCTCAATTCAAGTTTATGTGATTCCCCCAAGCAGCTGGGGGTGCAA
AGCAATATGGAC---TCATATGGAGTTCAGAGG---------GGATCATCCTCATTGTGG
TCCAGCCATATGCAGTCGCTGGATGCATATGTGCAAGGTTCCAGTCACAATGTTGTC---
------------------------------------------------------------
------------------------------------------------------------
---------------------GACTCTTCTGAGAGGCGGTATTCTCGTGTGCGCACTCTT
CCTTCATCTGATGGCTGGGATAGTCAACCAGCTACTGTACATGGTTACCAGATTGCATCT
ATAGTCAACAGAATTGCCAGGGAGAGAAGTTCCAATTTTGCAAATGGTCAGATGGAGTCC
CCAGCTCCA---ATATCC---CCATCTTTGGGCCCTGGAAACTATAGGGACTCACTTGCA
GTTGCCTTGGGGCAAAAATTGCAAAATGGATTAAATTCTCCACTAACCTCAAGGTATCAG
AACATTGCAGCATCTGGAAACAGCCCATTGCCATCTGAAACACCATATTATGATGTTTAC
TCTTCG---TCTGCTGATAACTTGGGGATGTCGGCCAATACGAAGAAGTATCATAGTTTG
CCTGACATTTCAGGGCTTTCTGGTCCTTATAGGGATATATACACGTCTGAAAAGAGTTCT
CAGTGGGACAATACAGTTGGATATGGAACAACAGTAGGGAGAAGAAGTTATGAGCCTTCC
TTCTATTCAAATATAGGATCAGGAGTGCGAGGTTCTTTGGCTTTTGATGGTGTATCA---
---AAAGGCTATGGAGATGCTTTTTCCTATTCTGTGAGTTCAGAC------CATGGATCT
ATTTGGTCCAAGCAGCCGTATGAGCAG---TTTGGCGTTGCGGATAAAAGCCGTGCTGTT
GGGAGT---GGATTAGGAAAAAGGTCAAATTCAAGTACTCAAGAAACTCACTCTCCTGTG
GATTCAGAGGTCCAGCTTCTTCGATCATTCAGATGTTGTATCGTTAAGCTTTTGAAATTG
GAAGGTTCTGATTGGCTTTTTAGTCAAAATGATGGGACTGATGAAGATCTAATTGAACGT
GTGGCTGAGAGGGAGAGATGTTTGTATGAAGTTGAAACAAGGGAGAAAAACCACATGGTT
CACATGGGTGAGCCTCAGTATTCCTATTCTGACAGGAAGCCAGGTTCTGCATTGAAGAAT
GATGAGGCTGGTATAACTAACATTCTGGTTTCCTCAGTTCCTAATTGTGGGGAGGGCTGT
GTTTGGAAGGCAGATTTGATAACCAGCTTTGGGGTTTGGTGCATTCATCGGATTCTTGAT
TTGTCACTCATGGAAAGCAGGCCAGAATTGTGGGGAAAATACACTTATGTGCTTAATCGT
CTTCAGGGGATCATAGATGTGGCATTTTCAAAACCTCGCAATCCAATGCCCCCTTGCTTC
TGCCTTCAACTCTCTGCAGCATATCAGCGTAGGTCAAGCCCA------CCTGTAATGAAT
GGA---ATGTTGCCCCCTGCTGCAAAACCAGGGAAGGGGAAGAGCACTACCGCCTCAACA
CTTCTTGACTTGATCAAGGATGTAGAAATTGCCATATCTTGTCGAAAGGGTCGATCGGGC
ACTGCTGCTGGAGACGTAGCTTTCCCAAAGGGAAAAGAAAATTTGGCTTCGGTGCTTAAA
CGATACAAGAGGCGATTATCCAACAAGCTGATCGGGAATAAAGGAGGGGTG---------
------------------------------------------------
>gnl_Manes_v6.1_Manes.09G063600.1
ATG---------------TGCAGATTTAAGCAGCTAATA---GCAATCAATCTACCGGGT
ATTTTTCGTCAACTGCTTCCTGCTGTTGGGCCGGGACTTTTGATTGCAATTGGATATGTT
GACCCTGGAAAGTGGGCAGCAACTGTTGAAGGAGGTGCTCGTTTTGGGTATGATTTGGTG
GTGCCTATGCTCATTTTCAGTTTTGCTGCTATTTTATGCCAATATCTGTCGGCTCGAATT
GGTGTTGTCACTGGAAGAGAACTTGCACAGATTTGCTCTGACGAATATGACAAGTTCACG
TGCATGTTTCTTGGAGTTCAAACAGCACTTTCTTTGATTGCATTGGACCTCACTACGATC
CTTGGCATTGCCCACAGTCTTAATCTTCTATTTGGGGTGGACTTGTCTACTGGGGTTTTT
TTAACTGCTGTTGATGCTATTTTATTTCCACTTTTTGCCACCCTCCTGGAGAGATGCAAG
GCAAGTTTCCTATGCACATGCATGGCTGGCTTTGTGTTGCTTTTTTATTTTCTTGTAGTG
CTTACCAGTCAAACAGAAATCCCATTTTCAATGAATGGAATGCCATCAAACTTAAGTGAG
GAAAGTGCATTTGCGCTGATGAGTCTTCTTGGAGCGAATATTATGCCTCATAATTTTTAC
CTTCATTCATCTTTTGTGCTGCAGCATCAGTATCAGAAGAATACCTCTAAAGATGCCTTG
TGTCATCACCATTTTTTTGCCATCTTATGCATCTTTAGTGGCATTTATCTGGTGAATTAT
GTGCTTATGAACTCAGCTGCAAGTGTGTTCAAC------------AGTACTGGCCTTGTT
TTGCTTACTTTTCCTGATGCAATGTCACTAATGGAACAGGTATTCAGAAGTCCTGTGGCA
CCCCTTGCCTTTTTAATAGTTTTGTATCTTACAAGTCAAATCACAGCGTTGAGCTGGAAT
CTTGGTGGACAAGTAGTCTTACATGATTTCCTCAGACTAGAGCTGCCTAATTGGCTTCGA
CATGCAACAATCAGAGTTATTGCAATTGTTCCAGCTCTTTATTGTGTGTGGACGTCAGGA
GTAGAAGGAATATACCAGTTGCTGATTTTTACACAGGTTATGATTGCCTTGCTGCTTCCA
TCTTCTGTGATCCCACTTTTCCGGGTTGCATCATCAATGCCAATTATGGGTGTCTATAAA
ATTTCTCAGCTTTTGGAGTTTGTGGCAGTGATTACTTTCATGGGTTTGTTAGGCTTAAAG
ATCATATTTGTGGTGGAAATGATTTTTGGTGACAGTGATTGGGTTGGTAATTTGATGTGG
AACATGGGTAGTGGTGCATCAGTTGCTTACACTGCACTTCTCTTAACTGCTTGTTCATCA
TTTTGTCTAATGCTTTGGTTAGCAGCAACACCATTGAAATCTGCAACT---CGCTTGGAT
GCTCAGGTAATGAATTGGGAAGTACCCAAT---GCACCTGAACCATCCACATGGAGGGAG
GAAAGTTATTTATCTGAAACTATACATGAAGTG---GAACCCATTCAAAATCAGGAAGAA
TTACCAGATCCAGGGAATTCCATGGAGAGTTATTCAGATATAACTGTTCCAAAAGCTGAA
CCTGATTTGCCAGAGACAATAATTGAATCTGATCAGGAACTGCATTTGAAAACCATTGAT
GAA---AGTCATTCTGATGTTAAGTTTTGTAGCCTGCCAATAGTATATCAAGAGGAATCA
ACTTCCACAATAGACTCGGTATCCATATCAACTTCTCTTGATGAAGTTGTTGATGGTGAT
CTGCCAGAGTCTGTTATGGTTAAG---GATGAGTCGATGGAACCAATTGAAAAGACTGTC
---------GGGATAGAGGGAGATTTACAGGCTGAAAAGGAGGATGCTGAGGGTGACACT
TGGCAGCATGTAGAATCATCCAAAGTGGTTCCTGTAAACACCTCATCTCTGACATCTGAT
GGTCCTCCATCATTTAGGAGTCTAAGTGGAAAAAGCGACGAAAGTGGAAATGGTGCTGGA
AGTCTTTCAAGATTAGCTGGGTTGGGGCGAGCTGCAAGGCGCCAATTAGCTGCAGTGCTT
GATGAATTTTGGGGACAGTTGTATGATTTTCATGGGCAAGCAACTCAAGAAGCGAAAAAC
AAGAAACTGGATGTGTTGCTG---TCTGATTCCAAGTTTACA------TGTTCCTCGCTG
AAAATGGATGCTAATGAAAAAGAA---TTTGCTGGATGTTATCCATCTATAGGACGCGGG
GGAATCGATTCTGCGGTGAATACTAATTTTTGCAACTCCCCCAAGCAGCTGAGGCTGCAA
AGCAGCACGGACTCATCATATGGAGTTCAAAGG---------GGATCGTCCTCATTGTGG
TCCAGCCACATGCAATTGCTGGATGCATATGTTCAAGGTTCCAACCGCAATGCTGTC---
------------------------------------------------------------
------------------------------------------------------------
---------------------GACTCTTCAGAGAGACGGTATTCTAGTGTGCGCACACTT
CCTTCTTCTGATGGCTGGGATAGTCAACCAGCTACAGTACATGGTTATCAGATTGCATCT
ATAATAAATAAAATTGCTAAGGACAGAAGTTCCAATTGCGTGAATGGTCAGATGGAGTCC
CCAGCTCCA---ATATCC---CCATCTTTGGGCCCTAGAAACTATAGGGACCCACTTGCA
GTTGCCTTGGGGCAAAAATTGCAAAATGGATTAAGTTCTCCACAAGCCTCAAGGTATCAG
AACTTTGCAGCACCTGTAAACAGCCCACTGCAATCAGAAAGAGCATATAATGATGTTTGC
TCTTCTGGATCTGTTGATAACACAGGGATGTCAGCCAATGCAAAGAAATATCATAGTTTG
CCAGACATTTCAGGATTTTCTGGTCCTTATAGGGATATGTATATGTCTGAAAAGAGTACT
CAGTGGGGCAATACTCTTGGATTTGGAGTAACTGTTGGGAGAACGAGTTATGAGCCTTCC
TTGTATTCAAATTCTGGATCAGGAGTGCGAGGTTCTTTGGCTTTTGATGATGTATCA---
---AAAAGGTACGGTGATGCATTCTCCTATTCTATGAGTTCGGAC------CATGGCTCC
ATCTGGTCCAAACAGCCATATGAGCAG---TTTGGCATTGCGGGTAAAAGTCGTGCTGTT
TGGAGT---GGGATTGGGAATAGGTCAAATTCAATTACTCCAGAGACTGTCTCCCTCGTG
GATTTGGAGGCTCAGCTTCTTCAATCATTCAGATGTTGTATTGTTAAGCTTTTGAAATTG
GAAGGGTCTGATTGGCTGTTTAGTCAAAATGATGGAGCTGATGAAGATCTAATTGATCGT
GTGGCTGCAAGGGAGAGGTGTTTGTATGAAGTTGAAACGAGAGAGATAAATGGCTCAGTT
CACATGGGTGAGCCTCAGTATTCGTATTCTGACAGGAAGTCTGGTTCTTTATTGAAGAAT
GATGAGGTTGGTATGACCAACATGCTGATTTCCTCAGTTCCTAATTGTGGAGAGGGTTGT
GTTTATCGAGCCGATTTAATAATAAGCTTTGGGGTTTGGTGCATTCACCGCATTCTTGAT
TTGTCACTCATGGAAAGCCGGCCAGAGTTATGGGGAAAATACACTTATGTGCTTAATCGT
CTTCAGGGGATCGTAGACCTGGCATTTTCGAAGCCCCGTAGTCCAATTTCCCCATGCTTC
TGCCTTCAGCTCCCCTCAGCATACCAGCGTAGGTCAAGCCCA------CCTGTACCGAAT
GGA---ATGTTGCCCCCTACTGCAAAACCAGGGAGGGGGAAATGCACTACTGCAGCAATG
CTTCTTGACTTGATCAAGGATGTGGAGACTGCAATATCTTGCCGAAAGGGTCGATCGGGC
ACTGCTGCGGGCGATGTAGCTTTCCCAAAGGGAAAAGAAAATTTGGCCTCTGTGCTTAAA
CGATACAAAAGACGATTATCCAACAAGCTAAGTGGGAATAAA------------------
------------------------------------------------
>gnl_Medtr_Mt4.0v1_Medtr2g062640.1
------------------ATGGAGGATAGAGTT---------------------------
------------------------------------------------------------
---------------ATGGGGGAGAGAGAAAGC---------------------------
------------------------------------------------------------
GGTACAGAGAGAGGGCTTACAGGAGTGAGAAAATTGTGTGATGAATATGATACATTGACA
TGCCTTCTCCTTGGAATTCAAGCAGAACTGTCCGTGATTATGCTAGATCTTAACATGATC
TTGGGCATGGCACAAGGATTAAATCTTATTTTTGGGTGGGAATTGTTCACCTGTGTCTTT
TTAACTGCCATTGGTGCTGTTTTTCATATGCTTCTTGCTGTCCTCTTTGACATTGAGAAG
GCAAAATTCCTAGCACAGTTTGTGGCAGGCTTTGTATTATTTTCTTTTATACTTGGAGTA
TTCATC---CAATCAGAAGTTCCAGTTTTCATGAATGGAATACTAATAAAGTTAAGTGCG
GAGAATGCATTTATGCTGATGAGTCTTCTCGGAGCAACTCTTGTGCCTCACAACTTTTAC
CTTCATTCTTCTATTGTACAGTGGCATCAGGAACCAGCAAACATTTCTAAAGATGCATTG
TGTCATAACCATTTTTTGGCCATCTTATGTGTCTTCAGTGGCCTTTATTTGGTAAATAAT
ATTCTGATGACCACCTCAGCAAATGAGTTCTAC------------AGTACAGGTCCTGTT
TTGCTTACTTTTCAGGATGCGCTGTCACCAATGGAACAGGTGTTACACAGCCCAATAGCC
CTGCTTGGCTTTGCACTCATTCTGTTTCTTGCCAATCAAACTACAGCATTAACTTGGAGT
TTAGGCGGAGAAGTTGTAGTTAATGGTTTCTTAAAACTAGACATACCAGGTTGGCTTCAT
TATGCGACAATTAGAGTGATTGCGGTGCTGCCCGCCCTTTATTGTGTCTGGAGTTCAGGA
GCTGAAGGGATGTACCAGCTACTTATAATCACTCAGGTTTTAGTAGCTTTGCAGCTTCCG
TCGTCTGTGATTCCTCTTTTACGAGTTGCCAAGTCTAGATCAGTAATGGGTGCACACAAG
ATCTCCCAGTCTATGGAGCTTTTGGCATTGACCATATTCCTTGGGATGCTTGGCCTGAAT
ATCATCTTTTTGGTAGAAATGATATTTGGCCATAGTGATTGGGCTGCTGATTTGAGGTGG
AATGTGGGGAATGGAGTGTCTGTCTCGTTTTCAGTTCTTCTCATTGCTGGTTTTTTATCA
ATATGTTTCATGCTTCGGTTACTAACCACACCTTTAAGATCTGTCGAC------ATAAAT
GCTCTGGTCTTAAACTGGGATATGCCAGAGGCTGTACTAAATCCGCTGGTTGATGGTGAA
GAAATG------------------------------------------------------
------------------------------------------------------------
------------------------------------------------------------
------------------------------------------------------------
------------------------------------------------------------
------------------------------------------------------------
------------------------------------------------------------
------------------------------------------------------------
------------------------------------------------------------
------------------------------------------------------------
------------------------------------------------------------
------------------------------------------------------------
------------------------------------------------------------
------------------------------------------------------------
------------------------------------------------------------
------------------------------------------------------------
------------------------------------------------------------
------------------------------------------------------------
------------------------------------------------------------
------------------------------------------------------------
------------------------------------------------------------
------------------------------------------------------------
------------------------------------------------------------
------------------------------------------------------------
------------------------------------------------------------
------------------------------------------------------------
------------------------------------------------------------
------------------------------------------------------------
------------------------------------------------------------
------------------------------------------------------------
------------------------------------------------------------
------------------------------------------------------------
------------------------------------------------------------
------------------------------------------------------------
------------------------------------------------------------
------------------------------------------------------------
------------------------------------------------------------
------------------------------------------------------------
------------------------------------------------------------
------------------------------------------------------------
------------------------------------------------------------
------------------------------------------------------------
------------------------------------------------------------
------------------------------------------------------------
------------------------------------------------
>gnl_Medtr_Mt4.0v1_Medtr0041s0030.1
ATGCAGACGAAGAGTAAAATGGAGGCAGAGACATTGAGT---ACTAATCCCCCTCCTGGT
TTTCTTATTCGCGCACTTCCGGCTGTTATACCCGCGCTTTTGATTTCGATAGGATATGTT
GACCCTGGAAAGTGGGTGGCAAGTATAGAAGGTGGTGCGAGGTTTGGTTTTGATCTGGTG
GCTTTTGCGCTAATTTTCAATTTTGCCGCTATCTTCTGTCAGTACTTATCCGCAAGGGTT
GGTGTAATCACTGGACGAGATCTTGCTCAGATTTGCAGTGATGAATATGATACATGGACA
TGCCTTCTCCTTGGAATTCAAGCAGAACTGTCCGTGATTATGCTAGATCTTAACATGATC
TTGGGCATGGCACAAGGATTAAATCTTATTTTTGGGTGGGACTTGTTCACCTGTGTCTTT
TTAACTGCCACTGGTGCTGTTTTTCATATTCTTCTTGCTATCCTCTTGGACATTGAGAAG
ACAAAATTCCTAGGACAGTTTGTGGCAGGCTTTGTATTACTTTCTTTTATACTTGGAGTA
TTCATC---CAATCCGAAGTTCCAGTTTCCATGAATGGAATACTAATAAATTTAAGCGGG
GAGAGTACATTTATGCTGATGAGTCTTCTCGGAGCAACTCTTGTGCCTCACAACTTTTAC
CTTCATTCTTCTATTGTACAGTGGCATCAGGGACCGGCAAACATTTCTAAAGATGCACTG
TGTCATAACCATTTTTTGGCCCTCTTATGTGTCTTCAGTGGCCTTTATTTGGTAAATTAT
ATTCTGATGACCACCTTAGCAAATGAGTTCTAC------------AGTACAGGTCCTGTT
TTG------------------------CTTATGGAACAGGTGTTACACAGCCCAATAGCC
CTGATTGGCTTTGTACTCATTCTGTTTCTTGCCAATCAAACTGCAGCATTAACTTGGAGT
TTAGGCGGAGAAGTTGTAGTTAATGGTTTCTTAAAACTAGACATACCAGGTTGGCTTCAT
TATGCGACAATTAGAGTGATTGCTGTGCTGCCCGCCCTTTATTGTGTCTGGAGTTCAGGA
GCTGAAGGGATCTATCAACTACTAATATTCACTCAGGTTTTAGTAGCTTTGCAGCTTCCG
TCGTCTGTGATTCCTCTTTTTCGAGTTGCCTTGTCTAGATCAATAATGGGTGCACACAAG
GTCTCCCAGTCAATGGAGCTTTTGGCGTTGACCATATTCCTTGGGGTGCTTGGCATGAAT
ATCATGTTTTTGGGAGAGATGATATTTGGCAGTAGTGATTGGGCGTGTGATTTGAGGTGG
AATTTGGGGAATGGCGTGTCTGTCTTGTTTTCAGTTCTCCTCATTGCTGGTTTTTTATCA
ATATGTTTGATGCTTCGGTTAGCTACCACACCTTTAAGATCTGCCAGCATTCAATTAAAT
GCTCAGGTCTTAAACTGGGATATGCCAGAGGCTGTACTAAATCCGCCGGTTGATGGTGAA
GAATCACATGTAACTGAAACAGTGGGTCATGAAGATGCGTCTTTCCAAGCTGACGAACCA
AAACCAGCTTTGGCAAGGTCATTAGAG---TACCCTGAAGTATCACTTGCTAGTTTTGAT
CTACATCTACCTGAAACTGTAATGGAACCTGATCCC------CAGGTGAATGCTTTAAAG
GAA---AATCATTCT---------------------------------GTTGCACCATCA
GTTTCCACATCTGATTCAGGGACAGTATCAACTGTAGCTAATGATACTTCTGATTCTAAA
CTTAAAGACACGAAAACTATC------ATTGAAGCAAATGCCCCAATTGAGAAGACCGTG
---------GAAATTGAAGATGATTCTAATGTTGAAAGGGATGATGACGATGTAGACTCA
TGGGAAACTGAAGAATCATCCAGAGCAGTCTTGGCAAATGCCCCGTCATCAACATCAGAA
GGTCCTCCATCATTCAGGAGTATTAGTGGGAAAAGTGATGACGGTGGTTGTAGCTTTGGA
AGTCTATCGAGAATAGAAGGCTTAGGACGTGCTGCAAGACGTCAGCTAGCTGCTACTCTT
GATGAATTTTGGGGACAGCTTTATGATTTCCATGGTCAAGCAACCCAGGCAGCGAAGGCC
AAGAAAATTGATGTTTTGCTGGGAGTAGATTCAAAACCCACC------GCTTCCTTGCAG
AAAATGGATGCATGTGGAAAGGAC---TATTCTGAATACTTGGTATCTGTAGGGGGTAGA
GCTTCCGACAATTTAATCAACGCTGGCCCGTATGACTATTCCAATCAGCCTAGGATGCAA
AGTAATTCAGAGTCTGCATATGGTCTTCAAAGG---------AGTTCTTCCTCAGTGCGG
GCAAGTCCCATTCAGTTATTGGATGCATATGTACAAAGTTCCAACCGCAATCTCAAT---
------------------------------------------------------------
------------------------------------------------------------
---------------------GATTCTGGTGAGAGGCGCTATTCCAGTGTTCGCAATCTT
CATTCATCTGAGGCCTGGGATTATCAACCAGCTACAATTCATGGTTATCAGACCGCATCC
TATCTTAGCCGGGGTGTGAAAGATAGAAGTTCTGAAAACATAAATGGTTCAATGCCATTG
ACATCACTG---AAGTCC---CCTTCCACAGGTAATCCAAACTATAGGGATTCCCTTGCA
TTCGTTTTGGGAAAAAAGTTGCATAATGGTTCAGGTGTAGGCCATCCCCCTGGGTTTGAA
AATGTAGCTGTCTCTAGAAATCGCCAACTACAAACTGAGAGGTCCAATTATGATTCTAGC
TCCCCTGGAGCTGCAGCTAATACAGTCAGTTCAGTTAACACTAAGAAATACCACAGCTTG
CCGGACATTTCAGGATACTCCATTCCCCACAGAGCTGGCTATGTGTCTGATAAGAATGCA
CCGTGGGATGGTTCTGTTGGATATGGTTCTTTTGCTGGCAGGATGGGTTATGAACCATCT
ATGTATTCAAATTCTGGATCAAGAGCTGGAGGACATTTGGCCTTTGATGAAGTCTCTCCA
---------TACAGAGAGGCACTCTCTTCGCAGTTTAGTTCTGGTTTTGACACTGGATCC
CTCTGGTCTAGACAGCCTTTTGAGCAG---TTTGGTGTTGCTGGTAAAATTCATAATGTT
GCAATGGAAGGTGCGGGAAGCAGGCCTAATGCAATTGTTCAAGAAATT---ACATTTGAG
GATATAGAGGGGAAACTTCTTCAGTCTGTTAGACTTACCATTATGAAGCTCTTAAAACTA
GAGGGATCTGATTGGTTGTTTAAACAGAATGATGGAATTGATGAGGATCTGATTGATCGT
GTAGCAGCAAGGGATAAGTTTGTTTATGAAATTGAAGCTAGGGAAACGAATCAGGGTATT
CATATGGGTGACACTCGTTATTTTCCTTCTGATAGGAAATCTGTTTCTTCGATGAAAGTC
AACGAGGCAAATGCCTCTAGTCTTTCGGTTTCCTCAGTTCCCAACTGCGGGGAGGGATGT
GTATGGAGAGCAGATTTAATAATAAGCTTTGGGGTGTGGTGTATCCACCGTATTCTTGAC
CTGTCACTTTTGGAAAGCCGGCCAGAGCTATGGGGAAAATACACCTACGTGCTCAATCGC
CTCCAGGGCATCATCGAACCAGCTTTTTCGAAGCCCCGTACTCCTTCGGCCCCTTGTTTT
TGCATTCAAGTTCCAACCACGCACCAGCAAAAGTCAAGCCCC------CCTCTTTCTAAC
GGG---ATGCTACCCCCAACGGTAAAACCAGGCCGGGGAAAATACACTACTGCATCATCG
TTGCTTGAGCTGATTAAAGATGTGGAGATCGCTATCTCTAGCAGGAAAGGACGTACAGGT
ACTGCAGCTGGTGAGGTGGCTTTCCCAAAGGGGAAGGAAAATTTGGCATCCGTTCTTAAA
CGGTACAAGCGAAGGTTATCCAACAAGCTTGTTGGCAATCAGGAGGGGACT---AGTTCT
CGCAAGATCCCGTCA---TCAGGA------CCATACAACCAA------
>gnl_Mimgu_v2.0_Migut.J00540.1
------------------ATGGAATCTGAGACATTGATT---ACTGATTATCAGCAAATG
ACTAGAGAGCGGATGCTTGCTGCTGTGGGACCGGTACTTTGGATTGCTACCAGCTATATA
GACCCTGGAAAGTGGGCAGTAGCTGTAGAGGGGGGTGCTCGTTTTGGTTTTGATTTGTCA
TTGCTTTTGCTTATCATAAACTGCGCTGCTATTTTGTGCCAGTACCTTTCTGCCCGTGTA
GCCATTGCCACTGGAAAGAATCTTGCTCAGATTTGCAGCGAAGAATATGATGATGCGACA
TGCATAGCCATAGGAATTCAGGCAGAAATCTCCATGATTGTGTTGGATCTCACAATGGTT
CTTGGTATCGCTTTTGGTCTTAATGCTGCCTTTGGAATCGACCTACTTAATTGTGTTTTT
CTGACCGTCTTTGATGCTGTTCTGTTTCCATTGCTCGCTAGCCTCTTTGGAAATCCCCAA
GCAAATATCCTATCCATATGCGTGGCATGCTTTGTATTAGCATCTTATGTTTCGGGAGTT
CTAATAAGTCAACCAGAAAGCTCGCTGTCCATGGGTGGGATGCTTAGTAAGCTAACTGGG
GAAAATGCCTATGCATTGATGAGTGTCCTTGGAGCCAATATTATGCCACACAACTTTTAC
CTCCATTCTTCTATTGTACAGCAAGATAAGAGGCAAACTAATGTTCCTAAAGGGGCATTG
TGCCATGACCATTTTTTGGCCACTTTATGCATCTTTAGTGGCATTTTCCTGGTGAATTGT
ATGCTAATTAATTTGGCAGCAAATGTGTTCTAT------------AGCAGTGGACTCATT
TCGCTTACTTTACAGGATGCATTGTCATTGTTGGATCAGGGATTGAAGAGTTCGTTGGTT
TCGATTGCTTTAATAATCATTATGTTCTTCTCCAATCAACATGTAGCAGTAACATGGAGT
CTTGGAGGACAAATGAATGCACATGATTTGTTGAGATTGGAGATTCCGGGTTGGCTTCAT
TGTGCTTCGATCAGAATAATTGCCATCTTTTCAGCCCTCATTTGCATCTGGAATTCAGGA
GCTGAAGGCATATTTCAGCTTCTGATCTTTACGCAGGTCGTTGTTGCTCTTCTACTGCCA
TCTTCTGTTATCCCCTTGTTTCGAGTTGCTTCCTCCCGATCGATTATGGGTGCCTATAAA
ATTTCTCGTCTGGTGGAGTTCTTAGCTTTAGTCACCTTCGTTGGAATGCTGGGGCTACAG
GTTGTATTTGCGATCGAACTTGTATTTGGCAGTAGTGACTGGGTTATTAGTTTGAGCTGG
AATATTGGGAGTAACGTGCCTATTTCGTATTACATTCTTCTAGTTGCTGTTTTTGCCTCC
ACTTCTGTGATGCTTTGGCTGGCAGCCACTCCATTGAAGTCTGCAAGTTCTGGAGTAGAT
ACACAGATATTGAAGTGGGACAAAAAGGCTGATATGACGGAGTCATGTAAAGAGAGGGAT
TCGGCTGAAATTAAGGAAGTGGAACATCAATTTGAAAAGTCTATCGAAAAGCAGGAACCT
ACGTTAGCATTTCAAAATCCCTTTGAGAACCGTCAGAACTTCTCATCTTCACCTACTGAT
CTGAATTTGCCTGAAACTCTTTTGGATTCCGAGGTCAGTCAATGTTTGACTACGATCGAG
GAG---AATAAATCCGAGTTCACATTTCCAAAGCCTTCCCTAGACCATCTGGAGGGATCT
GCAATGATTTCAGGAACCATCTTT------CCTGAATCGGTCAAGATTGACAAGAATGAA
TCTCTCGACAACACAACCTTTAGC---CCTGAACCAAAAGAAATGGTGAAAAAGACGCTG
---------AAAATCGAGGGAGATGTGCAGAGTGAGAAA---GACGACGAAGGAGAACAT
TGGGAACATGATGAATTGACTAAGGATGTTTCCGAGAGCAGCCTGTCTTTGATATCCGAG
GGTCCAGGATCTTTCAGAAGCCTCAGGGGAAAAATCGACGATGGAGGAAGTGGTCCGGCA
AGTCTTTCAAGATTAGCAGGATTAGGACGTGCTGCAAGGCGCCAGTTAACCGGAGTTCTC
GATGAATTTTGGGGGCAGCTGTTTGATTTCCACGGTCAAGCAACGCACGAAGCAAGGGCT
AAGAAACTTGATGTTTTGCTGGGGATTGATTCTAAGGTAGAAAAATCTTTTGCACCTTCG
AAATTGGAGACCATTAACAAAGAT------TCTGGCTATTTCCCTTCTACCGCTGGAAGG
GGATCTGATCTTTTAAGAAACTCCACCTTTTACAACTCTCCAAAGCAACAC---------
------ATCGGATCGCCTCTTGGTGTTCAACAA---------GGGTCAACA---ATGTGG
TCTAATCAGATGCAATTATTAGATGCGTACGTGCGGAATTCCAGCCAAGATGCCCTC---
------------------------------------------------------------
------------------------------------------------------------
---------------------GATTCCGGCGAGAGGCGCTATCACAGTGTCCATATTCCA
TCATCTTCTGATGGTTATGACCAACAGCCAGCCACTATTCATGGTTATGACATGGCGTCA
TATCTGAGTCGATTGTCCAAAGAGACGATTTCGGATTATAAAAGTCAACAACTAGAGTCA
TTAAAGCAA---GCCTCA---ACACCCTCAATAAAATCAAACTCAATAGATTCATATAAC
CGACCACTAGGGCAAACCCCACAAAACGGTTCACGCATGCTAAAGCCGCCCGGTTTTCAC
AATGTTCCCGTTTCTCGAAACAGTTCGTTGAGATCCGAAAGACCTAATCTTGATCTCACC
TCTCCCGAGCCAGTGGATTACAGTAACAACCCGCCCAATGTGAAGAAGTATTACAGCTTG
CCAGACATATCAGGACTTTATGCCCCTCAGAGAGATTCTTCTTCATATGACAACACCACT
CGATGGGATTATTCGACCAGCTACGGGCAGTCAATGAACCGA---------------CCA
GCATATACAAACGCTTCACCATATGCTGGTACTGTTCCAGGTCTAAATCAATTTAACAAT
CCAAAGGTCTGCAGCGATGCTTTTTCGTTGCAATTTGCTTCCAGGCCAGGTGTCGGTTCA
TTGTGGTCTAGGCAGCCATACGAACAA---TTTGGCGTGGCTGATAAATCT---------
---------------------------CCTCCTAAAATCCAAGAAACCGCGTCTATTATC
GATATGGAAGCGAAGCTTCTACAGTCTTTCAGAAGCTGCATAACTAAACTTCTGAAGCTA
GAAGGTTCCGAGTGGCTGTTCAGACAGAACGACGGTGCTGACGAGGATCTCATTGATCGA
GTAGCTGCAAGGGAGAGATTCCTATACGAAGCCGAAAATATG------------------
------------------------ACTGCAGAAGGAAAGCTTGGTTCTGTCATGAAAAAC
GACGAAGCAGACCATTCG------AAGTTTATTTCAGTTCCTAATTGTGGTGATGGATGT
GTTTGGCAAGTTGATCTTATCATAAGCTTTGGAGTCTGGTCCATTCGCAGGATTCTTGAA
CTTTCCCTCGTGGAAAGCAGACCCGAGCTTTGGGGGAAATACACCTACGTACTTAATCGT
CTTCAGGGGATTATTGATTTGGCATTTTCAAAGCCACGTTCGCTAGTGCCGCCCTGTTTC
TGCCTGGAGCTTCCTGCTGGCTACCAGCAAAAGTCGAGCCCG------CCTATCTCAAAC
GGG---AGTTTGCCACCACCTTCAAAATTGGGTCGTGGGAAATTCACGACCGCTATAATC
TTATTGGAGACAATCAAAGACGTCGAAACTGCTATATCTTGCCGTAAGGGCAGAACGGGA
ACTGCAGCCGGTGACGTGGCGTTCCCGAAAGGCAAAGAGAATTTGGCATCTGTTCTCAAA
CGGTACAAGCGCCGATTATCGAGTAAGCCAGCTGGCGCAAACAAGGCTTTGTCT------
------------------------------------------------
>gnl_Musac_v1_GSMUA_Achr7T01280_001
------------------ATGGAA------------------------ACAGCTGGACAC
GTAGCATCTAATCTTTTCCCTTCTCTTGGTCCTGCACTTATGATATCTATGGGATATATT
GACCTTGGAAAGTGGGTGGCAGCTGTGGAGGGCGGGGCCCGATTTGGATATGATCTTGTG
TTCTTAGTACTCTTCTTCAATTTAACTGCAATTTTTTGCCAGTACCTTGCGACATGTGTT
GGCATGGTCACACAAAAGAATCTTGCCCAGATTTGCAGCGAGGAATATTGCAGATCGGCA
TGCATAGCATTGGGAGTTCAAGCAGCATTATCCATGATTACTTCTGAACTTACTATGATA
CTGGGAATTGCATATGGGATCAATCTTTTAACCAGTGTTGACTTATGGGCGTGCATCTGT
TTAGCTGCAGTCGGTGCTGTTTTCCTGCCATTTATCACCTTGTTGGTACAGGGGAAAAGG
AATGAAGAAATATACATAAGCATAGCAGGGTTTTCTTTGCTATTTTATGTACTTGGTGTA
CTAATTAGTCAACCAGAAATCCCTCTTGTTATGGATGTGATTTTTCCCAAGCTGAGTGGC
GAAAATTCCTACTTGCTTATGGCCCTTCTTGGTTCAAATATAATGGCACATAACTTCTAT
ATCCAATCTTCAATTGTCCAGGTA------GTACTTCCAAATGCTACAATGGGTGCCTTA
TTTCATGACCATTTTTTCGCGATCGTGTTCATTTTTACCAGCATCTTTCTGGTGAATTAT
GTCCTGATCAACTCAGCAGCAGCATTTTTTAAC------------AGTACAGAT---ATT
GTGTTCAGTTTTCAAGATGTTTCTTTGCTGATAGACCAGGTTTTTGGGACTCCTATTGCA
CCTATCGCAATTTTTCTGGTCCTCCTCTTCTCTAGTCAGATTACTTCTCTAACTTGGAAT
ATTGGAGGGCGACTGATCTTGCAATATCTTTTTGGTGCAAACCTCTCGTCGTGGGTTCAT
CATTTCTTTGTTAAAGCTCTTTCCGTTGTTCCAGCTCTCTGCTGCGCAACATGTGCAGGT
TCTGAAGGGATATATCAGTTGCTTATTTTCTGTCAAATCATACAGGCTATGCTTCTTCCA
TCTTCCGTGATTCCCCTTTTTAGAGTCGCATCATCAAGATCACTAATGAGAGCCTTTAAA
ATCTCATGGCATATGGAAATCTTGGCTCTGTTCGCATTTTTTGGAATGCTTGCATCAAAT
GTCATCTTTATAACAGAAATGTTATTTGGAAATAGTAGTTGGATCAACAACCTTGGAGGA
ACTATGGGAACCACTGTGAGAGTCCCATATGCTGTTATTCTTCTTCTTGCCTGTACATCA
ATAGTTTTCATGCTGTATTTGGCAGTTACACCATTGAAATCCGTGAGTGACGGGCCTGAA
AATGAAATATGGACCTCGCATACCTGGAAGTATCAGCACGAGTTGTCTGAGGTAAGGGAA
GACGACGATCAGGATAAAATTGCATCTGATGAAGATCAAATG---------TTTCCAGCG
GAACCTACCTTGGAGAATTCCACAGAGAGCCATCATGATAAATCAGTTATTGAGGTGAAT
CTTCTGCAGTCTGGTACAACCATGGATCCTGAAGATGAG---CATTATCAATCTCACAAT
TCC---AATGACAAT------GGTCCTTGCACTTCCCCTGTTTATTCTACTGTGGAACCA
ATACCCATTAATGAA---GTTGATTTG---GAAACTGTGGATAAGTTGTCTGCTGGTAAT
TCATCAGATCCCAGTGTATTAAAAAGAGTTGATCAGATGGAACCAGCTCAAAAAGACTTG
---------GCATTAGAAGGGGATAATTACACAGATAAA------GATAGCGAAGGGACT
TTGGAGCTTGAGGAGTCTCTC---------AGGGAACCTATGTCAGCAACAGCAACTGAG
GATTCAGGATCTGTTCATTGTGTCAAAGTACAAGGTTTTGATGGTGGTAATGGCAGCGGA
AGCTTGTCCAAACTGTCTGGATTAGGTCGTGCAGCTCGACGTCAGTTGGCAGCCATCTTG
GATGAATTCTGGGGTTACCTTTTTGATTTTCATGGGAAGCTAACACAAGAAGCCATGGTT
AAAAAGTTTGATGTTTTATTGGGAATGGATACAAAAGCAGTT------AATTTTTCTGTG
AAAATGGAT---GCAGTAACAGAG---TCCTCTAATAGTTTCTTTAAAGATACAGATAGG
GCAACGATTTTCCCAGCCAATTCAATTGAATATAACTCTCCTAAGGGAAGGAACTTG---
TCCAGTTTAGAGTTCCTTTATGGAGCTAAGATG---------GGAATGACA---TCTTGG
TCTCACGACATGCATCTATCAAATACTCCTTTGCAAAGCTCGTCTAGCAGCCTACTT---
------------------------------------------------------------
------------------------------------------------------------
---------------------GAGCCTGTACAAAAGACTTACTCCAGCTTGCACCTGCCT
CAGTATTCTGATAATCGGGATTACCAGCCAGCAACAATACACGGGTACCAGATTGCATCT
AATTTAAAAGGAATT---------------------------------------------
------------------------------------------------------GTCTCG
TATGCACATAGGCAG---------GCTGGACTGAACTCACTTAGAACATCTGGTTTGCAC
AACCCAACAGTGTCTAGAGCAAGCGGAGTGCAAATAGAAGCCCCTTATTATGATCACGGC
TTTGTTGAATCTATAGAGAGTGTTGACTCTTCTTCCTATGCAAAGAAATACCATAGCTCT
CCAGACATTTCTGCACTTATTGCTGCTAGCAGGAATGCCTTGATG------AATGAGATG
AAGTGGGGCGAACCTATTGGTCCCAAGCCATTCTTGGGTCGGATGACATCTGGACAGTCA
CAATTT---AACCCTTTATCCAAGACTGGATTTCCTTTGGCATTTGATGAAATTTCTCCA
CCCAAACTCCATGAGGATGTCTTTTCTCTTCAGTCAAACTTGAACCAAAGTGCTAAGTCT
CTTTGGTCCAGACAACCATTCGAACAATTATTCGGTGTGATGAATAGAGAGCAGAGTAGG
GGGGATGAATCACTTAATGACAGAACGAGAATTGCTTCTAGAGAAACTCTTTCGTATTCA
GAGTTGGAAGCTAAGTTACTCCAAGCTCTCCAATTTTGTATTGTGAAGCTCCTGAACTTG
GAGGGATCAGACTGGCTGTTTAGACAAAATGGTGGCTGTGACGAGGAACTTGTTAATCGA
GTGGTTTTGAATGTGAAAACATTGCGAGAATCCGGAACTCATGAAATTAATCAGTTG---
TACTCCAGTGAGATTCAGTACTTGTCTTCAGTTCGAAAGCCTATTTTGGTCCAGAAAAAC
GAGGATGCAGATTCTGCT------TTTCCTTTGTCATTGCCTAATTGTGGTGAGAGTTGT
ATATGGCGTGCATCCCTGGTTGTGAGTTTTGGAGTTTGGTGTGTTCGGCGCATCTTGGAG
CTGTCGCTTGTGGAGAGTCGGCCAGAGCTTTGGGGAAAATACACTTATGTTCTCAACCGC
CTTCAGGGAATTCTTGATCTTGCATTCCTGAAGCCCCGGCGTCCCCTTGCCAACTGTTTA
TGTTTTGAAGAACAACTAAAAGATATGAAGACTTTCAACTTC------TCATTGCCAAAT
------ATATCATACAAAATTGGAAAACCAATCAAGGGATCCTTTACGACAGCAAATATG
ATTCTCGATATCATTAAAGATGTTGAAATTGCAGTTGCTGGTCGCAAGGGCCGGACGGGC
ACTGCAGCAGGGGATATTGCATTTCCGAAAGGGAAAGAAAACTTGGCTTCGGTGTTGAAG
CGATACAAGCGTCGGCTCTCAAACAAGTTTCCTGGAGCCCATGAAGGGCCGCAGGGTGGC
AGGAAGAGACCAGTTCCCAAGGGCGATCCATCCCACAGTGCCATTCGC
>gnl_Musac_v1_GSMUA_Achr9T10350_001
------------------ATGGAGTCTAGG------------------ACATCTAGAGGA
GTGATGGCTCATCTTTTTCCGTCTCTTGGTCCTGCACTTGTCATTTCTATGGGATACATA
GACCTTGGAAAGTGGTTGGCAGCTGTGGATGGTGGGGTCCGATTCGGAAATGATCTGGTG
TTACTAGTTTTATTTTTCAACTTAGCTGCCATTCTTTGCCAGTACCTTGCAACATGTGTT
GGCATTGTCACCAGAAAGAATCTTGCACAGATTTGCAGCGTGGAATACTCAAGGACAACA
TGCATGATATTGGGAGTTCAATATCAGCTATCCATGATTACCTCAGACCTGACTATGATT
TTGGGAGTAGCACATGGTTTCAACCTTCTTTTCGGTGTGAACATATTGGGCAGCATCTGT
TTTGCTGCAGTTGCTTCTGTTTTGTTACCCATTTTTGTTGATCTATTGAATGATCGGAAG
GCTGAAGCATTATACGAAAGCTTAGCTGGTTTTGCTTTGCTGTTGTACGTGCTTGGGGTA
CTAATCAGTCAACCAGAAATTCCTCTTCCAACGAATGTTACTTTCCCCAAGCTGAGTGGA
GAGAATGCATACTCACTTATGGCCCTTCTTGGTGCGAACATAATGGCACATAATTTTTAT
ATCCACTCTTCAATCGTCCAG---CAGAAGAGACTCCCGAATGTTCCTGTAACTGCCTTA
CTTCATGATCACTTTTTTGCAATCCTGTTCATCTTCACTGGCATATTTGTGGTTAATTAT
GTGCTGATGAATTCGGCCGCAGCTGTTTTTGGC------------ATTACCGGT---ATT
GAACTCAAATTTGAAGATGTGTCTCTGCTGATGGATCAGATTTTTTGGATTCCTATAGCA
CCTGTTGCAATATTTCTTGTCCTTGTATTCTCAAGTCAGATTACAGCTTTAACTTGGAAT
ATCGATGGGCAAGAAATCTTGCAGTATTTTTTTGGTGCAAACATCTCTGTTTGGGTTCAG
GTTCTGTTAGTTAAAGCTCTTTCTGTCATTCCAGCACTTTGCTGTGCAAAGTGTGCAGGC
ACTGAAGGGATATTTCAATTGCTTATTTTCTGTCAAGTTATACAGGCTATGCTTCTTCCA
TCTTCCGTAATTCCCCTTTTCAGAGTAGCATCGTCACAATCAATAATGGGAGCATTTAAA
ATATCATGGTATCTGGGAATTGTGGCTTTGTTGGCATTTTTTGGGATGCTTGCTTCAAAT
GTAATCTTCATCACTGAAATGTTATTCGGAAATAGCAGTTGGATAAATGACCTTAGGGGA
GGTATGAGTAATGGTGGAATTGCCACATGTGCTGCCTTTCTTCTTGTCGCCTGTGTGTCA
ATGTGTTTTATGCTGTACTTGACAGTTACGCCACTGAAGTCTGCAAATTCGGTGGAATCT
GCTTTAGAAATTACCTTGGAGCACCATGATGATAAATCATTTTTGGATTCTAATATTGAC
---------CAATCTGATACAGCTATTAATCCTGATCAT------------GATTGCCAT
CAACCTACCCATGATTCTGTTGCTTCT---------------------------------
------------GATACTGCTATTGATCCTGATCATGATTGCCATCAACTTACTCATGAT
TCT---GTTGCTTCT---------------------------------------------
------------------------------------------------------------
------GATGCAGCTATTGATCCTGATCATGACTGCCATCAACCTACTCATGAAACTCTG
---------AACAAG---ACATCCTCTGCTAGCTTGTTAGAT---------CCTGAGGTT
TTGGTGGCTAAGGAGTCAGTA---------ACCAAATCATTGCCACCTTTGACATCTGAG
GATTCTGGATCCTTTAATCCTGTTCAGGTAAAAGTTTCTGATGGTGGTATTGGCAATGAA
AGCTCATCAAAGTCATCTGGATTAGGTCGTTCCTCTCGCCGGCAGTTGGCAATCATTTTG
GATGAGTTCTGGGGGCACCTTTTTGATTTCCATGGGAAACCGACACAAGAAGCCATTGGG
CAAAAGTATGATGCTCTATTGGGTTTAAACTTGAAAACTGTT---------AGTTCAATA
AAAGTGGAT---GTAGGAACAGAG---TCTTCGATTAATTTCTGCACAGATGCGGATAGG
GGGGCAATTTTCTCACCAAATTCAATGGATTATGGCTCTCCGAAACGAATGAATATG---
TCTAAGGGAGAGTTATCATATGGGTTTCGGATG---------GGATCCCCA---TCTCGG
TCTCGCAACATTCAAATACTGAACACACGTTCACAAGCCTTGTCTAGCAGACAGCTC---
------------------------------------------------------------
------------------------------------------------------------
---------------------GATTCGAATGAAAGACCTTATTCTAGTTTATACTTGCCA
CAGTGTTCTGACAATCATGATTATCAGCCAGCAACAGTACATGGGTACCAGATAGCATCT
TATGTCAAAGAAATTGGGTCAGGGAGAACTCCTTATTTGTCAAATGTGTCACTGGACTCT
CCTAAAATTTCTAAATCT---CCTCCATCAATTCCTCCAGGTTTTGAGGACTCAGTTCTG
TATGGTGATAGGCAA---------AATGGGCTAGGTTCGCTTGCAACATCTAGTCTGCAA
AGCCCAAAGATGCCTCGAGTTCGCAGGGTCCAGGTAGAAGGACCTTATTTCAACCCTTCT
TTAATTGAACCTAGTGAAAATGCTGGCTCCTCTTCCTGCACTAAGAAATATCATAGTTCA
CCAGACATTTCTGCACTTATTGCTGCCAGCAGGAACTTGTTATTG------AACGAGGCA
AATTCAGGTGGTCCTATTGGT---CAGCCATCTTTGGGTAGGATGATATCTCAACAGCAA
CATTATTTGAATCCTATCTCCAAGACTGGAGTTTCGTTAGCTTTTGATGAACTCTATCAA
CCCAAACTTCATAGGGATGTTCTCCCACTTCAGTCAAAGTTGAACCCAGACACCAGATCC
CTTTGGTCTAGACAACCATTTGAACAACTGTTTGGCATGCCAAATGGAGGTGAAAGTAGA
GGGGATCGAGCAGTTACTGACAAACTAAGTAGTGCTTCGGAAGAGCTTTTATCATGTGCA
GATTCAGAACTCAAGTTATTGCAATCTCTTCGTTTTTGTATTACAAAGCTCCTGAAATTA
GAGGGATCAGATTGGCTATTTAGACACAATGGTGGTTGTGATGAAGAACTAATTTGTAAG
GTTTCTACAACCGAGAAGTATATACACAAAGCAGGTGCAAATGACATGAATCAGTTA---
CACTCTAATAGACTTCAGTACTTGTCATCTGATCAAAGGCTTAGTTCAGTTCAGAGGAAT
GAGGAGGCAGATACCCCT------TACTCTCTGTCGTTGCCGAACTGTGGAGATGGTTGT
GTATGGCAAGCATCCCTGGTTGTAAGTTTTGGAGTTTGGTGTATTCATCGGATCTTAGAG
CTGTCCCATGTGGAAAGTCGGCCAGAGCTATGGGGCAAATACACATACGTTCTTAACCGC
CTTCAGGGAATTCTTGATCTTGCATTTTCCCGACCACGGAATCCCCTCAGCACCTGTTCC
TGTCTTGAACTAGCACCAGAA------------------------------GGTTCCAAC
CAGTTGCTGCTAAGCCAACACTCAAAACCAATCAGGGCACCATTTACAACTGCGAGTATG
ATACTTGAGATCATTAAAGATGTCGAAATCGCTGTCTCTGGTCGCAAGGGACGGACAGGC
ACTGCTGCAGGTGATGTTGCATTCCCGAAGGGGAAGGAGAACCTGGCATCTGTGTTGAAG
CGCTATAAGCGGCGGCTCTCTAACAGGAACACA---------------------------
------------------------------------------------
>gnl_Musac_v1_GSMUA_Achr6T31160_001
------------------ATGGAGTCTTTG---------------------GCATCCAGA
GTAGTGGCTCATCTTTTCCCTTCACTTGGTCCTGCACTCGTCATTTCTATGGGATATATA
GACCTTGGAAAGTGGCTGGCAACTGTGGATGGTGGGGCTCGATTTGGAAATGATCTGGTG
CTGTTAGTTCTGTTTTTCAACTTAACTGCCATTCTTTGCCAGTACCTTGCATCATGTGTT
GGCATTGTCTCTGGAAAGAATCTCGCACAGATTTGCAGCATGGAATATTCAAGAACAGCG
TGCATGATATTGGGAGTTCAGTCTCAGTTATCCATGATTACTTCAGACCTGACTATGATT
CTGGGAGTGGCATATGGTTTCAATCTTCTGTTTGGTGTTGACTTAGTGGCATCTATCTGT
TTTGCTGCAGCTACTTCTGTTTTGTTCCCCCCTTTTGTTGATCTCTTGAACAATTGGAAG
CCTGAAGCATCACATGAAAGCATAGCTGGATTTGCTTTCCTCTTATATGTGCTTGGAGTT
CTAATCAGTCAACCAGAAATTCCTCTTACAACAAATGTTATTTTCCCAAAGTTGAATGGA
GAGAGTGCGTACTCACTTATGGCTCTTCTTGGTGCTAATATAATGGCACATAATTTCTAT
ATCCACTCTTCAATAGTTCAGGTACAGAAGAGACTCCTGAATGTTCCTGTAGGTGCCTTA
CTTCATGACCATTTTTTTGCAATTCTGTTCATCTTCACTGGAATATCTCTGGTAAACTAT
GTGCTGATGAACTCAGCTGGTGCTGTTTTTGGA------------AGTACAGAT---ATT
GAACTCAACTTCCAAGATATATCACTGATGATGGATCAGATTTTTAGGATTCCTGCAGCA
CCTATTGCGATTTTCGTTGTCCTTCTTTTCTCTAGTCAGATTACAGCTTTAACTTGGACT
ATCAACGGGCAAGAAATATTGCAGTACCTCTTGGGTGCAAACATCTCCATTTGGGTTTAT
GTTCTGTTAGTTAAAGCTCTCTCTGTCATACCAGCACTTTTCTGTGCAAAGTATGCAGGC
ACTGAAGGGATATATCAATTGCTTATTTTGTGTCAAGTTGTACAGGCTATGTTTCTTCCT
TCTTCTGTAATTCCTCTTTTCAGAGTATCATCATCAAGATCAATAATGGGGACATTCAAA
ATGTCATGGTATCTGGAAATCATGGCTTTGTTGGCATTTCTTGGGATACTGGCTTCAAAT
GTAATCTTCACTATTGAAATGTTATTTGGAAATAGAAGTTGGATAAATGACCTTGGGGGA
AGTATGAGTGGTGGTGGAATAGTCACATATGCTGCCCTTCTTCTTGTTGCTTGTGTGTCA
GTGGTTTTTACGCTGTATTTGACAGTTACACCACTGAAGTCTGCAAGTGACATACCAGAG
ACAGAAATAGGAACCTTGGATTTGCAGAATGACAAGCTTGAGCTATCTGAGGTAGGAGAT
GATGACATTCAAGATAAAATTGAAACCAATGAAGATCAG------------TTTTTAATG
GAACCTGCTTTGGAGGGTACCGTGGAGCAACATAACGATGAACCACCCAACCAATTT---
------------GATACAGCTATTGACTCTGATCATGGTTGCCATCAACATGCTCATGGT
TCT---GCTGCTTCT---------------------------------------------
------------------------------------------------------------
------GTTACAGCTATTGATTCTGATCACGATCACCATCAACCTGTGCATGAAACTGTG
---------GACAAGGCATCATCCTCTGCTAGCTTGTTAGATCTTGATAATGAAGAGATT
TTGGAGCCTAAGGAGTCCGTG---------GGCGAACCATTGTCATCTTCAACATCTATG
GATTCTGGATCGTCTAATATCGTTATGGTGGAAGTTTCTGATGTTGGAATTGGGAGTGGA
AGCTTATCAAAGCTGTCTGGACTAGGACGTGCGGCTCGTCGACAGATGGCAGCTGTTTTG
GATGAGTTCTGGGGACAGCTTTTTGATTTCCACGGGAAGCCAACGCAAGAAGCTAGTGGA
CAAAAGTATGATATTTTATTGGGGTTAGGCTTGAAGACTGTT---------AGTTCCGCA
AAAGTGGAT---GTGGGAACAGAG------GCCACCAATTTCTGTACAGATGCTGACAGG
AGAACAATTGTTCCACCGAACTCGATAGATTATGGCTCTTCCAAGCTGAAGAATTTT---
---AGTGGAGAGTTGTCTTATGGGTTTCAGGTA---------GGGTCCCCA---TCTCGG
TCTCGAAACATGCAAGTATTCAATACACCTGCACAAAGCTTATCTAGCAGCCTGCTT---
------------------------------------------------------------
------------------------------------------------------------
---------------------GATTCAAATGAAAGACATTATTCTAGCTTATTCCTGCCA
CAGTATTCTGACAATCATGATTATCAGCCAGCAACAGTACATGGATACCAGATAGCATCT
TATCTTAGAGGAATTGGTGCAGGGAGCATTCCTTCTCCATCAAATGTGTCGTTGGAATCT
CCTACAATTTCTAAATCA---TCTGCAAGATTTCCCCCAGGTTTTGGGGATACTGTTCTG
TATGGTGATAAGCAA---------AATGGACTAGGTTCACTTGCAACATCTAGTATGCAG
AGTCCAACATCACCTCGAGTTAGCAGAGTGCAGGTAGAAGGACCATGCTTCAACCCTTCT
TTAATTGCACCTAGGGAAAATACTGGCTCTTCTGCTTATACAAAGAAATATCATAGTTCA
CCAGACATTTCTGCGCTTATTGCTGCTAGCCGGAATTCCTTATTG------AACGAGGCA
AAGTTGGGTGGTCCTGTTGGTCCTAGGTCATCTTTGGGTAGGATGACATCTGAACAACAT
CATTATTTAAACCCTACCTCCAATAGTGGAGTTCCATTAGGTTTTGATGAATTCTATCCA
CCCAAACTCCGGAGGGATGTTTTCGCACACCAGTCGAATCTGAACCCAGACACCAGATCC
CTTTGGTCTAGACAACCATTTGAACAACTATTTGGTGTTCAAAGCAGAGAACAAATTAGA
GGGGATCAAGTGGTTACTAACAAACGGAGCAGTGATTCCCGAGATATTTTCTCTTATGCA
GAGTCGGAGCACAAGTTATTACAATCCCTTCGGTTTTGTATTATGAGGCTCCTGAAACTG
GAGGGGTCAGATTGGCTGTTTAGACACAATGGTGGATGTGATGAGGAACTAATTTATCAA
GTTGCAACAACTGAGACGAATCTTCACAAGGCAGATGCCGATGAAATGACTCAGTTG---
CACACTGGAAAGCTTCAGCACATGTTGTCTGTGCAAAAGCTAAGTTCAGTTCAGAGGAAT
GGGGAAGCAGATGCCCCT------TACGCTCTGTCCTTGCCGAATTGTGGGGATGGCTGT
ATATGGCGAGCATCCCTGGTTGTAAGTTTTGGAGTGTGGTGTGTTCATCGAATCTTAGAG
CTCTCCCTTTTGGAAAGTCGGCCAGAGCTATGGGGCAAGTACACATATGTCCTTAACCGC
CTTCAGGGAATTCTTGATATTGCATTCTCCAAACCCCGGGATCCCCTCAGTACCTGCTCG
TGCCTCAAATTACTTCCAGAAGCT------------------------AAGGGTTCCAAC
CACTCACTGCTAAGTCAACAGCCAAAACCCATGAAGGAGGCCTTCACGACCTCAAGTATG
ATACTTGAGATCATTAAAGATGTCGAAATTGCAGTTTCTGGCCGTAAGGGCCGGTCAGGC
ACTGCAGCAGGAGATGTTGCATTCCCAAAGGGGAAGGAGAATTTGGCATCTGTATTGAAG
CGTTATAAGCGTTGGCTCACGAACAAGTCTACCAGAACACACGAAGGTTCT---TCGACC
CGCAAGATCCATGTGACTTCTTCG------------------------
>gnl_Nelnu_v1.0_NNU_011266-RA
------------------ATGGAATCTGTGACTACCTGT---ATTTACCAGAAGAAGGGT
ATTGCTTCTCGGCTATTTCCAGCTGTTGGACCCATGTTTCTGATATCAATGGGATATATT
GACCCAGGAAAGTGGGCTTCAGCTATTGAAGGAGGTGCCCATTTTGGTTCTGATCTCATA
TTACTGATGTTTGTTTTCAATTCTTCTGCAATTCTGTGTCAGTACCTTGCAGTTCATATT
GGTTTGGTTACTGGAAAGAATCTTGCACAGATTTGCAGTGAGGAGTACAATAAGTCCATA
TGCATATTACTTGGAGTTCAAGCAGAGCTTTCTGTGATTGCTTTGGACCTGACTAAGATT
CTGGGTGTTGCACATGCACTTAATCTCCTTTTTGGGGTGGACCTGTTTATCTGTATCTTT
TTGACTGCACTTGATGCTGTTTTATTTCCTCTTTTTACCACCTTCTTGGAGAAATTCAAG
GCAGAAGTCCCGTTTTCGATCATGGCAGCAGTTATATTTCTTTTTTATATTCTTGGAATA
CTTATAAATCAACCTGAAATCCCACTTGGCATAAATGGGATGCTTACAAGGTTAAATGGG
GAGAGTGCATTTACCCTGATGAGTCTTCTTGGAGCAGCTATTATGCCTCACAATTTCTAC
CTCCATTCTTCTATTGTGCAGCTGCAGCAGAGACCACCATATGTATCTAAGGTTGCCTTA
TGTCATGACCATTTTTTTGCCATATTATGTATATTCAGTGGCATTTTCTTGGTGAATTCT
GTATTAATGAACTCAGCAGCAACCGTCTTCCAC------------AGTGCTGGCCTCGTT
GTGCTTACTTTACAGGATGCACTTTTACTTATGGACCAGGTATTTAGGAGTCCTATGGCA
ACTTTTGCCTTTTTTCTGGTCCTTCTCATTTCTAGTCAGATTACAACATTAACTTGGAAT
ATTGGTGGGCAAGTAGTACTGAATAATTTATTTGCGGTGGACCTACCTGCTTGGATTCAT
CGTGCAACAATCAGAATGATTGCCATTGTTCCAGCTCTTTACTGTGCATGGAATTCTGGA
GCTGAAGGAGTATACCGGCTGCTTGTTTTTGCTCAAGTTGTGGTGGCTATGCTACTTCCA
CCTTCTGTAATCCCACTTTTTCGGGTGGCCTCATCAAGTTCAATAATGGGTGCCTTCAGA
ATCTCTCAGCTTCTGGAATTCTTAGCTTTGACTGCCTTTATTGGAATACTTGGTTTAGAA
TTTGTCTTTTTTGTGGAGGTCTTATTCGGGGAAAGTGACTGGGTGGGTAGTTTGCGATGG
AACATGGGAAGTAGTGTGGCACTCCCATATGTTGTTGTTCTCATCATTGCCTCTACATCA
CTCTGTATGATGCTTTGGTTGGCAACCACTCCACTGAAATCTGCAAGCATCAATCAAGAT
GCACAGACATGGAACTGGGATATACAAAACACTCGACCCAAGTTATCTATGGAGGGAGAA
GAGTTTGGTTTAGTTAGGACTAGTTATCATGGGGAGGGGACTGCAGCAGAA---------
GAACCAGCATGTGAGAAGTCTTTGGAGAGTTGTTCTGATGGTCTAGCTGCTGAGTTTGAT
GTTGACTTGCCTGAAACAATTATGGATTCTGACCAAGAAGCTCCTGCTACTTTGAGTGAG
GAG---AAACATACTACCACTGAAGCTCCTAGCTCCCCAAAACGCCAATCAGAAGAATCA
GTGTCCACAACTGAGTCGGTTCCAGTTGCAAATTTAGGTAATGAGGTTTCTGATAATGGA
TCTCTTGATTCTGATTCTGTACAGAAGATTGAACTTGTTGATCCAGTTGGAAAGACTGAG
---------GGGGTGAAAGGAGACCTGCAAACTGACAAGGATGATGACGAGGGGGAAACA
TGGGCACCAGAAGAATCATCTAGATCTGTTTTTGCAGGTGCACTCACTTCAACCTCTGAG
GGTTCAGGATCTTTTAGGAGTCTTAGTGGGAAAACTGATGAAGGTACCAGTGGTGGTGGA
AGTCTTTCAAGATTATCTGGGCTGGGTCGTGCTGCCAGACGTCAATTAGCTGCTATTCTT
GATGAGTTCTGGGGTCAGTTGTATGATTTTCATGGGCAGATAACTCAAGAAGCAAAGTCC
AAGAAATTAGATGTTTTGTTGGGAGTGGATCCCAAACCT---------TCTGTTTCACAA
AAAATAGACCCTACTGGGAATCAA---TCTTCTGGATTCTTTCCTTTGGTAGCAGAAAGA
GGATCTGATTTTCTGATAAACTCTAGTATATATGATTCCCCAAAGAAACAGCGGATGCCA
AGCAATGTAGGATTGTCTTATGGGCTTCAAACA---------GGTTCTTCTGCATCGTGG
TCTACTCACATGCAGTTGTTGGATGCATATGCACAAAGTTCCAGCTGCAGTGTTGCT---
------------------------------------------------------------
------------------------------------------------------------
---------------------GATGCCAGTGAGAGGAGGTACTCTAGTTTGCGACTGCCA
CAGTCTTCTGATGGCTGGGATTATCAGCCTACAACAGTGCATGGTTATCAGATGGCATCC
TATCTTGCTAAGATGGCTTTAGACAGAAATGCCGATGCTTTGAGCACTTCATTGGACCCA
CTGACCCCT---AAAACC---TCATCTTTTGTCCCTACCAACTACAGAGACTCAACCACT
TATGCTCTGGGTCAAAAACTACAAAATGAGATTACCTCCTTAAATTCATCCACCATGCAT
AACCCAGTGGCATCTAGAAATAGCACATTACAAGCTGAAAGACCTTACTATGATTCCTGT
TCTTATGGGCCTGTCGAAAAT---------CCTGGGTCAACAAAGAAGTACCACAGCTTA
CCTGACATTTCTGGCCTTGCAGTTCCTCTTCGGGATTCATATTTGTCTGATAGGAGTGCT
CAGTGG------------------GGCACTCCTATTGGAAACACAGCATATGAACAATCC
CTATATTCAAATACTGGATCCAGGGCAGAAGTTCCTTTGCCGTTTGATGAACTCTCTCCT
AGTAAGTTGTACAGAGAAGCCCTCTCTGTACAGTTGACTCCAAATTCAGACACC---TCA
CTCTGGTCTAGACAGCCTTCTGAACAATTATTTGGAGTTGCAGGTCGAACTCGGTGTGTG
GGAGAT---GGAACCGGAACCCGACAGAATTTGGTTATGCGAGAAACGCCTTCTCAAGTA
GACTTGGAGGCTAAGCTGCTTCAGTCGTTCAGATGTTGTGTTGCGAAGCTCTTGAAGTTG
GAGGGATCTGATTGGTTATTTAGGCAGAATAACGGGGTTGATGAGGATCTGGTTGGCCGT
GTTGCCACTAGGGAGAGCTTCTTTTATGAAGCTGAAAGTAGAGAGGTTAATCAAATAGTT
TACATGGGTGAGTCTCAGTATCTATCTACTGACAAGAAGATCAGTCCAGGGCTCAAGAAT
GAGGATGCCAGTCTTTCCCGGTTTCTTGTTTCCTCAGTTCCACATTGTGGGGAGGGTTGT
GTTTGGCGAGTGGATCTGATAGTGAGCTTTGGAGTGTGGTGCATTCATCGAATACTGGAG
TTGTCATTGATGGAAAGCCGGCCAGAGCTTTGGGGAAAATATACTTACGTTCTTAATCGC
CTTCAGGGAGTTCTCGATATGGCATTTTCCAAGCCTAGGACTCCCTTGCCTCCCTGTTTC
TGTCTCCAAGTACTGGCGGCACATGCAAGAAGGTCAAGCCCA------CCACTTTGTAAT
GCC------------CCGTCTGGAAAACCAGGAAGGGGGAAATGCACCAGTGCATCCATG
CTTCTTGATTTAATCAGGGATGTTGAGACAGCAGTTTCCTGCCGTAAGGGTCGAACGGGC
ACTGCAGCAGGCGATGTGGCTTTCCCCAAAGGTAAGGAGAATCTGGCTTCAGTCCTCAAG
CGCTACAAGCGTAGGCTTTCCAACAAACCCGTTGGGGCAGTGGAAGGTGGTTCTGCTTCA
CGTAAAGTTCCTATA---CTTGCA------TCATATGCCTCG------
>gnl_Nelnu_v1.0_NNU_005820-RA
ATG------------GATATGGAAGCTGATCCAACTGGT---ATTAACCAGATGAAGGAT
GTTGCTTTTCGGCTATTCCCTGCTGTTGGACCCATGCTTCTAATCTCTATGGGATATATT
GACCCTGGAAAGTGGGCATCAGCTGTTGAAGGTGGTGCCCATTTTGGTTCTGATCTTGTA
TTGCAGATGCTTGTTTTCAATTTTGCTGCAATTCTGTGCCAGTATCTTGCAGCTTGCATT
GGTTTAGTCACTGGGAAGAATCTTGCACAGATTTGCAGTGAGGAGTACAATAAATCCATA
TGCATATTTCTTGGAGTTCAAGCAGAGCTCTCTATTATAGCTTTGGACCTGACTATGATT
CTGGGCATTGCACATTCCCTCAATCTCCTTTTTGGGGTGGATCTGTTCACTTGTGTCTTT
TTGACTGCACTTGATGCTGTTTTCTTTCCAATTTTTGCCACCATCATGGAGAAATGCAAG
GAAAAAGTCCCATATATAAGCATAGCAGGATTTATACTGCTTTCTTATATTCTGGGAATG
CTTTTCAGTCAACCTGAAATCCCATTTGGCATAAATGGGATGCTAACGAGGTTAAATGGG
GAGAGTGCATTTACATTGATGAGTCTTCTTGGATCAGCTATTATGCCTCACAATTTTTAC
CTCCACTCTTCTATTGTTCAGCAACAGCAAAAACCATCACATGCATCAAAGAATGCCTTA
TGCAATGACCATTTTTTTGCCATATTATGTGTGTTCAGTGGCATTTTTCTGGTGAACTAT
GTTTTGATGAACTCTGCAGCAACCGTTTTTCAC------------AATGCTGGTGCTGTT
GTGCTTACTTTTCAGGATGCACTTTTGCTTATGGACCAGGTATTTAGGAGCCCTATGGCA
CCTTTTGCCTTGTTTCTGATCCTTTTCTTTTCTAGTCATATTACAGCATTAACTTGGAAT
CTTGGTGGGCAAGTAGTCTTGCATTATTTATTCACAGTGGACCTACCTGTTTGGCTCCAT
CGTGCAACAATCAGGACTTTTGCCATTGTTCCAGCCCTTTACTGCGCATGGAATTCTGGT
GCTGAGGGAATGTATCAATTGCTTATTTTTGCTCAAGTAATGCTAGCCATGCTACTTCCA
TGTTCTGTGATTCCCCTTTTTCGGGTGGCCTCATCAAGTTCAATAATGGGTGCTCTCAGA
ATCTCTCAATTTGTGGAGTTTTTAGCTTTGATGACATTTTTTGGTATGCTTGGTTTAGAA
ATTATCTTTGTTGTGGAAGTGGTATTTGGGAACAGTGACTGGGTGGGTAGTTTGAGATGG
AACATGGGAAGTAATATTGCATTCTCATATGTTATTGTTCTCGCCATTGCCTCTGTGTCA
CTTTGTATGATGCTTTGGCTGGCAACAACACCACTGAAGTCTGCAAGTGCTAATCCAGAT
GCACAGATGTGGAAGTGGGATCTACAATATTCTCGACCTGAGTTATTCATGGAGGGAGAG
GAAATGGGTTTAGTTAGGACTACTTACCATGGAGAGGAGACTGCAGCTGAA---------
GAGCCAGCATTTGAGAAATCTTTGGAGAGTCGATCAGATGGTTCAGCTATGGAACTTGAT
GTTGATTTGCCTGAAATGATTATGGATTCTGATCAGGAACCTCATGCTACTCCCATTGAG
GAG---AAATGTACTTCTACTGCAGTTCTTAGCTCCCCAATACGCCATTCAGAGGAATCG
GGGTCCACAGTTGAGTTGGCACCGGTTGCAACTGTAGGTAGTGAGGTTTCTGATGGTGGA
TCCCTGGATTCTGAATCTGTACAGAAGTTTGAGTCTGTGGACCCAGTGGGAAAAACTGTT
---------GATTTTGAGGGAGAGTTGCAGACTGAGAAGGATGAGGATGAGGGGGAAGCA
TGGGAGCCAGAAGAATCATCTACAGTAATCTCTGCAGGTGGGCCCACTTTAACTTCTGAG
GGTTCTGGGTCTTGTAGGAGTCTAAGTGGGAAGAATGATGAAGGGATTAGTGGTGGTGGG
AGTCTTTCAAGATTATCTGGATTGGGGCGAGCTGCCAGACGCCAATTAGCTGCTATTCTC
GATGAGTTCTGGGGTCAGTTGTATGATTTTCATGGGCAGGTAACTCAAGAAGCAAAGTCC
AAAAAATTGGATGTATTGCTGTTATTGGATCTGAAACCT---------GCTGTTTCTCAG
AAGGTAGACCCTTTGGGAAATGAA---TGTTCTGGATTCCTCCCTCTAGCAGAAAGA---
------------------AACTCAAGTATTTATGACTCCCCCAAGAAGCAGAGAATGCCA
AGCAGTGTAGCATTATCTTGTGGGCTTCAAACA---------GGTTCTTCTGGATCATGG
TCTACTCAAATGCAGTTGTTGGATGCATACACAAACAGTTCCAGTCGCAACATTGTT---
------------------------------------------------------------
------------------------------------------------------------
---------------------GATGCTGGTGAGAGACGATACTCTAGCTTACGCCTGCCA
CCTTCTTCTGAGGGCTGGGATTATCAACCTGCAACAGTGCATGGTTATCAGGTTGCGTCC
TATCTCAGTAGGATGGTTTCAGAGAGAAATGCTGATCTCCTAGGTATTCCATTGGATCCA
CCAACCCCT---AAATCC---TCATCTTTTGTCCCAACCAACTACAGAGATTCAATTTCT
TTTGCTTTGGGGAAAAAACCACAAAATGGGATTAGCTCTTTAAGTTCATCCAGCATTCAG
AACCCAATTGTCTCTAGAAGTAGTACATTACAAGCTGAACGACCTTGTTATGATCCCTGT
TCTTATGGACCTGTTGAAAATGCTGGGTCTTCAGCATACACAAAGAAGTACCATAGCTTA
CCTGACATTTCAGGGCTTGCAGTTCCTCTTCGGGATTCCTATTTGTCTGAGAAGAGTTCT
CCCTGGGACAGCTCTATTGGTTTTGGGCCATCTGTTGGCAAACCGACATATGAACAATCT
CTATATTCAAATAGTGGATCCAGGGCAGGAGTCCCTTTGCCATTTGATGAACTCTCTCCA
TCAAAGTTCTACAGAGATGCTCTCTCTGTAAACATGAGACCAAATTCAGACACCAGGTCA
CTCTGGTCTAGACAGCCTTTTGAACAATTATTTGGAGTAGCAGGTCAAACTCAGTGTGTG
GGTGAT---GGAGTTGGAACAAGACAGAATCTGGTTAAGCAAGAAACAACTTGTCTTTTG
GATTTGGAGGCCAAACTGCTCCAGTCTTTCAGATATTGTATCGTGAAGCTCTTGAAACTG
GAGGGATCTGATTGGTTATTCAGGCAGAACGATGGAGCCGATGAGGATCTGATTGATCGT
GTTGCCACCAGGGAGAGGTTCCATTATGAAGCTGAAACTAGGGAGGTGAACCAGATA---
---TTGGGGGTCTCCCAATATTTTTCTTCTGACAAGAAGACCAGTTCAGGACTGAAGAAT
GAGGAGGCTGGTCTCGCCAGGTTTCTTGTTTCCTCGGTTCCTCATTGTGGAGAGGGATGT
GTTTGGAAAGTGGATTTGGTAGTGAGCTTCGGGGTGTGGTGCATTCACAGGATACTGGAG
TTGTCATTAATGGAAAGCAGGCCAGAGCTATGGGGAAAATATACTTACGTTCTTAATCGT
CTCCAGGGTATTCTTGATCTAGCATTTTCGAAGCCCCGTACTCCCCTGCCTCCTTGTTTC
TGCCTCCAAGTTCCTGCAACTCGTGCAAGGAGGTCCATTCCA---------CTCCCAAAT
GGG------CTACCCCCATCTGGGAAACCAGGAAGGGCGAAATGCACAAGTGCATCAATG
CTTCTTGATTTAATCAAGGATGTTGAGACTGCAGTCTCCTCCCGCAAGGGTCGATCGGGC
ACTGCAGCCGGTGATGTGGCTTTCCCTAAAGGTAAAGAGAATCTGGCATCGGTCCTGAAG
CGCTACAAGCGTAGGCTTTCTAACAAACCTGTTGGAACAATGGAAGGTGGTCCTGGGTCG
CGCAAGGTTCCCATA---CCAACC------TCTTATGCCTTG------
>gnl_Nelnu_v1.0_NNU_013395-RA
------------------------------------------------------------
------------------------------------------------------------
------------------------------------------------------------
------------------------------------------------------------
------------------------------------------------------------
------------------------------------------------------------
------------------------------------------------------------
------------------------------------------------------------
------------------------------------------------------------
------------------------------------------------------------
------------------------------------------------------ATGTAC
------------------------------------------------------------
------------------------------------------------------------
---------------------------------------------------------TTA
GTTTACTTGTTTTTCGTGCTTCTTAATGCAATTGAACTGGTATTTAGGAGCCCTATGGCA
CCTTTTGCCTTGTTTATGATCCTTTTCTTTTCTAGTCATATTACAACATTAACTTGGAAT
CTTGGTGGGCAAGTAGTCTTGCATTATTTATTCACAGTGGACCTACCTGTTTGGCTTCAC
CGTGCAACAATTAGGACTTTTGCCATTGTTCCAGCCCTTTACTGTGCAATGAATTCTGGT
GCCGAGGGAATGTATCAATTGCTTATTTTTGCTCAAGTACTGCTAGCCATGCTACTTCCA
TGTTCTGTGATTCCCCTTTTTCAGGTGGCCTCATCAAGTTCAATAATGGGTGCTCTCAGA
ATCTCTCAATTTGTGGAGTTTTTAGCTTTGATGACATTTTTTGGTATGCTTGATTTAGAA
ATTGTCTTTGTTGTGGAAGTG------------------------------TTTGAGATG
GAAATGGGAAGTAATATTGCATTCTCATATGTTGTTGTTCTCGCCATTGCCTCTGTGTCA
CTTTGTATGATGCTTTGGCTAGCAACAACACCATTAAAGTCTGCACGTGTCAACCCAGAT
GCACAAATGTGGAAGTGGGATCTACATTATTCTCGACCTGAGTTATCCATGGAGGGAGAG
GAAATGGGTTTAGTTAAGACTACTTACCATGGAGAGGAGACTGCAGCTGAA---------
GAGCCAGCATTTGAGAAATCTTTGGAGAGTCGATCAGATGGTTCAGCTATGGAACTTGAT
GTTGATTTGCCTGAAATGATTATGGATTCTGATCAGGAACCTCATGCTACTCCCATTGAG
GAG---AAATGTACT---ACTGCAGTTCTTAACCAGTCAATGAGCCGGTCCCAT------
------------------------------------------------------------
------------------------------------------------------------
------------------------------------------------------------
------------------------------------------------------------
------------------------------------------------------------
------------------------------------------------------------
------------------------------------------------------------
------------------------------------------------------------
------------------------------------------------------------
------------------------------------------------------------
------------------------------------------------------------
------------------------------------------------------------
------------------------------------------------------------
------------------------------------------------------------
------------------------------------------------------------
------------------------------------------------------------
------------------------------------------------------------
------------------------------------------------------------
------------------------------------------------------------
------------------------------------------------------------
------------------------------------------------------------
------------------------------------------------------------
------------------------------------------------------------
------------------------------------------------------------
------------------------------------------------------------
------------------------------------------------------------
------------------------------------------------------------
------------------------------------------------------------
------------------------------------------------------------
------------------------------------------------------------
------------------------------------------------------------
------------------------------------------------------------
------------------------------------------------------------
------------------------------------------------------------
------------------------------------------------------------
------------------------------------------------------------
------------------------------------------------------------
------------------------------------------------------------
------------------------------------------------------------
------------------------------------------------------------
------------------------------------------------
>gnl_Orysa_v7.0_LOC_Os07g06130.2
ATG------------AGCTCGGAATCTCCGGCGAGCGGCGGCGGCGGAGTCACCGGCGGC
GGCGCGCCACATCTGTTCCACGCGCTCGGGCCGGCGCTGCTGATCTCGATTGGGTACATT
GACCTCGGGAAATGGGTGGCCGCGGTGGAGGCAGGGTCACGGTTCGGCCTTGACCTCGTG
CTGCTGGCCCTCCTCTTCAACTTCATGGCCATCCTGTGCCAGTATCTCGCGGCTTGCATT
GGCACGGTCACCGGGAGGAGCCTCGCCGAGATCTGCCACCAAGAATACAGCAGGCCAACA
TGCATCTTTCTGGGTGTTCAAGCAGGATTGTCCTTGTTGACATCAGAATTGACGATGATT
TTTGGGATAGCACTTGGATTCAATCTTCTATTTGAATATGATCTCATCACTGGGATATGT
TTTGCAACCGTTGTTCCTAATCTGCTACCATATGCTATATCACACCTGGGAAAGAAGATG
GTGGGGACATTAAATGCTTGCATTGCAGGCTTTGCGCTTCTTTGCTACGTTCTTGGTTTA
TTGGTCAGCCAACCACAAATTCCTCTGACAACGAATGTAATTTTCCCCAAGCTCAGTGGT
GAAAGTGCTTATTCTCTGATGGCTCTTCTTGGTGCAAACGTAATGGCACACAACTTTTAC
ATCCATTCATCAGTTGTTCAGGGTCAGAAAAGA---TCTGCCTTTGCTGTTGGTGCCTTA
TTTCATGATCACTTGTTTTCAGTATTATTTATTTTTACTGGAATTTTTCTGGTGAATCAT
GTTCTAATGAACTCTGCAGCAGCTGAT------------------TCCACTAACACCCTT
CTTCTCACCTTCCAAGATGTTGTAGAACTAATGAACCAGATATTTGTAAACCCTATGGCT
CCAACTATATTTCTAGTGGTTCTTCTCTTCTCTAGCCACATCATCTCGTTGACATCTGCT
ATTGGTAGCCAAGTGATTTCGCAGCATTTGTTTGGCATTAATCTTCCTCTCTCTGGACAT
CATCTGATACTGAAGGCTTTTGCCATAGTTCCTGCTCTGTACTGTGCTAAGGTTGCAGGT
GCTGAAGGAATATACCAATTACTGATAATCTGCCAGATTATCCAGGCCATGCTCCTTCCA
TCATCAGTCGTGCCACTCTTCCGTGTTGCCTCATCAAGATTGATAATGGGTGCCCACAGA
GTGTCTTTGCATCTGGAGATATTAACATTTCTTGCATTTCTCCTCATGCTGTTTTCGAAT
ATCATCTTTATGGCAGAAATGCTGTTTGGTGACAGTGGTTGGCTGAACACTCTGAAAGGG
AATACTGGAAGCCCTGTGGTGTTTCCATCTACGGTTCTCATCACGGTGGCTTGTGTCTCT
GTTGCATTTTCACTCTACATGGCTGTTACACCACTGAAATCAGGAAGCCATGAAGCTGAA
CAGCAGGAATGGTCTGTGCCTTCTCAGAAAGAGCTCTTGAATACTACTCAAGACAGAGAA
GAGACTTGTGCGGGCAATGTTACCTATGAGGAAGATCAGAGA---------TCTGATGTT
GTCCCTTCTCCTAGGATTCAGCCTGTGGATTGTCTGAAATCAGCTCTGGACTACATT---
---GATAGTTCGGACACAGCTATAGAATCTGATCATGATTCTCAACATTCCACTGCTCAT
ACATCTACCGCTCCT------GAATCCTGTCACTCTCCATCATTCATTCCTGAAGAGTCA
AAATCAGTTGTTGCT---GTTGACTGGCCAGAGCCTCTGGAGCCAATTTCTAATGCTATT
GTGGCTGAGGAAAGTACAGTAGAGAGTGTGGACTCCAAGAGCACAGGCGAAAGGGATATT
---------GAAGTAGAACCAGCTCTTTTGATGGACAATGATAAGGAGGCTCCAAATATT
CTAGAGTCTGACAACAAGCCACTTGGA---GGCAATAATCCTTCCTGTGCATCGGATGAT
GGCCCACCATCTCTTACCTTCAGCAGGGGGAAAGGCTCAGATGCAGGCAATGGCAGCGGG
AGTCTCTCGAGGTTATCTGGTTTGGGCCGTGCAGCAAGGAGGCAACTAGCAGCCATACTT
GATGAGTTCTGGGGGCATCTCTTTGATTACCATGGGAAACTCACTCAAGAAGCTAGCTCT
AAAAGGTTTGACATCTTGCTTGGGCTAGACGTAAGAACACCT------AGCTCAACTGTA
AGAGCAGACAGTCAAGCTAATGAAATCCCGAAGAGTCCCATGGTACGAGACAATTTACAA
GGGTCTGCCTTCTTGGGAAGTTCAAGGGATCTGATGTCTACTAAGAATGAGATG------
TCGAATTTGGATCTGACATATGGGCTTCAGATGGGCAACATTGGGTCATCA---GCCTGG
TCTCAGGGCATGCAGTTACCAAGTACCCAACTGCAGAGTTCAAGCAACAGCTTACTC---
------------------------------------------------------------
------------------------------------------------------------
---------------------GATCAAGGTGCAAGATTAAATTCAAATTTTAGCACGCCA
TCATACGCAGACAACAACCAATTCCAACCTGCAACGATTCATGGGTATCAGCTCGCATCA
TACCTAAAACAGATGAATGCTAATCGAAATCCTTAC---TCTAGCATGCCATTGGACCCA
CAGCGACTTCCAAAATCT---TCTGCATCGGCTGTGCCAACCTATGTCGATTCTGTCATG
CATGCTCGTAACCAG---------AACTTGCTTGCTTCATTGGGAGCTACTCCTTCACAG
ATCGCAGCAACATCCCGGATAGGTACTATGATGGCAGAAAGATCCTATTATGTCCCTTCC
ACTCTTGACGGGAATGAAAATGCTGGTTCATCAGCTTACTCAAAGAAGTACCACAGCTCA
CCAGACATATCTGCACTGATTGCTGCAAGCAGGAGTGCTCTGTTG------AATGAATCA
AAGTTGGGTGGTACCATTGGATCCCAGTCGTACCTTAGCAGGCTTGCATCGGAAAGATCT
CAGTATACAAACTCGGTGGCCAGGCCTGCAGCTCCCTTGGCGTTTGATGAGCTCTCTCCA
CCTAAGCTCCCAGGGGATATCTTCTCAATGCAACAAAGCCCAAACCCAAGTGCAAGATCC
CTTTGGGCTAAGCAACCTTTTGAGCAGCTGTTTGGTGTGTCGAGTGCGGAGCTCACTAAA
AGCGAGTTCAACCCTGCAGGCAGATCGGGTGGCATGACCAAGGATGATTTCTCTTACAAG
GAGTCTGAGGCGAAGCTTCTTCAGTCTCTTAGATTCTGCATCTCGAAGCTCCTGAAGCTA
GAAGGATCAGGGTGGCTGTTCAAGCAAAATGGTGGCAGCGACGAAGATCTGATTGATCAA
GTTGCTGCGGTAGAGAAGCTATTGCAACAAGGAACCAGTGAC------AACCAACTG---
CTGCTTGGTGATACTCAGCAACCACCATGT------------------------------
GATAAGGCAGACATCCAG------TACATGCGCGTACTGCCTAACTGCGGAGACGACTGC
ATCTGGCGCGCCTCCCTCGTTGTCAGCTTCGGTGTCTGGTGCATCCGCCGGGTGCTAGAC
CTGTCTCTGGTGGAAAGCAGGCCAGAACTTTGGGGCAAGTATACCTATGTTCTCAACCGT
CTTCAGGGCATCCTGGATCCTGCATTCTCCAAGCCTCGGAGTGCTCTCAGCGCGTGTGCG
TGCCTTCACAGAGATATCCGGGTGCTCAACAGCCTGCGCCACAGTCTG------------
---GTAGCAACAAACTCCATTCCAAGGCAAATCCGAGGTTCCTTCACCACCGCATCTGTG
GTCCTGGAGATGATCAAGGATGTGGAGACCGCAGTCTCAGGGCGCAAGGGCAGGAGTGGC
ACCGCAGCTGGGGATGTCGCCTTCCCCAAGGGGAAGGAGAACCTGGCCTCCGTGCTGAAG
CGATACAAGCGGAGGCTCTCGAGCAAG------------------GGACAACAA------
------------------------------------------------
>gnl_Orysa_v7.0_LOC_Os07g06300.1
ATGCAGACGATCAGCGCGCTCTCGGGTGCGCACTCCATCGGCACCGCGCACTGCTCCGGG
TTCAAGAACCGGCTGTACCCGACGGTGGACGCGTCCCTGGACGCGAGCTACGGCGTGGTG
AACAACAGCCCC---GTGTCGCCGGCGACGCTGGGCAACCAGTACTTCAAGAACGCGCTC
GCCGGGCGGGTGCTGTTCACGTCGGACGCGGCGCTG------------------------
------CTGACCGGCCAGAACACGGCGGAGAAGGTCAGGGAGAACGCCGGCGACCTGACC
GCGTGGATGGCGCGGTTTGCGGCGGGCATCGAGGTGCTCACCGGGGCGCGGGGGGAGATT
TTTGGGATAGCACTTGGATTCAATCTTCTATTTGAATATGATCTCATCACTGGGATATGT
TTTGCAACCGTTGTTCCTAATCTGCTACCATATGCTATATCACACCTGGGAAAGAAGATG
GTGGGGACATTAAATGCTTGCATTGCAGGCTTTGCGCTTCTTTGCTACGTTCTTGGTTTA
TTGGTCAGCCAACCACAAATTCCTCTGACAACGAATGTAATTTTCCCCAAGCTCAGTGGT
GAAAGTGCTTATTCTCTGATGGCTCTTCTTGGTGCAAACGTAATGGCACACAACTTTTAC
ATCCATTCATCAGTTGTTCAGGGTCAGAAAAGA---TCTGCCTTTGCCGTTGGTGCCTTA
TTTCATGATCACTTGTTTTCAGTATTATTTATTTTTACTGGAATTTTTCTGGTGAATCAT
GTTCTAATGAACTCTGCAGCAGCTGAT------------------TCCACTAACACCCTT
CTTCTCACCTTCCAAGATGTTGTAGAACTAATGAACCAGATATTTGTAAACCCTATGGCT
CCAACTATATTTCTAGTGGTTCTTCTCTTCTCTAGCCACATCATCTCGTTGACATCTGCT
ATTGGTAGCCAAGTGATTTCGCAGCATTTGTTTGGCATTAATCTTCCTCTCTCTGGACAT
CATCTGATACTGAAGGCTTTTGCCATAGTTCCTGCTCTGTACTGTGCTAAGGTTGCAGGT
GCTGAAGGAATATACCAATTACTGATAATCTGCCAGATTATCCAGGCCATGCTCCTTCCA
TCATCAGTCGTGCCACTCTTCCGTGTTGCCTCATCAAGATTGATAATGGGTGCCCACAGA
GTGTCTTTGCATCTGGAGATATTAACATTTCTTGCATTTCTCCTCATGCTGTTTTCGAAT
ATCATCTTTATGGCAGAAATGCTGTTTGGTGACAGTGGTTGGCTGAACACTCTGAAAGGG
AATACTGGAAGCCCTGTGGTGTTTCCATCTACGGTTCTCATCACGGTGGCTTGTGTCTCT
GTTGCATTTTCACTCTACATGGCTGTTACACCACTGAAATCAGGAAGCCATGAAGCTGAA
CAGCAGGAATGGTCTGTGCCTTCTCAGAAAGAGCTCTTGAATACTACTCAAGACAGAGAA
GAGACTTGTGCGGGCAATGTTACCTATGAGGAAGATCAGAGA---------TCTGATGTT
GTCCCTTCTCCTAGGATTCAGCCTGTGGATTGTCTGAAATCAGCTCTGGACTACATT---
---GATAGTTCGGACACAGCTATAGAATCTGATCATGATTCTCAACATTCCACTGCTCAT
ACATCTACCGCTCCT------GAATCCTGTCACTCTCCATCATTCATTCCTGAAGAGTCA
AAATCAGTTGTTGCT---GTTGACTGGCCAGAGCCTCTGGAGCCAATTTCTAATGCTATT
GTGGCTGAGGAAAGTACAGTAGAGAGTGTGGACTCCAAGAGCACAGGCGAAAGGGATATT
---------GAAGTAGAACCAGCTCTTTTGATGGACAATGATAAGGAGGCTCCAAATATT
CTAGAGTCTGACAACAAGTCACTTGGA---GGCAATAATCCTTCCTGTGCATCGGATGAT
GGCCCACCATCTCTTACCTTCAGCAGGGGGAAAGGCTCAGATGCAGGCAATGGCAGCGGG
AGTCTCTCGAGGTTATCTGGTTTGGGCCGTGCAGCAAGGAGGCAACTAGCAGCCATACTT
GATGAGTTCTGGGGGCATCTCTTTGATTACCATGGGAAACTCACTCAAGAAGCTAGCTCT
AAAAGGTTTGACATCTTGCTTGGGCTAGACGTAAGAACACCT------AGCTCAACTGTA
AGAGCAGACAGTCAAGCTAATGAAATCCCGAAGAGTCCCATGGTACGAGACAATTTACAA
GGGTCTGCCTTCTTGGGAAGTTCAAGGGATCTGATGTCTACTAAGAATGAGATG------
TCGAATTTGGATCTGACATATGGGCTTCAGATGGGCAACATTGGGTCATCA---GCCTGG
TCTCAGGGCATGCAGTTACCAAGTACCCAACTGCAGAGTTCAAGCAACAGCTTACTC---
------------------------------------------------------------
------------------------------------------------------------
---------------------GATCAA---------------------------------
------------------------------------------------------------
------------------------------------------------------------
------------------------------------------------------------
------------------------------------------------------------
------------------------------------GAAAGATCCTATTATGTCCCTTCC
ACTCTTGACGGGAATGAAAATGCTGGTTCATCAGCTTACTCAAAGAAGTACCACAGCTCA
CCAGACATATCTGCACTGATTGCTGCAAGCAGGAGTGCTCTGTTG------AATGAATCA
AAGTTGGGTGGTACCATTGGATCCCAGTCGTACCTTAGCAGGCTTGCATCGGAAAGATCT
CAGTATACAAACTCGGTGGCCAGGCCTGCAGCTCCCTTGGCGTTTGATGAGCTCTCTCCA
CCTAAGCTCCCAGGGGATATCTTCTCAATGCAACAAAGCCCAAACCCAAGTGCAAGATCC
CTTTGGGCTAAGCAACCTTTTGAGCAGCTGTTTGGTGTGTCGAGTGCGGAGCTCACTAAA
AGCGAGTTCAACCCTGCAGGCAGATCGGGTGGCATGACCAAGGATGATTTCTCTTACAAG
GAGTCTGAGGCGAAGCTTCTTCAGTCTCTTAGATTCTGCATCTCGAAGCTCCTGAAGCTA
GAAGGATCAGGGTGGCTGTTCAAGCAAAATGGTGGCAGCGACGAAGATCTGATTGATCAA
GTTGCTGCGGTAGAGAAGCTATTGCAACAAGGAACCAGTGAC------AACCAACTG---
CTGCTTGGTGATACTCAGCAACCACCATGT------------------------------
GATAAGGCAGACATCCAG------TACATGCGCGTACTGCCTAACTGCGGAGACGACTGC
ATCTGGCGCGCCTCCCTCGTTGTCAGCTTCGGTGTCTGGTGCATCCGCCGGGTGCTAGAC
CTGTCTCTGGTGGAAAGCAGGCCAGAACTTTGGGGCAAGTATACCTATGTTCTCAACCGT
CTTCAGGGCATCCTGGATCCTGCATTCTCCAAGCCTCGGAGTGCTCTCAGCGCGTGTGCG
TGCCTTCACAGAGATATCCGGGTGCTCAACAGCCTGCGCCACAGTCTG------------
---GTAGCAACAAACTCCATTCCAAGGCAAATCCGAGGTTCCTTCACCACCGCATCTGTG
GTCCTGGAGATGATCAAGGATGTGGAGACCGCAGTCTCAGGGCGCAAGGGCAGGAGTGGC
ACCGCAGCTGGGGATGTCGCCTTCCCCAAGGGGAAGGAGAACCTGGCCTCCGTGCTGAAG
CGATACAAGCGGAGGCTCTCGAGCAAG------------------GGACAACAA------
------------------------------------------------
>gnl_Orysa_v7.0_LOC_Os07g06190.1
ATGCAGACGATCAGCGCGCTCTCGGGTGCGCACTCCATCGGCACCGCGCACTGCTCCGGG
TTCAAGAACCGGCTGTACCCGACGGTGGACGCGTCCCTGGACGCGAGCTACGGCGTGGTG
AACAACAGCCCC---GTGTCGCCGGCGACGCTGGGCAACCAGTACTTCAAGAACGCGCTC
GCCGGGCGGGTGCTGTTCACGTCGGACGCGGCGCTG------------------------
------CTGACCGGCCAGAACACGGCGGAGAAGGTCAGGGAGAACGCCGGCGACCTGACC
GCGTGGATGGCGCGGTTTGCGGCGGGCATCGAGGTGCTCACCGGGGCGCGGGGGGAGATT
TTTGGGATAGCACTTGGATTCAATCTTCTATTTGAATATGATCTCATCACTGGGATATGT
TTTGCAACCGTTGTTCCTAATCTGCTACCATATGCTATATCACACCTGGGAAAGAAGATG
GTGGGGACATTAAATGCTTGCATTGCAGGCTTTGCGCTTCTTTGCTACGTTCTTGGTTTA
TTGGTCAGCCAACCACAAATTCCTCTGACAACGAATGTAATTTTCCCCAAGCTCAGTGGT
GAAAGTGCTTATTCTCTGATGGCTCTTCTTGGTGCAAACGTAATGGCACACAACTTTTAC
ATCCATTCATCAGTTGTTCAGGGTCAGAAAAGA---TCTGCCTTTGCTGTTGGTGCCTTA
TTTCATGATCACTTGTTTTCAGTATTATTTATTTTTACTGGAATTTTTCTGGTGAATCAT
GTTCTAATGAACTCTGCAGCAGCTGAT------------------TCCACTAACACCCTT
CTTCTCACCTTCCAAGATGTTGTAGAACTAATGAACCAGATATTTGTAAACCCTATGGCT
CCAACTATATTTCTAGTGGTTCTTCTCTTCTCTAGCCACATCATCTCGTTGACATCTGCT
ATTGGTAGCCAAGTGATTTCGCAGCATTTGTTTGGCATTAATCTTCCTCTCTCTGGACAT
CATCTGATACTGAAGGCTTTTGCCATAGTTCCTGCTCTGTACTGTGCTAAGGTTGCAGGT
GCTGAAGGAATATACCAATTACTGATAATCTGCCAGATTATCCAGGCCATGCTCCTTCCA
TCATCAGTCGTGCCACTCTTCCGTGTTGCCTCATCAAGATTGATAATGGGTGCCCACAGA
GTGTCTTTGCATCTGGAGATATTAACATTTCTTGCATTTCTCCTCATGCTGTTTTCGAAT
ATCATCTTTATGGCAGAAATGCTGTTTGGTGACAGTGGTTGGCTGAACACTCTGAAAGGG
AATACTGGAAGCCCTGTGGTGTTTCCATCTACGGTTCTCATCACGGTGGCTTGTGTCTCT
GTTGCATTTTCACTCTACATGGCTGTTACACCACTGAAATCAGGAAGCCATGAAGCTGAA
CAGCAGGAATGGTCTGTGCCTTCTCAGAAAGAGCTCTTGAATACTACTCAAGACAGAGAA
GAGACTTGTGCGGGCAATGTTACCTATGAGGAAGATCAGAGA---------TCTGATGTT
GTCCCTTCTCCTAGGATTCAGCCTGTGGATTGTCTGAAATCAGCTCTGGACTACATT---
---GATAGTTCGGACACAGCTATAGAATCTGATCATGATTCTCAACATTCCACTGCTCAT
ACATCTACCGCTCCT------GAATCCTGTCACTCTCCATCATTCATTCCTGAAGAGTCA
AAATCAGTTGTTGCT---GTTGACTGGCCAGAGCCTCTGGAGCCAATTTCTAATGCTATT
GTGGCTGAGGAAAGTACAGTAGAGAGTGTGGACTCCAAGAGCACAGGCGAAAGGGATATT
---------GAAGTAGAACCAGCTCTTTTGATGGACAATGATAAGGAGGCTCCAAATATT
CTAGAGTCTGACAACAAGCCACTTGGA---GGCAATAATCCTTCCTGTGCATCGGATGAT
GGCCCACCATCTCTTACCTTCAGCAGGGGGAAAGGCTCAGATGCAGGCAATGGCAGCGGG
AGTCTCTCGAGGTTATCTGGTTTGGGCCGTGCAGCAAGGAGGCAACTAGCAGCCATACTT
GATGAGTTCTGGGGGCATCTCTTTGATTACCATGGGAAACTCACTCAAGAAGCTAGCTCT
AAAAGGTTTGACATCTTGCTTGGGCTAGACGTAAGAACACCT------AGCTCAACTGTA
AGAGCAGACAGTCAAGCTAATGAAATCCCGAAGAGTCCCATGGTACGAGACAATTTACAA
GGGTCTGCCTTCTTGGGAAGTTCAAGGGATCTGATGTCTACTAAGAATGAGATG------
TCGAATTTGGATCTGACATATGGGCTTCAGATGGGCAACATTGGGTCATCA---GCCTGG
TCTCAGGGCATGCAGTTACCAAGTACCCAACTGCAGAGTTCAAGCAACAGCTTACTC---
------------------------------------------------------------
------------------------------------------------------------
---------------------GATCAA---------------------------------
------------------------------------------------------------
------------------------------------------------------------
------------------------------------------------------------
------------------------------------------------------------
------------------------------------GAAAGATCCTATTATGTCCCTTCC
ACTCTTGACGGGAATGAAAATGCTGGTTCATCAGCTTACTCAAAGAAGTACCACAGCTCA
CCAGACATATCTGCACTGATTGCTGCAAGCAGGAGTGCTCTGTTG------AATGAATCA
AAGTTGGGTGGTACCATTGGATCCCAGTCGTACCTTAGCAGGCTTGCATCGGAAAGATCT
CAGTATACAAACTCGGTGGCCAGGCCTGCAGCTCCCTTGGCGTTTGATGAGCTCTCTCCA
CCTAAGCTCCCAGGGGATATCTTCTCAATGCAACAAAGCCCAAACCCAAGTGCAAGATCC
CTTTGGGCTAAGCAACCTTTTGAGCAGCTGTTTGGTGTGTCGAGTGCGGAGCTCACTAAA
AGCGAGTTCAACCCTGCAGGCAGATCGGGTGGCATGACCAAGGATGATTTCTCTTACAAG
GAGTCTGAGGCGAAGCTTCTTCAGTCTCTTAGATTCTGCATCTCGAAGCTCCTGAAGCTA
GAAGGATCAGGGTGGCTGTTCAAGCAAAATGGTGGCAGCGACGAAGATCTGATTGATCAA
GTTGCTGCGGTAGAGAAGCTATTGCAACAAGGAACCAGTGAC------AACCAACTG---
CTGCTTGGTGATACTCAGCAACCACCATGT------------------------------
GATAAGGCAGACATCCAG------TACATGCGCGTACTGCCTAACTGCGGAGACGACTGC
ATCTGGCGCGCCTCCCTCGTTGTCAGCTTCGGTGTCTGGTGCATCCGCCGGGTGCTAGAC
CTGTCTCTGGTGGAAAGCAGGCCAGAACTTTGGGGCAAGTATACCTATGTTCTCAACCGT
CTTCAGGGCATCCTGGATCCTGCATTCTCCAAGCCTCGGAGTGCTCTCAGCGCGTGTGCG
TGCCTTCACAGAGATATCCGGGTGCTCAACAGCCTGCGCCACAGTCTG------------
---GTAGCAACAAACTCCATTCCAAGGCAAATCCGAGGTTCCTTCACCACCGCATCTGTG
GTCCTGGAGATGATCAAGGATGTGGAGACCGCAGTCTCAGGGCGCAAGGGCAGGAGTGGC
ACCGCAGCTGGGGATGTCGCCTTCCCCAAGGGGAAGGAGAACCTGGCCTCCGTGCTGAAG
CGATACAAGCGGAGGCTCTCGAGCAAG------------------GGACAACAA------
------------------------------------------------
>gnl_Orysa_v7.0_LOC_Os03g49400.1
------------------ATGGAAGGTGTGCACGGTATAGAATCTCTGGCTACTGGAGAT
GGTTGGCATCATCTTTCCCGTACCCTTGGACCGGTGCTCCTGATCTCGATGGGGTATATT
GACCTTGGGAAGTGGGTGGAAACGATAGATGCCGGGTCTCGGTTTGGCTATGATCTCGTA
ATACTGGTGTTGCTTTTCAACTTGTCGGCCATTCTGTGCCAGTATCTGTCGATGTGTATC
GGCATGGTCACTGGGAAAAATCTTGCGGAGATTTGCCGCGAGGAGTACAGTCCATCAATA
TGTGTCATCCTTGGTATTCAGGCAGGATTGTCCTTGCTAACCGCGGAACTAACCATGCTT
TCAGGCATATCAGTCGGATTCAACCTGGTCTTTGAATATGATCCTATCGCAGGCTTATAT
TTTGCTAGTGTTGTGGTCAATTTGCTACCTTACACTATGTCTTATCTGGGCAAACGGATG
GCTGGGACATTGAATGCATGCGTAGCAGGCTTTGCACTTCTTTGTTTTGTGCTTGGTTTA
TTAGTCAGTCAACCAAAAATTCCAGTTGATATGAATGCAATGTTCCCCAAGTTGAGTGGT
GAAAGTGCTTATTCCTTGATGGCGCTTCTTGGCGGAAATGTAATAGCGCACAATTTTTAT
GTTCATTCATCAGTTGTACAGGGCCAAAGACAATCTACAACTCTTTCCCTTGGTGCTCTG
TTCCACGATCACCTGTTCTCAATATTGTTTATTTTCACTGGGGTTTTCCTTGTGAATTAT
GTCCTGATGGGCTCAGCAGCAGTTGAA------------------TCCAATAATACT---
CTGGTTACTTTTCAAGATTCTGTAGATTTAATGAACCAGATGTTCATGAATCCGATGGCA
CCAATTGTTTTTTTAGTGATCCTTATCTTTTCGAGTCATGTCATCTCATTGACATCTATT
ATTGGCAGCCACGCAATTTTGAAGAATTTCTTTGGTGTAAACTTGCCTCATTCTGCTCAT
CATCTGCTACTAAAGGCCGTTGCCATGGTTCCTACTATGTACTATGCAAAGGTTGCAGGT
TCTGAAGGGATATATCAGTTACTCATTATCTGCCCAGTTATCCAAGCTATGTTCCTTCCT
TCATCTGTTATTCCTGTTTTCCGTGTTTCCTCATCAAGAGTTATAATGAGCAGATATAAA
ATATCTTTGTACGTTGAAATATTGGCCATCCTAGCATTTCTTCTTTTGCTGTTCACAAAT
ATCATTTTTGCTGCGGAAATCCTGTTTGGTGATAGTACCTGGACAAACAACTTGAAAGGG
AACACTGGAAGCCCTGTTGTACTTCCGCATGCCATTGTAGTTCTAATTTCTTGTGCATCA
ATTACTTTTACGCTGTTCCTGGCTGTCACTCCACTGAAGTCAGCAAGTAATGAACCTGAA
ACTCAGGAGCTATCTGAGCACTCTCAGAGAGAAGATCCAGATACTACTTATCAAAGAGAA
GCAAGTAATCTTTCTCTGGTTGAACAGAAAGAAGATCATACGACT------TCTACTATT
AATGCTATTCCCAGGATTTCATCAGAAAGTTATCAAACATCAGCTTTGGAGCATAAT---
---GACTTTCCTGACATCACTGTGGAGTCTGGTCATGGCACTCAGCAGCTTACTGCTTTT
GTGCCAATTATTCCG------GAGGTC------TCATCGTCTATCAAACATAAGGAACCA
AAATCAGTAGTT------ATTGACCAGACGGAACCAGTGCCAAAGGTTTGTACTGCCACA
GTAGTAGAACATAACACTGCTGAGAACATCAAAATGAAGAGTACAACTTCAAAGCATGTC
---------CAAGAAGAAGCAGGAGCTAGCATGGACTATGATACTGAGGCTTCTTATAAT
GCGGAAGTCAGCAAGTCTTCT---------GGAAACAAGGCACCTCCAATT---TCTGAT
GACCCAACATCTCTTACTTTGAGCAAGGGGAGAGACTCTGATGCTGGTTATCGTGGCAGT
AACCTCTCAAGACTGCCTGGTTTGGGTCGTGCAGCAAGGAGGCAATTAGCAGCGATTCTT
GATGAGTTCTGGGGACATCTCTTTGATTATCATGGTAAGCTAACGCAAGAAGCTAATGCA
GGAAGGTTCAACTTTCTGCTAGGA------------CCATAC------CCGAAAGCAGTT
AGAAGTGATAACCAAGCCATCGAAGCTTCTAGGAGCCCCTTGATGAGAGATGCAATACGA
GGATCAGCTACCATACAGAAATCATGGGAC------TCACGTGCTAAGGAAGTC------
TCTAGTCCAGGCTTTAATTTTGTGCTTCAGATGGGTCGCATTGGATCATCA---AACTGG
TCTGAGAGCATGCGTTTATCTAATGCTGACATCCCAAGGCCAACTAGCACCTTGTTT---
------------------------------------------------------------
------------------------------------------------------------
---------------------GAACAAAATACTCAGTTTTATTCAAATTATAATGTCCCA
TCTTACCCTGACAATCAGTTCTATCAACCTGCTACCATTCATGGCTATCACCTGGCAACC
TCTTTGAAAAGTATGAATGCAAGTCACAGCACGCAC---TCCAGCATTTCACTAGATCCA
CGGCGACTTCCTAGATCA---TCTGAATCTGCTGGTTCTAACTACGCAGATTCTGCAAGG
TATGCTCGTAACCAA---------GATGTAATTGGTTCACAGGGAACCGCTTCG---CAA
AACACAACAATGAGCTGTTTAGATACAATGACAGTGGAGAGAGCTTTTTACAATCCTGCC
TCTGTTAATGAGATTGAAGGGGTTGGTTCATCTGCTTACTCAAAGAAGTACCATAGTTCA
CCTGACATATCTGCACTAATTGCTGCAAGTAGGAATTATTTGCCA------AATGAAGTA
AATTTGGGAGGTGCTGCTGGAAGCAGTTCATACTTCAGTAATTTGGCATGTGAAAGATCA
CAATATGTGAACTTGGGATCCAGTTCCACAGCTCAATTTGCACTTAGCAAGCACTCACAA
CCTAATTTCCATAGAGACACATCATCTATGCAGTCAAGTGTGAACCCAAGTACTGAATCC
ATTTGGGCCCAGCAGCCGTTTGAACAATTACTCGGTGTATCAAGAGCAGAGTTGAATAAG
GGCGAGGGTAACACCGACCAGAGATCAAGTGGTGTCACCAAACACGATTTCTCTAACAAA
GAATATGAGGTGAAACTTCTTCAATCACTCAGATTTTGCATCATGAAGCTCTTGAAACTG
GAAGGATCAGGATGGCTCTTTGAGCAAAATGGTGGCTGTGATGAAAAATTAATTGATCAA
GTTGCTGTAGCTGAGAGAGTTTCACAACATACCACTGAAAATCAG---------------
TTATCTGCTGATCTCCAGCTCCATAGTTCTGATGAAGACTTGCAGCCACTGCAAAGGAAT
GATAACAGGGATGCCAAT------TGCATGAGCCTACTGCCCAAGTGTGGAGATGATTGT
GTTTGGCAGGCCCCCCTGATTGTCAGTTTTGGTGTTTGGTGCATCCGCCAGATTCTGAAC
CTGTGCCTTGTCGAAAGTAGGCCAGAACTTTGGGGCAAGTATACATATGTTCTTAATCGT
CTCCAGGGAATACTTGATCCTGCATTTTCCAAGCCTCAGAAACCCATGAAAGGATGCGTA
TGCCTTCAAAAA------------------------------------------------
------------------GTTGCCAAGCCCATCTCTGGTACTTTCACCACTGCTGGTATG
ATCTTGGAGATGATTAAAGACGTGGAACAAGCCATTTCTAGCCGCAAGGGCCGAAGCGGC
ACAGCAGCAGGAGACGTTGCTTTTCCCAAAGGGAAGGAGAACCTAGCTTCTGTCCTTAAG
CGATACAAGCGTAGGCTCTCGAACAAGACATCTGCAGGACAA------------------
------------------------------------------------
>gnl_Phavu_v2.1_Phvul.007G150600.1
------------------ATGGAAGCAGAGACTTTGACT---GCTAATCACCCTCCCAGT
TTTCTTCACCGGTCGCTTCCTGCCGTTGTGCCTACCCTTTTGATTTCAATAGGATATGTT
GACCCTGGAAAGTGGGTGGCAATTGTTGAAGGAGGTGCACGATTCGGATTTGATCTGATG
GCTTTCGCACTTATCTTCAATTTTGCAGCAATCTTCTGTCAATACATATCAGCGAAGATT
GGTGTTATCACAGGGAAAGATCTTGCTCAGATTTGCAGTGATGAGTACGATAGCTGGACA
TGCATGCTTCTTGGAGTTCAAGCAGAACTTTCGGTGATCGTGCTAGACCTTAACTTGATA
TTGGGCATGGCACATGGATTAAATATTCTTTTTGGGTGGGACTTGTTCGCTTGTGTCTTT
TTAACTGCTACTGGCGCTGTTTTCCATCTCCTTCTTTTTGTCCTCCTTGACATTGAGAAG
GCCAAGATCGTGGGCCTGTTTGTGTCAGGTTTTGTATTTCTTACATTTGTACTTGGAACA
CTCATTAATCAACCAGACATTCCATTATCCATTAATGGAATACTAACAAAGTTGAGTGGG
GAGAGTGCATTTGTGCTGATGAGTCTCTTAGGAGCAACTCTTGTGCCTCACAACTTCTAC
CTTCATTCCTCTATTGTACAGTGGCATCAGGGATCAACTACTATTTCTAAGGATGCTCTA
TGTCATAACCATTTTTTGGCCATCATATGTGTATTCAGTGGCCTTTATTTGGTAAATAAT
GTGCTGATGAATGCTGGAGCAAATGAGTTCTAC------------AGTATGGGTCTTGTT
TTAACTACTTTTCAGGACGCATTATCTCCAATGGAACAGGTGTTACGTAGTCCAATAGCG
ATGCTTGCTTTTTTACTCATTCTGTTTTTCGCAAATCAAACAACAGCATTAACTTGGAGC
TTTGGTGGAGAAGTAGTTGTGCATAGTTTCTTAAAATTGGACATTCCAGGTTGGCTTCAT
TATGCTACGATTAGAGTAATTGCCGTTTTGCCCGCCCTTTATTGTGTTTGGAGTTCCGGA
GCTGAAGGGATGTATCAACTACTTATATTCACTCAGATTGTGGTAGCTTTGCAACTTCCA
TCTTCTGTGATCCCTCTTTTTCGGATCGCCTCATCTAGATCAATAATGGGGGTACACAAG
ATCCCTCAATTTGTGGAATTTTTGGCCTTGATCATATTTATTGGGATGCTTGTCTTGAAT
ATTGTCTTTGTTGTAGAAATGATATTTGGTAGTAGTGATTGGGTGGGCAATTTGAGATGG
AACGTGGGGAATGGTGTCTCTCTCTCTTATTTGGTTCTTCTTTGCACTGCTTTTGCATCA
TTCTGTTTGATGCTTTGGTTAGCTGCCACACCATTAAAATCTGCAAGTATTCAATTAGAT
---GAAGCATGGAACTGGGGCATGCCACAGGCTATACCAGAACCCCGGATTGATAGTGAA
GAAACAGATTTAAGTGAAAAAAGTTATCATGGAGATGCATCAGTTCAGGTGATGGAACCA
TCACCAGCTCTAACAAGGACCCTGGAA---TATTCAGAACTACCTGTTGCAAGTTTTCTT
CATGAACTACCTGAAACTATTTTGGAGCCTGATGTT------CCTGTGATTACGGTAAGG
GAG---ACTCATTCATTTACATCATTTCCTTGCTCCCCAACACCTGTTGTTAAGGAATCA
ATTTCCACTTCAGAATCAGAGGCAGTGGCGGCTGCAAGTACTGAGACTTCTGGTATTAGA
TTGGTAGATGCCAAAACTTTAAAA---ACAGAAACTAGTGCCTCTGTGGAGAAAACTGTA
------------------GAAGATTCAATTGCCGAAAGGGATGATGATGATGGAGACTTA
TGGGAAACTGAAGAAATATCAAAAGTGGTCTCACTA---GCCCCATCTTCAGCACCCGAT
GGCCCAGCATCATTCAGGAGTCTTAGTGGAAAAAGTGATGATGGAGGTAATAGCCTTGGA
AGTCTTTCAAGATTAGCAGGTTTAGGGCGTGGTGCAAGACGTCAACTAGCTGCTATTCTT
GACGAATTCTGGGGACAGCTTTATGATTTTCATGGTCAATTTACCCAGGAAGCTAAGGCT
AAGAAACTTGATGTTTTACTGGGAGTGGATTCAAGACTCACT------GGTTCTTTGCAG
AAAATGGATACATGTGGAAAGGAA---TATCCTGAGAAATGGATATCTGCAGGAAGT---
ATACCGGATAGTTTGATGAACTCTGCCTCATATGACTCTCCCAGGCAGCATAGGATGCAA
AGTAATTTTGAGCCTTCCTATGGGCCTCGAAGG---------AGTTATTCCTCAGTGCGG
ACAAATCCCATGCAGTTTATGGATGAATATGTTCAGACCTCGAACCGCAATCTCCTC---
------------------------------------------------------------
------------------------------------------------------------
---------------------AGTGCTGGTGAAAGGCGTTATTCCAGTGTGCGCAATGTA
CCTACATCCAGGTCCTGGGATTATCAGCCAACTACTGTACATGGTTATCAGGTTGCATCA
TATATTAATCAGATTGGTAAAGAGACAAATTCTGATAACTTAAATGGTCTGATGGAATCC
CCTTCCATGAGGAATTCT---ATTGGTAACACAAACAACAACTACCGGAATTCTATTGCA
CTTGCCATGGGGCAAAAGTTGCAAAATGGTTCAGGTTTAAGCCAACCCCCAGGCTTCCAG
AACATTGCTGTCCCTAAGAATAGCCAATTGCCGTCTGAGAGGTCCTGCTAT---------
------GGACCTGCGGATAATTCGGTCAGTTCAGTTAATGCTAAGAAGTACCACAGTTTG
CCTGACATTTCAGGATATGCCATCCCTCACAGGGATGCTTACATATCTGATAAGAGTGCT
CCATGGGATGGTTCTGTTGGATATAGATCTTCTACGGGTAGGACTCATCATGAACAGTCA
TTATATTCAAATTCCGGATCAAGGGCAGGAGCTCCTTTAGCCTTCGATGTACTCTCTCCG
TCAAAAGTTTACAGCAATGTACTTTCTTCCCAGTTGAGTTCTGGTTTGGGTACTGGATCC
CTCTGGTCCAGACAACCTTTCGAGCAG---TTTGGGGTGGATGATAGAGTTCATAGTGCT
TCAACAGAAGATGTTGGAAATAGACGTAGTGCAATTACTCAAGAAACTACTTCGGTTGTG
GATATAGATGGCAAGCTTCTTCAATCTTTTAGAAGTTGTATTTTGAAACTCTTAAAATTG
GAAGGTTCTGATTGGCTGTTTAAACAGAATGATGGGGCTGATGAAGATCTGATTGACCGG
GTTGCTGCAAGGGAGAAATTTTTCTCTGAAGTTGAAACCACAGAGATGAATCAAGCAAAT
GCTATGGGAGAAGCTCGGTATTTTTCTTCTGATGGGAAGACTTTTTCTTCAATGAAGAAT
AATGAGGCAAATTGGTCTAATTTTTCTGTGACCTCAATCCCCAACTGTGGGGAAGGATGT
GTATGGAGAGCAGACATAGTTATAAGCTTTGGGGTGTGGTGTATCCACCGTGTTCTTGAC
CTCTCACTGATGGAGAGCCGACCAGAGCTGTGGGGCAAGTACACTTATGTACTCAATCGC
TTGCAGGGTATAATTGATCTGGCTTTCTCCAAGCCTCGTTGTCCCATGACCGCATGCTTT
TGCCTTCAAGTTCCCATGACGTATCAGATAAAGTCAAGCTCA------CCTCCTTCGAAC
GGG---ATGCTGCCCCCTGCTTCAAAACCAGGGCGCGGAAAATGCACAACTGCATCTGTG
GTGTTTGAGATGGTGAAGGATGTGGAAATAGCAATCTCTAGCCGGAAAGGTCGTACAGGA
ACTGCTGCTGGTGATGTAGCCTTCCCAAAGGGAAAGGAGAATTTGGCATCTGTTCTCAAA
CGGTACAAGCGTAGATTATCCAACAAACCAGTTGGCACTCAAGAA---------GGGATT
CGCAAGATTCCCACA---TCAGCA------CCATACAACTCT------
>gnl_Phavu_v2.1_Phvul.001G177500.1
ATGAAATCAAAGAGTAAAATGGAGGCAGAGACATTGAGT---CCCAACCATCCTCCTAGC
TTTCTTCGTCAGTCACTTCCTGCTATTGTACCTATGCTTTTGATGTCTACAGGATATGTT
GACCCTGGAAAGTGGGTAGCGACCGTTGAAGGTGGGGCACGGTTTGGGTTTGATCTGATG
GCTTTCATGCTTATTTTCAATTTTGCTGCTATATTCTGTCAGTACATATCTGCAAGGATT
GGCGTAGTTACTGGAAAGAATCTAGCTCAGATTTGCAGTGATGAGTATGATACATGGACA
TGTATGCTCCTTGGAGTTCAAACAGAACTTTCAGTGATAATGCTAGACCTTAACATGATC
TTGGGCATGGCACAAGGGTTAAATCTTATTTTTGGGTGGGACTTGTTCAGTTGTGTCTTT
TTAGCTGCCACTGGTGTTGTTTTTCACATACTTCTTGCAGTCTTACTTGACATTGAGAAG
GCAAAATTCCTAGGCCAGTTTGTTGCAGGCTTTGTATTGGTTTCTTTTATACTTGGAATG
CTTATCAATCAACCGGAAATTCCATTTTCTATGAATGGAATACTAATAAGATTGAGTGGG
GAGAGTGCATTTGTGCTAATGAGTCTTCTAGGAGCAAATCTTGTACCTCACAACTTTTAC
CTTCATTCCTCTATTGTACAGTGGCATCAAGGACCGGCAAGCATTTCAAAGAATGCTTTG
TGTCATAACCATTTTTTGGCCATATTATGTGTTTTCAGTGGTCTTTATTTGGTAAATAAT
ATGCTGATGACCACCTCGGCAAATGAGTTCTAC------------AGTACCGGGCATGTT
CTGCTAACTTTCATGGATGCATTGTCACCAATGGAACAGGTCTTACGTAACCCAATGGCT
CTACTTGGGTTTTTACTCCTTTTGTTTCTTGCAAATCAAATCACAGCATTAACTTGGAGT
TTAGGTGGAGAAGTAGTAGTGCAAGGTTTCTTAAAATTGGATATTCCGGGTTGGCTTCAT
TATGCTACAATTAGAGTGATTACTGTTTCGTCTGCCCTTTATTTTGTCTGGAGTTCAGGA
GCTGAAGGGATGTATCAGCTACTATTATTCACTCAAGTTTTGGTAGCTCTACAACTTCCA
TCTCAAGTGATCCCCCTTTTTCGTGTTGCTACATCTAGATCAATAATGGGTGTACACAAG
ATTTCCCAGTTTCTGGAACTTTTGGCATTAATCATATTCATTGGGATGCTTGGCTTGAAT
ATTGTATTTGTGGTAGAAATGATGTTTGGAAATAGTGATTGGGCTAGTGATTTGAGATGG
AATGTGGGGAGTGGTGTATCTATCTCGTATGTAGTTCTTCTAACAACTTCTTTTTCATCG
TTATGTTTTATGCTTTGGTTAGCTGCCACACCTTTGAGATCTCTTAGTGTTCGATTAGAT
TCTAAGATATGGAATTGGGATATGCCAAAGACTCTGCCAAATCCACCAATTATTGGCGAT
AAATCTTATTTAACTGAAACAAGGTGTCGAGAAGATGCATCTATGCAGGTGGAGGAACCC
ACACCAGCTGTAGCAAAGACCTTGGAG---TACCCAGATGTATCATATCCAAGTTTTCAT
CCTGCTCTACCTAAATCTGTAATGGAACCTGAACTC------CATGTGAATGTTGCAAGG
GCG---AATCATTCT------------------------------------GCTATGTTG
GCTTCCACATCAGAGTCAGAAGTTGTAACAACTGTGATTAATAAGATTTCCAATTCTCAA
TTGGAAGACACCAAAAGTATAACA---ATGGAAACAAATAACCCGATTGAGAAAACTATG
---------GAAGTTGAAGGAGATTCAAATGTTGAAAGGGATGATGATGATGGCGATTCA
TGGGAAGCTGAAGAACCTTCTGGATTAGTGTTAGCAAATGTACCATCTTCAACATCAGAT
GGCCCTGCATCATTCAGGAGTCTTAATGGCAAAACTGATGAAGGAGGGAATAGCTTTGGA
AGTCTTTCGAGAATAGAAGGCTTAGGGCGTGCAGCAAGGCGTCAGCTAGCTTTTGTTCTT
GATGAATTCTGGGGACAACTATTTGATTTCCATGGCCATATAACTCAGGAAGCAAAGGCT
AATAAAATTGACCTTTTGCTGGGTGTCGATTTAAGACCTACC------AGTTCTTTGCAA
AAAGTGGATGCATCTAGAAAGGAC---TATTCTGAATACTCAGGATCTGTAAGAGGTAGA
GCTTCTAACACTTTAGCGAACTCTGATCTATATGATTATTCCAAGCAGCCTATGATGCAA
AGTAATTCAGAG---TCTTATGGTCTCCAAAGG---------AGTACTTCCTCAATGCGG
ACAGATCCCATCCAATTAGTGGATGCATATGTGCAGAACTCGACCCACAATCTCCTC---
------------------------------------------------------------
------------------------------------------------------------
---------------------GATTCGGGTGAGAGGCGCTATTTCAGTGTGCGTAATCTA
CATTCATCAGAGGCTCGGGATTATCAACCAGCTACCATACATGGTTATCAGACTGCATCC
TATCTTAGTCGACTTGGTAAAGACACAGATTCTGCTAACTTAAATGGTCCAGTGGACTTG
TCATCACTG---AAATCC---CCTTCCATAGTTAATGCAAAGTACAGGGATTCTCTTGCA
TTTGCTTTGGGGAAAAGGTTGTGTAGTGGTCAAAGTGTAGGCCAACCCCCAGGGTTCCCA
AAAGTTGCTATCTCTAGAGATTGCCAATTACAATCTGAGAGGTCTCATTACGATGTTTGC
TCTTCTGGATCTGCAGATAATTCAGTCAACTCAGTTAATACTAAAAAGTACCACAGTTTG
CCAGACATTTCAGGATACTCCATCCCCCACAGGTCGGCTTATGTGTCTGATAAAAATGCT
CCATCGGATGGTTCTGCCGGATATGGATCTTATGCTAGTAGGACGTGTTATCAAAGATTA
CCATATTCAAATTCTGGAACAAGAACAGGAGGTCATTTGACCTTCAATGAACTCTCTTCA
TCTAAAGCTTACAACGAGGCACTCTCTTCACAGTTGAACTCTGGTTTTGATACTGGATCC
CTCCGATCTAGACTGCCTTGTGAGCAG---TTTGGGCCTGAGAAAAATCGTAATATTGCA
ATGGAA---GGTGTCGGAAGTAGGCCTAAGGCAATTGTTCAAGAAACT---ACATTTGTG
GATATGGAGAGGAAACTTCTTCTGTCAGTTAGACTTTGCATTGTGAAGCTCTTAAAATTG
GAGGGGTCTGATGGGTTGTTTAGACAGAATGGTGGAGCTGACGAGGATCTGATAGATTCT
GTCGCTGTAAGGGAGAAGGTCGTTTGTGAATTAGAAACTAGGGAGACGAGTCAAGTCAAT
CATGTGGGTGAAGCTCAGTATTGTATTGCTGATAGGAAACTTAGT---------------
---------------------TTTTCTTCATCTCCAGTTCCTAATTGCGGAGAGGGATGT
GTATGGAGAACTGATTTAATAATAAGCTTTGGGGTGTGGTGTATCCACAGTATTCTTAAC
CTTACACTTGTGGAAAGCCGGCCAGAGCTTTGGGGGAAATACACGTACGTTCTCAATCGC
CTCCAGGGCATCATTGATCCGGCTTTCTTTAAGCCTCGTAGTCCCTTGGCCCCATGCTTT
TGCCTTCAAGTTCTAACGGCGCATCAGCGAAAGTTAAACCCC------CATCTTTCGAAT
GAG---ATGATACTCCCAACTGCTAAACCAGGCCGGGGCAAATGCACAACTGCATCAGGG
TTGCTTGAACTTATCAAGGATGTGGAGCTTGCGATCTCTTGCAGGAAAGGACGTACAGGA
ACTGTTGCAGGTGATGTGGCTTTCCCTAAGGGGAAGGAAAATTTGGCGTCTGTTCTCAAA
CGGTACAAGCGGAGGTTATCTAACAAGCCAGCGGGCACTAATGAAGGTACA---GGCTCG
CGCAAGACCCCACGT---------------------------------
>gnl_Phypa_v3.3_Pp3c27_2050V3.1
ATG---------------ATGGACTCTTCGCCATCT------------------------
---ATGGCAAAATATGTACCTGCTCTAGCTCCGATTGTCCTGATTGCGATAGGTTACATG
GACCCTGGGAATTGGGCCAGCGCAATTGAGGGTGGCTCCAGGTTCGGATTTGAGCTTGTC
TGGGTAGTGATTCTGTCCAACGTAATGGCAGCTCTTTTTCAAACACTCGCTACCCGACTC
GGATTAGTGTCTGGGAAGCATCTTGCCGAGATATGTCGTGAAGATTATCCCAGGCCCGTT
TGCTTGTTGTTGTGGTTTCTCTCTGAAGTATCCATAATCGCTCTCGATCTGACAATGGTT
GTAGGGACTGCTGTTGGCTTAAATTTGCTGTTTGGATTTCCGGTGCTGCCCAGCATTCTT
TTGTTGGCTTTCGATGGTATCATTTTAATGATGGCTTTACCAATAGTGGGCGTGCACCGG
GCGGAGTTGGCCGCTGGATGCATCGTTGGCGTAGTGATCCTCTGCTTTGGGTTAGGGACA
TTACTAAGCCGTCCATCAGCTTTCGCATTCCTTGGTGGCGTGTGGCCCAAAGTTCGAGGA
GACTCTCTCTACACTGCTGTGGGATTGATTGGAGCAAATGTTGTTCCACATACATTTTAT
TTACATTCGGCTCTGCTTCAGGGGCAGCATAAACTTGGGAGTAAAGCAAAGGAATTAGTT
GTTCAAGAGAACATGCGTGATACAATCGGAGCATTTGCAATCGCCATGCTTGCTAATTTA
GCTGTATTGGTGGTAGCCGCCTCTACCTTCCAC------------AACGTTGGCCTGGTT
ATTCTGACTCTCCAGGATGCATATGCACTGATGGAGCAGATATTGAGTAACTCTATAGCA
CCAGCGGTATTTGGATTAGCTCTAATTTGTGCGGGTCAACTGTCTTCTTTGACGGGAACC
CTCACTGGAAAGGTAACCATGGAGGGATTTTTAGATATGTCCATGGGACCGTGGCTGCAT
CGCTCTTTGGTGAGGGGGGCAGCAGTGATTCCCGCTGCTTTCTGCGCATGGCGTTATGGC
AGTGAAGGTCTATATCGGCTGCTACTGTTTGCACAAATCATAATAGCTATGGAGCTTCCC
TTTTCTGCCTTGCCACTTATCAAAGCCTCTGCATCAGAGGCTCGGATGGGATCCTACAAA
ATCTCTTCTCTTGTTGAAAGCGTAGCTTGGATCTCTGTTGCTCTTGTGGTAGCTGCAAAC
ATCTGGATGGTGTTTGACGTCTTGCTGGATGAAATCGACGAGTTTGCTGGTTTTGCCGCT
CACCTCGGGACGTCGAACACTTCTGTTTTCGCTCTGGTATTGATCGGTATCGGGCTTTGC
GTTGGATTCCTCATATGGTTGGTTGTGACACCGCTTCGCATCGATAGGCAAGAGTATGAA
AGTCAAGACATTGTTGAAGACTCATATTCTTCCAGGCCGGAGAGTGCGCTATCTGGCCTC
GACGGTGACGTCAGCACTTCTAGTAGCGACATTGATGATTTAGTCTCCAAGTATCCCCCC
GAACCAGTCCACGTGAATGATTTGAATCGTACATCAGATCTTAACACAGCGGCTGAAGTT
CTTATTTCTGCTGATACTCCCCATGTCGCTGACAATGAAATCCCACTGCAAGTTGTGGAA
CCGCCAAATCAGTCGGAAGTTTCAGCTGCTTCTGAAGCAGTGGTACATCATGACAGAAGT
CATGTTCTCACAGAACCTGAGATTGCTGGTACTATAGAAACTTTCTTAAAGGATGCATCT
CTTCCTTCTAAGAAAACGACAGAG---ACGAAGAAACCTCGTCCAAATCACGGATCGATT
GAA---GCAGAGGCTGAAGCAGATGCATTGATAGAAAAAGACGACGATGAGGGTGATGAT
TTGGAACACGAGAACGTAGTTGTGGGATTAGGACATAGCTACAGTAACCTGACGTACGAG
GGAACTGGTTCTGCCAGGAGTCAGGGCGCCAGGAGTGATGTAGGTGGTAGTGGGAGTGGG
AGCTTGTCACGTCTATCGGGGCTTGGACGAGCTGCGCGTCGACAGTTCGCTGCTTATCTT
GACGAGTTTTGGGGTAAATTGTTCGACTTGCATGGACAGCCCATAGCTAGCAAGGTTGGC
ACGAGGACAAATGCGATT---GGATCAACTGCTGGACCTCAATCACCTTATGATAATCCC
TGCATTCAAACAAGATCCGTTGAT---CCTGGTGCATACTTACCAAGGGTGAGCTCTCGG
GAGCCA---------------TTAAAATCGACGAATAGTCTTCATCTGCCGGTGGACCAA
CACTTGGAGGAT---GCTTTTGCAAGAGCACAGTCACACACCACCCGGACA---ACCTCT
TCCGGACCTGGG---CTTCCGGATTTCTCAGTCAGATCAGGAAGTTTGGGGTCGCCA---
------------------------------------------------------------
------------------------------------------------------------
---------------------TATTTGCCTGAGCGCCAGTATTCCAGCATGCGCTTGCCA
TCGTTCTCAGAGGAGATTGATAGACAGCCCGCCACGATTCACGGTTACCACGTCCCTTCA
TTTCTTGGTGGTCGGAGTGCCACTTCAAGCCCTGCTAATAAGTCAACC------------
------------AGGCCT---ATGTCATCTTTTGAAGTGTATGGTTCGGAATCGGTACGG
ACACTTTCTGGTCAAGCTAGTGTTCAACCTCTAGGAATAGTTCAAAGGGAT---------
---------------------------------TTCGAAGGATCTTTGTATGGTGGAGGT
TTTCACGGGAGCTCGGAGGAC------------CAGTCTATTCGATCTATGAATGCTTTA
CCGAATAGGAGTGCCATGAACCATAGAGTCACTGGTGAAAGAGACTTGAACGGTCCTAAA
TCTTGGGACAGCCCCGTGAGTTCGGGCTCGCCGATTGGCAGG------------------
------CTTGGGAGCACGTCCAGAGGGGGAGCTCCGTTGTCATTTGATGACCTCTCTCCA
TCGGTGTCGCATAGAGATGGGTTTTCTATTCAATCTGCTCAG------TCAGAGAATTCC
TTATGGTCTCGGCAGCCCTTCGATCAATTGTTTGGGGGGGTTACGGAACGAACCACTGAT
GGTACAGGTAGCGGCTCGGATAGCTTGTCAAATGCCTCCACCGCCTTCAGTTCTTGGCCA
GATACAGATTTGGAGATGATGGATAACTTGAGAACTTGCATTTGCAAGCTTCTGTGTCTG
GAAGGATCAGAGTGGCTGTTCCGTTTTGATAACGGGTCAGATGAGGACTTGGTTGCAGCT
GTTGCAGCTGTTGAGAAAATGCATTTGGAAGCAGATGCTCCTGATAGAGTGTCCCGC---
---------AATGAACGCTGGCAAGCTCATGGCCGCCCTGTTTCATCACTTTTGAAATCC
AGCAATGAG------------------GCACGTAGAGTTAGCTACTGTGGCGAATCTTGT
GTATGGGGAAAGGGCTTGCTTGTCAGCTTTGGCGTTTGGTGTGTCCACCGCGTACTTGAA
TTGTCTTTGATGGAAAGCAGGCCCGAGCTTTGGGGGAAATATACTTACGTGCTGAACCGG
CTCCAGGGTGTACTTGAGCCGGCTTTTTCCAAACTTCGCCTTGTCGCTCCAATGTGCAAC
TGTGTGCTGGAGGTTTCAGAGATTAACATGCGAGCAGTGCGAGGGTTACAGGGATCTAAC
AGCTTAAACTCACCTCAGAGCAGTTATCCAACAAAAGGAAAAGGAGCAAGTGCAACTGTC
TTCTTGGAGATGATTAAAGAGGTAGAGCAAGCAGTGGGGTCGCGGAAAGGTCGGACTGGT
ACCGCCGCTGGAGACGTTGCTTTCCCGAAGGGCAAAGAAAATTTGGCCTCAGTCTTGAAA
AGGTATAAAAGACGCTTGGGGAACAAGCCCCCAGGTGCAGCAGGGGGTGGGGGAAGTGGG
CGCAGAACCAACAACGGATATGCTTCCCTTGTTTTTGCAGCATGTCTT
>gnl_Phypa_v3.3_Pp3c16_16830V3.1
------------------------------------------------------------
------------------------------------------------------------
------------------------------------------------------------
------------------------------------------------------------
------------------------------------------------------------
---------------ATGCTTTCGGAAGCATCTATTATCGCCCTCGATTTGACAATGGTT
ATAGGAGCCGCTACAGGCTTGAATCTGTTGTTTGGATTCCCTTTACTCCCCAGCGTGCTT
TTGTTGTCTGTCGATGGCATTATTTTGATGGTGGCATTGCCGATGGTGGGTGTGCACCGG
GCGGAGATGGTTGCTGGAACTATTGTTGGTGTCGTGCTCGTCTGCTTTGGGTTAGGGGCA
TTACTAAGCGGACCAACAGCTCCTGCCATTATTAGCGGTCTGTGGCCCAAAGTTCGAGGA
GACTCCCTCTACATCGCTGTGGGACTGATTGGAGCGAATGTTATGCCTCACACGTTTTAT
TTACATTCTGCGCTGCTTCAAGGGCAACACAAACTTTCGAGCAAGGCGAAGGAAATAGTT
GTTCAAGAGAACATGCGGGACACAATTGGAGCGTTTGGGGTTGCGATGTTGGCAAATGTA
GCCGTGTTGATGGTAGCTGCATCAGTTTTCCAC------------AACGTTGGGTTGGTT
ATTCTGACTCTCCAAGATGCGCACGCACTAATGGAGCAGATATTGAGTAATTCGGTTGCA
CCAGCGGTGTTTGGATTAGCCTTACTTTGTGCGGGACAGCTATCATCTTTATCGGGAACC
CTCACCGGAAAAGTTACCATGGAGGGATTTTTAGATATGTCCATGCGCCCATGGCTGCAT
CGCTCCTTGATTAGGGGAGCAGCAGTGATTCCCGCTGCCTTCTGCGCATGGCACTATGGA
AGCGAAGGTTTATATCGGCTGCTGTTGTTTGCACAAATCGTAATAGCTGTGGAGCTTCCC
TTTTCTGCAGTGCCACTCGTCAAAGCGTCGGCATCAGAGTCTCGAATGGGATCTTACAAA
ATCCCTTCTCTTGTTGAGAGCATAGCCTGGGTCTCTGTTGCTCTGGTGGTGGTTGCCAAC
ATCTGGATGGTATTTGACGTGTTACTTGACGAAATCGATGAATTTTCTGGCTTCGCTGCA
CATCTCGGAACGTCAAACACGTCTGTTTTTGCCTTGGTATTGATTGTGATTGGGCTTAGC
GTGGGATTCCTAATATGGTTGGTTGTAACACCTCTTCGCGTTGATAGGCAAGAGTATGAA
AGCCAAACTCTTTCCGATGATCGATATCCTTCCAGGCAGGAAAGCGCATTATCCAGTATT
GACACTGATGTCAGCACATCTAGCAGTGACATCGATGATATAGTTTCCAATTATCTTTCC
GAACCAGCTCAACTGAATGGTTTAGTTCGTACATCAGAACTTAATGAAGCAGCTGAAGTT
TTGACTTCTCCCCATCTCCCTCATGAATCTGATAAGGAAACTCCATTGAAAGTTGTGGAT
CCGCCAAATCAACTCCGAGTTCCAGCTTATTCTAAAGTGGTGTCACATCATGACAGAGGT
CACATCCTTACAGAACCTGAGATTGCTGGTACAATAGAAACATTCCTAAAGGATGCGTCT
CTTTCCGGCGACGGATTGACGAAG---AAAAGTACAGCCCCGCCACCCCAGAGATTGGTT
AGA---GCGGAAGCTGAAGCGGATGCATTGATTGATAAAGACGATGATGAAGTAGACGAC
TTCGACCACGAGGACGTTGTGGTGGGATTAAGACGCAGCTATAGTAACCTGGCGTACGAA
GCCTCTGGCTCAGCCCGAAGTCTGGGGGGTAGGACTGATGCTGGTGGCAGCGGGAGTGGT
AGCTTGTCACGCCTTTCGGGACTGGGACGAGCTGCGCGTCGACAGTTTGCTGCTTACCTC
GACGAGTTCTGGGGTAAATTGTTCGATCTGCATGGGCAGCCCATAGCCAGCAAAGGTAGC
ACAAGGCTTAGTGCGCTG---GGATCATCCATAGGACCTCTCTTACCTTTTGATAATCCC
GGCATTACACCAAGATCAGGTGAT---CCTGGTGCCTACCTGGGAAGGTTGAACTCACGT
GGTCCA---------------TCAAAATCGACCAGCAGCCTTCATCAGCAAGTGGAACAA
CACTTTATGGAT---GCTTATGCAAGGGCACAGTCTCACGCCACTGCAACT---ACCTCT
TCTGGTCTTGGGTTCATGCATGACTACTCAGGCAGATCAGGAAATTCAGGGTCCCTA---
------------------------------------------------------------
------------------------------------------------------------
---------------------CAATTACCTGAGCGCCAGTATTCCAGCATGCGCTTGCCA
ACTTTTTCAGATGAGTTCGATAGGGAACCCGCCACAATTCACGGCTACTACGCTCCTTCG
TTTCTTGGTGGTAGAAGCGCTACATCAAGTCCTGCACTCAAGTCAACC------------
------------CGACCC---ATGTCGTCGTTGGACATGCATGGTGCGGCATCGGCACGA
GCTCTCTCTGGTCAACTTCATGTTCAACCTCTAGGAGTAGTCCAAGGGGAG---------
---------------------------------TTCGAAGGATCTCTATACGGTGGGGGT
TTTCAAGGTAGCTTGGAGGAC------------CAGTCTCTTCGATCTATGCATGCCTTA
CCCAGTAGGAATGCTATGAATTGCAAAGTTAACGCTGATAGGGAACTGAATGGTCCCAGA
TCTTGGGACAGCCCTGTGAGTTCGGGCTCACCGATTGGAAGG------------------
------ATCGGAAGCATGTCTTCTGTGAGGGCTCCACTGTCGTTTGATGAGCTTTCCCCT
TCGGTGACGCACAGAGATGGATTCTCGATTCAAACTGCACAG------TCCGAGAACTCA
CTTTGGTCTCGACAGCCCTTCGAGCAATCATTCAGCGGAATGACGGATCCGTCTGCCAAC
GGTACTAGTGGCGGCGCAGAGAGCTTGTCGAATGCCTCTACCGCCTTCAGTTCTGGACTA
GATGCAGATTTGGATATGATGGAGACCTTGAGAGCTTGCATTTGCAAGCTTTTGTGCCTG
GAAGGATCAGAGTGGCTGTTTCGTTTTGATAACGGTTCAGATGAAGATCTGGTTGCAGCC
GTTGCAGCCGTCGAGAAAATGCATATGGATGCAGATTCTCCTGACAGAGTGTCCCGA---
---------AATGAAAGGTGGCAAGCTCATGGCCGTCCTGTTTCGTCTTTCTTGAAAGGC
AGCAACGAC------------------GCACGGAGAGTTTGCTACTGCGGTGAAGCGTGT
GTGTGGGGAAAAGGCCTACTTATTAGCTTTGGCGTTTGGTGTGTCCATCGAGTACTTGAA
CTGTCCTTGATGGAAAGCAGGCCTGAACTTTGGGGAAAATATACTTACGTGCTGAATCGA
CTCCAAGGTGTACTGGATCCGGCATTTTCCAAACCACGTCTTGTTGCACCGATGTGCAAT
TGTGTGATAGAGGTTTCGGAGATCAGCAGGCGAGCGCCGCGGGGGTTGCAGGGATCAAAC
GGCGTGAGCTTACCCCAGAGCAGCTATCCTTCGAAAGGAAGAGGGGCAAGTGCAACTGTT
TTCTTGGAGATGATCAGAGAAGTGGAACAAGCAGTGGGCTCTCGAAAAGGTCGGACTGGT
ACTGCCGCGGGAGACGTTGCGTTTCCGAAAGGTAAAGAAAATCTTGCTTCAGTCTTGAAA
AGGTATAAAAGGCGTCTGAGCAACAAGCCTCCTGGCGCAGCAGGGGGTGGCGGTGGTGGC
CGCAGATCCAACAATGGATTTGCCGCTCTTGTTTTTGCAGCATGTCTC
>gnl_Pinta_v2.0_PITA_000022978-RA
------------------------------------------------------------
------------------------------------------ATGGCCATG---------
------------TGG---------------------------------------------
------------------------------------------------------------
---------------------CTC------------------------------------
------------------------GACATTGCTTATAAGCTCCTTGATATTAGTGCCATT
CAAGGATACACTCACAAATTT---------------------------------------
------------------------------------------------------------
------------------------------------------------------------
------------CCTGAC---------AACAATGAAGAATGGTTGCCCAAATTCAATGGG
ACTAAT------------------------------------------------------
------------------------------------------------------------
------------------------------------------------------------
------------------------------------------------------------
------------------------------------------------------------
------------------GTAATCACAATTGAGGAACACATGGATGAATTTTATTGGCGT
GTTGGTGGAAGA---------------------------GATATCCCA------------
------------------------------------------------------------
------------------------------------------------------CTAGAG
GATGTGGTTATGAGGTTATTTTCCCTCTCCTTGGAGGAAGGTGTTATAGATTGGTGGGAT
TGCCCTGGCCATGCTTTATGTATGGAATTCAGGGACTGCAGATATTTATCAGTTGCTGAT
ATTTTC------TCAGACATGTCTTTTGGGGATAGTGAGTGGATAGGTTCCTTGAGA---
AATATCGGTGCTGGTATGGCAGTTCCTTTCATCTTGATTCTTATGTTCGCTAGTTTGTCG
TTGGGGTTTATGTTATGGCTTATTGCAACACCTTTGAGGTGTGCAAATCAAAAAGCAGAG
GTCCAAAGATGG------------------GAAGGACCAGAGACTCCATATGAACATAAA
GAGCATCTTATTTCCAGAGAAACAGTCGCATATGACTTAAATTCTGAAGCTTCAGAGGCA
GTGGTTGACACGTCAGAGAGCAAGGGAACACGAATTGACAAGACTTTGCCTGTCAATGAT
TTGAAGCCTGGGAAAGATTTGAAGGTTTGTTCCAAGGATATTGAAGTTCATCCAATGGAG
CAC---ACAGTTCCAGAAAGTGGATTTTCTTCAGCTGAGATTGTCCCCTCTTTTTCCACA
GAATCTTCTCTTGCATCAATTCCTGCA---CCTTCCTCAGATGGTCTTTGCACTGACAGT
GTACCAAATGTTAGTAAGCCCTCAAGAATTGAGTCAGAGATTTCTGTTTTGAAAGAGACG
---------GAGTTAGAACTTGACACTGAGATGGAAAAATATGATGATGATGGGGATGGT
TGGGAGCATGAAGAGGTTCCTACGGGGATGTCTGAAAGTTCCTATACTTTGACCCATGAA
GAACCTGGTTCTTGTAGAAGCATTGGTGGAAGGAGTGATGATGGAGGCAGTGGAAGTGGA
AGCCTTTCAAGGTTGTCTGGATTGGGTCGTGCAGCAAGGCGCCAGTTTGCATCTATTCTA
GATGAGTTTTGGGGGAAATTATTTGATTTCCATGGGCAACTGACAGAACAAGCAAGATTG
AAAAGGCTTGACTTGGCCTTAGGGATAAAGGTTGTGCAAGCT------CAAGGAAGTGTT
ACATCCAATACTATTGGAAGAGAA------------------------------------
---------------------TCCAAGTATTTGCAAGAACAGGATAAGATACTTTGGCAA
------------------------------------------GGCCAGGCT---------
AATGAGCACCTTGGTGTTTTAGATTCATGCATAAAAACAAGT------------------
------------------------------------------------------------
------------------------------------------------------------
------------------------------------------------------------
GAGCACTTGAGTGGCATGGATTTGACAGGGGCACATATTTATGATACTTCATTGGGGTCT
TGGGCTTCTCCCATGGCT------------------------------------------
---------TTACGTAGT---------------------TCATATGCCAGGCAAGTTGCT
CCTTCTTTTAATAAA------------------------AGGCAAGAGCGAGATCAGCGG
AATCCTTTAGTTCAAAGGCCTGCA------------------------------------
------GGGGAATTGGATATGCTAGGGAGTTCGTCCTTTAGAACAGATTTCAAGAACTTG
CCG------------------GTTTCTCAGATGGGGACATATAATGATGACGTTAATAAC
CAGGTTGATCAA---GTT------------------------------------------
---------------------------------CCACTGTCTTTTGATGAGCTTTCTCCT
TCCCAGCTTCACAAGGATGGTTTTTCACTCCAGTCAACTTCAAAAGCAGAAAACAACTCT
CTTTGGTCAAGACAACCTTTTGAGCAATTGTTTGGCATGTCTGGTATTGGAAGTGGAAGA
GGAGAAAGGAATAGAAAGTCCAGAACTGTTTCAAACACACATGAGAGTGTTTCTTGTGGA
GATTCTGAGGTTGAGATGCTACAAAACCTTCGTTGCTGTATTGTGAAGCTTCTCAGATTG
GAAGGATCGGAGTGGCTATTTAACCAGGATGGAGGATTCGATGAGGAGCTTATTGATTTG
GTTGCTGCGAGGGAAAAATTTCTTCATGAGGCTGACACCTATGAGTCTTCCAAGTTA---
TACAACAGTGATGCACAGAATCAGCGTCAGGACTACAAATTTGCCCCTATTCCAAATACC
CGTGAATCAGCTTCAGTC------CTTGTCCAGTCAGTTCCTCATTGTGGTGAGGGTTGT
GTCTGGGTAGTAAGCCTACTTGTTAGTTTTGGTATCTGGTGTATCCATAGGATATTGAAT
TTGTCTCTCATGGAGAGCAGACCGGAGCTATGGGGCAAGTATACATACGTTTTGAACCGC
CTTCAGGGCATTTTAGAACCAGCCTTTTCCAAGCCTCGCCCTGTGCTTCCCCCCTGTTTT
TGTCTACAGATCCCTGATGCATATGGAAGAAAGATGGCCTTT---TTGACATTATCAAAT
GAG------------CCTTCTGCAACTTCTAGTAAAAGACAGGGTGCAAGTGCGAGTGCA
TTTTTAGAAATTATCAAAGATGTGGAAATAGCAGTGGGTTCTCGCAAAGGACGTACAGGC
ACTGCTGCTGGAGATGTTGCATTTCCTAAAGGAAAAGAAAATTTAGCTTCGGTGTTGAAG
CGATACAAACGCCGTCTTGCTAATAAACCACCAGGAATACTTGAAAATAATGGTGGAAGA
CGGAAAGTCCATGGG---------------------------------
>gnl_Poptr_v3.0_Potri.006G127100.1
------------------ATGGAAACTGAGTTTGTAAAT---GCTAACCATCTACCGCAT
TTTCTTCGTCGGGCGCTTCCTGCTCTGGGACCTGGGCTTCTGATTGCAATTGGATATGTT
GATCCTGGAAAGTGGGCAGCAACTGTCGAAGGAGGTGCACGTTTTGGGTTTGATCTGGTG
CTGCCGATGCTTATTTTCAACTTTGTTGCCATTTTATGCCAGTATCTCTCTGCTCGAATT
GGTGTGGTAACTGGAAAAGATCTTGCCCAGATTTGCAGTGATGAGTATGACAAGTGGACA
TGCATGTTTCTAGGAGTTCAAGCAGCACTTTCGGTGATTGCATTGGACCTCACTATGATT
CTCGGCATTGCACATGGTCTTAATCTTCTCTTTGGAATGGACTTATCCACCTGCGTTTTT
TTAGCTGCTGTTGATGCTGTTTTATTTCCAGTTTTTGCTACCCTCCTGGAGAGATGCAAG
GCAAGTTTCCTCAGCACATGCATTGCAGGCTTCTTATTACTTTTGTATTTCTTCGGAGTT
CTCATCAGCCAACCAGAAATCCCTCTTCCCATGAACGGGATGCCAATAAAATTAAGTGAG
GACAGTGCATTTGCTCTGATGAGTCTTCTTGGAGCAAGTATCATGCCTCACAATTTTTTC
CTCCATTCTTCTATGGTGCTGCAACATCAGGGGCCACCAAATATTTCCAAGGGTGCCTTG
TGCCTTAACCATTTTTTTGCCATTTTATGCATCTTCAGTGGCATCTATCTGGTAAATTAT
GTGCTTATGAACTCCGCTGCAAATGTGTTCTAC------------AGTACTGGCCTTGTT
TTACTTACTTTTCCTGATGCGATGTCACTTATGGAGCCGGTGTTCAGAAGTCCAGTAGCA
CTCTGTGTCTTTTCACTCATTTTGTTTTTCGCGAATCACATCACTGCACTTACCTGGAAT
CTTGGTGGGCAAGTAGTGCTTCAGGGTTTTCTCAGACTGGATATTCCTAATTGGCTTCAA
CGTGCAACAATCAGAATTATTGCAGTAGTTCCAGCTCTTTATTGTGTGTGGACTTCAGGA
GTTGAAGGAATATACCAGTTGCTTATATTTACACAGGTTATGGTAGCTTTACTACTTCCA
TCTTCAGTGATTCCCCTTTTCCGTATCGCTTCATCTAGACAAGTGATGGCTGCCTACAAA
ATTTCTGCATTCTTGGAGTTCTTAGCGCTGATTTCATTCATGGGGATGCTTGGCATAAAG
ATTATTTTTGTGGTGGAAATGGTTTTTGGGGATAGTGATTGGGCAGGCAATTTGAGATGG
AGCACAAGTGGTGGTTCGTCAACCTCTTACACTGTTCTTCTCATTACTGCCTGTTCATCA
TTTTGTTTGATGCTCTGGCTAGCAGCCACCCCATTGAAATCTGCAACC---CACTTAGAT
GCTCAGGTATGGAATTGGGATGTACAAAATACTGTATCTGAGCCATCCATGCAGATAGAG
GAAGAAATTTTTAGTGAAACCAGATATACTGAAGAGGAATCCATAGGGGGGCAAGAACAA
TTATCAGGTCCAGGGAAATCTGCCGAGAGTTACTCGGATGTAACTGTTGCAAATGCTGAT
CCTGATTTGCCTGTGACAATTATGGAGTCGGATCAGGAACATCATTTGACTACTATAAAA
GAA---AATCATTCTGAAATTACATTCTCTAGTCCTGGAACATTCTATGAGGAGGAAACA
TCACCTATAATAGAGTCAGTATCTCTGTCAGCTGCTATGAATGTGGTCCCTGGCAGTGAA
TTGCTTGGTGCCAAGAAGATTGAT---ATTGAATCAATGGACTCAGTTGAAAAGACTGTG
---------GATATAGATGGTGATTTCCATGCTGAAAAGGAGGACGATGAAGGGGATAGC
TGGGAGCCTGAAGAATCATCCAAAGGGGTTCCTGGAAGCACTTCATCTTTGACATCTGAT
GGTCCTGGATCATTTAGGAGTCTTAGTGGTAAAAGTGATGAGGGTGGGAATGGTGCTGGA
AGTCTTTCAAGATTAGCAGGGTTGGGTCGTGCTGCAAGACGCCAATTAGCTTCAGTTCTT
GATGAGTTTTGGGGACAATTGTATGATTTCCATGGGCAAACAACTCAAGAAGCAAAGACC
AAGAAACTGGATGCCCTG---GGGGTTGATTTGAAG------------CCTTCTTTGTTG
AAAGTGGACACTGCTGGGAAAGAA---TTTAGCGGATATTTCTCATCTGTTGGTGGTAGA
GCATCTGATTCTCAGATCCATTCAAGTTTGGGCGACTCTCCCAATCATTTGAGGGTTCCG
AGCAATATCGACTCATCTTATGGAGGTCAGAGG---------GGACCATCCTCTTTGTGG
TCCAACCACATGCAGTTGATGGATGCATATGCACAAGGTCCCAGCCGCAGTATAGCT---
------------------------------------------------------------
------------------------------------------------------------
---------------------GACTCAAGTGAGAGACGGTATTCTAGTGTACACACGCTA
CCATCTTCTGATGGCCGGTGTATTCAGCCAGCTACAGTGCATGGTTATCAGATTGCATCC
ATCATCAATCAAATTGCTAAGGAAAGAGGTTCCAGTAGCTTAAATGGTCAAATGGACTCA
CCAGCACCG---ATATCA---CCATCCTTGGGCCCTAGAAACTACAGGGACCCACTTACT
GTTGCTATGGGGCAAAAATTGCAAAATGGACCAAGCTCTTCACAACCACCAGGATTTCAG
AACCTTGCAGTATCTAGAAATAGCACGTTGCAATCTGAAAGACATTATCATGATGTTTAC
TCTTCTGGATCTGCTGATGATGCTGGCAAGTCAGCTAATACGAAGAAGTACCATAGTTTG
CCTGACATCGCAGGGCTTGCTGGTCCTTACAGGGACCTATATATGTCTGAAAAGAATGCT
CAGTGGGACAAGTCTGTAGGATTTGGTTCATCGGTTAGTAGAACAGGTTATGAACAATCT
TATTATTCAAATACAAGATCAGGTGCAGGTGCA---------------------------
------GGACATGGGGATGCTTTCTCATTTCACATGACTCCAGAC------CCTGGATCC
CTCTGGTCTAGGCAGCCATTTGAGCAG---TTTGGTGTTGCTGACAAAAGTCGTGTTGTT
GGGAGT---GGATTAGGAAATCGGTCTAATTCTATCAATCGCGAAGTAATTTCTCCTGTG
GATCCCGAGGCCCAACTTCTTCAGTCTTTCAGGCGTTGTATCGTGAAGCTTTTGAAATTG
GAAGGATCTGACTGGTTGTTCAGGCAAAATGATGGAGCTGACGAGGATCTGATTGATCGC
GTTGCTGCAAGGGAGAGATATTTGTATGAAGCTGAAACAAGAGAAATGAACTGTGTAGCT
AACATGGGTGAATCTCCATATTTGTATTCTGATAGGAAGTCTGGTTCTGTTTTGAGGAAT
GATGATGCAGCTATCACCAACATTATGGTTTCCTCAGTTCCTAATTGTGGGGAGGGCTGT
GTTTGGAGAGTGGATTTGATAATAAGCTTTGGGGTCTGGTGTATTCACCGCATTCTAGAT
TTGTCACTCATGGAAAGCCGGCCTGAGCTGTGGGGGAAATACACTTATGTGCTTAATCGT
CTCCAGGGTATCATAGAATTGGCATTTTCAAAGCCCCGTAGTCCCATGTCCCCATGCTTC
TGCCTTCAAATCCCTGCATCCCACCAGCACAGGTCAAGTCCA------CCTGTTTCGAAT
GGA---ATGTTGCCACCTGCTTCGAAACCAGGTAGGGGGAAATGCACAACTGCAGCAACG
CTTCTGGACTTAATTAAGGATGTAGAGATTGCCATATCTTGCCGAAAGGGACGATCAGGA
ACTGCTGCTGGCGATGTTGCTTTCCCAAAGGGAAAAGAGAATCTGGCTTCTGTGCTTAAG
CGCTACAAGCGCCGACTATCCAGCAAGGGAATTGCTACCCTAAAAGGAGGG---GAAAGA
AGGAAGGGGGTAGAGCCCTCGAGC---CTTTCTGTGGGGATTTTGGCA
>gnl_Poptr_v3.0_Potri.016G090800.1
------------------ATGGACACTGAATTTGCAAAT---GCTAACCATCCACTGCAT
TTTCTTCATCGGCTGCTTCCTGCTGTTGGACCTGGACTTCTGATTGCAATTGGATATGTT
GATCCTGGAAAGTGGGCAGCAACTGTTGAAGGAGGTGCTCGTTTTGGGTTTGATCTGGTA
CTACCGATGCTCCTTTTCAATTTTGTTGCCATTTTATGCCAGTATCTCTCTGCTCGAATT
GGTGTGATCACTAGAAAAGATCTTGCCCAGATTTGCAATGATGAGTATGACAAGTGGACA
TGCATGTTTCTAGGAGTTCAAGCAGCACTTTCCGTGATTGCATTGGACCTCACAATGATT
CTCGGCATTGCACATGGTCTTAATCTTCTCTTCGGGATGGACTTATCCACTTGTGTTTCT
TTAGCTGCTGCTGAGGCCATTTTATTTCCATTTTTTGCTACCCTCATGGAGAGATGCAAG
GCAAGTTTCCTTTGCACATGCATTGCAGGCTTCATATTACTATTGTATTTCTTCGGGGTT
CTCATCAGCCAACCAGGAATCCCTCTTTCCATAAACGGGACGCGAACAAAATTAAGCGAG
GAGAGTGTGTTTGCCCTGATGAGTCTACTTGGAGCAAGTATCATGCCTCACAATTTTTTC
CTCCATTCTGCTATTGTGCTGCAACATCAGGGACCACCAAATATTTCCAGGGATGCCTTG
TGTCTTAACCATTTTTTTGCCATTTTATGCATCTTCAGTGGCATCTATCTGGTAAATTTT
GTGCTTATGAACTCCGCTGCAAATGTGTTCCAC------------AGCACTGGCCTTGTT
TTACTTACTTTTCCTGATGCGATGTCACTAATGGAACAGGTGTTCAGGAGTCCAGTAGCA
CCCTTTGGCTTTTCACTCATCTTGTTTTTTGCGAATCAAATCACAGCATTTTCCTGGAAT
CTTGGTGGGCAAGTAGTTTTACACAATTTTCTCAGATTGGATATTCCTAATTGGCTTCAA
CGTGCGACATTCAGAATTATTGCAGTTGTTCCAGCCCTTTATTGTGTGTGGACTTCAGGA
GTTGAAGGAATATACCAGTTGCTTATACTTACACAGGTTATGGTTGCTTTACTTCTTCCA
TCTTCCGTGATCCCTCTTTTCCATATTGCTTCATCAAGACAAGTGATGGGTGTCTACAAA
ATTTCTCCATTCTTGGAGTTCGTAGCGCTCATTTCATTCATGGGGATGCTTGGCATAAAG
ATTATTTTTGTGGTGGAAATGGTATTTGGGGATAGTGATTGGGTAGGTACTTTGAGATGG
AGTACAGTAAGTGGTTCGTCTACCTCTTACATTGTTCTTCTCATTACTGCCTGTTCATCA
TTTTGTTTGATGCTCTGGCTAGCAGCTACCCCATTGAAATCTGCTACT---CGCTTAGAT
GCTCAGGTATGCAACTGGGATGTACAAAATGCTGTATCCGAACCATCCACGCTGATAGAG
GAAGAATTTTTGACTGAAAATATATGTACTGGAGAGGAGCTTATCGAGAGGCAGGAACAA
TTACCAGAACCAGGGAAATCTTTTGAGAGTTACTCAAATATAACTGTTGCAAATGCTGAT
CCTGATTTGCCTGAGACAATTATGGAGTCTGATCAGGAACTTCATTTGACTACTATCAAA
GAA---AAACATTCTGAAGTCGCATTTTCTAGTCCCCAAACATTCTAT---GAGGAAACA
TCACCTACAACAGAGTCAGCATCTCTGTCAGCTTCTGTCAACTTGGTTCCTGATGCTGAA
TTGCTTGTTGCCAAGAAGGCTAAG---ATTGAATCAATGGACCCAGTTGAAAAGACTCTG
---------GATATAGAGGGTGAGTTGCATACTGAAAAGGAGGATGATGAAGGGGATAAC
TGGGAGCCTGAAGATTCATCCAAAGGGGTTCCTGGAAGCACTTTGTCTTTGACATCTGAT
GGTCCTGGATCATTTAGGAGTCTTAGTGGTAAAAGTGATGCAGGTGGGAATGGTGCTGGA
AGTCTTTCAAGATTAGCAGGGTTGGGGCGCGCTGCAAGACGTCAATTAGCTGCAGTTCTT
GATGAGTTTTGGGGACAATTGTATGACTTCCATGGGCAAATAACTCAAGAAGCAAAGACC
AAGAAACTGGATGCCTTG---GGGGTTGATTTGAAACTTGCT------TCTTCCCAGCTG
AAAGTGGACACTGCTGGGAAGGAA---TCAAGCGGATATTTCTCATTGGTAGGTGGCAGA
GCATCTGATTCATTGATCAATTCAAGTTTATGCGACTCCCCCAAGCAATTGCGGGTGCAA
AGCAATATTGACTCATCTTATGGAGTTCAGAGG---------GGACCATCCTCATTGTGG
TCCAACCACATGCAGTTGCTGGATGCATATGTACAAGGTCCCAGCCAGAGTATTGCT---
------------------------------------------------------------
------------------------------------------------------------
---------------------GACTCAAGTGAGAGACGGTATTCTGGTGTACGCACGCCA
CCATCTTCTGATGGCTGGGATAATCAGCCAGCTACAGTTCATGGTTATCAGATTGCATCT
ATTGCCAATCGAATTGCCAAGGACAGGGGTTTCAGTAGCTTAAATGGCCAAATGGAGTCA
CCAGCACCA---ATATCC---CCATCCTTAGGACCTAGAAATTATAGGGACCCGCTCACT
GTCTCTATGGGGAAAAATTTGCAAAATGGACTAAGCTCTTCACAAGCGTCAGGATTTCAG
AATCTTGCAGTAACTAGAAATAGCCCATTACAGTCTGAAAGACCTTATCATGATGTATAC
TCT---GGATCTGCTGATGATACAGGAATGTCAGCTAATACAAAGAAGTACCATAGCTTG
CCTGACATTTCAGGGCTTGCTGGTCCCTATAGGGACCTGTATATGTCTGAAAAGAATGCT
CAGTGGGACAAGTCTGCAGGATTTGGTTCCTCTGTTGGTAGATCAGCTTATGAACAATCT
TATTATTCAAATACCGGATCAGGAGCAGGAGGTCCTTTGTCTTTTAATGGACTATCA---
---AAAGGGCATGGGGATGCTTTCTCGCTTCACATGACTCCAGAC------CCTGGATCC
CTCTGGTCCAAGCAACCATTTGAACAG---TTTGGTGTTGCTGACAAAATTCGTGCTGTT
GGGAGT---GGATTAGGAAATCGGTCTAATTCAATTAATCGCGAAGTAACTTCTCCTGTG
GATTCAGAGGCCCAACTTCTTCGGTCTTTCAGGCATTGTATTGTGAAGCTTTTGAAATTG
GAAGGATCTGACTGGCTGTTTAGGCAAAACGATGGAGCTGATGAGGATCTAATTGATTGT
GTGGCTGCAAGGGAGAGGTATTTGTATGAAGCTGAAACAAGAGAAATGAACCATGTAGAT
CACATG------------------------------------------------------
------------------------------------GTTCCTCATTGCGGGGAGGGCTGT
GTTTGGAGATCGGATTTGATAATAAGCTTTGGGGTCTGGTGTATTCACCGGATTCTTGAT
TTGTCACTAATGGAAAGCCGTCCAGAGTTGTGGGGGAAATACACTTATGTGTTGAATCGT
CTTCAGGGCATCATAGAATTGGCATTTTCAAAGCCCCGTACTCCCATGTCCCCATGCTTC
TGCCTTCAAATCCCTGCATCTCACCAGCATAGATCAAGTCCA------CCTGCTTCGAAT
GGA---ATGTTGCCCCCTGCTTCAAAACCAGGTAGGGGGAAATGCACAACTGCAGCGACG
CTTCTGGACTTGATTAAGGATGTGGAGATTGCCATATCTTGCCGAAAGGGTCGATCGGGA
ACTGCTGCTGGTGATGTTGCTTTTCCGAAGGGAAAAGAGAATCTGGCTTCTGTGCTTAAG
CGCTACAAGCGCCGGTTATCCAACAAACTAATCGGTAGTAAA------------------
------------------------------------------------
>gnl_Prupe_v2.1_Prupe.6G235600.1
ATG---------GCTAATTTGGAATCTGCTAATCCTAGT---GCTAACAATATGTTGGGC
GTTCTACATCGGTTGCTTCCTGTTGTTGGACCGGCGCTTCTGATTTCAGTTGGATATCTT
GACCCTGGAAAGTGGGCGGCAACTGCTGAAGCAGGTGCCCGTTTTGGCTCTGACCTGGCA
GCATTGATGCTTATTTTCAATTTTGCAGCTATTTTATGTCACTATCTGTCAGCTCGGATT
GGTGTAGTCACTGGAAGAGATCTTGCGCAGATATGCAGTGAGGAGTATGACAAAGGCACA
TGCATATTCTTAGGAGTTCAAACAGAGGTTTCTGTGATTCTGTCAGACCTTACCATGATC
CTCGGTATCGCACATGGACTTAATCTTCTGTTTGGGTGGGACTTGTTCACTTGCGTGTTT
TTGACTGCTGTTAATGCTGTTTTGTACCCTCTTTTTTCCACCCTCCTGGAGACTTGCAAG
GCGAAGGTCCTATGCGTATGCATTGCGGGATTTATACAGCTTTCCTTCGTTCTTGGAGTA
ATTATCAGTCAACCAGAAATGTCATTTTCCATGAATGGGATGCTAACAAAGCTGAGTGGG
GAGAGTGCCTTTGCATTGATGAGTCTTCTTGGAGCAAGTATAATGCCTCACAGTCTCTAT
CTTCATTCTTCGATTGTGCAGCAGTATCAGTGTCAGCCAACTGTTTCCAGGGATGCTTTG
TGTCACCACCATTTAGTTGCCATCTTGTGCATCTTTAGTGGTATTTATCTGGTGAATTAT
GCCCTTATGACCTCAGCGGAGAATGAATAC------------------TCGGGCCTTGGT
TTGCTTACATTTCAGGATGTAATGTCACTAATCGGACAGGTCTTTTGGGGTCCAATAGTA
TCTGGTGCCTTCCTGCTGGTTCTCTTTGTTTCAAATCAAATCACAACATTAAGCTGGAGT
CTGGGTGGACAAGTAGTTTTGAATGATTTTTTGAAACTAGACCTTCCTGGTTGGCTTCAT
TGTGCCACAATCAGAATTATTGCTATTGTTCCAGCTCTTTATTTCGTTTGGAGTTCAGGA
GCTGAAGGGATGTATCAACTTCTTATATTCACACAAGTGTTGGCAGCTCTGCTACTGCCA
TCTTCTGTGATCCCTCTTTTTCGAATTGCTGCTTCAAGACCAATAATGGGTGTCCATAAA
GTTTCTCAATTTGTTGAATTTTTATCCCTGATTACACTAATTGGGATGCTTGGATTGAAA
ATCATATTTGTAGTAGAAGTGATTGTTGGGAATAGTGATTGGGTTAATAATTTGAGGTCG
AATGCCGGGAGTAGTATGTCTGTTCCT---TGTGTACTTCTACTCACTGCTTGTGCAACA
TTTTGTTTGATGATTTGGCTGGCAGCTACCCCATTAAAATCTGCAAGTGCACGATTAGAG
GCTCAGGTGTGGAACTGGGATATGCATATGGGTTCACCTGATTCAATAACAAAGAAAGAG
GAGATCAATATTTCTGAACCTAAATATCATAGAGAGGTAAGTGTCCAGAAGCATGAACCA
TCACCATCATTTGGGAGGGCTTTGGAT------AGTGATTCAGAAGTAGCGAGTTTTGAT
CTTGATCTGCCTGAAACTATCACAGAGCCTGATGAGGAGCATCACCTAACTACTGTAGTG
GAA---AATGGTTCTCGTATTACCTTTCCTCATTCCCCTAAATGCCATATGGAGGGATCC
ACATCTACAGTGGAGTCAACTCCAGTCTCAACTGTGGTTAATGAGGTTTCTGATGTTACA
TTGGAGGGCACCAGTGCATTGAAG---ATCGAATCAACAGAGCCAATTGAAAAGACTGTT
GGAGTTGAAGGAGTTGAAGGAGACTTACCAAATGAAAAAGATGATGATGAGGGAGATACC
TGGGAGCCTGAAGATTCATTGAAAGGGGTTTCTGAGAGCACTGCTCCATTGACATCTGAG
GGTCCAGGATCATTTAGGAGTCTAAGTGGAAAAGGTGACGAAGGGGGGAGTAGTGCTGGT
AGCCTTTCAAGATTAGCAGGGTTGGGGCGTGCTGCGAGACGTCAACTAGCTGCAGTACTT
GACGAATTTTGGGGACAGCTGTATGATTTCCATGGGAATGTAATTCAAGAAGCAAAGGCT
AAGAAACTGGATCTTTTGTTGGGGTTAGATTCAAAGGCTGCG------TCCTCCTCATTG
AAAGTTGATACTAGTGCAAAGGAG---CTTTCCGGATATTTTCCATCTGCAGGAGGCAGA
GGATCTGATCCTATTATGAACTCAAGTTTATATGACTCTCCGAAGCAGCAGAGGGTTCAA
AGCAGTTTAGAG---TCATATGGGGTCCAAAGG---------GGATCTTCCGCATTGTTG
CCCAGCCGTGTGCAGTTGTTGGATGCCTATGTGCAAAATTCAAGCCGCAGCGTTATT---
------------------------------------------------------------
------------------------------------------------------------
---------------------GACTCTGGTGAGAGGCGCTATTCAAGTGTGCGCAGTCTC
CCGTCTTCTGAGAGTTGGGACTACCAGCCAGCCACAATACATAGTTATCAT---CCCTCA
TATCTCAATCGAATTGCAAAGGACAGAGGTTTTGATAATTTGAACGGTCAAATGGAGTCA
GCAGCCCTA---CAATCCGCTTCTTCATTGGGTGCTGCAAACTACAGAGATTCACTTGCA
TTTACCATGGGGCAGAAGTTACAAAATGGGTTAGGCTCTGGTCAGGCCTCCATTTTCCAA
AATCATACAGTATCTAGAAATAGTCCGTTGCAATCTGAAAGACCGTATTATGATCTGCAC
CCTTCTGGAATTGCTGAGAATGTGGTAAGTTCAGCAAATGCAAAGAAATACCATAGTTTA
CCCGACATT------------------CACCGGGATCTTTACATGCCGGAGAAAAGTGCC
AACTGGGAAAGTCCTGTGGGGTATGGATCATCTACTGGGATAACAAATTATGAATCATCC
TTGTATTCAAATTCTGGAGCACGAACAGGAGCTCCTTTGGCATTCGATCAACTCTCTCCA
TCACAAGTCTACAGAGATGCTTTTTCATCACAGCAAAATTCTAGTTTTAACACTGGATCC
CTCTGGTCTAGACAGCCTTTTGAGCAA---TTTGGTGTAGCTGATAATAATCGTACTATT
GGGAGTGGAGGATTTGGTTATCGGGCAGGTTCTGTAAGTCAAGAAGCTACTTCAGTTGCA
GATTCAGAGGCCAAGCTTCTTCAGTCTTTCAGGCATTGCATTGTGAAACTTTTGAAATTG
GAAGGATCTGACTGGTTGTTTACGCAGAATGATGGGGTTGATGAGGATCTAATTGATCGC
GTGGCTGCAAGGGAGAAATTTCTTTATGAAGCTGAAACTAGAGAGATGAATCGAACAGTT
CACATGGGTGAACCTCAATACCATCCTTCTGATAGGAAGTCTGTTTCTGCATTGAAGAAT
AATGAT------GCAAATTGCACCTCTTTT---ATGGTTCCTACTTGTGGGGAGGGTTGT
ATTTGGAGATCAGATTTGATAGTAAGCTTCGGGGTCTGGTGTATCCATCGTATTCTTGAT
TTGTCACTCATGGAAAGCCGGCCAGAGCTATGGGGGAAATATACCTACGTCCTCAACCGA
CTTCAGGGGATTATTGATTCAGCATTTTCAAAGCCTCGCACTCCAATGTCGCCATGCTTC
TGCCTTCAAATTTCTGCAGTACACCAGCTGAAGTCAAGTCCA------TCTTTTTCAAAT
GGA------ATACCCCCTGCTGCAAAACCAGCCAGGGGAAAATGCACAACGGCAGTAACG
CTTCTAGACATAATCAAGGATGTGGAGATTGCAATATCTTGTCGTAAGGGCCGAACGGGG
ACAGCAGCTGGCGATGTAGCTTTCCCGAAGGGAAAAGAAAATCTGGCGTCTGTACTCAAA
CGCTACAAGCGTCGATTAACCAACAAAACTGCTGGCGCTCACGAGGGTCCT---GGTTCA
CGCAAGGTTCAGACA---TCTGCT------CCTTATGGGTCA------
>gnl_Selmo_v1.0_447098
------------------ATG---------------------------AGGATTGGCGTG
CCCAGCGGCAGCTACATTTCCTTGCTGGCGCCAGCGCTGCTCGTCTCAATTGGCTCCATC
GACCCGGGGAATTGGGCCACCTCCATCGAGGGAGGCTCGCGCTTCGGCTATGAGCTCGTC
TGGGTCGTCTTTCTCGCCAATCTCATCGCTCTGCTGCTCCGCTCGCTGGCCACGCATCTC
AATCTCGTCAGCGGCAAGCATCTGGCTCAGGCTTGTCACGATGAGTATCCCAGCGGCGTG
TGTCTGCTACTCCTCTTCTTGTCAGAGCTGTCGCTGGTAGTTCTCGACAGTGCCATGGTC
CTCAGTAGCGCAGTGGGACTTAATATGGTGCTCGGGCTTCCCGTGCTTGTGGGGGCGCTG
CTAGTTGCTCTAGACGTGTTTTTCCTGATGGGATTCGTGCCTTTTCTGGGCCCCGGAAAG
GCCGAAGTTATCCTCGGGGTCATCGTGTTGTCCATGGTACTCGTTTTTGTGCTGAATGCA
TTTGTGAGCAGGCCTCCAGTGGTGCCCATCCTGGGAGGGCTGTGGCCCAGGCTTAAAAGT
GACAGTCTTTACGCTGTCGTTGGTCTCCTGGGAGCTAATATCATGCCCCACAATCTTTAT
CTTAACTCCGCACTGGGCCAGGAGCAGCGAAAGGCCGACCGGATTTGC------------
TGTGCTCCCACTATCCTTGACTTTATACTGACTGCCGGAATGCCTGCCGCTATCAATTTG
GCTGTTATGGTAGTAGCGGCATCAACTTTCCAC------------AGTGCGGGCTTTGCC
GTCCTTACGCTTCAGGACGGCTGCGTTGTTATGGAACAGGCTCTGAGCCGGTCGGTGGCG
CCTCTGGCTTTCGGCTCAGCTCTGCTTGCTGCTGGAGTTTTCTCGACACTAACAGGGACG
TTGGTCAGCCAGGTTGCTAGTGAGGGACTTCTCGGGAAACGTATCGACGCATGGCGTCAC
CGGCTTGTGATGCGAGCGGCAGCAGTGACCATCGCAGTTTTTTGCGCCTGGTCGTATGGC
AACGAGGGGATTTACCAGCTGCTCGTCTTATCTCAGGTTATACTCGCTCTTCAGCTTCCT
TTCACGCTGGTTCCTCTCATTCGGCTGACGTCGTCTGCGGCTTACATGGGGAAGAACAAG
ATCTCTTCACTTTGGGAAGTGCTCGCGTGGTCAGTATTGGCTTTCGTGATATCACTCAAC
CTCTGCTTGGTGTTTAGTACGCTCTTTAGCCAGAGCGAGGAGTTCGGGTCTACAAACTGG
GAGGCTGGTTCTTCCAACTCTCTGACCGTGCCAGTCGCTCTCACGGTGGTGACTGCTGCG
GTCGGCTTTCTAGTCTGGCTCATCTTTGCTCCGATCAGGTCCGACACTGAAGAGAAAGAT
GGTCAGCCCATGGACAAGGAGAAG---------GTGTATTACATTCCTTTGGATGGCAAC
AGTTCCAGGAGTAGTGATGTAGGAACCGTCGAGGACATCATCAACACTGAATCGGAGAGT
GAGGTCGGGACTGTGACTGTGGTGGAGTCTGAAGCCGATGAGTGCCTGCCAGTGTTAGCC
AGCCATCTCAGCGACAGTGTACGTGAAGATACAGGTGAAGAGGAAGCCAGCATTACCGCG
ACTTCCAACAGCTCCGATGTTGGTACTGAAGAATGCCCGTCCTCGCGTCATATCGACCAT
CATATCGAGCCCGAGCCAACTTCTGTTCCA------------------ACTAACGACAAC
GTTCCAAGTAGCGGCGAAACAAGTGCAGTAGCCTCCTCTGAA------------------
---ATTGGCGGACTAGACAAGGACGCTTCCCTGGAGAAGGACGAGGAAGAAGCCGAAAGC
TGGGAGAATCTCGAGCAGGACTGCGCGGTTATGAGCTCAGCTCTGAGCTTAACTTATGAA
GGGATTGAATCAGTAATAAGTACCAGGAAGGAGTCGAGCGACCATGGAAGCGAAAGCGGA
AGCCTCTCGAGGTTGTCTGGACTGGGGCGTGCATCACGAAGACAATTTGCTGCTACTCTG
GATGAGTTTTGGGGACGACTGTTCGACTTACACGGCCAACCCGTCAGGTCCGACTCGGTG
ATCAAACCAAGCGTCTCTCAG---------------------------AGCCGGACGACG
CACTCCGAC---------------------------------------------------
---------------------AATGGTCCATTCGCCGCTCCTCGACAAGCTGCGAAGCGG
GGCTCCGTGGAT---CCCTTTGGACGGGTGCACTCCAACTTGGCCGCTTCT---ACGTCG
TCCCAGCCGAGCAACAGGTGGTGCTTCGACTACAAAAGTGGC------------------
------------------------------------------------------------
------------------------------------------------------------
------------------TACTCAGGTGGCGACCAGCGGTACTCGAGTTTGCGAAGCTTT
GCAGCTCACGAAGATCTGGACTGCCAACCAGCGACAATTCACGGGTACAACATCGCTTCC
TACACTAGGCCAGGCAGCGTGGAGCAGCAGTCAAGCGCTTCGTCCCTGCATTTGGACGTG
GCTTCACGTACAGGTGGCTGCCTTTCCCAAGTGCCCGCTTCTTATTACGCCAAGGCAAAC
TTT---------------------------------------------------GATCAG
TCCGACACCATGACTCGT---------------GTCTTTCAGCCAACGCAAGACATGTTC
TCGGCTTCCAAAGGTGGTCAAACGTCGTCCTGGCCAAGGTCCACGGACTACGAGCAGTGG
AGCTCCTTCTCGAACAACTCGGTAGACAAGTGGAATCCACTCGTATACAGGGCCACCGGT
GAGCTGGACAAGTCGCTC---------CATCCCATTGGGAGA------------------
------------TCGGAGAACTCGGAGAGAACAACCTTGTCCTTTGACGACATCTCTCCA
TCGCAAACACACAGGGACGGCTTCTCGATACAGGCTGCTGCGCAA---CAGACCGAGTCA
CTGTGGTCGAGA---CCAGTCGAGCACCTCTTTGGAGCTCCCGGCGAGCAGAAGTCCGTG
GCTACG---ACGAACAACGCAAACAACAACACCAAGGCATTCCGACTCTCCACCGGGGTT
GAGTTCGGGCTTGACACTTTGGAGCAGCTGCGCCTGTGCGTGAGGAAGCTGCTACAGCAG
GAAGGATCCGAGTGGCTGTTCCAGATCGACAATGGCTGCGACGAAGATGTCATTGCCGGT
GTCGCTGCTCGAGAAAAGTCCCTGCTCGACTCGGAGCCTGGGGAGGCCGCCAGTGTA---
TATAGCAACGGGACGTCCATCTGGAGCGTCAACAAG------------------------
---------------------GTGGTGGTGCCCGGGGTGCCGCACTGTGGCGACTCCTGC
GTCTGGGGAAGCGGCCTCCTCGTCAGCTTCGGAGTGTGGTGTGTGCATCGTGTGCTGGAG
CTGGCACTCATGGAGAGCAGGCCCGAGCTGTGGGGGAAGTACACTTACGTACTCAATCGT
CTCCAGGGAATTCTGGATCCTGCGTTTCTAAGTCCGAGAACCGTGCTGCCGCCGTGCATA
TGCTTGCAGGGGTATCAACTCGTTGGCAGGCGCAACGATGCGGCTTGG------------
------------------TCGTCGTATCCACCCAGTGGAAAGGCCGCGAGCGGCAACCTC
TACCTGGACATGATCAAGGAGGTGGAGACTGCCGTCGGAGCGAGGAAGGGAAGAACAGGG
ACTGCTGCTGGAGACGTCGCCTTTCCGAAAGGGAAGGAGAACCTTGCATCGGTGTTGAAG
CGGTACAAGCGTCGGCTTGGAAACCACAAGAGTGGCAGCTGCAAT---------------
CGAAGG------------------------------------------
>gnl_Solly_v2.4_Solyc09g007870.2.1
------------------ATGGAGTCTGAAACTCTGACTAGAGAATATAGGCAGCCCAGC
ATGCTTCAGCGAGTACTTTCTGCTTCTGTGCCAATGCTGTTGATTGCAGTTGGCTATGTT
GATCCTGGGAAATGGGCTGCAATGGTTGATGGAGGAGCCCGATTTGGGTTTGATTTGGTC
ATGCTAGTACTCTTGTTCAATTTTGCTGCCATTCTGTGCCAGTATCTGTCTGCTTGTATA
GCCTTGGTTACAGACCGAGATCTTGCGCAGATTTGCAGTGAAGAATATGACAAAGTTACA
TGCATATTCCTAGGAATTCAAGCTGAGGTTTCGATGATTGCTTTGGACCTCACAATGGTT
TTGGGCACTGCCCATGGGCTTAATGTTGTGTTTGGAGTTGACCTGTTTAGCTGTGTTTTC
CTGACTGCAACCGGTGCCATTTTGTTTCCACTGCTTGCTTCTCTCTTTGACAATGGCAGT
GCAAAATTCTTATGTATTGGCTGGGCAAGCTCTGTACTGCTCTCTTATGTTTTTGGAGTG
GTTATAACTCTACCTGAAACTCCATTCTCCATTGGTGGTGTGCTGAATAAGTTTAGTGGA
GAGAGTGCATTTGCATTGATGAGTCTTCTTGGAGCAAGTATTATGCCTCACAATTTTTAC
CTCCATTCTTCTATTGTACAGCAAGGTAAGGAATCAACAGAGCTTTCCAGGGGAGCTCTG
TGTCAGGACCATTTTTTTGCCATTGTTTTCATATTCAGTGGCATTTTCCTGGTCAACTAT
GCCGCGATGAATTCAGCAGCGAATGTGTCTTAC------------AGTACTGGCCTTTTG
TTGCTGACATTTCAGGACACATTGTCATTGCTCGATCAGGTTTTCAGAAGCTCAGTTGCA
CCATTCACCATAATGCTGGTTACATTTATTTCCAATCAAGTTACACCACTAACTTGGGAT
CTTGGTAGACAAGCAGTTGTGCATGACTTATTTGGAATGGACATCCCAGGCTGGCTTCAT
CATGTGACGATCAGAGTTATTTCCATTGTCCCAGCTCTTTATTGTGTATGGAGTTCAGGA
GCTGAAGGCCTATATCAGTTACTTATACTGACACAGGTTGTGGTGGCTCTTGTCCTTCCA
TCTTCTGTCATACCCCTGTTCAGAGTTGCTTCTTCCAGATCAATTATGGGTATCCACAAA
ATTTCTCAGTTAATGGAGTTCTTATCTCTTGGCACATTTATTGGCTTACTTGGCCTAAAG
ATTATATTTGTCATAGAGATGATATTTGGAAATAGTGATTGGGTTAATAATTTGAAGTGG
AATATTGGGAGTAGTGTGTCTACTCCATATGTTTTTCTCCTCATCGCAGCCTCTTTATGT
CTTTGTCTGATGCTGTGGTTAGCAGTTACTCCTCTGAAATCTGCAAGTTCCAGGTTCGAT
GCTCAGGCGTTT---------CTGCAAACGCATGTGCCTGAGCCATATTCAGAGTGTAAT
CAACTTGGTGCGAGTAATGCTATGTTTGGTCTAGAAGGATCCTCCCAAAAGCAAGAAGGT
GCATTTCATGTGGAAAAATCCTTGGTAACCCATCCAGATTTATCAACTAAAGATCCTGAT
CAACTCTTGCCAGAATCTCTCTTGGATTTTGAAAAGGTCCATCAGTTGGCTACTATTGAT
GAG---AGCAAATCTGAAACAACATTTTCAGCTCCTGCTGTCGTTCATCCTGAGGTACCT
GTATCAGCAGGAGCAAGTCCCAGTGTGAAAAGTGTTTGTAATGAGGTTTCTGGTGTTGTA
TCAGTGGATACCAGTGTCTTCAAT---ACTGAAACTGTGGATGTCGCAGAGAAGACTCTC
---------AGAATTGAAGGGGACATGGCAAATGACAGG------GATGATGGAGATTCG
TGGGAGCCTGAAGAGGCAATCAAAGGAGTATCTGAGAACGCTCAATCTTTTATTTCTGAT
GGTCCGGGGTCATACAAAAGTCTAAGTGGAAAACTAGAGGACACGGGGAGTGGTACAGGA
AGTCTATCAAGATTAGCAGGTCTTGGTCGTGCAGCTAGGAGGCAGTTAACAGAAGCTCTA
AATGAGTTTTGGGGGCAGCTTTTTGATTACCATGGCATGGCAACAGCAGAAGCGAAGTCC
AAGAAACTGGATATAATACTTGGTCTGGATTCAAAGATGAATAAACCTCCTGCATCATTA
AAAGTTGAA------------------AGCAGTGCGTATATTCCATCGGGGAGTGCAAGG
ATACCAGAGCCTCTGATCAACTCGCATGTGTAC---TCTCCCAAGCAGCAATTTGCGTCT
AACATTGTGGACTCTGCTTATAGAGTCCCAAAGGAGCCATCTTCGACATCTTCTATGTGG
TCTAACCATATGAAATTAGTAGGTGCATATGTGCAAAGTTCCAACAGCAACATGCTT---
------------------------------------------------------------
------------------------------------------------------------
---------------------GACTCAGGGGAGAGGCGCTATTCTAGTATGCGGATTCCA
GCGACTTCTGCTGGCTATGATCAGCAGCCTGCCACTGTGCATGGATATCAGATTACTGCT
TACCTTAATCAACTTGCGAAAGAAAGAGGATCTGATTATTTAAATGGGCAACTGGAGTCA
CCATCTCCT---CGTTCT---GTATCATCACTGACGTCAAACTATGCAGAACCATTGGCT
CGTGTTTCGGGGCAAAAACCTCAGAGTGGAGTCAGTAGTCGAGCACCACCTGGTTTTGGA
AATGTCCCTGTAGGCCGAAATAATTCGATGCAGACTAACACTACTTCTGTCGACCATAGC
TCTACTGAAACTGCTGAAAGCGTGGCTGGTTCAGCCAACTCTAAGAAGTACTACAGCTTG
CCTGATATCTCAGGGCGCTATGTTCCTCGCCAAGATTCTATAGTGTCAGATGCGAGAGCT
CAATGGTACAATTCCATGGGATTCGGACAATCTGGTGGTCGATCTACATACGAACAAGCC
---TATATGAGTGGTTCACTAAGGGCAGGTGGTCCTCAGAGGTATGAACAT------TCT
CCTAAAGTCTGCAGAGATGCATTCTCCTTGCAGTACAGCTCCAATTCAGGGACTGGATCC
CTGTGGTCTAGACAGCCTTTTGAGCAA---TTTGGTGTAGCTGGTAAGCCAGATGTTGGT
AGCGGC---GATCATGGAACTGTGCTGAGTTCCTCTGCTCAAGAGAGTACATCTACGGTT
GACTTGGAAGCTAAGCTGCTTCAGTCTTTCAGAAGTTGTATTGTGAAACTTTTGAAACTG
GAAGGATCTGAGTGGTTATTTAGGCAAGATGATGGGGCTGATGAGGATCTTATAGGTCGG
ATTGCTGCAAGAGAGAAATTTCTCTATGAAGCTGAAACTAGGGAGATAAGTAGATTGACC
AACATTGGTGAATCACACTTC---TCTTCCAACAGGAAACCCGGTTCTGCCCCAAAACCT
GAAGAGATGGATTACACCAAGTTCTTGGTGATGTCAGTTCCCCACTGCGGAGAAGGTTGT
GTTTGGAAAGTAGATCTGATTATAAGCTTCGGTGTGTGGTGCATTCACAGAATTCTTGAG
CTTTCACTTATGGAAAGTAGGCCAGAGTTGTGGGGCAAATATACCTATGTTCTCAACCGT
CTTCAGGGCATAGTAGATCTGGCATTTTCAAAGCCCCATTCTCCGACGAGCCATTGTTTT
TGTCTTCAAATTCCGGCTGGCCGCCAGCAAAAGGCAAGCCCCCCT---CCAATTTCTAAT
GGA---AACTTGCCGCCACAAGCAAAACAGGGTCGAGGAAAATGCACGACTGCAGCAATG
CTCTTAGAGATGATCAAAGACGTGGAGACAGCAATTTCCTGTCGAAAGGGACGAACGGGC
ACTGCAGCAGGGGATGTAGCCTTTCCTAAAGGAAAAGAGAACCTGGCATCCGTCCTCAAG
CGCTATAAACGTCGATTATCCAATAAGCCGGTAGGAAACCAGGAGGGAGTCGCCGGACCG
CGCAAAGTAACGCTG---TCTGCCTCACCCCCTTTCGTCTTG------
>gnl_Solly_v2.4_Solyc09g005540.1.1
------------------ATGCAAGTTCGT------------------------------
---ATCACTCGGATTTTCAATACAAACGGACCTTGTATGTGT---------------CTA
GATGATGGACGTGTT---------------------------------------------
------------------------------------------------------------
------------------------------------------------------------
------------------------------------------------------------
------------------------------------------------------------
------------------------------------------------------------
------------------------------------------------------------
------------------------------------------------------------
---------------------------------------------------AGCAACTTT
GTTGCCCAGGCCATCTGCAAGCAACGAATGACAGTATATGGTGATGGAAACAAGGTAAGG
AATCAACAGAGCTTTCAAGGGGAGCTCTGTGTCAGGACC---ATTTTTTTG------CCA
TTGTTTTCATATTCAGCAGCCAATGTGTCTTAT------------AGTACTGGCCTTTTG
TTGCTGACATTTCCGGACACATTGTCATTGCTCGATCAGTTG------------------
---------------------------------------------TGCATTATTTGGAAT
---------------------------------------GGCATCCCAGGCTGGTTTCAT
TATGTGACGATCAGAGTTATTTCCATTGTCCCAGCCATTTATTGTGTATGGAATTCAGGA
GCTGAAGGCCTATATCAGTTGCTAATATTAACACAGGTTGTGGTGGCGCTAGTGCTTCCA
TCTTCTGTCATACCCCTGTTCAGAGTTGCTTCTTCAGAGATTAACTATGGG---TTCGAT
GCTCAGGCATTCTGCAAACGCCTATGCCTG------------------------AGCCAT
ATTTGGAGTGTAATCAACTTGGTTTGGTCTAGTAGAAGGGTCCTCCCAAAAGCAAGAAGG
TGCATTTCATGTGGA---------------------------------------------
------------------------------------------------------------
------------------------------------------------------------
------------------------------------------------------------
------------------------------------------------------------
------------------------------------------------------------
------------------------------------------------------------
------------------------------------------------------------
------------------------------------------------------------
---------AAA---------------ATCCTTGCAAATGACAGGGATGATGGAGATTCG
TGGGAGCCTGAAGAGGCA---------ATCAGAGAGAACACTCAATCTTTTATTTCTGAT
GGTCCAGGGTCATACAAAAGTCTAAGTGAAAAACTAGAGGACACGGGGATTGTTACGGGA
AGTCTACCAAGATTA---------------------------------------------
------------------CTTTTTGGTTACCATGGTCACAGCAGAAGCGAAGTCCAAAAA
ACTGGATATAATACTTGGTCTGGACTCATTGGTGAATCC---------AAAACCTGCCCG
TCCATCACTAAAAGTGGAAAGCAG------------------------------------
---------------------GTATATTCCATCGGGGAGTGCAAGGATACCAGAGTTTCT
---------GATCTTGCTTATGTACTC---------------------------------
------CCCCAAGTAGCAATTTGTGCGTACGTGCAAAGTTCCAACTGCAACATACTT---
------------------------------------------------------------
------------------------------------------------------------
---------------------GACTCATGGGAGAGGCGCTATTCTAGTATGCGGATTCCA
GCGACTTCTGCTGGCTATGATCAGCAGCCTGCCACTGTGCATGGATATCAGATTACTGCT
TACCTTAATCAACTTGCAATAGAAAGAGGATCTGATTATTTTAATGGGCAACTGGAGTCA
CCATCTCCT---CGTTCT---GTATCATCACTGACGTCAAACTATGCCGAGCCATTGTCT
CGTGCTTCGGGGGCGCGATGTTCC------------------------------------
------------------------------------------------------------
------------------------------------------------------------
---------------------------TCGCGAAGATTCTTAGTCTTAGATGGGAGAGCT
CAATGGTACAATTCCATGGGATTTGGACAATCTGGTGGTCGATCTACATACGAGCAAGCC
---TATATGTGTGGTTCACTTAGGGCAGGTGGTCCTCAGAGGTATGAACAG------TCT
CCTAAAGTCTGCAGAGATGCGTTCTCCTTGCAGTACAGCTCCAATTCAGGGACTGGATCG
CTGTGTTCTAGACAGCCTTTTGAGCAA---TTTGGTGTAGCTGGTAAGCTAGATGTTGGT
AGCGGC---GATCATGGAACTGTGCAGAGTTCATCTGCTCAAGAGAGTACATCTACGGTT
GACTTGGAAGCTAAGCTGCTTGAGTCTTTCAGAAGTTGTATTGTGAAAATG---------
------------------------------------------------------------
------------------------------------------------------------
---------------------------------CACGACTGCAGCAATGCTCTTAGAGAT
GATCAA------------------------------------------------------
------------------------------------------------------------
------------------------------------------------------------
------------------------------------------------------------
------------------AGATAC------------------------------------
------------------------------------------------------------
------------------------------------------------------------
---GGAGACGGAGATTTAGCCTTTCCTAAAGGAAAAGAGAACCTGGCATCCGTCCTCAAG
CGCTATAAACGTCGACTATCCAATAAGCCAGTAGGAAACCAGGAGGGAATTAGTGGACTA
CGCAAACTAATGTTG---TCGGCCTCATCACCCCTTTCGTCTTGTAAT
>gnl_Sorbi_v3.1_Sobic.003G014500.1
---------------GCCACGGATGTTCAACAGAGCATGGGATTTATGGAGTCCAGGGGT
GGTATGCCTAAGTTTTTCCATGCCCTTGGACCGGCACTCCTGATTTCAATGGGGTACATT
GATCTCGGGAAGTGGGTGGCAGCAGTTGAAGCTGGTTCTCGTTTTGGATTCGACCTGGTG
TTACTGGCTCTCCTTTTCAACTTTACTGCCATTGTATGTCAGTACCTTGCTGCTTGCATT
GGCACTGTCACAGGGAAGAATCTTGCAGAGATATGCCACCAAGAGTACAACCAGCCAACA
TGTATTTTCCTGGGTGTTCAAGCTGGATTGTCCTTGTTGACATCAGAGCTGACTATGATT
TTTGGCATAGCACTCGGATTCAACCTCCTGTTTGAATATGATCTCATCACAGGGATATGC
TTTGCAACAGTGGTGCCTAATCTGCTACCATATGCTATATCCCACCTGGGAAAGAAGATG
GAAGGGACAGTAAATGCCTGCATAGCAGGATTTGCACTTCTTAGTTATGTGCTTGGCTTA
TTGGTTAGCCAGCCACAAATTCCTCTCACAATGAATGTAATATTCCCCAAGATCAGTGGT
GAGAGTGCTTACTCTCTGATGGCACTTCTTGGTGCAAACATAATGGCACACAACTTCTAC
ATTCATTCATCAGTTGTCCAGGGTCAGAAAAAGTCGTCTGCAGTTGGTCTTGGCGCCTTA
TTTCACGACCATCTTTTTTCAATATTGTTCATTTTTACTGGAATCTTTATGGTGAACTAT
GTTCTAATGAACTCTGCAGCAGCGGAA------------------TCTACTAATACTCTT
CTCATTACCTTCCAAGATGTTGTAGAGCTAATGAATCAGATATTTGTAAATCCTCTGGCA
CCAACTATATTTTTAGTGGTTCTTCTCTTCTCCAGCCACATCATCTCGCTGACATCTGCT
ATCGGTAGCCAAGTGATTTCACAGCATTTATTTGGTATAAACCTTCCTCTTTCTGGACAT
CGTCTCCTGCTGAAGGTTTTTGCCATAGTTCCTACTCTGTACTGGGCGAAAGTTGCAGGA
GCTGAAGGGATATACCAATTATTAATTATATGTCAGATTATCCAGGCCATGCTCCTTCCA
TCTTCAGTCATCCCACTTTTTCGTGTTGCTTCATCCAGATCAATAATGGGAGCCCATAGA
GTGTCTTTGCATCTGGAGATACTGGTTTTTCTTGCATTTCTCCTTATGCTATTTTCAAAT
ATCATATTTGTGGCAGAAATGCTATTTGGTGACAGTGGCTGGATGAACAATCTGAAAGGA
TATACTGGAAGCCCTGTGGTGCTCCCATATACTGTTTTCATTTTAGTTGCATGTGTATCT
GTGGCTTTTTCACTGTACCTGGCTGTTACACCATTGAGATCTGGAAGTCATGAAGCTGAA
TCCCATGAATGGTCTGTGCATTCTCAGAGAGAACTCTTGAATACTCCTCAAGAAAGGGAA
GATGTTAAGGTGGACAATGTTACCTATGAGGAAGATCAGAGA---------TCAGATGTT
GGCCCTTCTCCCAGGGATGCGCCTGACAGCCATCCGGAGCTGGCCATGGACTATATT---
---GATACTTCTGACACTGCTGTAGAATCTGATCACGACTCTCAACAATCTACTGCATAT
GCATCCACTGCTCCT------GAAACCTGCCCCTCCCCGTCATTTACTCGTGAGGAGTCA
AAATCAGTTGTTGCA---GTCAACTGGCCGGAGCCTTTGGAGAAGGTTCCTACTTCTACT
GTGATAGAGGAAAGCACAGTAGAAAGTGTGGTCTCTAGGATCACGACTGAAAGAGATGTT
---------TTAGTAGAAACAGATGTTTTCTCAGGCAAGGATAAGGAAGATACACATGTT
TTGGAGTCTGAGAAGTCAATT---------GTTGATAGCACCCCTTGTGTGTCTGATGAT
GGTCCACCATCTCTTACCTTCAGCAGGGGAAAAGGCTCAGATGCAGGAAATGGCAATGGT
AGTCTCTCGAGGCTATCCGGTTTGGGCCGTGCGGCAAGGAGGCAGCTAGCTGCTACTCTT
GATGAGTTCTGGGGGCATCTGTTTGATTACCATGGTAAGCTCACTCAAGAAGCCAGCACA
AAAAAGTTTGGTATCTTGCTTGGGATAGACCTTAGAACACCT------ACCACAGCTGTA
AGAACGGATAAGCAAGCTGTTGAAATACCCAAGAGCCCACTGGTGAGAGACTCAATGCGG
GGGGCAGCTTTTTTGTCAAGTTCAGTGGACCTGATGTCCCCTAAGAATGAGACA------
TCGAATTTGGAACTTGCATATGGGCTTCAGAGGGGAGCCATGGGATTGTCA---AGCTGG
TCTCAGGGTATGCAGCTACCAAACACACAGCTGCAGAGCTCAAGCAACAGCCTACTT---
------------------------------------------------------------
------------------------------------------------------------
---------------------GAGCAAAGTGCAAGATTAAACTCAAATTTTAGTGCGCCA
TCTTATTCAGACAACAATCAATTCCAACCTGCAACAATTCATGGGTACCAGCTCACATCT
TACTTGAAACAGATGAATGCCAGCAGAAACCCTTAC---TCTAGCATGCCACTGGACCCA
CAGCGGCTTCCAAAATCA---TCTGTGTCTGCTGTGCCAACCTATGTTGATTCCATGATG
AATGCTCGTAATCAT---------AATCTGCTTGCTTCACTGGGTGCTACTCCTTCACAG
ATTCCTGCAACATCCCGTGTAGGCTCAATGATGCCTGAAAGATCGTATTACGATCCTTCC
ACTGTTGATGGGAATGAAAATTCTGGTTCGCCTGCTTACTCAAAAAAGTACCACAGCTCA
CCTGATATGTCTGGAATAATCGCTGCAAGTAGAGCTGCACTGTTG------AATGAAGCA
AAGTTGGGTGGTGCCATTGGACCCCAGTCATACCTTAGCAGGCTGGCGTCAGAAAGATCT
CAATATGCAAACTCAGCAGCCAGGCCTGCGGCTCCATTAGCATTTGATGAGCTTTCACCT
CCTAAGCTCCAGAGTGATATCTTCTCGGCGCAGTCGAGCATGAGCCCAAGTGCTAGATCC
CTTTGGGCTAAGCAACCATTTGAGCAACTGTTTGGCATGTCAAGTGCAGAGCTCAGTAAA
GGTGACTTCAATCTTTCAGGCAGATCAGGTGGCATGGCCAAGGATGATTTCTCTTATAAG
GAATCTGAGACAAAGCTTCTTCAGTCCCTCAGATTCTGCATTATGAAGCTCCTTAAGCTA
GAGGGATCAGGGTGGCTGTTCAAGCAAAATGGTGGTTGCGATGAAGAACTAATTGACCGA
GTTGCTGCATCTGAGAAGCTATTGATGCAAGGGACTACTGAG------AATCAACTG---
CTTCATGGTGATCTTCAGCAACATACTTCT------------------------------
GATCAGGTGGGCATCCAA------TACATGCGCACACTTCCCAACTGTGGGGAGGACTGT
GTTTGGCGCGCATCACTCGTTGTTAGTTTTGGTGTCTGGTGCATCCGCCGAGTGCTGGAC
ATGTCTCTAGTGGAAAGCAGACCAGAACTTTGGGGGAAGTATACCTATGTCCTTAACCGT
CTTCAGGGAATCTTGGACCCAGCATTCTCCAAGCCTCGGAGTGCTCTGACCATATGTGCT
TGTCTTCAGAAAGACATCAGAGTGCTCAATAGTCCACCCGGCAGTCTA------------
---ACAGCCATGGGTCCCATCCCCATACCAATCCGTGGCACCTTCACAACTGCAGGTGTG
GTTCTGGAGACGATCAAGGATGTGGAGACCGCAGTCTCAGGCCGCAAGGGCAGGAGTGGC
ACAGCAGCGGGCGACGTCGCCTTCCCCAAGGGGAAGGAGAACCTGGCCTCTGTGCTGAAG
CGGTACAAGCGGAGGCTCGCCAGCAAG------------------GGACAG---------
------------------------------------------------
>gnl_Sorbi_v3.1_Sobic.001G125300.1
------------------ATGGACGGTGTGCGATCCATAGAGTCCCTGGCTGCTGGAGAT
GCTCCGCATAATTCTTTCCGAACCCTTGGACCAGCACTCGTGGTCTCAATGGGGTATCTT
GACTTCGGGAAATGGTTGGTGGCAGTGGAAGCTGGGTCTCGGTTTGGCTATGATCTTGTC
CTGCTCGTGCTGCTTTTTAATTTATCAGCTATTCTGTGTCAGTACCTCTCGAGTTGTATC
GGCATTGTCACCGGGAAGAACCTTGCCGAGATTTGCCACCAGGAGTATAATCAGAAAATA
TGTGTTATTCTTGGTCTTCAAGCAGGACTGTCCTTGTTAACTTCTGAACTGACCATGATT
GCAGGCATCGTAGTTGGGTTCAACCTTGTATTTGAAAGCGATCCTATCACAGTTGTATGT
TTAACAAGTGTTGTAGTTAATCTGCTACCATATACACTCTCCCTTCTGAGCATGAGGAAG
GCCGGAATGTTTAATGCCTACGTATCTGGCTTTACACTAGTTTGTTTTGTGCTTGGTTTA
TTAGTCAGCCATCCCAAGACCCCTGTCGATACGAACGTAATGTTCCCCAAGTTGAGTGGT
GAAAGTGCTTACTCACTGATGGCACTACTTGGCACAAATATAATAGTACACAACTTTTAT
ACTCATTCATCAGTTGTTCAGGTTCAGAGAAGATTTCAGGGTCATACGCTTGGTTCTCTG
TTTCATGGTCACTTCTTTTCTATACTATTTGCATTTTCTGGTATCTTTCTTGTGAATTAT
ATTCTGCTGAGTTCAGCAGCTGATGAG------------------TCCAAAAACACAATG
GCCCTTAACTTCCAAGATGCTAGACAGCTAATGAATCAGGTACTTACAAATCCTGTGGCG
CCAATTGTATTATTGGTGATCCTTATCTTTTCAGGCCACATCGTATCAGTGACGTGTATT
ATTGGCAGTGATGTAATTTCAGAGAATCTCTTCGGCCTAAAACTGCCTCTTTTTGCACAC
CATCTGTTACCTAAGGTTTTTGCCATGATTGCTACTATATACCATGCGAAGGTTGCAGGA
TTTGAAGGGTTATATCAGTTACTTATCGTCTGCCCAATTGTCCAAGCTATGCTCCTTCCT
TCGTCTGTTATACCTGTTTTCCGCATTTCCTCATCAAGATTATTGATGGGCAGATACCGG
ATACCTCTATATGTTCAAATATTGTCCTTCCTAGCATTTCTTCTAACGCTGTTTACAAAT
ATCATTTTTGCGGCGGAAGTTCTGTTTGGTGATAGCACTTGGACAAATGACCTGAAAGGG
AACACTGAAAACCCTATGCTACTTCCATATATCGTTGTAGTCCTGGTCTCTTGTGCATCT
ATTGGTTTTGCACTGTTCCTTGCTGTTACTCCATTAAAATCAGCATGTAAT---------
------------------------------------------------------------
------------------------------------------------------------
------------------------------------------------------------
------------------------------------------------------------
------------------------------------------------------------
------------------------------------------------------------
------------------------------------------------------------
------------------------------------------------------------
------------------------------------------------------------
------------------------------------------------------------
------------------------------------------------------------
------------------------------------------------------------
------------------------------------------------------------
------------------------------------------------------------
------------------------------------------------------------
------------------------------------------------------------
------------------------------------------------------------
------------------------------------------------------------
------------------------------------------------------------
------------------------------------------------------------
------------------------------------------------------------
------------------------------------------------------------
------------------------------------------------------------
------------------------------------------------------------
------------------------------------------------------------
------------------------------------------------------------
------------------------------------------------------------
------------------------------------------------------------
------------------------------------------------------------
------------------------------------------------------------
------------------------------------------------------------
------------------------------------------------------------
------------------------------------------------------------
------------------------------------------------------------
------------------------------------------------------------
------------------------------------------------------------
------------------------------------------------------------
------------------------------------------------------------
------------------------------------------------------------
------------------------------------------------------------
------------------------------------------------------------
------------------------------------------------------------
------------------------------------------------------------
------------------------------------------------------------
------------------------------------------------------------
------------------------------------------------
>gnl_Sorbi_v3.1_Sobic.001G125500.1
------------------ATGATCAGTGTGCGAAGTATAGAATCTCTGGCCGCTGGGGAT
GGTCGGCCTAATCTGTTCCGTACCCTTGGGCCAACACTCCTGATTTCAATGGGGTATATT
GACCTTGGAAAGTGGTTGGCGACTATGGACGCTGGATCTCGATTTGGGTATGATCAAGTG
TTGCTGGTGCTGCTTTTCAATTTCTCAGCCATTCTATTCCAGTATCAATCAATTTGTATT
GGTATGGTCACTGGGAAGAATCTTAAAGAGATTTGCTGCCAGGAGTACAGTGAGACAATA
AATGTTGTTCTTAGTCTTCAGGCAGGGCTGTCCTTGATTATTGCAGAACTAACAATGGTT
TCAGGCATAACAGTTGGTTTCAACCTTGTTTTTGAATATGGTATTATAACAGGCCTATGT
TTTTCAAGTGTTGTAGTCTATCTGCTGCCACATGTTATCTCCCGTCTGGGCAGGAGGATG
GCTGGAACATTCAATGCCTGCATAGCAGGCTTTACACTTCTTTGCTTTGTGCTTGGTTTA
TTAGTCAGTCAACCAAAGGTCCCTGTCAATGTGAATGTGATGTTCCCCAAGTTGAGTGGT
GAGAGTGCTTACTCGCTGATGGCACTTCTTGGCGCAAATGTAATAACATACGGTTTTTAT
GTTCATTCATCGGTTGTTCAGGTGCAAAGAAGATCTCTAGCTCCTACCCTTGGTTCCCTG
TTTCATGATCACCTGTTTTCTGTATTATTCGTATTTACTGGGGTTTTTCTTGTGAACTAT
GTTCTATTGAGCTCAGCAGCAGATGAA------------------TCCAGTAATATAACA
CTTGTTAACTATCAAGATGGTATTGAGTTAATGAACCAGATGTTTGAGAGTCCTGTGGCA
CCAGTTTTGTTGTTAGTGATCCTAATCTTCTCAAGCCACATCATCTCGTTGACATCTATT
ATCGGTAGTGATGTGATTTTAAAGAACACTTTTGGTGTTAAACTGCCAGATTCTGCACAT
CATCTCCTACTTAAGGGTTTCGCCATCATTCCTTGTATCTACTGTGGAAAGGTCGCTGGT
TTTGAAGGGATATATCAGTTACTTATTATCTGTCCAGTTATCCAGGCTATGTTCCTTCCT
TCCACTGTTATCCCCCTTATCCGTATTTCCTCATCAAGATTAATCATGGGCTGCTACAAA
ATATCTTTATATGTTGAAATACTTGCCACTCTTGCATTTCTTCTTATGCTGTTTGCAAAT
ATCATTTTTGTGGCGGAAATCCTGTTTGGTGATAGCACCTGGACAAACAACCTCAAAGGA
AACACCGGATCCCCTGTTTTACTTCCATATATTGTCATAGTCCTAACTTCTTTTGCAAGT
ATTGCTTTTACGCTATTCCTTGCTGTTACTCCACTAAAGTCAGCAAGTAATGAAGCTGAA
AACGAGAATTTGTCTGTGTGCTCACATAGTGAAGCATTGAACATTGCTCACTATAGAGAA
GAGACTTCTCTTGAAAGTGTTCCACTTGAAGAAGTTCAGTGG---------TCGTCTATT
GCTGTTGCTCCGAGGGATTCGTTGGAAGGTCATCAGAAATCAGCTTTGGAGTATACC---
---GAGTGTTCTGATACCGCTACAGAGTCTGATCATGATGCTCAAGAACCAACATCTCAT
AGGACAGTGGATCCT------GAAGCTCACCTCTCACCGCCTGCATTCCGTGATGAGCCA
AAATTTGTTGAG------GTTGACTGGACAGAGCCAATGTCAATAGTTTGTACTGACACC
ATAGTAGAACAAAGTACTGCAGAGAACATCAAAGTGAAGAGCGCGACTGAGAAGATTGTT
---------CCAGTGGAACCAGATGTTTGCGCACAGAAGGATTCTGAGGTGTCACATGAT
TTGGAATTTGACAAGTCCTAT---------GGAGGTAAGGTACCTTCTTTCCCTTCTGGT
GGCCCACCATCTCTTATGTTGAGCAGGGGAGATGATACTGATGCTGGTAATGTCAGTGGT
TTCATCTCAAAACAGTCTGGTTTGGGACGTGCAGCAAGGAGACAGTTAGCAGCAATTCTT
GATGAGTTCTGGGGGCAACTTTTTGATTATCGTGGTAAACTTACACAAGAGGCCAACAAT
AAAAGCTTCAACTATTTGATTGGACTGGACTTGAGAGCAGCT------GGTTCTGCTGTG
AGGAAAGATAACCTATCAATTGAAGCTTCCAGTAACTCAATGATGAGAGATGTAATGCAA
GGGTCAGCTACTGTATTGAACACATGGGAT------TCTCATGATAAAGATATC------
ACTAATCAAGACACAGGTATCTGTCTGCAGGTGGGTACCATGGGTCCACCA---ACATGG
TCTCAAAGCATGCATTTACCAAATAGAGATATTCCAAGTTCAGGCAGAACCTTCTTT---
------------------------------------------------------------
------------------------------------------------------------
---------------------GAGCAAAATGCTAAATTATTTTCAAATTTTCATACTCCA
TCTTACTCCAGTAACCAGTTTTATCAACCGGCTACCATTCATGGGTATCAGCTAGCAAAC
TATTTGAAAGGGATAAATGCAAGTCGAAATCCATAC---TCTAGCACTCCATTGGACCCA
TGGCAACCTCCTAGATCT---TCTGAATCTGCTATTCCCACCTATACTGGCTCTGCAATG
AATGCTCATACGCAT---------AATCTCCTTGGTTCATTTGGAGATAGCTCTTTGCAA
AGCCCGACATTGAACCGCTCAAGTACAATGGCAGTGGAAAGATCCTATTATGATCCTATC
TCCATTGGTGGGAGTGATAGTGTTGGCTCATCTGCTAACTCAAAGAAGTACCACAGTTCA
CCTAACATATCTGCGGTAATTGCTGCGAGCAGAGATGCTTTGTTG------AATGAAGCA
AGTTTGGGTCCTGCT---GCAAATCTAGCATACCTGACTAGTTTGGCATCTGAAAAATCA
CGGTATGTGGACTTAGCAGTCAGACCATCATCTCCACTTACT------GAGTTGTCACAA
CATAATGTTCAGAGAGAGATGCTCTCTACACATTCGGGTACAAACACCAAAACCAAATTC
CTTTGGTCCCAACAGCCATTTGAACAATTATTTGGTGTGTTAAGTTCAGAGGTGAATAGG
AGTGAGGTGAACACTGGCCAGGGAGCATGTAGTGCCATGAAGGATGATTTCTCTTACACA
CAGTTTGAGGCAGAACTTCTTAAGTCTCTTAGATTTTGCATCATGAAGCTCTTGAAGCTG
GAAGGATCGGAGTGGCTGTTTCGTCAGAATGGCGGTTGTGATGAAAATCTAATTGATAAA
GTCTCTGAAACCGAGAGAGTTTCACAGGGAGGAACCAGT---------------------
------------------------------------------------------------
GATGACAGAGATACCAGT------TCTGTGCACAGAGTGCCAAATTGCGGAGATGGTTGT
GTTTGGCAGGCTTCACTGATTGTTAGTTTTGGTGTCTGGTGTATCCATCGGGTGCTAGAC
CTGTCCCGTGTGGAAAGTAGACCAGAACTTTGGGGCAAGTATACATATGTTCTCAACCGT
CTTCAGGGAATCATTGATCCTTCACTCTCCAATCCCCGGAAACCCCTAATGGCGTGTGCA
TGCCTCCTGAAAGCA---------------------------------------------
------------GGCTCGGTTGGCAAACCCATCCCCGGCAGCTTCATCACGGCAGCCATG
ATACTGGAGGTGATCAAGGGCGTGGAACAAGCCGTCTCAGGCCGCAAGGGCCGGAGCGGA
ACAGCAGCTGGAGATGTGGCCTTTCCCAAAGGGAAGGCGAACCTGCTCTCTGTGCTCAAG
CGATACAAGCGCAGGCTTGGCAACAAGACGCCGCCTAGGCGG------------------
------------------------------------------------
>gnl_Sorbi_v3.1_Sobic.001G125400.1
------------------ATGAATAGTATGCAGAGTATAGAATCTCTGGCTGCTGGGGAT
GCTCAGCATAAACTTTTTCGAACCCTTGGACCAACACTCGTGATTTCGATGGCATATATT
GACCTTGGAAAGTGGTTGGTAGCAGTGGATGCTGGATCTCGGTTCGGCTATGATCTTGTG
CTACTGGTGCTGCTCTTCAATTTCTCAGCCATTTTGTGTCAATATCTGTCAACTCGTATC
GGCATGGTCACTGGGAAGAACCTTGCCAAGATCTGCTGCCAGGAATACAGTCAGGTGATA
TGTGTTGTTCTCGGCCTTCAGGCATGGCTATCCTTGTTGACCTCTGAATTGACAATG---
------------------------------------------------------------
------------------------------------------------GATAAGAAGGTG
GCTGGGATATTTAATGCCTGCATAGCTGGATTTACACTTCTTTGTTTTGTGCTTGGTTTA
TTAATCAGTCACCCCCATACCCCAGTCAATATGAATGTGATGTTCCCCAAGTTGAGTGGT
GAAAGCGCTTACTCATTGATGGCTCTTCTTGGCACAAATATAATAGTACACAACTTTTAT
ACTCATTCAGCATTTGTTCAGGTTCAGAGAAGATCTTCAGTCCATACCCTTGGTTCCCTG
TTTCACGACCACCTTTTCTCTATATTATTTATATTTACTGGGATTTTCCTTGTGAATTAT
ATTCTCCTGAGCTCAGCAGCAGATGAA------------------TCCAGTGACACATTG
GTCATGAACTTTCAAGATGCTATGGAGCAAATGCACCAGATATTCACAAATCCTGCAGCA
CCAATTGTGCTATTAGTGATCCTTCTCTTTTCAAGCCATATCATCTCATTGACATGCATT
GTTAGTGGTGATGTAATTTCAGAGAACTTCTTTGGTGTTAAACTGCCTCTTTCGGCACAT
CATCTGCTACATAAGGGTTTGGCCATGATTCTTACTATCTACTGTGCGAAGGTTGCTGGT
TCTGAAGGGATATATCAGTTGCTTATTATGTGCCCAGTTATCCAGGCTATGCTTCTTCCT
TCATCGATTATACCCATTTTACGTGTTTCTTCGTCAAGATTATTGATGGGAAGATACAGG
ATAGCTTTATGTGTTGAAATTTTTGCCTTCCTTGCATTCCTTCTTGCGGTGTTCACAAAT
ATAATTTTCACAGCAGAGATTCTGTTTGGTGATAGCACTTGGACAAACAACCTGAAAGGA
GATACTGGAAGCCCTGCCATACTTCCATATTCTGTTATAGTCCTAGCTTCATGTGCCTCA
ATTGGATTTACACTGTTACTTGCTGTTACTCCACTAAAATCAGCAAGTAATGAAGCTCAG
ACTCATTTGTCGTCCGTGCACTCACAAAGAGAAACATTGGGCACTACTCAT---AGAGAA
GCAACTTGTCTTGAAAAAAATGAGGATGAAGAATTTGAAAGC---------TGTTCTGTT
GGAGCTTTTCTTATGGGTTCATCGGAAGGTCATACGGAATCAGTTCATGAACACACA---
------------------------------------------------------------
------------------------------------------------------------
------------------------------------------------------------
------------------------------------------------------------
------------------------------------------------------------
------------------------------------------------------------
------------------------------------------------------------
------------------------------------------------------------
------------------------------------------------------------
------------------------------------------------------------
------------------------------------------------------------
------------------------------------------------------------
------------------------------------------------------------
------------------------------------------------------------
------------------------------------------------------------
------------------------------------------------------------
------------------------------------------------------------
------------------------------------------------------------
------------------------------------------------------------
------------------------------------------------------------
------------------------------------------------------------
------------------------------------------------------------
------------------------------------------------------------
------------------------------------------------------------
------------------------------------------------------------
------------------------------------------------------------
------------------------------------------------------------
------------------------------------------------------------
------------------------------------------------------------
------------------------------------------------------------
------------------------------------------------------------
------------------------------------------------------------
------------------------------------------------------------
------------------------------------------------------------
------------------------------------------------------------
------------------------------------------------------------
------------------------------------------------------------
------------------------------------------------------------
------------------------------------------------------------
------------------------------------------------------------
------------------------------------------------------------
------------------------------------------------------------
------------------------------------------------
>gnl_Spipo_v2_Spipo8G0029200
------------------------------------------------------------
------------------------------------------------ATGGGGTATATT
GATCTTGGGAAATGGGTGGCAGCAGTCGAGGGGGGAGCGTCTTTTGGGTTCAGCCTCTTG
CCGCTGGTGATTTTTCTCAACTGTTGTGCTATCTTCTGTCAGTACCTAGCTACCAGCATT
GGTGTGGCCACTGAAAATAATCTGGCGCAGATCTACAGCAGGGAGTACTCCCGTTCTGTG
TGCATAATGTTGGGCATTCAAGCGGAAATCTCCGCGATTGCATTGGATATTAGCACTATC
TTGGGCGTTGCTCATGGAATCAGCATTTTATCTGACCTGGACATTGTGACATGCATCCTT
TTGGCCATGTTCGTTGCTGGTGTACTCCCGTTTTTCATTGCCCATTTGGACACCGTGAAG
GCTGAAGTGGTGTACCTCGGTATCTCTGGTTTTGCGCTGCTGTTTTATGTGCTCGGGGTT
CTCATTAGCCAACCCGAAATCCCGCTTGCCTTCAATGGGATTTTTCCAAAATTGAGTGGG
GAAACCGCATATTCAGTTATGGCCCTTCTTGGTTCTAATATTATGGTTCACAATTTTTAT
ACTCATTCTTCTGCGGTT------------------------------------------
------------------------------------------------------------
------------------------------------------------------------
------------------------------------CAGGTCTTCAAGGTCCCCATACCC
CCCATTGCCTCCGTCTTGGTTCTGCTATTCTCAAGCCTGGTGACGGCATTTTCTTGGAAC
ATTGGTGGGCTGGTGATTCTCCGTGATCTGCTCCACCTCAGTTTCCCCCCTCTGGTTCAC
CAAGTCCTAGTAAGAACTCTCGCAGCCATCCTAGCCTTCTGCTGTGCGCAGAGCACAGGC
ACTGAGGGCATCTACCAATTGCTCGTCTTCTGTCAAGTTGTGTCAGCAATGCTTCTCCCA
GCTTCTGTGATCCCTCTCTTCCGCGTGGCATCATCAAGATCGCTGATGGGTCCATCTAAA
ATCTCCTGGCAACTTGAGATCTTGGCATTGCTCACATTTTTTGGGATCCTGGCGTCGAAC
ATCCTGTTCAGCATGGAGTTATTATTTGGGAACAGCAGCTGGACAGCCACATTAAGAGGG
GGCGCTGGTGACAGCTTCTCACTCCAGTTTATGCTTATTATTTCGATTGCCTGCGTATCT
CTGGCCTTGACGCTCTATCTGGCAGTTACCCCGCTGAAGTCTGCTAGCCATGTACAAGAT
TTCCAAACGTGGGCACTGGAATTGCAAGAAGAAGAAGAAGAGATAGAAGAAGAAAAAGAA
GAAGAAGAAATGATCAAGCCCAGACAAAATGATGATGCATCATCTGTAATCGGACTGGAG
GAGCCGCTATTCATGCGCTCTCTGGACATTCTCCCCGATCAATTCCTTTCAGAGTCCGAC
TTTGATCTGCCCAACGTGGTGATTGATGCTGATCATGATTCTCAGCAACCAGCTGCCATC
CCC------------GATCTCGCCCCACTGCCCTCGCCAGAGTTTGATCAAGAACGCACT
AGAACAGATTCCGATCAGATTTCCCTGCAAGAGGTCACAGATGAGGCGTCGCCTGTCAGC
GTCTTGGATTCAGAGGTCGCACATGAAATCAAATCCAAGGATTGCATCAGCCGCTCTGCG
---------CATGTAGAGCCCAAGAAACAGGCAGAGAGC---AAGAGAGAGGGGAGTGCT
CTCGACAGTGACCCTCCTAAG---------------------------------------
---CCTGCGGCTGTTTCAAAGGTTAGAGTGAAGGCGGAGGTTTCGAGCAGCAGCCCAGGG
AGCAGTCCGAAATCATCTGGGTTGGGTCGGTCAGCGCGGCGGACATTTGCCTCTATCCTT
GATGAATTTTGGGGGGCCCTGTTTGACTTACATGGGAAGGTGACCCAGGAAGCGGTCGCA
AAAAGGGTCAACATCTTACTTGGGTTGGATCCGAAGACGGGC------AATGCTCAAGCA
AAAGGGGAGTTCCCCGGTGGGCCC---TTCAAGAAGCAGCCCCTGCCCGAAGCCACCCGG
GGCCTGGTTTCTCCTCCAAACCCCAGGGATTACAGTCCTCCCATGCAGCAGAGAAGT---
CCTGTCATGGGTTCATCATCTCTGGGCCAGATG---------GGATCCACA---TCTTGG
TCGTCCAGCATGCAGCTAGTGAGCTCACTCGGGCAGAGTTCCAATGGGAGCCTCTCA---
------------------------------------------------------------
------------------------------------------------------------
---------------------GAGGCAGGCGAGAGGCGGTACTCTAGTCTTCGCCTCCCA
CAGAACTCTAGCAACTGGGACTACCAGCCGGCAACCATCCATGGCCACCAGATCTCCTCC
TACATCAGAGGGCTTGGTGCAAACAGGTACTCCAATCCGACTCACCTCCCTCTGGAAGAA
CCAGATCGG---AAGCCT---GCTGAATTCTTCAGTCCGAGCTACAAGGACCAGTTCGCC
TACAACCAGGATGAG---------GCCCGGTTTTCCTCCCTGACCTCCTCTGGCCTGCAG
AACCTCAACCTCTCGAGG---GCCAAGTTGCAGGCGGAAGGGCCATACTACGAGTCCCCA
TTGCCAGGAAGTATGGAGAATGGGTCTTCTGCTGCCTACGCTAAAAAGTACCACAGCTTG
CCGGACATCTCTGAGATTATGGTTGCTAGCAGGGCGGCTGCTCCGAGTGACAACGACGCT
CTGTGGGGGGGCCCTGTCAGCTCGAGGGTTCCAATCGGAAGAATGGCTCGTGGGGGGCAG
---CTGCAGTATCCGAAGGGGGCAGAGGGAGGCCCCTTGTCGTTCAATGATCTCTCTTCT
TCTGGGCTGTAT---GGGGTCTCCTCCATGGAATCTAGCCCTATTCTGACCACCAAGTCG
CTCTGGTCCAGGGAGCCATTCGAGCAATTCTTCGGAGTCGAAAGCAAGGCCCAGAGCCAG
GAACGC---CCGGCGCGTAGCAGCATGAATTCAGTCCCGGAGGAGGCGTTTTCCTACGCA
GAATCGGAGACGACGACCCTTCGGTCCCTCAAAGCTTGCATCCTGAAGCTCTTGAAGTTG
GAAGGCTCAGACTGGCTGTTCAGGCAGGACGGCGGAGCGGACGAGGGGATAATCGATCAG
CTCGCCGCAAAGGAGCGGTTCCTCAGCGAGCTGGGCGCTGGACAGGCA------------
---------------------------------------TTACCCTCCGCTTCAAGCAAC
AGCGAG------------------------ATTGACATGCCCAACTGCGGCGAGAGCTGC
GTCTGGCGGATGAGCCTGGTTGTGAGCTTTGGAGCGTGGTGCGTTCTCCGAATCTTGGAA
CTGTCGCATCTGGAGAGCCGACCGGAGCTCTGGGGCAAGTACACGTACGTTCTGAACCGG
CTTCAGGGAATTCTCGAGCTGGCCTTCTCCAGGCCTCGGTCTCCCCCTGAAGCCTGCCCC
TGTCTCAACATCCCAGCGGCATTCAAGAAGGCCGCAAGCTCG------CCCCTGCAGAAT
GGG------GCCCCGCTAGTCGGAAGAACAGGCCGGGGAATGTGCACATCGGCCATCAAA
GTGCTTGAGATCATCAAGGTCGTCGAGGCCGCCATCTCCGGCCGCAGGGGCCGGACAGGC
ACTGCCGCCGGCGACATCGCCTTCCCCAAAGGGAAGGAGAACCTGGCATCTGTCCTCAAG
CGCTACAAGCGGCACCTCTCGGCCAAGCCGCCTCCGCCGAGCTTCGCTGCCCCGGTGCCC
CGCAGGGTCCCTCTGCCAACACCA------------------------
>gnl_Stras_v2.0_SGA_v2.0_scaffold126T33934
------------------ATGGAATCTGAGGCATCA------ATAAGTTATCAGCCAAGC
ATGAGAGATCGGGTGCTTGCTGCTGCTGGGCCCGTACTGTGGATTGCTATCAGCTATGTA
GACCCTGGAAAGTGGGCGGCATCTGTAGAGGGGGGTGCTCGGTTTGGTTTTGATCTGTCT
TTGATCGTGCTTGTTGTAAATTGTGCTGCTATATTATGTCAGTATCTGTGTGCTCGTATT
GCAATTGCCACCGGGAAAAATCTTGCTCAGATTTGCAGCGAGGAATATGATGATCTGACG
TGCTTATTTTTGGGAATTGAGGCCGAGATCTCAATGATTTTGTTGGATCTCACAATGGTT
ATCGGCACGGCTTATGGCCTTCATGCGGTTTTCGGGATCGACTTACTTATTTGTGTTTTC
TTGACTGGCTTTGATGCTGCTCTATTTCCATTTCTTGCTAGCATTCTTGAAAATCCTAAG
GCAAAGATCACATTAATATTTTTGGCATGCTTTATATTAGCATCTTATGGTACTGGAGTT
CTCATAAGTCAGCCAGAAAGCTCACTGTCTGCTGGCGGGACGCTTACTAAGCTAACCGGG
GAAAATGCATATGCGTTGATGAGTGTCCTTGGAGCAAATATTATGCCCCACAACTTTTAC
CTCCATTCTTCTATTGTACAGCAAGATCAACGCCCAACAAATGTTTCTAAAGGGACACAG
TGTCATGACCATTTTTTTGCCACATTATGCATCTTTAGTGGCATTTTTCTGGTCAACTGT
ATGCTAATGAACTTGGCAGCCAATGTGTACTAT------------GGTAGTGGACTCGTT
TCACTCACTTTACAAGACGCACTTTCATTGATGGACCAGGGATTTAGGAGCTCCTTAGCA
TCAATTGCCTTAATAGTCATTATGTTTTTCTCCAATCAACTGGTAGCAGTAACCTGGAGT
CTTGGAAGACAAGTGACTGTCTATGACTTCTTCAGATTGGAGATTCCTGGTTGGCTTCAT
CGTGCTACAATCAAATTAATTGCTATTGTACCAGCACTGTTTTGCATTCTCCATTCAGGG
GCTGAAGGTATATTTCAACTCCTGATCTTTACTCAGGTCGTGGTTGGGCTTTTACTTCCA
TCTTCCATCATCCCTCTTTTCCGAATTGCTTCCTCCAGACCCATTATGGGTGCCTACAGA
ATCTCTCATCTAGTGGAATTCTTAGCTTTGTTCACCTTTGTTGGGGTGCTTGGGATAATG
CTCGTATTTGTCACTGAATTATTATTTGGCGGTAGCGATTGGGTTATTAGTTTAAAGTGG
AACATCGGGAGTAGTGTGCCCATCTCATATCTTATTCTGCTGGTAGCTTCTTTTGCCTCC
ATTGGTTCAATGCTTTGGCTGGCAATCACTCCATTGAAGTCTGCAAATTCTGGGGGAAAT
ATGCAGGCGTTGAGGTGGGACAGAAGATTGGCCGAGACAGAGTTGGCTATAGATAGAGAC
CCAGCTCGAATTAATGAACAACACTTA------GAAAAGTCGACTGAAAACCAAGAATCC
ATGTCATCATTGCAGAAATCCTTTGGAAACCATCAGAATCTTTCTACCCCAACGTGTGAT
CTGAATTTGCCTGAAACTCTTCTGGACTCAGAGACCAATATTTGTCTGACCACAATCGAG
GAG---AATAGAACTGAGATCTCATTCTCTAATCCCGACGTAGGCAACCCTGAGGAACCG
GAAAATGAACTTGCCTTG------------CCCGAATCTGATGAGATTGTTAAAACTGAA
TTGCCGGATGATGTCGCCTCAAGC---ACCGAATCAAACGAAATGGTGGAGAAGACATTG
---------AAAATCGAGGGGGACACACAGAGTGAGAAA------GACGAAGGAGAGTCT
TGGGAGCCCAGAGAATCAACTAAGGATGTTCCAGAGACTGCCCTGTCTTCGACTTCAGAA
GGTCCGGGATCATACAGAAGTATTAGGGGAAAAAATGATGACTTAGGGAGTGGCACTGGT
AGTCTTTCGAGATTGGCGGGATTAGGCCGTGCTGCCAGGCGTCAGTTAACTGCAATCCTC
GACGAATTCTGGGGACAGCTGTTTGATTTTCATGGCCAGCCGACGTCTGAGGCGAAAACC
AAGAAATTGGATGTTCTATTGGGGATTGAGTCTACGATGGACAAACCTTTTGCACCCGTT
AAATCGGAAAGTTTCAACAAGGAT---TCTGCTGCATATTCACCTTCTGCAGCTGGAAGA
GGGTCTACTGATCTTTTAAGAAATAGCTTTTATGGTCCTCCAGTGCAACATATTGCACAA
AGTAGTATTGGATCGACTCTCGGTGTTCTGCCA---------GGGTCAACA---ATGTGG
TCAAACCAAATGCAACTGTTGGATGCATATGTGCGGAATTCCAGTCCCGATTCCATT---
------------------------------------------------------------
------------------------------------------------------------
---------------------GACTCCGGCGAGAGGCGTTATCGCAGCATGTATGCCCCG
TCATCTTCCATTGGCCATGATCAGCAGCCATCTACTTTCCATGGTTACGATTTGTCTTCA
GATGTGGGTCAACTGGCAAAAGAGAAAAGTTCAGACTATCTAAATTATCGATTGGAGTCG
TCCATAGGC---CAAACCTTATCGCCTTCGATCAAATCGAACCCCATGGACTTGTACACT
CAGCCAATAGGACTGAAGCCACAGAATGGAATGCGTACGATGAAGCCACCCGGATTTCAC
AATGTTCCTGTCGCTCGTAATAGTTCGATGAAATCTGAAAGAGCTTTTCCGGAACTTTCT
CCC---GAGCCAATGGACTACAGTAATAACCCGTCCAACGTGAAGAAATTCCACAGCTTG
CCAGACATATCAGGGCTCTATGTCCCTCAACGAGATTCTTCATCATCTGATAACAACTCG
CAGTGGCAGAATAATATTGGTTATGGGCAGTCGGTTAATCGC---------------CAA
ATGGGTTCGGGTGCTTCGTCTTGGACTAGTTCTGCTTTAGGTTTTAATCAAATCTCTACT
CCGAAAGTGTGTAGAGATGCCTTCTCGTTGCAGTTTGGTTCTGGCTCGGGCGCGGGCTCG
TTTTATTCTAGGCAGCCTTATGAGCAA---TTTGGCGTGGCAGATAAATCT---------
------------------------------CCGAAAAGCCAAGAACCTGCTTCGGCTGTG
GATATGGAGGCTAAGCTTCTGCAGTCTTTGAGAATTTGTGTCATGAAGCTTCTGAAGCTG
GAAGGTTCTGATTGGTTATTCAGACAAAATGACGGGGTTGACGAGGACCTTATCGACCGA
GTGGCTGCCAGAGAGAAATTCCTATTTGAAGTCGAGACTCGG------------------
------------------------ACTGCGGACGCCAAGCTTAGTTGTGCTATTAAAATA
GATGAGATAGATCATTCG------AAGTTTATGTCGGTCCCTAATTGTGGTGATGGATGT
GTTTATCGGGTGGATCTCGTTGTAAGCTTTGGAGTTTGGGGCATTCACAGGATACTCGAA
CTTTCCCTCATGGAAAGCCGGCCAGAACTTTGGGGAAAATACACCTACGTACTGAATCGC
CTTCAGGGTATTATCGACCTTGCCTTTTCGAAGCCTCGACCCGCTATGTCCACATGCTTC
TGCCTCCAGCTTCCAGACGGTTATCCCCAAAAGTCGAGCCCA------CCCATCTCAAAC
GGC---AGCCTGCCCCCACCTGCGAAAATGAACCGAAGCAAACTCACGACTACAGCAATG
CTGCTAGACATGATCAAAGACGTTGAGATCGCTATATCGTGCCGAAAGGGCAGAACGGGC
ACTGCAGCTGGTGACGTGGCTTTTCCCAAAGGTAAAGAGAATTTGGCTTCCGTTCTCAAA
AGGTACAAACGTCGTTTGGCAAATATATATTGCTTTGCTGCCTCTGGACTCCAAGGGCTT
CCACAGTACTATGGGCCTCCAGCTACACCTCCAAACGGCCCACACAAT
>gnl_Theca_v1.1_Thecc1EG022174t1
------------------ATGGAAGCTGAGATGGGGAAT---GCTAATCACAAACCAGCT
GCTCTTCATCGGCTGCTTCCTGCTGTTTTACCTGTTCTTCTAATATCAATCGGATATGTT
GACCCTGGAAAGTGGGTTGCAACTGTTGACGGAGGTGCACGTTTTGGTTTTGATCTGGTA
GGCCCCATGCTTCTTTTTAATTTTGCCGCCATTTTGTGTCAGTACCTGTCAGCTCGAATT
GGCGTTGTCACTGGAAAAGATCTTGCTCAGATTTGCAATGACGAGTATGATAAGGCCACT
TGTATATTCTTAGGAGTTCAAGCAGAGCTTTCTGTTCTTTTGTTGGACCTTACCATGGTT
TTGGGGGTTGGACATGGGATTAATCTTCTCTTCGGGGTGGATCTATCCACTGGTGTTTTT
TTAGCTGCTCTTGATGCTCTTTTATTCCCAGTTTTTGCCACCCTCCTGGACCACTGCAGG
GCAAGTTTCCTATGCATGTATGCAGTGGGCTTCATATTGCTTTCTTATATTTCTGGAGTG
CTTATCAGTCAACCAGAAATTTCTCTTTCCATGACTGGGATGCTGACAAAGTTGAGTGGG
GAAAGTGCATTTGCCCTGATGAGTCTCCTTGGAGCAAGCATTATGCCTCACAATTTTTAT
CTACATTCTTCTTTTGTCCAGCGGCATCAGGGACCACCAAATATTTCTAAGAGTGCCTTG
TGTCATGACCAGTTATTTGCCATCTTATGCATCTTCAGTGGTATTTATCTAGTAAATTAT
GTGCTGATGAATTCAGCTGCAAATGTATTCTAC------------AGTGCAGGCCTTGTC
TTGGTTACTTTTCAGGATGCAATGTCACTAATGGAACAGGTATTTAGGAGTGGTGTACTG
CCCTTAGTCTTTTTGCTGATTATGTTCTTATCTAATCAAATCACTGCATCAACCTGGAAT
CTTGGTGGGCATGTTGTCTTGCACGATTTCCTTGGTCTTGACATACCAGGTTGGCTTCAT
TGTGCAACAATCAGAATTATAGCAATGGTCCCAGCCCTTTATTGTGTGTGGACTTCCGGA
GCTGAAGGGATATATCAGTTGCTTATCTTCACTCAGGTTATGGTAGCTCTTCTGCTTCCA
TCTTCAGTGATCCCCCTGTTCCGGATTGGCTCGTCAAGACCAATTATGGGTGTCTATAAG
ATTTCTCCAATTGTGGAGTTCCTAGCGCTGTTAACGTTCATGGGGATGCTGGGCTTGAAG
ATAATTTTTGTGGTAGAAATGATATTTGGCAACAGTGATTGGGTTGGTAATTTGAGATTG
AATGCTGGGATTAGCATGTCTGTTCCTTTTGTTGTTCTTCTTGTTACTGCTTGTGCATCA
TTTTCTTTGATGCTTTGGCTAGCGGCTACTCCTTTAAAATCTGCTACTGCCAGAATTGAT
GCACCTGCATGGAAATGGGATTTGAATAGAACTGTTCCTGAGGCAGCTATAGAGGGGGAG
GAAAGTGGTTTAAGTGAAACTAGATATCATGGAGAAGAACCTGTTCATAGGCAGGAAAGT
TCATCAACACCAGGGAAGTCTATTGAGAGTCATTCAGATTTATCTTTTACAAACTATGAT
CTGGATTTGCCTGAAACAATTATGGAGTCTGACCAGGACATACCTTTGACTACTGTTATT
GAG---AACTCTTCGAATAGTCTATATCCTAGCCCCGCGGTTCGTAACCCAGAGGAGTCA
GCATCCATAATTGAGTCA------GCTGCAACTCTAGTTAATGAGGTAGCAGATGATGAA
TTGCCAGGCACTAAGACGGTGACA---ATTGAATCAATGAACCCTGTGGAGAAAACAGTG
---------AGTTTAGAGGGAGATCTGCAGATTGAAAAAGATGATGATGATGGAGATACT
TGGGAGCCTGAAGAGCCATCCAAACCTCCTTCTGGAAGTATTTCCTCTTTGACACCAGAT
GGCCCTCCTTCATTGAGGAGCCTCAGTGGGAAAAGTGATGATGGAGGGAATGGTACTGGG
AGTCTCTCTAGATTAGCAGGATTAGGTCGTGCTGCAAGGCGTCAATTAGCTGCCATTCTT
GATGAATTTTGGGGGCAATTGTATGATTTTCACGGGCAACCTACCCAAGAAGCAAAGATA
AGGAAACTAGATGTGTTATTAGGTGTTGATACAAAGCCA------------------ATG
AAAGTGGATACTGCTGGGAAGGAA---TGTGGTGGGTATTTCCCTTCGGTAGGAGGAAGA
GGATCTGATCTGCTCATTAGTTCAAGTCTGTATGACTCCCCAAAGCAACTAAAGGTGCGA
AATAGTATTGATTTGCCATATGGGTATTCGAGA---------GGATCTTCATCCTCGTGG
TCGAACAACAGGCAGTTATTGGATGCTTATGTTCAGACTTCAAGTCGTAATGTT------
------------------------------------------------------------
------------------------------------------------------------
---------------------GATTCTGGTGAGAAGAGGTATTCTAGTTTGCGTGCTGCA
CCATCTACTGATGCATGGGATTATCAACCAGCTACAGTACATGGATATCAGATTGCATCT
TATCTCAGTCGAATTGCTAAGAATAGAAGCTCTGATTGCTTGAATGGTCAAATGGAGTTA
CCAGCATCA---AAATCT---CCTGCCCTCGGCCCTATAAATTATAGAGACCCACTGGCT
TTCACATTAGGGCAAAAATTGCAAAATGGGATAACTCCTGTTCAAGCCCCTGGTTTTCAG
AATGTTGCAGTTTCTAGAAATAGTCCATTACAATCTGAAAGATCATACTATGACATCAGC
TCCCTTGGACCTAATGATAACTCTGTGATATCAGTCAATTCAAAGAAGTATCATAGCTTA
CCAGACATATCAGGGCTTTCGGTTCCTCATCGGGATTCATACATGTCTGACAGGAGTGCT
CAGTGGGACAGTTCCATTGGATATGGGTCATCTGTTGGTAGGACAAATTATGACACACCC
ATGTATCCGAACACTGGGTCAAGGGCAGGAGTTCCATTGGCCTTTGATGAGCTTTCTCAA
TCAAAGGGTTATAAAGATGCTTTTTCCTTCCAGTTGAGTTCAAGTCCAGACACTGGATCC
CTTTGGTCTAGACAGCCTTTTGAGCAG---TTTGGTGTGGCTGAGAAAAGACGAACTGCT
GGCAGTGAAGCATTTGGAAGTGGGTTGAACTCAGAAGCCCGGGATACTGCTTCTGGTGAG
GATTTAGAGTCCAAGCTTCTTCAGTCTTTCCGAGATTGTATAGTAAAGCTCTTGAAATTG
GATGGGTTTGACTGGTTGTTTAGACAAAATGATGGAGCTGATGAGGATTTAATTGATCGT
GTAGCAGCAAGGGAGAGGTTTGTTTATGATGCTGAAGCTAGAGAGATAAACCAGGTTGCT
CACTTGGGTGAACCTCAATACTTGTCTTCTGAAAGGAGGTATGGTTCTACACCAATAAGG
GACAAGGCAAACCTTGTCAACTTTTCAATTTCATCATTTCCTCACTGTGGGGAGGGCTGT
ATTTATAAAGCGGATTTGGTAATAAGCTTTGGAGTGTGGTGCATTCACCGGATTCTTGAT
CTTTCACTGATGGAAAGCAGACCAGAGCTGTGGGGAAAATACACTTACGTGCTTAATCGT
CTCCAGGGTGTCATAGACCTGGCATTTTCTAAGCCTCGAACCCCAATGACCCCATGCTTC
TGCCTTCAAATCCCTGTGGAATATCAGCAGAGGTCAAGTCCT------CCTATTTCAAAT
GGA---ATGTTGCCCCCAGCCGCAAAACCTGGCCGGGGTAAGTGTACAACTGCTGCAACG
CTCTTGGAAAAAATTAAGGATGTGGAGATTGCTATATCTTGCCGGAAGGGTCGAACAGGC
ACTGCTGCTGGTGATGTAGCTTTTCCAAAGGGAAAAGAGAATCTGGCATCTGTCCTTAAA
CGCTACAAGCGGCGATTGTCCAACAAACCATTTGGCACCCATGAGGGGTCT---GGGTCA
CGAAAGGTTCCAACA---TCGACTTTGGCTTCTTACAGTTCA------
>gnl_Utrgi_v4.1_Scf00341.g15851.t1
------------------ATGGAA------------------ACACATAAGAACCTAGGC
AACTTTCGTGCGGTGCTTGCTGCTGCTGGTCCTGTCCTTTGCATTGCTGTGAGCTATGTG
GGACCTGGAAAATGGGTTGCATCAATTGAAGGAGGTGCTAGGCTGGGATATGATATGGCT
CTATTTATGCTCGTCATCAGTTTGATTGGTATTGTATACCAATACCTTTCTGCCTGTACA
GCCATTGCCACTAGCAAAGATCTTGCACATATTTGCAGAGAGGAGTATGATAATGTGACT
TGCATAGTTTTGGGATTTCAGGCCATGATCTCCATGATTTTGTTGGATCTGACCATGGTT
CTTGGAACTGCTTATGGCCTCAATGCCATTTCTGGAATTGACCTATTTTACTGCATCTTT
TTGACTGGACTTGACACTGCCATATTTCCTTTTCTCTACAATTTTGTCGATAATTCAAGG
CTAGAGTTTGTGCCAGTATGCTCTGCAAGTTTTGCATTGCTATCTTACTTTTTTGGTGTC
CTTGTTTCCCAACCAGAGAGATCACTTTCCATGGGTGGTATGCTTGAGAAGCTTAGTGGG
GAAAACACATATGCTCTTATGGCTCTCCTTGGAGCAAATATTATGCCTCACAGTTTTTAC
CTGCATTCTTCTATAGTGCAGCTGGATCAAGGGCTAACATCTGTTTCTAAGGTGGCATTA
TGTCATTATCATTTTTTTGCCACTTTGTGCATCTTCAGTGGTATCTTCCTGGCAGATTGT
ACATTGATGAGCCTTTCAGCAAATGTGTTTTAT------------GACAGTGGACTTGTT
TCCCTGGGTTTACTGGATGCGCTATCTCTTTTGGAACAGGTATTCAAAAGTCCAACTGCT
TCATTTGCGTTACTAGTGTATATATTTTTCTTCAACCACTTGATACCCTTGACCTGGAGT
ATTGGTAGACAAGCAATTACAGATAACCTGTTCAGACTAGAGATTCCTGGTTGGATACAT
CGCGCCACAATCAGAACAGTTGCCATAATTCCAGCACTTTACTGTGCCTGGAATGCAGGG
GCTGAAGGTTTATTTCAACTACTAATCTTTTCACAGGTTGTCAGTGCTCTTCTCCTCCCG
TCTTCAGTCATCCCCCTATTCCGTATTGCTTCATGTCAATCGATTATGGGTGAATGCAAG
GTTTCTCAGGTGGTAGAAGTTATAGCGTTTATCTCAATTATAGGAATGCTGGGTCTGAAG
ATTGTTTTTATCATGGAAATGATATTTGGCACAAGTGAATGGGTTGGTGGCCTGAGTTGG
AACCTCGGGAGTGTTTTTCCCATTCCATATCTTATTCTTTTGATATCTGTCTGTGCCTCC
ATCTTTTTTTCACTTTTTTTGGTAACTACTCCATTAAGATCTGCAAGT------AGAGAT
GCTCAGGGGCGGAGGTGGGATGAAAAAGAAGCATCACCTCAGTTATCTTTGGGAGGAGAT
AAAGCTGCGACTTGTGAGGTGCCATTTCATATTGAAAAGTACATTGATAGGCATGAAAAT
GCAGTGGAGATGGAGAAATCTATTACAGAACGTCAAGCTATATCAGTTCCAGGCCCTGTT
CTGAATTTGCCTGAATCATTGCTTGATTTTGACAGCGATCTTCCATTGACTACAATTCAG
GAT---AGTAAATGTGACAGCACATCCTCTGCAGCAGACAAAGTTAAGCTTGACGAATCA
GCGTTCAGTTCAGAAACTCTT---------------------------ATGAAAGTTGAC
TTGCCAACTACTGAAAGCTTAATA---------------ACCGATACAAAGAGGATGTTG
---------AGCATGGAATCTGATGTTCAAACTGGTAAA---GATGATGAGATGGGTCCA
TTGGAACCGGAAGAGCTAGACAAAGCTGTTTCTGAAGAAAATCAGCCTTCAACATTAGAA
GCTTCACGATCATTTAAAAGCTCTAGTGGTGCAATTGATGATGTAGGCAGTGGTACAGGA
AGCCTCTCAAGGCTAGCTGGATTAGGTCGCTCTGCAAGACGGCAGTTAACTGCCTTTCTA
GATGAGTTTTGGGGACAACTTTTTAGTTATCATGGTGAAGCCACAGAGGAAGCCAAGGAA
AAGAAATTGCATGTTCTTTTAGGTTTGGATTTTGGAATAAGTAAAGTGTCTTCATCTGTT
AAAATGGACACTATCAGCCATCAG---CCTACTGGATATACTCATGTTAATGCTGGGACG
GCATCAGATCCTCTCCAATCATCAAGTTACCTCTGTTCTTTAAATCAACAGCTTGACCAA
CGAGGTGCTGGATCACCTCACGGTATGCAGAAA---------AGGTCCCCA---ACCGTC
TCTAATCCAATGGGTTTTTTCGATTCATACGGGCAAGACAGCAGCTCCAGTATGGCT---
------------------------------------------------------------
------------------------------------------------------------
---------------------GACATGATGGAGAGGCGCTATTCTAGTTTACGCTTTCTC
TCATCTTCTGATGGTTATGATCAACAGCCGGCTACTGTGCATGGTTATGATATGAGTTCA
TACCTGAGTCAACTTGCGAAAGAAGGAAGCTGTCTCACATCAAAGGGTCAACCAGACACA
AGCTCC---------------AAACCTTCAGTAATGCTTAACCCTGTGAACCCATACGGC
AGACAATCGTCTCATAAACCAGTCAGTGGACTGCGTAATCAGACACCTCCGGGGTTTCAT
AATGTACCTGTTGCCCGTAATAATGCATTGAAATCTGAAAGATACTTGAATGATCTTTAC
TCCCATGAAGCTGATGGTCGTACTACTGATCCTTCTGACGTGAAAAAGTTTCACAGCTTG
CCTAGCATTTCACGACTTTATAGTCCTCAAAGGGATTCGTCATTGCTTAGCAGTATCCCA
CAGCGTGGCGATTCAATGATCATTGAGCAGTCGGTTAGCCGACCTGCACATGAGCAAATT
------------GCATCATCATGGGCTAGAACTGCTTATGGATTTAATGATCTCTTTACC
CTGAGGGTCCATGATGATCCATCATCCTTGCAGTCCCGTTCTAGCTCAGTTACTGGTTCT
CTGTGGGCCAAGCAGCCATTTGAAGAG---TTTGGTGTGGCGGGTCACTGCCCCTCGAAT
GCT------------------------------------ACTGATACCACCAGAATTTTT
GACGCAGAAGTAATGCTTCTTCAGTCATTCAGAAGTTGTATCGTAAAGCTTCTCAAGCTT
GAAGGATCCGACTGGTTGTTCAGTGAAAATGATGGGGTCGATGAGGATGTCATATCTCGA
GTAGCTCGGAGGGAGAAATTCTTGTATGAAGTAGAAAACAGGGGTTTGGGCACC------
------------------------------------AAGGCCGCTGCCTCTGTGCAGATC
AATGACGCTGGCCTCCCA------AAGCTGATGCCGGTTCCCAACTGTGGTGAGGGGTGC
GTATGGGGTGTAGATCTCATCATAAGCTTCGGAGTGTGGTGTATACACAGAATTCTTGAT
CTCTCCCTCGTCGAAAGTAGGCCGGAACTTTGGGGCAAATACACGTATGTTCTGAATCGC
CTTCAGGGTATTATTGATCCAGCCTTCACAAAGCCGCGATCCCCGCGCACCTCTTGCTTT
TGCCTGCAGCTTCCCGATGGGTACCAGCGGCGGTGCGGCTCA------CCCGCGTCACAG
AGC---AGCCTGCCTCCGCCTCCCAGGCTGTGCTCAGGGAAGCTCACAACTGCATCTATG
CTGTTGGAGATGATCAAAGACGTCGAAATCGCGGTGTCTTCCCGGAAGGGCCGGTCGGGC
ACTGCAGCCGGAGACGTGGCCTTCCCCAAAGGCAAAGAGAATCTTGCATCTGTACTCAAA
CGCTACAAACGGCGGCTGGCAACCAAGAATGTTGCTGCATCTCCC---------GCTGGA
CGCAGAGCAGCG------------------------------------
>gnl_Vitvi_Genoscope.12X_GSVIVT01025700001
------------------ATGGAAGCTGAGATTTCTAAC---GCTAACCATATGCCAGAT
GTTCGGCATCAGTTCCTTCCTGCTGTTTTTCCTATGCTTCTGATATCAATTGGATATGTC
GATCCAGGAAAGTGGGCTGCAGTTGTTGAGGGTGGTGCCCGATTTGGGTTTGATCTGGTT
GCTCTAATGCTTGTATTCAATTTTGCTGCTGTTTTATGCCAGTGTTTGGCAGCCCGGATT
GGTGTTGTGACCGGAAGAGATCTTGCACAGATTTGCAGTGATGAGTATGACAAGTCCACA
TGCATGCTCCTTGGAATTCAAACAGAGCTTTCCATGATTGCTCTGGACCTTACTATGATC
CTGGGCATTGCCCATGGACTTCATCTCATGTTTGGGGCGGACTTGTTCAGCTGTGTCTTT
TTGACTGCTATTGATGCTGTTTTATTTCCACTTTTTGCCACCCTCCTGGAAAATGGCAAG
GCAAAATTCTTATGCATATGGATGGTAGGTTTTGTATTGCTTTGCTATGCTCTTGGAGTA
CTCATCAGTCTACCAGAAATTCCACTTTCAATTAATGGGATGCCAACAAAGTTCAGTGGG
GAGAGTGCATTTGCATTGATGAGTCTTCTTGGAGCTAATATTATGCCTCATAATTTTTAT
CTCCATTCTTCGATTGTAAAGCGGCATCAAGGACTACCAAATGTTTCCAAAGCTGCTTTG
TGTCATAGTCATATTTTTGCGATCTTATTCGTCTTCAGTGGCATTTTCTTGCTGAATTAT
GTGCTGATGAATGCTGCAGCAAATGTGTTCTAT------------AGCACAGGCCTTGTT
TTGCTTACATTTCAGGATGCTATGTCTCTAATGGATCAGGTATTTAGGAGTCCAATTGCA
CCTGTTTTCTTTTTACTGGTTCTATTTCTATGTAATCAAATCACAGCATTAACCTGGGAT
CTTGGCGGTCAAGTAGTCTTGCATCATTTATTGAGAATGGACATTCCTGGATGGCTTCAT
CATGCTACAATCAGGATAATTGCGATTATTCCAGCCCTGTACTGTGTGAGGACTTCAGGA
GCTGAAGGGGCATATCAGTTGCTTTTGTTCATGCAGGTTATGGTAGCTATGTTCCTTCCA
TCTTCTGTCATCCCTCTTGTCCGGGTTGCCTCCTCAAGATCAATAATGGGTGTCTACAAA
GTTTCTCAGTTTGTGGAGTTCCTCGCCGTAGTTGCATTAGTTGGGATGCTTGGCTTAAAG
ATCATATTTGTTGTAGAGATGATATTTGGAAATAGTGATTGGGTGGGTAACTTGCGATGG
AACATTGGGAATACTACATCTGGCTCATATTTTCTTCTACTCACCACTGCATGTACATCA
CTCTGTTTTATGCTTTGGCTGGCTGCCACCCCATTAAAATCTGCTAGTGCCAGATCAGAT
GCACAGGCATGGAACTGGGATTCACCAAAGGCTGTAACTGAGCCATCCTTTGAGAGAGAG
GAAATCGATTTTATGGACTCTAGATATCATGGAGAGGATCCT------------------
------------------------------------------------------------
------------------------------------------------------------
------AATTGTTCTAATATTACATTTCCCAGCTCCCCAATATGTCACTCAGAGAAACCA
GAATCTACAGTAGAGTCAGTATCACCCACCACTGTGGTTAATGAAGTCTCTCATGTTGAC
TTGCTGGATACCAGCACCTTGAAG---ATTGAATCAGTGGACCCAGTTGAAAAGACTGTT
---------GGAATAGAAGGAGACTCACAGATTGAGAAGGATGACGAGGAGGGAGATGCT
TGGGAGCCTGAAGAAGCTTCCAAAGAGATTTCTGGAAGCAGCCCTTCTTTGACATCTGAG
GGTCCAGGATCATTTAGGAGTCTCAGTGGGAAAAGTGATGAAGGTGGGAATGGTACTGGA
AGTCTTTCAAGACTAGCTGGGTTGGGTCGTGCTGCAAGACGTCAGTTAGCTGCAGTTCTT
GATGAGTTTTGGGGACAATTGTATGATTTCCATGGTCAGGCAACTCCAGAAGCAAAGGCT
AAGAAACTGGATTTGTTGCTGGGGCTAGATTCGAAACCTGCG------ATTTCCTCACTG
AAAGTGGACACAGACAATGCAAAGCACCACTGTACATGGATA------------------
---TCAGATTGCCTCTTATCTCAATCCACTTTC---------------------------
------------------------------------------------------------
------------------------------------------------------------
------------------------------------------------------------
------------------------------------------------------------
------------------------------------------------------------
------------------------------------------------------------
------------------------------------------------------------
------------------------------------------------------------
------------------------------------------------------TTT---
------------------------------------------------------------
------------------------------------------------------------
------------------------------------------------------------
------------------TGCTTTGGGGCAAAAGCTGCAAAA------------------
------------------------------------------------------------
------------------------------------------------------------
---TGGGTTAGG------------------------------------------------
------------------------------------------------------------
------------------------------------------------------------
------------------------------------------------------------
------------------------------------------------------------
------------------------------------------------------------
------------------------CTCTGTACAAGCATCTGGACCTGCCGAGAC------
------------------------------------------------------------
------------------------------TGGGGGGAT---------------------
------------------------------------------------------------
------------------TCCAGCCAATACAAAGAAGTACCA------------------
------------------------------------------------------------
------------------------------------------------------------
------------------------------------------------------------
------------------------------------------------------------
------------------------------------------------
>gnl_Vitvi_Genoscope.12X_GSVIVT01025701001
------------------------------------------------------------
------------------------------------------------------------
------------------------------------------------------------
------------------------------------------------------------
------------------------------------------------------------
------------------------------------------------------------
------------------------------------------------------------
------------------------------------------------------------
------------------------------------------------------------
------------------------------------------------------------
------------------------------------------------------------
------------------------------------------------------------
------------------------------------------------------------
------------------------------------------------------------
------------------------------------------------------------
------------------------------------------------------------
------------------------------------------------------------
------------------------------------------------------------
------------------------------------------------------------
------------------------------------------------------------
------------------------------------------------------------
------------------------------------------------------------
------------------------------------------------------------
------------------------------------------------------------
------------------------------------------------------------
------------------------------------------------------------
------------------------------------------------------------
------------------------------------------------------------
------------------------------------------------------------
------------------------------------------------------------
------------------------------------------------------------
------------------------------------------------------------
------------------------------------------------------------
------------------------------------------------------------
------------------------------------------------------------
------------------------------------------------------------
------------------------------------------------------------
------------------------------------------------------------
------------------------------------------------------------
------------------------------------------------------------
------------------------------------------------------------
------------------------------------------------------------
------------------------------------------------------------
------------------------------------------------------------
------------------------------------------------------------
------------------------------------------------------------
------------------------------------------------------------
------------------------------------------------------------
------------------------------------------------------------
------------------------------------------------------------
------------------------------------------------------------
------------------------------------------------------------
------------------------------------------------------------
------------------------------------------------------------
------------------------------------------------------------
------------------------------------------------------------
------------------------------------------------------------
------------------------------------------------------------
------------------------------------------------------------
---ATGGGGGAGGCTCAGTACTCTTCTTCTGATAGGAAATCTGGTTCTGCACTA------
---------------------CTGCTTGTTTCCTCGGTTCCTCATTGTGGAGAGGGCTGT
GTATGGAGAGTGGATTTGGTAATAAGCTTTGGGGTGTGGTGCATTCATCGAATTCTTGAT
CTGTCCTTTATGGAAAGCCGACCAGAGCTATGGGGAAAATATACTTATGTACTCAACCGT
CTTCAGGGAATCATCGACCTGGCCTTCTCAAAGCCTCGTTCTCCAATGCTCCCATGCTTC
TGCCTTCAAATTCCAGCATCACACCAGCAAAGGTCAAGCCCA------CCAGTCTCAAAT
GGG---ATTTTGCCCCCTGCGGTAAAATCAGTCAAGGGGAAATGCACGAGTGCAGCTATG
CTATTAGAGATAATCAAGGATGTGGAGATTGCTATATCTTGCCGAAAGGGTAGAACAGGG
ACTGCAGCTGGCGATGTGGCTTTCCCCAAAGGAAAAGAGAATCTGGCATCTGTTCTCAAG
CGCTACAAGCGTCGTTTATCCAACAAACCTGTTGGAACCCACGATAATATGGGCGGGTTG
CGAAAACTTCCGACT---TCATCG------ACTTATGGCTCA------
>Frave_09749-v2.0.a2-hybrid.t1
------------------ATGGAGTCTGCTAGCTGTATT---GCTAACAATAGACCAGGT
GCTGTCCATCAGTTGCTTCCTGTTGTTGGACCTATGCTTCTGATTGCAGTTGGATATCTT
GACCCTGGAAAGTGGGCGGCAACTGTTGAAGCAGGTTCCCGATATGGTACTGATCTGGCT
GCAGTGATGTTTATATTCAATTTGGCTGCTATTTTGTGTCACTATCTGTCTGCTCGGATT
GCTGTAGTCACTGGAAGAGATCTTGCTCAGATTTGTAGTGAAGAGTATGACAAGGCTACA
TGCATATTCTTAGGCGTACAAACAGAGATGTCGGTGATTTTGTTGGACCTTACCATGATC
CTCGGTATCGCACATGGACTTAATCTTCTGTTTGGGTGGGACTTGTTCACTTGTGTGTTT
TTGACTGCTGCTAATGCTGTTTTATACCCTCTTTTTTCCACCCTCCTG------------
------------------------------------------------------------
------------------------------------------------------------
------------------------------------------------------------
---------------------CAGCATCAGCAACAACAAACTGTTTCTAAGGATACTTTG
TGTCAGAACCATTTTGTCGCCATCTTCTGCATGTTTAATGGTATTTATTTGGTGAATTAT
GTTCTGATGACCTTAGCAGCAAATGCATTCTAC---------------ACTTCACGTGGT
CTTCTTACTTTTCAGGATGCAATGTCCCTTATTGAACAGGTCTTTTGGGGTCCAATAGTT
CCTGTTGCCTTCTTGCTGGTTCTCTTTTTATCAAATCAAATCACAACATTAAGCTGGAGT
CTGGGTGGACAAGTAGTCTTGAATGACTTCTTAAAACTGGACCTTCCTGGTTGGCTTCAC
TGTGCTACAATCAGAATCATTGCTGTTGTTCCTGCTCTGTATTTTGTTTGGAGCTCAGGA
GCTGAGGGGATGTATCAACTGCTTGTATCTACACAGGTGTTGGCAGCCCTGCTACTGCCA
TCTTCTGTGATCCCTCTTTTTCGTGTTGCTGCTTCAAGACAATTAATGGGAGCCCATAAG
ATTTCTCAGTTCGTTGAATTTTCAGCCCTCATTACACTTATTGGGATGCTTGGATTAAAA
GTTGTCTTTGTAGTGGAGATGATTTTTGGGAATAGTGATTGGGTGGATAATTTGAGATGG
GATGCTGGGAGTAGTATGTCT------------GTACTTCTCATCACTGCTTCTGCATCA
TTTTGCCTGATGATTTGGTTGGCAGCCACACCGTTAAAATCTGCAAGTGCTCGAATAGAG
AACCAGGTGTGGAACTGGGATATGCCTAAGGGTGTCTCGGAGCCATTTAGAAAT---AAG
GAGACTGATATAGCCGAACATAACTATCATAGAGATGCAGATATACAGAAGCATGAACCA
TCACCATCATCTGGGGACGCATTGGATAGAGAATTAGATACAGCCGTTGCAAATTTTGAT
TTTGTTCTGCCTGAAACTCTCTTGGAGCCTGATCAGGAGCTTCAACTATCTGGTGTAGAG
GAA---AATAGTTCTCTTGGTACCTTTCCTCACTCTGCCAAATGCAGCAAGGAGGAACCC
ACACCTGTAGTAGAATTAACTCGCGTCCCAACTGTGGCTAATGAGGTTTCTGATGTTACA
GTACTGGGCACCGATACTGTGAAA---TTTGAATCAACAGAGCAAGTTGAGAAGACTCTT
---------GCAACTGAAGGAGACTTGCCAACTGAAAAAGATGATGATGAGGGAGATACC
TGGGAACCAGAAGATTCCTTGAAAGAGGCTTCAGAGAGCACCACG---TTAACATCTGAG
GGTCCAGGATCATTCAGGAGTCTCAGCGCAAAAGGTGACGAAGGGGGGAGCGGTGCTGGA
AGCCTCTCAAGACTAGCAGGGTTGGGCCGTGCTGCTAGACGTCAACTAGCTGCTGCACTC
GATGAGTTTTGGGGACAACTGTATGATTTCCATGGGAATGTAATTAAAGAAGCAAGAACA
AAGAAACTGGATCTGTTGTTGGGGTCAGATTCAAAGGCTTCTTCCTCTTCTTCCTTGCTG
AAAGATGATACCACTGCAAAAGAA---GTTTCTGGATGCTTTCCATCTGTAGGAGGCAAA
GGATCTGATCCTTTAATCAACTTGAGTTTATATGACTCTGTAAATCAGCAGAGGCTGCAA
AACAGTATAGAGTCAGCATATGGCGCTCAAAGG---------GGATCTTCCTTGTTATGG
CCCGGCCACATGCACTTGCTGGATGCGTATGTCCAAAATTCAAGCCGCAGTGTTATTGAC
TTGGGTGAGAGGCGCTATTCAAGTGTGCACAGTATACCATCTTCTGACTTGGGTGAGAGG
CGCTATTCCAGTGTGCGCAGTATACCATCTTCTGACTTGGGTGAGCGGCGCTATTCAAGT
GTGCGCAGTATACCAACTTCTGACTTGGGTGAGAGGCGCTATTCAAGTGTGCGGAGCATA
CCATCTGCTGAGAGCTGGGATTACCAGCCAGCCACAGTACATGGTTATCAGATGCCATCG
TATCTTAACCGT------AATGACAGAAGTTCCAGTAACTTGAATGGTCAAATAGAGTCA
CCAGCCCTA---AATTCTGCTTCTTCATTGGGTGCTGGAAACTACAGAGATTCACTTGCA
TTTACCATGGGGCAGAAGTTGCAAAATGGGTTAGGCTCTGTTCAGGCTTCCAGTTTTCAG
AACCTTACAGTATCTCGACAAAGTCCATTGCAATCTGATAGACCATATTATGATGTACCC
TCCTCTGGAATTTCGGAGAATGCGGTAAACTCAGCCAATGCAAAGAAATACCACAGTCTA
CCTGACATT------------------AACCGTGATCTCTACAACTCTAGTAAAAGTGCT
CCACGGGATCCTCCTCCTGGGTTTGGG------------ATAATGGGTTATGAATCATCC
TTGTATCCAAAATCTGGTGTAAGGGGGGGAGGTTCTTTGGCATTTGATGAAGTCTCTCCA
TCTAATGTCTATAAAGATGTTCGATCATCCCAACCGAATTCTAATTATGGCACTGGATCC
CTCTGGTCTAGACAGCCTTTTGAGCAA---TTTGGTGTAGCTGATAATAATCGTTCTATC
GGGACT---GCAGTTGGTAGTAGAGCAGGTTCTGCAGGTATGGAAGCTACATCAGTTGCA
GATTCAGAGGCAAAGCTTCTTCAGTCTTTTAGACACTGCATTGTGAAGCTTTTGAAGTTG
GAAGGGTCTGACTGGTTGTTTAGACAGAATGACGGAGTGGATGAGGATCTAATAGATCGT
GTGGCTGCCAGGGAGAAAATTCTTTATGATGCTGAAACAAGAGAGATTAATCGAACAGTT
CACATGGGTGAATCTCCATACCCTTCTTCTGACAGGAAGTCTGCTTCTGCA---AAAATG
AATGATGTGAATCTCACCCATCTCATGGTTTCCTCGGTTCCTAATTGTGGGGAAGGTTGT
ATTTGGAGATCTGATCTAATAATAAGCTTTGGGGTCTGGTGTATTCATCGGATTCTTGAT
TTGTCCCTTATGGAAAGCCGGCCAGAGCTTTGGGGGAAATATACATATGTTCTGAATCGA
CTTCAGGGCATTATTGATGCTGCGTTCTCTAAGCCTCGTACTCCAATGTCTCCATGCTTC
TGCCTTCAAATTGCAGCAGCCCAGCAGCAGAAGTCTAGTCCA------ACATTTTCGAAT
GGA---ATGTTACCCCCTGCTGCAAAACCAGCCAGGGGAAAATGCACGACAGCTGTAACG
CTCCTGGACATAATCAAGGATGTGGAGATTGCAATTTCATGCCGAAAGGGCCGGACGGGC
ACAGCAGCTGGTGATGTGGCTTTTCCAAAGGGAAAAGAAAACCTGGCCTCTGTCCTCAAA
CGCTACAAGAGGCGGCTTTCCAATAAACCTGTTGGCACTAACGAGGGGCCTTCTGGTTCA
CGCAAGGGTACTGCAACATCTGCT------CCTTATGCGTCA------
>Maldo_GDDH_04G1096400
------------------ATGGAATCCACCAATCCTAAT---GCTAACATTATGCCGGGT
GTTCTACAGCGGTTGCTTCCTGTTGTTGGACCTGTTCTTGTGATTTCAGTTGGATATATT
GACCCTGGAAAGTGGGCAGCAACTGCTGAAGCAGGTGCCCGTTTTGGCTCTGACCTCGCA
GCATTGATGCTTATTTTCAATTTTGCAGCTATTTTATGTCACTATTTGTCAGCTCGGATT
GGTGTAGTCACCGGAAGAGATCTTGCACAGATATGCAGTGAGGAGTATGACAAGGGCACA
TGCATATCCTTAGGAATTCAAACAGAGGTTTCTGCGATTCTGTCAGACCTAACCATGATC
CTCGGCATCGCACATGGGCTTAATCTTCTGTTTGGTTGGGACTTGTTCACTTGTGTCTTT
TTGACTGCCGTTAATGCCATTTTGTACCCTCTTTTTTCCTCCTTCCTGGAAACTTGCAAG
GCGAAGGTCCTATGCATATATGTTGCAGGATTCATACTCCTTTCCTTTGTTCTTGGAGTA
ATTATCAGTCAACCAGAAATGCCCCGTTCCATGAATGGGATGCTAACAAAGCTGAGTGGG
GAGAGTGCATTTGCGCTGATGAGTCTTCTTGGTGCAAGCATGATGCCTCACAGTCTTTAT
TTTCATTCTTCTATAGTGCAGCAATGTCAGCAGCAGGCAACTGTTCCCAAGGGTGCTTTG
TGTCATAACCATTTAGTTGCCATATTATGCATCTTCAGTGGTGTTTATATGGTGAATTAT
GTCTTTATGACCTCAGCGGAAAATTTATTCTACAGTCCAGAGGCAAGTTCTGGCCTTGTT
GTGCTTACGTTTCAGGATGCAATGTCGCTAATGGAACAGGTCTTTTGGGGTCCAATAGTA
CCGGCTTCCTTCTTACTGGTTCTCATTCTGTCAAATCAAATCACAGCATTAAGCTGGAGT
CTGGGTGGAGATGTAGTCCTGAATGAATTTTTGAAAGTGGACCTTCCTGGTTGGCTTCAT
TGCGCTACTATCAGAATTATTGCCATTGTTCCAGCCCTTTATTTTGTTTGGAGTTCAGGA
GCCGAAGGAATGTATCAACTGCTTATATTCACACAAGTTTTGGCAGCTCTGCTACTACCA
TCTTCTGTGATCCCTATTTTTAGAATTGCTGCTTCAAGACCAATAATGGGTGCCCATAAA
ATTTCACAATTTGTTGAATTCTTATCCCTAATTACGCTTATTGGGATGCTTGGATTGAAA
ATTATATTTGTAGTAGAAATGATTTTTGGGAATAGTGAATGGGGTGGTAATTTAAGGTCG
AATGGCGGGAGTAGTATG---------------TTACTATTCCTCACTGCTTGTGCATCA
TTTGGTTTGATGATTTGGCTAGCTGCTACCCCATTAAAATCTGCAAGTGTCCGATTAGAG
GCTCAGGTGTGGAACTGGGAACTGATGGAGGGTACACCAGATTCATTGACGAATGAAGAA
GAGATTAACAGAGCTGAACCTCAATATCATAGAGAGGCAAGTGTCCAGAGCCATGAACCG
TCACCATCATTTGGG------TTGGAT------GCTGATTCAGAAGTTGCAAATTTTGAT
CTGGATCTAGCTGATACTATCATGGAGGCTGATCAGGAACTTCACCAAACAACTGTAGCA
GAGAATAATAATTCTCATATTACCTTTCCTTGCTCCCCTAAAAGCCGCATGGAGGGATCC
AGATCTGCAGTGGAGTCATTTCCAGTCTCAACTGTTGTTAATGATGTTTCTGATGTCACA
TTGGAGGACACCAGTGCACTGAAG---TTCAAGTCAACAGAGTCAATTGAGAAGACTGTT
---------GAAGCTGAAGCAGACTTACCAACCGAAAAAGATGATGATGAGGGAGATACC
TGGGAGCCTGAAGAATCATCAAAAGGGGTTTCTGGGAGCACTGTGCCATTGGCCTCTGAG
GGCTCGGGATCATTTAGGAGTCTAAGTGGAAAAGGCGACGATGGAGGAAGTAGTGCAGGA
AGCCTTTCAAGATTAGCAGGGTTGGGGCGTGCTGCAAGGCGTCAACTAGCTGCTGTGCTT
GATGAATTTTGGGGACAACTGTATGATTTCCATGGGAATGTAATTCAAGATGCAAAGGCT
AAAAAGTTGGACCTTTTGTTGGGATCAGATTCAAAGTCTGTG------TCGTCCTTGCTG
AAAGTTGATACCAGTCCAAAGGAA---ACTTCTGGATTCTTTCCATCTGCAGGAGGCAGA
GGATCTGATTCTCTAATCAGCTCAAGTTTATATGAGTCTGCAAAGCAGCATAGGGTTCAA
AGCAGTTTAGAG---TCATATGCGGTCCAAAGG---------GGATCTTCCTCATCGTTG
CCTAGCCGCATGCAGTTGTTAGACGCCTATGTGCAAAATTCAAGCCACAGCATTATTGGC
TCTGGTGAGAGGCGCTATTCAAGTGTACGCAGTATCCCAACTACT---------------
---------------------------------GAAAGTGGTGAGAGGCGCTATTCAAGT
GTGCGCAGTATCCCAACTTCTGAGAGTGGTGAGAGGCGCTATTCAAGTGTGCACAGTATC
CCAACTTCTGAGAGTTGGGATTACCAGCCAGCCATAGTACACGATTATCAGATTGCATCA
TATCTCAATCGAATGGAAAATGACAAAAGTTCTGATAACTTGAATGGTCAAATGGAGCCA
TCAGTCCTA---CAGTCTGGTTCTTCGTTGGGTGCTGGAAACTACAGAGATTCACTTGCA
TTTACCATGGGGCAGAAGTTGCAAACTGGGTTAGGATCTGGTCAGGCCTCCAGTTTTCAG
AACTTTACAGTATCTAGAAATAGTCCAATGCAATCTGAAAGGCCGTATTATGATCCACGG
TCTTCTGGAATTGCTGAGAATGTGGTAAGTCCAGCCAATGCAAAGAAATATCATAGTTTA
CCAGACATT------------------CACCGGGAGCTTTACATGCCTGATAAAAATGCT
AACTGGGAAAGTCCTCTTGGGTATGGATCATCTGCTGGGATGACCGGTTATGAATCATCC
TTGTATTCAAATTCTGGGGTACGAACAGGAGCTCCTTTGGCATTTGATGAACTCTCTCCA
---AAAGTCTAC---AATTCTCTGTCATCACAACAGAGTTCTACTTTCAACACTGGGTCG
CTCTGGTCTAGACAGCCTTTTGAGCAA---TTTGGTGTGGCTGATACTAATCGTACTATT
GGTAGT---GGAATTGGTAATAGGGTAGGTTCTGTAAATCAAGAAACAACTTCAGTTGCA
GATTCAGAGGCGAAGCTTCTACAGTCTTTCAGGCATTGCATTGTGAAGCTTTTGAAATTG
GAAGGGTCTGACTGGTTGTTTACGCAAAATGATGGGGTTGATGAGGATCTAATTGATCGT
GTGGCTTCAAGGGAAAAATTTCTTTATGAAGCTGAAACTAGAGAGATAAACCGAACAGGT
CAAATGGGCGAGCCGCAGTACCATTCTTCAGATAGGAAGCCTGCTTCTGCAATGAAGAAT
AATGAT------TTGAGTCAGTTTATGTTTTCCTCGGTTCCTCATTGTGGGGAGGGGTGT
ATATGGAAGGCAGATTTGGTAGTAAGCTTTGGGGTTTGGTGCATCCACCGCATTCTTGAT
TTATCACTTATGGAAAGCCGGCCAGAGCTATGGGGGAAATATACCTACGTTCTCAACCGG
CTTCAGGGGATTATTGATTCGGCATTTTCAAAGCCTCGTTCTCCGATGTCACCATGCTTC
TGCCTTAAAGTTCCCGCTGCACACCAGCTGAAATCAAGTCTA------TCATTTTCAAAT
GGA------ATACCTCCTGCTGCTAAACCAGCCAGGGGAAAATCCACAACTGCAGTAACG
CTTCTAGACATAATCAAGGATGTGGAGATTGCAATCTCTTGTCGAAAGGGCCGGACAGGG
ACAGCAGCCGGTGATGTAGCTTTCCCAAAGGGAAAAGAAAATCTGGCATCTGTCCTCAAA
CGCTACAAGCGTAGATTATCCAACAAAGCCGTTGGCACTCATGAGGGTCCT---GGTTCG
CGCAAGTCTCTGACA---TCTGCT------CCTTATGGG---------
>Maldo_GDDH_12G1117400
------------------ATGGAATCCGCCAATCCTAAT---GCTAACATTATACCGGGT
GTTCTACAGCGGTTGATTCCTGTTGTTGGACCTGTGCTTCTGATTTCAGTTGGATATATT
GACCCTGGAAAGTGGGCAGCAACTGCTGAAGCAGGTGCCTGTTTTGGATCTGAACTTGCA
GCATTGATGCTTATTTTCAATTTGGCAGCTATTTTATGTCACTATCTGTCAGCTCGGATT
GGTGTAGTCACAGGAAGAGATCTTGCACAGATATGCAGTGAGGAGTATGACAAAGGCACT
TGCATATCCTTAGGAATTCAAACTGAGGTTTCTGCGATCCTGTCAGACCTAACCATGGTC
CTCGGCATTGCACATGGGCTTAATCTTCTGTTTGGTTGGGACTTGTTCACTTGTGTCTTT
TTGACTGCTGTTAATGCCGTTCTATACCCTCTTTTTTCCACCTTCCTGGAAACTTGCAAG
GTGAAGGTTGTATGCATATATGTTACAGGATTTATACTCCTTTCCTTTGTTCTTGGAGTA
ATTATCAGTCAACCAGAAATGCCCCATTCCATGAATGGGATGCTAACAAAGCTGAGTGGG
GAGAGTGCATTTGCACTGATGAGCCTTCTTGGAGCCAGCATAATGCCTCACAGTCTGTAT
TTTCATTCTTCTATTGTGCAGCAATATCAGCAGCAGGCAACTGTTCCCAAGGGTGCTTTG
TGTCATAACCATTTAGTTGCCATCATATGCATCTTCAGTGGTATTTATATGGTGAATTAT
GTCCTTATGACCTCAGCAGAAAATTTATTCTACAGTCCAGAGGCAAGTTCAGGGCTT---
GTTCTTACGTTTCAGGATGCAATGTCACTAATGGAACAGGTCTTTTGGGGTCCAATAGTG
CCGGCTTCCTTCTTACTGGTTCTCGTTCTGTCAAATCAAATTACAACATTAAGCTGGAGT
CTGGGTGGGGAAGTAGTCCTGAATGAATTTTTGAAAGTGGACCTTCCTGGTTGGCTTCAT
TGTGCTACAATCAGAATTATTGCCATTGTTCCAGCCCTTTATTTTGTTTGGAGTTCGGGA
GCTGAAGGAATGTATCAACTGCTTATATTCACACAAGTTTTGGCAGCTCTGCTACTGCCA
CCTTCTGTGATCCCTATTTTTCGAATTGCTGCTTCAAGACCAAGAATGGGCGTCCATAAA
ATTTCTCAATTTGTTGAATTCTTATCCCTGATTACGCTTATTGGGATGCTTGGATTGAAA
GTTATATTTGTAGTAGAAATGATTTTTGGGAATAGTGAATGGGGTGGTATCTTGAGGTCG
AACAGTGGTAGTAGTATGTCA---------------CTATTCCTCACTGCTTGTGCATCA
TTTTGTTTGATGATTTGGCTGGCAGCTACCCCATTAAAATCTGCGAGTGTCCGACTAGAG
GCTCAGGTGTGGAACTGGGAACTG---AAGGGTACATCAGATTTGTTGAAAAATGAAGAG
GAGAGTAATATAGCTGGACCTCAGTATCAGAGAGAGGCAAGTGTCCAGAACCATGAACCA
TCACCATCATTTGGG------TTGGAT------GCTGATTCAGAAGTTGCAAATTTTGAT
CTTGATCTGCCTGACACTATCGTGGAGGCTGATCAGGAACTTAACCAAACAACTGTAGCG
GAGAATAGTAATTCTCATATTACCTTTCCTAGCTCCCCTAAAAGCTGCATGGAGGGATCC
ACATTTGCAGTGGAGTCAGTTCCAGTCGCAACTGTCGTTAATGATGTTTCTGATGTCACA
TTGGAGGACACCAGTGCACTGAAG---GTCAAGTCAACAGAA---ATTGAGAAGACAGTT
GAAGTTGAAGGAGTTGAAGGAGACTTACCAACTGAAAAAGATGACGATGAGGGAGATAAC
TGGGAGCCTGAAGAATTATCAAAAGGGGTTTCTGGGAGCACTGCACCATTGGCCTCCGAG
GGATCAGGATCCTTTAGGAGTCTAAGTGGAAAAGGTGATGATTTGGGGAGCAGTGCAGGA
AGCCTTTCAAGATTAGCAGGGTTGGGGCGTTCTGCAAGACGTCAACTAGCTACTATGCTT
GATGAATTTTGGGGACAACTGTATGATTTCCATGGGAATGTAATTCAAGACGCAAAGGCT
AAGAAGCTGGACCTTTTGTTGGGATCAGATTCAAAGGCGGTG------TCCTCCTCGCTG
AAAGTTGATACTGATGCAAAAGAA---TCTTTGGGATACTTTCCATCTCTAGGAGGCAGA
GGATCTGATTCTCTTATCAACTCAAGTTTATATGACTCTGCAAAGCAGCATAGGGTTCAA
AGCAGTTTAGAG---TCATATGCGGTCCAAAGG---------GGATCTTCCCCATTGTTG
CCCAGCCACATGCAGTTGTTAGATGCCTATGTACAAAGTTCAAGCCGTAGTATTATT---
------------------------------------------------------------
---------------------------------GACTCTGATGAGAGGCACTATTCAAGT
GTGTGCAGTATCCCAACTTCTGAGAGTGGTGGGAAGCGCTATCCAAGTATGCGCAGTATC
CCAACTTCTGAGAGTTGGGATTACCAGCCAGCTACAGTACATGGTTATCAGATTGCATCA
TATCTCAATCGATTGTCAAAGGAAAAAAATTTTGATAACTTGAACGGTCAAATGGAGCCA
TCAATCCTA---AAGTCCGGTTCTTCGTTGGGTGCTGGAAACTACAGAGATTCACTTGCA
TTTACCATGGGGCAGAAGTTGCAAAATGGGTTAGGATCTGGTCAGGCCTCCAATTTTCAG
AACTTTACAGTATCTAGAAATAGTCCAATGCAATCTGAAAGACCGTATTATGATCCATGC
TCTTCTGGAATTGTTGAGAATGTGGTAAGTCCAGCCAATGCAAAGAAATACCATAGTTTA
CCAGACATT------------------CACCGGGAGCTTTACATGCCTGATAAAAATGCT
AACTGGGAAAGTCCTCTCGGGTATGGATCATCTGCTGGGATGGCTGGTTATGAATCATCC
TTTTATTCAAATTCTGGGGCACGAACAAGAGCTCCTTTGGCTTTTGATGAACTCTCTCCA
---AATGTCTAC---AATTCTCTGTCATCACAACAGAGTTCTACTTTTAACGCTGGTTCA
CTCTGGTCTAGACAGCCTTTTGAGCAG---TTTGGTGTGGCTGATACTAGTCGTACTATT
GGTAGT---GGAATTGGTAATAGGGTAGGTTCAGTAAATCAAGAAACTACTTCAGTTGCA
TATTCAGAGGCCAAGCTTCTTCAGTCTTTCAGGCATTGCATTGTGAAGCTTTTGAAATTG
GAAGGGTCGGACTGGTTGTTTACACAGAATGATGGGGTTGATGAGGATCTAATTGATCGT
GTGGCTGCAAAGGAGAAATTTCGTTATGAAGCTGAAACTAGAGTGATAAATCAAACAGGT
CAAGTGGGCGAGCTTCAGTACTGTTCTTCAGATACGGAGTCTGCTTCAGCATTGAAGAAT
AATGAT------TCGAGTTATATTATGATTTCCTCAGTTCCACATTGTGGGGATGGTTGT
ATATGGAAGGAAGATTTGGTAGTAAGCTTTGGGGTTTGGTGTATCCATCGCATTCTTGAT
TTGTCACTTATGGAAAGCCGGCCAGAGCTATGGGGGAAATATACCTACGTCCTCAACCGA
CTTCAGGGGATTATTGATTCGGCATTTTCAAAGCCTCGTTCTCCAATGTCACCATGCATC
TGCCTTGAAGTTCCCACGGCACACCAGCTGCAATCGAGTCTG------TCATTTTCTAAT
GGA------ATACCTCCTCCTGCGAAACCAGCCAGGGGAAAATGCACAACGGCAGTAACG
CTTCTAGACATAATCAAGGATGTGGAGATTGCAATCAATTCTCGAAAGGGCCGAACAGGG
ACAGCAGCTGGTGATGTAGCTTTCCCGAAGGGAAAAGAAAATCTGGCATCTGTCCTCAAA
CGCTACAAGCGTAGATTATCCAACAAAACTGTTGGCACTCATGAGGGTCCT---GGTTCG
GGCAAGTCTCTGACA---TCTGCT------CCTTATGGG---------
>Maldo_Gala_04g009590
ATGACGCCAAAGGCAGCTATGGAATCCACCAATCCTAAT---GCTAACATTATGCCGGGT
GTTCTACAGCGGTTGCTTCCTGTTGTTGGACCTGTTCTTGTGATTTCAGTTGGATATATT
GACCCTGGAAAGTGGGCAGCAACTGCTGAAGCAGGTGCCCGTTTTGGCTCTGACCTCGCA
GCATTGATGCTTATTTTCAATTTTGCAGCTATTTTATGTCACTATTTGTCAGCTCGGATT
GGTGTAGTCACCGGAAGAGATCTTGCACAGATATGCAGTGAGGAGTATGACAAGGGCACA
TGCATATCCTTAGGAATTCAAACAGAGGTTTCTGCGATTCTGTCAGACCTAACCATGATC
CTCGGCATCGCACATGGGCTTAATCTTCTGTTTGGTTGGGACTTGTTCACTTGTGTCTTT
TTGACTGCCGTTAATGCCATTTTGTACCCTCTTTTTTCCTCCTTCCTGGAAACTTGCAAG
GCGAAGGTCCTATGCATATATGTTGCAGGATTCATACTCCTTTCCTTTGTTCTTGGAGTA
ATTATCAGTCAACCAGAAATGCCCCGTTCCATGAATGGGATGCTAACAAAGCTGAGTGGG
GAGAGTGCATTTGCGCTGATGAGTCTTCTTGGTGCAAGCATGATGCCTCACAGTCTTTAT
TTTCATTCTTCTATAGTGCAGCAATGTCAGCAGCAGGCAACTGTTCCCAAGGGTGCTTTG
TGTCATAACCATTTAGTTGCCATATTATGCATCTTCAGTGGTGTTTATATGGTGAATTAT
GTCTTTATGACCTCAGCGGAAAATTTATTCTACAGTCCAGAGGCAAGTTCTGGCCTTGTT
GTGCTTACGTTTCAGGATGCAATGTCGCTAATGGAACAGGTCTTTTGGGGTCCAATAGTA
CCGGCTTCCTTCTTACTGGTTCTCATTCTGTCAAATCAAATCACAGCATTAAGCTGGAGT
CTGGGTGGAGATGTAGTCCTGAATGAATTTTTGAAAGTGGACCTTCCTGGTTGGCTTCAT
TGCGCTACTATCAGAATTATTGCCATTGTTCCAGCCCTTTATTTTGTTTGGAGTTCAGGA
GCCGAAGGAATGTATCAACTGCTTATATTCACACAAGTTTTGGCAGCTCTGCTACTACCA
TCTTCTGTGATCCCTATTTTTAGAATTGCTGCTTCAAGACCAATAATGGGTGCCCATAAA
ATTTCACAATTTGTTGAATTCTTATCCCTAATTACGCTTATTGGGATGCTTGGATTGAAA
ATTATATTTGTAGTAGAAATGATTTTTGGGAATAGTGAATGGGGTGGTAATTTAAGGTCG
AATGGCGGGAGTAGTATG---------------TTACTATTCCTCACTGCTTGTGCATCA
TTTGGTTTGATGATTTGGCTAGCTGCTACCCCATTAAAATCTGCAAGTGTCCGATTAGAG
GCTCAGGTGTGGAACTGGGAACTGATGGAGGGTACACCAGATTCATTGACGAATGAAGAA
GAGATTAACAGAGCTGAACCTCAATATCATAGAGAGGCAAGTGTCCAGAGCCATGAACCG
TCACCATCATTTGGG------TTGGAT------GCTGATTCAGAAGTTGCAAATTTTGAT
CTGGATCTAGCTGATACTATCATGGAGGCTGATCAGGAACTTCACCAAACAACTGTAGCA
GAGAATAATAATTCTCATATTACCTTTCCTTGCTCCCCTAAAAGCCGCATGGAGGGATCC
AGATCTGCAGTGGAGTCATTTCCAGTCTCAACTGTTGTTAATGATGTTTCTGATGTCACA
TTGGAGGACACCAGTGCACTGAAG---TTCAAGTCAACAGAGTCAATTGAGAAGACTGTT
---------GAAGCTGAAGCAGACTTACCAACCGAAAAAGATGATGATGAGGGAGATACC
TGGGAGCCTGAAGAATCATCAAAAGGGGTTTCTGGGAGCACTGTGCCATTGGCCTCTGAG
GGCTCGGGATCATTTAGGAGTCTAAGTGGAAAAGGCGACGATGGAGGAAGTAGTGCAGGA
AGCCTTTCAAGATTAGCAGGGTTGGGGCGTGCTGCAAGGCGTCAACTAGCTGCTGTGCTT
GATGAATTTTGGGGACAACTGTATGATTTCCATGGGAATGTAATTCAAGATGCAAAGGCT
AAAAAGTTGGACCTTTTGTTGGGATCAGATTCAAAGTCTGTG------TCGTCCTTGCTG
AAAGTTGATACCAGTCCAAAGGAA---ACTTCTGGATTCTTTCCATCTGCAGGAGGCAGA
GGATCTGATTCTCTAATCAGCTCAAGTTTATATGAGTCTGCAAAGCAGCATAGGGTTCAA
AGCAGTTTAGAG---TCATATGCGGTCCAAAGG---------GGATCTTCCTCATCGTTG
CCTAGCCGCATGCAGTTGTTAGACGCCTATGTGCAAAATTCAAGCCACAGCATTATTGGC
TCTGGTGAGAGGCGCTATTCAAGTGTACGCAGTATCCCAACTACT---------------
---------------------------------GAAAGTGGTGAGAGGCGCTATTCAAGT
GTGCGCAGTATCCCAACTTCTGAGAGTGGTGAGAGGCGCTATTCAAGTGTGCACAGTATC
CCAACTTCTGAGAGTTGGGATTACCGGCCAGCCATAGTACACGATTATCAGATTGCATCA
TATCTCAATCGAATGGAAAATGACAAAAGTTCTGATAACTTGAATGGTCAAATGGAGCCA
TCAGTCCTA---CAGTCTGGTTCTTCGTTGGGTGCTGGAAACTACAGAGATTCACTTGCA
TTTACCATGGGGCAGAAGTTGCAAACTGGGTTAGGATCTGGTCAGGCCTCCAGTTTTCAG
AACTTTACAGTATCTAGAAATAGTCCAATGCAATCTGAAAGGCCGTATTATGATCCACGG
TCTTCTGGAATTGCTGAGAATGTGGTAAGTCCAGCCAATGCAAAGAAATATCATAGTTTA
CCAGACATT------------------CACCGGGAGCTTTACATGCCTGATAAAAATGCT
AACTGGGAAAGTCCTCTTGGGTATGGATCATCTGCTGGGATGACCGGTTATGAATCATCC
TTGTATTCAAATTCTGGGGTACGAACAGGAGCTCCTTTGGCATTTGATGAACTCTCTCCA
---AAAGTCTAC---AATTCTCTGTCATCACAACAGAGTTCTACTTTCAACACTGGGTCG
CTCTGGTCTAGACAGCCTTTTGAGCAA---TTTGGTGTGGCTGATACTAATCGTACTATT
GGTAGT---GGAATTGGTAATAGGGTAGGTTCTGTAAATCAAGAAACAACTTCAGTTGCA
GATTCAGAGGCGAAGCTTCTACAGTCTTTCAGGCATTGCATTGTGAAGCTTTTGAAATTG
GAAGGGTCTGACTGGTTGTTTACGCAAAATGATGGGGTTGATGAGGATCTAATTGATCGT
GTGGCTTCAAGGGAAAAATTTCTTTATGAAGCTGAAACTAGAGAGATAAACCGAACAGGT
CAAATGGGCGAGCCGCAGTACCATTCTTCAGATAGGAAGCCTGCTTCTGCAATGAAGAAT
AATGAT------TTGAGTCAGTTTATGTTTTCCTCGGTTCCTCATTGTGGGGAGGGGTGT
ATATGGAAGGCAGATTTGGTAGTAAGCTTTGGGGTTTGGTGCATCCACCGCATTCTTGAT
TTATCACTTATGGAAAGCCGGCCAGAGCTATGGGGGAAATATACCTACGTTCTCAACCGG
CTTCAGGGGATTATTGATTCGGCATTTTCAAAGCCTCGTTCTCCGATGTCACCATGCTTC
TGCCTTAAAGTTCCCGCTGCACACCAGCTGAAATCAAGTCTA------TCATTTTCAAAT
GGA------ATACCTCCTGCTGCTAAACCAGCCAGGGGAAAATCCACAACTGCAGTAACG
CTTCTAGACATAATCAAGGATGTGGAGATTGCAATCTCTTGTCGAAAGGGCCGGACAGGG
ACAGCAGCCGGTGATGTAGCTTTCCCAAAGGGAAAAGAAAATCTGGCATCTGTCCTCAAA
CGCTACAAGCGTAGATTATCCAACAAAGCCGTTGGCACTCATGAGGGTCCT---GGTTCG
CGCAAGTCTCTGACA---TCTGCT------CCTTATGGG---------
>Maldo_Gala_12g011350
------------------ATGGAATCCGCCAATCCTAAT---GCTAACATTATACCGGGT
GTTCTACAGCGGTTGATTCCTGTTGTTGGACCTGTGCTTCTGATTTCAGTTGGATATATT
GACCCTGGAAAGTGGGCAGCAACTGCTGAAGCAGGTGCCTGTTTTGGATCTGAACTTGCA
GCATTGATGCTTATTTTCAATTTGGCAGCTATTTTATGTCACTATCTGTCAGCTCGGATT
GGTGTAGTCACAGGAAGAGATCTTGCACAGATATGCAGTGAGGAGTATGACAAAGGCACT
TGCATATCCTTAGGAATTCAAACTGAGGTTTCTGCGATCCTGTCAGACCTAACCATGGTC
CTCGGCATTGCACATGGGCTTAATCTTCTGTTTGGTTGGGACTTGTTCACTTGTGTCTTT
TTGACTGCTGTTAATGCCGTTCTATACCCTCTTTTTTCCACCTTCCTGGAAACTTGCAAG
GTGAAGGTTGTATGCATATATGTTACAGGATTTATACTCCTTTCCTTTGTTCTTGGAGTA
ATTATCAGTCAACCAGAAATGCCCCATTCCATGAATGGGATGCTAACAAAGCTGAGTGGG
GAGAGTGCATTTGCACTGATGAGCCTTCTTGGAGCCAGCATAATGCCTCACAGTCTGTAT
TTTCATTCTTCTATTGTGCAGCAATATCAGCAGCAGGCAACTGTTCCCAAGGGTGCTTTG
TGTCATAACCATTTAGTTGCCATCATATGCATCTTCAGTGGTATTTATATGGTGAATTAT
GTCCTTATGACCTCAGCAGAAAATTTATTCTACAGTCCAGAGGCAAGTTCAGGGCTT---
GTTCTTACGTTTCAGGATGCAATGTCACTAATGGAACAGGTCTTTTGGGGTCCAATAGTG
CCGGCTTCCTTCTTACTGGTTCTCGTTCTGTCAAATCAAATTACAACATTAAGCTGGAGT
CTGGGTGGGGAAGTAGTCCTGAATGAATTTTTGAAAGTGGACCTTCCTGGTTGGCTTCAT
TGTGCTACAATCAGAATTATTGCCATTGTTCCAGCCCTTTATTTTGTTTGGAGTTCGGGA
GCTGAAGGAATGTATCAACTGCTTATATTCACACAAGTTTTGGCAGCTCTGCTACTGCCA
CCTTCTGTGATCCCTATTTTTCGAATTGCTGCTTCAAGACCAAGAATGGGCGTCCATAAA
ATTTCTCAATTTGTTGAATTCTTATCCCTGATTACGCTTATTGGGATGCTTGGATTGAAA
GTTATATTTGTAGTAGAAATGATTTTTGGGAATAGTGAATGGGGTGGTATCTTGAGGTCG
AACAGTGGTAGTAGTATGTCA---------------CTATTCCTCACTGCTTGTGCATCA
TTTTGTTTGATGATTTGGCTGGCAGCTACCCCATTAAAATCTGCGAGTGTCCGACTAGAG
GCTCAGGTGTGGAACTGGGAACTG---AAGGGTACATCAGATTTGTTGAAAAATGAAGAG
GAGAGTAATATAGCTGGACCTCAGTATCAGAGAGAGGCAAGTGTCCAGAACCATGAACCA
TCACCATCATTTGGG------TTGGAT------GCTGATTCAGAAGTTGCAAATTTTGAT
CTTGATCTGCCTGACACTATCGTGGAGGCTGATCAGGAACTTAACCAAACAACTGTAGCG
GAGAATAGTAATTCTCATATTACCTTTCCTAGCTCCCCTAAAAGCTGCATGGAGGGATCC
ACATTTGCAGTGGAGTCAGTTCCAGTCGCAACTGTCGTTAATGATGTTTCTGATGTCACA
TTGGAGGACACCAGTGCACTGAAG---GTCAAGTCAACAGAA---ATTGAGAAGACAGTT
GAAGTTGAAGGAGTTGAAGGAGACTTACCAACTGAAAAAGATGACGATGAGGGAGATAAC
TGGGAGCCTGAAGAATTATCAAAAGGGGTTTCTGGGAGCACTGCACCATTGGCCTCCGAG
GGATCAGGATCCTTTAGGAGTCTAAGTGGAAAAGGTGATGATTTGGGGAGCAGTGCAGGA
AGCCTTTCAAGATTAGCAGGGTTGGGGCGTTCTGCAAGACGTCAACTAGCTACTATGCTT
GATGAATTTTGGGGACAACTGTATGATTTCCATGGGAATGTAATTCAAGACGCAAAGGCT
AAGAAGCTGGACCTTTTGTTGGGATCAGATTCAAAGGCGGTG------TCCTCCTCGCTG
AAAGTTGATACTGATGCAAAAGAA---TCTTTGGGATACTTTCCATCTCTAGGAGGCAGA
GGATCTGATTCTCTTATCAACTCAAGTTTATATGACTCTGCAAAGCAGCATAGGGTTCAA
AGCAGTTTAGAG---TCATATGCGGTCCAAAGG---------GGATCTTCCCCATTGTTG
CCCAGCCACATGCAGTTGTTAGATGCCTATGTACAAAGTTCAAGCCGTAGTATTATT---
------------------------------------------------------------
---------------------------------GACTCTGATGAGAGGCACTATTCAAGT
GTGTGCAGTATCCCAACTTCTGAGAGTGGTGGGAAGCGCTATCCAAGTATGCGCAGTATC
CCAACTTCTGAGAGTTGGGATTACCAGCCAGCTACAGTACATGGTTATCAGATTGCATCA
TATCTCAATCGATTGTCAAAGGAAAAAAATTTTGATAACTTGAACGGTCAAATGGAGCCA
TCAATCCTA---AAGTCCGGTTCTTCGTTGGGTGCTGGAAACTACAGAGATTCACTTGCA
TTTACCATGGGGCAGAAGTTGCAAAATGGGTTAGGATCTGGTCAGGCCTCCAATTTTCAG
AACTTTACAGTATCTAGAAATAGTCCAATGCAATCTGAAAGACCGTATTATGATCCATGC
TCTTCTGGAATTGTTGAGAATGTGGTAAGTCCAGCCAATGCAAAGAAATACCATAGTTTA
CCAGACATT------------------CACCGGGAGCTTTACATGCCTGATAAAAATGCT
AACTGGGAAAGTCCTCTCGGGTATGGATCATCTGCTGGGATGGCTGGTTATGAATCATCC
TTTTATTCAAATTCTGGGGCACGAACAAGAGCTCCTTTGGCTTTTGATGAACTCTCTCCA
---AATGTCTAC---AATTCTCTGTCATCACAACAGAGTTCTACTTTTAACGCTGGTTCA
CTCTGGTCTAGACAGCCTTTTGAGCAG---TTTGGTGTGGCTGATACTAGTCGTACTATT
GGTAGT---GGAATTGGTAATAGGGTAGGTTCAGTAAATCAAGAAACTACTTCAGTTGCA
TATTCAGAGGCCAAGCTTCTTCAGTCTTTCAGGCATTGCATTGTGAAGCTTTTGAAATTG
GAAGGGTCGGACTGGTTGTTTACACAGAATGATGGGGTTGATGAGGATCTAATTGATCGT
GTGGCTGCAAAGGAGAAATTTCGTTATGAAGCTGAAACTAGAGTGATAAATCAAACAGGT
CAAGTGGGCGAGCTTCAGTACTGTTCTTCAGATACGGAGTCTGCTTCAGCATTGAAGAAT
AATGAT------TCGAGTTATATTATGATTTCCTCAGTTCCACATTGTGGGGATGGTTGT
ATATGGAAGGAAGATTTGGTAGTAAGCTTTGGGGTTTGGTGTATCCATCGCATTCTTGAT
TTGTCACTTATGGAAAGCCGGCCAGAGCTATGGGGGAAATATACCTACGTCCTCAACCGA
CTTCAGGGGATTATTGATTCGGCATTTTCAAAGCCTCGTTCTCCAATGTCACCATGCATC
TGCCTTGAAGTTCCCACGGCACACCAGCTGCAATCGAGTCTG------TCATTTTCTAAT
GGA------ATACCTCCTCCTGCGAAACCAGCCAGGGGAAAATGCACAACGGCAGTAACG
CTTCTAGACATAATCAAGGATGTGGAGATTGCAATCAATTCTCGAAAGGGCCGAACAGGG
ACAGCAGCTGGTGATGTAGCTTTCCCGAAGGGAAAAGAAAATCTGGCATCTGTCCTCAAA
CGCTACAAGCGTAGATTATCCAACAAAACTGTTGGCACTCATGAGGGTCCT---GGTTCG
GGCAAGTCTCTGACA---TCTGCT------CCTTATGGG---------
>Maldo_HF01563-RA
ATGACGCCAAAGGCAGCTATGGAATCCACCAATCCTAAT---GCTAACATTATGCCGGGT
GTTCTACAGCGGTTGCTTCCTGTTGTTGGACCTGTTCTTGTGATTTCAGTTGGATATATT
GACCCTGGAAAGTGGGCAGCAACTGCTGAAGCAGGTGCCCGTTCGGGCTCTGACCTCGCA
GCATTGATGCTTATTTTCAATTTTGCAGCTATTTTATGTCACTATTTGTCAGCTCGGATT
GGTGTAGTCACCGGAAGAGATCTTGCACAGATATGCAGTGAGGAGTATGACAAGGGCACA
TGCATATCCTTAGGAATTCAAACAGAGGTTTCTGCGATTCTGTCAGACCTAACCATGATC
CTCGGCATCGCACATGGGCTTAATCTTCTGTTTGGTTGGGACTTGTTCACTTGTGTCTTT
TTGACTGCCGTTAATGCCATTTTATACCCTCTTTTTTTCTCCTTCCTGGAAACTTGCAAG
GCGAAGGTCCTATGCATATCTGTTGCAGGATTCATACTCCTTTCCTTTGTTCTTGGAGTA
ATTATCAGTCAACCAGAAATGCCCCGTTCCATGAATGGGATGCTAACAAAGCTGAGTGGG
GAGAGTGCATTTGCGCTGATGAGTCTTCTTGGTGCAAGCATGATGCCTCACAGTCTTTAT
TTTCATTCTTCTATAGTGCAGCAATATCAGCAGCAGGCAACTGTTCCCAAGGGTGCTTTG
TGTCATAACCATTTAGTTGCCATATTATGCATCTTCAGTGGTGTTTATATGGTGAATTAT
GTCTTTATGACCTCAGCGGAAAATTTATTCTACAGTCCAGAGGCAAGTTCTGGCCTTGTT
GTGCTTACGTTTCAGGATGCAATGTCGCTAATGGAACAGGTCTTTTGGGGTCCAATAGTA
CCGGCTTCCTTCTTACTGGTTCTCATTCTGTCAAATCAAATCACAGCATTAAGCTGGAGT
CTGGGTGGAGATGTAGTCCTGAATGAATTTTTGAAAGTGGACCTTCCTGGTTGGCTTCAT
TGCGCTACTATCAGAATTATTGCCATTGTTCCAGCCCTTTATTTTGTTTGGAGTTCAGGA
GCCGAAGGAATGTATCAACTGCTTATATTCACACAAGTTTTGGCAGCTCTGCTACTACCA
TCTTCTGTGATCCCTATTTTTAGAATTGCTGCTTCAAGACCAATAATGGGTGCCCATAAA
ATTTCACAATTTGTTGAATTCTTATCCCTAATTACGCTTATTGGGATGCTTGGATTGAAA
ATTATATTTGTAGTAGAAATGATTTTTGGGAATAGTGAATGGGGTGGTAATTTAAGGTCG
AATGGCGGGAGTAGTATG---------------TTACTATTCCTCACTGCTTGTGCATCA
TTTGGTTTGATGATTTGGCTAGCTGCTACCCCATTAAAATCTGCAAGTGTCCGATTAGAG
GCTCAGGTGTGGAACTGGGAACTGATGGAGGGTACACCAGATTCATTGACGAATGAAGAA
GAGATTAACAGAGCTGAACCTCAATATCATAGAGAGGCAAGTGTCCAGAGCCATGAACCG
TCACCATCATTTGGG------TTGGAT------GCTGATTCAGAAGTTGCAAATTTTGAT
CTGGATCTAGCTGATACTATCATGGAGGCTGATCAGGAACTTCACCAAACAACTGTAGCA
GAGAATAATAATTCTCATATTACCTTTCCTTGCTCCCCTAAAAGCCGCATGGAGGGATCC
AGATCTGCAGTGGAGTCATTTCCAGTCTCAACTGTTGTTAATGATGTTTCTGATGTCACA
TTGGAGGACACCAGTGCACTGAAG---TTCAAGTCAACAGAGTCAGTTGAGAAGACTGTT
---------GAAGCTGAAGCAGACTTACCAACCGAAAAAGATGATGATGAGGGAGATACC
TGGGAGCCTGAAGAATCATCAAAAGGGGTTTCTGGGAGCACTGTGCCATTGGCCTCTGAG
GGCTCGGGATCATTTAGGAGTCTAAGTGGAAAAGGCGACGATGGAGGAAGTAGTGCAGGA
AGCCTTTCAAGATTAGCAGGGTTGGGGCGTGCTGCAAGGCGTCAACTAGCTGCTGTGCTT
GATGAATTTTGGGGACAACTGTATGATTTCCATGGGAATGTAATTCAAGACGCAAAGGCT
AAAAAGCTGGACCTTTTGTTGGGATCAGATTCAAAGTCTGTG------TCGTCCTCGCTG
AAAGTTGATACCAGTCCAAAGGAA---ACTTCTGGATTCTTTCCATCTGCAGGAGGCAGA
GGATCTGATTCTCTAATCAGCTCAAGTTTATATGAGTCTGCAAAGCAGCATAGGGTTCAA
AGCAGTTTAGAG---TCATATGCGGTCCAAAGG---------GGATCTTCCTCATCGTTG
CCTAGCCGCATGCAGTTGTTAGACGCCTATGTGCAAAATTCAAGCCACAGCATTATTGGC
TCTGGTGAGAGGCGCTATTCAAGTGTACGCAGTATCCCAACTACT---------------
---------------------------------GAAAGTGGTGAGAGGCGCTATTCAAGT
GTGCGCAGTATCCCAACTTCTGAGAGTGGTGAGAGGCGCTATTCAAGTGTGCGCAGTATC
CCAACTTCTGAGAGTTGGGATTACCAGCCAGCCATAGTACACGATTATCAGATTGCATCA
TATCTCAATCGAATGGAAAATGACAAAAGTTCTGATAACTTGAATGGTCAAATGGAGCCA
TCAGTCCTG---CAGTCTGGTTCTTCGTTGGGTGCTGGAAACTACAGAGATTCACTTGCA
TTTACCATGGGGCAGAAGTTGCAAACTGGGTTAGGATCTGGTCAGGCCTCCAGTTTTCAG
AACTTTACAGTATCTAGAAATAGTCCAATGCAATCTGAAAGGCCGTATTATGATCCACGG
TCTTCTGGAATTGCTGAGAATGTGGTAAGTCCAGCCAATGCAAAGAAATATCATAGTTTA
CCAGACATT------------------CACCGGGAGCTTTACATGCCTGATAAAAATGCT
AACTGGGAAAGTCCTCTTGGGTATGGATCATCTGCTGGGATGACCGGTTATGAATCATCC
TTGTATTCAAATTCTGGGGTACGAACAGGAGCTCCTTTGGCATTTGATGAACTCTCTCCA
---AAAGTCTAC---AATTCTCTGTCATCACAACAGAGTTCTACTTTCAACACTGGGTCG
CTCTGGTCTAGACAGCCTTTTGAGCAG---TTTGGTGTGGCTGATACTAATCGTACTATT
GGTAGT---GGAATTGGTAATAGGGTAGGTTCTGTAAATCAAGAAACAACTTCAGTTGCA
GATTCAGAGGCGAAGCTTCTACAGTCTTTCAGGCATTGCATTGTGAAGCTTTTGAAATTG
GAAGGATCTGACTGGTTGTTTACGCAAAATGATGGGGTTGATGAGGATCTAATTGATCGT
GTGGCTTCAAGGGAGAAATTTCTTTATGAAGCTGAAACTAGAGAGATAAACCGAACAGGT
CAAATGGGCGAGCCGCAGTACCATTCTTCAGATAGGAAGCCTGCTTCCGCAATGAAGAAT
AATGAT------TTGAGTCAGTTTATGTTTTCCTCGGTTCCTCATTGTGGGGAGGGGTGT
ATATGGAAGGCAGATTTGGTAGTAAGCTTTGGGGTTTGGTGCATCCACCGCATTCTTGAT
TTATCACTTATGGAAAGCCGGCCAGAGCTATGGGGGAAATATACCTACGTTCTCAACCGG
CTTCAGGGGATTATTGATTCGGCATTTTCAAAGCCTCGTTCTCCGATGTCACCATGCTTC
TGCCTTAAAGTTCCTGCTGCACACCAACTGAAATCAAGTCTA------TCATTTTCAAAT
GGA------ATACCTCCTGCTGCTAAACCAGCCAGGGGAAAATCCACAACTGCAGTAACG
CTTCTAGACATAATCAAGGATGTGGAGATTGCAATCTCTTGTCGAAAGGGCCGGACAGGG
ACAGCAGCCGGTGATGTAGCTTTCCCAAAGGGAAAAGAAAATCTGGCATCTGTCCTCAAA
CGCTACAAGCGTAGATTATCCAACAAAGCCGTTGGCACTCATGAGGGCCCT---GGTTCG
CGCAAGTCTCTGACA---TCTGCT------CCTTATGGG---------
>Maldo_HF04846-RA
------------------ATGGAATCCGCCAATCCTAAT---GCTAACATTATACCGGGT
GTTCTACAGCGGTTGATTCCTGTTGTTGGACCTGTGCTTCTGATTTCAGTTGGATATATT
GACCCTGGAAAGTGGGCAGCAACTGCTGAAGCAGGTGCCTGTTTTGGATCTGAACTTGCA
GCATTGATGCTTATTTTCAATTTGGCAGCTATTTTATGTCACTATCTGTCAGCTCGGATT
GGTGTAGTCACAGGAAGAGATCTTGCACAGATATGCAGTGAGGAGTATGACAAAGGCACT
TGCATATCCTTAGGAATTCAAACTGAGGTTTCTGCGATCCTGTCAGACCTAACCATGGTC
CTCGGCATTGCACATGGGCTTAATCTTCTGTTTGGTTGGGACTTGTTCACTTGTGTCTTT
TTGACTGCTGTTAATGCCGTTCTATACCCTCTTTTTTCCACCTTCCTGGAAACTTGCAAG
GTGAAGGTTGTATGCATATATGTTACAGGATTTATACTCCTTTCCTTTGTTCTTGGAGTA
ATTATCAGTCAACCAGAAATGCCCCATTCCATGAATGGGATGCTAACAAAGCTGAGTGGG
GAGAGTGCATTTGCACTGATGAGCCTTCTTGGAGCCAGCATAATGCCTCACAGTCTGTAT
TTTCATTCTTCTATTGTGCAGCAATATCAGCAGCAGGCAACTGTTCCCAAGGGTGCTTTG
TGTCATAACCATTTAGTTGCCATCATATGCATCTTCAGTGGTATTTATATGGTGAATTAT
GTCCTTATGACCTCAGCAGAAAATTTATTCTACAGTCCAGAGGCAAGTTCAGGCCTT---
GTTCTTACGTTTCAGGATGCAATGTCACTAATGGAACAGGTCTTTTGGGGTCCAATAGTG
CCGGCTTCTTTCTTACTGGTTCTCGTTCTGTCAAATCAAATTACAACATTAAGCTGGAGT
CTGGGTGGGGAAGTAGTCCTGAATGAATTTTTGAAAGTGGACCTTCCTGGTTGGCTTCAT
TGTGCTACAATCAGAATTATTGCCATTGTTCCAGCCCTTTATTTTGTTTGGAGTTCGGGA
GCTGAAGGAATGTATCAACTGCTTATATTCACACAAGTTTTGGCAGCTCTGCTACTGCCA
CCTTCTGTGATCCCTATTTTTCGAATTGCTGCTTCAAGACCAAGAATGGGCGTCCATAAA
ATTTCTCAATTTGTTGAATTCTTATCCCTGATTACGCTTATTGGGATGCTTGGATTGAAA
GTTATATTTGTAGTAGAAATGATTTTTGGGAATAGTGAATGGGGTGGTATCTTGAGGTCG
AACAGTGGTAGTAGTATGTCA---------------CTATTCCTCACTGCTTGTGCATCA
TTTTGTTTGATGATTTGGCTGGCAGCTACCCCATTAAAATCTGCGAGTGTCCGACTAGAG
GCTCAGGTGTGGAACTGGGAACTG---AAGGGTACACCAGATTTGTTGAAAAATGAAGAG
GAGAGTAACATAGCTGGACCTCAGTATCAGAGTGAGGCAAGTGTCCAGAACCATGAACCA
TCACCATCATTTGGG------TTGGAT------GCTGATTCAGAAGTTGCAAATTTTGAT
CTTGATCTGCCTGACACTATCGTGGAGGCTGATCAGGAACTTAACCAAACAACTGTAGCG
GAGAATAGTAATTCTCATATTACCTTTCCTAGCTCCCCTAAAAGCTGCATGGAGGGATCC
ACATTTGCAGTGGAGTCAGTTCCAGTCGCAACTGTTGTTAATGATGTTTCTGATGTCACA
TTAGAGGACACCAGTGCACTGAAG---GTCAAGTCAACAGAA---ATTGAAAAGACAGTT
GAAGTTGAAGGAGTTGAAGGAGACTTACCAACTGAAAAAGATGACGATGAGGGAGATAAC
TGGGAGCCTGAAGAATTATCAAAAGGGGTTTCTGGGAGCACTGCACCATTGGCCTCCGAG
GGATCAGGATCCTTTAGGAGTCTAAGTGGAAAAGGTGATGATTTGGGGAGCAGTGCAGGA
AGCCTTTCAAGATTAGCAGGGTTGGGGCGTTCTGCAAGACGTCAACTAGCTACTATGCTA
GATGAATTTTGGGGACAACTGTATGATTTCCATGGGAATGTAATTCAAGACGCAAAGGCT
AAGAAGCTGGACCTTTTGTTGGGATCAGATTCAAAGGCGGTG------TCCTCCTCGCTG
AAAGTTGATACTGATGCAAAAGAA---TCTTTGGGATACTTTCCATCTCTAGGAGGCAGA
GGATCTGATTCTCTTATCAACTCAAGTTTATATGACTCTGCAAAGCAGCATAGGGTTCAA
AGCAGTTTAGAG---TCATATGCGGTCCAAAGG---------GGATCTTCCTCATTGTTG
CCCAGCCACATGCAGTTGTTAGATGCCTATGTACAAAGTTCAAGCCGTAGTATTATT---
------------------------------------------------------------
---------------------------------GACTCTGATGAGAGGCGCTATCCAAGT
ATGCGCAGTATCCCAACTTCTGAGAGTGGTGGGAAGCGCTATCCAAGTATGCGCGGTATC
CCAACTTCTGAGAGTTGGGATTACCAGCCAGCTACAGTACATGGTTATCAGATTGCATCA
TATCTCAATCGATTGTCAAAGGAAAAAAATTTTGATAACTTGAACGGTCAAATGGAGCCA
TCAATCCTA---AAGTCCGGTTCTTCGTTGGGTGCTGGAAACTACAGAGATTCACTTGCA
TTTACCATGGGGCAGAAGTTGCAAAATGGGTTAGGATCTGGTCAGGCCTCCAATTTTCAG
AACTTTACAGTATCTAGAAATAGTCCAATGCAATCTGAAAGACAGTATTATGATCCATGC
TCTTCTGGAATTGCTGAGAATGTGGTAAGTCCAGCCAATGCAAAGAAATACCATAGTTTA
CCAGACATT------------------CACCGGGAGCTTTACATGCCTGATAAAAATGCT
AACTGGGAAAGTCCTCTCGGGTATGGATCATCTGCTGGGATGGCTGGTTACGAATCATCC
TTTTATTCAAATTCTGGGGCACGAACAAGAGCTCCTTTGGCTTTTGATGAACTCTCTCCA
---AATGTCTAC---AATTCTCTGTCATCACAACAGAGTTCTACTTTTAACACTGGTTCA
CTCTGGTCTAGACAGCCTTTTGAGCAG---TTTGGTGTGGCTGATACTAGTCGTACTATT
GGTAGT---GGAATTGGTAATAGGGTAGGTTCAGTAAATCAAGAAACTACTTCAGTTGCA
TATTCAGAGGCCAAGCTTCTTCAGTCTTTCAGGCATTGCATTGTGAAGCTTTTGAAATTG
GAAGGGTCGGACTGGTTGTTTACACAGAATGATGGGGTTGATGAGGATCTAATTGATCGT
GTGGCTGCAAAGGAGAAATTTCGTTATGAAGTTGAAACTAGAGTGATAAATCAAACAGGT
CAAGTGGGCGAGCTTCAGTACTGTTCTTCAGATACGGAGTCTGCTTCAGCATTGAAGAAT
AATGAT------TCGAGTTATATTATGATTTCCTCAGTTCCACATTGTGGGGATGGTTGT
ATATGGAAGGCAGATTTGGTAGTAAGCTTTGGGGTTTGGTGTATCCATCGCATTCTTGAT
TTGTCACTTATGGAAAGCCGGCCAGAGCTATGGGGGAAATATACCTACGTCCTCAACCGA
CTTCAGGGGATTATTGATTCGGCATTTTCAAAGCCTCGTTCTCCAATGTCACCATGCATC
TGCCTTGAAGTTCCCAAGGCACACCAGCTGCAATCGAGTCTG------TCATTTTCTAAT
GGA------ATACCTCCTCCTGCGAAACCAGCCAGGGGAAAATGCACAACGGCAGTAACG
CTTCTAGACGTAATCAAGGATGTGGAGATTGCAATCAATTCTCGAAAGGGCCGAACAGGG
ACAGCAGCTGGTGATGTAGCTTTCCCGAAGGGAAAAGAAAATCTGGCATCTGTCCTCAAA
CGCTACAAGCGTAGATTATCCAACAAAACTGTTGGCACTCATGAGGGTCCT---GGTTCG
GGCAAGTCTCTGACA---TCTGCT------CCTTATGGG---------
>Malsi_04g010090
------------------ATGGAATCCACCAATCCTAAT---GCTAACATTATGCCGGGT
GTTCTACAGCGGTTGCTTCCTGTTGTTGGACCTGTTCTTGTGATTTCAGTTGGATATATT
GACCCTGGAAAGTGGGCAGCAACTGCTGAAGCAGGTGCCCGTTTTGGCTCTGACCTCGCA
GCATTGATGCTTATTTTCAATTTTGCAGCTATTTTATGTCACTATTTGTCAGCTCGGATT
GGTGTAGTCACCGGAAGAGATCTTGCACAGATATGCAGTGAGGAGTATGACAAGGGCACA
TGCATATCCTTAGGAATTCAAACAGAGGTTTCTGCGATTCTGTCAGACCTAACCATGATC
CTCGGCATCGCACATGGGCTTAATCTTCTGTTTGGTTGGGACTTGTTCACTTGTGTCTTT
TTGACTGCCGTTAATGCCATTTTATACCCTCTTTTTTCCTCCTTCCTGGAAACTTGCAAG
GCGAAGGTCCTATGCATATATGTTGCAGGATTCATACTCCTTTCCTTTGTTCTTGGAGTA
ATTATCAGTCAACCAGAAATGCCCCGTTCCATGAATGGGATGCTAACAAAGCTGAGTGGG
GAGAGTGCATTTGCGCTGATGAGTCTTCTTGGTGCAAGCATGATGCCTCACAGTCTTTAT
TTTCATTCTTCTATAGTGCAGCAATGTCAGCAGCAGGCAACTGTTCCCAAGGGTGCTTTG
TGTCATAACCATTTAGTTGCCATATTATGCATCTTCAGTGGTGTTTATATGGTGAATTAT
GTCTTTATGACCTCAGCGGAAAATTTATTCTACAGTCCAGAGGCAAGTTCTGGCCTTGTT
GTGCTTACGTTTCAGGATGCAATGTCGCTAATGGAACAGGTCTTTTGGGGTCCAATAGTA
CCGGCTTCCTTCTTACTGGTTCTCATTCTGTCAAATCAAATCACAGCATTAAGCTGGAGT
CTGGGTGGAGATGTAGTCCTGAATGAATTTTTGAAAGTGGACCTTCCTGGTTGGCTTCAT
TGCGCTACTATCAGAATTATTGCCATTGTTCCAGCCCTTTATTTTGTTTGGAGTTCAGGA
GCCGAAGGAATGTATCAACTGCTTATATTCACACAAGTTTTGGCAGCTCTGCTACTACCA
TCTTCTGTGATCCCTATTTTTAGAATTGCTGCTTCAAGACCAATAATGGGTGCCCATAAA
ATTTCACAATTTGTTGAATTCTTATCCCTAATTACGCTTATTGGGATGCTTGGATTGAAA
ATTATATTTGTAGTAGAAATGATTTTTGGGAATAGTGAATGGGGTGGTAATTTAAGGTCG
AATGGCGGGAGTAGTATG---------------TTACTATTCCTCACTGCTTGTGCATCA
TTTGGTTTGATGATTTGGCTAGCTGCTACCCCATTAAAATCTGCAAGTGTCCGATTAGAG
GCTCAGGTGTGGAACTGGGAACTGATGGAGGGTACACCAGATTCATTGACGAATGAAGAA
GAGATTAACAGAGCTGAACCTCAATATCATAGAGAGGCAAGTGTCCAGAGCCATGAACCG
TCACCATCATTTGGG------TTGGAT------GCTGATTCAGAAGTTGCAAATTTTGAT
CTGGATCTAGCTGATACTATCATGGAGGCTGATCAGGAACTTCACCAAACAACTGTAGCA
GAGAATAATAATTCTCATATTACCTTTCCTTGCTCCCCTAAAAGCCGCATGGAGGGATCC
AGATCTGCAGTGGAGTCATTTCCAGTCTCAACTGTTGTTAATGATGTTTCTGATGTCACA
TTGGAGGACACCAGTGCACTGAAG---TTCAAGTCAACAGAGTCAATTGAGAAGACTGTT
---------GAAGCTGAAGCAGACTTACCAACCGAAAAAGATGATGATGAGGGAGATACC
TGGGAGCCTGAAGAATCATCAAAAGGGGTTTCTGGGAGCACTGTGCCATTGGCCTCTGAG
GGCTCGGGATCATTTAGGAGTCTAAGTGGAAAAGGCGACGATGGAGGAAGTAGTGCAGGA
AGCCTTTCAAGATTAGCAGGGTTGGGGCGTGCTGCAAGGCGTCAACTAGCTGCTGTGCTT
GATGAATTTTGGGGACAACTGTATGATTTCCATGGGAATGTAATTCAAGATGCAAAGGCT
AAAAAGTTGGACCTTTTGTTGGGATCAGATTCAAAGTCTGTG------TCGTCCTTGCTG
AAAGTTGATACCAGTCCAAAGGAA---ACTTCTGGATTCTTTCCATCTGCAGGAGGCAGA
GGATCTGATTCTCTAATCAGCTCAAGTTTATATGAGTCTGCAAAGCAGCATAGGGTTCAA
AGCAGTTTAGAG---TCATATGCGGTCCAAAGG---------GGATCTTCCTCATCGTTG
CCTAGCCGCATGCAGTTGTTAGACGCCTATGTGCAAAATTCAAGCCACAGCATTATTGGC
TCTGGTGAGAGGCGCTATTCAAGTGTACGCAGTATCCCAACTACT---------------
---------------------------------GAAAGTGGTGAGAGGCGCTATTCAAGT
GTGCGCAGTATCCCAACTTCTGAGAGTGGTGAGAGGCGCTATTCAAGTGTGCACAGTATC
CCAACTTCTGAGAGTTGGGATTACCAGCCAGCCATAGTACACGATTATCAGATTGCATCA
TATCTCAATCGAATGGAAAATGACAAAAGTTCTGATAACTTGAATGGTCAAATGGAGCCA
TCAGTCCTA---CAGTCTGGTTCTTCGTTGGGTGCTGGAAACTACAGAGATTCACTTGCA
TTTACCATGGGGCAGAAGTTGCAAACTGGGTTAGGATCTGGTCAGGCCTCCAGTTTTCAG
AACTTTACAGTATCTAGAAATAGTCCAATGCAATCTGAAAGGCCGTATTATGATCCACGG
TCTTCTGGAATTGCTGAGAATGTGGTAAGTCCAGCCAATGCAAAGAAATATCATAGTTTA
CCAGACATT------------------CACCGGGAGCTTTACATGCCTGATAAAAATGCT
AACTGGGAAAGTCCTCTTGGGTATGGATCATCTGCTGGGATGACCGGTTATGAATCATCC
TTGTATTCAAATTCTGGGGTACGAACAGGAGCTCCTTTGGCATTTGATGAACTCTCTCCA
---AAAGTCTAC---AATTCTCTGTCATCACAACAGAGTTCTACTTTCAACACTGGGTCG
CTCTGGTCTAGACAGCCTTTTGAGCAA---TTTGGTGTGGCTGATACTAATCGTACTATT
GGTAGT---GGAATTGGTAATAGGGTAGGTTCTGTAAATCAAGAAACAACTTCAGTTGCA
GATTCAGAGGCGAAGCTTCTACAGTCTTTCAGGCATTGCATTGTGAAGCTTTTGAAATTG
GAAGGGTCTGACTGGTTGTTTACGCAAAATGATGGGGTTGATGAGGATCTAATTGATCGT
GTGGCTTCAAGGGAAAAATTTCTTTATGAAGCTGAAACTAGAGAGATAAACCGAACAGGT
CAAATGGGCGAGCCGCAGTACCATTCTTCAGATAGGAAGCCTGCTTCTGCAATGAAGAAT
AATGAT------TTGAGTCAGTTTATGTTTTCCTCGGTTCCTCATTGTGGGGAGGGGTGT
ATATGGAAGGCAGATTTGGTAGTAAGCTTTGGGGTTTGGTGCATCCACCGCATTCTTGAT
TTATCACTTATGGAAAGCCGGCCAGAGCTATGGGGGAAATATACCTACGTTCTCAACCGG
CTTCAGGGGATTATTGATTCGGCATTTTCAAAGCCTCGTTCTCCGATGTCACCATGCTTC
TGCCTTAAAGTTCCCGCTGCACACCAGCTGAAATCAAGTCTA------TCATTTTCAAAT
GGA------ATACCTCCTGCTGCTAAACCAGCCAGGGGAAAATCCACAACTGCAGTAACG
CTTCTAGACATAATCAAGGATGTGGAGATTGCAATCTCTTGTCGAAAGGGCCGGACAGGG
ACAGCAGCCGGTGATGTAGCTTTCCCAAAGGGAAAAGAAAATCTGGCATCTGTCCTCAAA
CGCTACAAGCGTAGATTATCCAACAAAGCCGTTGGCACTCATGAGGGTCCT---GGTTCG
CGCAAGTCTCTGACA---TCTGCT------CCTTATGGG---------
>Malsi_12g010820
------------------ATGGAATCCGCCAATCCTAAT---GCTAACATTATACCGGGT
GTTCTACAGCGGTTGATTCCTGTTGTTGGACCTGTGCTTCTGATTTCAGTTGGATATATT
GACCCTGGAAAGTGGGCAGCAACTGCTGAAGCAGGTGCCTGTTTTGGATCTGAACTTGCA
GCATTGATGCTTATTTTCAATTTGGCAGCTATTTTATGTCACTATCTGTCAGCTCGGATT
GGTGTAGTCACAGGAAGAGATCTTGCACAGATATGCTGTGAGGAGTATGACAAAGGCACT
TGCATATCCTTAGGAATTCAAACTGAGGTTTCTGCGATCCTGTCAGACCTAACCATGGTC
CTCGGCATTGCACATGGGCTTAATCTTCTGTTTGGTTGGGACTTGTTCACTTGTGTCTTT
TTGACTGCTGTTAATGCCGTTCTATACCCTCTTTTTTCCACCTTCCTGGAAACTTGCAAG
GTGAAGGTTGTATGCATATATGTTACAGGATTTATACTCCTTTCCTTTGTTCTTGGAGTA
ATTATCAGTCAACCAGAAATGCCCCATTCCATGAATGGGATGCTAACAAAGCTGAGTGGG
GAGAGTGCATTTGCACTGATGAGCCTTCTTGGAGCCAGCATAATGCCTCACAGTCTGTAT
TTTCATTCTTCTATTGTGCAGCAATATCAGCAGCAGGCAACTGTTCCCAAGGGTGCTTTG
TGTCATAACCATTTAGTTGCCATCATATGCATCTTCAGTGGTATTTATATGGTGAATTAT
GTCCTTATGACCTCAGCAGAAAATTTATTCTACAGTCCAGAGGCAAGTTCAGGGCTT---
GTTCTTACGTTTCAGGATGCAATGTCACTAATGGAACAGGTCTTTTGGGGTCCAATAGTG
CCGGCTTCCTTCTTACTGGTTCTCGTTCTGTCAAATCAAATTACAACATTAAGCTGGAGT
CTGGGTGGGGAAGTAGTCCTGAATGAATTTTTGAAAGTGGACCTTCCTGGTTGGCTTCAT
TGTGCTACAATCAGAATTATTGCCATTGTTCCAGCCCTTTATTTTGTTTGGAGTTCGGGA
GCTGAAGGAATGTATCAACTGCTTATATTCACACAAGTTTTGGCAGCTCTGCTACTGCCA
CCTTCTGTGATCCCTATTTTTCGAATTGCTGCTTCAAGACCAAGAATGGGCGTCCATAAA
ATTTCTCAATTTGTTGAATTCTTATCCCTGATTACGCTTATTGGGATGCTTGGATTGAAA
GTTATATTTGTAGTAGAAATGATTTTTGGGAATAGTGAATGGGGTGGTATCTTGAGGTCG
AACAGTGGTAGTAGTATGTCA---------------CTATTCCTCACTGCTTGTGCATCA
TTTTGTTTGATGATTTGGCTGGCAGCTACCCCATTAAAATCTGCGAGTGTCCGACTAGAG
GCTCAGGTGTGGAACTGGGAACTG---AAGGGTACATCAGATTTGTTGAAAAATGAAGAG
GAGAGTAATATAGCTGGACCTCAGTATCAGAGAGAGGCAAGTGTCCAGAACCATGAACCA
TCACCATCATTTGGG------TTGGAT------GCTGATTCAGAAGTTGCAAATTTTGAT
CTTGATCTGCCTGACACTATCGTGGAGGCTGATCAGGAACTTAACCAAACAACTGTAGCG
GAGAATAGTAATTCTCATATTACCTTTCCTAGCTCCCCTAAAAGCTGCATGGAGGGATCC
ACATTTGCAGTGGAGTCAGTTCCAGTCGCAACTGTCGTTAATGATGTTTCTGATGTCACA
TTGGAGGACACCAGTGCACTGAAG---GTCAAGTCAACAGAA---ATTGAGAAGACAGTT
GAAGTTGAAGGAGTTGAAGGAGACTTACCAACTGAAAAAGATGACGATGAGGGAGATAAC
TGGGAGCCTGAAGAATTATCAAAAGGGGTTTCTGGGAGCACTGCACCATTGGCCTCCGAG
GGATCAGGATCCTTTAGGAGTCTAAGTGGAAAAGGTGATGATTTGGGGAGCAGTGCAGGA
AGCCTTTCAAGATTAGCAGGGTTGGGGCGTTCTGCAAGACGTCAACTAGCTACTATGCTT
GATGAATTTTGGGGACAACTGTATGATTTCCATGGGAATGTAATTCAAGACGCAAAGGCT
AAGAAGCTGGACCTTTTGTTGGGATCAGATTCAAAGGCGGTG---------TCCTCGCTG
AAAGTTGATACTCATGCAAAAGAA---TCTTTGGGATACTTTCCATCTCTAGGAGGCAGA
GGATCTGATTCTCTTATCAACTCAAGTTTATATGACTCTGCAAAGCAGCATAGGGTTCAA
AGCAGTTTAGAG---TCATATGCGGTCCAAAGG---------GGATCTTCCCCATTGTTG
CCCAGCCACATGCAGTTGTTAGATGCCTATGTACAAAGTTCAAGCCGTAGTATTATT---
------------------------------------------------------------
---------------------------------GACTCTGATGAGAGGCACTATTCAAGT
GTGTGCAGTATCCCAACTTCTGAGAGTGGTGGGAAGCGCTATCCAAGTATGCGCAGTATC
CCAACTTCTGAGAGTTGGGATTACCAGCCAGCTACAGTACATGGTTATCAGATTGCATCA
TATCTCAATCGATTGTCAAAGGAAAAAAATTTTGATAACTTGAACGGTCAAATGGAGCCA
TCAATCCTA---AAGTCCGGTTCTTCGTTGGGTGCTGGAAACTACAGAGATTCACTTGCA
TTTACCATGGGGCAGAAGTTGCAAAATGGGTTAGGATCTGGTCAGGCCTCCAATTTTCAG
AACTTTACAGTATCTAGAAATAGTCCAATGCAATCTGAAAGACCGTATTATGATCCATGC
TCTTCTGGAATTGTTGAGAATGTGGTAAGTCCAGCCAATGCAAAGAAATACCATAGTTTA
CCAGACATT------------------CACCGGGAGCTTTACATGCCTGATAAAAATGCT
AACTGGGAAAGTCCTCTCGGGTATGGATCATCTGCTGGGATGGCTGGTTATGAATCATCC
TTTTATTCAAATTCTGGGGCACGAACAAGAGCTCCTTTGGCTTTTGATGAACTCTCTCCA
---AATGTCTAC---AATTCTCTGTCATCACAACAGAGTTCTACTTTTAACACTGGTTCA
CTCTGGTCTAGACAGCCTTTTGAGCAG---TTTGGTGTGGCTGATACTAGTCGTACTATT
GGTAGT---GGAATTGGTAATAGGGTAGGTTCAGTAAATCAAGAAACTACTTCAGTTGCA
TATTCAGAGGCCAAGCTTCTTCAGTCTTTCAGGCATTGCATTGTGAAGCTTTTGAAATTG
GAAGGGTCGGACTGGTTGTTTACACAGAATGATGGGGTTGATGAGGATCTAATTGATCGT
GTGGCTGCAAAGGAGAAATTTCGTTATGAAGCTGAAACTAGAGTGATAAATCAAACAGGT
CAAGTGGGCGAGCTTCAGTACTGTTCTTCAGATACGGAGTCTGCTTCAGCATTGAAGAAT
AATGAT------TCGAGTTATATTATGATTTCCTCAGTTCCACATTGTGGGGATGGTTGT
ATATGGAAGGAAGATTTGGTAGTAAGCTTTGGGGTTTGGTGTATCCATCGCATTCTTGAT
TTGTCACTTATGGAAAGCCGGCCAGAGCTATGGGGGAAATATACCTACGTCCTCAACCGA
CTTCAGGGGATTATTGATTCGGCATTTTCAAAGCCTCGTTCTCCAATGTCACCATGCATC
TGCCTTGAAGTTCCCACGGCACACCAGCTGCAATCGAGTCTG------TCATTTTCTAAT
GGA------ATACCTCCTCCTGCGAAACCAGCCAGGGGAAAATGCACAACGGCAGTAACG
CTTCTAGACATAATCAAGGATGTGGAGATTGCAATCAATTCTCGAAAGGGCCGAACAGGG
ACAGCAGCTGGTGATGTAGCTTTCCCGAAGGGAAAAGAAAATCTGGCATCTGTCCTCAAA
CGCTACAAGCGTAGATTATCCAACAAAACTGTTGGCACTCATGAGGGTCCT---GGTTCG
GGCAAGTCTCTGACA---TCTGCT------CCTTATGGG---------
>Malsy_04g009920
------------------ATGGAATCCACCAATCCTAAT---GCTAACATTATGCCGGGT
GTTCTACAGCGGTTGCTTCCTGTTGTTGGACCTGTTCTTGTGATTTCAGTTGGATATATT
GACCCTGGAAAGTGGGCAGCAACTGCTGAAGCAGGTGCCCGTTTTGGCTCTGACCTCGCA
GCATTGATGCTTATTTTCAATTTTGCAGCTATTTTATGTCACTATTTGTCAGCTCGGATT
GGTGTAGTCACCGGAAGAGATCTTGCACAGATATGCAGTGAGGAGTATGACAAGGGCACA
TGCATATCCTTAGGAATTCAAACAGAGGTTTCTGCGATTCTGTCAGACCTAACCATGATC
CTCGGCATCGCACATGGGCTTAATCTTCTGTTTGGTTGGGACTTGTTCACTTGTGTCTTT
TTGACTGCCGTTAATGCCATTTTATACCCTCTTTTTTTCTCCTTCCTGGAAACTTGCAAG
GCGAAGGTCCTATGCATATATGTTGCAGGATTCATACTCCTTTCCTTTGTTCTTGGAGTA
ATTATCAGTCAACCAGAAATGCCCCGTTCCATGAATGGGATGCTAACAAAGCTGAGTGGG
GAGAGTGCATTTGCGCTGATGAGTCTTCTTGGTGCAAGCATGATGCCTCACAGTCTTTAT
TTTCATTCTTCTATAGTGCAGCAATATCAGCAGCAGGCAACTGTTCCCAAGGGTGCTTTG
TGTCATAACCATTTAGTTGCCATATTATGCATCTTCAGTGGTGTTTATATGGTGAATTAT
GTCTTTATGACCTCAGCGGAAAATTTATTCTACAGTCCAGAGGCAAGTTCTGGCCTTGTT
GTGCTTACGTTTCAGGATGCAATGTCGCTAATGGAACAGGTCTTTTGGGGTCCAATAGTA
CCGGCTTCCTTCTTACTGGTTCTCATTCTGTCAAATCAAATCACAGCATTAAGCTGGAGT
CTGGGTGGAGATGTAGTCCTGAATGAATTTTTGAAAGTGGACCTTCCTGGTTGGCTTCAT
TGCGCTACTATCAGAATTATTGCCATTGTTCCAGCCCTTTATTTTGTTTGGAGTTCAGGA
GCCGAAGGAATGTATCAACTGCTTATATTCACACAAGTTTTGGCAGCTCTGCTACTACCA
TCTTCTGTGATCCCTATTTTTAGAATTGCTGCTTCAAGACCAATAATGGGTGCCCATAAA
ATTTCACAATTTGTTGAATTCTTATCCCTAATTACGCTTATTGGGATGCTTGGATTGAAA
ATTATATTTGTAGTAGAAATGATTTTTGGGAATAGTGAATGGGGTGGTAATTTAAGGTCG
AATGGCGGGAGTAGTATG---------------TTACTATTCCTCACTGCTTGTGCATCA
TTTGGTTTGATGATTTGGCTAGCTGCTACCCCATTAAAATCTGCAAGTGTCCGATTAGAG
GCTCAGGTGTGGAACTGGGAACTGATGGAGGGTACACCAGATTCATTGACGAATGAAGAA
GAGATTAACAGAGCTGAACCTCAATATCATAGAGAGGCAAGTGTCCAGAGCCATGAACCG
TCACCATCATTTGGG------TTGGAT------GCTGATTCAGAAGTTGCAAATTTTGAT
CTGGATCTAGCTGATACTATCATGGAGGCTGATCAGGAACTTCACCAAACAACTGTAGCA
GAGAATAATAATTCTCATATTACCTTTCCTTGCTCCCCTAAAAGCCACATGGAGGGATCC
AGATCTGCAGTGGAGTCATTTCCAGTCTCAACTGTTGTTAATGATGTTTCTGATGTCACA
TTGGAGGACACCAGTGCACTGAAG---TTCAAGTCAACAGAGTCAGTTGAGAAGACTGTT
---------GAAGCTGAAGCAGACTTACCAACCGAAAAAGATGATGATGAGGGAGATACC
TGGGAGCCTGAAGAATCATCAAAAGGGGTTTCTGGGAGCACTGTGCCATTGGCCTCTGAG
GGCTCGGGATCATTTAGGAGTCTAAGTGGAAAAGGCGACGATGGAGGAAGTAGTGCAGGA
AGCCTTTCAAGATTAGCAGGGTTGGGGCGTGCTGCAAGGCGTCAACTAGCTGCTGTGCTT
GATGAATTTTGGGGACAACTGTATGATTTCCATGGGAATGTAATTCAAGACGCAAAGGCT
AAAAAGCTGGACCTTTTGTTGGGATCAGATTCAAAGTCTGTG------TCGTCCTCGCTG
AAAGTTGATACCAGTCCAAAGGAA---ACTTCTGGATTCTTTCCATCTGCAGGAGGCAGA
GGATCTGATTCTCTAATCAGCTCAAGTTTATATGAGTCTGCAAAGCAGCATAGGGTTCAA
AGCAGTTTAGAG---TCATATGCGGTCCAAAGG---------GGATCTTCCTCATCGTTG
CCTAGCCGCATGCAGTTGTTAGACGCCTATGTGCAAAATTCAAGCCACAGCATTATTGGC
TCTGGTGAGAGGCGCTATTCAAGTGTACGCAGTATCCCAACTACT---------------
---------------------------------GAAAGTGGTGAGAGGCGCTATTCAAGT
GTGCGCAGTATCCCAACTTCTGAGAGTGGTGAGAGGCGCTATTCAAGTGTGCGCAGTATC
CCAACTTCTGAGAGTTGGGATTACCAGCCAGCCATAGTACACGATTATCAGATTGCATCA
TATCTCAATCGAATGGAAAATGACAAAAGTTCTGATAACTTGAATGGTCAAATGGAGCCA
TCAGTCCTG---CAGTCTGGTTCTTCGTTGGGTGCTGGAAACTACAGAGATTCACTTGCA
TTTACCATGGGGCAGAAGTTGCAAACTGGGTTAGGATCTGGTCAGGCCTCCAGTTTTCAG
AACTTTACAGTATCTAGAAATAGTCCAATGCAATCTGAAAGGCCATATTATGATCCACGG
TCTTCTGGAATTGCTGAGAATGTGGTAAGTCCAGCCAATGCAAAGAAATATCATAGTTTA
CCAGACATT------------------CACCGGGAGCTTTACATGCCTGATAAAAATGCT
AACTGGGAAAGTCCTCTTGGGTATGGATCATCTGCTGGGATGACCGGTTACGAATCATCC
TTGTATTCAAATTCTGGGGTACGAACAGGAGCTCCTTTGGCATTTGATGAACTCTCTCCA
---AAAGTCTAC---AATTCTCTGTCATCACAACAGAGTTCTACTTTCAACACTGGGTCG
CTCTGGTCTAGACAGCCTTTTGAGCAG---TTTGGTGTGGCTGATACTAATCGTACTATT
GGTAGT---GGAATTGGTAATAGGGTAGGTTCTGTAAATCAAGAAACAACTTCAGTTGCA
GATTCAGAGGCGAAGCTTCTACAGTCTTTCAGGCATTGCATTGTGAAGCTTTTGAAATTG
GAAGGATCTGACTGGTTGTTTACGCAAAATGATGGGGTTGATGAGGATCTAATTGATCGT
GTGGCTTCAAGGGAGAAATTTCTTTATGAAGCTGAAACTAGAGAGATAAACCGAACAGGT
CAAATGGGCGAGCCGCAGTACCATTCTTCAGATAGGAAGCCTGCTTCCGCAATGAAGAAT
AATGAT------TTGAGTCAGTTTATGTTTTCCTCGGTTCCTCATTGTGGGGAGGGGTGT
ATATGGAAGGCAGATTTGGTAGTAAGCTTTGGGGTTTGGTGCATCCACCGCATTCTTGAT
TTATCACTTATGGAAAGCCGGCCAGAGCTATGGGGGAAATATACCTACGTTCTCAACCGG
CTTCAGGGGATTATTGATTCGGCATTTTCAAAGCCTCGTTCTCCGATGTCACCATGCTTC
TGCCTTAAAGTTCCTGCTGCACACCAACTGAAATCAAGTCTA------TCATTTTCAAAT
GGA------ATACCTCCTGCTGCTAAACCAGCCAGGGGAAAATCCACAACTGCAGTAACG
CTTCTAGACATAATCAAGGATGTGGAGATTGCAATCTCTTGTCGAAAGGGCCGGACAGGG
ACAGCAGCCGGTGATGTAGCTTTCCCAAAGGGAAAAGAAAATCTGGCATCTGTCCTCAAA
CGCTACAAGCGTAGATTATCCAACAAAGCCGTTGGCACTCATGAGGGCCCT---GGTTCG
CGCAAGTCTCTGACA---TCTGCT------CCTTATGGG---------
>Malsy_12g010980
------------------ATGGAATCCGCCAATCCTAAT---GCTAACATTATACCGGGT
GTTCTACAGCGGTTGATTCCTGTTGTTGGACCTGTGCTTCTGATTTCAGTTGGATATATT
GACCCTGGAAAGTGGGCAGCAACTGCTGAAGCAGGTGCCTGTTTTGGATCTGAACTTGCA
GCATTGATGCTTATTTTCAATTTGGCAGCTATTTTATGTCACTATCTGTCAGCTCGGATT
GGTGTAGTCACAGGAAGAGATCTTGCACAGATATGCAGTGAGGAGTATGACAAAGGCACT
TGCATATCCTTAGGAATTCAAACTGAGGTTTCTGCGATCCTGTCAGACCTAACCATGGTC
CTCGGCATTGCACATGGGCTTAATCTTCTGTTTGGTTGGGACTTGTTCACTTGTGTCTTT
TTGACTGCTGTTAATGCCGTTCTATACCCTCTTTTTTCCACCTTCCTGGAAACTTGCAAG
GTGAAGGTTGTATGCATATATGTTACAGGATTTATACTCCTTTCCTTTGTTCTTGGAGTA
ATTATCAGTCAACCAGAAATGCCCCATTCCATGAATGGGATGCTAACAAAGCTGAGTGGG
GAGAGTGCATTTGCACTGATGAGCCTTCTTGGAGCCAGCATAATGCCTCACAGTCTGTAT
TTTCATTCTTCTATTGTGCAGCAATATCAGCAGCAGGCAACTGTTCCCAAGGGTGCTTTG
TGTCATAACCATTTAGTTGCCATCATATGCATCTTCAGTGGTATTTATATGGTGAATTAT
GTCCTTATGACCTCAGCAGAAAATTTATTCTACAGTCCAGAGGCAAGTTCAGGCCTT---
GTTCTTACGTTTCAGGATGCAATGTCACTAATGGAACAGGTCTTTTGGGGTCCAATAGTG
CCGGCTTCTTTCTTACTGGTTCTCGTTCTGTCAAATCAAATTACAACATTAAGCTGGAGT
CTGGGTGGGGAAGTAGTCCTGAATGAATTTTTGAAAGTGGACCTTCCTGGTTGGCTTCAT
TGTGCTACAATCAGAATTATTGCCATTGTTCCAGCCCTTTATTTTGTTTGGAGTTCGGGA
GCTGAAGGAATGTATCAACTGCTTATATTCACACAAGTTTTGGCAGCTCTGCTACTGCCA
CCTTCTGTGATCCCTATTTTTCGAATTGCTGCTTCAAGACCAAGAATGGGCGTCCATAAA
ATTTCTCAATTTGTTGAATTCTTATCCCTGATTACGCTTATTGGGATGCTTGGATTGAAA
GTTATATTTGTAGTAGAAATGATTTTTGGGAATAGTGAATGGGGTGGTATCTTGAGGTCG
AACAGTGGTAGTAGTATGTCA---------------CTATTCCTCACTGCTTGTGCATCA
TTTTGTTTGATGATTTGGCTGGCAGCTACCCCATTAAAATCTGCGAGTGTCCGACTAGAG
GCTCAGGTGTGGAACTGGGAACTG---AAGGGTACACCAGATTTGTTGAAAAATGAAGAG
GAGAGTAACATAGCTGGACCTCAGTATCAGAGTGAGGCAAGTGTCCAGAACCATGAACCA
TCACCATCATTTGGG------TTGGAT------GCTGATTCAGAAGTTGCAAATTTTGAT
CTTGATCTGCCTGACACTATCGTGGAGGCTGATCAGGAACTTAACCAAACAACTGTAGCG
GAGAATAGTAATTCTCATATTACCTTTCCTAGCTCCCCTAAAAGCTGCATGGAGGGATCC
ACATTTGCAGTGGAGTCAGTTCCAGTCGCAACTGTTGTTAATGATGTTTCTGATGTCACA
TTAGAGGACACCAGTGCACTGAAG---GTCAAGTCAACAGAA---ATTGAAAAGACAGTT
GAAGTTGAAGGAGTTGAAGGAGACTTACCAACTGAAAAAGATGACGATGAGGGAGATAAC
TGGGAGCCTGAAGAATTATCAAAAGGGGTTTCTGGGAGCACTGCACCATTGGCCTCCGAG
GGATCAGGATCCTTTAGGAGTCTAAGTGGAAAAGGTGATGATTTGGGGAGCAGTGCAGGA
AGCCTTTCAAGATTAGCAGGGTTGGGGCGTTCTGCAAGACGTCAACTAGCTACTATGCTA
GATGAATTTTGGGGACAACTGTATGATTTCCATGGGAATGTAATTCAAGACGCAAAGGCT
AAGAAGCTGGACCTTTTGTTGGGATCAGATTCAAAGGCGGTG------TCCTCCTCGCTG
AAAGTTGATACTGATGCAAAAGAA---TCTTTGGGATACTTTCCATCTCTAGGAGGCAGA
GGATCTGATTCTCTTATCAACTCAAGTTTATATGACTCTGCAAAGCAGCATAGGGTTCAA
AGCAGTTTAGAG---TCATATGCGGTCCAAAGG---------GGATCTTCCTCATTGTTG
CCCAGCCACATGCAGTTGTTAGATGCCTATGTACAAAGTTCAAGCCGTAGTATTATT---
------------------------------------------------------------
---------------------------------GACTCTGATGAGAGGCGCTATCCAAGT
ATGCGCAGTATCCCAACTTCTGAGAGTGGTGGGAAGCGCTATCCAAGTATGCGCGGTATC
CCAACTTCTGAGAGTTGGGATTACCAGCCAGCTACAGTACATGGTTATCAGATTGCATCA
TATCTCAATCGATTGTCAAAGGAAAAAAATTTTGATAACTTGAACGGTCAAATGGAGCCA
TCAATCCTA---AAGTCCGGTTCTTCGTTGGGTGCTGGAAACTACAGAGATTCACTTGCA
TTTACCATGGGGCAGAAGTTGCAAAATGGGTTAGGATCTGGTCAGGCCTCCAATTTTCAG
AACTTTACAGTATCTAGAAATAGTCCAATGCAATCTGAAAGACAGTATTATGATCCATGC
TCTTCTGGAATTGCTGAGAATGTGGTAAGTCCAGCCAATGCAAAGAAATACCATAGTTTA
CCAGACATT------------------CACCGGGAGCTTTACATGCCTGATAAAAATGCT
AACTGGGAAAGTCCTCTCGGGTATGGATCATCTGCTGGGATGGCTGGTTACGAATCATCC
TTTTATTCAAATTCTGGGGCACGAACAAGAGCTCCTTTGGCTTTTGATGAACTCTCTCCA
---AATGTCTAC---AATTCTCTGTCATCACAACAGAGTTCTACTTTTAACACTGGTTCA
CTCTGGTCTAGACAGCCTTTTGAGCAG---TTTGGTGTGGCTGATACTAGTCGTACTATT
GGTAGT---GGAATTGGTAATAGGGTAGGTTCAGTAAATCAAGAAACTACTTCAGTTGCA
TATTCAGAGGCCAAGCTTCTTCAGTCTTTCAGGCATTGCATTGTGAAGCTTTTGAAATTG
GAAGGGTCGGACTGGTTGTTTACACAGAATGATGGGGTTGATGAGGATCTAATTGATCGT
GTGGCTGCAAAGGAGAAATTTCGTTATGAAGTTGAAACTAGAGTGATAAATCAAACAGGT
CAAGTGGGCGAGCTTCAGTACTGTTCTTCAGATACGGAGTCTGCTTCAGCATTGAAGAAT
AATGAT------TCGAGTTATATTATGATTTCCTCAGTTCCACATTGTGGGGATGGTTGT
ATATGGAAGGCAGATTTGGTAGTAAGCTTTGGGGTTTGGTGTATCCATCGCATTCTTGAT
TTGTCACTTATGGAAAGCCGGCCAGAGCTATGGGGGAAATATACCTACGTCCTCAACCGA
CTTCAGGGGATTATTGATTCGGCATTTTCAAAGCCTCGTTCTCCAATGTCACCATGCATC
TGCCTTGAAGTTCCCAAGGCACACCAGCTGCAATCGAGTCTG------TCATTTTCTAAT
GGA------ATACCTCCTCCTGCGAAACCAGCCAGGGGAAAATGCACAACGGCAGTAACG
CTTCTAGACGTAATCAAGGATGTGGAGATTGCAATCAATTCTCGAAAGGGCCGAACAGGG
ACAGCAGCTGGTGATGTAGCTTTCCCGAAGGGAAAAGAAAATCTGGCATCTGTCCTCAAA
CGCTACAAGCGTAGATTATCCAACAAAACTGTTGGCACTCATGAGGGTCCT---GGTTCG
GGCAAGTCTCTGACA---TCTGCT------CCTTATGGG---------
>Pruav_co4041309.1_g010.1.br
------------------------------------------------------------
------------------------------------------------------------
------------------------------------------------------------
------------------------------------------------------------
------------------------------------------------------------
------------------------------------------------------------
------------------------------------------------------------
------------------------------------------------------------
------------------------------------------------------------
------------------------------------------------------------
------------------------------------------------------------
------------------------------------------------------------
------------------------------------------------------------
------------------------------------------------------------
------------------------------------------------------------
------------------------------------------------------------
------------------------------------------------------------
------------------------------------------------------------
------------------------------------------------------------
------------------------------------------------------------
------------------------------------------------------------
------------------------------------------------------------
------------------------------------------------------------
------------------------------------------------------------
------------------------------------------------------------
------------------------------------------------------------
------------------------------------------------------------
------------------------------------------------------------
------------------------------------------------------------
------------------------------------------------------------
------------------------------------------------------------
------------------------------------------------------------
------------------------------------------------------------
------------------------------------------------------------
------------------------------------------------------------
------------------------------------------------------------
------------------------------------------------------------
------------------------------------------------------------
------------------------------------------------------------
------------------------------------------------------------
------------------------------------------------------------
------------------------------------------------------------
------------------------------------------------------------
------------------------------------------------------------
------------------------------------------------------------
------------------------------------------------------------
------------------------------------------------------------
------------------------------------------------------------
------------------------------------------------------------
------------------------------------------------------------
------------------------------------------------------------
------------------------------------------------------------
------------------------------------------------------------
------------------------------------------------------------
------------------------------------------------------------
------------------------------------------------------------
------------------------------------------------------------
------------------------------------------------------------
------------------------------------------------------------
------------------------------------------------------------
------------------------------------------------------------
------------------------------------------------------------
------------------------------------------------------------
---------------------------------------------ATGTCACCATGCTTC
TGCCTTCAAATTCCTGCAGTACACCAGCTGAAGTCGAGTCCA------TCTTTTTCAAAT
GGA------ATACCCCCTGCTGCAAAACCAGCCAGGGGAAAATGCACAACGTCAGCAACG
CTTCTAGACATAATCAAGGATGTGGAGATTGCAATATCTTGTCGTAAGGGCCGAACGGGG
ACAGCAGCTGGCGATGTAGCTTTCCCGAAGGGAAAAGAAAATCTGGCGTCTGTACTCAAA
CGCTACAAGCGTCGATTAACCAACAAAACTGCTGGCACTCACGAGGGTCCT---GGTTCA
CGCAAGGTTCAGACA---TCTGCT------CCTTATGGGTCA------
>Pruav_sc0000711.1_g020.1.mk
---------------------------------------------------ATGTTGGGT
GTTCTACATCGGTTGCTTCCTGTTGCTGGACCGGCGCTTCTGATTTCAGTTGGATATCTT
GACCCTGGAAAGTGGGCGGCAACTGCTGAAGCAGGTGCCCGTTTTGGCTCTGACCTGGCA
GCATTGATGCTTATTTTCAATTTTGCAGCTATTTTATGTCACTATCTGTCAGCTCGGATT
GGTGTAGTCACTGGAAGAGATCTTGCACAGATATGCAGTGAGGAGTATGACAAAGGCACG
TGCATGTTCTTAGGAGTTCAAACAGAGGTTTCTGTGATTCTGTCGGACCTTACCATGATC
CTTGGTATCGCACATGGACTTAATCTTCTGTTTGGGTGGGACTTGTTCACTTGCGTGTTT
TTGACTGCTGTTAATGCTGTTTTGTACCCTCTTTTTTCCACCCTCCTGGAGACTTGCAAG
GCGAAGGTCCTATGCGTATGTATTGCGGGATTTATACAGCTTTCCTTCGTTCTTGGAGTA
ATTATCAGTCAACCAGAAATGTCATTTTCCATGAATGGGATGCTAACAAAGCTGAGTGGG
GAGAGTGCATTTGCATTGATGAGTCTTCTTGGAGCAAGTATAATGCCTCACAGTCTCTAT
CTTCATTCTTCGATTGTGCAGCAGTATCAGTGTCAGCCTACTGTTTCCAAGGATGCTTTG
TGTCATCACCATTTAGTTGCCATCTTGTGCATCTTTAGTGGTATTTATCTGGTGAATTAT
GCCCTTATGACCTCAGCGGAGAATGAATAC------------------TCAGGCCTTGGT
TTGCTTACATTTCAGGATGTAATGTCACTAGTCGGACAGGTCTTTTGGAGTCCAATAGTA
TCTGGTGCCTTCCTGCTGGTTCTCTTTGTTTCAAATCAAATCACAACATTAAGCTGGAGT
CTGGGTGGACAAGTAGTTTTGAATGATTTTTTGAAACTAGACCTTCCTGGTTGGCTTCAT
TGTGCCACAATCAGAATTATTGCTATTGTTCCAGCTCTTTATTTTGTTTGGAGTTCCGGA
GCTGAAGGGATGTATCAACTTCTTATATTCACACAAGTGTTGGCAGCTCTGCTACTGCCA
TCTTCTGTGATCCCTCTTTTTCGAATTGCTGCTTCAAGACCAATAATGGGTGTCCATAAA
GTTTCTCAATTTGTTGAATTTTTATCCCTGATTACACTAATTGGGATGCTTGGATTGAAA
ATCATATTTGTAGTAGAAGTGATTGTTGGGAATAGTGATTGGGTTAATAATTTGAGGTCG
AATGCTGGGAGTAGTATGTCTGTTCCT---TGTGTACTTCTACTCACTGCTTGTGCAACA
TTTTGTTTGATGATTTGGCTGGCAGCTACCCCATTAAAATCTGCAAGTGCACGATTAGAG
GCTCAGGTGTGGAACTGGGATCTGCCTGTGGGTTCACCTGATTCAATAACAAAGAAAGAG
GAGATCAATATTTCTGAATCTAAATATCATAGAGAGGTAAGTGTTCAGAAGCATGAACCA
TCACCATCATTTGGGAGGGCTTTGGAT------AGTGATTCAGAAGTAGCGAGTTTTGAT
CTTGATCTGCCTGAAACTATCACAGAGCCTGATCAGGAGCTTCACCTAACTACTGTAGTG
GAA---AATGGTTCTCATATTACCTTTCCTTGCTCCCCTAAATGCCATATGGAGGAATCC
ACATCTACAGTGGAGTCAACTCCAGTCTCAACTGTGGTTAATGAGGTTTCTGATGTTACA
TTGGAGGGCAGCAGTGCACTGAAG---ATCGAATCAACAGAGCCAATTGAAAAGACT---
------GGTGGAGTTGAAGGAGACTTACCAAATGAAAAAGATGATGATGAGGGAGATACC
TGGGAGCCTGAAGATTCATTGAAAGGGGTTTCTGAGAGCACTGCTCCATTGACATCTGAG
GGTCCAGGATCATTTAGGAGTCTAAGTGGAAAAGGTGACGAAGGGGGGAGTAGTGCTGGT
AGCCTTTCAAGATTAGCGGGGTTGGGGCGTGCTGCGAGACGTCAACTAGCTGCAGTACTT
GACGAATTTTGGGGACAACTGTATGATTTCCATGGGAATGTAATTCAAGAAGCGAAGGCT
AAGAAACTGGATCTTTTGTTGGGGTTAGATTCAAAGGCTGTG------TCCTCCTCGTTG
AAAGTTGATACTAGTGCAAAGGAA---CTTTCCGGATATTTTCCATCTGCAGGAGGGAGA
GGATCTGATCCCATTATCAACTCAAGTTTATATGACTCTCCGAAGCAGCAGAGTGTGCAA
AGCAGTTTAGAG---TCATATGGGGTCCAAAGG---------GGATCTTCCTCATTGTTG
CCCAGCCGCGTGCAGTTGTTGGATGCCTATGTGCAAAATTCAAGCCGCAGTGTTATT---
------------------------------------------------------------
------------------------CCT---------------------------------
------------CATTGTTGCCCAGCCGCGTGCAGTTGTTGGATGCCTATGTGCAAAATT
CAAGCCGCAGTGTTATGGACTCTGGTGAGAGGCGCTATTCAAGCGTGCGCAGTCTCCCAT
CTTCTG------------------------------------------------------
------------------------------------------------------------
------------------------------------------------------------
------------------------------------------------------------
------------------------------------------------------------
------------------------------------------------------------
------------------------------------------------------------
------------------------------------------------------------
------------------------------------------------------------
------------------------------------------------------------
---------------------AGAGTTGGGACAACCAGCCAG------------------
------------------------------------------------------------
------------------------------------------------------------
------------------------------------------------------------
------------CCACAATAC---------------------------------------
------------------------------------------------------------
---------------ATGGTTATCAGC---------------------------------
---------------TCTCATATCTCAATCGAATGGCAAAGGACAGAGGTTTTG------
---------ATAATT---------------------------------------------
------------------------------------------------------------
------------------------------------------------------------
------------------------------------------------------------
------------------------------------------------------------
------------------------------------------------------------
------------------------------------------------
>Pyrbr_009344695.2_cds_XP_009342970.1_1
------------------ATGGAATCCGCCAATCCTAAT---GCTAACATTATACCGGGT
GTTCTACAGCGGTTGATTCCTGTTGTTGGACCTGTGCTTCTGATTTCAGTTGGATATATT
GACCCTGGAAAGTGGGCAGCAACTGCTGAAGCAGGTGCCTGTTTTGGCTCTGACCTTGCA
GCATTGATGCTTATTTTCAATTTGGCAGCTATTTTATGTCACTATCTGTCAGCTCGGATT
GGTGTAGTCACCGGAAGAGATCTTGCACAGATATGCAGTGAGGAGTATGACAAAGGCACT
TGCATATCCTTAGGAATTCAAACTGAGGTTTCTGCGATCCTGTCAGACCTAACCATGGTC
CTTGGCATTGCACATGGGCTTAATCTTCTGTTTGGTTGGGACCTGTTCACTTGTGTCTTT
TTGACTGCTGTTAATGCCGTTCTATACCCTCTTTTTTCCACCTTCCTGGAAACTTGCAAG
GCGAAGGTTGTATGCATATATATTACAGGATTTATACTCCTTTCCTTTGTTCTTGGAGTA
ATTATCAGTCAACCAGAAATGCCCCATTCCATGAATGGGATGCTAACAAAGCTGAGTGGG
GAGAGTGCATTTGCGCTGATGAGCCTTCTTGGAGCCAGCATAATGCCTCACAGTCTGTAT
TTTCATTCTTCTATTGTGCAGCAATATCAGCAGCAGGCAACTGTTCCCAAGGATGCTTTG
TGTCATAACCATTTAGTTGCCATCATATGCATCTTCAGTGGTATTTACATGGTGAATTAT
GTCCTTATGACCTCAGCAGAAAATTTATTCTACAGTACAGAGACAAGTTCAGGCCTT---
GTTCTTACGTTTCAGGATGCAATGTCACTAATGGAACAGGTCTTTTGCGGTCCAATAGTG
CCAGCTTCCTTCTTACTGGTTCTCGTTCTGTCAAATCAAATTACAACATTAAGCTGGAGT
CTGGGTGGGGAAGTAGTCCTGAATGAATTTTTGAAAGTGGACCTTCCTGGTTGGCTTCAT
TGTGCTACAATCAGAATTATTGCCATTGTTCCAGCCCTTTATTTTGTTTGGAGTTCGGGA
GCTGAAGGAATGTATCAACTGCTTATATTCACACAAGTTTTGGCAGCTCTGCTACTGCCA
CCTTCTGTGATCCCTATTTTTCGAATTGCTGCTTCAAGACCAAGAATGGGCGTCCATAAA
ATTTCTCAATTTGTTGAATTCTTATCTCTGATTACGCTTATTGGGATGCTTGGATTGAAA
GTTATATTTGTAGTAGAAATGATTTTTGGGAATAGTGAATGGGGTGGTAACTTGAGGTCG
AACAGCGGTAGTAGTATGTCA---------------CTATTCCTCACTGCTTGTGCATCA
TTTTGTTTGATGATTTGGCTGGCAGCTACCCCATTAAAATCTGCGAGTGTCCGATTAGAG
GCTCAGGTGTGGAACTGGGAACTG---AAGGGTACACCAGATTCGTTGAAAAATGAAGAG
GAGAGTAACATAGCTGAACCTCAGTATCAGAGAGAGGCAAGTGTCCAGAACCATGAACCA
TCACCATCATTTGGG------TTGGAT------GCTGATTCAGAAGTTGCAAATTTTGAT
CTTGATCTGCCTGACACTATCGTGGAGGCTGATCAGGAACTTCACCAAACAACTGTAGGG
GAGAATAGTAATTCTCATATTACCTTTCCTACCTCCCCTAAAAGCTGCATGGAGGGATCC
ACATCTGCAGTGGAGTCAGTTCCAGTCGCAACTGTCGTTAATGATGTTTCTGATGTCACA
TTGGAGGACACCAGTGCACTGAAG---GTCAAGTCAACAGAA---ATTGAGAAGACAGTT
GAAGTTGAAGGAGTTGAAGGAGACTTACCAACCGAAAAAGATGACGATGAGGGAGATACC
TGGGAGCCTGAAGAATTATCAAAAGCGGTTTCTGGGAGCACTGCGCCATTGGCCTCCGAG
GGGTCAGGATCATTTAGGACTCTAAGTGGAAAAGGTGATGATTTGGGGAGCAGTACAGGA
AGCCTGTCAAGATTAGCAGGGTTGGGGCGTTCTGCAAGACGTCAACTAGCTACTATGCTT
GATGAATTTTGGGGACAAATGTATGATTTCCATGGGAATGTAATTCAAGACGCA------
---------------------------------AAGGCAGTG------TCGTCCTCGCCG
AAGGTTGATACTGGTGCAAAGGAA---TCTTTGGGATACTTTCCATCTGTAGGAGGCAGA
GGATCTGATTCTCTTATCAACCCAAGTTTATATGACTCTGCAAAGCAGCATATGGTCCAA
AGCAGTTTAGAG---TCATATGTGGTCCAAAGG---------GGATCTTCCTCATTGTTG
CCCAGCCACATGCAGTTGTTAGATGCGTATGTGCAAAGTTCAAGCCGTAGCATTATT---
------------------------------------------------------------
---------------------------------GACTCTGATGAGAGGCGCTATTCAAGT
GTGCGCAATATCCCAACTTCTGAGAGTGGTGGGAAGCGCTATCCAAGTATGCACAGTATC
CCAACTTCTGAGAGTTGGGATTACCAGCCAGCTACAGTACATGGTTATCAGATTGCATCG
TATATCAATCGATTGTCAAAGGAAAAAAATTCTGATAACTTGAACCCTCAAATGGAGCCA
TCAATCCTA---AAGTCCGGTTCTTCCTTGGGTGCTGAAAACTACAGAGATTCACTTGCA
TTTACCATGGGGCAGAAGTTGCAAAATAGGTTAGGATCTGGTCAGGTCTCCAATTTTCAG
AACTTTACAGTATCTAGAAATAGTCCAATGCAATCTGGAAGACCGTATTATGATCCATGC
TCTTCTGGAATTGCTGAGAATGTGGTAAGTCCAGCCAATGCAAAGAAATACCATAGTTTA
CCGGACATT------------------CACCGGGAGCTTTACATGCCTGATAAAAATGCT
AACTGGGAAAGTTCTCTCGGGTATGGATCATCTCCTGGGATGGCTGGTTATGAATCATCC
TTGTATTCAAATTCTGGGGCACGAACAAGAGCTCCTTTGGCTTTTGATGAACTCTCTCCA
---AAAGTCTAC---AATTCTCTGTCATCACAACAGAGTTCTACTTTTAACACTGGGTCA
CTCTGGTCTAGACAGCCTTTTGAGCAG---TTCGGTGTGGCTGATACTAGTCGTACTATT
GATAGT---GGAATTGGTAATAGGGTAGGTTCTGTAAATCAAGAATCTACTTCGGTTGCA
TATTCAGAGGCCAAGCTTCTTCAGGCTTTCAGGCATTGCATTGTGAAGCTTTTGAAATTG
GAAGGATCGGACTGGTTGTTTACACAGAATGATGGGGTTGATGAGGATCTAATTGATTGC
GTGGCTGCAAAGGAGAAATTTCTTTATGAAGCTGAAACTAGAGAGATAAATCGAACAGGT
CAAGTGGGTGAGCCTCAGTACCATTCTTCAGATACGGAGTCTGCTTCAGCATTGAAGAAT
AATGAT------TTGAGTTATATTATGATTTCCTCAGTTCCACATTGTGGGGATGGTTGT
ATATGGAAGGCAGATTTGGTAGTAAGCTTTGGGGTTTGGTGTATCCATCGCATTCTTGAT
TTGTCACTTATGGAAAGCCGGCCAGAGCTATGGGGGAAATATACCTACGTTCTCAACCGA
CTTCAGGGGATTATTGATTCGGCATTTTCAAAGCCTCGTTCTCCAATGTCACCATGCATC
TGCCTTCAAGTTCCCGCGGCACACCAGCTGCAATCGAGTCCA------TCATTTTCTAAT
GGA------ATACCTCCTCCTGCAAAACCAGCCAGGGGAAAATGCACAACGGCAGTAACG
CTTCTAGACATGATCAAGGATGTGGAAATTGCAATCAATTCTCGAAGGGGCCGAACAGGG
ACAGCAGCTGGTGATGTAGCTTTCCCAAAGGGAAAAGAAAATCTGGCATCTGTCCTCAAA
CGCTACAAGCGTAGATTATCCAACAAAACTGTTGGCACTCATGAGGGTCCT---GGTTCG
GGCAAGTCTCTGACA---TCTGCT------CCTTATGGG---------
>Pyrbr_009344701.2_cds_XP_009342976.1_1
------------------ATGGAATCCGCCAATCCTAAT---GCTAACATTATACCGGGT
GTTCTACAGCGGTTGATTCCTGTTGTTGGACCTGTGCTTCTGATTTCAGTTGGATATATT
GACCCTGGAAAGTGGGCAGCAACTGCTGAAGCAGGTGCCTGTTTTGGCTCTGACCTTGCA
GCATTGATGCTTATTTTCAATTTGGCAGCTATTTTATGTCACTATCTGTCAGCTCGGATT
GGTGTAGTCACCGGAAGAGATCTTGCACAGATATGCAGTGAGGAGTATGACAAAGGCACT
TGCATATCCTTAGGAATTCAAACTGAGGTTTCTGCGATCCTGTCAGACCTAACCATGGTC
CTTGGCATTGCACATGGGCTTAATCTTCTGTTTGGTTGGGACCTGTTCACTTGTGTCTTT
TTGACTGCTGTTAATGCCGTTCTATACCCTCTTTTTTCCACCTTCCTGGAAACTTGCAAG
GCGAAGGTTGTATGCATATATATTACAGGATTTATACTCCTTTCCTTTGTTCTTGGAGTA
ATTATCAGTCAACCAGAAATGCCCCATTCCATGAATGGGATGCTAACAAAGCTGAGTGGG
GAGAGTGCATTTGCGCTGATGAGCCTTCTTGGAGCCAGCATAATGCCTCACAGTCTGTAT
TTTCATTCTTCTATTGTGCAGCAATATCAGCAGCAGGCAACTGTTCCCAAGGATGCTTTG
TGTCATAACCATTTAGTTGCCATCATATGCATCTTCAGTGGTATTTACATGGTGAATTAT
GTCCTTATGACCTCAGCAGAAAATTTATTCTACAGTACAGAGACAAGTTCAGGCCTT---
GTTCTTACGTTTCAGGATGCAATGTCACTAATGGAACAGGTCTTTTGCGGTCCAATAGTG
CCAGCTTCCTTCTTACTGGTTCTCGTTCTGTCAAATCAAATTACAACATTAAGCTGGAGT
CTGGGTGGGGAAGTAGTCCTGAATGAATTTTTGAAAGTGGACCTTCCTGGTTGGCTTCAT
TGTGCTACAATCAGAATTATTGCCATTGTTCCAGCCCTTTATTTTGTTTGGAGTTCGGGA
GCTGAAGGAATGTATCAACTGCTTATATTCACACAAGTTTTGGCAGCTCTGCTACTGCCA
CCTTCTGTGATCCCTATTTTTCGAATTGCTGCTTCAAGACCAAGAATGGGCGTCCATAAA
ATTTCTCAATTTGTTGAATTCTTATCTCTGATTACGCTTATTGGGATGCTTGGATTGAAA
GTTATATTTGTAGTAGAAATGATTTTTGGGAATAGTGAATGGGGTGGTAACTTGAGGTCG
AACAGCGGTAGTAGTATGTCA---------------CTATTCCTCACTGCTTGTGCATCA
TTTTGTTTGATGATTTGGCTGGCAGCTACCCCATTAAAATCTGCGAGTGTCCGATTAGAG
GCTCAGGTGTGGAACTGGGAACTG---AAGGGTACACCAGATTCGTTGAAAAATGAAGAG
GAGAGTAACATAGCTGAACCTCAGTATCAGAGAGAGGCAAGTGTCCAGAACCATGAACCA
TCACCATCATTTGGG------TTGGAT------GCTGATTCAGAAGTTGCAAATTTTGAT
CTTGATCTGCCTGACACTATCGTGGAGGCTGATCAGGAACTTCACCAAACAACTGTAGGG
GAGAATAGTAATTCTCATATTACCTTTCCTACCTCCCCTAAAAGCTGCATGGAGGGATCC
ACATCTGCAGTGGAGTCAGTTCCAGTCGCAACTGTCGTTAATGATGTTTCTGATGTCACA
TTGGAGGACACCAGTGCACTGAAG---GTCAAGTCAACAGAA---ATTGAGAAGACAGTT
GAAGTTGAAGGAGTTGAAGGAGACTTACCAACCGAAAAAGATGACGATGAGGGAGATACC
TGGGAGCCTGAAGAATTATCAAAAGCGGTTTCTGGGAGCACTGCGCCATTGGCCTCCGAG
GGGTCAGGATCATTTAGGACTCTAAGTGGAAAAGGTGATGATTTGGGGAGCAGTACAGGA
AGCCTGTCAAGATTAGCAGGGTTGGGGCGTTCTGCAAGACGTCAACTAGCTACTATGCTT
GATGAATTTTGGGGACAAATGTATGATTTCCATGGGAATGTAATTCAAGACGCA------
---------------------------------AAGGCAGTG------TCGTCCTCGCCG
AAGGTTGATACTGGTGCAAAGGAA---TCTTTGGGATACTTTCCATCTGTAGGAGGCAGA
GGATCTGATTCTCTTATCAACCCAAGTTTATATGACTCTGCAAAGCAGCATATGGTCCAA
AGCAGTTTAGAG---TCATATGTGGTCCAAAGG---------GGATCTTCCTCATTGTTG
CCCAGCCACATGCAGTTGTTAGATGCGTATGTGCAAAGTTCAAGCCGTAGCATTATT---
------------------------------------------------------------
---------------------------------GACTCTGATGAGAGGCGCTATTCAAGT
GTGCGCAATATCCCAACTTCTGAGAGTGGTGGGAAGCGCTATCCAAGTATGCACAGTATC
CCAACTTCTGAGAGTTGGGATTACCAGCCAGCTACAGTACATGGTTATCAGATTGCATCG
TATATCAATCGATTGTCAAAGGAAAAAAATTCTGATAACTTGAACCCTCAAATGGAGCCA
TCAATCCTA---AAGTCCGGTTCTTCCTTGGGTGCTGAAAACTACAGAGATTCACTTGCA
TTTACCATGGGGCAGAAGTTGCAAAATAGGTTAGGATCTGGTCAGGTCTCCAATTTTCAG
AACTTTACAGTATCTAGAAATAGTCCAATGCAATCTGGAAGACCGTATTATGATCCATGC
TCTTCTGGAATTGCTGAGAATGTGGTAAGTCCAGCCAATGCAAAGAAATACCATAGTTTA
CCGGACATT------------------CACCGGGAGCTTTACATGCCTGATAAAAATGCT
AACTGGGAAAGTTCTCTCGGGTATGGATCATCTCCTGGGATGGCTGGTTATGAATCATCC
TTGTATTCAAATTCTGGGGCACGAACAAGAGCTCCTTTGGCTTTTGATGAACTCTCTCCA
---AAAGTCTAC---AATTCTCTGTCATCACAACAGAGTTCTACTTTTAACACTGGGTCA
CTCTGGTCTAGACAGCCTTTTGAGCAG---TTCGGTGTGGCTGATACTAGTCGTACTATT
GATAGT---GGAATTGGTAATAGGGTAGGTTCTGTAAATCAAGAATCTACTTCGGTTGCA
TATTCAGAGGCCAAGCTTCTTCAGGCTTTCAGGCATTGCATTGTGAAGCTTTTGAAATTG
GAAGGATCGGACTGGTTGTTTACACAGAATGATGGGGTTGATGAGGATCTAATTGATTGC
GTGGCTGCAAAGGAGAAATTTCTTTATGAAGCTGAAACTAGAGAGATAAATCGAACAGGT
CAAGTGGGTGAGCCTCAGTACCATTCTTCAGATACGGAGTCTGCTTCAGCATTGAAGAAT
AATGAT------TTGAGTTATATTATGATTTCCTCAGTTCCACATTGTGGGGATGGTTGT
ATATGGAAGGCAGATTTGGTAGTAAGCTTTGGGGTTTGGTGTATCCATCGCATTCTTGAT
TTGTCACTTATGGAAAGCCGGCCAGAGCTATGGGGGAAATATACCTACGTTCTCAACCGA
CTTCAGGGGATTATTGATTCGGCATTTTCAAAGCCTCGTTCTCCAATGTCACCATGCATC
TGCCTTCAAGTTCCCGCGGCACACCAGCTGCAATCGAGTCCA------TCATTTTCTAAT
GGA------ATACCTCCTCCTGCAAAACCAGCCAGGGGAAAATGCACAACGGCAGTAACG
CTTCTAGACATGATCAAGGATGTGGAAATTGCAATCAATTCTCGAAGGGGCCGAACAGGG
ACAGCAGCTGGTGATGTAGCTTTCCCAAAGGGAAAAGAAAATCTGGCATCTGTCCTCAAA
CGCTACAAGCGTAGATTATCCAACAAAACTGTTGGCACTCATGAGGGTCCT---GGTTCG
GGCAAGTCTCTGACA---TCTGCT------CCTTATGGG---------
>Pyrbr_009375249.2_cds_XP_009373524.1_1
------------------ATGGAATCCACCAATCCTAAT---GCTAACATTATGCCGGGT
GTTCTACAGCGGTTGCTTCCTGTTGTTGGACCTGTGCTTCTGATTTCAGTTGGATATATT
GACCCTGGAAAGTGGGCAGCAACTGCTGAAGCAGGTGCCCGTTTTGGCTCTGACCTTGCA
GCATTGATGCTTATTTTCAATTTTGCAGCTATTTTATGTCACTATTTGTCAGCTCGGATT
GGTGTAGTCACCGGAAGAGATCTTGCACAGATATGCAGTGAGGAGTATGACAAAGGCACA
TGCATATCCTTAGGAATTCAAACAGAGGTTTCTGCGATTCTGTCAGACCTAACCATGATC
CTCGGCATCGCACATGGGCTTAATCTTCTGTTTGGTTGGCACTTGTTTACTTGTGTCTTT
TTGACTGCTGTTAATGCCATTTTATACCCTCTTCTTTCCTCCTTCCTGGAAACTTGCAAG
GCGAAGGTCCTATGCATATATGTTGCAGGATTCATACTCCTTTCCTTTGTTCTTGGAGTA
ATTATCAGTCAACCAGAAATGCCCCGTTCCATGAATGGGATGCTAACAAAGCTGAGTGGG
GAGAGTGCATTTGCACTGATGAGTCTTCTTGGTGCAAGCATAATGCCTCACAGTCTTTAT
TTTCATTCTTCTATAGTGCAGCAATATCAGCAGCAGGCAACTGTTCCCAAGGGTGCTTTG
TGTCATAACCATTTAGTTGGCATAGTATGCATCTTCAGTTGTGTTTATATGGTGAATTAT
GTCCTTATGACCTCAGCGGAAAATTTATTCTACAGTCCAGAGGCAAGTTCTGGCCTTGTT
GTACTTGCGTTTCAGGATGCAATGTCGCTAATGGAACAGGTCTTTTGGGGTCCAATAGTA
CCGGCTTCCTTCTTACTGGTTCTCATTCTGTCAAATCAAATCACAACATTAAGCTGGAGT
CTGGGTGGAGATGTAGTCCTGAATGAATTTTTGAAAGTGGACCTTCCTGGTTGGCTTCAT
TGCGCTACCATCAGAATTATTGCCATTGTTCCAGCCCTTTATTTTGTTTGGAGTTCAGGA
GCTGAAGGAATGTATCAACTGCTTATATTCACACAAGTTTTGGCAGCTCTGCTACTACCA
TCTTCCGTGATCCCTATTTTTCGAATTGCTGCTTCAAGACCAATAATGGGTGCCCATAAA
ATTTCACAATTTGTTGAATTCTTATCCCTGATTACTCTTATTGGGATGCTTGGATTGAAA
ATTATATTTGTAGTAGAAATGATTTTTGGGAATAGTGAATGGGGTGGTAATTTGAGGTCG
CATGGCGGGAGTAGTATG---------------TTACTATTCCTCACTGCTTGTGCATCA
TTTGGTTTGATGATTTGGCTAGCAGCTACCCCGTTAAAATCTGCAAGTGTCCGATTAGAG
GCTCAGGTGTGGAACTGGGAACTGATGGAGGGTACACCAGATTCGTTGACAAATGAAGAA
GATATTAACAGAGCTGAACCTCAATATCATAGAGAGGCAAGTGTCCAGAGCCATGAACCA
TCACCATCATTTGGG------TTGGAT------GCTGATTCAGAAGTTGATAATTTTGAT
CTGGATCTGCCTGATACTATCATGGAGGCTGATCAGGAACTTCACCAAACAACTGTAGCA
GAGAATAATAATTCTCATATTACCTTTCCTTGCTCCCCTAAAAGCCGCATGGAGGGATCC
ACATCTGCAGTGGAGTCATTTCCAGTCTCAACTGTTGTTAATGATGTTTCTGATGTCACA
TTGGAGGACACCAGTGCACTGAAG---TTCAAGTCAACAGAGTCAATTGAGAAGACTGTT
---------GAAGCTGAAGCAGACTTACCAACTGAAAAAGATGATGATGAGGGAGATACC
TGGGAGCCTGAAGAATCATCAAAAGGGGTTTCTGGGAGCACTGCGCCATTGGCCTCTGAG
GGCTCGGGATCATTTAGGAGTCTAAGTGGAAAAGGCGATGATGGAGGAAGTAGTGCAGGA
AGCCTTTCAAGATTAGCAGGGTTGGGGCGTGCTGCAAGACGTCAACTAGCTGCTGTGCTT
GATGAATTTTGGGGACAACTGTATGATTTCCATGGGAATGTAATTCAAGACGCAAAGGCT
AAAAAGCTGGACCTTCTGTTGGGATCAGATTCAAAGTCTCTG------TCGTCCTCGCTG
AAAGTTGATACCAGTCCAAAGGGA---ACTTCTGGATTCTTTCCATCCGCAGGAGGCAGA
GGATCTGATTCTCCAATCGGCTCAAGCTTATATGAGTCTGCAAAGCAGCATAGGGTTCAA
AGCAGTTTAGAG---TCATATGCGGTCCAAAGG---------GGATCTTCCTCATTGTTG
CCTAGCCACATGCAGTTGTTAGACACCTATGTGCAAAATTCAAGCCGCAGCATTATTGGC
TCTGGTGAGAGGCGCTATTCAAGTGTACGCAGTATCCCAACTACTGAGAGTGGTGAAAGG
CGCTATTCAAGTGTGCGCAGTATCCCAACTTCTGAGAGTGGTGAGAGGCGCTATTCAAGT
GTGCGCAGTATCCCAACTTCTGAGAGTGGTGAGAGGCGCTATTCAAGTGTGCGCAGTATC
CCAACTTCTGAGAGTTGGGATTACCAGCCAGCCATAGTACATGATTATCAGATTGCATCA
TATCTCAATCAAATGGCAAATGACAAAAGTTCTGATAACTTGAATGGTCAAATGGAGCCA
TCAGTCCTA---CAGTCCGGTTCTTCGTTGGGTGCTGGAAACTACAGAGATTCACTTGCA
TTTACCATGGGGCAGAAGTTGCAAAATGGGTTAGGATCTGGTCAGGCCTCCAGTTTTCAG
AACTTTACAGTATCTAGAAATAGTCCAATGCAATCTGAAAGACCGTATTATGATCCACGG
TCTTCTGGAATTGCTGAGAATGTGGTAAGTCCAGCCAATGCAAAGAAATATCATAGTTTA
CCAGACATT------------------CACCGGGAGCTTTACATGCCTGATAAAAATGCT
AACTGGGAAAGTCCTCTTGGGTATGGATCATCTGCTGGGATGACCGGTTATGAATCATCC
TTGTATTCAAATTCTGGCGTACGAACAGGAGCTCCTTTGGCATTTGATGAACTCTCTCCA
---AAAGTCTAC---AATTCTCTGTCATCACAACAGAGTTCAACTTTTAACACTGGGTCG
CTCTGGTCTAGACAGCCTTTTGAGCAG---TTTGGTGTGGCTGATAATAATCGTACTATT
GGTAGT---GGAATTGGTAATAGGGTAGGTTCCGTAAACCAAGAAACAACTTCAGTTGCA
GATTCAGAGGCCAAGCTGCTTCAGTCTTTCAGGCATTGCATTGTGAAGCTTTTGAAATTG
GAAGGGTCTGACTGGTTGTTTACGCAAAATGATGGGGTTGATGAGGATCTAATTGATCGT
GTGGCTGCAAGGGAGAAATTTCTTTATGAAGCTGAAACTAGAGAGATAAACCGA---GGT
CAAATGGGCGAACCGCAGTACCATTCTTCAGATAGGAAGCCTGCTTCTGCAATGAAGAAT
AATGAT------TTGAGTCAGTTTATGTTTTCCTCGGTTCCTCAATGTGGGGAGGGGTGT
ATATGGAAGGCAGATTTGGTAGTAAGCTTTGGGGTTTGGTGCATCCACCGCATTCTTGAT
TTATCACTTATGGAAAGCCGGCCAGAGCTATGGGGGAAATATACCTACGTTCTCAACCGG
CTTCAGGGGATTATTGATTCGGCATTTTCAAAGCCTCGTTCTCTGATGTCACCATGCTTC
TGCCTTCAAGTTCCCGCTGCACACCAGCTGAAATCAAGTTTA------TCATTTTCAAAT
GGA------ATACCTCCTGCTGCTAAACCAGCCAGGGGAAAATCCACAACTGCAGCAACG
CTTCTAGACATAATCAAGGATGTGGAGATTGCAATCTCTTGTCGAAAGGGCCGGACAGGG
ACAGCAGCCGGTGATGTAGCTTTCCCAAAGGGAAAAGAAAATCTGGCATCTGTCCTCAAA
CGCTACAAGCGTAGATTATCCAACAAAGCAGCTGGCACTCATGAGGGTCCT---GGTTCG
CGCAAGTCACTGACA---TCTGCT------CCTTATGGG---------
>Pyrbr_018651229.1_cds_XP_018506745.1_1
------------------ATGGAATCCACCAATCCTAAT---GCTAACATTATGCCGGGT
GTTCTACAGCGGTTGCTTCCTGTTGTTGGACCTGTGCTTCTGATTTCAGTTGGATATATT
GACCCTGGAAAGTGGGCAGCAACTGCTGAAGCAGGTGCCCGTTTTGGCTCTGACCTTGCA
GCATTGATGCTTATTTTCAATTTTGCAGCTATTTTATGTCACTATTTGTCAGCTCGGATT
GGTGTAGTCACCGGAAGAGATCTTGCACAGATATGCAGTGAGGAGTATGACAAAGGCACA
TGCATATCCTTAGGAATTCAAACAGAGGTTTCTGCGATTCTGTCAGACCTAACCATGATC
CTCGGCATCGCACATGGGCTTAATCTTCTGTTTGGTTGGCACTTGTTTACTTGTGTCTTT
TTGACTGCTGTTAATGCCATTTTATACCCTCTTCTTTCCTCCTTCCTGGAAACTTGCAAG
GCGAAGGTCCTATGCATATATGTTGCAGGATTCATACTCCTTTCCTTTGTTCTTGGAGTA
ATTATCAGTCAACCAGAAATGCCCCGTTCCATGAATGGGATGCTAACAAAGCTGAGTGGG
GAGAGTGCATTTGCACTGATGAGTCTTCTTGGTGCAAGCATAATGCCTCACAGTCTTTAT
TTTCATTCTTCTATAGTGCAGCAATATCAGCAGCAGGCAACTGTTCCCAAGGGTGCTTTG
TGTCATAACCATTTAGTTGGCATAGTATGCATCTTCAGTTGTGTTTATATGGTGAATTAT
GTCCTTATGACCTCAGCGGAAAATTTATTCTACAGTCCAGAGGCAAGTTCTGGCCTTGTT
GTACTTGCGTTTCAGGATGCAATGTCGCTAATGGAACAGGTCTTTTGGGGTCCAATAGTA
CCGGCTTCCTTCTTACTGGTTCTCATTCTGTCAAATCAAATCACAACATTAAGCTGGAGT
CTGGGTGGAGATGTAGTCCTGAATGAATTTTTGAAAGTGGACCTTCCTGGTTGGCTTCAT
TGCGCTACCATCAGAATTATTGCCATTGTTCCAGCCCTTTATTTTGTTTGGAGTTCAGGA
GCTGAAGGAATGTATCAACTGCTTATATTCACACAAGTTTTGGCAGCTCTGCTACTACCA
TCTTCCGTGATCCCTATTTTTCGAATTGCTGCTTCAAGACCAATAATGGGTGCCCATAAA
ATTTCACAATTTGTTGAATTCTTATCCCTGATTACTCTTATTGGGATGCTTGGATTGAAA
ATTATATTTGTAGTAGAAATGATTTTTGGGAATAGTGAATGGGGTGGTAATTTGAGGTCG
CATGGCGGGAGTAGTATG---------------TTACTATTCCTCACTGCTTGTGCATCA
TTTGGTTTGATGATTTGGCTAGCAGCTACCCCGTTAAAATCTGCAAGTGTCCGATTAGAG
GCTCAGGTGTGGAACTGGGAACTGATGGAGGGTACACCAGATTCGTTGACAAATGAAGAA
GATATTAACAGAGCTGAACCTCAATATCATAGAGAGGCAAGTGTCCAGAGCCATGAACCA
TCACCATCATTTGGG------TTGGAT------GCTGATTCAGAAGTTGATAATTTTGAT
CTGGATCTGCCTGATACTATCATGGAGGCTGATCAGGAACTTCACCAAACAACTGTAGCA
GAGAATAATAATTCTCATATTACCTTTCCTTGCTCCCCTAAAAGCCGCATGGAGGGATCC
ACATCTGCAGTGGAGTCATTTCCAGTCTCAACTGTTGTTAATGATGTTTCTGATGTCACA
TTGGAGGACACCAGTGCACTGAAG---TTCAAGTCAACAGAGTCAATTGAGAAGACTGTT
---------GAAGCTGAAGCAGACTTACCAACTGAAAAAGATGATGATGAGGGAGATACC
TGGGAGCCTGAAGAATCATCAAAAGGGGTTTCTGGGAGCACTGCGCCATTGGCCTCTGAG
GGCTCGGGATCATTTAGGAGTCTAAGTGGAAAAGGCGATGATGGAGGAAGTAGTGCAGGA
AGCCTTTCAAGATTAGCAGGGTTGGGGCGTGCTGCAAGACGTCAACTAGCTGCTGTGCTT
GATGAATTTTGGGGACAACTGTATGATTTCCATGGGAATGTAATTCAAGACGCAAAGGCT
AAAAAGCTGGACCTTCTGTTGGGATCAGATTCAAAGTCTCTG------TCGTCCTCGCTG
AAAGTTGATACCAGTCCAAAGGGA---ACTTCTGGATTCTTTCCATCCGCAGGAGGCAGA
GGATCTGATTCTCCAATCGGCTCAAGCTTATATGAGTCTGCAAAGCAGCATAGGGTTCAA
AGCAGTTTAGAG---TCATATGCGGTCCAAAGG---------GGATCTTCCTCATTGTTG
CCTAGCCACATGCAGTTGTTAGACACCTATGTGCAAAATTCAAGCCGCAGCATTATTGGC
TCTGGTGAGAGGCGCTATTCAAGTGTACGCAGTATCCCAACTACTGAGAGTGGTGAGAGG
CGCTATTCAAGTGTGCGCAGTGTCCCAACTTCTGAGAGTGGTGAGAGGCGCTATTCAAGT
GTGCGCAGTATCCCAACTTCTGAGAGTGGTGAGAGGCGCTATTCAAGTGTGCGCAGTATC
CCAACTTCTGAGAGTTGGGATTACCAGCCAGCCATAGTACATGATTATCAGATTGCATCA
TATCTCAATCAAATGGCAAATGACAAAAGTTCTGATAACTTGAATGGTCAAATGGAGCCA
TCAGTCCTA---CAGTCCGGTTCTTCGTTGGGTGCTGGAAACTACAGAGATTCACTTGCA
TTTACCATGGGGCAGAAGTTGCAAAATGGGTTAGGATCTGGTCAGGCCTCCAGTTTTCAG
AACTTTACAGTATCTAGAAATAGTCCAATGCAATCTGAAAGACCGTATTATGATCCACGG
TCTTCTGGAATTGCTGAGAATGTGGTAAGTCCAGCCAATGCAAAGAAATATCATAGTTTA
CCAGACATT------------------CACCGGGAGCTTTACATGCCTGATAAAAATGCT
AACTGGGAAAGTCCTCTTGGGTATGGATCATCTGCTGGGATGACCGGTTATGAATCATCC
TTGTATTCAAATTCTGGCGTACGAACAGGAGCTCCTTTGGCATTTGATGAACTCTCTCCA
---AAAGTCTAC---AATTCTCTGTCATCACAACAGAGTTCAACTTTTAACACTGGGTCG
CTCTGGTCTAGACAGCCTTTTGAGCAG---TTTGGTGTGGCTGATAATAATCGTACTATT
GGTAGT---GGAATTGGTAATAGGGTAGGTTCCGTAAACCAAGAAACAACTTCAGTTGCA
GATTCAGAGGCCAAGCTGCTTCAGTCTTTCAGGCATTGCATTGTGAAGCTTTTGAAATTG
GAAGGGTCTGACTGGTTGTTTACGCAAAATGATGGGGTTGATGAGGATCTAATTGATCGT
GTGGCTGCAAGGGAGAAATTTCTTTATGAAGCTGAAACTAGAGAGATAAACCGA---GGT
CAAATGGGCGAACCGCAGTACCATTCTTCAGATAGGAAGCCTGCTTCTGCAATGAAGAAT
AATGAT------TTGAGTCAGTTTATGTTTTCCTCGGTTCCTCAATGTGGGGAGGGGTGT
ATATGGAAGGCAGATTTGGTAGTAAGCTTTGGGGTTTGGTGCATCCACCGCATTCTTGAT
TTATCACTTATGGAAAGCCGGCCAGAGCTATGGGGGAAATATACCTACGTTCTCAACCGG
CTTCAGGGGATTATTGATTCGGCATTTTCAAAGCCTCGTTCTCTGATGTCACCATGCTTC
TGCCTTCAAGTTCCCGCTGCACACCAGCTGAAATCAAGTTTA------TCATTTTCAAAT
GGA------ATACCTCCTGCTGCTAAACCAGCCAGGGGAAAATCCACAACTGCAGCAACG
CTTCTAGACATAATCAAGGATGTGGAGATTGCAATCTCTTGTCGAAAGGGCCGGACAGGG
ACAGCAGCCGGTGATGTAGCTTTCCCAAAGGGAAAAGAAAATCTGGCATCTGTCCTCAAA
CGCTACAAGCGTAGATTATCCAACAAAGCAGCTGGCACTCATGAGGGTCCT---GGTTCG
CGCAAGTCACTGACA---TCTGCT------CCTTATGGG---------
>Pyrco_BartlettDH_EIN2.Chr12
------------------ATGGAATCCGCCAATCCTAAT---GCTAACATTATGCCGGGT
GTTCTACAGCGGTTGATTCCTGTTGTTGGACCTGTGCTTCTGATTTCAGTTGGATATATT
GACCCTGGAAAGTGGGCAGCAACTGCTGAAGCAGGTGCCTGTTTTGGCTCTGACCTTGCA
GCATTGATGCTTATTTTCAATTTGGCAGCTATTTTATGTCACTATCTGTCAGCTCGGATT
GGTGTAGTCACCGGAAGAGATCTTGCACAGATATGCAGTGAGGAGTATGACAAAGGCACT
TGCATATCCTTAGGAATTCAAACTGAGGTTTCTGCGATCCTGTCAGACCTAACCATGGTC
CTTGGCATTGCACATGGGCTTAATCTTCTGTTTGGTTGGGACCTGTTCACTTGTGTCTTT
TTGACTGCCGTTAATGCTGTTCTATACCCTCTTTTTTCCACCTTCCTGGAAACTTGCAAA
GCGAAGGTTGTATGCATATATATTACAGGATTTATACTCCTTTCCTTTGTTCTTGGAGTA
ATTATCAGTCAACCAGAAATGCCCCATTCCATGAATGGGATGCTAACAAAGCTGAGTGGG
GAGAGTGCATTTGCGCTGATGAGCCTTCTTGGAGCCAGCATAATGCCTCACAGTCTGTAT
TTTCATTCTTCTATTGTGCAGCAATATCAGCAGCAGGCAACTGTTCCCAAGGATGCTTTG
TGTCATAACCATTTAGTTGCCATCATATGCATCTTCAGTGGCATTTACATGGTGAATTAT
GTCCTTATGACCTCAGCAGAAAATTTATTCTACAGTACAGAGACAAGTTCAGGCCTT---
GTTCTTACGTTTCAGGATGCAATGTCACTAATGGAACAGGTCTTTTGCGGTCCAATAGTG
CCAGCTTCCTTGTTACTGGTTCTCGTTCTGTCAAATCAAATTACAACATTAAGCTGGAGT
CTGGGTGGGGAAGTAGTCCTGAATGAATTTTTGAAAGTGGACCTTCCTGGTTGGCTTCAT
TGTGCTACAATCAGAATTATTGCCATTGTTCCAGCCCTTTATTTTGTTTGGAGTTCGGGA
GCTGAAGGAATGTATCAACTGCTTATATTCACACAAGTTTTGGCAGCTCTGCTACTGCCA
CCTTCTGTGATCCCTATTTTTCGAATTGCTGCTTCAAGACCAAGAATGGGCGTCCATAAA
ATTTCTCAATTTGTTGAATTCTTATCCCTGATTACGCTTATTGGGATGCTTGGATTGAAA
GTTATATTTGTAGTAGAAATGATTTTTGGGAATAGTGAATGGGGTGGTAACTTGAGGTCG
AACAGTGGTAGTAGTATGTCA---------------CTATTCCTCACTGCTTGTGCATCA
TTTTGTTTGATGATTTGGCTGGCAGCTACCCCATTAAAATCTGCGAGTGTCCGATTAGAG
GCTCAGGTGTGGAACTGGGAACTG---AAGGGTACACCAGATTCGTTGAAAAATGAAGTG
GAGAGTAACATAGCTGAACCTCAGTATCAGAGAGAGGCAAGTGTCCAGAACCATGAACCA
TCACCATCATTTGGG------TTGGAT------GCTGATTCAGAAGTTGCAAATTTTGAT
CTTGATCTGCCTGACACTATCGTGGAGGCTGATCAGGAACTTCACCAAACAACTGTAGGG
GAGAATAGTAATTCTCATATTACCTTTCCTACCTCCCCTAAAAGCTGCATGGAGGGATCC
ACATCTGCAGTGGAGTCAGTTCCAGTCGCAACTGTCGTTAATGATGTTTCTGATGTCACA
TTGGAGGACACCAGTGCACTGAAG---GTCAAGTCAACAGAA---ATTGAGAAGACAGTT
GAAGTTGAAGGAGTTGAAGGAGACTTACCAACCGAAAAAGATGACGATGAGGGAGATACC
TGGGAGCCTGAAGAATTATCAAAAGGGGTTTCTGGGAGCACTGCGCCATTGGCCTCCGAG
GGGTCAGGATCATTTAGGACTCTAAGTGGAAAAGGTGATGATTTGGGGAGCAGTACAGGA
AGCCTTTCAAGATTAGCAGGGTTGGGGCGTTCTGCAAGACGTCAACTAGCTACTATGCTT
GATGAATTTTGGGGACAAATGTATGATTTCCATGGGAATGTAATTCAAGACGCAAAGGCT
AAGAAGCTGGACCTTTTGTTGGGATCAGATTCAAAGGCAGTG------TCGTCCTCGCCG
AAAGTTGATACTGGTGCAAAGGAA---TCTTTGGGATACTTTCCATCTGTAGGAGGCAGA
GGATCTGATTCTCTTATCAACTCAAGTTTATATGACTCTGCAAAGCAGCATATGGTTCAA
AGCAGTTTAGAG---TCATATGCGGTCCAAAGG---------GGATCTTCCTCATTGTTG
CCCAGCCACATGCAGTTGTTAGATGCGTATGTGCAAAGTTCAAGCCGTAGCATTATT---
------------------------------------------------------------
---------------------------------GACTCTGATGAGAGGCGCTATCCAAGT
GTGCGCAGTATCCCAACTTCTGAGAGTGGTGGGAAGCGCTATCCAAGTATGCGCAGTATC
CCAACTTCTGAGAGTTGGGATTACCAGCCAGCTACAGTACATGGTTATCAGATTGCATCG
TATCTCAATCGATTGTCAAAGGAAAAAAATTCTGATAACTTGAACCCTCAAATGGAGCCA
TCAATCCTA---AAGTCCGGTTCTTCGTTGGGTGCTGGAAACTACAGAGATTCACTTGCA
TTTACCATGGGGCAGAAGTTGCAAAATAGGTTAGGATCTGGTCAGGTCTCCAATTTTCAG
AACTTTACAGTATCTAGAAATAGTCCAATGCAATCTGGAAGACCGTATTATGATCCATGC
TCTTCTGGAATTGCTGAGAATGTGGTAAGTCCAGCAAATGCAAAGAAATACCATAGTTTA
CCAGACATT------------------CACCGGGAGCTTTACATGCCTGATAAAAATGCT
AACTGGGAAAGTTCTCTCGGGCATGGATCATCTCCTGGGATGGCTGGTTATGAATCATCC
TTGTATTCAAATTCTGGGGCACGAACAAGAGCTCCTTTGGCTTTTGATGAACTCTCTCCA
---AAAGTCTAC---AATTCTCTGTCATCACAACAGAGTTCTACTTTTAACACTGGGTCA
CTCTGGTCTAGACAGCCTTTTGAGCAG---TTCGGTGTGGCTGATACTAGTCGTACTATT
GGTAGT---GGAATTGGTAATAGGGTAGGTTCTGTAAATCAAGAATCTACTTTGGTTGCA
TATTCAGAGGCCAAGCTTCTTCAGGCTTTCAGGCATTGCATTGTGAAGCTTTTGAAATTG
GAAGGGTCGGACTGGTTGTTTACACAGAATGATGGGGTTGATGAGGATCTAATTGATTGC
GTGGCTGCAAAGGAGAAATTTCTTTATGAAGCTGAAACTAGAGAGATAAATCGAACAGGT
CAAGTGGGCGAGCCTCAGTACCATTCTTCAGATACGGAGTCTGCTTCAGCATTGAAGAAT
AATGAT------TTGAGTTATATTATGATTTCCTCAGTTCCACATTGTGGGGATGGTTGT
ATATGGAAGGCAGATTTGGTAGTAAGCTTTGGGGTTTGGTGTATCCATCGCATTCTTGAT
TTGTCACTTATGGAAAGCCGGCCAGAGCTATGGGGGAAATATACCTACGTTCTCAACCGA
CTTCAGGGGATTATTGATTCGGCATTTTCAAAGCCTCGTTCTCCAATGTCACCATGCATC
TGCCTTCAAGTTCCCGCGGCACACCAGCTGCAATCGAGTCCA------TCATTTTCTAAT
GGA------ATACCTCCTCCTGCAAAACCAGCCAGGGGAAAATGCACAACGGCAGTAACG
CTTCTAGACATGATCAAGGATGTGGAAATTGCAATCAATTCTCGAAAGGGCCGAACAGGG
ACAGCAGCTGGTGATGTAGCTTTCCCAATGGGAAAAGAAAATATGGCATCTGTCCTTAAA
CGCTACAAGCGTAGATTATCCAACAAAACTGTTGGCACTCATGAGGGTCCT---GGTTCG
GGCAAGTCTCTGACA---TCTGCT------CCTTATGGG---------
>Pyrco_BartlettDH_new_EIN2.Chr4
------------------ATGGAATCCACCAATCCTAAT---GCTAACATTATGCCGGGT
GTTCTACAGCGGTTGCTTCCTGTTGTTGGACCTGTGCTTCTGATTTCAGTTGGATATATT
GACCCTGGAAAGTGGGCAGCAACTGCTGAAGCAGGTGCCCGTTTTGGCTCTGACCTCGCA
GCATTGATGCTTATTTTCAATTTTGCAGCTATTTTATGTCACTATTTGTCAGCTCGGATT
GGTGTAGTCACCGGAAGAGATCTTGCACAGATATGCAGTGAGGAGTATGACAAGGGCACA
TGCATATCCTTAGGAATTCAAACAGAGGTTTCTGCAATTCTGTCAGACCTAACCATGATC
CTCGGCATCGCACATGGGCTTAATCTTCTGTTTGGTTGGGACTTGTTCACTTGTGTCTTT
TTGACTGCTGTTAATGCCATTTTATACCCTCTTCTTTCCTCCTTCCTGGAAACTTGCAAG
GCGAAGGTCCTATGCATATATGTTGCAGGATTCATACTCCTTTCCTTTGTTCTTGGAGTA
ATTATCAGTCAACCAGAAATGCCCCGTTCCATGAATGGGATGCTAACAAAGCTGAGTGGG
GAGAGTGCATTTGCACTGATGAGTCTTCTTGGTGCAAGCATAATGCCTCACAGTCTTTAT
TTTCATTCTTCTATAGTGCAGCAATATCAGCAGCAAGCAACTGTTCCCAAGGGTGCTTTG
TGTCATAACCATTTAGTTGCCATAGTATGCATCTTCAGTGGTGTTTATATGGTGAATTAT
GTCCTTATGACCTCAGCGGAAAATTTATTCTACAGTCCAGAGGCAAGTTCTGGCCTTGTT
GTACTTGCGTTTCAGGATGCAATGTCGCTAATGGAACAGGTCTTTTGGGGTCCAATAGTA
CCGGCTTCCTTCTTACTGGTTCTCATTCTGTCAAATCAAATCACAACATTAAGCTGGAGT
CTGGGTGGAGATGTAGTCCTGAATGAATTTTTGAAAGTGGACCTTCCTGGTTGGCTTCAT
TGCGCTACTATCAGAATTATTGCCATTGTTCCAGCCCTTTATTTTGTTTGGAGTTCAGGA
GCCGAAGGAATGTATCAACTGCTTATATTCACACAAGTTTTGGCAGCTCTGCTACTACCA
TCTTCCGTGATCCCTATTTTTCGAATTGCTGCTTCAAGACCAATAATGGGTGCCCATAAA
ATTTCACAATTTGTTGAATTCTTATCCCTGATTACTCTTATTGGGATGCTTGGATTGAAA
ATTATATTTGTAGTAGAAATGATTTTTGGGAATAGTGAATGGGGTGGTAATTTGAGGTCG
CATGGCGGGAGTAGTATG---------------TTACTATTCCTCACTGCTTGTGCATCA
TTTGGTTTGATGATTTGGCTAGCAGCTACCCCGTTAAAATCTGCAAGTGTCCGATTAGAG
GCTCAGGTGTGGAACTGGGAACTGATGGAGGGTACACCAGATTCATTGACAAATGAAGAA
GATATTAACAGAGCTGAACCTCAATATCATAGAGAGGCAAGTGTCCAGAGCCATGAACCA
TCACCATCACTTGGG------TTGGAT------GCTGATTCAGAAGTTGATAATTTTGAT
CTGGATCTGCCTGATACTATCATGGAGGCTGATCAGGAACTTCACCAAACAACTGTAGCA
GAGAATAATAATTCTCATATTACCTTTCCTTGCTCCCCTAAAAGCCGCATGGAGGGATCC
ACATCTGCAGTGGAGTCATTTCCAGTCTCAACTGTTGTTAATGATGTTTCTGATCTCACA
TTGGAGGACACCAGTACACTGAAG---TTCAAGTCAACAGAGTCAATTGAGAAGACTGTT
---------GAAGCTGAAGCAGACTTACCAACTGAAAAAGATGATGATGAGGGAGATACC
TGGGAGCCTGAAGAATCATCAAAAGGGGTTTCTGGGAGCACTGCGCCATTGGCCTCTGAG
GGCTCGGGATCATTTAGGAGTCTAAGTGGAAAAGGTGATGATGGAGGAAGTAGTGCAGGA
AGCCTTTCAAGATTAGCAGGGTTGGGGCGTGCTGCAAGACGTCAACTGGCTGCTGTGCTT
GATGAATTTTGGGGACAACTGTATGATTTCCATGGAAATGTAATTCAAGACGCAAAGGCT
AAAAAGCTGGACCTTCTGTTGGGATCAGATTCAAAGTCTGTG------TCGTCCTCGCTG
AAAGTTGATACCAGTCCAAAGGGA---ACTTCTGGATTCTTTCCATCCTCAGTAGGCAGA
GGATCTGATTCTCTAATCAGCTCAAGTTTATATGAGTCTGCAAAGCAGCATAGGGTTCAA
AGCAGTTTAGAG---TCATATGTGGTCCAAAGG---------GGATCTTCCTCATTGTTG
CCTAGCCACATGCAGTTGTTAGACACCTATGTGCAAAATTCAAGCCGCAGCATTATTGGC
TCTGGTGAGAGGCGCTATTCAAGTGTACGCAGTATCCCAACTACTGAGAGTGGTGAGAGG
CGCTATTCAAGTGTGCGCAGTATCCCAACTTCTGAGAGTGGTGAGAGGCGCTATTCAAGT
GTGCGCAGTGTCCCAACTTCTGAGAGTGGTGAGAGGCGCTATTCAAGTGTGCGCAGTATC
CCAACTTCTGAGAGTTGGGATTACCAGCCAGCCATAGTACATGATTATCAGATTGCATCA
TATCTCAATCAAATGGCAAATGACAAAAGTTCTGATAACTTGAATGGTCAAATGGAGCCA
TCAGTCCTA---CAGTCCGGTTCTTCGTTGGGTGCTGGAAACTACAGAGATTCACTTGCA
TTTACCATGGGGCAGAAGTTGCAAAATGGGTTAGGATCTGGTCAGGCCTCCAGTTTTCAG
AACTTTACAGTATCTAGAAATAGTCCAATGCAATCTGAAAGACCGTATCATGATCCACGG
TCTTCTGGAATTGCTGAGAATGTGGTAAGTCCAGCCAATGCAAAGAAATATCATAGTTTA
CCAGACATT------------------CATCGGGAGCTTTACATGCCTGATAAAAATGCT
AACTGGGAAAGTCCTCTTGGGTATGGATCATCTGCTGGGATGACCGGTTATGAATCATCC
TTGTATTCAAATTCTGGGGTGCGAACAGGAGCTCCTTTGGCATTTGATGAACTCTCTCCA
---AAAGTCTAC---AATTCTCTGTCATCACAACAGAGTTCAACTTTTAACACACGTTCG
CTCTGGTCTAGACAGCCTTTTGAGCAG---TTTGGTGTGGCTGATAATAATCGTACTATT
GGTAGT---GGAATTGGTAATAGGGTAGGTTCCGTAAACCAAGAAACAACATCAGTTGCA
GATTCAGAGGCCAAGCTGCTTCAGTCTTTCAGGCATTGCATTGTGAAGCTTTTGAAATTG
GAAGGGTCTGACTGGTTGTTTACGCAAAATGATGGGGTTGATGAGGATCTAATTGATCGT
GTGGCTGCAAGGGAGAAATTTCTTTACGAAGCTGAAACTAGAGAGATAAACCGAACAGGT
CAAATGGGCGAACCGCAGTACCATTCTTCAGATAGGAAGCCTGCTTCTGCAATGAAGAAT
AATGAT------TTGAGTCAGTTTATGTTTTCCTCGGTTCCTCATTGTGGGGAGGGGTGT
ATATGGAAGGCAGATTTGGTAGTAAGCTTTGGGGTTTGGTGCATCCACCGCATTCTTGAT
TTATCACTTATGGAAAGCCGGCCAGAGCTATGGGGGAAATATACCTACGTTCTCAACCGG
CTTCAGGGGATTATTGATTCGGCATTTTCAAAGCCTCGTTCTCTGATGTCACCATGCTTC
TGCCTTCAAGTTCCCGCTGCACACCAGCTGAAATCAAGTTTA------TCATTTTCAAAT
GGA------ATACCTCCTGCTGCTAAACCAGCCAGGGGAAAATCCACAACTGCAGTAACG
CTTCTAGACATAATCAAGGATGTGGAGATTGCAATCTCTTGTCGAAAGGGCCGGACAGGG
ACAGCAGCCGGTGATGTAGCTTTCCCAAAGGGAAAAGAAAATCTGGCATCTGTCCTCAAA
CGCTACAAGCGTAGATTATCCAACAAAGCAGCTGGCACTCATGAGGGTCCT---GGTTCG
CGCAAGTCTCTGACA---TCTGCT------CCTTATGGG---------
>Pyrco_Bartlett_008615.1
------------------ATGGAATCCGCCAATCCTAAT---GCTAACATTATGCCGGGT
GTTCTACAGCGGTTGATTCCTGTTGTTGGACCTGTGCTTCTGATTTCAGTTGGATATATT
GACCCTGGAAAGTGGGCAGCAACTGCTGAAGCAGGTGCCTGTTTTGGCTCTGACCTTGCA
GCATTGATGCTTATTTTCAATTTGGCAGCTATTTTATGTCACTATCTGTCAGCTCGGATT
GGTGTAGTCACCGGAAGAGATCTTGCACAGATATGCAGTGAGGAGTATGACAAAGGCACT
TGCATATCCTTAGGAATTCAAACTGAGGTTTCTGCGATCCTGTCAGACCTAACCATGGTC
CTTGGCATTGCACATGGGCTTAATCTTCTGTTTGGTTGGGACCTGTTCACTTGTGTCTTT
TTGACTGCCGTTAATGCTGTTCTATACCCTCTTTTTTCCACCTTCCTGGAAACTTGCAAA
GCGAAGGTTGTATGCATATATATTACAGGATTTATACTCCTTTCCTTTGTTCTTGGAGTA
ATTATCAGTCAACCAGAAATGCCCCATTCCATGAATGGGATGCTAACAAAGCTGAGTGGG
GAGAGTGCATTTGCGCTGATGAGCCTTCTTGGAGCCAGCATAATGCCTCACAGTCTGTAT
TTTCATTCTTCTATTGTGCAGCAATATCAGCAGCAGGCAACTGTTCCCAAGGATGCTTTG
TGTCATAACCATTTAGTTGCCATCATATGCATCTTCAGTGGTATTTACATGGTGAATTAT
GTCCTTATGACCTCAGCAGAAAATTTATTCTACAGTACAGAGACAAGTTCAGGCCTT---
GTTCTTACGTTTCAGGATGCAATGTCACTAATGGAACAGGTCTTTTGCGGTCCAATAGTG
CCAGCTTCCTTCTTACTGGTTCTCGTTCTGTCAAATCAAATTACAACATTAAGCTGGAGT
CTGGGTGGGGAAGTAGTCCTGAATGAATTTTTGAAAGTGGACCTTCCTGGTTGGCTTCAT
TGTGCTACAATCAGAATTATTGCCATTGTTCCAGCCCTTTATTTTGTTTGGAGTTCGGGA
GCTGAAGGAATGTATCAACTGCTTATATTCACACAAGTTTTGGCAGCTCTGCTACTGCCA
CCTTCTGTGATCCCTATTTTTCGAATTGCTGCTTCAAGACCAAGAATGGGCGTCCATAAA
ATTTCTCAATTTGTTGAATTCTTATCCCTGATTACGCTTATTGGGATGCTTGGATTGAAA
GTTATATTTGTAGTAGAAATGATTTTTGGGAATAGTGAATGGGGTGGTAACTTGAGGTCG
AACAGTGGTAGTAGTATGTCA---------------CTATTCCTCACTGCTTGTGCATCA
TTTTGTTTGATGATTTGGCTGGCAGCTACCCCATTAAAATCTGCGAGTGTCCGATTAGAG
GCTCAGGTGTGGAACTGGGAACTG---AAGGGTACACCAGATTCGTTGAAAAATGAAGAG
GAGAGTAACATAGCTGAACCTCAGTATCAGAGAGAGGCAAGTGTCCAGAACCACGAACCA
TCACCATCATTTGGG------TTGGAT------GCTGATTCAGAAGTTGCAAATTTTGAT
CTTGATCTGCCTGACACTATCGTGGAGGCTGATCAGGAACTTCACCAAACAACTGTAGGG
GAGAATAGTAATTCTCATATTACCTTTCCTACCTCCCCTAAAAGCTGCATGGAGGGATCC
ACATCTGCAGTGGAGTCAGTTCCAGTCGCAACTGTCGTTAATGATGTTTCTGATGTCACA
TTGGAGGACACCAGTGCACTGAAG---GTCAAGTCAACAGAA---ATTGAGAAGACAGTT
GAAGTTGAAGGAGTTGAAGGAGACTTACCAACCGAAAAAGATGACGATGAGGGAGATACC
TGGGAGCCTGAAGAATTATCAAAAGGGGTTTCTGGGAGCACTGCGCCATTGGCCTCCGAG
GGGTCAGGATCATTTAGGACTCTAAGTGGAAAAGGTGATGATTTGGGGAGCAGTATGGGA
AGCCTTTCAAGATTAGCAGGGTTGGGGCGTTCTGCAAGACGTCAACTAGCTACTATGCTT
GATGAATTTTGGGGACAAATGTATGATTTCCATGGGAATGTAATTCAAGACGCAAAGGCT
AAGAAGCTGGACCCTTTGTTGGGATCAGATTCAAAGGCAGTG------TCGTCCTCGCCG
AAAGTTGATACTGGTGCAAAGGAA---TCTTTGGGATACTTTCCATCTGTAGGAGGCAGA
GGATCTGATTCTCTTATCAACTCAAGTTTATATGACTCTGCAAAGCAGCATATGGTTCAA
AGCAGTTTAGAG---TCATATGCGGTCCAAAGG---------GGATCTTCCTCATTGTTG
CCCAGCCACATGCAGTTGTTAGATGCGTATGTGCAAAGTTCAAGCCGTAGCATTATT---
------------------------------------------------------------
---------------------------------GACTCTGATGAGAGGCGCTATCCAAGT
GTGCGCAGTATCCCGACTTCTGAGAGTGGTGGGAAGCGCTATCCAAGTATTCGCAGTATC
CCAACTTCTGAGAGTTGGGATTACCAGCCAGCTACAGTACATGGTTATCAGATTGCATCG
TATCTCAATCGATTGTCAAAGGAAAAAAATTCTGATAACTTGAACCCTCAAATGGAGCCA
TCAATCCTA---AAGTCTGGTTCTTCGTTGGGTGCTGGAAACTACAGAGATTCACTTGCA
TTTACCATGGGGCAGAAGTTGCAAAATAGGTTAGGATCTGGTCAGGTCTCCAATTTTCAG
AACTTTACAGTATCTAGAAATAGTCCAATGCAATCTGGAAGACCGTATTATGATCCATGC
TCTTCTGGAATTGCTGAGAATGTGGTAAGTCCAGCCAATGCAAAGAAATACCATAGTTTA
CCAGACATT------------------CACCGGGAGCTTTACATGCCTGATAAAAATGCT
AACTGGGAAAGTTCTCTCGGGCATGGATCATCTCCTGGGATGGCTGGTTATGAATCATCC
TCGTATTCAAATTCTGGGGCACGAACAAGAGCTCCTTTGGCTTTTGATGAACTCTCTCCA
---AAAGTCTAC---AATTCTCTGTCATCACAACAGAGTTCTACTTTTAACACTGGGTCA
CTCTGGTCTAGACAGCCTTTTGAGCAG---TTCGGTGTGGCTGATACTAGTCGTACTATT
GGTAGT---GGAATTGGTAATAGGGTAGGTTCTGTAAATCAAGAATCTACTTTGGTTGCA
TATTCAGAGGCCAAGCTTCTTCAGGCTTTCAGGCATTGCATTGTGAAGCTTTTGAAATTG
GAAGGGTCGGACTGGTTGTTTACACAGAATGATGGGGTTGATGAGGATCTAATTGATTGC
GTGGCTGCAAAGGAGAAATTTCTTTATGAAGCTGAAACTAGAGAGATAAATCGAACAGGT
CAAGTGGGCGAGCCTCAGTACCATTCTTCAGATACGGAGTCTGCTTCAGCATTGAAGAAT
AATGAT------TTGAGTTATATTATGATTTCCTCAGTTCCACATTGTGGGGATGGTTGT
ATATGGAAGGCAGATTTGGTAGTAAGCTTTGGGGTTTGGTGTATCCATCGCATTCTTGAT
TTGTCACTTATGGAAAGCCGGCCAGAGCTATGGGGGAAATATACCTACGTTCTCAACCGA
CTTCAGGGGATTATTGATTCGGCATTTTCAAAGCCTCGTTCTCCAATGTCACCATGCATC
TGCCTTCAAGTTCCCACGGCACACCAGCTGCAATCGAGTCCA------TCATTTTCTAAT
GGA------ATACCTCCTCCTGCAAAACCAGCCAGGGGAAAATGCACAACGGCAGTAACG
CTTCTAGACATGATCAAGGATGTGGAAATTGCAATCAATTCTCGAAAGGGCCGAACAGGG
ACAGCAGCTGGTGATGTAGCTTTCCCAAAGGGAAAAGAAAATCTGGCATCTGTCCTCAAA
CGCTACAAGCGTAGATTATCCAACAAAACTGTTGGCACTCATGAGGGTCCT---GGTTCG
GGCAAGTCTCTGACA---TCTGCT------CCTTATGGG---------
>Pyrco_Bartlett_018637.1
------------------ATGGAATCCACCAATCCTAAT---GCTAACATTATGCCGGGT
GTTCTACAGCGGTTGCTTCCTGTTGTTGGACCTGTGCTTCTGATTTCAGTTGGATATATT
GACCCTGGAAAGTGGGCAGCAACTGCTGAAGCAGGTGCCCGTTTTGGCTCTGACCTCGCA
GCATTGATGCTTATTTTCAATTTTGCAGCTATTTTATGTCACTATTTGTCAGCTCGGATT
GGTGTAGTCACCGGAAGAGATCTTGCACAGATATGCAGTGAGGAGTATGACAAGGGCACA
TGCATATCCTTAGGAATTCAAACAGAGGTTTCTGCAATTCTGTCAGACCTAACCATGATC
CTCGGCATCGCACATGGGCTTAATCTTCTGTTTGGTTGGGACTTGTTCACTTGTGTCTTT
TTGACTGCTGTTAATGCCATTTTATACCCTCTTCTTTCCTCCTTCCTGGAAACTTGCAAG
GCAAAGGTCCTATGCATATATGTTGCAGGATTCATACTCCTTTCCTTTGTTCTTGGAGTA
ATTATCAGTCAACCAGAAATGCCCCGTTCCATGAATGGGATGCTAACAAAGCTGAGTGGG
GAGAGTGCATTTGCACTGATGAGTCTTCTTGGTGCAAGCATAATGCCTCACAGTCTTTAT
TTTCATTCTTCTATAGTGCAGCAATATCAGCAGCAAGCAACTGTTCCCAAGGGTGCTTTG
TGTCATAACCATTTAGTTGCCATAGTATGCATCTTCAGTGGTGTTTATATGGTGAATTAT
GTCCTTATGACCTCAGCGGAAAATTTATTCTACAGTCCAGAGGCAAGTTCTGGCCTTGTT
GTACTTGCGTTTCAGGATGCAATGTCGCTAATGGAACAGGTCTTTTGGGGTCCAATAGTA
CCGGCTTCCTTCTTACTGGTTCTCATTCTGTCAAATCAAATCACAACATTAAGCTGGAGT
CTGGGTGGAGATGTAGTCCTGAATGAATTTTTGAAAGTGGACCTTCCTGGTTGGCTTCAT
TGCGCTACTATCAGAATTATTGCCATTGTTCCAGCCCTTTATTTTGTTTGGAGTTCAGGA
GCCGAAGGAATGTATCAACTGCTTATATTCACACAAGTTTTGGCAGCTCTGCTACTACCA
TCTTCCGTGATCCCTATTTTTCGAATTGCTGCTTCAAGACCAATAATGGGTGCCCATAAA
ATTTCACAATTTGTTGAATTCTTATCCCTGATTACTCTTATTGGGATGCTTGGATTGAAA
ATTATATTTGTAGTAGAAATGATTTTTGGGAATAGTGAATGGGGTGGTAATTTGAGGTCG
CATGGCGGGAGTAGTATG---------------TTACTATTCCTCACTGCTTGTGCATCA
TTTGGTTTGATGATTTGGCTAGCAGCTACCCCGTTAAAATCTGCAAGTGTCCGATTAGAG
GCTCAGGTGTGGAACTGGGAACTGATGGAGGGTACACCAGATTCATTGACAAATGAAGAA
GATATTAACAGAGCTGAACCTCAATATCATAGAGAGGCAAGTGTCCAGAGCCATGAACCA
TCACCATCACTTGGG------TTGGAT------GCTGATTCAGAAGTTGATAATTTTGAT
CTGGATCTGCCTGATACTATCATGGAGGCTGATCAGGAACTTCACCAAACAACTGTAGCA
GAGAATAATAATTCTCATATTACCTTTCCTTGCTCCCCTAAAAGCCGCATGGAGGGATCC
ACATCTGCAGTGGAGTCATTTCCAGTCTCAACTGTTGTTAATGATGTTTCTGATGTCACA
TTGGAGGACACCAGTGCACTGAAG---TTCAAGTCAACAGAGTCAATTGAGAAGACTGTT
---------GAAGCTGAAGCAGACTTACCAACTGAAAAAGATGATGATGAGGGAGATACC
TGGGAGCCTGAAGAATCATCAAAAGGGGTTTCTGGGAGCACTGCGCCATTGGCCTCTGAG
GGCTCGGGATCATTTAGGAGTCTAAGTGGAAAAGGCGATGATGGAGGAAGTAGTGCAGGA
AGCCTTTCAAGATTAGCAGGGTTGGGGCGTGCTGCAAGACGTCAACTAGCTGCTGTGCTT
GATGAATTTTGGGGACAACTGTATGATTTCCATGGGAATGTAATTCAAGACGCAAAGGCT
AAAAAGCTGGACCTTCTGTTGGGATCAGATTCAAAGTCTGTG------TCGTCCTCGCTG
AAAGTTGATACCAGTCCAAAGGGA---ACTTCTGGATTCTTTCCATCCGCAGGAGGCAGA
GGATCTGATTCTCTAATCAGCTCAAGTTTATATGAGTCTGCAAAGCAGCATAGGGTTCAA
AGCAGTTTAGAG---TCATATGCGGTCCAAAGG---------GGATCTTCCTCATTGTTG
CCTAGCCACATGCAGTTGTTAGACACCTATGTGCAAAATTCAAGCCGCAGCATTATTGGC
TCTGGTGAGAGGCGCTATTCAAGTGTACGCAGTATCCCAACTACTGAGAGTGGTGAGAGG
CGCTATTCAAGTGTGCGCAGTATCCCAACTTCTGAGAGTGGTGAGAGGCGCTATTCAAGT
GTGCGCAGTGTCCCAACTTCTGAGAGTGGTGAGAGGCGCTATTCAAGTGTGCGCAGTATC
CCAACTTCTGAGAGTTGGGATTACCAGCCAGCCATAGTACATGATTATCAGATTGCATCA
TATCTCAATCAAATGGCAAATGACAAAAGTTCTGATAACTTGAATGGTCAAATGGAGCCA
TCAGTCCTA---CAGTCCGGTTCTTCGTTGGGTGCTGGAAACTACAGAGATTCACTTGCA
TTTACCATGGGGCAGAAGTTGCAAAATGGGTTAGGATCTGGTCAGGCCTCCAGTTTTCAG
AACTTTACAGTATCTAGAAATAGTCCAATGCAATCTGAAAGACCGTATCATGATCCACGG
TCTTCTGGAATTGCTGAGAATGTGGTAAGTCCAGCCAATGCAAAGAAATATCATAGTTTA
CCAGACATT------------------CATCGGGAGCTTTACATGCCTGATAAAAATGCT
AACTGGGAAAGTCCTCTTGGGTATGGATCATCTGCTGGGATGACCGGTTATGAATCATCC
TTGTATTCAAATTCTGGGGTGCGAACAGGAGCTCCTTTGGCATTTGATGAACTCTCTCCA
---AAAGTCTAC---AATTCTCTGTCATCACAACAGAGTTCAACTTTTAACACTGGTTCG
CTCTGGTCTAGACAGCCTTTTGAGCAG---TTTGGTGTGGCTGATAATAATCGTACTATT
GGTAGT---GGAATTGGTAATAGGGTAGGTTCCGTAAACCAAGAAACAACTTCAGTTGCA
GATTCAGAGGCCAAGCTTCTTCAGTCTTTCAGGCATTGCATTGTGAAGCTTTTGAAATTG
GAAGGGTCTGACTGGTTGTTTACGCAAAATGATGGGGTTGATGAGGATCTAATTGATCGT
GTGGCTGCAAGGGAGAAATTTCTTTATGAAGCTGAAACTAGAGAGATAAACCGAACAGGT
CAAATGGGCGAACCGCAGTACCATTCTTCAGATAGGAAGCCTGCATCTGCAGTGAAGAAT
AATGAT------TTGAGTCAGTTTATGTTTTCCTCGGTTCCTCATTGTGGGGAGGGGTGT
ATATGGAAGGCAGATTTGGTAGTAAGCTTTGGGGTTTGGTGCATCCACCGCATTCTTGAT
TTATCACTTATGGAAAGCCGGCCAGAGCTATGGGGGAAATATACCTACGTTCTCAACCGG
CTTCAGGGGATTATTGATTCGGCATTTTCAAAGCCTCGTTCTCTGATGTCACCATGCTTC
TGCCTTCAAGTTCCCGCTGCACACCAGCTGAAATCAAGTTTA------TCATTTTCAAAT
GGA------ATACCTCCTGCTGCTAAACCAGCCAGGGGAAAATCCACAACTGCAGCAACG
CTTCTAGACATAATCAAGGATGTGGAGATTGCAATCTCTTGTCGAAAGGGCCGGACAGGG
ACAGCAGCCGGTGATGTAGCTTTCCCAAAGGGAAAAGAAAATCTGGCATCTGTCCTCAAA
CGCTACAAGCGTAGATTATCCAACAAAGCCGTTGGCACTCATGAGGGTCCT---GGTTCG
CGCAAGTCTCTGACA---TCTGCT------CCTTATGGG---------
>Pyrco_DAnjou_EIN2.Chr12
------------------ATGGAATCAGCCAATCCTAAT---GCTAACATTATACCGGGT
GTTCTACAGCGGTTGATTCCTGTTGTTGGACCTGTGCTTCTGATTTCAGTTGGATATATT
GACCCTGGAAAGTGGGCAGCAACTGCTGAAGCAGGTGCCTGTTTTGGCTCTGACCTTGCA
GCATTGATGCTTATTTTCAATTTGGCAGCTATTTTATGTCACTATCTGTCAGCTCGGATT
GGTGTAGTCACCGGAAGAGATCTTGCACAGATATGCAGTGAGGAGTATGACAAAGGCACT
TGCATATCCTTAGGAATTCAAACTGAGGTTTCTGCGATCCTGTCAGACCTAACCATGGTC
CTTGGCATTGCACATGGGCTTAATCTTCTGTTTGGTTGGGACCTGTTCACTTGTGTCTTT
TTGACTGCTGTTAATGCCGTTCTATACCCTCTTTTTTCCACCTTCCTGGAAACTTGCAAG
GCGAAGGTTGTATGCATATATATTACAGGATTTATACTCCTTTCCTTTGTTCTTGGAGTA
ATTATCAGTCAACCAGAAATGCCCCATTCCATGAATGGGATGCTAACAAAGCTGAGTGGG
GAGAGTGCATTTGCGCTGATGAGCCTTCTTGGAGCCAGCATAATGCCTCACAGTCTGTAT
TTTCATTCTTCTATTGTGCAGCAATATCAGCAGCAGGCAACTGTTCGCAAGGATGCTTTG
TGTCATAACCATTTAGTTGCCATCATATGCATCTTCAGTGGTATTTACATGGTGAATTAT
GTCCTTATGACCTCAGCAGAAAATTTATTCTACAGTACAGAGACAAGTTCAGGCCTT---
GTTCTTACGTTTCAGGATGCAATGTCACTAATGGAACAGGTCTTTTGCGGTCCAATAGTG
CCAGCTTCCTTCTTACTGGTTCTCGTTCTGTCAAATCAAATTACAACATTAAGCTGGAGT
CTGGGTGGGGAAGTAGTCCTGAATGAATTTTTGAAAGTGGACCTTCCTGGTTGGCTTCAT
TGTGCTACAATCAGAATTATTGCCATTGTTCCAGCCCTTTATTTTGTTTGGAGTTCGGGA
GCTGAAGGAATGTATCAACTGCTTATATTCACACAAGTTTTGGCAGCTCTGCTACTGCCA
CCTTCTGTGATCCCTATTTTTCGAATTGCTGCTTCAAGACCAAGAATGGGCGTCCATAAA
ATTTCTCAATTTGTTGAATTCTTATCCCTGATTACGCTTATTGGGATGCTTGGATTGAAA
GTTATATTTGTAGTAGAAATGATTTTTGGGAATAGTGAATGGGGTGGTAACTTGAGGTCG
AACAGCGGTAGTAGTATGTCA---------------CTATTCCTCACTGCTTGTGCATCA
TTTTGTTTGATGATTTGGCTGGCAGCTACCCCATTAAAATCTGCGAGTGTCCGATTAGAG
GCTCAGGTGTGGAACTGGGAACTG---AAGGGTACACCAGATTCGTTGAAAAATGAAGAG
GAGAGTAACATAGCTGAACCTCAGTATCAGAGAGAGGCAAGTGTCCAGAACCACGAACCA
TCACCATCATTTGGG------TTGGAT------GCTGATTCTGAAGTTGCAAATTTTGAT
CTTGATCTGCCTGACACTATTGTGGAGGCTGATCAGGAACTTCACCAAACAACTGTAGTG
GAGAATAGTAATTCTCATATTACCTTTCCTACCTCCCCTAAAAGCTGCATGGAGGGATCC
ACATCTGCAGTGGAGTCAGTTCCAGTCGCAACTGTCGTTAATGATGTTTCTGATGTCACA
TTGGAGGACACCAGTGCACTGAAG---GTCAAGTCAACAGAA---ATTGAGATGACAGTT
GAAGTTGAAGGAGTTGAAGGAGACTTACCAACCGAAAAAGATGACGATGAGGGAGATACC
TGGGAGCCTGAAGAATTATCAAAAGGGGTTTCTGGGAGCACTGCGCCATTGGCCTCCGAG
GGGTCAGGATCATTTAGGACTCTAAGTGGAAAAGGTGATGATTTGGGGAGCAGTACAGGA
AGCCTTTCAAGATTAGCAGGGTTGGGGCGTTCTGCAAGACGTCAACTAGCTACTATGCTT
GATGAATTTTGGGGACAGATGTATGATTTCCATGGGAATGTAATTCAAGACGCAAAGGCT
AAGAAGCTGGACCCTTTGTTGGGATCAGATTCAAAGGCAGTG------TCGTCCTCGCCG
AAAGTTGATACTGGTGCAAAGGAA---TCTTTGGGATACTTTCCATCTGTAGGAGGCAGA
GGATCTGATTCTCTTATCAACTCAAGTTTATATGACTCTGCAAAGCAGCATATGGTTCAA
AGCAGTTTAGAG---TCATATGCGGTCCAAAGG---------GGATCTTCCTCATTGTTG
CCCAGCCACATGCAGTTGTTAGATGCGTATGTGCAAAGTTCAAGCCGTAGCATTATT---
------------------------------------------------------------
---------------------------------GACTCTGATGAGAGGCGCTATTCAAGT
GTGCGCAGTATCCCAACTTCTGAGAGTGGTGGGAAGCGCTATCCAAGTATGCGCAGTATC
CCAACTTCTGAGAGTTGGGATTACCAGCCAGCTACAGTACATGGTTATCAGATTGCATCG
TATCTCAATCGATTGTCAAAGGAAAAAAATTCTGATAACTTGAACCCTCAAATGGAGCCA
TCAATCCTA---AAGTCCGGTTCTTCGTTGGGTGCTGGAAACTACAGAGATTCACTTGCA
TTTACCATGGGGCAGAAGTTGCAAAATAGGTTAGGATCTGGTCAGGTCTCCAATTTTCAG
AACTTTACAGTATCTAGAAATAGTCCAATGCAATCTGGAAGACCGTATTATGATCCATGC
TCTTCTGGAATTGCTGAGAATGTGGTAAGTCCAGCCAATGCAAAGAAATACCATAGTTTA
CCAGACATT------------------CACCGGGAGCTTTACATGCCTGATAAAAATGCT
AACTGGGAAAGTTCTCTCGGGTATGGATCATCTCCTGGGATGGCTGGTTATGAATCATCC
TTGTATTCAAATTCTGGGGCACGAACAAGAGCTCCTTTGGCTTTTGATGAACTCTCTCCA
---AAAGCCTAC---AATTCTCTGTCATCACAACAGAGTTCTACTTTTAACACTGGGTCA
CTCTGGTCTAGACAGCCTTTTGAGCAG---TTCGGTGTGGCTGATACTAGTCGTACTATT
GGTAGT---GGAATTGGTAATAGGGTAGGTTCTGTAAATCAAGAATCTACTTCGGTTGCA
TATTCAGAGGCCAAGCTTCTTCAGGCTTTCAGGCATTGCATTGTGAAGCTTTTGAAATTG
GAAGGGTCGGACTGGTTGTTTACACAGAATGATGGGGTTGATGAGGATCTAATTGATTGC
GTGGCTGCAAAGGAGAAATTTCTTTATGAAGCTGAAACTAGAGAGATAAATCGAACAGGT
CAAGTGGGCGAGCCTCAGTACCATTCTTCAGATACGGAGTCCGCTTCAGCATTGAAGAAT
AATGAT------TTGAGTTATATTATGATTTCCTCAGTTCCACATTGTGGGGATGGTTGT
ATATGGAAGGCAGATTTGGTAGTAAGCTTTGGGGTTTGGTGTATCCATCGCATTCTTGAT
TTGTCACTTATGGAAAGCCGGCCAGAGCTATGGGGGAAATATACCTACGTTCTCAACCGA
CTTCAGGGGATTATTGATTCGGCATTTTCAAAGCCTCGTTCTCCAATGTCACCATGCATC
TGCCTTCAAGTTCCCGCGGCACACCAGCTGCAATCGAGTCCA------TCATTTTCTAAT
GGA------ATACCTCCTCCTGCAAAACCAGCCAGGGGAAAATGCACAACGGCAGTAACG
CTTCTAGACATGATCAAGGATGTGGAAATTGCAATCAATTCTCGAAAGGGCCGAACAGGG
ACAGCAGCTGGTGATGTAGCTTTCCCAAAGGGAAAAGAAAATCTGGCATCTGTCCTCAAA
CGCTACAAGCGTAGATTATCCAACAAAACTGTTGGCACTCATGAGGGTCCT---GGTTCG
GGCAAGTCTCTGACA---TCTGCT------CCTTATGGG---------
>Pyrco_DAnjou_EIN2.Chr4
ATGACGCCAAGGGCA---ATGGAATCCACCAATCCTAAT---GCTAACATTATGCCGGGT
GTTCTACAGCGGTTGCTTCCTGTTGTTGGACCTGTGCTTCTGATTTCAGTTGGATATATT
GACCCTGGAAAGTGGGCAGCAACTGCTGAAGCAGGTGCCCGTTTTGGCTCTGACCTCGCA
GCATTGATGCTTATTTTCAATTTTGCAGCTATTTTATGTCACTATTTGTCAGCTCGGATT
GGTGTAGTCACCGGAAGAGATCTTGCACAGATATGCAGTGAGGAGTATGACAAGGGCACA
TGCATATCCTTAGGAATTCAAACAGAGGTTTCTGCAATTCTGTCAGACCTAACCATGATC
CTCGGCATCGCACATGGGCTTAATCTTCTGTTTGGTTGGGACTTGTTCACTTGTGTCTTT
TTGACTGCTGTTAATGCCATTTTATACCCTCTTCTTTCGTCCTTCCTGGAAACTTGCAAG
GCGAAGGTCCTATGCATATATGTTGCAGGATTCATACTCTTTTCCTTTGTTCTTGGAGTA
ATTATCAGTCAACCAGAAATGCCCCGTTCCATGAATGGGATGCTAACAAAGCTGAGTGGG
GAGAGTGCATTTGCACTGATGAGTCTTCTTGGTGCAAGCATAATGCCTCACAGTCTTTAT
TTTCATTCTTCTATAGTGCAGCAATATCAGCAGCAAGCAACTGTTCCCAAGGGTGCTTTG
TGTCATAACCATTTAGTTGCCATAGTATGCATCTTCAGTGGTGTTTATATGGTGAATTAT
GTCCTTATGACCTCAGCGGAAAATTTATTCTACAGTCCAGAGGCAAGTTCTGGCCTTGTT
GTACTTGCGTTTCAGGATGCAATGTCGCTAATGGAACAGGTCTTTTGGGGTCCAATAGTA
CCGGCTTCCTTCTTACTGGTTCTCATTCTGTCAAATCAAATCACAACATTAAGCTGGAGT
CTGGGTGGAGATGTAGTCCTGAATGAATTTTTGAAAGTGGACCTTCCTGGTTGGCTTCAT
TGCGCTACTATCAGAATTATTGCCATTGTTCCAGCCCTTTATTTTGTTTGGAGTTCAGGA
GCCGAAGGAATGTATCAACTGCTTATATTCACACAAGTTTTGGCAGCTCTGCTACTACCA
TCTTCCGTGATCCCTATTTTTCGAATTGCTGCTTCAAGACCAATAATGGGTGCCCATAAA
ATTTCACAATTTGTTGAATTCTTATCCCTGATTACTCTTATTGGGATGCTTGGATTGAAA
ATTATATTTGTAGTAGAAATGATTTTTGGGAATAGTGAATGGGGTGGTAATTTGAGGTCG
CATGGCGGGAGTAGTATG---------------TTACTATTCCTCATTGCTTGTGCATCA
TTTGGTTTGATGATTTGGCTAGCAGCTACCCCGTTAAAATCTGCAAGTGTCCGATTAGAG
GCTCAGGTGTGGAACTGGGAACTGATGGAGGGTACACCAGATTCATTGACAAATGAAGAA
GATATTAACAGAGCTGAACCTCAATATCATAGAGAGGCAAGTGTCCAGAGCCATGAACCA
TCACCATCATTTGGG------TTGGAT------GCTGATTCAGAAGTTGATAATTTTGAT
CTGGATCTGCCTGATACTATCATGGAGGCTGATCAGGAACTTTACCAAACAACTGTAGCA
GAGAATAATAATTCTCATATTACCTTTCCTTGCTCCCCTAAAAGCCGCATGGAGGGATCC
ACATCTGCAGTGGAGTCATTTCCAGTCTCAACTGTTGTTAATGATGTTTCTGATGTCACA
TTGGAGGACACCAGTGCACTGAAG---TTCAAGTCAACAGAGTCAATTGAGAAGACTGTT
---------GAAGCTGAAGCAGACTTACCAACTGAAAAAGATGATGATGAGGGAGATACC
TGGGAGCCTGAAGAATCATCAAAAGGGGTTTCTGGGAGCACTGCGCCATTGGCCTCTGAG
GGCTCGGGATCATTTAGGAGTCTAAGTGGAAAAGGCGATGATGGAGGAAGTAGTGCAGGA
AGCCTTTCAAGATTAGCAGGGTTGGGGCGTGCTGCAAGACGTCAACTAGCTGCTGTGCTT
GATGAATTTTGGGGACAACTGTATGATTTCCATGGGAATGTAATTCAAGACGCAAAGGCT
AAAAAGCTGGACCTTCTGTTGGGATCAGATTCAAAGTCTGTG------TCGTCCTCGCTG
AAAGTTGATACCAGTCCAAAGGGA---ACTTCTGGATTCTTTCCATCCGCAGGAGGCAGA
GGATCTGATTCTCTAATCAGCCCAAGTTTATATGAGTCTGCAAAGCAGCATAGGGTTCAA
AGCAGTTTAGAG---TCATATGCGGTCCAAAGG---------GGATCTTCCTCATTGTTG
CCTAGCCACATGCAGTTGTTAGACAGCTATGTGCAAAATTCAAGCCGCAGCATTATTGGC
TCTGGTGAGAGGCGCTATTCAAGTGTACGCAGTATCCCAACTACTGAGAGTGGTGAGAGG
CGCTATTCAAGTGTGCGCAGTATCCCAACTTCTGAGAGTGGTGAGAGGCGCTATTCAAGT
GTGCGCAGTGTCCCAACTTCTGAGAGTGGTGAGAGGCGCTATTCAAGTGTGCGCAGTATC
CCAACTTCTGAGAGTTGGGATTACCAGCCAGCCATAGTACATGATTATCAGATTGCATCA
TATCTCAATCAAATGGCAAATGACAAAAGTTCTGATAACTTGAATGGTCAAATGGAGCCA
TCAGTCCTA---CAGTCCGGTTCTTCGTTGGGTGCTGGAAACTACAGAGATTCACTTGCA
TTTACCATGGGGCAGAAGTTGCAAAATGGGTTAGGATCTGGTCAGGCCTCCAGTTTTCAG
AACTTTACAGTATCTAGAAATAGTCCAATGCAATCTGAAAGACCGTATCATGATCCACGG
TCTTCTGGAATTGCTGAGAATGTGGTAAGTCCAGCCAATGCGAAGAAATATCATAGTTTA
CCAGACATT------------------CACCGGGAGCTTTACATGCCTGATAAAAATGCT
AACTGGGAAAGTCCTCTTGGGTATGGATCATCTGCTGGGATGACCGGTTATGAATCATCC
TTGTATTCAAATTCTGGGGTGCGAACAGGAGCTCCTTTGGCATTTGATGAACTCTCTCCA
---AAAGTCTAC---AATTCTCTGTCATCACAACAGAGTTCAACTTTTAACACTGGGTCG
CTCTGGTCTAGACAGCCTTTTGAGCAG---TTTGGTGTGGCTGATAATAATCGTACTATT
GGTAGT---GGAATTGGTAATAGGGTAGGTTCTGTAAACCAAGAAACAACTTCAGTTGCA
GATTCAGAGGCCAAGCTGCTTCAGTCTCTCAGGCATTGCATTGTGAAGCTTTTGAAATTG
GAAGGGTCTGACTGGTTGTTTACGCAAAATGATGGGGTTGATGAGGATCTAATTGATCGT
GTGGCTGCAAGGGAGAAATTTCTTTATGAAGCTGAAACTAGAGAGATAAACCGAACAGGT
CAAATGGGCGAACCGCAGTACCATTCTTCAGATAGGAAGCCTGCTTCTGCAATGAAGAAT
AATGAT------TTGAGTCAGTTTATGTTTTCCTCGGTTCCTCATTGTGGGGAGGGGTGT
ATATGGAAGGCAGATTTGGTAGTAAGCTTTGGGGTTTGGTGCATCCACCGCATTCTTGAT
TTATCACTTATGGAAAGCCGGCCAGAGCTATGGGGGAAATATACCTACGTTCTCAACCGG
CTTCAGGGGATTATTGATTCGGCATTTTCAAAGCCTCGTTCTCTGATGTCACCATGCTTC
TGCCTTCAAGTTCCCGCTGCACACCAGCTGAAATCAAGTTTA------TCATTTTCAAAT
GGA------ATACCTCCTGCTGCTAAACCAGCCAGGGGAAAATCCACAACTGCAGCAACG
CTTCTAGACATAATCAAGGATGTGGAGATTGCAATCTCTTGTCGAAAGGGCCGGACAGGG
ACAGCAGCCGGTGATGTAGCTTTCCCAAAGGGAAAAGAAAATCTGGCATCTGTCCTCAAA
CGCTACAAGCGTAGATTATCCAACAAAGCAGCTGGCACTCATGAGGGTCCT---GGTTCG
CGCAAGTCTCTGACA---TCTTCT------CCTTATGGG---------
>Pyrusco12g010970.1
------------------ATGGAATCCGCCAATCCTAAT---GCTAACATTATACCGGGT
GTTCTACAGCGGTTGATTCCTGTTGTTGGACCTGTGCTTCTGATTTCAGTTGGATATATT
GACCCTGGAAAGTGGGCAGCAACTGCTGAAGCAGGTGCCTGTTTTGGCTCTGACCTTGCA
GCATTGATGCTTATTTTCAATTTGGCAGCTATTTTATGTCACTATCTGTCAGCTCGGATT
GGTGTAGTCACCGGAAGAGATCTTGCACAGATATGCAGTGAGGAGTATGACAAAGGCACT
TGCATATCCTTAGGAATTCAAACTGAGGTTTCCGTGATCCTGTCAGACCTAACCATGGTC
CTTGGCATTGCACATGGGCTTAATCTTCTGTTTGGTTGGGACCTGTTCACTTGTGTCTTT
TTGACTGCCGTTAATGCCGTTCTATATCCTCTTTTTTCCACCTTCCTGGAAACTTGCAAG
GCGAAGGTTGTATGCATATATATTACAGGATTTATACTCCTTTCCTTTGTTCTTGGAGTA
ATTATCAGTCAACCAGAAATGCCCCATTCCATGAATGGGATGCTAACAAAGCTGAGTGGG
GAGAGTGCATTTGCGCTGATGAGCCTTCTTGGAGCCAGCATAATGCCTCACAGTCTTTAT
TTTCATTCTTCTATAGTGCAGCAATATCAGCAGCAGGCAACTGTTCCCAAGGGTGCTTTG
TGTCATAACCATTTAGTTGGCATAGTATGCATCTTCAGTTGTGTTTATATGGTGAATTAT
GTCCTTATGACCTCAGCGGAAAATTTATTCTACAGTCCAGAGGCAAGTTCTGGCCTTGTT
GTACTTGCGTTTCAGGATGCAATGTCGCTAATGGAACAGGTCTTTTGCGGTCCAATAGTG
CCAGCTTCCTTCTTACTGGTTCTGGTTCTGTCAAATCAAATTACAACATTAAGCTGGAGT
CTGGGTGGGGAAGTAGTCCTGAATGAATTTTTGAAAGTGGACCTTCCTGGTTGGCTTCAT
TGTGCTACAATCAGAATTATTGCCATTGTTCCAGCCCTTTATTTTGTTTGGAGTTCGGGA
GCTGAAGGAATGTATCAACTGCTTATATTCACACAAGTTTTGGCAGCTCTGCTACTGCCA
CCTTCTGTGATCCCTATTTTTCGAATTGCTGCTTCAAGACCAAGAATGGGCGTCCATAAA
ATTTCTCAATTTGTTGAATTCTTATCCCTGATTACGCTTATTGGGATGCTTGGATTGAAA
GTTATATTTGTAGTAGAAATGATTTTTGGGAATAGTGAATGGGGTGGTAACTTGAGGTCG
AACAGCGGTAGTAGTATGTCA---------------CTATTCCTCACTGCTTGTGCATCA
TTTTGTTTGATGATTTGGCTGGCAGCTACCCCATTAAAATCTGCGAGTGTCCGATTAGAG
GCTCAGGTGTGGAACTGGGAACTG---AAGGGTACACCAGATTCGTTGAAAAATGAAGAG
GAGAGTAACATAGCTGAACCTCAGTATCAGAGAGAGGCAAGTGTCCAGAACCATGAACCA
TCACCATCATTTGGG------TTGGAT------GCTGATTCAGAAGTTGCAAATTTTGAT
CTTGATCTGCCTGACACTATCGTGGAGGCTGATCAGGAACTTCACCAAACAACTGTAGGG
GAGAATAGTAATTCTCATATTACCTTTCCTACCTCCCCTAAAAGCTGCATGGAGGGATCC
ACATCTGCAGTGGAGTCAGTTCCAGTCGCAACTGTCGTTAATGATGTTTCTGATGTCACA
TTGGAGGACACCAGTGCACTGAAG---GTCAAGTCAACAGAA---ATTGAGAAGACAGTT
GAAGTTGAAGGAGTTGAAGGAGACTTACCAACCGAAAAAGATGACGATGAGGGAGATACC
TGGGAGCCTGAAGAATTATCAAAAGGGGTTTCTGGGAGCACTGCGCCATTGGCCTCCGAG
GGGTCAGGATCATTTAGGACTCTAAGTGGAAAAGGTGATGATTTGGGGAGCAGTACAGGA
AGCCTTTCAAGATTAGCAGGGTTGGGGCGTTCTGCAAGACGTCAACTAGCTACTATGCTT
GATGAATTTTGGGGACAAATGTATGATTTCCATGGGAATGTAATTCAAGTCGCA------
---------------------------------AAGGCAGTG------TCGTCCTCGCCG
AAGGTTGATACTGGTGCAAAGGAA---TCTTTGGGATACTTTCCATCTGTAGGAGGCAGA
GGATCTGATTCTCTTATCAACTCAAGTTTATATGACTCTGCAAAGCAGCATATGGTTCAA
AGCAGTTTAGAG---TCATATGCGATCCAAAGG---------GGATCTTCCTCATTGTTG
CCCAGCCACATGCAGTTGTTAGATGCGTATGTGCAAAGTTCAAGCCGTAGCATTATT---
------------------------------------------------------------
---------------------------------GACTCTGATGAGAGGCGCTATTCAAGT
GTGCGCAATATCCCAACTTCTGAGAGTGGTGGGAAGCGCTATCCAAGTATGCGCAGTATC
CCAACTTCTGAGAGTTGGGATTACCAGCCAGCTACAGTACATGGTTATGAGATTGCATCG
TATATCAATCGATTGTCAAAGGAAAAAAATTCTGATAACTTGAACCCTCAAATGGAGCCA
TCAATCCTA---AAGTCCGGTTCTTCGTTGGGTGCTGAAAACTACAGAGATTCACTTGCA
TTTACCATGGGGCAGAAGTTGCAAAATAGGTTAGGATCTGGTCAGGTCTCCAATTTTCAG
AACTTTACAGTATCTAGAAATAGTCCAATGCAATCTGGAAGACCGTATTATGATCCATGC
TCTTCTGGAATTGCTGAGAATGTGGCAAGTCCAGCCAATGCAAAGAAATACCATAGTTTA
CCAGACATT------------------CACCGGGAGCTTTACATGCCTGATAAAAATGCT
AACTGGGAAAGTTCTCTCGGGTATGGATCATCTCCTGGGATGGCTGGTTATGAATCATCC
TTGTATTCAAATTCTGGGGCACGAACAAGAGCTCCTTTGGCTTTTGATGAACTCTCTCCA
---AAAGTCTAC---AATTCTCTGTCATCACAACAGAGTTCTACTTTTAACACTGGGTCA
CTCTGGTCTAGACAGCCTTTTGAGCAG---TTCGGTGTGGCTGATACTAGTCGTACTATT
GGTAGT---GGAATTGGTAATAGGGTAGGTTCTGTAAATCAAGAATCTACTTCGGTTGCA
TATTCAGAGGCCAAGCTTCTTCAGGCTTTCAGGCATTGCATTGTGAAGCTTTTGAAATTG
GAAGGGTCGGACTGGTTGTTTACACAGAATGATGGGGTTGATGAGGATCTAATTGATTGC
GTGGCTGCAAAGGAGAAATTTCTTTATGAAGCTGAAACTAGAGAGATAAATCGAACAGGT
CAAGTGGGCGAGCCTCAGTACCATTCTTCAGATACGGAGTCTGCTTCAGCATTGAAGAAT
AATGAT------TTGAGTTATATTATGATTTCCTCAGTTCCACATTGTGGGGATGGTTGT
ATATGGAAGGCAGATTTGGTAGTAAGCTTTGGGGTTTGGTGTATCCATCGCATTCTTGAT
TTGTCACTTATGGAAAGCCGGCCAGAGCTATGGGGGAAATATACCTACGTTCTCAACCGA
CTTCAGGGGATTATTGATTCGGCATTTTCAAAGCCTCGTTCTCCAATGTCACCATGCATC
TGCCTTCAAGTTCCCGCGGCACACCAGCTGCAATCGAGTCCA------TCATTTTCTAAT
GGA------ATACCTCCTCCTGCAAAACCAGCCAGGGGAAAATGCACAACGGCAGTAACG
CTTCTAGACATGATCAAGGATGTGGAAATTGCAATCAATTCTCGAAGGGGCCGAACAGGG
ACAGCAGCTGGTGATGTAGCTTTCCCAAAGGGAAAAGAAAATCTGGCATCTGTCCTCAAA
CGCTACAAGCGTAGATTATCCAACAAAACTGTTGGCACTCATGAGGGTCCT---AGTTCG
GGCAAGTCTCTGACA---TCTGCT------CCTTATGGG---------
>Pyrusco4g011130.1
------------------ATGGAATCCACCAATCCTAAT---GCTAACATTATGCCGGGT
GTTCTACAGCGGTTGCTTCCTGTTGTTGGACCTGTGCTTCTGATTTCAGTTGGATATATT
GACCCTGGAAAGTGGGCAGCAACTGCTGAAGCAGGTGCCCGTTTTGGCTCTGACCTCGCA
GCATTGATGCTTATTTTCAATTTTGCAGCTATTTTATGTCACTATTTGTCAGCTCGGATT
GGTGTAATCACCGGAAGAGATCTTGCACAGATATGCAGTGAGGAGTATGACAAAGGCACA
TGCATATCCTTAGGAATTCAAACAGAGGTTTCTGCGATTCTGTCAGACCTAACCATGATC
CTCGGCATCGCACATGGGCTTAATCTTCTGTTTGGTTGGGACTTGTTCACTTGTGTCTTT
TTGACGGCTGTTAATGCCATTTTATACCCTCTTCTTTCCTCCTTCCTGGAAACTTGCAAG
GCAAAGGTCCTATGCATATATGTTGCAGGATTCATACTCCTTTCCTTTGTTCTTGGAGTA
ATTATCAGTCAACCAGAAATGCCCCGTTCCATGAATGGGATGCTAACAAAGCTGAGTGGG
GAGAGTGCATTTGCACTGATGAGTCTTCTTGGTGCAAGCATAATGCCTCACAGTCTTTAT
TTTCATTCTTCTATAGTGCAGCAATATCAGCAGCAAGCAACTGTTCCCAAGGGTGCTTTG
TGTCATAACCATTTAGTTGCCATAGTATGCATCTTCAGTGGTGTTTATATGGTGAATTAT
GTCCTTATGACCTCAGCGGAAAATTTATTCTACAGTCCAGAGGCAAGTTCTGGCCTTGTT
GTACTTGCGTTTCAGGATGCAATGTCGCTAATGGAACAGGTCTTTTGGGGTCCAATAGTA
CCGGCTTCCTTCTTACTGGTTCTCATTCTGTCAAATCAAATCACAACATTAAGCTGGAGT
CTGGGTGGAGATGTAGTCCTGAATGAATTTTTGAAAGTGGACCTTCCTGGTTGGCTTCAT
TGCGCTACCATCAGAATTATTGCCATTGTTCCAGCCCTTTATTTTGTTTGGAGTTCAGGA
GCTGAAGGAATGTATCAACTGCTTATATTCACACAAGTTTTGGCAGCTCTGCTACTACCA
TCTTCCGTGATCCCTATTTTTCGAATTGCTGCTTCAAGACCAATAATGGGTGCCCATAAA
ATTTCACAATTTGTTGAATTCTTATCCCTGATTACTCTTATTGGGATGCTTGGATTGAAA
ATTATATTTGTAGTAGAAATGATTTTTGGGAATAGTGAATGGGGTGGTAATTTGAGGTCG
CATGGCGGGAGTAGTATG---------------TTACTATTCCTCACTGCTTGTGCATCA
TTTGGTTTGATGATTTGGCTAGCAGCTACCCCGTTAAAATCTGCAAGTGTCCGATTAGAG
GCTCAGGTGTGGAACTGGGAACTGATGGAGGGTACACCAGATTCGTTGACAAATGAAGAA
GATATTAACAGAGCTGAACCTCAATATCATAGAGAGGCAAGTGTCCAGAGCCATGAACCA
TCACCATCATTTGGG------TTGGAT------GCTGATTCAGAAGTTGATAATTTTGAT
CTGGATCTGCCTGATACTATCATGGAGGCTGATCAGGAACTTCACCAAACAACTGTAGCA
GAGAATAATAATTCTCATATTACCTTTCCTTGCTCCCCTAAAAGCCGCATGGAGGGATCC
ACATCTGCAGTGGAGTCATTTCCAGTCTCAACTGTTGTTAATGATGTTTCTGATGTCACA
TTGGAGGACACCAGTGCACTGAAG---TTCAAGTCAACAGAGTCAATTGAGAAGACTGTT
---------GAAGCTGAAGCAGACTTACCAACTGAAAAAGATGATGATGAGGGAGATACC
TGGGAGCCTGAAGAATCATCAAAAGGGGTTTCTGGGAGCACTGCGCCATTGGCCTCTGAG
GGCTCGGGATCATTTAGGAGTCTAAGTGGAAAAGGCGATGATGGAGGAAGTAGTGCAGGA
AGCCTTTCAAGATTAGCAGGGTTGGGGCGTGCTGCAAGACGTCAACTAGCTGCTGTGCTT
GATGAATTTTGGGGACAACTGTATGATTTCCATGGGAATGTAATTCAAGACGCAAAGGCT
AAAAAGCTGGACCTTCTGTTGGGATCAGATTCAAAGTCTCTG------TCGTCCTCGCTG
AAAGTTGATACCAGTCCAAAGGGA---ACTTCTGGATTCTTTCCATCCGCAGGAGGCAGA
GGATCTGATTCTCCAATCGGCTCAAGCTTATATGAGTCTGCAAAGCAGCATAGGGTTCAA
AGCAGTTTAGAG---TCATATGCGGTCCAAAGG---------GGATCTTCCTCATTGTTG
CCTAGCCACATGCAGTTGTTAGACACCTATGTGCAAAATTCAAGCCGCAGCATTATTGGC
TCTGGTGAGAGGCGCTATTCAAGTGTACGCAGTATCCCAACTACTGAGAGTGGTGAAAGG
CGCTATTCAAGTGTGCGCAGTATCCCAACTTCTGAGAGTGGTGAGAGGCGCTATTCAAGT
GTGCGCAGTGTCCCAACTTCTGAGAGTGGTGAGAGGCGCTATTCAAGTGTGCGCAGTATC
CCAACTTCTGAGAGTTGGGATTACCAGCCAGCCATAGTACATGATTATCAGATTGCATCA
TATCTCAATCAAATGGCAAATGACAAAAGTTCTGATAACTTGAATGGTCAAATGGAGCCA
TCAGTCCTA---CAGTCCGGTTCTTCGTTGGGTGCTGGAAACTACAGAGATTCACTTGCA
TTTACCATGGGGCAGAAGTTGCAAAATGGGTTAGGATCTGGTCAGGCCTCCAGTTTTCAG
AACTTTACAGTATCTAGAAATAGTCCAATGCAATCTGAAAGACCGTATTATGATCCACGG
TCTTCTGGAATTGCTGAGAATGTGGTAAGTCCAGCCAATGCAAAGAAATATCATAGTTTA
CCAGACATT------------------CACCGGGAGCTTTACATGCCTGATAAAAATGCT
AACTGGGAAAGTCCTCTTGGGTATGGATCATCTGCTGGGATGACCGGTTATGAATCATCC
TTGTATTCAAATTCTGGCGTACGAACAGGAGCTCCTTTGGCATTTGATGAACTCTCTCCA
---AAAGTCTAC---AATTCTCTGTCATCACAACAGAGTTCAACTTTTAACACTGGGTCG
CTCTGGTCTAGACAGCCTTTTGAGCAG---TTTGGTGTGGCTGATAATAATCGTACTATT
GGTAGT---GGAATTGGTAATAGGGTAGGTTCCGTAAACCAAGAAACAACTTCAGTTGCA
GATTCAGAGGCCAAGCTGCTTCAGTCTTTCAGGCATTGCATTGTGAAGCTTTTGAAATTG
GAAGGGTCTGACTGGTTGTTTACGCAAAATGATGGGGTTGATGAGGATCTAATTGATCGT
GTGGCTGCAAGGGAGAAATTTCTTTATGAAGCTGAAACTAGAGAGATAAACCGA---GGT
CAAATGGGCGAACCGCAGTACCATTCTTCAGATAGGAAGCCTGCTTCTGCAATGAAGAAT
AATGAT------TTGAGTCAGTTTATGTTTTCCTCGGTTCCTCAATGTGGGGAGGGGTGT
ATATGGAAGGCAGATTTGGTAGTAAGCTTTGGGGTTTGGTGCATCCACCGCATTCTTGAT
TTATCACTTATGGAAAGCCGGCCAGAGCTATGGGGGAAATATACCTACGTTCTCAACCGG
CTTCAGGGGATTATTGATTCGGCATTTTCAAAGCCTCGTTCTCTGATGTCACCATGCTTC
TGCCTTCAAGTTCCCGCTGCACACCAGCTGAAATCAAGTTTA------TCATTTTCAAAT
GGA------ATACCTCCTGCTGCTAAACCAGCCAGGGGAAAATCCACAACTGCAGCAACG
CTTCTAGACATAATCAAGGATGTGGAGATTGCAATCTCTTGTCGAAAGGGCCGGACAGGG
ACAGCAGCCGGTGATGTAGCTTTCCCAAAGGGAAAAGAAAATCTGGCATCTGTCCTCAAA
CGCTACAAGCGTAGATTATCCAACAAAGCAGCTGGCACTCATGAGGGTCCT---GGTTCG
CGCAAGTCACTGACA---TCTGCT------CCTTATGGG---------
>Rosch_v2.0_Chr3g0469791
ATGAGTCTGATAGCTCATATGGAATCTGCTAGCTCTAAC---GCTAACAATATGCCAGGC
GTTGTCCATCAGTTGCTTCCTGTTGTTGGACCCATGCTTCTGATTGCAGTTGGATATCTT
GACCCTGGAAAGTGGGCGGCAACTGTTGAAGCAGGTTCCCGTTATGGAACTGATCTGGCT
GCAGTAATGCTTATATTCAATTTGGCTGCTATTTTATGTCACTATCTGTCAGCACGGATT
GCTGTAGTCACTGGAAGAGATCTTGCTCAGGTTTGCAGTGAGGAATATGACAAGGCTACA
TGCATATTCTTAGGAGTACAAACAGAGATGTCGGTGATTGTGTTGGACCTTACCATGATC
CTCGGTATCGCACATGCACTTAATCTTCTGTTTGGGTGGGACTTGTTCACATGTGTGTTT
TTGACTGCTGCTAATGCTGTTTTATACCCTCTTTTTTCCACCCTCCTGGAGACTTGCAAG
GCGAAATTCCTTTGCATATACATTGCAGGATTTCTACTGCTTTCCTTTGTTCTTGGAGTA
TTTATCAGTCAACCACAAGTGCCACTTTCCATGACTGGGATGTTAACAAAACTGAGTGGG
GAAAGTGCTTTTTCACTGATGAGTCTTCTTGGAGCAAGTATAATGCCCCACAGTTTTTAT
CTTCATTCTTCTATTGTGCAGCAGCATCAGCAACAACCAACTGTTTCTAAGGATGCCTTG
TGTCAGAACCATTTTGTTGCCATCTTCTGCACCTTTAGTGGTATTTATCTGGTGAATTAT
GCCCTCATGACCTTAGCAGCAAATGTATTCTAC---------------ACTTCACGTGGT
TTGCTCACATTTCAGGATGCAATGTCCCTAATGGAACAGGTCTTTTGGGGTCCAATAGTA
CCTGTTGCCTTCTTGCTAGTTCTCTTTTTATCAAATCAAATCACAACATTAAGCTGGAGT
CTGGGGGGACAAGTAGTCTTGAATGATTTTTTAAAACTAGACCTTCCTGGTTGGCTTCAC
TGTGCTACAATCAGAATCATTGCCATTGTTCCTGCTCTGTATTTTGTTTGGAGCTCAGGA
GCTGAGGGGATGTACCAACTGCTTATATCTACACAGGTATTGGCAGCCTTGCTACTGCCG
TCTTCTGTGATCCCTCTTTTTCGTGTTGCTGCTTCAAGACAAATAATGGGAGCCCATAAG
ATCTCTCAGTTCGTTGAATTCTTGGCCCTCATTACACTTATTGGGATGCTTGGATTAAAA
CTTGTCTTTGTAGTGGAAATGATTTTTGGGAATAGTGATTGGGTGGATAATTTGAGATGG
GATGCTGGGAGTAGTATGTCT------------GCACTTCTCATCACTGCTTCTGCATCA
TTTTGTTTGATGATTTGGCTGGCAGCTACACCGTTAAAATCTGCAAGTGCTCGATTAGAG
AACCAGGTGTGGAACTGGGATATGCCTAAGGGTGTATCTGAGCCATTTAGAAATAGGGAG
GAGATTGATATAGCTGAACCTAATTATCATAGAGATGCAAGTGTTCAGAAGCATGAACCA
TCACCATCTTCTGGGAAGGCTTTGGATAGAGACTCGGATACAGCGGTTGCAAATTTTGAT
TTTGTTCTGCCCGAAACTCTCTTGGAGCCTGATCAGGAGCTTCAATCAACTACCTCAGAG
GAA---AATAGTTCTCTTAATACCTTTCCTCGCTCTGCCAAATGCAATAAGGAGGAAACC
ACATCTGTGGTGGAGTCAATTCGCCTCCCAACTGTGGCTAGTGAGGTTTCTGATGTTACA
TCACTGGGCACCAGTACTGTGAAA---GTTGGATCAACAGAGCCAGTTGAGAAGATTCTT
---------GGAGTTGAAGGAGACTTACCAACTGAAAAAGATGATGATGAGGGAGATACC
TGGGAACCTGAAGATTCCTTGAAAGAGGTTTCTGGGGGCACCACTTCATTGACATCTGAA
GGTCCAGGATCATTCAGGAGTCTCAGTGGAAAAGGTGATGAAGGGGGGAGTGGTGCTGGA
AGCCTTTCAAGATTAGCAGGGTTGGGGCGTGCTGCTAGACGTCAACTGGCTGCAGTACTC
GATGAGTTTTGGGGACAACTGTATGATTTCCATGGTAATGTAATTCAAGAAGCAAAGGCT
AGGAAACTGGATCTGTTGTTGGGGTCAGATTCAAAGGCTTCTTCCTCCTCCTCCGTGCTG
AAAGATGATACCACTGCAAAGGAA---GTTTCTGGATACTTTCCATCAGTAGGAGGCAGA
GGATCTGATCCTTTAATCAACTCAAGTTTATATGACTCCATAAATCAGCCAAGGCTGCAA
AACAGTTTAGAGTCATCATATGGTGCTCAAAGG---------GGATCTTCCTCATTATGG
TCTGGCCACATACAGTTGCTGGATGCGTATGGACAAAATTCAACCTGCAGTATTATTGAC
TCGGGTGAGAGGCGCTATTCAAGTGTGCGCAGTATACCATCTTCAGACTTGGGTGAGAGG
CGCTATTCAAGTGTGCGCAGTATACCATCTTCAGACTTGGGTGAGAGGCGCTATTCAAGT
GTGCGCAGTATACCAACTTCTGACTCGGGTGAGAGGCGCTATTCAAGTGTCCGCAGCATA
CCATCTGCTGAGAGCTGGGATTACCAGCCAGCCACAGTACACGGTTATCAGATTTCATCG
TATCTTAATAGT------AATGACAGAAGTTCTGGTAACTTGAATGGTCAAATGGAATCA
CCAGCCCTA---AATTCTGCTTCTTCATTGGGTGCTGGAAACTACAGAGAGTCACTTGCA
TTTACCATGGGGCAGAAGTTGCAAAATGGGTTAGGCTCTGGACAGGCCTCCAGTTTTCAG
AACCTTACGGTATCTCGACATAGTCCGTTGCAATCTGAAAGACCATATTATGATGTACAC
TCTTCTGGAATTTCTGAGAATGTGGTAAATTCAGCCAATGCAAAGAAATACCACAGTTTA
CCTGACATT------------------CACCGCGATCTCTACATGTCTAATAAAAGTGCT
CAACGGGATGCTCCCCCTGGGTTTGGG------------AAAACTAATTATGAATCATCC
TTGTATCCAAAATCTGTTGCACGGACAGGAGGTCCTTTGGCATTTGATGAACTCTCTCCA
TCAAAAGTCTATAGAGATGTTCTATCATCCCAACAGAATTCTAATTTTGGCACTGGATCT
CTCTGGTCTAGACAGCCTTTTGAGCAA---TTTGGTGTAGCTGATAATAATCGTTCTATT
GGGACT---GCAGTTGGTAGTAGAGCAGGTTCTGCAGGTCAGGAAGCTATGTCAGTTGCA
GATTCAGAGGCGAAGCTTCTTCAGTCTTTTAGACACTGCATTGTGAAGCTTTTGAAGTTG
GAAGGGTCTGACTGGTTGTTTAGACAGAATGATGGAGTGGATGAGGATCTAATAGATCGT
GTGGCTGCCAGGGAGAAAATTATTTATGAAGCTGAAACTAGAGAGATTAATCGAACAGTT
CACATGGGTGAATCTCAGTAC---ACTTCTGACAGGAAGTCAACTTCTGCAATAAAAATG
AGTGATGCAAATCTCACCCATCTCATGGTTTCCTCAGTTCCTAATTGTGGGGAAGGTTGT
ATCTGGAGATCTGATCTAATAATAAGCTTTGGGGTCTGGTGTATCCATCGGATTCTTGAT
TTGTCCCTTATGGAAAGCCGGCCAGAGCTCTGGGGGAAATATACTTACGTTCTCAATCGA
CTTCAGGGGATTATTGATTCTGCGTTTTCGAAGCCTCGTTCTCCAATGTCTCCATGCTTC
TGCCTTCAAATTGCAGCAGCACAGCAGCAGAAGTCCAGTCCA------ACATTTTCGAAT
GGA---ATGTTACCCCCTGCTGCGAAACCAGCCAGGGGAAAATGCACTACAGCTGCAACA
CTCGCGGACATAATCAAGGATGTGGAGACTGCAATCTCTTGTCGAAAGGGCCGAACGGGG
ACGGCAGCCGGTGATGTGGCTTTCCCGAAGGGAAAAGAAAATCTGGCATCTGTCCTCAAA
CGCTACAAGCGGCGATTATCCAACAAACCTGTTTGCACTCAGGAGGGGCCTTCCCGTTCA
CGGAAGGGTGCTCCAACATCTGCT------CCTTATGGGTCA------
>Ruboc_06_G18808
------------------ATGGAATCCGCTAGTTCTAAT---GCTAACAATATGCCGGGT
GTTCTACATCAGTTGCTTCCTGTTGTTGGACCCATGCTTCTGATTTCAGTTGGATATCTT
GACCCTGGAAAGTGGGCGGCAACGGTTGAAACAGGTTCCCGTTATGGTACTGATCTGGCT
GCGTTGATGCTTGTTTTCAATTTTGCTGCTATTTTATGTCACTATCTGTCTGCTCGGATT
GCTGTAGTCACTGGAAGAGATCTTGCTCAGATTTGCAGTGAGGAGTATGACAAGGGTACA
TGCATATTCTTAGGAGTACAAATAGAGATGTCGGTGATTGTGTTGGACCTTACCATGATC
CTCGGTATCGCACATGGACTTAATCTGCTGTTTGGGTGGGACTTGTTCACTTGTGTGTTT
TTGACTGCAGCAAATGCTGTTTTATACCCTCTTTTTTCCACCCTCCTGTCAACCACAAAT
GCCACTTTCCATGACGTTAACAAAGCTGAGTGGGGAAAGTGCTTTTTC------------
---------------------------------------------ACTGATGAGTCTTCT
TGGAGCAAGTATAATGCCCCACAGTTTTTATCTTCATTCTTCTATTGTGCAGGGCATGTC
TCTGAGTCATCTGTGCTTCTGCAGCATCTGCGACAACCAACTGTTTCTAAGGATGCCTTG
TGTCAGAACCATTTTGTTGCCATCTTCTGCATCTTTAGTGGTATTTATCTGGTGAATTAT
GTCCTGATGACCTTAGCAGCAAATGTATTCTAC---------------ACTTCACGTGGT
TTGCTTACTTTTCAGGATGCAATGTCACTAATGGAACAGGTCTTTTGGAGTCCAATAGTA
CCTGTTGCCTTCTTACTGGTTCTCTTTTTATCAAATCAAATCACAACATTAAGCTGGAGT
CTGGGTGGACAAGTAGTCCTGAATGATTTTTTGAAACTAGACCTTCCTGGTTGGCTTCAC
TGTGCTACAATTAGAATTATTGCCATTGTTCCTGCTCTATATTTTGTTTGGAGCTCAGGA
GCTGAGGGGATGTATCAACTGCTTATATCCACACAGGTTTTGGCAGCCTTGCTACTGCCG
TCTTCTGTGATCCCTCTTTTCCGTGTTGCTGCTTCAAGACAAATAATGGGCATTCATAAG
ATTTCTCAATTTGTTGAATTTTTAGCGCTGATTACTCTTATTGGGATGCTTGGATTGAAA
GTTATATTTCTGGTGGAAATGATTTTTGGGCATAGTGATTGGGTGGATAATTTGAGATGG
GATGCTGGGAGTAGTATGTCT------------GTCCTTCTCATCACTGCTAGTGCGTCA
TTTTGCTTCATGATTTGGCTGGCTGCGACACCCTTAAAATCTGCAAGTGCTCGATTAGAG
AATCAGGTGTGGAACTGGGATCTGCCTAAG---------------------------GAG
GAGATTCATATAGCTGAACCCAACTATAATAGAGACGCAAGTGTACAGAAGCATGAACCA
TCACCATCTTCTGGGGAGGCATTGGATAGAGATTCAGATACAACGGTTGCAAATTTTGAT
TTTGATCTGCCTGAAACTATCCTGGAGCCTGATCAGGAGCTTCAGTTAATGACTGTAGAG
GAA---AATAGTTCTCATGTAACCTTTCCTCGCTCCTCTAAATGCAGTATGGAGGAACCC
ACATCTATACTGGAGTCAATTCGCATCCCAACTGTGGTTAATGAGGTTTCTGATGTTACG
TCACTGGGCGCCAGTACTGTGAAA---GTTGAATCAACAGAGCCAGTTGAGAAGACTCTT
---------GGAGTTGAAGGAGACTTGCCGACTGAAAAAGATGATGATGAGGGAGATACC
TGGGAACCTGAAGATTCATTGAAAGAGGTTTCTGGGAGCACCACTTCATTGACATCTGAT
GGTCCAGGATCATTCAGGAGTCTCAGTGGAAAAGGTGATGAAGGGGGGAGTGGTGCTGGA
AGCCTTTCAAGACTAGCAGGGTTGGGGCGTGCTGCTAGACGTCAACTAGCTGCTGTACTT
GATGAGTTTTGGGGACAACTGTATGACTTCCATGGGAATGTAAAACAAGAAGCAAAGGCT
AGGAAACTGGATCTGTTGTTGTGGTCAGATTCAAAGGCTGCTTCCTCCTCCTCCTTGCTG
AAAGATGACACCACTGCAAAGGAA---ATTTCTGGTTACTTTCCATCTGTAGGAGGCAGA
GGATCTGATCCTTTAATCAACTCAAATTTATATGACTCCGCAAAACAGCAGAGGCTGCAA
AGCAGTTTAGAGTCATCATATGGGGCTCAAAGG---------GGATCTTCCTCATTGTGG
TCCGGCCACGTGCAATTACTGGATGCCTATGTACAAAATTCAAGCCGTGGTGTCGTT---
---------------------------------------------GACTTGGGTGAGAGG
CGCTATTCAAGTGTGCGCAATATACCATCTTCTGACTTGGGTGAGAGGCGCTATTCAAGT
GTGCGCAGTATACCATCTTCTGACTCGGGTGAGAGGCGCTATTCAAGTGTGCGCAGTATA
CCGTCTGCTGAGAGCTGGGATTACCAGCCAGCCACAGTACACGGTTATCAGATTTCATCA
TATCTTAATCGA------AAGGACAGAAGTTCTGGTAACTTGAATGGTCAAATGGAGTCA
CCAGCCCTA---AATTCTGCTCCTTCATTGGGTGCTGGAAACTACAGAGATTCAATTGCA
TTTACCATGGGACAGAAGTCGCAAAATGGGTTAGGCTCTGGTCAGGCCTCCAGTTTTCAG
AACCTTATGGTATCTCAACATAGTCTGTTGCAATCTGAAAGACCATATTATGATGTACCC
TCTTCTGGACTTGCTGAGAATGTGTTAAATTCAGCCAATGCAAAGAAATACCACAGTTTA
CCTGACATT------------------CACCGCGATCTCTATATGTCAAATAAAAGTGCT
CACTGGAATGGTCCGCCTGGGTATGGA------------CCCCCTGGTTATGAATCAAGC
TTGTTTCCAAATATCGGAGCACGGACAGGAGCTCCGTTGGCATTTGATGAACTCTCTCCA
TCAAAAGTCTATAGAGATGCTCTATCATCCCAACAAAATTCTAATTTTGGCACTGGGTCC
CTCTGGTCTAGACAGCCTTTTGAGCAA---TTTGGTGTGGCTGATAATAATCATTCCGTT
GGGAGT---GCAGTTGGTAGTAGAGCAGGTTCTCCAGGTCAAGAAGCTATTTCAGTTGCA
GATTCCGAGGCAAAGCTTCTTCAGGACTTTAGACTCTGCATTGTGAAGCTTTTAAAATTG
GAAGGGTCTGACTGGTTGTTTAGACAGAATGATGGGGCTGATGAGGATCTAATAGATCGT
GTGGCTGCCAGGGAGAAAGTTCTTTATGAAGCTGAAACTAGAGAGATTAATCGAACAGTT
CACATGGGTGAATCTCAGTCCCCTTCTTCTGATAGGAAGTCAGCTTCTGCAATGAAAATT
AATGATGCAAATCTCACCCATTTCATGGTTTCCTCAGTTCCACATTGTGGGGAAGGTTGT
ATCTGGAGATCGGATTTGATAGTAAGCTTTGGGGTCTGGTGTATCCATAGGATTCTTGAT
TTGTCACTTATGGAAAGCCGGCCAGAGCTATGGGGGAAATATACTTACGTTCTCAATCGA
CTTCAGGGGATTATTGATTCTGCATTTTCGAAGCCTCGTTCTCCAATGTCTCCATGCTTC
TGCCTTCAAATTGCAGCAGCACAGCAGCAGAAGTCTAGTCCA------ACATTTTCAAAT
GGA---ATGTTACCCCCTGCTGCAAAACCAGCCAGGGGAAAATGCACTACAGCTGTAACG
CTCCTAGACACAATCAAGGATGTTGAGATTGCAATCTCTTGTCGAAAGGGCCGAACGGGG
ACAGCAGCCGGTGATGTGGCTTTCCCGAAGGGAAAAGAAAATCTGGCATCTGTCCTCAAA
CGCTACAAGCGGCGATTATCCAACAAACCAGTTGGCACTCAGGAGGGGCCTTCTGGTTCA
CGCAAGGCTCTAACA---------------------------------
