# Supplementary material for: Building a foundation for gene family analysis in Rosaceae genomes with a novel workflow: A case study in Pyrus architecture genes
Source: Front Plant Sci. 2022 Nov 14;13:975942. doi: 10.3389/fpls.2022.975942 (PMC9702816; doi:10.3389/fpls.2022.975942)
Supplement: Supplementary file 1 [file DataSheet_1.zip › SupFiles/SupFile2_gene_family_trimmed_alignments/1145.fna.aln]

>gnl_Ambtr_v1.0_evm_27.model.AmTr_v1.0_scaffold00013.203
------------------------------------------------------------
ATGTTATTGGCATATGCATCAGTGAAATGGTGGAAGATCTTTGGGCCTGATCAGTGCGCA
GGCATCAATCGATTTGTTGCCATTTTCGCAGTCCCCCTACTTTCTTTTGAATTCATTTCT
CGCATCGATCCCTATAATATGGACCTTCTCTTTGTTGCAGCTGATTCTCTATCAAAAATC
TTGATTCTCTCTTTCTTGGCTTCATGGGCCAGGCTCTCATCAAAAGGCAGTATAGATTGG
GTCATTACCCTGTTCTCGCTCGCAACCCTCCCCAACACCCTTGTCATGGGCATCCCTCTC
GTCAAGGCCATGTATGGGGATGACAAAGAAAGCCTAATGATTCAGGCCGTGGTCTTACAG
TGCATTATCTGGTACACCATGTTGTTGTTTCTATTTGAGTACAGGGCAGCTAGA---TTG
GCAGTAATG---AAGGGGTTTAAC---------ACTGGATCAGAGAGTGGAAGGAGAGAT
AAAGTGGAGGAGATAAGTGGGATGAGAGAGAAATTGGAGGAGAGTCAGGGAGAAGATGAA
GTGGTCCATGTGATGGTCGCGAAGAACTCGAATTCC---CCATCTCATAGCTCAAATAGA
GTCGCGCCTCACTTGGCGAGCACTAAAGAGGAGAAGAGAAAGAAAGAAGAAGGGCTT---
------GTGTCTGTGCAAGAGGCTTCTATGTCAGTTGAAATGGTAAAAATGATCATGAAA
ATGGTGTGGTTTAAACTTCTGGCAAATCCAAATACTTATGCCAGCTTGTTGGGTCTTGCT
TGGGCTCTTGTTTCATGCAAGTGGAATGTTAAGAAACCCCTCATCCTGGAGAATTCTGTG
ACAATTCTGTCAAATGCTGGCCTAGGAATGGCCATGTTTAGCCTTGGACTGTTCATGGCT
CTGCAACCAAGGATCATAGCATGTGGGACAAGGCTTGCAGCTTATGGGATGTTGATAAGG
TTTTTTTTAGGCCCAGCTATAATGGCTGTTGCTTCAACTGGAGTTGGTCTTAGAGGCCCT
ATTCTCAGAGTCGCAATTGTCCAAGCAGCTCTACCACAAGGGATTGTTCCATTCGTATTT
GCAAGGGAGTACAATCTACACCCAGATGTGTTAAGCACAGCGGTGATCTTTGGGATGATT
GTGTCACTGCCCATAACAGTGTTGTATTATGTGTTTCTGGGCCTC------
>gnl_Ambtr_v1.0_evm_27.model.AmTr_v1.0_scaffold00013.199
ATGATAGGGTTGAGGGATGTCTACCTGGTGCTCTCAGCCATGGTGCCACTCTACATACCT
CTAGGCCTTGGCTACGGCTCGGTGCGGTGGTGGGGTGTCTTAAACCCCGAGCACTGCAAT
GGCATAAACCGAGTCGTCGCCCTCTTCACCCTCCCTCTGTTCACCTTCAATTTCACTGCA
AGCATTGACCCCTTCACCATGAATTTTCGATTCTTAGGAGCGGATGCCCTCTCAAAAGTC
TTCGTAGTTGCCGCAGTCGCACTTTGGGCTAAATGCTGTAAAGGCCCAGCTTGCTCTTGG
GCTATTACAGGTTTCTCCCTCTCCACCCTAACAAACACACTTGTGGTTGGTGTCCCTCTA
TTGAAAGCAATGTATGGTGGTATTGCTCAAGATCTAGTGGTTCAAGTTTCAGTTATTCAG
GCAATTGTGTGGCTGAGTATTCTATTGTTTGTGCTCGAGTGCCGATCGTCGTGT---ATC
AATGGTGGC---GTGGTGGTGGCC------------------------------------
------------------------------------------------------------
---------------------------------------------------------GTA
GGAAATGAAGGTAGCCATGTGGCTGTGGATGTTGCA---GGGACTGACACTGGGGTGAAG
GTTGTA---------------CAAGTGCATAAGAGGCCTTCTCTTGGATCCTTGATGAAG
GTGGTGTGGAGGAAGCTTGCTCTAAATCCTAATTCTTATGCTAGTATTGTTGGCGTTATA
TGGGCTTTCATTTCTTCAAGGTGGCATTTCTCAATGCCATTGTTGATGGAGAACTCAGTG
AGCATGATGGCCAAAGCTGGATCAGGCATGGCCATGTTCAGCATGGGTTTGTTTATGGCA
TCACAAGAGAAGCTGATAGGGTGCGGGCCGAGCCTTACGGTGTTGAGTATGGTGTTGAGG
TTCTTGGCGGGCCCAGCAGCCATGGCCGTTGCCTCCATCGCCGTCGGATTGCATGGAGAC
GTCCTCCATATAGCCATCATTCAAGCCGCTTTGCCACAGTCCATAACCTCATTCATCTAT
GCAAGAGAATATGGTCTCCATGCAGAAGTTCTCAGTACAGCGGTTATATTTGGGATGCTA
GTTTCCCTTCCGGTGCTGATCGCATACTACGTTGTCCTCGAGCTTTTGAGA
>gnl_Ambtr_v1.0_evm_27.model.AmTr_v1.0_scaffold00038.35
---------ATGGCAGGCTTCTATGAAATTCTCAGTACCATGGTTCCCTTGTACTTGGCC
ATGTTATTAGCTTTTGCTTCTGTGAAATGGTGGAGAATGTTCAGTGATGAGCAATGCTCA
GGAATCAACAAATTTGTCGCAAATTTTGCGGCCCCCCTTCTTTCATTCAAAATCATCTAC
TCCAATGATCCTTACAAGATGAACCACAAACTCATACTCGCCGACACCATGCAAAAACTA
CTGATACTGTTTGCGCTGATGTTGTGGGTTAAATTAACGAAACGGGGGAGTTTCGATTGG
ATGATAACTCTATTTTCGATGTCTACTTTGCCTAACACTGTGATTTTGGGGATACCTTTG
TTGAGGGCGATGTATGGTGAAGAGAGTGAACAGATTTTGTTTCAAATTGTGGTGCTTCAG
TTTGTAGTGTGGTACCCATTTTTGTTGTTCTTGTATGAGCTTCGAGAGGCGAAG---GGA
GCTGTCGGT---CGTCGGGTTTCAACGGCGGTGATC------------------------
---------------AATGGTAGCACCGTGGTTTTGGAAGTTGAGGCTAGTGAGACGCGG
ATGAGTTCTCTATCACTGGCAACCGTTGATGGTCAGACGACAGCGATGAATGGTAGCGTG
GTTTTGGTTGTTGAGGCAAGCGCCGAGGGTACTGCAAATTCTAAAGAAAGAGAAGTTCAA
GTAGAG---------------GCCGCTCCCCCTCAAATGAGAATGATAAATCTACTCATT
TTGGTTTGGTCCAAGGTGATAAAGAACCCCAACACCTACTCAAGTATCTTGGGCCTCGTC
TGGGGGCTCATTTCCTTCAGGTTCAACATAAGAATGCCAAAGATAGTAGACAAATCTGTG
ACGATTCTGTCCGTTACCGGTCTTGGCTTATCAATGTTCAGTTTAGGTCTTTTCATGGCA
TCTCAGCCCAACTTAATGCCATGTGGAAAGCGCAATGCTACGATTGCCATGTTCGTGAGA
TTTTCCTTCTCAGTCGTTGTTATGTCTATGTGTTCCATCTTGTTAGGGCTACAAGGCAAC
TTGTTGAAAGTTGCCATAGTTCAGTTTTGCAATCCAAGCTATGCTTCATATGCTGTATTT
---------------------CGTCTTGTAGGTTCAACTGGGAAAAAG------------
---------------------------------------------------
>gnl_Ambtr_v1.0_evm_27.model.AmTr_v1.0_scaffold00038.32
ATGATTACAGCATCAGCTTTCTACGATGTTTTTACTGCCATGGTGCCCCTTTATGTGGCC
ATGTTCTTAGCCTACGGCTCTGTAAAATGGTGGCGAATTTTCACCACTGATCAGTGCTCT
GTAATCAACAGATTTGTAGCCATTTTTGCAATCCCATTTCTTTCACTACAAATCATCTCC
TCCATCAATCCTTACCAAATGAACCTCAAATTCATACTTGCCGACACACTGCAAAAACTG
TTGATTCTTTTTGTGTTGGTTTTGTGGGGCAGCTTCAGTAGTTGGGGTAGCTTGGATTGG
GTTATAACTCTGTTTTCTATCTCTACTTTGCCTAATACTTTAATTATTGGGATTCCATTG
TTGAGGGCCATGTATGGGGTAGAGATTAATGGTCTTTTGGTTCAGATTGTGGTTTTGCAA
GGTTTGGTGTGGTATACACTTTTGCTGTTTCTATTTGAATTGAAGGCCAAGATA---GAA
ATGGGT------CCCCAGATTCCA------------------------------------
------------------------------------------------------------
------------------GTGTCAATGGGTTCTCAAGTGGGTTCA------------GAC
GTTTCTCCGGTGCATGCTCAAAGTAAAGAAATAGAAGATGAAGAGGCGCCTTCAAAAGAC
------GAAGATGAAGGGGAAGCCACTTGCTCTAGTGTAAAGATGATACATCTCTTCTTT
TTGGTGTTGTCCAAGGTTATAAAGAACCCCAATACTTATGCCAGTGTTTTGGGCCTAGTT
TGGGGGCTCATTGCCTGCAGGTGGAACATTCATATGCCAAAGATAGTTCAAAATTCCATA
TCAATATTGGCTGATGCTGGTCTTGGCATGGCCATGTTCAGTCTAGGTCTTTTCATGGCA
TCCCAAAACAAAATAATAGCATGCGGAAAGCGTAGGGCTACCCTAGCCATGGTTGTGAGA
TTTCTCCTCGGCCCGGCGGTCATGGCTGCCTGCTCTTTAGCAGTTGGTCTTAGGGGCAAG
TTGCTACATGTAGCAATTGTTCAGGCTGCTCTTTCCCAAGCAATCACTCCATTTGTTTAC
GCTAAAGAGTATAATGTTTACCCAGATATTTTAAGTACCATGGTCGTTTTTGGAATGCTG
GTTTCCTTGCCAATAACATTGGCCTACTACGTATTGCTTGGCATC------
>gnl_Ambtr_v1.0_evm_27.model.AmTr_v1.0_scaffold00038.38
ATGATTTCCTTGGCAGATTTATATGCAGTTTTCACGGCTATGGTGCCTCTTTACGTAGCA
ATGTTCTTAGCCTACGCCTCAGTAAAACGGTGGGAAATTTTCACACCTGAACAATGCTCA
GGAATCAACAGATTTGTTGCGACTTTTGCAATACCTTTCCTAGCGTTCAATATCATCTCA
TCCACTGATCCTTATAAAATCAACTTGAAGTTCATATTAGCTGACACAATGCAGAAACTA
TTGATTCTCTTTGTATTAATCTTGTGGGCTAAATTCACCAGGTGGGGAAGCTTCAATTGG
ATGATAACCCTATTTTCTCTATCTATTATGCCTAACACATTGATTATAGGGATACCTTTG
TTGAGGCCGATGTATGGAGAAGAGTGCATAGGGCTTTTGGTTCAAGTCGTGGTTCTTCAG
TTGGTGGTGTGGTGCCCCATCTTCTTGTGTTTGTATGAGCTTCATGCTGCGAAG---GTG
ACGATGAAT---GGTAAGGTACGT------------------------------------
---------------AATGATACAAATGAGGGAAAGGAAGGC------GACGAGATGATG
AATGTTGAAGTGATTAAGAATACCCCAGCAGATGAA------------------------
------------------------GGTGATTTAGCACATTCTAATGAAAGAGAAGTCCAA
---------------GGGGAGGTGACCCACCCAAGAATGACCACCACCAATCTCTTCCTT
TCGGTTTTATCCAAGGTTATGAAGAACCCCAATACCTATGGAAGTGTTTTGGGCCTCATT
TGGGGACTGATTTCCTTTAGGTGGAACATTAGCATGCCAAAGATAATACACAAGTCTGTG
TCAATATTGTCAGTCACCGGACTTGGCATGGCAATGTTCAGTCTAGGTCTTTTTATGGGA
TCTCAACGCAAGATAATAGCATGTGGGAAAAGGAAGGTTATCTTAAGCATGGTTGTGAGA
TTTATATTCTCATCTACTGTAATGGCTATGTGTTCTATTGCAATTGGCATACGGGGCATT
GCACTGAAGACTGCTATAATACAGGCGGCGCTTCCGCAAGGAGTGATTACTTTTGTGTAT
GCTAAAGAGTACCAAGTGCATGAAGAAGTTTTGAGCACCGCG------------------
---------------------------------------------------
>gnl_Ambtr_v1.0_evm_27.model.AmTr_v1.0_scaffold00038.33
ATGATTTCTGCATCAGCTTTCTACGACATTTTTACGGCCATGGTGCCCCTTTATGTGGCC
ATGTTCTTAGCCTATGGCTCTGTAAAATGGTGGAGAATTTTCACCCCTGATCAGTGCTCC
GGAATCAACAGATTTGTAGCCATTTTTGCAACCCCCTTTCTCTCACTGCGAATCATCTGC
TCCATCAATCCTTACAAAATGAACCTCAGATTCATACTTGCGGACACGTTGCAAAAACTG
TTGATTCTTTTTCTGCTGGTTTTGTGGGGCAGTTTCAGTAGTTGGGGGAGCTTGGATGGG
GTGATAACCCTCTTTTCTATCTCTACTTTGCCTAATACTTTAATTATAGGGATACCATTA
TTGAGTGCCATGTATGGGGTGGAGAGTAATGGTCTTTTGATTCAGATTGTGGTTTTGCAA
GGTTTGGTATGGTATACACTTTTGCTGTTTCTATTTGAATTGAAGGCCAAGATG---GTA
AAGGGT------CCCCAAATTACA------------------------------------
------------------------------------------------------------
------------------GTATCAATGGGTTCAGAA------------------------
GTTTCTCCGGTGGATGCTCAAAGT------------------------------------
------------------------------------------------------------
------------------------------------------------------------
------------------------------------------------------------
---------------TCAGGTATGGAGGTTGTTTACTTTTCTCTC---------------
------------------------------------------------------------
------------------------------------------------------------
------------------------------------------------------------
------------------------------------------------------------
---------------------------------------------------
>gnl_Aquco_v3.1_Aqcoe2G426000.1
------------------------------------------------------------
------------------------------------------------------------
------------------------------------------------------------
------------------------------------------------------------
------------------------------------------------------------
------------------------------------------------------------
---------ATGTATGGTTCAAATGCGGTAGACATTGTCGAAGATGTC------------
------------------------------------------------------------
------------------------------------------------------------
------------------------------------------------------------
---------------------CAAGAATCCTTGGAA------------------------
------------------------GGAGATGTTGAG------------------------
---------AAAAATACAAATGCGAAACCACATAAAACTTCATTCCTGGTTTCATTAAGG
ACTGTCTTCCTGAAGTTACGACGAAACCCCAATGCTTATTGTAGCGTGGTTGGCCTCATA
TGGGCATTAATCGCCAACAGATTTCATTGGAAAATGCCAAGCATAATGGAAGGTTCTATA
TTGATATTGTCTAGAGCAGGGACAGGTGCAGCCATGTTTAGTATGGGT------------
---GAGGAGAAGTTGATTGCCTGTGGTACCAAGCTAACTGTAGTTGGTATAGTACTTAGG
TTCCTTGTCGGACCAGCTGCAATGGCAATATGTTGCCTTGCAGTTGGTCTTCGTAGTGAT
GTATTACGAGTTGCCATTATCCAGGCGGCATTACCACAATCAATTACCTCTTTTGTCTAT
GCAAAAGATTATGGGTTGCATCCTGATGTTTTAAGCACATCTTGTATTGTTGGTTTACTA
TGGGATCTT------------------------------GAGTTTGTAAAC
>gnl_Aquco_v3.1_Aqcoe2G425700.1
ATGATAGGATTGGAAGATGTCTATAATGTGGTGGAGGCAATGGCACCTCTATATGTTGCA
CTTCTTCTAGGGTATGGTTCTGTCAAGTGGTGGGGCATATTCACCCCAGAGCAGTGTGAC
TCCATTAATAAACTTGTCTCCTTCTTCACTCTTCCTCTTTTCACCTTTGAGTTCACTGCC
CATGCCGATCCCTTTGAAATGAATTACTTGTTTATTGGTGCCGATGCAATATCAAAACTA
ATCATTTTGGTGGTATTGGTTTTCTGGGCCAAGTGTAGTAGCAAGGGAAGCTATTGTTGG
TTCATAACAAGCTTCTCTTTGTCAACTCTCACCAATACTCTAGTTGTAGGGGTGCCATTA
ATAAAGGCCATGTATGGCCCGAATGCGGTAGACCTTGTTGTGCAAGCTTCTATAGTGCAA
GCCATCATATGGTTAACTATTCTTTTGTTCGTTTTAGAGTTCCGTAAGACAGGA---AGC
GACATTGCA---TCTACGACACCT------------------------------------
------------------------------------------------------------
------------------------AGTACCTCCGATTCCCACATGATATCC---------
---------------TTCGAAATAAAAGATGCCGAA---GGAAATGACACCACA------
------------------------GTAAGGCCTAGAACTTCATTTTTGGGTCTAATGAAG
ATTGTGTGGTTAAAGCTGGCTCTTAATCCCAATTCCTACGCTAGTATCATCGGTATCACT
TGGGCTTTAATCGCAAATAGGTGGCATTTCCAAATGCCAAGCATCATGGAGGGTTCTATA
TTGATTATGTCAAGAGCTGGGACAGGCACCGCCATGTTTAGTATGGGACTTTTTATGGCA
CAACAAAAAAACCTTGTTGCGTGTGGCCCCACGTTAACAGTGTTTGGTATGGTATTAAGA
TTTTTCGCTGGACCAGCCGCCATGGCAATAGGTTGTATTATTGTAGGTTTGCATGGTGAT
ACATTACGAGTAGCTATTATCCAGGCGGCTTTACCACAATCTATCACATCTTTCATATAT
GCAAAAGAATATGGATTGCATGCTGATGTGCTAAGTACTGCAGTAATATTCGGGATGATG
GTTTCCCTACCTGTGTTGATTGGATATTATTTCATGTTGGGATTTCTTCAT
>gnl_Aquco_v3.1_Aqcoe3G090400.1
ATGATTTCCCTGATTGACGTTTACCACGTCTTGGAAGCAATAGTCCCTCTGTATGTTGCG
ATGATCTTAGCGTATGCATCTGTAAAATGGTGGAAACTCTTTACACCTGATCAATGCTCC
GGCATCAGTAAGTTTGTCTCTAAATTCTCTGTCCCACTCTTGTCTTTCCGTGTGATCTCA
GCCAACAATCCGTATCAGATGAACTTAAAACTCATGCTGTCAGATTCCTTGCAAAAAATA
TTTGCTCTAGTTGTATTGACAGTTGTCAGCAAACTTAGTTCTAGACGAAGCTTGGATGGT
ATCATAACTGGTCTTTCTTTGTCAACACTTCCCAACACTTTGATCGTGGGGATCCCAATA
CTGAAAGCAATGTATGGGAATGGAGCAGCTACGCTCCTTGCTCAGATAGTTGTTTTACAA
AGCATAATTTGGTACAATCTACTGCTATTTCTTTTTGAGTTCAGAGCTGCACAG---GCA
GTCTCC------------------------------------------------------
------------------------------------------------------------
------------------ATGACTTCTCCAGCAGAAACCAGAGGG---GAATCGGAA---
---GTCACTCAGGGAACACAGTCAAAGGAAAGAGAGGAGAAA------------------
---------------GCAAACGATGGATCACCAAGAGTCAGCACCAAACTCATTCTCCTG
ACAGTGGGGAAAAAACTCATAAGCAATCCAAATACTCATGCGACACTGAGTGGTCTTATT
TGGTCATTGATCAGTTTTAGGTGGGACCTAAAACTGCCAGTAATTATTGATAAGTCTATC
TCAATACTGGCAGATGGAGGACTTGGCATGGCCATGTTTAGCTTAGGTCTTTTCATGGCA
TCACAGGCTAGCATATTCGCATGTGGGGCTTGGCTGGCAGTATTGGCCATGGCAGCGAAG
TTCTTAGTAGGACCTGCTCTAATGGCAGTTGCCTCGTTCGCT------------------
------------------------------------------------------------
------------------------------------------------------------
---------------------------------------------------
>gnl_Arath_TAIR10_AT5G16530.1
ATGATAAATTGTGGAGATGTTTACAAGGTAATCGAAGCAATGGTTCCACTCTATGTAGCC
TTAATCTTAGGCTATGGCTCTGTGAAATGGTGGCACATCTTCACGCGTGATCAATGTGAT
GCTATAAACCGTCTCGTTTGCTATTTCACCCTGCCGCTCTTCACCATTGAGTTCACGGCC
CATGTCGACCCGTTCAACATGAATTACCGGTTCATCGCGGCCGATGTCCTCTCTAAGGTC
ATCATAGTCACGGTCTTAGCGTTGTGGGCCAAATATAGCAACAAAGGAAGCTATTGTTGG
TCCATTACTAGTTTCTCTCTATGCACTCTTACTAACTCTCTTGTCGTTGGTGTGCCATTG
GCTAAGGCAATGTACGGACAACAGGCTGTTGATCTGGTGGTTCAATCCTCGGTATTTCAA
GCCATCGTGTGGCTCACACTCTTGTTGTTTGTCTTAGAGTTTAGAAAAGCCGGA---TTT
AGT---------AGTAATAATATC------------------------------------
------------------------------------------------------------
------------------------AGCGACGTACAAGTAGACAAC---------------
------------------------ATCAATATCGAA---AGTGGAAAAAGAGAAACT---
---------------------GTGGTTGTGGGAGAGAAGTCGTTCCTTGAGGTCATGTCC
CTCGTTTGGTTGAAGCTTGCAACGAATCCAAATTGCTATTCTTGCATCCTTGGGATCGCA
TGGGCTTTTATTTCTAACAGATGGCATCTGGAGCTGCCGGGCATATTAGAGGGTTCGATT
CTTATAATGTCAAAAGCAGGAACAGGAACGGCCATGTTCAATATGGGAATATTCATGGCA
CTTCAAGAAAAGTTGATAGTATGTGGAACAAGCTTGACTGTGATGGGAATGGTATTGAAG
TTTATTGCCGGACCGGCGGCCATGGCCATCGGCTCTATTGTCCTTGGCCTCCACGGTGAT
GTCCTCCGCGTAGCCATCATTCAGGCTGCTTTGCCACAATCGATTACTTCGTTCATTTTT
GCTAAGGAATATGGATTACATGCAGATGTTCTAAGCACAGCGGTGATATTTGGGATGTTG
GTCTCTCTACCTGTGCTCGTCGCCTACTACGCAGCTCTGGAGTTTATTCAT
>gnl_Arath_TAIR10_AT5G15100.1
ATGATCTCCTGGCTCGATATCTACCATGTTGTTTCAGCAACTGTTCCTCTCTATGTCTCA
ATGACATTAGGTTTCCTCTCTGCAAGACATCTAAAGCTCTTCTCACCCGAACAATGCGCA
GGCATCAACAAATTCGTGGCCAAATTCTCCATCCCTTTGCTTTCTTTTCAAATAATCTCT
GAAAACAACCCCTTCAAGATGAGCCCTAAACTCATTCTCTCTGATATTCTCCAGAAATTC
TTAGTCGTTGTTGTATTAGCCATGGTTTTAAGATTCGGAAGAGGAGGAAAATTGGGTTGG
GTCATAACCGGATTATCTATATCGGTGTTGCCAAATACTCTCATTCTTGGAATGCCAATC
TTGAGTGCCATCTATGGAGATGAAGCTGCGAGCATCTTGGAGCAGATTGTTGTCTTGCAA
AGCTTGATTTGGTACACCATCTTGCTCTTTTTGTTCGAGCTTAACGCCGCAAGG---GCG
TTACCATCT---------------------------------------------------
------------------------------------------------------------
------------------TCTGGAGCTTCCCTAGAACATACAGGCAATGACCAGGAA---
GAGGCTAATATAGAGGACGAGCCAAAAGAAGAAGAGGACGAAGAAGAAGTAGCAATA---
---------------------GTGAGAACAAGATCTGTTGGAACTATGAAGATTCTATTG
AAGGCTTGGAGAAAGCTTATAATCAATCCAAATACATACGCAACATTGATCGGAATCATT
TGGGCTACTTTACATTTCAGATTGGGATGGAATTTGCCTGAGATGATTGATAAATCAATA
CATTTATTATCTGATGGAGGCTTAGGAATGGCCATGTTCAGCTTAGGTCTGTTCATGGCA
TCACAAAGTAGTATCATAGCATGTGGTACAAAAATGGCGATTATAACAATGCTGCTCAAG
TTCGTATTAGGACCTGCTCTTATGATTGCTTCTGCGTATTGCATCAGATTAAAAAGTACT
CTCTTCAAAGTAGCAATATTACAGGCAGCATTGCCTCAAGGAGTAGTGCCATTTGTTTTT
GCAAAAGAGTATAATCTTCACCCGGAGATCATTAGTACTGGGGTGATATTTGGAATGCTA
ATTGCCTTACCAACAACTTTGGCATATTATTTTCTATTGGACCTA------
>gnl_Betvu_v1.2_Bv4_075150_pnwi.t1
ATGATAAGCTTAGAAGATATATCCAAGGTTATAGTAGCAACAGTTCCACTCTATGTAGCA
CTAATTTTAGGCTATGGCTCAGTCAAATGGTGGCGCCTCTTTAAAGCTGATCAATGTGAT
GCCATAAATAGGCTTGTTTGTTACTTTACTCTCCCTCTTTTCAACTTAGATTTCACGGCT
CATAGTAACCCTTTTGAATGGAATTACAAGTTCCTAGCCGCGGATGCCATGTCTAAGGTC
ATTATAGTCGCGGTCTTAGCCCTTTGGGTTACATGTAGCAGCAAGGGAAGCTATTGTTGG
TCGATAACTAGTTTTTCGTTGTCAACCTTAACAAATTCACTCGTCGTTGGGGTGCCCTTA
CTAGGGGCCATGTATGGTCCTATGGGTGTAGACCTAGTTGTTCAATTTTCGGTTACTCAA
GCTATTATTTGGCTTACGGTACTCTTATTTGTTCTTGAATTTCGTCAATCTAGG---ATA
GATTTACCT---AGTACTATAAAT------------------------------------
------------------------------------------------------------
---------------------TGTGTTAGTACTAGTGTAGAGATTAAGGATCCTTCTGTT
CATTCTTTTGGGGTTGATCAGAATAAAGATATGGAA---GGAAAAATTATTAGTACTAAT
---------------GGTTTAGGGGATGTTGTTAGGCCATCATTATGGTCTTTAATCAAG
GGGGTTGGGGTGAAAATTCTTGCTAATCCCAACTCTTATTCTTGCATTATAGGTATTGCT
TGGGCGTTTTTTGCTAGCAGGTTTCATTTGCAATTGCCAAGCATAGTTGATGGATCTATA
CTCATTATGTCAAAAGCTGGGACTGGAACTGCTATGTTTAGTATGGGCATGTTCATGGCA
TCGCAAGAGAAGCTAATCTCATGTGGACCAAAGTTGACCATATTCGCGATGATTTTGAAG
TTTATAGCTGGCCCTGCCGCTATGGCTATATCTTCGCTTGTTCTTGGTTTGCATGGTGAT
GTTCTACGTGTAGCTATCATCCAGGCAGCATTGCCCCAATCTATCACCTCCTTCATATAT
GCGAAAGAATATGGACTGCACGCAGATGTTCTAAGTACTGCGGTAATATTTGGCATGATG
GCTTCACTTCCAATTTTGATTGCATATTATGCAATTTTAGAGACATTTCAC
>gnl_Betvu_v1.2_Bv8_185320_cdyx.t1
ATGATTTCCTGGAAAGATTTATACAATGTACTATCAAATGTAGTACCTCTTTATGTAGTA
ATGATTTCAGCTTATGGATCAGTGAAATGGTGGAAAATATTTACACCAAATGAAATCTCA
GGAATCAATAGATTTGTAGCACTATTTGCAGTCCCACTTTTGTCTATCAAATTCATCTCA
AACAACAACCCTTATGCAATGAACTTCCGCTTCATTCTAGCAGATACACTGCAAAAACTT
ATAGTCATACTACTCTTGTTTATATGGTGTAAACTGAGTTCAAAAGGATCTCTTGAATGG
TGTATCACCCTCTTTTCGCTTTCGGCTCTTCCCAACACACTTGTCGTGGGCATTCCTTTA
TTAGGAGGAATGTATGGTGAAGAATCACAATCTCTAATGGTGCAACTTTCTGTTATACAG
TTTAATATATGGTTCCCTATTATGTTGTTTTTGTATGAATATAGAAGAGCAACA---GTT
CTAATTCCT---GAGCAAGAGACTATAAGTACTAATAGTAGCTCATCACATGAATGTTCT
---------------AATGATTGTTCTCAGACTTTAAAGTATGATGAGAAAGATTTAGAT
AATGTTAGTGTTCTTCCTTCTAGGTCATCAAACAAGATTGATCATGATAATGAAGAGAAT
ATTTGCCCTACAGAATCGAGCTCGGAAACTGTTGCTGAATGTAAACCCAAATCGACAAAC
---------------ACACTCCCTGCAGTTGGAAGTGTGACAACCAGGCAGATTTTGATC
ATGGTCTGTAAGAAACTTATGAGGAACCCTAACTTCTACTCTAGTCTTGTTGCTCTAACT
TGGTCACTGATCTCTTTTAGGTGGCATGTCGAAATTCCTGCAGTGGTGGCCAATTCAATT
AAAATATTCTCTGATACAGGACTTGGGATGGCAATGTTTAGTCTTGGCTTATTCATGGCT
TCACAACCAAAAATAATTTCCGGTGGGAGTGCATTAGCTGCCTTAGCTGCAGCCATGAGG
TTCATTGTGGGACCCGCTATCACGGCAGCTACTTCATCTGCTATTGGATTAAGAGGGACT
CTCTTACAGATTATCATTATGCAGGCAGCTCTACCACAAGCAATTGTCTCTTTTGTCTTT
GCTCACGAATACAATGTTCATCCTGGTGTTCTTAGCACAGCGGTTAGCTTTGGAATGCTG
ATATCCTTACCAATTACACTAGTTTATTACATCATATTGGGCATTATCAAG
>gnl_Carpa_v0.4_evm.model.supercontig_127.48
ATGATTGGCATAAAAGATCTGTACTGTGTGTTGACAGCCGTAGTTCCTCTCTACGTCACC
ATGTTCTTAGCTTACGCTTCTGTAAAATGGTGGAACATATTTTCTCCCGATCAATGCGCC
GGCATAAACAGGTTCGTCGCCATTTTAGCCGTCCCACTCCTCTCATTCGAGTTCATTTCA
AGAATAAACCCTTATAGAATGAACTTACTTTTTCTGGCCGCCGACGGAATCTCCAAGCTT
ATAATTTTGTTTGCCTTGCTTTGCTGGGCTAATTTCTCCCGAAAAGGAAATCTCGACTGG
GCAATAACACTTTTCTCCCTCTCCTCTCTCCCCAACACTCTGGTTATGGGGATTCCTTTG
TTGAAATCCATGTACGGAGATGACAAGGAGTTTCTCATGGTCCAAGTCGTGGTGTTGCAG
TGCATTATGTGGTATACCTTATTGCTGTTTTTGTTTGAGTATAGAGCTGCCAGG---AAT
GTTCTTGTC---GCCAACAGGATGAAGCTGGCTGGTAATTACAGTAATGAAAGA------
AATATTCAGCTGGTTCAGGGAGGTGACGAACTGGTGGCTGGCGCTCCTGAGGAAGATGAA
GTTGTCGGCGTTGTGTTAACGACGTCGGATTCGCAG---------------------AAG
TTAAAGCCTATCCAAGCTGCAGCCAAAGAAGAAAGCAACGTAGAGACAATGATGACATAT
------GATATTTCTTCTCCATTAATATTCTCCTGGGAGCTGGTCTGGCAGATTCTCAAA
ACAGTATGGTTTAAACTTTTAAGGAATCCCAACTCTTACGCCAGCGTACTCGGCATAACT
TGGGCCTTAATTTCTTGCAGATGGGATATAAAGAAACCCGAAATAATGGACAATTCGGTG
ACAATTTTGTCGAAAGCCGGTCTGGGTATGGCTATGTTTAGTCTTGGGCTGTTCATGGCA
TTGCAACCCAGATTGATAGCTTGTGGAAAAAGAGTTACAGTGTATTGGATGGTAGCTAGG
TTTATGGTTGGACCTGGAGTGATGGGAATAGCTTCAGTTGCAGTAGGGCTTAGAGGCACC
GTACTTAAACTCTCCATTGTACAAGCTGCCCTCCCACAAGCCATTGTTCCCTTCGTTTTT
GCCAGGGAATATAATCTTCATCCTCATGTTTTAAGCACTGCGGTGATATTTGGAATGATA
GTTTCGCTGCCAATCACTATATTATATTACATTCTATTGGGTCTC------
>gnl_Carpa_v0.4_evm.model.supercontig_14.40
ATGATTTCCCTAATTGATGTGTATCATGTTGTTGCAGCCACTGTTCCTCTATATGTTGCC
ATGACATTAGCCTACATATCTGTGAAATGGTGGAAGTTATTTACACCAGATCAATGTGCA
GGAATCAATAAGTTTGTGGCAAAATTCTCAATACCTCTGCTGTCTTTCAAGTTGATATCA
GTTAACAATCCTTATAAGATGAATATGAAGCTCATTTTCTCGGATTTTCTTCAGAAACTA
CTTGCCCTTTTGTTGTTGGCAGCTATCTCAAAATTCAGGTCAAGAGGTGGATTGAATTGG
ATCATCACTGCCCTTTCTCTCTCAACTCTTCCTAATACTTTGGTCCTAGGAATTCCTCTC
TTGAAGGCCATGTATGGAGATGGAGCCGCTGCTCTCCTCGCCCAGATCGTCGTCTTGCAG
AGCTTAGTTTGGTACAACTTACTCTTGTTTCTTTTCGAGCTTAGTGCAGCACGG---GCA
GCCTCC------------------------------------------------------
------------------------------------------------------------
------------------ATGACAGCTCCTCTAGAAACAGGGAGC---TTGGAGGGA---
---GGGGCTCAGGAACAGCAACCAAAAGATGAAAGTGAAGAAGCA---------------
---------------CAGACCAGAACAGCAAGAAAAGTGAAGACCAGGCTCATTCTCTGG
ACAGTTTGGAGGAAGCTCTTTACAAATCCTAACACTCATGCAACTTTAGCTGGTTTAGTC
TGGGCTGGTGTACACTTCAAGTGGGGATTAAAACTGCCCGGAATTGTTAATGACTCAATA
TCAATAATGGCGAATGGAGGACTTGGTATGGCAATGTTCAGCTTAGGACTGTTCATGGCA
TCTCAAAGCAGCATAATAGCATGTGGAAAACAAATGGCATTGGTCGCCATGGGAATGAAG
TTCCTTGTGGGACCTATTATAATGGCAGCATCTTCGTTAGCCATTGGACTTCGAGGGAGA
CTCTTGAGAGTGGCAATAGTGCAGGCAGCTCTTCCTCAAGGAATTGTTCCCTTTGTTTTC
GCCAAAGAATATAATGTTCATCCAGAAATACTAAGTACAGGCGTAATTTTTGGCATCCTG
ATTTCATTACCGATTGATTTGGCCTACTACTTCCTGTTAGCTCTA------
>gnl_Carpa_v0.4_evm.TU.contig_26337.3
ATGATAGGGTGGGAAGACGCATACAAGGTGGTGGTAGCCATGACTCCACTCTACGTGGCT
TTAATGTTGGGTTACGGATCGGTTCGGTGGTGGCGGATCTTCCCGCCGGAGCAGTGTGAC
GCCGTCAACCGATTCGTTTGTTACTTCACGCTTCCCATGTTCGTCCTCGAGTTCACCACT
CACGTTGACCCGTTCCAGATGAACTACCGGTTCATTGCCGGAGACGCGATCTCCAAGGTG
GTGATCGTGTTGGTGCTGGTGGTGTGGGCCAAGTGCAGTAGCAAGGGAAGTTTCAGATGG
GCCATAACCAGTTTCTCTCTCAGCACATTGACCAACACATTGGTGGTGGGTGTGCCGCTG
ATCGAAGCCATGTACGGTCAGAGTGCGGTGAATTTGGTGGTTCAGGCATCGGTGGTTCAA
GCCATTTTTTGGTTAACTTTTCTGCTGTTTGTGTTGGAGTTTCGAAGCTCGTTG---GTG
ACT---------------------------------------------------------
------------------------------------------------------------
------------------------------------------------------------
------------GAAGATGACGATAAGGATATGGAG---ATGATTGGTAAT---------
---------------------GGAGGATCAGTGAGAAGATCTTTCTGGTCGTTGATGAAG
AATGTTTGGCTCAAACTCATGGTGAATCCTAACTGCTACGCTTGCGTTCTTGGCGTTGCA
TGGGCTTTCATGGCCAACAGGTGGCATTTTGAGATGCCAAAAATCTTGGAGGGTTCTATA
TTGATCATGTCGAGAGCAGGGACAGGAACTGCCATGTTCAGCATGGGGATGTTCATGGCT
GTGCAGCAGAAATTGATAGCATGCGGGACAGGGCTGACTATATATGGAATGGTGTTGAGG
TTTATTGCGGGACCAGCCGCCATGGCTATTGGCTCTATAGCTGTGGGCTTGCATGGTGAT
GTTTTACGTGTTGCAATCATTCAGGCAGCTCTGCCACAATCAATTACGTCCTTCATCTTT
GCTAAAGAATATGGTTTGCATGCAGAAGTCCTCAGCACAGCTGTGATATTCGGGATGATG
GTGTCTCTACCGATTTTGATTGCTTACTACGCAATCTTAGAATTTGTAAAT
>gnl_Elagu_v2.0_p5_sc00004.V1.gene1167
------------------------------------------------------------
------------------------------------------------------------
------------------------------------------------------------
------------------------------------------------------------
------------------------------------------------------------
------------------------------------------------------------
------------------------------------------------------------
------------------------------------------------------------
------------------------------------------------------------
------------------------------------------------------------
------------------------------------------------------------
------------------------------------------------------------
------------------------------------------------------------
------------------------------------------------------------
------------------------------------------------------------
------------------------------------------------------ATGGCG
TTGCAGCCAAGGATCATAGCATGTGGGTATAAGGTTGCAGCTTTTGCCATGGCCGTGAGA
TTCCTCGCAGGCCCAGCTGTCATGGCTGCCGCTTCCATAGCCGTGGGTCTCCGTGGCGTC
CTCCTGCACGTCGCCATTGTACAGGCTGCACTCCCTCAAGGCATTGTCCCCTTCGTCTTT
GCAAAGGAGTACAATCTGCATCCTGATATCCTTAGCACTGCG------------------
---------------------------------------------------
>gnl_Elagu_v2.0_p5_sc00008.V1.gene758
------------------------------------------------------------
------------------------------------------------------------
------------------------------------------------------------
------------------------------------------------------------
------------------------------------------------------------
------------------------------------------------------------
------------------------------------------------------------
------------------------------------------------------------
------------------------------------------------------------
------------------------------------------------------------
------------------------------------------------------------
------------------------------------------------------------
------------------------------------------------------------
------------------------------------------------------------
------------------------------------------------------------
------------------------------------------------------ATGGCG
CTGCAGCCGAAGATCATCGCGTGCGGGAACTCGGCGGCGACCTTCGCGATGGCCGTCCGG
TTCCTTACCGGCCCGGCGGTCATGGCCGCGGCCTCCATCGCCGTCGGCCTCCGCGGCGTC
CTCCTCCACGTGGCCATCGTACAGGCGGCCCTTCCACAAGGCATTGTCCCCTTCGTGTTC
GCCAAGGAGTATAACGTCCATCCCGCTATTCTTAGCACGGCG------------------
---------------------------------------------------
>gnl_Elagu_v2.0_p5_sc00077.V1.gene420
ATGATCACCGGGAAGGATACCTCTGAGGTGCTCTCGGCCCTCGTACCCCTCTACGTGGCG
ATGATCCTCGCATATGGCTCGGTCCGGTGGTGGAAGATCTTCACACCCGATCAGTGTTCG
GGCATCAACCGCTTCGTTGCAGTCTTTGCCGTTGCCTTCCTCAACTTCCACTTCATCTCC
TCCGACAACCTCTACGCCATGAACCTCCCCTTCATCGCCGCCGACTCCCTCCAGAAGCTG
GTCATCCTCCTCGCTCTCTTCCTATGGCAATGCTTCAGGAGGCACGGCGACCTGGGCTGG
ACCATCACGCTCTTCTGCCTCTCCACCCTCCCCAACACCCTCGTCCTTGGGATTCCCCTC
CTCGACGCCATGTACGGGGACTTCTCGAGGAGCCTCATGGTCCAGATCGTTGTACTGCAA
GCCCTGGTTTGGTACACCTTGCTGCTCTTCTTATTCGAGTACCGGGCGGCGGAG---CTG
GTCTCCGAG---CAGGTCCCGCCGGAGCTCGCCCCGGACATCACCTCCTTTCGAGTCGAA
GATGTCACGTCGCTAGGTGGTTCAGATCGTCTCCGGGCTGAAACGGAGGGAGAGGATGGG
AATGTCCAAATTGTTGTCCAGAGATCGGCTTCGCAAACTCCTTCGGGAGGCTCGCAT---
---GCATGCATTGAGGCTGCTACGAAAGATGGGCGCAAGAGCTCGAGCTGCAAGGCTCCC
TTGGCACATGGGAACCGCTGCAGTATATCTTCTGGGGTCATGACCAGACCGATGCTAATC
ATGGTGTGGAGGAAATTAATTCGAAACCCGAATACATATGCTAGCATTATCGGACTTGTC
TGGTCCCTGGCGAAGATTGAT---------------------------------------
---------------GCTAACATTTTCTGTGGGGGTCTTCAACCAGGTCTGTTTATGGCC
TTGCAACCCAACATAATAGCTTGTGGGAAATCTGCTGCAGCATTGGCGATGGCCGTCCGC
TACCTGATGGGTCCGGCGGTGACTGCTGCAACTTCCGCCGCCATTGGATTACGCCATGAT
CTTTTGCATGTAGCAATCGTACAGGCTGCTCTCCCTGGAGGAATTGTTCCCTTTGTGTTT
GCTAAGGAGTACAATTGTTATGCAGACATTGCTAGCACTTCCATGTTGAGGTATGTGTAC
AAGGACATCCCTGCAAGAGCTGTGATGGCTCCACAGATAGGATTATTGAAA
>gnl_Elagu_v2.0_p5_sc00078.V1.gene250
ATGATAGGGTGGGCTGATATATATAAGGTGGTGGTGGCTATGGTGCCACTCTACGTCGCC
CTCGGTCTCGGCTATGGCTCGGTGCGGTGGTGGCGGATCTTCACACCGGAGCAGTGCGGG
GCAATCAACCGCCTTGTGGCCTACTTCTGCCTCCCTTTCTTCGCCTTCGAGTTCACAGTC
CATACTGACCCCTTTGCCATGAATTACCGAGTCATAGCAGCCGATGCCATCTCTAAGGTC
ATCATAGTGCTAGTTTTAGCTGCATGGGCCAAGTTTAGTGGCAAAGGGAGCTACTGCTGG
TCCATCACCAGCTATTCACTCTGCACACTGAACAATACTTTGGTCGTCGGCGTGCCGCTG
CTCAACGCCATGTATGGGCGGTGGGCGCAGGACCTCGTGGTGCAACTCTCGGTGGTGCAA
TCCATCGTATGGGTTATCCTCCTTTTGTTCATGTTCGAGCTGAGGAAGGCAGGA---ACG
TTGGCAGCT---ACGGTGGCTGCT------------------------------------
------------------------------------------------------------
---------------------ACCTCTAATGGTGGT------GGTGGTGGTGATGGT---
GTGTCTGTGGAACTTCAGACCGTGAAGGATGTAGAG---GGTAACATCGAG---------
------------------------GTGGCCAGCCGGCCTTCCTTCTGGTCACTGATGAAG
ATTGTGTGGCTCAAGCTTGCATTCAATCCAAACTTTTATGCGAGCTTTCTCGGTGTCACC
TGGGCTTTTATCGCCAATCGG---------------------------------------
------------------------------------------------------------
------------------------------------------------------------
------------------------------------------------------------
------------------------------------------------------------
------------------------------------------------------------
---------------------------------------------------
>gnl_Elagu_v2.0_p5_sc00091.V1.gene220
------------------------------------------------------------
------------------------------------------------------------
------------------------------------------------------------
------------------------------------------------------------
------------------------------------------------------------
------------------------------------------------------------
------------------------------------------------------------
------------------------------------------------------------
------------------------------------------------------------
------------------------------------------------------------
------------------------------------------------------------
------------------------------------------------------------
------------------------------------------------------------
------------------------------------------------------------
------------------------------------------------------------
------------------------------------------------------------
------------------------------------------------------------
---------------------ATGGCGATCGGCGCCATCGCCGTCGGACTTCGGGGTGAT
CTTCTGCGTGTGGCGATCATACAGGCTGCAATACCCCAATCTATCACTTCATTTATTTTT
GCTAGGGAGTATGGTCTGCATGCTGAAGTGCTTAGCACAGCG------------------
---------------------------------------------------
>gnl_Elagu_v2.0_p5_sc00091.V1.gene221
ATGATAGGTTGGGCTGATATATATAATGTGGTGGCGGCCATGGTGCCTCTCTACGTCGCA
CTTGGCCTTGGCTATGGCTCAGTGCGGTGGTGGCGGATCTTCACGCCAGAACAGTGTGAA
GCGATCAACCGCATGGTGGCCTACTTCTCCTTTCCCTTCTTCACTTTAGAGTTCACACTT
CACACCGACCCCTATGCCATGAATTATCGCGTTATTGGAGCCGATGCCATCTCAAAGCTC
ATCATCGTGTTGGTTTTAGCTGCATGGGCCAAATGCAGTAGCAAAGGGAGCTACTGTTGG
TCCATCACCAGCTACTCACTCTGCACTCTGACCAATTCTTTGGTCGTCGGTGCTCCACTG
CTCAATGGAATGTATGGTCAGTGGGCGCAGGATCTTGTGGTACAATTATCGGTTGTGCAA
GCCATCGTATGGCTAACATTACTCCTGTTTGTGCTTGAGATAAGGAAGGCAAGA---ATA
CAGGAAGCT---ATGGTGGCTGCC------------------------------------
------------------------------------------------------------
---------------------ATCTCTAGTGATCATGGTAGTGGTGGTGGTGCTCGTATT
GTGTCTGTTGAACAAGAGGCAGAGAAGGATGTTGAA---GACAATATGACCGAGGTGGTA
------------------------------CACCGGCCAGCCTTCTGGTCACTGATGAAG
ATTGTGTGGCTCAAGCTTGCAGTGAATCCAAATTCATATGCGAGCATCGTCGGCATCACC
TGGGCTTTTGTCGCGAACCGGTGGCACCTTGAGATGCCAAGCATCATGGAGGGTTCGGTT
CTGATCATGTCAAGAGCAGGGACTGGATTGGCAATGTTTAGCATGGGT------------
------------------------------------------------------------
------------------------------------------------------------
------------------------------------------------------------
---GATGCATACAAT---------------------------------------------
---------------------------------------------------
>gnl_Elagu_v2.0_p5_sc00091.V1.gene227
ATGATAGCTTGGGCTGACATATATAAGGTGGTGGTGGCCATGGTGCCTCTCTATGTGGCG
CTCGGCCTTGGTTATGGCTCGGTGAGGTGGTGGCGGATCTTCACACCGGAACAGTGCGAG
GCGATCAACCGCATGGTGGCCTACTTCTCATTTCCCTTCTTCACCTTCGAGTTCACACTC
CACACCGACCCCTTCGCCATGAATTATCGCGTCATCGCAGCCGATGTCATCTCAAAACTC
ATCATCGTGCTGGTTTTAGCTGCATGGGCCAAGTGCAGCAGCAAAGGGAGCTACTGCTGG
TCCATCACCAGCTTCTCGCTCTGCACTCTCACCAATTCCTTGGTCGTCGGCGCTCCGCTG
GTCAACCAGATGTATGGCCGGTGGGCGCAGGACCTCGTGGTGCAACTCTCGGTTGTGCAA
GCCATCATGTGGCTGACACTACTCTTGTTCGTGCTCGAGCTGAGGAAGGCAGGG---ATG
GGGGAAGCT---GTGGTGGCTGCC------------------------------------
------------------------------------------------------------
---------------------ACCTCTACACCACGT------GGTGGTGGTCGTCGA---
---TCTGTTGACCAACAGCCAGTGAAGGATGTCGAA---GGGAACATGACCGAGGTGGTG
---------------------------GCGAGCCGGCCGGCCTTCTGGTCACTAATGAAG
ACTGTGTGGCTCAAGCTTGCACTGAATCCTAACTCATATGCAAGCATCGCCGGCATCACC
TGGGCTTTTGTTGCCAATCGG---------------------------------------
------------------------------------------------------------
------------------------------------------------------------
------------------------------------------------------------
------------------------------------------------------------
------------------------------------------------------------
---------------------------------------------------
>gnl_Eucgr_v2.0_Eucgr.L03400.1
------------------------------------------------------------
------------------------------------------------------------
------------------------------------------------------------
------------------------------------------------------------
------------------------------------------------------------
------------------------------------------------------------
------------------------------------------------------------
------------------------------------------------------------
------------------------------------------------------------
------------------------------------------------------------
------------------------------------------------------------
------------------------------------------------------------
------------------------------------------------------------
------------------------------------------------------------
---------------------------------ATGCCAGGCATCGTCAAAGAATCCATA
GAGATCCTATCGACAGCTGGGTTAGGAACTGCTATGTTCAACATTGGTATATTCATAGCA
ATGCAGAGGAAGGTGATAGCTTGTGGCGTGAAATTGACATTTGTGGGAATGGTCTTGAGG
TTCATTGCTGGACCAGCTCTAATGACCGTGAGTTCCTTTATCATGGGACTGCGCGGTGAT
GTCCTCAGAATGGCTATCATGCAGGCGGCACTGCCACAGTCGATTACGACCTTCATCTTC
GCGAAAGAGTACGGATTACATGCGAGCGTTCTCAGCACCGCGGTGGTGTTCGGCACATTG
GCATCTCTACCGCTGCTGATAGCCTATTATGCTGCTTTAGAGGTTATG---
>gnl_Eucgr_v2.0_Eucgr.H01382.1
ATG---------------------------------------------------------
------------------------------------------------------------
------------------------------------------------------------
------------------------------------------------------------
------------------------------------------------GACTATAGCTGG
TGCATCACCACCTTTTCCTTGCTCACCTTGACGAATGTCCTGATCGTCGGGGTGCCATTA
CTGAGAGCGATGTACGGTCAGGTGGGTGTGGATATCGTGGTTCAGTTATCGGTCATGCAG
GCCGTTCTGTGGTTTCCGCTTCTGTTGTGTTTCCTTGAGTTTCGGAAGATGGGG---ATG
GACTATTCT---CCGACGACGACG------------------------------------
------------------------------------------------------------
---------------------AGCGCGACTACTGAT------------------------
------GATTTGGTGCCGGGCGAGAAAGACGTCGAG---GGAACAGCCGAGGCTGTGAGG
---------------------ACCAACAGCACAAGACCGAGACTGTGGACCGCCGTGAAA
ATTGTGGCTCCGAAACTGGCCCTGAATCCTAACATCTACGCTTGCATCATCGGCGTCGCT
TGGGCAGTAATAGCACACAGGTTCAAAGTGAAAATGCCAGGCATCGTCAAAGAATCCATA
GAGATCCTATCGAGAGCTGGGTTAGGAACTGCTATGTTCAACATTGGTATATTCATAGCA
ATGCAGAGGAAGGTGATAGCTTGTGGCGTGAAATTGACATTTGTGGGAATGGTCTTGAGG
TTCATTGCTGGACCAGCTCTAATGACCGTGAGTTCCTTTATCATGGGACTGCGCGGCGAT
GTTCTCAGAATGGCTATCATGCAGGCGGCACTGCCACAGTCGATTACGACCTTCATCTTC
GCGAAAGAGTACGGATTACATGCGAGCGTTCTCAGCACCGCGGTGGTGTTCGGCACATTG
GCATCTCTACCGCTGCTGATAGCCTATTATGCTGCTTTAGAGGTTATG---
>gnl_Eucgr_v2.0_Eucgr.B01405.1
ATGATAGGGTTGGAGGATGTGTATAAGGTGGTGGAGGCGATGGTGCCGCTATATGTCGCG
TTGATGTTGGGCTACGGATCGGTGAAGTGGTGGAAGATTTTTAAGCCGGAGCAGTGTGAT
GCGGTAAACCGGCTTGTCTGCTATTTCACCCTCCCTCTCTTCACCTTCGAGTTCACGGCC
CATGTTGATCCCTTCGAGTGGAACTACGCGTTCATCGCCGCAGACGTCGTCTCCAAGGTC
ATCATAGTCTTGGTGCTAGCGTTTTGGGCCAAGTGCAGCACCAAAGGGAGCTATTGCTGG
TCCATCACCAGCTTCTCGCTGTGTACGCTGACCAACTCGCTCGTCGTTGGCGTCCCCCTG
CTCAAGGCCATGTATGGCTCGATGGGCGTGGACCTGGTGATCCAGGGCTCGGTGTTCCAG
GCGATCGTGTGGCTCACGTTGCTCCTTTTTGTGCTGGAGATGAAGCGGTCGGGG---CTT
GACATCTCA---TCGACACCATCC------------------------------------
------------------------------------------------------------
---------------------TCCACGGAGGGCGAC------------------TCGAGG
ACAGTCGTCGATCCGGTGGCCAAATTCAATTTGGAA---GGGGGGTTGGAGATGATG---
---------------------GTGAGCTCTAGTAGGCCATCATTTTGGTCTCTCATGAGG
GTCGTTTGGATGAAGCTTGCCATGAACCCAAACTCCTATGCATGCATAGTTGGTATAGTT
TGGGCGTTGATTGCAAACAGGTGGCACTTTGAGATGCCAGGCATCATAGATGGATGCATA
ACGATCTTGTCAAAAGCTGGGACGGGCACTGCCATGTTTAGTATGGGGATGTTCATGGCG
CAGCAAGAGAAATTGATAGCATGTGGGCCGAGCTTGACCGTGTTCGGGATGGTTTTGAGG
TTCATCGCTGGTCCGGCGGCCATGGCCATCGGTTCTATTGCCTTGGGCTTGCGTGGCAAT
GTCCTCCGTGTCGCTATCATTCAGGCAGCACTGCCACAGTCGATTACATCCTTCATCTAC
GCCAAAGAATATGCACTGCATGCGGACGTGCTTAGCACTGCGGTGATCTTTGGAATGATT
GTCTCTTTTCCGGTGCTGCTTGCATATTATGCAATTCTCGAGCTCGTCCCC
>gnl_Eucgr_v2.0_Eucgr.B01406.1
ATGATAGGATGGGGCGACATGTACAAGGTGGTGGTGTCGATGTTCCCGCTGTACGTGCCG
CTCATGCTTGGCTACAGCTCCGTCAAGTGGTGGCGCCTCTTCTCCCACGACCAATGTGAT
GGCATCAACCGCTTCATCTCCCTCTTCATCCTCCCCCTCTTCGGCTTCGGATTCACTGCC
CACATAAACCCCTTTGCCATGAACTTCCGCCTCCTCGCTGCTGATGGCCTGTCCAAGCTC
GCCACCCTCTCGATCCTCGCCCTCTGGGGTAGGTTCAGCAGCCGGGGGAGCTACAGCTGG
TGCATCACGACATTCTCGCTGTGCACGCTGCCAAACCTGCTCGTCGTCGGCGTGCCGATG
CTGCAGGCCATGTACGGCAAGTGGGCGGTCGATCTGGCGGTCCAGCTGTGCATGTTGCAG
TCTCTGATTTGGTACCCTCTGGTTCTTCTGTTTCTTGAGTTCAGAAAAAGGAGG---ATG
ATGGATTTG---GCCACTCCTCCT------------------------------------
------------------------------------------------------------
------------------------CCTCCTCCTCTT---------------------GAA
GAAAATGGTGTGGTTGACGAAGAGAGGGATATAGGG---ATGAGTGTTGTGAATACAAGT
---------GAAGTTGGTGGT---GATGATCTTGAGAAGAGGAGCCGTGGGACATTCCAA
ATGGTGTGGATTAAGATGGCCATGAACCCTAATGTGTATGCCAATGTTCTCGGCCTCGCT
TGGGCTCTCATGGCTAGCAGACTCAAATTTACAATGCCAAGTATCATGGAAGGTTCGATC
GAGATCATGTCAAAAGGGGGGACAGGCACAGCCATGTTTAACATCGGGATATTCATGGCA
ATGCAAACGAAGGTGATAGCCTGTGGAACGGGCCCAGCGGTTTTAGGAATGGTGTCG---
------------------------------------------------------------
------------------------------------------------------------
------------------------------------------------------------
---------------------------------------------------
>gnl_Eucgr_v2.0_Eucgr.B01403.1
ATGATAGGGTGGGACGACGTGTACAAGGTGGTGGTGTCGATGTTCCCGCTGTACATGGCG
CTCATGCTTGGCTACGGCTCCGTCAAGTGGTGGCGCCTCTTCACCCACGAGCAGTGCGAC
GGCATCAACCGCTTCATCGTCCTGTTCATCCTCCCCCTCTTCGGGTTTGAATTCACAGCC
CACATAAATCCGTATGCCATGAACTTCCGCCTCCTCGCTGCTGATGCCCTGTCCAAGCTC
GCCACCCTTGCTATCCTTGGGCTGTGGGGGAGGTTCAGCAGTAGGGCGAGCTACAACTGG
AGCATCACGACGTTCTCATTGTGCACGTTGACAAACCTGCTCGTCGTCGGCGTGCCAGTG
ATGCGGGCCATGTACGGCCAATGGGGCGTCGACATGGTGGTCCAGCTGTGCATGGTACAG
TCTTTGGTTTGGATACCTCTGCTTCTTTTGCTTCTTGAGTTCAGAAACACGAGG---ATG
ATGGATTCG---ACCACTTCTTCG------------------------------------
------------------------------------------------------------
---------------------TCTCCTCCTCCTCCC---------------------GAA
AATAATGGCGTGGTCGATGAAGAGAGGGATGTAGAG---ATGAGCGTTGTGATTACGATG
---------GAAGGCGGCGGTGATCATCATGAGAAGAGGAGCTACTGGTCATTCGCGAAA
GTGGTGTGGATGAAGATGGCCATGAACCCTAACGTGTATGCCAATGTTCTCGGCCTCGCT
TGGGCTCTCATGGCTAGCAGGTTCAAATTTACTATGCCGAGTATAATGGAAGGTTCAGTC
GAGATCATGTCAAAAGCGGGGACGGGTACGGCCATGTTCAATATCGGGATATTCATAGCA
ATGCAAACGAAGGTGATAGCATGCGGCACGGGGCCCACGGTCTTAGGATTGGTCTCAAGG
TTTGTGGTGGGGCCGGCAATCACGGCCCTTTGCTCTCTTGCCGTGGGCTTGCATGGGCCT
ACTTTACATATCGCCATCATTCAGGCGGCACTTCCACAAGCCATAGCTTCTTTCGTGTTT
GCCAATGAGTACGGGCTGCATGCAAACGTCCTTAGTACTGCGGTGGTGTTTGGCACGGTG
ATTTCTCTTCCGCTGTTGATTGGCTATTACATTGGCTTGGAATACGCTGCA
>gnl_Eucgr_v2.0_Eucgr.I01919.1
ATGATTTCCTTGACCAATGTCTACCATTGTGTGGCAGCTACAGTCCCTTTATACGCCACG
ATGTTTCTAGCATTTATATCGATTCGGTTTTGGAAGCTCTTTACGCCAGACCAATGTGCC
GGAATAAATAAGTTTGTGGCGAAATTTTCCATACCGCTTCTGTCATTCCAAGTGATCTCA
TCCACCAATCCATACAAGATGAACCTCAGGCTTGTCCTAGCGGATTTCGCACAGAAGATC
CTTGCGATTTTGATAGTGGGAGGGGTGGCGAAGTTCCGCTCCGGGGGAGGGTTGAGGTGG
ATCATAACCGGCGTCTCTCTGTCCACGCTGCCAAACACGCTAATCCTGGGGATTCCGCTC
TTGAGGGCCATGTATGGAGATGAGGCAGCTTCACTCATTGCTCAGATAGTCTGCTTACAA
AGCATACTCTGGTACAATCTGTTGCTGTTCTTATTTGAGCTCAATGCAACAAAG---GCA
GCCTCA------------------------------------------------------
------------------------------------------------------------
------------------GTTACACCCTCATCAGAAGCCACAGGG---GTCACGGCG---
---ACCACAGAGGAGGATGAAACGAAAGATGGAGGAGATGAGTTG---------------
---------------AAGTTGAGAAACGGAAGAAAGTATGAGACTTTGCTCATTTTTCTC
AAAGTGGGGAAGAATCTCCTGAGAAACCCCAATACGTATGCAACTGTCATGGGCGTGATC
TGGGCAAGCATCCACTTCAGATGGGGGGTTGAAATGCCAGCAATTGTTAGTAGCTCAATA
CTAATACTCTCAGAGGGAGGACTCGGAATGGCCATGTTCAGCTTAGGCCTTTTCATGGCA
TCACAGACTCGAATAGTCGCTTGTGGTGCTCGGTTGGCTGCGGTGGCCATGGCCGCCAAG
TTTATCGCCGGGCCAGGCCTAATGGCCATCTCCTCCCTTGCCATCGGACTCAGGGAAACC
TTACTGAAAGTGGCAATTGTGCAGGCGGCTCTACCCCAAGGAATTGTTCCCTTTGTTTTC
GCCAAAGAGTACAATGTACATCCAGAAATCTTGAGCACAGGGGTGCTCTTTGGAATGCTC
ATTGCCATGCCAATATCATTAGTTTACTATCTCTTGCTGTCTCTG------
>gnl_Eucgr_v2.0_Eucgr.G02549.1
ATGATAGGGTGGGACGACGTGTACAAGGTGGTGGTGTCGATGTTCCCGCTGTACGTAGCG
CTCATGCTTGGCTACGGCTCCGTCAAGTGGTGGCGTCTCTTCACCCACGAGCAGTGCGAC
GGCATCAACCGCTTCGTCGCCCTGTTCATCCTCCCCCTTTTCGGGTTCGAATTCACAGCC
CACATGAACCCGTATGCCATGAACTTCCGCCTCCTCGCCGCTGATGCCCTGTCCAAGCTT
GCCACCCTTGCTATCCTTGGCCTATGGGGGAGGTTCAGCAGTAGGGCGAGCTACAACTGG
AGCATCACGACGTTCTCGCTGTGCACGCTGACGAACCTGCTCGTTGTTGGCGTGCCGGTG
ATGCAGGCCATGTACGACCAGTGGGGTGTCGACCTGGTGGTCCAGCTGTGCATGGTACAA
TCTCTGGTTTGGATCCCTCTGCTTCTTCTGCTTCTCGAGTTCAGAAACACAAGG---ATG
ATGGATTCG---ACCACTTCTTCG------------------------------------
------------------------------------------------------------
---------------------TCTCCTCCTCCTCCC---------------------GTA
AATAATGGCATGGTCGATGAAGAGAGGGACGTAGAG---ATGAGCCTTGTGATTACGAGG
---------GAAGGCGGTGGTGAG---------------AGCTACTGGTCATTAGCGAGA
GTGGTGTGGATGAAGATGGCCATGAACCCTAACGTGTATGCCAATGTTCTCGGCCTCACT
TGGGCTCTCATGGCTAGCAGGTTAAAATTTACTATGCCGAGTATAATGGAAGGTTCAGTC
GAGATCATGTCGAAAGCAGGGAAGGGCACATCCATGTTCAACATCGGGATATTCATAGCA
TTGCAAACGAGGGTGATAGCATGCGGAACGGGGCCCACTGTCTTAGGATTGGTCTCAAGG
TTTGTGGTGGGGCCCGCAATCACGGCCCTTTGCTCTCTTGCCGTGGGCTTGCACGGGCCT
GCTTTACATATCGCCATCATTCAGGCGGCAATTTCACAAGCCATAGCTTCTTTCGTGTTT
GCCAACGAGTACGGACTACATGCAAACGTCCTTAGTACTGCGGTGGTGTTTGGCACGGTG
ATTTCCCTTCCGCTATTGATTGGCTATTACATTGGCTTGGAATACGCTGCA
>gnl_Eucgr_v2.0_Eucgr.G02548.1
ATGATAGGGTGGGACGACGTATACAAGGTGGTGTACTCCATGTTCCCACTGTACGTAGCG
CTGATGCTTGGCTACGGCTCTGTCAAGTGGTGGCGCCTCTTCACCCACGAGCAGTGCAAC
GGCATCAACCGTTTCATCGCCCTGATCGTCCTCCCCCTCTTTGGGTTCGAATTCACAGCC
CACATAAATCCATACACCATGAATTTCCGCCTCCTTGCCGCTGATGCCCTGTCCAAGCTC
GCCATCCTTGCTATCCTTGGGCTCTTGGGGAGGATCAGCAGCAGGGCGAGCTACGACTGG
ATCATCACAACGTTCTCGCTGTGCACGCTGACGAACCTGCTCGTTGTCGGCGTGCCGGTG
ATGCGGGCCATGTACGGCCAGTGGGGCGTCGACCTGGTGGTCCAGCTATTCATGGTACAA
TCTCTCGTTTGGATCCCTCTAGTTCTTCTGCTTCTCGAGTTCAGAAACACGAGG---ATT
------------------------------------------------------------
------------------------------------------------------------
---------------------------------CCC---------------------GAA
AATAATGGCGTGGTCGATGAAGAGAGG---------------------------------
---------------------------------------AGTTACTGGTCTTTAGCGAGA
GTAATGGGGATGAAGATGGCCATGAACCCTAACGTGTATGCCAATGTTCTCGGCCTCGCT
TGGGCTCTCATGGCCAACAGGTTCAAATTTACTATGCCGAGTATAATGGAAGGTTCAGTT
GAGATCATGTCGAAAGCGGGGACGGGCACGGCCATGTTCAACATCGGGATATTCATAGCA
ATGCAAACGAGGGTTATAGCATGCGGAACGGGGCCCACTGTCTTAGGATTGGTCTCAAGG
TTTGTGGTGGGGCCCACAATCATGGCCGTTTGCTCTCTTGCTGTGGGCTTGCATGGGCCT
GCTTTACAGATCGCCATCATTCAGGCGGCAATTCCACAAGCCATAGCTTCATTCGTGTTT
GGCAACGAGTACGGACTACATGCAAACGTCCTTAGTACTGCGGTGGTGTTGGGCACGGTG
ATTTCCCTTCCACTGTTGATTGGTTATTACATTGGCTTGGATTACGCTGTA
>gnl_Manes_v6.1_Manes.08G104400.1
ATGATAGGGTGGGAAGATGTTTATAAGGTGGTGGTGGCCATGGTGCCTTTGTACGTGGCC
CTGGTGTTAGGTTACGGGTCAGTAAGGTGGTGGAAAATATTCACACCTGAACAGAGTGGA
GCTGTGAATCGTTTCGTTTGTTACTTCACTCTCCCTCTTTTCACCTTCGAATTCACAGCC
CATGTTGATCCTTTCAACATGAACTATCTATTCATTGGTGCTGATGCTATATCTAAGTTC
ATTATAGTGGTTGTGCTTGCTTTCTGGGCTAAGTTTAGTAGCAAAGGAAGCTACACATGG
TCCATTACAAGCTTCTCTTTATGTACGTTAACTAATTCTCTTGTTGTGGGTGTGCCTCTG
GCGAAAGCCATGTATGGGCAGATGGCAGTTGATCTTGTGGTTCAATCATCTGTCATTCAA
GCCATAATTTGGCTTACCATTTTGTTGTTTGTGTTGGAAATAAGAAGAACAGGA---CTT
GATATTTCT---TCTAATACTAAT------------------------------------
------------------------------------------------------------
------------------------GGTGAA------------------------------
---------------AATTTAGACAAGGATTTGGAG---GGGATAAGTAGAAGTGTAGAT
CATAAA---------------ATGGAAAGTGCAAAGCCTTCTTTCTGGGCTTTGATGAAG
GTGGTGTGGTTGAAAATGGCTATGAATCCTAATTCATATGCCTGTATCATTGGTCTTGTT
TGGGCTTTTATAGCAAAAAGGTGGCATTTTGAAATGCCAAGTATCATGGAGGGGTCTATA
TTGATCATGTCAAGGGCTGGTACAGGCACTGCTATGTTTAGCATGGGGATCTTCATGGCT
TTGCAAGAAAAGTTAATTGCCTGTGGGACAGGACTAACTGTTGTAGGGATGGTTCTAAGG
TTCATTGCTGGACCTGCAGCCATGGCTATTGGCTCTATTGCTGTTGGTTTGCACGGTGAC
GTTTTAAGGGTTGCTATTATTCAGGCAGCATTACCACAATCTATTACATCCTTTATATTC
GCAAAAGAATATGGATTGCATGCAGAGGTGCTAAGCACAGCAGTTATCTTCGGCATGATA
GTGTCGCTTCCAGTGCTAATTGCTTATTATGCAGTTTTAGAATTTGTACAT
>gnl_Manes_v6.1_Manes.09G184600.1
ATGATAGGATGGGAAGATGTTTATAAGGTGGTGGTAGCCATGGTACCACTGTATGTAGCC
CTAGTTTTAGGATATGGATCTGTAAGGTGGTGGAAAATTTTTACACCTGAACAGTGTGGA
GCTGTGAATAAATTTGTTTGTTTCTTCACTCTTCCTCTTTTCACCTTTGAATTCACAGCC
CATGTTGATCCTTTCAAAATGAATTATCTATTCATCGGTGCAGATGCTATATCTAAGTTG
ATAATTGTGGTGGTGCTTGGTTTTTGGGCTAACTGTAGTAGCAAAGGCAGCTACACATGG
TCCATTACAAGCTTCTCTCTGTGTTCCTTAACTAATTCTCTTGTCGTGGGTGTGCCTCTG
ATGAAGGCCATGTACGGGCAAATGGCAGTTGATCTTGTGGTTCAATCATCTGTCATTCAA
TCCATAATTTGGCTTACCGTTTTGTTGTTTGTATTAGAATTTAGAAGATCGAGA---CTT
GACGTTTCT---TCTTGTAATAAT------------------------------------
------------------------------------------------------------
------------------------ACTGATACTGAC------------------------
---------------AATTTACAGAAGGATTTAGAG---GGAAGTAATTGTAGTGTAGAT
CAT------------------AATAACAGTAATAGGCCTTCTTTCTGGGTTTTAATGAAG
GTGGTGTGGATCAAATTGGCTATGAATCCCAATTTATATGCCTGCATCATTGCCCTTTTT
TGGGCTTTTATATCAAACAGGTGGCATTTTGAAATGCCAAGCATCATGGAGGGATCTGTA
TTGATTATGTCAAAGGCTGGCACTGGCACTGCCATGTTTAGCATGGGGATCTTCATGGCT
TTGCAAGAAAAGTTTATCGCTTGTGGAACAGGGCTAACTGTGATGGGAATGGTTCTGAGA
TTCATTGTTGGACCTGCAGCCATGGCTATTGGTTGTATTGCTGTGGGTTTGCATGGTGAT
GTTCTACGAGTTGCTATCATTCAGGCAGCATTGCCACAATCCATTACATCCTTCATATTT
GCTAAAGAATATGGATTGCATGCAGAGGTTTTAAGCACAGCTGTGATATTTGGCACCGCG
GCATCGCTTCCGGTGTTAATTGCTTATTATGCCATGTTAGAGTTTACACGT
>gnl_Manes_v6.1_Manes.S018500.1
ATGATTTCTTTAGCAGATGTGTATCATGTTGTGGCTGCGACAGTTCCACTCTATTTTGCC
ATGATATTGGCTTACATCTCTATGAAATGGTGGAGGCTTTTTACACCAGATCAGTGTGCA
GGCATTAACAAATTTGTTGCTAAATTTTCAATCCCACTATTATCTTTCCATGTTATCTCC
AACAACAACCCTTACAAAATGAACCTCAAACTCATATTTGCTGACTTTCTTCAGAAACTA
TTAGGCCTCTTAGTTCTCACAGCACTCACCAAGATCAGCTCCAGAGGAAGATTGAATTGG
ATCATTACTGGTCTCTCTCTTTCAACTTTGCCCAATACTTTGATCCTGGGAATTCCACTT
TTGAAGGCTATGTATGGAGATGAAGCTGAGGCTCTCCTTTCTCAGATAATTGGCTTACAA
AGCTTAGTTTGGTATAATTTGTTGCTGTTTCTGTTTGAGCTAAATGCCACCTAT---GCA
GCCCCA------------------------------------------------------
------------------------------------------------------------
------------------GTGGCACCATCTTCAGAAATTACAGAG---GACCTTGAA---
---GCTCATCATGATGCTCAATCAAAAGAGGGAGAAGAGGAA------------------
------------------ACACATGCCACAAAGAGGGTCAAAACCATGCTCATTCTCTTC
ACAGTGGGGAGGAAGTTGGTGAGAAATCCAAATTTTCATGCGACTTTGCTAGGTCTTATT
TGGGCAAGCATACATTTCAGGTGGGGTGTGAAAATGCCAGAAATTGTTGATAATTCTATA
CTGATATTGTCTAATGGAGGGCTTGGTATGGCAATGTTCAGCTTAGGTCTGTTTATGGCA
TCACGCACCAGTATAATAGCGTGCGGCGTCCGACTTGCTGTGCTAGCTATGGCAATGAAG
TTCATTGCGGGACCTGCCTTAATGGCAGTTGCTTCCCTTGCCATTACAGTAAGGGGCACA
GTGTTTAAAGTGGCAATTGTTCAGGCAGCTCTACCTCAAGGGATTGTTCCATTTGTGTTT
GCTAAAGAATATAATATTCATCCAGACATATTAAGCACAGGGGTAATTTTTGGTATGCTC
ATTGCATTGCCAATAGCATTAGCCTACTACTCCCTGTTAGCCTTG------
>gnl_Manes_v6.1_Manes.17G020700.1
ATGATTTCCTTATCAGATGTATATCATGTGGTTTCTGCAACAGTTCCATTGTATTTTGCA
ATGCTATTGGCTTACATCTCTATGAAATGGTGGAGGCTTTTCACACCAGATCAATGTGCA
GGGATAAACAAATTTGTTGCTAAATTTTCAATCCCACTCTTATCTTTCCAAGTTATTTCT
CATAACAATCCTTACCAAATGAATTTGAAACTCATTTTAGCTGACTTTCTTCAGAAGCTA
TTAGCCCTTCTAGCACTCACTGCTCTCACCAAAATCAGCTCCAGAGGAAGATTGAATTGG
ATAATTACTGGGTTGTCTCTGTCAACATTGCCCAACACTTTGATTCTGGGAATCCCACTT
CTGAAAGCTATGTATGGAGCTGAAGCTGAGTCTCTACTTTCCCAGATAATTGTCTTGCAG
AGCTTGGTTTGGTATAATTTGTTGTTGTTTCTCTTTGAGCTCAATGCCACCTAT---GCA
GTTCCA------------------------------------------------------
------------------------------------------------------------
------------------ATCACCCCATCTTCAGAAATCACGGTG---GACCATGAG---
---GACCCCCAAGAGGCAGAAGAAAAGGAGGAAGAAGAAGAAGAAGAA------------
------GAAGAAACACAAACCAGAACAACTAGGAGAGTAAAAACCATGCTCATTCTCTTG
ACAGTGGGGAGAAAGCTAGTGAGAAATCCCAATTTCCATGCTACTCTATTGGGTCTTATT
TGGGCAAGCATACGCTTCAGGTGGGGAGTGAAAATGCCAGAAATTGTTGATAGTTCTATA
ATGATATTGTCTAATGGAGGGCTTGGCATGGCAATGTTCAGCTTAGGTCTGTTCATGGCA
TCTCGCGCCAGTATAATAGCCTGTGGCGTCCGAATGGCAGTGCTGTCTATGGCAATGAAG
TTCACTGCAGGACCTGCTCTAATGGCAGTTGCTTCTCTAGCCACTACACTAAGAGGCACA
GTCTTTAAAGTGGCAATTGTCCAGGCAGCTCTACCACAAGGGATTGTTCCATTTGTGTTT
GCTAAAGAATATAATATTCATCCTGATATATTAAGCACAGGGGTAATTTTTGGTATGCTT
ATTGCATTGCCAATTGCATTGGCTTACTACTCGCTTTTAGAATTG------
>gnl_Medtr_Mt4.0v1_Medtr7g079720.1
ATGATTGGGTGGGAAGACGTGTACAAAGTTATTGTAGCAGTGGTGCCACTCTATTTTGCA
CTAATATTAGGCTATGGTTCTGTAAGGTGGTGGAAAATTTTCACAAGAGAACAATGTGAT
GCAATAAACAAACTAGTTTGTTACTTCACATTGCCACTCTTCGCCTTCGAGTTCACCGCG
CACATCGATCCTTTTAAGATGAACTTCTTATTTATAGGCGCGGACACTCTATCGAAGCTA
ATCATTGTCGCGGTGATTGCCCTTTGGGCTAAGTGTAGTAGCAAAGTAAGTTATTCTTGG
TCTATAACAAGTTTCTCTTTGTGTACTCTAACAAATTCTCTTGTTGTTGGAATACCAATG
GTGAAACCTATGTATGGACCTATGGGTGTGGATCTTGTGGTTCAAGCTTCAGTTGTTCAA
GCTATTATATGGCTCACTTTGCTTCTATTTGTGTTGGAGTTTAGAAGAACGGGA---ATA
GAGGGGACT---ATAACCACTTTG------------------------------------
------------------------------------------------------------
---------------------AAACCGAAGGCTAGT------------------AGCAAT
GTGACATGTGAAGGTGAAGAAAGTAAAGATGTTGAA---GCAAATAACATAGTAGAA---
---------------------TATACAAGTAGTAGGCTTCCTTTCTTACAATTGATGAAG
CGTGTGTGGCTCAAACTTATAGCAAATCCAAATTCCTATGGTTGTGTCATTGGCATTTCT
TGGGCTTTCATATCTAATAGGTGGAATTTGGAATTGCCAAGTATGGTAGAAGGGTCTATA
TTGATCATGTCAAAGGCTGGAACGGGCACTGCCATGTTTAGTATGGGTATTTTCATGGCA
CTTCAAGAGAAAGTGATTTCTTGTGGACCAAGTTTGACTGTATTTGGTTTGGTTTTAAAG
TTCATCGCTGGACCTGCAGCAATGGCTATTAGTGCCTTCATTGTAGGATTGCGTGGTGAC
GTTTTACGAATTGCCATCATTCAGGCAGCAGTTCCACAATCCATCACATCATTCATTTTT
GCTAAAGAATATGAACTGCATGCCGAGGTTCTTAGCACTGCGGTAATCTTTGGAATGATT
GTTTCGCTACCGATCTTAGTAGCCTACTACGCAATATTGGAGTTCGTTCAT
>gnl_Medtr_Mt4.0v1_Medtr7g009370.1
ATGATTTCCTTAGCCAATGTTTATCATGTAATAACAACAACTGTCCCATTATATGTAACA
ATGATACTAGCCTATGTCTCAGTGAAATGGTTTAAGATCTTCACACAAGAACAATGTTCA
GGAATAAACAAATTTGTTGCAAAATTCTCAATCCCTCTTTTATCATTTCAAGTCATTTCT
TCCAACAATATCTACAAAATGAGCCTAAAACTAATGTTTTCTGATTTCATTCAGAAACTT
CTTGCATTTGTTCTCTTAACAGCAATTATTAAGATTAGTGGTAAAGGTGGTTTGAAATGG
ATTATAACTGGTTTTTCATTATCAACACTTCCTAATACTTTGATTCTTGGAATTCCATTG
TTAAAAGCAATGTATAAGGATGAAGCTATTGTCTTGTTAGCTCAGATTGTTTTCTTGCAA
AGTATGATTTGGTACAATTTGCTTTTATTTCTTTATGAGTTTGATGCTGCCAAG---AAC
ATGCTA------------------------------------------------------
------------------------------------------------------------
------------------TCTGCACCTCCATCACAAGACACAGGA---GAATCGGAA---
---TCGGCGAGTGAAATACAATCAAAAAGAGAAGAAGATGAAGAA---------------
---------------CCTGTTGGAACAAAAAGAAAAATGAAGATCTTTCCCATTCTTGTC
ACAGTGGGGAAGAAGCTAATCAGAAATCCAAATACTTTTGCCTCTTTAATAGGCATCATT
TGGTCAAGCATACAGTTCAGGTGGGGGATACATATGCCTCAAGTGATTAATCATTCAATA
GAACTGTTGTCCAATGGAGGTCTTGGTATGGCAATGTTCAGCTTAGGTCTGTTTATGGCA
TCACAGTCAAGCATCATAGCATGTGGGCCAAGGAATACAGTGGTTGCAATTGGACTGAAA
GTGTTGGTAGGACCTGCTCTAATGGCTTTGGCATCCATTGTCATTGGTTTAAGAAACACA
TTGTTTAAAGTTGCAATAGTTCAGGCAGCTCTACCACAAGGAATTGTTCCTTTTGTTTTT
GCTAAAGAATATAATGTCCATCCATCCATCTTAAGCACTGCGATCTTGTTAGGAATGCTC
ATTGCCTTGCCGGTGGAATTGGCTTTCTACTTCCTCTTAGCACTT------
>gnl_Medtr_Mt4.0v1_Medtr6g011400.1
ATGATTTCCTTAATTGATGTCTATCATGTAGTAACAGCCACTGTCCCATTATATGTAACT
ATGTTACTAGCATACATTTGTGTTAAATGGTGGAAACTTTTCACACCAGATCAATGTGCA
GGCATAAACAAATTTGTAGCAAATTTTTCAGTTCCATTGTTATCATTTCAAGTGATATCT
TCAAATAACATTTACAAAATGAGTCTTAAACTTATATATGCAGATTGTGTTCAAAAATTT
CTTGCATTTTTAGTCTTGATTGTTATTATTAAGATTAGTGATAGAGGAGGTTTGAAATGG
ATTATAACTGGTCTTTCATTATCAACACTTCCTAATACTTTGATCCTTGGAATTCCACTC
ATGAAGGCTATGTATAAAGATGAATCTGATTTTCTACTACCTCAGATTATTTTCTTGCAA
AGTATGATTTGGTATAATTTGCTTTTGTTTCTTCATGAGCTTGATGCTGCAATT---CCT
GCAAGGACT---------------------------------------------------
------------------------------------------------------------
---------ATGCCT---GCTGCACAACCATCACATGAAACAGGA---GATAGTGAG---
---AGTTCTGTGGAAGTACAATCAAAAGAAGAAGATGAAGGAAGA---------------
---------------GAAACAAGACCAGAAAGGAAAACTAGGATCTTGATTATTCTTATG
AAAGTTGGGAAGAAATTGATCATGAATCCTAATACTTATGCAACTTTTATAGGCCTTATT
TGGGCAAGCATACACTTCAGGTGGGGAGTAGATATGCCAGATGTTGTTAATCAGTCAATA
ACAATATTGTCTAGTGGAGGCTTAGGTATGGCCACATTCAGCTTAGGTTTATTCATGGCA
TCAAACTCAAGCATCATTGCATGTGGACCAAAGATGACAATGGTGTCAATGGGACTTAAA
TTTCTTTTTGGTCCTGCCCTAATGGCTGTTGCCTCCATTGTGATTGGATTAAGAGATACA
ATGCTCAAAGTGGCAATTGTTCAAGCAGCTCTACCCCAAGGAATTGTTCCTTTTGTTTTT
GCAAGAGAGTATAATGTCCATCCAGCAGTTTTAAGCACAGGGGTCTTACTAGGAATGCTA
ATTGCTTTGCCAGTGGCATTGATTTACTACCTCCTCTTATCCATT------
>gnl_Mimgu_v2.0_Migut.F02141.1
ATGATCGCATGGGGAGATATTTACAAAGTAGTGGCGGCAATGGTGCCGCTGTACGTGGCA
CTGGTATTGGGGTATGGGTCGGTGAAATGGTGGAGGATGTTCAAGCCTGACCATTGCGAC
GCCATTAACAGATTTAATTGCTATTTTATAATACCTTTCTTCACGTTCAGGTTCACAGCC
GGAGTGGATCCCTACCACATGAACTTTAGGTTCCTGGCCGGAGATGTGATAGCGAAAGGG
GTGGTGGGTGTAGCACTAGCACTGTGGGCTAACCTATGCAGAGAAGGGAAGTTGTCGTGG
GCAGTGACGTCATTCTCACTGTCTAGCCTCAACAACACTCTGGTGGTCGGTGTGCCGTTG
CTCAAGGCCATGTACGGTGCTCTAGGTGAGGATCTGGTCGTGCAATCCTCCGTCATCCAG
TCCCTACTATGGTTTCCTACTCTCCTTTTCATGCTCGATTTCTGGCGCATAAAC---AAC
AATGATGCT---GATGGTGATAGT------------------------------------
------------------------------------------------------------
---------------CATCAGCAGCAGCCCGGTCAGATTGAAATAACAGATGCTAATACT
ACTAGTACTAGTGCTAATAAACATGAAGATGCTAAT---GGTGTTAATACGAGAATATCA
---------TCATCATCATCATCATCGTCGTCATCCAACAATTTCAGAATAACAATCAAG
AAAGTTTTGGCAAAACTTGCAAAGAACCCAAATTTGTATGCTTGTGCCATTGGCCTCATT
TGGGCTCTACTAGCTAAAAGGTGGGATTTAGAAATGCCGAGTGTAGTGGAAGGATCAATT
CTGATAATGGCCAAGGCAGGAAGTGGAGTAGCCATGTTTTCAATGGGATTGTTCATGGCA
CTGCAAGAGAAGATGATAGCATGTGGGGTAAGGTTGACAGTGTACGGAATGGTTCTAAGG
TTTATTGGTGGACCAGTTACCACTCTTGTCGGCTGTCTGGCTTTAGGCATCCGCTCCAGA
ACCCTTCATATTGCTATTATCCAGGCAGCTCTACCACAAGCAATTACGTCCTTTGTGTTT
GCTCAAGAGTATGGCTTGCACGCTACTGTACTCAGCACTGCGGTCATTTTCGGCACTATT
GTGTCCCTTCCCCTCTTGATCTCATACTACGTTGCCTTGGATGCCTTCCGT
>gnl_Mimgu_v2.0_Migut.F02142.1
ATGATAGGAAGGGAAGATGTGTATAAGGTGGTGGTGGGAATTGCACCACTGTACGTAGCG
CTGATGTTAGGATACAGTTCGGTGAAATGGTGTAGGATGTTCAGTCCAGAGCAGTGTGAA
GCAATAAACAGGCTAGTATGCTACTTCACATATCCATTGTTTGTATTTGAGTTCACAGCA
CACGTGGACCCTTTCAAGATGAACTATTTAATGATGGGTGCTGATGTGATATCGAAAGTA
ATAATAGTGATGGTGCTGGGATGCTGGGCCAAGTGC---TGCAAAGGGAGCTACTGCTGG
TCAATAACGAGTTTCTCTCTATCCACACTGACCAATTCACTTGTGGTTGGTGTCCCCCTT
TTGAAGGCAATGTATGGACCCATGGCCGTCGACCTTGTCGTTCAGTCCTCCGTCTTTCAG
GCACTTGTTTGGCTCTCCATACTCTTGTTCGTCTTGGAACTCAGGCGCACATAT---CAT
GATCATGTT---------------------------------------------------
------------------------------------------------------------
------------------------------------------------------------
------------------GCTGCTGCTGATCTTGAA---AACCAGAGCAGCGGTGTTATT
---------------------GCGGATGCCTCTAGGATTAATTTCTGGAATTTGATGAGA
CGTGTTTCCCTCAAACTCGCTATTAATCCAAACTCATATGCATGTATACTTGGTATCACC
TGGGCATTCTTATCTAATAGGTGGCACTTTGAAATGCCAAGCGTGATGGAAGGATCTATT
CTCATCATGTCAAGAGCTGGCACTGGCACTACCATGTTTAGCATGGGATTGTTCATGGCA
TTGCAAGAGAAAGTGATAGCATGTGGAGCAAGTCTGACTGTATTTGGGATGGCCTTAAGA
TTTATTGCTGGCCCTCTTGCCATGGCTTTGGCTTCCTTTGCTGTCGGTTTGCATGGCGAT
GTCTTACGCATAGCTATTATCCAGGCAGCATTACCACAATCGATCACGTCCTTCATCTTT
GCCAAAGAATATGGATTGCATGCAGATGTTCTCAGCACTGCGGTTATCTTCGGCATGATT
GTGTCTCTTCCGGTGTTGATTGCTTATTACGCAATTCTCGAATTTGTACAC
>gnl_Mimgu_v2.0_Migut.H00890.1
ATGATAACGTTAGCTAATGTGTACCATGTTTTTACTGCGATCATCCCACTCTACGTTGCG
ATGATTGCAGCTTATCTTTCTATCAAATGGTGGAAACTTTTCACGCCGGATCAGTGCTCG
GGGATCAACAAGTTTGTCGCAAATTTTTCCATCCCGCTTTTGTCGTTCCAGGTGATCTCA
TCGAACAATCCTTATAAAATGAACTTGAAACTTGCGTCCGCCGATTTCCTCCAAAAGCTT
ATCGCATTCGTCGTACTGGCAGTGATTGCCAGAATGCGATCGAGAGGGAGCCTGAGTTGG
ATAATTACAGGTTTGTCCTTGTCCACATTGCCTAATTCACTTATTCTAGGAATCCCGCTA
ATACGAGCAATGTACGGGGACGAAGCGGCGGTACTCTTGGCTCAGATAGTTGTACTGCAG
AGCTTAGTTTGGTACAACCTTCTGTTAATTCTTTTCGAGATCGATGCTGCAAAT------
------------------------------------------------------------
------------------------------------------------------------
------------------GCAGTACCACCGTCACAAGTACCAGGA---GAATCGGAG---
---AATCCACAAGTACCGGAACCA------------------------------------
------ATTACGAACGGAGTAAAACATCAAAGCGAAAGAAGCATAAGAATCATTCTATTG
ACAGTCGGAAAAAAATTGATCACAAATCCCAATACTCATGCCACATTGGCAGGGCTCGTA
TGGTCGAGCATACATTTCAGGTCGTATAAAACAATACGCCTCGTATATATTAAGAATTTG
AGTCTAACTTGTAAAACGGGTGTAGGTATTAGCTTTTACTTGTTAGGTCTTTTTATGGCA
TCACAAGCCCGATTGATTGCATGCGGTACCCGAAAAGCAGTATTAGCCATGGCACTGAAG
TTTATAGCAGGACCATCTCTCATGGCAGTGCCTTCAATCGCGCTCGGGTTAAGAGGCACG
TTACTCAAAGTAGCACTCGTGCAGGCAGCTCTGCCACAAGGGATAGTTCCGTTCGTGTTT
GCGAAAGAGTACAATCGACATCCGGACATACTGAGCACAGCGGTTATATTCGGTATGCTC
GTAGCGGTTCCGATCGGATTAGCATACTACTTCCTGCTGGCTTTG------
>gnl_Musac_v1_GSMUA_AchrUn_randomT08290_001
ATGATTTCTTGGTCGAGCCTCTACCATGTGGTGGAAGCGATGATGCCGCTCTACGCGGCC
ATGGCTCTCGGCTACGCATCCGTCCGG---AAGAAGGCATTTACCCCGGAGCAATGTGCG
GGGATCAACCACTTCGTCGCACTGTTGGCCGTCCCCTTGCTCATCTTCCGCATGATCTCC
TCCAACAATCCTTACACGATGAACATCCGGTTCCTCGCCGCGGACACGCTGCAGAAGGTG
ATCATCCTCGCTGCCCTCGCTGCATGGGCACGCTTCAGTAACAACGGCTCGATCGCATGG
GTCATCACCCTCTTCTCCCTGGCGACGTTGCCCAACACGGTGCTTATGGGCGTGCCGGTC
CTCCGCGGCATGTACGGGCCAATGTCCGAGAACCTAATGGTCCAGATCGTCGTCCTCCAG
TTCGTTGTGTGGTACGTGCTAGTTGTGTTCTTGTTCGAGTACATGGCCGCCCAG---AAT
GCCTTCATG---GAGCAGCAG---------------------------------------
------------------------------------------------------------
------------------CAGATGCCGCCACCACAAGCCAATGGT---TCTCACTCG---
---GTGGACATACCAGCTGTTAATGCCGATGGCAGTGACCCCGAT---------------
------GTTTCGATTGCACAAGAAGAGACGATTCGACCATCAGGGATGCTCATTCTGGTT
ATGGCGGTCAAGAAGATTCTCAAGATCCCAAGCACATACGCCAGTTTGCTTGGCTTGTTT
TGGTCATTGATCGCTTTCAGATTTGGTATCAAAATGCCAGCGATCATAGACAACTCATTG
TCAATTATTTCAGTATCAGCTATTGGCTTGGGCATGTTCAGCGTTGGTGCCTTCATGGCT
CAACGGAAGAAATTTATTACATGTGGATATTATCTTGCCGTCTTGGCTATGGTTATGAGG
TTTCTTATAGGCCCCATCGTTATGCTTGTATCATCGTTTGCGGTCGGTCTTCAGGGTGTG
TTTCTAAACGTAGGCGTTGTCCAGGCCGCTCTTCCTCTTGCTGTACTTTCATTTGTTTAC
GCGGAGGAATACAATGTGCATCCGGATATCATGAGTACAGGGGTCATTGTGGGAATTTTC
ATATCTGTTCCCCTAACAATCCTCTACTATGTTCTATTGGGACTA------
>gnl_Musac_v1_GSMUA_Achr4T00310_001
ATGATCTCCAAGTCGAGTCTGTACCATGTGGTTGAGTCCATGGCGCCGCTGTACGTGGCC
ATGGGCCTCGGCTACGCGTCCGTCCGG---TTCCGGGCATTCACGCCGGAGCAGTGCGCG
GGAATCAACCACTTCGTCGCCCTCTTCGCCATGCCGCTGCTCATCTTCCGCATGATCTCC
TCCAACGACCCCTACGCCATGAACCTGCGCTTCATCGCCGCCGACACCATCCAGAAGGCG
GCCATCCTCGCGGCGCTCGCCCTGTGGGCGCGCCTCAGCGCCCGGGGCTCGCTCGCCTGG
GTCGTCACCCTCTTCTCCCTCGCCACCCTGCCCAACACCATCATCATGGGCGTGCCCATC
CTCCGCGGCATGTACGGCTCCATGTCCGGAACCCTCATGGTCCAGATCGTCGTCCTCCAG
TTCGCCTTCTGGTACGTCCTCGTCGTGTTCCTGTTCGAGTACATGGCCGCGCAG---CGC
GCCCTG------------------------------------------------------
------------------------------------------------------------
------------------------------------------------------------
------------------------------------------------------------
------------------------------------------------------------
------------------------ATTCCGAGCATACACGCAAGCATGCTCGGCCTCGTG
TGGTCTTTCATCGCATACAGGGAAGGCATCAAGCTGCCAACCATCATCGACGACTCAGTG
GCGATCATCTCTGTCTCGGCAACAGGGTTGGCCACGTTCAGCGTAGGTACTTTCATGGCA
CAACAAAGCCGGTTCATTTCATGTGGCTGTTCTGTTGCGAGCTTAGCCATGGCGATGAGG
TTCCTGGTAGGACCTGCTGTCATGGCCGCTTCATCGCTCGCCGTAGGGCTGCATGGTGAT
CTCTTACATGTAGGGATTGTCCAGGCTGCTCTTCCTCTGGCTGTAATATCATTTGTTTAT
GCAAAAGAATATAATGTGCATCCGGAGATCATGAGCACAGGGGTCATCGTTGGCACATTT
GCATCTTTTCCCATCACAATCATCTATTACATATTACTAGGATTG------
>gnl_Musac_v1_GSMUA_Achr9T15520_001
ATGATTACTGGTACGGACTTCTACCATGTGATGACGGGCATGGTGCCGTTGTACGTGGCG
ATGATACTGGCGTACTTGTCGGTGAAGTGGTGGAAGATCTTCACGCCGGAGCAGTGCGCA
GGGATCAATCGCTTCGTGGCGCTCTTTGCGGTGCCGCTCTTGTCGTTCCACTTCATCGCC
GGTAACGATCCTTATAAGATGAATTATCGGTTCATCGGCGCTGACACGTTGTCCAAGGTT
ATCGTGCTCGTCATTTTGGCCGTCTGGAGCAATCTCAGCCGCCGCATGTCACTCGATTGG
ACCATCACCATCTTCTCCCTGGCCACCCTGCCCAACACCCTCGTCATGGGCATCCCGCTG
CTCGAGGGCATGTACGGGGAGTACTCCGGCAGCCTCATGGTCCAGATCGTGGTGCTGCAG
TGCATCATCTGGTACACCCTCATGCTGTTACTGCTCGAGTACCGCGCCGGCCGG---TTG
CTGATCGCG---GAGAAATCGTCATCCGTTGTGTTCCCC---------------------
---------------------------------------------GTCGGTCCATCGGAA
ATTCAAGAAATCCGAGTGGAAGTTCCTCCGCGCCAAAGTACTAATCGACCACTCACT---
---ACTTTCCTCGAGAACCAGGAGCAAGAGCCGGCAATTGGCGCG---------------
------ATAGTGCCGACGACAATGCCGCCGGCGAGCGTGATGGCGAAGCTGATCCTCGTA
GTGGTGTGGAGGAAGCTGATCCGTAACCCCAACAACTACGCCAGCCTGATCGGCCTCGCC
TGGTCGCTCGTCTCCTACAAATTGCACGTTAACATGCCTGTGATTGTGGCGAAATCCATC
TCCATCATGTCGGACACAGGCCTAGGAATGGCTATGTTCAGCCTCGGGCTGTTCATGGGG
CTGCAGCCGAGGGTCATAGCATGTGGGAATTTGGCAGCAGCTATTGCCATGGCCATCAGA
TTCTTAGCAGGGCCTGCTTTCATGGCTATCGCCTCCTTTGCCGTGGGCATCCGCGGCGAG
CTCCTGCGCATCGCCATCGTGCAGGCGGCGCTCCCTCAAGGCATTGTCCCCTTTGTGTTC
GCAGAGGAGTACAACCTGCATGCTGAGATCCTCAGCACAGCGGTGATATTTGGGATGATA
ATTGCGCTGCCCATAACATTGGTGTATTACGTTATAGTTGGACTAGTG---
>gnl_Musac_v1_GSMUA_Achr8T29780_001
ATGATCTCGTGGCACGACCTGAACACGGTGCTGGTGGCGGTGGTGCCGCTGTACGTGGCG
ATGGTGCTGGCGTACGGGTCGGTGCGGTGGTGGGGGATCTTCTCGCCGGAGCAGTGCGCT
GGCATCAACCGATTCGTGGCCGTCTTCGCCGTGCCTCTGCTCTCGTTCCACTTCATCTCC
ACCAACGACCCCTACGCCATGAACCTCCGCTTCGTCGTCGCCGACACCCTGCAGAAGCTG
CTCGTCCTCGCGGCCCTGGCCGTCTGGTCCAAACTCCTCCGCCGATCATCCCTCGACTTG
TCCATCACCGCTTTCTCTCTCTCCACCCTCCCCAACACGCTGGTGATTGGCATCCCCCTG
CTCGTCGCCATGTACGGGCCCTATTCCGGCTCCCTCATGGTCCAGGTCGTCGTCTTGCAG
TGCATCATCTGGTACACCCTCATGCTCTTCCTCTTCGAGTACCGCGCCGCTCGC---CTC
CTCGTCGCC---GACCAGTTCCCCGACACCGCCGCCTCCATCGTCTCCTTCCGTGTCGAC
GATGTCGACTCGCTCGCCGGGGCTGCCGAGACCGCTGCAGAATTC---AACGGCGACGGC
AAGATTTACGTCACCGTCCGCAAGTCAACGTCGTCCAGGAGGGGATCCAACTGCAACAAC
---GCCGACTTAGACAACGACCACAAAGGCTTCGACGAGGAGGAGGCGGCCAACTACAAG
GGCGCGGGAGGGCCACACCAGATGCCCCCCGCGGGCGTCATGACCCGTCTGATCCTGATC
ATGGTGTGGCGTAAGCTGGTCCGCAATCCCAACACCTGCTCCAGCCTCGTCGGCCTCCTC
TGGTCCCTCGTCGCCTTCCGGTGGAACATTACCATGCCGAAGGTTGTAGAGAAGTCCATC
TCCATACTCTCCGACGCGGGCCTCGGGATGGCCATGTTTAGCTTAGGGCTGTTCATGGCG
CTGCAGCCGAGGATAATAGCGTGCGGGAACAGGGTGGCCGCGCTCGCCATGGTGATCCGG
TTCGTGGCCGGACCCGCGACGATGGCCGTGTCGTCCGTCGCCGTCGGCCTGCGTGGGACC
CTCCTCCACGTCGCCATCGTGCAGGCGGCGCTGCCGCAGGGCATCGTGCCCTTCGTCTTC
GCCAAGGAGTACAACCTCCACCCTGCCATCCTCAGCACAGCGGTTATATTTGGGATGCTG
ATAGCTCTTCCGATCACCTTGCTATACTACATTCTTCTGGGACTA------
>gnl_Musac_v1_GSMUA_Achr11T10870_001
ATGATAAGCTGGGGGGACATCTACAAGGTGGTGGACGCCATGGCGCCGCTGTATGTAGCA
CTGGGCCTCGGATATGGCTCGGTGAAGTGGTGGCGTGTTATCACGCCGGAGCAGTGCGAG
GCGATCAACCGCCTCGTCTCCTGCATCACCCTCCCCCTCTTCACCTTCCAGTTCACGCTC
CACACCGACCCTTTCGCCATGAACTACCGCTTCGTGGCCGCCGACGCCATCTCCAAGGTC
ACCATCGCGCTGCTCCTCGCCGCCTGGCCCAAGTGCAGCAGCAAGGGCAGCTACTGCTGG
TCCGTCACCAGCTTCTCCCTCGCCACCCTCACCAACTCCCTCGTCGTCGGCGTTCCCCTC
GTCGGCGCCATGTACGGGCCGTGGGCGCAGGACCTTGTGGTGCAGCTCTCGGTGGTGCAA
GCCATC------------------------------------------------------
------------------------------------------------------------
------------------------------------------------------------
------------------------------------------------------------
------------TCACCGCCGGCGAAAGACGCAGAC------------GTAGAC------
------------------------GTCGCTTCGCAGCCTTCCTTCTGGTCGCTGATGAAG
ACGGTGTGGCTCAAGCTCGCGCTCAACCCCAACTCATACGCGAGCATTGTGGGCATCACC
TGGGCGTTCATCGCGAACAGGTGGCATTTTGAGATGCCGAGCATCATGGAGGGATCGGTG
TTGATCATGTCCAAGGCAGGGACAGGGATGGCCATGTTCAGCATGGGACTGTTCATGGCT
CTGCAAGAGAAGATACTCGCGTGTGGACCGAGCTTGACGGCATTTGGGATGGCATTAAAG
TTCGTCGCAGGGCCGGTGGCGACCGCCATCGGAGCCATTGCGGTCGGACTTCGCGGTGAC
ATCCTGCATCTGGCAATCATACAGGCTGCACTGCCTCAGTCCATCACCTCCTTCATTTTT
GCAAGAGAGTATGGATTACATGCTGATGTGCTCAGCACTGCGGTGATCTTTGGGATGCTG
GTTTCTTTGCCTGTGCTTGTTACATACTATGTGGTGCTAGGTTTTCTGAGT
>gnl_Musac_v1_GSMUA_Achr11T19530_001
ATGATAAGCTGGGGCGACATTTACAAGGTGGTGGTGGCCATGGCGCCGCTGTACGTCGCT
CTGGGTCTCGGGTACGGTTCGGTGCGGTGGTGGCGCATCATCACGCCGGAGCAGTGCGAG
GCCATCAACCGCCTCGTCTCCTGCATCACCCTCCCTCTGTTCACCTTCGAGTTCACGCTC
CACGTCGACCCCTTCGCCATGAACTACCGTTTCATCGCCGCCGACGCCGTCTCCAAGGTC
ACCATCGCCGTGCTGTTAGCCGCGTGGCCCAAGTGCAGCAGCAAGGGCAGCTACTGCTGG
TCCGTCACCAGCTTCTCCCTTTCCACCCTCACCAATTCCTTGGTGGTGGGCGTGCCGCTG
GTGAGCGCCATGTACGGGCGGTGGGCGCAGGACCTGGTGGTGCAGCTCTCGGTGCTCGCG
TCTGTC------------------------------------------------------
------------------------------------------------------------
------------------------------------------------------------
------------------------------------------------------------
---------GAATCACCGCCGCTCAAGGACGTCGAC---GGCGGCGGCCCCGAG------
------------------------GTCACACCACGACCTTCCTTCTGGTCGCTGATGAAG
ACGGTGTGGCTCAAGCTTGCTCTCAATCCCAACTCATACGCGAGCATCGTCGGCATCACC
TGGGCCTTCATCGCAAGCAGGTGGCATTTCGAGATGCCAAGCATCATGGAGGGTTCAGTT
CTGATCATGTCCAAGGCAGGGACTGGAATGGCCATGTTCAGCATGGGGCTGTTCATGGCT
CTGCAAGAGAAGATACTCGCCTGTGGACCGAGCCTGACCGCATTTGGGATGGTCTTGAAG
TTTATCGCAGGCCCGGCAGCCACGGCCATCGGAGCCATCGCCGTCGGACTTCGTGGGGAC
GTCCTGCATCTGGCAATCATACAGGCTGCACTGCCTCAGTCCATCACCTCTTTCATCTTC
GCAAGAGAATACGGATTGCATGCTGATGTGCTAAGCACTGCGGTAATTTTTGGGATGCTG
GTTTCTTTGCCTGTGCTTGTGGCATACTATGTGGTTCTGGGTTTCATGAGC
>gnl_Musac_v1_GSMUA_Achr5T25220_001
ATGATAGAGGGGCGGGATGTGTTAAAGGTGATTGAGGCAATGACGCCGCTCTATGTCGCA
CTCGGCCTCGGCTACGGCTCGGTGCGGTGGTGGCACGTCTTCACCCGCGAGCAGTGCGAA
GCGATCAACCGCCTCGTCGTCTATTTCGCCATCCCCTTCTTCACCTTCGATTTCACCAGC
CACATCAACCCTTTCACCATGAACTACCGCGTCATCGCCGCCGACGCCATCTCCAAGCTC
CTCACCGTGGCAGTACTGGCTGCATGGACCTGGTGCAGCGACAAGAGCAGCTACAGCTGG
GCCATCACCATCTTCTCGCTCTCCCAGCTCAGCAACATCTTGGTGGTGGGCGCGCCGCTG
CTGGACGCCATGTACGGACGTTGGGCGCAGGACATCATCGTGCAGCTGTCCGTGATGGTG
GCA---------------------------------------------------------
------------------------------------------------------------
------------------------------------------------------------
------------------------------------------------------------
------CCCGAACCGCAACAAGCAATGGACGTGGAG---CGCAACGCCGAC---------
------------------------GTCGCTGCACGTCCTACGTTAGGATCACTGATGAAG
ACGGTGTGGCTCAAGCTCGTTATCAATCCCAACATATACGCCAGCGTTCTCGGCGTCATT
TGGGCTCTCATAGCAAACAGGTGGCACTTCGAGATGCCGCGAATCATCGAGGGATCGGTG
TTGGTGATGTCCAAGACCGGGACAGGGATGTCCATGTTCAGCATGGGGTTGTTCATGGCT
CTGCAAGACAAGATTGTCGCATGTGGCCCGAAGCTGAGCGCGTTCGGCATGGTTCTAAAG
TTCATCGCGGGGCCGGCGGCTACGGCGATCTCCGCCGTCTCCGTGGGACTTCGTGGTGAT
CTCCTGAGGGTGGCGATCATACAGGCTGCACTGCCTCAATCTATCTCCTCCTTCATCTTC
GCAAGAGAGTATGGATTGCATCCTGGTGTGCTCAGCACCGCAGTCATTTTTGGAACGCTC
GTCTCATTGCCGGTGCTGATAGCATACTATGAAGTTCTTGGTTTACTGAGC
>gnl_Musac_v1_GSMUA_Achr5T25210_001
ATGATAGGGGGGCGGGATGTGATTAAGGTGATCGAAGCAATGACACCGCTCTATGTCGCA
GTCGGCCTCGGCTACGGCTCGGTGCGATGGTGGCATGTCTTCACCCGCGAGCAGTGCGAG
GCGATCAACCGCCTCGTCGTCTACTTCACCATCCCCTTCTTCACCTTTGAGTTCACCAGC
CACATCGACCCTTTCACCATGAACTACCGCGTCATCGCTGCTGACGCCATCTCCAAGCTC
CTCACCGTTGGCGTCCTGGCTGCATGGACCTGGTGCAGCTCCAAAAGCAGCTACAGCTGG
GCCATCACCATCTTCTCACTCTCCCAGCTCACCAACACCTTGTTGGTGGGCGCGCCGCTG
CTGGACGCCATGTACGGGAGATGGGCGCAGGACATCGTCGTGCAGCTCTCCGTGGTGGTG
GCA---------------------------------------------------------
------------------------------------------------------------
------------------------------------------------------------
------------------------------------------------------------
------CCTGAACCGCAACAAGCAACGGACGTGGAG---TGCAACACCGAC---------
------------------------GTCGCTGCACGTCCTACGTTAGGATCACTGATGAAG
ACGGTGTGGCTCAAGCTCGCTCTCAATCCCAACATATACGCCAGCGTTCTCGGCGTCATT
TGGGCTCTCATAGCAAACAGGTGGCACTTCGAGATGCCGCGAATCATGGAGGGATCGGTG
TTGGTGATGTCCAAGGCCGGGACAGGGATGTCCATGTTCAGCATGGGGTTGTTCATGGCT
CTGCAAGACAAGATTGTCGCATGTGGGCAGAAGCTGAGCGCGTTCGGCATGCTTCTAAAG
TTCATCGCAGGGCCGGCGGTTACGACGATCTGCGCCGTCGCCGTGGGACTTCGTGGTGAC
CTCCTGAGGGTGGCGATCATACAGGCTGCACTGCCTCAATCTATCTCCTCCTTCATCTTC
GCAAGAGAATATGGATTGCATCCTGATGTGCTCAGCACCGCAGTCATTTTTGGAACGCTT
GTCTCCTTGTCGGTGCTGATAGCATACTATGAAGTTCTTGGTTTACTGAGC
>gnl_Nelnu_v1.0_NNU_022861-RA
ATGATCTCCCTGTTAGATGTTTACCATGTCTTGGCTGCTACAATCCCTTTGTACTTTGCC
ATGATCTTAGCCTACGTATCTTTAAAATGGTGGAAGCTCTTCTCAGCAGATCAATGCTCT
GGCATTAACAAGTTTGTAGCAAAATTCTCTATCCCGCTCCTCTCCTTCAGTGTGATCTCT
GCCAACAATCCCTACCAGATGGACCTGAAACTCATATTGGCAGATGGCCTCCAGAAACTG
CTTGCCTTCCTTCTATTGGTAATTCTTGCCAAAATTAGCTCCAGGGGACACACAGATTGG
GTTATAACTGGTTTGTCTTTGTCAACTTTACCCAACACCTTGATTGTGGGAATTCCATTG
TTGAGAGCCATGTACGGGAATAAAGCATCGGCACTTCTCTCCCAGATAGTTGTCATGCAG
AGTTTGGTCTGGTACAATCTATTGCTGTTTCTGTTTGAGTTTAGAGCTGCTGAG---ACA
GCCTCT------------------------------------------------------
------------------------------------------------------------
------------------GAAACTCCTCCCTTAGAAGTCACAGGG---GAACTGGAG---
---GCCCCACAGGAAGCACAACCAAAAGCGGTAGGTGAGGAAGCA---------------
---------------AAGGCCAGAACCCTGAGAAAAATGAACACCAAGCTTATTCTCATG
ACTGTGGGGAGGAAGCTCGTGAGGAATCCCAACACTCATGCAACTTTGATTGGTCTTATT
TGGGCAGTCATCAGTTTTAGGTGGAGAGTTAAACTGCCGCTAATTGTTAACAACTCAATA
TCAATATTGTCAGATGGAGGACTTGGCATGGCAATGTTCAGCTTAGGTCTTTTCATGGCC
TCACAGCCTAGCATAATTGCATGTGGAACTAGGAAGGCAGCCTTAGCCATGGGAATCAAG
TTCCTGGTAGGACCTGCCCTAATGGTAGTCTCCTCCTATGCTATTGGATTGAAAAGCATA
TTGTTTAAGGTGGCAATTGTACAGGCAGCTCTTCCTCAAGGAATTGTTCCATTTGTGTTT
GCTAAAGAGTATAATGTACATCCAGACATATTGAGCACTGGGGTTATCTTTGGCATGCTT
ATTGCGCTTCCAATAGCTTTGGCCTACTACTTCCTGCTAGGGTTAATTCAG
>gnl_Nelnu_v1.0_NNU_000483-RA
ATGATCACCGGCAAGGACATCTACGATGTGCTAGCAGCAATTGTACCACTCTATGTTGCT
ATGATCCTTGCCTATGGTTCAGTTTGGTGGTGGAAGATTTTCACCCCTGATCAATGCTCC
GACATCAATCGCTTTGTGGCAATCTTTGCCGTCCCCCTCCTTTCCTTCCATTTCATCTCC
AGTAACAATCCTTATGCCATGAACTACCGCTTCACCGCTGTCGACTCTCTGCAAAAGATT
GTCATCCTCTCTGCTCTACTCCTCTGGCAGGCCTTGAGCAAGAATGGAAGTCTGGAATGG
ATGATCACCTTCTTCTCCCTTTCCACTCTCCCCAACACTCTTGTCATGGGCATTTCCCTC
CTTAAGGCCATGTATGGAGAGTTCTCTGGGAGTCTCATTGTGCAAATTGTGGTGTTGCAG
TGTGATCTGGTACACTCTTATGCTCTTCATGTT---------------------------
------------------------------------------------------------
------------------------------------------------------------
------------------------------------------------------------
------------------------------------------------------------
------------------------------------------------------------
------------------------------------------------------------
------------------------------------------------------------
------------------------------------------------------------
------------------------------------------------------------
------------------------------------------------------------
------------------------------------------------------------
------------------------------------------------------------
---------------------------------------------------
>gnl_Nelnu_v1.0_NNU_014664-RA
ATGATAGGGTTGGAAGATGTTTACAAGGTGGTAGTGGCCATGGTGCCTCTGTATGTTGCC
ACAGTTCTGGGTTATGGCTCGGTGAAATGGTGGCACATATTCACTCCTGATCAGTGTCAA
GCAATTAACCGACTTGTTTGCTACTTCACCCTCCCTCTCTTCACCTTCGAATTCACTGCC
CACATCGATCCTTTTAACATGAACTATCTCTTCATTGCCGCCGATGCCATCTCCAAGGTA
GTCATCGTCATAGTTCTCGTCTTCTGGGCTAAGTGCAGCAGCAAGGGGAGTTACCCTTGG
TCCATAACCAGCTTTTCTCTCTCCACTCTCACCAACTCTCTGGTCGTAGGGGTCCCTCTC
CTTAAGGCCATGTACGGCCAAATTGGGGTGGATCTCGTCGTGCAATCCTCTGTGATTCAA
GCCATCGTATGGCTCACGATTCTTCTCTTCGTCTTGGAGCTGCGCAAAACCAGG---AGC
GACACTCTG---TCGTCCATGGCG------------------------------------
------------------------------------------------------------
------------------ACCAGCCTCGACTCTCAA---------------------TCT
CATGTGGTTTCTCTCGAATCAGCCAAGGATGTCCAA---ACAAATGACCACGTTGTTGAG
------------------GGCCTGAGTACTACAAAACCTTCCTTCTGCTCTGTAATGAAG
ATTGTGTGGCTGAAGCTGGCTCTCAATCCTAATACATATGCTAGTCTCGTTGGCATAGTC
TGGGCTTTTGTCTCAAACAGGTGGCACATTGAAACGCCAAGCATCATGGAGGGATCTGTG
TTGATCATGTCAAGAGCAGGGACAGGCACGGCCATGTTTAATATGGGAATCTTCATGGCG
TTGCAGGAGAAGTTAATTGCTTGTGGTCCGCCCCTAACGATTTTTGGAATGGTATTGAAG
TTTATTGCAGGACCTGCTGCCATGGCAATAGGAGCCATAGCTGTTGGTCTCCATGGTGAC
GTCTTGAGAGTGGCCATCATCCAGGTAATTCATCTACTTAGACCCTCTAGACTCTATCAT
GGTTCAAAGTAT------------------------------------------------
---------------------------------------------------
>gnl_Orysa_v7.0_LOC_Os08g41720.1
---------------------------------------ATGGCGCCGCTGTACTTCGCG
CTGGGGCTAGGGTACGGGTCGGTGAGGTGGTGGAGGTTCTTCACGGCGGAGCAGTGCGCC
GCCATCAACACCATGGTGGTCTACTTCTCCATGCCCTTCTTCACCTTCGACTTCGTCGTC
CGCACCGACCCGTTCGCCATGAACTACCGCGTCATCGCCGCCGACGCGGTGTCCAAGGCG
ATCGCCATCGCCGCCATGGCGGCGTGGGCGCGCGCCGCCAAGGCCGGGGCGCAGTCGTGG
TCCATCACCGGGTTCTCCCTCGCCGCGCTCAACAACACGCTCGTCGTCGGCGTGCCGCTG
CTCGACGCCATGTACGGGAGGTGGGCGCAGGACCTCGTGGTGCAGATCGCCGTCGTGCAG
TCCATGGTGTGGTTCCCGCTCCTGCTCATGGCGTTCGAGCTCCGCAAGGCCTGG---GTC
GTCGGCGGC---GGCGGCGGCGTC------------------------------------
------------------------------------------------------------
---------------------GGGCCGGCGGTGATG---------------------TCG
TCGTCGTCGCCGCCGGAGAAGCAGAGCGACGTCGAG---ATGAACGGCGCCGTCGTCGCG
---------GCGCCGGGCGGCGGCGGCGGCGTCCGGCTACCGTTCTGGGCGACGGCGAGG
ACGGTGGGGCTGAAGCTGGCGAGGAACCCGAACGTGTACGCCAGCGTTCTCGGCGTCGTG
TGGGCGTGCATCGCGTACAGGTGGCACCTGAGCTTGCCGGGGATCGTGACGGGGTCGCTG
CAGGTGATGTCCAGGACTGGCACGGGGATGTCCATGTTCAGCATGGGGTTGTTCATGGGG
CAGCAGGAGAGGGTGATAGCGTGCGGGGCGGGGCTGACGGCGCTGGGGATGGCGCTGCGG
TTCGTCGCCGGTCCGCTCGCCACGCTCGTCGGCGCCGCCGCCCTCGGCCTCCGCGGCGAC
GTCCTGCACCTCGCCATCATACAGGCCGCACTGCCTCAATCGATTGCTTCCTTCGTTTTC
GCAAAGGAGTATGGGCTTCATGCCGATGTACTCAGCACGGCGGTTATATTCGGAACATTG
ATCTCTCTGCCGATTCTGATTGCATATTACGCGGTTCTGGGCTTTGTC---
>gnl_Orysa_v7.0_LOC_Os01g69070.1
ATGATAGGGTGGGGAGACGTGTACAAGGTGGTGGCGGCGACGGTGCCGCTCTACTTCGCG
CTGTTCCTGGGCTACGGGTCGGTGAGGTGGTGGCGGATCTTCACGAGGGAGCAGTGCGAC
GCCGTGAACCGGCTCGTCGCCTTCTTCGCGCTCCCCTTCTTCACCTTCGAGTTCACCCTC
CACACCGACCCGTTCCAGGTGAACTACCGCGCCGTCGCCGCCGACGTGATCTCGAAGGCG
GTCATCGTCGCCGTCATCGGCGCCTGGGCGCGGTTCATGAGCAAGGGCGCCGTGAGCTGG
TCCATCACCAGCTTCTCGCTGTCCACGCTCACCAACTCGCTTGTCGTCGGCGTGCCCATG
GCGCGCGCCATGTACGGCGAGTGGGCGCAGCAGCTCGTCGTCCAGCTCTCCGTCTTCCAG
GCCATTGTCTGGCTCACGCTGCTGCTCTTCGTGCTCGAGGTCAGGAAGGCCGCC---ATC
GGGATGTAC---GTCGACGGC---------------------------------------
------------------------------------------------------------
------------------------GCCGAGGCGGCGGCG---------------------
---------------GCGGCCGGCAAGGACGTCGAG---GCCGCCGGCGCCGCCGCCGCC
GCAGGC---------GTCGCCGCCGCCGCGGGCAAGCCGTCGCTGTGGGCGCTGGTGAAA
GTGGTGGCGCACAAGCTGGCGCGCAACCCCAACACTTACGCCAGCTTCGTCGGCATCACC
TGGGCCTGCCTCGCCAATAGGTTACACATCGCGTTGCCGAGCGCCTTCGAGGGATCGGTG
CTGATCATGTCCAAGTCAGGCACAGGAATGGCCATGTTCAGCATGGGATTGTTCATGGCG
CAGCAGGAGAAGATCATCGCGTGCGGGACGAGCTTTGCGGCGCTGGGGCTGGTGCTAAAG
TTCGCGCTCGGCCCCGCCGCCATGGCCATCGGCTCCATCGCCGTCGGCCTCCGCGGCGAC
GTCCTCCGCGTCGCCATCATACAGGCAGCCCTACCTCAATCCATCACATCATTCATATTT
GCGAAAGAATACGGGCTGCATGCTGATGTGCTCAGTACTGCGGTGATTTTTGGAATGCTT
GTCTCCCTACCCTTGTTAGTCGGATTTTACATAGTTTTAGAGCTAATTAGG
>gnl_Orysa_v7.0_LOC_Os01g51780.1
ATGGTGTCCTGGAAGGACATCTACCTCGTTCTTGAAGCGACAGTTCCACTATATGTAGCT
ATGATACTGGCCTACCTATCCATAAAATGGTGGAAGCTGTTCACCCCAGAGCAGTGCTCT
GGGATCAACAAGTTTGTGGCGAAGTTTTCTATTCCTCTGCTCTCTTTTCAGGTCATTTCC
ACAACCGATCCTTATGACATGAATATCAAGCTCATATACTCGGATATCCTACAAAAGTCG
CTTGCCTTGCTGGGATTTGCAGCCATTTCCAAAGCATGCTGTGCAGAGAAGTTTGACTGG
CTGATTACTGGTTTTTCTTTATCAACACTTCCCAATACACTGATTGTTGGCATCCCGTTG
CTGAAAGGAATGTATGGTGAGCAAGCCGGCAAACTACTAAGTCAGATAGTAGTCCTCCAG
AGCCTAATTTGGTACACTCTTCTTCTATTTTTGTTTGAACTTCGGGCTGCTAAT---GGA
ATGGCC------------------------------------------------------
------------------------------------------------------------
------------------ACCACTACATCATCTGAAACTACA------------------
------------------------------------------------------------
------------------------------------------------------------
---------------------------------------------------GGTTTAATT
TGGGCACTGGTCGGCTTCAGGTGGCACATAAGATTACCGTTGATTGTCAGCAATTCTATA
AGGATGCTCTCGGATGGAGGGCTGGGAATGGCAATGTTCAGCCTAGGCCTTTTCACTGCT
CTACAAACTAAAATTATAGCCTGTGGAGCTAAAAGGATGCTACTAGCATTAGCCATCAGG
TTCTTTCTAGGACCAGCACTAATGGGTATGTCTTCTTATGCTATTGGAATGCGTGGAGTA
TTGCTGAAGATAGCCATTGTACAGGCAGCTCTACCTCAAGGAATAGTTCCGTTTGTGTTT
GCAAAGGAGTACAATGTCCAAGCAGATATTCTGAGCACTGCGATAATTGTTGGCATGATG
GTTGCAGTTCCTGTGGCGCTGGCTTACTACTTTGCAATGGCTATC------
>gnl_Orysa_v7.0_LOC_Os01g58860.1
ATGATTACGGGTTCGGAGGTGTACCAGGTGGTGGAGGCGATGGCGCCGCTGTACACGGCG
GCGGCGCTGGGGTACGGGTCGGTGCGGTGGCTGAAGGCGTTCTCCAACGAGCAGTGCGCC
GGGATCAACCACTTCGTGGCGCTCTACGCCGTGCCGGTGCTCATCTTCGACATGGTGTCC
ACCAACAACGTGTACAAGATGAACGGCCGCCTCATCGCCGCCGACACGCTGCAGAAGGCC
GTGCTGCTGCTGGGCCTCATGGCGTGGGCCAAGGCGGCGGTGTCGTCGCCGCTGCAGTGG
GTCATCACCTGCTTCTCCGTCGCGTCGCTGCCCAACACCATCATCATGGGCGTCCCGCTC
CTCAACGGCATGTACGGGCCCGTGTCCAAGGACCTCATGAAGCAGATCGTCGTCATGCAG
TTCTGCATCTGGTACAACGTCATCATCTTCCTCTACGAGTACATGGCGGCGCGT---AGA
TCGGCCTCG---GCGCCGCCGCCGGCGTCGTCGGAGGGCAGCGCCAAGATCAGCCCTTCG
CCGGTGAAAGCTGCTAACGGCAATGCTGTCGCGGCCGACCGG------CCGCAAGAAGTG
GCGGTGAACATCGAAATCACGGAGATGGCGGCGTCCCGAGACGGCGTGTCCGGCGAGACG
GCGGCCGCCAAGGAGGTGAGCTCTGTGGAAGAGGAGGAGGCGTCT---------------
---------------------------GCGCCAGCGCCGTCGATGAAGCACGTCATCTGG
ATGGCGGTGAAGAAGCTGCTACAGATTCCGAATACCTATGCAAGCTTCCTTGGCCTCATC
TGGTCTCTAATCGCATTCAAGTGTGGATTCTCGATGCCAAAAATCGTCGAGGACTCTCTG
TTCACCATTCGTACCACCGCTGTAGGCCTAAGCATGTTTTCTTCAGGGACGTTCATAGCG
CGGCAGTCGCGGTTCGTGCCGTGCGGATACAAGATAGCGTCGTTCTCCATGGTCATCAAG
TTTCTGATAGGCCCGGTTGTGATGCTGTTCGCCTCGCTCGTCATCGGCATGCACGGCACA
CTTCTGCACATCGCTGTTGTGCAGGCGGCTCTCCCCCTGGCAGTGACATCATTTGTGTAC
GCTGAAGAGTACAAGGTCCACGCAGACATCATGAGCACAGGGGTTATTCTTGGGATATTT
ATATCACTTCCTGTGACAATTGTTTACTATATTCTGTTGGGGCTG------
>gnl_Orysa_v7.0_LOC_Os09g32770.1
---------------------------------------ATGGCGCCGCTCTACTTCGCG
CTGGGCCTCGGCTACGGCTCCGTGCGGTGGTGGCGCCTCTTCACCGCCGACCAGTGCGAC
GCCGTGAACCGCCTCGTCGCCTGCTTCGCCGTCCCCTTCTTCGCCTTCGACTTCGCCGCC
CGCATCGACCCCTTCGCCCTCAGCTACCGCGTCCTCGCCGCCGACGCGCTCTCCAAGCTC
GCCGTCGCGCTCGCCCTCGCCGCCTGCGCCGCCGCCGCCTCCACCGGCGGGTTCTCGTGG
TGCATCACTGGGTTCTCGCTGGCGACGCTGAACAACACGCTCGTCGTCGGCGTGCCGCTG
CTGGACGCCATGTACGGGAAGTGGGCGCGCGACCTCATCGTGCAGATCTCCGTGGTGCAG
ACCATCGTCTACTTCCCGCTGCTGCTGCTCGCGTTCGAGGTGAGGCGCGCCACC---ACG
GCGGCGGCG---GCGCCGCCGCCG------------------------------------
------------------------------------------------------------
---------------------CCGCCGACGGGGACC------------------------
---------------GAC---GACGACGACGTGGAGGACGGCGCCGCCGCGGCGGCGACG
---------------------GCGGCGGCGGCGAGGCGGTCGCTGTGGCCGCTGGTGAGA
GCGGTGTGGCTCAAGGTGGCGCGCAACCCGAACGTCTACGCGGGCGTTCTTGGCGTCGCG
TGGGCGTGCGTCACAAACAGGTGGCATGTCGAAACGCCAAGCATCATAGAGGGGTCAGTG
CTGATCATGTCCAAGACCGGGGTTGGACTCTCCATGTTTAGCATGGGTTTGTTCATGGCG
TTGCAGGACAAGATCATCGTCTGCGGCGCCGGCCTGACCGTGCTGGGCATGGCGCTGCGG
TTTGTCGCCGGCCCGGCCGCCACCGCCGTCGGCGCCTTCGCCCTCGGCCTCCGCGGCGAC
CTCCTGCGTCTTGCCATCATACAGGCTGCGCTTCCTCAATCCATCACGACGTTCGTGTTC
GCAAAGGAGTACGGCCTGCACGCCGAAATACTCAGCACAGCGGTTATATTCGGGACACTG
GCGTCATTACCGGTGTTGATCGTGTACTACATTGTTCTAGGCTTCATACGA
>gnl_Orysa_v7.0_LOC_Os11g02950.1
ATGATAGGGTGGGTGGACATTGGAAAAATCTTGTCCGCGATAGCACCGCTCTATTTCGCC
CTTGTATTGGGGTACTCTTCCAAGCGGTGGTGGCGAATCTTCACGGCAGAAGATTCCGAA
GCAATA------ATGGTCGCTTGGTTTGCTCTTCCCTTTTTCACCTTTGAATTTACGCTC
CACCTTGATCCCTACAATGTGAGGTACAGCCTTATAGCAGCTGATAGCATATCGAAGTTA
ATTATAGTCATCGTAATCGGCATTGGTGTTGGGTTCCGGAAAGAGGGAGTCATCGACTGG
TGTATAAGCGGCTTTTCTCTTGCGTCACTCACCAATTCTCTGGTTGTGGGCGTGCCCATG
GCGAGGGCCATGTATGGCAACTGGGCAGGGCAAGTCGTGGTACAACTATCAATCTTCCAG
GCAATAGTGTGGCTCACCTCACTCATGGTGGTCCTGGAAGTAAGGAAAGCTTTC---GTC
TCCGACGCT---CATGACGAGTCT------------------------------------
---------------GAAGAAGGGTCCTACATAGATGATGATACG---------------
---------GTTGTCGGTACCAGCGAAGATATGCAA---------------------GAA
GAGGGGGTTTCAGATGCCACGAACCAAGATCTCAAG------------------------
------GAGGAGGCAGTGACAGTGGCAGGGGTGAATGGTGCTAGGTTACCGCTCTTCAAG
TCGGTGGCACGCAAGTTAGCCTGTAATCCCAATCTACACGCCAGTGTAATCGGCATCTCC
TGGGCTTGCATCTCCAATAGGTCGCACCTCACTTTGCCACCAGCTTTGGAGGGGTCGGTG
CAAATAATGTCAAGATCAGGGCTGGGGCTGGCTATGTTCAGTATGGGCATCCTTCATATT
TGCCAAGGAATATGGATTGCATGCGGGGGTGCACGTGTACCAGTCAGGTTGATCTGCCGG
CATATATTGTCCGCGATAACACTGCTTTATTTCGCCCTTGCATTGGGGTACTGCTCTTCC
AGGCGATGGTGGCAAATCTTCTCCGAAGCAATAAATAGAATGGTCGTTTGGTTTGCTTTT
CCATTTGAATTTACCCTCCACCTTGATCCCTACAATGTGAGGTGCATAGCAAAGTTAATT
ATAGTCGCCGCAATCAGCATTGGTGTTATGTTGAAATTCGGATTAGTAAGG
>gnl_Phavu_v2.1_Phvul.009G210900.1
ATGATCAAAGGTAAAGACTTGTATGAAGTTGTGGCAGCGATTGTGCCCCTCTACGTGGCT
TTGTTCTTAGCATATGGCTCTGTCCGTTGGTGGAAGATCTTCACCCCAGAACAGTGTTCT
GGTATAAACCGTTTTGTGTCGGTTTTTGCAGTGCCTTTCCTCTTCTTTCATTTCATATCC
AACAATAACCCTTACACCATGAACTTCAGGTTCTTAGCCGCGGACTCTCTTCAAAAGGTT
CTGATTTTGGTTGCACTTGTTCTGTGGAACACTTTCACCAAGTGGGGTAGCATTAACTTG
ACAATCACACTGTTCTCACTCTCCACTCTCCCCAACACACTCATCATGGGGGTCCCTCTT
CTCAAAGCCATGTATGGAGACTTCACAACCACCCTCATGATTCAAATTGTGGTTTTCCAA
ATTGTGATTTGGTTCACTCTCTTGCTGTTCATGTTTGAATACAGAGGAGCCAAG---CTT
CTCATCTCA---GAGCAATTTCCTGAGACAGCCGGAGCCATTGCCTCCCTAAGGGTTGAT
AGTGTGAGCTCTCTAAACGGTAGAGAGCCATTGCATGCTGATGCAGAAGGAGAAAACGGA
GAACTCCACGTGGTGGTGAGAAGCATGTCACGTTCTCCTTCTGCATTCAACAAGTCATAT
TCAACACCTATACCGTCTAGTCTC------------------------------------
---------------------------CAAAATGCAGTCATGATAAATCTTATTCTCACC
ATGGTTTGGAGGAATCTCATAAGAAACCCTAATACCTATGCAAGTATTTTAGGTCTCATT
TGGTCTCTCATATTTTTCAGGTGGAACATCAAAATGCCATCCATTATAAAAGGTTCCATT
GAAATAATTTCTAATACAGGACTAGGAATTGTCATGTTCAGTCTTGGTTTATTCATGGCA
TTACAACCGAAGATCATTACTTGTGGAAAAACCCTGACTTTACTTGCATTAGCATTGAAG
TTCTTGGTTGGTCCATTTATTATTCTTGCAACCTCCAAAATAGTTGGTATGCATGGAATT
CTTTTACGAGTTACAATTGTTCAGGCTGCTCTTCCCCAAGGAATTGTCCCTTTTGTATTT
GCAAGAGAATATAATCTCCACGCTGACATACTCAGTACAACGGTCATCTTCGGAATGGTG
GTTGTGTTGCCTGTAACAATAATTTACTATGTAATTCTTGGACTT------
>gnl_Phavu_v2.1_Phvul.009G208200.1
ATGATCAACAGCCAAGATATATACAACACTCTTTCAGCTCTTGTGCCACTGTATGTGCCC
ATGATTCTGGCCTATGGCTCGGTCCGGTGGTGGAAGATCATCACGCCGGAACAGTGCACT
GGCATAAACCGCTTCGTGGCATTTTTCTCAGCTCCTTTCCTTAACTTCTATTTCCTAGCC
ACCAACAACCCTTACACTATAAACTTGGGATTCATAGCCGCAGACACGCTTCAGAAATTG
GTGATTCTCAGTGCTCTTTTTCTATGGTCTGCCTTCATAAAAGGTGGCAGCATCGACTGG
ACCATCACCCTCTTCTCACTTTCCACGCTGCCCAACACGGTGGTCGTGGGTGTGCCGCTT
CTAACGGCCATGTACGGAGACTCAACAACCAGCCTCATGAGTCACATTTTCGTCATGCAG
GGTGTGGTCTGGTTCACGCTCATGCTGTTCTTGTACGAATACAGAAGCGCCAGA---AAC
CTTATTTCG---AAGCAGTTCCCTCAAAACGGAGGCTCCATCGCCTCCTTCACCGTTGAC
GACGTTATCTCGCTCAGCGAGAACGAGCCTCTGCAAACTGAAGCCGAAGGAGAAAACGGA
GAGGTTCATGTGGTGCTGAAGAGCCCTTCCTTCAACGACCAGGGTTCTGAAAGAGGATCC
AAGATCTATGAACCAAACCAAGATGGAGACACAGAGGTTGAGAATGTGGATAGAATAAAA
------AGTAAAAAGCAGCAAATGCCAGCAACTAGTGTGGTAACAAGGCTTGTTCTAACC
ATGGTTTGGAGGAATCTAGTTAGAAACCCTAATACCTATGCTTGTGCTACTGGACTCGCA
TGGTCTCTCATATCATTCAGGTGGAATATAAAATTTCCGTTGATGATAGATGGTTCCATT
CTAATATTGGCAAAAACTGGGACAGGAACGGCCATGTTCAGTATGGGTTTATTCATGGCA
TTACAAACCAAAATCGTAGCTTGTGGAAACACTTGGGCAACAGTATCTATGGTGGCTCGA
TTCGTGGTTGGTCCAACAGTGATTGCTATAGCCGCCATAGCCATCGGTGTCCGAGGAGAT
CTTTTACGAATTGCCATTGTTCAAGCTGCTCTTCCCCAATCTGTCCTCTCTTTTGTATAT
GCCAAAGAGTACAATCACCACACAGACATAATAAGCACTGCGGTTATATTTGGAACGGTG
ATTTCGTTGCCCGTTACAATATTATACTACGTGCTGCTTGGACTC------
>gnl_Phavu_v2.1_Phvul.009G234000.1
ATGATCAAAGGTAAAGACGTGTATGAAGTTGTGGCAGCGCTTGTGCCCCTCTACGTGGCT
CTGTTCTTAGCATATGGCTCTGTCCGTTGGTGGAAGATCTTCACCCCAGAACAGTGTTCT
GGTATAAACCGTTTTGTGTCGGTTTTTGCAGTGCCCTTTCTCTCCTTCCATTTCATATCC
AACAACAACCCTTACACCATGAACTTCAGGTTCTTAGCCGCGGACTCTCTCCAAAAGGTT
GTGATTTTGGTTGCCCTTGTTCTGTGGAACAGTTTGACAAAGTGGGGTAGCATCAACTGG
ACCATCACACTCTTCTCACTCTCCACTCTCCCCAACACCCTCATCATGGGGGTTCCTCTT
CTCAAAGCCATGTATGGAGACTTCACAGCCACCCTCATGATCCAAATTGTGGTTTTCCAA
AGTGTCATTTGGTACACTCTCTTGCTCTTCATGTTCGAATACAGAGGAGCCAAG---CTG
CTCATCTCA---GAGCAATTCCCCGAGTCAGCTGGAGCCATTGCCACCCTAAGGGTTGAT
AGTGTGAGCTCTCTAAACGGCACAGAGGCATTGCATGCTGATGCAGAAGGAGAAAAGGGA
GAACTCCACGTGGTGGTGAGAAGCATGCCACGTTCTCCTTCTTCATTCAACAAGTCATAC
TCAACACCTAGATCATCAAATGCAAAAGGCATGGTGAAAAATGAAGAAGTTGATACA---
------AATAAAAATCAACAAATGCCACGTGCTAAAGTCATGATAAATCTAATTCTCACC
ATGGTTTGGAGGAATCTCATAAGAAATCCTAATACTTATGCAAGTATTTTAGGTCTCATT
TGGTCTCTCATATTTTTCAGGTGGAGCATCAAAATGCCATCCATTATAAAAGGTTCCATT
GAAATAATTTCTAATACAGGATTAGGAATGGCCATGTTTAGTCTTGGTCTATTCATGGCA
TTACAACCTAAGATTATTACTTGTGGAAAAACCTTGGCTGCACTTGCATTCGCAATTAAG
TTCTTGGTTGGTCCATTTATTATTCTTGCAACCTCCAAAATAATTGGTATCCATGGAGTT
CTTTTACGAGTTACAATTGTTCAGGCTGTTCTTCCCCAAGGAATTGTCCCTTTTGTATTT
GCAAGAGAATATAATCTCCACACAGACATACTCAGCACAGCGGTTATCTTCGGAATGGTG
GTTGCGTTGCCTGTAACAATAATTTACTATGCAATTCTTGGACTT------
>gnl_Phavu_v2.1_Phvul.008G055200.1
ATGATAGGGTGGGAAGATGTGTACAAAGTGGTAGTGGCAGTGGTGCCACTGTATGTTGCT
CTAGTGTTAGGATATGGTTCAGTGAAGTGGTGGAAGATCTTCACTAGGGAGCAATGTGAG
GCAATAAACAAGCTAGTATGTTACTTCACTTTGCCACTCTTTACTTTTGAGTTCACTGCT
CACATCGACCCTTTCAAAATGAACTTTTCGTTCATAGCTGCAGACACCATATCAAAGTTC
ATCATCATGCTGGTGCTTGCCCTTTGGGCCAAGTGC---ACTAAAGGGAGTTTCTGCTGG
TCTATAACCAGCTTCTCTTTGTGCACTCTCACCAACGCTCTTGTTGTTGGGGTTCCAATG
GTCAAGCCCATGTATGGAGCCCTTGGCGAGGACCTAGTGGTCCAGTCCTCAGTGGTGCAG
GCCATCATATGGCTCACTTTTCTTCTCTTTGTCTTGGAGTTTCGTAGAACAGCA---ATT
GAGGGAACC---ACCAACACCTTT------------------------------------
------------------------------------------------------------
---------------------AAACCCAAATCAAAAGCAATGATTGTTGACAGCAATAAT
AAGACAGGTGAAGGTGGAATGGGAAAAGATGTGGAG---GAAAATACTGTAGCTATTGAT
GTGAAA---GCGTTAGAAGAAACTGTTAGTAGTAGGATTCCCCTTTGCAAGTTGATGAAA
CTTGTGTGGATCAAACTTGTTATGAACCCAAACTCCTACGGCTGTGTCATTGGCATTTCC
TGGGCCTTCATATCCAACAGGTGGAATTTGGAGATGCCAAGTATGTTAGAGGGGTCTATA
CAGATCATGTCAAAGGCAGGGACGGGAACTGCTATGTTTAGCATGGGTATTTTCATGGCA
CTTCAGGATAAGTTGATTGCTTGTGGACCAAGTCTGACTGTATTTGGTTTAGTTTTAAAG
TTCATTGCGGGCCCTGCAGCCATGGCCATTGGTGCCATCGCTGTAGGATTGCACGGTGAC
GTCTTGAGAGTTGCCATCATTCAGGCTGCTGTGCCACAATCCATCACATCCTTCATTTTT
GCTAAAGAATATGGATTGCATCCAGAGGTTCTCAGCACTGCGGTGATCTTTGGCATGATT
ATTTCACTTCCCATCTTAGTTGCCTACTATGGAATATTGGAGTTGATACAC
>gnl_Phavu_v2.1_Phvul.008G043700.1
ATGATTTCCCTAGCAGATGCCTATCATGTGGTAGCAGCCACTCTTCCACTATATGTGACC
ATGATACTGGCCTACGTTTCTGTGAAATGGTGGAAGATCTTCACACCAGATCAATGTTCA
GGCATAAACAAATTTGTGGCAAAGTTCTCCATCCCCCTTTTGTCATTTCAAATCATTTCC
TCTAACAACATCTATGACATGAGCCTCAAACTCGTATATGCGGATTTTGTTCAGAAATCG
CTTGCATTTCTAGTCTTAATAGCAATCACTAAGATCAGTGGCCGAGGAGGTTTAAAGTGG
ATCATAACGGGTTTGTCATTAACAACACTCCCCAACACTTTGATTCTTGGAATCCCTCTG
ATGAAAGCTATGTATAAGGGTGAAGCAGTTGTTCTCCTGGCACAGATTATTTTCTTGCAG
AGCATGATCTGGTACAATTTGTTGTTGTTTCTTTATGAACTTGATGCTGTCAAC---ACC
AGGCCCGTT---------------------------------------------------
------------------------------------------------------------
---------------GCAGCTGCACCACCACCACAATCGGCTGGA---GAAACAGAC---
---AGAGATCGTGAGGTACAATCAAAAGGAGAAGAAGACGCA------------------
---------------GACCCTAGAACAAAAAGGAAGCTGAAGGTCTTGCCCATTCTTGCC
AAAGTGGGAAAGAAGCTAATAAAAAATCCTAATACCTATGCAACTTTAGTGGGTTTTATT
TGGTCAAGCATACATTTCAGGTGGGGATTACACATGCCTGAAGTTGTTACTCAGTCAATA
GAAATATTGTCCAATGGAGGTCTTGGCATGGCAATGTTCAGCTTAGGTTTGTTTATGGCA
TCACAGTCCAGCATCATAGCATGTGGGCCAAGGATGACAATGGTGGCAATAGGACTGAAA
GTTGTGGTTGGACCTGGTCTGATGACAGTGGCTTCTCTTCTGATAGGACTAAGAAACACA
TTGTTTAAAGTGACAATTGTTCAGGCAGCTCTACCTCAAGGAATTGTTCCTTTTGTTTTT
GCCAAAGAATATAATGTTCATCCAGCCGTTTTAAGCACAGCGATCTTGTTAGGAATGCTC
ATTGCCTTGCCAGTGGAATTAGCCTTCTACTTCCTCTTAGCAATT------
>gnl_Phavu_v2.1_Phvul.004G026500.1
ATGATTTCCTTAGCAGATGTCTACCATGTTGTCACTGCCACTGTCCCATTATATGTCACC
ATGGTTCTAGCCTACATCTCAGTCAAGTGGTGGAAGCTCTTCACACCAGAACAATGTTCA
GGCATAAACAAATTTGTGGCCAATTTCTCAGTTCCTATTCTCTCATTCCAAGTCATTTCA
TCCAACAACATTTACAAAATGAGCCTCAAACTTGTCTATGCTGATTTTGTTCAGAAATTG
CTTGCATTCCTCATCTTCACAGCAATCATTAAGATCAAGGGCAGGGGGGGTTTGAAGTGG
ATCATAACTGGTCTCTCACTCTCAACACTTCCCAACACTTTGATCCTTGGAATTCCTCTC
ATGAAGGCCATGTACAGGGATGAAGCTTCCCTTCTCCTGCCCCAGATTATTTTTCTCCAG
AGCATGCTCTGGTACAATCTCTTGCTGTTTCTTCATGAGTTGGATGCTGCAATT---CCT
GCAAGAACC---------------------------------------------------
------------------------------------------------------------
---------ATGCCTGTTGTTGCACCACCATCACAAGACACAGGA---GAATCTGAG---
---ACTTCTCAGGAGATACAGTCAAAAGAAGAAGAAGAA---------------------
---------------GAACATAGAACACAGAGTAAAACAAGGATGTTGCTCATTCTTATG
AAAGTGGGGAATAAATTAACCATTAATCCTAATACCTATGCAACTTTCATAGGTCTTATT
TGGGCAAGCATACACTTCAGGTGGGGAGTGGATATGCCAGATGTTGTTAATCAGTCAATA
GAAATATTGGCCAGTGGAGGTCTAGGCATGGCAACTTTCAGCTTAGGTCTATTTATGGCA
TCAAACAACAGAATCATAGCATGTGGGCCAAGGATGACAATGGTGGCAATGGGCCTGAAA
TTTCTTGTTGGGCCTGCTATAATGGCTGTAGCCTCCATTGTGATTGGATTAAGAGATAGA
ATGCTCAAAGTGGCAATTATTCAGGCAGCTCTACCCCAAGGAATTGTTCCATTTGTTTTT
GCTAGAGAGTATAATGTTCATCCAGGAATTTTAAGCACAGGGGTCTTGCTAGGAATGCTC
ATGGCCTTGCCTGTGGCATTGACCTACTATCTCCTCTTGTCTCTC------
>gnl_Phypa_v3.3_Pp3c14_8850V3.1
ATGTTGACAGGTGGTCAGTTTTACGATGTACTCTGTGCCGTCGTGCCGCTATATGTAGCC
CTATTTCTTGGATACGGGTCCCTTAAATGGTGGGGAGTCGTTACGCCGGAGCAAAGTGCA
GGGATAAGTCGCTTCAATGCGCTAATAGCGATGCCACCGCTCATCTTCGAGATCATCGCT
TTTAATAACCCCTACACCATGAACAACCGCCTAATTGCTGCATACTGTTTGTCTAACGGA
ATCGTTCTCGTTGGATTGTGCGCGTGGGTTTGGTGCACAAAATGCGGTAATCTCGACTGG
GTGATTACCTTATTCCAGCTCTCGGTGATGCCGAACACAATTATCGTGGGAATCCCTGTG
CTATCGCCGCTGTACTCCGTTACTGAATCCGGC------ATAGCAGCGATCTTCATAGGC
CAAGTCCTGTGGTTGTTTCCCACTCTGTTTCTTTATGAACTGAAGGAAGTGAGG---AAA
ATGGGTCAG---CCTGCCGTGGGT------------TCCGTCGCACAAGTT---------
------------------------------------------------CAGGATGATGGG
CCTCGGAGCCTTCATACAACGGAATCAGCAGCAGAGACGCAAGGTGAGCATAACGACAGC
CATGCAGCAACCGAAGTGTCCCATAAAGATGAAGAGCATGTCAAGAATGGAAGTCGGCAG
CGAAACGAACACGGTCACGAGATGGCACCCTCCCAGATGAACTTGAAGGAGATGGCAATT
AAGGTTGCGAAGAAAATGGTGCAGCTACCGCTTACTCACGCCACCGTTATGGGAATCGTC
TACTCGCTCATTGCTGGCAGGTGGGGCTTCGATCCTCTTCGAATTTTGAGAAATTCGCTC
GATATTATGGGCAGGATCACACTGGGGCTGACCATGTACTCCATCGGACTGTTCATGGCG
GGTCAGAAGAAGCTTGTTGCA---TCCTGGTGGGTTGCCTTTTATGGTGCATTCTGTCGT
TTTATAGTAGGCCCTGGTACAATGGGCGTCGCATCGTTACTGCTTGGATTGCGCGGTGAT
ACCTTGCGCTTCGCATTTTTACAGGCAGCGTTGCCGCAGGCTGTTATAAGCTTCGTGTTT
GCTAAGGATTACAATCTGCATACGGACGTCTTCACTACTGCAGTGTCACTTCAGACCATA
GTGTTCATGCCAATTGTGCTGGTGTATTACACACTACTTGAACTC------
>gnl_Pinta_v2.0_PITA_000046447-RA
ATGATCAAGTTAAAGGATTTATACACTGTCATCAGTGCAGTAGTTCCACTATATGTGACG
ATGTTTCTGGCTTATGGGTCTGTGAAGTGGTGGAAGATCTTCAGCCCGGAGCAATGTGCA
GGTATCAATAGATTCGTGGCCATATTTGCGGTGCCACTTCTCTCATTTAAGTTCATCTGT
AAAATCAATCCTTATGAGATGAATTTCAAATTCATTGCAGCAGATGTGATATCCAAAGCC
ATAGTGTTACTAGTGCTGGGTCTGTGGGGGAAATTTGCTAAACGAGGAAGCTTGGATTGG
GTTATCACGTTATTTTCACTTTCAACTCTTCCCAACACTCTCGTCATGGGCATACCCCTC
TTGGAGGCCATGTATGGGGGAAACTCAGAGCTTCTGATGGTTCAGACAGTTGTCCTGCAA
TGCATTATCTGGTACACACTTTTGCTGTTTTTGTTGGAATATAGAAGTGCCAAG---ATA
CTCATAGCC---GAACAGTTCCCTGGGGCTGCTAATTCCATTGGTTCTTTTAAAGTTGGA
GATGTTATGTCCCTGGATGGAAGAGAACTTCTGCAGACTGATGCCGAGGGTGAAGATGGA
AAACTTCACGTTATAGTGAGGAAATCAGCTTCCTCGACTACAAACTCCAATTCAAACCAT
GGGAGTAGCAGAGAACAACAACAGGAGGACTTCAGTTTTGGAAACAAAGGTACTATGATG
GCAAATGGAGAACGAAATGAGTCGCCACCAGCAGTTGTTATGATCAACCTAATCCTCAAC
ATGGTCTGGCGTAAACTTGTGCGAAATCCAAACACCTATGCAAGTGTCATTGGAATTACC
TGGGCTCTGATTTCTTACAGGCATGATTTAAAG---------------------------
------------------------------------ATTTCTGCC---------------
------------------------------------------------------------
------------------------------------------------------------
------------------------------------------------------------
------------------------------------------------------------
---------------------------------------------------
>gnl_Poptr_v3.0_Potri.017G078300.1
ATGATTTCCACAGCTGATGTCTATCATGTGGTGGCAGCCACAGTCCCATTATATTTTGCC
ATGATATTGGCCTACATCTCTGTGAGATGGTGGAAGCTCTTTACACCAGATCAGTGTGCA
GGCATAAACAAGTTTGTTGCTAAATTCTCAATCCCGTTATTATCATTCCAAGTCATCTCT
AGTATCAATCCCTACAAAATGAACCTGAAACTTATATTTGCCGACTTTCTTCAAAAACTA
CTTGCCCTTTTAGTACTGACAGCACTCGCCAAAATCAGCTCTCGCGGGCGGTTGAATTGG
ATCATCACTGGTCTCTCCCTGTCAACATTGCCCAACACTTTGATCCTGGGCCTTCCCCTT
CTGAGGGCTATGTACGGAGCCGAGGCAGAGCCACTTCTTTCGCAGATAGTTGGCTTGCAA
AGCCTGATTTGGTACAATTTGTTGCTGTTTCTGTTTGAGCTCAATGCCACCAAG---GAA
GCCACT------------------------------------------------------
------------------------------------------------------------
------------------GTGGCACCATCTTCAGAAACTACAGGA---GATCAAGAG---
---GCTCTTCAAGAATCACAATACAAAGAAGGAGGGGAAGTG------------------
---------------CACAGCAGAACAACAAGGAAGGTTAAAGCCATGCTCGTTCTTTTG
ACGGTGGGGAAGAAGCTAATGAGCAACCCAAATTTTTATGCTACCATGGTGGCTCTTATT
TGGGCAAGCATACACTTCAGGTGGGGAGTGAAATTGCCGGATATTGTAGATAAATCCATA
GTGATATTGTCAACAGGAGGGCTTGGTATGGCAATGTTCAGCTTAGGTCTATTTATGGCA
TTGCGGCCCAGCATAATATCATGTGGAATCCGAATGGCTGTGGTCGCCATGGCAATGAAG
TTCATCGTGGGGCCTGCCCTGATGGCAGTCGCTTCCTTCGCCGTTAGACTGGAGGGCACG
GTGCTCAAAGTGGCAATTGTGCAGGCAGCTCTTCCTCAAGGGATCGTTCCGTTCGTCTTC
GCAAAAGAGTACAACGTTCATCCAGATACGTTGAGCACAGGGGTGATATTTGGCATGCTC
ATTGCCATGCCAATAGCACTGGCCTACTACTCCCTGTTAGCACTG------
>gnl_Poptr_v3.0_Potri.T058300.1
ATGATCGGGTGGGCAGATATTTACAAGGTAGTGGTGGCCATGGTGCCACTCTATGTGGCA
CTGATGTTGGGGTATGGTTCTGTCAGGTGGTGGAAGGTATTCACACCAGAGCAGTGCGGC
GCCATAAACCGCTTTGTTTGTTATTTCACTCTCCCATTCTTCACCTTTGAGTTCACTGCT
CATGTTGATCCTTTCAAAATGAATTACCTATTTATTGGCGCCGATGCCATATCGAAGCTC
ATTATAGTGGTTGTGCTCGCCGTTTGGGCTAAGTGGAGTGGCAAGGGAAGCTACGGCTGG
TCCATTACCAGCTTCTCTCTTTGTACCCTAACCAATTCTCTTGTTCTGGGTGTTCCTCTG
ATTAAAGCCATGTATGGGCCGACGGCAGTTGATCTTGTTGTTCAATCGTCTGTCATCCAA
TCTATTATATGGCTTACAATGTTGTTGCTCGTATTAGAATTTCGAAGATCAGGA---CTT
GGCGTTTCA---TCCAGC------------------------------------------
------------------------------------------------------------
------------------------------------------------------------
---------------AATCCTGACAAGGATTTAGAA---GGAAATGCAGACAGC------
---------------------ACGGTAAGCTCTAGGCCTGCTTTCTGGTGCTTGATGAAG
ACTGTGGGGGTGAAACTTGCCATGAATCCCAATTCATACGCTTGCATTATTGGTCTTGTT
TGGGCCTTCATAGCTAAAAGGTGGCGTTTTGAAATGCCGAGCATAATGGAAGGTTCTATA
CTGATCATGTCGAAAACTGGCACAGGAACTGCCATGTTTAGCATGGGGATCTTCATGGCT
TTGCAGGAAAAAGTGATTGCCTGTGGCGCAAGTCTAACTGTTATTGGGATGGTTTTAAGG
TTTATAGCAGGACCCGCTGCTATGGCTATTGGATCAATCGCTGTGGGCTTGCGCGGCGAT
GTCTTACGTGTTGCTATCATTCAGGCTGCTTTCCCACAGGCAATTATATCCTTCATCTTT
GCTCAAGAATACGGATTACATGCAGAGGTGCTAAGCACAGCTGTAATCTTCGGAACCATC
GTGGCTCTTCCGGTGTTAATCGCTTATTATGCAATTTTAGACTTTGTACAT
>gnl_Poptr_v3.0_Potri.004G124200.1
ATGATTTCTGCAGCTGATGTCTATCATGTGGTGACAGCCACAGTTCCATTATATTTTGCC
ATGATATTGGCGTACATCTCTGTGAAATGGTGGAAGCTCTTTACACCAGATCAGTGTGCA
GGCATAAACAAGTTTGTTGCCAAATTCTCAATCCCATTATTATCATTCCAAGTTATCTCT
GGTATCAATCCATACAAAATGAACCTGAAACTTATATTTGCCGACTTTCTTCAAAAACTA
CTAGCCCTTTTAGTGCTCACAGCACTCGCCAAAATCAGCTCTCGCGGACGGTTGAATTGG
ATCATCACTGGTCTCTCCCTCTCAACATTGCCCAACACTTTGATTCTGGGGATTCCACTT
CTGAGGGCTATGCATGGGGCTGAGGCAGAGCCACTTCTTTCACAGATAGTTGGCCTGCAA
AGCCTAATTTGGTACAATTTGTTGTTGTTTCTGTTTGAGCTCAATGCCACCAAG---GAA
GCCACT------------------------------------------------------
------------------------------------------------------------
------------------GTGGCACCATCTTCAGAATCCACAGGG---GATCTAGAG---
---GCTCTTCAAGAAGCACAACACAAAGACGATGAGGGAGTG------------------
------------------CAAAGAAGAACAAGGAAAGTCAAAGCCATGGTCATTCTTTTG
ACGGTGGGAAGGAAGCTAATGAGCAATCCAAACTTTTACGCTACCTTGGTGGCTCTTATC
TGGGCTAGCATACACTCTCGGTGGGGAGTGAACTTGCCGGACATTGTTGATAAATCCGTA
AGGATATTGTCAACAGGAGGGCTTGGTATGGCAATGTTCAGCTTAGGTCTATTTATGGCA
TCGCGGCCCAGCATAATAGCATGTGGAATCCGAATGGCAATGGTAGCCATGGCAATGAAG
TTCATCGTAGGGCCTGCTCTAATTGCAGTCGCTTCCATTGCTGTTGGACTAAAGGGAACA
GTGCTCAAAGTGGCAATTGTGCAGGCAGCTCTTCCTCAAGGGATCGTTCCATTCGTCTTT
GCAAAAGAGTACAACGTTCATCCGGATACATTGAGCACAGGGGTAATATTTGGCATGCTC
ATTTCCATGCCAATAGCATTGGCCTACTACTCCTTATTAGCATTG------
>gnl_Poptr_v3.0_Potri.013G087000.1
ATGATAGGGTGGGAAGATGTTTACAAGGTAGTGGTGGCCATGGTACCACTCTACGTTGCA
TTAGTGTTAGGCTATGGTTCTGTCAGGTGGTGGAAGGTATTTACACCTGAACAGTGCGGG
GCTATAAACCGCTTTGTTTGTTATTTCACTCTGCCACTCTTCACCTTCGAGTTCACTGCT
CATGTTGATCCTTTCAAAATGAATTATCGTTTCATTGGTGCTGATGCCGTATCGAAAGTC
ATTATAGTGGTAGTTCTTGCCTTTTGGGCTAAGTGCAGTAGTAAGGGAAGCTACAGCTGG
TCCATAACCAGTTTCTCTCTTTGTACCTTAACTAATTCTCTTGTTGTTGGTGTACCTATA
ATTAAAGCCATGTATGGCCCGGCGGCAGTTGATCTTGTTGTTCAATCATCTGTCATCCAA
GCTATTATATGGCTCACATTGTTGTTGCTCGTATTAGAATTTCGAAGAACAGGA---CTT
GGTTTTTCA---TCCAAC------------------------------------------
------------------------------------------------------------
------------------------------------------------------------
---------------AATTCTGACAAGGATTTAGAG---GGAAGTGTAGATAAC------
---------------------ACTGAAAGCTCCAGACCTGCCTTTTGGTGTTTGATGAGG
ACTGTGTGGGTGAAACTGGCCATGAATCCTAATTCATACGCTTGTATTATTGGCCTTGTT
TGGGCTTTTATATCTAACAGGTGGCATTTCGAGATGCCCGCCATGATGGAAGGGTCTATA
TTGATCATGTCGAAAGCTGGCACAGGCACTGCCATGTTTAGCATGGGGATCTTCATGGCT
TTGCAAGAAAAAGTGATTTCCTGTGGTGCAAGTCTGGCCGTTATTGGGATGATTTTAAGG
TTTATAGCTGGACCCGCAGCTATGGCTATTGGCTCTATCGCTGTGGGTTTGCAAGGCGAT
GTTTTACGAGTTGCTATCATCCAGGCAGCATTGCCACAATCAATTACATCCTTCATCTTT
GCTAAGGAATACGGATTACATGCAGAGGTGCTAAGCACAGCTGTAATCTTCGGCATGCTG
GCAGCGCTTCCGGTCTTAATCACTTATTATGCAATTTTAGAGTTTGTACCT
>gnl_Poptr_v3.0_Potri.019G052800.1
ATGATCGGGTGGGCAGATATTTACAAGGTAGTGGTGGCCATGGTGCCACTCTATGTGGCA
CTGATGTTGGGGTATGGTTCTGTCAGGTGGTGGAAGGTATTCACACCAGAGCAGTGCGGC
GCCATAAACCGCTTTGTTTGTTATTTCACTCTCCCATTCTTCACCTTTGAGTTCACTGCT
CATGTTGATCCTTTCAAAATGAATTACCTATTTATTGGCGCCGATGCCATATCGAAGCTC
ATTATAGTGGTTGTGCTCGCCGTTTGGGCTAAGTGGAGTGGCAAGGGAAGCTACGGCTGG
TCCATTACCAGCTTCTCTCTTTGTACCCTAACCAATTCTCTTGTTCTGGGTGTTCCTCTG
ATTAAAGCCATGTATGGGCCGACGGCAGTTGATCTTGTTGTTCAATCGTCTGTCATCCAA
TCTATTATATGGCTTACAATGTTGTTGCTCGTATTAGAATTTCGAAGATCAGGA---CTT
GGCGTTTCA---TCCAGC------------------------------------------
------------------------------------------------------------
------------------------------------------------------------
---------------AATCCTGACAAGGATTTAGAA---GGAAATGCAGACAGC------
---------------------ACGGTAAGCTCTAGGCCTGCTTTCTGGTGCTTGATGAAG
ACTGTGGGGGTGAAACTTGCCATGAATCCCAATTCATACGCTTGCATTATTGGTCTTGTT
TGGGCCTTCATAGCTAAAAGGTGGCGTTTTGAAATGCCGAGCATAATGGAAGGTTCTATA
CTGATCATGTCGAAAACTGGCACAGGAACTGCCATGTTTAGCATGGGGATCTTCATGGCT
TTGCAGGAAAAAGTGATTGCCTGTGGCGCAAGTCTAACTGTTATTGGGATGGTTTTAAGG
TTTATAGCAGGACCCGCTGCTATGGCTATTGGATCAATCGCTGTGGGCTTGCGCGGCGAT
GTCTTACGTGTTGCTATCATTCAGGCTGCTTTCCCACAGGCAATTATATCCTTCATCTTT
GCTCAAGAATACGGATTACATGCAGAGGTGCTAAGCACAGCTGTAATCTTCGGAACCATC
GTGGCTCTTCCGGTGTTAATCGCTTATTATGCAATTTTAGACTTTGTACAT
>gnl_Poptr_v3.0_Potri.014G146800.1
ATGATTAGTATAGAAGATTTGTACGGGGTTCTATGTGCTGTAGTTCCTCTATATGTCACC
ATGTTCTTGGCTTATGCCTCTGTGAAATGGTGGAATATATTCACTCCTGAACAATGTTCC
GGCATCAACAGGTTCGTTGCTTACTTTGCAGTTCCACTCCTATCCATGGAGTTTATTTCA
AGGATAAATCCGTACAAAATGGACCTTCTCTTCATGGCTGCTGATGGGGTTTCCAAAGTC
TTGATCTTGGTGGTCTTGCTTTGCTGGGCTAATTTCTCAAGAAGAGGAAGCCTGGAATGG
GCCATCACTCTTTTCTCTCTATCCACTCTCCCCAACACCCTTGTGATGGGGATCCCACTG
CTAAAATCCATGTACGGGGATGATAAGGAAGGCCTTATGATCCAAGTTGTGGTGCTACAG
TGCATCATCTGGTACACTTTATTGTTGTTTTTGTTTGAATACAGAGAAGCAAGA---CTA
GCAATGTTA---AAGAACTTCAAG---------GGGAGTAGTAGCAGTAGTAGTTTTAGT
AACAGTGAGAGGAGCAAGGGTGTTGGGGAAGTACTTGGAAGCCGTGGAAATGCAGATGAA
GTTGTTAATGTTATTGTTTCAACCCCTACAAGCCAAGAGATTACTGAAAATGTCAACAAG
GTTGCACCGGATCCCCAGCAGTTTAAAGAAGAAAGCATGAAAAGGGGAGTAGAATCTGAA
------AATACGGCTGCAATATCTTCCTTATCATCAGTTATGCTCTTGCAAATTCTGAAG
ACAGTGTGGCTTAAGCTGGTGAGGAATCCCAACTCCTATGCAAGCTTAATAGGTCTAAGC
TGGGCGTTAGTCTCTTGCAGATATGGAATAATGAAGCCCCAAATAGTGGACAATTCGGTA
ACAATCTTGTCAAAGGCAGGTCTTGGAATGGCAATGTTTAGCCTTGGACTGTTCATGGCC
CTGCAACCAAGAATCATAGCCTGTGGAAACAGAATGGCTATTTATGGGATGCTTGCAAGG
TTTTTAGCTGGTCCAGCAGTAATGGCAGTAGCTTCCATTGGAGTAGGCCTGAGAGGGACC
ATGTTGAAACTATCCATTGTGCAAGCCGCCTTGCCGCAAGGAATCGTCCCTTTTGTGTTT
GCTAGAGAATACGGTCTACATCCAGATGTATTAAGCACTGCGGTGATATTTGGAATGATA
GTGTCTCTGCCCATCACAATACTTTACTACATTTTTCTTGGCCTC------
>gnl_Prupe_v2.1_Prupe.6G360300.1
ATGATAGGTTGGGGAGATGTTTACAAGGTGGTGGTGGCCATGATGCCACTCTACGTTGCC
CTAATTCTAGGGTTTGGCTCTGTGAGGTGGTGGCGCATCTTCACTCCCGAGCAGTGTGGT
GCAATCAACCGCTTTGTTTGCTTCTTCACTCTACCACTCTTCACATTTGAATTCACAGCT
CATGTTGATCCTTACAAATGGAACTACCGCTTCATCGGTGCGGATGCCATCTCAAAGCTC
ATAATCGTGGCGGTGCTTGCGTTATGGGCCAAGTGTAGTAGCAAGGGAAGCTATAGTTGG
TCCATCACAAGCTTCTCCTTGTGCACTTTGACAAATTCGCTTGTGGTAGGGGTACCCTTG
ATGAAAGCCATGTATGGTCAGGTAGCCGTTGATCTTGTTGTTCAATCATCGGTGGTGCAG
GCTATCGTGTGGCTGACAATTCTTCTGTTCGTCTTAGAATTTCGACGAACGGGGTCGTTA
GACATGCAT---ATGATTTCGGGG------------------------------------
------------------------------------------------------------
------------------------ACTAACACAAGT---CAATCGGTGGAG---------
---------CAAGGTGAAGGAGGGAAAGCGGTAGAG---GGGTTGGCTGCAATGAGCACG
---------------------ATGAGCAGCAGTAGGCCTTCTTTCTGGTACTTGATGAAG
GCTGTGTGGCTGAAACTTGGGATGAATCCCAACTCGTATGCGGTTTTCATAGGGATTGGA
TGGGCTTTTATATCAAGCAGGTGGCATATTGAGTTGCCAAGCATTATGGAAGGATCTGTT
TTAATCATGTCAAAAGCTGGTACAGGCACTGCCATGTTTAGCATGGGTATCTTCATGGCA
CTGCAGGAAAAATTCGTGGCGTGCGGGACGAGCCTGACTATAATAGGGATGGTTTTGAGG
TTTATTGCTGGACCAGCAGCCATGGCTATTGGCTCCATCGCTGTGGGCTTGCATGGTGAT
GTTTTACGTGTGGCCATCATTCAGGCAGCATTGCCGCAGTCCATTACCTCCTTCATATTT
GCCAAAGAATACGGACTCCATGCAGAGGTGCTCAGTACAGCGGTGATATTTGGCATGATA
GTGTCCCTTCCAGTGTTGATCGCTTACTATGCAGTTCTAGAATTTGTGCAT
>gnl_Prupe_v2.1_Prupe.3G271700.1
ATGATTTCTCTAGCTGATGTCTATCATGTTGTGGCAGCCACTGTCCCTCTATATGTTGCC
ATGATTTTAGCCTATGTTTCTGTGAAATGGTGGAAGCTCTTCACACCAGATCAATGTTCT
GGCATAAACAAGTTTGTGGCAAAATTCTCAATTCCTCTCTTGTCGTTTCAAGTGATTTCT
GGGAATAACCCCTACAAAATGAACCTCAAACTCATTCTCTCTGACTGCCTACAAAAACTA
ATTGCTTTTCTAGCATTGACAGCAATCACTAAATTCAGCTCCCATGGAGGCTTGAATTCG
ATCATAACCGGTCTCTCTCTGTCAACTATGCCTAACACATTAATCTTGGGAATTCCTCTG
TTAAAGGCCATGTATGGGGATGAAGCAGCCATGCTCGTTACTCAGATAGTTGTGTTACAG
AGCTTAATCTGGTACAATATGTTATTGTTTCTCTTTGAGTTCAGGGCTGCTAAG---GCA
GCTTCT------------------------------------------------------
------------------------------------------------------------
------------------GTGACACCTTCATCAGAATCCACTGCAGAGGAGATGGAA---
---GCCCCTCAAGAAGCACAATCCAAAGAGGAAGCAGAGGAT------------------
---------------GAAACAAGAAGCAGAACTCCTAAGAAAATCAAATCTATTCTCTTA
ACAGTTGGGAGGAAGCTTATAGCCAACCCTAACACACATGCAACATTGTTGGGTCTAATT
TGGGCAAGCATACACTACAAGTGGGGGGTGAAACTGCCAGATATTGTCACACAATCAATT
GCAATACTGTCAAATGGAGGACTTGGTATGGCAATGTTCAGCTTAGGCCTTTTCATGGCA
TCGCGTGGCAGCATAATAGCATGCGGGACACGAACGGGGATGCTAGCCATGGGATTGAAG
TTCATAGCTGGGCCTGCGCTAATGGCAGTGTCCTCCTTTGCAGTTGGACTAAGAGGCAGA
ATTCTCAGAGTGGCAATTGTGCAGGCGGCTCTTCCTCAAGGAATCGTTCCATTCGTTTTC
GCGAAAGAATACAATGTACATCCAGACATTTTGAGCACCGGGGTTATATTTGGGATGCTC
ATTGCCTTGCCAATAGCATTGGCCTACTACTTCCTACTGGGACTA------
>gnl_Solly_v2.4_Solyc01g068410.2.1
ATGATAGGTTGGGATGATATATACAAGGTGGTGGTTGGGATGATGCCACTTTATGTAGCA
CTAATTTTAGGCTATGGTTCAGTAAAATGGTGGCACATGTTTAAGCCAGAACAATGTGAC
ACAATTAATAGATTCAATTGTTTTTTCATCCTCCCATTTTTCAATTTCCAATTCATAGCT
AAAATCAACCCTTACAATCTCAACTACCTTTTTCTGTCGGGAGACGTAATTGCTAAAGCG
TTAGTGATTCTGATCCTGGTCCTGTGGGCTAACTTTTATAAAAAGGGGAGTTTTTGTTGG
GGTATAACAACTTTTTCTTTGTCCACTTTGAATAACACACTTGTTGTTGGTGTCCCACTA
ATGAAGGCTATGTATGGGGATTTAGGTGTTGATCTTGTTGTTCAAGCAGCTGTGATTCAA
GCTTTGTTGTGGTTAACTTCATTGTTATTTGCACTTGAATTTTGGAAAACAAAA---ATG
ACTAATAAT---AGTAATTTAATT------------------------------------
------------------------------------------------------------
------------------------------------------------------------
---------GATGATAATAATAATAATTCTCTTGAATTGGGAAATATTAGTAGTACTAAT
------ACACAAATGAGGAACATTAATAACATTGAGCTGGCATTTTGGCCTTTGATGAAA
GCTGTTTCTACAAAACTTGCTAAGAATCCAAATTCTTATGCTTGTTTTCTTGGTCTCTTC
TGGGCTCTCGTAGCTAGCAGGTGGCATTTTGAAATGCCAAGCATAATAGAGGGATCAATT
TTGATAATGTCAAAGGCTGGTAGTGGAGTTTCAATGTTTAGTATGGGATTATTCATGGCT
TTGCGTGGGAAAATAATTGCATGTGGAGCTGCATTGACAATTTATTCAATGATTTTGAGG
TTTATTGTTGGTCCAGCAACAATGGCACTTGGTTGTGTTGTATTGGGCTTGAGAGGAAAT
GTTTTGCGCGTCGCTATTATTCAAGCTGCATTACCCCAAGCAGTGACATCTTTTGTATAT
GCTCAAGAATATGGACTTCATGCTGATGTACTTAGCACTGCGGTGATTGTTGGAACAATA
ATTTCGTTACCTCTATTGATAGCATACTATGCAGTTTTGGATATTATCCCT
>gnl_Solly_v2.4_Solyc04g056620.1.1
ATGATAGAGTGGCTAGACATTTACAAGGTTATTGAAGCTATGATGCCACTTTATTTGGCA
TTAGGTCTTGGTTATGGTTCTGTAAAATGGTGGCACAAACTTAGTGCTGAACATTGTGAT
GCTATAAATAGGTTAAACTACTTTTTTGTTCTTCCTTTTTTCACATTTGACTTCATTTCA
CAAGTAAATCCCTATAAAATGAACTACCTCTTCATTTGTGGTGACCTTATTGCCAAAGCC
ATCATTGGTTTTTTTCTAACTTTGTGGGCTAATTTTTATAGCAAAGGGAACCTTTCTTGG
TCCATAACAACATTCTCATTTTGTAGTTTAACTAATGCACTTGTTATGGGAATTCCTGTA
ATGAATGCTGTGAGTCCTCAAGTTGGTGTTGACTTAGTGATTCAATCATTGGCAATTCAA
TTTCTCATTTGGTCTATAATTATACAATTTATGATGGAATTCAAAAATGCCAAA---GAT
GAGATTATG---------------------------------------------------
------------------------------------------------------------
------------------------------------------------------------
------GCTTGTGAGGGTGCTAATCAAGATTTAGAAGGAAATAAT---------------
---------------AATGCAAGCAAAAATACAACACCATCTTTGGGGTCAGTAATGACA
ATTGTATGGACTAAGCTTTCCAAGAATCCCAACTTTTATGCTTGTTTTCTAGGCATTATG
TGGTCTCTCGTAGCTGACAGGTGGCATTTCGGACTGCCGAATATTGTGAAGGAATGCATA
TCAATAATGTCAAAGGCAGGAAGTGGCATTGGAATGTTTACTATTGGGGTATTTGTGGCA
ATGCAACAGAAAATAATGGCTGGTGGGACAGGTGTCATAATATTTGGACTATTTTTGAGG
TTTTTTATAGGACCAGCTACCATGACTATAGGATCATTCCTAGTAGGTTTACATGGCAAT
GTTTTTAGAGCTTCCATACTTCAGGCAGCATTACCCCCTGGCATAGCCTCCTTTGTTTTG
GCAAAAGAATATGGAGTTCACCCTGAGATTGTTAGCGCTGTGGTAATTATTGGCATTCTG
GTGTCACTTCCCATTATGATTGCTTATTATGCAATTTCAGAGCTTACACAT
>gnl_Solly_v2.4_Solyc02g087660.2.1
ATGATATCCCTACGTGATGTCTACCATGTTGTGGCAGCCACTATACCTTTATATGTTGTC
ATGATCTTAGCCTATATCTCTGTAAGGTGGGGGAAACTCTTTTCACCAGAGCAATGCTCT
GGAATCAACAAGTTTGTAGCGAAATTTTCAATACCTTTATTGTCCTTCCAAGTGATATCA
GGAAGCAACCTCTACAAAGTAAACCTGAAGCTTCTATTAGCAGATTTCGTTCAAAAATTT
CTTGCTGTCTTTCTACTGGCAATTTTATCCAAACTGAAGCCCAAAGGAAACCTGACTTGG
ATCATAACAGGTCTTTCAGTTTCCACCCTTCCAAACACCTTAATTTTGGGGATCCCGCTA
ATTAAGGCCATTTTTGGAGATGCGGCAGCAGAACTACTAGCGCAGCTAATTGCACTACAG
AGTTTAGTCTGGTACAACCTCCTCCTACTCCTATTCGAGCTCAATGCAACAAAA---GAA
TCTTAT------------------------------------------------------
------------------------------------------------------------
------------------GTGATGTCACCATCAGAAGTAGCA------GAGCTTGAG---
---GTCCCTGGAGAACCAGAACTAGAAGAGGACGGTGAGGAGGAA---------------
------------GCGACAGACAGACCCCCAAGGAAGAAAACAATTATGGTAATTCTTCTA
ACAGTTGGAAGGAAACTCATAATAAATCCTAATACACATGCAACTCTAGCCGGTATTATT
TGGTCAAGCATACACTTCAGGTGGGGAGTCAATCTGCCAAAAATTGTTGAACAATCAATA
TCAATACTTTCAGATGGTGGACTAGGAATGGCAATGTTTAGCATAGGTGTTTTCATGGCA
TCCCAAGATAGTATTATAGCATGCGGAACCAAAAAGGCAATATTAGCAATGGCACTGAAG
TTTGTTCTTGGACCTGTTCTCATGGCAATCTCATCTATTGTTGTTGGACTAAAGGGAAAA
TTGTTTAGATTGGCAATAGTACAGGCAGCCCTTCCCCAAGGAATCGTTCCTTTTGTGTTT
GCCAAGGAGTATAACATACATCCAACCATCTTAAGTACAGGGGTAATCTTTGGCATGCTG
ATTGCAATACCAATTGCTTTGGCATACTATTTCCTGTTGGAAATA------
>gnl_Sorbi_v3.1_Sobic.003G327500.1
ATGATCCCGGGATCCGCGGTGTACCACGTCGTGGAGGCGATGGCGCCGCTGTACACGGCG
GCGGTGCTGGGCTACGCGTCGGTGCGGTGGCTCAAGGCCTTCTCCGACGAGCAGTGCGCG
GGGATCAACCACTTCGTGGCGCTCTACGCCGTCCCCGTGCTCATCTTCCACATGGTCTCC
ACCAACGACCCCTACCACATGAACGAGCGCCTCATCGCCGCCGACACGCTGCAGAAGGCC
GTCATGCTGCTGGCGCTCACGGCCTGGTCGTCGGCGTCGGCGGCGTCGCCGATCAAGTGG
GTGGTGACCAACTTCTCGGTGGCGTCGCTGCCCAACACCATCATCATGGGCGTGCCGCTC
CTGGACGGCATGTACGGGTCCGTCTCCGGCGGGCTCATGAAGCAGATCGTCGTCATGCAG
TTCTGCATCTGGTACAACGTCGTCATCTTCCTCTACGAGTTCATGGCGGCGCGG---GAC
GGCACCGCC---AAGATCAGCCCCGCCACCGTGCCGCCGGCGGCGGCGGCGGCCGAGAAT
GACCGTGTCATCATCAACGGCGGAAGCAGTATTCATGAACATGACCACCATCACCAGGTG
GTCGTCAACATTGAGATCACGGAGGTGGCGGCGGCGGCGTCGACGCCCACTGCACCAGCG
GCGGCCGCGAAGGAGCTGATGAGCGATGGAGATGCAGATGCTAACAATAACAAGGCGGCC
GTGGATCCGCCGCCAACGCCGGTCCAGCCGCAGGTGCCGTCGGTGATGCACGTCGTGTGG
ATGGCCACGAAGAAGCTTCTCCAGATTCCGAATACCTATGCCAGTTTCCTTGGCCTCATC
TGGTCTCTCATGGCATTCAAGATTGGATTCTCAATGCCAAAAATTGTTGGTGACTCTCTG
TTCATCATCTACACAACCGCAGTTGGGCTGAGCATGTTCGCTTCAGGGACGTTCATAGCG
CGGCAGTCGCGGTTCGTGCCATGCGGCTACACCATCGCGTCGCTCTCCATGGTCCTCAAG
TTCCTGATTGGCCCGATCATCATGCTGCTCGCCTCGCTGGCCGTTGGAATGCACGGCACC
CTTCTGCACATTGCTGTTGTACAGGCGGCTCTCCCCCTGGCCGTGACCTCATTCGTGTAT
GCGGAGGAGTACAAGGTCCACGCCGACATCATGAGCACTGGGGTTATTCTCGGGATATTT
ATCTCGCTGCCCGTCACAATTGTGTACTACATACTGCTCGGCCTT------
>gnl_Sorbi_v3.1_Sobic.003G403900.1
ATGATCGGGTGGGGCGACGTGTACAAGGTGGTGGCGGCGACGGTGCCGCTCTACTTCGCG
CTGTTCCTGGGCTACGGCTCCGTGCGGTGGTGGCGCATCTTCACGCGGGAGCAGTGCGAC
GCCGTGAACCGTCTGGTGGCCTTCTTCGCGCTGCCCTTCTTCACCTTCGAGTTCACGCTG
CACACGGACCCGTTCCAGGTCAACTACCGCGCCGTCGCCGCCGACGTCATCTCCAAGGCA
GTCATCGTCGGCGTCATCGCCTGCTGGGCCAGGGTCACCTCCGCGGGCGCCGTCGGCTGG
TCCATCACCGGCTTCTCGCTGTCCACGCTCACCAACTCCCTCGTCGTCGGCGTGCCCATG
GCCAGGGCCATGTACGGCGAGTGGGCGCAGCAGCTCGTCGTCCAGCTCTCCGTCTTCCAG
GCCATCGTCTGGCTCACGCTCCTCCTCTTCGTGCTCGAGATCAGGAAGGCCGCC---ATC
GGCATGTAC---GTCGACGTG---------------------------------------
------------------------------------------------------------
------------------------CCGGACTCGCCGGTC---------------------
------------------------AAGGACGTCGAG---GCCGCCGCCGACGCCGCCTCT
GCGGCCGTCGTCCCCGTCGTCGTCGCCAGCGACAAGCCCTCGCTCTGGGCGCTCGTCAAG
GTGGTGGCGCACAAGCTGTCGCGCAACCCAAACACGTACGCCAGCTTCGTCGGCATCACC
TGGGCCTGCGTTGCCAACAGGCTGCACATCGAGCTGCCCAGCGCCTTCGAGGGGTCGGTG
CTCATCATGTCAAAGTCGGGCACAGGAATGGCCATGTTCAGCATGGGGTTGTTCATGGCG
CAGCAGGAGAAGGTGCTGGCGTGCGGTCCCAGCTTCGCGGCGCTGGGCCTCGTGCTCAAG
TTCGCGCTCGGCCCGGCCGCCATGGCCATCGGCTCCATCGCCGTCGGTCTCCGCGGCGAC
GTCCTCCGCGTCGCCATCATACAGGCTGCACTACCTCAATCCATCACATCATTTATATTT
GCAAAAGAATATGGGTTGCACGCTGATGTTCTTAGTACTGCGGTTATTTTTGGGATGCTT
GTCTCCTTGCCGTTGCTAGTTGGATTTTATATTGTTTTAGAGCTAATTAGG
>gnl_Sorbi_v3.1_Sobic.003G276700.1
ATGATCTCTTGGCCAACCATCTACCATGTTCTTGAAGAAACAGTTCCCTTGTATGTAGCT
ATGATAGTGGCCTACCTATCCATACAATGGTGGAAGCTATTCACCCCAGAGCAGTGCTCT
GGTATCAACAAGTTTGTGGCAAAGTTTTCCATTCCTTTACTCTCTTTCCAGATCCTCTCT
ACAAACAATCCTTACAACATGAACCTAAAGCTCATATTCTCAGACATCCTACAGAAATCG
CTCTCCTTACTGGGGTTTGCAGTTATCTCTAAAGCATGTTGCAAGGAGAAGTTTGATTGG
CTGATTACAGGGTTTTCTTTATCAACACTGCCAAATACCTTGATTGTTGGAATCCCATTG
CTGAAAGGAATGTATGGGGATGAAGCTGTGAAGCTGCTAAGTCAGATAGTTGCCTTACAA
AGCCTAATTTGGTACACACTTCTGCTGTTTCTGTTTGAGTTTCGGGCTGCTAGA---GGA
ATGGCT------------------------------------------------------
------------------------------------------------------------
------------------ATCACAACATCATCTGAAACTACAAAT---GAAGCAGAATCA
GGGACTACAGGACCTATGCAGCAAAGACACGAAGAGGGACAAGAA---------------
---------------AAAAGAGTATCGGCAAGATGTTATGGTGCTTTTCAGTTTTTACTG
GTGGTCGGTAAGAAGCTAGTGACAAATCCCAACATGTATGCAAGCCTAATCGGCCTAATC
TGGGCACTGATCAGCTTCAGGTGGCGAATACAGTTACCATCAATTGTTAACAATTCCATA
AGAATACTTTCAGATGGAGGGCTAGGGATGGCAATGTTCAGCTTAGGACTTTTCACTGCC
CTACAAACTAAAATTGTGGCCTGTGGGACCAAAAAAATGCTACTATCACTAGGCATCAGA
TTCTTCCTAGGACCAGCCTTGATGGTGGTCTCTTCCTATGCAATCGGGATGCGTGGAACT
TTGCTGAAGGTGGCCATAATACAGGCAGCTCTACCTCAAGGAATAGTGCCATTTGTGTTT
GCCAAAGAGTACAATGTGCATGCAGATATTCTGAGCACTGCGATAATTCTCGGAATGATA
GTTGCGGTTCCGGTGGCCCTGGGTTACTACTTTGTCATGAGACTC------
>gnl_Sorbi_v3.1_Sobic.007G195201.1
ATGATCCCGTGGGGTGACATCTACAAGGTGGTGGCGGCAATGGCGCCGCTCTACTTCGCG
CTGGGGCTCGGGTACGGCTCGGTACGGTGGTGGCGGTTCTTCACGGCGGAGCAGTGCGCC
GCCATCAACACGCTGGTGGTCAACTTCTCCATGCCCTTCTTCACCTTCGACTTCCTGGCG
CGCGCCAACCCCTACACCATGAACTACCGCGTCCTGGCCGCCGACGCCGTGTCCAAGGCG
CTGGCCATCGCCGCCGTGTCAGCCTGGGGCTGCTGCAAGGCCGCCGGCGCGCAGGCCTGG
GCCATCACGGGGTTCTCCCTCGCCGGGTTCAACAACACGCTCGTCGTCGGCGTCCCGCTG
CTCTACGCCATGTACGGCAAGTGGGCGCAGGACCTCATCGTGCAGATCGCCGTCGTGCAG
TCCCTCTTCTGGTTCCCGCTCCTCCTGCTGGGGTTCGAGCTGCGCAAGGCGTGG---TGG
GTCGGCATC---CCATCAGCCCAAGGCGGCGGCGGCAGCCGTTGC---------------
---------------AATAGCAGCAACAGCGATGACGACGACGAC------TCGGCAGGC
GGAGGCCGCGTGGGAGTGTCGTCGTCGTCTGCTTCGTCGTCGTCACCGCCACCGTCGCCG
CCCAAGAAGGACGCCGCCGCCGAGAAGGACGTCGAG---ATGAACGCGGAGGAAACCGCC
---------------GCCGCCGCCGCCGGGACGACGATCCGGCTGTGGCCGTTGGTGAGG
ACTGTCGGGCTGAAGCTCGCTGGGAACCCCAACGTGTACGCCAGCGTGCTCGGCGTGGTG
TGGGCGTGCATCGCCTACAGGTGGGACAGGCATCGTGACGGGATCGCTGGACGTCATGTC
CAA------------------------------------------GGG------------
------------------------------------------------------------
------------------------------------------------------------
------------------------------------------------------------
---GATGAGCATGTTGAGCATGGG------------------------------------
---------------------------------------------------
>gnl_Sorbi_v3.1_Sobic.002G257001.1
ATGATAGGGTGGGGCGACGTGTACAAGGTGGTGGCGGCCATGGCGCCGCTCTACTTCGCG
CTGGGGCTCGGCTACGGGTCGGTGCGGTGGTGGAAGATGTTCACGCCGGACCAGTGCGAC
GCCATAAACCGCCTCGTCTCCTACTTCGCCGTGCCCTTCTTCGCCTTCGACTTCGCCTCG
CGCATCGACCCTTTCTCGCTCAGCTACCGGGTCCTGGCCGCGGACGCGCTGTCCAAGCTC
GCCGTCGCGCTCGCTCTCGCTGCCTGGGCCACCGCAGCCGCCGCCAGGGCCTTGTCGTGG
TGCATCACGGTTTTCTCGCTTGCCACGCTCAACAACACGCTCGTCGTGGGCGTGCCGCTC
CTGGACGCCATGTACGGCAAGTGGGCGCGCGATCTCATCGTGCAGATCTCCGTGGTGCAG
TTCATCGTCTACTTCCCGGCTTTGCTGCTCGCGTTGGAGGCCAGGCGCGCCGGC---AAG
ATGGCCGCC---GCCGCCGCGGTG------------------------------------
------------------------------------------------------------
---------------------GAACCTGCAGGTGAC------------------------
---------------GACGTTGACGAAAGCGGCGGCGGCGGATCGGGTGGCGAGATCACG
---------------------GCGGCTCATCAGTCGTCGTCGTTCTGGCCGCTGGTCAGA
GCGGTCGGGACGAAGGTGGCGAGGAACCCGAACATCTACGCGGGCATTCTTGGCGTCTCG
TGGGCTTGCGTCACCAACAGGTGGCACATCGAGACGCCGAGCATCATCGAGGGCTCCGTG
CTCGTCATGTCCAAGACCGGCGTTGGCCTCGCCATGTTTAGCATGGGGCTGTTCATGGCG
CTGCAAGAGAAGATCATCGTCTGCGGCGCCGGGCCGACCATGCTCGGCATGGCGCTGCGG
TTCGTGGCAGGGCCGGCTGCCACCGCCGCCGGGGCCGTGGCTCTCGGCCTCCGCGGCGAC
GTCCTGCGCCTCGCCGTCATGCAGGCCGCGCTTCCGCAGTCCATCACCACGTTCGTGTTC
GCCAGGGAGTACGGCCTGCACGCGGACGTGCTCAGCACGGCGGTTATCTTCGGGACGTTG
GCGTCACTGCCCGTGCTGATCGTCTACTACATTGTTCTAGGCTTGATACGG
>gnl_Stras_v2.0_SGA_v2.0_scaffold66T22441
ATGATAACCGGAAAGGACATATACGACGTTTTGGCGGCCATAACCCCACTCTACGTGGCC
ATGATCCTCGCGTACGGCTCGGTTCGTTGGTGGAAGATCTTTACCCCCGACCAATGCTCC
GGCATCAACCGTTTCGTGGCCGTCTTCGCCGTCCCACTCCTCGGCTTCCACTTCATCTCC
ACCAACGACATCTACGCCATGAACTACCACTTCATAGCCGCCGATTCCCTCCAGAAAGTC
GTCATCCTCTCGGCTCTCCTCCTCTGGCACTCCCTCTCGAAAAACGGGTCCCTCGACTGG
ACCATCACCCTCTTCTCCCTCTCGACCCTCCCCAACACCCTCGTCATGGGGATCCCTTTG
CTCCGAGCCATGTACGGCGACTTCTCGGCCAACCTCATGGTCCAGATCGTCGTCATGCAG
AGCGTCGTCTGGTACACCCTCATGCTCTTCATGTTCGAGTATCGCGGGGCCCGC---GCC
CTCATCTCC---GACCAGTTCCCTGGGGCCGCCGCCTCGATCGCCTCGTTCCGGGTCGAC
GACGTCGTCTCGCTC---------------------------------------------
---------------------------------------------------------AAC
---GGCCGGGAGCCTGGGGAGCATAAGGAGATTGAGATTGAGGACGCGCCA---AAGTTT
CCGACGGAGAAAAAGACGCAAATGCCCCCGGCGAGCGTGATGACGAGGCTGATACTCATC
ATGGTGTGGAGGAAGCTTATCAGGAATCCCAACACTTACTCCAGTCTCTTTGGACTTATT
TGGTCTCTCATCTCATTCAGGTGGAACATTCAAATGCCCTCAATAGTGAAAGGTTCGATA
TCGATTTTGTCCGATGCAGGCCTCGGCATGGCCATGTTTAGCCTTGGTTTGTTCATGGCT
TTGCAACCAAAGATCATAGCTTGCGGAAAATCGGTGGCCACATTTTCAATGGCGGTAAGG
TTCTTAACCGGCCCAGCTGTCATTGCCGCAACTTCCATTGCCATTGGCCTCCGAGGAATT
CTTCTGCACGTCGCGATTGTTCAGGCTGCCCTTCCACAGGGGATTGTACCCTTTGTTTTT
GCAAAAGAGTACAATGTGCATCCAGACATACTTAGCACTGCGGTTATTTTTGGAATGTTG
ATTGCCTTGCCCATCACAATTCTCTACTATGTGCTTCTTGGAGTA------
>gnl_Stras_v2.0_SGA_v2.0_scaffold13T06470
ATGATAAGTTGGGAAGATATATACAAAGTGGTGGGGTCGATGGTGCCATTGTACGTGCCG
CTCGGGTTAGGTTATGCATCCATTCGTTGGTGGAGGATGTTCAAGCCCAAGCACTGCGAT
GTCATCAACCGTTTGAATTGCTATTTCGTCTTCCCTTTCTTCACCTTCCATTTCTCATCC
GGCATCGATCCCTACCGCCTCAACTACCGATTCCTGGTCGGGGATGTCGTGGCCAAAGCC
ATCGCGGGTGCTATTCTAGCCCTGTGTGCCACCCTATGGAGATCAAATAACTTCTCGTGG
GTGATTACGTCATTTTCCCTCTCAAGCCTCAACAACCTGTTGGTGGTGGGAGTTCCAGTG
TTGCGTGCAATGTATGGGTCAGTTGGGGAGGATCTCGCTGTCCAATGCTCCATCATGCAA
TCTTTCCTCTGGTTCCCGACTCTCTTATTCATGCTCCAAATCAATCATGAACAA---CAA
CGTCAGAAT---AGCGACCACGAA------------------------------------
------------------------------------------------------------
---------------------AATCAAATCGGTGAC------------------------
---AGTGATAACAATAACGACCATGGTACAACAAACGCGACCGAGTGCACGACTGTAAGT
------------------TCTCCATTGACTAGGACAACTAGTGTGGGATCAATCATGACC
AAAGTTTTGGCAAAGCTTGCCAAGAATCCCAATTGTTATGCATGTGCCCTTGGACTCATT
TGGGCTCTCCTTGCAAAGAGGTGGAATTTTGATATGCCTGAAATAGTGGAAGGATCGGTT
TTGATTATGGCCAAGGCAGGGAGTGGTGTTGCTATGTTCACCATGGGGCTATTCATGGCA
CTGCAAGAGAAGGTGATAGCTTGTGGTGTGAAATTGACTTTGTATGGGATGCTTCTAAGG
TTTGTAGGTGGACCACTCACCACAGCAATTGGTTCCTTCGCTTTAGGATTGAGGTCAAAT
ATCCTTCGTATTGCCATCATCCAGGCCGCTCTTCCAGAAGCAATAACAGCATTCGTTTTT
GCCCAAGAATATGGGTTGCACGCTAACGTACTCAGCACCGCGGTTATTTTCGGCACAATA
GTATCCCTTCCACTCTTGATCGCCTTTTATGCCGTCTTGGAAGTTATCCAT
>gnl_Stras_v2.0_SGA_v2.0_scaffold62T21328
ATGATAGGGTGGGAAGATATATACAAAGTGGTGGTGTCGATGGTGCCGTTGTACGTTCCA
CTCGTTTTAGGGTATGCTTCTGTTCGTCGGTGGAGAATGTTCAAACCCGAGCATTGTGAC
GCCATCAACCGTTTCAACTGCTATTTCGTTATACCTTTCTTCACCTTCCATTTCACATCG
GGAGTCAATCCTTACCGCCTCAACTTCCGATTTCTGGCTGGTGATGTCGTGGCAAAAGCT
ATCGTGGGCTCGATTTTAGCCTTATGGGCCAATCTTTGGAGAGGGGGCAACTTCTCGTGG
GCAATTACGTCATATTCCCTCTCGAGCCTTAATAACACGTTGGTCGTGGGAGTCCCGTTG
TTGGGCGCTATGTATGGGCCGGTTGGTGAGGATTTAGTAGTCCAATCGTCTGTCATTCAG
GCACTCATATGGTTCCCAATTTTATTGTTCTTGCTCCAGCTCAGACAACAACAA---CAA
AAACAAAAA---CAACAACAAGAA------------------------------------
------------------------------------------------------------
---------------------CAACAAAATGTCGAT------------------------
---------CAAGAAAATCAAAACGGTGATATAACT------------------------
---------------------------GCGGTTGAGTACACCGTTGGATCAACGATGATC
AAAGTTTGGGCAAAGCTTGCAACGAATCCCAATTGTTACGCATGTGCCCTTGGACTCGTT
TGGTCTCTCCTTGCAAAAAGGTGGAATTTTGGGATGCCCGATATAGTGGAAGGATCGGTT
TTGATTATGGCCAAGGCGGGGAGTGGTGTGGCCATGTTCTCAATGGGACTGTTTATGGCA
CTTCAAGAAAAGGTGATAGCTTGTGGTGTGAAATTGAGCTTGTATGGGATGCTTCTAAGG
TTCGTGGGTGGACCGCTCACCACAGCAATTGGTTCCCTCGCTTTAGGGCTGAGGTCAAAT
ATCCTCCGTATTGCCATCATCCAGGCGGCTCTACCAGAAGCCATAACAGCTTTCGTATTT
GCTCAAGAATATGGGTTGCACGCCAACGTACTCAGCACAGCGGTCATTTTCGGTACTATT
GTATCCCTTCCTCTGTTGATCGCGTATTATGCCATCTTAGATGTTGTCAAG
>gnl_Theca_v1.1_Thecc1EG025269t1
ATGATAGGGTGGGAAGATGTTTGCAAGGTGGTTGTGGCTATGGTGCCTCTCTATGTTGCA
TTGATGTTAGGGTATGGATCAGTGAAGTGGTGGCGGATATTCACCGCGGAACAGTGTGAT
GCTATAAACCGCCTTGTCTGCTATTTCACTCTCCCTCTCTTCACTGTGGAATTCACAACT
CATATTGATCCTTTTCAAATGAATTATCGATTCATCGGTGCTGATACCATATCCAAGCTT
GTTATTGTGGTGGTTCTAGCCTTTTGGGCAAAGTGTAGTAGCAAAGGGAGCTATTGCTGG
TCCATCACAAGTTTCTCTTTGTCTACTTTAACTAATGCTTTGGTTGTAGGGGTGCCTTTG
ATGAAAGCCATGTATGGCCAAACAGGGGTCGATCTTGTTGTCCAGTCATCTGTTGTCCAA
GCGATTATCTGGTTGACCATTTTGCTATTTGTTTTGGAATTTCGGAGGTCAGGA---GTG
TCCATTTCT---TCAGCTACAAAA------------------------------------
------------------------------------------------------------
------------------------------------------------------------
------GATGGTAATGAACAGGAGAAAGATGTAGAA---GGAAACACAGATAATGCTGGG
---------------------GTACTAAGCACCAGGCCTTCTTTCTGGAATCTGATGAAG
GTTGTGGGAATGAAACTGGCTATGAATCCCAATTCATACGCTTGTGTTATTGGCCTTGCT
TACGCTTGTGTTGCAAACAGGTGGCATTTTGAGATGCCAAGCATAATGGAGGGATCAATA
TTGATAATGTCAAAAGCTGGAACAGGCACTGCCATGTTTAGCATGGGAACCTTCATGGCT
CTTCAAGAAAAAATAATAGCCTGTGGCACAAGTTTGACTATATTTGGGATGGTTTTGAGG
TTTATTGCTGGACCAGCGGCCATGGCCATTGGGGCCATTGCAGTGGGTTTGCATGGTGCT
GTTTTACGTGTCGCCATCATTCAGGCAGCATTGCCACAATCCATTACCTCCTTCATCTTC
GCCAAGGAATATGGAATGCATGCAGAAGTACTCAGCACTGCAGTGATATTTGGCACCATC
GTATCGTTACCGGTGCTGGTCGCTTATTATGCAATTTTAGAGTCTGTACAT
>gnl_Theca_v1.1_Thecc1EG020308t1
ATGATTGGCATCAAGGATTTGTACAGTGTTTTGACTGCAGTTGTACCACTTTATGTCACC
ATGTTCTTGGCTTATGCTTCTGTGAAATGGTGGAACATATTCACTCCAGAACAATGTGCT
GGCATCAACAGGTTTGTTGCAATCTTCGCTGTTCCACTTCTCTCCTTCGAGTTTGTTTCT
CGGATAAATCCTTACAAAATGGACCTCCTTTTCCTTGCTGCCGATGGAGTCTCAAAAATT
TTGATATTGGTAGTTTTGTTTTGTTGGGCTAATTTCTCAAAAACAGGGAGTCTTGACTGG
TCCATCACACTTTTCTCACTCTCCACTCTCCCAAACACCCTTGTGATGGGGATTCCCCTC
CTCAAATCAATGTATGGGGATGACAAGGAATACCTAATGATTCAAGTTGTGGTATTGCAA
TGCATAATCTGGTATACGTTATTACTATTTTTGTTTGAATATAGAGAAACAAGA---ACT
TCTGTCTTT---AGCAAGTTCAAG---------GAAAGTAGTTTTAGTTTACCTGAGAGA
GAAAAGGAGAATTTTAAGGGAACTGCGGAAAAGGTTGGTGGAAACTGCAGCGAAGATGAA
GTCATCAACGTTATTGCCACGACACCATCTAGCCAACAAACAGCCCAAAATGTTAACAAG
ATTGCACCTGATCAATCTCAACGGAGAGAAGAAAGCAGTGGAAAGGCAGTTGCAAGTGAA
------AATTCTAGCATCCCCTCTTCTCTTTCTTCAGCAATGCTCCTGAAAATATTGAGA
AAAGTCTGGTTCAAGCTTGTGAGGAACCCTAACTCCTATTCAAGTTTACTGGGTCTAAGC
TGGGCTTTAGTCTCGTGCAGATGGGACATAAAAAAGCCTCAAATAATGGAAAATTCAGTC
ACAATACTGTCAAGTGCAGGTCTTGGAATGGCAATGTTTAGCCTTGGATTGTTCATGGCT
TTGCAACCAAGGATCATAGCCTGTGGAACGAAGCTGGCTTTGTATGGGATGCTTGCTAGG
TTTATCACAGGACCGGCACTAATGGCAATAGCATCCGTTGTAGTAGGCCTCAGAGGCACC
GCCTTAAAGGTGTCTATTGTACAAGCAGCATTGCCTCAAGGGATTGTCCCTTTTGTTTTT
TCTAGGGAGTATAATTTGCATCCGGATGTATTAAGCACTGCGGTGATATTTGGAATGATA
GTCTCTTTGCCCATCACAATACTATACTACATTTTATTGGGTATC------
>gnl_Theca_v1.1_Thecc1EG018366t1
ATGATTTCCCTGGCAGATGTCTATCATGTTGTCGCAGCCACTGTCCCGCTGTACTTCGCC
ATGATTTTGGCCTACACCTCTGTGAAATGGTGGAAGCTCTTTACACCAGAACAATGTGCA
GGCATAAACAAGTTTGTAGCTAAATTCTCAATCCCGCTATTGTCTTTCCAAGTGATCTCA
GAAAACAACCCCTACAAGATGAACCTGAAACTCATACTTGCTGACTTCCTTCAAAAACTA
CTAGCCTTTGTGGTTTTAATGGCCATCGAAAAGTTCAGCTCCCGGGGAGGTTTACCATCG
ATCATAACTGGCCTCTCTCTATCAACCTTGCCTAACACCTTAATCCTGGGGATTCCGCTG
TTGAGGGCCATGTATGGAGATAAATCAGCTACACTCCTGGCTCAGATAGTTGTCCTACAA
AGCTTGATATGGTACAATATACTGTTGTTTCTGTATGAGCTAAACGCCACAAAG---GCA
GCCTCT------------------------------------------------------
------------------------------------------------------------
------------------GAGACACCACCTTCACAAGACTCAGGT---GACCTAGAG---
---GCCCCCGAAGAAGCACAAGCGAAAGAGGGTGGAGAAGAGGCA---------------
---------------CACACCAGA---CCAAGGAAATCGAAGGCTATGCTCATTTTCTTG
ACAGTGGGGAAGAAGCTCATGGCAAATCCTAATACCCATGCAACCTTGCTGGGTCTTATT
TGGGCAAGCATACAATTCAGGTGGAACATAAAATTCCCAGCCATTATTGAAAAATCAATA
GCAATATTATCAAGTGGAGGACTTGGTATGGCAATGTTCAGCTTAGGGCTATTTATGGCA
TCAAGGCCTAGCATAATAGCATGTGGTATTCGAATGGCAGCAGTAGCCATGGCAATGAAA
TTCATGGCGGGTCCTGCTCTGATGGCAGCATCCTCTGCTGCCCTCGGACTTAGAGGCAAA
GTATTGAGAGTAGCAATTGTGCAGGCAGCTCTTCCTCAAGGAGTCGTGCCATTTGTTTTC
GCTAAAGAGTACAACGTTCATCCCGATGTATTGAGCACAGGGGTAATCTTTGGCTTGCTC
ATTGCCTTACCTGTAGCATTGGTCTACTATCTTATTTTAGCAGTC------
>gnl_Utrgi_v4.1_Scf00514.g18888.t1
ATGATATCGGGAGAGGACATCTATAGGATAATTTCCGGCGTGATGCCACTCTACATGGCC
ATCGCCTTCGGGTACGCCTCGATTCGGTGGTGGCGAATGTTCGACTCCGACGACTGTGCC
GCCCTGAATCGGTTTAGTTGCTACTGTGCCACCCCGTTCTTGATCTTCCGTTTGGTGTCC
GGCATCGCCCCTGATCAGATGAACTTTCGTTTCCTCATGGGTATTGCTGTTGGTAACTTG
ATCGTAGTTGTTGCCCTAGCACTGTGGCTTCTGTTCTCCAACAACGGGGATTTGCCATGG
GCCATCACCACGTTGTACATGTCTACTTTCAAGAACACCGTGATTGTTGGGGTGCCAATG
CTGGATGCGATGTACGGTCCCTTAGGGGTGGACTTGGTGACACAGGCCGGTGCCCTAAGT
TACATAATTTGGGTCCCTGCCTTCTTGTTCCTCCTCGAATCCCGAAAAGCGTAT---TCC
AGGGACGAA---------------------------------------------------
------------------------------------------------------------
------------------------------------------------------------
------------------------GCCGATGCGGCGGAGATGGGGGAGCAGCAAACACTC
---------------------------TCTCATTTCAGTAGGCTGAGGCAAACCCTCAGG
ATAGTGTGTTGGAAGCTGGCTACAAACCCCAACGCCTACGCCCCGGTCATGGGTCTCACG
TGGGCTTTCATAGCCCAAAGGTGGCATGTCGAGATACCTGTTATCGTCAATGGGTCGATC
GTACTGATGGCGAACACTGCACGGACAGTGAGCATGAATGTTCATGGG------------
------------------AATTGTGGC---------------------------------
TTCCGGGGTTGTCCTAGCGTCGTACGGCATGCTTCTCTCGTTTGTAGGGTGCATGGCTCT
TGGACTCAGATCCGACCCGCTCAGGATCGCTATCATCCAGGTTTG------TTTGCTTAT
CCTCAGGAATGTTGTTTAACTGGGAATGCAGTATGCGAGAGAAGTGTTCTTCGAATGCCA
GAATCAAATCCCATCCCAATAGTG---------------GGTATA------
>gnl_Vitvi_Genoscope.12X_GSVIVT01011347001
ATGATTTCTCTGGCTGATGTCTACCACGTTGTGGCAGCCACTATCCCTTTGTATTTTGTC
ATGATCTTAGCCTACATCTCTGTGAAGTGGTGGAAGATCTTCACACCAGAACAATGCTCA
GGCATCAACAAGTTTGTGGCAAAATTCTCAATTCCACTATTGTCCTTCCAGTTGATCTCT
GAAAACAACCCCTACCAAATGAATATGAGACTCATACTCTCCGACTTTCTTCAGAAACTG
CTTGCCCTCATTTTATTGGCAACAATTGCAAAAATTAATTCCAGAGGAAGCTTGACTTGG
GTCATAACAGGGCTATCTTTGTCAACATTGCCCAACACTTTGATCCTGGGAATTCCACTC
CTGAAGGCCATGTATGGGGATAAAGCTGCTGGACTCCTTTCCCAGATAGTTGTCTTGCAG
AGCTTAGTTTGGTACAACCTGTTGCTGTTTCTTTTTGAGCTCAATGCCATGAAG---GCA
GTGTCA------------------------------------------------------
------------------------------------------------------------
------------------GCAACAACACCATTAGAGGCTGCAGTG---GAGCTGGAG---
---GCCCCACAAGAAGCACAACCGAAAGAGGAAAGGGAGGAAGGA---------------
---------------AAAACAACAGCTACAAGAAAAACCAAGACGATGCTCATTCTCCGC
ATAGTGGGAAGAAAGCTCATGATGAACCCCAATACTCATGCAACTATAGTCAGCCTTATT
TGGGCATGCATACGCTTCAGGTGGAATGTAAAATTGCCAGGGGTTGTTGATGACTCAATA
TCAATATTGTCAAAAGGAGGACTTGGTATGGCAATGTTCAGCTTAGGTCTTTTCATGGCT
TCACGTCCAAGCATTATAGCATGTGGGACCCGGCTGGCAGTATTAGCCATGGGAATGAAG
TTCTTAGTAGGCCCTGCAATAATGGCAGCATCTGCCAGTATCACTCTCTCGAGGGGCACC
TTGTTTAAAGTGTCAATTGTGCAGGCATGCCTTCCTCAAGGAATTGTTCCATTTGTTTTT
GCCAAAGAGTATGATGTCCATCCAGACATCTTGAGCACCGGGGTAATCTTTGGCATGCTC
ATTGCACTGCCAATAGCATTGGTCTACTACTTCCTACTGGCGTTG------
>gnl_Vitvi_Genoscope.12X_GSVIVT01019110001
ATGATTGAATGGGGAGATGTTTACAAGGTGGTGGAAGCCATGGCACCACTCTACGTTGCA
CTGCTGCTGGGCTACGCCTCCGTGAGGTGGTGGCACATGTTCAGCTCCGATCAATGCGCC
GCCATCAACCGCTTCATCTGCTACTTCATTTTCCCATTCTACAGCTTTGATTTCACCTCC
CATATCGACCCTTTCTCCATGAATTACAAGTACATGGGGGCCGATATCATGAGCAAGTTC
ATCTGTGTTGCTGCGCTTGGCCTCTGGTGCAAGTGCAGTAGCAGAGGCAGCTATGGCTGG
TTCGTCACCTGCTTCAGTCTCTGCACAATGACTAATTCTCTCTTTATCGGGGTGCCCATT
TTAGAGGCCATGTATGGCCGGACGGGGGTCAATCTCGTCCTCCAGGCTTCCGTCGTCCAA
GTCATTATCTATAGCACCGTCTTCTTGATTCTCTTGGAGTTCTGGAAATCTTTC---GTT
TCTTTAAAC---AAAACAATTCCT------------------------------------
------------------------------------------------------------
---------------------------------------------------------AAT
ATTGCACCGGTGGGGGCTGCAGAGGAAGATTTGGAAGGGCATAGGACGACGGAGGTGTCG
---------------------GAAAGCTCGGGGCCGTCGTCTTTCTGGCCACTGATGAGG
AACGCGTTGCTGAAACTCGTGAAGAACCCAAACATTTATGCCTGTGTTCTTGGCCTCATT
TGGGCTTTTCTATCAAAGCGGTGGCATATTGGAATGCCAAAAATTGTGGAGGGATCCGTA
CAAATCATGTCAAGAGCTGGGACATCCACTGCCATGTTTAGTCTTGGGTTCTTCATGGCA
ATGCAAGGAAAGGTGATGGCATGTGGAGCGACTCTGACTGCGTTTGGGATGATTATAAGG
TTCATTGCTACACCGGTGACCATGGGGGTGGTCGCCTTGGCAATTGGCTTGCGTGGCAAT
GTTTTGCGCATCGCCATAATCCAGGCTGCATTGCCACAATCACTTGCTTCATTCGTCTTC
GTCAAGGAATATGGCTTGCATACAGAAGTGATTAGCACTGCGGTGATCCTTGGAATTATA
ATTTGTCTTCCCTTGTTGGTTGCATATTACGCGATTTTGGTATACATAAGA
>gnl_Vitvi_Genoscope.12X_GSVIVT01019126001
ATGATAGGATGGGAGGATGTATACAAGGTGGTGGTTGCCATGTTACCACTCTATGTTGCA
CTGGTCCTAGGGTATGGCTCTGTGAAGTGGTGGCGAATTTTTACGCCTGATCAGTGTGAC
GCGATCAACCGCCTTGTTTGCTACTTCACTCTCCCCCTTTTCACCTTTGAGTTCACTGCC
CATGTTGATCCCTTCAAGATGAACTACCTCTTCATTGGTGCGGATGCCGTCTCCAAGTTG
ATAATTGTATTGGTGCTTGCCCTTTGGGCCAAGTGCAGCAGCAAGGGCAGCTATTGCTGG
TCTATAACAAGCTTCTCTTTGGCCACCTTGACCAACTCCCTGGTTGTGGGGGTGCCTTTG
ATAAAAGCCATGTATGGGCCGCTAGGAGTTGATCTTGTCGTCCAATCATCAGTCGTGCAG
GCCATCATCTGGCTCACACTTCTGCTATTTGTTCTGGAGTTTCGAAGGACAGGT---ACC
GGCATTTCT---TCAAATACTACT------------------------------------
------------------------------------------------------------
---------------------ATGGGAGACTCTGGTGTGATAGAGGTT------------
---------------GAGCCTGGAAAAGATTTAGAA---ACTAATGAGATG---------
---------------------GTGGTGAGCACTAGACTATCTTTCTGGTCATTGATGAGG
AAAGTATGGCTGAAACTTGCACAAAACCCTAACTCCTACGCTTGTATTATCGGTATCGTC
TGGGCTTTCATAGCGAACAGGTGGCATTTTGAAATGCCAAGCATCATGGAGGGATCGATA
TTGATCATGTCAAGAGCTGGAACAGGCACTGCCATGTTTAGTATGGGGCTCTTCATGGCT
ATGCAAGAGAAGATTATAGCTTGTGGCACAACCCTAACGGTGTTCGGGATGGTCTTGCGG
TTTATTGCTGGACCAGCAGCAATGGCTATCGGCGCTATTGCTGTTGGTCTGCATGGTGAC
GTTTTGCGCATTGCTATCATACAAGCCGCGGTACCACAATCGATCACATCATTTATCTAT
GCTAAAGAATATGGATTGCATGCAGATGTGCTTAGCACAGCGGTGATTTTTGGCATGATC
GTCTCCCTTCCGTTGTTGGTCGGTTACTATGCGGTTTTAGAGTTTTTGAAT
>gnl_Vitvi_Genoscope.12X_GSVIVT01029266001
ATGATTAGAGGGAAGGATATTTACGATGTTCTTGCGGCCATTGTGCCACTCTACGTTGCC
ATGATTCTGGCCTACGGCTCAGTCCGGTGGTGGAAGATCTTCACCCCAGAGCAGTGCGCC
GGAATCAATCGATTTGTGGCGGTTTTCGCCGTTCCGTTGCTGTCTTTCCATTTCATATCA
TTGAATGACATATACAACATGAATTACAACAATCTGATGGCCTCCAGCTTCAACCAGACT
GACTTTTACGCCATGTTTGCTAGCAAGACCGCAAGCCCCAGACATGGAAGCATTGGCGGT
GTTGCTGATGTCTTTTCGCTGCAGAGTATGAGCGGAGAGCTCTTTCATGGCTACCCTCCT
CCAAATCCTATGTTTTCAGGGTCTACAAGTGGAGGTCCAAAGAAGAAAGAGAGCGGAGGA
GGTGGTGCAATGCCTAATAAGGAGCTTCACATGTTTGTTTGGAGCTCGAGCGCA---TCT
CCGGTCTCTGAAGATTCATCTAAGGTTCTCCAACAAGAGATCGCGGCTTCAAGAGGAATG
GATTTCAATGACACT---------------------------------------------
------------------------------------------------------------
ATAAGTCCTAGAGTGAACGGAGATAGAGAAGCGGACATGGAAGACGGATCGATCAGGACT
CAGGCAGCCAAAAAGCAGCAGATGCCTCCAACAAGCGTCATGACTAGGCTCATAATGATC
ATGGTATGGAGGAAACTAATCAGAAATCCCAACACATATGCCAGTCTTATAGGCTTAATA
TGGTCTTTGGTATCATTCAGATGGAACATCAAAATGCCAACAATTGTGAGTGGATCGATA
TCGATATTATCTGATGCAGGTCTTGGAATGGCTATGTTCAGTCTAGGTTTGTTCATGGCT
TTACAACCAAAGATGATAGCTTGTGGGAAAACTGTGGCTACCTTTTCAATGGCTGTCAGA
TTCTTGACAGGCCCAGCTGTAATTGCTGCCACCTCTATTGCCATCGGTATGCGAGGAGTT
CTTCTACATGTCGCAATTGTTCAGGCAGCTCTCCCCCAAGGGATTGTCCCCTTTGTGTTT
GCAAAGGAGTACAATGTTCATGCAGACATACTTAGCACTGCGGTTATTTTTGGGATGCTG
ATAGCCTTGCCAATAACAATAATCTATTATGTGCTTCTTGGGCTC------
>Frave_16792-v1.0-hybrid.t2
ATGATAGGATGGGAAGATGTTTACAAGGTGGTGGTAGCCATGGTACCACTCTACTTTGCA
CTCATTTTAGGGTTTGGCTCCGTCAGGTGGTGGGGAATCTTCACTCCTGAGCAGTGCGGC
GCTATCAACCGCTTCGTCTGCTTCTTCACCCTCCCACTCTTCACCTTCGAGTTCACCGCT
CACGTCGATCCTTTCGAGTGGAACTACCGCTTCATCGCGGCGGATGCCATTTCCAAGCTC
ATCATCGTGGTTGTGCTAGCGTTTTGGGCAAAGTGTAGTAGCAAGGGAAGCTATAGTTGG
TCAATAACAAGCTTCTCTCTCTGCACTTTAACTAATTCACTTGTCGTTGGAGTTCCCCTG
ATGAAAGCCATGTACGGCCCGATGGCTGTTGATCTTGTAGTTCAATCTTCGGTGGTGCAA
GCTATCATATGGCTCACCGTGCTTCTGTTCGTCTTGGAATTCCGACGGACGGGG---CTA
GACATCTCG---AGT---------------------------------------------
------------------------------------------------------------
------------------------AATGATACAAGGGTTCAATCAGTTGAA---------
------------CTTCAAGGCGTGAAAGATGTAGAG---GGCCTGAACCAGAGCACTGTG
---------------------GCCAATTCACCTTCTTATTATTACTGGAGTTTGCTGAAG
GGTGTGTGGCTCAAACTTGGGATGAATCCCAACTCTTATGCCGTTTTCATTGGAATTGCT
TGGGCTTTTATAGCAAACAGGTGGCATATTGAGTTGCCAAGCATTATGGAGGGATCTGTT
TTGATCATGTCCAAGGCTGGTACCGGAACTGCCATGTTTAGCATGGGTATCTTCATGGCA
CTGCAAGAGAAATTCGTAGCTTGTGGAACAAGCCTAACGATAATAGGGATGGTTTTGAGG
TTCATTGCCGGACCGGCAGCCATGGCTATCGGATGTATCGCTGTTGGCTTGCATGGTGAT
GTTTTACGTGTCGCCATCATTCAGGCAGCATTGCCCCAATCGATTACCTCCTTCATATTT
GCCAAAGAATATGGACTTCATGCAGACGTCTTGAGTACTGCAGTGATATTTGGAATGTTG
GTGTCCCTTCCAGTGTTGATCGGCTACTATGCAGTTTTAGAATTTGTGCAT
>Maldo_GDDH_04G1205100
ATGATTGGGTGGGAAGATGTTTACAAGGTGGTGGTAGCCATGGTTCCACTCTATGTTGCC
CTAATTTTAGGGTACGGCTCAGTAAGGTGGTGGCACATATTCACTCCCGAGCAGTGTGGC
GCGATCAACCGCTTCGTTTGTTTCTTTACTCTCCCACTCTTCACGTTCGAATTCACTGCA
CATGTGGATCCTTACAAATGGAACTACCGCTTCATCGGCGCCGACTTCATCTCTAAGCTC
ATAATCGTGGTGGTGCTAGCACTTTGGGCCAAGTGCAGCAGCAAAGGAAGCTACAGTTGG
TCCATTACAAGCTTCTCTTTGTGCACGTTAACTAATTCCCTAGTGGTTGGTGTGCCCTTG
ATTAGAGCCATGTATGGTTCGTCATCCGTTGATCTTGTTGTTCAATCATCGGTCGTGCAG
GCCATCGTATGGCTCACCATTCTTTTGTTTGTCTTGGAATTTCGACGTACGGGGTCGATA
GGCATAGTTTCAAGTCGTACTAAT------------------------------------
------------------------------------------------------------
------------------------GTCGACACTCGAGTTCACTCGGTTGAT---------
---------------CCACAAGGGGAGGACATAGAA---GCCATGGAGGAGATA------
---------------------ACAATAAGTACTAGGCCTTCCTTTTGGTATTTGATGAAG
GCTGTGTGGGTGAAACTTGGAATGAATCCCAACTCCTATGCAGTTTTTATTGGTATTGCT
TGGGCTTTTATAGCAAAAAGGTGGCATATTGAGTTGCCAAGCATCATGGAAGGATCTGTT
TTAATCATGTCAAAAGCTGGTACAGGCACTGCTATGTTTAGCATGGGTATCTTCATGGCA
CTGCAGGAAAAATTTGTAGCCTGTGGGACGAGCTTAACAATAATTGGGATGGTTCTGAGG
TTTATTGCAGGACCGGCAGCCATGGCGATTGGCTCTATTGCTGTGGGTCTGCATGGTGAT
GTTTTACGTGTTGCTATCATTCAGGCAGCAGTGCCACAGTCCATTACGTCCTTCATATTT
GCCGAACAGTATGGACTCCATGCAGAAGTGCTCAGTACAGCGGTAATATTTGGCATGTTG
GTCTCCCTTCCAGTGTTGATCGCTTACTATGCAGTTCTAGGATTTGTGCAT
>Maldo_GDDH_04G1243800
ATGATTGGGTGGGAAGATGTTTACAAGGTGGTGGCGGCCATGGTTCCACTCTATGTTGCC
CTAATTTTAGGGTACGGCTCAGTAAGGTGGTGGCACATATTCACTCCCGAGCAGTGTGGC
GCGATCAACCGCTTCGTTTGTTTCTTTACTCTCCCACTCTTCACGTTCGAATTCACTGCA
CATGTGGATCCTTACAAATGGAACTACCGCTTCATCGGCGCCGACTTCATCTCTAAGCTC
ATAATCGTGGTGGTGCTAGCACTTTGGGCCAAGTGCAGCAGCAAAGGAAGCTACAGTTGG
TCCATCACAAGCTTCTCTTTGTGCACGTTAACTAATTCCCTAGTGGTTGGTGTGCCCTTG
ATTAAAGCCATGTATGGTTCGTCATCCGTTGACCTTGTTGTTCAAGCATCGGTCGTGCAG
GCCATCGTATGGCTCACCATTCTTTTGTTCGTCTTGGAATTTCGACGTACTGGGTCGATA
GACATAGTTTCAAGTCGTACTAAT------------------------------------
------------------------------------------------------------
------------------------GTCAACACTCGAGTTCAATCGGTTGAT---------
---------------CCACAAGGGAAGGATGTAGAA---GCCATGGAGGAGATA------
---------------------ACAATAAGTACTAGGCCTTCCTTTTGGTATTTGATGAAG
GCTGTGTGGGTGAAACTTGGAATGAATCCCAACTCCTATGCAGTTTTTATTGGTATTGCT
TGGGCTTTTATAGCAAAAAGGTGGCATATTGAGTTGCCAAGCATCATGGAAGGATCTGTT
TCAATCATGTCAAAAGCTGGTACAGGCACTGCTATGTTTAGCATGGGTATCTTCATGGCA
CTGCAGGAAAAATTTGTAGCCTGTGGGACGAGCCTAACAATAATTGGGATGGTTCTGAGG
TTTATTGCAGGACCGGCAGCCATGGCGATTGGCTCTATTGCTGTGGGTCTGCATGGTGAT
GTTTTACGTGTTGCTATCATTCAGGCAGCAGTGCCACAGTCCATTACGTCCTTCATATAT
GCCAAAGAGTATGGACTCCATGCAGAAGTGCTCAGTACAGCGGTAATATTTGGCATGTTG
GTCTCCCTTCCAGTGTTGATCGCTTACTATGCAGTTCTAGGATTTGTGCAT
>Maldo_GDDH_12G1259500
ATGATAGGGTGGGAAGATGTTTACAAGGTGGTGGCGGCTATGGTTCCACTCTACTTTGCC
CTAATTTTAGGGTACGGCTCAGTGAGGTGGTGGGGCGTCTTCACTCCCGAGCAGTGTGGC
GCGATCAACCGCTTCGTTTGTTTCTTTACTCTCCCACTCTTCACGTTTGAATTCACTGCA
CATGTTGATCCTTACAAATGGAACTACCGCTTCATTGGCGCCGACGCCATCTCTAAGGTC
ATAATCGTCGTGGTGCTAGTACTCTGGGGCAAGTGCAGCAGCAAAGGAAGTTATAGCTGG
TCCATCACAAGCTTCTCGTTGTGCACGTTAACCAATTCCCTTGTGGTTGGTGTGCCCTTG
ATTAAAGCCATGTATGGTTCGTCAGCCGTTGATCTTGTTGTTCAATCATCGGTCGTGCAG
GCCATCATATGGCTCACCATTCTTTTATTCGTCTTGGAATTTCGACGAACGGGGTCGATA
GACATAGTTTCAAGTAGTACTACT------------------------------------
------------------------------------------------------------
------------------------GTCGACACTCGAGTTCAATCGGTTGAT---------
---------------CCACAAGGGAAAGATGTAGAA---GCCATGGAGGAGATA------
---------------------ACAATAACTACTAGGCCTTCCTTTTGGTACTTGATGAAG
GCTGTGTGGGTGAAACTTGGGATGAATCCCAACTCCTATGCAGTTTTTATTGGTATTGCT
TGGGCTTTTATAGCAAACAGGTGGCATATTGAGTTGCCAAGCATCATGGAAGGATCTGTT
TTAATCATGTCAAAAGCTGGTACAGGAACTGCTATGTTTAGCATGGGTATCTTCATGGCA
CTGCAGGAAAAATTTGTAGCCTGTGGGACGAGCCGAACAATAATTGGGATGGTTTTGAGG
TTTATTGCTGGACCGGCAGCCATGGCGATTGGCTGTATTGCTGTGGGCTTGCATGGTGAT
GTTTTACGTGTTGCTATCATTCAGGCAGCATTACCACAATCCATTACCTCCTTCATATTT
GCCAAAGAATATGGACTCCATGCAGAAGTGCTCAGTACAGCGGTAATATTTGGCATGTTG
GTGTCCCTTCCGGTGTTGATCGCTTACTATGCAGTTCTAGAATTCGTGCAT
>Maldo_Gala_04g017860
ATGATTGGGTGGGAAGATGTTTACAAGGTGGTGGTAGCCATGGTTCCACTCTATGTTGCC
CTAATTTTAGGGTACGGCTCAGTAAGGTGGTGGCACATATTCACTCCCGAGCAGTGTGGC
GCGATCAACCGCTTCGTTTGTTTCTTTACTCTCCCACTCTTCACGTTCGAATTCACTGCA
CATGTGGATCCTTACAAATGGAACTACCGCTTCATCGGCGCCGACTTCATCTCTAAGCTC
ATAATCGTGGTGGTGCTAGCACTTTGGGCCAAGTGCAGCAGCAAAGGAAGCTACAGTTGG
TCCATTACAAGCTTCTCTTTGTGCACGTTAACTAATTCCCTAGTGGTTGGTGTGCCCTTG
ATTAGAGCCATGTATGGTTCGTCATCCGTTGATCTTGTTGTTCAATCATCGGTCGTGCAG
GCCATCGTATGGCTCACCATTCTTTTGTTTGTCTTGGAATTTCGACGTACGGGGTCGATA
GGCATAGTTTCAAGTCGTACTAAT------------------------------------
------------------------------------------------------------
------------------------GTCGACACTCGAGTTCACTCGGTTGAT---------
---------------CCACAAGGGGAGGACATAGAA---GCCATGGAGGAGATA------
---------------------ACAATAAGTACTAGGCCTTCCTTTTGGTATTTGATGAAG
GCTGTGTGGGTGAAACTTGGAATGAATCCCAACTCCTATGCAGTTTTTATTGGTATTGCT
TGGGCTTTTATAGCAAAAAGGTGGCATATTGAGTTGCCAAGCATCATGGAAGGATCTGTT
TTAATCATGTCAAAAGCTGGTACAGGCACTGCTATGTTTAGCATGGGTATCTTCATGGCA
CTGCAGGAAAAATTTGTAGCCTGTGGGACGAGCTTAACAATAATTGGGATGGTTCTGAGG
TTTATTGCAGGACCGGCAGCCATGGCGATTGGCTCTATTGCTGTGGGTCTGCATGGTGAT
GTTTTACGTGTTGCTATCATTCAGGCAGCAGTGCCACAGTCCATTACGTCCTTCATATTT
GCCGAACAGTATGGACTCCATGCAGAAGTGCTCAGTACAGCGGTAATATTTGGCATGTTG
GTCTCCCTTCCAGTGTTGATCGCTTACTATGCAGTTCTAGGATTTGTGCAT
>Maldo_Gala_04g020780
ATGATTGGGTGGGAAGATGTTTACAAGGTGGTGGCGGCCACGGTTCCACTCTATGTTGCC
CTAATTTTAGGGTACGGCTCAGTAAGGTGGTGGCACATATTCACTCCCGAGCAGTGTGGC
GCGATCAACCGCTTCGTTTGTTTCTTTACTCTCCCACTCTTCACGTTCGAATTCACTGCA
CATGTGGATCCTTACAAATGGAACTACCGCTTCATCGGCGCCGACTTCATCTCTAAGCTC
ATAATCGTGGTGGTGCTAGCACTTTGGGCCAAGTGCAGCAGCAAAGGAAGCTACAGTTGG
TCCATCACAAGCTTCTCTTTGTGCACGTTAACTAATTCCCTAGTGGTTGGTGTGCCCTTG
ATTAAAGCCATGTATGGTTCGTCATCCGTTGACCTTGTTGTTCAAGCATCGGTCGTGCAG
GCCATCGTATGGCTCACCATTCTTTTGTTCGTCTTGGAATTTCGACGTACTGGGTCGATA
GACATAGTTTCAAGTCGTACTAAT------------------------------------
------------------------------------------------------------
------------------------GTCAACACTCGAGTTCAATCGGTTGAT---------
---------------CCACAAGGGAAGGATGTAGAA---GCCATGGAGGAGATA------
---------------------ACAATAAGTGCTAGGCCTTCCTTTTGGTATTTGATGAAG
GCTGTGTGGGTGAAACTTGGAATGAATCCCAACTCCTATGCAGTTTTTATTGGTATTGCT
TGGGCTCTTATAGCAAAAAGGTGGCATATTGAGTTGCCAAGCATCATGGAAGGATCTGTT
TCAATCATGTCAAAAGCTGGTACAGGCACTGCTATGTTTAGCATGGGTATCTTCATGGCA
CTGCAGGAAAAATTTGTAGCCTGTGGGACGAGCCTAACAATAATTGGGATGGTTCTGAGG
TTTATTGCAGGACCGGCAGCCATGGCGATTGGTTCTATTGCTGTGGGTCTGCATGGTGAT
GTTTTACGTGTTGCTATCATTCAGGCAGCAGTGCCACAGTCCATTACGTCCTTCATATAT
GCCAAAGAGTATGGACTCCATGCAGAAGTGCTCAGTACAGCGGTAATATTTGGCATGTTG
GTCTCCCTTCCAGTGTTGATCGCTTACTATGCAGTTCTAGGATTTGTGCAT
>Maldo_HF15887-RA
ATGATTGGGTGGGAAGATGTTTACAAGGTGGTGGTAGCCATGGTTCCACTCTATGTTGCC
CTAATTTTAGGGTACGGCTCAGTAAGGTGGTGGCACATATTCACTCCCGAGCAGTGTGGC
GCGATCAACCGCTTCGTTTGTTTCTTTACTCTCCCACTCTTCACGTTCGAATTCACTGCA
CATGTGGATCCTTACAAATGGAACTACCGCTTCATCGGCGCCGACTTCATCTCTAAGCTC
ATAATCGTGGTGGTGCTAGCACTTTGGGCCAAGTGCAGCAGCAAAGGAAGCTACAGTTGG
TCCATTACAAGCTTCTCTTTGTGCACGTTAACTAATTCCCTAGTGGTTGGTGTGCCCTTG
ATTAGAGCCATGTATGATTCGTCATCCGTTGATCTTGTTGTTCAATCATCGGTCGTGCAG
GCCATCGTATGGCTCACCATTCTTTTGTTTGTCTTGGAATTTCGACGTACGGGGTCGATA
GGCATAGTTTCAAGTCGTACTAAT------------------------------------
------------------------------------------------------------
------------------------GTCGACACTCGAGTTCACTCGGTTGAT---------
---------------CCACAAGGGGAGGACATAGAA---GCCATGGAGGAGATA------
---------------------ACAATAAGTACTAGGCCTTCCTTTTGGTATTTGATGAAG
GCTGTGTGGGTGAAACTTGGAATGAATCCCAACTCCTATGCAGTTTTTATTGGTATTGCT
TGGGCTTTTATAGCAAAAAGGTGGCATATTGAGTTGCCAAGCATCATGGAAGGATCTGTT
TTAATCATGTCAAAAGCTGGTACAGGCACTGCTATGTTTAGCATGGGTATCTTCATGGCA
CTGCAGGAAAAATTTGTAGCCTGTGGGACGAGCTTAACAATAATTGGGATGGTTCTGAGG
TTTATTGCAGGACCGGCAGCCATGGCGATTGGCTCTATTGCTGTGGGTCTGCATGGTGAT
GTTTTACGTGTTGCTATCATTCAGGCAGCAGTGCCACAGTCCATTACGTCCTTCATATTT
GCCGAACAGTATGGACTCCATGCAGAAGTGCTCAGTACAGCGGTAATATTTGGCATGTTG
GTCTCCCTTCCAGTGTTGATCGCTTACTATGCAGTTCTAGGATTTGTGCAT
>Maldo_HF31623-RA
ATGATTGGGTGGGAAGATGTTTACAAGGTGGTGGCGGCCATGGTTCCACTCTATGTTGCC
CTAATTTTAGGGTACGGCTCAGTAAGGTGGTGGCACATATTCACTCCCGAGCAGTGTGGC
GCGATCAACCGCTTCGTTTGTTTCTTTACTCTCCCACTCTTCACGTTCGAATTCACTGCA
CATGTGGATCCTTACAAATGGAACTACCGCTTCATCGGCGCCGACTTCATCTCTAAGCTC
ATAATCGTGGTGGTGCTAGCACTTTGGGCCAAGTGCAGCAGCAAAGGAAGCTACAGTTGG
TCCATCACAAGCTTCTCTTTGTGCACGTTAACTAATTCCCTAGTGGTTGGTGTGCCCTTG
ATTAAAGCCATGTATGGTTCGTCATCCGTTGACCTTGTTGTTCAAGCATCGGTCGTGCAG
GCCATCGTATGGCTCACCATTCTTTTGTTCGTCTTGGAATTTCGACGTACTGGGTCGATA
GACATAGTTTCAAGTCGTACTAAT------------------------------------
------------------------------------------------------------
------------------------GTCAACACTCGAGTTCAATCGGTTGAT---------
---------------CCACAAGGGAAGGATGTAGAA---GCCATGGAGGAGATA------
---------------------ACAATAAGTACTAGGCCTTCCTTTTGGTATTTGATGAAG
GCTGTGTGGGTGAAACTTGGAATGAATCCCAACTCCTATGCAGTTTTTATTGGTATTGCT
TGGGCTTTTATAGCAAAAAGGTGGCATATTGAGTTGCCAAGCATCATGGAAGGATCTGTT
TCAATCATGTCAAAAGCTGGTACAGGCACTGCTATGTTTAGCATGGGTATCTTCATGGCA
CTGCAGGAAAAATTTGTAGCCTGTGGGACGAGCCTAACAATAATTGGGATGGTTCTGAGG
TTTATTGCAGGACCGGCAGCCATGGCGATTGGCTCTATTGCTGTGGGTCTGCATGGTGAT
GTTTTACGTGTTGCTATCATTCAGGCAGCAGTGCCACAGTCCATTACGTCCTTCATATAT
GCCAAAGAGTATGGACTCCATGCAGAAGTGCTCAGTACAGCGGTAATATTTGGCATGTTG
GTCTCCCTTCCAGTGTTGATCGCTTACTATGCAGTTCTAGGATTTGTGCAT
>Maldo_HF33235-RA
ATGATTTCTCTAACAGATGTCTACCATGTTGTGGCAGCCACTGTTCCTCTATATGTTGCC
ATGATTTTGGCCTACCTTTCTGTGAAATGGTGGAAGCTCTTCACACCAGATCAATGCTCT
GGAATTAACAAATTCGTTGCCAAATTCTCAATCCCTCTTCTGTCCTTTCAAATCATTTCT
TCCAACAACCCTTACAAAATGAACCATAAACTCATCCTCTCGGACTGCCTCCAAAAACTG
ACTGCATTCCTGGCACTGGCAGCAGTCACTAAATTCAGTTCCTATGGCGGGTTGAATTCC
ATCATAACCGGCCTCTCTCTTTCGACGCTTCCTAACACGTTGATCCTCGGGATTCCGTTG
CTGAAGGCCATGTACGGGGATGAGGCGGCCAAGCTTGTGACACAGATAGTTGTGTTGCAG
AGCTTAATCTGGTACAATATGTTGCTGTTTCTGTTTGAGTTCAGGGCCGCTAAG---GCG
GCGTCT------------------------------------------------------
------------------------------------------------------------
------------------GTCACACCTTCATCGGAACCCACTGCAGAGGATATGGAG---
---GTGCCTCACGAAGCGCAATCGAAAGATGAGACGGAGGAC------------------
---------------GAAACGAGAGCCGACAATACTAGGAAGATCAAATCTATTCTGTTA
ACAGTTGGGAGGAAGCTTATAACCAACCCAAACACTCATGCAACAATGTTGGGTCTGATT
TGGGCAAGCATACACTACAAGTGGGGAGTGAAGCTGCCAGAAATCATTGCGCAATCAATC
TCGATACTGTCGAATGGAGGACTTGGGATGGCAATGTTCAGCTTAGGCCTTTTCATGGCA
ACGCGCGGTAGCATAATAGCGTGTGGGACACGAAAGGCGATGCTAGCCATGGGATTGAAG
TTCATAGCCGGCCCTGCGATAATGGCGCTGTCCTCCTTTGCAGTTGGACTAAGGGGCAAA
GTTCTCAGAGTGGCAGTAGTGCAGGCAACTCTTCCTCAAGGAATCGTTCCTTTCGTGTTT
GCGAAAGAATACAATGTACATCCAGACGTTTTGAGCACCGGGGTTATTTTTGGGATGCTC
ATTGCATTGCCGATAGCATTGGCCTACTACTTCCTTCTGGGATTAGTTCCG
>Maldo_HF38504-RA
ATGATAGGGTGGGAAGATGTTTACAAGGTGGTGGCGGCTATGGTTCCACTCTACTTTGCC
CTAATTTTAGGGTACGGCTCAGTGAGGTGGTGGGGCGTCTTCACTCCCGAGCAGTGTGGC
GCGATCAACCGCTTCGTTTGTTTCTTTACTCTCCCACTCTTCACGTTTGAATTCACTGCA
CATGTTGATCCTTACAAATGGAACTACCGCTTCATTGGCGCCGACGCCATCTCTAAGGTC
ATAATCGTCGTGGTGCTAGTACTCTGGGGCAAGTGCAGCAGCAAAGGAAGTTATAGCTGG
TCCATCACAAGCTTCTCGTTGTGCACGTTAACCAATTCCCTTGTGGTTGGTGTGCCCTTG
ATTAAAGCCATGTATGGTTCGTCAGCCGTTGATCTTGTTGTTCAATCATCGGTCGTGCAG
GCCATCATATGGCTCACCATTCTTTTATTCGTCTTGGAATTTCGACGAACGGGGTCGATA
GACATAGTTTCAAGTAGTACTACT------------------------------------
------------------------------------------------------------
------------------------GTCGACACTCGAGTTCAATCGGTTGAT---------
---------------CCACAAGGGAAAGATGTAGAA---GCCATGGAGGAGATA------
---------------------ACAATAACTACTAGGCCTTCCTTTTGGTACTTGATGAAG
GCTGTGTGGGTGAAACTTGGGATGAATCCCAACTCCTATGCAGTTTTTATTGGTATTGCT
TGGGCTTTTATAGCAAACAGGTGGCATATTGAGTTGCCAAGCATCATGGAAGGATCTGTT
TTAATCATGTCAAAAGCTGGTACAGGAACTGCTATGTTTAGCATGGGTATCTTCATGGCA
CTGCAGGAAAAATTTGTAGCCTGTGGGACGAGCCGAACAATAATTGGGATGGTTTTGAGG
TTTATTGCTGGACCGGCAGCCATGGCGATTGGCTGTATTGCTGTGGGCTTGCATGGTGAT
GTTTTACGTGTTGCTATCATTCAGGCAGCATTACCACAATCCATTACCTCCTTCATATTT
GCCAAAGAATATGGACTCCATGCAGAAGTGCTCAGTACAGCGGTAATATTTGGCATGTTG
GTGTCCCTTCCGGTGTTGATCGCTTACTATGCAGTTCTAGAATTCGTGCAT
>Malsi_04g018290
ATGATTGGGTGGGAAGATGTTTACAAGGTGGTGGTAGCCATGGTTCCACTCTATGTTGCC
CTAATTTTAGGGTACGGCTCAGTAAGGTGGTGGCACATATTCACTCCCGAGCAGTGTGGC
GCGATCAACCGCTTCGTTTGTTTCTTTACTCTCCCACTCTTCACGTTCGAATTCACTGCA
CATGTGGATCCTTACAAATGGAACTACCGCTTCATCGGCGCCGACTTCATCTCTAAGCTC
ATAATCGTGGTGGTGCTAGCACTTTGGGCCAAGTGCAGCAGCAAAGGAAGCTACAGTTGG
TCCATTACAAGCTTCTCTTTGTGCACGTTAACTAATTCCCTAGTGGTTGGTGTGCCCTTG
ATTAGAGCCATGTATGGTTCGTCATCCGTTGATCTTGTTGTTCAATCATCGGTCGTGCAG
GCCATCGTATGGCTCACCATTCTTTTGTTTGTCTTGGAATTTCGACGTACGGGGTCGATA
GGCATAGTTTCAAGTCGTACTAAT------------------------------------
------------------------------------------------------------
------------------------GTCGACACTCGAGTTCACTCGGTTGAT---------
---------------CCACAAGGGGAGGACATAGAA---GCCATGGAGGAGATA------
---------------------ACAATAAGTACTAGGCCTTCCTTTTGGTATTTGATGAAG
GCTGTGTGGGTGAAACTTGGAATGAATCCCAACTCCTATGCAGTTTTTATTGGTATTGCT
TGGGCTTTTATAGCAAAAAGGTGGCATATTGAGTTGCCAAGCATCATGGAAGGATCTGTT
TTAATCATGTCAAAAGCTGGTACAGGCACTGCTATGTTTAGCATGGGTATCTTCATGGCA
CTGCAGGAAAAATTTGTAGCCTGTGGGACGAGCTTAACAATAATTGGGATGGTTCTGAGG
TTTATTGCAGGACCGGCAGCCATGGCGATTGGCTCTATTGCTGTGGGTCTGCATGGTGAT
GTTTTACGTGTTGCTATCATTCAGGCAGCAGTGCCACAGTCCATTACGTCCTTCATATTT
GCCGAACAGTATGGACTCCATGCAGAAGTGCTCAGTACAGCGGTAATATTTGGCATGTTG
GTCTCCCTTCCAGTGTTGATCGCTTACTATGCAGTTCTAGGATTTGTGCAT
>Malsi_04g021570
ATGATTGGGTGGGAAGATGTTTACAAGGTGGTGGCGGCCATGGTTCCACTCTATGTTGCC
CTAATTTTAGGGTACGGCTCAGTAAGGTGGTGGCACATATTCACTCCCGAGCAGTGTGGC
GCGATCAACCGCTTCGTTTGTTTCTTTACTCTCCCACTCTTCACGTTCGAATTCACTGCA
CATGTGGATCCTTACAAATGGAACTACCGCTTCATCGGCGCCGACTTCATCTCTAAGCTC
ATAATCGTGGTGGTGCTAGCACTTTGGGCCAAGTGCAGCAGCAAAGGAAGCTACAGTTGG
TCCATCACAAGCTTCTCTTTGTGCACGTTAACTAATTCCCTAGTGGTTGGTGTGCCCTTG
ATTAAAGCCATGTATGGTTCGTCATCCGTTGACCTTGTTGTTCAAGCATCGGTCGTGCAG
GCCATCGTATGGCTCACCATTCTTTTGTTCGTCTTGGAATTTCGACGTACTGGGTCGATA
GACATAGTTTCAAGTCGTACTAAT------------------------------------
------------------------------------------------------------
------------------------GTCAACACTCGAGTTCAATCGGTTGAT---------
---------------CCACAAGGGAAGGATGTAGAA---GCCATGGAGGAGATA------
---------------------ACAATAAGTACTAGGCCTTCCTTTTGGTATTTGATGAAG
GCTGTGTGGGTGAAACTTGGAATGAATCCCAACTCCTATGCAGTTTTTATTGGTATTGCT
TGGGCTTTTATAGCAAAAAGGTGGCATATTGAGTTGCCAAGCATCATGGAAGGATCTGTT
TCAATCATGTCAAAAGCTGGTACAGGCACTGCTATGTTTAGCATGGGTATCTTCATGGCA
CTGCAGGAAAAATTTGTAGCCTGTGGGACGAGCCTAACAATAATTGGGATGGTTCTGAGG
TTTATTGCAGGACCGGCAGCCATGGCGATTGGCTCTATTGCTGTGGGTCTGCATGGTGAT
GTTTTACGTGTTGCTATCATTCAGGCAGCAGTGCCACAGTCCATTACGTCCTTCATATAT
GCCAAAGAGTATGGACTCCATGCAGAAGTGCTCAGTACAGCGGTAATATTTGGCATGTTG
GTCTCCCTTCCAGTGTTGATCGCTTACTATGCAGTTCTAGGATTTGTGCAT
>Malsi_12g022230
ATGATAGGGTGGGAAGATGTTTACAAGGTGGTGGCGGCTATGGTTCCACTCTACTTTGCC
CTAATTTTAGGGTACGGCTCAGTGAGGTGGTGGGGCGTCTTCACTCCCGAGCAGTGTGGC
GCGATCAACCGCTTCGTTTGTTTCTTTACTCTCCCACTCTTCACGTTTGAATTCACTGCA
CATGTTGATCCTTACAAATGGAACTACCGCTTCATTGGCGCCGACGCCATCTCTAAGGTC
ATAATCGTCGTGGTGCTAGTACTCTGGGGCAAGTGCAGCAGCAAAGGAAGTTATAGCTGG
TCCATCACAAGCTTCTCTTTGTGCACGTTAACCAATTCCCTTGTGGTTGGTGTGCCCTTG
ATTAGAGCCATGTATGGTTCGTCAGCCGTTGATCTTGTTGTTCAATCATCGGTCGTGCAG
GCCATCATATGGCTCACCATTCTTTTATTCGTCTTGGAATTTCGACGAACGGGGTCGATA
GACATAGTTTCAAGTAGTACTACT------------------------------------
------------------------------------------------------------
------------------------GTCGACACTGGAGTTCAATCGGTTGAT---------
---------------CCACAAGGGAAAGATGTAGAA---GCCATGGAGGAGATA------
---------------------ACAATAACTACTAGGCCTTCCTTTTGGTACTTGATGAAG
GCTGTGTGGGTGAAACTTGGGATGAATCCCAACTCCTATGCAGTTTTTATTGGTATTGCT
TGGGCTTTTATAGCAAACAGGTGGCATATTGAGTTGCCAAGCATCATGGAAGGATCTGTT
TTAATCATGTCAAAAGCTGGTACAGGAACTGCTATGTTTAGCATGGGTATCTTCATGGCA
CTGCAGGAAAAATTTGTAGCCTGTGGGACGAGCCGAACAATAATTGGGATGGTTTTGAGG
TTTATTGCTGGACCGGCAGCCATGGCGATTGGCTGTATTGCTGTGGGCTTGCATGGTGAT
GTTTTACGTGTTGCTATCATTCAGGCAGCATTACCACAATCCATTACCTCCTTCATATTT
GCCAAAGAATATGGACTCCATGCAGAAGTGCTCAGTACAGCGGTAATATTTGGCATGTTG
GTGTCCCTTCCGGTGTTGATCGCTTACTATGCAGTTCTAGAATTCGTGCAT
>Malsy_04g018040
ATGATTGGGTGGGAAGATGTTTACAAGGTGGTGGTAGCCATGGTTCCACTCTATGTTGCC
CTAATTTTAGGGTACGGCTCAGTAAGGTGGTGGCACATATTCACTCCCGAACAGTGTGGC
GCGATCAACCGCTTCGTTTGTTTCTTTACTCTCCCACTCTTCACGTTCGAATTCACTGCA
CATGTGGATCCTTACAAATGGAACTACCGCTTCATCGGCGCCGACTTCATCTCTAAGCTC
ATAATCGTGGTGGTGCTAGCACTTTGGGCCAAGTTCAGCAGCAAAGGAAGCTACAGTTGG
TCCATTACAAGCTTCTCTTTGTGCACGTTAACTAATTCCCTAGTGGTTGGTGTGCCTTTG
ATTAGAGCCATGTATGGTTCGTCATCCGTTGATCTTGTTGTTCAATCATCGGTCGTGCAG
GCCATCGTATGGCTCACCATTCTTTTGTTTGTCTTGGAATTTCGACGTACGGGGTCGATA
GGCATAGTTTCAAGACGTACTAAT------------------------------------
------------------------------------------------------------
------------------------GTCGACACTCGAGTTCACTCGGTTGAT---------
---------------CCACAAGGGGAGGACATAGAA---GCCATGGAGGAGATA------
---------------------ACAATAAGTACTAGGCCTTCCTTTTGGTATTTGATGAAG
GCTGTGTGGGTGAAACTTGGAATGAATCCCAACTCCTATGCAGTTTTTATTGGTATTGCT
TGGGCTTTTATAGCAAAAAGGTGGCATATTGAGTTGCCAAGCATCATGGAAGGATCTGTT
TTAATCATGTCAAAAGCTGGTACAGGCACTGCTATGTTTAGCATGGGTATCTTCATGGCA
CTGCAGGAAAAATTTGTAGCCTGTGGGACGAGCTTAACAATAATTGGGATGGTTCTGAGG
TTTATTGCAGGACCGGCAGCCATGGCGATTGGCTCTATTGCTGTGGGTCTGCATGGTGAT
GTTTTACGTGTTGCTATCATTCAGGCAGCAGTGCCACAGTCCATTACGTCCTTCGTATTT
GCCGAACAGTATGGACTCCATGCAGAAGTGCTCAGTACAGCGGTAATATTTGGCATGTTG
GTCTCCCTTCCAGTGTTGATCGCTTACTATGCAGTTCTAGGATTTGTGCAT
>Malsy_04g020930
ATGATTGGGTGGGAAGATGTTTACAAGGTGGTGGCGGCCACGGTTCCACTCTATGTTGCC
CTAATTTTAGGGTACGGCTCAGTAAGGTGGTGGCACATATTCACTCCCGAGCAGTGTGGC
GCGATCAACCGCTTCGTTTGTTTCTTTACTCTCCCACTCTTCACGTTCGAATTCACTGCA
CATGTGGATCCTTACAAATGGAACTACCGCTTCATCGGCGCCGACTTCATCTCTAAGCTC
ATAATCGTGGTGGTGCTAGCACTTTGGGCCAAGTGCAGCAGCAAAGGAAGCTACAGTTGG
TCCATCACAAGCTTCTCTTTGTGCACGTTAACTAATTCCCTAGTGGTTGGTGTGCCCTTG
ATTAAAGCCATGTATGGTTCGTCATCCGTTGACCTTGTTGTTCAAGCATCGGTCGTGCAG
GCCATCGTATGGCTCACCATTCTTTTGTTCGTCTTGGAATTTCGACGTACTGGGTCGATA
GACATAGTTTCAAGTCGTACTAAT------------------------------------
------------------------------------------------------------
------------------------GTCAACACTCGAGTTCAATCGGTTGAT---------
---------------CCACAAGGGAAGGATGTAGAA---GCCATGGAGGAGATA------
---------------------ACAATAAGTGCTAGGCCTTCCTTTTGGTATTTGATGAAG
GCTGTGTGGGTGAAACTTGGAATGAATCCCAACTCCTATGCAGTTTTTATTGGTATTGCT
TGGGCTCTTATAGCAAAAAGGTGGCATATTGAGTTGCCAAGCATCATGGAAGGATCTGTT
TCAATCATGTCAAAAGCTGGTACAGGCACTGCTATGTTTAGCATGGGTATCTTCATGGCA
CTGCAGGAAAAATTTGTAGCCTGTGGGACGAGCCTAACAATAATTGGGATGGTTCTGAGG
TTTATTGCAGGACCGGCAGCCATGGCGATTGGTTCTATTGCTGTGGGTCTGCATGGTGAT
GTTTTACGTGTTGCTATCATTCAGGCAGCAGTGCCACAGTCCATTACGTCCTTCATATAT
GCCAAAGAGTATGGACTCCATGCAGAAGTGCTCAGTACAGCGGTAATATTTGGCATGTTG
GTCTCCCTTCCAGTGTTGATCGCTTACTATGCAGTTCTAGGATTTGTGCAT
>Malsy_12g022510
ATGATAGGGTGGGAAGATGTTTACAAGGTGGTGGCGGCTATGGTTCCACTCTACTTTGCC
CTAATTTTAGGGTACGGCTCAGTGAGGTGGTGGGGCGTCTTCACTCCCGAGCAGTGTGGC
GCGATCAACCGCTTCGTTTGTTTCTTTACTCTCCCACTCTTCACGTTTGAATTCACTGCA
CATGTTGATCCTTACAAATGGAACTACCGCTTCATTGGCGCCGACGCCATCTCTAAGGTC
ATAATCGTCGTGGTGCTAGTACTCTGGGGCAAGTGCAGCAGCAAAGGAAGTTATAGCTGG
TCCATCACAAGCTTCTCGTTGTGCACGTTAACCAATTCCCTTGTGGTTGGTGTGCCCTTG
ATTAAAGCCATGTATGGTTCGTCAGCCGTTGATCTTGTTGTTCAATCATCGGTCGTGCAG
GCCATCATATGGCTCACCATTCTTTTATTCGTCTTGGAATTTCGACGAACGGGATCGATA
GACATAGTTTCAAGTAGTACTACT------------------------------------
------------------------------------------------------------
------------------------GTCGACACTCGAGTTCAATCGGTTGAT---------
---------------CCACAAGGGAAAGATGTAGAA---GCCATGGAGGAGATA------
---------------------ACAATAACTACTAGGCCTTCCTTTTGGTACTTGATGAAG
GCTGTGTGGGTGAAACTTGGGATGAATCCCAACTCCTATGCAGTTTTTATTGGTATTGCT
TGGGCTTTTATAGCAAACAGGTGGCATATTGAGTTGCCAAGCATCATGGAAGGATCTGTT
TTAATCATGTCAAAAGCTGGTACAGGAACTGCTATGTTTAGCATGGGTATCTTCATGGCA
CTGCAGGAAAAATTTGTAGCCTGTGGGACGAGCCGAACAATAATTGGGATGGTTTTGAGG
TTTATTGCTGGACCGGCAGCCATGGCGATTGGCTGTATTGCTGTGGGCTTGCATGGTGAT
GTTTTACGTGTTGCTATCATTCAGGCAGCATTACCACAATCCATTACCTCCTTCATATTT
GCCAAAGAATATGGACTCCATGCAGAAGTGCTCAGTACAGCGGTAATATTTGGCATGTTG
GTGTCCCTTCCGGTGTTGATCGCTTACTATGCAGTTCTAGAATTCGTGCAT
>Pruav_sc0000744.1_g330.1.mk
ATGATAGGTTGGGGAGATGTTTACAAGGTGGTGGTGGCCATGGTGCCACTCTACTTTGCC
CTAATTCTAGGGTTTGGCTCTGTGAGGTGGTGGCGCATCTTCACACCCGAGCAGTGTGGT
GCAATCAACCGCTTTGTTTGCTTCTTCACTCTCCCACTCTTCACATTTGAATTCACAGCT
CATGTTGATCCTTACAAATGGAACTACCGCTTCATCGGTGCGGACGCCATCTCAAAGCTC
ATAATCGTGGCGGTGCTTGCGTTATGGGCCAAGTGTAGTAGCAAGGGAAGCTATAGTTGG
TCCATCACAAGCTTCTCCTTGTGCACTTTGACAAATTCGCTTGTGGTAGGGGTACCCTTG
ATGAGAGCCATGTATGGTCAGGTAGCCGTTGATCTTGTTGTTCAATCATCGGTGGTGCAG
GCTATCGTGTGGCTGACAATTCTTCTGTTCGTCTTAGAATTTCGACGAACGGGGTCGTTA
GATGTGCAT---ATGATTTCGGGG------------------------------------
------------------------------------------------------------
------------------------ACTAACACAAGT---CAATCGGTGGAG---------
---------CAAGGTGAAGGAGGGAAAGATGTAGAA---GGGTTGTCGGCAATGAGCACG
---------------------ACGAGCAGCAGTAGGCCTTCTTTCTGGTACTTGATGAAG
GCTGTGTGGCTGAAACTTGGGATGAATCCCAACTCGTATGCGGTTTTCATTGGGATTGGA
TGGGCTTTTATATCAAGCAGGTGGCATATTGAGTTGCCAAGCATTATGGAAGGATCTGTT
TTAATCATGTCAAAAGCTGGTACAGGCACTGCCATGTTTAGCATGGGTATCTTCATGGCA
CTGCAGGAAAAATTCGTGGCGTGCGGGACGAGCCTGACTATAATAGGGATGGTTTTGAGG
TTTATTGCTGGACCAGCAGCCATGGCTATTGGCTCCATCGCTGTGGGCTTGCATGGTGAC
GTTTTACGTGTTGCCATCATTCAGGCAGCATTGCCGCAGTCCATTACCTCCTTCATATTT
GCCAAAGAATACGGACTCCATGCGGAGGTGCTCAGTACAGCGGTGATATTTGGCATGATA
GTGTCCCTTCCAGTGTTGATCGCTTACTATGCAGTTCTAGAATTTGTGCAT
>Pyrbr_009339732.1_cds_XP_009338007.1_1
ATGATTGGGTGGGAAGATGTTTACAAGGTTGTGGTGGCCACGGTTCCACTCTATGTTGCC
CTAATTTTAGGGTACGGCTCAGTAAGGTGGTGGCACATATTCACTACCGAGCAGTGTGGC
GCGATCAACCGCTTCGTTTGTTTCTTTACTCTCCCACTCTTCACGTTCGAATTCACTGCA
CATGTGGATCCTTACAAATGGAACTACCGCTTCATCGGCGCCGACTTCATCTCCAAGCTC
ATAATCGTGGTGGTGCTAGCACTTTGGGCCAAGTGCAGCAGCAAAGGAAGCTACAGTTGG
TCCATCACAAGCTTCTCTTTGTGCACGTTAACTAATTCCCTAGTGGTTGGTGTGCCCTTG
ATTAAAGCCATGTATGGTTCGTCATCCGTTGATCTTGTTGTTCAAGCATCGGTCGTGCAG
GCCATCGTATGGCTCACCATTCTTTTGTTCGTCTTGGAATTTCGACGTACGGGGTCGATA
GACATAGTTTCAAGTCGTACTAAT------------------------------------
------------------------------------------------------------
------------------------GTCGGCACTCGAGTTCAATCGGTTGAT---------
---------------CCACAAGGGAATGATGTAGAA---GCCATGGAGGAGATA------
---------------------ACAATAAGTACTGGGCCTTCCTTTTGGTATTTGATGAAG
GCTGTGTGGGTGAAACTTGGGATGAATCCCAACTCCTATGCAGTTTTTATTGGTATTGCT
TGGGCTTTGATAGCAAGCAGGTGGCATATTGAGTTGCCAAGCATCATGGAAGGATCTGTT
TTAATTATGTCAAAAGCTGGTACAGGCACTGCTATGTTTAGCATGGGTATCTTCATGGCA
CTGCAGGAAAAATTTGTAGCCTGTGGGACGAGCCTAACAATAATTGGGATGGTTCTGAGG
TTTATTGCAGGACCGGCAGCCATGGCGATTGGCTCTATTGCGGTGGGTCTGCATGGTGAT
GTTTTACGTGTTGCTATCATTCAGGCAGCAGTGCCACAGTCCATTACGTCCTTCATATAT
GCCAAAGAGTATGGACTCCATGCAGAAGTGCTCAGTACAGCGGTAATATTTGGCATGTTG
GTCTCCCTTCCAGTGTTGATCGCTTACTATGCAGTTCTAGGATTTGTGCAT
>Pyrbr_009348574.2_cds_XP_009346849.2_1
ATGATAGGGTGGGAAGATGTTTACAAGGTGGTGGTGGCTATGGTTCCACTCTACTTTGCC
CTAATTTTAGGGTACGGCTCAGTGAGGTGGTGGGGCGTCTTCACTCCCGAGCAGTGTGGC
GCGATTAACCGCTTCGTTTGTTTCTTTACTCTCCCACTCTTCACGTTCGAATTCACTGCA
CATGTTGATCCTTACAAATGGAACTACCGCTTCATTGGCGCCGACGCCATCTCTAAGGTC
ATAATCGTGGTGGTGCTAGTACTCTGGGGCAAGTGCAGCAGCAAAGGAAGTTATAGCTGG
TCCATCACAAGCTTCTCTTTATGCACGTTAACCAATTCCCTAGTGGTTGGTGTGCCCTTG
ATTAGAGCCATGTATGGTTCGTCAGCCGTTGATCTTGTTGTTCAGTCATCGGTCGTGCAG
GCCATCATATGGCTCACCATTCTTTTATTCGTCTTGGAATTTCGACGAACGGGGTCGATA
GACATAGTTTCAAGTAGTACTAGT------------------------------------
------------------------------------------------------------
------------------------GTCGACACTCGAGTTCAATCAGTTGAT---------
---------------CCACAAGGGAAAGATGTAGAA---GCCATGGAGGAGATA------
---------------------ACAATAAGTACTAGGCCTTCCTTTTGGTACTTGATGAAG
GCTGTGTGGGTGAAACTTGGGATGAATCCCAACTCCTATGCAGTTTTTATTGGTATTGCT
TGGGCTTTTATAGCAAACAGGTGGCATATTGAGTTGCCAAGCATCATGGAAGGATCTGTT
TTAATCATGTCAAAAGCTGGTACAGGAACTGCTATGTTTAGCATGGGTATCTTCATGGCA
CTGCAGGAAAAATTTGTAGCCTGTGGGACGAGCCGAACAATAATTGGGATGGTTTTGAGG
TTTATTGCTGGACCGGCAGCCATTGCGATTGGCTGTATTGCTGTGGGCTTGCATGGTGAT
GTTTTACGTGTTGCTATCATTCAGGCAGCATTACCACAATCCATTACCTCCTTCATATTT
GCCAAAGAATATGGACTGCATGCAGAAGTGCTCAGTACAGCGGTAATATTTGGTATGTTG
GTGTCCCTTCCGGTGTTGATCGCTTACTATGCAGTTCTAGAATTCGTGCAT
>Pyrco_BartlettDH_new_PIN.Chr12_1145
ATGATAGGGTGGGAAGATGTTTACAAGGTGGTGGTGGCTATGGTTCCACTCTACTTTGCC
CTAATTTTAGGGTACGGCTCAGTGAGGTGGTGGGGCGTCTTCACTCCCGAGCAGTGTGGC
GCGATCAACCGTTTCGTTTGTTTCTTTACTCTCCCACTCTTCACGTTCGAATTCACTGCA
CATGTTGATCCTTACAAATGGAACTACCGCTTCATTGGCGCCGACGCCATCTCTAAGGTC
ATAATCGTGGTGGTGCTAGTACTCTGGGGCAAGTGCAGCAGCAAAGGAAGTTATAGCTGG
TCCATCACAAGCTTCTCTTTGTGCACGTTAACCAATTCCCTAGTGGTTGGTGTGCCCTTG
ATTAGAGCCATGTATGGTTCGTCAGCCGTTGATCTTGTTGTTCAATCATCGGTCGTGCAG
GCCATCATATGGCTCACCATTCTTTTATTCGTCTTGGAATTTCGACGAACGGGGTCGATA
GACATAGTTTCAAGTAGTACTAGT------------------------------------
------------------------------------------------------------
------------------------GTCGACACTCGAGTTCAATCAGTTGAT---------
---------------CCACAAGGGAAAGATGTAGAA---GCTATGGAGGAGATA------
---------------------ACAATAAGTACTAGGCCTTCCTTTTGGTACTTGATGAAG
GCTGTGTGGGTGAAACTTGGGATGAATCCCAACTCCTATGCAGTTTTTATTGGTATTGCT
TGGGCTTTTATAGCAAACAGGTGGCATATTGAGTTGCCAAGCATCATGGAAGGATCTGTT
TTAATCATGTCAAAAGCTGGTACAGGAACTGCTATGTTTAGCATGGGTATCTTCATGGCA
CTGCAGGAAAAATTTGTAGCCTGTGGGACGAGCCGAACAATAATTGGGATGGTTTTGAGG
TTTATTGCTGGACCGGCAGCCATGGCGATTGGCTGTATTGCTGTGGGCTTGCATGGTGAT
GTTTTACGTGTTGCTATCATTCAGGCAGCATTACCACAATCCATTACCTCCTTCATATTT
GCCAAAGAATATGGACTCCATGCAGAAGTGCTCAGTACAGCGGTAATATTTGGCATGTTG
GTGTCCCTTCCGGTGTTGATCGCTTACTATGCAGTTCTGGAATTCGTGCAT
>Pyrco_BartlettDH_new_PIN.Chr4_1145
ATGATTGGGTGGGAAGATGTTTACAAGGTTGTGGTGGCCACGGTTCCACTCTATGTTGCC
CTAATTTTAGGGTACGGCTCAGTAAGGTGGTGGCACATATTCACTACCGAGCAGTGTGGC
GCGATCAACCGCTTCGTTTGTTTCTTTACTCTCCCACTCTTCACGTTCGACTTCACTGCA
CATGTGGATCCTTACAAATGGAACTACCGCTTCATCGGCGCCGACTTCATCTCCAAGCTC
ATAATCGTGGTGGTGCTAGCACTTTGGGCCAAGTGCAGCAGCAAAGGAAGCTACAGTTGG
TCCATCACAAGCTTCTCTTTGTGCACGTTAACTAATTCCCTAGTGGTTGGTGTGCCCTTG
ATTAAAGCCATGTATGGTTCGTCATCCGTTGATCTTGTTGTTCAAGCATCGGTCGTGCAG
GCCATCGTATGGCTCACCATTCTTTTGTTCGTCTTGGAATTTCGACGTACGGGGTCGATA
GACATAGTTTCAAGTCGTACTAAT------------------------------------
------------------------------------------------------------
------------------------GTCGGCCCTCGAGTTCAATCGGTTGAT---------
---------------CCACAAGGGAATGATGTAGAA---GCCATGGAGGAGATA------
---------------------ACAATAAGTACTAGGCCTTCCTTTTGGTATTTGATGAAG
GCTGTGTGGGTGAAACTTGGGATGAATCCCAACTCCTATGCAGTTTTTATTGGTATTGCT
TGGGCTTTGATAGCAAGCAGGTGGCATATTGAGTTGCCAAGCATCATGGAAGGATCTGTT
TTAATCATGTCAAAAGCTGGTACAGGCACTGCTATGTTTAGCATGGGTATCTTCATGGCA
CTGCAGGAAAAATTTGTAGCCTGTGGGACGAGCCTAACAATAATTGGGATGGTTCTGAGG
TTTATTGCAGGACCGGCAGCCATGGCGATTGGCTCTATTGCGGTGGGTCTGCATGGTGAT
GTTTTACGTGTTGCTATCATTCAGGCAGCAGTACCACAGTCCATTACGTCCTTCATATAT
GCCAAAGAGTATGGACTCCATGCAGAAGTGCTCAGTACAGCGGTAATATTTGGCATGTTG
GTCTCCCTTCCAGTGTTGATCGCTTACTATGCAGTTCTAGGATTTGTGCAT
>Pyrco_Bartlett_001505.1
ATGATTGGGTGGGAAGATGTTTACAAGGTTGTGGTGGCCACCGTTCCACTCTATGTTGCC
CTAATTTTAGGGTACGGCTCAGTAAGGTGGTGGCACATATTTACTACCGAGCAGTGTGGC
GCGATCAACCGCTTCGTTTGTTTCTTTACTCTCCCACTCTTCACGTTCGACTTCACTGCA
CATGTGGATCCTTACAAATGGAACTACCGCTTCATCGGCGCCGACTTCATCTCCAAGCTC
ATAATCGTGGTGGTGCTAGCACTTTGGGCCAAGTGCAGCAGCAAAGGAAGCTACAGTTGG
TCCATCACAAGCTTCTCTTTGTGCACGTTAACTAATTCCCTAGTGGTTGGTGTGCCCTTG
ATTAAAGCCATGTATGGTTCGTCATCCGTTGATCTTGTTGTTCAAGCATCGGTCGTGCAG
GCCATCGTATGGCTCACCATTCTTTTGTTCGTCTTGGAATTTCGACGTACGGGGTCGATA
GACATAGTTTCAAGTCGTACTAAT------------------------------------
------------------------------------------------------------
------------------------GTCGGCCCTCGAGTTCAATCGGTTGAT---------
---------------CCACAAGGGAATGATGTAGAA---GCCATGGAGGAGATA------
---------------------ACAATAAGTACTAGGCCTTCCTTTTGGTATTTGATGAAG
GCTGTGTGGGTGAAACTTGGGATGAATCCCAACTCCTATGCAGTTTTTATTGGTATTGCT
TGGGCTTTGATAGCAAGCAGGTGGCATATTGAGTTGCCAAGCATCATGGAAGGATCTGTT
TTAATCATGTCAAAAGCTGGTACAGGCACTGCTATGTTTAGCATGGGTGAG---------
------------------------------------------------------------
------------------------------------------------------------
------------------------------------------------------------
------------------------------------------------------------
---------------------------------------------------
>Pyrco_Bartlett_008510.1
ATGATAGGGTGGGAAGATGTTTACAAGGTGGTGGTGGCTATGGTTCCACTCTACTTTGCC
CTAATTTTAGGGTACGGCTCAGTGAGGTGGTGGGGCGTCTTCACTCCCGAGCAGTGTGGC
GCGATCAACCGTTTCGTTTGTTTCTTTACTCTCCCACTCTTCACGTTCGAATTCACTGCA
CATGTTGATCCTTACAAATGGAACTACCGCTTCATTGGCGCCGACGCCATCTCTAAGGTC
ATAATCGTGGTGGTGCTAGTACTCTGGGGCAAGTGCAGCAGCAAAGGAAGTTATAGCTGG
TCCATCACAAGCTTCTCTTTGTGCACGTTAACCAATTCCCTAGTGGTTGGTGTGCCCTTG
ATTAGAGCCATGTATGGTTCGTCAGCCGTTGATCTTGTTGTTCAATCATCGGTCGTGCAG
GCCATCATATGGCTCACCATTCTTTTATTCGTCTTGGAATTTCGACGAACGGGGTCGATA
GACATAGTTTCAAGTAGTACTAGT------------------------------------
------------------------------------------------------------
------------------------GTCGACACTCGAGTTCAATCAGTTGAT---------
---------------CCACAAGGGAAAGATGTAGAA---GCCATGGAGGAGATA------
---------------------ACAATAAGTACTAGGCCTTCCTTTTGGTACTTGATGAAG
GCTGTGTGGGTGAAACTTGGGATGAATCCCAACTCCTACGCAGTTTTTATTGGTATTGCT
TGGGCTTTTATAGCAAACAGGTGGCATATTGAGTTGCCAAGCATCATGGAAGGATCTGTT
TTAATCATGTCAAAAGCTGGTACAGGAACTGCTATGTTTAGCATGGGTATCTTCATGGCA
CTGCAGGAAAAATTTGTAGCCTGTGGGACGAGCCTAACAATAATTGGGATGGTTCTGAGG
TTTATTGCAGGACCGGCAGCCATGGCGATTGGCTCTATTGCGGTGGGTCTGCATGGTGAT
GTTTTACGTGTTGCTATCATTCAGGCAGCATTACCACAATCCATTACCTCCTTCATATTT
GCCAAAGAATATGGACTCCATGCAGAAGTGCTCAGTACAGCGGTAATATTTGGCATGTTG
GTGTCCCTTCCGGTGTTGATCGCTTACTATGCAGTTCTGGAATTCGTGCAT
>Pyrco_Bartlett_039545.1
ATGATAGGGTGGGAAGATGTTTACAAGGTGGTGGTGGCTATGGTTCCACTCTACTTTGCC
CTAATTTTAGGGTACGGCTCAGTGAGGTGGTGGGGCGTCTTCACTCCCGAGCAGTGTGGC
GCGATCAACCGTTTCGTTTGTTTCTTTACTCTCCCACTCTTCACGTTCGAATTCACTGCA
CATGTTGATCCTTACAAATGGAACTACCGCTTCATTGGCGCCGACGCCATCTCTAAGGTC
ATAATCGTGGTGGTGCTAGTACTCTGGGGCAAGTGCAGCAGCAAAGGAAGTTATAGCTGG
TCCATCACAAGCTTCTCTTTGTGCACGTTAACCAATTCCCTAGTGGTTGGTGTGCCCTTG
ATTAGAGCCATGTATGGTTCGTCAGCCGTTGATCTTGTTGTTCAATCATCGGTCGTGCAG
GCCATCATATGGCTCACCATTCTTTTATTCGTCTTGGAATTTCGACGAACGGGGTCGATA
GACATAGTTTCAAGTAGTACTAGT------------------------------------
------------------------------------------------------------
------------------------GTCGACACTCGAGTTCAATCAGTTGAT---------
---------------CCACAAGGGAAAGATGTAGAA---GCCATGGAGGAGATA------
---------------------ACAATAAGTACTAGGCCTTCCTTTTGGTACTTGATGAAG
GCTGTGTGGGTGAAACTTGGGATGAATCCCAACTCCTACGCAGTTTTTATTGGTATTGCT
TGGGCTTTTATAGCAAACAGGTGGCATATTGAGTTGCCAAGCATCATGGAAGGATCTGTT
TTAATCATGTCAAAAGCTGGTACAGGAACTGCTATGTTTAGCATGGGTATCTTCATGGCA
CTGCAGGAAAAATTTGTAGCCTGTGGGACGAGCCTAACAATAATTGGGATGGTTCTGAGG
TTTATTGCAGGACCGGCAGCCATGGCGATTGGCTCTATTGCGGTGGGTCTGCATGGTGAT
GTTTTACGTGTTGCTATCATTCAGGCAGCATTACCACAATCCATTACCTCCTTCATATTT
GCCAAAGAATATGGACTCCATGCAGAAGTGCTCAGTACAGCGGTAATATTTGGCATGTTG
GTGTCCCTTCCGGTGTTGATCGCTTACTATGCAGTTCTGGAATTCGTGCAT
>Pyrco_DAnjou_PIN.Chr12_1145
ATGATAGGGTGGGAAGATGTTTACAAGGTGGTGGTGGCTATGGTTCCACTCTACTTTGCC
CTAATTTTAGGGTACGGCTCAGTGAGGTGGTGGGGCGTCTTCACTCCCGAGCAGTGTGGC
GCGATCAACCGTTTCGTTTGTTTCTTTACTCTCCCACTCTTCACGTTCGAATTCACTGCA
CATGTTGATCCTTACAAATGGAACTACCGCTTCATTGGCGCCGACGCCATCTCTAAGGTC
ATAATCGTGGTGGTGCTAGTACTCTGGGGCAAGTGCAGCAGCAAAGGAAGTTATAGCTGG
TCCATCACAAGCTTCTCTTTGTGCACGTTAACCAATTCCCTAGTGGTTGGTGTGCCCTTG
ATTAGAGCCATGTATGGTTCGTCAGCCGTTGATCTTGTTGTTCAATCATCGGTCGTGCAG
GCCATCATATGGCTCACCATTCTTTTATTCGTCTTGGAATTTCGACGAACGGGGTCGATA
GACATAGTTTCAAGTAGTACTAGT------------------------------------
------------------------------------------------------------
------------------------GTCGACACTCGAGTTCAATCAGTTGAT---------
---------------CCACAAGGGAAAGATGTAGAA---GCCATGGAGGAGATA------
---------------------ACAATAAGTACTAGGCCTTCCTTTTGGTACTTGATGAAG
GCTGTGTGGGTGAAACTTGGGATGAATCCCAACTCCTATGCAGTTTTTATTGGTATTGCT
TGGGCTTTTATAGCAAACAGGTGGCATATTGAGTTGCCAAGCATCATGGAAGGATCTGTT
TTAATCATGTCAAAAGCTGGTACAGGAACTGCTATGTTTAGCATGGGTATCTTCATGGCA
CTGCAGGAAAAATTTGTAGCCTGTGGGACGAGCCGAACAATAATTGGGATGGTTTTGAGG
TTTATTGCTGGACCGGCAGCCATGGCGATTGGCTGTATTGCTGTGGGCTTGCATGGTGAT
GTTTTACGTGTTGCTATCATTCAGGCAGCATTACCACAATCCATTACCTCCTTCATATTT
GCCAAAGAATATGGACTCCATGCAGAAGTGCTCAGTACAGCGGTAATATTTGGCATGTTG
GTGTCCCTTCCGGTGTTGATCGCTTACTATGCAGTTCTGGAATTCGTGCAT
>Pyrco_DAnjou_PIN.Chr4_1145
ATGATTGGGTGGGAAGATGTTTACAAGGTTGTGGTGGCCACGGTTCCACTCTATGTTGCC
CTAATTTTAGGGTACGGCTCAGTAAGGTGGTGGCACATATTCACTACCGAGCAGTGTGGC
GCGATCAACCGCTTCGTTTGTTTCTTTACTCTCCCACTCTTCACGTTCGACTTCACTGCA
CATGTGGATCCTTACAAATGGAACTACCGCTTCATCGGCGCCGACTTCATCTCCAAGCTC
ATAATCGTGGTGGTGCTAGCACTTTGGGCCAAGTGCAGCAGCAAAGGAAGCTACAGTTGG
TCCATCACAAGCTTCTCTTTGTGCACGTTAACTAATTCCCTAGTGGTTGGTGTGCCCTTG
ATTAAAGCCATGTATGGTTCGTCATCCGTTGATCTTGTTGTTCAAGCATCGGTCGTGCAG
GCCATCGTATGGCTCACCATTCTTTTGTTCGTCTTGGAATTTCGACGTACGGGGTCGATA
GACATAGTTTCAAGTCGTACTAAT------------------------------------
------------------------------------------------------------
------------------------GTCGGCCCTCGAGTTCAATCGGTTGAT---------
---------------CCACAAGGGAATGATGTAGAA---GCCATGGAGGAGATA------
---------------------ACAATAAGTACTAGGCCTTCCTTTTGGTATTTGATGAAG
GCTGTGTGGGTGAAACTTGGGATGAATCCCAACTCCTATGCAGTTTTTATTGGTATTGCT
TGGGCTTTGATAGCAAGCAGGTGGCATATTGAGTTGCCAAGCATCATGGAAGGATCTGTT
TTAATCATGTCAAAAGCTGGTACAGGCACTGCTATGTTTAGCATGGGTATCTTCATGGCA
CTGCAGGAAAAATTTGTAGCCTGTGGGACGAGCCTAACAATAATTGGGATGGTTCTGAGG
TTTATTGCAGGACCGGCAGCCATGGCGATTGGCTCTATTGCGGTGGGTCTGCATGGTGAT
GTTTTACGTGTTGCTATCATTCAGGCAGCAGTGCCACAGTCCATTACGTCCTTCATATAT
GCCAAAGAGTATGGACTCCATGCAGAAGTGCTCAGTACAGCGTACGGTAATATTTGGCAT
GTTGGTCTCCCTATCTCTCTCAGCTATATATCTCTCCTTTGTTTTTTGTTT
>Pyrusco12g002060.1
ATGATAGGGTGGGAAGATGTTTACAAGGTGGTGGTGGCTATGGTTCCGCTCTACTTTGCC
CTAATTTTAGGGTACGGCTCAGTGAGGTGGTGGGGCGTCTTCACTCCCGAGCAGTGTGGC
GCGATTAACCGCTTCGTTTGTTTCTTTACTCTCCCACTCTTCACGTTCGAATTCACTGCA
CATGTTGATCCTTACAAATGGAACTACCGCTTCATTGGCGCCGACGCCATCTCTAAGGTC
ATAATCGTGGTGGTGCTAGTACTCTGGGGCAAGTGCAGCAGCAAAGGAAGTTATAGCTGG
TCCATCACAAGCTTCTCTTTATGCACGTTAACCAATTCCCTAGTGGTTGGTGTGCCCTTG
ATTAGAGCCATGTATGGTTCGTCAGCCGTTGATCTTGTTGTTCAGTCATCGGTCGTGCAG
GCCATCATATGGCTCACCATTCTTTTATTCGTCTTGGAATTTCGACGAACGGGGTCGATA
GACATAGTTTCAAGTAGTACTAGT------------------------------------
------------------------------------------------------------
------------------------GTCGACACTCGAGTTCAATCAGTTGAT---------
---------------CCACAAGGGAAAGATGTAGAA---GCCATGGAGGAGATA------
---------------------ACAATAAGTACTAGGCCTTCCTTTTGGTACTTGATGAAG
GCTGTGTGGGTGAAACTTGGGATGAATCCCAACTCCTATGCAGTTTTTATTGGTATTGCT
TGGGCTTTTATAGCAAACAGGTGGCATATTGAGTTGCCAAGCATCATGGAAGGATCTGTT
TTAATCATGTCAAAAGCTGGTACAGGAACTGCTATGTTTAGCATGGGTATCTTCATGGCA
CTGCAGGAAAAATTTGTAGCCTGTGGGACGAGCCGAACAATAATTGGGATGGTTTTGAGG
TTTATTGCTGGACCGGCAGCCATGGCGATTGGCTGTATTGCTGTGGGCTTGCATGGTGAT
GTTTTACGTGTTGCTATCATTCAGGCAGCATTACCACAATCCATTACCTCCTTCATATTT
GCCAAAGAATATGGACTCCATGCAGAAGTGCTCAGTACAGCGGTAATATTTGGTATGTTG
GTGTCCCTTCCGGTGTTGATCGCTTACTATGCAGTTCTAGAATTCGTGCAT
>Pyrusco4g000470.1
ATGATTGGGTGGGAAGATGTTTACAAGGTTGTGGTGGCCACGGTTCCACTCTATGTTGCC
CTAATTTTAGGGTACGGCTCAGTAAGGTGGTGGCACATATTCACTACCGAGCAGTGTGGC
GCGATCAACCGCTTCGTTTGTTTCTTTACTCTCCCACTCTTCACGTTCGAATTCACTGCA
CATGTGGATCCTTACAAATGGAACTACCGCTTCATCGGCGCCGACTTCATCTCCAAGCTC
ATAATCGTGGTGGTGCTAGCACTTTGGGCCAAGTGCAGCAGCAAAGGAAGCTACAGTTGG
TCCATCACAAGCTTCTCTTTGTGCACGTTAACTAATTCCCTAGTGGTTGGTGTGCCCTTG
ATTAAAGCCATGTATGGTTCGTCATCCGTTGATCTTGTTGTTCAAGCATCGGTCGTGCAG
GCCATCGTATGGCTCACCATTCTTTTGTTCGTCTTGGAATTTCGACGTACGGGGTCGATA
GACATAGTTTCAAGTCGTACTACT------------------------------------
------------------------------------------------------------
------------------------GTCGGCACTCGAGTTCAATCGGTTGAT---------
---------------CCACAAGGGAATGATGTAGAA---GCCATGGAGGAGATA------
---------------------ACAATAAGTACTAGGCCTTCCTTTTGGTATTTGATGAAG
GCTGTGTGGGTGAAACTTGGGATGAATCCCAACTCCTATGCAGTTTTTATTGGTATTGCT
TGGGCTTTGATAGCAAGCAGGTGGCATATTGAGTTGCCAAGCATCATGGAAGGATCTGTT
TTAATTATGTCAAAAGCTGGTACAGGCACTGCTATGTTTAGCATGGGTATCTTCATGGCA
CTGCAGGAAAAATTTGTAGCCTGTGGGACGAGCCTAACAATAATTGGGATGGTTCTGAGG
TTTATTGCAGGACCGGCAGCCATGGCGATTGGCTCTATTGCGGTGGGTCTGCATGGTGAT
GTTTTACGTGTTGCTATCATTCAGGCAGCAGTGCCACAGTCCATTACGTCCTTCATATAT
GCCAAAGAGTATGGACTCCATGCAGAAGTGCTCAGTACAGCGGTAATATTTGGCATGTTG
GTCTCCCTTCCAGTGTTGATCGCTTACTATGCAGTTCTAGGATTTGTGCAT
>Rosch_v2.0_Chr3g0448071
ATGATAGGATGGGAAGATGTTTACAAGGTGGTGGTAGCCATGGCACCACTCTACTTTGCA
CTCATTTTAGGGTTTGGCTCCGTCAGGTGGTGGCACATCTTCACTCCTGAGCAGTGCGGA
GCCATAAACCGCTTTGTTTGCTTTTTCACCCTCCCACTCTTCACGTTCGAATTCACTGCT
CACGTCGATCCTTTCGAGTGGAACTACCGCTTCATCGCGGCCGATGCCATTTCCAAGCTC
ATAATCGTGGTTGTGCTCGCGTTTTGGGCAAAGTGTAGTAGCAAGGGAAGCTATAGTTGG
TCAATAACAAGCTTCTCTCTCTGCACTTTAACTAATTCACTTGTCGTTGGAGTGCCCCTA
ATGAAAGCTATGTACGGCCCGATGGCTGTTGATCTGGTAGTTCAGTCTTCGGTGGTGCAA
GCTATCGTATGGCTCACGGTGCTTCTGTTCGTCTTGGAATTTCGAAGGACGGGG---CTA
GACATTTCT---TCGGGGTCGAGT------------------------------------
------------------------------------------------------------
------------------------AATGATACCCGGGTTCAATCAGTTGAG---------
---------------CAAGGTGGGAAAGATTTAGAT---GGCACGAACGAGAGCACT---
---------------------CTGGCTTCACCTTCTTATTATTACTGGTCTTTGATGAAG
GGTGTGTGGCTCAAACTTGGGATGAATCCCAACTCTTATGCTGTTTTCGTTGGAATTGCT
TGGGCTTTTATAGCAAACAGGTGGCATATTGAGTTGCCAAGCATTATGGAGGGATCTGTT
TTAATCATGTCGAAGGCTGGTACCGGAACTGCCATGTTTAGCATGGGTATCTTCATGGCA
CTGCAAGAGAAATTCGTAGCTTGTGGGACGAGCCTAGCGATAATAGGGATGATTTTGAGG
TTCACTGCCGGACCGGCAGCCATGGCTATCGGCTCTATCGCTGTTGGCTTGCATGGTGAT
GTTTTACGTGTTGCTATCATTCAGGCAGCATTGCCACAATCGATTACCTCCTTCATATAT
GCCAAAGAATATGGACTCCATGCAGAAGTTTTGAGCACCGCAGTAATATTTGGAATGATG
GTGTCCCTTCCGGTGTTGATCGCCTACTTTGCAGTTTTAGAATTTGTGCAT
>Ruboc_06_G09214
ATGATAGGATGGGAAGATGTTTACAAGGTGGTGGTGGCCATGGCACCACTATACTTTGCA
CTCATTTTAGGGTTTGGCTCCGTCAGATGGTGGCACATCTTCACTCCCGAGCAGTGTGGC
GCCATCAACCGCTTTGTTTGCTTCTTTACCCTCCCACTCTTCACCTTCGAATTCACGGCT
CACGTTGATCCTTTCAAGTGGAACTACCGCTTCATCGCGGCCGATGCCATCTCCAAGCTC
ATAATCGTGGCGGTGCTCGCGTTTTGGGCAAAGTGTAGTAGCAAGGGAAGCTATAGTTGG
TCCATAACGAGCTTCTCTCTGTGCACTTTAACTAATTCGCTCGTCGTAGGGGTGCCCCTA
ATGAAAGCCATGTACGGTCCAATGGCTGTTGATCTTGTAGTTCAGTCTTCCGTGGTGCAA
GCTATCATATGGCTCACGATGCTTTTGTTCGTCTTGGAATTTCGACGAACGGGT---CTA
GACATCTCT---TCCGGGTCGGGT------------------------------------
------------------------------------------------------------
------------------------AACGATACCCGGGTTCAATCAGTTGAG---------
---------------CAAGGTGGGAAAGATCTAGAG---GGTATGGATGAGAGCACT---
---------------------CTGTCTTCACCTTCTTATTATTACTGGTCTTTGATGAAG
GGTGTGTGGTTCAAACTTGGGATGAATCCCAACTCTTATGCAGTTTTCATTGGAATTGCT
TGGGCTTTTATAGCAAACAGGTGGCATATTGAGTTCCCAAGCATTATGGAGGGATCTGTT
TTAATCATGTCAAGGGCTGGTACCGGAACTGCCATGTTTAGCATGGGTATTTTCATGGCA
CTGCAAGAAAAATTCATAGCATGTGGAACGAGCCTAACGATAATTGGGATGGTTTTGAGG
TTCATTGCCGGACCGGCAGCCATGGCTATCGGCTCCATCGCTGTGGGCTTGCATGGTGAT
GTTTTACGTGTTGCTATCATTCAGGCAGCATTGCCACAGTCCATTACCTCCTTCATATAT
GCCAAAGAATATGGACTTCATGCAGAAGTTTTGAGCACCGCAGTGATATTTGGAATGATG
GTGTCCCTTCCTGTGTTGATCGCCTACTATGCAGTTTTAGAATTTGTGCAT
