# Supplementary material for: Building a foundation for gene family analysis in Rosaceae genomes with a novel workflow: A case study in Pyrus architecture genes
Source: Front Plant Sci. 2022 Nov 14;13:975942. doi: 10.3389/fpls.2022.975942 (PMC9702816; doi:10.3389/fpls.2022.975942)
Supplement: Supplementary file 1 [file DataSheet_1.zip › SupFiles/SupFile2_gene_family_trimmed_alignments/594.fna.aln]

>gnl_Ambtr_v1.0_evm_27.model.AmTr_v1.0_scaffold00066.4
------------------------------------------------------------
------------------------------------------------------------
------------------------------------------------------------
------------------------------------------------------------
------------------------------------------------------------
------------------------------------------------------------
------------------------------------------------------------
------------------------------------------------------------
------------ATGGGAATTGAGCCAAGGAATGCATTTAGTGGGTTCTTACGAAACAAG
AAGAGCGAATCAGTGTTCTGGATGAATCACTATCCTCAATGCCCTGAGCTT---------
---CAGTCC------------------------------------------------TCT
TCTTACAACCTGATTGGCTTTGGAGAGCATTCAGACCCACAGATACTTTTAGTGACGAGA
TCAAATAGCATATTAGGCCTCCAAATTTGCCTCAAAGATGGAAGTTGGGTCTCAGTCCCT
TCTGACCCTCATTCTTTCTACATCAATGTAGGTGATTCGCTTGAGTTAATGTCAATACAA
AAACTTTCAAGCGTTAAAAACCATATGATT------------------------------
------------------------------------------------------------
------------------------------------------------------------
------------------------------------TTCCTT------------------
------------------------------------------------
>gnl_Ambtr_v1.0_evm_27.model.AmTr_v1.0_scaffold00003.213
ATGGTGGTTTTATCAGAG------------------------------------------
---AAGAGCCATCCC---CTCTCAAACGTGCCTACGATCGATCTCTCATGTGGAAAGAGA
GGGGCAGTTTCAGAATTATTGGTTAAGGCATGTGAGAGCCATGGGTTCTTCATGGTCAGG
AACCATGGAGTCTCTCAAGATTTGGTGAAGAAGATGGAGATGGAGGCTTTCCGATTCTTC
GCATTGCCGGAGTCTGAGAAGGAGAAGGTTGGTCCGGCGAATCCCCTTGGCTATGGTTGT
CGAAAAATCGGATTGAATGGCGATGTGGGGCGTGTCGAGTACCTTCTTCTCCATACGCGT
GCC------------------------------------------------------TCC
------------------------------------------------------------
------------------------------------------------------------
------------------------------TACCCG------------------------
------------------------------------------------------------
------------------------------------------------------------
------------------------------------------------------------
------------------------------------------------------------
------------ATTCGATTAAGG------------------------------------
------------------------------------------------------------
------------------------------------------------------------
------------------------------------------------------------
------------------------------------------------
>gnl_Ambtr_v1.0_evm_27.model.AmTr_v1.0_scaffold00003.214
ATGATATATCAA------------------------------------------------
---AAC---------------------------ACTATTAACACGTGG------------
------------------------------------------------------------
------------------------------------------------------------
------------------------------------------------------------
------------------------------------------------------------
------------------------------------------------------TTTAGT
CATGCAGCCAAGGAGTACATTACTGCAGTAAGAGACCTAGCATGTCAAATTTTGGACCTC
ATAGAAGAGGGATTGGGACTATGTGATACTAAACTTCTCAGCAGTTTGCTACGAGACTGT
GAAAGTGACTCAGTCTTTAGGCTCAATCACTACCCACCTTGTCGAGATCTA---------
---AGCGCCCCC---------------------------------------------TCA
CCTCGATATGCAATCGGATTCGGCGAGCATTCGGACCCTCAAATCCTTACCATCCTTCAT
TCAAATGAAACGCCAGGGTTGCAAATTTCTCTACAAGATGAGAACTGGATCACCATCCCT
CCTGACCCGACCTCCTTTTGTGTTAATGTTGGGGATGCTTTGCAGCATGGTGGAAAGGGT
CGTCACCGTCAGCCCAAAGGTTGGATGGTGATGGAGGGC---------------------
------------------------------------------------------------
---------------------------------GTGTGGGACCTACATTGGAAA------
------------------------------------------------------------
------------------------------------------------
>gnl_Ambtr_v1.0_evm_27.model.AmTr_v1.0_scaffold00096.91
ATGGTGGTTCTCTCGATACCG---GTTTTAGACCCTCTTCCC---ATCATAAAAACCCAC
---AAAGCCATTTCGTATACCGATATAATCCCTGTAATTGATCTTTTG---------GAC
CCTCGCTGTGGAAACCACTTGGTGAGAGCCTGTGAAGAGTTTGGGTTCTTCAAGGTGGTA
AACCATGGTGTTTCTTTTGACATAATCAGTAGAATTGAAGGTGTAGCAGCCAAGTTCTTC
TCTCTTCCATTGTCAGATAAAGAGAGGGCAGGGCCTGCAAATCCTTATGGCTATGGAAAC
AGGAGAATTGGGCCTAATGGAGATGTTGGGTGGCTTGAATATCTCCTCTCCCAAACTGAT
CCTGGCTCAATTTCTCAGATATCAAAATCCATTTCCAGAGACAACCCCAACTTCTTCTGT
GTGGCGGTTAACGATTATGTATCAGCAGTGAGGAAATTGGCTTGTGAGCTTCTGGATTTA
TTGGCGAAAGAGATGGGAATCGAGCCGAGGAATGCATTTAGTGGGTTCTTAAGAGACGAG
AAGAGCGAATCAGTGTTCAGGATGAATCACTATCCTCCATGCCCTGAGCTT---------
---CAGTCC------------------------------------------------TCT
TCTTACAACCTGATTGGCTTTGGAGAGCATTCAGACCCACAGATATTCTCAGTCCTCAGA
TCAAACAGCACATCGGGCCTCCAAATTTGCCTCAAAGATGGAATTTGGGTCGCAGTCCCT
TCGGACCCTCACTCTTTCTACATCAATGTGGGCGATTCCCTTGAGGTTCTGACGAATGGG
AAGTTTAGGAGTGTTCGGCACAGGGTTGTGGCGAACAGT---CAAAAATCAAGGGTTTCA
ATGGTTTATTTTGGATCTCCATCATTAAGTGCAAGGGTGGCTCCATTGGCATGTCTCCTC
AAGGAAGGAGAGAAAAGGAAGTACAAGGGATTCACTTGGAGTGAATACAAGAAGGCCGCG
TATGCATCCAGATTGGCAGATAACAGGCTTGACCTTTTCAAGGCAGATAATAATGAAGAG
AGAGAA------------------------------------------
>gnl_Aquco_v3.1_Aqcoe2G263600.1
ATGGTTGTGCTCTCT---CCTAATACT------------------ACAATTGGAATTGAA
---AGTATCAAA------GGTCTTGGTGTCCCAGTCATTGATTTATCA---CGCAAAAGG
TCTAGGGTCTCAGAGCTTATTGTTAAAGCTTGTGAAGAATATGGTTTCTTCAAGGTGATA
AACCATGGTGTATCTAAAGAAATAATTGCAAATATGGAGAAAGAAGGACTTGATTTCTTT
GCTAAACCTTCTCTTGAGAAACATAAGGCTGGACCTCCTACTCCACTTGGTTATGGAATC
AAGAACATTGGTTTTAATGGAGACATGGGTGAAGTTGAATACCTTCTTCTTCATACCAAT
TCTCATTCCATTTCTCAGATATCTAAATCCATT---TCTAAAGACTCAACAAAATTCAAT
TGTGTTGTAAATGATTACGTACAATCGATCAGAAATCTTGCATGTGAGATACTAGATCTA
ATGGCAGAAGGATTGTGGGTCCAAGACAAGTCTTTTCTCAGTAGACTCATCAGAGACGTT
GATAGTGACTCTCTCATCAGACTCAATCACTATCCATCATCACCACCTTCTTCC------
---AAGGACAACATCAATAATACTACCATGGATTGGTCT---------------CATCAT
AATAACAGTAGGATTGGTTTTGGAGAACATTCTGACCCTCAGATCTTAACATTATTAAGA
TCAAATGATGTTGGTGGTTTACAAGTGTCAATAGATGATGGTATGTGGGTCCCTATTCAA
CCTGACACTACTGCATTCTGTGTAAACGTGGGTGATGTTTTACAGGCCTTGACAAATGGG
AGGTTCATAAGTGCAAGACACAGAGTATTAGTGAATTCA---TTCAAGTCAAGAATGTCA
GTGGTCTACTTTGGAGCTCCACCCTTGCATGCATGGATTTCTCCTCTTCCAGAACTGATT
ACACCCCAAAATCCATGTCTTTATAGACCCTTTACTTGGGGTGAATACAAGAAAACTACG
TATTCTCTACGTCTGGGAGATAGTCGACTTGATCTCTTCAGAATACACAATGAGGGTGAT
------------------------------------------ATTCCC
>gnl_Aquco_v3.1_Aqcoe7G420000.1
ATGGAGGCTTTCTCTAAA------ACATTTGATCAGTTTCCA---CTCATCAAAAGTTGC
---AAACCATCTTGTATCGACACTGATATACCTGCTATAGACCTTTCA---------TTG
CCAGAAGCAAAGACCCTTCTTGTTAAGGCTTGTGAAGAATTTGGATTCTTCAAGGTGACC
AACCATGGAGTTCCAATGGAATTTGCACATAAGTTGGAATGTGAAGCTATGAAGTTCTTC
TCCGCAACACTCTCTGAGAAAGAAAAGGTTGGTCCTCCAAATCCGTCCGGATATGGAAAC
ATGAAAGTTGGAAGAAATGGAGATATATGTTGGGTGGAATATCTTCTCATGATGACATGC
AAAGAATTTATTTGCCAAAGAATCCCAGAGACTTTTGGGGCAAGCCGAGACCATCTATGT
TTTGCTTTGAGAGACTATACATCAGCTGTAAGGAAGTTGACTTGTGAAGTACTTGAGTTA
TTGGCTGAAGGATTGGAGCTCAAGCCCAAAGATTACTTCAGTAATCTAATAGTAGGTGAA
GATAAAGAAACTATCTTTAGGATCAATCACAACCCTCCTTGTCCACAACTT---------
---GAGAATTTT---------------------------------------------GAT
GGTCTTGATTTAGTTGGTTTTGGTGCGCACACTGACCCACAAGTAATATCAACTATGAGA
TCAAATGACGTAGAAGGTTATCAGATACATCTCCAAAATGGGACTTGGCTCCCAGTCCCA
CCTGATCCAACCAGTTTTTTCTTTAATGTTGGTGATTCCTTGCAGGTTATGACAAATGGA
AGGTTTAAAAGTGTGAACCATAGAGTTTTAGCCAACTCT---ATGAAATCTAGGATTTCA
ATGATTTATTTTAGCGGACCACGTCAGAGTGAGATAATATCACCAATACAATCAATTATG
AAGGATGGAGAGGAAAGCATGTATGAGCAGTTTACATGGGGCGAATACCGCAAATCTGTT
AATAAGTCAAGGTTGGCTGATAATAGGCTGAAACCCTTTGAGAGAAAGAAG---------
------------------------------------------------
>gnl_Aquco_v3.1_Aqcoe1G189900.1
ATGGTGGTTCTTTCAAAACCA---GCATTAGAACAATTTTCT---CCAATCAAAACTTGC
---AAATCAACAACTTTCTTTTCAAATATCCCAGTTATTGATCTTTCA---------AAG
CCAGATTGCAAAACCCAACTTGTTAAAGCTTGTGAAGAATTTGGTTTCTTCAAAGTTGTT
AACCATGATGTTCCTATGGAGTTTATGAATAGTTTAGAATCTGAAGCTATCAGATTTTTT
TCTTTATCTCAGTCTGAGAAAGATAAAGCTGGTCCTCCTGATCCATATGGTTATGGAAAT
AGAAGAATTGGTCCAAATGGGGATGTTGGTTGGGTTGAATATCTTCTCTTAAAAAGC---
------ATTCTATCTCAAAACTCCTTTGATTCATTCAAAGAAATCCCAAATTTTTGTTCT
TCATCTGTGAATGATTATGTATCAGCTGTGAGGCAGTTAGCTTGTGATGTGCTTGAAGAA
TTAGCAGATGGATTGAAAATGAAACAAAGAAATGTGTTCAGTAAGCTTTTGAAAGATGAA
GAAAGTGATTCTGTATTCAGGCTAAATCATTATCCACCATGTCCAGAACTA---------
---CAAGCTTTG---------------------------------------------AGT
GGTAGAGATTTAATTGGATTTGGTGAACATACTGATCCTCAAATAATATCAGTTCTCAGG
TCTAACAATGCAACAGGTCTTCAAATCTCTCTTAAAGATGGAACTTGGGTTTCAGTTCCA
CCTGATCAAAACTCTTTCTTCATCATTGTTGGTGATTCCATGCAGGTTATGACTAATGGA
AGGTTTAGAAGTGTGAGACATAGAGTGCTTGCAAACAGT---AGGAAATCAAGAGTATCA
ATGATCTATTTTGGAGCACCACCACCAAGAGCAAGAATAGCACCAATAGAATCATTAATG
AAAGAAGGAGAAGAAACTTTGTATAAGGAATTCACATGGTCTGAATACAAGAAGTCAGCT
TATATGTCAAGGTTGGCAGACAATAGGCTTGGCCACTTTCAAAAACAG------------
------------------------------------------------
>gnl_Aquco_v3.1_Aqcoe5G267900.1
ATGGTGGTATCCTTTCAT------------------------------------------
------------------------GATGTACCTATAATTGATCTCTCA---TGCAACAAG
TCTTTGGTGGCAGAGTTGGTGGTGAAAGCTAGTGAAGAATATGGTTTCTTTATGGTTATG
AACCATGGTGTCTGTAAAGATGTGATTGATAGAATGGAAAAAGAAGGTCTAAACTTCTTT
GGTAAACCAGCTTCTGAGAAGAGACTAGCTGGACCTCCTAACCCCTTTGGCTATGGAACA
AAGTATATTGGTTCCAATGGAGATACAGGTGAGGTTGAGTACCTTCTTCTCAACAACAAT
CCCCAATCTATCTCTCAAACTTCCAAATCCATT---TCCAATAATCCAAAAGAATTCAGC
TGTGTTGTGAATGATTACATGGAAGCAGTTAGGAATCTTGCATGTGAGATATTAGAGTTG
ATGACAGAAGGTCTGCATGTTGATGACAAGTCTGTGTTAAGCAACTACATCAGAGATGTT
GATTGTGACTCACTTATCAGGCTCAATCACTATCCACCTTACAAAGGA------------
------GAC------ACATCATCAGCACCATCATCACATTCAGATGGTTGTGATCAAGAT
CAACTAAGAATTGTTGGATTTGGAGAGCATTCTGACCCTCAGATCTTGACCCTTTTGCGT
TCCAATGATGTGGGGGGACTACAAATTCTATTAGAAGATGAAATGTGGGTCCCTGTACCA
CCAGATCCAATGGCCTTCTGTGTCAATGTGGGGGATACTTTGCAGGCATTAACAAATGGA
AGATTCAAAAGTGTGATACACAGGGCATTAGTCAATTCT---TCTGAGTCTAGAATGTCT
GTCATATACTTTGCCGCGGCACCCCTACATGCATGGATCTCCCCTATTCCAAATTTAGTT
ACACCTCAAAAACCCAGTCTTTATAGGCCCTTTACTTGGAGTGAATACAAGAAGACTACG
TACTCTCTACGACTGGGTGATAGTCGGCTTGACCTCTTCAAGGTGCAACAACATGAAGAA
CAACAGCTTCCTGAGTTTATGAGA------------------------
>gnl_Arath_TAIR10_AT2G34555.1
ATGGTAATTGTGTTACAGCCAGCCAGTTTTAGCAACCTCTAT---GTTAATCCAAAATGC
---AAACCGCGTCCG---------TTAATCCCTGTTATAGACTTAACC---------GAC
TCAGATGCCAAAACCCAAATCGTCAAGGCATGTGAAGAGTTTGGGTTCTTCAAAGTCATC
AACCATGGGGTCCGACCCGATCTTTTGACTCAGTTGGAGCAAGAAGCCATCAACTTCTTT
GCTTTGCATCACTCTCTCAAAGACAAAGCGGGTCCACCTGACCCGTTTGGTTACGGTACT
AAAAGGATTGGACCCAATGGTGACCTTGGCTGGCTTGAGTACATTCTCCTTAATGCTAAT
CTTTGCCTTGAGTCTCACAAAACCACCGCCATTTTCCGGCACACCCCTGCAATTTTCAGA
GAGGCAGTGGAAGAGTACATTAAAGAGATGAAGAGAATGTCGAGCAAATTTCTGGAAATG
GTAGAGGAAGAGCTAAAGATAGAGCCAAAGGAGAAGCTGAGCCGTTTGGTGAAAGTGAAA
GAAAGTGATTCGTGCCTGAGAATGAACCATTACCCGGAGAAGGAAGAG------------
------------------------------------------------------ACTCCG
GTCAAGGAAGAGATTGGGTTCGGTGAGCACACTGATCCACAGTTGATATCACTGCTCAGA
TCAAACGACACAGAGGGTTTGCAAATCTGTGTCAAAGATGGAACATGGGTTGATGTTACA
CCTGATCACTCCTCTTTCTTCGTTCTTGTCGGAGATACTCTTCAGGTGATGACAAACGGA
AGATTCAAGAGTGTGAAACATAGAGTGGTGACAAATACA---AAGAGGTCAAGGATATCG
ATGATCTACTTCGCAGGTCCTCCTTTGAGCGAGAAGATTGCACCATTATCATGCCTTGTG
CCAAAGCAAGATGATTGCCTTTATAATGAGTTTACTTGGTCTCAATACAAGTTATCTGCT
TACAAAACTAAGCTTGGTGACTATAGGCTTGGTCTCTTTGAGAAACGACCTCCATTTTCT
CTATCCAATGTT------------------------------------
>gnl_Arath_TAIR10_AT1G47990.1
ATGGTGAAAGGGTCCCAG------------------------------------------
---AAAATCGTGGCC---GATCAAGACATACCAATAATAGACATGTCG---CAGGAGAGA
TCACAAGTGTCGATGCAGATAGTCAAAGCCTGCGAGAGTCTCGGCTTCTTCAAAGTCATC
AACCATGGCGTTGACCAAACCACCATCTCAAGAATGGAGCAAGAGTCTATAAACTTCTTT
GCTAAACCGGCTCACGAGAAGAAATCTGTCCGACCAAACCAGCCTTTCCGGTATGGTTTT
AGAGACATTGGACTCAACGGTGACTCTGGTGAGGTCGAGTATTTGCTGTTTCACACTAAC
GACCCTGCCTTTCGCTCTCAG---------------------------CTCTCCTTCAGC
TCGGCAGTGAATTGTTACATAGAAGCAGTTAAGCAGTTGGCTCGTGAGATCTTAGATCTG
ACGGCTGAGGGACTTCATGTCCCACCT---CACAGTTTCAGTAGGTTAATCAGCTCCGTC
GATAGTGACTCCGTTCTGAGAGTGAATCATTATCCACCGTCCGATCAATTCTTT------
---GAA---------GCCAATCTTTCTGACCAA---------------------TCTGTG
TCACTGACAAGAGTTGGCTTCGGAGAACACACCGACCCTCAGATTTTAACAGTTCTTAGA
TCTAACGGTGTAGGAGGGCTCCAAGTGTCCAATTCAGATGGCATGTGGGTTTCTGTCTCC
CCTGACCCTTCAGCTTTCTGCGTCAATGTAGGAGACTTGTTACAGGTGATGACGAACGGG
AGATTTATAAGTGTAAGGCATAGAGCATTGACCTACGGA---GAAGAAAGCCGGCTATCC
ACGGCGTACTTTGCCGGACCACCGCTTCAGGCGAAGATTGGGCCTCTTTCGGCGATGGTT
ACGATGAATCAGCCACGGTTGTACCAAACATTTACTTGGGGCGAGTACAAGAAACGTGCG
TACTCTCTACGACTTGAGGATAGCCGTTTAGACATGTTTCGTACATGTAAGGAC------
------------------------------------------------
>gnl_Arath_TAIR10_AT1G30040.1
ATGGTGGTTTTGCCACAGCCAGTCACTTTAAACCACATCTCC---CTAATCCCCACATAC
---AAACCGGTTCCGACTTCCCATTCAATCCCCGTCGTCAACCTAGCC---------GAT
CCGGAAGCGAAAACCCGAATCGTAAAAGCCTGCGAGGAGTTCGGGTTCTTCAAGGTCGTA
AACCACGGAGTCCGACCCGAACTCATGACTCGGTTAGAGCAGGAGGCTATTGGCTTCTTC
GGCTTGCCTCAGTCTCTTAAAAACCGGGCCGGTCCACCTGAACCGTACGGTTATGGTAAT
AAACGGATTGGACCAAACGGTGACGTTGGTTGGATTGAGTATCTCCTCCTCAATGCTAAT
CCTCAGCTCTCCTCTCCTAAAACCTCCGCCGTTTTCCGTCAAACCCCTCAAATTTTCCGT
GAGTCGGTGGAGGAGTACATGAAGGAGATTAAGGAAGTGTCGTACAAGGTGTTGGAGATG
GTTGCCGAAGAACTAGGGATAGAGCCAAGGGACACTCTGAGTAAAATGCTGAGAGATGAG
AAGAGTGACTCGTGCCTGAGACTAAACCATTATCCGGCGGCGGAGGAA------------
---GAG------------------------------------------------GCGGAG
AAGATGGTGAAGGTGGGGTTTGGGGAACACACAGACCCACAGATAATCTCAGTGCTAAGA
TCTAATAACACGGCGGGTCTTCAAATCTGTGTGAAAGATGGAAGTTGGGTCGCTGTCCCT
CCTGATCACTCTTCTTTCTTCATTAATGTTGGAGATGCTCTTCAGGTTATGACTAACGGG
AGGTTCAAGAGTGTTAAACACAGGGTCTTAGCCGATACA---AGGAGATCGAGGATTTCA
ATGATATATTTCGGCGGACCGCCATTGAGCCAGAAGATCGCACCATTGCCATGCCTTGTC
CCTGAGCAAGATGATTGGCTTTACAAAGAATTCACTTGGTCTCAATACAAATCTTCTGCT
TACAAGTCTAAGCTTGGTGATTATAGACTTGGTCTCTTTGAGAAACAACCTCTTCTCAAT
CATAAAACCCTTGTA---------------------------------
>gnl_Arath_TAIR10_AT1G78440.1
ATGGCGGTATTGTCTAAACCGGTAGCAATA------------------------------
------CCAAAATCCGGGTTCTCTCTAATCCCGGTTATAGATATGTCT---------GAC
CCAGAATCCAAACATGCCCTCGTGAAAGCATGCGAAGACTTCGGCTTCTTCAAGGTGATC
AACCATGGCGTTTCCGCAGAGCTAGTCTCTGTTTTAGAACACGAGACCGTCGATTTCTTC
TCGTTGCCCAAGTCAGAGAAAACCCAAGTCGCA---GGTTATCCCTTCGGATACGGGAAC
AGTAAGATTGGTCGGAATGGTGACGTGGGTTGGGTTGAGTACTTGTTGATGAACGCTAAT
CATGATTCCGGTTCGGGTCCACTATTTCCAAGTCTTCTCAAAAGCCCGGGAACTTTCAGA
AACGCATTGGAAGAGTACACAACATCAGTGAGAAAAATGACATTCGATGTTTTGGAGAAG
ATCACAGATGGGCTAGGGATCAAACCGAGGAACACACTTAGCAAGCTTGTGTCTGACCAA
AACACGGACTCGATATTGAGACTTAATCACTATCCACCATGTCCT---CTTAGC------
---AATAAGAAAACC---------------------------------------AATGGT
GGTAAGAATGTGATTGGTTTTGGTGAACACACAGATCCTCAAATCATCTCTGTCTTAAGA
TCTAACAACACTTCTGGTCTCCAAATTAATCTAAATGATGGCTCATGGATCTCTGTCCCT
CCCGATCACACTTCCTTCTTCTTCAACGTTGGTGACTCTCTCCAGGTGATGACAAATGGG
AGGTTCAAGAGCGTGAGGCATAGGGTTTTAGCTAACTGT---AAAAAATCTAGGGTTTCT
ATGATTTACTTCGCTGGACCTTCATTGACTCAGAGAATCGCTCCGTTGACATGTTTGATA
GACAATGAGGACGAGAGGTTGTACGAGGAGTTTACTTGGTCTGAATACAAAAACTCTACC
TACAACTCTAGATTGTCTGATAATAGGCTTCAACAATTCGAAAGGAAGACTATAAAAAAT
CTCCTAAAT---------------------------------------
>gnl_Arath_TAIR10_AT1G02400.1
ATGGTTTTGCCATCT---TCAACACCG---------------------TTACAAACCACC
---GGAAAGAAG------ACGATAAACTTCCCGGTGATCGATTTCTCCTTAAACGATCGG
TCAAAACTATCGGAGAAGATCGTAAAAGCCTGTGAGGTTAATGGGTTTTTCAAGGTGATA
AACCATGGAGTTAAACCGGAGATAATAAAGAGATTCGAGCATGAAGGAGAAGAGTTCTTT
AATAAACCGGAATCAGATAAGCTACGAGCCGGTCCGGCGAGTCCGTTCGGTTACGGATGC
AAGAACATCGGGTTCAACGGCGATTTGGGTGAGCTTGAGTATCTTCTTCTCCACGCAAAT
CCGACAGCTGTCGCTGATAAATCTGAAACTATATCTCATGATGATCCTTTCAAGTTCAGC
TCGGCGACGAATGATTACATACGCACGGTTAGAGATTTGGCATGTGAGATCATTGATCTG
ACGATCGAGAATTTATGGGGACAGAAGTCTAGCGAAGTGAGTGAGCTGATCAGAGACGTT
CGTAGCGATTCGATCCTACGGTTGAATCACTATCCACCAGCACCGTACGCG---------
---------------------------------------------------------AGT
GGCGTTGGTCAAATAGGTTTCGGAGAACATTCTGACCCTCAGATCTTGACGGTGTTAAGA
TCCAACGACGTAGATGGACTTGAGATTTGCTCACGTGACGGCTTGTGGATCCCAATCCCA
TCTGACCCTACATGCTTCTTCGTATTGGTCGGTGACTGCCTTCAGGCATTGACGAATGGG
AGATTCACTAGCGTGAGGCATAGGGTTTTAGCAAACACAGCAAAGAAGCCACGTATGTCG
GCGATGTACTTTGCAGCTCCACCGTTAGAGGCGAAAATATCACCGTTGCCAAAAATGGTG
TCGCCGGAAAATCCAAGACGTTATAATTCATTCACATGGGGTGACTACAAAAAAGCTACA
TACTCTCTCCGTTTAGATGTCCCTCGTCTCGAGTTTTTCAAGACTTTA------------
------------------------------------------------
>gnl_Betvu_v1.2_Bv5_122520_ndnw.t1
ATGGTAGTTTCTTCT---CCAAATCCTCTA------------------AAAAGAACCAAG
---AAAACAAAG------GCAGTTGGAGTGCCAACTATTGATCTTTCTTATGAAGATAGG
CTATCTTTATCAGACCTCATTGTTGAGGCTTGTGAAGAGTTTGGAATTTTTAAGGTTATT
AATCATGGTATATCCTCGGATATCATATCTTCTCTTGAAAAACATGGCCTCGACTTCTTC
GCCATGCCACCGTCGGAGAAACACCTTGCTGGTCCCCCTAAGCCTTTTGGTTATGGCTTT
CGTAACATTGGTAACAATGGTGACGTTGGTGACCTTGAGTACCTTCTCCTTCACGCTAAC
TTATCT------------------------------TCCACCCGTCCACCTGTTTTGAGT
GACGCAGTAGATGATTACGTGGGGGCGGTAACAGATTTAACATGTGAGCTATTAGATCTG
ATGGCTGAAGGGATGTGGGTCCCAGATAAAACCATCTTCAGCAGGTTAATCAGAGACGTC
CAAAGTGATTCTCTCTTGAGACTTAATCACTACCCTCCATTAGAAAAC------------
---------------TTTGATACATTAATCAAC------------------------GGT
TCTAATGAACGCATTGGATTTGGAGAGCATTCTGACCCTCAGATCTTAACCATCTTAAGA
TCCAACGATGTTGGAGGTCTTCAGATTTCTATGCCTGATGGTTTGTGGGTCCCAGTTCAC
CCTGATCCTAATGCCTTCTATGTTATGGTGGGGGATGCTCTTCAGGTACTGACAAATGGG
AGGTTCGAAAGTGTGAAACATAGGGCGATGGCGAACAATGCAAGCAAGGCAAGGATGTCT
ATGATATATTTTGGTGCACCACCTATAAATGCAACCATATCTCCGATACAAGAGATGGTG
TCACCTATGAATCCAAGTCTCTACACGCCCTTTACATGGGGGGAATATAAGAGAGCAATG
CATACTTCAAGATTAAGTGATTGTCGTCTCAACCTCTTCAAGAGACGCAATGATCAA---
------------------------------------------------
>gnl_Betvu_v1.2_Bv_003650_hdmc.t1
ATGGTAGTTTTATCTCAACTT---GCATTAAACCAA---------TTCATAAACACATGC
---AAACCAGTTAATTTCTTCCCCACAATTCCAACTATAGACTTAACA---------AAT
CCTGATGCAAAATCATTGATTGTTAAGGCTTGTAAAGAATTTGGTTTTTTTAAGGTAATA
AATCATGGTGTTCCACTACAAATGATTTCTCAACTTGAAGATGAAACTAGTAAATTCTTT
AGCTTGCCTCAATTTATCAAAGAAGCTGCAGGAATTCCTAAACCTTTTGGTTATGGTAAT
AAGAACATTGGACCAAACGGTGACGTCGGTTGGCTGGAGTATCTTCTTCTTTCTGCTTCA
CCCGAGTTTGTTTCTCAAATTTGTCACTCCATTTCCCCCGAAGACCCTGATGTTTTCAGG
TATGCAATAATGAACTATATAGCAAAAATGAAGAAATTGGCGGTGCGAGTGTTGGAAATG
ATGGCGGAAGGGCTAAATGTGAAAGGAAAGAATGTGCTA------------------AAA
ACGAGTCCCCTGTTTCTTCGGCTAAATCATTATCCACCAAAGCCTGATTTT---------
---GAAGCGTTA---------------------------------------------AAT
GGTACAAATTTGGTTGGTTTTGGAGAGCACACAGATCCTCAGATAATCTCTGTACTCCGA
TCAAATAATACAGCTGGCTTTCAAATTTCTCTCAAAAATGGAAATTGGGTTTCTGTTCCA
CCTGATGATAACTCCTTTTTCATACTTGTTGGTGACTCTTTGCAGGTGATGACTAATGGA
AGGTTTAAGAGTGTGAAACATAGGGTTTTCGCAGACAAT---AATAGATCAAGAATTTCT
ATGATCTTCTTTGCAGGCCCACCTCTACATGAAAAAATAGCACCTTTACCTTGCATTATG
CAACATGGGGAAGAAAGCTTTTACGAGGAGTTCACATGGTATGAATACAAGAAATCAGCC
TACAAATCTAGGTTGAGTGATAATAGACTTTTACGTTTTGTAAAGAGAGACCGCACCCGC
------------------------------------------------
>gnl_Carpa_v0.4_evm.model.supercontig_166.2
ATGGTCGTTCAGTCACATCCA---GAATTGGACAATATCTCT---CTTATCAACACATGC
---AAACCCACCAGCTTCTTCAATGGAGTTCCAGTGATAGACCTATCG---------GAC
CCTGAAGCCAAGACCCATTTGGTCAAGGCCTGCGAGGACTTAGGCTTCTTCAAGGTTATC
AATCATGGCGTTTCTCTCCACCTCATGGCCAGATTGGAAAACGAAGCCATCAAGTTCTTC
AATCTTCCCCACTCTGAAAAAGGCAAGGCTGGACCTCCTGATCCATTCGGTTATGGCAGC
AAGAGAATCGGGCCTAATGGTGATGTTGGTTGGATTGAATATATCCTCCTCAACTCCAAC
CGACAGCTCCCATCCCACAAATCTCTTACCATTTTCAATCGAAACGCAGATGATTTTCGG
TCAGCTGTGGAAGAATACGTGGTGGTGGTGAAAGAAATGAGCTGTAATGTAGTGGAAATG
ATGGCCCAAGGATTGGGTATTGAGACAAAAAATGTGTTCAGCAAGCTGTTGAGAGATGAG
CAAAGTGACTCATGCTTTAGGATTAACCATTACCCGCCATGCCCAGATCTC---------
---AAGGGTTTG---------------------------------------------GTC
AATAAAAATATGATTGGGTTTGGGGAGCATACAGACCCACAGATAATCTCTGTACTAAGA
TCCAACAACATTTCAGGTCTGCAGATCTCTCTCAGAGATGGCACTTGGGTTTCAGTCCCA
CCTGATCACACTTCCTTTTTCATTAATGTTGGTGATGCCTTGCAGGTGATGACGAACGGG
AGGTTTAAGAGTGTGAAGCACAGAGTGTTGGCTGGGACA---AGGGAGTCGAGGGTTTCG
ATGATTTATTTTGGAGGGCCACCATTGGAGGAGAGAATTGCACCTTTACAATCTCTGCTT
GCACAGCATGAACAAAGCTTGTACAAGGACTTCACATGGCGCGAATACAAAAACTCTGCA
TACAAGTCAAAGCTGGCTGATAACAGGCTCAGGCTGTTTGAGAAAGCTGGAGAACGA---
------------------------------------------------
>gnl_Carpa_v0.4_evm.model.supercontig_18.101
ATGGTAGGGCCATCACTGACGACCCAG---------------------ATACGGACCAGG
---AAAACCAAG------GCTGTAGGGATTCCCACCATTAATTTTTCT---CTCAACCGG
TCAAAGCTATCTGGTTTACTGGTGAAGGCGTGCGAAGAGTATGGATTTTTCAAGGTCGTT
AACCATCGTGTCCCCGACGAGACCACGGCTAGATTAGAGAAGGAAGCTGTTGATTTCTTT
GGCCGACCAGCTATGGAGAAGGAGCGAGCTGGCCCTGCAAGTCCTTTCGGCTATGGCTGT
AAGAACATCGGCTTTAATGGCGATGTTGGTGAGCTCGAATACCTTCTTCTTCACACAAAT
CCTTCCTCCGTCGCTGAAAGATCTCAGGCTATC---TCCTCCGACCCTCTCAAATTCAGC
TGTGTGGTGAATGATTACATAGAGGCTGTAAGGGAGCTCGCGTGTGAGATTCTTGATCTG
CTAGGGGAGGGTCTACGTGTACCCGACTCACACGTGTTCAGCAAACTCATCAGGGACGTC
CACAGCGACTCCCTTCTCAGACTCAATCATTATCCTGCCCTCCAATTCCCA---------
---GGTCGT------GGGGACCCACGT---------------------------------
------CAACAAGTAGGGTTCGGGGAGCATTCTGACCCTCAGATCTTAACCATTCTCCGA
TCCAACGACGTAGCGGGCCTTCAAATTTGTTCACCTGACGGGTTGTGGGTCCCCGTTCCC
CCTGACCCCACAGCCTTCTACGTCATCGTCGGCGACGCCCTACAGGTTTTAACAAACGGG
AGGTTTTCAAGCGTGAGACACAGAGCAATGGTCAACTCA---AGAACTTCAAGAATGTCA
ACGATGTTCTTCGGGGCGCCGCCGTTAAATGCATGGATAACCGCCGTGCCGGAACTTGTA
TCGACTCAAAATCCGTCTCTCTACAAACCATTCACGTGGTGTGAATACAAAAAAGCAACT
TACTCTTTGCGACTTGGAGATTGCAGGTTGAATCACTTCAGAATTCAT------------
------------------------------------------------
>gnl_Carpa_v0.4_evm.model.supercontig_77.94
ATGGTGTTATCGTCAAAATCA---GTGACGCATCAGTTTCCG---TTCATGGGTTCTACC
---CATTCCAACCCATTCTTCCCTCCCATTCCTCTCATAGACCTCTCC---------CAA
CCCGACTCCAAACACCTCCTCGTCAAAGCCTGTGAAGAATTCGGATTCTTCAAGGTCATC
AACCATGGAGTCCCTATGGATTTCATCACCCGATTAGAATCCCAAGCCAACAAATTCTTC
TCATTGCCGCTCACCGAGAAACAAAAAGCTGGGCCGCCGTGTCCCTTCGGGTACGGGAAT
AAGAGTATCGGTTCCAACGGCGATGTCGGCTGGGTCGAATACCTTCTTCTCACCGCCAAT
CATGATTCCATCCTACAAAAATTCGAATCAATTTTTGGTGAAAACCCAGAAAGTTTTAGG
GATGTGTTGAATGATTATATAGGGGCAGTGAAGAAAATGGCTTGTGAGATACTTGAAATA
ATGGCGGATGGGTTGAAGGTTCAAGCGAGAAATGCTTTCAGCAAATTGTTAATGGATAAA
CAGAGCGACTCTGTTTTCCGACTGAATCATTATCCTCGATGCCCAGATTCT---------
---GAAGCTTTG---------------------------------------------AGT
GGTAGTGATTTGATTGGATTTGGTGAGCATACAGATCCACAAATCATATCTGTGCTTAGA
TCCAACAACACCTCTGGCCTGCAAATCTCTCTCAAAGATGGCACTTGGATTTCAGTTCCA
CCTGATGAGAGCTCCTTCTTCATCAACGTTGGCGATTCATTACAGGTGATGACAAATGGG
AGGTTTAAGAGTGTGAAACACAGGGTAATGGCAAATGGG---GTGAAAGCAAGAACATCG
ATGATTTACTTTGGCGGACCTCCGTTGAGTGAGAAAATAGCTCCTTTGCCTTCTCTCATG
GAAGCCTCAGAACAAAGTTTATACAAAGAGTTCACATGGTTCGAGTACAAAAAATCTGCT
TACAACTCTAAACTGGCTGATAATCGACTCATTCATTTTGAGAGAATAGCCGCTTCCTAT
------------------------------------------------
>gnl_Carpa_v0.4_evm.model.supercontig_9.2
ATGGTAGTCGTTGCT---CCAAGCCCG------------------AATATTAGCTCAGAA
---AAGACTCAA------GCTTTGGAGCTTCCCATGGTGGACCTGTCG---CTCGACAGA
GCTGAGTCGTCGAAGCTGATCGTGAAGGCCAGCCAAGAGTACGGTTTCTTCAAGGTAATC
AACCATGGCGTCGCAGAAGATATCGTTAAGAAGATGGAGGAGGAGAGTGTTAACTTCTTC
GCTAAGCCTTTAGCTGAGAAGCAGGGAGGTGGACCTGCAAACCCTTTTGGCTATGGCTTT
AAGAATATTGGCTTTAATGGCGACATGGGAGAGGTTGAGTATCTTCTTCTTCCTGCTAAT
CCTCTAGCCATTGCCCAAAGATCCAGAACTCTC---TCTAATGACCCGCCAAAGTTCAGC
TCTGTGGTGAATAGTTACATACAAGCAGTTACAGGGGTGGCATGTGAAATCTTGGATCTG
ATGGCAGAGGGGTTGGGAATCCCCCAGACATCCTTGTTCAGTGATCTGATCAGAGCCGTC
GATAGCGATTCAGTGTTGAGGCTCAATCACTACCCGCCCCTGCTGGCT------------
------GAT------GACGACACGTCATCATCG---------------------CCTTCT
GCTCTCTCCAAGGTTGGATTCGGGGAGCATTCTGACCCTCAGATCTTGACCATACTCAGA
TCCAACGACGTGGGCGGTCTCCAGATTTCTCTCTCTGATGGAGTGTGGGTCCCGGTCTCA
CCTGATCCCACTGCCTTTTATGTCAATGTGGGTGACCTCTTACAGGCAATGACAAACGGA
AGGCTGGTGAGTGTGAGGCATAGAGCCGTAGTGAGCAGCAGGGAGAAGAGTAGGATATCA
ATGGCTTATTTCGGAGGACCGCCGCTCGACACATTAATAAAAGCTCCTCCAGAGATGCTA
ACACCTCAAAAGCCTGGTCTTTATAAGCCGTTCACTTGGGCTGACTACAAGAAAACTTCC
TATTCTCTGCGCTTGGGAGATACCCGGCTTAACCTTTACAGGACCACT------------
------------------------------------------------
>gnl_Elagu_v2.0_p5_sc00001.V1.gene911
ATGGTGGTCCTAGCCAGTACA---GCACTCGAACAAATCACC---CTCCCGGTTGCACCC
---AAGCCCAGCACGTATTTCTCAGGAACTCCGGTTATAAACCTTGCG---------CAA
CCGGGCTTGGAGACCCTCCTTGTGAGAGCCTGCGAGGAGTTTGGGTTCTTCAAGGTGACC
AACCATGGGATCCCCGTGGAACTCATGGCTAGGCTGGAAGCCGAGGTTGTGAAGTTCTTC
TGCCTCCCCCAAGCGGAAAAGGATCGAGCAGGGCCTGCCAACCCATTTGGTTATGGAAAC
AAGACCATTGGCTCTAATGGAGATATTGGCTGGGTGGAGTACCTCCTCTTGGATGTCACT
TCCAAGCCCATGTCTCACACCTCGCTAGCCTTTCTCGAACCTTCAGCAAGCACCTTACGC
TCTGCTTTGAATGATTATGTCTCAGCTATGAGGAAGCTGGTCCGCGAGATTTTAGAGTTG
ATGGCTGAAGGACTAGGGATTCAGCCGAGAGATATTTTGAGCAAGCTGGTCGCGGACGAG
GAGAGTGACTCAATGTTAAGGTTGAATCACTACCCTCCATGCCCACACCTT---------
---CAAGGGCCG------------------------------------------------
GACTGTAGCCTGACTGGATTTGGAGAGCACACAGACCCACAGATTATTTCAGTTTTGAGA
TCAAACAACACCTCGGGGCTGCAAATATCACTGAGGGATGGGAGTTGGGTCACAGTTCCA
CCTGACCAGGACTCCTTTTTCATTAATGTTGGTGACTCCTTGCAGGTTCTGACAAATGGG
AGATTCAGAAGCGTGAAGCACAGGGTTTTGGCCAACGCT---TTGAAGTCCAGGGTCTCC
ATGATCTACTTCGGCGGGCCAACTTCTGGAGAGAAACTGGCACCCTTGCCACTGTTGATG
GGAGAGGGAGAGCAGAGCCTCTACAGGGAGTTCACATGGTGGGAGTACAAGAGCTCTGCC
TACAGAACAAGGCTGGCTGATAATAGGCTGGGGCAGTTTAAGCGG---------------
------------------------------------------------
>gnl_Elagu_v2.0_p5_sc00007.V1.gene882
ATGGTAGTGGCTTCT---TTGAGTCCT---------------------GTGCATGGTGAT
---CACATCCGG------TCGCTTTCCATCCCGATCGTCGACCTCTCC---GGTCATAGA
GGCCTCATCTCCGAGCTCATTGTGAAGGCCTGCAAGGAGTCTGGTTTCTTTAAAGTGATC
AACCATGGAGTGCCTGCCGCCGTTATCTCGCAAATGGAGACCATTGCATTAGATTTCTTC
TCTCTGCCGGCTGTCGAGAAGCAACGAGCAGGGCCTCCGAATCCACTTGGATATGGGAGC
AAGGCCATTGGGCAGAATGGAGACTCCGGAGAGGTGGAGTACCTCCTCCTCCACACCAAC
CCC---TCCATGTCCCAGAGAACCAGTACAATATCAAGAATGAATCCAACCAAATTCAGC
TGTGCGGTGAATGAGTACGTGGAGACTGTGCAAGAGCTGGCATGTGAGATACTGGAACTG
CTGGGAGAAGGGCTGGGGCTGAGAGATGGTAGGGTTTTTAGCAGGCTGATAAGAGACAGA
GAGAGTGACTCACTACTAAGGCTGAATCACTACCCTCCATGCTGCAACAAG---------
---GAGGATATCAACATGGAT------------------------------------GTT
AGGAGTGGTAGGATTGGATTTGGCGAGCACTCGGACCCTCAGATGATCACCCTCCTTAGA
TCCAATAGTGTGGGAGGACTCCAGATACTGTCTACCTCAGCAGCTTGGGTCCCGGTGCCA
CCTGACCCTAACACTTTCTATATCATGGTCGGCGATCTGCTTCAGGCTATGACAAATGGA
CGACTAGTTAGTGTGAGACATAGGGCCTTGGTTAACTCC---TACAGCTCAAGGCTCTCC
ATGGCTTATTTTGGTGCACCTCCCCTCCATGAATGGATTTCCCCTCTTCCAGAGATGATC
ACACCCCAAATGCCTCGTTGCTACAAATCCTTTACTTGGGCTGAGTACAAGAAGGCCATG
TACTCACTCAGGCTTGGACACAATCGCCTTGATCTCTTCCGCAAAGATACGAGAGAAAAT
GATGGTGCCCCTGCAGCATTGGAG---------GACAGCAGCATAGCT
>gnl_Elagu_v2.0_p5_sc00025.V1.gene505
ATGGTGGTGGCATCT---GTAACACCT---------------------GAACGCAATGAG
---AGGATCCGG------GCACTCGGTATCCCGGTGATCGACCTCTCG---TGGAGGAGA
GAACACGCATCCAAGCTCATTATGAGAGCGTGCGAGGAGTTTGGCTTCTTTAAGGTCATC
AACCATGGGGTGCCAAAAGAAGTCATCACCAGAATGGAGGATGAGGGTGAGGAGTTTTTC
TCCTTGCCGACCCACGAGAAGCAGAAGGCCGGGCCGGCGAGCCCTCTTGGATACGGGAGT
CGGAATATCGGGTTCAATGGTGATAGCGGGGAGCTGGAATATCTTCTTCTCCACACCAGC
CCGGTTTCCATCTCCCAGAGAGCAAAGATTATATGCAGGAAGGATCCAATCAAATTCAGT
TGTGTGGTGAATGAGTACGTGGGGGCAGTGAGGCAGCTAGCATGTGAGATATTGGAGATG
CTGGCAGAAGGACTGGGGCTGGGGGAGAAGGGGTCTTTTAGCAGGCTAATAAGAGACACG
GAGAGTGACTCTTTGGTCAGGCTAAATCACTACCCTCCCAATTCTACCACT---------
---------------AATGACATCACTGATGCTCTCGGCAGG---AAGATCAAAGATGGC
AAGGGTGGCAGGATTGGCTTTGGGGAGCACTCGGACCCTCAGATCCTGAGCCTGCTTCGA
TCCAACGATGTCGATGGACTGCAGATACTGTCATCGGATGGTGTATGGGTCCCTGTGCCG
GCCGACCCGGCCGCCTTTTTCGTCAACGTCGGCGATGCTCTCCAGGCCTTGTCAAATGGA
AGATTTGTTAGTGTGAGACATAGGGCCATGGCCAACTCC---TACAGTCCAAGATTGTCC
ATAATCTTCTTTGGTGCACCTCCCCTCCATGCATGGATCTCCCCACTCCCTGAGATGATC
ACACCTGAGACACCTCGGCGCTACAAGTCCTTCACTTGGGCTGAATACAAGAAGGCAATG
TACTCCCTCAGGCTTGGCCACAATAGGCTCGACCTCTTCCATGCAGATGATGAAGGAGAA
AATATGATTGGCTATATCCAAGCACCGACGAGGGACAGAGGGATC---
>gnl_Elagu_v2.0_p5_sc00033.V1.gene644
ATGGTGGTGGCTTCT---TTTAGCCCC---------------------GTGCATGGTGAT
---CGCTTCAGG------TCACTCGCCATCCCGGTCATCGACCTCTCC---TGCGATCGA
GCCCTCGCATCGGAGCTCATCGTGAGGGCTTGCGAGGAGTTTGGTTTCTTTAAAGTGATC
AGCCATGGAGTGCCCGTCGACATCGTCTCACGGATGGAGGCCGCTGCATTAGAATTCTTC
TCACTGCCGGTTGTCGAGAAGCAACGAGCTGGTCCTCCAAATCCTATTGGATATGGAAGC
AAGACCATTGGACTGAATGGAGACTCCGGGGAGGTGGAGTACCTCCTCCTCCACACCAAC
CCCTCCTCCGTCTCCCAACAAGCTGGTGTGATATCAAGGAAGAATCCAACTGAGTTCAGC
TGTGTGGTGAATGAGTACATGGAGACTGTGCAAGAGGTGGCATGTAAGATACTGGAGCTA
CTGGCAGAAGGGCTGGGGCTCAGAGACAGTGGGGTGTTCAGCAGGTTGATAAGAGACACA
GAGAATGACTCATTGCTAAGGCTGAATCACTACCCTCCATGGCATAACAAG---------
---GAGGACATG------------------------------------------------
AGGAGTGATAGGATCGGATTCGGCGAGCACTCAGACCCTCAGATCATCACCCTCCTTCGA
TCCAACGATGTGGAAGGACTCCAGATACTGTCTCCCTCAGCAGTTTGGGTCCCAGTACCA
CCGGATCCGAATGCGTTCCATATCATGGTCGGCGATCTGCTTCAGGTTATGACAAATGGG
AGACTAGCTAGTGTGAGACACAGGGCCATTGTTGACTCC---TACAGCCCAAGGCTCTCA
ATGGGTTACTTTGGTGCACCTCCCCTCCATGAATGGATTTCCCCTCTCCCAGAGATGACC
ACACCCCAAATGCCTCGCTGCTACAAATCCTTTACTTGGGCTGAGTACAAGAAAGCCATG
TATTCACTCAGGCTTGGACACAATCGCCTTGATCTCTTCCGTGCAGATGAAATGGAAGAA
CAT------CCTGGGCTAGTAAAA------------------------
>gnl_Elagu_v2.0_p5_sc00065.V1.gene217
ATGGTGGTTGTAGCCAACCCA------CTAGACCAAATATCC---CTTGTCAGGCCTCCA
---AAGCCTGGCGCTTACTTCTCCGGCGTCCCCGTCATCAACCTTGGG---------GAG
CCGGGCTCGGCAGCAGCCATCGTCAAGGCCTGCCAAGACTTTGGCTTCTTCAAAGTCATC
AACCATGGGATTCCCATTGATCTCATGGTAGACTTGGAGAAGGAGGCTGTCAAATTCTTC
TCCCTCCCTCAGGTGGAGAAGGAGAGGTCTGGTCCTCCCAACCCATTTGGTTATGGGAAC
AAGAGGATCGGGCCTAATGGCGATGTCGGCTGGGTGGAGTACCTCCTTTTTGGCGTCACC
TCCAAGCCCTTCTCTTACACATCAATGGCCTTTCTTGAACCATCGGCAAGCTCGTTCCGC
TCTGCTTTGAATGAATACATATCAGCAGTGAGGAAGCTGGCTTCTGAGGTACTGGAGTTG
ATGGCTGAAGAGCTGAAGATTGAACCAAGGAATGCATTCAGTAAGCTTGTGATAGATGAA
AAGAGTGATGAAATATTTAGGCTTAATCATTACCCTCCTTGCCCTCTCCTT---------
---CAAGGGCTC------------------------------------------------
AGCTGCAGCTTGACTGGGTTTGGGGAGCACACCGATCCACAGATCATCTCAATCTTGAGA
TCCAACGACACCCAAGGGCTTCAGATTGCCCTGAGGGATGGGAGCTGGGTCTCAGTCCCT
CCAGACCAGGAGTCCTTCTTCATCAATGTCGGCGATTCCCTGCAGGTTATGACAAATGGG
AGGTTCAAGAGTGTGAAGCACAGAGTTCTGGCCAACGGT---ATGAAATCCAGGGTATCT
ATGATATACTTTGGAGGGCCACCCCAAACAGAGAAGATAGCACCCTTGACGCAGCTGATG
GGGGAGGGGGAGCAGAGCCTCTACAGGGAGTTCACATGGGGCGAGTACAAGAAGGCTGCC
TATAAATCAAGGCTGGCTGACAACAGGCTTGGCCAGTTTGAGAAG---------------
------------------------------------------------
>gnl_Elagu_v2.0_p5_sc00116.V1.gene306
ATGGTGGTCTTAGCCAATCAG------GTAGACCAAATATCC---CTTCTGAGGGCTCCA
---AAACCCGACGCTAACTTCTCCGGCATCCCCGTCATCAACCTCGCC---------GAG
GCAGGCTCTGTGGATGCCATGATCAAGGCCTGTGAAGAGTTTGGCTTCTTCAAAGTTATT
AACCATGGGGTTCCCATTAATATCATGGCAAAATTGGAGGAGGAGGCCGTCAAATTCTTC
TCCCTGCCTCAGGTGGAGAAGGAGAAGTCTGGTCCTCCAAACCCATTTGGCTATGGGAAC
AAGAGGATCGGACCTAATGGCGATGTCGGCTGGGTGGAGTACCTCCTCTTTGCCGTCACC
TCCAAGCCCTTCTCCTACACATCAATGCCCTTTCTTGAACCATCGGCGAGCTTGTTTCGG
TCTGCTTTGAATGAATACATATCAGCAGTGAGGAAGCTGGCTTCTGAGGTGCTGGAGTTG
ATGGCTGAAGGTCTGAAGATCGAGCCAAGGAATGTTTTCAGTAAGCTTGTGATGGATGAA
AAGAGTGATGAAATCTTTAGGCTTAATCATTACCCTCCTTGCCCTCTCTTT---------
---CAAGGGCTC------------------------------------------------
AACTCCAGCTTGACTGGGTTTGGGGAGCACACTGACCCACAGATCATCTCAGTCTTGAGA
TCAAACAACACCCAAGGCCTTGAGATTGCTCTGAGGGATGGAAGCTGGGTCTCAGTCCCT
TCAGACCAGGAGTCCTTCTTCATCAATATAGGCGATTCCTTGCAGGTTATGACAAATGGG
AGGTTCAACAGTGTGAGGCACAGAGTTCTGGCCAATGGT---TCGAAATCTAGGGTCTCC
ATGATATACTTTGGAGGGCCGCCACAGACCGAGAGGATTGCACCCTTGCCACAGTTGATG
GGAGAGGGGGAGCAGAGCCTCTACAGGGAGTTCACATGGGAGGAGTACAAGAAGGCTGCC
TATAAATCAAGGCTGGCTGACTACAGGCTTGGCCAGTTCGAGAAG---------------
------------------------------------------------
>gnl_Eucgr_v2.0_Eucgr.D00297.1
ATGGTGGTTCTTTCTCCAGGA---GCGATCGACCAATTTGCC---CTCATCAAGACGTGC
---AGGCCGAGCGGTGTCTTCGATGGGGTCCCCGTCGTCGACCTGTTG---------AGG
CCCGACGCCGCCACGGTCTTGGTCCGGGCGTGCGAGGAGTTCGGGTTCTTCAAGGTGGTC
AACCATGGGGTCTCGCTGGAGGTCATAAATAGGTTGGAGGACGAGGCGGTGAAATTCTTC
GGCTTGCCGCAGTCCGAGAAGGACAAGGCCGGTCCTCCCGACCCTTTTGGCTACGGGAAC
AAGCGGATTGGCTGGAACGGCGACGTCGGCTGGATCGAATACCTCCTCCTACACAGCAAC
TCTAGCGAGGATGACCAGAAACTGTCTCCCTCCTTTCAGGGAAACCAGGAATTTTTCCGA
TGTGCAGTGGAGGAATACGTGAGAGCAGTGAAGGAGGTGGCGTTCCGAGTGGCGGAATTG
ATCGCCGACGGGCTCGAGATCGAGCCGAGGGACGTGTTGAGCAGCATGTTGAGGAGCGAG
GCGAGCGACTCGTGCTTCAGGCTGAACCATTACCCGCTGTGCCCGGAGCTG---------
---CAGGCGCTGACC---------------------------------CCGAGCCCGAGT
AGTCGCAACCTGATCGGGTTCGGGGAGCACACGGACCCGCAGATAATTTCTATCCTGAGA
TCCAACAACACGTCGGGCTTCCAGATATGCCTCCGGGACGGGGCTTGGGTCTCTGTCCCA
CCCGATCACTCCTCCTTTTTCATCAATGTTGGTGATTCTTTGCAGGCATTGACCAATGGA
AGGTTCTGGAGTGTGAAGCACAGGGTGCTGGCTGGCCAT---GGCAAATCAAGGATTTCA
ATGATATACTTTGGGGGACCAGCTTTAGATGAAAAGATAGCACCTTTGCCCTCCCTGGTG
GCTGAGGGGGAGAGCAGCTTGTACAAGGAGTTCACATGGTCTGAATACAAGAGATCTGCT
TACAAAACTAGGCTGGCTGATTACAGGCTTGGACTCTTTGAAAAACCAAGGGTCCAG---
------------------------------------------------
>gnl_Eucgr_v2.0_Eucgr.F03208.1
ATGGTTGTCCCGTCCAAACTA---GCAATTGAACAGTTCTCC---TACGTTATGAACAGC
---AACGCATTATCA---TCCCACCAAATCCCTGTCGTGGACCTCTCG---------AAG
CCCGACTCCAAGAGCCTCATCATCAAGGCCTGCGAAGAGTGCGGCTTCTTTAAGGTCGTG
AACCACGGCGTCCCGTTGGATTTTATCTCCAGGCTGGAGGAGGAAGCCGTCAAGTTCTTC
TCTCTGCCTCTCCCCGAGAAGGAGAGGGCAGGCCCTCCTGACCCGTTCGGCTATGGCAAC
AAGATGATTGGCCGGAACGGAGATGTGGGTTGGATCGAATACCTCCTCCTGACGACCGAT
CCCAACTTCAACTACCGCAAGCTCCCATCGGCTTTTAACGAAAACCCAGAAAGATTTCGC
TCTGCTTTGAGTGATTACACATCGGCGGTGAGGTACATGGCGTGTGAGATTCTCGAGTTG
ATGGCCGACGGATTAAGGATTCAACAGAGGAATATATTTAGCAAACTTTTGATGGATGAA
CAGAGCGACTCTGTTTTCAGGCTCAACCACTACCCTCCATGCCCGGAGCTT---------
---CAATCCTAT---------------------------------------------GTC
GATAGGAACATGATTGGATTCGGTGAACACACTGACCCACAAATCATATCTGTTCTCAGA
TCGAACAACACGTCTGGGCTCCAAATATCCATGAAAGATGGGACTTGGGTTTCTGTTCCA
CCGGACCAGAACTCATTCTTCATCAATGTTGGTGACTCCTTAGAGGTGATGACTAACGGG
CGATTCAGAAGCGTGAGGCACAGAGTCCTGGCGAACACC---TCGAAGTCCAGGGTCTCG
ATGATATACTTCGGAGGACCACCTTTGAGTGAGAAGATAGCGCCATTGCCGTGCCTCATG
AAGGGC---AAAGAGAGCCTGTACAAGGAGTTTACATGGTTCGAATACAAGAAGTCCGCC
TACAACACGAGGTTGGCTGATAACAGGCTAGAGCATTTTCAGAGAGTAGCCGCTTCT---
------------------------------------------------
>gnl_Eucgr_v2.0_Eucgr.B03983.1
ATGGTGGTGGCGAGT---CCGAACCCA---------------------CGACGGGCCGAG
---AAGATCCAG------GCCCTCGAGCTCCCGGCGATCGACCTCTCGCCGTCGGGGAGA
TCCGCGGCGCCGCGGCTCATCGTGGAGGCCTGCGAGAGGTACGGCTTCTTCAAGGCGGTC
AACCACGGCGTCCCCGCCGAGATCGTGTCGAGAATGGACGAGGCGAGCGCCGGCTTCTTC
GCGCGGCCCGCCTCCGAGAAGCGGCTCGCCGGGCCCGCCGACCCGTTCGGGTACGGGAGC
AAGAGCATCGGGTTCAACGGCGACGTCGGCGAGGTCGAGTACCTCCTCCTCGAGTCCGAC
CCCGCCTTCGTCTCCCGCAGGTCCGCCAGCATC---TCCGACGACCCCACCCGGTTCAGC
GCTGCTGTGAATGTTTACATAGAAGCAGTCAAGGACCTGGCCTGTGACATATTGGATCTT
ATGGCCGAGGGCCTGGGGGTCCGGGACACGTCGGTTTTCAGCAGGCTCATCAGGGCCGTC
GACGGCGACTCGGTCTTCCGGATCAACCACTACCCCCAGTGCGTGGTCCTT---------
------------------------------------------------------------
---CACGGCGAGGTCGGGTTCGGGGAGCACTCCGACCCTCAAATCCTGACCGTCCTCCGA
TCCAACAATGTGGGCGGCCTCCAGATCTCACTCGAAGACGGGGTGTGGACCCCGGTGCCC
CCAGACCCCGCAGCTTTCTGGATCAATGTGGGCGATCTTTTGCAGGCCATGACGAACGGG
AGGTTCTCGAGCGTGCGGCATAGGGCGGTAACCAACCCC---TTCAGGTCCAGAACGTCG
ATAGCGTTCTTCGGGGCGCCTCCGCTGGACGCGCGGATCGCTCCCCAGCGGGAGCTCGTC
ACTCCTCGAAGGCCCCGTCTCTACAACCCCTTCACCTGGGCCGAGTACAAGAAAGCCGCC
TACTCCCTCAGGCTCGGGGACAAGCGTCTCGACCTCTTCAAGGCCTGCAGAGAAGACGGC
GGCATCGATCTG------------------------------------
>gnl_Eucgr_v2.0_Eucgr.K03561.1
ATGGTGATGCCGTCT---CCTAGCCCG---------------------ATTCGGACCAAG
---AAAACCTGG------GCGGTCGGGATCCCGACCGTCGACCTCTCC---CTCGGTCGG
CCCGAGCTGTCCGAGCTGATCCTGAGGGCCAGCGAGGAATATGGCTTCTTCAAGGTCACG
AACCACGGCGTGTCGCAGAGGGCGGTCTCGAGGCTGGAAGAGGAAGTGGTCGAGTTCTTC
GCGAAGCCCGCGCCGGAGAAGCAGCGGGCGGGGCCGGCCAGCCCGTTCGGATACGGATGC
AAGAACATTGGGCCCAATGGCGACATGGGCGAGCTCGAGTATCTCCTCCTCCATTCGGAT
CCCATCTCCATTGCCGAGAGATCCAAAACCATC---TGCGGCGACCCGGGCAATTTCAGT
TCTGCGGTGAATAGCTACATAGCTACGGCTCGCGAGCTGACGTGCGAGATACTGGACCTG
CTGGCGGAAGGACTGTGGCTCTCGGATAAGTACGCCTTGAGCGGCCTCATCAGAGACCGG
CAGAGCGACTCCCTCCTCCGGATCAACCACTATCCTCCGGCCAAGGACGTC---------
---AAGAACATC---TGGGACCTCTCGACGAGGCTCGAC------CAGCACTCACGCGGC
GGCAACGGGCGGGTTGGGTTCGGGGAGCACTCCGACCCCCAGATCCTGACCCTCCTGTGG
TCCAACGACGTGGAAGGCCTCCAGATATGCCTGCCCGACGGCCTGTGGATCCCCGTCCCT
CCCGACCCCAACGCGTTCTACGTCATGGTCGGCGACATGCTTCAAGCGCTGACAAATGGG
AGGTTGAAGAGCGTGAGGCATCGAGCGATGGCAAACTCG---CCAAAGCCAAGGTTGTCG
CTGGTGTATTTCGGAGCCCCACCAGTGAATGCTTGGATCTCTCCTTTGCCCGAGCTGGTC
TCCCCACGAACTCCCACTCTCTACAGGCCATTCACTTGGGGCGAGTACAAGAAGGCCATG
TACTCGCTCCGGCTCAGTGACTCTCGCCTCGACCTCTTCAAGATCCAAAGCAGCAGCAAC
AAGATCGCTTCA------------------------------------
>gnl_Manes_v6.1_Manes.15G002900.1
ATGGTGGTGGCATCT---CCAACTCCA---------------------ATTGGCAGTGAA
---AAAATCATAGAG---GCCATTGAGCTGCCTGTAGTAGACCTTTCATTGGGTGAAAGG
TCAGAGATGTCTAATCTCATTGTTAGAGCCTGCGAGAAGTACGGTTTCTTCAAGGTTATC
AACCATGGAGTATGCGAAGAAATTATAGCCAAAATGGAAGAAGAAAGCCTCAGATTCTTC
GCGAAGCCTATTACTGAAAAACAACTGGCTGGGCCAGCTAATCCCTTCGGCTATGGCTGC
AAAAACATTGGCTTTAATGGCGATACGGGAGAGGTCGAATATCTTCTTCTCAACACCCAT
CCTCTCTCCATTTCTCAGAGATCCAAAACCATC---TCCAATGACCCCAGCAAATTCAGC
TCTGCTGTGAGTGGTTACATAGAAGCAGTTAGAGAGCTGGCATGTGAGCTACTAGATCTG
ATGGCAGAGGGGCTGGGGGTCCCAGACACATCACTCTTTAGTAGGCTCATCACAGACGCC
GATAGTGACTCCATCCTCAGGCTCAATCACTACCCACCTATGCCT---------ATTCTC
TGCAAAGAT------AAGGACACGTCACCTTCTTACAAC------------------ACC
AACACCAACAGGGTTGGCTTTGGCGAGCACTCTGACCCTCAGATCTTGACCCTGTTGAGA
TCCAACGATGTGGGTGGCCTACAGATTTCCTTAAACAATGGTGTCTGGTTCCCAGTCTCT
CCAGACCCCACTGCTTTTTGTGTTAATGTTGGTGACGTGTTGCAGGCTATGACGAATGGA
AGATTTCTGAGCGTGAGGCATAGAGCCTTAACCAATTCA---TGCGAGTCTAGAATGTCA
ATGGCATTTTTTGCTGCACCACCTCTCAACACCAGGATCACAGCACTACCACAGATGCTC
TCAGGCGTTGGAACTTCCTTGTACAGACCATTCACTTGGGGTGACTATAAGAAAGCTGCT
TATTCTCTGCGCCTTGGAGACACCCGTCTTGATCTATTCAGAAAACAAGGAGAAGAGCTC
GCT---------------------------------------------
>gnl_Manes_v6.1_Manes.15G121600.1
ATGGTGGTTCTGTCACAGACA---GCATTAGACCATTACTCT---GCAATCAAAACATGC
---AAGCCTACAGGCTTGTTCTCTGGGATTCCTGTCATAAACCTCACA---------GAC
CCTGATGCCAAGACTCTCATAGTTGAGGCTTGTCAGGAGTTTGGCTTCTTCAAGTTGGTT
AATCATGGAGTCCCATTTGAGTTCATGACCAGATTAGAAGCTCTGGCTATCAACTTCTTC
AACCTTCCTCAGTCTGAGAAAGATAAGGTTGGCCCTCCTGACCCTTTTGGTTATGGCAAC
AAGAGAATTGGTCCTAATGGTGATGTTGGTTGGATTGAATATCTCCTCCTCAATACCAAT
CCTCAAATCACTTCCCACAAGACTCTCTCCATTTTCCAGGAAAACCCACAAATTTTCCGC
TCTGCTGTGGAAGATTATATATTGGCAGTAAAGAGAATGGCCTATGAAGTACTGGAATTG
ATTGCTGATGGACTGGGGATTGAGCCAAGGAATGTGCTGAGTAAGCTGCTGAGTGATGAG
AAGAGTGACTCGTGCTTCAGGCTAAACTATTATCCGCCATGCCCAGAGCTG---------
---CAAGCATTG---------------------------------------------AGC
GGTAGAAATTTGATTGGGTTTGGGGAGCACACAGACCCACAGATAATTTCTGTCTTAAGA
TCTAACAACACAACTGGCCTGCAAATCTGTCTGAGAGATGGGACTTGGGTTTCAGTCCCA
CCTGATCAGACCTCCTTTTTTATCAATGTTGGTGATGCCTTGCAGGTAATGACCAACGGA
AGGTTTAAGAGTGTGAAGCACAGAGTTCTAGCTGACACA---ATGAAATCAAGAATTTCA
ATGATCTATTTTGGTGGTCCACCTCTGAGTGAAAAGATTGCAGCTTTGCCATCTCTACTG
GCAGAAGGAGAAGAAAGCTTGTATGAGCAGTTCACATGGTGTGAATACAAAAACTCAGCA
TACAAGTCAAGGTTGGCTGATTACAGGCTTGGGCTTTTTGAAAAAAAACTGCAGTCC---
---ATTTTAGCTAATGTT------------------------------
>gnl_Manes_v6.1_Manes.15G101500.1
ATGGTGGTCCTGTCCAATCCA---GGTATTGAACAGTTGTCA---TCTCTAAGAAACTGC
---AAACCCACCACATTATTTTCTGGAATTCCCATTATAGACCCCTCT---------AAA
TCTGACTCTAAGCACCTCCTTGTTAAGGCCTGCGAGGATTTTGGATTCTTCAAGGTCGTC
AACCATGGAATCCCCATGGAATCCATTTCCAGGCTTGAATCTGAAGCCCTCAGCTTCTTC
TCATTGCCTCTTTCTGAAAAGCAAAAGGCTGGACCTCCTAATCCTTTCGGCTATGGTAAC
AAAATCATTGGACCAAACGGCGACGTTGGTTGGGTCGAATACCTTCTCTTCACAATCAAT
CAAGAATCCATTTCCCAGAGGTTCATTTCA------------------GAAGATTTTAGG
TCTGCTTTGAATGATTACATATCAGGTGTGAAAAAGATGGCATGTGAGATTCTTGAAATG
ATGGCTGATGGTTTAAGAATCCAACCAAGAAATGTGTTCAGTAAACTTTTAATGGACGAA
CAGAGCGACTCTGTTTTTAGGCTAAATCACTACCCTCCATGCCCAGGGATT---------
---CACACTCTG---------------------------------------------AAT
TCTAACAATATGATTGGATTTGGAGAGCACACAGACCCACAAATCATTTCTGTACTGAGA
TCCAACAACACATCTGGCCTGCAAATCTCTCTTGGAGATAGCAAATGGATTTCAGTCCCA
CCTGACCAAAACTCCTTTTTCATCAATGTTGGTGACTCTCTGCAGGTCATGACTAATGGG
AGGTTTAAAAGTGTGAGGCACAGGGTTTTGGCAAACAGT---ATGAAATCCAGAGTTTCA
ATGATATATTTTGGTGGGCCACCTTTGAGAGAGAAAATAGCTCCATTGGCTCCACTCATG
AAGGGAGAAGAGGAGAGCTTGTACAAAGAATTCACCTGGTTTGAGTACAAAACATCTGCA
TATAACTCAAGGTTGGCTGATAATAGGCTTCTTCTCTTTCAGAAAATAGCAGCCTCA---
------------------------------------------------
>gnl_Manes_v6.1_Manes.01G231100.1
ATGGTCGTGCCTTCT---CCAACTCCA---------------------ATGCGCACCAAG
---AAAACCAGA------GCTATTGGAATTCCCACCATTGATCTTTCT---CTTGATAAG
TCTCTTGTTTCTGAGCTGATCGTAACAGCATGCGAGGATTATGGTATCTTCAAGGTCGTC
AATCATGGAGTCAACAAGGAGGTTGTGTCAAGATTGGAGAAGGAAGCTGTTGATTTTTTT
GCAAAACCAGCAGCAGAAAAGCAACGTGCTGGACCTGCTACTCCTTTTGGCTATGGCTGT
AAGAACATCGGCTGCAATGGCGATGTGGGTGAGCTTGAATTTCTTCTCCTTCAAACGAAT
TCTGTATCCATTTCTGAGAGATCAAGAACCATCTCCAGTTCTGACCCTTCAAAATTCAGT
TGTGCTGTGAATGATTACGTAGAAGAAGTTAGAGAATTGGCATGTGAGATTCTTGATCTC
TTGGCAGAGGGATTATGGATGGAAGATAAGCATGTATTCAGTAGGCTAATCAGAGACGTC
AATAGCGATTCTGTGCTTAGGGTTAATCACTATCCAGCGGTCAAGGAGGTC---------
---AAGGAT------TGGGACCCATCACCT------------------------------
------AAGAGGATTGGATTTGGTGAGCATTCTGACCCTCAAATCATGACCATTTTACGA
TCCAACGATGTTGCTGGCCTCCAAATTTGCCTGCGTGATGGTTTGTGGGTCCCCGTCCCT
CCTGACCCCACCGGATTCTTCTTAATTGTCGGAGACGCCTTGCAGGTTTTCACGAATGGG
AGGCTTCTTAGCGTGAGGCACAGGGCAGTAGCGAACTCG---GCGAAGACAAGAATGTCA
ACGATGTACTTCGGAGCACCACCACTAAATGCATGGATTTCTCCTCTGCCGGAGATGGTA
TCACCCCAGAATCCCAGCAAATATAAGCCCTTCACATGGGGTGAGTTCAAGAAAGCTGCT
TACTCTCTACGACTAGGAGATACTCGTCTTGATCTCTTCAAGATTCACGCCTCCGACCAT
AAAATCGGCTCT------------------------------------
>gnl_Manes_v6.1_Manes.03G208300.1
ATGGTGGTGGCATCG---CCAAATCCA------------------ATTATTGCAACTGAA
---AAAATAGAG------ACCATTGAGCTGCCGGTAATAGACCTGTCAATGGGTGAGAGA
TCAGAGGTGTCGAATCTCGTTGTTAGAGCTTGTGAGAAGTACGGTTTCTTCAAGGTGATC
AATCATGGAATCTCTAAAGAAATCACTTCCAGAATGGAACAAGAAAGTATGAGTTTCTTT
GCGAAGCCTTTCCCTGAAAAAGAACTTGCTGGGCCTGCTAATCCTTTCGGTTATGGCTGC
AAAAACATTGGCTTTAATGGTGATATTGGAGACGTTGAATATCTTCTTCTTAACACTCAT
CCTCTCTCCATATCTCAAAGATCCAAAACCATC---TCCGATGACCCCCACAGATTCAGC
TCTGCTGTGAGTGATTATATAGAAGCTGTTAGGGAGGTCGCATGTGAACTACTAGAACTA
ATGGCAGAGGGGCTGGGGGCCCCGGATCCATCAGTGTTTAGTAGGCTGATCAGGGACGCT
GATAGTGACTCCATCATCAGGCTTAATCACTACCCACCTATGCCTGTGCCTATTATCGGC
TGCAAGGAT------AAGGACACGTCACCTTCT------------------------TAC
AACACAAATAGGGTTGGGTTTGGAGAGCACTCTGACCCTCAGATCTTGACCCTCTTGAGA
TCCAACGATGTGGGTGGCCTGCAGATTTCCTTAAATGATGGTGTCTGGGTCCCAGTCTCA
CCTGACCCCAATGGTTTCTGTGTTAATGTTGGAGATGTCTTACAGGCTATGACAAATGGT
AGATTTGTGAGTGTGAGGCACAGGGCCCTAACCAACTCA---TACAACTCTAGAATGTCA
ATAGCATATTTTGCAGCGCCACCTCTGAATGCCAAGATCACAGCTCTACCGCACATGGTC
TCTGCCGTTAGGCCTTCCTTGTACAGGCCATTCACTTGGGATGACTACAAAAAAGCTGCT
TATTCTCAACGTCTTGGAGATGCCCGTCTTGATCTTTTCAGGAAACAA------------
------------------------------------------------
>gnl_Manes_v6.1_Manes.03G091000.1
------------------------------------ATGTCATTTACGATGAGAAACTAC
---AGACCCACCACATTCTTCTCTGGTATTCCCATAATAGACCTCTCT---------AAA
CCCGATTCCAAACGCGCCCTTGTTAAGGCCTGTGAAGAACTTGGATTCTTTAAGGTTGTC
AACCATGGTGTCCCTATGGAATTCATTTCCAGGCTTGAATCTAAAGCTCTCAGCTTCTTC
TCATTGCCTCTTTCTGAGAAGGAAAAAGCTGGCCCTCCTAATCCTTTTGGCTATGGTAAC
AAAAGTATTGGACCAAACGGCGACGTAGGTTGGCTCGAATACCTTCTCTTCACCATCAAT
CAAGATTCCTTTTCCCAGAGGTTTCTCTCAGTTTTTGGACACAACCCAGAAGAGTTCAGG
TCTGCTTTGAATGATTACATATCAGCTGTGAAGAAGATGGCATGTGAGATTCTTGAAATG
ATGGCTGATGGACTAAGGATCCAACCGAGAAACGTGTTCAGTAAACTTTTAATGGACGAA
CAGAGCGACTCTGTTTTCCGGCTAAATCATTACCCACCAATTGCAGGAATT---------
---CAAACTCTG---------------------------------------------AAT
TCTAACAATATGATAGGATTTGGAGAGCACACAGACCCGCAAATCATTTCAGTTCTTAGA
TCCAACAACACATCTGGCCTGCAAATCTCTCTTGGTGAAAACAACTGGGTTTCAGTCCCA
CCTGACCAGAACTCCTTTTTCATCAACGTTGGTGACTCTTTGCAGGTTATGACTAATGGG
AGATTCAAAAGTGTGAGGCATAGGGTTTTGGCAAACAGC---ATGAGGTCTAGAGTTTCA
ATGATATATTTTGGTGGGCCACCTTTGAGTGAGAAAATAGCTCCATTGCCACCATTGATG
AAGGAAAAGGAAGAAAGCTTGTACAAAGAATTTACATGGTTTGAGTATAAGAGATCAGCA
TACAACTCAAGATTGGCTGATAACAGGCTTCATCACTTTGAGAAAGTAGCAGCGTCA---
------------------------------------------------
>gnl_Manes_v6.1_Manes.17G070100.1
ATGGTGGCTCTGTCACAGACA---GCATTAGACCAGTACTCT---CTCATCAAAACATGC
---AAGCCTTCAGGCTTCTTCTCTGGGATTCCTGTGATAAACCTGACG---------GAC
CCTGATGCCAAGTCTCTCATAGTTGAAGCTTGTCAAGAGTTTGGGTTCTTCAAGTTGGTC
AATCATGGAGTCCGAATGGAGTTCATAAGCAGATTAGAAACTCTAGCTATTAGCTTCTTT
GACCTTCCTCAGTCTGAGAAAGATAAGGTTGGCCCTCCTGACCCTTTTGGCTATGGCAAC
AAGAGAATTGGCCCTAATGGTGATATTGGCTGGATTGAATATCTTCTCCTCAACACTAAT
CCTCAAATCACTTCCCATAAAACTCTCTCCATTTCCCAGGAAAACCCTCAAATTTTCAGC
TCTGCTGTGGACGATTACATACTGGCAGTGAAGAGCATGGCTTATGAAGTACTGGAATTG
ATGGCAGATGGATTGGGGATTGAGCCGAGGAATGTGCTAAGTAAGCTGGTGAGGGATGAG
AAAAGCGACTCATGCTTCAGAGTAAACTATTATCCACCATGCCAAGAGCTC---------
---CAAGCATTG---------------------------------------------AGT
GGTAGAAATTTGGTTGGGTTTGGGGAGCACACAGACCCACAGATAATTTCTGTCTTAAGA
TCTAACAACACAACTGGCCTGCAAATCTGTCTGAGAGATGGGACTTGGGTTTCAGTCCCA
CCTGATCAGACCTCCTTTTTCATCAACGTTGGTGATGCCTTGCAGGTGATGACTAATGGA
AGACTTAGGAGTTTGAAGCACAGAGTTTTAGCTGACACT---ATAAAATCAAGAATTTCA
ATGATCTACTTTGGTGGTCCACCATTGAGTGAAAAGATTGCACCTTTGCCAAATTTATTA
GCAGAAGGAGAAGAAAGCTTATATGAGCAGTTCACATGGTGTGAATACAAAAACTCTGCT
TATAAGTCAAGATTGGCTGATTACAGACTTGGCTTATTTGAAAAAAAGAAAAAATTGCGG
ACCCTTTTAGCAAATATT------------------------------
>gnl_Medtr_Mt4.0v1_Medtr3g015110.1
ATGGTGTTGGCTTCA---CCAAAACCA---------------------ATGAGGAATGAA
---ACGATTTTA------CCAAATGATATTCCAATAGTAGACCTTAAG---AGTGAAAGG
TCAGAAGTAATAAAACAAATTGTGAAAGCAAGTGAAGAGTATGGTTTCTTCAAGGTGATA
AACCATGGTATTAGTGATGGAACTATTGAGAAAATGGAAGAGGCAGGGTTTAGTTTCTTT
GCAAAACCAATGTCTCAAAAGAAACAAGCTGCACCTGCT------------TATGGTTGT
AAGAACATAGGATTCAATGGAGATATTGGTGAGGTTGAGTACCTTCTCCTCAATGCCAAC
ACTTCCTCCATTGCTCAAATATCCAAAACTATA---TCCAATGATCCA---------CAT
------------------------------------------------------------
---------------------------------------TCTAACTTCAGGAATGTCATG
AAAACTACCTCATTACTAAGATATAAATAT------------------------------
------------------------------------------------------------
------------------------GAGTATTGCAAAGGTTTGAAGAATGACATTCTTAGA
TCTAATGACGTTTCTGGTCTTCAAATTTCTCTTCAACATGGTCTCTGGATTCCTGTTAAC
CCTGACCCAGAAGCTCTATGTGTTAATATAGGTGATGTCCTTGAGGTATTT---------
---TTCTTTTCTTATTCATATAAATATGTGTTAATTGAA---CGTCAAAATAAGATATCG
TATTTATAC---------------------------------------------------
------------------GCATTTAAA---------------------------------
------------------------------------------------------------
------------------------------------------------
>gnl_Medtr_Mt4.0v1_Medtr2g019370.1
ATGGTTGTTTTGTCTAAGCCA---ACATTAAATAATTTCTTA---CTTGTCAAGTCATGC
---AAATCAACAACTTTGTTGAATGGTATTCCTGTCGTCGACCTTGCA---------GAC
CCGGAAGCAAAAACTCTTATAGTGAAGGCTTGTAAGGAATTTGGATTCTTCAAAGTGGTG
AACCATGGTGTTCCTTTGGAATTTATGTCCAATTTGGAAAATGAAGCACTAAGGTTTTTC
AAAAAACCACAGTCTGAGAAAGACAGAGCTGGTCCTCCTGATCCTTTTGGTTATGGAAGT
AAGAGAATTGGTTCAAATGGTGATGTTGGTTGGGTTGAATATATCCTTCTTAATACTAAC
CCTGATGTTATCTCTAACAAGTCTCTTTCCTTTTACCGTGAAAATCGACAAAATCTAAGG
TCTGCTGTGGAAGATTATATTGCTGCAATGAAGAAAATGTGCTGTCTAGTGTTGGAATTA
ATGGCTGATGGGTTGGGGATTGAGCCAAAGAATGTGTTAAGCAGGTTATTGAAAGATGAG
AAAAGTGATTCTTGTTTCAGAATTAACCATTACCCACCGTGCCCTGAGGTG---------
---CAAGCATTG---------------------------------------------AAT
GGAAGGAATTTGCTTGGGTTTGGGGAGCATACAGACCCACAAGTCATTTCTGTCTTGAGA
TCTAATAGCACATCAGGACTGCAAATCTGTCTCACTGATGGAACTTGGGTTTCAGTTCCA
CCTGATCACACTTCTTTTTTCATCAATGTTGGTGATACTCTTCAGGTATTGACTAATGGT
AGGTTTAAAAGTGTAAAGCATAGGGTTTTGGCTGACACA---ACAAAGTCAAGGTTGTCG
ATGATATACTTTGGAGGACCACCCTTGAGTGAAAAGATAGTGCCTTTACCTTCTTTAATG
TTAAAAAAAGAAGAAAGTTTGTACAAAGAGTTCACGTGGTTGGAGTACAAGAAAGCAATG
TACAATTCAAGGCTGGCTGATTATAGACTTGGGCCTTTTGAAAAATCTTATGGCAAA---
------------------------------------------------
>gnl_Medtr_Mt4.0v1_Medtr2g033270.1
ATGGTGGTGGCTTCC---CCAAATTCG---------------------ATCTTAGGGGAA
---AGGATTATA------CCTATTGACCTACCAATGATAGACCTATCA---GCTGAAAAA
TCAATGGTAATAAAACTCATAGTAAAAGCTTGTGAAGAATATGGTTTCTTCAATGTGATT
AACCATGGTGTCCCTCATGACATCATATCCAAAATGGAAGAAGTAGGTTTTGATTTCTTT
GCAAAACCAATGGAACAAAAGAAACTAGTTGCACTTGGTAATCCCTTTGGTTATGGATGC
AAGAATATTGGGTTCAATGGAGACATGGGTGAGGTGGAATATCTTCTTCTCAATGCCAAT
GCT---------------------CCTTCTATT---CCTAATGATTCATCAAACTTCAGC
TCTAGTGTAAGTGCATATACAGAAGCTGTGAAGGAGCTGGCATGTGAGATATTGGAGCTA
ATGGCAGAAGGTTTGGGGGTCCCTGATACATCCATTTTCAGCACATTCATCACTCAACTT
GATAATGACTCACTCCTTAGGTTCAATCACTACCCTCCTAAA---------------GAC
TGCAAAGAT------AGAGACAACTCT---------------------------------
AATTCCTACAACGTTGGCTTTGGAGAACATTCTGACCCTCAGATTCTTACTATCCTTAGA
TCCAACGATGTTGCTGGTCTCCAAATTTCACTTCAACATGGTGTGTGGAACCCAGTTACT
CCTGACCCAGCTGCTTTCTGTGTTAACGTTGGTGATCTTCTTGAGGTTATGACAAATGGA
AGATTTGTAAGCGTGAGACATAGGGCTGTGACCAACTCA---TACAAGTCTAGAATGTCG
GTGGCATATTTTGGGGCTCCACCACTTGATGCATGCATTGTTGCTCCCTCAGTTATGGTT
ACACCAAACAGGCCCTCTCTCTTCAAACCATTCACTTGGGCAGAATACAAGAAAGTCACT
TACTCTCTAAGGCTTGGAGACAGCCGCATTGACCTTTTCAAGAATTGCACACAAATAGAG
------------------------------------------------
>gnl_Medtr_Mt4.0v1_Medtr2g070870.1
ATGGTGCTATTATCCAAACCA---TCATCAGAACAATACACC---TATGTTAGGAACAAC
ATGCAAGCAACTACATTTTCCTCATCAATTCCTCTTGTTGACCTATCA---------AAA
CCAGATGCAAAGAGCCTCATAGTAAAAGCTTGTGAAGATTTTGGATTCTTCAAAGTCATA
AACCATGGAATCCCTATGGAAGCTATATCCCAATTGGAATCTGAGGCCTTCAAATTTTTC
TCTCTCCCTCTAACAGAGAAAGAAAAAGCTGGTCCTGCAAATCCATTTGGGTATGGTAAC
AAAAGGATTGGACCCAATGGTGATGTTGGTTGGGTTGAATACCTTCTTCTCAATACCAAT
CAAGAACATAAT------------TTCTCTCTTCATGGCAAAGACATAGACAAATTTAGG
TGTTTGTTGAATGATTATAAGTGTGCTATGAGGAATATGGCATGTGAGATACTTGATTTG
ATGGCAGAAGGGTTAAAGATTCAACCAAAGAATGTGTTTAGCAAGCTTGTGATGGATAAA
CAGAGTGACTCTGCTTTTAGGGTTAATCATTACCCTGCTTGTCCTGAATTA---------
------GCTATA---------------------------------------------AAT
GGTGAAAATTTGATTGGGTTTGGAGAACACACAGACCCTCAAATTATATCACTTTTGAGG
TCAAATAATACTTCAGGATTTCAAATTTCTCTTAGAGATGGAAGTTGGATTTCAGTCCCA
CCTGATCATAGATCCTTCTTCATCAATGTTGGTGATTCTCTTCAGGTTATGACTAATGGG
AGGTTCAAAAGTGTGAGACATAGAGTTTTGGCAAATGGT---ATCAATCCAAGGCTCTCA
ATGATTTACTTTGGTGGACCACCTTTGAGTGAGAAAATAGCACCATTGCCTTCACTCATG
AAAGGA---AATGAAAGCTTGTACAAAGAATTTACATGGTTTGAGTACAAGAATTCTACT
TATGGAACAAGATTGGCTGACAATAGGCTGGGAAATTATGAAAGGATTGCTGCCTCC---
------------------------------------------------
>gnl_Medtr_Mt4.0v1_Medtr8g461330.1
ATGGTTGTATTGTCCAAAACA---AGTTTAGAGCAATATCCA---TGTATAAGAAACTTG
---AAACAAACCATATTTTCAACTGAAATCCCTATGGTGGATCTTTCC---------AAA
CCCGATGCAAAAAACCTTATAGTAAAAGCATGTGAAGAGTTTGGATTCTTTAAGGTGATA
AACCATGGTGTTTCTATGAAATGTATATCTTTGTTAGAATCTGAAGCTGTTAAGTTTTTT
TCTATGTCTATTGATCAAAAGGAGAAAGCAGGACCAGCTAATCCATTTGGGTATGGTAAC
AAGAAAATTGGACAAAATGGTGATATTGGTTGGGTTGAATATCTTCTTCTTACCAATAAT
CAAGATTTTAACCAATTCAAACTTTCCCCTGCTTTTGGTAAAGATTCAGATAAGCTTCGC
TGTTTATTGAGTGAGTATATGTCAAGTGTGAAAAAGATGGGATGTGAGATTCTTGAATTG
ATGGCCTCAGGATTGAATATTGAAGAAAATAATGTATTTAGCAAGCTTCTAATGGATAAA
GAGAGTGATTGCATTTTCAGGCTTAATCATTATCCTCCTTGTCCTCCTTTG---------
---AATAATAAT---------------------------------------------GAA
AATGAAAATGTGATTGGTTTTGGTGAGCACACAGATCCACAAATAATTTCATTGTTGAGG
TCAAATAACACTTCTGGTCTTCAAATTCGTCTCAAAGATAAGAGTTGGATTTCAGTCCCT
TCTGATCACAATTCCTTCTTTGTTAATGTCGGTGATTCTCTTCAGGTTATGACTAATGGA
CGATTCAAGAGTGTGAGGCACAGAGTTTTAGCAAATGGG---TTCAAATCTAGACTCTCC
ATGATTTATTTTGGTGGTCCATCTTTGAATGAGAAAATTGCACCTTTGCCTTGTCTCATA
AAAGGAAATGAATGCTTATTATATAGAGAGTTTACATGGTTTGAATACAAGAAATCAGCT
TATGCTACAAGATTATCAGACAATAGGCTTTGTCACTTTGAGAGAATCAAAGATTCCTCC
------------------------------------------------
>gnl_Medtr_Mt4.0v1_Medtr7g060910.1
ATGCTTATGAAGTCAGAA------------AATCAG------------------------
------------------------GGCATGCCAGTGTTGCAGACAGCT------------
ACTGCAGTTGCTACATCA------------------------------TTTTTAATATAT
AGAGCTACTGTA------------------------------------------TTTTTT
GTG------------------------GTG------------------------------
------GTTGGAGCTAGTGGAAGTATA---------------------------------
---TTGAATGTTATCCAAACAGCC---------------------CCAAGTATGTTCGCA
------------------------------------------------CTGGTTCAAGTT
ACTATCCAT---------------------------------------------------
------------------CTTCTT------------------------ATT---------
------------------------------------------------------------
---------GTTCTTGGATTAGGGAAAAAGCTTGATTTGAAGCTATTACTTTTAGCATCA
AATGCTAAGCCTAAAGGCTGGGAATCTTTAGTTGTTCCTGGAATGCTTACTGGCATT---
---------------TTTGGTGTTTCAATTGCAACTTTTTTAGTTTTATATGTGGAAAAT
CAATGTAAAAGTGTTGAGCATAGGGCTGTGACAAATTCA---AGTCATGCTCGTACAACT
GCTGCATTTTTTGTAGCTCATTCGGATGATTGTAACGTCGAGCCAGCACAAGCTATCACT
GATGAACATAATCCACCAATTTTCAAGTCCTTCAAATACAAGGATTTCAACTCTCAC---
TACTTTAACAAATATGCTGACACAGACGTGGTGCTGAAATCAGTTCAAAAACACATACAC
------------------------------------------ATAAAC
>gnl_Medtr_Mt4.0v1_Medtr1g086550.1
ATGGTAGTACCTTCT---CCAACTTCC------------------ATGATAAGAACTAAG
---AAAACAAAG------GCCGTGGGAATTCCGACAATTGACCTTTCC---ATGGAAAGG
TCAGAGTTGTCGGAATTAGTTGTGAAAGCTTGCGAAGAATATGGTTTTTTTAAGGTGGTG
AATCATGGTATACCAAAGGAGGTTATTTCAAGGTTGGAAAATGAAGGAACAGAGTTTTTC
TCAAAAAACTCTACAGAGAAACTTCAAGCTGGTACTTCTACTCCTTTTGGTTATGGCTGC
AAAAATATTGGTCCCAATGGTGATAAAGGTGACCTTGAGTATCTTCTCCTTCACACCAAT
CCTAATTCAATCTCTGAGAGATCCAAAACCATT---GCAAAAGATCCTATCAAGTTCAGT
TGCATCGTCACTGATTATATAGAAGCAGTTAAAGAATTAGCATGTGAGATTCTTGAGCTA
GCAGCAGAAGGATTGTGGGTCCCTGACAAGTCCTCACTAAGCAAAGTTATCAAAGACGTT
CATAGTGACTCAGTCCTTAGGATCAATCACTACCCTCCAGTGAAGAAATTA---------
---AGCAAAGAT---TTGGACCCATCAAAATTCCAA---------------------AAC
AATAATAATACTATTGGATTTGGAGAGCATTCTGACCCTCAGATCCTAACCATCTTACGG
TCCAACAACGTAGGTGGCCTTCAGATTTCAACTCAACATGGATTGTGGATCCCTGTCCAT
CCTGACCCCAATGAATTCTATGTCATGGTTGGAGATTCTCTTCAGGTTTTGACAAATGGG
AGGTTTGTGAGTGTGAGACATAGAGTATTGACAAACACA---ACAAAGCCCAGAATGTCA
ATGATGTACTTTGCAGCACCACCGTTGAATTGGTGGATCAGTCCATTATCAAAGATGGTG
ACAGCCCATAACCCATCTCTGTATAAGCCCTTTACATGGGCCCAATATAAACAAGCAGCA
TATGCTCTTCGATTGGGAGATTCACGTCTTGATCAATTCAAGCTCCAAAAACAAGAAGAC
AATACCCATTATCACCATGACACT------------------------
>gnl_Medtr_Mt4.0v1_Medtr4g096840.1
ATGGTTGTTCTTTCTCAACAAGCTACACTAAACGAGTTATTT---CACATAAACACATGC
---AAACCAACAAGTGTATTCAAAGGTGTTCCAGAGGTTGACCTTTCA---------GAC
CCAGAAGCTAAGACACTAATAGTCAACGCATGTACAGAATTTGGATTCTTTAAGGTTGTT
AACCACCAAGTTCCGTTAGAGTTGATAACCAATTTAGAAAATGAAACACTCAAATTTTTT
GGACAACCTCAGTTAGAGAAAGAGAAAGCAGGTCCACCTGATCCTTTTGGGTATGGAAGC
AAAATTATTGGTACAAACGGTGATGTGGGTTGGGTTGAATATCTTCTTCTTAATACTAAC
CCAGATGTCATCTCTCTCAAGTCTCTTTTTCTTTTACAGCAAAACACAAAAAACTTCAGG
TGTGCTGCTGAAGAATATATAGTGGCAGTGAAGGAGGTGTGTTGTGAAGTATTGGAATTA
ATGGCAGATGGATTGAGGATTGAACCAAGGAATGTGTTTAGCAGATTGGTGAGAGATGAG
AGAAGTGATTCTTGTTTGAGGGTAAATCACTACGCGGCATGTGGAGAACTT---------
---CAAGCATTG---------------------------------------------AGT
GGAGGAAATTTGATTGGATTTGGGGAGCATACTGACCCACAGATAATATCTGTCCTAAGG
TCTAATAATGCATCAGGACTGCAAATTTGTCTCAGAGATGGGACTTGGGTTTCAATCCCA
CCTGATCACACTTCTTTCTTCATAAGTGTTGGTGACTCCTTACAGGTGATTACAAATGGG
GAATTAAAGAGTGTAAAGCATAGGGTATTGACTGACACA---AGTATGTCAAGGTTGTCA
ATGATTTATTTTGGAGGGCCACCCTTGAATGAAAAGTTAGTACCTTTGCCTTCAATATTG
GGATCAAAACAACAGAGTTTGTACAAAGAATTCACATGGAGGGAATACAAAAATGCTGCT
TACAAGTCAAAGCTTGCTTATAATAGGCTCAGTCTCTTTGAGAAA---------------
------------------------------------------------
>gnl_Medtr_Mt4.0v1_Medtr4g123020.1
ATGGTGTTGGCTTCA---CCAAAACCA---------------------ATGAGGAATGAA
---ACGATTTTA------CCAAATGATATTCCAATAGTAGACCTTAAG---AGTGAAAGG
TCAGAAGTAATAAAACAAATTGTGAAAGCAAGTGAAGAGTATGGTTTCTTCAAGGTGATA
AACCATGGTATTAGTGATGGAACTATTGAGAAAATGGAAGAGGCAGGGTTTAGTTTCTTT
GCAAAACCAATGTCTCAAAAGAAACAAGCTGCACCTGCT------------TATGGTTGT
AAGAACATAGGATTCAATGGAGATATTGGTGAGGTTGAGTACCTTCTCCTCAATGCAAAC
ACTTCCTCCATTGCTCAAATATCCAAAACTATA---TCCAATGATCCATCTAACTTCAGG
TGTAGGGTGAGTGAATATACAGAAGCAGTGAAAGAGGTGGCATGTGAGATATTAGAGCTA
ATGGCAGAGGGTTTGGGGGTCCCTGATACAAAGGTTTTCAGCAGTTTGATAAAGGATATT
GATAGTGACTCAGTTCTTAGGCTCAATCACTACCCACCTACACTTAAC------------
---AAGGAC---------------------------------------------AAGTCA
CATTCCAACAATGTTGGCTTTGGGGAGCATTCTGACCCTCAGATCTTGACCATTCTTAGA
TCTAATGACGTTTCTGGTCTTCAAATTTCTCTTCAACATGGTCTCTGGATTCCTGTTAAC
CCTGACCCAGAAGCTCTATGTATTAATATAGGTGATGTCCTTGAGGTTATGACAAATGGA
AGGTTTGTAAGCGTGAGACATAGGGCAATGACAAACTCA---TACAAATCAAGAATGTCA
ATGGCATATTTTGGGGCTCCACCTCTAAATGCTTCCATTGTTGCTCCACCAGTTTTGGTT
ACACCAACCAGGCCCTCTCTCTTCAGACCATTTACTTGGGCCGACTACAAAAAAGCCACT
TACTCTCTAAGGCTTGGTGACACCAGAATTCAACTTTTCAGAGCAAACATTGCA------
------------------------------------------------
>gnl_Mimgu_v2.0_Migut.D00053.1
ATGGTAGTAGTT------------CCT---------------------TTGAGAAGCAAA
---AAATCTCGGGCG---GCGGTTGGAGTTCCGGTAATAGATCTCAGC---CTGGAAAGG
TCAAAGCTATGCGAATCCATTACAAAAGCATGCCAAGAGTTTGGATTTTTCCAGGTCGAA
AACCATGGAATTTCAAGTGATATTATATCAAGAGTTGAAATGGAGGGCCTTGATTTTTTC
TCAAAACCTGCATGCCACAAGCAACGGGCCGGGCCTCCAAGCCCATTTGGTTATGGTTGC
AAGAACATCGGGTTCAATGGCGATAAAGGCGACCTCGAATATCTTCTAATGGAGGCTAAT
CCTCATTCTATTGCTGAGAGATCCAAATCCATC---TCCACTGATCCCACAAAGTTCAGC
TGTGCTGTGAATGATTACACAGAAGCGGTTAGAAAGCTGGCATGTGAGATACTTGAAATG
GTGGCTGAAGGACTGTGGGTCCCAGATAAATCTATTTTCAGTGACCTCATTAAAGATGTT
AACAGCGACTCTTGCTTCCGAATCAATCACTATCCTCCTTCACTCAACGATCATATTTCC
ATCGACGACGATAATATTGATAATAACCCTAAACCCGGCCAA---AATAATCATAGCACC
ACCAAAACTCGAATCGGGTTTGGAGAGCACTCAGACCCTCAGATTCTCACAATCTTGCGA
TCCAACAACGTCGGTGGCCTTCAAATCTTGTCCCGAGATGGATTGTGGATTCCTATTCCT
CCTGATTCGGATAAATTTTGCGTTTTTGTCGGTGATGCTTTTCAGGCGATGACTAATGGG
AGATTTGTGAGCGTGAGGCATAGGGCGATGGCGAACTCG---GTGAAGCCAAGAACGTCG
ATGATGTATTTTGCAGCACCGCCGCTGAATGCATGCATAACTCCAATACCGCAGCTTGTC
TCGATTGAAAATCCATGTATGTATCGGCCATTCACATGGGGGGAGTTTAAGACAACTGCG
TATTCATTACGATTGGCCGATCATCGTCTCGATTTGTTCAAAAAACAACAT---------
------------------------------------------ATTGTG
>gnl_Mimgu_v2.0_Migut.G00026.1
ATGGTGGTGGCGGCGTCA------------------------------ATGAAAATAGAG
---AAAATAAGAGAA---GATATCGAACTGCCGATCATAGACCTTCTC---------TCT
CCAGAGCGATCGGAGAAGATAGTGAAAGCATGTGAAGAATACGGTTTCTTCAAAGTGATA
AACCATGGTGTGCCGCAGGAGATTACTACCCGCATGGAAGAAGAGGCCCACGCGTTCTTC
TCCAAACCCGGATCCGACAAGCTCCGGGCCGGACCCCCCAACCCTTTCGGATACGGGTTC
AAGAATATAGGGTTCAATGGTGACAAGGGTGATGTCGAGTATCTCCTCCTCCCGCCCACT
AACTCTCCTCATCATCATCATTCTAAATTTATTTCCTCTGATGATCCAAACAAATTCAGG
TGTGCAGTGGGTGAATACGTGGCAGCGGTTAGAGAGTTGGCAAGTGAAATAGTGAATATG
ATAGGTGAAGGTCTGAAGTTAGAAGGAGCAAAGGTGCTGAGTGGGCTAATCAACGAACCT
AACTCTGACTCGCTACTCAGGCTAAACCACTACCCTTGTTGTTCTGGT------------
------------------------------------------------------GACTCA
ACTGAATCCAAGATTGGGTTCGGAGAGCATACTGACCCTCAGATCTTGACCCTACTTAGA
TCCAACGATGTACAAGGACTCCAAATCTCCTTGGAGGATGGTGTGTGGGTCCCTGTCACT
CCCTATCCTTCTGCTTTCTGTGTCAATGTTGGTGACGTCTTGCAGGTGATGACAAATGGA
AGGTTCTTGAGTGTGAAGCACAGAGCGGTGGTGAACTCG---TACAAAACAAGAACTTCA
ATGGCCTACTTCGCTGCTCCGCCGCTCACTGCCACCGTGAGTTGCCTGCCGGGATTGGCG
GCA------ACACCG---CTGTATAGAAGCTTCACTTGGGCTGAGTACAAGAAAGCTACT
TACGCTCGAAGATTAGGCGATACTCGTCTTAATCTATTTAAACTCCTCCCACCTGATCAT
GAA---------------------------------------------
>gnl_Mimgu_v2.0_Migut.M00902.1
ATGGTTTTA---------CCA---GTTGTTCACAATCTACCC---CAAATCAAAACATGC
---AAGCCCACACCAACTTTCACTGGGATTCCAGTCGTTGACCTTTCT---------GAT
CACGCTAGTAAAAACACTATAGTCAACGCCTGCAAAGAGTTCGGGTTCTTCAAAGTGATC
AACCATGGTATTTCCATGAATTTCTTGACAAAATTAGAACAAGAAATTGTCAACTTCTTC
AAACTACCCCAACAAGAAAAGGACAAATGGGGCTCTCCTAATCCTTTCGGTTACGGTAAC
AAGAATATCGGCCTCAACGGTGATGTCGGATGGCTTGAATATCTCCTCTTCTCCACCAAC
CCTCAACTTCTTTCACTGAATTCAAAGTCAATCATCGGAGGAATTCAAGAATCTTTATGG
ATTCTTGTGAATGAGTACGTAACCGCGGTGAGAAACATGGCGTGCGAAGTTCTTGAAATG
ATAGCTGATGAATTGCACCTTGAGGCAAGGGACAAATTGAGTAAGCTGATAAGAGATGAA
AAAAGTGACTCTTGTTTTAGGCTAAACAACTATCCGCCATGTCCGGATCTT---------
---CAAGAAACG------------------------------------------GGTAAT
GGTCGGAGTGTGATAGGTTTTGGCGAACACACGGACCCACAGATTATGTCTGTTTTAAGG
TCTAACGAAGTATCGGGCTTTCAAATTTGTCTGAAAGACGGTGCATGGGTCTCAATACCA
CCCGATCCCACATCGTTTTTCCTCAACGTTGGTGATTCTTTGCAGGTAATGACAAATGGG
AGGTTCAAGAGTGTGAAGCACAGAGTGTTGGCGGATAAT---TTGAAATCGAGGGTTTCG
ATGATCTACTTTGGAGGGCCGCCTTTGAGTGAAAAGATAACGCCGTTGAGTTCAATAATG
GAAGAAGGTGAAGAAAGTTTGTACAAGGAATATACATGGTCTGACTACAAGAACTCTGCT
TACAAGACCAAGTTGAGTGATAATAGGTTGGAGAATTTTCTCAAG---------------
------------------------------------------------
>gnl_Mimgu_v2.0_Migut.M00908.1
ATGTTGGTTTCACGTCATCCA---GTTCTTGAAAATCTAGGC---CACATCAAAACATGC
---AAACCCACATCGATTTTCACCGGGATTCCCGTTGTAGACCTTTCA---------GAC
CACGTCGCTAAAACCCTAATAGTTAATGCCTGCAAAGAATTCGGTTTCTTCAAAGTGATC
AACCACGGCATTTCCATGGATTTGTCGAACAAATTAGAAGCCGAATCCGTCAAGTTTTTC
AAATTACCCAAACAAGAAAAGGAAAAATCGGGCCCTCCTAACCCTTTCGGCTACGGTAAC
AGGAATATCGGGCCCAGCGGTGATACGGGCTTGGTAGAATATCTTCTCATGTGCGCCAAC
CCTCAACTTCATTCACGGAATAGCAATGCCATTGTCCCAGGAATTCAAGAATCTTTACAG
AGCGTGGTGAATGAGTACGTGTTAGCAGTCAGAAACGTGGCATGCGAAGTTTTAGAAATG
ATAGCCGAAGAATTACATCTTCAGGCACGGGATACTTTGAGTAGTCTGATCAGAGATGAA
AAAAGTGATTCTTGTTTCAGGCTTAACTACTATCCACCATGCCCGGGTCTT---------
---CGAGCATTG------------------------------------------AGTAAT
GCTCAAAGTTTGATAGGTTTTGGAGAACACACGGACCCACAAATTATATCTGTTTTAAGG
TCAAACGAAGTATCAGGCTTTCAAATTTGTCTGAAAGACGGAGCATGGGTCTCAATACCA
CCTGATCCCACATCGTTTTTCCTCAATGTTGGTGATTCTTTGCAGGTAATGACAAATGGA
AGGTTCAAGAGTGTAAGGCACAGAGTGTTGGCAGATACT---TTGAAATCGAGGGTGTCG
ATGATCTACTTTGGAGGGCCGCCTTTGAATGAAAAGATAACACCCTTAAGTTCAGTAATG
GAAGAAGGTGAAGAAAGTTTGTACAAGGAATACACATGGTCTGACTACAAGAACTCTGCT
TATAAGACAAAATTAGGTGACGATAGGCTGACGAATTTTCAGAAACCTTTCGCCCAA---
------------------------------------------------
>gnl_Mimgu_v2.0_Migut.M00597.1
ATGGTGGTTCTCTCAAAACCG---GCAATAACCCAATTCTCC---AAACCCAAGCACACC
---GCCGCCGCCGCCTCGTTCCCCGGTGTGCCGCTAATAGACCTATCA---------AAA
CCCGACCCGCAAACCCAGCTAGTCAAAGCCTGCGAGGAATTCGGGTTCTTCAAAGTCACC
AACCACGGCGTACCAATTCATTCCATCAGAGAACTCGAAGCACAAGCCGTTAAGTTCTTC
TCTCTCCCCAGCTCCGACAAGTCCAAAGCCGGCCCGCCCGACCCGTTTGGCTACGGCGAC
AAGAAAATCGGACTCAATGGCGACGTCGGCTGGGTCGAATACTTACTCTTCACCACCAAC
AACCAATCTTCTTACCACAAATTCTCCTCCATTTTCGGCGAAGCCGCCGAAAATTTCCGG
TGTGTGGTGAATGAATATGTGGCGGCGGTGAAGAAAATGGCGTGTGAGATACTTGAAATG
CTGGCGGAGGGGCTGAAGATTCAGCAGAGGGATGCTTTCAGTAAGCTGTTAATGGATGAG
CAGAGTGACTCTGTTTTCCGGCTGAATCATTACCCGCCGTGCCCGGAGTTT---------
---AAAGAATCC---------------------------------------------AAC
GGCAGGAATTTGATCGGGTTCGGGGAGCACACCGACCCGCAAATTATCTCCGTTTTGAGA
TCCAACAACACTTCCGGCCTCCAAATCTCCCTCAAAGACGGCAACTGGATTTCCGTTCCC
GCCGATCAAGATTCCTTCTTCGTTAATGTTGGCGACTCGCTGCAGGTAATGACAAATGGG
AGGTTTAAGAGTGTAAAGCATAGAGTAGTGACAAACACC---TCAAAATCAAGGCTATCA
ATGATTTACTTTGGAGGGCCACCGTTGAGTGAGAAAATAGCACCATTGCCATCACTAATA
AAAGGGGAAGAAGATAGTTTGTACAAGGAGTTTACATGGTTTGAGTACAAGAAATCTGCT
TATAAGTCAAGATTGGCTGATAATAGGTTGGGTCTATTTGAGAAAATTGCAGCC------
------------------------------------------------
>gnl_Mimgu_v2.0_Migut.M00909.1
ATGGTGGTTTTATCTCTGCCA---GTTCTTGATAACCTACCCCACATCATCAAAACAAGC
---AAGCCCACATCAACTTTCACCGGGATTCCGGTTGTTGACCTTTCG---------AAC
GCAAACGCTAAAACTCTTATAGTCAACGCCTGCAAAGAATTCGGTTTCTTCAAAGTGGTC
AACCATGGCGTCCCCATGAATTTGTTGACCGAACTAGAAGCCGAAGCTGTTAGGTTTTTC
GAGTCACCCCAACACCAAAAGGACAAATCGGGCCCCCCCAACCCTTTCGGCTACGGCAAC
AAGAAAATCGGGCCCAACGGCGATGTGGGCTGGGTCGAATATCTTCTCTTCTGCACAAAC
CCTCATAACCCAAACGCCGCCGCC------------CCAGGACTCCAACAAACTTTACGC
AATCTTGTGAACGAGTATGTATCGGCTGTAAGAAACATGGCATGCGAAGTACTTGAAATG
ATTGCGGAAGAATTGCAGCTTGCGGAGAGTGATGCTTTGAGTAAAATGATCAGAGATGAA
AAAAGTGATTCTTGTTTCAGGCTTAACCATTACCCGCCATGCCCGGACCTC---------
---GGAGAATTG------------------------------------------AGTGGC
CGCCGGAGTTTGGTTGGATTTGGAGAACACACAGACCCACAGATTATGTCTGTTTTAAGG
TCAAACAACACATCCGGTCTGCAAATCTGCCTCAAAGACGGCGCGTGGGTTTCCGTACCA
TCTGATCCCGAATCGTTCTTCCTCAATGTCGGTGATTCTTTGCAGGTAATGACAAATGGG
AGGTTTAGGAGTGTGAAGCACAGAGTGTTGGCAGATAAT---ATGAAATCGAGAGTGTCG
ATGATTTACTTCGGAGGGCCGCCTTTGACGGAAAGGATAACGCCGTTGTCGGAAATAATG
GAAGAAGGTGAAGAAAGTTTGTACAAGGAGTTCACATGGTCGGAATACAAGAAGTCAGCT
TACAAGACTAAGTTAGGTGATGACAGGCTTGAGTTTTTTCTAAAGTCTGCTTCTTCTGCC
------------------------------------------------
>gnl_Mimgu_v2.0_Migut.H01362.1
ATGGTGGTATTATCTCAGCCA---GTTCTTGACAATTTTGCC---CACTTCGAAACATGC
---AAGCCCACAGGTGAAATCAATATAATTCCAGCTGTGGATCTTTCA---------GAT
TCCAATGCTAAGAAGCTTATACTCGAAGCCTGCAAGGAATTCGGGTTCTTTAAGGTGACC
AACCATGGCGTTTCAATGGAGTTTCTGGACAGACTTGAATCCGAGGTTGTCGAGTTTTTC
AAACTGCCACAGCAAGAAAAGGAGAAATCGGGCCCACCGAGCCCGTTTGGGTATGGTAAC
AAGAAAATCGGGCCGAACGGTGATGTGGGATGGGTTGAGTATCTTCTTCTCTCCACCGAC
TCCAAATCCATTTGC---------------------CCCGGAATTTCAGACACTCTCTGG
TGTCTTGTGAATGAGTATGTTTGTGCAGTGAGGAAAATGGTGTGTGAAGTGCTGGAAATG
ATAGCTGAAGAACTGAAAATTGGAAGTAAAGATGTGTTAAGTAAGCTGATAAAGAATGAG
AAAAGTGATTCTTGTTTTAGGGTAAATCACTATCCGCCATGCCCGGATCTT---------
---CAACCGTTACTA---------------------------------------ATGAAC
GGTCAGGATTTGATCGGGTTCGGAGAACACACAGACCCACAAATAATATCTGTCGTCAAA
TCCAATAACACATCAGGCCTTCAGATCTGTCTCAAAGATGGTACGTGGGTTGCTGTCCCA
CCTGATCCCACCTCCTTTTTCTTCATTGTTGGTGATTCCTTACAGGTGATGACTAATGGG
AGGTTTAGGAGTGTGAAGCACAGAGTGTTGGCAGATAGT---GTCAAATCGAGGGTTTCA
ATGATATACTTTGGTGGGCCACCTTTGAGTGAGAAAATTACGCCTTTGCCCTCGATATTG
GAAGAAGGTGAAGTGAGTTTGTACAAGGAATTCACATGGTCTGAATACAAGAATGCTGCG
GGGGGAGACAAGGTTGGG------------------------------------------
------------------------------------------------
>gnl_Mimgu_v2.0_Migut.H02079.1
ATGGTGGTTCTCTCAAAACCATCTCCAATGGAACAGTTCACC---ACCACCGCCACCACC
---------ACCACTAGCACGACATTATTCCCATTGATCGACCTCTCG---------GAA
CCATCGTCGAAGACGAAGCTAGTCGCCGCCTGCGAAGAATTCGGATTCTTTAAAGTAATC
AACCACGGCGTCCCGATTGAACTAATGGCGGAATTGGAATACGAAGCTCTTAAATTCTTC
TCTTTGCCCCTCTCGGCTAAGGCGAAAGCCGGCCCGCCCGACCCGTTTGGCTACGGCAAC
AACAAAATCGGCCGCAAGGGTGATGTCGGCTTGGTCGAGTATTTGCTCTTGACCACCGAT
ACCCAATCCGATTACCAAAAGTTCGCCTCCATTTTCGGGGAAGCCGCCGAGAAATTCCGA
TGCGTGGTGAATGAATACGTGGCGGCGGTGAAGAAAATGGCGTGCGAGGTTCTAGAAATG
GTGGCCGACGGGCTGAAGATTCAGGCGAGGGATGTGTTGAGTAAGATGCTGATGGATGAG
GAGAGTGATTCTGTTTTCCGGCTGAATTACTACCCATCGTGCCCGGAGTTT---------
---CAAGATTCC---------------------------------------------GGC
GGCCGAAATCTGATCGGATTCGGGGAGCACACAGACCCGCAGATAATTTCAGTGCTTAGA
TCAAACGATACTTCGGGGCTTGAAATATATTTGAAAGATGGGAATTGGATTTCGGTGCCG
CCGGATCAGTATTCTTTCTTTGTTAATGTTGGCGACTCGTTGCAGGTAATGACTAATGGG
AGGTTCAAGAGTGTAAGGCATAGAGTTGTGGCGAACAGC---AGAAAAGCAAGAATATCA
ATGATTTATTTTGGAGGACCACCTTTGTGTGAAAAGATAGCTCCTTTGCCTTCTTTATTA
ATTCAAGGGCAAGACAGCTTGTACAATGAGTTTACTTGGTTTGACTACAAAACTTCTGTC
TACACTTCTCGTCTTTCTGATAATAGGTTGGGCCTTTTTGAGAAAATTGCTGCC------
------------------------------------------------
>gnl_Musac_v1_GSMUA_Achr3T31410_001
ATGGTCGTCTTGTCCAACCCA---GGACTGGATCAAATCTCG---CTCCTTAGATCGCCG
---AAAGCTATCGCCTGCTCGCCATGCGTTCCCGTCATCGACCTCTCG---------AAG
CCCGACGCTGCAGCGTCCGTCGTCGAGGCCTGCGAAGAGTTTGGGTTCCTCAAGGTCACC
GACCACGGGATTCCCGTGGAGCTCATGCAGAGACTGGAGGCGGAGGCTGTGAAGTTCTTC
TCCCTGTCTCCGGTGGAGAAGGAGAGGTCTGGGCCGCCCGATCCTTTTGGTTATGGAAAC
AGAAAGATCGGCGCTAATGGCGACATCGGGTGGTTGGAGTACCTTCTCTTCGCCGTCGCC
TCCAAGCCATTGTCTTACACGTTCATGGACTTTCTTGAGCCCGCCGCATGCTCTTTTAGC
TCTGCTTTGAAGGAATACCTGGCAGCCGTCAGGAAGTTGGCTTCCAAGGTGCTTGAACTG
ATGGCGGAAGGGTTAGATATCGAGCCCAGAGACGTCATCAGTAGGCTTGTCATGGATGAG
AACAGTGACGGAATCTTTAGGCTCAACCACTATCCTCCATGCCCGGTGCTC---------
---CGAGGTTAC------------------------------------------------
AATTACGGCTTGACCGGCTTTGGAGAGCACACAGATCCACAGGTCATATCTGTTTTGAGA
TCAAACAATAGCACCGGCTTGCAGATATCACTCAAGGACGGGAGCTGGGTCTCCGTTCCT
CCGGACGAAGAGTCCTTCTTCATCAACGTCGGTGATTCCTTGCAGGTTCTGACAAATGGG
AGATTCAGGAGCGTGAAGCATAGGGTGGTGGCCAGTGGC---TGGGAGTCCAGGGTCTCC
ATGATCTACTTCTTTGGGCCACCCTTAGCAGAGAAGATTGCTCCATTGCCACAGTTGATG
GGAGAGGGGGAGCACAGCCTGTACAAGGAGTTCACATGGGATGAGTACAAGAAGGCTACC
TACAAATCAAGGCTGGCTGATAACAGGCTTGGGCTGTTCGAGAAGCGAGAGGTCGCTGAT
GACCAAAGACTA------------------------------------
>gnl_Musac_v1_GSMUA_Achr4T15110_001
ATGGTGGTCTTGACTGATCCA---GCACTAGATCTGATATCC---CTCATTAGATCGCCG
---AAGCCCGCGGCTTGCTTCTCAGGTGTTCCCGTCGTCGACCTCACC---------AAG
CCTGACGCAGCAGCGCGCCTCGTCGAGGCCTGCAAGGAGTTCGGTTTCTTCAAGGTGACC
AACCATGGGATTCCGGTGGAGTTCATGCGGAGACTAGAGGCGGAGGCTGTCAACTTCTTC
TCCTTGCCTCCGGTGGAGAAGGAGAAGTCGGGTCCTGCCAAACCGCTCGGTTATGGGAAC
AAAAGGATCGGTGCTAATGGCGATATGGGCTGGGTGGAGTACCTTCTCTTCGCAGTCACC
TCGAAGCCATTGTCTTACACTCCGATGGACTTTCTTGAACCCTCGGCATGTTTATTTCGC
TCTGCATTGAAGGAATACTTATCAGCCGTCAGGAAACTAGCTTCTCAGGTGCTAGAGCTG
ATGGCCCAAGGGCTAGAGATTGAGCCCAGAGATGTCATCAGTAAACTAGTGACAAGTGAG
GCGAGCGACGGAATCTTTAGGCTCAATCACTATCCTCCATGCCCAGTGCTT---------
---CGAGGGTCG------------------------------------------------
AACTACAGCTTGACTGGCTTCGGGGAGCACACAGACCCACAGATCATATCTGTACTGAGA
TCAAACAACAGCACAGGCTTGCAGATAGCGCTCAAGGATGGGAGCTGGGTCTCGGTTCCT
CCGGATGAAGAGTCCTTCTTCATCAATGTTGGTGATTCCTTGCAGGTTCTGACAAATGGG
AGATTCAGGAGTGTGAGGCACAGGGTGGTGGCCAACGGG---ATGGAGTCCAGGGTCTCA
ATGATCTATTTCTTTGGTCCACCCTTCGCCGAGAAGATTGCCCCGTTGCCACAGCTGATG
GGGGAAAGAGAGCACAGTCTGTACAAAGAGTTCACATGGGACGAGTACAAGAAGGCTGCA
TATAAATCAAGGCTGGCTGATAACAGGCTCGGACCGTTTGAGAAG---------------
------------------------------------------------
>gnl_Musac_v1_GSMUA_Achr7T13930_001
ATGGTGGTGTTGACAAAACCA---GCTCTCGGACAAGTCTCC---CTCCCGAGGCCACAA
---AAACCAAGCCCCTACTTCTCCGGTATTCCTGTCATCGACCTGTCG---------GAG
CCGGGCTCCGAGGCTCTCCTCGTGAGAGCCTGTGAGGAGCTCGGATTCTTCAAGGTCACC
AACCATGGGATCCCCATGGAGCTCATTGCAAGTCTAGAAGAAGAAGCGATGAAGTTCTTC
GCGCTACCGCAGGCAGAGAAGGAGCGTGTCGGGCCGGCAACTCCTTTCGGCTACGGGAGT
AGGACTATTGGTAGTAATGGAGATATGGGGTGGGTAGAGTACCTCCTCATGCAGATCACC
TCCAAGCCCATGTCA---------CTACCCTTCCTCGACGCATCGGCAAGCTCTTTCCGC
TCTGCGTTGAACGAGTACATATCAGCAGTCAGGAAGCTGGCGTGTGAAGTTTTGGAGCTG
ATGGTTGATGGGCTGAAGATTGAGCCAAGGAATGTGTTCAGCAAGCTTGTCATGGACGAG
GAGAGTGATTCGGTCTTGAGGCTGAACCATTACCCCCCATGCCCG---------------
------GGGTTT------------------------------------------------
AATGGTACCATGACAGGGTTTGGAGAGCACACTGACCCACAGATAATATCAGTGCTGAGG
TCAAACAACATTGCGGGACTGGAGATCTCCTTGAGAGATGGCAGCTGGGTCTCCGTCCTT
CCCGACCAAGCATCCTTTTTCATCAATGTTGGTGATTCCTTACAGGTTCTGACAAATGGG
AGATTCAGGAGTGTGAGGCACAGGGTGTTGGCCAATGGT---TCCAAGTCCAGAGTCTCC
ATGGTCTACTTTGGGGGGCCACCTTCCGGAGAGAGATTGGCACCTCTGCCACTGCTGATG
GGGGAAGGAGAGCAGAGCTTGTACAGGGAGTTCACATGGTGCGAGTACAAAAGGTGTGCC
TGCAGAACCATGCTGGCAGACAACAGGCTTGGGCAGTTTGAGAAG---------------
------------------------------------------------
>gnl_Musac_v1_GSMUA_Achr9T06460_001
ATGGTGGTTTTAGCTAACCCG---GCCCTCGATGAAATACCC---CTCGTCAGGCCTCAG
---AAACACGGGGCTTTCTTCTCCGCCATCCCTGTCGTTGACCTGTCG---------AGG
CCTTTCTCGGCAGAAGCTCTCGTCAAGGCCTGCGAAGACGTGGGTTTCGTCAAGGTCATC
AACCACAACGTTCCCATGGACGTCGTGCAAAGGTTGGAGGCCGAGACTGTCAAGTTCTTC
GAGATGCCCCAGGTGTTCAAGGAGACGTCCGGTCCTGCCGACCCTTTCGGCTATGGGAAC
AAGAGAATTGGTCCTAATGGTGATGTCGGCCTGGTGGAGTACCTGCTTTTTGGCATCACC
TCCAAGCCCTTGTCTTACACGTCAATGTCCTTCCTCGAACCCTCAGCGTGCTTGTTCGGG
CCTGCTTTGAGCGAATACTTGGTAGCTGTGAAGAAGTTGGCTTCTGACGTGCTTGAACTG
ATAGCCGAAGGGCTAAAGATCGAACCAAGAGATCTTCTTAACGGGCTGGTGACGGATGAA
CAAAGTGATGGACTCTTTCGGCTGAATCACTATCCCAGATGCCCTCTGCTA---------
---GAAAGACTC------------------------------------------------
GATCGCAGTTGGACCGGCTTCGGAGAGCACACAGACCCACAGATCATATCGGTCTTAAGA
TCGAACAACACCACGGGCCTGCAGATATCACTGAAGAATGGGAGCTGGGTCTCGGTCCCA
CCCGACCAGGAATCCTTCTTCATCGTCGTCGGTGACTGCCTGCAGGTTCTGACGAACGGG
AGGTTCAAGAGTGTGAGGCACAGGGTGTTGGCCAACGGT---TCCAAGTCCAGGGTCTCG
ATGATCTACTTCTTTGGGCCACCTCCCGCAGGGAAGATTGCACCATTGTCACAGCTGATG
GGAGAGGGGGAGCAGAGCAAGTACAAGGAGTTCACATGGGCGGACTACAAGAAGGCTGCC
TATAAATCAAGGCTGGGGGACAACAGGCTCGGGCAGTTCGAGAAG---------------
------------------------------------------------
>gnl_Musac_v1_GSMUA_Achr8T27270_001
ATGGTGGTCTTAGCCAACCCT---GCACTTCACTCGATCCCT---CTCGTCGGCTCCCCC
---AAACACGGCGCTCGATTCCCCGGCATCCCGGTCGTCGACCTGTCG---------AGG
CCCGGGGCAGGCGAAGCCATCGTCAGGGCCTGCGAAGACTTGGGCTTCTTTAAGCTCGTC
AACCATGGCATTCCCGTGGAGCTCATGCGGAGACTGGAGGCGGAGGCGGTGAAGTTCTTC
TCCTTGCCGCAGGTGGAGAAGGAGAAGTCTGGCCCCGCCAACCCTTTCGGATACGGGGAT
AAGAGGATTGGCGTCAATGGCGACGTCGGCTGGTTGGAGTACCTCCTCTTCGTGGTCACC
TCCGACCCCTTGTCCTGCACATCAATG---------------ACGGCCTGCTCTTTCCGC
TCTGCTTTAAGCGAGTACCTAGTGGCCGTCAGGAAGATGGCCTCCGACGTGCTCCGGTCG
ATGGCCGAAGGTCTAAAGATCGAGCCGCGAGATGCTTTGAGCAAGCTTGCGATGGACGAA
CACAGCGACGGCATCATCAGGCTGAACCACTACCCGCCGTACCCGCAGCTC---------
---CGAGGGCTC------------------------------------------------
AACCGCAGCTTGACCGGCTTCGGAGAGCACACGGACCCGCAGATCATATCGGTCTTGCGA
TCCAACGATAGCTCAGGCTTGCAGATCTCGCTCGAGGACGGCAGCTGGGTCTCGGTTCCG
CCCGACCAAGCGTCCTTCTTCATCAACGTCGGCGACTGCCTGCAGGTTCTGACGAACGGG
AGGTTCAGAAGCGTGAGGCATCGGGTGGCGGCGAACGGC---GTCAAGCCACGCGTGTCC
ATGATCTACTTCTTCGGCCCGCCACCGGCGCAGAGGATTGCACCGCTGCCGCAGCTGATG
GGGGAGGGGAAGCAGAGCAAGTACAAGGAGTTCACATGGGGCGAGTACAAGAAGGCTGCC
TACCGATCAAGGTTGGGGGACAACAGGCTCGTGCAGTTCGAGAAG---------------
------------------------------------------------
>gnl_Musac_v1_GSMUA_Achr11T14320_001
ATGGTGATTGCGTCG---GTCACGGCA---------------------GAGAGCAACGAG
---AGGATCAGG------ACCCTCGAGTACCCCGTGGTCGACCTCTCG---TGGAAGAGA
GGCCGGGCGGCGGAGCTGCTCGTGCGGGCCTGCGAGGAGTTCGGCTTCGTCAAGGTGGTC
AACCATGGCGTGCTCAGGAGCGTCATCGCCAAGATGGAGGCCGAGGGGGCGAGGTTCTTC
GCATTACCTCCCTGCGAGAAGCAGAAGGCCGGCCCGCCCACCCCGCTCGGTTACGGCATT
CGGAGCATCGGCTTCAACGGCGACATGGGGGAGTTGGAGTACCTTCTTCTCCATTCCAAC
CCTTCTTACATCTCCCAGAAAGCAAAGACGATATGTAGAAAGGATCCAATACATTTCAGT
GGGGTGGTGAATGAGTATGTGAAGCAAGTGAGGCAGCTGGCATGTCAGCTACTGGACATG
GTGGGAGAAGGGCTGGGGCTGCAGGACACCCGAGTCTTCAGCAGGCTGCTGCAGGACAGC
GAGAATGACTCCTTGGTCAGGCTGAATCATTACCCTCCTTGGCCCGGCAGC---------
---GACAGGGCCGGGGCCGACCGCGAGCCCGCCGCCGGCAAG---TCCAGGGACAAGAGA
AGCGGCGGCAGGATCGGGTTCGGGGAGCACTCCGACCCGCAGATCCTTAGCATCCTCCGC
TCCAACGACGTCGACGGCCTGCAGATACTCTCGGCGGAGGGCGTGTGGATCCCGGTGCCG
GCAGACCCGGCGGCTTTTTATGTCATCGTCGGCGACGCGCTCCAGGCGATGACGAACGGA
AGGCTGGTGAGCGTGAGGCACAGAGCCATGGCGAACTCC---TGCAGGCCGAGAACGTCG
ACGGTCTTCTTCGGTGCGCCGTCGCCGGGCACGCGCATCACGGCGCTCCCTCAGATGATC
AGGCCGCACGCCCCCCGGCGCTACAAGTCCTTTACCTGGGCCGAGTACAAGAAGGCCATG
TACTCCCTCAGGCTCGGCCACAATCGCCTCGACCTCTTCCTCGCCGATCCTGATGATCAC
GACCAAGACTCAGGAGGCATCTCC------------------------
>gnl_Musac_v1_GSMUA_Achr6T26900_001
ATGGTGGTCTTAGCCGACGAA---GTACTTGATCAGATACCT---CTCATTAGGTCTCCG
---AAACACGGGTCTAACGTCTCCGACATCCCCGTCGTCGACCTATCG---------ATG
CCTGGATCCGCGGAAGCTCTCGTCGGGGCCTGCGAAGAGTTGGGTTTCTTTAAGGTCGTC
AACCATGGGGTCCCCGTAGAGCTCGCGCAGAGGTTGGAGGCGGAGGCCATCAAGTTCTTC
GCCTTGCCTCAGCTGGACAAGGAGAAGTCCGGTCCTCCCAATCCTTTCGGTTATGGGAAT
AAGACAATTGGTCCTAATGGTGATGTCGGGTGGGTCGAGTACCTCCTCTTTGCCATCACC
TCGGCGCCCTTGTCTTATACATCAATGTCCTTCCTCGAGCCCTCGGCGTGTTCCTTTCGC
TCTGCTTTGAAGGAGTACTTACTAGCTATGAGGAAGTTGGCCTCTGACCTGCTAAGGCTG
ATGGCCGAAGGGCTAAAGATCGAACCAAGAGATGCTTTCAGCAGGTTAGTGATGGGCGAA
CAGAGTGATGGAATATTTAGGCTGAATCACTACCCAAAATGCCCTATTCTG---------
---GAGAAGCTC------------------------------------------------
AACTGCAGCTTGACTGGTTTCGGGGAGCACACAGACCCGCAGATCATCTCGGTCTTAAGA
TCGAACAGTAGCACCGGCCTGCAGATATCGCTGAAGGATGGGAGCTGGGTCGCAGTCCCA
CCAGACCAAGAATCCTTCTTCATCAACGTGATGGCTGGTACGCAGGTTCTGACGAATGGG
AGGTTCAGGAGCGTGAGGCACAGGGTGTTGGCCAACGGT---TTGAAGTCGAGGGTGTCG
ATGATCCACTTCTTTGGGCCATCTCCCGCAGAGAGGATTGCACCATTGCCACAGCTGATG
GGGGAAGGGGAGCAGAGCAAGTACAGGGAGTTCACATGGGGCGAGTACAAGAAGGCTTCC
TATAAATCAAGGCTGAGCGACGACAGGCTCGGCCAGTTCGAGAAG---------------
------------------------------------------------
>gnl_Musac_v1_GSMUA_Achr10T21600_001
ATGGTGGTCTTGACCAAACCA---TCTCTCGGGCAGGTCTCT---CTCACGAGGCCACAG
---AAACCAAACCACAACCACTCCGGTATTCCTGTTATCAACCTGTCC---------CAA
CCGGGCTCCGAGGCTCTCGTCGTGAGAGCCTGTGAGGAGCTCGGGTTTTTCAAGGTCACC
GACCATGGCATCCCCATGGAGCTCATTGCGAAGCTGGAAGAAGAGGCGGTGAAGTTCTTT
GCTTTGCCGCAGACAGACAAGGAGCGTGTCGGGCCGGCGATTCCTTTCGGCTACGGGAGT
AAGAATATCGGGTGTAATGGTGATACAGGCTGGGTGGAGTACCTCCTGATGGAGATCACC
TCCAAGCCCATGTCACATGCTTCGCTGGCCGTCCTCGAGCCCTCCGCCAGCTCTTTCCGC
TCTGCTTTGAACGAGTACATATCGGCGGTGAGGAAGCTGGCATGTGAGGTTTTGGAGTCG
ATGGCGGAAGGGCTGAAGATCGAGCCGAGGAATATATTCAGTAAGATGGTGATGGACGAG
GAGAGTGATTCGGTGTTGAGGTTCAACCATTACCCTCCGTGCCCAATGCCT---------
---CAGGCGTCG------------------------------------------------
GAGGGTGTCGTGACGGGGTTCGGAGAGCACACCGACCCGCAGATAATATCGGTGTTGAGG
TCGAACGACACCGCGGGGCTGCAGATCTCCTTGCGAGACGGGAGCTGGGTCTCTGTCCTT
CCTGACCGAGCTGCCTTCTTCATCAACGTCGGTGATTCCTTACAGGTTCTGACAAATGGG
AGATTCAGGAGCGTGAGGCACAGGGTTCTAGCCAATGGT---CTCAAGTCTCGAGTGTCG
ATGATCTACTTCGGGGGGCCACCTTCCGGAGAGAGATTGGCACCGCTGTCGCTGCTGATG
CGCGAAGGCGAGGAGAGCCACTACAGGGAGTTCACATGGTGCGAGTACAAAAGGTGTGCT
TACAAAACCATGCTGGCCGACAACCGGCTCGGGCAGTTCGAGAAG---------------
------------------------------------------------
>gnl_Nelnu_v1.0_NNU_001314-RA
ATGGTGCTCTTGTCTAAACCA---TCATTCGACCAGTTTCCT---CTGATCAAAACCTGC
---AAATCAACTTTCTTCTTCCCTGGGATTCCTGTAATAGACCTCTCG---------AAG
CCAGACGCAAAGACCCTCCTGGTGAAGGCCTGTGAAGAGTTTGGGTTCTTCAAGGTTATC
AACCATGGTGTTCCAATGGACTTTGTTTCCAGATTGGAATCGGAAGCCGTCAAATTCTTC
TCTTTACCCCAATCTGAGAAAGAAAGAAGAGGACCTCCTGATCCATTTGGGTATGGAAAC
AGGAGAATTGGATCCAACGGTGATGTGGGTTGGATTGAATATCTCCTCTTCAACATCAAT
CCCGAAACCATTTATCAGAGCTCTCTTTCCATTTTCAGAGAAAACCCAGAAATGTTCTGC
TCTGCTGTCAATGATTATATTTCAGCAGTGAGGAAGATGGCTTTCCAAGTTCTTGAATTA
CTGGCGGAAGGGCTGATGATTCAACCGAGGAATGTGTTCAGTAGGCTTTTGATGGATGAT
AAAAGTGACTCCTTTTTCAGATTAAACCACTACCCTCCATGTCCAGAGCTT---------
---CAAGCACTG---------------------------------------------AGT
GGTCAGAACTTGATTGGATTTGGGGAGCATACAGACCCACATATAATTTCGATTCTACGC
TCCAACAACGCGTCGGGCCTGCAAATCTCTCTAAAAGATGGGAGCTGGGTCTCAGTCCCG
CCTGATCAGACTTCCTTCTTCATCAACGTTGGTGATTCCCTCCAGGTTATGACCAATGGA
AGGTTTAAAAGTGTGAGACATAGAGTACTGGCCAACAGC---TTCAAATCTAGGGTTTCC
ATGATTTATTTTGGAGGGCCACCTCTGAGTGAGAGAATAGTCCCCTTGGCAGCACTCATG
GAAGAAGGAGAGGAGAGCTTGTACAAAGAGTTCACATGGTGTGAATATAAAAAGACAGCT
TATAAATCAAGGTTGGCTGAAAATAGACTTGGGCACTTCTTAAGAAAAATGAGGTCAGAT
GATGTACTCAAGTCTCCATTT---------------------------
>gnl_Nelnu_v1.0_NNU_016120-RA
ATGGTGGTGGCTTCC---ACTACTACTACTACCACCACAACT---ACAATTCGAAATGAG
---AAGGAGCAA------GCAGTGGGAGTTCCTGTGATAGATCTGTCT---CGCAAGGGG
CCACAGGTTAGGGAGCTCATTCTCAAAGCCTGTGAAGACTACGGCTTCTTCAAGGTGATC
AATCATGGCGTTCCCAAGGATGCTATTGCCAGAATAGAAGAAGAAGGGTTTCACTTCTTT
GCCAAACCCGCCTCCGAGAAACGAAAAGCTGGTCCCGCCAACCCTTTTGGTTATGGCTGC
AACAGCATCGGCTTCAATGGCGACAAGGGTGAAGTTGAGTACATCCTCCTCCACACTAAT
CCTCTCTCCATTTCTCAAGCCTCCAAAGCCATC---TCTACTGACCCCACAACCTTCAGC
TGTGCTGTGAATGATTACATACAAGCAGTTAGAGATCTGGCATGTGAGATTCTGGATCTG
ATTGCAGAAGCTCTGCGGGTCCCTGACAGGTCTGTCTTAAGCTCCCTCGTCAGAGATGTT
GATAGTGACTCACTCTTCAGGCTTAATCACTATCCTCCACCTGGCACT---------GAC
TACAAGGAC------TGGAGCACATCACGTCAC------------------------CAC
CACCGCCACAGGATCGGCTTCGGCGAGCATACCGACCCCCAAATCTTGACTGTCTTGCGA
TCCAATGAGGTCGAGGGCTTGCAGATATCCTTGGACGATGGA------------------
---------------------------------------------GTGTTGACAAACGGG
AGGTTTCGGAGCGTGAGACACAGGGCCATAGCCAACTCA---TGTAAGCCACGGTTGTCG
ATCATCTACTTTGGGGCTCCACCGCTGCATGCATGGATCTCCCCTCTTCCGGAGATGGTC
ACACCCCAGCGCCCCCCTCTCTATAGACCTTTCACTTGGGCCGACTATAAGAAAGCCACT
TACTCTCTTCGATTGGGCGACACTCGTCTTGACCTCTTCAGGACTCCCACCTCTCACCAG
GACGCCATTAATTCACTCAACTCA------------------------
>gnl_Nelnu_v1.0_NNU_022007-RA
ATGGTGGTCTTGTCTAAGCCA---TGTCTCGACCAGTTTCCT---CTGGTAAAGGCCTGC
---AGACCATCTATCTTCTTCCCTGGGATTCCAGTGATAGACCTCTCG---------AAG
CCAGACGCTAAGACCCTCCTGGTTAAGGCCTGTCAAGAATTTGGGTTCTTCAAGATAATT
AACCATGGTGTTCCAATGGACTTCGTCTCCAGATTGGAATCCGAAGCCATCAAGTTCTTC
TCCCTGCCCCAGTCTGAGAAAGAAAATGGAGGGCCTCCTGACCCATTTGGGTATGGAAAC
AGGAGAATTGGACCAAACGGGGATGTCGGTTGGGTTGAATATCTTCTCTTCAATACCAAC
CCTGAATCCATTTTCCAGAGATGTCTTACCGTTTTCAGAGAGAACCCAGAAATATTCTGC
TCTGCTGTCAATGATTATATTGCAGCTGTCAAGAAGATGGCTTGCCATGTCCTCGAATTA
CTGGCTGAAGGGCTGATGATTCAGCCGAGGAATGTGTTCAGTAAGCTTTTGATGGATGAA
AACAGCGACTCCGTCTTCAGGCTCAATCACTACCCTCCATGTCCAGAGCTT---------
---CAGGAGCTG---------------------------------------------AGT
GGTCAAAACTTAATTGGATTTGGGGAGCACACAGACCCACAGGTTATATCGATTCTACGC
TCCAACAACGCGTCAGGTCTGCAAATCTCTTTGCGAGATGGGAGTTGGGTCTCTGTCCCA
CCTGATCAGACCTCCTTCTTCATCAATGTTGGTGATTCCCTGCAGGTTATGACCAATGGG
AGATTCAGAAGTGTGAAGCACAGAGTATTGGCCAACAGC---CCGAAATCTAGGGTTTCC
ATGATTTTCTTTGGAGGACCACCTCTGAATGAGAGAATAGCTCCCTTGGCATCACTCATG
AAAGAAGGAGAGGAGAGCTTGTATGAAGAGTTCACATGGTCTGAATATAAACAATCTGCT
TATAAGTCGAGGTTGGCCGATAATAGGCTTGGCAACTTCATGAAGAAAATGGGGTCAGAT
AATGTACTCAAGTCCCCGTTT---------------------------
>gnl_Nelnu_v1.0_NNU_019643-RA
ATGGTGGTGGCGTCT---GCTACCACA---------------------ATTCGAAATGAA
---AGGATGCGA------GCCGTGGGAGTTCCAGTTATCGATCTCTCT---CGCAAGCGG
TCACAAGTGATGGAGCTCATCCTAAAAGCCTGTGAAGACTATGGGTTCTTCAAGGTGATC
AATCATGGCGTCCCCAAGGACGTTGTTGCAAGAATGGAGGAAGAAGGCTTCCACTTCTTT
GCAAAACCAGCCTCCGAGAAACAGAAAGCCGGTCCACCCAGCCCTTTTGGATATGGCAGC
AAGAACATTGGCTTCAATGGCGACATGGGTGAAGTAGAGTATCTCCTCCTCCATTCTAAT
CCTCTCTCCATTTCTCAAGCCTCCAATGCTATC---TCCACTGACCCAACCAAGTTCAGC
TGTGCTGTGAATGAATACATAGAAGCAGTTAGGGATCTGGCATGTGAGATTCTGGATCTG
ATAGCAGAAGTCCTGAGGATCCCTGACAAGTCAGCCTTGAGTTCCCTCATCAGAGACGTT
GATAGTGACTCACTCCTCAGGCTCAATCACTATCCACCACCTGGCAGTGGC---ATTGAC
TGCCATGAC------TGCAACTCATCGCTCCCT------------------------CGT
CACCAGAATAGGGTCGGCTTCGGCGAGCATACCGACCCTCAGATTTTGACCCTCTTACGA
TCCAATGAAGTCGAGGGCTTGCAGATATCTTTGGGTGGTGAAGTGTGGGTCCCCGTCCCT
CCTGACCCCACCTCTTTCTGCATCAACGTCGGAGATGCTTTGCAGGCGATGACGAATGGG
AGGTTTGTGAGCGTGAGACACAGGGCAATGGCTAACTCG---TTCAAGTCACGGTTGTCG
ATGATCTTCTTTGGGGCTCCACCGCTGCATGCATGGATCTCTCCTCTTTCAGAAATGGTT
ACACCCCAGAAGCCTCGCCTTTACAGACCATTCACCTGGGCCGAGTACAAGAAAGTTACA
TATTCTCTTCGATTGGGCGCCACTCGTCTTGACTTCTTTAGGACGACGACCCCTTCCCCT
TCTGATGATGACGATGAGGAGCAG------------------------
>gnl_Orysa_v7.0_LOC_Os01g22920.1
ATGGTGGTGCCGGCTGCTCCGGAATGCGGCGCGGCGGCTGCGGCCGCCGTGTTCTGTCGG
---CGC------------GGCGTCGTCGTCCCGACGGTCGACATGTCGCCGGCGGGGCGC
GGCGAGCTGTCGCGGCAGGTGGCGCGGGCGTGCGCCGGGAGCGGCTTCTTCAGGGCCGTC
AACCACGGCGTGCCGCCGCGGGTGTCCGCGGCGATGGACGCCGCCGCGGCGGCGTTCTTC
GTGCGGGCGGGGGCCGAGAAGCAGCTCGCCGGGCCGCCCGACCCGCTGGGCTACGGCAGC
CGGAGCATCGGGGCGAACGGCGACGTCGGCGAGCTGGAGTACCTGATCCTGCACGCGAGC
CCCGACGCGGTGGCGCGCAAGGCCAGCGCCATCGACAGGGAAGACCCTCGACGGTTCAGG
AACAAAATT---------------------------------------------------
------------------------------------------------------------
------------------------------------------------------------
------------------------------------------------------------
------------------------------------------------------------
------------------------------------GAC---------------------
---------------------------------------------ATC------------
------------------------------------------------------------
------------------------------------------------------------
---------------------------GAGTTT---------------------------
------------------------------------------------------------
------------------------------------------------
>gnl_Orysa_v7.0_LOC_Os01g55240.1
ATGGTGGTTCTCGCTGGCCCGCCCGCCGTCGATCACATCCCG---CTGCTGAGGTCGCCG
---GACCCCGGCGACGTCTTCTCCGGCGTGCCGGTCGTCGACCTCGGC---------AGC
CCCGGCGCGGCGAGGGCCGTGGTGGACGCCTGCGAGCGGTACGGGTTCTTCAAGGTCGTC
AACCACGGCGTGGCCACGGACACGATGGACAAGGCCGAGTCGGAGGCCGTCAGGTTCTTC
TCCCAGACGCAGCCCGACAAGGACCGCTCCGGCCCGGCCTACCCGTTCGGGTACGGCAGC
AAGCGGATCGGGTTCAATGGCGACATGGGGTGGCTCGAGTACCTCCTCCTCGCCCTCGAC
GACGCGTCGCTCGCCGACGCCTGCACCGTC---------CCGTCCTGCGCGGTCTTCCGG
GCCGCTCTGAACGAGTACATCTCGGGGGTGCGGAAGGTGGCGGTGCGGGTGATGGAGGCG
ATGTCGGAGGGGCTGGGCATTGCGCAGGCGGACGCGCTGAGCGCGCTGGTGACGGCGGAA
GGGAGCGACCAGGTGTTCCGCGTGAACCACTACCCGCCGTGCCGCGCGCTG---------
---CAGGGGCTC------------------------------------------------
GGCTGCAGCGTCACCGGCTTCGGCGAGCACACCGACCCGCAGCTCGTCTCCGTGCTCCGC
TCAAACGGCACGTCCGGCCTGCAGATCGCGCTCCGCGACGGCCAGTGGGTGTCCGTGCCC
TCCGACCGCGACTCCTTCTTCGTCAACGTCGGCGACTCGTTGCAGGTTCTGACCAATGGG
AGGTTCAAGAGCGTGAAGCACAGGGTGGTGGCCAACAGC---CTAAAGTCTAGGGTTTCC
TTCATCTACTTTGGAGGGCCACCGTTAGCACAGAGGATTGCACCATTGCCACAGCTGCTG
GGGGAGGGAGAGCAGAGCCTGTACAAGGAGTTCACATGGGATGAGTACAAGAAGGCTGCC
TACAAATCAAGGCTTGGAGACAACAGGCTGGCCCAGTTTGAGAAGAAG------------
------------------------------------------------
>gnl_Orysa_v7.0_LOC_Os01g11150.1
ATGGTGGTGCTTGCCAAGGGC---GAGCTCGAGCAGATAGCC---CTGCCG---------
---GCGGCGCACCCG---CCAGCCGACGTGCGCGCGATCGACCTGTCCGGTCCCGCCCGC
GCGGCGGAGGCGCGCGCGCTGGTGGCGGCGTGCGAGGAGCAGGGGTTCTTCCGGGTGACG
GGCCACGGCGTGCCGCCGGGGCTGGTGCGCGCCGCGGAGGCCGCCGCGGCGCGGTTCTTC
GCGCTGCCGCAGCCCGACAAGGAGGCCGCCGCAGGG---GCGCCGCTCGGGTACGCCAGC
AAGCGGATCGGCAGCGCCGGCGACCTCGGCTGGATCGAGTACCTGCTACTCTGCCTCGCC
CCCGCCGCCGCCGCCGCGGCATGCGCCGCGACGTCGCCCACGCCTCCTTGCCCCTTACGG
GAGCTTCTACGCGAGTACAGCGCGGCGGTGCGGCGGGTGGCGTGCGGCGTGCTGGAGCTG
ATGGCGGAGGGGCTCGGCGTCGGGCCGGCGGACGCGCTGGCGCGGCTGGTGGCGCGCGAG
GACAGCGACTCCATCCTCAGGGTGAACCACTACCCGCCGCGCCCCGATCTG---------
---GGCGGCGGC---------------------------------------------GGC
GGGCCGAACCTGACGGGGTTCGGCGAGCACACCGACCCGCAGATCATCTCCGTGCTCCGC
TCCAACGGCGCCCCCGGGCTGGAGATCTCCCTCCGTGACGGCGCCTGGGCGTCCGTGCCG
GGCGACGGCGACTCCTTTTTCGTCAACGTCGGCGACACCCTCCAGGTGCTAACGAACGGG
AGGTTCAGGAGCGTGAAGCACAGGGTGGTGGTGAACAGC---GAGAAGTCGAGGGTGTCC
ATGGTCTTCTTCGGCGGCCCGCCGCCCGGCGAGAGGCTGGCGCCGCTGCCGGCGTTATTA
GGGGACGGCGGCCGGAGCCGGTACAGGGAGTTCACCTGGAAGGAGTACAAGGGCAGCGGC
TGCAAGGGCCGGCTCGCCGACGACAGGCTCTGCAGATTTGAG------------------
------------------------------------------------
>gnl_Orysa_v7.0_LOC_Os05g43880.1
ATGGTGGTGCTCGCGAAGCCGGCGGCGCTGGAGCAGATCTCG---CTGGTGAGGTCGCCG
---TCGGTGGAGGATTTCGGCGCCGGGTTGCCGGTGGTGGACCTGGCC---------GCG
GACGGCGCGGCGGGCGAGGTGGTGCGGGCGTGCGAGAGGTTTGGGTTCTTCAAGGTGGTG
AGCCATGGCGTCGGGGAGGGCGTGGTGGGTAGGCTGGAGGCGGAGGCCGTCCGGTTCTTC
GCGTCGCCGCAGGCGGCGAAGGACGCGCACGGCCCCGCGTCGCCGTTCGGGTACGGGAGC
AAGCGCATCGGCCGCAATGGCGACATGGGGTGGCTCGAGTACCTCCTCCTCGCCATCGAC
GGCGCGTCCCTCTCCCGTTCCTCC------------CCCGCACCGTCGTCCTCGCTCCGG
GACGCGGCGAACAAGTACGTGGGCGCCATGCGGGGGATGGCGAGGACGGTGCTGGAGATG
GTGGCGGAGGGCCTCGGCGTGGCGCCGCGCGGCGCGCTCGCCGACATGGTCGTCGGCGAC
GCGAGCGACCAGATCCTCCGGCTGAACCACTACCCGCCATGCCCGCCGCTG---------
---CAGAACCTG------------------------------------------ATGCCC
AACTGCAGCCCGACCGGGTTCGGCGAGCACACCGACCCGCAGCTCATCTCCATCCTCCAC
TCCAACTCCACCTCCGGCCTCCAGGTCGCCCTCCACGACCACCAGTGGGTCACCGTCCCT
CCCGACCCCGCCTCCTTCCTCGTCATCGTCGGCGACTCGCTGCAGGTGATGACGAACGGG
AGGATGAGGAGCGTCCGGCACAGGGTGGTGGCCAACAAG---CTCAAGTCGAGGGTGTCA
ATGATCTACTTCGGAGGGCCGCCATTGGAGCAGAGGATCGCGCCGCTGCGGCAGCTGCTG
GAGGAGGAGGAGCAGAGCCGGTACGAGGAGTTCACGTGGGGGGAGTACAAGAAGGCTGCC
TACCTCTCCCGCCTCAGCGACAACCGCCTGGCCCCCTTCCACCGGCAGCCACCACCTGTC
GCTAACCCACTCGCC---------------------------------
>gnl_Orysa_v7.0_LOC_Os05g48700.1
ATGGTGGCGATCACGGCGCCGAGCTCCATCGAGCACATCCCG---CTGGTGAGGTGCCCC
---AAGGGCGCCAATCCGCAAGCTGTCATCCCGTGCATCGACCTGTCG---------GCA
CCGGGCGCGGCGGCGGCGGTGGCCGACGCGTGCCGCACCCTGGGGTTCTTCAAGGCGACC
AACCACGGCGTCCCCGCGGGGCTCGCCGACGCGTTGGAGTCGAGCGCCATGGCGTTCTTC
GCGCTCCCGCACCAGGAGAAGGACATGTCCGGCCCCGCCCGGCCCCTCGGCTACGGCAGC
AAGAGCATCGGGTCGAACGGCGACGTGGGGTGGCTGGAGTACCTCCTCCTCTCGGCCGGC
GCCGCCTCGTCCGGCGGC------------------GCGGCGCTGCCGGCGGCGCTGAGG
GCGGCGGTGGAGGCGTACACGGGGGCGGTGAGGGGGGTGGGGTGCAGGGTGATGGAGCTG
ATGGCGGAGGGGCTGGGGCTGGGGGCGAGGTGCGTGCTGCGGCGGATGGTGGTGGGGGAG
GGCAGCGACGAGATGCTGCGGGTGAACCACTACCCGCCGTGCCCG---------------
---CCGGGCCGCGAC---------------------------------------CGGGAC
GAGTGCGGCGTGACGGGCTTCGGGGAGCACACGGACCCACAGATCATCTCCGTGCTCAGG
TCCAACTGCACCGCGGGCCTCCAGATCCTCCTCCGCGACGCCCGCTGGGTCCCCGTGCCC
CCCGACCCCGATTCCTTCTTCGTCAACGTCGGCGACTCCCTCCAAGTGTTGACGAATGGG
AGGTTCAGGAGCGTGAAGCACAGGGTGTTGGCGGAGGGG---GAGGAGTCGAGGCTGTCG
GTGATCTACTTCGGCGGGCCAGCGGCGTCGCAGCGGATCGCGCCGCTGGAGCAGGTGATG
CGGGAGGGGGAGCAGAGCCTGTACAGGGAGTTCACCTGGGGGGAGTACAAGAAGGCCGCC
TACAAGACGCGCCTCGGCGACAACCGCCTCGGCCCCTACGAGCTGCAGCACGCCGCTGCC
AACGATGAGGCCGCGACGAAGAAA------------------------
>gnl_Orysa_v7.0_LOC_Os05g11810.1
------------------------------------------------------------
------------------------------------------------------------
------------------------------------------------------------
------------------------ATGGCGCAGCCGGAGAAGGAGGCGGCGGCGGCGGCG
GCC------------------GCCGCCGCCGTGCCGGGGAGCCCGTTCGGGTACGGGAGC
AAGAGGATCGGCTGCAACGGGGACCTCGGGTGGGTCGAGTACCTCCTGCTCGGCGTCGCC
GCCGCCGCCGCCGCGCCATTGGCGCACGGCGAGGCGTCGCCGTCGCCGGGCTCGTTCCGC
GATATCTTAAATGAGTACGTTGTGGCGGTGAGAGCGATGATGTGGGAGGTGCTAAAGTTA
ATGGCGGAAGGGCTAGGCCTGAAGGAGAAAGATGCGTTGGTTAGGCTGGTCTCACACGAG
GAGAGTGACTCCGTGCTGAGGGTGAACCACTACCCACCACACCCTGAGTTG---------
---AAGCAGCAA---------------------------------------------GGC
CATGGTAGGTTAACCGGGTTTGGAGAGCACACCGACCCTCAGATCATCTCGGTGCTCCGA
TCCAACGACACCTCTGGCCTTGAGATCTCTTTGCGTGATGGTAGCTGGGCTTCTGTGCCT
CCGGATCGAAAGTCGTTCTTCGTTAATGTTGGAGATGTCTTACAG------CCAGGTGGT
AGAATTAAATCGCTCCGCTCCAGGGCAACACGGGAGGCG---ACCCGAAGCCGCCCCGCC
GCC---------GGCCTTCTCTCCCTCGCCTCCCCCACCTCGCCGCCGCCTGAGCAGCCG
---CCGGCAAAGCCGGACGCCTTCTACCCCCTCCAACACCCTGCGGTTGGGGCCCCGACG
AACAGGCGGAGGGGCGGCGACTCGAGG---CGGCTCCGGCGACGACGGCCAGAGGCAGCA
GAGCCAGCGTCGCTGTTAGCGGATCCGGCCGCGGACGAGGCACGGCGG
>gnl_Orysa_v7.0_LOC_Os05g06670.1
ATGGTGGTGCCTTCCGCGACGACGCCA---------------------GCGAGGCAGGAG
---ACGGTGGTGGCGGGTGTCGTCGGCATAGCGACGGTGGACATGTCG---GCGGAGCGC
GGCGCGGTGGCGAGGCAGGTGGCGACGGCGTGCGCGGCGCACGGGTTCTTCCGGTGCGTC
GGGCACGGCGTGCCGGCGGCGGTCGCGGCGAGGCTGGACGCCGCGACGGCGGCGTTCTTC
GCGATGGCGCCGGCGGAGAAGCAGCGCGCCGGGCCGGCGAGCCCGCTCGGGTACGGCTGC
CGGAGCATCGGGTTCAACGGCGACGTCGGCGAGCTGGAGTACCTGCTCCTCCACGCCAAC
CCCGCCGCCGTCGCGCACCGGGCCAGGACCATCGACGCCATGGACCCCTCTCGCTTCAGT
GCTATTGTGAATGAGTACATTGAAGCCATGAAGAAGCTCGCATGTGAGATCCTGGACCTG
TTAGGAGAGGGGCTAGGTCTCAAGGACCCCAGATACTTCAGCAAGCTTACCACAAACGCT
GACAGTGACTGCCTCCTGAGGATCAACCACTACCCTCCATCATGCAACATT---------
---CACAAACTT---CATGATGACCAATGCAATATCAAGAGCCTTGGTGGGAATCTGATG
GCAGGTGGGCGCATTGGGTTCGGCGAGCACTCTGACCCGCAGATCCTTAGCTTGCTCCGA
GCAAACGATGTGGAAGGGCTACAGGTGTTTGTGCCGGACGAGATGTGGGTTCAGGTGCCA
TCGGACCCATCGGCCATTTTCGTCAATGTTGGTGATGTCCTCCAGGCTCTGACAAATGGG
AGGCTGATAAGTATCCGGCACAGGGTAATTGCAACCGCC---TGCAGGCCAAGGCTGTCC
ACAATATACTTCGCATCACCACCCCTGCATGCACGAATCTCGGCACTCCCAGAGACAATC
ACAGCCAGCAGCCCACGCCGATACCGATCATTCACCTGGGCTGAGTACAAGACGACAATG
TACTCACTCCGCCTGAGCCACAGCCGCCTAGAACTCTTCAAAATTGACGATGATGACAGC
GACAATGCCAGTGAGGGAAAAGCA------------------------
>gnl_Phavu_v2.1_Phvul.003G118300.1
ATGGTGCTGGCTGCC---CCAATCCCA---------------------ATAAGGAGCGAT
---GGGATTCTC------CCCAGTGAGCTTCCCGTGGTGGACCTCTCA---GGCGAGAGG
GCGGAAGTGGCAAAAGTGATCGTGAAAGCGTGTGAAGAATACGGTTTCTTCAAAGTGATA
AACCACGGTATCAGCAAGGAAGTTATAGCGAAAACTGAAGAAGCAGGGTTCGGTTTCTTT
GGGAAAGCGATGGTGGAAAAGAAAGTGGCGGCACCTGCA------------TATGGGTGC
AAGAACATAGGTGTCAATGGAGACATGGGTGAGGTGGAGTACCTTCTCCTCAGTGCCACC
ACCGACTCCATTGCTCACATTTCCAAAACCATA---TCCACTGACCCATTAAATCTCAGC
AATAGCTTGAGTGCATACACAGAAGCAGTGAAAGAGCTAGCATGTGAGATATTGGAGGTG
ATGGCAGAGGGGCTGGGGGTCCCGGACACTTGGGTTTTCAGCAGATTGATAAGGGATGGT
GAAAGTGACTCAGTGCTGAGGCTCAATCACTACCCACCTATAATTAACAGA---GAGTGG
TGCAAGGAC------AAAGATAAGGACAAGTCA------------------------TCA
CAAATTAGCAAGGTTGGGTTTGGGGAGCATTCTGACCCTCAGATCCTCACCATTCTCAGA
TCCAACGACGTGGGAGGCCTACAAATTTCTCTTCCAGATGGGGTGTGGATCCCAGTCACC
CCTGACCCCTCTGCATTCTATGTGAATGTGGGTGATGTACTACAGGTTATGACAAATGGA
AGATTTGTGAGCGTGAGACACAGGGCAATGACGAACTCA---TACAAGTGTAGAATGTCA
GTGGCATATTTTGGGGCTCCACCTCTGCATGCAACCATTGTTGCTCCCTCAGTTATGGTC
ACACCTCAGAGGCCCTCTCTCTTCAGACCCTTCACTTGGGCCGAATACAAGAAAGCCACA
TACTCTCTCAAGCTTGGAGACACACGCCTTCAGCTTTTCAGAAACTGCAAACGC------
------------------------------------------------
>gnl_Phavu_v2.1_Phvul.005G061200.1
------------------------------------------------------------
---ATGGCATCCACATCCTCCTTCACAATTCCCATAGTGGACCTTTCC---------AAA
CCTGATGCAAAGAGCCTCATAGTGAAAGCTTGTGAGGAGTTTGGATTCTTCAAAGTCATC
AACCATGGTGTCCCAATGGAATCTATATCACAATTGGAAACTGAGGCCCTCAAGTTCTTC
TCTATGTCAATCAATGAGAAGGAAAAAGCAGGGCCTCCAAATCCATTTGGGTATGGTAGC
AAGAGGATTGGACAAAATGGTGATGTTGGTTGGGTTGAGTATCTTCTTCTAAACACCAAC
GAAGAGCACGAT------------TTTTCTCTCTGTGGGAAAAACCCTGAGAATTTCAGG
GGTCTGTTGAATAGTTACACGTCTCTTGTGAAGAAAATGGCTTGTGGTATTCTTGAGCTG
ATGGCAGAAGGGTTGAAGATTCAGCAGAGGAATGTGTTCAGCAAGCTTTTGATGGATGAA
CAGAGTGACTCTATTTTTAGGGTGAATCATTACCCTGCTTGCCCTGAACTT---------
------GCTGTG---------------------------------------------AAT
GGTGAGAACTTGATTGGGTTTGGAGAACACACAGACCCACAAATAATCTCTCTGCTAAGG
TCTAACAACACTTCAGGCCTCCAGATTTATCTGAGAGATGGAAGCTGGATTTCAGTCCCA
CCTGATCACAACTCCTTCTTCATCAATGTTGGAGATTCTCTTCAGGTTATGACTAATGGA
CGATTCCGGAGTGTGAGGCACAGGGTTTTGGCAAATGGA---TTCAAGTCGAGGCTCTCA
ATGATTTACTTTGGAGGTCCACCTTTGAGTGAGAAAATAGCACCATTACCTTCTCTCATC
AAAGGA---AACCAAAGCCTATACAATGAGTTTACCTGGTTTGAGTACAAGAATTCAACT
TATGGTTCAAAATTGGCTGATAATAGACTTGGACATTTTGAGAGAATTGCAGCT------
------------------------------------------------
>gnl_Phavu_v2.1_Phvul.005G061000.1
ATGGTATTGTTGTCCAAAACA---ACAACAGAGCAATTCTCC---TACATCAAGAACTGC
---ATGGCATCCACATTCTCCTCCACAATTCCCATAGTGGACCTTTCC---------AAA
CCTGATGCAAAGACCCTCATAGTGAAAGCTTGTGAGGAGTTTGGATTCTTCAAAGTCATC
AACCATGGTGTCCCCATGGAACCTATATCACAATTGGAAACTGAAACCCTCAAGTTCTTC
TCTATGCCACTCAATGAGAAGGAAAAAGCAGGGCCTCCCAACCCATTTGGGTATGGTAGC
AAGAGGATTGGACGCAATGGTGATGTTGGCTGGGTTGAGTATCTTCTTCTAAACACCAAT
CAAGAGCACGGT------------TTTTCTCCCAGTGGCAAAAACGCTGAGAAACTCAGG
GGTCTGTTGACTAGTTACATGTCTCTTGTGAAGAAAATGGCTTGTGATATTCTTGAGCTG
ATGGCAGAAGGGTTGAAGATTCAGCAGAAGAATGTGTTCAGCAAGCTTCTGATGGATAAA
CAGAGTGACTCTGTTTTCAGGGTGAATCATTACCCTGCTTGCCCTGAACTT---------
------GCTGTG---------------------------------------------AAT
GGTCAGAACATGATTGGGTTTGGAGAACACACAGACCCACAAATAATCTCTCTGCTCAGG
TCTAACAACACTTCAGGCCTTCAGATTTATCTCAGAGATGGAAGTTGGATTCCAGTCCCA
CCTGATCACAACTCCTTCTTCATCAATGTTGGAGATTCTCTTCAGGTTATGACTAATGGA
CGGTTCCGGAGTGTGAGACACAGGGTTTTGGCAAACGGA---TTCAAGTCGAGGCTCTCA
ATGATTTACTTTGGAGGTCCACCTTTGAGTGAGAAAATAGCACCATTACCTTCTCTCATC
AAAGGA---AAACAAAGCCTATACAATGAGTTTACGTGGTTTGAGTACAAGAATTCAACC
TATGGTTCAAAATTGGCTGACAATAGACTTGGACATTTTGAGAGAATTGCAGCTTCA---
------------------------------------------------
>gnl_Phavu_v2.1_Phvul.007G212200.1
ATGGTTGCGCCTTGT---CCAACTTCCATG---------------ATGGTAAGAACCAAG
---AAAACAAAG------GCTATGGGAGTTCCGACGATCGACCTTTCA---TTGGAAAGG
TCGAAGCTGTCGGAACTAGTGGTGAAAGCATGTGAAGAATATGGTTTCTTCAAGGTGGTG
AACCACAGTGTGGCAAAGGAGGTAATTTCAAGGTTGGAAGAGGAGGGAACGGAGTTTTTT
TCCAAAACCTCCTCAGAGAAGCGTCAAGCTGGCCCTGCCAATCCTTTTGGCTATGGCTGC
AGAAATATTGGCCCCAATGGCGATATGGGTCACCTCGAGTATCTCCTCCTTCATTCCAAT
CCTCTTTCCGTATCTGAGAGATCCCAAACCATA---GCCAACGACCCTACCAAGTTCAGT
TGCGCCGTGAATGATTATATAGAAGCAGCTAAAGGACTAACATGTGAGATTCTTGATCTT
GTGGCGGAGGGTTTGTGGGTCCAAGACAAGTTTTCACTCAGCAACCTCATCAAAGACGTC
CATAGTGACTCACTCCTCAGGATTAATCAGTACCCTCCCGTGAGCCTAAAG---------
---GGCAACAAG---TGGGACACGTCCAAACCTGAGCCACATCAAAATAGTAACAGCAAC
CACAACAACAACATTGGCTTTGGAGAGCATTCTGACCCTCAGATCTTGACCATCATGCGA
TCCAACAACGTGGATGGTCTTCAGATTTCCACCCACGATGGCTTGTGGATTCCTGTCCCC
CCTGACCCTAATGAATTCTTCGTTATGGTTGGTGATGCCCTGCAGGTTTTGACAAATGGA
AGGTTTATAAGCGTGAGACACAGAGTATTGACCAACACA---ACAAAGGCCAGAATGTCT
ATGATGTACTTTGCTGCACCACCGCTGAATTGGTGTATCACTCCACTGCCGAAGATGGTG
ACATCCCACAATCCAAGTCTGTATAAGCCCTTCACGTGGGCTCAATACAAGCAAGCAGCA
TACTCTCTACGACTGGGAGACACTCGTCTTGATCTCTTCAAGATCCAACGACAACTAGAT
ACCCATCTCGCATCTGCTTCTCCC------------------------
>gnl_Phavu_v2.1_Phvul.001G215000.1
ATGGTTGTTCCTTCTTCTCCAACAGCC---------------------------------
------ACAAAG------GCAATGAGAATCCCTACCATTGACCTATCC---ATGGAAAGG
TCACAGTTATCGCAAAGTGTGGTGAAAGCCTGCGAGGAATACGGTTTCTTCAGAGTGGTT
AACCACAGTGTGCCGAAGGAGGTTATTGCAAGATTGGAAGAAGAAGGTGGAGAGTTTTTC
TCAAAACCCAGCCACCAGAAGCGTCGGGCTGGGCCCGCAAGCCCTTTCGGTTACGGCTTC
ACCAACATTGGGCCCAATGGAGATATGGGTGACCTCGAGTATCTTCTACTTCATGCTAAC
CCTCTCTCCATAGCCCAGAGATCCAAAACCATC---GCTAACGACTCCACCAAGTTCAGT
GTTGTTGTGAAGGAATATGTGGAAGTAGTGAAAGAAGTAACGTGCGATATTCTAGATCTG
GTGGTTGAGGGGTTGGGGGTCCCAGACAAGTTAGCTCTTAGCAGTCTCATCAGAGATTTT
CACAGCGATTCTGTTCTGAGGATTAATCACTACCCTCCATTGAAGGTGAAG---------
---ACGAAG------------------------------------------------GGT
AACAAGAACAGCATTGGTTTCGGGGCGCATTCTGACCCTCAGATGTTGACCATCATGCGG
TCCAACGATGTGGGTGGCCTCCAGATTTACACCCGTGAGGGGCTGTGGCTTCCTGTTCCT
CCTGACCCCACAAATTTCTTTGTCATGGTTGGCGATGTCTTGCAGGTTATGACAAATGGA
AAGTTCATGAGCGTGAGGCACAGGGCATTGACCAACACG---TTGGAGGCAAGGATGTCA
ATGATGTACTTTGCAGCACCACCACTTGATTGGTGGATTGCTCCTCTACCCGAGATGCTG
TCACCACAGAATCGAAGTTTATATAAGCCCTTCACATGGGCCCAGTACAAGCAAGCAGCA
TATTCTTCACGCCTTGGAGATTCCCGACTTGATCTCTTCAAGGCCCAGCTAGATACCCAT
CTTCTCTCTTCCTCTCCATCACAC---TGT------------------
>gnl_Phavu_v2.1_Phvul.006G120700.1
ATGGTGGTT---------------------------------------ATAAGGAGTGAA
---AAGATTTTA------CCCATTCATCTTCCCGTTGTGGACTTATCC---ACAGAAAGA
TCAATGGTGAGAAAACTCATAGTGAAAGCTTGTGAGGAGTACGGTTTCTTCAACGTGATC
AACCATGGAGTTCCCTGCGACACCATAGCCAAAATGGAAGAAGCAGCTTTTGATTTCTTT
GCGAAGCCACTGGCCCAAAAGAAACAACTT------------CCCCTT---TATGGCTGC
AAGAACATAGGCTTCAATGGAGACATGGGAGAGATTGAGTACCTTCTCCTTAGTGCTACT
CCTCCCTCCATGGCTCACTTC---AACAACATC---TCCAATGTGCCTTCAAACTTCAGC
TGTAGTGTGAGTGCATACACAGAGGGAGTGAGGGAGCTGGCATGTGAGATTTTGGAGCTA
ATGGCAGAGGGTCTGGGGGTTCCGGATAGATGGTTTTTGAGCAGGTTGATCAGGGAGGTT
GATAGTGACTCAGTCCTGAGGTTCAATCACTACCCACCGATACTTAACAAA------GAC
TGCAAGGAT------AAGGACAAGTCTCCCTCC------------------------CAC
AACCACACCAAGGTTGGCTTTGGGGAGCATTCTGACCCTCAGATCCTTACCATCCTCAGA
TCCAATGACGTGTGTGGCCTCCAAATCTCTCTTCAAGATGGGGTGTGGAACCCAGTTGCT
CCTGACCCCTCAGCTTTCTGTGTTAATGTGGGTGATCTCTTGCAGGTTATGACAAATGGA
AGATTTGTGAGCGTGAGACACAGGGCTGTGACAAACTCA---CACAAGTCTAGAATGTCG
GTGGCGTATTTTGGGGGTCCACCACTTGATGCATGCATTGTTGCTCCCTCAGTTATGGTT
ACACCCCAGAGGCCCTCCCTCTTCAAACCCTTCACTTGGGCTGAATACAAGAAAGTCACC
TACTCAATGAGGCTGGGAGAACGCCGCATTGACCTTTTCAGGAACTGCACTCAACTCGAC
------------------------------------------------
>gnl_Phavu_v2.1_Phvul.006G165000.1
ATGGTTGTTCTGTCTCAGCCA---GCATTGAACCAGTTTTTC---CTTCTGAAACCATTC
---AAGTCCACGCCCTTGTTCACGGGGATTCCTGTGGTCGACCTCACG---------CAC
CCCGATGCCAAGAATCTCATAGTGAACGCCTGTAGGGACTTCGGTTTCTTCAAGCTTGTG
AACCATGGTGTTCCATTGGAGTTAATGGCCAATTTAGAAAAAGAGGCCCTCAGGTTCTTT
AAAAAATCTCAGTCCGAGAAAGACAGAGCTGGTCCCCCCGACCCTTTCGGCTATGGTAGC
AAGAGGATTGGCCCAAACGGTGATGTCGGTTGGGTCGAATACCTCCTCCTCAACACCAAC
CCTGAGGTTATCTCACCCAAATCACTTTGCATTTTCCGAGAAAATCCTCATCATTTCAGG
GCGGTGGTGGAGAACTACATTACAGCAGTGAAGAACATGTGCTATGCGGTGTTGGAATTG
ATGGCGGAGGGGTTGGGGATAAGGCAGAGGAATACGTTAAGCAGGTTGCTGAAGGATGAG
AAAAGTGATTCGTGTTTCAGGTTGAACCACTACCCGCCTTGCCCTGAGGTG---------
---CAAGCACTG------------------------------------------------
AACCGGAATTTGGTTGGGTTTGGGGAGCACACAGACCCACAGATAATTTCTGTCTTAAGA
TCTAACAGCACATCTGGCTTGCAAATCTGTCTCACAGATGGCACTTGGGTTTCAGTCCCA
CCTGATCAGACTTCCTTTTTCATCAATGTTGGTGACGCTCTACAGGTAATGACTAATGGG
ATGTTTAAAAGTGTAAAGCATAGGGTTTTGGCTGACACA---ACGAAGTCAAGGTTATCA
ATGATCTACTTTGGAGGACCAGCGTTGAGTGAAAAGATAGCACCTTTACCTTCAGTGATG
TTAAAAGGAGAGGAGTGTTTGTACAAAGAGTTCACATGGTGTGAATACAAGAAGGCTGCG
TACACTTCAAGGCTAGCTGATAATAGGCTTGCCCCTTTCCAGAAATCTGCTGCTGAT---
------------------------------------------------
>gnl_Phavu_v2.1_Phvul.002G193300.1
ATGGTTGTTCTTTCTAACCAATCTGCACTGAACGAGTTGTTT---CTGGCCAAGACATGC
---AATCCCCCCACCATGTTCACGGAGGTTCCCGTGGTTGATCTCTCA---------CGC
CCTGATGCCAAAACAATCATGGTGAAGGCCTGCCAAGAGATTGGTCTCTTCAAGGTGGTC
AACCATGGCATTCCCTTGGAGGTGATAACGCGTTTGGAGAATGAAGCGCTCAAGTTCTTC
ATGCAAAGCCAGTCACACAAAGACAAGGCCGGTCCTCCCGACCCTTTCGGCTATGGCAGC
AAGAGAATTGGCACAAACGGTGACCTGGGTTGGGTCGAGTATCTCCTCCTCAGCACCAAC
CCTGACATCGTCTCCCCCAAAACTCTTCAGCTTTTTCACCAAAACCCGCAAGTTTTCAGG
TTGTGTGTGGAGGAATACATAGGGGCAGTGAAGAAGATGTGCTGTGAAGTGTTGGAAGAA
ATGGGTGAGGGGTTGGGGATGGGAGAAAGGAATGTGTTTAGCAGAATGATAAGAGAGGAG
AGAAGCGATTCATGCTTGAGGGTGAATAGGTACCCAGCATGTCCAGAGCTG---------
---AAAGCACTG---------------------------------------------AGT
GGACGAAATTTGATTGGGTTTGGAGAGCACACAGACCCACAGATATTATCTGTCCTCAGA
TCCAACAACACATCAGGACTGCAAATCTGTCTCCCAGATGGGACTTGGGTTTCAATCCCC
CCTGACCCTTCCTCCTTTTTTGTCAATGTTGGTGACCTCTTGCAGGTTATGACAAATGGG
AGGTTTAGGAGTGTTAAGCACAGGGTGTTGGCTGACTCA---AGCTTGTCAAGGTTGTCA
ATGATATATTTTGGAGGGCCATGTTTGGACGAAAAGATTGGTCCTTTACCTTCACTGGTG
TCAAGGGAAGAAGAGAATTTGTACAGAGAGTTGACATGGCGGGAATACAAGAATGCTGCA
TACAAGACAAGGCTCTCTGATGATAGGATCACTCTCTTTCAAAAATCTGCAGATCACACT
CACAAACAGACT------------------------------------
>gnl_Phypa_v3.3_Pp3c15_2360V3.1
------------------------------------------------------------
------------------------------------------------------------
------------------------------------------------------------
------------------------------------------------------------
------------------------------------------------------------
------------------------------------------------------------
------------------------------------------------------------
------------------------------------------------------------
------------------------------------------------------------
------------------------------------------------------------
------------------------------------------------------------
------------------------------------------------------------
------------------------------------------------------------
------------------------------------------------------------
------------------------------------------------------ATGTCC
ATGGTGTACTTTGCCTCTCCTCCGGCGAAAGCAACGATTGAGGTTCCAGAGCAGCTCGTC
ATTTCTAAGCACCTCCGG---------------------------TTCCGGAGCACCAGG
CCATCAGGCTCCATTGCTGACGATCGCCTGCTCATAGAGATGTTACGTCCATCGGGGAGG
AATTCGAAG---------------------------------------
>gnl_Phypa_v3.3_Pp3c15_2341V3.1
---------------------------------------------------AGGTGTCAC
---------------------------GTGTATAGCGCAGATTCGAGCAATTCGAAGCGC
GGAGAGAGCACACAGCTG------------------------------------------
---CGAGGGTTT------------------------------------------------
------------------------GGC---GGCGAG------------GGCAAAGGGAAT
AAACAG---GGGACGAAGGGGGAG------------------------------------
---------------GAGTGGGCG---------------------------------AGG
---------------------------------------ATGTGTGGTGTACTTGAAACC
CTCGACGGA------------------------------------------ACGGATGAA
AACACTGATGTGTTATAT------------------------------------------
------------------------------------------------------------
---------------------------TATTCCAAGAGACGAATGAAAAGTACTCTTGAG
GGA---------------------------GTCCAT---GGT------------------
---------------------------------------------GCTTGGACAAACGGA
CGGTTCCGAAATGTGGAGCACCGAGCTGTGGTGAACGAA---TCAGAAGCGCGAATGTCC
ATGGTGTACTTTGCCTCTCCTCCGGCGAAAGCAACGATTGAGGTTCCAGAGCAGCTCGTC
ATTTCTAAGCACCTCCGGTTCCGGCGA---------------------------------
------------------------------------------------------------
------------------------------------------------
>gnl_Phypa_v3.3_Pp3c12_3890V3.1
------------------------------------------------------------
---------------------------ATG---------------------------CGA
------------------------------------------------------------
------------------------------------------------------------
---------------GAAAAGCAA------------------------------------
------------------------------------------------------------
------------------------------------------------------------
------------------------------------------------------------
------------------------------------------------------------
------------------------------------------------------------
------------------------------------------------------------
------------------------------------------------------------
------------------------------CTGCAT---CGC------------------
------------------------------------------CAGGCTTGGACAAAACGA
CGGTTCCGAAGTGTGGATCACCGAGCTATGGTGAACGAA---TCAGAAGCGCGGATGTCC
ATGGTGTACTTTGCCACTCATCCGACGAAAGCAACGATTGAGGTTCCAGAGCAGCTCGTC
ACTTCTAAGCACCCCCGGTTCCGGCGATCGTTCACTTGGGAGGAGTATAAGAGCCACTTG
TTTCAAATGCACGTCGGAGGGAACGGAGTAATATTATCCAAA------------------
------------------------------------------------
>gnl_Pinta_v2.0_PITA_000057745-RA
ATGGCTTCAACACCTGTGCCTTCCTCTGCTTCTCAGCCCAAT---TTACTTCGCCATTAC
---ACTCCCACTGTCTCAGGCTCCTCTATCCCCGTTGTGGATTTGTCT---GAACAAAAA
ACCAGGGTCGTCCAGGACCTGGTTAAAGCCTGCGAAGACTATGGGTTCTTCAAGGTTGTG
AACCATGGAATCTCGCAGGCTTTAATTGATGCCATGGAGGCAGAAGCGGAGAAGTTATTC
GCTCTGCCATTGTCTGAAAAGGAGAGAGCAGGGCCTGCCGACCCGTACGGGTATGGCAAC
AGAAGTATTGGTCGCAATGGGGATGTGGGTTGGATTGAATATCTGCTGTTCAGATCTGAT
TTTCAATATGTTCAGCAGCGTTATAAGGCAATTTCGCCAGATAAT---TCGCTCTACAGT
AATACTGCCAGCAAATACATAAGTGCAACCAAAAAGCTTGCATGTGATATACTGGAACTG
CTAGCAGAAGGGCTTGGGCTTCCTGAA---AATATATTCTCAAGTTTTCTAACAGCCGAG
GGGAGCGACTCTGCATTCAGACTCAACCATTATCCGCCATGCCCG---------------
---------------------------------------------------------GAT
CCTTCTAACATAATAGGATTCGGAGAACACACCGATCCCCAGATTTTAACCGTTCTGCAC
TCCAACGATGTCGGAGGATTGCAGGTTTTATCCAGAGAAGGAAAGTGGGTTACCGTGTCC
CCGGACCCGTCCTCGTTTTCTATAAACATAGGAGACTGCATGCAGGTACTGACAAACGGG
CGGTTCAAGAGCGTGAGGCACCGCGCGGTGACAAACACG---CTGCGTTCGCGGATTTCA
ATGATGTTTTTCGGTGCTCCGGCGATGGATGCGACCATCGCCACTCCTTCCCAGCTGGTG
GACGAAGATCGTCCCGCCCAGTACATGCCATTCCTCTGGTCTCAATACAAGAAATCCATC
TACTGCTTGAAGTTGGGACAAACTCGTGGCCTGCTCCAGAAATTTCAGGCTTCAATG---
------------------------------------------------
>gnl_Poptr_v3.0_Potri.010G149700.1
ATGGTAGTGGCATCC---CCAACTCAA---------------------ATTCACGGGGAA
---AAACTCCTG------GCCATTGAGCTTCCTGTAATAGATCTCTCA---GGCGAGAGA
TCAATGGTGTCCAGTCTCATTGTCAAAGCCTGTGAAGAATATGGTTTTTTCAAGGTAAAA
AACCATGGCGTTCCTCATGACATCATTGCCAAAATGGAAAACGAAAGTTTCAACTTCTTT
GCCAAAACATTCGATGAAAAGCAAAAGGCTGGGCTTGATAATTCCTTTGGTTATGGCTGC
AAAAACATTGGCTTTAATGGTGATACAGGAGAGGTTGAATATCTGCTTTGTAATACCAAT
CCTCTCTCCATTGCTGAAAGATCCAAAACCATC---TCCAATGACCCTACAGAATTCAGG
CAACAGGTCTACGGCTACATAGAAGCAGTTAGGGAGCTGGCATGTGAGTTATTAGATCTG
ATGGCAGAGGGATTGTGGGTCCCAGATAGATCAGTGTTCAGTCGACTAATCAGAGATGAT
GACAGTGACTCAATCATCAGGTTAAATCACTACCCTGCCATGCCT---------ATACTC
TGCAAGGAT------AAGGACTCCTCATCACCT------------------------TGT
AACCACAACAAGGTAGGATTTGGAGAGCATTCTGACCCTCAGATCTTGACCATCTTAAGA
TCCAACGACGTGGGTGGCCTTCAGATTTCCCTGAATGATGGTGCCTGGGTTCCAGTAACA
CCTGACCCCACTGCCTTCTGTGTTAATGTGGGTGACTTGTTACAGGCAATGACAAATGGG
AGATTTGTAAGTGTGAGGCACAAAGCCCTAACCAACTCA---TACAAGTCTAGAATGTCA
ATGGCCTATTTTGCTGCACCCCCACTTAATGCAAGGATCGCTGTTCCACCAGAAATGGTT
ACACCCATCAAGCCTGCCTTATACAGGCCTTTCTCCTGGGCTGAATTCAAGAATGCTGCT
TTTGCTCTGCGACTTGGAGATAGCCGCCTTGGTCTATTCATGCTGGAAGTAGATGACCAA
GTTGCT------------------------------------------
>gnl_Poptr_v3.0_Potri.004G065000.1
ATGGTAGTACTTTCCCAACTA---GCTCTAGAACCTTTCTCA---GTTATCAAAACATGC
---AAGCCTATAGGCTTGTTTTCCGAGATACCCGTTATAGACTTGACA---------GAC
CCTCATGCCAAGACTCTCATAATCAAGGCCTGTGAAGAGTTTGGATTCTTCAAGCTGGTA
AATCATGGAGTTCCAATGGAAGTCATGACCAAATTGGAAGCTCTTGCTACCAACTTCTTT
AACCTCCCCCAGCCTGAGAAAGACAAGGCTGGACCTCCTAACCCTTTTGGCTACGGAAAC
AAGAAAATTGGCCCTAATGGTGATGTTGGTTGGGTTGAATATCTCCTCCTTAACACCAAC
CCTCAAATCTCCTCCCAAAAAACG---TCCATTTTTCAGGAAAACCCACAGATTTTCCGC
TCTGCTGTTGAAGATTACATACTGGCAGTGAAGAGAATGGCTTTTGAAGTATTGGAATTG
ATGGCTGATGGGCTGGAGATTGAGTCAAGGAATGTGTTCAGTAGGCTGTTGAGGGATGAT
AAGAGTGATTCATGTTTCAGGCTAAACCACTACCCACCATGCTCAGAGCTG---------
---CAAGCATTG---------------------------------------------AGT
GGTGGAAATTTGATTGGGTTTGGCGAGCACACAGACCCACAGATAATATCTGTTCTAAGA
TCTAACAACACAAGTGGCCTGCAAATTTGTCTGAAAGAGGGAACTTGGGTTTCAGTCCCC
CCTGATCAGACCTCTTTTTTCATCAATGTTGGTGATGCCTTGCAGGTGATGACAAATGGA
AGGTTTAGGAGTGTCAAGCACAGGGTTTTGGCTGATCCC---CTGAAACCAAGGATTTCC
ATGATTTTCTTCGGTGGTCCACCTTTAAGTGAAAAGATAGCACCTTTACCCTCCTTGATG
GCAGAAAGAGGAGGAAGCTTATACAAGGAGTTCACATGGTTTGAATACAAAAGGTCCGCA
TACAAGTCAAGGCTAGCTGATTACAGACTTGGGCTATTTGAGAAAACTGCAGGCCAA---
------------------------------------------------
>gnl_Poptr_v3.0_Potri.011G095600.1
ATGGTGCTCGTGCCCAAGCCA---GCACTTCAACAGTTCTCG---TTTATAAGAAACATC
---AAACCCACCACATTCTTTTCTGGAATCCCTCTAATAGACCTCTCA---------AAA
CCCGACTCCAAGCACCTCCTGGTCAAGGCATGTGAGGAATTTGGATTTTTCAAGGTAGTC
AACCATGGCGTGCCTTTGGAATTCATTTCGAAGCTGGAATCGGAAGCTGTCAAGTTCTTC
TCATTACCGCTTTCTGAGAAAGAAAAAGCAAGCCCTCCTAATCCCTTTGGCTATGGTAAG
AAAAGCATTGGACAAAACGGTGATGTGGGTTGGGTAGAATACCTTCTCCTGACCACTAAT
CAAGAATCAGTTTCTCAGAGACTCTCTTCAGTTTTTGGTGACAACCCAGAAAAGTTTCGG
TGTGCTTTGAATGATTATGTATCAGCTGTGAAGAAAATGGCATGTGAGATTCTTGAAATG
ATGGCTGATGGTCTAAAGATTCAGAATAGAAATGTGTTTAGTAAACTTTTGATGGATGAA
CAGAGTGACTCTGTTTTTAGGCTAAATCACTACCCTCCATGCCCAGAGATT---------
---CAAGCATTG---------------------------------------------AAA
GACCACAACATGATTGGATTTGGAGAGCACACAGACCCACAGATCATTTCTGTGTTAAGA
TCCAACAACACTTCTGGCCTGCAAATCTCTCTTAATGATGGAAGCTGGATTTCAGTCCCA
CCTGACCCGAGCTCATTTTTCATCAATGTTGGCGACTCATTACAGGTTATGACTAATGGG
CGGTTTAAAAGTGTAAGGCACAGAGTCTTGGCCAACAGT---ATAAAGGCTAGAATTTCA
ATGATTTATTTTGGTGGACCACCTTTGAGAGAGAAAATAGCTCCATTGCCCTCGCTCATG
GAAGGA---GAAGAAAGCTTGTACAGAGAATTTACATGGTTCGAGTACAAGAGATCTGCT
TACAACTCAAGATTGGCCGATAATAAGCTTGTCCTCTTCGAGAGGATAACAGCCTCG---
------------------------------------------------
>gnl_Poptr_v3.0_Potri.002G191900.1
ATGGTAGTTCCTTCT---CCAACTCCA---------------------GCACGAACCAAA
---AAAACGAAG------GCCTTTGGAATTCCTACTGTTGATCTCTCT---CTTGATAGG
TCAAACGTATCGAAACTGATCGTAAGGGCATGTGAAGAATATGGATTCTTCAAAGTTACG
AATCATGGGGTCAGTAAGGAGGTCGTAACCAGAATGGAGGAGGAAGCTGCTCATTTTTTC
TCAAAACCAGCCACGGAAAAGCACCGAGCTGGACCTGCTAGTCCTTTTGGCTATGGTTGC
AAAAATATTGGCTGCAATGGTGACATGGGCGAGCTTGAATATCTTCTCCTCCACGCCAAT
CCTCTCTCCGTCTTTGAAAGATCCAAAACCATC---TCAAATGACCCTTCAGAATTCAGC
TGCGTGGTGAATGATTACATACAAGCGGTTAAGCAACTGGCGTGTGAGATTCTTGATCTA
ACGGCTGAGGGCTTGTGGGTCCCGGATAAACGTGCATTCAGCAGGCTCATCAGAGATGTC
CACAGCGATTCTGTTCTTAGACTTAATCACTACCCTGCATTCGAAGAGATC---------
---ATGGAC------TGGGACCCATCACCT------------------------------
------AAAACAATTGGTTTTGGCGAGCACTCCGACCCTCAAATCTTGACCATCTTGCGA
TCCAACGACGTTGGGGGCCTCCAAATTTATTTGCGTGATGGCTTGTGGGTCCCTGTTCCT
CCTGACCCCACCGGATTCTATGTGATCGTGGGGGATGCCTTCCAGGTTTTAACGAATGGG
AGGTTTGAAAGCGTTAGACACAGAGTGTTGGCGAGCTCG---GGGAAGCCAAGAATGTCA
ATGATGTACTTTGGGGCGCCACCGCTTAACGCATGGATCTCTCCGCCTCCACAGCTGGTC
TTGCCACAAAATCCAAGCCTCTACAAACCCTTCACTTGGAGTGAATTCAAGAAAGCTGCC
TATTCTCTGCGATTGAGAGATACGCGTCTTGACCTCTTCAAGATTCATGCCACAGAAAAA
TTTGCTTCT---------------------------------------
>gnl_Poptr_v3.0_Potri.014G117300.1
ATGGTAGTTCCTTCT---CCAACACCA---------------------ATACGAACCAAA
---ACGACGAAG------GCTTTAGGAATTCCTACTGTTGATCTTTCT---CTTGACAAC
TCGAGCGTATCACAGTTGATCGTAAGAGCATGCGAAGAATATGGATTCTTCAAAGTTATA
AATCATGGGGTCAACAAGGAGGTCGTGACAAGACTGGAGGAGGAAGCAGCTCGTTTTTTC
GGAAAACCAGCCGCGGAGAAGCAACAGGCTGGACCTGCTAGTCCTTTTGGATATGGTTGC
AAGAACATTGGCTGCCATGGTGACACGGGCGAGCTCGAGTATCTTCTCCTCCACACCAAT
CTTCTCTCCGTCTCTGAAAGATCCAAAACCATC---TCGAACGACCCTTCAGGATTCAGT
TGTGCGGTGAGTGATTACATAAGAGCAGTTAGGCAGCTTGCATGTGAGATTCTTGATCTT
GCGGCTGAGGGCTTGTGGGTCCCGGATAAACATGTATTCAGTAGGCTCATCAGAGACGTC
CATAGCGATTCAGTTCTTAGACTTAATCACTATCCTGCAGTCGAAGAGATC---------
---GCAGAT------TGGGACCCATCACCT------------------------------
------ATAAGAATTGGTTTTGGTGAGCACTCCGACCCTCAGATCTTGACCATCTTGCGA
TCCAACGATGTTGCGGGCCTCCAAATTTGCTTGCATGATGGTTTGTGGGTACCCGTCCCT
CCTGACTCCACAGGATTCTACGTGATTGTGGGTGATTCCTTTCAGGTTTTAACCAATGGG
AGATTTGAAAGCGTGAGGCATAGGGTATTGACAAACTCG---AGCCAGCCAAGAATGTCA
ATGATGTATTTTGGGGCACCACCCCTTACTGCATGGATCGCTCCTCTCTCACACATGGTT
TCACAGCAAAATCCAAGCCTTTATAAACCCTTCACTTGGAGTGAATTCAAGAAAGCTGCC
TACTCTCTACGTTTGAGAGATACGCGTCTTGACCTCTTCAAGATTCACGCCACTGAAAAA
TCTGCTTCATTG------------------------------------
>gnl_Poptr_v3.0_Potri.008G101600.1
ATGGTAGTGGCATCT---CCAACTAAA---------------------CTTCACAGTGAA
---GAACACCTG------GCCATTGAGCTTCCTACAGTAGACCTCTCA---GGAGATAGA
TCAATGGTTTCCAATCTCATTGTCAAAGCCTGTGAGGAATATGGTTTCTTCAAGGTGAAA
AACCATGGTGTTCCTCATGACATCATTGCCCAAATGGAGAAAGAAAGTTTCAACTTCTTT
GCCAAACCATTCGATGAAAAGCAAAAGGTTGAGCCGGCCAAACCCTTTGGTTATGGCTGC
AAAAATATTGGCTTCAATGGTGATATGGGAGAGGTGGAATATCTACTTCTTAATATCAAC
CCTCTCTCCATAGCTGAA---------------------------------------AGC
TCCGCTGTGAGTGCTTACATAGAAGCAGTTAGGGAGCTGGCATGTGAGTTATTAGATCTG
ATGGCGGAGGGGCTGCGGGTCCCGGATAGATCAGTGTTTAGTAGGCTAATCAGAGATGTT
GACAGTGACTCCCTCATCAGGTTAAACCACTACCCCCCTATGCCT---------CTGCTC
TGCAAGGAT------GAGGACTCGTCACCT---------------------------TGT
AACCAAAACAAGGTAGGGTTCGGAGAGCATTCTGACCCTCAGATCTTGACCATCTTGAGA
TCCAACGATGTGGGTGGCCTTCAGATTTCCTTAAATGATGGTGCGTGGGTCCCAGTAACA
CCTGATCCCGCTACCTTCTGGGTTAATGTGGGTGACTTGTTACAGGCAATGACAAATGGG
AGATTTGTAAGTGTGAGGCACAAAGCCCTAACCAACTCT---TCCAAGTCTAGAATGTCA
ATGGCCTATTTTGCTGGCCCTCCACCCAATGCGAGGATCACTGTTCCACCAGAAATGATT
ACCCCCACCAAGCCGGCATTATACAAGCCCTTTACCTGGGCTGAATTCAAGAAAGCTGCT
TATGCTATGCGACTTGGAGATAGACGCCTTGGTCTATTCAGGATGGAAGGAGACGAGCAA
GTTGCT------------------------------------------
>gnl_Poptr_v3.0_Potri.001G378400.1
ATGGTGCTTATATCCAAGCCA---GCTCTTGAACAGTTCTCG---TTTATAAGAAACAGA
---AAACCTACCACAGTTTTTTCTGGAATCCCTCTAATAGACCTCTCA---------AAA
CCTGACTCCAAGCACCTACTGGTTGAGGCATGCGAGGAATTTGGATTTTTCAAGGTAATC
AACCATGGAGTGCCTATGGAATTCATATCCAAGCTGGAATCTGAAGCTGTCAATTTCTTC
TCATTACCGCTCTCTGAGAAAGAAAAAGTAGGCCCTCCTAGCCCCTTTGGCTATGGTAAC
AAAAGCATTGGACAAAATGGTGATGTGGGCTGGGTAGAATACCTTCTCTTAACCACTAAT
CAAGAATCAATTTCTCAGAGGTTCTCTTCAGTTTTTGGTGACAACCCAGAAAAGTTTCGG
TGTGCTTTAAATGATTATGTATCAGCTGTGAAGAAAATGGCATGTGAGATTCTTGAAATG
ATGGCTGATGGTCTAAAACTTCAACAAAGAAATGTGTTTAGTAAACTTTTGATGGATGAA
CAGAGTGACTCTGTTTTTAGGCTAAATCACTACCCTCCATGCCCAGAAATT---------
---GAAGCATTG---------------------------------------------ACT
GACCAAAACATGATTGGATTTGGAGAGCATACAGACCCACAAATCATTTCTGTGTTAAGA
TCCAACAACACTTCTGGCCTGCAAATCTCTCTCAGTGATGGCAGCTGGATTTCAGTTCCA
CCTGATCAGAACTCATTTTTTGTCAATGTTGGTGACTCATTACAGGTTATGACTAATGGG
AGGTTTAAGAGTGTCAGGCACAGGGTTTTGACCAACAGC---ATGAAAGCTAGAGTTTCA
ATGATTTATTTTGGTGGACCACCTTTGAGTGAGAAAATAGCTCCATTGCCCTCGCTCATA
AAAGGA---AAGGAAAGCTTGTACAAAGAATTTACATGGTTCGAGTACAAAAGATCTGCC
TACAGCTCCAGATTGGCTGATAATAGGCTTGTCCTCTTTGAGAGAATAGCAGCCTCG---
------------------------------------------------
>gnl_Prupe_v2.1_Prupe.4G150200.1
ATGGTGTTTGTGACTAAACCA---CCTACTGAAAACTTTTCT---TATCCTAGAGGCAGC
---AAAGTCTCCAAATTCTTTGCTGGAATTCCTCTAATAGACCTTTCA---------AAA
CCAGACTCCAAACAGCTCATAGTCAGGGCTTGTGAGGAGTTTGGGTTCTTCAAGATCATC
AACCATGGTGTTCCAATGGAATTCATTACCAGGTTGGAATCTGAGGCCATCAAATTCTTC
TCCTTGCCGCTTTCTGAGAAAGAAAAAGCAGGGCAACCTAATCCTTTTGGATATGGTAAC
AAGCATATTGGGAAGAATGGTGATGTTGGTTGGGTGGAGTACCTTCTTCTAACAGCCAAC
ATAGAATCCAATTCCCAGAGATTTTTATCAGTTTTTGGACAGAACCCAGAAGAGTTCTGT
TCTGCTTTGAATGATTATATATCAGCTGTGAAGAAAATGGCATGTGAGATTCTTGAACTG
ATGGCTGAAGGATTAAAGATTCAACCAAGGAATGTGTTCAGCAAGCTTTTGATGGATGAA
CAGAGTGACTCTTACTTCAGGTTAAATCACTACCCACCATGCCCAGAGCTT---------
---CAAGATTTG---------------------------------------------AGT
GCCAGAAATGTGATTGGATTTGGAGCGCACACAGACCCACAAATCATCTCTGTGCTGAGA
TCCAACAACACATCTGGCCTCCAAATTTCATTGAGAGATGGGAATTGGATTCCAGTCCCA
CCTGATCATAACTCCTTCTTCATCAATGTTGGTGACTCTTTGCAGGTTTTGACCAATGGG
AGGTTCCAAAGTGTGAGGCACAGGGTTTTGGCCAATGGT---TCAAAATCAAGAGTTTCA
ATGATTTATTTTGGGGGGCCACCCTTGAGTGAGAAAATAGCTCCACTGCAATCTGTCATG
AAGGGAGAGGAGGAAAGCATGTACAAAGAGTTTACATGGTTTGAGTACAAAAGCACTTGT
TACAACACAAGACTGGCTGATAATAGGCTTGGAAACTTTGAGAGAATTGCAGCCTCA---
------------------------------------------------
>gnl_Prupe_v2.1_Prupe.4G080700.1
ATGGTGGTTCTTTCTCAACCCGCGGCATTAGACCATTTATCTGATCTGATCAAAGCGTGC
---AAGCCCACCAGCTTGTTCACTGGAATTCCAGTCGTGGACCTCTCA---------GAC
CCTGAAGCAAAACACCACATAGTCAAGGCCTGTCAAGACTACGGCTTGTTCAAGCTGGTC
AACCATGGAGTGCCATTGGACTTCATGACCACGCTTGAAGCCCAAGCTCTCAAATTCTTT
AACTTACCCCAGTCAGAGAAAGAGAAGGCAGGCCCTGCCGATCCATTCGGCTACGGAAGC
AAGAGAATTGGCCCAAACGGTGACGTGGGTTGGATTGAATACATCCTTCTCAACACCAAT
CCTGATATCATCTACCCCAAGTCCCTCTCCATTTTCAAAGAAAACCCAGAAATTTTCCGT
GATGCAGTGTTAGATTATATCTGCGCGGTGAAGAAGATGACCTTTGAGGTATTGGAATTG
ATGGTTGATGGGCTGGGGATTGAGCCAAGGAATGCGCTGAGCAATCTTTTGAGAGAGGAT
AAGAGCGACTGTTGCTTCAGGCTAAACTACTATCCGCCATGCCCAGAGCTT---------
---CAGGCATTG---------------------------------------------AGT
GGACGAAACTTGATTGGCTTTGGGGAGCACACAGACCCACAGATCATCTCTGTCCTGAGA
TCAAACAACACATCAGGCCTGCAAATCAGCCTCAAGGATGGGACTTGGGTTTCTGTCCCA
CCTGATCAGAACTCCTTTTTCATCAATGTTGGTGATTGTTTGCAGGTGATGAGCAATGGG
AGGTTCAAGAGCGTGAAGCATAGGGTTTTGGCAGACACT---ACAAGTTCAAGGATTTCA
ATGATCTTCTTTGGAGGGCCACCTTTGAGTGAAAAGATAGCACCTCTGCCGTCACTTATG
GCAGAAGGAGAAGAAAGCTTGTACAAAGAGTTCACGTGGTGTGAATACAAAAAGTCCGCG
TACAAGTCAAGGCTGGCTGATTATAGGCTAGGGCTGTTCGAGAAATCTGTGCCAATG---
------ATGTCAAATTCCCAATTT------------------------
>gnl_Prupe_v2.1_Prupe.3G006700.1
ATGGTTGTACCATCT---CCTTCACCA---------------------ATACGAACCAAG
---AAAACCAAG------GCAGTAGGAATTCCTACAATCGATCTATCAAATTACAATAGG
TCAAAGCTGTCGGAACAAATTGTCGAGGCCTGTGAAGAGTATGGTTTCTTCAAGGTGGTG
AACCACGGCATCCCGAAAGAGGTCATTGAGAGAATGGAAGCACAAGGTGCTGATTTTTTC
GCCAAACCCGCCATGGAGAAGCAACGAGCAGGCCCGGCTTGTCCTTTTGGTTATGGCTGC
AAAAACATTGGCCGCAATGGTGACATGGGAGAGCTTGAATACCTTCTCCTTCAAACCGAT
CCTCTCTCTGTTTCTGAGAGATCCAATGCCATC---TCCAACGAGCCTACAAAATTCAAC
TGTGCAGTAAATGATTACACAGAAGCAGTTAAGGAATTGGCATGTGAGATTCTTGATCTG
GTGGGTGAGGGGCTATGGGTTTCAGACAAGTCTGTGTTCAGTAGGTTCATCAGAGACGTC
CAGAGTGACTCAATTCTGAGGCTTAATCACTATCCTGCGGTCAAG---------------
------GAC------CCATCACCAAAACAACAGCTTCATCCGTAT------------GGT
AACAATAATAGGATTGGCTTTGGAGAGCATTCTGACCCTCAGATCTTGACCATCCTAAGA
TCCAACAACGTGGGGGGCCTTCAGATTTCACTGCATGATGGCTTGTGGGTTCCCGTCCCT
CCTGACCCCAATCACTTCTTTGTAATGGTTGGTGATGCCTTACAGGCTTTGACGAATGGG
AGGTTAGTAAGTGTGAGACATAGGGCATTGGCAAACTCAGTCATGAAGCCAAGGATGTCG
ATGGTGTACTTTGGGGCACCACCCCTAAATGCATGGATGTCTCCACTTCCGGAAATGGTG
TCCCCGGAGAAGCCCAGCCTCTACAAGCCCTTCACATGGGGCGATTACAAGAAAGCAGCA
TACACTACACGATTGGGAGATTCACGTCTCGACCTTTTCAAGATTAATAATAATAATCAC
ACCTGCAACGATCAAATTCCATGTCCATGCTTGGACAATCTTGTACAA
>gnl_Prupe_v2.1_Prupe.1G111900.1
ATGGTGGCAGCCTCT---CCAAACCCA---------------------ATTCACAATGAA
---AAGATCGAG------GCCATTGAACTCCCCGTCATCGACCTTTCG---GCCGAGAGG
TCCCAAGTGAGGAATCTCATTGTCAAAGCTTGTGAGGACTACGGTTTCTTCAAGGTCATC
AACCACGGCGTCCCTCAAGACATTGTAGCCAAACTGGAGGAGCAAAGCCTCAGCTTCTTT
GCCAAAACAATGGCCGAGAAGCAAAGAGCCGGGCCAGCCATTCCCCTCGGTTATGGCTGC
AAGACCATAGGCTTCAATGGTGATATGGGAGAGGTTGAATACCTTTTGTTCAACACAAAC
CCAATCTCCGTTGCTCAAAGATCCAAAACAATC---TCAAATGAGCCTACCAAATTCAGC
TCTGCAGTGAGTGGGTATATTGAAGCAATGAAGGATTTGGCATGTGAGATTCTGGATTTG
ATTGGTGAGGGATTGTGGGTCCCAGACACATCAGTGTTCAGTAGGCTGATCAGGGACGTC
GAAAATGACTCCTTTTTCAGGCTCAATCACTACCCACACCATCTAAAC------------
---------------AAGGACTGCACCAGCAACATCAAC---------------AGTAGC
TGCAGCAGCAAGGTTGGGTTTGGGGCGCATAATGACCCTCAGATCTTGACCCTCCTCAGA
TCCAACGACGTGGGTGGCCTCCAAATCTCTCCACAAGATGGGCTGTGGGTCCCTGCTCCG
TCTGACCCCACTGCATTTTGGGTTAATGTGGGTGACCTGTTGCAGGCCATGACAAATGGA
AGATTTGTGAGCGTGAGGCACAGAGCTTTAAACAACTCCAACTCCAAGTCAAGAATGTCC
ATGGCATATTTTGCAACTCCACCCCTAAATGCATGCATCAATGCTCTTCCAGAAATGGTC
ACACCAGAGAAGCCTCGTCTCTACAAACCCTTCACTTGGGGTGAGTACAAGAGCACTCTT
TACTCTCTCCGCCTCGGCGACACTCGGCTTAACCTCTTCAGAGCCTCGACAAGCGATGAA
CTTGCTTCG---------------------------------------
>gnl_Prupe_v2.1_Prupe.1G536200.1
ATGGCTAGCAGTTCCTCT------------TCCTCGCTGCCT---GTGCTCTCTCATCCC
---AATATCTCGACTTCTCATTCTGGGATTCCTGTAATTGACCTCTCA---------AAA
CCATACTCTAAACAGCTCATTGTCAGGGCTTGTGAGGAGTTTTGCTTCTTCAAGATCATC
AACCATGGTGTTCCAATGGAATTCATTACCATGTTGGAATCTGAGGCCGCCAAATCCTTC
TCCTTGCCACTTTCCGAGAAGGAAAAAGCAGGGCATGCTAATACATTAGGATATGGTAAC
AAGAACATTGGAAAAAATGGTGATGTTTGTTGGGTGGAGTACCTCCTTCTAAATGCCAAT
ACAAAATCCAATGCACAGAGAACAACCGTG------------------------------
------------------------------------------------------------
------------------------------------------------------------
AAGAGT------------------------------------------------------
------------------------------------------------------------
------------------TTTGGTAAG---------------------------------
------------------------------------------------------------
---------------------------------------------CTA------------
---TTCAAACAAGTCAGA------------GCT---------------------------
------------------------------------------------------------
------------------------------------------------------------
------------------------------------------------------------
------------------------------------------------
>gnl_Solly_v2.4_Solyc01g058040.1.1
ATGGTGGTGGCTCATCAGCCTTCTAAT------------------------AGACAAGAA
---AAA------------------GAGCTTCCCATCATAGACCTTATG---GGGGAGAGA
TCACAAGTGTCAAAGCTTATTGTCAAAGCCTCTGAAAACTTAGGTTTCTTCAAAGTTATC
AACCATGGTGTCCCTCAACATGTCATCAAAGCAATGGAAGATGAAAGTTATGACTTCTTT
TCTAAACCGACTTCTCAAAAACAGCGTGCCGGACCGGCAAATCCTTATGGTTATGGTTGC
AAGAACATAGGATTCAATGGAGATCATGGAGAAGTTGAATATTTGCTTCTTCATACCAAC
CCTTTATCC------------AATAATACTATT---TCCAATGACCCAACCCTCTTTAGG
------------------------------------------------------------
------------------------------------------------------------
------------------------------------------------------------
------------------------------------------------------------
------------------------------------------------------------
------------------------------------------------------------
------------------------------------------------------------
------------------------------------------------------------
------------------------------------------------------------
------------------------------------------------------------
TATGTTCTA---------------------------------------------------
------------------------------------------------
>gnl_Solly_v2.4_Solyc01g058030.1.1
------------------------------------------------------------
---------------------ATGAAGATATATATA------------------------
------TGTTTGATGTTGGTGGTT------------------------------------
------------------------------------------------------------
------------------------------------------------------------
------------------GGTGAC------------------------------------
---------------------------------------------------------AGG
TGTGCAGTGAATGGTTACGTAGAAGGAGTTAGGGAGTTAGCATGTGAAATATTGGAGCTG
ATGGCAGAGGGATTAGGGGTCCCACGTACGTCAGTGTTAAGCAACTTCCTTAGAGACTCA
CATTCAGACTCTCTTCTTAGGCTCAATCACTATCCTCCTCTT------------------
------------------------------GTACAACTT---------------GTCAAC
AATACTAATAGTATTGGATTTGGAGAACATACTGACCCTCAGATCTTGACCATCTTGAGA
TCCAACGACGTTCCTGGACTTCAAATCTCACCACGAGACGGTTTCTGGGTCCCTGTCTCC
CCTCACCCTACTGCTTTTTGTGTCAATGTGGGTGACGCACTACAGGCACTAACTAACGGA
AGGTTTTTGAGTGTGAGGCATAGGGCTATGGTGAATTCC---TGTAGGAGGAGGATGTCA
ATGGCTTACTTTGGTGCTCCAGCACTCAATGCCAGGATAGTTTGTCCCCCTGAGCTGCTC
TCGCCACACGAACCTAATCTGTACAGGCCTTTCACTTGGGATGAGTATAAGAAAGCTACT
TATTCCAGGAAGCTTGGAGACACTCGCCTTCACTTCTTTAGAGCACAATCAGATCATGAT
GATCTTACTGAA------------------------------------
>gnl_Solly_v2.4_Solyc01g079200.2.1
ATGGTAGTAGCAACT---CCATCTCCCCTT------ATACGC---CGCGGTAACAAGAAA
---AAAACCGCG------GCGTTTGGGGTTCCGACAATTGACTTGTCG---GATGACAAG
TCTATTGCGTCCGAAATGATTGTGAAAGCATGTGAAGATTACGGTTTCTTTAAAGTTATA
AATCACGGGGTTTCGAAGAAGGTGATCGCGAGAATGGAAAGGGAAGCCGCGGACTTCTTT
TCGCGTCCCGTCTCTGAGAAGGGACGCGCTGGTCCCGCGGCTCCCTTTGGTTATGGTAGC
AAGAACATTGGCTTCAATGGAGATAAAGGTGATCTTGAATATATTCTCTTGGAAGCAAAT
ACACTTTCTCTTTCTCAACGAGCCAAAAACTTC---TCTAATGACCCTTCTACTTTCAGC
TCGGTGACAAATGATTACGTAAGTGCAGTTAGGAAGCTATCTTGTGATATTCTTGAATTG
GTGGCTGAAGGTTTATGGATAGAAGACAATTCAATTTTCAGCAAGCTCATAAGTGATTCA
CACAATGACTCTTGTTTCAGAGTCAATCACTATCCACCATTTATCACACCT---------
---AATGATGAT---CAAGATGAACTAAACAATAATCAT------CTATCACCAAATCCA
TCAAAATCAAGAGTTGGATTTGGAGAACATACTGATCCACAAATACTAACAATCCTTCGA
TCAAATGACGTTAGTGGACTTCAAATATATACTCATGATGGATTTTGGATACCTGTTCCT
CCTGATCCTAATGAGTTCTTCGTTTTCGTAGGGGACTCCTTTCAGGCGTTGACGAATGGT
AGATTTACCAGTGTAAGACATAGAGTGGTGTCAAATTCA---TGGAAAAGTAGAATGTCC
ATGATGTACTTTGCAGCTCCTGCTCTTGGCGCTTGGATAAGTGCTCCTCCTCAAATCAAC
AATATTACTAAT------ATTTATAAGCCTTTCAAGTGGGGGGACTTTAAACAAATTGTG
TATTCATTACGTCTGGCTGATAGTCGTCTTGACTATTTCAAGAATCATACCCAA------
------------------------------------------------
>gnl_Solly_v2.4_Solyc05g053340.2.1
ATGGTT---------------------------------------------TCTGAAAAA
------ATTCAAGAA---AATATTAAACTTCCAATCATTGACCTTTCA---TTAGAGAAA
TCACAAATATTAAAACTCATAGTGAAAGCCTCTGAAGAATTTGGTTTTTTCAAAGTTATT
AACCATGGTGTTGACACAAATGTTATAAAAAAAATGGAAGATGAAAGTTATAATTTTTTT
TCCAAATCTTTTTCTCAAAAACAATGTGCTGGTCCAGCAAATCCATATGGTTATGGTTGC
AAAAATATAGGGTTTAATGGAGATAATGGTGAAGTTGAATATTTGTTACTTCATGCCAAT
CCTATGTCCATCTCTCAAATATCAAAAAATATT---TCAAGTGATCCACTAATGTTCAGT
TGTGCAGTAAATGGATATGTAAAATCAGTGAGGGAGTTGGCATGTAAGATATTAGAATTG
ATGGCACAAGGATTAAGGGTCCAACAAACTTCAGTCTACAGTAATCTTCTCATGGACCTT
CATTCTGATTCTCTACTACGGATTAATCACTACCCTCCATTCAACACCCCACATCTTCTC
CATCATGAT------TGTGACACGTCACCTAACTCTTGC---------------AACTCC
ACGGTAAGTAAAATTGGATTTGGAGAGCATACAGACCCTCAGATCTTGACCATCTTAAGA
TCAAACGATGCTCCTGGCCTACAAATATCAACTCAACAAGGATTGTGGGTCCCCGTATCA
CCTCACCCGACTGCTTTTTCCATCTTCGTTGGAGACACTTTACAGGCTCTGACAAATGGA
AGGTTTAAGAGTGTGAGGCATAGGGCCATGGTGAATTCA---TGCAAACCTAGGATGTCA
ATGGTGTACTTTGGTGCCCCATCACCCCATGCTAGAATTTGTTGTCCCTTAGAATTGGTC
ACACCACACAAACCTCATCTATATAGGCCATTCACTTGGGGTGAGTACAAGAAAGCTACT
TATTCGATGAGACTTGGGGACACTCGTCTTGATCAATTTTTCAGACTACAATCAGAAAAT
GATGAAACAATAACTATTAATAAT------------------------
>gnl_Solly_v2.4_Solyc08g016660.1.1
ATGGTGGTTTCATCTTATCCA---ATTCTTAATTCTTCAAAC---TTATTTAGAACATGC
---AAATCTACCTCTAGTAGTAGTGTTATTCCAGTGATTGACATGTTA---------GAT
CCAAATGCTAAATTCCTTATAACAAAAGCATGTGAAGAATTCGGATTCTTTAAGATCATC
AATCACGGTGTTCCTGATGAAACGATAATTAAATTGGAAAGTGATGCAGTACAGTTGTTT
GATTTACCACAGTGTGACAAGGACAAAGCCGGTCCTGCTTCCCCTTACGGTTATGGTAAC
AAGAGAATTGGCTCACTTGGCGATGTCGGTTGGGTTGAATATCTTCTATTGCCGCTAAAC
GATGGACTCGTCTCGGATAAATCCGTCACCATT---CCTCAAACTCCTCATCTTTTCTGG
TATGGTCTGAATAAATACGTGACATCCGTTAGAAATATAGCATGTGTTGTACTAGAAAAG
ATAGCAGATGGTTTGAATATTGAGCCAAAAAATGTGCTGAGTAGGATGCTAAAGAATGAA
AAGAGTGACTCTTGTTTTAGGATAAACCATTATCCACCATGCACAGAAATT---------
---GAAGCATATTTG---------------------------------------AAAGGT
GGTAGAAATTTTATTGGTTTTGGTGAGCATACAGATCCACAAGTAATATCAATTATAAGG
TCTAACAATACAACTGGACTCCAAATATCACTTAAAGATGGTACATGGGTCTCAGTTCCA
CCTGATGAGCACTCATTTTTCATCATTGTTGGAGATTCTCTGCAGGTACTGACTAATGGA
AGGTTTAAGAGTGTAAAACATAGAGTCTTGGCAAACAGT---GTAAAGTCAAGATTGTCA
ATGATTTATTTTGGTGGGCCTCCTTTGAATGAAAAAATACTGCCTTTATCATCTTTAATG
GAAGAAGGAGAAGAAAGTTTGTACAAGGAATTTACATGGCAAGAATACAAGAAATCTACC
TACATGACAAAGTTGAGTGCTGATAGGCTAGGACTCTATAAAAAGAATATTAAAGTACCA
TATGATAAAAAATTGCCAATTTTA------------------------
>gnl_Solly_v2.4_Solyc10g007570.2.1
------------------------------------------------------------
------------------------------------------------------------
------------------------------------------------------------
------------------------------------------------------------
------------------------------------------------------------
------------------------------------------------------------
------------------------------------------------------------
---------------------------ATGAAGAAAATGGCTTGTGAGATTCTTGAAATG
TTAGCTGAGGGATTAAAAATTCATCCAAAAAATGTATTTAGTAAGCTTTTAATGGATGAA
AAAAGTGATTCACTTTTTAGGTTAAATCATTATCCTCCATGTCCTGATTTT---------
---CAAGAATAT---------------------------------------------AAT
GGAAGAAATTTAATTGGATTTGGTGAACATACTGATCCACAAATTATTTCTTTATTAAGA
TCTAATAACACTTGTGGACTTCAAATTTCACTTGTTGATGGACATTGGATTTCTGTCCCA
CCTGATCAAAATTCATTCTTCATCAATGTTGGTGATTCATTGCAGGTGATGACAAATGGG
AGGTTTAAGAGTGTAAAACATAGAGTTTTGGCCAATAGT---GTAAAATCAAGACTCTCA
ATGATTTATTTTGGAGGACCACCATTGAGTGAAAAGATAGCACCATTGGCATCACTATTA
AAAGGGGATGAAGACAGCTTGTACAAAGAATTTACATGGTTTGAGTACAAAAATTCAGCA
TATAAATCTAGATTGGCTGATAATAGGTTGGTCCTATTTGAGAAATTAAAG---------
------------------------------------------------
>gnl_Solly_v2.4_Solyc10g007560.1.1
ATGGTGGTGTTGTCTAGGCAAGTAGTTAATGAACAATTATCCTCCATAATCAAGAATTAC
---AAACCTTTCCCT---AATAATTATATTCCACAAATTGATATTTCA---------AAA
CCAGAAAGCAAGAATCAACTTGTTAAAGCTTGTGAAGAATTTGGTTTCTTTAAAGTTGTA
AATCATGGTGTCCCTATGGAATTTATTACAAAACTTGAATTAGAAGCCATAAAATTCTTT
TCATCTCCAATGTCTCAAAAAAGAAAAAATAGGACC------------------------
------------------------------------------------------------
---------------------------------------------CCT------------
------------------------------------------------------------
------------------------------------------------------------
------------------------------------------------------------
------------------------------------------------------------
------------------------------------------------------------
------------------------------------------------------------
------------------------------------------------------------
------------------------------------------------------------
------------------------------------------------------------
------------------------------------------------------------
------------------------------------------------------------
------------------------------------------------
>gnl_Solly_v2.4_Solyc02g070430.2.1
ATGGTTGTTTTGTCTCAACCA---CTTGTAGAAAACTTTTCA---CACATTAAAACATGC
---AAACATAACAACACAGGTAATATTATTCCAGTAATAGACTTATTA---------GAC
CCTGAAGCCAACAACCTTATTATAAAAGCTTGTCAAGAATTTGGATTCTTTAAGGTGGTG
AATCATGGTGTCTCTATTGAAACAATTACCAAATTAGAAAATGAATCTATCAACTTCTTC
AACTTGTCCCAAATTGAGAAAGATAAAGCTGGCCCTGCTAACCCTTTTGGCTATGGTAAC
AAAAGAATTGGCTCTAAAGGTGATGTTGGTTGGGTTGAATATTTACTCTTCACAACTAAT
CCTGAACTCAATCACAACAAATCCATCACTATT---CCTGGAAATTCCCTTCTCTTTTGG
GGACTTGTGAAAGAGTATATAAGTGCAATGAGAAATATGGGATGTATGGTGCTAGAAATG
ATAGCAGAAGGGTTGAAAATAGAACCAAAGAATGTACTAAGTAGGATGCTAAGTGATGAA
AAAAGTGACTCATGTTTTAGGCTAAATCACTATCCACCATGTCCAGAGCTT---------
---CAAGCATTG---------------------------------------------AGT
GGTAGAAATTTAATTGGTTTTGGTGAACACACAGACCCACAAGTAATATCAGTTGGAAGA
TGTAATAACACAAGTGGCCTCCAAATCTCTTTGAAAGATGGGACATGGATCTCAGTCCCA
CCTGATCCCTACTCTTTTTTCATCAATGTTGGTGACTCATTGCAGGCGATGAGTAACGGA
AGGTTTATGAGTGTGAGACACAGAGTGATCGCAGATAGT---TTGAAAGCCAGGGTGTCA
ATGGTTTACTTTGGAGGGCCACCATTGAGTGAAAAGATAGCCCCTTTATCATGTTTAATG
GAGGAAAATGAGAAAATTTTATACAATGAGTTCACATGGTCTGAATACAAGATGTCAGCT
TATAAGACAAGGCTTGGGGATAATAGGTTGTCCCTCTTTGAAAAGAATGCCCAATCA---
------------------------------------------------
>gnl_Solly_v2.4_Solyc07g061730.2.1
ATGGTGGTTTTAACAGAACCT---GACAATGATCACTTACCA---ATAATCAGCAATTCT
TGCAAATCCCCCTCTTTCTTCAATGATATTCCTGTAATAGACCTCTCT---------AAA
CCTGACTCCAAGAACCTCATCGTTGAGGCCTGCGAAGAATTCGGATTCTTTAAAGTCGTA
AACCATGACGTTCCTATAGAATTCATAAGTAAACTCGAATCCGAAGCCATCAAATTCTTC
TCCTCTCCCCTCTCTGAGAAGCTAAAAGCAGGGCCTGCTGACCCTTTTGGCTATGGCAAT
AAACAAATCGGACAAAGTGGCGATATCGGTTGGGTTGAATACATTCTCCTTTCAACAAAC
TCTGAATTCAATTACCAGAAATTCGCATCTGTATTAGGTGTCAATCCAGAAAACATTCGA
GCTGCGGTGAATGATTATGTGACAGCAGTGAAGAGAATGTCATGTGAGATTCTTGAAAAG
TTGGCGGAGGGATTAAAGATTCATCCGACGAATGTTTTCAGTAAGCTTTTGAAGGATGAA
AAGAGCGACTCTGTTTTCAGGCTGAATCATTATCCTCCATGTCCTGATATT---------
---CAAGAATTC---------------------------------------------AAT
GCCAAAAATTTGATTGGATTTGGAGAACATACCGATCCACAAATCATATCGGTATTAAGA
TCCAACAACACATCCGGCCTTCAAATTTTACTCAAAAATGGCAACTGGTTTTCTGTGCCA
CCTGATCAGAGTTCTTTTTTCGTCAATGTTGGCGACTCATTACAGGTGATGACTAATGGA
AGGTTTAAGAGTGTGAAGCATAGGGTGTTGACAAACAGT---GTAAAATCAAGATTATCA
ATGATATATTTTGGAGGACCACCATTGAGTGAAAAGATAGCACCATTGCCATCACTAATG
GAAGGAGAAGAAAGCAGCTTGTACAAAGAGTTTACATGGTTTGAGTACAAAAAATCAGCT
TTCAAATCTAGACTAGCACAAAACAGATTAACCCTGTTTGAGAAATTTGGAACCTCA---
------------------------------------------------
>gnl_Solly_v2.4_Solyc07g061720.2.1
ATGGTGGTCTTAACAAAACCT---GCCATTACTCACTTCCCT---ATAGTGAAAAACTCT
TTCAAATCACCCTCTTACATCAATGATATCCCTGTAATAGACCTCTCT---------AAA
GCCAACTCCAAGAACCTCATCGTTAATGCCTGCGAAGAATTCGGATTCTTCAAAGTCATA
AACCATGATGTTCCTATGGAATTCATAAGTAAACTCGAATCCGAAGCCGTTAAATTCTTC
TCCTCTCCCCTCTCTGAGAAACTAAAGGCAGGGCCTGCTGATCCTTTTGGTTATGGCAAT
AAGAAAATCGGACAAAATGGCGATATCGGTTGGGTTGAATACATTCTCCTTTCAACAAAT
TCTGAATTCAATTACCAGAAATTCGCATCTGTATTAGGTGTCAATCCAGAAAACATTCGG
GCTGCGGTGAATGATTATGTGTCATCAGTGAAGAAAATGTCATGTGAGATTCTTGAAAAG
TTGGCGGAGGGATTAAAGATTCAACCGACGAATGTTTTGAGTAAGCTATTGATGGATGAA
AAGAGCGACTCTGTTTTCAGGCTGAATCACTATCCTCCATGTCCTGATATT---------
---CAAGAATTC---------------------------------------------AAT
GCCAAAAATTTAATTGGATTTGGAGAACATACTGATCCACAAATCATGTCGATTTTAAGA
TCCAACAACACTTCCGGTCTTCAAATTTTACTCAAAAATGGCAACTGGTTTTCTGTTCCA
TCTGATCAGAATTCTTTTTTCGTCAATGTTGGAGACTCATTACAGGTGATGACGAATGGA
AGGTTTAAGAGTGTGAAACATAGGGTGTTGACAAACAGT---GTGAAATCAAGACTATCA
ATGATATATTTTGGAGGACCACCATTGAGTGAAAAGATAGCACCATTGCCATCACTAATG
GAAGGA---AAAGACAGTTTATACAAAGAGTTTACATGGTTTGAGTACAAAAAGTCAGCT
TACAAGACTAGACTAGCTGATAATAGGTTGGTCCTATTTGAGAAAAGTTTA---------
------------------------------------------------
>gnl_Solly_v2.4_Solyc07g056670.2.1
ATGGTGATCTTGTCC---------------------------------------------
---AAACAAACCTCATTCTTTAATGGTGTTCCATTGATTGACCTCTCT---------AAA
CCCGACTCCAAGAACCTCATCGTTAATGCCTGCGAAGAATTCGGATTCTTCAAAATCATA
AACCATGACGTTCCTATGGAATTCATAAGTAAACTCGAATCCGAAGCCATCAAGTTCTTC
TCCTCTCCCCTCTCTGAGAAGCTAAAAGCAGGGCCTGCTGATCCTTTTGGCTATGGCAAT
AAACAAATTGGAACAAATGGCGATTGTGGTCGGGTCGAACACATCCTCGTATCGACAAAT
TCTGAATTCAATTACCAGAAATTTGCATCTATATTAGGTGTCAATCCAGAAAACATTCGG
GCTGCGGTTAATGATTATGTTTCAGCAGTGAAGAAAATGTCCTGTGATATTCTTGAAATG
TTGGCGGAGGGATTAAAGATTTATCCGACGAATGTTTTCAGTAAGCTTTTGATGGACGAA
AATAGCGACTCCGTTTTCAGGCTGAATCACTATCCGCCATGCTCAGAGATT---------
---GAACGATTG---------------------------------------------AAC
GATAATAATTTGATTGGATTTGGAGAACATACTGACCCACAAATCATATCGATATTAAGA
TCCAATAACACTTCGGGGCTCCAAATATTACTGAAAGATGGACACTGGATCTCTGTCCCA
CCTGATGAAAATTCTTTCTTCGTCAATGTTGGTGACTCATTGCAGGTTATGACTAACGGA
AGGTTTAAGAGTGTGAAGCATAGGGTATTGGCAAATAGT---GTGAAATCAAGATTATCA
ATGATATATTTTGGAGGACCACCATTGAGTGAAAAAATAGCACCTTTGGCATCACTAATG
GAAGGAGAAGATAGTAGTTTGTACAAAGAATTTACATGGTTCGAGTATAAAAAATCAGCA
TATAAAACTAGATTGGCTGATAATAGATTAATACTTTTTGAAAAAATTGCAGCCTCA---
------------------------------------------------
>gnl_Sorbi_v3.1_Sobic.003G022700.1
ATGGTGGTCCTCGCCAAGGGT---GAGCTCGAGCAGATCGCC---CTGCCG---------
---GCGGCGGAGCCG---CCAGCCGACGTGCGGTCGGTGGACCTGTCGGGCCCCGCGCGC
GAGGCCGCAGCGCGCGCGCTGGTGGCGGCGTGCGAGGAGCACGGGTTCTTCCGGGTGACG
GGCCACGGCGTGCCGCCGGAGCTCGTGCGCGCCGCGGAGGCCGCGGCGGCCGGGTTCTTC
GCGCAGCCGCAGGACGAGAAGGACGAGGAGGCTCCC------ACGCTCGGGTACGGCAGC
AAGCGCATCGGCGGCAACGGCGACCTCGGGTGGGTCGAGTACCTCCTGCTCGGCGTCACC
CCCGCCGGCGCCGCCGTGCCGGCTGCCTCCGCGTCCTCCTCGACACCGGGGCTGTTACGG
GACCTTCTGGACGAGTACACGGTGGCGGTGCGGCGGATGGCGTGCGCGGTGCTGGAGCTG
ATGGCGGAGGGGCTGGGCATCGCCGGCGGGGACGTGCTGGCGCGGCTGGTGACGCGCGCG
GACAGCGACTGCATGCTGCGGGTGAACCACTACCCGCCGCGGCCGGCGTTG---------
---------------------------------------------------------AAC
CCCTGCAGCCTGACGGGGTTCGGCGAGCACACGGACCCGCAGATCATCTCGGTGCTCCGC
GCCAACGGCACCTCCGGCCTGGAGATCGCGCTGCGGGACGGCGCCTGGGCCTCCGTCCCG
CCCGACGGCGACGGCTTCTTCGTCAACGTCGGCGACACCCTGCAGGTGTTGACGAACGGG
AGGTTCAGGAGCGTGAGGCACAGGGTGGTGGTGAACAGC---GAGAAGTCCCGGGTGTCC
ATGGTCTTCTTCGGCGGGCCGCCGCCGGGCGAGAGGCTGGCGCCGCTGCCGCAGCTGCTG
GGCGACGGCGGCCGGAGC------------------------------------------
------------------------------------------------------------
------------------------------------------------
>gnl_Sorbi_v3.1_Sobic.003G300800.1
ATGGTGGTGCTCGCCAACCCGCCTGTCGTCGACCAGATCCCG---CTGCTGCGGTCCCCG
---GGGCCCAGGGACACCTTCTCGGGCGTGCCGGTCGTCGACCTGTCC---------AGC
CCCGCCGCGGCGCGCGCGATCGTCGACGCCTGCGAGCGCTTCGGCTTCTTCAAGGTCGTC
AACCACGGCGTGCCCGCGGCCACCATGGGCAGGGCCGAGTCCGAGGCCGTCAGGTTCTTC
GCGCAGGCGCAGGCCGACAAGGACCGCGCCGGCCCGGCGTACCCGTTCGGCTACGGCAGC
AAGCGGATCGGGCTCAATGGCGACATGGGGTGGCTCGAGTACCTCCTCCTCGCCGTCGAC
TCCGCGTCGCTCTCCGACGCCTGCCCCGTC---------CCCTCCACCGCCGCCTTCCGG
AGCGCGCTGAACGAGTACGTCGCGGCGGTGCGGAAGGTGGCGGTGCGCGTGCTGGAGGCG
ATGGCGGAAGGCCTGGGCATTGCGGACGCGGCCGCGCTGAGCTCGATGGTGACCGGCGCC
GGCGGCGACCAGGTGTTCCGCGTGAACCACTACCCGCCGTGCCCGGCGCTG---------
---CAGGGCCTG------------------------------------------------
GGCTGCAGCGCCACGGGCTTCGGCGAGCACACCGACCCGCAGCTCATCTCCGTGCTCCGC
TCCAACGGCACGTCCGGCCTGCAGATCGCGCTCCGCGACGGCCAGTGGGTGTCCGTGCCC
TCCGACCGCGACGCCTTCTTCGTTAACGTCGGCGACTCGTTGCAGGTGCTGACGAACGGG
AGGTTCAAGAGCGTGAAGCACCGGGTGGTGACCAACAGC---CTCAAGTCTAGGGTTTCC
TTCATCTACTTCGCGGGACCGGCGCTGGAGCAGCGGATCGTGCCGCTGCCGGAGCTGCTG
GCGGAGGGCGAGGAGAGCCTGTACAAGGAGTTCACGTGGGGCGAGTACAAGAAGGCCGCG
TACAAGACGAGGCTCGGGGACAACAGGCTGGCCCAGTTTGAGAAGCGTAGCATC------
------------------------------------------------
>gnl_Sorbi_v3.1_Sobic.003G154100.1
ATGGTAGTGCCATCG---GCGGCAGGCCGG---------------GAGATGGCGCCGGAA
---TCG------------CCGCTCGGCATCCCGACGGTGGACATGTCG---GCGCCGTGC
GGCGAGCTGGCGCGCCGGCTGGTGCGCGCGTGCGCGGAGCGCGGCTTCTTCAAGGCCGTC
AACCACGGCGTGCCGCCGCGGGTGTCCGCGCGGATGGACGCCGCCGCGTCGGCGTTCTTC
GCGCGCCCCGGGCAGGCGAAGCAGGCGGCGGGGCCGCCCGACCCGCTCGGGTATGGCAGC
CGGAACATTGGTGCCAACGGCGACGTCGGCGAGCTGGAGTACCTCATCCTGCACGCCGAT
CCCGGCGCAGTGGCGCGCAAGGCCAAGGTCATCGACAAGGACGATCCTTCGCGGTTCAGT
GTCGCAGTGAACGAGTACGTGGGCGCAGTGCGGCACCTCGCGTGCCGGGTCCTGGACCTC
CTCGGCGAGGGCCTCGGCCTCAGGGACCCGACGTCCTTGAGCCGCCTCATCTCCGCCGTC
GACAGCGACTCCCTCCTCAGGATCAACCACTACCCTACGTCCAGGTCCAGCGCG------
---GCGGACATC------------------------------------------------
TCCACCAAGGGCATCGGGTTCGGCGAGCACACCGACCCGCAGATCCTCAGCCTGCTCCGC
GCCAACGACGTCGACGGCCTGCAGGTGCTGCTGCCCGACGGCCAGTGGGTCCAGGTGCCG
GCTGACCCGTCCGCCTTCTTCATCAACGTCGGTGATCTCCTTCAGGCCCTGACAAACGGG
CGGTTGGTGAGCATCCGGCACAGGGTGATGGCCAGCACC---ACCAGGCCGCGGCTGTCC
ACCATCTACTTCGCCGCGCCGCCGCTCGACGCCCGTGTCGCGGCGCTGCCGGAGACGGTG
ACTGCCGGCGCGCCGCGGCGGTACAGGACCTTCACGTGGGCGGAGTACAAGAAGGCCATG
TACGCGCTCCGCCTCAGCCACAACCGTCTTGATCTCTTCCACGCAACCTCTGGCAGCAGC
CGCGATGTCATCGATGATGATCAC------------------------
>gnl_Sorbi_v3.1_Sobic.009G230800.1
ATGGTGGCGATCACGGCGCCGAGCTCGATCGAGCAGATCCCG---CTGGTGCAGTGTCCC
---AGG---------GCGAGCGCGGCCATCCCGTGCGTGGACCTGTCG---------GCG
CCGGGCGCGGCCGCGGCGGTGGCCGACGCGTGCCGCGGCGTGGGCTTCTTCAGGGCGACC
AACCACGGCGTGCCGGCGCGCGTGGTCGAGGCGCTGGAGGCCCGCGCGATGGCGTTCTTC
GCGCTGCCCGCCCAGGAGAAGGACATGTCCGGCGCCGCTCGCCCCATGGGGTACGGCAGC
AAGCGCATCGGCTCCAACGGCGACGTCGGGTGGCTCGAGTACCTCCTCCTCTCCGTCAGC
GCCAACACCGTCAAGATC------------------TCCTCCCTGCCGCCCTCGCTCCGA
GCGGCATTGGAGGAGTACACGGCGGCGGTGAGGGAGGTGTGCGGGCGGGTGCTGGAGCTC
ATAGCGGAGGGGCTGGGCGTGGACAGGTCCCTGCTGCGTGCGATGGTGGTGGGGCGGGAA
GGCAGCGACGAGCTGGTGCGGGTGAACCACTACCCGCCCTGCCCGCTGCTG---------
---CCGCCGGTG------------------------------------------------
GACTGCGGCGTGACGGGGTTCGGGGAGCACACGGACCCGCAGATCATCTCCGTGCTCAGG
TCCAACAGCACGGCTGGCCTGCAGATCAAGCTCCGGGACGGCAGGTGGGTCCCCGTGCCC
CCCGCCCCGGAATCCTTCTTCGTCAACGTCGGAGACGCGCTGCAGGTCCTGACGAACGGG
CGGTTCAAGAGCGTGAAGCACCGGGTGGTGGCGGAAGGG---GCGCAGTCACGGCTGTCG
GTGATCTACTTCGGCGGGCCGGCGCCGTCGCAGCGGATCGCGCCGCTGCCGGAGGTGATG
CGGGACGGGGAGCAGAGCCTGTACCGGGAGTTCACCTGGGCCGAGTACAAGACCGCCATG
TACAAGACCCGCCTCGCCGACCACCGCCTCGGCCCCTTCGAGCTGCGCGCCACCAACACC
AACAGCTGCGTGCCGCCGCCGCCGCCG---------------GTGCAC
>gnl_Sorbi_v3.1_Sobic.009G196300.1
ATGGTCGTCCTCGCGAAGCCGCCGGCGCTCGACCAAATCTCC---CTGCTTCGATGCCCG
---CAGCCCGGGGACTCCTTCTTCGGCGTGCCGGCCGTCGACCTGTCC---------AGC
CCCGGCGCGGCTCTGGCCGTGGTGGACGCGTGCGAGCGGTTCGGCTTCTTCAAGGTGGTG
AACCACGGCGTGCCAACGGGCGTCGTGGATCGGCTGGAGGCCGAGGCCGTCAGGTTCTTC
GCGTCGCCGCAGGCGGACAAGGACGCGTGCGGCCCCGCCAACCCGCTCGGGTACGGGAAC
AAGCGCATCGGCCGCAATGGCGACATGGGGTGGCTCGAGTACCTCCTCCTCGCCCTCGAC
GGCGCCTCCTCGGTGTCCAAGGCCTCCCCTGTC---CCG------TCATCCTCGCTGCGG
GACGCGGTAAACCAGTACGTCGCCGCCGTGCGGGGACTGGCGACGTCGGTGCTGGAGGCG
GTGGCGGAGGGGCTGGGCGTGGCGCCGAGGGACGCGCTGAGCGGCATGGTGACGGACGCG
GCGAGCGACCAGGTGTTCCGGATCAACCACTACCCGGCGTGCCCGCTGCTG---------
---CAGCGCCTG------------------------------------------CCGGAC
TCGTGCGGCGTCACCGGCTTCGGCGAGCACACGGACCCGCAGCTGGTGTCCGTGCTGCGC
TCCAACGGCACGGCCGGCCTGCAGGTCGCGCTCCACGACGGGCGGTGGGTGCCCGTGCCG
CCCGACCGCGACGCCTTCTTCGTCATCGTCGGCGACTCGCTGCAGGTCCTGACGAATGGG
AGGCTGAAAAGTGTGCGGCACCGGGTGGTGGCCAACAGC---CTGAAGCCGCGGGTGTCC
ATGATCTACTTCGCGGGACCGGCGCCGGCGCAGCGGATCGCGCCATTGCCGCAGGTGCTG
GGGCACGGCGAGCAGAGCTTGTACAGGGACTTCACATGGGGCGACTACAAGAAGGCTGCC
TACCGATCGCGCCTCGGAGACAACCGCCTGGACCCCTTCCGC------------ATCCAG
------------------------------------------------
>gnl_Sorbi_v3.1_Sobic.009G077500.1
ATGGTGGTCCTCACCAAGGGC---GAGCTGGAGCAGATCACG---CTCCCGGCCGTGCAA
---CGCGCGGCGCCG---CTGGCCTTCGTGCCGGAGGTCGACCTGTCCGTCGCCGCCCGG
TCGGCGGCCGCGCGCGCGGTGGCCAAGGCGTGCGAGGACCACGGGTTCTTCAAGGTGACG
GGCCACGGCGTGCCGGCGCCGCTCCTGGCGCGCCTCGAGGCCGCCGCCGCCGCCTTCTTC
GCGCTCCCGCAGCGGGACAAGGACAAGGCCGGCGGGAGCCCGCCGTTTGGGTACGCCAGC
AAGCGGATTGGCGGCAACGGCGATCTCGGCTGGGTTGAGTACCTCCTGCTTGGCGTCACC
CCCGCCGGCGCCGCCGCTGCACCCTCGGCGTTG---TCCGCCGCGCCATGTTGTTTCCGT
GATGTTCTGGACGAGTACATCGCGGCGGTGCGACGCATGACGTGCACGGTGCTGGAGCTG
ATGGCGCAAGGCCTGGGCCTGGACGACACGGCCGTGTTCAGCAGGCTGGTGCTGGACCGG
GACAGCGACTCCATGCTGAGGGTGAACCACTACCCGCCGCGGCCCGAGACC---------
---GCCGCCGCCGCC------------------------------CCGGCGGAGGTGAGG
CGGCCGCGGCTGACGGGGTTCGGCGAGCACACCGACCCGCAGATCATCTCCGTGCTCCGG
TCCAACGACACGGCCGGGCTGGAGATCTCGCTCCGGGATGGCTCCTGGGTCTCCGTCCCC
TCCGACACCCAATCCTTCTTCGTCAACGTCGGCGACGCATTGCAGGTGCTGACGAACGGG
CGGTTCCGGAGCGTGCGGCACCGGGTGATGGTGAGCAGC---GGGCGGCCGCGGGTGTCG
GTCATCTTCTTCGGCGGGCCGCCGCCGCGGGAGCGCCTGGCGCCGCTGCCGGGGCTGGTG
GACGAGGGCGGCCGCCGACGGTACAGGGAGTTCACGTGGAGGGAGTACAAGACCTCGGCG
TACCGGACCAAGCTCGCCGACAACAGGCTCTGCTACTTCGAGACGACGACCGCCGCCGCC
GCCGCGACCAGC------------------------------------
>gnl_Sorbi_v3.1_Sobic.009G053700.3
ATGGTGGTGCCTTCC---ACGACGCCGGTG---------------GTGGTGCGCCAAGAA
---ACGCCGCCGCCGGGCATAATAGGCATACCGACGGTGGACATGTCGCCGGGCGGCCGC
GGCGCGCTGTCGCGGCAGGTGGCGCGCGCGTGCGCGGAGCACGGCTTCTTCCGCGCCGTG
AACCACGGCGTGGCGGCAGGCCCCGCCGCGCGGCTGGACGCCGCCGCCAGGACGTTCTTC
GCGCTGCCGCCGCACGACAAGCAGCGCGCCGGCCCGCCCAGCCCGCTCGGCTACGGCTGC
CGCACCATCGGCTTCAACGGCGACGCCGGCGAGCTCGAGTACCTGCTGCTCCACGCCAAC
CCCGCCGCCGTCGCGCACAGGGCCAGGTCCATCGACACTGACGACCCCTCGCGCTTCAGT
AATGTGGTGAACGAGTATGTGGGAGCAATGAGGCAGCTTGCATGTGAGATCCTGGACCTG
TTAGGAGAGGGGCTAGGGCTCAAGGACCCCAGATCCTTCAGCAAGCTCATCACTGACACA
GACAGCGACTCACTCCTGAGGATCAACCACTACCCTCCAGCATGCACCATT---------
---CAGAAGCTT---CATGACAACCAATGCAAGATGAAGAGCAGTGGTGTGAACCAGTCA
GCAGGTGCACGGATCGGATTCGGGGAGCATTCAGACCCGCAGATTCTTAGCTTGCTCCGA
TCAAACGATGTTGACGGCCTTCAGGTGCTTCTGAACGACGGCGTGTGGGTTCAGGTGCCA
TCCGATCCATCAGCATTCTTTGTCAATGTTGGTGATCTCCTCCAGGCTTTGACAAATGGG
AAGGTGATAAGTGTCCGGCACAGGGTAATTGCAAACTCC---TGCAGGGCAAGGCTGTCC
ACAATCTACTTCGCTGCGCCGCCACTGCATGCACGAATTTTGGCCCTCCCAGAGACAATC
ACAGCCAACTCACCCCGCCAGTACCGGCCCTTCACCTGGGCCGAGTACAAGAAGACAATG
TACTCCCTCCGCCTGAGCCACAGCCGCCTCAACCTCTTCCACATCGACCATGATGACCAC
AGCAATGTCGGCAAAGGAGAACAA------------------------
>gnl_Spipo_v2_Spipo22G0027700
ATGGTGGTGGCGGTGGAGAAGCGGGGGGTGGAGAGGATCACG---CGGGTGAGTCTCCAG
GGGAAG---------GCGGCGGCGGGGATTCCGGTGGTTGACCTGAGG---------AGG
GGGGACGTGGGGGGCGCGATAGTGAGGGCCTGCGAGGAGGTGGGATTCTTCAAAGTGGTC
AACCACGGGGTGCCGGTGGAGCTGATGGAGTGGCTGGAGGCGGAGGCGGTGGGGTTCTTC
GCCAGGCCGGAGGAGGAGAAGGAGAGGGCGGGGGCGGCGGCGCCGTACGGGTACGGCAGC
AGGAGGATCGGCTGCAGCGGCGACGTCGGCTGGGTCGAGTACCTCCTTATGCAACTCCGC
GGCGGCGACGCCGACGGCCCCGTCACCGCCCTCCTCCAGCACGGCGCCGCCCGGCTCTGC
GCGGCCATGGCGGAGTACACGGCGGCGATGAGGAGGCTGGCGGTGGCGCTGCTGGAGGAG
ATGGGAAAGGCGCTGGGGCTGGCGGCGGGGGACGCGCTGAGCAGAATGGTGGCGGACGAG
GAGAGCGACTCGCTGTTCAGGTTGAACCACTACCCGCCATGCCCCGCC------------
---------------------------------------------------------GCC
GGCGAGGTGGTGACCGGATTTGGGGAGCACACCGACCCCCAGATCGTCTCGATTCTCCGG
TCCAACGAGACCTGCGGGCTACAGATAGCCCTCAGGGACGGCAGCTGGGTCTCCGTTCCC
CCCGACCACTCCTCCCTCTTCGTCAACGTCGGCGACTCCCTCCAGGTTCTGACAAACGGG
AGATTCAGAAGCGTGAGGCACAGGGTGGTGGGCGAGGAG---ACGAGGTCTAGGGTTTCC
ATGATCTTCTTCGGGGGGCCGCCGCCGGGAGGGAGGCTGGCGCCGCTCCCGCTCATGGTG
GCGGGGGCCCAGGAGAGCCTCTACCGGGAGATCACCTGGTCCGAGTACAAGTCCTCTTCC
TTCAGAACAAGGCTGGCCGATGACCGCCTCCTCCTATTCCACAGG---------------
------------------------------------------------
>gnl_Spipo_v2_Spipo3G0076600
ATGGTGGTTGCCTCG---CCGTCGCCG---------------------ATCCGGCAAGAA
---AGGGTGAGG------GCGCTGGGCGTGCCCGTGGTGGACCTGTCG---CAGAAGAGC
GGTAGGGCGGCGGACCTGATGGTGAGGGCCTGCGAGGAGTTTGGTTTCTTCAAGGTTATC
AACCACGGCTTGCCAGTGGAGGTCGTCGCTAGAATGGAGGCAGAGGCGGTGGGATTCTTC
GCCCTGCCACCAGAGGAGAAACAACGGGCGGGGCCACCGAGCCCACTCGGCTACGGCAGC
CGGAGCATCGGCTTCAATGGAGATACCGGGGAGGTGGAGTACCTCCTTCTTCCCGCCAAC
CGCTCCGCCATCTCTCAGAGAGCTAATACCATCTGCAGCAGCAACCCCGACAAGTTCAGC
TGCGTGGTGGGCGAGTACGTAGAGGCAGTGAGAGGCCTGGCGTGCGAGATTCTTGAAATG
CTCGGGGGAGGCCTGCGTCTGCCGGATCGCTCAACCTTCGCCAGCCTCGCCGGCGGCACC
GACAGCGACTCTCTCCTCCGCCTCAACCACTATCCCCCCTGCGGCAACGAC---------
---AAGGACACAGAGAAAGACAGCCACCGCCGACCCAGT---------------GGTGCC
GACGGCGCCGTGGTGGGTTTTGGTGAACATACAGATCCACAAGTTGTCACCCTCCTCCGA
TCAAACGACGCCCCCGGGTTGCAGGTTCTCTTCCCCGACGGCGTATGGGTTCCTGTGCCC
CCCGACCCCTCCGCCGTCTTCATCCTCGTCGGCGACGTCCTCCAGGCGATGACGAACGGG
AAGCTGCTGAGTGCGAGACACAGGGCGGTGGTTAGCGCC---ACAAAGGCGAGGCTATCG
ACGGTTTACTTCGCGGCGCCGCCGCTGCAGGCGCGGATAGCGCCGCTGCCGGAGATGGTC
GCCACACGCCGGCCGTGCCTTTACAAGCCTTTCACGTGGGGCGAGTATAAGAAGGCCATG
TACACGCTCCGCCTCGGCCACAACCGCCTTGACCTCTTCCGCAAGAATTCCGACGAAGAA
CCGGAAGACTGGGTTCCCAGGACC------------------------
>gnl_Spipo_v2_Spipo18G0032800
ATGGTGGTCTTGCAGAAGCCA---GCCCTTGAACGGATCTCT---CTCGTCAATCTCCAC
GCCAGGCAAGGCGTCCCTCTCGCTCGCATCCCCGTGGTTGACCTGTTA---------AAG
CCCGACGCGGCGGCC---ATGGTCAGGGCATGCGAAGATATGGGCTTTTTCAAGGTCATC
AACCACGGCATCCCTGCGAGAGTCATGACGAAGCTGGAGGCCGAGGCTTTGGCCTTCTTC
TCCCAGCCCCAGCGGGACAAGGAGCGCGCTGGGGCGGCATACCCGGTTGGCTACGGCAAC
AAGAAGATAGGCCCCAACGGAGACGTCGGTTGGCTGGAGTACCTTCTGATGCAAGTCAAC
AGTGGCGGCGACGCCGCCGAGTCGGCTCTTCTCATGGAGAACGGCGCCGCGTCCCTCTGC
GGCGCGCTGGCGGAGTACTTGGCGGCTGTGCGGAGGCTGGCCTGCCGGGTGCTGGAGCTA
TTGGCGGAGGGTCTCGGACTCGCGCAGAGGAACGCCCTGAGTCGACTGTTGGTGGACGAG
GAAAGTGATTCCATGTTCAGGCTTAACCACTACCCGCCATGTCCGCCGTTG---------
---AGCGGGGCG---------------------------------------------CCG
GGCTTCGGCCTCACCGGCTTCGGAGAGCACACGGACCCACAGGTCATCTCCGTGCTCCGC
TCCAACAACATCAACGGGCTCCAGATCTCCCTAAGAGACGGCAGCTGGGTCTCGGTTCCT
GCCGACCAGTCCTCATTCTTCGTCAACGTCGGCGACTCGCTCCAGGTGATGACGAATGGT
AGATTCAGGAGCGTGAGGCACAGGGTGCTGGGGAACAGC---ACTGAGCCAAGGGTATCG
ATGATCTACTTCGGGGGGCCGCCGCCGGGAGAGAAGCTGGCGCCACTGCCAGTGCTAATG
GCGGATGGAGAGCGCAGCCTCTACAGGGAGTTCACATGGGCCGAGTACAAGAAGGCTGCC
TACAACACGAGGTTGGCCGACAACAGGCTGGGCCTCTTTGAGAGAGGGGCT---------
---------------------------------------------CGC
>gnl_Stras_v2.0_SGA_v2.0_scaffold1T00175
ATGGTGGTCCTTCCTCCGCCGCCAAAGGTCAACAACGTGGCC---CAAATCTCCACATGT
---CGGCCCGCCGCCGGCTTCCCCGGAATTCCCGTCGTTGACCTTTCC---------GAT
CCGGAGGCCAAATCCAAGGTGGTGGCCGCCTGCCGTGATTTCGGGTTCTTCAAAATCGTC
AGCCACGGCGTGGCCGCAGATTTCCTGGCCCTGCTCGAGTCAAAGGCCGTTGACTTCTTC
AACCTTCCGCAAGAGCTCAAGGAGATGTGGGCCCCACCCGGCCCACTCGGCTACGGGTGT
AAAAACATCGGCCCAAATGGAGATGTGGGCTGGATCGAGTATCTACTCTTCCATACCAAC
ACTGGGCTCGATTCCTCTGGTTCC------------ACCGGAGCTCCGTTAACCCTGCGG
GATTTCTTGGACGAGTACGTGGCCGTGGTGCGGTCGATGACCTGCACGGTTCTCGAGATG
GTAGCCGAGGGGCTCGGGATGGAAACCCGTGACACGTTGAGCCACATGATACGAAACGAG
AATAGCGACTCTTGTTTCCGAGTCAACCACTACCCATCTTGCCCGGGCCTC---------
---CAG------------------------------------------------------
------GGCTTGATCGGGTTCGGTGAGCACACCGACCCGCACATAATGTCGGTCTTGAGG
TCCAACGACACCTCGGGATTTCAAATCCTTCTCAAGGATGGGTCGTGGGTCGACGTCCCA
CCCGATCCCACCACCTTTTTCTTCATAGTCGGCGATTCTCTCCAGGTGATGACGAACGGG
AGGTTGAAGAGCGTGAAGCATAGGGTGGTGGCGGAAGGG---GTCGGGTCGAGGCTTTCG
ATGATTTTCTTTGGTGGGCCGCCGGAGGGTGAAAAGATAGCTCCGTTGAGGTCGGTTATG
GAAGATGGGGAGGAGAGTTTGTATAAAGAGTTCACGTGGGCCGAGTACATGGCTTCAGCC
TACAAGACGAGGCTTGGGGACAATAGGCTGAGCCATTTTGAGAAGAAGAAGTTTGCCACT
GAGGTCCAGTCCGAA---------------------------------
>gnl_Stras_v2.0_SGA_v2.0_scaffold157T37354
ATGGTTTTGGCCTCT---CCAAACCCT---------------------TTGAAAATCGAG
---AAAATAAGAGAC---GACATTGAACTCCCAATAATCGACCTCCAT---TGGGACCGC
ACACGAGCCGCCGTGCAGATCGTGAGAGCCTGCGAAGAGTTCGGGTTTTTCAAAGTCATT
AACCACGGTGTGCCGCAGGAGATTATTTCCCGGATGGATCGAGAGGCCCACGAGTTCTTC
TCCAGGCCAGGGCCCGACAAGCAGCGGGCGGGCCCCGCCAACCCGTATGGATACGGGCTG
AAAAACATCGGGCTCAACGGGGACATAGGCGAGCTCGAGTACCTTCTTTTACAAGCAAAC
GCTCCCTACATTTCGGACAAGTCCAAATACATT---TCCACCGACCCGGAAAATTTCAGG
TGCGCAGCGATTGGTTACGTAGCAGCAGTAAAAGGGTTAGCATGTGAAATACTGGACATG
ATTGGAGAGGGTGCGGCGCACCCCACGGCCTCCGTTTTCAGCAGGCTAATCAGCGACGCC
CAAAGCGACTCCCTCTTCAGGCTCAACCACTACTTGCCC---------------------
---------------------------------------------------------ACG
TGTCATCCCAAGATTGGGTTCGGGGAGCACACGGACCCTCAGATCCTGACCCTCCTCCGA
TCCAACGGCGTTGGCGGACTCCAAGTCTCCACGGAGGACGGGGTGTGGGTCCCGGTCAGC
CCCTACCCATTGGCTTTTTGTGTCAACGTGGGCGACGTGCTACAGGTG------------
------------------------------------------------------------
------------------------------------------------------------
---------GGCCCC---------------------------------------------
---------------------ACTAGATTA------------------------------
------------------------------------------------
>gnl_Stras_v2.0_SGA_v2.0_scaffold181T39799
------------------------------------------------------------
------------------------------------------------------------
------------------------------------------------------------
------------------------------------------------------------
------------------------------------------------------------
------------------------------------------------------------
------------------------------------------------------------
---------------------------ATGAAGAAAATGGCATGTGAGGTTCTTGAGATG
TTAGCCGATGGACTTCAAATTCAGCCAAGAAACACTTTTAGCAAACTTCTAATGGATGAA
GAGAGTGACTCTATTTTTAGGTTAAACCACTATCCTCCAAGACCCGATTAT---------
---CCAAACTCG---------------------------------------------AAA
GACATTAATCTAATCGGGTTTGGGGAGCACACTGACCCGCAGATTATATCCGTTTTGAGG
TCCAACAATACTTCGGGCCTCCAAATCTCGCTTAAGGACGGCAGTTGGATTTCTGTCCCG
CCAGACGAGAGTTCTTTCTTCATCAATGTTGGCGATTCATTGCAGGTAATGACCAATGGA
AGGTTTAAGAGTGTAAGGCACAGGGTTTTGACCAACACC---TCAAAATCAAGGCTTTCA
ATGATTTATTTTGGAGGACCACCTTTAAGTGAGAAAATAGCTCCATTGCCTTCATTAATG
GAAGGC---AGAGACAGCTTGTACAAGGAATTTACATGGTTTGAGTACAAAAAGTCTGCT
TACAAATCAAGGCTCTCTGATAATAGGCTGGGCCTCTTTGAAAAATTAAAGCCT------
------------------------------------------------
>gnl_Stras_v2.0_SGA_v2.0_scaffold80T25715
------------------------------------------------ATGAGAAGCAAA
---AAGGCTCGT------GCCCTCGGGATCCCGGTTATAGATCTTGCT---CTCGAGAGG
CCCAAATTGTGCGATTTAGTTGTAAAAGCATGCGAAGAATTTGGGTTTTTCCAGGTCGAG
AACCACGGGATTTCCTGGGAGGTGATCTCTCGGGTCGAAAAGGAAGGCCTCGAGTTTTTC
TCGAAGTCCGCATGCGACAAGCAACGGGCCCGGCCCCCGAGCCCATTTGGATACGGCTGC
AAGGATATTGGGTTCAATGGTGATAAAGGCGAGCTCGAGTATATTCTATTGGAAGCCAAT
CCTCATTTGGTCTCACAGAGGGTCAAATCTCTC---TCCAGTGATCCAACAAAGTTCAGT
CGTGCAGTCAATGATTACGTCCGCGACGTCAGCAACCTCGCATGTGACATCCTCGAAATC
GCGGCCGAGGGCTTGTGGGTCCCCGACAAATCCACTTTCAGCCACCTCATCAGAAACCCA
AGCAGCGACTCGTGCTTTCGAATCAACCACTACCCTTCGTCTGGTGACGTGGCA------
---TCCGAT------------------------------------------------CAT
CATAAGCCGAGGATCGGTTTTGGGGAGCACACGGACCCACAAGTGTTGACGATCCTATGG
TCGAACGACGTTTGGGGGCTTCAGATCTTGTCGGGGGACGGGTTGTGGGTCCCGATTCCT
CCTGACTCGGAAAAACTGTGCGTGTTGGTGGGGGACTCGTTGGAGGCGCTGACGAACGGG
AAGTTCACGAGCGTGAGGCATCGGGCGGTTTTGTCTTCGGGGAATAATAAGAGGATGTCG
ATGATGTATTTCGCGGCGCCGTCGTTAGACGCGCGCGTGTCGCCAGTGGAGGAGATGGTG
TCGGAGGAGAAACCGAGCCTTTATAGGGAGTTCACGTGGGGGGAGTACAAGAGGGCCGCG
TACTTGTTGAGATTGGCCGATAATCGACTCAATATGTTTAGGGTT---------------
------------------------------------------------
>gnl_Stras_v2.0_SGA_v2.0_scaffold106T30651
ATGGTGGTCTTATCCCAGCCC---GTACCCGAAAACTTGGCC---CAGTTCGAGACATGC
---AAGCCCGACCCAATTTTAACCGACCTCCCAATTGTAGACCTTTCA---------GAC
AAAAACAGCCAGAAGCCCATAATGGAAGCCTGCAAGGGTTTAGGGTTCTTCAAGGTGGTC
AACCATGGCGTCTCACTGGAGTTTCTGAACAGATTTGAAGCCGAGGCCTTGGGCTTTTTC
AATCTGCCCCAAGAGGCTAAGGAGAATTTGGGCCTGCGCAAACCTCTTGGGTACGGTAAC
AAGAGAATTGGGCCCAACGGCGATGTGGGCTGGGTCGAGTACCTTCTCCTACAAAATTCC
GCAAATGCCCCTACT---------------------CCAGGAATTCCAGAAACTTTGCGG
GGATTTATCAACGAGTACGTAGAGGAGGTGAAGCGCATGACGTGTTGGGTGCTGGACCTG
ATAGCCGATGGGCTTCAGACTGGGCCCAGGGACGCTCTGAGTCGACTCGTCCGAGACGAG
CGGAGCGACTCGCTGCTGAGGCTGAACTACTACCCGCCCTGCCCGGACCTC---------
---CACGCGCTG---------------------------------------------ACC
GGCCGGGACTTGATCGGGTTCGGGGCCCACACCGACCCGCAAATAATGTCCGTATTAAGG
TCCACCAACACTTCGGGCCTGCAGATCTGCCTCAGGGACGGCTCGTGGGCCGCCGTCCCA
CCCGATCACACCTCCTTCTACTTCATCGTAGGGGATTCTCTGCAGGTTATGACTAATGGG
AGGTTTAGGAGCGTGAGGCACAGAGTGTTGGCCAATAGC---CTGAAGCCGAGGCTGTCA
ATGATATACTTTGGGGGCCCACCGGCGAGTGAGAAAATTACGCCTTTGCCCTCGGTAATG
GAAGAAGGCGAAGAGAGCTTGTACGAGGAATTCACTTGGTCCGAGTACAAGGAATCGGTA
TACAAGACTCGGTTGGCTGACGATAGGCTCGGGTTTTTTCAAAAAACTAAACCGATT---
------------------------------------------------
>gnl_Stras_v2.0_SGA_v2.0_scaffold73T24345
ATGGTGGCTCTCTCAAAGCCC---GCAATCCAACAGTACCCC---AAGCCCAAAAACGTA
---------ACCACA---TTTTCCGACATCCCATTGATCGACCTTTCC---------CGG
CCCGACCCAAAGGCCCAACTCGTCAAGGCCTGTGAAGACTTCGGCTTCTTCAAGGTCATC
AACCATGGCGTCCCGTCTCATATTATCAACGACCTTCAATCGGAGGCCCTCAGATTTTTC
TCCTTGCCACAGCCCGATAAGGAGAAGGCCGGGCCGCCCAGCCCGTTTGGGTACGGCGAC
AAGAGGATCGGCCCAAATGGGGACGTGGGCTGGGTCGAGTATTTTCTCCTAAACGGTGAC
CAA---TCGGCCCATCACAAGTTCGGGTCGGTTTTCGGCGAGGCTGCTGATAATTTCCGT
TTTGTAGTAAATGAATATTTGAAGGCCGTGAAGAAAATGACATGTGAAATTCTTGAGATG
TTAGCTGATGGGCTCGAAATTCAACCAATAAACACTTTCAGCAAATTACTCATGGACGAA
GAGAGTGACTCTGTTTTTAGGGTAAATCACTACCCTCCACGGCCCGATTAC---------
---CTGGACTCA---------------------------------------------GAC
GAACGTAACCTAATTGGGTTTGGAGAGCACACAGACCCACAAATAATATCCGTTTTGAGG
TCCAACAATACGTCGGGCCTCCAAATATCTCTCAAGGAAGGTAGTTGGATTTCGGTCCCG
GCAGACGAGAACTCTTTCTTTATCAATGTTGGTGACTCATTGCAGGTAATGACCAATGGG
AGGTTTAAAAGTGTAAAGCATAGGGTTGTGACCAACACC---TCAAAATCAAGGCTATCA
ATGATTTATTTTGGAGGACCACCATTGAGTGAGAAAATAGCCCCATTGCCTTCATTAATG
GAAGGT---GGAAACAGCTTGTACAAGGAATTTACATGGTTTGATTACAAAAAATCTGCT
TACAAGTCAAAGCTGGCTGATAATAGACTGTGCCTCTTTAAAAAAGTGGCAGCCTCA---
------------------------------------------------
>gnl_Stras_v2.0_SGA_v2.0_scaffold4T02129
------------------------------------------------------------
------------------ATGGAACAGTTCCCGACAATCGACCTATCA---------GAG
CCCGACAGCTCCATGTTGCTCGTCGAGGCCTGCGAGGATCTCGGCTTCTTCAAGGTCGTC
AACCACGGCGTCCCGCCGGAGCTTATCGAGCGGCTCGAGTCGGAGGCCGTCCGCTTCTTC
TCCCTACCCCGCTCGGCCAAGGACAAGGTGGGCCCGCCCGGCCCGTTCGGCTACGGGAAC
AGGAGCATCGGCTGCAACGGCGACGTCGGCCGGGTCGAGTACCTCCTCATGACCGCCGAC
GCCGATTCCGACTACCGGAAGTTCGCCTCCGTTTTCGGAGCCGCCGCCGACGGATTCCGG
CGTGCGGTGGACGATTATCTGTCGGCGGTGAAGAAGATGGCGTGCGAGATTCTGGAGGTG
TTGGCCGACGGGTTGAAAGTCCAGCCGAGGGAGGCTTTCAGCAAGCTGCTCAAGGACGAG
GAGAGCGACTCGGTTTTCCGGCTGAACCGGTATCCGCCGTGCAAC---------------
------GGTGCT---------------------------------------------GGA
GAGTCCGACCCGATTGGGTTCGGGGCGCACACCGACCCGCAGATAATATCGGTTCTGAGG
TCCAACGACGCCGGCGGGCTCCAAATCGTGGGGAGGGACGGCGAGTGGGTCTCCGTACCG
CCGGATCGGAATTGTTTTTTCATTAATGTGGGCGACTCGTTGCAGGTTATGACCAACGGA
AGGTTCAAGAGCGTGAGGCATAGGGTCGTGGCCAACAGC---CCCGAAGCAAGGCTCTCC
ATGATTTATTTCGGAGGACCACCGCTGAGTGAAAAGATAGCCCCATTGCCTTCACTATTA
ATCAAAGACGAGGACAGTTTGTACAAGGAGTTTACATGGTTTGACTACAAAAAATCCGCT
TACAATACGAGGCTGGCTGATAATAGGTTGGGCCTTTTCGAGAAAATTGCTGCCTCA---
------------------------------------------------
>gnl_Theca_v1.1_Thecc1EG004873t1
GTTACGCTGTCGTCG---CCAACTTCT---------------------ATGAGAAGCAAG
---AAAACCAGG------GCAGTAGGGATTCCCGAGGTTGATCTTTCA---CTTGATAGG
TCGAAAGCGTCGGAGCTGATTGTCCAAGCTTGTGAAGAGTATGGATTCTTTAAGGTTATC
AACCATGGCGTGCCTGGGGAGATAATAACCAGATTGGAAGATGAAGGGCTCAATTTTTTT
GACAAACCAGCGGATGATAAGCACCGAGCGGGGCCTGCCAGCCCTTTCGGTTATGGTTTG
AAAAACATCGGCCTCACTGGCGATAAGGGTGAACTCGAGTATCTTCTTCTCCACACCCAT
CCTTTCTCCATTGCTGAAAGGTCCAAAACCATC---TCCAATGAGCCTGAAAATTTCAGT
TGTGCTGCGAATGATTACATAGAAGCAGTGAGGGAGTTAGCATGCGAGGTTCTTGATCTG
GTGGCCGAGGGTCTATGGGTCCCAGACAAGTACGTGTTCAGTAGACTAATCAGAGATGTC
CAGAGCGACTCGGTCCTCAGGTTCAATCATTATCCTCCATTCAAG---------------
------AAT------TGGGACCCATCATCCAAA---------------------GCATGC
AAAGACGATCAAATTGGATTTGGAGAGCATTCTGACCCTCAGATCCTCACCATATTACGA
TCCAACGATGTTGCTGGGCTTGAAATCTCTTTGCATGATGGTTTTTGGGTCCCAGTCCCC
CCTGACCCCACTCAATTCTACGTGATCATCGGTGATGCCTTGCGGGTTTTAACAAATGGG
AGATTGGTGAGCGTGAGACATAGGGCGTTGGCAAACTCATCAAGAGATTCAAGAATGTCA
ATCATGTACTTTGGGGCACCACCTCTTAATGCAATCATCTCTCCTCTCCCTGAATTTGTG
TCACCACAAAATCCCAGCCTCTACAAGCCCTTTACCTGGAGTGAGTACAAGAAAGCTGCC
TACTCCTTACGCTTGGGGGATTGCCGTCTTGACCTCTTCAAGCTTCATCCCAGCAATGAT
AGGATGACATTG------------------------------TTGAGC
>gnl_Theca_v1.1_Thecc1EG029483t1
ATGGTTGTCCTGTCACAGCCA---GCATTAGACCATTACACT---TCGATCAAAACATGC
---AAGCCTACCAGTGTTTTCACAGGACTTCCAGTGATAAACCTGAGA---------GAC
CCTGAGGCAAAGACCCTCATGGTTAAGGCCTGTGAGGAGTATGGCTTCTTCAAGCTGGTC
AATCATGGTGTTCCTATGGAATTCATGATCAGATTGGAAACTGAAGCTCTCAGGTTCTTC
AATCTGCCCCAGTCTGTGAAAGACAAAGCTGGTCCTCCTGAACCTTTTGGCTATGGCAGC
AAGAGAATAGGACCAAATGGTGATGTGGGATGGATTGAATATCTCCTTCTCAATACCAAC
CCTCAAGTCACCTCCCTCAAAACTCTTACCATATTCCGGCAAAACCCTGAAATTTTCCGC
TCTGCTGTGAATGACTATATCCTGGCGGTAAAGAGAATGGCATTTGAAGTGCTGGACTTG
ATGGCCGAGGGTCTGAAAATTGAGCCGAGGAATGCGTTGAGTAGGCTGTTAAGGGATGAG
AAGAGTGACTCATGTTTCAGGCTAAACTACTACCCACCATGCCCAGAGCTA---------
---CAGGCATTG---------------------------------------------AGT
GGTAGAAATTTGATTGGGTTTGGGGAGCATACAGACCCGCAGATAATTTCTGTCCTGAGA
TCCAACAACACGTCAGGCCTGCAAATCTGTCTGAGAGATGGGACTTGGGTTTCAGTCCCA
CCTGATCAGACCTCCTTTTTCATCAATATTGGTGATGCCTTGCAGGTAATGACTAATGGA
AGGCTTAAGAGTGTGAGGCATAGGGTGTTGGCAGAATCG---CTGAAATCAAGAGTTTCC
ATGATCTATTTTGGAGGACCACCTTTGAGTGAAAAGATAGCGCCTTTACCCTCGCTGGTT
GCAAAAGGAGAAGAGAGCTTGTACAAGGAGTTCACCTGGTGGGAATACAAGACCTCTGCC
TACAAGTCGAGGTTGGCTGATTATAGGCTTGGGCTGTTTGAGAAAAATGCAGGCCAT---
------------------------------------------------
>gnl_Theca_v1.1_Thecc1EG032327t1
ATGGTGATGTTGGCAAAACCA---GCAATTGAACAGTTCTCT---TATATCAGAAACAGC
---AGGCCAACTGCATTGTTCCCTCAAATCCCAGTTGTAGACCTCTCA---------AAA
CCCGACTCCAAACACCAGATAATCAAAGCCTGTGAAGAATTTGGATTCTTCAGAGTGATC
AACCATGGAGTTCCAATGGATTTCATTTCCAGGCTGGAATCTGAAGCCACCAAGTTCTTC
TCTTTACCACTTTGTGAGAAAGAGAAAACAGGGCAACCTAAGCCTTATGGCTATGGTAAT
AAAAGGATTGGACCGAACGGTGATGTTGGTTGGGTTGAATACCTTCTCCTGACAACCAAT
CAAGACCCCAACCTCCTAAGATTCCTTTCA------GGTGAAAACCCGGAAAGCTTCAGG
TTTGCTTTGAATAATTACATGTCAGCAGTGAAGAAAATGGCCTGTGAGATACTTGAAATG
ATAGCTGATGGGCTAAAGATTCAACCAAGGAATGTGTTCAGTAAGCTGCTGATGGATGAA
CAGAGTGACTCTGTTTTCAGGCTTAACCACTATCCTCCATGCCCTGATGTT---------
---CAATCTTTG---------------------------------------------AAT
GGTAGCAATGTGATTGGATTTGGAGAACACACTGACCCACAAATCATTTCAGTGCTGAGA
TCCAACAACACTTCTGGCCTTCAAATCTCTCTTAGAGATGGGAGTTGGATTTCAGTGCCA
CCTGACCAATACTCATTTTTCATCAATGTTGGTGACTCCTTACAGGTAATGACCAATGGA
AGGTTCGAAAGTGTGAAGCATAGGGTAATGGCCAACGGT---GTGAAATCCAGGCTTTCA
ATGATATATTTTGGGGGACCACCTTTGAGTGAGAAGATAGCTCCATTGCCGTCTCTGACG
GGAGGA---GAGCAAAGCTTGTACAAAGAGTTTACATGGTTTGAGTACAAAAAATCTGTT
TACAATTCAAGGTTGGCAGATAACAGGCTCATGCACTTTGCAAGAATAGCAGCCTCA---
------------------------------------------------
>gnl_Theca_v1.1_Thecc1EG021430t1
ATGGTATTGGCTTCA---CCAAACCCA---------------------ATTCGGGCTGAA
---AAGGTCCAA------CCGATTGAGCTTCCTGTCATAGACCTTTCA---GCTGAGAGA
TCAGAGGTGTCAAAGCTCATTGTAGAAGCTTGTGAAGAGTATGGTTTCTTCAAGGTGATC
AACCATGGAGTCTCTGACGACATCATTGGCCAAATGGAAGAAGAAGGTCTCAACTTCTTC
ACAAAGCCGCTTTCCGAGAAACAAAAAGCTGGGCCTGCCACTCCTTTTGGCTATGGTTGC
AAGAACATTGGCTTCAATGGTGATATTGGAGAAGTTGAATACCTTCTCCTCGATACCAAC
CCTCTCTCCGTTTCTCAGAGATCCAATAGCATC---TCCAATGACCCCAACAAGTTCAGC
TCTGCTGTGATTGGTTACATACAAGCAGTTAGGGGGTTGGCATGTGAGATCTTGGATCTG
ATGGCAGAGGGATTGTGGGTCCAGGATTCATCAGTGTTCAGCAGGATGATCAAGGACGTC
GAAAGTGACTCCCTTTTCAGGCTCAATCACTATCCGCCCATTCTC---------------
TGCAAGGAT------AGGGAAACGTCACCCTCCTCATTTCAT------------AGTCAC
AGCAGCAGCAAGGTTGGATTTGGGGAGCATTCCGACCCTCAGATATTGACCATCCTGAGA
TCCAACGATGTAAGTGGCCTGCAAATTTCTCTGGGTGATGGGGTGTGGGTCCCCGTCCCC
CCTGACCCCACTGCCTTTTGTGTGAATGTGGGTGATGTTTTACAGGCTATGAGCAATGGG
AGGTTTCTGAGCGTGAGGCACAGAGCCTTGACCAATCCC---TACAAGTCGAGAATGTCA
ATGGCCTATTTTGGGGCACCCCCACTCCATGCTTGCGTCACTGCCCCCGCAGAGTTGGTC
ACAACCAACAGGCCTTTGCTGTACAGGCCTTTTACTTGGGGTGAGTACAAGAAAGCTTCA
TATTCTCTCCGGCTCGGAGATAGCCGCCTTGACCTTTTCAGAACAGCACAACAG------
------------------------------------------------
>gnl_Utrgi_v4.1_Scf00389.g16795.t1
ATGGTGGTTTTATCTCAGCCG---GTCCTCGATAAC---------TGCATACCTTGTGAG
---AAACCC------ATTTTCGGGGGAATCCCGGTGGTGGACTTGTCG---------GCG
CCGGATGCGAAGACGCGTATCGTGGAAGCTTGTGAGGAATTGGGGTTCTTTAAGGTGATC
AATCATGGAGTTTCGATGGAGTTCTTGGCGAGGCTGGAGAATGAAGCTGTGGAGTTCTTT
AAGCTCCCTCAAATGGAGAAGGATAAGTCGGGGCCCGCGAACCCCTTCGGATATGGCTGC
AAGAACATCGGTGCTAACGGGGATTTCGGATGGGTGGAGTATCTTCTGTTCCGCGCCGGT
GGG---------------------------AGCTTCGCCGGAATACCGACCGGCCTCCGG
GAGCTTGTGAAGGAATACGTGAGCCATGTGAAGAAAGCGGCGACCAGAGTGCTGGAAATG
ATGGCAGAGGAATTGGGATTCAAGAGCGTGGATTGTTTCAGCAGAATGATCAACGACGAG
AGAAGCGATTGCCTCTTCCGGCTCAACCACTACCCCCCATGGACGGCG------------
---GAG---------------------------------------------------CGT
GCCGCAAACGTGATCGGATTCGGCGAACACACCGATCCCCAGATCATTTCCGTGGTCAGA
TCCAACAACATTTCCGGCCTCCAAATCTGCCTCAAGAACGGCGCGTGGGTCCCCGTCCCC
CCTGACCACACCTCCCTTTTCGTCAATGTCGGCGATTCGTTACAGGTGTTGACCAACGGC
AGATTCAAAAGCGTGAAGCACAGAGTGGTGGCGGAAGGG---GAAAAATCTAGGGTGTCG
ATGATTTTCTTCGCCGGACCGCCGCTGACGGAGAAGATACAGCCCCTGAGCTCCCTTATG
GCGGACGGAGAAGAGAGCCTGTACAAAGAATTCACCTGGAGCGACTACAAAATGTCTGCT
TACAAGACGAGGCTGGGAGAGAATCGTCTCCGACACTTTGAGCGACTCCCCGCCTCCTCC
------------------------------------------------
>gnl_Utrgi_v4.1_Scf00055.g5853.t1
ATGGTGGTTTTATCTCAGCCG---GTCCTCGCTCAC---------TGCGTACCATGTGAG
---AAACCC------ATTTTCGGGGGAGTACCTGTCGTGGACCTGTTG---------GAA
CCCGACGCGAAGACGCGTATCGTCGAGGCTTGTGAAGGATACGGGTTCTTTAAGGTGATT
AACCATGGAGTTTCGATGGAGTTTCTGGCGAGACTGGAGAATGAGGCCATCGAGTTCTTC
AGGCTTCCGCAAATGGAGAAGGATAAGTCAGGGCCTGCGAGCCCTTTCGGCTACGGTAAT
AAGAATATCGGGGTTAACGGCGATTTGGGATGGGTCGAGTATCTGCTCTTCAGCGCCGGC
GAG---------------------------AGCTTCGAGGGAATCCCCACCGGCCTCCGG
GAGCTTGTGGAGGAGTATGTGAAGCATGTGAGGAAAGCGGCGGCCAGAGTGCTGGAAATG
ATGGCGGAGGGATTGGGTTTCACAACCGCGGATTGCCTCAGCAAATTGATAACCGACCAG
AAAAGCGACTGCCTCTTCCGGGTTAACCACTACCCCCCGTGGACGGCG------------
---GAG---------------------------------------------------CAC
GCCGGAAACGTAATCGGATTCGGCGAACACACCGACCCCCAGATCATTTCCGTTGTCAGA
TCCAACAACATTGCCGGCCTCCAAATCTGTCTCAAGGAAGGCGCCTGGGTCCCCGTCCCC
CCCGACCACACCTCCCTTTTCTTCAACGTCGGCGATTCGTTGCAGGTGTTGACTAACGGG
AGATTCATGAGCGTGAAGCACAGGGTGGTGGCGGAAGGA---CGGACCTCCAGAGTTTCG
ATGGTTTTCTTCGCCGGCCCACCGCTGACGGAGAAGATAAAGCCTCTGAGTTCGTTAATG
GCGGATGGAGAAGAAGCCCTGTACAAGGAATTCACATGGAGTGAATACAAAACGTCCGCT
CACAAGACGCGCCTCGGAGAGAACAGGCTCAGAAGCTTTGAGCGAATCCCCAGCTCTAAT
GATGGCAGGAGGGACCTAGTCAAT---GGACTCCACCGCGTAATAAGT
>gnl_Utrgi_v4.1_Scf00194.g12133.t1
ATGGTGGTTTTATCATCTCCG---ATCCTCGATAAC---------TGCGTC---------
---ACGCCATGCACGTTCACTGCCGGGATCCCTGTCGTCGATCTCTCG---------CGC
CACGATGCCAAGACCCGAATTGTCAATGCCGCCGAGGAATTCGGTTTCTTCAAGGTCATC
AGCCATGGAGTCTCCATTGAGTTCCTTGAAAAGCTAGAGGACGAAGCCTTCAATTTTTTC
AATCTCCCTTTATCGGAGAAGCAAAAGCCCTGCGCTGCGGACCCTTTTGGGTACGGGAAC
AAGAACATTGGCGCCAGGGGAGATGTGGGATGGGTGGAGTATCTGCTTTTCAGTGCAAAC
CTCAACTCC---------------GGCGAACTCTTCCACGGAGCCCCATCGTCTCTCCGG
GAGCTTTTGACGGTGTACACTGAGCTTGTGAGGAGAATGGCGAGTGAAGTTCTGGAACTA
ATGGCTGAGGAGCTGGGAGCTGCGACAAGAGATTGTTTAAGTAAAATGATAAACGACGAA
AACAGCGATTCCTTGCTCCGTCTGAACCACTACCCACCGTCGCCG---------------
------------------------------------------------------------
GCGGTGAACATGATGGGATTCGGAGAACACACCGACCCCCAAATCATCTCCGTCTGCAGA
TCCAACAACATTTCCGGCTTGCAGATTTGTCTCCGAGACGGCGGGTGGCTCCCCGTCCCC
CCCGATCCCACTTCCTTCTACGTCAATGTCGGCGACTCCTTACAGGTACTGACGAACGGG
AGGTTCAGGAGCGTGAAGCACAGAGTGATTGCACAGGGG---AACGAGTCCCGCATTTCC
ATGATCTTCTTCGGAGGTCCGGCGCTGAACGTCCTGATAAAACCCCTCCCGGCGTTAACG
GCGGACGGAGAAGAAAGTCTCTACAGAGAGTTCACATGGAGCGAGTACAAGAAGTCCGCC
TACAAGACGAGGCTCGGCGAGAACAGGCTCCGTTTTTTCGAGAAATTTTCTACTCAACAA
------------------------------------------------
>gnl_Utrgi_v4.1_Scf00054.g5735.t1
ATGGTGGTTCTGTCGTCTCCA---ATGCTCGATGAC---------TGCGTAGCAGCATGC
---------------TTCACCCCCGGAATCCCCCTCGTCGATCTCTCT---------CGC
CCCGACGCCAAGGCCCGGATCGTCGACGCTGCGGAAGAATTTGGATTTTTCAAGGTCGTC
AACCATGGCGTCTCCGTTGAATTCTTCGAGAAACTGGAGAAGGAAGCTGCTGGTTTCTTT
AATCTCCCGCTGCCGGAGAAGCAAAAGCCTGGTGTCGCGAACCCTTTTGGGTACGGCAAC
AGGAATATTGGTGCCAGGGGAGATGTGGGCTGGGTGGAGTATCTGCTTTTCAATGCGAAT
ATCAACTCC---------------GGAGAACTTTTCCCTGGAATACCGCCGTCACTTCGG
ACACTTTTGAAGGAGTACGCAGAGATCGTGAAACGAATGGCAACTCAAGTTCTGGAACTA
ATGGCAGAGGGGCTTGGGGTTCCGGCAACGAATTGCTTGAGTAAATTGATAAACGAGGAA
AAAAGCGACCGCCTGTTGCGGCTGAACCACTACCCGCCGTCGCCGTCGCTC---------
------------------------------------------------------------
------AATATGATGGGATTCGGGGAGCACACCGACCCCCAAATCATCTCCGTCTGTCGT
TCCAACAACATTTCCGGCTTGCAGATTTGCCTCCGGGACGGCGGCTGGCTCCCCGTCCCC
CCCGACCCCACTTCCTTTTTCTTCAACGTCGGCGATTGCTTACAGGTTGCATCGGGTGGT
CGCTTCGATGATCTTCTTCGGAGGGCCGGC---GATGAA---CGTTCTCATAAAACCTCT
GCAGGCGTTAATGGCGGATGGCCAAGAGAG------------CCTCTACAAAGAGTTCAC
---------GAGCGA---------------------------------------------
CAAGAAGTCCGCCTACAAGACGGAGAATCGCCTGCGTTTTTA------------------
------------------------------------------------
>gnl_Utrgi_v4.1_Scf00091.g7985.t1
ATG---------------------GGCGTC---------TCC---ACCGTGAAAAACGGG
------------------AAGGCATTGATCCCGGTGATCGATCTTTCT---------TCG
CCGGAATCCAAGTCTCTGATCTTGACGGCGTGCGAGGAATTCGGATTCTTCAAAGTTGTC
AATCACGGAGTCCCTGTCCGTCTCATCAACCGCTTGGAATCTCAGGCTGAGAAATTCTTT
GCCCTGCCGCTTTCTGATAAGGTGAAGGCGGGCCCTCCTGATCCCTTCGGCTATGGCGAT
AGGAAAATCGGCTGCAATGGGGATTTCGGGTTTGTCGAATACTTGCTCCTTAACACCAAT
ACCCAAGCCTGCAACCATAAGTTCGCAGAGCTTTTCGGGGAAGCCGCGGAAACTTTCCGG
ACGGCGGTCAACGAGTACGCGGCGGCGGTGCAGAAAATGGCATGCGAGATACTGGAAATG
CTGGCAGAGGAGTTAAAAATACAGCCTAGAAACGCGTTGAGTAAGCTCCTAATGGACGAG
AAGAGCGACTCTGTTTTCCGTCTAAATCGGTACCCGCCCGCTGCGAGCGCG---------
---CGAGGCGGG---------------------------------------------GCT
TCCCGGAACCTCATCGGATTCGGAGAACACACCGACCCACAAATCATTTCCGTTTTGAGA
TCAAACAACGCCTCCGGCCTGCAAATCGCGTTGAAAGATGGCACCTGGATTTCCGTTCCT
CCAGATCTGAACTCCTTCTTCATTAATGTCGGCGACTCTTTGCAGGTGATGACCAACGGG
CGGTTCAAGAGCGTGCGCCACCGGGTGGTAACCAACAGT---TCGGAGCCCCGGCTGTCG
ATGATCTACTTCGGAGGGCCGCCGCTGAGCGAGAAGATAGCGCCGTTGCCGGCGTTGGTG
GAGGGA---CGGGACAGCTTGTACAAGGAGTTCACATGGTTCGAGTACAAGGTGTCTGCG
TACAAGACGAGGCTGGCTGATAATAGGCTTGGCCTGTTCGAGAAAGTTGCTGCTTCT---
------------------------------------------------
>gnl_Utrgi_v4.1_Scf00479.g18319.t1
ATG---------------------GGCGTT---------TCC---GTCCTGAAAAGCCCG
------------------AATGCAGTGTTCCCGGTGATCGACCTTTCG---------TTT
CCGGAATCCAAGTCTCTGATCTTGGCTGCCTGCGAAGAGTTTGGGTTCTTCAAAGTCATC
AATCACGGAGTCCCTGTTCACCTCATCAACCACTTGGAATCCCTGGCTGAGAGGTTCTTC
GCCTTGCCGCTTTCCGATAAGGCCAAGGCCGGTCCTCCGGATCCCTATGGCTATGGTGAT
AAGAAAATCGGCTGCAATGGCGATTTTGGTTCAGTCGAATACTTGCTTCTGAACACCAAC
ACGCAATCCTGCAACCACAAGTTTGCCGAGCTTTTCGGCGGTGCCGCGGAAACTTTCCGG
ACGGCGGTTAACGAGTACGTGGCGTCGGTGAAGAAAATGGCGTGCGAGATACTGGAAATG
CTGACGGAGGAGCTCAAGATTCAGCCGAGAAACGCGTTGAGTAAGCTACTTATGGACGCG
AGAAGCGACTCTGTTTTCCGGTTAAACCGATACCCTGCTGCTGCCAAC------------
---GACGGCGGC---------------------------------------------GGT
GGCCAGAATGGCATCGGATTCGGAGAACACACTGACCCACAAATCATTTCCGTTCTGAGA
TCAAACAACGCCTCCGGTCTCCAAATCGCCCTCAAAGACGGCACCTGGATTTCCGTTCCT
TCAGATCAAAACTCCTTCTTCATCAATGTCGGTGACTCTCTTCAGGTGATGACGAACGGA
AGGTTCAAGAGCGTGCGCCACCGGGTGTTGACGAACAGT---CCGCAGCCCAGGCTGTCG
ATGATCTACTTCGGCGGGCCGCCGTTGAGCGAGAAGATAGCTCCCCTGCCGGAGCTGATA
CAGGGA---CGCGACAGCTTGTACAAGGAGTTCACTTGGTTCGAGTACAAGGTGTCCGCT
TACAAGACAAGACTGGCCGCTAACAGGCTTGGTCTATTCGAGAAAGTTGCTGCTTCC---
------------------------------------------------
>gnl_Vitvi_Genoscope.12X_GSVIVT01000687001
ATGGGTGTCTTCTCTAAACCA---GCAATTGAACAGTTGCCT---CTCATCAGAAACTGC
---ATGCCC---------TTCTCTGGAATTCCTCTCATAGACCTCTCA---------CAA
CCTGACTCCAAAGCCCTCCTCATTGAAGCCTGCCAAGAGTTTGGCTTCTTCAAGGTCATC
AACCATGGTGTCCCGATGGACCTCATCTCCAAGTTGGAAGCTGAAGCTATCAACTTCTTC
TCACTTCCTCTCTCTGAGAAGGAAAAAGCAGGGCCTCCTAATCCTTCTGGATACGGAAAC
AAGAGAATTGGATCAAGCGGCGATATTGGTCGGGTTGAGTACCTTCTGCTCAATCCG---
---------------CAGAGCTTCCCCTCTGTTTTTGGCCAAAACCCAGATATGTTTCGT
TCAGCAGTGAGTGATTATCTATCAGCTGTGAGGAAGATGGCTTGTGAGATTCTTGAATTG
TTGGCTGACGGGCTGATGATTCAACCAAGGAATGTGTTCAGTAAGCTTTTAATGGATGAA
CAGAGTGACTCTGTTTTCAGGCTAAATCATTATCCACCATATCCAGAACGC---------
---CAAGCTTTG---------------------------------------------AGT
GGAAAGTGTATGATTGGATTTGGAGAGCACACCGACCCTCAGATCATATCTGTTTTAAGA
TCTAACAACACATCTGGACTGCAAATCTCTTTGAGAAATGGGAATTGGATTTCAGTTCCA
CCAGATGAAAACTCCTTCTTCATCAACGTTGGTGACTCCTTGCAGGTGATGACAAACGGT
CGGTTTCAGAGTGTGAAGCATAGGGTGTTGACAAATAGC---TGTAAATCTAGAGTTTCG
ATGATATACTTTGGAGGACCACCATTGAGTGAGAAAATAGCACCATTGCCCTCACTCATG
GAAGGA---GAGGAGAGCCATTACAAAGAGTTTACATGGTTCGAGTATAAAAGATCTGCA
TACAACACAAGATTGGCTGATAATAGGCTTGTGTTCTTCCAGAAAGTGGCAGCCACA---
------------------------------------------------
>gnl_Vitvi_Genoscope.12X_GSVIVT01000689001
ATGGTGGTCTTGTCGAAACCA---ACAATTGCAGACTTCCCT---CCTATCATAAACTGC
---AAATCCACCACATTATTCCCGGTTATTCCTACGGTGGACCTCTCA---------GAG
CCCGACTCCAAACACCTTGTCGTGAAGTCCTGTGAAGAGTTTGGTTTCTTCAAGGTGATC
AATCATGGCATCCCACTGGAGCTCATTTCAAGATTGGAAACCGAAGTCATTGAGTTCTTC
TCCTTATCACTTTCTGAGAAACAAAAAGCAGGCCCTCCTGATCCGTTTGGCTATGGAAAC
AGGAGCATTGGGCCAAATGGGGATGTCGGCTGGGTTGAATATCTTCTCCTTACGATGAAT
CAGGAACGCAATTCTCAGAAACTTGCAACAATTTTTGGCAAATACCCAGAAAAGCTGTGT
TCTGCATTGAATGATTATGTGTTAGCTGTTAAAAAGATGGCTTGCGAGCTTCTTGAATTA
ATGGCGGATGGTTTGAGAATCAAACCAAGGAATGTTTTCAGTAAGCTTTTAATGGATGAG
CAGAGTGACTCTGTTTTCAGGCTAAATCACTATCCACCATATTCAGAGCTT---------
---CAAGCTTCG---------------------------------------------AAT
GGTAAGAATATGATTGGATTTGGAGAACACACAGACCCTCAGATCATTTCAGTTCTAAGA
TCCAACAACACATCTGGACTGCAAATCTCTTTGGGAAATGGAAGCTGGATTTCAGTCCCA
CCTGATGCCAACTCCTTCTTCATCAACGTTGGTGACTCCTTACAGGTGATGACCAATGGG
AGGTTTAAAAGTGTGAGGCATAGGGTTTTGGCCAACAGC---ATCAAGTCAAGAATTTCA
ATGATATACTTTGGAGGACCACCCTTGAATGAGAAAATAGCTCCATTACCCTCGCTCGTG
GAAGGA---AAGGAGAGCCTCTACAAAGAATTTACGTGGTTTGAGTACAAAAGGTCTGCT
TACAAGTCAAGATTGGGCGACAATAGGCTTAGCCAGTTTGAGAGGACGGCCGCCACA---
------------------------------------------------
>gnl_Vitvi_Genoscope.12X_GSVIVT01021468001
ATGGTTGTGTTATCGCAGAAT---GGTCGTCAGCAGTTGCCT---CTGATCAAGGCATGC
---AAGCCCAATTATGGCTTCACTGGAATTCCTGTGATTGACATGACA---------AGC
CCTCACGCCAAGGCTCACATGGTTGAGGCCTGTGAGGAGTTTGGATTCTTCAAGCTGGTC
AATCATGGAGTTCCAATGGAGTTCATGTCCAGATTGGAGGATGAGGGTATCAAGTTCTTT
AGCCTGCCTCAGTCTGAGAAGGACCTGGCTGGTCCTCCTCAGCCTTTTGGGTATGGCAAC
AGGAGAATTGGCCCCAACGGTGATGTAGGGTGGATTGAGTATCTCCTCCTCTCCACCAAT
CCGGATTCCATTTCCCAGATATGCTCCTCCATTTCCCCGGAAAACCCTGAAATTTTCGGG
TCTGCAGTGGTTGATTATGTGTCATCCGTGAAGAACATGACATATGAAGTGCTGGAAATG
ATAGCTGAAGGGCTGAACATAGAACCAAGGAATGTGCTGAGCAGGCTTCTCAAGGACGAG
GAGAGCGACTCCTGCTTCAGGGTCAACCACTATCCACCATGCCCAGAGCTT---------
---GAAGCATTG---------------------------------------------CGC
GGCCGAGTTTTGGTTGGATTCGGAGAGCACACAGACCCACAGATAATATCTGTGCTCAGG
TCCAACAACACCAATGGCCTGGAAATATGTCTCAAGGATGGGACTTGGGTCTCAGTCCCA
CCTGACCAGGACTCCTTTTTCATCAATGTTGGTGACTCTCTTCAGGTGATGACCAACGGG
AAGTTTAAGAGCGTGAAGCATAGAGTTGTGACAGAGAGC---AGGAAGGCCAGAGTGTCA
ATGATCTACTTTGGAGGGCCACCTTTAACTGAAATCATAGCACCTTTACCCTCACTGGTG
AAAGAAGGAGAAGAAACTCTGTACAAGGAGTTCACATGGGCTGACTACAAAAAATCTGTT
TATAAATCAAGGCTGGCTGATAACAGGCTTGGGCTCTTTGAGAAAAAAGAGCAGCCA---
------------------------------------------------
>gnl_Vitvi_Genoscope.12X_GSVIVT01028169001
ATGGTGGTTCCTTCT---CCATCTCCC---------------------ATTAGAAGCAAG
---AAGACAAAG------GCAGTTGGGATTCCAGTAATAGACCTTTCT---CTCAATAGG
TCTGCCATAGCAGAACTCATAGTGAATGCATGTGAAGATTATGGCTTTTTCAAGGTGGTT
AACCATGGTGTGCCCAAGGAGATAATTGGGAGGTTAGAGGAGGAGGGGCTCAGTTTTTTC
GCCAAACCCAGTTCGGAGAAGCAGAAGGCAGGGCCAGCTAGTCCTTTTGGCTACGGCTGC
AAGAACATTGGATTCAATGGGGACAGGGGGGAGCTTGAGTATCTTCTTCTCCACACGAAT
CCTGTCTCCATTTCTGAGAGATCCAAAGCCATT---TCCAATGACCCCACAGAGTTCAGC
TGTGCTGTGACTGATTACATACAAGGGGTGAGAGAGCTGTGCTGTGAGATTCTAGACCTG
ATTGGGGAGGGGCTGTGGCTCCAGGATAAGATGGTGTTTAGTAGGATGATCAGGGACGTC
CACAGTGACTCAGTCATCAGGGTCAATCACTATCCGGCAGTCAAGGATGTG---------
---AAAGAG------TGGGACCCATGT---------------------------------
------GACCCCATTGGATTCGGAGAGCATTCTGACCCTCAGATTCTGACCATCCTCAGA
TCCAACGACGTCCCGGGCCTCCAAATCCGTCTGCGTGATGGGTTATGGGTCCCTGTCCCT
CCCGACCCCACTGAATTCTGTGTCTTCGTCGGCGACGCATTAGAGGCAATGACAAACGGG
AGGCTGATGAGCGTGAGGCACAGAGCCTTGACAAGCTCA---GTGAAGGCCAGGCTATCA
ATGATGTACTTCGGAGCTCCACCCCTAAATGCATGGATATCTCCTCTTCCAGACATGGTG
TCACCCCAGAAACCTTCTCTCTACAGGCCTTTCAGTTGGGTTGAATACAAGAAAGCTGCA
TACTCCCTAAGATTAGGAGACCGCCGCCTTGATCTCTTCAAGATCAATACTATTTCAACT
ACTCTAGTAACAAGAACA---------------------ATT------
>gnl_Vitvi_Genoscope.12X_GSVIVT01034945001
ATGGTGGTGGCCTCT---CCAACCCCA---------------------ATTGGAAGTGAG
---AAGCTCATA------GCTGTGGAGGTTCCAATAATAGACCTCGCA---GCTAGGGGA
CCGAAGGTAGCAGAGCTGATAGTGAAAGCTAGTCAAGAGTTTGGTTTCTTCAAGGTGATC
AACCATGGAGTTCCTGAGGATGTGATCAGGAAGATGGAAGAAGAGAGTTTTAACTTCTTT
GGGAAACCAGACTCAGAGAAGAAGAAAGCTGGGCCAGCACAGCCATTTGGCTATGGCTGC
AAGAACATAGGGTTTAATGGTGATATGGGTGAGGTTGAATACCTTCTGTTCAACACCAAC
CCTCACTGCATTTCTCAGAGATCAGAAACTATC---TCCAATGACCCAACAAAGTTCAGC
TCTGCTGTGAGTGGTTACATACAAGCAGTTACAGATCTGGCATGTGAAATTTTGGATCTG
ATGGCAGAGGGATTGTGGGTCCAGAACACTTCAGTCTTCAGCAGCCTCATCACACATCTT
GACAGTGACTCAGTCTTCAGGCTCAATCACTATCCTCCTCCTCTT---------------
---AAGGAC------AGGGACACTTCACCTTCTTCCTCATTTCAG---------CATCAT
CAGGGCAACAACATTGGATTTGGAGAGCATTCTGATCCTCAGATCCTGACCATCTTGAGA
TCCAACGATGTGGGTGGCCTCCAAATTTGTCTGGGAGACGGGGTTTGGGTCCCAGTCCCC
CCTGACCCCACCAGCTTCTGTGTTAACGTGGGGGACTTGTTGCAGGCCATGACAAATGGG
AGGTTTGTGAGCGTGAGACACAGAGCCTTGACCAATTCA---GACAAGCCCAGAATGTCA
ATGGCCTTTTTTGGAGCTCCACCTCTTCATGCATTGATCACTTCTCCCCCAGAGGTGGTC
ACACCTGAGAGGCCTTCTCTTTACAGGCCATTCACTTGGGCTGAATACAAGGAAATTACA
TACTCTCTACGGCTCGGGGACAGTCGTCTGAACCTTTTCAAAGCCTGCCCAGACAAGGAA
GCTCAAGAG---------------------------------------
>Frave_05020-v1.0-hybrid.t1
ATGGTGGTAGCCTCT---CCAAATCCG---------------------AATGGAAACGAG
---AAGATCCAG------CTCGTCGATCTCCCCGTCATCGACCTTTCC---CTCCCTCGA
TCAGTGGTCTCGAAGCTCATTGTGAAGGCCTGTGAGGGCTATGGTTTCTTCATGGTGATA
AACCACGGCGTTCCAAAAGAAGCCATATCGAGAATGGAGGAAGAGAGCCTTACCTTCTTC
TCCAAAACGGCGTCGGAGAAGCAACGTGCTGGGCCGGCCAACCCATTCGGCTACGGAAGC
AAGAACATAGGCCACAATGGCGACATGGGTGAGGTCGAGTACCTTCTGTTCAACACAGAC
AAAGCCTCCATTGCTCAAAGGTGCAAAACCATC---TCAGACGATCCAACCAAATTCAGC
TCTGCAGTGAGTGATTACATTGAGGCCGTTAGGGAATTGGCATGTGAGCTTTTGGAGGTG
ATCGCCGAGGGGCTGTGGGTCCCGGACACGTCGGTGTTCAGTAGGCTCATCACTGACGTC
GAGAGCGACTCGGTTTTCCGGCTTAATTACTATCCGCCAACGTCA---------------
------------------------------------------------------TCGTCG
CCAACCTCCAAAATCGGGTTCGGGGAGCACACTGACCCTCAGATTCTGACTCTCCTCAGA
TCCAACGACGTCGGAGGCCTCCAGATCTCACCGCAAGATGGTGTTTGGGTCCCGGTGACG
TCCGACCCCGCTGCCTTCTGTGTTAATGTGGGTGACGCTCTGCAGGCGATGACAAATGGA
AGATTTGTGAGCGTAAGACACAGAGCCTTAACCAACTCC---TTCAAGTCAAGAATGTCG
ATGGCGCTTTTCTCAGGCCCTCCTCTAAATGCAACCATGAAAGCTCTCCCAGAAATGGTC
ACACCAGAGAACCCTCTAGTCTACAAACCATTCACTTGGGCTGAGTACAAGAAAAAGACT
TGCTCTCTGCGCCTTGGCGACAGTCGCCTTAATCTCTTCAGAACCTCT------------
------------------------------------------------
>Frave_24392-v1.0-hybrid.t1
ATGGTTGTACCGTCT---CCTTCTCCG---------------------ATGCGAACCAAG
---AAAACCAAG------GCAGTAGGGATTCCCACCATCGATCTTTCGACCTACAACAGG
TCGAAGCTAGCAGAACTGATCGTCGAAGCCTGTGAAGAATACGGTTTCTTCAAGGTTGTG
AACCATGGCGTCCCAAAGGAGGTGATTGCCCGGATAGAAGAAGAAGGGTTTGGTTTCTTC
GCAAAACCAGCAGCGGAGAAGCAACGAGCTGGCCCAGCCTCACCATTCGGCTATGGAAGC
AAAAACATTGGCCGGAATGGCGACATGGGCGAGCTCGAGTACCTTCTTCTTCAATCCAAT
CCTCTCTTCATTTCTGAAACATCCAATGCCGTC---TCCGATGACCCTACAAAATTCAGC
TGCGCCGTAAACGACTATATAGAAGCAGTTAAAGAATTGGCCTGTGAGGTTCTTGATCTG
GTCGGAGAGGGTCTATGGATTTCCGATAAGTCTGTGTTGAGTGGTTTCATCAGAGACGTC
CAGAGCGACTCGATTCTCCGGCTGAACCACTACCCACCACTG------------------
------GAC------AAGGACTTATCGACAAAGGCTCATCCTTGT---------GCGAAT
AATAACACTAGGATTGGATTTGGAGAGCATTCCGACCCTCAGATCTTGACCATTTTGAGA
TCCAACGACGTCGGAGGCCTTCAGATTTGTCTTCATGATGGTCTGTGGGTTCCAGTCCCG
CCGGACTCGAATGAGTTCTTTGTCATGGTCGGTGATGCCTTGCAGGCTTTGACGAATGGG
AGGTTTGAGAGTGTGAGGCATAGGGCAATGGCAAACTCAGTAACGAAGCCAAGAATGTCT
ATGGTCTACTTTGGAGCACCATCCCTAAACGCATGGATCTCGCCCCTCCCTGAGATGGTG
TCTCCCCAGAAGCCAAGTCTATATAAATCCTTTACATGGGGTCAATACAAGAAAGCTGCA
TACACTACACGTTTGGGAGATTCTCGTCTCGACAATTTCAAAATTGCAAATAATCCATCT
CCATGCTTGGACAATCTT------------------------GTTGGT
>Frave_30607-v1.0-hybrid.t1
ATGGTGGTTCAGTCGCAACCAGCTGCATTAGACCATTTCCCA---CTAATCAAAGCATGC
---AAGCCCATAAGCATGTTCTCTGGGATTCCAGTGGTAGACCTTTCA---------GAC
CCCGATGCCAAGAGCCTAATCATCAAGGCCTGCGAAGAATACGGCTTGTTCAAGGTGGTC
AATCATGGAGTCCCATTGGAGTTCATGACTACACTTGAGGCTCAAGCTCTCAAGTTCTTC
AACTTACCACAGTCTGAAAAAGACAGAGCAGGCCCTGCCGACCCTTTTGGCTATGGAAGC
AAGCGAATCGGTCCAAACGGCGATGTGGGTTGGATTGAATACATCCTCCTCACCGCCAAT
CCTGAAATCATCTCCCACAAATCACTCTCCATTTTCAAAAACAACCCAGAAATTTTCCGT
TCCGCTGTTGAGGATTATCTCTCGGCGGTGAAGAGGATGGCCTGTGAGGTCCTAGAAATG
ATGGCTGATGGGTTGGGAATCGATCAAAGAAATGCGCTGAGCAAGCTTCTGAGAGATGAG
AAGAGTGACTCATGTTTCAGGCTCAACTACTATCCGCCATGCCCGGAGCTT---------
---CAAACATTG---------------------------------------------AGT
GGACGAAATGTGATTGGGTTTGGGGAGCACACAGACCCTCAGATAATCTCTGTCCTGAGA
TCTAACAACACCGCCAGCCTGCAAATCAGCCTGAAAGATGGGACTTGGGTTACTGTCCCA
CCTGATCAGACTTCTTTTTTCTTCAATGTTGGTGATTGCCTACAGGTGATGACTAACGGG
AGGTTCAAGAGCGTGAAGCATAGGGTTTTCGCAGACACA---GAGAGGTCAAGGATTTCG
ATGATTTACTTTGGAGGACCACCTCTGAGTGAAAAGATAACACCTCTAGCGGCAGTGATG
GCAGAAGGAGAAGAAAGCTTGTACAAGGAGTTCACGTGGTCCGAGTACAGAAGCTCTGCT
TATAAATCACGGCTGGCTGATAATAGGCTACGGCTCTTTGAGAAATCCTTTTGGCAA---
---TGCCAG---------------------------------------
>Frave_31337-v1.0-hybrid.t1
ATGGTGCTTTTGTCTAAACCA---GCTACTGAATGCTGCTCTAGTTATAGCAGAAACCTC
---AAATCCAAGTCATCCTCCTCTGGAATCCCTGTCATAGACCTGTCC---------AAA
CCAGACTCCAAGCAACTCATTGTGAAGGCTTGTGAGGAGTTTGGATTCTTCAAAGTCATC
AACCATGGTGTTCCTATGGATTTCATTAACAGATTGGAATCTGAGGCCATCAAATTCTTT
TCCTTGCCAGATTCTGAGAAAGAAAAAGCAGGTCGTGCTGATCCATTTGGATATGGCAGC
AAGCATATTGGGAGAAATGGTGATGTGGGCTGGGTTGAGTACCTTCTACTTAAAGCCAAC
ATAGAAGCCAATTCTGACAGATTCAAATTAGTCTATGGAACAAACCCAGATGAGTTTCGT
TCTGCTCTGAATGATTATATTCAAGCTGTGAGGACTATGGCTTGTGAGATTCTTGAACTG
ATGGCAGAAGGATTGAATATTGGGCCAGGGAATGTGTTCAGCAAGTTCTTGTTGGATGAA
CAGAGTGACTCTTTATTCAGGCTCAATCACTACCCACCATGCCCAGAGCTT---------
---CAAGGTTTGAGT------------------------------------GAACACAGT
GACAGAAATGTGGTTGGATTTGGAGAGCACACAGACCCTCAAATCATTTCCATACTAAGA
TCCAACAACACCTCTGGCCTCCAAATT---TTGGGAGATGGCACTTGGATTTCAGTGCCT
CCAGACCAGTACTCCTTCTTCATTAATGTTGGTGATTCTCTAAAGGTTTTGACAAACGGG
AGGTTTCAAAGTGTGAGGCACAGGGTTTTAGCAAATGGG---TCAAAATCAAGGGTTTCG
ATGATCTTCTTTGGGGGATCACCCTTGACTGGAAAAATAGCTCCATTGCCATCTATCATG
AAAGAAGAGGAACAGAGCATGTACAAAGAGTTCACATGGTTCGAGTACAAAACTGTTTGC
TACCACTCAAGATTGGCTGACAATAGGCTTGGACACTTTGAGAGAATTGAGGCCTCT---
------------------------------------------------
>Maldo_GDDH_05G1207000
ATGGTGTTTGTGACCAAACCA---CCTAATGAGAACTTTTCT---TATGCTAGAACCAGC
AACAATGTCTCCAAATTATTTTCTGGGATTCCTCTGGTAGACCTCACA---------AAA
CCAGACTCCAAACAACTCATTGTCAAGGCCTGTGAGGAGTATGGTTTCTTCAAGATCATC
AACCATGGTGTTCCAACGGATTTCATTACCAGATTGGAATCTGAGGCCATCAAATTCTTC
TCCATGCCACTCTCTGAGAAGGAAAAGGCGGGGCCTCCTAATCCGTTGGGATATGGGAAC
AATCATATTGGGAAGAATGGTGATGTTGGGTGGGTAGAGTACCTCCTCCTCACAACCAAT
ACAGAGTCCAATTCCCAGAGGTTTCTATCAGTTTTTGGAAATAGCGCAGAAGAGTTTTGT
TCTGCTTTGAATGATTACATATCAGCTGTGAAGAAAATGGCCTGTGAGATTCTAGAGCTG
ATGGCTGAAGGGTTGAAGATTCAACCAAGAAATGTGTTAAGCAAACTTCTGATGGATGAA
CAGAGTGACTCTTGTTTCAGGCTCAATCACTACCCACTATGCCCAGAGCTT---------
---CAAGGTTTGAGT------------------------------------AGTGCCAGT
GCCAGAAATGTGATTGGATTTGGAGAGCACACAGACCCACAAATCATTTCTGTGCTAAGA
TCCAACAACACATCTGGCCTCCAAATTTCTTTGGGAGATGGGAGTTGGATTTCAGTCCCC
CCTGATCAGAACTCCTTCTTCATCAATGTTGGTGACTCTTTACAGGTTTTGACTAATGGG
AGGTTTCAAAGTGTGAGGCACAGGGTTTTGGCAAATGGT---TTAAAATCAAGAGTGTCA
ATGATTTATTTTGGGGGACCACCCTTGAGTGAGAAGATAGCTCCATTGCAATCTGTCATG
AACGGAGAGGAGGAAAGCCTCTACGAAGAGTTTACATGGTTTGAGTACAAAAAATCTGCG
TGCAGCTCAAGACTTGCAGATAACAGGCTTGGACACTTTGAGAGAATTGCAGCCTCA---
------------------------------------------------
>Maldo_GDDH_05G1283800
ATGGTGGTTCTGTCACAACCAGCTGCATTAGACCATTTTTCTGACCTAATCAAAACATGC
---AAGCCCACCGGCCTGTTCGCCGGCATCCCAGTCGTAGACCTTTCG---------AGG
CCTGACGCAAAGCACCGCATAGTCAGGGCCTGTGAGGAGTACGGTATGTTCAAGGTGATC
AACCATGGAGTCCCATTGGACTTCATGACCACTCTGGAAGCCCAAGCTCTCAAATTTTTC
AGCCTGCCTCAGTCGGAGAAGGACAAGGCTGGCCCCGCCGACCCTTGCGGCTACGGCAGC
AAGAGAATCGGTCCAAACGGCGACGTGGGTTGGATTGAATATATCCTCCTCAACACCAAT
CCTAAAATCACATCTCACAAGTCCCTCTCCATTCTAAAGGAAAACCCTGAAATTTTCTGT
GTTGCAGTTGAAGATTATATTACGGCAGTGAAGAACATGACTTTTGCAGTGCTCGAAATG
GTAGCTGATGGGCTGGGGATTGAGCAAAGGAATGTGCTGAGTAAGCTCTTGACAGATGAG
AAGAGTGACTCGTGTTTCAGGCTAAACTACTATCCGCCATGTCCAGAGCTT---------
---CAGGCATTG---------------------------------------------AGT
GGACGAAATTTGATAGGGTTTGGGGAGCACACAGACCCCCAGATTGTTTCTGTCCTGAAA
TCCAACAACACATCAGGCCTGCAGATCTGTCTCAAGGATGGGACTTGGGTCACAGTAGCA
CCTGATCAGACTGCCTTTTTCATCAATGTTGGTGATTGCTTGCAGGTGATGACTAATGGG
CGGTTTAAGAGTGTGAAACATAGGGTTTTGGCTGACACA---GTTAGTTCAAGGATTTCA
ATGATCTACTTTGGAGGGCCACCTTTGAGTGAGAAGATAGCACCTCTGCCGTCACTAATG
GCAGAAGGAGAAGAGAGCTTGTACAAGGAGTTCACGTGGAGTGAATACAAAAAGTCTGCG
TACAGGTCAAGGCTGGCTGATTACAGGCTAGGACTCTTTGAGAAGTCTGCTCCTGTG---
---ATGCTGTCCAATTCCCAACGT------------------------
>Maldo_GDDH_09G1286800
------------------------------------------------------------
------------------------------------------------------------
------------------------------------------------------------
---------------------------------ATGGAGAGATTCAAAGAAAAGTTC---
------------------------------------------------------------
------------------------------------------------------------
------------------------------------------------------------
TGTGCAGTGAATGATTACATAGAAGCAGTTAAAGAATTGGCATGTGAGATTCTTGATCTG
GTGGCCGAGGGACTATGGGTTTCAGACAAGTCTGTGTTCAGCAGGTTCATCAGAGACGTC
CAGAGCGACTCAATTCTTAGGCTTAATCACTATCCTCCGGTCAAG---------------
------GAC------TGGGACACAGCAACTAAACAGCATCCTTTCAATAATGAT------
------AATAGGATTGGATTTGGAGAGCATTCTGACCCTCAAATCTTGACAATCTTTAGA
TCCAACAACGTGGGGGGCCTTCAGATTTTTCTACGTGATGGCTTGTGGGTTCCCGTCGCT
CCCGACGCCAATCAATTCTTTGTAATGGTTGGTGATGCCTTACAGGCTTTAACGAATGGG
AGGTTAGTGAGCGTGAGACATAGGGCACTGGCAAACTCAGTGGTGAAGCCAAGGATGTCA
ATGGTGTACTTTGGGGCACCACCACTCAATGCATGGATGTCTCCTCTGCCGGAGATGGTG
TCGCCGGAGAAGCCCAGCCTCTACAAGCCCTTCACATGGGGTGAGTACAAGAAAGCTGCA
TACACTACACGATTGGGAGATTCACGTCTAGACCTTTTCAAGATTAATAACCACAGGTGC
AAGTGTAAAGATCAAATTCCATGTCCATGCTTCGACAATCTTGTACAA
>Maldo_GDDH_10G1194100
ATGGTGTTTGTGACCAAATCA---GCCAGTGAACACTTTTCT---TATCCTAGAACCAGC
ACCAAAGTCTCCAAATTGTTTTCTGGGATTCCTCTGGTAGACCTCACA---------AAA
CCAGACTCCAAGCAACTCATTGTCAATGCCTGTGAGGAGTATGGTTTCTTCAAGATCATC
AACCATGGTGTTCCAATGGATTTCATCACAAGATTGGAATCTGAGGCCATCAAATTCTTC
TCCCTCCCACTTTCTGAGAAGGAAAAGTCAGGGCCTCCTAATCCATTAGGATATGGGAAC
AAGCATATTGGGAAGAATGGTGATGTTGGTTGGGTCGAGTACCTCCTTCTCACAACCAAT
ACAGAATCCATTTCCCAGAGGTTTCTATCGGTTTTTGGAAATGACGCAGAAGAGTTTTGT
TCTGCTTTGAATGATTACGTATCAGCTGTGAAGAAAATGACCTGTGAGATTCTTGAGCTG
ATGTCTGAAGGATTGAAGATTCAACCAAGGAATGTGTTCAGTAAGCTTTTGATGGATGAA
CAGAGTGATTCTTGTTTCAGGCTCAATCACTACCCACCATGCCCAGAGCTT---------
---CAAGGTTTGAGC------------------------------------AGTGCCGGT
GCCAGAAATGTGATTGGATTTGGAGAGCACACAGACCCACAAATCATTTCTGTGCTAAGA
TCCAACAATACATCTGGCCTCCAAATTTCTTTGAGAGATGGGAGTTGGATTTCAGTCCCA
CCTGATCAGAACTCCTTCTTTATCAATGTTGGTGACTCTTTACAGGTTTTGACTAATGGG
AGGTTTGAAAGTGTGAGGCACAGGGTTTTGGCAAATGGT---TTAAAATCAAGACTGTCA
ATGATTTATTTTGGGGGACCACCCTTGAGTGAGAAAATAGCTCCATTGCAATCTGTCATG
AATGGAGAGGAGGAAAGCATGTACAAGGAGTTTACATGGTTTGAGTACAAAAAATCTGCC
TACAGCTCAAGACTTGCAGATAACAGGCTTGGACACTTTGAGAGAATTGCAGCCTCA---
------------------------------------------------
>Maldo_GDDH_10G1262000
ATGGTGGTTCTGTCACGAACAGCTAAATTGGACCATTTTTCTGACCTAATCAAAACATGC
---AAGCCCACCAGCTTGTTCGCCGGCATCCCAGTCGTCGACCTCTCG---------AGC
CCCGACGCAAAGCACCGCATAGTCAGGGCTTGTGAGGAGCACGGCATGTTTAAGGTGATC
AACCATGGAGTCCCATTGGACTTCATGACTACACTGGAAGCCCAAGCTCTCAAATTTTTC
AACCTGCCCCAGTCGCAGAAGGACAAGGCAGCCCCCGCCGACCCTTTCGGCTACAGAAGC
AAGAGAATCGGTCCAAACGGCGACGTGGGTTGGATCGAATACATCCTCCTCAGCACCAAT
CTTGATATCATCTCTCATAAGTCCCTCCCCATTTTCAAGGAAAACCCTGAAATTTTCCGT
GACGCAGTGGAAGATTATATTACAGCAGTGAAGAACATGACTTTTGAAGTGCTGGAAATG
GTGGCTGATGGGCTGGGGATTGATCAAAAGAATGTGCTGAGCAAGCTTTTGAAAGATGAG
AAGAGTGACTCATGTTTCAGGCTGAACTACTATCCGCCATGCCCAGAGCTT---------
---CACGCTTTG---------------------------------------------AGT
GGACGAAGTTTGATAGGGTTTGGGGAGCACACAGACCCACAGATCATTTCTGTCCTGAAA
TCCAACAACACATCAGGCCTGCAGATCAGTCTCAAGGATGGGACTTGGGTTACAGTCGCA
CCTGATCAGACTGCCTTTTTCATCAATGTTGGTGATTGCTTGCAGGTGATGACTAACGGG
CGGTTTAAGAGCGTGAAACATAGGGTTTTGGCTGACACA---CAAAGTTCAAGGGTTTCA
ATGATCTACTTTGGAGGGCCACCTTTGAGTGAGAAGATAGCACCTCTGCCGTCTCTAATG
GCAGAAGGAGAAGAAAGCTTGTACAAGGAGTTCACGTGGAGTGAATTCAAAAAGTCTGCG
AACAGGTCAAGGCTGGCCGATAATAGGCTAGGACCATTTGAGAAGTCTGCTGCTGTG---
---ATGCTGTCCAATTCCCAATTT------------------------
>Maldo_GDDH_13G1148400
ATGGTGGTGGCATCT---CCAAACCCA---------------------ACTCGCAACGAA
---AAGATCCAG------GCCGTTGATCTTCCCATCATAGACCTCTCA---GCCGAGAGG
TCACAAGTGAGGAAGCTCATTGTCAAAGCTTGTGAGGACTATGGTTTCTTCAAGGTCATC
AACCATGGCGTCCCAAAAGACATTATATCCAAAGTGGAGGAGCAAAGCCTCAGCTTCTTT
GCCCAACCAGTGTCCGAGAAGCAAAGGGCAGGGCCTTCCGATCCCTTTGGCTATGGCTGC
AAGAACATAGGCCTCAATGGTGATACGGGAGAGATTGAGTACCTTATTTTCAACACAAAC
CCAATTTCTATTGCTCAAAGATCCAAAACCATC---TTAAATGAGCATACAAAATTCAGC
TCGGCAGTGAGTGGATACATTGCAGCAGTTAGGGATTTGGCATGTGAGCTCTTGGATCTG
ATTGGTGAGGGATTGTGGGTCCCTGACACATCAGTCTTCAGTAGGCTGATCAGGGACGTC
GACAGTGACTCGGTCTTCAGGCTCAATCACTACCCGCATCTGCACAACAAGAAGGACATC
TGCAAGGAT------AATGATACGTCACCATCCTCCATC------------------AGT
AACATCAGCAAGGTAGGGTTTGGGGAGCATTCCGACCCTCAGCTCCTCACCCTCCTGAGG
TCCAACGACGTGGGCGGCCTCCAAATCTCTCCACAAGATGGGGTGTGGGTCTCCGTCCCC
TCTGACCCCACGGCCTATTGGGTTAATGTGGGTGACGTGTTGCAGGCCATGACAAATGGA
AGATTTGTGAGCGTTAGACATAGAGCCTTAGCCAATTCA---TCAAAGTCTAGATTGTCA
ATGGCGTATTTTGCAGCTCCCTCCCTGAACGCATGTTTGAGTGTTCTTCCAGAAATGGTC
ACACCGGAGAAGCCTCGGCTCTACAAACCCTTCACTTGGGCTGAGTACAAGAAAACCACG
CACTCTCTACGCCTCGGCGAAAACCGTCTTAACCTCTTCAGAATTTCTACCAATGATGAA
TGCTTCATAGATCAACCGCTGGAA------------------------
>Maldo_GDDH_16G1148400
ATGGTGGTGGCACCT---CCAAACCCA---------------------ATTAGCAACGAA
---AAGATCCTG------GCCGTTGATCTCCCCATCATAGACCTCTCA---GCCGAGAGG
TCTCAAGTGAGAACACTCATTGTCAAAGCTTGTGAGGACTATGGTTTCTTCAAAGTCATC
AACCATGGCGTCCCAAAAGATATTATATCCACAGTGGAGGAGCAAAGCCTCAGCTTCTTT
GCCAAACCAGTGTCCGAGAAGCAAAGAGCAGGACCTTCCGATCCCTTTGGCTATGGCTGT
AAGAACATAGGCTTCAGTGGTGATATGGGAGAGGTTGAGTACCTTATTTTCAACACAAAC
CCAATTTCTATAGCTCAAAGATCCAAAACCATC---TCAAATGAGCCTACAAAATTCAGT
TCTGCAGTAAGTGGATACATTGCAGCAGCAAGGGATTTGGCATGTGAGCTTTTGGATCTG
ATTGGTGAGGAACTGTGGGTCCCTGACACATCAGTCTTCAGTAGGCTGATCAGGGGTGTC
GACAGTGACTCCGTCTTCAGGCTCAATCACTACCCGCATCTGCACAACAAGCAGGACTTC
TGCAAGGAC------AAGGACACGTCACCCTCCTCCTTA---------------AGCAGC
GACATCGGCAAGGTAGGGTTTGGGGAGCATTCTGACCCTCAGATCCTCACCCTCCTCAGA
TCCAACGACGTGGCCGGCCTCCAAATCTCTCCACAAGATGGGGTTTGGGTCGCTGTGCCC
TCTGACCCCACGGCCTTTTGGGTTAATGTGGGTGACGTGTTGCAGGTT------------
------------------------------------------------------------
------------------------------------------------------------
------------------------------------------------------GGTCTA
TTCTCCCTCTCTCTCTCT------------------------------------------
------------------------------------------------
>Maldo_GDDH_17G1279100
ATGGTGGTACCATCT---CCTTCACCA---------------------ATAAGAAGCAAG
---AAAACGATG------GCAATAGGAATTCCCACAATCGATCTATCAAATTACAATAGG
TCAAAGCTATCAGCACAAATTGTTGAAGCCTGTGAAGAATATGGTTTCTTTAAGGTGGTC
AACCATGGTATCCCAAAAGCGGTCATTGAGACAATGGAAACACAAGGGTCTGATTTTTTT
GCCAAGCCAACAATCGAGAAGCAACGAGCTGGCCCTGCTTGTCCTTTTGGCTATGGCTGC
AAAAATATTGGTCGCAAAGGCGACACCGGAGAGCTTGAGTACCTTATTCTTCAAACCAAT
CCTCAGTCCATTTCTGACAGATCCAATGATATT---TCCGACGACCCTACGAAATTCAGT
TGTGCAGTGAATGATTACATAGAAGCAGTTAAAGAATTGGCATGTGAGGTTCTTGATTTG
TTGGCCGAGGGACTATGGGTTTCAGACAAGTCTGTGTTCAGCAGGTTCATCAGAGACGTC
CAGAGTGACTCCATTCTTAGGTTTAATCACTATCCTCCAGTCAAGGACATC---------
---AAGGAC------TGGGAAACAACACCAAAACAGCATTCCTTCAACAACAACAACAAT
AATCATAGTAGGATTGGATTTGGAGAGCATTCTGACCCTCAGATCTTGACCATCTTAAGA
TCCAACAACGTGGGGGGCCTTCAGATTTCTCTACGTGATGGCTTGTGGGTTCCCGTGGCT
CCGGACCCCAATCAGTTCTTCGTAATGGTTGGTGATGCCTTACAGGCTTTGACGAATGGG
AGGTTAGTAAGTGTGAAACATAGAGCACTGGCAAACTCAGTTGTGAAGCCAAGGATGTCA
ATGGTGTACTTTGGGGCACCACCCCTCAATGCATGTATGTCTCCTCTTCCAGAGATGGTG
TCGCCGGAGAAGCCCAGCCTCTACAAACCTTTCACATGGGGTGAATACAAGAAAGCTGCA
TACACTACACGATTGGGAGATACACGTCTAGACCATTTCAAGATTAATAATCACACCAGC
AAGTGCAACGATCAAACTCAATGTCCATGCTTGGACAATCTTGTACGA
>Maldo_Gala_01g013290
TTTGTCGGAGGAATC---GACACCGCT---------------------ATCGCCGAGAAA
---GGGAATGGC------CCACTCGGCTTGCCTGAGCTC------------------AGG
TCAAAGCTATCAGAACAAATTGTTGAAGCCTGTGAAGAATATGGTTTCTTTAAAAAGGTC
AACCATGGTATCCCAAAAGAGGTCATTGAGAAAATGGAAACACAAGGGTCTGATTTTTTT
GCCAAGCCAACAATGGAGAAACAACGAGCTGGCCCGACTTGTCTTTTTGGTTATGGCTGC
AAA---------------GGCGACACTGGAGAGCTTGAGTACATTCTTCTTCAAACCAAT
CGTCAGTCCATTCCTGGCCCGTCATCT---------TCCTCCACGCCATTAACTGCATCG
CCAGCAACAGAAAAGAATGTCTCCAAA---------------------------------
------------------GTCTCT---TTTCCTTTACAGAAAAGAATGTCTCCAAAG---
CAGAAAAGCTCTCTCTTTTCTTTCACAGATTCCCCAAAGTCT------------------
------------------------------------------------------------
---------CTTTTCCTTTACAGAAAA---GAAAAAGAGGGAGTGAGAATGGATGGGCAT
AACCAGGCTGTCAAAGAAAATCAAGTGGGTTTGCAAGAAAAACATACCTTACAAAGCAAC
------------------------------------------------------------
------------------------------------------------------------
------------------------------------------------------------
------------------------------------------------------------
------------ATGGGTGGA---------------------------------------
------------------------------------------------
>Maldo_Gala_05g025610
ATGGTGGTTCTGTCACAACCAGCTGCATTAGACCATTTTTCTGACCTAATCAAAACATGC
---AAGCCCACCGGCCTGTTCGCCGGCATCCCAGTCGTAGACCTTTCG---------AGG
CCTGACGCAAAGCACCGCATAGTCAGGGCCTGTGAGGAGTACGGTATGTTCAAGGTGATC
AACCATGGAGTCCCATTGGACTTCATGACCACTCTGGAAGCCCAAGCTCTCAAATTTTTC
AGCCTGCCTCAGTCGGAGAAGGACAAGGCTGGCCCCGCCGACCCTTGCGGCTACGGCAGC
AAGAGAATCGGTCCAAACGGCGACGTGGGTTGGATTGAATATATCCTCCTCAACACCAAT
CCTAAAATCACATCTCACAAGTCCCTCTCCATTCTAAAGGAAAACCCTGAAATTTTCTGT
GTTGCAGTTGAAGATTATATTACGGCAGTGAAGAACATGACTTTTGCAGTGCTCGAAATG
GTAGCTGATGGGCTGGGGATTGAGCAAAGGAATGTGCTGAGTAAGCTCTTGACAGATGAG
AAGAGTGACTCGTGTTTCAGGCTAAACTACTATCCGCCATGTCCAGAGCTT---------
---CAGGCATTG---------------------------------------------AGT
GGACGAAATTTGATAGGGTTTGGGGAGCACACAGACCCCCAGATTGTTTCTGTCCTGAAA
TCCAACAACACATCAGGCCTGCAGATCTGTCTCAAGGATGGGACTTGGGTCACAGTAGCA
CCTGATCAGACTGCCTTTTTCATCAATGTTGGTGATTGCTTGCAGGTGATGACTAATGGG
CGGTTTAAGAGTGTGAAACATAGGGTTTTGGCTGACACA---GTTAGTTCAAGGATTTCA
ATGATCTACTTTGGAGGGCCACCTTTGAGTGAGAAGATAGCACCTCTGCCGTCACTAATG
GCAGAAGGAGAAGAGAGCTTGTACAAGGAGTTCACGTGGAGTGAATACAAAAAGTCTGCG
TACAGGTCAAGGCTGGCTGATTACAGGCTAGGACTCTTTGAGAAGTCTGCTCCTGTG---
---ATGCTGTCCAATTCCCAACGT------------------------
>Maldo_Gala_09g024120
ATGGTGGTATCATCT---CCTTCACCA---------------------ATAAGAAGCAAG
---AAAATCATG------GCAATAGGAATTCCCACAATCGATCTATCAAATTACAATAGG
TCAAAGCTATCAGAACAAATTGTTGAAGCCTGTGAAGAATATGGTTTCTTTAAGGTGGTC
AACCATGGTATCCCAAAAGAGGTCGTTGAGAAAATGGAAACACAAGGGTCTGATTTTTTT
GCCAAGCCAACAATGGAGAAGCAACGAGCTGGCCCGGCTTGTCGTTTTGGCTATGGCTGC
AAAAACATTGGCTGCAAAGGCGACACTGGAGAGCTTGAGTACCTTCTTATTCAAACCAAT
TGTCAGTCCATTTCTGAGAGATCCAATGATATT---TCCAACGACCCTACGAAATTCAGC
TCTGCAGTGAATGATTACATAGAAGCAGTTAAAGAATTGGCATGTGAGATTCTTGATCTG
GTGGCCGAGGGACTATGGGTTTCAGACAAGTCTGTGTTCAGCAGGTTCATCAGAGACGTC
CAGAGCGACTCAATTCTTAGGCTTAATCACTATCCTCCGGTCAAG---------------
------GAC------TGGGACACAGCAACTAAACAGCATCCTTTCAATAATGAT------
------AATAGGATTGGATTTGGAGAGCATTCTGACCCTCAAATCTTGACAATCTTTAGA
TCCAACAACGTGGGGGGCCTTCAGATTTTTCTACGTGATGGCTTGTGGGTTCCCGTCGCT
CCCGACGCCAATCAATTCTTTGTAATGGTTGGTGATGCCTTACAGGCTTTAACGAATGGG
AGGTTAGTGAGCGTGAGACATAGGGCACTGGCAAACTCAGTGGTGAAGCCAAGGATGTCA
ATGGTGTACTTTGGGGCACCACCACTCAATGCATGGATGTCTCCTCTGCCGGAGATGGTG
TCGCCGGAGAAGCCCAGCCTCTACAAGCCCTTCACATGGGGTGAGTACAAGAAAGCTGCA
TACACTACACGATTGGGAGATTCACGTCTAGACCTTTTCAAGATTAATAACCACAGGTGC
AAGTGTAACGATCAAATTCCATGTCCATGCTTCGACGATCTTGTACAA
>Maldo_Gala_10g018880
ATGGTGTTTGTGACCAAATCA---GCCAGTGAACACTTTTCT---TATCCTAGAACCAGC
ACCAAAGTCTCCAAATTGTTTTCTGGGATTCCTCTGGTAGACCTCACA---------AAA
CCAGACTCCAAGCAACTCATTGTCAATGCCTGTGAGGAGTATGGTTTCTTCAAGATCATC
AACCATGGTGTTCCAATGGATTTCATCACAAGATTGGAATCTGAGGCCATCAAATTCTTC
TCCCTCCCACTTTCTGAGAAGGAAAAGTCAGGGCCTCCTAATCCATTAGGATATGGGAAC
AAGCATATTGGGAAGAATGGTGATGTTGGTTGGGTCGAGTACCTCCTTCTCACAACCAAT
ACAGAATCCATTTCCCAGAGGTTTCTATCGGTTTTTGGAAATGACGCAGAAGAGTTTTGT
TCTGCTTTGAATGATTACGTATCAGCTGTGAAGAAAATGACCTGTGAGATTCTTGAGCTG
ATGTCTGAAGGATTGAAGATTCAACCAAGGAATGTGTTCAGTAAGCTTTTGATGGATGAA
CAGAGTGATTCTTGTTTCAGGCTCAATCACTACCCACCATGCCCAGAGCTT---------
---CAAGGTTTGAGC------------------------------------AGTGCCGGT
GCCAGAAATGTGATTGGATTTGGAGAGCACACAGACCCACAAATCATTTCTGTGCTAAGA
TCCAACAATACATCTGGCCTCCAAATTTCTTTGAGAGATGGGAGTTGGATTTCAGTCCCA
CCTGATCAGAACTCCTTCTTTATCAATGTTGGTGACTCTTTACAGGTTTTGACTAATGGG
AGGTTTGAAAGTGTGAGGCACAGGGTTTTGGCAAATGGT---TTAAAATCAAGACTGTCA
ATGATTTATTTTGGGGGACCACCCTTGAGTGAGAAAATAGCTCCATTGCAATCTGTCATG
AATGGAGAGGAGGAAAGCATGTACAAGGAGTTTACATGGTTTGAGTACAAAAAATCTGCC
TACAGCTCAAGACTTGCAGATAACAGGCTTGGACACTTTGAGAGAATTGCAGCCTCA---
------------------------------------------------
>Maldo_Gala_10g023720
ATGGTGGTTCTGTCACGAACAGCTAAATTGGACCATTTTTCTGACCTAATCAAAACATGC
---AAGCCCACCAGCTTGTTCGCCGGCATCCCAGTCGTCGACCTCTCG---------AGC
CCCGACGCAAAGCACCGCATAGTCAGGGCTTGTGAGGAGCCCGGCATGTTTAAGGTGATC
AACCATGGAGTCCCATTGGACTTCATGACTACACTGGAAGCCCAAGCTCTCAAATTTTTC
AACCTGCCCCAGTCGCAGAAGGACAAGGCAGCCCCCGCCGACCCTTTCGGCTACAGAAGC
AAGAGAATCGGTCCAAACGGCGACGTGGGTTGGATCGAATACATCCTCCTCAGCACCAAT
ATTGATATCATCTCTCATAAGTCCCTCCCCATTTTCAAGGAAAACCCTGAAATTTTCCGT
GACGCAGTGGAAGATTATATTACAGCAGTGAAGAACATGACTTTTGAAGTGCTGGAAATG
GTGGCTGATGGGCTGGGGATTGATCAAAAGAATGTGCTGAGCAAGCTTTTGAAAGATGAG
AAGAGTGACTCATGTTTCAGGCTGAACTACTATCCGCCATGCCCAGAGCTT---------
---CACGCTTTG---------------------------------------------AGT
GGACGAAGTTTGATAGGGTTTGGGGAGCACACAGACCCACAGATCATTTCTGTCCTGAAA
TCCAACAACACATCAGGCCTGCAGATCAGTCTCAAGGATGGGACTTGGGTTACAGTCGCA
CCTGATCAGACTGCCTTTTTCATCAATGTTGGTGATTGCTTGCAGGTGATGACTAACGGG
CGGTTTAAGAGCGTGAAACATAGGGTTTTGGCTGACACA---CAAAGTTCAAGGGTTTCA
ATGATCTACTTTGGAGGGCCACCTTTGAGTGAGAAGATAGCACCTCTGCCGTCTCTAATG
GCAGAAGGAGAAGAAAGCTTGTACAAGGAGTTCACGTGGAGTGAATTCAAAAAGTCTGCG
AACAGGTCAAGGCTGGCCGATAATAGGCTAGGACCATTTGAGAAGTCTGCTGCTGTG---
---ATGCTGTCCAATTCCCAATTT------------------------
>Maldo_Gala_13g012960
ATGGTGGTGGCATCT---CCAAACCCA---------------------ACTCGCAACGAA
---AAGATCCAG------GCCGTTGATCTTCCCATCATAGACCTCTCA---GCCGAGAGG
TCACAAGTGAGGAAGCTCATTGTCAAAGCTTGTGAGGACTATGGTTTCTTCAAGGTCATC
AACCATGGCGTCCCAAAAGACATTATATCCAAAGTGGAGGAGCAAAGCCTCAGCTTCTTT
GCCCAACCAGTGTCCGAGAAGCAAAGGGCAGGGCCTTCCGATCCCTTTGGCTATGGCTGC
AAGAACATAGGCCTCAATGGTGATACGGGAGAGGTTGAGTACCTTATTTTCAACACAAAC
CCAATTTCCATTGCTCAAAGATTCAAAACCATC---TCAAATGAGCCTACAAAATTCAGC
TCGGCAGTGAGTGAATACATTGCAGCAGTTAGGGATTTGGCATGTGAGCTCTTGGATCTG
ATTGGTGAGGGATTGTGGGTCCCTGACACATCAGTCTTCAGTAGGCTGATCAGGGACGTC
GACAGTGACTCGGTCTTCAGGCTCAATCACTACCCGCATCTGCACAACAAGAAGGACATC
TGCAAGGAT------AATGATACGTCACCATCCTCCATC------------------AGT
AACATCAGCAAGGTAGGGTTTGGGGAGCATTCCGACCCTCAGCTCCTCACCCTCCTGAGG
TCCAACGACGTGGGCGGCCTCCAAATCTCTCCACAAGATGGGGTGTGGGTCTCCGTCCCC
TCTGACCCCACGGCCTATTGGGTTAATGTGGGTGACGTGTTGCAGGCCATGACAAATGGA
AGATTTGTGAGCGTTAGACATAGAGCCTTAACCAATCCA---TCAGAGTCTAGAATGTCA
ATGGCGTATTTTGCTGCTTCCTCCCTGAACGCATGTTTGAGTGCTCTTCCAGAAATGGTC
ACACCGGAGAAGCCTCGGCTCTACAAACCCTTCACTTGGGCTGAGTACAAGAAAACCACG
CACTCTCTACGCCTCGGCGAAAACCGTCTTAACCTCTTCAGAATTTCTACCAATGATGAA
TGCTTCATAGATCAACCGCTGGAA------------------------
>Maldo_Gala_16g013300
ATGGTGGTGGCACCT---CCAAACCCA---------------------ATTAGCAACGAA
---AAGATCCTG------GCCGTTGATCTCCCCATCATAGACCTCTCA---GCCGAGAGG
TCTCAAGTGAGAACACTCATTGTCAAAGCTTGTGAGGACTATGGTTTCTTCAAAGTCATC
AACCATGGCGTCCCAAAAGATATTATATCCACAGTGGAGGAGCAAAGCCTCAGCTTCTTT
GCCAAACCAGTGTCCGAGAAGCAAAGAGCAGGACCTTCCGATCCCTTTGGCTATGGCTGT
AAGAACATAGGCTTCAGTGGTGATATGGGAGAGGTTGAGTACCTTATTTTCAACACAAAC
CCAATTTCTATAGCTCAAAGATCCAAAACCATC---TCAAATGAGCCTACAAAATTCAGT
TCTGCAGTAAGTGGATACATTGCAGCAGCAAGGGATTTGGCATGTGAGCTTTTGGATCTG
ATTGGTGAGGAACTGTGGGTCCCTGACACATCAGTCTTCAGTAGGCTGATCAGGGGTGTC
GACAGTGACTCCGTCTTCAGGCTCAATCACTACCCGCATCTGCACAACAAGCAGGACTTC
TGCAAGGAC------AAGGACACGTCACCCTCCTCCTTA---------------AGCAGC
GACATCGGCAAGGTAGGGTTTGGGGAGCATTCTGACCCTCAGATCCTCACCCTCCTCAGA
TCCAACGACGTGGCCGGCCTCCAAATCTCTCCACAAGATGGGGTTTGGGTCGCTGTGCCC
TCTGACCCCACGGCCTTTTGGGTTAATGTGGGTGACGTGTTGCAGGCCATGACAAATGGA
AGATTTGTGAGCGTTAGACATAGAGCCTTAGCCAATTCA---TCAAAGTCTAGATTGTCA
ATGGCGTATTTTGCAGCTCCCTCCCTGAACGCATGTTTGAGTGTTCTTCCAGAAATGGTC
ACACCGGAGAAGCCTCGGCTCTACAAACCCTTCACTTGGGCTGAGTACAAGAAAACCACG
TTCTCTCTAAGCCTCGGTGAAAACCGTCTTAATCTTTTCAGAATTTCTTCAAATGATGAA
TGCTTCATGGAT------------------------------------
>Maldo_Gala_17g025230
ATGGTGGTACCATCT---CCTTCACCA---------------------ATAAGAAGCAAG
---AAAACGATG------GCAATAGGAATTCCCACAATCGATCTATCAAATTACAATAGG
TCAAAGCTATCAGCACAAATTGTTGAAGCCTGTGAAGAATATGGTTTCTTTAAGGTGGTC
AACCATGGTATCCCAAAAGCGGTCATTGAGACAATGGAAACACAAGGGTCTGATTTTTTT
GCCAAGCCAACAATCGAGAAGCAACGAGCTGGCCCTGCTTGTCCTTTTGGCTATGGCTGC
AAAAATATTGGTCGCAAAGGCGACACCGGAGAGCTTGAGTACCTTATTCTTCAAACCAAT
CCTCAGTCCATTTCTGACAGATCCAATGATATT---TCCGACGACCCTACGAAATTCAGT
TGTGCAGTGAATGATTACATAGAAGCAGTTAAAGAATTGGCATGTGAGGTTCTTGATTTG
TTGGCCGAGGGACTATGGGTTTCAGACAAGTCTGTGTTCAGCAGGTTCATCAGAGACGTC
CAGAGTGACTCCATTCTTAGGTTTAATCACTATCCTCCAGTCAAGGACATC---------
---AAGGAC------TGGGAAACAACACCAAAACAGCATTCCTTCAACAACAACAACAAT
AATCATAGTAGGATTGGATTTGGAGAGCATTCTGACCCTCAGATCTTGACCATCTTAAGA
TCCAACAACGTGGGGGGCCTTCAGATTTCTCTACGTGATGGCTTGTGGGTTCCCGTGGCT
CCGGACCCCAATCAGTTCTTCGTAATGGTTGGTGATGCCTTACAGGCTTTGACGAATGGG
AGGTTAGTAAGTGTGAAACATAGAGCACTGGCAAACTCAGTTGTGAAGCCAAGGATGTCA
ATGGTGTACTTTGGGGCACCACCCCTCAATGCATGTATGTCTCCTCTTCCAGAGATGGTG
TCGCCGGAGAAGCCCAGCCTCTACAAACCTTTCACATGGGGTGAATACAAGAAAGCTGCA
TACACTACACGATTGGGAGATACACGTCTAGACCATTTCAAGATTAATAATCACACCAGC
AAGTGCAACGATCAAACTCAATGTCCATGCTTGGACAATCTTGTACGA
>Maldo_HF11187-RA
ATGGTGTTTGTGACCAAACCA---CCTAATGAGAACTTTTCT---TATGCTAGAACCAGC
AACAATGTCTCCAAATTATTTTCTGGGATTCCTCTGGTAGACCTCACA---------AAA
CCAGACTCCAAACAACTCATTGTCAAGGCCTGTGAGGAGTATGGTTTCTTCAAGATCATC
AACCATGGTGTTCCAACGGATTTCATTACCAGATTGGAATCTGAGGCCATCAAATTCTTC
TCCATGCCACTCTCTGAGAAGGAAAAGGCGGGGCCTCCTAATCCGTTGGGATATGGGAAC
AATCATATTGGGAAGAATGGTGATGTTGGGTGGGTAGAGTACCTCCTCCTCACAACCAAT
ACAGAGTCCAATTCCCAGAGGTTTCTATCAGTTTTTGGAAATAGCGCAGAAGAGTTTTGT
TCTGCTTTGAATGATTACATATCAGCTGTGAAGAAAATGGCCTGTGAGATTCTAGAGCTG
ATGGCTGAAGGGTTGAAGATTCAACCAAGAAATGTGTTAAGCAAACTTCTGATGGATGAA
CAGAGTGACTCTTGTTTCAGGCTCAATCACTACCCACTATGCCCAGAGCTT---------
---CAAGGTTTGAGT------------------------------------AGTGCCAGT
GCCAGAAATGTGATTGGATTTGGAGAGCACACAGACCCACAAATCATTTCTGTGCTAAGA
TCCAACAACACATCTGGCCTCCAAATTTCTTTGGGAGATGGGAGTTGGATTTCAGTCCCC
CCTGATCAGAACTCCTTCTTCATCAATGTTGGTGACTCTTTACAGGTTTTGACTAATGGG
AGGTTTCAAAGTGTGAGGCACAGGGTTTTGGCAAATGGT---TTAAAATCAAGAGTGTCA
ATGATTTATTTTGGGGGACCACCCTTGAGTGAGAAGATAGCTCCATTGCAATCTGTCATG
AACGGAGAGGAGGAAAGCCTCTACGAAGAGTTTACATGGTTTGAGTACAAAAAATCTGCG
TGCAGCTCAAGACTTGCAGATAACAGGCTTGGACACTTTGAGAGAATTGCAGCCTCA---
------------------------------------------------
>Maldo_HF11809-RA
ATGGTGGTTCTGTCACAACCAGCTGCATTAGACCATTTTTCTGACCTAATCAAAACATGC
---AAGCCCACCGGCCTGTTCGCCGGCATCCCAGTCGTAGACCTTTCG---------AGG
CCTGACGCAAAGCACCGCATAGTCAGGGCCTGTGAGGAGTACGGTATGTTCAAGGTGATC
AACCATGGAGTCCCATTGGACTTCATGACCACTCTGGAAGCCCAAGCTCTCAAATTTTTC
AGCCTGCCTCAGTCGGAGAAGGACAAGGCTGGCCCCGCCGACCCTTGCGGCTACGGCAGC
AAGAGAATCGGTCCAAACGGCGACGTGGGTTGGATTGAATATATCCTCCTCAACACCAAT
CCTAAAATCACATCTCACAAGTCCCTCTCCATTCTAAAGGAAAACCCTGAAATTTTCTGT
GTTGCAGTTGAAGATTATATTACGGCAGTGAAGAACATGACTTTTGCAGTGCTCGAAATG
GTAGCTGATGGGCTGGGGATTGAGCAAAGGAATGTGCTGAGTAAGCTCTTGACAGATGAG
AAGAGTGACTCGTGTTTCAGGCTAAACTACTATCCGCCATGTCCAGAGCTT---------
---CAGGCATTG---------------------------------------------AGT
GGACGAAATTTGATAGGGTTTGGGGAGCACACAGACCCCCAGATTGTTTCTGTCCTGAAA
TCCAACAACACATCAGGCCTGCAGATCTGTCTCAAGGATGGGACTTGGGTCACAGTAGCA
CCTGATCAGACTGCCTTTTTCATCAATGTTGGTGATTGCTTGCAGGTGATGACTAATGGG
CGGTTTAAGAGTGTGAAACATAGGGTTTTGGCTGACACA---GTTAGTTCAAGGATTTCA
ATGATCTACTTTGGAGGGCCACCTTTGAGTGAGAAGATAGCACCTCTGCCGTCACTAATG
GCAGAAGGAGAAGAGAGCTTGTACAAGGAGTTCACGTGGAGTGAATACAAAAAGTCTGCG
TACAGGTCAAGGCTGGCTGATTACAGGCTAGGACTCTTTGAGAAGTCTGCTCCTGTG---
---ATGCTGTCCAATTCCCAACGT------------------------
>Maldo_HF18254-RA
ATGGTGGTTCTGTCACGAACAGCTAAATTGGACCATTTTTCTGACCTAATCAAAACATGC
---AAGCCCACCAGCTTGTTCGCCGGCATCCCAGTCGTCGACCTCTCG---------AGC
CCCGACGCAAAGCACCGCATAGTCAGGGCTTGTGAGGAGCACGGCATGTTTAAGGTGATC
AACCATGGAGTCCCATTGGACTTCATGACTACACTGGAAGCCCAAGCTCTCAAATTTTTC
AACCTGCCCCAGTCGCAGAAGGACAAGGCAGCCCCCGCCGACCCTTTCGGCTACAGAAGC
AAGAGAATCGGTCCAAACGGCGACGTGGGTTGGATCGAATACATCCTCCTCAGCACCAAT
CTTGATATCATCTCTCATAAGTCCCTCCCCATTTTCAAGGAAAACCCTGAAATTTTCCGT
GACGCAGTGGAAGATTATATTACAGCAGTGAAGAACATGACTTTTGAAGTGCTGGAAATG
GTGGCTGATGGGCTGGGGATTGATCAAAAGAATGTGCTGAGCAAGCTTTTGAAAGATGAG
AAGAGTGACTCATGTTTCAGGCTGAACTACTATCCGCCATGCCCAGAGCTT---------
---CACGCTTTG---------------------------------------------AGT
GGACGAAGTTTGATAGGGTTTGGGGAGCACACAGACCCACAGATCATTTCTGTCCTGAAA
TCCAACAACACATCAGGCCTGCAGATCAGTCTCAAGGATGGGACTTGGGTTACAGTCGCA
CCTGATCAGACTGCCTTTTTCATCAATGTTGGTGATTGCTTGCAGGTGATGACTAACGGG
CGGTTTAAGAGCGTGAAACATAGGGTTTTGGCTGACACA---CAAAGTTCAAGGGTTTCA
ATGATCTACTTTGGAGGGCCACCTTTGAGTGAGAAGATAGCACCTCTGCCGTCTCTAATG
GCAGAAGGAGAAGAAAGCTTGTACAAGGAGTTCACGTGGAGTGAATTCAAAAAGTCTGCG
AACAGGTCAAGGCTGGCCGATAATAGGCTAGGACCATTTGAGAAGTCTGCTGCTGTG---
---ATGCTGTCCAATTCCCAATTT------------------------
>Maldo_HF22770-RA
ATGGTGTTTGTGACCAAATCA---GCCAGTGAACACTTTTCT---TATCCTAGAACCAGC
ACCAAAGTCTCCAAATTGTTTTCTGGGATTCCTCTGGTAGACCTCACA---------AAA
CCAGACTCCAAGCAACTCATTGTCAATGCCTGTGAGGAGTATGGTTTCTTCAAGATCATC
AACCATGGTGTTCCAATGGATTTCATCACAAGATTGGAATCTGAGGCCATCAAATTCTTC
TCCCTCCCACTTTCTGAGAAGGAAAAGTCAGGGCCTCCTAATCCATTAGGATATGGGAAC
AAGCATATTGGGAAGAATGGTGATGTTGGTTGGGTCGAGTACCTCCTTCTCACAACCAAT
ACAGAATCCATTTCCCAGAGGTTTCTATCGGTTTTTGGAAATAACGCAGAAGAGTTTTGT
TCTGCTTTGAATGATTACGTATCAGCTGTGAAGAAAATGACCTGTGAGATTCTTGAGCTG
ATGTCTGAAGGATTGAAGATTCAACCAAGGAATGTGTTCAGTAAGCTTTTGATGGATGAA
CAGAGTGATTCTTGTTTCAGGCTCAATCACTACCCACCATGCCCAGAGCTT---------
---CAAGGTTTGAGC------------------------------------AGTGCCGGT
GCCAGAAATGTGATTGGATTTGGAGAGCACACAGACCCACAAATCATTTCTGTGCTAAGA
TCCAACAATACATCTGGCCTCCAAATTTCTTTGAGAGATGGGAGTTGGATTTCAGTCCCA
CCTGATCAGAACTCCTTCTTTATCAATGTTGGTGACTCTTTACAGGTTTTGACTAATGGG
AGGTTTGAAAGTGTGAGGCACAGGGTTTTGGCAAATGGT---TTAAAATCAAGACTGTCA
ATGATTTATTTTGGGGGACCACCCTTGAGTGAGAAAATAGCTCCATTGCAATCTGTCATG
AATGGAGAGGAGGAAAGCATGTACAAGGAGTTTACATGGTTTGAGTACAAAAAATCTGCC
TACAGCTCAAGACTTGCAGATAACAGGCTTGGACACTTTGAGAGAATTGCAGCCTCA---
------------------------------------------------
>Maldo_HF23990-RA
ATGGTGGTATCATCT---CCTTCACCA---------------------ATAAGAAGCAAG
---AAAATCATG------GCAATAGGAATTCCCACAATCGATCTATCAAATTACAATAGG
TCAAAGCTATCAGAACAAATTGTTGAAGCCTGTGAAGAATATGGTTTCTTTAAAAAGTTC
AACCATGGTATCCCAAAAGAGGTCATTGAGAAAATGGAAACACAAGGGTCTGATTTTTTT
GCCAAGCCAACAATGGAGAAGCAACGAGCTGGCCCAGCTTGTCTTTTTGGCTATGGCTGC
AAA---------------GGCGACACTGGAGAGCTTGAGTACCTTCTTCTTCAAACCAAT
CGTCAGTCCATTCCTGGCCCGTCATCT---------TCCTCCGTGCCATTAACTGCAACG
CCAGCAACAGAAAAGAATGTCTCCAAAGCACCAGAA------------------------
------------------------------------------------------------
------------------------------------------------------------
------------------------------------------------------------
------------------------------------------------------------
------------------------------------------------------------
---------------------------------------AAGCTCTCTCTTTTCTTTCAC
AGATTC------------------------------------------CCCAAAGTCTCT
TTT---------------------------------------CCTTTACAGAAAAGAAAA
AAAAGAAGTGAGAATGGATGGGCA------------------------------------
------------------------------------------------------------
------------------------------------------------
>Maldo_HF26420-RA
ATGGTGGTGGCACCT---CCAAACCCA---------------------ATTAGCAACGAA
---AAGATCCTG------GCCGTTGATCTCCCCATCATAGACCTCTCA---GCCGAGAGG
TCTCAAGTGAGAAAACTCATTGTCAAAGCTTGTGAGGACTATGGTTTCTTCAAAGTCATC
AACCATGGCGTCCCAAAAGATATTATATCCACAGTGGAGGAGCAAAGCCTCAGCTTCTTT
GCCAAACCAGTGTCCGAGAAGCAAAGAGCAGGACCTTCCGATCCCTTTGGCTATGGCTGT
AAGAACATAGGCTTCAGTGGTGATATGGGAGAGGTTGAGTACCTTATTTTCAACACAAAC
CCAATTTCTATAGCTCAAAGATCCAAAACCATC---TCAAATGAGCCTACAAAATTCAGT
TCTGCAGTAAGTGGATACATTGCAGCAGCAAGGGATTTGGCATGTGAGCTTTTGGATCTG
ATTGGTGAGGGACTGTGGGTCCCTGACACATCAGTCTTCAGTAGGCTGATCAGGGGTGTC
GACAGTGACTCCGTCTTCAGGCTCAATCACTACCCGCATCTGCACAACAAGCAGGACTTC
TGCAAGGAC------AAGGACACGTCACCCTCCTCCTTA---------------AGCAGC
GACATCGGCAAGGTAGGGTTTGGGGAGCATTCTGACCCTCAGATCCTCACCCTCCTCAGA
TCCAACGACGTGGCCGGCCTCCAAATCTCTCCACAAGATGGGGTTTGGGTCCCTGTGCCC
TCTGACCCTACGGCCTTTTGGGTTAATGTGGGTGACGTGTTGCAGGCCATGACAAATGGA
AGATTTGTGAGCGTTAGACATAGAGCCTTAGCCAATTCA---TCAAAGTCTAGATTGTCA
ATGGCGTATTTTGCAGCTCCCTCCCTGAACGCATGTTTGAGTGTTCTTCCAGAAATGGTC
ACACCGGAGAAGCCTCGGCTCTACAAACCCTTCACTTGGGCTGAGTACAAGAAAACCACG
TTCTCTCTAAGCCTCGGTGAAAACCGTCTTAATCTTTTCAGAATTTCTTCAAATGATGAA
TGCTTCATGGAT------------------------------------
>Maldo_HF32034-RA
ATGGTGGTACCATCT---CCTTCACCA---------------------ATAAGAAGCAAG
---AAAACGATG------GCAATAGGAATTCCCACAATCGATCTATCAAATTACAATAGG
TCAAAGCTATCAGCACAAATTGTTGAAGCCTGTGAAGAATATGGTTTCTTTAAGGTGGTC
AACCATGGTATCCCAAAAGCGGTCATTGAGACAATGGAAACACAAGGGTCTGATTTTTTT
GCCAAGCCAACAATCGAGAAGCAACGTGCTGGCCCTGCTTGTCCTTTTGGCTATGGCTGC
AAAAATATTGGTCGCAAAGGCGACACCGGAGAGCTTGAGTACCTTATTCTTCAAACCAAT
CCTCAGTCCATTTCTGACAGATCCAATGATATT---TCCGACGACCCTACGAAATTCAGT
TGTGCAGTGAATGATTACATAGAAGCAGTTAAAGAATTGGCATGTGAGGTTCTTGATTTG
TTGGCCGAGGGACTATGGGTTTCAGACAAGTCTGTGTTCAGCAGGTTCATCAGAGACGTC
CAGAGTGACTCCATTCTTAGGTTTAATCACTATCCTCCAGTCAAGGACATC---------
---AAGGAC------TGGGAAACAACACCAAAACAGCATTCCTTCAACAACAACAACAAT
AATCATAGTAGGATTGGATTTGGAGAGCATTCTGACCCTCAGATCTTGACCATCTTAAGA
TCCAACAACGTGGGGGGCCTTCAGATTTCTCTACGTGATGGCTTGTGGGTTCCCGTGGCT
CCGGACCCCAATCAGTTCTTCGTAATGGTTGGTGATGCCTTACAGGCTTTGACGAATGGG
AGGTTAGTAAGTGTGAAACATAGAGCACTGGCAAACTCAGTTGTGAAGCCAAGGATGTCA
ATGGTGTACTTTGGGGCACCACCCCTCAATGCATGTATGTCTCCTCTTCCAGAGATGGTG
TCGCCGGAGAAGCCCAGCCTCTACAAACCTTTCACATGGGGTGAATACAAGAAAGCTGCA
TACACTACACGATTGGGAGATACACGTCTAGACCATTTCAAGATTAATAATCACACCAGC
AAGTGCAACGATCAAACTCAATGTCCATGCTTGGACAATCTTGTACGA
>Maldo_HF34129-RA
------------------------------------------------------------
------------------------------------------------------------
------------------ATGAAAACAACTTGT---------------------------
------------------------------------------------------------
------------------------------------------------------------
------------------------------------------------------------
------------------------------------------------------------
------------------------------------------------------------
------------------------------------------------------------
------------------------------------------------------------
------------------------------------------------------------
---------------------------CATACAGAATTGAAGCTTTTTGTTGGGTTGATT
GAC---------------------------------------------------------
---------------TTCATG---------------CTTTTCCAAGCCATGACAAATGGA
AGATTTGTGAGCGTTAGACATAGAGCCTTAGCCAATTCA---TCAAAGTCTAGATTGTCA
ATGGCGTATTTTGCAGCTCCCTCCCTGAACGCATGTTTGAGTGTTCTTCCAGAAATGGTC
ACACCGGAGAAGCCTCGGCTCTACAAACCCTTCACTTGGGCTGAGTACAAGAAAACCACG
TTCTCTCTAAGCCTCGGTGAAAACCGTCTTAATCTTTTCAGAATTTCTTCAAATGATGAA
TGCTTCATGGAT------------------------------------
>Maldo_HF34130-RA
------------------------------------------------------------
------------------------------------------------------------
------------------ATGAAAACAACTTGT---------------------------
------------------------------------------------------------
------------------------------------------------------------
------------------------------------------------------------
------------------------------------------------------------
------------------------------------------------------------
------------------------------------------------------------
------------------------------------------------------------
------------------------------------------------------------
---------------------------CATACAGAATTGAAGCTTTTTGTTGGGTTGATT
GAC---------------------------------------------------------
---------------TTCATGCTTTCCAAGTACAATTTCTTAAAGGCCATGACAAATGGA
AGATTTGTGAGCGTTAGACATAGAGCCTTAGCCAATTCA---TCAAAGTCTAGATTGTCA
ATGGCGTATTTTGCAGCTCCCTCCCTGAACGCATGTTTGAGTGTTCTTCCAGAAATGGTC
ACACCGGAGAAGCCTCGGCTCTACAAACCCTTCACTTGGGCTGAGTACAAGAAAACCACG
TTCTCTCTAAGCCTCGGTGAAAACCGTCTTAATCTTTTCAGAATTTCTTCAAATGATGAA
TGCTTCATGGAT------------------------------------
>Maldo_HF37052-RA
ATGGTGGTATCATCT---CCTTCACCA---------------------ATAAGAAGCAAG
---AAAATCATG------GCAATAGGAATTCCCACAATCGATCTATCAAATTACAATAGG
TCAAAGCTATCAGAACAAATTGTTGAAGCCTGTGAAGAATATGGTTTCTTTAAGGTGGTC
AACCATGGTATCCCAAAAGAGGTCGTTGAGAAAATGGAAACACAAGGGTCTGATTTTTTT
GCCAAGCCAACAATGGAGAAGCAACGAGCTGGCCCGGCTTGTCCTTTTGGCTATGGCTGC
AAAAACATTGGCTGCAAAGGCGACACTGGAGAGCTTGAGTACCTTCTTATTCAAACCAAT
TGTCAGTCCATTTCTGAGAGATCCAATGATATT---TCCAACGACCCTACGAAATTCAGC
TGTGCAGTGAATGATTACATAGAAGCAGTTAAAGAATTGGCATGTGAGATTCTTGATCTG
GTGGCCGAGGGACTATGGGTTTCAGACAAGTCTGTGTTCAGCAGGTTCATCAGAGACGTC
CAGAGCGACTCAATTCTTAGGCTTAATCACTATCCTCCGGTCAAG---------------
------GAC------TGGGACACAGCAACTAAACAGCATCCTTTCAATTATGAT------
------AATAGGATTGGATTTGGAGAGCATTCTGACCCTCAAATCTTGACAATCTTTAGA
TCCAACAACGTGGGGGGCCTTCAGATTTTTCTACGTGATGGCTTGTGGGTTCCCGTCGCT
CCCGACGCCAATCAATTCTTTGTAATGGTTGGTGATGCCTTACAGGCTTTAACGAATGGG
AGGTTAGTGAGCGTGAGACATAGGGCACTGGCAAACTCAGTGGTGAAGCCAAGGATGTCA
ATGGTGTACTTTGGGGCACCACCACTCAATGCATGGATGTCTCCTCTGCCGGAGATGGTG
TCGCCGGAGAAGCCCAGCCTCTACAAGCCCTTCACATGGGGTGAGTACAAGAAAGCTGCA
TACACTACACGATTGGGAGATTCACGTCTAGACCTTTTCAAGATTAATAACCACAGGTGC
AAGTGTAACGATCAAATTCCATGTCCATGCTTCGACAATCTTGTACAA
>Maldo_HF43009-RA
ATGGTGGTGGCATCT---CCAAACCCA---------------------ACTCGCAACGAA
---AAGATCCAG------GCCGTTGATCTTCCCATCATAGACCTCTCA---GCCGAGAGG
TCACAAGTGAGGAAGCTCATTGTCAAAGCTTGTGAGGACTATGGTTTCTTCAAGGTCATC
AACCATGGCGTCCCAAAAGACATTATATCCAAAGTGGAGGAGCAAAGCCTCAGCTTCTTT
GCCCAACCAGTGTCCGAGAAGCAAAGGGCAGGGCCTTCCGATCCCTTTGGCTATGGCTGC
AAGAACATAGGCCTCAATGGTGATACGGGAGAGGTTGAGTACCTTATTTTCAACACAAAC
CCAATTTCCATTGCTCAAAGATTCAAAACCATC---TCAAATGAGCCTACAAAATTCAGC
TCGGCAGTGAGTGAATACATTGCAGCAGTTAGGGATTTGGCATGTGAGCTCTTGGATCTG
ATTGGTGAGGGATTGTGGGTCCCTGACACATCAGTCTTCAGTAGGCTGATCAGGGACGTC
GACAGTGACTCGGTCTTCAGGCTCAATCACTACCCGCATCTGCACAACAAGAAGGACATC
TGCAAGGAT------AATGATACGTCACCATCCTCCATC------------------AGT
AACATCAGCAAGGTAGGGTTTGGGGAGCATTCCGACCCTCAGCTCCTCACCCTCCTGAGG
TCCAACGACGTGGGCGGCCTCCAAATCTCTCCACAAGATGGGGTGTGGGTCTCCGTCCCC
TCTGACCCCACGGCCTATTGGGTTAATGTGGGTGACGTGTTGCAGGCCATGACAAATGGA
AGATTTGTGAGCGTTAGACATAGAGCCTTAACCAATCCA---TCAGAGTCTAGAATGTCA
ATGGCGTATTTTGCTGCTTCCTCCCTGAACGCATGTTTGAGTGCTCTTCCAGAAATGGTC
ACACCGGAGAAGCCTCGGCTCTACAAACCCTTCACTTGGGCTGAGTACAAGAAAACCACG
CACTCTCTACGCCTCGGCGAAAACCGTCTTAACCTCTTCAGAATTTCTACCAATGATGAA
TGCTTCATAGATCAACCGCTGGAA------------------------
>Malsi_05g020370
ATGGTGTTTGTGACCAAACCA---CCTAATGAGAACTTTTCT---TATGCTAGAACCAGC
AACAATGTCTCCAAATTATTTTCTGGGATTCCTCTGGTAGACCTCACA---------AAA
CCAGACTCCAAACAACTCATTGTCAAGGCCTGTGAGGAGTATGGTTTCTTCAAGATCATC
AACCATGGTGTTCCAACGGATTTCATTACCAGATTGGAATCTGAGGCCATCAAATTCTTC
TCCATGCCACTCTCTGAGAAGGAAAAGGCGGGGCCTCCTAATCCGTTGGGATATGGGAAC
AATCATATTGGGAAGAATGGTGATGTTGGGTGGGTAGAGTACCTCCTCCTCACAACCAAT
ACAGAGTCCAATTCCCAGAGGTTTCTATCAGTTTTTGGAAATAGCGCAGAAGAGTTTTGT
TCTGCTTTGAATGATTACATATCAGCTGTGAAGAAAATGGCCTGTGAGATTCTAGAGCTG
ATGGCTGAAGGGTTGAAGATTCAACCAAGAAATGTGTTAAGCAAACTTCTGATGGATGAA
CAGAGTGACTCTTGTTTCAGGCTCAATCACTACCCACTATGCCCAGAGCTT---------
---CAAGGTTTGAGT------------------------------------AGTGCCAGT
GCCAGAAATGTGATTGGATTTGGAGAGCACACAGACCCACAAATCATTTCTGTGCTAAGA
TCCAACAACACATCTGGCCTCCAAATTTCTTTGGGAGATGGGAGTTGGATTTCAGTCCCC
CCTGATCAGAACTCCTTCTTCATCAATGTTGGTGACTCTTTACAGGTTTTGACTAATGGG
AGGTTTCAAAGTGTGAGGCACAGGGTTTTGGCAAATGGT---TTAAAATCAAGAGTGTCA
ATGATTTATTTTGGGGGACCACCCTTGAGTGAGAAGATAGCTCCATTGCAATCTGTCATG
AACGGAGAGGAGGAAAGCCTCTACGAAGAGTTTACATGGTTTGAGTACAAAAAATCTGCG
TGCAGCTCAAGACTTGCAGATAACAGGCTTGGACACTTTGAGAGAATTGCAGCCTCA---
------------------------------------------------
>Malsi_05g026920
ATGGTGGTTCTGTCACAACCAGCTGCATTAGACCATTTTTCTGACCTAATCAAAACATGC
---AAGCCCACCGGCCTGTTCGCCGGCATCCCAGTCGTAGACCTTTCG---------AGG
CCTGACGCAAAGCACTGCATAGTCAGGGCCTGTGAGGAGTACGGTATGTTCAAGGTGATC
AACCATGGAGTCCCATTGGACTTCATGACCACTCTGGAAGCCCAAGCTCTCAAATTTTTC
AGCCTGCCTCAGTCGGAGAAGGACAAGGCTGGCCCCGCCGACCCTTGCGGCTACGGCAGC
AAGAGAATCGGTCCAAACGGCGACGTGGGTTGGATTGAATATATCCTCCTCAACACCAAT
CCTGATATCACATCTCACAAGTCCCTCTCCATTCTAAAGGAAAACCCTGAAATTTTCTGT
GTTGCAGTTGAAGATTATATTACGGCAGTGAAGAACATGACTTTTGCAGTGCTCGAAATG
GTGGCTGATGGGCTGGGGATTGAGCAAAGGAATGTGCTGAGCAAGCTCTTGACAGATGAG
AAGAGTGACTCGTGTTTCAGGCTAAACTACTATCCGCCATGTCCAGAGCTT---------
---CAGGCATTG---------------------------------------------AGT
GGACGAAATTTGATAGGGTTTGGGGAGCACACAGACCCCCAGATTGTTTCTGTCCTGAAA
TCCAACAACACATCAGGCCTGCAGATCTGTCTCAAGGATGGGACTTGGGTCACGGTAGCA
CCTGATCAGACGGCCTTTTTCATCAATGTTGGTGATTGCTTGCAGGTGATGACTAATGGG
AGGTTTAAGAGTGTGAAACATAGGGTTTTGGCTGACACA---GTTAGTTCAAGGATTTCA
ATGATCTACTTTGGAGGGCCACCTTTGAGTGAGAAGATAGCACCTCTGCCGTCACTAATG
GCAGAAGGAGAAGAGAGCTTGTACAAGGAGTTCACGTGGAGTGAATACAAAAAGTCTGCG
TACAGGTCAAGGCTGGCTGATTACAGGCTAGGACTCTTTGAGAAGTCTGCTCCTGTG---
---ATGCTGTCCAATTCCCAACGT------------------------
>Malsi_09g025400
ATGGTGGTATCATCT---CCTTCACCA---------------------ATAAGAAGCAAG
---AAAATCATG------GCAATAGGAATTCCCACAATCGATCTATCAAATTACAATAGG
TCAAAGCTATCAGAACAAATTGTTGAAGCCTGTGAAGAATATGGTTTCTTTAAGGTGGTC
AACCATGGTATCCCAAAAGAGGTCGTTGAGAAAATGGAAACACAAGGGTCTGATTTTTTT
GCCAAGCCAACAATGGAGAAGCAACGAGCTGGCCCGGCTTGTCCTTTTGGCTATGGCTGC
AAAAACATTGGCTGCAAAGGCGACACTGGAGAGCTTGAGTACCTTCTTATTCAAACCAAT
TGTCAGTCCATTTCTGAGAGATCCAATGATATT---TCCAACGACCCTACGAAATTCAGC
TGTGCAGTGAATGATTACATAGAAGCAGTTAAAGAATTGGCATGTGAGATTCTTGATCTG
GTGGCCGAGGGACTATGGGTTTCAGACAAGTCTGTGTTCAGCAGGTTCATCAGAGACGTC
CAGAGCGACTCAATTCTTAGGCTTAATCACTATCCTCCGGTCAAG---------------
------GAC------TGGGACACAGCAACTAAACAGCATCCTTTCAATTATGAT------
------AATAGGATTGGATTTGGAGAGCATTCTGACCCTCAAATCTTGACAATCTTTAGA
TCCAACAACGTGGGGGGCCTTCAGATTTTTCTACGTGATGGCTTGTGGGTTCCCGTCGCT
CCCGACGCCAATCAATTCTTTGTAATGGTTGGTGATGCCTTACAG---------------
------------------------------------------------CCAAGGATGTCA
ATGGTGTACTTTGGGGCACCACCACTCAATGCATGGATGTCTCCTCTGCCGGAGATGGTG
TCGCCGGAGAAGCCCAGCCTCTACAAGCCCTTCACATGGGGTGAGTACAAGAAAGCTGCA
TACACTACACGATTGGGAGATTCACGTCTAGACCTTTTCAAGATTAATAACCACAGGTGC
AAGTGTAACGATCAAATTCCATGTCCATGCTTCGACAATCTTGTACAA
>Malsi_10g019580
ATGGTGTTTGTGACCAAATCA---GCCAGTGAACACTTTTCT---TATCCTAGAACCAGC
ACCAAAGTCTCCAAATTGTTTTCTGGGATTCCTCTGGTAGACCTCACA---------AAA
CCAGACTCCAAGCAACTCATTGTCAATGCCTGTGAGGAGTATGGTTTCTTCAAGATCATC
AACCATGGTGTTCCAATGGATTTCATCACAAGATTGGAATCTGAGGCCATCAAATTCTTC
TCCCTCCCACTTTCTGAGAAGGAAAAGTCAGGGCCTCCTAATCCATTAGGATATGGGAAC
AAGCATATTGGGAAGAATGGTGATGTTGGTTGGGTCGAGTACCTCCTTCTCACAACCAAT
ACAGAATCCATTTCCCAGAGGTTTCTATCGGTTTTTGGAAATAACGCAGAAGAGTTTTGT
TCTGCTTTGAATGATTACGTATCAGCTGTGAAGAAAATGACCTGTGAGATTCTTGAGCTG
ATGTCTGAAGGATTGAAGATTCAACCAAGGAATGTGTTCAGTAAGCTTTTGATGGATGAA
CAGAGTGATTCTTGTTTCAGGCTCAATCACTACCCACCATGCCCAGAGCTT---------
---CAAGGTTTGAGC------------------------------------AGTGCCGGT
GCCAGAAATGTGATTGGATTTGGAGAGCACACAGACCCACAAATCATTTCTGTGCTAAGA
TCCAACAATACATCTGGCCTCCAAATTTCTTTGAGAGATGGGAGTTGGATTTCAGTCCCA
CCTGATCAGAACTCCTTCTTTATCAATGTTGGTGACTCTTTACAGGTTTTGACTAATGGG
AGGTTTGAAAGTGTGAGGCACAGGGTTTTGGCAAATGGT---TTAAAATCAAGACTGTCA
ATGATTTATTTTGGGGGACCACCCTTGAGTGAGAAAATAGCTCCATTGCAATCTGTCATG
AATGGAGAGGAGGAAAGCATGTACAAGGAGTTTACATGGTTTGAGTACAAAAAATCTGCC
TACAGCTCAAGACTTGCAGATAACAGGCTTGGACACTTTGAGAGAATTGCAGCCTCA---
------------------------------------------------
>Malsi_10g024460
ATGGTGGTTCTGTCACGAACAGCTAAATTGGACCATTTTTCTGACCTAATCAAAACATGC
---AAGCCCACCAGCTTGTTCGCCGGCATCCCAGTCGTCGACCTCTCG---------AGC
CCCGACGCAAAGCACCGCATAGTCAGGGCTTGTGAGGAGCACGGCATGTTTAAGGTGATC
AACCATGGAGTCCCATTGGACTTCATGACTACACTGGAAGCCCAAGCTCTCAAATTTTTC
AACCTGCCCCAGTCGCAGAAGGACAAGGCAGCCCCCGCCGACCCTTTCGGCTACAGAAGC
AAGAGAATCGGTCCAAACGGCGACGTGGGTTGGATCGAATACATCCTCCTCAGCACCAAT
CTTGATATCATCTCTCATAAGTCCCTCCCCATTTTCAAGGAAAACCCTGAAATTTTCCGT
GACGCAGTGGAAGATTATATTACAGCAGTGAAGAACATGACTTTTGAAGTGCTGGAAATG
GTGGCTGATGGGCTGGGGATTGATCAAAAGAATGTGCTGAGCAAGCTTTTGAAAGATGAG
AAGAGTGACTCATGTTTCAGGCTGAACTACTATCCGCCATGCCCAGAGCTT---------
---CACGCTTTG---------------------------------------------AGT
GGACGAAGTTTGATAGGGTTTGGGGAGCACACAGACCCACAGATCATTTCTGTCCTGAAA
TCCAACAACACATCAGGCCTGCAGATCAGTCTCAAGGATGGGACTTGGGTTACAGTCGCA
CCTGATCAGACTGCCTTTTTCATCAATGTTGGTGATTGCTTGCAGGTGATGACTAACGGG
CGGTTTAAGAGCGTGAAACATAGGGTTTTGGCTGACACA---CAAAGTTCAAGGGTTTCA
ATGATCTACTTTGGAGGGCCACCTTTGAGTGAGAAGATAGCACCTCTGCCGTCTCTAATG
GCAGAAGGAGAAGAAAGCTTGTACAAGGAGTTCACGTGGAGTGAATTCAAAAAGTCTGCG
AACAGGTCAAGGCTGGCCGATAATAGGCTAGGACCATTTGAGAAGTCTGCTGCTGTG---
---ATGCTGTCCAATTCCCAATTT------------------------
>Malsi_13g012960
ATGGTGGTGGCATCT---CCAAACCCA---------------------ACTCGCAACGAA
---AAGATCCAG------GCTGTTGATCTTCCCATCATAGACCTCTCA---GCCGAGAGG
TCACAAGTGAGGAAGCTCATTGTCAAAGCTTGTGAGGACTATGGTTTCTTCAAGGTCATC
AACCATGGCGTCCCAAAAGACATTATATCCAAAGTGGAGGAGCAAAGCCTCAGCTTCTTT
GCCCAACCAGTGTCCGAGAAGCAAAGGGCAGGGCCTTCCGATCCCTTTGGCTATGGCTGC
AAGAACATAGGCCTCAATGGTGATACGGGAGAGATTGAGTACCTTATTTTCAACACAAAC
CCAATTTCTATTGCTCAAAGATCCAAAACCATC---TTAAATGAGCATACAAAATTCAGC
TCGGCAGTGAGTGGATACATTGCAGCAGTTAGGGATTTGGCATGTGAGCTCTTGGATCTG
ATTGGTGAGGGATTGTGGGTCCCTGACACATCAGTCTTCAGTAGGCTGATCAGGGACGTC
GACAGTGACTCGGTCTTCAGGCTCAATCACTACCCGCATCTGCACAACAAGAAGGACATC
TGCAAGGAT------AATGATACGTCACCATCCTCCATC------------------AGT
AACATCAGCAAGGTAGGGTTTGGGGAGCATTCCGACCCTCAGCTCCTCACCCTCCTGAGG
TCCAACGACGTGGGCGGCCTCCAAATCTCTCCACAAGATGGGGTGTGGGTCTCCGTCCCC
TCTGACCCCACGGCCTATTGGGTTAATGTGGGTGACGTGTTGCAGGCCATGACAAATGGA
AGATTTGTGAGCGTTAGACATAGAGCCTTAACCAATCCA---TCAAAGTCTAGAATGTCA
ATGGCGTATTTTGCTGCTTCCTCCCTGAACGCATGTTTGAGTGCTCTTCCAGAAATGGTC
ACACCGGAGAAGCCTCGGCTCTACAAACCCTTCACTTGGGCTGAGTACAAGAAAACCACG
CACTCTCTACGCCTCGGCGAAAACCGTCTTAACCTCTTCAGAATTTCTACCAATGATGAA
TGCTTCATAGATCAACCGCTGGAA------------------------
>Malsi_16g013570
ATGGTGGTGGCACCT---CCAAACCCA---------------------ATTAGCAACGAA
---AAGATCCTG------GCCGTTGATCTCCCCATCATAGACCTCTCA---GCCGAGAGG
TCTCAAGTGAGAACACTCATTGTCAAAGCTTGTGAGGACTATGGTTTCTTCAAAGTCATC
AACCATGGCGTCCCAAAAGATATTATATCCACAGTGGAGGAGCAAAGCCTCAGCTTCTTT
GCCAAACCAGTGTCCGAGAAGCAAAGAGCAGGACCTTCCGATCCCTTTGGCTATGGCTGT
AAGAACATAGGCTTCAGTGGTGATATGGGAGAGGTTGAGTACCTTATTTTCAACACAAAC
CCAATTTCTATAGCTCAAAGATCCAAAACCATC---TCAAATGAGCCTACAAAATTCAGT
TCTGCAGTAAGTGGATACATTGCAGCAGCAAGGGATTTGGCATGTGAGCTTTTGGATCTG
ATTGGTGAGGAACTGTGGGTCCCTGACACATCAGTCTTCAGTAGGCTGATCAGGGGTGTC
GACAGTGACTCCGTCTTCAGGCTCAATCACTACCCGCATCTGCACAACAAGCAGGACTTC
TGCAAGGAC------AAGGACACGTCACCCTCCTCCTTA---------------AGCAGC
GACATCGGCAAGGTAGGGTTTGGGGAGCATTCTGACCCTCAGATCCTCACCCTCCTCAGA
TCCAACGACGTGGCCGGCCTCCAAATCTCTCCACAAGATGGGGTTTGGGTCGCTGTGCCC
TCTGACCCCACGGCCTTTTGGGTTAATGTGGGTGACGTGTTGCAGGCCATGACAAATGGA
AGATTTGTGAGCGTTAGACATAGAGCCTTAGCCAATTCA---TCAAAGTCTAGATTGTCA
ATGGCGTATTTTGCAGCTCCCTCCCTGAACGCATGTTTGAGTGTTCTTCCAGAAATGGTC
ACACCGGAGAAGCCTCGGCTCTACAAACCCTTCACTTGGGCTGAGTACAAGAAAACCACG
TTCTCTCTAAGCCTCGGTGAAAACCGTCTTAATCTTTTCAGAATTTCTTCAAATGATGAA
TGCTTCATGGAT------------------------------------
>Malsi_17g024300
ATGGTGGTACCATCT---CCTTCACCA---------------------ATAAGAAGCAAG
---AAAACGATG------GCAATAGGAATTCCCACAATCGATCTATCAAATTACAATAGG
TCAAAGCTATCAGCACAAATTGTTGAAGCCTGTGAAGAATATGGTTTCTTTAAGGTGGTC
AACCATGGTATCCCAAAAGCGGTCATTGAGACAATGGAAACACAAGGGTCTGATTTTTTT
GCCAAGCCAACAATCGAGAAGCAACGAGCTGGCCCTGCTTGTCCTTTTGGCTATGGCTGC
AAAAATATTGGTCGCAAAGGCGACACCGGAGAGCTTGAGTACCTTATTCTTCAAACCAAT
CCTCAGTCCATTTCTGACAGATCCAATGATATT---TCCGACGACCCTACGAAATTCAGT
TGTGCAGTGAATGATTACATAGAAGCAGTTAAAGAATTGGCATGTGAGGTTCTTGATTTG
TTGGCCGAGGGACTATGGGTTTCAGACAAGTCTGTGTTCAGCAGGTTCATCAGAGACGTC
CAGAGTGACTCCATTCTTAGGTTTAATCACTATCCTCCAGTCAAGGACATC---------
---AAGGAC------TGGGAAACAACACCAAAACAGCATTCCTTCAACAACAACAACAAT
AATCATAGTAGGATTGGATTTGGAGAGCATTCTGACCCTCAGATCTTGACCATCTTAAGA
TCCAACAACGTGGGGGGCCTTCAGATTTCTCTACGTGATGGCTTGTGGGTTCCCGTGGCT
CCGGACCCCAATCAGTTCTTCGTAATGGTTGGTGATGCCTTACAGGCTTTGACGAATGGG
AGGTTAGTAAGTGTGAAACATAGAGCACTGGCAAACTCAGTTGTGAAGCCAAGGATGTCA
ATGGTGTACTTTGGGGCACCACCCCTCAATGCATGTATGTCTCCTCTTCCAGAGATGGTG
TCGCCGGAGAAGCCCAGCCTCTACAAACCTTTCACATGGGGTGAATACAAGAAAGCTGCA
TACACTACACGATTGGGAGATACACGTCTAGACCATTTCAAGATTAATAATCACACCAGC
AAGTGCAACGATCAAACTCAATGTCCATGCTTGGACAATCTTGTACGA
>Malsy_01g013950
ATGGTGGTATCATCT---CCTTCACCA---------------------ATAAGAAGCAAG
---AAAATCATG------GCAATAGGAATTCCCACAATCGATCTATCAAATTACAATAGG
TCAAAGCTATCAGAACAAATTGTTGAAGCCTGTGAAGACTATGGTTTCTTTAAAAAGTTC
AACCATGGTATCCCAAAAGAGGTCATTGAGAAAATGGAAACACAAGGGTCTGATTTTTTT
GCCAAGCCAACAATGGAGAAGCAACGAGCTGGCCCAGCTTGCGGGGTAGGAGAAGGGGAT
GAAGGAGGTGGGGTGGTTAGAGCGGTTGAAGAGGTT------------------------
------------------------------------------------------TTGGCA
------------------------------------------------------------
------------------------------------------------------------
------AGAAAGATGCTGAGAGAAGCCGAA------------------------------
------------------------------------------------------------
------------------------------------------------------------
------------------------------------GAT---------------------
------------------------------------------------------------
---------AGT------------------------------------------------
------------------------------------------------------------
------------------------------------------------------------
------------------------------------------------------------
------------------------------------------------
>Malsy_05g019350
ATGGTGTTTGTGACCAAACCA---CCTAATGAGAACTTTTCT---TATGCTAGAACCAGC
AACAATGTCTCCAAATTATTTTCTGGGATTCCTCTGGTAGACCTCACA---------AAA
CCAGACTCCAAACAACTCATTGTCAAGGCCTGTGAGGAGTATGGTTTCTTCAAGATCATC
AACCATGGTGTTCCAATGGATTTCATTACCAGATTGGAATCTGAGGCCATCAAATTCTTC
TCCATGCCACTCTCTGAGAAGGAAAAGGCGGGGCCTCCTAATCCGTTGGGATATGGGAAC
AATCATATTGGGAAGAATGGTGATGTTGGGTGGGTAGAGTACCTCCTCCTCACAACCAAT
ACAGAGTCCAATTCCCAG---------------------------------------AGT
TCTGCTTTGAATGATTACATATCAGCTGTGAAGAAAATGGCCTGTGAGATTCTAGAGCTG
ATGGCTGAAGGGTTGAAGATTCAACCAAGAAATGTGTTAAGCAAACTTCTGATGGATGAA
CAGAGTGACTCTTGTTTCAGGCTCAATCACTACCCACTATGCCCAGAGCTT---------
---CAAGGTTTGAGT------------------------------------AGTGCCAGT
GCCAGAAATGTGATTGGATTTGGAGAGCACACAGACCCACAAATCATTTCTGTGCTAAGA
TCCAACAACACATCTGGCCTCCAAATTTCTTTGGGAGATGGGAGTTGGATTTCAGTCCCC
CCTGATCAGAACTCCTTCTTCATCAATGTTGGTGACTCTTTACAGGTTTTGACTAATGGG
AGGTTTCAAAGTGTGAGGCACAGGGTTTTGGCAAATGGT---TTAAAATCAAGAGTGTCA
ATGATTTATTTTGGGGGACCACCCTTGAGTGAGAAGATAGCTCCATTGCAATCTGTCATG
AACGGAGAGGAGGAAAGCCTCTACGAAGAGTTTACATGGTTTGAGTACAAAAAATCTGCG
TGCAGCTCAAGACTTGCAGATAACAGGCTTGGACACTTTGAGAGAATTGCAGCCTCA---
------------------------------------------------
>Malsy_05g025080
ATGGTGGTTCTGTCACAACCAGCTGCATTAGACCATTTTTCTGACCTAATCAAAACATGC
---AAGCCCACCGGCCTGTTCGCCGGCATCCCAGTCGTAGACCTTTCG---------AGG
CCTGACGCAAAGCACTGCATAGTCAGGGCCTGTGAGGAGTACGGTATGTTCAAGGTGATC
AACCATGGAGTCCCATTGGACTTCATGACCACTCTGGAAGCCCAAGCTCTCAAATTTTTC
AGCCTGCCTCAGTCGGAGAAGGACAAGGCTGGCCCCGCCGACCCTTGCGGCTACGGCAGC
AAGAGAATCGGTCCAAACGGCGACGTGGGTTGGATTGAATATATCCTCCTCAACACCAAT
CCTGATATCACATCTCACAAGTCCCTCTCCATTCTAAAGGAAAACCCTGAAATTTTCTGT
GTTGCAGTTGAAGATTATATTACGGCAGTGAAGAACATGACTTTTGCAGTGCTCGAAATG
GTGGCTGATGGGCTGGGGATTGAGCAAAGGAATGTGCTGAGCAAGCTCTTGACAGATGAG
AAGAGTGACTCGTGTTTCAGGCTAAACTACTATCCGCCATGTCCAGAGCTT---------
---CAGGCATTG---------------------------------------------AGT
GGACGAAATTTGATAGGGTTTGGGGAGCACACAGACCCCCAGATTGTTTCTGTCCTGAAA
TCCAACAACACATCAGGCCTGCAGATCTGTCTCAAGGATGGGACTTGGGTCACAGTAGCA
CCTGATCAGACGGCCTTTTTCATCAATGTTGGTGATTGCTTGCAGGTGATGACTAATGGG
AGGTTTAAGAGTGTGAAACATAGGGTTTTGGCTGACACA---GTTAGTTCAAGGATTTCA
ATGATCTACTTTGGAGGGCCACCTTTGAGTGAGAAGATAGCACCTCTGCCGTCACTAATG
GCAGAAGGAGAAGAGAGCTTGTACAAGGAGTTCACGTGGAGTGAATACAAAAAGTCTGCG
TACAGGTCAAGGCTGGCTGATTACAGGCTAGGACTCTTTGAGAAGTCTGCTCCTGTG---
---ATGCTGTCCAATTCCCAACGT------------------------
>Malsy_09g024120
ATGGTGGTATCATCT---CCTTCACCA---------------------ATAAGAAGCAAG
---AAAATCATG------GCAATAGGAATTCCCACAATCGATCTATCAAATTACAATAGG
TCAAAGCTATCAGAACAAATTGTTGAAGCCTGTGAAGAATATGGTTTCTTTAAGGTGGTC
AACCATGGTATCCCAAAAGAGGTCGTTGAGAAAATGGAAACACAAGGGTCTGATTTTTTT
GCCAAGCCAACAATGGAGAAGCAACGAGCTGGCCCGGCTTGTCCTTTTGGCTATGGCTGC
AAAAACATTGGCTGCAAAGGCGACACTGGAGAGCTTGAGTACCTTCTTATTCAAACCAAT
TGTCAGTCCATTTCTGAGAGATCCAATGATATT---TCCAACGACCCTACGAAATTCAGC
TGTGCAGTGAATGATTACATAGAAGCAGTTAAAGAATTGGCATGTGAGATTCTTGATCTG
GTGGCCGAGGGACTATGGGTTTCAGACAAGTCTGTGTTCAGCAGGTTCATCAGAGACGTC
CAGAGCGACTCAATTCTTAGGCTTAATCACTATCCTCCGGTCAAG---------------
------GAC------TGGGACACAGCAACTAAACAGCATCCTTTCAATAATGAT------
------AATAGGATTGGATTTGGAGAGCATTCTGACCCTCAAATCTTGACAATCTTTAGA
TCCAACAACGTGGGGGGCCTTCAGATTTTTCTACGTGATGGCTTGTGGGTTCCCGTCGCT
CCCGACGCCAATCAATTCTTTGTAATGGTTGGTGATGCCTTACAGGCTTTAACGAATGGG
AGGTTAGTGAGCGTGAGACATAGGGCACTGGCAAACTCAGTGGTGAAGCCAAGGATGTCA
ATGGTGTACTTTGGGGCACCACCACTCAATGCATGGATGTCTCCTCTGCCGGAGATGGTG
TCGCCGGAGAAGCCCAGCCTCTACAAGCCCTTCACATGGGGTGAGTACAAGAAAGCTGCA
TACACTACACGATTGGGAGATTCACGTCTAGACCTTTTCAAGATTAATAACCACAGGTGC
AAGTGTAACGATCAAATTCCATGTCCATGCTTCGACAATCTTGTACAA
>Malsy_10g018550
ATGGTGTTTGTGACCAAATCA---GCCAGTGAACACTTTTCT---TATCCTAGAACCAGC
ACCAAAGTCTCCAAATTGTTTTCTGGGATTCCTCTGGTAGACCTCACA---------AAA
CCAGACTCCAAGCAGCTCATTGTCAATGCCTGTGAGGAGTATGGTTTCTTCAAGATCATC
AACCATGGTGTTCCAATGGATTTCATCACAAGATTGGAATCTGAGGCCATCAAATTCTTC
TCCCTCCCACTTTCTGAGAAGGAAAAGTCAGGGCCTCCTAATCCATTAGGATATGGGAAC
AAGCATATTGGGAAGAATGGTGATGTTGGTTGGGTTGAGTACCTCCTTCTCACAACCAAT
ACAGAATCCATTTCCCAGAGGTTTCTATCGGTTTTTGGAAATAACGCAGAAGAGTTTTGT
TCTGCTTTGAATGATTACGTATCAGCTGTGAAGAAAATGACCTGTGAGATTCTTGAGCTG
ATGTCTGAAGGATTGAAGATTCAACCAAGGAATGTGTTCAGTAAGCTTTTGATGGATGAA
CAGAGTGATTCTTGTTTCAGGCTCAATCACTACCCACCATGCCCAGAGCTT---------
---CAAGGTTTGAGC------------------------------------AGTGCCGGT
GCCAGAAATGTGATTGGATTTGGAGAGCACACAGACCCACAAATCATTTCTGTGCTAAGA
TCCAACAATACATCTGGCCTCCAAATTTCTTTGAGAGATGGGAGTTGGATTTCAGTCCCA
CCTGATCAGAACTCCTTCTTTATCAATGTTGGTGACTCTTTACAGGTTTTGACTAATGGG
AGGTTTGAAAGTGTGAGGCACAGGGTTTTGGCAAATGGT---TTAAAATCAAGACTGTCA
ATGATTTATTTTGGGGGACCACCCTTGAGTGAGAAAATAGCTCCATTGCAATCTGTCATG
AATGGAGAGGAGGAAAGCATGTACAAGGAGTTTACATGGTTTGAGTACAAAAAATCTGCC
TACAGCTCAAGACTTGCAGATAACAGGCTTGGACACTTTGAGAGAATTGCAGCCTCA---
------------------------------------------------
>Malsy_10g023210
ATGGTGGTTCTGTCACGAACAGCTAAATTGGACCATTTTTCTGACCTAATCAAAACATGC
---AAGCCCACCAGCTTGTTCGCCGGCATCCCAGTCGTCGACCTCTCG---------AGC
CCCGACGCAAAGCACCGCATAGTCAGGGCTTGTGAGGAGCACGGCATGTTTAAGGTGATC
AACCATGGAGTCCCATTGGACTTCATGACTACACTGGAAGCCCAAGCTCTCAAATTTTTC
AACCTGCCCCAGTCGGAGAAGGACCAGGCAGCCCCCGCCGACCCTTTCGGCTACAGAAGC
AAGAGAATCGGTCTAAACGGCGACGTGGGTTGGATGGAATACATCCTCCTCAGCACCAAT
CTTGATATCATCTCTCATAAGTCCCTCCCCATTTTCAAGGAAAACCCTGAAATTTTCCGT
GACGCAGTGGAAGATTATATTACAGCAGTGAAGAACATGACTTTTGAAGTGCTGGAAATG
GTGGCTGATGGGCTGGGGATTGATCAAAGGAATGTGCTGAGCAAGCTTTTGAAAGATGAG
AAGAGTGACTCATGTTTCAGGCTAAACTACTATCCGCCATGCCCAGAGCTT---------
---CACGCTTTG---------------------------------------------AGT
GGACGAAGTTTGATAGGGTTTGGGGAGCACACAGACCCACAGATCATTTCTGTCCTGAAA
TCCAACAACACATCAGGCCTGCAGATCAGTCTCAAGGATGGGACTTGGGTTACAGTCGCA
CCTGATCAGACTGCCTTTTTCATCAATGTTGGTGATTGCTTGCAGGTGATGACTAACGGG
CGGTTTAAGAGCGTGAAACATAGGGTTTTGGCTGACACA---CAAAGTTCAAGGGTTTCA
ATGATCTACTTTGGAGGGCCACCTTTGAGTGAGAAGATAGCACCTCTGCCGTCTCTAATG
GCAGAAGGAGAAGAAAGCTTGTACAAGGAGTTCACGTGGAGTGAATTCAAAAAGTCTGCG
AACAGGTCAAGGCTGGCCGATAATAGGCTAGGACCATTTGAGAAGTCTGCTGCTGTG---
---ATGCTGTCCAATTCCCAATTT------------------------
>Malsy_13g011860
ATGGTGGTGGCATCT---CCAAACCCA---------------------ACTCGCAACGAA
---AAGATCCAG------GCCGTTGATCTTCCCATCATAGACCTCTCA---GCCGAGAGG
TCACAAGTGAGGAAGCTCATTGTCAAAGCTTGTGAGGACTATGGTTTCTTCAAGGTCATC
AACCATGGCGTCCCAAAAGACATTATATCCAAAGTGGAGGAGCAAAGCCTCAGCTTCTTT
GCCCAACCAGTGTCCGAGAAGCAAAGGGCAGGGCCTTCCGATCCCTTTGGCTATGGCTGC
AAGAACATAGGCCTCAATGGTGATACGGGAGAGGTTGAC---------------------
------------------------------------------------------------
TCGGCAGTGAGTGAATACATTGCAGCAGTTAGGGATTTGGCATGTGAGCTCTTGGATCTG
ATTGGTGAGGGATTGTGGGTCCCTGACACATCAGTCTTCAGTAGGCTGATCAGGGACGTC
GACAGTGACTCGGTCTTCAGGCTCAATCACTACCCGCATCTGCACAACAAGAAGGACATC
TGCAAGGAT------AATGATACGTCACCATCCTCCATC------------------AGT
AACATCAGCAAGGTAGGGTTTGGGGAGCATTCCGACCCTCAGCTCCTCACCCTCCTGAGG
TCCAACGACGTGGGCGGCCTCCAAATCTCTCCACAAGATGGGGTGTGGGTCTCCGTCCCC
TCTGACCCCACGGCCTATTGGGTTAATGTGGGTGACGTGTTGCAGGCCATGACAAATGGA
AGATTTGTGAGCGTTAGACATAGAGCCTTAACCAATCCA---TCAGAGTCTAGAATGTCA
ATGGCGTATTTTGCTGCTTCCTCCCTGAACGCATGTTTGAGTGCTCTTCCAGAAATGGTC
ACACCGGAGAAGCCTCGGCTCTACAAACCCTTCACTTGGGCTGAGTACAAGAAAACCACG
CACTCTCTACGCCTCGGCGAAAACCGTCTTAACCTCTTCAGAATTTCTACCAATGATGAA
TGCTTCATAGATCAACCGCTGGAA------------------------
>Malsy_16g011550
ATGGTGGTGGCACCT---CCAAACCCA---------------------ATTAGCAACGAA
---AAGATCCTG------GCCGTTGATCTCCCCATCATAGACCTCTCA---GCCGAGAGG
TCTCAAGTGAGAAAACTCATTGTCAAAGCTTGTGAGGACTATGGTTTCTTCAAAGTCATC
AACCATGGCGTCCCAAAAGATATTATATCCACAGTGGAGGAGCAAAGCCTCAGCTTCTTT
GCCAAACCAGTGTCCGAGAAGCAAAGAGCAGGACCTTCCGATCCCTTTGGCTATGGCTGT
AAGAACATAGGCTTCAGTGGTGATATGGGAGAGGTTGAGTACCTTATTTTCAACACAAAC
CCAATTTCTATAGCTCAAAGATCCAAAACCATC---TCAAATGAGCCTACAAAATTCAGT
TCTGCAGTAAGTGGATACATTGCAGCAGCAAGGGATTTGGCATGTGAGCTTTTGGATCTG
ATTGGTGAGGGACTGTGGGTCCCTGACACATCAGTCTTCAGTAGGCTGATCAGGGGTGTC
GACAGTGACTCCGTCTTCAGGCTCAATCACTACCCGCATCTGCACAACAAGCAGGACTTC
TGCAAGGAC------AAGGACACGTCACCCTCCTCCTTA---------------AGCAGC
GACATCGGCAAGGTAGGGTTTGGGGAGCATTCTGACCCTCAGATCCTCACCCTCCTCAGA
TCCAACGACGTGGCCGGCCTCCAAATCTCTCCACAAGATGGGGTTTGGGTCCCTGTGCCC
TCTGACCCTACGGCCTTTTGGGTTAATGTGGGTGACGTGTTGCAGGCCATGACAAATGGA
AGATTTGTGAGCGTTAGACATAGAGCCTTAGCCAATTCA---TCAAAGTCTAGATTGTCA
ATGGCGTATTTTGCAGCTCCCTCCCTGAACGCATGTTTGAGTGTTCTTCCAGAAATGGTC
ACACCGGAGAAGCCTCGGCTCTACAAACCCTTCACTTGGGCTGAGTACAAGAAAACCACG
TTCTCTCTAAGCCTCGGTGAAAACCGTCTTAATCTTTTCAGAATTTCTTCAAATGATGAA
TGCTTCATGGAT------------------------------------
>Malsy_17g024450
ATGGTGGTACCATCT---CCTTCACCA---------------------ATAAGAAGCAAG
---AAAACGATG------GCAATAGGAATTCCCACAATCGATCTATCAAATTACAATAGG
TCAAAGCTATCAGCACAAATTGTTGAAGCCTGTGAAGAATATGGTTTCTTTAAGGTGGTC
AACCATGGTATCCCAAAAGCGGTCATTGAGACAATGGAAACACAAGGGTCTGATTTTTTT
GCCAAGCCAACAATCGAGAAGCAACGAGCTGGCCCTGCTTGTCCTTTTGGCTATGGCTGC
AAAAATATTGGTCGCAAAGGCGACACCGGAGAGCTTGAGTACCTTATTCTTCAAACCAAT
CCTCAGTCCATTTCTGACAGATCCAATGATATT---TCCGACGACCCTACGAAATTCAGT
TGTGCAGTGAATGATTACATAGAAGCAGTTAAAGAATTGGCATGTGAGGTTCTTGATTTG
TTGGCCGAGGGACTATGGGTTTCAGACAAGTCTGTGTTCAGCAGGTTCATCAGAGACGTC
CAGAGTGACTCCATTCTTAGGTTTAATCACTATCCTCCAGTCAAGGACATC---------
---AAGGAC------TGGGAAACAACACCAAAACAGCATTCCTTCAACAACAACAACAAT
AATCATAGTAGGATTGGATTTGGAGAGCATTCTGACCCTCAGATCTTGACCATCTTAAGA
TCCAACAACGTGGGGGGCCTTCAGATTTCTCTACGTGATGGCTTGTGGGTTCCCGTGGCT
CCGGACCCCAATCAGTTCTTCGTAATGGTTGGTGATGCCTTACAGGCTTTGACGAATGGG
AGGTTAGTAAGTGTGAAACATAGAGCACTGGCAAACTCAGTTGTGAAGCCAAGGATGTCA
ATGGTGTACTTTGGGGCACCACCCCTCAATGCATGTATGTCTCCTCTTCCAGAGATGGTG
TCGCCGGAGAAGCCCAGCCTCTACAAACCTTTCACATGGGGTGAATACAAGAAAGCTGCA
TACACTACACGATTGGGAGATACACGTCTAGACCATTTCAAGATTAATAATCACACCAGC
AAGTGCAACGATCAAACTCAATGTCCATGCTTGGACAATCTTGTACGA
>Malsy_scaffold2570g000340
ATGGTGGTTCTGTCACAACCAGCTGCATTAGACCATTTTTCTGACCTAATCAAAACATGC
---AAGCCCACCGGCCTGTTCGCCGGCATCCCAGTCGTAGACCTTTCG---------AGG
CCTGACGCAAAGCACTGCATAGTCAGGGCCTGTGAGGAGTACGGTATGTTCAAGGTGATC
AACCATGGAGTCCCATTGGACTTCATGACCACTCTGGAAGCCCAAGCTCTCAAATTTTTC
AGCCTGCCTCAGTCGGAGAAGGACAAGGCTGGCCCCGCCGACCCTTGCGGCTACGGCAGC
AAGAGAATCGGTCCAAACGGCGACGTGGGTTGGATTGAATATATCCTCCTCAACACCAAT
CCTGATATCACATCTCACAAGTCCCTCTCCATTCTAAAGGAAAACCCTGAAATTTTCTGT
GTTGCAGTTGAAGATTATATTACGGCAGTGAAGAACATGACTTTTGCAGTGCTCGAAATG
GTGGCTGATGGGCTGGGGATTGAGCAAAGGAATGTGCTGAGCAAGCTCTTGACAGATGAG
AAGAGTGACTCGTGTTTCAGGCTAAACTACTATCCGCCATGTCCAGAGCTT---------
---CAGGCATTG---------------------------------------------AGT
GGACGAAATTTGATAGGGTTTGGGGAGCACACAGACCCCCAGATTGTTTCTGTCCTGAAA
TCCAACAACACATCAGGCCTGCAGATCTGTCTCAAGGATGGGACTTGGGTCACAGTAGCA
CCTGATCAGACGGCCTTTTTCATCAATGTTGGTGATTGCTTGCAGGTGATGACTAATGGG
AGGTTTAAGAGTGTGAAACATAGGGTTTTGGCTGACACA---GTTAGTTCAAGGATTTCA
ATGATCTACTTTGGAGGGCCACCTTTGAGTGAGAAGATAGCACCTCTGCCGTCACTAATG
GCAGAAGGAGAAGAGAGCTTGTACAAGGAGTTCACGTGGAGTGAATACAAAAAGTCTGCG
TACAGGTCAAGGCTGGCTGATTACAGGCTAGGACTCTTTGAGAAGTCTGCTCCTGTG---
---ATGCTGTCCAATTCCCAACGT------------------------
>Pruav_sc0000095.1_g1110.1.mk
ATGGTGTTTGTGACTAAACCA---CCTACTGAAAACTTTTCT---TATCCTAGAGGCAGC
---AAAGTCTCCAAATTCTTTGCTGGGATTCCTCTGATAGACCTTTCA---------AAA
CCTGACTCCAAACAGCTCATCGTCAGGGCTTGTGAGGAGTTTGGGTTCTTCAAGATTATC
AACCATGGTGTTCCAATGGAATTCATTACCAGGTTGGAATCTGAGGCCATCAAATTCTTC
TCCTTGCCACTTTCTGAGAAAGAAAAAGCAGGGCCACCTAATCCATTAGGATATGGTAAC
AAGTATATTGGGAAGAATGGTGATGTTGGTTGGGTGGAGTACCTTCTTCTAACAGCCAAC
ACAGAATCCAATTCCCAGAGATTTTTATCA------------------------------
------------------------------------------------------------
------------------------------------------------------------
------------------------------------------------------------
------------------------------------------------------------
------------------------------------------------------------
------------------------------------------------------------
---------------------------------------------GTTTTGACCAATGGG
AGGTTCCAAAGTGTGAGGCACAGGGTTTTGGCAAATGGT---TCAAAATCAAGAGTTTCA
ATGATTTATTTTGGGGGGCCACCCTTGAGTGAGAAAATAGCACCACTGCAATCTGTCATG
AAAGGAGAGGAGGAGAGCATGTACAAAGAGTTTACATGGTTTGAGTACAAAACCTCTTGT
TACAACACAAGACTGGCTGATAATAGGCTTGGAAACTTTGAGAGAATTGCAGCCTCA---
------------------------------------------------
>Pruav_sc0000491.1_g490.1.mk
ATGGTTGTACCATCT---CCTTCACCA---------------------ATACGAACCAAG
---AAAACCAAG------GCAGTAGGAATTCCCACAATCGATCTATCAAATTACAATAGG
TCAAAGCTATCGGAACAAATTGTCGAGGCCTGTGAAGAGTATGGTTTCTTCAAGGTGGTG
AACCACGGCGTCCCGAAAGAGGTCATTGGGAGAATGGAAGCACAAGGTGCTGATTTTTTC
GCCAAACCCGCCATGGAGAAGCAACGAGCTGGCCCGGCTTGTCCTTTTGGTTATGGCTGC
AAAAACATTGGCCGCAATGGTGACATGGGAGAGCTTGAATACCTTCTCCTTCAAACCGAT
CCTCTCTCTGTTTCTGAGAGATCCAATGCCATC---TCCAACGACCCTACAAAATTCAAG
TCAAAGCTATCGGAACAAATTGTCGAG------------GCCTGTGAATTCTTCAAGGTG
GTGAACCACGGCGTCTCG---------AAAGAGGTCATTGGGAGAATGGAAGCACAAGCT
GCCAAACCCGCCATGGAGAAGCAACGAGCTGGCCCGGCTTGT------------------
------------------------------------------------------------
---------CCTTTTGGTTATGGCTGC------------------AAAAACATTGGCCGC
AATGGTGACATGGGAGAGCTTGAATACCTTCTCCTTCAAACCGATCCTCTCTCTGTTTCT
GAGAGATCCAATGCCATCTCCAACGACCCTACAAAATTCAAGTATGCTTTGACGAATGGG
AGGTTCGTAAGTGTGAGACATAGGGCATTGGCAAACTCAGTTATGAAGCCAAGGATGTCG
ATGGTGTACTTTGGGGCACCACCCCTAAATGCATGGATGTCTCCACTTCCCGAGATGGTG
TCGCCGGAGAAGCCCAGCCTCTACAAGCCCTTCACATGGGGCGAGTACAAGAAAGCAGCA
TACACTACACGATTGGGAGATTCACGTCTCGACCTTTTCAAGATTAATAATAATAATCAC
ACCTGCAACGATCAAATTCCATGTCCATGCTTGGACAATCTT------
>Pruav_sc0003135.1_g610.1.mk
ATGGTGGTTCTTTCTCAACCAGCTGCATTAGACCATTTATCTGATCTGATCAAATCGTGC
---AAGCCCACCGGCTTGTTCACTGGAATTCCAGTCGTGGACCTCTCA---------GAC
CCTGAAGCAAAACACCACATAGTCAAGGCCTGTCAAGACTACGGCTTGTTCAAGCTGGTC
AACCATGGAGTGCCATTAGACTTCATGACCACGCTTGAAGCCCAAGCTCTCAAATTCTTT
AACTTACCTCAGTCAGAGAAAGAGAAGGCAGGCCCCGCCAATCCATTCGGCTACGGAAGC
AAGAGAATTGGCCCAAACGGTGACGTGGGTTGGATTGAATACGTCCTTCTCAACACCAAC
CCTGATATCATCTCCCCCAAGTCCCTCTCCATTTTCAAAGAAAACCCAGAAATTTTCCGT
GATGCAGTCTTAGATTATATCTGCGCGGTGAAGAAGATGACCTTTGAGGTATTGGAATTG
ATGGTTGATGGGCTGGGGATTGAACCAAGGAATGTGCTGAGCAATCTTCTGAGAGAGGAT
AAGAGCGACTGTTGCTTCAGGCTAAACTACTATCCGCCATGCCCAGAGCTT---------
---CAGGCATTG---------------------------------------------AGT
GGACGAAACTTGATTGGGTTTGGGGAGCACACAGACCCACAGATCATCTCTGTCCTGAGA
TCAAACAACACATCAGGCCTGCAAATCAGTCTCAAGGATGGGACTTGGGTTTCTGTCCCA
CCTGATCAAAACTCCTTTTTCATCAATGTTGGTGATTGTTTGCAGGTGATGAGCAATGGG
AGGTTCAAGAGCGTGAGGCATAGGGTTTTGGCAGACACT---ACAAGTTCAAGGATTTCA
ATGATCTTCTTTGGAGGGCCACCTTTGAGTGAAAAGATAGCACCTCTGCCGTCACTTATG
GCAGAAGGAGAAGAAAGCTTGTACAAAGAGTTCACGTGGTGTGAATACAAAAAGTCCGCA
TACAAGTCAAGGCTGGCTGATTATAGGCTAGGGCTGTTCGAGAAATCTGTGCCAATG---
------ATGTCAAATTCCCAATTT------------------------
>Pyrbr_009356580.2_cds_XP_009354855.1_1
ATGGTGTTTGTGACCAAACCA---CATAGTGAGAACTTTTCA---TATGCTAGAACCAGC
AACAATGTTTCCAAATTATTTTCTGGGATTCCTCTGGTAGACCTCACA---------AAA
CCAGACTCCAAACAACTCATTGTCAAGGCCTGTGAGGAGTATGGTTTCTTCAAGATCATC
AACCATGGTGTTCCAATGGATTTCATTACCAGATTGGAATCTGAGGCCATCAAATTCTTC
TCCATGCCACTCTCTGAGAAGGAAAAGGCAGGGCCTCCTAATCCGTTGGGATATGGGAAC
AAGCATATTGGGAAGAATGGTGATGTTGGGGGGGTAGAGTACCTCCTCCTCACAACCAAT
ACAGAGTCCAATTCCCAGAGGTTTCTATCAGTTTTTGGAAATAACCCAGAAGAGTTTTGT
TCTGCTTTGAATGATTACATATCAGCTGTGAAGAAAATGGCCTGTGAGATTCTAGAACTG
ATGGCTGAAGGGTTGAAGATTCAACCAAGGAATGTGTTAAGCAAACTTCTGATGGATGAA
CAGAGTGACTCTTATTTCAGGCTCAATCACTACCCACTATGCCCAGAGCTT---------
---CAAGGTTTGAGT------------------------------------AGTGCCAGT
GCCAGAAATGTGATTGGATTTGGAGAGCACACAGACCCACAAATCATTTCTGTGCTAAGA
TCCAACAACACGTCTGGCCTCCAAATTTCCTTGGGAGATGGGAGTTGGATTTCAGTCCCC
CCTGATCAGAACTCCTTCTTCATCAATGTTGGTGACTCTTTACAGGTTTTGACTAATGGG
AGGTTTCAAAGTGTGAGGCACAGGGTTTTGGCAAATGGT---TTAAAATCAAGAGTGTCA
ATGATTTATTTTGGGGGACCACCCTTGAGTGAGAAGATAGCTCCATTGCAATCTGTCATG
AACGGAGAGGAGGAAAGCCTATACGAAGAGTTTACATGGTTTGAGTACAAAAAATCTGCC
TGCAGCTCAAGACTTGCAGATAACAGGCTTGGACACTTGGAGAGAATTGCAGCCTCA---
------------------------------------------------
>Pyrbr_009356581.2_cds_XP_009354856.1_1
ATGGTGTTTGTGACCAAACCA---CATAGTGAGAACTTTTCA---TATGCTAGAACCAGC
AACAATGTTTCCAAATTATTTTCTGGGATTCCTCTGGTAGACCTCACA---------AAA
CCAGACTCCAAACAACTCATTGTCAAGGCCTGTGAGGAGTATGGTTTCTTCAAGATCATC
AACCATGGTGTTCCAATGGATTTCATTACCAGATTGGAATCTGAGGCCATCAAATTCTTC
TCCATGCCACTCTCTGAGAAGGAAAAGGCAGGGCCTCCTAATCCGTTGGGATATGGGAAC
AAGCATATTGGGAAGAATGGTGATGTTGGGGGGGTAGAGTACCTCCTCCTCACAACCAAT
ACAGAGTCCAATTCCCAG---------------------------------------AGT
TCTGCTTTGAATGATTACATATCAGCTGTGAAGAAAATGGCCTGTGAGATTCTAGAACTG
ATGGCTGAAGGGTTGAAGATTCAACCAAGGAATGTGTTAAGCAAACTTCTGATGGATGAA
CAGAGTGACTCTTATTTCAGGCTCAATCACTACCCACTATGCCCAGAGCTT---------
---CAAGGTTTGAGT------------------------------------AGTGCCAGT
GCCAGAAATGTGATTGGATTTGGAGAGCACACAGACCCACAAATCATTTCTGTGCTAAGA
TCCAACAACACGTCTGGCCTCCAAATTTCCTTGGGAGATGGGAGTTGGATTTCAGTCCCC
CCTGATCAGAACTCCTTCTTCATCAATGTTGGTGACTCTTTACAGGTTTTGACTAATGGG
AGGTTTCAAAGTGTGAGGCACAGGGTTTTGGCAAATGGT---TTAAAATCAAGAGTGTCA
ATGATTTATTTTGGGGGACCACCCTTGAGTGAGAAGATAGCTCCATTGCAATCTGTCATG
AACGGAGAGGAGGAAAGCCTATACGAAGAGTTTACATGGTTTGAGTACAAAAAATCTGCC
TGCAGCTCAAGACTTGCAGATAACAGGCTTGGACACTTGGAGAGAATTGCAGCCTCA---
------------------------------------------------
>Pyrbr_009362611.2_cds_XP_009360886.1_1
ATGGTGGTTCTGTCACGACCAGCTACATTAGACCGTTTTTCTGACCTAATCAAAACATGC
---AAGCCCACCAGCTTGTTCGCCGGCATCCCAGTCGTCGACCTCTCA---------AGC
GCCAACGCAAAGCACCGCATAGTCAGGGCTTGTGAGGAGCACGGCATGTTTAAGGTGATC
AACCATGGAGTCCCATTGGACTTCATGACCACACTGGAAGCCCAAGCTCTCAAATTTTTC
AACCTGCCCCAGTCGGAGAAGGACAAGGCAGCCCCCGCCGACCCTTTCGGCTACAAAAGC
AAGAGAATCGGTCCAAACGGCGACGTGGGTTGGATCGAATACATCCTCCTCAGCACCAAT
CTTGATGACATCTCTCATAAGTCCCTCCCCATTTTCAAGGAAAACCCTGAAATTTTCCGT
GACGCAGTGGAAGATTATATTACAGCAGTGAAGAACATGACTTTTGAAGTGCTGGAAATG
GTGGCTGATGGGCTGGGGATTGATCAAAGGAATGTGCTGAGCAAGCTTTTGAAAGGTGAG
AAGAGTGACTCATGTTTCAGGCTAAACTATTATCCGCCATGCCCAGAGCTT---------
---CGCGCATTG---------------------------------------------AGT
GGACGAAGTTTGATAGGGTTTGGGGAGCACACAGACCCACAGATCATTTCTGTCCTGAAA
TCCAACAACACATCAGGCCTGCAGATCAGTCTCAAAGATGGGACTTGGGTTACAGTCCCA
CCTGATCAGACTGCCTTTTTCATCAATGTTGGTGATTGCTTGCAGGTGATGACTAATGGG
CGGTTTAAGAGCGTGAAACATAGGGTTTTGGCTGACACA---CAAAGTTCAAGGGTTTCA
ATGATCTACTTTGGAGGGCCACCTTTGAGTGAGAAGATAGCACCTCTGCCGTCTCTAATG
GCAGAAGGAGAAGAAAGCTTGTACAAGGAGTTCACGTGGAGTGAATACAAAAAGTCTGCG
TACAGGTCAAGGCTGGCCGATAATAGGCTAGGACTATTTGAGAAGTCTGCTGCTGTG---
---ATGCTGTCCAATTCCCAATTT------------------------
>Pyrbr_009364829.2_cds_XP_009363104.1_1
ATGGTGGTATCATCT---CCTTCAAAA---------------------ATAAGAAGCAAG
---AAAACCATG------GCAATAGGAATTCCCACAATCGATCTATCAAATTACAATAGG
TCAAAGCTATCAGAACAAATTGTTGAAGCCTGTGAAGAATATGGTTTCTTTAAGGTGGTC
AACCATGGTATCCCAAAAGAGGTCATTGAGACAATGGAAACACAAGGGTCTGATTTTTTT
GCCAAGCCAACAATGGAGAAGCAACGAGCTGGCCCGGCTTGTCCTTTTGGCTATGGCTGC
AAAAACATTGGCTGCAAAGGCGACACTGGAGAGCTTGAGTACCTTCTTCTTCAAACCAAT
TGTCAGTCCATTTCTGAGAGATCCAATGATATT---TCCAACGACCCTACGAAATTCAGC
TGTGCAGTGAATGATTACATAGAAGCAGTTAAAGAATTGGCATGTGAGATTCTTGATCTG
GTGGCCGAGGGACTATGGGTTTCAGACAAGTCTGTTTTCAGCAGGTTCATCAGAGACGTC
CAGAGCGACTCAATTCTTAGGATTAATCACTATCCTCCGGTCAAG---------------
------GAC------TGGGACACAGCAACTAAACAGCATCCTTTCAACAACAACAACAAT
AATTATAATAAGATTGGATTTGGAGAGCATTCTGACCCTCAAATCTTGACAATCTTTAGA
TCCAACAACGTGGGGGGCCTTCAGATTTTTCTACGCGATGGCTTGTGGGTTCCCGTCGCT
CCCGACCCCAATCAATTCTTTGTAATGGTTGGTGATGCCTTACAGGCTTTAACGAATGGG
AGGTTAGTGAGCGTGAGACATAGGGCACTGGCAAACTCAGTGGTGAAGCCAAGGATGTCA
ATGGTGTACTTTGGGGCACCACCACTCAATGCATGGATGTCTCCTCTGCCGGAGATGGTG
TCGCCGGAGAAGCCCAGCCTCTACAAGCCCTTCACATGGGGTGAGTACAAGACAGCTGCA
TACACTACACGATTGGGAGATTCACGTCTAGACCTTTTCAAGATTAATAACCACATGTGC
AAGTGCAACGATCAAATTCCATGTCCATGCTTGGACAATCTTGTAAAA
>Pyrbr_009369005.2_cds_XP_009367280.1_1
ATGGTGATACCATCT---CGTTCACCA---------------------ATAAGAAGCAAG
---AAAACGATG------GCAATAGGAATTCCCACAATCGATCTATCAAATTACAATAGG
TCAAAGCTATCAGCACAAATTGTTGAAGCCTGTGAAGAATATGGTTTCTTTAAGGTGGTC
AACCATGGTATCCCTAAAGCGGTCATTGAGACAATGGAAACACAAGGGTCTGATTTTTTT
GCCAAGCCAACAATCGAGAAGCAACGAGCTGGCCCGGCTTGTCCTTTAGGCTATGGCTGC
AAAAATATTGGCCGCAAGGGCGACACCGGAGAGCTTGAGTACCTTATTCTTCAAGCCAAT
CCTCAGTCCATTTCTGAGAGATCCAACGATATT---TCCGACAACCCTACGAAATTCAGT
TGTGCAGTGAATGATTACATAGAAGCAGTTAAAGAATTGGCATGTGAGATTCTTGATTTG
TTGGCCGAGGGACTATGGGTTTCAGACAAGTCTGTGTTCAGCAGGTTCATCAGAGACGTC
CAGAGTGACTCCATTCTTAGGTTTAATCACTATCCTCCAGTCAAGGACATC---------
---AAGGAC------TGGGAAACAACACCAAAACAGCACCCCTTC---AACAACAACAAT
AATCATAATAGGATTGGATTTGGAGAGCATTCTGACCCTCAGATCTTGACCATCTTGAGA
TCCAACAACGTGGGGGGCCTTCAGATTTCTCTACGTGATGGCTTGTGGGTTCCCGTGGCT
CCGGACCCCAATCAGTTCTTCGTAATGGTTGGTGATGCCTTACAGGCTTTGACGAATGGG
AGGTTAGTAAGTGTGAAACATAGAGCACTGGCAAACTCAGTAGTGAAGCCAAGGATGTCA
ATGGTGTACTTTGGGGCACCACCCCTCAATGCATGGATGTCTCCTCTTCCAGAGATGGTG
TCGCCGGAGAAGCCCAGCCTCTACAAACCTTTCACATGGGGTGATTACAAGAAAGCTGCA
TACACTACACGATTGGGAGATTCACGTCTAGACCATTTCAAGATTAATAATCATACCTGC
AAGTGCAACGATCAAGCTCAATGTCCATGCTTGGACAATCTTGTACGA
>Pyrbr_009373809.2_cds_XP_009372084.1_1
ATGGTGGTGGCATCT---CCAAACCCA---------------------ACCCGCAACGAA
---AAGATCCAG------GTCGTTGATCTTCCCATCATAGACCTCTCA---GCCGAGAGG
TCACAAGTGAGGAAGCTCATTGTCAAAGCTTGTGAGGACTATGGTTTCTTCAAGGTCATC
AACCATGGCGTCCCAAAAGACATTACATCCAAAGTGGAGGAGCAAAGCCTCAGCTTCTTT
GCCCAACCAGTGTCCGAGAAGCAAAGGGCAGGGCCTTCCGATCCCTTTGGCTATGGCTGC
AAGAACATAGGCCTCAATGGTGATACGGGAGAGGTTGAGTACCTTATTTTCAACACTAAC
CCAATTTCGATTGCTCAAAGATCCAAAACCATC---TCAAATGAGCCTACAAAATTCAGC
TCGGCAGTGAATGGATACATTGCAGCAGTTAGGGATTTGGCATGTGAGCTCTTGGATCTG
ATTGGTGAGGGATTGTGGATCCCTGACACATCAGTCTTCAGTAGGCTGATCAGGGACGTC
GACAGTGACTCGGTCTTCAGGCTCAATCACTACCCGCATCTGCACAACAAGAAGGACATC
TGCAAGGAT------AAAGATACGTCACCATCGTCCATC------------------AGT
AACATCAGCAAGGTAGGGTTTGGGGAGCATTCCGACCCTCAGCTCCTCACCCTCCTGAGG
TCCAACGACGTGGGCGGCCTCCAAATCTCTCCACAAGATGGGGTGTGGGTCTCCGTCCCC
TCTGACCCCACGGCCTATTGGGTTAATGTGGGTGACGTGTTGCAGGCCATGACAAATGGA
AGATTTGTGAGCGTTAGACATAGAGCCTTAACCAATCCA---ACAAAGTCTAGAATGTCA
ATGGCGTATTTTGCAGCTTCCTCCCTGAACGCATGTTTGAGTGCTCTTCCAGAAATGGTC
ACACCGGAGAAGCCTCAGCTCTACAAACACTTCACTTGGGCTGAGTACAAGAAAACCACG
CACTCTCTACGCCTTGGTGAAAACCGTCTTAACCTCTTCAGAATTTCTACCAATGATGAA
TGCTTCATAGATCAACCGCAGCAA------------------------
>Pyrbr_009378851.2_cds_XP_009377126.1_1
ATGGTGTTTGTGACCAAACCA---CATAGTGAGAACTTTTCT---TATGCTAGAACCAGC
AACAATGTTTCCAAATTATTTTCTGGGATTCCTCTGGTAGACCTCACA---------AAA
CCAGACTCCAAACAACTCATTGTCAAGGCCTGTGAGGAGTATGGTTTCTTCAAGATCATC
AACCATGGTGTTCCAATGGATTTCATTACCAGATTGGAATCTGAGGCCATCAAATTCTTC
TCCATGCCACTCTCTGAGAAGGAAAAGGCAGGGCCTCCTAATCCGTTGGGATATGGGAAC
AAACATATTGGGAAGAATGGTGATGTTGGGGGGGTAGAGTACCTCCTCCTCACAACCAAT
ACAGAGTCCAATTCCCAGAGGTTTCTATCAGTTTTTGGAAATAACCCAGAAGAGTTTTGT
TCTGCTTTGAATGATTACATATCAGCTGTGAAGAAAATGGCCTGTGAGATTCTAGAACTG
ATGGCTGAAGGGTTGAAGATTCAACCAAGGAATGTGTTAAGCAAACTTCTGATGGATGAA
CAGAGTGACTCTTATTTCAGGCTCAATCACTACCCACTATGCCCAGAGCTT---------
---CAAGGTTTAAGT------------------------------------AGTGCCAGT
GCCAGAAATGTGATTGGATTTGGAGAGCACACAGACCCACAAATCATTTCTGTGCTAAGA
TCCAACAACACGTCTGGCCTCCAAATTTCCTTGGGAGATGGGAGTTGGATTTCAGTCCCC
CCTGATCAGAACTCCTTCTTCATCAATGTTGGTGACTCTTTACAGGTTTTGACTAATGGG
AGGTTTCAAAGTGTGAGGCACAGGGTTTTGGCAAATGGT---TTAAAATCAAGAGTGTCA
ATGATTTATTTTGGGGGACCACCCTTGAGTGAGAAGATAGCTCCATTGCAATCTGTCATG
AACGGAGAGGAGGAAAGCCTATACGAAGAGTTTACATGGTTTGAGTACAAAAAATCTGCC
TGCAGCTCAAGACTTGCAGATAACAGGCTTGGACACTTTGAGAGAATTGCAGCCTCA---
------------------------------------------------
>Pyrbr_009378852.2_cds_XP_009377127.1_1
ATGGTGTTTGTGACCAAACCA---CATAGTGAGAACTTTTCT---TATGCTAGAACCAGC
AACAATGTTTCCAAATTATTTTCTGGGATTCCTCTGGTAGACCTCACA---------AAA
CCAGACTCCAAACAACTCATTGTCAAGGCCTGTGAGGAGTATGGTTTCTTCAAGATCATC
AACCATGGTGTTCCAATGGATTTCATTACCAGATTGGAATCTGAGGCCATCAAATTCTTC
TCCATGCCACTCTCTGAGAAGGAAAAGGCAGGGCCTCCTAATCCGTTGGGATATGGGAAC
AAACATATTGGGAAGAATGGTGATGTTGGGGGGGTAGAGTACCTCCTCCTCACAACCAAT
ACAGAGTCCAATTCCCAG---------------------------------------AGT
TCTGCTTTGAATGATTACATATCAGCTGTGAAGAAAATGGCCTGTGAGATTCTAGAACTG
ATGGCTGAAGGGTTGAAGATTCAACCAAGGAATGTGTTAAGCAAACTTCTGATGGATGAA
CAGAGTGACTCTTATTTCAGGCTCAATCACTACCCACTATGCCCAGAGCTT---------
---CAAGGTTTAAGT------------------------------------AGTGCCAGT
GCCAGAAATGTGATTGGATTTGGAGAGCACACAGACCCACAAATCATTTCTGTGCTAAGA
TCCAACAACACGTCTGGCCTCCAAATTTCCTTGGGAGATGGGAGTTGGATTTCAGTCCCC
CCTGATCAGAACTCCTTCTTCATCAATGTTGGTGACTCTTTACAGGTTTTGACTAATGGG
AGGTTTCAAAGTGTGAGGCACAGGGTTTTGGCAAATGGT---TTAAAATCAAGAGTGTCA
ATGATTTATTTTGGGGGACCACCCTTGAGTGAGAAGATAGCTCCATTGCAATCTGTCATG
AACGGAGAGGAGGAAAGCCTATACGAAGAGTTTACATGGTTTGAGTACAAAAAATCTGCC
TGCAGCTCAAGACTTGCAGATAACAGGCTTGGACACTTTGAGAGAATTGCAGCCTCA---
------------------------------------------------
>Pyrco_BartlettDH_GA2OX.Chr13_594
ATGGTGGTGGCATCT---CCAAACCCA---------------------ACCCGCAACGAA
---AAGATCCAG------GCCGTTGATCTTCCCATCATAGACCTCTCA---GCCGAGAGG
TCACAAGTGAGGAAGCTCATTGTCAAAGCTTGTGAGGACTATGGTTTCTTCAAGGTCATC
AACCATGGCGTCCCAAAAGACATTATATCCAAAGTGGAGGAGCAAAGCCTCAGCTTCTTT
GCCCAACCAGTGTCCGAGAAGCAAAGGGCGGGGCCTTCCGATCCCTTTGGCTATGGCTGC
AAGAACATAGGCCTCAATGGTGATACGGGAGAGGTTGAGTACCTTATTTTCAACACTAAC
CCAATTTCGATTGCTCAAAGATCCAAAACCATC---TCAAATGAGCCTACAAAATTCAGC
TCGGCAGTGAGTGGATACATTGCAGCAGTTAGGGATTTGGCATGTGAGCTCTTGGATCTG
ATTGGTGAGGGATTGTGGATCCCTGACACATCAGTCTTCAGTAGGCTGATCAGGGACGTC
GACAGTGACTCGGTCTTCAGGCTCAATCACTACCCGCATCTGCACAACAAGAAG---ATC
TGCAAGGAT------AATGATACGTCACCATCCTCCATC------------------AGT
AACATCAGCAAGGTAGGGTTTGGGGAGCATTCCGACCCTCAGCTCCTCACCCTCCTGAGG
TCCAACGACGTGGGCGGCCTCCAAATCTCTCCACAAGATGGGGTGTGGGTCTCCGTCCCC
TCTGACCCCACGGCCTATTGGGTTAATGTGGGTGACGTGTTGCAGGCCATGACAAATGGA
AGATTTGTGAGCGTTAGACATAGAGCCTTAACCAATCCA---ACAAAGTCTAGAATGTCA
ATGGCGTATTTTGCAGCTTCCTCCCTGAACGCATGTTTGAGTGCTCTTCCAGAAATGGTC
ACACCGGAGAAGCCTCAGCTCTACAAACACTTCACTTGGGCTGAGTACAAGAAAACCACG
CACTCTCTACGCCTTGGTGAAAACCGTCTTAACCTCTTCAGAATTTCTACCAATGATGAA
TGCTTCATAGATCAACCGCAGCAA------------------------
>Pyrco_BartlettDH_GA2OX.Chr5_594_2
ATGGTGGTTCTGTCACAACCAGCTGCATTAGACCATTTTTCTGACCTAATCAAAACATGC
---AAGCCCACCGGCCTGTTCGCCGGCATCCCAGTCGTCGACCTTTCG---------AGG
CCTGACGCAAAGCACCGCATAGTCAGGGCCTGTGAGGAGTACGGCATATTCAAAGTGATC
AACCATGGAGTCCCATTGGACTTCATGACCACTCTGGAAGCCCAAGCTCTCAAATTTTTC
AGCCTGCCACAGTCGGAGAAGGACAAGGCTGGCCCCGCCGACCCTTTCGGCTACGGCAGC
AAGAGAATCGGTCCAAACGGCGACATGGGTTGGATCGAATATATCCTCCTCAACACCAAT
CCTGATATCACATCTCACAAGTCCCTCTCCATTCTAAAGGAAAACCCTGAAATTTTCCGT
GCTGCAGTTGAAGATTATATTACGGCAGTGAAGAACATGACTTTTGCAGTGCTCGAAATG
GTGGCTGATGGGCTGGGGATTGAGCAAAGGAATGTGCTGAGCAAGCTCTTGACAGATGAG
AAGAGTGACTCATGTTTCAGGCTAAACTACTATCCGCCATGTCCAGAGCTT---------
---CAGGCATTG---------------------------------------------AGT
GGACGAAATTTGATAGGGTTTGGGGAGCACACAGACCCACAGATCGTTTCTGTCCTGAAA
TCCAACAACACATCAGGCCTGCAGATCTGTATCAAGGATGGGACTTGGGTCACAGTAGCA
CCTGATCAGACTGCCTTTTTCATCAATGTTGGTGATTGCTTGCAGGTGATGACTAATGGG
CGGTTTAAGAGTGTGAAACATAGGGTTTTGGCTGACACA---ATTAGTTCAAGGATTTCA
ATGATCTACTTTGGAGGGCCACCTTTGAGTGAGAAGATAGCACCTCTGCCGTCACTAATG
GCAGAAGAAGAAGAGAGCTTGTACATGGAGTTCACGTGGAGTGAATACAAAAAGTCTGCG
TACAGGTCAAGGCTGGCTGATTACAGGCTAGGACTCTTTGAGAAGTCTGCTCCTGTG---
---ATGCTGTCCAATTCCCAACGT------------------------
>Pyrco_BartlettDH_new_GA2OX.Chr10_594_1
ATGGTGTTTGTGACCAAATCA---GCCAGTGAACATTTTTCT---TATCCTAGAACCAGC
ACCAAAGTCTCCAAATTATTTTCTGGGATTCCTCTGGTAGACCTCACA---------AAA
CCAGACTCCAAGCAACTCATTGTCAATGCCTGTGAGGAGTATGGTTTCTTCAAGATCATC
AACCATGGTGTTCCAATGGACTTCATCACAAGATTGGAATCTGAGGCCATCAAATTCTTC
TCCCTCCCACTTTCTGAGAAGGAAAAGTCAGGGCCTCCTAATCCATTAGGATATGGGAAC
AAGCATATTGGGAAGAATGGTGATGTTGGTTGGGTTGAGTACCTCCTTCTCACAACCAAT
ACAGAATCCATTTCCCAAAGGTTTCTATCAGTTTTTGGAAATAACGCAGAAGAGTTTTGT
TCTGCTTTGAATGATTACATATCAGCTGTGAAGAAAATGACCTGTGAGATTCTTGAGCTG
ATGTCTGAAGGATTGAAGATTCAACCAAGGAATGTGTTCAGTAAGCTTTTGATGGATGAA
CAGAGCGATTCTTGTTTCAGGCTCAATCACTACCCACCATGCCCAGAGCTT---------
---CAAGGTTTGAGT------------------------------------AGTGCCAGT
ACCAGAAATGTGATTGGATTTGGAGAGCACACAGACCCACAAATCATTTCTGTGCTAAGA
TCCAACAATACATCTGGCCTCCAAATTTCTTTGAGAGATGGGAGTTGGATTTCAGTCCCA
CCTGATCAGAACTCCTTCTTTATCAATGTTGGTGACTCTTTACAGGTTTTGACTAATGGG
AGGTTTGAAAGTGTGAGGCACAGGGTTTTGGCAAATGGT---TTAAAATCAAGAGTGTCA
ATGATTTATTTTGGGGGACCACCCTTGAGTGAGAAAATAGCTCCATTGCAATCTGTCATG
AATGCAGAGGAGGAAAGCATGTACAAGGAGTTTACATGGTTTGAGTACAAAAAATCTGCC
TACAGCTCAAGACTTGCAGATAATAGGCTTGGACACTTTGAGAGAATTGCAGCCGCA---
------------------------------------------------
>Pyrco_BartlettDH_new_GA2OX.Chr10_594_2
ATGGTGGTTCTGTCACGACCAGCTACATTAGACCATTTTTCTGACCTAATCAAAACATGC
---AAGCACACCAGCTTGTTCGCCGGCATCCCAGTCGTCGACCTCTCA---------AGC
GCCGACGCAAAGCACCGCATAGTCAGGGCTTGTGAGGAGCACGGCATGTTTAAGGTGATC
AACCATGGAGTCCCATTGGACTTCATGACCACACTGGAAGCCCAAGCTCTTAAATTTTTC
AACCTGCCCCAGTCGGAGAAGGACAAGGCAGCCCCCGCCGACCCTTTCGGCTACAGAAGC
AAGAGAATCGGTCCAAACGGCGACGTGGGTTGGATCGAATACATCCTCATCAGCACCAAT
CTTGATGACATCTCTCATAAGTCCCTCCCCATTTTCAAGGAAAAGCCTGAAATTTTCCGT
GACGCAGTGGAGGATTATATTACAGCAGTGAAGAACATGACTTTTGAAGTGCTGGAAATG
GTGGCTGATGGGCTGGGGATTGATCAAAGGAATGTGCTGAGCAAGCTTTTGAAAGGTGAG
AAGAGTGACTCATGTTTCAGGCTAAACTATTATCCGCCATGCCCAGAGCTT---------
---CGCGCATTG---------------------------------------------AGT
GGACGAAGTTTGATAGGGTTTGGGGAGCACACAGACCCACAGATCATTTCTGTCCTGAAA
TCCAACAACACATCAGGCCTGCAGATCAGTCTCAAAGATGGGACTTGGGTTACAGTCCCA
CCTGATCAGACTGCCTTTTTCATCAATGTTGGTGATTGCTTGCAGGTGATGACTAATGGG
CGGTTTAAGAGCGTGAAACATAGGGTTTTGGCTGACACA---CAAAGTTCAAGGGTTTCA
ATGATCTACTTTGGAGGGCCACCTTTGAGTGAGAAGATAGCACCTCTGCCGTCTCTAATG
GCAGAAGGAGAAGAAAGCTTGTACAAGGAGTTCACGTGGAGTGAATACAAAAAGTCTGCG
TACAGGTCAAGGCTGGCCGATAATAGGCTAGGACTATTTGAGAAGTCTGCTGCTGTG---
---ATGCTGTCCAATTCCCAATTT------------------------
>Pyrco_BartlettDH_new_GA2OX.Chr16_594
ATGGTGGTGGCACCT---CCAAACCCA---------------------ATTCGCAACGAA
---AAGATCCAG------GCCGTTGATCTCCCCATCATAGACCTCTCA---GCCGAGAGG
TCTCAAGTGAGAAAACTCATTGTCAAAGCTTGTGAGGACTATGGTTTCTTCAAGGTCATC
AACCATGGCGTCCCAAAAGATATTATATCCACATTGGAGGAGCAAAGCCTCAGCTTCTTT
GCCAAACCAGTGTCCGAGAAGCAAAGAGCAGGACCTTCCGATCCCTTTGGCTATGGCTGT
AAGAACATAGGCTTCAGTGGTGATATGGGAGAGGTTGAGTACCTTATTTTCAACACAAAC
CCAATTTCTATAGCTCAAAGATCCCAAACTATC---TCAAATGAGCCTACAAAATTCAGT
TCTGCAGTGAGTGGATACATTGCAGCAGCAAGGGATTTGGCATGTGAGCTTTTGGATCTG
ATTGGTGAGGGACTGTGGGTCCCTGACACATCAGTCTTCAGTAGGCTGATCAGGGGTGTC
GACAGTGACTCCGTCTTCAGGCTCAATCACTACCCGCATCTGCACAACAAGCAGAACTTC
TGCGAGGAT------AAGGACACGTCATCCTCCTCCTTC---------------AGCAGT
GACATCAGCAAGGTAGGGTTTGGGGAGCATTCTGACCCTCAGATCCTCACCCTCCTCAGA
TCCAACGACGTGGGCGGCCTCCAAATCTCTCCACAAGATGGGGTTTGGGTCCCTGTGCCC
TCTGACCCCACGGCCCTTTGGGTTAATGTGGGTGACGTGTTGCAGGCCATGACAAATGGA
AGATTTGTGAGCGTTAGACATAGAGCCTTAGCCAATTCA---TCAAAGTCTAGATTGTCA
ATGGCGTATTTTGCAGCTCCCTCCCTAAACGCATGTTTAAGTGCTCTTCCAGAAATGGTC
ACACCGGAGAAGCCTCGGATCTACAAACCCTTCACTTGGGCTGAGTACAAGAAAACCACG
TTCTCTCTAAGCCTCGGCGAAAACCGTCTTAATCTTTTCAGAATTTCTTCAAATGATGAA
TGCTTCATGGAT------------------------------------
>Pyrco_BartlettDH_new_GA2OX.Chr17
ATGGTGATACCATCT---CCTTCACCA---------------------ATAAGAAGCAAG
---AAAACGATG------GCCATAGGAATTCCCACAATCGATCTATCAAATTATAATAGG
TCAAAGTTATCAGCACAAATTGTTGAAGCCTGTGAAGAATATGGTTTCTTTAAGGTGGTC
AACCATGGTATCCCTAAAGCGGTCATTGAGACAATGGAAACACAAGGGTCTGATTTTTTT
GCCAAGCCAACAATCGAGAAGCAACGAGCTGGCCCGGCTTGTCCTTTTGGCTATGGCTGC
AAAAATATTGGCCGCAAAGGCGACACCGGAGAGCTTGAGTACCTTATTCTTCAAACCAAT
CCTCAGTCCATTTCTGAGAGATCCAATGATATT---TCCGACGACCCTACGAAATTCAGT
TGTGCAATGAATGATTACATAGAAGCAGTTAAAGAATTGGCATGTGAGATTCTTGATTTG
TTGGCCGAGGGACTATGGGTTCCAGACAAGTCTGTGTTCAGCAGGTTCATCAGAGACGTC
CAGAGTGACTCCATTCTTAGGTTTAATCACTATCCTCCAGTCAAGGACATC---------
---AGGGAC------TGGGAAACAACACCAAAACAGCATCCCTTCAACAACAACAACAAT
AATCATAATAGGATTGGATTTGGAGAGCATTCTGACCCTCAGATCTTGACCATCTTAAGA
TCCAACAACGTGGGGGGCCTTCAGATTTCTCTACGTGATGGCTTGTGGGTTCCCGTGGCC
CCGGACCCCAATCAGTTCTTCGTAATGGTTGGTGATGCCTTACAGGCTTTGACGAATGGG
AGGCTAGTAAGTGTGAAACATAGAGCACTGGCAAACTCAGTAGTGAAGCCAAGGATGTCA
ATGGTGTACTTTGGGGCACCACCCCTCAATGCATGGATGTCTCCTCTTCCAGAGATGGTG
TCGCCGGAGAAGCCCAGCCTCTACAAACCTTTCACATGGGGTGAATATAAGAAAGCTGCA
TACACTACACGATTGGGAGATTCACGTCTGGACCATTTCAAGATTAATAATCACACCTGC
AAGTGCAACGATCAAACTCAATGTCCATGCTTGGACAATCTTGTACGA
>Pyrco_BartlettDH_new_GA2OX.Chr5_594_1
ATGGTGTTTGTGACCAAACCA---CCTAGTGAGAACTTTTCT---TATGCTAGAACCAGC
AACAATGTTTCCAAATTATTTTCTGGGATTCCTCTGGTAGACCTCACA---------AAA
CCAGACTCCAAACAACTCATTGTCAAGGCCTGTGAGGAGTATGGTTTCTTCAAGATCATC
AACCATGGTGTTCCAATGGATTTCATTACCAGATTGGAATCTGAGGCCATCAAATTCTTC
TCCATGCCACTCTCTGAGAAGGAAAAGGCAGGGCCTCCTAATCCGTTGGGATATGGGAAC
AAGCATATTGGGAAGAATGGTGATGTTGGGGGGGTAGAGTACCTCCTCCTCACAACCAAT
ACAGAGTCCAATTCCCAGAGGTTTCTATCAGTTTTTGGAAATAACCCAGAAGAGTTTTGT
TCTGCTTTGAATGATTACATCTCAGCTGTGAAGAAAATGGCCTGTGAGATTCTAGAACTG
ATGGCTGAAGGGTTGAAGATTCAACCAAGGAATGTGTTAAGCAAACTTCTGACGGATGAA
CAGAGTGACTCTTATTTCAGGCTCAATCACTACCCACTATGCCCAGAGCTT---------
---CAAGGTTTGAGT------------------------------------AGTGCCAGT
GCCAGAAATGTGATTGGATTTGGAGAGCACACAGACCCACAAATCATTTCTGTGCTAAGA
TCCAACAACACGTCTGGCCTCCAAATTTCCTTGGGAGATGGGAGTTGGATTTCAGTCCCC
CCTGATCAGAACTCCTTCTTCATCAATGTTGGTGACTCTTTACAGGTTTTGACTAATGGG
AGGTTTCAAAGTGTGAGGCACAGGGTTTTGGCAAATGGT---TTTAAATCAAGAGTGTCA
ATGATTTATTTTGGGGGACCACCCTTAAGTGAGAAGATAGCTCCATTGCAATCTGTCATG
AACGGAGAGGAGGAAAGCCTATACGAAGAGTTTACATGGTTTGAGTACAAAAAATCTGCC
TGCAGCTCAAGACTTGCAGATAACAGGCTTGGACACTTTGAGAGAATTGCAGCCTCA---
------------------------------------------------
>Pyrco_BartlettDH_new_GA2OX.Chr9
ATGGTGGTATCATCT---CCTTCAACA---------------------ATAAGAAGCAAG
---AAAACCATG------GCAATAGGAATTCCCACAATCGATCTATCAAATTACAATAGG
TCAAAGCTATCAGAACAAATTGTTGAAGCCTGTGAAGAATATGGTTTCTTTAAGGTGGTC
AACCATGGTATCCCAAAAGAGGTCATTGAGACAATGGAAACACAAGGGTCTGATTTTTTT
GCCAAGCCAACAATGGAGAAGCAACAAGCTGGCCCGGCTTGTCCTTTTGGCTATGGCTGC
AAAAACATTGGCTGCAAAGGCGACACTGGAGAGCTTGAGTACCTTCTTCTTCAAACCAAT
TGTCAGTCCATTTCTGAGAGATCCAATGATATT---TCCAACGACCCTACGAAATTCAGC
TGTGCAGTGAATGATTACATAGAAGCAGTTAAAGAATTGGCATGTGAGATTCTTGATCTG
GTGGCCGAGGGACTATGGGTTTCAGACAAGTCTGTGTTCAGCAGGTTCATCAGAGACGTC
CAGAGCGACTCAATTCTTAGGATTAATCACTATCCTCCGGTCAAG---------------
------GAC------TGGGACACAGCAACTAAACAGCATCCTTTCAACAACAACAATAAT
AATTATAATAAGATTGGATTTGGAGAGCATTCTGACCCTCAAATCTTGACAATCTTTAGA
TCCAACAACGTGGGGGGCCTTCAGATTTTTCTACGTGATGGCTTGTGGGTTCCCGTCGCT
CCCGACCCCAATCAATTCTTTGTAATGGTTGGTGATGCCTTACAGGCTTTAACGAATGGG
AGGTTAGTGAGCGTGAGACATAGGGCACTGGCAAACTCAGTGGTGAAGCCAAGGATGTCG
ATGGTGTACTTTGGGGCACCACCACTCAATGCATGGATGTCTCCTCTGCCGGAGATGGTG
TCGCCGGAGAAGCCCAGCCTCTACAAGCCCTTCACATGGGGTGAGTACAAGAAAGCTGCG
TACACTACACGATTGGGAGATTCACGTCTAGACCTTTTCAAGATTAATAACCACATGTGC
AAGTGCAACGATCAAATTCCATGTCCATGCTTGGACAATCTTGTAAAA
>Pyrco_Bartlett_007171.1
------------------------------------------------------------
------------------------------------------------------------
------------------------------------------------------------
------------------------------------------------------------
------------------------------------------------------------
------------------------------------------------------------
---------------------------------------ATGGAGAGAGTCAAAGAAAAC
TGTGCAGTGAATGATTACATAGAAGCAGTTAAAGAATTGGCATGTGAGATTCTTGATCTG
GTGGCCGAGGGACTATGGGTTTCAGACAAGTCTGTGTTCAGCAGGTTCATCAGAGACGTC
CAGAGCGACTCAATTCTTAGGATTAATCACTATCCTCCGGTCAAG---------------
------GAC------TGGGACACAGCAACTAAACAGCATCCTTTCAACAACAACAATAAT
AATTATAATAAGATTGGATTTGGAGAGCATTCTGACCCTCAAATCTTGACAATCTTTAGA
TCCAACAACGTGGGGGGCCTTCAGATTTTTCTACGTGATGGCTTGTGGGTTCCCGTCGCT
CCCGACCCCAATCAATTCTTTGTAATGGTTGGTGATGCCTTACAGGCTTTAACGAATGGG
AGGTTAGTGAGCGTGAGACATAGGGCACTGGCAAACTCAGTGGTGAAGCCAAGGATGTCG
ATGGTGTACTTTGGGGCACCACCACTCAATGCATGGATGTCTCCTCTGCCGGAGATGGTG
TCGCCGGAGAAGCCCAGCCTCTACAAGCCCTTCACATGGGGTGAGTACAAGAAAGCTGCG
TACACTACACGATTGGGAGATTCACGTCTAGACCTTTTCAAGATTAATAACCACATGTGC
AAGTGCAACGATCAAATTCCATGTCCATGCTTGGACAATCTTGTAAAA
>Pyrco_Bartlett_007801.1
ATGGTGTTTGTGACCAAATCA---GCCAGTGAACATTTTTCT---TATCCTAGAACCAGC
ACCAAAGTCTCCAAATTATTTTCTGGGATTCCTCTGGTAGACCTCACA---------AAA
CCAGACTCCAAGCAACTCATTGTCAATGCCTGTGAGGAGTATGGTTTCTTCAAGATCATC
AACCATGGTGTTCCAATGGACTTCATCACAAGATTGGAATCTGAGGCCATCAAATTCTTC
TCCCTCCCACTTTCTGAGAAGGAAAAGTCAGGGCCTCCTAATCCATTAGGATATGGGAAC
AAGCATATTGGGAAGAATGGTGATGTTGGTTGGGTTGAGTACCTCCTTCTCACAACCAAT
ACAGAATCCATTTCCCAAAGGTTTCTATCAGTTTTTGGAAATAACGCAGAAGAGTTTTGT
TCTGCTTTGAATGATTACATATCAGCTGTGAAGAAAATGACCTGTGAGATTCTTGAGCTG
ATGTCTGAAGGATTGAAGATTCAACCAAGGAATGTGTTCAGTAAGCTTTTGATGGATGAA
CAGAGCGATTCTTGTTTCAGGCTCAATCACTACCCACCATGCCCAGAGCTT---------
---CAAGGTTTGAGT------------------------------------AGTGCCAGT
ACCAGAAATGTGATTGGATTTGGAGAGCACACAGACCCACAAATCATTTCTGTGCTAAGA
TCCAACAATACATCTGGCCTCCAAATTTCTTTGAGAGATGGGAGTTGGATTTCAGTCCCA
CCTGATCAGAACTCCTTCTTTATCAATGTTGGTGACTCTTTACAGGTTTTGACTAATGGG
AGGTTTGAAAGTGTGAGGCACAGGGTTTTGGCAAATGGT---TTAAAATCAAGAGTGTCA
ATGATTTATTTTGGGGGACCACCCTTGAGTGAGAAAATAGCTCCATTGCAATCTGTCATG
AATGCAGAGGAGGAAAGCATGTACAAGGAGTTTACATGGTTTGAGTACAAAAAATCTGCC
TACAGCTCAAGACTTGCAGATAATAGGCTTGGACACTTTGAGAGAATTGCAGCCGCA---
------------------------------------------------
>Pyrco_Bartlett_008380.1
ATGGTGTTTGTGACCAAACCA---CCTAGTGAGAACTTTTCT---TATGCTAGAACCAGC
AACAATGTTTCCAAATTATTTTCTGGGATTCCTCTGGTAGACCTCACA---------AAA
CCAGACTCCAAACAACTCATTGTCAAGGCCTGTGAGGAGTATGGTTTCTTCAAGATCATC
AACCATGGTGTTCCAATGGATTTCATTACCAGATTGGAATCTGAGGCCATCAAATTCTTC
TCCATGCCACTCTCTGAGAAGGAAAAGGCAGGGCCTCCTAATCCGTTGGGATATGGGAAC
AAGCATATTGGGAAGAATGGTGATGTTGGGGGGGTAGAGTACCTCCTCCTCACAACCAAT
ACAGAGTCCAATTCCCAGAGGTTTCTATCAGTTTTTGGAAATAACCCAGAAGAGTTTTGT
TCTGCTTTGAATGATTACATCTCAGCTGTGAAGAAAATGGCCTGTGAGATTCTAGAACTG
ATGGCTGAAGGGTTGAAGATTCAACCAAGGAATGTGTTAAGCAAACTTCTGACGGATGAA
CAGAGTGACTCTTATTTCAGGCTCAATCACTACCCACTATGCCCAGAGCTT---------
---CAAGGTTTGAGT------------------------------------AGTGCCAGT
GCCAGAAATGTGATTGGATTTGGAGAGCACACAGACCCACAAATCATTTCTGTGCTAAGA
TCCAACAACACGTCTGGCCTCCAAATTTCCTTGGGAGATGGGAGTTGGATTTCAGTCCCC
CCTGATCAGAACTCCTTCTTCATCAATGTTGGTGACTCTTTACAGGTTTTGACTAATGGG
AGGTTTCAAAGTGTGAGGCACAGGGTTTTGGCAAATGGT---TTTAAATCAAGAGTGTCA
ATGATTTATTTTGGGGGACCACCCTTAAGTGAGAAGATAGCTCCATTGCAATCTGTCATG
AACGGAGAGGAGGAAAGCCTATACGAAGAGTTTACATGGTTTGAGTACAAAAAATCTGCC
TGCAGCTCAAGACTTGCAGATAACAGGCTTGGACACTTTGAGAGAATTGCAGCCTCA---
------------------------------------------------
>Pyrco_Bartlett_009614.1
ATGGTGGTTCTGTCACGACCAGCTACATTAGACCATTTTTCTGACCTAATCAAAACATGC
---AAGCACACCAGCTTGTTCGCCGGCATCCCAGTCGTCGACCTCTCA---------AGC
GCCGACGCAAAGCACCGCATAGTCAGGGCTTGTGAGGAGCACGGCATGTTTAAGGTGATC
AACCATGGAGTCCCATTGGACTTCATGACCACACTGGAAGCCCAAGCTCTCAAATTTTTC
AACCTGCCCCAGTCGGAGAAGGACAAGGCAGCCCCCGCCGACCCTTTCGGCTACAGAAGC
AAGAGAATCGGTCCAAACGGCGACGTGGGTTGGATCGAATACATCCTCCTCAGCACCAAT
CTTGATGACATCTCTCATAAGTCCCTCCCCATTTTCAAGGAAAAGCCTGAAATTTTCCGT
GACACAGTGGAGGATTATATTACAGCAGTGAAGAACATGACTTTTGAAGTGCTGGAAATG
GTGGCTGATGGGCTGGGGATTGATCAAAGGAATGTGCTGAGCAAGCTTTTGAAAGGTGAG
AAGAGTGACTCATGTTTCAGGCTAAACTATTATCCGCCATGCCCAGAGCTT---------
---CGCGCATTG---------------------------------------------AGT
GGACGAAGTTTGATAGGGTTTGGGGAGCACACAGACCCACAGATCATTTCTGTCCTGAAA
TCCAACAACACATCAGGCCTGCAGATCAGTCTCAAAGATGGGACTTGGGTTACAGTCCCA
CCTGATCAGACTGCCTTTTTCATCAATGTTGGTGATTGCTTGCAGGTCAACACC------
------------------------------------------------------------
------------------------------------------------------------
------------------------------------------------------------
------------------------------------------------------------
------------------------------------------------
>Pyrco_Bartlett_018331.1
ATGGTGGTTCTGTCACAACCAGCTGCATTAGACCATTTTTCTGACCTAATCAAAACATGC
---AAGTCCACCGGCCTGTTCGCCGGCATCCCAGTCGTCGACCTTTCG---------AGG
CCTGACGCAAAGCACCGCATAGTCAGGGCCTGTGAGGAGTACGGCATATTCAAAGTGATC
AACCATGGAGTCCCATTGGACTTCATGACCACTCTGGAAGCCCAAGCTCTCAAATTTTTC
AGCCTGCCACAGTCGGAGAAGGACAAGGCTGGCCCCGCCGACCCTTTCGGCTACGGCAGC
AAGAGAATCGGTCCAAACGGCGACATGGGTTGGATCGAATATATCCTCCTCAACACCAAT
CCTGATATCACATCTCACAAGTCCCTCTCCATTCTAAAGGAAAACCCTGAAATTTTCCGT
GCTGCAGTTGAAGATTATATTACGGCAGTGAAGAACATGACTTTTGCAGTGCTCGAAATG
GTGGCTGATGGGCTGGGGATTGAGCAAAGGAATGTGCTGAGCAAGCTCTTGACAGATGAG
AAGAGTGACTCATGTTTCAGGCTAAACTACTATCCGCCATGTCCAGAGCTT---------
---CAGGCATTG---------------------------------------------AGT
GGACGAAATTTGATAGGGTTTGGGGAGCACACAGACCCACAGATCGTTTCTGTCCTGAAA
TCCAACAACACATCAGGCCTGCAGATCTGTATCAAGGATGGGACTTGGGTCACAGTAGCA
CCTGATCAGACTGCCTTTTTCATCAATGTTGGTGATTGCTTGCAGGTGATGACTAATGGG
CGGTTTAAGAGTGTGAAACATAGGGTTTTGGCTGACACA---ATTAGTTCAAGGATTTCA
ATGATCTACTTTGGAGGGCCACCTTTGAGTGAGAAGATAGCACCTCTGCCGTCACTAATG
GCAGAAGAAGAAGAGAGCTTGTACATGGAGTTCACGTGGAGTGAATACAAAAAGTCTGCG
TACAGGTCAAGGCTGGCTGATTACAGGCTAGGACTCTTTGAGAAGTCTGCTCCTGTG---
---ATGCTGTCCAATTCCCAACGT------------------------
>Pyrco_Bartlett_020323.1
ATGGTGATACCATCT---CCTTCACCA---------------------ATAAGAAGCAAG
---AAAACGATG------GCCATAGGAATTCCCACAATCGATCTATCAAATTATAATAGG
TCAAAGTTATCAGCACAAATTGTTGAAGCCTGTGAAGAATATGGTTTCTTTAAGGTGGTC
AACCATGGTATCCCTAAAGCGGTCATTGAGACAATGGAAACACAAGGGTCTGATTTTTTT
GCCAAGCCAACAATCGAGAAGCAACGAGCTGGCCCGGCTTGTCCTTTTGGCTATGGCTGC
AAAAATATTGGCCGCAAAGGCGACACCGGAGAGCTTGAGTACCTTATTCTTCAAACCAAT
CCTCAGTCCATTTCTGAGAGATCCAATGATATT---TCCGACGACCCTACGAAATTCAGT
TGTGCAATGAATGATTACATAGAAGCAGTTAAAGAATTGGCATGTGAGATTCTTGATTTG
TTGGCCGAGGGACTATGGGTTCCAGACAAGTCTGTGTTCAGCAGGTTCATCAGAGACGTC
CAGAGTGACTCCATTCTTAGGTTTAATCACTATCCTCCAGTCAAGGACATC---------
---AGGGAC------TGGGAAACAACACCAAAACAGCATCCCTTCAACAACAACAACAAT
AATCATAATAGGATTGGATTTGGAGAGCATTCTGACCCTCAGATCTTGACCATCTTAAGA
TCCAACAACGTGGGGGGCCTTCAGATTTCTCTACGTGATGGCTTGTGGGTTCCCGTGGCT
CCGGACCCCAATCAGTTCTTCGTAATGGTTGGTGATGCCTTACAGGCTTTGACGAATGGG
AGGCTAGTAAGTGTGAAACATAGAGCACTGGCAAACTCAGTAGTGAAGCCAAGGATGTCA
ATGGTGTACTTTGGGGCACCACCCCTCAATGCATGGATGTCTCCTCTTCCAGAGATGGTG
TCGCCGGAGAAGCCCAGCCTCTACAAACCTTTCACATGGGGTGAATATAAGAAAGCTGCA
TACACTACACGATTGGGAGATTCACGTCTGGACCATTTCAAGATTAATAATCACACCTGC
AAGTGCAACGATCAAACTCAATGTCCATGCTTGGACAATCTTGTACGA
>Pyrco_Bartlett_028850.1
ATGGTGGTGGCATCT---CCAAACCCA---------------------ACCCGCAACGAA
---AAGATCCAG------GCCGTTGATCTTCCCATCATAGACCTCTCA---GCCGAGAGG
TCACAAGTGAGGAAGCTCATTGTCAAAGCTTGTGAGGACTATGGTTTCTTCAAGGTCATC
AACCATGGCGTCCCAAAAGACATTATATCCAAAGTGGAGGAGCAAAGCCTCAGCTTCTTT
GCCCAACCAGTGTCCGAGAAGCAAAGGGCAGGGCCTTCCGATCCCTTTGGCTATGGCTGC
AAGAACATAGGCCTCAATGGTGATACGGGAGAGGTTGAGTACCTTATTTTCAACACTAAC
CCAATTTCGATTGCTCAAAGATCCAAAACCATC---TCAAATGAGCCTACAAAATTCAGC
TCGGCAGTGAGTGGATACATTGCAGCAGTTAGGGATTTGGCATGTGAGCTCTTGGATCTG
ATTGGTGAGGGATTGTGGATCCCTGACACATCAGTCTTCAGTAGGCTGATCAGGGACGTC
GACAGTGACTCGGTCTTCAGGCTCAATCACTACCCGCATCTGCACAACAAGAAGGACATC
TGCAAGGAT------AATGATACGTCACCATCCTCCATC------------------AGT
AACATCAGCAAGGTAGGGTTTGGGGAGCATTCCGACCCTCAGCTCCTCACCCTCCTGAGG
TCCAACGACGTGGGCGGCCTCCAAATCTCTCCACAAGATGGGGTGTGGGTCTCCGTCCCC
TCTGACCCCACGGCCTATTGGGTTAATGTGGGTGACGTGTTGCAGGCCATGACAAATGGA
AGATTTGTGAGCGTTAGACATAGAGCCTTAACCAATCCA---ACAAAGTCTAGAATGTCA
ATGGCGTATTTTGCAGCTTCCTCCCTGAACGCATGTTTGAGTGCTCTTCCAGAAATGGTC
ACACCGGAGAAGCCTCAGCTCTACAAACACTTCACTTGGGCTGAGTACAAGAAAACCACG
CACTCTCTACGCCTTGGTGAAAACCGTCTTAACCTCTTCAGAATTTCTACCAATGATGAA
TGCTTCATAGATCAACCGCAGCAA------------------------
>Pyrco_Bartlett_029534.1
ATGGTGGTGGCACCT---CCAAACCCA---------------------ATTCGCAACGAA
---AAGATCCAG------GCCGTTGATCTCCCCATCATAGACCTCTCA---GCCGAGAGG
TCTCAAGTGAGAAAACTCATTGTCAAAGCTTGTGAGGACTATGGTTTCTTCAAGGTCATC
AACCATGGCGTCCCAAAAGATATTATATCCACATTGGAGGAGCAAAGCCTCAGCTTCTTT
GCCAAACCAGTGTCCGAGAAGCAAAGAGCAGGACCTTCCGATCCCTTTGGCTATGGCTGT
AAGAACATAGGCTTCAGTGGTGATATGGGAGAGGTTGAGTACCTTATTTTCAACACAAAC
CCAATTTCTATAGCTCAAAGATCCCAAACTATC---TCAAATGAGCCTACAAAATTCAGT
TCTGCAGTGAGTGGATACATTGCAGCAGCAAGGGATTTGGCATGTGAGCTTTTGGATCTG
ATTGGTGAGGGACTGTGGGTCCCTGACACATCAGTCTTCAGTAGGCTGATCAGGGGTGTC
GACAGTGACTCCGTCTTCAGGCTCAATCACTACCCGCATCTGCACAACAAGCAGGACTTC
TCCGAGGAT------AAGGACACGTCATCCTCCTCCTTC---------------AGCAGT
GACATCAGCAAGGTAGGGTTTGGGGAGCATTCTGACCCTCAGATCCTCACCCTCCTCAGA
TCCAACGACGTGGGCGGCCTCCAAATCTCTCCACAAGATGGGGTTTGGGTCCCTGTGCCC
TCTGACCCCACGGCCCTTTGGGTTAATGTGGGTGACGTGTTGCAGGCCATGACAAATGGA
AGATTTGTGAGCGTTAGACATAGAGCCTTAGCCAATTCA---TCAAAGTCTAGATTGTCA
ATGGCGTATTTTGCAGCTCCCTCCCTAAACGCATGTTTAAGTGCTCTTCCAGAAATGGTC
ACACCGGAGAAGCCTCGGATCTACAAACCCTTCACTTGGGCTGAGTACAAGAAAACCACG
TTCTCTCTAAGCCTCGGCGAAAACCGTCTTAATCTTTTCAGAATTTCTTCAAATGATGAA
TGCTTCATGGAT------------------------------------
>Pyrco_DAnjou_GA2OX.Chr10_594_1
ATGGTGTTTGTGACCAAATCA---GCCAGTGATCATTTTTCT---TATCCTAGAACCAGC
ACCAAAGTCTCCAAATTATTTTCTGGGATTCCTCTGGTAGACCTCACA---------AAA
CCAGACTCCAAGCAACTCATTGTCAATGCCTGTGAGGAGTATGGTTTCTTCAAGATCATC
AACCATGGTGTTCCAATGGACTTCATCACAAGATTGGAATCTGAGGCCATCAAATTCTTC
TCCCTCCCACTTTCTGAGAAGGAAAAGTCAGGGCCTCCTAATCCATTAGGATATGGGAAC
AAGCATATTGGGAAGAATGGTGATGTTGGTTGGGTTGAGTACCTCCTTCTCACAACCAAT
ACAGAATCCATTTCCCAAAGGTTTCTATCAGTTTTTGGAAATAACGCAGAAGAGTTTTGT
TCTGCTTTGAATGATTACATATCAGCTGTGAAGAAAATGACCTGTGAGATTCTTGAGCTG
ATGTCTGAAGGATTGAAGATTCAACCAAGGAATGTTTTCAGTAAGCTTTTGATGGATGAA
CAGAGCGATTCTTGTTTCAGGCTCAATCACTACCCACCATGCCCAGAGCTT---------
---CAAGGTTTGAGT------------------------------------AGTGCCAGT
GCCAGAAATGTGATTGGATTTGGAGAGCACACAGACCCACAAATCATTTCTGTGCTAAGA
TCCAACAATACATCTGGCCTCCAAATTTCTTTGAGAGATGGGAGTTGGATTTCAGTCCCA
CCTGATCAGAACTCCTTCTTTATCAATGTTGGTGACTCTTTACAGGTTTTGACTAATGGG
AGGTTTGAAAGTGTGAGGCACAGGGTTTTGGCAAATGGT---TTAAAATCAAGAGTGTCA
ATGATTTATTTTGGGGGACCACCCTTGAGTGAGAAAATAGCTCCATTGCAATCTGTCATG
AATGCAGAGGAGGAAAGCATGTACAAGGAGTTTACATGGTTTGAGTACAAAAAATCTGCC
TACAGCTCAAGACTTGCAGATAATCGGCTTGGACACTTCGAGAGAATTGCAGCCGCA---
------------------------------------------------
>Pyrco_DAnjou_GA2OX.Chr10_594_2
ATGGTGGTTCTGTCACGACCAGCTACATTAGACCATTTTTCTGACCTAATCAAAACATGC
---AAGCACACCAGCTTGTTCGCCGGCATCCCAGTCGTCGACCTCTCA---------AGC
GCCGACGCAAAGCACCGCATAGTCAGGGCTTGTGAGGAGCACGGCATGTTTAAGGTGATC
AACCATGGAGTCCCATTGGACTTCATGACCACACTGGAAGCCCAAGCTCTCAAATTTTTC
AACCTGCCCCAGTCGGAGAAGGACAAGGCAGCCCCCGCCGACCCTTTCGGCTACAGAAGC
AAGAGAATCGGTCCAAACGGCGACGTGGGTTGGATCGAATACATCCTCCTCAGCACCAAT
CTTGATGACATCTCTCATAAGTCCCTCCCCATTTTCAAGGAAAATCCTGAAATTTTCCGT
GACGCAGTGGAGGATTATATTACAGCAGTGAAGAACATGACTTTTGAAGTGCTGGAAATG
GTGGCTGATGGGCTGGGGATTGATCAAAGGAATGTGCTGAGCAAGCTTTTGAAAGGTGAG
AAGAGTGACTCATGTTTCAGGCTAAACTATTATCCGCCATGCCCAGAGCTT---------
---CGCGCATTG---------------------------------------------AGT
GGACGAAGTTTGATAGGGTTTGGGGAGCACACAGACCCACAGATCATTTCTGTCCTGAAA
TCCAACAACACATCAGGCCTGCAGATCAGTCTCAAAGATGGGACTTGGGTTACAGTCCCG
CCTGATCAGACTGCCTTTTTCATCAATGTTGGTGATTGCTTGCAGGTGATGACTAATGGG
CGGTTTAAGAGCGTGAAACATAGGGTTTTGGCTGACACA---CAAAGTTCAAGGGTTTCA
ATGATCTACTTTGGAGGGCCACCTTTGAGTGAGAAGATAGCACCTCTGCCGTCTCTAATG
GCAGAAGGAGAAGAAAGCTTGTACAAGGAGTTCACGTGGAGTGAATACAAAAAGTCTGCG
TACAGGTCAAGGCTGGCCGATAATAGGCTAGGACTATTTGAGAAGTCTGCTGCTGTG---
---ATGCTGTCCAATTCCCAATTT------------------------
>Pyrco_DAnjou_GA2OX.Chr16_594
ATGGTGGTGGCACCT---CCAAACCCA---------------------ATTCGCAACGAA
---AAGATCCAG------GCCGTTGATCTCCCCATCATAGACCTCTCA---GCCGAGAGG
TCTCAAGTGAGAAAACTCATTGTCAAAGCTTGTGAGGACTATGGTTTCTTCAAGGTCATC
AACCATGGCGTCCCAAAAGATATTATATCCACATTGGAGGAGCAAAGCCTCAGCTTCTTT
GCCAAACCAGTGTCCGAGAAGCAAAGAGCAGGACCTTCCGATCCCTTTGGCTATGGCTGT
AAGAACATAGGCTTCAGTGGTGATATGGGAGAGGTTGAGTACCTTATTTTCAACACAAAC
CCAATTTCTATAGCTCAGAGATCCAAAACTATC---TCAAATGAGCCTACAAAATTCAGT
TCTGCAGTGAGTGGATACATTGCAGCAGCAAGGGATTTGGCATGTGAGCTTTTGGATCTG
ATTGGTGAGGGACTGTGGGTCCCTGACACATCAGTCTTCAGTAGGCTGATCAGGGGTGTC
GACAGTGACTCCGTCTTCAGGCTCAATCACTACCCGCATCTGCACAACAAGCAG---TTC
TGCGAGGAT------AAGGACACGTCATCCTCCTCCTTC---------------AGCAGT
GACATCAGCAAGGTAGGGTTTGGGGAGCATTCTGACCCTCAGATCCTCACCCTCCTCAGA
TCCAACGACGTGGGCGGCCTCCAAATCTCTCCACAAGATGGGGTTTGGGTCCCTGTGCCC
TCTGACCCCACGGCCCTTTGGGTTAATGTGGGTGACGTGTTGCAGGCCATGACAAATGGA
AGATTTGTGAGCGTTAGACATAGAGCCTTAGCCAATTCA---TCAAAGTCTAGATTGTCA
ATGGCGTATTTTGCAGCTCCCTCCCTAAACGCATGTTTAAGTGCTCTTCCAGAAATGGTC
ACACCGGAGAAGCCTCGGATCTACAAACCCTTCACTTGGGCTGAGTACAAGAAAACCACG
TTCTCTCTAAGCCTCGGCGAAAACCGTCTTAATCTTTTCAGAATTTCTTCAAATGATGAA
TGCTTCATGGAT------------------------------------
>Pyrco_DAnjou_GA2OX.Chr17
ATGGTGATACCATCT---CCTTCACCA---------------------ATAAGAAGCAAG
---AAAACGATG------GCCATAGGAATTCCCACAATCGATCTATCAAATTATAATAGG
TCAAAGTTATCAGCACAAATTGTTGAAGCCTGTGAAGAATATGGTTTCTTTAAGGTGGTC
AACCATGGTATCCCTAAAGCGGTCATTGAGACAATGGAAACACAAGGGTCTGATTTTTTT
GCCAAGCCAACAATCGAGAAGCAACGAGCTGGCCCGGCTTGTCCTTTTGGCTATGGCTGC
AAAAATATTGGCCGCAAAGGCGACACCGGAGAGCTTGAGTACCTTATTCTTCAAACCAAT
CCTCAGTCCATTTCTGAGAGATCCAATGATATT---TCCGACGACCCTACGAAATTCAGT
TGTGCAATGAATGATTACATAGAAGCAGTTAAAGAATTGGCATGTGAGATTCTTGATTTG
TTGGCCGAGGGACTATGGGTTCCAGACAAGTCTGTGTTCAGCAGGTTCATCAGAGACGTC
CAGAGTGACTCCATTCTTAGGTTTAATCACTATCCTCCAGTCAAGGACATC---------
---AGGGAC------TGGGAAACAACACCAAAACAGCATCCCTTCAACAACAACAACAAT
AATCATAATAGGATTGGATTTGGAGAGCATTCTGACCCTCAGATCTTGACCATCTTAAGA
TCCAACAACGTGGGGGGCCTTCAGATTTCTCTACGTGATGGCTTGTGGGTTCCCGTGGCC
CCGGACCCCAATCAGTTCTTCGTAATGGTTGGTGATGCCTTACAGGCTTTGACGAATGGG
AGGCTAGTAAGTGTGAAACATAGAGCACTGGCAAACTCAGTAGTGAAGCCAAGGATGTCA
ATGGTGTACTTTGGGGCACCACCCCTCAATGCATGGATGTCTCCTCTTCCAGAGATGGTG
TCGCCGGAGAAGCCCAGCCTCTACAAACCTTTCACATGGGGTGAATATAAGAAAGCTGCA
TACACTACACGATTGGGAGATTCACGTCTGGACCATTTCAAGATTAATAATCACACCTGC
AAGTGCAACGATCAAACTCAATGTCCATGCTTG------CTTGTACGA
>Pyrco_DAnjou_GA2OX.Chr5_594_1
ATGGTGTTTGTGACCAAACCA---CCTAGTGAGAACTTTTCT---TATGCTAGAACCAGC
AACAATGTTTCCAAATTATTTTCTGGGATTCCTCTGGTAGACCTCACA---------AAA
CCAGACTCCAAACAACTCATTGTCAAGGCCTGTGAGGAGTATGGTTTCTTCAAGATCATC
AACCATGGTGTTCCAATGGATTTCATTACCAGATTGGAATCTGAGGCCATCAAATTCTTC
TCCATGCCACTCTCTGAGAAGGAAAAGGCAGGGCCTCCTAATCCGTTGGGATATGGGAAC
AAGCATATTGGGAAGAATGGTGATGTTGGGGGGGTAGAGTACCTCCTCCTTACAACCAAT
ACAGAGTCCAATTCCCAGAGGTTTCTATCAGTTTTTGGAAATAACCCAGAAGAG------
------------------------------------------------------------
------------------------------------------------------------
---------------TTTTGGCTCAATCACTACCCACTATGCCCAGAGCTT---------
---CAAGGTTTGACT------------------------------------AGTGCCAGT
GCCAGAAATGTGATTGGATTTGGAGAGCACACAGACCCACAAATCATTTCTGTGCTAAGA
TCCAACAACACGTCTGGCCTCCAAATTTCCTTGGGAGATGGGAGTTGGATTTCAGTCCCC
CCTGATCAGAACTCCTTCTTCATCAATGTTGGTGACTCTTTACAGGTTTTGACTAATGGG
AGGTTTCAAAGTGTGAGGCACAGGGTTTTGGCAAATGGT---TTTAAATCAAGAGTGTCA
ATGATTTATTTTGGGGGACCACCCTTAAGTGAGAAGATAGCTCCATTGCAATCTGTCATG
AACGGAGAGGAGGAAAGCCTATACGAAGAGTTTACATGGTTTGAGTACAAAAAATCTGCC
TGCAGCTCAAGACTTGCAGATAACAGGCTTGGACACTTTGAGAGAATTGCAGCCTCA---
------------------------------------------------
>Pyrco_Danjou_new_GA2OX.Chr13_594
ATGGTGGTGGCATCT---CCAAACCCA---------------------ACCCGCAACGAA
---AAGATCCAG------GCCGTTGATCTTCCCATCATAGACCTCTCA---GCCGAGAGG
TCACAAGTGAGGAAGCTCATTGTCAAAGCTTGTGAGGACTATGGTTTCTTCAAGGTCATC
AACCATGGCGTCCCAAAAGACATTATATCCAAAGTGGAGGAGCAAAGCCTCAGCTTCTTT
GCCCAACCAGTGTCCGAGAAGCAAAGGGCGGGGCCTTCCGATCCCTTTGGCTATGGCTGC
AAGAACATAGGCCTCAATGGTGATACGGGAGAGGTTGAGTACCTTATTTTCAACACTAAC
CCAATTTCGATTGCTCAAAGATCCAAAACCATC---TCAAATGAGCCTACAAAATTCAGC
TCGGCAGTGAGTGGATACATTGCAGCAGTTAGGGATTTGGCATGTGAGCTCTTGGATCTG
ATTGGTGAGGGATTGTGGATCCCTGACACATCAGTCTTCAGTAGGCTGATCAGGGACGTC
GACAGTGACTCGGTCTTCAGGCTCAATCACTACCCGCATCTGCACAACAAGAAGGACATC
TGCAAGGAT------AATGATACGTCACCATCCTCCATC------------------AGT
AACATCAGCAAGGTAGGGTTTGGGGAGCATTCCGACCCTCAGCTCCTCACCCTCCTGAGG
TCCAACGACGTGGGCGGCCTCCAAATCTCTCCACAAGATGGGGTGTGGGTCTCCGTCCCC
TCTGACCCCACGGCCTATTGGGTTAATGTGGGTGACGTGTTGCAGGCCATGACAAATGGA
AGATTTGTGAGCGTTAGACATAGAGCCTTAACCAATCCA---ACAAAGTCTAGAATGTCA
ATGGCGTATTTTGCAGCTTCCTCCCTGAACGCATGTTTGAGTGCTCTTCCAGAAATGGTC
ACACCGGAGAAGCCTCAGCTCTACAAACACTTCACTTGGGCTGAGTACAAGAAAACCACG
CACTCTCTACGCCTTGGTGAAAACCGTCTTAACCTCTTCAGAATTTCTACCAATGATGAA
------------------------------------------------
>Pyrco_Danjou_new_GA2OX.Chr5_594_2
ATGGTGGTTCTGTCACAACCAGCTGCATTAGACCATTTTTCTGACCTAATCAAAACATGC
---AAGCCCACCGGCCTGTTCGCCGGCATCCCAGTCGTCGACCTTTCG---------AGG
CCTGACGCAAAGCACCGCATAGTCAGGGCCTGTGAGGAGTACGGCATATTCAAAGTGATC
AACCATGGAGTCCCATTGGACTTCATGACCACTCTGGAAGCCCAAGCTCTCAAATTTTTC
AGCCTGCCACAGTCGGAGAAGGACAAGGCTGGCCCCGCCGACCCTTTCGGCTACGGCAGC
AAGAGAATCGGTCCAAACGGCGACATGGGTTGGATCGAATATATCCTCCTCAACACCAAT
CCTGATATCACATCTCACAAGTCCCTCTCCATTCTAAAGGAAAACCCTGAAATTTTCCGT
GCTGCAGTTGAAGATTATATTACGGCAGTGAAGAACATGACTTTTGCAGTGCTCGAAATG
GTGGCTGATGGGCTGGGGATTGAGCAAAGGAATGTGCTGAGCAAGCTCTTGACAGATGAG
AAGAGTGACTCATGTTTCAGGCTAAACTACTATCCGCCATGTCCAGAGCTT---------
---CAGGCATTG---------------------------------------------AGT
GGACGAAATTTGATAGGGTTTGGGGAGCACACAGACCCACAGATCGTTTCTGTCCTGAAA
TCCAACAACACATCAGGCCTGCAGATCTGTATCAAGGATGGGACTTGGGTCACAGTAGCA
CCTGATCAGACTGCCTTTTTCATCAATGTTGGTGATTGCTTGCAGGTGATGACTAATGGG
CGGTTTAAGAGTGTGAAACATAGGGTTTTGGCTGACACA---ATTAGTTCAAGGATTTCA
ATGATCTACTTTGGAGGGCCACCTTTGAGTGAGAAGATAGCACCTCTGCCGTCACTAATG
GCAGAAGAAGAAGAGAGCTTGTACATGGAGTTCACGTGGAGTGAATACAAAAAGTCTGCG
TACAGGTCAAGGCTGGCTGATTACAGGCTAGGACTCTTTGAGAAGTCTGCTCCTGTG---
---ATGCTGTCCAAT---------------------------------
>Pyrco_Danjou_new_GA2OX.Chr9
ATGGTGGTATCATCT---CCTTCAACA---------------------ATAAGAAGCAAG
---AAAACCATG------GCAATAGGAATTCCCACAATCGATCTATCAAATTACAATAGG
TCAAAGCTATCAGAACAAATTGTTGAAGCCTGTGAAGAATATGGTTTCTTTAAGGTGGTC
AACCATGGTATCCCAAAAGAGGTCATTGAGACAATGGAAACACAAGGGTCTGATTTTTTT
GCCAAGCCAACAATGGAGAAGCAACAAGCTGGCCCGGCTTGTCCTTTTGGCTATGGCTGC
AAAAACATTGGCTGCAAAGGCGACACTGGAGAGCTTGAGTACCTTCTTCTTCAAACCAAT
TGTCAGTCCATTTCTGAGAGATCCAATGATATT---TCCAACGACCCTACGAAATTCAGC
TGTGCAGTGAATGATTACATAGAAGCAGTTAAAGAATTGGCATGTGAGATTCTTGATCTG
GTGGCCGAGGGACTATGGGTTTCAGACAAGTCTGTGTTCAGCAGGTTCATCAGAGACGTC
CAGAGCGACTCAATTCTTAGGATTAATCACTATCCTCCGGTCAAG---------------
------GAC------TGGGACACAGCAACTAAACAGCATCCTTTCAACAACAACAATAAT
AATTATAATAAGATTGGATTTGGAGAGCATTCTGACCCTCAAATCTTGACAATCTTTAGA
TCCAACAACGTGGGGGGCCTTCAGATTTTTCTACGTGATGGCTTGTGGGTTCCCGTCGCT
CCCGACCCCAATCAATTCTTTGTAATGGTTGGTGATGCCTTACAGGCTTTAACGAATGGG
AGGTTAGTGAGCGTGAGACATAGGGCACTGGCAAACTCAGTGGTGAAGCCAAGGATGTCG
ATGGTGTACTTTGGGGCACCACCACTCAATGCATGGATGTCTCCTCTGCCGGAGATGGTG
TCGCCGGAGAAGCCCAGCCTCTACAAGCCCTTCACATGGGGTGAGTACAAGAAAGCTGCG
TACACTACACGATTGGGAGATTCACGTCTAGACCTTTTCAAGATTAATAAC---------
------------------------------------------------
>Pyrusco10g006080.1
ATGGTGGTTCTGTCACGACCAGCTACATTAGACCGTTTTTCTGACCTAATCAAAACATGC
---AAGCCCACCAGCTTGTTCGCCGGCATCCCAGTCGTCGACCTCTCA---------AGC
GCCAACGCAAAGCACCGCATAGTCAGGGCTTGTGAGGAGCACGGCATGTTTAAGGTGATC
AACCATGGAGTCCCATTGGACTTCATGACCACACTGGAAGCCCAAGCTCTCAAATTTTTC
AACCTGCCCCAGTCGGAGAAGGACAAGGCAGCCCCCGCCGACCCTTTCGGCTACAAAAGC
AAGAGAATCGGTCCAAACGGCGACGTGGGTTGGATCGAATACATCCTCCTCAGCACCAAT
CTTGATGACATCTCTCATAAGTCCCTCCCCATTTTCAAGGAAAACCCTGAAATTTTCCGT
GACGCAGTGGAAGATTATATTACAGCAGTGAAGAACATGACTTTTGAAGTGCTGGAAATG
GTGGCTGATGGGCTGGGGATTGATCAAAGGAATGTGCTGAGCAAGCTTTTGAAAGGTGAG
AAGAGTGACTCATGTTTCAGGCTAAACTATTATCCGCCATGCCCAGAGCTT---------
---CGCGCATTG---------------------------------------------AGT
GGACGAAGTTTGATAGGGTTTGGGGAGCACACAGACCCACAGATCATTTCTGTCCTGAAA
TCCAACAACACATCAGGCCTGCAGATCAGTCTCAAAGATGGGACTTGGGTTACAGTCCCA
CCTGATCAGACTGCCTTTTTCATCAATGTTGGTGATTGCTTGCAGGTGATGACTAATGGG
CGGTTTAAGAGCGTGAAACATAGGGTTTTGGCTGACACA---CAAAGTTCAAGGGTTTCA
ATGATCTACTTTGGAGGGCCACCTTTGAGTGAGAAGATAGCACCTCTGCCGTCTCTAATG
GCAGAAGGAGAAGAAAGCTTGTACAAGGAGTTCACGTGGAGTGAATACAAAAAGTCTGCG
TACAGGTCAAGGCTGGCCGATAATAGGCTAGGACTATTTGAGAAGTCTGCTGCTGTG---
---ATGCTGTCCAATTCCCAATTT------------------------
>Pyrusco10g011570.1
ATGGTGTTTGTGACCAAATCA---GCCAGTGAACATTTTTCT---TATCCTAGAACCAGC
ACCAAAGTCTCCAAATTATTTTCTGGGATTCCTCTGGTAGACCTCACA---------AAA
CCAGACTCCAAGCAACTCATTGTCAATGCCTGTGAGGAGTATGGTTTCTTCAAGATCATC
AACCATGGTGTTCCAATGGACTTCATCACAAGATTGGAATCTGAGGCCATCAAATTCTTC
TCCCTCCCACTTTCTGAGAAGGAAAAGTCAGGGCCTCCTAATCCATTAGGATATGGGAAC
AAGCATATTGGGAAGAATGGTGATGTTGGTTGGGTTGAGTACCTCCTTCTCACAACCAAT
ACAGAATCCATTTCCCAAAGGTTTCTATCAGTTTTTGGAAATAACGCAGAAGAGTTTTGT
TCTGCTTTGAATGATTACATATCAGCTGTGAAGAAAATGACCTGTGAGATTCTTGAGCTG
ATGTCTGAAGGATTGAAGATTCAACCAAGGAATGTGTTCAGTAAGCTTTTGATGGATGAA
CAGAGCGATTCTTGTTTCAGGCTCAATCACTACCCACCATGCCCAGAGCTT---------
---CAAGGTTTGAGT------------------------------------AGTGCCAGT
ACCAGAAATGTGATTGGATTTGGAGAGCACACAGACCCACAAATCATTTCTGTGCTAAGA
TCCAACAATACATCTGGCCTCCAAATTTCTTTGAGAGATGGGAGTTGGATTTCAGTCCCA
CCTGATCAGAACTCCTTCTTTATCAATGTTGGTGACTCTTTACAGGTTTTGACTAATGGG
AGGTTTGAAAGTGTGAGGCACAGGGTTTTGGCAAATGGT---TTAAAATCAAGAGTGTCA
ATGATTTATTTTGGGGGACCACCCTTGAGTGAGAAAATAGCTCCATTGCAATCTGTCATG
AATGCAGAGGAGGAAAGCATGTACAAGGAGTTTACATGGTTTGAGTACAAAAAATCTGCC
TACAGCTCAAGACTTGCAGATAATAGGCTTGGACACTTTGAGAGAATTGCAGCCGCA---
------------------------------------------------
>Pyrusco13g002200.1
ATGGTGGTGGCATCT---CCAAACCCA---------------------ACCCGCAACGAA
---AAGATCCAG------GCCGTTGATCTTCCCATCATAGACCTCTCA---GCCGAGAGG
TCACAAGTGAGGAAGCTCATTGTCAAAGCTTGTGAGGACTATGGTTTCTTCAAGGTCATC
AACCATGGCGTCCCAAAAGACATTATATCCAAAGTGGAGGAGCAAAGCCTCAGCTTCTTT
GCCCAGCCAGTGTCCGAGAAGCAAAGGGCAGGGCCTTCCGATCCCTTTGGCTATGGCTGC
AAGAACATAGGCCTCAATGGTGATACGGGAGAGGTTGAGTACCTTATTTTCAACACTAAC
CCAATTTCGATTGCTCAAAGATCCAAAACCATC---TCAAATGAGCCTACAAAATTCAGC
TCGGCAGTGAATGGATACATTGCAGCAGTTAGGGATTTGGCATGTGAGCTCTTGGATCTG
ATTGGTGAGGGATTGTGGATCCCTGACACATCAGTCTTCAGTAGGCTGATCAGGGACGTC
GACAGTGACTCGGTCTTCAGGCTCAATCACTACCCGCATCTGCACAACAAGAAGGACATC
TGCAAGGAT------AAAGATACGTCACCATCCTCCATC------------------AGT
AACATCAGCAAGGTAGGGTTTGGGGAGCATTCCGACCCTCAGCTCCTCACCCTCCTGAGG
TCCAACGACGTGGGCGGCCTCCAAATCTCTCCACAAGATGGGGTGTGGGTCTCCGTCCCC
TCTGACCCCACGGCCTATTGGGTTAATGTGGGTGACGCGTTGCAGGCCATGACAAATGGA
AGATTTGTGAGCGTTAGACATAGAGCCTTAACCAATCCA---ACAAAGTCTAGAATGTCA
ATGGCGTATTTTGCAGCTTCCTCCCTGAACGCATGTTTGAGTGCTCTTCCAGAAATGGTC
ACACCGGAGAAGCCTCAGCTCTACAAACACTTCACTTGGGCTGAGTACAAGAAAACCACG
CACTCTCTACGCCTTGGTGAAAACCGTCTTAACCTCTTCAGAATTTCTACCAATGATGAA
TGCTTCATAGATCAACCGCAGCAA------------------------
>Pyrusco16g012050.1
GTGGTGGTGGCACCT---CCAAACCCA---------------------ATTCGCAACGAA
---AAGATCCAG------GCCGTTGATCTCCCCATCATAGACCTCTCA---GCCGAGAGG
TTTCAAGTGAGAAAACTCATTGTCAAAGCTTGTGAGGACTATGGTTTCTTCAAGGTCATC
AACCACGGCGTCCCAAAAGATATTATATCCACAGTGGAGGAGCAAAGCCTCAGCTTCTTT
GCCAAACCAGTGTCCGAGAAGCAAAGAGCAGGACCTTCCGATCCCTTTGGCTATGGCTGT
AAGAACATAGGCTTCAGTGGTGATATGGGAGAGGTTGAGTACCTTATTTTCGACACAAAC
CCAATTTCTATAGCTCAAAGATCCAAATCTATC---TCAAATGAGCCTACAAAATTCAGT
TCTGCAGTGAGTGGATACATTGCAGCAGCAAGGGATTTGGCATGTGAGCTTTTGGATCTG
ATTGGTGAGGGACTGTGGGTCCCTGACACATCAGTATTCAGTAGGCTGATCAGGGGTGTC
GACAGTGACTCCGTCTTCAGGCTCAATCACTACCCGCATCTGCAAAACAAGCAGGACTTC
TGCAAGGAT------AAGGACACGTCATCCTCCTCCTTC---------------AGCAGT
GACATCAGCAAGGTAGGGTTTGGGGAGCATTCTGACCCTCAGATCCTCACCCTCCTCAGA
TCCAACGACGTGGGCGGCCTCCAAATCTCTCCACAAGATGGGGTTTGGGTCCCTGTGCCC
TCTGACCCCACGGCCCTTTGGGTTAATGTGGGTGACGTGTTGCAGGCCATGACAAATGGA
AGATTTGTGAGCGTTAGACATAGAGCCTTAGCCAATTCA---TCGAAGTCTAGATTGTCA
ATGGCGTATTTTGCAGCTCCCTCCCTAAACGCATGTTTGAGTGCTCTTCCAGAAATGGTC
ACACCGGAGAAGCCTCGGCTCTACAAACCCTTCACTTGGGCTGAGTACAAGAAAACCACG
TTCTCTCTAAGCCTCGGCGAAAACCGTCTTAATCTTTTCAGAATTTCTTCAAATGATGAA
TGCTTCATGGAT------------------------------------
>Pyrusco17g016870.1
ATGGTGATACCATCT---CGTTCACCA---------------------ATAAGAAGCAAG
---AAAACGATG------GCAATAGGAATTCCCACAATCGATCTATCAAATTACAATAGG
TCAAAGCTATCAGCACAAATTGTTGAAGCCTGTGAAGAATATGGTTTCTTTAAGGTGGTC
AACCATGGTATCCCTAAAGCGGTCATTGAGACAATGGAAACACAAGGGTCTGATTTTTTT
GCCAAGCCAACAATCGAGAAGCAACGAGCTGGCCCGGCTTGTCCTTTAGGCTATGGCTGC
AAAAATATTGGCCGCAAGGGCGACACCGGAGAGCTTGAGTACCTTATTCTTCAAGCCAAT
CCTCAGTCCATTTCTGAGAGATCCAACGATATT---TCCGACAACCCTACGAAATTCAGT
TGTGCAGTGAATGATTACATAGAAGCAGTTAAAGAATTGGCATGTGAGATTCTTGATTTG
TTGGCCGAGGGACTATGGGTTTCAGACAAGTCTGTGTTCAGCAGGTTCATCAGAGACGTC
CAGAGTGACTCCATTCTTAGGTTTAATCACTATCCTCCAGTCAAGGACATC---------
---AAGGAC------TGGGAAACAACACCAAAACAGCACCCCTTC---AACAACAACAAT
AATCATAATAGGATTGGATTTGGAGAGCATTCTGACCCTCAGATCTTGACCATCTTAAGA
TCCAACAACGTGGGGGGCCTTCAGATTTCTCTACGTGATGGCTTGTGGGTTCCCGTGGCT
CCGGACCCCAATCAGTTCTTCGTAATGGTTGGTGATGCCTTACAGGCTTTGACGAATGGG
AGGTTAGTAAGTGTGAAACATAGAGCACTGGCAAACTCAGTAGTGAAGCCAAGGATGTCA
ATGGTGTACTTTGGGGCACCACCCCTCAATGCATGGATGTCTCCTCTTCCAGAGATGGTG
TCGCCGGAGAAGCCCAGCCTCTACAAACCTTTCACATGGGGTGATTACAAGAAAGCTGCA
TACACTACACGATTGGGAGATTCACGTCTAGACCATTTCAAGATTAATAATCACACCTGC
AAGTGCAACGATCAAGCTCAATGTCCATGCTTGGACAATCTTGTACGA
>Pyrusco5g017610.1
ATGGTGTTTGTGACCAAACCA---CATAGTGAGAACTTTTCA---TATGCTAGAACCAGC
AACAATGTTTCCAAATTATTTTCTGGGATTCCTCTGGTAGACCTCACA---------AAA
CCAGACTCCAAACAACTCATTGTCAAGGCCTGTGAGGAGTATGGTTTCTTCAAGATCATC
AACCATGGTGTTCCAATGGATTTCATTACCAGATTGGAATCTGAGGCCATCAAATTCTTC
TCCATGCCACTCTCTGAGAAGGAAAAGGCAGGGCCTCCTAATCCGTTGGGATATGGGAAC
AAGCATATTGGGAAGAATGGTGATGTTGGGGGGGTAGAGTACCTCCTCCTCACAACCAAT
ACAGAGTCCAATTCCCAGAGGTTTCTATCAGTTTTTGGAAATAACCCAGAAGAGTTTTGT
TCTGCTTTGAATGATTACATATCAGCTGTGAAGAAAATGGCCTGTGAGATTCTAGAACTG
ATGGCTGAAGGGTTGAAGATTCAACCAAGGAATGTGTTAAGCAAACTTCTGATGGATGAA
CAGAGTGACTCTTATTTCAGGCTCAATCACTACCCACTATGCCCAGAGCTT---------
---CAAGGTTTGAGT------------------------------------AGTGCCAGT
GCCAGAAATGTGATTGGATTTGGAGAGCACACAGACCCACAAATCATTTCTGTGCTAAGA
TCCAACAACACGTCTGGCCTCCAAATTTCCTTGGGAGATGGGAGTTGGATTTCAGTCCCC
CCTGATCAGAACTCCTTCTTCATCAATGTTGGTGACTCTTTACAGGTTTTGACTAATGGG
AGGTTTCAAAGTGTGAGGCACAGGGTTTTGGCAAATGGT---TTAAAATCAAGAGTGTCA
ATGATTTATTTTGGGGGACCACCCTTGAGTGAGAAGATAGCTCCATTGCAATCTGTCATG
AACGGAGAGGAGGAAAGCCTATACGAAGAGTTTACATGGTTTGAGTACAAAAAATCTGCC
TGCAGCTCAAGACTTGCAGATAACAGGCTTGGACACTTTGAGAGAATTGCAGCCTCA---
------------------------------------------------
>Rosch_v2.0_Chr3g0486971
ATGGTTGTACCATCT---CCTTCTCCG---------------------ATGCGAACCAAG
---AAAACCAAA------GCAGTAGGGATTCCCACCATCGATCTTTCGACCTACAACCGG
TCGAAGCTAGCGGAACTGGTCGTCGAAGCCTGCGAAGAATATGGTTTCTTCAAGGTGGTG
AACCATGGCGTTCCAAAAGAGGTCATTGCCAGGATAGAAGAAGAAGGGTTTGATTTTTTC
GCCAAACCCGCGGCGGAGAAGCAACGAGCTGGCCCGGCTTCTCCTTTCGGTTATGGAAGC
AAAAACATTGGCCGCAATGGCGACATGGGCGAGCTCGAGTACCTTCTTCTTCAATCCAAT
CCTCTCTCCATTTCTGAAACATCCAATGCCGTC---TCCAATGACCCTACAAAATTCAGC
TGCGTTGTAAACGACTACATAGAAGCAGTTAAAGAATTGGCATGTGAGGTTCTTGATCTG
GTCGGAGAAGGTCTATGGGTTTCGGACAAGTCTGTATTCAGTGGCTTCATTAGAGACGTC
CAGAGCGACTCGATTCTCCGGCTGAACCACTATCCACCACTGGTG---------------
------GAT------AAGGACCCATCCGCAAAAGCTCATCCTTGT---------GCGAAT
AACAATACTAGGATTGGATTTGGAGAGCATTCCGACCCCCAGATTTTGACCATTTTGAGA
TCTAACGATGTCGGAGGCCTTCAGATTTCTCTTTATGATGGCTTGTGGGTTCCAGTCCCG
CCGGACTCGAATGAGTTTTTTGTCATGGTCGGTGATGTCTTGCAGGCTTTGACGAATGGT
CGGTTTCAGAGTGTGAGGCACAGGGCATTGGCTAACTCTGTAACGAAGCCAAGAATGTCT
ATGGTCTACTTTGGGGCACCATCCCTAAACGCATGGATCTCGCCCCTTCCTGAGATGGTG
TCTCCCCAGAAGCCAAGTCTGTATAAACCATTCACATGGGGTCAATACAAGAAAGCTGCA
TACACTACACGTTTGGGAGATTCTCGTCTTGACAATTTCAAAATTACAAATAATCCATCT
ACATGCTTGGACAATCTT------------------------GTAGAT
>Rosch_v2.0_Chr4g0426161
ATGGTGGTAGCCTCT---CCAAACCCG---------------------ATTCGAAACGAG
---AAGATCCAG------GTCTTCGATCTCCCCGTCATCGACCTCTCC---GCCCCTCGC
TCAGTGGTCTCGAAGCTCATTGTGAAGGCCTGTGAAGACTATGGTTTCTTCAAGGTGATA
AACCACGGCATCCCCGAAGAAGTCATATCGAGAATGGAGGGAGAGAGCCTCGCCTTCTTC
TCAAAAACGGTGTCGGAGAAGCAACGTGCCGGGCCGGCCAACCCATTCGGCTACGGATGC
AAGAACATAGGCCACAATGGCGACATGGGTGAGGTTGAGTACCTTTTGTTCAACACAGAC
AAACCCTCCATTGCTCAAAGGTCCAAAACCATC---TCAAATGAACCAACCAAATTCAGC
GCTGCAGTGAGCGATTACATTGAGGCAGTTAGTGATTTGGCATGTGAGCTTTTGGAGGGG
ATCGCCGAGGGACTGTGGGTCCCGGACACGTCGGTGTTCAGTAGGCTCATCAGGGACGTC
GAGAGCGACTCTGTTTTCAGGCTCAATTACTACCCGCCCACGTCA---------------
------------------------------------------------------TCGTCG
CCAACCTCCAAGGTCGGCTTCGGGGAGCACACTGACCCTCAAATTCTGACTCTACTCCGA
TCCAACGACGTCGGAGGCCTCCAAATCTCACCGCAGGATGGGGTATGGGTCCCGGTACCG
TCCGACCCCGCTGCCTTCTGGGTTAATGTGGGTGACGTGCTGCAGGCAATGACAAATGAA
AGATTTGTGAGCGTAAAACACAGAGCCTTAACCAACTCC---TTCAAGTCAAGAATGTCA
ATGGCGTATTTCGCAGGCCCTCCTCTAAATGCAAGCATGAGAGCTCTCCCAGAAATGGTC
ACACCTGAGCACCCTCTCATTTACAAAGCATTCACTTGGGCCGAGTACAAGAAAACGACT
TACTCTCTGCGCCTCAGTGACTCTCGCCTTAATCTCTTCAGAATCTCT------------
------------------------------------------------
>Rosch_v2.0_Chr5g0014211
ATGGTGGTTCTGTCTCAACCAGCTGCATTAAACCATTTCTCT---CTAATCAAATCATGC
---AAGCCAACAAGCTTGTTCTCTGGGATTCCAGTGGTAGACCTCTCA---------GAC
CCAGATGCCAAGAGCCAAATCATCAAGGCCTGCAAAGAGTACGGCTTGTTCAAGGTGGTC
AACCATGGAGTCCCATTGGAGTTCATGACCACACTTGAGGCTCAAGCTCTCAAGTTCTTC
AACTTGCCAGAGTCTGAAAAAGACAGGGCCGGCCCTGCTGACCCTTTTGGTTACGGAAGC
AAGCGAATCGGGCCAAACGGCGACGTGGGTTGGATTGAATACATCCTCCTCAACGCCAAT
CCTGAAATTATCTCCCACAAATCACACTCCATTTTCAAAAACAACCCAGAAATTTTCCGT
TCTGCTGTTGAGGACTATATCTCGGCGGTGAAGAAGATGACTTGTGAGGTACTAGAAATG
GTGGCTGATGCGTTGGGAATCGATCAAAGAAATGCGCTGAGCAAGCTTCTGAGAGATGAG
AAGAGCGACTCATGTTTCAGGCTCAACTACTATCCGCCGTGCCCGGAGCTT---------
---CAAGCATTG---------------------------------------------AGT
GGACGGAATTTGATTGGGTTTGGAGAGCACACAGACCCCCAGATAATCTCTGTCCTAAGA
TCTAACAACACCGCAAGCCTGCAAATCAGTCTGAAAGATGGGACTTGGGTTTCTGTCCCA
CCTGACCAGACTTCCTTTTTCATTAATGTTGGTGATTGCCTACAGGTGATGACTAATGGG
AGGTTTAAGAGCGTGAAGCATAGGGTTTTGGCAGACACA---GTAAGCTCAAGGATTTCG
ATGATTTACTTTGGAGGGCCACCTCTGAATGAAAAGATAACACCTCTGGCGTCAGTAATG
GCAGAAGGAGAAGAAAGCTTGTACAAGGAGTTCACGTGGTCCGAGTACAAAAAGTCTGCA
TATAAATCACGGTTGGCTGATTATCGGCTAGGGCTCTTTGAGAAATCCTTTGGCCAA---
------------------------------------------------
>Rosch_v2.0_Chr5g0027981
ATGGTGCTTTTGTCTAAACCA---GCTACTGAATACTGCTCTAGTTATAGCAGAAGCCTC
---AAGTCCAAGTCATCCTCCTCTGGAATCCCTCTCATAGACCTGTCC---------AAA
CCAGACTCCAAACAACTCATTGTCAAGGCTTGTGAGGAGTTTGGATTCTTCAAAGTCATC
AACCATGGTGTTCCCATGGATTTCATTAACAGATTGGAATCTGAAGCCATCAAATTCTTC
TCCTTGCCAGATTCTGAGAAAGAAAAAGCAGGGCCTGCTGATCCATTTGGATATGGCAGC
AAGCATATTGGGAGAAATGGTGATGTGGGGTGGGTTGAGTACCTCCTTCTCAAAGCCAAT
ACAGAAGCCAACTCTGACAGATTCAAATCAGTTTATGGAACAAACCCAGATGAGTTTTGT
TCTGCTCTGAATGATTACATACAAGCTGTGAGGAATATGGCTTGTGAGATTCTTGACCTG
ATGGCTGAAGGATTGAATATTGGGCCAAGGAATGTGTTCAGTAAGTTTTTGTTGGATGAA
CAGAGTGACTCTTTATTCAGGCTCAATCACTACCCACCATGCCCAGAGCTT---------
---CAAGGCTTGAGT------------------------------------GAACATAGT
GACAGAAATGTGGTTGGATTTGGAGAGCACACAGACCCTCAAATCATTTCCATACTAAGA
TCCAACAACACCTCTGGCCTCCAAATT---TTGGGAGATGGAACTTGGATTTCAGTGCCT
CCAGACCAGTACTCCTTCTTCATCAATGTTGGTGATTCTCTAAAGGTTTTGACAAATGGG
AGGTTTCAAAGTGTGAGGCACAGGGTTTTAGCAAATGGG---TCAAAATCAAGGGTTTCA
ATGATTTTCTTTGGGGGATCACCCTTGACTGAAAAGATAGCTCCATTGCCATCTGTAATG
AAAGAAGAGGAACAGAGCATGTACAAAGAGTTCACATGGTTCGAATACAAAACGATCTGC
TACCACTCAAGATTGGCTGACAATAGGCTAGGACACTTTGAGAGAATTGAAGCCTCT---
------------------------------------------------
>Ruboc_01_G15750
ATGGTTGTACCATCT---CCTTCGCCC---------------------ATACGAACCAAG
---AAAACCAAA------GCCGTAGGGATTCCCACCATCGATCTTTCGAACTACAACCGG
TCGAAGCTGTCGGAACTGATCGTCGAAGCCTGCGAAGAATACGGTTTCTTCAAGGTGGTG
AACCATGGCATCCCAAAAGAGGTCATTGCCAGGATAGAAGAAGAAGGGTTTGATTTTTTC
ACCAAACCCACAGCGGAGAAGCAACGAGCTGGCCCGGGTTTTCCTTTCGGTTATGGAAGC
AAAAACATTGGCCGGAATGGCGACATGGGCGAGCTCGAGTACCTTCTTCTTCAATCCAAT
CCTCTCTCCATTTCTGAAACATCCAATGCTGTC---TCCAATGACCCTACAAAATTCAGC
TGCGCTGTAAACGACTACATAGAAGCAGTTAAAGGATTGGCTTGTGAGGTTCTTGATCTG
GTGGGAGAGGGACTATGGGTTTCCGACAAGTCTGTGTTCAGTGGCTTCATCAGAGACGTC
CAGAGCGACTCGATTCTCAGGCTGAATCACTATCCTCCACTGGTC---------------
------GAT------AAGGACCCCTCATCGCCAGCTCATCCTTGT---------------
------AACAAGATAGGGTTTGGAGAGCATTCCGACCCTCAGATCTTGACCATTTTCAGA
TCCAACGACGTGGGGGGCCTTCAGATCTCTCTTCATGATGGCTTGTGGGTGTCGGTCCCG
CCGGACTCGAATGAGTTCTATGTCATGGTCGGTGATGCCTTGCAGGCCTTGACGAACGGG
AGGTTTGTGAGTGTGAGGCATAGGGCGCTGGCGAACTCCGTTGCGAAGCCGAGGATGTCA
ATGGTCTACTTTGGGGCACCACCCCTAAACGCATGGATGTCACCCCTCCCTGAGATGGTG
TCTCCCCAGAAGCCAAGTCTGTATAAACCTTTCACTTGGGGTCAATACAAGAAAGCTGCA
TACACTACGCGTTTGGGAGATTCTCGTATTGACAATTTCAAGATTACAAATAATCCATCT
ACATGCTTGGACAATCTTGGTTGTCCATGCTTCGATGGGATGATTGAC
>Ruboc_03_G15668
ATGGTGCTCTTGTCTAAACCA---GCTACTGAGCACTTCTCTAGTTATAGCAGAAGCTCC
---AAACTCTCCAAGTCATTCTCCGGAATCCCTCTCATAGACCTGTCC---------AAA
CCAGACTCCAAACAACTCATTGTGAAGGCTTGTGAGGAGTTTGGCTTCTTCAAAGTCATC
AACCATGGTGTTCCCATTGATTTCATTGACAGATTGGAATCTGAAGCCATCAAATTCTTC
ACCTTGCCAGATTCTGAGAAAGAAAAAGCAGGGCCTGCTGAGCCATTTGGATATGGCAGC
AAGCATATTGGGAGAAATGGTGATGTGGGCTGGGTTGAGTACCTTCTTCTCAAAGCCAAT
ATAGAAGCCAATTCGGACAGATTCGAATCAGTTATTGGAACAAACCCAGATGAT------
TCTGCTTTGAATGATTACATACAAGCTGTGAGGAATATGGCTTGTGAGATTCTTGAACTG
ATGACTGAAGGATTGAATATTGGGCCAAGGAATGTGTTGAGTAAGTTTTTGTTGGATGAA
CAGAGCGACTCTTTGTTCAGAGTCAATCACTACCCACCATGCCCAGAGCTT---------
---CAAGGCTTGAGT------------------------------------GAAAAGAGT
GACAGAAATGTGGTTGGATTTGGAGAGCACACAGACCCTCAAATCATATCTATACTAAGA
TCCAACAACACCTCTGGCCTCCAAATT---TTGGGAGATGGGACTTGGATTTCAGTCCCT
CCAGACCAGTACTCCTTCTTCATCAATGTTGGTGACTCCTTGAAGGTTTTGACCAATGGG
AGGTTTCAAAGTGTGAGGCACAGGGTTTTGGCAAATGGG---TCAAAATCAAGAGTCTCA
ATGATTTTCTTTGGGGGATCACCCTTGACTGAAAAAATAGCTCCATTGCCATCAGTCATG
AAAGAAGAGGAACAGAGCATGTACAAAGAGTTCACATGGTGCGAGTACAAAACAATCTGC
TACCGCTCAAGATTGGCTGATAATAGGCTTGGACACTTTGAGAGAATTGCAGCCTCT---
------------------------------------------------
>Ruboc_03_G17428
ATGGTGGTTCTTTCTCAACCAGCTGCATTAGACCATTTCTCT---CTAATCAAATCATGC
---AAGCCCATAAGCTTGTTCACTGGGATTCCAGTAGTAGACCTCTTA---------GAC
TCAGATGCCAAGAGCCAAATCATCAGGGCCTGCAAAGAGTACGGCTTTTTCAAGGTGGTC
AATCATGGAGTCCCATTGGAGTTCATGACCACCCTTGAGGCTCAAGCTCTCAAGTTCTTC
AACTTGCCACAGTCTGAAAAAGACAGGGCCGGCCCTGCTGACCCATTTGGCTACGGAAGC
AAGCGAATCGGCCCGAACGGCGATATAGGTTGGATTGAATACATCCTCCTCAACGCCAAT
CCTGAAATCATTTCCCACAAATCACTCTCCATTTTCAAAGACAATCCAGAAATCTCCCGC
TCTGCGGTGGAGGATTATATCTCGGCGGTGAAGAAGATGACCTGTGAAGTATTAGAAATG
ATGGCTGAAGGGTTGGGGAGTGACAAAAGGAATGCGCTGAGCAAGCTTTTGAGAGACGAG
AAGAGTGACTCGTGTTTCAGGCTCAACTACTATCCGCCATGCCCGGAGCTT---------
---CAAACATTT---------------------------------------------AGT
GGACGGAATTTGATTGGGTTTGGGGAGCACACAGACCCTCAGATAATCTCTGTCCTAAGA
TCTAACAACACTTCAAGCCTGCAAATCAGTCTGAAAGATGGGGCTTGGGTTTCTGTCCCT
CCTGATCAGACTTCGTTTTTCATCAATGTTGGTGATTGCTTACAGGTTATGACTAATGGG
AGATTTAAGAGTGTGAAGCATAGGGTTTTGGCAGACACA---GTAAGCTCAAGGATTTCG
ATGATTTACTTTGGAGGGCCACCTCTGAGTGAAAGGATAACACCTCTGGCGTCAGTAATG
ACAGAAGGAGAAGAAAGCTTGTACAAAGAGTTCACGTGGTTCGAGTACAAAAAATCTGCG
TACAAATCACGGTTGGCTGATTATAGGCTAGGGCTCTTTGAGAAATCCTTTGGCCAA---
------------------------------------------------
>Ruboc_04_G26261
ATGGTGGTTGCCTCT---CCAAACCCG---------------------ATTCGGAACGAG
---AAGATCCAG------GCCGTCGATCTCCCCGTCATCGACCTCTCA---GCCCCTCGC
TCAGAGGTCTCGAAGCTCATTGTGAAAGCCTGCGAAGACTATGGTTTCTTCAAGGTGACA
AACCACGGCGTCGGCCAAGAAACCATATCGAGAATGGAGGAAGAGAGCCTCGCCTTCTTC
TCCAAAACGGCGTCGGAGAAGCAACGTGCCGGGCCAGCCAATCCTTTCGGGTACGGCTGC
AAGAACATAGGCTTCAATGGCGATATGGGTGAGGTTGAGTACCTTCTGTTCAACACAAAC
AAAGCCTTCATTGCTCAAAGGTCCAAAACTATC---TCAGATGAACCAGCTAAATTCAGC
TCTGCAGTGAGTGATTACATTGAGGCAGTTAAGGAATTGGCATGTGAGCTTTTGGAGCTG
ATCGCCGAGGGGATGTGGGTCCCGGACACGTCGGTTTTCAGTAGGCTCATCAGGGACGTC
GAGAGCGACTCGGTTTTCAGGCTCAATCACTACCCGCATCATCATCATCTC---------
---AAAGAC------ACGTCATCTTCGCCTACC---------------------TCCTAC
AACAGCAACAAGGTAGGGTTCGGGGAGCATACTGACCCTCAGATCCTGACGCTCCTGAGA
TCCAACGACGTGGGAGGCCTCCAGATCTCACCCCAGGATGGGGTGTGGGTCCCCGTGCCT
TCTGACCCCGCTGCCTTCTGGGTTAATGTGGGGGACGTGTTGCAGGCAATGACGAATGGA
AGATTTGTGAGCGTAAGACACAGAGTTTTAACCAACTCC---TTCAAGTCAAGAATGTCA
ATGGCGTATTTCGGAGGCCCTCCTCTGAATGCATGCTTGAGAGCTCTTCCAGAAATGGTC
ACACCAGAGCACCCTCCTCTCTTCAAACCCTTCACTTGGGCTGAGTACAAGAAAACCACT
CACTCTCTGCGCCTCGGTGACACTCGTCTCAATCTCTTCAAGTCA---------------
------------------------------------------------
