# Supplementary material for: Building a foundation for gene family analysis in Rosaceae genomes with a novel workflow: A case study in Pyrus architecture genes
Source: Front Plant Sci. 2022 Nov 14;13:975942. doi: 10.3389/fpls.2022.975942 (PMC9702816; doi:10.3389/fpls.2022.975942)
Supplement: Supplementary file 1 [file DataSheet_1.zip › SupFiles/SupFile2_gene_family_trimmed_alignments/8031.fna.aln]

>gnl_Ambtr_v1.0_evm_27.model.AmTr_v1.0_scaffold00111.9
---------------------------------ATGCAGACC---ATATCCTACCACGTC
CTA---CCAACCAAG---ATTCCCTCAGCAACCCAATTG---CCGGAAATGGTAAGTCAC
AGTTTTCCGGAGGCTCACCCCACTACTCACATTAAACCCAGGAAACAACGGAGTTCTTCT
CCCAAAATCCAAAGTTTTCCGGCCAAAGAAGAGCTTCATCCGATGAATTCTTCGGAAGAG
GCCATGACTGCCTTTTGGGACTACCAATTTCTCTTCATTTCTCAGAGATCAGAAACAGAG
GAACCGGTGGCTCTTCGCCTTGTTCATGGCAAAGTTCCATGTGATTTCCCTAAAGGAACT
TACTATTTAGCAGGACCGGGCCTCTTCATTGATGATATGGGCTCCACTGTGCACCCCCTC
GATGGCCATGGCTACCTTCGCGCCTTCTCCATCATCCCTAGTGCTGGTGAA---------
GTTAAGTTATCGGCAAGGTACGTGGCCACTCAAGCAAAACAAGAAGAGTATGATGAAAAA
TCAAAAAAATGGATTTTTGGTTATCGTGGTCCATTTTCAGTTCTGAAATTTGGCCAGAAA
TTCTTCAACACAAAGGTGATGAAAAATGTGGCAAACACTTCAGTGTTGAAATGGGGTGGA
AGATTGCTTTGTTTATGGGAAGGTGGTGATCCCCATGAGATAGAACCAGAGAGCTTGAAC
ACAGTGAGGGTGGGCGATTTTATCAGTGGCCGG------GAAATTCCGCCGGAATCTAGC
GTGGATGGCCGGAGAGACATGGGGTCGGTGGTTTTGGATTTTGTGACGGGGTTGTTGAGG
CCGGTGCTCTATGGTGTTTATAAGATGCCCCCAAAGAGACTGCTGTCACATTACAAGATC
GATGCACGTCGAAATAGGCTTCTCATGATGTCCTGCAACGCTGAAGACATGCTTCTCCCT
CGCAGTTCTTTCACAGTCTATGAATTTGACTCCAAATTCAACTTGTTACAAGAGAAAAGC
TTTGAAATTCTTGATCATGTCATGATCCATGACTGGGCCTTCACAGAAGACCACTACATC
TTGGTTGCAAACCGTGTCAAGATCGATGTAGCAGGTTCAATATCAGCACTATGTGGAATC
TCACCAATGATCTCTGCACTTTCACTCGATCCAAGCCATCAATCATCTCGAATCTACGTG
ATTCGTCGGTTCTCAGAAGGAACC------------CGAGATTGGAGACTTCCCATAGAA
GCACCTTCACTATTCTGGTTACTCCATGCCGGCAATGCCTTCGAGAGAAGAGATGAA---
CATGGCAACTTACACATACAATTACAGGCATCAGCTTGTTCTTACCAATGGTTTAATTTT
CATAAAATGTTTGGATATGACTGGCGGAGGCCGCAGCTGGATCCGACATTTATGAACAAA
GAAAATGCAGAAAAT------TTGCCGCATCTAGTACAGGTTTCCATGGAATTGGGAAAA
GATGGAAATTTTCACAACTGTACGGTGGAGCCACTCTCC---CAGTGGATGTACACCTCT
GATTTTCTGGCCATAAATCCGGCATTCTCGGGCACCAAGAACAAGTACTTGTACACATCA
TCTTGTTCTGGATCTAGGCCCTCTTTGCCATATTTTCCATTTGACATGGTTGCTAAGCTT
AACATGACACAAGGCTCAGTGGCCACGTGGTGTGCTGGATTTCGTCGCTTCGTCGGAGAA
CCGGTCTTTGTTCCACGAGGAGAA---------GAAGAGGATGATGGATACATACTAGTC
GTCGAGTATGCAGTTTCAGTGCAGAGGTGTTACCTTGTGATGCTGGATGCAAAGGAGATT
GGAAAACCTGGTGCACTGGTCGCAAAGTTTGAAGTCCCCAAGGAGCTGAACTTCCCTGTA
GGATTTCATGGATTTTGGGTGAATGATGAATCTGGT---------------
>gnl_Aquco_v3.1_Aqcoe5G448300.1
---------------------------------ATGGAAGCA---ACAACTTCCCACTTC
TTT---CCCAGCAAA---ATTCCTTCACTG------------CCAAGAACA------CTA
CTTTCCGCACAATCACTTAAACCACCAACAACTATACGCTGTGCAGTATCGATAACCACC
ACCCCAGAACCT------------CAACTCCCACTCACCACAACAACTACAGCAGATGAT
TCAATCACAGCTTTCTGGGACTACCAATTTCTCTTTGTTTCTCAACGTTCTGAAACCACT
AAGCCATTAACTCTCCGTGTAATTGAAGGATCAATACCATCTGATTTTCCACGCGGAACT
TATTACTTAACAGGGCCAGGAATTTTTACTGATGATCATGGGTCAACTGTGCACCCACTT
GATGGTCATGGTTATTTAAGAGCTTTTGAAATTAATGGATCCAAAGGTGAA---------
GTTAATTTTTCAGCAAAGTATATTAAGACTGAAGCTCAAATGGAAGAGTGTGACAGCGAA
ACTGGCAGGTGGCAATTTAAATACCGTGGTCCTTTTTCGGTATTGAGAGCAGGGAAAAAG
TTAGGGAATGTTAAGGTGATGAAGAATGTAGCCAATACTAGTGTGGTTAAATGGGGTGGG
CGATTATTATGCTTATGGGAAGGTGGAGTACCATATGAGATTGAATCCAAAACACTGGAT
ACTGTTGGGCGATTTGATGTGATTGATGGTGAA------GATTGTGTATTGAAAAGTGGG
ATTAATGGTGGTAGTTTGAGTCAGGGTGGTGTGTGGGATGTCGCTGCTCGCCTGTTGAAG
CCTATTCTTCACGGGGTATATAACATGCCTGCAAAGCGTTTGCTGTCCCATTACAAGATC
GATCCACATCGAGAGAGACTTCTGCTAGTCTCCTGTAATGCAGAGGACATGTTGCTCCCT
CAAAGCACTTTCACCTTCTATGAATTTGATTCTAATTACAAGTTAATGAACAAGCAAACA
TTCAATATCCCTGAACATATGATGATTCACGATTGGGCTTTCACCGATTCACACTATATT
CTATTTGGGAATCGCATCAAGCTTGATATTCCAGGATCAATGCTTGCGCTATCTGGGATA
TCACCAATGATTTCTGCATTGTCTGTGGACAGTAGCAAACCGACGTCTTCAATCTATTTG
CTTCCCCGATTTCCAGATGAGGTT---GTTGATAATCGGGACTGGAGGATTCCCATTGAG
GCTCCAAAACAGATGTGGCTACTACATGTTGGCAATGCCTTTGAGCAGAGGGATATA---
AATGGGAATATGGAAATTCAAATACATGCTGCTGCTTGCTCTTATCAATGGTTCAATTTC
TGCAAAATGTTTGGATATAACTGGAAGAGTGGAAAACTAGATCCTGCTTTCATGAACGCA
CGAGAAGGAGAAGAGGACTCGCTGCCTCATCTAGTTGAGGTATCCATGAATTTTGACAGA
GAAGGAAAATGTCAAAATTGTTCCGTTGAACCCTTGAAC---TTTTGGACAACACCTTCA
GACTTTCCTGTGATCAACCCAGTGGTGTCAAGTAGAAAAAACACATACATTTATGCTGCC
ACATCCTCTGGTTCTTGCCAAACCTTGCCACATTTTCCATTTGATACTGTCGCAAAGCTA
AATGTTCAAAATAAATCAGTCTCAACATGGACAGTTGGAAGTAGAAGATTCATCGGTGAG
CCCATCTTCATAGCCAAAGGGGAC---------ACAGAGGATGATGGATATCTCCTAGTA
GTAGAGTATGCAGTTTCAATACAGAGATGTTACCTTGTGATCTTAGATCCGAAACGAATA
GGAGAAGCTGATGCAGTCATAGCAAAACTTGAAGTTCCCAAAAGCTTCAATTTTGCACTT
GGTTTTCATGGCTTTTGGGCTGGGGAGGAT---------------------
>gnl_Arath_TAIR10_AT2G44990.1
---------------------------------ATGTCTCTCCCT---------------
------CCGCCGAAA---TTTCTTCCACCGCTAAAATCT---CCACCGATT------CAT
CATCACCAAACT------CCGCCACCGCTTGCACCTCCACGAGCAATATCAATATCTATA
CCAGACACC---------------GGTTTAGGACGTACCGGTACCATCCTCGACGAGTCC
ACGTCTTCAGCTTTCCGTGATTACCAATCTTTATTCGTGTCACAACGTTCCGAGACTATC
GAACCGGTCGTAATTAAACCAATCGAAGGTTCAATACCGGTTAACTTCCCTTCCGGTACA
TACTACTTAGCCGGTCCAGGACTATTTACTGACGACCATGGCTCAACGGTTCATCCTTTA
GACGGTCACGGTTATCTCCGTGCGTTTCACATCGACGGTAACAAACGGAAA---------
GCCACTTTCACGGCGAAGTACGTTAAAACGGAAGCTAAAAAAGAAGAGCACGATCCTGTA
ACTGACACGTGGCGGTTCACTCATAGAGGTCCTTTCTCGGTGTTGAAAGGAGGGAAGAGA
TTTGGAAACACGAAAGTGATGAAAAACGTGGCTAATACTAGCGTTTTGAAATGGGCTGGG
CGATTGCTTTGTTTATGGGAAGGTGGTGAACCGTACGAGATTGAATCTGGATCGTTGGAT
ACCGTCGGAAGATTTAACGTCGAGAACAACGGTTGT---GAATCTTGTGATGATGATGAT
TCTTCCGAC---AGAGATTCTGGTCATGATATATGGGACACAGCCGCAGATTTGTTGAAA
CCCATACTTCAAGGTGTATTTAAGATGCCACCGAAACGGTTCTTGTCACATTACAAAGTC
GACGGTCGAAGAAAAAGACTTTTAACGGTCACTTGCAACGCTGAAGATATGCTTTTACCT
CGAAGCAACTTCACATTTTGTGAGTATGATTCGGAATTCAAGTTGATACAAACGAAAGAA
TTCAAGATCGATGATCATATGATGATTCATGATTGGGCATTCACGGATACTCACTACATA
CTCTTTGCCAACCGAGTCAAGCTTAATCCAATAGGTTCCATAGCGGCTATGTGCGGAATG
TCACCAATGGTATCAGCGTTATCGTTAAACCCAAGCAACGAGAGTTCTCCGATTTATATT
CTCCCTAGGTTTTCTGATAAATATTCTAGGGGAGGTCGAGACTGGAGAGTTCCTGTCGAA
GTGTCTTCTCAATTATGGCTAATACACTCCGGAAACGCTTATGAGACTAGAGAGGAT---
AACGGCGATTTAAAGATTCAGATACAAGCTTCCGCTTGTTCTTACCGATGGTTCGATTTC
CAGAAAATGTTTGGCTATGATTGGCAAAGCAACAAGCTGGATCCTTCTGTTATGAATCTA
AACCGTGGCGACGACAAACTACTCCCTCATCTAGTTAAGGTGTCTATGACTTTGGACTCT
ACCGGAAACTGCAATAGTTGTGATGTAGAGCCTCTAAAC---GGGTGGAACAAGCCGTCA
GATTTTCCGGTTATAAACTCATCCTGGTCCGGAAAAAAGAACAAGTACATGTACTCTGCT
GCCTCGTCGGGAACTCGAAGTGAACTTCCCCATTTTCCATTCGACATGGTCGTGAAATTT
GACTTAGACTCAAACCTCGTCCGTACTTGGTCTACCGGAGCTAGAAGATTCGTTGGTGAG
CCCATGTTTGTCCCAAAAGGAGAA---------GAAGAGGACGATGGTTACATTGTCGTG
GTCGAGTATGCGGTTTCGGTGGAGAGATGTTACCTAGTGATTTTGGATGCTAAGAAGATC
GGTGAATCCGATGCGGTCGTGTCGAGTGTAAACTATATAGCAAAAATCAATTACATTATT
TGTGTACATTCTTTTTATTTTGATAGAAATATTGCTTTTCAC---------
>gnl_Betvu_v1.2_Bv1_018290_azxk.t1
---------------------------------ATGCTTGCT---AAATCTTACCACATA
ATTACTCCGTCCATT---TTCCGGCCCTCGAAAAGATCTCCACCACCACGTAAAATCCGA
TTTCGACCTTAT---------------GCCACCACTACCCAACCTATACCCATCTCGATG
CCCGATAATCGA---------------------GTTCCGACACAAGAAGTTGTTGATGAT
GCATTAGTCGCATTATGGGACTACCAATTTTTGTTCATGTCACAAAGGTTGGAAGTACCA
ATTCCTATTAAACTAAAACTCATTGAAGGTGCACTTCCTAAAGACTTTCCTTGTGGTACA
TATTATCTTACTGGGCCGGGCCTTTTCATTGATGATTATGGATCAAAGATCCACCCGCTA
GATGGTCATGGGTATTTAAGGGCCTTTGAAATTGATGGGCCAAATGGAGAA---------
GTGAGATTCTCAACCAAGTATGTGAAGACTGAGGCCCAAAAGGAAGAATGTGATCCTATT
AGTGGGTCTTGGAAGTTTACTCATAGAGGCCCATTTTCTGTGTTGAAAGGAAGTAAAATG
ATGTCAAATATTAAGGTGATGAAAAATGTGGCAAATACTAGTATCTTAAAATGGGGTGGA
CGTTTATTTTGCTTGTGGGAAGGTGGAATACCATATGAGATTGATCCTCAAACGTTGGAT
ACAATTGGGAGTTTCAATTTTATCAATGAT---------GATAATGATGTTGAAGATGAA
ATT---------AATTTTAATCAATCTCATGCTTTGGATCTTGTTGCTCGTATAGTGAAG
CCTATACTCCATGGAGTCTTCAAGATGCCCCCAAAGCGATTACTGTCTCACTACAAGGTT
GATGCTCAAAGGCGAAGGCTTATAGTCATGGCATGTAATGCTGAGGACATGGTACTTCCT
AGAAGTCATTACACTTTCTATGAATATGATCCAGAATTCAGATTATTGCAGAAGAAAGAG
TTCACCATATCAGATCATTCAATGGTTCATGATTGGGCTTTCACCGATACACATTACATT
ATATTCACTAATCATGTTAAGTTGGACATTTTAGGATCAATGGCTGCCATATGTGGACAA
GCACCCATGATATCGGCGCTTTCAGTTAACCATAGCAAGCCAACGTCCTCCATTTACCTT
CTTCCTCGATTTTCCACCAACAATTCCCAATCTGATGATTATTGGAGAAAACCTATTGAA
GCTCCA---CAACTTTGGTTACTACATGTCGCCAATGCATTCGAGAGCATTGATGAT---
AATGGAAACCTTGCACTTCAAATACACGCCACTGCTTGTTCTTATCAATGGTTCAACTTT
CACAAAATGTTTGGATACAATTGGCAAAATGACATATTAGACCCTTCAATCATGAATTGC
AAAGAAGGAAAAGATCAAACATTGCCTCATCTTGTTGAGATTTCCATCAAAATAAATAGG
AACAAAAGGAGTCAAGAGTGTTCTGTGGCATGTATAAAG---AAACAAGCTAAATCTTCT
GATTTTCCTATTATTAATCCTCAATGTTCGGGTTATAAACATCGATATGTTTATGCAGCT
GCTTCTTCTGGTTCTCATCAAACATTATCACATTTTCCCTTTGATTCAATATTGAAATTT
GACAATCTAACTAAAAGAGTAAGTATATGGTCTCCTGGTAGTCGTCGATTTGTTGGGGAG
CCAATGTTCGTTTCTAAGAGATCG------TTTGTGGAAGACAATGGATATCTTCTAGTG
ATTGAGTATGTAGCTTCACGTCGAATGTGTAATCTTGTGATATTAGATGCTGAACGAGTT
GGTGGAGTAAGGGCGGTGATAGCAAGACTTGAAGTGCCAAGGTCATTGACTTTCCCTCTT
GGCTTTCATGGCACTTGGACTCCAATAGAA---------------------
>gnl_Carpa_v0.4_evm.model.supercontig_22.7
------------------------------------------------------------
------------------------------------------------------------
---------------------------------------------------ATGTCCATA
CCCACCCAACCGAACCATGTGCCATCATCGAGCCACCTTACAACCTCGAATGTGGATGAC
TCTGTCGCAGCCTTCTGGGACTACCAATTCTTGTTCGTATCTCAACGGTCGGAGACGGAA
AAGCCAGTGACCCTCCGAGTGGTTGACGGTGCAGTTCCATCCGGCTTCCCCTCCGGCACG
TATTACCTTGCTGGTCCGGGGCTTTTCACCGATGATTATGGCTCGACGGTGCACCCTCTA
GATGGTCATGGTTACCTCAGAGCCTTCGGTTTTAACGGCCTTACGAAAGAG---------
GTTAAGTTCATGGCCAAGTACGTGAAAACCGAGGCGCAGGTGGAGGAGCATGATCCCGTA
ACGGACACGTGGCGGTTTACCCATCGTGGGCCGTTCTCGGTGCTTAAAGGTGGCAAGAGG
TTTGGTAATACAAAGGTAATGAAAAACGTAGCGAATACCAGCGTGTTGGGGTGGGGTGGC
CGGTTATTGTGCTTCTGGGAAGGTGGAGATCCATACGAGATGGAATCTGGGACGTTGGAT
ACTCTCCATAGATTTGATGTGATGGACGGCTGT------GATTCGCTTTTGGATAGCCGG
AAG---------CATGGGCGAAATGATCATGTATGGGATGTAGCTGCCAGCTTATTAAAA
CCCATTCTTTATGGTGTGTTTAAGATGCCACCAAAGCGATTATTATCTCATTACAAAATC
GATGCTGGAAGAAGTAGACTTCTTACAATGTCTTGCAATGCAGAGGATATGCTACTCCCA
TGCAGCAATTTTACATTTTATGAATACGACTCAGATTTCAAGTTGTTGCAGAGGCAAGAG
TTCAGCATTCCTGATCATTTAATGATCCATGATTGGGCCTTTACTGATACGTATTATATA
CTATTCGCCAATCGCGTCAAGCTTGATCTCACTGGATCAATGAAAGCTTTATGTGGGTTA
TCTCCAATGATATCAGCCTTGTCCCTAAATCCCAGCAAACCCACTTCTCCCATTTACTTG
CTTCCTCGATTTCCCAACCGATCTGTTAATGGAGGTAGAGATTGGAGAGTGCCTATCCAG
GCTCCTTCACAGTTATGGCTCTTACATTTTGCCAATGCATTTGAGCAAAACGACACTGTT
AATGGTGATTTAGAGATCCAGATATTTGCCGTTGCTTGCTCTTACCACTGGTTCAATTTC
CAGAAAATGTTTGGATATAATTGGCAAAGTGGTAAATTAGACCCTTCAATTATGAACTTA
AAAGAAGGTGAAAATGGTTTGCTACCCCACCTTGTGAAGTTATATATAAAGCTGGATGAA
GATGGAAACTGCCAAAGATGTTGTCTAGAACCTCTAAAT---GGTTGGACTAAACCATCA
GATTTTCCTGTAATTAACCCAAAGTTTTCTGGCAAGAAAAACACATACATTTATGCAGCT
ACTTCTTCTGGGTCTCGCCAAATGCTGCCTCATTTTCCATTTGATATGCTGGTCAAGCAA
AATGTCTCAATGGGTTACGCTCGCACATGGTCCACTGGTGCTAGAAGATATATTGGTGAG
CCTACGTTTGTCCCCAGTGGCAGT---------GAAGAAGACGATGGATACCTTTTACTG
GTTGAGTATGCAGTTTCAATACAAAGGTGTTATCTTGTTATTCTTGATTCTAAGAGGATA
GGAGAAAGTGATGCGCTTGTGGCAAGGCTTGAAGTCCCAAAGAACTTAAATTTTCCTCTT
GCCTTTCATGGATTTGGGCCGGTGATAGCAAGTAATATATGTTCAGGGATA
>gnl_Elagu_v2.0_p5_sc00002.V1.gene619
---------------------------------ATGCGAGCC---GTCCCCCGCCACCGC
CACCTCCCGCTCCCA---ACTCCCACGGCGACCAAACTCCTCCCTTCCGCC------TTC
ACCTCCACCACCGTC------------GCCGCCGTTACTCACCGGATAACCCCTTCCGCC
TCCTCCTCCTCCGCTGCC------ACCCTAACAACCATCGATCCCCTGCCAGCGGACTCC
CCCGCCGCGGCCTTCTGGGACTACCAGTTCCTCTTCGCCTCCCAGCGGTCTGAGTCGGCC
GAGCCGGTCCCCCTCCGGCTCGTAGCCGGCTCGGTCCCGGCCGACTTCCCAGCTGGGACG
TACTACCTGGCCGGCCCGGGCCTCTTCACCGACGACCACGGCTCCACCGTCCACCCGCTC
GACGGCCACGGCTACCTCCGTGCCTTCTCGTTCGGCGGCGACGGAGGCACC---------
GTGCTGTACTCGGCACGCTTCGTTGAGACGCAGGCAAAGAGGGAGGAGCGCCAGGATGGG
ACGGGGCGGTGGCGGTTCACGCACCGGGGGCCCTTCTCGGTGCTGCGGGGCGGGAAGCGG
GTGGGCAACGTGAAGGTGATGAAGAACGTGGCGAATACCAGCGTCTTGAGGTGGGGCGGT
AGGCTTATGTGCTTGTGGGAGGGCGGGGATCCCTACGAGATCGACTCGCGGTCGCTGGAC
ACGGTGGGCCCCGTGGACCTCGTCGGACGGGAGCGGCATGATGGACCGGCCAAGGATCAG
CGTTGGGGG---------CTGGCGGCCGGTGCTTGGGACGTCGCGGCGCACTTCCTGAAG
CCCGTCCTCCGCGGT---------------------------------------------
------------------------------------------------------------
------------------------------------------------------------
------------------------------------------------------------
------------------------------------------------------------
------------------------------------------------------------
------------------------------------------------------------
------------------------------------------------------------
------------------------------------------------------------
------------------------------------------------------------
------------------------------------------------------------
---------------GAGTGTAGTTGTGATGGTATCAGC---------------------
------------------------------------------------------------
------------------------------------------------------------
------------------------------------------------------------
------------------GGAGATGTT---------------------------------
------TGGCCGCACGAGAGGGAGAGAAGCCAGCTAACATTGTTTCGGGTGAAA------
------------------------------------------------------------
---------------------------------------------------
>gnl_Elagu_v2.0_p5_sc00002.V1.gene621
------------------------------------------------------------
------------------------------------------------------------
------------------------------------------------------------
------------------------------------------------------------
------------------------------------------------------------
------------------------------------------------------------
------------------------------------------------------------
------------------------------------------------------------
------------------------------------------------------------
------------------------------------------------------------
------------------------------------------------------------
------------------------------------------------------------
------------------------------------------------------------
------------------------------------------------------------
------------------------------------------------------------
------------------------------------------------------------
------------------------------------------------------------
------------------------------------------------------------
------------------------------------------------------------
------ATGATAACAGCACTGTCAGTGAACCCAAGCCAGCAATCAACACCAGTTTATTTG
CTACCACGATTCTCTGAGAGTGCA---CAAAGTGGCCGTGATTGGAGGGTGCCGATCGAA
GCCCCACCGCAGCTATGGTCATCGCATGTTGGCAATGCCTTTGAGGAAAGGGATGAA---
ATCGGCAACTTAAATATTCAATTACAG------------------------------TTC
ACAACGTCTGCAGGGTATAACTGGCGCACAGGGAAGCTGGATCCCTCTTTCATGAACACG
GTTGAAGGCAAGGAAGCATTGCTACCCCACCTGGTTCAGGTTTCAGTTGAACTGGACTCG
ACCGGAGCATGTAGCCGGTGCACTGTGAGCAATGCCTCCGAACACTGGAACAAGCCAGCA
GATTTCCCAGTGATCAATCCAGCCTTATCAGGCCAGAGAAACACCTATATTTATGCTGGC
ACAGCTTCTGGCTCCCACCGATTCTTGCCGCATTTCCCGTTTGATAGCATAGTGAAGCTC
AACCGTTCAGATGGATCAGCAACTTCATGGTCGGCAGGGAGCAGGGAGTTCATTGGAGAG
CCTATATTTGTCCCCAGAGGCACT---------AAGGAGGATGATGGCTATATTCTTGTC
GTAGAGCATATACTACAACTAGACAAGTCTGCTGCAGTAATATTAGGTTCCTCCCCAGCT
GGAAACATGATGGAGCACACTATTGCTTTAGTAATTGGAGAGTTGTTTGGTGGGATTCCA
GGGGCTTACAAGTACTGGAGGAAGAAGCAGTCGGACGTTATGACCAGGCCG
>gnl_Eucgr_v2.0_Eucgr.E01594.1
---------------------------------ATGCAAGCC---AATACGACACACATA
AGT---CCAACTAAATTACTCCCTATA---------------CCCCCAAGG---CATGAC
CGGATTCCGGCAGGCGCCGCAGCCGCCAGCCATGTCCCCCAAGCCATCTCGATCTCCACC
TTGGAGGGTCGC------------TCCATGGGTGTCTCCGTGGTCGAGGTGGAAGAAGAT
CGGGTAGCCGCGTTCTGGGACTACCAGTTCCTCTTTGTGTCACAGCGATCCGAGGCCGCC
AATCCCGTCGTGCTCCGGGCGGTGGACGGGGCGGTGCCGCCCGACTTCCCCTCCGGGACG
TATTACCTGGTCGGCCCAGGGCTCTTCGCTGATGACCATGGGTCCACGGTACACCCTCTC
GACGGGCATGGCTACCTGAGGGGCTTCGTCTTCGGCGGGCCGGCCAAGGAG---------
GTCGGGTTCATGGCCCGGTACGTGAAGACGGAGGCCCAGGTCGAGGAGCACGACCCGGTG
AGCGACACGTGGCGGTTCACGCACCGGGGCCCCTTCTCGGTGCTCAAGGGCGGGAGGAAG
GTCGGCAACACCAAGGTGATGAAGAACGTCGCCAACACCAGCGTGGTGAAGTGGGGAGGG
AAGCTGCTGTGCCTCTGGGAGGGCGGTGACCCGTACGAGATCGAGCCCGGGTCATTGAAC
ACGGTGGGGAAGCTCGAGATGATCGACGGTCAT------GGTGGGCCGGAG---------
------------CACGGCGGTGTCGGTGATGTGTGGGACGTCGCCGCTAGCTTTTTGAAG
CCCATCTTATATGGAGTATTCAAGATGCCGGCGAAGAGAATGTTGTCACATTACAAAGTG
GACGCAAGGAAAGATAGGCTTCTCACTTTGTCGTGCAACGCAGAGGACATGCTGTTGCCC
CGTAGTAACTTCACCTTTTATGAATTCGACTCGAATTTCAAGCTGCTACAGAAAAAGGAA
TTCAACATCCCTGATCATCTAATGATTCATGATTGGGCTTTCACGGATACTCACTACATA
TTATTTGGGAATCGCATCAAGCTTGACGTTCCAGGGTCGATAAGTGCAGTGTGCGGAATA
TCACCGATGATATCGGCACTATCAGTGGACCCCAGCAAATCGACGTCCCCGATCTATCTT
CTTCCGAGATCACAGAACGAGAGC---CAGAACGGAAGAGATTGGAGGTCCGCCATTGAA
GTGCCTGCGCAGCTTTGGCTCCTGCATTTCGGCAACGCCTTCGAGGCCGTGGACGACGAG
GGAGGGACGAGGAAGATACGCTTGCAGGCCTGCGTCTGTTCCTACGAATGGTTCAATTTC
CACAAGCTCTTTGGATATAATTGGCAGAGTGGTAAATTGGATCCTTCCATCATGAATGTC
AAACAAGATGGGAAGGCCTTGTTGCCTCATCTGGTTCAGGTGTCCATCGACATCGACGCC
GAAGGGGATTGTCGAAAGTGCTCCGTGGAGTCTCTCAAC---AACTGGACGCGGCCTACG
GATTTCCCCGTGATAAATCCGGATTTTTCAGGGAGGAAAAACAAGTACATATACGGCGGC
ACAACCTCCGGTACCCGTCCTGCACTGCCGCATTTCCCGTTCGACTCTGTCGTGAAGCTC
GATTTGTCCAATGGGTCCAGCAGCACATGGTCGACCGGGAACCGCAGATTCATCGGCGAG
CCGATTTTCATCCCCAAAGGAACC---------GGAGAAGATGACGGGTACATTCTTGTG
GTCGAGTATGCAGTCTCGATTCAGAGATGCTATCTAGTCATTTTGAATCCGAAGAGGATC
GGAGAAGCCGACGCTCTGGTAGCGCGACTCGAAGTGCCTAAAGAGTTTAATTTCCCTCTG
GGATTTCACGGTTTCTGGGACGCCAACAGT---------------------
>gnl_Manes_v6.1_Manes.05G051700.1
---------------------------------ATGCAGGCC---AAGCCATCTCATATT
ATT---CCGACAAAG---TTCCCTTCTCCGATAGAACTC---CCTCCGTTG------TAC
CGGATTCCAACG------CCGTCGAGAACCAAAATACAAAGAGCTATATCCATTTCTTCT
ACTGATAATAGCCAC------------------TTAGCCTTGGAAAGTGCTATAGATGAT
TCAGTCGCTGCGTTTTGGGATTATCAATTTTTATTTGTGTCTCAACGTTTTGAGACTGTG
GAGCCAGTCACCCTTCGAGCTGTAGACGGTGCAATCCCGCCGGACTTCCCTTCCGGTACG
TATTATCTAACCGGGCCTGGTCTTTTCACCGATGACCATGGATCCACGGTGCATCCTTTG
GATGGTCATGGGTACCTTAGGGCATTTATTATTGATGAAGTCTCTGCGGAT---------
TTGAAGTTCATGGCTAGGTACGTGAAGACAGAGGCTCAGGTGGAGGAACACGATCCAGAG
ACTGGCACGTGGCGATTTACTCATCGGGGCCCATTTTCTGTCTTAAAAGGGGGTCAGAGG
CTCGGAAATACCAAGGTCATGAAAAATGTAGCCAATACTAGCGTACTCAAGTGGGGTGGG
AGGCTATTGTGCTTGTGGGAAGGCGGGATTCCTTATGAGATTGAATCAGGGACGTTGGAT
ACGATTGGGAGATTTGATTTGGTCGATGGTTGT------GATCTAGCGACGGACGGA---
------------GTAAATCATAACGGCGATCTATTGGATATAGCCGCAGGTTTATTGAAG
CCGATACTGTATGGAGTTTTCAAGATGCCACCCAAAAGATTGTTGTCTCATTATAAGCTG
GACAGCAAGAAAAATAGGCTTCTTACCTTGTCATGCAATGCGGAGGATATGTTACTGCCT
CGCAGTAATTTTACGTTTTATGAATATGATTCAAATTTCAAATTACTACAAAGACGAGAA
TTCAACATTCCCGATCATTTGATGATACATGATTGGGCATTTACAGATACTCATTACATA
CTCTTTGCCAATCGAATTAAACTTGATGTTAGCGGATCAATGGCGGCAGTCTGTGGGTTG
TCTCCCATGATATCTGCCCTGTCAGTGAACCCTAGCAAGTCAACCTCTCCCATATATTTA
CTTCCTCGTTCTCCTGATAAATCC---TTTGGCTACCGAGACTGGAGAGTGCCTGTAGAA
GCACCTTCACAGATGTGGCTGCTGCACGTCGGCAATGCTTTTGAGGTCATGGATGAC---
AATGGGAATTTGGAGGTCCAAGTACATGCTTGCTGTTGCTCCTATCAATGGTTCAATTTC
AAAAGAATGTTTGGGTATGATTGGCAAAGTGGGAGACTAGACCCTTCTATTATGAACGTG
AGAGAACGAGGAAACGAGTTATTGCCTCATCTAGTTCAGGTATCTATTAACTTGAATGCT
GATGGAAGCTGTCAAAGATGTAGTGTGGAGCCCTTGAAT---AAATGGAAGAAGCCTGCA
GATTTTCCCATCATTAATCCAACATTTTCTGGCAATAAGAACACCTACATATACGCAGCA
ACTTCTTCGGGGTCTCGCCAGACATTGCCACATTTCCCATTTGATATGGTGGTGAAGTTG
AATGTACGAGATGAGTCTATAAAGACATGGTCTGCTGGTGCTCGGAAGTTTATCGGTGAG
CCTATATTTGTTCCCAAGCCAGGA---------GAAGAAGACGATGGGTATCTTCTCGTA
GTTGAGTATGCAGTGGCAATACAGAGATGCTATCTTGTGATTTTGAATCCAAAGAGGATT
GGGGAAGCTGATGCATTAGTAGCAAGATTTGAGGTCCCCGGGCATTTAAATTTCCCACTT
GGTTTTCATGGTTTTTGGGCTGATACTACTGAAACAAAGTTT---------
>gnl_Medtr_Mt4.0v1_Medtr7g045370.1
---------------------------------ATGCAAGCC---AAGCCCATTCCCAAC
CCC---TCATCTTACAAAATTCCTCCTCTCATAAGGCCT---CCTCCGGTG------CAC
CAAGCCTCCTTA------CCCCAAACAATAACCAAACCAAAACCAATATCCACGCCCATA
CCGAATACCGATGTTGTAGTACCCCTACAACCGGTTCAACCTTTTATAGAGCATGATGAC
CCCGTAGTTGCTTCATGGGACTACAATTTCTTGTTCATGTCACAAAGATCGGAAACAACT
CAACCTATCAAACTACATGTACTTGAAGGTGCAATACCAACCGATTTTCCATCCGGTGCA
TACTATTTAACCGGACCGGGGATTTTCAAGGACGATCATGGTTCCACGGTGCACCCGCTA
GACGGCCATGGATACCTTAGAGCATTTACTTTCGATAATGCGACTAATGAA---------
GTCAAATACATGGCTAAGTACATTAAGACCGAAGCTCAAGTCGAGGAGTATGACCGAAAG
ACGGGCTCATGGAGATTTACACATAGAGGTCCATTTTCTGTATTGAAGGGTGGGAAAAAG
ATTGGGAATACTAAGGTTATGAAAAATGTTGCTAATACTAGTGTGTTGATGTGGGGGAAG
AAGCTATTGTGTATGTGGGAAGGTGGAAACCCGTATGAGATCGAATCGGGCACGTTGGAT
ACGATTGGGAAGTTCAACATGGTGGACGGTTGT------GATATGGATGACCATAAT---
------------GTGAATCACGGTGGTGATGTTTGGGAGGTTGCTGCCACCTTACTAAAG
CCTATATTGTATGGAATCTTTAAGATGCCACCAAAGAGACTCTTGTCTCACTACAAGGTT
GATTCTAGCAGGAGTAGATTACTTACTGTGTCATGCAATGCAGAAGACATGTTACTTCCA
CGAAGTAGTTTTACATTTACAGAGTATGACAATAATTTCAAGTTGGTAGAGAAGCAAGAG
TTCAAAATTCCAGATCACTTGATGATCCATGATTGGGCTTTCACGGATACACATTACATA
GTATTCGCCAATCGCATAAAGCTTGATGTACTAGGATCAATGGGAGCAGTATGTGGGGCA
TCTCCAATGATATCAGCATTAACAGTGAACCCAAGTAAGAGTACATCACCAATATACTTA
CTCCCTAGGTTTCCAAACAAACCTGAAAGCAAAAAAAGAGATTGGAGAAAACCACTTGAA
GTACCTTCACAATTGTGGTTGCTCCATGTTGGTAATGCCTTTGAAGTTAAACAAGCT---
CATGGGAATTTGGAAATACAAATACAAGCTAGTGCTTGCTCTTACCAATGGTTCAACTTC
CGCAAATTATTTGGATATAATTGGCAAACACAAAAGCTAGATCCATCAATAATGAATGTC
AAAGGT------GAAAATGCTTTGCCACATCTTGTTCAGGTATCTATAAAATTAGATTCA
GATTATAATTGCCAAGAATGTGATGTGAAGCCCATAAAT---AAATGGAAGAAATCAGCA
GATTTTCCAGCAACCAATCCTTCATTTTCTGGCAAGCAAAATAAATATCTCTATGCTGCA
ACCACCTTAGGATCTAGAAAAACATTGCCAAGTTTTCCTTTTGATACTATAGTGAAATTT
GATCTTGTGAATAATTCTGTAAAAGCTTGGACTGCTGGAAGTAGAAAATTTGTTGGTGAA
CCTATTTTTGTTCCCAAAGGTGAA---------GAAGAAGATGATGGTTACCTTCTTGTT
GTTGAGTATGCTACCTCAATGCAAAGATGTTGTCTTGTTATCTTGAATCCAAAAGAGATA
GGAACAAAAAAGGCCCTTGTTGCGAGAATTGAAATTCCAATGCACTTAAATTTTCCTCTA
GGTTTTCATGGTTTATGGGCAGCAACTGAAGGCCATATT------------
>gnl_Mimgu_v2.0_Migut.B01565.1
---------------------------------ATGTTGGCC---AAAGCTTGCCATCTC
CTC---CCAATAAAA---CTCCCCTCACCGCCCAAGCTACCGCCGCCAACG------ACG
TACAACCCCTCACAA------------ACCACCATCTCCCGCGCCATATCGATAACCGCC
CCGGCCCCGGCCCCCCGA------AAAACGGTACAAGACACCAATGCGCCGCAAGACGAC
GCCGTCACGGCTTTCTGGGACTACCAATTCCTCTTCGTCTCCCAACGCGCGGAAACCGCC
GAACCAATCCCCATCCGCCTCGTCGACGGCGCGCTTCCGTCGGACTTCCCCTCCGGCACC
TACTACCTCACCGGACCCGGCCTATTCTCCGACGACCACGGCTCCACCGTCCACCCACTC
GACGGCCACGGATACCTCCGCTCCTTCAAGATCGACGGCTCCTCCGGGAAG---------
GTGGAGTTCATGGCGAGGTACATAGAGACGGAGGCGCAGGCGGAGGAGCGGGACCCCGCC
ACCGGCGAGTGGCGGTTCACCCACCGCGGCCCGTTCTCCGTCCTGAAGGGCGGGAAGATG
GTGGGGAATACTAAAGTGATGAAGAACGTGGCGAACACGAGCGTCCTGCAGTGGGGCGGG
AGGCTGTTCTGTTTGTGGGAAGGCGGCGATCCGTACGAGATTGATGCTCGTACGTTGGGT
ACTCTCGGCAAGTTTAATCTCGTCGGTGATCGG------AATATTCCGCCGCCGGCGGAG
TATGATGACGGTAGATTATTCCATGCTGATTTCTTGAAATTGGCAGCTAATATCTTGAAG
CCAATACTATACGGAGTGTTCAAGATGAGTCCTAAGAGGCTGTTGTCTCATTACAAGATT
GATGTTAAACGAAATCGACTGTTGATCATGTCGTGCAATGCCGAAGATATGTTACTCCCT
CGCAGTAACTTCACATTTTACGAATTCGACTCCAACTTCAAGCTGCTACAAAGCCAAGAA
TTCAGCATCCCAGATCACTTGATGATCCATGATTGGGCCTTTACGGATTCACAATACATA
TTGTTCGGAAACAGGATCAAGCTAGATGTTGCAGGTTCAATGGCAGCAGTATGTGGTCTA
TCACCCATGATATCAGCACTATCCCTGAATCCAAACAAACCCACTTCTCCAATCTATTTA
CTTCCAAGATTCCCAAACGCGCAACCAAACAGGTTTAGGGATTGGAGAATCCCAATTGAA
GCCCCTTCACAAATGTGGGTACTTCACGTGGGAAATGCTTTTGAAGAGAGAGAAGATGAT
AATGGCAATCTTCATATTCAAATCCAAGCTAGTGGCTGCTCCTATCACTGGTTCCACTGT
------------------------------------------------------------
------------------ATCTATTTTCAGTTTGTGAATGTGAACATAAGTTTGGATTCT
AATGGAAACTGCCAAAAATGTGGAGTAAAAGATTTGAAC---CAATGGAACAAACCTTCA
GATTTTCCGGTCATCAATCAAGAATATTCCGGCACCGAAAACACATACATTTACGCCGCG
ACTTCGTCCGGTTCACGCAGAGCACTGCCACATTTCCCGTTTGACACGGTGGTGAAACTA
AACACCGCCGACAAATCCACACAAACTTGGTCCACCGGCAAACGGAGATTCATCGGAGAG
CCAATTTTCATCTCTAAAGGCACT------AAAGGGGAAGATGACGGTTATCTCCTCGTA
GTGGAATATGCCGTGTCAACGCAGAGGTGTTATCTCGTGGTTTTGGATTCGAAATCGATC
GGAAAGAAGAATAGTGTAGTGGCAAGATTTGAAGTACCTAGGCATTTGAATTTCCCTCTT
GGATTTCATGGATTTTGGGCTCCGGATAAAGTGTGCAATTCTAGCCAAGTT
>gnl_Musac_v1_GSMUA_Achr11T21000_001
---------------------------------ATGCAAGCC---TTTCCAGTCCACCGC
CTGCAGCCG---------CTGCCTCCGTCGACCAAGCTCCTGCCC---------------
---------------TTGCCCACCACCGCCTCTGCCCATCGCACCATCCCCTTTGTCTCC
TCTGCGGCGGCATCTTCTCCCTCCTCCCAGCTCGCCGGCTCTGCCACGGCCCCGGACTCG
CCCACCGCGGCATTCTGGGACTACCAGCTGCTCTTCGCCTCCCAGCGGTCGGAGACAGCC
GAGCCGGTGCTCCTCCGGGTGGCCCACGGCTCGGTCCCGGTCGACTTCCCTCGGGGCACG
TACTACCTGGCTGGCCCGGGCATATTCTCCGACGACCACGGGTCGACCGTAAACCCGCTG
GACGGCCACGGGTACCTCCGCGCCTTCGACTTCCGCGGCAGCAGCGATGAG---------
GTCTGGTACTCGGCGCGCTACGTGGCGACGCCGGCGCAGCGGGAGGAGCGGGAGGCGGCG
ACTGGCCGGTGGCGGTTCACGCATCGGGGGCCCTTCTCGGTGCTGCGGGGCGGCAGGCGG
GTGGGGAACCTGAAGGTGATGAAGAACGTGGCTAACACCTCGGTCCTCAAGTGGGGCCCT
AGGCTGATGTGCCTGTGGGAGGGCGGGGACCCATACGAGATCGATCCCGCGTCGTTGGAT
ACAGTGGGGCTGGTCGACCTCGTCGGGAGT---------GATCATGGCGATCGACGGCAG
ACGGAT------GGAGGCAGCAGCGGTCGAGCAGTGGACGTCGCCGCACACTTGTTGAAG
CCCATATTGCGAGGAGTGTTTAAGATGCCTCCAAAGAGGCTGCTGGCTCACTACAAGATA
GATGCCAAGCGGAACAGGCTGCTGATGGTCTCCTGCAACGCTGAAGACATGCTCCTTCCT
CGCTCCACCTTCACTTTCTACGAGTTTGACTATAACTATGAGCTGAAGCAGAAGAAAGAG
TTCGTCATCCCTGATCACCTGATGATCCATGACTGGGCCTTCACTGACAGTCACTATGTC
CTCCTTGGAAACCGCATCAAGCTTGATATCCCTGGATCGTTACTAGCAGTGTCAGGCCTA
CACCCAATGATATCAGCACTTGCAGTGAACCCCAGCCAACCCTCAACACCAATTTATGTG
CTGCCCCGTTTCTCCCAGAGTCCC---ATCCGAGACAGGAACTGGCTTGTGCCCATACAA
GCTCCATCCCAGAAATGGGCACTGCACACAGGGAATGCATTCGAGGAAAGGGATGGA---
AATGGGAACTTGAAGATCCAGCTCCAAGCCTCGGTATGCTCCTACCAGTGGTTGAATTTC
CACAAGATGTTCGGATACAACTGGCGTACAGGAAAGCTTGACCCTTCTTTCATGAACCTG
GTTGATGGAAGGGAGGCAATGCTGCCCCATCTGATTCAGGTATCGATCGAGTTGGACGCA
AAAGGGACTTGCTATGGATTCTCCATAGCAAATCTCTCGAACATATGGAATAGACCTGCA
GACTTCCCGGCGATCAATCCATGCTTCTCCGGTCAGAAGAACACTTATGTTTATGTGGGC
TCGAGTTCTGGAACCCGGAGATTCTTGCCTCGCTTTCCCTTTGACAGCATAGTTAAGCTG
GACTTATCCAATGGATCAGCAAAGTCATGGTCTACCGGCGACCGGATGTTCGTCGGCGAG
CCAATTTTTGTTCCCAAAGGCAGA---------GAGGAAGATGATGGTTACGTTCTCGTT
GTTGAGTATGCTGTCGCAAAGCAAATGTGTTACCTCGTCATACTGGATGCTAGAAGAATA
GGGGAAGCCGAAGCAGTCGTAGCAAAGCTCGAAGTGCCAAAACACCTGACCTTTCCTATC
GGCTTCCATGGATTTTGGTCTACCAAA------------------------
>gnl_Nelnu_v1.0_NNU_012175-RA
---------------------------------ATGCAAGCA---ACATTTTGCCAAGCT
ATC---CCTCCAAAA---CTACCCTATCCATCGAAGCTT---TCCCCGGTG------TAC
AGACTCCCAACA---------------------------CGAGCTAAAATGATCTCGATG
CCTGAAAGG------------------------CAAGTGTCGGTCCCAGATGCAGACAAC
TCGGTTGCCGCGTTCTGGGACTATCAGTTCCTTTTCGTCTCCCAACGGTCAGAGTCGGTG
GAGCCTGTCGTACTTCGTACAGTCGATGGCGCGATCCCTGCCGACTTCCCTTCCGGTACT
TACTACCTAGTAGGACCCGGTATATTTTGTGACGACCACGGTTCAACGGTTCACCCTCTG
GACGGCCATGGATACCTCCGCGCATTCGTTGTTGATGGGAATTCCGGTGAG---------
GTCAGGTTCTCGGCGAGATACGTTAAGACAGAAGCGCAGAGGGAAGAGTGTGAAGGAAAG
ACCGGGAGGTGGCGGTTTACGCATCGAGGGCCGTTTTCGGTGTTGAGAGGAGGGAAGAAG
ATTTTGAATACAAAAGTGATGAAGAACGTAGCGAATACGAGCGTGTTGAGATGGGGAGGA
CGGTTGTTATGCATGTGGGAGGGTGGCAATCCATATGAGCTTGAAACTGAGACGTTGGAT
ACGGTTGGAAGATTTGACTTTGATGTGACGGAC------GACAGCAATTTGTCGTCAAAA
------------AGAGGGTTTAGCGGTGGTTTTTGGGATTTTGCGGCTTGCCTATTGAAG
CCGATCCTTTACGGTGTGTTCAAGATGCCTCCAAAGAGATTGCTGGCCCACTACAAGATG
GATTTTCAACGAAACAGACTGCTAATAATGTCCTGCAATGCGGAGGATATGCTGCTCCCT
CTCAGCCATTTCACCTTCTACGAGTTCGATTTGGATTTCAAGTTACTGCAGAAGCAAGAG
TTCAACATCCCCGACCACTTAATGATCCACGATTGGGCTTTCACAGATAACTATTATGTT
GCAGTAGGCAATCGCATCAAACTCGATGTAATA---------------------------
------------------------GTAAACCCTAACAAGCCCACATCACCCATCTACCTG
CTTCCCCGGTTTCCTGAAAAGCTA---TTTGAGGATCGAGACTGGAGGGTGCCCATTGAT
GCTCCTTCACAGATGTGGCTATTACATGTTGGTAATGCATTCGAGCAAAGGGATAAG---
AAAGGGAATTTG------------------------------------------------
------------------------------------------------------------
------------------------------------GAGGTGGCTATCAACTTCGATGCA
GATGGAAAATGTCATGAATGCTCAGTGAAACCACTAAAT---AATTGGAGTAGACCATCA
GACTTTCCTGCTATTAATCCAACTCGCTCTGGTAATAGAAATACTTACATCTATACAGCC
GCTGCTTCTGGTTCTCGCCATCTATTACCACATTTTCCATTTGATATGTTGGCTAAGTTA
AATTTGTCAAACAACTCTGTTTCCACTTGGTCTGTGGGAAGCCGTAGATTCATTGGTGAG
CCCATCTTTGTTCCCAAAGGAAAT---------GAAGAGGATGATGGATATGTCCTTGTG
GTAGAGTATGCAGTTTCAATCCAGAGGTGTTACCTTGTGGTTTTAAATCCCAAGATAATA
GGAGAAGCTGGTGCACTTGTAGCAAGACTGGAAGTTCCTAAACACCTGAATTTTCCCATT
GGGTTTCATGGCTTTTGGTCTGCAGAC------------------------
>gnl_Orysa_v7.0_LOC_Os04g46470.1
---------ATGGCAACACAAGCGATTGCACCGATGCACGCC---GCCGTCGTGCACCGC
------------------------------CACCACGTTCTACCACCCCGC---------
---------------CGCTGCGTGCGC---------CGCCGTGGCGTCTTCGTCCGCGCC
TCGGCCGCCGCC---------------------GCCGCCGCCGCCGCCGAGACGGACACG
CTGTCCGCGGCCTTCTGGGACTACAACCTCCTCTTCCGGTCGCAGCGCGACGAGTGCCTC
GACTCCATCCCGCTCCGCGTCACCGAGGGCGCGATCCCGCCCGACTTCCCGGCCGGCACC
TACTACCTCGCCGGGCCGGGCATCTTCTCCGACGACCACGGCTCCACCGTCCACCCCCTC
GACGGCCACGGCTACCTCCGCTCCTTCCGCTTCCGGCCCGGCGACCGCACC---------
ATCCACTACTCCGCGCGGTTCGTGGAGACGGCGGCGAAGAGGGAGGAG---AGCCGGGAC
GGCGCGTCGTGGCGGTTCACGCACCGGGGGCCCTTCTCCGTGCTGCAGGGCGGGAAGAAG
GTGGGCAATGTGAAGGTGATGAAGAACGTGGCCAACACCAGCGTGCTGCGGTGGGGCGGC
CGGCTGCTCTGCCTCTGGGAGGGCGGCCAGCCGTACGAGGTTGACCCCCGGACGCTCGAG
ACCGTCGGCCCGTTCGACCTGCTCGGCCTC---------GCCGCCGCCGACGACAACAAG
GCAACGAAC---GCGTCTGCAGCACGACGGCCGTGGGACGCCGCCGCGCGCCTGCTGCGC
CCTGTTCTTAGCGGGGTGTTCGACATGCCGGGCAAGAGGCTGCTGGCGCACTACAAGATC
GACCCGCGGCGGGGGCGTCTGCTGATGGTCGCCTGCAACGCCGAGGACATGCTCCTCCCG
CGATCCCACTTCACTTTCTACGAGTTCGACGCCCACTTCGACCTCGTCCAGAAGCGTGAG
TTCGTCGTGCCGGACCACCTCATGATCCACGACTGGGCCTTCACCGACACCCACTACATC
CTCCTCGGCAACAGGATCAAGCTCGACATCCCCGGATCGCTGCTGGCATTGACGGGCACT
CACCCGATGATCGCGGCGCTGGCCGTGGACCCGAGAAGGCAGTCGACGCCGGTGTACCTG
CTTCCGCGCTCCCCGGAGACCGAG---GCGGGCGGCCGCGACTGGAGCGTGCCGATCGAG
GCGCCGTCGCAGATGTGGTCCGTGCACGTCGGCAACGCGTTCGAGGAGGCGAACCGC---
CGGGGCGGCCTCGACGTCCGGCTGCACATGTCAAGCTGCTCCTACCAGTGGTTCCATTTC
CACAGGATGTTTGGTTACAATTGGCACCACAAGAAGCTGGACCCGTCGTTCATGAACGCG
GCGAAGGGAAAGGAG---TGGCTGCCTCGCCTCGTTCAGGTGGCCATCGAGCTCGACAGG
ACGGGAGAGTGCCGGAGGTGCTCAGTCAGGAGGCTGTCCGATCAGCACGCCAGGCCGGCG
GACTTCCCGGCGATAAACCCAAGCTACGCCAACCAGAGGAACCGGTTCGTCTACGCCGGC
GCCGCGTCCGGCTCCCGCAGATTCCTCCCGTACTTCCCGTTCGACAGCGTGGTGAAGGTC
GACGTCTCCGATGGATCGGCGCGGTGGTGGTCTACCGACGGGCGCAAGTTCGTCGGCGAG
CCGGTCTTCGTCCCGACCGGCGGC---------GGAGAGGATGGTGGCTATGTTCTTCTT
GTAGAGTATGCAGTCTCCAAGCACAGATGCCATCTAGTGGTGCTGGATGCAAAGAAGATA
GGGACAGAGAATGCACTTGTGGCAAAACTAGAGGTGCCAAAGAACCTCACTTTTCCAATG
GGATTCCATGGTTTCTGGGGAGATGAA------------------------
>gnl_Phavu_v2.1_Phvul.008G152801.1
---------------------------------ATGCAAACC---AAACCCATTCACAAC
ACC---CCACCATAC---ATCCCTCCACCCATTAGGCCATCTCCTCCGGTG------CAC
CAAATCCCTTCC------TATACACCACCAACCAAACCCCGTGCAATATCCATATCCACG
CCCAATGCCCCTGTT---------GCCATACCAATTCCACCAACTATAGAGCCTGATGAC
TCTATAGCTGCATATTATGACTACCAATTCTTGTTCATGTCACAAAGATCCGAAGCAACT
CGACCCGTTACTCTAAGCATTGTGGAAGGTGTGATCCCATCCGATTTCCCCGCCGGCACC
TACTACCTAACCGGACCGGGGCTTTTGACCGATGATCACGGCTCCACGGTGCACCCTCTA
GATGGACATGGGTACCTAAGGGCATTCACTTTTGATAATGTTACTAAGAAT---------
GTCAGGTACATGGCTAAGTACATTAAAACGGAAGCACATGTGGAGGAACATGACCCAAAG
ACCAAGAAGTGGAAATTCACTCATAGAGGACCATTTTCAGTGTTGAAGGGTGGAAAAAAG
GTTGGGAACACTAAGGTCATGAAAAATGTGGCTAACACTAGTGTACTAAAGTGGGGGAAA
AAACTCCTGTGCATGTGGGAAGGTGGGGAACCGTATGAGATCCAAGCTGGTACGTTGGAT
ACGATTGGACAATACAACATCATGGATGGTGTT------GATTTGGAAGATCATGAT---
------------GAGAGCAGAGGTGGTGATGTTTGGGAGTTTGCTGCCAACTTATTGAAG
CCTATATTATACGGAGTGTTTAAGATGCCCCCAAGGAGACTCTTGTCTCACTATAAGGTT
GATTCTAGAAGAGACCGGCTACTCACTGTGTCATGCAATTCCGAAGACATGTTGCTTCCA
CGCAGTAATTTTACATTTACTGAATACGACTCAAATTTCAATGTAGTACAGAAGCAAAAT
TTCAGAATCCCTGATCACTTGATGATCCATGATTGGGCTTTCACAGATACCCACTACATT
GTATTTGCCAATCGCATAAAACTTGATGTACTGGGATCAATGGCAGCAGTGTATGGTATG
TCTCCAATGATATCAGCATTAAGAGTAAACCCAAGTAAGAGCACATCTCCTATATACCTG
ATTCCAAGGTTTCCAGAGAAACAAAAGGGCAAGGAGAGAGATTGGAGAGTACCAGTTGAA
GCACCTTCACAGTTGTGGTTGCTTCATGTTGGCAATGCCTTTGAAGTTAGACATGAA---
CATGGGAATTTGGACATCCAAATACAAGCTGCTGCTTGCTCTTACCAATGGTTCAATTTC
AGCAAGTTATTTGGATACGACTGGCAAAAGAGGAAGCTAGACCCAGCAATAATGAATGTA
AAAGGTGGA---ACTGAGTTATTGCCTCATCTTGTTCAGGTATCTATAAAATTAGATTCA
GACTACAATTGCCAAGAATGTGAGGTGAAGGCCATGAAG---AAATGGAAAAAATCCTCA
GATTTTCCTGCGACCAATCCAGCATTTTCCGGGAAGAAAAACAAATATCTGTATGCAGCA
ACAACCTTAGGATCTCGTAAAACATTGCCATGTTTCCCTTTCGACACCGTTGTGAAATTA
GATCTAGACAGTGATTCTGCACAAACTTGGACTGCTGCAAGTAGAAGATTCATTGGTGAA
CCTATTTTTGTTCCTAAAGGTGAC---------GGAGAAGATGATGGCTATCTTCTTGTT
GTTGAGTATGCTGTTTCAATGAATAGATGCTACCTCGTCATCTTGAACCCAAAAAGGATA
GGATCAGATAATGCCCTTGTTTCCAGAATCGAAATTCCAAGTCACTTAAATTTTCCTCTT
GGTTTTCATGGTTTCTGGGCCGCTAAT------------------------
>gnl_Phypa_v3.3_Pp3c6_21550V3.1
---------------------------------ATGGACGTTGTCGCATCCTTC------
------CCGAGCATT---TACCACAACTGCCGGAGGATCTCGCCTAATGATAAACTTACT
CGCTGTATTCGGAGCGCACTGACTGATCATTGGAAAGCATCATCGGTCTTGGTGGAGAGA
GATCTACTAAGTGAAACAGAC---CTTACTCCCAAGTTTCGAGATATCCAACGGAATGAT
GAAGAGGACGCTTTTTGGGACTACCAGTTTTTGTACAAATCCCAACGCAACGAG---GTG
GACTCCATTTCTCTTACCTTGGTAGAGGGGAGCATCCCACCTCAACTA---TCGGGTGTC
TACTACTTGTGCGGTCCCGGAATTCGGACAGATGATCATGGTTCTCAAGTGCACCCTCTT
GATGGCCACGGTTACCTCCGAAAGTTTGTCATTGATGGCTCT---AATCCA---------
GTCATCTATTCAGCAAAATACGTTAATAGCGAAGCCAGAAAAGAGGAATATGACGACGAA
AGCAAAACATGGAGATTCCAGTACCGTGGTCCGTTTTCACAGCTGCGAGGCGGAGATCGA
TTTGGCAATGTGAAGGTTATGAAGAACGTGGCAAATACCAGCGTCCTGAAATGGGCTGGG
AAACTAATGTGTATGTATGAGGGAGGAAATCCCTACGAGATGGATTCAAAAACACTCCAG
ACGTTGGGCCTTTTCAATGTAAGCGAGTTGAGTTATATGGATACCGACACATGCACCAAC
CTCGACGGTCTTGGATCAGCAAAGAGAGCAGCAGTAGAATTGGTCGGAATGCTTATCCAA
CCCGTACTTAAGGGTGTATTCGAAATGCCCAAAGAACGGATGCTCTCTCATGTTAAGATG
GACGTCAAAAGGCAGAGACTTGTGGTGATGACTTGTCGACGCGAGGATATGGTCCTTCCC
AAAAGCACTTTCACAGTTTACGAGATGGACCTTTCTATGCAAGTTGTCCAAAGAAAGAGT
TTCACTCTAGATGAGCAGCTTATGATTCACGACTGGGGTCTCACAAACAACCACTATGTG
CTGCTTGCAAACAAAGTCAAACTCAACAGTCCAGCAAATCTTGAATCCGTTGCTGGGATG
CAACCGATGATCAACTGCCTAGCTTTGGACGACGCTCTCCCGTACACACCCATGTATCTC
CTGCCCAGGGAGATAAACGTCACCAACAGTTCCAAGAGGAATTGGAGAACCCCTGTCAAG
GTCCCAGAGCGACTTTGGTTCGTACATACTGCCAACTCTTTTGAAGAAACAGATGAT---
CATGGAAACCTCCGAATTACTCTTGATGGAACAGCATGCTCCTATGATTGGTTTTCCCTA
AGTAACATGTTTGGGTATAAATGGCAGAAGAAATGGCTTGACCCAACAATGATGAACAAA
ATGAACGGAGGTATGAAGAATCCAGTCCAACTTATCCGTGTGTCCACCCTGTTATCCACT
GAGGGCGATGAAATCGAAACCAAATATGAGAAGTTCGAG---AACAATACATGTGCATGT
GAATTTCCAGCCATCCATCCGGAATTGTATGGCTCAAAGAATGAATACACTTATTTAGTG
GGCGCCTCAGGACGCAGAAAAGCACTACCTTACTTTCCATTTGACACGGTTTTAAAAATT
AGTGCTCCAGATGGAAAGATCCAATCATGGTGGGCAGGACCAAGGAATTTTGTGGGTGAA
CCTACCTTTATTCCAAGAGCAGGATCTGACTTCGTCGAAGACGATGGTTACTTGATTGTT
GTACAGTATTCTGCAGAGGAGGAAGTTTGTTACCTGGTAATATTGGATGCGAGAAACATC
GGAAGCGAGAATCCTGTTGTGGCCCGGTTACAGTTGCCTGCAAAATATGCCTTCCCATAC
GGATTCCATGGACTTTGGACTGACGTGGATATTAAACGGACC---------
>gnl_Pinta_v2.0_PITA_000031671-RA
------------------------------------------------------------
------------------------------------------------------------
------------------------------------------------------------
------------------------------------------------------------
------------------------------------ATGTCCCAACGGTCAGAATCTGTA
CAAGCAATTGAATTGAGGGTGGTAGAAGGCAAAGTACCACCTGATCTG---GAAGGAACT
TACTATCTGGGAGGACCAGGATTGTTCGCAGATGATCATGGCTCCTCAGTCCATCCTTTA
GATGGACATGGATACCTCAGAAGATTCCAAATACAATCT------GGATCT---------
GTTTCCTACTCGTCCAGATACATTAACACAGAAGCTCGGAGAGAAGAGTACGATGAAGAG
AACAACAGTTGGCGTTTCACATATCGTGGCCCTTTCTCGGTATTGAGAGGGGGCAAGCGA
ATTGGAAACCTTAAAGTGATGAAGAATGTGGCTAATACGAGCGTTTTGAGCTGGGCAGGT
CTACTAATATGTTTCTGGGAAGGCGGGCAACCCTACGAAGTGGACTCTCAATCTCTTCAT
ACAATCGGGCTTTTAAGGTTAATGACTCTGGGTGGGCTGCAAAATTCAGATTCCACCAAA
AGATCAAACTTAAGAGATTTTAAACTCTGCCTGCTACAATTTAGTGCAAGGATATTGTAT
CCCATACTTGCAGGCATATTTAAGATGCCCAGGGAACGTGTGTTGTCACATTACAAAATT
GATCCCAAGAGGAAACGTTTGATTGTCATCACATCTCATGCGGAAGACATGCTACTGCCT
ATGAGCAACTTCTCATTTTATGAATATGACTCATCCATGAATCTCGTTCAACAAAAAAAA
TTCGTTATATATGATCACATGATTATTCATGACTGGGCCCTAACCGAAAGTCACTACATT
ATATTTGGAAATCGAATCAAATTAGACATTGGTGGATCAGTAGCTGCTATATCTGGAATG
GCACCCATGATTACTGCTCTGTGTCCAAACCCAAGCAATCCCAATACTCTCGTCTATTTG
CTTCCTCGTCTTTCCAATGGAATA---ACTGGAGAACGAGACTGGAGAATTCCCATACAA
ATACAGAAGCAATTCTGGTTGCTGCACACTGCCAATGCATATGAAGAAATTGATCACGAC
AAGGGCAACCTCCGGATTGTTGTGCAGGCTTCTGTATGTTCTTACCGATGGTTTTCTTTC
CAAAACATGTTTGGATACGATTGGACTCGCAGACAACTCGATCCGGGATATATGAACAAC
TCTTCCATCACCGAACCCTGCATGCCTCACCTGCTACAAGTATCAATCCAAATCGATCAT
AATAACACCAGCTACTCTTCACAAGTGACTTCTTTCAAA---GGGTGGACAAAGTCCTGC
GATTTTCCATCAATAAACATGGCGGTCTCTGGTTACAAAAACAGATATTTATATGTGGGA
GGATGCTCTGGCGGACGCAAATCTTTACAGCACTTTCCTTTCGATACAGTTGTCAAATTG
AAAACAGAAGAAGAATCAGTTTCAACTTGGTGGGCAGGAAAGCGTTCATTTATAGGAGAG
CCAATGTTTGTGTCCAGATCATCAGGAGGATTCGAAGAAGACAATGGATACATACTAGTC
ATACAGTATGCAGTTTGGAAGCGTAGGTGTTACTTGGTGATTTTAGACGCAAAGCGTATG
GGAGAGAATGATGCATTGGTAGCCAAACTGGAGGTTCCTGAAGAGTTCAACTTTCCACTG
GGATTCCATGGCTTCTGGGTTCAAACTGGGGAGGAAGAG------------
>gnl_Pinta_v2.0_PITA_000039840-RA
------------------------------------------------------------
------------------------------------------------------------
------------------------------------------------------------
------------------------------------------------------------
------------------------------------ATGTCCCAACGGTCAGAATCTGTA
CAAGCAATTGAAATGAGGGTGGTAGAAGGCGAAGTGCCACCCGATCTG---GAAGCAACT
TACTATCTGGGAGTACCAGGACAGTTCGCAGATGATCATGGCTCCTCAGTCCATCCTTTA
GATGGACATGGATACGTCAGAAGATTCCACATACAATCC------GGATCT---------
GTTTCTTACTCA------TATATTAACACAGAAGCTCGGAGAGAAGAG------------
------------AGGTTTCACATATCGTGGCCCTTTCTCCGTATTGAGAAGGGG------
---------------------CAAAATGTGGCTAATACTAGCGTTTTGAGTTGGGCAGGT
CGTCTAATGTGTTTCGGGGAAGGTCGTAACCCT---------------------------
------------------------------------------------------------
------------------------------------------------------------
------------------------------------------------------------
------------------------------------------------------------
------------------------------------------------------------
------------------------------------------------------------
------------------------------------------------------------
------------------------------------------------------------
------------------------------------------------------------
---------AATATGTGGAATTTCCAT---------------------------------
------------------------------------------------------------
------------------------------------------------------------
------------------------------------------------------------
------------------------------------------------------------
------------------------------------------------------------
------------------------------------------------------------
------------------------------------------------------------
---ATTTTCATA------------------------------------------------
------------------------------------------------------------
------------------------------------------------------------
---------------------------------------------------
>gnl_Poptr_v3.0_Potri.014G056800.1
---------------------------------ATGCAAGCA---AGACCATACCATACA
GCT---CCCACGAGT---TTCCCTTCACCGAGTAAACTC---CCTCGATTT------CAT
CGAACTCCATCG------CCGGCTAAGATTAAAATACCTAGAGTCATATCCATTTCCACC
CCGGATACCGCTGATCAT------GCCTCAAGCCGTACATCCCTGGATACTATAGATGAT
CATGTGGCTGCTTTTTGGGACTACCAATTCTTATTCGTGTCACAAAGATCAGAGACAACC
GAGGCAGTAACGCTTCGAGTTGTTGATGGAGCAATCCCATCTAATTTTCCATCCGGCACG
TATTATCTAACCGGTCCAGGGCTATTTACAGATGATCATGGCTCCACGGTGCATCCTTTG
GATGGTCACGGATACCTTAGGGCATTTAATATTGATGGAGTCAGTAGAGAG---------
GTCAAGTTCATGGCTAGGTACGTAAAAACAGAGGCTCAAGTCGAGGAACACGATCCAGAG
ACTAACACGTGGCGGTTTACATATCGTGGTCCGTTTTCTGTGTTAAAAGGAGGCAAGAGA
CTTGGTAATACCAAGGTGATGAAAAATGTCGCAAATACTAGTGTGTTGAGGTGGGGTGGT
AAGCTATTGTGTTTGTGGGAAGGTGGGGATCCTTATGAGATTGAACTAGGAACGTTGGAT
ACTACTGGGAGGTTTGATATGATCAACGGACGT------GATTCATCGATGGATAAT---
------------AGAAGTAATGGTGGTGATACATGGGATATAGCAGCTGGATTATTGAAG
CCAATTTTACATGGAGTGTTTAAAATGCCACCGAAGAGATTGTTGTCCCATTATAAGCTC
GATGCTAAAAGGAACAGACTGATCACTGCTTCATGCAATGCCGAGGACATGCTACTGCCC
CGCAGTAATTTTACTTTTTATGAATATGATGAAAATTTCAAGTTGTTGCAGAGACAAGAA
TTCAACATTCCCGATCATTTGATGATCCATGACTGGGCATTTACAGATACTCATTACATA
TTATTCGCCAACCGCATTAAGCTTGATGTCATCGGATCAATGACTGCTATTTGTGGACTA
TCTCCGATGATATCAGCTTTGTCAGTGAATCCTAGCAAGTCTACCTCTCCCATCTACTTG
CTTCCTCGATTTCCTGAGAAATCA---CCCAGCAATAGAAACTGGAGAGTGCCAGTGGAA
GCACCTTCAACAATGTGGCTACTACATGTTGGCAATGCTTATGAGGCCAAAGATGTC---
CATGGAAATTTGCAAATTCAAATACATGCTAGCATTTGCTCCTACCAATGGTTCAATTTC
CAAAAACTATTTGGATATAATTGGCAAAATGCTAAGCTAGACCCTTCTGTTATGAACGTG
AAGGAAGGCGGGGATGAGCTACTGCCCCATCTTGTTCAGGTTTCTATAAATTTGGATGCT
GATGGGACCTGTCAAGAAAGCAGCGTGGAACCCTTGAAT---CAGTGGAGCAAGCCAGCA
GATTTTCCTGTCATAAATCCTGACTTCTCTGGTAATAAAAACAAATATGTTTATGCAGCA
AGTTCTTCAGGCTCACGCCAAACATTGCCGCATTTCCCTTTCGATATGGTGGTGAAGCTA
AACTTGTTAGACAAATCTATCCATACATGGACCGTTGGTGCGAGGAGATTTATCGGGGAG
CCTATATTTGTTCCAAAAGGAAGG---------GAAGAAGACGATGGATATCTTCTGGTA
GTGGAGTATGCAGTTGCAATACAAAGGTGCTATCTTGTAATTTTGAATCCAAAGAGGATA
GGGAAAGCTGATGCACTTGTAGCAAGATTAGAGGTCCCCAGGCATTTAAATTTTCCACTT
GGTTTCCATGGTTTTTGGGCCAACGGTTCT---------------------
>gnl_Prupe_v2.1_Prupe.2G133900.1
---------------------------------ATGCAAGCCAACAACCCCTTCCAAATT
ATT---CCCAAACAAATCTTCCCTTCACTGATAAAGCTA---CCTCCGGTG------CAC
CAATCTCCGTCC------CCAGTGCCCACCAAACCACCGCGTGCCATATCAATCTCCACA
CCCAACGAAACCAATCGCGGT---CCAATTACCATTTCAACCCTAGACGTAGTAGATGAC
TCCGTGGCTGCATTTTGGGACTACCAATTCCTCTTTGTGTCACAGCGCTCAGAACAAACC
GAACCCATCGCGCTCAGAGTCGTGGATGGTTCGGTTCCATCGGACTTTCCCTCCGGCACG
TACTACTTGACAGGGCCGGGGCTCTTCGCCGACGACCACGGCTCCACGGTGCACCCATTG
GACGGCCACGGCTACCTTAGGGCTTTTAAATTTGACGGGTTTGGCGAAGAT---------
GTCAAGTTCATGGCCAAGTACGTGAAAACTGAGGCTCAAGTGGAGGAGCACGACCCTTTG
ACTGACACGTGGCGGTTCACGCACAGGGGCCCGTTTTCGGTGTTGAAAGGTGGACAGAAA
GTTGGGAATACTAAGGTGATGAAGAATGTGGCGAATACTAGTGTGTTGAGGTGGGGCCAG
AGGCTGTTGTGTTTGTGGGAAGGTGGGGATCCGTATGAGATTGAATCGGAGACGTTGGAT
ACGATCGGGAGGGTAGGTCTGATAGACGGTTGT------GATTCGGAGGTGGAGATTAGA
GAC---------------CGTGGTGGCGGTGTATGGGATGTGGCTGCAAGATTGCTCAAA
CCAATTCTGTACGGAATTTTTAAGATGCCTCCAAGGCGACTGTTGTCTCATTATAAGCTC
GATGCTCGCAGAAACAGGCTTCTTATGGTGTCGTGCAATGCAGAGGATATGCTTTTGCCA
TGCAGTAACTTTACATTTTATGAATATGATTCAAATTTTAAGGTGTTGGGAAAGCAAGAG
TTTAGCATACCTGATCACTTGATGATCCATGATTGGGCTTTCACAGACACTCACTATATA
TTATTTGCCAATCGCATCAAGCTTGATGTTGTCGGTGCAATGACTGCAGTTTGTGGGACT
TCTCCTATGATAACAGCATTGTCGGTGAACCCTAGCAAGGCCACATCTCCCATATATTTG
CTTCCTCGGTCTCCTAATGAA---------AATGGTCGAGATTGGAGAGTGCCTATCGAA
GCTTCTTCACAATTGTGGCTCCTACATGTAGCCAATGCTTACGAGAATCTGGATGAG---
AATGGGAATTTGGAGATTGAAATACATGCTTCGGCTTGTTCTTACGAGTGGTTAAATTTT
CAAAAATTATTTGGATATGATTGGCAAAGTGGTAAACTAGACCCCTCGATTATGAACATA
AATGGAAGCCAAAGCAAGACGCTACCTCATCTTATTCAGGTCTCCATAAACTTGGATGTG
AATGGAAGCTGTCAAAGATGTGATGTGGAGCCTTTAAAC---CTGTGGAACAAGTCATCA
GACTTTCCAGTTATCAATCCAGCCTTTTCAGGAAGCAAAAACACATACATATATGCAGCA
GCTTCTTCAGGTTCTCGCAGTGCATTGCCTCACTTTCCATTTGACATGGTGGCCAAGCTA
AATGTTTCAACGAAATCTGTGCTTACATGGTCTGTTGGGAGCCGGAGATTCATCGGAGAG
CCCACTTTCATCCCCAGAGGTTCT---------GAAGAAGATGATGGTTACATTCTTGTA
GTTGAGTATGCAGTTTCAGTTCAAAGGTGCTATCTGGTTATCTTAGATTCCAAAAGGATT
GGAGGAGAGGATGCACTAGTGGCAAGACTTGAAGTTCCTAAGCACCTAAATTTTCCTCTT
GGTTTTCATGGTTTCTGGGCCACTGCAGAG---------------------
>gnl_Selmo_v1.0_11120
------------------------------------------------------------
------------------------------------------------------------
------------------------------------------------------------
---------------------------------------------------------GAA
GACGTGCATGCATTCTGGGATTACCAGAGGATTTTTGGCTCGCAACGAGCTGAAGTTAAG
GATCCAGTCCGGCTCAAAGTCGTGGAGGGACGAATTCCGAGCGATTTA---AAAGGGTCC
TACTATCTCTGTGGTCCGGGTCTCAGGGCGGATGATCATGGATCCTGCGTAAGTCCTCTC
GACGGTCATGGATACCTGAGAAAGTTTCACTTT---GGCAATGGAGATCTT---------
GTGCAATACTCGGCAAGATATGTGAGAACGGAAGCGATGAAAGAAGAATTCGACGAGGAG
TCTCGCTCATGGAAGTTTCAATACAGGGGGCCCTTTTCCCTGTTAAGACATGGCCACCGC
ATTGGCAACTTCAAAGTGATGAAGAACGTCGCAAATACCAGCGTGTTGAAATGGGGAGGC
AAACTCTTGTGTCTTTGGGAAGGAGGTGAGCCTTACGAAGTCGACGAGGACACCCTCGAA
ACCATTGGAACTTTCAGACTTCCATTTGAAGAATCGAAGGATGAT---------------
------------AGACTGCAAAGCTCTGTAGCGCTGGATCTGTGTGCCAGGGCCCTGCTT
CCCATACTGACAGGAGGATTTAACATGCCAAAAGAGAGAGTTTTGGCTCACTTCAAGATT
GACGAGAGGAGGCAAAGACTTGTGGTGATCACGTCGAATGCTGAAGATATGGTGCTACCG
AAGGCGACATTCACTGCCTATGAATTTGATGCAGACTTCAAGCTGATACAACGTAAGGAA
TTTCTTCTCAACGATCAGTTAATGGTTCACGACTGGGTTCTTACTGACGAGCACTATGTC
ATTCTCGGCAACAGGGTGACGCTCGATGTTGGCAGTTCACTCACTGCAATGGCGGGCCTT
TCTCCCATGATAAACTGCTTGGCAGTGGACGAATCAACAACATACAGTCCCTTGTATATG
CTTCCTCGATTCGACGAG---------AGAAACGGACGGGATTGGACTGTGCCTGCTAAA
ATTCCGGGCCAGCTTTGGGTGACCCACTTTGCCAACGCAAGCGAAGAAACATTGGAG---
GGGGGCCACATTAGATTCGTCGTCGATGCGTGCCTCAGCTCTTACAAGTGGTTTTCTCTA
AACAGCATATTTGGATACAAGTGGCAAGAACAGCATATGGATCCGGGCTGCATGAACAAC
ACTTCCTCCTCACAGCTACACTCTCCAAGAATGCACCGAGTGACTGTGGACGTCAGCCTC
GATGACAGCATCCTCTTGCAAAAGTCGGAACGATTCAAG---AATGCCAACTTCGCGACG
GACTTCCCGGTTATAAACTCCACAGCTTCGGGTGGCAAGAACGAGTTCACGTACGCTACC
ACAAACTCAGGCCGGCGCAAGACCCTCTCGAGCTTTCCAATGGACAGCATCACGAAGCTC
CACGGGCCAAGCGGCCGAGCATCGTCATGGTGGGCCGGGAAAAGGTGTGCTGTTGGAGAG
CCACAGTTTGTCAAGAGGAAGAGCTCCCAAGGTGGCGAAGACGATGGTTACGTGATCTTT
GTCCAGTACTCGTTTGTGGACGAGAGACGCTACTTGGTGATCCTGGACGCGCGTCGCATT
GGTGCAAGGGGCGCTCTCGTGGCCAAGGTGGAGGTTCCAAGAGAATACAGTTTCCCGTTC
GGCTTCCACGGCTTGTGG---------------------------------
>gnl_Solly_v2.4_Solyc01g090660.2.1
TCACTACCACCCAACTCTAAAACAAAAGCCAAAATGCAGGCC---AAAGCTTGCCATAAT
ATTAACCCTCCAAAA---CTCTTGCCACCGGCTAAACTG---CCGTCCACG---GTGGCG
ATGAGCCCGAGCCAATTAACATTGCCTAGCCACGTGGCGCGAGCCATAACGATCACCACG
TCCCCAACTCAT---------------------GAAGTTTACACACCAGAAATCGATGAC
ACAGTTACTGCCTATTGGGATTACCAATTCCTTTTCGTGTCCCAACGTTCTGAAGCTACC
GAACCCGTTTCACTTCGGGTCGTGGAAGGATCCATACCATCCGATTTCCCTTCCGGTACG
TATTACCTCACCGGGCCGGGCCTATTCGCGGATGATCATGGTTCCACGGTGCACCCTCTA
GACGGACACGGCTACTTAAGGACATTTGAAATTGATGGTAGTACGGGTCAG---------
GTTAAGTTTATGGCTAGGTACATTGAAACGGAGGCTCAGACTGAGGAGCGGGACCCGGTG
AGTGGAAAGTGGAGGTTCACTCACCGGGGCCCGTTTTCGGTACTGAAAGGAGGGAAGATG
GTTGGTAATACGAAAGTTATGAAGAATGTGGCGAATACTAGTGTGTTACAATGGGGTGGT
AGGTTGTTTTGTTTGTGGGAAGGTGGTGATCCTTATGAAATTGATTCTAAAACTTTGAAT
ACACTTGGAAAATTTGAATTAATTAAGAACTCT------GATCAAGTATTAGAAGATAAA
------------AAAATTAGTCATAGTGATTTTTTGGATGTTGCTGCTCAGCTATTGAAG
CCTATATTATATGGGGTGTTTAAAATGTCTCCAAAGAGATTGTTATCTCATTACAAGATT
GATACTCGTAGAAACAGACTTTTAATCATGTCATGCAACGCAGAGGATATGTTGCTCCCT
AGGAGTAATTTTACATTTTATGAATTTGATTCCAATTTCCAGCTACTACAAAGCCAAGAA
TTCGAGATCCCAGATCATTTAATGATACATGATTGGGCTTTTACTGATACTCACTATATA
TTGTTCGGCAACCGCATCAAACTCGATATCCCCGGATCAATGACAGCAGTATGTGGGCTT
TCTCCAATGATATCAGCATTATCAGTAAATCCAAGCAAACCAACATCTCCAATTTATTTG
CTGCCTAGATTTCGTAACAATAAT------GTAGAAAGAGATTGGAGAAAACCTATAGAA
GCTCCTTCACAAATGTGGGTGTTACATGTTGGAAATGCTTTTGAAGAAATTGATGAACAA
AATGGAAATCTAAACATACAAATTCAGGCTTCTGGTTGCTCTTACCAATGGTTCAATTTC
CAAAAAATGTTTGGCTATGATTGGCAAAGTGGTAAACTTGATCCTTCCATGATGAATGTA
GAAGAAGGAGAAGAAAAGCTATTGCCTCACTTAGTTCAGGTATGTATAAACTTAGATAAA
AAAGGGAATTGCACAAAATGTTCAGTAAATGATCTAAATCCTGAATGGAACAAAGCAGCA
GATTTTCCAGCGATGAATCCAGAATTTTCAGGCAGAAAAAACAGATATATTTATGCAGCA
ACATGTACAGGTTCACGTCAAGCGCTACCCCATTTTCCTTTTGACGCAGTCGTGAAATTA
AACGCGGTTGATAAATCAGTCCAAAAGTGGTCAGCTGGTAGAAGAAGATTCATTGGTGAA
CCTGTTTTTATTCCAAGAGGAACT------AATAAAGAGGATGATGGATACCTTCTTGTG
GTTGAATATGCAGTGTCAACACAAAGGTGTTATCTTGTAATTTTGGATGCACAAAAAATT
GGAGAGAAGAATGAAGTAGTTGCAAGACTTGAAGTCCCAAGACATTTGAATTTTCCTCTT
GGTTTTCATGGCTTTTGGGCTCCTACCAACTCTAGCCTAGCCTCCAAGTGT
>gnl_Sorbi_v3.1_Sobic.006G170300.1
---------ATGTCTCAACACACCATTGCCGCCATGCACGCC---GCCGTGCACCACCAC
CAC---------------------CCTGGCCACCGCGCACCGCCGCCTCGC---------
---------------CGCTGCTCTCGCGGCCACGGGCGCAGCAGCGTCGCCGTCCGCGCC
GCGGCCGCCACCACCGTCACC---AGCACCCCGGGCGCCGCGGCGACAGCGCCGGACTCG
CCGTCCGCGTCGTTCTGGGACTACAACCTCCTGTTCCGGTCGCAGCGCGCCGAGTGCCGC
GACCCCGTCGCGCTCCGCGTCACCGAGGGCGCGATCCCGGCGGACTTCCCGTCGGGCACC
TACTACCTCGCCGGTCCGGGGATGTTCACCGACGACCACGGGTCCACCGTGCACCCGCTC
GACGGCCACGGCTACCTCCGCTCGTTCCGCTTCGGCTCCGACGGCGCGCCG---------
GCGCGCTACTCCGCGCGGTACGTGGAGACGGCGGCGAAGCGGGAGGAGCACGACGCGCCG
CGCTCGTCGTGGCGGTTCACGCACCGGGGCCCCTTCTCGGTGCTGCAGGGCGGGACCCGG
GTGGGCAACGTGAAGGTGATGAAGAACGTGGCCAACACCAGCGTGCTGCGCTGGGGCGGC
CGCGTGCTCTGCCTCTGGGAAGGCGGCGAGCCGTACGAGCTGGACCCGCGGACGCTGGAG
ACCATCGGCCCGTTCGACATCCTCGGCCGCCTCGCCGAAGCGGCACGAGACGACGACAGC
AGCGAGGCT---GCGCGTGGGCGCCGGCGGCCGTGGGACGTGGCCGCGCGCCTGCTGCGA
CCGGTCCTCGGTGGTGTCTTCAGCATGCCGGCCAAGCGGCTGCTCGCGCACTACAAGATC
GACCAGGAGAGGAACCGGCTGCTCATGGTGGCCTGCAACGCCGAGGACATGCTCCTCCCG
CGCTCCAACTTCACTTTCTACGAGTTCGACGCCGACTTCGCGCTGGTGCAGACGCGGGAG
TTTGTCTTGCCGGACCACCTGATGATCCACGACTGGACCTTCACGGACAGCCACTACGTC
CTCCTCGGCAACAGAATCAGGCTGGACATTCCAGGTTCGCTGCTGGCGCTCACGGGCACT
CACCCAATGATCGCGGCCCTCGCCGTGGACCCGAGCCGGCAGTCCACGCCCGTCTACCTG
CTGCCGCGCTCCCCGGAGGCCGAG---GCCCCCGGCCGCGACTGGAGCGTGCCCATCGAG
GCGCCATCGCAGATGTGGTCCATGCACGTCGGCAACGCCTTCGAGGAGCGCAACGCC---
CGGGGCGGCATCAACATTCAGCTCCACATGTCCGGCTGCTCTTACCAGTGGTTCAACTTC
CACAGGATGTTTGGTTACAATTGGCAGAACAAGAAGCTGGACCCGTCCTTCATGAACATA
GCCAAGGGCAGGGAA---TGGCTACCTCGTCTTGTACAGGTGTCCATCGACCTCGACAAG
AGAGGAACGTGCCGAGGATGCTCCGTCCGGAGATTGTCCGACCAGTGGACCAGGCCGGCG
GACTTCCCGGCGATCAACCCAGGCTTCGCCAACCGGAGGAACCGGTTCATCTACGCCGGC
GGCGCCTCCGGTTCACGCAGATTCTTGCCGTACTTCCCCTTCGACAGCGTCGTCAAGGTA
GACGTCGCTGATGGATCAGCGCGGTCGTGGTCAGTCGCCGGGCGCAAGTTCGTTGGTGAG
CCGGTCTTCGTCCCGACCGGCAGT---------AGCGAGGATGACGGCTATGTTCTGCTT
GTCGAGTATGCAGTGTCTGATCACAGGTGCCATCTGGTGGTGCTGGACGCAAGGAAGATC
GGGGAAAGGGACGCAGTTGTGGCAAAACTTGAGGTGCCCAAGCACCTCACCTTCCCAATG
GGATTCCATGGGTTCTGGGCAGATGAA------------------------
>gnl_Spipo_v2_Spipo1G0083900
---------------------------------------------------------GTC
ACC---CCACGGGCT---GCCCCATCCACCGTCCCCGTTACACCCACCTCCCGCGTTCTG
CGAGCACCCCCC------GGCGCCCCC---------------------------ACGACG
CCGGCGCCGACGACGGCGCCCCCTGTGTCGCCCCCCGACGGTGCCGGCGCCGTCGACTCG
GCGGCGACCGCTTTCTGGGACTACCAGGGTCTCTTCGTCTCCCAGAGGCGGGAGACCTCG
TCCCCGGTTCCACTCCGGACCGTCGACGGTGCGGTTCCAGCGGACTTTCCAGCCGGCACC
TACTACCTGGCTGGCCCTGGCCTTTTCGCCGATGACCACGGCTCCACCGTTCATCCTCTG
GATGGCCACGGTTACCTCCGGTCATTCGACTTCGAATCTAGCGGGCGCGGT---------
GTGAAGTACTCGGCTCGGTATGTGGAGACTGGGGCACAGAAGGAGGAGAGGGACGACGAG
ACGGGGAGCTGGAAATTCACTCACCGTGGGCCGTTCTCTGTGCTCAAGGCGGGGAAGAAG
CTGGGCAACATGAAGGTGATGAAGAACGTGGCCAACACCAGCGTACTAGTCTGGGGGGGG
AGGCTGCTCTGCTTGTGGGAAGGCGGCGAACCCTACGAGCTCGACAGAAAGACCCTCGAC
ACGGTTGGCCTCTTCGACGTGGTCGACAAGGGG------GGGAAG---ACGGAGAGCAGA
AAC---------GGAGAGGAAATGGCGACCGACTGGGACGCCGCCGCCGCTCTCCTGAAG
CCACTACTATACGGGTTGTTCAAGATGCCGGCGAAGCGCCTGCTGTCGCACTACAGAGTC
GACGCCCGCCGGAACAGGCTACTCATGCTGGCATGCAACGCCGAGGACATGCTCCTGCCG
CGCTCCAACTTCACCTTCTACGAGTTCGACTCCAACTTCAGGCTGCTGCAGAAGAAGGAC
TTCACCATTCCCGATCACCTGATGATCCACGACTGGGCCTTCACCGATGGCCACTACGTC
CTCGTCGGCAACCGCATCAAGCTGGACGTCTCAGGATCTCTGGCTGCAGTTTCGGGTCAC
TCTCCCATGATATCGGCGCTGTCGGTGAATCCCAGCCGGCCGACGTCTCCGATATACCTG
CTCCCGCGGTTTCCCGACGGTGAGGGCGGCAGCCGCCGTGACTGGGCGGTGCCCATCGAG
GCTCCTGGTCAGCTCTGGGTGCTGCACATCGGGAACGCCTTCGAGCGGAGAGAGGAG---
TCCGGCGAGGTGGAAATCCAGCTTCAGGCCTCCGCGTGCTCCTACCAGTGGTTCAATTTC
CAGAAGATGTTCGGGTATAACTGGCGAAGTGGAGAGCTTGACCCTTCGTTCATGAACCCG
AAGAAGGGCCGGCAGTCGTTGCTACCTCACCTGGTCAAGGTGTCGATCCGAGTGGACGGC
GACGGAAACTGCCGGCAATGCTCTGTCTGCCAGGTGTCGGACAGGTGGACCAAGCCGGCG
GACTTCCCGGCGATCAACCCGGCTTTCTCCGGCCGCGAGAACGACTATGTCTACGTGGGG
ACAACATCGGGGGCTCGCCGGTTCTTGCCCCATTTCCCTTTCGATAGCGTGGGGAAGCTG
AACTGCTCCGACGGCTCCGTCGCCACATGGTCGGCCGGAAGGCGGCGGTTCGTCGGAGAG
CCCATATTTGTCCCCCGAAAGGGCTCCGCCGGCGGCGAAGACGACGGCTACATCTTGGTG
GTGGAGTATGCGGTTTGGATGAGAAGATGCTACCTGGTGATACTGGACGCGAGGAACGTC
GGAAGAACCGAGGCCGTCGTGGCGAGGATCGAAGTCCCGAAGGACCTCAACTTCCCCCTC
GGATTCCATGGATTCTGGGCGGAGAGA------------------------
>gnl_Stras_v2.0_SGA_v2.0_scaffold52T19204
---------------------------------ATGCTCGCCCTGAAATCTTGCCACCAC
CATTAT------------CTCCCGCCAAAATCGCAACCGCTGCCCTACTCCGCAACCCCA
ACTGCCCCCAACAAG------------ACCGCCGCCCCCCGCGCCATATCCATCTCCACC
GCCCCCCGCACCACCACCCCCGCC---------GGCAACATCCCGGCGCCGCCCGACGAG
GCCGTCTCCGCCCTCTCCGACTACCGCTCCCTCTTCTCCTCCCAACGCGCCGAGACCTCC
GCCCCCATCCCCCTTCGCCCAGTCCTCGGCGCCCTCCCGGCCGACTTCCCGACGGGGACA
TACTACCTCGCGGGGCCCGGCATGTTCGACGACGACCACGGATCCACCGTCCACCCTCTC
GACGGCCACGGCTACCTCCGGGCCTTCACAGTCCGTCGTGGGGCCGGCCGG---CCCGTG
GTGGAGTTCTCGGCCAGATACGTGGAGACGGAGGCGCGGGCTGCCGAGCGGGACCCGGCC
AACGGCGAGTGGCGGTTCACGCACCGCGGCCCGTTCTCGGTGCTCAGGGGCGGCGGAGGG
GTTGGGAACACGAAGGTGATGAAGAACGTGGCGAACACGAGCGTGGTGAGGTGGGGTGGA
CGGCTGCTTTGTCTGTGGGAGGGGGGGGACCCGTACGAGGTAGAGGAGGGGACGTTGGCC
ACCGTCGGGAGGTTTCCGGCGGCGGAATGT---------GACGGTGGTGGAGAAGCGTTG
------------------ACTGGGGTTGACTTCTGGGACGTGGCTGCTAAAGTGCTCAAG
CCCATATTG---------------------------------------------------
------------------------------------------------------------
------------------TATGAATTCGACTCCAACTTCAAGCTGCTGCAAAGCCAAGAA
TTCTGCATCCCAGACCATTTGATGATCCATGACTGGGCCTTTACAGATTCTCATTACATA
TTGATTGGAAATAGAATCAAATTAGATGTTGCAGGTTCAATGGCAGCTGTTTGTGGCTTA
TCACCCATGATATCTGCATTGTCACTCAATCCAAGCAAATCCACCACCCCAATTTATTTG
CTTCCAAGATTTCCTAATAATTCTAACAGGCCCCTGAGAGATTGGAAAATTCCTATTGAA
GCCCCATCTCAAATGTGGGTACTTCACATGGCAAATGCCTTTGAAGAAAGGGGTGTT---
GATGGGAATCTTGAGATTCAAATCCAAGCCAGTAGCTGCTCTTATCAGTGGTTCAATTTC
CAGAAAATGTTTGGATATGACTGGCAAAGTGGTAAATTAGACCCTTCAATGATGAATTTA
GAACAAGGCCAAGAAAAGTTGCTCCCTCACTTAATCCAGGTGAAGATAACCTTGGATAGC
CATGGAGCCTGCAAAAATTGCCAAGTTAATGATCTAAGC---CAATGGGAAAAGCCTTCG
GATTTTCCGGTCATCAATCAAGAATTTTCCGGCAAGAAAAACAAGTTCGTTTACGCTGCC
ACGTCATCAGGCTCACGACGCGCGTTGCCACATTTCCCATTCGACACGGTGGTGAAGCTA
AACACCACGAACAAGTCCACGTTGACTTGGTCAACGGGTAGAAGAAAGTTCATTGGCGAG
CCAATTTTTATCGCGAAACGTGAC---AAAAAAGACGAAGATGATGGTTACCTCCTTGTG
GTAGAATATGCAGTTTCAAACCAGATGTGCTATCTTGTTGTACTTGATTCCAAGTTGATT
GGGAGGAACAATGCTTTAGTAGCAAGGTTTGAGGTCCCCAGGCATTTGAATTTCCCTCTT
GGATTTCATGGATTTTGGGCCCCTGATGTTTCACACAGTCCTAGCCCAGTA
>gnl_Theca_v1.1_Thecc1EG005633t1
---------------------------------ATGCAGGCC---AAACTCTTTCATATC
ATT---CCATCAGGA---TTCCATTCGCCAGGGAAACAT---CCTCAGCTG------CAT
CAACCATCGTTA------CCA------AAGAAGCTGCCACGGGCCATATCCATTTCCAGC
CCTCCTGCGGATAATCAT---------GTTCCAGGCCCTTTGACACTAGACAGGGATGAT
TCTGTGGCTGCCTTTTGGGACTATCAATTTTTATTCGTGTCACAACGCTCGGAGACGGCT
GAGCCGATCACGCTCCGCGTTGTGGACGGTGCAATCCCCACGGACTTCCCTTCCGGTACA
TATTACCTAGCCGGTCCAGGGCTATTCACCGATGATCATGGCTCGACAGTGCACCCTTTA
GACGGTCATGGTTACCTCAGGGCCTTTAGCATCGATGGTGCAGCTAGAGAA---------
GTCAAGTTCATGGCTAGGTACGTAAAGACCGAAGCTCAAGCAGAGGAGCACGATCCCGTG
ACTGACACCTGGCAGTTTACGCACCGTGGCCCGTTTTCCGTGTTAAAGGGGGGCAAGAAA
CTTGGCAACGTTAAGGTGATGAAAAATGTAGCTAATACCAGTGTGTTGAGGTGGGGTGGA
AGGTTATTGTGCTTATGGGAAGGTGGAGATCCTTACGAGATTGAATCAGGGACGTTGGAA
ACCATCGGGAGTTTTGATGTGATAAACGGCCAT------GATTTGTTGCCGGAGGCTGAG
AAG---------AAGGGTACCGACGGTGATTTATTGGACGCAGCCGCCCGGCTGTTGAAG
CCGATCCTATACGGTGTGTTCAAGATGCCTCCCAAAAGACTCTTGTCTCATTATAAACTT
GATGCTCAAAGGAACCGACTTCTTACAGTCTCATGCAACGCAGAGGACATGCTAGTGCCG
CGCAGCAACTTTACATTTTATGAGTTCGACTCAGAATTCAAGTTGTTGCAGAAACAAGAA
TTCAACATCCCTGATCATTTGATGATCCATGATTGGGCTTTTACAGATAGTCATTACATA
CTGTTCGGCAATCGCGTCAAGCTCGATGTTATTGGATCGGTGACGGCAGTATGTGGGTTA
TCGCCAATGATATCGGCATTGTCAGTGAACCCAAGCAAGTCCACGTCTCCCATTTACTTG
CTCCCTCGCTTTCCTGGTAAATCT---GCTGGACAGCGAGATTGGAGAGTGCCGGTGGAA
GCTCCATCCCGGAAGTGGCTATTGCATGTTGGCAATGCCTTTGAGGTCAAGGATGTG---
GATGGTAATTCGGAGATTCAAATCCAAGCATGTGCTTGTTCTTACCAATGGTTCAATTTC
CAAAAATTATTTGGATATAATTGGCAAAGTGGTAAACTAGATCCCTCGATTATGAATGTA
AAACAAGGTGCAAATGAGTTGTTACCCCACCTTGTTCAGGTATCGATTAACCTGGACGCT
GATGGAAACTGCCAAAACTGTTGCGTGGAGAATCTGAAT---CAATGGAACAAGCCATCT
GATTTTCCAGTCATCAATCCAGACTTTTCTGGCAACAAGAATGAATACATTTATGCATCA
ACTTCTTCCGGGTCTAGGCAGACATTGCCCCATTTTCCGTTTGACATGGTGTTGAAGCTA
AATTTGACAACAAAATCAACCTTTACATGGTCTGCAGGGGCTCGTAGATTTATCGGTGAG
CCTATTTTTGTCCCCAAAGGAACC---------GAAGAAGATGATGGGTACATTCTTGTA
GTCGAATATGCAGTTTCAATACAGAGATGTTTTCTTGTCATCTTGGATCCTAAGAGGATT
GGTGAAACTGATGCCCTGGTCGCAAGACTAGAAGTCCCTCAGCACTTGAACTTCCCTCTC
GGCTTTCATGGGCTTTGGGCCAATAGCCCT---------------------
>gnl_Utrgi_v4.1_Scf01202.g24148.t1
TGTTTAGAGCTCGTGGAGCAGACG---------ATGTCAGCTGTATCCAGTTTT------
------CCAGCTGTA---------GTGCTGGCGAAGCTTGTTCCGGCGGCC------TAC
GGCTCTTCTTTG------CCTGCTCGAAAAGTCTCACGCGCCGCCATCTCCATCGCGTCC
CCGACTTTGCCCGAGGTTTCTAACGCGAAAGAGTCGTCTAGTGTGGTGGTATCGGATGAC
GTCGCCTCTGCCTTCTGGGACTACCAGCTCCTCTTCGCCTCCCAACGCGCAGAGACGTCG
GAGCTCATCCCCCTCCGGGTGGTCGACGGCGCGTTGCCCCGGGATCTCAGGGCCGGCACC
TACTACCTCGCCGGTCCTGGTCTATTTTCGGATGACCACGGTTCCACCGTGCACCCTTTA
GATGGTCATGGTTATCTCCGGGCGTTCCGAATCGATGGCTCTCGTGGGACG---------
GCGGAGTTCATGGCCAGGTACATTGAGACCGAGGCGCAGGCGGAGGAGAGGAACCCCGCC
ACCGGCGAGTGGCGGTTCACCTACCGTGGTCCCTTTTCCGTTCTTAAGGGCGGAGTCATG
ATTGGGAATACCAAGGTGATGAAGAATGTAGCAAATACAAGCGTTTTGCACTGGGGCGGG
AGGCTTTTTGCCCTGTGGGAAGGCGGAGATCCATACGAGATTGAACCTCATGGGCTGAGG
ACCGTTGGGAGATTCCCCGTCACCGGTGATCGG------AAACTTTTGCCGGAACCCTCA
CAGGGC------GGCGGAGTGACGGCAGGTTTTGTGGAGCTAGCCGCCGGACTTGTGAAA
CCGTTACTCCACGGAATATTCAAGATGCCGGCGAAGAGGTTCTTGTCCCATTACAAGATC
GATTCCAGAAGGAATAGGTTGCTGCTCATGTCATGCAATGCCGAAGATATGCTTCTACCC
CGCAGTAATTTTACATTTTACGAACTGGACTCCAACTTCAATATACTGCAATGCCAAGAG
TTCACAATCCCAGATCACTTGATGGTCCACGACTGGGCATTCACCGATAGCCATTACATC
TTGTTGGGTAACAGAGTCAAGCTCGATGCCGCAGGATCGGTGAGTGCGGTTTGTGGGCTG
ACCCCGATGATCTCAGCGCTTTCAGTGAACCCAAGTAAATCCACGTCCCCGATCTATCTT
CTCCCGAGATCTGCAGATTCAAAAGTGGCGAGTTGGAGAGACTGGAGAATCCCCATTGAG
GCCCCTGCGCAGATGTGGGTTCTTCACGTGGGAAACGCTTTTGAGAAGATGGGTTTG---
GATGGGGATCTGGAGATCGAGATTCAAGCCACTGCTTGCTCTTACCAGTGGTTCGATTTC
CAGAGAATGTTTGGGTATGATTGGGAAACCGGGAGATTAGATCCCTCCATGATGAACTTG
GAGCAAGGGCAAGAAAATTTGCTGCCTCATCTGGTCAAGATCAGCATGAACTTAGATTCG
AATGGGGAGTGCAGCAACTGCTGCATAAACGATCTGAGT---GAATGGAGCAAGCCTGCA
GATTTTCCGGTGATAAACCAGGAGTTCTCCGGCACAAAAAGCTCCTTCCTTTACGCTGCA
ACTTCCTCTGGCTCACGCCCTGCGCTACCGCACTTTCCCTTCGACACGGTGGTGAAGATC
AACATCGCCGATAAATCGGCCAGAACGTGGTCTACCGGAAGGCGGAGATTCATCGGGGAG
CCCATTTTCATCCCGAGGGGCACT------CGAGGAGAGGACGATGGCTACGTCATGGTG
GTGGAATATGCGGTTTCGAAGCAAAAATGCTACCTCGTGATTTTGGATTCCAAACTGATC
GGAAAAAAGAAGGCGGTGGTGGCGCGGCTTGAAGTTCCCCGGAGTCTCAACTTTCCGATG
GGATTTCATGGGTTTTGGGCTCCGGATTCGGCCCCA---------------
>gnl_Vitvi_Genoscope.12X_GSVIVT01018217001
---------------------------------ATGCAGGCC---AAACCTTTCCATGCT
GTC---CCGGTCAAA---TTCCCTTCTCCAACAAAGCTC---CCTCTTCTC------CAG
AAACCTCCGGCC------ATGCCGGAGAAAGTACTGTCAAGAGCTATTTCCATTTCCACA
CCTGATACT---------------AGGGTTTCAGATGTCTCGACCCCGAATTTGGATGAC
TCCATGGCTGCATTTTGGGATTATCAGTTTCTCTTTATGTCGCAACGCTCTGAAACAGAT
GGGTCTATTGCTTTACGCGTGGTTGATGGTGCAATTCCCGTTGATTTTCCTTCGGGTACG
TATTTTCTAGCTGGGCCGGGTCTTTTTAGCGATGATCATGGGTCGACGGTCCATCCTTTG
GATGGGCATGGGTATTTGAGGGCTTTTGCCATTAATGGACCGGGTAAAGAG---------
GTCAAGTTCTCGGCTAGGTATGTGAAAACGGAGGCCCAGTTGGAGGAGCACGACCCGATG
ACCCGTGGGTGGCGATTCACGTACCGCGGCCCGTTTTCGGTATTGAAAGGAGGGAAGAAG
GTGGGGAACAGGAAGGTGATGAAAAATGTGGCGAACACCAGCGTGTTGAAGTGGGGTGGA
CGGTTGATGTGCTTGTGGGAGGGTGGAGACCCCTATGAGATTGAATCTGGGACGCTGGAT
ACGATCGGAAGGCTCGATATGATGGAGGGCTGT------GATTCATTGCATGAAGGT---
------------GGCAGCCCCGGCAGTGATGCTTGGGATTTGGCTGCGGCGGCGTTGAAG
CCAATTCTACATGGAGTGTTCAAGATGCCGGAGAAGCGGCCACTGTCGCATTATAAAATT
GATGCTAAAAGAAATAGGCTTCTGATGATGTGGTGTAACGCAGAAGACATGTTGCTGCCT
CGGAGCAATTTTACAATCTATGAATTTGATTCGAAAATGAAGGTGGTACAAAGGAAAGAG
TTCAAGATTCCGGATCATTTGATGATCCATGATTGGGCTTTCACCGATTCTCATTATGTC
TTGTTCTCCAATCGAATCAAGCTTGATATTCTAGGATCAATGGGGGCCTTAAGTGGACTA
TCACCAATGATATCAGCATTATCGGCAAACCCTAGTAAACCAACCTCTCCAATCTATCTC
CTTCCTCGATTCTCTGACGACGTC---ACTGGAAATCGAGATTGGAGAGTTCCAATTGAA
GTTCCTTCACAGTTATGGCTGATACATGTTGGCAATGCCTATGAGGAGAGGGACGAG---
AGAGGAAACTTCAACATTCAAATACATGCCAGTGCTTGCTCTTATCAATGGTTCAATTTC
CACAAAATGTTTGGATATGATTGGCAAAGTAGGAAATTAGACCCTTGTGTTATGAATGTT
CAACAAGGCCAAGAAGAATCACTTCCACACCTCATTCAAGTCTCCATCAACTTGGATGCC
AATGGTACATCCAAGAATTGTAGTGTCGAACCTTTGAAT---CAATGGAACAAACCCTCC
GACTTCCCCTCCATCAATCCATCTTCCTCCGGCATAAAAAACACATACATGTATGCGGCG
GCCGCATCTGGTTCCCGCTCAACCTTGCCACATTTTCCTTTTGACACCATCGTTAAAGTA
AATGTCCCTAACAAGTCGACTCATAGGTGGTCTACCGGTACTAGGAGGTTCATAGGTGAG
CCCATCTTTGTTCCCAAGGGTATT---------GAAGAAGACGACGGTTACCTTCTGGTA
GTCGAGTATGCAGTGTCAATACAAAGGTGTTACCTTGTCATATTGGATGCTAAGAGAATA
GGAGAGATTGATGCACTTGTAGCAAGGCTTGAAGTCCCAAAACATTTGACTTTTCCCATT
GGATTTCATGGCTTTTGGGCCCCCAAAGAG---------------------
>Frave_04863-v1.0-hybrid.t1
AGCCTCGCACCATTGTCACCTTCTAAAACTAAAATGCAAACC---AACGCCTTCCAAATC
ATAGTTCCCAAACCAATGATCCCCGCACTGATAAATCCA---CCTGCGGTG------CAC
CGCCCTCCTTCG------TCGACCCCGCTTAAACCACCACGTGCCATCTCCATTTCCACA
CCCAACGGAGGTACTACTACC---ACCACCACCGTTTCACCCCTAGACGTGGTCGACGAC
TCCGTTACCGCATTCTGGGACTACCAGTTCCTCTTCGTCTCGCAACGCTCCGAAACAACT
GAACCAGTGACACTCCGAGTGGTTGAAGGCGCTGTCCCGCCGGAGTTTCCTTCTGGAACG
TACTACTTGACGGGACCGGGGATCTTCAGCGACGACCATGGCTCAACAGTGCACCCTTTG
GACGGTCATGGCTACCTTAGGGCTTTTAGCTTCGGTAAGACTAACGGGGACGAGGTCAAG
GTCGAGTTCATGGCCAAGTACGTGAAGACGGAGGCGCAGGTGGAAGAGCACGATCCGGTG
ACCGGAACGTGGAGGTTCACGCACAGGGGGCCGTTCTCGGTGTTGAAGGGAGGAAAGAAA
GTTGGGAACACGAAGGTGATGAAGAACGTGGCGAATACTAGTGTGTTGAGCTGGGGTGGG
AAGTTGCTGTGTTTGTGGGAAGGTGGAGACCCGTATGAGATTGAACCGGAGACCTTGGAT
ACGGTCGGGAAGGTCAAGCTGATGGAGGGCTGT------GATCCGGCGGTGGAGACT---
------------GGTGGCGGTGGCGGTGGTGTATGGGATGTGGCTGCGAGGTTGCTGAAG
CCGATCTTGTACGGAGTGTTTGAAATGCCGCCTAAGAGACTATTATCTCATTACAAGCTC
GACAGTTGCAGAAATAGGCTTCTTATGGTGTCGTGCAATGCAGAAGACATGCTTCTACCA
CGCAGTCATTTTATATTTTATGAATATGACTCGAGTTTTAAGGAGGTGGCAAAGCAAGAG
TTTACCATCCCAGATCACTTGATGATCCATGACTGGGCTTTCACCGACTCTCATTATATC
TTATTTGCTAATCGCATCAAGCTTGATGTTGTCGGTGCAATGACTGCAGTTTGTGGGACT
ACTCCGATGATAACAGCATTATCAGTAAACCCTAGCAAGGACACTTCTCCCATATACCTG
CTTCCTCGCTTTCCCGATAAAGGG---AATCATAATCGAGATTGGAGAGTGCCTATTGAA
GCTCCTTCACAGTTTTGGCTGCTACATGTATGCAATGCCTATGAGAATTTAGATGAG---
AATGGGAACTCCGAGATCCAAATACATGGTTCTGCTTGCTCTTACGAGTGGTTCAATTTC
CAAAAGTTATTTGGATATGATTGGCAAAGTGGTAAACTAGACCCTTCGGTTATGAACATA
ACCGGA------AGCAAGTCATTGCCTCACCTTGTTAAGGTTTCTATCAACTTGGATGCC
AATGGGAACTGTCAAAGATGTGATGCGGAGCCTTTGAAC---GAGTGGAACAAGTCATCA
GATTTTCCGGTGATCAATCCAGCATTTTCAGGCACCAAAAACAAATACATATATGCAGCA
GCCTCTTCGGGTTCTCGCAGTGCATTGCCAAGCTTTCCATTCGATATGGTGGTGAAGCTC
AATGCCTCGACTAAATCTGTGCACACATGGTCTGTTGGTAGTAGAAGATTTATCGGCGAA
CCCACTTTCATCTCCAAAGGTTCT---------GAAGAAGATGATGGTTACATTCTTGTA
GTCGAGTATGCAGTTGCAGTTCAAAGATGCTATCTGGTCATCTTGGACTCGAAGAAAATT
GGAGCAGCTGATGCGCTTGTGGCAAGACTTGAAGTCCCTAAGCACCTAAACTTTCCTCTT
GGTTTTCATGGTTTTTGGGCTAGTGACGAC---------------------
>Maldo_GDDH_07G1110600
ACTACCATTTCCTTTCATTGCCACCTCCTAAAAATGCAAGCC---AACCCCTTCCAAGTT
ATT---CCCAAACTAATATTCCCCTCACTGATAAAGCTG---CCTCCGGTT------CAC
CGATCTCTGTCA------CCACCACCCACCAAGCCACCGCGTGCGATATCCATCTCCACG
CCCGGTGAAACCGATCATGCT---CCTATTATTTCATCAACCGTAGATGTTGTTGATGAC
TCAGTGGCTGCATTTTGGGACTACCAATTTCTCTTTGTGTCCCAACGCTCCGAACAAACT
GAACCCATCACGCTCAGAGTCGTGGAGGGTTCGGTTCCACCGGACTTTCCCTCTGGCACA
TACTACTTGACAGGGCCGGGGCTCTTCAGCGACGACCATGGCTCGACGGTGCACCCATTA
GACGGTCACGGATACCTTAGGGCTTTTCAGTTTGATGGCTTTGGCGGAGAA---------
GTCAAGTTCATGGCTAAGTACGTGAAAACTGAGGCTCAAGTTGAAGAGCACGACCCTACG
ACTGACAGGTGGCGATTCACGCATAGGGGGCCGTTTTCGGTGTTGAAAGGTGGACAGAAA
GTTGGGAATACTAAGGTTATGAAGAATGTGGCAAATACTAGTGTCTTGAGGTGGGGCCGG
AAGCTGTTGTGCTTGTGGGAAGGTGGCAACCCATATGAGATTGAATCTGAGACGTTGGAT
ACGGTAGGGAAGGTAAGTTTGATGGAAGGCTGT------GATTCGGGGACAGAGAGTGGA
GAC------------GGTGGTGGTGGTGGAATGTGGGATGTGGCTGCGAGGTTGCTCAAA
CCGATTCTGTACGGAGTGTTTAAGATGCCTCCGAAGCGACTATTGTCTCATTATAAGCTC
GATGCTCGCAACAACAGGCTTCTTATGGTGTCATGCAATGCAGAGGACATGCTATTACCT
TGCAGTAATTTTACATTTTATGAATTTGATTCAGATTTCAAGGTGCTGGGAAAGCAAGAG
TTCAACATCCCTGATCACTTGATGATCCACGATTGGGCTTTCACAGACACTCATTATATA
ATATTTGCTAATCGCATCAAGCTTGATGCTGTCGGTGCAATGACAGCAGTTTGCGGGGCT
ACTCCTATGATAACAGCATTGTCAGTGAACCCTAGCAAGTCCACATCTCCCATATATTTG
CTTCCTCGGCCTAGTAATGAA---------AATGGCAGAGATTGGAGAGTGCCTATTGAA
GCGTCTTCACAATTGTGGTTCCTACATGTATGCAATGCTTTTGAGAATTTGGATGAG---
AATGGGAATTTGGATATTCAAATCCATGCTTCTGCTTGCTCTTACGAGTGGTTCAATTTC
CAGAAATTATTTGGATATGATTGGCAAAGTGGTAAACTAGACCCTTCGGTTATGAACATA
AATGGAAGCCAAAGCAATCACTTGCCTCGTCTTATTCAGGTTTCCATCAACTTGGATAGC
AACGGGAACTGTCAAAGATGTGATGTGGAGTCTTTAAAC---CAGTGGAACAAGTCATCA
GATTTTCCAGTTATCAACCCAGCCTTTTCAGGTAGTAAGAACACATACATATATGCAGCA
GCAACTTCAGGTTCTCGCAGTTCGTTGCCACACTTTCCATTTGACATGGTGGTGAAGCTA
AATGCTGCATCTAAATCTGTGCTCACATGGTCTGTTGGTAGTCGAAAATTCATCGGAGAG
CCTATTTTTATCCCCAAAGGCTCT---------GAAGAAGATGATGGCTACATTCTCGTA
GTTGAGTATGCAGTTTCAGTTCAAAGGTGCTATCTAGTTATCTTAGATTCCAAGAAGATT
GGAGGAGCTGATGCACTAGTAGCAAGACTTGAAGTCCCCAAGCACCTGAATTTCCCTCTT
GGTTTTCATGGTTTCTGGGCCACTGCAGCG---------------------
>Maldo_Gala_07g009800
---------------------------------ATGCAAGCC---AACCCCTTCCAAGTT
ATT---CCCAAACTAATATTCCCCTCACTGATAAAGCTG---CCTCCGGTT------CAC
CGATCTCTGTCA------CCACCACCCACCAAGCCACCGCGTGCGATATCCATCTCCACG
CCCGGTGAAACCGATCATGCT---CCTATTATTTCATCAACCGTAGATGTTGTTGATGAC
TCAGTGGCTGCATTTTGGGACTACCAATTTCTCTTTGTGTCCCAACGCTCCGAACAAACT
GAACCCATCACGCTCAGAGTCGTGGAGGGTTCGGTTCCACCGGACTTTCCCTCTGGCACA
TACTACTTGACAGGGCCGGGGCTCTTCAGCGACGACCATGGCTCGACGGTGCACCCATTA
GACGGTCACGGATACCTTAGGGCTTTTCAGTTTGATGGCTTTGGCGGAGAA---------
GTCAAGTTCATGGCTAAGTACGTGAAAACTGAGGCTCAAGTTGAAGAGCACGACCCTACG
ACTGACAGGTGGCGATTCACGCATAGGGGGCCGTTTTCGGTGTTGAAAGGTGGACAGAAA
GTTGGGAATACTAAGGTTATGAAGAATGTGGCAAATACTAGTGTCTTGAGGTGGGGCCGG
AAGCTGTTGTGCTTGTGGGAAGGTGGCAACCCATATGAGATTGAATCTGAGACGTTGGAT
ACGGTAGGGAAGGTAAGTTTGATGGAAGGCTGT------GATTCGGGGACAGAGAGTGGA
GAC------------GGTGGTGGTGGTGGAATGTGGGATGTGGCTGCGAGGTTGCTCAAA
CCGATTCTGTACGGAGTGTTTAAGATGCCTCCGAAGCGACTATTGTCTCATTATAAGCTC
GATGCTCGCAACAACAGGCTTCTTATGGTGTCATGCAATGCAGAGGACATGCTATTACCT
TGCAGTAATTTTACATTTTATGAATTTGATTCAGATTTCAAGGTGCTGGGAAAGCAAGAG
TTCAACATCCCTGATCACTTGATGATCCACGATTGGGCTTTCACAGACACTCATTATATA
ATATTTGCTAATCGCATCAAGCTTGATGCTGTCGGTGCAATGACAGCAGTTTGCGGGGCT
ACTCCTATGATAACAGCATTGTCAGTGAACCCTAGCAAGTCCACATCTCCCATATATTTG
CTTCCTCGGCCTAGTAATGAA---------AATGGCAGAGATTGGAGAGTGCCTATTGAA
GCGTCTTCACAATTGTGGTTCCTACATGTATGCAATGCTTTTGAGAATTTGGATGAG---
AATGGGAATTTGGATATTCAAATCCATGCTTCTGCTTGCTCTTACGAGTGGTTCAATTTC
CAGAAATTATTTGGATATGATTGGCAAAGTGGTAAACTAGACCCTTCGGTTATGAACATA
AATGGAAGCCAAAGCAATCACTTGCCTCGTCTTATTCAGGTTTCCATCAACTTGGATAGC
AACGGGAACTGTCAAAGATGTGATGTGGAGTCTTTAAAC---CAGTGGAACAAGTCATCA
GATTTTCCAGTTATCAACCCAGCCTTTTCAGGTAGTAAGAACACATACATATATGCAGCA
GCAACTTCAGGTTCTCGCAGTTCGTTGCCACACTTTCCATTTGACATGGTGGTGAAGCTA
AATGCTGCATCTAAATCTGTGCTCACATGGTCTGTTGGTAGTCGAAAATTCATCGGAGAG
CCTATTTTTATCCCCAAAGGCTCT---------GAAGAAGATGATGGCTACATTCTCGTA
GTTGAGTATGCAGTTTCAGTTCAAAGGTGCTATCTAGTTATCTTAGATTCCAAGAAGATT
GGAGGAGCTGATGCACTAGTAGCAAGACTTGAAGTCCCCAAGCACCTGAATTTCCCTCTT
GGTTTTCATGGTTTCTGGGCCACTGCAGCG---------------------
>Maldo_HF14640-RA
ACTACCATTTCCTTTCATTGCCACCTCCTAAAAATGCAAGCC---AACCCCTTCCAAGTT
ATT---CCCAAACTAATATTCCCCTCACTGATAAAGCTG---CCTCCGGTT------CAC
CGATCTCTGTCA------CCACCACCCACCAAGCCACCGCGTGCGATATCCATCTCCACG
CCCGGTGAAACCGATCATGCT---CCTATTATTTCATCAACCGTAGATGTTGTTGATGAC
TCAGTGGCTGCATTTTGGGACTACCAATTTCTCTTTGTGTCCCAACGCTCCGAACAAACT
GAACCCATCACGCTCAGAGTCGTGGAGGGTTCGGTTCCACCGGACTTTCCCTCTGGCACA
TACTACTTGACAGGGCCGGGGCTCTTCAGCGACGACCATGGCTCGACGGTGCACCCATTA
GACGGTCACGGATACCTTAGGGCTTTTCAGTTTGATGGCTTTGGCGGAGAA---------
GTCAAGTTCATGGCTAAGTACGTGAAAACTGAGGCTCAAGTTGAAGAGCACGACCCTACG
ACTGACAGGTGGCGATTCACGCATAGGGGGCCGTTTTCGGTGTTGAAAGGTGGACAGAAA
GTTGGGAATACTAAGGTTATGAAGAATGTGGCAAATACTAGTGTCTTGAGGTGGGGCCGG
AAGCTGTTGTGCTTGTGGGAAGGTGGCAACCCATATGAGATTGAATCTGAGACGTTGGAT
ACGGTAGGGAAGGTAAGTTTGATGGAAGGCTGT------GATTCGGGGACAGAGAGTGGA
GAC------------GGTGGTGGTGGTGGAATGTGGGATGTGGCTGCGAGGTTGCTCAAA
CCGATTCTGTACGGAGTGTTTAAGATGCCTCCGAAGCGACTATTGTCTCATTATAAGCTC
GATGCTCGCAACAACAGGCTTCTTATGGTGTCATGCAATGCAGAGGACATGCTATTACCT
TGCAGTAATTTTACATTTTATGAATTTGATTCAGATTTCAAGGTGCTGGGAAAGCAAGAG
TTCAACATCCCTGATCACTTGATGATCCACGATTGGGCTTTCACAGACACTCATTATATA
ATATTTGCTAATCGCATCAAGCTTGATGCTGTCGGTGCAATGACAGCAGTTTGCGGGGCT
ACTCCTATGATAACAGCATTGTCAGTGAACCCTAGCAAGTCCACATCTCCCATATATTTG
CTTCCTCGGCCTAGTAATGAA---------AATGGCAGAGATTGGAGAGTGCCTATTGAA
GCGTCTTCACAATTGTGGTTCCTACATGTATGCAATGCTTTTGAGAATTTGGATGAG---
AATGGGAATTTGGATATTCAAATCCATGCTTCTGCTTGCTCTTACGAGTGGTTCAATTTC
CAGAAATTATTTGGATATGATTGGCAAAGTGGTAAACTAGACCCTTCGGTTATGAACATA
AATGGAAGCCAAAGCAATCACTTGCCTCGTCTTATTCAGGTTTCCATCAACTTGGATAGC
AACGGGAACTGTCAAAGATGTGATGTGGAGTCTTTAAAC---CAGTGGAACAAGTCATCA
GATTTTCCAGTTATCAACCCAGCCTTTTCAGGTAGTAAGAACACATACATATATGCAGCA
GCAACTTCAGGTTCTCGCAGTTCGTTGCCACACTTTCCATTTGACATGGTGGTGAAGCTA
AATGCTGCATCTAAATCTGTGCTCACATGGTCTGTTGGTAGTCGAAAATTCATCGGAGAG
CCTATTTTTATCCCCAAAGGCTCT---------GAAGAAGATGATGGCTACATTCTCGTA
GTTGAGTATGCAGTTTCAGTTCAAAGGTGCTATCTAGTTATCTTAGATTCCAAGAAGATT
GGAGGAGCTGATGCACTAGTAGCAAGACTTGAAGTCCCCAAGCACCTGAATTTCCCTCTT
GGTTTTCATGGTTTCTGGGCCACTGCAGCG---------------------
>Malsi_07g009110
---------------------------------ATGCAAGCC---AACCCCTTCCAAGTT
ATT---CCCAAACTAATATTCCCCTCACTGATAAAGCTG---CCTCCGGTT------CAC
CGATCTCTGTCA------CCACCACCCACCAAGCCACCGCGTGCGATATCCATCTCCACG
CCCGGTGAAACCGATCATGCT---CCTATTATTTCATCAACCGTAGATGTTGTTGATGAC
TCAGTGGCTGCATTTTGGGACTACCAATTTCTCTTTGTGTCCCAACGCTCCGAACAAACT
GAACCCATCACGCTCAGAGTCGTGGAGGGTTCGGTTCCACCGGACTTTCCCTCTGGCACA
TACTACTTGACAGGGCCGGGGCTCTTCAGCGACGACCATGGCTCGACGGTGCACCCATTA
GACGGTCACGGATACCTTAGGGCTTTTCAGCTTGATGGCTTTGGCGGAGAA---------
GTCAAGTTCATGGCTAAGTACGTGAAAACTGAGGCTCAAGTTGAAGAGCACGACCCTACG
ACTGACAGGTGGCGATTCACGCATAGGGGGCCGTTTTCGGTGTTGAAAGGTGGACAGAAA
GTTGGGAATACTAAGGTTATGAAGAATGTGGCAAATACTAGTGTCTTGAGGTGGGGCCGG
AAGCTGTTGTGCTTGTGGGAAGGTGGCAACCCATATGAGATTGAATCTGAGACGTTGGAT
ACGGTAGGGAAGGTAAGTTTGATGGAAGGCTGT------GATTCGGGGACAGAGAGTGGA
GAC------------GGTGGTGGTGGTGGAATGTGGGATGTGGCTGCGAGGTTGCTCAAA
CCGATTTTGTACGGAGTGTTTAAGATGCCTCCAAAGCGACTATTGTCTCATTATAAGCTC
GATGCTCGCAACAACAGGCTTCTTATGGTGTCATGCAATGCAGAGGACATGCTATTACCT
TGCAGTAATTTTACATTTTATGAATTTGATTCAGATTTCAAGGTGCTGGGAAAGCAAGAG
TTCAACATCCCTGATCACTTGATGATCCACGATTGGGCTTTCACAGACACTCATTATATA
ATATTTGCTAATCGCATCAAGCTTGATGCTGTCGGTGCAATGACAGCAGTTTGCGGGGCT
ACTCCTATGATAACAGCATTGTCAGTGAACCCTAGCAAGTCCACATCTCCCATATATTTG
CTTCCTCGGCCTAGTAATGAA---------AATGGCAGAGATTGGAGAGTGCCTATTGAA
GCGTCTTCACAATTGTGGTTCCTACATGTATGCAATGCTTTTGAGAATTTGGATGAG---
AATGGGAATTTGGATATTCAAATCCATGCTTCTGCTTGCTCTTACGAGTGGTTCAATTTC
CAGAAATTATTTGGATATGATTGGCAAAGTGGTAAACTAGACCCTTCGGTTATGAACATA
AATGGACGCCAAAGCAATCACTTGCCTCATCTTATTCAGGTTTCCATCAACTTGGATAGC
AACGGGAACTGTCAAAGATGTGATGTGGAGTCTTTAAAC---CAGTGGAACAAGTCATCA
GATTTTCCAGTTATCAACCCAGCCTTTTCAGGTAGTAAGAACACATACATATATGCAGCA
GCAACTTCAGGTTCTCGCAGTTCGTTGCCACACTTTCCATTTGACATGGTGGTGAAGCTA
AATGCTGCATCTAAATCTGTGCTCACATGGTCTGTTGGTAGTCGAAAATTCATCGGAGAG
CCTATTTTTATCCCCAAGGGCTCT---------GAAGAAGATGATGGCTACATTCTCGTA
GTTGAGTATGCAGTTTCAGTTCAAAGGTGCTATCTAGTTATCTTAGATTCCAAGAAGATT
GGAGGAGCTGATGCACTAGTAGCAAGACTTGAAGTCCCCAAGCACCTGAATTTCCCTCTT
GGTTTTCATGGTTTCTGGGCCACTGCAGCG---------------------
>Malsy_07g009650
---------------------------------ATGCAAGCC---AACCCCTTCCAAGTT
ATT---CCCAAACTAATATTCCCCTCACTGATAAAGCTG---CCTCCGGTT------CAC
CGATCTCTGTCA------CCACCACCCACCAAGCCACCGCGTGCGATATCCATCTCCACG
CCCGGTGAAACCGATCATGCT---CCTATTATTTCATCAACCGTAGATGTTGTTGATGAC
TCAGTGGCTGCATTTTGGGACTACCAATTTCTCTTTGTGTCCCAACGCTCCGAACAAACT
GAACCCATCACGCTCAGAGTTGTGGAGGGTTCGGTTCCACCGGACTTTCCCTCTGGCACA
TACTACTTGACAGGGCCGGGGCTCTTCAGCGACGACCATGGCTCGACGGTGCACCCATTA
GACGGTCACGGATACCTTAGGGCTTTTCAGTTTGATGGCTTTGGCGGAGAA---------
GTCAAGTTCATGGCTAAGTACGTGAAAACTGAGGCTCAAGTTGAAGAGCACGACCCTACG
ACTGACAGGTGGCGATTCACGCATAGGGGGCCGTTTTCGGTGTTGAAAGGTGGACAGAAA
GTTGGGAATACTAAGGTTATGAAGAATGTGGCAAATACTAGTGTCTTGAGGTGGGGCCGG
AAGCTGTTGTGCTTGTGGGAAGGTGGCAACCCATATGAGATTGAATCTGAGACGTTGGAT
ACGGTAGGGAAGGTAAGTTTGATGGAAGGCTGT------GATTCGGGGACAGAGAGTGGA
GAC------------GGTGGTGGTGGTGGAATGTGGGATGTGGCTGCGAGGTTGCTCAAA
CCGATTCTGTACGGAGTGTTTAAGATGCCTCCAAAGCGACTATTGTCTCATTATAAGCTC
GATGCTCGCAACAACAGGCTTCTTATGGTGTCATGCAATGCAGAGGACATGCTATTACCT
TGCAGTAATTTTACATTTTATGAATTTGATTCAGATTTCAAGGTGCTGGGAAAGCAAGAG
TTCAACATCCCTGATCACTTGATGATCCACGATTGGGCTTTCACAGACACTCATTATATA
ATATTTGCTAATCGCATCAAGCTTGATGCTGTCGGTGCAATGACAGCAGTTTGCGGGGCT
ACTCCTATGATAACAGCATTGTCAGTGAACCCTAGCAAGTCCACATCTCCCATATATTTG
CTTCCTCGGCCTAGTAATGAA---------AATGGCAGAGATTGGAGAGTGCCTATTGAA
GCGTCTTCACAATTGTGGTTCCTACAT---------------------------------
------------------------------------------------------------
------------------------------------------------------------
---------------------------------------GTTTCCATCAACTTGGATAGC
AACGGGAACTGTCAAAGATGTGATGTGGAGTCTTTAAAC---CAGTGGAACAAGTCATCA
GATTTTCCAGTTATCAACCCAGCCTTTTCAGGTAGTAAGAACACATACATATATGCAGCA
GCAACTTCAGGTTCTCGCAGTTCGTTGCCACACTTTCCATTTGACATGGTGGTGAAGCTA
AATGCTGCATCTAAATCTGTGCTCACATGGTCTGTTGGTAGTCGAAAATTCATCGGAGAG
CCTATTTTTATCCCCAAAGGCTCT---------GAAGAAGATGATGGCTACATTCTCGTA
GTTGAGTATGCAGTTTCAGTTCAAAGGTGCTATCTAGTTATCTTAGATTCCAAGAAGATT
GGAGGAGCTGATGCACTAGTAGCAAGACTTGAAGTCCCCAAGCACCTGAATTTCCCTCTT
GGTTTTCATGGTTTCTGGGCCACTGCAGCG---------------------
>Pruav_sc0000120.1_g030.1.mk
------------------------------------------------------------
------------------------------------CTA---CCTCCGGTG------CGC
CAATCTCCGTCA------CCAGTGCACACCATACCACCGCGTGCCATATCAATCTCCACA
CCCAACGAAACCGATCGCAGT---CCAATTACCATTTCAACCCTAGACGTAGTAGATGAC
TCCGTGGCTGCATTTTGGGACTACCAATTCCTCTTTGTGTCACAGCGCTCCGAACAAACC
GAACCCATCGCGCTCAGAGTCGTGGATGGTTCGGTTCCGTCGGACTTTCCCTCCGGCACG
TACTACTTGACAGGGCCGGGGCTCTTCGCCGACGACCACGGCTCCACGGTGCACCCATTG
GACGGCCACGGCTACCTTAGGGCTTTTAAATTCGATGGGTCTGACGAAGAT---------
GTAAAGTTCATGGCTAAGTACGTGAAAACTGAGGCTCAAGTGGAGGAGCACGACCCTTTG
ACTGACACGTGGCGGTTCACGCACAGGGGGCCGTTTTCGGTGTTGAAAGGTGGACAGAAG
GTTGGGAATACTAAGGTGATGAAGAATGTGGCGAATACTAGTGTGTTGAGGTGGGGCCAG
AGGCTGTTGTGTTTGTGGGAAGGTGGGGACCCGTATGAGATTGAATCGAAGACGTTGGAT
ACGATCGGGAAGGTAGGTCTGATGGACGGTTGT------GATTCGGGGGTGGAGAGTAGA
GAC---------------CATGGTGGCGGTGTATGGGATGTGGCTGCAAGATTGCTCAAA
CCAATTCTGTACGGAGTTTTTAAGATGCCTCCAAAGCGACTGTTGTCTCATTATAAGCTC
GATGCTCGCAGAAACAGGCTTCTTATGGTGTCGTGCAATGCAGAGGATATGCTTTTGCCA
TGCAGTAACTTTACATTTTATGAATATGACTCAAATTTCAAGGTGTTGGGAAAGCAAGAG
TTTAACATACCGGATCACTTGATGATCCATGATTGGGCTTTCACAGACACTCACTATATA
TTATTTGCCAATCGCATCAAGCTTGATGTTGTCGGTGCAATGACTGCAGTTTGTGGGACT
ACTCCTATGATAACAGCATTGTCAGTGAACCCTAGCAAGGCCACATCTCCCATATATTTG
CTTCCTCGGTCTCCTAATGAA---------AATGGTCGAGATTGGAGAGTGCCTGTCGAA
GCTTCTTCACAATTGTGGCTCCTACATGTAGCCAATGCTTACGAGAATCTGGATGAG---
AATGGGAATTTGGAGATTGAAATACATGCTTCGGCTTGCTCTTACGAGTGGTTCAATTTC
CAAAAATTATTTGGATATGATTGGCAAAGTGGTAGACTAGACCCCTCGATTATGAACATA
AATGGAAGCCAAAGCAAGACGTTACCTCATCTTATTCAGGTTTCTATCAACTTGGATGTG
AATGGGAGCTGTCAAAAATGTGATGTGGAGCCTTTAAAC---CAGTGGAACAAGTCATCG
GACTTTCCAGTTATCAATCCAGCCTTTTCAGGAAGCAAAAACACGTACATATATGCAGCA
GCTTCTTCAGGTTCTCGCAGTGCATTGCCTCACTTTCCATTTGACATGGTGGCCAAGCTA
AATGTTTCAACGAAATCTGTGCTTACATGGTCTGTTGGGAGCCGGAGATTCATCGGAGAG
CCCACTTTCATCCCCAAAGGTTCT---------GAAGAAGATGATGGTTACATTCTTGTA
GTTGAGTATGCAGTTTCAGTTCAAAGGTGCTATCTGGTTATCTTAGATTCCAAAAGGATT
GGAGAGGAGGATGCACTAGTGGCAAGACTTGAAGTTCCTAAGCACCTAAATTTTCCTCTT
GGTTTTCATGGTTTTTGGGCCACTGCAGAG---------------------
>Pruav_sc0000200.1_g010.1.mk
---------------------------------ATGCAAGCCAACAACCCCTTCCAAATT
ATT---TCCAAACAAATCTTCCCTTCACTGGTAAAGCTA---CCTCCGGTG------CGC
CAATCTCCGTCA------CCAGTGCACACCATACCACCGCGTGCAATATCAATCTCCACA
CCCAACGAAACCGATCGCAGT---CCAATTACCATTTCAACCCTAGACGTAGTAGATGAC
TCCGTGGCTGCATTTTGGGACTACCAATTCCTCTTTGTGTCACAGCGCTCCGAACAAACC
GAACCCATCGCGCTCAGAGTCGTGGATGGTTCGGTTCCGTCGGACTTTCCCTCCGGCACG
TACTACTTGACAGGGCCGGGGCTCTTCGCCGACGACCACGGCTCCACGGTGCACCCATTG
GACGGCCACGGCTACCTTAGGGCTTTTAAATTCGATGGGTCTGACGAAGAT---------
GTAAAGTTCATGGCTAAGTACGTGAAAACTGAGGCTCAAGTGGAGGAGCACGACCCTTTG
ACTGACACGTGGCGGTTCACGCACAGGGGGCCGTTTTCGGTGTTGAAAGGTGGACAGAAG
GTTGGGAATACTAAGGTGATGAAGAATGTGGCGAATACTAGTGTGTTGAGGTGGGGCCAG
AGGCTGTTGTGTTTGTGGGAAGGTGGGGACCCGTATGAGATTGAATCGAAGACGTTGGAT
ACGATCGGGAAGGTAGGTCTGATGGACGGTTGT------GATTCGGGGGTGGAGAGTAGA
GAC---------------CATGGTGGCGGTGTATGGGATGTGGCTGCAAGATTGCTCAAA
CCAATTCTGTACGGAGTTTTTAAGATGCCTCCAAAGCGACTGTTGTCTCATTATAAGCTC
GATGCTCGCAGAAACAGGCTTCTTATGGTGTCGTGCAATGCAGAGGATATGCTATTGCCA
TGCAGTAACTTTACATTTTATGAATATGACTCAAATTTCAAGGTGTTGGGAAAGCAAGAG
TTTAACATACCGGATCACTTGATGATCCATGATTGGGCTTTCACAGACACTCACTATATA
TTATTTGCCAATCGCATCAAGCTTGATGTTGTCGGT------------------------
------------------------------------------------------------
------------------------------------------------------------
------------------------------------------------------------
------------------------------------------------------------
------------------------------------------------------------
------------------------------------------------------------
------------------------------------------------------------
------------------------------------------------------------
------------------------------------------------------------
------------------------------------------------------------
------------------------------------------------------------
------------------------------------------------------------
------------------------------------------------------------
---------------------------------------------------
>Pyrbr_009374927.1_cds_XP_009373202.1_1
---------------------------------ATGCAAGCC---AACCCCTTCCAAGTT
ATT---CCGAAACTAATATTCCCCTCACTGATAAAGCTG---CCTCCGGTG------CAC
CGATCTCTGTCA------CCACCACCTACCAAGCCACCGCGTGCGATATCCATCTCCACG
CCCGGTGAAACCAATCATGAT---CCTATTATTTCATCAACCGTAGACGTTGTTGATGAC
TCAGTGGCTGCATTTTGGGACTACCAATTTCTCTTTGTGTCCCAACGCTCCGAACAAACT
GAACCCATCACGCTCAGAGTCGTGGAGGGTTCGGTTCCACCGGACTTTCCCTCTGGCACG
TACTACTTGACAGGGCCGGGGCTCTTCAGTGACGACCATGGCTCGACGGTGCACCCATTA
GACGGTCACGGATACCTTAGGGCTTTTCAGTTTGATGGCTTTGGCGGAGAA---------
GTCAAGTTCATGGCTAAGTACGTGAAAACTGAGGCTCAAGTTGAAGAGCACGACCCTACG
ACTGACAGGTGGCGATTCACTCATAGGGGGCCGTTTTCGGTGTTGAAAGGTGGACAGAAA
GTTGGGAATACAAAGGTTATGAAGAATGTGGCAAATACTAGTGTCTTGAGGTGGGGCCGG
AAGCTGTTGTGCTTGTGGGAAGGTGGCAACCCATATGAGATTGAATCTGAGACGTTGGAT
ACGGTAGGGAAGGTAAGTTTGATGGAAGGCTGT------GATTCGGGAACGGAGAGTGGA
GACGGT------GGTGGTGGTGGTGGTGGAATGTGGGATGTGGCTGCGAGGTTGCTCAAA
CCGATTTTGTACGGAGTGTTTAAGATGCCTCCGAAGCGACTATTGTCTCATTATAAGCTC
GATGCTCGCAACAACAGGCTTCTTATGGTGTCATGCAATGCAGAGGATATGCTATTACCT
TGCAGTAATTTTACATTTTATGAATTTGATTCAGATTTCAAGGTGCTGGGAAAGCAAGAG
TTCAACATCCCTGATCACTTGATGATCCACGATTGGGCTTTCACAGACACTCATTATATA
CTATTTGCCAACCGCATCAAGCTTGATGCTGTCGGTGCAATGACAGCAGTTTGCGGAGCT
ACTCCTATGATAACAGCATTGTCAGTGAACCCTAGCAAGTCCACATCTCCCATATATTTG
CTTCCTCGGCCTAGTAATGAA---------AATGGCAGAGATTGGAAAGTGCCTATTGAA
GCGTCTTCACAATTGTGGTTCCTACATGTATGCAATGCTTTTGAGAATTTGGATGAG---
AATGGGAATTTGGATATTCAAATCCATGCTTCTGCTTGCTCTTACGACTGGTTCAATTTC
CAGAAATTATTTGGATATGATTGGCAAAGTGGTAAACTAGACCCTTCGGTTATGAACATA
AATGGACGCCAAAGCAATCACTTGCCTCATCTTATTCAGGTTTCCATCAACTTGGATAGC
AACGGGAACTGTCAAAGATGTGATGTGGAGTCTTTAAAC---CAGTGGAACAAGTCATCA
GATTTTCCAGTTATCAACCCAGCCTTTTCAGGTAGTAAGAACACATACTTATATGCAGCA
GCAACTTCAGGTTCTCGCAGTTCGTTGCCACACTTTCCATTTGACATGGTGGTGAAGCTA
AATGCTGCATCTAAATCTGTGCTCACATGGTCCGTTGGTAGTCGAAGATTCATCGGAGAG
CCTATTTTTATCCCCAAAGGCTAT---------GAAGAAGATGATGGCTACATTGTCGTA
GTTGAGTATGCAGTTTCAGTTCAAAGGTGCTATCTAGTTATCTTAGATTCCAAGAAGATT
GGAGGAGCTGATGCACTAGTAGCAAGACTTGAAGTCCCCAAGCACCTGAATTTCCCTCTT
GGTTTCCATGGTTTCTGGGCCACTGCAGCG---------------------
>Pyrco_BartlettDH_new_MAX3.Chr7
---------------------------------ATGCAAGCC---AACCCCTTCCAAGTT
ATT---CCCAAACTAATATTCCCCTCACTGATAAAGCTG---CCTCCGGTG------CAC
CGATCTCTGTCA------CCACCACCCACCAAGCCACCGCGTGCGATATCCATCTCCACG
CCCGGTGAAACCAATCATGAT---CCTATTATTTCATCAACCGTAGACGTTGTTGATGAT
TCAGTGGCTGCATTTTGGGACTACCAATTTCTCTTTGTGTCCCAACGCTCCGAACAAACT
GAACCCATCACGCTCAGAGTCGTGGAGGGTTCGGTTCCACCTGACTTTCCCTCTGGCACG
TACTACTTGACAGGGCCGGGGCTCTTCAGTGACGACCATGGCTCGACGGTGCACCCATTA
GACGGTCACGGATACCTTAGGGCTTTTCAGTTTGATGGCTTTGGCGGAGAA---------
GTCAAGTTCATGGCTAAGTACGTGAAAACTGAGGCTCAAGTTGAAGAGCACGACCCTACG
ACTGACAGGTGGCGATTCACACATAGGGGGCCGTTTTCGGTGTTGAAAGGTGGACAGAAA
GTTGGGAATACAAAGGTTATGAAGAATGTGGCAAATACTAGTGTCTTGAGGTGGGGCCGG
AAGCTGTTGTGCTTGTGGGAAGGTGGCAACCCATATGAGATTGAATCTGAGACGTTGGAT
ACGGTAGGGAAGGTAAGTTTGATGGAAGACTGT------GATTCGGGGACGGAGAGTGGA
GACGGT------GGTGGTGGTGGTGGTGGAATGTGGGATGTGGCTGCGAGGTTGCTCAAA
CCGATTTTGTACGGAGTGTTTAAGATGCCTCCGAAGCGACTATTGTCTCATTATAAGCTC
GATGCTCGCAACAACAGGCTTCTTATGGTGTCATGCAATGCAGAGGATATGCTATTACCT
TGCAGTAATTTTACATTTTATGAATTTGATTCAGATTTCAAGGTGCTGGGAAAGCAAGAG
TTCAACATCCCTGATCACTTGATGATCCACGATTGGGCTTTCACAGACACTCATTATATA
CTATTTGCTAATCGCATCAAGCTTGATGCTGTCGGTGCAATGACAGCAGTTTGCGGGGCT
ACTCCTATGATAACAGCATTGTCAGTGAACCCTAGCAAGTCCACATCTCCCATATATTTG
CTTCCTCGGCCTAGTAATGAA---------AATGGCAGAGATTGGAGAGTGCCTATTGAA
GCGTCTTCACAACTGTGGTTCCTACATGTATGCAATGCTTTTGAGAATTTGGATGAG---
AATGGGAATTTGCATATTCAAATCCATGCTTCTGCTTGCTCTTACGAGTGGTTCAATTTC
CAGAAATTATTTGGATATGATTGGCAAAGTGGTAAACTAGACCCTTCGGTTATGAACATA
AATGGAAGCCAAAGCAATCACTTGCCTCATCTTATTCAGGTTTCCATCAACTTGGATAGC
AACGGGAACTGTCAAAGATGTGATGTGGAGTCTTTAAAC---CAGTGGAACAAGTCATCA
GATTTTCCAGTTATCAACCCAGCCTTTTCAGGTAGTAAGAACACATACTTATATGCAGCA
GCAACTTCAGGTTCTCGCAGTTCGTTGCCACACTTTCCATTTGACATGGTGGTGAAGCTA
AATGCTGCATCTAAATCTGTGCTCACATGGTCCGTTGGTAGTCGAAGATTCATCGGAGAG
CCTATTTTTATCCCCAAAGGCTAT---------GAAGAAGATGATGGCTACATTGTCGTA
GTTGAGTATGCAGTTTCAGTTCAAAGGTGCTATCTAGTTATCTTAGATTCCAAGAAGATT
GGAGGAGCTGATGCACTAGTAGCAAGACTTGAAGTCCCCAAGCACCTGAATTTCCCTCTT
GGTTTCCATGGTTTCTGGGCCACTGCAGCG---------------------
>Pyrco_Bartlett_005718.1
------------------------------------------------------------
---------------ATGATCCCCTCACTGATAAAGCTG---CCTCCGGTG------CAC
CGATCTCTGTCA------CCACCACCCACCAAGCCACCGCGTGCGATATCCATCTCCACG
CCCGGTGAAACCAATCATGAT---CCTATTATTTCATCAACCGTAGACGTTGTTGATGAT
TCAGTGGCTGCATTTTGGGACTACCAATTTCTCTTTGTGTCCCAACGCTCCGAACAAACT
GAACCCATCACGCTCAGAGTCGTGGAGGGTTCGGTTCCACCTGACTTTCCCTCTGGCACG
TACTACTTGACAGGGCCGGGGCTCTTCAGTGACGACCATGGCTCGACGGTGCACCCATTA
GACGGTCACGGATACCTTAGGGCTTTTCAGTTTGATGGCTTTGGCGGAGAA---------
GTCAAGTTCATGGCTAAGTACGTGAAAACTGAGGCTCAAGTTGAAGAGCACGACCCTACG
ACTGACAGGTGGCGATTCACGCATAGGGGGCCGTTTTCGGTGTTGAAAGGTGGACAGAAA
GTTGGGAATACAAAGGTTATGAAGAATGTGGCAAATACTAGTGTCTTGAGGTGGGGCCGG
AAGCTGTTGTGCTTGTGGGAAGGTGGCAACCCATATGAGATTGAATCTGAGACGTTGGAT
ACGGTAGGGAAGGTAAGTTTGATGGAAGACTGT------GATTCGGGGACGGAGAGTGGA
GACGGT------GGTGGTGGTGGTGGTGGAATGTGGGATGTGGCTGCGAGGTTGCTCAAA
CCGATTTTGTACGGAGTGTTTAAGATGCCTCCGAAGCGACTATTGTCTCATTATAAGCTC
GATGCTCGCAACAACAGGCTTCTTATGGTGTCATGCAATGCAGAGGATATGCTATTACCT
TGCAGTAATTTTACATTTTATGAATTTGATTCAGATTTCAAGGTGCTGGGAAAGCAAGAG
TTCAACATCCCTGATCACTTGATGATCCACGATTGGGCTTTCACAGACACTCATTATATA
CTATTTGCTAATCGCATCAAGCTTGATGCTGTCGGTGCAATGACAGCAGTTTGCGGGGCT
ACTCCTATGATAACAGCATTGTCAGTGAACCCTAGCAAGTCCACATCTCCCATATATTTG
CTTCCTCGGCCTAGTAATGAA---------AATGGCAGAGATTGGAGAGTGCCTATTGAA
GCGTCTTCACAATTGTGGTTCCTACATGTATGCAATGCTTTTGAGAATTTGGATGAG---
AATGGGAATTTGCATATTCAAATCCATGCTTCTGCTTGCTCTTACGAGTGGTTCAATTTC
CAGAAATTATTTGGATATGATTGGCAAAGTGGTAAACTAGACCCTTCGGTTATGAACATA
AATGGAAGCCAAAGCAATCACTTGCCTCATCTTATTCAGGTTTCCATCAACTTGGATAGC
AACGGGAACTGTCAAAGATGTGATGTGGAGTCTTTAAAC---CAGTGGAACAAGTCATCA
GATTTTCCAGTTATCAACCCAGCCTTTTCATCATCGGAGAGCCTATTTTTATCCCCAAAG
GCTATGAAGAAGATGATGGCTACATTGTCG------------------------------
------------------------------------------------------------
------------------------------------------------------------
------------------------------------------------------------
------------------------------------------------------------
---------------------------------------------------
>Pyrco_DAnjou_new_MAX3.Chr7
---------------------------------ATGCAAGCC---AACCCCTTCCAAGTT
ATT---CCCAAACTAATATTCCCCTCACTGATAAAGCTG---CCTCCGGTG------CAC
CGATCTCTGTCA------CCACCACCCACCAAGCCACCGCGTGCGATATCCATCTCCACG
CCCGGTGAAACCAATCATGAT---CCTATTATTTCATCAACCGTAGACGTTGTTGATGAT
TCAGTGGCTGCATTTTGGGACTACCAATTTCTCTTTGTGTCCCAACGCTCCGAACAAACT
GAACCCATCACGCTCAGAGTCGTGGAGGGTTCGGTTCCACCTGACTTTCCCTCTGGCACG
TACTACTTGACAGGGCCGGGGCTCTTCAGTGACGACCATGGCTCGACGGTGCACCCATTA
GACGGTCACGGATACCTTAGGGCTTTTCAGTTTGATGGCTTTGGCGGAGAA---------
GTCAAGTTCATGGCTAAGTACGTGAAAACTGAGGCTCAAGTTGAAGAGCACGACCCTACG
ACTGACAGGTGGCGATTCACACATAGGGGGCCGTTTTCGGTGTTGAAAGGTGGACAGAAA
GTTGGGAATACAAAGGTTATGAAGAATGTGGCAAATACTAGTGTCTTGAGGTGGGGCCGG
AAGCTGTTGTGCTTGTGGGAAGGTGGCAACCCATATGAGATTGAATCTGAGACGTTGGAT
ACGGTAGGGAAGGTAAGTTTGATGGAAGACTGT------GATTCGGGGACGGAGAGTGGA
GACGGT------GGTGGTGGTGGTGGTGGAATGTGGGATGTGGCTGCGAGGTTGCTCAAA
CCGATTTTGTACGGAGTGTTTAAGATGCCTCCGAAGCGACTATTGTCTCATTATAAGCTC
GATGCTCGCAACAACAGGCTTCTTATGGTGTCATGCAATGCAGAGGATATGCTATTACCT
TGCAGTAATTTTACATTTTATGAATTTGATTCAGATTTCAAGGTGCTGGGAAAGCAAGAG
TTCAACATCCCTGATCACTTGATGATCCACGATTGGGCTTTCACAGACACTCATTATATA
CTATTTGCTAATCGCATCAAGCTTGATGCTGTCGGTGCAATGACAGCAGTTTGCGGGGCT
ACTCCTATGATAACAGCATTGTCAGTGAACCCTAGCAAGTCCACATCTCCCATATATTTG
CTTCCTCGGCCTAGTAATGAA---------AATGGCAGAGATTGGAGAGTGCCTATTGAA
GCGTCTTCACAACTGTGGTTCCTACATGTATGCAATGCTTTTGAGAATTTGGATGAG---
AATGGGAATTTGCATATTCAAATCCATGCTTCTGCTTGCTCTTACGAGTGGTTCAATTTC
CAGAAATTATTTGGATATGATTGGCAAAGTGGTAAACTAGACCCTTCGGTTATGAACATA
AATGGAAGCCAAAGCAATCACTTGCCTCATCTTATTCAGGTTTCCATCAACTTGGATAGC
AACGGGAACTGTCAAAGATGTGATGTGGAGTCTTTAAAC---CAGTGGAACAAGTCATCA
GATTTTCCAGTTATCAACCCAGCCTTTTCAGGTAGTAAGAACACATACTTATATGCAGCA
GCAACTTCAGGTTCTCGCAGTTCGTTGCCACACTTTCCATTTGACATGGTGGTGAAGCTA
AATGCTGCATCTAAATCTGTGCTCACATGGTCCGTTGGTAGTCGAAGATTCATCGGAGAG
CCTATTTTTATCCCCAAAGGCTAT---------GAAGAAGATGATGGCTACATTGTCGTA
GTTGAGTATGCAGTTTCAGTTCAAAGGTGCTATCTAGTTATCTTAGATTCCAAGAAGATT
GGAGGAGCTGATGCACTAGTAGCAAGACTTGAAGTCCCCAAGCACCTGAATTTCCCTCTT
GGTTTCCATGGTTTCTGGGCCACTGCAGCG---------------------
>Pyrusco7g007300.1
---------------------------------ATGCAAGCC---AACCCCTTCCAAGTT
ATT---CCCAAACTAATATTCCCCTCACTGATAAAGCTG---CATCCGGTG------CAC
CGATCTCTGTCA------CCACCACCCACCAAGCCACCGCGTGCGATATCCATCTCCACG
CCCGGTGAAACCAATCATGAT---CCTATTATTTCATCAACCGTAGACGTTGTTGATGAC
TCAGTGGCTGCATTTTGGGACTACCAATTTCTCTTTGTGTCCCAACGCTCCGAACAAACT
GAACCCATCACGCTCAGAGTCGTAGAGGGTTCGGTTCCACCGGACTTTCCCTCTGGCACG
TACTACTTGACAGGGCCGGGGCTCTTCAGTGACGACCATGGCTCGACGGTGCACCCATTA
GACGGTCACGGATACCTTAGGGCTTTTCAGTTTGATGGCTTTGGCGGAGAA---------
GTCAAGTTCATGGCTAAGTACGTGAAAACTGAGGCTCAAGTTGAAGAGCACGACCCTACG
ACTGACAGGTGGCGATTCACGCATAGGGGGCCGTTTTCGGTGTTGAAAGGTGGACAGAAA
GTTGGGAATACAAAGGTTATGAAGAATGTGGCAAATACTAGTGTCTTGAGGTGGGGCCGG
AAGCTGTTGTGCTTGTGGGAAGGTGGCAACCCATATGAGATTGAATCTGAGACGTTGGAT
ACGGTAGGGAAGGTAAGTTTGATGGAAGGCTGT------GATTCGGGGACCGAGAGTGGA
GACGGT------GGTGGTGGTGGTGGTGGAATGTGGGATGTGGCTGCGAGGTTGCTCAAA
CCGATTTTGTACGGAGTGTTTAAGATGCCTCCGAAGCGACTATTGTCTCATTATAAGCTC
GATGCTCGCAACAACAGGCTTCTTATGGTGTCATGCAATGCAGAGGATATGCTATTACCT
TGCAGTAATTTTACATTTTATGAATTTGATTCAGATTTCAAGGTGCTGGGAAAGCAAGAG
TTCAACATCCCTGATCACTTGATGATCCACGATTGGGCTTTCACAGACACTCATTATATA
CTATTTGCTAATCGCATCAAGCTTGATGCTGTCGGTGCAATGACAGCAGTTTGCGGGGCT
ACTCCTATGATAACAGCATTGTCAGTGAACCCTAGCAAGTCCACATCTCCCATATATTTG
CTTCCTCGGCCTAGTAATGAA---------AATGGCAGAGACTGGAGAGTGCCTATTGAA
GCGTCTTCACAATTATGGTTCCTACATGTATGCAATGCTTTTGAGAATTTGGATGAG---
AATGGGAATTTGGATATTCAAATCCATGCTTCTGCTTGCTCTTACGAGTGGTTCAATTTC
CAGAAATTATTTGGATATGATTGGCAAAGTGGTAAACTAGACCCTTCGGTTATGAACATA
AATGGAAGCCAAAGCAATCACTTGCCTCATCTTATTCAGGTTTCCATCAACTTGGATAGC
AACGGGAACTGTCAAAGATGTGATGTGGAGTCTTTAAAC---CAGTGGAACAAGTCATCA
GATTTTCCAGTTATCAACCCAGCCTTTTCAGGTAGTAAGAACACATACTTATATGCAGCA
GCAACTTCAGGTTCTCGCAGTTCGTTGCCACACTTTCCATTTGACATGGTGGTGAAGCTA
AATGCTGCATCTAAATCTGTGCTCACATGGTCCGTTGGTAGTCGAAGATTCATCGGAGAG
CCTATTTTTATCCCCAAAGGCTCT---------GAAGAAGATGATGGCTACATTGTCGTA
GTTGAGTATGCAGTTTCAGTTCAAAGGTGCTATCTAGTTATCTTAGATTCCAAGAAGATT
GGAGGAGCTGATGCACTAGTAGCAAGACTTGAAGTCCCCAAGCACCTGAATTTCCCTCTT
GGTTTTCATGGTTTCTGGGCCACTGCAGCG---------------------
>Rosch_v2.0_Chr1g0342921
ATGCTGTCGCCATTAAATTGCCGCCACCTCAATATGCAAGCC---AGCCCCTTTCAAGTC
ATT---CCCAAACCAATATTTCCCTCACCGATAAACATA---CCTCCTGTG------CAC
CGACGTCCTCCC---------------TCGCAACGAGCTCTTGCCATCACTACTTCCACA
GCCAATGAAACCCATACT------CCAATTACCATGTCAACTCTAGAAGTGGTCGATGCC
TCCGTGGCCGACTTCTGGGACTACCAGTTCCTCTTCGTCTCACAACGCTTGGAAACAAAC
GAGCCCGTGGCTCTACAAGTCGTCGAAGGTGCGGTCCCGACGGAGTTTCCTTCCGGAACA
TACTACTTGGCGGGACCGGGGATCTTCAGGGATGACCACGGTTCGACAATGCACCCTTTA
GACGGTCACGGCTACCTCAGGGCTTTTACTTTCGATGGGGTTAATGGGGATAAGTTCAGT
GTCAAGTTCATGGCGAGGTACGTGAATACTGAGGCAAAGGTGGAAGAGCACGACCCGGTG
ACCAACACGTGGCGGTTCCGACATAGGGGGTTGTTCTCGATGCTGAAGAGAGGAGAGAAA
GTTTGGAACACCAAGGTGATGAAAAATGTGGCGAATACTAGTGTGTTGAGCTGGGGTGGG
AGACTGATGTGCTTGTGGGATGGCGGGGAACCATACGAAATTGAACCAGAGAGGTTGGAT
ACCATCGGGAAGGTCAAGCTGATGGATGGTTGG------GATTCAGTGGTGGAGAGG---
------------AGAAGCGATGGTGGTGATGTATGGGATGTTGCAGCAAGGTTGCTGAAG
CCGATTTTGTACGGAGTGTTTAAGATGCCAGTGAAGCGATTATTAGCACATTATAAGTTC
GATGCTCGCAGAAATAGACTTATTTTAATGTCATGTAATGCAGAAGATATTTTTTTACCG
CGCAACAATTTTACATTTTATGAATTTGATTCAAATTTTAAGGTGGTTGGAAAGAAAGAA
TTCATCATCCCTGATCACTTGATGATTCATGATTGGGCTTTCACAGCCACTAGTTATATA
CTATTTGCTAATCGTGTCAAGCTTGAATTCACAGGTGCAATGACTTCATTTTGTGGAATT
ACTCCAACAATTGCAGCATTATCAGTGAACCCTAGCAAGGAAACTTCTCCCATATATGTG
CTTCCTCGGTTTCCTAATGAAGTG---AATTATAATCGAGATTGGAGAGTGCCTGTTGAA
GCTCCTTCACAATTTTGGCTGCTACATGTAGGCAATGCCTATGAGAGTTTGGATGAA---
AATGGGAATTCGGAGATCCAAATACAAGCTTCTGTTTGCTCTTACGAGTGGTTCACATTA
CATAAATTACTTGGATATGATTGGCAAAGTGGTAAACTGGACCCTTCGATTATGTACTTA
AATGGAAACAAAAGCAAGAAAATGCCTCACCTTGTCCAGGTTTCCATCAACTTGGATACC
GATGGGATCTGTCAAAGATGTGATATTGAGCCATTAAAC---CAATGGATCAAGTCATCA
GATTTTCCCGTCATAAATCCAGCATTTTCAGGCAGCAAGAATAAATACATATATGCAGCA
GCTTTTTCAGGTTCTCGCAGGGCATTGCCAAACTTTCCATATGACATGGTGGTGAAGCTC
AATCTTTCAACTAAATCTGTGCGCACATGGTCTGCTGATAGTCGAAGATTTATCGGCGAA
CCCACTTTCATAGCCAAAGGTTCC---------GAAGAAGATGAGGGTTACATTCTTGTG
GTTGAGTATGCAGTTGCAGTTCAAAGGTGCTATCTGGTTATCTTGGATTCAAAGAGGATT
GGAGCGGCTGATACACTTGTGGCAAGACTTGAAGTCCCCAAACACCTAAATTTTCCTCTT
GGTTTTCATGGTTTCTGGGCCAGTAACGAA---------------------
>Rosch_v2.0_Chr1g0342931
------------------------------------------------------------
------------------------------------------------------------
------------------------------------------------------------
------------------------------------------------------------
------------------------------------------------------------
------------------------------------------------------------
------------------------------------------------------------
------------------------------------------------------------
------------------------------------------------------------
------------------------------------------------------------
------------------------------------------------------------
------------------------------------------------------------
------------------------------------------------------------
------------------------------------------------------------
------------------------------------------------------------
------------------------------------------------ATGCTTCCGCCA
CACAGTCATTTTACATTTTATGAATTTGACTCAAGTTTTAAGGAGGTGGCAAAGCAAGAG
TGTACCATCCCAGATCACTTGATGATCCAGGACTGGGCTTTCACTGACACTCATTATATC
TTATTTGCGAATCGCATCAAGCTTGATGTTGTCGGTGCAATGACTGCAGTCTGTGGGACT
ACACCGATGATAACAGCATTATCAGTAAACCCTAGCAAGGACACTTCTCCCATATACTTG
CTTCCTCGCTTTCCCGATGAAGTG---AATTATAATCGAGATTGGAGAGTGCCTATTGAA
GCTCCCTCACAATTTTGGCTGCTACATGTATGCAATGCCTATGAGAATTTGGATGAG---
AATGGGAATTCGGAGATCCTAATACACGGTTCTGCTTGCTCTTACAAGTGGTTCAATTTT
CAAAAGTTATTTGGT---------------------------------------------
------------------------------------------------------------
------------------------------------------------------------
------------------------------------------------------------
------------------------------------------------------------
------------------------------------------------------------
------------------------------------------------------------
------------------------------------------------------------
------------------------------------------------AATTAT------
---------------------------------------------------
>Rosch_v2.0_Chr1g0348141
---------------------------------ATGCAAGCC---AATCCCTTCCGATTC
ACT---GCCAAATCAATATTCCCGTCACTGATAAACATA---CCTACAGTGCGACAGCAC
CGTTCTCCTTCT---CTGCCACCCCTCCTCAAACCGCCACGTGCCATCTCCGCTTCTAAT
CCCAATGACGCCGAGAGTTCTACTCCAATTACCATGTCAACCCTAGAAGTTGTCGATGAC
TCCGTGGCTGCGTTCCGGGACTACCAGTTTCTCTTTGTCTCGCAACGCTCGGAAACAAAC
GAGCCAGTGACTCTACAAGTTGTTGAAGGTGCAGTCCCGCCAGAGTTTCCTTCCGGAACA
TATTACTTGACGGGACCGGGGCTCTTCAGGGACGACCACGGCTCGACGATGCACCCTTTG
GATGGTCACGGCTACCTTAGGGCTTTCACTTTCCATGGGGTCAGTGGGAAAGAGGTCAAT
GTCATGTTCATGGCCAAGTATGTGAAAACTGAGGCGCAGTTGGAAGAGCACGACCCCGTG
ACCGGTACGTGGCGGTTCACGCATAGGGGAGCGTTCTCGGTGTTGAAGGGAGGACAGAAA
GTCGGGAAAACTAAGTTCATCAAAAACGTGGCGAATACTTGTGTGTTGAGCTGGGGTGGG
AGGCTGATGTGCTTGTGGGAAGGTGGGGAACCTTACGAAATTGAAAAGGAGACCTTGGAA
ACTGTCGGGAAGGTCAAGCTCATGGAAGATTGC------GATCCGGTGGTGGAGAGT---
------------GGGAGTGATGGCCGTGGTGTTTGGGATGTTGCTGCAAGATTGTTGAAG
CCGATTTTGTATGGAGTGTTTAAGAAGCCAGCAAAGCGACTGTTAGCTCATTACAAGCTC
GACACTCACAAAGATCGACTTCTTATGATGTCATGTAATGCAGAAGATATACTATTGCCA
CACAACACTTTTACATTTTATGAGTTTGATTCAAATTTTAAGGAGGTGGGAAAGAAAGAG
TTCATCATCCCAGATCACTTGTTGATTCATGATTGGGCTTTCACAACCAGTTATTATATA
CTATTTGCTAACCGCGTTAAACTTAATGTTTCTGGTGCAATGACTTCAGTTTGTGGAATC
ACTCCAGCGGTGACAGCATTATCTGTGAATCCTACCAAGGACACATCTCCAATATATTTG
CTTCCTAGGTTTCCTAATGATCTG---AATTGTAGTCGAGATTGGAGAGTACCTATTGAA
GCTCCTTCACGATTTTGGCTGCAACATGTAGGCAATGCCTATGATTATTTGGATGAA---
AATGGGAATTCGGAGATCCAGATACATGCTTCTGTTTGCTCTTACGAGTGGTTCACTTTG
CAAAAGTTGTTTGGATATGATTGGCGAAGTGGTAAACTCGACCCTTCGATTATGAACTTG
GGTAGAAACCACTGCAAAACATTGCCTCACCTTGTTCAGGTTTCCATCAACTTGGATGTC
CATGGGATTTGTCAAAGATGTGATGTGGAGCCTTTGAAC---GAGTGGAACAAGTCATCA
GATTTTCCTGTTATCAATCCAGCTTTTTCAGGCTGCAAAAATAATTACGTATATGCACCA
AGTACTTCAGGTTCTCGTAGTGAATTGCCAAACTTTCCATTTGACATGGTGGCAAAGCTC
AATCTTTCAACTAAATCTGTGGACACATGGTCTGCTGGTAGTAGAAGATTTGTTGGCGAA
CCAACATTCGTTGCTAAAGGTTCT---------GAAGAAGATGACGGTTACATTCTAGTA
GTCGAGTATGCAGCTGTAGTTCAAAGGTGCTATCTGGTTATCTTGGATTCAAAAAAGATT
GGAGCGGCTGACGCACTTGTGGCAAGACTTGAAGTCCCCAAGGACCTAAATTTTCCTTTT
GGTTTTCATGGATGCTGGGCCAACAACGAA---------------------
>Rosch_v2.0_Chr1g0348171
------------------------------------------------------------
------------------------------------------------------------
------------------------------------------------------------
------------------------------------------------------------
------------------------------------------------------------
------------------------------------------------------------
------------------------------------------------ATGCACCCTTTC
GACGGTCACGGCTACCTCAGGGCTTTTACTTTCGATGGGCTTAATGGGGATAAGTTCACT
GTCAAGTTCATGGCGAGGTACGTGAATACTGAGGCAAAGGTGGAAGAGCACGACCCGGTG
ACCAACACATGGCGGTTCCGACATAGGGGGTTGTTCTCGATGCTGAAGAGAGGAGAGAAA
GTTTGGAACACCAAGGTGATGAAAAACGTGGCGAATACTAGTGTGTTGAGCTGGGGTGGG
AGGCTGTTGTGCTTGTGGGAAGGCGGGGAACCATACGAAATTGAACCGGAGAGGTTGGAT
ACGATCGGGAAGGTCAAGCTGATGGATGGTTGG------GATTCAGTGGTGGAGAGG---
------------AGAAGCGATGGTGGTGATGTATGGGATGTTGCAGCAAGGTTGCTGAAG
CCGATTTTGTACGGAGTGTTTAAGATGCCAGTGAAGCGATTATTAGCTCATTATAAGTTC
GATGCTCGCAGAAATAGACTTCTTTTAATGTCATGTAATGCAGAAGATATTTTTTTACCA
CGCACCAATTTTACATTTTAT---------------------------------------
------------------------------------------------------------
---------------------------------GGTGCAATGACTTCATTTTGTGGAATT
ACTCCAACAATTGCAGCATTATCAGTGAACCCTAGCAAGGAAACTTCTCCCATATATGTG
CTTCCTCGGTTTCCTAATGAAGTG---AATTATAATCGAGATTGGAGAGTGCCTGTTGAA
GCTCCTTCACAATTTTGGCTGCTACATGTAGGCAATGCCTATGAGAGTTTGGATGAA---
AATGGGAATTTGGAGATTCAAATACAAGCTTCTGTTTGCTCTTACGAGTGGTTCACATTA
CATAAATTACTTGGATATGATTGGCAAAGTGGTAAACTGGACCCTTCGATTATGTACTTA
AATGGAAACAAAAGCAAGAAAATGCCTCACCTTGTCCAGGTTTCCATCAACTTGGATACC
GATGGGATCTATCAAAGATGTGATATTGAGCCATTAAAC---CAGTGGATCAAGTCATCA
GATTTTCCCGTCATAAATCCAGCATTTTCGGGCAGCAAGAATAAGTACATATATGCAGCA
GCTTTTTCAGGTTCTCGCAGGGCATTGCCAAACTTTCCATATGACATGGTGGTGAAGGTC
AATCTTTCAACTAAATCTGTGCGCACATGGTATGCTGATAGTCGAAGATTTATCGGCGAA
CCCACTTTCATAGCCAAAGGTTCC---------GAAGAAGATGAGGGTTACATTCTTGTA
GTTGAGTATGCAGTTGCAGTTCAAAGGTGCTATCTGGTTATCTTGGATTCAAAGAGGATT
GGAGAGGCTGATGCACTTATGGCAAGACTTGAAGTCCCCAAACACCTAAATTTTCCTCTT
GGTTTTCATGGTTTCTGGGCCAGTAACGAA---------------------
>Rosch_v2.0_Chr1g0348201
---------------------------------ATGCAAACC---AAACACTTCCAAATC
ATTGTTCCAAAACCAATATTCCCCTCAATGATAAATCTA---CCGGCGGTG------CAC
ATCCCTCCTCCG------TCGACGCCGCTTAAACCTCCACGTGCCATCTCCATTTCCACA
CCCAACGGAAGTACTACTCCG---ATCACCACTGTTTCGACCCCAGACGTGGTCGATGAC
TCCGTTGCCGCATTCTGGGACTACCAGTTCCTCTTCGTCTCGCAACGCTCCGAAACAACC
AAACCAGTGACACTCCGAGTGGTTGAAGGCGCAGTCCCGCCGGAGTTTCCTTCCGGAACG
TACTACTTGACTGGACCGGGGCTCTTCAGCGACGACCATGGCTCCACTGTGCACCCTTTG
GACGGTCACGGCTACCTCAGGGCTTTTAGGTTCGATGGGAATAATGGGGACGAGGTGAAG
GTCAAGTTCATGGCCAAATACGTGAAGACTGAGGCGCAGGTGGAAGAGCACGATCCGGTT
ACCGGAGCGTGGCGGTTCACGCACAGGGGGCCTTTTTCGGTGTTGAAGGGAGGACAGAAA
GTTGGGAACACTAAGGTGATGAAGAATGTGGCGAATACTAGTGTGTTGAGCTGGGGCGGG
AGGCTGTTGTGCTTGTGGGAAGGTGGCGACCCGTATGAGATTGAACCGGAGACTTTGGCT
ACTGTCGGGAAGGTCAAGCTGATGGAGGGTTGT------GATCCGGTGGTGGTGAGTGGT
TGC---------GGTGGCGGTGGCGGTGGCGTATGGGATGTTGCTGCGAGGTTGCTGAAG
CCGATTTTGTACGGAGTATTTAAAATGCCACCTAAGCGACTATTGTCTCATTACAAGCTG
GACACTTGCAGAAATAGGCTTCTTATGATGTCGTGCAATGCAGAAGATATGCTTCTGCCA
CATAGTCATTTTACATTTTATGAATTTGACTCAAGTTTTAAGGAGGTGACAAAGCAAGAG
TTTGCCATCCCAGATCACTTGATGATCCATGACTGGGCTTTCACTGACACTCATTATATC
TTATTTGCTAATCGCATCAAGCTTGATGTTGTCGGTGCAATGACTGCAGTCTGTGGGACT
ACACCGATGATAACAGCATTATCAGTCAACCCTAGCAAGGACACTTCTCCCATATACTTG
CTTCCTCGCTTTCCCGATGAAGTG---AATTATAATCGAGATTGGAGAGTGCCTATTGAA
GCTCCTTCACAGTTTTGGCTGCTACATGTATGCAATGCCTATGAGAATTTGGATGAG---
AATGGGAATTCGGAGATCCAAATACACGGTTCTGCTTGCTCTTACGAGTGGTTCAATTTC
CAAAAGTTATTTGGATATGATTGGCAAAGTGGTAAACTAGACCCTTCGGTTATGAACATA
AATGGAAGCCAAAGCAAGACATTGCCTCACCTTGTTCAGGTTTCCATCAACTTGGATGCC
AATGGGAACTGTCAAAGATGTGATGCGGAGCCTTTGAAC---AAGTGGAACAAGTCATCA
GATTTTCCAGTGATCAATCCAGCATTTTCAGGCAGCAAAAACAAATACATATATGCAGCA
GCTTCTTCGGGTTCTCGCAGTGCATTGCCAAGCTTTCCATTTGACATGGTGGTGAAGCTG
AATGCTTCAACTAAATCTGTGCACACATGGTCTGTTGGTAGTAGAAGATTTATCGGAGAA
CCCACTTTCATCGCCAAAGGTTCT---------GAAGAAGATGAAGGTTACATTCTTGTA
GTCGAGTATGCAGTTGCAGTTCAAAGGTGCTATCTGGTTATCTTGGATTCGAAGAAGATT
GGAGCAGCTGATGCACTTGTGGCAAGACTAGAAGTCCCCAAGCACCTAAATTTTCCTCTT
GGTTTTCATGGTTTTTGGGCTAGTGACAAG---------------------
