# Supplementary material for: Building a foundation for gene family analysis in Rosaceae genomes with a novel workflow: A case study in Pyrus architecture genes
Source: Front Plant Sci. 2022 Nov 14;13:975942. doi: 10.3389/fpls.2022.975942 (PMC9702816; doi:10.3389/fpls.2022.975942)
Supplement: Supplementary file 1 [file DataSheet_1.zip › SupFiles/SupFile2_gene_family_trimmed_alignments/4063.fna.aln]

>gnl_Ambtr_v1.0_evm_27.model.AmTr_v1.0_scaffold00056.38
------------------------------------------------------------
------------------------------------------------------------
------------------------------------------------------------
------------------------------------------------------------
------------------------------------------------------------
------------------------------------------------------------
---------ATGTTCAACATTGGGGACTATGGACTCAGGCACCTCTTTGATGGCTATGCT
ACCCTCATCCGCCTGCACTTCGAGAACGGCCGCCTCATCGCAGGCCACAGCCAAATTCAG
TCAGAAGCTTACAGGGCCGCCAAATCACATGGCCGCCTTTGCTACCGAGAATTCTCCGAG
GTCCCAAAGACCGCCAACTTCCTCGCGTACATCGGCGAGCTTGCCTCCCTAGTCTCTGGA
GAATCCTTAACCGACAATGCCAACACTGGTGTCATCAAACTAGGTGATGGTCGGGTCGTT
TGTATGACAGAGACAACAAAAGGGTCAATACAAGTCGATCCCAACACTCTGAAAACAATC
GGGAAATTTGAATATACTGATAACTTGGGTGGGCTCATACACTCTGCTCATCCAATTGTG
ACTGACGAGGAGTTTCTGACATTATTGCCAGACTTGGTTTACCCTGGATATAGGGTGGTT
AGGATGGTTGCAGGTTCGAATAAGAGAGAGTTGATTGGAAGAGTGGATTGTAGAGGAGGC
CCAGCTCCAGGGTGGGTGCATAGTTTCCCAGTGACACAGAATTACATTCTAGTGCCGGAG
ATGCCGCTGAGATACTGTGTGCAGAACTTACTGAAGGCGGAGCCAACACCACTCTTTAAG
TTCGAGTGGCACCCCGAGTCAAAGGGATTCATGCATGTCATGTGCAAGAGGAGTGGCAAA
GTTGTTGCCAGCGTTGAGGTGCCACTATACGTGACGTTTCATTTCGTAAATGCCTATGAG
GAGCATGACGAGGAAGGGCGCGTGACTGCGATCATTGCTGATTGTTGCGAGCACAATGCA
GACGCATCAATTCTTCAAAGGCTTACCTTGCAAAACCTACGATCCTTTTCTGGCAAAGAT
GTACTACCAGATGCCAGGGTTGGGAGATTTACAATTCCATTGGATGGAAGCCCAATGGGG
AAGCTGGAGGCAGCCTTGGACCCAGATCAACATGGAAGAGGGATGGATATGTGCAGCTTC
AATCCTGCTTATTTGGGCAAGAAATACAGATACCTCTATGCATCTGGAGCCAAGCGCCCC
TGTAACTTCCCAAACACAATTACAAAGATTGATTTGGAGATCAAGACAGCAAAAAACTGG
CATGATGAGGGTGGTGTACCCTCCGAACCCTTCTTCGTAGCCAGGCCCGGTGCCACAGCT
GAAGATGATGGTGTGGTGATTTCCATGGTAAGCGACAAAGAAGGCGGAGGATATGCAATC
TTATTTGATGGCCCCACCTTTGAAGAGATTGCTAGAGCAAGATTTCCTTACGGCCTTCCA
TATGGCCTCCATGGATGCTGGGTCCCAAAGAAC------
>gnl_Ambtr_v1.0_evm_27.model.AmTr_v1.0_scaffold00050.103
ATGGCT---TCTTTAACCCTTGGAGCTCCTATA---AGTGAGATTTTCAATGTAAAATAC
AGTAAGGCTTTGCAATTT---------------AGACATGGAAAAGGGTTTGTTAAAGAG
TGT---------TTTCCGAAGAAGAAAGCGGTGATGAATGTTTCCATAGAGGATGTTGGG
GGAGGTTCTCAGGTCAGTAGTATCCCGGCC---------------------ATGAAAACT
GAGGCA------ACAAAGAAGCTCTCGGCTTGGCAAAGCGTACCGAAAGAGCATTGGACA
GGTGAATTGGCCGTTGAAGGCGAAATTCCAACATGGCTGAATGGGACATACCTGAGAAAT
GGCCCCGGTTTGTTCCACATTGGCAAGTACACTTGCCAACACCTATTTGACGGTTATGCA
ACAGTCATCCGCCTCCACTTCGACAACGGCCGCCTCATCGCAAGCCACCGCCAAGTCGAG
TCCAATGCATACAAGGCAGCGAAAGAAAAAGGGCGCCCATACTACCGTGAATTCTCTGAA
GTGCTGAGCGATTCCAACTTCCTCTCTCAAATTGGCGAGCTAGCTGGCCTCTTAACCGGC
ACTTCTCTCACTGACAACTCCAATGCTGGTGTTTTTAGGCTCAACGATGGTCGAGTACTA
TGTATAACAGAAACTGTGGCGGGCGTAGTGGAGATAGACCCTGACACCCTCGAGACTATC
GGAAAATTCGAATTTTCCGATGGGCTCGGTGGCCTAGTCCATGCTGCACATCCTATTGTA
ACTGATAACGAAATGATAACTTTGATGCCAGATTTGTTTAAGCCTGGGTATAGGGTGCTG
AAGATGGCTCCGGGTTCAAATAAGAGGGACGTTATTGGGAGGGTGGATTGTAAAGGGGGT
CCGGCGCCGGGATGGGTGCATAGCTTTCCAGTGACCGATAATTATGTAGTGGTGCCGGAG
ATGCCTCTGAGGTACTGCACAAGCAACTTGTTAAAGGCCGAGTTTACACAGCATTACAAG
TTCGAATGGCTCCCCGAGTCGAAGGGCTACATGCACATCATGTGCAAGAGGAGCGGGAAA
GTTGTAGCAAGTGTGGAGGTGCCATTATACATAACATTCCACTACATAAATGCTTATGAG
GATCGCGATGAGGATGGGCGCCTC---TCTGTCGTAGTCGATTGTTGTGAGCACAATGCA
GACACCACCATACTCCACATACTCGAGCTGCAATCCCTCAGAAAGTATATTGGCCAGGAT
GTGTTGCCTAATGCTAGGGTAGGGAGATTTAGAGTTCCATTAGATGGGAGCCCAAAGGGA
ACCCTGGAGTCAGCCGTAGACCCAGATGAACATGGAAGAGGAATGGATATGTGCAGCATC
AATCCTGCTTATAGAGGGAAGAAATACAGATATCTCTATTCATGCGGTGCCCAACGTCCA
TGCAACTTCCCAAACACTCTCACAAAGATTGATCTGGAGAAAAAGACTGCAACGAATTGG
CATGATGATGGTGCTGTACCCTCAGAGCCCTTCTTTGTACAAAGGCCAGGTGCCATAGCA
GAAGATGATGGTGTGTTGATCTCCCTAATCAGCGAGAAAGACGGTGGTGGATATGCACTC
GTGTTGGATGCGACCACCTTCAGTGAAGTTGCCCGAACAAGACTCCCCTATGGTCTTCCA
TATGGCCTCCATGGATGCTGGATCCCGAAAAAG------
>gnl_Aquco_v3.1_Aqcoe4G212100.1
ATGACT---TCTATAACTAGATCTCTGATACCTAAATCATCTGTTTTTTAT---------
------------------------GATCCTGTTAGAAGTGAA------TTCAAAAACAAT
ATT---------TGTTTCACCAATCAATCAAAGAGGAACATGGTTGTTACAAATGCAGCA
ACTAATACAGCACCAATATCTATACCAGTG------------ACTGAA------AGTGGT
GAGCAG------AAATCTAAGCTGGCAGCATGGACAAGTGTACAACAGGCCAAATGGGAA
GGCGAGCTTGCTGTGGAAGGAGAAATTCCCCTATGGCTGAAAGGAATCTACTTGAGGAAT
GGACCAGGACAGTGGAAAGTAGGAGACCACACTTTCCACCATCTCTTTGATGGCTATGCC
ACTCTTATCAAACTTGAATTCGACAATGGTCATTTAAAAGGTGCTCACCGTCAACTTCAA
TCTGAGGCCTACAAAGCAGCAATAAAGAACAACAAATTATGCTACCGGGAATTCTCTGAG
GATCCAATACCAGAAAATTTCATATCT---------AAGCTAGCTAGTTTGTTTTCTGGT
TCATCCCTTACTGACAATGCTAATGCGGGTGTGGTGTTGCTTGGTGATGGACGAGTTTTG
TGCATAACGGAAACAATCAAAGGGTCTTACGAGATTGATGCTACCACATTGGAAACAATA
AAGAAGTTTGAGTACACTGATAAGTTGGGGACAATATTACAATCAGCTCACCCACATATA
ATTGACTCTGAGTTTTGGACGCTTTTGCCAGATGTGATTAGGCCTGGATACCAAGTGGTA
AAAATGGAACCAGGGACCAACGAAAGGAAGTTGGTTGGGCGGGTCAACTGTCGGGGAGGG
CCACAAGTTGGTTGGGTACATTCCTTTCCTTCAACTGAACACTTTGTGATTGTGCCTGAA
ATGCCATTGAGATATAGCGCCAAGAATCTGCTTAACGTAGAGCCAACTCCTCTGTACAAG
TTTGACTGGCTACCAGAAACTAAAGCCTATGTTCATGTTATGTGCAAATCTAGTGGCAAC
GTTGTGGCTAGTGTGGAGGTCCCTAACTTTGTAACCTTTCACTATATAAATGCGTATGAA
GAGAAAGATGAAGAGGGAAGGCTAACAAATATTATAATAGACTGTTGTGAGCACGAAGCA
GACACTACAATTCTTCATTGTCTTCGACTACAAGATCTTCAATCAAATGGCGGCATTAAT
GTCTTACCATTTGCTAGAGTTGGACGTTTTACTATTCCCATGGATGGAAGCCCAAAGGGT
ACGTTAGAGGCAGCAGTGGATCCAAGCCAACATGGAAGAGGAATGGATACTGCAACGATT
AATGCTGATTACTTAGGGAAGAAATATCAATATGTTTATGGTTGTGGAGCTCGTCGCCCG
ACCAACTTTCCTAACATGCTTTGTAAAGTTGATCTTGTAAATAAGACAACAAATACCTGG
TATGATGAGGGGGCAATACCTTCAGAGCCATTCTTTGTGCCACGGCCAGGTTCCACTAAA
GAAGATGACGGTGTCGTGATATCTGTTATCAGCAATAGGCATGGAGAAGGATATGCCTTG
TTGTTAGATGGATCGACTTTTAAAGAAATTGCTAGAGCAAAGTTTCCCTATGGCCTTCCC
TATGGATTGCATGGATGTTGGATTCCAAAAAAA------
>gnl_Aquco_v3.1_Aqcoe4G271000.1
ATGGCT---ACCAAGATACTTTCAGCTGCTGGA---AGTACGATGTTGGGCTCCAAATTG
ACTCTTTCAGGAGAGTCA------CGTAATGTTAGAGATGAATACTTATTCAAAAAGAGT
GTT---------ATCCCTACTAACCGATTAATGAGAGAATTGATTGTTACTAATGTTACA
ACTAGACCT---CCCCTGTCTATGCCAGTA------CTAACCGAAAGT------GATGCT
GAACAA------GAAAGAAAGTTAGTCGCATGGACAAGTGTTCGACAGGAAAAATGGGAA
GGACAGCTAGTTGTCGAGGGGGAGATCCCGCTATGGCTCAACGGAACCTACTTGAGGAAT
GGCCCAGGACGATGGCACATAGGGGACCATACTTTCCGTCATCTCTTTGATGGTTACGCA
ACCCTCATTAAACTTGAATTTGATAATGGCAGATCGAAAGGTGCACACCGACAAATTGAG
TCTGAGGCCTACAAAGCAGCAATGAAGAACAACAAGTTATGCTACCGTGAATTCTCTGAG
GATCCAAAGCCAGAAAATTTTCTGTCTTTTGTTGGTGAGCTAGCTAGCTTGTTCTCTGGT
GCATCACTAACTGATAACGCCAATGCAGGTGTTATGCAGCTAGCAGATGGGCGTGTTTTG
TGTATAACTGAAACAACCAAAGGATCTTACGAGATCGATCCTACCACCTTAGAGACTATT
GGGAAGTTTGAGTACACAGATAACTTGGGCACAATACTACAAGCAGCCCATGGCAATGTG
ACAAAAACCGACTATCTGACAATTTTGCCTGACATGATAACCCCAGGATACCAAGTGGTA
AGAATGGAAGCAGGGACAAATGAAAGGAAATTGCTTGGGAGGGTCAATTGCCGAGGTGGC
CCCCAAGTTGGGTGGGTACATTCATTTCCTGTGACGGAAAACTACGTGATTGTACCAGAG
ATGCCATTGAGATATAGCACCCAGAATCTTCTTAATGTTGAACCCACTCCACTTTACAAG
TTTGCATGGCTACCGGAATCAAAAGGCTATATGCATGTTATGTGCAAAGCCAGTGGCAAC
ATTGTAGCGAGCGTGGAGGTCCCTCTTTTTGTAACGTTCCACTATTTAAATGCATACGAA
GAAACAGACGAAGATGGAAGGCTGACAAATATCATAGTAGACTGTTGTGAACATGAAGCA
GACACTACTATACTCGATGTTCTCAGGTTACAAAACCTTCGATCGAATGGGGACATTAAT
ATGTTGCCATTCGCAAGAATTGGACGATTTACACTTCCCATGGACGGAAGCCCGATGGGT
ACGCTCGAGGCAGCCGTGGATCCAACACAACATGGAAGGGGAATGGATACAGCTACCATC
AATAATGAATACATAGGGAAAAAACATAGATATGTTTATGGTTGTGGAGCACATCGCCCT
ACCAACTTCCCTAACATGCTTACGAAAGTCGATGTAGTGAACATGACAACAAAAACCTGG
CACGATGAGGGTGCAATACCCTCGGAGCCATTCTTTGTGCCTCGGCCAGGTGCCATAGAA
GAAGACGATGGTGTGGTGATCTCTATGATCAGTGATAGAGATGGTGAAGGATATGCCTTG
TTGTTAGATGGAACTACATTTGAAGAAATTTCTAGAGCGAAGTTTCCTTATGGTCTTCCC
TATGGATTACATGGATGTTGGATTCCAAAAAAC------
>gnl_Aquco_v3.1_Aqcoe7G159700.1
ATGGCT---TCCTTAAGGTTTACAGCAGCAGGA---AGTAAGATTTTAGGATCGAGTTCA
GTTCATTTGGGGGACTCA------AGTCATGATGCAAACAAACTTTCCTTCAAAACTGGT
ATT------AATTCAACAACGAATCCGTCCATGAAGGACTCAGTTGTTACTAGAGTTGCA
ACTAGATCACCACCAGTATTCATGCCA---------TCTCCAAAAATC------AAAACG
GACCAT------GAAAGCAAGCTAGCAGCATGGAAAAGTATCCAGCAAGAGAGATGGGAG
GGAGACTTAGTCGTCGAAGGAGAAATCCCGATATGGCTGAAAGGAACCTACATAAGAAAT
GGTCCTGGACTGTGGCACATAGGAGACTACAACTTCCGTCACCTTTTCGATGGGTATTCA
ACGCTTGTTGGTCTTCATTTTCAAAAAGGTCGATTGAGAGCTGCCCACAGACAACTTGAA
TCTGATGCCTATAAAGCGGCAAAGAAGAACAAGAAATTATGTTATCGTGAATTCTCTGAG
GCACCAAGGACTGAAAATTTCCTCTCTTACGTTGGGGAGCTTGCAAATTTGTTCTCAGGT
GCATCACTAACCGATAACGCCAATACTGGCGTGGTCAGGCTTGGTGATGGACGTGTTGTG
TGCTTGACAGAGACAATCAAAGGGTCAATCCAGATCAACCCAGACACCCTGGAAACTATT
GGCAAGTTTGAGTACACCGATTCATGGGGCGGACTAATCCATTCCGCTCACCCAATTGTG
ACTGAGTCTGAATTCCTGACACTTTTGCCAGACCTGATAAAGCCAGGGTACGTAGTGGTA
AGGATGGAGCCAGGGACAAATGAAAGGAAAGTGGTCGGGAGGGTGAATTGTCGGGGCGGG
CCCTCACCAGGATGGGTACATTCGTTCCCTATAACGGAACATTACATAATTGTGCCGGAG
ATGCCATTGAGATATTGCGCTCAGAATCTACTTAGAGCCGAGCCCACCCCACTGTACAAA
TTTGAGTGGCACCCGAGTTCCAAAGCTTTCATGCATGTTATGTGCAAAGCTACTGGCAAT
ATTGTGGCAAGCGTGGAGGTCCCTCTTTACGTGACATTCCACTTTATAAATGCATACGAA
GAGAAAGATGATGAAGGGAGGGTGACTGCAGTCATAGCAGATTGTTGCGAGCACAATGCA
AACACTTCTATACTCGACATGCTTAGACTCCAGCATCTTCGATCGTATAAGGGTCATGAT
GTGTTACCAGATGCAAGGGTTGGACGTTTTACTATACCTTTAGATGGAAGCCCAATGGGT
AAGCTGGAGGCAGCTTTGGATCCAAATCAACATGGCAGAGGAATTGATATGTGTAGCATC
AATCCTGCTTACTTGGGCAAAAAGTACAGGTATGCTTATGCTTGTGGAGCACAACGCCCT
TGTAACTTCCCCAACACCCTCACCAAGATTGATTTAGCGGAAAAGACTGCAAAGAATTGG
TTTTCTGAGGGTGCAGTGCCTTCGGAGCCATTCTTTGTTGCACGGCCGGGTGCCACAGAA
GAAGATGATGGTGTGGTGATCTCAATGATCAGTGATAAAAATGGTGAAGGATATGCATTG
TTATTAGATGGGTCAACATTCAAAGAAATTGCTAGAGCAAAGTTTCCCTATGGTCTTCCC
TATGGATTACATGGATGTTGGATTCCAAAAGAA------
>gnl_Aquco_v3.1_Aqcoe7G159600.1
ATGGCT---TCTTCAATGTCTGCAGCAACTGCA---AGTAAAACTTTTGGATCGAATGCG
ACATTTTCAGGTGATGTT---------------AAGGAAGCAATTGCTTTCAAGAAAACT
GTT---------GTCTCAACAAAACGATCAATGAGGGAGATGATCATTACTAATGTGGCA
ACTAGACCA---CCTGTGTCTATGCCA------------GTCACTGAA------AGTGGT
CAGCCA------GAGACTAAGCTAGCAGCATGGACTAGTGTTCGACAGGAGAAATGGGAA
GGAGAGCTAGTCGTCGAGGGTGAAATCCCAATATGGCTGAAATGGTCC------------
------AGGCTATGGCACATAGGGGACTACAACTTCCGTCACCTTTTCGATGGCTATGCA
ACACTAGTCGGTCTTCACTTCGAAAATGGTAAACTGAAGGCAGGACACAGGCAAATAGAA
TCAGAGGCCTACAAAGCAGCAAAGAACAACAAAAAATTATGCTACCGTGAATTCTCTGAA
GCCCCAAAGGCTGAAAATTTCCTCTCTTACCTGGGAGATCTTGCGAGTTTATTCTCAGGT
GCATCCCTAACCGATAATGCCAATACAGGTGTGATCAAGCTAGGTGATGGACGTGTTGTG
TGCTTAACTGAGACAATCAAAGGGTCGATCGAGATCAATCCACACACTTTGGAGACTATT
GGAAAATTTGAGTACACAGATACGTATAGCGGGATAATCCATTCGGCTCACCCTATTGTG
ACTGAATCCGAATTCTTGACACTTTTGCCAGACTTGATAAAACCAGGGTACGTAGTTGTA
AGGATGGAGCCAGGGGAAAATGAGAGGAAAGTGATTGGACGGGTGGATTGTCGAGGCGGG
CCGTCACCTGGGTGGGTACATTCGTTCCCTGTAACGGAACATTACATAATTGTGCCGGAG
ATGCCACTGAGATATTGCGCTCAGAATCTACTTAAAGCCGAGCCCACACCACTATACAAG
TTTCAGTGGCATCCTGAATCTAAAGCCTTCATGCATGTTATGTGCAAAGCTACTGGCAAC
ATTGTGGCGAGCGTGGAGGTCCCGCTATTTGTTACATTCCACTTTATAAATGCGTACGAA
GACAAAGACGAGGATGGGAGGGTGACGGGGATTATAGCAGACTGTTGCGAACACAATGCA
AACACTACTATACTTGACATGCTTAAACTTCAAAATCTCCGATCCTTCAATGGTGATGAT
GTGTTGGCAGATGCAAGGGTTGGGCGTTTTACTATTCCGTTTGATGGAAGCCCAATGGGT
AAGCTAGAGGCAGCCTTGGATCCAAATGAACATGGGAAAGGGATGGATATTACAGATATG
---------------------------------CTTAATGCTTGTGGAGCCGAACGCCCT
TGCAACTTCCCTAATACCCTCACCAAGATAGATTTAGTGAATAAGACGGCGAAAAACTGG
TACGACGAGGGTGCAGTGCCTTCGGAGCCATTCTTTGTACCACGCCCGGGTGCCACAGAA
GAAGACGATGGTGCAGTGATCTCAATGATCAGCGATAAAAATGATGAAGGATATGCCTTG
TTGTTAGATGGATCCTCATTCGAAGAAATTGCTAGGGCCAAGTTTCCCTATGGACTTCCT
TACGGATTACATGGATGCTGGGTACCAATGAAG------
>gnl_Arath_TAIR10_AT4G32810.1
ATGGCT---TCTTTGATCACAACCAAAGCAATGCATCATCATGTTTTGTCGTCCGACAAT
TCCATCGGCGATCAACAA------------------------------------------
---GTCCCTCACCGGTTATTTGCTCGGAGGATCTTCGGTGTAACCAGAGCTGTAATTAAT
TCAGCGGCA---CCGTCTCCGTTGCCGGAG------------AAAGAG------AAGGTG
GAAGGT------AGACGGTGTCATGTTGCGTGGACAAGTGTACAACAAGAGAATTGGGAG
GGTGAACTTACTGTCCAAGGAAAGATACCCACTTGGCTGAATGGTACGTACCTAAGAAAC
GGTCCTGGTCTATGGAACATTGGAGACCACGATTTCCGGCATCTCTTCGACGGCTACTCC
ACACTCGTCAAGCTTCAATTCGATGGCGGTCGTATATTCGCCGCCCACCGTCTCCTTGAA
TCCGACGCTTACAAAGCCGCCAAGAAACACAATAGGCTTTGTTACCGTGAATTCTCCGAG
ACTCCAAAATCGAAAAACCCTTTCTCCGGGATCGGAGAAATCGTCAGGCTTTTCTCCGGA
GAGTCTTTAACGGACAACGCCAACACCGGAGTGATCAAACTCGGTGACGGGCGGGTCATG
TGTCTGACGGAGACTCAAAAAGGATCGATTTTAGTCGACCATGAGACGCTAGAGACGATC
GGGAAATTTGAGTACGACGACGTATTGTCCGATATGATCCAATCAGCGCATCCGATAGTG
ACGGAGACGGAGATGTGGACGTTGATACCGGATTTGGTTAAACCGGGTTATCGGGTCGTG
AGGATGGAAGCCGGGTCGAATAAAAGAGAGGTTGTGGGGCGGGTGAGGTGTCGAAGTGGG
TCGGGACCCGGTTGGGTCCATTCGTTTGCGGTGACGGAGAATTATGTTGTAATACCGGAA
ATGCCCCTGAGATATTCGGTGAAGAATCTTCTTAGAGCTGAGCCGACGCCACTTTACAAG
TTCGAGTGGTGTCCCCAAGACGGAGCTTTTATTCATGTCATGTCCAAACTCACCGGAGAA
GTCGTGGCTAGCGTGGAGGTTCCAGCATACGTAACGTTTCACTTCATAAACGCGTATGAA
GAAGATAATGGCGATGGAAAAGCGACGGTCATCATTGCAGATTGTTGTGAACACAACGCC
GATACTCGGATACTCGATATGCTCCGTCTCGATACCCTACGTTCTTCCCATGGTCACGAC
GTTTTACCCGATGCTAGGATCGGGAGATTCAGGATACCATTGGACGGGAGCAAATACGGG
AAACTAGAGACAGCCGTGGAGGCAGAGAAGCATGGGAGAGCGATGGATATGTGCAGCATC
AATCCTTTGTATTTGGGTCAAAAATACCGTTACGTTTATGCATGCGGTGCTCAACGACCT
TGTAACTTCCCCAATGCTCTCTCCAAGGTTGATATTGTGGAGAAGAAAGTGAAGAACTGG
CACGAGCATGGTATGATACCATCTGAACCATTCTTCGTGCCTCGACCCGGTGCAACCCAT
GAGGATGATGGAGTGGTGATATCGATAGTAAGTGAAGAAAATGGAGGAAGCTTTGCAATC
TTGCTTGATGGGAGCTCCTTTGAAGAAATAGCAAGAGCCAAGTTTCCCTATGGCCTTCCT
TATGGCTTGCATGGTTGCTGGATCCCCAAAGAT------
>gnl_Betvu_v1.2_Bv2_032350_kesy.t1
------------------------------------------------------------
------------------------------------------------------------
------------------------------------------ATGGCTACTCATGTGGCC
ACTAGATTGCCTCCTGTAATTGCTCCTCTTCCTACACCAGAAAAGGAA------AAAACA
AAGAAT------GGTGGCACACTAACTGCTTGGACAAGCATTAAGCAAGAAAGATGGGAG
GGTGAGCTTCTTGTGCAAGGTCATATACCTTCATGGCTGCGTGGAACATATCTAAGAAAT
GGTCCAGGCTTATGGCATACAGGAGACTACCATTTCCGGCATCTTTTTGATGGTTATGCC
ACCCTTGTCAAGCTTCACTTTGAGAACGGAACGCTCGTCGCCGGCCACCGCCAGCTCGAA
TCCGAGGCGTATAAGGCAGCAAAGAAGAATAAGAAAATATGTTACCGGGAATTTTCTGAA
ACCCCTAAACCTAAAAATTTCTTGGCTTACATTGGTGACTTAGCCAAACTCTTTTCTGGT
GCTTCACTTACTGATAATGCTAATACAGGAGTGGTGAGGCTTGGAGATGGACGAGTAGTA
TGTCTTACAGAGACACAAAAAGGATCCATAATAATTGACCCTAACACGTTGGAAACGTTG
GGAAAATTTGAGTTTAATGACCCTTTTGAAAGGCTCTTACACTCAGCTCATCCAATTGTA
ACAAAAAATGAGATGTTGACTTTACTACCAGATTTGGTCAACCCAGGATATTTAGCGGTC
AGGATGAAAGCAGGATCAAATGGACGGCGGGTGATTGGTAGAATAAATTGTCGTGGTGGG
CCCACCCCTGGGTGGGTCCACTCTTTTCCTGTGACTGAAAATTACATAATTGTGCCAGAA
ATGCCCTTGAGATATTGTGTAAGGAATTTGTTGAGGGCTGAACCTACACCACTTTACAAG
TTTCAGTGGCACCCTGAATCTAAAGCATTTGTGCATGTGATGTGTAGATTCAGCGGCAGC
TTGGTGGCAACGGTAGAGGTGCCATTGTTCTTGACATTCCATTTCATAAACGCGTATGAG
GAAACAGACGAGGAAGGCAACGTAACAGCAATTATTGCAGACTGTTGTGAGCACAATGCA
GACGCTTCTATCCTTGACAAGCTAAGGCTCACAAATTTGCGCTCATTTATAGGCCAAGAT
GTTCTTCCAAATGCAAGGGTTGGTCGTTTCAGAATTCCCATGAATGGAATGCCATACGGG
AAACTAGAGGCAGCACTGGATCCAGAGGAGCATGGGAGGGGCATGGATATGTGCAGTATC
AACCCTTCCTACTTGGGTAAAAAATACCGTTACGCTTACGCTTGTGGGGCTCGCCGCCCT
TGTAACTTCCCCAACACTCTTACAAAGATTGATTTGGTTGAGAAGAAGGCAAAAAATTGG
TATGAAGAGGGTGCTGTCCCTTCTGAGCCATACTTCGTGGCTCGCCCTGGGGCAACTGAG
GAGGACGATGGAGTGGTAATATCGGTGGTTAGTGGGAAAAATGGAGAAGGATATGCATTG
CTTCTTGATGGTTGTACCTTTGAAGAGATTGCGCGTGCGAAATTCCCTTATGGTCTTCCT
TATGGCTTGCATGGATGTTGGATTCCTATGGAT------
>gnl_Carpa_v0.4_evm.TU.contig_24654.4
ATGGCT---TCCATTCATTTTTCAGCTAAT---------------ATTCTTCCCCCAAAT
ATGATTAACCACCCTTGT------GATTACATAAAATATGGTTTTCCCTTAGGAAAC---
------------------AGCGTATCTTCGAAACGAGACTTAACCATCACCAAGGTTGCT
ACGCAGTTG---CCTGTAGTCGGAGCT------CCATCACTGGAGACC------GAAATA
ATGGGT------AACCGGAATCACGTTGCATGGACAAGTGTCCGGCAAGAGCGATGGGAG
GGAGAGCTCGCAGTTGAAGGAGAAATACCATTGTGGCTGAATGGCACTTATTTAAGGAAT
GGCCCTGGTATGTGGCATATAGGAGATTATAATTTTCGGCACCTGTTTGATGGGTATGCC
ACCATTGTCAAGCTCCAGTTCCAGAATGGTCATTTAGTGGCTGGTCATCGGCAGATCGAA
TCAGAGGCTTATAAGGCTGCAAAGAAAAACAACAAGCTTTGTTACAGAGAATTCTCAGAA
GCACCAAAACCAAAAAATTTCTTGAATTATATAGGAAACTTGGCCAAACTCCTTTCTGGC
GCATCATTGACTGACAATGCTAATACTGGTGTTGTGAAGTTAGGTGATGGTCGAGTAGTT
TGCCTAACAGAGACCCAAAAAGGTTCAATAATTATCGATCCTGACACCCTTGAAACGCTT
GGAAAATTCGAATATAGTGACTTATTAGGTGGATTGCTCCACTCGGCTCATCCAATAGTT
ACAGATACAGAATTTTTGACATTATTGCCCGATTTGGTAAATCCGGGATACTTGGTGGCA
AGAATGGAGGTTGGATCCAATGAGAGGAAGGTAATAGGTCGTGTCAACTGTCGTGGTGGT
CCAAGTCCCGGTTGGGTCCATTCATTCCCAGTTACAGAGCATTACATCATTATACCTGAA
ATGCCATTAAGATATTGTGCGAAGAATTTGCTTAAGGCTGAACCCACACCGCTCTATAAG
TTCGAATGGCACCCTAACTCCAAAGCTTTTATGCATGTCATGTCCAAGGCTAGTGGTAAA
ATTGTGACAAGTGTAGAAGTACCATTGTATATAACATTCCACTTCATCAATGCATACGAA
GAGATTGATGAGGAGGGGAGGGTGATAGGCGTGGTCTCCGATTGTTGTGAACACAATGCA
GATACTAGCATTCTTGATAAACTTCGTTTACAAAAGTTACGTTCACTTTCTGGTCAAGAT
ATATTGCCAGATGCTAGGGTAGGGAGATTTATAATACCATTTCATGGGAGTCCTTGTGGG
AAGTTGGAGGCAGCTTTAGACCCAAATGAGCATGGCAGAGGCATAGATATGTGCAGCATT
AACCCTAACTATTTGGGCAAAAAATACAGATATGCTTATGCCTGTGGGGCACAGCGCCCT
TGTAATTTCCCTAATACCCTAACTAAGCTTGATTTAGTACAGAAAAAGGCCAATAATTGG
TACGAGGAGGGTGCAATTCCCTCCGAACCATTGTTTGTGAGTCGACCTGGCGCAACAGAG
GAAGATGATGGCGTGGTGATCTCCATGGTAAGTCAAAATAATGGCGGAGGCTATGCATTG
CTACTAGATGGATCCAGCTTTGAAGAACTTGCAAGAGCAAAATTCCCTTACGGCCTACCA
TATGGCTTGCATGGCTGCTGGGTTCCTAAGAAA------
>gnl_Elagu_v2.0_p5_sc00059.V1.gene229
ATGGCA---TCTATTTTGTTCTCTCCTGCCCATCAACCCACTGCTATCTTCCCTTCCATT
---------------------------------AGGTCCGGTCCATCAACACTC---GGT
TCGATCCTTCCGAGGGGTCGACGTCAAGAAAAATTAGAGTCCCGTAAGCTGAGTGTCGCA
ACCGAGCCA---CCGATCACTATCCCATTG---CGGTCGGTGGAATCC------GAAGTT
TGGGGC------CATGGGAAGCTCGCGGCCTGGACCAGCATCCGGCAGGAGCGGTCGGAG
GGGGAGCTCGTAATAGAGGGAAAGATACCACTTTGGCTCAACGGCACCTACCTAAGGAAC
GGCCCCGGCCTATGGAACATAGAGGACTACAACTTCCGCCACCTCTTCGATGGCTATGCC
ACCATCGTCCGCCTCCACTTCGACAGCGGCCGGCTTCTCTTCGGCCACCGCCAAGTCGAG
TCGGAGGCCTACAAAGCCGCCATGAAGCACAGACGCCTCTGCTTTCGCGAATTCTCCGAA
GCTCCGAAACCCGACAGCTTCCTCGCCTACGTCGGCGAGCTTGCCAGCCTTTTCTCCGGC
GCCTCCCTCACCGACAACGCCAACAGCGGGGTCGTCAAGCTCGGCGACGGGCGGGTCGTC
TGCCTCACCGAGACCATCAAGGGCTCCATCCAAATCGATCCCGACACGCTGGACACCATC
GGGAGGTTCGAGTACACCGACAATTTGGGCGGTCTGATCCACTCGGCGCATCCTATCGTG
ACCGACTCGGAGTTCCTGACGCTGTTGCCGGACTTGGTGAGGCCGGGTTACACAGTGGTG
AGAATGGCGCCGGGGAGCAACGAGCGGAAAGTGATCGGTAGGGTGAGTTGCCGGGGAGGC
CCGGCGCCGGGGTGGGTGCACTCGTTTCCGGTGACCGAGCACTATGTGGTGGTGCCGGAG
ATGCCACTAAGGTACTGTGCCCAGAATCTTCTCAAGGCTGAGCCCACTCCACTGTACAAG
TTCGAGTGGCACCCGGACTCCGGTAGCTACGTGCATGTCATGTGTAGAGCTAGTGGGAAA
ATTATGCTCCAATGC---------------------------------------------
------------------------------------------------------------
------------------------------------------------------------
---------AATAACAGGGTGGGCCGTTTTCGAATACCTTTGGATGGGAGCCCAGTACGG
GAGCTGGAGGCAGCACTGGACCCTGATGAGCATGGAAAGGGGATGGACATGTGCAGCATC
AACCCGGCCTATCTGGGCAAGAAGTATAGATATGCCTATGCCTGTGGGGCCCAAAGGCCG
TGCAACTTCCCCAACACTCTCACAAAGATCGATTTGGTAAAGAAGAAGGCAAAGAACTGG
CACGACCAGGGTGCAGTGCCTTCAGAGCCCTTTTTCGTAGCCAGACCTGGGGCTACTGAG
GAGGATGATGGCGTGGTCATATCCATCGTCAGTGCTGAAAACGGGGAAGGTTATGCACTG
GTCCTCGATGGGTCCACCTTCGAGGAGATCGCACGAGCCAAATTCCCCTATGGACTTCCT
TATGGGCTGCATGGGTGTTGGGTTCCGAAGAAGGCTCCA
>gnl_Elagu_v2.0_p5_sc00310.V1.gene46
ATGGCT---GCTGCTTTATTCTCTCCTGCTCTTCAAGCCACTGCTATCTTCCCTTCCACC
TGGTATGAG------------------TCGAAGAGGTCCAGTCCATCAAAACTTGCTGGT
TCG---------TCGAAGGGCCGACGGAAAGATTTAGAATCCCTTAGGGTGAGCGTCGCA
ACCGAGCCA---CGAGTCACTGTCCCATGG---CAGTCGGTCGAGACC------GAAGGT
GATGGT------GATGGGAAGCTCGCGGCGTGGACCAGCATCCGGCAGGAGCGGTGGGAA
GGGGAGCTGGTGGTAGAGGGAGAGATCCCACTTTGGCTGAACGGTACGTACATAAGGAAT
GGGCCCGGACTCTGGAACATAGAAGACTACAACTTCCGCCACCTCTTCGATGGCTACGCC
ACCATCGTCCGCCTCCACTTCGACCACGGTCGGCTCTTCTTCGGTCACCGCCAAATCCAG
TCGGAGGCATACAAAGCTGCCATGAAGAACAAGCGCGTATGCTACCGCGAATTCTCCGAA
GTCCCGAGACCCGACAGCTTCCTCTCCTACGTTGGCGAGCTCGCCAGCCTCTTCTCCGGC
GCCTCCCTCACCGACAACGCCAACACCGGGGTCATCAAGCTCGCCGACGGCCGGGTCGTC
TGCCTCACCGAGACCATCAAGGGCTCCATCCAGATCGATCCCCACACGCTCGAGACCATC
GGGAAGTTCGAGTACACCGACGACTTGGGAGGTTTGATCCACTCGGCGCATCCCATCGTG
ACCGAGACGGAGTTCTTGACTCTGCTGCCCGACCTCGTGAGGCCTGGGTACACGGTGGCG
AGGATGGAGCCGGGGACCAACGAGAGGAAGGTCATCGGCAGGGTGAACTGCCGGGGAGGC
CCGGCGCCGGGGTGGGTGCACTCTTTTCCGGTGACGGAGCACTACGTAGTGGTGCCGGAG
ATGCCGCTGAGGTACTGCGCCCAAAATCTTCTCAGGGCCGAGCCCACACCGCTGTACAAG
TTCGAGTGGCACCCAGAATCCGGAAGCTACGTGCATGTCATGTGTAAAGCTAGTGGAAAA
GTTGTGGCAAGTGTGGAGGTGCCGCACTACGTTACGTTCCATTTCATCAATGCATATGAG
GAGAGGGATGAGGAGGGTAGGGTCACGTCCATCATTGCCGACTGCTGCGAGCACAACGCC
GACACCACCATTCTTGACAAGCTTCGCCTGCAGAATTTGAGGTCATTCTCTGGTCAAGAC
GTCCTGCCGGATGCTAGGGTGGGCCGTTTTCGGATACCTTTGGATGGGAGCCCAGTAGGG
GAGCTGGAGGCAGCACTGGACCCAGATGAGCACGGAAGGGGGATGGACATGTGCAGCATC
AACCAGGCTTATCTGGGCAAGAAGTATAGATACGCCTATGCCTGTGGTGCCCAAAGGCCG
TGCAACTTTCCCAACACCCTCACAAAGATCGATTTGGTGAAGAAGAAGGCCAAGAACTGG
CATGATGAGGGTGGAGTGCCTTCAGAGCCCTTTTTTGTAGCCAGACCTGGAGCTACTGTG
GAGGATGATGGTTCAACCATGAGG------------------------------CAGCCG
CTTCGTGAAAAGAAAACGGATGACAAGGTCAGTCGGTCCAGGCTGCTATACGGTTTG---
---------CACAATGTCAATTTGCCAAATACAAGATTA
>gnl_Eucgr_v2.0_Eucgr.C02930.1
ATGGCT---TCCATAAGCTTCTTAGCCAGTCCA---AACTACGTTTCGCACTCTATCAAG
GCATCTTCCAAAAGCTTT------GATCATTTGAAAGACGGGTTCTCCTTTGGAAATAAT
AACTTCCCCGGGAGGAACTCATGGGGCGACCCTCAAGAACTCACCATCGCGAACGTCACT
AGCCAGGCC---TCGGTCATCTCTCGG------CCATCGCTGGGAAAA------GAAGTT
GTCAGC------CAGCCAAATCACGTCGCCTGGATGAGCGTCCGGCAACACCGGTGGGAG
GGCGAGCTGGTCGTCAAAGGAGAGATACCTCTCTGGCTGAACGGAATATATCTGAGGAAC
GGTCCTGGACTATGGCACGTCGGAGACTACAACTTCCGGCACCTCTTCGACGGCTACGCC
ACGTTGGTAAAGCTCCAGTTTGAGAACGGGCAGTTAGTTGCCGGCCACCGCCAGATCGAA
TCCGAAGCGTACAAGGCCGCGATGAAGAGCAATAAGGTATGTTACCGAGAATTCTCCGAG
GTTCCTAAGGCAGACAATTTCCTGTCCTATGTCGGCGAACTTGCTAGCTTGTTCTCCGGG
GCGTCGCTGACTGACAACGCCAACACGGGCGTCATCAGGCTCGGAGACGGACGAGTGGTT
TGCCTCACTGAGACGCAAAAGGGGTCCATAATGATCGACCCAACCACGCTCGAGACCTTG
GGGAAGTTCGAGTATACCGACTCCTTAGGGGGTTTGATACACTCAGCCCATCCGATCGTG
ACCGATACCGAGTTCCTTACGCTGCTGCCTGACCTGATCAACCCAGGCTACTTGGTGGTG
AGGATGGAGCCAGGATCGAACGAGAGGAAGGTGATTGGGAGGGTGAATTGCCGGGGTGGC
CCGGCACCCGGTTGGGTCCACTCATTCCCCGTGACCGAGCACTACGTCGTCGTGCCAGAG
ATGCCCTTGAGGTACTGCGCGCAAAACCTTCTAAGGGCTGAGCCGACCCCGTTGTACAAG
TTCGAGTGGCATCCGGACTCCAAAGGGTTCATGCATATCATGTGCAAAGCCAGTGGAAAA
ATCGTGGCAAGTGTGGAGGTTCCTTTGTACGTGACCTTCCACTTCATCAACGCGTATGAA
GAGACGGACGAAGATGGGCGAGTTGTGGCCGTGATCGCGGATTGCTGCGAGCATAACGCG
GACACGACCATCCTCGAGAAGCTCAGGCTCCAAAACCTTCGCTCTTTTGCCGGCCAAGAT
GTACTTCCCGATGCTAGGGTCGGGAGGTTCATAATACCATTAGATGGGAGTCCGTATGGG
AAGTTGGAGGCAGCATTGGACCCAGATGAACATGGGAGAGGCATGGACATGTGCAGCATC
AACCCTGCCTTTTTGGGCAAAAAATACAGATTTGCCTATGCTTGCGGTGCCCAACGCCCT
TGCAATTTCCCCAACACCCTTACCAAGATTGATCTAGTGGAAAAGAAGGCTAAGAATTGG
CACGAGGATGGTGCCGTGCCCTCAGAACCATTCTTCGTGGCTAGGCCAGGGGCCACCGAG
GAAGATGATGGTGTGGTGATCTCAATGATTAGTGAGAAAAATGGAGATGGGTATGCATTG
CTGCTTGATGGCTCCACTTTTGAGGAGATTGCCAGAGCAAAGTTCCCCTATGGCCTTCCT
TATGGTCTCCATGGTTGCTGGGTCCCAAAAAAA------
>gnl_Eucgr_v2.0_Eucgr.C02932.1
ATGGCA---TCGATAAACCTCATAGCTAGTGCA---AGCTATGTTTTGCACTCTATCAAA
GCATCTTCCAAGAGCTCT------GATCATTCGAAAGATGGGTTTCCCCTCAGAAATAAG
AATTTGTTCAGGATGAACGCGCGAGGCAACCTTCGAAAACTGACCATCGCGAACGTTGCA
AACGACGTC---CCAGTCGTCTCTCAA------CCATCACTCGGGAAA------GAAACC
TTGGGC------GACCAGAATCACGTCGCGTGGACGAGCGTCCGGCAACACCGGTGGCAC
GGCGAGTTGGTAGTCGAAGGAGAGACACCTGACTGGCTGAACGGAAGTTATCTAAGGAAT
GGTCCCGGTCTATGGCATGTCGGAGACCACAACTTCGGTCACCTCTTTGATGGCTACGCT
ATGGTGGTAAAGCTGCAGTTCGAGAATGGAAGAATAATTGCTGGCCACCGCCAGATCGAA
TCCGAAGCATACAAGGCCGCAATGAAGCATAATAAGCTAATCTACCGAGAATTCTCTGAG
GTCCCCAAGGCAGACAATTTCCCATCCTATATCGGCGAACTTGCTGGCTTGTTCTCTGGG
GCGTCTTTGACTGATAATGCCAATACAGGAGTCTTCAAGCTCGGAGATGGACGAGTGATT
TGCCTCACGGAGACACAAAAAGGGTCGATAATCATCGACCCAACCACGCTTGAGACCTTA
GGGAAGTTCGAGTACACCGACTCCGTAGGGGGTCAGTTACAATCCGCTCATCCGATCGTG
ACTGATACTGAATTTCTAACGGTGTTGCCGGACTTGATCAACTCAAGGTACTTGGTGGTG
AGGATGGAGCGAGGATCAAATGAGCGGAAGGTGATTGGGAGAGTGGAGTGTCAAGGTGGC
CCCAAACCCGGTTGGGTCCATTCGTTCGCCATTACCGAGCACTACATCGTCGTGCCGGAG
ATGCCCTTGAGGTACAGCGTAAAAAACATCCTCAAGGCCGAGCTCGGTCCGCTGTACGCG
TTTGAGTGGCTCCCAGAATCCAAAGGGTTCGTGCATGTTATGTGTAAAGCCAGCGGCAAA
ATCGTGGCAAGTGTGGAGGTTCCCTTGTACATGACGTTTCACTTCATCAATGCATACGAA
GAGACGGACGAAGATGGGCGAGTCGTGGCCGTGATCGCCGATTGTTGCGAGCATTATGGG
GACACAACCATCCTCGAGAAGCTCAGGCTCCAAAACCTTCGCTCCTTCGCCGGCCAAGAT
GTACTTCCTGATGCTAGGATTGGGAGGTTCACAATACCATTAGATGGAAGTCCATATGGG
AAGCTGGAGACAGCATTGGACCCAAATGAACATGGGAGAGGCATCGACATTTGCAATATC
AACCCTGCCTTTTTGGGCAAAAGATACAGATTTGCCTATGCTTGTGGGGCCCAACGCCCT
TGCAATTTCCCCAACGCCCTCACTAAGGTCGATCTAGTGGAGAAGAAGGCGAAGAATTGG
CATGAAGATGGCGTCGTGCCGTCAGACCCATTCTTCATTGCAAGGCCTGGGGCGACAGAG
GAAGATGATGGCGTCGTGATCTCAATGATTAGTGAGAAAAATGGAGGTGGGTATGCGTTG
CTGCTTGATGGCTCCACTTTTGAGGAGATTGCCAGAGCAAAGTTCCCTTATGGCCTTCCT
TATGGTTTCCATGGTTGCTGGATCCCAAAGAAG------
>gnl_Manes_v6.1_Manes.16G075700.1
ATGGCT---TCTTTAGCATCTGCCGCCAGAGGT------------------TACAACATG
CCGGTTTCCGACAAGTAT------GAGCATAAAAGACAAGGCTTTTCCTTAAGCAAAGTC
ATT---------TTTGCCGGAAAACGTGACCCTAGAGACTCCGTTATCACAAATGTTGCT
ACCAAAATG---CCTTCAATCGTTCCA------TCACCTGAGAAAGAT------GATGTT
GGTGCT------GGCCGGAATCATGTTGCCTGGACTAGTGTCCGGCAAGAGAGATGGGAA
GGAGAGCTTCTTGTACAAGGAGAGATTCCATTATGGCTGAAAGGGACGTACCTTAGAAAC
GGACCTGGACTCTGGCACATAGGGGATTATAATTTCCGGCATCTCTTTGACGGCTATGCC
ACATTAGTCAAACTCTATTTCGAGAACGGTCGATTAGTTGCCGGTCACCGCCAAATCGAA
TCGGAGGCTTACAAGGCAGCGAAAAAGAATAACAAGCTATGTTTCCGTGAATTCTCTGAG
GTGCCAAAACAAGAAAACTTTTTGGCTTATATTGGGGAGATTGCAAACCTCTTCTCCGGT
GCTTCCTTAACAGACAATGCCAACACCGGCGTCGTCAAGCTTGGCGACGGCCGTGTTGTT
TGCTTGACAGAAACACAAAAAGGGTCAATTATAATTGACCCGGAAACACTAGACACGTTA
GGGAAATTTGAGTATAGCGATTCACTAGGGGGTTTAATTCACTCGGCGCATCCAATAGTG
ACAGATAACGAGTTCTTGACTCTGTTGCCGGATTTGTTGAAGCCGGGGTATTTGGTGGTG
AGAATGGAGCCTGGAAGCAATGAGAGGAAGGTGATCGGAAGGGTAGATTGCCGGGGAGGG
CCGGCGCCTGGGTGGGTACACTCTTTTCCTGTGACTGAAAATTATGTGATAGTACCAGAA
ATGCCATTGAGATATTGTGCAAAGAATTTGCTAAAAGCTGAGCCCACACCACTTTACAAG
TTTGAGTGGCATCCTCACTCTAAAGGGTTTATGCATGTCATGTGTAAAGCTAGTGGCAAG
ATAGTGGCAAGCGTAGAGGTGCCTCTATATGTGACATTTCATTTCATCAATGCATACGAA
GAGAGAGATGAAGAAGGGAGGGTGACTTCAATCATAGCAGATTGTTGTGAACATAATGCA
GACACTACCATTTTAGAGAAGCTTAGGCTGCAAAATCTACGAGCTTTCATGGGCATGGAC
GTGCTCCCAGATGCTAAAGTAGGAAGGTTCATAATTCCTCTAGATGGGAGTCCATGCGGC
AAGTTGGAGGCAGCATTGGACCCAGATGAGCATGGAAGAGGCATGGACATGTGCAGCATT
AACCCTGCATATTTGGGCAAAAAATATAGATATGCTTATGCATGTGGAGCCCAACGCCCA
TGTAATTTTCCCAACACTCTCACTAAGATTGATTTAGTGGAGAAAAAGGCCAAGAATTGG
TATGATGAAGGTGCTGTGCCTTCTGAACCTCTTTTTGTGGCTCGCCCAGGAGCTACAGAA
GAAGATGATGGTGTGGTAATCTCCATGATTAGTGAGAAAAATGGAGATGGATATGCACTG
TTATTAGATGGATCCACATTTGAAGAGATTGCAAGAGCCAAGTTTCCTTATGGTCTACCG
TACGGGCTGCATGGATGCTGGGTGCCTAAGAAA------
>gnl_Medtr_Mt4.0v1_Medtr3g109610.1
ATGGCT---TTCACAGCCTCGCCAGCTATAATAAGAAACCCCATTTCAAAGCAAAATATG
GTTGTTTGTGACATGCTTGAT---AACACTTGTAGGAAAAAGTTTTCATTTCGAAACAAG
GGC------ATCTATAAAGGCCAACATAATCTTCGAGATCATACCGTCACAAATGTTGTT
AGTCCATCG---CGTGTGATTGCTCCACCTCCACCACCGGAGAAACGTTCAGAGACCACC
GGCGAC------CACCAACACCATGTTGCATGGACTAGTATCCCTCAAGAGAGATGGGAA
GGAGAACTGCTTGTTCAAGGACATATTCCACTCTGGCTGAAAGGAACGTACATAAGGAAT
GGCCCAGGTATGTGGAACATAGGGGACTACAACTTCAGGCACCTCTTTGACGGGTACGCC
ACCTTGGTCGGCCTTCACTTCGAGGATGGGCGGTTAGTAGCCGGCCATCGGCAAGTTGAA
TCTCAAGCTTATCAAGCAGCAAAGAAAAATCAGAAGATATGTTATCGTGAATTTTCTGAA
GTCCCTAAGGCTGAAAATTTCTTAGCCTATGTAGGGGAGCTAGCAAACCTTTTCTCCGGT
TCCTCACTTACCGACAATGCCAATACAGGCGTGGTGAAGCTCGGTGATGGGAGGGTGGTT
TGTTTGACGGAGACACAAAAAGGGTCAATAGTGATAGACCCTGACACATTGGAGACAATT
GGAAAGTTTGACTACAGTGATTCTTTGGGGGGTCTTATTCACTCTGCACATCCCATTGTC
ACGGATAACGAGTTTTTAACATTAATCCCTGACCTTGTAAAACCAGGGTACTTAGTGGCG
AGGATGGAACCTGGCTCTAATGAGAGGAAGGTTATTGGACGGGTCGATTGTCGGGGCGGT
ACTTCACCCGGTTGGGTTCATTCCTTTCCCGTTACTGAACACTATGTTATTGTGCCTGAA
ATGCCATTGAGGTATTGTGCTCAGAATTTGCTCAGGGCTGAACCAACTCCGTTGTACAAA
TTTCAGTGGCATCCTGAGTCCAAAGCTTTTATGCATGTTATGTGCAAGACTAGTGGAAAG
ATTGTGGCAAGTGTGGAAGTGCCTTTGTTCGTTACTTTCCATTTCATAAATGCATATGAA
GAGGAAGATGAAGATGGGAGGGTAACTGCTGTTATTGCTGACTGCTGTGAGCACAATTCA
AACACCGACATTCTTGACAAGCTTAGATTACAGAACCTTCGCTCATTTAACGGCGAAGAT
GTTCTGCCAGATGCTAGGGTTGGTCGGTTTAGAATACCACTGGATGGAAGTCCATATGGA
ACATTAGACGCAGCATTAGACCCAAATGAACATGGGAAAGGCATGGACATGTGCAGCATA
AACCCTAATTATCTAGGGTTGAAGTACAGATATGCCTATGCTTGTGGAGCACAGCGCCCT
TGTAACTTCCCCAACACCCTCACCAAGATCGATCTACAATCAGAAAGGGCTAAGAACTGG
TATGAAGAAGGTGCTGTACCCTCGGAACCATTTTTTGTGCCTCGACCAGGAGCAACAAAG
GAAGATGATGGTGTGGTAATCTCCATAATCAGTGAGAAAAATGGAGAAGGATATGCTTTG
GTTTTAGATGGTTCCACTTTTGAAGAGATTGCCAGAGCTAAGTTCCCTTATGGACTTCCA
TATGGGTTGCATGGATGTTGGGTTCCAAAACAG------
>gnl_Medtr_Mt4.0v1_Medtr7g063800.1
ATGGCT---TTCACAGCCTCACCAGCTCTAATAAGAAACCCCATTTCGAAGCAAAATGTG
GTTGTTTGTGATATGCTTGAT---AACACTTGTAGGGACAAGTTTTCATTTCGAAACAAG
GGC------ATCTATAAAGGCCAACGTAATCTTCAAGATCATACCGTCGCAAATGCTGTG
AGTCCATCG---TGTGTGATTGTTCCACCTCAACCACCGGAGAAACGTTCAGAGACCACC
GGTGAC------CACCAACACCATGTTGCATGGACTAGTATCCATCAAGAGAGATGGGAA
GGAGAACTGCTTGTTCAAGGACATATTCCACTCTGGCTGAAAGGAACGTACCTAAGGAAT
GGCCCGGGTATGTGGAACATAGGTGACTACAACTTCAGGCACCTCTTTGACGGGTACGCC
ACCTTGGTCGGGCTTCACTTTGAGGACGGGCGGTTAATAGCCGGCCATCGGCAAGTTGAA
TCTCAAGCTTATCAAGCAGCAATGAAAAATCAGAAGATATGTTACCGTGAATTTTCTGAA
GTGCCTAAGGCTGAAAATTTCTTAGCCTATGTAGGGGAGCTTGCAAGCCTTTTCTCTGGT
TCCTCACTTACCGACAATGCAAACACAGGCGTGGTGAAGCTCGGCGATGGGAGGGTGGTT
TGTCTGACGGAGACACAAAAAGGGTCGATAGTGATAGACCCTGACACATTGGAGACAATT
GGAAAATTTGAGTACAGTGATTCTTTGGGGGGCCTTATTCACTCTGCACATCCCATTGTC
ACAGATAAGGAGTTTTTAACGCTAATCCCTGACCTTATAAAACCAGGGTACATGGTGGCG
AGGATGGAACCTGGCTCTAATGAGAGGAAGGTTATTGGACGGGTCGATTGTCGGGCCGGT
ACGTCACCCGGTTGGGTCCATTCCTTTCCTGTTACTCAACACTATGTTATTGTGCCTGAA
ATGCCATTGAGGTATTGTGCTCAGAATTTGCTCAGGGCTGAACCAACTCCATTGTACAAA
TTTCAGTGGCATCCTGAGTCCAAAGCTTTTATGCATGTTATGTGCAAGACGAGTGGAAAG
ATTGTGGCAAGTGTGAACGTGCCTTTGTTCGTTACTTTCCATTTCATAAATGCATATGAA
GAGGAAGATGAAGATGGGAGGGTGACTGCTGTTATTGCAGACTGCTGTGAGCACAATTCA
AACACTGACATTCTTGACAAGCTTAAATTACAAAACCTTCGCTCATTTAATGGCAAAGAT
GTTCTACCAGATGCTAGGGTTGGTCGGTTCAGAATACCACTAGATGGAAGTCCATATGGA
ACATTAGAAGCAGAATTAGACCCAAATGAACATGGGAAAGGCATGGACATGTGCAGCATA
AACCCTAATTATTTAGGGTTGAAGTACAGATATGCCTATGCTTGTGGAGCACAACGCCCT
TGTAACTTCCCCAACACCCTCACCAAGATCGATCTTCAATCAGAAAGGGCTAAGAACTGG
TACGAAGAAGGTGCTGTACCCTCAGAACCATTCTTTGTGCCTCGACCAGGAGCAACAGAG
GAAGATGATGGTGTGGTAATCTCCATAATCAGTGAGAAAAATGGAGAAGGATATGCATTG
GTTTTAGATGGTTCCACTTTTGAAGAGATCGCTACAGCTAAGTTCCCTTATGGACTTCCA
TATGGGTTGCATGGATGCTGGGTTCCGAAACAG------
>gnl_Mimgu_v2.0_Migut.A00205.1
ATGGCT---TCCCTCTCATTTTCTTCCTCC------------------------------
---CTCAAACCCTGCAGC------AACAATTATTCCCGAAAAATCGTTACTCGTTATCGA
GCAAAACACGATTACAATACGGATTACCAAAGTCGAGGTTTAACCATCTCGAACGTTGCC
ACTAAACCA---CCTTCAAATGTCGTG------ATTCCCTCGAAACAA------GACGAT
GAAAAC------ATTAAAAAAAATGTTGCTTGGACAAGTGTAAAACAAGAAAGATGGCAA
GGAGATCTTCTTGTTCAAGGAGAAATCCCACTTTGGCTGAATGGAACATACCTAAGGAAC
GGGCCGGGCCTATGGAACATCGGAGACTACAACTTCCGCCACCTCTTCGACGGCTACGCC
ACCCTAGTCCGCCTCCACTTCGAAAACGGCCGCCTAGCAATGGCCCACCGCCAGATCGAA
TCCGACGCATACAAAGCCTCCATAGAAAACAAGAAACTCTGCTATCGAGAATTCTCCGAA
GTCCCGAAAACAGACAGTTTCTTGTCCTACATCGGAGACATAGCCAAGCTATTCTCCGGC
GCATCATTGACCGACAACGCAAACACTGGCGTGGTCAAACTGGGCGACGGGCGGGTCGTC
TGTCTTACAGAAACAATAAAAGGGTCGATTGTGATCGACCCGAATAACTTGGATACGATA
GGGAAGTTCGAGTATAGTGACAATTTGGGCGGGTTGATCCACTCGGCCCACCCGATTGTG
ACGGATAGTGAGTTCTTGACTTTGCTACCCGATCTGATAAACCCGGGTTATGTTGTTGTG
AGGATGGAACCCGGGTCGAACGAGAGGAAAGTGATCGGTCGGGTCAATTGCCGAGGCGGG
CCCTCTCCGGGTTGGGTCCACTCTTTTCCGGCGACTGAGCATTACGTGGTGGTGCCGGAG
ATGCCGCTTAGGTATTGTGCCGGAAATTTGCTCAAGGCGGAGCCCACGCCTTTGTATAAG
TTCCAATGGCACCCTGAGTCCAAAGCTTACATGCATGTTATGTGCAAAGCTAGTGGCAAT
GTTGTGGCAAGTGTTGAGGTTCCGCTATACGTGACGTTCCATTTCATCAACGCGTACGAG
GAGAAAGACGAAGAAGGAAGGGTGACGGCCATTATTGCCGACTGTTGCGAACACAACGCC
GACACCACCATCTTGCAGAATCTCACCCTCCAAAATCTCCGGTCATTCTCCGGTGAAGAT
GTGCTACCAGATGCAAGGGTCGGAAGATTCAGGATTCCGATGGATGGGAGCTCATATGGG
AGTTTGGAAGCAGCTTTGGACCCAAATGAACATGGTAAAGGCATGGATATGTGCAGCATA
AACCCTAATTTTCTGGGCAAGAAATATAGATACACTTATGCATGTGGTGCTCAAAGACCT
TGCAATTTCCCTAACACCCTCACTAAGATTGATCTGATGAACAAAACGGCAAAGAATTGG
GTGGACGAGGGCTCGATACCATCCGAGCCCTTCTTCGTGGCTCGCCCAGGTGCTACAGAA
GAAGATGATGGTGTCGTGATTTCGATGATCAGCGACAAAAACGGGGAAGGATACGCGTTG
TTGTTAGACGGATCTACTTTTCAAGAAATTGCCAGAGCTAAGTTCCCTTACGGTCTTCCT
TACGGCCTGCATGGATGTTGGGTTCCAAAGACA------
>gnl_Musac_v1_GSMUA_Achr2T09410_001
ATGACT---TCCACCTTGTTCCTTTCTTCACTTCAATCCACCGCATCCCCTATGCCGTCC
TCCTCGTCGTCGTCGTCT------GGGTCTGGTCGGCCCAGTTTTGATTCGTTTGATACG
ATA---------TGTCGTCGACGACGACGAGCTTGGGAGTCTGCCAAGGCCAGCGTCGGG
GTCGAACCACGACCCACG---GTCTCCGTCGGACCGGCCGAGACCGGG------CCCGTC
GACTGC------GGCGGGAAGCTCGCCGCCTGGACTAGCATCCGGCAAGAGCGGTGGGAA
GGGAAGCTGGTTGTGGAGGGAGACGTCCCTCGCTGGCTGAACGGTACATACCTGAGGAAC
GGCCCGGGCTTATGGCACATCGATGAGTACAACTTCCGCCACCTGTTCGATGGCTACGCC
ACCCTCGTCCGTGTCTACTTCGAGCAGGGCCGCGTCATGGCCTCGCACCGCCAGGTCGAG
TCCGAGGCGTACAAGGCCGCCATGAAGAACCGGCGGCTCTGCTACCGCGAATTCTCTGAG
GCCCCCAAGCCGGCCAACTTCCTCGCGTACGTGGGCGAGGTCGCCAGCCTCTTCTCCGGC
GCGTCGCTCACCGACAACTCCAACACCGGCGTCGTGAGGCTCGGCGACGGCCGAGTTCTC
TGCCTCACGGAGACCATCAAGGGCTCCATCCAGATCGACCCCGACACGCTCGAGACCATA
GGAAAGTTCGTGTACGAAGACAACCTGGGCGGGCTGATACACTCGGCGCATCCGATCGTG
ACGGAGTCCGAGTTTTTGACGCTGTTGCCGGACCTCGTGAGACCGGGGTACTTGGTGGTG
ACGATGAAGCCCGGCAGCAACGAGCGGAGGGTGATGGGGAGGGTGAACTGCCGCGGGGGC
GCGGCGCCCGGGTGGGTGCACTCGTTCGCGGTGACGGACCGGTACGTGGTGGTGCCGGAG
ATGCCGCTGAGGTACTGCGTCCACAACCTGCTGAGGGCTGAGCCAACCCCGCTGTACAAG
TTCGAGTGGCATCCCGAGTCCGGGAGCTACATGCACGTCATGTCCAGAGCCACCGGAAAG
ATCGTGGCAAGCGTTGAAGTCCCTCCATTCGTGACCTTCCATTTCATCAATGCATACGAG
GAGGTAGACGAGGACGGAAGGATCACCGGAATCGTAGCCGATTGCTGCGAGCATAACGCC
GACACCAGCATCCTGGATTTGCTTCGCCTCCAAAATCTGAGATCATTTACCGGTCTTGAT
GCATTGCCGGATGCCAGGGTAGGCAGGTTTAGGATTCCTATGGACGGGCGTCCGAGGGGG
GAGCTGCATGCAGCACTGGACCCAGAGGAGCACGGCAGAGGAATGGACATGTGCAGCATC
AACCCGGCCAACCTGGGGAAGAAGTACAGATACGCCTACGCCTGCGGGGCCAAACGCCCC
TGCAACTTCCCCAACACCCTCACCAAGATCGATTTGGTGGAGAAGAAGGCGAAGAACTGG
CACGAGAACGGTGCAGTGCCTTCAGAGCCATTCTTCGTGGCGAGGCCAGGGGCCACCGAG
GAGGATGACGGCGTGGTGATCTCCGTAGTGAGCGACAAAAACGGAGAAGGGTACGCACTG
GTTTTGGACGGGGTCAAATTTGAGGAGATCGCACGAGCCAAGTTCCCCTACGGACTTCCC
TATGGGCTGCACGGGTGCTGGGTTCCAAACAAG------
>gnl_Musac_v1_GSMUA_Achr6T26310_001
ATGGCT---TCCACCTTATTCTTCCTCCCTTCACCTAAAACCACTGCTTCCCCCTCCAAC
AGACTCTCCGTTCCTGGG---------TTTCGTCCTCCGAGACTT---------------
------------CACTCGCTTAGATGGCGACCGGCAGTTTCCGTCAGGGCCAGCATCGCC
ACCAAACCACGGCCCACGGTCGTCCCCTTTGACCCAGCCGTCGAGACCAAACAGGACGTC
GGCAGC------GGCCGGAAGCTGGCGGCGTGGACCAGCATCCGACAGGAGCGGTGGGAA
GGGGAGCTGGTCGTGGAGGGAGAGATCCCACTGTGGCTGAAGGGCACGTACCTGAGGAAC
GGGCCGGGCATATGGAACATCGACGACTACAACTTCCGCCACCTCTTCGACGGCTACGCC
ACCCTCGTCCGCGTCTGTTTTGAGCACGGCGGCGTCACGGCCTCGCACCGACAGATCGAG
TCCGAGGCGTACAAAGCCGCCATGACGAACCGGCGGCTCTGCTACCGCGAGTTCTCCGAG
GCCCCCAAACCTACCAGCTTCCTCGCCTACGTGGGCGAACTCGCAAGCCTCTTCTCCGGT
GCGTCCCTCACCGACAACTCCAACACCGGCGTGGTCAGGCTCGGGGACGGCCGCGTGGTG
TGCCTCACCGAGACCGTCAAGGGCTCCGTCCAGATCGACCCTGACACGCTCGACACCGTA
GGGAGGTTCGTGTACGAAGACAACTTGGGCGGGCTAATACATTCGGCGCATCCGATAGTG
ACCGAGTCGGAGTTCCTGACGCTGTTGCCGGACTTGGTGAGGCCGGGTTACCTGGTGGTG
AGGATGGAGCCCGGCAGCAACGAGCGGAAGGTGGTGGGGAGGGTGAATTGCCGGGGCGGG
CCGGCTCCCGGGTGGGTGCACTCCTTCGCTGTCACGGACCGCTACGTGGTGGTGCCGGAG
ATGCCGCTGAGGTACTGCGTGCACAACCTGCTGAGGGCTGAGCCCACGCCGCTGTACAAG
TTCGAGTGGCACCCCGAGTCCGGCAGTTACATGCACGTCATGTCCAAGGCCACCGGAAAG
ATCGTGGCCAGCGTTGAAGTCCCTCCGTTTCTGACCTTCCATTTCATCAATGCATACGAG
GAGGTAGACGAAAACGGAAGAGTCACTGGAATCATAGCCGATTGCTGTGAGCACAACGCC
GACACCAGCATCCTGGACATACTTCGCGTCCAAAATCTGAGATCGTTTACTGGTCTGGAC
GTACTACCTGATGCTAGGGTGGGAAGGTTTAGGATCCCCTTGGATGGGAGCACGAGAGGA
GAGTTGCTTGCAGCACTGGACCCAGAGGAGCACGGGAGGGGAATGGACATGTGCAGCATC
AACCCGGCCTATCTGGGGAAGAAGTACAGATACGCCTACGCCTGTGGAGCCAGACGCCCC
TGCAACTTCCCCAACACCCTCGCCAAGATCGACTTGGTGGAGAAGAAGGCAAAGAACTGG
CACGAGGACGGTGCGGTGCCTTCGGAGCCATTCTTCGTGGCACGGCCAGGGGCCACCGAA
GAGGATGATGGTGTCGTGATCTCCATAGTGAGTGACAAAAATGGAGAAGGGTACGCACTG
ATGTTGGACGGAGCCACCTTCGAGGAGATCGCACGAGCCAAGTTCCCCTACGGACTCCCC
TATGGCTTGCACGGATGCTGGGTTCCGAAGATG------
>gnl_Nelnu_v1.0_NNU_003407-RA
ATGGCT---TTCACAGTGTCTAGTACTACTGTTGGAGGCAACGTTTTTCCGTCCATTTGG
ACGGATTCCGATGACTCTGGACGTAATATTAGTAGAAATGGATTTTCCTTGATGAACAAG
GGACTACATCTCTCGACTAAGGGTCGCAACAGGCGGGCTTTAGTCACCTGCAGCGTTGCC
ACCCGACCA---CTTTTTTCTGTTCCATCA---TCACCTCCACCGAGG------GAAAGC
AGCCAT------GAACGAAAGCTATCAGCTTGGACAAGCATACGACAGGAGAGATGGGAA
GGAGAGCTGCTCGTTGAGGGCGAGATTCCATTATGGCTGAGAGGGACCTACCTGAGGAAT
GGACCAGGGCTGTGGAACATCGGAGACTACAGCTTCCGGCACCTGTTCGATGGCTACGCC
ACCCTGGTCGGACTTCACTTCAACAACGGCCGCTTGACAGCCGGCCACCGTCAGATAGAG
TCGGAGGCCTATAAGGCAGCTATGAAGAACAAGAGGCTATGCTACCGTGAATTCTCCGAG
GTCCCAAAGCCGGCCAATTTCTTCTCATATGTAGGCGAACTAGTTAACCTGTTCTCCGGT
GTATCGTTGACAGATAACGCCAACACCGGCGTGGTTATGCTTGGAGACGGTCGAGTCGTG
TGCCTGACAGAGACAGTGAAAGGATCGATTCAGATCAACCCGGATACACTGGAGACAATA
GGGAAGTTCGAGTATAGCGACAAGTTGGGTGGGTTGATCCACTCGGCGCACCCGGTGGTG
ACCGAGTCGGAGTTCTTGACGCTATTACCTGATTTGGTGAACCCAGGGTACGTGGTAGTT
AGGATGGAAGCAGGGACGAACGAGAGGAAGGTGTTAGGAAGAGTGAATTGTCGGGGTGGA
CCGTCTCCGGGTTGGGTCCACTCGTTCCCTGTGACGGAGAATTATATAATTGTGCCAGAG
ATGCCGTTGAGGTATTGCGTTCAGAATCTATTGAGGGCTGAGCCTACACCACTGTACAAG
TTTGAGTGGCACCCTGAATCCAAGGCCTTCATTCACGTTATGTGTAGAGCCACAGGCAAA
ATAGTGACCACCGTGGAGGTGCCTCTGTACGTGACTTTCCACTTTATAAATGCATACGAA
GAGAAAGATGAGGATGGTCGAGCAACAGCCATCATCGCCGACTGTTGCGAGCACAATGCC
GACACCACAATTCTTGAGAAGCTCAAGCTACAGAATCTCCGATCACTCTCCGGCGAAGAT
GTATTGCCTGATGCT---------------------------------AGCGCAACTGGG
AAGCTAGAGGCAGCGTTGGACCCAGACCATCATGGAAGAGGGCTGGACATGTGCAGCATC
AACCCTGCTTTCCTGGGCAAGAAATACAGATATGCTTATGCTTGTGGAGCCCGACGCCCT
TGTAACTTCCCCAATACTATCACTAAGATCGACTTGCTCAAGAAAACGGCGAAGAATTGG
CATGAAGAGGGTGCTGTGCCATCAGAGCCATTTTTTGTAGCCCGTCCTGGCGCAACAGAA
GAAGACGATGGTGTGGTTATCTCCATGGTCAGTGCTAAGAACGGTGAAGGTTACGCACTG
TTGTTAGACGGTTCCACCTTTGAAGAGATTGCCAGAGCAAAGTTTCCTTATGGTCTTCCA
TACGGGCTACATGGATGCTGGGTTCCAAAGAATGCGGAA
>gnl_Orysa_v7.0_LOC_Os01g38580.1
ATGGCGACCTCCCTGACCCTGATCGCCACACCA---TGCACGGCTCCTAGATCATCCTCG
TCCTTCGCACTCGCTCCA---------------CGGCTGCCGCCTCGTTGCAGCAACGCG
ACT---------GCAGCACGTCGCCGCGCCGTGAGGGCAACC---------ACGCTGCAA
TCGGATCAGGAACCTGCAGGATCAGGAGAC------------------------AGCGGC
GCCACG------ACGACGAAGCTGTCTGCCTCGACCAGCGTCCGCCAAGAACGCTGGGAA
GGCGACCTGCCCATCGAGGGATGCCTCCCTCCTTGGCTGAATGGCACGTACATCAGGAAC
GGGCCGGGGATGTGGGACGTCGGGGAGCACGCGTTCCACCACCTGTTCGACGGCTACGCG
ACGCTCGTCCGCGTCTCCTTCCGCGGCGGGCGCGCCACGGGGGCGCACCGGCAGATCGAG
TCGGAGGCGTACAGGGCCGCCGTGGCGCGCGGCCGCCCGGTCCTCCGCGAGTTCTCCCAC
TGCCCCGCGCCGAAGAGCCTGCTCCACCGCTTCGGCGATCTCGTCGGCCTCGTCACCGGC
GCCGCGCTCACCGACAACCCCAACAGCGCCGTGCTGCCGCTCGGCGACGGCCGGGTGATG
TGCCTCACCGAGACCACCAAGAGCTCCGTCCTCATCGACCCGGACACGCTCGAGACGGTG
GGCAGGTTCCGGTACACGGACAGGCTGGGTGGCATGGTGCAGTCGGCGCACCCGATCGTG
ACCGACACGGAGTTCCTGACGCTGCTGCCGGACCTCGTCCGTCCGGGCCACCTCGTCGTG
AGGATGGAGGCCGGGAGCAACGAGAGGAAGGTGATCGGGAGAATGGACTGCCGCGGCGGG
CCGTCGCCCGGGTGGCTGCACTCGTTCGCCGTCACGGAGAAGTACGCCGTCGTGCCGGAG
ATGCCGCTCCGGTACTCCTCCGCCAGCCTGCTCGCCTCCGAGCTCGCCCCGTTCTACGCC
TTCGACTGGGTCCCGGCGTCCGGCAGCTACATGCACGTCATGTGCAAGTCCACCGGCAAG
ACCGTGGCGAGCGTGGAGGTGCCTCCTTTCATGGCGATCCACTTCATCAACGCATACGAG
GAGGAA---------GGCGACGAGGCCGCCGTCGTTGTCGACTGCTGTGAGCACTACGGT
GACCCTGCCATCATCGAGACACTCGTCCTCAGTAGACTGAGATTGTTAAGGGGCAAGGAC
GTTTTACCTAACGCCAGGGTGGGGCGGTTCAGGATCCCGCTGGATGGGAGCCCGTTCGGC
GAACTTGAGACGGCGCTGGACCCGGAGGAGCACGGGCGGGGGATGGACATGTGCAGCATC
AACCCGGCGCGCCTCGGCAGGAAGTACCAGTATGCCTACGCGTGCGGCGCGCGTCGCCCG
TGCAACTTCCCCAACACGCTCACCAAGATCGACCTGGTGGAGAAGAAGGCCAAGAGCTGG
CACGAGGAGGGCTCCGTGCCGTCCGAGCCTTTCTTCGTCGCGAGGCCGGGAGCCACCGAC
GAAGACGATGGAGTGGTGATATCTATTGTAAGCTCCGACGATGGCGAAGGGTACGCACTG
GTGCTAGACGCGACCACGTTTGAGGAGATTGCGCGCGTCAGGTTCCCCTACGGATTGCCC
TACGGCTTCCATGGCTGCTGGATCCCTGCGACGGAAGAG
>gnl_Orysa_v7.0_LOC_Os01g54270.1
ATGGCGTCGTCGCTGTGCGTATCCGCGGCGCTG---TCAGGCGCCGCGAGCCGGCCGGGC
CGCCTGGCCAGCCAGGGG------------------------------------------
------------CACCAGGGCAAGCGGGCCGTGGCGCAGCCTGCCGTGACGGAGGCAGCG
CCGCCCGCG---CCGGTCGTCGCGCCGCCGGCCCGCCCCGTCGACGCCCGTGGCGGCGGC
GGAGGC------GGCGGCGAGCTCGTGGCGTGGAAGAGTGTACGGCAGGAGAGGTGGGAG
GGTGCGCTCGAGGTGGACGGAGAGCTGCCTCTCTGGCTGGATGGCACGTACCTGAGGAAC
GGCCCGGGACTATGGAACCTCGGCGACTACGGCTTCCGGCACCTGTTCGACGGCTACGCG
ACGCTGGTGCGCGTCTCGTTCCGCGGCGGCCGCGCCGTGGGCGCGCACCGGCAGATCGAG
TCGGAGGCGTACAAGGCGGCGCGCGCGCACGGCAAGGTGTGCTACCGCGAGTTCTCGGAG
GTGCCCAAGCCGGACAACTTCCTGTCCTACGTCGGCCAGCTGGCGACCCTCTTCTCGGGC
TCGTCGCTCACCGACAACTCCAACACCGGCGTCGTCATGCTCGGCGACGGCCGCGTGCTC
TGCCTCACGGAGACCATCAAGGGCTCCATCCAGGTCGACCCGGACACGCTCGACACGGTC
GGCAAGTTCCAGTACACGGACAAGCTGGGCGGGCTGATCCACTCGGCGCACCCGATCGTG
ACCGACACCGAGTTCTGGACGCTGATCCCCGACCTGATCCGGCCCGGCTACGTGGTGGCG
AGGATGGACGCCGGTAGCAACGAGAGGCAGTTCGTCGGCAGGGTGGACTGCCGCGGCGGG
CCGGCGCCAGGGTGGGTGCACTCGTTCCCCGTCACCGAGCACTACGTCGTCGTGCCGGAG
ATGCCGCTCCGCTACTGCGCCAAGAACCTCCTCCGCGCCGAGCCCACGCCGCTGTACAAG
TTCGAGTGGCACCTCGAGTCCGGCAGCTACATGCACGTCATGTGCAAGGCCAGCGGCAAG
ATTGTGGCGAGCGTGGAGGTGCCGCCGTTCGTGACGTTCCACTTCATCAACGCGTACGAG
GAGACGGACGAGGAGGGGCGCGTGACGGCGATCATCGCCGACTGCTGCGAGCACAACGCC
AACACCGCCATCCTCGACAAGCTCCGCCTCCACAACCTCCGCTCCTCCAGCGGCCAGGAC
GTCCTCCCCGACGCCAGGGTGGGGCGGTTCAGGATCCCCCTGGACGGGAGCCAGTTCGGC
GAGCTGGAGACGGCGCTGGACCCGGAGGAGCACGGGCGGGGCATGGACATGTGCAGCATC
AACCCGGCGCACGTCGGCAGGGAGTACCGGTACGCCTACGCCTGCGGCGCCCGCCGGCCG
TGCAACTTCCCCAACACGCTCACCAAGGTCGACCTGGTGGAGAGGACGGCCAAGAACTGG
CACGAGGAGGGCTCCGTGCCGTCCGAGCCCTTCTTCGTGCCACGCCCCGGCGCCACCGAG
GAAGACGACGGCGTGGCGATATCGATGGTGAGCGCCAAGGACGGGTCGGGCTATGCGCTG
GTGCTGGACGGCAAGACGTTCGAGGAGGTCGCGCGGGCCAAGTTCCCCTCTGGTTTGGAG
ATAGATCTATACAGCCGGTGGGTCCCGAAGGCCAACGGC
>gnl_Phavu_v2.1_Phvul.009G109700.1
ATGGCT---TCCACAACCATGCCTTCACTCAGA---AACTCCATTTCTTCCCCAACTATG
CTTCTTCCTGCCATGTCT---------GATCATAACAATCATATTTTACTTCCAAATAAA
CTC---CTCATCAATAAAGGGCAACGCAATCTCCGAGACTTAACCGTTGCAAATGTTGCA
ACTCCATCATTACCCGTGATTGCCCCA------CCAACACCGGAGGAA------CAACGG
TCAGGACGCCACCACCACCATCATGTTGCATGGACTAGTATCTCGCAGGAGAGGTGGGAA
GGAGAGTTACAAGTTGAAGGACAAATACCACTATGGCTGAAAGGAACGTACCTGAGGAAT
GGGCCTGGGATGTGGCACATAGGGGACTACAACTTCCGCCACCTCTTCGACGGTTACGCC
ACGCTGGTGAAGCTTCAACTCCAGGACGGCCGGTTATTCGCCGGCCACCGTCAAATTGAA
TCGGAGGCGTACCGGGCGGCGAAGAAGAACCAAAAGATATGTTACCGGGAGTTTTCGGAA
GTGCCTAAGGCGGCGAATTTCCTGGCGTACGTGGGAGAGCTGGCGAACCTGTTCTCCGGC
GCGTCTCTGACGGACAACGCAAACACCGGCGTGGTGAAGCTGGGGGACGGGAGGGTGGTG
TGTCTGACGGAGACGCAGAAGGGGTCGATTGTGATTGACCCTGAGACGCTGGAAACGGTG
GGGAAGTTCGAGTACAGTGACTCGTTGGGGGGTCTGATTCACTCTGCGCATCCCGTTGTA
ACGGATAAGGAGTTTGTGACGTTGTTGCCGGATCTGGTGAGACCAGGGTACCTTGTGGTG
AGGATGGAGCCTGGCACCAGTGAGAGGAGGGTAATTGGGCGGGTCAATTGTCGGGGAGGT
CCTTCACCCGGTTGGGTTCACTCTTTCCCTGTCACCCAACACTATGTTGTTGTGCCTGAA
ATGCCGTTGAGGTACTGTGCTCAGAATCTGCTCAAGGCTGAGCCTACTCCTTTATACAAG
TTTGAATGGCACCCTCAGTCTAAAGCTTTTATGCATGTCATGTGCAAGACTAGTGGAAAT
ATTGTGGCAAGTGTGGAAGTGCCTCTGTTTGTTACTTTCCATTTCATTAATGCGTATGAG
GAGGAAGACGAAGATGGGAGGGTGACGGCCATTATTGCCGACTGTTGTGAGCATAATTCG
GATCCTACCATTCTTGACAGGCTTAGGTTACAGAATCTTCGTTCTTTTAATGGTGAAGAT
GTTCTACCCGATGCTAGGGTTGGACGGTTCAGAATACCACTGGATGGAAGTCCAAGTGGA
ACACTAGATGCAGCATTGGACCCAGATGAACATGGGAAAGGCATGGACATGTGCAGCATA
AACCCTAATCATCTAGGGAAGAAATACAGATATGCGTATGCTTGTGGAGCACGGCGACCT
TGTAACTTTCCCAACACCCTCACCAAGCTTGATTTGGAATCGAAAAAGGCTAAGAACTGG
CATGAAGAAGGTGCCGTGCCCTCAGAACCATTCTTTGTGGCACGACCAGGAGCAACAGAG
GAAGATGATGGTGTGGTAATCTCCATAATCAGCGAGAAAAATGGAGAAGGTTATGCGTTG
CTGTTAGATGGTTCCACTTTTGAAGAGATTGCTAGGGCCAGGTTCCCTTATGGACTTCCA
TATGGGTTGCATGGATGCTGGGTTCCAAAAGAG------
>gnl_Phypa_v3.3_Pp3c6_21520V3.1
ATGGCGATGTCCATTACTGTGATCGATGATCTGAGCACCCGATGGTTACAACCAGCCACG
CGTCTGAAGAACCATGCCTTGGCG---TCGCGCAGAAGAAGTAACCAAAGCATCCGTATG
CCCAAATCCTCCCCGGACCGCGATCAGAGAACCAAAGCT---ATCGCGCAAACCGTCCAG
AGTGAGTCAATTCCT---------------------------------------GCAGGT
GACTAC------TACCCAGGCTCAAATGCATGGCAGACTGTGAAGCAAGATGAGTGGCAG
GGCGAGATGGAGGTGCAAGGAGAAATACCCTCATGGCTTGATGGAACTTATCTCAGAAAC
GGACCAGGTTACTTCGAAGCCGGCGGAAAGGAATTCCCTCACCTTTTTGACGGTTATTCC
ACTTTGATTCGCCTCAACTTCAACAACAGCAAGCTCATTGCTCACCATGCGCAACTCCAA
TCCGAAGCTTACAAAGCTGTCAAGTCCAGTGGCAAGGTCTCCTTCCGCGAGTTCGCAGTG
ACCCCGAAGCACAACAACGTATTCGAATGGATGGGTGAGGTCGCCGGGATTGCAATGGGA
ACCACTCTCACCGACAACGCCAACACCGGAGTAATCAAATTGGGAGACGGTAGAGTGGTC
TGTCTTACAGAAACTTGCAAGGGCTCGATTCAGATCAACCCAGACACCCTGGAAACCATC
GGCCAATTCAAATACACGGATAACCTCGGAGGCCTCATCCACGCGGCACATCCCTATGTG
GACGAGAACGAGATGATCACCCTTCTCCCCGACTTGCTCAACCCCGGCTACACAGCGGTG
CGGATGGTGGCTGGGACAAACGAGCGTGTTCCGATTGGACGGGTGAATTGC---AACGGA
CCTCAACCTGGATGGGTTCACTCATTTGCTGTGACGGAGAATTACATCGTCGTTCCCGAG
GGCCCACTTCGGTATTCCGTCCGGAATTTGCTCAAGGCTGAGGAAGCCGAGTATTTCAAG
TTTGAATGGCTTCCGGAGTCGGGTGCATGGATACACATCATGGATCGATTCACTGGAAAG
ATTGTTACATGCGTTGAAGTGCCGAACTTTGTGACGTTTCACTTCATTAACGGATACGAG
GACGTTGACGAGAATGGCAAA---CCTCAAATTATAGTGGACTGTTGCGAACATCATGCA
GACCCCGTCATTCTCAAGCGAATGAAGTTGAACGAGTTGCGGTCGTATCCAGGG---AAA
GTCCTGCCAGACGCGAGAGTTGGTCGTTTCACTATCCCACTTGATGGAAGCAAAACCGGG
ACGCTGACAGCTGCAGTCCCAATTGAAGAGCATGGAGCAGGACTTGACATGAACACCATT
AATCCTGTCTACACGTCCAAGAAGTATCGTTACGTTTATGCTTGTGGTGCTTCACGACCC
TGCAACTTTCCCAACACCCTCACCAAGATCGACTTGGAGACAAAGACAGCGAAGAATTGG
TATCACCCAGGGGGGATTCCAACGGAGCCTTTCTTTGTTCCAAGGCCAGGAGCCACGGAA
GAAGATGATGGAGTCCTCATCTCCCTTGTGAGTGACGACAGCGGTGGCGGCTTCATTCTA
ATCCTGAATGGATCCGACTTTACAGAGTTGGCTCGAGCTGATCTTCCTTATGGTTTACCA
TATGGCCTTCATGGATGTTGGGTTCCTGGACAATCTTCC
>gnl_Pinta_v2.0_PITA_000046162-RA
ATG------GCTGTTGCGTCGTCTTCTTCGCCAAAACTTGAGTTCCTGATGTCGAACCAA
CTAGAACGAAATACGTCTGGTTTTCAGAGCAAGCGACCAAGTTTCTCTCTCAGGTCCTCA
GAGAAATTCTCAGAAGAATATCGATGCCATTATAGAGGAGTAACGTTAAGGTCTCAAGCT
GAAGCTGCA---CCAACATCTCATGATAAA------AAAGGGGATGAGACCATCAATCAG
CAGTGC---ATTAAGGGCAGGCTTTCGGCCTGGCAAAGCGTCCCCAAGGAGCGTTGGGAG
GGTGAACTTGCAGTCGATGGTCATGTTCCACTCTGGTTGAATGGTACTTATCTCAGAAAT
GGACCAGGGATGTTTCATATAGGCGACTATAAAGTCAGGCACCTTTTCGACGGGTACGCT
ACTTTAGTTCGTCTTCATTTCGAGAATGGGAGGTTGGTTGCGGGGCATGCACAGTTAGAA
TCCGAGGCTTACCAGGCAGCTAAGAAGTATAACAAGATTTGCTACAGGGAATTTTCAGAG
GTTCCACAGCAGTCCAACTTCTTCAAATACATCGGAGAACTCGCCAGTTTGTTTTCTGGT
GCTTCCTTGACTGACAATGCAAATACAGGAGTGGTCAGGCTTGGAGATGGACGGGTTGTA
TGCCTGACAGAGACAAGAAAGGGGTCTATCCAGATTGATCCCAACACTCTCGAAACTATT
GGCAAGTTTGATTATTCTGATAATCTAGGG------------------------------
------------------------------------------------------------
------------------------------------------------------------
------------------------------------------------------------
------------------------------------------------------------
------------------------------------------------------------
---GTAACATCGGTGGAAGTCCCACTGTTTGTGACATTTCACTTCATTAATGCCTATGAA
GACAACGACAACGATGGTAACCCCATCTCAGTGATAGCTGATTGTTGTGAGCATTATGGT
GATCCCACCATCTTAGATAAGCTCAGGCTTGAAGAGTTGAGATCCTTCTCTGGTCAAGAT
GTTCTTCCAGATGCCAGAGTGGGACGATTCATCCTACCGCTGGACGGCAGTCCAAAAGGA
GAACTAGTTGCTGCTTTGCCACCAGAGGAACACGGGAAAGGGATGGACATGTGCAGCATC
AATCCACGGAACGCAGGGAGGCAATATCGTTATGCATATGCCTGTGGAGCCCAACGCCCC
TGCAACTTTCCAAACACCCTAACCAAGATTGATTTGAAGGAGAGAAAAGCAAAGAACTGG
TACGAGGAAGGAGGCATTCCATCGGAGCCCTTCTTTGTCCCTAGACCAGACGCCCAGGCT
GAAGACGATGGAGTGGTGATATCGTTGGTTAGCGATAGGAACGGGGGAGGGTTTGTTGTT
CTGCTGGATGGCTCAACGTTTACAGAAATTGCGAGGGCAAAACTACCATATGGACTACCT
TATGGTCTGCACGGCTGCTGGGTTCCATTTCGC------
>gnl_Poptr_v3.0_Potri.006G238500.1
ATGGCT---TCCTTGGCATTTTCCGCTAGTATTGGTCGCTCTATTTCACCATCAAATGCA
ATGGTTTCTGATAAATTT------GAGAGCAGAAGAGAAGGGTTTTCCCTAGGCAAGGGT
ACT---------TTTGCAAGAAAACGTGACCCTCGGGACTCAATGGTCCCGAAAGTTGCA
ACCCAAGCA---CCAACTGTGTTTCCA---------TCACTGGAGAAG------GAACTT
GCTGGT------GACCGGAATCATGTTGCATGGACAAGTGTCCAGCAAGAAAGATACGAA
GGAGAGCTTGATGTTCAAGGAGAAATTCCACTGTGGTTGAGTGGAACGTATCTTAGAAAT
GGTCCGGGCATGTGGCACGTAGGGGACTACAACTTCCGGCACCTTTTCGATGGCTATGCC
ACATTAGTCAGACTCCACTTTGAAAATGGTCGATTAATCGCCGCCCACCGCCAAATCGAA
TCGGAGGCTTACAAGGCGGCAAAGACGAATAACAAACTATGTTACCGTGAATTTTCTGAG
GTCCCAAAGCCTGACAATTTCCTGTCCTACGTAGGGGAACTAGTTAACCTATTCTCCGGA
GCGTCATTGACCGATAACGCTAACACTGGCGTGGTCAAGCTCGGTGATGGACGTGTTGTT
TGCCTAACTGAAACACAGAAAGGGTCAATAGTTGTTGATCCAAACACCTTGGACACGTTA
GGGAAATTTGAATATAGCGATTCACTAGGGGGTCTAATACATTCGGCACATCCAATAGTG
ACAGACACTGAGTTCTTAACCTTGTTGCCTGATTTGTTCAGGCCCGGATACTTGGTGGTG
AGGATGGAGCCTGGAAGTAACGAGAGGAAAGTAATCGGACGGGTGGATTGTCGTGGAGGT
CCTGCTCCGGGATGGGTCCACTCGTTTCCGGTTACTGAACACTATGTGATAGTGCCAGAA
ATGCCGTTGAGATACTGTGCACAAAATTTGCTAAGAGCTGAGCCCACACCTTTGTACAAG
TTTGAGTGGCACCCGGATTCCAAAGGGTTTATGCATGTTATGTGTAAAGCTAGTGGCAAG
ATTGTGGCAAGTGTGGAAGTGCCTCTATTTGTAACATTCCATTTCATCAATGCTTATGAA
GAGAAAGATGAAGATGGGAGGGTGACTGCCGTCATTGCCGATTGTTGTGAGCATAATTCG
GACACGACAATCTTAGAGAAGCTAAGTCTACAAAATCTACGGTCTTTCATGGGTGAAGAT
GTCCTACCAGATGCTAGGGTCGGGAGGTTCATAATTCCTTTGGACGGGAGTCCATATGGG
AAATTGGAGGCAGCACTGGACCCGGAAGAGCATGGGAAAGGAATGGACATGTGCAGCATT
AACCCTGCATATTTGGGCAAAAAATACAGATATGCTTATGCTTGTGGAGCACAACGCCCT
TGTAACTTCCCCAACACCCTCACTAAGATTGACTTGCTCGAGAAGAAGGCAAAGAATTGG
TATGAAGAGGGTGCTGTGCCCTCGGAACCATTTTTTGTGGCTCGCCCAGGTGCTACAGAA
GAGGATGATGGTGTGGTGATCTCCATGATCAGTGAGAAAAATGGAGATGGATATGCACTG
TTATTAGATGGATCAACATTTGAAGAGATTGCAAGAGGAAAGTTCCCTTACGGTCTACCA
TATGGATTACATGGATGCTGGGTGCCAAAGAAA------
>gnl_Poptr_v3.0_Potri.018G044100.1
ATGGCT---TCCTTGGCATTTTCAGCCAAACTTGGTCGCTGCATTTCACCATCAAATGCA
ATGGTTTCTGATCAGTAT------GAGAGCAAAAGAGAAGGGCTTTCCTTTGGTAAGGGT
ATT---------TTCGCAAGAAAACGTGACCCTCGAGACTCAGTGGTCACTAAAGTTGCA
ACCCAAGCA---CCAACCGTGATTCCA---------TCACTAGAGAAG------GAACTT
GCTGGT------GACAGGAATCATGTTGCATGGACTAGTGTCCAGCAAGAGAGATGGGAA
GGAGAGCTTGCAGTTGAAGGAGAAATTCCTTTATGGCTGAATGGAACGTATCTTAGAAAT
GGTCCAGGCCTGTGGCACATAGGAAGCTACAACTTCCGGCACCTTTTCGATGGCTATGCC
ACATTAGTCAGACTCCATTTCGAAAATGGTCGATTAATCGCTGGCCACCGCCAAATCGAA
TCGGAGGCTTACAAGGCTGCGAAGAACAACAACAAACTATGTTACCGTGAATTCTCTGAG
GTTCCAAAGTTTGATAATTTCCTCGCCTACATAGGAGAACTAGCTAACCTCTTCTCCGGG
GCATCATTGACTGATAACGCCAACACTGGCGTGGTCAAGCTCGGCGATGGACGTGTTGTT
TGCTTAACAGAAACACAAAAAGGGTCAATAATTGTTGATCCAAACACATTGGACACATTA
GGAAAATTTGAATATAGTGATTCACTAGGGGGTCTAATACATTCGGCGCATCCAATTGTG
ACAGACACTGAGTTCTTAACTTTGTTGCCTGATTTGTTGAAGCCTGGATACTTGGTGGTG
AGGATGGAACCTGGAAGTAACGAGAGGAAAGTAATCGGACGGGTGGATTGTCGTGGAGGG
CCTGCTCCCGGATGGGTCCACTCGTTTCCGGTTACTGAACATTATGTGATAGTACCAGAA
ATGCCATTGAGATATTGTGCACAAAATCTACTAAAAGCTGAGCCCACACCATTGTACAAG
TTTGAGTGGCACCCGGATTCCAAAGGGTTTATGCATGTTATGTGTAAAGCTAGTGGCAAT
ATAGTGGCAAGTGTGGAAGTGCCTCTATATGTAACATTCCATTTCATCAATGCTTATGAA
GAGAAAGATGAAGATGGGAGGGTGACTGCCATCATTGCCGATTGCTGTGAGCATCATGCG
GACACGACTATTTTGGAGAGGCTTAGGCTACAAAATCTTCGGGCTTTTATGGGTGAAGAT
GTCTTGCCAGATGCTAGGGTCGGGAGGTTCATAATTCCTTTGGATGGGAGCCCATACGGA
AAATTGGAGGCAGCATTGGACCCAGAAGAGCATGGGAAAGGAATGGACATGTGCAGCTTT
AACCCTGCATATTTGGGCAAAAAATATAGATATGCTTATGCTTGTGGAGCACAACGCCCA
TGTAACTTCCCCAACACCCTCACTAAGATTGATTTGTTCGAGAAGAAGGCAAAGAATTGG
TACGAAGAGGGTGCTGTGCCCTCGGAACCATTTTTTGTGGCTCGCCCAGGTGCTACAGAA
GAGGATGATGGTGTGCTGATCTCCATGATCAGTGAGAAAAATGGAGATGGTTACGCACTG
TTACTTGACGGATCCACATTTGAAGAGATTGCAAGAGCAAAGTTCCCTTACGGTCTACCT
TATGGATTACATGGATGCTGGGTGCCGAAGAAG------
>gnl_Prupe_v2.1_Prupe.1G448400.1
ATGGCT---TCCATAACATTTTCCGGCACTTCTGGAAACTCCTTTTTCCTGCCAACAGCT
TCTGTTTCCCATTACTCCAAT---CAAAATATAAGAGATGGCTTTAATCCATTGAAGAAG
AACTTGAGTGACACTAAAAAGAAACACAATGGTCGGGGCTTGGTGTCCACAAATGTTGCA
AGTCCGCCATTACCGGCTGTGGCTCCT---CTGCCGAGAAGAGAGAGC------AGCAAT
AGTGGC------GACCTGAGCCACGTGGCGTGGACCAGCGTGCGGCAGGAGAGATGGGAA
GGAGAGCTGCTTGTCCAAGGAGAAATACCATTGTGGCTGAAAGGGACGTACCTAAGAAAT
GGTCCAGGGCTATGGCACATTGGGGACTACAACTTCCGCCACCTCTTTGACGGCTACGCC
ATGCTAGTCAAACTCCAGTTTGAAGACGGCCGCCTCATCGCCGGCCACCGCCAAATTGAA
TCCGAGGCCTACAAGGCTGCCATGAAGACCCAAAAGTTATGTTACCGTGAATTCTCGGAG
GTTCCTAAGGCCGACAATTTCCTATCCTACATAGGCGAGTTAGCCAACCTATTCTCTGGT
GCATCTCTGACCGACAACGCGAACACCGGAGTGGTTATGCTCGCAGATGGTCGGGTCGTG
TGCCTCACGGAGACTCAGAAAGGGTCCATAATCATCGACCCGACCACCTTGGACACTTTA
GGAAAATTTGAGTACAGTGACACATTGGGGGGTTTGATACACTCCGCACATCCTATTGTG
ACAGAGACCGAGTTTCTGTCTTTACTACCCGATTTGATCAACCCGGGTTATTTGGCAGTC
AGGATGGAACCGGGTACCAACGAGAGGAAGGTGATTGGGCGGGTTGATTGTAGTCGTGGA
CCAGCACCGGGTTGGGTGCACTCATTTCCGGTGACCGAGCACTATATAATTGTACCGGAA
ATGCCATTGAGATATTGTGCTGGGAATTTGCTCAAGGCCGAGCCCACACCATTGTACAAG
TTTGAGTGGCACCCTGAATCTAAAGCATTTATGCATGTCATGTGTAAAGCTAGTGGCAAA
ATTGTGGCGAGTGTGGAAGTGCCATTATACATAACGTTCCATTTCATAAATGCTTATGAA
GAAAAAGATGAGGATGGGAGGGTGACGGCGGTCATTGCAGATTGTTGTGAGCACAACGCT
GATACAACGATTTTGGATAAGCTGAGGATACATAACCTACGCTCATATACTGGCCAAGAT
GTATTGCCAGATGCTAGGGTTGGAAGGTTTAGAATACCATTTGATGGAAGTGCATATGGA
AAATTGGAAGCAGCATTAGACCCAAACGAACATGGAAGAGGGTTGGACATGTGCAGCATA
AACCCTGCCTATTTGGGCAAACAATACAGATATGCTTATGCTTGTGGGGCTCAGCGCCCA
TGCAACTTCCCCAACACCCTCACCAAGATTGATTTGGTGAACAAGAAAGCTAAGAATTGG
CATGATGAGGGGGCAGTACCCTCCGAACCATTCTTTGTGGCTCGACCCGGGGCAACCGAA
GAAGATGATGGAGTTGTAATCTCGATGGTTAGTGGGAAAAATGGAGATGGGTATGCATTG
TTATTAGATGGATCCACGTTCCAAGAGATTGCAAGAGCTAAGTTCCCCTATGGCCTTCCA
TATGGGCTGCATGGATGCTGGGTTCCCTCCAAA------
>gnl_Selmo_v1.0_173016
ATG------AGTCTTGTGGTATCGTCCCAAGCACATAACGGATTGCTACTCAGCGAATCG
AAGCTAAAGAAGAGTCATGCTGCTGGTTTTCCTCGATCGGGTCCCTTGTTGCATGGTCGA
AGC---------TGGAATCAGTCGACAAGGATCAAATCGATCGAAGTCAGGTCCATTTTA
ACACGAGAA---CCTGCAAAACAAGCAGGACAGCACGAAGAACTCAAGGCATGGCTCAAC
GATAAG------TACGCGGGTCTGGCAACCTGGAACTCGATTCGAAGAGAATCATGGGAA
GGAGAGCTGGTTATCCAAGGCCAAATTCCTCTCTGGCTGAAGGGAACATATTTGCGAAAT
GGACCTGGGAGATTTGAGATGGGAGAGCACCGATTTGGTCATCTCTTCGACGGATATTCT
TGCTTGCTTCGGCTCTACTTCGAGAATGGAAAACTTCATGTCAAGCACGCACAGCTTCAA
TCTGACGCTTACAAGAGTGCGAGAAAGAACCAGCAAGCATGTTTCAGGGAGTTTTCAGTG
GTACCAAAGCACGAAAACGTTTGGTCTTTGCTGGAAGACGTGGTTGGAATGGCGATGGGA
ACAACACTCACGGACAACGCCAATACGGGCGTCATATGCTTGGGGGATGGGCGAGTGGTT
TGCATCACCGAGACTGTGAAGTCGTCAACACAGATCGATCCATGGACTCTGGACACTATT
GGAAGATTTACATACGACGACAATCACAAGGGTCTTCTCCACTCAGGTCATCCTTATGTT
ACAGACAAGGAATTCATCACCGCCCTTCCAGACTTGATCAAACCCGGATATGATATCGTG
AGGATGGAACCAGGAACAAACACAAGAAAACATCTTGGCAGGGTGAATTGCAAA---GGT
CCGGCTCCCGGATGGATCCATTCCTTCGCTCTTACGGAGAATTACATTGTCATCCCAGAA
ATGGCGCTGAGATACTCGACCAAAAATCTCCTCAAGGCGGAGCCATGTCCGTACTACAAA
TTCGAGTATATGCCCGAGCACGGATCGTATTTGCATGTCATGGACAGGAAATCGGGAAAA
GTGGTAAACGTTGTGGAGGTTCCAAACTTTCTCATGTTTCACTTCATCAATGCCTACGAG
GAAACTGGCGAAGATGGGAAG---CCAAGAATTGTGGCCGACTGCTGCGAACACTTGTCA
AATCCTATCATTCTCCGGAGAATGGAGCTGGCAGAGCTTCGATCGAAGGGGAAA------
GAAATGCCATACGCAAGGCTTGGGAGATTTAAGATACCAATCTCTGGAGGGGGCAAAGGA
ACTCTAGAGAATGCTGTGCCTCCGCAAGTTCATGGGCACGGACTAGACATGAACACCATG
AATCCTCATTATTATTCTCGTGACTATCGCTACGTCTACGCAAATGGGGCTCATAGGCCT
TGTCACTTTCCAAATTCTCTGGTCAAAATTGACATCAAGGGCCAGAGTGCTAAGGAGTGG
TACGAGCACGGGAGCATTCCAACGGAGCCAATGTTTGTTCCACGACCCGGCGCCACTGAA
GAAGACGATGGTGTGGCGATATCTATTGTCAATGATGATAAAGGTGACGGATACGTGCTC
CTCTTGGACGGGAAGAGCTTTGAAGAAGTTGCTCGAGCACCACTTCCCTATGGACTCCCA
TATGGGATCCATGGAGCGTGGTTGGACCAAAGG------
>gnl_Solly_v2.4_Solyc08g066650.2.1
ATGGCT---TCTCTTGCTTCTTCAACAACCAAA------------ATTTATTGTAACAAG
ATCCTTCCTGACATGTTT------GATCATGGCAAACATGAATCTCATCTTGGATCAAAG
TTGAAAAACAACGAAAAAAACAAGAAAAAATTGGACTTGAAATTGGTTACAAAGGTTGCT
AGCCAATTG---CCTGTAATAGTTCCA------CCACCAGATCAAGAG------GTGATT
AGTAAG------GAGAAAAAGCTTGCTGCATGGACTAGCGTACGCCAAGAAAGATGGGAA
GGAGAACTCGTCGTTGAAGGCGAGTTACCATTGTGGCTGAATGGCACGTACCTAAGAAAT
GGTCCAGGACAATGGCACATAGGTGACTACAATTTTCGTCACCTTTTCGATGGCTACGCT
ACCTTAGTCCGTCTTCATTTCGAAAATGGACGATTAATCATGGGTCATAGACAAATCGAA
TCGGACGCATATAAAGCAGCAAAAATCAGTAAGAAAATATGTTACAGAGAATTTTCAGAA
GTACCTAAAGTAGACAATTTCTTATCCTACATAGGTGACATGGCAAAATTACTCTCCGGT
GCATCCCTAACCGATAATGCTAACACTGGAGTCGTTAAACTTGGGGATGGACGCGTAGTC
TGCTTAACTGAGACGATAAAAGGTTCCATTGTAATTGATCCGAACACCCTAGATACAATT
GGGAAATTTGAATATAGTGACTCGTTAGGTGGATTGATTCATTCAGCTCATCCAGTGGTT
ACGGACAGTGAGTTCATAACGTTGATTCCGGATTTAATGAACCCGGGATATACGGTGGTG
AGAATGGAGGCAGGGACAAATGAGAGGAAGTATATAGGGAGAGTGAGTTGTAGAGGAGGA
CCAGCACCAGGATGGGTTCATTCATTTCCTGTTACAGAAAATTATGTTATTGTGCCTGAG
ATGTCACTAAGGTATTGTGCAAAAAATTTGTTGAAGGCTGAGCCAACACCACTGTATAAG
TTTGAGTGGCATCCTGATTCTAAAGCATTTGTACATGTTATGTGTAAAGCCAGTGGCAAC
ATTGTGGCAAGTGTAGAAGTGCCATTATACGTGACATTCCACTTCATCAATGGATACGAA
GAAAAAGACGAAGATGGAAGAGTTACCGCTGTGATTGCAGATTGCTGTGAGCATAGCGCA
GACACCACCATCCTTGACAAGCTCCGCCTTGAGAATCTTCGTTCCTTCAACGGCAAGGAT
GTCTTACCTGATGCAAGGGTTGGAAGATTCAGAATACCATTAGATGGAAGTCCATATGGA
GAATTAGAAGCAGCATTGGATCCAAATGAACATGGAAAAGGCATGGATATGTGCAGTATG
AATCCTGCTTATTTAGGCAAGAAATACAGATATGCTTATGCTTGTGGTGCTAAGAGGCCT
TGTAATTTCCCCAACACCCTCACCAAGATTGATTTATTTGATAAGAAGGCAAAGAATTGG
TATGATGAAGGTGCTGTGCCTTCTGAACCATTCTTTGTGGCTCGACCCGGTGCAACAGAG
GAAGATGATGGTGTTGTAATCTCAATGATCAGTGACAAGAATGGAGAAGGATATGCTCTA
ATACTGGATGGATCAACATTTGAAGAAATTGCAAGAGCTAAATTTCCTTATGGTCTCCCC
TATGGGCTACATGGTTGTTGGGTTCCAAAGATA------
>gnl_Sorbi_v3.1_Sobic.003G293600.1
ATGGCTTCGTCGCTCTGCGTGTTTGCAGCGATG---TCTGGCGCCACCGGCCCGCCGGGC
CGTCTGTCCAGTACTGCACAG---GGG---------------------------------
------------ACCAAGGGAAAGAGGGCCGTGGTGCAGCCTGTCGTGACGGACACGCCG
ACGCCGACG---CCGGCCATAGCTCCGGCGCGGCCAGTCGTCGACGCC------GGGGGC
CGCGGC------ACCGGCGAGCACGCGGCGTGGAAGAGCGTCCGGCAGGAGAGGTGGGAG
GGGGCGCTGGAGCTGGAGGGAGAGCTGCCGCTCTGGCTGGATGGCACGTACCTGAGGAAC
GGCCCGGGCCTGTGGAACCTGGGCGACTACGGCTTCCGGCACCTGTTCGACGGCTACGCG
ACGCTGGTCCGCGTCTCGTTCCGCAACGGGCACGCGGTGGGCGCGCACCGGCAGATCGAG
TCGGAGGCGTACAAGGCGGCGCGCGCGAACGGCAAGGTGTGCTACCGCGAGTTCTCGGAG
GTGCCCAAGGCGGACAGCTTCCTCTCCCACGTGGGCCAGCTCGCCACCCTCTTCTCGGGC
TCCTCGCTCACCGACAACTCCAACACGGGCGTGGTCAGGCTCGGCGACGGCCGCGTGCTG
TGCCTGACGGAGACCATCAAGGGCTCCATCGTGGTCGACCCGGACACGCTGGACACCCTC
GGCAAGTTCGAGTACACGGACAAGCTGGGCGGCCTCATCCACTCGGCGCACCCCATCGTG
ACGGACACCGAGTTCTGGACGCTGATCCCGGACCTCATCCGCCCGGGCTACTCGGTGGTG
CGGATGGACGCCGGGACCAACGAGCGGCGGTTCGTCGGCAGGGTGGACTGCCGCGGCGGG
CCGGCGCCCGGGTGGGTGCACTCGTTCCCCATCACGGACCACTACGTGGTCGTGCCGGAG
ATGCCGCTCCGGTACTGCGCCAGGAACCTCCTCCGCGCGGAGCCCACCCCGCTGTACAAG
TTCGAGTGGCACCTCGAGTCCGGCAGCTACATGCACGTCATGTGCAAGGCCAGCGGCAGG
GTCGTGGCCAGCGTGGAGGTGCCGCCCTTCGTCACCTTCCACTTCATCAACGCGTACGAG
GAGAAGGACGAGGAGGGCCGCGTCACGGCGATCGTCGCCGACTGCTGCGAGCACAACGCC
AACACCACCATCCTCGACAAGCTCCGGCTCCAGAACCTCCGCTCTTCCACCGGGCAGGAC
GTCCTCCCGGACGCCAGGGTGGGCCGGTTCAGGATCCCGCTGGACGGGAGCCCGTTCGGC
GAGCTGGAGTCGGCGCTGGACCCGGACCAGCACGGCCGCGGGATGGACATGTGCAGCATC
AACCCGGCCCACGTCGGCAAGAAGTACCGGTACGCCTACGCCTGCGGCGCCCAGCGGCCG
TGCAACTTCCCAAACACCCTCACCAAGATCGACCTGGTGGAGAAGACGGCCAAGAACTGG
TACGAGGAGGGCGCCGTGCCGTCAGAGCCCTTCTTCGTGCCGCGCCCGGGCGCCGTGGAG
GAGGACGACGGCGTTGCGATTTCGATGGTGAGCGCCAAGGACGGATCGGCGTACGCGCTA
GTGCTGGACGCCAAGACGTTCCAGGAGATCGCGCGGGCCAAGTTCCCGTACGCGATGCCC
TACGGTTTGCACTGCTGCTGGGTGCCTAGGACCACCTCA
>gnl_Sorbi_v3.1_Sobic.005G002500.1
ATG------GCGGTTCTCCTCATCCCCATGCTT---------------------------
------------------------------------------------------------
------------------------------------------AGTACATCCACCCTACTA
ATACCGCCTGTCCCCGGCCGGAAGGTCTCGGGCAGCAACGACGGTGCGGGAGGCGGCAAC
GAGAGA------CTCCACTGGCATTCTGCATGGACCAGCGTCCGGCAAGAGAGGTGGCAA
GGCGACCTGGTCGTTGAAGGAAACCTCCCAGCTTGGCTA------------TTCCCGAAC
GGGCCGGGGCTGTGGGACGTGGGTGACCACGCGTTCGACCACCTGTTCGACGGCTACGCC
ACGCTCGTCCGCGTCTCCTTCCGACACGGCCGCGCCACGGGAGCGCACCGGCAGATCGAG
TCGGACGCCTACACGTCCGCAAGGGCCAACGGGCGCCCCGTCCTGCGCGAGTTCTCGCAG
TGCCCGCCCAACAGCAGCCTGCTCGACCGCGTGCGCAACGTCGTCGGCACCCTCACCGGC
GCCGCGGTCACGGACAACCCCAACAGCGCCGTGCTGCCGCTGGACGACGGCCGCGTGCTG
TGCCTCACCGAGACCACCAAGAGCTCCATCCTAATAGACCCCGACACGCTGGACACGGTG
GGCAAGTTCAGGTACGCGGACAAGCTTGGCGGCATGATACAGTCCGCGCACCCCATCACG
ACCGGCGACGGGCTCCTGACGGTGCTCCCGGATCTGGCCCGGCCGGGCTACCTTGTCGTC
AGGATGGCGTCTGGGAGCAACGAGAGGAAGGTGATAGGCAGAGTGGACTGCCGTGGCGGC
CCCATGCCGGGATGGATGCACTCGTTCGCCGTCACGGACAAGTACGTGGTGGTGCCGGAG
ATGCCGCTCCGGTACTCCGCCACCAGCCTCATCAGGTCGGAGCTCGCCCCCTACTACGCC
TTCGACTGGCTCCCGGCGTCCGGCAGCTACATGCACGTCATGTGCAGGTCCACCGGGAAC
ACGGTCGCCACCGTACGTCGAGGTGCCGCCGTTCATGGCCATCCACTACATCAATGCGTA
CGACGACGTCGACGGTGCCGC---------------------------------------
------------------------------------------------------------
---------------------------------------------------------GGT
CGACTGCTGCGAGCACTA------------------------------------------
---------------------------------------------------CGGCGACCC
CACCATCATCCA------------------------------------------------
------------------------------------------------------------
------------------------------------------------------------
---------------------------------CACGCTTCTCCTCCGCAGATCCTTCAG
CAC------------------------------------
>gnl_Sorbi_v3.1_Sobic.005G105700.1
ATGGCCACCACGCTAGGCGCTGCTCCTAAATCA---------------------------
------------------------------------------------------------
------------TTCTTCTTGTCCAACTCTCTCTTCAATATC---------AGCTTGGGA
ACGGCAACT---CCTAGCCGTATCAGCTCG---------GTGAAGGCC------GCTGGA
GAGTGC------TGGACGAAGCATCCTGCCTGGACCAATGTCCGGCAAGAACGGTGGGAG
GGTCATTTGGCCGTGGAAGGACACCTGCCTACTTGGCTGAATGGCACGTACCTAAGGAAC
GGGCCAGGTCTCTGGGAAGTCGGCGACCACTCCTCCCACCACATATTCGACGGGTACGCC
ACACTGGTGCGCATCTCCTTCCGGCGAGGATGCGCCACCGGAGCACATCGTCAGGTCGAG
TCGGACGCGTACAAAGCTGCCCGGGCGCACGGCCGTCCTCTCCACCGGGAATTCTCCCAA
CTGCCCGAGCCTGGAACCCTGCTCGACCGCGTGCGCGACGTCGTCGGCCTCGCAAGCGGC
ACTTTGCTCACCGACAACGCCAACGTCTCCGTGCTTCCTCTAGGGGATGGCCGGGTGCTG
TGCCTCACCGAGGCCACCAAGGGCTCCGTCCTGATAGACCCGGAAACTCTCGACACAATC
GGCAAGTTTCGGTACGCGGATAGGCTATGGGGCTTGCTGCAGTCCGCGCACCCGGTTGTG
ACAGGGAACGAGCTGTTGACGCTGCTCCCGGACATGTTCCGCCGTGGCCATCGTGTGGTC
AGGATGGCAGCCGGGAGCAACGAGAGGAAAATGGTCGGGAGAGTGCACTGCCGGGGAGGG
CAAGCACCGGGATGGGTGCATTCCTTCGCCGTGACGGAGAAGTACATCGTCGTGCCGGAG
ATGCCCCTCCGATACTCCCTCGCCGGCGTTCTCAAGTCTCAGATGACACCTTGGTATCTC
TTCGACTGGCTACCGGAGTCTGGGAGCTACATGCATGCCATATGCAGGTTCACCGGAAAG
ACTGTGGCGAGCGTGGAGGTTCCTCCGTTCATGGCATTACACTTCATTAACGCATACGAA
CAAGGAGAT------------------GCGATCATTGCTGACTGCTGCGAGTACTATGCC
GATCCTTCTGTCATCAAGGCACTTGCACTGCGTAGACTAAGATCTCCCGGGATGAATGAT
GCATTCCCTGATGTTAGGGTTGCCCGGTTCAGTATACCACTGGATGGAACCCTCATGGGT
GAGCTGGAGACTGTGCTGGACCCTGAGGTGCATGGCCGGGGAGTGGAGATGCCTTCCATC
AATCCGGCTTACCAGGGTAAGGAATACCGTTATGTGTACGCGTGTAGCGCGCGAAGGCCA
TGCAATTTCTTGAACTGCCTCACCAAGATCGATCTTGGGGAGAAAGAGGCCAAGAACTGG
CACGAGCTGGGCTCTGTGCCATCAGAGCCCTTTTTTGTGGCGAGGCCAGGGGGATCTGAT
GAAGATGACGGGGTTGTGATCTCCATCGTAAGCACCATGGAAGGTGATGGGTATGCGCTA
CTGCTGGACGCCATGACTTTTCAGGAAATTGCTCGAGTAAGGCTCCCCTACGGCCTACCA
TACGGCTTCCATGGCTGCTGGATTCCAGAGAATGTA---
>gnl_Sorbi_v3.1_Sobic.007G170300.1
ATGGCCGCCACGCTTTGCACTGCCCCTACACCA---------------------------
------------------------------------------------------------
------------TATGCCTCTCGCCGCTCCGCCGGCCAAACC---------ATCATCAGC
ACGGCAGCG---GCATCGGCATGTCATCGTTGCCGCGCCAGTCGTCGTATTCAAGCCGCT
GGAGAT------TGCACAAAGCATTCTGCTTGGACCAGCATCCGACACGAACGGTGGGAA
GGTGACTTGGCCATAGAAGGACACATCCCTGCTTGGCTGAACGGCACGTACCTAAGGAAC
GGGCCAGGTGTGTGGGAGGTAGGCGACCACGCGTTGGATCACGTCTTCGACGGCTACGCC
ACACTGGTCCGTGTCTACTTCCAGCGTGGCCGTGCTACCGGCGCGCACAGGCAGATCGAG
TCCGACGCATACAAGGCCGCCAGGGCGCACGGCCGCATGCGCATGCGCGAGTTCTCCCAG
CTGCCTGAGCCGGGCACCCTCCTCGACCGCCTCCGGCACGTCGTCGGGCTCGTCACCGGC
GCCGGCATGTCCGACAACGCCAACACCGCGGTGCTCCCACTCGGGGATGGCCGGGTGGTG
TGCCTCGCCGACGTCACCAAGAGCTCGGTGCTCGTCGACCCGGAGACACTCGAGACGGTC
GGCAAGCTCCGGTACGCGGACAGGCTGTGGTGCCCGGTGCAGTGCACGCACCCGGTGGTG
ACGGCCGCCGAGGTCTTGATGCTGCACCCGGACTTTGCCCGGCGGGGCTACCTCGTGGCC
AGGATGATGGCAGGGAGCAACGACAGGCGGGTGGTCGGGAGGGTGCGGTGCCGGGGAGGC
ACGACGCCGGCGTGGGTGCACTCGTTCGCCGTCACGGCGAAGTACATCGTCGTGCCGGAG
ATGCCGCTCCGGTACTCGGTCGCCTGCTTGCTCATGTCCGAGCTCACCCCGTTTTACATA
ATGGACTGGCTACCACACTCCGGGAGCTACATGCACGTCATATGCAGATCCACTGGAAAC
ACTGTGGCGAGCGTCGAGGTGCCTCCTTTCGTGGCATTTCACTTCATCAACGCATACGAG
GAGAATGATGACGACGGTCGGCCCAACGCCATCATCGCCGACTGCTGCGAGTACTACGCT
GATCCTGCTATCATCCAGGCACTTGCTCTCCACAGGCTTAGATCGCCGGAGACGGCCAAG
GACTTCCCTGATTCCAGGGTTGCACGGTTCAGAATACCCCTGGACGGCAGCGCCATGGGC
GAGCTGGAGACAGTGCTGGACCCTGAAGAGCACGGCCGGGGTGTGGAGTTGAGCACCATC
AACCCAGACTACGTCGGCAAGGAGTACCGCTACTTGTACGCCTGCACCGCGCGCCGGCCA
TGCAATTTCTTCAACGCGCTCACCAAGATGGACCTGGTGGAGAAGGAGACCACGAGCTGG
CATGAGGAGGGCACGGTGCCATCGGAGCCCTTCTTTGTGGCCAGGCCGGGAGCAACCAAT
GAAGATGATGGGGTTGTCATATCTACTGCAAGCACCATGGACGGTGACGGCTACGTGCTG
CTGCTGGACGCGGCGACGTTCAAAGAGATTGCCCGCTTGCGGTTACCTTACGGCCTACCC
TTCGGCTTCCACGGCTGCTGGATCCCAGACAACAAC---
>gnl_Spipo_v2_Spipo21G0036800
------------------------------------------TCTCTTGCTGCCACCACC
CGTTTCCCATCTCCAGCG---------GCGGATCCACTCGGCCTCGACGGGCGGCGCCGG
CGA---------CTATCCTCCCACCGTCGCACGTCGCTGCCGACGCCCCCCCATGTCGCT
GCCGACCCG---GGGGTACTCGTGTCGACCCCGCCGACGCCCGATACC------GGCCGC
CACAGC------GAGGAGAAGCTCACCGCATGGACCAGCATACGGCAGGAGAGTTGGGAG
GGCGATCTGGTGGTCCAAGGCAAGATTCCTCCATGGCTGAAGGGAACGTACCTGAGGAAC
GGGCCGGGACTGTGGAACATCGAAGATCACGAGTTTCGGCACCTGTTTGACGGGTACGCC
ACCCTCGTCGGCGTCCACTTCGAGGGCGGGAGGCTGAAGGCGGGGCATCGCCAGATCCAG
TCGGAGGCGTACAAGGCAGCCGTGAAGAACAGGCGGCTGTGCTACCGCGAGTTCTCCGAG
ACCCCGAGGCCCGAAAACCTGCTCGCATACGTCGGCGAGCTCGCTGGCCTGTTTTCTGGG
TCGTCGCTGACGGACAACGCCAACACCGGCGTGGTCAAGCTGGGCGACGGGCGGGTGGTT
TGCCTGACGGAGACCATCAAGGGCTCAATCCAGGTCGACCCCGAAACACTGGAGACGATC
GGGAAATTCGAGTACGACGACGACCTTGGTTGGCTGATCCAGTCCGCCCACCCGATCGTC
ACCGACTCGGAGTTCCTGACGCTGCTGCCGGACCTGGTGCGACCGGGCTACCAGGTCGTC
CGCATGCAGCCTGGAAGCAACGTGAGGAGGCTGATCGGACGGGTGGATTGCCGGGGAGGA
CCGGCGCCAGGATGGGTCCACTCATTCCCCGTCACCGAGAACTACGTCATCGTGCCGGAG
ATGCCGCTGAGGTACTGCGCCCAGAACCTCCTCCGCGCCGAGCCCTCCCCCCTCTACAAG
TTCGAGTGGCACCCTGACTCGGGCGCCTTCCTTCACGTCATGTGCAGAGCCAGCGGTAAC
ATCNNNNNNNNNNNNNNNNNNNNNNNNNNNNNNNNNNNNNNNNNNNNNNNNNNNNNNNNN
NNNNNNNNNNNNNNNNNNNNNNNNNNNNNNNNNNNNNNNNNNNNNNNNNNNNNNNNNNNN
NNNNNNNNNNNNNNNNTTCTCTCTCTCTCTCTAAACCTC------------GGCATGGCA
TCGATTGGCATTCGCAGGGTCGGACGCTTTAGGATACCTCTAGACGGGACTCCCCGGGGG
GTGCTGGAGGCCGCGCTGGACCCGGACCACCATGGCCGGGGCATGGACATGTGCTCCATC
AACCCCAAATACATGGGGAAGAAGTACAGATACGCATACGCGTGCGGGGCCAAGCGCCCC
TGTAACTTCCCCAACACCCTCACCAAGATCGATCTCGTGGAGAAGACGGCGAGGACGTGG
CACGAGGAAGGCTCCGTGCCGTCGGAGCCCCTGTTCGTTGAGCGACCGGGCGCCGCCCGA
GAGGACGACGGTGTGGTAATATCCCTGGTCAGCGGCAAGGACGGAGAGGGCTACGTGCTG
CTGTTGGATGGCTCCACGTTTGAGGAGATAGCCAGAGGGAGTCTTCAGTACGGTCTTCCA
TATGGGCTACACGGATGCTGGGTTCCCGGAACA------
>gnl_Spipo_v2_Spipo21G0037200
------------------------------------------------------------
------------------------------------------------------------
------------------------------------------------CCCTATGCCGCC
CCCCACCCA---CGGGCCCTCGCGTCGGCCCAACCGGCGTCTACTATC------GGCCGT
AACTGT------GAGGGGAAGCTCGCCGTGTGGACCAGCATACAGCAGGAGAGTTGGGAT
GGCGATCTGGTGGTCGAAGGCCATATTCCTCCATGGCTGAAGGGAACGTACCTGAGGAAC
GGGCCGGGACTGTGGAACATCGAAGACCACGAGTTCGGCCACATGTTCGATGGATACGCC
ACCCTCGTCGGCGTCCACTTCGACGAAGGAAGGGTGAAGGCGGGGCATCGCCAGATCCAG
TCGGAGGCGTACAAGGCGGCCGTGAAGAACAAGCGGTTGTGCTACCGCGAGTTCTCCGAG
AACTCGAGGTCCGAGAACATTCTCGCATACGTCGGCGAGCTCGCTGGCCTATTTTCAGGG
TCGTCGCTGACGGACAACGCCAACATCAGCGTGATTAAGCTAGGCGACGGGCGGGTGGTC
TGCCTGGCGGAGACCATAAAGGGCACCATCCAGGTCAACCCCGACACTCTAGAGACCATA
GGAAAGTTCGAGTTCGACGACGACCTAGGGGGGCTACTCCAGTGCAGCCACCCGATCGTC
ACCGACTCGGAATACCTGACGCTTCTGCCGGACCTGGTTAGACCGGGCTACCGGGTCGTC
CGCATGGAGGCAGGAAGCAACGCGCGGAAGCTAATCGGTCGGGTAGGTTGCCGAGGAGGA
CCAACGGCTGGATGGGCGCACTCGTTCCCCGTCACCGAGAACTACGTCGTCGTGCCGGAG
ATGCCGCTGAGGTACAGCGTCAAGAACATCCTTCGCGCCGAACCGACCCCCCTCTACAAG
TTCGAGTGGCACCCCGACTCCGGCGCCTTCATTCACGTCATGTGCAAAGCCAGTGGTAAC
ATCGTGGCGAGCGTGGGGGTCCCCCAGTGCTTGACGTTCCATTTCATCAACGCCTACGAG
GAGCAGGACGGCGACGGCCGGGTGGTGGCGATCGTCGCCGACTGTTGCGAGCACAACGCC
AACCCCGCCATCCTTGAAAAGCTCACGCTGCAGAATCTCCGATCGTTCACCGGTGTGGAC
TCCCCACCAGACGCAAGGGTCGGACGCTTTAGGATACCTCTAGACGGGACTCCCCGGGGG
GTGCTGGAGGCCGCGCTGGACCCGGACCACCATGGCCGGGGCATGGACATGTGCTCCATC
AACCCCAAATACATGGGGAAGATGTACAGATACGCATACGGGTGCGGGGCCAAGCGCCCC
TGTAACTTCCCCAACACCCTCACCAAGATCGATCTCGTGGAGAAGACTGCGAGGACGTGG
CATGAGGAAGGCTCCGTGCCGTCGGAGCCCCTGTTCGTTGAGCGACCTGGCGCCGCCCGA
GAGGACGACGGTGTGGTGGTATCCCTGGTCAGCGGCAAGGACGGAAAGGTGTACGTGCTG
CTGCTGGATGGCTCCACGTTTGAGGAGATCGCAAGAGGAAGGCTTCCGTACGGTCTTCCG
TATGGGCTACACGGATGCTGGGTTCCCAAGCCA------
>gnl_Spipo_v2_Spipo21G0037000
ATGGCGCCC------------------------GACTCTGCCTGTCTTGCTCCCACCTCC
CGGTTCCCATCCCCAGCG---------GCCGATCCGCTCGGCCTC---GGCCGGCGGCGG
CTA---------CTCCCTTCCCGCCGTCGCATCTTGGCGCCGACGCTCCCCCATCCCGCC
CTC---------GGGGCCCTCGTGTCGAACCCACCGGCGCCTAGTATC------GGCCGT
AACGGT------GAGGGGAAGCTTGCCGCGTGGACCAGCATACACCAGGAGAGTTGGGAG
GGCGATCTGGTGATCGAAGGCCAGATTCCTCCATGGCTGAAGGGAACGTACCTGAGGAAC
GGGCCGGGACTGTGGAACATCGAAGACCACGAGTTCCACCACTTGTTCGACGGATACGCC
ACCCTCGTCGGCGTCCACTTCGACGAAGGAGGGGTGAAGGCGGGGCATCGCCAGATCCAG
TCGGAGGCGTACAAGGCGGCCGTGAAGAACAAGCGGTTGTGCTACCGCGAGTTCTCCGAG
AATCCGAGGTCCGGGAACCTTCTCACATACCTCGGCGAGTTCGCTGGCCTTTTTTCAGGG
TCGTCGGTGACGGACAACGCCAACATCAGCGTGACCAAGTTGGGCGACGGGCGGGTGGTC
TGCCTGACGGAGACTAGCAAAGGCACCATCCAGGTCAACCCCGACACTCTGGAGACGATC
GGGAAATTCAAGTACGACGACGACCTTGGGTGGCTGTTCCAGTCCGCCCACCCGATTGTC
ACCGACTCGGAGTTCCTGACGCTGCTGCCGGACCTGGTGAGACCGGGCTACCGGGTCGTC
CGCATGGAGGCGGGAAGCAACGTGAGGAGGCTAATCGGCCGGGTTGATTGCCGGGGAGGA
CCGACGGCTGGATGGGTCCACTCGTTCCCCGTCACCGAGAACTACGTCGTCGTGCCGGAG
ATGCCGCTGAGGTACAGCGTCAAGAACATCCTCCGCGCCGCACACACCCCCTTCTACATG
TTCAAGTGGCACCCCGACTCCGGCGCCTTCATTCACGTCATGTGCAAAGCCAGCGGTAAA
ATCGTGGCGAGCGTGGAGGTCCCCCGGTTCTTCACTTTCCACTTCATCAACGCCTTCGAG
GAGGAGGATGGGGACGGCCGGGTGGTGGCGATCGTCGCAGACTGTTGCGAGTACAACGCC
AACCCCGCCATCCTTGAAAAGCTCACGCTGCAGAATCTCCGATCCTTCAGCGGTGTGGAT
TCCCTACCAGACACAAGTCTA---------------------------------------
------------------------------------------------------------
------------------------------------------------------------
------------------------------------------------------------
------------------------------------------------------------
------------------------------------------------------------
------------------------------------------------------------
------------------------------GAT------
>gnl_Spipo_v2_Spipo0G0070100
------------------------------------------------------------
------------------------------------------------------------
------------------------------------------------CCCCATGCCGCC
CCCGACCCA---CGGGCCCTCGAGTCGGCCCAACCGGCGCCTAGTATC------AGCCGC
GACGGT------GAGGGGAAGCTCGCCGTGTGGACCAGCATACAGCAGGAGAGTTGGGAG
GGCGATCTGGTGGTCGAAGGCCAGATTCCTCCATGGTTGAAGGGAACGTACCTGAGGAAC
GGGCCGGGAGTGTGGAACATCGAAGACCACGAGTTCGGCCACATGTTCGACGGATACGCC
ACCCTCGTCGGCGTCCACTTCGACGAAGGAAGGGTGAAGGCGGGGCATCGCCAGATCCAG
TCGGAGGCGTACAAGGCGGCCGTGAAGAACAAGCGATTGTGCTACCGTGAGTTCTCCGAG
AACCCGAGGTCCGAGAACCTTCTCGGATACCTCGGCGGGCTCGCTGGCCTGTTTTCAGAG
TCGTCGCTGACGGACAATGCCAACATCAGCGTAATCAAGTTGGGCGACGGGCGGGTGGTC
TGCCTGACGGAGACCATCAAGGGCTCCATCCAGGTCGACCCCGAAACGCTGGAGACGATC
GGGAAATTCGAGTACGACGACGACCTTGGGTGGCTGATCCAGTCCGCCCACCCGATCGTC
ACCGACTCTGAGTTCCTGACGCTGTTGCCGGACCTGGTGCGACCGGGCTACCAGGTCGTC
CGCATGCAGCCGGGAAGCAACGTGAGGAGGCTGATCGGGCGGGTGGATTGCCGCGGAGGA
CCGGCGCCAGGATGGGTCCACTCGTTCCCCGTCACCGAGAACTACGTCGTCGTGCCGGAG
ATGCCGCTGAGGTACAGCGTCAAGGGCATCCTCCGCGCCGCACACACCCCCTTCTCCATG
TTCGAGTGGCACCCCGATTCCGGCGCCTTCATTCACGTCATGTGCAAAGCCAGTGGTAAC
ATCGTGGCGAGCGTGGAGATCCCCCAGTGCTTCACGTTCCACTTCATCAACGCCTACGAG
GAGGAGAATGGGGACGGCCGGGTGGTGGCGATCGTCGCCGACTGTTGCGAGCACAACGCC
AACCCCGCCATCCTTGAAAAGCTCACACTGCAGAATCTCCGATCCTTTACGGGTGTGGAC
TCCCTACCAGACGCAAGGGTCGGACGCTTTAGGATACCTCTAGACGGGACCCCGCGGGGG
GTGCTGGAGACCGCGCTGGACCCGGACCACCATGGCCGGGGCATGGAAATGTGCTCAATC
AACCGCAAATACACGGGGAAGAAGTACAGATACGCATACGCGTGCGGGGCCAAGCGCCCC
TGTAACTTCCCCAACACACTCACCAAAATCGATCTCGTGGAGAAGACGGCGAGGACGTGG
CACGAGGAAGGCGCCGTGCCGTCGGAGCCCCTGTTCGTAGAGCGACCGGGCGCCGCCCGG
GAGGACGAGGGTGTGGTCATATCCCTGGTCAGCGGCAAGGACGGAGAAGGGTACGTGCTG
CTGCTGGATGGCTCCACGTTTGAGGAGATCGCAAGAGGAAGGCTTCCATACGGTCTTCCG
TATGGGGCCCACGGATGCTGGGTTCCCAGAACA------
>gnl_Stras_v2.0_SGA_v2.0_scaffold103T29990
ATGGCT---TCCCTTGCATTTTCTTGCATCAAA---CCTCATACTATCCCTAATAAAAAT
AAGTCGTCC------------TATCGAGTAAGCCACGAATCATATTCACTCGGAAAAACA
ATTATTTGTTGTGCGAAATTATCTGAAAATCCAGGGTTATTGACTAAATCAAATGTTGCA
ATAAAA------CCAACTGTTTATGATACT------CAGTGGAAACAA------GAAACT
GAGAAT------AATCAGGAGCTCGTTGCATGGACAAGTGTTAAGCAAGAGAGATGGCAA
GGAGAGCTTCAAGTTGAAGGACAAATCCCAAACTGGCTGAATGGGACATACCTAAGGAAC
GGACCAGGGCTATGGCACATCGGAGATTACAACTTCCGCCACCTCTTTGACGGCTACGCA
ACCCTTGTCCGCCTCCACTTTGAAAACGGCGGCCTCACAATGGCCCACCGTCAAATCGAG
TCCGACGCATACAAGGCCACCAAGGCCCACAACAAGCTCTGCTACCGAGAATTTTCCGAG
GTCCCAAGGCCCAACAATCTGTTGGCCTACATTGGCGACCTAGCTAACCTACTCAGTGGC
GCCTCTTTGACCGATAACGCCAACACTGGAGTCGTTAGATTGGGAGACGGGCGCGTGGTT
TGCCTGACAGAAACCGTGAAAGGCTCGATTATGGTTGATCCAGACACTTTGGACACGTTG
GGGAGATTCGAGTTTAGTGACAAATTAGGTGGGCTCATACACTCGGCTCACCCAATCGTG
ACCGAGAATGAGTTTTTGACGTTGTTGCCAGATCTGATGAATCCAGGGTATTTGGTGGTG
AGGATGGAGGCTGGGACGAACGAGAGGAAG------------------------------
------------------------------------------------------------
ATGCCGCTTAGGTATTGCCTTCGGAATTTGCTCCGGGCAGAGCCCACGCCGTTGTTCAAG
TTCGAATGGAAGCCTAGCTCTAAGGCCTACATGCAT------------------------
---GTGGCGAGCGTGGAAGTTCCTTTGTACGTGACGTTCCATTTTATTAATGCATACGAG
GAGAAAGATGAAGATGGAAAGGTGACGGCCGTTATTGCCGATTGCTGTGAGCACAATGCC
GACACATCCATCTTGCAGAAACTCACCCTTCACAACCTCCGTTCTTTGGCGGGCAAAGAT
GTCCTACCAGATGCAAGGGTTGGGAGATTCAAGATTCCATTGGACGGGAAGCCATATGGG
AGTTTAGAAGCCGCATTGGACCCAAATGAACATGGAAAAGGGCTTGATATGTGCAGCATA
AACCCTAATTTTCTAGGCCAAAAATACAGATATGCTTATGCCACTGGTGCTAAGAGGCCT
TGTAATTTCCCCAACACCCTTACTAAGGTTGACTTGATCAAGAAGAAAGCCAAGAGCTGG
GTGGAAAACGGATCCATACCCTCCGAACCCATCTTTGTGCCTCGTCCGAGTGCAACAGAG
GAGGATGATGGAGTGATAATATCAATAGTAAGTGGCAAAAATGGAGAAGGATATGCATTG
TTACTTGATGGACACTCGTTTGAAGAAATTGCAAGAGCTAAGTTC---------------
---------------------------------------
>gnl_Theca_v1.1_Thecc1EG037195t1
ATGGAT---TCCCTATCATTTTCAGGTATCTGCAGGTACCGTGTATCACCCTCAACTAGG
TTGGAATTCGATCAATCC------AATAATAGAAAAGATGGGTTTTCCTTGGGGAACAAG
GCT------AGTTTTGATAGGAAACAGGACAGACAAGGCTTAGCAATAACCCGTGTCGCG
AGTCCATTGAAGCAGGCGATTGTTCCA---------TCCCTGGAGAAA------GAAACC
GTGCCT------GACCAGAATCACGTTGCATGGACTAGTGTCAGACAAGAACGATGGGAA
GGGGAGCTGGTTGTACAAGGAGAAATACCGTTATGGCTGAAAGGTACGTACCTCAGAAAT
GGCCCAGGGATATGGCACATAGAAGACTACAACTTCCGTCACCTCTTTGACGGCTACGCC
ACTCTAGTCAAGCTCCACTTCGAGAACGGCAGGTTAATCGCCGGCCACAGACAAATCGAA
TCCGAAGCCTATAAGGCTGCAAGGAAAAACAAAAAGATTTGCTTCCGAGAATTCTCGGAA
GTTCCTAAACATGAAAACTTCATGGCTTATGTTGGGGACCTCGCAAAGCTCTTCTCCGGC
GCTTCTTTAACGGATAACGCCAACACGGGCGTTGTCAAGCTTGGAGATGGACGTGTAGTT
TGCTTGACAGAAACCCAAAAAGGGTCATTAGTTATTGACCCGAACAGCTTGGAAACACTT
GGGAGGTTTGAATATAGTGACAGCCTGGGGGGTTTGATACACTCGGCTCATCCGATAGTG
ACAGACTCAGAGTTCTTGACCCTGTTACCTGATTTGCTGAACCCTGGATACTTGGTGGTG
AGAATGGAGCCAGCGACGAACGAAAGGAAGGTGATCGGAAGGGTCAACTGCAGGGGCGGT
CCAGCACCAGGTTGGGTCCATTCGTTTCCAGTGACTGAGCATTATGTTATCGTGCCTGAA
ATGCCATTGAGGTACAGTGCGCAAAATCTACTTAAAGCTGAACCGACTCCAATGTACAAA
TTCAAGTGGCATCCTGAATCTAAAGCTTTTCTCCATGTTATGTGTAAAGCTAGTGGAAAA
ATCGTGACGAGTGTGGAAGTGCCATTATTCGTGACATTTCATTTCATCAATGCGTACGAA
GAGGAAGATGAAGATGGTAGGGTGACTGCTATTATCGCTGATTGTTGCGAACATAATGCC
AACACTGCCATTCTAGATCAGCTTAGGCTTCAAAATCTCCGCTCTTTCAACGGCCAGGAC
ATGCTACCAGATGCAAGGGTCGGAAGATTCACGATTCCATTGGATGGGAGTCCATTCGGG
AAGCTGGAGTCAGCGTTGGACCCAGATGAACATGGGAGAGGCATGGACATGTGCAGCATC
AACCCTGCCAATTTGGGTAAAAAATACAGATACGGTTATGCTTGTGGAGCCCACCGCCCA
TGTCACTTCCCCAATACCCTCACCAAGCTTGATTTTGTAAAGAAAAAGGCAAAGAATTGG
CACGATGAGGGGGCTGTGCCATCCGAACCATTCTTTGTGGCTAGGCCAGGGGTGACCGAG
GAAGATGATGGTGTTGTAATCTCCATTGTTAGTGAGAAAAATGGAAGTGGCTATGCTTTA
TTGTTGGACGGATCAACATTCGAAGAACTTGCAAGAGCAAAGCTCCCTTATGGTCTACCA
TATGGGCTACATGGATGTTGGGTCCCCAAGAAA------
>gnl_Utrgi_v4.1_Scf00491.g18561.t1
ATGGCT---TCTCGATTCATAGCTTCCATGAAATCCCGCCATCCCTCAGATACAACTCAT
TTATTGTTAGGTGAACCC------CGGCTTCTGAAAAGTGGGTTCTCCTCTTTCAGG---
---GTGGAAGAGAAGAAATTCCGTTCTAGGAATCCGTCGGCGGTTTGCACAAAAACAGCG
GAGAAGCTCAGGCATGTGGTTTCTCCGGTG---------------------GATGAGGTG
GCTGGA------AACGAAAACCTCGCCGCCTGGGCGAGTGTCAAGCAAGAGACATGGCAA
GGGGAACTCCAAGTTCGAGGCCATATCCCAGATTGGCTGAAGGGAACATACCTAAGGAAC
GGTCCAGGCCTATGGGAGATTGGAGACCACAGCTTCCACCATCTGTTCGACGGCTACGCG
ACTCTGGTTCGCCTCCACTTCCAGGACGGTCGCGTCACCATGTCCCACCGGCAGATCGAG
TCCGACGCATTCACGGCGGCGAAGAAGAGCAAAAAGCTATGCTATCGCGAGTTCTCCGAG
AGCCCAAAACCCCAAAACTTCCTAGCCTGCATTGGAGACCTCGTAAGCCTCTTCTCCGGC
GCGTCGCTCACGGATAACGCTAACACCGGCGTCGTGAGGCTCGGCGATGGCCGCATCGTC
TGCCTGACGGAGACTACAAAAGGTTCCATTATCATCGACCATGAAACACTAGATACTGTC
GGGAAGTTGGAGTTCTCCGACGATCTCGGCAGCCTTATCCACTCGGCGCATCCAATCGTG
ACGGATAGCGAATTCATCACACTTTTGCCCGATTTGGTAAGGCCGGGGTACTTGGTAGTG
AGAATGGAGCCTTGGACGAACGAAAGGAAGGTTATCGGCCGGGTTGATTGCCGCGGTGGG
CCAGCTCCAGGCTGGGTCCATTCGTTTCCGGTGACGGAGAATTACATCATCGTGCCGGAA
ATGCCCCTCAGGTATTCACCCGAGAATCTTCTTAGCGCTGAGCCTGCACCATTGTTCAAG
TTCAAGTGGCATCCTCGGTCCAAGGCCTTCATGCATGTAATGTGCAGAATCAGTGGCAAA
ATCGTACAAAGCGTAGAGGTACCATTGTTCGTGACATTTCACTTCATCAACGCATATGAA
GAGAGAGACGAGGACACTGGAATCACCACGATAATCGTAGATTGCTGCGAGCACAATGCA
GATACGAGTATCCTACAAAAGCTGTCCCTTCAAAACCTCCGTTCACTTTCAAGGGAAGAT
GTTTTGCCCCATGCTAGGGTTGGAAGATTTCGGATTCCACTGTCCGGAGCCCGGTTTGGT
AGCTTAGAGTCGGGTTTGGATCCTAACGAGCATGGGAATGGGTTGGATATGTGCAGCATC
AACCCTTCTTTTCTGGGCAAGAAATATCGATATGCCTATGCTTGTGGTGCTTCTAGGCCT
TGCAACTTCCCCAACACCATTGTCAAGATAGACATGTTGGAGAAGAGGGCAAAGAGTTGG
CACGACGAGGGGTCTATCCCATCCGAACCGTTCTTTGTTGCTCGTCCCGGGGGCACAGAT
GAAGATGACGGAGTTGTGATCTCAATTGTAAGTGGGAGAAGGGGAGGTGGGTATGCAGTG
TTGCTTGATGGAGCTACTTTTGAGGAGATTGCACGAGCCGAGTTTCCCTATGGCCTCCCT
TACGGTCTCCATGGATGCTGGATTCCAAGTACCGCA---
>gnl_Vitvi_Genoscope.12X_GSVIVT01035626001
ATGGCT---TCTACACAATTTTCTTCTCCCAGA---AGCCATGCTCAACAGGCAACCATG
GCGGTTTCCGGTAAGCCT------GGTAGTGTGAAAGGTGGGTGTTCATTTGGGAGGGCT
GTT------AATTTCTCTAGAAAACATCACAAGGGTGGATTAAGAGTGAGAAATGTTGCG
ACTAGATTG---CCGGAGACTCAGGTGTCGCAGGTATCGCCTGAGAAA------GGGGGT
GGGAAT------GAGAGGAAGCTTGCTGCATGGACGAGCATCCGGCAAGAGAGATGGGAG
GGAGAGCTGGCTGTTCAGGGAGAAATACCACTATGGCTGAATGGGACATACCTAAGGAAC
GGTCCAGGCCTGTGGCACATAGGAGATTACAACTTCCGCCACCTCTTCGACGGCTACGCC
ACACTTGTCCGCCTACACTTCCAGGACGGCCGATTAATAGCTGGCCACCGACAGATTCAA
TCCGAAGCATATAAGGCAGCGATCAAGAATAAAAAACTATGTTACCGTGAATTCTCGGAG
GTCCCAAAGGCTGACAACTTCCTATCTTATGTGGGTGAGCTGGCTAGCTTATTCTCTGGT
GCTTCGCTGACAGATAACGCTAACACCGGCGTTGTTAGACTCGGCGATGGAAGGGTGGTG
TGCCTGACGGAGACGATAAAAGGGTCAATAATCATCGATCCTGACACACTCGAGACGATG
GGGAAATTTGAGTACAGTGACACATTGGGAGGGTTGATACATTCGGCACATCCAATCGTG
ACAGAATCGGAGTTCTGGACGTTGTTGCCGGACTTGGTGAAGCCGGGGTACATAGTGGTG
AGGATGGAGCCAGGGAGCAATGAGAGGAAGGTGATAGGGAGGGTGAATTGCAGGGGTGGT
CCTGCACCAGGGTGGGTTCATTCATTTCCGGTGACCGAACACTACGTGGTTGTCCCGGAA
ATGTCATTAAGGTACTGCGCCCAAAATCTTCTAAGGGCCGAGCCCACGCCACTTTACAAG
TTCGAGTGGCACCCTCTGTCCAAAGCCTTTATGCACGTTATGTGTAAAGCTAGTGGCAAA
ATTGTGGCAAGTGTGGAAGTTCCATTGTACGTGACGTTCCATTTCATCAATGCATACGAA
GAAAAAGACGAGGACGGGAGGGTGACAGGCATCGTAGCTGATTGTTGTGAGCACAACGCC
GATACCACTATTCTAGATAAGCTCAGGCTTCACAATCTCCGGTCGTTTTCTGGGGAAGAC
GTGCTGCCTGACGCTAGGGTTGGGCGTTTCACAATACCGTTGGATGGGAGTCCATATGGG
AAGTTAGAGGCAGCATTGAACCCAGATGAACATGGGAGAGGCATGGATATGTGCAGTATC
AACCCTGCCTACTTGGGCAAGACGTACAGATATGCCTATGCTTGTGGGGCACAGCGCCCT
TGTAACTTCCCCAACACCCTCACTAAGCTTGATTTAGTGGAGAAGAAGGCAAAGAACTGG
TTCGATGAAGGTTCTGTGCCCTCGGAACCATTATTTGTGGCTCGTCCAGGGGCAACAGAG
GAGGATGATGGTGTTGTGATCTCGATGGTCAGTGACAAAAATGGGGAAGGATATGCACTG
TTGTTGGACGGGAGAACTTTTGAAGAGATCGCAAGGGGGAAGTTCCCGTACGGACTTCCA
TATGGGCTGCATGGCTGCTGGGTTCCCAAGAAA------
>Frave_08839-v1.0-hybrid.t1
ATGGCT---TCCTTAGGATTTTCTGTAGGCAGTGGAAACTCGTGTTTGCTGCCGAGAGCA
GCAGTTTCCGATCACTCCATTCCGAACAGTGGCAGAGATGGATTTAATCCCTTAAAGAAG
GGC------------------GGTACCAGCAGGAAGCGCTTGACGTCCACAAACGTCGCA
AGTCCTCCATTGCCGGCTATTGCAGCTCCTCATCTGCCGCCGAGTAAG------GAAAGT
GATGAT------CGAAGAAGCCACGTAGCTTGGACCAGTGTGCGGCAGGAGAGATGGGAA
GGAGAGCTGCACGTACAAGGACAAATACCACTGTGGCTGAAAGGAACGTACCTAAGAAAT
GGTCCGGGACTTTGGCACATTGAGGACTACAACTTCCGTCACCTCTTCGACGGCTACGCG
ATGCTAGCCAAGCTCCACTTTGAGAACGGCCGTCTGATCGCCGGCCACCGCCAAATCGAA
TCCGATGCTTATAAAGCCGCAATGAAGAGCAAAAAGCTATGCTACCGTGAGTTCTCAGAA
GTTCCTAAACCGGATAATTTCCTATCCTACATTGGTGAGCTGGCCAACCTATTCTCCGGT
GCATCCCTTACCGATAATGCCAACACCGGCGTAGTACAACTCGGTGATGGCCGGGTGGTG
TGCCTCACTGAGACCCAAAAAGGGTCCATAGTGATTGACCCGGACACTTTGGACACAATA
GGAAAATTCGAGTACACTGACTCGTTGGGAGGTTTGATCCATTCAGCACATCCTATTGTG
ACAGAGACCGAGTTCCTGACTTTGTTGCCTGATCTGATCAACCCGGGTTACTTGGTGGTG
AGAATGGAGCCTGGTACGAATGAAAGGAAGGTGATCGGACGGGTTGACTGCAGACAAGGT
CCGGCGCCGGGATGGGTTCATAGCTTTCCGATGACCGAGCACTACATAATTGTGCCCGAA
ATGCCGTTGAGGTATTGTGCAGGAAATTTGCTCAGGGCTGAACCAACACCATTGTACAAG
TTTGAGTGGCATCCTGAGTCCAAGGCCTATATGCATGCTATGTGTAAAGCCAGTGGTAAA
ATTGTTGCGAGTGTGGAAGTGCCATTGTTTGTTACTTTCCATTTCATTAATGCATATGAA
GAGAAAGATGAGGATGGGAGGGTGACGGCACTCATTGCAGATTGTTGCGAGCACAACGCT
GATACCACCATCCTTGATAAGCTTAGGATACAGAATCTGCGTTCATATACTGGCGAAGAT
GTGCTACCAGATGCTAGGGTTGGAAGGTTTAGAATCCCATTCGATGGGAGTGCATATGGA
GAACTAGATGCAGCATTAGACCCAAATGAACATGGAAAAGGGATGGACATGTGCAGCATA
AACCCTGCGTTTTTGGGTAAGAAGTATAGATATGCCTATGCTTGTGGAGCTGAGCGCCCT
TGCAACTTCCCTAACACCCTCACAAAGATTGATTTGGTGGAGAAGAAAGCTAAGAATTGG
TATGAAGAGGGCGCAGTGCCATCCGAACCATTCTTTGTCGCTCGACCAGGTGCAACTGAA
GAAGATGATGGTGTGGTGATCTCGATGATCAGTGAGAAAAACGGAGGTGGGTACGCATTG
GTATTAGATGGAACAACGTTTGAAGAGATTGCTAGAGCCAAGTTCCCTTATGGCCTTCCA
TATGGGCTGCATGGATGCTGGGTTCCAAAGAAA------
>Maldo_GDDH_08G1113800
ATGGCC---TCCATAACATTTTCAGGCGCTACTGGAAACTTCTCTTTTCTGCCAACAGCT
GCCGTTTCTGAGAACTCA------AATAATATAAAAGGTGGGTTTAATCCCTTAAAAAAG
AACTTGAATAATACCATAAAAAAGCACAATGGTCGGAGCTTGGTGTCCACAAACGTAGCA
AGTCCACCATTGCCGGCAATAGCTCAT------CCACCCCCAAAAGAA------GAAAGT
GGCGATGGTTACGACGGGAGTCACGTAGCATGGACGAGTGTGCGGCAGGAGAGATGGGAA
GGAGAGCTGCTTGTCCAAGGAGAAATACCATTGTGGCTGAAGGGTACGTACCTAAGAAAT
GGTCCAGGGCTGTGGCACGTTGGGGGCTACAACTTCCGCCACCTCTTTGACGGCTATGCC
ATGCTCGCCAAACTCCACTTCCACGACGGCCGCCTCACTGCTGGCCACCGCCAGATCGAA
TCCGAGGCCTACACAGCCGCCATGAAGAACCAAAAATTATGTTTCCGTGAATTCTCTGAG
GTCCCTAAGCCAGCCAATTTCCTATCTTATATTGGAGAACTAGCCAACTTATTTTCCGGT
GCATCGTTGACTGACAACGCCAACACCGGAGTGGTTAAGCTAGGTGATGGTCGGGTTGTG
TGCCTCACAGAAACCCAGAAGGGATCAATAGTGATTGACCCGACAACGTTGGACACTTTG
GGAAAATTTGAGTACAGTGACACATTGGGTGGTTTGATACACTCGGCACATCCTATTGTG
ACCGATACCGAGTTTTTGACTTTGTTGCCGGATTTAATCAACCCGGGGTATTTAGCGGTC
AGGATGAAGCCGGGTACTAATGAGAGGAAGGTGATCGGGCGGGTTGATTGTAGCCGTGGA
CCGGCTCCTGGTTGGGTGCACTCTTTCCCTGTGACCGAGCACTACATCATTGTGCCCGAA
ATGCCACTGAGGTATTGTGCTGGGAATTTGCTCAAGGCCGAGCCCACTCCCTTGTACAAG
TTTGAGTGGCACCCTGACTCTAAGGCGTTTATGCATGTCATGTGTAAAGCTAGTGGCAAC
GTTGTGGCGAGTGTGGAAGTTCCATTGTATATTACGTTCCATTTCATTAATGCTTATGAG
GAGACAGATGAGGACGGTAGGGTTACTGCTGTCATTGCCGATTGTTGTGAACACAACGCT
GACACCACAATTCTGGATAAGCTTAAGATTCAGAATCTTCGGTCGTATACCGGCAAAGAT
GTACTACCAGATGCTCAGGTTGGTAGGTTCAAGATACCACTGGATGGGAGTCCATATGGA
AAATTGGAGGCAGCACTAGACCCAAATGAGCATGGAAGAGGGATGGACATGTGCAGCATA
AACCCTGCTTATCTGGGCAAAAAATACAGATACGCTTATGCTTGCGGGGCTCAGCGCCCG
TGCAACTTCCCTAACACCCTCACCAAGATTGATTTGGTAGAGAAGAAAGCTAAGAATTGG
TACGATGAGGGAGCAGTGCCATCCGAGCCGTTCTTTGTTGCCCGTCCCGGGTCAACTGAA
GAAGATGATGGTGTTGTGATCTCGATGATTAGTGAGAAAAATGGAGATGGATATGCATTG
CTGTTAGATGGATCAACGTTTGAAGAGATTGCTAGGGCAAAGTTCCCCTATGGTCTTCCA
TATGGACTGCATGGATGCTGGGTTCCCTCCAAA------
>Maldo_GDDH_15G1093500
ATGGCT---TCCATAACATTTTCAGGCACTACTGGAAACTTCTCTTTGCTGCCAACAGCT
GCCGTTTCTGAGAACTCC------AATCATATAAAAGATGGGTTTAATCCCTTAAAGAAG
AACTTGAGTAATACTAGAAAAAAACACAATGGTCGGAGCTTGGTGTCCACAAACGTAGCA
AGTCCACCATTGCCGGCAATAACTCAT------CCACCCCCAAAAAGA------GAGAGC
GGCAATGGTTACGACGGGAGTCACGTGGCATGGACGAGTGTGCGGCAGGAGAGATGGGAA
GGAGAGTTGCTTGTCCAAGGAGAAATACCATTGTGGCTGAAAGGGACGTACCTAAGAAAT
GGTCCAGGGCTGTGGCACGTCGGGGACTACAACTTCCGCCACCTCTTTGACGGCTATGCC
ATGCTCGTCAAACTTCACTTCCACGACGGTCGCCTCACTGCTGGCCACCGCCAGATCGAA
TCCGAGGCCTACAAAGCCGCCATGAAGAACAACAAATTATGTTTCCGTGAATTCTCTGAG
GTCCCTAAGCCTAACAATTTCCTATCTTATATTGGTGAGCTAGCCAACCTATTCTCCGGT
GCATCACTGACTGACAACGCCAACACCGGAGTGGTTAAGCTCGCCGATGGTCGGGTTGTG
TGCCTCACAGAGACCCAGAAAGGGTCAATAGTGATTGATCCGGCTACCTTGGAAACTGTA
GGGAAATTTGAGTACAGTGACACATTGGGTGGCTTGATACACTCGGCACATCCTATCGTG
ACCGATACCGAGTTTTTGACTTTGTTGCCGGATTTAATCAACCCAGGATATTTGGCAGTC
AGGATGGAGCCGGGTACTAATGAGAGGAAGGTGATCGGGCGGGTTGATTGTAGCCGTGGA
CCGGCTCCGGGTTGGGTGCACTCTTTCCCTGTGACCGAGCACTACATCATTGTGCCCGAG
ATGCCACTGAGGTATTGTGCTGGGAATTTGCTCAAGGCCGAACCCACTCCCTTGTACAAG
TTTGAGTGGCACCCTGACTCCAAGGCGTTTATGCATGTTATGTGTAAAGCTAGTGGCAAC
ATTGTGGCGAGTGTGGAAGTTCCATTATACATTACGTTCCATTTCATTAATGCTTATGAG
GAGACAGATGAGGATGGTAGGGTGACTGCAGTCATTGCAGATTGTTGCGAACACAACGCT
GACACAACGATTCTGGACAAGCTTAAGATACAAAATCTTCGGTCGTATACTGGCAAAGAT
GTACTACCAGATGCTAAGGTTGGTAGATTCAGAATACCACTGGATGGGAGTCCATATGGA
AATTTGGAGGCAGCACTAGACCCAAATGAGCATGGAAGAGGGATGGACATGTGCAGCATA
AACCCCGCTTTTCTGGGCCAAAAATACAGATACGCTTATGCTTGCGGAGCTCAGCGCCCA
TGCAACTTTCCTAACACCCTCACCAAGATTGATTTGGTAGAGAAGAAAGCTAAGAATTGG
TACGATGAAGGGGCAGTGCCATCCGAACCGTTCTTTGTGGCCCGTCCTGGGGCGACCGAA
GAAGATGATGGTGTTGTAATATCGATGATTAGTGCGAAAAATGGAGATGGATATGCGTTG
TTATTAGATGGATCAACGTTCGAAGAGATTGCTAGGGCAAAGTTCCCCTATGGTCTTCCA
TATGGACTGCATGGATGCTGGGTTCCCTTCAAA------
>Maldo_Gala_08g010540
ATG------------GTC------------------------------------------
------------------------------------------------------------
------------------------------------------------------------
------------------------------------------------------------
------------------------------------------------------------
------------------------------------------------------------
---------------------------------------AGGGTCTTTGGCACATTGAAG
ACTACAATTTCCGGCACCTCTTCGACGGCTATGCAAAGGCGGCCTCACTGCCAAACCGAT
TCCGAGGCTTACAGGACGGCCATAGAAACCAAAAAGCTACGTTATCATGGATTCTCTGAA
GTCCCAAACCACTATAACATCCTATCCTACCTCCTCGAGCTTGCCAATCTA---------
------------------------------------------------------------
------------------------------------------------------------
---------------------------------TTAGTCTTTGGTGCATCACCG------
------------------------------------------------------------
---------------------------AAGGTGATACGCCAGATCGATTGTAGGGGTGGA
CGTACTGCGGATTGGATTCTCTCTCTTCATATGACATATCACTAT------------AAA
ATGTCACTCCGT------------------------------------------------
---------------------------------------TTATGCAGGCCATGTGCAGAA
ATGGTGGCAAAATTTTACGTCCCTTTCTTGACTATATACCATTTCATTTCATTGATGCTT
AAGAAG------------AGGAAGACGAAGATG---------------------------
------------------------------------------------------------
---------------------------------------------------AAGGCGGGA
------------------------------------------------------------
------------------------------------------------------------
------------------------------------------------------------
------------------------------------------------------------
------------------------------------------------------------
------------------------------------------------------------
---GGG---------------------------------
>Maldo_Gala_08g010550
ATGGCC---TCCATAACATTTTCAGGCGCTACTGGATACTTCTCTTTTCTGCCAACAGCT
GCCGTTTCTGAGAACTCA------AATAATATAAAAGGTGGGTTTAATCCCTTAAAAAAG
AACTTGAATAATACCATAAAAAAGCACAATGGTCGGAGCTTGGTGTCCACAAACGTAGCA
AGTCCACCATTGCCGGCAATAGCTCAT------CCACCCCCAAAAGAA------GAAAGT
GGCGATGGTTACGACGGGAGTCACGTAGCATGGACGAGTGTGCGGCAGGAGAGATGGGAA
GGAGAGCTGCTTGTCCAAGGAGAAATACCATTGTGGCTGAAGGGTACGTACCTAAGAAAT
GGTCCAGGGCTGTGGCACGTTGGGGGCTACAACTTCCGCCACCTCTTTGACGGCTATGCC
ATGCTCGCCAAACTCCACTTCCACGACGGCCGCCTCACTGCTGGCCACCGCCAGATCGAA
TCCGAGGCCTACACAGCCGCCATGAAGAACCAAAAATTATGTTTCCGTGAATTCTCTGAG
GTCCCTAAGCCAGCCAATTTCCTATCTTATATTGGAGAACTAGCCAACTTATTTTCCGGT
GCATCGTTGACTGACAACGCCAACACCGGAGTGGTTAAGCTAGGTGATGGTCGGGTTGTG
TGCCTCACAGAAACCCAGAAGGGATCAATAGTGATTGACCCGACAACGTTGGACACTATG
GGAAAATTTGAGTACAGTGACACATTGGGTGGTTTGATACACTCGGCACATCCTATTGTG
ACCGATACCGAGTTTTTGACTTTGTTGCCGGATTTAATCAACCCGGGGTATTTAGCGGTC
AGGATGAAGCCGGGTACTAATGAGAGGAAGGTGATCGGGCGGGTTGATTGTAGCCGTGGA
CCGGCTCCTGGTTGGGTGCACTCTTTCCCTGTGACCGAGCACTACATCATTGTGCCCGAA
ATGCCACTGAGGTATTGTGCTGGGAATTTGCTCAAGGCCGAGCCCACTCCCTTGTACAAG
TTTGAGTGGCACCCTGACTCTAAGGCGTTTATGCATGTCATGTGTAAAGCTAGTGGCAAC
GTTGTGGCGAGTGTGGAAGTTCCATTGTATATTACGTTCCATTTCATTAATGCTTATGAG
GAGACAGATGAGGACGGTAGGGTTACTGCTGTCATTGCCGATTGTTGTGAACACAACGCT
GACACCACAATTCTGGATAAGCTTAAGATTCAGAATCTTCGGTCGTATACCGGCAAAGAT
GTACTACCAGATGCTCAGGTTGGTAGGTTCAAGATACCACTGGATGGGAGTCCATATGGA
AAATTGGAGGCAGCACTAGACCCAAATGAGCATGGAAGAGGGATGGACATGTGCAGCATA
AACCCTGCTTATCTGGGCAAAAAATACAGATACGCTTATGCTTGCGGGGCTCAGCGCCCG
TGCAACTTCCCTAACACCCTCACCAAGATTGATTTGGTAGAGAAGAAAGCTAAGAATTGG
TACGATGAGGGAGCAGTGCCATCCGAGCCGTTCTTTGTTGCCCGTCCCGGGTCAACCGAA
GAAGATGATGGTGTTGTGATCTCGATGATTAGTGAGAAAAATGGAGATGGATATGCATTG
CTGTTAGATGGATCAACGTTTGAAGAGATTGCTAGGGCAAAGTTCCCCTATGGTCTTCCA
TATGGACTGCATGGATGCTGGGTTCCCTCCAAA------
>Maldo_Gala_15g008790
ATGGCT---TCCATAACATTTTCAGGCACTACTGGAAACTTCTCTTTGCTGCCAACAGCT
GCCGTTTCTGAGAACTCC------AATCATATAAAAGATGGGTTTAATCCCTTAAAGAAG
AGCTTGAGTAATACTAGAAAAAAACACAATGGTCGGAGCTTGGTGTCCACAAACGTAGCA
AGTCCACCATTGCCGGCAATAACTCAT------CCACCTCCAAAAAGA------GAGAGC
GGCAATGGTTACGACGGGAGTCACGTGGCATGGACGAGTGTGCGGCAGGAGAGATGGGAA
GGAGAGTTGCTTGTCCAAGGAGAAATACCATCGTGGCTGAAAGGGACGTACCTAAGAAAT
GGTCCAGGGCTGTGGCACGTCGGGGACTACAACTTCCGCCACCTCTTTGACGGCTATGCC
ATGCTCGTCAAACTTCACTTCCACGACGGTCGCCTCACTGCTGGCCACCGCCAGATCGAA
TCCGAGGCCTACAAAGCCGCCATGAAGAACAACAAATTATGTTTCCGTGAATTCTCTGAG
GTCCCTAAGCCTAAAAATTTCCTATCTTATATTGGTGAGCTAGCCAACCTATTCTCCGGT
GCATCACTGACTGACAACGCCAACACCGGAGTGGTTAAGCTCGCCGATGGTCGGGTTGTG
TGCCTCACAGAGACCCAGAAAGGGTCAATAGTGATTGATCCGGCTACCTTGGAAACTGTA
GGGAAATTTGAGTACAGTGACACATTGGGTGGCTTGATACACTCGGCACATCCTATCGTG
ACCGATACCGAGTTTTTGACTTTGTTGCCGGATTTAATCAACCCAGGATATTTGGCAGTC
AGGATGGAGCCGGGTACTAATGAGAGGAAGGTGATCGGGCGGGTTGATTGTAGCCGTGGA
CCGGCTCCGGGTTGGGTGCACTCTTTCCCTGTGACCGAGCACTACATCATTGTGCCCGAG
ATGCCACTGAGGTATTGTGCTGGGAATTTGCTCAAGGCCGAACCCACTCCCTTGTACAAG
TTTGAGTGGCACCCTGACTCCAAGGCGTTTATGCATGTTATGTGTAAAGCTAGTGGCAAC
ATTGTGGCGAGTGTGGAAGTTCCATTATACATTACGTTCCATTTCATTAATGCTTATGAG
GAGACAGATGAGGATGGTAGGGTGACTGCAGTCATTGCAGATTGTTGCGAACACAACGCT
GACACAACGATTCTGGACAAGCTTAAGATACAAAATCTTCGGTCGTATACTGGCAAAGAT
GTACTACCAGATGCT---------------------------------------------
------------------------------------------------------AACATA
AACCCCGCTTTTCTGGGCCAAAAATACAGATACGCTTATGCTTGCGGAGCTCAGCGCCCA
TGCAACTTTCCTAACACCCTCACCAAGATTGATTTGGTAGAGAAGAAAGCTAAGAATTGG
TACGATGAAGGGGCAGTGCCATCCGAACCGTTCTTTGTGGCCCGTCCTGGGGCGACCGAA
GAAGATGATGGTGTTGTAATATCGATGATTAGTGCGAAAAATGGAGATGGGTATGCGTTG
TTATTAGATGGATCAACGTTCGAAGAGATTGCTAGGGCAAAGTTCCCCTATGGTCTTCCA
TATGGACTGCATGGATGCTGGGTTCCCTTCAAA------
>Maldo_HF21775-RA
ATG------------GTC------------------------------------------
------------------------------------------------------------
------------------------------------------------------------
------------------------------------------------------------
------------------------------------------------------------
------------------------------------------------------------
---------------------------------------AGGGTCTTTGGCACATTGAAG
ACTACAATTTCCGGCACCTCTTCGACGGCTATGCAAAGGCGGCCTCACTGCCAAACCGAT
TCCGAGGCTTACAGGACGGCCATAGAAACCAAAAAGCTACGTTATCATGGATTCTCTGAA
GTCCCAAACCACTATAACATCCTATCCTACCTCCTCGAGCTTGCCAATCTA---------
------------------------------------------------------------
------------------------------------------------------------
---------------------------------TTAGTCTTTGGTGCATCACCG------
------------------------------------------------------------
---------------------------AAGGTGATACGCCAGATCGATTGTAGGGGTGGA
CGTACTGCGGATTGGATTCTCTCTCTTCATATGACATATCACTAT------------AAA
ATGTCACTCCGT------------------------------------------------
---------------------------------------TTATGCAGGCCATGTGCAGAA
ATGGTGGCAAAATTTTACGTCCCTTTCTTGACTATATACCATTTCATTTCATTGATGCTT
AAGAAG------------AGGAAGACGAAGATG---------------------------
------------------------------------------------------------
---------------------------------------------------AAGGCGGGA
------------------------------------------------------------
------------------------------------------------------------
------------------------------------------------------------
------------------------------------------------------------
------------------------------------------------------------
------------------------------------------------------------
---GGG---------------------------------
>Maldo_HF21776-RA
ATGGCC---TCCATAACATTTTCAGGCGCTACTGGATACTTCTCTTTTCTGCCAACAGCT
GCCGTTTCTGAGAACTCA------AATAATATAAAAGGTGGGTTTAATCCCTTAAAAAAG
AACTTGAATAATACCATAAAAAAGCACAATGGTCGGAGCTTGGTGTCCACAAACGTAGCA
AGTCCACCATTGCCGGCAATAGCTCAT------CCACCCCCAAAAGAA------GAAAGT
GGCGATGGTTACGACGGGAGTCACGTAGCATGGACGAGTGTGCGGCAGGAGAGATGGGAA
GGAGAGCTGCTTGTCCAAGGAGAAATACCATTGTGGCTGAAGGGTACGTACCTAAGAAAT
GGTCCAGGGCTGTGGCACGTTGGGGGCTACAACTTCCGCCACCTCTTTGACGGCTATGCC
ATGCTCGCCAAACTCCACTTCCACGACGGCCGCCTCACTGCTGGCCACCGCCAGATCGAA
TCCGAGGCCTACACAGCCGCCATGAAGAACCAAAAATTATGTTTCCGTGAATTCTCTGAG
GTCCCTAAGCCAGCCAATTTCCTATCTTATATTGGAGAACTAGCCAACTTATTTTCCGGT
GCATCGTTGACTGACAACGCCAACACCGGAGTGGTTAAGCTAGGTGATGGTCGGGTTGTG
TGCCTCACAGAAACCCAGAAGGGATCAATAGTGATTGACCCGACAACGTTGGACACTATG
GGAAAATTTGAGTACAGTGACACATTGGGTGGTTTGATACACTCGGCACATCCTATTGTG
ACCGATACCGAGTTTTTGACTTTGTTGCCGGATTTAATCAACCCGGGGTATTTAGCGGTC
AGGATGAAGCCGGGTACTAATGAGAGGAAGGTGATCGGGCGGGTTGATTGTAGCCGTGGA
CCGGCTCCTGGTTGGGTGCACTCTTTCCCTGTGACCGAGCACTACATCATTGTGCCCGAA
ATGCCACTGAGGTATTGTGCTGGGAATTTGCTCAAGGCCGAGCCCACTCCCTTGTACAAG
TTTGAGTGGCACCCTGACTCTAAGGCGTTTATGCATGTCATGTGTAAAGCTAGTGGCAAC
GTTGTGGCGAGTGTGGAAGTTCCATTGTATATTACGTTCCATTTCATTAATGCTTATGAG
GAGACAGATGAGGACGGTAGGGTTACTGCTGTCATTGCCGATTGTTGTGAACACAACGCT
GACACCACAATTCTGGATAAGCTTAAGATTCAGAATCTTCGGTCGTATACCGGCAAAGAT
GTACTACCAGATGCTCAGGTTGGTAGGTTCAAGATACCACTGGATGGGAGTCCATATGGA
AAATTGGAGGCAGCACTAGACCCAAATGAGCATGGAAGAGGGATGGACATGTGCAGCATA
AACCCTGCTTATCTGGGCAAAAAATACAGATACGCTTATGCTTGCGGGGCTCAGCGCCCG
TGCAACTTCCCTAACACCCTCACCAAGATTGATTTGGTAGAGAAGAAAGCTAAGAATTGG
TACGATGAGGGAGCAGTGCCATCCGAGCCGTTCTTTGTTGCCCGTCCCGGGTCAACCGAA
GAAGATGATGGTGTTGTGATCTCGATGATTAGTGAGAAAAATGGAGATGGATATGCATTG
CTGTTAGATGGATCAACGTTTGAAGAGATTGCTAGGGCAAAGTTCCCCTATGGTCTTCCA
TATGGACTGCATGGATGCTGGGTTCCCTCCAAA------
>Malsi_08g011000
ATG---------------------------------------------------------
------------------------------------------------------------
------------------------------------------------------------
------------------------------------------------------------
------------------------------------------------------------
------------------------------------------------------------
------------------------GACTACAATTTCCGGCACCTCTTCGACGGCTATGCA
GTGTTAGCTAAGCTCCACTCCAGA------------AGGCGGCCTCACTGCCAAACCGAT
TCCGAGGCTTACAGGACGGCCATAAAAACCAAAAAGCTACGTTATCATGGATTCTCTGAA
GTCCCAAACCACTATAACATCCTATCCTACCTCCTCGAACTTGCCAATCTA---------
------------------------------------------------------------
------------------------------------------------------------
---------------------------------TTAGTCTTTGGTGCATCACCG------
------------------------------------------------------------
---------------------------AAGGTGATACGCCAGATCGATTGTAGGGGTGGA
CGTACTGCGGATTGGATTCCCTTTCTTCATATGACATATCACTAT------------AAA
ATGTCACTCAGGCCATGTGCAGAAATGGTGGCAAAATTTTACGTCCCTTTCTTGACTAAG
TGGCGTTGGAAGCCCTGCTGT---------------------------------------
---------------------------------ATATACCATTTCATTTCATTGATGCTT
AAGAAG------------AGGAAGACGAAGATGAAGGCG---------------------
---------------------------------------------------GGA------
------------------------------------------------------------
------------------------------------------------------------
------------------------------------------------------------
------------------------------------------------------------
------------------------------------------------------------
------------------------------------------------------------
------------------------------------------------------------
------------GGG------------------------
>Malsi_08g011010
ATGGCC---TCCATAACATTTTCAGGCGCTACTGGAAACTTCTCTTTTCTGCCAACAGCT
GCCGTTTCTGAGAACTCA------AATAATATAAAAGGTGGGTTTAATCCCTTAAAAAAG
AACTTGAATAATACCATAAAAAAGCACAATGGTCGGAGCTTGGTGTCCACAAACGTAGCA
AGTCCACCATTGCCGGCAATAGCTCAT------CCACCCCCAAAAGAA------GAAAGT
GGCGATGGTTACGACGGGAGTCACGTAGCATGGACGAGTGTGCGGCAGGAGAGATGGGAA
GGAGAGCTGCTTGTCCAAGGAGAAATACCATTGTGGCTGAAGGGTACGTACCTAAGAAAT
GGTCCAGGGCTGTGGCACGTTGGGGGCTACAACTTCCGCCACCTCTTTGACGGCTATGCC
ATGCTCGCCAAACTCCACTTCCACGACGGCCGCCTCACTGCTGGCCACCGCCAGATCGAA
TCCGAGGCCTACACAGCCGCCATGAAGAACCAAAAATTATGTTTCCGTGAATTCTCTGAG
GTCCCTAAGCCAGCCAATTTCCTATCTTATATTGGAGAACTAGCCAACTTATTTTCCGGT
GCATCGTTGACTGACAACGCCAACACCGGAGTGGTTAAGCTAGGTGATGGTCGGGTTGTG
TGCCTCACAGAAACCCAGAAGGGATCAATAGTGATTGACCCGACAACGTTGGACACTATG
GGAAAATTTGAGTACAGTGACACATTGGGTGGTTTGATACACTCGGCACATCCTATTGTG
ACCGATACCGAGTTTTTGACTTTGTTGCCGGATTTAATCAACCCGGGGTATTTAGCGGTC
AGGATGAAGCCGGGTACTAATGAGAGGAAGGTGATCGGGCGGGTTGATTGTAGCCGTGGA
CCGGCTCCTGGTTGGGTGCACTCTTTCCCTGTGACCGAGCACTACATCATTGTGCCCGAA
ATGCCACTGAGGTATTGTGCTGGGAATTTGCTCAAGGCCGAGCCCACTCCCTTGTACAAG
TTTGAGTGGCACCCTGACTCTAAGGCGTTTATGCATGTCATGTGTAAAGCTAGTGGCAAC
GTTGTGGCGAGTGTGGAAGTTCCATTGTATATTACGTTCCATTTCATTAATGCTTATGAG
GAGACAGATGAGGACGGTAGGGTTACTGCTGTCATTGCCGATTGTTGTGAACACAACGCT
GACACCACAATTCTGGATAAGCTTAAGATTCAGAATCTTCGGTCGTATACCGGCAAAGAT
GTACTACCAGATGCTCAGGTTGGTAGGTTCAAGATACCACTGGATGGGAGTCCATATGGA
AAATTGGAGGCAGCACTAGACCCAAATGAGCATGGAAGAGGGATGGATATGTGCAGCATA
AACCCTGCTTATCTGGGCAAAAAATACAGATACGCTTATGCTTGCGGGGCTCAGCGCCCG
TGCAACTTCCCTAACACCCTCACCAAGATTGATTTGGTAGAGAAGAAAGCTAAGAATTGG
TACGATGAGGGAGCAGTGCCATCCGAGCCGTTCTTTGTTGCCCGTCCCGGGTCAACCGAA
GAAGATGATGGTGTTGTGATCTCGATGATTAGTGAGAAAAATGGAGATGGATATGCATTG
CTGTTAGATGGATCAACGTTTGAAGAGATTGCTAGGGCAAAGTTCCCCTATGGTCTTCCA
TATGGACTGCATGGATGCTGGGTTCCCTCCAAA------
>Malsi_15g009190
ATGGCT---TCCATAACATTTTCAGGCACTACTGGAAACTTCTCTTTGCTGCCAACAGCT
GCCGTTTCTGAGAACTCC------AATCATATAAAAGATGGGTTTAATCCCTTAAAGAAG
AGCTTGAGTAATACTAGAAAAAAACACAATGGTCGGAGCTTGGTGTCCACAAACGTAGCA
AGTCCACCATTGCCGGCAATAACTCAT------CCACCCCCAAAAAGA------GAGAGC
GGCAATGGTTACGACGGGAGTCACGTGGCATGGACGAGTGTGCGGCAGGAGAGATGGGAA
GGAGAGTTGCTTGTCCAAGGAGAAATACCATTGTGGCTGAAAGGGACGTACCTAAGAAAT
GGTCCAGGGCTGTGGCACGTCGGGGACTACAACTTCCGCCACCTCTTTGACGGCTATGCC
ATGCTCGTCAAACTTCACTTCCACGACGGTCGCCTCACTGCTGGCCACCGCCAGATCGAA
TCCGAGGCCTACAAAGCCGCCATGAAGAACAACAAATTATGTTTCCGTGAATTCTCTGAG
GTCCCTAAGCCTAACAATTTCCTATCTTATATTGGTGAGCTAGCCAACCTATTCTCCGGT
GCATCACTGACTGACAACGCCAACACCGGAGTGGTTAAGCTCGCCGATGGTCGGGTTGTG
TGCCTCACAGAGACCCAGAAAGGGTCAATAGTGATTGATCCGGCTACCTTGGAAACTGTA
GGGAAATTTGAGTACAGTGACACATTGGGTGGCTTGATACACTCGGCACATCCTATCGTG
ACCGATACCGAGTTTTTGACTTTGTTGCCGGATTTAATCAACCCAGGATATTTGGCAGTC
AGGATGGAGCCGGGTACTAATGAGAGGAAGGTGATCGGGCGGGTTGATTGTAGCCGTGGA
CCGGCTCCGGGTTGGGTGCACTCTTTCCCTGTGACCGAGCACTACATCATTGTGCCCGAG
ATGCCACTGAGGTATTGTGCTGGGAATTTGCTCAAGGCCGAACCCACTCCCTTGTACAAG
TTTGAGTGGCACCCTGACTCCAAGGCGTTTATGCATGTTATGTGTAAAGCTAGTGGCAAC
ATTGTGGCGAGTGTGGAAGTTCCATTATACATTACGTTCCATTTCATTAATGCTTATGAG
GAGACAGATGAGGATGGTAGGGTGACTGCAGTCATTGCAGATTGTTGCGAACACAACGCT
GACACAACGATTCTGGACAAGCTTAAGATACAAAATCTTCGGTCGTATACTGGCAAAGAT
------------------------------------------------------------
---------GCAGCACTAGACCCAAATGAGCATGGAAGAGGGATGGACATGTGCAGCATA
AACCCCGCTTTTCTGGGCCAAAAATACAGATACGCTTATGCTTGCGGAGCTCAGCGCCCA
TGCAACTTTCCTAACACCCTCACCAAGATTGATTTGGTAGAGAAGAAAGCTAAGAATTGG
TACGATGAAGGGGCAGTGCCATCCGAACCGTTCTTTGTGGCCCGTCCTGGGGCGACCGAA
GAAGATGATGGTGTTGTAATATCGATGATTAGTGCGAAAAATGGAGATGGATATGCGTTG
TTATTAGATGGATCAACGTTCGAAGAGATTGCTAGGGCAAAGTTCCCCTATGGTCTTCCA
TATGGACTGCATGGATGCTGGGTTCCCTTCAAA------
>Malsy_08g010670
ATGGCC---TCCATAACATTTTCAGGCGCTACTGGAAACTTCTCTTTTCTGCCAACAGCA
GCCGTTTCTGAGAACTCA------AATAATATAAAAGGTGGGTTTAATCCCTTAAAAAAG
AACTTGAATAATACCATAAAAAAGCACAATGGTCGGAGCTTGGTGTCCACAAACGTAGCA
AGTCCACCATTGCCGGCAATAGCTCAT------CCACCCCCAAAAGAA------GAAAGT
GGCGATGGTTACGACGGGAGTCACGTAGCATGGACGAGTGTGCGGCAGGAGAGATGGGAA
GGAGAGCTGCTTGTCCAAGGAGAAATACCATTGTGGCTGAAGGGTACGTACCTAAGAAAT
GGTCCAGGGCTGTGGCACGTTGGGGGCTACAACTTCCGCCACCTCTTTGACGGCTATGCC
ATGCTCGCCAAACTCCACTTCCACGACGGCCGCCTCACTGCTGGCCACCGCCAGATCGAA
TCCGAGGCCTACACAGCCGCCATGAAGAACCAAAAATTATGTTTCCGTGAATTCTCTGAG
GTCCCTAAGCCAGCCAATTTCCTATCTTATATTGGAGAACTAGCCAACTTATTTTCCGGT
GCATCGTTGACTGACAACGCCAACACCGGAGTGGTTAAGCTAGGTGATGGTCGGGTTGTG
TGCCTTACAGAAACCCAGAAGGGATCAATAGTGATTGACCCGACAACGTTGGACACTTTG
GGAAAATTTGAGTACAGTGACACATTGGGTGGTTTGATACACTCGGCACATCCTATTGTG
ACCGATACCGAGTTTTTGACTTTGTTGCCGGATTTAATCAACCCGGGGTATTTAGCGGTC
AGGATGAAGCCGGGTACTAATGAGAGGAAGGTGATCGGGCGGGTTGATTGTAGCCGTGGA
CCGGCTCCTGGTTGGGTGCACTCTTTCCCTGTGACCGAGCACTACATCATTGTGCCCGAA
ATGCCACTGAGGTATTGTGCTGGGAATTTGCTCAAGGCCGAGCCCACTCCCTTGTACAAG
TTTGAGTGGCACCCTGACTCTAAGGCGTTTATGCATGTCATGTGTAAAGCTAGTGGCAAC
GTTGTGGCGAGTGTGGAAGTTCCATTGTATATTACGTTCCATTTCATTAATGCTTATGAG
GAGACAGATGAGGACGGTAGGGTTACTGCTGTCATTGCCGATTGTTGTGAACACAACGCT
GACACCACAATTCTGGATAAGCTTAAGATTCAGAATCTTCGGTCGTATACCGGCAAAGAT
GTACTACCAGATGCTCAGTAC---------------------------------------
---------GCAGCACTAGACCCAAATGAGCATGGAAGAGGGATGGACATGTGCAGCATA
AACCCTGCTTATCTGGGCAAAAAATACAGATACGCTTATGCTTGCGGGGCTCAGCGCCCG
TGCAACTTCCCTAACACCCTCACCAAGATTGATTTGGTAGAGAAGAAAGCTAAGAATTGG
TACGATGAGGGAGCAGTGCCATCCGAGCCGTTCTTTGTTGCCCGTCCCGGGTCAACTGAA
GAAGATGATGGTGTTGTGATCTCGATGATTAGTGAGAAAAATGGAGATGGATATGCATTG
CTGTTAGATGGATCAACGTTTGAAGAGATTGCTAGGGCAAAGTTCCCCTATGGTCTTCCA
TATGGACTGCATGGATGCTGGGTCCCAAACCACTATAAC
>Malsy_15g008050
ATGGCT---TCCATAACATTTTCAGGCACTACTGGAAACTTCTCTTTGCTGCCAACAGCT
GCCGTTTCTGAGAACTCC------AATCATATAAAAGATGGGTTTAATCCCTTAAAGAAG
AACTTGAGTAATACTAGAAAAAAACACAATGGTCGGAGCTTGGTGTCCACAAACGTAGCA
AGTCCACCATTGCCGGCAATAACTCAT------CCACCCCCAAAAAGA------GAGAGC
GGCAATGGTTACGACGGGAGTCACGTGGCATGGACGAGTGTGCGGCAGGAGAGATGGGAA
GGAGAGTTGCTTGTCCAAGGAGAAATACCATTGTGGCTGAAAGGGACGTACCTAAGAAAT
GGTCCAGGGCTGTGGCACGTCGGGGACTACAACTTCCGCCACCTCTTTGACGGCTATGCC
ATGCTCGTCAAACTTCACTTCCACGACGGTCGCCTCACTGCTGGCCACCGCCAGATCGAA
TCCGAGGCCTACAAAGCCGCCATGAAGAACAACAAATTATGTTTCCGTGAATTCTCTGAG
GTCCCTAAGCCTAACAATTTCCTATCTTATATTGGTGAGCTAGCCAACCTATTCTCCGGT
GCATCACTGACTGACAACGCCAACACCGGAGTGGTTAAGCTCGCCGATGGTCGGGTTGTG
TGCCTCACAGAGACCCAGAAAGGGTCAATAGTGATTGATCCGGCTACCTTGGAAACTGTA
GGGAAATTTGAGTACAGTGACACATTGGGTGGCTTGATACACTCGGCACATCCTATCGTG
ACCGATACCGAGTTTTTGACTTTGTTGCCGGATTTAATCAACCCAGGATATTTGGCAGTC
AGGATGGAGCCGGGTACTAATGAGAGGAAGGTGATCGGGCGGGTTGATTGTAGCCGTGGA
CCGGCTCCGGGTTGGGTGCACTCTTTCCCTGTGACCGAGCACTACATCATTGTGCCCGAG
ATGCCACTGAGGTATTGTGCTGGGAATTTGCTCAAGGCCGAACCCACTCCCTTGTACAAG
TTTGAGTGGCACCCTGACTCCAAGGCGTTTATGCATGTTATGTGTAAAGCTAGTGGCAAC
ATTGTGGCGAGTGTGGAAGTTCCATTATACATTACGTTCCATTTCATTAATGCTTATGAG
GAGACAGATGAGGATGGTAGGGTGACTGCAGTCATTGCAGATTGTTGCGAACACAACGCT
GACACAACGATTCTGGACAAGCTTAAGATACAAAATCTTCGGTCGTATACTGGCAAAGAT
GTACTACCAGATGCTAAGTAC---------------------------------------
---------GCAGCACTAGACCCAAATGAGCATGGAAGAGGGATGGACATGTGCAGCATA
AACCCCGCTTTTCTGGGCCAAAAATACAGATACGCTTATGCTTGCGGAGCTCAGCGCCCA
TGCAACTTTCCTAACACCCTCACCAAGATTGATTTGGTAGAGAAGAAAGCTAAGAATTGG
TACGATGAAGGGGCAGTGCCATCCGAACCGTTCTTTGTGGCCCGTCCTGGGGCGACCGAA
GAAGATGATGGTGTTGTAATATCGATGATTAGTGCGAAAAATGGAGATGGATATGCGTTG
TTATTAGATGGATCAACGTTCGAAGAGATTGCTAGGGCAAAGTTCCCCTATGGTCTTCCA
TATGGACTGCATGGATGCTGGGTTCCCTTCAAA------
>Pruav_sc0000800.1_g770.1.mk
ATGGCT---TCCATAACATTTTCAGGCACTTCTGGAATCTCCTTTTTTCTGCCAACAGCT
TCTGTTTCCGATTACTCCAAT---CAAAATATAAGAGATGGCTTTAATCCATTGAAGAAG
AACTTGAGTGACACTAGAAAGAAACACAATGGTCGGGGCTTGGTGTCCACGAATGTCGCA
AGTCCGCCATTACCGGCTGTGGCTCCTCTGCTGCCGAGAAGAGACAGC------GGCAAT
AGTGGC------GACCGGAGCCACGTGGCATGGACCAGCGTGCGGCAGGAGAGATGGGAA
GGAGAGCTGCTTGTCCAAGGAGAAATACCATTGTGGCTGAAAGGGACGTACTTAAGAAAT
GGTCCAGGGCTATGGCACATTGGGGACTACAACTTCCGCCACCTCTTTGACGGCTACGCC
ATGCTAGTCAAACTCCAGTTTGAAGACGGCCACCTCATCGCCGGCCACCGCCAAATTGAA
TCTGAGGCCTACAAGGCTGCCATGAAGACCCAAAAGTTATGTTACCGTGAATTCTCGGAG
GTTCCTAAGCCCGACAATTTCCTATCTTACATAGGAGAGTTAGCCAACCTATTCTCCGGT
GCATCTCTGACCGACAACGCCAATACCGGAGTGGTCATGCTTGCAGATGGCCGGGTCGTG
TGCCTCACGGAGACCCAGAAAGGGTCCATAGTGATTGACCCAGCCACCTTGGACACGTTA
GGGAAATTTGAGTACAGTGACACATTGGGGGGTTTGATACACTCGGCACATCCTATTGTG
ACAGAGACCGAATTTCTGTCTTTACTACCCGATTTGATCAACCCGGGTTATTTGGCGGTC
AGGATGGAACCGGGCACTAACGAGAGGAAGGTGATTGGGCGGGTTGATTGTAGTCGTGGA
CCAGCACCAGGTTGGGTGCACTCATTTCCGGTGACCGAGCACTATATAATTGTGCCGGAA
ATGCCATTGAGATATTGTGCTGGGAATTTGCTCAAGGCTGAGCCCACACCATTGTACAAG
TTTGAGTGGCACCCTGAATCTAAAGCATTTATGCATGTCATGTGTAAAGCTAGTGGCAAC
ATTGTGGCGAGTGTGGAAGTGCCATTATACATAACGTTCCATTTCATAAATGCTTATGAA
GAAAAAGATGAGGATGGGAGGGTGACGGCGGTTATTGCAGATTGTTGTGAGCACAACGCT
GATACAACGATTCTGGATAAGCTGAGGATACAGAACCTACGCTCATACATTGGCCAAGAT
GTATTGCCAGATGCTAGGGTTGGAAGGTTTAGAATACCATTTGATGGAAGTGCATATGGA
AAATTGGAATCAGCATTAGACCCAAATGAACATGGAAGAGGGTTGGACATGTGCAGCATA
AACCCTGCCTACTTGGGCAAACAATACAGATATGCTTATGCTTGTGGGGCTCAGCGCCCA
TGCAACTTCCCCAACACCCTCACCAAGATTGATTTGGTGAACAAGAAGGCTAAGAATTGG
CATGATGAAGGGGCAGTACCCTCCGAACCATTCTTTGTGGCTCGACCCGGGGCAACCGAA
GAAGATGATGGAGTTGTAATCTCGATGATTAGTGCGAAAAATGGAGATGGGTATGCATTG
TTATTAGATGGATCCACGTTCCAAGAGATTGCAAGAGCTAAGTTCCCCTATGGCCTTCCA
TATGGGCTGCATGGATGCTGGGTTCCCTCCAAA------
>Pyrbr_009356036.1_cds_XP_009354311.1_1
------------------------------------------------------------
------------------------------------------------------------
------------------------------------------------------------
------------------------------------------------------------
------------------------------------------------------------
------------------------------------------------------------
------------------------------------------------------------
------------------------------------------------------------
------------------------------------------------------------
------------------------------------------------------------
------------------------------------------------------------
------------------------------------------------------------
------------------------------------------------------------
------------------------------------------------------------
------------------------------------------------------------
------------------------------------------------------------
ATGCCACTGAGGTATTGTGCTGGGAATTTGCTCAAGGCCGAACCCACTCCCTTGTACAAG
TTTGAGTGGCACCCTGACTCCAAGGCGTTTATGCATGTTATGTGTAAAGCTAGTGGCAAC
ATTGCGGCGAGTGTGGAAGTTCCATTATACATTACGTTTCATTTCATTAATGCTTATGAA
GAGACAGATGAGGATGGTAGGGTGACAACAGTCATTGCAGATTGTTGCGAACATAACGCT
GACACAACGATTCTGGACAAGCTAAAGATACAAAATCTTGGGTCG---------------
------------------GTTGGTAGATTCAGAATACCACTGGATGGGAGTCCATATGGA
AAATTGGAGGCAGCACTAGACCCAAATGAGCATGGAAGAGGGATGGACATGTGCAGCATA
AACCCCGCTTTTCTGGGCCAAAAATACGGATACGGTTATGCTTGCGGAGCTCAGCGCCCA
TGCAACTTTCCCAACACCCTCACCAAGATTGATTTGGTAGAGAAGATAGCTAAGAATTGG
TATGATGAAGGGGCAGTGCCATCCGAACCGTTCTTTGTGGCCCGTCCTGGGGCAACTGAA
GAAGATGATGGTGAGGTT---ACTTTACTGAAAACTAAAAAT------------------
------------------------------------------------------------
---------------------------------------
>Pyrbr_009369180.2_cds_XP_009367455.1_1
ATGGCT---TCCATAACATTTTCAGGCACTACTGGAAACTTCTCTTTGCAGCCAACAGCT
GCCTTTTCTGAGAACTCC------AATCATATAAAAGATGGGTTTAATCCCTTAAAGAAG
AACTTGAGTAATACTAGAAAAAAACACAATGGTCGGAGCTTGGTGTCCACAAATGTAGCA
AGTCCACCATTGCCGGCAATAGCTCAT------CCACCCCCAAAAAGA------GAGAGC
GGCAATGGTTACGACGGGAGTCACGTGGCATGGACGAGTGTGCGGCAGGAGAGATGGGAA
GGAGAGCTGCTTGTCCAAGGAGAAATACCATTGTGGCTGAAAGGGACGTACCTAAGAAAT
GGTCCAGGGCTGTGGCACGTCGGGGACTACAACTTCCGCCACCTATTTGACGGCTATGCC
ATGCTCGTCAAACTTCACTTCCACAACGGTCGCCTCACTGCTGGCCACCGCCAGATCGAA
TCCGAGGCCTACAAAGCCGCCATGAAGAACAAAAAATTATGTTTCCGTGAATTCTCTGAG
GTCCCTAAGCCTAACAATTTCCTATCTTATATTGGTGAGCTAGCCAACCTATTCTCCGGT
GCATCACTGACTGACAACGCCAACACCGGAGTGGTTAAGCTCGCCGATGGTCGGGTTGTG
TGCCTCACAGAGACCCAGAAAGGGTCAATAGTGATTGATCCTGCTACCTTGGAAACTTTA
GGGAAATTTAAGTACAGTGACACATTGGGTGGCTTGATACACTCGGCACATCCTATCGTG
ACCGATACGGAGTTTTTGACTTTGTTGCCGGATTTAATCAACCCAGGATATTTGGCAGTC
AGGATGGAGCCGGGGACTAATGAGAGGAAGGTGATCGGGCGGGTTGATTGTAGCCGTGGA
CCGGCTCCGGGTTGGGTGCACTCTNTCCCTGTGACCGAGCACTACATCATTGTGCCCGAG
ATGCCACTGAGGTATTGTGCTGGGAATTTGCTCAAGGCCGAACCCACTCCCTTGTACAAG
TTTGAGTGGCACCCTGACTCCAAGGCGTTTATGCATGTTATGTGTAAAGCTAGTGGCAAC
ATTGTGGCGAGTGTGGAAGTTCCATTATACATTACGTTCCATTTCATTAATGCTTATGAG
GAGACAGATGAGGATGGTAGGGTGACTACAGTCATTGCAGATTGTTGCGAACACAACGCT
GACACAACGATTCTGGACAAGCTTAAGATACAAAATCTTCGGTCGTATATTGGCAAAGAT
GTACTACCAGATGCCCAGGTTGGTAGATTTAGAATACCACTGGATGGGAGTCCATATGGA
AATTTGGAGGCAGCACTAGACCCAAATGAGCATGGTAGAGGGATGGACATGTGCAGCATA
AACCCTGCTTTTCTGGGCCAAAAATACAGATACGCTTATGCTTGCGGAGCTCGGCGCCCA
TGCAACTTTCCTAACACCCTCACCAAGATTGATTTGGTAGAGAAGAAAGCTAAGAATTGG
TACGATGAAGGGGCAGTGCCATCCGAACCGTTCTTTGTGGCCCGTCCTGGGGCAACTGAA
GAAGATGATGGTGTTGTAATATCGATGATTAGTGCGAAAAATGGAGATGGATATGCGTTG
TTATTAGATGGATCAACGTTCGAAGAGATTGCTAGGGCAAAGTTCCCCTATGGTCTTCCA
TATGGACTGCACGGATGCTGGGTTCCCTCCAAA------
>Pyrco_BartlettDH_new_MAX4.Chr15
ATGGCT---TCCATAACATTTTCAGGCACTACTGGAAACTTCTCTTTGCAGCCAACAGCT
GCCTTTTCTGAGAACTCC------AATCATATAAAAGATGGGTTTAATCCCTTAAAGAAG
AACTTGAGTAATACTAGAAAAAAACACAATGGTCGGAGCTTGGTGTCCACAAATGTAGCA
AGTCCACCATTGCCGGCAATAGCTCAT------CCACCCCCAAAAAGA------GAGAGC
GGCAATGGTTACGACGGGAGTCACGTGGCATGGACGAGTGTGCGGCAGGAGAGATGGGAA
GGAGAGCTGCTTGTCCAAGGAGAAATACCATTGTGGCTGAAAGGGACGTACCTAAGAAAT
GGTCCAGGGCTGTGGCACGTCGGGGACTACAACTTCCGCCACCTATTTGACGGCTATGCC
ATGCTCGTCAAACTTCACTTCCACAACGGTCGCCTCACTGCTGGCCACCGCCAGATCGAA
TCCGAGGCCTACAAAGCCGCCATGAAGAACAAAAAATTATGTTTCCGTGAATTCTCTGAG
GTCCCTAAGCCTAACAATTTCCTATCTTATATTGGTGAGCTAGCCAACCTATTCTCCGGT
GCATCACTGACTGACAACGCCAACACCGGAGTGGTTAAGCTCGCCGATGGTCGGGTTGTG
TGCCTCACAGAGACCCAGAAAGGGTCAATAGTGATTGATCCTGCTACCTTGGAAACTGTA
GGGAAATTTAAGTACAGTGACACATTGGGTGGCTTGATACACTCGGCACATCCTATCGTG
ACCGATACGGAGTTTTTGACTTTGTTGCCGGATTTAATCAACCCAGGATATTTGGCAGTC
AGGATGGAGCCGGGGACTAATGAGAGGAAGGTGATCGGGCGGGTTGATTGTAGCCGTGGG
CCGGCTCCGGGTTGGGTGCACTCTTTCCCTGTGACCGAGCACTACATCATTGTGCCCGAG
ATGCCACTGAGGTATTGTGCTGGGAATTTGCTCAAGGCCGAACCCACTCCCTTGTACAAG
TTTGAGTGGCACCCTGACTCCAAGGCGTTTATGCATGTTATGTGTAAAGCTAGTGGCAAC
ATTGTGGCGAGTGTGGAAGTTCCATTATACATTACGTTCCATTTCATTAATGCTTATGAG
GAGACAGATGACGATGGTAGGGTGACTACAATCATTGCAGATTGTTGCGAACACAACGCT
GACACAACGATTCTGGACAAGCTTAAGATACAAAATCTTCGGTCGTATATTGGCAAAGAT
GTACTACCAGATGCTCAGGTTGGTAGATTCAGAATACCACTGGATGGGAGTCCATATGGA
AATTTGGAGGCAGCACTAGACCCAAATGAGCATGGTAGAGGGATGGACATGTGCAGCATA
AACCCTGCTTTTCTGGGCCAAAAATACAGATACGCTTATGCTTGCGGAGCTCAGCGCCCA
TGCAACTTTCCTAACACCCTCACCAAGATTGATTTGGTAGAGAAGAAAGCTAAGAATTGG
TACGATGAAGGGGCAGTGCCATCCGAACCATTCTTTGTGGCCCGTCCTGGGGCAACTGAA
GAAGATGATGGTGTTGTAATATCGATGATTAGTGCGAAAAATGGAGATGGATATGCGTTG
TTATTAGATGGATCAACGTTCGAAGAGATTGCTAGGGCAAAGTTCCCCTATGGTCTTCCA
TATGGACTGCACGGATGCTGGGTTCCCTCCAAA------
>Pyrco_BartlettDH_new_MAX4.Chr8
ATGGCC---TCCATAACATTTTCAGGCGCTACTGGAAACTTCTCTTTGCTGCCAACAGCT
GCCGTTTCTGAGAACTCA------AATAATATAAAAGGTGGGTTTAATCCCTTAAAAAAG
AACTTGAACAATACCAGAAAAAAGCACAATGGTCGCAGCTTGGTGTCCACAAACGTAGCA
AGTCCACCATTGCCCGCAATAGCTCAT------CCACCCCCAAAAGAA------GAGAGT
GGTGATGGTTACGACAGGAGTCACGTAGCATGGACGAGTGTGCGGCAGGAGAGATGGGAA
GGAGAGCTGCTTGTCCAAGGAGAAATACCATTGTGGCTGAAAGGTACGTACCTAAGAAAT
GGTCCAGGGCTGTGGCACGTTGGGGACTACAACTTCCGCCACCTCTTTGACGGCTATGCC
ATGCTCGCCAAACTCCACTTCCACGACGGCCGCCTCACTGCTGGCCACCGCCAGATTGAA
TCCGAGGCCTACACAGCTGCCATGAAGAACCAAAAAATATGTTTCCGTGAATTCTCTGAG
GTCCCTAAGCCGGCCAATTTCCTATCTTATATTGGAGAACTAGCCAACTTATTCTCTGGT
ACATCGTTGACTGACAACGCCAACACCGGAGTGGTTAAGCTAGGTGATGGTCGGGTTGTG
TGCCTCACAGAAACCCAGAAAGGATCAATAGTGATTGACCCGACCACGTTGGACACTTTA
GGAAAATTTGAGTACAGTGACACATTGGGTGGTTTGATACACTCGGCACATCCTATTGTG
ACCGATACCGAGTTTTTGACTTTGTTGCCGGATTTAATCAAGCCGGGGTATTTAGCGATC
AGGATGGAGCCGGGTACTAATGAGAGGAAGGTGATCGGGCGGGTTGATTGTAGCCGTGGA
CCGGCTCCTGGTTGGGTGCACTCTTTCCCTGTGACCGAGCACTACATCATTGTGCCCGAA
ATGCCACTGAGGTATTGTGCTGGGAATTTGCTCAAGGCCGAGCCCACTCCCTTGTACAAG
TTTGAGTGGCACCCTGACTCGAAGGCGTTTATGCATGTCATGTGTAAAGCTAGTGGTAAC
GTTGTGACAAGTGTGGAAGTTCCATTGTACATTACGTTTCATTTCATTAATGCTTATGAG
GAGACAGATGAGGATGGTAGGGTTACTGCTATCATTGCCGATTGTTGTGAACACAACGCT
GACACCACGATTCTGGATAAGCTTAAGATTCAGAATCTTCGGTTGTATACCGGCAAAGAT
GTACTACCAGATGCTCAGGTTGGTAGGTTCAAGATACCACTGGATGGGAGTCCATATGGA
AAATTGGAGGCAGCACTAGACCCAAATGAGCATGGAAGAGGGATGGACATGTGCAGCATA
AACCCTGCTTATCTGGGCAAAAAATACAGATACGCTTATGCTTGCGGGGCTCAGCGCCCG
TGTAACTTCCCTAACACCCTCACCAAGATTGATTTGGTAGAGAAGAAAGCTAAGAATTGG
TACGATGAGGGAGCAGTGCCATCCGAGCCGTTCTTTGTTGCCCGTCCCGGGGCAACTGAA
GAAGATGATGGTGTTGTAATCTCGATGATTAGTGAGAAAAATGGAGATGGATATGCATTG
CTGTTAGATGGATCAACGTTTGAAGAGATTGCTAGGGCAAAGTTCCCCTATGGTCTTCCA
TATGGACTGCATGGATGCTGGGTTCCCTCCAAA------
>Pyrco_Bartlett_000841.1
ATGGCT---TCCATAACATTTTCAGGCACTACTGGAAACTTCTCTTTGCAGCCAACAGCT
GCCTTTTCTGAGAACTCC------AATCATATAAAAGATGGGTTTAATCCCTTAAAGAAG
AACTTGAGTAATACTAGAAAAAAACACAATGGTCGGAGCTTGGTGTCCACAAATGTAGCA
AGTCCACCATTGCCGGCAATAGCTCAT------CCACCCCCAAAAAGA------GAGAGC
GGCAATGGTTACGACGGGAGTCACGTGGCATGGACGAGTGTGCGGCAGGAGAGATGGGAA
GGAGAGCTGCTTGTCCAAGGAGAAATACCATTGTGGCTGAAAGGGACGTACCTAAGAAAT
GGTCCAGGGCTGTGGCACGTCGGGGACTACAACTTCCGCCACCTATTTGACGGCTATGCC
ATGCTCGTCAAACTTCACTTCCACAACGGTCGCCTCACTGCTGGCCACCGCCAGATCGAA
TCCGAGGCCTACAAAGCCGCCATGAAGAACAAAAAATTATGTTTCCGTGAATTCTCTGAG
GTCCCTAAGCCTGACAATTTCCTATCTTATATTGGTGAGCTAGCCAACCTATTCTCCGGT
GCATCACTGACTGACAACGCCAACACCGGAGTGGTTAAGCTCGCCGACGGTCGGGTTGTG
TGCCTCACAGAGACCCAGAAAGGGTCAATAGTGATTGATCCTGCTACCTTGGAAACTGTA
GGGAAATTTGAGTACAGTGACACATTGGGTGGCTTGATACACTCGGCACATCCTATCGTG
ACCGATACGGAGTTTTTGACTTTGTTGCCGGATTTAATCAACCCAGGATATTTGGCAGTC
AGGATGGAGCCGGGGACTAATGAGAGGAAGGTGATCGGGCGGGTTGATTGTAGCCGTGGG
CCGGCTCCGGGTTGGGTGCACTCTTTCCCTGTGACCGAGCACTACATCATTGTGCCCGAG
ATGCCACTGAGGTATTGTGCTGGGAATTTGCTCAAGGCCGAACCCACTCCCTTGTACAAG
TTTGAGTGGCACCCTGACTCCAAGGCGTTTATGCATGTTATGTGTAAAGCTAGTGGCAAC
ATTGTGGCGAGTGTGGAAGTTCCATTATACATTACGTTCCATTTCATTAATGCTTATGAG
GAGACAGATGACGATGGTAGGGTGACTACAATCATTGCAGATTGTTGCGAACACAACGCT
GACACAACGATTCTGGACAAGCTTAAGATACAAAATCTTCGGTCGTATATTGGCAAAGAT
GTACTACCAGATGCTCAGGTTGGTAGATTCAGAATACCACTGGATGGGAGTCCATATGGA
AATTTGGAGGCAGCACTAGACCCAAATGAGCATGGTAGAGGGATGGACATGTGCAGCATA
AACCCTGCTTTTCTGGGCCAAAAATACAGATACGCTTATGCTTGCGGAGCTCAGCGCCCA
TGCAACTTTCCTAACACCCTCACCAAGATTGATTTGGTAGAGAAGAAAGCTAAGAATTGG
TACGATGAAGGGGCAGTGCCATCCGAACCGTTCTTTGTGGCCCGTCCTGGGGCAACTGAA
GAAGATGATGGTGTTGTAATATCGATGATTAGTGCGAAAAATGGAGGTGGATATGCGTTG
TTATTAGATGGATCAACGTTCGAAGAGATTGCTAGGGCAAAGTTCCCCTATGGTCTTCCA
TATGGACTGCACGGATGCTGGGTTCCCTCCAAA------
>Pyrco_Bartlett_006860.1
ATGGCC---TCCATAACATTTTCAGGCGCTACTGGAAACTTCTCTTTGCTGCCAACAGCT
GCCGTTTCTGAGAACTCA------AATAATATAAAAGGTGGGTTTAATCCCTTAAAAAAG
AACTTGAACAATACCAGAAAAAAGCACAATGGTCGCAGCTTGGTGTCCACAAACGTAGCA
AGTCCACCATTGCCCGCAATAGCTCAT------CCACCCCCAAAAGAA------GAGAGT
GGTGATGGTTACGACAGGAGTCACGTAGCATGGACGAGTGTGCGGCAGGAGAGATGGGAA
GGAGAGCTGCTTGTCCAAGGAGAAATACCATTGTGGCTGAAAGGTACGTACCTAAGAAAT
GGTCCAGGGCTGTGGCACGTTGGGGACTACAACTTCCGCCACCTCTTTGACGGCTATGCC
ATGCTCGCCAAACTCCACTTCCACGACGGCCGCCTCACTGCTGGCCACCGCCAGATTGAA
TCCGAGGCCTACACAGCTGCCATGAAGAACCAAAAAATATGTTTCCGTGAATTCTCTGAG
GTCCCTAAGCCGGCCAATTTCCTATCTTATATTGGAGAACTAGCCAACTTATTCTCTGGT
ACATCGTTGACTGACAACGCCAACACCGGAGTGGTTAAGCTAGGTGATGGTCGGGTTGTG
TGCCTCACAGAAACCCAGAAAGGATCAATAGTGATTGACCCGACCACGTTGGACACTTTA
GGAAAATTTGAGTACAGTGACACATTGGGTGGTTTGATACACTCGGCACATCCTATTGTG
ACCGATACCGAGTTTTTGACTTTGTTGCCGGATTTAATCAAGCCGGGGTATTTAGCGATC
AGGATGGAGCCGGGTACTAATGAGAGGAAGGTGATCGGGCGGGTTGATTGTAGCCGTGGA
CCGGCTCCTGGTTGGGTGCACTCTTTCCCTGTGACCGAGCACTACATCATTGTGCCCGAA
ATGCCACTGAGGTATTGTGCTGGGAATTTGCTCAAGGCCGAGCCCACTCCCTTGTACAAG
TTTGAGTGGCACCCTGACTCGAAGGCGTTTATGCATGTCATGTGTAAAGCTAGTGGTAAC
GTTGTGACAAGTGTGGAAGTTCCATTGTACATTACGTTTCATTTCATTAATGCTTATGAG
GAGACAGATGAGGATGGTAGGGTTACTGCTATCATTGCCGATTGTTGTGAACACAACGCT
GACACCACGATTCTGGATAAGCTTAAGATTCAGAATCTTCGGTTGTATACCGGCAAAGAT
GTACTACCAGATGCTCAGGTTGGTAGGTTCAAGATACCACTGGATGGGAGTCCATATGGA
AAATTGGAGGCAGCACTAGACCCAAATGAGCATGGAAGAGGGATGGACATGTGCAGCATA
AACCCTGCTTATCTGGGCAAAAAATACAGATACGCTTATGCTTGCGGGGCTCAGCGCCCG
TGTAACTTCCCTAACACCCTCACCAAGATTGATTTGGTAGAGAAGAAAGCTAAGAATTGG
TACGATGAGGGAGCAGTGCCATCCGAGCCGTTCTTTGTTGCCCGTCCCGGGGCAACTGAA
GAAGATGATGGTGTTGTAATCTCGATGATTAGTGAGAAAAATGGAGATGGATATGCATTG
CTGTTAGATGGATCAACGTTTGAAGAGATTGCTAGGGCAAAGTTCCCCTATGGTCTTCCA
TATGGACTGCATGGATGCTGGGTTCCCTCCAAAGAATCA
>Pyrco_DAnjou_new_MAX4.Chr15
ATGGCT---TCCATAACATTTTCAGGCACTACTGGAAACTTCTCTTTGCAGCCAACAGCT
GCCTTTTCTGAGAACTCC------AATCATATAAAAGATGGGTTTAATCCCTTAAAGAAG
AACTTGAGTAATACTAGAAAAAAACACAATGGTCGGAGCTTGGTGTCCACAAATGTAGCA
AGTCCACCATTGCCGGCAATAGCTCAT------CCACCCCCAAAAAGA------GAGAGC
GGCAATGGTTACGACGGGAGTCACGTGGCATGGACGAGTGTGCGGCAGGAGAGATGGGAA
GGAGAGCTGCTTGTCCAAGGAGAAATACCATTGTGGCTGAAAGGGACGTACCTAAGAAAT
GGTCCAGGGCTGTGGCACGTCGGGGACTACAACTTCCGCCACCTATTTGACGGCTATGCC
ATGCTCGTCAAACTTCACTTCCACAACGGTCGCCTCACTGCTGGCCACCGCCAGATCGAA
TCCGAGGCCTACAAAGCCGCCATGAAGAACAAAAAATTATGTTTCCGTGAATTCTCTGAG
GTCCCTAAGCCTAACAATTTCCTATCTTATATTGGTGAGCTAGCCAACCTATTCTCCGGT
GCATCACTGACTGACAACGCCAACACCGGAGTGGTTAAGCTCGCCGATGGTCGGGTTGTG
TGCCTCACAGAGACCCAGAAAGGGTCAATAGTGATTGATCCTGCTACCTTGGAAACTGTA
GGGAAATTTAAGTACAGTGACACATTGGGTGGCTTGATACACTCGGCACATCCTATCGTG
ACCGATACGGAGTTTTTGACTTTGTTGCCGGATTTAATCAACCCAGGATATTTGGCAGTC
AGGATGGAGCCGGGGACTAATGAGAGGAAGGTGATCGGGCGGGTTGATTGTAGCCGTGGG
CCGGCTCCGGGTTGGGTGCACTCTTTCCCTGTGACCGAGCACTACATCATTGTGCCCGAG
ATGCCACTGAGGTATTGTGCTGGGAATTTGCTCAAGGCCGAACCCACTCCCTTGTACAAG
TTTGAGTGGCACCCTGACTCCAAGGCGTTTATGCATGTTATGTGTAAAGCTAGTGGCAAC
ATTGTGGCGAGTGTGGAAGTTCCATTATACATTACGTTCCATTTCATTAATGCTTATGAG
GAGACAGATGACGATGGTAGGGTGACTACAATCATTGCAGATTGTTGCGAACACAACGCT
GACACAACGATTCTGGACAAGCTTAAGATACAAAATCTTCGGTCGTATATTGGCAAAGAT
GTACTACCAGATGCTCAGGTTGGTAGATTCAGAATACCACTGGATGGGAGTCCATATGGA
AATTTGGAGGCAGCACTAGACCCAAATGAGCATGGTAGAGGGATGGACATGTGCAGCATA
AACCCTGCTTTTCTGGGCCAAAAATACAGATACGCTTATGCTTGCGGAGCTCAGCGCCCA
TGCAACTTTCCTAACACCCTCACCAAGATTGATTTGGTAGAGAAGAAAGCTAAGAATTGG
TACGATGAAGGGGCAGTGCCATCCGAACCGTTCTTTGTGGCCCGTCCTGGGGCAACTGAA
GAAGATGATGGTGTTGTAATATCGATGATTAGTGCGAAAAATGGAGATGGATATGCGTTG
TTATTAGATGGATCAACGTTCGAAGAGATTGCTAGGGCAAAGTTCCCCTATGGTCTTCCA
TATGGACTGCACGGATGCTGGGTTCCCTCCAAA------
>Pyrco_DAnjou_new_MAX4.Chr8
---------------------------GCTACTGGAAACTTCTCTTTGCTGCCAACAGCT
GCCGTTTCTGAGAACTCA------AATAATATAAAAGGTGGGTTTAATCCCTTAAAAAAG
AACTTGAACAATACCGGAAAAAAGCACAATGGTCGCAGCTTGGTGTCCACAAACGTAGCA
AGTCCACCATTGCCCGCAATAGCTCAT------CCACCCCCAAAAGAA------GAGAGT
GGTGATGGTTACGACAGGAGTCACGTAGCATGGACGAGTGTGCGGCAGGAGAGATGGGAA
GGAGAGCTGCTTGTCCAAGGAGAAATACCATTGTGGCTGAAAGGTACGTACCTAAGAAAT
GGTCCAGGGCTGTGGCACGTTGGGGACTACAACTTCCGCCACCTCTTTGACGGCTATGCC
ATGCTCGCCAAACTCCACTTCCACGACGGCCGCCTCACTGCTGGCCACCGCCAGATCGAA
TCCGAGGCCTACACAGCTGCCATGAAGAACCAAAAAATATGTTTCCGTGAATTCTCTGAG
GTCCCTAAGCCGGCCAATTTCCTATCTTATATTGGAGAACTAGCCAACTTATTCTCTGGT
ACATCGTTGACTGACAACGCCAACACCGGAGTGGTTAAGCTAGGCGATGGTCGGGTTGTG
TGCCTCACAGAAACCCAGAAAGGATCAATAGTGATTGACCCGACCACGTTGGACACTTTA
GGAAAATTTGAGTACAGTGACACATTGGGTGGTTTGATACACTCGGCACATCCTATTGTG
ACCGATACCGAGTTTTTGACTTTGTTGCCGGATTTAATCAAGCCGGGGTATTTAGCGGTC
AGGATGGAGCCGGGTACTAATGAGAGGAAGGTGATCGGGCGGGTTGATTGTAGCCGTGGA
CCGGCTCCTGGTTGGGTGCACTCTTTCCCTGTGACCGAGCACTACATCATTGTGCCCGAA
ATGCCACTGAGGTATTGTGCTGGGAATTTGCTCAAGGCCGAGCCCACTCCCTTGTACAAG
TTTGAGTGGCACCCTGACTCTAAGGCGTTTATGCATGTCATGTGTAAAGCTAGTGGCAAC
GTTGTGACAAGTGTGGAAGTTCCATTGTACATTACGTTCCATTTCATTAATGCTTATGAG
GAGACAGATGAGGATGGTAGGGTTACTGCTATCATTGCCGATTGTTGTGAGCACAACGCT
GACACCACGATTCTGGATAAGCTTAAGATTCAGAATCTTCGGTTGTATACCGGCAAAGAT
GTACTACCAGATGCTCAGGTTGGTAGGTTCAAGATACCACTGGATGGGAGTCCATATGGA
AAATTGGAGGCAGCACTAGACCCAAATGAGCATGGAAGAGGGATGGACATGTGCAGCATA
AACCCTGCTTATCTGGGCAAAAAATACAGATACGCTTATGCTTGCGGGGCTCAGCGCCCG
TGTAACTTCCCTAACACCCTCACCAAGATTGATTTGGTAGAGAAGAAAGCTAAGAATTGG
TACGAGGAGGGAGCAGTGCCATCCGAGCCGTTCTTTGTTGCCCGTCCCGGGGCAACTGAA
GAAGATGATGGTGTTGTAATCTCGATGATTAGTGAGAAAAATGGAGATGGATATGCATTG
CTGTTAGATGGATCAACGTTTGAAGAGATTGCTAGGGCAAAGTTCCCCTATGGTCTTCCA
TATGGACTGCATGGATGCTGGGTTCCCTCCAAA------
>Pyrusco15g024580.1
ATGGCT---TCCATAACATTTTCAGGCACTACTGGAAACTTCTCTTTGCAGCCAACAGCT
GCCTTTTCTGAGAACTCC------AATCATATAAAAGATGGGTTTAATCCCTTAAAGAAG
AACTTGAGTAATACTAGAAAAAAACACAATGGTCGGAGCTTGGTGTCCACAAATGTAGCA
AGTCCACCATTGCCGGCAATAGCTCAT------CCACCCCCAAAAAGA------GAGAGC
GGCAATGGTTACGAGGGGAGTCACGTGGCATGGACGAGTGTGCGGCAGGAGAGATGGGAA
GGAGAGCTGCTTGTCCAAGGAGAAATACCATTGTGGCTGAAAGGGACGTACCTAAGAAAT
GGTCCAGGGCTGTGGCACGTCGGGGACTACAACTTCCGCCACCTATTTGACGGCTATGCC
ATGCTCGTCAAACTTCACTTCCACAACGGTCGCCTCACTGCTGGCCACCGCCAGATCGAA
TCCGAGGCCTACAAAGCCGCCATGAAGAACAAAAAATTATGTTTCCGTGAATTCTCTGAG
GTCCCTAAGCCTAACAATTTCCTATCTTATATTGGTGAGCTAGCCAACCTATTCTCCGGT
GCATCACTGACTGACAACGCCAACACCGGAGTGGTTAAGCTCGCCGATGGTCGGGTTGTG
TGCCTCACAGAGACCCAGAAAGGGTCAATAGTGATTGATCCTGCTACCTTGGAAACTGTA
GGGAAATTTAAGTACAGTGACACATTGGGTGGCTTGATACACTCGGCACATCCTATCGTG
ACCGATACGGAGTTTTTGACTTTGTTGCCGGATTTAATCAACCCAGGATATTTGGCAGTC
AGGATGGAGCCGGGGACTAATGAGAGGAAGGTGATCGGGCGGGTTGATTGTAGCCGTGGA
CCGGCTCCGGGTTGGGTGCACTCTTTCCCTGTGACCGAGCACTACATCATTGTGCCCGAG
ATGCCACTGAGGTATTGTGCTGGGAATTTGCTCAAGGCCGAACCCACTCCCTTGTACAAG
TTTGAGTGGCACCCTGACTCCAAGGCGTTTATGCATGTTATGTGTAAAGCTAGTGGCAAC
ATTGTGGCGAGTGTGGAAGTTCCATTATACATTACGTTCCATTTCATTAATGCTTATGAG
GAGACAGATGAGGATGGTAGGGTGACTACAGTCATTGCAGATTGTTGCGAACACAACGCT
GACACAACGATTCTGGACAAGCTTAAGATACAAAATCTTCGGTCGTATATTGGCAAAGAT
GTACTACCAGATGCCCAGGTTGGTAGATTTAGAATACCACTGGATGGGAGTCCATATGGA
AATTTGGAGGCAGCACTAGACCCAAATGAGCATGGTAGAGGGATGGACATGTGCAGCATA
AACCCTGCTTTTCTGGGCCAAAAATACAGATACGCTTATGCTTGCGGAGCTCGGCGCCCA
TGCAACTTTCCTAACACCCTCACCAAGATTGATTTGGTAGAGAAGAAAGCTAAGAATTGG
TACGATGAAGGGGCAGTGCCATCCGAACCGTTCTTTGTGGCCCGTCCTGGGGCAACTGAA
GAAGATGATGGTGTTGTAATATCGATGATTAGTGCGAAAAATGGAGATGGATATGCGTTG
TTATTAGATGGATCAACGTTCGAAGAGATTGCTAGGGCAAAGTTCCCCTATGGTCTTCCA
TATGGACTGCACGGATGCTGGGTTCCCTCCAAA------
>Pyrusco8g018360.1
ATGGCC---TCCATAACATTTTCAGGCGCTACTGGAAACTTCTCTTTGCTGCCAACAGCT
GCCGTTTCTGAGAACTCA------AATAATATAAAAGGTGGGTTTAATCCCTTAAAAAAG
AACTTGAACAATACCAGAAAAAAGCACAATGGTCGCAGCTTGGTGTCCACAAACGTAGCA
AGTCCACCATTGCCCGCAATAGCTCAT------CCACCCCCAAAAGAA------GAGAGT
GGTGATGGTTACGACAGGAGTCACGTAGCATGGACGAGTGTGCGGCAGGAGAGATGGGAA
GGAGAGCTGCTTGTCCAAGGAGAAATACCATTGTGGCTGAAAGGTACGTACCTAAGAAAT
GGTCCAGGGCTGTGGCACGTTGGGGACTACAACTTCCGCCACCTCTTTGACGGCTATGCC
ATGCTCGCCAAACTCCACTTCCACGACGGCCGCCTCACTGCTGGCCACCGCCAGATTGAA
TCCGAGGCCTACACAGCTGCCATGAAGAACCAAAAAATATGTTTCCGTGAATTCTCTGAG
GTCCCTAAGCCGGCCAATTTCCTATCTTATATTGGAGAACTAGCCAACTTATTCTCTGGT
ACATCGTTGACTGACAACGCCAACACCGGAGTGGTTAAGCTAGGTGATGGTCGGGTTGTG
TGCCTCACAGAAACCCAGAAAGGATCAATAGTGATTGACCCGACCACGTTGGACACTTTA
GGAAAATTTGAGTACAGTGACACATTGGGTGGTTTGATACACTCGGCACATCCTATTGTG
ACCGATACCGAGTTTTTGACTTTGTTGCCGGATTTAATCAAGCCGGGGTATTTAGCGATC
AGGATGGAGCCGGGTACTAATGAGAGGAAGGTGATCGGGCGGGTTGATTGTAGCCGTGGA
CCGGCTCCTGGTTGGGTGCACTCTTTCCCTGTGACCGAGCACTACATCATTGTGCCCGAA
ATGCCACTGAGGTATTGTGCTGGGAATTTGCTCAAGGCCGAGCCCACTCCCTTGTACAAG
TTTGAGTGGCACCCTGACTCGAAGGCGTTTATGCATGTCATGTGTAAAGCTAGTGGTAAC
GTTGTGACAAGTGTGGAAGTTCCATTGTACATTACGTTTCATTTCATTAATGCTTATGAG
GAGACAGATGAGGATGGTAGGGTTACTGCTATCATTGCCGATTGTTGTGAACACAACGCT
GACACCACGATTCTGGATAAGCTTAAGATTCAGAATCTTCGGTTGTATACCGGCAAAGAT
GTACTACCAGATGCTCAGGTTGGTAGGTTCAAGATACCACTGGATGGGAGTCCATATGGA
AAATTGGAGGCAGCACTAGACCCAAATGAGCATGGAAGAGGGATGGACATGTGCAGCATA
AACCCTGCTTATCTGGGCAAAAAATACAGATACGCTTATGCTTGCGGGGCTCAGCGCCCG
TGTAACTTCCCTAACACCCTCACCAAGATTGATTTGGTAGAGAAGAAAGCTAAGAATTGG
TACGATGAGGGAGCAGTGCCATCCGAGCCGTTCTTTGTTGCCCGTCCCGGGGCAACTGAA
GAAGATGATGGTGTTGTAATCTCGATGATTAGTGAGAAAAATGGAGATGGATATGCATTG
CTGTTAGATGGATCAACGTTTGAAGAGATTGCTAGGGCAAAGTTCCCCTATGGTCTTCCA
TATGGACTGCATGGATGCTGGGTTCCCTCCAAAGAATCA
>Pyrusco8g019690.1
ATGGCC---TCCATAACATTTTCAGGCGCTACTGGAAACTTCTCTTTGCTGCCAACAGCT
GCCGTTTCTGAGAACTCA------AATAATATAGAAGGTGGGTTTAATCCCTTAAAAAAG
AACTTGAATAATACCAGAAAAAAGCACAATGGTCGAAGCTTGGTGTCCACAAACGTAGCA
AGTCCACCATTGCCGGCAATAGTTCAT------CCACCCCCAAAAGAA------GAGAGT
GGCGATGGTTACGACAGGAGTCACGTAGCATGGACGAGTGTCCGGCAGGAGAGATGGGAA
GGAGAGCTGCTTGTCCAAGGAGAAATACCATTGTGGCTGAAAGGTACGTACCTAAGAAAT
GGTCCAGGGCTGTGGCACGTTGGGGACTACAACTTCCGCCACCTCTTTGACGGCTATGCC
ATGCTCGCCAAACTCCACTTCCACGACGGCCGCCTCACTGCTGGCCACCGCCAGATCGAA
TCCGAGGCCTACACAGCTGCCATGAAGAACCAAAAAATATGTTTCCGTGAATTCTCTGAG
GTCCCTAAGCCGGCCAATTTCCTATCTTATATTGGAGAACTAGCCAACTTATTCTCCGGT
ATATCGTTGACTGACAACGCCAACACCGGAGTGGTTAAGCTAGGTGATGGTCGGGTTGTG
TGCCTCACAGAAACCCAGAAAGGATCAATAGTGATTGACCCGACCACGTTGGACACTTTA
GGAAAATTTGAGTACAGTGACACATTGGGTGGTTTGATACACTCGGCACATCCTATTGTG
ACCGATACCGAGTTTTTGACTTTGTTGCCGGATTTAATCAAGCCGGGGTATTTAGCGGTC
AGGATGGAGCCGGGTACTAATGAGAGGAAGGTGATCGGGCGGGTTGATTGTAGCCGTGGA
CCGGCTCCTGGTTGGGTGCACTCTTTCCCTGTGACCGAGCACTACATCATTGTGCCCGAA
ATGCCACTGAGGTATTGTGCTGGGAATTTGCTCAAGGCCGAGCCCACTCCCTTGTACAAG
TTTGAGTGGCACCCTGACTCTAAGGCGTTTATGCATGTCATGTGTAAAGCTAGTGGCAAC
GTTGTGACAAGTGTGGAAGTTCCATTGTACATTACATTCCATTTCATTAATGCTTATGAG
GAGACAGATGAGGATGGTAGGGTTACTGCTATCATTGCCGATTGTTGTGAGCACAACGCT
GACACCACGATTCTGGATAAGCTCAAGATTCAAAATCTTCGGTTGTATACTGGCAAAGAT
GTACTACCAGATGCTCAGGTTGGTAGGTTCAAGATACCACTGGATGGGAGTCCATACGGA
AAATTGGAGGCAGCACTAGACCCAAATGAGCATGGAAGAGGGATGGACATGTGCAGCATA
AACCCTGCTTATCTGGGTAAAAAATACAGATACGCTTATGCTTGCGGGGCTCAGCGCCCG
TGTAACTTCCCTAACACCCTCACCAAGATTGATTTGGTAGAGAAGAAAGCTAAGAATTGG
TACGATGAGGGAGCAGTGCCATCCGAGCCGTTCTTTGTTGCCCGTCCCGGGGCAACTGAA
GAAGATGATGGTGTTGTAATCTCGATGATTAGTGAGAAAAATGGAGATGGATATGCATTG
CTGTTAGATGGATCAACGTTTGAAGAGATTGCTAGGGCAAAGTTCCCCTATGGTCTTCCA
TATGGACTGCATGGATGCTGGGTTCCCTCCAAAGAATCA
>Rosch_v2.0_Chr6g0306201
ATGGCT---TCCTTAGGATTTTCTGTTGGCAGTGGAAACTCGTGTTTGCTGCTGAGAGCA
GCGGTTTCCGATCACTCCAATCCCAATAGTAGCAGAGATGGATTTAATCCCTTAAAGAAG
GGC------------------GCTAAAAGCAGGAAGCGCTTGACGTCGACAAACGTCGCA
AGTCCTCCATTACCGGCTGTTGCTGCCCCTCATCTGCCGCCGAGTAAG------GAAACT
GATGAT------CGGAGAAGCCACGTAGCTTGGACCAGTGTCCGGCAGGAGAGATGGGAA
GGAGAGCTGCATGTACAAGGACAAATACCACTGTGGCTAAAAGGAACGTACTTAAGAAAT
GGTCCGGGAGTTTGGCACATTGAGGACTACAACTTCCGTCACCTCTTCGACGGCTACGCA
ATGCTAGCCAGGCTTCACTTTGAAAACGGCCGTCTGATCGCTGGCCACCGCCAAGTTGAA
TCCGATGCTTACAAAGCTGCAATGAAGAGCAAAAAGTTATGCTACCGTGAGTTCTCAGAA
GTTCCTAAACAGGATAATTTCCTATCCTACATTGGTGAGCTGGCCAACCTATTCTCTGGT
GCATCTCTGACCGATAACGCCAACACGGGCGTGGTCCACCTCGGAGATGGCCGGGTCGTG
TGCCTCACCGAGACCCAAAAAGGGTCCATAGTGGTTGACCCGGACACTTTGGACACAATA
GGAAGATTCGAGTATACTGACACGTTGGGAGGTTTGATTCACTCGGCACATCCTATTGTG
ACAGAGTCCGAGTTCTTGACTTTGTTGCCTGATTTGATCAACCCGGGTTACTTGGCGGTG
AGGATGGAGCCTGGTACGAATGAAAGGAGGGTGATCGGGAGGGTTGACTGCAGCCAAGGT
CCGGCGCCAGGGTGGGTTCATAGCTTTCCGGTGACCGAGCACTACATAATTGCGCCTGAA
ATGCCGTTGAGGTATTGTGCAGGGAATTTGCTCAGGGCCGAACCGACACCATTGTACAAG
TTTGAGTGGCATCCTGAGTCCAAGGCCTATATGCATGCCATGTGTAAAGCTAGTGGTAAA
ATTGTGGCGAGTGTGGAAGTGCCATTGTTTGTTACTTTCCATTTCATTAATGCCTATGAA
GAGAAAGATGAGGATGGGAGAGTGACGGCGCTCATTGCAGATTGTTGCGAGCACAGCGCT
GATGCCACAATCCTGGATCAGCTTAGGATACAGAATCTGCGTTCATATACTGGTGAAGAT
GTGCTACCAGATGCTAGGGTTGGAAGGTTTAGAATACCATTCGATGGGAGTGCATATGGA
GAACTAGAGGCAGCATTAGACCCAAATGAACATGGAAAAGGGATGGACATGTGCAGCATA
AACCCGGCATTTTTGGGTAAGAAGTATAGATATGCCTATGCTTGTGGGGCTGTGCGCCCT
TGCAACTTCCCCAACACGCTCACAAAGCTTGATTTGGTGGAGAAGAAAGCTAAGAATTGG
TACGATGAGGGCGCAGTGCCATCTGAACCATTCTTTGTGGCCCGACCTGGCGCAACTGAA
GAAGATGATGGTGTGGTGATCTCGATGATTAGTGAGAAAAATGGAGGCAGTTATGCTTTG
ATACTAGATGGAACCACGTTCGAAGAGATTGCTAGAGCCAAGTTCCCTTATGGCCTTCCA
TATGGGCTGCATGGATGCTGGGTTCCAAAGAAA------
>Ruboc_02_G00695
ATGGCT---TCCTTAACATTTTCTGTAGGCAGTGGAAACTCGTTTTTGCTGCCAAGAGCA
GCACTTTCCGATCACTCCAGTCCTAGTAACACAAGAGATGGGTTTAATCCCTTGAAGAAG
GCC------------------GGCAACAGCAGGAAGCGCTTGACGTCCACAAACGTGGCG
AGCCCTCCATTGCCGGCTGTTGCAGCTCCTCATCCGCCGACGAGTAAA------GAAAGT
GAT---------GACCGGAGCCACGTTGCTTGGACCAGTGTCCGCCAGGAGAGATGGGAA
GGAGAGCTGCATGTACAAGGACAAATACCTTTGTGGCTAAAAGGGACGTACCTAAGAAAT
GGTCCGGGACTTTGGCACATTGAGGACTACAATTTCCGTCACCTCTTCGACGGCTACGCA
ATGCTGGCCAGGCTCCACTTCGAAAATGGGCGCCTGATTGCCGGTCACCGCCAAATTGAA
TCCGATGCTTATAAAGCCGCCATGAAGAGCAAAAAGCTGTGTTACCGGGAATTCTCCGAG
GTTCCAAAGCCCAACAATTTTCTATCCTACATTGGCGAGCTGGCCAACCTATTCTCAGGG
GCATCCCTAACCGATAATGCCAATACGGGCGTGGTCCACCTCGGGGATGGCCGGGTCGTG
TGCCTCACTGAGACCCAAAAAGGGTCCATAGTGGTCGACCCTGACACTTTGGATACAATA
GGAAAATTTGAGTACACTGACACGTTAGGGGGATTGATCCACTCAGCACATCCTATTGTG
ACTGAGTCTGAGTTCTTGACTCTGTTGCCCGATTTGGTCAACCCGGGTTACTTGGCGGTG
AGGATGGAGCCTGGTACGAACGAAAGGAAGGTGATCGGGCGGGTTGATTGCAGCCAAGGC
CCGGCGCCTGGGTGGGTTCATAGCTTTCCGGTGACGGAGCACTATATAATTGTGCCCGAA
ATGCCCTTGAGGTATTGTGCAGGGAATTTGCTCAAGGCCGAACCCACACCATTGTACAAG
TTTGAGTGGCATCCCGAGTCCAAGGCGTACATGCATGCCATGTGTAAAGCTAGTGGTAAA
ATTGTGGCGAGTGTTGAAGTGCCTTTGTACATTACTTTCCATTTCATTAACGCCTATGAA
GAGAAGGATAGGGATGGGAGGGTGACCGCGCTAATTGCAGATTGTTGTGAGCATAACGCT
GACACAACGATTCTTGATAAGCTTAGGATACAGAATCTGCGTTCATATACTGGCGAAGAC
GTGCTACCAGATGCTAGGGTTGGAAGGTTCAGAATACCATTGGATGGGAGCGCATATGGA
GAATTGGACGCAGCATTAGACCCCAATGAACATGGAAAAGGGATGGACATGTGTAGCATA
AACCCTGCATTTTTGGGCAAGAAGTATAGATATGCCTACGCTTGTGGGGCTGAGCGGCCT
TGCAACTTCCCCAATACCCTCACCAAGATTGATTTGGTGGAGAAGAAAGCAAAGAATTGG
CACGACGAGGGCACAGTGCCGTCCGAACCATTCTTCGTGGCCCGACCCGGCGCAACTGAA
GAAGATGATGGTGTGGTGATCTCGATGATCAGTGAGAAAAACGGAGGTGGTTACGCGTTG
ATTTTAGATGGAATCACGTTCGAAGAGATTGCTAGAGCTAAGTTCCCTTATGGTCTCCCA
TATGGGCTTCATGGATGCTGGGTTCCAAAGAAA------
