# Supplementary material for: Building a foundation for gene family analysis in Rosaceae genomes with a novel workflow: A case study in Pyrus architecture genes
Source: Front Plant Sci. 2022 Nov 14;13:975942. doi: 10.3389/fpls.2022.975942 (PMC9702816; doi:10.3389/fpls.2022.975942)
Supplement: Supplementary file 1 [file DataSheet_1.zip › SupFiles/SupFile2_gene_family_trimmed_alignments/894.fna.aln]

>gnl_Ambtr_v1.0_evm_27.model.AmTr_v1.0_scaffold00029.163
------------------------------------------------------------
---------------------------------------ATGTATGGG------------
---------------------------------------------------------TGC
AGTAAAGTAGTCTCTGGGGAATTCGATCTTCCTCTTATTGATCTCCGAAATCTCTTGAGC
TCTAACAAGGAGGACAGAGAAGCATGTATCAATGGCATAACAACAGCTTCTTCAAAGTGG
GGGTTTTTCGGGGTGGTGAACCATGGTATAAGTGAGGAGTTAGTGAGGAGAATGAGGAAA
GAGCAGGGGACGGTTTTCGAGATGCCTTTTGAGAGGAAGTCTAACTGC---AAGGCCTTG
AAT---------GATTCTTACAAGGGGGGTGCGCCAAAT---------------------
---------------GGATCTTGCATTGAGAACATGTCATGGTCCGAATCCTTCCATGTT
CCTCTCTCTACAATTTCCGACCATGCAACT------GACCAA---GAGTTCACTTCTCTT
AGGTTGGTATTGAAAGATTACGGGGCAGCCATGGGGAAACTGGCTCTCACGTTAGCTGGA
ATTCTTGCCGGTAAATTGGGCCATTCGCTGGAGTTCTTCTCGGAAAATTGCAATGAAATG
ACGTCTTTTGTGAGGATGAATCATTACCCTCCATGTCCTCTT------TGGCCTGAAGTT
TTTGGTATAATTCCTCACACTGATAGTGATTTTCTCACCATATTATGCCAAGATCAAGTT
GGTGGATTACAACTCATGAAAGACTGCAAATGGATCTCTATTATGCCCAATCCGGAAGCT
TTTATCGTCAATATAGGCGATCTCTTTCAGGCATGGAGCAACGGTGTGTACAAAAGTGTG
GAACATAGAGTGATGGCTAATCCAACGGCAGAGAGGCATTCTACGGCCTTTTTCTTTTGC
CCTTCCTATGATACTCCCATTATAACTCCC---ATGCAACCTCCTCTCTACAAGGAATTC
ACATTTAGACAATACATGAAACAAGTGGTGGAAGACATCAAACAAACGGGCCGTAAAACT
GGTCTCCCTCAATTCATGAAACAAAGATGGTTC
>gnl_Ambtr_v1.0_evm_27.model.AmTr_v1.0_scaffold00029.166
------ATGACA------------------------------------------------
TATACAAAAACCGGG---GGCGACCCACCGTTGATCGAGAAGTATGGAGAC---CTTTTT
CACGAGTCAAGG------------------------------------------AATTGC
AGGAAAGAAGCCGTGGAAGAATGTGGGCTTCCATTAATCGATCTCCAATATCTCTCGAGT
TCTGATGAAGCAGAGAGACAAGCCTGTATAAGCGATATGGCGACCGCTTCATCTGAGTGG
GGCTTTTTCCAGGTTGTGAACCATGGGATAAGCGACGAGTTGGTGGAGAGAATGAGGAAA
GAGCAGAGGAAAGTGTTTGAGATGGCATTTGAGAAGAAGCGCAGCTCC---AGCTCCCTC
AAT---------GACTCCTACAGGTGGGGGGCCCCCAAT---------------------
---------------GCCCCCTCTGTTAACCACATGTCATGGTCCGAGGCCTTCCACGTT
CCTCTCTCTAAAATTTCTGACCACCAAGAC------GATCCT---CCCTTCAATTCTCTC
AGGTTGGTGATGAAAGAATTTGCCAAGGCTATGGCCGAGCTAGCTCTATCATTGTCCGGA
ATCCTTGCCAGAAAACTCGGACAGTCACCGGAATACTTCCCGGAAAATTGTGACGAGAGG
ACATGCTTCCTGAGACTTAACCGTTACCCACCATGCCCCTTT------TCACCTGACGTT
TGTGGACTGGTTCCTCACACTGATAGTGATTTTCTCACTATACTGTGCCAAGATCAAGTT
GGGGGCTTACAGCTCATGAAGGATTCAAAATGGGTCTCAGTTAAGCCCAATTCAAAGGCT
CTTATTGTTAATATCGGCGATCTCTTTCAGGCTTGGAGCAACGGCGCGTACAAGAGCGTG
GAGCATAGAGTGATGACTAATCCAACGGTGGAGAGACACTCCATTGCCTACTTCCTTTGT
CCTTCATATGAGGCCCCCATATCAACTTCC---TTACAACCTCCTCTTTACAAGAAATTC
ACTTTTAGAGAGTTCAGGCAACAAGTGCAAGAAGATGTGAAAAAGATGGGCTACAAAATT
GGCCTCCCAAGATTTCTCCTA------------
>gnl_Ambtr_v1.0_evm_27.model.AmTr_v1.0_scaffold00007.94
------ATGTCTAAGCCC------------------------------------------
---------CTTGACCTCTCTTACCCTCCCTTTCCCCACCCACTCCGAACC---------
---ACCATCGGGCTCGAGTCTGGCTCA---AGCGTCATGCTCGAGCCCTGCTCGGCCGCC
TCCCTCAAGCCATGCTCAATAGCTGAACTACCTCTCATAGACCTCGAGTGCTTGCGGAAG
---------------GATCCAAGTTACACACATAAGCTCTCGCAAGCATGTCGGGATTGG
GGATTCTTTCTCCTGGTTAACCATGGTGTTCCTCTCACTTTATCTGAAGAAGCCATGGCT
GAAGTTAAGCAGATGTTTTCACTGCCTTTTGAGGCTAAACAGGCAAAC---AGT------
---GCATTGCCCCTTCGGTATTTGTGGGGCTCCCCTTCATGG------------------
---------------GAAAATAAATTGAGGAATGTGAATTGGATGGAGGGATTTCATATC
CCTCTCAGAGGACATGAAAACCAGGATCACCTTCAACTTGAC---CCTTTCAACTCCTTC
AGGAATGTGATGGCGGATTTTGGGCACCACATGAGCCGTATAGCTCGGGAAGTCTTCGAG
GCCATACCTCTG---CTCCACCTTAGAGAAGCCAAGAGGTCTGATTACATGGCAGAGTCT
GAAGCATTCATAAGGGCATACAGGTATCCATCATGTGATGCA------TGTGACCATTTC
ATGGGCATGGAGGCCCACACAGATAGCTCAGTGCTCACCATATTGAGCCTAGACGACTCA
CGTGGCCTCCAAATCCATAAGGATGGCCAATGGCTCGATGTGGTGCCACCCTCGGGCACT
TTAGTGGTGAATTTAGGGGACATGATGCAAGCCATGAGCAACGATGAGTACAAGAGTATT
GAGCACCGGGTGGTGGTGAATGACGCCACTGATAGGATCTCCATATGCTATTTCAGCTTT
CCAGAGCATGAAGCCCCTATATCCAGT---------------CCTAATTACCGAAAATTT
ACGTATAAGGAGTTTCGATCTCAGGTGCAAGAGGACATCAAGTCTTCAGGTTTCAAGGTT
GGATTAGATCGATTCCGGCTCAACCAATGTTTA
>gnl_Ambtr_v1.0_evm_27.model.AmTr_v1.0_scaffold00125.21
------------------------------------------------------------
---------ATGGACGAATGCAATCCTCCATTTGAAAAGGCCTACAAGGAC---CTCTTA
TGTGAT---------------------------------CCT---CATGCTCCCCTTCTC
GACACAGTTTCAGCCCAGGACTACGACCTCCCACTCATAGATGCCTCTCCTCTCCTTCAC
AAAACAGGCCAAGAAAGAGAGAGCTGTGTTAAAGAGATTGGGAGAGCTTCTTCAGAGTGG
GGTTTTTTCCAGGTGGTTAACCATGGAATCTCCGGACAACTTTTGAACACAATTAGGAGA
GAGCAAGAGAAGCTCTTCAGGTTGCCATTTGACAAGAAAGAGAAG------------CTT
CATATCTTTAAAGATAGCTATCGTTGGGGCACCCCCAAC---------------------
---------------CCCAAAACTCTGGAAAAGTTCTCATGGTCAGAGGCCTTCCATATT
CCATTATCCGGGATCTCAGAAAGCGAG------------------GAGATCAAAAGCCTA
AGGTATGCCATTGAAGAGTTTACTACAAAGGTTGCAGATCTATCTCAGAAACTTGCAGAA
GCATTGGTAGAGAACATGGGTATCACAACGAGATTGTTTGCAGAGAATTGCACCATGAAT
TCTTGCTACCTACGA---------------------------------------------
------------------------------------------------------------
------------------------CGAACATGG---------------------------
------------------------------------------------------AGTATA
GAACATTCTACCGTCACTATCACAGCGGTAAAACATGCA---------------------
------------------------------------------------------------
------------------------------------------------------------
---------------------------------
>gnl_Aquco_v3.1_Aqcoe1G355800.1
ATGACCTGCAAGCAG---------AATAGAGTTTGTGAA---------AAGGTCAGTCAG
TCAATGAAAATGGAATCAACAGACCCACCTTTTCAAAAAACCTACAAGACC---ATCTTC
ATCAAAACAGAAGATGAAGAAGATTTG---------------------AAAAAGAACGAC
AACTTGGTTGTTGTTGAGGAATGTGAACTACCGTTAATTGATCTTAGCCGTTTAAGTAAC
AATGATTCTGGAACTAGAGAGGAATGCAAGAGAGCTATAACAGAAGCTTCAAAAGAATGG
GGATTCTTTCAAGTAGTAAATCATGGAATATCTCGTGAGATATTAGAAAGAATGCATGAT
GAACAAGTGAAGCTGTTTCGAAAACCATTTAATAAAAAGGCGAACGAG---AAGCTATCG
AATTTCTCGCCTGATAGTTATCGTTGGGGTACTCCAAGT---------------------
---------------GCTACAAGTTTAAAACAGTTTTCATGGTCAGAAGCTTTTCATATA
CCATTAACTGACATTGCATCAGCTTCAGTG---------GGA---GAATTCAACTCTCTC
AGGTTAACCATTGAAGAATTTGCAACTACAGTTTCAGATTTGGCCCAAGGAATAGCTGAT
ATATTGGCAGAGAATTTAGGTCACTCAACTACATTTTTTGCAGAAAATTGTTTGCCAAAT
ACTTGTTATCTTCGACTCAACAGATACCCGCCATGTCCCATT------TCTTCTGAGGTT
TTCGGACTAATGCCACACACAGACAGCGATTTCCTAACCATATTATACCAAGACCAGGTT
GGAGGATTGCAATTGGTGAAAGATGGGAGATGGATCATGGTAAAACCCAATCCAGAAGCT
CTGATAGTTAATATCGGAGACTTATTTCAGGCGTGGAGCAGTGACGTTTACAAGAGTGTT
GAACATCGAGTAATGACTAATAGACACGTGGAAAGATTTTCGGTGGCATATTTCTTCTGT
CCCTCATATGATACTGTGGTAGAAAGTTGC---AGAATGCCACCAATATACAAAGACTTT
AGCTTTAGAGAATTTCGACAACAAGTTCAAGAAGATGTTAGCAAAGTTGGTTATAAAGTA
GGACTCCCCAGGTTTCGCCTA------------
>gnl_Aquco_v3.1_Aqcoe3G430100.1
------ATGATCGAT---------------------------------------------
---ACAAAAATCACT---TCAGACCCTCCTCTACTTAGTCAATTTAGAGCT---TTGCCA
CTTCGACAAATT---------------------------------CAATGTAATGATCAG
CGGTGCCAAGTTATAGAAGAATGTGAACTCCCACTAATAGATCTCAGTCATCTAGTAAGC
CAAGATCAAAAGGAGAGAGTAGCTTGTGTAGCAGCAATTGCAAGCGCCTCGTCAGAATGG
GGATTCTTCCAGGTAGTGAACCATGGTATAAGTCCAAGTCTTGTTGGGGAGATGAGGAGA
GAGCAAATGAAGGTGTTTGAAATTCCCTTTGAGAAGAAAGCTAGTTCT---GGTCTTTTT
AAT---------GACTCTTATAGATGGGGAAATCCAACA---------------------
---------------GCTACTTCTCCTGAACAGTTCTCATGGTCTGAAGCTTTTCACATT
CCCCTTACTATGATTTCGCAACAGGCTTGT------TATGGA---GAATTTAGATCTCTC
AGTGAAGTCATGGAGAAATTTGCAGCAGCAATGTCTAAACTTGCTCGAACTCTGGCAGGA
GTTTTGGTTGAGAATCTGGGACAGTTAAATGGAACTTTTGATGAAAATTGCAATGATAGC
ACATGCTTTCTTCGATTGAATCGATATCCTAGGTGCCCAATA------ACACAAGAAATG
CTTGGTTTACAGCCTCATACCGACAGTGACTTTCTAACCATTCTTTATCAAGATCATGTT
GGTGGATTACAACTGATGAAAGATTCCAAATGGGTCGCTGTAAAACCCAATCCCCAGGCT
CTCATTGTCAACATTGGCGATCTCTTTCAGGCATGGAGCAATGACGTATACAAGAGTGTA
GAGCACAAAGTCATGGCAAATGAAAATGTGGACAGATATTCAATAGCTTACTTTCTATGC
CCTTCTTATGACTCCTTGATTGGGAGTTGC---AAAGAGCCTTCTCTATATAAGAAGTTC
AGTTTTGGAAAATTCAGGAAACAAGTTCAAGAAGATGTAAAGAAAACAGGTCACAAAGTT
GGCCTTCCAAGGTTTCTACTA------------
>gnl_Arath_TAIR10_AT4G21200.1
------------------------------------------------------------
------------------ATGGATCCACCATTCAACGAAATATACAATAAC---CTTTTG
TATAATCAGATCACAAAGAAAGATAACGAT---GTTTCTGAAATACCCTTTAGCTTCTCA
GTCACAGCCGTCGTCGAGGAGGTGGAGCTTCCTGTGATTGACGTCAGCCGTTTGATTGAT
GGAGCCGAGGAGGAGAGAGAGAAATGTAAGGAAGCGATTGCGAGAGCTTCGAGGGAGTGG
GGATTTTTTCAAGTGATAAACCATGGAATATCAATGGATGTGTTGGAGAAGATGAGACAA
GAGCAAATTAGGGTCTTTAGAGAGCCTTTTGACAAGAAAAGTAAGTCGGAG---------
AAATTTTCCGCCGGGAGTTACCGGTGGGGAACGCCGTCA---------------------
---------------GCCACTTCTATCCGGCAGCTTTCTTGGTCAGAAGCTTTTCATGTT
CCCATGACAGATATTTCTGACAACAAG------------------GACTTTACTACTCTC
AGCTCAACAATGGAGAAATTTGCTTCGGAATCAGAGGCATTAGCATATATGTTGGCAGAG
GTTCTTGCAGAAAAATCTGGACAAAATTCAAGTTTCTTCAAAGAAAACTGTGTGAGAAAT
ACATGTTATCTAAGGATGAACCGATATCCACCTTGTCCCAAA------CCATCGGAGGTG
TACGGATTAATGCCACACACGGACAGTGATTTCCTCACAATCTTGTATCAAGATCAAGTC
GGAGGACTCCAACTTATCAAAGACAATAGATGGATCGCTGTTAAACCTAATCCTAAAGCT
CTCATTATCAATATTGGTGACTTATTTCAGGCATGGAGCAATGGCATGTACAAAAGTGTT
GAACACCGTGTGATGACGAACCCAAAGGTGGAGAGATTCTCAACGGCTTATTTTATGTGT
CCATCATACGACGCCGTTATAGAGTGTTCA---AGTGATCGTCCTGCTTATAGAAATTTC
AGCTTCAGAGAATTCAGACAACAAGTTCAAGAAGATGTTAAGAAGTTTGGTTTTAAAGTT
GGCCTTCCTAGGTTCCTTAATCACGTCTAC---
>gnl_Arath_TAIR10_AT1G50960.1
------------------------------------------------------------
---------ATGGCT---TCTCAACCTCCCTTTAAGACAAATTTCTGCTCG---ATTTTC
GGAAGCTCATTTCCAAATTCAACTAGTGAG---------------AGCAATACAAACACA
TCAACTATCCAAACCTCAGGCATAAAGCTTCCTGTGATCGATCTCAGCCATCTAACTAGT
GGTGAGGAGGTCAAACGCAAAAGATGTGTGAAACAAATGGTTGCAGCTGCGAAAGAGTGG
GGATTTTTTCAAATTGTGAACCATGGAATTCCCAAAGACGTCTTTGAGATGATGCTCCTC
GAAGAGAAGAAACTCTTTGACCAACCTTTTTCTGTGAAAGTCAGAGAA---CGTTTTTCG
GACTTATCGAAGAATAGTTACCGTTGGGGAAACCCTAGC---------------------
---------------GCCACTTCTCCCGCTCAGTACTCCGTTTCGGAAGCGTTTCACATC
ATTCTTTCAGAGGTTTCAAGGATTTCTGAT---------------GATCGCAACAACCTC
AGAACAATCGTTGAAACGTATGTGCAAGAGATAGCTCGAGTGGCACAAATGATATGTGAA
ATACTGGGGAAACAAGTGAACGTGAGTTCGGAGTATTTCGAAAACATTTTTGAGCTTGAA
AACAGTTTTCTAAGGCTCAATAAGTACCATCCTAGTGTTTTT------GGTTCTGAAGTG
TTTGGTTTGGTTCCTCATACCGATACAAGTTTTCTCACTATACTCTCTCAAGATCAAATC
GGAGGGTTAGAATTGGAAAATAATGGACAATGGATCAGCGTAAAACCTTGCTTGGAAGCC
CTTACAGTCAACATTGGGGATATGTTTCAGGCACTGAGTAATGGAGTGTACCAAAGCGTG
AGACATAGAGTGATTTCTCCAGCAAATATCGAGAGGATGTCAATAGCTTTCTTCGTATGT
CCTTATCTCGAAACTGAGATCGATTGCTTT---GGGTATCCAAAGAAGTATAGAAGATTC
AGTTTCAGAGAGTACAAAGAGCAGAGTGAACATGATGTTAAAGAAACTGGTGATAAGGTA
GGCTTGTCCAGGTTTCTCATT------------
>gnl_Arath_TAIR10_AT3G47190.1
------ATG---------------------------------------------------
---AGCAACTCGGAG---TCTTATCCACCAGAGTTTCGACCTCTAATGAGC---------
---GAA---------------------------------------AAATCCACTGAAACG
GGTCTAGACCGGAGCAAAGATATCGATATCCCGGTTATCGATATGGAGCATTTGGACATG
------------------------------GAGAAACTGAGAGAAGCATGCAAAGACTGG
GGGATCTTCCATTTGGAGAATACTGGGATACCCTTAACGTTTATGTCACAGGTGAAAGAG
ATAACGGAGTCAGTGTTGAGTCTGCCGTTTGAAGAGAAACGGACGTTG---TTCGGCGTT
---AACTCTCCGTTATCGTATTACTGGGGAACACATACGGTAAGTCCATCGGGAAAAGCC
GTAACGAGA------GCCCCACAAGAATCTAGTGGTCACTTGTTCGAAGGCATCAATATT
CCTCTTGCATCTCTCTCTCGGCTTCTTGCATGTACTGATCCC---AAGCTTGAGTCTTTC
CGAGTGGTGATGGAGGAATATGGGAAGCACGTAACTAGGATTATTGTGACCCTATTTGAA
GCTATAATAGAAACCTTGTCCTTATCCGGTGACCAAAAAATGGGCTACTTATCAGAGTCA
ACAGGTGTGATACGTGTTCAACGGTATCCTCAGTGTACCGAA---------------TCC
CCCGGACTCGAAGCTCATACGGACAGTTCGGTGATATCGATCATAAACCAAGACGATGTT
GGTGGGCTAGAGTTCATGAAAGATGGGGAATGGTTCAATGTCAAACCTCTTGCCAGTTCT
TTTGTCGTCGGTCTTGGGGATATGATGCAGGTGATAAGTGATGAGGAATACAAGAGTGTG
TTGCATAAAGTAGGAAAGATGAGGAAGAAAGAGAGATACTCGATAGTTAACTTTGTGTTC
CCGGACAAAGACTGTATGTTTAACTCT---------------ACTCGCTATAAGCCATTC
AAATTCTCGGAGTTTGAAGCTCAAGTTAAGCTTGATGTTGAGACCCATGGTAGCAAAGTC
GGCCTTTCTAGGTTCCTGAGCAAC---------
>gnl_Arath_TAIR10_AT5G58660.1
------ATG---------------------------------------------------
---AGCATCAGTGAG---TCATATCCACCGGCTTTCCGGCGTGTAACCAAC---------
---GACGAAAAT---------------------------------CCTCCAGCAACACCG
GTTATTGTCCAGGGCAAGGATATCAATATCCCGGTTATCGATTTGGAACGTTTGGACAAG
------------------------------GAGATACTGAGAGAGGCATGCAAGGAGTGG
GGAATATTCCGTCTAGAGAATCACGGAGTACCGTTGGCGTTAACGTCACGGCTTCAAGAA
ATCTCGGAGTCATTACTGAGTCTTCCGTTTGAGAAAAAACGGGAATTG---TTCGCTGCC
GTTAAATCTCCGTTATCGTATTTTTGGGGAACACCAGCTCTAAATCGTTCAGGAGATGCA
CTAAAGAGA------GGAGCTCAAGCTTCGAACTTAACCATGCTCGAAGGTTTCAACGTT
CCTCTCTCGTCTCTCTCGTCGCTCTCGAAGCAAGAAGAGCCT---AAACTTGAGTCTTTC
AGAGTGTTGATGGAGGAATATGGAAAGCACATAACTAGAATTGCTGTGTCATTGTTCGAA
GCTATAGCACAAACACTGAACCTATCCGGTAACCGGAGATCAGAATACTTATCGGAATCG
ACAGGGCTAATAAGGGTTTACCGGTATCCACAAAGCTCCGAGGAAGCAGCCAGAGAAGCT
CTAGGAATGGAAGTTCACACAGACAGTTCGGTTATCTCAATATTAAGAGAAGATGAAAGT
GGTGGGCTTGAGATCATGAAAGGTGAAGAATGGTTCTGTGTAAAGCCTGTTGCTAATACT
CTTATCGTCAATCTTGGAGATATGATGCAGGCCATAAGCGATGATGAGTACAAGAGTGTG
ACACATAGAGTGAAGAAGAATAGGAAGACAGAGAGACACTCAGTGTGTTATTTTGTGTTT
CCAAAGAGAGATTGCGTGATAAAGTCA---------------TCAAACTATAAGCTATTC
ACTTACTCAGATTTTGAAGCTCAAGTTCAAGCTGATGTTCAGTCTCTTGGAACCAAGATT
GGCCTTCCTAGATTCAACCCAAATTCTCCATTG
>gnl_Betvu_v1.2_Bv7_171920_nkcu.t1
------ATGTCAGAA---------------------------------------------
---TCCAATATCAAA---TCCTACCCACCTCTATTCCGCCCATCATCTCAT---------
---AACACGACCCGACAACACGACACGAAAGGCGAG---CCGTTAAAAGGGGCAGGGAGC
CTGGACCCCCTGCACCTCCCCTTACCCTTACCCTTATTTGATATGCAGTGTTTGGATGTT
------------------------------GAAAAATTAGACAGGGCATGTAGGGAATGG
GGAATATTTAGGTTGGAAAATCATGGGATTCCAAATAGTGTTTTGAATCAACTACAGGAG
CATGCCAAAAGTTTATTTCAACTTTCTTTTGAAGCCAAACAAGACCTT---GCT------
---AATAACCCTATTAAATATTTTTGGGGTACTCCTGCCCTTACTTCTTCAGGGGTAGCT
ATACCAAGA------GCAACAGCTGCCCTTAAAATTGATTGGGTTGAAGGTCTTAATGTT
CCATTTTCTCAACTTCATCATCATCAACATCATCATGATACT---TTGGTTAATGATTTC
AGGAATTTATTGGAAGACTACAGTAGACATCTAACAAGAATAGCTACAACCATATTTGAA
GCCATGATTAGAAACCTTAAACTTGATTTACAAGTACTTAAACCATGTTTAGATGAATCC
ACTGGATTATTTCGAGTTTATCGCTACCCTCGCCACAACATT------ACTGAGCATGTA
CAAGGTTTGCATGAGCACACAGATAGTTCTATTCTCTCAATATTAAGTGAGGATCAAGTG
GGTGGCTTCCAATTCTTCAAGGATGATCAATGGTTCAAAGTAAAGCCTAACTCTACTACA
TTGCTTGTTAATCTTGGAGATATGATGCAGGTTTTGAGTAATGACGAGTACAAAAGTGTG
AAACACAAAGTGGAACTAAACAAGAACAAGGAGAGAGTGTCAATTTGCTACTTTGTGTTC
CCAGAAGAGAACACACTAATACAAAGC---------------TCAATTTACAAGCCTTTC
ACTTACAATGATTTTCGAGCTCAAGTTCAACAAGATATCAAAACACACGGTTTTAAAATT
GGCCTTCAAAGCTTCAAGCTT------------
>gnl_Betvu_v1.2_Bv8_187320_jypn.t1
------------------------------------------------------------
---------ATGGACAAAACGGACCCTCCATTTGAAGAGATATACAAAAAC---CTCTTC
CTGAAACACAACATTACACCA---------------------TTGAGTGCCACCCACACC
ACCACCACCGTAGTCGAAGAGCGGGATCTTCCCCTCATAGACTTAGCTTGGTTGGTAGCT
GGTGGAAAGGAAGAGCGAGAAAGGTGCAAAAGAGAAATTGCAGAGGCCTCTAGGGAATGG
GGATTCTTCCAAGTGGTGAACCATGGTATTTCACGACATATCTTGGAGGAGATGACTAAA
GAACAAGTTAAGGTGTTTAGGGAGCCATTCAATAAGAAAATAGGAGATAATATGAGTTTA
AGGCTATCTCCTGGAAGTTATCGTTGGGGTTCACCAACA---------------------
---------------GCAACTTGCTTAATGCAATTATCTTGGTCAGAAGCGTTTCACATT
CCCTTGAACGACGTTTGCGCCTCTGGTCCTAGTGCTAATCTT---CATGTTAGCAATCTC
TGCTCAACTGTCAGACAATTTGCCAGCACTGTGTCTGAATTGGCAAATAAATTGGCCAAC
ATATTGGCGGAAAAGTTGGGTCTTGAGGAACCCTTTTTTGAGGACAAGTGTGTGCCAAAT
ACTTGCTATTTACGGATGAATAGATATCCACCATGTCCAAAA------TATTCTCAAGTG
CTTGGTTTGATGCCACACACAGACAGTGATTTTCTCACAATTTTGTATCAAGATCAAGTT
GGAGGATTGCAATTGGTGAAAGATGGAAAATGGATTTCAGTGAAGCCTAATCCTGATGCT
CTTATTGTCAATATTGGGGACCTATTCCAGGCTTGGAGCAATGGTGTGTATAAGAGCGTG
GTGCATCGTGTGGTTGCCAGCACAAATATGGAGAGGTTTTCAACAGCATATTTCCTATGC
CCATCTGGTGATGCTGTGATACAAAGTTAC---AAGGAACCTTCAATATATCGGAAGTTC
AGTTTTGGAGAATATAGACAACAAGTTCAAGAAGATGTTAGAGAATTCGGTCATAAGATA
GGACTTTCTCGCTTCCTCATA------------
>gnl_Carpa_v0.4_evm.model.supercontig_198.6
------------------------------------------------------------
---------ATGAACGAAGACGTGCCGCCATTTCACGAGACGTACAAGTTC---CTGTTC
GAGAAAGAAGGTCCG------------------------------ACAAAGTGCATCAAG
GCGGCCATGGTGGTGGAAGAGGAGCAGCTGCCGGTGATCGATCTGGGGAAGCTGTGGAAC
---------GGAGAGGGGGAGGAGTGCAAGGAGGAGATAGCCCGAGCGTCGAGGGAATGG
GGATTTTTCCAGGTAATAAACCATGGGATTTCCAAGGAGATTCTGGAGAAGATGACGCGC
GAACAGGTGAAGGTGTTTAAGCAGCCTTTCGAGAAGAAGAAAGGTAAAGAGAGTTACTTG
AATTTCTCAGCCGGCGCTTATCGCTGGGGAACACCCACT---------------------
---------------GCCACCAGTCTCTGCGATTTGTCTTGGTCGGAGGCTTTTCACATT
CCCATGTTGGATATCTCTGATTCTCCA------------ACC---CTCGACACTGCTCTC
AGTTTAACAATGGAGGAATTTGCTACAAGAGTTGCGGATCTGGCTCAGAAAATAGCAGAA
ATTTTAGCAGAGAAACTGGGTTGCAAGTCAAATTTTTTCCAGGAAAATTGCTTGCCAAGC
ACATGCTATCTACGAATGAACCGTTACCTACCTTGTCCAATG------TCTCTCCAGGTA
TTTGGACTGATGCCGCATACAGACACTGATTTCCTCACAATTTTGCATCAAGATCAAGTT
GGAGGCCTGCAACTTGTCAAGGATGGAAAATGGATAGCTGTTAAGCCTAATCCCGACGGC
CTAATCGTCAACATCGGCGACTTATTTCAGGCGTGGAGCAATGATGTGTACAAGAGTGTG
GAACATCGTGTGGTGGCAAATCCATTTGTGGAAAGATTCTCGACTGCTTATTTCTTCTGC
CCTTCATTTGAGACTGTTGTGCATAGCAGT---GGTGAGGCATCGGTTTACAGGAAGTTT
AGCTTCGGAGAGTACAAGAAGCAGGTGGAAGTTGATGTTAAAGAATTAGGTCACAAAGTA
GGCCTCCCTAGGTTTCTTGTA------------
>gnl_Carpa_v0.4_evm.model.supercontig_2.438
------ATGGCGGAAATT------------------------------------------
---AGCAATTTTGAA---TCCTACCCACCTCTGATTCTTCACATGAGCAAT------GGT
GAAAGCAGCCAAACGGGGAATAAGACTGAC---------------CCAGATGATGATATC
CACGAGTGCTGCTACATGGATGATCCTATTCCGGTTATTGATTTTCTGTGTTTGGATCCG
------------------------------GACAAGCTTGGCGAGACTTGTAAAGAATGG
GGTGTTTTTCGTTTGGTCAATCATGGGGTTCCCGTTTGCCTGTTGACCCAGATTCAGGAG
CATGCTAAAATGCTGTTTTCTCTCTCTTTTGAATCCAAACAGGAGCTT---TTC------
---AACTCCCCCCTGTCCTACTTCTGGGGTACCCCTGCACTTACCCCATCTGGGACAGCC
TTGTTT------------GGAGGTCGCCCAAGTATTAGTTTGGTTGAAGGAATTAGCTTT
CAGCTCAATGAAATCTCAAGCTCTCAA---GCAGAAAACCCA---ATGCTGGAAACTTTC
AGAATGTTGATGGAAGAATATGGAAGACACCTTGCAAGACTTGCTACCAATATTTTCCAA
GCTATGGTGAAGAACCTAAATCTTGATCCAGAAAATTCAAGCTCCAACTTGTCAGAATCC
GCAGGGACCATGCGTGTTTATAGATATCCTCCTTGCCCTAAT------------GGGGCT
ACAGGCCTGCATGTGCACACAGATAGTTCTGTGCTCTCCATATTGAGCCAAGATCAAGTT
GGTGGACTAGAAGTTTTTAAAGATGATGAGTGTTTTCAAGTAAAACCAGTCCCGGACACG
CTTATTGTCAACATTGGAGACATGATGCAGGCAATAAGCAACGACGAATTTAAGAGCGTG
AAACACAGAGTGAAGTCGAGCAGAGAGAAGGAAAGATTCTCAGTCTGCTACTTTATATTT
CCAGGTGAAGGCAGGTTGATTCGAAGT---------------TCCAAGTATAAGCCTTTT
ACTTATACTGATTATCAAACCCAGGTGCAGCTGGATATAAAAACTACAGGATCTAAAGTT
GGACTTGAAAGGTTTAGGCTACTTGCTGATCAG
>gnl_Carpa_v0.4_evm.model.supercontig_97.63
------------------------------------------------------------
------------------ATGGAACCTCCATTTGAAGATTTGTACAAGGCC---CTTTCC
AACAAGAGATCTAGCATTAATTATGATCAA---------TCTCTTCTAAAACCAAAGGAT
GATGTTATTGTTACTGAAAGTGTAGAACTGCCTCTGATCGATCTCGATCGTCTGAATTCT
---GGGCAATTGGAGTACGAGAATTGCTTAAACGACATGGCTGAAGCTGCAACTCGCTGG
GGTTTTTTCCAACTCATAAATCATGGGATTCCAGAGGACGTTTTAAAGAGGATAATACAC
GAGCAAAAGAAACTATTCCACCAACCATTCTCCAACAAATCTCAACCT---AATTTCTTG
AATTTATCTGCGAATAGTTACCGCTGGGGTAACCCTAAA---------------------
---------------GCTACTTCTTTAACGCAGTTTCACTGGTCAGAAGCATTTCACATG
TCTATCTCTGATATTTCAAGGATTGATCAA---------------CATTTCAGCAGTCTC
AGGTACTTGATT------------------------------------------------
------------------------------------------------------------
------------------------------------------------------------
------------------------------------------------------------
------------------------------------------------------------
------------------------------------------------------------
------------------------------------------------------------
------------------------------------------------------------
------------------------------------------------------------
---------------------------------
>gnl_Carpa_v0.4_evm.model.supercontig_97.64
------------------------------------------------------------
------------------------------------------------------------
------------------------------------------------------------
------------------------------------------------------------
------------------------------------------------------------
------------------------------------------------------------
------------------------------------------------------------
------------------------------------------------------------
------------------------------------------------------------
---------------------------------------------ATGTACTTCACCAAT
AGGAAAACAATTGAAGAGTATTCAGTAAAAGTTGACAACCTTGCACAAAGAATATCAGAG
CTTCTAGCAACGAAGTTGAGTATTAAGTCGAGTTATTTTCGAGACAATTGTAAGCCAAGC
TCTAGTTATATTCGAATGAACAGATACCCCCCTTGTCCTTAT------TCTAATAAAATT
ACAGGCCTTCTCCCTCATACTGACAGTGATTTCCTCACCATTGTTTACCAAGATCGTGTT
GGAGGCTTACAATTAAAAAGGGACGGTTCATGGGTTAGTGTTAAACCCTCTACAAATGTT
CTTAGTGTCAACATTGGTGACTTATTTCAGGCATTGAGCAATGGTGTTTACAAAAGTATC
GAACATCGAGTAATTGCTCCTCAAAAAGTAGAAAGGTTGTCAATCGCATACTTTTTATGT
CCTTCCCATGATGTCATTATACAAAGTTGCAGTAACAAGCCACCCATTTACAAAAACTTC
AGTTTCAAAGAGTATACCCTACAAATTCAACGCGATGTTGATTCAATTGGTGATAAAATT
GGCCTTTCAAGGTTTCTCTTC------------
>gnl_Elagu_v2.0_p5_sc00103.V1.gene72
TCCAACTTAACGAGC---------CCATCTCTTAGTTTA---------ATAGCCAGGACA
ACCATGTTTTCCAAGTCGTGCGATCCTCCTTTCGAAGAGCACTACAAATCT---TTGCTC
CGTAACTCCATCATG------------------CAG---------TGCTCACAAGCCCAA
GTGCATGAAGTCGTGGGGGAGTGCGAGCTTCCAGTGATAGACCTGAGTGGACTCAGGAGC
AGTGATGAAGAAAAGCGGCATGCTTGTGTAGCAGCGATCGCAAAGGCCTCCTCAGAGTGG
GGCTTCTTTCAGGTGCTAAGCCATGGAATTAGCACTGAGCTCTTAGGGGAGATGAGGAGA
GAACAAACGAAGCTGTTTGAGATGCCTTTTGAGAAGAAGGTCACCTCC---GGGCTCTTG
AAT---------AATTCTTACCGTTGGGGAACTCCGACC---------------------
---------------GCTGCGTCGCTCGACCAGTTCTCGTGGTCGGAGGCCTTCCATGTT
CCCCTTGAAAAGATCTTGGAGGAGGATGGT---GGCAATGGG---GAGTTCAACTCCCAC
AGGTATTTCCCT------------------------------------------------
---------------CTA------------------------------------------
ATACCGCATGTAAAGTTACTAAAATGTCCAATATGCCCATCA------------------
------------------------------------------------------------
------------------------------------------------------------
---------------TTTGACATATTCCATGCTCAA------------------------
---------ATACTACCCAACTCA------------------------------------
---------------------------------TCCCACCCG------------------
------------------------------------------------------------
---------------------------------
>gnl_Elagu_v2.0_p5_sc00121.V1.gene96
------------------------------------------------------------
---------------------------------ATGAGG---------------------
------------------------------------------------------------
---------------------------------------GATATGGGGGGAGTTGGACTC
------------------------------------CATAATGAGAATGCGGACGAGTGG
CTCTTATTC---------------------------------------------------
------------------------------------------------------------
---ACGAAG---------------------------------------------------
------------------------------------------------------------
------------------------------------------------------------
------------AATGAATATGGGCAGCACATGGCACGCATAGCAAGGACACTTTTTAAA
GCTGCGGCTGCCAGACTCGAACTGGATGCCAAGAAGACAGCTTCGTATCTATCTGAATTT
GATGGCACAGTTCGAGTCTATCGGTATCCATGCTGCCCTGAC------ATTGATACGTAT
TTTGGGATGGGTGCTCACACAGATAGCTCAGATTTATCCATCCTGTGCCAAGATGAGTTG
GGAGGTCTGCAAGTTTTTCATGACAACCAATGGTTCGATGTAGCACCAATTCCTGGCACG
CATAATGTAAACCTGGGAGACATGATGCAGGTGACTTCT---------------------
------------------------------------------------TACTTC------
------------------------------------------------------------
---TATGATCAGATAAGTGCTGCACTATTAATGCAAATC---------------------
---GTCAAA------------TCT---------
>gnl_Elagu_v2.0_p5_sc00121.V1.gene97
AGGAAGATGGAGAAGGAAGGAGAA---------------CCACCGGTCACGGAGTCAAAG
GCGGCGGCGATGGAAGCCTCCTACCCGCCCATCTTCCGCCGGCCCAACCCC---------
---GACCCAAACCCCGGCTCGAAGCAC------------------GACGCGGACCAGCGC
CCGGCTCCCGCTAGCCCGGTCTTCGAAGTACCGGTGATCGATCTGGAGCCCCTGGACCCG
------------------------------GTCCGGCTCGAAGAGGTGTGCCGGAGTGTG
GGGCTCTTCCGGATCACCAACCATGGTGTTCCCTCGGCCCTTATGGACCGGCTCCTGGAC
CAGGCCAGGGGGCTCCTCTCCCTCCCCTTCGAGTCCAAGCAAACCCTG---TTT------
---TCGGACCGCTTGTCCTACATCTGGGGCACGCCGTCTTTG------------------
---------------GGTGCAAAGGTGAGCAACCTCAACTGGGTCGAAGGCTTCCACATT
CCCCTCGGCCAGCTCAAGTCCAGAGCACACGACTCTCAGGAC---TCGGCTGCTTCGTTT
AGGTACGGCCGG------------------------------------------------
---------------CTC------------------------------------------
------------------------------------------------------------
------------------------TCCGACTCTTTGTCGCTTGTTTCG---GAC------
------------------------------------------------------------
------------------------------------------------------------
------------------------------------------------------------
------------------------------------------------------------
---------------------------------------------------------ACT
---------------------------------
>gnl_Elagu_v2.0_p5_sc00474.V1.gene41
------ATGAGGGACTCC------TACAAATTGTCGCTC---TTTACGATCACCAGAAAA
GCCATGCAGTCAGATGTGTGTGATCTACCTCTAGCTGAGAGTTACCGAGCA---CTGCTT
TATGACCCCAAAATGGTTCAAAAA---------------------TATCCATACAACCAA
GATCATGAAGTGACAAGAGAATGCGAGCTTCCACTGATAGACTTGAGCGGTCTGAGGAGC
AGTGATGGAGAAGAGAGACGGGTTTGCATAGAAGCCATAGGCAAGGCATCCTCAGAGTGG
GGCTTCTTTCAGGTGCTAAACCATGGGATCAGTAATGAACTCCTAGGAGAGATGAGAAGA
GAGCAAATGAAGCTATTCAGGCTACCTTTTGAGAAAAAGGTCAGCTCC---AGGCTACTG
AAT---------GACTGTTACAGATGGGGAAATCCAACA---------------------
---------------GCCATTTCTCTGAAACAGTTCTCCTGGTCAGAAGCCTTTCATGTT
CCTCTTGCAAAGATTTCAGATGAAAACTGC---TGTTATGGA---GAATTTAGTTCTCTG
AGGTACTTTATT------------------------------------------------
------------------------------------------------------------
------------------------------------------------------------
------------------------------------------------------------
------------------------------------------------------------
ATTACCGAAAACATA---------------------------------------------
------------------------------------------------------------
------------------------------------------------------------
------------------------------------------------------------
------TCA------------------------
>gnl_Eucgr_v2.0_Eucgr.E02079.1
------------------------------------------------------------
------------------------------------------------------------
------------ATGGCCGGATCGAGC------------TCAGCCCCAACCCGTCTGTCC
AACGTAATGACACCCCAGGAGTGTGAGCCCCCATTGATAGACCTGCGTTGGCTGAGCAGT
GCGTGTGAGGCAGAGCGGCAGTTGTGTGCGGAGGCCATATGCAAGGCGGCCGCAGACTGG
GGATTCTTCCAGGTGGTGTACCATGGGATCAGCAGTGAGCTGCTTGGGAAGATGAGGAGG
GAGCTGGTTAAGCTGTTTGGAGCACCCTTCGACACCAAGGCCCACCCT---GGCCTCCTC
AAC---------AACTCCTACCGCCGGGGCACTCCCCCT---------------------
---------------GCCCCCTCCCCCGCCCGATTCTCCGGGCCTGAGGCCTTCCATGTC
CCCTTCATGAAGATATATGACCCCTCTTGC------TACGGG---CCATTTACCTCTCTC
GGAGGAGTGACGAGGGAGTTGGCCCCCGCCATGTTTGGGCTAGCGAGGACACTGGCGGTG
GTCCTAGCGGAGAGCCTCGGGCATCACGGCAGCACGTTCTATGAGAAATGCAACGAGAAA
ACGTGCTTCCTCCGGTTGAACTACTACCCAGTGTGCCCGCTC------TCGCCGCAGACG
TACCAGCCGGTGCCCCACGTGGACAGTGACTTCCTGACCGTTCTCTATCCGGACCAGGTA
GAAGGCATCCGGCTCCACATGGACTCCCGATGGGTCGTGGTCAAGCCCAACCGTGACGCT
CTCATTGTCAGCACTGGAGACCTTCTTCAGGCGTGGAGCAATGACGTGTACAGGAGTGTG
GAGCAAAAGGTGCGGACAAAGAGAGAAGTTGAGAGATACTCCGTTGCTTTCTCCCTCTGC
CCTTCGCCCGACTCTCAGATCGGGAGCTGC---AGAAAGCCCTCCGTCTACAGAAAGTTC
ACTTTTGGTGAATACCGGGAGCAAGGC---------------------------------
---------------------------------
>gnl_Eucgr_v2.0_Eucgr.E02097.1
------------------------------------------------------------
------------------------------------------------------------
------------------------------------------------------------
---ATGATGACACCCCGGGAGTATCAGCTCCCAGTGATAGACCTGAGT------------
------------------CAGCCGTGTGCCAAGGAGATATTCCGGGCCGCCAAAAAATAT
GGACTCTTCCAGGTGGTGAACCATGGGATCAGTAGGGAGTTGCTTGGGAATGTGATGAGG
GAGGCGGTTAACCTGTTCGAGACACCCCTTAAGACCAGGGCCCACTCT---GGCCTCCTC
AAC---------AAC---TCCCCCTGG---------------------------------
---------------GGCACTTCCCCCACCCAGTTCTCC------------CACCATGTC
CCCCTCGTGAAGATTTATGACCCCTCTTGC------CACGGC---CAATTCACCTCTCTC
GGTGGAGTGATGAGGGCGTTGGCCCCCGCCATGTTTGGGCTATCCAGGACGCTGGCGGGG
TTCCTAGAGGAGAGCCTCGGGCATCAGGGCAGCACATTGAACGAGAAATGCGACGAGAAC
ACGTGCTTCCTCCGGCTGAACCACTCCCCGGTGTGCCCGCTC------TCGCCGGAGAGG
TTCTGGCCGTTGCCCCACGTGGACAATGACTTCCTGACCATTCTCTATCAGGACCAGGTA
GGAGGCCTCCGGCTCCTCAAGGACTCCCGATTGGTCGCGGTCAAGCCCAACCGTGACGCT
CTCATCGTCAGCATTGGAGACTACCTTCAGGCGTGGAGCAATGACGTGTACAGGAGTGTG
GAGCAAAAGGTGGAGAGAAACAGGGAGGTGGAAAGATACTCCGTTGCTTTCTCCCTCTGC
CCTTCGTTCGGCTCTCAGATCGGGCGCTGC---ATAAAGCCCTCCGTCTACAAAAAGTTC
ACTTGTGGTGAATACCGGAAGCAAGTTCAAGAGGACATCAAAAGAACCTGCCGTAAAGTT
GGTCTTGTTAGGTTGAAGATGACAAAA------
>gnl_Eucgr_v2.0_Eucgr.E01949.1
------------------------------------------------------------
------------------------------------------------------------
------------------------------------------------------------
---ATGATGACACCCCAGGAGTATCAGCTCCCAGTGATAGACCTGAGT------------
------------------CAGCCGTGTGCAAAGGAGATATTCCGGGCCGCCAAAAAATAT
GGACTCCTCCAGGTGGTGAACCATGGGATCAGCAGGGAGCTGCTTGGGAATGTGATGAGG
GAGGCGGTTAAGCTGTTCGAGACACCCCTTGAGACCAGGGCCCACTCT---GGCCTCCTC
AAC---------AACTCCTCCCCCTGG---------------------------------
---------------GGCACTTCCCCTGCCCAGTTCTCC------------CACCAGGTC
CCCCTCGTGAAGATTTATGACCCCTCTTGC------CACGGC---CAATTCACCTCTCTC
GCAGGAGTGATGAGGGAGTTGGCCCCCGCCATGTTTGGGCTAGCCAGGACGCTGGCGGGG
GTCCTAGAGGAGAGCCTCGGGCATCAGGGCAGCACTTTGAACGAGAAATGCAACGAGAAC
ACGTGCTTCCTCCGGCTAAACCACTACCCGGTGTGCCCGCTC------TCGCCAGAGAGG
TTCTGGCCGTTGCCCCACGCGGACAGTGACTTCCTGACCATTCTCTACCAGGACCAGGTA
GGAGGCCTCCGGCTCCTCAAGGACTCCCGATTCTTCGCGGTCAAGCCCAACCGTGACGCT
CTCATCGTCAGCATCGGAGACCTTCTTCAGGCGTGGAGCAATGACGTGTACAGGAGTGTG
GAGCAAAAGGTGGAGAAAAACAGGGAGGTGGAAAGATACTCCGTTGCTTTCTTCCTCTGC
CCTTCGTCCGGCTCTCAGGTCGGGTTCTGC---AGAAAGCCCTCCGTCTTCAGAAAGTTC
ACTTGTGGTGAATACCGGAAGCAATTTCAAGAGGACATCAAAAGAACCTGCCGTAAAGTT
GGTCTTCCACGTTTCAGGCAAACAGGTATG---
>gnl_Eucgr_v2.0_Eucgr.D00814.1
------------------------------------------------------------
---------ATGGACTCATCGGACCCGCCATTTCAAGAAACCTACAAGGCC---CTCTTC
AAGAAGGTAGCCAACAAAGGCCCGACC---------------------------------
ACGCCCATTGTCGTCGAAGAGCGCGACCTTCCAGTGATCAACCTCGGTCGGCTGAGCCTC
---AGCAAGGAGGAGAGACGGGAGTGCAAGGCGGAGATCGCGAGGGCCTCGCGGGAGTGG
GGGTTCTTCCAGGTGTTGAACCATGGGATTTCACGAGAGATCCTGGAGAAAATGAGGGAG
GAACAGATCAAGGTGTTCCGAGAGCCGTTCGAGAAGAAGAGCAGAGAGGACAAGTACTTG
GATTTCTCGGCGGGGAGTTATCGATGGGGGACTCCTTCC---------------------
---------------GCAACATGCTTGCAGCAGTTGTCGTGGTCCGAGGCTTTCCATGTC
CCTTTGAGTGATATCATCTCCGGCACA---------AGAGGT---TGCAAAAGCACCCTC
AGCTCGACAATGGAACAATTTGCCGGGACTGTATCAAACCTAGCGCAGAAATTAGCCAAG
ATCTTAGCTGAGGAACTGGGCCACAAATCGACCTTCTTCATGGAGAATTGCCTGCCGAGC
ACATGCTATCTGAGAATGAACAGATACCCACCATGTCCAATT------TCACCGGACATG
CTTGGGCTGATGCCGCACACCGACAGCGACTTCCTCACGATCCTGCATCAGGACGAGGTG
GGGGGTCTGCAATTGGTCAAAGATGGGGAGTGGATCGCTGTTAAACCTAATCCCGATGCT
CTCATCATTAACATTGGCGACTTATTTCAGGCATGGAGCAACGATGTGTACAAGAGCGTT
CAGCACCGGGTGATGACCAACTCGAAACGGGAGCGGTACTCGACCGCGTACTTCTTCTGC
CCATCGTACGACACTGTGGTCGAGAGCTGC---AACTGGCCTCCTGTCTACAGGAACTTC
AGCTTTCGAGAATTCAGACGACAGGTCCAAGAAGATGTACAAAAGCTGGGTCACAAGATC
GGGCTTCCCAGATTTCTCGTG------------
>gnl_Eucgr_v2.0_Eucgr.B02243.1
------ATGGAGCTG---------------------------------------------
---------CAGTCG---TCGTATCCTCCTCCGTTTCGCCGCCCGAGCGGC---------
---CCGGCCCCGGCCGTCGAC------------------CCCGACGAGGGCTCCCGGACG
ACGAACCAGATCCAGGAGCAGGACCCGATCCCGGTCGTGGATCTCCAGCGCCTGGACGTG
GAGGGC------------------------GAGCGGCTCGGGGAGGCGTGCCGGGCGTGG
GGGATATTCCGGGTGGTCAACCACGGGGTCCCTCTCGATCTGCTGACCCGGCTCAGGGAC
CGCGCGAGGAGGCTCTTCGCGCTCCCCTTCGAGTCCAAGCAGGCCCTG---CTC------
---GTGGCCCCGCTGTCCTACTTCTGGGGCACCCCGGTCCTGACGCCGTCCGGGTCGGCC
CTCCTG------------GGAGGCGCGCAGGGCGTGAACTGGGTGGAGGGCCTGAACGTC
CCGCTCGCTCAGCTCTCGCTGTTGGACGGCGAGGTGGTGACC---GCGGTGGCGAGTTTG
AGGAATCTTCTACAAGAATACGGAGTTCACTTAGCAAGAATCGCTAAGCTCTTATTTCAA
GCCATGGCTGAAGACCTTAGACTTGATCCAGCACACTCAAAGAGTTACCTATCGGAGTCG
ACGGGATTTGTACGCTTGTACCGCTACCCACATTGCTCGAAA------GCCAGCGACATG
TCCGGTATGGAAGCCCACAGCGACAGCTCGGTGCTCTCCATCCTGTGCCAGGATGAGGTG
GGTGGGCTCGAGCTCTACAAGGACGAGCAATGGATACAAGTACAACCTGTCCCCGATGCT
CTAATCGTGAACGTAGGCGATATGTTGCAGGCTATGAGTGACGATGAGTACATAAGCGTG
AAGCACAGAGTGAAGGTAAAGAAACCACAGGATCGGACCTCGGTTTGTTACTTCGTGTTC
CCAGGCCAAGACAGCGTGATCCGAAGC---------------TCAAAGTACAGGCCTTTC
ACGTACGGCGACTTCCAGGCGCAA------------------------------------
---------------------------------
>gnl_Eucgr_v2.0_Eucgr.G02012.1
------------------------------------------------------------
---------ATGGGCATCTCAGACCCACCCCTTCTGTCCGACTTCACCCAA---CTCCTC
CGGAGTTGCCCCACCGTCTCCTCCTCCTCCTACTCCCCCTCCTCTCCGGCCCTGAATGCC
GATGTGGTGACGCCCCGGGAGTGCGAGCTCCCGGTCATCGACCTGAGTGGGCTGCGCAGC
GAGTGCGAGGCGGAGAGGCGGTCGTGCGCAGCGGCAATCTGCAGGGCCTCCACGGAGTGG
GGATTCTTCCAGGTGGTGAACCATGGGATCAGCAGCGAGCTGCTCGGGGAGATGAGGAGG
GAGCAGGGGAAGCTGTTCGAGACACCCTTCGAGACCAAGGCCCGCTCT---GCCCTCCTC
AAC---------AACTCCTACCGCTGGGGCAATCCTGCC---------------------
---------------GCCACCTCCCCTGCCCAATTCTCCTGGTCCGAGGCCTTCCACGTC
CCCCTCACCAAAATCTCCGATCCCTCTTGC------TACGGG---CCGTTCATCTCTCTC
GGGGGAGTAATGATGGAGTTCGCTGCTGCCATGTCTAGGCTGGCCAGGACGCTGGCGGGG
GTCCTGGCGGAGAACCTCAGGCATCGGGACAGCGCATTCGACGAGACATGCCACGAGAGC
ACGTGCTTCCTCCGGCTGAACCGCTACCCCGTGTGCCCGCTC------TCGCCGGAGATG
TTTGGGTTGGTGCCCCACACGGACAGCGACTTCCTGACCATACTTTACCAGGACCAAGTG
GGAGGCCTCCAGCTCCTCAAGGACTCCCGATGGGTCGCCGTCAAGCCCAACCGAGACGCT
CTTATCGTCAACATCGGAGACCTTCTTCAGGCGTGGAGCAACGACGTGTACAAGAGCGTG
GAGCACAAGGTGATAACGAACGACCAGGTGGAGAGATACTCCGTCGCCTACTTCCTTTGC
CCTTCGTACGACTCTCTGATCGGGAGTTGC---ACAGAGCCCTCCGTCTACAGAAAGTTC
ACTTTCGGCGAGTACCGGAAGCAAGTCCGAGAGGACGTCAAGAGAAACGGCCACAAA---
---------------------------------
>gnl_Manes_v6.1_Manes.16G012600.1
---ATGGTGGAATCTATCGTCAAG------------------------AATATAAACCAG
CCTGTAAGAATGGAC---ATGGACCCACCTTTCCATAAGATCTACAAGACC---CTTCTA
GACAACACCATTGAAGAATCAAAAATC---------------------------------
ATGACGAGTGTCATTGAGGAATGTGAGCTTCCATTGATAGATCTTGGTTGTTTAGACATG
GATGAATCTGATGAGAAACACAAGTGCGAAGAAGAAATAGCTAGGGCTTCACAGGAGTGG
GGATTCTTTCAGGTTGTGAATCATGGGATTTCACGTCAGATTTTGGAAGAGCTCAGAAGT
GAACAAGTGAAGCTTTTCAAGCAACCTTTTGATAAAAAGAGCAAAGAAGACAAGTTCTTG
AATTTCTCTTCTGGAACTTACCGTTGGGGAACTCCTACA---------------------
---------------GCTACTTGCCTTAGTCAATTTTCATGGTCTGAAGCTTTTCATATT
CCTATGACTGATATTTCTGCTTCCAAT------------GGT------TTCACTAATCTC
AGTTCAACAATGGAACAGTTTGCTACCAGAGTTGCAAGTCTTGCACAAAAATTAGCTGCA
ATTTTATCAGAAAAACTGGGAAGAAAATCAACTTTCTTCCAAGAAAATTGTGTGCCAAGA
ACTTGCTATCTTCGTTTAAATCGATACCCACCATGTCCAATC------CCTGGAGAAGTT
TTTGGACTCATGCCACACACTGACAGCGATTTCCTTACAATTCTTTATCAAGATCAAGTT
GGAGGATTGCAGTTGGTGAAAGATGGGAAATGGTTTGCTGTTAAACCTAATCCTGAAGCT
TTAATAATAAACATAGGTGACTTGTTTCAGGCTTGGAGCAACGATGTATATAAGAGCGTT
GAGCATTGTGTGGTGACGAATCCTGGAGTGGAAAGGTATTCGACGGCATATTTCTTCTGC
CCATCTTATGATATAGAGATAGAAAGCGGA---TGTGAATGTTCACTTTATAAGAAGTTT
AGCTTTAAAGAATACAGGGAGCAAGTGCATAAGGATGTTCAACTGTTAGGGCGCAAAGTT
GGCCTCTCAAGATTTCTTGTA------------
>gnl_Manes_v6.1_Manes.15G076100.1
------------------------------------------------------------
---------ATGAGT---ATTGATCCTCCATTTCAAGAGGCCTGCAATGCC---CTTTTC
AAGGGCTCCTTGGTA------------------------------AGAGCAAAAGATGAG
AAGCTTGTCAGGGTTGAAGAATGTGAGCTGCCACTCATTGACATGAATTGTCTAACTTTG
---GGACACAAAGATAGAGAAAAGTGTATGAAACAGATGGCTCAAGCAGCAAGTGAGTGG
GGTTTCTTTCAAGTTGTGAATCATGGGATTTCACAAGGAGTATTGCAGAGCCTGATATGT
GAACAAATCAAGGTATTTCATGAGCCCTTGAGTAAGAAGACTAAAGAG---AACTTCCTG
AATCTACCATCAAACAGTTATCGGTGGGGGAATCCTGAT---------------------
---------------GCTACTTGTTTGAGGCAATTCTCTTGGTCAGAAGCTTTGCACATT
TCTCTTGCAGATATCTCAAGAATGGAT------------GGA---TACAAGACTACTCTC
AGATCAACTATAGAAGCATTCGCAGGAACAGCTGCCACTTTGTCTCAAAACTTGGCCGAA
ATTTTAGCCCAAAACTTGGGTGTCAAATCCAATTACTTTAGACAATATTGTGCACCCTAC
ACTAGTTATCTACGAATGAACAGATATCCTCCATGTCCATTC------TCTTCTCAAGTC
TATGGCTTGATGCCTCACACAGATAGTGATTTCCTTACAATACTCTATCAAGACCAAATT
GGAGGATTGCAACTCAAGAAACATGGAAGATGGCTCGCTGTTATACCTAATCCTCAATCT
TTGATCATCAACATTGGTGACTTATTCCAGGTGTTCAGCAATAACGTTTACAAAAGCATG
GAGCACAGAGTGCTTGCCCCACAACGAGTTGAGAGATTTTCAGTTGCATTTTTCTACTGC
CCATCATATGATGCTGTAATCCAAAGCTAC---GGGAAGCCAACAATGTATAGAAAGTTT
AGTTTCAGAGAATACAAGCAGCAAATCCAAAAGGACGTTCAAGCTACTGGTGACAAAGTT
GGGGTCTCAAGGTTTCTCTTG------------
>gnl_Manes_v6.1_Manes.15G050600.1
------ATGTCTGAA---------------------------------------------
---ATGAACCTCGAA---TCCTACCCCCCTGTGTTTCGCCGGCAAAACACA---------
---AACCCTGAAGCTCAAGCTCAAGCTCAA---------TCTTGCCTTGATGATAACGCC
AAAGAATTGAATCAAGAATTTGATCCCATCCCTGTTGTAGATCTCCAGTGTCTCAACCTA
------------------------------GACGAGCTTGTAGAGGCTTGTAAACAGTGG
GGCCTGTTTCGTTTGGTCAACCATGGGGTTCCTTTAACCCTTGTGAGCCAACTTGAAGAT
CATTCCAAGAAGCTTTTCTCTCTATCATTTGAATCCAAACAAGCACTG---GTGGCC---
---AGTAGCCCAGTGTCCTACTTCTGGGGTACCCCTGCCCTTACCCCATCTGGGGATTCC
CTGTCA------------AGAAGCCCCCAGAATATCAACTGGGTCGAAGGTTTCAATGTT
CCTCTCAATCAACTCTCTCAGTTTGAA---GCTGAAGATCCC---ACGTTTGATTCTTTC
AGACTTCTGTTGGAAGAATATGGAAGGCACTTGGCTGGACTTGCTACCACCATATTCCAA
GCAATGGCCAAAGCTCTCAATCTAAGTCCTGACCAATCCAAGGCTTATCTCTCAGAATCC
ACAGGATTCATACGTGTGTATCGATACCCTCAGTGCTCAATG------GCTGATGAGACA
TGGGGCATGGAAGCTCACACAGACAGCTCAGTTCTTTCAATATTGAACCAGGAT---CTT
GGTGGGTTTGAACTTCTCAAGGATGATAAGTGGCTCCAGGTTCAGCTCATTCCTGATACG
TTGATTCTAAACCTTGGAGATATGATGCAGGCAATAAGTGACGATGAATATAAGAGTGTT
AAACACAGAGTGAAGCCGAACAAACATGGAGAGAGATACTCAATCTGCTACTTCGTTTTC
CCCGCTGAAGGAAGTGTGATACAGAGT---------------TCAAAGTACAAGCCTTTC
ACTTACAGTGACTTCCAGGCTCAAGTTCAGCAAGACATAAAGACCTTGGGGTCTAAGATT
GGGCTTGACAGGTTCAGGTTCAACCAGACTGAG
>gnl_Manes_v6.1_Manes.03G150300.1
------ATGGCAGCA---------------------------------------------
---ATGAACCTTGAA---TCCTACCCCCCTGTGTTTCGCCAACAAAGCACA---------
---AGCCCTGAAGTTCAAGCTCACTCTCAC---------------AGCGATGATGTCGCC
AAAGAATTTATTCAAGAGTTTCATTCTATCCCTGTTGTAGATCTCCAGTGTCTCAACCTG
------------------------------GACAAGCTTGCTGAAGCTTGTAAAAACTGG
GGCTTGTTTCGTTTGGTCAACCATGGGATTCCTTTAACTCTTCTGAGACAACTTCAGGAT
CATTCCAAGAAGATTTTCTCTCTGTCTTTTGAATCCAAAAAAGCACTC---GTGATC---
---AGTAGCCCAATGTCCTACTTCTGGGGCACCCCTGCCCTTACCCCATCTGGGGATTCA
CTATCA------------AGAGGCTCCCAAAATATCAATTGGGTGGAAGGTTTCAATGTT
CCTGTCAGTCAATTATCTCAGTTTCAA---GCAAGAGATCCT---ACACTTGATTCTTTC
AGAATTTTGTTGGAAGAATATGGAAGGCACCTGACTAGAATTGCCACCACCATATTTGAT
GCAATGGCAAAAACTCTCAATCTGAATCCTGAGCAATCCAAGACTTACTTGTCAGAATCA
ACAGGATCCATACGTGTTTATCGATACCCTCGGTGCTCTTCA------GCTAATGAGACA
TTTGGGATGGAAGCTCATACAGACAGCTCAGTGCTTTCTATATTGAACCAAGAACAAGTT
GGTGGATTTGAACTTCTCAAGGATGATAAATGGCTCCAAATTGAGCCTATTCCTGAGACA
CTAGTTCTCAACCTTGGAGACATGTTGCAGGCCATAAGCAACGATGAATATAAGAGTGTT
AAGCATAGAGTGAAGCCAAACAAATATGGGGAGCGATATTCAATCTGCTACTTCGTTTTC
CCATCTGAAGGGAGTGTGATACAAAGC---------------TCTAAGTACAAGCCTTTC
ACTTACAATGATTTTCGGGCACAAGTGCAACAAGACATAAGGACCATGGGGTTTAAGGTT
GGGCTTGACAGGTTCAAGTTCAAGCAGATTGAG
>gnl_Manes_v6.1_Manes.17G034900.1
------------------------------------------------------------
---------ATGGAC---ATGGACCCGCCTTTCCATGAGATCTACAACACC---CTTTTG
GACAACACCATCCTCAATAAATCAGAA---------------------------ACCAAG
ACAAGTGTCGTCGTTGACGAATGTGAGCTTCCGTTGATCGATCTTCGTCGTCTAAGCGTA
GATGAATCTGATGAGAAAGACAAGTGCAAGGAAGAAATAACTAGGGCTTCACAGGAGTGG
GGATTCTTTCAGGTTGTGAATCATGGGATTTCACGTGAGATTTTGGAGAAGATGAGAAGA
GAACAAGTGAAGCTTTTTAAACAGTCTTTCGATAAAAAGAGACAAGAAGACAAGTTCTTG
AATTTCTCTTCCGGAACTTACCGTTGGGGGACTCCTACA---------------------
---------------GCTACTTGCATCAGTCAGTTGTCATGGTCTGAAGCTTTTCACATT
CCTTTGACTGATGTTTCTGCTTCCAAT------------GGT------TTCACTAGTCTC
AGTTCAACAATGGAACAGTTTGCTACAAAAGTTGCAAATCTAGCACAAAGATTAGCTGAA
ATTTTGGCAGAGAAATTAGGATGCAAGTCAACTTTCTTTGAAGAAAATTGTGTACCAAGC
ACTTGCTATCTTCGATTCAATCGATACCCTCCATGTCCAATC------CCAGCAGATGTA
TTTGGACTCACCCCACACACTGATAGCGACTTCCTCACAATTCTGCATCAAGACCAAGTT
GGAGGATTGCAATTAATTAAAGCAGGGAAATGGTTCGCTGTTAAACCTAACCCTGAAGCT
CTAATAGTAAATGTGGGGGACTTGTTTCAGGCATGGAGCAACGATGTGTATAAGAGCGTT
GAACATCGAGTTGTGACAAATCCTCGAGTGGAAAGATATTCGACAGCATATTTCTTCTGT
CCATCTTATGATACAGAAATACAAAGTTGG---TGCGAGCCTTCAATTTATAAAAAGTTT
AGCTTTAAAGAGTATAGAGAGCAGGTGCACAAGGATGTCCAATTATTAGGTCGCAAAGTA
GGCCTTCCTAGATTTCTTGTA------------
>gnl_Manes_v6.1_Manes.10G069000.1
------------------------------------------------------------
------ATGATCGAC---TCAAACCCACCTCTCTTGCCCTCTTATGGAGCA---CTTTCT
GCTAAATTTCCT---------GCTGCA------------GAGGAATACAATGATCCCCAG
AGTGGAGTAATCATGGAGGAATGCCAACTTCCATTGATAGACCTCAATGGTCTCGACAGT
GGCAATGAAATGGAGAGGGTAGCTTGTGCTACAGCTATTTGCAGAGCCTCATCAGAGTGG
GGATTCTTCCAGGTAGTGAACCATGGTATAAGCCCTGAGCTACTCCGGAATATGAGAAGA
GAGCAAGTGAAGTTGTTTCAAGCACCCTTCCATAAGAAGGCTACTTGT---GGACTTCTG
AAC---------AATTCATATAGATGGGGATCCGAAAAG---------------------
---------------GCTACCTGTCCGAAGCAGTTCTCCTGGTCTGAGGCTTTCCACATT
CCTCTCACCAAAATTTCAGAAGAATCTTGC------TATGGG---GAATTTACCTCTTTA
AGGGAAGTGATGATGGAAGTTGCAGAGGCAATGTCAAGGCTAGCCAAGTTGCTTGCAGGG
GTCCTGGTAGAAAACTTGGGTCACCCAGTGAGAGGGTTTGAGGACATTTGTCATGAAAGC
AATTGCTTTCTCCGGTTGAATCGATACCCACCATGTCCAGTA------TCTCCGGAGATC
TTTGGCCTAGTGCCCCACACTGACTCTGATTTTCTTACAATTCTTTATCAAGATGAAGTT
GGTGGACTTCAACTCATGAAGGATTCCAAATGGGTAGCTGTAACACCTAATCAAGAAGCC
CTTATCGTTAATATTGGAGATCTTTTCCAGGCATGGAGCAATGATATTTACAAGAGTGTG
GAGCACAAGGTGATGGCCAACAGAAATAAGGAGAGATGCTCATTGGCATACTTTCTATGC
CCTTCTTATGACTTCTTGATAGGGAGTTGC---AAAGAGCCTTCAATATATAGAAACTTC
ACATTTGGAGAGTACAGAAGACAAGTGCAAGAGGATGTCATGAGAACTGGCCATAAAATA
GGCCTTCCAAGATTTCTACTTCAAAATACACAT
>gnl_Medtr_Mt4.0v1_Medtr3g464530.1
------ATG---------------------------------------------------
---AACAACTTGGAT---TCCTACCCTCCAATTCTCCGCCAACAAAACAAC---------
---CAACAACAA---------------------------------AACCCTTATGAACCA
AATGACACAATTGAAGACTCAGATCCTATTCCAACCATAGATCTTAAGTGCTTAGAACAC
------------------------------AAAAATTTGGATGAGGCTTGCAAGGAATGG
GGTCTATTCCGTTTGATTAATCATGGTGTTCCAATAACCCTTTTGGAACAACTTCAAGAT
TTAACCAAACAACTATTTTCTTTGTCCTTTGAGTCAAAACAAGAAGCA---TGCAAT---
---GAAAGCCCTATCAAATACTTTTGGGGTACCCCTGCCCTAACTCCATCTGGGACAGCT
ATAACA------------AAAGGTCCTCAAAATATCAATTGGGTTGAAGGTTTTGATGTG
CCATTGTGTCAACTCTCTAACTTCCAA---CATCAACTTCCT---TCACTTGAGTCCATC
AGGCTTTTACTAATGGAATATGCAACCCATCTTTTAAGAATTGCTACAACATTATTTGAA
GCAATGGTTAAGAACCTTGAGCTGAATCTGAAAACAACAAAGTCATATTTATCAGAAAAC
AATGGCAACATACGTGTCTATCGTTATCCACCC---------------ACTGATGTTGGT
TGGGGCATGGAGGTTCATACAGATAGTTCAGTGTTGTCCATATTGAACGATGACCATGTG
AGTGGACTTCAAGTTCTTAAAGATGATCAATGGCTCACTGTAAAGCCAGTTTCCAACACA
TTGGTTGTCAACCTTGGTGACATGATGCAGGCGATTAGCAGCGATAGATACAAGAGTGTG
TCACATAGAGTGAAGGTAGAGAAAGATATAGAGAGGATCTCACTATGCTACTTTGTGTTT
CCTGGTGAAGACGTTGTGATTGAGAGC---------------AACAAGTACAAGCCATTT
ACTTACAATGAATTCAGGGCACAAGTGCAACAAGACATCAAAACTCTAGGAAATAAAGTT
GGGCTTTCAAGGTTTCAGAAGAAGCAAGGC---
>gnl_Medtr_Mt4.0v1_Medtr2g083000.1
------------------------------------------------------------
---------ATGGAT---TATGAACCACCATTTTTACAGACCTACATGAGC---CTTTTG
CAAGGCACCAAT------------------------------------GATCTTATTAGT
GACCTAAGTGATGTAGAGAAGCGTGAGATACCTCTAATTGATCTCAAACGTTTAAAACTT
---GACCAACTTGAGAGAGAAGAATGCATGAAAGAAATCACTGAAGCTGCTAGAAAATGG
GGTTTTTTCCAAGTTGTGAATCATGGAGTTTCACAAGAGGTGCTAAAGAACATGCAGTTT
GAAGAAAAGGAAGTGTTCCGAACACCTTTTGGAATTAAATCACAAGAG---AATTTTTTG
AACTTGCCTTCTAGAACTTATAGGTGGGGCAACGCTTCT---------------------
---------------GCCATTAATCCAAAACAACTTATGTGGTCAGAAGCATTACACATA
TTTCTTCCTGATATAGAAAAAATGGAC------------------CAACACAAAAGTTTG
AGATCAAGTATTGAATCTTTTGTAAAAGTAGTTACCCCTCTGGCAGAGAACTTGGTGCAA
ATTCTAGCTCAAGAGCTGAACATAAACTTCAGCTATTTCCAACAGAATTGTTCAGCAAAT
ACTAGTTATCTTCGCTTGAATAGATATCCACCATGTCCATTT------CCTTCAAAGGTG
ATTGGCCTTTTACCTCATGCTGATACTAGTTTCATTACTATAGTTCATCAAGATCATATT
GGGGGATTGCAATTAATGAAAGATGGAAAGTGGATTAGTGTCAAACCTAATTCTGAAGCT
CTCATTGTTAATGTTGGAGATTTATTCCAGGCACTAAGCAATGGACTGTACACGAGTGTT
GGACATCGAGTGGTAGCTGCTGAGAAAGTGGAGAGGTTTTCTTTGGCATATTTCTATGGC
CCTTCCATTGATGCTGTGATAGAGAGCTAT---GCCACGCCGCCACTTTATAGAAAATTT
ACATTTGGAGAGTACAAAGAGCAAACAATGAAAGATCTTAAGGAAGGTGGTGATAAAGTG
GGGATATCTAGGTTTCTCTTA------------
>gnl_Medtr_Mt4.0v1_Medtr2g083030.1
------------------------------------------------------------
---------ATGGAT---TTTGAACCTCCCTTTTTAAAGATATACAACACT---CTATTG
GAAAAAAATCTTGGAGATAAT------------------------TCAGAAAATGATTTG
TACTCTAAGGTAGAGGGAAGTGAGGAACTACCTTTGATTGATCTTGAGAAGTTAAATCTT
---GAAGATCCTAAAAGAGAAGAGTGCATGAAAGAAATAAGTGAAGCTGCTAGTAAATGG
GGTTTCTTTCAGATTATTAATCATGGAATTTCAAATGAGATTCTGAACAAGATGATATCT
GAGCAAAAGAAATTGTTCTATCAACCTTTTGTGAACAAGTTATCTGCAGAAACTGTCTTT
AATTTGTCTCCAAAAACATACAGATGGGGGAATCCATGT---------------------
---------------GCTACCAATCTAAGACAGCTTTCTTGGTCTGAAGCCTTTCATTTT
GCTCTGACAGATATACCAAATATGGAC------------------CAGCATATAACTTTG
AGATCAAGCCTTGAAGATTTTGCAACAAGAATGGATACCCTTGCCGAAAACTTGGTGGAG
ATTCTTGCTCTCAAAGTGAATATGAAATCCAACCATTTTCAAGAGAATTACTTGCCAAAA
AGTTCTTTCATTCGACTAAATAGATATCCTCCATGCCCTATA------TCTTCAGAAGTG
TTTGGCCTCTTGGCTCATTGTGACACTAGTTTCCTTACCATACTCTATCAAGATAGTGTC
GGGGGATTGCAATTGATGAAAGATGGAAAATGGGTTGATGTCAAGCCTAATCCAAGTGCT
CTAGTTGTTAATATTGGTGATTTATTTCAGGCATTAAGCAATGATGTTTACAAAAGCATA
AAACACAGAGTGGTTGCTGCTGAAGAGGTAGAGAGGTTTTCTACAGCATTTTTCTATTGT
CCCTTCAATGATGCAGTTATACAAAGTGAA---AACAAGCCAGCTGTATATAAGAAATTC
ACTTTGAGGGAGTATAGACAACAGACACTGAACGATGTCAAAGAAACAGGAGATAAAGTG
GGGCTCTCTAGATTTGTTCTT------------
>gnl_Medtr_Mt4.0v1_Medtr7g451860.1
------------------------------------------------------------
---------ATGGACGTTTCCGACCCACCATTTGAAGAAGCATATAAGATC---CTCCTG
AACAAAACCAAAAACAATCGTAATAAT------------------GTCCCCAACGACAAC
AAGTTTCCGGTGGTGGAGGAATGCGAACTTCCGGTGATCGATCTGAGCCGCTTAGAGGAC
GACAATGAAATGGTAAGAGAAGCATGCAAGTATGAGATAGCTAGAGCTTCGCAAGAATGG
GGCTTTTTCCAGGTTATAAATCATGGAATTCCAAATGACATTTTCAGTAGGTTAAAATGT
GAGCAAGAGAAAGTTTTTAAGCTTCCATTTGATAAAAAGACCAAAGAGGACAAGTTCTTG
CAATTTTCTTCTGGTAGTTACCGTTGGGGAACACCTTCT---------------------
---------------GCCACATGTGTTGGACAGTTATCTTGGTCAGAGGCATTTCATATC
CCTTTAAAGGATGTATTAGAATCCAAT------------GCT---CAACCAAATACACTT
AGATCAACAATTGAACAATTTGCTATCATATCATCCAACCTTGCACAAACTTTAGCTCAT
ATTCTAGCTGAAAAAATGGGGCATGAATCAACTTATTTTAAGGAGAATTGCTTGCCCAAT
ACTTGTTATCTTCGATTGAACAGATATCCTCCATGTCCTATA------GCTTCTGAGATT
CATGGTCTAATGCCACACACTGATAGTGACTTCCTAACTATATTGTATCAAGATCAAGTA
GGAGGATTGCAATTGGTGAAAGACAAGAAATGGATTGCAGTTAAACCAAATCCTAGTGCT
CTTATAATCAACATAGGTGACTTATTCCAGGCTTGGAGTAATGGACTTTACAAGAGTGTT
GAGCATCGAGTTGTTACAAATCCAAAAGTTGAAAGGTTCTCTATGGCGTATTTCTTGTGC
CCTTCAAATGAGAGTGTGATAGAGAGCTGC---AAAAAGCCATCTCTTTACAAAGAGTTT
AGCTTCCAAGAATATCGGCAACAAGTTCGAGATGATGTTCAGAAGTTGGGGACCAAAATA
GGCCTACCTAGATTTCTCCTATTT---------
>gnl_Medtr_Mt4.0v1_Medtr7g047670.1
------------------------------------------------------------
---------ATGGACGTTTCCGACCCACCATTTGAAGAAGCATATAAGATC---CTCCTG
AACAAAACCAAAAACAATCGTAATAAT------------------GTCCCCAACGACAAC
AAGTTTCCGGTGGTGGAGGAATGCGAACTTCCGGTGATCGATCTGAGCCGCTTAGAGGAC
GACAATGAAATGGTAAGAGAAGCATGCAAGTATGAGATAGCTAGAGCTTCGCAAGAATGG
GGCTTTTTCCAGGTTATAAATCATGGAATTCCAAATGACATTTTCAGTAGGTTAAAATGT
GAGCAAGAGAAAGTTTTTAAGCTTCCATTTGATAAAAAGACCAAAGAGGACAAGTTCTTG
CAATTTTCTTCTGGTAGTTACCGTTGGGGAACACCTTCT---------------------
---------------GCCACATGTGTTGGACAGTTATCTTGGTCAGAGGCATTTCATATC
CCTTTAAAGGATGTATTAGAATCCAAT------------GCT---CAACCAAATACACTT
AGATCAACAATTGAACAATTTGCTATCATATCATCCAACCTTGCACAAACTTTAGCTCAT
ATTCTAGCTGAAAAAATGGGGCATGAATCAACTTATTTTAAGGAGAATTGCTTGCCCAAT
ACTTGTTATCTTCGATTGAACAGATATCCTCCATGTCCTATA------GCTTCTGAGATT
CATGGTCTAATGCCACACACTGATAGTGACTTCCTAACTATATTGTATCAAGATCAAGTA
GGAGGATTGCAATTGGTGAAAGACAAGAAATGGATTGCAGTTAAACCAAATCCTAGTGCT
CTTATAATCAACATAGGTGACTTATTCCAGGCTTGGAGTAATGGACTTTACAAGAGTGTT
GAGCATCGAGTTGTTACAAATCCAAAAGTTGAAAGGTTCTCTATGGCGTATTTCTTGTGC
CCTTCAAATGAGAGTGTGATAGAGAGCTGC---AAAAAGCCATCTCTTTACAAAGAGTTT
AGCTTCCAAGAATATCGGCAACAAGTTCGAGATGATGTTCAGAAGTTGGGGACCAAAATA
GGCCTACCTAGATTTCTCCTATTT---------
>gnl_Medtr_Mt4.0v1_Medtr5g005570.1
------------------------------------------------------------
---ATGGGAATTGAT---TCGGACCCACCCTTTGAAGAGACATACAAGAAC---CTATTC
AACAAGGACCAAAAC---------------------------------ATTATTAATGAT
GAGTTAATGGTGGATAATGAATGTGAGCTTCCAGTGATTGATCTGAGCCGTTTAAATGAT
GATGATGAGGTGGCAAGAGAAGAGTGCAAGTCTATGATAGCAAATGCTTCACAAGAATGG
GGTTTTTTACAAGTTGTAAATCATGGAATTTCAAGTGACATTTTAACCAGATTAAGGTGT
GAGCAGAAGAAGGTGTTCAAGGAACCATTTGATAAGAAAACAAAAGAGGATAAGTTTTTG
AACTTCTCTGCTGGTAGTTACCGTTGGGGAACACCAACT---------------------
---------------GCTACATGCATTAAACAGTTATCTTGGTCAGAAGCATTTCATATT
CCTTTGACCGATATTCTAGGATCA------------------------AATACTCATCTC
AGTTCAATAATTGAACAATTTGCTACCACAGTTTCCAACCTTGCACAAATATTAGCTAAT
ATCCTAGCAGAGAAATTGGGTCACCAATCATCTTTCTTTAAGGAGAATTGCTTGCCCAAC
ACATGTTATCTTAGATTGAACAGATATCCTCCATGTCCCATT------GATTTTAGGATT
CATGGCCTAATGCCACATACTGATAGTGACTTCCTTACCATATTATATCAAGATCAAGTT
GGAGGTTTACAATTGGTGAAAGATGGAAAATGGGTCGCTGTTAAACCAAACCCTGATGCA
CTTATAATTAACATTGGAGACTTATTTCAGGCTTGGAGCAATGGAGTGTATAAGAGTGTT
GAGCATCGAGTTGTGACAAACCCAAGAGTAGAAAGGTTCTCTGTTGCGTATTTCTTATGC
CCTTCAAATGACACCATGATTGAGAGTTGC---AAAGAGCCCTCTATATACCGCAAATTC
AGCTTTAAAGAATATAGACAACAAGTTCGTGATGATGTTCAGAAGTTAGGTTCCAAAATA
GGCCTACCTAGGTTTATCATAAAT---------
>gnl_Medtr_Mt4.0v1_Medtr4g074130.1
------------------------------------------------------------
------ATGATTGAC---TCAAATCCACCACTCTTGAACCATTATGGAGCA---CTTTTG
AGAAATTCAGCTGAACCTCAAAAGGCT------------------AAAAGTTCCAATGGT
CAAGATAATACTGTGGTCGAATGTGAACTACCATTGATAGACCTTAATGGTCTTAAAAGT
TGTAATGTAAGTGAAAGATTAGCTTGCACTGCAGCAATATGCAAAGCTGCATCAGAATGG
GGATTTTTCCAAGTGATAAACCATGGTATAAACCCTGACTTACTAAGAAATATGAGGGAG
GAGCAAATGAAGTTGTTTAGGGTACCCTTTGAGAAGAAGGTCACTTGT---GGACTTCTA
AAC---------AATCCATATAGGTGGGGGACACCATCA---------------------
---------------GCTACTAGTTCAAATCACTTTTCATGGTCAGAAGCTTTCCACATT
CCTCTCACCATGATTTCAGAAGCAGCTTGT------TGGGGT---GAATTTAATACTTTA
AGAGAAGCAATAAATGAGTTTGCAGCAGCTATGCTAGAAGTCTCTAGGCTACTGGCAGGA
ATTCTAGCAGAAAACTTGGGCCACCCAACAGATGCAGTTGAAAAACTCTGTGATGCCAGC
ACATGCTTTCTGAGATTGAATCACTATCCTTCTTGTCCAAAA------TCTGAAGAAATT
TTTGGATTAGTACCTCACACTGACAGTGATTTCCTCACAATCCTTTATCAAGATCAAGTT
GGTGGACTCCAACTCATGAAAGATTCCAAATGGGTCGCTGTAAAACCAAATCCAGAGGCT
CTTATTGTTAACATTGGAGACCTTTTCCAGGCCTGGAGTAATGATGAGTACAAAAGCGTA
GAGCACAAGGTCGTGGCAAATGACAAAGTGGAAAGATACTCCATTGCATACTTCCTATGT
CCTTCTTACACTACTATGATAAGTGGCTGC---AAAGAACCTTCTACGTATAAGAATTTC
ACCTTTGGAGAATATCGACATCAAATTCAAGAAGATGTCAAGAAAATAGGACACAAAGTA
GGACTGTCAAAATTTCTACGTAAAGACACATAC
>gnl_Mimgu_v2.0_Migut.E00579.1
------------------------------------------------------------
ATGGTTTTAGTAGAG---TCCATTCCACCTCTAGCCCAAACTTACAACAAA---ATTCTA
ACCAATTGGTCCGAAACGAAAGAGTTA------------AAGAGCGAAAACGAACACGAA
CACGGAGCGTTACTCGAA------AACCTACCGGTGATCGACCTGGTAGGATTAACGAGC
GAAGACGAAGGAGAAAGAGCCGAATGTGCCGCGGAGATCGCGCGCGCTTCGTCGGAGTGG
GGTTTCTTCCAAGTGGTGAACCATGGGATCAATCACAAACTCCTTCGAGATATGAGGAGA
GAGCAAATCGAGCTTTTTAATGCTCCATTTTCGAAGAAATCGAGCTGC---GGCCTTCTT
AAC---------AATTCGTACCGGTGGGGGTCCCCCACC---------------------
---------------GCAGTTTCCCCTGACCACTTCTCCTGGTCGGAGGCTTTTCATATA
CCTCTCACCAAAATCTTCCGACCAAACTTG------CTTCGG---CGAGTTTCTTTTTGC
AGGGAGGTGCTTGTGGAATACGCGGGAGAAATGCAGAAACTAGCGAAATTGTTGGCTGGT
GTGCTAATAGAAAATTTAGGTCAAAAAAAGGAGGAATTCGAAGAGAGTTGTGACGAGAGC
ACGTGTTTTCTCCGGCTGAACCATTATCCGAGATGTCGGGTT------TCGACGGCGATG
CATGGATTAGTGCCGCACACAGACAGTGATTTTCTAACAATACTGCATCAAGACCAAGTT
GGAGGGCTTCAACTATTGAAACAATCTCAATGGATTTCTGTTCACCCCAGAAAAGATGCA
CTCATTGTCAACATTGGTGACCTTTTTCAGGCTTGGAGTAATGATGTATACAAGAGTGTA
GAGCATAAAGTGATTGCAAATCCAAATATGGAGAGATTTTCAGTTGCTTACTTTCTCTGC
CCTTCATATGATTCTATGATTGGAGCCTGC---AAAGAACCTTCTATTTATAGAAACTTT
ACGTTCGGAGAGTATCGAAGCCAAGTCCAACAAGATTCTAAATTAATCGGACACAAAATC
GGCCTCCCAAGATTTCTTCGG------------
>gnl_Mimgu_v2.0_Migut.J01488.1
------ATGACCGCTTCC------------------------------------------
GACAACACAGAGTCC---TCCTACCCACCACTCTTCCGCCCAAACCACGGC---------
---GGCGCTGAAACCGGCGAACACCACCAC---------CCAAAGTCAGCCCGGCCCGAA
CCCGATCCATATCCAGATTCGGATTCTCTTCCGGTGATAGATTTCCGGGACACGAGCCCC
------------------------------TCAGACCTGGGCAGAGTATGCAGGGAGTGG
GGCGTTTTCCGGCTGGTCAACCATGGTATTCCGGCGGCGCTTTTGAGCGGCCTCCATGAA
TACGCCGACAAGGTTTTCTCGCTCAGTTTCGAGACGAAGCGGGCTTTT---CCG------
---ACGAGCCCGATGCTCTACTTCTGGGGTAGCCCGGCCCTTAGTATGTCGGCGAATGCT
CATCAACAAACTGGCAACTGTGTGCAAAACAACATCAACTGGTTGGAAGGTTTTAATGTT
CCGTTGAACAAAACGACGGATTTTCAGATGTCTGAAGAAGCA---CTTCTTCAATCTTTC
AGGTCTTTATTAGAAGAATATGGTGCCCACCAAACAAGGCTTGCAAAATCACTATTCAAA
ACCATGGCCGAGGACTTAAATTTCCCACCAAACAAATCAAAATCTTATCTATCGCCGCCC
ACCGGATTCTTACGTGTCTACCGCTACCTCCGCTGCCACATG------GCGGAGCAGCGG
TGGGGGATTAATTCCCACACCGATAGCTCCGTTATTTCAATAATACATCAAGATCAAATT
GGAGGCCTCCAAATTTTCAACAATAATAAATGGCTCGATGTGAAACCTATTCGCGACTCT
TTGATCGTCAATCTTGGAGATATGATGCAGGCGATGAGCGACGACATCTATACAAGTGTG
ACACACAGAGTGAAGGTGCATGTGGAGAAAGAGAGAATATCGATAGGGTATTTCGTGTTT
CCGGATGAGGATGCAGTGATAGAAAGT---------------TCGAATTACGAGCCGTTT
AGTTATGCTGATTTTCAAGCAAAGAAGGAAATTGATTTGAAGACCATCGGAATCAAGATC
GGTCTTCCCAGGTTCAGAATAGACCGACCGGTT
>gnl_Mimgu_v2.0_Migut.M01279.1
------ATGCAGGATCAGGGCTTAACTCAGATAGCGATGCCT------ATCAACAATCAA
---------ATGGCCTCACCAGATCCGCCGTTGGAGATAACCTACAAGAAT---CTCATC
TCCGGCACAACGCAG------------------------------AATTACCGTCGGCCG
GAGCTTCCGGTGGTAGAGGAGTGCGAGCTGCCGTTGATTGATCTGAAGGAACTGGACCTG
GGAGATTCCGAGAAGAACTTAGCATGCAAGAAACTGATAGCAGAAGCTTCCAGAGAATGG
GGTTTCTTCCAGGTGATAAACCATGGAATCCCAAGCCATGTGTTGGAGATAATGAGAGCC
GAACAGGTGAAGCTTTTCGAAAAGCCGTTTGAAGAGAAGAAAACTTAC---AAAGATTTG
AACTTCTCAGCTGGAAGTTACCGTTGGGGCACCCCTTCC---------------------
---------------GCAACCAACGTCAACCAGCTTTCTTGGTCGGAAGCCTTTCATGTA
CCCTTGTCCGATATATTGGCCTCCGGTCCA------AACATT---CATAACAACACCCTC
AGGTATATTTTA------------------------------------------------
------------------------------------------------------------
------------------------------------------------------------
------------------------------------------------------------
------------------------------------------------------------
------------------------------------------------------------
------------------------------------------------------------
------------------------------------------------------------
------------------------------------------------------------
------------TTT------------------
>gnl_Mimgu_v2.0_Migut.M01278.1
------------------------------------------------------------
------------------------------------------------------------
------------------------------------------------------------
------------------------------------------------------------
------------------------------------------------------------
------------------------------------------------------------
------------------------------------------------------------
------------------------------------------------------------
------------------------------------------------------------
------------------------------------------------------------
---------ATGGAGCAATTTGCGGCAAGGGTGTCAGAATTAGCGAAGAAGTTAGCGGGG
ATACTAGCGGAGGAAATAGGTAAGAAGACGGGGTTTTTCGAAGAAACGTGCCTGCCGAGC
AGTTGCTACATACGACTGAACAGGTACCCGGTGTGCCCGGTGGTACAGCACCCTCAGATG
TTGGGTATAATGCCCCACACCGACAGCGACTTCGTTACGGTTTTGCAGCAAGACGGTATC
GGAGGATTGCAGTTAGTCAAAGATGGCAACTGGATTGCTGTTAAACCAAATCCCCATGCC
CTCATTATCAACATCGGAGATTTGTTCCAGGCTTGGAGCAATGATGTATACAAAAGTGTG
GAGCACAGAGTTGTGGCAAATGCTGAGAAGGAAAGATTCTCCGCGGCGTACTTCTATTGT
CCATCTAAAGACACAGTTATAGAGAGT---------------GATGTTTATAAGAGATTT
AGCTTCGGAGAATTCAAGAAACAGGTTGAAGATGATGTTCAAACGTTCGGCCATAAAATC
GGGCTTTCGAGGTTCCTCGTACCACCAGGTGGA
>gnl_Mimgu_v2.0_Migut.H01552.1
ATGGTGGTGTCTTCT---------GCGGACCAATCGGAG---------CATCTGAACCAA
CAAGTAAGCATGGAAACAGCCGACCCACCGTTCGAGAAAACGTACAAGAGT---CTTTTC
AGCAACTTGACCGCCACAGCGCCGCCGCAG------------AAGATGAACCTGATGCCG
GAGCTTTCGTCGGTGGAGGAATGCGAGCTCCCGCTGATCGATCTCAGGCGGCTGAGCCTC
---GGAGAATCCGAGGCCGCAGCCTGCAGGAAGCAGATTGCTAGGGCTTCGTCGGAGTGG
GGTTTCTTCCAGGTGGTCAACCACGGAATCTCCGGCGAGGTGATGGAGAGAATGAGGGGC
GAACAGAAGAAGCTGTTCAAGAAGCCGTTTCACGAGAAGAAGAACTAC---AAGGATTTG
AATTTCTCCGCCGGAAGTTACCGTTGGGGCACTCCGTCC---------------------
---------------GCCACGTGTCTGAAGCAGCTTTCTTGGTCGGAAGCTTTTCATGTA
TCGCTGAGTGATGTCATTGGCTCAGGT------------------GGCATCGACAGTCTC
AGTTCAATAATGGAGCAATTTGCGGTAATGGTGTCCGATCTATCACAAAAGCTAGTAGAC
ATACTAGCAGAAGAAATGGGGGAGAAGTCGTGTTTCTTCAAAGAAACGTGTTTGCCGAGC
ACTTGCTACCTCCGATTGAACCGATACCCACCTTGCCCGATA------TACCCTCAGATG
TTCGGGATAATGCCCCACACCGATAGCGACTTTATCACCGTCTTACATCAAGACCACATC
GGAGGTTTGCAACTTGTCCGAGATGGCAAGTGGTTCGCCGTTAAGCCCAATCCCGACGCC
CTCATCATCAACATCGGAGATTTATTTCAGGCGTGGAGCAATAACGTGTATAAAAGCGTT
GAGCACCGGGTTGTTGCTAATCCATTGAACGAGAGATTTTCGGCCGCGTATTTCTTTTGC
CCGTCTTACGATACGGTAATCGAGAGTGGA---ATCGAGCCGTGTGTTTATCGAAGCTTT
AGCTTTGGGGAATACAGAAAACAAGTGCAAGAAGATGTCAAGCTTTTCGGACACAAAATT
GGACTGCCGAGGTTTCTCGTGAAAACTCAC---
>gnl_Musac_v1_GSMUA_AchrUn_randomT06450_001
------ATGAAAGCC---------------------------------------------
---------CGAGACGTCTGTGATCCACCTTTGGCTGATAGCTACCAGGAA---CTGTCT
TACAAGTCTACGCAAGCT---------------------GAGCTGCGCCAGCATGATCAA
GACTGTGAAGTGATTGCAGAATGCGAGCTTCCGATGATTGACTTGAGGGGTCTGAGGAGC
TGCAATGAAGAGGAGAGGCATGCGTGTGTGGAAGCCATTGCTAAAGCGTCCACGGAGTGG
GGTTTCTTCCAGGTGTTGAACCATGGGATCAGTCGGGAGCTCCTTGAAGAGATGTGGAGG
GAGCAAATCAAGTTGTTTGCGTTGCCATTCGAGAAGAAGGCACGTTCA---AGGCTCCTC
AAT---------GACTCTTACAGGTGGGGAACTCCGACA---------------------
---------------GCCACATCTCTTCATCAGTTCTCTTGGTCAGAAGCCTTCCATGTT
CCTCTTGTAAAGATCTCAGAGAAGAGTTGC------TATGGG---GAATTCAGTTCTCTG
AGGGATGCCATGGAGAAGCTTGCTGCAGCAATGTCTGAGCTCGCAACTACACTAGCTGGA
GCGTTAGCAGAGAGTTTGGGCTACGACAGTCGGGGATTCCCGGAGAGCTGCAACAAAAGC
ACATGCTTTCTCCGCCTGAATCATTATCCGCCATGCCCTTTC------TCCGCTGAGATC
TTTGGGTTGATGCCTCACACTGACAGTGACTTCCTCACAATCCTCTATCAAGATCAAGTT
GGGGGACTGCAGCTGATGAAGGATTCCAAGTGGGTTGCTGTAAAACCAAATCCGGATGCG
CTTATTGTCAACATTGGAGACCTTTTCCAGGCATGGAGCAATGATGTCTACAAAAGCGTG
GAGCACAAAGTTTTGATCAACTCGAAGAGGGACAGGTATTCCATAGCTTACTTTCTGTGC
CCATCATATGAATCCACCATTGGGAGCTGC---AAGAAACCCTCCATCTACAAGGATTTC
ACCTTCGGAGAGTATAGGAAACAAGTGCAAGACGATGTCAAGATAACAGGACAGAAAATA
GGCCTTCCAAGGTTTCTCCTGCAGAATATTTCA
>gnl_Musac_v1_GSMUA_Achr9T21260_001
------------------------------------------------------------
---------ATGATG---TGCGACCCTCCTTTC---GATAGGTACAGAGAT---CTGTTC
ACTGGCTCTATC---------------------------CTGCAACGTTCACAACATGAA
GGACGCCAAGTTGTGGAAGAGCATGAGCTCCCAGTGATAGACTTGCGCAGCCTGAGGAGT
GAGAACGTAGAAGAGCGGGTGTCTTGCGTCTCAGAAATCGTGAGGGCCTCATCGGACTGG
GGCTTCTTCCAGGTGCTTAACCATGGGGTTAGCAATGAGCTATTGGGTGAGATGAGTAGG
GAGCAGAAGAGGCTGTTCGAGTTGCCCTTCGAGATGAAGGCCAGCGCC---AAGCTCCTG
AAT---------GGCTCATACCGCTGGGGAACTCCGACC---------------------
---------------GCAAAATCTCTTGATCAGTTCTCGTGGTCAGAAGCCTTTCATGTT
CCTCTCGCTAAGATCTCTGACCCATGCTGC------AGCTCG---GAGTTCGGTTGTCTG
AGCGATGCGATGGAGAGGCTTGCAGGCACAATGTCAGAGCTTGCTCGCATGCTTGCAGGA
GTTCTGGCCGAGAATCTGGGGTCCCCTGGGGATCAATTCACCAAGAGCTGCAGCAAGAGC
ACATGCTTCCTTCGGCTGAATCGTTATCCGCCATGCCCATTC------TCACCAGAGACT
TTTGGCCTGATGCCTCACACCGATAGCGACTTCCTCACCATCCTTCATCAGGATCAAGTA
GGTGGCTTGCAACTGAGGAAGGATTCCAAGTGGATCGCTGTCAAGCCTAACCCAGATGCA
CTTATAGTCAACATTGGAGATCTCTTTCAGGCATGGAGCAATGATGTCTACAAGAGTGTT
CAGCACAAGGTGATGACCAATACGAAGGTGGAGAGGTATTCGGTAGCTTATTTCCTTTGC
CCATCAAACGAGTCCACCATAGGGAGTTGC---AGGGAGCCTTCCGTCTACAAGAAGTTC
ACTTTCGGGGAGTTCAGGAGGCAGGTGGAAGAGGACGTGAAAAGAAGTGGTTACAAGGTG
GGGCTTCCAAGATTTCTCCTC------------
>gnl_Musac_v1_GSMUA_Achr9T11880_001
------------------------------------------------------------
---------ATGGAT---CACAGTCCACCATTCTTAGCCACCTACAAGAGC---CTCTTC
GGCGGACAACAA------------------------------------GCCATTGACACT
GAAACCGAGGTGGTGGAGTGCTGCGACCTCCCGCTCATCGATCTCAGCCGTCTACAC---
---GACGTGCTCGAGGCCGCGCAATGTAAGCAAGATATCGTCACCGCCGCCTCCGAGTGG
GGCTTCTTCCAGATAGTGAGCCACGGCATACCCGACGGTCTCTTGGCGAGGTTGCGAGAG
GAGCAGGTTAAGATGTTTCGTCAACCGTTCAAGCGGAAGACCAGCGAG---AAACTCCTC
GACTTCTCCGACGACAGCTATCGGTGGGGGACACCCACG---------------------
---------------GCGACCAGCCTGAAGCACTTGTCGTGGTCGGAGGCGTTTCATGTT
CCTTTATCTTCGTCAAACAAGCCTGCA------------------AGAAGTAGCACGATC
AGGTGCGTGATAGAAGAACTTTCTTTGGCGATGGCCCAACTGGCAACTCAACTGGTCGAT
ACGCTTGCGGAAGGATTTGGACGCGATGGCACATATATGAAGGAAAACTGCACACGTAAC
ATGTGTTATCTACGGCTAAACCGCTATCCGCCATGCCCAATA------CCTGCTCAAGTG
TTTGGATTGGTTCCTCACACTGACAGTGATTTCCTCACCATCCTGTGCCAAGACGAAGTG
ATCGGGCTGCAGTTGAAGAAGGGTGGGAGATGGTTCACTGTTAGGCCTAATCCTAACACG
CTCGTCATCAACATCGGCGATCTATTCCAGGCATGGAGCAATGGCTTATACAAGAGTGTG
GAGCACAGGGTCATGTCGAACCCACACCTGGAGAGGTTCTCAGTGGCCTACTTTATGTGC
CCCTCCAACGAAACTGTGATCGAGAGCAGC---GCACAGCCGGCCATCTACAGGAAGTTC
AGCTTTGGGGAATACCGACAACAAGTCCAACAAGACGTCAGGCGAATGGGCCACAAGGTT
GGGCTCACAAGGTTTCTTGCC------------
>gnl_Musac_v1_GSMUA_Achr8T03660_001
GAAAGAATGGAGGCTTTGGGGATTCAAGAGCTCAGCCAG---AGTCTTGCAGATCGCAGA
TCGACCATGATTGAT---TCCAATCCACCATTCTTTGCCGCTTACGGGAGC---CTCTTC
CGCAGCCGACCG---------------------------------GCTGCTGGTAATCAT
GAGGCTGAGGCAGTGGAGGAGTGCGACCTCCCGATCGTGGATCTCAGCCGTCTTAGC---
---GACGAGCTCCAGGCCGAGCAGTGCAAGCGAGAGATCGTCACGGCCGCCTCGGCGTGG
GGCTTCTTCCAGATAGTGAACCACGGCATACCTAACGGTGTCCTGGATAGACTGCGAGCG
GAGCAGGTTAGAGCGTTCCGGCAGCCGTTCAAGAAGAAGGCCGACGAG---AAGTTCCTC
GGCTTCTTGGGCGACAGCTATCGCTGGGGAGCGCCCACG---------------------
---------------GCGACCAGCCTGAAGCAGCTATCGTGGTTGGAGGCGTACCATATT
CCTCTCTCTTCCGCAACCCATCCTGCC------------------ACGACTAGCACTTGC
AGGTGTGTGATAGAGGAACTCTCGTCGGCGATGTCTCGGCTGGCGGATCGACTGATGGGT
ATACTCGCCGAAGGATTGGGAAGTGATGGGAGCTACATCAAGGATAATTGCAAGCGTAAT
ACGTGTTATCTACGATTAAACCGGTATCCCCCGTGCCCGGTA------GCAGGTGAGGTG
TTTGGGTTGGTTCCCCATACTGATAGTGATTTCCTCACCGTGCTGTGCCAAGACGACGTG
ATTGGGCTGCAGCTGAAGAAGGGTGGGAGATGGATCGCTGTTAGACCTAATCCTGGCACC
CTAATCATCAACGTCGGTGATTTATTCCAGGCGTGGAGCAATGGACTGTACAAGAGTGTG
GAACACAGGGTCATGTCGAATCCACGCCTGGAGAGGTTCTCGGTGGCCTACTTCGTTTGC
CCCTCGAAAGAAACCATGATCGAGAGCAGT---GCACGGCCGGCGATTTACAGGAAGTTC
AGCTTCGGGGAATACAGACAGCAAGTACAGCAAGATGTAACACTACTAGGTTACAAAGTT
GGGCTCACGAGGTTTCTTGCTTCATGCAGGCGA
>gnl_Musac_v1_GSMUA_Achr6T21950_001
------ATGGAGATCATGAGAATCAAGGAGCTCGATCAG---GCTGCTGTAGATCACAGT
GCAACCGTGATGGAT---TCTAATCCACCATTCGTTGCCACCTACAAGAGC---CTCTTT
AGCAGTCGAGCA------------------------------------AGCATGAACCAC
GAAGCCGAGTTACTGGTGGAGTGCGACCTCCCGCTCGTCGACCTCAGCCGTCTAAAC---
---AGCAAGCTCGAGGCGAAGCAATGCAAGCAAGATATCATCACTGCCGCCACGGAGTGG
GGCTTCTTCCAGATAGTGAACCATGGCGTGTCCAACAGTCTCTTGGCAAGACTGCGACGA
CAACAGGTAAAGATGTTTCGGCAGCCGTTCAAGAAGAAGGTC---------------CTC
GACTTCTCCGACGACAGCTACCGCTGGGGGACACCCACG---------------------
---------------GCGACCAGCCTGAAGCAGCTGTCGTGGTCGGAGGCGTATCATATT
CCTGTGTCTTCCGCGAACAAGCTTGCA------------------AGAACCAGCACCAAC
AGGTGTGTGATAGAGGAGTTCTCTGCGGCAATGGCTCAGCTGGCAAATCAACTGGTCGAT
ACACTTGCAGAAGGATTGGGACGCGATGGCACGTATATCAAGGAAAACTGCACGCGCAAT
TCGTGTTATCTGCGACTCAACCATTATCCGTCATGCCCACTC------CCCGGTGAAGTG
TTTGGGTTGGTTCCTCACACTGACAGTGATTTCCTCACCATCCTGTGCCAAGACACGGTG
TGTGGGCTGCAGTTGAACAAGGCTGGGAGATGGGTCACCGTCAAGCCTAATCCTAACGCG
CTGATCGTCAACATCGGCGATCTATTCCAGGCTTGGAGCAATGGCTTATACAAGAGTGTG
GAGCACAGAGTCATGTCGAATCCACACCTCGAGAGGTTCTCGGTGGCCTACTTCGTTTGC
CCCTCCAAAGAAACATTGATCCAGAGCAGT---GCACTGCCAGCCATCTACAGAAAGTTC
AGCTTTGGAGAATACAGGCTGCAAGTTCAACAAGACGTCAGGCTAACCGGTCACAAGGTT
GGGCTTACGAGGTTTCTCGCT------------
>gnl_Musac_v1_GSMUA_Achr10T13090_001
------ATGCAATCACCA---------------------CCAGATGTAGAAGACGATCAA
GCGGCGGCGGCCGACCTCTCGTACCCACCCGTCTTCCTCGAGTCCAGAGGC---------
---GCCGGCCGTCTCCCCGCTTCGCTA---------------------------------
---TGCACCAGCGCCCCGGTGATCGACGTCCCCGTGTTGGACCTGCATCGCCTGGATCCG
------------------------------GTCGGGCTGCGCGGCGCGTGCCGTGACTGG
GGGCTGTTCCGGCTGGTCCACCACGGCATCCCGCCGCCGCTGTCGGCCGCGTTACAGGCC
CAAGCCAGGGACCTCCTCTCCCTCCCTTTCGACGCCAAGAGGGCGCGG---TTC------
---TCCTCCGGCCTCGCCTACTTCTGGGGCACGCCGGCGCTCACG---------------
------------------CTCCACGTCAAGGACCTCAACTGGCTCGAGGGCCTCCATATC
CCTCTCGGCCGCCTAAGCTCCAGCAGTTCCGCCGAATTCGAC---GGCCTCGAGACCTTC
TGGTCTTTGGTGGATGAGTATAAGCAACACATGGCTCGCATCGCAAGAACACTGTTCGAA
GCCTTGGCAGCCGATCTCAAGCTCGACGCCTGGGTGTCAGCTTCCTACCTGAATGAACAC
GACGGCACGTTTCGGATCTACCGGTACCCCAAGTGCGCCAGA------GCCGACGACTAC
TTCGCCATGGAGGCCCACACGGACAGCTCGGTGTTGTCCGTCGTCAACCAGGACGACGTC
GGCGGCCTGCAGGTCCTGCGCGGCGGCGGCTGGTTCTGCGTGGAGCCGATCGCCGACACG
CTTATCGTGAACTTGGGGGACATAATGCAGGCGTCTTTCTCCGAGTCATACAAGAGTGTG
GAGCACAGGGTGACGGTGAACAGGAGCAAGGAGAGAATCTCACTCTGCTACTTCGGCTTC
CCGATGGAGGATGGCGTGATCACCAGC---------------TCGAGGTACAGGGAGTTC
ACTTACAGGGAGTTCAAGGAGCAAGTGCAAGAAGACATCAAGCTCTCCGGGGCCAAAGTA
GGGCTGGGGCGATTCAAGATCAACAATGAAAGC
>gnl_Nelnu_v1.0_NNU_021955-RA
ATGGGGGTGGAGGAT---------GCCAATGTTTTTGAA---------ACGTTAACGAAG
CCACTAAGGATGGAT---GCAGATCCACCATTTGAAGAGACCTACAAGACC---CTCTTC
CAGAACTCCATTGGAAAA---------------------------GCAACAGGAGGAAAA
GTTAATGACATCATTGAAGAATGCGAGCTCCCTGTGATTGATCTGAGCGGCCTGAATCGC
---AGCAAATCAGATAGAGAGAAGTGCAAAAGAGAAATCGCTGAAGCTTCAGCACAGTGG
GGTTTCTTTCAGGCCGTGAATCATGGGATACCGAGGGAGATTTTGGAAAGGATGCACCAT
GAACAGGTGAAACTGTTCCAACATCCGTTTGATAAGAAGGCTAGTAAG---AATCTTTTG
AACTTCTCTGTGGATAGTTACCGCTGGGGGACGCCTTCA---------------------
---------------GCAACTTGTCTGAGGCAGTTCTCGTGGTCAGAAGCCTTCCATATT
CCACTGACCGATATTTCGAAATCGGTC------------------GATTCCAACAGTCTC
AGGTACGTA---------------------------------------------------
------------------------------------------------------------
------------------------------------------------------------
------------------------------------------------------------
------------------------------------------------------------
------------------------------------------------------------
------------------------------------------------------------
------------------------------------------------------------
------------------------------------------------------------
---------------------------------
>gnl_Nelnu_v1.0_NNU_015363-RA
------------------------------------------------------------
------------------------------------------------------------
------------------------------------------------------------
------------------------------------------------------------
------------------------------------------------------------
------------------------------------------------------------
------------------------------------------------------------
------------------------------------------------------------
------------------------------------------------------------
------------------------------------------------------------
------------------------------------------------------------
------------------------------------------------------------
------------------------------------------------------------
---------ATGCCACATACGGATAGTGACTTTCTCACAATTTTATGTCAAGATCAAGTT
GGAGGACTGCAACTAGTGAAAGATGGGAGATGGATCACTGTAAACCCCAATATGGAAGCT
CTAATTATCAATATTGACAACTTATTTCAGGCATGGAGCAATGGTCTTTATAAGAGTGTT
CAGCACCGGGTCATGGAAAACAAACAAGTGGAAGGATTCTCTGTAGCGTATTTCTTTTGT
CCATCCTACGATTCTGTGATAAAAAGTTGC---AAAGAGCCTTCGGTTTATAGAACGTTT
AGCTTTAGAGAATATCGACAACAGGTTCAAGAGGACGTCCGGAAGATTAGGATACAAGTT
GGATTGGAGAGGTATCAAATG------------
>gnl_Nelnu_v1.0_NNU_005762-RA
------ATGTCGGGA---------------------------------------------
---ACCCATCTCTCG---CCATACCCTCCTCTCTTTCGTCACTCAGATGAT---------
---TCTCTTCAA------------------------------------------------
------CCGACACTGGACTCGGATCTTCTCCCACAAATTGATTTCCATCTTCTGGATCTC
------------------------------GACAAACTTACAGAAGTTTGTAGAGATTGG
GGCGTCTTTCGGTTGGTCAACCATGGAATCCCCGCCGATCTCTCAAACCGATTGCAAGAC
CAAGCAAAGAAACTTTTCTCTCTCCCCGTCGAATCCAAACAAGCCCTG---TTC------
---AATAGCCCCATGGCTTACTTTTGGGGCACCCCTGCCCTTACTCCTAGTGGGGTGGCT
ATCACA------------CAAAGCGCCCAAAACCTCTACCAGCTCGAAGGGCTCTTTGTG
CTTTTGAATCAGCTACCGCAACTTCAA---GGAGATGATCCC---ACTTTGAGATCTTTC
AGGTTGCTACTAGAGGAATACGGGCAACACATGGCCCGACTAGCCAGGAGCATATTCAAT
GTTGTAATGAGGAACCTCGGCTTGGACCCTTCATTGTCCGAAACTTACTTGTCGGAATCT
ACAGGAGTAGTACGACTCTACCGCTACACACATTGCCGGGAT------GCAAACCAAATA
TCCGGCATGGAAGCCCACACCGATAGCTCCGTCCTTTCCATATTGAATGAGGATGAGGTG
GGAGGTTTAGAAGTGTACAAAGACGACAGATGGATCCAAGTTAGACCCATCACCAACACG
CTTATTGTCAACCTGGGCGACATGATGCAGGCTATGAGCAATGATGAATACAAGAGTGTG
AAACATAGAGTGCTAGTGAAGAAAGGGGAGGACAGGATGTCGATCTGCTATTTTGTGTTC
CCAATGGACGATGGAGTGATTCAGAGC---------------ACAAATTACAGGCCGTTT
ACTTACAAGATGTTCCGAACCCAGGTTCAGGAAGACATAAAGGCCACCGGTTCCAAGGTT
GGGCTCCAACGATTCATGCATACGGAGCCTCAA
>gnl_Nelnu_v1.0_NNU_014324-RA
------------------------------------------------------------
---------ATGGAC---GTAGATCCACCATTTGAAGAGCACTACAAGAGC---CTCTTC
GAGAAGTCCATTGGCAAAACAAGAATC---------------------------------
---AACGATATTTTTGAAGAACTCGAGCTCCCTTTGATCGACCTGAGCCGTCTGAATGAC
---GCCAAACCAGGCAGAGAAAAGTGCGAAAGAGAAATCGCTGAAGCTGCAGAGAAGTGG
GGTTTCTTTCAGGCTGTGAATCACGGGATACCTCGTGAGATTTTGGAAAAGCTGCACCGT
GAGCAGCTGAAACTGTTCGAACAGCCGTTTGCCAAGAAGGCTGGCGGA---AAGCTCTTC
AACTTTTCTGTGGACAGTTATCGTTGGGGGGCACCTTCA---------------------
---------------GCAACCTGTCTTCGGCAATTCTCGTGGTCAGAAGCCTTCCATATT
CCTCTGACCGATATTCCGGATTCGGGT------------------GAATTCAACAGTCTC
AGTTCAACCATTAAAGAATACGAGGCAACAGTTTCAGCATTGGCGCAAAGTATAGCAGCA
ACTCTAGCAGAGAATTTGGGTGTTGAATCCAATTTCTTTGTGGAAAATTGCTTGCGTAGC
ACTTGTTATCTTCGCTTGAACAGATATCCTCCATGCCCGATC------TCTGCTGAGATC
TTTGGGTTGATTCCACATACGGACAGTGACTTCCTCACAATTTTGTATCAAGATCAAATT
GGAGGACTGCAGCTACTGAAAGATGGGAGATGGATCACTGTAAAACCCAATCCGGAAGCT
CTAATTATTAATATTGGTGACTTATTTGAGGCGTGGAGTAATGGTCTTTATAAGAGTGTC
CAGCACCGAGTCATGGCGAACAGACAAGTGGAACGATTCTCTGTAGCGTATTTCTTCTGT
CCATCCTACGATTCCGTGATAAAAAGTTGC---AGAGAGCCTTCAGTTTACAGAAAGTTT
AGCTTTAGAGAATATCGACAGCAGGTTCAAGAGGACGTCCGGACAGTAGGATACAAGATC
GGGCTTTCCAGGTTTCTCCTTCGAAGC------
>gnl_Nelnu_v1.0_NNU_011992-RA
------------------------------------------------------------
---ATGGACCTTTCC---TCATACCCTCCTCCCTATCGTCAGCCCATCCAC---------
---CAAAACAAGACCAGAGAC------------------------CCTAGTCAATCCCTT
CATCAACCGACTGCAGACTCGGATCTCCTCCCTCAAATTGATTTCCATCACTTAGACCCG
------------------------------AAGGAGCTTGCAGAAGCTTGTCGAGATTGG
GGCATGTTTCGTTTGGTCAACCATGGAGTCCCTACTGACCTCTCAAACCGGCTGAGAGAC
CAAATAAAGCAACTGTTCTCTCTCCCCTTTGAGTCTAAAGAAGCCAAT---TGG------
---AAAGGCCCAATAGCCTACTTCTGGGATAACCCCGCCCTTACCCCGAATGGGATGGTT
ATGAAG------------AGAAGCTTACCAAATCTCAATTGGGTGGAAGGGTTCTCCGTG
CGCTTGAGTCAATTACCACAGCTTCAAGGGGATCATGATCCC---ATGTTAAAATCTTTC
AGGTGCCTACTTGAGGAATATGGACGACACATGGCTCGACTAGCTCATACATTATTCGAT
GTTCTTATTACAAACCTCGGCATGGATCCAGCGTTGTGTGCACCTTACTTATCAGAATCT
ACAGGGTATTTGCGATTATACCGCTACCCACCTTACCCTGAT------CCCGACCAAGTA
TCCGGCTTGGAAGCTCATACCGATAGCTCAGTTCTCTCTATACTGAACGAGAATGTGGTG
GGAGGTCTGCAAGTCTTCAAAGATGAAAGATGGATTGATATCAAACCAGTCTCCGATACA
CTTGTCGTCAACATGGGCGACATGATGCAGGCTATCAGCAATGACGAATATAAGAGCGTC
CTACATAGAGTGCTTGCATTAAAAAGGGAGGAAAGGTTCTCAATATGTTATTTTGTGTAC
CCACCGGGAGATTTGATGATTCAGAGC---------------ACAAACTACAGGCCCTTC
ACTTACAATATGTATATGGACCAAGTGCGAGAAGACCGAGAGACCATTGGCGGAAAGTTG
---------------------------------
>gnl_Nelnu_v1.0_NNU_000435-RA
------ATGAGTACT------------------------CCA------------------
TTTGCACCAGACAGC---TCAGACCCACCTCTGCTAGATCAGTACACAGCA---TTGTTA
CACCGCTCAGCTGGACAAGTTTACACAACT---------------CGGGGCGACGGTAGG
CAGCATGGAGTGGTGGAGGAATGTCTACTCCCGGTAATAGATCTTGGTGGTCTGTGGAGC
AACGACGGAGGGAAGCGGCAGGCTTGTGCAGCGGATATCGTGAGGGCGTCGTCGGAGTGG
GGCTTCTTCCAGGTGGTGAACCATAACATAAGTCCCCAGCTTCTGGGTGAGATGAGGAGA
GAGCAAGTCAAGGTGTTTGAGACACCTTTCCAGAGAAAAGCTAGTGGTCATGGATTTCTC
AAC---------GATTCATACAGGTGGGGAAATTCTACT---------------------
---------------GCGACTTGTCCCAACCAATTATCTTGGTCTGAGGCTTTCCATATT
CCTCTCACCAAGATATCAGATGAGGCTTTT------TATCAA---GACCTTACCTCTCTA
AGGGAAGTGATGAGGAAATTGGCTACAGCCATGTCGGAAGTTGCCCGGTTGCTGGCAAGT
GTTTTAGCAGAGAATCTGGGTCATCCAAGAGCTCTTTTCGACGAATATTGCAACGAGAAC
ACATGTTTTCTTCGATTGAATCACTACCCACGATGCCCAATC---TCATCATCAGATATC
CATGGCTTAGTACCTCATACAGACAGCGACTTTCTAACAATACTTTATCAAGATCAAATT
GGTGGATTACAACTAATGAAGGATTCCAGATGGGTCTCTGTACAACCCAATCAAGATGCA
CTGGTCGTCAATATAGGTGATCTTTTTCAGGTG---------------------------
------------------------------GATAGGTACTCAATAGCCTACTTTCTGTGC
CCATCCTATGACTCTCTGATTGGAAGTTTC---AAGGAGCCCTCCGTTTACAGGAAATTC
ACATTTGATGAATACAGGAGACAAGTTCAGGAAGATGTGAAGAAGACTGGCCACAAA---
---------------------------------
>gnl_Orysa_v7.0_LOC_Os04g44150.1
------ATGCCGGCC---------------------------------------------
TTCGCCGACATCGCC---ATCGACCCGCCTCTGGCCGACAGCTACCGCGCG---CTGGCG
CTGCTCCGCCGCGACCGCGACGGTGGC---ATTGCGCCGCCGGCTGTGCAGATGGTCGGC
TCGGGCGGCGCCGTGCTGGAGCGCGACCTGCCGATGGTGGACCTGGAGCGGCTGACGAGG
GGCGGCGCGGGGGAGAGGAAGGCGTGCGCGGGCGCCATGGCGAGGGCGGCGTCGGAGTGG
GGGTTCTTCCAGCTGACCAACCACGGCGTGGGCCGGGAGCTGATGGAGGAGATGAGGCGG
GAGCAGGCAAGGCTGTTCCGTCTGCCGTTCGAAACCAAGGAGAAGGCC---GGCCTGCTC
AAC---------GGCTCGTACCGGTGGGGCAACCCCACC---------------------
---------------GCCACGTCGCTCCGCCACCTCTCGTGGTCGGAGGCGTTCCACGTC
CCGCTCGCCAGCATCTCCGGGGCGGATTGC---GACTTTGGA---GACCTCACCTCCTTA
AGGGGCGTGATGCAGGAGGTGGCCGAAGCGATGTCGCGGGTGGCGAACACGGTGGCAGCG
GCGCTGGCGGAGGAGCTGGGATCGGCGGCGCCGTGGTTCCCTGCGGGGTGCGACGAGACG
ACGTGCTTCCTGCGGCTCAACCGGTACCCGGCGTGCCCTTTC------GCGGCGGACACG
TTCGGGCTGGTGCCGCACACGGACAGCGACTTCCTCACCGTCCTGTGCCAGGACCAGGTC
GGGGGCCTGCACCTGATGAAGGACTCCCGGTGGGTGGCCGTCAGGCCACGCCCCGACGCC
CTCGTCGTCAACATCGGCGATCTGTTTCAGGCGTGGAGCAACAACAGGTACAAGAGCGTG
GAGCATAAAGTGGTGGCCAACGCCAAGACGGACCGGCTATCGGTGGCCTACTTCCTGTGC
CCGTCCTACGACTCGCTTGTCGGGACATGC---GGCGAGCCATCGCCATACAGGGCCTTC
ACCTTCGGGGAGTACAGGAAGAAGGTGCAGGAAGACGTCAGGACAACCGGGAAAAAGATT
GGCCTCCCAAACTTTTTCAAGCATTCTTCAGTA
>gnl_Orysa_v7.0_LOC_Os04g33360.1
------ATGGGCTGGGCCTCAGCT---------------CCATCAACGACGACGACGAGG
ACCACGCAGATGGACCCGTCGTGCCCGCCGTTCCCGCAGCCGGAGGCGCCA---------
---------------------------------------CCGCTGCCGCTGCAGCTGCAG
CTGCAGCCGGGTCTGCCCAGGCTGGAGCTGCCGACGCTGGACCTGGAGCGCGTCGGC---
------------------GGCGAGGACCGGGCGGCGCTGGTGGCGGCCTGCCGGGATCTG
GGCGCGTTCCGCGTGGTGAACCACGGCGTCCCCGGCGAGCTCCGGCGGCGGCTGCTGGAG
CTGGGGAAGCAGCTGCTGGGTGACACCTTCGAGCTGAAGAAGGCG---------------
---------CGGCCGGGCTACTTCTGGGGCACGGCTGCGCTGAAG---------------
---------------TCGCTCCGCGTCAAGGAGGTCAACTGGCTGGAGGGACTCCATGTC
GATCTCGTCCCCGGCTCGTCGTCGTCGTCGGATGATGATGAT---GGCTGGATGCGGATC
AGGGCGCTGATGGCGGAGTACGGCGACCACATGGCGCGCATCGCCCGCAAGCTGTTCGAC
GCCCTGGCCGCCGAGCTGGGCCTGGATCATCACCAGGCGGCGTCCTACCTCGCCGAGCGC
CAGGGCTTCCTCCGCCTGTACCGCTACCCGCCCTGCCCTTCC------TCCGCCTCCTGC
CTCGGGATGGAGCCCCACACCGACAGCTCCGTGCTCTCCATCCTCGGCCAGGACCACGTC
GGCGGCCTGCAGGTGATCCGCGACGGCGCGTGGCGCGACGTCGCCCCCGCGCCCGGCGAG
CTCCTCGTCAACCTGGGCGACATGATGACGGCCATCAGCGGCGGCTCGTACCAGAGCGTG
CGCCACAGGGTGCTCGCGAGCCGCTCCACGGAGAGGGTGTCGTGCTGCTACTTCGCCTTC
CCGCAGGAGGACGCCGTCGTCGAGGCCAGCGGCATCGGCGGCGGCGTCTACAGGCCCTTC
TCCTACAGGGAATTCCGCGAGCAGGTGCAGGCCGACATCAAGGCCGTCGGCACCAAGGTC
GGCCTCAGCCGCTTCTATGCGACGGCTACCAGG
>gnl_Orysa_v7.0_LOC_Os07g01340.1
------ATGGAGGAG---------------------------------------------
---------TACGACAACTCGAACCCGCCGTTGATGAGCACGTACAAGCAC---CTGTTC
GTGGAGCAGCAC------------------------------CGCCTGGACATGGACATG
GGCGCCATCGACGTCGACGAGTGCGAGCTCCCTGTGATCGACCTCGCGGGGCTCATG---
---------GAGGCGGAGCAGGTGTGCCGCGCAGACATGGTGCGTGCGGCGTCGGAATGG
GGCTTCTTCCAGGTGACCAACCACGGCGTGCCGCAGGCGCTGCTGCGCGAGCTGCACGAC
GCACAGGTGGCCGTGTTCCGGCGGCCCTTCCAGGAGAAGGTGACCGAG---AGGCTGCTC
GGCTTCTCGCCGGAGAGCTACCGGTGGGGAACGCCGACG---------------------
---------------GCCAAGTGCCTGGAGCAGCTGTCGTGGTCGGAGGCCTATCACATC
CCAATGACGACGCCCAGGCCCAGCACGAGC------------------------AGGGCC
AGGGCGGTGATCGAGGAGGTGTCGAGGGCGATGTACGAGCTGGCGCAGAAGCTGGCAGAG
ATCCTGATGAGAGGGCTGGGCGCCGGCGAGGGCGAGACGATGGTGACGACGCGGGAGGAG
ACGTGCTTCCTGCGGCTGAACCGGTACCCACCGTGCGCCATG------GCCATGGGGGGC
TTCGGGCTGTGCCCGCACACGGACAGCGACTTGCTCACCATCGTGCACCAGGACACCGTC
GGCGGCCTCCAGCTGCTCAAGGGCGGCAGGTGGGTGGCCGTGAAGCCCAGCCCCAGCACC
CTCATCGTCAACGTCGGCGACCTCCTGCAGGCGTGGAGCAACGATGTGTACAAGAGCGTG
GAGCACAGGGTGATGGCCAACGCCACGCTGGAGCGCTTCTCCATGGCCTTCTTCCTCTGC
CCCTCCTACCACACGCTCATCATCCCAAGCAGCGACGACGATGCCCATTACCGGAGCTTC
ACCTTCGGCGAGTACAGGAAGCAGATCATGGAGGACGTCAGGAGCACAGGCCGCAAGATT
GGACTGCACCGCTTTCGAACC------------
>gnl_Orysa_v7.0_LOC_Os02g41954.1
------ATGCCGGCC---------------------------------------------
ATCGCGGATTGCGCG---GCCGACCCGCCGCTGGCGGACAGCTACTACACG---CTGCTC
CGCCTCGGCGGGGACGACGACGACGAC------------GCGTGCACGAAGGTGACCACG
ACGCCGCAGCCCGTGTCGGAGTGCGAGCTCCCGATGATCGACGTCGGTTGCCTGACGCAG
CATCAAGCCGAGGAGAGGGCGGCCTGCGCGGCGGCCATCGCGGCGGCGGCCGCGGAGTGG
GGGTTCTTCCAGGTGGTGAACCACGGCGTCGCGCAGGAGCTCCTGGAGGCGATGCGCCGG
GAGCAGGCGCGGCTGTTCCGCCTCCCGTTCGAGGCCAAGTCCAGCGCC---GGCCTCCTC
AAC---------GACTCCTACCGCTGGGGCACCCCGACC---------------------
---------------GCCACCTCGCTCCGCCAGCTCTCCTGGTCGGAGGCCTTCCACCTC
CCGCTCGCCGGCATCTCCGGCAAATCCTGC---AACTACGGC---GACCTCACCTCCCTC
AGGGACGTGACGCGGGAGGTGGCGGACGCGATGTCGAGGCTGGCCAGGGCGCTGGCGCGC
GTGCTGGCGGAGAGCCTCGGCCACGCCGCCGAGCGATTCCCGGAGGGGTGCGACGACGCG
ACGTGCTTCCTCCGGCTGAACCGCTACCCGCCGTGCCCCTTC------CCACCGGACGCC
TTCGGCCTGGTCCCGCACACCGACAGCGACTTCCTCACCGTGCTCTGCCAGGACCACGTC
GGCGGCCTGCAGCTCATGAAGGGCTCCCGCTGGGTCGCCGTCAAGCCCATCCCCGGCGCC
CTCATCGTCAACATCGGAGACCTTTTTCAGGCGTGGAGCAACAACAGGTACAAGAGCGTG
GAGCACAGGGTGATGACGAACGCGACGACGGAGAGATACTCCGTCGCCTACTTCCTCTGC
CCGTCGTACGACTCGCCCATCGGCACGTGC---AGGGAGCCTTCCCCTTACAAGGCGTTC
ACCTTCGGGGAGTACAGGCGAAGGGTGCAGGAAGACGTCAAGAAGACGGGGAAGAAGACT
GGCCTCAGTAATTTCCTCGTA------------
>gnl_Phavu_v2.1_Phvul.005G092200.1
------------------------------------------------------------
---------ATGGAT---TATGAACCACCATTCCTGGAGACCTACAAGACC---CTTTTG
CAAAAACACGTAGGGGAT---------------------------TCAAGGAATGACTGC
TTCTGCTGTACAGTGGAGAGATGTGATATACCTTTGATCGACCTTGGCCGTTTAAGT---
---------CTTGAGAGAGAGGAATGTATGAGGGAAATTGCAGAAGCTGCGAAAGAATGG
GGTTTCTTCCAAGTTGTTAATCATGGTGTTCCACAGGAGTTGCTAAAGAGCATGCAGATT
GAGCAAAAGGAAGTGTTTTATCAACCTTTTGTGAACAAGTCAACACAACAAATTTTCTCT
ACTTTATCTGCTAAAGCTTACAGGTGGGGGAATCCATTT---------------------
---------------GCCACCAATCTCAGACAACTGTCATGGTCAGAAGCCTTTCACTTT
TATGTCACTGATATCTCAAGGATCAAC------------------CAACATGAAGCTCTG
AGATCAAGCCTTGAAGGTTTTGCAACACGAATGTTCTCCCTTGCACAAAGCTTGTCTGAG
ATACTAGCCTGCAAGTTGAATGCGAAATCCAACTATTTTCGAGAGCATTGCTCGGCAAAG
AGTTGTTTCATTCGACTGAATAGATATCCTTCATGCCCTATA---------TCAAAGATG
CATGGCTTAATGCCTCACTCTGACACTAGTTTTCTTACCATCGTACATCAGGACCAGATT
GGGGGATTGCAATTGATGAAAGATGGAAAATGGTTTGCTGTTAAGCCTAATCCACATGCT
CTGCTCGTTAACATTGGTGACTTGTTTCAGGCATGGAGCAATGGTGTTTATAAAAGCATA
AAACACAGAGTTGTTGCAGCAGAGAAAGCTGAGAGGTTTTCTGTGGCCTTTTTTTACTGT
CCCTCGGAGGAAGCAGTTATAAAAAGCCAC---ATAAAGCCAGCTATCTACAGAAAATTC
ACTTTTACGGAGTATAAACAACAGACTGAGAAAGATGTCAAGCAAAGTGGGGGTAAAGTG
GGGCTCTCGAGATTTCTTCTG------------
>gnl_Phavu_v2.1_Phvul.005G092000.1
------------------------------------------------------------
---------ATGGAT---TATGAACCTCCATTTTTTGATGTCTACAAGCCC---CTCCTT
CTACAAAACTCGCACGCTGTTGGTGTTGAT------------GTTGGTGGCAGTGGCATA
AGAAACGACAAATCCGAGTGGTGTGAGCTTCCTCTAATTGATCTAAGCCGGTTAAGCCTG
---GACCATGTTGAGAGGGAGGAGTGCATGAAAGAAATAAGTGGAGCTGCGAGAACGTGG
GGGTTTTTCCAGGTTCTGAATCATGGGGTTTCACAAGAACTGCTTCACAATCTGCGGCAT
GAGCAAATGGACGTGTTCCGCAACCCTTTTGCAACAAAATCCAGAGAA---AATTTCTTG
AATTTACCTCCCAGAAGTTACAGGTGGGGCAATCCATTT---------------------
---------------GCCACAAACTGGAGCCAAATTTCATGGTCAGAAGCCTTCCACTTG
TTTCTTCCAGATATAGCTAGGATGGAG------------GAC---CAGCACCAAAGTCTC
AGATCAAGTATTGAGGCTTTTGCATCTGTAGTTGCTCCACTGGCAGAAAGCTTAGTGCAG
ATTCTTGCTCAGAAACTGAACATCAAATTCAGTTATTTCCAAGAGAATTGTTCAGCAAAC
ACTTGCTTTCTTCGGCTGAACAGATATCCACCATGTCCACTC------CATTCAAGGGTG
TTTGGCCTCTTACCTCACACTGACTCTAGTTTCCTCACTATACTGAACCAAGACCCTATT
GGGGGGTTGCAATTAATGAAAGATGGAAAGTGGATCGGTGTCAAACCTAACCCTCAAGCA
CTTGTTGTTAATATTGGTGATTTATTCCAGGCAGTGAGCAATGACATGTACATAAGTGCT
AAACACCAGGTGGTGGGAGGTGAGAAGGAAGAGAGGTTCTCAGTGGCATATTTCTATAAC
CCTAGGAAAGATGCAGTGATAGAGAGCGAG---ATGATGCCAGCAGTGTACAGAAAGTTT
AGTTTTAGAGAGTACAGAGAGCAGATAGAGAAAGATGTTAAGGAAACAGGTGATAAAGCA
GGGCTCTCTAGGTTTCTCTTG------------
>gnl_Phavu_v2.1_Phvul.011G032800.1
ACACCCATGTTTGTCCTCAGTGATACCACCCTCTCTCAC---------ACACAACTTGCT
TCAACAATGATACAT---TCAAACCCACCACTCATGCACCATTATGGGGCA---CTTGTG
AGAAACTCAGGGGAAACCAAACAGGCT---------------AAAAGTTTTAATGACCAA
AACTATCCTGCAGTGGATGCATGTGACCTACCTCTGATAGACCTAGGTGGTCTTAAAAGT
TGTAATGAACGAGAGAGGAAGGCTTGCACTGCAGCAATATGCAAGGCTGCATCAGAATGG
GGATTTTTCCAAGTGGTAAATCATGGGATAAGCCATGACTTGCTAAGAAAAATGAGGGAT
GAACAAGTGAAGTTGTTTGAAGTACCCTTTGAGAAGAAGATCACTTGC---GGCCTTCTG
AAT---------AACCCTTATAGGTGGGGGACACCAACA---------------------
---------------GCTACTCGTTCAAATCACTTCTCTTGGTCTGAAGCTTTCCACATT
CCTCTCACAATGATCTCAGAAGCTGCTTCC------TGGGGT---GAATTCAGTTCTTTG
AGAGAAGCAATAAATGAGTTTGCACCAGCGATGCTAGAAGTGTCTAGGTTGTTGGCCAGC
ATTCTAGCACAAAACTTGGGCTACCCAAAGGATGCAGTTGAAAAACTGTGTGATGCAGGC
ACATGCTTTCTGCGATTAAATCACTATCCATGCTGCCCAAAA------TCTGAAGAAATT
TTTGGATTAGTGCCTCATACTGATAGTGATTTCCTCACAATTCTTTATCAAGATGAGGTC
GGTGGACTCCAACTCATGAAAGATTCCAAATGGGTTGCTGTAAAACCAAACCCAGATGCT
CTAATTGTTAACATTGGAGACCTTTTTCAGGCTTGGAGTAATGATGAGTACAAAAGCGTG
GAGCACAAGGTTGTGGCCAATGAAAAAACGGGAAGATACTCTGTAGCATACTTCCTATGC
CCTTCTTACAATACTGTCATAAACAGCTGC---AAAGGACCTTCTGTATATAGAAAGTTC
ACCTTTGGAGAATACAGACACCAAATTCAAGAAGATGTCAAGAAAATAGGGCATAAAATT
GGACTATCAAGATTTCAAATT------------
>gnl_Phavu_v2.1_Phvul.008G260200.2
------ATG---------------------------------------------------
---AACAACTTGGAG---TCCTACCCTCCCATTCTCCGCCACGTTAGCCAC---------
---CCCCGCCACCACTCACCAGAC---------------------GGCGGCGACGCCATC
CAC------GAGGAGGAGCCGGATCCACTACCAGTGATAGATCTTGAATGCTTAACCCAT
GATGAG------------ACGAAGACGAAGAAGGCCTTTGAAGAGGCTTGCAAGCATTGG
GGGTTGTTCCGCTTGGTTAACCATGGAGTTCCGTCAACCCTATTCTCCCAACTTCAACAC
CAAGCCAAACAGCTCTTCTCTCTTTCCTTTGAGTCCAAACAAGCCTCG---TGTAGTGGC
---TCCAACCCTGTGACTTACTTCTGGGGCACCCCTGCCCTTACTCCCTCTGGGACAGTC
CTAACA------------ACTGCCCCTCAAAACATCAATTGGGTTGAAGGTTTCAACATG
CCTCTTCCTCACCTCTCCCAATTTCAA---TCTCAACTTCCT---CAGCTTCACTCTTTC
AGAGATTCGGTGGTGGAATATGGAGAACACATGAGCAGAATCGGTAGAAGATTATTCGAA
GCTATGGCGAAGAACCTTGACATTGAAGCATCATCAAGTTCTTCGTACGTAGCAGAAAAC
AGTGGAATCATGCGTATCTACCGTTATCCAAATTGCTCAAAC------TCTGACGTTGGT
TTGGGCATGGAGGTGCACACAGATAGCTCTGTCGTGTCTATACTGAGCCAAAATGAAGTG
AGTGGACTTGAGCTCCTCAAAGATCATCAATGGCTCACTGTTAAACCCATTTCCAACACA
CTCATCGTCAACCTCGGAGACATGATGCAGGGA---------------------------
------------------------------------------------------------
------------------------------------------------------------
------------------------------------------------------------
---------------------------------
>gnl_Phavu_v2.1_Phvul.007G052000.1
------------------------------------------------------------
---------ATGGACAATTCAAACCCACCCCTTCACGAGGCATACGATATG---CTCTTG
AGCAAGAGCCGAAACAGTAACGAACAGAGT---------------GGTTTTGATGATGAT
GAGGTGTTGGTGGTGGAGGAGACAGAGTTGCCAGCGATCAATGTGAGTCATTTAGCAGAG
AGTGATGAAGTGAGGAGGGAGGAGTGCAAGTCCGAGATAGCTAAGGCTTCTCAAGAATGG
GGTTTCTTTCAGATCGTTAATCATGGAATTTCCAATGACGTTTTCAGTGTTTTGAGGGTC
GAACGAGAGAAGATATTTAAGCAACCTTTTGAGAAGAAGAGCAAAGAGAACAAGCTCTTC
AACTTTTCCACTGGTAGCTACCGTTGGGGAGCCCCCACT---------------------
---------------GCAACATGCATTAGGCAGTTATCTTGGTCTGAAGCATTCCATATT
CCTCTAACTGATATACTCAGTTCCACC------------------GATTCCAACACTTTT
AGCTCAACCATTGAAGAGTTTGCCAGCCAAGTTTCTATTCTGGCGAAAACGTTGGCTCAT
ATCCTGGCTGAGAAAATGGGTCACAAGTGTAGTTTCTTTGAGGAGAATTGTTTGCCCAGT
TCTTGTTATATTCGATTGAATCGATATCCTCCATGCCCCTTG------GCTTCTGAGGTT
CACGGACTGATGCCACATACAGACACTGCTTTCCTCACCATCTTACATCAAGATCAGGTC
AGAGGTTTGCAAATCGTGAAAGATGGGAAATGGATTGCAGTCAAACCAAACCCTGATGCC
CTTGTAATCATCATTGGCGACTTGTTCCAGGCATGGAGCAATGGAGTTTACAAAAGTCTT
GAACACCGAGTTATGACGAACCCAAAATTAGAGAGATTCTCTATGGCGTATTTCTTTTGC
CCCTCTGATGATACATTGATAGAAAGCTGC---ACAGAGGCGTCGAAGTACAGGAACTTT
AGCTTTGGGGAATATAGACAAGAAGTTCGAGATGATGTTCAGAAGTTGGGCTACAAAATT
GGCCTACCAAAGTTTCTCATACGTAGAGGAGCT
>gnl_Phavu_v2.1_Phvul.002G049000.1
------------------------------------------------------------
---------ATGGACGTTTCGGACCCACCCTTTCACGAGGCATACAAGATC---CTATTT
GATAGGACCCCAGAGAATATTAATGGT------------------------TCTGATAAC
GATTTTCTGGTGGCCGAGGAATGCCAGCTTCCGGTGATCGATCTCAGCCGTTTAGAGGAG
AGTGATGAGAGTGTGAGGGAAGAGTGCAAGTCACACATAGCTAGGGCTTCACGGGACTGG
GGTTTCTTCCAGGTCGTGAACCATGGTATTTCCAGTGATATTTTCAGCAGGTTGAGATGT
GAACAAGAAAAAGTTTTCAGGCAACCCTTTGAGAAGAAGATGAAAGAGGACAAGTTCTTG
AACTTCTCCGCCGGAAGCTACCGTTGGGGAACCCCCACT---------------------
---------------GCCACATGCATTAGACAGTTATCTTGGTCAGAAGCCTTTCATATT
CCTCTAACCGATATACTAGGATCCTCT------------------CGATCAAACTCTCTT
AGTTCGACAATTGAACAGTTTGCTACAACAGTTTCGAGCCTTGCACAAACATTAGCCGAC
ATACTGGCGGAGAAAATGGGTCACAAGTCAACCTTCTTTAAGGAGAATTGTTTGGCGAAC
ACCTGCTATCTTCGACTCAACCGATATCCTCCATGCCCTACT------GCTTTTGGGATT
CACGGTCTCATGCCACACACTGACAGTGACTTTCTCACCATATTATATCAGGATCAGGTT
GGAGGTTTGCAATTGGTCAAAGACACAAAATGGATCGCAGTTAAACCAAACCCCGATGCC
CTTATAATCAACATTGGTGACTTGTTCCAGGCATGGAGCAACGGGGTGTACAAGAGCGTG
GAGCATCGCGTTATGACCAACCCGAAACTAGAGAGGTTCTCTATGGCGTATTTCTTGTGT
CCTTCAAATGATACTGTGATAGAGAGTTGC---AGAGAGCCCTCTATTTACAGAAAATTC
AGCTTTCGGGAGTATAGAAAACAGGTTCGTGATGATGTTCAGAAGTTGGGTACCAAAATA
GGCTTGCCCAGGTTTCTCACACACGAAGGAAGT
>gnl_Phavu_v2.1_Phvul.002G175200.1
------ATGGTAGATTTG---------TATATATCCAAG---------------------
ATGAACAACATGGAG---TCCTACCCTCCCGTTCTCCGCCACCTAGACCAG---------
---CAGCAACATCCACCACCACCG---------------------CCTAACCTCGATCCG
AATGAAGAGTTTCAGGAGCCGGATCCTGTGCCCATCATAGATCTCGAGTGCTTACAGCAT
------------------------------GAGAAGTTGGAAGAAGCTTGCAAGAACTGG
GGTTTGTTCCGTCTGGTCAACCATGGTGTTCCGTTGACCCTTTTGAAGGAGCTGCAAGAG
GTAGCGAAGGAACTGTTCGGTCTGTCCTTTGAGGCAAAAGAAGGTGCA---TGCAGT---
---GGGAGCCCTGTGACATACTTTTGGGGCACCCCTGCCCTAACACCATCAGGGACAGCC
CTAACA------------AAAAGCCCCCAAAACATGAATTGGGTTGAAGGGTTTGATGTG
CCGTTGAGTCAACTCTCCCACTTCAAC---CCTCAACTTCCC---ACACTCGAGTCCGTA
AGAGTTCTGCTAATGGAGTATGAAAAACATTTGTCGAGAATTGGCATAAGATTATTTGAA
GCTATGGCGAAGAACCTTGAGTTGAATATAAAAAGGTCAAAGGAATACATAGCAGAAAAG
AGTGGAATGGTGCGTGTGTATCGGTACCCGAATTGCCCTGAT------ACAAATGTTGGT
TTGGGCATGGAGGCTCATACAGATAGCTCAGTCATGTCCATACTGAACCAAGATGAAGTT
GGTGGACTTCAGCTGCTCAAACATCATAAATGGCTCAATGTAAAACCCATTCCCAACACT
TTAATTGTCAACCTTGGAGACATGATGCAGGCAATTAGCAACGACAGATACAAGAGTGTG
ATGCACAGAGTGAGCATAAACAAGCATAAAGAGAGGATTTCACTGTGCTACTTTGTGTTC
CCTGGTGAAGAAGTTGTGATTGAAAGC---------------TCGAAGTACAAACCCTTT
ACTTACAATGAGTTCAGATCACAAGTGCAAGAAGATATCAAAGCCTTAGGCCACAAAGTT
GGGCTTCCAAGATTTCACCATAGCCAACCTTTA
>gnl_Poptr_v3.0_Potri.010G096800.1
------ATGCACGATCTT------------------------------ACAAGCCAACCA
ATAATGATGATTGAT---TCAAGCCCACCTCTTCTACACCATTATGGAGAG---CTTACA
CGCCTCCCACCCCAAATTCCTACACTT------------GAATGCAATGACCTCCCAAGT
GGTGCTGTTGTCATGAAGGAATGCCAACTCCCATTGATAGACCTCAGTTGTCTAAATAGC
ACCATTGAAAGGGAACGGCTAGCTTGTGCTGAGGCTATATGCAGAGCTTCGTCGGAGTGG
GGATTCTTCCAAGTAGTGAACCACGGTATAAGCCCCGAGCTAGTTCGGAATATGAGGAGG
GAACAAGTGGAGTTGTTTCAAACACCTTTTGATAAGAAGGCTACTTGT---GGGGTTTTG
AAC---------AACTCTTATAGATGGGGAACCCCAACA---------------------
---------------GCTACTTGTCCAAGGCAATTCTCTTGGTCTGAAGCTTTCCACATT
CCTCTCTCAAGAGTTTCTGAGCAAGCTTGC------TATGGG---GAGTTTAGCTCTTTA
AGGGAAGTGATGATGGAATTTGCAGCAGCAATGTCAAAGCTAGCAAGGGTGCTGGCAGGG
GTCCTAGCAGAAAATCTAGGCCACCCAAGAGGAGTGTTTGAAAACATTTGTCAAGAAATT
AATTGCTTTCTTCGGTTGAATCGCTACCCAGCCTGCCCAATA------TCCTCAGAGATT
TTTGGCTTAGTGCCCCACACTGATAGCGATTTTCTAACAATCCTTTCTCAAGATGAAGTT
GGAGGGCTGCAACTTATGAAAGATTCCAAATGGGTGGCTGTAAATCCGAATCAAGATGCT
CTTATCGTCAACATTGGAGATCTTTTCCAGGCATGGAGCAATGATGTCTACAAGAGCGTG
GAGCATAAAGTCGTGGCTAATGGAAAAATGGAGAGATATTCAATCGCCTACTTTCTGTGC
CCCTCTTATGACTCATTGATAGGCAGCTGC---ATGGAGCCTTCTATATACAGA------
---------GAGTATAGGAGCCAAGTCCAAGAAGACGTCAAAAGAACGGGCCGTAAGATA
GGCCTTCCAAGATTTCTACTT------------
>gnl_Poptr_v3.0_Potri.004G022800.1
---ATGGTGGAATCT---------AGCAACTTTTTGCAG---------ATTATAAACCAG
GCTCAAAGGATGGAC---GTTGACCCACCTTTCCAACTGACCTACAAGACC---CTCTTG
GAAAAAACCACAGAAGGGGCAACTGAT------------------------CATAAAGAT
GTTGTTGATATCATTGAGGAATGCGAGCTTCCATTGATCGATCTTGGCCGTCTGAATCTT
---AAGAACTTGGAGAAAGAAAAGTGCAAGTCAGAGATTGCTAGGGCATCACGGGAGTGG
GGGTTCTTTCAAGTTGTAAATCATGGGATTTCGCGTGAGATTTTGGACAAAATGAGAAGT
GAACAAGTTAAGGTTTTTAAACAACCTTTTAATGAAAAGAGCAAAGAAGAAAAGTTTCTG
AATTTCTCTAGGGGGACTTATCGATGGGGGACACCTACA---------------------
---------------GCTACTTGCCTTAAGCAGTTGTCATGGTCCGAAGCTTTTCATATT
CCTATGAGTGAGATACAGGTTTCCAAT------------GGT---TTCAGTACTGCTCTC
AGCTCGACAATGGAACAATTTGCTACAACAGTTGCCAATCTAGCACAGAAATTAGCTGAG
ATTTTGGCTGAGAAATTCGGCTGCAAATCTGATTTCATTAAAGAAAATTGTCTGTCAAGC
ACTTGTTATCTACGAATGAACCGATATCCACCATGTCCAATC------CCTTCAGAGGTA
TTCGGACTCATGCCACACACTGATAGCGACTTTCTCACCATTTTGCACCAAGATGAAGTT
GGAGGATTGCAGTTAGTGAAAGATGGGAAATGGTTTGCTGTCAAGCCAAACCCAGAGGCA
CTGATAATCAATATCGGAGACTTGTTTCAGGCTTGGAGCAACGATGTTTATAAGAGTGTC
GAACACCGTGTTGTCACAAATCCACGAGTTGAAAGATTCTCAACAGCATATTTCTTCTGT
CCTTCCTATGATACGGTGATACAAAGTTGC---TATGAGCCTTCAGTTTATAGGAAATTT
AGCTTTAAAGAATATAGACAACAAGTGCAAGAGGATGTTCAAAAATTAGGTCACAAGATA
GGGCTCCCTAGGTTTCTTGTA------------
>gnl_Poptr_v3.0_Potri.011G134000.1
------------------------------------------------------------
------------------ATGGATCCTCCATTTGAAGAGAAATACAAATCC---CTCTTA
ACCAATACTACTCTATTATCAAAA---------------------GACAAGGATTATGTT
ATAATGAGTGATTACGAGGAGCATGAGCTGCCTATCATAGATCTTCACCGTTTGACTCTC
---TCCTTCTCGGAGAGAGAGCAGTGTGTAAAAGAGATAAGGCAGGCTGCTCGTGAATGG
GGCTTCTTTCAAGTTGTGAATCATGGGATTCCACAGGAGATTTTGGAGGGCATTCAACTC
GAGCAAAGGAAGGCTTTCCATCATCCATTCAGCAAAAAGGCTGAAGAA---AACATTTTG
AATCTGCCT------GGTTACACATGGGGTAACCCTGCA---------------------
---------------GCCACTTGTTTGAGGCAGCTCTCATGGTTAGAAGTCTTCCACATA
CCTCTCACAGATATTTCAAAAATCAGT------------GGT---GAATACAAGAGTCTC
AGAGAGAGCATTGAAGCTTATACAGCAACTGCTGAAAAACTGGCTAAAGACCTGTCAGAA
ATTCTAGCTGAGAATCTGGGTGTTTCCTCCACTTTCTTTCAAGAGAATTGTCTGCCGGAA
ACTAGTTATCTTCGAATGAACAGATACCCTCCATGTCCATTC------TCTTCTGAGGTG
TTGGGCGCGCTGCCCCATACCGATAGCTGTTTCGTCAACGTACTAAATCAAGATCAGATT
GGAGGATTGCAACTATGGATGAATGGAAAATGGATTAGCGTTAAACCTAATCCAGAAGCT
CTAATAATTAATATCGGTGACTTATTTCAGGTATCGAGCAACGATGTTTACAAAAGCATA
AGGCATCGGGTACTTGCCTCCAAACAAGCTGAAAGGTTTTCTTTGGCATATTTATATTGC
CCCAGAAAAGATGCTGTCATAGAGAGTGGA---ATGAAGCCATCAATGTACAGGAAGTTC
ACATTCGGAGAGTTGACGGAGCAAAATGCAAGGGATGTTAAGGAAACAGGCAACAAAGGC
GGGATCCCAAGGTTTCTCATG------------
>gnl_Poptr_v3.0_Potri.011G026700.1
------------------------------------------------------------
---------ATGGCC---ATGGACCCACCTTTCCTAGAGACCTACAAGACC---CTCTTG
GACAAAGCCACAGAAGGTGCTCATGGT---------------------------CATAAA
GAGGTTGTTATTATTGAGGAATGTGAGCTTCCATTGATTGATCTTGGCCGTTTAAATCTT
---GGAAAATTGGAGAAGGAAAAGTGCAAGTCAGATATTGCTAGGGAATCACAAGAGTGG
GGGTTCTTTCAAGTTGTGAATCATGGGATTTCACGAGAGATTTTGGAGAAAATGATGAGC
GAACAAGTTAAGGTTTATAGACAACCATTTAATAACAAGAGCAAAGAG------TTATTT
AATTTCTCTAGTGGGACTTATCGATGGGGGACACCTACA---------------------
---------------GCTACTTGCCGTGAGCAGTTGGCATGGTCTGAAGCTTTTCATATT
CCTATGAATGACATACCGTTTTCCAAT------------GGT------TTCAGTAGTCTC
AGCTCGACAATGGAACAATTTGCTACAACTGTTGCCGATCTAGCACAAAAATTAGCTGCG
ATTTTGGCAGAGAAGTTAGGCTTCAAATCAAATTTCTTTCAAGAAAACTGCCTGTCAAGC
ACTTGTTATCTACGAATGAACCGATACCCGCCTTGTCCAATC------CCTTCAGATGTA
TTTGGCCTTATGCCACACACTGACAGTGACTTTCTCACAATATTGTACCAAGATGAAGTT
GGAGGATTGCAATTAGTGAAAGATGGGAAATGGTTCGCTGTCAAGCCTAATCCTGAGGCT
CTAATAGTCAACATTGGAGACTTATTCCAGGCTTGGAGCAACGATGTTTATAAGAGTGTC
CAACACCGTGTTGTCACAAATCCACGAGTTGAAAGGTTCTCAACAGCATATTTCTTCTGT
CCTTCATATGATACTGAGATACAAAGCTGC---TATGAGCCTTCAGTTTATAAGAAATTT
AGCTTTAGAATGTATAGACAACAAGTGCAAGATGATGTTAAGAAATTAGGTCGTAAGGTA
GGGCTCCCAAGGTTTCTTGTA------------
>gnl_Poptr_v3.0_Potri.011G134100.1
------------------------------------------------------------
------------------ATGGATCCTCCATTTGAAGAGAAATACAAATCC---CTCTTA
GCCAATGCTACTCTATTATCAAAA---------------------GACAAGGATGATGTC
ATAATGAGTGATTACGAGGAGTATGAGCTGCCTATCATAGATCTTCACCGTTTGACTCTC
---TCCTTCTCGGAGAGAGAGCAATGTATAAAAGAGATAAGGCAGGCTGCAAGTGAATGG
GGCTTCTTTCAAGTTGTGAATCATGGGATTCCACAGGAGATTTTGGAGCGCATTCAACTG
GAGCAAAGGAAGCTTTTCCATCATCCATTCAGCAAAAAGGCTGAAGAA---AACATTTTG
AATTTGTCTGAAAATGGTTACAGATGGGGTAACCATACA---------------------
---------------GCCACTTGTTTGAGGCAGATATCATGGTCAGAAGCCTTCCACATA
CCTCTCACAGATATTTCAAAAATTGGT------------GGT---GAATACAAGAGTCTC
AGAGAGAGCATTGAAGCTTACGCAGCAAGTGCTGAGAAATTGGCTAAAGAGATGACAGAG
ATTCTAGCTAAGAATCTGGATATTTCCTCCACTTACTTTCAAGAGAATTTTCTGCCGGAA
ACTAATTATCTTCGAATGAACAGGTATCCTCCATGTCCATTC------TATTCTGAGGTG
TTTGGCATACTGCCTCATACCGATAGCTGTTTCGTCAATGTATTAATTCAAGACCAGATT
GGAGGATTGCAACTTCGGGTAAATGGAGAATGGATTAGCGTTAAACCTCATCCAGAAGCT
CTACTAATTAATCTTGGTGACTTATTTCAGGCATTGAGCAATGATGTTTACAAAAGCATT
AGGCATCGGGTACTTGCCTCCAAACAAGTTGAAAGGCTTTCTTTGGCATATTTATATTGC
CCCAGAAATGATGCTGTCATACAGAGTGGA---ATGAAGCCATCAATTTATAGGAAGTTC
ACATTCGAAGAGTTGATGAAGCAAAATTCAAGGGATATTGAAGAAACTGGCCGCAAACTC
GGGATCTCAAGGTTTCTCATG------------
>gnl_Poptr_v3.0_Potri.008G145300.1
------ATGCACGATCTT------------------------------ACTAGCCAACCA
GTAAGTATGATTGAT---TCAAGCCCACCTCTTCTTCGCCATTATGGAGAG---ATTTCA
CGCCTCCCACCTCAGATTCCTACACCC------------GAACGCAGTGACCTCCCAGAT
GGTATTGTTCTCATGGAAGAATGCCAACTCCCTTTGATCGACCTCAGTTGTCTAAGTAGC
ACCAACGAAAAGGTGCGGCTAGCTTGTGCTGACGCTATATGCAGAGCTTCGTCGGAGTGG
GGATTCTTCCAAGTAGTGAACCATGGTATAAGCCCTGAGCTGGTTCGGAATATGAGGAGG
GAGCAAGTGAAGTTGTTTCAAACACCTTTTGATAAAAAGGTGACCTGT---GGGGTTTTG
AAC---------AACTCTTATAGATGGGGAACTCCAACA---------------------
---------------GCTACTTGTCCAAAGCAATTCTCCTGGTCTGAAGCTTTCCACATT
CCTATCTCAAAAGTTTTTGAGCAAGCTTGC------TATGGG---GAGTTTAGCTCTTTA
AGGGAAGTGATGGTGGAATTTGCAGCAGCAATGTCAAAGCTAGCAAGGTTACTGGCTGGG
GTCCTAGCGGAAAACTTAGGCCACCCAAGAGGAGTGTTTGAGAGCACTTGTCAAGAAAGC
AATTGTTTTCTTAGGTTGAATCGTTACCCAGCCTGTCCAATA------TCATCAGAGATT
TCTGGCTTAGTGCCCCACACTGATAGCGATTATCTAACAATCCTCTCTCAAGATGAAGTG
GGAGGGCTACAACTCATGAAAGATTCAAAATGGGTGGCTGTTAAACCCAATCCAGATGCT
CTTATAGTCAACATCGGAGATCTTTCCCAGGCATGGAGCAATGATATCTACAAGAGCGTG
GAGCACAGAGTCACGGCAAATCGAGAGAAGGAGAGATACTCAATCGCCTACTTTCTATGC
CCCTCTTATGACTCGTTGATAGGCAGTTGC---AGAGAGTCTTCTATATACAGAAAATTC
ACTTTCGGAGAGTACAGAAACCAAGTCCAAGAAGACGTCAAGAGAACAGGCCGTAAGATA
GGCCTTCCAAGATTTCTACTT------------
>gnl_Poptr_v3.0_Potri.001G418200.1
------------------------------------------------------------
------------------ATGGATCCTCCATTTCAAGAGAAATACAGATCC---CTCTTC
AACGATTATACCATAGTATCAAAA---------------------GACAAGGATGATAGT
CTAATGAATGCTAATGATGAGTGTGAGCTGCCTCTCATAGATCTTCATCGTTTGACACTT
---GAATACTCGGAGAGAGAGCAATGTGTAAAGGAGATAAAGCAGGCTGCAAGTGAATGG
GGATTCCTTCAAGTTGTCAATCATGGGATTCCACAAGAGATGTTGAAGAGCCTTCAATAC
GAGCAAAGGAAGGCTTTCCAACATCCGTTCAGAAAAAAGGCTGAAGAC---AACATTCTG
AATTTGTCTGCAAATAGTTACAGATGGGGAAACCCTAGA---------------------
---------------GCCACTTGTTTGAGGCAGCTCGCATGGTCAGAAGCCTTCCACGTA
CCTCTCACTGATATTTCAAGAATCGGT------------GAT---GCATACAAGAGTCTC
AGTGCAAGCATTGAAGCTTTCACAACAACAGCTAACGCATTAGCTAAAGGCGTGGCAGAA
ATTCTGGCTGAGAATCTTGGAGTTTCATCCACTTTCTTTGAAGAGAATTGTCCAGAAGAA
ACTAGTTATCTTCGAATGAACAGATATCCTCCATGTCCATTC------TCTTCTGAGGTC
TTTGGCTTGATACCTCATACCGATAGTAGTTTCCTCACTGTACTAAATCAAGATCAGATT
GGAGGATTGCAACTATTGAAAAATGGAAGATGGATTAACGTTAAACCTAATCCAGAAGCT
CTAGTGATTAATATTGGTGACTTATTCCAGGCATTGAGCAATGATGTTTACAAAAGCATC
AAGCATCGGGTGCTTGCCCCCCAACAAGTTGAAAGGTTTTCTTTGGCATTTTTCTATTGC
CCCACTTATGAGACTGTGATAGAGAGTAGC---ATCAAGCCATCAAAGTATAAGGAGTTC
ACATTCAGAGAGTTTATGATGCAGATTCAAAGGGATCTTAAAGCTACTGGTGATAAAGTT
GGAGTCTCAAGGTTTCTTCTG------------
>gnl_Poptr_v3.0_Potri.001G278200.1
------ATGTCTGAAATA------------------------------------------
---CTAAACCTTAAA---TCCTACCCTCCCGTGTTTCGCCAACAATACATC---------
---GGAATCCAACAAAACTCCGGC---------------------CTTGACGATACCACC
GAACAAGAAGTTGTTAACGATGATGCCATTCCGGTATTAGACTTTCAGTGCCTAGACCTG
------------------------------GGCAAGCTTCAAGAGGCTTGCGAAGATTGG
GGATTGTTTCGTTTGGTCAATCATGGGATTCCTCTAACCCTTATGAGCCAGCTTAGAGAC
CATTCCAGAAACCTTTTTTCTCTTACTTTTGAATCAAAACAAGAACTG---TTC------
---ACTAACCCCATGTCGTATTTTTGGGGCACAACTGCCCTGACTCCAACCGGGGCAGCT
CTCTCA------------ATAGGACCACAAAACATCAACTGGGTTGAAGGTCTCAATATC
CCACTGAGTCAACTCTCTCTGTTTCAA---AAAGAAAATGAA---ACGCTTGGTTCGTTC
AGAGTTTTGTTGGAAGAGTATGGAGGGCACCTAGCTAGACTTGCAACAACCATGTTCGGA
GCAATGGCCAAAAACCTCCATCTTGATCCTGAACTTTCAAAAACTTACATTTCAGAATCA
ACCGGATTCGTACGTGTTTACCGATACCCTCAATGCTCTATG------GAAAATGAGGCC
TGGGGCATAAATGTGCACACAGACAGCTCAGTTCTGTCAATATTGAACCAAGACCAAGTG
GGTGGACTTCAGGTTCTCAAAGATGATAACTGGCTACAAGTAAAACCCATTCCTGACACA
CTGGTTTTCAACCTTGGAGATATGATGCAGGCCATAAGCGACGACAAATACAAGAGTGTG
AAACATAGAGTGAAGGTGAACAAGGAAAAGGAGAGATTCTCCATCTGCTACTTTGTCTTC
CCCGCTGAAGGCAGTGTCATACAGAGC---------------TCAAAGTACAGGCCTTTC
ACATACAGTGATTTCCAAGCACAAGTGCAACAAGACGTAAAGACACTAGGATTTAAAGTT
GGGCTTGAGAGGTTCAAGGTT------------
>gnl_Prupe_v2.1_Prupe.6G055300.1
------------------------------------------------------------
---ATGGCTTCTGAG---TCTTACCCTCCTCTATTTCGTTCACTCAACAAT---------
---TCGACCCAGATCGTAGAT------------------------TCGGATGAAAAAGCC
GACCCGGTTCATGATTTGGAGGATCCGATACCCCTGGTGGATCTCCAGAGCCTGAAACTT
GGC---------------------------AAGCAGCTTGGTGAGGCCTGTGAGCAATGG
GGCATTTTTCGTTTGGTAAACCATGGGGTTCCTCCAACCCTTTTGAGCCAACTTCAAGAC
CATGCGGAAAAGTTTTTTTCTCTGCCTTTTGAATCCAAACAGAGCCTA---ATC------
---ACCAGCCCTCTGTCCTACTTCTGGGGCACCCCTGCCCTTACTCCATCTGGGGCAGCC
TTACACAGAAAGGGT---AGTACTCTGGAGAATATCAATTTGGTTGAAGGGTTCAACGTG
CCCATCGCTCAACTCAATCAATTTCAA---GCTGATAATCAC---ATAGTTGCTTCTTTC
AGCCTTGTGCTAGAAGAATATGGAAAGCACCTAGCTAGAATTGCCACAACTATATTTGAA
GCTATGTTAAAGAACCTTGGTTTGGATCCGGTAGAATCGAAGGCCAATTTATCACATTCT
ACTGGCTCTGTACGTGTCTACCGTTACCCACGTTGCTCCAAC------TCTAACTCTGCA
TGGGGTTTGGACGTCCACACTGACAGCTCTGTGGTCTCAATCTTGAACCAAGATGACGTC
GGTGGACTTGAAGTTCTCAAAGACAATGACTGGTTTACTGTTAAGCCAATTCCGAACACT
CTAATTATCAACCTTGGAGATATGATGCAGGCAATAAGCGATGACAAATACAAGAGTGTG
ACGCACAGAGTGAAGGTGAACAAAAACAAAGAGCGAATTTCAATCTGCTACTTTGTCTTC
CCGGGTGAAGGCAGTGTGATTCGGAGC---------------TCAAAGTACAAGCCTTTT
ACTTACAGTGATTTTCAAGAGCAAGTGCAGCAAGACATAAAAACTGTTGGGTATAAGGTT
GGGCTTGAGAAGTTCAAGATTAGTGAAGCTGTT
>gnl_Prupe_v2.1_Prupe.4G204600.1
------------------------------------------------------------
---------ATGGAT---TTTGAGCCTCCATTTCAAGGAACCTGCAAGACC---CTCTTG
CAAAATCCCACC------------------------------------CATTATCATGAT
AAGCTTTCTGATGTTGACGAATGTGAGCTGCCTGTGATCGATCTTAACAATCTAAATTTT
---GGGCATACAGAGAGAGAAAAGATTGTGAGTGAAGTGGCTCAAGCTGCAAGCCAATGG
GGTTTCTTTCAAGTTGTGAATCATGGGGTTTCACAGGAAGTTGTAAACAACATGCAATAT
GAGCAAAAGAGGCTATTTCGTCAGCCTTTTCCGAAAAAAGTTGAAAAT---AATCTTTTG
AATTTATCTGCCAATAGTTACCGTTGGGGTAACCCAGAA---------------------
---------------GCTACTTGTTTGAAGCAGTTCTCATGGTCAGAAGCCTTTCATATA
TCTACCACAGAAATTCCAACAATGAGG------------ACT---GAGCACAAGAGCCTT
AGGTCAACAATTGAAGCATTCGTGAAGACTTTGTCTGGTTTGGCTAGAAGCATAGCTGAA
ATTCTGGCACAGCCTTTGGGAATCAAACCCGTTTATTTCGAAGAGAACTGTCCGGCGAGA
ACAAGTTATCTTCGATTAAATCGATATGCTCCATGTCCATTT------TCTTCCCAAGTG
TATGGCCTCATCTCTCACACTGATACTGATTTCCTAACCATAGTGTACCAGGACCAAGTT
GGAGGTCTCGAAATATATAAAGATGGAAGATGGTTGGGTGTTAAACCTAATCCTGAAGCC
CTGATTGTCAACATTGGGGACTTCTTTGAGGCCTTGAGCAATGGCATTTACAAAAGCATC
AAGCACCGAGTGGTTACCAGCCAAAAAGTTGAGAGGTTTTCTGTGGCCTACTTCTACTGT
CCTTCCTACGATGTGGTCATCAAGAGCTGT---GGTAAGCCAGCACTTTATAGGCAGTTC
ACGTTGAGGGAATATAAACAGCAAACTCAAATTGACGTTCAGGAAATTGAAGAGAATACA
TTTTTACAAAGG---------------------
>gnl_Prupe_v2.1_Prupe.4G026300.1
TCGGTGGTCGACACATTAGTACGATTTAATATCGTTTCTCCTCCTTTAATAAGCATC---
---------ATGGAC---TCGGACCCACCATTTCACAAGGCCTACAAGACC---CTTTTC
GACAAAACCGCGGACAAAGCCACCGCCACCACCAACAACAAGGACCATGAGGAGATGCTG
CAGCTTGTCATCGTCGAGGAATGCGACCTGCCGCTGATCGATCTGCAGCGGTTGGAGCTC
---GGAGAAAGGGAAAGGGAAGAGTGCAAGTTAGAGATAGCTAGGGCTTCTCAAGAGTGG
GGTTTCTTTCAGGTTGTGAACCATGGGGTTTCTGGTGGGCTGCTTCAAAAGATGAAGATT
GAGCAAGAGAAGGTGTTCAAGCAGTCGTTTGATAAGAAGAGTCAGGAGGACAAGCACTTG
AATTTCTCTGCGGGTAGTTACCGTTGGGGAACGCCTTCA---------------------
---------------GCCACATGCCTAAGACAATTGGCTTGGTCTGAAGCGTTTCACATT
CCACTCAAAGATATTTCCACCTCATCAGCA------GCTGGT---CTCGATTATAATCTC
AGCTCGACAATGGAACAGTTTGCTACAACAGTTTCAAGTCTGGCACTGAACTTGGCTGAA
ATTTTAGCTGAGAAATTGGGTCACAAGTCGACATTTTTCCAAGCAAATTGTTTGCCCAGC
ACGTGCTATCTCCGATTGAACCGATATCCACCATGCCCCATC------CCTTCTGAGGTG
TTTGGGTTGATGCCACACACTGATAGCGACTTCCTTACAATTTTGCATCAAGACCAGGTT
GGAGGACTGCAGTTGGTCAAGGATGGGATATGGATCGCGGTTAAACCTAATCCTGCGGCC
CTAATCATCAACATCGGAGATTTATTTCAGGCATGGAGCAACAATGTGTACAAGAGTGTT
CAACATCGAGTGGTCACGAATTTGGCAGTGGAACGATTCTCGACTGCATATTTCCTATGC
CCTTCGTATGAGACTGTGATACAAAGCTGC---CGTGAGCCTTCGGTGTATAGAAAATTC
AGCTTCGGGGAGTATAGGCGGCAAGTCCAAGAGGATGTTAAAATGCTGGGTTCCAAAATA
GGGCTTCCTAGGTTTGTTGTA------------
>gnl_Prupe_v2.1_Prupe.1G344000.1
------------------------------------------------------------
------ATGATAGAA---TCAAACCCACCTCTCCTACACCATTATGGAACA---CTTGTG
CGCAATCCATCCAATCTTGTTCAAGTT------------GATCAGCAACGCCACATTGGA
GGGCTGGTCCCAGCTGAAGAATGCCAGCTTCCATTGATAGACCTTCATGGTTTGAAAATC
CCTGACACAAGGGAGAGCCTAGAATGCGCTCGAGCCATCTGCCGAGCGTCGTCGGAGTGG
GGGTTCTTCCAAGTGCTGAACCACGGCATCAGCCCTGAGCTGCTGCAGAGTATGAGGAGA
GAGCAGCTCAAGCTGTTTGCTGCACCGTTTGAGAGAAAAGCTACTTGT---GGGCTTCTC
AAC---------AATTCATACAGGTGGGGGACTCCAACC---------------------
---------------GCAACGCGGCCAACTCAATACTCTTGGTCTGAAGCTTTTCACATT
CCTGTCACCAAAATCTCAGAAGAAGCTAGC------TATGGGGAGGACTTTGGTTCTCTC
AGGGGAGTGATGGAGGAATTTGCAGCAGCCATGTCAAACCTGGCAAATTTGCTTGCTGGG
ATTCTAGCGAACAATCTGGGACACCGAAAGGAATCGTTAGAAGACATTTGTGACTCGAGC
ACTTGCTTTCTTCGATTGAATCGCTACCCGGCTTGTCCAATA------TCCCCAGAGATG
TTTGGCTTGGTGCCTCACACTGACAGTGATTTCCTCACAATTCTTTGCCAAGACCAAGTA
GGAGGACTTCAGCTCATGAAAGATTCCAAATGGGTTGCTGTGAAACCCAATCCAGACGCA
CTTATCGTTAACATTGGAGATCTTTTTCAGGCGTGGAGCAATGATGTGTACAAAAGTGTG
GAGCACAAGGTGATGGCAAACGAGAAGATGGAACGCTACTCAATCGCCTACTTCATGTGC
CCTTCCTATGATTCCTTAATTGGGAGTTGCAGCCCAGAATCTTCCGTCTATAGAAAGTTC
ACTTTTCGAGAATACAGGAACCAAATTCAACAGGATGTTCAGAAACTTGGCCACAAAGTT
GGCCTCTCAAGATTTCTTCTTCAA---------
>gnl_Solly_v2.4_Solyc06g082030.2.1
------ATGTCTCAATCT------------------------------------------
---TACAACTTTGAA---TCCTACCCTCCTTTATTTCGACCATCGCCAAAC---------
---ATCTCTCAAATTCAA---------------------------GAATCTGATGAAACA
GAGTCGTCACTTTTATTAGACTCTTATATCCCCGTTATTGATTATCAAGATGTTAGC---
---------------------GAAGACGGAAATTTAATCAGTGAAGCTTGTAGAGATTGG
GGATTATTCCGATTGGTGAACCATGGAATTCCATTTAGTTTATTGAACCAAATTGAAGAA
CATGCTAAAAAACTCTTTTCTTTGCCCTATGAAACAAAAAAGGCCTTT---TTTGCTAGT
TTTGTTAGCCCCATCTCTTATTTTTGGGGCTCCCCTGCTCTATCACCCTCTGGTGCGGCG
CTAGCGCCGAAAAATCAAAATAACAACCACACCCTGCAATGGATGGAAGGATTCAACGTT
TCATTAGCTCAATTATCAAATATTCAC---TATCAAGATTTA---TTGCTCGAAACTTTC
AGATGTTTGCTAGAAGAATATGGTAAGGAGCTTTGTAGGTTGGCTACTGAAATATTCAAA
ATTTTGGGA---------------------CCATTTGAGTCAAATTATATGTCCCTAGAG
ACTGGTTTATTAAGGGTATATCGTTACCCAAGATGCCTAGAG------CCAGAAAGAACA
TGGGGAATTGACACACACACAGATAGCTCAGTACTTTCTATAATTCACCAAGATGATGTT
GGTGGACTTCAAGTTTACAAAGATCATCAATGGATTGATGTCAATCCTCTCCCTAATACT
CTTATTGTCAATATTGGTGACATGTTGCAGGCAATGAGTGATGATAGATATATGAGTGTG
AAGCATAGAGTGAAGGTGAATAGACACAAGGAGAGAATATCAATTGGTTATTTTGTGTTC
CCTGATGAAGATACTATCATTCAAAGC---------------ACAAAGTACAACCCTTTC
AGCTACGCAGATTTTCGAGCACAAGTTCAACATGATTTGAAAACACTAGGCCTCAAAACT
GGCCTTCAAAAATTTAAATTTAGT---------
>gnl_Solly_v2.4_Solyc04g008670.1.1
------ATGTATACACTCTTTATCATTTTTCTT---------------GTTCAATTTGAT
AATATGATGATAGAG---TCTAATCCTCCTCTCCTACATGATTACTCGAAG---CTATCG
CGACTACAGAGT---------------------------AATCGCGACTGCTCAAATAAT
GGGGTTCTCATGATGGAAGAGTTGGAACTTCCGATGATAGATTTGAACGGTTTAAAAAGT
AGAGACGAGAGAGAAGTGATTCGATGTGAAAACGCGATAGCTAAGGCTTCTTCTGAATGG
GGTTTTTTTCAAGTTGTGAATCATGGTGTGAGCCTTGAATTGCTAAGAAAAATGAGGAAT
GAACAAATGAAATTGTTTAAAGCACCATTTGAAATGAAAGCTAATTGT---GGATTATTA
AAT---------AATTCATATAGATGGGGAAATTCAACA---------------------
---------------GCTACTTGTCCAAAACAATTTAATTGGTCAGAAGCTTTTCATATC
CCTGTGACAAAAATCTCAGAAAATGCTTCT------TATGGA---GAGTTCACAACTTTA
AGGGATGTGATGGTGGAATATGCAACTTCAATGCAAGATTTAGCCAAATCACTTGCTAGT
GTTCTTGTGAAGAAATTAGACCACAAAGATAGTGAAATTGGAGAAATTTGCAATGAAAAT
TCATGTTTTCTTAGGTTAAATCACTATCCATCATGTCAATTA------CCACAAGAAATA
TTTGGATTAGTGCCACATACAGATAGTGATTTCTTAACTATACTTCATCAAGATGAAGTT
GGTGGACTTCAATTAATGAAAGATTCCAAATGGGTTGCTGTTAAGCCTAATCAAAATGCA
CTTATTGTAAACATCGGAGATCTTTTTCAGGCTTGGAGCAATGATGTATACAAAAGTGTG
GAACACAAAGTGATGGCAAATGGAAAGAAGGAGAGGTTCTCAATAGCTTATTTTCTTTGC
CCTTCTTATGATTTTAAGATTCGAAGCTAC---AAAGAACCCTCTATTTATAAGAAATTC
ACTTTTGGTGAATATAGATATCAAATTCAACAAGATGTCAAATTTATTGGCCACAAAGTA
GGCCTCTCAAGGTTTCTTCAA------------
>gnl_Solly_v2.4_Solyc10g005360.2.1
------------------------------------------------------------
---------ATGGAATCACCTGATCCTCCATTTGTGGAGACATACAAAAAT---CTTATT
GATACCAATATAGTC------------------------------GATGATGAACACATT
GACCTATTCATGGTGGAAGAATGCGAGTTGCCTTTGATAAATCTTCATCAACTTAACTAT
GGAAACAAATTCGAGAGAGAAGAATGCAAGAAGAAGATAGCCAAGGCATCGCGAGAATGG
GGTTTTTTCCAAGTGGTGAACCATGGAGTTTCACCTAATATTTTGGGACAAATGAGGACG
GAGCAAGTCAAGCTTTTCAAGAAAACGTTCAATGAAAAGATAAATATTGATAAAAGTCTT
AATTTCTCCGAAGGAAGTTACCGTTGGGGAACGCCAACG---------------------
---------------GCGACTTGCCTTCGGCAGATTTCATGGTCGGAAGCTTTTCATGTA
CCTCTCTCAGATGTTTCAAAGGGT------------------------TTCAGCAGCCTC
AGCTTTACCATGGAAGAATTTGCAACAACATTATCTGAATTAGCACAAGAATTAGCAAGA
TTATTAGCAGAAGAATTGGGATATAAGTTGGATTATTTTAAAGAAACATGTTTGTCAAGT
ACTTGTTACCTAAGAATGAATAGATATCCAGCATGCCCTATT------TCACCACAACTC
TTTGGATTAATGCCACATACTGATAGTGACTTCCTCACAATATTGCATCAAGATGAGATT
GGAGGCTTGCAATTATTTAGTGATGGCAAATGGATATCTGTTAAGCCTAATCCTGAAGCA
CTTATCATTAATATTGGAGATTTATTCCAGGTATTTCGATCGTTTTCCTATACTATATCC
TCTATAATAACATTTCACTGTAATCATCTAATTTCATTTGTAAACACTTTTTTTTCATGT
------------------------------------------------------------
------------------------------------------------------------
---------------------------------
>gnl_Solly_v2.4_Solyc02g080120.1.1
ATTATGGTGAAGTCT---------ACGAACTTGTCACAG---------CAGCCAAACCAA
AAGATAAGCAGGGATTCAGCTGATCCTCCTTTTGAAGAAACATACAAGAAA---CTTTTT
GACGACATAAGAATCGGAAAAGCATCTTCA---------------AAAATCAACTACGAA
AACCTGTTTGTGGTTGAAGAATGTGAATTGCCATTAATAGATCTTGAACAACTAAAGGGA
---AGAGAATTTGAGAGAGAAGAATGCAAGAGAAAGATAGCACAAGCTTCACAAGAATGG
GGTTTTTTCCAAGTTGTAAACCATGGAGTATCACAGGATGTATTGTTGCAAATGAGAAAG
GAACAAATGAAGCTTTTCAAAAAGCCATTTCATGAGAAAATGAATGAC---AGACAACTT
AATTTCTCTGTGGGAAGTTACCGTTGGGGAACTCCTTCA---------------------
---------------GCTACTTGTCTTCAACAACTTTCTTGGTCTGAAGCTTTTCATGTA
CCTCTCACTGATATCTCCAATTCGAAT------------CAT---CACCCAACAACCCTA
AGCTCCACAATGGAACAGTTTGCAACAACTATATCTGAATTAGCACATGATTTAGCAAGA
ATTTTGTCAGAAAGAATGGGATATAAGTCGAAATATTTCAGAGAAACATGTATGCCACAC
ACTTGTTACGTTCGAATGAATCGATATCCAGCATGCCCTATT------TCTCCACAAGTG
TTTGGATTAATGCCACACACTGACAGTGATTTCCTCACAATATTGCATCAAGATGAGATT
GGAGGGTTGCAATTAGTAAGAGATGGGAAATGGATTTCTGTTAAGCCTAATCCCCAAGCC
CTAATTATCAACATTGGTGATTTGTTTCAGGCTTGGAGCAATGGTGTTTATAAAAGTGTT
GAGCACAGAGTTGTTACAAATAAAGCAAAAGAGAGATTCTCCACAGCATTTTTCTTATGC
CCATCCTATGATACAGAAATAAGAAGCTGT---TTTGAGCCTTCTGTTTATAAAAGATTC
ACCTTTAGAGAATTCAGACAACAAGTCCAAGAAGATGTTAAGAAATATGGTTATAAAGTA
GGTCTCCCTAGGTTTCTTGTCTCAACTCAC---
>gnl_Sorbi_v3.1_Sobic.004G222500.1
------ATGCCGGCC---------------------------------------------
TTCGCCGGGAGCGCA---GCGGAGCCGCCGCTGGCAGACAGCTACTACGCG---CTGCTC
CGACGCCGCGGCAATAATGATGATGAAGAATACGACACGACGTCGTCGACAGTGCCATCG
TCGGACGACGACGTGGCGGAGTGCGAGCTCCCGATGATCGACGTCGGGTGCCTGACGTCG
TCGTCGGAGGCGGAGCGGGCGGCGTGCACGGCCGCCATCGCGCGCGCCGCCGAGGAGTGG
GGCTTCTTCCAGGTGCGCAACCACGGCGTGTCGCAGGAGCTCCTGGACGAGATGCGGCGG
GAGCAGGCGCGCCTGTTCCGCCTGCCGTTCGAGGCCAAGGCCACGGCC---GGCCTGCTC
AAC---------CACTCCTACCGCTGGGGCACCCCGACC---------------------
---------------GCGACGTCCCCGCAGCAGCTGTCCTGGTCCGAGGCCTTCCACGTC
CCGCTCGCCGGCGTCTCCGGATCCGCCGCCTGCGACTTCGGC---GACCTCACCACCCTC
AGGGATGTGACTCGGGAGGTGGCGGGCGCGATGTCAAAGCTGGCCGGCACGCTGGCGCGC
GTCCTGGCGGAGGAGGCCGGTGGCGGTGGCGAGCGCTTCCCGGAGGGGTGCGACGAGACG
ACGTGCTTCCTGCGGCTGAACCGGTACCCGCCGTGCCCCATC------GCCGCCGACGCC
TTCGGCCTGGTCCCGCACACGGACAGCGACTTCCTCACCGTGCTCTGCCAGGACCAGGTC
GGCGGCCTGCAGCTCATGAAGGGGGGCAGGTGGGTGGCCGTCAAGCCAATCCCCGGCGCC
CTCATCGTCAACATCGGGGACCTCTTCCAGGCGTGGAGCAACAACAGATACAAGAGCGTG
GAGCACAAAGTGATGACGAACGCCAAGACGGAGCGGTACTCCGTTGCCTACTTTCTTTGC
CCGTCCTACGACTCGCCGATCGGCACGTGC---GAGGAGCCTTCTCTTTACAGGACGTTC
ACGTTCGGAGAGTACAGGCGAAAGGTGCAAGAAGATGTCAAGAGAACCGGGAAGAAGGTC
GGCCTCCCTAATTTTCTCGTG------------
>gnl_Sorbi_v3.1_Sobic.004G329100.2
------ATGGCGCTGGGA------------------------------TCGGAGTCACAG
GCGACGACCGCGGACCCGTCGTGTCCGCCGTTCCCTCTCCTGGAGGACGAC---------
---GGAGGCCAC------------------------------ATCCACGAGCAGGAGCAG
GAGGTCCCAAGTGGAGCCGAGCTGGAGCTCCCGACCGTGGACCTGGATGCTCCGGGG---
------------------------------GAGGCGCTGGCAGCAGCGTGCCGGGGACTC
GGCGTGTTCCGCCTCGCCAACCACGGCGTCCCCGCGTCGCTCTCCGCGCGGCTCTTCGCG
ACGGCGCGGGCCGCGCTGGCCGCGCCGTTCCACGACAAGCGCGCG---------------
---------CAGCCGGGCTACTTCTGGGGCACGCCGGCGCTC------------------
---------------TCGCTCCGCGTCCGGGACGTCAACTGGGTCGAGGGCTTCCACGTC
GCCCTGGGGGGCCACCAGCAGCCC------GCCCCCGGGCCG---CCGCTCGGCGACCTA
CTTGACCTCGCGGCGGAGTACGGCGCGCACATGGCGCGGGTGGCGCGGGCGCTCTTCGAC
GCGCTCGCCGCGCCGCTGGGCCTCGGCGCAGACCAGGCAGCGACCTACCTCGCGGAGCGC
GACGGGTTCCTGCGGGTGTACCGCTACCCGCGATGCCCGGAG------CCCGGG---CAC
CTCGGGATGGAGGCCCACACGGACAGCTCCGTGCTCTCCGTCATCAACCAGGACGCCGTC
GGCGGCCTGCAGGTGTTCCACGACGGCGCGTGGCGCGACGTCGCGCCGGGAGCCGGCACG
CTGCTGGTCAACCTGGGCGACATGGCGCGGGCCATCAGCGGCGACGCGTACTGCAGCGTG
CGCCACAGGGTGGCGGCGAGCCAGGCGGCGGAGAGGCTCTCGCTCTGCTACTTCGCGTTC
CCGCAGGACGACGCCGTCATCAGCTGCGCT---------GGCGGCAGGTACAGGCCCTTC
ACCTACGCCGAGTTCCGGGAGCAGGTGCAGGCCGACATCAAGGCCACTGGGTCCAAGGTA
GGACTCCCTCATTTCATGGTAAGCTGGACAGTC
>gnl_Sorbi_v3.1_Sobic.006G150800.1
CCGACCATGCCGGCC---------------------------------TTGACGACGACG
ACCGCGGAGAGCGCC---GCCGAACCGCCTCTGGCGGACAGCTACCTCGAC---CTGCTC
CGCCGCGGCGGC------------------ATTGCA------ACGCCACCGCGGACCGAG
GGCCGCTGCTGCGTGCAGGAGCGCGAGCTGCCGTTGATCGACCTGTCGTGCCTGCAGGGC
GGCGGCGGCAGCGCGAGGGCGGCGTGCGCGGACGCCATGGCGCGGGCGGCCTCGGAGTGG
GGCTTCTTCCAGGTGACCGGGCACGGCGTGAGCCGGGCGCTGCTGGAGCGGCTGCGGGCG
GAGCAGGCGCGGCTGTTCCGGCTGCCGTTCGAAACCAAGGCCAAGGCC---GGGCTGCTC
AAC---------GGCTCCTACCGCTGGGGCGCCCCCACGGCG------------------
---------------GCCACGTCGCTCCGCCACCTCTCGTGGTCCGAGGCGTTCCACGTC
CCGCTCGCCAGCATCTCCGGTGCTGCCTGC---GACTTCGGA---GACCTCAGCTCCCTC
AGGGGCGTGATGCAGGAGGTGGCGGACGCGATGTCGCGGGTGGCCAAGACCGTGGCGGTG
GCGCTGGCGGGGAGCCTGGGCGAGGCGGCGGCGGCGTTCCCGGCGGGCTGCGACGAGACC
ACCTGCTACCTGCGGCTGAATAGGTACCCGGCGTGCCCGTTC------GCGGCGGACACC
TTCGGGCTGGTGCCCCACACGGACAGCGACTTCCTCACGGTGCTGTGCCAGGACCACGTC
GGGGGCCTGCAGCTCCTCAAGGACGGCCGCTGGGTCGCCGTCAAGCCCCGCCCGGACGCG
CTCATCGTCAACATCGGCGATCTGTTTCAGGCGTGGAGCAACAACCGGTACAAGAGCGTG
GAGCACAAGGTGGTGGCCAACGCGACGGCGGAGCGCTTCTCGGCGGCCTACTTCCTGTGC
CCGTCGTACGACTCGCCCGTCGGCACGTGC---GGCGAGCCGTCGCCGTATAGGGACTTC
ACCTTCGGGGAGTACAGGAGGAAGGTGCAGGAGGACGTCAAGCGGACCGGCCGAAAGATT
GGGCTCCCAAACTTTCTCAAGCAGCAATCGCGG
>gnl_Sorbi_v3.1_Sobic.002G003100.1
------ATGGAGGAC---------------------------------------------
---------TACGAC---TACGAGCCGCCGTTGATGGCCACGTACAGGCAT---CTCTTG
GACAGTCACCCGCACCGACTGGACGTCGTC---------------GATCATCGGAGCGGC
GCCGACGACGACGAGGAGGGCTTCCTCCTCCCGGTGATCGACCTTTCCAGCCTGCTGTCA
GGCGCCGAGGCAGCAGCAGAGCAGTGCCGGGCGTCCATCGTGCGCGCCGCCTCGGAGTGG
GGCTTCTTCCAGGTGACCAACCACGGCGTGCCGCAGGCGCTGCTGGACGAGCTGCACCAG
GCGCAGGTCGCCGTCTTCCGCCGGCCCTTCCACCTCAAGGCGAGCCAG---CCGCTGCTG
GACTTCTCGCCGGAGAGCTACCGCTGGGGCACACCCACC---------------------
---------------GCAACGTGCCTCGACCAACTCTCGTGGTCCGAGGCCTACCACATC
CCCACGACCAATACGACGGCGGCGGCTGAC------------------------AAGACC
AGGCTCGTGGTGGAGGAGGTGTCCACGGCGATGTCGAAGCTGGCGCAGCGGCTGGCAGGG
ATCCTCGTCGCAGACCTGGGCGACACGGCAGCGGCGGTGGTGTCGCGGTGCACGCGGAGC
ACCTGCTTCCTAAGGCTGAACCGGTACCCGCCGTGCCCGGCG------CCCAGCGGCGCC
TACGGGCTGTGCCCGCACACGGACAGCGACTTCCTCACCATCCTGCACCAGGACGGCGTC
GGCGGCCTCCAGCTCGTCAAGGCCGGGCGGTGGGTCGCCGTCAAGCCCAACCCCGGCGCG
CTCATCGTCAACGTGGGCGACCTCCTGCAGGCGTGGAGCAACGACCGGTACCGGAGCGTC
GAGCACCGGGTCATGGCCAGCGACGCGCGGGAGCGGTTCTCCGTCGCCTTCTTCCTCTGC
CCCAGCTACGACACGCTCGTCCGGCCAGCC---GGCGGACCTCCTCGCTACGAGAGCTTC
ACCTTCGGGGAGTACCGGAACCAGATCAGGGAGGACGTCAGGCTCACGGGCCGAAAGCTC
GGCCTGCAACGCTTTCGCAAA------------
>gnl_Spipo_v2_Spipo7G0013600
------------------------------------------------------------
---------ATGGAG---TTCGACCCACCACTGGCCAGCACCTACAGATCT---CTTCTT
GAGGCCATGGAC------------------------------------TCAAGCGAGGAT
CACGCCACGGAGGTGGAGGAGTGTGAGCTACCTCTAATAGACCTTGTTCGCCTCAGCGGC
---GACGCCGCCGAGAGGGAGCGGTGCGAGAGGGAGATCGCGGCGGCGTCCTCCGAGTGG
GGCTTCTTCCAGGTGGTGAACCACGGGGTGCCGGCGGAGCTCTTTGACCGGATACGCTGC
GTGCAGTTAGAAGCCTTCCGGCAGCCCTTCGAGAGCAAGGTCAACGAA---GGGCTCCTG
GACTACCCCCCGGAGAGCTACCGCTGGGGGAACCCATCC---------------------
---------------GCCTCCTGCCTCCAGCAGGTCTCCTGGTCTGAAGCTTACCACATC
TCCACAATTCCATCTCCCCGGCCAGCT------------------TCGCCCGACACCCTC
AGGTGCACCATAGAGGAGTACACTTCTTCAGTTTCGGAGTTGTCTCACAAATTAGGAGAG
ATACTAGCGGCGCACCTGGGATGCAGGAGCTCATATTTCGAGGAGGTCTGCAGCAGCAGC
ACCTGTTACCTCCGGCTCAATCGGTACCCACCATGCCCGGCG------CCGTCAAGGGTG
CTCGGGATGATCGCCCACACAGACAGTGCCTTCCTCACCATCCTCCACCAGGACGAGGTC
GGAGGCCTGCAGCTGAGGAAGGGGGAAAGATGGGTCACCGTCAAACCCATCCCTCACTCC
CTCGTCGTCAACATAGGAGACTTGCTAGAGGCCTTCAGCAACGTGGAGTTTAGGAGCGTG
GAGCACAGAGTGATGACGAATCGTGAGGTGGAGAGGTTCTCCATGGCCTTCTTCCTCTGC
CCATCTCAGGATACGGTGATAGAAAGCGTG---AGGAAGCCTTCTGTGTACAGGCCTTTC
AGCTTCAGGGAGTTTCAGCACCAGGTCCAGGACGACGTAAGAGCCGAGGGCCACAAGGTC
GGGTTGTCCAGGTTCCTCGTG------------
>gnl_Spipo_v2_Spipo0G0124300
------ATGGAGGGA---------------------------------------------
---GAGGAGTCATCT---TCATACCCACCGGTGTTCCGCAACCTCGGAGGC---------
---CTCAGCGCC---------------------------------GCCGCCGTGGGCGGC
GGCTGCGCCGTCCTTCCTTCGATTGACCTGCCGGTGGTGGACTTCCGGGACATGCGGCCG
------------------------------GCGGCGCTGGGGGAGATCTGCAGGGAGTGG
GGGGTCTTCCGGCTGGTCAACCACGGGATCCCCCCTTCTCTCTCCCGCCGCCTCCACGAC
GAGGCAAAGCGGCTCCTCTGCCTCCCCTTCGAGCTCAAGCAGACCACA---TTCGCC---
---GGCGGCCCTGTTTCCTACTTCTTTGGAACCCCCGCGGTCAAC---------------
------------------CTCTCCCCCCGGGAAGTCAACTGGGTTGAGGGCCTCAACATG
CCCCTCGGCGACCTTCCGTCCACCGCC---GCCGCCGCCGCC---GACTCTTCCTACTTC
AGGGGCTTGGCGGAGGAATTCGGGAAGCAGTCATCGGCCGTAGCGAGGGAGCTGTTCGAA
ACGCTAGCGGGGGACCTGGGCCTCGCCGGACAGAGGGCCTCCTCCTTCTTCTCCGGCGCC
GGCGAGCTTCTCCGGCTCCACCGTTACCCCTTCTCCCCTCTC------GCCGGCGGCCGC
CTCGGCATGGCCGCCCACACCGACAGCTCCCTCCTCACTCTGGTGAGCGACGGCAATGTG
GGGGGCCTTCAGATCCTCCACGGCGGAGCTTGGTTCGCCGTCGATCCCCTCCCGGGCTCG
CTCCTCGTCAACCTCGGCGACATGATGCAGGCCATCAGCGACGACGAGTACAAGAGCGCC
AAGCACAGAGTCCAGGCCAGCAATGGCGAGGAGAGGATCTCCATCTGCTTCTTCGTCTTC
CCCCCCGAAGATCGCCCCATTCGGAGT---------------TCCAGATACAGAGAGTTC
ACTTACAGAGACTTCAAGGCGAGGGTGCAGGAAGACATTCAAGCAGTCGGCTTCAAGGTC
GGCCTCGATCGCTTCCGGATT------------
>gnl_Spipo_v2_Spipo1G0049300
------------------------------------------------------------
------------------------------------------------------------
------------------------------------------------------------
------------------------------------------------------------
------------------------------------ATGGCGGAAGCTTCTTCGGAGTGG
GGCTTCTTTCAGGTTGTGAACCACGGGATCAGCCGAGAGCTCCTCGAGGAGATGAGGAGG
GAACAGAAGAGCCTGTTTGAGATGCCCTTCGAGAGGAAGTCCAGCTGC---AAGCTCCTC
AAC---------GGCTCTTACCGGTGGGGAACGCCGACC---------------------
---------------GCCACGCGCGCCAGCCAGCTCAACTGGTCCGAGGCCTTCCACATC
CCTCTCGCCAACGTCTGCGAGGCCGGAGAT------GAAGAA---GAATTCACCTCCCTG
AGGGAGGCAATGGAGAGGTTCGCCAGCGCCGTCTCCGAGCTCGCCGCGACGATCGCCGGA
GTCCTCGCCGGCAACCTGGGCCACCGGGGAAAGCTCCCGACGGAGAGCTGCAGCAAGGCG
TCGTGCTTCCTCCGTCTGAACCGCTACCCGAGGTGCCCTTTC------TCGCAGGAAGCC
TTCGGGCTGGTGCCTCACACAGACAGCGATTTCATCACCGTTCTCCACCAAGACCAGGTC
GGGGGCTTACAGCTGATGAAGGATTCCAACTGGGTCGCCGTCAGACCGAACCCCGACGCC
CTCATCGTCAACATCGGAGACCTTTTCCAGGCGTGGAGTAACAACGCGTACAAGAGCGTG
GAGCACCGGGTCCTCGCCTGCAGCGACAAGGAGAGGTACTCCGTCGCCTACTTCATGTGC
CCCTCCTTCGATTCGGTCATCGGCTCCTGC---AGCGAGCCCTCCCCCTACCGGAAGTTC
ACCTTCGGCGAGTACCGCCGGCAGGTGCAGGAGGACGTCAACGCCACCGGCCAGAAAGTC
GGCCTCCCCAGATTCCTACGC------------
>gnl_Stras_v2.0_SGA_v2.0_scaffold66T22410
------ATGCCAAATTCA---------------------------------------GAC
AACATCAACTTACAG---TCCTATCCTCCCTTCTTTCGCCCTCTCGACCAT---------
---------GACGCCGTTGACTGTAGC------------CAAAAGTCAACTAAACCAGAT
TCTGATTCCGATTCCGATTCTGATTCTATTCCGGTGATAGATTTCCAGGGAATGAGCCCC
------------------------------GAGAATCTGGGCCGGGCTTGTAGAGAGTGG
GGAATGTTCAGGCTGGTCAACCATGAGGTGCCGGAGAGCCTGTTGGGCCGGCTACACGAA
ACGGCCCAAATGGTGTTCGACCTGGGCTTTGAGTCCAAGCAGGGCCTT---TTC------
---AAAGATCCCATACTCTATTTCTGGGGCAGTCCAGCAATCAGCTTGGCCGGGAATTAT
GCTCGG------------CAGGCGGTGGACCGTGTAAACTGGTTGGAAGGTCTTAATGTT
CCTTTGGAAAAGGTGTCGAAATTTAAG---TATGATGAGCCA---CTTCTTGAATCTTTC
AGGTCTCTTTTGGAAGAATATGGCAAACACCAAACGAGGCTCGTCGAAAAAATATTCGGC
ATGATTTCCGACGACCTCAACTTCCCTCCGGCGAAATCGAGCTCTTATATGTCAACGGCC
ACCGGATTCTTACGAGTCTATCGATACTTCCAATGCCCCACC------CCCGACCAGAAT
TGGGGCATTGGGGCCCACACGGATAGCTCGGTTCTTTCCATTCTCCATCAAGATCAAGTT
GGGGGCCTCCAAGTTTACAAGAACCATAAATGGGTCAACGTTCGACCGGTTTTCGGCACA
CTAATTGTCAACCTTGGTGACATGTTGCAGGCAATGAGTGACGACAAATACGTGAGCGTG
ACACACCGAGTGAAGGTGAACGAACATAAAGAGAGGTTTTCAATAGGCTACTTTGTGTTC
CCGGTTGAGAATGCAGTGATTGAAAGC---------------TCGAATTATAGGCCATTC
ACTTACGCCGATTTTCAGGCAGAGAAGGAATCGGATTTGAAGACGGTCGGGAGAAAGATC
GGTCTTCCGCGATTCAGGAAAGAGGCTTCGAGT
>gnl_Stras_v2.0_SGA_v2.0_scaffold7T03883
CTTCTTTTAAACACCATGATTAGT------------------------CTATTTTTCCAG
AATGTAAACATGGAATCATCTGAACCTCCACTAGAAATAGCTTACAAGAGT---CTCCTC
AAGCTCACGAAAACCGATCAAAAACAA------------------GATTATTCGGTCAAA
AAGCTCCCAATTGTCGAGGAATCTGCAGTGCCGTTGATCGACCTTCGCCAGCTGGACCTT
---GGAGATTCCGAGAAAAAATCGTGCGCGAATCTAATTTCCAAAGCTTCTCGAGAATGG
GGATTTTTCCAAGTAGTGAACCACGGAATTCCGCACGATTTACTAGAGATGATGAGATTG
GAACAAGTGAAGCTATTTAAGAAGCCGTTTGAGAAGAAGAAATCGTGC---AAGGATTTG
AATTTTTCGGCCGGGAGTTATAGGTGGGGTTCGCCGAGT---------------------
---------------GCTACAATGGTCGAGCAGCTTTCGTGGTCCGAAGCTTTTCATGTG
CCGTTGAGCGATGTGTTGGATTCCGGT------------------CGACACGATAGTCTG
AGCTCGACGATGGAGAAATTTGCCTCCGCTGTGTTCGAATTAGCACAAACATTGGCGGAC
ATATTAGCAGAGGAAATCGGTCGTAAGACGAGATTTTTCAAAGAAACGTGTGTATCTAGC
TCGTGCTATCTTCGATTGAACAGATATCTGCCATGTCCAATA------CACCCTCACATG
TTCGGGATAATGCCTCATACCGACAGCTCTTTTCTCACGGTATTACACCAGGACAAAATT
GGTGGACTTCAATTAGTGCAAGATGGGAAGTGGATTGCGGTTAAACCCAATTCCGAGGCC
TTGGTTATAAATATCGGAGATTTGTTTCAGGCATGGAGCAATGGCTTTTACAAGAGTGTG
GAGCATAGGGTAGTGGTGAACCCAGTGAACGAGAGATTTTCGACTGCTTACTTCTTTTGC
CCGTCTCACGACACTATCATACAAAGTGAA---GTCGAGCCGAGTATATATCGAGGTTTT
ACCTTTGGGGAGTTCATGAAACAGGTGCAAAAGGATGTCCAGATTCATGGTCACAAAGTA
GGGCTTTCAAGGTTCCTTGTATCGACTAATCAG
>gnl_Stras_v2.0_SGA_v2.0_scaffold89T27446
ATGGTGGTGTCGGTT---------ATTAATCCCTCCGAG---------CATCCGAACCGA
CCTGTAAGAATGGAATCGCCCGACCCACCTTTCGAAGAGACCTACAAGAAC---CTATTC
GAAAACATAACCGACACGCCA------------------------GAAAAGAATTTTCCG
GAACTTTCTCCCGTCGAGGAATGCGATCTTCCTCTAATCGATCTCGACCGTCTAAACTTA
---GGCGGCCGCGAGGCCCGAGCATGCAAGAAGCAGATTGCAAAGGCATCGCGCGAGTGG
GGGTTTTTCCAAGTGGTGAATCACGGGATTTCGCGCGAGATACTCGATAAGATGAGGGAC
GAGCAAATGAAGTTGTTCAAAAGACCGTTTCGCGAGAAGAAAACGGGTTGCAAGGATTTG
AAGTTCTCGGCCGGGAGCTATCGGTGGGGAACTCCATTC---------------------
---------------GCCACGTGTCTAAAGCATCTCTCGTGGTCGGAAGCTTTTCACGTC
TCTTTT------------------------------------------------------
------ATCATGGAGCAAGTCGCTTTAACGGTATCGAAATTATCGCAAGAACTGGTGGAT
ATATTAGCAGATGAATTGGGTAAGAGTTCCAGATTTTTTAAAGAAACATGCTTGCCGGAC
ACATGTTACCTTCGATTAAACCGATATCCGGTTTGTCCTATT------TATCCGAAAATG
TTTGGAATAATGCCACATACCGATAGCGACTTCATCACCGTACTACATCAAGACCACGTT
GGAGGTCTGCAATTAGTAAGAGACGGAAAATGGTTTGCTGTTAAACCTAATCAAGATGCC
TTAATCATCAATATTGGAGATTTGTTTCAGGCATGGAGCAACAATGTGTACAAAAGTGTC
GAACATCGTGTTGTGGCAAACCCGTTACACGAGAGGTTCTCCACAGCGTATTTCTTTTGC
CCATCTTACGACACTCTTATACAGAGCGAA---ATCGAGCCTCGTGTTTATAGAAGCTTT
AGCTTCGGCGAGTACAGAAAGCAAGTCCAAGAAGATGTTAAGGTATTCGGACACAAAATC
GGGCTGCCT------------------------
>gnl_Theca_v1.1_Thecc1EG041596t1
------------------------------------------------------------
---ATGGACACGGGA---TCCTATCCTCCCCTGTTTAGCCAACGAAACAAC---------
---CCAAACCAGAACGTTGAC------------------------CTTGATGAATCCATC
---CAAGATGTGGAAGGTTTGGATCCAATCCCTCACATAGACCTTCAATACCTTGACTTG
------------------------------GACAAGCTTGGAGAAGCCTGCAAAGACTGG
GGCCTATTTCGTTTGGTCAACCATGGGATTCCTTCAGAGCTACTGCTCCGAATCCAGGAC
CAAGCCAGAGAGCTTTTCGCCCTTTCGTTCGAGTATAAACAGGCCATT---CTA------
---AGGAGTCCCCTGTCTTATTTCTGGGGCACCACGGCTCGTACAACATCTGGGGGGATC
CTGAGG---------------AGTTCCAAGAGTATCAGTTGGGTAGAAGTCATTAATTTC
CCTCTCAGTCAACTCCCACAGTTCCAA---GTTGAAGATTCA---TTACTTGACTCTTTC
------------------------------------------------------------
------------------------------------------------------------
---------------------------------------------------AGCCAAGCC
TGGGGAGTCGGGGTCCATACAGACAGCTCAATTCTTTCAATATTGAACCAAGATCAACTT
GGAGGACTAGAGGCTTTCAGAGAAAACAGATGGTTCCCTATTAAACCCATTGCCAACACC
CTGATTATCAATCTTGGAGATATGATGCAGGCTATAAGCAATGATAAATACGTGAGTGTA
AAGCACAGAGTAAGAGTGAACAAGCAGGTGGATCGAATCTCAATAAACTATTTTGTGTTC
CCGGAACTTGACTGTACTATACAAAGC---------------TCTAATTATAAGCCTTTT
ACTTACAAAGATTTTCATGCACAAGGACAGACGGATATAGAGACACTGGGATATAAGGTT
GGCCTTGAAGGTTTTAAGCGTAATAGGGATATT
>gnl_Theca_v1.1_Thecc1EG041597t1
------ATGCCTGAGATG------------------------------------------
---AGCAACCTTGAT---TCCTACCCTCCAGTCTTTCGCCATCTCAACGGT---------
---GCTCCCCAGATAGCTGCTGAA---------------------CTGAAAAACGCCATG
---GAAGACACTCAGGGTTCGGTACCTATTCCCGTGGTAGATCTTCAGTTTCTTAGCCTG
------------------------------GATAAGCTTGGAGAGGCTTGTAAAGATTGG
GGACTTTTTCGTTTGGTCAACCATGGGATTCCTCCAAGCCTTTTGAGCCAACTTCAAGAC
CATGCCAAAAAGTTATTTGCTCTATCCTTTGAATCCAAGCAAGCCCTT---CTC------
---ACAAGCCCTATGTCTTACTTTTGGGGCACCCCTGCCCTTACCCGATCCGGGGATGCC
CTAAGG---------------GGTGCCTTAAATATCAACTGGTTGGAAGGCTTAAACGTT
CCACTCAGTCAACTACCACAGTTCCAA---TCTGAAGATCCT---ATGCTTGATTGTTTC
AGGCTTTTGTTGAAAGAATATGGAAGGCACCTCGCAAGAATTGCTACGACCTTGTTTGAA
GCAATGGCGAAGGATCTCGATCTGGATCCTAAACAATCCCAGTCTTACTTGGCAGAATCC
ACTGGATTCGTACGTGTTTACCGCTATCCATCTGGCTCCATG------GCTGATGAGGCT
TGGGGCATGATCGCACACACTGATAGCTCAGTGCTTTCTATAGTGAGCCAAGACCAAGTC
GGGGGACTCGAAATTTTCAAGGACAATAAATGGCTCCTGGTTAACCCAATCCCAAACACT
CTTATAATCCATGTTGGTGACATGATGCAGGCTATAAGCGATGACGAATACATCAGTGTG
AAACACAGAGTGAGAGTGAACAAGCGCGAGGAGCGGTTCTCAATTTGCTACTTCGTATTC
CCAGCAGAAGGCAGTGTCATCCACAGC---------------TCAAAGTACAGGCCTTTC
ACTTACACAGATTTCCAAGAACAAGTGCAGAAAGACACCAAGACTCTAGGATATAAAGTT
GGGCTCGAAAGATTCAGGCTTATTGCAGATGGT
>gnl_Theca_v1.1_Thecc1EG041595t1
------------------------------------------------------------
---ATGAACATTAAA---TCATACCCTCCTCTCTTCAGGCCACATAGCAAT---------
---CTAACCCAGAACATTGGC------------------------CCTGATGAACCCATC
---GAACATATCGAAGATTTGGATCCTATCCCTGTCATAGACCTTCAATGCCTG------
------------------------------GAGAAGCTTGATGGGGCCTGTAAAAATTGG
GGTCTCTTTCGTTTGGTTAACCATGGGGTGCCTTCAACACTTCTAAGCCAAATCCAGGAC
CAAGCCAGAAAGCTTTTCTCCCTCCCATTTGAGCATAAACAGGCCGTT---ATA------
---AGCAGTCCTCTATCTTACGTTTGGGGAACTGTATTCCTTAGCTCATCAGGGGTTGCC
GTGAGA------------AGTTCGCAGGATATGTTCAATTGGGCGGAAGTCATCAATTTT
CCTGTCACTCAACTCTCACAGTTCCAA---ACTCAAGATTCC---TTGCTTGACTCTTTC
AGACATCAAGTGGAAGAATATGGAAAACATCTCGCTAGAATTGCTAGAACTATCTTCCAA
GTTATGGCGAAAAACCTCAATCTAGATCCAAGGCAATCCGAATCATATTTAGCAGAATCA
ACTGCATTTATTCGTGCTCACCGATACCCTCAAATTTCTGAA------GGTAAGCAAGCT
TGGGGTGCAGGACCGCATAGAGACGGCTCTCTTTTTTCAATTTTGAGCCAAGATCAAATT
GGAGGATTGGAAGTTTACAAGGACAACAAATGGTTTCCTGTGAAACCCGTTGCCAACACC
CTGCTCATCAATCTTGGTGAAATGATGAAGGCTATAAGCGATGACAGGTACGTCAGTGCG
AAGCATAGAGTGAGGGTGTACAAGCAAGAAGATCGAATCTCGGTAAATTACTTTGTGTTT
CCAGATTTTGACTGTGTTATCCGAAGC---------------TCTAAGTACAAGCCTTTC
ACTTACAATGAATTTCGAGCACAAGGACAAAAGGATATTGAATCCTTGGGATTCATAGTT
GGCCTTGAAGGTTTCAAGCTTAGTAAA------
>gnl_Theca_v1.1_Thecc1EG030156t2
---ATGGTGGACACT---------CATAATCTTATGGCA---------AACATTAACCAG
CCGCTAGGTATGGAC---TCGGACCCACCATTCCACGAGACTTACAAGACC---CTCTTT
GCCAACTCCATCATCAAGTCCTCTCCA---------------------AGCAACGACGAC
CCTGGCGACACGGTCGAGGAACGGGAGCTTCCCTTGATTGATCTAAGCCGACTAGGCCTC
GGCGGCGAGCTGGAGAGAGAAGGGTGCAAGAAAGAGATAGCTAGGGCTGCGCACGAGTGG
GGTTTTTTCCAGGTCATAAATCATGGGATTTCCAGGGACATACTGGAGACGATGAGAGAG
GAGCAAGTGAAAGTTTTCAAGCAGCCTTTTCACAACAAG---------------TTCAGG
TGTTTCTCCGCTGGTAGCTACCGCTGGGGCACACCCACA---------------------
---------------GCTACTTCCCTAAGGCAGCTATCATGGTCCGAAGCTTTCCACATT
CCCATGACCGATATCTCAACCCCTGGC------------GGC---TTCGACACTACTCTC
AGCTCACCAATGGAACAGTTTGCTACGAAAGTTGCCAGTCTTGCTCAGGAACTGGCTGAA
ATTTTGGCAGAGAAACTGGGTCACAAGTCGACTTTTTTCCAGGAAAATTGTTTGCCCAGT
ACCTGCTATCTCCGACTCAACAGATACCCACCATGCCCAATT------GCTTTAGAAATG
TTTGGTCTCATGCCACACACTGATAGCGACTTCCTCACCATATTGCACCAAGATCAGGTC
GGAGGATTGCGGTTAGTGAAAGATGGGAAATGGATTGCTGTCAAACCTAATCCTGAAGCT
TTAATCATCAACATTGGAGATTTATTCCAGGCATGGAGCAATCTTTTTTACAAGAGTGTG
CAGCATTGTGTCGTCACGAACCCATCAAAGGAAAGGTTTTCCGCCGCATATTTCCTTTGC
CCATCGTACGAGACTGTGATAGAGAGTTGC---AGCAAACCTTCGGTTTACAGGAAGTTT
AGCTTCAGGGAATATAGACAGCAAGTGCAGGAGGATGTTCAAAAATATGGGTACAAAGTA
GGACTCCCCAGGTTTCTTGTA------------
>gnl_Theca_v1.1_Thecc1EG031081t1
------------------------------------------------------------
---------ATGGGT---GTTGAACCTCCATTTTTCGAGAAATACAAGGCC---ATCTTG
CAGAGATCTGTTGAA------------------------------AAGGAGAAATTTTCC
ACGATTGAAGTGTTTGAGGAATTTGAGCTGCCTTTGATTGATCTCAGTAGTTTGATTCTT
---GGACCATTCGAGAGGCAAAAGTGCATAGAACAGATGGCTGAGGCTGCTAGTGAATGG
GGTTCCTTTCAAATTGTGAATCATGGGATTCCTGGAGGGCTGCTGGACAGATTGAAGTAT
GAGCAGATGAAGGTGTTTCACCTGCCCTTTGACAAGAAGACCGAGAAG---AAGTTTTTG
AATTTATCAGCCCATAGCTACCGATGGGGGAACCCTCTG---------------------
---------------GCTACCAGCTTGAGGAACCTTTCTTGGTCAGAAGCCTTGCATATA
TCCCTCAAAGATATTTCGAGAATG---------------GAT---GAATGCAACAAGCTC
AGGTCAACAATACAAGAGTATGCAAGAAAAGCTAATTTACTGGCTCAAACATTAGCTGAA
CATTTAGCACAAAAATTGGGCATCAAACCAAATTATTTCCAAGAGAACTGCTCGCCAAGC
TCGAGTTATCTTCGAATGAACAGATATCCTCCTTGTCCATAC------TCTTCCAGGATG
TTTGGCATTATCCCTCACACTGATACTGATTTCCTCACCATTTTATCCCAAGACCAGGTA
GGGGGATTGCAATTCAATAGAGATGGAAGATGGTTTAGTGTTAAACCCAATCCAGAAGCC
CTAGTCATCAACATTGGTGACTTATTTCAGGCATTGAGCAATGGCATTTACAAGAGTATC
ACTCACCGGGTGGCTGCAAATGAAGAGGTTGAAAGGTACTCTATTGCATACTTCTACTGC
CCCACCGACGAAGTTGTAATACAAAGCTGC---AGCGAGCCAGCTTTGTACAGAAACTTT
AGTTTCAAAGAGTATAGGGAGCAAATCGAAAGGGATGTAAAAGCTACTGGAGACAAAGTA
GGGCTTTCTCGGTTTCTTGGG------------
>gnl_Theca_v1.1_Thecc1EG031076t1
------------------------------------------------------------
---------ATGGGT---GTTGAACCTCCATTTTTTGAGAAATACAAGGCC---ATCTTG
CAGAGCTCCACTGAA------------------------------AAGGAGAAATTTTCC
ACGATTGAAGTGTTTGAGGAATTTGAGCTGCCTTTGATTGATCTCAGTGGTTTGAATCTT
---GGACCATTCGAGAGGCAAAAGTGCATAGAACAGATGGATAAGGCTGCTCGTGAATGG
GGTTTCTTTCAAATTGTGAATCATGGGATTCCAGGAGGGCTACTGGACAGATTGAAGTAT
GAGCAGATGAAGGTGTTTCACCTGCCTTTTGACAAGAAGGCCGAGAAG---AAGTTTTTG
AATTTATCAGCCCATAGCTACCGATGGGGGAACCCTCTA---------------------
---------------GCTACCAGCTTGAGGAACCTTTCTTGGTCAGAAGCCTTGCATATA
TCGCTCAAAGATATTTCGAGAATG---------------GAT---GAATGCAACAAGCTC
AGGTCAACAATACAAGAGTATGCAAGAAAAGCTAATTTACTGGCTCAAAAATTAGCTGAA
CATTTAGCACAAATATTGGGCATCAAACCAAATTATTTCCAAGAGAACTGCTCACCAAGC
TCGAGTTCTCTTCGAATGAACAGATATCCTCCTTGTCCATTC------TCTTCCAGGATG
TTTGGGATTATCCCTCACACTGATACTGATTTCCTCACCATTTTATCCCAAGACCAGGTA
GGGGGATTGCAATTCAATACAGATGGAAGATGGTTTAGTGTTAAACCCAATCCAAAAGCC
TTAGTCATCAACATTGGTGACTTATTTCAGGCATTGAGCAATGGCATTTACAAGAGTATC
ACTCACCGGGTGGCTGCAAATGAAGAGGTTGAAAGGTACTCTATTGCATACTTCTACTGC
CCCACCGACGAAGTTGTAATACAAAGCTGC---AGCGAGCCAGCTTTGTACAGAAACTTT
AGTTTCAAAGAGTATAAGCAGCAAATCGAAAGGGATGTAAAAGCTACTGGGGACAAAGTA
GGGCTTTCTCGGTTTCTTTGG------------
>gnl_Theca_v1.1_Thecc1EG031082t1
------------------------------------------------ATGTTCTCCAAC
TCCATCTCAATGGCT---GTTGAACCTCCATTTTTCGAGAAATACAAGGCC---ATCCTC
CAGAGCTCTGCTGAA------------------------------ATGGAGAAATTTCCC
ATGGTTGAAGTCTGTGAGGAAATTGAGCTGCCTCTGATTGATCTCAGTGGTTTGAATCTT
---GGACCATTTGAGAGGCAAAAGTGCATAGAACAGATGGCTGAAGCTTCTAGTGAATGG
GGTTTCTTTCAAATTGTGAATCATGGGATTCCTGAAGAGCTTCTAGACAGGTTGAAAAGT
GAGCAGATGAAGGTGTTTCATCGGCCTTTTGACAAGAAGGCTGGGAAG---AACTTTCTG
AATTTATCAGCTCAAAGCTATCGATGGGGGAACCCTCTG---------------------
---------------GCTACTAGCTTGAGGAACCTCTCTTGGTCAGAAGCATTGCATATA
TCCCTCAAAGATGTTTCGAGAATG---------------GAT---GAAAGCAATAAGCTC
AGGTTAACCATTGAAGAGTATGCAACAAAAGCTAATTTACTGGCTCAAAGATTGGCTGAA
TGTTTAGCTCAAAATTTGGGTATCAAACCAAATTATTTCCAAGAGAACTGTTCACCGAGC
TCTAGTTCTCTTCGAATGAATAGATATCCTCCTTGTCCATAC------TCCTCCAGGATG
TTTGGCATTATCCCTCACACTGATACTGATTTCCTCACCATTTTATCCCAAGACCAGGTA
GGGGGATTGCAACTGAAGAGAGATGGAAGATGGGTTAGCGTTAAACCCAATCCAAATGCC
CTAGTTATCAACATTGGTGACTTGTTTCAGGCACTGAGTAATGGCATGTACGAGAGCATT
ACTCACCGAGTGGTTGCCAATCAAGAGGTTGAAAGGTACTCTATGGCATACTTCTACTGC
CCCACCTACGAAACTGTAATAGAAAGCTGC---AGCAAGCCAGCTTTATACAGAAACTTT
AACTTCAAAGAGTATAGAGAGCAAATCGGGAAGGATGTAAAAGCTACTGGGGATAAAATG
GAAAGAGAAAACTTTTTGTCAAGCACTAGCTGG
>gnl_Theca_v1.1_Thecc1EG011301t1
------------------------------------------------------------
------ATGATCCAC---TCAGACCCACCTCTCCTTAACCATTATGGAGCT---CTTTTA
TGCCGCTCAACT------------------------------CAATGTGATGAACCTCAA
AGCCGGCTTATCATGGAAGAATGCCAACTTCCGTTAATAGACCTTAGGGGTCTAAGCAGT
CGCGACGAAATGGTGAGAAAAGCTTGTGCTGCAGCCATTTATAGAGCATCATCAGAATGG
GGTTTTTTCCAAGTGGTGAACCATGGCATTAGCCCTCGGCTACTCGAGAAGATGAGGAGT
GAACAGGTGAAGTTGTTCCAAACACCCTTTGAAAGGAAAGCTAGTTGT---AGACTTCTG
AAT---------AATTCTTACACGTGGGGAACTCCTACG---------------------
---------------GCCACTTGTCCTAAGCAATTCTCCTGGTCTGAGGCTTTCCATGTC
CCTCTTACCAAGGTTTCAGATGAAGCTTGT------TATGGA---GAGTTTACGTCTTTA
AGGGAAGTGATGACAGAATTTGCAGCTGCCATGTCAAAACTGGCAAGACTTCTTGCAGGG
GTTCTGACAGAAAATTTGGGCCATGGAAAGGAAGTGATCGACAATATATGTGACGAAAGC
ACTTGCTTCCTTCGCCTGAACCACTACCCGGCCTGTCCAATA------TCTCCGGAGATT
TCTGGTTTAGTGCCCCACACTGACAGCGATTTCCTAACAATCCTTTGTCAAGATCAGGTA
GGAGGACTTCAACTCACGAAGGACTCCAAGTGGGTGACTGTCAAACCTAACCAAGATGCT
CTTATAGTCAACATTGGAGACCTCTTCCAGGCATGGAGCAATGATGTTTACAAAAGCGTG
GAGCATAAGGTGGTGACCAATGCAAAGATGGAGAGATACTCAATAGCTTATTTCCTGTGC
CCCTCTTTCGATTCCTCCATCGGGAGCTTC---AGAGAACCTTCCGTTTACAGAAAATTT
ACCTTCAGGGAATATAGAGACCAAGTTCAAGAAGATGTAAGAAAAACTGGCTATAAGGTT
GGCCTTCCAAGGTTTCTACTTAAGGGCACAGAG
>gnl_Utrgi_v4.1_Scf00088.g7798.t1
ACAGTTCTTGCTCGTGAA------------------------AGAATCGTTAAGGACGAC
---------GTTTCC---CCTGATCCACCCTTTCTCGAAACCTACAAGACC---CTTTTC
GCCGCCGCCGGT------------------------------------GACCTGAAAAAG
ACCCCGGTTGCCATGGATGAGTGTAGGTTACCGGTCATCGATCTGGGGCGGTTGATGCTG
---GGGGAGTCTGGGAGGAGATCTTGTGAGGAGGATATATGTGAGGCCGCTAGAGAATGG
GGTTTCTTTCAGGTCGTTAACCATGGGATCCCGAGCGAAGTATTGGAGAAAATGAGGAAG
GAACAGGTTTCGGTGATGACGAAGCCGTTCAGGGAGAAGATCCACGGA---GGCGATCTG
GGCTTCTCCGCCGGGAGTTACCGTTGGGGAACCCCCTGC---------------------
---------------GCTACTCGTTTGAACCAGCTGTCCTGGTCGGAGGCCTTCCACGTC
CGCATAAGCGACGTCGTCGACTCCCCT------------------GTCATCAACGATCTC
CGGTACGCACCT------------------------------------------------
------------------------------------------------------------
------------------------------------CCGTTG------------------
---------------------------------------CTATTAGTGGAAAAC------
------------------------------------------------------------
------------------------------------------------------------
------------------------------------------------------------
------------------------------------------------------------
------------------------------------------------------------
---CTT---------------------------
>gnl_Utrgi_v4.1_Scf00131.g9949.t1
------ATG---------------------------------------------------
---ACGGAGCTTTCC---TCCTACCCCTCTCTTCTCCGCCACAGGGCTCGC---------
---GATTACGGC------------------------------------------GCCGAG
TCTGACTCGGATTCCGAGACGGAGACTCTTCCCGTGGTAGATTTCCAGGAACTGAGCCCT
------------------------------GGTATCATCGGTAAAGCGTCCAGAGAATGG
GGCATGTTCAGGCTCGTGAATCACCAGGTGCCGGTGGAGCTCATCCGCGACATCCACACT
GTCGCCGGAGATCTCTTCTGTCTCCCCATCGAGGCGAAAAACGCTTTC---CCC------
---ACATCACCGATCCTCTATTTCTGGGGCAGCCCTGCTCTCTCCACTGCCGGAACCGCC
GCCAACGCA------AACCCTCGTTCCGATAAACTCAATTTTCTCGAAGGATTCGACGCC
ACCTACCGCGATTTGACTCAAGAACGC---GAACAGGACTCT---CGTCTCGAGAGGTTC
AAAAGTTGGCTCCAAGAATACGGTGATCATCAGACGCGGCTCGCAACTGCGATCTTCTGG
GCAATGGCGGAGGATCTCTGTTTG------GCTGATCCGAGCTCCTATTTATGTCCGGCC
ACCGCGACCTTGCGCGTCTATCGGTACCTACGGCGACCCACG------GCGGCGGAGAAA
TGGGGGATCCCTACACACACCGATAGCTCCGTGATTTCAATCATTCACCAGGACGAAATC
GGCGGGTTGCAGGTCCGTCGGAAGAACAAGTGGCTCCACGTGGAGCCAATTCAAGATACA
CTCATCGTCAACGTTGGAGACATGATGCAGGGGATGAGCGGCGACGAGTACACGAGCGTA
ACGCACAGAGTGAAGCTGAACAAGGAACGGGAGAGGATTTCGTTGGGGTACTTCGTGTTT
CCGGCGGAGGATGCCGTCATCCAAAGC---------------TCCAGGTACAGGCCGTTT
ACCTACGCGGAGTTCCGGGCGAGTAAAGATTCCGATCTCATGAATCTAGGGTTCAAGGTT
GGCCTCCCAAGATTCCGGATCCAG---------
>gnl_Vitvi_Genoscope.12X_GSVIVT01001965001
------------------------------------------------------------
---------ATGCAG---TCC---------------------TACTCTTACGTGTTACTT
TCCCACAAAAGT------------------------------------------------
------------------------CACCTTTCATTATTTGGGTTGGTGCGGTTG------
------------------------------------------------------------
GGACGTGATCTGTTGGTCAATCATGGTATTTCTTCGGATATTGTGGCATGGTTGCGCTCT
GAGCAAGTGAAGTTATTCCGGCAGCCCTTCAACAAAAAGGCCAATGAG---AAGTTGTTG
AACTTACCATCAGGCAATTACCGCTGGGGAACACAAACT---------------------
---------------GCAAGCACTCTCATGCAATTCTCATGGTCTGAAGCCTTTCACATA
CCCCTTGTCGATATGCAGGAACAGAGT------------------GAAATCAGCTGCCTC
AGGTCAACAATTGACGAGCTTGCAGTAAAGGTTTTTGAGCTGGCTCAACAGATAGCTCAA
ATTTTGGTGGAAAATTTGAGTGGTAAATCCACTTTCTTTGCGGAGAATTGCTTGCCAAGT
TCATGTTTTCTCCGAATGAACAGATACCCACCATGTCTAGTA------TCTCCCAATGTA
TTCAGAATAGTTCCGCATACTGACAGTGACTTCCTCACTATATTGCATCAAGATGAGGTA
GGAAGATTGCAGATCATTAAAGATGGAAAATGGATTGGAGTTATGCCCAATCCAGAAGCT
CTAATTATAAACATCGGTCATTTTCCATTAGTTTGGAACAAC------------------
------------------------------------------------------------
------------------------------------------------------------
------------------------------------------------------------
---------------------------------
>gnl_Vitvi_Genoscope.12X_GSVIVT01001966001
------------------------------------------------------------
---------ATGGAA---TCAGAGCCACCATTTGGGGAGTTCGTCAACAGT---GTTTTT
GGAAACATTGTAGAA------------------------------CAAGAGGAAACTGAA
GCAAAGTTCGACGTGGATGAATGTGAACTACCGCTGATTGACCTAGGTCACTTGAATCTT
---GGCAACTTGGAGCATGAAGAGTGCAAGAGAAAGATTTGTGAAGCTTCTACTGAATGG
GGCTTCTTCCAGATTGTCAACCATGGCGTTTCTAAAGAGATTTTGTCCAGGATTCATCGT
GAGCAAGTGGAGTTGTTCCGGCAGCCATTCCAGATAAAGACTAATGAG---AAGTTGCTG
AACTTATCATCTGGCTGTTACCGCTGGGGAACGCAAACT---------------------
---------------GCTATTACTCAGAAGCAATTCGCATGGTCTGAAGCTTTTCACATC
CCGCTTTCCACTATTTTCCAACTAAGT------------------GAATTCGAAGGTCTC
AGGTCAAGTCTTCAAGAGTTTGCAATTAAAGCTTCGGATCTCGCTCAACAAATAGCTAAA
ATATTGGCTGAGAATTTGGGCTGTAAATCCACTTTCTTTTTCAAGAATTGCTTGCCAAGT
TCATGTTATATTCGAATGAACAGATATCCAGCATGTCCGGTG------TCGTCTAAGGTT
TTTGGATTAATCCCGCACACTGATAGTGACTTCCTCACAGTATTGCATCAAGATCAGGTG
GGGGGATTGCAGCTCCTAAAAGATGGAAAATGGATTAGGGTTAAGCCTAATCCAGATGCT
CTAGTTATCAACATTGGAGACTTATTTCAGGCTTGGAGCAATGGAGTTTATAAGAGTCTT
GAACACCGAGTTGTTGCCAACCATGAAATTGAAAGGTTCTCTTTTGCATACTTCCTCTGT
CCCTCTCATGACACCGTGATACAAAGTTGC---TGTGAGCCTTCAATCTACAGAAAATTT
AGCTTCAGAGAGTACAGACAGCAAGTTGAAGAGGATGTGAAGACCACAGGGGACAAGGTA
GGGCTTTCAAGATTTCGCAGA------------
>gnl_Vitvi_Genoscope.12X_GSVIVT01010228001
------ATGAGAGCTTCGAATATACTCCTGAAAACAATG------GATGTCCATTTCAGG
AGAACAATGACCAAC---TCAAACCCACCTCTCTTGCAACATTATGGAGTT---CTTTGC
CAACACGGAGAA---ACTCCTGCAGTT------------CAGCAACGTGATTGTGGGAAC
AATGGAGCTGCCATGGAGGAATGCCAGCTGCCATTGATAGATCTTGAGGGCCTGTGGAGT
GAGAGTGAAGAGGAGAGGCTGGCCTGCGCATCAGCAATTGGTAGGGCGTCATCCAAGTGG
GGATTCTTCCAAGTGGTGAACCATGGGATCAGGCCTGAGCTGCTGAGTGAGATGAGGAGA
GAGCAAGTGAAGTTGTTTGAGACACCATTTGAAAGGAAGGCTGCTTGT---CAGCTTCTG
GAT---------AATTCATACAGGTGGGGAACTCCAACT---------------------
---------------GCTACTTGTCCCAAGGAGCTCTCTTGGTCTGAAGCTTTCCACATT
CCTCTCACTAAGGTTTCAGAAGAAGCTTGC------TATGGA---GAGTTTTGCTCCCTG
AGGGAAGTGATGCAGGAATTTGCAAAGGCCATGTCAAACCTTGCAAGGTTGCTTGCAGGA
GTTCTAGCAGAGAGTTTGGGACACCAGAAGGGAGTGTTTGATGAAATTTGCGACGAAAAC
ACCTGCTTTCTTCGCTTGAATCGCTACCCTCCCTGTCCAGTA------TCGCCAGAGGTG
TTTGGCTTAGTCCCGCACACTGACAGTGATTTCCTCACAATACTTTACCAGGATGAAGTC
GGTGGACTTCAACTCATGAAGGATTCCAAATGGGTAGCTGTTAAACCAAATAAAGACACA
CTTATTGTCAACATTGGCGATCTTTTTCAGGCGTGGAGCAACAATGAGTACAAAAGTGTA
GAGCATCAGGTGATGGCTAATGCAATAAAGGAGAGATACTCAATAGCTTACTTCCTATGC
CCCTCATATGATGCTTTCATAGGGAGTTGC---AGCGAGCCTACTATTTACAGAAAATTC
ACTTTTGGAGAGTACAGACAACAAGTTCAAGAAGATGTCAAGAAAACTGGACACAAAGTA
GGCCTTCCAAGGTTTCTGCTTCAGACCACACAA
>gnl_Vitvi_Genoscope.12X_GSVIVT01012628001
CTAAGTGTAGAACCATTAGCGCAAGAAGAGATGGTGGAG---------GATACTAAGCTG
CCTTTCAGCATGGAC---TCGGACCCACCATTTGAAGAAACCTACAAGACC---CTCTTC
GAGAACTCCATCGAAGAGTCTAAAATC------------------AACAGGGCCAACCAG
ATTCTCATCACCTGTGAGGAATGCGAGCTCCCACTCATCGATATCGGGCGGCTGAGTATG
---GGGGAATTGGAGAGGGAGGAGTGCAAGAAAGAGATAGCTCGAGCTTCACAGGAGTGG
GGTTTCTTTCAGGTGATTAATCATGGAGTTTCATCGGAAATTTTGGAGGATATGAGGAGT
AAGCAAATGCAAGTCTTCAAACAGCCCTTTCGCTTGAAGACCAACCAC---CAGTACTTG
AATCTCTCGGCCGGTTGCTACCGATGGGGGACCCCCACA---------------------
---------------GCCACATGCCTCAGCCAGTTATCGTGGTCCGAAGCCTTCCATATT
CCCCTCATGGATATCTCCTCTTCCGGT------------GGC---CTCCCCACCACCCTC
AGCTCCACAATGGGACAATTTGCTGCAACAGTTTCAGATCTGGCCCAAAGATTAGTTGAA
ATTTTAGCAGAGGAAATGGGCCATAAATCAACATTCTTCAAAGAAAAATGTCTCCCAAGC
ACATGCTACATTCGAATGAACCGATACCCACCATGCCCAACC---------TCTCAGATC
TTTGGGTTGATGCCACACACTGACAGTGACTTCCTCACAATACTGCACCAAGACCAGGTT
GGAGGATTGCAGTTAGTCAAAGATGGGAGGTGGATCGCAGTTAAACCCAACCCAGAAGCT
CTCATCATCAACATTGGCGACTTGTTTCAGGCTTGGAGCAATGGTGTTTATAAGAGTGTT
CAACACAGGGTTGTGACTAACCAGAAAGTGGAAAGGTTCTCTACTGCTTACTTCTTATGT
CCTTCATATGATGCTGTGATAGAGAGCTGT---GTGGAGCCTTTGCTGTATCGAAAATTT
AGCTTTAGAGAATTCAGACAGCAGGTTCAAGAGGATGTTCAGAAACTGGGTTACAAAGTT
GGTCTCCCAAGGTTTCTTGTA------------
>gnl_Vitvi_Genoscope.12X_GSVIVT01024718001
------ATGGCAGGG---------------------------------------------
---ACAGAAGTTTCA---TCATACCCTCCTCTGTTTCGTGAAGAGAAAGGG---------
---TCAATCCATGGGGGGGTAGAGGGAGAA---------------GAAGGGGTGAAGGTG
GGGGGTGGTAGTTCAGAGTCAGACCCACTTCCAGTGATGGATCTTGAATGCATGGAGATG
------------------------------GAGAAGCTAGGAGAAGTGTGTAGAGAGTGG
GGCATTTTTCGGCTGGTCAACCATGGGATTCCTTTATCTCTATTGAGCCAACTCGAGGAC
CATGCAAAAAGGCTGTTTGGGCTGCCTTTTGAATCCAAGGAGGCCGTC---TTC------
---ACCACTCCTGTGTCCTACTTTTGGGGCACCCCTGCGCTTACCAAATCCGGAGTGGCC
CTTTCA------------CAGACCCCCCAAAATGTCAATTGGGTGGAAGGCTTCAATGTT
CCTCTCTCTCAATTGCCCCTGCTTCAG---ACCCAGGATCCC---ATCATTGCTTCCTTC
AGACTTATCCTCGAGGAATATGGAAGGCATTTGTCTAGAATTGCGAGAACTCTCTTTGAG
GCTATGGCTAAGAACTTGGGACATGATCCAAAGCAATATGAGTCTAGTCTAGACGAATCT
TCCGGAATCGTTCGAGTTTATAGATACCCATTACGCCCTAAT------CGTGACCATGCA
AGCCACATGGAGGTGCACACGGACAGTTCTGTGCTCTCAATTTTGAATCAGGATGAAGTC
GGTGGCCTCGAAGTCTTGAAGGACGGTGAATGGCTAAGTGCAAGTCCAATTTCCAATACC
TTGGTCATCAACGTTGGTGATATGATGCAGGTTATAAGTAACGATAAGTACAAGAGCGTG
ATTCACAGAGTGAAGGTGGCAAAAGAGAGGGAGCGGCTCTCGATATGTTACTTCGTGTTT
CCAGAGGAAAACACCGTAATCAAAAGC---------------TCTAAGTATAGACCATTT
TCGTATAATGATTTTCGTAGCCAAGTGCAGGAAGACATAAAGACCTTAGGGCATAAGGTT
GGGCTTAAACGGTTCAAGATTAATGATGATAGT
>Frave_03182-v2.0.a2-hybrid.t1
------------------------------------------------------------
---------ATGGAT---TTCGAACCTCCATTGCAAGAAGCATGCAAGGAC---TTCTTA
GAAAATGCCCCA---------------------------------------ATAATTGAC
AAATTTCCAGAGGTTGAGGAATGTGAGCTACCTGTGATCGATCTTAGCCATCTGGATTCT
---GATCACGTAAACAGAGACGAGTGTATGAACAAGATTGTTCAAGCTGCAAGCCAGTGG
GGCTTCTTTCTTGTTGTGAATCATAGGATTCGACCACAAGTTCTGAACAACATACAAGAT
GAGCAAAAGAAGGTGTTTCATCAGCCTTTCGACAAAAAGAAAGAACAA---ACATATTTG
AACTTACCTGCCTGTAGTTATCGTTTGGGAATCCAGAAG---------------------
---------------CTGCTTGTCTCCAACAGTTCGCATGGGAGGAAGCCTTTCATATGT
CTATGGCCAACGTTCCAGGGATTAATG------------AAC---AACACCAGAGTCTTA
GGTCGGCAATTGAAAGCACACGGGAAGCGTGCGTTTCATTTAGCTGAAAGCTTAGCTGAA
ATTTTAGCCCAGCCTTTGGGTCTTGAATCAACCTATATTAAGGATCACTTTCCACCAGAA
ACCAGTTTTCTTCGACTAAACAGATACGCTCCCTGTCCATTT------TCTTCCCAAGTC
TTCGGCTTCTTCCCTCACACAGATAGCGATTTACTAACAATAGTTCACCAAGACCAAGTA
GGTGGTTTAGAATTGTTTAAAGATGGAAGATGGGTTGGAATAAAGCCTAATTCTAAAGCT
CTGGTTGTCAACGTTGGGGATCTGTTTGAGGCCTTGAGCAATGGTGTTTACAAGAGCATC
AAGCACAGGGTGAGGGCCAATGAAAAAGTTGAAAGGTTTTCAGTGGCATTTTTCTTCTGC
CCCACCATGGATACCGTGATACAGAGTACT---ACTGAACCAGCTGTGTATAAGAGCTTC
ACTTTTCAGGAATATAAAGAGCAAATGCAAAAGGATGTTCACGAGCTAGGAGATAAAGTA
GGGCTCTCCAGATTTTTCCTT------------
>Frave_07935-v1.0-hybrid.t1
------------------------------------------------------------
---ATGAGCTTTGAA---TCTTATCCTCCTCCATTTCGCAACCTGAGCCAC---------
---CCGGCCAAGATCGTCGAT------------------------TTGGGTTGTGGGGCC
------CTCGACCTCGACTCAGATCCTATACCAGTCGTGGATCTCCAGTGCCTTGAGCTT
------------------GGGGACTGC---AAGCTTCTTGAGGAGCCTTGTAAGCAATGG
GGTCTTTTTCGTTTAGTGAACCACGGAGTTCCTGAAAGCCTTTTGATTCAACTCCAAAAC
CTTGCCAGAACGTTTTTTTCACTTCCCTTTGAATCCAAACAGGCCCTT---ACC------
---ACGAATCCTTTTTCGTACTTCTGGGGTACTCCTGCCCTTACTCCGACTGGGGATGCC
------------------GGAAAACTCCAGAATATCAATCTGGTCGAAGGTCTCAACGTG
CCTCTCAGTCAACTGCCTCGATTTCAA---ACTGACGATCCT---ATACTTGCTTCTTTC
TGCCATTTGCTAGAAGAATATGGGAAGCATCTAGCTAGAATTGGCAGAACCCTATTTGAA
GGTATGTCCAAGAACCTGAGTCTGGATCCAAGTGACTCCAAATCAAACTTATCAGAATCT
ACTGGTTTAGTACGTGTATACCGATACCCACAGTGGCCTACGAACCAAAACAAGTCTGCA
TGGGGAATGGACGTGCACACTGACAGTTCAGTGCTGTCCATACTGAACCAGGACGAGGTT
GGCGGCCTTGAAGTGCTCAAAGACAATCACTGGTGCACTGTGAAACCCATTCCCAACACT
CTGGTCGTCAATCTTGGAGATATGATGCAGGCGATAAGCGATGACAAATACACGAGTGTG
AAACACAGGGTGAAGGTGAACGAATACAGAGAGCGCATATCAGTTTGCTACTTTGTGTTT
CCTGGCGAAGGCAGTGTGATTCGAAGC---------------TCGAACTACAAGCCTTTT
ACATACAGTGATTTTCAAGGACAAGTGCAGCAAGACATAAAGAGTATTGGCTATAAGGTT
GGCCTTGACAGATTTAAGCTTAGAGATGTT---
>Frave_36094-v2.0.a2-hybrid.t1
------------------------------------------------------------
---------ATGGAC---TCGGACCCACCATTTCACAAGGTCTACAAGTCC---TTATTC
GACAACGCCAGCAGCAGCACCACCACTACTAAAAATGACAAGAACAAAGACCAAGATGCG
ATGAAGGCAGTCGTCGAGGAATGCGAGCTCCCTCTGATTGATCTGCGGCGACTAGAGCTT
---GGGGACTCGGAGGGAGAAGAGTGCAAGTCGGAGATAGCTAGGGCATCGCAGGAGTGG
GGATTTTTCCAGGTTATGAACCATGGGATTTCAAGCGAGCTTTTGCAGAAGATGAAGAGT
GAGCAAGAGAAGGTGTTCAAGCAATCGTTTGACAAGAAGAGCCAAGAACAGAAGTACTTT
AACTTTTCTGCAGGTACTTACCGTTGGGGAAGTCCTACG---------------------
---------------GCGACAAGCCTGAGACAGTTATCATGGTCTGAAGCTTTTCACATT
CCACTCAACAAGGTTTCTGCCACCACGGCT------GCTGGT---GTCGAC---GATCTC
AGCTCAACGATGGAACAGTTTGCCACAACAGTTTCTAGTCTGGCACTGAAATTAGCTGAG
ATTTTGGCAAAGAAATTGGGACACAAATCGACATTCTTCCACGAAAACTGTTTGCCGAGC
ACTTGCTATCTTCGGATGAACAGATATCCACCATGTCCGATC------CCTTCAGATGTA
TTCGGTTTGATGCCGCACACTGACAGTGACTTCCTCACTATATTGCATCAAGACCAGGTT
GGGGGACTGCAATTGGTGAAAGATGATCGATGGATCGCAGTCAAGCCTAATCCTGAAGCT
CTGATCATCAACATTGGGGATTTATTTCAGGCATGGAGCAACAATGTCTACAAGAGTGTG
CAGCATCGAGTTGTAACAAATATGCAAGTTGAACGATTCTCCACTGCATACTTCTTTTGT
CCATCTTATGAAACCATGATAGAGAGTTGT---TGCGAGCCTTCGGTTTATAGAAAATTC
AGCTTTGGGGAGTATCGACATCAAGTTCAAGAGGATGTCAAACAATCGGGTTCTAAAATA
GGCCTTCCTAGGTTTCTATTGTGTAATTAT---
>Frave_36950-v2.0.a2-hybrid.t1
------------------------AGCAAACCAAGCAAG------GACATACCATATACC
ATTATGTTAGTAGAC---TCAAACCCACCTCTCCTACACAACTATGGAGCC---CTTTTG
CACAAGCCATCC---------------------------AATAAAACTCCTCAACTACAT
GAAAACCATGTCACAGAAGAATGCCAACTCCCATTGATAGACCTTGATGGATTAAACAGC
CTTGACATGATCCACAGGCTAGAATGCGCTAGAGCGATTTGTAGCGCCTCCTCGGAATGG
GGCTTTTTCCAAGTGGTGAACCATGGCATTAGCCCTCAGCTTATAGAGAAGATGAGGAGA
GAGCAAGTCAAGTTGTTTTCAGCACCCTTTGATAAGAAACAAAATGCT---GGCCTTCTC
AAC---------AATTCATACAGGTTTGGGACTCCAACT---------------------
---------------GCAACTCACGCATCTCAGTACTCTTGGTCTGAAGCTTTTCACATT
CCTGTCTCAAAGATCTCAGACAAATCTTGC------TATGGGGATGAGTTCACCTCTCTA
AGGGAAGTGATGGAGGAGTTTTCAGCAGCCATGTCAAATCTATCAAAAGTGCTTGCTGAG
GTTCTAATCAATGATCTCAGCAACCAAGAGGAAGCTCTAGAAGACATTTGTGAGTCAAGC
TCGTGCTTTCTTCGCTTGAATCGCTACCCGGCTTGTCCATTT------TCACCAGAGATG
ATTGGTCTAGTGCCTCACACTGACAGTGATTTCCTCACCATTCTTTGCCAAGATCAAGTA
GGAGGACTTCAACTCATGAAAGACTCCAAATGGGTTGCTGTAAAACCAAATCCAGACGCA
CTTATCGTCAACATTGGAGATCTTTTTCAGGCATGGAGCAACGATGTGTATAAGAGTGTG
GAACACAAGGTCCTGGCCAACGAGAAGACGGAACGATATTCCATTGCATACTTCCTGTGC
CCATCTTATGATTCTTTAATAGGAAGCAGC---ACAGAATCCTCCATTTACAGAAAGTTC
ACATTTGGAGAATACAGAAGCCAAATCCAGGAGGATGTCAAGAAGCTTGGCCATAAAGTT
GGTCTCTCCAGATTTCTTATT------------
>Maldo_GDDH_03G1066600
---------------------------------------CCTGACCTCCGTTGTTCTGAG
AAAATGGCTTCTGAA---TCCTACCCTCCACCGTTTCGTTCACTTCCAGAT---------
---TCAACCCAGGCCGTTGAT------------------------TTGGACGGCCAAGTC
AACCCGGTTCATGATTCGGAGGATCCGATTCCTGTGGTGGATCTCCAGAGCCTGAAA---
------------------------------------CTTGGCGAGGCATGCGAGTTTTGG
GGAATTTTTCGTTTGGTCAATCATGGAGTTCCTCCAACCCTTTTGACCCAACTTCGGGAG
CATGCCAAAATGGTTTTTTCCCTGCCGTTTGAGTCCAAACAGAGCCTT---ATC------
---ACCAACCCTCTGTCCTACTTCTGGGGTACCCCTGCCCTTACTCCATCTGGGGCGGCC
TTATCAACAAAGGGTAGTAGTACCCTCCAGAATATCAACTGGGTTGAAGGACTCAACGTC
CCTCTAGCTCAACTCAGT---TTTCAA---ATTGACAATCCC---ATAATTGCTTCTTTC
AGCCTTGTGCTAGAAGAATATGGGAAGCACCTAGCTAGGCTAGCGACAACTATATTTGAC
GCTATGGTAATAAACCTTGGATTGGATCCAATAGAATCCAAATCCCATTTATCAAATTCT
ACTGGCATTGTACGTGTCTATCGCTACCCACATTGCTCCAACTCCAGCTCTGCATCTGCA
TGGGGCATGGACGTGCACACTGACAGCTCTGTGCTCTCGATACTAAATCAAGATGAAGTC
GGTGGACTCGAAGTTCTCAAAGACAATGAGTGGTTCAGTGTTAACCCAATTCCCAACACA
CTGATTGTCAACCTCGGAGACATGATGCAGGCGATAAGCGATGACAAGTACAAGAGTGTG
AAGCACAGAGTGAAGGTGAACAGAAGCAAAGAGAGAGTTTCAATCTGCTATTTTGTGTTT
CCGGGAGAAGGCAGTGTGATTCGGAGC---------------TCAAACTATAAGCCCTTT
ACTTATAGGGATTTTCAGAACGAAGTGCAGCAAGATATAAAGAGTGTTGGGTATAAGGTC
GGGCTTGAGAGGTTCCAAGCT------------
>Maldo_GDDH_03G1210700
------------------------------------------------------------
---------ATGGAT---TTCAAACCTCCCTTCCAACAAATCTGCAAGGCAATACTCTTA
CAGAATTCCACCCATGAAGCA---TTATCA---------------AGTCATGATGATGAC
AAGGTTTCTCTTGTTGAGGAATGTGAACTGCCGCTGATAGATCTTAGTCATCTAAATTTG
---GGTCACTTTGAGGGAGACAAGTGTATGAATGAGATCGCTCAAGCAGCCAGCCAATGG
GGTTTCTTCCAAGTTGTGAATCATGGAGTTTCACAAGAAATTATAAAGAGTATGCAAAAT
GAGCAAAGGAGGCTATTTCATAAGCCTTTTGCAGAAAAGGTTGAAAAG---AATTTCTTG
AATTCATCCAGCAATTGTTACCGCTGGGGGAATCCACAA---------------------
---------------GCTACTTGTTTGAGGCAGTTCTCATGGTCAGAAGCATTTCATATA
TCTGTCACCGAAATTCCAACGATGAAT------------GAT---CATCACAACAGTCTC
AGATCAACAATTGAAGCATTCGTGAAGACGGTGTCTGGTTTGGCTAAACGCTTAGCTGAA
ATACTGGCACAGCCTTTGGGTGTCAAACCGAATTACTTTGAAGAGAATTGTCCACCAAGA
ACTAGTTATCTTCGACTGAATAGATATGCTCCATGTCCATTT------CCTTCGCAAGTG
TTTGGCCTCATCTCGCACACCGATACCGATTTCCTAACTATAGTTCACCAGGACCAAGTA
GGAGGCCTGGAAATATTTAAAGATGGAAGATGGTTGGCTGTTAAACCTAATCCTGAAGCT
CTTGTTGTCAACATTGGGGACTTCTTTGAGGGGCTG------------------------
------------------------------------------------------------
------------------------------------------------------------
------------------------------TTGATGTTCCAAAGTACA------------
---------------------------------
>Maldo_GDDH_05G1341000
------------ATGCTCATACAATTGAAAATCCTAGGT------------------CTT
TTAAGTAACATGGAC---TTGGACCCACCATTTTACAAGGCCTACAAGACC---CTTTTC
GACAAAACCGTCGACAAAGCCAACAAC---ATCAACAACAACAAGGAGGAGGTGTTACAA
CAGTTTGTTATGGTGGAGGAATGTGAGCTGCCACTGATCAATCTGGGGCGGCTGGAGCTA
---GGAGAAAAAGAGAGGGAGGAGTGCATGACGGAGATAGCTAGGGCATCGCAAGAGTGG
GGTTTCTTTCAGGTAGTGAATCATGGGATTTCAGGAGAGCTTCTTCAGAAGATGAAGAAT
GAGCAAGAGATGGTGTTCAAGCAATCTTTTGATAAGAAGAGGCAAGAGGACAAGTGCTTG
AACTTTTTATCGGGAACTTACCGTTGGGGAACTCCTTCT---------------------
---------------GCCACATGCCTACGGCAGTTAGCATGGTCTGAAGCTTTTCACATT
CCACTCAATGATACTTCTGCTACATCAGCT------TCTGGT---CTCAATTATACACTC
AGCTCAACAATAGAACAATTTGCTACAACAATTTCAAGTTTGGCAGTGAAATTGGCTGAA
ATTTTGGCTGAGAAATTAGGTCACAAATCAACATTTTTCCAAGAAAATTGTTTTCCCAGC
ACTTGCTATCTTCGAATGAATCGTTATCCACCGTGCCCCATC------CCTTCTGAGGTG
TTTGGATTGATGCCACACACTGATAGTGATTTCCTCACAATATTGCATCAAGACCAGGTT
GGCGGATTGCAGTTGATCAAAGACGATGAATGGATCGCAGTTAAACCTAATCCAGAGGCT
CTAGTCATCAACGTTGGAGATCTATTTCAGGCATGGAGCAACAATGTGTACAAGAGCGTT
CAACATCGAGTTGTCACGAACTTACAAGTGGAACGATTCTCAACTGCATATTTCTTATGT
CCTTCATATGACACCGTGATACAGAGTTGC---AGGGAGCCTTCTGTCTATAGAAAATTC
AGCTTTGGGGAGTATAGGCGGCAAGTCCAAGAGGATGTTCAAAAACTGGGTTCGAAAATA
GGTCTTCCTAGATTTGTCGTA------------
>Maldo_GDDH_10G1314500
------------------------------------------------------------
---------ATGGAC---TCGGACCCACCATTTCGCAAGGCCTACAAGACC---CTTTTC
GACAACACCGTCAACAAAGCCAACAAC---ATCAGCAACAACAAGGAGGAGGTGATACAA
CAGTTTGTTACAGTGGAGGAATGTGAACTGCCGCTGATTGATCTTGGGCGGCTGGAGCTC
---GGAGAAAAGGAGAGGGAGAAGTGCATGACGGAAATAGCTAGGGCATCGCAAGAGTGG
GGTTTCTTTCAGGTAGTGAATCATGGGATTTCAGGAGGGCTTCTTCAGAAGATGAAGAGT
GAGCAAGAGAAGGTATTCAAGCAATCTTTTGATAAGAAGAGGCAAGAGGACAAGCACTTG
AACTTTTCACCGGGAACTTATCGTTGGGGAACTCCTTCT---------------------
---------------GCCACATGCCTACGGCAGTTAGCATGGTCTGAAGCTTTTCACATT
CCACTCAACGACATTTCTGCTACATCAGCT------TCTGGT---CTCAACCATACACTC
AGCTCAACAATGGAACAATTTGCTACAACAGTTTCAAGTTTGGCACTGAAATTGGCTGAA
ATTTTGGCGGAGAAATTAGGTCACAAGTCAACATTTTTCCTAGAAAATTGTTTGCCCAGC
ACTTGCTATCTTCGAATGAACCGATATCCGCCTTGCCCCATC------CCTTCTGAGGTG
TTTGGATTGATGCCACACACTGATAGTGATTTCCTTACAATATTGCACCAAGACCAGGTT
GGAGGATTGCAGTTGATCAAAGACGATAGATGGATCGCAGTTAAACCTAATCCAGAAGCT
CTAATCATTAACATTGGAGATCTATTTCAGGCATGGAGCAACAATGTGTACAAGAGTGTT
CAACATCGAGTTGTCACGAATTTGCAAGTGGAACGATTCTCAACCGCATATTTCTTATGT
CCTTCATATGACACCGTGATACAGAGTTGC---AGGGAGCCTTCTGTCTATAGAAAATTC
AGCTTTGGGGAGTATAGGCGGCAAGTCCAAGAGGATGTTCAAAAATTGGGTTCAAAAATT
GGTCTTCCGAGATTTGTCGTA------------
>Maldo_GDDH_11G1071600
------ATG------------------------------CCTAACCTCCATTGTTCTGAG
AAAATGGCTTCTGAA---TCCTACCCTCCTCTGTTCCGTTCACACACAGAT---------
---TCAACCCAGGCCGCTGAT------------------------TTGGATGACCAACTC
AACCCAGTTCATGATTTGGAGGATCCGATTCCTCTGGTGGATCTCCAGAGCCTGAAA---
------------------------------------CTTGGGGAGGCATGTGAGTTTTGG
GGCATTTTTCGTTTGGTCGACCATGGAGTTCCTCCAACCCTTTTGACCCAACTTGAAGAG
CATGCCAAAGCGGTTTTTTCCCTGCCGTTTGAATCCAAACAGAGCCTT---ATC------
---ACCAGCCCTCTGTCCTACTTCTGGGGTACCCCTGCCCTAACTCCATCTGGGGCAGCC
TTATCAACAAAGGGTACTAGTACCCTCCAGAATATCAATTGGGTTGAAGGACTGAATGTC
CCTCTAGCTCAACTCAGTCAATTCCAA---ACTGACAATCCC---ACAGTTGCTTCTTTC
AGCCTTGTGCTGGAAGAATATGGGAAGCACCTAGCCAGGCTAGCCACAACTATATTTGAA
GCTATGGTAAAAAGCCTTGGAATGGATCCAATAGAATCCAAATCCCACTTATCCAATTCC
ACTGGCGTTGTACGTGTCTATCGCTACCCACATTGCTCCAACTCTGCATCTGCATCTGCA
TGGGGCATGGACGTCCACACTGACAGCTCTGTGCTCTCGATACTAAACCAAGATGATGTC
GGTGGACTCGAAGTTCTCAAAGACACCGAGTGGTTCAATGTAAACCCAATTCCCAGCACA
CTAGTTGTCAACCTCGGGGACATGATGCAGGCGATAAGCGACGACAAATACAAGAGTGTG
AAGCACAGAGTGAAGGTGAACAGAAGCAAAGAGAGAATTTCAATCTGCTACTTCGTGTTT
CCTGGAGAAGGCAGTGTGATTCGGAGC---------------TCAAACTACAAGCCCTTT
ACATACAGTGACTTTCAGAAGGAAGTGCAGAAAGATTTAAAGACTGTTGGTTATAAGGTT
GGGCTCGAGAGATTCAAAGCT------------
>Maldo_GDDH_11G1225300
------------------------------------------------------------
---------ATGGAT---TTCGAACCTCCATTCCAACAAACCTGGAAGGCAATACTCTTA
CAGAATTCCAGCCATGAAGCATTATTAAAA---------------AGTCATGATTATGAC
AAGCTTTCTCTTGCTGAGGAATGTGAGCTGCCTCTGATAGATCTTAGCCATCTAAATTTG
---GGTCACCTAGAGAGAGACAAGTGTATGAATGATATCGCTCAAGCTGCAAACCAATGG
GGTTTCTTCCAAGTTGTGAATCATGGAGTTTCACAAAAAGTTATAAAGAGCATGCAATAT
GAGCAAAAGAGGCTATTTCACATGCCCTTTGCAGAAAAGGTTGAAAAG---AATTTCTTG
AATTTATCCAGCAACTGTTACCGCTGGGGAAATCCACAA---------------------
---------------GCTACTTGTTTGAGGCAGTTCTTATGGTCAGAAGCATTTCATATA
TCACTCAATGAAATTCCAACAATGAAT------------GAT---CTTCACAAGAGTCTC
AAGTACGTACTTTTCCTATTT---------------------------------------
------------------------------------------------------------
------------------------------------------------------------
---------------CACCTT---------------------------------------
------------------------------------------------------------
------------------------------------------------------------
------------------------------------------------------------
------------------------------------------------------------
------------------------------------------------------------
---------------------------------
>Maldo_GDDH_11G1225400
------------------------------------------------------------
------------------------------------------------------------
------------------------------------------------------------
------------------------------------------------------------
------------------------------------------------------------
------------------------------------------------------------
------------------------------------------------------------
------------------------------------------------------------
------------------------------------------------------------
------------------------------------------------------------
---------------------------ATGGTATCTGGTTTGGCTAAAAGCTTAGCTGAA
ATTCTGGCACAGCCTTTGGGTGTCAAATCGATTTACTTTGAAGAGAATTGCCCACCAAGA
AGTAGTTATCTTCGACTGAATAGATACGCTCCACGTCCGTTT------CCTTCGCAAGTG
TTTGGCCTCGTCTCGCACACTGATACCGATTTCCTAACTATAGTTCACCAGGACCAAGTA
GGAGGTCTGGAAATATTTAAAGATGGAAGATGGATGGCAGTTAAACCTAATCCTGAAGCT
CTCATTGTCAACATTGGGGACTTGTTTGAGGCCTTGAGCAATGGCATATACAAGAGCATC
AAACACCGAGTGGTTACCGGACAAGAAGTTGAGAGGTTTTCTGTGGCATATTTCTACTGC
CCCTCCTACGATGTAGTGGTCCGAAGCTGCGGTGATGAACCATCAACTTATAGGCAGTTC
ACTTTGAGGGAGTATAAACTCCAAACTCAAATTGATGTTCAGGAAACTGGTGAGAAAGTA
GGGCTCCCAAGATTTCTCCTT------------
>Maldo_GDDH_13G1008700
------------------------------------------------------------
------ATGATAGAC---TCAACCCCTCCTCTCCAACACCATTACATATCC---CTCGTG
CGCAACCATCAT---------------------------TGCCAAGGCATCGACCGCGGA
CAAGGAGCGGTCACGGAAGAATGCCAGCTCCCGTTGATAGACCTCAACGGGCTGAATAGC
CTCAACGAGAGGGAGAGGCTAGAATGTGCTGCAGCCATCTGCAGAGCGTCGTCGGAGTGG
GGTTTTTTTCAAGTGGTGAACCACGGGATAAGTTCCGAGCTACTACAGAATATGACGACG
GAGCAGCTCAAACTCTTTGGAGCGCCCTTCGAACGGAAAGCTACTTGC---GGGCTGCTC
AAT---------AATTCGTACAGGTGGGGGACACCGACT---------------------
---------------GCGACTGGTCCGACTCAGTACTCTTGGTCCGAAGCTTTTCACATT
CCTGTCACAAAAATCTCGGACCAAGGTTGC------TATGGGGACGATTTTAGCTCTCTC
AGGGAAGTGATGGAGGAATTCGCAGGAGCAATGGCAAACCTAGCGGAGTTGCTAGCCGGG
ATCCTAGTGAACAACCTGGGACACCGGAAGGAAGCACTGCAAGACATTTGTGACTCGAGC
ACTTGCTTTCTCCGATTGAACCGCTACCCGGCTTGTCCGATA------TCACCGGAGATG
TTCGGCTTAGTGCCTCACACTGACAGCGATTTCCTGACAATTCTAAGCCAAGACGAAGTG
GGAGGACTTCAGCTCTTGAAAGACTCCAAATGGGTTGCTGTAAAACCCAACCAAGATGCA
CTTATCGTAAACATCGGAGATCTTTTTCAGGCGTGGAGCAATGACGAGTACAAAAGTGTG
GAGCACAAGGTGATGGCAAATGAGAAGAGGGAACGCTACTCAATAGCATACTTCATGTGC
CCTTCCTACGATTCTTTAATCGGTAGTTGCAGATCACAATCTTCCATCTATAGAAACTTC
ACTTTTCAAGATTACAGAAACCAAGTCCAGCAAGATGTTCAGAAACTTGGACACAAAGTC
GGCCTTTCGAGATTCCTTCTTCGA---------
>Maldo_GDDH_16G1006700
------------------------------------------------------------
------ATGATAGAA---TCAATCCCTCCTCTCCATCAACATTACAAAACC---CTCGTG
CGCAACCTTCAC---------------------------TGCCACGGCACCGACCACGGA
CAAGGACCGGTCACGGAAGAATGCCAGCTACCGTTGATAGACCTCAACGGGCTGAATAGC
CTCGATGAGAGGGAGAGGCTAGAATGCGCTGCAGCCATCTGCAGCGCGTCGTCGGAGTGG
GGGTTTTTTCAAGTGGTGAACCACGGGATAAGTCCCGAGCTACTAAAGAACATGAAGACG
GAGCAGCTCAACCTGTTTGGAGTGCCCTTCGAGCAGAAGGCTACTTGC---GGGCTGCTT
AAT---------AATTCGTACAGGTGGGGGACGCCGAGC---------------------
---------------GCGACTCGTCCAACTCAGTACTCCTGGTCCGAAGCTTTTCACATT
CCTGTCACAAAAATCTCGGACCAAGCTTGT------TATGGGGACGGTTTTAGCTCTCTC
AGGGAAGTGATGGAAGTATTTGCAGGAGCAATGGCAAACCTGGCGGAGTTGCTAGCCGGG
ATTCTAGTGAACAACCTGGGCTACCGGAAGGAGGCGCTGCAAGACATTTGTGACTCGAGC
ACTTGCTTTCTCCGATTGAACCGCTACCCGGCTTGTCCGATA------TCACCGGAGATG
TTCGGCTTAGTGCCTCACACTGACAGCGATTTCCTCACAATTCTAAGCCAGGACGAAGTG
GGAGGACTTCAGCTCTTGAAAGACTCCAAATGGGTTGCTGTAAAACCTAACCAAGATGCA
CTTATTGTTAACATCGGAGATCTTTTTCAGGCGTGGAGCAATGATGTGTACAAAAGTGTG
GAGCACAAGGTGATGGCAAACGAGAAGAGGGAACGTTACTCAATAGCATACTTCATGTGC
CCTTCCTACGATTCTTTAATCGGGAGTTGCAGATCACAATCTTCCATCTACAGAAACTTC
ACTTTTCGAGATTACAGGAATCAAGTCCAGCAGGATGTTCAGAAACTTGGACACAAAGTC
GGCCTTTCGAGATTCCTTCTTCGA---------
>Maldo_Gala_03g005730
CATGATATGGACGATCCGATTCCTGTCCCTCTAGCTCAACCTGACCTCCGTTGTTCTGAG
AAAATGGCTTCTGAA---TCCTACCCTCCACCGTTTCGTTCACTTCCAGAT---------
---TCAACCCAGGCCGTTGAT------------------------TTGGACGGCCAAGTC
AACCCGGTTCATGATTCGGAGGATCCGATTCCTGTGGTGGATCTCCAGAGCCTGAAA---
------------------------------------CTTGGCGAGGCATGCGAGTTTTGG
GGAATTTTTCGTTTGGTCAATCATGGAGTTCCTCCAACCCTTTTGACCCAACTTCGGGAG
CATGCCAAAATGGTTTTTTCCCTGCCGTTTGAGTCCAAACAGAGCCTT---ATC------
---ACCAACCCTCTGTCCTACTTCTGGGGTACCCCTGCCCTTACTCCATCTGGGGCGGCC
TTATCAACAAAGGGTAGTAGTACCCTCCAGAATATCAACTGGGTTGAAGGACTCAACGTC
CCTCTAGCTCAACTCAGT---TTTCAA---ATTGACAATCCC---ATAATTGCTTCTTTC
AGCCTTGTGCTAGAAGAATATGGGAAGCACCTAGCTAGGCTAGCGACAACTATATTTGAC
GCTATGGTAATAAACCTTGGATTGGATCCAATAGAATCCAAATCCCATTTATCAAATTCT
ACTGGCATTGTACGTGTCTATCGCTACCCACATTGCTCCAACTCCAGCTCTGCATCTGCA
TGGGGCATGGACGTGCACACTGACAGCTCTGTGCTCTCGATACTAAATCAAGATGAAGTC
GGTGGACTCGAAGTTCTCAAAGACAATGAGTGGTTCAGTGTTAACCCAATTCCCAACACA
CTGATTGTCAACCTCGGAGACATGATGCAGGCGATAAGCGATGACAAGTACAAGAGTGTG
AAGCACAGAGTGAAGGTGAACAGAAGCAAAGAGAGAGTTTCAATCTGCTATTTTGTGTTT
CCGGGAGAAGGCAGTGTGATTCGGAGC---------------TCAAACTATAAGCCCTTT
ACTTATAGGGATTTTCAGAACGAAGTGCAGCAAGATATAAAGAGTGTTGGGTATAAGGTC
GGGCTTGAGAGGTTCCAAGCT------------
>Maldo_Gala_03g018620
------------------------------------------------------------
---------ATGGAT---TTCAAACCTCCCTTCCAACAAATCTGCAAGGCAATACTCTTA
CAGAATTCCACCCATGAAGCA---TTATCA---------------AGTCATGATGATGAC
AAGGTTTCTCTTGTTGAGGAATGTGAACTGCCGCTGATAGATCTTAGTCATCTAAATTTG
---GGTCACTTTGAGGGAGACAAGTGTATGAATGAGATCGCTCAAGCAGCCAGCCAATGG
GGTTTCTTCCAAGTTGTGAATCATGGAGTTTCACAAGAAATTATAAAGAGTATGCAAAAT
GAGCAAAGGAGGCTATTTCATAAGCCTTTTGCAGAAAAGGTTGAAAAG---AATTTCTTG
AATTCATCCAGCAATTGTTACCGCTGGGGGAATCCACAA---------------------
---------------GCTACTTGTTTGAGGCAGTTCTCATGGTCAGAAGCATTTCATATA
TCTGTCACCGAAATTCCAACGATGAAT------------GAT---CATCACAACAGTCTC
AGATCAACAATTGAAGCATTCGTGAAGACGGTGTCTGGTTTGGCTAAACGCTTAGCTGAA
ATACTGGCACAGCCTTTGGGTGTCAAACCGAATTACTTTGAAGAGAATTGTCCACCAAGA
ACTAGTTATCTTCGACTGAATAGATATGCTCCATGTCCATTT------CCTTCGCAAGTG
TTTGGCCTCATCTCGCACACCGATACCGATTTCCTAACTATAGTTCACCAGGACCAAGTA
GGAGGCCTGGAAATATTTAAAGATGGAAGATGGTTGGCTGTTAAACCTAATCCTGAAGCT
CTTGTTGTCAACATTGGGGACTTCTTTGAGGCCTTGAGCAATGGCGCATACAAAAGCATC
AAACACCGAGTGGTTAGCACACAAGAAGTTGAGAGATTATCTGTGGCATATTTCTACTGC
CCCTCCTACGATGCTGTGGTCCAAAACTGCGGTAATGAACCATCAACTTATAGGCAGTTC
ACTTTGAGGGAGTATAAACTCCAAACTCAAATTGATGTTCAGGAAACTGGTGAGAAAGTA
GGGCTCTCAAGATTTCTCCTT------------
>Maldo_Gala_05g030700
------------------------------------------------------------
---------ATGGAC---TTGGACCCACCATTTTACAAGGCCTACAAGACC---CTTTTC
GACAAAACCGTCGACAAAGCCAACAAC---ATCAACAACAACAAAGAGGAGGTGTTACAA
CAGTTTGTTATGGTGGAGGAATGTGAGCTGCCACTGATCAATCTGGGGCGGCTGGAGCTA
---GGAGAAAAAGAGAGGGAGGAGTGCATGACGGAGATAGCTAGGGCATCGCAAGAGTGG
GGTTTCTTTCAGGTAGTGAATCATGGGATTTCAGGAGAGCTTCTTCAGAAGATGAAGAAT
GAGCAAGAGATGGTGTTCAAGCAATCTTTTGATAAGAAGAGGCAAGAGGACAAGTGCTTG
AACTTTTTATCGGGAACTTACCGTTGGGGAACTCCTTCT---------------------
---------------GCCACATGCCTACGGCAGTTAGCATGGTCTGAAGCTTTTCACATT
CCACTCAATGATACTTCTGCTACATCAGCT------TCTGGT---CTCAATTATACACTC
AGCTCAACAATAGAACAATTTGCTACAACAATTTCAAGTTTGGCAGTGAAATTGGCTGAA
ATTTTGGCTGAGAAATTAGGTCACAAATCAACATTTTTCCAAGAAAATTGTTTTCCCAGC
ACTTGCTATCTTCGAATGAATCGTTATCCACCGTGCCCCATC------CCTTCTGAGGTG
TTTGGATTGATGCCACACACTGATAGTGATTTCCTCACAATATTGCATCAAGACCAGGTT
GGCGGATTGCAGTTGATCAAAGACGATGAATGGATCGCAGTTAAACCTAATCCAGAGGCT
CTAGTCATCAACGTTGGAGATCTATTTCAGGCATGGAGCAACAATGTGTACAAGAGCGTT
CAACATCGAGTTGTCACGAACTTACAAGTGGAACGATTCTCAACTGCATATTTCTTATGT
CCTTCATATGACACCGTGATACAGAGTTGC---AGGGAGCCTTCTGTCTATAGAAAATTC
AGCTTTGGGGAGTATAGGCGGCAAGTCCAAGAGGATGTTCAAAAACTGGGTTCGAAAATA
GGTCTTCCTAGATTTGTCGTA------------
>Maldo_Gala_10g028000
------------------------------------------------------------
---------ATGGAC---TCGGACCCACCATTTCGCAAGGCCTACAAGACC---CTTTTC
GACAACACCGTCAACAAAGCCAACAAC---ATCAGCAACAACAAGGAGGAGGTGATACAA
CAGTTTGTTACAGTGGAGGAATGTGAACTGCCGCTGATTGATCTTGGGCGGCTGGAGCTC
---GGAGAAAAGGAGAGGGAGAAGTGCATGACGGAAATAGCTAGGGCATCGCAAGAGTGG
GGTTTCTTTCAGGTAGTGAATCATGGGATTTCAGGAGGGCTTCTTCAGAAGATGAAGAGT
GAGCAAGAGAAGGTATTCAAGCAATCTTTTGATAAGAAGAGGCAAGAGGACAAGCACTTG
AACTTTTCACCGGGAACTTATCGTTGGGGAACTCCTTCT---------------------
---------------GCCACATGCCTACGGCAGTTAGCATGGTCTGAAGCTTTTCACATT
CCACTCAACGACATTTCTGCTACATCAGCT------TCTGGT---CTCAACCATACACTC
AGCTCAACAATGGAACAATTTGCTACAACAGTTTCAAGTTTGGCACTGAAATTGGCTGAA
ATTTTGGCGGAGAAATTAGGTCACAAGTCAACATTTTTCCTAGAAAATTGTTTGCCCAGC
ACTTGCTATCTTCGAATGAACCGATATCCGCCTTGCCCCATC------CCTTCTGAGGTG
TTTGGATTGATGCCACACACTGATAGTGATTTCCTTACAATATTGCACCAAGACCAGGTT
GGAGGATTGCAGTTGATCAAAGACGATAGATGGATCGCAGTTAAACCTAATCCAGAAGCT
CTAATCATTAACATTGGAGATCTATTTCAGGCATGGAGCAACAATGTGTACCAGAGTGTT
CAACATCGAGTTGTCACGAATTTGCAAGTGGAACGATTCTCAACCGCATATTTCTTATGT
CCTTCATATGACACCGTGATACAGAGTTGC---AGGGAGCCTTCTGTCTATAGAAAATTC
AGCTTTGGGGAGTATAGGCGGCAAGTCCAAGAGGATGTTCAAAAATTGGGTTCAAAAATT
GGTCTTCCGAGATTTGTCGTA------------
>Maldo_Gala_11g006320
------ATG------------------------------CCTAACCTCCATTGTTCTGAT
AAAATGGCTTCTGAA---TCCTACCCTCCTCTGTTCCGTTCACACACAGAT---------
---TCAACCCAGGCCGCTGAT------------------------TTGGATGACCAACTC
AACCCAGTTCATGATTTGGAGGATCCGATTCCTCTGGTGGATCTCCAGAGCCTGAAA---
------------------------------------CTTGGGGAGGCATGTGAGTTTTGG
GGCATTTTTCGTTTGGTCGACCATGGAGTTCCTCCAACCCTTTTGACCCAACTTGAAGAG
CATGCCAAAGCGGTTTTTTCCCTGCCGTTTGAATCCAAACAGAGCCTT---ATC------
---ACCAGCCCTCTGTCCTACTTCTGGGGTACCCCTGCCCTAACTCCATCTGGGGCAGCC
TTATCAACAAAGGGTACTAGTACCCTCCAGAATATCAATTGGGTTGAAGGACTGAATGTC
CCTCTAGCTCAACTCAGTCAATTCCAA---ACTGACAATCCC---ACAGTTGCTTCTTTC
AGCCTTGTGCTGGAAGAATATGGGAAGCACCTAGCCAGGCTAGCCACAACTATATTTGAA
GCTATGGTAAAAAGCCTTGGATTGGATCCAATAGAATCCAAATCCCACTTATCCAATTCC
ACTGGCGTTGTACGTGTCTATCGCTACCCACATTGCTCCAACTCTGCATCTGCATCTGCA
TGGGGCATGGACGTCCACACTGACAGCTCTGTGCTCTCGATACTAAACCAAGATGATGTC
GGTGGACTCGAAGTTCTCAAAGACACCGAGTGGTTCAATGTAAACCCAATTCCCAGCACA
CTAGTTGTCAACCTCGGGGACATGATGCAGGCGATAAGCGACGACAAATACAAGAGTGTG
AAGCACAGAGTGAAGGTGAACAGAAGCAAAGAGAGAATTTCAATCTGCTACTTCGTGTTT
CCTGGAGAAGGCAGTGTGATTCGGAGC---------------TCAAACTACAAGCCCTTT
ACATACAGTGACTTTCAGAAGGAAGTGCAGAAAGATTTAAAGACTGTTGGTTATAAGGTT
GGGCTCGAGAGATTCAAAGCT------------
>Maldo_Gala_11g020490
------------------------------------------------------------
---------ATGGAT---TTCGAACCTCCATTCCAACAAACCTGGAAGGCAATACTCTTA
CAGAATTCCAGCCATGAAGCATTATTAAAA---------------AGTCATGATTATGAC
AAGCTTTCTCTTGCTGAGGAATGTGAGCTGCCTCTGATAGATCTTAGCCATCTAAATTTG
---GGTCACCTAGAGAGAGACAAGTGTATGAATGATATCGCTCAAGCTGCAAACCAATGG
GGTTTCTTCCAAGTTGTGAATCATGGAGTTTCACAAAAAGTTATAAAGAGCATGCAATAT
GAGCAAAAGAGGCTATTTCACATGCCCTTTGCAGAAAAGGTTGAAAAG---AATTTCTTG
AATTTATCCAGCAACTGTTACCGCTGGGGAAATCCACAA---------------------
---------------GCTACTTGTTTGAGGCAGTTCTTATGGTCAGAAGCATTTCATATA
TCACTCAATGAAATTCCAACAATGAAT------------GAT---CTTCACAAGAGTCTC
AAG---------------------TACATGGTATCTGGTTTGGCTAAAAGCTTAGCTGAA
ATTCTGGCACAGCCTTTGGGTGTCAAATCGATTTACTTTGAAGAGAATTGCCCACCAAGA
AGTAGTTATCTTCGACTGAATAGATACGCTCCACGTCCGTTT------CCTTCGCAAGTG
TTTGGCCTCGTCTCGCACACTGATACCGATTTCCTAACTATAGTTCACCAGGACCAAGTA
GGAGGTCTGGAAATATTTAAAGATGGAAGATGGATGGCAGTTAAACCTAATCCTGAAGCT
CTCATTGTCAACATTGGGGACTTGTTTGAGGCCTTGAGCAATGGCATATACAAGAGCATC
AAACACCGAGTGGTTACCGGACAAGAAGTTGAGAGGTTTTCTGTGGCATATTTCTACTGC
CCCTCCTACGATGTAGTGGTCCGAAGCTGCGGTGATGAACCATCAACTTATAGGCAGTTC
ACTTTGAGGGAGTATAAACTCCAAACTCAAATTGATGTTCAGGAAACTGGTGAGAAAGTA
GGGCTCCCAAGATTTCTCCTT------------
>Maldo_Gala_13g000760
------------------------------------------------------------
------ATGATAGAC---TCAACCCCTCCTCTCCAACACCATTACATATCC---CTCGTG
CGCAACCATCAT---------------------------TGCCAAGGCATCGACCGCGGA
CAAGGAGCGGTCACGGAAGAATGCCAGCTCCCGTTGATAGACCTCAACGGGCTGAATAGC
CTCAACGAGAGGGAGAGGCTAGATTGTGCTGCAGCCATCTGCAGAGCGTCGTCGGAGTGG
GGTTTTTTTCAAGTGGTGAACCACGGGATAAGTTCCGAGCTACTACAGAATATGACGACG
GAGCAGCTCAAACTGTTTGGAGCGCCCTTCGAACGGAAAGCTACTTGC---GGGCTGCTC
AAT---------AATTCGTACAGGTGGGGGACACCGACT---------------------
---------------GCGACTGGTCCGACTCAGTACTCTTGGTCCGAAGCCTTTCACATT
CCTGTCACAAAAATCTCGGACCAAGGTTGC------TATGGGGACGATTTTAGCTCTCTC
AGGGAAGTGATGGAGGAATTCGCAGGAGCAATGGCAAACCTAGCGGAGTTGCTAGCCGGG
ATCCTAGTGAACAACCTGGGACACCGGAAGGAAGCACTGCAAGACATTTGTGACTCGAGC
ACTTGCTTTCTCCGATTGAACCGCTACCCGGCTTGTCCGATA------TCACCGGAGATG
TTCGGCTTAGTGCCTCACACTGACAGCGATTTCCTGACAATTCTAAGCCAAGACGAAGTG
GGAGGACTTCAACTCTTGAAAGACTCCAAATGGGTTGCTGTAAAACCCAACCAAGATGCA
CTTATCGTAAACATCGGAGATCTTTTTCAGGCGTGGAGCAATGACCAGTACAAAAGTGTG
GAGCACAAGGTGATGGCAAATGAGAAGAGGGAACGCTACTCAATAGCATACTTCATGTGC
CCTTCCTACGATTCTTTAATCGGCAGTTGCAGATCACAATCTTCCATCTATAGAAACTTC
ACTTTTCAAGATTACAGAAACCAAGTCCAGCAAGATGTTCAGAAACTTGGACACAAAGTC
GGCCTTTCGAGATTCCTTCTTCGA---------
>Maldo_Gala_16g000690
------------------------------------------------------------
------ATGATAGAA---TCAATCCCTCCTCTCCATCAACATTACAAAACC---CTCGTG
CGCAACCTTCAC---------------------------TGCCACGGCACCGACCACGGA
CAAGGACCGGTCACGGAAGAATGCCAGCTACCGTTGATAGACCTCAACGGGCTGAATAGC
CTCGATGAGAGGGAGAGGCTAGAATGCGCTGCAGCCATCTGCAGCGCGTCGTCGGAGTGG
GGGTTTTTTCAAGTGGTGAACCACGGGATAAGTCCCGAGCTACTAAAGAACATGAAGACG
GAGCAGCTCAACCTGTTTGGAGTGCCCTTCGAGCAGAAGGCTACTTGC---GGGCTGCTT
AAT---------AATTCGTACAGGTGGGGGACGCCGAGC---------------------
---------------GCGACTCGTCCAACTCAGTACTCCTGGTCCGAAGCTTTTCACATT
CCTGTCACAAAAATCTCGGACCAAGCTTGT------TATGGGGACGGTTTTAGCTCTCTC
AGGGAAGTGATGGAAGTATTTGCAGGAGCAATGGCAAACCTGGCGGAGTTGCTAGCCGGG
ATTCTAGTGAACAACCTGGGCTACCGGAAGGAGGCGCTGCAAGACATTTGTGACTCGAGC
ACTTGCTTTCTCCGATTGAACCGCTACCCGGCTTGTCCGATA------TCACCGGAGATG
TTCGGCTTAGTGCCTCACACTGACAGCGATTTCCTCACAATTCTAAGCCAGGACGAAGTG
GGAGGACTTCAGCTCTTGAAAGACTCCAAATGGGTTGCTGTAAAACCTAACCAAGATGCA
CTTATTGTTAACATCGGAGATCTTTTTCAGGCGTGGAGCAATGATGTGTACAAAAGTGTG
GAGCACAAGGTGATGGCAAACGAGAAGAGGGAACGTTACTCAATAGCATACTTCATGTGC
CCTTCCTACGATTCTTTAATCGGGAGTTGCAGATCACAATCTTCCATCTACAGAAACTTC
ACTTTTCGAGATTACAGGAATCAAGTCCAGCAGGATGTTCAGAAACTTGGACACAAAGTC
GGCCTTTCGAGATTCCTTCTTCGA---------
>Maldo_HF03615-RA
------------------------------------------------------------
---------ATGGAT---TTCGAACCTCCATTCCAACAAACCTGGAAGGCAATACTCTTA
CAGAATTCCAGCCATGAAGCATTATTAAAA---------------AGTCATGATTATGAC
AAGCTTTCTCTTGCTGAGGAATGTGAGCTGCCTCTGATAGATCTTAGCCATCTAAATTTG
---GGTCACCTAGAGAGAGACAAGTGTATGAATGATATCGCTCAAGCTGCAAACCAATGG
GGTTTCTTCCAAGTTGTGAATCATGGAGTTTCACAAAAAGTTATAAAGAGCATGCAATAT
GAGCAAAAGAGGCTATTTCACATGCCCTTTGCAGAAAAGGTTGAAAAG---AATTTCTTG
AATTTATCCAGCAACTGTTACCGCTGGGGAAATCCACAA---------------------
---------------GCTACTTGTTTGAGGCAGTTCTTATGGTCAGAAGCATTTCATATA
TCACTCAACGAAATTCCAACAATGAAT------------GAT---CTTCACAAGAGTCTC
AAGTCAACAATTGAAGCATTCGTGAAGATGGTATCTGGTTTGGCTAAAAGCTTAGCTGAA
ATTCTGGCACAGCCTTTGGGTGTCAAATCGATTTACTTTGAAGAGAATTGCCCACCAAGA
AGTAGTTATCTTCGACTGAATAGATACGCTCCACGTCCGTTT------CCTTCGCAAGTG
TTTGGCCTCGTCTCGCACACTGATACCGATTTCCTAACTATAGTTCACCAGGACCAAGTA
GGAGGTCTGGAAATATTTAAAGATGGAAGATGGATGGCAGTTAAACCTAATCCTGAAGCT
CTCATTGTCAACATTGGGGACTTGTTTGAGGCCTTGAGCAATGGCATATACAAGAGCATC
AAACACCGAGTGGTTACCGGACAAGAAGTTGAGAGGTTTTCTGTGGCATATTTCTACTGC
CCCTCCTACGATGTAGTGGTCCGAAGCTGCGGTGATGAACCATCAACTTATAGGCAGTTC
ACTTTGAGGGAGTATAAACTCCAAACTCAAATTGATGTTCAGGAAACTGGTGAGAAAGTA
GGGCTCCCAAGATTTCTCCTT------------
>Maldo_HF04426-RA
------------------------------------------------------------
---------ATGGAT---TTCAAACCTCCCTTCCAACAAATCTGCAAGGCAATACTCTTA
CAGAATTCCACCCATGAAGCA---TTATCA---------------AGTCATGATGATGAC
AAGGTTTCTCTTGTTGAGGAATGTGAACTGCCGCTGATAGATCTTAGTCATCTAAATTTG
---GGTCACTTTGAGGGAGACAAGTGTATGAATGAGATCGCTCAAGCAGCCAGCCAATGG
GGTTTCTTCCAAGTTGTGAATCATGGAGTTTCACAAGAAATTATAAAGAGTATGCAAAAT
GAGCAAAGGAGGCTATTTCATAAGCCTTTTGCAGAAAAGGTTGAAAAG---AATTTCTTG
AATTCATCCAGCAATTGTTACCGCTGGGGGAATCCACAA---------------------
---------------GCTACTTGTTTGAGGCAGTTCTCATGGTCAGAAGCATTTCATATA
TCTGTCACCGAAATTCCAACGATGAAT------------GAT---CATCACAACAGTCTC
AGATCAACAATTGAAGCATTCGTGAAGACGGTGTCTGGTTTGGCTAAACGCTTAGCTGAA
ATACTGGCACAGCCTTTGGGTGTCAAACCGAATTACTTTGAAGAGAATTGTCCACCAAGA
ACTAGTTATCTTCGACTGAATAGATATGCTCCATGTACATTT------CCTTCGCAAGTG
TTTGGCCTCATCTCGCACACCGATACCGATTTCCTAACTATAGTTCACCAGGACCAAGTA
GGAGGCCTGGAAATATTTAAAGATGGAAGATGGTTGGCTGTTAAACCTAATCCTGAAGCT
CTTGTTGTCAACATTGGGGACTTCTTTGAGGCCTTGAGCAATGGCGCATACAAAAGCATC
AAACACCGAGTGGTTAGCACACAAGAAGTTGAGAGATTATCTGTGGCATATTTCTACTGC
CCCTCCTACGATGCTGTGGTCCAAAACTGCGGTAATGAACCATCAACTTATAGGCAGTTC
ACTTTGAGGGAGTATAAACTCCAAACTCAAATTGATGTTCAGGAAACTGGTGAGAAAGTA
GGGCTCTCAAGATTTCTCCTT------------
>Maldo_HF08034-RA
------------------------------------------------------------
------ATGATAGAA---TCAATCCCTCCTCTCCATCAACATTACAAAACC---CTCGTG
CGCAACCTTCAC---------------------------TGCCACGGCACCGACCACGGA
CAAGGACCGGTCACGGAAGAATGCCAGCTACCGTTGATAGACCTCAACGGGCTGAATAGC
CTCGATGAGAGGGAGAGGCTAGAATGCGCTGCAGCCATCTGCAGCGCGTCGTCGGAGTGG
GGGTTTTTTCAAGTGGTGAACCACGGGATAAGTCCCGAGCTACTAAAGAACATGAAGACG
GAGCAGCTCAACCTGTTTGGAGTGCCCTTCGAGCAGAAGGCTACTTGC---GGGCTGCTT
AAT---------AATTCGTACAGGTGGGGGACGCCGAGC---------------------
---------------GCGACTCGTCCAACTCAGTACTCCTGGTCCGAAGCTTTTCACATT
CCTGTCACAAAAATCTCGGACCAAGCTTGT------TATGGGGACGGTTTTAGCTCTCTC
AGGGAAGTGATGGAAGTATTTGCAGGAGCAATGGCAAACCTGGCGGAGTTGCTAGCCGGG
ATTCTAGTGAACAACCTGGGCTACCGGAAGGAGGCGCTGCAAGACATTTGTGACTCGAGC
ACTTGCTTTCTCCGATTGAACCGCTACCCGGCTTGTCCGATA------TCACCGGAGATG
TTCGGCTTAGTGCCTCACACTGACAGCGATTTCCTCACAATTCTAAGCCAGGACGAAGTG
GGAGGACTTCAGCTCTTGAAAGACTCCAAATGGGTTGCTGTAAAACCTAACCAAGATGCA
CTTATTGTTAACATCGGAGATCTTTTTCAGGCGTGGAGCAATGATGTGTACAAAAGTGTG
GAGCACAAGGTGATGGCAAACGAGAAGAGGGAACGTTACTCAATAGCATACTTCATGTGC
CCTTCCTACGATTCTTTAATCGGGAGTTGCAGATCACAATCTTCCATCTACAGAAACTTC
ACTTTTCGAGATTACAGGAATCAAGTCCAGCAGGATGTTCAGAAACTTGGACACAAAGTC
GGCCTTTCGAGATTCCTTCTTCGA---------
>Maldo_HF12234-RA
------------------------------------------------------------
---------ATGGAT---TTGGACCCACCATTTTACAAGGCCTACAAGACC---CTTTTC
GACAAAACCGTCGACAAAGCCAACAAC---ATCAACAACAACAAGGAGGAGGTGTTACAA
CAGCTTGTTATGGTGGAGGAATGTGAGCTGCCACTGATCAATCTGGGGCGGCTGGAGCTA
---GGAGAAAAAGAGAGGGAGGAGTGCATGACGGAGATAGCTAGGGCATCGCAAGAGTGG
GGTTTCTTTCAGGTAGTGAATCATGGGATTTCAGGAGAGCTTCTTCAGAAGATGAAGAAT
GAGCAAGAGATGGTGTTCAAGCAATCTTTTGATAAGAAGAGGCAAGAGGACAAGTGCTTG
AACTTTTTATCGGGAACTTACCGTTGGGGAACTCCTTCT---------------------
---------------GCCACATGCCTACGGCAGTTAGCATGGTCTGAAGCTTTTCACATT
CCACTCAATGATACTTCTGCTACATCAGCT------TCTGGT---CTCAATTATACACTC
AGCTCAACAATGGAACAATTTGCTACAACAATTTCAAGTTTGGCACTGAAATTGGCTGAA
ATTTTGGCTGAGAAATTAGGTCACAAATCAACATTTTTCCAAGAAAATTGTTTTCCCAGC
ACTTGCTATCTTCGAATGAATCGTTATCCACCGTGCCCCATC------CCTTCTGAGGTG
TTTGGATTGATGCCACACACTGATAGTGATTTCCTCACAATATTGCATCAAGACCAGGTT
GGCGGATTGCAGTTGATCAAAGACGATGAATGGATCGCAGTTAAACCTAATCCAGAGGCT
CTAGTCATCAACGTTGGAGATCTATTTCAGGCATGGAGCAACAATGTGTACAAGAGCGTT
CAACATCGAGTTGTCACGAACTTACAAGTGGAACGATTCTCAACTGCATATTTCTTATGT
CCTTCATATGACACCGTGATACAGAGTTGC---AGGGAGCCTTCTGTCTATAGAAAATTT
AGCTTTGGGGAGTATAGGCGGCAAGTCCAAGAGGATGTTCAAAAACTGGGTTCGAAAATA
GGTCTTCCTAGATTTGTCGTA------------
>Maldo_HF17792-RA
------------------------------------------------------------
---------ATGGAC---TCGGACCCACCATTTCGCAAGGCCTACAAGACC---CTTTTC
GACAACACCGTCAACAAAGCCAACAAC---ATCAGCAACAACAAGGAGGAGGTGATACAA
CAGTTTGTTACAGTGGAGGAATGTGAACTGCCGCTGATTGATCTTGGGCGGCTGGAGCTC
---GGAGAAAAGGAGAGGGAGAAGTGCATGACGGAAATAGCTAGGGCATCACAAGAGTGG
GGTTTCTTTCAGGTAGTGAATCATGGGATTTCAGGAGGGCTTCTTCAGAAGATGAAGAGT
GAGCAAGAGAAGGTATTCAAGCAATCTTTTGATAAGAAGAGGCAAGAGGACAAGCACTTG
AACTTTTCACCGGGAACTTATCGTTGGGGAACTCCTTCT---------------------
---------------GCCACATGCCTACGGCAGTTAGCATGGTCTGAAGCTTTTCACATT
CCACTCAACGACATTTCTGCTACATCAGCT------TCTGGT---CTCAACCATACACTC
AGCTCAACAATGGAACAATTTGCTACAACAGTTTCAAGTTTGGCACTGAAATTGGCTGAA
ATTTTGGCGGAGAAATTAGGTCACAAGTCAACATTTTTCCTAGAAAATTGTTTGCCCAGC
ACTTGCTATCTTCGAATGAACCGATATCCGCCTTGCCCCATC------CCTTCTGAGGTG
TTTGGATTGATGCCACACACTGATAGTGATTTCCTTACAATATTGCACCAAGACCAGGTT
GGAGGATTGCAGTTGATCAAAGACGATAGATGGATCGCAGTTAAACCTAATCCAGAAGCT
CTAATCATTAACATTGGAGATCTATTTCAGGCATGGAGCAACAATGTGTACCAGAGTGTT
CAACATCGAGTTGTCACGAATTTGCAAGTGGAACGATTCTCAACCGCATATTTCTTATGT
CCTTCATATGACACCGTGATACAGAGTTGC---AGGGAGCCTTCTGTCTATAGAAAATTC
AGCTTTGGGGAGTATAGGCGGCAAGTCCAAGAGGATGTTCAAAAATTGGGTTCAAAAATT
GGTCTTCCGAGATTTGTCGTA------------
>Maldo_HF40108-RA
CATGATATGGAGGATCCGATTCCTGTCCCTCTAGCTCAACCTGACCTCCGTTGTTCTGAG
AAAATGGCTTCTGAA---TCCTACCCTCCACCGTTTCGTTCACTTCCAGAT---------
---TCAACCCAGGCCGTTGAT------------------------TTGGATGACCAAGTC
AACCCGGTTCATGATTCGGAGGATCCGATTCCTGTGGTGGATCTCCAGAGCCTGAAA---
------------------------------------CTTGGCGAGGCATGCGAGTTTTGG
GGAATTTTTCGTTTGGTCAATCATGGAGTTCCTCCAACCCTTTTGACCCAACTTCGGGAG
CATGCCAAAATGGTTTTTTCCCTGCCGTTTGAGTCCAAACAGAGCCTT---ATC------
---ACCAACCCTCTGTCCTACTTCTGGGGTACCCCTGCCCTTACTCCATCTGGGGCGGCC
TTATCAACAAAGGGTAGTAGTACCCTCCAGAATATCAACTGGGTTGAAGGACTCAACGTC
CCTCTAGCTCAACTCAGT---TTTCAA---ATTGACAATCCC---ATAATTGCTTCTTTC
AGCCTTGTGCTAGAAGAATATGGGAAGCACCTAGCTAGGCTAGCGACAACTATATTTGAC
GCTATGGTAATAAACCTTGGATTGGATCCAATAGAATCCAAATCCCATTTATCAAATTCT
ACCGGCATTGTACGTGTCTATCGCTACCCACATTGCTCCAACTCCAGCTCTGCATCTGCA
TGGGGCATGGACGTGCACACTGACAGCTCTGTGCTCTCGATACTAAATCAAGATGAAGTC
GGTGGACTCGAAGTTCTCAAAGACAATGAGTGGTTCAGTGTTAACCCAATTCCCAACACA
CTGATTGTCAACCTCGGAGACATGATGCAGGCGATAAGCGATGACAAGTACAAGAGTGTG
AAGCACAGAGTGAAGGTGAACAGAAGCAAAGAGAGAGTTTCAATCTGCTATTTTGTGTTT
CCGGGAGAAGGCAGTGTGATTCGGAGC---------------TCAAACTATAAGCCCTTT
ACTTATAGGGATTTTCAGAACGAAGTGCAGCAAGATATAAAGAGTGTTGGGTATAAGGTG
TCACTCGAAAGATTTAGGACA------------
>Maldo_HF41950-RA
------------------------------------------------------------
------ATGATAGAC---TCAACCCCTCCTCTCCAACACCATTACATATCC---CTCGTG
CGCAACCATCAT---------------------------TGCCAAGGCATCGACCGCGGA
CAAGGAGCGGTCACGGAAGAATGCCAGCTCCCGTTGATAGACCTCAACGGGCTGAATAGC
CTCAACGAGAGGGAGAGGCTAGAATGTGCTGCAGCCATCTGCAGAGCGTCGTCGGAGTGG
GGTTTTTTTCAAGTGGTGAACCACGGGATAAGTTCCGAGCTACTACAGAATATGACGACG
GAGCAGCTCAAACTGTTTGGAGCGCCCTTCGAACGGAAAGCTACTTGC---GGGCTGCTC
AAT---------AATTCGTACAGGTGGGGGACACCGACT---------------------
---------------GCGACTGGTCCGACTCAGTACTCTTGGTCCGAAGCTTTTCACATT
CCTGTCACAAAAATCTCGGACCAAGGTTGC------TATGGGGACGATTTTAGCTCTCTC
AGGGAAGTGATGGAGGAATTCGCAGGAGCAATGGCAAACCTAGCGGAGTTGCTAGCCGGG
ATCCTAGTGAACAACCTGGGACACCGGAAGGAAGCACTGCAAGACATTTGTGACTCGAGC
ACTTGCTTTCTCCGATTGAACCGCTACCCGGCTTGTCCGATA------TCACCGGAGATG
TTCGGCTTAGTGCCTCACACTGACAGCGATTTCCTGACAATTCTAAGCCAAGACGAAGTG
GGAGGACTTCAGCTCTTGAAAGACTCCAAATGGGTTGCTGTAAAACCCAACCAAGATGCA
CTTATCGTAAACATCGGAGATCTTTTTCAGGCGTGGAGCAATGACGAGTACAAAAGTGTG
GAGCACAAGGTGATGGCAAATGAGAAGAGGGAACGCTACTCAATAGCATACTTCATGTGC
CCTTCCTACGATTCTTTAATCGGCAGTTGCAGATCACAATCTTCCATCTATAGAAACTTC
ACTTTTCAAGATTACAGAAACCAAGTCCAGCAAGATGTTCAGAAACTTGGACACAAAGTC
GGCCTTTCGAGATTCCTTCTTCGA---------
>Maldo_HF43419-RA
------ATG------------------------------CCTAACCTCCATTGTTCTGAG
AAAATGGCTTCTGAA---TCCTACCCTCCTCTGTTCCGTTCACACACAGAT---------
---TCAACCCAGGCCGCTGAT------------------------TTGGATGACCAACTC
AACCCAGTTCATGATTTGGAGGATCCGATTCCTCTGGTGGATCTCCAGAGCCTGAAA---
------------------------------------CTTGGGGAGGCATGTGAGTTTTGG
GGCATTTTTCGTTTGGTCGACCATGGAGTTCCTCCAACCCTTTTGACCCAACTTGAAGAG
CATGCCAAAGCGGTTTTTTCCCTGCCGTTTGAATCCAAACAGAGCCTT---ATC------
---ACCAGCCCTCTGTCCTACTTCTGGGGTACCCCTGCCCTAACTCCATCTGGGGCAGCC
TTATCAACAAAGGGTACTAGTACCCTCCAGAATATCAATTGGGTTGAAGGACTGAATGTC
CCTCTAGCTCAACTCAGTCAATTCCAA---ACTGACAATCCC---ACAGTTGCTTCTTTC
AGCCTTGTGCTGGAAGAATATGGGAAGCACCTAGCCAGGCTAGCCACAACTATATTTGAA
GCTATGGTAAAAAGCCTTGGAATGGATCCAATAGAATCCAAATCCCACTTATCCAATTCC
ACTGGCGTTGTACGTGTCTATCGCTACCCACATTGCTCCAACTCTGCATCTGCATCTGCA
TGGGGCATGGACGTCCACACTGACAGCTCTGTGCTCTCGATACTAAACCAAGATGATGTC
GGTGGACTCGAAGTTCTCAAAGACACCGAGTGGTTCAATGTAAACCCAATTCCCAGCACA
CTAGTTGTCAACCTCGGGGACATGATGCAGGCGATAAGCGACGACAAATACAAGAGTGTG
AAGCACAGAGTGAAGGTGAACAGAAGCAAAGAGAGAATTTCAATCTGCTACTTCGTGTTT
CCTGGAGAAGGCAGTGTGATTCGGAGC---------------TCAAACTACAAGCCCTTT
ACATACAGTGACTTTCAGAAGGAAGTGCAGAAAGATTTAAAGACTGTTGGTTATAAGGTT
GGGCTCGAGAGATTCAAAGCT------------
>Malsi_03g005650
CATCATATGGACGATCCGATTCCTGTCCCTCTAGCTCAA---------------------
---------TTTCAA---ACTGATAATCCCATAATATTGCTTCTTTCAGAT---------
---TCAACCCAGGCCGTTGAT------------------------TTGGACGGCCAAGTC
AACCCGGTTCATGATTCGGAGGATCCGATTCCTGTGGTGGATCTCCAGAGCCTGAAA---
------------------------------------CTTGGCGAGGCATGCGAGTTTTGG
GGAATTTTTCGTTTGGTCAATCATGGAGTTCCTCCAACCCTTTTGACCCAACTTGGGGAG
CATGCCAAAATGGTTTTTTCCCTGCCGTTTGAGTCCAAACAGAGCCTT---ATC------
---ACCAACCCTCTGTCCTACTTCTGGGGTACCCCTGCCCTTACTCCATCTGGGGCGGCC
TTATCAACAAAGGGTAGTAGTACCCTCCAGAATATCAACTGGGTTGAAGGACTCAACGTC
CCTCTAGCTCAACTCAGT---TTTCAA---ATTGACAATCCC---ATAATTGCTTCTTTC
AGCCTTGTGCTAGAAGAATATGGGAAGCACCTAGCTAGGCTAGCGACAACTATATTTGAC
GCTATGGTAATAAACCTTGGATTGGATCCAATAGAATCCAAATCCCATTTATCAAATTCT
ACTGGCATTGTACGTGTCTATCGCTACCCACATTGCTCCAACTCCAGCTCTGCATCTGCA
TGGGGCATGGACGTGCACACTGACAGCTCTGTGCTCTCGATACTAAATCAAGATGAAGTC
GGTGGACTCGAAGTTCTCAAAGACAATGAGTGGTTCAGTGTTAACCCAATTCCCAACACA
CTGATTGTCAACCTCGGAGACATGATGCAGGCGATAAGCGATGACAAGTACAAGAGTGTG
AAGCACAGAGTGAAGGTGAACAGAAGCAAAGAGAGAGTTTCAATCTGCTATTTTGTGTTT
CCGGGAGAAGGCAGTGTGATTCGGAGC---------------TCAAACTATAAGCCCTTT
ACTTATAGGGATTTTCAGAACGAAGTGCAGCAAGATATAAAGAGTGTTGGGTATAAGGTC
GGGCTTGAGAGGTTCCAAGCT------------
>Malsi_03g018030
------------------------------------------------------------
---------ATGGAT---TTCAAACCTCCCTTCCAACAAATCTGCAAGGCAATACTCTTA
CAGAATTCCACCCATGAAGCA---TTATCA---------------AGTCATGATGATGAC
AAGGTTTCTCTTGTTGAGGAATGTGAACTGCCGCTGATAGATCTTAGTCATCTAAATTTG
---GGTCACTTTGAAGGAGACAAGTGTATGAATGAGATCGCTCAAGCAGCCAGCCAATGG
GGTTTCTTCCAAGTTGTGAATCATGGAGTTTCACAAGAAATTATAAAGAGTATGCAAAAT
GAGCAAAGGAGGCTATTTCATAAGCCTTTTGCAGAAAAGGTTGAAAAG---AATTTCTTG
AATTCATCCAGCAATTGTTACCGCTGGGGGAATCCACAA---------------------
---------------GCTACTTGTTTGAGGCAGTTCTCATGGTCAGAAGCATTTCATATA
TCTGTCACCGAAATTCCAACGATGAAT------------GAT---CATCACAACAGTCTC
AGATCAACAATTGAAGCATTCGTGAAGACGGTGTCTGGTTTGGCTAAACGCTTAGCTGAA
ATACTGGCACAGCCTTTGGGTGTCAAACCGAATTACTTTGAAGAGAATTGTCCACCAAGA
ACTAGTTATCTTCGACTGAATAGATATGCTCCATGTCCATTT------CCTTCGCAAGTG
TTTGGCCTCATCTCGCACACCGATACCGATTTCCTAACTATAGTTCACCAGGACCAAGTA
GGAGGCCTGGAAATATTTAAAGATGGAAGATGGTTGGCTGTTAAACCTAATCCTGAAGCT
CTTGTTGTCAACATTGGGGACTTCTTTGAGGCCTTGAGCAATGGCGCATACAAGAGCATC
AAACACCGAGTGGTTAGCACACAAGAAGTTGAGAGATTATCTGTGGCATATTTCTACTGC
CCCTCCTACGATGCTGTGGTCCGAAACTGCGGTAATGAACCATCAACTTATAGGCAGTTC
ACTTTGAGGGAGTATAAACTCCAAACTCAAATTGATGTTCAGGAAACTGGTGAGAAAGTA
GGGCTCTCAAGATTTCTCCTT------------
>Malsi_05g032230
------------------------------------------------------------
---------ATGGAC---TTGGACCCACCATTTTACAAGGCCTACAAGACC---CTTTTC
GACAAAACCGTCGACAAAGCCAACAAC---ATCAACAACAACAAGGAGGAGGTGTTACAA
CAGTTTGTTATGGTGGAGGAATGTGAGCTGCCACTGATCAATCTGGGGCGGCTGGAGCTA
---GGAGAAAAAGAGAGGGAGGAGTGCATGACGGAGATAGCTAGGGCATCGCAAGAGTGG
GGTTTCTTTCAGGTAGTGAATCATGGGATTTCAGGAGAGCTTCTTCAGAAGATGAAGAAT
GAGCAAGAGATGGTGTTCAAGCAATCTTTTGATAAGAAGAGGCAAGAGGACAAGTGCTTG
AACTTTTTATCGGGAACTTACCGTTGGGGAACTCCTTCT---------------------
---------------GCCACATGCCTACGGCAGTTAGCATGGTCTGAAGCTTTTCACATT
CCACTCAATGATACTTCTGCTACATCAGCT------TCTGGT---CTCAATTATACACTC
AGCTCAACAATAGAACAATTTGCTACAACAATTTCAAGTTTGGCAGTGAAATTGGCTGAA
ATTTTGGCTGAGAAATTAGGTCACAAATCAACATTTTTCCAAGAAAATTGTTTTCCCAGC
ACTTGCTATCTTCGAATGAATCGTTATCCACCGTGCCCCATC------CCTTCTGAGGTG
TTTGGATTGATGCCACACACTGATAGTGATTTCCTCACAATATTGCATCAAGACCAGGTT
GGCGGATTGCAGTTGATCAAAGACGATGAATGGATCGCAGTTAAACCTAATCCAGAGGCT
CTAGTCATCAACGTTGGAGATCTATTTCAGGCATGGAGCAACAATGTGTACAAGAGCGTT
CAACATCGAGTTGTCACGAACTTACAAGTGGAACGATTCTCAACTGCATATTTCTTATGT
CCTTCATATGACACCGTGATACAGAGTTGC---AGGGAGCCTTCTGTCTATAGAAAATTC
AGCTTTGGGGAGTATAGGCGGCAAGTCCAAGAGGATGTTCAAAAACTGGGTTCGAAAATA
GGTCTTCCTAGATTTGTCGTA------------
>Malsi_10g028770
------------------------------------------------------------
---------ATGGAC---TCGGACCCACCATTTCGCAAGGCCTACAAGACC---CTTTTC
GACAACACCGTCAACAAAGCCAACAAC---ATCAGCAACAACAAGGAGGAGGTGATACAA
CAGTTTGTTACAGTGGAGGAATGTGAACTGCCGCTGATTGATCTTGGGCGGCTGGAGCTC
---GGAGAAAAGGAGAGGGAGAAGTGCATGACGGAAATAGCTAGGGCATCGCAAGAGTGG
GGTTTCTTTCAGGTAGTGAATCATGGGATTTCAGGAGGGCTTCTTCAGAAGATGAAGAGT
GAGCAAGAGAAGGTATTCAAGCAATCTTTTGATAAGAAGAGGCAAGAGGACAAGCACTTG
AACTTTTCACCGGGAACTTATCGTTGGGGAACTCCTTCT---------------------
---------------GCCACATGCCTACGGCAGTTAGCATGGTCTGAAGCTTTTCACATT
CCACTCAACGACATTTCTGCTACATCAGCT------TCTGGT---CTCAACCATACACTC
AGCTCAACAATGGAACAATTTGCTACAACAGTTTCAAGTTTGGCACTGAAATTGGCTGAA
ATTTTGGCGGAGAAATTAGGTCACAAGTCAACATTTTTCCTAGAAAATTGTTTGCCCAGC
ACTTGCTATCTTCGAATGAACCGATATCCGCCTTGCCCCATC------CCTTCTGAGGTG
TTTGGATTGATGCCACACACTGATAGTGATTTCCTTACAATATTGCACCAAGACCAGGTT
GGAGGATTGCAGTTGATCAAAGACGATAGATGGATCGCAGTTAAACCTAATCCAGAAGCT
CTAATCATTAACATTGGAGATCTATTTCAGGCATGGAGCAACAATGTGTACAAGAGTGTT
CAACATCGAGTTGTCACGAATTTGCAAGTGGAACGATTCTCAACCGCATATTTCTTATGT
CCTTCATATGACACCGTGATACAGAGTTGC---AGGGAGCCTTCTGTCTATAGAAAATTC
AGCTTTGGGGAGTATAGGCGGCAAGTCCAAGAGGATGTTCAAAAATTGGGTTCAAAAATA
GGTCTTCCGAGATTTGTCGTA------------
>Malsi_11g006020
------ATG------------------------------CCTAACCTCCATTGTTCTGAG
AAAATGGCTTCTGAA---TCCTACCCTCCTCTGTTCCGTTCACACACAGAT---------
---TCAACCCAGGCCGCTGAT------------------------TTGGATGACCAACTC
AACCCAGTTCATGATTTGGAGGATCCGATTCCTCTGGTGGATCTCCAGAGCCTGAAA---
------------------------------------CTTGGGGAGGCTTGTGAGTTTTGG
GGCATTTTTCGTTTGGTCGACCATGGAGTTCCTCCAACCCTTTTGACCCAACTTGAAGAG
CATGCCAAAGCGGTTTTTTCCCTGCCGTTTGAATCCAAACAGAGCCTT---ATC------
---ACCAGCCCTCTGTCCTACTTCTGGGGTACCCCTGCCCTAACTCCATCTGGGGCAGCC
TTATCAACAAAGGGTACTAGTACCCCCCAGAATATCAATTGGGTTGAAGGACTGAATGTC
CCTCTAGCTCAACTCAGTCAATTCCAA---ACTGACAATCCC---ACAGTTGCTTCTTTC
AGCCTTGTGCTGGAAGAATATGGGAAGCACCTAGCCAGGCTAGCCACAACTATATTTGAA
GCTATGGTAAAAAGCCTTGGATTGGATCCAATAGAATCCAAATCCCACTTATCCAATTCC
ACTGGCGTTGTACGTGTCTATCGCTACCCACATTGCTCCAACTCTGCATCTGCATCTGCA
TGGGGCATGGACGTCCACACTGACAGCTCTGTGCTCTCGATACTAAACCAAGATGATGTC
GGTGGACTCGAAGTTCTCAAAGACACCGAGTGGTTCAATGTAAACCCAATTCCCAGCACA
CTAGTTGTCAACCTCGGGGACATGATGCAGGCGATAAGCGACGACAAATACAAGAGTGTG
AAGCACAGAGTGAAGGTGAACAGAAGCAAAGAGAGAATTTCAATCTGCTACTTCGTGTTT
CCTGGAGAAGGCAGTGTGATTCGGAGC---------------TCAAACTACAAGCCCTTT
ACATACAGTGACTTTCAGAAGGAAGTGCAGAAAGATTTAAAGACTGTTGGTTATAAGGTT
GGGCTCGAGAGATTCAAAGCT------------
>Malsi_11g018680
------------------------------------------------------------
---------ATGGAT---TTCGAACCTCCATTCCAACAAACCTGGAAGGCAATACTCTTA
CAGAATTCCAGCCATGAAGCATTATTAGAA---------------AGTCATGATTATGAC
AAGCTTTCTCTTGCTGAGGAATGTGAGTTGCCTCTGATAGATCTTAGCCATCTAAATTTG
---GGTCACTTAGAGAGAGACAAGTGTATGAATGATATCGCTCAAGCTGCAAACCAATGG
GGTTTCTTCCAAGTTGTGAATCATGGAGTTTCACAAAAAGTTATAAAGAGCATGCAATAT
GAGCAAAAGAGGCTATTTCACATGCCCTTTGCAGAAAAGGTTGAAAAG---AATTTCTTG
AATTTATCCAGCAACTGTTACCGCTGGGGAAATCCACAA---------------------
---------------GCTACTTGTTTGAGGCAGTTCTTATGGTCAGAAGCATTTCATATA
TCACTCAACGAAATTCCAACAATGAAT------------GAT---CTTCACAAGAGTCTC
AAG---------------------TACATGGTATCTGGTTTGGCTAAAAGCTTAGCTGAA
ATTCTGGCACAGCCTTTGGGTGTCGAATCGATTTACTTTGAAGAGAATTGCCCACCAAGA
AGTAGTTATCTTCGACTGAATAGATACGCTCCACGTCCGTTT------CCTTCGCAAGTG
TTTGGCCTCGTCTCGCACACTGATACCGATTTCCTAACTATAGTTCACCAGGACCAAGTA
GGAGGTCTGGAAATATTTAAAGATGGAAGATGGATGGCTGTTAAACCTAATCCTGAAGCT
CTCATTGTCAACGTTGGGGACTTGTTTGAGGCCTTGAGCAATGGCATATACAAGAGCATC
AAACACCGAGTGGTTACCGGACAAGAAGTTGAGAGGTTTTCTGTGGCATATTTCTACTGC
CCCTCCTACGATGTAGTGGTCCGAAGCTGCGGTGATGAACCATCAACTTATAGGCAGTTC
ACTTTGAGGGAGTATAAACTCCAAACTCAAATTGATGTTCAGGAAACTGGTGAGAAAGTA
GGGCTCCCAAGATTTCTCCTT------------
>Malsi_13g000700
------------------------------------------------------------
------ATGATAGAC---TCAACCCCTCCTCTCCAACACCATTACATATCC---CTCGTG
CGCAACCATCAT---------------------------TGCCAAGGCATCGACCGCGGA
CAAGGAGCGGTCACGGAAGAATGCCAGCTCCCGTTGATAGACCTCAACGGGCTGAATAGC
CTCAACGAGAGGGAGAGGCTAGAATGTGCTGCAGCCATCTGCAGAGCGTCGTCGGAGTGG
GGTTTTTTTCAAGTGGTGAACCACGGGATAAGTTCCGAGCTACTACAGAATATGACGACG
GAGCAGCTCAAACTCTTTGGAGCGCCCTTCGAACGGAAAGCTACTTGC---GGGCTGCTC
AAT---------AATTCGTACAGGTGGGGGACACCGACT---------------------
---------------GCGACTGGTCCGACTCAGTACTCTTGGTCCGAAGCTTTTCACATT
CCTGTCACAAAAATCTCGGACCAAGGTTGC------TATGGGGACGATTTTAGCTCTCTC
AGGGAAGTGATGGAGGAATTCGCAGGAGCAATGGCAAACCTAGCGGAGTTGCTAGCCGGG
ATCCTAGTGAACAACCTGGGACACCGGAAGGAAGCACTGCAAGACATTTGTGACTCGAGC
ACTTGCTTTCTCCGATTGAACCGCTACCCGGCTTGTCCGATA------TCACCGGAGATG
TTCGGCTTAGTGCCTCACACTGACAGCGATTTCCTGACAATTCTAAGCCAAGACGAAGTG
GGAGGACTTCAGCTCTTGAAAGACTCCAAATGGGTTGCTGTAAAACCCAACCAAGATGCA
CTTATCGTAAACATCGGAGATCTTTTTCAGGCGTGGAGCAATGACGAGTACAAAAGTGTG
GAGCACAAGGTGATGGCAAATGAGAAGAGGGAACGCTACTCAATAGCATACTTCATGTGC
CCTTCCTACGATTCTTTAATCGGTAGTTGCAGATCACAATCTTCCATCTATAGAAACTTC
ACTTTTCAAGATTACAGAAACCAAGTCCAGCAAGATGTTCAGAAACTTGGACACAAAGTC
GGCCTTTCGAGATTCCTTCTTCGA---------
>Malsi_16g000830
------------------------------------------------------------
------ATGATAGAA---TCAATCCCTCCTCTCCATCAACATTACAAAACC---CTCGTG
CGCAACCTTCAC---------------------------TGCCACGGCACCGACCACGGA
CAAGGACCGGTCACGGAAGAATGCCAGCTACCGTTGATAGACCTCAACGGGCTGAACAGC
CTCGATGAGAGGGAGAGGCTAGAATGCGCTGCAGCCATCTGCAGCGCGTCGTCGGAGTGG
GGGTTTTTTCAAGTGGTGAACCACGGGATAAGTCCCGAGCTACTAAAGAACATGAAGACG
GAGCAGCTCAACCTGTTTGGAGTGCCCTTCGAGCAGAAGGCTACTTGC---GGGCTGCTT
AAT---------AATTCGTACAGGTGGGGGACGCCGAGC---------------------
---------------GCGACTCGTCCAACTCAGTACTCCTGGTCCGAAGCTTTTCACATT
CCTGTCACAAAAATCTCGGACCAAGCTTGT------TATGGGGATGGTTTTAGCTCTCTC
AGGGAAGTGATGGAAGTATTTGCAGGAGCAATGGCAAACCTGGCGGAGTTGCTAGCCGGG
ATTCTAGTGAACAACCTGGGCTACCGGAAGGAGGCGCTGCAAGACATTTGTGACTCGAGC
ACTTGCTTTCTCCGATTGAACCGCTACCCGGCTTGTCCGATA------TCACCGGAGATG
TTCGGCTTAGTGCCTCACACTGACAGCGATTTCCTCACAATTTTAAGCCAGGACGAAGTG
GGAGGACTTCAGCTCTTGAAAGACTCCAAATGGGTTGCTGTAAAGCCTAACCAAGAAGCA
CTTATTGTTAACATCGGAGATCTTTTTCAGGCGTGGAGCAATGATGTGTACAAAAGTGTG
GAGCACAAGGTGATGGCAAACGAGAAGAGGGAACGTTACTCAATAGCATACTTCATGTGC
CCTTCCTACGATTCTTTAATCGGGAGTTGCAGATCACAATCTTCCATCTACAGAAACTTC
ACTTTTCGAGATTACAGGAATCAAGTCCAGCAAGATGTTCAGAAACTTGGACACAAAGTC
GGCCTTTCGAGATTCCTTCTTCGA---------
>Malsy_03g006090
CATGATATGGACGATCCGATTCCTGTCCCTCTAGCTCAACCTGACCTCCGTTGTTCTGAG
AAAATGGCTTCTGAA---TCCTACCCTCCACCGTTTCGTTCACTTCCAGAT---------
---TCAACCCAGGCCGTTGAT------------------------TTGGACGGCCAAGTC
AACCCGGTTCATGATTCGGAGGATCCGATTCCTGTGGTGGATCTCCAGAGCCTGAAA---
------------------------------------CTTGGCGAGGCATGCGAGTTTTGG
GGAATTTTTCGTTTGGTCAATCATGGAGTTCCTCCAACCCTTTTGACCCAACTTCGGGAG
CATGCCAAAATGGTTTTTTCCCTGCCGTTTGAGTCCAAACAGAGCCTT---ATC------
---ACCAACCCTCTGTCCTACTTCTGGGGTACCCCTGCCCTTACTCCATCTGGGGCGGCC
TTATCAACAAAGGGTAGTAGTACCCTCCAGAATATCAACTGGGTTGAAGGACTCAACGTC
CCTCTAGCTCAACTCAGT---TTTCAA---ATTGACAATCCC---ATAATTGCTTCTTTC
------------------------------------------------------------
------------------------------------------------------------
---------------------------------------------AGCTCTGCATCTGCA
TGGGGCATGGACGTGCACACTGACAGCTCTGTGCTCTCGATACTAAATCAAGATGAAGTT
GGTGGACTCGAAGTTCTCAAAGACAATGAGTGGTTCAGTGTTAACCCAATTCCCAACACA
CTGATTGTCAACCTCGGAGACATGATGCAGGCGATAAGCGATGACAAGTACAAGAGTGTG
AAGCACAGAGTGAAGGTGAACAGAAGCAAAGAGAGAGTTTCAATCTGCTATTTTGTGTTT
CCGGGAGAAGGCAGTGTGATTCGGAGC---------------TCAAACTATAAGCCCTTT
ACTTATAGGGATTTTCAGAACGAAGTGCAGCAAGATATAAAGAGTGTTGGGTATAAGGTC
GGGCTTGAGAGGTTCCAAGCT------------
>Malsy_03g019700
------------------------------------------------------------
---------ATGGAT---TTCAAACCTCCCTTCCAACAAATCTGCAAGGCAATACTCTTA
CAGAATTCCACCCATGAAGCA---TTATCA---------------AGTCATGATGATGAC
AAGGTTTCTCTTGTTGAGGAATGTGAACTGCCGCTGATAGATCTTAGTCATCTAAATTTG
---GGTCACTTTGAGGGAGACAAGTGTATGAATGAGATCGCTCAAGCAGCCAGCCAATGG
GGTTTCTTCCAAGTTGTGAATCATGGAGTTTCACAAGAAATTATAAAGAGTATGCAAAAT
GAGCAAAGGAGGCTATTTCATAAGCCTTTTGCAGAAAAGGTTGAAAAG---AATTTCTTG
AATTCATCCAGCAATTGTTACCGCTGGGGGAATCCACAA---------------------
---------------GCTACTTGTTTGAGGCAGTTCTCATGGTCAGAAGCATTTCATATA
TCTGTCACCGAAATTCCAACGATGAAT------------GAT---CATCACAACAGTCTC
AGATCAACAATTGAAGCATTCGTGAAGACGGTGTCTGGTTTGGCTAAACGCTTAGCTGAA
ATACTGGCACAGCCTTTGGGTGTCAAACCGAATTACTTTGAAGAGAATTGTCCACCAAGA
ACTAGTTATCTTCGACTGAATAGATATGCTCCATGTACATTT------CCTTCGCAAGTG
TTTGGCCTCATCTCGCACACCGATACCGATTTCCTAACTATAGTTCACCAGGACCAAGTA
GGAGGCCTGGAAATATTTAAAGATGGAAGATGGTTGGCTGTTAAACCTAATCCTGAAGCT
CTTGTTGTCAACATTGGGGACTTCTTTGAGGCCTTGAGCAATGGCGCATACAAAAGCATC
AAACACCGAGTGGTTAGCACACAAGAAGTTGAGAGATTATCTGTGGCATATTTCTACTGC
CCCTCCTACGATGCTGTGGTCCAAAACTGCGGTAATGAACCATCAACTTATAGGCAGTTC
ACTTTGAGGGAGTATAAACTCCAAACTCAAATTGATGTTCAGGAAACTGGTGAGAAAGTA
GGGCTCTCAAGATTTCTCCTT------------
>Malsy_05g029380
------------------------------------------------------------
---------ATGGAT---TTGGACCCACCATTTTACAAGGCCTACAAGACC---CTTTTC
GACAAAACCGTCGACAAAGCCAACAAC---ATCAACAACAACAAGGAGGAGGTGTTACAA
CAGCTTGTTATGGTGGAGGAATGTGAGCTGCCACTGATCAATCTGGGGCGGCTGGAGCTA
---GGAGAAAAAGAGAGGGAGGAGTGCATGACGGAGATAGCTAGGGCATCGCAAGAGTGG
GGTTTCTTTCAGGTAGTGAATCATGGGATTTCAGGAGAGCTTCTTCAGAAGATGAAGAAT
GAGCAAGAGATGGTGTTCAAGCAATCTTTTGATAAGAAGAGGCAAGAGGACAAGTGCTTG
AACTTTTTATCGGGAACTTACCGTTGGGGAACTCCTTCT---------------------
---------------GCCACATGCCTACGGCAGTTAGCATGGTCTGAAGCTTTTCACATT
CCACTCAATGATACTTCTGCTACATCAGCT------TCTGGT---CTCAATTATACACTC
AGCTCAACAATGGAACAATTTGCTACAACAATTTCAAGTTTGGCACTGAAATTGGCTGAA
ATTTTGGCTGAGAAATTAGGTCACAAATCAACATTTTTCCAAGAAAATTGTTTTCCCAGC
ACTTGCTATCTTCGAATGAATCGTTATCCACCGTGCCCCATC------CCTTCTGAGGTG
TTTGGATTGATGCCACACACTGATAGTGATTTCCTCACAATATTGCATCAAGACCAGGTT
GGCGGATTGCAGTTGATCAAAGACGATGAATGGATCGCAGTTAAACCTAATCCAGAGGCT
CTAGTCATCAACGTTGGAGATCTATTTCAGGCATGGAGCAACAATGTGTACAAGAGCGTT
CAACATCGAGTTGTCACGAACTTACAAGTGGAACGATTCTCAACTGCATATTTCTTATGT
CCTTCATATGACACCGTGATACAGAGTTGC---AGGGAGCCTTCTGTCTATAGAAAATTT
AGCTTTGGGGAGTATAGGCGGCAAGTCCAAGAGGATGTTCAAAAACTGGGTTCGAAAATA
GGTCTTCCTAGATTTGTCGTA------------
>Malsy_10g027480
------------------------------------------------------------
---------ATGGAC---TCGGACCCACCATTTCGCAAGGCCTACAAGACC---CTTTTC
GACAACACCGTCAACAAAGCCAACAAC---ATCAGCAACAACAAGGAGGAGGTGATACAA
CAGTTTGTTACAGTGGAGGAATGTGAACTGCCGCTGATTGATCTTGGGCGGCTGGAGCTC
---GGAGAAAAGGAGAGGGAGAAGTGCATGACGGAAATAGCTAGGGCATCACAAGAGTGG
GGTTTCTTTCAGGTAGTGAATCATGGGATTTCAGGAGGGCTTCTTCAGAAGATGAAGAGT
GAGCAAGAGAAGGTATTCAAGCAATCTTTTGATAAGAAGAGGCAAGAGGACAAGCACTTG
AACTTTTCACCGGGAACTTATCGTTGGGGAACTCCTTCT---------------------
---------------GCCACATGCCTACGGCAGTTAGCATGGTCTGAAGCTTTTCACATT
CCACTCAACGACATTTCTGCTACATCAGCT------TCTGGT---CTCAACCATACACTC
AGCTCAACAATGGAACAATTTGCTACAACAGTTTCAAGTTTGGCACTGAAATTGGCTGAA
ATTTTGGCGGAGAAATTAGGTCACAAGTCAACATTTTTCCTAGAAAATTGTTTGCCCAGC
ACTTGCTATCTTCGAATGAACCGATATCCGCCTTGCCCCATC------CCTTCTGAGGTG
TTTGGATTGATGCCACACACTGATAGTGATTTCCTTACAATATTGCACCAAGACCAGGTT
GGAGGATTGCAGTTGATCAAAGACGATAGATGGATCGCAGTTAAACCTAATCCAGAAGCT
CTAATCATTAACATTGGAGATCTATTTCAGGCATGGAGCAACAATGTGTACCAGAGTGTT
CAACATCGAGTTGTCACGAATTTGCAAGTGGAACGATTCTCAACCGCATATTTCTTATGT
CCTTCATATGACACCGTGATACAGAGTTGC---AGGGAGCCTTCTGTCTATAGAAAATTC
AGCTTTGGGGAGTATAGGCGGCAAGTCCAAGAGGATGTTCAAAAATTGGGTTCAAAAATT
GGTCTTCCGAGATTTGTCGTA------------
>Malsy_11g005930
------ATG------------------------------CCTAACCTCCATTGTTCTGAG
AAAATGGCTTCTGAA---TCCTACCCTCCTCTGTTCCGTTCACACACAGAT---------
---TCAACCCAGGCCGCTGAT------------------------TTGGATGACCAACTC
AACCCAGTTCATGATTTGGAGGATCCGATTCCTCTGGTGGATCTCCAGAGCCTGAAA---
------------------------------------CTTGGGGAGGCATGTGAGTTTTGG
GGCATTTTTCGTTTGGTCGACCATGGAGTTCCTCCAACCCTTTTGACCCAACTTGAAGAG
CATGCCAAAGCGGTTTTTTCCCTGCCGTTTGAATCCAAACAGAGCCTT---ATC------
---ACCAGCCCTCTGTCCTACTTCTGGGGTACCCCTGCCCTAACTCCATCTGGGGCAGCC
TTATCAACAAAGGGTACTAGTACCCTCCAGAATATCAATTGGGTTGAAGGACTGAATGTC
CCTCTAGCTCAACTCAGTCAATTCCAA---ACTGACAATCCC---ACAGTTGCTTCTTTC
AGCCTTGTGCTGGAAGAATATGGGAAGCACCTAGCCAGGCTAGCCACAACTATATTTGAA
GCTATGGTAAAAAGCCTTGGAATGGATCCAATAGAATCCAAATCCCACTTATCCAATTCC
ACTGGCGTTGTACGTGTCTATCGCTACCCACATTGCTCCAACTCTGCATCTGCATCTGCA
TGGGGCATGGACGTCCACACTGACAGCTCTGTGCTCTCGATACTAAACCAAGATGATGTC
GGTGGACTCGAAGTTCTCAAAGACACCGAGTGGTTCAATGTAAACCCAATTCCCAGCACA
CTAGTTGTCAACCTCGGGGACATGATGCAGGCGATAAGCGACGACAAATACAAGAGTGTG
AAGCACAGAGTGAAGGTGAACAGAAGCAAAGAGAGAATTTCAATCTGCTACTTCGTGTTT
CCTGGAGAAGGCAGTGTGATTCGGAGC---------------TCAAACTACAAGCCCTTT
ACATACAGTGACTTTCAGAAGGAAGTGCAGAAAGATTTAAAGACTGTTGGTTATAAGGTT
GGGCTCGAGAGATTCAAAGCT------------
>Malsy_11g019880
------------------------------------------------------------
---------ATGGAT---TTCGAACCTCCATTCCAACAAACCTGGAAGGCAATACTCTTA
CAGAATTCCAGCCATGAAGCATTATTAAAA---------------AGTCATGATTATGAC
AAGCTTTCTCTTGCTGAGGAATGTGAGCTGCCTCTGATAGATCTTAGCCATCTAAATTTG
---GGTCACCTAGAGAGAGACAAGTGTATGAATGATATCGCTCAAGCTGCAAACCAATGG
GGTTTCTTCCAAGTTGTGAATCATGGAGTTTCACAAAAAGTTATAAAGAGCATGCAATAT
GAGCAAAAGAGGCTATTTCACATGCCCTTTGCAGAAAAGGTTGAAAAG---AATTTCTTG
AATTTATCCAGCAACTGTTACCGCTGGGGAAATCCACAA---------------------
---------------GCTACTTGTTTGAGGCAGTTCTTATGGTCAGAAGCATTTCATATA
TCACTCAACGAAATTCCAACAATGAAT------------GAT---CTTCACAAGAGTCTC
AAGTCAACAATTGAAGCATTCGTGAAGATGGTATCTGGTTTGGCTAAAAGCTTAGCTGAA
ATTCTGGCACAGCCTTTGGGTGTCAAATCGATTTACTTTGAAGAGAATTGCCCACCAAGA
AGTAGTTATCTTCGACTGAATAGATACGCTCCACGTCCGTTT------CCTTCGCAAGTG
TTTGGCCTCGTCTCGCACACTGATACCGATTTCCTAACTATAGTTCACCAGGACCAAGTA
GGAGGTCTGGAAATATTTAAAGATGGAAGATGGATGGCAGTTAAACCTAATCCTGAAGCT
CTCATTGTCAACATTGGGGACTTGTTTGAGGCCTTGAGCAATGGCATATACAAGAGCATC
AAACACCGAGTGGTTACCGGACAAGAAGTTGAGAGGTTTTCTGTGGCATATTTCTACTGC
CCCTCCTACGATGTAGTGGTCCGAAGCTGCGGTGATGAACCATCAACTTATAGGCAGTTC
ACTTTGAGGGAGTATAAACTCCAAACTCAAATTGATGTTCAGGAAACTGGTGAGAAAGTA
GGGCTCCCAAGATTTCTCCTT------------
>Malsy_13g000620
------------------------------------------------------------
------ATGATAGAC---TCAACCCCTCCTCTCCAACACCATTACATATCC---CTCGTG
CGCAACCATCAT---------------------------TGCCAAGGCATCGACCGCGGA
CAAGGAGCGGTCACGGAAGAATGCCAGCTCCCGTTGATAGACCTCAACGGGCTGAATAGC
CTCAACGAGAGGGAGAGGCTAGATTGTGCTGCAGCCATCTGCAGAGCGTCGTCGGAGTGG
GGTTTTTTTCAAGTGGTGAACCACGGGATAAGTTCCGAGCTACTACAGAATATGACGACG
GAGCAGCTCAAACTGTTTGGAGCGCCCTTCGAACGGAAAGCTACTTGC---GGGCTGCTC
AAT---------AATTCGTACAGGTGGGGGACACCGACT---------------------
---------------GCGACTGGTCCGACTCAGTACTCTTGGTCCGAAGCCTTTCACATT
CCTGTCACAAAAATCTCGGACCAAGGTTGC------TATGGGGACGATTTTAGCTCTCTC
AGGGAAGTGATGGAGGAATTCGCAGGAGCAATGGCAAACCTAGCGGAGTTGCTAGCCGGG
ATCCTAGTGAACAACCTGGGACACCGGAAGGAAGCACTGCAAGACATTTGTGACTCGAGC
ACTTGCTTTCTCCGATTGAACCGCTACCCGGCTTGTCCGATA------TCACCGGAGATG
TTCGGCTTAGTGCCTCACACTGACAGCGATTTCCTGACAATTCTAAGCCAAGACGAAGTG
GGAGGACTTCAACTCTTGAAAGACTCCAAATGGGTTGCTGTAAAACCCAACCAAGATGCA
CTTATCGTAAACATCGGAGATCTTTTTCAGGCGTGGAGCAATGACCAGTACAAAAGTGTG
GAGCACAAGGTGATGGCAAATGAGAAGAGGGAACGCTACTCAATAGCATACTTCATGTGC
CCTTCCTACGATTCTTTAATCGGCAGTTGCAGATCACAATCTTCCATCTATAGAAACTTC
ACTTTTCAAGATTACAGAAACCAAGTCCAGCAAGATGTTCAGAAACTTGGACACAAAGTC
GGCCTTTCGAGATTCCTTCTTCGA---------
>Malsy_16g000570
------------------------------------------------------------
------ATGATAGAA---TCAATCCCTCCTCTCCATCAACATTACAAAACC---CTCGTG
CGCAACCTTCAC---------------------------TGCCACGGCACCGACCACGGA
CAAGGACCGGTCACGAAAGAATGCCAGCTACCGTTGATAGACCTCAACGGGCTGAATAGC
CTCGATGAGAGGGAGAGGCTAGAATGCGCTGCAGCCATCTGCAGCGCGTCGTCGGAGTGG
GGGTTTTTTCAAGTGGTGAACCACGGGATAAGTCCCGAGCTACTAAAGAACATGAAGACG
GAGCAGCTCAACCTGTTTGGAGTGCCCTTCGAGCAGAAGGCTACTTGC---GGGCTGCTT
AAT---------AATTCGTACAGGTGGGGGACGCCGAGC---------------------
---------------GCGACTCGTCCAACTCAGTACTCCTGGTCCGAAGCTTTTCACATT
CCTGTCACAAAAATCTCGGACCAAGCTTGT------TATGGGGACGGTTTTAGCTCTCTC
AGGGAAGTGATGGAAGTATTTGCAGGAGCAATGGCAAACCTGGCGGAGTTGCTAGCCGGG
ATTCTAGTGAACAACCTGGGCTACCGGAAGGAGGCGCTGCAAGACATTTGTGACTCGAGC
ACTTGCTTTCTCCGATTGAACCGCTACCCGGCTTGTCCGATA------TCACCGGAGATG
TTCGGCTTAGTGCCTCACACTGACAGCGATTTCCTCACAATTCTAAGCCAGGACGAAGTG
GGAGGACTTCAGCTCTTGAAAGACTCCAAATGGGTTGCTGTAAAACCTAACCAAGATGCA
CTTATTGTTAACATCGGAGATCTTTTTCAGGCGTGGAGCAATGATGTGTACAAAAGTGTG
GAGCACAAGGTGATGGCAAACGAGAAGAGGGAACGTTACTCAATAGCATACTTCATGTGC
CCTTCCTACGATTCTTTAATCGGGAGTTGCAGATCACAATCTTCCATCTACAGAAACTTC
ACTTTTCGAGATTACAGGAATCAAGTCCAGCAAGATGTTCAGAAACTTGGACACAAAGTC
GGCCTTTCGAGATTCCTTCTTCGA---------
>Pruav_sc0000410.1_g210.1.mk
------------------------------------------------------------
------ATGATAGAA---TCAAACCCACCTCTCCTACACCATTATGGAACA---CTTGTG
CGCAATCCATCCAATCTTGTTCAAGTT------------GATCAGCAACGCCACATTGGA
GGGCTGGTCCCAGCTGAAGAATGCCAGCTTCCATTGATAGATCTTCATGGTTTGAAAAGC
CCTGACACAAGGGAGAGCTTAGAATGCTCTCGAGCCATCTGCCGAGCGTCGTCGGAGTGG
GGTTTCTTCCAAGTTCTGAACCACGGCATCAGCCCTGAGCTGCTGCAGAGTATGAGGAGA
GAGCAGCTCAAGCTGTTTGCTGCACCGTTTGAGAGAAAAGCTACTTGT---GGGCTTCTC
AAC---------AATTCATACAGGTGGGGGACTCCAACC---------------------
---------------GCAACGCGGCCAACTCAATACTCCTGGTCTGAAGCTTTTCACATT
CCTGTCACCAAAATCTCAGAAGAAGCTTGC------TATGGGGAGGACTTTGGTTCTCTC
AGGGGAGTGATGGAGGAATTTGCAGCAGCCATGTCAAACCTGGCAAAGTTGCTTGCTGGG
ATTCTAGCGAACAATCTGGGACACCGAAAGGAATCA------------------------
------------------------------------------------------------
------------------------------------------------------------
------------------------------------------------------------
------------------------------------------------------------
------------------------------------------------------------
------------------------------------------------------AAGTTC
ACATTTCGAGAATACAGGAACCAAATTCAACAGGATGTTCAGAAACTTGGCCACAAAGTT
GGCCTCTCAAGATTTCTTCTTCAA---------
>Pruav_sc0000638.1_g630.1.mk
------------------------------------------------------------
---ATGGCTTCTGAA---TCTTACCCTCCTCCATTCCGTTCACTCAACAAT---------
---TCGACCCAGATCGTAGAT------------------------TCGGATGAAAAAGCC
AACCCGGTTCATGATTTGGAGGATCCGATACCCCTGGTGGATCTCCAGAGCCTGAAACTT
GGC---------------------------AAGCAGCTTGGTGAGGCCTGTGAGCAATGG
GGCATTTTTCGTTTGGTCAACCATGGGGTTCCTCCAACCCTTTTGAGCCAACTTCAAGAC
CATGCGGAAACGTTTTTTTCTCTGCCTTTTGAATCCAAACAGAGCCTA---ATC------
---ACCAGCCCTCTGTCCTACTTCTGGGGCACCCCTGCCCTTACTCCAACTGGGGCAGCC
TTATACAGAAAGGGT------ACTCTGGAGAATATCAATTTGGTTGAAGGGTTCAACGTG
CCCATAGCTCAACTCAATCAATTTCAA---GCTGATAATCAC---ATAGTTGCATCTCTC
AGCCTTGTGCTAGAAGAATATGGAAAGCACCTGGCTAGACTTGCCACAACTATATTTGAA
GCTATGTTAAAAAACCTTGGTTTGGATCCAATAGAATCGAAGTCCAATTTATCAAATTCT
ACTGGCTCTGTACGTGTCTACCGTTACCCACGTTGCTCCAAC------TCTAACTCTGCA
TGGGGTTTGGACGTCCACACTGACAGCTCTGTGGTCTCAATCTTGATCCAAGATGACGTC
GGTGGACTTGAAGTTCTCAAAGACAATGACTGGTTTACTGTTAAGCCAATTCCCAACACT
CTAATTATCAACCTTGGAGATATGATGCAGGCAATAAGCGACGACAAATATAAGAGTGTG
ACACACAGAGTGAAGGTGAACAAAAACAAAGAGCGAATTTCAATCTGCTACTTTGTGTTC
CCGGGTGAAGGCAGCGTGATTCGGAGC---------------TCAAAGTACAAGCCTTTT
ACTTACAGTGATTTTCAAGAGCAAGTGCAGCAAGACATTAAAACAGTTGGGTATAAGGTT
GGGCTTGAGAAGTTCAAGATTAGTGAAGCTGTT
>Pruav_sc0000910.1_g850.1.mk
TCGGTGGTCGACACATTAGTACGATTTAATATCGTTTCTCCTCCTTTAATAAGCATC---
---------ATGGAC---TCGGACCCACCATTTCACAAGGCCTACAAGACC---CTTTTC
GACAAAACCGCGGACAAAGCCACCGCCACCAGCAACAACAAGGACCGTGAGGAGATGCTG
CAGCTTGTCATCGTCGAGGAATGTGACCTGCCGCTGATCGATCTGCGGCGGTTGGAGCTC
---GGAGAAAGGGAAAGGGAAGAGTGCAAGTCAGAGATAGCTAGGGCTTCTCAAGATTGG
GGTTTCTTTCAGGTTGTGAACCATGGGGTTTCTGGTGGGCTGCTTCAGAAGATGAAGATT
GAGCAAGAGAAGGTGTTCAAGCAGTCGTTTGATAAGAAGAGTCAAGAGGACAAGTACTTG
AATTTCTCTGCCGGTAGTTACCGTTGGGGAACGCCTTCA---------------------
---------------GCCACATGCCTAAGACAATTGGCTTGGTCTGAAGCGTTTCACATT
CCACTCAAAGACATTTCCACCTCATCAGCA------GCTGGT---CTCGATTATAATCCC
AGC---------------------------------------------------------
---------CGAGAAATTGGGTCACAAGTCGACATTTTT---------------------
------------------------------------------------CCAAGCAAATTG
TTTGCCCAG---------------------------------------------------
------------------------------------------------------------
---------------------------CACGCATGGAGCAACAATGTGTACAAGAGTGTT
CAACATCGAGTTGTCACGAATTTGGCAGTGGAACGATTCTCAACTGCATATTTCCTATGC
CCTTCGTATGAGACTGTGATACAAAGCTGC---CGTGAGCCTTCGGTGTATAGAAAATTC
AGCTTCGGGGAGTATAGGCGGCAAGTCCAAGAGGATGTTAAAATGCTGGGTTCCAAAATA
GGTCTTCCTAGGTTTGTTGTA------------
>Pruav_sc0003138.1_g240.1.mk
------CTAAGCGCT---------------------------------CTCCAATCCAAG
GCAGTCCTTATGGAT---TTTGAGCCTCCATTTCAAGGAACCTGCAAGACC---CTGTTG
CAAAATCCCACC------------------------------------CATTATCATGAT
AAGCTTTCTGATGTTGACGAATGTGAGCTGCCTGTGATCGATCTTAACAATCTAAATTTT
---GGGCATATAGAGAGAGAAAAGTGTGTGAGTGAAGTGGCTCAAGCTGCAAGACAATGG
GGTTTCTTTCAAGTTGTGAATCATGGGGTTTCTCAGGAAGTTGTAAACAACATGCAATAT
GAGCAAAAGAGGCTATTTCGTCAGCCTTTTCCAAAAAAAGTTGAAAAT---AATCTTTTG
AATTTATCTGCAAATAGTTACCGTTGGGGTAACCCAGAA---------------------
---------------GCTACTTGTTTGAAGCAGTTCTCATGGTCAGAAGCCTTTCATATA
TCTACCACAGAAATTCCAACAATGAGG------------ACT---GAGCACAAGAGCCTT
AGGTCAACGATTGAAGCATTCGTGAAGACTGTGTCTGGTTTGGCTAGAAGCTTAGCTGAA
ATTCTGGCACAGCCTTTGGGGATCAAACCC------------------------------
------------------------------------------------------------
------------------------------------------------------------
------------------------------------------------------------
------------------------------GCCTTGAGCAATGGCATTTACAAAAGCATC
AAGCACCGAGTGGTTACCAGCCAAAAAGTTGAGAGGTTTTCTGTGGCCTACTTCTACTGT
CCTTCCTACGATGTGGTCATCAAGAGCTGC---GGTAAGCCAGCACTTTATAGGCAGTTC
ACGTTGAGGGAATATAAACAGCAAACTGAAATTGACGTTCGGGAAATTGGTGAGAAAGTA
GGGCTCTCAAGATTTCTCCTT------------
>Pyrbr_009340651.2_cds_XP_009338926.1_1
------------------------------------------------------------
---ATGGCTTCTGAA---TCCTACCCTCCTCTGTTCCGTTCACACACAGAT---------
---TCAACCCAGGCCGCTGAT------------------------TTGGATGACCAAGTC
AACCCAGTTCATGATTTGGAGGATCCGATTCCTCTGGTGGATCTCCAGAGCCTGAAA---
------------------------------------CTTGGGGAGGCATGTGAGTTTTGG
GGCATTTTTCGTTTGGTCAACCATGGAGTTCCTCCAACCCTTTTGACCCAACTTGAAGAG
CATGCCAAAGCGGTTTTTTCCCTGCCGTTTGAATCCAAACAGAGCCTT---ATC------
---ACCAGCCCTCTGTCCTACTTCTGGGGTACCCCTGCCCTTACTCCATCTGGGGCAGCC
TTATCAACAAAGGGTACTAGTACCCTCCAGAATATCAATTGGGTTGAAGGACTGAATGTC
CCTCTAGCTCAACTCAGTCAATTCCAA---ACTGACAATCCC---ACAGTTGCTTCTTTC
AGCCTTGTGCTGGAAGAATATGGGAAACACCTAGCCAGGCTAGCCACAACTATATTTGAA
GCTATGGTAAAAAGCCTTGGATTGGATCCAATAGAATCCAAATCCCACTTATCCAATCCC
ACTGGCCTTGTACGTCTATATCGCTACCCACATTGCTCCAACTCTGCATCTGCATCTGCA
TGGGGCATGGACGTCCACACTGACAGCTCTGTGCTCTCGATACTAAACCAAGATGATGTC
GGTGGACTCGAAGTTCTCAAAGACACCGAGTGGTTCAATGTAAACCCAGTTCCCAGCACA
CTAATTGTCAACCTCGGGGACATGATGCAGGCGATAAGCGACGACAAATACAAGAGTGTG
AAGCACAGAGTGAAGGTGAACAGAAGCAAAGAGAGAATTTCAATCTGCTACTTTGTGTTT
CCTGGAGAAGGCAGTGTGATTCGGAGC---------------TCAAACTACAAGCCCTTT
ACATATAGTGACTTTCAGAAGGAAGTGCAGAAAGATTTGAAGAGTGTTGGGTATAAGGTT
GGGCTCGAAAGATTCAGGGCT------------
>Pyrbr_009342659.2_cds_XP_009340934.1_1
------------------------------------------------------------
---------ATGGAC---TCGGACCCACCATTTCGCAAGGCCTACAAGACC---CTTTTC
GACAACACCGTCAACAAAGCCAACAAC---ATCAGCAACAACAAGGAGGAGGTGCTACAA
CAGCTTGTTACAGTGGAGGAATGTGAACTGCCGTTGATTGATCTTAGGCGGCTGGAGCTC
---GGAGAAAAGGAGAGGGAGAAGTGCATGACGGAAATAGCTAGGGCATCGCAAGAGTGG
GGTTTCTTTCAGGTAGTGAATCATGGGATTTTAGGAGGGCTTCTTCAGAAGATGAAGATT
GAGCAAGAGAAGCTGTTCAAGCAATCTTTTGATAAGAAGAGGCAAGAGGACAAGCACTTG
AACTTTTCACCGGGAACTTATCGTTGGGGAACTCCTTCT---------------------
---------------GCCACATGCCTACGGCAGTTAGCATGGTCTGAAGCTTTTCACATT
CCACTCAACGACATTTCTGCTACATCAGCT------TCTGGT---CTCAACCATACACTC
AGCTCAACAATGGAACAATTTGCTACAACAGTTTCAAGTTTGGCACTGAAATTGGCTGAA
ATTTTGGCTGAGAAATTAGGTCACAAGTCAACATTTTTCCTAGAAAATTGTTTGCCCAGC
ACTTGTTATCTTCGAATGAACCGATATCCGCCTTGCCCCATC------CCTTCTGAGGTG
TTTGGATTGATGCCACACACTGATAGTGATTTCCTTACAATATTGCACCAAGACCAGGTT
GGAGGATTGCAGTTGATCAAAGACGACAGATGGATCGCAGTTAAACCTAATCCAGAAGCT
CTCATCATTAACATTGGAGATCTATTTCAGGCATGGAGCAACAACGTGTACAAGAGTGTT
CAACATCGAGTTGTTACGAATTTGCAAGTGGAACGATTCTCAACTGCATATTTCTTATGT
CCTTCATATGACACCGTGATACAGAGTTGC---AGGGAGCCTTCTGTCTATAGAAAATTC
AGCTTTGGGGAGTACAGGCGGCAAGTCCAAGAGGATGTTCAAAAATTGGGTTCAAAAATA
GGTCTTCCGAGATTTGTCGTA------------
>Pyrbr_009342660.2_cds_XP_009340935.1_1
------------------------------------------------------------
---------ATGGAC---TCGGACCCACCATTTCGCAAGGCCTACAAGACC---CTTTTC
GACAACACCGTCAACAAAGCCAACAAC---ATCAGCAACAACAAGGAGGAGGTGCTACAA
CAGCTTGTTACAGTGGAGGAATGTGAACTGCCGTTGATTGATCTTAGGCGGCTGGAGCTC
---GGAGAAAAGGAGAGGGAGAAGTGCATGACGGAAATAGCTAGGGCATCGCAAGAGTGG
GGTTTCTTTCAGGTAGTGAATCATGGGATTTTAGGAGGGCTTCTTCAGAAGATGAAGATT
GAGCAAGAGAAGCTGTTCAAGCAATCTTTTGATAAGAAGAGGCAAGAGGACAAGCACTTG
AACTTTTCACCGGGAACTTATCGTTGGGGAACTCCTTCT---------------------
---------------GCCACATGCCTACGGCAGTTAGCATGGTCTGAAGCTTTTCACATT
CCACTCAACGACATTTCTGCTACATCAGCT------TCTGGT---CTCAACCATACACTC
AGCTCAACAATGGAACAATTTGCTACAACAGTTTCAAGTTTGGCACTGAAATTGGCTGAA
ATTTTGGCTGAGAAATTAGGTCACAAGTCAACATTTTTCCTAGAAAATTGTTTGCCCAGC
ACTTGTTATCTTCGAATGAACCGATATCCGCCTTGCCCCATC------CCTTCTGAGGTG
TTTGGATTGATGCCACACACTGATAGTGATTTCCTTACAATATTGCACCAAGACCAGGTT
GGAGGATTGCAGTTGATCAAAGACGACAGATGGATCGCAGTTAAACCTAATCCAGAAGCT
CTCATCATTAACATTGGAGATCTATTTCAGGCATGGAGCAACAACGTGTACAAGAGTGTT
CAACATCGAGTTGTTACGAATTTGCAAGTGGAACGATTCTCAACTGCATATTTCTTATGT
CCTTCATATGACACCGTGATACAGAGTTGC---AGGGAGCCTTCTGTCTATAGAAAATTC
AGCTTTGGGGAGTACAGGCGGCAAGTCCAAGAGGATGTTCAAAAATTGGGTTCAAAAATA
GGTCTTCCGAGATTTGTCGTA------------
>Pyrbr_009342783.1_cds_XP_009341058.1_1
------------------------------------------------------------
------ATGATAGAA---TCAATCCCTCCTCTCCAACAACATTACAAAACC---CTCGTG
CGCAACCTTCAC---------------------------TGCCACGGCACCGAGCACGGA
CAAGGACCGGTCACGGAAGAATGCCAGCTACCGTTGATAGACCTCAACGGGCTGAACAGC
CTCGATGAGAGGGAGAGGCTAGAATGCGCAGCAGCCATCTGCAGCGCGTCGTCGGAGTGG
GGATTTTTTCAAGTTGTGAACCACGGGATAAGCCCCGAGCTACTAAAGAACATGAAGACG
GAGCAGCTCAACCTGTTTGGAGCGCCCTTCGAGCAGAAGGCTACTTGC---GGGCTGCTC
AAT---------AATTCGTACAGGTGGGGGACGCCGAGC---------------------
---------------GCGACTCGTCCAACTCAGTACTCCTGGTCCGAAGCTTTTCACATT
CCTGTCACAAAAATCTCGGACCAAGCTTGT------TATGGGGACGGTTTTAGCTCTCTC
AGGGAAGTGATGGAAGTATTTGCAGGAGCAATGGCAAACCTGGCGGAATTGCTAGCCGGG
ATTCTAGTGAACAACCTGGGCCACCGGAAGGAAGCGCTGCAAGATATTTGTGACTCGAGC
ACTTGCTTTCTCCGATTGAACCGCTACCCGGCTTGTCCGATA------TCATCGGAGATG
TTCGGCTTAGTGCCTCACACTGACAGCGATTTCCTCACAATTCTAAGCCAAGACGAAGTG
GGAGGACTTCAGCTCTTGAAAGACTCCAAATGGGTTGCTGTAAAACCTAACCAAGATGTA
CTTATCGTTAACATCGGAGATCTTTTTCAGGCGTGGAGCAATGATGCGTACAAAAGTGTG
GAGCACAAGGTGATGGCAAACGAGAAGAGGGAACGTTACTCAGTAGCATACTTCATGTGC
CCTTCCTACGATTCTTTAATCGGGAGTTGCAGATCACAATCTTCCATCTACAGAAACTTC
ACTTTTCGAGATTACAGAAATCAAGTCCAGCAAGATGTTCAGAAACTTGGACACAAAGTC
GGCCTTTCGAGATTCCTTCTTCGA---------
>Pyrbr_009346923.2_cds_XP_009345198.1_1
------------------------------------------------------------
---------ATGGAT---TTCAAACCTCCCTTCCAACAAACCTGCAAGGCAATACTCTTA
CAGAATTCCACCCATGAAGCA---TTATCA---------------AGTCATGATGATGAC
AAGGTTTCTCTTGTTGAGGAATGTGAACTGCCTCTGATAGATCTTAGCCATCTAAATTTG
---GGTCACTTTGAGGGAGACAAGTGTATGAATGAGATCGCTCAAGCAGCCAGCCAGTGG
GGTTTCTTCCAAGTTGTGAATCATGGAGTTTCACAAGAAGTTATAAAGAGTATGCAAAAT
GAGCAAAAGAGGCTATTTCATAAGCCTTTTGCAGAAAAGGTTGAAAAG---AATTTCTTG
AAT---------------TACCGCTGGGGGAATCCACAA---------------------
---------------GCTACTTGTTTGAGGCAGTTCTCATGGTCAGAAGCATTTCATATA
TCTCTCACCGAAATTCCAACGATGAAT------------GAT---CATCACAACAGTCTC
AGATCAACAATTGAAGCATTCGTGAAGTCGGTGTCTGGTTTGGCTAAACGCTTAGCTGAA
ATTCTGGCACAGCCGTTGGGTGTCAAACCGATTTACTTTGAAGAGAATTGTCCAACAAGA
ACTAGTTATCTTCGACTGAATAGATATGCTCCATGTCCATTT------CCTTCGCAAGTG
TTTGGCCTCATCTCGCACACCGATACCGATTTCCTAACTATAGTTCACCAGGACCAAGTT
GGAGGTCTGGAAATATTTAAAGATGGAAGATGGTTGGCTGTTAAACCTAATCCTGAAGCT
CTTATTGTCAACATTGGGGACTTCTTTGAGGCCTTGAGCAATGGCGCATACAAGAGCATC
AAACACCGAGTGGTTAGCACACAAGAAGTTGAAAGATTATCTGTGGCATATTTCTACTGC
CCCTCCTACGATGCTGTGGTCCGAAACTGCGGTAATGAACCATCAACTTATAGGCAGTTC
ACTTCGAGGGAGTATAAACTCCAAATTCAAATTGATGTTCAGGAAACTGGTGAGAAAGTA
GGGCTCTCAAGATTTCTTCTT------------
>Pyrbr_009346932.2_cds_XP_009345207.1_1
------------------------------------------------------------
---------ATGGAT---TTCAAACCTCCCTTCCAACAAACCTGCAAGGCAATACTCTTA
CAGAATTCCACCCATGAAGCA---TTATCA---------------AGTCATGATGATGAC
AAGGTTTCTCTTGTTGAGGAATGTGAACTGCCTCTGATAGATCTTAGCCATCTAAATTTG
---GGTCACTTTGAGGGAGACAAGTGTATGAATGAGATCGCTCAAGCAGCCAGCCAGTGG
GGTTTCTTCCAAGTTGTGAATCATGGAGTTTCACAAGAAGTTATAAAGAGTATGCAAAAT
GAGCAAAAGAGGCTATTTCATAAGCCTTTTGCAGAAAAGGTTGAAAAG---AATTTCTTG
AAT---------------TACCGCTGGGGGAATCCACAA---------------------
---------------GCTACTTGTTTGAGGCAGTTCTCATGGTCAGAAGCATTTCATATA
TCTCTCACCGAAATTCCAACGATGAAT------------GAT---CATCACAACAGTCTC
AGATCAACAATTGAAGCATTCGTGAAGTCGGTGTCTGGTTTGGCTAAACGCTTAGCTGAA
ATTCTGGCACAGCCGTTGGGTGTCAAACCGATTTACTTTGAAGAGAATTGTCCAACAAGA
ACTAGTTATCTTCGACTGAATAGATATGCTCCATGTCCATTT------CCTTCGCAAGTG
TTTGGCCTCATCTCGCACACCGATACCGATTTCCTAACTATAGTTCACCAGGACCAAGTT
GGAGGTCTGGAAATATTTAAAGATGGAAGATGGTTGGCTGTTAAACCTAATCCTGAAGCT
CTTATTGTCAACATTGGGGACTTCTTTGAGGCCTTGAGCAATGGCGCATACAAGAGCATC
AAACACCGAGTGGTTAGCACACAAGAAGTTGAAAGATTATCTGTGGCATATTTCTACTGC
CCCTCCTACGATGCTGTGGTCCGAAACTGCGGTAATGAACCATCAACTTATAGGCAGTTC
ACTTCGAGGGAGTATAAACTCCAAATTCAAATTGATGTTCAGGAAACTGGTGAGAAAGTA
GGGCTCTCAAGATTTCTTCTT------------
>Pyrbr_009353399.1_cds_XP_009351674.1_1
------------------------------------------------------------
------ATGATAGAA---TCAATCCCTCCTCTCCAACAACATTACAAAACC---CTCGTG
CGCAACCTTCAC---------------------------TGCCACGGCACCGAGCACGGA
CAAGGACCGGTCACGGAAGAATGCCAGCTACCGTTGATAGACCTCAACGGGCTGAACAGC
CTCGATGAGAGGGAGAGGCTAGAATGCGCAGCAGCCATCTGCAGCGCGTCGTCGGAGTGG
GGATTTTTTCAAGTTGTGAACCACGGGATAAGCCCCGAGCTACTAAAGAACATGAAGACG
GAGCAGCTCAACCTGTTTGGAGCGCCCTTCGAGCAGAAGGCTACTTGC---GGGCTGCTC
AAT---------AATTCGTACAGGTGGGGGACGCCGAGC---------------------
---------------GCGACTCGTCCAACTCAGTACTCCTGGTCCGAAGCTTTTCACATT
CCTGTCACAAAAATCTCGGACCAAGCTTGT------TATGGGGACGGTTTTAGCTCTCTC
AGGGAAGTGATGGAAGTATTTGCAGGAGCAATGGCAAACCTGGCGGAATTGCTAGCCGGG
ATTCTAGTGAACAACCTGGGCCACCGGAAGGAAGCGCTGCAAGATATTTGTGACTCGAGC
ACTTGCTTTCTCCGATTGAACCGCTACCCGGCTTGTCCGATA------TCATCGGAGATG
TTCGGCTTAGTGCCTCACACTGACAGCGATTTCCTCACAATTCTAAGCCAAGACGAAGTG
GGAGGACTTCAGCTCTTGAAAGACTCCAAATGGGTTGCTGTAAAACCTAACCAAGATGTA
CTTATCGTTAACATCGGAGATCTTTTTCAGGCGTGGAGCAATGATGCGTACAAAAGTGTG
GAGCACAAGGTGATGGCAAACGAGAAGAGGGAACGTTACTCAGTAGCATACTTCATGTGC
CCTTCCTACGATTCTTTAATCGGGAGTTGCAGATCACAATCTTCCATCTACAGAAACTTC
ACTTTTCGAGATTACAGAAATCAAGTCCAGCAAGATGTTCAGAAACTTGGACACAAAGTC
GGCCTTTCGAGATTCCTTCTTCGA---------
>Pyrbr_009355592.2_cds_XP_009353867.1_1
---------------------------------------CCTGACCTCCATTGTTCTGAG
AAAATGGCTTCTGAA---TCCTACCCTCCACCGTTTCGTTCACTTCCAGAT---------
---TCAACCCAGGCCGTTGAT------------------------TTGGATGACCAAGTC
AACCCGGTTCATGATTCGGAGGATCCGATTCCTTTGATGGATCTCCAGAGCCTGAAA---
------------------------------------CTTGGGGAGGCATGCGAGTTTTGG
GGAATTTTTCGTTTGGTCAATCATGGAGTTCCTCCAACCCTTTTGACCCAACTTCGGGAG
CATGCCAAAATGGTTTTTTCCCTGCCGTTTGAGTCCAAACAGAGCCTT---ATC------
---ACCAGCCCTCTGTCCTACTTCTGGGGTACCCCTGCCCTTACTCCATCTGGGGCGGCC
TTATCAACAAAGGGTAGTAGTAGCCTCCAGAATATCAACTGGGTTGAAGGACTCAACGTC
CCTCTAGCTCAACTCAGTCAATTTCAA---ATTGACAATCGC---ATAATTGCTTCTTTC
AGCCTTGTGCTAGAAGAATATGGGAAGCACCTAGCTAGGCTAGCGACAACTATATTTGAC
GCTATGGTAATAAACCTTGGATTGGATCCAATAGAATCCAAATCCCATTTATCAAATTCT
ACTGGCATTGTACGTGTCTATCGCTACCCACATTGCTCCAACTCCAGCTCTGCATCTGCA
AGGGGCATGGACGTGCACACTGACAGCTCTGTGCTCTCGATACTAAATCAAGATGAAGTC
GGTGGACTCGAAGTTCTCAAAGACAATGAGTGGTTCAGTGTTAACCCAATTCCCAACACA
CTGATTGTCAACCTCGGAGACATGATGCAGGCGATAAGCAATGACAGGTACAAGAGTGTG
AAGCACAGAGTGAAGGTGAACAGAAGCAAAGAGAGAATTTCAATCTGCCATTTTGTGTTT
CCGGGAGAAGGCAGTGTGATTCGGAGC---------------TCAAACTATAAGCCCTTT
ACATATGGGGATTTTCAGAACGAAGTGCAGCAAGATATAAAGAGTGTTGGGTATAAGGTC
GGGCTTGAGAGGTTCAAAGCT------------
>Pyrbr_009359121.2_cds_XP_009357396.1_1
------------------------------------------------------------
---------ATGGAC---TCGGACCCACCATTTCGCAAGGCCTACAAGACC---CTTTTC
GACAACACCGTCAACAAAGCCAACAAC---ATCAGCAACAACAAGGAGGAGGTGCTACAA
CAGCTTGTTACAGTGGAGGAATGGGAACTGCCGTTGATTGATCTTAGGGGGCTGGAGCTC
---GGAGAAAAGGAGAGGGAGAAGTGTATGACGGAAATAGCTAGGGCATCGCAAGATTGG
GGTTTCTTTCAGGTAGTGAATCATGGGATTTCAGGAGGGCTTCTTGAGAAGATGAAGAGT
GAGCAAGAGAAGGTGTTCAAGCAATCTTTTGATAAGAAGAGGCAAGAGGACAAGCACTTG
AACTTTTCACCGGGAACTTATCGTTGGGGAACTCCTTCT---------------------
---------------GCCACATGCCTACGGCAGTTAGCATGGTCTGAAGCTTTTCACATT
CCACTCAACGACATTTCTGCTACATCAGCT------TCTGGT---CTCAACCATACACTC
AGCTCAACAATGGAACAATTTGCTACAACAGTTTCAAGTTTGGCACTGAAATTGGCTGAA
ATTTTGGCTGAGAAATTAGGTCACAAGTCAACATTTTTCCTAGAAAATTGTTTGCCCAGC
ACTTGTTATCTTCGAATGAACCGATATCCTCCTTGCCCCATC------CCTTCTGAGGTG
TTTGGATTGATGCCACACACTGATAGTGATTTCCTTACGATATTGCACCAAGACCACGTT
GGAGGATTGCAGTTGATCAAAGACGATAGATGGATCGCAGTTAAACCTAATCCAGAAGCT
CTAATCATTAACATTGGAGATCTATTTCAGGCATGGAGCAACAACGTGTACAAGAGTGTT
CAACATCGAGTTGTTACGAATTTGCAAGTGGAACGATTCTCAACTGCATATTTCTTATGT
CCTTCATATGACACCGTGATACAGAGTTGC---AGGGAGCCTTCTGTCTATAGAAAATTC
AGCTTTGGGGAGTATAGGCGGCAAGTCCAAGAGGATGTTCAAAAATTGGGTTCAAAAATA
GGTCTTCCGAGATTTGTCGTA------------
>Pyrbr_009359833.2_cds_XP_009358108.1_1
------------------------------------------------------------
---------ATGGAT---TTCAAACCTCCCTTCCAACAAACCTGCAAGGCAATACTCTTA
CAGAATTCCACCCATGAAGCA---TTATCA---------------AGTCATGATGATGAC
AAGGTTTCTCTTGTTGAGGAATGTGAACTGCCTCTGATAGATCTTAGCCATCTAAATTTG
---GGTCACTTTGAGGGAGACAAGTGTATGAATGAGATCGCTCAAGCAGCCAGCCAATGG
GGTTTCTTCCAAGTTGTGAATCATGGAGTTTCACAAGAAGTTATAAAGAGTATGCAAAAT
GAGCAAAAGAAGCTATTTCATAAGCCTTTTGCAGAAAAGGTTGAAAAG---AATTTCTTG
AAT---------------TACCGCTGGGGGAATCCACAA---------------------
---------------GCTACTTGTTTGAGGCAGTTCTCATGGTCAGAAGCATTTCATATA
TCTCTCACCGAAATTCCAACGATGAAT------------GAT---CATCACAACAGTCTC
AGATCAACAATTGAAGCATTCGTGAAGTCGGTGTCTGGTTTGGCTAAACGCTTAGCTGAA
ATTCTGGCACAGCCGTTGGGTGTCAAACCGATTTACTTTGAAGAGAATTGTCCAACAAGA
ACTAGTTATCTTCGACTGAATAGATATGCTCCATGTCCATTT------CCTTCGCAAGTG
TTTGGCCTCATCTCGCACACCGATACCGATTTCCTAACTATAGTTCACCAGGACCAAGTT
GGAGGTCTGGAAATATTTAAAGATGGAAGATGGTTGGCTGTTAAACCTAATCCTGAAGCT
CTTATTGTCAACATTGGGGACTTCTTTGAGGCCTTGAGCAATGGCGCATACAAGAGCATC
AAACACCGAGTGGTTAGCACACAAGAAGTTGAAAGATTATCTGTGGCATATTTCTACTGC
CCCTCCTACGATGCTGTGGTCCGAAACTGCGGTAATGAACCATCAACTTATAGGCAGTTC
ACTTTGAGGGAGTATAAACTCCAAACTCAAATTGATGTTCAGAAAACTGGTGAGAAAGTA
GGGCTCTCAAGATTTCTCCTT------------
>Pyrbr_009380615.2_cds_XP_009378890.1_1
------------------------------------------------------------
---------ATGGAT---TTCGAACCTCCATTCCAACAAACCTGGAAGGCATTACTCTTA
CAGAATTCCAGCCATGAAGCATTATTAACA---------------AGTCATGATTATGAC
AAGCTTTCTCTTGCTGAGGAATGTGAGTTGCCTATGATAGATCTTAGCCATCTAAATTTG
---GGTCACTTGGAGAGAGACAAGTGTATGAATGATATCGCTCAAGCTGCAAACCAATGG
GGTTTCTTCCAAGTTGTGAATCATGGAGTTTCACAAAAAGTTATAAAGAGCATGCAATAT
GAGCAAAAGAGGCTATTTCACATGCCCTTTGCAGAAAAGGTTGAAAAG---AATTTCTTG
AATTTATCCAGCAACTGTTACCGCTGGGGAAATCCACAA---------------------
---------------GCTACTTGTTTGAGGCAGTTCTTATGGTCAGAAGCATTTCATATA
TCACTCAACGAAATTCCAACAATGAAT------------GAT---CTTCACAAGAGTCTC
AAGTCAACAATTGAAGCATTCGTGAAGGTGGTATCTGGTTTGGCTAAAAACTTAGCTGAA
ATTCTGGCACAGCCTTTGGGTGTCAAATCGATTTACTTTGAAGAGAATTGCCCACCAAGA
AGTAGTTATCTTCGACTGAATAGATACGCTCCACGTCCGTTT------CCTTCGCAAGTG
TTTGGCCTCGTCTCGCACACTGATACCGATTTCCTAACTATAGTTCACCAGGACCAAGTG
GGAGGTCTGGAAATATTTAAAGATGGAAGATGGATGGCTGTTAAACCCAATCCTGAAGCT
CTCATTGTCAACATTGGGGACTTGTTTGAGGCCTTGAGCAATGGCATATACAAGAGCATC
AAACACCGAGTGGTTACCGGACAAGAAGTTGAGAGGTTTTCTGTGGCATATTTCTACTGC
CCCTCCTACGATGTAGTGGTCCGAAGCTGCGGTGATGAACCATCAACTTATAGGCAGTTC
ACTTTGAGGGAGTATAAACTCCAAACTCAAATTGATGTTCAGGAAACTGGTGAGAAAGTA
GGGCTCTCAAGATTTCTCCTT------------
>Pyrbr_018646813.1_cds_XP_018502329.1_1
AGTACGACCAGTGTCTTGTTTTCT---------------CCT---------------AAG
TTGTTTAACATGGAT---TTGGACCCACCATTTTACAAGGCCTACAAGACC---CTTTTC
GACAAAACCGTCGACAAAGCCAACAAC---ATCAACAACAAGAACGAGGAGGTGTTACAA
CAGCTTGTTATGGTGGAGGAATGTGAGCTGCCGCTGATCAATCTGGGGCGGCTGGAGCTA
---GGAGAAAAAGAGAGGGAGGAGTGCATGACGGAGATAGCTAGGGCATCGCAAGAGTGG
GGTTTCTTTCAGGTAGTGAATCATGGGATTTCAGGAGAGCTTCTTCATAAGATGAAGAGT
GAGCAAGAGAAGGTGTTCAAGCAATCTTTTGATAAGAAAAGGCAAGAGGACAAGTGCTTG
AACTTTTTATCGGGAACTTACCGTTGGGGAACTCCTTCT---------------------
---------------GCCACATGCCTACGGCAGTTAGCATGGTCTGAAGCTTTTCACATT
CCACTCAACGATACTTCTGCTACATCAGCT------TCTGGT---GTCAATTATACACTC
AGCTCAACGATGGAACAATTTGCTACAACAGTTTCAAGTTTGGCACTGAAATTGGCTGAA
ATTTTGGCTGAGAAAATAGGTCACAAATCAACATTTTTCCAAGAAAATTGTTTTCCCGGC
ACTTGCTATCTTCGAATGAATCGTTATCCACCGTGCCCCATC------CCTTCTGAGGTG
TTTGGATTGATGCCACACACTGATAGTGATTTCCTCACAATATTGCATCAAGACCAGGTT
GGCGGATTGCAGTTGATCAAAGACGATGAATGGATCGCAGTTAAACCTAATCCAGAGGCT
CTAGTCATCAACGTTGGAGATCTATTTCAGGCATGGAGCAACAATGTGTACAAGAGCGTT
CAACATCGAGTTGTCACGAACTTGCAAGTGGAACGATTCTCAACTGCATATTTCTTATGT
CCTTCATATGACACGGTGATACAGAGTTGC---ATGGAGCCTTCTGTCTATAGAAAATTC
AGCTTTGGGGAGTATAGGCGGCAAGTCCAAGAGGATGTTCAAAAACTGGGTTCGAAAATA
GGTCTTCCTAGATTTGTCGTA------------
>Pyrbr_018647698.1_cds_XP_018503214.1_1
------------------------------------------------------------
---------ATGGAC---TCGGACCCACCATTTCGCAAGGCCTACAAGACC---CTTTTC
GACAACACCGTCAACAAAGCCAACAAC---ATCAGCAACAACAAGGAGGAGGTGCTACAA
CAGCTTGTTACAGTGGAGGAATGGGAACTGCCGTTGATTGATCTTAGGGGGCTGGAGCTC
---GGAGAAAAGGAGAGGGAGAAGTGTATGACGGAAATAGCTAGGGCATCGCAAGATTGG
GGTTTCTTTCAGGTAGTGAATCATGGGATTTCAGGAGGGCTTCTTGAGAAGATGAAGAGT
GAGCAAGAGAAGGTGTTCAAGCAATCTTTTGATAAGAAGAGGCAAGAGGACAAGCACTTG
AACTTTTCACCGGGAACTTATCGTTGGGGAACTCCTTCT---------------------
---------------GCCACATGCCTACGGCAGTTAGCATGGTCTGAAGCTTTTCACATT
CCACTCAACGACATTTCTGCTACATCAGCT------TCTGGT---CTCAACCATACACTC
AGCTCAACAATGGAACAATTTGCTACAACAGTTTCAAGTTTGGCACTGAAATTGGCTGAA
ATTTTGGCTGAGAAATTAGGTCACAAGTCAACATTTTTCCTAGAAAATTGTTTGCCCAGC
ACTTGTTATCTTCGAATGAACCGATATCCTCCTTGCCCCATC------CCTTCTGAGGTG
TTTGGATTGATGCCACACACTGATAGTGATTTCCTTACGATATTGCACCAAGACCACGTT
GGAGGATTGCAGTTGATCAAAGACGATAGATGGATCGCAGTTAAACCTAATCCAGAAGCT
CTAATCATTAACATTGGAGATCTATTTCAGGCATGGAGCAACAACGTGTACAAGAGTGTT
CAACATCGAGTTGTTACGAATTTGCAAGTGGAACGATTCTCAACTGCATATTTCTTATGT
CCTTCATATGACACCGTGATACAGAGTTGC---AGGGAGCCTTCTGTCTATAGAAAATTC
AGCTTTGGGGAGTATAGGCGGCAAGTCCAAGAGGATGTTCAAAAATTGGGTTCAAAAATA
GGTCTTCCGAGATTTGTCGTA------------
>Pyrco_BartlettDH_GA2OX.Chr16_894
------------------------------------------------------------
------ATGATAGAA---TCAATCCCTCCTCTCCAACAACATTACAAAACC---CTCGTG
CGCAACCTTCAC---------------------------TGCCACGGCACCGACCACGGA
CAAGGACCGGTCACGGAAGAATGCCAGCTACCGTTGATAGACCTCAACGGGCTGAACAGC
CTCGATGAGAGGGAGAGGCTAGAATGCGCAGCAGCCATCTGCAGCGCGTCGTCGGAGTGG
GGGTTTTTTCAAGTGGTGAACCACGGGATAAGGCCCGAGCTACTAAAGAACATGAAGACG
GAGCAGCTCAACCTGTTTGGAGCGCCCTTCGAGCAGAAGGCTACTTGC---GGGCTGCTC
AAT---------AATTCGTACAGGTGGGGGACGCCGAGC---------------------
---------------GCGACTCGTCCAACTCAGTACTCCTGGTCCGAAGCTTTTCACATT
CCTGTCACAAAAATCTCGGACCAAGCTTGT------TATGGGGACGGTTTTAGCTCTCTC
AGGAAAGTGATGGAAGTATTTGCAGGAGCAATGGCAAACCTGGCGGAGTTGCTAGCCGGG
ATTCTAGTGAACAACCTGGGCCACCGGAAGGAAGCGCTGCAAGACATTTGTGACTCGAGC
ACTTGCTTTCTCCGATTGAACCGCTACCCGGCTTGTCCGATA------TCACCGGAGATG
TTCGGCTTAGTGCCTCACACTGACAGCGATTTCCTCACAATTCTAAGCCAAGACGAAGTG
GGAGGACTTCAGCTCTTGAAAGACTCCAAATGGGTTGCTGTAAAGCCTAACCAAGATGCA
CTTATCGTTAACATCGGAGATCTTTTTCAGGCGTGGAGCAATGATGCGTACAAAAGTGTG
GAGCACAAGGTGATGGCAAACGAGAAGAGGGAACGTTACTCAGTAGCATACTTCATGTGC
CCTTCCTACGATTCTTTAATCGGGAGTTGCAGA---CAATCTTCCATCTACAGAAACTTC
ACTTTTCGAGATTACAGAAATCAAGTCCAGCAAGATGTTCAGACACTTGGACACAAAGTC
GGCCTTTCGAGATTCCTTCTTCGA---------
>Pyrco_BartlettDH_new_GA2OX.Chr10_894
------------------------------------------------------------
---CTAAGCATGGAC---TCGGACCCACCATTTCGCAAGGCCTACAAGACC---CTTTTC
GACAACACCGTCAACAAAGCCAACAAC---ATCAACAACAACAAGGAGGAGGTGCTACAA
CAGCTTGTTACAGTGGAGGAATGTGAACTGCCGTTGATTGATCTTAGGCGGCTGGAGCTC
---GGAGAAAAGGAGAGGGAGAAGTGCATGACGGAAATAGCTAGGGCATCGCAAGAGTGG
GGTTTCTTTCAGGTAGTGAATCATGGGATTTCAGGAGGGCTTCTTCAGAAGATGAAGAGT
GAGCAAGAGAAGGTGTTCAAGCAATCTTTTGATAAGAAGAGGCAAGAGGACAAGCACTTG
AACTTTTCACCGGGAACTTATCGTTGGGGAACTCCTTCT---------------------
---------------GCCACATGCCTACGGCAGTTAGCATGGTCTGAAGCTTTTCACATT
CCACTCAACGACATTTCTGCTACATCAGCT------TCTGGT---CTCAACCATACACTC
AGCTCAACAATGGAACAATTTGCTACAACAGTTTCAAGTTTGGCACTGAAATTGGCTGAA
ATTTTGGCTGAGAAATTAGGTCACAAGTCAACATTTTTCCTAGAAAATTGTTTGCCCAGC
ACTTGTTATCTTCGAATGAACCGATATCCACCTTGCCCCATC------CCTTCTGAGGTG
TTTGGATTGATGCCACACACTGATAGTGATTTCCTTACAATATTGCACCAAGACCAGGTT
GGAGGATTGCAGTTGATCAAAGACGATAGATGGATCGCAGTTAAACCTAATCCAGAAGCT
CTAATCATTAACATTGGAGATCTATTTCAGGCATGGAGCAACAATGTGTACAAGAGTGTT
CAACATCGAGTTGTCACGAATTTGCAAGTGGAACGATTCTCAACTGCATATTTCTTATGT
CCTTCATATGACACCGTGATACAGAGTTGC---AGGGAGCCTTCTGTCTATAGAAAATTC
AGCTTTGGGGAGTATAGGCGGCAAGTCCAAGAGGATGTTCAAAAATTGGGTTCAAAAATA
GGTCTTCCGAGATTTGTCGTA------------
>Pyrco_BartlettDH_new_GA2OX.Chr11_1
------------------------------------------------------------
---ATGGCTTCTGAA---TCCTACCCTCCTCTGTTCCGTTCACACATAGAT---------
---TCAACCCAGGCCGCTGAT------------------------TCGGATGACCAAGTC
AACCCAGTTCATGATTTGGAGGATCCGATTCCTCTGGTGGATCTCCAGAGCCTGAAA---
------------------------------------CTTGGGGAGGCATGTGAGTTTTGG
GGCATTTTTCGTTTGGTCAACCATGGAGTTCCTCCAACCCTTTTGACCCAACTTGAAGAG
CATGCCAAAGCGGTTTTTTCCCTGCCGTTTGAATCCAAACAGAGCCTT---ATC------
---ACCAGCCCTCTGTCCTACTTCTGGGGTACCCCTGCCCTTACTCCATCTGGGGCAGCC
TTATCAACAAAGGGTACTAGTACCCTCCAGAATATCAATTGGGTTGAAGGACTGAATGTC
CCTCTAGCTCAACTCAGTCAATTCCAA---ACTGACAATCCC---ACAGTTGCTTCTTTC
AGCCTTGTGCTGGAAGAATATGGGAAACACCTAGCCAGGCTAGCCACAACTATATTTGAA
GCTATGGTGAAAAGCCTTGGATTGGATCCAATAGAATCCAAATCCCACTTATCCAATCCC
ACTGGCCTTGTACGTCTATATCGCTACCCACATTGCTCCAACTCTGCATCTGCATCTGCA
TGGGGCATGGACGTCCACACTGACAGCTCTGTGCTCTCGATACTAAACCAAGATGATGTC
GGTGGACTCGAAGTTCTCAAAGACACCGAGTGGTTCAATGTAAACCCAGTTCCCAGCACA
CTAATTGTCAACCTCGGGGACATGATGCAGGCGATTAGCGACGACAAATACAAGAGTGTG
AAGCACAGAGTGAAGGTGAACAGAAGCAAAGAGAGAATTTCAATCTGCTACTTTGTGTTT
CCTGGAGAAGGCAGTGTGATTCGGAGC---------------TCAAACTACAAGCCCTTT
ACATATGGTGACTTTCAGAAGGAAGTGCAGAAAGATTTAAAGAGTGTTGGGTATAAGGTT
GGGCTCGAGAGATTCAGA---------------
>Pyrco_BartlettDH_new_GA2OX.Chr11_2
------------------------------------------------------TCCAGG
GCAGTACTAATGGAT---TTCGAACCTCCATTCCAACAAACCTGGAAGGCAATACTCTTA
CAGAATTCCAGCCATGAAGCATTATTAACA---------------AGTCATGATTATGAC
AAGCTTTCTCTTGCTGAGGAATGTGAGTTGCCTATGATAGATCTTAGCCATCTAAACTTG
---GGTCACTTAGAGAGAGACAAGTGTATGAATGATATCGCTCAAGCTGCAAACCAATGG
GGTTTCTTCCAAGTTGTGAATCATGGAGTCTCACAAAAAGTTATAAAGAGCATGCAATAT
GAGCAAAAGAGGCTATTTCACATGCCCTTTGCAGAAAAGGTTGAAAAG---AATTTCTTG
AATTTATCCAGCAACTGTTACCGCTGGGGAAATCCACAA---------------------
---------------GCTACTTGTTTGAGGCAGTTCTTATGGTCAGAAGCATTTCATATA
TCACTCAACGAAATTCCAACAATGAAT------------GAT---CTTCACAAGAGTCTC
AAGTCAACAATTGAAGCATTCGTGAAGGTGGTATCTGGTTTGGCTAAAAACTTAGCTGAA
ATTCTGGCACAGCCTTTGGGTGTCAAATCGATTTACTTTGAAGAGAATTGCCCACCAGGA
AGTAGTTATCTTCGACTGAATAGATACGCTCCACGTCCGTTT------CCTTCGCAAGTG
TTTGGCCTCGTCTCGCACACTGATACCGATTTCCTAACTATAGTTCACCAGGACCAAGTA
GGAGGTCTGGAAATATTTAAAGATGGAAGATGGATGGCTGTTAAACCCAATCCTGAAGCT
CTCATTGTCAACATTGGGGACTTGTTTGAGGCCTTGAGCAATGGCATATACAAGAGCATC
AAACACCGAGTGGTTACCGGACAAGAAGTTGAGAGGTTTTCTGTGGCATATTTCTACTGC
CCCTCCTACGATGTAGTGGTCCGAAGCTGCGGTGATGAACCATCAACTTATAGGCAGTTC
ACTTTGAGGGAGTATAAACTCCAAACTCAAATTGACGTTCAGGAAACTGGTGAGAAAGTA
GGGCTCTCAAGATTTCTCCTT------------
>Pyrco_BartlettDH_new_GA2OX.Chr13_894
------------------------------------------------------------
---AATATGATAGAC---TCAACCCCTCCTCTCCAACACCATTACAAATCC---CTCGTG
CGCAACCATCAT---------------------------TGCCAAGGCATCGACCGCGGA
CAAGGAGCGGTCACGGAAGAATGCCAGCTCCCGTTGATAGACCTCAACGGGCTGAATAGC
CTCGACGAGAGGGAGAGGCTAGAATGCACTGCAGCTATCTGCAGAGCGTCGTCGGAGTGG
GGTTTTTTTCAAGTGGTGAACCACGGGATAAGCTCCGAGCTACTACGGAATATGAAGACG
GAGCAGCTCAAACTGTTTGGAGCGCCCTTCGAATGGAAAGCTACTGGC---GGGCTGCTT
AAT---------AATTCGTACAGGTGGGGGACACCGACC---------------------
---------------GCTACTGGTCCGACTCAGTACTCTTGGTCCGAATCTTTTCACATT
CCTGTCACAAAAATCTCGGACCAAGCTTGC------TATGGGGACGATTTTAGCTCGCTC
AGGGAAGAGATGGAGGAATTTGCAGGAGAAATGTCAAACCTAGCGGAGTCGCTAGCCGGG
ATCCTAGTGAACAACCTGGGACACCGGAAGGAAGCGCTGCAAGACATTTGTGACTCGAGC
ACTTGCTTTCTCCGATTGAACCGCTACCCGGCTTGTCCGATA------TCACCGGAGATG
TTCGGCTTAGTGCCTCACACTGACAGCGATTTCCTCACAATTCTAAGCCAAGACGAAGTG
GGAGGACTTCAGCTCTTGAAAGACTCCAAATGGGTTGCTGTAAAACCCAACCAAGATGCA
CTTATCGTAAACATCGGAGATCTTTTTCAGGCGTGGAGCAATGACGTGTACAAAAGTGTG
GAGCACAAGGTGATGGCAAATGAGAAGAGGGAACGCTACTCAATAGCATACTTCATGTGC
CCTTCCTACGACTCTTTAATCGGCAGTTGCAGATCACAGTCTTCCATCTATAGAAACTTC
AGTTTTCGAGATTACAGAAACCAAGTCCAGCAAGATGTTCAGAAACTTGGACGCAAAGTC
GGCCTTTCGAGATTCCGTCTTCGA---------
>Pyrco_BartlettDH_new_GA2OX.Chr3
------------------------------------------------------TCGAAG
GCAGTCCTAATGGAT---TTCAAACCTCCCTTCCAACAAACCTGCAAGGCAATACTCTTA
CAGAATTCCACCCATGAAGCA---TTATCA---------------AGTCATGATGATGAC
AAGGTTTCTCTTGTTGAGGAATGTGAACTGCCTCTGATAGATCTTAGCCATCTAAATTTG
---GGTCACTTTGAGGGAGACAAGTGTATGAATGAGATCGCTCAAGCAGCCAGCCAATGG
GGTTTCTTCCAAGTTGTGAATCATGGAGTTTCACAAGAAGTTATAAAGAGTATGCAAAAT
GAGCAAAAGAGGCTATTTCATAAGCCTTTTGCAGAAAAGGTTGAAAAG---AATTTCTTG
AAT---------------TACCGCTGGGGGAATCCACAA---------------------
---------------GCTACTTGTTTGAGGCAGTTCTCATGGTCAGAAGCATTTCATATA
TCTCTCACCGAAATTCCAACGATGAAT------------GAT---CATCACAACAGTCTC
AGATCAACAATTGAAGCATTCGTGAAGACGGTGTCTGGTTTGGCTAAACGCTTAGCTGAA
ATTCTGGCACAGCCTTTGGGTGTCAAACCGATTTACTTTGAAGAGAATTGTCCAACAAGA
ACTAGTTATCTTCGACTGAATAGATATGCTCCATGTCCATTT------CCTTCGCAAGTG
TTTGGCCTCATCTCGCACACCGATACCGATTTCCTAACTATAGTTCACCAGGACCAAGTT
GGAGGTCTGGAAATATTTAAAGATGGAAGATGGTTGGCTGTTAAACCTAATCCTGAAGCT
CTTATTGTCAACATTGGGGACTTCTTTGAGGCCTTGAGCAATGGCGCATACAAGAGCATC
AAACACCGAGTGGTTAGCACACAAGAAGTTGAAAGATTATCTGTGGCATATTTCTACTGC
CCCTCCTACGATGCTGTGGTCCGAAACTGCGGTAATGAACCATCAACTTATAGGCAGTTC
ACTTTGAGGGAGTATAAACTCCAAACTCAAATTGATGTTCAGAAAACTGGTGAGAAAGTA
GGGCTCTCAAGATTTCTCCTT------------
>Pyrco_BartlettDH_new_GA2OX.Chr5_894
------------------------------------------------------------
---------ATGGAT---TTGGACCCACCATTTTACAAGGCCTACAAGACC---CTTTTC
GACAAAACCGTCGACAAAGCCAACAAC---ATCAACAACAACAAGGAGGAGGTGTTACAA
CAGCTTGTTATGGTGGAGGAATGTGAGCTGCCGCTGATCAATCTGGGGCGGCTGGAGCTA
---GGAGAAAAAGAGAGGGAGGAGTGCATGACGGACATAGCTAGGGCATCGCAAGAGTGG
GGTTTCTTTCAGGTAGTGAATCATGGGATTTCAGGAGAGCTTCTTCAGAAGATGAAGAGT
GAGCAAGAGAAGGTGTTCAAGCAATCTTTTGATAAGAAGAGGCAAGAGGACAAGTGCTTG
AACTTTTTATCGGGAACTTACCGTTGGGGAACTCCTTCT---------------------
---------------GCCACTTGCCTACGGCAGTTAGCATGGTCTGAAGCTTTTCACATT
CCACTCAACGATACTTCTGCTACATCAGCT------TCTGGT---GTCAATTATACACTC
AGCTCAACGATGGAACAATTTGCTACAACAGTTTCAAGTTTGGCACTGAAATTGGCTGAA
ATTTTGGCTGAGAAAATAGGTCACAAATCAACATTTTTCCAAGAAAATTGTTTTCCCGGC
ACTTGCTATCTTCGAATGAATCGTTATCCACCGTGCCCCATC------CCTTCTGAGGTG
TTTGGATTGATGCCACACACTGATAGTGATTTCCTCACAATATTGCATCAAGACCAGGTT
GGCGGATTGCAGTTGATCAAAGACGATGAATGGATCGCAGTTAAACCTAATCCAGAGGCT
CTAGTCATCAACGTTGGAGATCTATTTCAGGCATGGAGCAACAATGTGTACAAGAGCGTT
CAACATCGAGTTGTCACGAACTTGCAAGTGGAACGATTCTCAACTGCATATTTCTTATGT
CCTTCATATGACACGGTGATACAGAGTTGC---AGGGAGCATTCTGTCTATAGAAAATTC
AGCTTTGGGGAGTATAGGCGGCAAGTCCAAGAGGATGTTCAAAAACTGGGTTCGAAAATA
GGTCTTCCTAGATTTGTCGTA------------
>Pyrco_Bartlett_005232.1
------------------------------------------------------------
------ATGATAGAA---TCAATCCCTCCTCTCCAACAACATTACAAAACC---CTCGTG
CGCAACCTTCAC---------------------------TGCCACGGCACCGACCACGGA
CAAGGACCGGTCACGGAAGAATGCCAGCTACCGTTGATAGACCTCAACGGGCTGAACAGC
CTCGATGAGAGGGAGAGGCTAGAATGCGCAGCAGCCATCTGCAGCGCGTCGTCGGAGTGG
GGGTTTTTTCAAGTGGTGAACCACGGGATAAGGCCCGAGCTACTAAAGAACATGAAGACG
GAGCAGCTCAACCTGTTTGGAGCGCCCTTCGAGCAGAAGGCTACTTGC---GGGCTGCTC
AAT---------AATTCGTACAGGTGGGGGACGCCGAGC---------------------
---------------GCGACTCGTCCAACTCAGTACTCCTGGTCCGAAGCTTTTCACATT
CCTGTCACAAAAATCTCGGACCAAGCTTGT------TATGGGGACGGTTTTAGCTCTCTC
AGGAAAGTGATGGAAGTATTTGCAGGAGCAATGGCAAACCTGGCGGAGTTGCTAGCCGGG
ATTCTAGTGAACAACCTGGGCCACCGGAAGGAAGCGCTGCAAGACATTTGTGACTCGAGC
ACTTGCTTTCTCCGATTGAACCGCTACCCGGCTTGTCCGATA------TCACCGGAGATG
TTCGGCTTAGTGCCTCACACTGACAGCGATTTCCTCACAATTCTAAGCCAAGACGAAGTG
GGAGGACTTCAGCTCTTGAAAGACTCCAAATGGGTTGCTGTAAAGCCTAACCAAGATGCA
CTTATCGTTAACATCGGAGATCTTTTTCAGGCGTGGAGCAATGATGCGTACAAAAGTGTG
GAGCACAAGGTGATGGCAAACGAGAAGAGGGAACGTTACTCAGTAGCATACTTCATGTGC
CCTTCCTACGATTCTTTAATCGGGAGTTGCAGATCACAATCTTCCATCTACAGAAACTTC
ACTTTTCGAGATTACAGAAATCAAGTCCAGCAAGATGTTCAGACACTTGGACACAAAGTC
GGCCTTTCGAGATTCCTTCTTCGA---------
>Pyrco_Bartlett_020966.1
------------------------------------------------------------
------ATGATAGAC---TCAACCCCTCCTCTCCAACACCATTACAAATCC---CTCGTG
CGCAACCATCAT---------------------------TGCCAAGGCATCGACCGCGGA
CAAGGAGCGGTCACGGAAGAATGCCAGCTCCCGTTGATAGACCTCAACGGGCTGAATAGC
CTCGACGAGAGGGAGAGGCTAGAATGCACTGCAGCTATCTGCAGAGCGTCGTCGGAGTGG
GGTTTTTTTCAAGTGGTGAACCACGGGATAAGCTCCGAGCTACTACGGAATATGAAGACG
GAGCAGCTCAAACTGTTTGGAGCGCCCTTCGAATGGAAAGCTACTGGC---GGGCTGCTT
AAT---------AATTCGTACAGGTGGGGGACACCGACC---------------------
---------------GCTACTGGTCCGACTCAGTACTCTTGGTCCGAATCTTTTCACATT
CCTGTCACAAAAATCTCGGACCAAGCTTGC------TATGGGGACGATTTTAGCTCGCTC
AGGGAAGAGATGGAGGAATTTGCAGGAGAAATGTCAAACCTAGCGGAGTCGCTAGCCGGG
ATCCTAGTGAACAACCTGGGACACCGGAAGGAAGCGCTGCAAGACATTTGTGACTCGAGC
ACTTGCTTTCTCCGATTGAACCGCTACCCGGCTTGTCCGATA------TCACCGGAGATG
TTCGGCTTAGTGCCTCACACTGACAGCGATTTCCTCACAATTCTAAGCCAAGACGAAGTG
GGAGGACTTCAGCTCTTGAAAGACTCCAAATGGGTTGCTGTAAAACCCAACCAAGATGCA
CTTATCGTAAACATCGGAGATCTTTTTCAGGCGTGGAGCAATGACGTGTACAAAAGTGTG
GAGCACAAGGTGATGGCAAATGAGAAGAGGGAACGCTACTCAATAGCATACTTCATGTGC
CCTTCCTACGACTCTTTAATCGGCAGTTGCAGATCACAGTCTTCCATCTATAGAAACTTC
AGTTTTCGAGATTACAGAAACCAAGTCCAGCAAGATGTTCAGAAACTTGGACGCAAAGTC
GGCCTTTCGAGATTCCGTCTTCGA---------
>Pyrco_Bartlett_021698.1
------------------------------------------------------------
---------ATGGAC---TCGGACCCACCATTTCGCAAGGCCTACAAGACC---CTTTTC
GACAACACCGTCAACAAAGCCAACAAC---ATCAACAACAACAAGGAGGAGGTGCTACAA
CAGCTTGTTACAGTGGAGGAATGTGAACTGCCGTTGATTGATCTTAGGCGGCTGGAGCTC
---GGAGAAAAGGAGAGGGAGAAGTGCACGACGGAAATAGCTAGGGCATCGCAAGAGTGG
GGTTTCTTTCAGGTAGTGAATCATGGGATTTCAGGAGGGCTTCTTCAGAAGATGAAGAGT
GAGCAAGAGAAGGTGTTCAAGCAATCTTTTGATAAGAAGAGGCAAGAGGACAAGCACTTG
AACTTTTCACCGGGAACTTATCGTTGGGGAACTCCTTCT---------------------
---------------GCCACATGCCTACGGCAGTTAGCATGGTCTGAAGCTTTTCACATT
CCACTCAACGACATTTCTGCTACATCAGCT------TCTGGT---CTCAACCATACACTC
AGCTCAACAATGGAACAATTTGCTACAACAGTTTCAAGTTTGGCACTGAAATTGGCTGAA
ATTTTGGCTGAGAAATTAGGTCACAAGTCAACATTTTTCCTAGAAAATTGTTTGCCCAGC
ACTTGTTATCTTCGAATGAACCGATATCCACCTTGCCCCATC------CCTTCTGAGGTG
TTTGGATTGATGCCACACACTGATAGTGATTTCCTTACAATATTGCACCAAGACCAGGTT
GGAGGATTGCAGTTGATCAAAGACGATAGATGGATCGCAGTTAAACCTAATCCAGAAGCT
CTAATCATTAACATTGGAGATCTATTTCAGGCATGGAGCAACAATGTGTACAAGAGTGTT
CAACATCGAGTTGTCACGAATTTGCAAGTGGAACGATTCTCAACTGCATATTTCTTATGT
CCTTCATATGACACCGTGATACAGAGTTGC---AGGGAGCCTTCTGTCTATAGAAAATTC
AGCTTTGGGGAGTATAGGCGGCAAGTCCAAGAGGATGTTCAAAAATTGGGTTCAAAAATA
GGTCTTCCGAGATTTGTCGTA------------
>Pyrco_Bartlett_027640.1
------------------------------------------------------------
---ATGGCTTCTGAA---TCCTACCCTCCTCTGTTCCGTTCACACATAGAT---------
---TCAACCCAGGCCGCTGAT------------------------TCGGATGACCAAGTC
AACCCAGTTCATGATTTGGAGGATCCGATTCCTCTGGTGGATCTCCAGAGCCTGAAA---
------------------------------------CTTGGGGAGGCATGTGAGTTTTGG
GGCATTTTTCGTTTGGTCAACCATGGAGTTCCTCCAACCCTTTTGACCCAACTTGAAGAG
CATGCCAAAGCGGTTTTTTCCCTGCCGTTTGAATCCAAACAGAGCCTT---ATC------
---ACCAGCCCTCTGTCCTACTTCTGGGGTACCCCTGCCCTTACTCCATCTGGGGCAGCC
TTATCAACAAAGGGTACTAGTACCCTCCAGAATATCAATTGGGTTGAAGGACTGAATGTC
CCTCTAGCTCAACTCAGTCAATTCCAA---ACTGACAATCCC---ACAGTTGCTTCTTTC
AGCCTTGTGCTGGAAGAATATGGGAAACACCTAGCCAGGCTAGCCACAACTATATTTGAA
GCTATGGTGAAAAGCCTTGGATTGGATCCAATAGAATCCAAATCCCACTTATCCAATCCC
ACTGGCCTTGTACGTCTATATCGCTACCCACATTGCTCCAACTCTGCATCTGCATCTGCA
TGGGGCATGGACGTCCACACTGACAGCTCTGTGCTCTCGATACTAAACCAAGATGATGTC
GGTGGACTCGAAGTTCTCAAAGACACCGAGTGGTTCAATGTAAACCCAGTTCCCAGCACA
CTAATTGTCAACCTCGGGGACATGATGCAGGCGATTAGCGACGACAAATACAAGAGTGTG
AAGCACAGAGTGAAGGTGAACAGAAGCAAAGAGAGAATTTCAATCTGCTACTTTGTGTTT
CCTGGAGAAGGCAGTGTGATTCGGAGC---------------TCAAACTACAAGCCCTTT
ACATATGGTGACTTTCAGAAGGAAGTGCAGAAAGATTTAAAGAGTGTTGGGTATAAGGTT
GGGCTCGAGAGATTCAGAGCT------------
>Pyrco_Bartlett_030830.1
------------------------------------------------------------
---ATGGCTTCTGAA---TCCTACCCTCCACCGTTTCGTTCACTTCGAGAT---------
---TCAACCCAGGCCGTTGAT------------------------TTGGATGACCAAGTC
AACCCGGTTCATGGTTCGGAGGATCCGATTCCTGTGGTGGATCTCCAGAGCCTGAAA---
------------------------------------CTTGGGGAGGCATGCGAGTTTTGG
GGAATTTTTCGTTTGGTCAATCATGGAGTTCCTCCAACCCTTTTGACCCAACTTCGGGAG
CATGCCAAAATGGTTTTTTCCCTGCCGTTTGAGTCCAAACAGAGCCTA---ATC------
---ACCAGCCCTCTGTCCTACTTCTGGGGTACCCCTGCCCTTACTCCATCTGGGGCGGCC
TTATCAACAAAGGGTAGTAGTACCCTCCAGAATATCAACTGGGTTGAAGGACTCAACGTC
CCTCTAGCTCAACTCAGT------------------------------------------
------------------------------------------------------------
------------------------------------------------------------
------------------------------------------------------------
------------------------------------------------------------
------------------------------------------------------------
------------------------------------------------------------
------------------------------------------------------------
------------------------------------------------------------
------------------------------------------------------------
---------------------------------
>Pyrco_Bartlett_030831.1
------ATGGTTGATCTTATTCCGGTCTCGCTAAGAAAGCCTGACCTCCATTGTTCTGAG
AAAATGGATTCTGAA---TCCTACCCTCCACCGTTTCGTTCACTTCCAGAT---------
---TCAACCCAGGCCGTTGAT------------------------TTGGATGACCAAGTC
AACCCGGTTCATGATTCGGAGGATCCGATTCCTTTGATGGATCTCCAGAGCCTGAAA---
------------------------------------CTTGGGGAGGCATGCGAGTTTTGG
GGAATTTTTCGTTTGGTCAATCATGGAGTTCCTCCAACCCTTTTGACCCAACTTCGGGAG
CATGCCAAAATGGTTTTTTCCCTGCCGTTTGAGTCCAAACAGAGCCTT---ATC------
---ACCAGCCCTCTGTCCTACTTCTGGGGTACCCCTGCCCTTACTCCATCTGGGGAGGCC
TTATCAACAAAGGGTAGTAGTACCCTCCAGAATATCAACTGGGTTGAAGGACTCAACGTC
CCTCTAGCTCAACTCGGTCAATTTCAA---ATTGACAATCGC---ATAATTGCTTCTTTC
AGCCTTGTGCTAGAAGAATATGGGAAGCACCTAGCTAGGCTAGCGACAACTATATTTGAC
GCTATGGTAATAAACCTTGGATTGGATCCAATAGAATCCAAATCCCATTTATCAAATTCT
ACTGGCATTGTACGTGTCTATCGCTACCCACATTGCTCCAACCCCAGCTCTGCATCTGCA
AGGGGCATGGACGTGCACACTGACAGCTCTGTGCTCTCGATACTAAATCAAGATGAAGTC
GGTGGACTCGAAGTTCTCAAAGACAATGAGTGGTTCAGTGTTAACCCAATTCCCAACACA
CTGATTGTCAACCTCGGAGACATGATGCAGGCGATAAGCAATGACAAGTACAAGAGTGTG
AAGCACAGAGTGAAGGTGAACAGAAGCAAAGAGAGAATTTCAATCTGCCATTTTGTGTTT
CCGGGAGAAGGCAGTGTGATTCGGAGC---------------TCAAACTATAAGCCCTTT
ACATATAGGGATTTTCAGAACGAAGTGCAGCAAGATATAAAGAGTGTTGGGTATAAGATA
AGACTCGAAAGTTTTGGGACATCTCAAGCTGTA
>Pyrco_Bartlett_032551.1
------------------------------------------------------------
---------ATGGAT---TTGGACCCACCATTTTACAAGGCCTACAAGACC---CTTTTC
GACAAAACCGTCGACAAAGCCAACAAC---ATCAACAACAACAAGGAGGAGGTGTTACAA
CAGCTTGTTATGGTGGAGGAATGTGAGCTGCCGCTGATCAATCTGGGGCGGCTGGAGCTA
---GGAGAAAAAGAGAGGGAGGAGTGCATGACGGACATAGCTAGGGCATCGCAAGAGTGG
GGTTTCTTTCAGGTAGTGAATCATGGGATTTCAGGAGAGCTTCTTCAGAAGATGAAGAGT
GAGCAAGAGAAGGTGTTCAAGCAATCTTTTGATAAGAAGAGGCAAGAGGACAAGTGCTTG
AACTTTTTATCGGGAACTTACCGTTGGGGAACTCCTTCT---------------------
---------------GCCACTTGCCTACGGCAGTTAGCATGGTCTGAAGCTTTTCACATT
CCACTCAACGATACTTCTGCTACATCAGCT------TCTGGT---GTCAATTATACACTC
AGCTCAACGATGGAACAATTTGCTACAACAGTTTCAAGTTTGGCACTGAAATTGGCTGAA
ATTTTGGCTGAGAAAATAGGTCACAAATCAACATTTTTCCAAGAAAATTGTTTTCCCGGC
ACTTGCTATCTTCGAATGAATCGTTATCCACCGTGCCCCATC------CCTTCTGAGGTG
TTTGGATTGATGCCACACACTGATAGTGATTTCCTCACAATATTGCATCAAGACCAGGTT
GGCGGATTGCAGTTGATCAAAGACGATGAATGGATCGCAGTTAAACCTAATCCAGAGGCT
CTAGTCATCAACGTTGGAGATCTATTTCAGGCATGGAGCAACAATGTGTACAAGAGCGTT
CAACATCGAGTTGTCACGAACATGCAAGTGGAACGATTCTCAACTGCATATTTCTTTTGT
CCTTCATATGACACGGTGATACAGAGTTGC---AGGGAGCCTTCTGTCTATAGAAAATTC
AGCTTTGGGGAGTATAGGCGGCAAGTCCAAGAGGATGTTCAAAAACTGGGTTCGAAAATA
GGTCTTCCTAGATTTGTCGTA------------
>Pyrco_Bartlett_032844.1
------------------------------------------------------------
------------------------------------------------------------
------------------------------------------------------------
------------------------------------------------------------
------------------------------------------------------------
------------------------------------------------------------
------------------------------------------------------------
------------------------------------------------------------
------------------------------------------------------------
------------------------------------------------------------
------------------------------------------------------------
---------ATGCCTTTGGGTGTCCAATCGATTTACTTTGAAGAGAATTGCCCACCAAGA
AGTAGTTATCTTCGACTGAATAGATACGCTCCACGTCCGTTT------CCTTCGCAAGTG
TTTGGCCTCGTCTCGCACACTGATACCGATTTCCTAACTATAGTTCACCAGGACCAAGTA
GGAGGTCTGGAAATATTTAAAGATGGAAGATGGATGGCTGTTAAACCCAATCCTGAAGCT
CTCATTGTCAACATTGGGGACTTGTTTGAGGCCTTGAGCAATGGCATATACAAGAGCATC
AAACACCGAGTGGTTACCGGACAAGAAGTTGAGAGGTTTTCTGTGGCATATTTCTACTGC
CCCTCCTACGATGTAGTGGTCCGAAGCTGCGGTGATGAACCATCAACTTATAGGCAGTTC
ACTTTGAGGGAGTATAAACTCCAAACTCAAATTGACGTTCAGGAAACTGGTGAGAAAGTA
GGGCTCTCAAGATTTCTCCTT------------
>Pyrco_Bartlett_040324.1
------------------------------------------------------------
---------ATGGAT---TTCAAACCTCCCTTCCAACAAACCTGCAAGGCAATACTCTTA
CAGAATTCCACCCATGAAGCA---TTATCA---------------AGTCATGATGATGAC
AAGGTTTCTCTTGTTGAGGAATGTGAACTGCCTCTGATAGATCTCAGCCATCTAAATTTG
---GGTCACGTTGAGGGAGACAAGTGTATGAATGAGATCGCTCAAGCAGCCAACCAATGG
GGTTTCTTCCAAGTTGTGAATCATGGAGTTTCACAAGAAGTTATAAAGAGTATGCAAAAT
GAGCAAAAGAGGCTATTTCATAAGCCTTTTGCAGAAAAGGTTGGAAAG---AATTTCTTG
AAT---------------TACCGCTGGGGGAATCCACAA---------------------
---------------GCTACTTGTTTGAGGCAGTTCTCATGGTCAGAAGCATTTCATATA
TCTCTCACCGAAATTCCAACGATGAAT------------GAT---CATCACAACAGTCTC
AGGTATAAGATAAGC---------------------------------------------
------------------------------------------------------------
---------------------------------------ATA------CCT---------
------------------------------------------------------------
------------------------------------------------------------
------------------------------------------------------------
------------------------------------------------------------
------------------------------------------------------------
------------------------------------------------------------
---------------------------------
>Pyrco_Bartlett_044506.1
------------------------------------------------------------
---------ATGGAT---TTCGAACCTCCATTCCAACAAACCTGGAAGGCAATACTCTTA
CAGAATTCCAGCCATGAAGCATTATTAACA---------------AGTCATGATTATGAC
AAGCTTTCTCTTGCTGAGGAATGTGAGTTGCCTGTGATAGATCTTAGCCATCTAAATTTG
---GGTCACTTAGAGAGAGACAAGTGTATGAATGATATCGCTCAAGCTGCAAACCAATGG
GGTTTCTTCCAAGTTGTGAATCATGGAGTTTCACAAAAAGTTATAAAGAGCATGCAATAT
GAGCAAAAGAGGCTATTTCACATGCCCTTTGCAGAAAAGGTTGAAAAC---AATTTCTTG
AATTTATCCAGCAACTGTTACCGCTGGGGAAATCCACAA---------------------
---------------GCTACTTGTTTGAGGCAGTTCTTATGGTCAGAAGCATTTCATATA
TCACTCAACGAAATTCCAACAATGAAT------------GAT---CTTCACAAGAGTCTC
AAGTACGTCCCTGAG------------ATTGTGGCCAAATTAGCAAGAAATGGATCAGAA
------------------------------------------------------------
------------------------------------------------------------
------------------------------------------------------------
------------------------------------------------------------
------------------------------------------------------------
------------------------AATATTGATAGGAGAAGT------------------
------------------------------------------------------------
------------------------------------------------------------
---------------------------------
>Pyrco_DAnjou_GA2OX.Chr11_2
------------------------------------------------------------
---ATGGCTTCTGAA---TCCTACCCTCCTCTGTTCCGTTCACACATAGAT---------
---TCAACCCAGGCCGCTGAT------------------------TCGGATGACCAAGTC
AACCCAGTTCATGATTTGGAGGATCCGATTCCTCTGGTGGATCTCCAGAGCCTGAAA---
------------------------------------CTTGGGGAGGCATGTGAGTTTTGG
GGCATTTTTCGTTTGGTCAACCATGGAGTTCCTCCAACCCTTTTGACCCAACTTGAAGAG
CATGCCAAAGCGGTTTTTTCCCTGCCGTTTGAATCCAAACAGAGCCTT---ATC------
---ACCAGCCCTCTGTCCTACTTCTGGGGTACCCCTGCCCTTACTCCATCTGGGGCAGCC
TTATCAACAAAGGGTACTAGTACCCTCCAGAATATCAATTGGGTTGAAGGACTGAATGTC
CCTCTAGCTCAACTCAGTCAATTCCAA---ACTGACAATCCC---ACAGTTGCTTCTTTC
AGCCTTGTGCTGGAAGAATATGGGAAACACCTAGCCAGGCTAGCCACAACTATATTTGAA
GCTATGGTGAAAAGCCTTGGATTGGATCCAATAGAATCCAAATCCCACTTATCCAATCCC
ACTGGCCTTGTACGTCTATATCGCTACCCACATTGCTCCAACTCTGCATCTGCATCTGCA
TGGGGCATGGACGTCCACACTGACAGCTCTGTGCTCTCGATACTAAACCAAGATGATGTC
GGTGGACTCGAAGTTCTCAAAGACACCGAGTGGTTCAATGTAAACCCAGTTCCCAGCACA
CTAATTGTCAACCTCGGGGACATGATGCAGGCGATTAGCGACGACAAATACAAGAGTGTG
AAGCACAGAGTGAAGGTGAACAGAAGCAAAGAGAGAATTTCAATCTGCTACTTTGTGTTT
CCTGGAGAAGGCAGTGTGATTCGGAGC---------------TCAAACTACAAGCCCTTT
ACATATGGTGACTTTCAGAAGGAAGTGCAGAAAGATTTAAAGAGTGTTGGGTATAAGGTT
GGGCTCGAGAGATTCAGAGCT------------
>Pyrco_DAnjou_GA2OX.Chr3_1
------------------------------------------------------TCGAAG
GCAGTCCTAATGGAT---TTCAAACCTCCCTTCCAACAAACCTGCAAGGCAATACTCTTA
CAGAATTCCACCCATGAAGCA---TTATCA---------------AGTCATGATGATGAC
AAGGTTTCTCTTGTTGAGGAATGTGAACTGCCTCTGATAGATCTTAGCCATCTAAATTTG
---GGTCACTTTGAGGGAGACAAGTGTATGCATGAGATCGCTCAAGCAGCCAGCCAATGG
GGTTTCTTCCAAGTTGTGAATCATGGAGTTTCACAAGAAGTTATAAAGAGTATGCAAAAT
GAGCAAAAGAGGCTATTTCATAAGCCTTTTGCAGAAAAGGTTGAAAAG---AATTTCTTG
AAT---------------TACCGCTGGGGGAATCCACAA---------------------
---------------GCTACTTGTTTGAGGCAGTTCTCATGGTCAGAAGCATTTCATATA
TCTCTCACCGAAATTCCAACGATGAAT------------GAT---CATCACAACAGTCTC
AGATCAACAATTGAAGCATTCGTGAAGACGGTGTCTGGTTTGGCTAAACGCTTAGCTGAA
ATTCTGGCACAGCCTTTGGGTGTCAAACCGATTTACTTTGAAGAGAATTGTCCAACAAGA
ACTAGTTATCTTCGACTGAATAGATATGCTCCATGTCCATTT------CCTTCGCAAGTG
TTTGGCCTCATCTCGCACACCGATACCGATTTCCTAACTATAGTTCACCAGGACCAAGTT
GGAGGTCTGGAAATATTTAAAGATGGAAGATGGTTGGCTGTTAAACCTAATCCTGAAGCT
CTTATTGTCAACATTGGGGACTTCTTTGAGGCCTTGAGCAATGGCGCATACAAGAGCATC
AAACACCGAGTGGTTAGCACACAAGAAGTTGAAAGATTATCTGTGGCATATTTCTACTGC
CCCTCCTACGATGCTGTGGTCCGAAACTGCGGTAATGAACCGTCAACTTATAGGCAGTTC
ACTTTGAGGGAGTATATACTCCAAACTCAAATTGATGTTCAGAAAACTGGTGAGAAAGTA
GGGCTCTCAAGATTTCTCCTT------------
>Pyrco_DAnjou_GA2OX.Chr5_894
---GTGGTGGCCAGATTAGTATCC---------------------------------AAG
TTGTTTAACATGGAT---TTGGACCCACCATTTTACAAGGCCTACAAGACC---CTTTTC
GACAAAACCGTCGACAAAGCCAACAAC---ATCAACAACAACAAGGAGGAGGTGTTACAA
CAGCTTGTTATGGTGGAGGAATGTGAGCTGCCGCTGATCAATCTGGGGCGGCTGGAGCTA
---GGAGAAAAAGAGAGGGAGGAGTGCATGACGGACATAGCTAGGGCATCGCAAGAGTGG
GGTTTCTTTCAGGTAGTGAATCATGGGATTTCAGGAGGGCTTCTTCAGAAGATGAAGAGT
GAGCAAGAGAAGGTGTTCAAGCAATCTTTTGATAAGAAGAGGCAAGAGGACAAGCACTTG
AACTTTTCACCGGGAACTTATCGTTGGGGAACTCCTTCT---------------------
---------------GCCACATGCCTACGGCAGTTAGCATGGTCTGAAGCTTTTCACATT
CCACTCAACGATACTTCTGCTACATCAGCT------TCTGGT---GTCAATTATACACTC
AGCTCAACGATGGAACAATTTGCTACAACAGTTTCAAGTTTGGCACTGAAATTGGCTGAA
ATTTTGGCTGAGAAAATAGGTCACAAATCAACATTTTTCCAAGAAAATTGTTTTCCCGGC
ACTTGCTATCTTCGAATGAATCGTTATCCACCGTGCCCCATC------CCTTCTGAGGTG
TTTGGATTGATGCCACACACTGATAGTGATTTCCTCACAATATTGCATCAAGACCAGGTT
GGCGGATTGCAGTTGATCAAAGACGATGAATGGATCGCAGTTAAACCTAATCCAGAGGCT
CTAGTCATCAACGTTGGAGATCTATTTCAGGCATGGAGCAACAATGTGTACAAGAGCGTT
CAACATCGAGTTGTCACGAACTTGCAAGTGGAACGATTCTCAACTGCATATTTCTTATGT
CCTTCATATGACACGGTGATACAGAGTTGC---AGGGAGCATTCTGTCTATAGAAAATTC
AGCTTTGGGGAGTATAGGCGGCAAGTCCAAGAGGATGTTCAAAAACTGGGTTCGAAAATA
GGTCTTCCTAGATTTGTCGTA------------
>Pyrco_DAnjou_new_GA2OX.Chr11_1
------------------------------------------------------TCCAAG
GCAGTACTAATGGAT---TTCGAACCTCCATTCCAACAAACCTGGAAGGCAATACTCTTA
CAGAATTCCAGCCATGAAGAATTATTAACA---------------AGTCATGATGATGAC
AAGCTTTCTCTTGCTGAGGAATGTGAGTTGCCTATGATAGATCTTAGCCATCTAAATTTG
---GGTCACTTGGAGAGAGACAAGTGTATGAATGATATCGCTCAAGCTGCAAACCAATGG
GGTTTCTTCCAAGTTGTGAATCATGGAGTTTCACAAAAAGTTATAAAGAGCATGCAATAT
GAACAAAAGAGGCTATTTCACATGCCCTTTGCAGAAAAGGTTGAAAAG---AATTTCTTG
AATTTATCCAGCAACTGTTACCGCTGGGGAAATCCACAA---------------------
---------------GCTACTTGTTCGAGGCAGTTCTTATGGTCAGAAGCATTTCATATA
TCACTCAACGAAATTCCAACAATGAAT------------GAT---CTTCACAAGAGTCTC
AAGTCAACAATTGAAGCATTCGTGAAGGTGGTATCTGGTTTGGCTAAAAACTTAGCTGAA
ATTCTGGCACAGCCTTTGGGTGTCAAATCGATTTACTTTGAAGAGAATTGCCCACCAAGA
AGTAGTTATCTTCGACTGAATAGATACGCTCCACGTCCGTTT------CCTTCGCAAGTG
TTTGGCCTCGTCTCGCACACTGATACCGATTTCCTAACTATAGTTCACCAGGACCAAGTA
GGAGGTCTGGAAATATTTAAAGATGGAAGATGGATGGCTGTTAAACCCAATCCTGAAGCT
CTCATTGTCAACATTGGGGACTTGTTTGAGGCCTTGAGCAATGGCATATATAAGAGCATC
AAACACCGAGTGGTTACCGGACAAGAAGTTGAGAGGTTTTCTGTGGCATATTTCTACTGC
CCCTCCTACGATGTAGTGGTCCGAAGTTGCGGTGATGAACCATCAACTTATAGGCCGTTC
ACTTTGAGGGAGTATAAACTCCAAACTCAAATTGATGTTCAGGAAACTGGTGAGAAAGTA
GGGCTCTCAAGATTTCTCCTT------------
>Pyrco_DAnjou_new_GA2OX.Chr13_894
------------------------------------------------------------
---AATATGATAGAC---TCAACCCCTCCTCTCCAACACCATTACAAATCC---CTCGTG
CGCAACCATCAT---------------------------TGCCAAGGCATCGACCGCGGA
CAAGGAGCGGTCACGGAAGAATGCCAGCTCCCGTTGATAGACCTCAACGGGCTGAATAGC
CTCGACGAGAGGGAGAGGCTAGAATGCACTGCAGCTATCTGCAGAGCGTCGTCGGAGTGG
GGTTTTTTTCAAGTGGTGAACCACGGGATAAGCTCCGAGCTACTACGGAATATGAAGACG
GAGCAGCTCAAACTGTTTGGAGCGCCCTTCGAATGGAAAGCTACTGGC---GGGCTGCTT
AAT---------AATTCGTACAGGTGGGGGACACCGACC---------------------
---------------GCTACTGGTCCGACTCAGTACTCTTGGTCCGAATCTTTTCACATT
CCTGTCACAAAAATCTCGGACCAAGCTTGC------TATGGGGACGATTTTAGCTCGCTC
AGGGAAGAGATGGAGGAATTTGCAGGAGAAATGTCAAACCTAGCGGAGTCGCTAGCCGGG
ATCCTAGTGAACAACCTGGGACACCGGAAGGAAGCGCTGCAAGACATTTGTGACTCGAGC
ACTTGCTTTCTCCGATTGAACCGCTACCCGGCTTGTCCGATA------TCACCGGAGATG
TTCGGCTTAGTGCCTCACACTGACAGCGATTTCCTCACAATTCTAAGCCAAGACGAAGTG
GGAGGACTTCAGCTCTTGAAAGACTCCAAATGGGTTGCTGTAAAACCCAACCAAGATGCA
CTTATCGTAAACATCGGAGATCTTTTTCAGGCGTGGAGCAATGACGTGTACAAAAGTGTG
GAGCACAAGGTGATGGCAAATGAGAAGAGGGAACGCTACTCAATAGCATACTTCATGTGC
CCTTCCTACGACTCTTTAATCGGCAGTTGCAGATCACAGTCTTCCATCTATAGAAACTTC
AGTTTTCGAGATTACAGAAACCAAGTCCAGCAAGATGTTCAGAAACTTGGACGCAAAGTC
GGCCTTTCGAGATTCCGTCTTCGA---------
>Pyrco_DAnjou_new_GA2OX.Chr16_894
------------------------------------------------------------
------ATGATAGAA---TCAATCCCTCCTCTCCAACAACATTACAAAACC---CTCGTG
CGCGACCTTCAC---------------------------TGCCACGGCACCGACCACGGA
CAAGGACCGATCACGGAAGAATGCCAGCTACCGTTGATAGACCTCAACGGGCTGAACAGC
CTCGATGAGAGGGAGAGGCTAGAATGCGCAGCAGCCATCTGCAGCGCGTCGTCGGAGTGG
GGGTTTTTTCAAGTGGTGAACCACGGGATAAGGCCCGAGCTACTAAAGAACATGAAGACG
GAGCAGCTCAACCTGTTTGGAGCGCCCTTCGAGCAGAAGGCTACTTGC---GGGCTGCTC
AAT---------AATTCGTACAGGTGGGGGACGCCGAGC---------------------
---------------GCGACTCGTCCAACTCAGTACTCCTGGTCCGAAGCTTTTCACATT
CCTGTCACAAAAATCTCGGACCAAGCTTGT------TATGGGGACGGTTTTAGCTCTCTG
AGGAAAGTGATGGAAGTATTTGCAGGAGCAATGGCAAACCTGGCGGAGTTGCTAGCCGGG
ATTCTAGTGAACAACCTGGGCCACCGGAAGGAAGCGCTGCAAGACATTTGTGACTCGAGC
ACTTGCTTTCTCCGATTGAACCGCTACCCGGCTTGTCCGATA------TCACCGGAGATG
TTCGGCTTAGTGCCTCACACTGACAGCGATTTCCTCACAATTCTAAGCCAAGACGAAGTG
GGAGGACTTCAGCTCTTGAAAGACTCCAAATGGGTAGCTGTAAAGCCTAACCAAGATGCA
CTTATCGTTAACATCGGAGATCTTTTTCAGGCGTGGAGCAATGATGCGTACAAAAGTGTG
GAGCACAAGGTGATGGCAAACGAGAAGAGGGAACGTTACTCAGTAGCATACTTCATGTGC
CCTTCCTACGATTCTTTAATCGGGAGTTGCAGATCACAATCTTCCATCTACAGAAACTTC
ACTTTTCAAGATTACAGAAATCAAGTCCAGCAAGATGTTCAGACACTTGGACACAAAGTC
GGCCTTTCGAGATTCCTTCTTCGA---------
>Pyrco_DAnjou_new_GA2OX.Chr3_2
------------------------------------------------------------
------------GAA---TCCTGCCCTCCACCGTTTCGTTCACTTCCAGAT---------
---TCAACCCAGGCCGTTGAT------------------------TTGGATGACCAAGTC
AACCCGGTTCATGATTCGGAGTATCCGATTCCTGTGGTGGATCTCCAGAGCCTGAAA---
------------------------------------CTTGGGGAGGCATGGGAGTTTTGG
GGAATTTTTCTTTTGGTCAATCATGGAGTTCCTCCAACCCCTTTGACCCAACTTCGGGAG
CATGCCAAAATGGTTTCTTCCCTGCCGTTTGAGTCCAAACAGAGCCTT---ACC------
---ACCAGCCCTCTGTCCTACTTCTGGGGTACCCCTGCCCTTACTCCATCTGGGGCGGCC
TTATCAACAAAGGGTAGTAGTACCCTCCAGAATATCAACTGGGTTGAAGGACTCAACGTC
CCTCTAGTTCAACTTAGTCAATTTCAA---ACTGACAATCCC---ATAATTGCTTCTTTC
AGCCTTGTGCTAGAAGAATATGGGAAGCACCTAGCTAGGCTAGCGACAACTATATTTGAC
GCTATGGTAATAAACCTTGGATTGGATCCAATAGAATCCAAATCCCATTTATCAAATTCT
ACTGGCATTGTACGTGTCTATCGCTACCCACATTGCTCCAACTCCAGCTCTGCATCTGCA
AGGGGCATGGACGTGCACACTGACAGCTCTGTGCTCTCGATACTAAATCAAGATGAAGTC
GGTGGACTCGAAGTTCTCAAAGACAATGAGTGGTTCAGTGTTAACCCAATTCCCAACACA
CTGATTGTCAACCTCGGAGACATGATGCAGGCGATAAGCAATGACAAGTACAAGAGTGTG
AAGCACAGAGTGAAGGTGAACAGAAGCAAAGAGAGAATTTCAATCTGCCATTTTGTGTTT
CCGGGAGAAGGCAGTGTGATTCGGAGC---------------TCAAACTATAAGCCCTTT
ACATATAGGGATTTTCAGAACGAAGTGCAGCAAGATATAAAGAGTGTTGGGTATAAGGTC
GGGCTTGAGAGGTTCAAA---------------
>Pyrusco10g001990.1
TCGGTGGTCATCAGATTAATACGATATAATCTGAACGAACCT------------------
---------ATGGAC---TCGGACCCACCATTTCGCAAGGCCTACAAGACC---CTTTTC
GACAACACCGTCAACAAAGCCAACAAC---ATCAGCAACAACAAGGAGGAGGTGCTACAA
CAGCTTGTTACAGTGGAGGAATGTGAACTGCCGTTGATTGATCTTAGGCGGCTGGAGCTC
---GGAGAAAAGGAGAGGGAGAAGTGCATGACGGAAATAGCTAGGGCATCGCAAGAGTGG
GGTTTCTTTCAGGTAGTGAATCATGGGATTTCAGGAGGGCTTCTTCAGAAGATGAAGATT
GAGCAAGAGAAGCTGTTCAAGCAATCTTTTGATAAGAAGAGGCAAGCGGACAAGCACTTG
AACTTTTCACCGGGAACTTATCGTTGGGGAACTCCTTCT---------------------
---------------GCCACATGCCTACGGCAGTTAGCATGGTCTGAAGCTTTTCACATT
CCACTCAACGACATTTCTGCTACATCAGCT------TCTGGT---CTCAACCATACACTC
AGCTCAACAATGGAACAATTTGCTACAACAGTTTCAAGTTTGGCACTGAAATTGGCTGAA
ATTTTGGCTGAGAAATTAGGTCACAAGTCAACATTTTTCCTAGAAAATTGTTTGCCCAGC
ACTTGTTATCTTCGAATGAACCGATATCCGCCTTGCCCCATC------CCTTCTGAGGTG
TTTGGATTGATGCCACACACTGATAGTGATTTCCTTACAATATTGCACCAAGACCAGGTT
GGAGGATTGCAGTTGATCAAAGACGATAGATGGATCGCAGTTAAACCTAATCCAGAAGCT
CTCATCATTAACATTGGAGATCTATTTCAGCTA---------GGCATGGAGCAACAACGT
GTACAAGAGTGTTCAACATCGAGTTGTTACGAATTTGCAAGTGGAACGATTCTCAACTGC
------------------------------------------------------------
------------------------------------------------------------
------------TTTCTTATGTCCTTCATA---
>Pyrusco11g008580.1
------------------------------------------------------------
---------ATGGAT---TTCGAACCTCCATTCCAACAAACCTGGAAGGCAATACCCTTA
CAGAATTCCAGCCATGAAGCATTATTAACA---------------AGTCATGATTATGAC
AAGCTTTCTCTTGCTGAGGAATGTGAGTTGCCTATGATAGATCTTAGCCATCTAAATTTG
---GGTCACTTAGAGAGAGACAAGTGTATGAATGATATCGCTCAAGCTGCAAACCAATGG
GGTTTCTTCCAAGTTGTGAATCATGGAGTTCCACAAAAAGTTATAAAGAGCATGCAATAT
GAGCAAAAGAGGCTATTTCACATGCCCTTTGCAGAAAAGGTTGAAAAG---AATTTCTTG
AATTTATCCAGCAACTGTTACCGCTGGGGAAATCCACAA---------------------
---------------GCTACTTGTTTGAGGCAGTTCTTATGGTCAGAAGCATTTCACATA
TCACTCAACGAAATTCCAACAATGAAT------------GAT---CTTCACAAGAGTCTC
AAGTCAACAATTGAAGCATTCGTGAAGGTGGTATCTGGTTTGGCTAAAAACTTAGCTGAA
ATTCTGGCACAGCCTTTGGGTGTCAAATCGATTTACTTTGAAGAGAATTGCCCACCAAGA
AGTAGTTATCTTCGACTGAATAGATACGCTCCACGTCCGTTT------CCTTCGCAAGTG
TTTGGCCTCGTCTCGCACACTGATACCGATTTCCTAACTATAGTTCACCAGGACCAAGTA
GGAGGTCTGGAAATATTTAAAGATGGAAGATGGATGGCTGTTAAACCCAATCCTGAAGCT
CTCATTGTCAACATTGGGGACTTGTTTGAGGCCTTGAGCAATGGCATATACAAGAGCATC
AAACACCGAGTGGTTACCGGGCAAGAAGTTGAGAGGTTTTCTGTGGCATATTTCTACTGC
CCCTCCTGCGATGTAGTGGTCCGAAGCTGCGGTGATGAACCATCAACTTATAGGCAGTTC
ACTTTGAGGGAGTATAAACTCCAAACTCAAATTGATGTTCAGGAAACTGGTGAGAAAGTA
GGGCTCTCAAGATTTCTCCTT------------
>Pyrusco11g020650.1
------------------------------------------------------------
---ATGGCTTCTGAA---TCCTACCCTCCTCTGTTCCGTTCACACACAGAT---------
---TCAACCCAGGCCGCTGAT------------------------TTGGATGACCAAGTC
AACCCAGTTCATGATTTGGAGGATCCGATTCCTCTGGTGGATCTCCAGAGCCTGAAA---
------------------------------------CTTGGGGAGGCATGTGAGTTTTGG
GGCATTTTTCGTTTGGTCAACCATGGAGTTCCTCCAACCCTTTTGACCCAACTTGAAGAG
CATGCCAAAGCGGTTTTTTCCCTGCCGTTTGAATCCAAACAGAGCCTT---ATC------
---ACCAGCCCTCTGTCCTACTTCTGGGGTACCCCTGCCCTTACTCCATCTGGGGCAGCC
TTATCAACAAAGGGTACTAGTACCCTCCAGAATATCAATTGGGTTGAAGGACTGAATGTC
CCTCTAGCTCAACTCAGTCAATTCCAA---ACTGACAATCCC---ACAGTTGCTTCTTTC
AGCCTTGTGCTGGAAGAATATGGGAAACACCTAGCCAGGCTAGCCACAACTATATTTGAA
GCTATGGTAAAAAGCCTTGGATTGGATCCAATAGAATCCAAATCCCACTTATCCAATCCC
ACTGGCCTTGTACGTCTATATCGCTACCCACATTGCTCCAACTCTGCATCTGCATCTGCA
TGGGGCATGGACGTCCACACTGACAGCTCTGTGCTCTCGATACTAAACCAAGATGATGTC
GGTGGACTCGAAGTTCTCAAAGACACCGAGTGGTTCAATGTAAACCCAATTCCCAGCACA
CTAATTGTCAACCTCGGGGACATGATGCAGGCGATAAGCGACGACAAATACAAGAGTGTG
AAGCACAGAGTGAAGGTGAACAGAAGCAAAGAGAGAATTTCAATCTGCTACTTTGTGTTT
CCTGGAGAAGGCAGTGTGATTCGGAGC---------------TCAAACTACAAGCCCTTT
ACATATAGTGATTTTCAGAAGGAAGTGCAGAAAGATTTAAAGAGTGTTGGGTATAAGGTT
GGGCTCGAAAGATTCAGGGCT------------
>Pyrusco16g000310.1
------------------------------------------------------------
------ATGATAGAA---TCAATCCCTCCTCTCCAACAACATTACAAAACC---CTCGTG
CGCAACCTTCAC---------------------------TGCCACGGCACCGACCACGGA
CAAGGACCGGTCACGGAAGAATGCCAGCTACCGTTGATAGACCTCAACGGGCTGAACAGC
CTCGATGAGAGGGAGAGGCTAGAATGCGCAGCAGCCATCTGCAGCGCGTCGTCGGAGTGG
GGTTTTTTTCAAGTTGTGAACCACGGGATAAGCCCCGAGCTACTAAAGAACATGAAGACG
GAGCAGCTCAACCTGTTTGGAGCGCCCTTCGAGCAGAAGGCTACTTGC---GGGCTGCTC
AAT---------AATTCGTACAGGTGGGGGACGCCGAGC---------------------
---------------GCGACTCGTCCAACTCAGTACTCCTGGTCCGAAGCTTTTCACATT
CCTGTCACAAAAATCTCGGACCAAGCTTGT------TATGGGGACGGTTTTAGCTCTCTC
AGGGAAGAGATGGAGGAATTTGCAGGAGCAATGTCAAACCTAGCGGAGTTGCTAGCCGGG
ATCCTAGTGAACAACCTGGGACACCGGAAGGAAGCGCTGCAAGACATTTGTGACTCGAGC
ACTTGCTTTCTCCGATTGAACCGCTACCCGGCTTGTCCGATA------TCACCGGAGATG
TTCGGCTTAGTGCCTCACACTGACAGCGATTTCCTCACAATTCTAAGCCAAGACGAAGTG
GGAGGACTTCAGCTCTTGAAAGACTCCAAATGGGTTGCTGTAAAACCCAACCAAGATGCA
CTTATCGTAAACATCGGAGATCTTTTTCAGGCGTGGAGCAATGACGTGTACAAAAGTGTG
GAGCACAAGGTGATGGCAAATGAGAAGAGGGAACGCTACTCAATAGCATACTTCATGTGC
CCTTCCTACGACTCTTTAATCGGCAGTTGCAGATCACAGTCTTCCATCTATAGAAACTTC
AGTTTTCGAGATTACAGAAACCAAGTCCAGCAAGATGTTCAGAAACTTGGACGCAAAGTC
GGCCTTTCGAGATTCCGTCTTCGA---------
>Pyrusco3g011110.1
------------------------------------------------------------
---------ATGGAT---TTCAAACCTCCCTTCCAACAAACCTGCAAGGCAATACTCTTA
CAGAATTCCACCCATGAAGCA---TTATCA---------------AGTCATGATGATGAC
AAGGTTTCTCTTGTTGAGGAATGTGAACTGCCTCTGATAGATCTTAGCCATCTAAATTTG
---GGTCACTTTGAGGGAGACAAGTGTATGAATGAGATCGCTCAAGCAGCCAGCCAATGG
GGTTTCTTCCAAGTTGTGAATCATGGAGTTTCACAAGAAGTTATAAAGAGTATGCAAAAT
GAGCAAAAGAGGCTATTTCATAAGCCTTTTGCAGAAAAGGTTGAAAAG---AATTTCTTG
AAT---------------TACCGCTGGGGGAATCCACAA---------------------
---------------GCTACTTGTTTGAGGCAGTTCTCATGGTCAGAAGCATTTCATATA
TCTCTCACCGAAATTCCAACGATGAAT------------GAT---CATCACAACAGTCTC
AGATCAACAATTGAAGCATTCGTGAAGACGGTGTCTGGTTTGGCTAAACGCTTAGCTGAA
ATTCTGGCACAGCCTTTGGGTGTCAAACCGATTTACTTTGAAGAGAATTGTCCAACAAGA
ACTAGTTATCTTCGACTGAATAGATATGCTCCATGTCCATTT------CCTTCGCAAGTG
TTTGGCCTCATCTCGCACACCGATACCGATTTCCTAACTATAGTTCACCAGGACCAAGTT
GGAGGTCTGGAAATATTTAAAGATGGAAGATGGTTGGCTGTTAAACCTAATCCTGAAGCT
CTTATTGTCAACATTGGGGACTTCTTTGAGGCCTTGAGCAATGGCGCATACAAGAGCATC
AAACACCGAGTGGTTAGCACACAAGAAGTTGAAAGATTATCTGTGGCATATTTCTACTGC
CCCTCCTACGATGCTGTGGTCCGAAACTGCGGTAATGAACCATCAACTTATAGGCAGTTC
ACTTTGAGGGAGTATAAACTCCAAACTCAAATTGATGTTCAGAAAACTGGTGAGAAAAAA
GGGAAAATGCGGTGGCGGCTC------------
>Pyrusco3g019490.1
------------------------------------------------------------
---ATGGCTTCTGAA---TCCTACCCTCCACCGTTTCGTTCACTTCCAGAT---------
---TCAACCCAGGCCGTTGAT------------------------TTGGATGACCAAGTC
AACCCGGTTCATGGTTCGGAGGATCCGATTCCTGTGGTGGATCTCCAGAGCCTGAAA---
------------------------------------CTTGGGGAGGCATGCGAGTTTTGG
GGAATTTTTCGTTTGGTCAATCATGGAGTTCCTCCAACCCTTTTGACCCAACTTCGGGAG
CATGCCAAAATGGTTTTTTCCCTGCCGTTTGAGTCCAAACAGAGCCTA---ATC------
---ACCAGCCCTCTGTCCTACTTCTGGGGTACCCCTGCCCTTACTCCATCTGGGGCGGCC
TTATCAACAAAGGGTAGTAGTACCCTCCAGAATATCAACTGGGTTGAAGGACTCAACGTC
CCTCTAGCTCAACTCAGT------------------------------------------
------------------------------------------------------------
------------------------------------------------------------
------------------------------------------------------------
------------------------------------------------------------
------------------------------------------------------------
------------------------------------------------------------
------------------------------------------------------------
------------------------------------------------------------
------------------------------------------------------------
---------------------------------
>Pyrusco3g019500.1
------ATGGTTGATCTTATTCCGGTCTCGCTAAAAAAGCCTGACCTCCATTGTTCTGAG
AAAATGGCTTCTGAA---TCCTACCCTCCACCGTTTCGTTCACTTCCAGAT---------
---TCAACCCAGGCCGTTGAT------------------------TTGGATGACCAAGTC
AACCCGGTTCATGATTCGGAGGATCCGATTCCTTTGATGGATCTCCAGAGCCTGAAA---
------------------------------------CTTGGGGAGGCATGCGAGTTTTGG
GGAATTTTTCGTTTGGTCAATCATGGAGTTCCTCCAACCCTTTTGACCCAACTTCGGGAG
CATGCCAAAATGGTTTTTTCCCTGCCGTTTGAGTCCAAACAGAGCCTT---ATC------
---ACCAGCCCTCTGTCCTACTTCTGGGGTACCCCTGCCCTTACTCCATCTGGGGAGGCC
TTATCAACAAAGGGTAGTAGTACCCTCCAGAATATCAACTGGGTTGAAGGACTCAACGTC
CCTCTAGCTCAACTCAGTCAATTTCAA---ATTGACAATCGC---ATAATTGCTTCTTTC
AGCCTTGTGCTAGAAGAATATGGGAAGCACCTAGCTAGGCTAGCGACAACTATATTTGAC
GCTATGGTAATAAACCTTGGATTGGATCCAATAGAATCCAAATCCCATTTATCAAATTCT
ACTGGCATTGTACGTGTCTATCGCTACCCACATTGCTCCAACTCCAGCTCTGCATCTGCA
AGGGGCATGGACGTGCACACTGACAGCTCTGTGCTCTCGATACTAAATCAAGATGAAGTC
GGTGGACTCGAAGTTCTCAAAGACAATGAGTGGTTCAGTGTTAACCCAATTCCCAACACA
CTGATTGTCAACCTCGGAGACATGATGCAGGCGATAAGCAATGACAAGTACAAGAGTGTG
AAGCACAGAGTGAAGGTGAACAGAAGCAAAGAGAGAATTTCAATCTGCCATTTTGTGTTT
CCGGGAGAAGGCAGTGTGATTCGGAGC---------------TCAAACTATAAGCCCTTT
ACATATAGGGATTTTCAGAACGAAGTGCAGCAAGATATAAAGAGTGTTGGGTATAAGATA
AGACTCGAAAGTTTTGGGACATCTCAAGCTGTA
>Pyrusco5g025480.1
------------------------------------------------------------
---------ATGGAT---TTGGACCCACCATTTTACAAGGCCTACAAGACC---CTTTTC
GACAAAACCGTCGACAAAGCCAACAAC---ATCAACAACAAGAACGAGGAGGTGTTACAA
CAGCTTGTTATGGTGGAGGAATGTGAGCTGCCGCTGATCAATCTGGGGCGGCTGGAGCTA
---GGAGAAAAAGAGAGGGAGGAGTGCATGACGGAGATAGCTAGGGCATCGCAAGAGTGG
GGTTTCTTTCAGGTAGTGAATCATGGGATTTCAGGAGAGCTTCTTCATAAGATGAAGAGT
GAGCAAGAGAAGGTGTTCAAGCAATCTTTTGATAAGAAGAGGCAAGAGGACAAGTGCTTG
AACTTTTTATCGGGAACTTACCGTTGGGGAACTCCTTCT---------------------
---------------GCCACATGCCTACGGCAGTTAGCATGGTCTGAAGCTTTTCACATT
CCACTCAACGATACTTCTGCTACATCAGCT------TCTGGT---GTCAATTATACACTC
AGCTCAACGATGGAACAATTTGCTACAACAGTTTCAAGTTTGGCACTGAAATTGGCTGAA
ATTTTGGCTGAGAAAATAGGTCACAAATCAACATTTTTCCAAGAAAATTGTTTTCCCGGC
ACTTGCTATCTTCGAATGAATCGTTATCCACCGTGCCCCATC------CCTTCTGAGGTG
TTTGGATTGATGCCACACACTGATAGTGATTTCCTCACAATATTGCATCAAGACCAGGTT
GGCGGATTGCAGTTGATCAAAGACGATGAATGGATCGCAGTTAAACCTAATCCAGAGGCT
CTAGTCATCAACGTTGGAGATCTATTTCAGGCATGGAGCAACAATGTGTACAAGAGCGTT
CAACATCGAGTTGTCACGAACTTGCAAGTGGAACGATTCTCAACTGCATATTTCTTATGT
CCTTCATATGACACGGTGATACAGAGTTGC---ATGGAGCCTTCTGTCTATAGAAAATTC
AGCTTTGGGGAGTATAGGCGGCAAGTCCAAGAGGATGTTCAAAAACTGGGTTCGAAAATA
GGTCTTCCTAGATTTGTCGTA------------
>Rosch_v2.0_Chr4g0446271
------------------------------------------------------------
---ATGTTAGTAGAC---TCAAACCCGCCTCTCCTGCACCATTATGGAGCC---CTTTTG
CACCAGCCATCC---------------------------GATAAAAATCCTCAACTACAT
GAAAACCATATCACAGAAGAATGCCAGCTCCCATTGATAGACCTTGAAGGGTTGAAGAGT
CATGACGTGAGTTACAGGCTAGCCTGCGCTAGCGCGATTTGTAGAGCCTCCTCAGAATGG
GGCTTTTTCCAAGTGGTGAACCATGGCATAAGCTCTGAGCTTATAAAGAAGATGAGGAGA
GAGCAAGTGAAGTTGTTTTCAGCACCCTTTGAGAAGAAACAAACTTCT---GGGCTTCTC
AAC---------AATTCTTATAGGTATGGGACTCCAACA---------------------
---------------GCAGCTCACCCAACTCAATTCTCTTGGTCTGAAGCTTTTCACATT
CCTGTCTCAAAAATCTCAGACCAAACTTGC------TATGGG---GAGTTCACCTCTCTA
AGGGAAGTGATGGAGGAATTTTCAACAGCCATGTCCAACCTATCAAAAGTGCTTGCTGGG
GTTCTAATTAATAATCTCGACAAACAAGAGGAAGCTGCAGGAGACATTTGTGAGTCGAGC
TCATGCTTTCTTCGCTTGAATCGCTACCCGGCTTGTCCATTT------TCCCCAGAGATG
TTTGGTCTAGTGCCTCACACTGACAGTGATTTCCTCACCATTCTTTGCCAAGATCAAGTA
GGAGGACTTCAACTCATGAAAGACTCCAAATGGGTTGCTGTAAAACCCAATCCGGACGCG
CTTATCGTCAACATTGGAGATCTTTTTCAGGCATGGAGCAACGATGTGTATAAGAGTGTG
GAACACAAGGTCATGGCCAACGAGAAAACGGAACGATATTCGATAGCATACTTTCTGTGC
CCATCTTATGATTCTTTAATAGGGAGTTGC---AGAGAATCCTCCATTTATAGAAAGTTC
ACATTTGGAGAATACAGGAGCCAAATTCAAGAAGATGTCAAGAAACTTGGCCATAAAGTC
GGTCTCTCCAGATTTCTTATT------------
>Rosch_v2.0_Chr5g0003991
------------------------------------------------------------
---------ATGGAC---TCGGACCCACCGTTTCACAAGGCCTACAAGACT---TTTTTT
GACAACGCCAGCACCACCACCGCCACTACCAACAATAACAAAAACAAAGACCAGGAAGCG
ATAAAGGTAATCTTCGAGGAATGCGAGCTGCCGCTGATTGATCTGCGGCGGCTAGAGCTC
---GGGGACTCCGAGGGAGAGGAGTGCAAATCGGAGATAGCTAGGGCATCGCAGGAGTGG
GGATTTTTTCAGGTTGTCAACCATGGGATTTCAAGCGAGCTTTTGCAGAAGATGAAGAGT
GAGCAAGAAAAGGTATTCCAGCAATCGTTTGACAAGAAGAGCCAAGAACACAAGTACTTG
AACTTTTCGGCAGGTACTTACCGTTGGGGAAGTCCTACG---------------------
---------------GCCACAAGCCTGAGACAGTTATCATGGTCTGAAGCTTTTCACATT
CCACTCAACAAGATTTTTGCTTCCTCGGCT------GCTGGT---CTCGAC---GATCTC
AGCTCAACGATGGAACAGTTTGCCACAACAGTTTCTAGTCTGGCACTGAAATTAGCTGAA
ATTTTGGCCGAGAAATTGGGTCACAAATCGACATTCTTCCACGAAAATTGTTTACCGAGC
ACTTGCTATCTTCGGATGAACCGATATCCACCATGTCCAATT------CCTTCAGAGGTA
TTTGGTTTGATGCCACACACTGACAGTGACTTTCTCACTATATTGCATCAAGACCAGGTT
GGGGGATTGCAATTGGTCAAAGATGATCGATGGATCGCAGTGAAGCCTAATCCAGAAGCT
CTAATCATCAACATTGGGGATTTATTTCAGGCATGGAGCAACAATGTCTACAAGAGTGTT
CAACATCGAGTTGTCACAAATTTGCAAGTTGAACGATTCTCCACTGCATACTTCTTTTGT
CCATCTTATGAAACCATGATAGAGAGTTGT---TGCGAGCCTTCGGTTTATAGAAAATTC
AGCTTTGGGGAATATCGACACCAAGTCCAAGAGGATGTTAAACAATTGGGTTCTAAAGTA
GGCCTTCCTAGGTTTCTTGTC------------
>Rosch_v2.0_Chr5g0037711
------------------------------------------------------------
---------ATGGAT---TTCGAACCTCCATTCCAAGGAGCCTGCAAGTCC---CTCTTA
CAAAATTCCCCA---------------------------------------ATAATTGAC
AAATTTCCAGAGGTTGAGGAATGCGAGCTACCTGTGATTGATCTTATCGATCTGGATTCT
---AATCACAGAAACAGAGACAAGTGTATGAACGAGATTGCTGAAGCTGCAAGCCAGTAT
GGTTTCTTTCAAGTTGTGAATCATGGGATTTCACCAGAAGTTCTGAACAGCATACGAGAT
GAGCAAAAGAAGGTGTTTCATCAGCCTTTTGACAAAAAGATAGAACAA---AGATTTTTG
AATTTATCTCCCATTAGTTACCGTTGGGGGAATCCAAAT---------------------
---------------GCTACTTGTCTCCGGCAGTTCTCATGGTCGGAAGCCATTCATATT
TCTATGGCGGACATTCCAAGCATGAAT------------GAA---CAACACAAGAGTCTT
AGGTCGATTATTGAATCATTTGTGAAGAATGTGTCTCAATTAGCTGAAAGCTTAGCTGAA
ATTTTAGCCCAGCCTTTGGGTGTCGAATCCAGTTACTTTAAAGATCACTGTCCACCAAGA
ACTAGTTTTCTTCGACTAAACAGATATGCTCCCTGTCCATTT------TCTTCCCAAGTC
TTCGGCCTCTTCGCTCACACCGATAGTGCTTTCCTAACAATAGTTCACCAAGACCAAGTT
GGTGGTTTGGAATTGTTCATAGATGGAAGATGGATTGGAGTAAAACCTAATCCTGAGGCT
CTGGTTGTCAACATTGGGGATTTTTTTGAGGCCCTGAGCAATGGTGTTTACAAGAGCATC
AAACACAGGGTGATCACCAATCACAAAGTTGAGAGGTTTTCTGTGGCATACTTCTACTGC
CCCTCCTTCGATACCGTGATTCAGAGTACT---ACTGAACCAGCTGTGTTTAAGAGCTTC
ACTTTGCGGGAATATAAACAACAAACTGAAAGGGATGTTCGCGAACTAGGGGAGAAAGTA
GGGCTCCCCAGATTTCTCCAT------------
>Rosch_v2.0_Chr5g0070171
------------------------------------------------------------
---ATGAGCTTCGAA---TCTTACCCTCCTCCATTTCGCAACCTGAGCAGC---------
---CCGGCCCAGATCCTCGAT------------------------TCGGGATGGGGT---
---------GCCCTTAACTCGGATCCTATACCCGTCGTGGATCTTCAGTGCCTTGAGCTT
------------------GGGGACTGC---AAGCTTCTTGAGGAGCCTTGTAAGCAATGG
GGACTTTTTCGTTTGGTCAACCACGGAGTTCCTGAAAGTCTTTTGAGTCAAGCACAGGAC
TATGCCAGAACGCTTTTTTCTCTTACCTTTGAATCCAAACAGGCCCTT---ATT------
---ACTAGCCCTCTGTCTTACTTCTGGGGTACCCCTGCCCTTACTCCAACTGGGGCGGCG
TTATCG---------GCCGAAAAACTCCAGAATATCAATTTGGTCGAAGGTCTCAACATC
CCTCTGAGTCAACTGCCTCGATTTCAA---ACTGACGATCCT---AGAATTGCTTCTTTC
TGGTACGTAATAGAACAATATGGGAGGCATCTAGCTAGAATTGGCAGAACCCTATTTAAA
GGTATGTCCACGAGCCTGAGTTTGGATCCAATTGAATACGAGTCAAATTTATCAGAATCT
ACTGGTTTAGTACGTGTATACCGATACCCACATTGGCCTTCGAAAGAAAACAAGTCTGCA
TGGGGAATGGACGTGCACACTGACAGTTCCGTGCTGTCCATACTGAACCAGGACGAGGTC
GGTGGCCTTGAAGTGCTCAAAGACAATCAGTGGTTCACTGTGAAACCCATTGCCAACACA
CTGGTCGTCAATCTTGGAGATATGATGCAGGCGATAAGCGATGATGAATACACAAGTGTG
AAACACAGGGTAAAGGTGAACGAATACAGAGAGCGCATTTCAATTTGCTACTTTGTGTTT
CCTGGCGAAAACAGTGTGATTCGAAGC---------------TCAAACTACAAGCCTTTT
ACTTACAGGGATTTTCAAGAACAAGTGCAGAAAGACATAAAGACTGTTGGCTATAAGGTT
GGCCTTAACAGATTCAAGCTTAGAGATGCTTGT
>Ruboc_03_G06285
------------------------------------------------------------
---ATGAGCTTTCAA---TCTTACCCTCCTCCATTTCGCACCCTCAGCCAC---------
---CCGACCCAGATCTTCGAT------------------------TCGGGTGGTGCCCTC
---------------------GACCCGATACCCGTGGTGGATCTCGAGGGCCTTCAACTT
GGGCAT------------GGGGACTGCAATAAGCTCCTTGTCCAGGCTTGTAAGCAATGG
GGACTTTTTCGTTTGGTCAACCACGGGGTTCCTCCGACTCTTTTGAGTCAACTTCACAAC
CATGCCAGAACCATTTTTTCTATGCCTTTTGAATCCAAACAGGCCCTT---ATC------
---ACCAGTCCCCTGTCCTACTTCTGGGGTACCCCTGCCCTTACTCCAACTGGGGCAACC
TTATCG---------GCCGGAAGTGCCCAGAATATCAATTGGGTCGAAGGACTCAACGTC
CCTCTGAGTCAATTCCCTCAATTTCAA---GGTGACCATCCT---GTAATTGCTTCCTTC
AGCCATGTGCTAGAAGAATATGGGAGGCATCTAGCAAGAATTGGCAGAACCCTATTTGAG
GGTATGTCAAAGAACCTGTGTTTAGATCCAATAAAATGCGAATCGAATTTAGCAGAATCT
ACTGGTCTTGTACGTGTGTACCGATACCCACAGTGGTCTTCGAACGAAAACTCGTCTGCA
TGGGGCATGGACGTGCACACTGACAGTTCTGTTCTGTCAATACTGAACCAAGACGAAGTG
GGTGGCCTTGAGGTGCTCAAAGACGATCACTGGTTCACTGTGAAACCCATTCCCAACACA
CTGGTCGTCAATCTTGGAGATATGATGCAGGCAATAAGCGATGACGAATACACGAGTGTG
AAACACAGGGTGAAGGTGAATGAATACAGAGAGCGCATCTCAATCTGCTACTTTGTGTTT
CCTGGCCAAGGCAGTGTGATTCGAAGC---------------TCAAAGTACAAGCCTTTT
ACTTACAGTGATTTCCAGGGGCAAGTGCAGCAAGACCTAAAAACTGTTGGGTATAAGGTT
GGACTTGACAGATTCAAGCGCAGCGATGCTTCT
>Ruboc_03_G10546
GCAGGGACTCCAACATTCATAGTA---------------CTCCCTTTAATAAGCTTTCAA
CCCCTAAGCATGGAC---TCGGAACCACCGTTTCACAAGGCCTACAAGACT---TTTTTC
GACAACGCCAGCAGCAGCAGCACCACG---AACAACAACAAAACCGAGGAGGCGATGAAG
GATGTTGTTATCGTCGAGGAATGTGAGCTGCCGCTCATTGATCTGAGGCGGCTAGAGCTC
---GGGGACTCCGAGGGAGAGGAGTGCAAGTCGGAGATAGCTAGGGCATCGCAGGAGTGG
GGTTTTTTTCAGGTTGTGAACCATGGGATTTCGATCGAGCTTCTGCAGAAGATGAAGAGT
AAGCAAGAGAAAATATTCAAGCAATCGTTTGATAAGAAGAGCCAAGAACACAAGTACATG
AACTTTTCAGCAGGTACTTACCGTTGGGGAAGTCCTACG---------------------
---------------GCTACAAGCTTAAGACAGTTATCGTGGTCTGAAGCTTTTCACATT
CCACTCAACAAAGTCTCTGCCTCATCGGCT------ACTGGT---TTCGAT---GATCTC
AGCTCAACAATGGAACAGTTCGCTACGACAGTTTCTAGTTTGGCACTGAAATTAGCTGAA
ATTTTGGCTGAGAAATTGGGTCACAAATCGACCTTTTTCCACGAAAATTGTTTGCCGAGT
ACTTGCTATCTTCGGATGAACCGATATCCACCATGTCCAATC------CCTTCCGAGGTG
TTTGGTTTGATGCCACACACTGACAGTGACTTCCTCACAATATTGCATCAAGATCAGGTC
GGAGGATTGCAATTGGTCAAAGATGATCGATGGATCGCAGTCAAGCCTAATTCAGAAGCT
CTAATCATCAACATTGGAGATCTCTTTCAGGCATGGAGCAACAATGTGTACAAGAGTGTT
CAACATCGAGTTGTGACAAATTTGCAAGTGGAACGATTTTCTACTGCATATTTCTTTTGT
CCATCTTATGATACCGTGATTGAGAGTTGT---TGCGAGCCCTCGGTTTATAGAAAATTC
AGCTTTGGGGAATATCGACACCAAGTGCAAGAGGATGTTAAACAATTGGGTTCTAAAATA
GGCCTTCCTAGACTAATTATTCCACCCTATAAC
>Ruboc_03_G19795
------------------------------------------------------------
---------ATGGAT---TTCGAACCTCCATTTCAAGGAGCCTGCAAGTCC---TTCTTA
CAAAATACAACA---------------------------------------AAAATCGAC
AAACAACCAGAGGTTGAGGAATGTGAGCTACCTGTGATCGATCTTAGCCATCTGAATTTT
---GATCCCATAAGCAGAGACAAGTGTATTAATGAGATTGCTGAAGCCGCAAGCCAGTGG
GGTTTCTTTCAAGTTGTGAATCATGGGATTTCACAAGAAGTTCTGAACAGCATAAAAGAT
GAGCAAAAGAAGTTATTTCATCAGCCTTATACAAAAAAGATTGCACAA---AACTTTTTG
AATTTATCTCCCAATAGTTACCGTTGGGGAAATCCACAA---------------------
---------------GCTACTTGTCTCAGGCAG---------------------------
------------------------------------------------------------
---TCGACGATTGAAGCATTCGTGAAGAATGTGTATGATTTAGCTAAAAGCTTAGCTGAA
ATTCTAGCCCAGCCTTTGGGTGTCGAATCCAGTTATTTTAAAGAGAACTGTCCACCAAGA
ACTAGTTTTCTTCGACTAAACAGATACGCTCCCTGTCCATTT------TCTTCTCAAGTC
CTCGGCCTCTGCTCTCATACCGATACCGCTTTCCTAACAATAGTTCACCAAGACCAAATT
CGCGGTTTGGAATTATTCAATGGTGGAAGATGGATTGGCGTAAAATCTAATCCAGAGGCT
CTGGTTGTCAACATTGGGGACTTATTTGAGGCCCTGAGCAATGGTATTTACAAGAGCATC
AAACACAGGGTGGTTACCAATCAAGAAGTTGAGAGGTTTTCTGTGGCATACTTCTACTGC
CCCTCCTTCGATGCGGTGATACAGAGTACT---ACTGATCCAGCTGTCTACAAGAGCTTC
ACTTTGCGGGAATTTAAACACCAGACTCAAAGGGATGTTCAAGAACTA------------
---GTACCACAATTTGTTCATCATTTCGGTGTA
>Ruboc_04_G12534
------------------------------------------------------------
---ATGTTAGTAGAC---TCAAACCCACCTCTCCTGCACCACTATGGAGCC---CTTTTA
CACCACCCATCCAAT------------------------GATTCTATTCCTCAATGCCAT
GAAAACCATATCACAGAGGAATGCCAACTCCCATTGATAGACCTTGATGGGTTGAAAAGC
CTTGAC---------AGGCTAGAATGCGGTAGAGCTATTTGTAGAGCATCCTCGGAATGG
GGTTTTTTCCAAGTAGTGAACCATGGCATAAGCCCTGAGCTTATAAAGAAGATGAGGAGA
GAGCAAATGAAGTTGTTCTCAGCGCCCTTTGAGAAGAAACAAACTTCC---GGCCTTCTC
AAC---------AATTCATATAGGTATGGGACTCCAACA---------------------
---------------GCAACTCACCCAACTCAGTTCTCATGGTCTGAAGCTTTTCACATT
CCTGTCACAAAAATCTCAGAACAAGCTTGC------TATGGG---GAGTTTACCTCTTTA
AGGGAAGTGATGGAGGAATTTGCAGCAGCCATGTCAAACCTGGCAAAGGTGCTTGCTACG
GTTCTGGTTAATAATCTGGGCAACCAAAAGGAAGCTTTAGAAGACATTTGTGAGTCGAGC
TCGTGCTTTCTTCGCTTGAATCGCTACCCGGCTTGTCCATTT------TCCCCAGATATG
TTTGGTTTAGTGCCTCACACTGACAGTGATTTCCTCACCATTCTTTGTCAAGATCAAGTA
GGAGGACTTCAACTCATGAAAGACTCCAAATGGGTTGCTGTAAAGCCCAATCCGGACGCC
CTTATCGTCAACATTGGAGATCTTTTTCAGGCATGGAGCAATGATGTTTATAAGAGTGTG
GAGCACAAGGTTATGGCGAACGAGAAGACAGAACGATATTCGATAGCATACTTTCTGTGC
CCATCTTATGATTCTTTAATAGGAAGTTGCAGCAGAGAATCATCTATTTATAGAAAGTTC
ACATTTGGAGAATACAGGAACCAAATTCAACAAGATGTCAAGAAACTTGGCCATAAAGTT
GGCCTCTCCAGATTTCTTCTT------------
