# Supplementary material for: Building a foundation for gene family analysis in Rosaceae genomes with a novel workflow: A case study in Pyrus architecture genes
Source: Front Plant Sci. 2022 Nov 14;13:975942. doi: 10.3389/fpls.2022.975942 (PMC9702816; doi:10.3389/fpls.2022.975942)
Supplement: Supplementary file 1 [file DataSheet_1.zip › SupFiles/SupFile2_gene_family_trimmed_alignments/Pb_PIN_plus_26Gv2.faa.aln]

>gnl_Ambtr_v1.0_evm_27.model.AmTr_v1.0_scaffold00013.203
--------------------MLLAYASVKWWKIFGPDQCAGINRFVAIFAVPLLSFEFIS
RIDPYNMDLLFVAADSLSKILILSFLASWARLSSKGSIDWVITLFSLATLPNTLVMGIPL
VKAMYGDDKESLMIQAVVLQCIIWYTMLLFLFEYRAARLAVMKGFNTGSESGRRDKVEE-
---IEGREKL-EESQKGEDEVVHVMVAKNSNSPS--------------------------
------HSSNRVAPHL--------------------------------------------
------------------------------------------------------------
-------------------ASTDDDGKELHMFVWPCG-CCNSEA-----VC---------
-------------HQSIQ--V------------------CSKEEKR--------------
---------K-----EEGL------------------SQEASMSVEMVKMIMKMVWFKLL
ANPNTYASLLGLAWALVSCKWNVKKPLILENSVTILSNAGLGMAMFSLGLFMALQPRIIA
CGTRLAAYGMLIRFFLGPAIMAVASTGVGLRGPILRVAIVQAALPQGIVPFVFAREYNLH
PDVLSTAVIFGMIVSLPITVLYYVFLGL--
>gnl_Ambtr_v1.0_evm_27.model.AmTr_v1.0_scaffold00013.199
MIGLRDVYLVLSAMVPLYIPLGLGYGSVRWWGVLNPEHCNGINRVVALFTLPLFTFNFTA
SIDPFTMNFRFLGADALSKVFVVAAVALWAKCCKGPACSWAITGFSLSTLTNTLVVGVPL
LKAMYGGIAQDLVVQVSVIQAIVWLSILLFVLECRSSCINGGVVVAS-------------
----E---------TVGNEG----------------------------------------
---------------SHV------------------------------------------
------------------------------------------------------------
-------------------------AVDV-----AGTDTGVKV-----------------
------------------------------------------------------------
---------------------------------------VQVHKRPSLGSLMKVVWRKLA
LNPNSYASIVGVIWAFISSRWHFSMPLLMENSVSMMAKAGSGMAMFSMGLFMASQEKLIG
CGPSLTVLSMVLRFLAGPAAMAVASIAVGLHGDVLHIAIIQAALPQSITSFIYAREYGLH
AEVLSTAVIFGMLVSLPVLIAYYVVLELLR
>gnl_Ambtr_v1.0_evm_27.model.AmTr_v1.0_scaffold00038.35
M---AGFYEILSTMVPLYLAMLLAFASVKWWRMFSDEQCSGINKFVANFAAPLLSFKIIY
SNDPYKMNHKLILADTMQKLLILFALMLWVKLTKRGSFDWMITLFSMSTLPNTVILGIPL
LRAMYGEESEQILFQIVVLQFVVWYPFLLFLYELREAKGAVGRRVSTAVIN---------
-----GSTVLEVEA-------------RSET----------------------RMSSLSL
ATV-DGQGST------TAMNGS--------------------------------------
------------------------------------------------------------
-----------------------------VVLVVEASA----------------------
------------------------------------------KENSLGY-----------
----------LGEEGTANSKER---------------QEAAPPQMRMIN-LLILVWSKVI
KNPNTYSSILGLVWGLISFRFNIRMPKIVDKSVTILSVTGLGLSMFSLGLFMASQPNLMP
CGKRNATIAMFVRFSFSVVVMSMCSILLGLQGNLLKVAIVQFCNPSYASYAVF-------
RLVGSTG-----------------------
>gnl_Ambtr_v1.0_evm_27.model.AmTr_v1.0_scaffold00038.32
MITASAFYDVFTAMVPLYVAMFLAYGSVKWWRIFTTDQCSVINRFVAIFAIPFLSLQIIS
SINPYQMNLKFILADTLQKLLILFVLVLWGSFSSWGSLDWVITLFSISTLPNTLIIGIPL
LRAMYGVEINGLLVQIVVLQGLVWYTLLLFLFELKA-KIEMGPQIPVSMGS----QVGSD
VSPVHASSVVSCKGDLEGDGEMH-------------------------------S-----
------------------------------------------------------------
------------------------------------------------------------
--------------------------KEI-------------------------------
------------------------------------------------------------
-ED-------------EE-APS----------KDSEDEGEATCSSVKMIHLFFLVLSKVI
KNPNTYASVLGLVWGLIACRWNIHMPKIVQNSISILADAGLGMAMFSLGLFMASQNKIIA
CGKRRATLAMVVRFLLGPAVMAACSLAVGLRGKLLHVAIVQAALSQAITPFVYAKEYNVY
PDILSTMVVFGMLVSLPITLAYYVLLGI--
>gnl_Ambtr_v1.0_evm_27.model.AmTr_v1.0_scaffold00038.38
MISLADLYAVFTAMVPLYVAMFLAYASVKRWEIFTPEQCSGINRFVATFAIPFLAFNIIS
STDPYKINLKFILADTMQKLLILFVLILWAKFTRWGSFNWMITLFSLSIMPNTLIIGIPL
LRPMYGEECIGLLVQVVVLQLVVWCPIFLCLYELHAAKVT--------------------
---MNGKVRFTNDTNEGKEG-----------------------------------DEMMN
VEVF--------------------------------------------------------
------------------------------------------------------------
----------------------------------KKKNTPADECP----------G----
---------------DLA-----H---------------------S--------------
---------N-----EREV------------------QGEVTHPRMTTTNLFLSVLSKVM
KNPNTYGSVLGLIWGLISFRWNISMPKIIHKSVSILSVTGLGMAMFSLGLFMGSQRKIIA
CGKRKVILSMVVRFIFSSTVMAMCSIAIGIRGIALKTAIIQAALPQGVITFVYAKEYQVH
EEVLSTA-----------------------
>gnl_Ambtr_v1.0_evm_27.model.AmTr_v1.0_scaffold00038.33
MISASAFYDIFTAMVPLYVAMFLAYGSVKWWRIFTPDQCSGINRFVAIFATPFLSLRIIC
SINPYKMNLRFILADTLQKLLILFLLVLWGSFSSWGSLDGVITLFSISTLPNTLIIGIPL
LSAMYGVESNGLLIQIVVLQGLVWYTLLLFLFELKA-KMVKGPQITVSMGS--------E
VSPVDA------------------------------------------------------
------------------------------------------------------------
------------------------------------------------------------
------------------------------------------------------------
------------------------------------------------------------
------------------------------------------------------------
------------------------------------------------------------
----------------------------------------Q-------------------
----SS----GMEV------VYFSL-----
>gnl_Aquco_v3.1_Aqcoe2G426000.1
------------------------------------------------------------
------------------------------------------------------------
---MYGS---------------------------NAVD--IVE---DV------------
------QESL----EIT-------------------------------------------
------------------------------------------------------------
------------------------------------------------------------
--------------------------GDV-------------------------------
------------------------------------------------------------
------------------------------------KNTNAKPHKTSFLVSLRTVFLKLR
RNPNAYCSVVGLIWALIANRFHWKMPSIMEGSILILSRAGTGAAMFSMG-----EEKLIA
CGTKLTVVGIVLRFLVGPAAMAICCLAVGLRSDVLRVAIIQAALPQSITSFVYAKDYGLH
PDVLSTS---GADCLLTVGLLW---LEFVN
>gnl_Aquco_v3.1_Aqcoe2G425700.1
MIGLEDVYNVVEAMAPLYVALLLGYGSVKWWGIFTPEQCDSINKLVSFFTLPLFTFEFTA
HADPFEMNYLFIGADAISKLIILVVLVFWAKCSSKGSYCWFITSFSLSTLTNTLVVGVPL
IKAMYGPNAVDLVVQASIVQAIIWLTILLFVLEFRKTGSDIASTTPS--------TSDSH
MISFE-------------------------------------------------------
------------------------------------------------------------
------------------------------------------------------------
-------------------------IKDA-----EGND----------------------
------------------------------------------------------------
---------------------------------------TTVRPRTSFLGLMKIVWLKLA
LNPNSYASIIGITWALIANRWHFQMPSIMEGSILIMSRAGTGTAMFSMGLFMAQQKNLVA
CGPTLTVFGMVLRFFAGPAAMAIGCIIVGLHGDTLRVAIIQAALPQSITSFIYAKEYGLH
ADVLSTAVIFGMMVSLPVLIGYYFMLGFLH
>gnl_Aquco_v3.1_Aqcoe3G090400.1
MISLIDVYHVLEAIVPLYVAMILAYASVKWWKLFTPDQCSGISKFVSKFSVPLLSFRVIS
ANNPYQMNLKLMLSDSLQKIFALVVLTVVSKLSSRRSLDGIITGLSLSTLPNTLIVGIPI
LKAMYGNGAATLLAQIVVLQSIIWYNLLLFLFEFRAAQAV----------S---------
------------------------------------------------------------
------------------------------------------------------------
------------------------------------------------------------
-------------------------------------MTSPAETR----------G----
------------------------------------------------------------
ESE-----------VTQGTQSK---------EREEKA--NDGSPRVSTKLILLTVGKKLI
SNPNTHATLSGLIWSLISFRWDLKLPVIIDKSISILADGGLGMAMFSLGLFMASQASIFA
CGAWLAVLAMAAKFLVGPALMAVASFA---------------------------------
------------------------------
>gnl_Arath_TAIR10_AT5G16530.1
MINCGDVYKVIEAMVPLYVALILGYGSVKWWHIFTRDQCDAINRLVCYFTLPLFTIEFTA
HVDPFNMNYRFIAADVLSKVIIVTVLALWAKYSNKGSYCWSITSFSLCTLTNSLVVGVPL
AKAMYGQQAVDLVVQSSVFQAIVWLTLLLFVLEFRKAGFS-SNNISD---------VQVD
------------------------------------------------------------
------------------------------------------------------------
------------------------------------------------------------
-------------------------NINI-----ESGK----------------------
------------------------------------------------------------
---------R----------------------------ETVVVGEKSFLEVMSLVWLKLA
TNPNCYSCILGIAWAFISNRWHLELPGILEGSILIMSKAGTGTAMFNMGIFMALQEKLIV
CGTSLTVMGMVLKFIAGPAAMAIGSIVLGLHGDVLRVAIIQAALPQSITSFIFAKEYGLH
ADVLSTAVIFGMLVSLPVLVAYYAALEFIH
>gnl_Arath_TAIR10_AT5G15100.1
MISWLDIYHVVSATVPLYVSMTLGFLSARHLKLFSPEQCAGINKFVAKFSIPLLSFQIIS
ENNPFKMSPKLILSDILQKFLVVVVLAMVLRFGRGGKLGWVITGLSISVLPNTLILGMPI
LSAIYGDEAASILEQIVVLQSLIWYTILLFLFELNAARAL-----PSSGAS---------
------------------------------------------------------------
------------------LEHT--------------------------------------
------------------------------------------------------------
-------------------------------------------------------G----
----------------------------------------------------------ND
QEE-----------ANIEDEPK---------EEEDEEEAIVRTRSVGTMKILLKAWRKLI
INPNTYATLIGIIWATLHFRLGWNLPEMIDKSIHLLSDGGLGMAMFSLGLFMASQSSIIA
CGTKMAIITMLLKFVLGPALMIASAYCIRLKSTLFKVAILQAALPQGVVPFVFAKEYNLH
PEIISTGVIFGMLIALPTTLAYYFLLDL--
>gnl_Betvu_v1.2_Bv4_075150_pnwi.t1
MISLEDISKVIVATVPLYVALILGYGSVKWWRLFKADQCDAINRLVCYFTLPLFNLDFTA
HSNPFEWNYKFLAADAMSKVIIVAVLALWVTCSSKGSYCWSITSFSLSTLTNSLVVGVPL
LGAMYGPMGVDLVVQFSVTQAIIWLTVLLFVLEFRQSRIDLPSTINC---------VSTS
VEIKDS--------QVHSFG----------------------------------------
---------------VDQ------------------------------------------
------------------------------------------------------------
-------------------------NKDM-----EGKIISTND-----------------
------------------------------------------------------------
--------------------------------------GLGDVVRPSLWSLIKGVGVKIL
ANPNSYSCIIGIAWAFFASRFHLQLPSIVDGSILIMSKAGTGTAMFSMGMFMASQEKLIS
CGPKLTIFAMILKFIAGPAAMAISSLVLGLHGDVLRVAIIQAALPQSITSFIYAKEYGLH
ADVLSTAVIFGMMASLPILIAYYAILETFH
>gnl_Betvu_v1.2_Bv8_185320_cdyx.t1
MISWKDLYNVLSNVVPLYVVMISAYGSVKWWKIFTPNEISGINRFVALFAVPLLSIKFIS
NNNPYAMNFRFILADTLQKLIVILLLFIWCKLSSKGSLEWCITLFSLSALPNTLVVGIPL
LGGMYGELSQSLMVQLSVIQFNIWFPIMLFLYEYRRATVLIPEQETE----ISTNSSSSH
ECSKDCSQTLKYDEEKDLD-NVSVLPSRSSN-----------------------------
-KIIDHDNEENICPTE--------------------------------------------
------------------------------------------------------------
----------------------------------SSSV----------------------
-------------LKEVH--V---------------------------------------
---------E----TVAECKPK---------------SNTLPAGSVTTRQILIMVCKKLM
RNPNFYSSLVALTWSLISFRWHVEIPAVVANSIKIFSDTGLGMAMFSLGLFMASQPKIIS
GGSALAALAAAMRFIVGPAITAATSSAIGLRGTLLQIIIMQAALPQAIVSFVFAHEYNVH
PGVLSTAVSFGMLISLPITLVYYIILGI--
>gnl_Carpa_v0.4_evm.model.supercontig_127.48
MIGIKDLYCVLTAVVPLYVTMFLAYASVKWWNIFSPDQCAGINRFVAILAVPLLSFEFIS
RINPYRMNLLFLAADGISKLIILFALLCWANFSRKGNLDWAITLFSLSSLPNTLVMGIPL
LKSMYGDDKEFLMVQVVVLQCIMWYTLLLFLFEYRAARNVLVANRMKLAGN---YSNERN
IQLVQGGDELVAGA-PEEDEVVGVVVAS---GL---------------------------
----TTSDSQKLKP----------------------------------------------
------------------------------------------------------------
----------------IQAAAIEGDCKQVHLFIWRCG-CCVSQG-----VC---------
-------------EKAVQ--V------------------FEKEESN---ET-------MM
TYE------K-----TEAV-----------PDDQNNKSSPLIFSWELVWQILKTVWFKLL
RNPNSYASVLGITWALISCRWDIKKPEIMDNSVTILSKAGLGMAMFSLGLFMALQPRLIA
CGKRVTVYWMVARFMVGPGVMGIASVAVGLRGTVLKLSIVQAALPQAIVPFVFAREYNLH
PHVLSTAVIFGMIVSLPITILYYILLGL--
>gnl_Carpa_v0.4_evm.model.supercontig_14.40
MISLIDVYHVVAATVPLYVAMTLAYISVKWWKLFTPDQCAGINKFVAKFSIPLLSFKLIS
VNNPYKMNMKLIFSDFLQKLLALLLLAAISKFRSRGGLNWIITALSLSTLPNTLVLGIPL
LKAMYGDGAAALLAQIVVLQSLVWYNLLLFLFELSAARAA----------S---------
------------------------------------------------------------
------------------------------------------------------------
------------------------------------------------------------
-------------------------------------MTAPLETG----------S----
------------------------------------------------------------
LEG-----------GAQEQQPK---------DESEEA-QTRTARKVKTRLILWTVWRKLF
TNPNTHATLAGLVWAGVHFKWGLKLPGIVNDSISIMANGGLGMAMFSLGLFMASQSSIIA
CGKQMALVAMGMKFLVGPIIMAASSLAIGLRGRLLRVAIVQAALPQGIVPFVFAKEYNVH
PEILSTGVIFGILISLPIDLAYYFLLAL--
>gnl_Carpa_v0.4_evm.TU.contig_26337.3
MIGWEDAYKVVVAMTPLYVALMLGYGSVRWWRIFPPEQCDAVNRFVCYFTLPMFVLEFTT
HVDPFQMNYRFIAGDAISKVVIVLVLVVWAKCSSKGSFRWAITSFSLSTLTNTLVVGVPL
IEAMYGQSAVNLVVQASVVQAIFWLTFLLFVLEFRSSLVT--------------------
------------------------------------------------------------
---------------EDD------------------------------------------
------------------------------------------------------------
-------------------------DKDM-----EMIG----------------------
------------------------------------------------------------
---------------------------------------NGGSVRRSFWSLMKNVWLKLM
VNPNCYACVLGVAWAFMANRWHFEMPKILEGSILIMSRAGTGTAMFSMGMFMAVQQKLIA
CGTGLTIYGMVLRFIAGPAAMAIGSIAVGLHGDVLRVAIIQAALPQSITSFIFAKEYGLH
AEVLSTAVIFGMMVSLPILIAYYAILEFVN
>gnl_Elagu_v2.0_p5_sc00004.V1.gene1167
------------------------------------------------------------
------------------------------------------------------------
------------------------------------------------------------
------------------------------------------------------------
------------------------------------------------------------
------------------------------------------------------------
------------------------------------------------------------
------------------------------------------------------------
------------------------------------------------------------
---------------------------------------------------MALQPRIIA
CGYKVAAFAMAVRFLAGPAVMAAASIAVGLRGVLLHVAIVQAALPQGIVPFVFAKEYNLH
PDILSTA-----------------------
>gnl_Elagu_v2.0_p5_sc00008.V1.gene758
------------------------------------------------------------
------------------------------------------------------------
------------------------------------------------------------
------------------------------------------------------------
------------------------------------------------------------
------------------------------------------------------------
------------------------------------------------------------
------------------------------------------------------------
------------------------------------------------------------
---------------------------------------------------MALQPKIIA
CGNSAATFAMAVRFLTGPAVMAAASIAVGLRGVLLHVAIVQAALPQGIVPFVFAKEYNVH
PAILSTA-----------------------
>gnl_Elagu_v2.0_p5_sc00077.V1.gene420
MITGKDTSEVLSALVPLYVAMILAYGSVRWWKIFTPDQCSGINRFVAVFAVAFLNFHFIS
SDNLYAMNLPFIAADSLQKLVILLALFLWQCFRRHGDLGWTITLFCLSTLPNTLVLGIPL
LDAMYGDFSRSLMVQIVVLQALVWYTLLLFLFEYRAAELVSEQVPPELAPDITSFRVESD
VTSLGGSDRLRAETEFGEDGNVQIVVQRSASQGHDPWHQ---------------------
----------KMTPSGGS------------------------------------------
------------------------------------------------------------
-----------------------------HACIE----AATNEGR----------G----
---------------EIR--V---------------------KDGS---SS---------
---------KL---AGSNLQKSAVI----ETGEQGHGNRCSISSGVMTRPMLIMVWRKLI
RNPNTYASIIGLVWSLAKID------------------ANIFCGGLQPGLFMALQPNIIA
CGKSAAALAMAVRYLMGPAVTAATSAAIGLRHDLLHVAIVQAALPGGIVPFVFAKEYNCY
ADIASTSMLRYVYKDIPARAVMQILLELKR
>gnl_Elagu_v2.0_p5_sc00078.V1.gene250
MIGWADIYKVVVAMVPLYVALGLGYGSVRWWRIFTPEQCGAINRLVAYFCLPFFAFEFTV
HTDPFAMNYRVIAADAISKVIIVLVLAAWAKFSGKGSYCWSITSYSLCTLNNTLVVGVPL
LNAMYGRWAQDLVVQLSVVQSIVWVILLLFMFELRKAGTLAATVAATSNGG---------
-----G----GGDG----------------------------------------------
-----------VSVELQT------------------------------------------
------------------------------------------------------------
-------------------------VKDV-----EGNI----------------------
------------------------------------------------------------
----------------------------------------EVASRPSFWSLMKIVWLKLA
FNPNFYASFLGVTWAFIANR----------------------------------------
------------------------------------------------------------
------------------------------
>gnl_Elagu_v2.0_p5_sc00091.V1.gene220
------------------------------------------------------------
------------------------------------------------------------
------------------------------------------------------------
------------------------------------------------------------
------------------------------------------------------------
------------------------------------------------------------
------------------------------------------------------------
------------------------------------------------------------
------------------------------------------------------------
------------------------------------------------------------
--------------------MAIGAIAVGLRGDLLRVAIIQAAIPQSITSFIFAREYGLH
AEVLSTA-----------------------
>gnl_Elagu_v2.0_p5_sc00091.V1.gene221
MIGWADIYNVVAAMVPLYVALGLGYGSVRWWRIFTPEQCEAINRMVAYFSFPFFTLEFTL
HTDPYAMNYRVIGADAISKLIIVLVLAAWAKCSSKGSYCWSITSYSLCTLTNSLVVGAPL
LNGMYGQWAQDLVVQLSVVQAIVWLTLLLFVLEIRKARIQEAMVAAIS--------SDHD
----GG----GGAR----------------------------------------------
--I--------VSVEQEA------------------------------------------
------------------------------------------------------------
-------------------------EKDV-----EDNMTEV-------------------
------------------------------------------------------------
-----------------------------------------V-HRPAFWSLMKIVWLKLA
VNPNSYASIVGITWAFVANRWHLEMPSIMEGSVLIMSRAGTGLAMFSMG-----------
------------------------------------------------------------
--------------------AYN-------
>gnl_Elagu_v2.0_p5_sc00091.V1.gene227
MIAWADIYKVVVAMVPLYVALGLGYGSVRWWRIFTPEQCEAINRMVAYFSFPFFTFEFTL
HTDPFAMNYRVIAADVISKLIIVLVLAAWAKCSSKGSYCWSITSFSLCTLTNSLVVGAPL
VNQMYGRWAQDLVVQLSVVQAIMWLTLLLFVLELRKAGMGEAVVAATSTPR---------
-----G----GGRR----------------------------------------------
------------SVDQQP------------------------------------------
------------------------------------------------------------
-------------------------VKDV-----EGNMTEV-------------------
------------------------------------------------------------
-----------------------------------------VASRPAFWSLMKTVWLKLA
LNPNSYASIAGITWAFVANR----------------------------------------
------------------------------------------------------------
------------------------------
>gnl_Eucgr_v2.0_Eucgr.L03400.1
------------------------------------------------------------
------------------------------------------------------------
------------------------------------------------------------
------------------------------------------------------------
------------------------------------------------------------
------------------------------------------------------------
------------------------------------------------------------
------------------------------------------------------------
------------------------------------------------------------
------------------------MPGIVKESIEILSTAGLGTAMFNIGIFIAMQRKVIA
CGVKLTFVGMVLRFIAGPALMTVSSFIMGLRGDVLRMAIMQAALPQSITTFIFAKEYGLH
ASVLSTAVVFGTLASLPLLIAYYAALEVM-
>gnl_Eucgr_v2.0_Eucgr.H01382.1
M-----------------------------------------------------------
------------------------------------DYSWCITTFSLLTLTNVLIVGVPL
LRAMYGQVGVDIVVQLSVMQAVLWFPLLLCFLEFRKMGMDYSPTTTSA--------TTDD
LV----------------------------------------------------------
----------------PG------------------------------------------
------------------------------------------------------------
-------------------------EKDV-----EGTAEAV-------------------
------------------------------------------------------------
---------------------------------------RTNSTRPRLWTAVKIVAPKLA
LNPNIYACIIGVAWAVIAHRFKVKMPGIVKESIEILSRAGLGTAMFNIGIFIAMQRKVIA
CGVKLTFVGMVLRFIAGPALMTVSSFIMGLRGDVLRMAIMQAALPQSITTFIFAKEYGLH
ASVLSTAVVFGTLASLPLLIAYYAALEVM-
>gnl_Eucgr_v2.0_Eucgr.B01405.1
MIGLEDVYKVVEAMVPLYVALMLGYGSVKWWKIFKPEQCDAVNRLVCYFTLPLFTFEFTA
HVDPFEWNYAFIAADVVSKVIIVLVLAFWAKCSTKGSYCWSITSFSLCTLTNSLVVGVPL
LKAMYGSMGVDLVIQGSVFQAIVWLTLLLFVLEMKRSGLDISSTPSS---------TEGD
SPA---------------------------------------------------------
----------RTVVDPVA------------------------------------------
------------------------------------------------------------
-------------------------KFNL-----EGGLEM--------------------
------------------------------------------------------------
---------------------------------------MVSSSRPSFWSLMRVVWMKLA
MNPNSYACIVGIVWALIANRWHFEMPGIIDGCITILSKAGTGTAMFSMGMFMAQQEKLIA
CGPSLTVFGMVLRFIAGPAAMAIGSIALGLRGNVLRVAIIQAALPQSITSFIYAKEYALH
ADVLSTAVIFGMIVSFPVLLAYYAILELVP
>gnl_Eucgr_v2.0_Eucgr.B01406.1
MIGWGDMYKVVVSMFPLYVPLMLGYSSVKWWRLFSHDQCDGINRFISLFILPLFGFGFTA
HINPFAMNFRLLAADGLSKLATLSILALWGRFSSRGSYSWCITTFSLCTLPNLLVVGVPM
LQAMYGKWAVDLAVQLCMLQSLIWYPLVLLFLEFRKRRMMDLATPPPP------------
--------PLEENGVVD-------------------------------------------
------------------------------------------------------------
------------------------------------------------------------
------------------------EERDI-----GMSVVNTSEV-----------GG---
------------------------------------------DD----------------
-------------------------------------------LEKRSRGTFQMVWIKMA
MNPNVYANVLGLAWALMASRLKFTMPSIMEGSIEIMSKGGTGTAMFNIGIFMAMQTKVIA
CGTGPAVLGMVS------------------------------------------------
------------------------------
>gnl_Eucgr_v2.0_Eucgr.B01403.1
MIGWDDVYKVVVSMFPLYMALMLGYGSVKWWRLFTHEQCDGINRFIVLFILPLFGFEFTA
HINPYAMNFRLLAADALSKLATLAILGLWGRFSSRASYNWSITTFSLCTLTNLLVVGVPV
MRAMYGQWGVDMVVQLCMVQSLVWIPLLLLLLEFRNTRMMDSTTSSSP------------
--------PPENNGVVD-------------------------------------------
------------------------------------------------------------
------------------------------------------------------------
------------------------EERDV-----EMSVVITMEG-----------GG---
------------------------------------------DHH---------------
-------------------------------------------EKRSYWSFAKVVWMKMA
MNPNVYANVLGLAWALMASRFKFTMPSIMEGSVEIMSKAGTGTAMFNIGIFIAMQTKVIA
CGTGPTVLGLVSRFVVGPAITALCSLAVGLHGPTLHIAIIQAALPQAIASFVFANEYGLH
ANVLSTAVVFGTVISLPLLIGYYIGLEYAA
>gnl_Eucgr_v2.0_Eucgr.I01919.1
MISLTNVYHCVAATVPLYATMFLAFISIRFWKLFTPDQCAGINKFVAKFSIPLLSFQVIS
STNPYKMNLRLVLADFAQKILAILIVGGVAKFRSGGGLRWIITGVSLSTLPNTLILGIPL
LRAMYGDEAASLIAQIVCLQSILWYNLLLFLFELNATKAA----------S---------
------------------------------------------------------------
------------------------------------------------------------
------------------------------------------------------------
-------------------------------------VTPSSEAT----------G----
------------------------------------------------------------
VTA-----------TTEEDETK---------DGGDEL-KLRNGRKYETLLIFLKVGKNLL
RNPNTYATVMGVIWASIHFRWGVEMPAIVSSSILILSEGGLGMAMFSLGLFMASQTRIVA
CGARLAAVAMAAKFIAGPGLMAISSLAIGLRETLLKVAIVQAALPQGIVPFVFAKEYNVH
PEILSTGVLFGMLIAMPISLVYYLLLSL--
>gnl_Eucgr_v2.0_Eucgr.G02549.1
MIGWDDVYKVVVSMFPLYVALMLGYGSVKWWRLFTHEQCDGINRFVALFILPLFGFEFTA
HMNPYAMNFRLLAADALSKLATLAILGLWGRFSSRASYNWSITTFSLCTLTNLLVVGVPV
MQAMYDQWGVDLVVQLCMVQSLVWIPLLLLLLEFRNTRMMDSTTSSSP------------
--------PPVNNGMVD-------------------------------------------
------------------------------------------------------------
------------------------------------------------------------
------------------------EERDV-----EMSLVITREG-----------GG---
------------------------------------------E-----------------
----------------------------------------------SYWSLARVVWMKMA
MNPNVYANVLGLTWALMASRLKFTMPSIMEGSVEIMSKAGKGTSMFNIGIFIALQTRVIA
CGTGPTVLGLVSRFVVGPAITALCSLAVGLHGPALHIAIIQAAISQAIASFVFANEYGLH
ANVLSTAVVFGTVISLPLLIGYYIGLEYAA
>gnl_Eucgr_v2.0_Eucgr.G02548.1
MIGWDDVYKVVYSMFPLYVALMLGYGSVKWWRLFTHEQCNGINRFIALIVLPLFGFEFTA
HINPYTMNFRLLAADALSKLAILAILGLLGRISSRASYDWIITTFSLCTLTNLLVVGVPV
MRAMYGQWGVDLVVQLFMVQSLVWIPLVLLLLEFRNTRI---------------------
---------PENNGVVD-------------------------------------------
------------------------------------------------------------
------------------------------------------------------------
------------------------EER---------------------------------
------------------------------------------------------------
----------------------------------------------SYWSLARVMGMKMA
MNPNVYANVLGLAWALMANRFKFTMPSIMEGSVEIMSKAGTGTAMFNIGIFIAMQTRVIA
CGTGPTVLGLVSRFVVGPTIMAVCSLAVGLHGPALQIAIIQAAIPQAIASFVFGNEYGLH
ANVLSTAVVLGTVISLPLLIGYYIGLDYAV
>gnl_Manes_v6.1_Manes.08G104400.1
MIGWEDVYKVVVAMVPLYVALVLGYGSVRWWKIFTPEQSGAVNRFVCYFTLPLFTFEFTA
HVDPFNMNYLFIGADAISKFIIVVVLAFWAKFSSKGSYTWSITSFSLCTLTNSLVVGVPL
AKAMYGQMAVDLVVQSSVIQAIIWLTILLFVLEIRRTGLDISSNTN----------GENL
------------------------------------------------------------
------------------------------------------------------------
------------------------------------------------------------
-------------------------DKDL-----EGISRSVDH-----------------
------------------------------------------------------------
---------------------------------------KMESAKPSFWALMKVVWLKMA
MNPNSYACIIGLVWAFIAKRWHFEMPSIMEGSILIMSRAGTGTAMFSMGIFMALQEKLIA
CGTGLTVVGMVLRFIAGPAAMAIGSIAVGLHGDVLRVAIIQAALPQSITSFIFAKEYGLH
AEVLSTAVIFGMIVSLPVLIAYYAVLEFVH
>gnl_Manes_v6.1_Manes.09G184600.1
MIGWEDVYKVVVAMVPLYVALVLGYGSVRWWKIFTPEQCGAVNKFVCFFTLPLFTFEFTA
HVDPFKMNYLFIGADAISKLIIVVVLGFWANCSSKGSYTWSITSFSLCSLTNSLVVGVPL
MKAMYGQMAVDLVVQSSVIQSIIWLTVLLFVLEFRRSRLDVSSCNN----------TDTD
------------------------------------------------------------
----------------NL------------------------------------------
------------------------------------------------------------
-------------------------QKDL-----EGSNCSVD------------------
------------------------------------------------------------
---------------------------------------HNNSNRPSFWVLMKVVWIKLA
MNPNLYACIIALFWAFISNRWHFEMPSIMEGSVLIMSKAGTGTAMFSMGIFMALQEKFIA
CGTGLTVMGMVLRFIVGPAAMAIGCIAVGLHGDVLRVAIIQAALPQSITSFIFAKEYGLH
AEVLSTAVIFGTAASLPVLIAYYAMLEFTR
>gnl_Manes_v6.1_Manes.S018500.1
MISLADVYHVVAATVPLYFAMILAYISMKWWRLFTPDQCAGINKFVAKFSIPLLSFHVIS
NNNPYKMNLKLIFADFLQKLLGLLVLTALTKISSRGRLNWIITGLSLSTLPNTLILGIPL
LKAMYGDEAEALLSQIIGLQSLVWYNLLLFLFELNATYAA----------P---------
------------------------------------------------------------
------------------------------------------------------------
------------------------------------------------------------
-------------------------------------VAPSSEIT----------E----
------------------------------------------------------------
DLE-----------AHHDAQSK---------EGEEE---THATKRVKTMLILFTVGRKLV
RNPNFHATLLGLIWASIHFRWGVKMPEIVDNSILILSNGGLGMAMFSLGLFMASRTSIIA
CGVRLAVLAMAMKFIAGPALMAVASLAITVRGTVFKVAIVQAALPQGIVPFVFAKEYNIH
PDILSTGVIFGMLIALPIALAYYSLLAL--
>gnl_Manes_v6.1_Manes.17G020700.1
MISLSDVYHVVSATVPLYFAMLLAYISMKWWRLFTPDQCAGINKFVAKFSIPLLSFQVIS
HNNPYQMNLKLILADFLQKLLALLALTALTKISSRGRLNWIITGLSLSTLPNTLILGIPL
LKAMYGAEAESLLSQIIVLQSLVWYNLLLFLFELNATYAV----------P---------
------------------------------------------------------------
------------------------------------------------------------
------------------------------------------------------------
-------------------------------------ITPSSEIT----------V----
------------------------------------------------------------
DHE-----------DPQEAEEK---------EEEEEETQTRTTRRVKTMLILLTVGRKLV
RNPNFHATLLGLIWASIRFRWGVKMPEIVDSSIMILSNGGLGMAMFSLGLFMASRASIIA
CGVRMAVLSMAMKFTAGPALMAVASLATTLRGTVFKVAIVQAALPQGIVPFVFAKEYNIH
PDILSTGVIFGMLIALPIALAYYSLLEL--
>gnl_Medtr_Mt4.0v1_Medtr7g079720.1
MIGWEDVYKVIVAVVPLYFALILGYGSVRWWKIFTREQCDAINKLVCYFTLPLFAFEFTA
HIDPFKMNFLFIGADTLSKLIIVAVIALWAKCSSKVSYSWSITSFSLCTLTNSLVVGIPM
VKPMYGPMGVDLVVQASVVQAIIWLTLLLFVLEFRRTGIEGTITTLK---------PKAS
SIS---------------------------------------------------------
----------NVTCEGEE------------------------------------------
------------------------------------------------------------
-------------------------SKDV-----EANNIV--------------------
------------------------------------------------------------
---------------------------------------EYTSSRLPFLQLMKRVWLKLI
ANPNSYGCVIGISWAFISNRWNLELPSMVEGSILIMSKAGTGTAMFSMGIFMALQEKVIS
CGPSLTVFGLVLKFIAGPAAMAISAFIVGLRGDVLRIAIIQAAVPQSITSFIFAKEYELH
AEVLSTAVIFGMIVSLPILVAYYAILEFVH
>gnl_Medtr_Mt4.0v1_Medtr7g009370.1
MISLANVYHVITTTVPLYVTMILAYVSVKWFKIFTQEQCSGINKFVAKFSIPLLSFQVIS
SNNIYKMSLKLMFSDFIQKLLAFVLLTAIIKISGKGGLKWIITGFSLSTLPNTLILGIPL
LKAMYKDEAIVLLAQIVFLQSMIWYNLLLFLYEFDAAKNM----------L---------
------------------------------------------------------------
------------------------------------------------------------
------------------------------------------------------------
-------------------------------------SAPPSQDT----------G----
------------------------------------------------------------
ESE-----------SASEIQSK---------REEDEE-PVGTKRKMKIFPILVTVGKKLI
RNPNTFASLIGIIWSSIQFRWGIHMPQVINHSIELLSNGGLGMAMFSLGLFMASQSSIIA
CGPRNTVVAIGLKVLVGPALMALASIVIGLRNTLFKVAIVQAALPQGIVPFVFAKEYNVH
PSILSTAILLGMLIALPVELAFYFLLAL--
>gnl_Medtr_Mt4.0v1_Medtr6g011400.1
MISLIDVYHVVTATVPLYVTMLLAYICVKWWKLFTPDQCAGINKFVANFSVPLLSFQVIS
SNNIYKMSLKLIYADCVQKFLAFLVLIVIIKISDRGGLKWIITGLSLSTLPNTLILGIPL
MKAMYKDESDFLLPQIIFLQSMIWYNLLLFLHELDAAIPA-----P--------------
------------------------------------------------------------
------------------------------------------------------------
------------------------------------------------------------
-------------------------------------AAQPSHET----------G----
------------------------------------------------------------
DSE-----------SSVEVQSK---------EEDEGR-ETRPERKTRILIILMKVGKKLI
MNPNTYATFIGLIWASIHFRWGVDMPDVVNQSITILSSGGLGMATFSLGLFMASNSSIIA
CGPKMTMVSMGLKFLFGPALMAVASIVIGLRDTMLKVAIVQAALPQGIVPFVFAREYNVH
PAVLSTGVLLGMLIALPVALIYYLLLSI--
>gnl_Mimgu_v2.0_Migut.F02141.1
MIAWGDIYKVVAAMVPLYVALVLGYGSVKWWRMFKPDHCDAINRFNCYFIIPFFTFRFTA
GVDPYHMNFRFLAGDVIAKGVVGVALALWANLCREGKLSWAVTSFSLSSLNNTLVVGVPL
LKAMYGALGEDLVVQSSVIQSLLWFPTLLFMLDFWRINNNDADGDSD-------------
----DHQQPGQTTHEV----------------------------------------QLCS
IEITDANYN-NTTTSTSA------------------------------------------
------------------------------------------------------------
-----------------------NKHEDA-----NGVNTRISSS----------------
------------------------------------------------------------
--------------------------------------SSSSSSSNNFRITIKKVLAKLA
KNPNLYACAIGLIWALLAKRWDLEMPSVVEGSILIMAKAGSGVAMFSMGLFMALQEKMIA
CGVRLTVYGMVLRFIGGPVTTLVGCLALGIRSRTLHIAIIQAALPQAITSFVFAQEYGLH
ATVLSTAVIFGTIVSLPLLISYYVALDAFR
>gnl_Mimgu_v2.0_Migut.F02142.1
MIGREDVYKVVVGIAPLYVALMLGYSSVKWCRMFSPEQCEAINRLVCYFTYPLFVFEFTA
HVDPFKMNYLMMGADVISKVIIVMVLGCWAKC-CKGSYCWSITSFSLSTLTNSLVVGVPL
LKAMYGPMAVDLVVQSSVFQALVWLSILLFVLELRRTYHD--------------------
------------------------------------------------------------
---------------HVA------------------------------------------
------------------------------------------------------------
-------------------------AADL-----ENQSSGV-------------------
------------------------------------------------------------
---------------------------------------IADASRINFWNLMRRVSLKLA
INPNSYACILGITWAFLSNRWHFEMPSVMEGSILIMSRAGTGTTMFSMGLFMALQEKVIA
CGASLTVFGMALRFIAGPLAMALASFAVGLHGDVLRIAIIQAALPQSITSFIFAKEYGLH
ADVLSTAVIFGMIVSLPVLIAYYAILEFVH
>gnl_Mimgu_v2.0_Migut.H00890.1
MITLANVYHVFTAIIPLYVAMIAAYLSIKWWKLFTPDQCSGINKFVANFSIPLLSFQVIS
SNNPYKMNLKLASADFLQKLIAFVVLAVIARMRSRGSLSWIITGLSLSTLPNSLILGIPL
IRAMYGDEAAVLLAQIVVLQSLVWYNLLLILFEIDAANAVPPSQVP--------------
------------------------------------------------------------
------------------------------------------------------------
------------------------------------------------------------
-------------------------------------------------------G----
------------------------------------------------------------
ESE-----------NPQVPEPI---------TNGVKHQ-----SERSIRIILLTVGKKLI
TNPNTHATLAGLVWSSIHFRSYKTIRLVYIKNLSLTCKTGVGISFYLLGLFMASQARLIA
CGTRKAVLAMALKFIAGPSLMAVPSIALGLRGTLLKVALVQAALPQGIVPFVFAKEYNRH
PDILSTAVIFGMLVAVPIGLAYYFLLAL--
>gnl_Musac_v1_GSMUA_AchrUn_randomT08290_001
MISWSSLYHVVEAMMPLYAAMALGYASVR-KKAFTPEQCAGINHFVALLAVPLLIFRMIS
SNNPYTMNIRFLAADTLQKVIILAALAAWARFSNNGSIAWVITLFSLATLPNTVLMGVPV
LRGMYGPMSENLMVQIVVLQFVVWYVLVVFLFEYMAAQNAFMEQQ-QPPQANGSHSVDIP
AVNADGSD----------------------------------------------------
------------------------------------------------------------
------------------------------------------------------------
--------------------------PDV---------SIAQE-----------------
------------------------------------------------------------
--------------------------------------ETIRP---SGMLILVMAVKKIL
KIPSTYASLLGLFWSLIAFRFGIKMPAIIDNSLSIISVSAIGLGMFSVGAFMAQRKKFIT
CGYYLAVLAMVMRFLIGPIVMLVSSFAVGLQGVFLNVGVVQAALPLAVLSFVYAEEYNVH
PDIMSTGVIVGIFISVPLTILYYVLLGLER
>gnl_Musac_v1_GSMUA_Achr4T00310_001
MISKSSLYHVVESMAPLYVAMGLGYASVR-FRAFTPEQCAGINHFVALFAMPLLIFRMIS
SNDPYAMNLRFIAADTIQKAAILAALALWARLSARGSLAWVVTLFSLATLPNTIIMGVPI
LRGMYGSMSGTLMVQIVVLQFAFWYVLVVFLFEYMAAQ----------------------
------------------------------------------------------------
------------------------------------------------------------
------------------------------------------------------------
------------------------------------------------------------
------------------------------------------------------------
--------------------------------------------------------RALI
--PSIHASMLGLVWSFIAYREGIKLPTIIDDSVAIISVSATGLATFSVGTFMAQQSRFIS
CGCSVASLAMAMRFLVGPAVMAASSLAVGLHGDLLHVGIVQAALPLAVISFVYAKEYNVH
PEIMSTGVIVGTFASFPITIIYYILLGL--
>gnl_Musac_v1_GSMUA_Achr9T15520_001
MITGTDFYHVMTGMVPLYVAMILAYLSVKWWKIFTPEQCAGINRFVALFAVPLLSFHFIA
GNDPYKMNYRFIGADTLSKVIVLVILAVWSNLSRRMSLDWTITIFSLATLPNTLVMGIPL
LEGMYGEYSGSLMVQIVVLQCIIWYTLMLLLLEYRAGRLLIAEKS--------SFSVVFP
VA---G--PS----EIQE-------IR---------------------------------
VEV-------------------------------------------------------PP
R-----------------------------------------------------------
----------------------QSTNRPLTTFLENQESGPQD-------------G-DV-
------------------M-V---------------------------------------
---------Q---------EPA--------IGALTIVPTTMPPASVMAKLILVVVWRKLI
RNPNNYASLIGLAWSLVSYKLHVNMPVIVAKSISIMSDTGLGMAMFSLGLFMGLQPRVIA
CGNLAAAIAMAIRFLAGPAFMAIASFAVGIRGELLRIAIVQAALPQGIVPFVFAEEYNLH
AEILSTAVIFGMIIALPITLVYYVIVGLV-
>gnl_Musac_v1_GSMUA_Achr8T29780_001
MISWHDLNTVLVAVVPLYVAMVLAYGSVRWWGIFSPEQCAGINRFVAVFAVPLLSFHFIS
TNDPYAMNLRFVVADTLQKLLVLAALAVWSKLLRRSSLDLSITAFSLSTLPNTLVIGIPL
LVAMYGPYSGSLMVQVVVLQCIIWYTLMLFLFEYRAARLLVADQFPDTAASIVSFRVDHD
VDSLDA--AAETAAEFNGDGKIYVTVRKSTSSR---------------------------
--------------RGSNCNNADL---------------------DNDHYA---------
------------------------------------------------------------
-------------------------TEELHMFVWSSSPSPVSD-----------------
-------HVDH-GAKEIPVVVAD-VPFNGLTTKG--------------------------
----------FDEEEAANYKGA---GGGEGPSDSDGGPHQMPPAGVMTRLILIMVWRKLV
RNPNTCSSLVGLLWSLVAFRWNITMPKVVEKSISILSDAGLGMAMFSLGLFMALQPRIIA
CGNRVAALAMVIRFVAGPATMAVSSVAVGLRGTLLHVAIVQAALPQGIVPFVFAKEYNLH
PAILSTAVIFGMLIALPITLLYYILLGL--
>gnl_Musac_v1_GSMUA_Achr11T10870_001
MISWGDIYKVVDAMAPLYVALGLGYGSVKWWRVITPEQCEAINRLVSCITLPLFTFQFTL
HTDPFAMNYRFVAADAISKVTIALLLAAWPKCSSKGSYCWSVTSFSLATLTNSLVVGVPL
VGAMYGPWAQDLVVQLSVVQAI--------------------------------------
------------------------------------------------------------
---------------SPP------------------------------------------
------------------------------------------------------------
-------------------------AKDA-----D-------------------------
------------------------------------------------------------
---------------------------------------VDVASQPSFWSLMKTVWLKLA
LNPNSYASIVGITWAFIANRWHFEMPSIMEGSVLIMSKAGTGMAMFSMGLFMALQEKILA
CGPSLTAFGMALKFVAGPVATAIGAIAVGLRGDILHLAIIQAALPQSITSFIFAREYGLH
ADVLSTAVIFGMLVSLPVLVTYYVVLGFLS
>gnl_Musac_v1_GSMUA_Achr11T19530_001
MISWGDIYKVVVAMAPLYVALGLGYGSVRWWRIITPEQCEAINRLVSCITLPLFTFEFTL
HVDPFAMNYRFIAADAVSKVTIAVLLAAWPKCSSKGSYCWSVTSFSLSTLTNSLVVGVPL
VSAMYGRWAQDLVVQLSVLASV--------------------------------------
------------------------------------------------------------
--------------ESPP------------------------------------------
------------------------------------------------------------
-------------------------LKDV-----DGGG----------------------
------------------------------------------------------------
---------------------------------------PEVTPRPSFWSLMKTVWLKLA
LNPNSYASIVGITWAFIASRWHFEMPSIMEGSVLIMSKAGTGMAMFSMGLFMALQEKILA
CGPSLTAFGMVLKFIAGPAATAIGAIAVGLRGDVLHLAIIQAALPQSITSFIFAREYGLH
ADVLSTAVIFGMLVSLPVLVAYYVVLGFMS
>gnl_Musac_v1_GSMUA_Achr5T25220_001
MIEGRDVLKVIEAMTPLYVALGLGYGSVRWWHVFTREQCEAINRLVVYFAIPFFTFDFTS
HINPFTMNYRVIAADAISKLLTVAVLAAWTWCSDKSSYSWAITIFSLSQLSNILVVGAPL
LDAMYGRWAQDIIVQLSVMVA---------------------------------------
------------------------------------------------------------
-------------PEPQQ------------------------------------------
------------------------------------------------------------
-------------------------AMDV-----ERNAD---------------------
------------------------------------------------------------
-----------------------------------------VAARPTLGSLMKTVWLKLV
INPNIYASVLGVIWALIANRWHFEMPRIIEGSVLVMSKTGTGMSMFSMGLFMALQDKIVA
CGPKLSAFGMVLKFIAGPAATAISAVSVGLRGDLLRVAIIQAALPQSISSFIFAREYGLH
PGVLSTAVIFGTLVSLPVLIAYYEVLGLLS
>gnl_Musac_v1_GSMUA_Achr5T25210_001
MIGGRDVIKVIEAMTPLYVAVGLGYGSVRWWHVFTREQCEAINRLVVYFTIPFFTFEFTS
HIDPFTMNYRVIAADAISKLLTVGVLAAWTWCSSKSSYSWAITIFSLSQLTNTLLVGAPL
LDAMYGRWAQDIVVQLSVVVA---------------------------------------
------------------------------------------------------------
-------------PEPQQ------------------------------------------
------------------------------------------------------------
-------------------------ATDV-----ECNTD---------------------
------------------------------------------------------------
-----------------------------------------VAARPTLGSLMKTVWLKLA
LNPNIYASVLGVIWALIANRWHFEMPRIMEGSVLVMSKAGTGMSMFSMGLFMALQDKIVA
CGQKLSAFGMLLKFIAGPAVTTICAVAVGLRGDLLRVAIIQAALPQSISSFIFAREYGLH
PDVLSTAVIFGTLVSLSVLIAYYEVLGLLS
>gnl_Nelnu_v1.0_NNU_022861-RA
MISLLDVYHVLAATIPLYFAMILAYVSLKWWKLFSADQCSGINKFVAKFSIPLLSFSVIS
ANNPYQMDLKLILADGLQKLLAFLLLVILAKISSRGHTDWVITGLSLSTLPNTLIVGIPL
LRAMYGNKASALLSQIVVMQSLVWYNLLLFLFEFRAAETA----------S---------
------------------------------------------------------------
------------------------------------------------------------
------------------------------------------------------------
-------------------------------------ETPPLEVT----------G----
------------------------------------------------------------
ELE-----------APQEAQPK---------AVGEEA-KARTLRKMNTKLILMTVGRKLV
RNPNTHATLIGLIWAVISFRWRVKLPLIVNNSISILSDGGLGMAMFSLGLFMASQPSIIA
CGTRKAALAMGIKFLVGPALMVVSSYAIGLKSILFKVAIVQAALPQGIVPFVFAKEYNVH
PDILSTGVIFGMLIALPIALAYYFLLGLKI
>gnl_Nelnu_v1.0_NNU_000483-RA
MITGKDIYDVLAAIVPLYVAMILAYGSVWWWKIFTPDQCSDINRFVAIFAVPLLSFHFIS
SNNPYAMNYRFTAVDSLQKIVILSALLLWQALSKNGSLEWMITFFSLSTLPNTLVMGISL
LKAMYGEFSGSLIVQIVVLQCDLVHSYALHV-----------------------------
------------------------------------------------------------
------------------------------------------------------------
------------------------------------------------------------
------------------------------------------------------------
------------------------------------------------------------
------------------------------------------------------------
------------------------------------------------------------
------------------------------------------------------------
------------------------------
>gnl_Nelnu_v1.0_NNU_014664-RA
MIGLEDVYKVVVAMVPLYVATVLGYGSVKWWHIFTPDQCQAINRLVCYFTLPLFTFEFTA
HIDPFNMNYLFIAADAISKVVIVIVLVFWAKCSSKGSYPWSITSFSLSTLTNSLVVGVPL
LKAMYGQIGVDLVVQSSVIQAIVWLTILLFVLELRKTRSDTLSSMAT------SLDSQSH
VVSL--------------------------------------------------------
----------------ES------------------------------------------
------------------------------------------------------------
-------------------------AKDV-----QTNDHVV-------------------
------------------------------------------------------------
--------------------------------------EGLSTTKPSFCSVMKIVWLKLA
LNPNTYASLVGIVWAFVSNRWHIETPSIMEGSVLIMSRAGTGTAMFNMGIFMALQEKLIA
CGPPLTIFGMVLKFIAGPAAMAIGAIAVGLHGDVLRVAIIQVIHLLRPSRLYHGSKY---
------------------------------
>gnl_Orysa_v7.0_LOC_Os08g41720.1
-------------MAPLYFALGLGYGSVRWWRFFTAEQCAAINTMVVYFSMPFFTFDFVV
RTDPFAMNYRVIAADAVSKAIAIAAMAAWARAAKAGAQSWSITGFSLAALNNTLVVGVPL
LDAMYGRWAQDLVVQIAVVQSMVWFPLLLMAFELRKAWVV--------------------
-----G-----------GGGGVGPAVMSSSS---------------------P-------
---------------PEK------------------------------------------
------------------------------------------------------------
-------------------------QSDV-----EMNGAVVAAP-----------G----
------------------------------------------------------------
---------------------------------------GGGGVRLPFWATARTVGLKLA
RNPNVYASVLGVVWACIAYRWHLSLPGIVTGSLQVMSRTGTGMSMFSMGLFMGQQERVIA
CGAGLTALGMALRFVAGPLATLVGAAALGLRGDVLHLAIIQAALPQSIASFVFAKEYGLH
ADVLSTAVIFGTLISLPILIAYYAVLGFV-
>gnl_Orysa_v7.0_LOC_Os01g69070.1
MIGWGDVYKVVAATVPLYFALFLGYGSVRWWRIFTREQCDAVNRLVAFFALPFFTFEFTL
HTDPFQVNYRAVAADVISKAVIVAVIGAWARFMSKGAVSWSITSFSLSTLTNSLVVGVPM
ARAMYGEWAQQLVVQLSVFQAIVWLTLLLFVLEVRKAAIGMYVDGA-----------EAA
A-----------------------------------------------------------
----------------AA------------------------------------------
------------------------------------------------------------
-------------------------GKDV-----EAAGAAAAAG----------------
------------------------------------------TVV---------------
--------------------------------------VAAAAGKPSLWALVKVVAHKLA
RNPNTYASFVGITWACLANRLHIALPSAFEGSVLIMSKSGTGMAMFSMGLFMAQQEKIIA
CGTSFAALGLVLKFALGPAAMAIGSIAVGLRGDVLRVAIIQAALPQSITSFIFAKEYGLH
ADVLSTAVIFGMLVSLPLLVGFYIVLELIR
>gnl_Orysa_v7.0_LOC_Os01g51780.1
MVSWKDIYLVLEATVPLYVAMILAYLSIKWWKLFTPEQCSGINKFVAKFSIPLLSFQVIS
TTDPYDMNIKLIYSDILQKSLALLGFAAISKACCAEKFDWLITGFSLSTLPNTLIVGIPL
LKGMYGEQAGKLLSQIVVLQSLIWYTLLLFLFELRAANGM----------A---------
------------------------------------------------------------
------------------------------------------------------------
------------------------------------------------------------
-------------------------------------TTTSSET----------------
------------------------------------------------------------
------------------------------------------------------------
---------TGLIWALVGFRWHIRLPLIVSNSIRMLSDGGLGMAMFSLGLFTALQTKIIA
CGAKRMLLALAIRFFLGPALMGMSSYAIGMRGVLLKIAIVQAALPQGIVPFVFAKEYNVQ
ADILSTAIIVGMMVAVPVALAYYFAMIIPA
>gnl_Orysa_v7.0_LOC_Os01g58860.1
MITGSEVYQVVEAMAPLYTAAALGYGSVRWLKAFSNEQCAGINHFVALYAVPVLIFDMVS
TNNVYKMNGRLIAADTLQKAVLLLGLMAWAKAAVSSPLQWVITCFSVASLPNTIIMGVPL
LNGMYGPVSKDLMKQIVVMQFCIWYNVIIFLYEYMAARRSASAPPPEGSAKISPSSPVKA
AAAAA-----------DTNGNAVAA------DRP--------------------QEVAVN
IEITEMAAST-----------------------------------ARDG-----------
-VSG--E----------------------------------------TTAA---------
-------------------------AKEV-----SSGVAPVEE-----------------
------------------------------------------EEAS--------------
------------------------------------------APAPSMKHVIWMAVKKLL
QIPNTYASFLGLIWSLIAFKCGFSMPKIVEDSLFTIRTTAVGLSMFSSGTFIARQSRFVP
CGYKIASFSMVIKFLIGPVVMLFASLVIGMHGTLLHIAVVQAALPLAVTSFVYAEEYKVH
ADIMSTGVILGIFISLPVTIVYYILLGL--
>gnl_Orysa_v7.0_LOC_Os09g32770.1
-------------MAPLYFALGLGYGSVRWWRLFTADQCDAVNRLVACFAVPFFAFDFAA
RIDPFALSYRVLAADALSKLAVALALAACAAAASTRGFSWCITGFSLATLNNTLVVGVPL
LDAMYGKWARDLIVQISVVQTIVYFPLLLLAFEVRRATTAAAAPPPPP--------TGTD
------------------------------------------------------------
------------------------------------------------------------
------------------------------------------------------------
-------------------------DDDV-----EGAAAAA-------------------
------------------------------------------------------------
---------------------------------------TAAAARRSLWPLVRAVWLKVA
RNPNVYAGVLGVAWACVTNRWHVETPSIIEGSVLIMSKTGVGLSMFSMGLFMALQDKIIV
CGAGLTVLGMALRFVAGPAATAVGAFALGLRGDLLRLAIIQAALPQSITTFVFAKEYGLH
AEILSTAVIFGTLASLPVLIVYYIVLGFIR
>gnl_Orysa_v7.0_LOC_Os11g02950.1
MIGWVDIGKILSAIAPLYFALVLGYSSKRWWRIFTAEDSEAI--MVAWFALPFFTFEFTL
HLDPYNVRYSLIAADSISKLIIVIVIGIGVGLIRKGVIDWCISGFSLASLTNSLVVGVPM
ARAMYGNWAGQVVVQLSIFQAIVWLTSLMVVLEVRKAF--VSDAH-DSNRHEEGSYIDDD
TVVGSGSEDMQS--EEG--------VSDATN-----------------------------
------------------------------------------------------------
------------------------------------------------------------
--------------------------QDL--------------------------G----
------------------------------------------EEA---------------
--------------------------------------VTVAGVNGARLPLFKSVARKLA
CNPNLHASVIGISWACISNRSHLTLPPALEGSVQIMSRSGLGLAMFSMGILHICQGIWIA
CRSKTGGARVPVRLICGTAWRGATKGHVRERDTLLYFALASEAINRMVVWFAFTFEFTLH
CSLIAADSIAKLIIVAAISIMYVVLLPLFK
>gnl_Phavu_v2.1_Phvul.009G210900.1
MIKGKDLYEVVAAIVPLYVALFLAYGSVRWWKIFTPEQCSGINRFVSVFAVPFLFFHFIS
NNNPYTMNFRFLAADSLQKVLILVALVLWNTFTKWGSINLTITLFSLSTLPNTLIMGVPL
LKAMYGDFTTTLMIQIVVFQIVIWFTLLLFMFEYRGAKLLISEQFPETAGAIASLRVDSS
VSSLNGREPLHADAEIGENGELHVVVRSMSRSMSIN------------------------
----------KPSAFNKSYST--------------------------------------P
IPSSL-------------------------------------------------------
------------------------------------------------------------
------------------------------------------------------------
------------------------------------------QNAVMINLILTMVWRNLI
RNPNTYASILGLIWSLIFFRWNIKMPSIIKGSIEIISNTGLGIVMFSLGLFMALQPKIIT
CGKTLTLLALALKFLVGPFIILATSKIVGMHGILLRVTIVQAALPQGIVPFVFAREYNLH
ADILSTTVIFGMVVVLPVTIIYYVILGL--
>gnl_Phavu_v2.1_Phvul.009G208200.1
MINSQDIYNTLSALVPLYVPMILAYGSVRWWKIITPEQCTGINRFVAFFSAPFLNFYFLA
TNNPYTINLGFIAADTLQKLVILSALFLWSAFIKGGSIDWTITLFSLSTLPNTVVVGVPL
LTAMYGDSTTSLMSHIFVMQGVVWFTLMLFLYEYRSARNLISKQFPQNGGSIASFTVDSD
VISLSENEPLQTEAETGENGEVHVVLKSPSF----------------NNSCNCSSSNRSA
TDIFSIRRS-------MSFNTTDLRD-------------QGSERGMSKIY--------EP
N-----------------------------------------------------------
--------------------------QDANEFIVNLKA-----------------G-DT-
---------------EVE--V---------------------DRI---------------
---------KL---SKKEVKNE--------EGGAYSKKQQMPATSVVTRLVLTMVWRNLV
RNPNTYACATGLAWSLISFRWNIKFPLMIDGSILILAKTGTGTAMFSMGLFMALQTKIVA
CGNTWATVSMVARFVVGPTVIAIAAIAIGVRGDLLRIAIVQAALPQSVLSFVYAKEYNHH
TDIISTAVIFGTVISLPVTILYYVLLGL--
>gnl_Phavu_v2.1_Phvul.009G234000.1
MIKGKDVYEVVAALVPLYVALFLAYGSVRWWKIFTPEQCSGINRFVSVFAVPFLSFHFIS
NNNPYTMNFRFLAADSLQKVVILVALVLWNSLTKWGSINWTITLFSLSTLPNTLIMGVPL
LKAMYGDFTATLMIQIVVFQSVIWYTLLLFMFEYRGAKLLISEQFPESAGAIATLRVDSS
VSSLNGTEALHADAEIGEKGELHVVVRSMPRSV---------------------------
-----------PSSFNKSYST--------------------------------------P
RSSNAGFE----------------------------------------------------
------------------------------------------------------------
------KG----------------------------------------------------
------------------MVKN--------EEVDTNKNQQMPRAKVMINLILTMVWRNLI
RNPNTYASILGLIWSLIFFRWSIKMPSIIKGSIEIISNTGLGMAMFSLGLFMALQPKIIT
CGKTLAALAFAIKFLVGPFIILATSKIIGIHGVLLRVTIVQAVLPQGIVPFVFAREYNLH
TDILSTAVIFGMVVALPVTIIYYAILGL--
>gnl_Phavu_v2.1_Phvul.008G055200.1
MIGWEDVYKVVVAVVPLYVALVLGYGSVKWWKIFTREQCEAINKLVCYFTLPLFTFEFTA
HIDPFKMNFSFIAADTISKFIIMLVLALWAKC-TKGSFCWSITSFSLCTLTNALVVGVPM
VKPMYGALGEDLVVQSSVVQAIIWLTFLLFVLEFRRTAIEGTTNTFK---------PKSK
AMIVDN-------------------------TN---------------------------
----------NKTGEGGM------------------------------------------
------------------------------------------------------------
-------------------------GKDV-----EENTVAIDVK----------------
------------------------------------------EELA--------------
----------L---------------------------EETVSSRIPLCKLMKLVWIKLV
MNPNSYGCVIGISWAFISNRWNLEMPSMLEGSIQIMSKAGTGTAMFSMGIFMALQDKLIA
CGPSLTVFGLVLKFIAGPAAMAIGAIAVGLHGDVLRVAIIQAAVPQSITSFIFAKEYGLH
PEVLSTAVIFGMIISLPILVAYYGILELIH
>gnl_Phavu_v2.1_Phvul.008G043700.1
MISLADAYHVVAATLPLYVTMILAYVSVKWWKIFTPDQCSGINKFVAKFSIPLLSFQIIS
SNNIYDMSLKLVYADFVQKSLAFLVLIAITKISGRGGLKWIITGLSLTTLPNTLILGIPL
MKAMYKGEAVVLLAQIIFLQSMIWYNLLLFLYELDAVNTR-----P--VAA---------
------------------------------------------------------------
------------------------------------------------------------
------------------------------------------------------------
-------------------------------------APPPQGSA----------G----
------------------------------------------------------------
ETD-----------RDREVQSK---------GEEDA--DPRTKRKLKVLPILAKVGKKLI
KNPNTYATLVGFIWSSIHFRWGLHMPEVVTQSIEILSNGGLGMAMFSLGLFMASQSSIIA
CGPRMTMVAIGLKVVVGPGLMTVASLLIGLRNTLFKVTIVQAALPQGIVPFVFAKEYNVH
PAVLSTAILLGMLIALPVELAFYFLLAI--
>gnl_Phavu_v2.1_Phvul.004G026500.1
MISLADVYHVVTATVPLYVTMVLAYISVKWWKLFTPEQCSGINKFVANFSVPILSFQVIS
SNNIYKMSLKLVYADFVQKLLAFLIFTAIIKIKGRGGLKWIITGLSLSTLPNTLILGIPL
MKAMYRDEASLLLPQIIFLQSMLWYNLLLFLHELDAAIPA-----P----V---------
------------------------------------------------------------
------------------------------------------------------------
------------------------------------------------------------
-------------------------------------VAPPSQDT----------G----
------------------------------------------------------------
ESE-----------TSQEIQSK---------EEEE---EHRTQSKTRMLLILMKVGNKLT
INPNTYATFIGLIWASIHFRWGVDMPDVVNQSIEILASGGLGMATFSLGLFMASNNRIIA
CGPRMTMVAMGLKFLVGPAIMAVASIVIGLRDRMLKVAIIQAALPQGIVPFVFAREYNVH
PGILSTGVLLGMLMALPVALTYYLLLSLCF
>gnl_Phypa_v3.3_Pp3c14_8850V3.1
MLTGGQFYDVLCAVVPLYVALFLGYGSLKWWGVVTPEQSAGISRFNALIAMPPLIFEIIA
FNNPYTMNNRLIAAYCLSNGIVLVGLCAWVWCTKCGNLDWVITLFQLSVMPNTIIVGIPV
LSPLYSVTESG--IAAIFIGQVLWLFPTLFLYELKEVRKM--------------------
-----GQPAVGSVAQVQDDGPRSLHSGETTESAA-------EHGFEGHESGIP--ALLTQ
GE------------------HNDF---------------RIG---IGDE--------P--
------------------------------------------------------------
----------------------------------SHAATEVSHK-DEEHVK---NGS---
---------------------------------------RQRNSFSVAN-----------
-----------GESGT--------------RENGTEHGHEMAPSQMNLKEMAIKVAKKMV
QLPLTHATVMGIVYSLIAGRWGFDPLRILRNSLDIMGRITLGLTMYSIGLFMAGQKKLVA
-SWWVAFYGAFCRFIVGPGTMGVASLLLGLRGDTLRFAFLQAALPQAVISFVFAKDYNLH
TDVFTTAVSLQTIVFMPIVLVYYTLLEL--
>gnl_Pinta_v2.0_PITA_000046447-RA
MIKLKDLYTVISAVVPLYVTMFLAYGSVKWWKIFSPEQCAGINRFVAIFAVPLLSFKFIC
KINPYEMNFKFIAADVISKAIVLLVLGLWGKFAKRGSLDWVITLFSLSTLPNTLVMGIPL
LEAMYGGNSELLMVQTVVLQCIIWYTLLLFLLEYRSAKILIAEQFPGAANSIGSFKVGSD
VMSLDGRELLQTDAEMGEDGKLHVIVRKSASSQGNSAPA-RFQPLNSIKSFPLRPANQHN
TDIYSLQSSRNLTPRDSSFNRADYVSMMSSR----AMSPLRSNTNVCDVNSLHSSQGHTP
RTSNCHEDHNRDTNSNGSEP-L------ENGSLHGSSLPGDGNSGSFSPNAVQLT-----
----------KRIP--RSSPKIDGDVKELHMFVWSSSGSPVSE--GGFQLL---GGSDFS
M--DSS-------RREFD--IEDT-PVNTETG---AEEDPQEEDFSFGNKG-TMMAVRSG
DKDGPR-LSKFTSSSTAALTPR--------LGEADGERNESPPAVVMINLILNMVWRKLV
RNPNTYASVIGITWALISYRHDLKISA---------------------------------
------------------------------------------------------------
------------------------------
>gnl_Poptr_v3.0_Potri.017G078300.1
MISTADVYHVVAATVPLYFAMILAYISVRWWKLFTPDQCAGINKFVAKFSIPLLSFQVIS
SINPYKMNLKLIFADFLQKLLALLVLTALAKISSRGRLNWIITGLSLSTLPNTLILGLPL
LRAMYGAEAEPLLSQIVGLQSLIWYNLLLFLFELNATKEA----------T---------
------------------------------------------------------------
------------------------------------------------------------
------------------------------------------------------------
-------------------------------------VAPSSETT----------G----
------------------------------------------------------------
DQE-----------ALQESQYK---------EGGEV--HSRTTRKVKAMLVLLTVGKKLM
SNPNFYATMVALIWASIHFRWGVKLPDIVDKSIVILSTGGLGMAMFSLGLFMALRPSIIS
CGIRMAVVAMAMKFIVGPALMAVASFAVRLEGTVLKVAIVQAALPQGIVPFVFAKEYNVH
PDTLSTGVIFGMLIAMPIALAYYSLLAL--
>gnl_Poptr_v3.0_Potri.T058300.1
MIGWADIYKVVVAMVPLYVALMLGYGSVRWWKVFTPEQCGAINRFVCYFTLPFFTFEFTA
HVDPFKMNYLFIGADAISKLIIVVVLAVWAKWSGKGSYGWSITSFSLCTLTNSLVLGVPL
IKAMYGPTAVDLVVQSSVIQSIIWLTMLLLVLEFRRSGLGVSSSNP--------------
------------------------------------------------------------
------------------------------------------------------------
------------------------------------------------------------
-------------------------DKDL-----EGNAD---------------------
------------------------------------------------------------
---------------------------------------STVSSRPAFWCLMKTVGVKLA
MNPNSYACIIGLVWAFIAKRWRFEMPSIMEGSILIMSKTGTGTAMFSMGIFMALQEKVIA
CGASLTVIGMVLRFIAGPAAMAIGSIAVGLRGDVLRVAIIQAAFPQAIISFIFAQEYGLH
AEVLSTAVIFGTIVALPVLIAYYAILDFVH
>gnl_Poptr_v3.0_Potri.004G124200.1
MISAADVYHVVTATVPLYFAMILAYISVKWWKLFTPDQCAGINKFVAKFSIPLLSFQVIS
GINPYKMNLKLIFADFLQKLLALLVLTALAKISSRGRLNWIITGLSLSTLPNTLILGIPL
LRAMHGAEAEPLLSQIVGLQSLIWYNLLLFLFELNATKEA----------T---------
------------------------------------------------------------
------------------------------------------------------------
------------------------------------------------------------
-------------------------------------VAPSSEST----------G----
------------------------------------------------------------
DLE-----------ALQEAQHK---------DDEGV---QRRTRKVKAMVILLTVGRKLM
SNPNFYATLVALIWASIHSRWGVNLPDIVDKSVRILSTGGLGMAMFSLGLFMASRPSIIA
CGIRMAMVAMAMKFIVGPALIAVASIAVGLKGTVLKVAIVQAALPQGIVPFVFAKEYNVH
PDTLSTGVIFGMLISMPIALAYYSLLAL--
>gnl_Poptr_v3.0_Potri.013G087000.1
MIGWEDVYKVVVAMVPLYVALVLGYGSVRWWKVFTPEQCGAINRFVCYFTLPLFTFEFTA
HVDPFKMNYRFIGADAVSKVIIVVVLAFWAKCSSKGSYSWSITSFSLCTLTNSLVVGVPI
IKAMYGPAAVDLVVQSSVIQAIIWLTLLLLVLEFRRTGLGFSSNNS--------------
------------------------------------------------------------
------------------------------------------------------------
------------------------------------------------------------
-------------------------DKDL-----EGSVD---------------------
------------------------------------------------------------
---------------------------------------NTESSRPAFWCLMRTVWVKLA
MNPNSYACIIGLVWAFISNRWHFEMPAMMEGSILIMSKAGTGTAMFSMGIFMALQEKVIS
CGASLAVIGMILRFIAGPAAMAIGSIAVGLQGDVLRVAIIQAALPQSITSFIFAKEYGLH
AEVLSTAVIFGMLAALPVLITYYAILEFVP
>gnl_Poptr_v3.0_Potri.019G052800.1
MIGWADIYKVVVAMVPLYVALMLGYGSVRWWKVFTPEQCGAINRFVCYFTLPFFTFEFTA
HVDPFKMNYLFIGADAISKLIIVVVLAVWAKWSGKGSYGWSITSFSLCTLTNSLVLGVPL
IKAMYGPTAVDLVVQSSVIQSIIWLTMLLLVLEFRRSGLGVSSSNP--------------
------------------------------------------------------------
------------------------------------------------------------
------------------------------------------------------------
-------------------------DKDL-----EGNAD---------------------
------------------------------------------------------------
---------------------------------------STVSSRPAFWCLMKTVGVKLA
MNPNSYACIIGLVWAFIAKRWRFEMPSIMEGSILIMSKTGTGTAMFSMGIFMALQEKVIA
CGASLTVIGMVLRFIAGPAAMAIGSIAVGLRGDVLRVAIIQAAFPQAIISFIFAQEYGLH
AEVLSTAVIFGTIVALPVLIAYYAILDFVH
>gnl_Poptr_v3.0_Potri.014G146800.1
MISIEDLYGVLCAVVPLYVTMFLAYASVKWWNIFTPEQCSGINRFVAYFAVPLLSMEFIS
RINPYKMDLLFMAADGVSKVLILVVLLCWANFSRRGSLEWAITLFSLSTLPNTLVMGIPL
LKSMYGDDKEGLMIQVVVLQCIIWYTLLLFLFEYREARLAMLKNFKGSSSSSSFSNSERS
KGSFKGGEVLGSRG-SNADEVVNVIVSTPTSQE---------------------------
----ITENVNKVAPDPQQFRS---------------------------------------
------------------------------------------------------------
----------------MVAAAVDGDDKEVHLFIWRCV-CCTSQG-----FC---------
-------------EQSVQ--V------------------LRKEESM---RG--------V
ESE------K-----TEGI--------------ENNTAAISSLSSVMLLQILKTVWLKLV
RNPNSYASLIGLSWALVSCRYGIMKPQIVDNSVTILSKAGLGMAMFSLGLFMALQPRIIA
CGNRMAIYGMLARFLAGPAVMAVASIGVGLRGTMLKLSIVQAALPQGIVPFVFAREYGLH
PDVLSTAVIFGMIVSLPITILYYIFLGL--
>gnl_Prupe_v2.1_Prupe.6G360300.1
MIGWGDVYKVVVAMMPLYVALILGFGSVRWWRIFTPEQCGAINRFVCFFTLPLFTFEFTA
HVDPYKWNYRFIGADAISKLIIVAVLALWAKCSSKGSYSWSITSFSLCTLTNSLVVGVPL
MKAMYGQVAVDLVVQSSVVQAIVWLTILLFVLEFRRTGLDISGTNT-----------SQS
VEQ---------------------------------------------------------
---------------GEG------------------------------------------
------------------------------------------------------------
-------------------------GKAV-----EGLAAMS-------------------
------------------------------------------------------------
---------------------------------------TMSSSRPSFWYLMKAVWLKLG
MNPNSYAVFIGIGWAFISSRWHIELPSIMEGSVLIMSKAGTGTAMFSMGIFMALQEKFVA
CGTSLTIIGMVLRFIAGPAAMAIGSIAVGLHGDVLRVAIIQAALPQSITSFIFAKEYGLH
AEVLSTAVIFGMIVSLPVLIAYYAVLEFVH
>gnl_Prupe_v2.1_Prupe.3G271700.1
MISLADVYHVVAATVPLYVAMILAYVSVKWWKLFTPDQCSGINKFVAKFSIPLLSFQVIS
GNNPYKMNLKLILSDCLQKLIAFLALTAITKFSSHGGLNSIITGLSLSTMPNTLILGIPL
LKAMYGDEAAMLVTQIVVLQSLIWYNMLLFLFEFRAAKAA----------S---------
------------------------------------------------------------
------------------------------------------------------------
------------------------------------------------------------
-------------------------------------VTPSSEST----------A----
-----------------------------------------------------------E
EME-----------APQEAQSK---------EEAED--ETRSRTPKKIKSILLTVGRKLI
ANPNTHATLLGLIWASIHYKWGVKLPDIVTQSIAILSNGGLGMAMFSLGLFMASRGSIIA
CGTRTGMLAMGLKFIAGPALMAVSSFAVGLRGRILRVAIVQAALPQGIVPFVFAKEYNVH
PDILSTGVIFGMLIALPIALAYYFLLGL--
>gnl_Solly_v2.4_Solyc01g068410.2.1
MIGWDDIYKVVVGMMPLYVALILGYGSVKWWHMFKPEQCDTINRFNCFFILPFFNFQFIA
KINPYNLNYLFLSGDVIAKALVILILVLWANFYKKGSFCWGITTFSLSTLNNTLVVGVPL
MKAMYGDLGVDLVVQAAVIQALLWLTSLLFALEFWKTKMTNNSNLID-------------
------------------------------------------------------------
---------------DNN------------------------------------------
------------------------------------------------------------
-------------------------NNSL-----EGNISSTNT-----------------
-------------------------------------------QM---------------
--------------------------------------RNINNIELAFWPLMKAVSTKLA
KNPNSYACFLGLFWALVASRWHFEMPSIIEGSILIMSKAGSGVSMFSMGLFMALRGKIIA
CGAALTIYSMILRFIVGPATMALGCVVLGLRGNVLRVAIIQAALPQAVTSFVYAQEYGLH
ADVLSTAVIVGTIISLPLLIAYYAVLDIIP
>gnl_Solly_v2.4_Solyc04g056620.1.1
MIEWLDIYKVIEAMMPLYLALGLGYGSVKWWHKLSAEHCDAINRLNYFFVLPFFTFDFIS
QVNPYKMNYLFICGDLIAKAIIGFFLTLWANFYSKGNLSWSITTFSFCSLTNALVMGIPV
MNAVSPQVGVDLVIQSLAIQFLIWSIIIQFMMEFKNAK--------D------------E
IMACEGAN----------------------------------------------------
------------------------------------------------------------
------------------------------------------------------------
--------------------------QDL-----E--------------------GN---
------------------------------------------NNAS--------------
---------K---------------------------N-----TTPSLGSVMTIVWTKLS
KNPNFYACFLGIMWSLVADRWHFGLPNIVKECISIMSKAGSGIGMFTIGVFVAMQQKIMA
GGTGVIIFGLFLRFFIGPATMTIGSFLVGLHGNVFRASILQAALPPGIASFVLAKEYGVH
PEIVSAVVIIGILVSLPIMIAYYAISELTH
>gnl_Solly_v2.4_Solyc02g087660.2.1
MISLRDVYHVVAATIPLYVVMILAYISVRWGKLFSPEQCSGINKFVAKFSIPLLSFQVIS
GSNLYKVNLKLLLADFVQKFLAVFLLAILSKLKPKGNLTWIITGLSVSTLPNTLILGIPL
IKAIFGDAAAELLAQLIALQSLVWYNLLLLLFELNATKES----------Y---------
------------------------------------------------------------
------------------------------------------------------------
------------------------------------------------------------
-------------------------------------VMSPSEVA---------------
------------------------------------------------------------
ELE-----------VPGEPELE---------EDGEEEATDRPPRKKTIMVILLTVGRKLI
INPNTHATLAGIIWSSIHFRWGVNLPKIVEQSISILSDGGLGMAMFSIGVFMASQDSIIA
CGTKKAILAMALKFVLGPVLMAISSIVVGLKGKLFRLAIVQAALPQGIVPFVFAKEYNIH
PTILSTGVIFGMLIAIPIALAYYFLLEI--
>gnl_Sorbi_v3.1_Sobic.003G327500.1
MIPGSAVYHVVEAMAPLYTAAVLGYASVRWLKAFSDEQCAGINHFVALYAVPVLIFHMVS
TNDPYHMNERLIAADTLQKAVMLLALTAWASASAASPIKWVVTNFSVASLPNTIIMGVPL
LDGMYGSVSGGLMKQIVVMQFCIWYNVVIFLYEFMAAR--------DGTAKISPATVPPA
AAAAENRDRV----IIDENGGSSIH------EHD-----HRS-----------HHQVVVN
IEITEVAAAA-----------------------------------VAST-----------
-PTAPVD----------------------------------------GAAA---------
-------------------------AKEL-----MSADAGDGD-----------------
------------------------------------------ADAN---NN---------
---------KA----AVDVPPP----------------TPVQPQVPSVMHVVWMATKKLL
QIPNTYASFLGLIWSLMAFKIGFSMPKIVGDSLFIIYTTAVGLSMFASGTFIARQSRFVP
CGYTIASLSMVLKFLIGPIIMLLASLAVGMHGTLLHIAVVQAALPLAVTSFVYAEEYKVH
ADIMSTGVILGIFISLPVTIVYYILLGL--
>gnl_Sorbi_v3.1_Sobic.003G403900.1
MIGWGDVYKVVAATVPLYFALFLGYGSVRWWRIFTREQCDAVNRLVAFFALPFFTFEFTL
HTDPFQVNYRAVAADVISKAVIVGVIACWARVTSAGAVGWSITGFSLSTLTNSLVVGVPM
ARAMYGEWAQQLVVQLSVFQAIVWLTLLLFVLEIRKAAIGMYVDVP-----------DSP
V-----------------------------------------------------------
------------------------------------------------------------
------------------------------------------------------------
--------------------------KDV-----EAAADAASAA----------------
------------------------------------------TVVV--------------
----------V--------------------------PVVVASDKPSLWALVKVVAHKLS
RNPNTYASFVGITWACVANRLHIELPSAFEGSVLIMSKSGTGMAMFSMGLFMAQQEKVLA
CGPSFAALGLVLKFALGPAAMAIGSIAVGLRGDVLRVAIIQAALPQSITSFIFAKEYGLH
ADVLSTAVIFGMLVSLPLLVGFYIVLELIR
>gnl_Sorbi_v3.1_Sobic.003G276700.1
MISWPTIYHVLEETVPLYVAMIVAYLSIQWWKLFTPEQCSGINKFVAKFSIPLLSFQILS
TNNPYNMNLKLIFSDILQKSLSLLGFAVISKACCKEKFDWLITGFSLSTLPNTLIVGIPL
LKGMYGDEAVKLLSQIVALQSLIWYTLLLFLFEFRAARGM----------A---------
------------------------------------------------------------
------------------------------------------------------------
------------------------------------------------------------
-------------------------------------ITTSSETT----------N----
------------------------------------------------------------
EAE-----------SGTTGQQR---------HEEGQE-KRVSARCYGAFQFLLVVGKKLV
TNPNMYASLIGLIWALISFRWRIQLPSIVNNSIRILSDGGLGMAMFSLGLFTALQTKIVA
CGTKKMLLSLGIRFFLGPALMVVSSYAIGMRGTLLKVAIIQAALPQGIVPFVFAKEYNVH
ADILSTAIILGMIVAVPVALGYYFVMDHPR
>gnl_Sorbi_v3.1_Sobic.007G195201.1
MIPWGDIYKVVAAMAPLYFALGLGYGSVRWWRFFTAEQCAAINTLVVNFSMPFFTFDFLA
RANPYTMNYRVLAADAVSKALAIAAVSAWGCCCRAGAQAWAITGFSLAGFNNTLVVGVPL
LYAMYGKWAQDLIVQIAVVQSLFWFPLLLLGFELRKAWWV-----PQGGGSCNSSNSDDD
DDSAGG-------------GRVGPVSSSSASSS---------------------------
------------------------------------------------------------
-------------------------------------SPPP------SPPP---------
----------KKDA----------AEKDV-----EMNA----------------------
------------------------------------------EET---------------
--------------A-----------------------AAAAGTTIRLWPLVRTVGLKLA
GNPNVYASVLGVVWACIAYRWDRHRDGIAGRHV---------------------------
----------------------------------------Q-----------HGDEHVEH
------------------------------
>gnl_Sorbi_v3.1_Sobic.002G257001.1
MIGWGDVYKVVAAMAPLYFALGLGYGSVRWWKMFTPDQCDAINRLVSYFAVPFFAFDFAS
RIDPFSLSYRVLAADALSKLAVALALAAWATAAAAAALSWCITVFSLATLNNTLVVGVPL
LDAMYGKWARDLIVQISVVQFIVYFPALLLALEARRAGKMAAAAAVEP--------AGDD
V-----------------------------------------------------------
------------------------------------------------------------
------------------------------------------------------------
-------------------------DESG-----GGSGGEI-------------------
------------------------------------------------------------
---------------------------------------TAAHQSSSFWPLVRAVGTKVA
RNPNIYAGILGVSWACVTNRWHIETPSIIEGSVLVMSKTGVGLAMFSMGLFMALQEKIIV
CGAGPTMLGMALRFVAGPAATAAGAVALGLRGDVLRLAVMQAALPQSITTFVFAREYGLH
ADVLSTAVIFGTLASLPVLIVYYIVLGLIR
>gnl_Stras_v2.0_SGA_v2.0_scaffold66T22441
MITGKDIYDVLAAITPLYVAMILAYGSVRWWKIFTPDQCSGINRFVAVFAVPLLGFHFIS
TNDIYAMNYHFIAADSLQKVVILSALLLWHSLSKNGSLDWTITLFSLSTLPNTLVMGIPL
LRAMYGDFSANLMVQIVVMQSVVWYTLMLFMFEYRGARALISDQFPGAAASIASFRVDPD
VVSLNGREPG--------------------------------------------------
------------------------------------------------------------
------------------------------------------------------------
------------------------------------------------------------
----------------------------------------------------EHKEIE--
IEDAP----KSASPY--SCPKKFDDE------EDGEKKTQMPPASVMTRLILIMVWRKLI
RNPNTYSSLFGLIWSLISFRWNIQMPSIVKGSISILSDAGLGMAMFSLGLFMALQPKIIA
CGKSVATFSMAVRFLTGPAVIAATSIAIGLRGILLHVAIVQAALPQGIVPFVFAKEYNVH
PDILSTAVIFGMLIALPITILYYVLLGV--
>gnl_Stras_v2.0_SGA_v2.0_scaffold13T06470
MISWEDIYKVVGSMVPLYVPLGLGYASIRWWRMFKPKHCDVINRLNCYFVFPFFTFHFSS
GIDPYRLNYRFLVGDVVAKAIAGAILALCATLWRSNNFSWVITSFSLSSLNNLLVVGVPV
LRAMYGSVGEDLAVQCSIMQSFLWFPTLLFMLQINHEQQRQNSDHENQ---IGDSDNNND
------------------------------------------------------------
------------------------------------------------------------
------------------------------------------------------------
-------------------------HGTT-----N--ATECTTV----------------
------------------------------------------------------------
--------------------------------------SSPLTRTTSVGSIMTKVLAKLA
KNPNCYACALGLIWALLAKRWNFDMPEIVEGSVLIMAKAGSGVAMFTMGLFMALQEKVIA
CGVKLTLYGMLLRFVGGPLTTAIGSFALGLRSNILRIAIIQAALPEAITAFVFAQEYGLH
ANVLSTAVIFGTIVSLPLLIAFYAVLEVIH
>gnl_Stras_v2.0_SGA_v2.0_scaffold62T21328
MIGWEDIYKVVVSMVPLYVPLVLGYASVRRWRMFKPEHCDAINRFNCYFVIPFFTFHFTS
GVNPYRLNFRFLAGDVVAKAIVGSILALWANLWRGGNFSWAITSYSLSSLNNTLVVGVPL
LGAMYGPVGEDLVVQSSVIQALIWFPILLFLLQLRQQQQKQKQQQEQQ-----NVDQENQ
------------------------------------------------------------
------------------------------------------------------------
------------------------------------------------------------
-------------------------NGDI-----T--A----------------------
------------------------------------------------------------
-------------------------------------------VEYTVGSTMIKVWAKLA
TNPNCYACALGLVWSLLAKRWNFGMPDIVEGSVLIMAKAGSGVAMFSMGLFMALQEKVIA
CGVKLSLYGMLLRFVGGPLTTAIGSLALGLRSNILRIAIIQAALPEAITAFVFAQEYGLH
ANVLSTAVIFGTIVSLPLLIAYYAILDVVK
>gnl_Theca_v1.1_Thecc1EG025269t1
MIGWEDVCKVVVAMVPLYVALMLGYGSVKWWRIFTAEQCDAINRLVCYFTLPLFTVEFTT
HIDPFQMNYRFIGADTISKLVIVVVLAFWAKCSSKGSYCWSITSFSLSTLTNALVVGVPL
MKAMYGQTGVDLVVQSSVVQAIIWLTILLFVLEFRRSGVSISSATKD---------GN--
------------------------------------------------------------
----------------EQ------------------------------------------
------------------------------------------------------------
-------------------------EKDV-----EGNTDNA-------------------
------------------------------------------------------------
---------------------------------------GVLSTRPSFWNLMKVVGMKLA
MNPNSYACVIGLAYACVANRWHFEMPSIMEGSILIMSKAGTGTAMFSMGTFMALQEKIIA
CGTSLTIFGMVLRFIAGPAAMAIGAIAVGLHGAVLRVAIIQAALPQSITSFIFAKEYGMH
AEVLSTAVIFGTIVSLPVLVAYYAILESVH
>gnl_Theca_v1.1_Thecc1EG020308t1
MIGIKDLYSVLTAVVPLYVTMFLAYASVKWWNIFTPEQCAGINRFVAIFAVPLLSFEFVS
RINPYKMDLLFLAADGVSKILILVVLFCWANFSKTGSLDWSITLFSLSTLPNTLVMGIPL
LKSMYGDDKEYLMIQVVVLQCIIWYTLLLFLFEYRETRTSVFSKFKESSFSLPEREKEN-
---FKGAEKVGGNC-SSEDEVINVIATTPSSQQ---------------------------
----TAQNVNKIAPDQSQFKP---------------------------------------
------------------------------------------------------------
----------------MVAASVEGERNELHLFIWRCG-CCISPA-----TC---------
--------------ESVQ--A------------------GQREESS---KA--------V
ASE------K-----QADV--------------ENSSI-PSSLSSAMLLKILRKVWFKLV
RNPNSYSSLLGLSWALVSCRWDIKKPQIMENSVTILSSAGLGMAMFSLGLFMALQPRIIA
CGTKLALYGMLARFITGPALMAIASVVVGLRGTALKVSIVQAALPQGIVPFVFSREYNLH
PDVLSTAVIFGMIVSLPITILYYILLGI--
>gnl_Theca_v1.1_Thecc1EG018366t1
MISLADVYHVVAATVPLYFAMILAYTSVKWWKLFTPEQCAGINKFVAKFSIPLLSFQVIS
ENNPYKMNLKLILADFLQKLLAFVVLMAIEKFSSRGGLPSIITGLSLSTLPNTLILGIPL
LRAMYGDKSATLLAQIVVLQSLIWYNILLFLYELNATKAA----------S---------
------------------------------------------------------------
------------------------------------------------------------
------------------------------------------------------------
-------------------------------------ETPPSQDS----------G----
------------------------------------------------------------
DLE-----------APEEAQAK---------EGGEEA-HTR-PRKSKAMLIFLTVGKKLM
ANPNTHATLLGLIWASIQFRWNIKFPAIIEKSIAILSSGGLGMAMFSLGLFMASRPSIIA
CGIRMAAVAMAMKFMAGPALMAASSAALGLRGKVLRVAIVQAALPQGVVPFVFAKEYNVH
PDVLSTGVIFGLLIALPVALVYYLILAV--
>gnl_Utrgi_v4.1_Scf00514.g18888.t1
MISGEDIYRIISGVMPLYMAIAFGYASIRWWRMFDSDDCAALNRFSCYCATPFLIFRLVS
GIAPDQMNFRFLMGIAVGNLIVVVALALWLLFSNNGDLPWAITTLYMSTFKNTVIVGVPM
LDAMYGPLGVDLVTQAGALSYIIWVPAFLFLLESRKAY---------S------------
------RD--EADAEMGEQ-----------------------------------------
------------------------------------------------------------
------------------------------------------------------------
--------------------------QTL-----S----------------------HF-
---------------------------------------------S--------------
----------------------------------------------RLRQTLRIVCWKLA
TNPNAYAPVMGLTWAFIAQRWHVEIPVIVNGSIVLMANTARTVSMNVHG----------N
CG--------------CPSVVRHASLVC--RSRRVHGSWTQ-----------RPAQDRYH
PGLFLTGLQFRIRVRMPIPI-----SGI--
>gnl_Vitvi_Genoscope.12X_GSVIVT01011347001
MISLADVYHVVAATIPLYFVMILAYISVKWWKIFTPEQCSGINKFVAKFSIPLLSFQLIS
ENNPYQMNMRLILSDFLQKLLALILLATIAKINSRGSLTWVITGLSLSTLPNTLILGIPL
LKAMYGDKAAGLLSQIVVLQSLVWYNLLLFLFELNAMKAV----------S---------
------------------------------------------------------------
------------------------------------------------------------
------------------------------------------------------------
-------------------------------------ATTPLEAA----------V----
------------------------------------------------------------
ELE-----------APQEAQPK---------EEREEG-KTTATRKTKTMLILRIVGRKLM
MNPNTHATIVSLIWACIRFRWNVKLPGVVDDSISILSKGGLGMAMFSLGLFMASRPSIIA
CGTRLAVLAMGMKFLVGPAIMAASASITLSRGTLFKVSIVQACLPQGIVPFVFAKEYDVH
PDILSTGVIFGMLIALPIALVYYFLLAL--
>gnl_Vitvi_Genoscope.12X_GSVIVT01019110001
MIEWGDVYKVVEAMAPLYVALLLGYASVRWWHMFSSDQCAAINRFICYFIFPFYSFDFTS
HIDPFSMNYKYMGADIMSKFICVAALGLWCKCSSRGSYGWFVTCFSLCTMTNSLFIGVPI
LEAMYGRTGVNLVLQASVVQVIIYSTVFLILLEFWKSFVSLNKTIPE----------DSN
I-----------------------------------------------------------
------------APVGAA------------------------------------------
------------------------------------------------------------
-------------------------EEDL-----EGHRTTE-------------------
------------------------------------------------------------
--------------------------------------VSESSGPSSFWPLMRNALLKLV
KNPNIYACVLGLIWAFLSKRWHIGMPKIVEGSVQIMSRAGTSTAMFSLGFFMAMQGKVMA
CGATLTAFGMIIRFIATPVTMGVVALAIGLRGNVLRIAIIQAALPQSLASFVFVKEYGLH
TEVISTAVILGIIICLPLLVAYYAILVYIR
>gnl_Vitvi_Genoscope.12X_GSVIVT01019126001
MIGWEDVYKVVVAMLPLYVALVLGYGSVKWWRIFTPDQCDAINRLVCYFTLPLFTFEFTA
HVDPFKMNYLFIGADAVSKLIIVLVLALWAKCSSKGSYCWSITSFSLATLTNSLVVGVPL
IKAMYGPLGVDLVVQSSVVQAIIWLTLLLFVLEFRRTGTGISSNTTM---------GDSG
VIEV--------------------------------------------------------
----------------EP------------------------------------------
------------------------------------------------------------
-------------------------GKDL-----ETNE----------------------
------------------------------------------------------------
---------------------------------------MVVSTRLSFWSLMRKVWLKLA
QNPNSYACIIGIVWAFIANRWHFEMPSIMEGSILIMSRAGTGTAMFSMGLFMAMQEKIIA
CGTTLTVFGMVLRFIAGPAAMAIGAIAVGLHGDVLRIAIIQAAVPQSITSFIYAKEYGLH
ADVLSTAVIFGMIVSLPLLVGYYAVLEFLN
>gnl_Vitvi_Genoscope.12X_GSVIVT01029266001
MIRGKDIYDVLAAIVPLYVAMILAYGSVRWWKIFTPEQCAGINRFVAVFAVPLLSFHFIS
LNDIYNMNYN-------------------SSL-RR-------------------------
------Q-----------------------------------------------------
-----------------------------------------------------APSHLSG
LNLMA-----------SSFNQTDFYAMFASK----TASPRHGSIGGADVFSLQSMSGE--
--------------------LF------H--GGLLSSYPPP-NP-MFSGSTSGGP-----
----------KK----ESGGGGAMPNKELHMFVWSSSASPVSEG-NLRHTVNRAESADFG
V--DSSKA-----QQEIA---------------------ASRLDFNDTISPR------NG
DREMEDG--SITQAAGTPYQKK---------ADMQAKKQQMPPTSVMTRLIMIMVWRKLI
RNPNTYASLIGLIWSLVSFRWNIKMPTIVSGSISILSDAGLGMAMFSLGLFMALQPKMIA
CGKTVATFSMAVRFLTGPAVIAATSIAIGMRGVLLHVAIVQAALPQGIVPFVFAKEYNVH
ADILSTAVIFGMLIALPITIIYYVLLGL--
>PbPIN5-1
MIGWEDVYKVVVATVPLYVALILGYGSVRWWHIFTTEQCGAINRFVCFFTLPLFTFEFTA
HVDPYKWNYRFIGADFISKLIIVVVLALWAKCSSKGSYSWSITSFSLCTLTNSLVVGVPL
IKAMYGSSSVDLVVQASVVQAIVWLTILLFVLEFRRTGIDVSSRTN----------VGTR
VQSV--------------------------------------------------------
---------------DPQ------------------------------------------
------------------------------------------------------------
-------------------------GNDV-----EAMEE---------------------
------------------------------------------------------------
---------------------------------------ITISTGPSFWYLMKAVWVKLG
MNPNSYAVFIGIAWALIASRWHIELPSIMEGSVLIMSKAGTGTAMFSMGIFMALQEKFVA
CGTSLTIIGMVLRFIAGPAAMAIGSIAVGLHGDVLRVAIIQAAVPQSITSFIYAKEYGLH
AEVLSTAVIFGMLVSLPVLIAYYAVLGFVH
>PbPIN5-2
MIGWEDVYKVVVAMVPLYFALILGYGSVRWWGVFTPEQCGAINRFVCFFTLPLFTFEFTA
HVDPYKWNYRFIGADAISKVIIVVVLVLWGKCSSKGSYSWSITSFSLCTLTNSLVVGVPL
IRAMYGSSAVDLVVQSSVVQAIIWLTILLFVLEFRRTGIDVSSSTS----------VDTR
VQSV--------------------------------------------------------
---------------DPQ------------------------------------------
------------------------------------------------------------
-------------------------GKDV-----EAMEE---------------------
------------------------------------------------------------
---------------------------------------ITISTRPSFWYLMKAVWVKLG
MNPNSYAVFIGIAWAFIANRWHIELPSIMEGSVLIMSKAGTGTAMFSMGIFMALQEKFVA
CGTSRTIIGMVLRFIAGPAAIAIGCIAVGLHGDVLRVAIIQAALPQSITSFIFAKEYGLH
AEVLSTAVIFGMLVSLPVLIAYYAVLEFVH
>gnl_Ambtr_v1.0_evm_27.model.AmTr_v1.0_scaffold00101.123
MIKGSDLYHVLTAVVPLYVAMILAYGSVKWWKIFSPDQCSGINRFVALFAVPLLSFHFIS
TNNPYAMNLRFIAADTLQKLIVLSVLFFWSKTSRRGCLEWAITLFSLSTLPNTLVMGIPL
LKGMYGDFSGSLMVQIVVLQCIIWYTLMLFLFEYRGARLLISEQFPDNAGSIISVAVESD
VLSFDGREPLQTEAEIGEDGKLHVRVRKSTSSRSEIFSR-RSQGLNSGNSMTPRPSNLTN
AEIYSLQSSRNPTPRGSSFNHSDFFSMVQGK-----------------------NAGVSP
RQSNFGNERERA-----------------NG--------------VYHNLH---------
--------------NQGKQGRKENEGRDLHMFVWSSSASPVSEG--GIHVF---RGGEFG
H--ENH------GGADLRLGM---GPHGGEVAKEASYDEFGRDDFSFGNRP-LSQGDESL
PRDGPS-LSKFGSSSTAELHPK-------ASGDGGPKPSAMPPTSVMTRLILIMVWRKLI
RNPNTYSSLIGLTWSLVCFRWGIQMPVIVARSISILSDAGLGMAMFSLGLFMALQPRIIA
CGNSIAAFAMAVRFLTGPAIMAVASIAVGLRGVLLHVAIVQGHL--------HADCFTHH
PGLLHFATMMSKMAAKPFSLLYFAE-----
>gnl_Ambtr_v1.0_evm_27.model.AmTr_v1.0_scaffold00024.330
MITWKDLYKVLTAVVPLYVAMILAYGSVRWWKIFSPDQCSGINRFVAIFAVPLLSFHFIS
TNNPYAMNLRFIAADTLQKIIMLFVLALWTNLTRAGCLEWMITIFSLSTLPNTLVMGIPL
LIAMYDEYSGSLMVQVVVLQCIIWYTLLLFLFEYRGAKLLIMEQFPDTAGSIVSLKVDSD
VMSLDGQEFLQADAEVGDDGKLHVTVRKSTSSSR------RSQGLGSLPSLTPRPSNLTG
AEIYSLNSSRNPTPRGSNFNNSDFYSMMAGP--------RHSNFAQPDLYSLQSSRGPTP
RPSNFDYPYNS-TTAT-NQGHF--GIENGNGGNGSSGYPAP-NPEVFASSNVNSKPLHSD
QLLQQPRSPQRSANRESHSQSNHHDAKELHMFVWSSSASPVSEG-GGLHVF---GGPDFA
-RNEQPGRSDH-GAKEIRMLVSDH-LPNGETKAIPQSDDYEGEDFSFSNRVMGEESLP-L
EKEGPN-LSKFGSSSTVELHPK---PG-----PEDWRKKQMPPASVMTRLILIMVWRKLI
RNPNTYSSLIGLIWSLIAFRWDVAMPKIVKKSISILSDAGLGMAMFSLGLFMALQPKIIA
CGNSVAAFAMAVRFLTGPAVMAAASIAVGLRGKLLHVAIVQAALPQGIVPFVFAKEYNVH
PAILSTGVIFGMLIALPITLVYYIVLGL--
>gnl_Ambtr_v1.0_evm_27.model.AmTr_v1.0_scaffold00019.408
MISGKDFYDVLAAMVPLYVAMMLAYGSVRWWKIFTPDQCSGINRFVAVFAVPLLSFHFIS
TNDPYSMNYRFIAADTLQKVVILIALGAWVNLAKNGSLEWMITLFSLSSLPNTLVMGIPL
LKAMYGEFSGALMVQVVVLQSVIWYTLMLFMFEYRGAKVLITEQFPDTAQSITSFKVESD
ILSLDGREPLLADAEIGQDGKLHVVVRKSLSSRSQISSY-KSQCLNSATSVTPRTSNLTG
VEIYSLQSSREPTPRGSSFNHTDFYAMFSKL----PAGGGQANYG--EVYSLNSSRGPTP
RTSNFDEEVST---------RL--GRMRSQDKSGEFGYPAP-NPLLL-------------
----------KSPNGDNKRRCSEVGAKELHMYVWSSSASPGSEA-HVHGSVARGGSHDFG
GGLDSKGVNGQ-SYKGMQQNYS---PNR-----------IAPDGDSFVPRD-----LE--
IQSGCISPNKLSAVASPFAQKTPDFNGT-KTRISANNNAQMPPASVMTRLILIMVWRKLI
RNPNTYSSLFGLAWSLVSFRWQIQMPTIVHGSIAILSDAGLGMAMFSLGLFMALQPKIIA
CGTSVAGYSMAVRFLVGPAVMAATSSAIGLRGVLLHVAIVQAALPQGIVPFVFAKEYSVH
ADVLSTA-----------------------
>gnl_Ambtr_v1.0_evm_27.model.AmTr_v1.0_scaffold00010.98
MISLLDLYHVLTAVVPLYVAMILAYGSVKWWKIFTPDQCSGINRFVALFAVPLLSFHFIA
ANDPYSMNFRFIAADTLQKLIVLGVLAVWCRVSKRGTLEWTITLFSLSTLPNTLVMGIPL
LKGMYGDFSGSLMVQIVVLQCIIWYTLMLFLFEYRGAKLLITEQFPDTAAAIKSFTVDSD
VLSLDGREPLETNAEIGEDGKLHVTVRKSNASRSDIFSR-RSQG------ITPRPSNLTN
AEIYSLQSSRNPTPRGSSFNHTDFYSMIAGRGN-PNMSPRHSNFGANDLY---SSRGPTP
RPSNFEDETKD-SDYH-HKSRF--ARGSSENNPSIAQYPAP-NPAMFSPNSGTKPAV---
----------KGANGQ-----QNEGAKDLHMFVWSSSASPVSE------VF---GQHEFG
------------ASKEVRVGVSPHPPSKGESY---ESQEYERGDFSFGNAG-AEGE---G
QNQG-----KFGSSSAMELHSR----------PTDGKATSMPPASVMTRLILIMVWRKLI
RNPNTYSSLIGLTWSLVSFRWHVKMPAIVAQSISILSDAGLGMAMFSLGLFMALQPRIIA
CGNSIAAFAMGVRFLSGPAVMAAASIAVGLRGVLLHVAIVQAALPQGIVPFVFAKEYNVH
PDILSTGVIFGMLIALPITLVYYILLGL--
>gnl_Aquco_v3.1_Aqcoe7G304900.1
MISGKDIYDVLAAIVPLYVAMILAYGSVRWWKIFTPDQCSGINRFVAVFAVPLLSFHFIS
NNDPYAMDYRFIAADSLQKVVILFALFIWQIFCKNGSLEWMITLFSLSTLPNTLVMGIPL
LKAMYGDFSGNLMVQIVVLQSVIWYTLMLFMFEYRGAKLLINEQFPETAGSITSFRVESD
VISLNGREPLETNAEIGDDGKLHVRVKRSTSSSVVS-SYNKSHGLNSINTMTPRASNLTG
VEIYSIQSSREATPRASSFNQNDFYAMFSSK----MPSPKHGSFQGADVYSLQSSKGPTP
RTSNFEEEMMR-LG----KKKGGRELLN-GT-TLTSSYPPP-NPMF-SGSGS--------
------AGKRKE--SI----GGNNPNKELHMFVWSSSASPVSEG-NLRHAVNRAASTDFG
-VVDSSKAVLQQESRGMHF-N---------------------ETASPIRKVVDDGEVE--
IEDGL----KNGSPF--LSQKKIDMAVA---VGGGQKGSQMPPASVMTRLILIMVWRKLI
RNPNTYSSVIGLVWSLVSFRFHIEMPSIVAGSITILSNAGLGMAMFSLGLFMALQPKLIA
CGKRVATFSMAVRFLTGPAVIAATSIACGLRGVLLHVAIVQAALPQGIVPFVFAKEYNVH
ADILSTAVIFGMLIALPITILYYILLGL--
>gnl_Aquco_v3.1_Aqcoe1G048900.1
MITGTDLYHVFTAVVPLYVAMILAYGSVKWWKIFSPDQCSGINRFVALFAVPLLSFHFIS
SNDPYHMNFRFIAADTLQKIIVLVVLAIWSRFSARGSLEWSITLFSLSTLPNTLVMGIPL
LKGMYGDASGTLMVQIVVLQCIIWYTLMLFLFEYRGAKLLINEQFPDTAGSIISFRVDSD
ILSLDGKEPLQTEAEVGEDGKLHVTVRKSTSSRSEIFSR-RSHGPNSTVSLTPRPSNLTN
AEIYSLQSSRNPTPRGSSFNHTDFYSMVNGRNMN-NASPRQSNFG---------------
-NMGFDEESGL-NG--SNPPSK------ANG-VQGNAYPAPPSAGIFSPAAGP-------
-------GAKKSTPN-------GTDGKDLHMFVWSSSASPVSQ--GGLHVY---REFEHG
G--V--------------AIDT-H-TK--E------YGEYGGDEFSFGNKK-AGEV---A
DRDGPT-LSKLGSSSTTELHPK---SGV----HGDSKNTSMPPASVMTRLILIMVWRKLI
RNPNTYSSLIGLTWSLVSFRWGIQMPIIIAKSISILSDAGLGMAMFSLGLFMALQPRIIA
CGKSVAAFSMAVRFLTGPAVMAAASITVGLRGVLLHIAIVQASLPQGIVPFVFAKEYNVH
PDILSTGVIFGMLIALPITLVYYILLGL--
>gnl_Aquco_v3.1_Aqcoe3G003200.1
MIKLSDFYHVMTAVVPLYVAMILAYGSVKWWKIFTPDQCSGINRFVALFAVPLLSFHFIA
SNNPYKMNFRFIAADTLQKIIMLVVLGIWSRVSKRGCLEWTITLFSLSTLPNTLVMGIPL
LKGMYGNFSGSLMVQIVVLQCIIWYTLMLFMFEYRGARMLITEQFPDTAGSIVSITVDSD
VVSLDGRDGMETETEIKEDGKLHVTVRKSNASRSEIFSR-RSQG---LSSNTPRPSNLTN
AEIYSLQSSRNPTPRGSSFNHTDFYSMVAG--------GRGSNFGPSDAYGLTTSRGPTP
RPSNYEEEMNN------NKTRF--HYHG-GQ-DVGRHYPAP-NPDMFSPTASRTLPS-AT
TTTTTTATT-KKPNGQTTQQKPEEGTRDLHMFVWSSSASPVSD------VF---GSQEYA
-AHEHS-------AKDVRVAVS---PGKVEGQRDIQEDYLDQDQFSFGNRA-LGDR-E-M
IDE----PTKIT----------------------ETRGKAMPPTSVMTRLILIMVWRKLI
RNPNTYSSLIGLTWSLVSFRWDVKMPAIIAQSISILSDAGLGMAMFSLGLFMALQPRIIA
CGNSIATFAMAVRFLTGPAVMAAASIAVGLRGVLLHVAIVQAALPQGIVPFVFAKEYNVH
PDILSTAVIFGMLIALPITLVYYILLGL--
>gnl_Aquco_v3.1_Aqcoe3G016800.1
MISWKDLYTVLTAVVPLYVAMILAYGSVRWWKIFTPDQCSGINRFVAVFAVPLLSFHFIS
TNDPYAMNFRFIAADTLQKIIMLVVLGIWTKFSEHGNLEWMITIFSLSTLPNTLVMGIPL
LIAMYGDFSGSLMVQVVVLQCIIWYTLLLFLFEYRGAKMLIMEQFPETAASIVSFKIDSD
VMSLDGRDFLQTDAEIGNDGKLHVTVRKSNASRRSLGPC-------SLSGLTPRPSNLTG
AEIYSLSSSRNPTPRASNFNNSDFYSMMGCQGLQ----GRQSNFGTTDLYSVQSSRGPTP
RPSNFEETCAP-GSGV-NSSRF--GIHPAPP--VTNSYPMP-NPEISNTGAKVQKSQPQQ
QL--------QQGQIQ-SQTKTTHDAKELHMFVWSASTSPVSEG-GGLHVF---GGTDYG
-ASDQSGRSDQ-GAKEIRMLVTDH-PQNGEAKATPENEDFATEDFSFMGRE-GDEE--RD
KNSGPNGLSKLGSSSTSELHPK---TGAM----DSGAGKQMPPASVMSRLILIMVWRKLI
RNPNTYSSLIGLIWSLVAFRWHVAMPKIIEKSISILSDAGLGMAMFSLGLFMALQPKIIA
CGKSVATFSMAVRFLTGPAVMAAASIAVGLRGVLLHVAIVQAALPQGIVPFVFAKEYNVH
PQILSTAVIFGMLIALPITLVYYIILGL--
>gnl_Arath_TAIR10_AT2G01420.2
MITWHDLYTVLTAVVPLYVAMILAYGSVQWWKIFSPDQCSGINRFVAIFAVPLLSFHFIS
TNDPYAMNFRFVAADTLQKIIMLVLLALWANLTKNGSLEWMITIFSLSTLPNTLVMGIPL
LIAMYGTYAGSLMVQVVVLQCIIWYTLLLFLFEYRGAKLLIMEQFPETGASIVSFKVESD
VVSLDGHDFLETDAEIGNDGKLHVTVRKSNASRRSL-------------MMTPRPSNLTG
AEIYSLSS----TPRGSNFNHSDFYSVMGFPG------GRLSNFGPADLYSVQSSRGPTP
RPSNFEENNAV---------KY--GFYNNTNVPAAGSYPAP-NPEFSTGTGVSTKPNK--
----------KENQQE-KDSKASHDAKELHMFVWSSSASPVSD------VF---GGGDN-
-ATEQ---SEQ-GAKEIRMVVSDQ-PRKSNARGGG--DDIGG----LDS---GEGERE-I
EKATA-GLNKMGSNSTAELEAA---GGD----GGGNNGTHMPPTSVMTRLILIMVWRKLI
RNPNTYSSLIGLIWALVAYRWHVAMPKILQQSISILSDAGLGMAMFSLGLFMALQPKIIA
CGNSVATFAMAVRFITGPAIMAVAGIAIGLHGDLLRIAIVQAALPQGIVPFVFAKEYNVH
PTILSTGVIFGMLIALPITLVYYILLGL--
>gnl_Arath_TAIR10_AT1G23080.1
MITWHDLYTVLTAVIPLYVAMILAYGSVRWWKIFSPDQCSGINRFVAIFAVPLLSFHFIS
SNNPYAMNLRFIAADTLQKLIMLTLLIIWANFTRSGSLEWSITIFSLSTLPNTLVMGIPL
LIAMYGEYSGSLMVQIVVLQCIIWYTLLLFLFEYRGAKILIMEQFPETGASIVSFKVESD
VVSLDGHDFLETDAQIGDDGKLHVTVRKSNASRRSFYGG----G---GTNMTPRPSNLTG
AEIYSL----NTTPRGSNFNHSDFYSMMGFPG------GRLSNFGPADMYSVQSSRGPTP
RPSNFEESCAMA-----SSPRF--GYYPG---GAPGSYPAP-NPEFSTGNKTGSKA----
----------KENH--HVGKSNSNDAKELHMFVWGSNGSPVSDR-AGLQVD---NG----
-ANEQVGKSDQGGAKEIRMLISDH-TQNGENKAGPMNGDYGGEEES---------E---R
VKEVPNGLHKLRCNSTAELNPK---EAIE---GETVPVKHMPPASVMTRLILIMVWRKLI
RNPNTYSSLIGLIWALVAFRWDVAMPKIIQQSISILSDAGLGMAMFSLGLFMALQPKLIA
CGNSTATFAMAVRFFTGPAVMAVAAMAIGLRGDLLRVAIVQAALPQGIVPFVFAKEYNVH
PAILSTGVIFGMLIALPITLVYYILLGL--
>gnl_Arath_TAIR10_AT1G73590.1
MITAADFYHVMTAMVPLYVAMILAYGSVKWWKIFTPDQCSGINRFVALFAVPLLSFHFIA
ANNPYAMNLRFLAADSLQKVIVLSLLFLWCKLSRNGSLDWTITLFSLSTLPNTLVMGIPL
LKGMYGNFSGDLMVQIVVLQCIIWYTLMLFLFEYRGAKLLISEQFPDTAGSIVSIHVDSD
IMSLDGRQPLETEAEIKEDGKLHVTVRRSNASRSDIYSR-RSQG----LSATPRPSNLTN
AEIYSLQSSRNPTPRGSSFNHTDFYSMMASGG------GRNSNFGPGEAF---GSKGPTP
RPSNYEEDGGPATAAGAGAGRF--HYQSGSGGGGGAHYPAP-NPGMFSPNTGGGGGTA--
--------------GNVGGKRQDGNGRDLHMFVWSSSASPVSD------VF---GGG--G
NHADYSTATND-HQKDVKISV----PQG----NSNDNQYVEREEFSFGNKD-DDSK--VL
ATD--------GGN---------------NISNKTTQAKVMPPTSVMTRLILIMVWRKLI
RNPNSYSSLFGITWSLISFKWNIEMPALIAKSISILSDAGLGMAMFSLGLFMALNPRIIA
CGNRRAAFAAAMRFVVGPAVMLVASYAVGLRGVLLHVAIIQAALPQGIVPFVFAKEYNVH
PDILSTAVIFGMLIALPITLLYYILLGL--
>gnl_Arath_TAIR10_AT1G77110.1
MITGNEFYTVMCAMAPLYFAMFVAYGSVKWCKIFTPAQCSGINRFVSVFAVPVLSFHFIS
QNNPYKMDTMFILADTLSKIFVFVLLSLWAVFFKAGGLDWLITLFSIATLPNTLVMGIPL
LQAMYGDYTQTLMVQLVVLQCIIWYTLLLFLFELRAARLLIRAEFPQAAGSIAKIQVDDD
VISLDGMDPLRTETETDVNGRIRLRIRRSVSSVPDS-------VMSSSLCLTPRASNLSN
AEIFSVNTPNNRFFHGGGFCNGDLGG--GTR---LGASPRLSGYASSDAYSLQ----PTP
RASNFNEDV---NGN--GTPVWMK-------------SPAA----IYSP-----------
------------------------------KMMWESGQ----------------------
----------H-AAKDIN-------------------GSVPEKEISFRDAL---------
---------KAGASMEEGAAGK-------TTPVAAIGKQEMPSAIVMMRLILTVVGRKLS
RNPNTYSSLLGLVWSLISFKWNIPMPNIVDFSIKIISDAGLGMAMFSLGLFMALQPKMIP
CGAKKATMGMLIRFISGPLFMAGASLLVGLRGSRLHAAIVQAALPQGIVPFVFAREYNLH
PDLLSTLVIFGMIVSLPVTILYYVLLGL--
>gnl_Arath_TAIR10_AT1G70940.1
MISWHDLYTVLTAVIPLYVAMILAYGSVRWWKIFSPDQCSGINRFVAIFAVPLLSFHFIS
TNNPYAMNLRFIAADTLQKIIMLSLLVLWANFTRSGSLEWSITIFSLSTLPNTLVMGIPL
LIAMYGEYSGSLMVQIVVLQCIIWYTLLLFLFEFRGAKMLIMEQFPETAASIVSFKVESD
VVSLDGHDFLETDAEIGDDGKLHVTVRKSNASRRSF-------C---GPNMTPRPSNLTG
AEIYSLST----TPRGSNFNHSDFYNMMGFPG------GRLSNFGPADMYSVQSSRGPTP
RPSNFEENCAMA-----SSPRF--GYYPG---GGAGSYPAP-NPEFSSTTTSTANKSV--
----------KDVNQTTGGKSNSHDAKELHMFVWSSNGSPVSDR-AGLNVF---GGA---
-DNDQGGRSDQ-GAKEIRMLVPDQ-SHNGETKAHPASGDFGGQQFSFAGKE-EEAE---R
PKDAENGLNKLAPNSTAALQSK---TGLG---AEASQRKNMPPASVMTRLILIMVWRKLI
RNPNTYSSLIGLIWALVAFRWHVAMPKIIQQSISILSDAGLGMAMFSLGLFMALQPKLIA
CGNSVATFAMAVRFLTGPAVMAVAAIAIGLRGDLLRVAIVQAALPQGIVPFVFAKEYNVH
PAILSTGVIFGMLIALPITLVYYILLGL--
>gnl_Arath_TAIR10_AT5G57090.1
MITGKDMYDVLAAMVPLYVAMILAYGSVRWWGIFTPDQCSGINRFVAVFAVPLLSFHFIS
SNDPYAMNYHFLAADSLQKVVILAALFLWQAFSRRGSLEWMITLFSLSTLPNTLVMGIPL
LRAMYGDFSGNLMVQIVVLQSIIWYTLMLFLFEFRGAKLLISEQFPETAGSITSFRVDSD
VISLNGREPLQTDAEIGDDGKLHVVVRRSSAASSMISSFNKSHGLNS-SMITPRASNLTG
VEIYSVQSSREPTPRASSFNQTDFYAMFASK----APSPRHGSYGGGDVYSLQSSKGVTP
RTSNFDEEVMK-TA----KKRGGRELYN-NN--SVPSYPPP-NPMF-TGSTSGA------
------SGVKKKESGSGGGVGVGGQNKEMNMFVWSSSASPVSEA-NAKNAMTRGSSTDVS
T--DPKVSIPPHDTKAMQL-I---------------------ENMSPGRKGHVEMDQD--
GNNGG----K--SPY--MGKKGSDVEDG----GPGPRKQQMPPASVMTRLILIMVWRKLI
RNPNTYSSLFGLAWSLVSFKWNIKMPTIMSGSISILSDAGLGMAMFSLGLFMALQPKIIA
CGKSVAGFAMAVRFLTGPAVIAATSIAIGIRGDLLHIAIVQAALPQGIVPFVFAKEYNVH
PDILSTAVIFGMLVALPVTVLYYVLLGL--
>gnl_Betvu_v1.2_Bv3_061190_owyj.t1
MISWHDLYTVLAAMVPLYVAMILAYGSVRWWKIFSPDQCSGINRFVAIFAVPLLSFHFIS
TNNPWEMNLHFIAADTLQKVIMLVLLALWTNLTRNGSLEWMITIFSLSTLPNTLVMGIPL
LIAMYGPYSGSLMVQVVVLQCIIWYTLLLFLFEYRGAKILIMEQFPETAASIVSFKVDSD
VVSLDGRDFLETDAEIGDDGKLHVVVRKSNVSRRSM------------SGMTPRPSNLTG
AEIYSLSSSRNPTPRGSNFNTSDFYSMMGYQGFG----GRLSNFGPADLYSVQSSRGPTP
RPSNFDENPNPT-----ASPRF--GYYPATSNSVGGSYPAP-NPEFVNGSVGGGGGSGGK
NQMQQPAPQQQQLQGH-HESKLSHDAKELHMFVWSSSASPVSEV-GGLHVF---GSNDYG
-NSDQSGRSDQ-GAKEIRMLVSDH-PQNGETKGVRKSEEFAREDFSFTG---GEEE-K-E
EKDGAIALNKLASSSTAELHPK---VVSG---AELGGAKQMPPASVMTRLILIMVWRKLI
RNPNTYSSLIGLIWSLVSFRWHVAMPKIIENSISILSDAGLGMAMFSLGLFMALQPKMIA
CGNKVAGFAMAVRFLTGPAVMAVAAIAIGLRGDLLRVAIVQAALPQGIVPFVFAKEYNNH
PAILSTAVIFGMLIALPITLVYYILLGL--
>gnl_Betvu_v1.2_Bv3_063090_cnrg.t1
------------------------------------------------------------
-------------------------------------------------------MGIPL
LTGMYGDFSATLMVQIVVLQCIIWYTLMLFLFEFRGARVLISEQFCESAASIASFKVDSD
VVSLDGREPLETEAEIGQDGKVHVTVKKSRSNL-ADNSK-YS--DVRFCLSDPTHSNLTR
VEIYSLQSFTGSKLRTSSMGNVGFDE---EK--------RSGGVGVPSIFGMHGSRGG--
----------------------------S--GAVGGHTPSTA---NFSPTE---------
----------------TAMKKKEVGGKELHVFVRSLSVPAISKG---VHGF---RGNDY-
---DHT----CGGPKDYD-KI---------------------DELNLGNKPG------GP
EVEGPI-LLKVSSSSTTKAQPE-------SAAQCEVKPTAMPPARVMIKLILKMVWRKLI
RNPNTYSSLIGLAWSLISFRWRVELPSIVANSIKILSDTGLGMAMFSLGLFMALQPRIIG
GGKAMAAYATALRFILGPAIMAAAAAIVGLRGALLQIAIVQAALPQGIVPFVFAKEYNVH
PQILSTAVIFGMLIALPITLVYFILLGLVK
>gnl_Betvu_v1.2_Bv3_063100_srwc.t1
MITLLDLYHVLTAVVPLYVAMILAYGSVKWWKIFSPDQCSGINRFVALFAVPLLSFHFIS
SNDPYSMNYRFIAADTLQKLIVLILLFLWSKLSSKGSLEWSITLFSLSTLPNTLVMGIPL
LKGMYGDESGTLMVQIVVLQCIIWYTLMLFLFEYRGARLLISEQFPDTAGSIISFKVDSD
IISLDGKEPLETEAALGDDGKLHVKVRKSTSSRSEVYSR-NSYG------VTPRPSNLTN
AEIYSLQSSRNQTPRGSSFNHTDFYSFVNGAGKSSTISPRTSNFG---------------
-NIGFDEETGI-SGMG----KG------T--HQGGSGYPAPPTAGIFSPAAGPGPGV---
--------------GVAGKNKKGENGKDLHMFVWSSSASPVSE--GGLHVY---RGGGYN
N--NNS----H-------L--D-HLPNT---K---DYDDYGRDEFSFGNKN-GGNG---P
EVDGPT-LSKLGSSSTTELRPK---AAA----QSEAKGTSMPPTSVMTRLILIMVWRKLI
RNPNTYSSLIGLSWSLISYRWHVEMPAIVASSIKILSDAGLGMAMFSLGLFMALQPRIIA
CGNTVATFAAGVRFITGPAVMAAASIAVGLKGTLLHVAIVQAALPQGIVPFVFAKEYNVH
PDILSTAVIFGMLIALPITLVYYILLGLFR
>gnl_Betvu_v1.2_Bv5_111350_gqhy.t1
MISLSDFYHVMTAVVPLYVAMILAYGSVKWWKIFSPDQCSGINRFVALFAVPLLSFHFIS
SNNPYSMNLKFIAADSLQKVIVLTVLFVWSKFSKRGSLEWTITLFSLSTLPNTLVMGIPL
LKGMYGDFSGSLMVQIVVLQCIIWYTLMLFMFEYRAAKMLISEQFPDTAGSIVSIHVDSD
VVSLDGRQPLETEAEIKEDGKLHVTVRRSNASRSDIFSR-RSHG---FSSTTPRPSNLTN
AEIYSLQSSHNPTPRGSSFNHTDFYSMVGAAGAG---AARRSNFGAGDVYGLTTSRGPTP
RPSNFEEESGG------NSNRT--NKYG------HAHYPAP-NPGMFSPTKKDASVN-AN
NTSTNTTTT-TNNNLK-KGKGGEEGGKDLHMFVWSSSASPVSD------VF---GGQQYA
-VSDQA-------VKEVRMNVS---PGKVEGGRDNHEEYLSKDEFSFRNRG-LEGE-MKD
HHQ----GSKM----------------------EDGTSKILPPASVMTRLILIMVWRKLI
RNPNTYSSLIGLTWSLISFRWHVEMPAIIAKSISILSDAGLGMAMFSLGLFMALQPRIIA
CGNSVATFSMGVRFLTGPAVMAAASIVVGLRGVLLHVAIVQAALPQGIVPFVFAKEYNVH
PDILSTGVIFGMLIALPITLVYYILLGL--
>gnl_Betvu_v1.2_Bv6_155380_roxe.t1
MITGKDIYDVFAAIIPLYVAMILAYGSVRWWKIFTPDQCSGINRFVAVFAVPLLSFHFIS
NNNIYKMNYHFIAADCLQKVVILVALCLWLIITKKGNLEWMITLFSLSTLPNTLVMGIPL
LKAMYGDFSGSLMVQIVVLQSIIWYTLMLFLFEYRGAKLLISEQFPETAASITSFRVESD
VVSLNGREPIQADAEIGDDGKLHVVVRRSTASSMVSGSHNKSH-LHSLTSMTPRASNLTG
VEIYSIQSSREPTPRASSFNQTDFYAMFASK----AASPRHAGFPGGDVFSLQSSKGPTP
RTSNFDEELIFKQQQQGGKRRFGRELYN-GGGGSLPPYPPP-NPMI-SGTTSMGGGGG--
------GGGRRKEGGN----PPTPPNKDLHMFVWSSNQSPVSEHMNNNNVNNRVGGPDLG
-VLDSSKAVLQQEARGMNF-P---------------------ENSSPGRKMSGDKVVE--
GEEGL----KIGSPY----QKKVDD----MEEGNMERKHQMPPASVMTRLILIMVWRKLI
RNPNTYSSLIGLAWSLVSFRWNIEMPTIVKGSISILSDAGLGMAMFSLGLFMALQPRLIA
CGNRVAAFAMAVRFLTGPAVIAATSIAIGLRGVLLHVAIVQAALPQGIVPFVFAKEYNVH
PDILSTGVIFGMLIALPITILYYVLLGL--
>gnl_Carpa_v0.4_evm.model.supercontig_115.56
MINGKDIYDVLSAIVPLYVAMLLAYGSVRWWKIFSPDQCAGINRFVAVFAVPLLSFHFIS
TNDPYMMNYRFIAADSLQKLVILTALFLWNAFTKTGSLEWVITLFSLCTLPNTLVMGIPL
LQAMYGEFSGSLMVQIVVLQSVIWYTLMLFLFEYRGAKLLIAEQFPETAGSITSFRVDSD
VVSLNGREPLQADAEIGDDGKLHVVVRRSSAASSMVSSFNKTHGMNSLTSMTPRASNLTG
VEIYSVQSSREPTPRASSFNQTDFYAMFASK----APSPKHGSFH-GDVYSLQSSKGATP
RTSNFDEEMLK-IN---AKKRGGRELFN-GG---LPSYPPP-NPMFASGSTSGSVG----
------GGTRRKENGASISAGTTTPNKELHMFVWSSSASPVSEG-NMRHAVQKGGSTDLA
-AMDAK-----QESRAMQL-I---------------------ENMSPGRKD-HQQQVE--
MEEGS----KGTSPF--NYQKKLSVEGG----EGGGRKQRMPPASVMTRLILIMVWRKLI
RNPNTYASLLGLAWSLVSFKLHVKMPKIISASISILSDTGLGMAMFSLGLFMALQPKVIA
CGKSVALFSMAVRFLTGPAVMAACSIAIGIRGVLLHVAIVQAALPQGIVPFVFAKEYNVH
ANILSTGVIFGMLIALPITIIYYVLLGL--
>gnl_Carpa_v0.4_evm.model.supercontig_65.140
MITWKDLYTVLTAVIPLYVAMILAYGSVRWWKIFSPDQCSGINRFVAIFAVPLLSFHFIS
TNDPYAMNFRFIAADTLQKIIMLFVLALWTNLSRNGSLEWMITIFSLSTLPNTLVMGIPL
LIAMYGQYSGSLMVQIVVLQCIIWYTLLLFLFEYRGAKILIMEQFPETAASIVSVRVESD
VVSLDGRDFLETDAEIGQDGKLHVTVRKSNASRRSL-------GPCSLPALTPRPSNLTG
AEIYSLSSSRNPTPRGSNFNNSDFYSMMGVPGFP----GRHSNFGPADLYSVQSSRGQTP
RPSNFEENCTGI-----SSPRF--GFYPAQT--VPTSYPAP-NPEFSSTVTTKNNK--TQ
KENNHPQQQQQQNQNQNQNNKANHDAKELHMFVWSSSASPVSDV-AGLHVF---GGNDFE
-GTEQSRRSDQ-GAKEIRMIVSDH-AQNGESK-----GCIPVQSFS--------------
------------------------------------------------------------
---NDDEDLI--------------------------------------------------
-----------IR-----------------------------------------------
------------------------------
>gnl_Carpa_v0.4_evm.model.supercontig_92.84
MITLTDLYHVLTAVVPLYVAMILAYGSVKWWKIFSPDQCSGINRFVALFAVPLLSFHFIS
TNNPYTMNLKFIAADTLQKVIVLGVLAVWSRTSSRGSLEWSITLFSLSTLPNTLVMGIPL
LKGMYGDFSGSLMVQIVVLQCIIWYTLMLFLFEYRGARLLIAEQFPDTAGSIISFRVDSD
IISLDGKEPLQTEAEVGEDGKLHVTVRKSTSSRSEIFSR-RSHGPNSGLSLTPRPSNLTN
AEIYSLQSSRNPTPRCSSFNHTDFYSMVNGKGGT-NVSPRQSNFG---------------
-NLGFDEENAV--GV-GNAGKA------ANG----SAYPVPTNAGIFSPVAGP-------
------GAAKKKVNG-------AEVGKDLHMFVWSSSASPVSE--GGIHVF---RGGEYG
N--D--------------LGVA-H-QK--D------YEEFGRDEFSFGNRR-VGNG---G
EQDGPV-LSKLGSSSTAELHPK---AA-----QGESKPSAMPPASVMTRLILIMVWRKLI
RNPNTYSSLVGLTWSLVSFKWNVVMPAIVAGSIKILSDAGLGMAMFSLGLFMALQPRIIA
CGNSVAAFAMAVRFLTGPAVMAAASIVIGLKGTLLHIAIVQAALPQGIVPYVFAKEYNVH
PDILSTGLA---------------------
>gnl_Carpa_v0.4_evm.TU.contig_35483.1
MITGTDFYHVMTAMVPLYVAMILAYGSVKWWKIFTPDQCSGINRFVALFAVPLLSFHFIA
GNDPYTMNFRFIAADTLQKVIVLVVLALWTKLSKRGCLEWTITLFSLSTLPNTLVMGIPL
LKGMYGEFSGSLMVQIVVLQCIIWYTLMLFMFEYRGAKLLISEQFPDTAGSIVSINVESD
IVSLDGRQPLETEAEIKEDGKLHITVRKSNASRSDIFSR-RSQG---L-STTPRPSNLTN
AEIYSLQSSRNPTPRGSSFNHTDFYSMMAG--------GRNSNFGANDVYGLSASRGPTP
RPSNYEEDGAA-----GGKPRF--HYHGSGG---AAHYPAP-NPGMFSPTGSK-GVG-AN
------ASA-KKPNGQ-AQQKQEDG-----------------------------------
------------------------------------------------------------
------------------------------------------------------------
--------------------------------------------X---------------
------------------------------------------------------------
------------------------------
>gnl_Carpa_v0.4_evm.TU.contig_44255.1
------------------------------------------------------------
------------------------------------------------------------
--MMAG------------------------------------------------------
-----G-----------------------------------------------RNSNFGA
NDVYGLSASRGPTPRPSNYEED-------------------------------GAAGGKP
R-------------------HY------S---GGAAHYPAP-NPGMFSPTGSKGVGAN--
----------KKPN--QAQQKQEDGGRDLHMFVWSSSASPVSDVF---------GGHEYG
N--D---------HKEVRLAV---SPGK-------QEYNMERDDFSFGNRE---------
---------R----ETNNHEGD---------KVGDGKPKAMPPTSVMTRLILIMVWRKLI
RNPNTYSSLIGLTWSLVSFRWHVQMPAIIAQSISILSDAGLGMAMFSLG-----------
------------------------------------------------------------
------------------------------
>gnl_Elagu_v2.0_p5_sc00004.V1.gene1168
MITLSDFYNVMTAVVPLYVAMILAYGSVKWWKIFSPDQCSGINRFVALFAVPLLSFHFIS
TNDPYAMNLRFIAADTLQKLMVLGVLTLWTQLTRRGSLEWTITLFSLSTLPNTLVMGIPL
LKGMYGPFSGGLMVQIVVLQCIIWYTLMLFLFEYRGAKMLITEQFPDTAGSIASIAVDSD
VVSLDGRDALETEAEIGEDGRIHVTVRRSNASRSDIYSR-RSQG---FSTTTPRPSNLTN
AEIYSLQSSRNPTPRGSSFNHNDFYSMV----------GRSSNFGAADAYGA-------S
RPSNYEEEHGT------ARSRF--------------HYPAP-NPTIFSTAPPAATA----
-----VGAPRKVANGQHLVKAEDGGTKDLHMFVWSSSASPVSD------VF---GNNEYV
FPTDPS------AVKQVRMTVS---PSKVDERKE-RDDYLERNDFSFGNGG-------MM
AREGGR-----AGGDDEKMHES---------SKGAKRATALPPASVMTRLILIMVWRKLI
RNPNTYSSLIGLTWSLVSFR----------------------------------------
------------------------------------------------------------
------------------------------
>gnl_Elagu_v2.0_p5_sc00005.V1.gene1009
MITGKDIYEVLAAIVPLYVAMILAYGSVRWWKIFSKDQCSGINRFVAVFAVPLLSFHFIS
TNNPYAMNYHFIAADSLQKVVILLALFLWHNLSKRGNLDWTITLFSLSTLPNTLVMGIPL
LRAMYGDFSGSLMVQIVVLQSVIWYTLMLFLFEYRGAKALISEQFPDIAGSITSFRVDSD
VVSLNGREPLQADAEIGQDGKLHVVVRRSSSSARSTVSSNKSHGFNSMTSMTPRASNLTG
VEIYSIQSSREPTPRASSFNQTDFYAMFSSK----VTSPRTGGFEEEPG-RLGKHKGAGS
KSSDFMN-------------LF------S--TSSSSTYPAP-NPLMLSGPACGS------
----------KKDG--TSSAMSANSNKELHMFVWSSSASPGSEA-NLRNAVNRAASHDFG
N--DPSK-PT---HQDIPARL--HAP-------------------SGNASP-----IRGV
NGEIED---KLGKFPASPFQKKADTGG---VAGLVESNHRMPPASVMTRLILIMVWRKLI
RNPNTYSSLLGLVWSLVSFR----------------------------------------
------------------------------------------------------------
------------------------------
>gnl_Elagu_v2.0_p5_sc00008.V1.gene759
MITWHDLYTVLTAVVPLYVAMILAYGSVRWWGIFSPDQCSGINRFVAIFAVPLLSFHFIS
TNDPYTMNFRFIAADTLQKLIVLAALTAWARLSSRGSLDWAITVFSLATLPNTLVMGIPL
LIAMYGGFSGSLMVQVVVLQCIIWYTLLLFLFEYRAARLLIADQFPNTAASIVSFRVDSD
VVSLDGRDLLQADAEVGGDGKIHVTVRRSNASRRSF-----------SMAMTPRPSNLTG
AEIYSLSSSRNPTPRGSNFNHSDFFAMVGGA----PPPLRPSNFGPADLYSLHSSRGPTP
RPSNFDDGAAAV-----GSPRF-------------GRYPAP-NPEISSASATVI------
----------KKPTNPQQNRAANHDAKELHMFVWSSSASPVSDA-GGLHVF---GGADF-
-APDLAGRLDHGGAKEIRMLVTD-LPQNGGTK---EDCGRGGEDFSFEGGK-GLEDLEER
DRDGPDGLSKLGSSSTAELHPK---GGGGPSNGRKHTHPQMPPASVMTRLILIMVWRKLI
RNPNTYSSLVGLIWSLVAFR-SISQLTIILPPI------------F--------------
------------------------------------------------------------
------------------------------
>gnl_Elagu_v2.0_p5_sc00051.V1.gene466
MITPEDFYTVMCAMVPLYVAMLLAYASVKWWKIFTPEQCSGINRFVAVFAVPVLSFHFIS
HNNPYQMDTRFILADTLSKLLVLLLLSLWACLSPRSRLDWLITLFSIATLPNTLVMGIPL
LRAM--------------------YTLLLFLFEYRAATLLIQEQFPPVAAAIAKIKVDGD
VISLDGRDPIHAESEMDADGRVRLRIRRSVSSAPES-------GLSSSVGFTPRLSNISG
AEIYSLNTPGHPM---EQFTIADV-T--GYR----SASPRLSGYASSDAYSLQ----PTP
RESNFNEEI--------GTPVWMR-------------SPAAA---VASPAV---------
-----------------------------AKVVR---------------------G----
-------------CH---------------------------------------------
--------------------------------------E---------------------
--------------------------------------GGSGGGE---G-----------
---------------------------QGDKDVGGKYAAGAAALPQGIVPFVFAREYGLH
PDILSTG-----------------------
>gnl_Elagu_v2.0_p5_sc00061.V1.gene311
MITWQDLYTVLTAVVPLYVAMILAYGSVRWWGIFSPDQCSGINRFVAIFAVPLLSFHFIS
TNNPYAMNFRFIAADTLQKLIVLAALAAWARLSSRGSLDWAITVFSLATLPNTLVMGIPL
LIAMYGAFSGSLMVQIVVLQCIIWYTLLLFLFEYRAARLLIADQFPDTAASIVSFRVDSD
IVSLDGRDLLQTDAEVGGDGKIHVTVRRSNASRRSF-----------SMAMTPRPSNLTG
AEIYSLSSSRNPTPRGSNFNHSDFFAMVGGA----PPPLRPSNFGPADLYSLQSSRGPSP
RPSNFDDGATAV-----GSPRF-------------GHYPAP-NPVISSASGAAA------
----------KN-NNPQQNGAAQHDAKELHMFVWSSSASPVSEV-GGLHVF---GGADF-
-ATDLAGLPDNGGAKEIRMLVAD-LPQHGGTK---ADYGGGREDFSFGGGK-GLEDLGAK
DTEGPEGVPKLGSSSTVELHLK---GGG-PPDSGKHTDHQMPPTSVMTRLILIMVWRKLI
RNPNTYSSLIGLIWSLVAFRWHVSMPKIIEKSISILSDAGLGMAMFSLG-----------
------------------------------------------------------------
----------GL------------------
>gnl_Elagu_v2.0_p5_sc00094.V1.gene87
MITAADLYHVLSAVVPLYVAMILAYGSVKWWRIFSPDQCSGINRFVALFAVPLLSFHFIS
TNNPYAMNYRFIAADTLQKLIVLVVLAIWSKTSSRGCLEWTITLFSLATLPNTLVMGIPL
LKGMYGPASGSLMVQIVVLQCIIWYTLMLFLFEYRGAKLLITEQFPDTAGSIISFRVDSD
IISLDGKEPLQTEAEVGEDGKLHVTVRKSTSSRSEIYSR-RSHGLNSGVSITPRPSNLSN
AEIYSLQSSRNPTPRGSSFNHTDFYSMVNGR----------------------NASGVSP
RHSNFGNESGGGVAA--GIPKA-------NG--VAGGYPGPPGTGIFSPVG---------
----------------KKKVGGGEGGKDLHMFVWSSSASPVSEG--GMHVF---RGGEFG
N--EHG------GAA-----HTDHHPKD-------AYDVYGRDDFSFQNRA-GTQGMDSL
QKDGPS-LSKLGSNSTAELHPK-------SGADGEIKPTSMPPASVMTRLILIMVWRKLI
RNPNTYSSLI--------------------------------------GLFMALQPRIIA
CGNSIAAFAMAVRFVTGPAVMAAASIAVGLRGVLLHIGIVQAALPQGIVPFVFAKEYNVH
PDILSTGNAWGPVVDCPVPLVFYLLLGLVG
>gnl_Elagu_v2.0_p5_sc00189.V1.gene42
MISAGDLYHVLTAVVPLYVAMILAYGSVKWWRIFSPDQCSGINRFVALFAVPLLSFHFIS
TNDPYAMNYRFIAADSLQKLIVLTVLAIWTKTSSRGCLEWTVTLFSLATLPNTLVMGIPL
LKGMYGPDSGSLMVQIVVLQCIIWYTLMLFLFEYRGAKLLIVEQFPDIAGSIVSFHVDSD
VISLDGKELLQTEAEVGEDGKLHVTVRKSTGSRSEICSQ-QSQGPYSGVSITSRPSNLSN
AEIYSLQSSVNPTPRGSSFNRNDFYSMVNGR----------------------SASGVSP
RHSNFGSQS---------IP-----------------MGVP-ATGLFSPAR---------
----------------KKKVIGVDGGNDLHMFVWSSSASSGGEF-----------GS---
---EHG------GAA---------HPKD-------AYDVYGRDEFSLQNRP-GTQEIDSL
QNDGPT-----------ELLPK-------SGAAAEIKQTSMPPAGVMTRLILIM------
------------------------------------------------------------
-----------------------------------------AALPQGIVPFVFAKEYNVH
PDILSTALNKDYLLNLDSMAAYQMLFNI--
>gnl_Elagu_v2.0_p5_sc01123.V1.gene15
MITLSDFYNVMTAVVPLYVAMILAYGSVKWWKIFSPDQCSGINRFVALFAVPLLSFHFIS
TNDPYKMNLRFIAADTLQKLMVLAILTVWSNVSRRGCLEWTITLFSLSTLPNTLVMGIPL
LKGMYGGDSGSLMVQIVVLQCIIWYTLMLFMFEYRGAKLLITEQFPDTAGSIASITVDSD
VVSLDGRDALETEAEIKEDGKLHVTVRRSNASRSDVYSR-RSQG---FSTATPRPSNLTN
AEIYSLQSSRNPTPRGSSFNHTDFYSMV----------GRSSNFGASDAYGAMAVRGPTP
RPSSFEEEHGT-AAAGGAKARF--HYQMVTA--GTPHYPAP-NPSVFSTA-----A----
-----TGGPRKKANGQHLLKAEDGGTKDLHMFVWSSSASPVSD------VF---GNNEYG
LATDPL------AAKEVRMTVS---PGKVDGRKE-RDDYMEREDFSFGNRG-------MM
ERDGAH-----GGG-DEKMHES---------TKGGGRGTVLPPASVMTRLILIMVWRKLI
RNPNTYSSLIGITWALVSFRLSGDVFWLC---------CGCGW-VGGPGLFMALQPRIIA
CGNSVAAFAMAVRFFAGPAVMAAASIVVGLRGVLLHIAIVQAALPQGIVPFVFAKEYNLH
PDILSTAIPPELLESMTAAAVGTCKKSL--
>gnl_Eucgr_v2.0_Eucgr.C00078.1
MITGKDMYDVLAAVVPLYVAMILAYGSVRWWKIFTPDQCSGINRFVAVFS----------
------------------KVVILFALFLWHAFTKRSSLEWMITLFSLSTLPNTLVMGIPL
LKAMYGDFSGSLMVQIVVMQSVIWYTLMLFMFEYRGAKLLINEQFPETAGSITSFRVESD
VMSLNGREPLQADAEIGEDGKLHVVVRRSNASSMIS-SF-KSHG---LNSITPRASNLTG
VEIYSVQSSREPTPRASSFNQTDFYAMFASK----AASPKHGSFQVPDVYSLQSSKVATP
RTSNFDEEMMK-MSGSNAKRRGGRELFN-GGNNVFPSYPPP-NPMF-SGSTS--------
------GNTKK--------MKDSGNNKELHMFVWSSSASPVSEG-NMRHAVNRATSTELG
-LVDAAKASLQHASKGMQL-I---------------------ENMSPGKRMNHSKEVENQ
IEDGS-GACKNGSPYTNSCQKKADEEGG----IGEKKKQQMPPASVMTRLILIMVWRKLI
RNPNTYSSLLGLAWSLISYRWNIQMPSIVKGSISILSDAGLGMAMFSLGLFMALQPKIIA
CGKSVATFSMAVRFLTGPAVIAATSIAIGLRGVLLHVAIVQAALPQGIVPFVFAKEYNVH
PDILSTAVIFGMLIALPITIVYYVLLGV--
>gnl_Eucgr_v2.0_Eucgr.H01390.1
MLSGKDIYTIIAAIMPLYVAMIIGYASVWFWNIFDPQQCAGINRYVASYAVPILSFDVIA
SCNFYDMNYRFIGGDTLQKVVILAALLLWIIFSRKSSLEWVISFFSLSTLPNTLIIGIPL
LQAMYGEYTRDLMVQIVVLQGLIWYTLLLILFEYRGAMILINENFPDCSWAITSIRVDPD
VVSLNGCETLETEAEIDDNGRVHVVVRRSSVSSMESPLR-PSLDRLSSITTTPRASNLSG
VEIYSLQSYRGRN-RGSELINSFLFP--S--------------------Y--------QP
S-------------------RT---------------SPSE-MPVMF-------------
----------------RDSYSSAGPAKGLHMFAWGSRADKSRHA-----------SS---
---------------RIT-----HCPSD-----------LGEQNLNFTN----------H
TSQHPKGQGKLAENA-SKMSDE--------ERNAVNAELGRPPLTVMTRLVLLMVWRKLI
VNPNIYSSVIGLAWSLLSFKLHIQFPLIVSGSIKILSDTGLGMAMFSIGLFMGSQPTLIP
CGYWLAALSMVLKFIVGPLVAAATSAALGLRGELLCVSIVQAALPEAVVPFVFANQYKVH
ADIMSVS-----------------------
>gnl_Eucgr_v2.0_Eucgr.A02229.1
MIKASDLYHVLTAVVPLYVAMILAYGSVKWWKIFSPDQCSGINRFVALFAVPLLSFHFIS
LNNPYKMNYRFIAADTLQKLIVLAVLAVWSRVSRRGSLEWSITLFSLSTLPNTLVMGIPL
LQGMYGPESKSLMVQIVVLQCIIWYTLMLFLFEYRGARLLIAEQFPDTAASIISFRVDSD
IISLDGKEPLQTEAAVGDDGKLHVTVRKSTSSRSEVFSR-RSHGPNSGLSLTPRPSNLTN
AEIYSLQSSRNPTPRGSSFNHTDFYSMVNGKGMS-GVSPRQSNFG---------------
-GLGFDEESGV-PPV-GNGAR-------ANG---GGAYPAPPNAGIFSPVAAA-------
-------AAKKKGG----------DGKDLHMFVWSSSASPVSE--GGLHVF---RGGDYG
N--E--------------LGVA-H-QK--D------YDEFGRDEFSFGNRQ-VPNG---V
DRDGPV-LSKLGSSSTAELHPK---AAV----DGEAKLTSMPPASVMTRLILIMVWRKLI
RNPNTYSSLFGLTWSLVSCRWNLAMPAIIGKSIAILSDAGLGMAMFSLGLFMALQPRIIA
CGNSIAAFSMAVRFLTGPAVMAAASIAVGLKHNLLHIAIVQAALPQGIVPFVFAKEYNVH
PDILSTGVIFGMLIALPITLVYYIFLQL--
>gnl_Eucgr_v2.0_Eucgr.F04265.1
MITSDDLYKVMCAMVPLYFAMLVAYGSVKWWKIFTPSQCSGINRFVAVFAVPILSFHFIS
QNNPYEMDTRFIAADTLSKVLVLASLSAWTAFFN-GSLEWLITLFSVATLPNTLVMGIPL
LKAMYGDFTQSLMVQVVVLQCIIWYTLLLFLLEYRAATQLIRNQFPPTAASIAKIELDGD
VISLDGRDPICTESEVDNNGRIRVRIRRSTSSAPDS-------ALSSTVGITPRASNLSN
VEIFSINTPGPLHEY---FGIGDL-A--G-R---S-ASPRLSGYASSDAYSLQ----PTP
RASNFNEDS-ISTTA--TTPVWVK-------------SPIS----VFSPVL---------
------------------------SG----------------------------------
---------------------------------------ITEKEISFRECT---------
---------IT--SGPEPPDKK---------EATAATPQEMPNALVMLKLILTVVGRKLS
RNPNTYSSILGLLWSLISFKWNLGMPSLVKYSIKIISDAGLGMAMFSLGLFMALQPRLIA
CGTKMATISMAIRFISGPLVMSAACLAVRLRGVRLHAAIVQAALPQGIVPFVFAREYGVH
PDILSTGVIFGMLVSLPVTLLYYILLGL--
>gnl_Eucgr_v2.0_Eucgr.B02902.1
MITWHDLYTVLSAVVPLYVAMILAYGSVRWWKIFSPDQCSGINRFVAIFAVPLLSFHFIA
KNDIYAMNLRFIAADTLQKLIMLAVLALWANFTRNGSLEWMITIFSLSTLPNTLVMGIPL
LEAMYGDDAGGLMVQVVVLQCIIWYTLLLFLFEYRGAKILIMEQFPETAASIVSFKVESD
VVSLDGRDFLETDAEIGDDGKLHVTLRKSNASRRSLGPG-------SFSGLTPRPSNLTG
AEIYSLSSSRNPTPRGSNFNQSDFYSMMGFA-------PRRSNFGSADLYSVQSSRGPTP
RPSNFEENSAA-MAQS-PSPRF--GFYPSQT--VPTAYPAP-NPEIASAFTKNSKNAP--
----------QHLQPK-QEGKANHDAKELHMFVWSSSASPVSEG-GGHHVF---GGTEVG
-ASEQSGRSDQ-GAKEIRMIVADH-PPNGETKAVAAEGLGGGDDFSFGGKG-GDEE--RE
NKEGPTGLTKLGSSSTAELHPK---AAGAGGGAGGEGGKHMPPAKVMTRLILIMVWRKLI
RNPNTYSSLIGLTWSLIAFRWNVTMPVIINESIEILSRAGLGMAMFSLGLFMALQPKIIA
CGNSVASFAMAVRFLTGPAVMAAASIAIGLHGRLLHIAIVQAALPQGIVPFVFAKEYNVH
PAILSTGVIFGMLIALPITLVYYILLGL--
>gnl_Eucgr_v2.0_Eucgr.B00948.1
MITGSDFYHVMTAMVPLYVAMILAYGSVRWWRIFTPDQCSGINRFVALFAVPLLSFHFIS
SNNPFTMNLRFLAADSLQKLLILLALALWSHLSRRGSLDWSITLFSLSTLPNTLVMGIPL
LRGMYGPYSGDLMVQIVVLQCIIWYTLMLFLFEFRAARTLISNQFPGTAASIISIRVDPD
VVSLDGRQPLETEAEVGSDGKLRVTVRRSSASRSDIFKP--------AAWLSPRPSNLTN
AEIYSLQSSRNPTPRGSSFNHAELYSVAAGL----GGGGRGSNFGSADVYGLSASFGPTP
RPSNYEE----------DKPKF--PYGSGGS--TAGSYPAP-NPGMFSPKNNGGSGG---
----------KRANGKGAEDGGGGGRRDLHMFVWSSSTSPVSD------VF---GNNDL-
-PT----------------GAT---HEKVDQNHIKEGDQLERDEFSFRNRR-PENV----
---------------------------------EAGGGDAMPPTSVMTRLILIMVWRKLI
RNPNTYSSLIGITWSLVSFRWHIEMPAIIAKSISILSDAGLGMAMFSLGLFMALQPKIIA
CGNSVATFAMAVRFLTGPAVMAAASLVIGLRGDLLRVAIVQAALPQGIVPFVFAKEYGLH
PDILSTAVIFGMLIALPITLVYYILLGI--
>gnl_Eucgr_v2.0_Eucgr.K02271.1
MITGTDFYHVMTAMVPLYVAMILAYGSVKWWKIFTPDQCSGINRFVALFAVPLLSFHFIS
TNDPYTMNFKFIAADTLQKIVVLAVLFVWAKVSKRGSLDWTITLFSLSTLPNTLVMGIPL
LQGMYGEYSGSLMVQIVVLQCIIWYTLMLFMFEYRGAKILISEQFPDMAGSIVSIHVDSD
IMSLDGRQPLETEAEVKEDGKLHVTVRRSNASRSDIFSR-RSQG---LSSTTPRPSNLTN
AEIYSLQSSRNPTPRGSSFNHTDFYSMMAG--------QRSSNFGSADVYGLSASRGPTP
RPSNYEEDG-------GNKPRF--HYHGQGG---GAHYPAP-NPGMFSPKSGGGG-----
-----GNNV-KKPNGQ-AQ-KGEDGGKDLHMFVWSSSASPVSD------VF---GNNNHD
QPNES---------KDVRLAVS---PGKVENHGENQEEYMERNEFSFGNR-----E-N-V
THE----AEKVD----------------------DGKPKAMPPSSVMTRLILIMVWRKLI
RNPNTYSSLIGLTWSLVSFRWHLVMPAIIAKSIAILSDAGLGMAMFSLGLFMALQPRIIA
CGNSVAAFAMAVRFLTGPAVMAAASIAVGLKGDLLHIAIVQAALPQGIVPFVFAKEYSVH
PDILSTAVIFGMLIALPITLVYYILLGI--
>gnl_Eucgr_v2.0_Eucgr.G02187.1
MIKWHDLYAVLVAVVPLYVAMILAYGSVRWWRIFSPDQCSGINRFVAIFAVPLLSFHFIS
TNDPYRMNLRFIAADTLQKLLLLLLLALWANLHRRGSLDWSITVFSLSTLPNTLVMGIPL
LGAMYGTEASNLMVQVVVLQCIIWYTLLLFLFEYRGAKILIMEQFPETAASIVSFNVDPD
VVSLDGRNFLETDAEVGQDGKLHVTVRKSNASRRSFGLG-PGGG-GSFSGMTPRPSNLSG
VEIYSLSSSRNLTPRGSN---SDFYSIMG--------VPRLSNFGPSDVYSVQSSRGPTP
RPSNFDENLQP-------SPKF--GFYPA--QVASAPYPAP-IPDFASAFAKSGKPNQ--
-QQPAPAPPEQQSN--GAAKANSYDAKELHMFVWSSSASPVSEV-GGLHVF---GSGDFG
-APDNQSRADH-SVKEIRMMVADNNQPNGETKTAPETGFTGQDQFNFVAKA-DERD-EGG
EKEGPDRPNKLASSSAGEP------GGYG-GCDDAGNDKQMPPASVMTRLILIMVWRKLI
RNPNTYSSLIGIIWSLIAFRWDVGMPEIVDKSIHILSDAGLGMAMFSLGLFMALQPKLIA
CGNSVATFAMAVRFLVGPAAMAIASAAIGLRGPLLHIAIVQAALPQGIVPFVFAKEYNVH
PAVLSTMVIFGMLIALPITLVYYILLGL--
>gnl_Manes_v6.1_Manes.08G060200.1
MISITDLYHVLTAVVPLYVAMILAYGSVKWWKIFSPDQCSGINRFVALFAVPLLSFHFIS
TNNPYAMNYRFIAADTLQKIIVLVVLAIWSRLSSRGSLEWSITLFSLSTLPNTLVMGIPL
LKGMYGDSSGTLMVQIVVLQCIIWYTLMLFLFEYRGARILIGEQFPDTAGSIISFRVDSD
IISLDGREPLQTEAELGEDGKLHVTVRKSTSSRSEIFSR-RSHGPNSGLSLTPRPSNLTN
AEIYSLQSSRNPTPRGSSFNHTDFYSMVNGKNAS-NVSPRQSNFG---------------
-NLPFDEENGG-IGV-GNVSR-------ANG----NAYPAPPNAGIFSP-----------
-------GTKKKANG-------ADNGRDLHMFVWSSSASPVSE--GGIHVF---RGGDYA
N--E--------------LGAT-H-QK--D------YDEFGRDEFSFGNRQ-VANG---V
DREGPV-LSKLGSSSTAELHPK---AGA----DGEPKPTAMPPASVMTRLILIMVWRKLI
RNPNTYSSLIGLTWSLVSFKWNVEMPAIIARSISILSDAGLGMAMFSLGLFMALQPKIIA
CGNSVASFAMAVRFLTGPAVMAAASIAVGLRGVLLHIAIVQAALPQGIVPFVFAKEYNVH
PDILSTGVIFGMLIALPITLVYYILLGL--
>gnl_Manes_v6.1_Manes.06G000100.1
MITGKDIYDVLAAIVPLYVAMILAYGSVRWWKIFTPDQCSGINRFVAVFAVPLLSFHFIS
SNDPYAMNYRFIAADSLQKVVILTALFLWQAFSKRGNLEWMITLFSLSTLPNTLVMGIPL
LKAMYGDFSGSLMVQIVVLQSVIWYTLMLFMFEYRGAKLLISDQFPETAGSITSFKVDSD
VVSLNGREPLQADAEIGDDGKLHVVVRRSSASSMVS-SFNKSHGLNSITSMTPRASNLTG
VEIYSVQSSREPTPRASSFNQTDFYAMFASK----AASPKHGSFQIGDVYSLQSSKGVTP
RTSNFDEETLK-IG----KKRGGRELFN-G-------YPPP-NPMF-AGSTS--------
------GCPRKKES-------GAMPNKELHMFVWSSSASPVSEG-NLRHAVHRAASSDFG
-AIDSSKVGLQHESKAMHL-I---------------------ENMSPAGKMNGEKEID--
IEDGQ----KTGSPF--NCQKKMEMEC------DGSRKHQMPPASVMTRLILIMVWRKLI
RNPNTYSSLLGVVWSLISFRWNIQMPSIVRGSISILSDAGLGMAMFSLGLFMALQPKIIA
CGKSVATFAMAVRFLTGPAVIAATSIAIGLRGPLLHVAIVQAALPQGIVPFVFAKEYNVH
ADILSTAVIFGMLIALPITILYYVLLGL--
>gnl_Manes_v6.1_Manes.06G006800.1
MITITDFYHVMTAMVPLYVAMILAYGSVKWWKIFTPDQCSGINRFVALFAVPLLSFHFIS
SNDPYAMNFRFIAADTLQKVIVLVVLAFWTKLSKRGCLEWTITLFSLSTLPNTLVMGIPL
LKGMYGEFSGSLMVQIVVLQCIIWYTLMLFLFEYRGAKLLISEQFPDTAGSIVSIHVDSD
IMSLDGRQPLETEAEIKEDGKLHVTVRKSNASRSDIFSR-RSQG---LSSTTPRPSNLSN
AEIYSLQSSRNPTPRGSSFNHTDFYSMMAT--------GRNSNFGASDVYGLSASRGPTP
RSSNYEEDGGG-----GNKPRF--HYHASGG---AAHYPAP-NPGMFSPTGSKGGVA-AN
--NAAAAAT-KKPNGQ-AQQKAEDGGKDLHMFVWSSSASPVSD------VF---GSHDYG
-GHDQ---------KEARLAVS---PGKVEGNRENQEDYMEREDFSFGNIG-VERE-M-N
NHE------KVE---------------------NVGKPKPMPPTSVMTRLILIMVWRKLI
RNPNTYSSLIGLIWSLVSFRWHIEMPAIIAKSISILSDAGLGMAMFSLGLFMALQPRIIA
CGNSIAAFAMAVRFLTGPAVMAAASIAVGLRGTLLHVAIVQAALPQGIVPFVFAKEYNVH
PDILSTGVIFGMLIALPITLVYYILLGL--
>gnl_Manes_v6.1_Manes.18G087300.1
MITGDDFYKVMCAMVPLYFAMLVAYGSVKWWKIFTPEQCSGINRFVAVFAVPVLSFHFIS
QNNPYQMDTKFILADTLSKIIVLVVLSVWAVFFN-GGLDWLITLFSVATLPNTLVMGIPL
LMAMYGDFTQSLMVQVVVLQCIIWYTLLLFLFEYRAATLLIKTQFPPTAASITKIELDND
VISLDGRDPLRTESETDGNGRIRVRIRRSTSSAPES-------ALSSSICLTPRPSNLSN
AEIFSVNTPAPFYEYSINICNGDL-G--G-R---SGTSPRLSGYASSDAYSLQ----PTP
RASNFNEDV-T-NAG--GTPYWVR-------------SPVA----FFSPAV---------
------------------------PD---VRMVWESPG-------------KCQNGG--A
----------G-AGKD-----------------------ITEKEISFRDSS---------
---------KT--AALEETNSK------------AATDQEMPRAFVMLKLILIVVGRKLS
RNPNTYSSVIGLLWSLISFKWNVGMPSLVKNSIKIISDAGLGMAMFSLGLFMALQPRIIA
CGKKRATMGMAIRFICGPIVMSAASVAVGLRGVRLRAAIVQAALPQGIVPFVFAREYGLH
PDILSTGVIFGMLVALPVTLLYYISLGL--
>gnl_Manes_v6.1_Manes.15G127700.1
MITGKDLYTVLTAVVPLYVAMILAYGSVRWWKIFSPDQCSGINRFVAIFAVPLLSFHFIS
TNDPYAMNFRFIAADTLQKIIMLVALGIWTNFTKNGSLEWMITIFSLSTLPNTLVMGIPL
LIAMYGEYSGSLMVQVVVLQCIIWYTLLLFLFEYRGAKMLIMEQFPETAASIVSFKVDSD
VVSLDGRDFLETDAEIGGDGKLHVTVRKSNASRRSLGPG-------SFSALTPRPSNLTG
AEIYSLSSSRNPTPRGSNFNTSDFYNMMGVQGFP---GGRLSNFGPADLYSVQSSRGPTP
RPSNFEENCAP-MATI-SSPRF--GFYPAQT--VPTSYPAP-SAEFSATVSKNSKNQQQQ
LQEQQ-----QQQQQQ-QNSKANHDAKELHMFVWSSSASPVSD------VF---GGNDFG
-ASQQSGRSDQ-GAKEIRMLVADH-PQDGETKAIAHAGEFPGEDFSFAGKG-GEED--GR
EKEGPTGLNKLGSSSTAELHPK---AAGA----ESGANKHMPPASVMTRLILIMVWRKLI
RNPNTYSSLIGLVWSLICFRWHVAMPKIIEKSISILSDAGLGMAMFSLGLFMALQPKIIA
CGNSVAAFAMAVRFLTGPAVMAAASIAVGLRGTLLHVAIVQAALPQGIVPFVFAKEYNVH
PAILSTAVIFGMLIALPITLVYYILLGL--
>gnl_Manes_v6.1_Manes.14G171100.1
MITPTDFYHVMTAMVPLYVAMILAYGSVKWWKIFTPDQCSGINRFVALFAVPLLSFHFIS
SNDPYAMNFRFIAADTLQKVIVLGVLALWTNLSKRGCLEWTITLFSLSTLPNTLVMGIPL
LKGMYGEYSGSLMVQIVVLQCIIWYTLMLFMFEYRGAKMLIAEQFPDTAGSIVSIHVDSD
IMSLDGRQPLETEAEIKEDGKLHVTVRKSNASRSDIFSR-RSQG---LSSTTPRPSNLTN
AEIYSLQSSRNPTPRGSSFNHNDFYSMMAA--------GRNSNFGSSDVYGLSASRGPTP
RPSNYEEDGGG------NKPRF--HYHGSGG---ATHYPAP-NPGMFSPTGSKGGVA-AN
----NAAGP-KKPNGQ-AHMKAEDGGRDLHMFVWSSSASPVSD------VF---GSHDYG
-AHDQ---------KEVRLAVS---PGKVEGHRENHEDYMEREDFSFGNRG-IERE-MNN
NHQ----GEKIG---------------------DEGKSKAMPPTSVMTRLILIMVWRKLI
RNPNTYSSLIGLTWSLISFRWHVEMPAIIAKSISILSDAGLGMAMFSLGLFMALQPRIIA
CGNSIAAFAMAVRFLTGPAVMAAASIVVGLRGTLLHIAIVQAALPQGIVPFVFAKEYNVH
PDILSTGVIFGMLIALPITLVYYVLLGL--
>gnl_Manes_v6.1_Manes.17G077100.1
MISWKDLYTVLTAVIPLYVAMILAYGSVRWWKIFSPDQCSGINRFVAIFAVPLLSFHFIS
SNDPYAMNFRFIAADTLQKIIMLFALGIWTNFTKNGSLEWMITIFSLSTLPNTLVMGIPL
LIAMYGKYSGSLMVQVVVLQCIIWYTLLLFLFEYRGAKMLIMEQFPETAASIVSFKVDSD
VVSLDGRDFLETDAEIGDDGKLHVTVRKSNASRRSLGPG-------SFSGLTPRPSNLTG
AEIYSLSSSRNPTPRGSNFNTSDFYNMMGVQGFP---GGRLSNFGPADLYSVQSSRGPTP
RPSNFEENCAP-MATN-SSPRF--GFYPAQT--VPTSYPAP-NPEFSSTVSKNTKNLQQQ
QQEQQQ----QQQQQQ-QNSKANHDAKELHMFVWSSSASPVSD------VF---GGNDFG
-ASQPSGRSDQ-GAKEIRMLVADH-PQNGESK-----GEFPGEDFSFAGKV-GEDE--GR
EKGGPTGLNKLGSSSTAELHPK---TSGA----ESGGNKQMPPASVMTRLILIMVWRKLI
RNPNTYSSLIGLVWSLISFRWHVAMPKIIEKSISILSDAGLGMAMFSLGLFMALQPKIIA
CGNSVAAFAMAVRFLTGPAVMAAASIAVGLRGTLLHVAIVQAALPQGIVPFVFAKEYNVH
PAILSTAVIFGMLIALPITLVYYILLGL--
>gnl_Medtr_Mt4.0v1_Medtr2g038470.1
MIKGKDVYNILESIMPLYVAMILGYGSIKWWKIFTPDQCAGINRFVAMFAVPTLSFIYIY
PINPYHMNWRLILADTLQKVVTLACLALWNIFTKRGGLDWSITLFSLTNLPNTLVVGIPL
LNAMYGEFTKPLLTQILVLQGVVWYTILLLMYEYRAAKLFISQQFVDTNEGSHKIEIESS
LDDVELR-------EIGNN------------SV--------------KSHSTPRVPNLTR
VEVH---SSYTNSPQSNGFEDNIFNIHW-TR---F----KKSSLTNVSAFSCTARVSPYP
IKSTFSEDDQR---------KF------SDG------MPQEI------------------
-----------------------EASKGVHELIGRSTSSGKVS------------G----
---DND-----------------H-----------------------------------E
SEE------K------KELEIK---------ENVTNEHQMQPGHGTMTKLILFRVWKKLS
VNPNLYASVLGIVWALISARWNIKMPSIIHDSITIISHTGLGMSMFSLGIFMALQPKIIA
CGKTQATISMVLKFLVGPASFGATSAAVGIRGVVFKVGIIQAALPQGIVPFVFAKEYNLH
AEIFNTAVSLGLAIAFPVAILYYVLLELNK
>gnl_Medtr_Mt4.0v1_Medtr8g107360.1
MITLTDFYHVMTSMVPLYVAMILAYGSVKWWKIFSPDQCSGINRFVALFAVPLLSFHFIA
SNNPYKMNTRFLVADTLQKIIVLLALTIWANVSKRGCLEWTITLFSISTLPNTLVMGIPL
LKCMYGEFSGSLMVQIVVLQCIIWYTLILFMFEFRGARMLISEQFPDTAGTIVSIHVDSD
VMSLDGRQCLETEAVIKEDGKLHVIVRRSNASR-------RSHS---QSHTTPRASNLTN
AEIYSLQSSRNPTPRGSSFNHTDLHSMMGGS--------RNSNFGAFDL------KGTPP
RTCNYDNSMST----------------------TKGNYPAP-NPEMFSPKN---------
-------------------VVAAKKTEDLHMFFWSSSDSLVSD-----------------
----------------VKLNVS---PEKVEGE----------DEH---------------
---------K---------------------RGEEGGAKTMPPASIMTRLILIMVWRKLI
RNPNTYSSIIGLTWSLISFRWNIEMPVIIAKSISILSDAGLGMAMFSLGLFMALQPRIIA
CGNRIAAFSMAIRFLTGPAVMAAASIVVGLRGTLLNVAIVQAALPQGIVPFVFAKEYNVH
PDILSTGVIFGMLIALPITLVYYILLGL--
>gnl_Medtr_Mt4.0v1_Medtr7g089360.1
MISALDLYHVLTAVVPLYVAMILAYGSVKWWKIFTPDQCSGINRFVALFAVPLLSFHFIS
TNNPYTMNYRFIAADSLQKTIILTLLFIWSRTSSRGSLEWSITLFSLSTLPNTLVMGIPL
LKGMYGDDSGTLMVQIVVLQCIIWYTLMLFLFEYRGARILIVEQFPDTAGSIISFKVDSD
VLSLDGKEPLQTEAEVGEDGKLHVKVRKSTSSRSEIFSR-RSHGVNSGVSLTPRPSNLTN
AEIYSLQSSRNPTPRGSSFNHTDFYSMVN--NGR-NVSPRQSNFG---------------
-SLGFDEESGVA--------K-------ANG-NGGNGYPAPHSAGIFSPVANK-------
----------KKGHGG----GAGDGGKDLHMFVWSSSASPVSE--GGIHVF---RGGDYG
N--DQ-------------LGVA-H-QK--D------YEEFGHDEFSFGNRT-VANG---V
DKEGPV-LSKLGSSSTTELHPK---AGS----QGEAKPTNMPPASVMTRLILIMVWRKLI
RNPNTYSSLIGLTWSLVSFRWNVVMPAIVAKSIAILSDAGLGMAMFSLGLFMALQPRIIA
CGNTVASFAMAVRFLTGPAVMAFSSFVVGLRGVLLHIAIVQAALPQGIVPFVFAKEYNVH
PDILSTGVIFGMLIALPITLVYYILLGL--
>gnl_Medtr_Mt4.0v1_Medtr1g029190.1
MVTREDLYNVMCAMVPLYFAMLVAYGSVKCCKMFTPDQCSGINRFVAVFAVPVLSFHFIS
LNNPYQMDTKFILADTISKLLVLFFLTIWAIFFTKGSLDWVITLFSVATLPNTLVMGIPL
LQAMYGDFTQSLMVQLVVLQCIIWYTLLLFLLEYRAAKLLIKSQFPTTAASITKISLDDD
VISLYSHDPLTTQSETDENGRIKVRIRRSISSAPES--------TSSGKSFTPRLSNLSN
ADIFSINTPGNFLDN--------------------MTSPQLSGYASTDAYSLQ----PTP
RASNFNEEI---VGG--GTPVWGR-------------SPVAG---VL-------------
------------------------DG---GMVVWESPE-------------KWRGDG--G
----------H-GCKDIT---------------------MSDKEISFRDSL---------
---------KV--SVAGEVDPK----------DQIASSPKMPYAFVMLRLILIVAGRKLS
RNPNTYSSLLGLLWSLISFKWNIEMPSLIKSSIKIISDAGLGMAMFSLGLFMALQPRIIA
CGTKRAAMGMAIRFLFGPLVMSLSSIAVGLRGKKLHTAIVQAALPQGIVPFVFAREYGLH
PDILSTGVIFGMLISLPITLIYYIFLGL--
>gnl_Medtr_Mt4.0v1_Medtr1g030890.1
MITLKDLYTVLTAVVPLYVAMILAYGSVRWWKIFSPDQCSGINRFVAVFAVPLLSFHFIS
TNNPYQMNFRFIAADTLQKIIMLVALSLWTLFTKNGNLEWMITIFSLSTLPNTLVMGIPL
LIAMYGDYSGSLMVQVVVLQCIIWYTLLLFLFEYRGAKLLIMEQFPETAASIVSFKVDSD
VMSLDGRDFLETDASVGDDGKLHVTVRKSNASRRSF------------MMNTPRPSNLTG
AEIYSLSS----TPRGSNFNHQEFYSMMGYQ-------PRHSNFGANDLYSVQSSRGPTP
RPSNFEENGA-------SSPRF--GFYPAQT--VPTSYPVP-NPEFSSTTKPVKNQNQ--
----------QQPQVQ-LQTKGSQD-KELHMFVWSSSASPVSES-AGLNVF---------
---RNSEQSEE-GAKEIRMVVADH-NQNGETNKGGQEKEIGGEDFKFNGKV-------GE
QGEGPNGPNKLGSNSTPELHPK---ATGV----DSSVGKLMPPASVMTRLILIMVWRKLI
RNPNTYSSLIGLIWSLVAFRWDVHMPKIIEKSISILSDAGLGMAMFSLGLFMALQPKIIA
CGNSVASFAMAIRFLTGPAVMAAASIAVGLRGTLLHVAIVQAALPQGIVPFVFAKEYNVH
PAILSTAVIFGMLIALPITLLYYILLGL--
>gnl_Medtr_Mt4.0v1_Medtr6g069510.1
MITLTDFYHVMTAMVPLYVAMILAYGSVKWWKIFSPDQCSGINRFVALFAVPLLSFHFIA
SNNPYKMNLRFLAADTLQKLIILCLLAIWSNFSKRGCLEWTITLFSLSTLPNTLVMGIPL
LKGMYGEFSGSLMVQIVVLQCIIWYTLMLFMFEFRGARLLISEQFPDTAGSIVSIHVDSD
VMSLDGRTPLETDAEIKEDGKLHITVRKSNASRSDIYSR-RSQG---LSSNTPRPSNLTN
AEIYSLQSSRNPTPRGSSFNHTDFYSMMGGG------NGRNSNFGANDVYGLSNSRGVTP
RPSNYEEEANN------NAKKF-------------KNYPAP-NPGMFSPTNNNNGS--KN
LGSNVSVNA-KKSNGQ-SQ----QKQEDLHMFVWSSSASPVSD------VF---GGHDFG
-AHDQ---------KEVKLNVS---PGKVEGHRETQEDYLEKDEFSFGNKG-MERE-M-N
QHE---GGEKGG----------------------DGKSKVMPPASVMTRLILIMVWRKLI
RNPNTYSSLIGLTWSLVSFRYHIEMPAIIAKSISILSDAGLGMAMFSLGLFMALQPKIIA
CGNSIAAFSMGVRFLVGPAVMAAASFAVGLKGVLFHVAIVQAALPQGIVPFVFAKEYNVH
PDILSTGVIFGMLIALPITLVYYILMGL--
>gnl_Medtr_Mt4.0v1_Medtr4g127090.1
MITGKDIYNVLAAIVPLYVAMILAYGSVRWWKIFTPDQCSGINRFVSVFAVPLLSFHFIS
SNDPYAMNYHFLAADSLQKVVILGALFIWNTFSKQDSLDWTITLFSISTLPNTLIMGIPL
LKAMYGDFSGNLMVQIVVLQSVIWYTLILFLFEYRAAKLLISEQFPETAASITSFKVDSD
VVSLNGRETLQTDAETGEDGKLHVVVKRSTTNSIASGSFNKSH----LNNMTLRASNLTG
VEIYSVQTSTEPTPRASGFNQTDFYM---------PPSPKNGSVRNGDVYSVQSSKGATP
QYSIPEDENSK-MN----RNRRGRELFN-NN---GGSYPLP-NPML-FCSTS--------
------VGTKKKDSGN----G---------------------------------------
------------------L-M---------------------ENMSDSRR---ERDFE--
IEEET----K--SPY--ISQKKVDLEGV----GDVNKNKQMPPASVMTKLILFMVWRKLI
RNPNTYASLIGLVWSLISFGLHIEMPSIVNGSISILSNTGLGMAMFSLGLFMGLQPKLIS
RGKKIATYSMAVRFLVGPAVIAATSLAVGLRGVLLHVAIVQAALPQAIVPFVFAKEYNIH
PNILGTGVIFGMLIALPITVLHYVILALL-
>gnl_Medtr_Mt4.0v1_Medtr4g127100.1
MITGKDIYDVFAAIVPLYVAMILAYGSVRWWKIFTPDQCSGINRFVAVFAVPLLSFHFIS
SNDPYAMNYHFLAADSLQKVVILGALFIWNTFSKQDSLDWTITLFSLSTLPNTLVMGIPL
LRAMYGDFSGNLMVQIVVLQSVIWYTLMLFLFEYRAAKLLITEQFPETAASITSFKVDSD
VVSLNGREPLQTDAEIGEDGKLHVVVKRSTTNSMVSGSFNKSH----LNNMTPRASNLTG
VEIYSVQSSREPTPRGSSFNQTDFYAMFQSK----APSPKHGSFQNGDIYSMQSSKGATP
RTSNFEDETLR-MH----KKRGGRELFN-NG----GSYPPP-NPML-SGSTS--------
------AGTKKKDSGS----GNGPNNKELHMFVWSSSASPVSEG-NLRHAVNRAASTDFG
-TVDPSKYVPHENSKAVTL-I---------------------ENMSP-----RERDVE--
IEEAV----K--SPY--ISQKKMDLEGG----GDVSKNTQMPPASVMTRLILIMVWRKLI
RNPNTYSSLIGLVWSLVSFRFHIEMPSIVKGSISILSDAGLGMAMFSLGLFMALQPKLIA
CGKRVATFSMAVRFLTGPAVIAATSIAIGIRGVLLHVAIVQAALPQGIVPFVFAKEYNLH
PNILSTGVIFGMLIALPITILYYVLLGV--
>gnl_Medtr_Mt4.0v1_Medtr4g084870.1
MITWHDLYTVLTAVVPLYVAMILAYGSVRWWKIFSPDQCSGINRFVAIFAVPLLSFHFIS
TNNPYAMNYRFIAADTLQKIIMLLALTIWTNFTANGSLEWMITIFSLSTLPNTLVMGIPL
LIAMYGEYSGTLMVQVVVLQCIIWYTLLLFLFEYRGAKLLIMEQFPETAASIISFKVDSD
VVSLDGRDFLETDAEVGDDGKLHVHVRKSNASRRSF-------------MMTPRPSNLTG
AEIYSLSSSRNPTPRGSNFNHTDFYSMMGYA-------PRHSNFGANDVYSVQNSRGPTP
RPSNFEENPVP-TATS-NSPKF--GFYPAQN--VPAAYPAP-NPEFSSGLSKSVSKNSQQ
TQQTVQVQPQVTSNGSAAAAKTSHDAKELHMFVWSSSASPVSEA-SGLQVF---GSGDYG
-ASDQSGRSEQ-GAKEIRMLVSDH-PPNGVNIKGMQETELGGEELKFPVKELVEEE---V
GKVEPAALNKLGSSSTAELHPT-------------ATVKHMPPASVMTRLILIMVWRKLI
RNPNTYSSLIGLIWSLVAFRWHVHMPKIIEKSISILSDAGLGMAMFSLGLFMALQPKMIA
CGNSVASFAMAVRFLTGPAVMAAASIAVGLRGNLLRVAIVQAALPQGIVPFVFAKEYNVH
PAILSTGVIFGMLIALPITLVYYILLGL--
>gnl_Mimgu_v2.0_Migut.E00429.1
MISWHDLYVVLTAVVPLYVAMFLAYGSVRWWKIFTPDQCSGINRFVAIFAVPLLSFHFIS
KNDIYAMNFRFIAADTLQKIIMLVVLGFWANFTKNGSLEWSITIFSLSTLPNTLVMGIPL
LIAMYGEYAGSLMVQVVVLQCIIWYTLLLFLFEYRGAKMLIMEQFPETAASIVSFKVESD
VVSLDGQDFLEADAALGRDGKLHVTVRKSNASRRSLGHG-------SFAGITPRPSNLTG
AEIYSLSSSRNPTPRASNFNHSDFYSMMGFGGRLNSDTGRLSNFNVADMCSVQSSRGPTP
RPSNFEENCAP-GGLM-NSPRF--GYYPPQP-APPTSYPAP-NPDIASAMPKTAKTHH--
----------NHHQQQ-QGGKANHDSKELHMFVWSSSASPVSEV-GGLHVF---GGQDFG
GAPENSGKSDQ-GAKEIRMVVNDHLPQNGDTKGVPQTGNFAGEDFSFGG---GDDE---K
EKEGPVGL--LSSTAT----------------EAAGARKHMPPTSVMTRLILIMVWRKLI
RNPNTYSSLIGLIWSLVSFRWHVHMPSIIEQSISILSDAGLGMAMFSLGLFMALQPKIIA
CGNTVASFSMAVRFLTGPAVMAAASIAVGLRGTLLHVAIVQAALPQGIVPFVFAKEYNVH
PAILSTGVIFGMLIALPITLVYYILLGL--
>gnl_Mimgu_v2.0_Migut.D01545.1
MISLGDFYHVMTAVVPLYVAMILAYGSVKWWKIFTPDQCSGINRFVALFAVPLLSFHFIA
SNNPYAMNLRFIAADTLQKLIVLAVLAVWANFSKRGCLEWTITLFSLSTLPNTLVMGIPL
LKGMYGDFSGNLMVQIVVLQCIIWYTLMLFMFEYRGARMLISEQFPGTAGSIVSIHVDSD
VMSLDGRQPLETAAEVKEDGKLHVTVRRSNASRSDIYSR-RSVG---FSSNTPRASNLTN
AEIYSLQSSRNPTPRGSSFNHTDFYSMMQGGG-----TGRASNFGANDVYALPNSRGPTP
RPSNFEEESGN-----GSKATF---YHGGGNSSSNAHYPAP-NPGMFSPAGSKTN-----
------AAA-KKP--------LNEGGKDLHMFVWSSSASPVSD------VF---GGS---
-DHHG---------REVRVPVS---PTKGEGQREQDNNYMEREELRFGKR----------
ENE----GEKMGGG-------------------DENKVKLMPPTSVMTRLILIMVWRKLI
RNPNTYSSLIGLTWSLVSFRWHVEMPAIIAKSISILSDAGLGMAMFSLGLFMALQPRIIA
CGNSVAGFAMAVRFLTGPAVMAAASIAVGLRGVLLRVAIVQAALPQGIVPFVFAKEYNVH
PDILSTGVIFGMLIALPITLVYYILLGL--
>gnl_Mimgu_v2.0_Migut.I00299.1
MITSTDFYHVMTAVVPLYVAMILAYGSVKWWKIFTPTQCSGINRFVAMFAVPLLSFHFIA
GNNPYTMNVRFIAADTLQKLIVLAALAVWANFTKRGCLEWTITFFSLSTLPNTLVMGIPL
LKGMYGDFSGGLMVQIVVLQCIVWYTLMLFLFEFRGARLLISEQFPDTAGAIASITVDSD
VTSLDGRQMLETAAEVMEDGKLHVTVRKSSASKSDVFSR-KSVGGF-PSGATPRPSNLTN
AEIYSLQSSRNPTPRGSSFNHSDFYSAGG---------GRNSNFGANDVYGLS-----GS
RPSNFFEEEAA-AA---NKSRF---FHG-----NGTNYPAP-NPGMFSPSK---------
----------------MAGNKKESGGKDVHMFVWSTSASPVSD------VF---GGG---
--------------------VS---PAKVEGQGENEEECVEREDLSFRNNR--------E
DQEG--GGEREG---------------------EKREKVNMPPTSVMTRLILIMVWRKLI
RNPNTYSSLIGLIWSLVSFRWNVEMPAIIAKSISILSDAGLGMAMFSLGLFMALQPRIIA
CGNSVATFAMAVRFLTGPAVMAAASIAVGLRGVLLRVAIVQAALPQGIVPFVFAKEYNVH
PDILSTGVIFGMLIALPITLVYYILLGL--
>gnl_Mimgu_v2.0_Migut.L00994.1
MISWNDLYVVLTAVIPLYVAMILAYGSVRWWKIFTPDQCSGINRFVAVFAVPLLSFHFIS
KNDIYAMNFRFVAADTLQKIIMLAVLAMWANISKNGSLEWSITIFSLSTLPNTLVMGIPL
LIAMYGDYSGSLMVQVVVLQCIIWYTLLLFLFEYRGAKMLIMEQFPETAASIVSFKVESD
V--------------LGNDGKLHVTVRKSNASRRSFGIG-------SYSGVTPRPSNLTG
AEIYSLSSSRNPTPRGSNFNHSDFYSMMGLGRLSNSDTGRLSNFNVADMYSVQSSRGPTP
RPSNFEENSAP-GALM-TSPKF--GYFPAQP-PPPSSYPAP-NPEISSAMPKTAKTHQ--
--------------QQ-LGGKTSSDAKELHMFVWSSSASPVSEGAAGLHVF---GGPDYG
-ASDQSGRSDP-GAKEIRLLVPDH-PQNGEPKAVAQTGELGREDFSFGGAG--EED---R
EKEPPIGLSKLGPTSDAELDSK-----------VAGGGKHMPPTSVMTRLILIMVWRKLI
RNPNTYSSLIGLIWSLISFRWHVQMPKLLEESIRILSDAGLGMAMFSLGLFMALQPKIIA
CGNTVASFAMAVRFLTGPAVMAAASIAVGLRGTLLHVAIVQAALPQGIVPFVFAKEYNVH
PAILSTGVIFGMLIALPITLVYYILLGL--
>gnl_Mimgu_v2.0_Migut.J01639.1
MISLTDLYHVLTAVVPLYVAMILAYGSVKWWKIFTPDQCSGINRFVALFAVPLLSFHFIS
SNNPYAMNYRFIAADTLQKLIVLAVLAVWSRTSARGSLEWSITLFSLSTLPNTLVMGIPL
LKGMYGENSGTLMVQIVVLQCIIWYTLMLFLFEYRGARMLIAEQFPDTAASIISFRVDSD
ILSLDGKEPLQTEAEVGDDGKLHVTVRKSTSSRSEIFSR-RSHGPNSGVSLTPRPSNLTN
AEIYSLQSSRNPTPRGSSFNHTDFYSMVNGKNASTNISPRQSNYG---------------
-N--FDEENGG-----GNQPR--------QG-NINTAYPAPASAGIFSPVAGPAAA----
------AAAKKKPNG-------NEGGKDLHMFVWSSSASPVSE--GGIHVF---RGGDYG
N--E--------------LVGA-H-PK--D------YDDFGP------------------
DRNGPV-LSKLGSSSTAELHPK---NG-----GLDAKSTAMPPASVMTRLILIMVWRKLI
RNPNTYSSLVGLTWSLVSYKWHVEMPAIIAKSISILSDAGLGMAMFSLGLFMALQPRIIA
CGKSVAAFSMAVRFLTGPAVMAAASIAVGLRGVLLHIAIVQAALPQGIVPFVFAKEYNVH
PDILSTGVIFGMLVALPITLVYYILLGL--
>gnl_Mimgu_v2.0_Migut.J01508.1
MITGKDIYDVLAAIVPLYVAMILAYGSVRWWKIFTPDQCSGINRFVAVFAVPLLGFHFIS
SNNIYAMNYHFIAADSLQKVVILAALFLWQAFSTRSSSDWMITLFSLSTLPNTLVMGIPL
LRAMYGDFSGDLMVQIVVMQSVVWYTLMLFMFEYRGAKLLITDQFPETAASITSFKVDSD
VLSLNGREPLQADAEIGDDGKLHVVVKRSTSASMIS-SYNHNKGLNS-SAITPRASNLTG
VEIYSVQSSREPTPRASSFNQTDFYAMFGNK----TASPKHGSYGGGDVFSLQSSKGVTP
RTSNFDEEMMK-MG----KKRSGRELFQ-------HSYPPP-NPMF-SG-----------
------GGPRRKESGGGGSGNSNNPNKELHMFVWSSSASPVSEA-NMRNAVNKAASGDFA
STIDAP-------SR---------------------------ENGSPVGKMGDEKETE--
IENAS----KNASPYNNTCQKKMDPEGG----EMMGKKTQMPPASVMTRLILIMVWRKLI
RNPNTYSSLIGLIWSLVSFRWNIEMPSIVKGSISILSDAGLGMAMFSLGLFMALQPKIIA
CGKSVATFSMAVRFLTGPAVIAATSIAIGLRGVLLHIAIVQAALPQGIVPFVFAKEYNVH
PDILSTAVIFGMLIALPITILYYVLLGL--
>gnl_Mimgu_v2.0_Migut.C01042.1
MISTNDFYNVMCSMVPLYFAMLVAYASVKWWGIFSPEQCSGINRFVAVFAVPVLSFHFIS
QNNPYQMDTKFILADTLSKSLVLVSLSIWCVC--KGQIDWLITLFSVSTLPNTLVMGIPL
LKAMYGDFTTSLMVQLVVLQCIIWYTLLLFLFEYRAAAILIQTQFPQAAAAITKFEIDND
VISLDGRDPLLTESEVDDNGRIHVRIRRSTSSA------------ATSVGPTPRGSNLSN
AEIFSIGTPL------------EY-G--G-R---P-VSPGFSGYASSDAYSLQ----PTP
RASSFNEDS-AA-------------------------SPVA----IFSPV----------
-----------------------------VKMVWESPE----------------------
----EG----H-GFGD-----------------------VAEKDLSFRDCG---------
---------RI--SVEEGLDMK-----------ETSTNQEMPRALVMLRLILIMVGRKLL
RNPNTYSSVLGLSWSLISFKWNVGMPSLVKYSVKIISDAGLGMAMFSLGLFMALQPRLIA
CGTKMATISMLIRFIGGPILMCAASFAVGLRGAHLHAAIVQAALPQGIVPFVFAREYGLH
PDILSTGVIFGMLVSLPVTLMYYILLGL--
>gnl_Musac_v1_GSMUA_Achr3T22010_001
MITWEDFYTVMCAMVPLYFAMFVAYGSVKWWKIFTPEQCSGINRFVATFAVPVLSFHFIS
HNNPYQMDSRFILADTLSKLLVLVILSLWASLSARGRLDWVITLFSVGTLPNTLVMGIPL
LRAMYGDFTQSLMVQLVVLQCIIWYTLLLFLFEYRAATMLIEDQFPTAAAAIAKFEVDGD
IISLDGRDPIRAESEMEIGTPVWVRIRQQSPATPGA------------------------
---LKLASPL------------TLLA--GSR----RSQSSLHQFARIKLHHLR----ESR
SHSPFIL-----------------------------------------------------
--------------GM-------EAVKET-----TTATVPVLHIT---------------
---------------DTRL--------------------GREKDLSFRSTS---------
---------KF--VVDKEDEEE---------ELEVEGDQEMPAAFVMLRLILTVLGRKLS
RNPNTYSSILGLLWSLISFKWGVDMPTLVKESIKIISDAGLGMAMFSLGLFMALQPRIIA
CGPKMAAISMAIRFLSGPMVMSVASMVVGLRGVRLHTAIVQAALPQGIVPFVFAREYGLH
PDILSTGVIFGMLVSLPVTLLYYILLGL--
>gnl_Musac_v1_GSMUA_Achr3T07280_001
MITLADFYHVMTAVVPLYVAMILAYGSVKWWKIFTPDQCSGINRFVALFAVPLLSFHFIS
TNNPYEMNMRFIAADTLQKLMVLAVLAAWCRLSRRGSLEWTITIFSLSTLPNTLVMGIPL
LKGMYGSYSGTLMVQIVVLQCIIWYTLMLFLFEYRAARMLISEQFPDTAGAIASITVDSD
VTSLDGRDMLETEAEIKEDGKLHITVRRSNASRSDIYSR-RSMG---FSATTPRPSNLTN
AEIYSLQSSRNPTPRGSSFNHNDFYSMVG----------RSSNFGAADVHGMR---GSKP
---NYQL------------P--------V--TAATQNYPAP-NPSVFSAED---------
-----------------------GGTKDLHMFVWSSSASPVSD------VF---GGNEYG
LAADPS------AMKEVRMAVS---PGKGTTFHSLRYRAWNLDRFTGGRKG-GHEDGG-D
KVQGAA---K----------------------GGLMRATAMPPTSVMTRLILIMVWRKLI
RNPNTYSSLIGVVWSLVSFKWHVNMPDIVSHSISILSDAGLGMAMFSLGLFMALQPRIIA
CGNSVAAFAMAVRFLTGPAVMAAASIAVGLRGVLLRIAIVQAALPQGIVPFVFAKEYNLH
PDILSTAVIFGMLIALPITLVYYILLGL--
>gnl_Musac_v1_GSMUA_Achr7T07300_001
MITLGDFYNVMTAVVPLYVAMILAYGSVKWWKIFTPLQCSGINRFVALFAVPLLSFHFIS
GNNPYTMNLRFIAADTLQKLMVLAALTAWGCLSRRGRLDWTITTFSLSTLPNTLVMGIPL
LRGMYGEVSHSLMVQIVVLQCIIWYTLMLFLFEYRAAKLLIAEQFPDTAGAIASISVDSD
VVSLDGREMLETETQIKEDGKLHVTVRRSNASRSDIHSR-RSLG---FSATTPRPSNLTN
AEIYSLQSSRNPTPRGSSFNHNDFYNMVG----------RSSNFGAADP-----------
--------------------RF--QYQLVTTTAAAPHYPAP-NPA---------------
----------------------DGGAKDLHMFVWSSSASPVSE------AF---GNSEYG
LATEAS------GLKELRMLI-------VDGWKDGRDDYLEREEFSFANKA-------TM
DKEGAP---Q-GDEKA---NNE---ANK----GGLREVKAMPPTSVMTRLILIMVWRKLI
RNPNTYSSLIGLIWSLVCFRWNFQMPAIVLRSISILSDAGLGMAMFSLGLFMALQPRIIA
CGNKAAAFAMAVRFLTGPAVMAAASLVVGLRGVLLHIAIVQAALPQGIVPFVFAKEYNVH
PDILSTAVIFGMLIALPITLVYYILMGI--
>gnl_Musac_v1_GSMUA_Achr7T17140_001
MISWHDLYTVLAAVVPLYVAMILAYGSVRWWGIFTPDQCSGINRFVAIFAVPLLSFHFIS
TNDPFTMNLRFIAADTLQKLLVLAALAAWSNLLPRAPLDWSITVFSLSTLPNTLVMGIPL
LIAMYGPYSGSLMVQIVVLQCIIWYTLMLFLFEFRAARLLIAEQFPDTAASIVSCRIDPD
VVSLDA--AAEAAAEVGSDGKIHVTVRKSTSSRR-------------SAMMTPRPSNLTG
AEIYSLSSSRNPTPRGSNFNHAEFFAMIS------------------------AEKKPYP
Q-LNYHRHHHN-------------------------------RPG---------------
------------------AATATADAKELHMFVWSSSASPVSEV-SGIHAF---GGQDLA
-SLEPGGRADH-GAKEIRMLVTE-LARNGPTT---KGDACRAEEFSFGGEM-RESE---Q
QTGATRVLQKLGSSSTAELDPK---GGGTGKRAGGAAHHQMPPASVMTRLILIMVWRKLI
RNPNTYSSLIGLVWSLVAFRWHVTMPKIVEQSISILSDAGLGMAMFSLGLFMALQPRVIA
CGNKVATFAMAVRFLAGPAVMAAASVAVGLRGTLLHVAIVQAALPQGIVPFVFAKEYGVH
PAILSTAVIFGMLIALPITLVYYILLGL--
>gnl_Musac_v1_GSMUA_Achr2T00910_001
MISAADLYHVLVAVVPLYVAMILAYASVKWWCIFTPDQCSGINRFVALFAVPLLSFHFIS
TNNPYAMNYRFIAADTLQKLIVLVVLTVWTKVCSRGCLEWTITLFSLSTLPNTLVMGIPL
LKGMYGPDSGSLMVQIVVLQCIIWYTLMLFLFEYRGARLLIMDQFPDTAGSIISFRVDSD
IISLDGKETLQTDAEIGDDGKLHVTVRKSTSSRSEICSR-RSHGLNSGISITPRPSNLSN
AEIYSLQSSRNPTPRGSSFNHADFYSMESDL--------RASGIA---------------
---------------------------------APCGYPAPPATGIFSPVM---------
----------------TKKARAAEGGKDLHMFVWSSSASPVSE--GGMHVF---RDTDFA
N--ENGGA-------------T-H-AA----------DHHHR-------EA-HHDA---Y
DVDGPS-LSKLGSSSTAELHPK---AGA----AGNPKPNSMPPASVMSRLILSMVWRKLI
RNPNTYSSLLGVIWSLVSYRWDIEMPAIIARSISILSDAGLGMAMFSLGLFMALQPRIIA
CGNSVAAFAMAVRFVTGPAVMAAASIAVGLRGVLLHVAIVQAALPQGIVPFVFAKEYNVY
PDILSTAVIFGMLIALPITLVYYILLGL--
>gnl_Musac_v1_GSMUA_Achr9T27160_001
MITAGDFYNVMTAVVPLYVAMILAYGSVKWWKVFTPTQCSGINRFVALFAVPLLSFHFIS
GNDPYTMNLRFIAADTLQKLIVLAGLAAWGVLSRRGRLDWTITTFALGTLPNTLVMGIPL
LRGMYGEVSHSLMVQIVVLQCIIWYTLMLFLFEYRAAKLLIAEQ----------------
----------------------------------------RSMG---FSAATPRPSNLTN
AEIYSLQSSRNPTPRGSSFNHNDFYSMVA---------GRGSNFGAADVYGVRAAAATTP
RPSNYEEEHAS------------------------PNYPAP-NPAVFVQAASRTSGP---
----------KRANGQHLSKTEDGGGKDLHMFLWSSSASPVSD------VF---GGKEYG
VSTDPT------GIKDVRVAVS---PGKVDGRRENRDEYVGREDFSFGNRA-------AM
DKDGTA-QHE-GDEKVKEVKKG-----------GLREVTAMPPTSVMTRLILIMVWRKLI
RNPNTYSSLIGIIWALVCFRWNVQMPAIVLQSISILSDAGLGMAMFSLGLFMALQPRVIA
CGNKAAAFAMAVRFLTGPAVMAVASLAIGLRGVLLRVAIVQAALPQGIVPFVFAKEYNVH
PDILSTAVIFGMLIALPITLVYYILLGI--
>gnl_Musac_v1_GSMUA_Achr8T23120_001
MITGADFYHVMTAVVPLYVAMILAYGSVKWWKIFTPDQCSGINRFVALFAVPLLSFHFIS
TNNPYEMNMRFIAADTLQKLMVLAMLAAWNRLSRRGSLEWTITIFSLSTLPNTLVMGIPL
LKGMYGSYSGSLMVQIVVLQCIIWYTLMLFLFEYRAARILITEQFPDTAGAIA-------
------------------------------------------------------------
----------NPTPRGSSFNHTDFYSMVG----------RSSNFGAADS-----------
--------------------KI--SYQLA--TAGTPHYPAP-NPSAN-------------
--------------GQPVFKAEDGGTKDLHMFVWSSSASPVSD------VF---VGSEYG
FSVVPS------ALKEVRVAVS---PGRMEGRKENPADCLERDDFSFGNKGCGHDAVD-D
KVQGPA---K----------------------AGLTRVTTMPPTSVMTRLILIMVWRKLI
RNPNTYSSLIGVVWSLISFKWQVNMPDIVSGSISILSDAGLGMAMFSLGLFMALQPRIIA
CGNSVAAFAMAVRFLTGPAVMAAASIAVGLRGVLLRIAIVQASLPQGIVPFVFAKEYNLH
PDILSTAVIFGMLIALPITLVYYILLGL--
>gnl_Musac_v1_GSMUA_Achr8T09440_001
MITAADLYHVLTAVVPLYVAMILAYGSVKWWRIFSPDQCSGINRFVALFAVPLLSFHFIS
TNNPYAMNYRFIAADTLQKLIVLTVLSVWTKASRRGCLEWAITLFSLSTLPNTLVMGIPL
LKGMYGSESGSLMVQIVVLQCIIWYTLMLFLFEYRGARLLIMEQFPDSAGSIISFRVDSD
IISLDGKEPLQTEAEVGDDGKLHVTVRKSTSSRSDIYSR-RSHGLNSGISITPRPSNLSN
AEIYSLRSSRNPTPRGSSFNHADFCSMP-----------RKG----------------GP
R---------------------------ANG--------------LA-------------
-------------------MSGIEGGKDLHMFVWSSSASPVSE--GGMHVF---AGAEFF
F--EDA------------IAVS-H---LGD-----AYDGYRQDDFSFRNKP--TDP---L
QRDGLS-LSKLGSNST-ELHSK---AE-----ADGVGKPSMPPAGVMTRLILIMVWRKLI
RNPNTYSSLLGLIWSLVSFRWEIEMPAIVARSISLLSDAGLGMAMFSLGLFMALQTRIIA
CGNSVAAFAMAVRFVTGPAVMAAASITVGLRGVLLHIAIVQAALPQGIVPFVFAKEYNVH
PDILSTGVIFGMLIALPITLVYYILLGL--
>gnl_Musac_v1_GSMUA_Achr8T08300_001
MITWEDFYTVMCAMIPLYFAMFLAYGSVKWWKIFTPEQCSGINRFVATFAVPVLSFHFIS
HNNPYQMDSRFILADTLSKLLVLMAISLWAALSARGRLDWVITLFSVGTLPNTLVMGIPL
LRAMYGDFTQSLMVQLVVLQCIIWYTLLLFLFEYRAATLLIEDQFPTAAAAIAKFEIDGD
IISLDGRDPIQAESEIDADGRLRVRIRRSTSSAPGS-------GMSSSLGITPR------
------------------------------------RLPHPSGYASSDAYSLQ----PTP
RASNFNEEI--------CTPVWTR-------SGVSTHMPSAA---LFTSHYSDTAVIY--
----------TQIH-N-------SFLEQHHVMAGSSAAVTV-------------------
----------Q-GCRRCSLL----MPCN-------SHYVLGEKDLSFRSTS---------
---------KF--VVRKEDEIE----------MEGEAEQEMPAALVMLRLILTVVGRKLS
RNPNTYSSILGLLWSLISFKWDISMPSLLKESIKIISDAGLGMAMFSLGLFMALQPRIIA
CGPKMAAISMAIRFLSGPTVMSAASMAVGLRGVRLHTAIVQAALPQGIVPFVFAREYGLH
PDILSTGVIFGMLVSLPVTLLYYILLGL--
>gnl_Musac_v1_GSMUA_Achr1T15720_001
MITGKDIYDVLAAVVPLYVAMILAYGSVRWWKIFTPNQCSGINRFVAVFAVPLLSFHFIS
TNNIYAMNFHFIAADSLQKVVILVALFLWHNLSRRGSLDWSITLFSLSTLPNTLVMGIPL
LRAMYGDFSGNLMVQIVVMQSVIWYTLMLFLFEYRGAKALISEQ--KSSSSI--------
------------------------------ARSMAS-SYNKSHGLNSMTSMTPRASNLTG
VEIYSLQSSRDPTPRASSFNQTDFYAMFSSK----VTSPRAA------------------
------------------------------------------------------------
------GGAKEGAA------AAANGNKELHMFVWSSSASPGSEA-NLRNIVNRAASTEFG
-IVDPPKAAAQENKGSVHT-S---------------------GNASPTKKAAASGELD--
MEDGR----KGKFPT---------------------NTHRMPPASVMTRLIVIMVWRKLI
RNPNTYSSLIGLIWSLVSYRWNIEMPTIIKGSISILSDAGLGMAMFSLGLFMALQPKIIS
CGKSVAAFSMAVRFLTGPAVIAATSIAIGVRGVLLHVAIVQAALPQGIVPFVFAKEYNCH
PDILSTAVIFGMLIALPITILYYVLLGV--
>gnl_Musac_v1_GSMUA_Achr1T25190_001
MISWHDLYTVLAAVVPLYVAMILAYGSVRWWGIFTPDQCSGINRFVAIFAVPLLSFHFIS
TNDPYAMNLRFVAADTLQKLLVLGALAAWSNLLPRAPLDWSITVFSLSTLPNTLVMGIPL
LIAMYGPYSGSLMVQIVVLQCIIWYTLMLFLFEFRAARLLIADQFPDTAASIVSFRIDPD
VVSLDA--ATEAAAEVSGDGKIHVTVRKSTSSRR-------------SAMMTPRPSNLTG
AEIYSLSSSRNPTPRGSNFNHAEFFAMVGGG---PAQTFRPSSFGAADIYSLQSSRGPTP
RAAT--------------------------------------------------------
----------------ATATGAAADAKELHMFVWSSSASPVSEV-AGLHAF---GGQDLS
-ASDLGGRADH-GAKEIRMLLAE-LPLNGPTTKGLPGEDYRAEEFSFGDGRRGADD--RE
EKETPEVLQKL--------EAK---VVGGEERPGGAVHHQMPPASVMTRLILIMVWRKLI
RNPNTYSSLIGLIWSLVAFRWHVAMPKIVEKSISILSDAGLGMAMFSLGLFMALQPRIIA
CGNTAAAFAMAVRFLTGPAVMAAASIAVGLRGTLLHVAIVQAALPQGIVPFVFAKEYNVH
PAILSTAVIFGMLIALPITLVYYILLGL--
>gnl_Nelnu_v1.0_NNU_025337-RA
MITGTDMYHVLAAVVPLYVAMILAYGSVKWWKIFSPDQCSGINRFVALFAVPLLSFHFIS
TNNPYTMNIRFIAADTLQKIIVLSVLAIWSRASSRGSLEWSITLFSLSALPNTLVMGIPL
LKGMYGELSGSLMVQIVVLQCIIWYTLMLFLFEYRGARLLIVEQFPDTAGSIISFRVDSD
IISLDGKEPLQTEAEVSEDGKLHVTVRKSTSSRSEIFSR-RSHGPNSGVSLTPRPSNLTN
AEIYSLQSSRNPTPRGSSFNHTDFYSMLNGRNAN-SASPRRSNFG---------------
-NLGFDEDNGM-----VNPLR-------ANGSVEGVGYPAPPNAGIFSPAAGP-------
-------GAKEKANG-------IGGEKDLHMFVWSSSASPVSE--GGIHVF---RGGDFG
N--Q--------------HGVA-H-PA--D------YEEFGRD-----------------
EREGPV-LSKLGSSSTAELHPK---AGV----HGDSKPTSMPPASVMTRLILIMVWRKLI
RNPNTYSSLIGLTWSLVSFRWEIEMPAIIDGSIKILSNAGLGMAMFSLGLFMALQPRIIX
CGNSVAAFTMVVRFLTGPAVMAAASIAVGLRGVLLHVAIVQAALPQGIVPFVFAKEYNVH
PDILSTGVIFGMLIALPITLVYYILLGL--
>gnl_Nelnu_v1.0_NNU_018727-RA
MISWGDLYTVLAAMVPLYVAMILAYGSVRWWKIFSPDQCSGINRFVAIFAVPLLSFHFIS
TNNPYKMNFHFIAADTLQKIIMIVVLGIWANFTRNGSLEWLITIFSLSTLPNTLVMGIPL
LIAMYNPEAGNLMVQVVVLQCIIWYTLLLFLFEYRGAKMLIMEQFPDTAGSIVSFKIDSD
VVSLDGRDFLETDAEIGNDGKLHVTVRKSNASRRSLGPG-------SLSALTPRPSNLTG
AEIYSLSSSKNPTPRGSNFNNSDFYSMIGLQGFP----ARQSNFGPGDLYSVQSSRGPTP
RPSNFEENCAP-AAAA-TSPRF--GFYPAVP--TASTYPAP-NPEISSTGTKSAKKEQQQ
QLQQ------TTTQAQ-GQGKANHDAKELHMFVWSSSASPVSEG-GGLHVF---G-----
-ATEQSGRSDQ-SAKEIRMLVGDH-PQNGGNK-----EVFGGEDLRFPGRG-GEED---G
EKEGATGLSKLGSSSTAELHPK---AVGT----ESGAGKQMPPASVMTRLILIMVWRKLI
RNPNTYSSLIGVVWSLIAFRWDLSMPKIIKGSISILSDAGLGMAMFSLGLFMALQPKIIA
CGNSVAAFAMAVRFLTGPAVMAAASIAVGLRGQLLHIAIVQAALPQGIVPFVFAKEYNVH
PTILSTAVIFGMLIALPITLVYYIVLGL--
>gnl_Nelnu_v1.0_NNU_018797-RA
MIKLLDFYHVMTAMVPLYVAMILAYGSVKWWKIFSPDQCSGINRFVALFAVPLLSFHFIS
TNNPYAMNFRFIAADTLQKLIVLGILAVWSNVSKRGCLEWTITLFSLSTLPNTLVMGIPL
LKGMYGDFSGSLMVQIVVLQCIIWYTLMLFMFEYRGAKMLITEQFPETAGSIVSIAVDSD
VMSLDGREPLETQAEIKEDGKLHVTVRKSNASRSEIFSR-RSQG---L-STTPRPSNLTN
AEIYSLQSSRNPTPRGSSFNHTDFYSMVAG--------GRNSNFGASDVYGLSASRGPTP
RPSNYEED---------NKARF--HHHATGG----AQYPAP-NPGMFSPTGSKPASN-NT
AATAAATSAKKTTNGQ-VQQKPEEGTKDLHMFVWSSSASPVSD------VF---GGQEYG
-VADQT-------VKDVRMAVS---PGKVEGRRENQEEYMERNDYS--GVV-VDRE---M
NDA----GHKMG----------------------DSKPKGMPPASVMTRLILIMVWRKLI
RNPNTYSSLLGLTWSLISFRWHVEMPAIIAKSISILSDAGLGMAMFSLGLFMALQPRIIA
CGNSIASFAMAVRFLTGPAVMAAASIAVGLRGVLLHVAIVQAALPQGIVPFVFAKEYNVH
PDILSTAVIFGMLIALPITLVYYILLGL--
>gnl_Nelnu_v1.0_NNU_023985-RA
MISADDFYKVMCAMVPLYFAMLVAYGSVKWWKIFTPEQCSGINRFVAVFAVPVLSFHFIS
QNNPYQMDTKFILADTVSKILVLVLLSLWAMIFH-GGLDWLITLFSVATLPNTLVMGIPL
LKSMYGDFTQSLMVQLVVLQCIIWYTLLLFLFEYRAATLLIQDQFPSAAASIEKFEIDGD
VISLDGRDPLRTESEVDGNGRIRVRIRRSTSSAPDS-------ALSSSIGITPRASNLSG
AEIYSVNTPAPPREF---FCNADL-A--G-R---SAASPRLSGYASSDAYSLQ----PTP
RASNFNEDT-TTTTS--NTPTWIR-------------SPAG----VFSPAF---------
------------------------SG---VKMVWESPG-------------KGQAGG---
----DK----Q-GCKDVG---------------------LGEKDLSFRNDT---------
---------KI--TENEETESK-----------AAAGNQEMPRTLVMLRLILIMVGRKLS
RNPNAYSSVLGLLWSLISFKWGVGMPSLVKHSIKIISDAGLGMAMFSLGLFMALQPRIIA
CGMKMATLGMVIRFITGPTVMSAASLAVGLRGVRLHTAIVQAALPQGIVPFVFAREYGLH
PDILSTGVIFGMLVSLPVTLLYYILLGL--
>gnl_Nelnu_v1.0_NNU_017022-RA
MITGTDLYHVLTAVVPLYVAMILAYGSVKWWKIFSPDQCSGINRFVALFAVPLLSFHFIS
TNNPYTMNLRFIAADTLQKIMALTVLAIWSRVSSRGSLEWSITLFSLSTLPNTLVMGIPL
LKGMYGDFSGSLMVQIVVLQCIIWYTLMLFLFEYRGARLLIVEQFPDTAGSIISFRVDSD
IISLDGKEPLQTEAEVGEDGKLHVTVRKSTSSRSEIFSR-RSHGPNSGVSLTPRPSNLTN
AEIYSLQSSRNPTPRGSSFNHTDFYSMVNGRNAN-SISPRQSNFG---------------
-NLAFDEENGM-GG--TNPPR-------ANGPVQGAGYPAPPSAGIFSPAAGP-------
-------GAKKKANG-------TDGGKDLHMFVWSSSASPVSE--GGIHVF---RGGDFG
N--E--------------HGVG-H-PAEKD------YEEFGRDEFSFGNRP-GSQV---A
ERDGPT-LSKLGSSSTTELHPK---AAM----QGDAKSSSMPPASVMTRLILIMVWRKLI
RNPNTYSSLIGLTWSLVSFRWGIEMPAIIDGSIKILSNAGLGMAMFSLGLFMALQPRIIA
CGNSVASFAMAVRFLTGPAVMAAASIAVGLRGVLLHVAIVQAALPQGIVPFVFAKEYNVH
PDILSTGFVFGYLWNVDSSAHNPSLLHLTG
>gnl_Nelnu_v1.0_NNU_000121-RA
MISWKDLYTVLAAMVPLYVAMILAYGSVRWWKIFSPDQCSGINRFVAVFAVPLLSFHFIS
TNNPYKMNFHFIAADTLQKIIMLVVLGIWANFTRNGSLEWLITIFSLSTLPNTLVMGIPL
LIAMYDKNAGSLMVQVVVLQCIIWYTLLLFLFEYRGAKMLIMEQFPDTAGSIVSFKVDSD
VVSLDGRDFLETDAEIGEDGKLHVTVRKSNASRRSLGPG-------SLPALTPRPSNLTG
AEIYSLSSSRNPTPRGSNFNNSDFYSMIGLQGFP----GRQSNFGPGDLY---SSRGPTP
RPSNFEENCAP-AAI--SSPRF--GFYPAVP--AASTYPAP-NPEISSTGSKNAKKEQNQ
QQQTQV----QGQTVQ-SQSKANHDAKELHMFVWSSSASPVSEG-GGLHVF---GGTDFG
-ATEQSGRSDQ-SAKEIRMLVADH-PQNGGNK-----EEFGGEDFSFAGRG-GEED---R
EKEGPTGLSKLGSSSTAELHPK---AGGT----DSGAGKQMPPTSVMTRLILIMVWRKLI
RNPNTYSSLVGVIWSLISFRWDVSMPQIIKGSISILSDAGLGMAMFSLGLFMALQPKIIA
CGNSVAAFAMAVRFLTGPAVMAAASIAVGLRGQLLHIAIVQAALPQGIVPFVFAKEYNVH
PAILSTAVIFGMLIALPITLVYYIVLGL--
>gnl_Nelnu_v1.0_NNU_000155-RA
MINLSDFYHVMTAMVPLYVAMILAYGSVKWWKIFSPDQCSGINRFVALFAVPLLSFHFIS
TNDPYAMNFRFIAADTLQKLIVLGILAVWTNFSKRGCLEWTITLFSLSSLPNTLVMGIPL
LKGMYGEFSGSLMVQIVVLQCIIWYTLMLFMFEYRGAKMLISEQFPDTAGSIVSIAVDSD
VMSLDGREPLETQAEIKEDGKLHVTVRKSNASRSEIFSR-RSQG---LSSTTPRPSNLTN
AEIYSLQSSRNPTPRGSSFNHTDFYSMVAG--------GRNSNFGASDAYGLGASRGPTP
RPSNYEED---------NKARF--HYHA--------------------------------
---------------------------------------SVSD------VF---GGQEYG
-VADQT-------VKEVRMAVS---PGKVEGRRENQEEYLERDDFSFGNRG-VADT-E-M
NDE----GHKMG----------------------TTKAKSLPPASVMTRLILIMVWRKLI
RNPNTYSSLIGLTWSLISFRWHVEMPAIIAKSISILSDAGLGMAMFSLGLFMALQPRIIA
CGNSIAAFAMAVRFLTGPAVMAAASIAVGLRGVLLHVAIVQAALPQGIVPFVFAKEYNVH
PDILSTAVIFGMLIALPITLVYYILLGL--
>gnl_Nelnu_v1.0_NNU_014665-RA
MISFSDLYCVLSSVVPLYVTMFLAYASVKWWNVFTPDQCAGINKFVAIFAVPLLSFEFIS
RINPYKMNLLFIAADSVSKVVILIVLFSWAKLSKRGSLDWVITLFSLSTLPNTLVMGIPL
LKSMYGSDKENLMVQVVVLQCIIWYTLMLFLFEYREARILVLQKFDGGDNT---EKHGED
VSSAQKRSSSSGSAGLDQDEVVHVIVTRPSSGSP------QS--TQS-------------
----TLQNLNKVAPDSRRFNQM---------------------------F----------
------------------------------------------------------------
----------------ATAAAAAEDGKELHLFIWRCG-CCSSEG--KRRVP---------
-------------EQSVE--V------------------STREEANNKGKS-------RE
ADE------K-----SQVL--------------QAPDDHSSNMSSVMFKLILKMVWFKLI
KNPNSYASLLGLSWALASCRWSFKKPQIIENSVTILSNAGLGMAMFSLGLFMALQPRIIA
CGNRLAAYGMLMRFVVGPAVMAVASIAVGLRGTVLRVSIVQAALPQGIVPFVFAREYNLH
PDVLSTAVIFGMIISLPITVLYYVFLGL--
>gnl_Nelnu_v1.0_NNU_025285-RA
MITGKDIYDVLAAIVPLYVAMILAYGSVRWWKIFTPDQCSGINRFVAVFAVPLLSFHFIS
SNNPYAMNYRFIAADSLQKIVILSALFLWQAFSENGSLEWMITLFSLSTLPNTLVMGIPL
LKAMYGEFSGSLMVQIVVLQSVIWYTLMLFMFEYRGAKLLIGEQFPETAGSITSFRVDSD
VASLNGREPLQADAEIGDDGKLHVVVRRSTTTSVTS-SYNKSHGLNS-ISMTPRASNLTG
MEIYSVQSSREPTPRASSFNQTDFYAMFASK----MPSPKHGSCQSGDVYSLQSSRGATP
RTSNFEEEMMR-FG----KRKGGRELFN-GV--LSSSYPPP-NPML-SGATS--------
-------GAKKKEA------GSAPNNKELHMFVWSSSASPVSEG-NLRNAVNRVASTDFG
-VLDSSKAVLQQESRGMHF-N---------------------ENDSPLTKMGGDREFD--
IEDGP----KSGSPH--LTEKKVELGG------EGEKKHQMPPASVMTRLILIMVWRKLI
RNPNTYSSLFGLAWSLISFRWNIQMPSIVSGSIAILSNAGLGMAMFSLGLFMALQPKIIA
CGKTVATFSMAVRFLTGPAVMAATSITIG------------AALPQGIVPFVFAKEYNVH
PDILSTAVIFGMLIALPITILYYVLLGL--
>gnl_Nelnu_v1.0_NNU_025286-RA
MITGKDIYDVLAAIVPLYVAMILAYGSVRWWKIFTPDQCSGINRFVAVFAVPLLSFHFIS
NNDPYAMNYRFIAADSLQKIVILFALFLWQAFSKNGSLEWMITLFSLSTLPNTLVMGIPL
LKAMYGEFSGTLMVQIVVLQSVIWYTLMLFMFEYRGAKLLIGEQFPETAGSITSFKVDSD
VVSLNGREPLQADAEIGDDGKLHVVVRRSTTTSVIS-SYNKSHGLNS-ISMTPRASNLTG
VEIYSVQSSREPTPRASSFNQTDFYAMFASK----MPSPKHGSFQAGEVYSVQSSRGATP
RASNFEEE-MR-FG----KRKGGRELFN-G---LPSSYPPP-NPMF-SGSTS--------
-------GAKKKEAGG----GGAPNNKELHMFVWSSSASPVSEG-NLKHVVNKATSTDFG
-VVDSSKAVLQQESRGMHF-N---------------------ENASPLTKMGRDREFD--
IEDVP----KAGSPH--LSQKKVELGG------EGEKKHQMPPASVMTRLILIMVWRKLI
RNPNTYSSLFGLVWSLISFRWNIQMPSIVRGSITILSNAGLGMAMFSLGLFMALQPKIIA
CGKTIATFSMAVRFLTGPAVMAATAITIGIRGVLLHVAIVQAALPQGIVPFVFAKEYNGH
KEVLETDTISSLRQAEVIR-----------
>gnl_Orysa_v7.0_LOC_Os01g45550.1
MISGHDFYTVMAAVVPLYVAMFLAYGSVRWWGIFTPDQCSGINRFVAIFAVPLLSFHFIS
TNDPYAMNLRFLAADTLQKLLVLAGLAAWSRLPSRTGLDWSITLFSLSTLPNTLVMGIPL
LIAMYGPYSGSLMVQIVVLQCIIWYTLMLFLFEFRAARMLIADQFPDTAASIVSLHVDPD
VVSLEGGH--ETEAEVAADGRLHVTVRRSSVSRR-------------SLLVTPRPSNLTG
AEIYSLSSSRNPTPRGSNFNHADFFAMVGGG----PPPPRGSSFGASELYSLQSSRGPTP
RQSNFDEHSAR--------------------------PPKP-------------------
----------------TTTGALNHDAKELHMFVWSSSASPVSEV-SGLPVF--SGGG--G
GALDVG-------AKEIHMVIAD-LPQNNGSGKEH--GGGGGENFSFGGGK-TVDGAEAV
DEELPDGLTKMGSSSTAELHPKPNAGG----GAAGAGQYQMPPASVMTRLILIMVWRKLI
RNPNTYSSLLGLAWSLVAFRWQISRRRL----------HGRPLPR---G----------P
CRHRTPRDAPARRHCSGGSTTRDCAFCFCKRI--------QCPPPEHSGNFWHANSSSNH
IAVLKKAVHLRMLITLPIYLMYYVF-----
>gnl_Orysa_v7.0_LOC_Os02g50960.1
MITAADFYHVMTAMVPLYVAMILAYGSVKWWRIFTPDQCSGINRFVALFAVPLLSFHFIS
TNNPYTMNLRFIAADTLQKLMVLAMLTAWSHLSRRGSLEWTITLFSLSTLPNTLVMGIPL
LKGMYGEFSGSLMVQIVVLQCIIWYTLMLFMFEYRGARMLITEQFPDTAANIASIVVDPD
VVSLDGRDAIETETEVKEDGRIHVTVRRSNASRSDIYSR-RSMG---FSSTTPRPSNLTN
AEIYSLQSSRNPTPRGSSFNHTDFYSMVG----------RSSNFGAADAFGVR--TGATP
RPSNYEDDASK--------PKY--PLPASNA-PMAGHYPAP-NPAVSSAPKAKK------
----------AATNGQ-------AKGEDLHMFVWSSSASPVSD------VF---GGGDYN
---DAA------AVK------S---PRKMDGA-KDREDYVERDDFSFGNRG-VMDR---D
AEA---GDEKAAAA--AGADPS----------KAMAAPTAMPPTSVMTRLILIMVWRKLI
RNPNTYSSLIGLIWSLVCFRWNFEMPAIVLKSISILSDAGLGMAMFSLGLFMALQPHIIA
CGNKVATYAMAVRFLAGPAVMAAASFAVGLRGTLLHVAIVQAALPQGIVPFVFAKEYSVH
PSILSTAVIFGMLIALPITLVYYILLGL--
>gnl_Orysa_v7.0_LOC_Os06g12610.1
MITGADFYHVMTAMVPLYVAMILAYGSVKWWRIFTPDQCSGINRFVALFAVPLLSFHFIS
TNNPYTMNLRFIAADTLQKLIVLALLTLWSHLSRRGSLEWTITLFSLSTLPNTLVMGIPL
LKGMYGEFSGSLMVQIVVLQCIIWYTLMLFMFEYRGARILITEQFPDTAGAIASIVVDAD
VVSLDGRDMIETEAEVKEDGKIHVTVRRSNASRSDVYSR-RSMG---FSSTTPRPSNLTN
AEIYSLQSSRNPTPRGSSFNHTDFYSMVG----------RSSNFAAGDAFGVR--TGATP
RPSNYEEDAAAP-----NKA-----------GSKYGQYPAP-NPAMAAPPKPK-------
----------KAANGQ----AKGEDGKDLHMFVWSSSASPVSD------VF---GNGEYN
---DAA------AVKEVRMAVS---PRKADG--------VERDDFSFGNRG-VAER---D
AEA---GDEKSVAAAVSGEHGK---------PGLTPAPTAMPPTSVMTRLILIMVWRKLI
RNPNTYSSLIGLIWSLVCFRWNFEMPAIILKSISILSDAGLGMAMFSLGLFMALQPRIIA
CGNKVATFAMAVRFLTGPAVMAAASIAVGLRGTLLHVAIVQAALPQGIVPFVFAKEYSVH
PDILSTAVIFGMLIALPITLVYYILLGL--
>gnl_Orysa_v7.0_LOC_Os06g44970.1
MITGRDIYDVLAAIVPLYVAMFLAYGSVRWWGIFTPDQCSGINRFVAVFAVPLLSFHFIS
TNDPYSMNYRFLAADSLQKLVILAALAVWHNLLSRASLDWTITLFSLSTLPNTLVMGIPL
LRAMYGDFSGSLMVQIVVLQSVIWYTLMLFLFEYRGAKALISEQFPDVGASIASFRVDSD
VVSLNGREALQADAEVGRDGRVHVVIRRSASASTTGGGGSRAYG---SNAMTPRASNLTG
VEIYSLQTSREPTPRASSFNQADFYAMFSSK----MASQMAS--------PMAQHGGAGG
RAQGLDEQVTN---------KF------ASG-ADPPSYPAP-NPGMMPAPR---------
----------KKEL-----GSNSNSNKELHMFVWSSSASPVSEA-NLRNAVNHAASTDFA
-SAPPPAAVP--GPKGVSS-V------------------------TPAAKN-GGGELE--
IEDGLKGLAKSGSPYVAP-RKK---GGGADVPGLAEAAHPMPPTSVMTRLILIMVWRKLI
RNPNTYSSLIGLVWSLVSFRWNIQMPSIIKGSISILSDAGLGMAMFSLGLFMALQPKIIS
CGKTVATFAMAVRFLTGPAVIAATSIAIGLRGVLLHVAIVQAALPQGIVPFVFAKEYNCH
PQILSTAVIFGMLIALPITILYYVLLGI--
>gnl_Orysa_v7.0_LOC_Os12g04000.1
------------------------------------------------------------
------------------------------------------------------------
-----------------------------------------MEQFPDTAASIVSFRVDSD
VVSLGGAAELQAEAEVGDDGKMRVTVRKSTSSRSEAACS-HGQS---SQSMQPRVSNLSG
VEIYSLQSSRNPTPRGSSFNHAEFFNIVGNG--------KHG------------------
-----DEEKGAA--------------------GGGGHSPQP----VV-------------
-----------------------GKRKDLHMFVWSSSASPVSERAGAVHVF---GGGDHG
---D---------AKGAQ-----------------AY-----DEYSFGNKN---------
EKDGPT-LSKLGSNSTAQLRPK---------DDGEGRAAAMPPASVMTRLILIMVWRKLI
RNPNTYSSLLGVIWSLVSYRWGIEMPAIIARSISILSDAGLGMAMFSLGLFMALQPRIIA
CGNSLASYAMAVRFLVGPAVMAAASIAVGLRGVLLHIAIVQAALPQGIVPFVFAKEYNVH
PNILSTAVIFGMLIALPITLVYYILLGL--
>gnl_Orysa_v7.0_LOC_Os05g50140.2
MISWHELYMVLSAVVPLYVAMMVAYGSVRWWGVLTPEQCSGINRFVAVIAVPLLSFHFIS
SSDPYAMNLRFVAADTLQKVLVLAALAAWSRFPARPPLDCSITLFSVSTLPNTLVMGIPL
LVSMYGPYSGDLMVQIVVLQSIVWYTLLLFLFEFRAARVLIAAQFPDTAASIAAVHVDPD
VVSLEGSQ--EAHAEVAPDGRLRMVVCRSSVSRRSA-----------AAAATPRASNLTG
VEIYSISSSRNATPRGSTFTLADIPG---HQ---PNSALRASSFGAADLFSLHSSRQHTP
RPSSFDEHAAAR-------------------------------------AR---------
----------------SATVAPTNDLKDTHMIEWSSGASAASEV-TGLPVF---RS----
-------------GRETRL-VSD-APSIASSR-------VIRERASFNK---------VG
GQD---ELAKLEAGAKTEQQTTTTKGGG-AAGAERARGQQNAPAGVMLRLILTTVWRRLI
RNPNTYASLIGLTWSLIAFRFHITMPIIVAKSISILSDAGLGMAMFSLGLFMATQPKIIA
CGYSVAAASMGVRFFFGPAIMAAASAAVGIRGTLLRIAIVQAALPQGIVPFVFAKEYNLH
ATILCTLVIFGMLIALPITLVYYIILGLL-
>gnl_Orysa_v7.0_LOC_Os11g04190.1
MITVVDLYHVLTAVVPLYVAMTLAYASVRWWRIFSPDQCSGINRFVALFAVPLLSFHFIS
TNNPFAMNLRFLAADTLQKLIVLALLALWCRLSARGSLDWLITLFSLSTLPNTLVMGIPL
LKGMYAADSGSLMVQIVVLQCIIWYTLMLFLFEYRGARLLVMEQFPDTAASIVSFRVDSD
VVSLGGAAELQAEAEVGDDGRMRVTVRKSTSSRSEAACS-HGQS---SQSMQPRVSNLSG
VEIYSLQSSRNPTPRGSSFNHAEFFNIVGNG--------KQG------------------
-----DEEKGAA--------------------GGGGHSPQP----VV-------------
-----------------------GKRKDLHMFVWSSSASPVSER-GAVHVF---GGGDHG
---D---------AKGAQ-----------------AY-----DEYSFGNKN---------
EKDGPT-LSKLGSNSTAQLRPK---------DDGEGMAAAMPPASVMTRLILIMVWRKLI
RNPNTYSSLLGVIWSLVSYRWGIEMPAIIARSISILSDAGLGMAMFSLGLFMALQPRIIA
CGNSLASYAMAVRFLVGPAVMAAASIAVGLRGVLLHIAIVQAALPQGIVPFVFAKEYNVH
PNILSTAVIFGMLIALPITLVYYILLGL--
>gnl_Phavu_v2.1_Phvul.003G032500.1
MITWKDLYTVLTSVVPLYVAMILAYGSVRWWKIFSPDQCSGINRFVAIFAVPLLSFHFIS
SNNPYAMNFRFIAADTLQKIIMLFALTLWTNLTKTGSLEWMITIFSLSTLPNTLVMGIPL
LIAMYGDYSGSLMVQVVVLQCIIWYTLLLFLFEYRAAKILIMEQFPETAASIVSFKVDSD
VVSLDGRDFLETDAEVGDDGKLHVTVRKSNASRRSF-------------MMTPRPSNLTG
AEIYSLSSSHNPTPRGSNFNHADFFSMMGYQ-------PRHSNFTANDLF---SSRGPTP
RPSNFEESSMP-QPVA-ASPRF--GFYPTQT--VPASYPPP-NPEFSSAPAKPTVA----
----------KTQNQQ-TPTKGAHDAKELHMFVWSSSASPVSEN-AGLNMF---GSTDLG
-TSEQ---PDQ-GAKEIRMLVADH-VQNGEANKGGSEAEFGGEEFKFPVNG-QEEEKDEK
EKEGLNGLNKLGSTSTAELHPK---VIGA---ESSGGGKHMPPASVMTRLILIMVWRKLI
RNPNTYSSLIGVVWSLIAFRWHVHMPKIIEKSISILSDAGLGMAMFSLGLFMALQPKIIA
CGNSVATFAMAIRFLTGPAVMAAASIAVGLRGTLLHVAIVQAALPQGIVPFVFAKEYNVH
PAILSTGVIFGMLIALPITLVYYILLGL--
>gnl_Phavu_v2.1_Phvul.003G139600.1
MITVKDIYDVFAAIVPLYVAMILAYGSVRWWKIFTPDQCSGINRFVAVFAVPLLSFHFIS
SNDPYAMNYHFIAADCLQKVVILGALFLWNTFTKHGSLDWTITLFSLSTLPNTLVMGIPL
LKAMYGDFSGSLMVQIVVLQSVIWYTLMLFLFEYRGAKLLITEQFPETAGSITSFRVDSD
VVSLNGREALQTDAEIGEDGKLHVVVKRSAASSMIS-SFNKSH----LTSMTPRASNLTG
VEIYSVQSSREPTPRASSFNQTDFYAMFASK----APSPKHGSFQIGDVYSLQSSKGPTP
RTSNFEEEMLK-MQ----KKRGGRELFN-GG--LVSSYPPP-NPMF-SGSTS--------
-----AGGPKKKDT------AAAAPNKELHMFVWSSSASPVSEG-NLRHAVNRAASTDFG
-TVDPSKAVP-HESKAVQL-I---------------------ENMSPGRRGSGEKELE--
MDEGA----KSGSPY--TSQKKVDLEG------NANKNQQMPPASVMTRLILIMVWRKLI
RNPNTYSSLLGLAWSLISFRWHIEMPTIVKGSISILSDAGLGMAMFSLGLFMALQPKIIA
CGKSVAAFSMAVRFLTGPAVIAATSIGIGLRGVLLHIAIVQAALPQGIVPFVFAKEYNLH
ADILSTAVIFGMLVALPITILYYVLLGL--
>gnl_Phavu_v2.1_Phvul.009G234200.1
MIKGKDVYDVVSAIVPLYVALILAYCSVRWWKIFTPEQCAGINRFVSVFAVPFLSFRFIS
NNNPYTMNFRFLAADSLQKVVILVALVLWNSLTKWGSINWTITLFSLSTLPNTLIMGVPL
LKAMYGDFTAPLMIQIVVFQSVIWFTLLLIMYEYRGAKLLLSEQFPEKAGAIASLRVDSN
VDSLSDRKILETNAETGEDGNLHVVVRSMSRSVS-------------------VASSFTG
IDIYSME------PRGSK---------------------RER--------MLKMHEKSFP
RSNSVAHDLACA-------------------------YPSL-KPI---------------
--------------GQ----------------------SPTSDA-NVRHAANRAG--EL-
-TMESSKGVD---AKETA-------ASK-----------VAHEDD---------------
ENEGI----KLGSE----MNES--------IEEDSNRMQEMPRATVMIKLILTMVWRNLI
RNPNTYASVSGLVWSLIFFRWNITTPPIIKGSIEIISNAGLGMAMFSLGLFMGLQPKIIT
CGKSRAIMSMVIKFLVGPLVMFATSKVMDINGVLLRVAILQASLPEALVCFVFAKEYNLH
ADILSTA-----------------------
>gnl_Phavu_v2.1_Phvul.009G234100.1
MIKGKDVYDVVAVIVPLYVALFLAYGSVRWWKIFTPEQCSGINRFVSVFAVPFLSFHFIS
NNNPYTMNFRFLAADSLQKVVILVALVLWNSLTKWGSINWTITLFSLSTLPNTLIMGVPL
LKAMYGDFTATLMIQIVVFQSVIWYTLLLFMFEYRGAKLLILEKFPDTAGAISSVWVDSN
VDSLSDRKILETNAEAGEDGNLRVVVRSMSRSVS-------------------IASNLTG
IEIHSMESSREPRLKNSNYSATDLHP--GPK--------RES--------MLKMHEKSFP
RSKSVGYDLVS--------------------------YPSL-KPI---------------
--------------GQ----KETNRNKVLNMFELSSSASPTSDP-NVRHEANRVG--EF-
-TMESSKGVD---ASETT-------PSK-----------VVHEDI---------------
EIEGL----KLGSHH---MNEN--------IERDSNRRQEMPRASVMIKLILTMVWRNLM
RNPNTYASVSGLVWSLIFFKYFFHL-----------------FNCFLTCLFMALQPKIIT
CGKTQAMISMVIKFLVGPIVMLATSKAMGINGVLLKVAIVQASLPEAIVPFVFAKEYNLH
ANILSTAVIFGMVAALPVTIIYYVILEF--
>gnl_Phavu_v2.1_Phvul.011G164500.1
MITLVDFYHIMTALMPLYVAIILAYGSVKWWKIFSHDQCSHIICFMALFAVHLLSFRFIA
SNNPYKMNLGFLAAHTLQKIILLVLLAFWSNFTKKGCLEWTITLFSLSTLPNTLVMGIPL
LKGMYEEFSRSLMVQIVVLQCIIWYTLMLFMFEFRGARMLISKQFPDTAGSIVSIHVDFV
VMSLDGRQPLEIETEIKEDGKLHVTVRKSNASRSDIFSR-RSQG---LSSTTPRPSNLTN
VELYSLQSSRNPTPRGSSFNHTDFYSMMVVG-------GRNSNFRALDVYGLSASRGPTP
RPSNYDKDSGK--------PKL--HYHA----GGTGHYPTP-NPGMFSPSN---------
------------------------GSKSL-------------------------------
------------------------------------------------------------
-------------------------------------------------LILML------
----------------------MQMP-------------------RSLG-----------
------------------------------------------------------------
--------------RLS-------------
>gnl_Phavu_v2.1_Phvul.004G150600.1
MITLVDFYHVMTAMVPLYVAMILAYGSVKWWKIFSPDQCSGINRFVALFAVPLLSFHFIA
SNNPYKMNLRFLAADTLQKIILLVLLAIWSNFTKKGCLEWTITLFSLSTLPNTLVMGIPL
LKGMYGEFSGSLMVQIVVLQCIIWYTLMLFMFEFRGARMLISEQFPDTAGSIVSIHVDSD
VMSLDGRQPLETEAEIKEDGKLHVTVRKSNASRSDIFSR-RSQG---LSSTTPRPSNLTN
AEIYSLQSSRNPTPRGSSFNHTDFYSMMAAG-------GRNSNFGASDVYGLSASRGPTP
RPSNYDEDS--------GKPKF--HYHA-GG---TGHYPAP-NPGMFSPSNGSKSVA-AA
NANANAANA-KKPNGQ-AQLKPEDGNRDLHMFVWSSSASPVSD------VF---GGHEYG
-GHDQ---------KEVKLTVS---PGKVENHRDTQEDYLEKDEFSFGNRG-MERE-M-N
QHE----GEKVG----------------------DGKPKTMPPASVMTRLILIMVWRKLI
RNPNTYSSLIGLTWSLVSFRWNVEMPAIIAKSISILSDAGLGMAMFSLGLFMALQPRIIA
CGNSIAAFAMAVRFLTGPAVMAAASIAVGLKGVLLHVAIVQAALPQGIVPFVFAKEYNVH
PDILSTAVIFGMLIALPITLVYYILMGL--
>gnl_Phavu_v2.1_Phvul.001G063900.1
MITGEDLYKVMCAMVPLYFAMLVAYGSVKWCKMFTPEQCSGINRFVAVFAVPVLSFHFIS
MNNPYQMNTRFIIADTLSKLLVLLFLSLWAILFAKGSLEWLITLFSLATLPNTLVMGIPL
LQVMYGDFTQSLMVQLVVLQCIIWYTLLLFLFEYRAATLLIQRQFPQAAASITRFEVDGD
VISLDGHDPLRTESETDDLGRIRVRIRRSVSSVPESSS-----SIGNAAVLTPRPSNLSN
ADIFSINTPLHLHDGDHP----------------AGASPYLSGYASSDAYSLQ----PTP
RASNFNEEA--------GTPVWGR-------------SPVAA---LCSPV----------
-----------------------------ARVVWESPG-------------KYGRG----
---EET----Q-GCKDIT---------------------LSDKEMSFRDST---------
---------KV--PMP-----------------GDAADQKMPHAFVMMRLILVVVGRKLS
RNPNTYSSVLGLLWSLISFKWNMEMPSLIKSSVKIVSDAGLGMAMFSLGLFMALQPRIIA
CGTKRAVMGMVIRFLCGPLVMSASSIAIGLRHDILHTAIVQAALPQGIVPFVFAREYGLH
PDILSTGVIFGMLVSLPITLLYYIFLGL--
>gnl_Phavu_v2.1_Phvul.001G121100.1
MITLLDLYHVLTAVVPLYVAMILAYGSVKWWKIFTPDQCSGINRFVALFAVPLLSFHFIS
TNNPYAMNYKFIAADSLQKTIVLAVLFVWSRTSSRGSLEWSITLFSLSTLPNTLVMGIPL
LKGMYGDASGTLMVQIVVLQCIIWYTLMLFLFEYRGAKLLIVEQFPDTAGSIISFKVDSD
ILSLDGKEPLQTEAEVGDDGKLHVTVRKSTSSRSEIFSR-RSHGPNS-VSLTPRPSNLTN
AEIYSLQSSRNPTPRGSSFNHTDFYSMVN--NGR-NVSPRQSSFG---------------
-GVAFDEESGV---------R-------VNG--GAGGYPAPHNAGIFSPVG---------
---------KKKGGGG------GEGGKDLHMFVWSSSASPVSE--GGIHVF---RGGDYG
N--DQ-------------LGVA-H-PK--D------YDDFGHDEFSFGNGT-VPNG---V
EKEGPV-LSKLGSSSTAELHPK---A------QVESKATSMPPTSVMTRLILIMVWRKLI
RNPNTYSSLFGLTWSLISFKWNVVMPAIVARSISILSDAGLGMAMFSLGLFMALQPKIIA
CGNSVASFAMAVRFLTGPAVMAVASIVVGLRGVLLHIAIVQAALPQGIVPFVFAKEYNVH
PDILSTGVIFGMLIALPITLVYYILLGL--
>gnl_Phavu_v2.1_Phvul.002G094000.1
MISWADLYTVLTAVIPLYVAMILAYGSVRWWKIFSPDQCSGINRFVAIFAVPLLSFHFIS
TNNPYAMNFRFIAADTLQKIIMLFALAIWTNFTANGSLEWMITIFSLSTLPNTLVMGIPL
LIAMYGEYSGSLMVQVVVLQCIIWYTLLLFLFEYRGAKLLIMEQFPETAASIVSFKVDSD
VVSLDGRDFLETDAEVGDDGKLHVTVRKSNASRRSF-------------MMTPRPSNLTG
AEIYSLSSSRNPTPRGSNFNHADFYSMMGYA-------PRHSNFGAADLYSVQTSRGVTP
RPSNFEENSAP-APQA-SSPRF--GFYPAQT--VPAAYPAP-NPEFSSGLTKSVSKNSTQ
PQPQPLPQPQSQPQAQNGSNKASHDAKELHMFVWSSSASPVSEA-GGLHVF---SGADFG
-ASDQSGRSDQ-GAKEIRMLVADH-PQNGEANKAAAEGEFRGEDLKFPGKEQVEEE---G
EKAGATGLNKLGSSSTAELHPK---SG------VATAAKHMPPASVMTRLILIMVWRKLI
RNPNTYSSLIGVVWSLVAFRWHVHMPKIIEKSISILSDAGLGMAMFSLGLFMALQPNIIA
CGNSVATFAMAVRFLTGPAVMAAASIAVGLRGTLLRVAIVQAALPQGIVPFVFAKEYNVH
PAILSTGVIFGMLIALPITLVYYILLGL--
>gnl_Phavu_v2.1_Phvul.002G330300.1
MITLADFYHVMTAMLPLYVAMLLAYASVKWWKIFSPDQCSGINRFVALFAVPLLSFHFIA
SNNPYQMNFRFIAADTLQKTIVLAVLTIWSNVSKRGCLEWTITLFSISTLPNTLVMGIPL
LKGMYGEFSGSLMVQIVVLQCIIWYTLMLFMFEYRGARMLISEQFPDSGAAIVAIHVDSD
VMSLDGRQTLETQAQIMEDGKLHVTVRKSNASRSDIFSR-RSHG---FSSTTPRPSNLTN
AEIYSLQSSTNPTPRASSFNHSDFYSMMAP--------PRTSNFATNDGYAFSASRGPTP
RPSNYDEDASA-AANANDKPR--------------HHYPAP-NPDIFSPAAYKNGP----
----------KKPNGHSAPSKAEDPNRDLHMVVWSSSASPVSD------VF---GGHEH-
---DH---------REVKIAVS---PKKGEGNRESEEEYLEKEGFSFGKRE-IE-----N
EHE----VEKAG----------------------NRNPKTMPPTSVMTRLILIMVWRKLI
RNPNTYSSLIGLTWSLISFRWNVEMPAIIAKSISILSDAGLGMAMFSLGLFMALQPRIIA
CGNSTAAFSMAVRFLTGPAVMAVASIVVGLKGVLLHVAIVQAALPQGIVPFVFAKEYNVH
PDILSTGVIFGMLIALPITLVYYILLGLL-
>gnl_Phypa_v3.3_Pp3c10_24880V3.1
MITGHDMYNVLSAMVPLYVAMMLAYASVKWWGILTPQQCDGINRFVSIFAVPLLSFQFVS
GNNPYEMNFRFIAADAVSKVFVLSCLGLWVRFSKRGSLEWVITLFMLTTIPNTLVIGTPL
LAAMYGSKPGQLTVQAVVLQCIIWYTLLLVMYEYRAARILIMHRFPENAASIVSFKVESD
VMSLDGPDPVLTEAEFRNDGKLHVRVRRSVSSRSQGVHS-ANHSIPSSKALTPRASNLSN
AEIYSMNSSVNLTPRGSSFDRGEDCSTMAHR-----DPNRKSNFDTSDIYSLQSSRGPTP
RNSNFNEENSK--NV--NIPRF--PLYR-NGFEPAAHYPGI-NP-VFSPLVSQVA-----
----------KKVNDPASIPKTDEEAKELHMFVSSANPTSVSEG--ELHVF---GGSDIS
-INLQQ----SVNPKELHVHV--H-PQSHLPGANHTQDEHARQGFSFGNRR-DLKVED-V
DNNGSK-LDKFRSILTAELAPK---------HPMDEGKTSMPPSSVMIKLICVMTFRKLT
RNPNTYSSLLGVVWSLISFKCHLDMPLILYKSYHIISDAGIGMAMFSLGLFMGMGDRIIA
CGTKHALFAMLLRFLVGPAVFAAASYLVGLRGVSLNVSTVQAALPQGIVPFVFAKEYNVH
PEILSTAVIFGMIVTLPTALLYYILLGL--
>gnl_Phypa_v3.3_Pp3c24_2970V3.1
MINGHDIYNVLSAMVPLYVAMMLAYGSVKWWGILTPQQCGGINRFVSIFAVPLLSFQFIS
GNNPYAMNFRFIAADAVSKVFVLLCLGLWARYSKRGSLEWMITLFVLITIPNTLVMGTPL
LAAMYGPGPGDLTIQAVVLQCIIWYTLLLLMYEYRAAKILIMQQFPENAGSIVSFKVDSD
VMSLDGREPVLTEAEIGDDGKLHVKVRRSVSSRSQGMHS-AHHSMPSSKALTPRPSNLTG
AEIYSMHSSVNLTPRDSSFNQGEYFSMMAQR-----SPHRQSNFDISDVYSLQSSRGPTP
RTSNFNEENSK--NL--TSPRF--PLYR-NVNDPTGHYPGSQNP-VYSPRASQIA-----
----------KKVKDTRTSPKSDEDAKELHMFVWSANASPVSEA--GLHVF---GGNDTS
-ANLHQ----SFDPKEVRMLV--H-PQSRHPEANPTYDNYAQEDFSFGNRN-DLKLED-L
DKDGPR-LDKFGSTSTAELTPK---------VPEDEAKKSMPPSAVMIKLIAVMTFRKLV
WNPNTYSSLLGVIWSLVANRWHFTMPLILYKSVHILSDAGLGMAMFSLGLFMGLGDRIVV
CGRKMAIFGMSLRFLAGPAVFAAASYLVGLRGVPLKVSIVQAALPQGIVPFVFAKEYGVH
PEMLSTAVIFGMLIALPITMVYYILLGL--
>gnl_Phypa_v3.3_Pp3c23_10200V3.1
MINGHDIYNVLSAMVPLYVAMMLAYGSVKWWGILTPQQCGGINRFVSIFAVPLLSFQFIS
GNNPYAMNFKFIAADAVSKVLVLLCLGLWARYAKRGSLEWMITLFVLITIPNTLVMGTPL
LAAMYGAGPGDLTVQAVVLQCIIWYTLLLVMYEYRAAKILIMQQFPENAASIVSFKVDSD
VMSLDGREPVLTEAEIGDDGKLHVKVRRSVSSRSQGMHS-AHHSMPSSKALTPRPSNLTG
AEIYSMHSSVNLTPRDSSFNQGEFHSMMSQR-----SPHRQSNFDTSDVYSLQSSRGPTP
RSSNFNEENSK--NM--NSPRF--PLYR-NGTDCTGHYPGSQNP-VYSPQASQIA-----
----------KKVKDPKASPRADEDAKELHMFVWSANASPVSEA--GLHVF---GGNDTS
-ANLQQ----RFDPKEVRMLV--H-PQLGLAAASPTYDEYTREDFSFGNRN-DLKLED-L
DKDGPR-LDKFGSTSTAELTPK---------LAEDEAKKSMPPSAVMIKLIAVMTFRKLV
WNPNTYSSLLGVIWSLVANRWHLSMPLILYKSVHILSDAGLGMAMFSLGLFMGLGDRIIV
CGTKMAVFGMALRFLAGPAVFAAASYLVGLRGVPLKVSIVQAALPQGIVPFVFAKEYGVH
PEILSTAVIFGMLIALPITMVYYILLGL--
>gnl_Pinta_v2.0_PITA_000024726-RA
MINGADIYNVLSAVVPLYVAMILAYGSVKWWKIFSPDQCSGINRFVALFAVPLLSFHFIS
TNNPYAMNLRFIAADSLQKIIILAMLVIWAKVGKRGSQEWMITLFSLSTLPNTLVMGIPL
LKAMYGNFSGDLMVQVVVLQCIIWYTLMLFMFEYRGAKLLIMEQFPDTAASIVSFRVDSD
VLSLDGREPIQTDAQVGEDGKLHVTVRKSTSCLSVLSSH-RSQG---ALSLTPRPSNLSN
AEIYS-----NPTPRGSSFNHADFYSLFTNR---AAMSPRASNFGLSDVYSLHSSRGPTP
RNSNFDEENFKDNANN-NSPRFPRPYGPSQGPGSVSSYPTP-SPTVLSPNVSKTGKTT--
--------------GDQQRMMATDDNKELHMFVWSSSASPVSEA-NHHHVF---AGSDI-
-APDNNHNSNS-HVKDIRML-SS--PLTLNGTKGLTYEDYFRQEFSFGNRG-MSPQEEIH
SKEVPPSLSKFGSSSTAELHPK---------RQHEPRFASMPPASVMTRLILIMVWRKLI
RNPNTYSSLVGLIWALVSYRWGIAMPRIMEGSIRILSDAGLGMAMFSLGLFMALQPRIIA
CGNSIAAFAMAVRFLTGPAVMAAASIAVGLRGVFLHVAIVQAALPQGIVPFVFAKEYNVH
PDILSTAVIFGMLIALPITLVYYILLGV--
>gnl_Pinta_v2.0_PITA_000012975-RA
MITWKDLYTVISAVVPLYVTMFFAYGSVKWLKVFSPEQCAGINKFVAVFAVPLLSFEFIS
RINPYKLNFTFIAADVVSKAMALLVLGLWAKWSHRGSLDWVITLFSLSTLPNTLVMGIPI
LKAMYGDSAEKLMVQTVVLQSIIWYTILLFLYEYRSAKML-----HDNVPSILKERENS-
--------SLSRDAQVDVDNRIHVVVRKSSSSSSQRFNS-SSQRISNSLHLMPMAMTHSD
LDMYSVHSSRLQCPMDSGYKIT----MV-------------------------SEKTPTP
TEGIFSDDSSTI-------------------------TPHNA---MASPSA---------
----------------HHPDIEDECSKEIQKFVWSCESSLLSEGKSSFKTLH---SNLFS
NVIDPEQL-----HKEVS--VRDHLP-------------MGDGDF-------------VI
EKELPESISK----ATPALAIKVDK-----SDGKDLSEPNSPHAAAVMRIILGMVGRKLL
CNPNSYSSVIGMIWALISARLHVELPPMVQGSVTILSNAGLGMAMFSLGLFMALQPRIIS
CGTSLALLAMLMRFLAGPAFMGIASIATGLRGTVWHLSIVQAALPQGIVPFVFAREYDLH
SDILSTAVIFGMLVSLPITVAYYVLLEVHS
>gnl_Poptr_v3.0_Potri.010G112800.1
MISWNDLYNVLSAVIPLYVAMILAYGSVRWWKIFSPDQCSGINRFVAIFAVPLLSFHFIS
TNDPYAMNFRFIAADTLQKIIMLIALGIWTNFTKNGSLEWMITIFSVSTLPNTLVMGIPL
LTAMYGKYSGSLMVQIVVLQCIIWYTLLLFLFEYRGAKMLIMEQFPETAASIISFKVDSD
VVSLDGRDFLETDAEIGDDGKLHVTVRKSNASRRSLGPG-------SFSGMTPRPSNLTG
AEIYSLSSSRNPTPRGSNFNPSDFYSMMGVQGFP----GRHSNLGPADLYSVQSSRGPTP
RPSNFEENCAP-TATL-SSPRF--GFYPAQT--VPTSYPAP-NPEFASTVTKTAKNQQ--
---------------Q-QNSKANHDAKELHMFVWSSSASPVSEG-GGLHVF---GGADFG
-ASEQSGRSDQ-GAKEIRMLVADH-PQNGETKTIPQQGDFAGEDFSFAGRG-GDDD--QR
EKEGPTGLNKLGSSSTAELQPK---AAEA----DSGGSRKMPPASVMTRLILIMVWRKLI
RNPNTYSSLIGLTWSLVAFRWHVEMPKIIKQSISILSDAGLGMAMFSLGLFMALQPKLIA
CGNSVATFAMAVRFLTGPAVMAAASIAVGLRGTLLHVAIVQAALPQGIVPFVFAKEYNVH
PAILSTAVIFGMLIALPITLVYYIFLGL--
>gnl_Poptr_v3.0_Potri.006G037000.1
MISLTDLYHVLTAVVPLYVAMILAYGSVKWWKIFSPDQCSGINRFVALFAVPLLSFHFIS
TNNPYAMNYRFIAADTLQKIIVLVVLAIWTRVISRGSLEWSITLFSLSTLPNTLVMGIPL
LKGMYGEASGSLMVQIVVLQCIIWYTLMLFLFEYRGARILIGEQFPDTAGSIISFRVDSD
ILSLDGREPLQTDAEVGEDGKLHVTVRKSTSSRSDVFSR-MSHGLNSGLSMTPRPSNLTN
AEIYSLQSSRNPTPRASSFNHTDFYS----KNAS-NASPRHSNFS---------------
-NLQFDEESGG-LGV-GNVPR-------ANG----SAYPTPPNAGIFSP-----------
-------GGKKKANG-------TENGKDLHMFVWSSSASPVSE--GGLHVF---RGGDYG
N--D--------------LGVA-N-QK--D------YEEFGRDEFSFGNRP-VPNG---V
DRDGPV-LSKLASSSTAELHPK---SAA----NGEPKPTAMPPTSVVTRLILIMVWRKLI
RNPNTYSSLIGLTWSLVSFKWDLEMPQIIAHSISILSDAGLGMAMFSLGLFMALQPRIIA
CGNSVAAFAMSVRFLTGPAVMAAASFAVGLRGVLLHIAIVQSALPQGIVPFVFAKEYNVH
PDILSTGVIFGMLIALPITLVYYILLGL--
>gnl_Poptr_v3.0_Potri.018G139400.1
MITGKDIYDVLAAIVPLYVAMILAYGSVRWWKIFTPDQCSGINRFVAVFAVPLLSFHFIS
SNDPYAMNFRFIAADTLQKVVILGALFIWQAFSKRGNLEWMITLFSLSTLPNTLVMGIPL
LKAMYGDFSGNLMVQIVVLQSVIWYTIMLFLFEYRGARLLISEQFPETAGSITSFRVDSD
VVSLNGREPLQADAEIGDDGKLHVVVKRSNASSIVS-SFNKSHGLNSITSMTPRASNLTG
VEIYSVQSSREPTPRASSFNQTDFYAMFASK----AASPKHGSFQIGDVYSLQSSKGATP
RTSNYDEEMLK-LG----KKKGRTELFN-GG-SLVSSYPPP-NPMF-SGSTS--------
------GGPKKKES------SGAMPNKELHMFVWSSSASPVSEG-NLRHAVNRAASTDFG
-VTDPSKAAFQPESKAMNL-I---------------------ENMSPSGKWSGEKEHD--
VEDGC----KNVSPF--TCQKKMDMAA------DGSKKHQMPPASVMTRLILIMVWRKLI
RNPNTYSSLLGVIWSLVSYRWNIKMPSIVSGSIAILSDAGLGMAMFSLGLFMALQPKIIA
CGKSVATFAMAVRFLTGPAVIAATSIAIGIRGVLLHVAIVQAALPQGIVPFVFAKEYNVH
PDILSTAVIFGMLIALPITVLYYVLLGV--
>gnl_Poptr_v3.0_Potri.016G035300.1
MISIGDLYHVLTAVVPLYVAMILAYGSVKWWKIFSPDQCSGINRFVALFAVPLLSFHFIS
TNNPYAMNLRFIAADTLQKIIVLVVLAIWSRASSRGSLEWSITLFSLSSLPNTLVMGIPL
LKGMYGHSSGSLMVQIVVLQCIIWYTLMLFLFEYRGARILIGEQFPDTAGSIISFRVDSD
ILSLDGREPLQTEAEVGEDGKLHVTVRKSTSSRSEVFSH-MSHGLNSGLSLTPRPSNLTN
AEIYSLQSSRNPTPRASSFNHTDFYSMVNGK----NASPRHSNFT---------------
-NLQFDEESGG-LGV-GNVPR-------ANG----SAYPAPPNAGIFSP-----------
-------GGKKKANG-------AENGKDLHMFVWSSSASPVSE--GGLHVF---KGGDYG
N--D--------------LGVA-H-HK--D------YDEFGRDEFSFGNRP-GPNG---V
DRDGPV-LSKLGSGSTAELHPK---SAA----NGEAKPTVMPPTSVMTRLILIMVWRKLI
RNPNTYSSLIGLTWSLVSFKWNIMMPAIIADSIAILSNAGLGMAMFSLGLFMALQPRIIA
CGNSIASFAMGVRFLTGPAVMAAASFAVGLRGDLLRIAIVQAALPQGIVPFVFAKEYNVH
PDILSTGVIFGMLIALPITLVYYILLGL--
>gnl_Poptr_v3.0_Potri.015G038700.1
MISLLDFYHVMTAMVPLYVAMILAYGSVKWWKIFTPDQCSGINRFVALFAVPLLSFHFIS
TNDPYNMNLRFITADSLQKIIVLVVLALWTKLSKRGCLEWTITLFSLSTLPNTLVMGIPL
LKGMYGDYSGSLMVQVVVLQCIIWYTLMLFMFEYRGAKLLISEQFPDTAGSIVSIHVDSD
IMSLDGRQPLETEAAIKEDGKLHVTVRKSNASRSDIFSR-RSQG---LSSTTPRPSNLTN
AEIYSLQSSRNPTPRGSSFNHTDFYSMMAA--------GRNSNFGASDVYGLSASRGPTP
RPSNFEEEHGG-----SNKPRF--HYHAPGG---ATHYPAP-NPGMFSPTTASKGVS-AN
ANNTAAAAA-KKPNGQ-AQQKAED-GRDLHMFVWSSSASPVSD------VF---GGHDYG
-AHDL---------KDVRVAVS---PGKVEGQRENQEDYLERDDFSFGNRG-LDRE-R-N
SHE----GEKVG---------------------FDGKPKPMPPTSVMTRLILIMVWRKLI
RNPNTYSSLIGLIWSLVSFRWNVKMPLIIAKSISILSDAGLGMAMFSLGLFMALQPRIIA
CGNSIAAFSMAVRFLTGPAIMAAASIAVGIRGTLLHIAIVQAALPQGIVPFVFAKEYNVH
PEILSTGVIFGMLIALPITLVYYILLGL--
>gnl_Poptr_v3.0_Potri.002G072200.1
MITAGDFYKVMCAMVPLYFAMLVAYGSVKRYKIFTPEQCSGINRFVAVFAVPVLSFHFIA
QNNPYQMDTRFIMADTLSKVLVLVLLSIWVIFFN-GGLDWLITLFSIATLPNTLVMGIPL
LKAMYGDFTQSLMVQVVVLQCIIWYTLLLFLFEYRAATLLIKTQFPPKAASISKIELDND
VISLDGRDPLRTESETDGNGRLRVRIRRSTSSAPDS-------ALSSSICLTPRPSNLSN
AEVFSVSTPAPLQEY---LCNGDL-G--GHR---SGTSPRLSGYASSDAYSLQ----PTP
RTSNFNEDL-T-NAT--NTPFWAR-------------SPVA----ISSPAV---------
------------------------PE---LRLVWESPV-------------MCPNGG---
-------------GKE-----------------------IAEKEISFRDSC---------
---------KM--PAPEETNSK------------AVTSQEMPHAIVMLRLILLVVGRKLS
RNPNTYSSVLGLLWSLVSFKWNVGMPSLVKYSIKIISDAGLGMAMFSLGLFMALQPRIIV
CGKKRATMAMAIRFICGPVVMSTASLAVGMRGERLRAAIVQAALSQGIVPFVFAREYGLH
PDIMSTGVIFGMLVSLPVTLLYYIFIGL--
>gnl_Poptr_v3.0_Potri.005G187500.1
MITADDFYKVMCAMVPLYFAMLVAYGSVKWYKIFTPEQCSGINRFVAVFAVPVLSFHFIA
QNNPYQMDTKFILADTLSKVLALVLLSVWAVFFN-GEFDWLITLFSVATLPNTLVMGIPL
LKAMYGDFTQSLMVQVVVLQCIIWYTLLLFLFEYRAATLLIKAQFPPTAATISKIELDDD
VISLDGRDPLRTESETDGNGRIRVRIRRSTSSAPDS-------ALSSSICLTPRPSNLSN
AEVFSVNTPVPLHEY---LCNGDL-G--A-R---SGTSPRLSGYASSDAYSLQ----PTP
RASNFNEDL-T-NAT--NTPFWVR-------------SPVA----IYSPAV---------
------------------------PE---VKLVWESPV-------------ICPNGG---
-------------GKD-----------------------VPGKEISFRDSC---------
---------KM--PAPEESNSK------------SVSNQEMPHAIVMIRLILVVVGRKLS
RNPNTYSSVLGLLWSLASFKWNVGMPSLVKYSIKIISDAGLGMAMFSLGLFMALQPRIIV
CGKKRATMAMAIRFICGPIVMSTTSVAVGMRGVRLRAAIVQAALSQGIVPFVFAREYGLH
PDIMSTGVIFGMLVSLPVTLIYYIFLGL--
>gnl_Poptr_v3.0_Potri.008G129400.1
MISWNDLYNVLSAVIPLYVAMILAYGSVRWWKIFSPDQCSGINRFVAIFAVPLLSFHFIS
TNDPYSMNFRFIAADTLQKIIMLFALGIWTNFTKNGSLEWMITIFSLSTLPNTLVMGIPL
LIAMYDDYSGSLMVQVVVLQCIIWYTLLLFLFEYRGAKMLIMEQFPETAASIVSFKVDSD
VVSLDGRDFLETDAEIGDDGKLHVTVRKSNASRRSLGPG-------SFSGLTPRPSNLTG
AEIYSLSSSRNPTPRGSNFNPSDFYSMMGVQG------GRHSNLGPADLYSVQSSRGPTP
RPSNFEENCAP-MATI-TSPRF--GFYPAQT--VPTSYPAP-NPELASTITKTTKNQQQQ
NHQQQL----LQPQPQ-QNSKVNHDAKELHMFVWSSSASPVSEG-GGLHVF---GGTDFG
-ASEQSGRSDQ-GAKEIRMLVADH-PQNGDSKTIPQAGNFAGEDFSFAGRG-GEDD--QR
EKEGPTGLNKLGSSSTAELHPK---AVGA----DSGGSKQMPPASVMTRLILIMVWRKLI
RNPNTYSSLIGLIWSLIAFRWHVEMPKIIKQSISILSDAGLGMAMFSLGLFMALQPKIIA
CGNSVATFAMAVRFLTGPAVMAAASIAVGLRGTLLHVAIVQAALPQGIVPFVFAKEYNVH
PAILSTGVIFGMLIALPITLVYYILLGL--
>gnl_Poptr_v3.0_Potri.001G205200.1
MISGKDIYQVVSALVPLYAAMILAYGSVRWWKVFTPDQCAGINRFVAVFATPFLVFDFIC
SNNPYKMNLRFIAADSLQKVVVLVVLFIWKATARRGDLDWTITLFSLSTLPNTLVMGVPL
LKSMYGEFTSPLMIQVCFMQSVLWYTLLLSMFEYRGAKRLVAGQFPETAASISSFKVDSA
VVSLGGHEPLETDAEIDDDGKLRVVVRRSSATSSNFSSRDRFDGWNPSVHLPPRASNFSS
VEVFSVQSS----PRASSYRQTDLPNLTN-------------SFG--DIYSLQSSRNSVP
RSSNLEEEMRRK-----------------NG------FPG--SPSCAVP-----------
----------------KEGGGAPAPNKDLHMFVWSSSSSNISDH-------------RY-
-------------ADQIN-----HYP----------------DPFN--------------
---GAD---Q---------EDN-------AAAASTAKKQQMPPATVVARLIAMMVGRKLV
RNPNTYASLLGLLWSLISFRWSIKLPLIVDGSVRILSNAGLGMAMFSLGLFAALQPKVIA
SGKVLALISMAIKFLIGPAVLAATSLAVGLRGDLLRIAIVQAALPSGILPFIFAKEYNLH
ANIQSTSVIFGMVVALPVTIIYYVLLDL--
>gnl_Poptr_v3.0_Potri.012G047200.1
MISLLDFYHVMTAMVPLYVAMILAYGSVKWWKIFTPDQCSGINRFVALFAVPLLSFHFIS
TNDPYKMNFRFIAADTLQKIIVLVVLAFWTMFSKRGCLEWTITLFSLSTLPNTLVMGIPL
LKGMYGDYSGSLMVQVVVLQCIIWYTLMLFLFEYRGAKLLISEQFPDTAGSIVSIHVDSD
IMSLDGRQPLETEAEIKEDGKLHVTVRKSNASRSDIFSR-RSQG---LSSTTPRPSNLTN
AEIYSLQSSRNPTPRGSSFNHTDFYSMMAA--------GRNSNFGASDVYGLSASRGPTP
RPSNFEEENGG-----SNKPRF--HYHAPGG---ATHYPAP-NPGMFSPTTASKGVA-AN
---ANNAAA-KKPNGQ-AQQKAED-GRDLHMFVWSSSASPVSD------VF---GGHDYG
-AHDQ---------KDVRLAVS---PGKVEGHTENQEDYLERDGFSFGNRG-MDRE-M-N
NPE----GEKVG---------------------AAGKPKPMPPTSVMTRLILIMVWRKLI
RNPNTYSSLIGLTWSLVSFRWDVQMPAIIAKSISILSDAGLGMAMFSLGLFMALQPRIIA
CGNSVAAFAMAVRFLTGPAVMAAASIAVGLRGTLLHIAIVQAALPQGIVPFVFAKEYNVH
PDILSTAVIFGMLIALPITLVYYILMGL--
>gnl_Prupe_v2.1_Prupe.8G018200.1
MITAEDFYKVTCAIVPLYFAMLVAYASVKWCKIFTPEQCSGINRFVAVFAVPVLSFHFIS
QNNPYQMDTKFILADTFSKLLVLALLSLWAIFFKAGGLDWLITLFSLATLPNTLVMGIPL
LKAMYGDFTQSLMVQVVVLQCIIWYTLLLFLFEYRAATLLIQTQFPPTAAAITKFEIDDD
VISLDGRNPLCTESETDDNGRIRVRIRRSTSSLPSS-------ALSSSMGLTPRPSNLSN
AEIFSINTP---------LGHGDV-A--G-R---S-ASPQFSGYASSDAYSLQ----PTP
RASTFNEDT-TTTTA--NTPVWGR-------------SPVA----FSSPAF---------
------------------------SG---VRMVWESPV-------------KCESG----
---DQI----QQGRKE-----------------------VGEKEISFRDCT---------
---------KI--PMPEEADTK------------AATNQEMPSALVMLRLILIMVGRKLS
RNPNTYSSVLGLVWSLISFKWDVGMPNLVKYSIKIISDAGLGMAMFSLGLFMALQPRIIA
CGTKRATMGMGIRFICGPLLMSAASVTTGLRGVKLHAAIVQAALPQGIVPFVFAREYGLH
PDILSTGVIFGMLVSLPVTLLYYILLGLY-
>gnl_Prupe_v2.1_Prupe.5G233100.1
MISLSDFYHVMTAVVPLYVAMILAYGSVKWWKIFTPDQCSGINRFVALFAVPLLSFHFIS
SNDPYNMNTRFIAADTLQKLIVLAVLAVWTKVSKRGCLEWTITLFSLSTLPNTLVMGIPL
LKGMYGDFSGSLMVQIVVLQCIIWYTLMLFMFEYRGAKLLISEQFPDTAGSIVSIHVDSD
IMSLDGRQPLETEAEIKEDGKLHVTVRKSNASRSDIFSR-RSQG---LSSTTPRPSNLTN
AEIYSLQSSRNPTPRGSSFNHTDFYSMMAA--------GRNSNFGSSDVYGLSASRGPTP
RPSNYEEDGTG---VVGNKPRF--YHGGQQG-NTTAHYPAP-NPGMFSPTASKNVA--AA
NNNSNAINA-KRPNGQ-AQQKPEDGGKDLHMFVWSSSASPVSD------VF---GSNEYG
-AHDQ---------KEVKLAVS---PGKVEGRRENQEEYLERDDFSFGNRD-QMNM-N-H
EQA----EKAAG----------------------DGKGKVMPPTSVMTRLILIMVWRKLI
RNPNTYSSLIGLTWSLVSFRWHIQMPAIIAKSIAILSDAGLGMAMFSLGLFMALQPRIIA
CGNSIAAFTMAVRFLTGPAVMAAASIAVGLRGTLLHVAIVQAALPQGIVPFVFAKEYNVH
PDILSTGVIFGMLIALPITLVYYILLGL--
>gnl_Prupe_v2.1_Prupe.7G031400.1
MISFTDLYHVLTAVVPLYVAMILAYGSVKWWKIFSPDQCSGINRFVALFAVPLLSFHFIS
TNNPYAMNYRFIAADTLQKVIVLVALAVWSRTSSRGSLEWSITLFSLSTLPNTLVMGIPL
LKGMYGDASGSLMVQIVVLQCIIWYTLMLFLFEYRGARLLIGEQFPDTAGSIISFRVDSD
IISLDGKEPLQTEAEVGEDGKLHVTVRKSTSSRSEIYSR-RSHGPNSGVSLTPRPSNLTN
AEIYSLQSSRNPTPRGSSFNHTDFYSMVNGKNMS-NASPRQSNYG---------------
-NVGFDEEAGG-VGM-G---G-------TNG-PGNSGYPAPPTAGIFSPVTGP-------
-------NAKKKPNG-------ADGGKDLHMFVWSSSASPVSE--GGIHVF---RGGEYG
N--D--------------IGVA-H-QK--D------YDEFGRDEFSFDNRP-NSNG---V
DREGPV-LSKLGSSSTTELHPK---TA-----HGEPKATAMPPASVMTRLILIMVWRKLI
RNPNTYSSLIGLTWSLVSYKWHVVMPAIVARSIAILSDAGLGMAMFSLGLFMALQPKMIA
CGNSVASFAMAVRFLSGPAVMAAASIAVGLRGVLLHIAIVQAALPQGIVPFVFAKEYNVH
PDILSTGVIFGMLIALPITLVYYILLGL--
>gnl_Prupe_v2.1_Prupe.1G071800.1
MITGKDIYDVFAAIVPLYVAMILAYGSVRWWKIFTPDQCSGINRFVAVFAVPLLSFHFIS
SNDPYAMNYQFILADSLQKVVILTALFLWQAFSKRGNLEWMITLFSLSTLPNTLVMGIPL
LKAMYGDFSGTLMVQIVVLQSVIWYTLMLFMFEYRGAKLLISEQFPETAASITSFRVDSD
VVSLNGREPLQTDAEIGDDGKLHVVVKRSSASSMVS-SFNKSHGLNSLTSMTPRASNLTG
VEIYSVQSSREPTPRASSFNQTDFYAMFASK----APSPKHGSFQFGDVYSVQSSKGVTP
RTSNFDEEALK-MST--NKKRGAREIFN-GG--MVSSYPPP-NPMF-SGSTS--------
------GGPKKKDSGS----GGAAPNKELHMFVWSSSASPVSEG-NLRHAVNRAASTDFG
-VIDPSKAAAQHESKGMHL-I---------------------ENMSPGRKMSGDRELE--
TEEGS----KSASPY-SSCQKKVDMEG------GVAKKHQMPPASVMTRLILIMVWRKLI
RNPNTYSSLLGVAWSLISYKWHIKMPTIVSGSISILSDAGLGMAMFSLGLFMALQPKIIA
CGKSVATFAMAVRFLTGPAVIAATSIAVGLRGVLLHVAIVQAALPQGIVPFVFAKEYNVH
ADILSTAVIFGMLVALPITILYYFLLGL--
>gnl_Prupe_v2.1_Prupe.1G071700.1
MITGKDIYDVFAAILYTWLAMILAYGSVRWWKIFTPDQCSGINRFVAVFAVPLLSFHLIS
SNDPYAMNYKFILADSLQKVVILVALFLWRAFSKRNNLEWMITLFSLSTLPNTLVMGIPL
LKAMYGDFSGTLMVQIVVLQSVMWYTLILFMYEYRDAKLWVSEHFPETAASITSFRVDSD
VVSLSGREPLQTDSEIGDDGKLHVVVKRSNAL-----SFNRSHRLNSLNSMTSRVSNLTG
VEFYSVQSSLETTTRASSFNQTDFYAMFASK----APSSKHGSFQFGD------------
-----NEEALK-MST--NKKRRGREVFN-DG--MVSSYPPA-NPMF-ERSTS--------
------GVPKKKDSGD----GEAVRNKDLHMFVWNSSASPDPEG-NLRHAVNRAASTDFG
-VIDPSKAAAQHESKGMHL-I---------------------ANMSPGRKTSADRELE--
IEEGS----KSESPY-GSFRKKVDMEDG-----GVAKNHQMPRASIMIRLILIMIWRKLI
RNPNTYASLLGLAWSLISYKWHIKMPTIVSGSISILSDAGFGMAMFSLGLFMALQPKIIA
CGKSVATFAMAIRFLAGPAVIAGTSIAVGLRGVLLHVAIVQAALPQGIVPFVFAKEYNVH
ADVLSTAVIFGMLLNVAVTIIYYILLGL--
>gnl_Prupe_v2.1_Prupe.1G324900.1
MISWHDLYNVLTAVVPLYVAMILAYGSVRWWKIFSPDQCSGINRFVAIFAVPLLSFHFIS
TNNPYTMNFRFIAADTLQKIIMLFALGLWTNFTRNGSLEWMITIFSLSTLPNTLVMGIPL
LIAMYGPESGSLMVQVVVLQCIIWYTLLLFLFEYRGAKLLIMEQFPETAASIVSFKVDSD
VVSLDGRDFLETDAEIGDDGKLHVKVRKSNASRRSL------------SAMTPRPSNLTG
AEIYSLSSSRNPTPRGSNFNPSDFYSMMGVQGFN----TRHSNFGPADLYSVQSSRGPTP
RPSNFEETPMP-QAQT-TSPRF--GFYPAQT--VPASYPGP-NPEFSAPVSKSSTKNQ--
---QQPQVAAQQALGATKTNSHPHDAKELHMFVWSSSASPVSEG-GGLHVF---GGTDFG
-ASEQSGRSDQ-GAKEIRMLVADH-PQNGENKSGGGEGVYGGEAFSFGGRGEGEEE---R
EKEGPTGLNKVGSSSTAELHPK---GGGG-EHDPSGSGKQMPPASVMTRLILIMVWRKLI
RNPNTYSSLIGLIWSLIAFRWHVAMPKIIAKSISILSDAGLGMAMFSLGLFMALQPKIIA
CGNSVAGFAMAVRFLTGPAVMAAASIAVGLRGTLLHLAIVQGYIVDSVTNYSYSRTVNVC
HRSLNTRVVA----QLCHTLVCYKLSGI--
>gnl_Selmo_v1.0_234325
MISAHDFYVVMSAVVPLYVAMILAYGSVRWWKILTPDQCGGINRFVAIFAVPLLSFQILA
TNNPYKMNAQFIAADVLQKLAILAVLLVWCRYSSNGSMEWTITLFMLATLPNTLVMGIPL
LAAMYGTESGSLVVQAVVLQCIIWYTLLLVFYEYRSARNLIRDQFPKTAASIVSFKVDSD
VVSLDGREPIQADAEIGDDGKIHVTVRRSTASRHDLYPP-SP--IASSKALTPRPSNLTG
ADIYSIHSSRNMTPRESSFNHAEYYSMMMMMAFPPPPPPRHSSFTASDIYSLHSSRGPTP
RTSNFNIEEQHRSTK--SAPRM---------------IPPPVAPP--APAP---------
----------------PVLNAAASKNDLVHMFVWSSSGSPISEG--NVRML----NDDFS
N-----------NNKDVRLLVDDS----TATA-----ASGAPHDFSFGHAG-GVDE--NS
STNIPA---R-NSSSGLEMPPK-------SSNLADDQPTEMPSVGVMTRLIVDMVWRKLI
RNPNTYSSLLGLGWALVAYKWHVRMPAIIDNSIQILSKAGLGMAMFSLGLFMALQKRILV
CGTSMALFGMVVRFVTGPAVMAATSIAVGLKGVNLHVSIVQASLPQGIVPFVFAKEYNVH
PDVLSTAVIFGMLVAFPITMLYYVLLGL--
>gnl_Selmo_v1.0_102666
MISGGDFYQVMAAVVPLYVAMILAYGSVRWWGILTPEQCSGINRFVALFAVPLLSFQIIS
KNNPYLMNPQFIAADAIQKAAVMLVLAIWARYSSRASFEWVITHFMVATLPNTLVMGIPL
LYAMYGEKHGSLVVQAVVLQCIVWYTLLLVMYEYRSAKILILEQFPDTAASIVSFKVDSD
VISLDGRDPVLTEAEVGDDGRIHVKVRKSTSSAQSARSP-AS--MFSSKAGTPRPSNLTG
AEIYSLHSSRNMTPRDSSFTRGDAYLMSG----------GNSSLMSSNIFTGHGTYSPSP
S---------------------MQ-------------LPKKVNNNISSTTG---------
----------KDNS--PQGKSADYDAKELHMFVWSSSASPTSEK--GLHVF---GGTDF-
-ARDGA----KFDPKETKL--------------------YLHQEFSFADRN-GAYD--PS
DKLEPN-LAKLESSSTVELAPKPNL----NGGGTGEGNQAMPPATVMTRLILDMVWRKLV
RNPNTYSSLIGLVWALVSFRWNVKAPKLIEKSITILSDAGLGMAMFSLGLFMALQPRILA
CGTSMAMFGMLLRFFCSPAIMSVASIAVGLRKLDLRAAIVQAALPQGIVPFVFAKEYNVH
PDVLSTAVIFGMLVALPITLLYYVLLGI--
>gnl_Selmo_v1.0_119024
MITLQEFYTVMSAVVPLYVAMILAYGSVRWWKLLTPAQCSGINRFVAIFAVPLLSFQIIA
HNNPYDMNPRFVAADVLQKLIVLAVLASWSRLKKFSSLDWAITLFMVSTLPNTLVLGIPL
EVAMYGEKPAELVVQAVVLQCIVWYTLLLFLYEYRSAKNLILEQFPPSAANIVSFRIDPD
VISLDGQQQIKTEAEIGQDGKIHVQVKRSPPPQPPPLPPDRSPGPLSSKAGTPRASDLTG
VEIYSVQSSRNMTPTGSY----DLGLMTGTH----GSSPRPSTLSSNELYSNHSSNMHTP
REPPSEEQTEA--------------------------------------AR---------
----------------MDYQQQQYESREMQMLVWSSSNSPASDR-----------G----
---------------ETRLLISKY----VSIS-------VSREDTTLSEKN--------L
KSELPC---KF----T---PPK-------LVDSDSSAPTQMPPPTVMTKLIVRMMWKKLI
RNPNTYASLLGLAWALISFRWNVGMPKILEHSITILSDAGLGMAMFSLGLFMALQSSLIA
CGTTMAVVVMIIRFVTGPAIMSATSIAVGLRNVQLRASIIQAALPQGIVPFVFAKEYNVH
PDVLSTAVIFGMLISLPINLLYYVLLGL--
>gnl_Selmo_v1.0_231064
MISPAEFYSVMAAMVPLYVAMLLAYASVRWWGILTPDQCSGINRFVAIFAVPLLSFQIIA
HNNPYDMSLKFVLADALQKIIVLAVLGAWARYSRRGSLEWMITLFMLATLPNTLVMGIPL
LNAMYGGDPSRLVVQAVVLQCIVWYTLLLVLFEYRSAKILVAQKFPKPAAAIASVKADPD
VVSLSFKEGLTTEASVGEDGKIYVQLKRSPPPIRTAPATNAS--AFSSKASTPGASDLSN
AEIYSVHSSSVLTPGHSFSDRR-----------------------------LL-----AD
GGADHQE-----------------------------------------------------
----------------GQRRG----GRVLQL------------------------G--L-
-------------ERDVR--VCEEV--A-----------VGGEALA---EG-------ET
ERNRPW---KL--------PSK-------DAAAKLPDDPDMPSTAVMTKLILDMVWRKLV
RNPNTYSSLLGLTWALISFRWNLRMPKIIEGSITILSDAGLGMAMFSLGLFMALQPKLLA
CGTSMTIIGMVIRFVTSPAIMSATSIAAGLRNMDLRASI--AALPQGIVPFVFAKEYNVH
PDVLSTAVIFGMLVSLPITLLYYVLLGL--
>gnl_Selmo_v1.0_268490
MISPAEFYTVMAAMVPLYVAMLLAYASVRWWGILTPDQCSGINRFVAIFAVPLLSFQIIA
HNNPYDMSLKFVLADALQKIIVLAVLGAWTRYSRRGSLEWMITLFMLATLPNTLVMGIPL
LNAMYGGDPSRLVVQAVVLQCIVWYTLLLVLFEYRSAKILVAQKFPKPAAAIASVKADPD
VVSLSFKEGLTTEASVGEDGKIYVQLKRSPPPIRTAPATNTS--AFSSKASTPGASDLSN
AEIYSVHSSSVLTPGHSFSDRSDFYLMTSSR----SGTIISSRWTCTELFAVQ-----IT
KKDNNEE-----------------------------------------------------
----------------GASSNLDYDAKELQMFVWSASTSPRSPA--SVAAP----A-KL-
-------------RKKVL--MHEEVPEE-----------VTRSAAA---VQ-------PA
ERNRPW---KL--------PSK-------DAAAKLPDDPDMPSTAVMTKLILDMVWRKLV
RNPNTYSSLLGLTWALISFRWNLRMPKIIEGSITILSDAGLGMAMFSLGLFMALQPKLLA
CGTSMTIIGMVIRFVTSPAIMSATSIAAGLRNMDLRASIVQAALPQGIVPFVFAKEYNVH
PDVLSTAVIFGMLVSLPITLLYYVLLGL--
>gnl_Selmo_v1.0_99301
MISLHDLYTVLSAVVPLYVAMILAYGSVRWWGILTPEQCGGINRFVAIFAVPLLSFEIVS
SNNPYAMNLKFIAADIVQKLAILAALALWVKLSRHGSLEWLITLFMLATLPNTLVMGIPL
LAAMYGAKPGGLIVQAVVLQCVIWYTFLLFLYEYRSAKLLIQEQFPDTAGSIISFKIESD
VVSLDGREPLQTDAEVGDDGKIHVTVRKSVSSHHSMLSP-RSVGMPSSKALTPRPSNLTG
AEIYSMHSSRNLTPRESSFNRNDFYSLMSTN----IPPPRQSNFTNTDVYSLHSSIFPKP
GDGGFGF------------------------------SPKH-HHGLRSP-----------
----------KLVHNNSAVAAEDPNAKDLHMFVWSSSASPVSEA-HPQHQQQQHGG----
--------------------VGGYVPGR-------QYDEYDRDDFSFGNRP-SFRGDEIA
DKEGPS-LTKIGSSSTAELAPK-----------DGDNKAEMPPARIMTRVILSMVWRKLV
RNPNTYSSLIGVIWALISFKWHIEMPVIVDKSITILSRAGLGMAMFSLGLFMALQKRLLA
CGTSLAIYGMVVRFLTGPAVMAAASIACGLRSVELKVSIVQAALPQGIVPFVFAKEYNVH
PDILSTAVIFGMLVSFPITLLYYVLLGL--
>gnl_Solly_v2.4_Solyc06g059730.1.1
MIGVNDFYKVMCAMVPLYFAMIVAYGSVKWWKIFSPEQCSGINRFVAVFAVPVLSFHFIS
QNNPYQMDTKFILADTLSKILVLVLLSVWAIC--KGQLDWLITLFSVSTLPNTLVMGIPL
LNAMYGDFTQSLMVQLVVLQCIIWYTLLLFLFEYRAATILIKNQFPNVAASITKFEIDND
VISLDGRNPLCTESEIDGNGRIHVRIRRSTSSAPES-------AFSSSIGITPRASNLSN
AEIFSVHTPL--------FGHGDL-G--G-R----AASPRLSGYASSDAYSLQ----PTP
RASNFNEDV-T-TSG--NTPMWVM-------------SPVG----VFSPS----------
-----------------------------SKMAWESS---------------CLNG----
----ER----Q-GYRD-----------------------VGEKEISFRDIS---------
---------NF--PVQEVGAAD--------SNTNNIIKQEMPNALVMLRLIIVMVGRKLS
RNPNTYSSILGLLWSLISFKWNVGMPSLVKYSIKIISDAGLGMAMFSL------------
------AIGMAIRFIGGPLVMSATSIAVGLKGVRLHTAIVQAALPQGIVPFVFAREYGLH
PDILSTGVIFGMLVSLPVTLLYYVLLGL--
>gnl_Solly_v2.4_Solyc03g118740.2.1
MITLSDFYHVMTAVVPLYVAMILAYGSVKWWKIFSPDQCSGINRFVALFAVPLLSFHFIA
ANNPYAMNLRFIAADTLQKLIVLGVLAVWANVSKRGSLEWSITLFSLSTLPNTLVMGIPL
LKGMYGDFSGSLMVQIVVLQCIIWYTLMLFMFEFRGARLLISEQFPDTAGSIVSIHVDSD
VMSLDGRQVLETEAELKEDGKLHVTVRKSNASRSDIFSR-RSGG---FSSTTPRPSNLTN
AEIYSLQSSRNPTPRGSSFNHTDFYSMVAGT------AGRNSNFGANDVYGMSNSRGPTP
RPSNYEEES--------GKSRF--NYHG-GASNSNTHYPAP-NPGMFSPSNNGNK-----
---AHKSTA-KKGD--------QEVGKDLHMFVWSSSNSPVSD------VF---GGHDYT
-ANDQPAA----PNKDVRVPIS---PGKVEGQRNNQENYMERDDFSFANRD-GVDQ-M-N
NQD----GEKAG----------------------ENKAKVMPPTSVMTRLILIMVWRKLI
RNPNTYSSLFGLTWSLVSFRWNLKMPAIIAQSISILSDAGLGMAMFSLGLFMALQPRIIA
CGNSVASFAMAVRFLTGPAVMAAASIAVGLRGTLLHVAIVQAALPQGIVPFVFAKEYNVH
PDILSTAVIFGMLIALPITLVYYIFMGL--
>gnl_Solly_v2.4_Solyc04g007690.2.1
MISWHDLYVVLTAVVPLYVAMILAYGSVRWWKIFSPDQCSGINRFVAIFAVPLLSFHFIS
MNNPYEMNFRFIAADTLQKVIMLIVLCIWSNVTKNGSLEWSITIFSLSTLPNTLVMGIPL
LIAMYGDYSGSLMVQVVVLQCIIWYTLLLFLFEFRGAKMLIMEQFPETAGEIVSFKVESD
VVSLDGQDFLETDAELGRDGKLHVTLRKSNVSRRSF-------------AMTPRPSNLTG
AEIYSLNSSRNPTPRGSNFNHSDFYAMMGFP-------GRLSNFGPVD---------STP
RPSNFEENCAQ------GSPKF--GFYPAQ-----SNYPAP-NPEIASIVSINTK---NQ
QVQYQ-----HQHQQQ-QNGKASHDAKELHMFVWSSSASPVSEA-AGLHVF---GGTDFS
-ANEQSCRSD--GAKEIRMLVPDH-PQIGDNK--DVSQDFGGEEFSFGGST-GDEKKDKE
EKEGLTG-----------VHTT---TTGV----DSGTRKHMPPASVMTRLILIMVWRKLI
RNPNTYSSLIGLIWSLISYRWHVHMPKIIEKSISILSDAGLGMAMFSLGLFMALQPKIIA
CGNTVATFAMAVRFLTGPAVMAAASIIVGLRGTLLHVAIVQAALPQGIVPFVFAKEYNVH
PAILSTAVIFGMLIALPITLVYYIILGL--
>gnl_Solly_v2.4_Solyc05g008060.2.1
MITWHDLYVVLTAVVPLYVAMILAYGSVRWWKIFSPDQCSGINRFVAIFAVPLLSFHFIA
MNNPYEMNFRFIAADSLQKVIMLVVLSLWANLTKNGSLEWSITIFSLSTLPNTLVMGIPL
LIAMYGEYSGSLMVQVVVLQCIIWYTLLLFLFEYRGAKMLIMEQFPETAASIVSFKVESD
VVSLDGHDFLETDAEIGQDGKLHVTVRKSNASRRSF-------------AMDHRPSNLTG
AEIYSLSSSRNPTPRGSNFNHNDFYSMMGFPG------GRLSNFGPADMYSVQSSRGPTP
RPSNFEENCAP-GGLV-SSPRF--GYFPTQQ-PAPGSYPAP-NPEIASAGPKSTKPQQTQ
KQEVQQ----QQQQQQPNAKANNHDAKELHMFVWSSSNSPVSEA-GGLHVF---GGNDFS
-ANEQSGRSD--GAKEIRMLVSDH-TQNGDSKAIPQIGEFGGEDFTFGGNG-GDEE--KG
EKEGPTGLTKLGSSSTSELHPK---LAGV----DAGMGKQMPPASVMTRLILIMVWRKLI
RNPNTYSSLIGLIWSLISFRWHVHMPKIIEKSISILSDAGLGMAMFSLGLFMALQPKIIA
CGNTVATFAMAVRFLTGPAVMAAASIAVGLRGTLLHVAIVQAALPQGIVPFVFAKEYNVH
PAILSTAVIFGMLIALPITLVYYIILGL--
>gnl_Solly_v2.4_Solyc10g080880.1.1
MITVSDLYHVLTAVVPLYVAMILAYGSVKWWKIFSPDQCSGINRFVALFAVPLLSFHFIA
SNNPYAMNYRFIAADTLQKVIVLVVLAIWSRISSRGSLEWSITLFSLSTLPNTLVMGIPL
LKGMYGDASGSLMVQIVVLQCIIWYTLMLFLFEYRGARMLIAEQFPDTGGSIVSFKIDSD
VISLDGKEPLETQAEVGDDGKLHVVVRKSASSRSEIFSR-MSHGHNTGLSMTPRPSNLSN
AEIYSLQSSTNMTPRDSNFNHNDIYSMVNGKNNA-NMSPRTSNFG---------------
-NLGFDEESGF-----G---------------KTNVGYPAPTNAGIFSPAIGP-------
-------GTKKKANG-------TESGKDLHMFVWSSSASPVSE--GGIHVF---RGGDFG
N--E--------------LIGH-H-SK--D------YDDFGREEFSLRDKN-NSNG---C
HREEPV-LKKLGSSSTAELFPR---TA------TETKATAMPAASVMTRLILIMVWRKLI
RNPNTYSSLLGLAWSLISFRWNIQMPLVFAKSISILSDAGLGMAMFSLGLFMALQPKMIS
CGKSIAAFSMAVRFISGPAVMAAASFAIGLRGVLLHIAIVQAALPQGIVPFVFAKEYNLH
PDILSTGVIFGMLIALPITLVYYILLGL--
>gnl_Solly_v2.4_Solyc10g078370.1.1
MISLSDLYHVLTAVVPLYVAMILAYGSVKWWKIFSPDQCSGINRFVALFAVPLLSFHFIA
SNNPYAMNYRFIAADTLQKIIVLFVLAIWSRVSSRGSLEWSITLFSLSTLPNTLVMGIPL
LKGMYGDASGSLMVQIVVLQCIIWYTLMLFLFEYRGARMLIAEQFPDTGGSIISFKVDSD
IISLDGKEPLETQAEVGDDGKLHVTVRKSTSSRSEIFSR-RSHGPNSGLSLTPRPSNLTN
AEIYSLQSSRNPTPRGSSFNHTDFYSMVNGKNA--NMSPRNSNFG---------------
-NYGHDEESGV-AG--G---R-------GNG-QGNAGYPAPTNAGIFSPATGP-------
-------VTKKKANGG------TEGGKDLHMFVWSSSASPVSE--GGIHVF---RGGDYG
N--E--------------LVGA-H-PK--D------YDEFGREEFTFGNKQ-NLNG---N
DREGPV-VR---SSSTTELRPK---IA-----QEETKATAMPPASVMTRLILIMVWRKLI
RNPNTYSSLIGLTWSLVSFKWNVQMPAIIAKSISILSDAGLGMAMFSLGLFMALSPRIIA
CGKTIAIFSMGVRFLTGPAVMAAASIAVGLRGVLLHIAIVQAALPQGIVPFVFAKEYGVH
PDILSTGVIFGMLVALPITLVYYILLGL--
>gnl_Solly_v2.4_Solyc07g006900.1.1
MINGKDIYDVLAAIIPLYVAMILAYGSVRWWKIFTPDQCSGINRFVAVFAVPLLGFHFIS
TNDPYAMNYHFIAADSLQKVVILFALFIWHLFSKRGNLEWVITLFSLSTLPNTLVMGIPL
LKAMYGDFSGNLMVQIVVMQSVIWYTLMLFLFEYRGAKLLIGEQFPETAASITSFRVESD
VVSLNGREPLQADAEIGDDGKLHVIVRRSSASSIIS-SYNKG--ILQSNNMTPRASNLTG
VEIYSVQSSREPTPRASSFNQTDFYAMFASK----TASPKHGSYG-GDVFSLQSSKGPTP
RTSNFEEEMSK-IGSN-KKNRGGRELYN-SS--STASYPPP-NPMF-VGQR---------
----------KKEVGVMSNSNSNSNSKELHMFVWSSSASPTSEG-NHKHAISKGGSSELG
-VLDASKAVLQQEAR---------------------------ENASSVSKGNVDKEIE--
IEDGS----K-------------NI-------EDGEKKSQMPPASVMTRLILIMVWRKLI
RNPNTYASLIGLIWSLISYRWNIQMPSIVKGSISILSDAGLGMAMFSLGLFMALQPKIIA
CGKSVATFSMAVRFLTGPAVIAATSIAIGLRGVLLHVAIVQAALPQGIVPFVFAKEYNLH
PDILSTAVIFGMLVALPITILYYVLLGV--
>gnl_Sorbi_v3.1_Sobic.010G216700.1
MITGRDIYDVLAAIVPLYVAMFLAYGSVRWWGIFTPDQCSGINRFVAVFAVPLLSFHFIS
SCDPYAMQYRFLAADSLQKLVILAALAVWHNVLSRSSLDWTITLFSLSTLPNTLVMGIPL
LRAMYGDFSGNLMVQIVVLQSVIWYTLMLFLFEYRGAKALISEQFPDVGASIASFRVDSD
VVSLNGREALQADAEVGSDGRVHVVIRRSASASTTGGGHGRPYG---SSAMTPRASNLTG
VEIYSLQTSREPTPRGSSFNQSDFYAMFNSK----MASPLAQ---------------PGA
RAPGLDEQVAN---------KF------ASGGDATAAYPAP-NPGMMPPPR---------
----------KKEL-----GSNSNSNKELHMFVWSSSASPVSEA-NLRNAVNHAASTDFA
-AVPPP-PMP--DPKGVST-V------------------------TPAKKPANGGDLE--
IEDGLKGLAKSGSPYVAP-RKK-----GADAPGLEEAAHPMPPASVMTRLILIMVWRKLI
RNPNTYSSLIGLVWSLVSFRFNIQMPSIIKGSISILSDAGLGMAMFSLGLFMALQPKIIS
CGKRVATFAMAVRFLTGPAVIAATSIAIGLRGVLLHVAIVQAALPQGIVPFVFAKEYNCH
PQILSTAVIFGMLIALPITILYYVLLGI--
>gnl_Sorbi_v3.1_Sobic.010G051000.1
MISWHDLYTVLCAVVPLYVAMVLAYGSVRWWGVLTPDQCAGINRFVAVFAVPLLSFHCIS
TSDPYVMNLRFIAADTLQKVLVLAALAVWSYLNKREPLDWSITLFSLSTLPNTLIMGIPL
LVAMYGQYSGDLLVQVVVLQCIVWYTLLLVLYEFRAARVLIAGQFPAGTAAIADVRVDPD
VVSLAGSQ--EAQAEVAPDGRMRLVVRRSTSAPS------RS--LAAATAATPRPSNLTG
VEIYSMSSSRNATPRGSSIAHADIGW--AAA---GASSLRMSSFGAADLFSLH----PTP
RPSSFDEQAVRA------------------------------------------------
----------------AATVAPSNDPRDVHMIEWSSGASTTSEV-RGLPVF---HGGDL-
-------------HRDSRL-VSE-VPPR-----------AMRERVTFPA---------AA
GQD---ALTKLESGSTEEERKDKDA----GAGAGGQQTAAAAPAGVMMRLIVTMVWRRLI
RNPNTYASVVGLTWSLISFRFHVAMPVLVKNSISILSDAGLGMAMFSLGLFMATQPKIIA
CGNKVAAITMAIRFLFGPAVMAATSAAIGLRGTLLRVAIVQAALPQGIVPFVFGKEYNLH
AAILCTGVIFGMLIALPITLVYYIILGLL-
>gnl_Sorbi_v3.1_Sobic.010G095100.1
MITGTDFYHVMTAMVPLYVAMILAYGSVRWWRIFTPDQCSGINRFVALFAVPLLSFHFIS
TNNPYTMNLRFIAADTLQKLIVLALLTAWSYLSRRGCLEWTITLFSLSTLPNTLVMGIPL
LKGMYGDFSGSLMVQIVVLQCIIWYTLMLFMFEYRGARILITEQFPDTAGAIASIVVDPD
VVSLDGNDAIETEAEVKEDGKIHVTVRRSNASRSDIYSR-RSMG---FSSTTPRPSNLTN
AEIYSLQSSRNPTPRGSSFNHTDFYSMVG----------RSSNFAAGDAFGLR--TGATP
RPSNYEEEAQGG-----KAA-----------NKYGGQYPAP-NPAMAAQPMTKQGLKK--
----------AAANGQ----AKGEDGKDLHMFVWSSSASPVSD------VF---GNGEYN
---DAA------AVKEVRMAVS---PRKADGRKERGEDFTERDDFSFGNKG-AAER---D
AEA---GDEKAAALQVGNA------------CGVAAAPAAMPPTSVMTRLILIMVWRKLI
RNPNTYSSLIGLVWSLVCFRWNFEMPAIILKSISILSDAGLGMAMFSLGLFMALQPRIIA
CGNKVATFAMAVRFLTGPAVMAAASLAVGLRGTLLHVAIVQAALPQGIVPFVFAKEYGVH
PDILSTAVIFGMLIALPITLVYYILMGL--
>gnl_Sorbi_v3.1_Sobic.003G235800.1
MISGNDVYTVLTAMVPLYVAMFLAYGSVRWWRIFTPDQCSGINRFVAIFAVPLLSFHFIS
TNNPYAMNLRFLAADTLQKLLVLAGLAVWSRLLPTSSLDWSITLFSVSTLPNTLVMGIPL
LIAMYGPYAGSLMVQVIVLQCIIWYTLLLFLFEFRAARMLIADQFPDTAAAIASLHVDAD
VVSLEGGR--ETEAEVAEDGRLHVTVRRSSASSR------RSLL---MVTTTPRPSNLTG
AEIYSMSSSRQHSPRGSNFNHADFFAAMAMVGAPPAGGARASSFGAAELYSMHSSRGPTP
RQSNFDERSASA--------RS---------------SSRP-------------------
----------------AGAVPSCHDAKELHMFVWSSSASPVSEV-SGLPVF---TGG--G
------GGVN--GAKEIRMVVAE-LPQNGSAGKEKAA--TGEEAFGFGGKTATAEDAEAV
EAGGPEQVTKLGSSSAAEVRVKAD-GGGGGGGGGGRAQQQMPPASVMTRLILIMVWRKLI
RNPNTYSSLIGLAWSLIAFRWHISMPAVVAKSISILSDAGLGMAMFSLGLFMALQPNIIA
CGWRATGISMGVRFLAGPAVMTAASLAIGLRGNLLRVAIVQAALPQGIVPFVFAKEYNVH
PAILSTMVIFGMLIALPITLLYYILLGLKP
>gnl_Sorbi_v3.1_Sobic.005G025900.1
MITALDLYHVLTAVVPLYVAMTLAYGSVRWWRIFTPDQCSGINRFVALFAVPLLSFHFIS
TNNPFAMNLRFLAADTLQKVAVLALLFLASRLSRFLGLDWSITLFSLSTLPNTLVMGIPL
LRGMYGGDAGTLMVQVVVLQCIIWYTLMLFLFEYRAARALVLDQFPDAAASIVSFRVDSD
VVSLRGEIELEADAAGGDGGRVRVTVRKSTSSRSEAACS-HSHS---SQSMQPRVSNLSG
VEIYSLQSSRNPTPRGSSFNHTDFFNIVGAG-----------------------AKGGAA
AAAAGDEEKGG----------------------AGGHSPQP-------------------
----------------QAVAAVAAKRKDLHMLVWSSSASPVSERAAAVHVF---GAGDHA
---DVL-------AKGTQ-----------------AYDEYGRDDFSRTKNG-------GA
DKGGPT-LSKLGSNSTAQLYPK---------DDGEGRAAAMPPASVMTRLILIMVWRKLI
RNPNTYSSLIGVIWSLVSYRWGIQMPAIIARSISILSDAGLGMAMFSLGLFMALQPRIIA
CGNKFAVIAMAVRFLAGPAVMAAASIAVGLRGVLLHIAIVQAALPQGIVPFVFAKEYNVH
PDILSTAVIFGMLIALPITLVYYILLGL--
>gnl_Sorbi_v3.1_Sobic.004G240900.1
MITATDFYHVMTAVVPLYVAMILAYGSVRWWRIFSPDQCSGINRFVALFAVPLLSFHFIS
TNNPYTMNLRFIAADTLQKLMVLAMLTAWSHLSRRGSLEWTITLFSLSTLPNTLVMGIPL
LKGMYGDFSGSLMVQIVVLQCIIWYTLMLFMFEYRGARLLITEQFPDNAGAIASIVVDPD
VVSLDGRDAIETEAEVKEDGKIHVTVRRSNASRSDIYSR-RSMG---FSSTTPRPSNLTN
AEIYSLQSSRNPTPRGSSFNHNDFYSMVG----------RSSNFGAADAFGIR--TGATP
RPSNYEDDAAK-------PAKY--PLPVVNAGAAAGHYPAP-NPAVAAAPKKKA------
----------AGTNGQ-------AKGEDLHMFVWSSSASPVSD------VF---GGGDYN
---DAA----A-AVK------S---PRKMDGGAKDRDDYVERDEFSFGNRG-AMDR---D
AEA---GDEKAAAAAVAGGDPN-----------AVAAPTAMPPTSVMTRLILIMVWRKLI
RNPNTYSSLIGVIWSLVCFRWNFQMPAIVLQSISILSDAGLGMAMFSLGLFMALQPRIIA
CGNKVATFAMAVRFLTGPAVMAAASFAVGLRGTLLHVAIVQAALPQGIVPFVFAKEYNVH
PDILSTAVIFGMLIALPITLVYYILLGL--
>gnl_Spipo_v2_Spipo4G0091500
MISGGDFYNVMCAMVPLYFAMFMAYGSVKWWGVFSPEQCSGINRFVAVFAVPVLSFYFIS
QNNPYQMDLKFVLADTLSKIAVLVVLSLWAILS-KGGLDWLITLFSVATLPNTLVMGIPL
LRAMYGDFTQSLMVQLVVLQCIIWYTLLLFLFEYRSATLLIRNNFPPAAAAISRVDVDGD
VISLDGRDPVWADSELDTNGQIRVRIRRSTSSAADS-------AISSSVAMTPRHSSLSG
AEIYSANTPGRPGAAPPSYAGGDAAA--G-K----MMSPRLSGYASSEVYSFH----PTP
RASNFNEDV--------STPVWAK-------------SPAAA---AFSPAV---------
-----------------------NSA---ARAVWEFQQ-----------------PT--G
----------Q-RCKD-----------------------LGEKDLSFRSTS---------
---------KF--VLREEDEPE---------DPEEEIRQKMPPAGVMVRLILIMVARKLL
RNPNTYSSVLGLVWSLISFKWGVGMPVLLKNSINIIADAGLGMAMFSLGLFMALQPRIIA
CGPKMAVLSMAIRFISGPMIVTATSFAVELRGARLRTAIVQAALPQGIVPFVFAREYGLH
PDILSTGVIFGMLVSLPTTILYYVLLGL--
>gnl_Spipo_v2_Spipo15G0027400
MITGTDFYHVMTAMVPLYVAMILAYGSVRWWKIFTPDQCSGINRFVALFAVPLLSFHFIS
TNDPYTMNLRFIAADTLQKLLMLAMLAVWSRLSSRGSLEWTITLFSLSTLPNTLVMGIPL
LKAMYGDYSGSLMVQIVVLQCIIWYTFMLFMFEYRAARLLITEQFPDVAGSIVSIAVDSD
VVSLDGHRAIEADAEVKEDGKVHVTVRRSNASRSDVFSR-RSVG---FSATTPRPSNLTN
AEIYSLQSSRNPTPRGSSFNHTDFYSMA----------GRSSNFGATDAFGMVTSRGPTP
RPSNYYEEDNL-AAGGGAKSRF--HYHTPAPSAAMHGYPAP-NPGVFSPPPTAPAKTV--
--MSNAGGA-RKANGQQTVAKGDEGGKDLHMFVWSSSASPVSD------VF---GGAEYA
AAPDAAAA----PVKDVRMVVS---PGKVDGA---REDFLERDDFSFGNER-EAHE---A
RGSGGD-VGKAAIGGGGKAGGA---DG-----GGLEGKVAMPPTSVMTRLILIMVWRKLI
RNPNTYSSLIGLIWSLVSFRWHVEMPAIVAKSISILSDAGLGMAMFSLGLFMALQPRIVA
CGNSVAAFAMAVRFLTGPAVTAAAAIAVGIRGDLLRISIVQAALPQGIVPFVFAKEYNVH
PQILSTTVIFGMLIALPIDLVYYVLLGL--
>gnl_Spipo_v2_Spipo0G0150000
MITGRDIYGVLAAMVPLYVAMIAAYGSVRWWKVFTPEQCAGINRFVALFAVPLLSFHFIS
SNNPYAMNYRFIAADSLQKAVVLAALVLWSNLTRRGSLDWSITFFSLSTLPNTLVMGIPL
LRAMYGDSAADLMVQIVVLQSVVWYSLMLFLFEYRAAKALIPDQFPDAAVSIASLTVDPD
VLSLCGKEQLQADTEVGEDGQLHVVIRKSSSNCRSTAQSNKSSGINSARSMAARASSMTG
VEIFSVQSSTLMTPRTSSFNQADVYTLS---------------------H----------
-------------------------------------YPAP-NPTLISGTGWSG------
----------KE----LSKNGSA-SNKELNMYTWSSSESPGSEG-------NRAASVDLG
D-------ID---PREIAVSV---------------------DDTSESTRP-----VRGI
DGEADE-LSK----PNRPLQKKEMV----RGSPVPGEDRPMLPTYLMTRLILVMISRKLI
RNPNTYSSLFGLVWSLVSFRY------------------------VNLA-----------
----------------------------------------E-------------------
------------------------------
>gnl_Spipo_v2_Spipo19G0020700
MITWKDFYTVVAAVVPLYVAMILGYGSVRWWRIFSPDQCSGINRFVAVFAVPLLSFHFIA
TNDPYAMDLRFIAADTLQKVIVLAALAVWSNIPSRASFDWAITIFSLSTLPNTLIMGIPL
LTAMYGDFSGSLMVQVVVLQCIIWYTLLLFLFEYRAARLLILDQFPDTAASIVSFKVDSD
VASLSGHEFLQADADVGDDGKIRVTVRKSTSSRRSV------------SLITPRPSNLTG
AEIYSLSSSRNPTPRGSNFNPSDFYSMA----------------------------RPTP
RPSNVDDGHSLT---------------------APAAFP---NPEIAAGKP---------
----------------ISHLHHNHDAKELHMFVWSSSASPVSDV-GGFH------G-EFT
A-------AEQ-GAKEIRMIVAD-PPQR--------------KSVTGGEGG-TEEE---P
AAEGPT--------AAAQFPQD---GGGGMEEKVRGNRQQMPPASVMTRLILIMMWRKLI
RNPNTYSSLVGLIWSLIAFRWHIAMPKIVEQSISILSDAGLGMAMFSLGLFMALQPKIIA
CGNSVASFAMTVRFLTGPAVMAAASIAVGLRGTLLHVAIVQAALPQGIVPFVFAKEYNVH
PTILSTGVIFGMLISLPITLLYYIILGL--
>gnl_Spipo_v2_Spipo3G0023400
MITASDLYHVLTAVVPLYVAMILAYGSVKWWKIFSPDQCSGINRFVAIFAVPLLSFHFIS
TNDPYAMNYRFIAADTLQKLIILAVLAVWTNVSSRGCLEWSITLFSVSTLPNTLVMGIPL
LKGMYGAATGTLMVQIVVLQCIIWYTLMLFLFEYRGARLLIAEQFPDTAGSIISFRVDSD
VISLDGKEPLQTEAELGDDGKLRVTVRKSAASRSDVFSR-HSHGP-AGAAMTPRPSNLSN
AEIYSLQSSRNPTPRGSSFNHADFYTAAAAGGRNPGLSPRSSNFG---------------
-NMGFDEETGG------------------------GKLLRP-NGA---------------
----------------AGARRKGDGGKELHMFVWSSSASPVSEI-GG-QLS---RGGELG
S--------------------DDH-----------CNEALQRDECN--------------
------NLAK----------------------PAAAGASSTPPASVMTRLILIMVWRKLI
RNPNTYSSLIGLIWSLVSFRWGIEMPAIIARSISILSDAGLGMAMFSLGLFMALQPKIIA
CGNSVAAFAMAVRFVTGPAVMAAASIAVGLRGVLLHIAIVQAALPQGIVPFVFAKEYNVH
PDILSTGVIFGMLIALPITLVYYILLGL--
>gnl_Stras_v2.0_SGA_v2.0_scaffold66T22268
MITGTDFYHVMTAVVPLYVAMILAYGSVKWWRIFTPDQCSGINRFVALFAVPLLSFHFIS
TNDPYTMNLRFIAADTLQKLIVLAVLAVWSHTSRRGSLEWSITLFSLSTLPNTLVMGIPL
LKGMYGEFSGSLMVQIVVLQCIIWYTLMLFLFEYRGARTLIAEQFPDTAGSIISFRVDSD
IISLDGKEPLQTEAEIGEDGKLHVTVRKSASSRSEIFSR-RSHGPNSGLSLTPRPSNLTN
AEIYSLQSSRNPTPRGSSFNHTDFYSMVNGR----NVSPRQSNYG---------------
-NAGYDEEGGY-----AGQAR-------ANG--------------MFSPGPGG-------
-------PKKK-----------GENGKDLHMFVWSSSASPVSE--GGIHVF---RGGDYG
N--E--------------AVGA-H-PK--D------YDDFGRDKYSFANKQ-GPNA---T
EREGPV-LSKLGSSSTAELHPK---ASV------ETKPTAMPPTSVMTRLILIMVWRKLI
RNPNTYSSLIGLTWSLVSFKWHVEMPAIIAKSISILSDAGLGMAMFSLGLFMALQPRIIA
CGKSVAAFSMAIRFLTGPAVMAAASIAVGLRGVLLRVAIVQAALPQGIVPFVFAKEYNVH
PDILSTGVIFGMLVALPITLVYYIFLGL--
>gnl_Stras_v2.0_SGA_v2.0_scaffold25T11156
MISGEDFYKVMCAMVPLYFAMLVAYSSVKWASIFTPAQCAGVNRFVAVFAVPVLSFHFIA
QNDPYRMDVWFVVADTASKVFVLAALFAWTALIRRGGLDWLITIFSVSTLPNTLVMGIPL
LKAMYGDFTQSLMVQVVVLQCIIWYTLLLFLFEYRAATILIRAQFPPNAAAITEIHVDND
VISLDGRDPLCTDSEIDGSGRIHVRIRRSTSSAPQ----------SSTVGPTPRASNLSS
AEIFSVATPN------------EF-G--G-R---GPISPRHSGYASSDAYSLQ----PTP
RASNFNEDV-TATA-----------------------SPTP----VFSPA----------
-----------------------------VRMVWESPA-------------EGRGPS--E
---D-----------DV----------------------SGEKDLSFRDCA---------
---------KI--QVEEGSEGK------------DNNNQEMPQAFVMLKLILIMVGRKLS
RNPNTYSSVLGLAWSLISFKWNVGMPSLVKYSIKIISDAGLGMAMFSLG-----------
------------------------------------KSYVSSH-----------------
------------------------------
>gnl_Stras_v2.0_SGA_v2.0_scaffold38T15114
MITWHDLYVVLTAVIPLYVAMILAYGSVRWWKIFTPDQCSGINRFVAVFAVPLLSFHFIS
QNNIYTMNFRFIAADTLQKIIMLAVLSLWANLSRAGSLEWSITIFSLSTLPNTLVMGIPL
LIAMYGEYSGSLMVQVVVLQCIIWYTLLLFLFEFRAAKTLICDQFPDTAASIVAFKVDSD
VVSLDGQDFLETDTQIGDDGKLHVTVRKSNASRRSF---------------SGRPSNLTG
AEIYSLSSSRNPTPRGSNFNHSDFYSMMGMG-------GRLSNFGATDVYSVQSSRGPTP
RPSNYEDNSSG---------KM----------QVQQHYSGK-------------------
----------------AAHHNSSHDAKELHMFVWSSSASPLSEGASGLHVF---GGTDFS
-AAEQSGRSDP-GAKEIRLLVADR-PQNGEPK-----GDHGGDEFSFGGAGHGNEE---K
DKEGANGLSKLGPNSTDDLDQK---AAGG---HEVGPGKNMPPASVMTRLILIMVWRKLI
RNPNTYSSLIGLIWSLVSYRWNVHMPKILEESIKILSDAGLGMAMFSLGLFMALQPKIIA
CGNTVASFAMGVRFLTGPAVMAAASIAVGLRGTLLHVAIVQAALPQGIVPFVFAKEYNVH
PAILSTGVIFGMLIALPITLVYYILLGL--
>gnl_Stras_v2.0_SGA_v2.0_scaffold172T39012
MITSSDFYHVMTAVVPLYVAMILAYGSVKWWRIFTPDQCSGINRFVALFAVPLLSFHFIA
SNDPYAMNFRFIAADTLQKLAVLAALALWSRLSSSGGLDWTITLFSLSTLPNTLVMGIPL
LKGMYGDFSGSLMVQIVVLQCIIWYTLMLFLFEFRAARLLISDQFPAAAASIVSIRVDSD
VVSLDGRHPLETQAEVAADGRLRVTVRRSSASRSDVFSR-RSAAA--PPDAPPRASGLTN
AEIYSLQSSRGPTPRGSSFNHADFYSMMG---------GRASNFGPAD-----GSRGPTP
RPSNFEDER-------------------------------P-RPNFPAT-----------
----------------------AAGNKDLHMFVWSSSASPVSD------VF---GGGDYN
-NNINNNNNNV-GGKEPRVPLS---PTKVERQRENQEGYLERDEFSFTNRG-GGEG---D
NEG----GEKM----------------------DENKAKVMPPASVMTRLILIMVWRKLI
RNPNTYSSLIGLTWSLVSFRWHVEMPAIIAKSISILSDAGLGMAMFSLGLFMALQPRIIA
CGNSVAAFAMAVRFLTGPAVMAAASIAVGLRGVLLRVAIVQAALPQGIVPFVFAKEYNVY
PDILSTAVIFGMLIALPITLVYYILLGL--
>gnl_Stras_v2.0_SGA_v2.0_scaffold39T15174
MISWHDLYVVLTAVIPLYVAMILAYGSVRWWKIFTPDQCSGINRFVAVFAVPLLSFHFIS
TNDPYAMNFRFIAADTLQKVIMLAALALWTSLSRNGSLEWSITIFSLSTLPNTLVMGIPL
LIAMYGEYSGSLMVQIVVLQCIIWYTLLLFLFEYRGAKTLIMDQFPDTAASIVSFKVDSD
VVSLDGQDFLETDAQIGGDGKLHVTVRKSSASRRSF------------SGVTPRPSNLTG
AEIYSLSSSRNPTPRGSNFNHSDFYSMMGFGGRLNSDTGRLSNFNVADMCSVQSSRGPTP
RPSNFEENCAP-GGTM-SSPRF--GHYPAQP--APGSYPAP-NPEIASSTP---------
-----------------------NTAKELHMFVWSSSASPVSEVGSGLHVF---G-----
---EQSGRSDQ-RAKEIRLLVSDHQSQNGEGKAGPQNGDFVKEKFSFSG---AGDE---R
GKEGP----------TSELDPK---AAAA--AGGGRAGKNMPPASVVTRLILIMVWRKLI
RNPNTYSSLIGLIWSLVSFRWHVHMPKIIEQSISILSDAGLGMAMFSLGLFMALQPKIIA
CGNTVATFAMAVRFLTGPAVMAAASIAVGLRGTLLHIAIVQAALPQGIVPFVFAKEYNVH
PAILSTALLFKISTKRCICLLKKSLIGI--
>gnl_Theca_v1.1_Thecc1EG023972t1
MISATDLYHVLTAVVPLYVAMILAYGSVKWWKIFSPDQCSGINRFVALFAVPLLSFHFIS
TNNPYAMNLRFIAADTLQKIIVLVVLAIWSRTSSRGSLEWSITLFSLSTLPNTLVMGIPL
LKGMYGENSGSLMVQIVVLQCIIWYTLMLFLFEYRGARLLIAEQFPDTAGSIISFKVDSD
IISLDGKEPLQTDAEVGEDGKLHVTVRKSTSSRSEIFSR-RSHGPNSGVSLTPRPSNLTN
AEIYSLQSSRNPTPRGSSFNHTDFYSMVNGKNIS-NVSPRQSNFG---------------
-NLGFDEENGL--GV-GNPGR-------ANG----NAYPAPTSAGIFSPVTGP-------
-------GAKKKANG-------TDSGKDLHMFVWSSSASPVSE--GGIHVF---RGGEYG
N--D--------------LGVA-H-QKGAD------YDEYGRDEFSFGNKQ-LTNG---V
DREGPV-LSKLGSSSTTELHPK---ASA----HAETKPSAMPPASVMTRLILIMVWRKLI
RNPNTYSSLIGLTWSLVSFKWDIQMPAIIARSISILSDAGLGMAMFSLGLFMALQPRIIA
CGNTIAAFAMAVRFLTGPAVMAAASIAVGLRGVLLRIAIVQAALPQGIVPFVFAKEYNVH
PDILSTGVIFGMLIALPITMVYYILLGL--
>gnl_Theca_v1.1_Thecc1EG039622t1
MITGKDIYDVLAAIVPLYVAMILAYGSVRWWKIFTPDQCSGINRFVAVFAVPLLSFHFIS
SNDPYAMNYHFIAADTLQKVVILVALFLWQAFTKHGSLEWMITLFSLSTLPNTLVMGIPL
LKAMYGDFSGTLMVQIVVLQSVIWYTLMLFLFEYRGAKLLINEQFPETAGSITSFRVESD
VVSLNGRERLQADAEIGDDGKLHVVVRRSSASSMVS-SFNKSHGLNSLTSMTPRASNLTG
VEIYSVQSSREPTPRASSFNQTDFYAMFASK----APSPKHGSFQVGDVYSLQSSKGATP
RTSNFDEEMMK-IA----KRRGGRELFN-GG--VVSSYPPP-NPIF-SGSTS--------
------GGSKKKESGG----AGAMPNKELHMFVWSSSASPVSEG-NLRHAVNRAASTEFG
-AVDSSKGALQHESRAMHL-I---------------------EHMTPTAKVSGDKDLE--
IEEGS----KSGSPF--SCQKKANMEG------DGSRKQQMPPASVMTRLILIMVWRKLI
RNPNTYSSLFGLTWSLISFRWNIQMPTIVSGSISILSDAGLGMAMFSLGLFMALQPKIIA
CGKSVATFSMAVRFLTGPAVIAATSIAIGLRGVLLHVAIVQAALPQGIVPFVFAKEYNVH
PDILSTAVIFGMLIALPITILYYVLLGL--
>gnl_Theca_v1.1_Thecc1EG012854t1
MITLTDFYHVMTAMVPLYVAMILAYGSVKWWKIFSPDQCSGINRFVALFAVPLLSFHFIS
SNDPYSMNFRFIAADTLQKIIVLVVLAVWTKVSKRGCLEWTITLFSLSTLPNTLVMGIPL
LKGMYGEFSGSLMVQIVVLQCIIWYTLMLFMFEYRGAKMLISEQFPDTAGSIVSIHVDSD
IMSLDGRQPLETEAEIKEDGKLHVTVRKSNASRSDIFSR-RSQG---LSSTTPRPSNLTN
AEIYSLQSSRNPTPRGSSFNHTDFYSMMAG--------GRNSNFGAADVYGLSASRGPTP
RPSNYEEDGAA-----TGKPRF--HYHAPGG---AAHYPAP-NPGMFSPTGSKGVGA-NA
N-----ANA-KKPNGQ-AQLKSEDGGRDLHMFVWSSSASPVSD------VF---AGHEYG
-ASDQ---------KEVRLAVS---PGKVEGHRENHEAYMERDDFSFGNRG-LDRE-M-N
NHE----GDKVG----------------------DGKPKTMPPTSVMTRLILIMVWRKLI
RNPNTYSSLIGLTWSLVSFRWNVQMPAIIAKSISILSDAGLGMAMFSLGLFMALQPRIIA
CGNSVAAFAMAVRFLTGPAVMAAASIAVGLRGVLLHVAIVQAALPQGIVPFVFAKEYNVH
PDILSTAVIFGMLIALPITLVYYILLGV--
>gnl_Theca_v1.1_Thecc1EG035431t1
MITAGDFYKVMCAMVPLYFAMLVAYGSVKWWRIFSPEQCSGINRFVAVFAVPVLSFHFIA
QNNPYQMDTKFILADTLSKVLVLVLLSGWAIFFPGGSLDWLITLFSVATLPNTLVMGIPL
LNAMYGDFTQSLMVQLVVLQCIIWYTLLLFLFEYRAATLLIKIQFPPTAATISKFELDND
VISLDGRDPLRTESETDINGRIRVRIRRSTSSAPDS-------ALSSSICLTPRASNLSN
AEIFSVNTPGGPN-----FCNGDL-G--G-R---A-VSPRLSGYASSDAYSLQ----PTP
RASNFNEDVITTTTG--NTPIWMR-------------SPVAG---VSSPVV---------
------------------------PA---MKMVWE-----------------CQGGG--G
G--DNR----Q-GFKD-----------------------VGEKEISFRDNT---------
---------KI--TVAEVADGK------------AVSKQEMPNALVMLRLILIVVGRKLS
RNPNTYSSILGLLWSLISFKWNVGMPSLVKYSIKIISDAGLGMAMFSLGLFMALQPRIIA
CGTKRATMGMVIRFLSGPVIMSTASIAMGLRGPKLHAAIVQAALPQGIVPFVFAREYGLH
PDILSTGVIFGMLVSLPVTLVYYILLGI--
>gnl_Theca_v1.1_Thecc1EG010862t1
MITWKDLYSVLTAVIPLYVAMILAYGSVRWWKIFSPDQCSGINRFVAIFAVPLLSFHFIS
TNDPYAMNFRFIAADTLQKIIMLFVLGLWTNFTRNGSLEWMITIFSLSTLPNTLVMGIPL
LIAMYGPYSGMLMVQVVVLQCIIWYTLLLFLFEYRGAKILIMEQFPETAASIVSFKVDSD
VVSLDGRDFLETDAEIGEDGKLHVTVRKSNASRRSLGPC-------SLPALTPRPSNLTG
AEIYSLSSSRNPTPRGSNFNSSDFYSMMGIQGFP----GRQSNFGPSDLYSVQSSRGPTP
RPSNFEENCTV------MSPRF--GFYPAQT--VPTSYPAP-NPEFSSV-TKNTKNNQPQ
QQQQQQVQP-QQQQQQKENNKVNHDAKELHMFVWSSSASPVSEG-GGLHVF---GGTDFG
-ASEQSGRSDQ-GAKEIRMLVADH-PQNGENKAAPASGDFNGEDFSFAGRD-GEEE---R
EKEGPAGLNKLGSSSTAELHPK---AAGA----ESGVGKQMPPASVMTRLILIMVWRKLI
RNPNTYSSLIGLVWSLIAFRWHVRMPKIIEKSISILSDAGLGMAMFSLGLFMALQPKIIA
CGNSVAAFAMAVRFLTGPAVMAAASIAVGLRGTLLRVAIVQAALPQGIVPFVFAKEYNVH
PAILSTAVIFGMLIALPITLVYYVLLGL--
>gnl_Utrgi_v4.1_Scf00621.g20162.t1
MISSKDLYHVMTAMVPLYVAMALAYASVKWWKIFTPEQCSGINRYVALFAVPLLSFHFIA
TNDPYAMNFRFIVADTLQKLMILGILSLYVRFSRQGSFEQTITFFSLSTLPNTLVIGIPL
LEGMYGEFCGGLMVQIVVLQCIIWYTLMLFMFEYRAAMILISDRFPETADSIISIRVESD
VVSLQQEQPLTVVGDVREDGKFHVTVR------------------------------LSN
AEIYSVQSSMNPTPRGSSARST------------------------------------SP
I-------------------KL-------AG------GPEA-------------------
-----------------------D-----PVFLGSSTGSSVS-------------GRVF-
-ASTHHHH--HHHAKEIRF-V---SPIRSPEG----------EEME------------EM
ESE------K---------SPT--------DDLAEKKGKGMPPTKVMTRLLLVMVWRKLI
RNPNTYSSFIGLFWSLISFRWEVEMPPIVAKSISILSDTGLGMAMFSLGLFMALQPRMIA
CGKTMVTFAIAVRFIIGPAFMAIASLISGIGGVLLSVAIVQGYIRDAAS-----------
----GTR---GAPL-LPVSQ----------
>gnl_Utrgi_v4.1_Scf00025.g3327.t1
MITLHDLYVVLTAVIPLYVAMILAYGSVRWWKIFTPDQCSGINRFVAIFAVPLLSFHFIS
QNNIYEMNFRFIAADTVQKLIMLFLLLIWGNFSRRGNLEWSITVFSLATLPNTLVMGIPL
LIAMYGEYSGSLMVQIVVLQCIIWYTLLLFLFEYRGAKMLISEQFPETAASIVSFKVDSD
VVSLDGQDFLETDAEIGSDGKLHVTVRKSNASRRSLGHG-S------IHGITPRPSNLTG
AEIYSLSSSRNATPRGSNFNPGDFYSMMGFPGRLNSDTGRLSNFNAADMYSVQSSRGPTP
RPSNFEESSAPAPAVT-NSPKF--GYYAA---PSVTSYPAP-NPGISSGAPPKPV-----
----------KSQQPQ-QIAKSNHDAKELHMFVWSSSASPASEA-GGLHVF---NVPEF-
---EQPGRSDQ-GAKEIRLLANDH-RHNGETK---AAGETHHDDFSFAKRQ-PEEH---K
DKEIPIGTSKMGSTSTTTEHDR---TGGG---DDPITRNHMPPGSVMTRLILIMVWRKLI
RNPNTYSSLIGLIWSLVAFRWNVHMPRIVEKSISILSDAGLGMAMFSLGLFMALQPNIIA
CGNKMAVFAMAIRFLTGPA----------------------------XXXXXXXKEYNVH
PAILSTAVIFGMLIALPITLVYYILLGL--
>gnl_Utrgi_v4.1_Scf00293.g14833.t1
MISWHDLYVVLTAVIPLYVAMILAYGSVRWWKIFTPDQCSGINRFVAIFAVPLLSFHFIS
QNNIYAMNFRFIAADTVQKAIMLAVLAIWGSFSKRGSLEWSITIFSLSTLPNTLVMGIPL
LIAMYGEYSGSLMVQIVVLQCIIWYTLLLFLFEYRGAKMLITEQFPETAASIVSLKVESD
VVSLDGQDFLETDAEIGNDGKIHVIVRKSNASRS------RGQG--SFHAITPRPSNLTG
AEIYSMSSSRNPTPRGSNFNHADFYSMMGFPGRLNSDTGRLSNFNIADMYSVQSSRGPTP
RPSNFEEKSAP-AALT-SSPKF--GSYPAQS-APPPSYPAP-NPEISTAA-TKST-----
----------KTHHPQ-QITKSNHDAKELHMFVWSSSSSPVSEI-GGLHVF---NVPEYG
-AAEQPGRSDQ-SAREIRLLVSDH-PQNGASKAVTHTAEDLPEDFSFGRAQ-VDED---K
DRELPSGVPKLGSTPTAGAEPK---VASG---DDSGTRKHMPPASVMTRLILIMVWRKLI
RNPNTYSSLIGLIWSLVAFRWNVHMPRIVEKSISILSDAGLGMAMFSLGLFMALQPKIIA
CGNSMALFAMAVRFLAGPAVMAVASFAVGLRSTLLHVAIVQAALPQGIVPFVFAKEYNVH
PAILSTAVIFGMLIALPITLVYYILLGL--
>gnl_Utrgi_v4.1_Scf00231.g13302.t1
MISLTDLYHVLAAVVPLYVAMILAYGSVKWWKIFTPDQCSGINRFVALFAVPLLSFHFIS
TNNPYAMNYRFIAADTLQKLIVLAVLAVWSRLSSRGSLEWSITLFSLSTLPNTLVMGIPL
LKGMYGDFSGSLMVQIVVLQCIIWYTLMLFLFEYRGARMLIAEQFPDTAGDIISFRVDSD
IISLDGKEPLQTEAEVGQDGKIHVTVRKSASSRSEIFSR-RSHGPNSGLSLTPRPSNLTN
AEIYSLQSSRNPTPRGSSFNHTDFYSMVNGKSAL-SASPRHSNFG---------------
-NSGFDEENQV---------R-------VTG-----GYGGSAAAGIFSPATGP-------
-------NAKKKANG-------HDVGKDLHMFVWSSSASPVSE--GGIHVF---RGGEYG
N--E--------------VVGP-H-PKGAE------YDDFGREEFSFGNKH-GPN-----
---GPD-ASKLASSSTAELRTK---SG------GDAKANAMPPTSVMTRLILIMVWRKLI
RNPNTYSSLIGLTWSLVSFRWHIEMPVIVAKSISILSDAGLGMAMFSLGLFMALQPKIIA
CGKSIAAFSMAIRFLTGPAVMAAASIAVGLRGVLLHVAIVQAALPQGIVPFVFAKEYNVH
PDILSTGVIFGMLIALPITLVYYILLGLWK
>gnl_Utrgi_v4.1_Scf00218.g12926.t1
MISLTDLYHVLTAVVPLYVAMILAYGSVKWWKIFTPDQCSGINRFVALFAVPLLSFHFIS
TNNPYAMNYRFIAADTLQKLIVLAVLAVWSRLSSRGSLEWSITLFSLSTLPNTLVMGIPL
LKGMYGDFSGSLMVQIVVLQCIIWYTLMLFLFEFRGARMLIAEQFPDTAGDIISFRVDSD
IISLDGRDPLQTETEVGEDGKIHVTVRKSASSRSEIFSR-GSHGPKSGLSLTPRPSNLTN
AEIYSLQSSRNPTPRGSSFNHADFYTMVNGKNAI-SHSPRQSSYA---------------
-NPGLDEENQS---------R-------VNT-NAGGGYAPPATTGIFSPA----------
--------AKKKANG-------HESSKDLHMFVWSSSASPVSE--RGIHVF---RGGEYG
N--E--------------LLGP-H-PK--E------YDEFGRDDFSFGNKQ---------
---GAD-PLKLGSSSKAELRTK---SG-----NDDTKPAAMPPTSVMTRLILIMVWRKLI
RNPNTYSSLIGLTWSLVSFRWHLEMPAIVAKSISILSDAGLGMAMFSLGLFMALQPKIIA
CGNSVAAFSMAVRFLTGPAVMAAASVAVGLRGVLLRVAIVQAALPQGIVPFVFAKEYNVH
PKILSTGVIFGMLIALPITLVYYILLGL--
>gnl_Utrgi_v4.1_Scf01300.g24439.t1
MITLHDLYVVLTAVIPLYVAMILAYGSVRWWKIFTPDQCSGINRFVAIFAVPLLSFHFIS
QNNIYAMNFRFIAADTVQKLIMLALLFIWANLSRRGSLEWSITIFSLSTLPNTLVMGIPL
LIAMYGEYSGSLMVQIVVLQCIIWYTLLLFLFEYRGAKMLISEQFPETAASIVSFKVESD
VVSLDGQDFLETDAEIGNDGKLHVTVRKSNASRRSLGPG-S------FHGITPRPSNLTG
AEIYSLSSSRNPTPRGSNFNHADFYSMMGFPGRLNSDTGRLSNFNVADMYSVQSSRGPTP
RPSNFEENSAPAAAVT-NSPKF--GYYAAPPAAAAASYPAP-NPGISSSAPPKPV-----
----------KSQQPQ-QISKSHSDAKELHMFVWSSSASPVSEV-GGLHVF---NAPEL-
---EQPGRSDQ-STKEIRLLVNDH-PQKGETR---AARETPNEDFSFAKGL-LEED---K
DKEEPTGLPKLGSTSTTEHDPK---SGG----DDPAPRKHMPPASVMTRLILIMVWRKLI
RNPNTYSSLIGLIWSLVAFRWNVHMPKIVEKSISILSDAGLGMAMFSLGLFMALQPKIIA
CGNTMAAFAMAIRFLTGPAVMAFASIVVGLRGTLLHVAIVQAALPQGIVPFVFAKEYNVH
PAILSTAVIFGMLIALPITLVYYILLGL--
>gnl_Vitvi_Genoscope.12X_GSVIVT01008430001
------------------------------------------------------------
------------------------------------------------------------
------------------------------------------------------------
------------------------------------------------------------
------------------------------------------------------------
---------------------------------------------MFSPTGSKNV-----
---ASAAAA-KKPNGQ-AQQKPDEGTRDLHMFVWSSSASPVSD------VF---GGHEYG
-ANDQN-------VKE-RVAVS---PGKVEGHRENQEDYLERDDFSFGNRV-LAQE-M-N
NHE----GEKVG----------------------DGKAKAMPPASVMTRLILIMVWRKLI
RNPNTYSSLIGLIWSLVSFKWKVQMPAIIEKSIAILSDAGLGMAMFSLGLFMALQPRIIA
CGNSIAVFAMAVRFLTGPAVMAAASIAVGLRGVLLRVAIVQAALPQGIVPFVFAKEYNVH
PDILSTGVIFGMLIALPITLVYYILLGI--
>gnl_Vitvi_Genoscope.12X_GSVIVT01010025001
MISADDFYKVMCAMVPLYFAMLVAYGSVKWCKIFSPEQCSGINRFVAVFAVPVLSFHFIS
QNNPYEMDTKFIVADTLSKLLVLVLLSVWAILFK-GGLDWLITLFSLATLPNTLVMGIPL
LNAMYGDFTQSLMVQLVVLQCIIWYTLLLFLFEYRAATLLIKNQFPSTAASISKFEIDGD
VISLDGRDPVRTESEIDGNGRIRVRIRRSTSSAPDS-------ALSSSMGITPRASNLSG
AEIFSVNTPAPLHD------------------------PRLSGYASSDAYSLQ----PTP
RASNFNEDT-TTTTT--NTPFWVR-------------SPVA----VYSPAF---------
------------------------SG---VRMVWESPG-------------KCNGGG--G
----ER----Q-GCKDV----------------------VGEREISFRDSS---------
---------KF--PVAEEEDPK------------TATGQDMPRTHVMLRLILTMVGRKLS
RNPNTYSSVLGLLWSLISFKWNVGMPSLVKYSIKIISDAGLGMAMFSLGLFMALQPRIIA
CGTKRATMGMGIRFICGPILMSAASIAVGLRGVRLHAAIVQASLPQGIVPFVFAREYGLH
PDILSTGVIFGMLVSLPVTLLYYILLGL--
>gnl_Vitvi_Genoscope.12X_GSVIVT01011756001
------------------------------------------------------------
------------------------------------------------------------
------------------------------------------------------------
------------------------------------------------------------
------------------------------------------------------------
------------------------------------------------------------
------------------------------MFVWSSSASPVSEG-GGLHVF---GGTDFG
-AAEQSGRSDQ-GAKEIRMLVADH-PQNGESKAIPEAEDFGGEDFTFVGRG-GEEE---R
EKEGPIGLSKLGSSSTAELHPK---MLGA----ESGAGKQMPPASVMTRLILIMVWRKLI
RNPNTYSSLIGLVWSLIAYRWDVAMPTIIKQSISILSDAGLGMAMFSLGLFMALQPRIIA
CGNSVATFAMAVRFLTGPAVMAAASIAVGLRGTLLHVAIVQAALPQGIVPFVFAKEYNVH
PAILSTAVIFGMLIALPITLVYYILLGL--
>gnl_Vitvi_Genoscope.12X_GSVIVT01025748001
MISITDLYHVLTAVVPLYVAMILAYGSVKWWKIFSPDQCSGINRFVALFAVPLLSFHFIS
TNNPYAMNYRFIAADTLQKIIVLVVLAIWSRTSSRGCLEWSITLFSLSTLPNTLVMGIPL
MKGMYGEASGTLMVQIVVLQCIIWYTLMLFLFEYRGARLLIVEQFPDTAGSIISFRVDSD
IISLDGKEPLQTEAEVGEDGKLHVTVRKSTSSRSEIFSR-RSHGPNSGVSLTPRPSNLTN
AEIYSLQSSRNPTPRGSSFNHTDFYSM---------------------------------
----------------------------------GGGYPAPPSAGIFSPVAGP-------
-------GAKKKANG-------ADGGKDLHMFVWSSSASPVSE--GGIHVF---RGGDYG
N--E--------------LGVP-H-TK--D------YDEFGQDEFSFGNRA-SVNG---G
DREGPT-MSKLGSSSTTELHPK---TA------PQSKPTSMPPASVMTRLILIMVWRKLI
RNPNTYSSLIGLTWSLVSFKWEIEMPAIIAKSISILSDAGLGMAMFSLGLFMALQPKIIA
CGNSVATFAMAVRFLTGPAVMAAASIAVGLRGVLLHIAIVQAALPQGIVPFVFAKEYNVH
PDILSTGVIFGMLIALPITLVYYILLGL--
>gnl_Vitvi_Genoscope.12X_GSVIVT01025749001
MIAITDLYHVLTSVVPLYVAMILAYGSVKWWKIFSPDQCSGINRFVALFAVPLLSFHFIS
TNDPYAMNYRFIAADTLQKIIVLVVLAIWSRVSSRGCLEWSITLFSLSTLPNTLVMGIPL
LKGMYGEYSGTLMVQIVVLQCIIWYTLMLFLFEYRGARLLIVEQFPDTAGSIISFRVDSD
VISLDGKEPLQTEAEVGEDGKLHVTVRKSTSSRSEIFSR-RSHGPNSGVSLTPRPSNLTN
AEIYSLQSSRNPTPRGSSFNHTDFYSM---------------------------------
----------------------------------GGGYPAPPSAGIFSPVGGP-------
-------GAKKKANG-------ADGGKDLHMFVWSSSASPVSE--GGIHVF---RGGDYG
N--E--------------VGLP-Q-TK--D------YDESRQDEFSFGNRP-VANG---G
DREGAM-MSKLGSSSTAELNPK---AA------AQSKPTSMPPASVMTRLILIMVWRKLI
RNPNTYSSLIGLTWSLVSFKWGIEMPAIIAKSISILSDAGLGMAMFSLGLFMALQPRIIA
CGNSIATFAMAVRFLTGPAVMAAASIAVGLRGVLLHIAIVQAALPQGIVPFVFAKEYNVH
PDILSTGVIFGMLIALPITLVYYILLGL--
>gnl_Vitvi_Genoscope.12X_GSVIVT01031663001
MISIKDLYGVLSAVVPLYVTMFLAYASVKWWNVFSPDQCAGINRFVAIFAIPLLSFEVIS
RINPYKMDFLFIAADGVSKVLILIILFSWAKFSKRGSLDWTITLFSISTLPNTLVMGIPL
LKSMYGDDKEYLIIQAVVLQCIIWYTLLLFLFEYREARIFILNKFKDSSVSNSERSGEN-
---FGGQEMIGRNCGAGEDEVVDVVVRTPSNPQ---------------------------
----TTQNVNKVAPDSRSLKPT--------------------------------------
------------------------------------------------------------
----------------PAGGAAQEDGKEVHLFIWRCG-CCSSQG-----VC---------
-------------GQSVQ--V------------------CRREEEIVQGKT--------G
EDE------K-----PNFL--------------KDQN-MDSSTSSAMLKQIMKRVWFKLV
RNPNSYASVLGLAWALASCRWDIKKPQILENSVTILSNAGLGMAMFSLGLFMALQSRIIA
CGNRLAAYGMLVRFLAGPAVMAVASVAVGLRGTVLRVSIVQAALPQGIVPFVFSREYNLH
PEMLSTAVIFGMIVALPITILYYVLLGL--
>PbPIN1-1
MITLSDFYHVMTAVVPLYVAMILAYGSVKWWKIFTPDQCSGINRFVALFAVPLLSFHFIS
TNDPYNMNTRFIAADTLQKLIVLAVLGVWTKVSKRGCLEWTITLFSVSTLPNTLVMGIPL
LKGMYGEFSGSLMVQIVVLQCIIWYTLMLFMFEYRGARLLISEQFPDTAGSIVSIHVDSD
IMSLDGRQPLETEAEIKEDGKLHVTVRKSNASRSDILSR-RSQG---LSSTTPRPSNLTN
AEIYSLQSSRNPTPRGSSFNHTDFYSMMAT--------GRNSNFGANDVYGMSASRGPTP
RPSNFEEDGGG-GAVSGNKPRF--YHGGQ---NAAAHYPAP-NPGMFSPTASRTV---TT
NANSNAMNA-KRANGQ-VQKTEDNGGKDLHMFVWSSSASPVSD------VF---GSNEYG
GAHDH---------KEVKLAVS---PGKVEGRRENQEEYLEREDFRFGNRD-QMNM-N-N
EVE----KGGDG----------------------VGKGKVMPPTSVMTRLILIMVWRKLI
RNPNTYSSLIGLTWSLVSFRWHVQMPAIVAKSIAILSDAGLGMAMFSLGLFMALQPKIIA
CGNSVAAFAMAVRFLTGPAVMAAASIAVGLRGTLLHVAIVQAALPQGIVPFVFAKEYNVH
PDILSTGVIFGMLIALPITLVYYILLGL--
>PbPIN1-2
MITLSDFYHVMTAVVPLYVAMILAYGSVKWWKIFTPDQCSGINRFVALFAVPLLSFHFIS
SNDPYNMNTRFIAADTLQKLIVLAVLGVWAKVSKRGCLEWTITLFSVSTLPNTLVMGIPL
LKGMYGDFSGSLMVQIVVLQCIIWYTLMLFMFEYRGARLLISEQFPDTAGSIVSIHVDSD
IMSLDGRQPLETEAEIKEDGKLHVTVRKSNASRSDIFSR-RSQG---LSSTTPRPSNLTN
AEIYSLQSSRNPTPRGSSFNHTDFYSMMAA--------GRNSNFGANDVYGMSASRGPTP
RPSNFEEDCGG-GAVSGNKPRF--YHGGQ---NAAAHYPAP-NPGMFSPTASKTVIA-NA
NANTNAMNA-KRANGQ-AQKTEDNGGKDLHMFVWSSSASPVSD------VF---GSNEYG
GAHDH---------KEVKLAVS---PGKVEGRRENQEEYLEREDFSFGNRD-QMNM-N-N
DAE----KGGDG----------------------IGKAKVMPPTSVMTRLILIMVWRKLI
RNPNTYSSLIGLTWSLVSFRWHVQMPAIVAKSIAILSDAGLGMAMFSLGLFMALQPRIIA
CGNSIAAFTMAVRFLTGPAVMAAASIAVGLRGTLLHVAIVQAALPQGIVPFVFAKEYNVH
PDILSTGVIFGMLIALPITLVYYILLGL--
>PbPIN1-3
MISFTDLYHVVTAVVPLYVAMILAYGSVKWWKIFSPDQCSGINRFVALFAVPLLSFHFIS
TNNPYAMNYRFIAADTLQKVIVLAVLAVWSRTSARGSLEWSITLFSLSTLPNTLVMGIPL
LKGMYGDASGSLMVQIVVLQCIIWYTLMLFLFEYRGARLLIGEQFPDTAGSIISFRVDSD
IISLDGKEPLQTEAEVGEDGKLHVTVRKSTSSRSEIHSR-RSHGPNSGVSFTPRPSNLTN
AEIYSLQSSRNPTPRGSSFNHTDFYSMVNGKNMS-NASPRQSNYG---------------
-NVGFDEEAGG-VG--GARGR-------ANG--GSSGYPAPPSAGIFSPVTGPA------
------AGAKKKPIG-------ADGGKDLHMFVWSSNNSPVSE--GGIHVF---RGGEYS
N--E--------------LGVAPH-YE--GNANCNYYDEFGRNEFSFDNRP-ASNE---A
DREGPV-LSKLGSSSTTELHPK---TAN----GGESKTAAMPPASVMTRLILIMVWRKLI
RNPNTYSSLIGLTWSLVSYKWHIVMPAIVARSIAILSDAGLGMAMFSLGLFMALQPRMIA
CGNTIASFAMAVRFLTGPAIMAAASIAVGLRGVLLHIAIVQAALPQGIVPFVFAKEYNVH
PNILSTGVIFGMLIALPITLVYYILLGL--
>PbPIN1-4
MISFTDLYHVVTAVVPLYVAMILAYGSVKWWKIFSPDQCSGINRFVALFAVPLLSFHFIS
TNNPYAMNYRFIAADTLQKVIVLAVLAVWSRTSARGSLEWSITLFSLSTLPNTLVMGIPL
LKGMYGDASGSLMVQIVVLQCIIWYTLMLFLFEYRGARLLIGEQFPDTAGSIISFRVDSD
IISLDGKEPLQTEAEVGEDGKLHVTVRKSTSSRSEIHSR-RSHGPNSGVSFTPRPSNLTN
AEIYSLQSSRNPTPRGSSFNHTDFYSMVNGKNMS-NASPRQSNYG---------------
-NVGYDEEAGG-VG--GARGR-------ANG--GSSGYPAPPSAGIFSPVTGPA------
------AGAKKKPIG-------ADGGKDLQMFVWSSNNSPVSE--GGIHVF---RGGEYG
N--E--------------LGVAPH-YK--D------YDEFGRNEFSFDNRP-ASNE---A
DREGPV-LSKLGSSSTTELHPK---TAN----GGESKTAAMPPASVMTRLILIMVWRKLI
RNPNTYSSLIGLTWSLVSYKWHIVMPALVARSIAILSDAGLGMAMFSLGLFMALQPRMIA
CGSTIASFAMAVRFLTGPAIMAAASIAVGLRGVLLHIAIVQAALPQGIVPFVFAKEYNVH
PNILSTGFDHQQSSS---------------
>PbPIN2-1
MITGKDIYDVLAAIVPLYVAMILAYGSVRWWKIFTPDQCSGINRFVAVFAVPLLSFHFIS
SNDPYAMNYQFILADSLQKVVILVALFLWQAFSKRGNLEWMITLFSLSTLPNTLVMGIPL
LRAMYGDFSGTLMVQIVVLQSVVWYTLMLFMFEYRGAKLLISEQFPETAASITSFKVDSD
VVSLNGREPLQTDAEIGDDGKLHVVVKRSNASSMVS-SFNKSHGLNSLNSTTPRASNLTG
VEIYSVKSSREPTPRASSFNQTDFCAMFASK----APSPKHGSFQFGDVYSVQSSKGVTP
RTSNFDEEAMK-MNNM-YKKSRAREIFN-GG--PASPYPPP-NPLF-SGSTS--------
------GGLKKKDSGS----GGAAPNKEPHMFVWSSNASPVSEG-NLRHAV---ASTDFG
-ATDPSKVAGQHDSKGIHL-I---------------------ENMSPGRKMRGDSELE--
IEEGSN---KSVSSYSSSCQKKVDMEG------GVAKKHQMPPASVMTRLILIMVWRKLI
RNPNTYSSLLGVAWSLISYKWKIKMPTIVSGSISILSDAGLGMAMFSLGLFMALQPKIIA
CGKSVATFSMAVRFLTGPAVIAATSIAVGLRGVLLHVAIVQAALPQGIVPFVFAKEYNVH
ADILSTAVIFGMLVALPVTILYYILLGL--
>PbPIN2-2
MITGKDIYDVLAAIVPLYVAMILAYGSVRWWKIFTPDQCSGINRFVAVFAVPLLSFHFIS
SNDPYAMNYQFILADSLQKVVILVALFLWQAFSKRGNLEWMITLFSLSTLPNTLVMGIPL
LRAMYGDFSGTLMVQIVVLQSVVWYTLMLFMFEYRGAKLLISEQFPETAASITSFKVDSD
VVSLNGREPLQTDAEIGDDGKLHVVVKRSNASSMVS-SFNKSHGLNSLNSMTPRASNLTG
VEIYSAKSSREPTPRASSFNQTDFNAMFASK----APSPKHGSFQFGDVYSVQSSKGVTP
RTSNLDEEAMK-MNNM-YKKSGAREIFN-GG--PASPYPPP-NPLF-SGSTS--------
------GGLKKKDSGS----GGAAPNKEPHMFVWSSNASPVSEG-NLRHAV---ASTDFG
-ATDPSKVAGQHDSKGIHL-I---------------------ENMSPGRRMRGDSELE--
IEEGSN---KSVSSYSSSCQKKVDMEE------GVAKKHQMPPASVMTRLILIMVWRKLI
RNPNTYSSLLGVAWSLISYKWKIKMPTIVSGSISILSDAGLGMAMFSLGLFMALQPKIIA
CGKSVATFSMAVRFLTGPAVIAATSIAVGLRGVLLHVAIVQAALPQGIVPFVFAKEYNVH
ADILSTAVIFGMLVALPVTILYYILLGL--
>PbPIN3-1
MISWHDLYKVLTAVVPLYVAMILAYGSVRWWKIFSPDQCSGINRFVAIFAVPLLSFHFIS
TNNPYTMNFRFIAADTLQKIIMLFALGLWTNFTRNGSLEWMITIFSLSTLPNTLVMGIPL
LIAMYGHESGSLMVQVVVLQCIIWYTLLLFLFEYRGAKLLIMEQFPETAASIVSFKVDSD
VVSLDGRDFLETDAEIGDDGKLHVKVRKSNASRRSL------------SAMTPRPSNLTG
AEIYSLSSSRNPTPRGSNFNPSDFYSMMGVQGFN----TRHSNFGPADLYSVQSSRGPTP
RPSNFEENCAA-QNV--TSPRF--GFYPAQT--VPASYPAP-NPEFSAPIAKSNSKNQQP
PQPQVEAPP-VSNSAI-AKTNSHHDAKELHMFVWSSSASPVSDG-GGLHVF---GGNDFS
-AAEQSGRSDQ-GAKEIRMIVADH-PQNGENKSAPTAEGYGGEAFSFGGRG-GEEA--ER
ERSGPTGLTKLGSNSTTELHPK---GGGP--LHESSVGKQMPPASVMTRLILIMVWRKLI
RNPNTYSSLIGLIWSLIAFRWHVAMPKIVEKSISILSDAGLGMAMFSLGLFMALQPKIIA
CGNSVAGFAMAVRFLTGPAVMAAASIAVGLRGTLLHLAIVQAALPQGIVPFVFAKEYNVH
PAILSTAVIFGMLIALPITLVYYILLGL--
>PbPIN3-2
MISWHDLYNVLTAVVPLYVAMILAYGSVRWWKIFSPDQCSGINSFVAIFAVPLLSFHFIS
TNDPYTMNFRFVAADTLQKIIMLFALSLWTNFTRNGSLEWLITIFSLSTLPNTLVMGIPL
LIAMYGKESGSLMVQLVVVQCIIWYTLLLFLFEYRGAKLLIMEQFPETAASIVSFKLDSD
VVSLDGRDFLETDAEIGNDGKLHVKVRKSNASRRSF------------SEMTPRQSNLSS
AEIYSLSSSRNPTPRGSNFNPSDLYSMMGVHGFN----TRHSNFGPADLYSVQSSRGPTP
RPSNFEENCAA-QTV--------------KT--VPASYPAP-NPEFSAPTAKNSNTIQQQ
QKPQVAAQP-VSDSAA-AKTNSHHDAKELHMFVWSSSDSPVSEG-SGLHVF---GGTNFG
-AAEESGRSDR-GAKEIRMLVADH-LQNGENKTAPTADVYGGEAFSFGGRG-GEEA--ER
EKEGTTGLNKLASSSTAELHTR--------------GGRQMPPASVMTRLILIMVWRKLI
RNPNTYSSLIGLIWALIAFRWHVGMPKIVEKSISILSDAGLGMAMFSLGLFMALQPRIIA
CGNSVGGYAMAARFLTGPAVMAAASIAVGLRGTLLHLAIVQAALPQGVVPFVFAKEYNVH
PAILSTAVIFGMLIALPITLVYYILLGL--
>PbPIN3-3
MISWHDLYNVLTAVVPLYVAMILAYGSVRWWKIFSPDQCSGINSFVAIFAVPLLSFHFIS
TNDPYTMNFRFVAADTLQKIIMLFALSLWTNFTRNGSLEWLITIFSLSTLPNTLVMGIPL
LIAMYGKESGSLMVQLVVVQCIIWYTLLLFLFEYRGAKLLIMEQFPETAASIVSFKLDSD
VVSLDGRDFLETDAEIGNDGKLHVKVRKSNASRRSF------------SEMTPRQSNLSS
AEIYSLSSSRNPTPRGSNFNPSDLYSMMGVHGFN----TRHSNFGPADLYSVQSSRGPTP
RPSNFEENCAA-QTV--------------KT--VPASYPAP-NPEFSAPTAKNSNTIQQQ
QKPQVAAQP-VSDSAA-AKTNSHHDAKELHMFVWSSSDSPVSEG-SGLHVF---GGTNFG
-AAEESGRSDR-GAKEIRMLVADH-LQNGENKTAPTADVYGGEAFSFGGRG-GEEA--ER
EKEGTTGLNKLASSSTAELHTR--------------GGRQMPPASVMTRLILIMVWRKLI
RNPNTYSSLIGLIWALIAFRWHVGMPKIVEKSISILSDAGLGMAMFSLGLFMALQPRIIA
CGNSVGGYAMAARFLTGPAVMAAASIAVGLRGTLLHLAIVQAALPQGVVPFVFAKEYNVH
PAILSTAVIFGMLIALPITLVYYILLGL--
>PbPIN4
MISWHDLYKVLTAVVPLYVAMILAYGSVRWWKIFSPDQCSGINRFVAIFAVPLLSFHFIS
TNNPYTMNFRFIAADTLQKIIMLFALGLWTNFTRNGSLEWMITIFSLSTLPNTLVMGIPL
LIAMYGHDPASLMVQVVVLQCIIWYTLLLFLFEYRGAKLLIMEQFPETAASIVSFKVDSD
VVSLDGRDFLETDAEIGDDGKLHVKVRKSNASRRSL------------SAMTPRPSNLTG
AEIYSLSSSRNPTPRGSNFNPSDFYSMMGVQGFN----TRHSNFGPADLYSVQSSRGPTP
RPSNFEENCAA-QNV--TSPRF--GFYPAQT--VPASYPAP-NPEFSAPIAKSNSKNQQP
PQPQVEAPP-VSNSAI-AKTNSHHDAKELHMFVWSSSASPVSDG-GGLHVF---GGDGFM
---------------ELQR-V----PGF----RWRWASCFWRERFQ--------------
------WLTKLGSNSTTELHPK---GGGP--LHESSVGKQMPPASVMTRLILIMVWRKLI
RNPNTYSSLIGLIWSLIAFRWHVAMPKIVEKSISILSDAGLGMAMFSLGLFMALQPKIIA
CGNSVAGFAMAVRFLTGPAVMAAASIAVGLRGTLLHLAIVQAALPQGIVPFVFAKEYNVH
PAILSTAVIFGMLIALPITLVYYILLGL--
>PbPIN6
MITAQDFYKVSCAIVPLYFAMLVAYASVKWCKIFSPEQCSGINRFVAVFAVPVLSFHFIS
QNNPYQMDTKFILADTFSKLLVLALLSLWSILFKAGGLDWLITIFSVATLPNTLVMGIPL
LKAMYGDFTQSLMVQVVVLQCIVWYTLLLFLFEYRAATLLIQTQFPPTAAAITKFEIDDD
IISLDGRNPLCTESETDQNGRIRVRIRRSTSSVPSS-------ALSSSMGLTPRPSNLSN
AEIFSINTPH--------LGSGDV-A--G-R---S-TSPQLSGYASSDAYSLQ----PTP
RASTFNEDT-TTTTA--NTPVWAR-------------SPAT----FSSPTF---------
------------------------NG---VKMVWESPA-------------KCQGGG--G
---DQR----QGYFKE-----------------------LGDKEISFRDCT---------
---------KI--PMPEVTDTK-----------EAAANQEMPSAPVMLRLILIMVGRKLS
RNPNTYSSVLGLVWSLISFKWDVGMPSLVKYSIKLISDAGLGMAMFSLGLFMALQPRILA
CGTKRATMGMVVRFICGPLLMAAASAATGLRGVKLHAAIVQAALPQGIVPFVFAREYGLH
PDILSTGVIFGMLVSLPVTLLYYILLGLY-
>PbPIN8
MISLTDVYHVVAATVPLYVAMILAYLSVKWWKLFTPDQCSGINKFVAKFSIPLLSFQIIS
SNDPYKMNHKLILADCLQKLTAFLALAAVTKFSSYGGLNSIITGLSLSTLPNTLILGIPL
LKAMYGDEAAKLVTQIVVLQSLIWYNMLLFLFEFRAAKAA----------S---------
------------------------------------------------------------
------------------------------------------------------------
------------------------------------------------------------
-------------------------------------VTPSSEPT----------A----
-----------------------------------------------------------E
EMD-----------VPHEAQSK---------DETED--ETRANNTKKIKSILLTVGRKLI
TNPNTHATLLGLIWASIHYRWEVKLPEIIAQSIAILSNGGLGMAMFSLGLFMASRGSIIV
CGTRKAMIAMGLKFIAGPAIMAVSSFAVGLRGRVLRVAVVQATLPQGIVPFVFAKEYNVH
PDILSTGVIFGMLIALPIALAYYFLLGL--
