# Supplementary material for: Building a foundation for gene family analysis in Rosaceae genomes with a novel workflow: A case study in Pyrus architecture genes
Source: Front Plant Sci. 2022 Nov 14;13:975942. doi: 10.3389/fpls.2022.975942 (PMC9702816; doi:10.3389/fpls.2022.975942)
Supplement: Supplementary file 1 [file DataSheet_1.zip › SupFiles/SupFile2_gene_family_trimmed_alignments/620.fna.aln]

>gnl_Ambtr_v1.0_evm_27.model.AmTr_v1.0_scaffold00029.370
------ATGTTGCCTCAAAAGCAAGCAGAGGAGGCCATAGTGGCGACCTACAACGAAACA
---GAAGTC---GAT------------GGGAAAGAGGAA------------------CAG
AGAGAAGACAACTCGAAATTCAGCATGAAGAATATCTTATGGCATGGCGGCTCTGTCTAT
GATGCCTGGTTCAGTTGTGCATCAAACCAGGTGGCCCAGGTTTTGCTGACGCTTCCATAC
TCATTCTCGCAATTGGGGATGCTTTCTGGGATCCTATTTCAATTATTTTACGGCTTCATG
GGGAGCTGGACTGCGTACCTAATCAGCGTCCTCTATATCGAATACCGGAGCAGGAAGGAA
AAGGAAAACTATAATTTCAAGAACCATGTCATTCAGTGGTTCGAAGTTTTGGATGGGTTA
TTGGGTCATCGGTGGAAAGCCATTGGCCTCGCCTTCAACTGCACTTTTCTGCTCTTCGGT
TCCGTTATCCAACTCATCGCCTGCGCAAGCAACATATACTACATCAACGACCGGTTGGAC
AAGAGGACCTGGACTTACATATTTGGAGCCTGCTGCGCGACCACAGTCTTTATCCCCTCT
TTCCACAACTACCGAATTTGGTCCTTTCTCGGTCTAGGAATGACCACCTACACAGCATGG
TACTTGACAATTGCAGGCCTCATTCATGGTCAGGTGGAAGGTGTGAAGCACTCGGCGCCC
TCTAAGCTGGTGCTCTATTTTACAGGCGCCACCAACATTCTCTACACTTTCGGTGGTCAC
GCTGTAACAGTGGAAATTATGCATGCTATGTGGAAGCCACAAAAATTCAAATCCATATAC
TTGTTGGCGACACTTTATGTCTTCACCTTGACACTTCCATCTGCTGCTGCTATGTATTGG
GCCTTTGGTGACTTGCTACTCAACCACTCAAATGCTTTCTCTCTTCTCCCCAAGACTCGC
TTCCGTGACAGCGCAGTCATCCTCATGCTCATACATCAATTCATTACATTCGGTTTTGCT
TGCACTCCTCTCTACTTTGTGTGGGAGAAGGTGATTGGAATGCATGATACAAAGAGCATT
TGCCTGAGGGCATTGGCTAGGTTACCTGTTGTGATCCCCATCTGGTTTTTGGCCATTATT
TTCCCCTTCTTTGGCCCTATCAATTCAGCCGTTGGTGCCTTGCTCGTTAGCTTCACTGTC
TACATCATCCCTTCCTTGGCCCATATGCTCACCTACCGAAAGGCCTCCGCACGACAGAAT
GCTGTAGAGAAGCCTCCATTCTTCTTGCCTAGCTGGACGGGAATGTACATTGTGAATACA
TTTGTGGTGGTGTGGGTTTTCCTTGTGGGCTTTGGTTTTGGGGGTTGGGCCTCAATGACC
AATTTCATCCGGCAGGTCGACACATTCGGCCTCTTTGCTAAGTGCTACCAATGCCCCCGT
CGAACCTCCCCTCCT---------------------------------------CTCCCC
CACCAT------------------------------
>gnl_Ambtr_v1.0_evm_27.model.AmTr_v1.0_scaffold00041.119
------ATGGCAAGTGACAAG---GTGGAGAGTGCGATAGTTGGGAATTATGTAGAGATG
---GAAATC---GAA------------GGGAAA---------------------------
---CCCATCACTGTAAAGTCGAGGTTGTCTCGGCTCTTTTGGCATGGAGGTTCGGTTTAT
GATGCCTGGTTCAGTTGCGCCTCGAATCAGGTGGCTCAGGTGCTTCTCACTCTACCATAC
TCCTTCTCTCAGCTCGGAATGTTATCAGGCATTCTTTTTCAGCTCTTCTATGGTTTGATG
GGCAGCTGGACCGCCTACCTGATAAGCGTTCTCTACATCGAGTATCGCACGAGAAAGGAG
AGAGAGAAAGTAGACTTCAGGAACCACGTTATTCAGTGGTTCGAAGTTCTCGATGGGCTT
CTTGGAAAACACTGGAGAAACGTTGGTTTGGCTTTCAACTGCACCTTCCTCCTTTTTGGA
TCAGTCATTCAGCTCATTGCTTGTGCCAGTAACATATATTACATCAATGACAACCTTGAC
AAGAGGACATGGACATATATATTTGGAGCTTGTTGTGCGACCACCGTTTTCATCCCCTCT
TTCCACAACTACAGAATGTGGTCTTTTCTCGGACTGATCATGACTACATACACAGCCTGG
TACATGACCATCGCCTCCCTGCTCCACGGCCAGGTAGAAGGGGTTAAGCATTCAGGTCCT
GCTAAGATGGTTCTCTACTTCACAGGCGCCACCAATATTCTCTACACATTTGGTGGCCAT
GCTGTTACAGTGGAGATAATGCACGCGATGTGGAAGCCTCGGAGATTCAAGTCTATATAT
TTGCTGGCCACTCTCTATGTGCTGACACTTACACTGCCTTCTGCCGCCTCTGTTTACTGG
GCCTTCGGCGATTTGCTCCTTAATCACTCAAATGCCTTTTCTCTTCTCCCAAAATCTCCC
TTTAGGGACATGGCAGTCGTCCTTATGCTCATCCATCAGTTCATAACGTTCGGTTTCGCA
TGCACACCGTTATATTTCGTGTGGGAGAAGGTTTTAGGGATCCACGATGTGAAGAGTATA
TTGAAGAGAGCTGTTGCCCGCTTGCCGGTTGTGATCCCCATATGGTTTTTGGCCATTGTT
TTCCCGTTTTTTGGACCAATAAACTCAACCGTTGGATCTTTGCTGGTCAGTTTCACTGTT
TATATCATCCCTGCCCTTGCCCACATGCTCACCTTTAGGAGTGCTTCGGCTAGAGAGAAT
GCAGTGGAGAGACCGCCAAAGTTTATGGGGAGTTGGGCTGGAAGCTATGCAATGAACATG
TTCGTGGTGGGATGGGTTTTGGTTGTTGGTTTTGGATTTGGAGGATGGGCAAGCATCATT
AATTTTGTCCACCAAATTGACACATTTGGCCTCTTTACTAAGTGCTATCAATGCCCTCCT
CCCCTTCCTCCCCTCAATTCAACTTCCATG---GCTCCACCCCCTAAACCCCAC------
---CATCCA---------------------------
>gnl_Ambtr_v1.0_evm_27.model.AmTr_v1.0_scaffold00017.124
------ATGGCATCTGAGAAA---GTGGAAACCGTTATTGCTGGAAGTTATATGGAGATG
---GAGACC---GAG------------GAGAAA---------------------------
---CCCAAAACATTGGAAGGAAGACTGTCAAGGCTCTTTTGGCATGGTGGTTCAGTTTAT
GATGCCTGGTTCAGCTGCTCTTCTAATCAGGTTGCCCAGGTGTTGCTGACATTGCCATAC
TCCTTCTCTCAATTGGGTATGGCCTCAGGTATAGCATTTCAGCTCTTCTATGGTTTGATG
GGCAGTTGGACTGCGTACCTCATCAGTGTTTTGTACGTGGAGTACAGAACCAGAAAAGAA
AGGGAAAAAATCGACTTTCGAAACCATGTAATTCAGTGGTTCGAAGTTCTGGATGGGTTA
TTGGGCAAGCATTGGAGAAACATTGGCCTGCTCTTCAACTGCACTTTTCTCCTCTTTGGA
TCAGTGATTCAACTTATTGCTTGTGCAAGCAATATATATTACATAAATGATAACCTGGAC
AAGAGAACGTGGACTTATATCTTTGGGGCATGTTGTGCCACTACGGTTTTCATCCCTTCA
TTCCACAATTATAGAATATGGTCTTTCTTGGGTCTTATGATGACCACTTACACAGCTTGG
TATTTGACGGCTGCCGCATTAATCCATGGACAGGTCGATGGAGTGATACATTCGGGTCCG
AGTAAACTTGTGCTCTATTTCACGGGGGCAACCAACATTCTCTACACGTTTGGTGGACAC
GCAGTGACAGTAGAGATAATGCATGCGATGTGGAAGCCTCAAAAGTTCAAGTCAATATAC
CTGCTGGCTACGCTGTACGTTCTGACGCTGACACTTCCGTCTGCGGCCGCAGTTTACTGG
GCATTTGGGGATATGCTCCTCAACCATTCCAACGCTTTCTCTCTCCTCCCCAGGTCACCT
TTTCGAGACACCGCTGTTATCCTCATGCTCATCCATCAGTTTATAACATTTGGATTTGCT
TGCACCCCACTATACTTGGTGTGGGAGAAAGCCATTGGCATGCACGAGACAAAGAGTGTG
TTAAGGCGAGCTTTGGCCAGGCTCCCCGTGGTCATACCCATCTGGTTTTTGGCCATAATG
TTCCCCTTCTTTGGCCCCATAAACTCAACTGTTGGCTCTCTCTTGGTTAGCTTCACCGTC
TACATCATACCGGCCGTTGCTCACATGCTAACTTTTCGAACTGCTTCGTCAAGAGAGAAT
GCGGTGGAGCGGCCCCCACGCTTCGTTGGTGGGTGGACAGGAACCTACTCAATAAACATG
TTTGTAGTTGGTTGGGTGTTCATAGTAGGGTTTGGGTTCGGTGGATGGGCGAGTATGCTC
AATTTTATACGCCAAGTGGACTCATTTGGGTTATTTACAAAGTGCTACCAATGCCCTCCC
CCCAAGCCCCCTTCA------AATTCCACT---TTCTCACCCTCT---------------
---CACAAGTCT------------------------
>gnl_Aquco_v3.1_Aqcoe2G099600.1
------ATGTTGCCACAAAAGCAAGCTGAAGAAGCTATTGTTTCAAACTATAATGAAACA
---GAGCAT---GAT------------TCAACCATGGAA------------------GGA
AAAGAAGATCATTCTAAGTTTGATGTTAAGAGTTTTCTTTGGCATGGTGGTTCTGTTTAT
GATGCCTGGTTTAGTTGTGCTTCAAATCAAGTTGCCCAAGTTCTGTTAACACTTCCATAC
TCATTTTCCCAACTGGGTATGCTCTCAGGAATTATCTTTCAGATCTTTTATGGCTTGCTT
GGTAGCTGGACTGCTTATCTCATCAGTGTTCTATATGTTGAGTATAGAACTAGAAAGGAG
AAGGAGAATGTCAACTTCAAAAATCATGTTATTCAGTGGTTTGAAGTGTTGGAAGGATTA
CTAGGTCCTTACTGGAAAGCTCTTGGACTGGCTTTCAATTGTACTTTTCTCCTCTTTGGG
TCGGTTATACAGCTAATTGGTTGTGCAAGTAACATATACTACATAAATGATCATTTGGAC
AAGCGGACATGGACATACATATTTGGGGCATGTTGTGCTACAACTGTGTTCATACCATCC
TTCCACAATTACAGAATTTGGTCATTTTTAGGACTTGGGATGACTACATATACAGCCTGG
TACATGACTGTTGCAGCTCTGGTTCATGGTCAGGTTGAAGGTGTTACACACTCAGCTCCA
ACAAAGATGGTTCTGTACTTCACTGGTGCTACTAATATTCTCTATACATTCGGTGGACAC
GCTGTTACTGTAGAGATTATGCATGCCATGTGGAAGCCACAAAAATTCAAAAGTATATAC
CTACTGGCTACTTTGTACGTATTTACATTAACTCTACCATCAGCTGTGACCGTATACTGG
GCTTTTGGGGATCAACTTCTCAACCATTCTAATGCCTTCTCTCTTCTTCCCAAAAATGCT
TGGCGTGATGCTGCAGTCATCTTAATGCTCATCCATCAGTTCATCACATTTGGATTCGCA
TGCACACCATTATATTTCGTGTGGGAGAAGGTGATAGGGATGCATGATACCAAGAGTATA
TGTTTAAGAGCACTTGCCCGTCTGCCTGTGGTTATTCCGATATGGTTCTTGGCTATTATA
TTCCCTTTCTTTGGGCCTATTAACTCTGCTGTGGGAGCTTTACTTGTCAGCTTTACCGTT
TATATTATTCCTGCTCTCGCTCATATGCTCACTTACAAGTCTGCTTCTGCTCGCAAGAAT
GCAGCAGAGAAGCCACCTTTCTTCATTCCAAGCTGGACAGCCATGTATATAATTAACATA
TTCATAGTTATATGGGTACTCATTGTTGGCTTTGGATTCGGTGGTTGGGCTAGCGTGACT
AATTTTGTGCAGCAAGTTGACACATTTGGACTCTTTGCCAAATGTTACCAGTGTCCAAAG
GCCCCAGTTGCAGCG---------------GCACCACCAAAA---CCG---------CAA
CATCAC------------------------------
>gnl_Aquco_v3.1_Aqcoe6G211400.1
------ATGGAGACAGATAAGGTGGTGGAGACAGTAATTGCTGGAAACTATGTAGAAATG
---GACACT---GAA------------GGGGAT---------------------------
---CCTAAGACCATGAAATCTAGATTATCTAAGTTCTTATGGGATGGTGGTTCTGTTTAT
GATGCTTGGTTCAGTTGTGCTTCAAATCAGGTGGCTCAAGTTCTACTTACCTTACCATAC
TCATTTTCTCAGCTTGGAATGCTATCAGGAATTCTCTTTCAATTGTTCTATGGTTTATTA
GGAAGTTGGACTGCATACCTCATTAGTGTTCTCTATGTAGAATACAGAACAAGAAAAGAA
AGAGAAAAAGTAGACTTCAGAAACCATGTTATCCAGTGGTTTGAAGTTCTTGATGGATTA
CTTGGAAAGCATTGGAGGAATGTGGGGTTGGCATTTAACTGCACATTTCTTATGTTTGGA
TCTGTCATTCAACTCATAGCTTGTGCTAGTAACATTTATTACATCAATGATAATTTGGAC
AAGAGAACCTGGACATATATCTTTGGAGCCTGTTGTGCCACTACAGTCTTCATTCCTTCA
TTTCATAATTACAGAATTTGGTCTTTTCTTGGTCTGTTAATGACCACTTACACTGCTTGG
TATCTCACCATTGCTTCTCTCCTTCATGGACAAGTTGAAGGGGTTAAGCATTCAGGTCCA
ACCAAAGTAGTTCTATACTTCACAGGAGCAACAAACATTCTTTACACATTTGGGGGACAT
GCCGTCACAGTAGAGATCATGCACGCTATGTGGAAACCACAGAAATTTAAGGCAATCTAT
TTGATTGCAACACTCTATGTGCTGACCCTCACTCTTCCATCTGCTATTTCTGTGTATTGG
GCATTTGGTGACATGCTTCTAAATCACGCCAATGCTTTTGCTCTCCTCCCAAGATCTCAC
TTTAGAGACATGGCTGTTGTTTTAATGCTCATCCATCAGTTTATAACATTTGGATTTGCA
TGCACCCCTTTATACTTTGTATGGGAGAAAGCAATTGGTATGCATGAATGCAAAAGCTTA
TGCAAGAGAGCAGCAGCTCGATTACCAGTGGTGGTACCGATTTGGTTCCTCGCGATTATC
TTCCCTTTCTTTGGTCCTATAAATTCAACCGTTGGATCTCTTCTTGTTAGCTTCACTGTT
TACATTATTCCAGCTCTTGCTCATATCTTCACATTCCGATCTGCCACTGCTCGTGAGAAT
GCAGTGGAGCAACCACCAAAGTTTCTAGGGAGATGGGCAGGAATATATGCAGTGAATGTG
TTTGTAGTGGTATGGGTATTTATAGTTGGGTTTGGATTTGGTGGATGGGCTAGTGTGACT
AACTTTGTACACCAGATTGATACTTTTGGGATTTTCACTAAATGTTACCAATGTCCACCA
CCACCACCTCCTCATCCCATCAACTCTACAGCACCAGCACCAACTCCAATCCAT------
---CACAGTCAT---CATTACCACCTTCATAGTCCC
>gnl_Aquco_v3.1_Aqcoe1G427700.1
------ATGTTACCATCAAAGCAAGCTGAAGAATCTATTGTTTCTAACTACAATGAAACA
---GATAAT---GAT---------GTTGGTAATAGAGAT---------GAAGTT---AGC
AAAGAAGATCAATCCATGTTTAACGTCAAAAGCTTTCTTTGGCATGGTGGTTCTGTTTAT
GATGCTTGGTTCAGTTGTGCTTCTAATCAAGTAGCACAAGTTCTGTTGACACTACCATAC
TCATTTTCTCAACTGGGTATGCTATCAGGCATAGTTCTTCAGTTGTTTTATGGTATAATG
GGAAGTTGGACAGCTTATCTTATAAGTATTCTCTATATTGAGTATCGAAGTCGAAAAGAG
AAAGAAAATGCCAACTTCAAAAACCATGTTATTCAGTGGTTTGAAGTACTAGATGGATTA
CTTGGTCCTTATTGGAAAGCAATTGGACTAGCTTTCAACTGTACTTTTCTTCTCTTTGGA
TCAGTTATTCAGCTAATAGCTTGTGCAAGTAACATATATTACATCAATGATCGATTGGAC
AAGAGAACATGGACTTATATCTTTGGAGCTTGTTGTGCAACTACTGTGTTCATACCTTCT
TTTCATAATTATCGAATTTGGTCATTTCTTGGTCTTGGTATGACTACATATACTGCTTGG
TATATGACCATTGCTGCTGTTGTTCATGGCCAAGTTGAAGGTGTATCTCATAGTGCACCC
ACAAAGCTTGTTCTGTATTTTACTGGTGCTACTAATATATTGTACACTTTTGGAGGACAT
GCTGTCACTGTTGAAATTATGCATGCTATGTGGAAGCCACAAAAATTCAAGTACATTTAC
CTTATAGCTACTTTATACGTATTCACCCTAACACTACCATCTGCTTCGGCTGTTTACTGG
GCATTTGGTGATGAACTTCTTAACCATGCCAACGCCTTCTCCCTTCTTCCCAAAAATGGT
TGGAGAGATGCTGCAGTTATCCTCATGCTCATTCATCAGTTTATCACATTCGGGTTTGCT
TGTACACCATTGTACTTTGTGTGGGAAAAGGTGATTGGAATGCACGATACAAAGAGTATA
TGTTTAAGGGCACTTGCCCGACTGCCCGTAGTGGTACCCATATGGTTCTTGGCCATTATC
TTTCCATTCTTTGGTCCTATCAACTCAGCTGTGGGGGCACTTCTTGTTAGCTTCACAGTC
TACATCATACCAGCTCTTGCTCATATGCTTACATACAGAAAAGCCTCTGCCCGTCAGAAT
GCAGCAGAAAAACCTCCATTTTTTCTACCAAGCTGGACAGCAATGTATGCGATCAACACT
TTCATTGTGATATGGGTATTAGTCGTTGGATTTGGATTTGGTGGGTGGGCCAGTGTGACT
AACTTTGTTAGGCAAGTTGATACATTTGGTCTCTTCGCAAAGTGTTATCAATGTAAGCCC
CCACCACCACTACAT---------------GCTGCACCTGCA---CCG------CAACTT
CACCAC------------------------------
>gnl_Arath_TAIR10_AT2G21050.1
---ATGGAGAACGGTGAGAAAGCAGCTGAGACTGTCGTTGTTGGGAACTATGTTGAGATG
---GAGAAG---GAT------------GGTAAA---------------------------
---GCTTTAGACATCAAATCTAAGCTATCTGACATGTTTTGGCATGGTGGCTCTGCTTAT
GATGCTTGGTTCAGCTGTGCTTCCAATCAGGTGGCACAAGTGCTGTTGACACTGCCATAC
TCGTTCTCACAGCTGGGGATGCTCTCAGGGATTCTGTTTCAGCTCTTTTATGGCATCTTA
GGTAGTTGGACTGCTTACCTCATCAGTATTCTCTATGTTGAATACAGAACCAGAAAGGAA
AGAGAGAAAGTTAACTTCAGAAACCATGTCATTCAGTGGTTTGAGGTTCTTGATGGATTG
CTTGGGAAGCATTGGAGGAATGTTGGTTTAGCCTTTAACTGCACCTTCCTTCTCTTTGGA
TCTGTCATTCAACTCATAGCTTGTGCCAGCAACATATATTACATAAATGATAATCTGGAC
AAGAGGACATGGACATACATATTTGGAGCATGTTGTGCAACCACAGTCTTTATTCCTTCC
TTCCACAACTACAGGATCTGGTCTTTTCTTGGACTCTTGATGACCACTTACACTGCTTGG
TACCTCACCATTGCCTCTATCCTCCATGGACAGGTAGAAGGAGTGAAGCATTCAGGACCA
AGCAAGCTGGTTTTATACTTCACAGGGGCCACAAACATTCTTTACACATTCGGTGGACAT
GCTGTTACTGTAGAGATAATGCATGCTATGTGGAAACCTCAGAAGTTCAAGTCCATATAC
CTGTTTGCAACACTCTACGTGCTGACGCTAACGCTGCCTTCTGCGTCTGCGGTTTATTGG
GCGTTTGGTGATTTGCTTCTAAACCATTCAAACGCATTTGCTCTTCTCCCAAAGAATCTT
TACCGTGACTTTGCAGTTGTGCTTATGCTCATCCATCAGTTCATCACCTTTGGTTTTGCT
TGCACGCCACTCTACTTTGTGTGGGAGAAGCTAATAGGGATGCATGAGTGCAGAAGCATG
TGTAAACGAGCCGCTGCGAGGCTCCCTGTCGTTATACCCATTTGGTTTCTTGCTATCATA
TTCCCGTTCTTTGGTCCCATTAACTCAACCGTAGGATCTCTTCTCGTCAGCTTCACTGTC
TACATCATCCCAGCACTAGCTCACATCTTCACCTTCCGCTCATCCGCCGCACGTGAAAAC
GCTGTGGAGCAGCCACCAAGGTTTCTAGGACGATGGACTGGGGCATTCACGATCAATGCC
TTCATAGTTGTGTGGGTGTTCATTGTTGGATTCGGGTTCGGTGGTTGGGCTAGTATGATC
AATTTTGTACACCAGATTGACACCTTTGGCCTCTTCACCAAATGCTACCAATGCCCACCA
CCGGTT---------------------------GTCTCACCTCCTCCAATCAGC------
---CATCCTCAC---TTCAATCACACTCACGGCCTT
>gnl_Arath_TAIR10_AT2G38120.1
---------------ATGTCGGAAGGAGTAGAAGCGATAGTAGCAAATGACAACGGAACA
---GATCAGGTAAAC---AACCGTACCGGGAAAGATAAC---------GAA------GAA
CACGACGGCTCCACCGGTTCTAACCTAAGCAATTTCCTATGGCACGGTGGCTCTGTCTGG
GACGCTTGGTTCAGCTGCGCATCTAACCAAGTGGCTCAAGTGTTATTGACATTACCGTAC
TCGTTTAGTCAACTAGGAATGTTATCAGGAATAGTACTTCAGATCTTCTATGGTTTACTA
GGAAGCTGGACTGCTTATCTCATCTCTGTTCTCTACGTCGAATACAGAGCTCGTAAAGAA
AAAGAAGGCAAAAGCTTCAAAAACCACGTCATTCAGTGGTTTGAAGTACTTGATGGATTA
CTTGGTTCATACTGGAAAGCACTAGGACTCGCATTTAATTGCACTTTCCTCTTGTTTGGA
TCTGTTATCCAACTCATTGCTTGTGCCAGTAACATTTATTACATAAACGATCATCTGGAC
AAGAGAACATGGACTTACATATTTGGCGCGTGTTGTGCAACCACTGTCTTTATACCGTCG
TTTCACAATTACCGAATTTGGTCATTCCTTGGCCTTGGAATGACCACTTACACCGCTTGG
TACTTAGCCATTGCCTCCATCATCCACGGCCAGGCGGAAGGTGTGAAACATTCAGGTCCA
ACAAAGCTAGTGCTTTATTTTACGGGAGCCACAAATATTTTGTACACCTTTGGAGGTCAC
GCGGTTACTGTTGAGATTATGCATGCTATGTGGAAACCACAGAAGTTTAAGTACATTTAC
TTGATGGCGACGTTATACGTGTTCACGCTAACGATTCCGTCAGCTGCCGCCGTTTACTGG
GCTTTCGGAGACGCACTTCTCGACCACTCCAACGCTTTCTCTCTTATGCCCAAGAACGCG
TGGCGTGACGCCGCTGTTATCCTCATGCTCATTCATCAGTTTATAACGTTCGGGTTCGCT
TGTACACCTTTGTACTTTGTGTGGGAGAAAGTGATTGGGATGCATGACACAAAGAGCATT
TGCTTAAGGGCTTTGGCTAGATTGCCTGTGGTCATACCTATTTGGTTCTTAGCTATTATC
TTCCCCTTTTTCGGTCCAATCAATTCCGCTGTCGGTGCTCTTCTTGTTAGCTTCACCGTC
TATATCATCCCATCTCTCGCTCACATGCTCACTTACCGATCTGCCTCCGCTCGTCAGAAT
GCGGCGGAGAAGCCACCGTTCTTTATGCCGAGCTGGACGGCGATGTACGTGTTGAATGCT
TTCGTGGTGGTTTGGGTTCTTATAGTCGGATTTGGGTTCGGTGGATGGGCTAGTGTAACC
AACTTTGTTCGTCAAGTCGACACTTTTGGTCTCTTTGCCAAGTGTTACCAATGTAAACCA
GCTGCAGCCGCCGCA---------------CATGCCCCGGTC---TCC------GCTTTA
CACCACCGTCTT------------------------
>gnl_Arath_TAIR10_AT1G77690.1
------ATGGCGGCAGAGAAA---ATAGAGACAGTGGTCGCAGGGAATTACTTAGAAATG
---GAGAGG---GAA---AACATAAGTGGTAAG---------------------------
---AAATCTTCAACTAAAACAAAACTCTCTAATTTCTTCTGGCATGGTGGTTCTGTCTAC
GATGCTTGGTTTAGTTGTGCTTCAAATCAGGTGGCACAAGTTCTGTTGACATTACCATAC
TCGTTCTCACAACTTGGGATGATGTCGGGAATTTTGTTTCAACTCTTTTATGGATTAATG
GGAAGTTGGACTGCTTATCTCATTAGTGTTCTTTACGTTGAATATCGAACTCGTAAAGAA
CGAGAAAAATTCGATTTCCGTAACCACGTTATTCAGTGGTTTGAGGTGTTAGATGGATTG
TTGGGGAAACATTGGAGGAACCTTGGATTGATCTTTAACTGCACTTTTCTTCTCTTTGGA
TCTGTTATTCAGCTCATTGCTTGTGCTAGCAATATATATTATATTAATGACAAATTGGAC
AAGAGGACATGGACATACATATTTGGGGCGTGCTGTGCAACAACTGTTTTTATTCCTTCC
TTCCACAATTATAGAATTTGGTCATTCCTCGGACTCGCTATGACCACTTACACTTCTTGG
TATCTCACCATTGCTTCACTCCTTCATGGCCAGGCTGAGGATGTGAAACACTCTGGTCCA
ACCACAATGGTGCTTTACTTCACCGGAGCCACCAACATTCTCTACACCTTTGGTGGCCAC
GCCGTCACAGTGGAGATAATGCACGCTATGTGGAAACCGCAAAAGTTCAAGGCGATATAT
CTACTAGCGACCATATATGTACTAACGCTAACGCTACCATCCGCGTCTGCGGTTTATTGG
GCGTTTGGCGATAAGCTACTAACTCATTCCAATGCGCTCTCTCTTCTCCCTAAGACTGGT
TTTAGAGATACCGCAGTGATCCTCATGCTCATTCATCAATTTATAACGTTCGGATTCGCG
TCTACACCGTTATATTTTGTGTGGGAGAAATTGATAGGTGTGCATGAGACGAAGAGCATG
TTCAAAAGAGCCATGGCTAGATTACCCGTGGTTGTACCCATATGGTTCTTAGCCATTATC
TTCCCCTTTTTCGGACCAATCAATTCCGCGGTCGGATCTCTCTTAGTTAGCTTCACTGTC
TACATCATCCCCGCATTGGCTCATATGCTTACCTTTGCTCCTGCTCCTTCAAGAGAGAAT
GCGGTGGAGAGGCCACCGAGAGTGGTAGGAGGATGGATGGGGACTTACTGCATAAACATA
TTTGTGGTGGTTTGGGTATTCGTAGTTGGGTTCGGGTTTGGAGGATGGGCAAGTATGGTC
AACTTTGTTCGCCAGATCGACACTTTTGGTCTCTTTACCAAATGCTACCAATGCCCTCCT
CACAAGCCA---------------------------------------------------
------------------------------------
>gnl_Arath_TAIR10_AT5G01240.1
------ATGTCGGGTGAGAAACAAGCGGAGGAGTCAATAGTAGTCTCCGGGGAGGATGAG
GTGGCCAGA---AAA---GAAGATTCAGCGGCGGAGGAG---------GATATT---GAC
GGCAACGGGGGCAATGGATTTAGTATGAAGAGCTTCCTCTGGCATGGCGGGTCCGCTTGG
GACGCCTGGTTTAGCTGTGCATCAAATCAAGTGGCACAAGTGCTGTTGACGCTGCCGTAT
TCGTTCTCGCAGTTGGGAATGTTATCAGGAATATTGCTTCAAATATTCTATGGGTTAATG
GGATCTTGGACTGCTTATCTCATCAGTGTTCTTTACGTCGAGTATCGTGCCCGTATGGAG
AAACAAGAAAAATCCTTCAAAAACCACGTTATTCAATGGTTTGAAGTGCTTGATGGGCTG
CTGGGTCCGTACTGGAAAGCAGCGGGGCTCGCATTTAATTGCACCTTCTTGTTATTCGGA
TCAGTCATCCAGCTCATTGCTTGTGCTAGCAATATATATTACATAAACGATAGGTTAGAC
AAGAGGACATGGACTTATATATTTGGGGCTTGCTGTGCCACGACCGTTTTCATACCATCT
TTCCACAATTACCGTATTTGGTCTTTCCTCGGCCTTGGCATGACCACCTACACCGCTTGG
TACCTCACCATCGCCTCTTTTCTCCATGGTCAGGCGGAGGGTGTGACACATTCCGGTCCA
ACCAAGCTTGTGTTGTACTTTACCGGAGCCACCAACATCCTCTATACCTTCGGTGGACAC
GCTGTGACCGTGGAAATAATGCATGCGATGTGGAAACCAAGGAAGTTTAAGAGCATCTAC
TTGATGGCAACTCTGTACGTCTTCACATTAACGCTTCCGTCAGCCTCCGCCGTCTACTGG
GCTTTCGGCGACCAACTTCTCAACCACTCAAACGCTTTCTCTCTCCTCCCTAAAACGCGT
TTCCGTGACACCGCCGTTATCCTCATGCTCATCCATCAGTTTATAACGTTCGGGTTTGCG
TGTACACCATTGTACTTCGTATGGGAAAAAGCGATCGGAATGCACCACACAAAGAGCTTA
TGTCTAAGAGCGCTGGTGAGGCTACCGGTGGTGGTTCCGATATGGTTTTTGGCAATCATC
TTTCCCTTTTTCGGGCCAATAAACTCGGCAGTTGGAGCCTTACTTGTTACCTTCACCGTC
TATATCATCCCTGCCTTAGCCCACATGCTCACGTACCGCACCGCCTCTGCCCGCCGGAAC
GCGGCGGAGAAACCACCGTTTTTTATCCCTAGCTGGGCTGGAGTTTACGTGATAAACGCT
TTCATAGTGGTTTGGGTCCTAGTTCTCGGGTTCGGGTTTGGCGGATGGGCCAGTATGACC
AACTTCATCAGGCAAATTGATACTTTTGGCCTCTTTGCCAAATGCTACCAATGCAAACCA
CCTCCAGCTCCGATC---------------GCCGCCGGA------------------GCT
CACCACCGCCGT------------------------
>gnl_Betvu_v1.2_Bv1_000210_pnqr.t1
------ATGGCTTCTGAGAAG---GTGGAGACCGTAGTAGCTGGGAATTACGTTGAAATG
---GAGAGGGAGGAA---GATCAT---TCGTCG---------------------------
---TCGTCTTCAGTTAAAACCAAACTTTCTAATTTATTCTGGCATGGGGGTTCTGTTTAT
GATGCTTGGTTCAGCTGTGCTTCTAACCAGGTTGCACAAGTGCTATTGACACTACCATAC
TCGTTTTCACAACTGGGAATGCTATCTGGAATACTATTCCAACTCTTCTACGGCTTGATG
GGCAGCTGGACTGCTTACCTTATCAGTCTACTTTATGTTGAGTACAGAACCAGGAAAGAG
CGAGAAAAAGTTGATTTTAGGAACCATGTTATTCAGTGGTTTGAAGTACTTGACGGATTA
CTGGGGAAACACTGGAGAAATATTGGTCTTTTTTTCAATTGCACTTTCCTTCTTTTTGGA
TCTGTCATTCAGCTTATTGCTTGTGCCAGCAATATATACTACATAAATGACAGCCTAGAC
AAAAGAACATGGACATACATATTTGGTGCCTGCTGTGCAACGACAGTGTTCATACCTTCA
TTCCATAATTACAGAATATGGTCGTTTCTAGGCCTTATCATGACTTCTTACACTGCCTGG
TATCTCACCATTGCCTCCCTTGTCCATGGACAGGTTGAGGGAGTAAAGCACAGTGGGCCA
GCCAAGTTGGTTTTGTACTTCACGGGTGCTACCAACATTCTATATACTTTTGGTGGCCAT
GCTGTCACTGTGGAGATAATGCACGCGATGTGGAAGCCACAGAAGTTCAAGATGATATAC
TTGTTGGCAACACTATATGTGCTAACACTGACCCTGCCATCAGCAAGTGCGGTGTATTGG
GCATATGGAGACATGCTTCTAGATCATTCCAATGCCTTATCTTTGCTTCCTAGGACTGCT
TTTAGGGACACTGCTATTATCCTCATGTTGATTCATCAGTTCATAACATTCGGATTTGCT
TGCACTCCTCTATACTTTGTGTGGGAAAAATTCATCGGCATTCATGAAACAAAGAGCATC
ATGAAGCGCTCTATTGCACGCCTTCCGGTGGTTATTCCAATTTGGTTCCTAGCCATTATT
TTCCCATTCTTTGGACCCATTAATTCCGCAGTTGGCTCACTTCTGGTTAGCTTCACTGTT
TACATTATTCCAGCCATGGCTCACATGATCACTTTTGCCTCTCCATCCGCTCGTGAGAAT
GCAGTGGAGAGACCACCATCATTCGTAGGAGGTTGGGCCGGAATGTACAGCATGAACATA
TTTTTGGTGGTGTGGGTGTTTGTGGTAGGGTTTGGCCTGGGTGGGTGGGCCAGTATGATG
AATTTCATACAGCAAGTGAACACATTTGGGCTTTTTGCTAAGTGCTATCAGTGCCCTCCT
CATAAGGCCAAGGCT---------------------------------------------
------------------------------------
>gnl_Betvu_v1.2_Bv2_024010_oxac.t1
------ATGACAGAGGTTAAGCAAGTAGAAGCAGCATCAATGGTGAATCAAACAGAT---
---GATCAT---CAA---ATTGATGGAGGAGAGGAGAGA---------GAAAATAGAATA
GAGGAAGAAAATCAGAAATCAAGCTTTAAGAACTTTCTATGGCATGGTGGCTCTGCTTAT
GATGCTTGGTTTAGTTGCGCTTCCAATCAGGTGGCTCAAGTGTTATTGACATTGCCATAC
TCATTCTCACAAATGGGGATGGTATCAGGACTAGTACTTCAAGTGTTTTATGGGTTGTTG
GGAAGTTGGACAGCTTATCTTATCAGTGTGCTCTATGTTGAGTATAGAAGCAGAAGAGAG
AAAGAAGGTGCCAGCTTCAAGAACCATGTCATTCAGTGGTTTGAGGTGTTAGATGGCCTG
CTAGGGCCAGTCTGGAAGGGACTTGGATTGGGTTTCAATTGCACATTCTTACTCTTTGGA
TCTGTGATACAACTTATAGCTTGTGCAAGTAATATATACTACATAAATGATCATTTGGAC
AAAAGGACATGGACATACATATTTGGGGCATGTTGTGCCACAACAGTGTTTATACCCTCC
TTTCACAATTATAGAATTTGGTCCTTCCTTGGACTTGGAATGACCACTTACACTGCTTGG
TATTTGACCATTGGTGCCCTTGTTCATGGCCAGAAACCAGGTGTGATCCACTCTGGTCCA
AAAAAGTTGGTGCTCTATTTCACAGGAGCAACCAATATCCTCTACACTTTTGGTGGACAT
GCTGTTACTGTGGAAATTATGCATGCTATGTGGAAACCACAGAAGTTCAAGTACATTTAT
TTACTTGCAACTCTTTATGTTTTCACCCTTACACTCCCATCTGCTGCTGCTGTCTACTGG
GCTTTTGGTGATGAACTCCTTACTCATGCCAATGCCTTTTCTCTCCTCCCTCGTAATCGT
TTCCGTGATGCCGCCGTTATCTTAATGCTCATTCACCAGTTTATAACATTTGGATTTGCG
TGCACACCTCTGTACTTTGTGTGGGAAAAAGTGGTGGGGGTACATGACACCAAGAGTTTA
TGCTTAAGGGCAATAGCTAGATTACCAGTGGTAATACCAATATGGTTCTTAGCAATCATA
TTTCCCTTCTTTGGGCCCATTAACTCTACTGTTGGGGCCTTCTTAGTCAGCTTCACTGTT
TACATTATACCAACTATGGCCCACATGCTCACTTACAGATCGGCCCAGGCCCGTAAGAAT
GCCGCAGAGAAACCTCCCTTCTTCCTACGAAACTGGACAGCAGTATATGTTTTCAACACT
TTCATAGTTGTCTGGGTATTTATTGTGGGTTTCGGATTTGGAGGGTGGGCAAGCATGGTG
AACTTCATTAGGCAAGTTAATACTTTTGGCCTTTTTGCTAAATGCTATCAGTGCAAGCCA
CCACCAGCACCTCCA---------------GCCGCGCCA---GCACCA---------CCA
CATCAC------------------------------
>gnl_Betvu_v1.2_Bv5_111820_qxws.t1
------ATGGTATCCCAGAAGCAAGGTGAGGAAGCAATCGTGTCTAATTTCAATGAAAAT
---GAGAGT---CAA------------AGTAACATGGAG---------AGTAAGGATAAA
GAGGATGATCAGCCCATGTTTAGCGTAAAAAGCTTTTTCTGGCACGGTGGTTCTGTTTGG
GATGCCTGGTTCAGCTGTGCCTCCAATCAAGTGGCACAGGTGCTGCTAACTCTTCCATAC
TCTTTCTCTCAATTAGGCATGCTATCAGGCATTATACTTCAGATATTCTACGGTTTTATG
GGTAGTTGGACTGCATACCTCATTAGTGTTCTTTATGTTGAGTATCGAAGCCGAAAGGAG
AAAGAAGGTGTTAGCTTCAAAAACCATGTCATTCAGTGGTTTGAAGTTCTGGATGGCCTA
TTGGGACCGTATTGGAAAGCAGTGGGTCTAGCCTTCAATGTTACTTTCCTTCTCTTCGGA
TCTGTGATTCAACTCATTGCTTGCGCAAGCAATATATACTATGTCAATGACCATTTAGAC
AAACGCACATGGACATATATATTTGGAGCATGCTGTGCTACAACTGTGTTCGTCCCCTCC
TTCCATAACTACCGTATTTGGTCTTTTCTTGGCCTTGGCATGACCACTTACACTGCTTGG
TACATGGCCATTGCGGCCCTCGTCAATGGACAGGCGGAAGGGGTAACACATTCCGGGCCA
ACGAAGCTAGTGCTGTATTTTACGGGCGCCACTAACATACTGTACACTTTTGGTGGACAT
GCTGTCACAGTGGAAATTATGCATGCCATGTGGAAGCCCCAAAAGTTTAAGTACATCTAT
CTGCTGGCCACACTCTATGTCTTCACTCTAACACTTCCGTCTGCTGCGGCTGTCTACTGG
GCCTTCGGTGATGAACTCCTCAACCACTCAAATGCGTTTTCTCTCCTTCCAAAGAACGCT
TTCCGTGATGCTGCCGTTATATTAATGCTCATCCATCAGTTTATTACATTTGGGTTTGCT
TGTACTCCGTTATACTTTGTGTGGGAGAAGGTGATTGGTATGCACGACACAAAAAGTATA
TGTTTAAGGGCCATAGTGAGGCTCCCTGTTGTGATCCCAATATGGTTCTTAGCCATCATA
TTCCCCTTCTTTGGGCCCATCAATTCCGCTGTGGGTGCCCTCTTGGTTAGCTTCACTGTC
TATATCATCCCAGCTCTTGCCCATATGCTCACTTATAAAGACGCCTCTGCCAGAAAGAAT
GCTGCAGAGAAGCCGCCGTCCTTCCTTCCAAGTTGGACAGCCATGTATGCTATAAATATG
TTCATAGTTGTATGGGTACTGGTGATAGGATTTGGTTTTGGTGGATGGGCTAGCATGACC
AACTTTGTCAGGCAGGTTGACACTTTTGGACTCTTTGCTAAGTGCTACCAGTGCAAACCT
CCAGTAGCGCCGTCA---------------CTTGCCTCCCCA---CCT------CATTCC
CAGCAC------------------------------
>gnl_Betvu_v1.2_Bv9_214340_xemu.t1
TCATCATCAGACAAGGAGAAAGAGGTTGAGACAGTGATTATAGGAAGTTACATAGAAATG
---GAGAAAGATGAA------------GCTAAG---------------------------
---CCTTCAAGCTTTAAATCTGCTTTCTCTAACTTCCTTTGGCATGGTGGTTCTACTTAT
GATGCTTGGTTTAGCTGTGCTTCCAATCAGGTAGCACAAGTGCTGTTGACACTACCATAC
TCATTCTCACAACTAGGGATGTTATCAGGAATTGCATTCCAGCTATTTTATGGTATATTA
GGAAGTTGGACTGCTTATTTAATTAGTATCCTTTATGTTGAGTATAGAACTAGGAAGGAG
AGAGAAAAGGTTGATTTCAGGAATCATGTCATTCAGTGGTTTGAGGTGCTAGATGGGCTA
CTAGGGAAACATTGGAGAAATGTTGGTTTGGCATTTAACTGCACTTTTCTTCTGTTTGGA
TCTGTAATTCAACTTATTGCATGCGCAAGCAACATATACTACATAAATGATAATCTGGAC
AAAAGAACTTGGACCTACATCTTTGGTGCATGCTGTGCGACCACTGTGTTTATTCCTTCT
TTTCACAACTACAGAATTTGGTCTTTCCTTGGTTTAGTCATGACTACCTATACTGCTTGG
TATCTAACCATTGCTTCTTATCTTCATGGCCAGGTGGAGGGAGTGAAGCACTCAGGGCCG
ACCAAGTTGGTGCTATACTTCACAGGGGCCACAAACATTCTTTACACGTTTGGAGGACAT
GCTGTTACTGTGGAGGTAATGCACGCAATGTGGAAGCCACAGAAGTTCAAAGCCATATAT
CTACTTGCTACAATATATGTGCTTACCTTGACCCTCCCCTCAGCATCAGCAGTATATTGG
GCATTTGGAGACATGCTTCTTGATCACTCCAACGCTTTCTCTCTCCTCCCTCGCTCTCCT
TACCGCGACATGGCTGTCATTCTCATGCTCATCCACCAGTTTATTACGTTTGGATTTGCA
TGCACACCTTTGTATTTCGTATGGGAGAAGGCAATAGGGTTGCATGATTGTAAGAGTATG
TGTAAACGAGCAGCTGCAAGACTTCCCGTTGTCGTCCCAATTTGGTTCTTGGCCATAATT
TTCCCTTTCTTCGGACCCATTAATTCCGCCGTTGGATCACTCCTTGTTAGCTTCACCGTC
TATATCATCCCCGCCTTAGCTCACATGTTCACCTTTCGGTCTGCCGCTGCCCGCGAGAGC
GCAGTGGAGCAACCACCTAAATTTGTAGGAAGGTGGGCAGGATCATTTGCCATAAATATC
TTTGTGGTAATATGGGTGCTTATAGTTGGGTTTGGTTTTGGAGGATGGGCTAGCATGATC
AATTTTGTACACCAAATTGACACATTTGGATTGTTCACTAAATGTTACCAATGCCCTTCG
CCTAAAGTTGCCAATGTC---------------ACCGCTCCTTCGCCTACGCCG------
AACCACACT------CACCACCTTGTCCATCGCCTT
>gnl_Carpa_v0.4_evm.model.supercontig_1125.1
------ATGTTGCCTCAGAAGCAAGCAGAAGAAGCAATAGTCTCCACCTTCAGTGAGACA
---GAACAA---GAG------------GGCAAAGAGGAAGCTCGTGATCAAAAG---GAA
GACGAACACTCCTCCATCTTCAGCGTCAAGAGCCTCCTCTGGCATGGTGGCTCTGTTTGG
GACGCCTGGTTCAGTTGTGCCTCCAATCAAGTGGCCCAAGTTCTGCTAACACTTCCCTAC
TCCTTCTCTCAACTGGGCATGTTATCAGGCATTTTGTTGCAGATATTCTATGGACTTATT
GGAAGCTGGACTGCATATCTCATCAGTGTGCTCTACATAGAGTACAGAAGCAGGACGGAG
AAAGAGAACGTGAGCTTTAAAAACCATGTTATACAGTGGTTCGAAGTTCTTGATGGGTTG
CTGGGTCCATACTGGAAGGCAGCAGGACTGGCCTTCAACTGTACCTTCCTCTTGTTTGGA
TCTGTCATTCAACTCATAGCCTGCGCAAGTAACATCTACTACATCAACGATCGATTGGAT
AAGAGAACGTGGACATACATTTTCGGAGCTTGCTGTGCTACAACCGTCTTCATACCCTCA
TTTCACAACTACCGGATTTGGTCTTTCCTTGGCCTTGGCATGACTACTTACACCGCCTGG
TACATGGCCATTGCTGCAATTGTTCATGGCCAGGTTGATGGTGTGACACACTCGGGTCCA
ACAAAACTAGTTCTCTACTTCACCGGTGCTACCAATATACTCTATACATTTGGTGGACAC
GCCGTCACTGTGGAAATCATGCACGCCATGTGGAAGCCTCAAAAGTTCAAGTATATATAC
TTGCTGGCCACATTGTACGTCTTCACTCTAACGATTCCGTCAGCCTCCGCCGTCTACTGG
GCGTTTGGTGACCAGCTTCTGAACCATTCTAACGCCTTCTCTCTCCTCCCGAAGAACGGA
TTCCGTGATGCTGCAGTCATCCTCATGCTCATTCACCAGTTCATAACATTTGGATTCGCA
TGTACGCCGTTGTACTTTGTATGGGAGAAGGTGATCGGCATGCATGATACCAAGAGCATA
TGCCTGAGAGCACTGGCAAGACTACCAGTGGTCATACCCATATGGTTTTTGGCTATAATT
TTCCCATTCTTTGGACCTATAAACTCAGCGGTTGGTGCTCTTCTGGTTAGCTTCACCGTC
TACATCATCCCGTCTCTAGCCCATATGCTTACTTACAGGAAAGCCTCTGCCAGACAG---
------------------------------------------------------------
------------------------------------------------------------
------------------------------------------------------------
------------------------------------------------------------
------------------------------------
>gnl_Carpa_v0.4_evm.model.supercontig_19.209
---------ATGGCACATAAAGAAGCAGAAGGAGCTATGGTTTCAAGTTTTAATGAAACA
---GAGAAT---GAA------------GAGAAGATTGAA---------------------
---GAGAAAAAAGAAATGTTTAGCTTCAAGAGCTTTCTTTGGCATGGTGGGTCTGTTTAT
GATGCCTGGTTTAGCTGTGCATCAAATCAGGTTGCTCAAGTTTTGCTGACATTGCCATAC
TCATTCTCTCAACTGGGGATGCTATCTGGGATTATTCTGCAAATTTTCTATGGAATTCTT
GGGAGCTGGACTGCTTATTTAATCAGTGTTCTTTATGTTGAGTACAGAAGCAGAAAGGAG
AAAGAGAATGTCAGCTTCAAAAACCATGTTATTCAGTGGTTTGAAGTGCTTGATGGACTT
CTGGGTCCATACTGGAAAGCTGCAGGATTAGCCTTCAACTGCACTTTTCTCCTCTTTGGC
TCTGTTATCCAGCTTATAGCCTGTGCAAGTAATATATACTACATAAACGACAACTTAGAC
AAGAGGACATGGACTTACATCTTTGGAGCTTGCTGTGCCACAACTGTTTTCATCCCTTCA
TTTCACAACTACAGAATCTGGTCTTTTCTTGGTCTTGGCATGACCACTTATACTGCTTGG
TATTTGACCATAGCAGCACTTCTTCATGGCAAGGCTGAAGGGGTAACTCACTCTGGCCCA
ACAAAGCTGGTTTTGTACTTCACAGGCGCCACCAATATATTATACACTTTCGGCGGGCAT
GCTGTCACTGTGGAAATTATGCATGCAATGTGGAAGCCTCAAAAGTTCAAGTACATTTAT
CTGCTTGCTACTTTTTACGTCTTCACCCTGACGCTTCCATCAGCTGCTGCTGTCTATTGG
GCTTTTGGTGATCAACTTCTCACCCACTCGAATGCCTTCTCCCTTCTTCCGCCCTCTGGA
TGGCGTGATGCTGCAGTCATCCTAATGTTAATCCACCAGTTTATAACATTCGGGTTTGCT
TGTACGCCTTTATATTTTGTGTGGGAAAAAGTTGTGGGAATGCATGATACTAAGAGCATT
TGCTTGAGGGCTCTAGTTCGGTTACCTGTGGTGATACCAATTTGGTTCTTGGCCATAATA
TTTCCTTTCTTCGGTCCCATTAACTCTGCTGTGGGAGCTCTCTTGGTCAGCTTCACTGTT
TACATCATCCCGGCTTTAGCACATATGCTCACATACAGATCAGCCTCAGCTCGACAGAAT
GCGGCAGAGAAACCTCCATTCTTCCTCCCAAGCTGGACAGCGGTGTATGCGCTGAACGCA
TTTGTGGTGGTCTGGGTGTTCGTGGTTGGGTTCGGGTTGGGAGGATGGGCCAGCATGACG
AATTTCATTAAGCAAGTTGATACATTCGGGCTATTTGCCAAGTGCTATCAGTGTCCACCT
TCAGCCTCTTCATCA---------------------------------------------
CATCAC------------------------------
>gnl_Carpa_v0.4_evm.model.supercontig_36.16
------ATGGCTTCTGAAAAG---GTTGAGACTGTGATTGCTGGAAACTACATTGAAATG
---GAAAGAGAAGAA------------GACAAT---------------------------
---TCACGTTCGTCAAAGAGTAGATTATCTAAGCTGTTTTGGCATGGTGGATCCGTCTAT
GATGCATGGTTTAGCTGTGCCTCTAACCAGGTTGCACAAGTGCTGCTTACGTTGCCGTAT
TCATTTTCACAACTGGGGATGTTATCTGGGATTATATTTCAGCTGTTTTATGGGTTGATG
GGAAGCTGGACTGCTTATCTCATTAGTGTCCTTTATGTTGAGTACAGAACTAGGAAGGAG
AGAGAGAAGGTTGATTTCAGGAACCATGTTATTCAGTGGTTTGAAGTTCTTGATGGGCTG
CTGGGAAAGCACTGGAGGAATTTAGGCTTATTTTTCAACTGCACTTTCCTTCTGTTCGGA
TCCGTGATTCAACTAATTGCTTGTGCAAGCAATATTTACTACATTAACGACAATCTGGAC
AAGAGAACGTGGACTTACATATTTGGCGCCTGCTGCGCAACAACTGTTTTCATACCTTCA
TTTCATAATTATCGAATGTGGTCTTTTTTAGGCCTCATGATGACCACTTACACTGCTTGG
TATCTCACTGTTGCTTCTCTCCTCCATGGCCAGGTGGAAGGAGTGAAGCACTCTGGGCCA
GCCAAAATGGTTCTGTATTTTACCGGAGCTACCAACATTCTATACACCTTTGGTGGACAT
GCTGTGACAGTGGAGATAATGCATGCGATGTGGAAGCCACAAAAGTTCAAGCTAATCTAC
TTTTTAGCAACACTTTATGTGTTAACTCTCACACTTCCGTCAGCTTCTGCTGTTTACTGG
GCATTTGGAGACTTACTCCTCACTCACTCCAATGCCTTCTCCTTGCTCCCAAGGTCTGGT
TTTAGAGACACTGCTGTCGTCCTCATGCTCATTCACCAGTTCATAACATTTGGGTTTGCG
TGTACTCCACTTTACTTCGTCTGGGAAAAATTCATCGGAGTACACGAGACAAAAAGTGTG
TTGAAGAGAGCAGTGGGTAGATTACCAGTGGTCATACCCATTTGGTTCCTGGCTATCATT
TTCCCATTCTTCGGTCCTATAAACTCCACAGTTGGCTCTCTTCTCGTCAGCTTCACCGTC
TATATAATCCCTGCTTTGGCTCACATGGTCACTTTTGCTCCTGCAGCTGCACGAGAGAAC
GCAGTGGAGCGACCACCGAAAATGGTTGGAGGATGGACGGGATTATACTCGATCAACATA
TTTGTGGTGGTATGGGTGTTTGTGATTGGATTTGGGTTTGGAGGATGGGCGAGCATGCTG
AATTTCGTTCATCAAATTCATAATTTTGGCTTATTCACCAAGTGCTACCAGTGCCCATCT
CACAAGCCT---------------------------------------------------
------------------------------------
>gnl_Carpa_v0.4_evm.model.supercontig_37.169
------ATGGCGACTGATAAGGTGGCGGAGACAGTGATAGTTGGAAACTACGTGGAGATG
---GAAACT---GAA------------GGGAAG---------------------------
---CCAAGGGACATTAAGTCAAGAGTTTCCAAGTTTTTCTGGCATGGCGGATCTGTTTAT
GATGCCTGGTTCAGTTGTGCTTCAAATCAGGTGGCGCAAGTGTTGCTTACACTGCCATAT
TCATTTTCCCAGCTGGGAATGGTTTCGGGGTTAATCTTCCAACTCTTCTATGGCTTAATG
GGTAGCTGGACGGCTTATCTGATCAGCATACTCTATGTAGAATACAGAACAAGAAAGGAA
AGGGAGAAAGTAGATTTCAGAAACCATGTTATCCAGTGGTTTGAAGTTCTTGATGGTCTT
CTTGGAAAGCATTGGAGGAACGTGGGTTTGGCATTTAATTGCACTTTTCTTCTGTTTGGA
TCTGTCATTCAGCTCATAGCTTGTGCAAGCAACATATATTACATAAATGATAATCTGGAC
AAGAGAACTTGGACATACATATTTGGGGCTTGTTGTGCCACCACAGTGTTTATCCCTTCA
TTTCACAACTACAGAATCTGGTCTTTTCTTGGTCTCTTGATGACTACTTACACTGCTTGG
TACCTCACCATTGCCTCTCTCCTCCACGGCCAGGTTGAGGGAGTCAAGCACTCAGGTCCG
ACCAAGCTTGTGTTATATTTCACTGGGGCCACAAACATTCTCTATACATTTGGGGGACAT
GCTGTCACTGTGGAGATAATGCACGCAATGTGGAAGCCACAGAGGTTCAAGGCAATATAC
TTGTTGGCTACAGTGTATGTGCTCACACTGACACTCCCGTCTGCCGCAGCCGTTTACTGG
GCATTCGGAGACATGCTTCTAAACCACTCCAATGCTTTTTCTCTTCTCCCAAAATCACCT
TTCCGAGACATGGCTGTCATTTTGATGCTCATCCACCAGTTCATAACATTTGGATTTGCA
TGCACGCCCCTGTATTTTGTGTGGGAGAAAGCAATCGGCATGCACGAATGCAAGAGTCTG
TGCAAGCGAGCAGCAGCTAGATTGCCTGTGGTCATCCCCATCTGGTTCCTCGCCATCATC
TTCCCTTTCTTCGGACCTATCAATTCCACCGTCGGATCTCTCCTCGTCAGCTTCACCGTC
TACATCATCCCCGCCCTGGCCCACATCTTCACCTTCAAATCAGCCGCCGCCCGCGAGAAC
GCAGTTGAGCAGCCACCAAGATTCGTAGGTCAATGGGTTGGGACGTACACGATCAATATC
TTCATTGTGGTGTGGGTACTGGTCGTTGGGTTCGGATTCGGTGGGTGGGCGAGCATGACA
AACTTCATACACCAGATCGACACGTTTGGATTATTCACCAAGTGCTACCAATGCCCTCCT
CCGTCATCGTTGACTCACCACAACGGCACC---GCGGCACCTCCGCCGCTCCAC------
---CACCTC------GGGAACCACACTCGCGGCCTT
>gnl_Elagu_v2.0_p5_sc00084.V1.gene152
------ATGCTGTCGCTGAAGCAAGCGGAGGAGGCCATCGTGGCCAGCTTCAACGAGACG
---GAGCAG---GAC------GGGAACGGCAAGGAGGAG------GAGGAGAGG---GCG
GAGGAGCCGCAGCCCATGTTCAGCATGAAGAGCCTCCTCTGGCACGGTGGCTCCGTCTGG
GACGCCTGGTTCAGCTGCGCCTCCAATCAAGTGGCCCAGGTTCTGTTGACGCTGCCCTAC
TCGTTCTCGCAGCTGGGGATGCTGTCCGGGGTGCTGCTCCAGCTGTTCTACGGTTTCATG
GGCAGCTGGACGGCCTACCTCATCAGCGTTCTCTACGTCGAGTACCGCACCCGCAAGGAA
AAGGAGAACGTCAGCTTCAAGAATCACGTCATCCAGTGGTTCGAGGTGCTGGATGGGCTG
CTGGGCCCTTACTGGAAAGCCATCGGTCTGGCCTTCAACTGTACCTTCCTCCTCTTCGGC
TCCGTTATCCAGCTGATCGCTTGTGCCAGTAACATTTACTACATCAACGACCGGCTGGAC
AAGAGGACGTGGACGTACATATTCGGCGCCTGCTGCGCAACCACGGTGTTCATCCCTTCG
TTCCACAACTACCGGATATGGTCCTTCCTTGGTCTGGGCATGACCACCTACACCGCCTGG
TACCTCACCGTCGCCGCTCTCGTCAACGGCCAGGTTGAAGGCGTGGCGCACTCGGCTCCC
GCAAAGCTGGTCCTCTACTTCACCGGCGCCACCAACATACTCTACACTTTCGGCGGCCAC
GCCGTCACCGTGGAGATCATGCACGCGATGTGGAAGCCCCAGAAGTTCAAGTACATATAC
CTGGTGGCGACGCTATACGTGTTCACGCTGACGCTACCGTCGGCAGCGGCCATGTACTGG
GCATTCGGGGACCAGCTGCTGACTCACTCCAACGCCTTCTCTCTGCTGCCCAAGTCGCGG
TTCAGGGACGCCGCGGTGATCCTGATGCTGATCCACCAGTTCATCACCTTCGGATTTGCG
TGCACGCCCCTCTACTTCGTGTGGGAGAAGGTGATCGGCATGCATGACACCAAGAGCATC
TTCCTGCGCGCGCTGGCCCGTCTCCCCGTGGTTATCCCCATCTGGTTCCTCGCCATCATC
TTCCCCTTCTTCGGGCCCATCAACTCTACCGTCGGGGCCCTCCTCGTTAGCTTCACCGTC
TATATCATCCCTTCCCTCGCCCACATGCTCACCTACCGCAAGGCCTCTGCCAGACAGAAC
GCGGCGGAGAAGCCACCCTTCTTCATGCCTAGCTGGACCGCCATGTACGTGTTGAACGCG
TTCGTGGTGGTGTGGGTGCTGGTGGTGGGGTTCGGGCTCGGCGGGTGGGCCAGCATGGTC
AATTTCGTCAGACAGGTGGACACCTTTGGGCTCTTCGCCAAGTGCTACCAGTGCCCCAAG
CCCCCCGTCGCGGCG---------------CCCCCACCA------------------CAG
CAGCAC------------------------------
>gnl_Elagu_v2.0_p5_sc01115.V1.gene20
------ATGCTGCCGCAGAAGCAAGCGGAGGAGGCCATCGTTGCCAGCTTCAACGAGACG
---GAGCAG---GGC------GGTCACGGCAAGGAGGAA---GAGGAGGAGAGG---GCG
GAGGAGCCGCAGCCTATGTTCAGCATGAAGAGCCTCCTCTGGCACGGTGGTTCCGTCTGG
GACGCCTGGTTCAGCTGCGCCTCCAATCAGGTGGCCCAAGTTCTGCTGACGCTGCCGTAC
TCGTTCTCGCAGCTGGGGATGCTGTCAGGCGTGCTGCTCCAGCTGTTCTACGGTTTCATG
GGCAGCTGGACAGCCTACCTTATCAGCGTCCTCTACGTCGAGTACCGAACCCGCAAGGAG
AAGGAGAACGTCAGCTTCAAGAATCACGTCATCCAGTGGTTCGAGGTGCTGGATGGGCTG
CTGGGGCCTTACTGGAAAGCCATTGGTCTGGCCTTCAACTGTACCTTCCTTCTTTTCGGC
TCCGTTATCCAGCTGATTGCTTGTGCCAGTAACATATACTACATCAACGATCGGCTGGAC
AAGAGGACGTGGACATACATATTCGGCGCCTGCTGCGCGACCACGGTGTTCATCCCTTCG
TTCCACAACTACCGGATATGGTCCTTCCTGGGTCTGGCCATGACCACCTACACCGCCTGG
TATCTCACCATCGCCGCTCTCATCAACGGCCAGGTTGAAGGCGTGACACATTCGGCTCCC
ACAAAGCTGGTCCTCTACTTCACCGGCGCCACCAACATACTCTACACTTTCGGCGGCCAC
GCCGTCACCGTG------------------------------------------------
------------------------------------------------------------
------------------------------------------------------------
------------------------------------------------------------
------------------------------------------------------------
------------------------------------------------------------
------------------------------------------------------------
------------------------------------------------------------
------------------------------------------------------------
------------------------------------------------------------
------------------------------------------------------------
------------------------------------------------------------
------------------------------------
>gnl_Eucgr_v2.0_Eucgr.A00514.1
------ATGTTGGGTCAGAAGCAAGCAGAAGAAGCCATCGTCGCCAACGCGACCGAGGCA
---GAGCTC---AACCTCGCCAAGGACGGCCACGACAGGGCGCTGGAGGATGGCGGGGCG
GACGAGAGCTCCTCCGCGTTCAGCGTCAAGAGCTTCCTCTGGCACGGCGGCTCCGCCTGG
GACGCCTGGTTCAGCTGCGCCTCCAATCAAGTGGCGCAAGTGCTGTTGACGCTGCCGTAC
TCGTTCTCGCAGCTGGGGATGACGTCGGGGATCATCTTCCAGATCTTCTACGGCCTCTTG
GGAAGCTGGACCGCGTACCTCATCAGTGTCCTCTACATTGAGTACCGTACCAGGAAGGAG
AAAGAGAACGTCAGCTTCAAGAACCACGTCATTCAGTGGTTCGAAGTGCTGGACGGGTTG
CTCGGGCCGTACTGGAAAGCCGTGGGGCTCGCCTTCAACTGCACTTTCCTCCTCTTCGGT
TCTGTCATTCAGCTCATCGCTTGCGCAAGCAACATATACTACATCAACGACCACCTGGAC
AAGCGGACCTGGACCTACATCTTCGGCGCCTGCTGCGCGACGACGGTGTTCATCCCCTCC
TTCCACAACTACCGGATTTGGTCATTCCTCGGCCTCGGCATGACCACCTACACCGCCTGG
TACATGGCCATCGCCGCCCTCGTCCACGGCCAGGCGGAGGGGGTGACGCACACGGGGCCG
AACAAGCTAGTGCTGTACTTCACCGGAGCCACCAACATCCTCTATACATTCGGCGGCCAT
GCCGTGACGGTGGAGATCATGCATGCAATGTGGAAGCCCCAAAAGTTTAAGTACATCTAC
TTGATGGCCACACTATACGTCTTCACCCTGACGCTCCCGTCGGCCACCGCCGTGTACTGG
GCCTTCGGCGACGAGCTCCTCAATCACTCCAACGCCTTCTCCCTCCTCCCCAAGAATGGA
TTCCGTGATGCTGCCGTCATCTTGATGCTCATTCATCAGTTCATAACGTTCGGGTTCGCG
TGCACGCCGCTGTACTTCGTGTGGGAGAAGGTGATCGGGATGCACGACACGAAGAGCATG
TGCATGAGGGCGCTGGCAAGGCTGCCGGTGGTGATCCCCATCTGGTTCTTGGCCATCATC
TTCCCCTTCTTTGGCCCCATCAACTCCGCCGTTGGCGCCCTCCTCGTCAGCTTCACGGTC
TACATCATCCCCTCCCTCGCCCACATGCTGACCTACCGAAAGGCCTCCGCCCGTCAGAAT
GCCGCGGAGAAGCCGCCGTCGTTCTTACCAAGCTGGACGGCCATGTACGTGATCAACGCC
TTCGTGGTGGGATGGGTCTTGGTTGTGGGCTTTGGGTTCGGCGGCTGGGCCAGCATGACC
AACTTCGTCAGGCAAGTCGACACGTTCGGTCTCTTCGCCAAGTGCTACCAATGCAAGCCG
CCGCCGCCGCCGCCT---------------GCCACCGCTGCG---------------CCA
CACCAT------------------------------
>gnl_Eucgr_v2.0_Eucgr.F03758.1
AAAACGATGGCTTCCGAGAAG---GTCGAGACGGTTGTCGCCGGGAACTATGTCGAGATG
---GAACCCGAAGAA------------GGTGAC---------------------------
---TCCAAGTCGACAAAGAGCAAACTGTCGAACCTGTTCTGGCACGGGGGCTCGGTCTAC
GATGCTTGGTTCAGCTGTGCTTCTAACCAGGTGGCTCAAGTGCTGTTGACACTGCCCTAC
TCATTCTCACAACTGGGAATGTTGTCTGGGATTCTGTTTCAACTGTTCTATGGTCTGATG
GGAAGCTGGACTGCTTACCTCATAAGTGTGCTTTATGTCGAGTACAGAACCAGGAAAGAG
AGAGAGAAGGTTGATTTCAGAAATCATGTCATTCAGTGGTTTGAAGTGCTTGATGGATTG
TTGGGGAAGCACTGGAGGAACATAGGCCTCCTGTTCAACTGCACATTCCTATTATTTGGA
TCTGTAATCCAATTAATAGCTTGTGCAAGTAACATATACTACATAAACGACAACCTGGAC
AAAAGGACATGGACATACATATTTGGGGCTTGTTGCGCAACAACTGTGTTCATCCCTTCA
TTCCACAATTATAGAATATGGTCATTCTTGGGCCTCGTGATGACCACTTACACTGCATGG
TACCTAACCATTGCTTCCCTAATCCATGGCCAGACTGAGGGAGTGAAGCATTCGGGTCCA
ACCACAATCGTTCTTTACTTCACTGGAGCTACCAACATTCTGTACACCTTTGGTGGACAT
GCTGTGACAGTGGAGATCATGCATGCAATGTGGAAGCCACAGAAATTCAAGCTCATATAC
TTGATTGCCACACTCTATGTGTTGACCCTGACTTTACCCTCAGCCTCAGCTGTCTACTGG
GCCTTTGGGGACTTGCTCCTCACGCATGCCAATGCTCTCTCCCTCCTCCCAAGAACCAGG
TTCAGAGACGCTGCTGTGATCCTCATGCTCATTCATCAGTTTATAACATTTGGGTTTGCA
TGCACACCGCTGTACTTTGTGTGGGAGAAGTTGCTAAGAGTGCACAACACAAAGAGCATG
TTCAAGAGGGCCATGGCCAGACTCCCTGTGGTGATCCCAATCTGGTTCTTGGCTATCATC
TTCCCTTTCTTCGGTCCCATCAACTCCACTGTCGGGTCTCTCCTTGTCAGCTTCACTGTC
TACATCATCCCTGCAATGGCTCACATGGTCACTTTTTCCTCTCCCTCAGCCAGAGAGAAC
GCTGTGGATAGACCACCATCATTCCTGGGAGGTTGGGCTGGTTCGTTCTCACTGAACATG
TTTGTGGTGGGGTGGGTGCTGGTGGTGGGGTTTGGGTTTGGAGGGTGGGCGAGCATGCTC
AACTTCATTCGCCAGATTAACACATTTGGTCTCTTCACCAAGTGTTATCAGTGCCCTCCT
CACAAAGCT---------------------------------------------------
------------------------------------
>gnl_Eucgr_v2.0_Eucgr.K02992.1
------ATGTTGGGTCAGAAGCAAGCAGAAGAAGCCATCGTGGCCAACCTGAGCGAGTCG
GCGGAGCAT---GACGCCGAAGACGGCGGCGCCGAGAAG---------CAGCTGGACCGC
TCCCCCGGCTCCTCCATCTTCAACGTCAAGAGTATCCTCTGGCACGGCGGATCCGCCTGG
GACGCCTGGTTCAGCTGCGCCTCTAATCAGGTGGCGCAAGTGCTGCTGACGCTGCCGTAC
TCGTTCTCGCAGCTGGGGATCCTGTCGGGGATACTGTTCCAGATATTCTACGGGCTCATG
GGAAGCTGGACGGCCTACCTCATCAGTGTCCTCTACATCGAGTACCGAACCCGCAAGGAG
AAAGAGAATGTCAGCTTCAAGAACCATGTCATTCAGTGGTTCGAAGTGCTGGATGGATTA
CTGGGTCCTTACTGGAAAGCGGTGGGACTCGCCTTCAACTGTACTTTCCTCCTGTTCGGT
TCCGTTATTCAGCTCATCGCCTGTGCCAGCAACATATACTACATCAACGATCATCTGGAC
AAGCGGACGTGGACCTACATCTTCGGCGCCTGCTGCGCCACCACCGTCTTCATCCCTTCC
TTCCACAACTACCGGATTTGGTCATTCCTCGGCCTCGGCATGACCACCTACACCGCCTGG
TACCTCACCATCGCCGCCGTCCTCCACGGCCAGGAGAAGGGGGTGATGCACACGGCGCCG
TCGAAGCTGGTGCTCTACTTCACCGGAGCCACCAACGTACTCTACACCTTCGGCGGACAT
GCTGTCACTGTGGAGATCATGCATGCAATGTGGAAGCCCCAGAAGTTTAAGTACATATAT
CTGATCGCCACGCTCTACGTCTTCACGCTTACCATTCCGTCGGCCACCGCCGTCTACTGG
GCCTTCGGCGACCGGCTCCTCGACCACTCCAACGCCTTCGCTCTCCTGCCGAAGACCGGG
TTCCGCGACGCCGCCGTCATCCTAATGCTCATTCATCAGTTCATCACGTTCGGGTTCGCG
TGCACGCCGCTCTACTTCGTGTGGGAGAAAGTGATCGGGATGCACGACACGAAGAGCTTA
TGCCTGAGGGCGCTCGCCCGGCTGCCGGTGGTCATACCCATCTGGTTCCTGGCCATCATC
TTCCCCTTCTTCGGCCCCATCAACTCCGCCGTCGGCGCCCTCCTGGTCAGCTTCACCGTC
TACATCATCCCCTCCCTCGCCCACATGCTCACCTTCCGAACGGCCTCCGCTCGCCAGAAT
GCGGTGGAGAAGCCGCCCTTCTTCCTGCCGAGCTGGACTGCGATGTACGTGTTCAATGCC
TTCGTGGTCGGGTGGGTCCTCGTCGTGGGATTCGGGTTCGGCGGGTGGGCCAGCATGAGC
AACTTCGTCAGGCAGGTCGACACGTTCGGGCTCTTCGCCAAGTGCTACCAGTGCAAGCCT
CCCGCGCCCCCTGCA---------------GCGGCGGGGGCG---GCC------GCAACC
CACCATCGC---------------------------
>gnl_Eucgr_v2.0_Eucgr.G03044.1
------ATGCTGTCTCAGCAGCAAGCTGAAGAAGCGATGGTCTCCAGCTTCACCAACGCT
GGAGAGAGA---GACGGACAAACGGATGGCTCCAACGAC---------AACAAC---AAT
GGCGGCGGCGGCGGGGGGTCTGGTCTCAAAAGCTTCCTCTGGCATGGCGGGTCTGTGTAT
GATGCTTGGTTCAGTTGCGCCTCCAATCAGGTGGCGCAGGTGCTGCTGACACTGCCCTAT
TCGTTCTCCCAGCTCGGGATGCTTTCCGGGATAATTCTGCAGGTTTTCTATGGAATCATG
GGGAGCTGGACGGCTTATCTCATCAGCGTGCTCTACATCGAGTACAGAACCAGGAAAGAG
AAGGAGAATCACAGCTTCAAGAACCACGTCATTCAGTGGTTCGAGGTCCTGGATGGTTTG
CTTGGTCCCTACTGGAAAGCCCTCGGGCTGGCTTTCAACGTCACTTTCCTCCTCTTCGGA
TCGGTCATCCAGCTCATAGCCTGTGCAAGCAACATATACTACATCAACGACCATCTGGAC
AAGAGGACATGGACGTACATATTCGGAGCATGCTGCGCGACCACCGTGTTCATCCCCTCC
TTCCACAACTACCGGATTTGGTCCTTCCTTGGCCTTGGCATGACCACCTACACTGCTTGG
TACATGACTGCCGCGGCCATCGCTCATGGCCAGGCTAAGGATGTGATCCACAGTGGACCT
ACCAAGCTGGTCCTGTATTTCACCGGTGCCACCAATATCCTCTACACTTTCGGTGGACAC
GCCGTCACCGTCGAAATAATGGATGCAATGTGGAAGCCGAGAAAGTTCAAGTACATATAT
CTGCTGGCCACACTGTTCGTGTTCACTCTCACGATTCCATCGGCGACAGCGGTGTACTGG
GCCTTCGGCGACCAGCTCTTGAACCATTCCAATGCCTTCTCTCTCCTCCCTAGCTCGGGT
TGGCGTGATGCTGCTGTCATTTTGATGCTCATCCATCAGTTCATAACATTCGGGTTCGCA
TGCACTCCGCTCTACTTTGTGTGGGAGAAGGTGATAGGGGTGCACCACAAGAAGAGCATA
TTATTTAAGGCGGTCGCCCGGTTTCCGGTGGTGATTCCCATCTGGTTCCTGGCCATCATC
TTTCCCTTCTTCGGGCCGATCAACTCTGCCGTGGGCGCCCTCTTGGTCAGCTTCACCGTC
TACATCATCCCTGCCGCCGCCCACATGCTCACTTATCGGTCGGCCTTTGCCCGGCAGAAC
GCCGCCGAGAAGCCGCCATTCTTCCTGCCGAGCTGGACGGCCATATACGTTGTGAACGTG
TTCGTGGTGGGTTGGGTCCTGGTGGTCGGGTTCGGGTTCGGAGGATGGGCGAGCATGGCC
AACTTCATCAAGCAAGTGGACACGTTCGGGCTCTTTGCTAAATGCTACCAGTGCAACACA
CCTTCCCCA------------------------------------------------TCA
CACCAT------------------------------
>gnl_Eucgr_v2.0_Eucgr.G01769.1
------ATGGCGAGCGACAAGGTGGTGGAGACAGTGATAGTGGGGAACTATGTGGAGATG
---GAGACGGAGGAA------------GGGAAG---------------------------
---CCCCAGAGCATCAAGAACAAGATGTCCAACTTCTTCTGGCACGGCGGTTCCGCCTAC
GATGCCTGGTTCAGCTGCGCTTCGAATCAGGTGGCCCAGGTCCTGCTCACGCTGCCCTAC
TCCTTCTCGCAGCTCGGGATGCTCTCGGGCATACTCTTCCAGCTCTTCTACGGCCTGCTG
GGGAGCTGGACCGCGTACCTCATTAGCACCCTTTACGTGGAGTACAGGACCAGGAAAGAG
CGAGAAAAAGTCGATTTCAGGAACCATGTCATTCAGTGGTTTGAAGTTTGCTCGGGAGCA
CTGGAGGAACGT------------------------------------------------
---------------------------GGCAACATATACTACATCAACGACAACCTGGAC
AAGAGGACGTGGACGTACATCTTCGGGGCGTGCTGCGCCACCACCGTCTTCATCCCTTCC
TTCCACAACTACCGCATCTGGTCCTTCCTCGGCCTCGTCATGACCACCTACACCGCCTGG
TACCTCACCGTCGCCTCCCTCCTCCACGGCCAGGTGGAAGGAGTCAAGCATTCGGGTCCG
ACTAAGATGGTCCTGTATTTCACCGGGGCCACAAACATTCTCTATACATTCGGGGGACAC
GCTGTCACTGTGGAAATTATGCACGCGATGTGGAAGCCCCAGAAGTTCAAGGCTATATAT
CTGTGGGCGACGTTGTACGTGATGACCCTGACCCTCCCGTCGGCGGCGGCGGTCTACTGG
GCGTTCGGAGACATGCTCCTCAACCACGCCAACGCCTTCTCTCTCCTCCCCAGGTCGCCG
TTCCGCGACATGGCCGTCATTTTGATGCTCATTCACCAGTTTATCACATTCGGGTTCGCC
TGCACGCCGCTCTACTTCGTGTGGGAGAAGGCGATCGGGATGCATGAGTGCAAGAGCCTC
TGCAAGCGGGCGGCGGCAAGGCTGCCGGTGGTCGTCCCGATCTGGTTCCTGGCCATCATC
TTCCCTTTCTTCGGCCCCATCAACTCCACCGTTGGGTCCCTCCTCGTCAGCTTCACCGTC
TACATCATCCCCGCCCTCGCCCACATCTGCACCTTCAAATCCTCAGCTGCTAGAGAGAAC
GCAGTGGAGCAACCCCCGAAATTCGTGGGCCGGTGGATCGGAGCATACACGATCAACATG
TTCGTGGTCGGGTGGGTGCTGGTGGTCGGGTTCGGGTTTGGCGGGTGGGCAAGCGTGACC
AATTTCGTCCACCAGATCGACACGTTCGGGCTCTTCACCAAGTGCTACCAATGCCCTCCT
CCTACGCCGCCGACGCCCCACAACGTCACT------GCATCTCCACCGCTCCAA------
---CACCCT------CACCACAGCCTTCGCAACCCT
>gnl_Manes_v6.1_Manes.04G076700.1
------ATGGCAGCTGATAAGGAGGTGGAGACTGTGATTGTAGGGAATTATGAGGAGATG
---GAAACT---GAA------------GGGAAG---------------------------
---CCTAAGGACATGAAGACGATTCTATCTAAGTTTTTGTGGCATGGTGGTTCTGCTTAC
GATGCTTGGTTTAGCTGCGCTTCCAATCAGGTGGCTCAGGTGTTGCTTACTTTACCATAC
TCGTTTTCTCAGTTAGGAATGGCCTCCGGCATACTTTTTCAGCTCTTTTATGGGCTGTTG
GGTAGCTGGACAGCTTATCTGATTAGCATACTTTACGTAGAGTACAGAACTAGAAAAGAA
AGAGAAAAAGTTGATTTCAGGAACCATGTCATCCAGTGGTTCGAAGTTCTTGATGGGCTC
CTAGGAAAATACTGGAGGAATGTCGGTTTGGCATTTAACTGCACTTTTCTTCTCTTTGGA
TCTGTCATTCAACTCATTGCTTGTGCAAGCAACATATATTACATAAACGACAATCTAGAC
AAGAGAACTTGGACTTACATCTTCGGAGCTTGTTGTGCCACCACAGTGTTTATTCCTTCA
TTTCACAATTACAGAATGTGGTCATTTCTTGGCCTTCTCATGACCACCTACACTGCTTGG
TATCTCACCATTGCCTCTCTCCTCCATGGCCAGGTGGAGGGAGTGAAGCATTCGGGTCCA
ACGAAGATGGTTCTCTACTTCACTGGGGCCACAAACATTCTCTACACATTTGGCGGACAT
GCTGTTACTGTAGAAATCATGCACGCAATGTGGAAGCCTCAGAAATTCAAAGCCATATAC
TTGCTGGCAACACTGTATGTACTAACACTAACGCTTCCATCAGCAGCAGCAGTGTATTGG
GCTTTTGGAGACTTGCTTCTTAATCACTCCAACGCCTTTTCTCTCCTCCCAAGATCACCC
TTCAGAGACATGGCCGTCATTTTAATGCTCATCCACCAGTTTATAACATTTGGGTTTGCA
TGCACCCCTTTGTACTTCGTATGGGAGAAAGCGATAGGGTTGCATGAATGCAAGAGCTTG
TGTAAAAGAGCTGCAGCCAGATTGCCTGTGGTCATTCCTATTTGGTTTTTAGCTATCATC
TTCCCTTTCTTTGGACCCATCAACTCCACCGTTGGATCTCTCCTTGTTAGCTTCACTGTC
TACATCATCCCTGCCCTCGCCCACACCTTTACCTTCAAATCAGCCGCTGCAAGAGAGAAT
GCAGTGGAGCAGCCACCAAGGTTCGTGGGCAGATGGGTGGGGACGTACGTGATAAATGTG
TTCGTGGTGATATGGGTGTTGATTGTTGGGTTTGGATTTGGCGGGTGGGCAAGCATGATA
AATTTCGTACACCAGATTGATACATTTGGTCTCTTCACAAAATGTTACCAGTGCCCACCA
CCACTTCCCAACAATCTAAACGCCACCAAC---GCAGCTCCT---CCCCTCTAC------
---CACCCC------ATCAATCGTACTCACCACCTT
>gnl_Manes_v6.1_Manes.08G090700.1
------ATGTTGCCTCAGAAGCAAGCAGAGGAAGCAATAGTCTCCAACTTCAGCGAGACA
---GAGCAT---GAG------------GGGAAAGAGGAA---------GAC------AAA
GAAGAAGAACACTCCATGTTTAGCGTCAAGAGCATTCTCTGGCACGGTGGCTCTACTTGG
GATGCTTGGTTCAGTTGTGCTTCCAATCAAGTAGCTCAAGTACTATTGACGCTGCCTTAC
TCCTTCTCGCAACTGGGTATGCTGTCAGGGATTTTGTTCCAAATATTCTACGGGCTTGTT
GGAAGCTGGACTGCTTATCTTATCAGTGTGCTCTACATAGAGTACAGAAGCCGAAAGGAG
AAAGAGAACGTTAGCTTCAAGAACCATGTCATACAGTGGTTTGAAGTGCTTGATGGGTTA
TTGGGTCCATACTGGAAGGCGTTAGGACTTGCCTTCAACTGCACTTTTCTTCTCTTCGGA
TCTGTCATTCAACTTATTGCTTGTGCAAGTAACATATACTACATCAACGACCATTTGGAT
AAGAGGACATGGACATACATTTTTGGAGCTTGTTGTGCTACTACAGTTTTCATACCCTCT
TTTCACAACTACCGGATTTGGTCTTTTCTTGGTCTTGGCATGACCACTTACACTGCCTGG
TACCTCGCCATCGCCGCACTTGTTCACGGCCAGGCCGAAGGAGTAACACACACTGGTCCA
AAAAAGTTGGTGCTTTACTTCACCGGAGCAACCAACATCCTGTATACCTTTGGTGGACAC
GCTGTTACAGTGGAAATCATGCACGCTATGTGGAAGCCTCAAAAATTCAAGTACATATAT
TTACTAGCTACACTCTACGTTTTTACACTAACACTTCCGTCTGCCTCCGCCGTCTACTGG
GCTTTCGGCGATGAACTACTCAACCACTCTAACGCCTTCTCTCTTCTCCCCAAAAATGGA
TTCCGAGATGCTGCCGTTATCCTAATGCTTATTCACCAGTTCATAACATTTGGGTTCGCA
TGTACACCTCTGTACTTTGTGTGGGAGAAGGTAATAGGAATGCACGACACCAAGAGCATA
TGCCTGAGGGCACTTGCGAGGCTGCCTGTGGTGATACCCATATGGTTTTTGGCCATCATT
TTCCCATTTTTTGGACCTATTAACTCAGCAGTTGGTGCACTTCTGGTTAGCTTCACCGTT
TACATCATCCCATCTTTAGCCCATATGCTCACCTACAGAAAAGCCTCTGCCAGACAGAAC
GCAGCAGAAAAGCCACCTTTCTTTTTACCAAGCTGGACAGCCATGTACGTGGTTAACACC
TTTGTGGTGGTGTGGATCTTCGTAGTTGGTTTTGGATTCGGTGGTTGGGCCAGCATGACC
AACTTCGTCAGACAAGTTGACACATTTGGGCTCTTCGCCAAGTGCTACCAATGCAAACCT
CCGGTGCCACCACCA---------------GCAGTAGCAGCA---CCACCACCTACCCGT
CACCAC------------------------------
>gnl_Manes_v6.1_Manes.02G160400.1
------ATGGCTTCTGAGAAG---GTTGAGACTGTGATAGCAGGAAACTACATAGAAATG
---GAGAGAGAAGAA------------GGAAAC---------------------------
---TCCAACTCCACTAAAAGCAAAATATCACAGTTGTTTTGGCATGGTGGCTCAGTCTAT
GATGCTTGGTTTAGCTGCGCTTCTAACCAGGTTGCACAAGTGCTTCTCACATTGCCTTAC
TCATTTTCACAACTTGGAATGCTATCTGGAATTCTTTTTCAACTCTTCTATGGTTTGATG
GGAAGCTGGACTGCTTACCTTATAAGTATTCTATATGTTGAATACAGAACTAGGAAGGAA
AGAGAAAAGGTGGATTTTAGAAATCATGTTATTCAGTGGTTTGAAGTCCTTGATGGGCTA
CTGGGGAAACACTGGAGAAATGCAGGCCTCATTTTCAACTGCACTTTTCTTCTATTTGGA
TCTGTCATTCAATTGATTGCCTGTGCAAGCAACATTTACTACATAAATGACAATCTGGAC
AAGAGAACATGGACCTACATCTTTGGAGCATGTTGTGCAACTACTGTCTTCATTCCTTCA
TTCCATAATTACAGAATTTGGTCTTTCTTAGGCCTTATAATGACTACTTATACTGCATGG
TATCTCACAATTGCTTCTCTTATTCATGGACAGATTGATGGAGTGAAACACTCTGGTCCA
TCCACAATGGTTCTCTACTTTACTGGGGCTACCAACATTCTTTACACCTTTGGTGGGCAT
GCTGTTACAGTGGAAATTATGCATGCAATGTGGAAGCCACAGAAGTTCAAGCTAATATAT
CTGATGGCAACATTATATGTGTTAACTCTAACACTTCCCTCAGCTTCTGCTGTTTATTGG
GCATTTGGGGACCTTCTACTTACCCATTCTAATGCTCTCTCTTTACTCCCAAGAACTGGA
TATAGAGACACTGCAGTAGTCCTCATGCTGATTCATCAGTTCATAACATTTGGATTTGCT
TGCACTCCCTTATACTTTGTGTGGGAAAAATTCATTAGAGTACATGAAACAAAGAGTGTG
TTCAAGAGAGCTTTGGCTAGACTTCCTGTGGTGATACCAATATGGTTCCTGGCTATTATC
TTTCCTTTCTTTGGTCCTATCAACTCAACCGTTGGATCTCTTCTTGTCAGCTTTACAGTC
TACATAATCCCAGCATTAGCACACATGATTACTTTCTCAACTGCGTCTGCTCGAGAGAAT
GCAGTAGAGAGACCACCATCATTTCTTGGAGGATGGGTTGGCCAATTTTGCATGAACATA
TTTGTAGTAGTATGGGTTTTCATTGTGGGATTTGGATTTGGAGGATGGGCAAGTATGCTT
AACTTCATACGTCAAATTGATACATTTGGGGTGTTCACCAAATGCTACCAGTGCCCACCT
CACAAGGCT---------------------------------------------------
------------------------------------
>gnl_Manes_v6.1_Manes.09G107800.1
------ATGTTGCCTCAGAAGCAAGCAGAAGAAGCAATAGTCTCCAACTTTAGCGAGACG
---GAGAAT---CAG------------AGCAAAGATGAG---------GAG------AAA
GAAGATCAACACTCCATGTTTAGCGTCAAGAGTCTTCTGTGGCATGGTGGCTCTGTCTGG
GATGCCTGGTTCAGTTGTGCTTCCAATCAAGTAGCCCAGGTACTGTTGACATTGCCATAC
TCATTCTCTCAACTGGGCGTGCTGTCAGGGATTTTGTTACAAGTATTCTACGGGCTTGTA
GGAAGCTGGACTGCTTATCTTATCAGTGTACTGTACATAGAGTATAGAAGCCGAAAGGAG
AAAGAGAATGTTAACTTCAAGAACCATGTCATACAGTGGTTTGAAGTGCTTGACGGGTTA
CTGGGTCCATATTGGAAGGCCGTAGGTCTTGCCTTTAACTGTACTTTTCTCCTCTTTGGA
TCTGTCATACAACTTATTGCTTGTGCAAGTAATATATATTACATCAACGACCATTTGGAC
AAGAGAACATGGACCTACATTTTTGGAGCTTGCTGTGCTACTACAGTTTTCATACCATCT
TTTCACAACTATCGGATCTGGTCTTTTCTTGGCCTTGGCATGACCACATACACGGCCTGG
TACCTCACCATAGCAGCAGTTGTGCACGGCCAGGTGGAAGGAGTAACACACACGGGTCCA
AAAAAGCTAGTGCTTTACTTCACCGGAGCAACCAACATCTTGTATACCTTTGGTGGACAC
GCTGTTACAGTGGAAATCATGCACGCTATGTGGAAGCCTCAAAAGTTCAAGTATATATAT
TTGCTAGCTACAGTCTACGTTTTCACATTAACACTTCCATCTGCCACCGCCGTCTACTGG
GCTTTCGGCGATGAGCTACTGAACCACTCCAACGCTTTCTCTCTTCTACCCAAATCTGGA
TTCCGCGATGCTGCCGTTATCTTAATGCTTATTCACCAGTTCATAACATTTGGGTTCGCA
TGTACACCTCTGTACTTTGTGTGGGAGAAGGTGATAGGGATGCACGACACAAAGAGCATA
TGCCTGAGGGCACTTGCGAGGCTGCCGGTGGTGATACCCATATGGTTTTTGGCCATTATT
TTCCCATTTTTTGGGCCTATAAACTCAGCCGTCGGAGCTCTTCTGGTCAGCTTCACCGTT
TACATCATCCCATCTTTAGCCCATATGCTCACCTACAGAAAAGCTTCTGCCAGACAGAAT
GCAGCAGAGAAACCCCCATCCTTTTTACGAAGCTGGACAACGATGTATGCCATAAACACT
TTCATAGTGGTGTGGGTTTTGGTGGTCGGCTTTGGCTTCGGCGGATGGGCAAGCATGACC
AACTTTGTCAAGCAAGTAGACACATTTGGGCTCTTCGCCAAATGCTACCAATGCAAGCCT
CCACTACCTCCGCCA---------------ACTTCTAATACT---ACT------GCTGCC
CATCACCAC---------------------------
>gnl_Manes_v6.1_Manes.07G127400.1
------ATGACATCCCAGAAGCAAGCAGAAGAAGAGATGATATCAAGCTTCAATGAAACT
---GAGAAT---GAA------------GAGAAAGAAGAA---------GAGAAT---AAT
AAAGAAGAGGACTCCATTTTTAGCCTGAAGGGTATTCTTTGGCATGGTGGTTCTGTATAT
GATGCCTGGTTTAGTTGTGCTTCAAATCAAGTTGCTCAGGTGCTGTTGACGCTGCCTTAT
TCATTTTCTCAAATGGGGATGCTTTCTGGAATAATTTTGCAGGTGTTTTATGGTATTATG
GGGAGCTGGACAGCGTATCTCATCAGTGTTCTCTATGTAGAATACCGAAGCAGAAAGGAG
AAAGAGAATGTCAGCTTCAAAAACCATGTCATACAGTGGTTCGAAGTGCTAGATGGTTTA
CTGGGTCCGACCTGGAAAGCCGTTGGCTTGGCCTTTAACTGCACTTTTCTCCTCTTTGGT
TCTGTTATACAACTCATAGCCTGTGCAAGCAATATTTACTACATTAATGACAAATTAGAC
AAGAGGACATGGACCTACATCTTCGGAGCTTGCTGTGCTACTACTGTGTTCATACCTTCA
TTTCACAATTACAGAATCTGGTCTTTTCTTGGCCTTGGCATGACCACCTACACTGCCTGG
TATATGACCATTGCAGCAGTTGTTCATGGCCAGGTTGATGGGGTGACACACAATGGCCCA
ACAAAATTGGTTCTCTATTTCACAGGCGCCACCAATATCCTCTACACTTTCGGCGGCCAT
GCTGTTACTGTTGAAATTATGCATGCAATGTGGAAGCCTCAGAAGTTCAAGTATATATAT
CTCCTAGCCACAATGTATGTGTTCACCTTAACAATTCCATCTGCTACTGCTGTCTACTGG
GCATTTGGTGATCAACTCCTCACTCACTCAAATGCATTCTCACTTCTTCCTTCTTCCGGA
TGGCGAGACGCTGCAGTCATCCTCATGCTCATCCACCAGTTCATAACATTCGGATTCGCT
TGTACACCACTCTACTTCGTGTGGGAGAAAGTGGTGGGAATGCATGATACAAAGAGCATA
TTTGTGAGGGCATTAACAAGGTTGCCTGTAGTTGTACCTATATGGTTCTTGGCTATCATA
TTTCCTTTCTTTGGCCCCATTAACTCAGCTGTGGGGGCTCTTTTGGTTAGCTTCACTGTC
TACATCATCCCTTCCTTGGCTCATATGCTCACTTATCGATCAGCATCTGCTCGACAGAAT
GCAGCAGAGAAGCCTCCATTTTTCCTCCCTAGCTGGACAGCAATGTATGCAGTGAATGCA
TTTATAGTGATATGGGTCCTTGTAGTTGGGTTTGGATTAGGAGGGTGGGCAAGTATGAGC
AATTTCATCAAGCAAGTTGACACATTTGGTCTCTTTGCCAAGTGCTACCAGTGCCCGCCG
CAGCCCGCCTCGAAG---------------------------------------------
CACCAT------------------------------
>gnl_Manes_v6.1_Manes.11G092900.1
------ATGGCAGCTGATAAGGTGGTGGAGACTGTGATCGTAGGGAATTATGTGGAGATG
---GAAACT---GAA------------GGGAAC---------------------------
---TCTAGGAACATGAAAACGAGGCTGTCTAAGTTTTTGTGGCATGGTGGTTCTGTTTAT
GATGCTTGGTTTAGCTGTGCTTCTAATCAGGTGGCTCAAGTATTGCTTACTTTGCCATAC
TCGTTTTCACAACTAGGAATGCTATCTGGCGTACTGTTTCAGCTCTTCTATGGACTGTTG
GGTAGCTGGACAGCTTATCTCATTAGCATACTTTATGTAGAATACAGAACCAGAAAAGAA
AGAGAAAAAGTTGATTTCAGGAACCATGTCATTCAGTGGTTTGAAGTTCTTGATGGGCTC
CTAGGGAAACACTGGAGGAATGTGGGTTTGGCATTTAACTGCACTTTTCTTCTGTTTGGA
TCTGTCATTCAACTCATAGCTTGTGCTAGCAACATATATTACATAAACGACAATCTGGAC
AAGAGAACTTGGACTTACATCTTCGGAGCTTGTTGCGCCACCACTGTGTTTATTCCTTCA
TTTCACAATTACAGAATCTGGTCATTTCTTGGCCTCCTCATGACAACTTACACTGCTTGG
TACCTCACCATTGCTTCTCTCCTCCATGGCCAGGTGGAAGGAGTGAAGCATTCGGGTCCA
AACAAGATAGTGCTATACTTCACTGGGGCCACAAACATTCTCTATACATTTGGAGGACAT
GCTGTTACTGTAGAAATCATGCACGCAATGTGGAAGCCTCAGAAATTCAAGGCTATATAT
TTACTGGCAACTCTGTATGTGCTGACGCTGACGCTTCCCTCAGCAGCAGCTGTCTACTGG
GCATTTGGAGACATGCTTCTTAATCACTCCAACGCTTTTTCTCTCCTCCCAAGATCTCCT
TTCAGAGACATGGCTGTCATTTTAATGCTCATTCACCAGTTTATAACATTTGGGTTTGCA
TGCACTCCTTTGTACTTTGTGTGGGAGAAAGCAATTGGGTTGCATGAGTGCAAGAGCTTA
TGCAAGAGAGCTGCAGCCAGATTGCCTGTGGTCATTCCTATTTGGTTTCTAGCTATCATC
TTCCCATTTTTTGGACCCATCAATTCTACGGTTGGATCTCTCCTTGTTAGCTTCACCGTA
TATATCATCCCTGCGCTGGCCCACATCTTCACCTTCAGATCAGGCGCTGCAAGAGAGAAT
GCAGTGGAGCAGCCACCGAAGTTCGTGGGGAGATGGGTAGGGGCGTACATGATAAATGTG
TTTGTAGTGGTGTGGGTCCTAATTGTTGGGTTTGGATTTGGTGGGTGGGCGAGCATGACA
AACTTCATACACCAGATTGATACATTTGGTCTCTTCACAAAGTGTTACCAGTGTCCACCA
CCTCCGCCCATCAATGTAAATGCCACCGCC---GCAGCTCCTCCTCCTCTCCAC------
---CACCCC------AACAACCGTACTCACCACCTT
>gnl_Manes_v6.1_Manes.10G015300.1
------ATGTTATCCCAGAAGCAAGCAGAAGAAGAGATGGTCTCTAGGTTCAATGAGACT
---GAACAT---GAA------------GAGAAAGAAGAA---------GATCAG---AAT
AAAGGAGATGACTCCATTTTTAGCCTGAAAAGTATTCTTTGGCATGGTGGGTCTGTCTAT
GACGCCTGGTTTAGCTGTGCTTCAAATCAGGTTGCTCAGGTTCTATTAACACTGCCCTAC
TCTTTCTCTCAAATGGGGATGCTTTCTGGAATAATTTTCCAGGTATTTTATGGATTTCTT
GGGAGCTGGACTGCATATCTCATCAGTGTTCTATATGTAGAGTACAGAAGCAGAAAGGAG
AAAGAGAATGTCAGCTTCAAGAACCATGTCATACAGTGGTTTGAGGTGCTAGATGGTTTG
CTTGGTCCAGCCTGGAAAGCTGTTGGGTTGGCCTTCAACTGCACTTTTCTCCTCTTTGGC
TCTGTTATACAACTCATAGCCTGTGCAAGCAATATATACTATATCAATGACAAATTAGAC
AAGAGGACATGGACCTATATCTTCGGAGCTTGCTGTGCCACCACTGTGTTCATACCTTCA
TTTCACAATTACAGAATTTGGTCTTTTCTTGGGCTTGGTATGACCACCTACACTGCCTGG
TATTTGACCATTGCAGCCATTGTTCATGGCCAGGTTGATGGTGTAATCCACTCTGGCCCA
GCAAAATTGGTCCTTTATTTCACAGGTGCCACCAATATTCTCTACACTTTTGGTGGTCAT
GCTGTTACTGTGGAAATCATGCATGCAATGTGGAAGCCTCAGAAATTCAAGTACATATAT
CTTCTAGCCACCTTGTATGTGTTCACCTTGACAATTCCATCTGCTACTGCTGTCTACTGG
GCATTTGGAGATCAACTCCTCACCCACTCAAATGCCTTCTCCCTCCTCCCTAAATCTGGG
TGGCGAGATGCTGCAGTCATCCTCATGCTCATCCATCAGTTCATAACATTTGGATTTGCA
TGCACACCACTGTATTTTGTGTGGGAGAAAGTGGTGGGGATGCATGATACTAAGAGCATA
TTCTTAAGGGCATTAACAAGGTTGCCTGTAGTCATACCTATATGGTTCTTGGCTATCATA
TTCCCTTTCTTTGGCCCCATTAACTCAGCTGTGGGGGCTCTTTTAGTCAGCTTCACTGTC
TACATCATCCCTGCTTTAGCTCATATGCTCACGTATCGATCCGCCTCTGCCCGACAGAAT
GCAGCAGAGAAGCCTCCAATTTTCCTCCCTAGCTGGACAGCTATGTATCTAATGAATGCA
TTTGTAGTGATTTGGGTGTTTGTAGTTGGCTTTGGTTTAGGTGGGTGGGCTAGTATGACC
AATTTTATCAGGCAAGTTGACACATTTGGCCTCTTTGCCAAGTGCTACCAGTGCCCGCCG
CCGGCCGCTGCCGCA---------------------------------------------
AAGCAT------------------------------
>gnl_Medtr_Mt4.0v1_Medtr3g072870.1
------ATGACTTCTGAGAAA---GTTGAAACTGTTGTTGCTGGAAATTACTTAGAAATG
---GAAAGGGAAGAG------------GAAGGT---------------------------
---TCTAAGTCCACTACTGGCAAATTATCTAAGTTCTTCTGGCATGGTGGTTCTGTCTAT
GATGCTTGGTTTAGTTGTGCTTCAAATCAGGTTGCACAAGTGCTATTGACATTGCCATAT
TCCTTTTCACAATTGGGAATGTTATCTGGAATTCTATTTCAGATTTTTTATGGATTAATG
GGAAGTTGGACTGCTTACATTATCAGTGTTCTTTATGTTGAATACAGAACTAGAAAAGAA
AGAGAGAAAGTTGATTTCAGAAACCATGTTATTCAGTGGTTTGAAGTTCTTGATGGACTT
TTAGGAAAACACTGGAGGAACCTTGGTCTATTTTTCAACTGCACTTTCCTTTTGTTTGGA
TCAGTAATTCAGCTAATTGCTTGTGCAAGTAACATATACTACATAAATGACCATTTGGAC
AAGAGAACTTGGACATACATCTTTGGAGCTTGTTGTGCCACAACAGTTTTCATCCCTTCT
TTCCACAATTACAGAATCTGGTCATTTTTAGGCCTAGTGATGACCACTTACACTGCATGG
TATATGACCATAGCTTCCATTCTTCATGGACAGGCTGAGGATGTGAAGCACTCTGGTCCA
ACCAAATTGGTTCTTTACTTCACCGGAGCTACCAACATTCTCTATACCTTTGGTGGACAT
GCTGTTACAGTGGAAATTATGCATGCAATGTGGAAACCACAGAAGTTTAAGATGATATAT
CTAATTGCAACTTTGTACGTGATGACCTTAACTTTACCATCAGCAGCTGCAGTATATTGG
GCATTTGGGGACAATCTTCTCACTCATTCCAATGCCCTCTCATTGCTCCCTAGGACAGGG
TTTAGAGATACAGCTGTCATTCTCATGCTCATTCATCAGTTTATAACATTTGGATTTGCT
TGCACTCCTTTATATTTTGTGTGGGAGAAATTTCTTGGAGTACATGAAACCAAAAGTTTG
CTCAAAAGGGCATTGGTTAGACTTCCAGTTGTGATTCCAATATGGTTTCTGGCAATAATA
TTCCCATTCTTTGGCCCTATTAATTCAACTGTTGGATCACTCTTGGTTAGCTTCACTGTT
TACATAATTCCTGCTTTGGCACACATGGTCACATTTGCTTCGGCACCAGCTAGAGAGAAT
GCTGTGGAGAGACCACCATCATTCTTAGGAGGTTGGGTAGGATTATACTCAGTGAATGTG
TTTGTGGCAGTATGGGTTTTGGTGGTAGGATTTGGATTAGGAGGATGGGCAAGTATGCTT
AATTTCGTACACCAAATTAAAACATTTGGGCTATTTGCTAAGTGCTTTCAGTGTCCTCCT
CATAAGGCT---------------------------------------------------
------------------------------------
>gnl_Medtr_Mt4.0v1_Medtr7g067450.1
------ATGTTGCCACAAAAACAAGGAGAGGAAGCTATAGTAAGTAGCTTCAATGAAACA
---GATCAA---CAA---GGAGTAGTTGGAAGAGAAGAA------------------GAG
GTGGAAGATCATTCA---TTCAGTGTCAAGAATTTTCTTTGGCATGGTGGTTCTGTTTGG
GATGCATGGTTCAGTTGTGCTTCAAATCAAGTGGCACAAGTGTTGTTGACACTACCATAT
TCATTCTCTCAACTTGGAATGCTATCAGGGATTTTGCTTCAAGTTTTCTATGGAATCCTT
GGAAGTTGGACTGCTTATCTTATTAGTGTTCTCTATGTTGAATACCGTTCTAGAAAAGAG
AAGGAAAATGTTAATTTCAAGAACCATGTCATTCAGTGGTTTGAAGTGCTTGATGGGTTA
CTGGGTCCATATTGGAAAGCATTGGGGCTAGCTTTCAATTGTACTTTCCTCCTCTTTGGA
TCTGTGATTCAGCTTATAGCCTGTGCTAGTAACATCTACTACATAAATGACAACTTGGAC
AAAAGAACATGGACTTATATCTTTGGAGCATGTTGTGCTACAACTGTGTTCATACCATCC
TTCCACAATTACCGTATTTGGTCCTTCCTTGGACTTGGAATGACTACATACACTGCTTGG
TACCTTACTATAGCATCAATCGTTCATGGCCAGGCAGAAAATGTGACACATACTGGTCCA
AAAAAATTAGTGTTGTACTTCACTGGAGCAACCAATATACTATACACATTTGGTGGACAT
GCTGTTACAGTAGAGATTATGCACGCCATGTGGAAGCCACAAAAATTCAAGTACATATAT
TTGATGGCAACTTTATACGTTTTCACATTAACGATTCCTTCTGCCACTGCTGTTTATTGG
GCCTTTGGAGATGAACTTCTTAACCATTCCAATGCTTTCTCTCTCCTACCTAAAAATGGA
TGGCGTGATGGTGCTGTTATACTTATGCTCATTCATCAGTTCATCACATTTGGTTTTGCG
TGTACTCCATTGTACTTTGTATGGGAGAAAGTAATAGGAATGCATGACACAAGAAGCATT
TGTCTAAGGGCACTTGCAAGATTACCAGTTGTGATTCCTATTTGGTTCTTGGCTATCATT
TTCCCATTTTTTGGACCCATCAATTCTGCTGTTGGAGCTCTTCTTGTTAGCTTCACTGTT
TACATCATTCCTTCTGCTGCTCATATGCTTACTTACCGAAAAGCCAGCGCACGAAAGAAT
GCTGCTGAAAAGCCACCTTTCTTCATGCCAAGCTGGACAGCAATGTATATTTTTAATGCA
TTTATTGTGATATGGGTTTTGGTGGTTGGGTTTGGGTTTGGAGGATGGGCTAGTATGACC
AACTTCATTAGACAAATTGATACATTTGGGCTTTTTGCTAAGTGCTACCAATGCAAACCA
CCACCAGTCATGGCT---------------GCAGCACCACCT---CCT------GCTCTT
CATCAT------------------------------
>gnl_Medtr_Mt4.0v1_Medtr5g082220.1
------ATGTTATCAGAGAAACAAGGCGAAGAAACAATGATGTCAAGCCTTAATGAAACA
ATTGAGAAT---GAA------------GAAAGAGAGGAA------------------GAG
AAAGGAGCAAGTCCAGGTTCTGGTTTCAAGAATTTTCTTTGGCATGGTGGTTCTGTTTAT
GATGCTTGGTTTAGCTGTGCCTCAAATCAGGTTGCTCAGGTTTTGTTGACACTGCCATAC
TCATTCTCTCAGCTAGGAATGATTTCAGGCATCATATTCCAAGTCTTCTATGGATTGATG
GGTAGTTGGACTGCTTATTTGATTAGCATTCTGTATGTTGAGTACAGAAGCAGAAAGGAG
AAAGAGAATGTCAGCTTCAAAAATCATGTCATTCAGTGGTTTGAAGTGTTGGAAGGTTTA
CTTGGTCCTTATTGGAAAGCAATTGGATTAGCTTTCAACTGCACTTTCCTTCTCTTTGGA
TCTGTTATCCAGCTCATAGCTTGTGCAAGTAACATATACTACATAAATGATCACTTGGAC
AAGAGGACTTGGACTTACATTTTTGGAGCTTGTTGTGCTACAACAGTGTTCATACCTTCA
TTCCATAACTATAGAATTTGGTCTTTCCTTGGCCTTGGCATGACTACATACACAGCTTGG
TATATGACCATTGCAGCCATTGTTCATGGCCAGGTTGAAAATGTGGTTCACTCGGGTCCA
AAGAAAATGGTTTGGTATTTCACTGGCGCCACAAACATACTCTATACTTTCGGCGGGCAC
GCAGTCACAGTGGAAATCATGCATGCAATGTGGAAACCTCAGAAATTCAAAGCTATCTAT
TTTTTTGCTACTCTTTATGTGTTCACACTTACCCTACCATCTGCAATTGCTGTCTATTGG
GCCTTTGGTGACCAACTTTTAGACCATTCCAATGCTTTCTCTCTTCTTCCTCGTAATGCC
TGGCGAGATGCTGGTGTAATCTTGATGCTCATTCATCAGTTTATCACCTTTGGATTTGCT
TGTACACCATTGTACTTTGTGTGGGAGAAAGTGATAGGAATGCATGACACAAAGAGCATA
TTTTTGAGGGCACTAGCAAGGTTACCTGTGGTGATACCAATATGGTTTTTGGCTATAATC
TTCCCTTTCTTTGGTCCCATAAACTCAGCTGTAGGGGCTCTTTTGGTTAGTTTCACTGTC
TATGTCATCCCTGCTTCTGCTCATATGCTCACTTATAGGTCTGCTTCAGCAAGACAGAAT
GCTGCAGAGAAATTGCCCAAAGTTATTCCAAGCTGGACATTAATGTATGTGATCAATGCA
TTTGTGGTGATATGGGTTACTATTGTAGGCTTTGGATTTGGAGGGTGGGCTAGTATGACA
AACTTCATCAAACAAGTTGACACATTTGGATTATTTGCTAAATGCTACCAATGTCCACCA
AAACTACCAGCTTCC---------------AACCACACA------------------ATG
CATCAC------------------------------
>gnl_Medtr_Mt4.0v1_Medtr4g415390.1
------ATGTTGTCTCAAAACCAAGCAGAGGAAGCAATTGTTACAAACATGAATGAGACA
---GAACAA---GAA---GGTGGTTCAAGTTTAGAAGAA------------------ATA
GCAGAAGACCAATCCATGTTCAATTTCAAAAGTTTCTTATGGCATGGTGGTTCTGTTTGG
GATGCATGGTTTAGTTGTGCTTCAAATCAAGTGGCTCAAGTGTTGTTAACACTTCCATAT
TCTTTCTCTCAACTTGGTATGGTATCAGGCATAGTGTTTCAGATATTCTATGGACTTATT
GGAAGCTGGACTGCTTATCTAATTAGTGTACTTTATGTTGAGTACCGTGCTAGAAAGGAA
AAGGAAAATGTTAACTTCAAGAACCATGTCATCCAGTGGTTTGAAGTTCTTGATGGATTA
CTAGGTAGATATTGGAAAGCATTGGGGTTAGCCTTCAATTGCACTTTTCTTCTCTTTGGA
TCTGTCATTCAGCTTATAGCATGTGCAAGTAATATATATTACATAAATGATAAATTGGAC
AAAAGGACTTGGACTTATATTTTTGGAGCTTGTTGTGCTACAACTGTGTTCATACCTTCA
TTCCATAATTATCGTATTTGGTCATTTCTTGGTCTTGGAATGACCACTTATACTGCTTGG
TATATGGCTATAGCTGCTATAGTTAATGGCCAGATAGAAAATGTGGTACACTCTGGTCCA
ACAAAGCTAGTGCTGTACTTCACTGGAGCCACTAACATACTCTACACATTCGGTGGACAT
GCTGTGACAGTAGAGATTATGCATGCAATGTGGAAACCTCAAAAGTTCAAGTACATATAT
TTTCTGGCAACTTTGTACGTTTTCACATTAACGATTCCTTCAGCTGTTGCCGTTTACTGG
GCTTTTGGTGATGAATTGTTAAACCATTCCAATGCTTTCTCTCTTCTTCCCAAAAATGGA
TTCCGTGATGCTGCCGTTATCCTCATGCTCATTCATCAGTTCATCACATTTGGGTTTGCA
TGTACTCCATTATATTTTGTGTGGGAGAAGGTTATTGGGATGCATGATACAAAGAGTATT
TGTTTGAGGGCACTTGTAAGATTACCGGTGGTGATACCTATATGGTTTTTGGCAATAATT
TTCCCTTTCTTTGGACCCATAAACTCAGCTGTTGGGGCCTTACTTGTTACCTTCACTGTC
TACATCATTCCTGCCTTAGCTCATATGCTCACTTATAGAACAGCTTCTGCTAGAAAGAAT
GCTGTTGAGAAGCCTCCTTCATTCCTACCAAGTTGGACAGCTGTATATGTCTTGAATGCC
TTCATTGTGGTATGGGTTTTGGTTGTTGGATTTGGGTTTGGAGGATGGGCTAGTATGACC
AACTTTATAAGACAAATTGATACATTTGGGCTTTTTGCTAAATGCTACCAATGCAAACCC
CCAACACCACCTCAA---------------GCACCATCCCCT---CAT---------GCA
CGTCAT------------------------------
>gnl_Medtr_Mt4.0v1_Medtr4g073770.1
ATGGAAATGGCAAATGATAAAGTTGCTGAAACGGTAATAGTTGGGAACTATGTAGAAATG
---GAAAGT---GAA------------GGAAAACCA------------------------
---CCACAGGACATAAAGTCCAAGTTATCAAACTTCTTATGGCATGGTGGTTCTGCTTAT
GATGCTTGGTTTAGCTGTGCTTCCAACCAGGTGGCTCAAGTTCTGCTTACGTTACCATAC
TCATTTTCCCAGCTGGGAATGCTTTCTGGCATACTTTTTCAACTCTTCTATGGTATACTT
GGTAGCTGGACTGCTTACCTCATTAGCATACTCTATGTTGAATACAGAACAAGAAAAGAA
AGAGAAAAAGTTAATTTCAGAAGCCATGTTATTCAGTGGTTTGAGGTTCTTGACGGACTC
CTAGGGAAACACTGGAGAAACGTGGGCTTGGGATTTAATTGCACATTTCTTCTGTTTGGA
TCTGTTATCCAACTTATAGCTTGTGCAAGCAACATATATTACATAAATGATAATCTAGAC
AAGAGGACTTGGACTTACATTTTCGGAGCTTGTTGTGCCACCACTGTTTTTATTCCTTCA
TTTCACAACTATAGAATCTGGTCCTTTTTGGGTCTTGTTATGACCACTTACACTGCTTGG
TATCTTACCATTGCCGCTGTCCTTCACGGTCAGGTGGAAGGAGTTAAGCATTCGGGTCCA
AATAAAATAATTCTATATTTTACAGGGGCCACAAACATTCTCTACACATTCGGGGGACAT
GCCGTTACTGTGGAAATAATGCATGCGATGTGGAAGCCACAAAAGTTCAAGGCCATATAT
TTACTGGCTACCCTTTATGTGCTGACACTGACAATTCCATCGGCCACAGCAGTTTATTGG
GCATTTGGTGACATGCTTCTTAATCACTCAAATGCTTTTGCTCTTCTTCCAAAATCACCC
TTTCGTGACATGGCTGTTATTTTAATGCTCATTCATCAGTTTATAACATTTGGGTTTGCA
TGCACACCATTATACTTTGTGTGGGAGAAAACAGTAGGGATGCATGAGTGCAAAAGTTTA
TGTAAACGTGCATTGGTGAGATTGCCAGTGGTCATTCCAATTTGGTTCTTAGCTATTATA
TTCCCTTTCTTTGGACCCATCAATTCCACCGTTGGATCTCTACTTGTTAGTTTCACCGTT
TATATCATCCCAGCCCTTGCTCACATCTTCACCTTTAAATCATCCTCTGCTCGACAGAAT
GCTGTGGAACAACCTCCCAAGTTTGTTGGAAGATGGGTAGGAACATTTGTGATCAACGTA
TTTATAGTGGTGTGGGTCCTAATTGTGGGATTTGGATTTGGTGGGTGGGCCAGTATGGTG
AATTTTGTACACCAAATTGACACATTTGGACTCTTCACAAAATGTTACCAATGTCCTCCA
CCAACACCACCTCACCAGATGAACGCCACC------GCGCCTTCACCGCATCAC------
---CACCACCAC------------------------
>gnl_Mimgu_v2.0_Migut.N01303.1
ATGGCGGCCCCTTCCGACAAGGTGGTTGAGACAGTTATAGCTGGAAACTACGTGGAGATG
---GAGTCG---GAA------------GGAAAA---------------------------
---CAAAGAGACTTCAAGTCAAAAGTTTCCAAGCTTTTCTGGCACGGCGGCTCCGCCTAT
GATGCCTGGTTCAGCTGCGCTTCCAACCAGGTGGCACAGGTGCTGCTAACATTGCCGTAC
TCATTTTCGCAACTCGGAATGCTGTCGGGGATTTCGTTTCAACTGTTCTATGGTCTAATG
GGAAGTTGGACGGCGTATTTAATCAGCGTTCTCTACGTTGAGTACCGAACCAGAAAAGAA
AGAGAAAAAGTTGATTTCAGAAACCACGTTATTCAGTGGTTTGAAGTTCTTGATGGGCTA
CTGGGAAAACACTGGAGGAACGTGGGTTTGGCATTTAACTGCACTTTTCTTATGTTTGGG
TCCGTGATTCAGCTCATAGCCTGTGCCAGCAATATATATTACATAAATGATAATTTGGAC
AAGAGAACATGGACGTACATATTCGGCGCGTGCTGTGCGACGACGGTGTTCATACCATCT
TTTCGTAATTACAGAATTTGGTCCTTTCTTGGTTTGGTTATGACCACTTATACTGCTTGG
TACCTCACCATTGCTTCCCTTCTCCATGGTCAGGTGGAGGGTGTTAAGCACTCGGGTCCA
GCTAAGATGGTGTTATATTTCACGGGAGCCACTAACATTCTCTACACATTCGGTGGTCAC
GCCGTTACTGTAGAAATAATGCATGCAATGTGGAAGCCAGAAAAATTCAAGGGAATATAC
TTAGTAGCAACAGTGTATGTGTTGACTTTGACCATACCATCAGCAACAGCAGTGTACTGG
GCTTTTGGTGATTTGCTTCTAAACCACTCCAATGCATTTGCCCTTCTTCCCAAATCACAC
TTCAGGGATATTTCTGTCATTTTGATGCTCATTCACCAGTTTATAACATTCGGGTTCGCA
TGCACGCCGTTATATTTCGTGTGGGAGAAAGCAATAGGCATGCACGAGTGCAAGAGCATG
TGCAAGAGGGCGGCGGCTCGTCTGCCGGTTGTGATTCCGATATGGTTCCTAGCCATAATT
TTCCCATTTTTCGGCCCAATTAATTCCGCCGTCGGAGCACTTCTCGTAACTTTCACAGTA
TACATTATCCCTTCTTTGGCCTACATTTTCACCTTTAGAACAGCTGCTGCACGAGAGAAT
GCAGTGGAGCAGCCCCCAAAATACTTTGGGAGGTGGGTTGGTGCATACGTCATCAATATA
TTCATAGTTGTGTGGGTTTTGATAATTGGGTTTGGGTTTGGTGGTTGGGCTAGCTTAACT
AACTTTATCCACCAGATTAATACTTTTGGGCTTTTCACCAAATGCTACCAATGCCCACCA
CAGCTGCCGCCGCGCTTGGCCAACGCCGCC---GCTCCTCCGTTGCCGCCTCAC------
ATTCACAACCGT------------------------
>gnl_Mimgu_v2.0_Migut.L02001.1
------ATGTTGAGTCAGAAGCAAGCAGAGGAAGCGATTGTCTCCAGCTACGATGAGACG
TCGGAGAAT---GATTGC---GGCGGCGGAAAAGAGGAG---------GAG------AAG
GCGGAAGATCAGCCCATATTCAGTATCAGTAATGCTCTCTGGCACGGCGGTTCAGCCTGG
GATGCCTGGTTCAGTTGTGCTTCTAATCAAGTAGCACAAGTGCTGTTGACACTACCATAC
TCGTTCTCACAACTAGGATTGCTATCCGGGATAGTGTTTCAAATATTTTACGGATTGATT
GGAAGCTGGACTGCTTATCTTATCAGTGTTCTTTACCTTGAGTACCGAAGCAGAAAGGCC
CCGGAAGGTGCTAGCTTCAAGAACCACGTCATCCAG------------------------
------------------------------------------------------------
------------------------------------------------------------
---AGGACATGGACATATATATTTGGAGCATGCTGCGCCACCACAGTCTTCATACCCTCT
TTTCACAATTACCGGATTTGGTCCTTTTTAGGACTTGGTATGACTACTTATACCGCCTGG
TACATGACCGTTGCTGCCCTTGTTCACGGCCAGGCTGAAGATGTACAACACTCCGGTCCT
AAAAAGCTTGTACTCTACTTCACCGGCGCCACTAATATACTCTATACATTTGGTGGCCAT
GCTGTTACTGTGGAAATAATGCATGCAATGTGGAAACCCCAAAAATTCAAGTACATATAC
TTGTTGGCCACACTATATGTATTCACTCTAACAATCCCATCAGCTTCAGCTGTTTATTGG
GCTTTTGGAGATCAACTCCTCAACCACTCCAACGCGTTTTCCCTCCTCCCAAAGTCCGCG
TGGCGCGATGCTGCCGTTGTACTTATGCTTATCCACCAGTTTATCACGTTCGGGTTTGCA
TGTACGCCGCTCTACTTTGTGTGGGAGAAAGTAATCGGGATGCACGACACGAAAAGCATA
TGCCTGAGGGCGTTAGCAAGGCTGCCTGTGGTGATTCCAATATGGTTCTTAGCCATTATA
TTCCCGTTTTTCGGGCCTATAAATTCGGCAGTTGGTGCCCTTCTAGTGAGTTTCACTGTC
TACATAATCCCTGCCCTCGCCCATATGCTTACTTATAGAAAAGCCGCTGCTCGCAAGAAT
GCTGCTGAGAAGCCACCACCATTCATGCCAAGCTGGACAGCCATGTATGCGATAAACAGC
TTCATCGTTATATGGGTATTTGTTGTGGGTTTCGGGTTCGGAGGGTGGGCTAGCGTTACC
AATTTCGTTCGGCAAGTTGACACGTTTGGCCTCTTTGCTAAGTGTTATCAGTGCAAGCCC
GCCGCCGCCGCCCAT---------------CTACCGCCG------------------CCC
CACCAC------------------------------
>gnl_Mimgu_v2.0_Migut.O00906.1
------ATGTTGAGTCAGAAGCAAGCAGAGGAAGCGATTGTCTCCAGCTACGATGAGACG
TCGGAGAAT---GATTGCGGCGGCGGCGGAAAAGAGGAG---------GAG------AAG
GCGGAAGATCAGCCCATATTCAGTATCAGTAATGCTCTCTGGCACGGCGGTTCAGCCTGG
GATGCCTGGTTCAGTTGTGCTTCTAATCAAGTAGCACAAGTGCTGTTGACACTACCATAC
TCGTTCTCACAACTAGGATTGCTATCCGGGATAGTGTTTCAAATATTTTACGGATTGATT
GGAAGCTGGACTGCTTATCTTATCAGTGTTCTTTACCTTGAGTACCGAAGCAGAAAGGAA
AAGGAAGGTGCTAGCTTCAAGAACCACGTCATCCAGTGGTTTGAAGTGCTAGATGGATTA
CTTGGGCCATACTGGAAAGCCGCGGGTTTAGCCTTTAACTGCACTTTCCTCTTGTTTGGA
TCTGTCATCCAACTCATCGCCTGTGCAAGTAACATATACTACATAAATGACCACCTGGAT
AAGAGGACATGGACATATATATTTGGAGCATGCTGCGCCACCACAGTCTTCATACCCTCT
TTTCACAATTACCGGATTTGGTCCTTTTTAGGACTTGGTATGACTACTTATACCGCCTGG
TACATGACCGTTGCTGCCCTTGTTCACGGCCAGGCTGAAGATGTACAACACTCCGGTCCT
AAAAAGCTTGTACTCTACTTCACCGGCGCCACTAATATACTCTATACATTTGGTGGCCAT
GCTGTTACTGTGGAAATAATGCATGCAATGTGGAAACCCCAAAAATTCAAGTACATATAC
TTGTTGGCCACACTATATGTATTCACTCTAACAATCCCATCAGCTTCAGCTGTTTATTGG
GCTTTTGGAGATCAACTCCTCAACCACTCCAACGCGTTTTCCCTCCTCCCAAAGTCCGCG
TGGCGCGATGCTGCCGTTGTACTTATGCTTATCCACCAGTTTATCACGTTCGGGTTTGCA
TGTACGCCGCTCTACTTTGTGTGGGAGAAAGTAATCGGGATGCACGACACGAAAAGCATA
TGTCTGAGGGCGTTAGCAAGGCTGCCTGTGGTGATTCCAATATGGTTCTTAGCCATTATA
TTCCCGTTTTTCGGGCCTATAAATTCGGCAGTTGGTGCGCTTCTAGTGAGTTTCACCGTC
TACATAATCCCGGCCCTCGCCCATATGCTTACTTATAGAAAAGCCGCTGCTCGTAAGAAT
GCTGCTGAGAAGCCACCACCATTCATGCCAAGCTGGGCAGCCATGTATGCGATAAACAGC
TTCATCGTTATATGGGTATTTGTTGTGGGTTTCGGGTTCGGCGGGTGGGCTAGCGTTACC
AATTTCGTTCGGCAAGTTGACACGTTTGGCCTCTTTGCCAAGTGTTATCAGTGCAAGCCC
GCTGCCGCCGCCCAC---------------CTACCGCCG------------------CCC
CACCAC------------------------------
>gnl_Mimgu_v2.0_Migut.J00188.1
------ATGTCGACTCATAAGCAAGCAGAGGAAGCTATTGTCTCCAACTTCAACGAAACC
---GACCAT---GAC------------GGCGGTGGCAAGGAGGCG---GAGGAC---AAC
TCCGACGATCACGCCGTCGTCAGCTTCAAGGACATGCTCTGGCACGGCGGCTCCGCCTAC
GATGCCTGGTTCAGCTGCGCTTCCAATCAAGTTGCACAAGTGCTACTGACACTACCATAC
TCGTTCTCCCAACTGGGAATGCTGTCGGGAATAGTGTTTCAAGTATTCTACGGCTTGATC
GGAAGCTGGACTGCTTATCTTATCAGTGTTCTCTACATGGAATATCGTTGCCGTAAAGAA
AAAGAAGGCGTTAGCTTCAAAAACCATGTCATTCAGTGGTTTGAAGTGCTGGATGGATTG
CTTGGACCATACTGGAAAGCATTGGGTTTGGCATTTAACTGCACTTTCCTTCTTTTTGGT
TCTGTCATCCAACTTATCGCCTGTGCCAGCAACATATACTACATAAACGACCACCTGGAT
AAAAGAACATGGACATACATATTTGGAGCATGTTGTGCAACAACTGTGTTCATACCATCT
TTCCACAACTACAGAATTTGGTCCTTTTTAGGTCTTGGTATGACTACTTATACCGCCTGG
TATATGACTATTGCTGCCCTTGTTCATGGCCAGGCTCCGGATGTTGTACACACCGGTCCG
AAAAAGCTGGTGCTATACTTCACCGGCGCAACTAACATCCTCTACACTTTTGGTGGCCAC
GCTGTCACTGTTGAAGTAATGCACGCAATGTGGAAACCACAAAAATTCAAATACATATAT
TTACTGGCCACACTTTACGTATTCACCCTAACGATTCCGTCAGCCTCCGCCGTCTATTGG
GCGTTCGGCGATCAGCTCCTCAACCACTCCAACGCTTTCTCTCTCCTTCCCAAGACCGCC
TGGCGTGATGCCGCCGTTATCCTTATGCTTATTCACCAGTTTATTACGTTCGGATTTGCG
TGTACGCCGCTGTACTTTGTGTGGGAGAAGGTGATCGGAATGCACGACACGAGAAGCATG
TGTTTGAGGGCATTGGCGAGATTGCCGGTGGTGATTCCGATTTGGTTTTTGGCTATTATT
TTCCCATTTTTCGGCCCGATTAATTCCGCCGTTGGCGCCCTATTGGTCAGTTTCACCGTC
TACATTATCCCTGCCCTCGCCCACATGCTCACCTATCGGAAAGCCTCCGCCCGTCAGAAT
GCTGCTGAGAAGCCTCCATTCTTTATGCCGAGCTGGACAGCCATGTATGCACTAAACACC
TTCATTGTTATATGGGTATTTGTGGTCGGGTTCGGGTTTGGCGGGTGGGCTAGCGTCACC
AATTTCGTGAGACAAGTCGACACTTTCGGGTTATTCGCCAAGTGTTATCAGTGTAAACCG
CCCGCCCATCCAACC---------------GCGCTACCACCA---------------CAA
CACCAT------------------------------
>gnl_Mimgu_v2.0_Migut.J00185.1
------ATGTCGACTCAGGAGCAAGCAGGGGAAGCTACAGCCTCCAACTTCAACCAAACC
---AACAAT---AAC---TGCGGTGGCGGC---------------------------AAG
AAGGAGGAGGACGCCGTTGTCAGCTTCAAGGACGCCCTCTGGAACGGCGGCTCCGCCTAC
GATGCCTGGTTCAGTTGTGCTTCCAATCAAGTTGCGACAGTGCTGTTGACACTACCATAC
TCAATTTCACAACTGGGAATGTTGTCCGGAATATTACTACAAGTATTCTACGGCTTGATG
GGAAGCTGGACTGCTTATATTATCGCTGTCTTGTACCTTGAATACCGTAGTCGAAAGGAA
AAAGAAGGTGTTACCTTCACTAACCATGTCATTCAGTGGTTTGAAGTGCTGGATGGATTA
CTAGGGCCATATTGGAAAGCATTGGGTTTGGTATTCAACTGCACTTTCCTTCTTTTTGGT
TGTGTCATCCAACTTATTGCCTGTGCCAGCACCATATACTACATTAACGACCAACTGGAT
AAGAGAACATGGACATACATATTTGGAGCATGCTGTGCAACAACTGCTTTCATCCCATCT
TTCCACAACTACAGAATTTGGTCTTTTTTAGGTCTTGGTATGACTACTTATACCGCCTGG
TATATGACTATTGCTGCTCTTGTTCATGGCCAGGCTCCGGATGTTGTACACACCGGTCCG
AAAAAGCTGGTGCTCTATTTCACCGGCGCAACTAACATCCTCTACACTTTTGGTGGCCAC
GCTGTCACTGTGGAAATAATGCATGCAATGTGGAAACCCCAAAAATTCAAGTACATATAC
CTATGGGCCACCGTGTACGTGTTCACACTAACGTTGCCGTCGTCGTCGGTCGTCTACTGG
GCGTTCGGCGATCAGCTCCTCAACCACTCCAACGCCTTCTCTCTCCTCCCCAAGACCCGC
TGGCGTGACGCCGCCGTTATCCTTATACTCATTCACCAGTTTATCACGTTTGGATTTGCG
TGTACGCCGCTGTACTTTGTGTGGGAGAAGGTGATCGGAATGCACGAATCGAAGAGCGTT
TGTTTGAGGGCATTGGCGAGATTGCCGGTGGTGATTCCGATTTGGTTTTTCGCTATTATT
TTCCCATTTTTTGGCCCGATTAATTCCGCCGTCGGTGCCCTATTGGTCAGTTTCACCGTC
TACATTATCCCGGCCGTCGCCCACATGCTCACCTATAGGAAAGCCTCCGCTCGCCAGAAT
GCTGTTGAGAAGCCTCCATCCTTTATGCCAAGCTGGACAGCAATGTATGCCCTAAACACG
TTCGTGGTTATATGGGTCTTAATTGTCGGGTTCGGGTTTGGCGGGTGGGCTAGCATTATC
AATTTTGTCAAACAAGTCGACACTTTCGGGCTATTCGCCAAGTGTTATCAGTGTAAACCG
CCCGCCCATCCAACA---------------------------------------------
ACGCAT------------------------------
>gnl_Mimgu_v2.0_Migut.C01164.1
------ATGGCTTCGGAGAAA---GTCGAGACTGTAGTTGCCGGAAACTACGTCGAAATG
---GAAAGGCAAGAG------------GGAAAA---------------------------
---TCGAGCTCCACTAGGAGCAATTTATCGAAGATTTTCTGGCACGGTGGTTCCGTTTAC
GATGCATGGTTCAGCTGCGCTTCTAATCAGGTTGCGCAAGTGCTGCTTACGCTGCCGTAT
TCGTTCTCGCAACTCGGGATGGTGTCCGGGATTCTGTTTCAACTATTGTATGGATTGATG
GGGAGCTGGACTGCTTATCTTATCAGTGTTCTTTATGTCGAGTATAGAACTAGGAAGGAG
AGAGAGAAGGTCGATTTCAGAAACCACGTTATTCAGTGGTTTGAAGTTCTAGATGGGCTA
TTAGGGAAGCACTGGAGAAACATTGGCCTCTTTTTCAACTGCACTTTTCTTCTCTTTGGA
TCTGTCATTCAGCTCATTGCATGTGCCAGTAACATCTATTACATAAATGACAACCTGGAC
AAGAGAAGTTGGACATACATATTTGGAGCATGCTGTGCAACAACTGTGTTTATCCCATCT
TTCCGCAACTACAGGATTTGGTCTTTTCTTGGCCTTATTATGACTACTTACACTGCTTGG
TACCTCACCATTGCTTCCCTTCTCCACGGCCAGGTTGAAGGAGTTAAGCACTCTGGCCCA
GCCAAAATGGTTCTCTACTTCACTGGGGCTACCAACATTCTTTACACATTTGGTGGCCAT
GCTGTCACTGTGGAAATAATGCATGCAATGTGGAAGCCACAGAAATTCAAGCTGATATAC
CTAATCGCGACGATTTACGTGCTTACACTAACGCTTCCGTCAGCCAGTGCCGTTTATTGG
GCTTTCGGAGATTTATTGCTAAACAGATCCAACGCTTTAGCTTTGCTCCCAAGAACCGGA
TTTCGAGACGCTGCTGTAGTCCTCATGCTCATCCATCAGTTCATAACGTTTGGATTTGCG
TGCACTCCGCTGTACTTTGTGTGGGAGAAATTCCTCGGCGTGCACGAAACGAAGAGCTTG
CTAAAACGGGCGCTAACGAGATTGCCCGTGGTGATTCCGATTTGGTTCTTGGCTATAATT
TTCCCATTCTTCGGGCCGATAAATTCGACAGTTGGATCACTTCTTGTTAGCTTCACAGTC
TACATTATTCCTGCAATGGCACATATGATCACTTTTGCTTCTGCTTCAGCCAGAGAGAAT
GCAGTGGAGAGGGCACCAAAAATAGTAGGAGGATGGGTTGGTTTGTACTCAATGAATATA
TTTGTAGTGGTATGGGTTTTTATTGTTGGATTTGGATTTGGAGGGTGGGCAAGTATGGTC
AATTTTGTACACCAAATTGACACATTTGGTGTCTTCACCAAGTGTTATCAGTGCCCTAAG
CATAAAGTT---------------------------------------------------
------------------------------------
>gnl_Mimgu_v2.0_Migut.B00100.1
---ATGGAATGTTCAGACAAGGCGGTGGAGGCAGTGATGGTGGGAAGTTACGTGGAAATG
---GAGACG---GAA------------GGAAAG---------------------------
---GCGACGGACATGAAATCAAAAGTGTCGAGTCTGTTCTGGCACGGCGGCTCCGCCTAC
GACGCCTGGTTCAGCTGCGCTTCTAACCAGGTGGCACAGGTGCTGCTGACGTTGCCTTAC
TCATTTTCGCAGCTGGGCATGATGTCCGGAATCATGTTCCAGCTCTTCTATGGTTTGATG
GGAAGCTGGACCGCTTATCTCATCAGCATTCTCTACGTTGAGTACCGTACCAGAAAACAA
CGAGACAAAGTTGATTTCAGAAACCATGTCATTCAGTGGTTTGAAGTTCTTGATGGGCTG
CTGGGAAAACACTGGAGAAACGTTGGTTTGGCTTTCAACTGCACTTTTCTTCTCTTTGGA
TCCGTCATTCAACTCATTGCTTGTGCTAGTAATATATATTACATAAACGACAATTTGGAC
AAGAGAACATGGACATACATATTCGGAGCATGTTGTGCAACAACAGTGTTCATACCATCT
TTCCACAACTACAGAATTTGGTCTTTTCTTGGTTTGATTATGACCACTTACACTGCCTGG
TATCTCACCATCGCCTCTCTTCTTCACGGCCAGGTGGAGGGTGTTAAGCACTCGGGTCCA
ACAAGAATGGTTTTATATTTCACTGGCGCCACCAACATTCTTTACACATTCGGCGGCCAC
GCTGTTACCGTAGAGATAATGCACGCAATGTGGAAGCCACAAAAATTCAAGGCAATTTAC
CTATTAGCCACGCTGTATGTGTTGACTTTGACCCTACCATCAGCATCAGCTGTTTATTGG
GCCTTTGGAGATTTGCTTCTCAATCACTCCAATGCTTTTTCCCTTCTTCCTAAATCACCC
TTCAAGGACATGGCTGTAATTTTGATGCTCATCCACCAGTTTATAACGTTTGGATTTGCG
TGCACGCCGTTGTATTTCGTGTGGGAGAAGGCTATAGGCATGCATGAGTGTAAGAGCATG
TGCAAGAGGGCGGCGGCGAGGTTGCCTGTGGTAGTTCCGATATGGTTCTTGGCTATTGTT
TTCCCGTTTTTCGGCCCGATTAATTCCACCGTCGGATCGCTTCTTGTTAGTTTTACGGTC
TACATTATCCCAGCTTTGGCTCACATGTTCACCTTCAAATCAGCTTCATCTCGCGAGAAT
GCGGTTGAGCAGCCATCGAAGTACTTTGGAAGGTGGGTAGGCACGTATGTGATCAACATA
TTTATAGTTGTGTGGGTTCTGATTGTAGGGTTTGGATTCGGTGGATGGGCAAGCATGACT
AACTTCGTCCACCAAATCGACACATTTGGGCTATTCACTAAGTGTTACCAATGCCCGCCT
CAACTGCCGCCACACATGGCCAACGCCACC---GCTCCTCCACCTCCCTTTGCC------
ACTCATCTG------TCGCCACATCCCAACTCCCCT
>gnl_Musac_v1_GSMUA_Achr9T03600_001
------ATGTTGCCGCAGAAGCAAGCGGAGGAAGCCATCGTGTCGCGCAGTAGTAGCACC
TTAAAGGAT---GAGCTGGACGTCGACGGCAAGGGAGAG------------------GAC
GAAGAGACGGCCCATGGATTCAGCATGAAGAACCTCCTCTGGCATGGCGGCTCCGCCTGG
GACGCCTGGTTCAGCTGCGCTTCCAATCAAGTGGCCCAGGTTCTGCTGACGCTGCCATAC
TCGTTCTCGCAGCTGGGAATGCTGTCGGGGGTAATCCTGCAGCTGTTCTATGGGTTCATG
GGCAGCTGGACGGCGTATCTAATCAGCGTCCTCTACATCGAGTTCCGCAGTCGGAAGGAG
AAGGAGAACGTGAACTTCAAGAATCACGTCATCCAGTGGTTCGAAGTGCTGGATGGGCTG
CTGGGGCCATACTGGAAAGCCGCCGGCCTCGCCTTCAACTGTACCTTCCTCCTCTTCGGC
TCCGTCATCCAGCTCATCGCCTGTGCCAGCAACATATACTACATCAACGACCGGCTGGAT
AAGAGGACATGGACGTACATCTTTGGCGCCTGTTGCGCGACGACAGTGTTCATACCCTCC
TTCCACAACTACAGGATATGGTCCTTCCTTGGCCTCGGCATGACCACCTACACCGCCTGG
TACCTCACCATCGCCGCCGTCGTCCACGGCCAGGTGGAAGGGGTGACGCACTCGGGCCCA
ACGAAGCTAGTGCTGTACTTCACCGGCGCCACCAACATACTCTACACTTTCGGCGGCCAC
GCCGTCACCGTGGAGATCATGCATGCCATGTGGAAGCCGCAGAAGTTCAAGAACATCTAC
CTGCTGGCTACGGTGTACGTGTTCACGCTGACGCTGCCGTCGGCGGCCGCCGTGTACTGG
GCCTTCGGGGACCAGCTCCTCACCCACTCCAACGCCTTCGCGCTGTTGCCCAAGTCGGGG
TGGAGGGACGCGGCGGTGATCCTCATGTTGATCCACCAGTTCATCACCTTCGGCTTCGCC
AGCACCCCGCTCTATTTCGTGTGGGAGAAGGTGATCGGGATGCATGACGCCAAGAGCATC
TGCCTCCGCGCCCTCGCTCGTCTCCCGGTGGTCATCCCCATCTGGTTCCTGGCCATCATC
TTCCCCTTCTTCGGCCCCATCAACTCCGCGGTCGGGGCGCTCCTCGTCAGCTTCACCGTC
TACATCATCCCCGCCATGGCTCACATGCTCACCTACCGAACGCCATCCGCGCGGCAGAAT
GCTGCAGAGAAGCCTCCCTTCTTCCTGCCCAGCTGGACGGCGATGTACGCGGTGAACGCC
TTCGTGGTGGGGTGGGTGCTGGTGGTCGGCTTCGGGCTCGGCGGATGGGCGAGCATGACC
AACTTCGTGAGGCAGGTGGACACCTTCGGCCTCTTCGCCAAGTGCTACCAGTGCCCCAAG
CCGCAGCCACCGCCC---------------GCCCCTGCTCCT---CAA------ATGCAG
CAGCATCATCAC------------------------
>gnl_Musac_v1_GSMUA_Achr9T03640_001
------ATGGTGCCGCAGAAGCAAGCGGAGGAAGCTGCCATCGTGGCCAGCGGCACTACC
CTCAACAAC---GAGACGGGGGGGGGCGGCAAGGAAGAC------------------GAC
GGAGAGGAGGAGTCCATACTCAGCATGAAGAACCTCCTCTGGCACGGCGGCTCCGCCTGG
GACGCCTGGTTCAGCTGCGCCTCCAATCAAGTGGCGCAGGTGCTGTTGACGCTGCCGTAC
TCGTTCTCGCAGTTGGGGATGCTGTCGGGGCTGATCCTGCAGCTGTTCTACGGCTTCCTC
GGCAGCTGGACGGCGTACCTCATTAGCGTTCTCTACATCGAGTACCGCACCCGAAAGGAG
AAGGAGAAGGTCAGCTTCAAGAATCACGTTATCCAGTGGTTCGAGGTGTTGGATGGGCTG
CTGGGGCCGTACTGGAAAGCCGCCGGCCTCGCCTTCAACTGCACCTTCCTCCTCTTCGGC
TCCGTCATCCAGCTCATCGCCTGTGCCAGCAACATATACTACATCAACGACCGGCTGGAT
AAGAGGACATGGACATACATATTTGGCGCCTGCTGCTCGACGACAGTGTTCATACCCTCC
TTCCATAACTACAGGATATGGTCATTCCTCGGCCTCGGCATGACCACGTACACCGCCTGG
TACCTCACCATCGCCGCCGTCGTCCATGGCCAGGCGGAAGAGGTAACCCACTCGGGTCCA
ACGAAGCTGGTGTTGTACTTCACGGGCGCCACCAACATACTCTACACGTTCGGTGGCCAC
GCCGTCACCGTGGAGATCATGCATGCCATGTGGAAGCCGCAGAAGTTCAAGAACATCTAC
CTGCTGGCTACGGTGTACGTGTTCACGCTGACGCTGCCGTCGGCGGCCGCCATGTACTGG
GCCTTCGGGGATCAGCTCCTCACCCACTCCAACGCCTTCTCGCTGCTGCCCAAGTCGGGG
TGGAGGGACGCGGCGGTGATCCTCATGTTGATCCACCAGTTCATCACCTTCGGCTTCGCC
TGCACCCCGCTCTACTTCGTGTGGGAGAAGGTGATCGGGATGCATGACACCAAAAGCATC
TGCCTCCGCGCCCTCGTTCGTCTCCCGGTGGTCGTCCCCATCTGGTTCCTGGCCATCATC
TTCCCCTTCTTCGGCCCCATCAACTCCGCGGTCGGGGCGCTCCTCGTCAGCTTCACCGTC
TACATCATCCCCGCCATGGCTCACATGCTCACCTACCGAACGCCATCCGCGCGGCAGAAT
GCTGCAGAGAAGCCTCCCTTCTTCCTGCCCAGCTGGACGGCGATGTACGCGGTGAACGCC
TTCGTGGTGGGGTGGGTGCTGGTGGTCGGCTTCGGGCTCGGCGGATGGGCGAGCATGACC
AACTTCGTGAGGCAGGTGGACACCTTCGGCCTCTTCGCCAAGTGCTACCAGTGCCCCAAG
CCGCAGCCACCGCCC---------------GCCCCTGCTCCT---CAA------CAGCAG
CATCATCAC---------------------------
>gnl_Musac_v1_GSMUA_Achr8T02300_001
------ATGCCGCCGCAGACGCAAGCCGAGGAGGCTGCCATCGTGGCCAGCGGCGCTGCC
TTCAACAGT---GAGATGGGGAGCGGCGGCAAGGAAGCG------------------GAC
GGAGGGAGGGACTCCGCGTTCACCATGAAGAGCCTCCTCTGGCACGGCGGCTCCGCCTGG
GATGCCTGGTTCAGCTGCTCCTCCAATCAAGTGGCGCAGGTGCTGCTGACGCTGCCGTAC
TCGTTCTCGCAGCTGGGGATGCTGTCCGGGGTGATCCTGCAGCTGTTCTATGGCATCATG
GGCAGCTGGACGGCGTACCTCATCAGCGTTCTCTACGTCGAGTACCGGACTCGGAAGGAG
AAGGAAAACGTCAGCTTCAGCAACCACGTTATCCAGTGGTACGAGGTGCTTGATGGACTG
CTGGGGCGGTACTGGAAGGCCGCCGGCCTCGCCTTCAACTGTACCTTCCTCCTCTTCGGC
TCAGTCATCCAGCTCATCGCCTGTGCCAGCAACATATACTACATCAATGATCGGCTGGAT
AAGAGGACATGGACGTACATCTTTGGCGCCTGCTGCGCCACCACCGTGTTCATACCCTCC
TTCCACAACTACAGGTTATGGTCCTTCCTCGGCCTCGGCATGACCACCTACACCGCCTGG
TACCTCACCATCGCCGCCGTCGTCCACGGCCAGGCGGAAGGCGTGGCGCACTCGGGTCCG
ACGAAGCTGGTGCTGTACTTCACCGGAGCCACCAACATACTCTACACCTTCGGCGGCCAC
GCGGTCACCGTGGAGATAATGCACGCCATGTGGAGGCCGCAAAAGTTCAAGTACATCTAC
CTACTGGCGACGCTGTACGTGTTCACGCTGACGCTGCCGTCGGCGGCTGCCGTGTACTGG
GCCTTCGGGGACCAGCTGCTGACGCACTCCAACGCCTTCTCGCTGCTGCCAAGGTCCGGG
TGGAGGGACGCCGCCGTCATCCTCATGCTCATCCACCAGTTCATCACCTTCGGCTTCGCC
TGCACCCCGCTCTACTTCGTGTGGGAGAAGGTGATCGGAGTGCACGACACCCGGAGTATT
TGCCTGCGCGCCTTGGCTCGCCTCCCCGTCGTCATCCCCATCTGGTTCCTGGCCATCGTC
TTCCCCTTCTTCGGGCCCATCAACTCCGCGGTGGGCGCGCTCCTCGTCAGCTTCACCGTC
TACATCATTCCTGCTCTGGCTCACATGCTCACCTACCGGACGCAGTCTGCACGACAGAAT
GCCGCCGAGAAGCCGCCCTTGTTCTTGCCAAGCTGGGCGGCGATGTACGCGGTGAACGCC
TTCGTGGTGGGGTGGGTGCTCGTGGTCGGCTTCGGGATCGGCGGGTGGGCCAGCATGACC
AACTTCATCAACCAGGTCGACACCTTCGGGCTCTTCGCCAAGTGCTACCAGTGCCCCAAG
CCACAGCCACCCCCT---------------GCGCCCGCACCA---CAG---------CAG
CATCAC------------------------------
>gnl_Musac_v1_GSMUA_Achr1T02440_001
CCGAACGGGAATGACGATAAGGTGGTGGAAACTGTGATGGTTGGAAGGTACGTGGAGATG
---GAGCAC---GAT------------GGGGAA---------------------------
---GAGAAGACCATCAAGTCCAGGCTTTCCGGCCTCCTCTGGCACGGTGGTTCCGCCTAT
GATGCCTGGTTCAGTTGTGCCTCGAACCAGGTGGCTCAGGTGCTGCTTACACTGCCTTAC
TCCTTCTCGCAGCTGGGGATGTTGAGCGGAATCTTATTCCAGCTATTCTATGGCTTGTTG
GGGAGCTGGACAGCTTATCTCATCAGTATTCTCTATGTGGAGTACAGAACCAGGAAGGAG
AGGGAGAAGGTCGACTTTAGGAACCATGTCATTCAGTGGTTTGAGGTTCTAGATGGGCTA
CTTGGGAAGCACTGGAGGAATGTTGGATTGGCCTTTAACTGCACGTTTCTTCTCCTTGGA
TCTGTCATTCAGCTCATTGCTTGTGCTAGCAACATATACTACATCAACGACAAGTTGGAT
AAGAGGACTTGGACTTATATTTTTGGAGCTTGCTGTGCCACCACAGTGTTCATCCCCTCC
TTCCACAACTACAGGATATGGTCCTTTCTGGGCCTGGTCATGACCACCTACACCGCCTGG
TACCTCGCCATCGCTTCCCTCCTCCATGGTCAGGTGGAAGGGGTGAAGCATTCGGGGCCA
ACGAAGCTGGTTCTCTACTTTACAGGCTCCACAAACATCCTCTACACATTCGGTGGGCAC
GCTGTCACACTGGAAATCATGCACGCCATGTGGAAGCCGCAGAAGTTTAAGGCCATCTAC
CTGCTGGCCACTTTGTACGTGCTGACGCTCACGCTGCCGTCGGCGGCGAGCGTGTACTGG
GCCTTCGGCGACGCGCTGCTCAACCACTCGAACGCGTTCTCGCTTTTGCCCCGAACGGCG
TTCCGTGACGCGGCGGTGGTGCTGATGCTGATCCATCAGTTCATCACCTTCGGGTTCGCG
TGCACGCCGCTGTACTTCGTGTGGGAGAAGGCCATCGGCCTCCACGACTGCCGCAGCTTG
TGCAAGCGGGCGGCGGCGCGGCTGCCGGTGGTGATCCCCATATGGTTCCTGGCTATCATC
TTCCCCTTCTTTGGGCCCATCAACTCGGCTGTGGGTTCGCTGCTCGTCAGCTTCACAGTC
TACATCATCCCATCGCTCGCTCACATGTTCACCTTCCGATCCGCCATAGCCCGCGAGAGC
GCAGTGGAGCGGCCGCCGAGGTTCGTCGGAGGGTGGATCGGCGCTTACGTGATGAACACG
TTCGTGGTCGGGTGGGTGCTGGTGGTGGGGTTCGGGTTGGGGGGTTGGGCCAGCATGACC
AACTTCATCCACCAGATCAACACCTTCGGCCTTTTCGCCAAGTGCTATCAGTGTCCACCA
CCCCCACCCCCACCTTTTCTTAATGCCACCGTTCCCTCGCCTTCTCCTTCACCT------
CTTCACCATCGCCACCATCACCACCACCACCACGGC
>gnl_Musac_v1_GSMUA_Achr11T24200_001
------ATGCTCCCGGCGAAGCAAGCTGAGGAAGCAGCCATCCCGGCGACTGACGCTACC
TTCAGCAAT---GAGACG---GGTGGCGACAAGGAGCGG------------------GGC
GGCGAGACAGCCTCCGTGTTCAGCATGAAGAGCCTCCTCTGGCACGGCGGCTCCGCCTGG
GACGCCTGGTTCAGCTGCGCCTCCAATCAAGTGGCGCAGGTGCTGTTGACGCTGCCCTAC
TCGTTCTCGCAGCTGGGGATGCTGTCCGGGGTGATCCTGCAGATGTTCTATGGCTTCCTC
GGAAGCTGGACGGCGTACCTCATCAGCGTCCTCTACATCGAGTACCGCGCCCGAAAGGAG
AAGGAAAACGTCAGCTTCAAGAATCACGTCATCCAGTGGTTCGAGGTGCTGGATGGTCTG
CTGGGGCCATACTGGAAGGCCGCCGGCCTCGCCTTCAACTGCACCTTCCTCCTCTTCGGC
TCCGTCATTCAGCTCATAGCCTGTGCCAGCAACATATACTACATCAACGACCGGTTGGAC
AAGAGGACGTGGACGTACATATTCGGCGCCTGCTGCGCCACGACGGTGTTCATACCTTCC
TTCCACAACTACAGGATATGGTCCTTCCTCGGCCTCGGCATGACCACCTACACCGCTTGG
TACCTCACCATTGCCGCCGCCGTCCACGGCCAGGTGGAAGGGGTGACGCACTCGGGTCCA
ACGCAGCTAGTGCTCTACTTCACCGGCGCAACCAACATTCTCTACACCTTCGGCGGCCAC
GCCGTGACCGTGGAGATCATGCACGCGATGTGGAAACCGCAGAAGTTCAAGCACATCTAC
CTGCTGGCCACGGTGTACGTGTTCACCCTGACGCTGCCGTCGGCGGCCGCCACCTACTGG
GCCTTCGGCGACCAGCTTCTGACGCACTCCAACGCCTTCTCGCTGCTGCCCAAGTCGAGG
TGGAGGGACGCCGCCGTCATCCTGATGCTGATCCACCAGTTCATCACCTTCGGCTTCGCC
TGCACCCCGCTGTACTTCGTGTGGGAGAAAGTGATCGGAATGCATGACGCCAAGAGCGTC
TGCCTGCGCGCCCTCGCCCGGCTTCCCGTCGTCATCCCCATCTGGTTCCTGGCCATCATC
TTCCCCTTCTTTGGCCCCATCAACTCCGCGGTGGGCGCTCTCCTCGTCAGCTTCACCGTG
TACATTATTCCCGCTCTGGCACATATGCTCACCTACCGGACACCATCTGCACGACAGAAT
GCTGCGGAGAAGCCGCCATTCTTCTTGCCGAGCTGGACGGGAATGTACGTGGTGAACGCC
TTGGTGGTGGGATGGGTGCTCGTCGTCGGCTTCGGACTCGGCGGATGGGCCAGCATGACC
AACTTCGTCAGGCAAGTCGACACCTTTGGGCTCTTCGCCAAGTGCTACCAGTGCCCCAAC
CCCCATCCTCCTCCC---------------CCTGCCCTTCCG---CCA------CAGCAG
CGTCGCCAGCTT------------------------
>gnl_Musac_v1_GSMUA_Achr11T24130_001
------ATGACACATGATAAAATTCTGGAGCAGGACGTGGTCGGC---------AAG---
---GAGGAC---GAG---------------------------------------------
---GAGGTGGCCCGCGGGTTCAGCATGAAGAGCTTCCTCTGGCACGGCGGCTCCGTCTGG
GACGCCTGGTTCAGCTGCGCCTCCAACCAGGTGGCCCAGGTTCTGCTGACGCTGCCCTAC
TCGTTCTCGCAGATGGGAATGCTGTCGGGGGTGATCCTGCAGTTGTTCTACGGGATAATG
GGTAGCTGGACGGCGTATCTCATCAGCGTCCTCTACGTCGAGTACCGCACTCGCAAGGAG
AAGGAGAACGTGAGCTTCAGGAATCACGTTATCCAGTGGTTCGAGGTGCTGGATGGGCTG
TTGGGGCCGTACTGGAAGGCTGCCGGCCTCGCCTTCAACTGCACCTTCCTGCTCTTCGGC
TCCGTCATTCAGCTCATAGCCTGTGCCAGCAACATATACTACATCAACGATCGGCTGGAC
AAGAGGACGTGGACGTACATATTCGGCGCCTGCTGCGCCACGACGGTGTTCATACCCTCC
TTCCACAACTACAGGATATGGTCCTTCCTCGGCCTGGGCATGACCACCTACACCGCTTGG
TACCTCACCATTGCCGCTGCCGTCCACGGGCAGGTGGAAGGGGTGACGCACTCGGGTCCG
ACAAAGCTAGTGCTTTACTTCACCGGCGCCACCAACATACTCTACACCTTCGGGGGCCAC
GCCGTCACCGTCGACATTCCCCCTTCTTTCCTGTCCCCACTTCCTCTCTTCGTTTCTCCC
GAATGGAGTAGTCCTGGACCAACTTCCGTTGCTTTACCAAGCGTGACTAGGTTT------
---------------TTGGGAGATCATGCA------------------------------
---CGCGATGTGGAAACCGCAGAAGTTCAAGTACATCGTTTCATCACCTTCGGCTTCGCC
TGCACCCCGCTGTACTTCGTGTGGGAGAAGGTGATCGGAATGCATGACACCAAGAGCATC
TGCCTGCGCTCCCTTGCCCGGCTTCCCGTCGTCATCCCCATCTGGTTCCTGGCCATCATC
TTCCCCTTCTTTGGCCCCATCAACTCCGCGGTGGGCGCTCTCCTCGTCAGCTTCACCGTC
TACATCATCCCCGCCTTGGCACACATGGTCACCTACCAGAAACCATCTGCACGGCAGAAT
GCTGCGGAGAAGCTGCCCTTCTTCTTGCCGAGCTGGACGGCGATGTACATGGTGAACGCC
TTCGTAGTGGTGTGGGTGCTGGTGGTGGGCTTCGGGATCGGCGGATGGGCCAGTATGACC
ACCTTTATCAAGCAAGTCGACACATTCGGCCTGTTCGCCAAGTGCTACCAGTGCCCCAAC
CCGCACCCTTCCCCT---------------GCTCCCGGGCCG---------------CCG
CAGCATCTCCAC------------------------
>gnl_Musac_v1_GSMUA_Achr6T33710_001
------ATGCTGCCCCAGAAGCAAGCGGAGGAAGCTGCCATAGTGACGAGCGGCGCTGCT
CTCAACAAT---GAGATGGGCGGCGACGGCAAGGGGGAG------------------GAC
GAAGAGGCGGCACATGGATTGAGCATGACGAGCCTGCTCTGGCACGGTGGCTCTGCCTGG
GATGCCTGGTTCAGCTGCGCCTCCAACCAAGTGGCGCAGGTGCTGTTGACGCTACCTTAC
TCGTTCTCGCAGCTGGGGATGCTGTCGGGGGTGATCCTGCAGCTCTTCTATGGCCTCCTC
GGCAGCTGGACAGCGTACCTCATCAGCGTACTCTACATCGAGTACCGCGCCCGGAAGGAG
AAGGAAAACGTCAGCTTCAAGAATCACGTTATCCAGTGGTTCGAGGTGTTGGATGGGCTG
CTGGGGCCGTATTGGAAAGCCGCCGGCCTCGCCTTCAACTGCACCTTCCTCCTCTTCGGC
TCCGTCATTCAGCTCATCGCCTGTGCCAGCAACATATACTACATCAACGACCGGCTGGAC
AAGAGGACATGGACGTACATATTTGGCGCCTGCTGCGCGACGTCAGTGTTCATACCCTCC
TTCCACAACTACAGGATATGGTCCTTCCTCGGCCTCGGCATGACCACCTACACCGCCTGG
TACCTCACCATCGCCGCCTTCGTCCACGGCCAGGTGGAAGGGGTGACGCACTCGGGCCCA
ACGAAGCTAGTGCTGTACTTCACCGGCGCCACCAACATACTATACACTTTCGGCGGCCAC
GCCGTCACCGTGGAGATCATGCACGCCATGTGGAAGCCGCAAAAGTTCAAGTACATCTAC
CTGATGGCCACGGTGTACGTGTTCACCCTCACGCTGCCGTCGGCCGCCGCCATGTACTGG
TCCTTCGGTGACCAGCTCCTGACCCACTCCAACGCTTTCTCGCTGCTGCCCCATTCCGGG
TGGCGCGACGCCGCCGTGATCCTCATGCTGATCCATCAGTTCATCACCTTCGGCTTCGCC
TCCACCCCGCTCTACTTCGTGTGGGAGAAGGTGATCGGGATGCACGACACCAAGAGCATC
TGCCTCCGCGCCCTCGTCCGCCTCCCCGTCGTCATCCCCATCTGGTTCCTGGCCATCGTC
TTCCCCTTCTTTGGTCCCATTAATTCCGCCGTAGGGGCACTCCTCGTCAGCTTCACCGTC
TACATCATCCCCTCCATGGCACACATGCTCACCTACCGGACGCCATCTGCGCGAAAGAAC
GCGGCCGAGAAGCCTCCCTTCTTCTTGCCGAGCTGGACGGCGATGTACGCCGTGAACGCC
TTCGTGGTGGCGTGGGTGCTGGTGGTGGGCTTCGGGCTCGGCGGCTGGGCGAGCTTGACC
AACTTCGTGAAGCAGGTGGACACCTTCGGGCTGTTCGCCAAATGCTACCAATGCCCCAAG
CCGCAGCAGCCACCG---------------CCATTCTCTGCC---CCC------ATGCAG
CACCAC------------------------------
>gnl_Musac_v1_GSMUA_Achr6T33770_001
------ATGCTGCCGCAGAAGCAAGCAGAGGAAGCCATCGTGTCGCGCAGCAACAGTACC
TTAAAGGAT---GAGCTGGACGCCGATGGCAAGGGGGAG------------------GAC
GAAGAGGCTGCCCATGGATTCAACATGAAGAGCCTCCTCTGGCACGGCGGCTCCGCCTGG
GACGCCTGGTTCAGTTGCGCCTCCAATCAAGTGGCTCAGGTTCTGCTGACGCTGCCGTAC
TCGTTCTCGCAGCTGGGAATGCTGTCGGGGATTATCCTGCAGCTGTTCTATGGGTTCATG
GGCAGTTGGACGGCGTATCTAATTAGCGTCCTCTACGTCGAGTACCGCACTCGGAAGGAG
AAGGAGAACGTGAGCTTCAAGAATCACGTTATCCAGTGGTTCGAGGTGTTGGACGGGCTG
CTGGGGCCGTATTGGAAAGCCGCCGGCCTCGCCTTCAACTGCTCCTTCCTCCTCTTCGGC
TCCGTCATTCAGCTCATCGCCTGCGCTAGCAACATATACTACATCAACGACCGGCTGGAC
AAGAGGACATGGACGTACATATTTGGCGCCTGCTGCGCGACGACCGTGTTCATACCCTCC
TACCACAACTACAGGATATGGTCCTTCCTTGGCCTCGGCATGACCACCTACACCGCCTGG
TACCTCACCATCGCCGCCGTCGTCCACGGCCAGGTGGAAGGGGTGACGCACTCGGGTCCA
ACGAAGCTAGTGCTGTACTTCACCGGCGCCACCAACATACTCTACACCTTCGGCGGCCAC
GCCATCACCGTGGAGATCATGCACGCCATGTGGAAGCCGCAGAAGTTCAAGTACATCTAC
CTGATGGCCACGGTGTACGTGTTCACCCTGACGCTGCCGTCGGCCGCCGCCGTGTACTGG
GCCTTCGGTGACCAGCTCCTGAGTCACTCCAACGCCTTCTCGTTGCTACCCAATTCCGGG
TGGCGCGACGCCGCCGTGATCCTCATGCTGATTCACCAAATCATCACCTTCGGCTTCGCC
TGCACCCCGCTCTACTTCGTGTGGGAGAAGGTGATCGGGATGCACGACACCAAGAGCATC
TTCCTCCGCGCCCTGGCCCGCCTCCCCGTCGTCATCCCCATCTGGTTCCTGGCCATCATC
TTCCCCTTCTTCGGGCCCATCAACTCCACCGTAGGGGCGCTCCTCGTCAGCTTCACCGTC
TACATCATCCCCGCCATGGCACACATGCTCACCTACCGGACGCCATCTGCGCGACAGGAC
GCGGCCGAGAAGCCTCCCTTCTTCTTGCCGAGCTGGACGGCGATGTACGCCGTGAACGCC
TTCGTGGTGGGGTGGGTGCTGGTGGTGGGCTTCGGGCTCGGCGGGTGGGCGAGCGTGACC
AACTTCGTGAAGCAGGTGGACACCTTCGGGCTGTTCGCCAAGTGCTACCAGTGCCCCAAG
CCCCAGCCACCCGCT---------------GCCCCTGCACCT---CAA------ATGCGG
CATTAC------------------------------
>gnl_Musac_v1_GSMUA_Achr6T25630_001
------ATGGCTTCCGAGAAG---GTGGAGACCATCGTCGCGGGGAACTATGTCGAGATG
---GAGAGG---GAA------------GGCGAG---------------------------
---GTGAAGGCCTCGAAGAGCAAGCTCTCGCGGTACTTCTGGCATGGCGGCTCCGTGTAT
GATGCTTGGTTCAGCTGTGCTTCCAACCAGGTGGCTCAAGTGCTGCTCACACTGCCATAC
TCATTCTCCCAGCTCGGGATGTTGTCAGGCATCCTCTTCCAGCTGTTCTATGGGCTGATG
GGAAGCTGGACTGCGTACCTTATCAGTGCGCTCTACGTGGAGTACAGGACTCGGAAGGAG
AGGGAGAAAGTGGACTTCAGGAACCATGTCATTCAGTGGTTTGAAGTCCTCGATGGGCTA
TTGGGAAAGCACTGGAGGAATGCAGGTCTGTTCTTCAACTGCACATTCCTTCTTTTCGGC
TCAGTGATTCAGCTAATAGCATGTGCAAGCAACATTTACTACATCAATGATAACCTCGAC
AAGAGAACCTGGACCTACATCTTTGGGGCATGTTGTGCTACAACAGTCTTCATCCCTTCC
TTCCACAATTATAGGATCTGGTCCTTCCTAGGCCTCCTGATGACTACGTATACTGCGTGG
TATCTAACAGCAGCTGCCTTGCTCCATGGGCAGGTGGAAGGCGTCACCCATTCAGGCCCA
TCCAAGTTGGTATTGTACTTCACAGGCGCTACCAACATCCTCTACACTTTTGGAGGCCAT
GCTGTCACAGTAGAGATCATGCACGCCATGTGGAAGCCGCAGAAGTTCAAGCTCGTGTAC
CTGTTTGCCACGCTCTATGTGCTGACTCTCACCCTTCCGTCGGCAGCTGCAATGTATTGG
GCCTTCGGCGACATGCTGCTCGATCATTCCAATGCCTTCTCTTTGCTCCCGAGGTCTGGA
TTCAGGAATGCTGCAGTCGTCGTCATGCTCATCCATCAGTTCATAACCTTTGGATTCGCG
TGTACGCCTCTGTACTTCGTGTGGGAGAAGGCGATCGGCATGCACAAGACGAAGAGCGTC
TGCAAGAGGGCACTGGCGAGGCTGCCCGTAGTGATCCCGATATGGTTCCTAGCAATAATA
TTCCCCTTCTTTGGTCCCATCAACTCCACCGTCGGCTCCCTTCTCGTTAGCTTCACGGTG
TACATCATTCCAGCCATGGCGCACATGATGACCTTCGCTCCCGCTTCTGCCAGAGAGAAT
GCTGTGGAGAGGCCTGCATCGTTTCTAGGAGGCTGGGTTGGCCATTACTGCATGAACGCG
TTTGTGGTGGTGTGGGTGTTGGTGGTCGGCTTTGGATTTGGGGGGTGGGCGAGCATGCTC
AACTTCGTACATCAGGTGGATACGTTCGGCCTCTTCACCAAGTGCTACCAATGCCCTCCA
AGGCAC------------------------------------------------------
------------------------------------
>gnl_Musac_v1_GSMUA_Achr5T11410_001
TCGAACGGAAACGAGGAGAAGGTGGTGGAGACTGTGATGGTTGGAAGGTACGTAGAGATG
---GAGCAG---GAT------------GGGGAA---------------------------
---GAGAAGACCATCAAGTCGAGGCTCTCTGGCCTCCTCTGGCACGGCGGCTCGGCCTAT
GACGCCTGGTTCAGTTGTGCCTCAAACCAGGTGGCTCAGGTGCTGCTGACTCTGCCTTAC
TCCTTCTCGCAACTGGGAATGTTGAGTGGAATCTTATTCCAACTATTCTATGGTTTGATG
GGGAGCTGGACAGCGTACCTCATCAGCATTCTCTATGTGGAGTACAGAACCAGGAAAGAG
AGGGAGAAGGTCGACTTTAGGAACCATGTCATTCAGTGGTTTGAGGTCCTGGACGGGCTA
CTCGGGAAGCATTGGAGGAATGTCGGATTGGCCTTCAACTGCACTTTTCTTCTCTTTGGT
TCTGTCATTCAGCTCATCGCTTGTGCTAGCAACATATATTACATCAACGACAAGTTGGAT
AAGAGGACTTGGACTTATATTTTTGGCGCTTGCTGTGCCACCACAGTCTTCATCCCCTCC
TTCCATAACTACAGGATATGGTCCTTTCTGGGCCTGGTCATGACTACCTACACCGCCTGG
TATCTCACCATCGCGTCCCTCCTCCATGGCCAGGTGGAAGGGGTGAAGCATTCGGGGCCA
ACGAAGCTGGTTCTCTACTTTACAGGCGCCACAAACATCCTCTACACATTCGGTGGGCAC
GCTGTCACAGTGGAGATCATGCACGCCATGTGGAAGCCACAGAAGTTTAAGGCCATCTAC
CTGCTTGCCACTTTGTACGTGCTGACGCTCACCCTGCCGTCGGCCGCGAGCGTGTACTGG
GCCTTCGGTGACGCGCTGCTCAACCACTCGAACGCCTTCTCACTGCTGCCCAGGACGGCG
TTCCGCGACGCGGCGGTGGTGCTAATGCTCATCCACCAGTTCATCACCTTCGGGTTCGCG
TGCACGCCGCTGTACTTTGTGTGGGAGAAGGCCATCGGCCTGCACGACTGCCGCAGCTTG
TGCAAGCGGGCGGCGGCGCGCCTGCCGGTGGTGGTCCCCATATGGTTCCTGGCCATCATC
TTCCCCTTCTTCGGGCCCATCAACTCGGCCGTGGGATCTCTGCTCGTCAGCTTCACCGTC
TACGTCATCCCCGCGCTCGCTCACATGTTCACCTTCCGATCCGCCGTAGCTCGCGAGCAC
GCAGTGGAGCGGCCGCCGAGGCTCGTCGGGGGGTGGATCGGCGCTTACACGATGAACATG
TTCGTGGTGGCGTGGGTGTTGGTGGTGGGGTTCGGGCTGGGAGGATGGGCCAGCATGACC
AACTTCATCCGCCAGATCAACACGTTCGGCCTCTTCGCCAAGTGCTACCAATGTCCGCCG
CCCATGCCCACCCTCACCCCAAACGCCACCATCCCATCGCCGTCTCCTGCACCT------
GTTCACCATCACCATTACCACCAC------------
>gnl_Musac_v1_GSMUA_Achr5T28850_001
------ATGCCGCAACAGAATCAAGCAGAAGAAGCTGCCATCGCGGCGAGCGGCACTACC
TTCAACAAC---GAGACA---GGCGGCGGCAAGGAGGAG------------------GAC
GATGAGACGGCATCGGTGTTCAGCATGAAGAGCCTCCTCTGGCACGGCGGCTCCGCCTGG
GACGCCTGGTTCAGCTGCGCCTCCAATCAAGTGGCGCAGGTGCTGTTGACGCTGCCGTAC
TCCTTCTCGCAGCTGGGGATGCTGTCCGGCGTGATCCTTCAGCTGTTCTACGGCTTCCTC
GGAAGTTGGACTGCCTACCTCATCAGCGTACTGTACATCGAGTACCGCACCCGAAAGGAG
AAGGAAAACGTCAGCTTCAAGAACCACGTTATCCAGTGGTACGAGGTGCTTGATGGGTTG
CTGGGGCCGTACTGGAAGGCCGCCGGCCTTGCCTTCAACTGTACCTTCCTTCTCTTCGGC
TCCGTCATTCAGCTCATCGCCTGCGCCAGCAACATATACTACATCAACGATCGGCTGGAC
AAGAGGACATGGACGTACATATTCGGCGCCTGCTGCGCCACCACGGTGTTCATACCCTCG
TTCCACAACTACAGGATATGGTCCTTCCTCGGCCTCGGCATGACCACCTACACCGCCTGG
TACCTCACCATAGCCGCCGCCGTCCACGGCCAGGTGGAAGGCGTGGTGCACTCCGGTCCA
ACAAAGCTCGTGCTTTACTTCACCGGCGCCACCAACATACTCTATACCTTCGGCGGGCAT
GCCGTCACCGTGGAGATCATGCATGCCATGTGGAAACCACAAAAGTTCAAGTACATCTAT
CTGCTGGCCACGCTGTACGTCTTCACGCTGACGTTGCCGTCGGCGGCCGCCATGTACTGG
GCCTTCGGCGACCAGCTTCTGACTCACTCCAACGCCTTCTCGTTGCTGCCCAAGTCGCGG
TGGAGGGACGCCGCCGTCATCCTCATGCTGATCCACCAGTTCATCACCTTCGGCTTCGCC
AGCACCCCGCTCTACTTCGTGTGGGAGAAGGTGATCGGAATGCACGACACCAGGAGCATT
TGCCTGCGCGCCCTCGCCCGTCTCCCGGTGGTCATCCCCATCTGGTTCCTGGCCATCATC
TTCCCTTTCTTCGGGCCCATCAACTCCGCGGTGGGGGCTCTCCTCGTCAGCTTCACCGTC
TACATTATTCCGGCCCTGGCTCATATGCTCACCTACCGAACACCATCCGCACGACAGAAT
GCCGCAGAGAAGCCGCCCCTCATCCTACCAAGCTGGACGGCGATGTACGTGGTGAACGCC
TTCGTGGTGGGGTGGGTGCTCGTGGTGGGCTTCGGCCTCGGCGGCTGGGCCAGCATCACC
AACTTCGTCAGGCAGATCGACACTTTCGGTCTCTTCGCCAAGTGCTACCAGTGCCCCAAG
CCCCAGCCGGCCCCT---------------GCCCTCGCACCA---CAG------CAGCAG
CGCCAT------------------------------
>gnl_Nelnu_v1.0_NNU_011226-RA
------ATGTTGCCACAGAAGCAAGCCGAAGAAGCGATTGTCTCCAACTTTAACGAAACG
---GAGCAT---GAA------------GGAAAGGAGGAG------------------GAG
AAGACAGATCAGTCCATGTTTAGCGTGAAGAGCTTCCTCTGGCATGGCGGCTCCGTTTAT
GACGCCTGGTTCAGTTGCGCTTCGAATCAAGTAGCTCAGGTGCTGTTAACGCTGCCATAC
TCGTTCTCTCAGCTGGGAATGCTCTCAGGCATATTATTCCAGATATTCTACGGCCTCGTC
GGTAGCTGGACTGCTTATCTGATCAGCGTCCTATACATTGAGTACCGAAGTAGAAAGGAG
AAGGAGAATGTGAACTTTAAGAACCATGTGATACAGTGGTTCGAAGTGCTTGACGGATTA
CTGGGTCCATACTGGAAAGCTGTGGGACTGGCCTTCAACTGTACATTTCTCCTCTTTGGG
TCCGTTATACAGTTAATAGCTTGCGCAAGCAACATATATTACATTAACGACCGACTGGAT
AAGAGGACATGGACGTACATCTTCGGAGCTTGTTGTGCGACGACGGTGTTCATACCTTCC
TTCCACAACTACCGGATTTGGTCTTTTCTAGGGCTCGGGATGACCACTTACACCGCCTGG
TATCTGGCTATTGCCGCTTTCGTTCATGGCCAGGTTGAAGGCGTGAAACACAGTGGTCCG
CAGAAGCTGGTTCTGTATTTCACCGGAGCCACCAATATCCTCTACACTTTCGGCGGTCAC
GCTGTCACTGTGGAAATCATGCATGCGATGTGGAAGCCACAGAAATTCAAGTACATCTAT
CTACTGGCGACGCTTTATGTATACACGCTAACACTTCCGTCAGCTTCCGCCGTCTACTGG
GCCTTCGGCGACCAGCTACTGAACCACTCTAATGCATTGTCTCTGCTTCCCCGAACGGGT
TGGCGTGACGCTGCCGTTATCTTGATGCTCATTCACCAGTTCATAACGTTTGGGTTCGCA
TGTACGCCGTTGTATTTCGTGTGGGAGAAGGTGATAGGGATGCACGACACCAAGAGTATA
TGCTTGAGGGCTCTGGCCAGGCTGCCGGTGGTCATCCCCATCTGGTTCTTGGCCATCATC
TTCCCCTTCTTCGGTCCCATCAACTCCGCCGTCGGTGCTCTCTTGGTCAGCTTCACCGTC
TACATCATCCCTGCCATGGCTCATATGCTCACCTACAGAAAGGCCTCCGCCCGGCAGAAT
GCGGCAGAGAAGCCTCCGTTCTTCTTCCCGAGCTGGACGGGTATGTACATAGTGAACATC
TTCATCGTTGTTTGGGTCCTCGTCGTGGGCTTCGGTTTCGGTGGGTGGGCTAGCATGAGC
AACTTCGTCAAACAAGTTGACAACTTCGGCCTATTTGCCAAGTGCTACCAGTGCGCCAAG
CCCCCACCGGTCGCT---------------CCAGCTCCCTCC---TCC------TCCTCA
CATCAC------------------------------
>gnl_Nelnu_v1.0_NNU_014855-RA
------ATGGCGTCAGACAAGGTGGTAGAGACGGTTATTGTTGGAAACTATGTGGAGATG
---GAGAGT---GAA------------AGGAAG---------------------------
---CCCAAGGACATCAAAACCAGATTATCAAAGATATTTTGGCATGGTGGTTCAGTTTAT
GATGCTTGGTTCAGCTGTGCTTCTAATCAGGTGGCTCAGGTTCTGCTCACTTTGCCGTAC
TCATTTTCTCAGCTGGGAATGCTATCTGGGATACTATTCCAGTTGTTCTACGGCTTGATG
GGTAGTTGGACGGCCTACCTCATTAGCATTCTATATGTAGAGTACAGAACCAGAAAAGAA
AGAGAGAAAGTGGACTTCAGGAACCATGTCATTCAGTGGTTTGAAGTTTTGGATGGGCTC
CTCGGGAAACACTGGAGGAATGTAGGCCTGGCATTCAACTGCACATTTCTTCTGTTTGGA
TCTGTCATTCAACTCATTGCCTGTGCAAGCAATATCTATTACATAAACGATAATCTAGAC
AAGAGGACCTGGACGTACATCTTCGGAGCTTGTTGTGCAACTACGGTCTTCATTCCCTCT
TTTCACAACTACAGAATCTGGTCTTTCCTGGGCTTGATAATGACCACTTATACAGCTTGG
TATCTCACCATTGCCTCTCTCCTTCACGGACAGGTAGAAGGAATTAAGCATTCAGGTCCA
ACCAAGCTAGTTCTCTATTTCACAGAAGCAACAAACATTCTCTACACTTTTGGGGGGCAT
GCCGTTACAGTAGAGATCATGCACGCAATGTGGAAGCCTCAGAAGTTCAAGGCGATATAT
CTTTACGCGACGCTGTACGTGCTGACACTGACGCTCCCGTCGGCCATCGCCGTGTACTGG
GCATTCGGGGACTTGCTTCTGAATCACTCCAACGCCTTTGCTCTGCTTCCGAGATCACCC
TTCAGGGACATGGCCGTGGTATTGATGCTCATCCATCAGTTTATAACCTTCGGCTTCGCA
TGCACCCCTCTCTATTTCGTGTGGGAGAAGGCCATCGGGATGCACGAGTGCAAGAGCTTG
TGCAAGCGCGCGGCTGCCAGGCTACCGGTCGTCATCCCCATCTGGTTCCTCGCCATCATC
TTCCCTTTCTTCGGCCCCATCAACTCCACCGTTGGATCGCTTCTCGTTAGCTTCACCGTT
TACATCATCCCTGCTCTTGCCCACATCTTCACCTTCCGATCCGCAGCTTCTCGAGAGAAC
GCAGTGGAGCAACCGCCGAAGTTGCTAGGGAGATGGGCGGGAATATATTCGATAAACGTA
TTTGTAGTGGTGTGGGTACTGGTAGTTGGGTTTGGATTCGGTGGGTGGGCGAGCATGACC
AACTTCATCCACCAGATCGACACCTTTGGACTCTTCACCAAGTGTTATCAATGTCTTCCC
CCTCTACCAACCTCAACCTCGAACACCACC---ACTGCTCCTCCTCCCACTCCT------
---CACCACCTCCACAACCAACATCTACACAGCCCA
>gnl_Nelnu_v1.0_NNU_007456-RA
------ATGCTGCCTCAGAAACAAGCCGAAGAAGCGATAGTCTCCAGCTTTAATGAGACG
---GAAAAT---GAG------------GGGAAGGAGGAA------------------GAG
CGGGCAGATCAGCCCATATTTAGCATGAAGAGCATTCTCTGGCATGGTGGCTCCGTCTAC
GACGCCTGGTTCAGTTGCGCTTCCAACCAAGTAGCTCAGGTGCTGCTAACGCTGCCCTAC
TCGTTTTCCCAATTGGGCATGCTCTCAGGCATATTATTGCAGATATTCTATGGCCTAGTC
GGTAGCTGGACTGCTTATCTCATCAGTGTTCTCTACATCGAGTACCGCAGCCGAAAGGAA
AAGGAGAACGTGAACTTTAAGAACCATGTGATTCAGTGGTTCGAAGTGCTGGACGGATTA
CTGGGGCCATACTGGAAGGCCTTAGGACTCGCCTTCAACTGTACGTTTCTCCTCTTTGGT
TCCGTTATACAGCTAATTGCTTGCGCTAGCAACATATATTACATAAACGACCGATTGGAC
AAGAGGACATGGACGTACATCTTCGGAGCTTGCTGTGCGACGACGGTATTCATACCTTCC
TTCCACAACTACCGGATTTGGTCATTTCTCGGGCTCGGGATGACCACTTATACGGCATGG
TATTTGGCCATTGCAGCTCTGGTTCATGGCCAGGTTGAAGGCGTCAAACACTCTGGTCCA
CAGAAGCTGGTTCTGTATTTCACCGGAGCTACCAATATCCTCTACACTTTCGGCGGTCAC
GCTGTCACTGTGGAAATTATGCACGCGATGTGGAAGCCACAGAAATTCAAGTACATCTAT
CTACTGGCGACGTTGTACGTATTTACGCTAACGCTTCCGTCAGCATCCGCCGTCTACTGG
GCCTTCGGCGACCAGCTCCTCGACCACTCCAACGCCTTTTCTCTCCTTCCCCGAAACGGC
TGGCGTGACGCTGCCGTTATCTTGATGCTCATTCATCAGTTTATAACGTTTGGGTTCGCA
TGTACGCCGCTGTATTTCGTATGGGAGAAGGTAATAGGGATGCACGATACCAAGAGTATA
TGCTTGAGGGCACTGGCTAGGCTGCCGGTGGTCATCCCTATTTGGTTCTTGGCCATTATT
TTCCCTTTCTTCGGTCCTATCAACTCCGCCGTCGGTGCTCTCCTGGTCAGCTTCACCGTA
TACATCATACCGTCCATGGCTCATATGCTCACTTACAGAAAGGCCTCCGCTCGCCAGAAT
GCGGTCGAGAAGCCTCCCTTCTTCCTTCCGAGCTGGACGGCCATGTACGCGGTCAACATA
TTCATCGTCGGTTGGGTCTTTGTCGTTGGTTTCGGATTCGGAGGCTGGGCTAGCATGAGC
AACTTTGTGAAGCAAGTCGACACATTTGGGCTATTTGCCAAGTGCTACCAGTGCGCCAAG
CCCCCGCCAGTTGCT---------------CCAACTCCC------------------TCC
CATCAC------------------------------
>gnl_Nelnu_v1.0_NNU_017597-RA
------ATGGCGTCCGAGAAG---GTGGAGACCATAGTTGCAGGGAACTACCTTGAGATG
---GAA---ACTGAA------------GGCAGC---------------------------
---TCTAAGTCTGCTAAGAGCAAATTATCAAGATTCTTCTGGCATGGTGGTTCTGTCTAC
GATGCATGGTTCAGCTGTGCTTCTAACCAGGTGGCGCAAGTTCTTCTCACCTTGCCTTAT
TCATTTTCACAACTGGGGATGTTGTCTGGGATTCTTTTTCAACTGTTTTATGGATTGATG
GGGAGCTGGACTGCGTATCTTATAAGTGTACTTTATGTTGAGTACCGAACTAGAAAGGAG
AGAGAGAAAGTAGATTTCAGGAACCACGTTATTCAGTGGTTTGAAGTTCTTGATGGGCTT
CTGGGGAAACATTGGAGGAACGTAGGCCTGTTTTTCAACTGCACTTTCCTGCTGTTTGGT
TCTGTAATTCAGCTAATTGCTTGTGCAAGCAACATCTACTACATTAATGACAATCTTGAC
AAGAGAACATGGACTTACATCTTTGGCGCCTGCTGTGCTACCACTGCTTTCATCCCTTCA
TTCCATAATTACAGAATTTGGTCATTTTTGGGTCTCATGATGACAAGTTATACTGCATGG
TACCTAACCATTGCTTCCCTAATCCATGGGCAGGTTGAAGGTGTGAAGCACTCAGGCCCA
ACGAAAATGGTCCTATATTTTACTGGGGCTACCAACATTCTGTACACCTTTGGAGGACAT
GCTGTCACAGTGGAGATAATGCATGCCATGTGGAAGCCACAGAAGTTCAAGCTGCTTTAC
CTAATTGCAACACTCTATGTGCTAACCCTAACCCTACCATCGGCAATTTCTGTTTATTGG
GCCTTTGGGGATATGCTCCTTAACCATTCCAATGCTTTCTCTTTGCTCCCAAAGTCTGGA
TTCAGAGACATTGCTGTGATTCTCATGCTCATACATCAGTTCATAACATTTGGATTTGCT
TGCACTCCGCTCTACTTTGTGTGGGAAAAGTTGATAGGGATGCACAGCACCAAGAGCATA
TTCAAGAGGGCTCTCTCTAGACTACCTGTTGTGATTCCAATATGGTTCCTGGCAATCATA
TTTCCATTCTTTGGCCCCATCAACTCCACAGTTGGGTCTCTCCTCGTCAGCTTCACTGTC
TACATAATCCCTTCCTTGGCACACATGATAACCTTTGCGCCTGCATCTGCAAGAGAGAAT
GCAGTGGAGAGACCACCATCATTCCTAGGAGGCTGGGCTGGCTTATACTGCCTGAACATT
TTCGTGGTAGTATGGGTTTTGGTGATAGGATTTGGATTTGGAGGGTGGGCCAGCATGATC
AATTTCATACACCAAGTGGATACATTTGGTCTCTTCACTAAGTGCTACCAGTGTCCCTCA
CGCAAGGCT---------------------------------------------------
------------------------------------
>gnl_Nelnu_v1.0_NNU_018437-RA
GTAACAATGGCGTCCGAGAAG---GTGGAGACCATAGTGGCGGGGAACTATGTCGAAATG
---GAA---ACCGAA------------GGCAGC---------------------------
---TCTAAGTCTGCTAAGAGCAAACTATCGAAGTTCTTCTGGCATGGTGGTTCTGTCTAC
GATGCATGGTTCAGCTGTGCTTCTAACCAGGTGGCACAAGTGCTTCTCACCTTGCCTTAC
TCATTTTCACAACTGGGGATGTTGTCTGGGATTCTTTTCCAACTGTTTTACGGGTTGATG
GGGAGCTGGACTGCGTATCTAATAAGTGTACTTTATGTTGAGTACCGGACTAGAAAAGAA
AGAGAAAAAGTAGATTTTAGGAACCATGTTATTCAGTGGTTTGAAGTTCTTGATGGGCTT
CTGGGGAAACATTGGAGGAATGTAGGGCTGTTTTTCAACTGTACTTTCCTTCTATTTGGT
TCTGTAATTCAGCTAATTGCCTGTGCAAGTAACATCTACTACATTAATGACAATCTTGAC
AAGAGAACTTGGACTTACATCTTTGGTGCCTGCTGTGCTACTACTGTTTTCATCCCTTCA
TTCCATAATTACAGAATTTGGTCGTTTTTGGGTCTGATGATGACAACTTACACTGCGTGG
TACCTAACCATTGCATCCCTAATCCATGGGCAGATTGAAGGAGTGAAACACTCAGGCCCA
GCAAAAATGGTTCTATATTTCACTGGAGCTACCAACATTCTGTACACATTTGGTGGACAT
GCTGTGACAGTAGAGATAATGCATGCAATGTGGAAGCCACAAAAGTTCAAGCTGATCTAC
TTGATGGCAACACTCTATGTCCTAACCCTAACTCTACCATCAGCAATTTCTGTTTATTGG
GCCTTTGGGGACATGCTCCTCAACCACTCTAATGCTTTCTCTTTACTGCCAAGATCTGGA
TTTAGAGACACTGCTGTAATTCTCATGCTCATACATCAGTTTATAACATTCGGATTCGCA
TGCACTCCACTGTACTTTGTGTGGGAGAAGTTCCTAGGGATGCATAACACCAAGAGCTTA
TTCAAGAGAGCTCTATCCAGACTACCTGTGGTGATCCCTATATGGTTCCTGGCCATCATA
TTCCCCTTCTTTGGCCCCATCAACTCCACAGTCGGTGCTCTCCTTGTCAGCTTCACTGTT
TATATAATCCCTGCCTTGGCACACATGATAACCTTCGCTCCTGCTTCAGCAAGAGAGAAT
GCAGTAGAGAGACCCCCATCATTTATCGGAGGTTGGGCAGGCTTATACTGCATGAATATT
TTCATTGTAGCTTGGGTTTTGGTGATAGGATTTGGATTTGGAGGATGGGCAAGCATGATA
AACTTCGTTCACCAAATTGATACATTTGGGGTTTTCACCAAGTGCTACCAGTGTCCCCCT
CGCAAGGCT---------------------------------------------------
------------------------------------
>gnl_Orysa_v7.0_LOC_Os10g05690.1
------ATGGCGTCCGAGAAGGGGCCGGGGGCGGCGACGATGGGCGGAGAGGTGGAAGAG
---GAGTCGTCGGAGATG---------GGGGAG---------------------------
---AAGACGGCGGCGAGGACGCGGCTGTCGGGGCTGCTGTGGCACGGGGGGTCGGCGTAC
GACGCGTGGTTCAGCTGCGCGTCGAACCAGGTGGCGCAGGTGCTGCTGACGCTGCCCTAC
TCGTTCGCGCAGCTGGGCATGGCCAGCGGCCTCCTCTTCCAGCTCTTCTACGGCCTCCTC
GGCAGCTGGACCGCCTACCTCATCAGCATCCTCTACCTCGAGTACCGCACCCGCAAGGAG
CGCGACAAGGTCGACTTCCGCAACCACGTCATCCAGTGGTTTGAGGTGCTGGATGGGCTA
CTGGGGAGGCACTGGAGGAATGTGGGACTGGCCTTCAACTGCACGTTTTTGCTGTTCGGG
TCGGTGATCCAACTGATCGGGTGTGCCAGCAACATCTACTACATCAACGACCATCTGGAC
AAGCGGACATGGACGTACATCTTCGGCGCCTGCTGCGCCACCACCGTCTTCATCCCGTCA
TTCCACAACTACCGCATTTGGTCCTTCCTCGGCCTCCTCATGACCACCTACACCGCCTGG
TACATCGCCGTCGCCTCCCTCATCCACGGACAGGTGGAGGGTGTGGCGCACTCTGGGCCC
ACAAGCATCGTGCTCTACTTCACGGGGGCCACCAACATCCTCTACACCTTCGGGGGCCAC
GCTGTCACCGTGGAGATAATGCACGCGATGTGGCGGCCGCAGAAGTTCAAGGCGATCTAC
CTGCTGGCGACGGTGTACGTGCTGACGCTGACGCTGCCGTCGGCGTCGGCGGCGTACTGG
GCGTTCGGGGACGCGCTGCTGACGCACTCGAACGCGCTGGCGCTGCTGCCGCGGACGCCG
TGGCGCGACGCCGCGGTGGTGCTCATGCTCATCCACCAGTTCATCACCTTCGGCTTCGCC
TGCACCCCGCTCTACTTCGTCTGGGAGAAGCTCGTCGGCCTCCACGGCTGCCCCTCCCTC
TGCAAGCGCGCCGCCGCCCGCCTCCCCGTCGTCCTCCCCATCTGGTTCCTCGCCATCATC
TTCCCCTTCTTCGGCCCCATCAACTCCGCCGTCGGCTCCCTCCTCGTCAGCTTCACCGTC
TACATCATCCCCTCCCTCGCCTACATGGTCACCTTCCGCTCCCCGCAATCCCGCCAGAAC
GCGGTGGAGCGGCCGCCGAGGTTCGCCGGAGGATGGACGGGGGCGTACGTGATAAACTCG
TTCGTGGTGGCGTGGGTGCTGGTGGTCGGCTTCGGCTTCGGCGGGTGGGCGAGCATCACC
AACTTCGTCCACCAGGTCGACACCTTCGGCCTCTTCGCCAAGTGCTACCAGTGCCCGCCT
CACCCCCCGCCGGGTGCCATCAACTCCACCTCTCCTGCTCCGGCTCCGGCACCGCTTGGT
CACCACCACCATCACCGGCACCACCGCCACGGCCTC
>gnl_Orysa_v7.0_LOC_Os01g63770.1
------ATGGTGCCGCGCGAGCAGGCGGAGGAGGCCATCGTGGCTGACAGCAACGGCAAG
---GAGGAG---GAGGTCGGGGAGCACGGCGCCGACGAC------------------CAC
CACGGCGGCGGCGGCAAGTTCAGCATGAAGAACCTGCTCTGGCACGGCGGCTCCGTCTGG
GACGCCTGGTTCAGCTGCGCCTCTAACCAGGTCGCGCAGGTGCTCCTGACGCTGCCGTAC
TCCTTCTCGCAGCTCGGGATGCTCTCGGGCGTGCTGCTGCAGCTGTTCTACGGTTTCATG
GGCAGCTGGACCGCCTACCTAATCAGCGTCCTCTACGTCGAGTACCGCTCCCGCAAGGAG
AAGGAAGGCGTCAGCTTCAAGAACCACGTCATCCAGTGGTTCGAGGTGCTGGATGGGCTA
CTGGGCCCGTACTGGAAGGCGGCCGGACTCGCCTTCAACTGCACGTTCCTCCTCTTCGGC
TCCGTCATCCAGCTGATCGCCTGCGCGAGTAACATCTACTACATCAACGACCGGCTGGAC
AAGCGGACGTGGACGTACATCTTCGGCGCGTGCTGCGCCACCACGGTGTTCATCCCGTCG
TTCCACAACTACCGGATCTGGTCCTTCCTGGGCCTCGGCATGACCACCTATACCGCTTGG
TACCTCGCCATCGCCGCCCTCCTCAACGGCCAGGCCGAAGGCATCACCCACACCGGTCCA
ACCAAGCTGGTGCTGTACTTCACCGGCGCCACCAACATCCTCTACACCTTCGGCGGCCAC
GCCGTCACAGTGGAGATCATGCACGCGATGTGGAAACCGGCCAAGTTCAAGTACATCTAC
CTGCTGGCGACGCTGTACGTGTTCACGCTGACGCTGCCGTCGGCGTCGGCCATGTACTGG
GCGTTCGGGGACGAGCTGCTGACCCACTCCAACGCCTTCTCGCTGCTGCCCAAGACCGGG
TGGCGCGACGCGGCGGTGATACTGATGCTGATCCACCAGTTCATCACGTTCGGGTTCGCG
TGCACGCCGCTCTACTTCGTGTGGGAGAAGGTGATCGGCATGCACGACACCAAGAGCATC
TGCCTCAGGGCGCTCGCGCGGCTCCCCATCGTCGTCCCCATCTGGTTCCTCGCCATCATC
TTCCCCTTCTTCGGCCCCATCAACTCCGCCGTCGGCGCGCTCCTCGTCAGCTTCACCGTC
TACATCATCCCGGCACTCGCCCACATCCTCACCTACCGTACGGCCTCCGCGCGCATGAAC
GCGGCGGAGAAGCCACCGTTCTTCCTGCCGAGCTGGACGGGGATGTTCGTGCTCAACATG
TTCATCGTGGTGTGGGTGCTCGTGGTGGGCTTCGGGCTCGGCGGCTGGGCCAGCATGGTC
AACTTCATCAGGCAGATCGACACGTTCGGGCTCTTCGCCAAGTGCTACCAGTGTCCCAAG
CCCGCCCCGGCGTTG---------------GCGCAGTCGCCGGTGCCA------TTGCCG
CACCAC------------------------------
>gnl_Orysa_v7.0_LOC_Os03g14080.1
AGC---CTCGCCAACGAGAAGCCGGCCGAGACGGTCGGCGTCGGCCGTTACGTCGAAATG
---GAGCAG---GACGGC---------GGCGGA---------------------------
---CCCAGCACCGCAAAGTCCCGGCTCTCCGGCCTTCTCTGGCACGGCGGCTCAGCCTAC
GACGCCTGGTTCAGCTGCGCGTCCAACCAGGTGGCCCAGGTGCTCCTGACGCTGCCCTAC
TCGTTCTCCCAGCTGGGGATGCTCAGCGGCATACTGTTCCAGCTCTTCTACGGGCTGTTG
GGCAGCTGGACGGCGTATCTCATCAGCATCCTGTACGTGGAGTACAGGACCAGGAAGGAG
AGGGAGAAGGTGGACTTCAGGAACCATGTCATCCAGTGGTTCGAGGTGCTGGACGGCCTG
CTGGGGAGGCATTGGAGAAACGTCGGCCTGGCCTTCAACTGCACCTTCCTACTCTTCGGC
TCCGTCATCCAGCTCATCGCCTGCGCTAGCAACATCTACTACATCAACGACAAGCTGGAC
AAGAGGACGTGGACCTACATCTTCGGCGCGTGCTGCGCGACGACGGTGTTCATCCCGTCG
TTCCACAACTACCGGATCTGGTCATTCCTCGGCCTCGTCATGACCACCTACACGGCCTGG
TACCTCGCCGTCGCCTCCCTCATCCATGGCCAGGTCGATGGAGTGAAGCACTCGGGCCCT
ACAAAGATGGTCCTCTACTTCACCGGGGCCACAAACATTCTCTACACCTTCGGTGGGCAC
GCTGTTACTGTGGAGATCATGCACGCGATGTGGAGGCCGCAGAAGTTCAAGGCGATCTAC
CTGATGGCGACGCTGTACGTGCTGACGCTGACGCTGCCGTCGGCGGCGAGCGTGTACTGG
GCGTTCGGGGACGAGCTGCTCACGCACTCGAATGCGCTGGCGCTGCTGCCGCGCACGGCG
TTCCGGGACGCCGCCGTGGTGCTCATGCTCATCCACCAGTTCATCACCTTCGGCTTCGCC
TGCACGCCGCTCTACTTCGTCTGGGAGAAGCTCATCGGACTCCACGACTGCCGCAGCCTC
TTCAAGCGCGCCGCCGCGAGGCTCCCCGTCGTCGTGCCCATCTGGTTCCTCGCCATCATC
TTCCCCTTCTTCGGGCCCATCAACTCCGCCGTCGGCTCCCTCCTCGTCAGCTTCACCGTC
TACATCATCCCCGCCCTCGCGCACATGATCACCTTCCGCTCCGCGCACGCTCGTGAGAAC
GCCGTGGAGCCGCCGCCGCGGTTCGTGGGGCGATGGACGGGCACGTTCATCATCAACGCG
TTCGTGGTGGCGTGGGTGCTGGTGGTCGGCTTCGGGTTCGGCGGCTGGGCCAGCATGACC
AACTTCGTCCGCCAGATCGACACGTTCGGGCTCTTCACCAAGTGCTACCAGTGCCCGCCG
CCCCCTCCGCCGGCGGGCGCCAACGCCACCGCTCCGGCCCCTGCTCCTTCGCCGTTCGGC
CGCCACCAC------CGGCATCACAGCCACGGGCTC
>gnl_Orysa_v7.0_LOC_Os05g37470.1
------ATGGTGCCGGGCGACCAGGCGGAGGAGGCCATCGTGGCGGACGCCGGGAAGGAG
---GAGGCG---GAGGTG------------GCGGCCATG------------------GGC
GTCGAGCAGGACGGCAAGTTCAGCATGACGAGCCTCCTGTGGCACGGCGGCTCCGTCTGG
GACGCCTGGTTCAGCTGCGCCTCCAACCAGGTGGCGCAGGTGCTCCTGACGCTGCCGTAC
TCCTTCTCGCAGCTCGGGATGCTCTCGGGCCTGCTGCTGCAGGTGTTCTACGGCCTCATG
GGCAGCTGGACCGCCTACCTCATCAGCGTCCTCTACGTCGAGTACCGCGCCCGCAAGGAG
AAGGAAGGCGTCAGCTTCAAGAACCACGTCATCCAGTGGTTCGAAGTTCTTGATGGGCTC
TTGGGCCCGTACTGGAAGGCGGCCGGCCTCGCCTTCAACTGCACCTTCCTGCTCTTCGGC
TCCGTCATCCAGCTGATCGCCTGTGCAAGTAACATATACTACATCAACGACCGGCTGGAC
AAGAGGACATGGACGTACATATTCGGGGCGTGCTGCTCCACCACGGTGTTCATCCCCTCC
TTCCACAACTACCGCATCTGGTCCTTCCTTGGCCTCGGCATGACCACCTACACCGCCTGG
TACCTCGCCATCGCCGCCGCCGTCCACGGCCAGGTCGACGGCGTGACGCACTCGGGCCCG
AGCAAGATGGTGCTCTACTTCACTGGCGCCACCAACATCCTCTACACTTTCGGCGGACAC
GCCGTCACTGTAGAGATCATGCACGCGATGTGGAAGCCGCAGAAGTTCAAGTACATCTAC
CTGGTGGCGACGCTGTACGTGTTCACGCTGACGCTGCCGTCGGCGTCGGCCATGTACTGG
GCGTTCGGCGACGCGCTGCTGACGCACTCGAACGCCTTCTCGCTGCTGCCGCGGTCCGGG
TGGCGCGACGCGGCGGTGATCCTGATGCTGATCCACCAGTTCATCACGTTCGGGTTCGCG
TGCACCCCGCTCTACTTCGTGTGGGAGAAGGCGATCGGCATGCACGGCACCCGCAGCGTC
CTCACCCGCGCGCTCGCCCGCCTCCCCATCGTCGTGCCCATCTGGTTCCTCGCCATCATC
TTCCCCTTCTTCGGCCCCATCAACTCCGCCGTCGGCGCGCTCCTCGTCAGCTTCACCGTC
TACATCATCCCCTCCCTCTCCCACATCCTCACGTACCGCTCCGCCTCCGCCAGATTGAAT
GCGGCGGAGAAGCCGCCGCCGTTCCTGCCGAGCTGGAGCGGGATGTTCGTGGTGAACGTG
TTCGTGGTGGCGTGGGTGCTGGTGGTCGGGTTCGGCCTCGGCGGCTGGGCCAGCGTCACC
AACTTCATCAAGCAGATCGACACGTTCGGGCTCTTCGCCAAGTGCTACCAGTGCCCACCC
AGGGCGCACGCCGGG---------------GCGCCCCTGCCGGCTCCG---------CCG
CGCCAC------------------------------
>gnl_Orysa_v7.0_LOC_Os11g06820.1
------ATGGCGTCGGAGAAG---GTGGAGACGATCGTGGCGGGCAACTACGTCGAGATG
---GAGCGT---GAA------------GGCGCCGCCACC---------GCCGGCGCGTCG
GGCAGGCGGCGCGGCAAGCTCGCCGTCTCCAGCCTCTTCTGGCACGGCGGCTCCGTCTAC
GACGCCTGGTTCAGCTGCGCCTCCAACCAGGTGGCGCAGGTGCTGCTGACGCTGCCCTAC
TCCTTCTCGCAGCTGGGCATGGCGTCCGGGGTGGCGTTCCAGGTGTTCTACGGGCTGATG
GGGTCGTGGACGGCCTACCTCATCAGCGTGCTCTACGTCGAGTACCGGACGCGGCGGGAG
CGCGACAAGGTGGACTTCCGCAACCATGTCATCCAGTGGTTCGAGGTGCTCGACGGCCTC
CTCGGCCGCCATTGGCGCAACGCCGGCCTCCTCTTCAACTGCACCTTCCTCCTCTTCGGC
TCCGTCATCCAGCTCATCGCCTGCGCCAGCAACATCTACTACATCAACGACCGCCTCGAC
AAGCGGACATGGACCTACATCTTCGGGGCTTGCTGCGCCACCACGGTGTTCGTCCCGTCC
TTCCACAACTACCGCGTCTGGTCCTTCCTCGGCCTCCTCATGACGTCCTACACCGCGTGG
TACCTCACCGTCGCCGCCGTCGTGCACGGCAAGGTGGATGGGGCGGCGCGCGCCGGGCCG
AGCAAGATGGTGCTCTACTTCACCGGCGCCACCAACATCCTCTACACGTTCGGCGGCCAC
GCCGTGACGGTGGAGATCATGCACGCCATGTGGAGGCCGCGGCGGTTCAAGATGATCTAC
CTCGCCGCGACGGCGTACGTGCTGACGCTGACGCTGCCGTCGGCGGCGGCGATGTACTGG
GCGTTCGGGGACGCGCTGCTGGACCACTCCAACGCCTTCGCGCTGCTGCCGCGGACGCCG
TGGCGCGACGCCGCGGTGGTGCTCATGCTCATCCACCAGTTCATCACCTTCGGCTTCGCC
TGCACGCCGCTCTACTTCGTGTGGGAGAAGGCCATCGGCGTCCACGGCGGCGCCGGCGTG
CTCCGCCGCGCGGCGGCGAGGCTCCCCGTCGTGCTCCCCATCTGGTTCCTCGCCGTCATC
TTCCCCTTCTTCGGCCCCATCAACTCCACCGTCGGATCCTTCCTCGTCAGCTTCACCGTC
TACATCATCCCGGCGATGGCGCACATGGCGACGTTCGCGCCGGCGGCCGCCAGGGAGAAC
GCCGTCGAGCCGCCGCCGCGCGCGCTCGGCGGCTGGCCGGGGACGTTCGCCGCCAACTGC
TTCGTCGTCGCGTGGGTGCTCGTCGTCGGCTTCGGCTTCGGCGGATGGGCGAGCACGGTC
AACTTCGTTCGCCAAGTTGACACCTTTGGCCTCTTCACCAAGTGCTACCAGTGCCCTCCA
AGACAC------------------------------------------------------
------------------------------------
>gnl_Phavu_v2.1_Phvul.010G003600.1
------ATGTTGTCTCAGAAGCAAGCAGAGGAAGCAATAGTCACAAACCTCAACGAGACA
---GAACAT---GAAGTGGGAAGAACAAGGGATGAAGAG------------------AGG
GAGCAAGACCACTCCATGTTCAGCCTCAAAAGCATCCTCTGGCATGGTGGTTCTGTTTGG
GATGCATGGTTCAGCTGTGCCTCAAATCAAGTGGCTCAAGTGCTCTTGACACTCCCATAC
TCCTTCTCTCAACTTGGCATGCTTTCAGGCATCTTGTTTCAGGTGTTCTATGGAATCATT
GGAAGCTGGACTGCTTATCTAATCAGTGTCCTCTACGTTGAGTACCGCACCAGAAAGGAA
AAGGAAAACGTCAGCTTCAAGAACCATGTCATTCAGTGGTTCGAAGTCCTTGATGGGTTA
CTTGGTCCATATTGGAAAGCAGTGGGGCTAGCCTTCAACTGTACTTTCCTCCTCTTTGGA
TCTGTGATACAGCTTATAGCATGTGCAAGTAACATCTATTACATAAATGACAAATTGGAT
AAACGGACTTGGACTTATATTTTTGGAGCTTGCTGTGCCACCACTGTGTTCATACCTTCC
TTCCACAATTACCGAATCTGGTCATTTTTGGGCCTTGGAATGACCACTTACACGGCTTGG
TACCTTGCTGTAGCATCTATCGTTCATGGCCAGGTGGAAAATGTCACACACTCGGGTCCA
GCAAAGCTAGTGCTCTACTTCACTGGAGCCACTAACATACTCTACACGTTTGGAGGACAT
GCTGTGACTGTAGAGATCATGCATGCCATGTGGAAGCCGCAAAAGTTCAAGTACATCTAC
CTGCTGGCCACTTTGTACGTTTACACACTAACGATTCCCTCCGCCGTCGCCGTCTATTGG
GCTTTTGGTGATATGCTTCTTGACCACTCCAACGCCTTCGCTCTCCTCCCCAAGTCTGCC
TTCCGTGACGCCGCCGTTATCCTCATGCTCATTCACCAGTTCATAACATTTGGGTTTGCG
TGCACTCCGTTGTATTTTGTGTGGGAGAAGGTGATTGGGATGCACGACACAAAAAGCATA
TGTTTGAGGGCACTTGCACGGTTGCCGGTGGTGATACCTATATGGTTTTTGGCTATAATC
TTCCCTTTCTTTGGTCCCATTAATTCTGCTGTTGGATCTCTTCTAGTTAGTTTCACTGTC
TACATCATCCCTTCCTTAGCCCATATGCTCACTTACAGAAAACCCTCTGCCAGACAGAAT
GCTGCAGAGAAGCCTCCTTTCTTCATGCCAAGTTGGACTGCAATGTATGTGTTGAATGCA
TTCATTGTTGTGTGGGTTTTTGTTGTTGGATTTGGGCTTGGAGGATGGGCCAGCATTACA
AACTTCATAAGGCAAATTAACTCATTTGGGCTTTTTGCTAAGTGCTACCAGTGCCCTCGA
CCAGCACCACATGTT---------------GTGGCAGCAGCA---CCC------CCTCAT
GCCCATAAT---------------------------
>gnl_Phavu_v2.1_Phvul.009G122200.1
------ATGGCTTCTGAGAAG---GTTGAGACTGTTGTTGCAGGGAATTACCTAGAAATG
---GAGGCGGAAGAG------------GAAGGT---------------------------
---TCTAAGTCAACAACTAGCAAACTATCTAGGCTCTTTTGGCATGGTGGCTCTGTCTAC
GATGCATGGTTCAGCTGTGCTTCTAATCAGGTTGCACAAGTACTACTGACACTACCATAT
TCCTTTTCACAACTGGGGATGTTATCTGGGATCATATTTCAGCTTTTCTATGGACTGATG
GGAAGCTGGACTGCTTACATTATAAGTGTCCTTTATGTTGAGTACCGAACCAGAAAGGAG
AGAGAAAAAGTTGATTTCAGAAACCATGTTATTCAGTGGTTTGAAGTGCTAGATGGACTT
TTGGGCAAACACTGGAGGAATCTTGGTCTTTTTTTCAACTGTACTTTCCTTCTGTTTGGA
TCAGTAATTCAACTAATTGCTTGTGCAAGCAACATATACTACATAAATGACAATCTGGAC
AAGAGAACTTGGACTTACATCTTTGGCGCATGCTGTGCAACAACGGTGTTCATCCCTTCT
TTCCACAACTACAGAATCTGGTCATTCTTAGGCCTCATGATGACCACTTATACTGCATGG
TATATGACCGTAGCTTCCCTTACCAACGGCCAGGTCGAGGGGGTGACGCACTCAGGGCCA
ACCAAATTGGTTCTCTACTTCACTGGGGCTACCAACATTCTCTATACCTTCGGTGGACAT
GCTGTTACAGTGGAAATTATGCATGCAATGTGGAAGCCACAGAAGTTTAAGATGATATAT
CTGATCGCAACCCTATATGTGCTGACCCTAACTTTGCCATCAGCAGCTGCAGTTTACTGG
GCATTTGGGGATCAGCTTCTTACCCATTCTAATGCCCTCTCATTGCTCCCAAAGACAGGC
TTCAGAGACACCGCTGTGATTCTCATGCTCATTCATCAGTTCATAACTTTTGGATTTGCT
TGCACTCCTTTATACTTTGTGTGGGAGAAATTCATTGGGGTGCATGAAACCAAGAGTTTG
TTCAAAAGGGCGTTGGCTAGACTTCCTGTTGTGATTCCAATATGGTTCCTGGCAATCATA
TTCCCTTTCTTTGGTCCCATTAACTCAACTGTTGGATCTCTTCTTGTCAGCTTCACTGTT
TACATAATTCCTGCCTTGGCTCACATGATGACCTTTGCTTCAGCACCGGCTAGGGAGAAT
GCTGTGGAGAGACCACCATCAAGGTTAGGAGGTTGGGTAGGATTGTACTCCATGAACGTG
TTTGTGGTGGTGTGGGTTTTGGTGGTAGGATTTGGGTTGGGAGGATGGGCAAGCATGATT
AATTTCATACACCAAATTGATACGTTTGGGCTATTTACAAAGTGCTATCAGTGTCCCCCT
CACAAGGCT---------------------------------------------------
------------------------------------
>gnl_Phavu_v2.1_Phvul.009G120700.2
------ATGGCATCGGAGAAAGAGGTTGAAACTGTAATAGTTGGGAACTATGAAGAAATG
---GAAAGT---GAA------------GGGAAG---------------------------
---CCTAGGGATATAAAATCCAAGTTATTAAGCTTCTTGTGGCATGGTGGTTCAGTTTAT
GATGCTTGGTTTAGCTGTGCTTCCAACCAGGTGGCTCAAGTTCTGCTTACGCTGCCTTAC
TCATTTTCCCAGCTGGGAATGCTTTCTGGCACCCTTTTTCAACTCTTCTACGGCTTGCTG
GGCTGCTGGACTGCTTACCTCATTAGCACACTCTACGTTGAATACAGAACCAGAAAAGAG
AGAGAAAAATTTAATTTCAGGAACCATGTCATCCAGTGGTTTGAGGTTCTTGATGGGCTC
CTCGGGAAGCACTGGAGAAACGTTGGTTTGGCCTTCAACTGCACATTTCTTCTTTTTGGG
TCTGTTATCCAACTCATAGCCTGTGCAAGCAACATATATTACATAAATGATAATTTGGAT
AAGAGGACTTGGACTTATATCTTTGGAGCATGCTGTGCCACCACTGTATTTATCCCTTCC
TTCCACAACTACAGAATCTGGTCCTCTCTTGGCCTCCTCATGACCACTTACACTGCTTGG
TACCTCACTGTTGCCTCTCTCCTCCATGGCCAGGTGGAGGGGGTTAAGCATTCAGGTCCG
ACTAAATTGGTTCTATATTTTACGGGGGCCACAAACATTCTCTACACATTCGGGGGACAT
GCCGTTACTGTGGAGATAATGCATGCGATGTGGAAGCCTAAGAAATTCAAGTCCATATAC
TTACTGGCTAGCTTGTATGTACTGACACTGACGCTTCCATCGGCAGCAGCAGTATACTGG
GCATTTGGAGACATGCTTCTTGATCACTCCAACGCTTTTTCTCTCCTTCCAAGGTCACCC
TTCCGTGACATGGCTGTCATTTTAATGCTCATCCACCAGTTCATAACATTTGGGTTTGCA
TGCACGCCACTGTATTTGGTGTGGGAGAAAGCAATAGGGATACACGAGTGTAGGAGCCTC
TGCAAGCGTGCTCTTGCCAGATTACCAGTGGTCATCCCCATATGGTTTCTCGCCATAGTC
TTCCCCTTCTTTGGGCCCATCAACTCCACCGTTGGATCTCTTCTTGTCAGCTTCACCGTT
TACATCATTCCCGCCCTCGCTCACATCTTCACCTTCAAATCACCCGCTGCTCGACAGAAT
GCGGTGGAGCAACCTCCGAAGTTGGTGGGAAGATGGGCAGGTATAATGGCAAGTAATGCC
GAGGCTGCTATCCCCATTACTATAGTGGGGCCTGACTTTCTTGGAGTGGCCGAGAAGGTG
AACATCATGTACCAGCAAGATGCGTATGGGCTCCGAACTAAGCTGTATAATGTTCCCCCG
CCAAGCTCACCTCAA---------------GTGCTAGCTCCC---CCGACAGCTGAGGTC
GAACACCTAGAG------------------------
>gnl_Phavu_v2.1_Phvul.011G034000.1
------ATGGCATCGGATAAGGTGGTTGAAACAGTAATAGCAGGGAACTACGTGGAAATG
---GAAACC---GAA------------GGAAAG---------------------------
---CCAAAGGACGTAAAATCCCAGTTATCTAGCTTCTTGTGGCACGGTGGTTCTGCTTAT
GATGCTTGGTTCAGCTGTGCTTCCAACCAGGTGGCTCAAGTGCTGCTTACGTTGCCATAC
TCATTTTCCCAGCTGGGAATGCTCTCTGGCATACTTTTTCAACTCTTATACGGTTTACTT
GGCAGCTGGACGGCTTACCTCATTAGCATACTCTACGTTGAATACAGAACAAGAAAAGAG
AGAGAAAAAGTTAACTTCAGAAACCATGTCATCCAGTGGTTTGAGGTTCTAGACGGGCTC
CTCGGGAAGCACTGGAGAAACGTGGGTTTGGCCTTTAACTGCACATTTCTTCTGTTTGGA
TCTGTCATACAACTGATAGCTTGTGCAAGTAACATATATTACATAAATGACAACCTGGAC
AAGAGAACTTGGACTTACATCTTCGGAGCTTGCTGTGCCACCACTGTCTTTATTCCTTCC
TTTCACAACTACAGAATCTGGTCCTTTTTGGGCCTCCTCATGACCACTTACACTGCTTGG
TACCTCACAGTTGCCTCTCTCCTTCACGGTCAGACGGAAGGAGTTAAGCATTCGGGTCCG
ACCAAATTGGTTCTATATTTTACGGGGGCCACAAACATTCTCTACACATTTGGGGGACAT
GCTGTTACTGTGGAGATAATGCACGCGATGTGGAAACCTCAAAAGTTCAAGGCTATATAT
CTGCTGGCAACCCTGTATGTGCTGACACTGACGCTTCCATCTGCAGCAGCAGTGTATTGG
GCATTCGGAGACATGCTTCTTAATCACTCCAATGCTTTTGCTCTCCTCCCAAAATCACCC
TTCCGTGACATGGCTGTCATTTTAATGCTCATCCACCAGTTTATAACATTCGGGTTTGCA
TGCACCCCATTATACTTCGTGTGGGAGAAAGCAACAGGGATGCATGAGTGCAAGAGCTTA
TGCAAGCGTGCTTTGGTGAGATTACCAGTGGTGATCCCCATATGGTTCTTGGCCATCATC
TTCCCCTTCTTTGGCCCCATCAACTCCACCGTTGGCTCTCTCCTTGTCAGCTTCACCGTT
TACATCATCCCTGCCCTCGCCCACATCTTCACCTTCAAATCATCCTCTGCTCGACAGAAT
GCGGTGGAACAGCCTCCCAAGTTTGTTGGAAGATGGGTTGGAACCTTTATCATCAACTCG
TTTGTGGTGGTGTGGGTCCTAGTGGTGGGCTTTGGATTTGGTGGGTGGGCCAGCATGGTT
AACTTCGTACACCAGATTGACACGTTTGGACTCTTCACGAAGTGTTACCAATGCCCTCCA
CCGCTTCCGCCACAACAGCTGAATGCCACC------GCGCCTTCGCCGCTTCAC------
---CACCCTCAT---CACGGCCAC------------
>gnl_Phavu_v2.1_Phvul.008G106300.1
GAAACAATGTTGCCTCAGAAGCAAGCAGAGGAAGCAATAGTGGCAAGCCTTAACGAGACA
---GAGAGT---GAAGTG------GGGGGAAGGGAGGAA---------GAGAAA---GAG
TTGCAAGACCACTCCATGTTCAGTCTCAAGAGCATACTCTGGCATGGAGGCTCTGTTTGG
GACGCATGGTTCAGCTGTGCTTCAAATCAAGTGGCTCAAGTGCTGTTGACACTTCCCTGT
TCTTTCTCTCAACTTGGAATGGTATCAGGGATCTTGCTTCAGATTTTCTATGGAATCATG
GGAAGTTGGACAGCGTATATAATAAGTGTCCTCTACATGGAGTACCGTGCCAGAAAGGAA
AAAGAAAATGTCAGTTTCAAGAACCATGTCATTCAGTGGTTTGAAGTGCTTGATGGGTTG
CTGGGTCCGTATTGGAAAGCGGTGGGGTTAGCCTTCAACTGTACTTTCCTTCTCTTTGGA
TCTGTGATTCAGCTTATAGCATGTGCAAGTAACATTTACTACATAAATGACCACTTGGAT
AAACGGACTTGGACTTACATCTTTGGAGCTTGCTGTGCCACCTCTGTGTTCATACCCTCC
TTCCACAATTACCGTATTTGGTCTTTTCTTGGACTTGGAATGACCACTTACACTGCTTGG
TACATGGCTATAGCAGCTCTCATTCATGGCCAGGCAGAAAATGTGACTCACACTGGTCCA
AAAAAGCTAGTGCTGTACTTTACCGGAGCCACCAACATACTGTACACGTTTGGTGGACAT
GCAGTTACTGTAGAGATTATGCATGCCATGTGGAAGCCACAGAAGTTCAAGTACATATAC
TTGCTGGCCACTTTGTACGTTTTCACACTAACGATTCCTTCTGCTGCTGCTGTTTACTGG
GCTTTTGGTGATGAACTTCTCAATCATTCCAATGCCTTCTCTCTCCTCCCCAAAAATGGA
TTTCGTGATTCTGCTGTAATCCTCATGCTCATTCACCAGTTCATCACTTTCGGTTTCGCT
TGTACTCCACTGTACTTTGTCTGGGAGAAGGTAATTGGGATGCATGACACAAAAAGCATT
TGTCTAAGGGCACTTGCAAGGTTGCCAGTGGTGATACCAATATGGTTTTTTGCCATAATC
TTCCCTTTCTTTGGACCCATCAACTCTGCAGTTGGAGCTCTGCTGGTTAGTTTCACTGTC
TACATCATCCCCGCCTCAGCACATATGCTCACTTACAGAAAAGCCTCTGCAAGACAGAAT
GCTGCCGAGAAGCCTCCTTTCTTTATGCCAAGCTGGACTGCAATGTATCTGTTCAATGCA
TTCATTGTGGTGTGGGTTTTGGTGGTTGGGTTTGGGTTTGGAGGATGGGCCAGCATGTCC
AACTTCATCAGGCAAATTGACACTTTTGGACTCTTTGCCAAGTGCTACCAATGCAAGTCC
CCAACTCCACCAGCC---------------ATGGCAGCAGCA---CCA------CCCCCT
CACCACCATCAA---------------CAC------
>gnl_Phavu_v2.1_Phvul.008G225300.1
------ATGTTACCCCAGAAGCAAGGTGAAGAAACCATGATGTCAAGCCTCAATGAAACT
GTTGAGCGT---GAA------------GAGAGAGAGGAT------------------GAG
AAGGTGGGTGGTTCACATTCCAGTCTGAGAAGCTTTCTGTGGCATGGTGGATCTGTTTAT
GATGCATGGTTCAGCTGTGCTTCAAATCAGGTTGCGCAGGTTCTGCTAACACTGCCATAC
TCTTTCGCTCAGCTGGGAATGCTTTCTGGCATCATATTCCAAGTCTTCTACGGAATAATG
GGAAGTTGGACTGCTTATTTGATTAGCATTCTGTACATCGAGTACAGGAGCAGAAAAGAG
AAAGAGAATGTCAGCTTCAAAAACCATGTCATTCAGTGGTTTGAAGTGCTGGAAGGTTTA
CTAGGTCCATACTGGAAAGCCATTGGCTTGGCCTTTAATTGCACTTTTCTCCTCTTTGGA
TCTGTCATCCAGCTTATAGCTTGTGCAAGTAACATATACTACATAAATGACCACTTGGAC
AAGAGGACCTGGACTTACATATTCGGAGCATGCTGCGCGACAACAGTGTTTGTACCTTCA
TTTCACAACTACAGGATTTGGTCTTTCCTTGGTCTTGGCATGACCACGTACACAGCCTGG
TACTTAACCATAGCAGCCATCGTTCATGGCCAGGTTGAAAATGTGACTCACACGGGCCCC
AAAAAAATGGTTTTGTATTTCACGGGAGCCACCAACATTCTCTACACTTTCGGCGGGCAC
GCCGTCACAGTGGAAATCATGCATGCAATGTGGAAACCTCAAAAGTTCAAATATATCTAT
CTTTATGCGACTCTTTTTGTATTCACACTCACCCTACCATCTGCCATTGCCGTTTACTGG
GCCTTTGGTGACCAACTCCTGGACCACTCCAATGCCTTCTCTCTTCTCCCCCGCTCTGGT
TGGCGTGACACAGGTGTCATCTTAATGCTGATTCACCAGTTTATCACTTTTGGATTTGCT
TGCACACCATTGTATTTTGTGTGGGAGAAAGTGATAGGAATGCATGACACAAAGAGCATA
TGTTTGAGGGCACTTGCAAGGTTGCCTGTGGTGATACCAATATGGTTTTTGGCTATTATT
TTCCCTTTCTTTGGCCCTATTAACTCTGCTGTGGGAGCTCTTTTGGTTACCTTCACCGTC
TATATCATCCCTGCTTCTGCCCATATGCTCACTTACAGGTCTGCTTCTGCAAGACAGAAT
GCTGCTGAGAAATTGCCCTTCTTCGTCCCAAGCTGGACGTTAATGTATGTGATCAATGCA
TTTGTGGTGGTGTGGGTTCTAGTGGTGGGATTTGGATTTGGAGGGTGGGCTAGCATGACA
AACTTCATCAAACAGGTTGACACATTTGGACTCTTCGCCAAGTGCTACCAGTGTCCCCCG
CACAAAACAGCAGCT---------------TCCAACCAAACA---------------CTG
CATCAC------------------------------
>gnl_Phavu_v2.1_Phvul.001G241500.1
------ATGTCGCGCCAGAAGCAAGCTGAAGAAGCCATGGTGTCGAGCCTCACCCAAACG
GTTGAGCGT---GAA------------GAGGGAGAGGAA------------------GTC
AAAGGAGAGACGTCACATTTTAGCTTCAAAAATGCTCTCTGGCATGGTGGTTCTGCCTAT
GATGCTTGGTTCAGCTGTGCCTCAAATCAGGTTGCCCAGGTTCTGTTGACTCTGCCTTAC
TCTTTCTCACAGCTGGGGATGGTTTCAGGGATCATATTCCAAGTGTTGTATGGCTTGCTT
GGGAGTTATACTGCTTATTTAATTAGCATTCTGTACATTGAGTACAGAAGCCGGAAAGAG
AAAGAGAATGTCAGCTTCAAAAACCATGTCATCCAGTGGTTTGAAGTGTTGGAAGGCTTG
CTGGGTCCATACTGGAAAGCCATTGGACTGGCCTTCAATTGCACTTTTCTCCTCTTTGGA
TCTGTCATCCAGCTCATAGCTTGTGCCAGTAATATATACTACATAAATGACCACTTGGAC
AAGAGGACTTGGACCTACATATTTGGGGCATGTTGTGCCACCACAGTGTTCATTCCATCA
TTCCACAACTACAGGATATGGTCCTTCCTTGGTCTTGGCATGACCACATACACTGCTTGG
TATTTGACCATCGCAGCACTTGTTCATGGCAGGGTTGAGAATGTGACTCATTCGAGCCCA
AAAAAGTTGGTTTTGTATTTCACAGGCGCCACCAACATACTCTACACTTTCGGCGGGCAC
GCCGTCACAGTGGAAATCATGCATGCAATGTGGAAGCCTCAGAAGTTCAAATATATATAT
CTTTATGCTACATTTTATGTGTTCACCCTCACTCTACCCTCTGCTATTTCGGTTTACTGG
GCCTTTGGTGACCAACTTTTGGATCACTCCAATGCCTTCTCACTTCTCCCACGCACTGGC
TGGCGTGACGCTGGTGTCATCCTAATGCTCATTCACCAGTTCATAACATTTGGGTTTGCT
TGTACGCCATTGTATTTTGTGTGGGAGAAAGTGATCGGAATGCATGACACAAAGAGCATA
TGCTTGAGGGCTCTAGCCAGGTTGCCTGTGGTGATACCAATATGGTTTTTGGCTATTATT
TTCCCTTTCTTTGGACCCATCAATTCAGCTGTTGGGGCCCTTTTGGTCAGCTTCACCGTT
TACATCATTCCTGCTTCTGCTCATATGCTTACCTTCAGATCTGCCACTGCAAGACAGAAT
GCTGCAGAGAAATTGCCCTCCTTCATTCCAAACTGGACGGTGATGTATGTGGTGAATGCA
CTTGTGGTGGTGTGGGTTCTGGTGGTGGGCTTTGGGTTTGGAGGGTGGGCCAGCATGACA
AACTTCATCAAACAGGTCGACACATTTGGGCTATTTGCCAAGTGCTACCAGTGTCCACCC
AAACTCACTAACCAC---------------------------------------ACCCTG
CATCAC------------------------------
>gnl_Phypa_v3.3_Pp3c22_23050V3.1
------ATGGACTCTGGCAACGGGAGAAGTAATGGTGTCGTCGGT---------GAGCTT
---GAGAAC------------------GGGTCGGTT------------GACGGTCACACA
GGTGGTCATGGACGAGGATCGTTCATCAAGAAGGTGGTGTGGCATGGAGGCTCTGTCTAC
GATGCTTGGCTCAATGCCGTCTCGGCTCAGGTGGGACAAGTTATTCTATCGATGCCGACT
TCTTACGCTCAAATGGGCTTCAAACTGGGGCTGTTCTTCCATTTTTTCTACGTGATAATC
GGTGTGTATACGTGCTACCTTCTGGCGCGCTTGTACGTGGAATACCGAGCTCGGAAGGAG
AAGGAGGGTGTGGATTTCAAGAGGCACGTCATTCAGTACCATGAACTCCTGGGAGCACTT
GTTGGACCATGGGCAATGAGAATATCCCTCTTCTTCAACGTTGTCACTGTGGGTGCAGTG
TCAGTGGTTCAGATCATCGCATGTGCCAGTAACGCATACTACTTGAACCCCAATCTTAGC
AAGCGATCGTGGGCGTTGATTTTCGGAGGACTCTCACTCAGTGTCGACCTACTACCAACG
ATTCACAATTTTCGTGTCTTCTCATTCCTGGGAGCTTTGACAACAACGTACACTTCATGG
TATATGTTGACCGCCGCCATAAGCAGAGGGCAATCTCCTGGCGTGAAGCATTCAGCTCCC
ATCAATGTCGAGTCCTTCTTCACAGGCACAACCAATATTCTGTTTGGTGCAGGAGGACAT
GCAGTCACCATAGAAATCATGCACGCAATGTGGAAACCTGTGAGATACAAATACGTCTAC
TTAGCCTGCACAATTTATGTGCTATTCATCACCGTGCCGCACTCTTACGCCCTCTACTGG
TCGTTCGGTGATGAGCTCCTGCTAAAGAACAATGCCTTGGGCATTTTGCCGAACTCCTAC
GCACGCGACACGGCTCTCGTCTTCATGATCATCCACCAGATCGTAGCATTTGCGCTCTAC
ATCATGCCCCTGAACTTCATCTGGGAGAAGTTCTGGGGAGTTCACCAGTCC---CACTAC
GTGAAGAGAGTGTTGGTTCGACTCCCGCTCGGCTGTGTGCTATGGCTGCTCGCCCTCATG
TTCCCTTTCTTCGGCCCACTCAACTCCCTCATCGGGTCCCTCTTCATGACCTTCTCCGTG
TTTATCATCCCTTCCATCGTCTACACCATTACATTCTGGACGCCAACAGCTCGGGAGAAT
GCCGCCGAGCAACCTGGCAAGGTGAGAAAAGGCTGGTGGGGAATGGTGACACTAAACTTC
ACCGTGATTGTGTTGATCGCTGTGTTGGGAGTGGGATTCGGCAGCTACGCCAGTTTCAGC
AACATCATTCGGCAAGTTGAGAACTTCGGCATCTTCCAGGCGTGCTATCAGTGCAAA---
------------------------------------------------------------
------------------------------------
>gnl_Phypa_v3.3_Pp3c9_3590V3.1
------ATGGCAAACGTAACGGACAAGCCGCCCTCGCATGCTGGAAACTACAGCGAAATG
---GAGTTG---CAG------------AACCAGAGGCTG---------GAGAGCAACATT
CCGGACCCCTCCATGAAGGGCAAGATCAATCGTCTCCTGTGGCACGGGGGAAGTGTCGGC
GACGCGTGGTTTAGCGCTGCCTCCAATCAGGTCGCTCAAGTGTTGTTAACATTGCCCACT
TCTTTCGCCCAACTGGGATATGGCTCGGGAGTCGCGTTCCAAGTCTTTTATGGAATCGTT
GGGTGCTGGGCTTGCTACATGATCTCTTGGTTGTACATGGAGTACCGCATCCGCAAGGAG
AGAGAGGGCCACAACTTCAAAAACCACATCATTCAATGGTTTGAGGTGTTGGATGGTCTA
CTAGGATCTCGTTGGAAATGGGTAGGCCTCACATTCAACTGTACATATTGCCTGTTTGGA
GCTGTGATTCAACTGATAGCATGTGCGAGCAATACATTTCTGATCAATGATCATATAAAC
AAGCGAGAATGGACGTATATTTTCGGAGCCGTCTCGATGTTGACCATCTTCATTCCATCG
TTTAAGAACTACCGCATTTGGTCCTTCTTCGGACTCATTATGATCACTTACACAGCGTGG
TATATGACGATTGCATCCATCATATATGGCCAGACCTCTGGCGTAACGCACAATGGCCCC
GTGTCGAGGGTTTTATACTTCACGGGAGCAACCAACATTCTCTACACCTTTGGAAGCCAC
GCTGTGACAGTGGAGATCATGCACGCCATGTACAAACCCAGCAAGTTCAAGTACGTTTTC
CTGTTGGCGACGCTGTACGTGTTCACGCTGACAATCCCCTCCGCAGTGGCAGTGTACTGG
GCCTTCGGAGATACACTTCTCACGCACGCCAACGCCCTGTCGCTGCTCCCACGAAGCGCC
GCGCGCGATGTGGCGGTAGTGCTGATGCTCATACACCAGTTCATCACGGTGGGGTTCGCG
GTGACGCCATTGTACATCATGTGGGAGAAGATGTTGGGGGTTCACCGCAGCAGGGCGTGG
GTGGTGAGGGCGCTGTGCCGTGCACCGGTGATGGTGCCCATCTGGTTCTTCGCCATCGCG
TTTCCGTTCTTCGGGCCCATCAACTCCATGGTCGGCGCGCTGCTGGTGACGTTCACGGTG
TACATCATCCCGTGCGTGGCTCACATGGCGTTCTATCGCTCCGCCGCCTCGCGACAGAGC
TCTGTGGAGAAGCCGCCACGTTTTCTTCCGAGTTGGACGGCTGTGTACGGAGGAAACATA
GTGTTATGTGTGTGGATTTTGGTGGTTGGCCTTGGCTTTGGAGGGTGGGCGAGTGTCACT
AACTTCATCAAGCAAATTGAAACGTTTGGCATTTTTGCTGAATGCTATCAATGTCCTGTT
AAGTCTGTTCATAGT---------------GTTGCAAATGTC---------------TCT
TATCACACA---------------------------
>gnl_Phypa_v3.3_Pp3c9_620V3.1
------ATGGGAACG---------AGGGAGGGAGGACTAGTGGGGAACTATGGGGAGATG
---GAGGAG---CAG------------AACCAGAAGCTG---------GAATCGGGCCCT
TACGACGTGTCCATGAGTGGGCAGATGAAGCGCCTGCTTTGGCATGGTGGCTCCGTCTGG
GATGCCTGGTTCAGCGCCGCCTCCAACCAGGTCGCGCAAGTGCTGCTGACGCTGCCCTAC
TCCTTCGCACAGCTCGGGTTTGCCTCCGGAATTGCGTTCCAGTTTTTCTACGGTGTAATC
GGCTGCTGGTCTTGTTACATGATTACCTGGCTCTACGTCGAGTATCGGACGCGGAAAGAG
AGGGAGGGGGTCATCTTCAAGAACCACGTCATTCAGTGGTTCGAGGTCTTGGATGGGTTG
CTGGGTCGCAACTGGAAGATAGTCGGTCTTGTTTTCAACTGCACCTTCCTTCTCTTTGGA
GCAGTCATCCAGCTCATTGCCTGCGCCAGTAACATCTTCTTGATTAACGATCATTTGAAC
AAGAGAGAATGGACCTACATATTCGGAGCCTGTTGCATGCTTACTGTTCTGGTACCATCG
TTCCGAAACTACCGACTGTGGTCTTTCTTCGGCCTCATTATGATCTCCTACACAGCTTGG
TACATGACTATTGCTGCTCTTGCCCATGGCCAGGTTGCCAATGTTGTTCATTCTGCTCCA
ACGACCAAGGTCTTGTACTTCACAGGAGCAACCAATATTCTGTACACCTTTGGTGGTCAC
GCTGTTACTGTAGAGATTATGCACGCGATGTACAAACCCGTGAGGTTCAAGTTTGTGTAT
GTGTTTGCAACACTGTATGTGTTCACTTTGACGATCCCTTCGGCTGTGGCCGTGTATTGG
GCTTTCGGTGACGACCTCCTCAAACACTCCAATGCACTTTCCTTGCTTCCGAGGACCATG
GCTCGTGATGTTGCAGTTGTTCTTATGCTCATTCACCAGTTTATCACTGTTGGCTTTGCT
GTTACTCCACTCTACTTCGTGTGGGAGAAGATGATTGGCATCCACAATACGAAGAGCCTT
CTCCTAAGAGCAGTGTCGCGAATGCCAGTGATATTACCTGTTTGGTTCTTCGCTATTGCG
TTTCCGTTCTTCGGACCCATTAACTCCACGGTCGGAGCCCTTCTGGTTACCTTCACAGTA
TACATTATCCCTTGTGTAGCTCACATGGTTGTGTATCGCGCTGCAACAGCTCGCCAGAAC
GCGGTGGAAAAGCCTCCTTTCTTCATGCCCAGCTGGGTAGGAGTCTACCTGGTGAACATA
TTCATCGTGGTGTGGATCATTGTGATTGGAATTGGCTGGGGAGGCTGGGCCAGTGTCACC
AATTTCGTTCAACAGATCGACACGTTCGGCGTCTTCGCACCTTGTTACCAATGCCCACCG
CGAGCTCCCGTTGCC---------------GCAACTCCACCT---------------AAA
TTGCATGCT---------------------------
>gnl_Phypa_v3.3_Pp3c15_640V3.1
------ATGGGGACG---------ACGGAGGGAGGATTGGTGGGGATGTATGGGGAAATG
---GAGGAG---CAG------------AACCAGCGGTTG---------GAATCGGGCCCT
CACGATGTCTCGATGAGTGGAAAGATGAAGCGGCTCCTGTGGCATGGCGGCTCCGTCTGG
GATGCCTGGTTCAGCGCCGCGTCCAACCAGGTCGCGCAAGTACTTCTGACGCTACCATAT
TCTTTCGCCCAGCTCGGATACGCCTCTGGGGTAGCGTTCCAACTTTTCTACGGCGTCGTC
GGCTGCTGGTCGTGTTACATGATCACTTGGCTCTATGTTGAGTATCGGACTCGGAAGGAG
AGGGAGGGGGTCATCTTCAAGAATCATGTCATTCAGTGGTTCGAGGTTTTGGACGGCTTG
TTGGGTCGTAACTGGAAGATTCTTGGGCTTGTCTTCAATTGCACCTTCCTTCTCTTCGGG
GCGGTGATCCAGCTCATTGCTTGCGCAAGCAACATCTTTCTGATCAACGATCATTTGAAC
AAGAGGGAGTGGACTTACATCTTTGGGGCCTGTTGCATGCTCACTGTGCTGGTGCCATCG
TTCCGAAACTACCGGCTCTGGTCGTTCTTCGGCCTCATTATGATCTCCTACACAGCTTGG
TACATGACAATTGCTGCACTTGCCCATGGCCAGGTTGCCAATGTCGTCCATACGGCGCCG
ACAACGAAGGTCTTGTACTTCACAGGAGCAACCAACATTCTGTATACTTTCGGTGGCCAC
GCTGTTACTGTAGAGATCATGCACGCAATGTATAAACCGGTGAAGTTCAAGTACGTATAT
GTGTTAGCGACACTCTACGTGTTCACCTTGACCATCCCTTCTGCCGTGGCCGTGTACTGG
GCTTTCGGTGACGACCTTCTTAGGCACTCCAACGCACTGTCCTTGCTTCCGAGGACCATG
GCTCGTGACGTAGCTGTTGTTCTGATGCTCATTCACCAGTTCATCACTGTTGGCTTTGCC
GTCACTCCATTGTACTTCGTGTGGGAGAAGGTGATCGGGATTCACAACACGAAGAGTCTT
CCCTTGAGAGCGGTATGCCGAATGCCGGTGATACTACCAGTGTGGTTCTTCGCCATTGCA
TTCCCATTCTTCGGACCCATTAACTCCACCGTTGGAGCCCTTCTGGTTACTTTCACCGTC
TACATCATCCCCTGTGTCGCTCACATGGTCGTGTACCGCGGTGCAACAGCCCGCCAGAAT
GCGGTTGAGAAGCCGCCCTTCTTTCTGCCCAGTTGGACTGGAGTCTACCTCATCAACATA
TTCATTGTGGTATGGATTATTGTGATCGGCATTGGCTGGGGTGGATGGGCTAGCGTCACC
AACTTCATTCAGCAGATTGACACCTTCGGTATCTTCGCACCTTGTTATCAGTGCCCACCT
CGAGCACCGGTTGCT---------------GCAACTCCTCCC---------------AAA
CTGCATGAT---------------------------
>gnl_Phypa_v3.3_Pp3c6_27190V3.1
------ATGGCGAGC------------GAGGAGAGGCTGTCGGGTAGTTATGGCGAAATG
---GAGGAG---CAA------------AACGAGAGGCTG---------GAGTCTAACATC
CCCGATCCGTCAGTGAAAGGACGAGTGAATGGGTTCTTGTTCTATGGAGGATCTGTCTAC
GATGTCTGGTTTAGCGCTTGCTCTAATCAGATTGCCCAAGTGCTGTTGACATTGCCGACG
TCCTTCGCTCAACTGGGGTATCCTTCAGGAGTGGCATTGCAACTATTCTACGGAATCGTG
GGATGCTGGGCGACCTACATGATAACATGGCTGTACATGGAGTATCGATCACGGATGGAG
CGAGAGGGACACACTTTCAAGATACATATCATACAGTGGTTTGAAGTGCTGGACGGGTTG
CTTGGGAGAAAATGGAAATTCCTGGGTCTGGGATTCAATTGCGTGTACCTCCTTTTCTCG
GCCATCACCCAGCTCATCGCTTGCGGAAGCAACATATTTTTGTTGAACAATGATCTGAAC
AAGCGAGAGTGGACGTACATTTTCGGTGCTTGTTGTTTGGTGACAATTTTCATACCTTCG
TTTCGGAATTACCGCCTGTGGTCATTTTTTGGAGTGGTTACGATTACATATACGTCCTGG
TATATGACAGTCGCTGCCCTCTTTTATGGTCAGGCGCCGGGAGCAACTCACGATGGGCCC
AATTCATTACTCCTATACTTTACAGGGGCTACCAACATTCTGTATACATTCGGAAGTCAT
GCTGTCACAGTGGAAATCATGCATGCCATGTACAGACCCGTGAAATTTAAGTACGTATAC
TTGTTTGCAACGCTCTACATCTTCACGCTGACCATCCCCTCGTCTATGGCGGTCTATTGG
GCATTCGGAGATTCTCTGCTAGTGAACGCAAATGCGCTCGCGCTGCTGCCCAAGTCCGCT
GCTCGAGACGTTGCCGTCCTTCTCATGCTCATTCATCAGTTCATAACGGTGGGATTTGCG
GTCACGCCGCTCTATTTTGTGTGGGAGAAGATCCTGGGTGTGCACCAGACCACGAACATG
CTCCTCCGAGCAACATGTCGGGTGCCTGTTATCTTACCGATTTGGTTCTTCGCCATCGCC
TTCCCTTTCTTCGGTCTTATAAATTCAGTGGGAGGCTGCTTACTCGTCACGTTCACTGTG
TATATAATTCCCTGCCTTGCGCACATAGTTTACTTCAGCAACTCGTCCCTCCGAGCGCCT
AGCGTTGAGAAGCCACCGTTCTTTCTCCCCACCTGGACGGCTGTGTATGTCGTTAATATC
TTCGTGATCGTGTGGATTGTTGCGGTGGGCGTCGGCTTCGGTGGATGGGCGAGTGTTTCC
GTTTTCATCAAACAGGTTCAAACATTTGGAGTGTTTGCTAAGTGCTATCAGTGTCCAGAG
GCCAGT------------------------------------------------------
------------------------------------
>gnl_Pinta_v2.0_PITA_000027738-RA
ATGGAAATGCAATCAGAAAAA---------AATGAGATCACAAGTAACATTAGAGACATG
GCTGAA---------------------------------GTTGCCACAGATGAGAATTCG
TCAAAGCCTGGATTAAAAGCATGGGTGCAGAAAGCTTTGTGGCATGGTGGTTCCAATTAT
GATGCTTGGTGTAATGCTGTTTCT------------------------------------
------------------------------------------------------------
GGTATCTGGACTTGCTACATGCTTTCATGCCTCTATTTGGAGTACCGAGCTCGTAAGGAA
AAAGAAGGTGTCAACTTCAAGAAGCATATTATCCAGTACCACGAGGTCATGGGCTACTTG
GTTGCACCTTGGCTCAAGGGGGTTTGTCTCTTCTTCAACATTGTGACCATGGCAACTGTG
GCTGTTGTACAAATTATTGCATGTGCAAGCAATGCATATTATCTGAATTCGAATTACAAC
AAAAGAGAGTGGGCACTCATATTTGGCGCCATATCGATGTTAACTGTCCTCCTTCCGTCC
TTCGAAAATTTCCGAATATGGTCTATCATTGGTGTGGTGACTACAACATATACAGCCTGG
TACATGGTCGTTGCGGGCCTTCTTCACGGCCAGATAGCAAATGTCAAACATTCTGCCCCT
GTATCCATGGAGCAGTTTTTCACTGGCACTACCAACGTACTGTTTGCATTTGGAGGCCAT
GCAATTACCATAGAGATTATGCATGCTATGTGGACTCCAAAGGCATATAAATATGTGTAC
CTAGCAACGGTGGGGTATGTGATGACAATTACCATGCCACACTGTATAATACTGTACTGG
GCATTTGGAGACGAGCTTTTAACCCATTCCAACGCCTTGTCAGTGTTGCCTGCTTCTACC
TTCAGAAGCATAGGCTTGGGTTTCATGATTATTCACCAGGCAGTTGCCTTTGGGCTGTAC
GTGATGCCACTGAACTTCATGTGGGAAAAATTGCTGGGTGTACATCAATCA---CGTTAT
CTGGTCAGAATCATAGCGAGGCTCCCGGTGGCAATTGTGCTGTGGTTATTCGCATTGTTG
TTTCCTTTCTTTGGGCCTCTTAACAGTGTAATAGGCTCTCTTATTATGAGCTTTTCAGTA
TATATTATCCCATGTACCGCCTATCTCATTGTCTTCAGGACAAAAGCGTCCCGACAGGGA
GGAAAG---------------TGGATGCCAAAATGGAAAGGGATTTTGACCATGAATTTG
GGCATTGTCATCCTCGTCGGAGTGCTGGGATTCGGTTTTGGGAGTTGGGCAAGCCTTTCC
AACCTGGTTAAACAAGTGAATTCATTTGGAATTCTTGACAAGTGTTATCAATGC------
------------------------------------------------------------
------------------------------------
>gnl_Pinta_v2.0_PITA_000062415-RA
ACCAACGTGACTGACAACTCTGGATTCAAATGGGTACAAAAACATTTCAATGCTGTATCT
GGTTATGGAACTTGCTATTCCCGCAAGGAAGAAGGACAGTATGGATTTAGCACCGACAAA
AGCCAGTTGAGTACAATAAGTAATGGGACTGTGCAACACTCTGCAAGTCCAAATTCTGAT
GGATTCAAAACTTGGGTACAAAAAGCTCTGTGGCATGGTGGCTCTCGTTATGATGCATGG
TTCAATGCTGTATCTGGTCAGGTTGGCCAAGTTATTCTCTCCATGCCATATTCATATTCT
CAAATGGGCTTTGGTCTTGGAATCTTCTTCCACCTTCTCTATGCAGGAGTTGGCATTTGG
ACTTGCTATATGCTGTCATGTCTCTAC---------CTTGAGTACAGATCCCGCAAGGAA
AAGGAAGGAGCTGATTTTAAAAGACATTACCATGAAGTTATGGGATATCTTGTTGGATCT
TGGCTGAAGAAGGTTGCTCTCTTTTTCAATATTGTAACCATGGGATCTGTTGCTGTTGTA
CAAATCATTGCTTGTGCAAGCAATGCCTATTATCTGAACTCCAAGTATAACAAGCGAGAG
TGGGCAATCATATTTGGTGGGATCTCCATCCTGACATGCCTCCTTCCATCGTTCCACAAT
TTTCGAGTATGGTCTATCATGGGAGTAGTTACAACTACTTATACAGCCTGGTACATGCTA
ATTGCAGGGCTTCTCCATGGCAAG------------------------------------
------------------------------------------------------------
------------------------------------------------------------
------------------------------------------------------------
------------------------------------ATT---------------------
------------------------------------------------------------
------------------------------------------------------------
------------------------------------------GATGTAAAG---------
---------CATTCT---------------------------------------------
------GCTCCACAA------------GAT------------------------AAGTTC
TTCACAGAG---------------------------------------------------
---------AGATTATGCACGCCATGT---------------------------------
------------------------------------------------------------
------------------------------------
>gnl_Poptr_v3.0_Potri.010G191000.1
------ATGTCCAATCAGAAACAAGGAGAGGAAGCTATGGTCTCTACCTTCAATGACACT
---GAGCAT---GAA------------GAGAAAGAGGAA------------------GTA
AGCAAGGATGAATCCGGTTTTAGGCTTAAAAGCATTCTTTGGCATGGAGGGTCAGTGTAT
GATGCCTGGTTTAGCTGTGCTTCAAATCAGGTTGCTCAGGTTCTGTTAACACTGCCATAC
TCTTTCTCTCAAATGGGGATGCTTTCAGGCATAATTTTGCAGATATTTTATGGTTTTCTT
GGAAGTTGGACTGCTTACCTTATCAGTGTTCTCTATGTTGAATACCGAAGCAGAAAGGAG
AAAGAGAATGTCAACTTCAAGAACCATGTTATACAGTGGTTTGAAGTGCTAGATGGATTA
CTGGGTCCAACTTGGAAAGCTGTTGGGTTGGCCTTTAACTGCACTTTTCTCCTGTTTGGT
TCTGTCATACAGCTTATAGCCTGTGCAAGCAATATCTACTACATAGATGACAAATTTGAC
AAGCGGACATGGACTTATATTTTTGGAGCTTGCTGTGCCACCACAGTGTTCATTCCTTCG
TTTCACAACTACAGAATTTGGTCATTTCTTGGGCTTGGAATGACTACCTACACAGCTTGG
TATATGACTATTGCATCTCTTGTTCACGGCCAGGTTGATGGGGTAACTCACTCGGGCCCA
GCAAAGGCTGTTCTATATTTTACAGGAGCCACCAATATCCTCTACACTTTTGGTGGGCAT
GCTGTCACTGTGGAAATTATGCACGCCATGTGGAAGCCTCAAAGGTTCAAGTACATTTAT
CTACTCGCTACCCTTTATGTGTTCACTTTAACACTTCCATCTGCTGCTGCGACCTACTGG
GCCTTTGGAGATCAACTCCTCACTCATTCAAATGCTTTCTCCCTGCTACCCCGCACCGGA
TGGCGTGATGCTGCTGTTATCCTCATGCTTATCCATCAGTTTATAACATTCGGATTCGCT
TGTACACCGTTGTATTTTGTGTGGGAGAAAGTGATCGGTATGCATGATACAAAGAGCATA
TTGTTGAGGGCATTATGCCGGTTACCTGTGGTCATACCTATATGGTTCTTCGCAATTATA
TTTCCTTTCTTTGGACCAATTAACTCAGCTGTGGGGGCTCTTTTGGTCACCTTCACCGTC
TACATCATCCCTGCTTTAGCTCATATGCTCACTTACCGATCTGCCTCAGCTCGACAGAAT
GCAGTTGAGAAACCTCCTGTCTTCCTCCCAAGCTGGACAGCCATGTACGTATTGAATGCA
TTTATAGTGGTATGGGTACTTGTGGTTGGCTTTGGATTGGGAGGGTGGGCTAGTATGTCC
AATTTCATCAAGCAAGTTGACACATTTGGTCTTTTCGCCAAGTGCTACCAGTGTCCACCC
TCGGCTGCTGCAAAA---------------------------------------------
CATCAT------------------------------
>gnl_Poptr_v3.0_Potri.009G132100.1
------ATGGCTACTGATAAGGTCGTGGAGACAGTGATGGTAGGTAACTATGTGGAGATG
---GAGACT---GAA------------GGGAAG---------------------------
---CCTAAGGACTTGAAAGCAAGGTTTTCCAAGTTCTTATGGCATGGTGGTTCTGCTTAT
GATGCTTGGTTTAGCTGTGCTTCAAATCAGGTGGCTCAAGTATTGCTTACATTGCCTTAC
TCATTTTCTCAACTAGGGATGCTATCAGGCATCTGCTTTCAGCTCTTCTATGGGTTGCTG
GGTAGCTGGACAGCTTATCTAATTAGCGTACTCTATGTAGAATACAGAACAAGAAAAGAA
AGAGAGAAGGTGGATTTCAGGAACCATGTCATCCAGTGGTTTGAGGTTCTTGATGGGCTC
CTTGGAAAGTATTGGAGGAACGTGGGGCTGGCTTTTAACTGCACTTTTCTTCTGTTTGGA
TCTGTAATTCAACTCATAGCTTGTGCAAGCAATATATATTACATAAATGATAATCTAGAC
AAGAGGACTTGGACTTACATCTTCGGGGCTTGTTGTGCTACCACAGTGTTTATTCCTTCA
TTTCACAATTACAGAATGTGGTCATTCCTTGGCCTCGTTATGACTACTTACACTGCTTGG
TACCTCACCATTGCTTCCCTCCTTCATGGCCAGGTGGAGGGTGTTAAGCATTCGGGTCCA
ACCAAAATAGTGCTATATTTCACTGGGGCCACAAACATTCTCTACACATTCGGGGGACAT
GCCGTTACTGTGGAGATAATGCACGCTATGTGGAAGCCTCAGAAGTTCAAGGCCATATAC
TTACTGGCTACTCTGTATGTTCTGACTCTGACACTCCCTTCAGCAGCAGCAGTATATTGG
GCATTTGGTGACATGCTTCTCAATCACTCCAATGCCTTTTCTCTTCTTCCAAGATCTCCC
TCCAGAGACATGGCTGTCATTTTAATGCTCATCCACCAGTTTATAACATTTGGGTTTGCC
TGCACACCACTATACTTTGTGTGGGAGAAAGCAATAGGGATGCATGAATGCAAGAGCTTG
TGCAAAAGGGCTGCAGCCAGATTGCCTGTGGTTATTCCCATTTGGTTCTTGGCCATTATC
TTCCCATTTTTTGGACCCATCAATTCCACCGTTGGGTCACTCCTGGTTAGCTTCACAGTC
TATATCATCCCTGCCCTAGCGTACATGTTCACCTTCAAATCATCTGCTGCAAGAGAGAAT
GCAGTGGAGCAACCACCAAAGTACATGGGGAGATGGGTAGGGACATACGTGATGAATTCA
TTTGTAGTAGTGTGGGTGCTAATTGTTGGGTTTGGATTTGGTGGATGGGCCAGTGTTACA
AATTTCGTACACCAGATTGATACTTTTGGGCTCTTCACAAAGTGTTACCAATGCCCGCCT
CCAACACCATCATTGCCACACAATGCCACG---GCAGCTCCTCCACCTCTCCAC------
---CACCCA------CACAACCTTACTCACAGCCCA
>gnl_Poptr_v3.0_Potri.004G172800.1
------ATGGCTGCTGATAAGGTTGTGGAGACAGCGATAGTAGGTAACTATGTGGAGATG
---GAGACT---GAA------------GGGAAG---------------------------
---CCTAACGACATGAAAACACGATTTTCTAAGTTCTTATGGCATGGTGGTTCTGTTTAT
GATGCCTGGTTTAGCTGTGCTTCAAACCAGGTGGCTCAAGTATTGCTTACATTACCATAC
TCGTTTTCTCAACTAGGGATGGTATCAGGCATCTGCTTTCAGCTCTTCTATGGATTGCTG
GGCAGTTGGACAGCTTATCTAATCAGCATACTCTATGTAGAATACAGAACAAGAAAAGAA
AGAGAGAAGGTTGATTTCAGGAACCATGTCATCCAGTGGTTTGAAGTTCTTGATGGACTC
CTTGGAAAATATTGGAGGAACGTGGGTTTGGCATTTAACTGCACTTTTCTTCTGTTTGGA
TCTGTCATTCAACTCATAGCCTGTGCAAGCAACATATATTACATAAATGATAATCTAGAC
AAGAGGACCTGGACTTACATCTTTGGGGCTTGTTGCGCTACCACAGTGTTCATCCCTTCA
TTTCACAATTACAGAATCTGGTCATTTCTTGGTCTTATTATGACTACTTACACCGCTTGG
TACCTCACCATTGCTTCCCTCCTTCATGGCCAGGTGGAGGGTGTTAAGCATTCGGGTCCA
ACAAAAATGGTGCTATATTTCACTGGGGCCACAAACATTCTCTACACATTTGGGGGACAT
GCCGTTACTGTGGAAATCATGCACGCTATGTGGAAGCCTCAGAAATTCAAGGCCATATAC
TTACTGGCTACTCTGTATGTTCTGACTTTGACACTTCCCTCAGGAGCAGCAGTATACTGG
GCATTTGGTGACATGCTTCTCAATCACTCCAATGCCTTTGCTCTCCTCCCAAGATCTTCC
TCCAGAGACATGGCTGTCATTTTAATGCTCATCCACCAGTTTATTACATTTGGGTTTGCA
TGCACACCGTTGTACTTTGTGTGGGAGAAAGCGATAGGGATGCATGAATGCAAGAGCTTG
TGCAAAAGGGCTGCCGCTAGATTGCCTGTGGTTATTCCCATTTGGTTTTTAGCTATCATC
TTCCCATTCTTTGGACCTATCAATTCCTCTGTTGGATCACTCCTTGTTAGCTTCACGGTC
TATATCATCCCTGCCCTAGCCCACATGTTCACCTTCAAATCATCTGCTGCAAGAGAGAAT
GCAGTGGAGCAGCCATCAAAGTACACGGGAAGATGGGTAGGAGCGTACATGATCAATACA
TTTGTGGTGGTGTGGGTGCTGATTGTTGGGTTCGGATTCGGTGGATGGGCTAGCATGACA
AATTTCATACACCAAATTGATACTTTTGGGCTCTTCACAAAGTGTTACCAATGCCCACCT
CAGACACCACCATTGCCACACAATGCCACA---GCAGCTCCTCCGCCCCTTCAC------
---CACCCA------CAAAACCATACTCGCACCCCT
>gnl_Poptr_v3.0_Potri.006G098300.1
AAGACAATGTTGTCTCAGAAGCAAGCAGAAGAAGCAATAGTATCCAACTATAGCGAGACA
GATCAACAC---GAG------------GGCAAAGAAGAA---------GAG------AAA
GAAGAGAACCACTCCATTTTTAGTGTCAAGAGTGTTCTTTGGCATGGTGGTTCTGCCTGG
GATGCCTGGTTCAGCTGTGCTTCTAATCAAGTGGCACAAGTGCTGTTGACACTACCGTAC
TCTTTCTCTCAGCTTGGTATGCTATCAGGGATATTGCTTCAGATATTCTATGGACTCTTA
GGAAGCTGGACAGCTTACCTTATAAGTGTGCTTTACATTGAGTACAGAAGCAGAAAGGCG
AAAGAGAACGTTAGCTTCAAGAACCATGTCATTCAGTGGTTTGAAGTGCTTGATGGGTTA
CTGGGTCCATACTGGAAGGCAGTAGGACTTGCTTTCAACTGTACTTTCTTACTCTTTGGA
TCTGTAATTCAGCTTATTGCTTGTGCAAGTAATATTTACTACATCAATGACCACTTGGAC
AAGAGGACTTGGACTTACATTTTTGGAGCTTGTTGTGCCACCACAGTTTTCATACCCTCT
TTTCACAACTACCGTATTTGGTCTTTTCTTGGTCTTGGTATGACCACATTCACTGCCTGG
TACATGGCCATAGCAGCTTTTGTTCATGGCCAAGGTGAAGGAGTGAAACATTCTGCTCCT
ACAAAGTTAGTGCTTTACTTCACCGGAGCCACCAACATCCTCTACACCTTTGGTGGACAT
GCTGTCACTGTGGAAATTATGCATGCCATGTGGAAGCCGCAAAAGTTCAAGTGTATTTAC
TTGTTAGCTACTCTCTACGTGTTCACACTGACAATTCCGTCAGCTTCCGCCGTCTATTGG
GCCTTTGGTGACGAGCTCCTCAACCATGCCAATGCCTTTTCTCTCCTCCCCAAGAATGGA
TTCCGTGATGCCGCCGTTATCCTCATGCTTATCCACCAGTTCATCACATTTGGGTTTGCG
TGTACGCCATTGTACTTTGTGTGGGAGAAGGTAATAGGGATGCATGACACAAGGAGCATT
TGCTTGAGGGCACTTGCAAGGCTACCGGTGGTGGTTCCGATATGGTTTTTAGCTATAATA
TTCCCTTTCTTTGGACCTATCAACTCAGCCGTTGGTGCTCTTCTGGTTAGCTTCACGGTT
TACATCATCCCATCTTTAGCCCACATGCTCACTTACAGAAAAGCCTCTGCCAGACAGAAT
GCTGCAGAAAAGCCGCCTCCCTTTATGCCAAGCTGGACAGCCATGTATGTTATAAACGCC
TTCGTGGTGGTGTGGGTGCTGGTGGTTGGTTTTGGGTTCGGTGGATGGGCTAGCATGACA
AACTTTGTTAGGCAAGTAGACACATTTGGGCTCTTTGCCAAGTGCTATCAATGCAAGCCA
CCAGCACCTCCAGCA---------------GCAGCACCG------------------CCA
CACCATCGC---------------------------
>gnl_Poptr_v3.0_Potri.016G113600.1
------ATGTTGTCTCAGAAGCAAGCAGAAGAAGCAATTGTTTCAAACTACAGCGAGACA
GATCAACAT---GAA------------GGCAAGGAAGAA---------GAG------GCA
GAAGAGAACCACTCTTTGTTTAGTATCAAGAGTGCTCTTTGGCATGGTGGGTCTGTCTGG
GATGCCTGGTTTAGCTGTGCCTCCAATCAAGTAGCACAAGTACTGCTGACACTTCCATAC
TCCTTCTCTCAGCTTGGTATGCTGTCAGGGATTTTGTTTCAGATATTCTATGGGATTGTA
GGAAGCTGGACAGCTTACCTCATAAGTGTGCTTTACATTGAGTACAGAAGCAGAAAGGAG
AAAGAGAACGTTAACTTCAAGAACCATGTCATACAGTGGTTTGAAGTGCTTGATGGGCTA
CTGGGTCCATACTGGAAGGCATTAGGACTTGCCTTCAACTGTACTTTCTTACTCTTTGGA
TCTGTCATTCAACTTATTGCTTGTGCAAGTAATATTTACTACATCAATGACCATATGGAC
AAGAGGACTTGGACTTACATTTTTGGAGCTTGCTGTGCCACAACAGTTTTTATACCCTCT
TTTCATAACTACCGTATTTGGTCTTTTCTTGGACTTGGCATGACCACATATACCGCCTGG
TACATGGCCATAGCAGCTCTTATTCATGGCCAAGTAGGAGTCGTCACGCATTCTGCTCCG
ACAAAGTTGGTGCTTTACTTCACCGGAGCCACCAACATCCTCTACACCTTTGGTGGACAT
GCTGTCACCGTGGAAATCATGCATGCCATGTGGAAGCCCCAGAAATTCAAGTATATTTAC
TTGATGGCTACTCTCTACGTGTTCACACTAACCATTCCTTCTGCCACCGCCGTCTACTGG
GCCTTTGGAGACCAACTCCTCAACCATTCCAACGCCTTTGCTCTCCTCCCCAGGAATGGT
TTCCGCGATGCTGCGGTTATCCTCATGCTCATTCACCAGTTTATCACATTTGGGTTTGCA
TGCACCCCATTGTACTTTGTGTGGGAGAAGGTGATAGGGATGCATGACACAAAGAGTATT
TGCTTGAGGGCACTTGCAAGGCTACCGGTGGTGATCCCAATATGGTTTTTGGCTATAATC
TTCCCGTTCTTTGGACCCATTAACTCAGCAGTCGGTGCTCTTCTGGTCAGCTTCACAGTC
TACATTATCCCATCTCTAGCCCACATGCTCACTTACAGAAAATCCTCTGCTAGACAGAAT
GCTGCAGAGAAGCCTCCTTTCTTCATGCCAAGCTGGACCGCCATGTATGTTATCAACACC
TTCGTGGTGGTGTGGGTGCTGGTGGTTGGTTTTGGGTTCGGTGGATGGGCTAGCATGACC
AACTTCGTTAGGCAGGTGGACACGTTCGGACTCTTCGCAAAGTGCTATCAATGCAAGCCA
GCAGGGGCAGCACCA------------------------------CCG---------CGT
CCTCAC------------------------------
>gnl_Poptr_v3.0_Potri.002G087000.1
------ATGGCTTCTGAGAAA---GTTGAGACTGTTATTGCTGGAAACTACGTGGAAATG
---GAGAGAGAAGAG------------GGGAGT---------------------------
---TCCAAGTCTACTAAGAGCAAATTCTCAAATTTTTTATGGCATGGTGGTTCAGTATAT
GACGCTTGGTTTAGCTGTGCTTCGAATCAGGTTGCACAAGTGCTCCTCACATTGCCCTAC
TCATTCTCACAACTTGGCTTGTTATCTGGAATCCTGTTTCAACTTTTATACGGCTTGATG
GGAAGCTGGACTGCTTACCTTATTAGTGTTCTTTATGTTGAATATAGAACTAGAAAAGAG
AGAGAAAAGGTTGATTTCAGGAATCATGTAATTCAGTGGTTTGAAGTTCTTGATGGGCTG
CTGGGGAAATACTGGAGGAATATCGGCCTCCTTTTCAACTGCACTTTTCTTGTATTTGGG
TCTGTCATTCAGTTAATTGCCTGTGCAAGCAATATCTACTATATAAACGATAATCTAGAC
AAGAGAACCTGGACCTACATCTTTGGTGCATGCTGTGCAACAACTGTCTTCGTTCCCTCA
TTTCACAACTACAGAATTTGGTCATTCTTGGGCCTTATGATGACCTCTTATACCGCATGG
TATATGACAATTGCTTCCCTAATCCATGGACAGATTGAAGAAGTGAAACACTCAGGTCCA
ACCACAATGGTTCTGTATTTTACTGGGGCTACCAACATTCTTTATACCTTTGGTGGGCAT
GCTGTCACAGTGGAAATTATGCATGCGATGTGGAAGCCTCAGAAGTTCAAGCTAATATAC
TTGATAGCAACACTTTATGTTTTAACCTTGACACTACCATCAGCTTCTGCTGTTTACTGG
GCATTTGGGGACTTGCTACTTACTCATTCTAATGCTCTCTCTCTGCTACCGAAGAACGGA
TATAGAGATACTGCTATAATACTCATGCTAATTCATCAGTTCATAACATTTGGATTTGCA
TGCACCCCACTATACTTTGTGTGGGAGAAATTCATAAGGGTTCACGACACGAAGAGTGTG
TTAAAGAGAGCTCTGGCTAGACTTCCCGTGGTGATACCAATTTGGTTCCTAGCTATCATC
TTCCCTTTCTTTGGACCTATCAACTCCACTGTCGGATCTCTTCTTGTCAGCTTCACTGTC
TACATAATTCCATCATTAGCACACATGATCACCTTCTCTTCAGCGTCGGCTCGAGAGAAT
GCTGTGGAGAGACCGCCCCCATTTCTTGGAGGTTGGGTGGGCTTATACTGCGTGAACATT
TTTGTGATGGTATGGGTTTTTATTGTGGGATTTGGATTTGGAGGATGGGCGAGCATGCTC
AACTTTATACGTCAGATCGATTCATTTGGCCTCTTCACCAAGTGCTACCAGTGTCCTCCC
CACAAGGCT---------------------------------------------------
------------------------------------
>gnl_Poptr_v3.0_Potri.005G174000.1
------ATGGCTTCCGAGAAA---GTCGAGACTGTTATTGCTGGAAACTACGTGGAAATG
---GAGAGAGAAGAA------------GGGGAT---------------------------
---TCCAAGTCTACTAAGAGCAAATTCTCAAAGTTCTTTTGGCATGGTGGTTCAGTATGT
GATGCTTGGTTCAGCTGTGCTTCGAATCAGGTTGCACAAGTGCTTCTCACATTGCCTTAC
TCGTTTTCACAACTTGGCTTGTTATCTGGAATTCTGTTTCAACTGTTTTATGGCTTGCTG
GGAAGCTGGACTGCTTACCTTATAAGTGTTCTTTATGTTGAGTATAGAACTAGAAAAGAG
AGGGAAAAGGTTGATTTCAGGAATCATGTAATTCAGTGGTTTGAAGTTCTTGATGGGCTG
CTGGGAAAACACTGGAGGAATGTCGGCCTCTTTTTCAACTGCACTTTTCTTTTATTTGGG
TCTGTCATTCAGTTAATTGCCTGTGCGAGCAATATCTACTACATAAACGACAGCCTAGAC
AAGAGAACATGGACCTACATCTTTGGTGCATGCTGCGCGACAACCGTCTTTATTCCTTCA
TTCCACAACTATAGAATTTGGTCATTCCTAGGCCTTATGATGACTTCTTATACGGCATGG
TATCTGACAATTGCTTCCCTAATCCATGGACAGATTGAAGGAGTGAAACACTCAGGTCCA
ACCACAATGGTTCTGTACTTTACTGGGGCTACCAACATTCTTTATACCTTTGGTGGGCAT
GCTGTCACAGTGGAAATTATGCATGCAATGTGGAAGCCACAAAAGTTCAAGCTAATATAC
TTGATAGCAACACTTTATGTGTTAACCTTGACGCTGCCATCAGCTTCTGCTGTTTACTGG
GCATTTGGGGACTTGCTGCTTACTCATTCTAATGCTCTCTCCTTGCTACCAAGGAATGGA
TATAGAGATACTGCTGTCGTACTCATGCTCATTCATCAGTTCATAACATTTGGGTTTGCA
TGCACCCCACTGTACTTTGTCTGGGAGAAATTCATTGGGATTCATTACACAAAGAGCGTG
TTCAAGAGAGCTCTGGCTAGACTTCCTGTGGTGATACCAATTTGGTTCCTGGCTATCATC
TTCCCTTTCTTTGGACCTATCAACTCTGCTGTTGGCTCTCTTCTTGTCAGCTTCACTGTT
TACATAATTCCGTCATTAGCACACATGGTCACTTTCTCTTCTGCTTCGGCTCGAGAGAAT
GCTGTGGAGAGACCACCGCCATTTCTTGGAGGGTGGGTGGGCTCGTATTGCGTGAACTTT
TTTGTGGTGGTATGGGTTTTTGTCGTGGGATTTGGATTTGGAGGATGGGCAAGCATGCTC
AACTTTATACGTCAGATTGATTCATTTGGTCTATTCACCAAGTGCTACCAGTGTCCT---
CACAAGGCT---------------------------------------------------
------------------------------------
>gnl_Poptr_v3.0_Potri.008G066400.1
------ATGTCAACTCAGAAGCAAGCAGAGGAAGCTATGGTCTCAAAC---AATGACACT
---GGGCAT---GAA------------GAGAAAGAA---------------------GTA
AGCAATGATGAATCCGGTTTTAGCCTTAAAAGCGTTCTTTGGCATGGTGGGTCTGTCTAT
GATGCCTGGTTTAGTTGTTCTTCAAATCAGGTTGCTCAGGTTCTGTTAACACTGCCATAC
TCTTTCTCTCAAATGGGGATGCTTTCAGGCATAATTTTGCAGATATTTTATGGTTTTCTT
GGAAGCTGGACAGCTTACCTTATCAGTGTTCTCTATGTTGAATACCGAAGCAGAAAGGAG
AAAGAGAATGTCAGCTTCAAGAACCATGTTATACAGTGGTTTGAAGTGCTAGATGGATTA
CTGGGTCCAGCTTGGAAAGCTGTTGGATTGGCCTTCAACTGCACTTTTCTCATGTTTGGT
TCTGTGATACAGCTTATAGCCTGTGCAAGCAATATATACTACATAGATGACAAATTTGAC
AAGAGGACATGGACTTATATTTTTGGAGCCTGCTGTGCCACCACCGTGTTCATTCCTTCA
TTTCACAACTATAGAATGTGGTCTTTTCTTGGACTTGGAATGACCACCTACACTGCTTGG
TATATGACTGTTGCATCTCTTGTTCACGGCCAGGTTGAAGGGGTAGTTCACTCGGGCCCA
ACAAAGGCAGTTCTTTATTTTACAGGAGCCACCAATATCCTCTACACTTTTGGTGGGCAT
GCTGTCACTGTGGAAATTATGCACGCAATGTGGAAGCCTAAAAAATTCAAGTGCATATAT
CTACTTGCTACCCTTTATGTGTTCACCTTAACGCTTCCATCAGCTGCTGCCACCTACTGG
GCCTTTGGAGATCAACTCCTCACTCATTCAAATGCTTTCTCCCTACTACCCCGCACCCCA
TGGCGTGATGCTGCTGTTATCCTTATGCTTATTCATCAGTTTATAACATTTGGATTCGCG
TGTACACCATTGTATTTTGTGTGGGAGAAAGTGATTGGGATGCATGATACAAAGAGCATC
TTGTTGAGGGCGTTGTCTCGGTTACCCGTGGTCATACCTATATGGTTCTTCGCAATTATA
TTCCCTTTCTTTGGACCAATCAACTCAGCTGTGGGGGCTCTTTTGGTCAGCTTTACCGTC
TACATCATCCCTGCTTTAGCTCATATGCTCACTTATCGATCTGCCTCTGCTCGACAGGTA
AATGCTGAGAAACCTCCTTTCTTCATCCCGAGCTGGACAGCCATGTACGCATTGAATGCG
TTTATAGTAGTATGGGTACTCGTGGTTGGCTTTGGATTGGGAGGGTGGGCTAGTATGTCC
AATTTCATCAAGCAAGTTGACACATTTGGCCTCTTTGCCAAGTGCTACCAGTGCCCTCCT
CCGACTCCTGCAAAA---------------------------------------------
CATCAT------------------------------
>gnl_Prupe_v2.1_Prupe.2G247800.1
------ATGCAACCTCAGAAACAAGCAGAGGAGGCCATAGTCTCAAGCTTCAACCAAACT
GATCATCAT---GAT------------GACAGAGAGGAA---------GAAGAA---GGA
CCAGATCAGCAGTCTGCTTTTAGCCTCACAAGCTTTCTCTGGCATGGTGGCTCCGTCTAT
GATGCCTGGTTTAGCTGTGCATCAAATCAGGTTGCTCAGGTTCTGCTCACTCTGCCATAC
TCTTTCTCCCAACTGGGCATGCTTTCAGGCATCATATTCCAAATTTTTTATGGTATTTTG
GGAAGCTGGACTGCTTATCTGATCAGTATTCTCTACGTTGAGTACCGAAGTCGAAAAGAA
AAAGAAAATGTCAGCTTCAAGAACCATGTCATACAGTGGTTTGAAGTGTTAGATGGTTTA
CTGGGTCCATACTGGAAAGCCGTTGGATTGGCCTTCAACTGCACTTTCCTTCTCTTTGGA
TCTGTTATCCAACTCATAGGTTGTGCAAGCAACATATACTATATAAATGACAATCTGGAC
AAGAGGACATGGACGTACATATTCGGAGCTTGCTGTGCCACCACTGTGTTCATACCCTCT
TTCCACAACTACAGAATCTGGTCTTTTCTTGGGCTTGGCATGACCACCTACACTGCTTGG
TATATGACCATTGCAGCCATAGTTCATGGCCAGGCTGAGGGTGTAACACACTCGGGACCA
AAGAGAATGGTCTTGTATTTCACTGGCGCCACCAACATACTCTACACTTTCGGCGGCCAC
GCCGTCACTGTGGAAATTATGCATGCAATGTGGAAGCCTCAGAAGTTTAAGTATGTATAT
CTCTTTGCTACCCTCTATGTATTCACTCTCACCCTTCCATCTGCAACTGCTGTGTACTGG
GCCTTTGGGGACCAACTCCTCACTCACTCAAACGCCTTTGCCCTCCTTCCCCGGAATAAA
TGGCGCGATGCCGGGGTCACCTTGATGCTTATTCACCAGTTTATCACATTTGGGTTTGCT
TGTACGCCATTGTATTTTGTGTGGGAGAAAGTCATAGGAATGCATGACACCAAGAGCATA
TGCTTGAGGGCTCTTGCCAGGTTGCCTGTGGTGATACCAATTTGGTTCTTGGCCATCATA
TTCCCCTTCTTTGGTCCCATTAACTCAGCTGTTGGGTCTCTTTTGGTGAGCTTCACTGTC
TACATCATCCCCGCCTTAGCCCATATGCTCACTTTCAGATCTGCATCTGCTCGTCAGAAT
GCGGCAGAGAAGCTTCCATTTTTCCTCCCGAGCTGGACGGGGATGTATGTGGTGAACGCA
TTTATAGTGGTGTGGGTGTTCATAGTCGGGTTCGGATTCGGTGGGTGGGCTAGCATGACC
AACTTCATCAAGCAAGTTGACACTTTTGGGTTGTTCGCCAAGTGCTACCAGTGCCCTCCC
AAAGTCTCAGCCTCC---------------CCA------------CCA---------GTA
CATCAC------------------------------
>gnl_Prupe_v2.1_Prupe.8G163100.1
ATGGCTGCTTCTGCAGATAAGGTGGTGGACACAGTGATTGTAGGAAGTTATGTGGAGATG
---GAGACT---GAA------------GGGAAG---------------------------
---CCCAAGAGCGTCAAGAGCAAGCTCTCCAAGTTCTTTTGGGATGGTGGCTCTGCTTAT
GATGCTTGGTTCAGCTGTGCTTCTAATCAGGTGGCTCAAGTTCTGCTTACTTTGCCATAC
TCATTCTCACAGCTGGGGATGTTATCCGGCATTCTCTTCCAGCTCTTCTATGGCTTGCTG
GGCAGCTGGACAGCTTACCTTATAAGCTCCCTCTATGTTGAATACAGAACCAGAAAAGAA
AGAGAAAAAGTTGATTTCAGAAACCATGTCATCCAGTGGTTTGAAGTTCTTGATGGGCTG
CTTGGAAAACACTGGAGGAACGTGGGCTTGGCATTTAACTGCACATTTCTTCTGTTTGGA
TCTGTCATTCAACTCATAGCTTGTGCAAGCAATATATATTATATAAATGACAATCTGGAC
AAGAGAACTTGGACTTACATCTTTGGAGCATGTTGTGCAACCACAGTCTTCATCCCTTCA
TTTCACAACTACAGAGTCTGGTCCTTTTTGGGCCTTGTTATGACAACTTACACTGCTTGG
TACCTCACCATTGCCTCTTTCCTCCATGGCCAGGTTGAGGGAGTGAAGCACTCTGGTCCA
ACCAAGTTGGTGCTATACTTCACTGGGGCCACAAACATTCTCTACACTTTTGGGGGACAT
GCTGTTACTGTGGAGATCATGCATGCGATGTGGAAACCTCAGAAGTTCAAGGCCATATAT
TTATATGCCACCCTGTATGTGCTGACACTGACGCTTCCCTCTGCATCGGCAGTGTATTGG
GCATTTGGCGACATGCTTCTTAACCACTCCAACGCCTTCTCTCTCCTCCCAAAATCTCCC
TTCAGAGACATGGCTGTCATTTTGATGCTCATCCACCAGTTTATAACATTTGGGTTTGCA
TGCACACCACTGTACTTTGTGTGGGAGAAGGCCATTGGCATGCATGAGTGCAAGAGCTTG
TGCAAGAGAGCAGCAGCAAGATTGCCTGTGGTCATCCCCATCTGGTTCTTGGCCATCATC
TTCCCATTCTTTGGCCCCATCAACTCCACCGTAGGATCACTCCTTGTCAGCTTCACAGTC
TACATCATCCCAGCTCTGGCCCACATCTTTACGTACAAATCCGCTGCTGCAAGAGAGAAT
GCAGTGGAGAGGCCACCAAGATTTCTGGGAGGGTGGATTGGTTCGTATACAATCAATGTG
TTTGTGGTGGTGTGGGTGTTTGTGGTAGGTTTTGGATTCGGTGGGTGGGCGAGCATCACA
AACTTTGTGCACCAGATTGACACATTTGGGCTCTTCACCAAGTGCTACCAGTGCCCTCCA
CCACCACCACCCATGGTCTTCAACACAACT---TCAGCTCCTGCTCCGATCCAC------
---CACCCT------------CACCCTCACCGGCCT
>gnl_Prupe_v2.1_Prupe.6G273000.1
------ATGTTGGCTCAGAAGCAAGCAGAGGAAGCAATAGTCTCCAACTTTAGCGAGGCT
CATGATCAT---GAG------------GGAAAGGAAGATCATCATCAAGATAAG---GAG
GAAGAAAACACCTCCTTGTTTAATGTCAAGAACTTTCTCTGGCATGGTGGCTCTGTTTGG
GACGCTTGGTTCAGCTGTGCTTCCAATCAAGTAGCTCAAGTGCTTTTGACACTGCCATAC
TCATTCTCTCAGCTGGGATTATTATCAGGCATCTTGCTGCAAATATTCTATGGAATCGTT
GGAAGCTGGACTGCTTACCTGATCAGTGTGCTCTACATAGAGTACAGAAGCAGGAAGGAG
AAAGAGAACGTTAACTTCAAGAACCACGTTATCCAGTGGTTTGAAGTCCTTGATGGGTTA
CTTGGTCCATACTGGAAAGCTGTGGGGCTTGCTTTCAACTGTACCTTCCTCCTATTTGGA
TCCGTCATACAGCTTATTGCTTGTGCAAGTAACATATATTACATCAATGACAATTTGGAC
AAGAGGACATGGACCTACATCTTCGGAGCTTGCTGTGCCACTACAGTTTTCATACCTTCT
TTCCATAACTATCGGATTTGGTCCTTTCTTGGCCTTGGAATGACCACTTACACAGCCTGG
TACTTGACCATTGCAGCTGTTGTTCATGGCCAGACTGAAGGAGTAACACACACAGCTCCC
ACAAAGCTTGTGCTGTATTTCACCGGCGCCACCAACATACTGTACACGTTTGGTGGCCAT
GCTGTCACAGTGGAAATCATGCATGCCATGTGGAAGCCACAGAAATTCAAGTACATCTAC
TTGTTTGCCACAGTGTACGTTTTCACACTTACAATTCCTTCTGCTACCTCTGTCTACTGG
GCTTTTGGTGATGAGCTCCTCAACCATTCCAATGCCTTCTCTCTCCTCCCCAAGAATGCC
TGGCGTGATGCCGCTGTTATTTTAATGCTCATTCACCAGTTTATAACATTTGGATTTGCA
TGTACACCATTGTACTTTGTGTGGGAGAAGGTGATTGGCATGCATGACACAAAGAGCATT
TGCTTGAGGGCACTGGCTAGGCTTCCAGTTGTGATCCCAATTTGGTTCTTGGCTATAATA
TTTCCTTTCTTTGGGCCCATTAACTCTGCAGTTGGGGCTCTCCTGGTTAGCTTCACAGTC
TACATCATCCCATCTTTAGCTCATATGCTCACGTACAGAAAAGCCTCTGCTAGACAGAAT
GCTGCAGAGAAGCCTCCTTTCTTTTTACCTAGCTGGACTGCCATGTATGTGATCAACTCC
TTCATAGTTGTGTGGGTTCTGGTGATCGGGTTCGGGTTCGGTGGATGGGCCAGCATGACC
AACTTTGTGAGGCAAGTGGACACATTTGGGCTCTTTGCCAAGTGCTATCAATGCAAGCCT
CCAAAACCACTGCCA---------------GCAGCAGCAGCT---------------CCT
CACCAC------------------------------
>gnl_Prupe_v2.1_Prupe.1G503100.1
------ATGGCTTCTGAGAAG---GTTGAGACTGTTATAGCCGGAAGCTACGTAGAAATG
---GAAAGAGAAGAG------------ATGGAC---------------------------
---TCAAAGACAACTAAGAGCAAGCTCTCCACCTTTCTTTGGCATGGCGGCTCAGCCTAT
GATGCATGGTTTAGCTGTGCTTCTAATCAGGTTGCCCAAGTGCTTCTCACACTGCCATAC
TCATTTTCACAGCTGGGTTTGCTATCTGGGATTCTATTTCAGCTTTTCTATGGCTTGATG
GGAAGCTGGACTGCTTACCTCATCAGTCTGCTCTATGTTGAGCACAGAACTAGAAAGGAA
AGAGAAAAGGTTGATTTTAGGAACCATGTAATTCAGTGGTTTGAAGTTCTTGATGGGTTG
CTGGGGAAGCACTGGAGGAATGTTGGCCTCTTTTTCAACTGCACTTTTCTTCTGTTCGGA
TCTGTAATTCAGTTAATTGCCTGTGCAAGTAACATCTACTACATAAACGACAATCTTGAC
AAGAGGACTTGGACTTATATCTTTGGAGCTTGCTGTGCTACAACTGTCTTCATCCCCTCC
TTCCATAATTACAGAATTTGGTCATTCTTGGGGCTCATTATGACCACCTACACTGCTTGG
TATCTCACCATTGCTTCCCTTATCCATGGAAAGGTTGAGGGAGTGAAGCACTCGGGTCCA
ACCACAATGGTTCTCTACTTCACTGGGGCTACTAACATTCTCTACACATTTGGTGGACAT
GCTGTTACAGTGGAGATTATGCATGCAATGTGGAAGCCACAGAAATTCAAGTTGATATAC
TTGATGGCCACACTCTATGTGCTGACCTTAACTCTGCCATCAGCTTCTGCTGTTTACTGG
GCTTTTGGGGACAATCTCTTGACTCATTCCAATGCTCTAGCTTTGCTTCCAAGGACTGGA
TTTAGAGACACTGCTGTTGTGCTCATGCTCATCCATCAGTTTATCACATTTGGATTTGCT
TGCACCCCTTTGTACTTTGTGTGGGAGAAATTCATTCAAATGCATGAGACCAAGAGCATG
TTGAAGAGGGCCCTGGCTAGGCTCCCAGTGGTGATCCCAATTTGGTTCCTTGCTATCATA
TTCCCATTCTTTGGGCCCATCAACTCAACTGTTGGATCTCTTCTTGTCAGCTTTACTGTC
TACATAATTCCTGCTTTAGCTCACATGGTCACCTTTGCTTCTGCATCTGCTAGAGAGAAT
GCTGTAGAGAGACCACCATCATTGTTGGGAGGCTGGGCTGGCTCATACGCCATTAACAGC
TTTGTGGTGGTTTGGGTTTTGATAGTGGGATTTGGGTTTGGAGGGTGGGCAAGCATGCTC
AACTTCATACGACAAGTCGACACATTTGGTCTATTCACCAAGTGCTACCAATGCCCCCCA
CACAAAGCT---------------------------------------------------
------------------------------------
>gnl_Selmo_v1.0_415922
------ATGGAATCCAAGGAT---------GAGTCTACAGTAGGAAATGTCGAAGAGAGT
---AACAAT---------------------------------------------TTCACA
GCTGGAAGAAGCATCCAAGAGAAAATTACTGGAGCTTTCCTTGTAGGAGGTTCTTCATTT
GATGCATGGCTCACTACAACCACAGCACAGGTAGCACAAGTTCTCCTCACTCTTCCACAC
ACTCTTGCACAAATGGGAATTACATCCGGAATAGGATTTCAACTTCTATATGGTGCTCTT
GGTTGTTGGAGCTGCTATATAACTATGTGCCTGTATATGGATTATGTGGCAATTCTTGAA
AGGCACAACGCTCGTAGGAAGAATCACATAATTCAGTGGTATGAAGTATTAGATGGTCAT
TTGGGTCGATGGTGGAGAGCATCTGGATTGTTATTCAATTGTGCATTGATGGTGAGCAGT
GCAACAATTCAACTTATAGCTTGTGCAAACACAATCTGGTACATGAATAATAGCCTTGAC
AAAAGGACTTGGACATATATATTTGGAGCTTTATGTTTTCTCACTGTACTTATTCCCACA
GCAAGGAATTATAGACTTTGGGTGTTTATTGGCATATTCATGACAACCTATACAGCTTGG
TATTTCACCATTGCATCTATATTTTTTGAAAAGCATGATAAGGTGCAACACTCAGGTCCA
GTAAGTAAAATCCAGTATTTTACAGGTGCTACAAATAATATTTATACATTTGGTAATCAT
GCTTTGACACTAGAAATTGTTGAAGCTATGGATAAACCAAGGAAGTATAAGATAACTAAT
GTGTATGCAATCCTTTATATCTTCACACTTACACTCCCATCAGCA---------------
------------------------------------------------------------
---------------------------------------TTTATTGAGTTTGCTGCATTT
GTGGTTCCAGTATTTGCAATGTGGGAGAAATTACTAGGCATCCACTGCTCCCAAAACTAC
ATCTTAAAA------------------------------------------TCTATTATG
CTCCCATTCTTTGGTTCCATCAACTCAGTGGTGGGCGCTATCATCTCCAGCATTGGTGTC
TACATTCTCCCCTGCCTTGCTTTCATGGTCATAAGGAGGCACAAAGAATCAAGAGAGGTA
------------------------------------------------------------
------------------------------------------------------------
------------------------------------------------------------
------------------------------------------------------------
------------------------------------
>gnl_Selmo_v1.0_141124
------------------------------------------------------------
------------------------------------------------------------
------------------------------------------------------------
------------------------------------------------------------
---------------------------------------------------------ATG
GGCTGCTGGACATGTTACATGATCACGTCTCTCTACGCAGACTACAGGGCGGCCAAAGAG
AAAGAAAACAAAGCTTTCGAGAATCACACTATCCAGTGGTATGAAGTTCTTGGAGGATTG
CTGGGACCCTATTGGAGAGCTGCAGGGATCTTCTTCAACACCGTGCTTCTATTTTGCACA
GCCACCATCCAAGTGATCGCTTGCGGGAGCACCGTGTACTACATCAAAGATTCTCTCCCC
AAGCGGACATGGACAATAATCTTTGGAGCTTGCTGCCTCGTTACCGTGCTCATCCCCAGC
GCTCACAACTACAGAGTTTTATCCTTCTCGGGGATCCTCATGACCACCTACACGGCGTGG
TATCTCACCATAACCGCTGTAATTCACGGCAAGGATCCGGATGTCACTCACTCTGGAGCA
AAGAACGTCGTGCAGTACTTCACTGGCGCCACGAATATCCTTTACGCCTTTGGTAGT---
ACTGTGACAGTGGAGATCATGCATGCAATGTGGAAGCCACGCAAGTTCAAGCTCGTCTAC
CTGTACGCCATCGTCTACATTTTCACGCTCACGCTCCCGTCCGCCATCGCTGTCTACTGG
CGATTTGGCGACAAGATGCTCGACAACGCCAATGCGTTTGCGGTGTTTCCAAAAACTAAG
TTCCGCGACGCTGCCGTCATCCTCATGCTCATGCACCAGTTTATACAGTTTGGGCTCATT
AGCCTTCCAATCTTTATCATCTGGGAAAAGTTTGTGGGTGTCCATCACTCCAAATACTAC
GTTCTTCGAGCCATTGCGAGGATTCCTGTTGTTCTCGCGACATGGTTCATCGCGATCATG
ATCCCGTTTTTCGGGCCAATCAACTCCGCCGTTGGATCTTTGCTCGTAACCTTCAGCGTA
TATCTCATACCTTGCTCGGCTCATATGGTTGCCAACTTCAAATCCACGGCCAGAAAGGCC
GCCATAGAACAGCCCCCGACGTGGATCAGAAGTTGGACCTTGGTGTATCTTCTCAATTCT
TTCATAACTGTGTGGGTTTTAATTGTGGGATTTGGGTTTGGAGTGTATGCAAGTGTGAGG
AATCTGGTGGATCAGATTGACTCGTTTGGATTGTTTGCCAGATGCTACCAGTGCACCCGA
AAATAC------------------------------------------------------
------------------------------------
>gnl_Selmo_v1.0_81490
------ATGGATTCTGATGAGTCCTCTCAATTAGATCTAGTATCATCGCAGCGG------
---CAG------GAG------------GCCTCAGCGATTGTGCCG---------ACCGTC
GGGGCTTCACGGTATCGCGAGTTTATCGATAGAGTTTTATGGAACGGAGGATCGTCTTTC
GATGCCTGGCTCAACGCAGCGTCTTTTCAGGTGTCTCAAGTCTTGCTCAATCTCCCATTC
ACATTCGCTCAGATGGGAATGGCATCAGGCATTACTTTCCAATTGCTCTATGGCATGATG
GGGTCCTGGGTTTCTTACATCATGACCAGCGTGTACCTCACTTACCTAGCAACGCAAGGC
TCGCAGCAG------AAGAAAAATCACGTTGTTCAGTGGTATGAAGTTATGGAGTTTTTC
CTCGGGCCTTGGGGCAAGGGAGCGACATTGCTATTATACTTTTGCGGCTTGTCTTCCGCT
GCCATGATCCAAATGGTAGCCTGTGCGAGTGCCGCGTACTATATCAATGATAATCTGGAC
AAACGGACATGGACCCTTGTCCTGGGGCCGTTCATGTTTCTGGGTGTTTTGCTCCCCTCG
CCGCGTAATTATCGGATGTGGTCTTTTGCTGGCATTATCATGACGACATATGTGGCTTGG
TATTTAACCATTGCTGCAGCAGTCCAGGGGAGAGATCCGGGGGTGAAGCACACTGGTCCT
CATAGCCTGGAAAACTATTTTTTGGGCGCATCTAACATAATCTACACATTTGGAGGACAC
GGACTGACAGTTGAACTTGCAGGGTCAATGTGGAAGCCAAGAGATTTCAAGCGAGTGTAT
TTTTATGCCGTCTTATATACTCTCACCTTGACGCTACCATCTGCATCAACTGTATACTGG
GCTTTTGGCGATAGGATGCTGCACAACGCTAACGCCTTCGCTGTTCTTCCCAGGACGAAG
TTCCGCGATGCCGCGGTAGTACTGATTATCATCCACCAGTTCTTTGAATTTGGTCTCGTA
GCGTTGCCATTCTTCATTATGTGTGAGAAGCTTTTTGGGATTCACCACTCGAATTACTAC
CTGTTAAAAGTGGCTGCCAGGATACCGGTTTTTCTCCTCATATGGTTTTGTGCGATTATG
CTGCCTTTCTTTGGTCCCATCGACTCCTTCAACGGTTCCTTCTTTACAACGCTCGCTGTT
TACTTCCTTCCATGCCTTACGCATATGATCGTCTTCAGAAGTGAGAAGGCACGCAAGAGT
TCATTTGAGCAACCTCCATTCTGGATACGCAGCTGGGCTGGAATGTATTGCATCAATCTG
GGAGTGATTTTGTGGGTGGTGGTGGTGGGTGTTGGGATTGGAGGATGGGCAACGATTTCC
AACCTGACAAGACAAGTGCGAACTTTTGGGCTTTTTGCGAGGTGTTACCAGTGTCCACCA
AAGTCT------------------------------------------------------
------------------------------------
>gnl_Selmo_v1.0_127494
GCTTCTCAAAGCCACCAACGAAGGCCTAGTGCCACAAGAATCAGCAATGTTAGTCTAGAA
---GACATT---ACG---------------AGCACGCTGCTAAAGACT------GAACAA
GTTGCTGCTGAATGGTTGCAACTAGTAGCAAAAGTATTTTGGAAAGGAGGTTCTACGTTT
GATGCATGGCTGAATGCATCCTCGGCTCAGATTGCTCAAGTATTGCTAACCTTTCCATAC
TCGTTTGCACAAATGGGCCTCGCCTCTGGAATGGCATTCATGCTTTTGTATGGACTTTTA
GGATGCTGGTCTTCCTACACAATGACATGCCTATATGCCGACTATCGAAAGCTAAAAGAG
ATGCAAAACGTCACTTTTGAGCATCATACCATTCAGTGGTATGAGGTGCTGGACGGTCTT
CTAGGCCCCTGGTGGAAAGCAGCAGGACTTATATTCAATGGCGCTCTCCTTTTCTGCACA
GCAACCATTCAACTCATAGCCTGTGGAAGCACAGTGTACTACATTGGCGATGATCTGGAC
AAGCGTTCTTGGACATTGATTTTTGGTGCCTGTTGCTCGTTGAGCATTCTCATCCCCACT
GCACACAACTATAGAATGTGGTCCTTTGCAGGAATTATCATGACGACTTACACGGCATGG
TATTTAGCTCTGGCTTCCCTATCCATAAAAAGAGAACCATCTGTGACACACCATGGACCC
GTAAGCACCGAGGAATATTTCACAGGAGCAACGAACTTCCTATACGCATTCGGAGGTCAC
GCAGTTACAATAGAAATCATGGATGCGATGTGGGAGCCCAAGAAGTTTAAGAGCGTGTAC
GTCTACGCCATTGCCTACGTATTGATCCTTTTGATCCCGTCCGCGGTGACAGTCTACTTG
AGATTCGGTGACAAAATGCTGATAAATCCCAACGCTTTCGCTGTGCTGCCAAAGACAAAG
TTTAGAGACGCGGCCGTGATTCTCATGGTTATCCACCAGTTTATCGAGTTTGGACTCCTC
GCGATCCCCATCTATATCATCTGGGAAAAATTTCTAGGAGTCCATCACAAGCAGTGTTAC
ATCATGAAAGTGATAGCCAGAGTACCTGTGATACTGGGAATTTGGTTCGTGGCTCTCATG
ATTCCTTTCTTCGGCCCAATCAACTCCATAGTCGGATCGTTCCTCACGAGCTCTAGCATT
TATATTTTGCCCTGCGCAGCACACATTACGTACTATGGGATGCGAGCATCGAGAAGCGGC
TCCGCCGAGCCG---------------CATTCTTGGATCGGCGCCTACTACTTGAACCTC
GGCACGATCGCGTGGGTGCTGATCGTCGGCGTGGGATTTGGCGCCTGGGCGAGCATCCAA
AACATGAAGAAAGAGATCGATACCTTTGGCTTGTTCGCCAAATGTTACCAATGTGACCAA
GAACCC------------------------------------------------------
------------------------------------
>gnl_Selmo_v1.0_90513
------ATGAGCTCC------CCCAATGCCTCTGGGAGCGCTGGGAACCAAAGAAACAGC
---GACCAA---GAG---------------AAGCCACTGTTG------------ACCACG
AAAGGATTTAGCGCTCGCGATGAGATTGCGAGAGTGTTCTTCAGAGGTGGATCCTCGTTT
GATGCGTGGCTTACTGCTTGCACAGCACAGGTCGCCCAAGTTCTCCTCACGCTCCCTTAC
TCTTTCGCTCAAATGGGAATGGTGCAGGGTATACTGTTCCAGCTCGTGTATGGGCTTCTC
GGGTGCTGGAGCTGTTATATGACCACCAGCCTGTACGCCGACTATGTTAGAATTCTCGAC
AGGCAAAACTCTCGCCGAGATGACCACATTATCCAGTGGTATGAAGTTTTGGGAGGCCTT
CTGGGAGAAGGATGGAAGATGGCCGGCTTGGTATATAACTGCATCCTTCTTCTTTGTACT
GCAACGATCCAGCTTATAGCTTGCGGAAGCACCGTTTGGTATATCAATGATAGTTTTGAG
AAAAGAACATGGACATACATCTTTGGAGCCGGCTGTTTCCTCACGATTTTTGTTCCAACA
GCTCGCAATTACCGGCTGTGGGCGTTTGTAGGAATCTTCATGACGACTTACACAGCTTGG
TTTATGACTATCTCTGCTGTAATTCATGGCAAAGTAGAAAGCGTCGAGCATTCTGGTGCA
AAAAGCTCGGTCCAATACTTCACAGGAGGCACAAACATTCTCTACGCATTTGGAGGTCAC
GCAGTCACGCTAGAGATCATGGATGCAATGCACAAGCCAAAAAGCTTCAAGATTGTCTAC
CTCTGTGCCGTGCTCTACATTTTTACCCTCACAATACCTTCGGCGGCGAGCGTCTACTGG
CGCTTTGGCGACGCAATGCTCCACAATCCAAACGCACTGGCCGTCTTTCCCCGCACGAGA
TTCAGGGACGCCGCCGTCGTCCTCATGCTCGCGCACCAGTTTATCGAGTTTGGGGTTCTT
GCGTTGCCCATCTTCGTGATGTGGGAGAAGCTCCTGGGCGTCCATCACTCCAAGCACTAC
ATTGTCAAATCCCTGTCGAGAATTCCAATCGTGCTCGTCATATGGTTCATCGCGATCATG
ATCCCATTCTTCGGGCCGATCAACTCTGTCGTGGGCGCGCTGCTCTCAAGCGTTGCCGTC
TACATCCTTCCTTGCGTCGCGTTCATGTATGCAAGGCAAGCCCCCGAATCACGAAAGGGC
GCCTTGGAGCAGCCACCCTGCTGGCTCAGGAGCTGGGTGCCCATGTACTGCATCAACCTT
GGATCGGTGCTGTGGGTCGCGATCGTGGGCGTGGGATTTGGGGGATGGGCGAGCGTCAGC
AATCTAATGGAGAAGATCAGCAGCTTTGGATTCTTCGCAAGGTGCTATCAATGCAATAGC
ACAAGG------------------------------------------------------
---CAC------------------------------
>gnl_Selmo_v1.0_90516
------ATGTGGAGG---------------------------------------------
------------------------------------------------------------
---CACAGCAGGAGGCTCACTAGAATTGCAAGCACAATCTTGAATGGGAGCTCTGTCATT
GATGCTTGGTTCAATGCTACATCTTACCAGGTTGGGCAAGTTCTTCTCACGCTCCCCAAT
TCATTTGCTCAGCTGGGATTAGTCTCTGGCATTCTTTTCCAGCTCTTCTATGGAACCCTT
GGGGCATGGGCTTGCTACATGACAACTTGGCTGTATATGAACTACAGGAAGAGATTTGAA
AGAGAAGCTCTGTACAGTGACAAGCATGAAATTCAGTGGTATGAAGTTTTAGATGGGCTT
CTTGGTACATTTTGGAAGTACCTTGGCTTGATATTTAACACTGGCCTCCAGGTGTTGCAA
AGTGCTATCACACTTATAGGAGCATCCAACCTTGCCCATATCCTCAATGATCGTCTAGAC
AAGCGATCATGGACTGTGGTGCTCGGAGCTTGCGTTATACCCAGTATTTTGATCCCCAGA
GCTCAAAACTACAGAGTATTATCTTCTGTTGGTATTGTAATGACTACTTACACTGCTTGG
TACATGGTTTTAGCTTCCATTTTCCAAGGAAAGGATGGCCCTGTGAAACACAATGCTCCA
CACTCCTCTCTAGACTACTTCTTGGGAGCTTCCAACATCTTATACGCGTTTGGAGGCCAT
GGATTGACAATCGAGCTCACCCATGCCATGAAGAAGCCACAAAAATTTAAGGAGATTTAC
CTCTACGCGGTTCTCTACATATGGACTCTCACTTTGCCTTCGGCCATCGCGGTTTACTGG
ACGTATGGAGAGGAGATGCTCCAGCACTCATACGCTCTCACCAGGTTCCACAAGTCCAAG
TACCGTGACGTAGCCATAGTTCTCATGATCATCCACCAGTTCGTCCAGTTTGGCTTCTCG
GTGCTTCCGATCTATCTTACGTGGGAGAAGTTTTGCGGGATACACTCGTTGGGACGATAC
TTGCTCAAATCCGCCGCGAGATTGCCAGTCGTGATACTGGTCTGGCTCGTCGCGCTGATG
ATTCCCTTCATTGGCGTTATCAATATAGTGGCGGCTGCTTTCTTCACGAGCTTTACGATC
TACATTGTCCCGTGCGTGGCTTTCATGGTTTATCACAGAAGTACTTCTGCGCGAAAG---
---GCAAAGGGGCCTCCTTTCTGGCTGCCGAGCTGGATATGGATATATGCAATCAACGTC
GGTGTTGTTGTCTGGATACTTGTAATCGGTGTTGGATTCGGAGCCTGGGCTGGCGTGAGA
AATCTACGAAGGAAATTCCACCTGTTTGGATTTTTTACCCGATGTTACGAATGC------
------------------------------------------------------------
------------------------------------
>gnl_Selmo_v1.0_84093
------------------------------------------------------------
------------------------------------------------------------
------------------------------------------------------------
------------------------------------------------------------
------------ATGGGAATTACATCTGGAATAATATTTCAACTTCTATACGGTGCTCTT
GGTTGTTGGAGCTGTTATATAACTATGTGCCTGTATATGGATTATGTGAAAATTCTTGAA
AGGCACAACACTCGTAGGAAGAGTCACATAATTCAGTGGTATGAAGTATTAAATGGTCTT
TTGGGTCGATGGTGGAGAGCACCTGGATTGCTATTCAATTGTGCATTGCTGGTGAGCACT
GCAACAATTCAACTCATAGCTTGCGCAAACACAATCTGGTACATGAATAATAGCCTTGAC
AAAAGGACTTGGACCTTTATATTTGGAGCTCTTTGTTTTCTCACTGTACTTATTCCCACA
GCACGGAATTATAGACTTTGGGTGTTTTTTGGCATATTCATGACAACTTATACAGCTTGG
TATTTCACTATTGCATCGATATTTTTTGAAAAGCATGATAAGGTGCAACATTCAGCTCCA
GTAAGTACAATTCAATATTTTTCAGGTGCTACAAATATTCTATTTACATTTGGTAACCAT
GCTTTGACACTAGAGATTGCTGAAGCTATGGATACACCAAGAAAATACAAGACAACCAAT
GTGTATGCAATCCTTTATACCTTCACACTTACACTCCCATCTGCAGTGAGTGTGTATTGG
AGATTTGGTGATCAAATGCTCGATCATCCAAATGCCCTAGCAGTGTTTTCCCCATCCAAG
TTCAAAAATGTAGCTATCATCCTTATGCTTACCCATCAGTTCATTGAGTTTGCTGCACTT
GTGGTTCCAGTATTTGCAATGTGGGAGAAATTACTAGGCATCCACTGCTCCCAAAACTAC
ACCTTAAAGTGTGTAGCCAGGATGCCAATTGTGTTGGGCATTTGTTTTCTTGCTATTATG
CTTCCATTCTTTGGTTCTATCAACTCAGTGGTGGGTGCTACGCTCTCCAGCATTGGCATA
TATATTCTCCCATGCCTTGCTTTCATGGTAATAAGGCAGCACAAAGAATCAAGAGAGAAT
GCGGTAGAGCAACCACCATTTTGGATCAAGAGTTGGGTGGGTGTTTATTGCATCAACCTT
GGATTGGTTATTTGGGTTGGAATCATAGGCATAGGCTTTGGTTCCTGGGCAAGCATGCAC
AATCTAATGCACAAGGTGGAAAAATTTGGATGGTTTGCAAAATGTTTCCAGTGT------
------------------------------------------------------------
------------------------------------
>gnl_Selmo_v1.0_165549
------ATGGCTTCA------------------------------------------ACT
------------------------------------------------------------
---CAATCTAGTAAACAGTCCTGGTTCTACGTCTTATTTCTGGAAGGAACCTCTGTGTTC
GATGCTTGGCTAAATTCGTCGTCATTCCAGGTCTCGCAAGTTCTCCTCACGCTGCCATAC
TCTTTTGCTCAATTGGGCTTCGTCTCTGGCATTGCGTACCAAATTCTCTACGCCGCAATG
GGATGCTGGTCGTGCTACATGACATCGAGCCTGTACGTGATTTACAGAGAAAAGAGAGCA
ATGAGGGCCGTCGATTATGAAGCCCAGAGCATCCTGTGGTATGAAGTGCTCGATGGGTTA
CTTGGTTCAAATTGGAAGCTCGCCGGATTGGTAGTGAACCTCGGTTATCAGATTCTTACG
TGCGTTATCTTCTTGGTCGGCTGTTCAAGCTTATCGTACTTACTAAACAGTTATGTGGAC
AAGAGAACATGGACAATCCTGCTTGTGTTTTGCTTCATTTTGATCGTTTTTATCCCAAGA
GCACAGCACTACCGGATCTGGTCGTGCATAGGAATCGTGGCAACATCTTATACGGCATGG
TATATAACCATCGCTACCATTTACCACGGAAAGAATTCCAATGCTACGCATTCTGCTCCA
AACAACACGGCAGGATACTTCGTTGGTGCGACCAACCTGCTCTATACTTTTGGAGGTCAC
GCGGTAACCATTGAAATAGTTGATGCGATGAAGAAGCCAGAGAAATTCAAGACGGTCTAC
TTCTACTGCTCAGCCTACATACTCACGCTTACTTTGCCGTCCGCCATCGCTGTGTACTGG
GCATTTGGAGACTCCATGGCGCACCACGCGTACTCTATCGTGGTTCTACCGGACTCTATG
TTTCGAGTCACGGCAATCGTGCTCATGCTCGTCCACCAGTTCATGCAGTTCGGTTTCCTG
TCGCTTCCAGTTTTCATGAAATGGGAGAGGCTGCTGGGCATTCATGGATCTAGCAACTAT
TACTTGAAATCGATTTCCAGAATTCCTGTAGTTCTGGTTATGTGGTTCGTGGCCATTATG
GTTCCTTTTATCGGCCTCATCGATTCGGTTGTGGGAGCGGTGTTTGCGAGCTTCAGTGTC
TACGTTTTGCCATGTACGGCTCATATGATT------------------------------
TCCGTGGAACAGCCACCCTCTTGGATGCCAAATTGGATTGGCATGTACTGCGTGAATCTG
GCAGTAGTACTGTGGGTTTTGATCGTGGGAGTGGGTTTTGGAGGATGGGCCAGCCTCGTT
GCGCTCCGGCATAACATCAATAGCTTTGGCCTCTTTCCACAGTGCTACCAATGCAAATCG
TCT---------------------------------------------------------
------------------------------------
>gnl_Selmo_v1.0_165624
------ATGGGTCTC------CAATCGCTGGTGGCTCTGGCGGGCAGCTACACCGAGGTG
---GAGAAG---GAC------------CGGCAAGAACAA---------GATGGG------
---GATAACTCCATGCGAGCTCTCGCCAAGAAGTTCCTCTGGCACGGTGGATCCGTCTAC
GATGCTTGGTTTAGCTGCGCCTCCAACCAGGTCGCACAGGTGCTTTTGACGCTGCCATAC
TCTTTCTCGCAGCTGGGCATTGTGTGGGGGGTCACCTTCCAAGTGTTTTACGGGCTTTTG
GGCTCCTGGACTGCCTATCTTATCAGCTGCCTCTATGTCGAGTATCGGGCTCGCAAGGAA
AAAGAGAATGTCAACTTCAAGAACCATGTCATCCAGTGGTTCGAAGTTCTCGATGGTCTC
TTGGGACCATACTGGAAGGCCGCTGGATTCACTTTTAACTGTACATTTCTTCTCTTTGGC
TCGGTGATTCAGCTCATTGCGTGTGGAAGCAACATATACTACATAAGCGATAGATTTGAC
AAGCGGACATGGACGATTATCTTTGGAGCTTGTTGCATGACAACGGTGTTGGTTCCATCG
TTCCACAACTATAGAATTTGGTCCTTCCTGGGGCTTGGAATGACAACTTACACGGCTTGG
TACATGACAATCACTGCTCTCGTCCATGGCAAGGACCCAGGTGTAAAGCATTCGGCCCCA
AATAATCTCGTCCAATATTTCACTGGAGCCACCAACATCTTGTACACCTTTGGTGGTCAT
GCCGTCACTGTAGAAATCATGCATGCTATGTGGAAGCCTTCAAAGTTTAAGTCAGTTTAC
CTCTTCTCAACCTTGTATGTGCTCACCTTGACAATACCATCTGCTACAGCCGTGTATTGG
GCTTTTGGCGACGAGCTTCTCCACAATGGCAACGCTCTAGCATTGCTTCCAAAGAACGTC
TTCCGAGACCTCGCCGTGGTTCTCATGCTACTCCACCAGTTTATTACGTTTGGATTCGCT
TGCACGCCCTTGTACTTCGTGTGGGAGAAGATAATTGGCGTTCATAGAAGTCCAAGGTTC
CTACTTCGAGCAGCTGCCCGGATCCCTGTCGTGATCCCGATATGGTTCATGGCAGTCATA
TTCCCATTCTTCGGGCCTATAAACTCCGCCGTGGGCTCTCTACTCGTCACCTTCACAGTC
TACATCATTCCTTGCCTCGCACATATGCTCACTTTCAGGACTGCCTTTGCACGAGAGAAT
GCCGTGGAGAAGCCTCCTTTTATAATGCCGAGCTGGGCGGCAGTCTACGTTTTCAACTTT
TTCGTGGTGGTGTGGGTGTTCGTTGTGGGCGTCGGTTTTGGGGGCTGGGCCAGCACCGTG
AACTTCGTCCACCAGATCAAAACTTTTGGAATCTTTGCCAAGTGCTACCAGTGCCCCAAC
AACAGT------------------------------------------------------
---CATCGCCAC------------------------
>gnl_Selmo_v1.0_84370
------ATGGAATCC---------------------------GGA---------------
---AATAGA---------------------------------------------AGCACT
AGAACTAGTGCAATGGAAGATCAGATTAGTAGAGTTTTCCTCCGGCGAGGCTCCGCGTTT
GATGCATGGCTCACAGCCACTACTGTGCAAGTAGCGCAAGTTCTTCTTACGCTCCCACAC
TCTTTTGCTCAAATGGGGCTGGCATCAGGAGTGGTATTTCAGCTTTTATATGGCGCTCTT
GGATGTTGGAGCTGCTATATGACTACATCCCTGTATGCTGATTATATTTGGATATTAGAC
TCGCAAAAATTACGAAAAGAAAATCATATTATTCAGTGGTATGAAGTTTTGGAAGCCCTT
TTGGGTCGATGGTGGAAAGCACTTGGTTTGCTATTCAACTGCATGCTGATGTTGAGTGCT
GCAACAATTCAGTTGGTAGCTTGTGGGAACACTGTATGGTACATAAATGACAACCTTGAT
AAAAGGACTTGGACATATATTTTTGGAGCTATATGTTTCTCTACATTATTCATTCGAATG
GCTCGCAATTATCACCTTTGGATGTTCTTAGGTGTTTTTATGACAAGTTACACTGCTTGG
TACATGACAATTGCTGCACTATTTTTTGAAAAGCATCAGAATGCTGTACATACAGGCCCA
ACAAGCTCAGTTGAGTACTTCACAGGAACTACAAATATTATTTACACATTTGGCAGTCAT
GCTCTAACCCTGGAGATAATAGAAGCTATGGACCAGCCAAGAAAATTCAAGTTTGTTTAT
GTCTATGCCATTCTCTATATTCTCACACTTACATTACCATCTGCAATAAGTGTATATTGG
AGGTTTGGAGATAAAATGCTTGAACATCCAAATGCTCTTGCCGTTTTTTCTCCATCTAAA
TTTAAGACTATAGCAGTAATTCTCATGCTAGCTCATCAGATAATTGAGTTTGCAGCATTT
ATAGTTCCTGTTTTTGCAATGTGGGAAAAGATGCTAGGCATTCATCACTCCAATAACCAA
ACTATAAAATATTTTGCAAGGATACCCATTGTGCTTATAATATGTTTATTTGCACTTATG
CTACCATTTTTTGGATCGATAAACTCAGTTGTGGGATCTTTCCTCTCCAGTATAGCAGTT
TATATTCTTCCATGTGTTGCATTTATGGTTATTAGACAACATGAAGAATCAAGAGAGAAT
GCTATAGAACAACCTCCAATTTGGATTAATAGTTGGGTGGGAGTTTACTGCATTAATCTT
GGGATTGTGCTATGGGTGGCAATTGTAGGTATGGGTTTTGGTGCATGGGCAAGCATGTAT
AGTCTATTTCACAAAGTTGAGCGCTTTGGATTGTTTTCTAAATGCTTTGAATGTAATAAA
------------------------------------------------------------
------------------------------------
>gnl_Selmo_v1.0_84463
---------------------------------------------AATGTCGAAGAGAGT
---AACAAT---------------------------------------------TTCACA
GCTGGAAGAAGCATCCAAGAGAAAATTACTGGAGCTTTCCTTGTAGGAGGTTCTTCATTT
GATGCATGGCTTACTACAACCACAGCACAGGTAGCACAAGTTCTCCTCACTCTTCCACAC
ACTCTTGCACAAATGGGAATTACATCCGGAATAGTATTTCAACTTCTATATGGTGCTCTT
GGTTGTTGGAGCTGCTATATAACTATGTGCCTGTATATGGATTATGTGGCAATTCTTGAA
AGGCACAACGCTCGTAGGAAGAATCACATCATTCAGTGGTATGAAGTATTAGATGGTCAT
TTGGGTCGATGGTGGAGAGCATCTGGATTGTTATTCAATTGTGCATTGATGGTGAGCAGT
GCAACAATTCAACTTATAGCTTGTGCAAACACAATCTGGTACATGAATAATAGCCTTGAC
AAAAGGACTTGGACCTTTATATTTGGAGCTCTTTGTTTTCTCACTGTACTTATTCCCACA
GCAAGGAATTATAGACTTTGGGTGTTTATTGGCATATTCATGACAACCTATACAGCTTGG
TATTTCACTATTGCATCTATATTTTTTGAAAAGCATGATAAGGTGCAACACTCAGCTCCA
GTAAGTAAAATCCAGTATTTTACAGGTGCTACAAATAATATTTATACATTTGGTAATCAC
GCTTTGACACTAGAAATTGTTGAAGCTATGGATAAACCAAGGAAGTATAAGATAACTAAT
GTGTATGCAATCCTTTATATCTTCACACTTACACTCCCATCAGCAGTGAGTGTGTATTGG
AGATTTGGTGATCAGATGCTGAATTATCCAAATGCCCTAGCAGTGCTCTCCCCATCCAAG
TTCAGAAATGTAGCTATCATCCTTATGCTTACCCATCAGTTTATTGAGTTTTCTGCATTT
GTGGTTCCAGTATTTGCAATGTGGGAGAAATTACTAGGCATCCACTGCTCCCAAAACTAC
ACCTTAAAATGTATAGCTAGAATGCCAATTGTGTTGGGCATTTGTTTTCTAGCTATTATG
CTCCCATTCTTTGGTTCCATCAACTCAGTGGTGGGCGCTATCATCTCCAGCATTGGTGTC
TACATTCTCCCCTGCCTTGCTTTCATGGTCATAAGGAGGCACAAAGAATCAAGAGAGAAT
GCCATAGAGCAGCCACCCTTTTGGATCAAGAGCTGGGTGGGTGTTTACTGCATCAATCTT
GGATTGGTTCTTTGGGTTGGAATCATAGGCGCAGGCTTCGGTTCCTGGGCAAGCATGCAC
AATATAATGCACAAAGTGGAAAAATTTGGACTGTTTGCAAAATGTTTCCAGTGT------
------------------------------------------------------------
------------------------------------
>gnl_Selmo_v1.0_78094
------ATGGGAAGTGAGAACAATGCGAGCACCACCACTCCGGGCAATCAATCAACCGGG
AATGAC------CAG---------------CAAGAACAACACCAC---CAAGATCTTTCC
AGGGATGATTCATGGTTTGGGACTTTCAAGTCGATCTTCTGGCACGGTGGCTCTGCTTTT
GATGCGTGGTTGAATGCTACTTCCACCCAGATCGCTCAAGTTCTTCTCACTTTCCCCTAT
TCCTTCGCTCAACTCGGGCTAGCCTCCGGAATCGTGTTCCAGCTCCTCTATGGATTCATG
GGCTGCTGGACATGCTACATGATCACATCGCTCTACGCGGACTACAGAGCAGCCAAAGAG
AAGGAGAATAAAGCGTTCGAAAAACACACCATCCAGTGGTACGAAGTTCTCGGAGGATTG
CTGGGACCCTACTGGAGAGCCGCGGGGATCTTCTTCAACACCGCGCTGCTATTTTGCACT
GCCACCATCCAAGTGATCGCTTGCGGGAGCACCGTCTACTACATCAACGATTCTCTCCCC
AAGCGGACATGGACCATAATCTTTGGAGCTTGCTGCATCATTACCGTGCTCATCCCCACC
GCTCACAACTACAGAGTTTTATCCTTCACGGGGATCCTCATGACCACCTACACGGCCTGG
TATCTCACCATAGCCGCCGGAATTCACGACAAGGTTCCGAATGTGACTCACTCTGGACCC
AAGAATATCGTGCAGTACTTCACGGGTGCGACTAACATCCTCTACGCGTTTGGCGGTCAC
GCTGTGACAGTGGAGATCATGCATGCGATGTGGAAGCCACGCAAATTCAAGCTCGTCTAC
CTCTACGCCATCCTCTACATCTTCACGCTCACGCTCCCGTCCGCCATCACCGTCTACTGG
CGATTTGGCGATACGATGCTCCACAGCGCAAACGCGTTTGGGGTGTTCCCGAAAAACAAG
TTCCGAGATGCTGCCGTCATCCTCATGCTCATGCACCAGTTCATAGAGTTTGGGCTGATT
GGCCTTCCGGTCTTTCTCATCTGGGAGAAGTTTTTGGGTGTCCATCACTCCAAGTACTAC
ATTCTCCGAGCCATTGCAAGAATTCCCGTCGTTCTCGCGATCTGGTTCATTGCGATCATG
ATCCCGTTTTTCGGGCCGATCAACTCCGCCGTTGGATCTTTGCTCGTAACTTTCAGCGTA
TATCTTATACCCTGCGCCGCTCATATGGTTGTGAACTCCAAATCCACGGCCAGAAAGGCC
GCCATAGAACAGCCGCCCAGGTGGATCAGAAGCTGGACAGTGGTGTATGTTCTCAATTCT
TTGATAATTGTGTGGGTGGTGATTGTTGGATTTGGGTTTGGAGTGTATGCAAGTGTGAAG
AATCTGGTGGATCAGATCGATACGTTTGGATTGTTTGCCAGATGCTACCAATGCCCCAAA
AAACAC------------------------------------------------------
------------------------------------
>gnl_Selmo_v1.0_79164
------ATGGCTTCA------------------------------------------ACT
------------------------------------------------------------
---CAATCTAGCAAACAGTCCTGGTTCTACGTCTTATTTCTGGAAGGAACCTCTGTGTTC
GATGCTTGGCTAAATTCGTCGTCATTCCAGGTCTCGCAAGTTCTCCTCACGCTGCCATAC
TCTTTTGCTCAATTGGGCTTCGTCTCTGGCATTGCGTACCAAATTCTCTACGCCGCAATG
GGATGCTGGTCGTGCTACATGACATCGAGCCTGTATGTGATTTACAGAGAAAAGAGAGCA
ATGAGGGCCGTCGATTATGAAGCCCAGAGCATCCTGTGGTATGAAGTGCTCGATGGGTTA
CTTGGTTCAAATTGGAAGCTCGCCGGATTGGTAGTGAACCTCGGTTATCAGATTCTTACG
TGCGTTATCTTCTTGGTCGGCTGTTCAAGCTTATCGTACCTACTAAACAGTTATGTGGAC
AAGAGAACATGGACAATCCTGCTTGTGTTTTGCTTCATTTTGATCGTTTTTATCCCAAGA
GCACAGCACTACCGGATCTGGTCGTGCATAGGAATCGTGGCAACATCTTATACGGCATGG
TATATAACCATCGCTACCATTTACCACGGAAAGAATTCCAATGCTACGCATTCTGCTCCA
AACAACACGGCAGGATACTTCGTTGGTGCGACCAACCTGCTCTATACTTTTGGAGGTCAC
GCGGTAACCATTGAAATAGTTGATGCGATGAAGAAGCCAGAGAAATTCAAGACGGTCTAC
TTCTACTGCTCAGCCTACATACTCACGCTTACTTTGCCGTCCGCCATCGCTGTGTACTGG
GCATTTGGAGACTCCATGGCGCACCACGCGTACTCTATCGTGGTTCTACCGGACTCTATG
TTTCGAGTCACGGCAATCGTGCTCATGCTCGTCCACCAGTTCATGCAGTTCGGTTTCCTG
TCGCTTCCAGTTTTCATGAAATGGGAGAGGCTGCTGGGCATTCATGGATCTAGCAACTAT
TACTTGAAATCGATATCCAGAATTCCTGTAGTTCTGGTTATGTGGTTCGTGGCCATTATG
GTTCCTTTTATCGGCCTCATCGATTCGGTTGTGGGAGCGGTGTTTGCGAGCTTCAGTGTC
TACGTTTTGCCATGTACGGCTCATATGATT------------------------------
TCCGTGGAACAGCCACCCTCTTGGATGCCAAATTGGATTGGCATGTACTGCGTGAATCTG
GCAGTAGTACTGTGGGTTTTGATCGTGGGAGTGGGTTTTGGAGGATGGGCCAGCCTCGTT
GCGCTCCGGCATAACATCAATAGCTTTGGCCTCTTTCCACAGTGCTACCAATGCAAATCG
TCT---------------------------------------------------------
------------------------------------
>gnl_Selmo_v1.0_439204
------ATGGTGGTG------GAAGGCAAGGAAGAGATGGTAGGCAACTACACCGAGATG
---GAGTTG---GAT------------CGAAAGGAGCAA---------GATGGT---GAG
AACAACCAGAACAGAGTCCAGGGAATCAAAGCGCTCTTTTGGCACGGGGGCAGCGTCTAC
GATGCCTGGTTTAGCTGCGCTTCCAATCAGGTGGCTCAAGTGCTGCTCACGCTGCCATAC
TCCTTCTCGCAGCTGGGATTCGCGTCGGGCATTGTCTTCCAGGTCTTCTATGGCCTGCTC
GGGGCCTGGACCGCCTATCTCATCAGCTGGCTCTACGTCGAGTACCGCAATCGCAAGGAG
AAGGAGAATGTGAGCTTCAAGAACCACATCATCCAGTGGTTCGAGGTCTTGGATGGCTTG
CTCGGGCCTTACTGGAAAGCGATAGGATTCGGGTTTAACTGCACCTTCTTGCTCTTTGGC
TCCGTGATTCAGCTCATCGCCTGTGCGAGCAACATCTATTACATCAACGATTCTTTGTCC
AAGCGGACATGGACATATATCTTCGGTGCTTGCTGCATGACAACAGTGCTCATCCCGTCT
TTTCACAACTATCGAGTGTGGTCCTTCCTCGGCTTGGGGATGACCACTTACACGGCCTGG
TACATGACCATCGCTGCGATCGTCCACGGCCAGGCGGACAATGTCAAGCACACTGGAGCG
AGCAAACTGGTGCTCTACTTCACTGGAGCCACAAACATACTCTATACATTTGGAGGCCAT
GCGGTGACTGTGGAGATCATGCACGCGATGTGGAAGCCCCAAAAGTTCAAGTGGGTCTAT
CTCGTCGCTACCATCTACGTCTTCACCTTGACACTCCCGTCCGCCACGGCAGTCTACTGG
GCTTTCGGTGACAATCTCTTGACGAAATCCAACGCGCTTGCTCTTCTTCCCAAGAACGCC
TTCCGTGACATCGCC------------------------TTCATCACGTTTGGATTCGCA
TGCACGCCGCTGTACATCGTGTGGGAGAAGATTCTGGGCATTCACAAGACGGCCAATCTC
CCCGTGCGAGCGCTGGCCAGAGTCCCCGTGGTGCTCCCCATTTGGTTTTTGGCCATCATC
TTTCCATTCTTCGGCCCAATCAACTCCGCGGTCGGGGCGCTCCTCGTCACCTTCACTGTC
TATATCATCCCCTCGCTCGCACACATGATCACGTATAGAACAGCCTTCGCCAGGGCGAAT
TCTGTCGAGAAGCCACCATTTTTTCTCCCGAGCTGGACGCTGGTATACCTGGTAAACTTC
TTCATCGTGGTGTGGATTGCGGTGATTGGAGTGGGATTTGGAGGCTGGGCGAGCGTGACG
AACTTCGTCCACCAGATTGATACTTTCGGCCTCTTCGCTAAGTGCTACCAGTGCCCTCCC
AACAAG---------------------------------CCT---------------CCA
AAGCAC------------------------------
>gnl_Solly_v2.4_Solyc09g014380.2.1
------------------------------------------------------------
------------------------------------------------------------
------------------------------------------------------------
------------------------------------------------------------
------------------ATGGTATCAGGAATAGTACTACAAGTGTTCTATGGTCTTATT
GGTAGTTGGACTGCATACCTCATCAGTGTTCTCTATATTGAATATAGAAGCAGAAAGGAA
AAAGAAGGTGCTAGCTTCAAAAATCATGTCATTCAGTGGTTTGAAGTGCTTGATGGATTA
CTGGGACCATACTGGAAAGCAGCAGGCCTTGCCTTCAACTGTACTTTTCTTCTGTTTGGA
TCTGTCATACAACTAATTGCTTGTGCAAGTAACATATATTACATCAATGATCATTTGGAT
AAGAGGACATGGACTTATATATTTGGAGCTTGTTGTGCAACAACTGTTTTCATTCCTTCT
TTCCACAACTATAGGATTTGGTCATTTTTAGGCCTTGGAATGACTACTTACACAGCGTGG
TATTTAACTGTAGCGGCTCTGGTTCATGGTCAGGTTGAAAATGTTCAACACACTGCTCCA
TCAAAGCTAGTGTTGTATTTTACTGGTGCAACCAATATTCTTTACACTTTTGGTGGACAT
GCTGTTACAGTGGAAATTATGCATGCAATGTGGAAACCACAAAAGTTCAAGTACATTTAC
TTAATAGCTACATTGTATGTTTTCACTCTAACACTACCATCAGCTTCAGCAGTTTACTGG
GCGTTTGGAGATCAACTTTTAAACCATAGTAACGCGTTCTCACTTCTACCAAAAAACGGG
TGGCGTGATGCTGCTGTGATCTTGATGTTGATTCATCAGTTCATCACGTTTGGATTCGCG
TGTACACCGTTATACTTTGTTTGGGAGAAAGTTATTGGGATGCATGATACAAGAAGTATA
TGTTTGAGGGCATTAGCTAGATTACCTGTTGTTATACCAATATGGTTCTTAGCTATTATT
TTCCCATTTTTTGGTCCTATTAACTCTGCAGTTGGGGCTCTTTTGGTTAGTTTCACTGTC
TACATCATACCAGCTCTTGCCCATATGCTTACTTATCGAAAATCATCCGCTCGTCAGAAT
GCAGCAGAGAAACCACCATTTTTCATGCCAAGTTGGACTGCTATGTATGTTATCAACACC
TTCATTGTGGTTTGGGTGTTCGTCGTTGGATTTGGATTCGGAGGTTGGGCTAGCATGACC
AATTTCGTTAAACAAGTTGATACATTTGGCCTTTTCGCGAAATGTTATCAATGCAAACCT
TCACTTCCACCAGCA---------------GCAAGTATACCA---CCA------CCTATC
CATCAC------------------------------
>gnl_Solly_v2.4_Solyc01g111310.2.1
---ATGGAATCCACAGACAAAGTAGTGGAAACAGTGATGGTTGGAAATTATGTTGAGATG
---GAGAGT---GAA------------GGAAAGCCT---------------------AAT
AATAATAATGACATCAAATCCAAATTCTCTAATTTATTTTGGCATGGTGGCTCTGCTTAT
GATGCTTGGTTTAGCTGTGCTTCTAATCAGGTAGCTCAAGTGTTATTAACACTACCATAC
TCATTTTCTCAACTTGGAATGCTCTCTGGCGTTTCATTTCAACTCTTCTACGGTTTACTA
GGCAGTTGGACTGCTTATCTCATTAGCATTCTCTACATTGAGTACAGAACCAGAAAAGAA
AGAGAAAAGGTCGATTTCCGCAACCACGTCATTCAGTGGTTTGAAGTTCTTGATGGATTA
CTTGGAAAACATTGGAGGAACGTTGGTTTGGCATTTAATTGTACTTTTCTTCTGTTTGGA
TCTGTAATTCAACTTATAGCCTGTGCAAGTAATATATATTATATAAATAATAATTTGGAC
AAAAGAACTTGGACTTATATATTCGGAGCTTGTTGTGCAACAACTGTATTCATTCCATCT
TTTCACAACTACCGAATCTGGTCTTTTCTTGGCTTATTAATGACCACTTACACTGCTTGG
TATCTTACTGTCGCATCGCTCCTTCATGGCCAGGTAGAGGGGGTGAAACATTCAGGTCCA
ACAAAAATGGTTCTATATTTCACAGGAGCAACAAACATTCTCTACACATTTGGGGGACAT
GCTGTTACTGTAGAAATAATGCATGCTATGTGGAAACCCCAAAAGTTTAAGGCAATTTAC
TTATGGGCAACTCTTTATGTGTTAACACTGACCCTTCCATCAGCAGCATCAGTGTATTGG
GCATTTGGTGATTTGTTACTTGATCACTCTAATGCATTTTCTCTACTTCCTAAATCACCC
TTCAGAGACATGGCTGTCATCCTCATGCTTATTCATCAGTTCATAACATTTGGTTTCGCT
TGCACACCATTGTATTTTGTATGGGAGAAGGCTATTGGCATGCACGAATGCAAGAGCATG
TGTAAGAGGGCGGCAGCACGGTTGCCGGTGGTGATTCCGATATGGTTTCTGGCCATAGTT
TTCCCATTTTTCGGCCCTATAAACTCCTCCGTTGGTTCACTCCTCGTTAGCTTCACCGTT
TACATTATCCCGGCTCTTGCTTACATGTTCACCTTTAAATCCGCTGCAGCCCGAGAGAAT
GCGGTAGAGCAACCACCAAAATTTGTGGGACGTTGGGCTGGATCGTTTACAATTAATATA
TTTGTGGTGGTTTGGGTACTTATTGTTGGGTTTGGATTTGGTGGTTGGGCCAGTATGACC
AATTTCATACATCAAATTGATACATTTGGTCTTTTCACCAAATGTTACCAATGCCCACCT
CCACCGCCGCCACCATTCCTCCCTCATGTT---GGTGCTCCACGCCCATCTCCG------
ACTCACCATCAC---------CAC------------
>gnl_Solly_v2.4_Solyc11g013310.1.1
------ATGGCTTCTGAGAAA---GTTGAGACAGTTATTGCTGGTAATTATTTGGAAATG
---GAAAGA---GAA------------GGAGAAGAAACA------------------AAT
TCAAATAATTCTGTGAGAAACAAATTATCCAATTTTTTTTGGCATGGTGGATCTGTTTAT
GATGCATGGTTTAGTTGTTCTTCTAACCAGGTTGCTCAAGTGTTACTTACACTTCCATAT
TCATTTTCACAACTTGGAATGTTATCTGGAATTTTGTTCCAACTTTTCTATGGTTTGATG
GGAAGCTGGACTGCTTATCTTATAAGTGTGCTCTATGTTGAGTACAGAACTAGAAAAGAA
AGAGAAAAAGTTGACTTCAGAAATCATGTTATTCAGTGGTTTGAAGTTCTTGATGGACTA
CTAGGAAAACATTGGAGAAATATTGGCCTCTTTTTTAATTGCACTTTTCTTCTATTTGGA
TCAGTCATTCAACTAATTGCATGTGCAAGTAACATATATTATATTAATGACAATCTTGAT
AAGAGAACTTGGACTTATATATTTGGAGCATGTTGTGCTACAACAGTGTTCATTCCTTCA
TTCCACAATTACAGAATTTGGTCATTTGTAGGCCTTCTTATGACTACTTACACTGCATGG
TATCTTACCATAGCTTCTCTTCTCAATGGACAGGTTGAGGGAGTGAAGCACTCAGGACCA
ACAACAATGGTTCTCTACTTCACTGGGGCTACAAACATTCTTTACACCTTTGGTGGCCAT
GCTGTCACAGTGGAAATAATGCATGCAATGTGGAAGCCACAAAAGTTCAAGACAATATAT
TTGATAGCAACAATTTATGTGTTAACACTAACATTGCCATCAGCAAGTGCAGTGTATTGG
GCTTTTGGAGATGCACTTCTCACCCACTCTAATGCTTTGGCTTTGTTGCCAAAGACTAAA
TTTAGAGACTCTGCTGTCATTCTCATGCTTATTCATCAGTTTATTACATTTGGATTTGCA
TGTACCCCATTGTACTTTGTATGGGAGAAGTTCATTAGAGTTCATGAGACAAAGAGCTTA
TTTAAAAGAGCAATGGCAAGACTCCCTGTGGTTATTCCAATATGGTTTTTGGCAATTATT
TTCCCATTCTTTGGGCCTATCAACTCCTCTGTTGGATCTCTTCTTGTTAGCTTCACAGTC
TACATTATTCCTGCCTTAGCACACATGCTTACTTTTGCTTCACCATCAGCTAGAGAGAAC
GCGGTGGAGCAACCACCATCATTCTTGGGAAGGTGGGTTGGGTTATATTGTACCAACATA
TTTGTTGTGGCATGGGTTTTTATTGTTGGTTTTGGATTTGGAGGGTGGGCAAGTATGGTC
AATTTTGTACATCAAATTAACACTTTTGGACTCTTCACTAAGTGTTATCAATGCCCTCCA
CATAAGGCT---------------------------------------------------
------------------------------------
>gnl_Solly_v2.4_Solyc10g055260.1.1
TCATTATCTTCTAATGACAAAGTAGTAGAGACAGTAATTGTTGGAAATTATGTAGAAATG
---GAGACT---GAA------------GGTAAG---------------------------
---CCTATTAACATTAAGTCCAAAATCTCCAATTTTTTCTGGCATGGTGGCTCTACTTAT
GATGCTTGGTTTAGCTGTGCCTCTAATCAGGTAGCTCAAGTTCTATTGACGCTACCATAC
TCATTTTCTCAATTAGGAATGATTTCTGGGATTTCATTTCAGCTTTTCTATGGTTTATTG
GGTAGTTGGACTGCTTATCTTATTAGCATACTCTATATTGAGTATAGAACTAGAAAAGAA
AGAGAAAAAGTCGATTTCCGCAATCACGTTATTCAGTGGTTCGAAGTTCTTGATGGGCTG
CTAGGGAAACATTGGAGGAACGTTGGTTTGGCATTTAATTGCACTTTTCTACTATTTGGT
TCAGTCATTCAACTCATTGCTTGTGCAAGTAACATATATTACATAAATGATAATTTGGAC
AAGAGGACTTGGACTTATATCTTTGGTGCTTGTTGTGCCACAACTGTCTTCATTCCTTCT
TTCCACAATTATAGAATTTGGTCTTTTCTTGGCTTGTTGATGACCACTTTCACTGCTTGG
TACCTTACTGTTGCATCACTACTTCATGGACAGGTGGAGGGGGTGAAGCATTCTGGACCA
ACCAAATTGGTGCTATATTTCACAGGGGCCACAAACATTCTCTATACATTTGGGGGACAT
GCTGTTACTGTAGAGATAATGCATGCAATGTGGAAACCACAAAAGTTCAAGGCAATATAT
TTATGGGCAACAGTGTATGTGTTGACACTAACACTGCCATCAGCAGCAACAGTGTATTGG
GCATTTGGTGATTTGCTACTTGATCACTCCAATGCCTTCTCTCTTCTCCCAAGAACACCC
TTAAGAGACATGGCTGTCATCCTCATGCTCATCCATCAGTTTATAACATTTGGATTTGCT
TGTACTCCCTTATACTTTGTATGGGAGAAGGCCATAGGGATGCATGATTGTAATAGTTTG
TGCAAAAGGGCAGCAGCAAGGTTGCCTGTGGTTATTCCTATATGGTTTTTAGCAATAATT
TTCCCATTCTTTGGGCCAATTAATTCAACAGTTGGATCACTTCTAGTTAGCTTCACTGTT
TACATAATCCCTGCACTTGCTCACATGTTCACCTTCAAATCTGCTGCTGCTAGAGAGAAT
GCAGTAGAACAACCCCCAAGATTTGTTGGAAGATGGGCAGGCACATTCACAATCAACATA
TTTGTAGTTGTTTGGGTATTTATTATTGGCTTTGGGTTTGGTGGTTGGGCTAGCATGCTC
AATTTCATTCATCAAATTGACACATTTGGCCTATTCACCAAATGTTATCAATGTCCATCT
CCTAAACCCATCCCACCTCCGCCTTACGCC---GCCGCTCCACAGCCTGCTCCG------
ACTCACCAT---------------------------
>gnl_Solly_v2.4_Solyc10g076790.1.1
------ATGTATGCTGAGAAGCAAGCAGAGGAAGCTATTGTTTCAAACTTCAATGGAACT
---GATCGT---GAT------------GGGGAGGAAGTT---------GAGAAATTAGGT
GAAGAAGATCATTCTGTTTTTAGTGTCAAAAGCCTGCTCTGGCATGGTGGCTCTGTTTGG
GATGCTTGGTTCAGCTGTGCTTCTAATCAAGTTGCTCAAGTGCTATTGACACTGCCATAT
TCATTTTCTCAACTTGGTATGGTATCTGGCGTAGTGTTTCAAGTGTTTTATGGTCTTGTT
GGGAGCTGGACTGCATACCTCATTAGTGTTCTCTACATAGAGTACAGAAGCAGAAAAGAA
AAAGAAGGTGTTAACTTCAAAAATCATGTGATTCAGTGGTTTGAAGTGCTTGATGGACTA
TTGGGTCCTTACTGGAAAGCAGCAGGCCTTGCCTTCAACTGTACGTTCCTTCTGTTTGGA
TCCGTCATACAACTAATTGCTTGCGCAAGTAACATATATTACATCAATGACCACTTAGAC
AAGAGGACATGGACATACATATTTGGAGCTTGCTGTGCTACCACAGTTTTTATTCCTTCT
TTCCATAACTATAGGATTTGGTCTTTTCTTGGCCTTGGGATGACCACTTATACAGCATGG
TACTTAACAATTGCTGCTGTCATTCATGGCCAGGTTGAAAATGTACAACACACTGCTCCA
GCAAAGCTTGTGCTGTATTTCACTGGTGCCACCAATATTCTTTACACCTTTGGTGGACAT
GCTGTTACTGTGGAAATAATGCATGCAATGTGGAAACCCCAGAAGTTCAAGTACATATAC
CTAATAGCGACACTCTACGTTTTCACCCTAACGATTCCATCAGCTTCAGCCGTCTACTGG
GCATTCGGAGATCAACTTCTTAACCATAGTAACGCATTTTCACTTCTTCCAAAAGACGGA
TGGCGCGATGCTGCAGTTATATTGATGCTAATTCACCAGTTTATCACGTTTGGATTCGCG
TGTACGCCCTTGTACTTTGTCTGGGAGAAGGTTATAGGGATGCATGACACTAAAAGCATA
TGCTTGAGGGCACTTGTTAGGTTGCCTGTGGTGATACCCATATGGTTTTTGGCTATTATA
TTCCCATTCTTTGGGCCTATTAACTCTACCGTTGGAGCTCTTTTGGTTAGTTTCACTGTC
TACATCATCCCAGCTCTTGCTCATATGCTCACTTATAGAACACCCTCTGCTCGACAGAAT
GCAGCAGAAAAGCCACCATCCTTCATGCCAAGCTGGACTATCATGTATGTTATTAACATT
TTTATTGTGGGCTGGGTTTTGGTTGTTGGGTTTGGGTTTGGTGGATGGGCCAGTATGAGC
AATTTCATCAAACAAGTTGATACATTTGGACTGTTTGCAAAATGTTACCAATGTAAACCT
CCGGCAGGCCAGCCA---------------CCACATCTGGCA---CCT------GCCACC
GTGCACAAC---------------------------
>gnl_Sorbi_v3.1_Sobic.003G361300.1
---------ATGGCGCGCGAGCAGCTGGAGGAGTCCATCGTGGCCGACGGCAACGGCAAG
---GAGGAA---GAGGTCGCCGCGGACGGCGCCGACGAC---------CAGCAC---GGC
CGCGGCGGCGGCGGCAAGCTCAGCATGACGAGCCTGCTGTGGCACGGCGGCTCTGTCTGG
GACGCATGGTTCAGCTGCGCCTCCAACCAGGTGGCGCAGGTGCTCCTCACGCTGCCGTAC
TCCTTCTCGCAGCTGGGGATGCTGTCCGGCATCCTGCTGCAGATCTTCTACGGCTTCTTG
GGCAGCTGGACCGCCTACCTCATCAGTGTCCTCTACGTCGAGTACCGCTCCCGCAAGGAG
AAGGAAGGCGTCAGCTTCAAGAACCACGTCATCCAGTGGTTCGAAGTGCTGGACGGGCTG
CTGGGCCCCTACTGGAAGGCGGCCGGTCTGGCCTTCAACTGCACGTTCCTGCTCTTCGGC
TCCGTCATCCAGCTGATCGCCTGCGCGAGCAACATCTACTACATCAACGACCGGCTGGAC
AAGCGGACATGGACGTACATCTTCGGCGCCTGCTGCGCCACAACGGTGTTCATCCCCTCC
TTCCACAACTACCGGATCTGGTCCTTCCTGGGGCTCGGCATGACCACCTACACCGCGTGG
TACCTCGCCATCGCCGCGCTCATCAACGGCCAGGTCGAAGGCGTGGAGCACACCGGCCCG
ACCAAGCTCGTGCTCTACTTCACCGGCGCCACCAACATCCTCTACACCTTCGGCGGCCAC
GCCGTCACAGTGGAGATCATGCACGCGATGTGGAAGCCCGCCAAGTTCAAGTACATCTAC
CTGCTGGCGACGCTGTACGTGTTCACGCTGACGCTGCCGTCTGCTGCGGCCATGTACTGG
GCGTTCGGCGACGAGCTGCTGACCCACTCGAACGCCTTCTCGCTGCTGCCCAAGACCGGG
TGGCGCGACGCGGCGGTGATCCTGATGCTGATCCACCAGTTCATCACGTTCGGGTTCGCG
TGCACGCCGCTCTACTTCGTGTGGGAGAAGGTGATCGGGATGCACGACACCAAGAGCATC
TTCAAGCGCGCGCTGGCGCGGCTGCCCATCGTGGTGCCCATCTGGTTCCTGGCCATCATC
TTCCCCTTCTTCGGGCCCATCAACTCCGCCGTCGGCGCGCTGCTCGTCAGCTTCACCGTC
TACATCATCCCGGCGCTGGCGCACATCCTCACCTACCGCACGGCGTCCGCGCGCATGAAT
GCCGCGGAGAAGCCACCGTTCTTCCTGCCGAGCTGGACGGGGATGTTCGTGCTCAACATG
TTCATCGTGGTGTGGGTGCTGGTGGTCGGCTTCGGGCTCGGCGGCTGGGCCAGCATGGTC
AACTTCATCAGGCAGATCGACACGTTCGGGCTGTTCGCCAAGTGCTACCAGTGCCCCAAG
CCGCCGGTGCCGGCG---------------GCCGCGCAGCCGGCGCCG------TTGCCG
CACCAC------------------------------
>gnl_Sorbi_v3.1_Sobic.009G156600.1
------ATGGTGCCGGGCGAGCAGGCGGAGGACGCCATCGTGGCGGGCAACGGCAAGGAC
---GCCGGG---GAGGTGGGCGGCGACGACGCTGAGCAG---------CAGCAG---CAG
CACGGCGGCGGCGGCAAGTTCAGCATGAAGAGCCTGCTCTGGCACGGCGGCTCCGTCTGG
GACGCCTGGTTCAGCTGCGCCTCCAACCAGGTGGCGCAGGTGCTGCTGACGCTGCCGTAC
TCGTTCTCGCAGCTGGGCATGGTCTCCGGCGTGCTGCTGCAGGTCTTCTACGGCCTCATG
GGCAGCTGGACCGCCTACCTCATCAGCGTCCTCTACGTCGAGTACCGCGCCCGCAAGGAG
AAGGAAGGCGTCAGCTTCAAGAACCACGTCATCCAGTGGTTCGAAGTTCTCGACGGGCTG
CTGGGCCCGTACTGGAAGGCCGCCGGGCTCGCGTTCAACTGCACGTTCCTGCTCTTCGGC
ACGGTCATCCAGCTGATCGCCTGCGCAAGCAACATCTACTACATCAACGACCGGCTGGAC
AAGCGGACGTGGACGTACATCTTCGGCGCGTGCTGCGCCACCACCGTCTTCATCCCCTCC
TTCCACAACTACCGCGTCTGGTCCTTCCTCGGCCTCGGAATGACCACCTACACCGCCTGG
TACCTCACCATCGCCGCCGCCGTCCACGGCCAGGTCGACGGCGTCACCCACTCGGGCCCG
AACAAGCTCGTGCCCTACTTCACCGGCGCCACCAACATCCTCTACACTTTCGGTGGCCAT
GCCATCACTGTGGAGATCATGCACGCGATGTGGAAGCCTCGCAGGTTCAAGTACATCTAC
CTGCTGGCGACGGTGTACGTGTTCACGCTGACGCTGCCGTCGGCGGCGGCCATGTACTGG
GCGTTCGGCGACCAGCTGCTGACGCACTCCAACGCCTTCTCGCTGCTGCCGAGGACGCCG
TGGCGCGACGCGGCGGTGGTGCTGATGCTGATCCACCAGTTCATCACCTTCGGGTTCGCG
TGCACCCCGCTCTTCTTCGTGTGGGAGAAGGCGGTGGGCATGCACGAGACGCCGAGCGTC
TTCCTCCGCGCGCTGGTCCGCCTCCCCATCGTCGTCCCCGTCTGGTTCCTCGCCATCATC
TTCCCCTTCTTCGGGCCCATCAACTCCGCCGTCGGCGCGCTCCTCGTCAGCTTCACCGTC
TACATCATCCCCGCCCTCGCCCACATGCTCACGTACCGCTCCGCGTCCGCCAGACTGAAT
GCAGCGGAGAAGCCGCCGTCGTTTCTGCCGAGCTGGTCGGGGATGTTCGTGCTGAACGCG
TTCGTGGTGGCGTGGGTGCTGGTGGTCGGCTTCGGCCTCGGCGGCTGGGCCAGCGTGACC
AACTTCGTCAAGCAGATCGACACGTTCGGGCTCTTCGCCAAGTGCTACCAGTGCCCGACG
AAGACGCACGCCGGG---------------TCGCCGTTGCCGGCGCCG---------CCG
CATCAC------------------------------
>gnl_Sorbi_v3.1_Sobic.005G052500.1
------ATGGCGTCGGAGAAG---GTGGAGACGATCGTGGCGGGGAACTACATGGAGATG
---GAGCGC---GACGTCGCGTCGTCCGGGAGA---------------------------
---GCCGCCGGCGGCAAGAAGAAGCTTTCGAGGCTGTTCTGGCACGGCGGGTCGGTGTAC
GACGCGTGGTTCAGCTGCGCGTCGAACCAGGTGGCGCAGGTGCTGCTGACGCTGCCCTAC
TCCTTCTCGCAGCTGGGGATGGCGTCCGGGGTGGTGTTCCAGCTCTTCTATGGCCTCATG
GGCAGCTGGACCGCCTACCTCATCAGCGTCCTCTACGTCGAGTACCGCACCAGGAAGGAG
CGTGACAAGGTCGACTTCAGGAACCATGTCATCCAGTGGTTTGAGGTTCTTGATGGGCTA
CTGGGGAAGCACTGGAGGAACGTCGGCCTCTTCTTCAACTGCACGTTCCTCCTCTTCGGC
TCCGTCATCCAGCTCATCGCATGTGCAAGCAACATCTACTACATCAACGACAAGTACGAC
AAGCGGACATGGACGTACATCTTCGGCGCCTGCTGCGCCACCACCGTGTTCATCCCCTCC
TTCCACAACTACCGGATCTGGTCCTTCCTCGGCCTCCTCATGACCACCTACACCGCATGG
TACCTCACCATTGCCGCCATCGCACACGGTCAGGTGGAAGGAGTGACACACTCAGGTCCA
AGCAAGATGGTGCTCTACTTCACGGGGGCCACTAACATCCTCTACACATTTGGAGGCCAT
GCTGTCACTGTGGAGATCATGCACGCGATGTGGAAGCCTCAGAAGTTCAAGCTCATCTAC
CTGGTGGCCACGCTCTACGTGCTGACACTGACGCTGCCATCCGCCTCCGCCGTCTACTGG
GCGTTCGGCGACATGCTCCTGGACCACTCCAACGCCTTCTCCCTCCTCCCGCGCTCCGGC
TTCCGTGACGCTGCCGTCATCCTCATGCTCATCCACCAGTTCATCACGTTCGGGTTCGCG
TGCACGCCGCTCTACTTCGTGTGGGAGAAGCTGATCGGCGTGCACGAGACGGGGAGCGTG
GCGCTGCGCGCCGCAGCGCGGCTCCCCGTCGTGGTGCCCATCTGGTTCCTGGCCATCATC
TTTCCCTTCTTCGGCCCCATCAACTCCACCGTGGGCTCGCTGCTGGTCAGCTTCACCGTC
TACATCATCCCGGCGCTGGCGCACATGGCCACCTTCGCGCCGCCGGCCGCCAGGGAGAAC
GCCGTCGAGCGGCCGCCACGCGGGGTCGGCGGCTGGGCCGGGATGTACGCCGCCAACTGC
TTCGTCGTGGCGTGGGTGCTCGTCGTTGGATTTGGGTTTGGAGGCTGGGCTAGCACCGTC
AACTTCGTCCGACAGGTCGATACCTTTGGGCTCTTCACAAGGTGCTACCAGTGCCCGCCC
AAGCAC------------------------------------------------------
------------------------------------
>gnl_Sorbi_v3.1_Sobic.001G267100.1
GGCGGCATCGCCGACGAGAAGCAGCAGGCCCCTGCCGATTCGGCTGAGATGATGACGATG
---GAGCCG---GAG------------GAGGAGGAGGAATACAACAGCAACAACAAGGGC
GGCGGCGGCGGAGTCAAGTCCCGTCTGTCGGGTCTTCTGTGGCACGGCGGGTCGGCCTAC
GACGCGTGGTTCAGCTGCGCGTCGAACCAGGTGGCGCAGGTGCTGCTGACGCTGCCCTAC
TCGTTCGCGCAGCTGGGGATGGTGAGCGGCATCCTGTTCCAGCTCTTCTACGGCATTCTG
GGGAGCTGGACGGCGTACCTGATCAGCATCCTGTACCTCGAGTACCGCACCCGGCGTGAG
CGCGACAAGGTGGACTTCCGGAACCACGTCATCCAGTGGTTCGAGGTGCTGGACGGACTC
CTGGGGCGGCACTGGCGGAACGCCGGACTCGCCTTCAACTGCACTTTCCTCCTCTTCGGC
TCCGTCATCCAGCTCATCGGCTGCGCCAGCAACATCTACTACGTCAACGACCGGCTCGAC
AAGCGGACGTGGACCTACGTCTTCGGCGCCTGCTGCGCCACCACCGTCTTCATCCCGTCC
TTCCACAACTACCGCGTCTGGTCCTTCCTCGGACTCGTCATGACCACCTACACCGCCTGG
TACATCGCCGTCGCCTCCCTCGTCCACGGCCAGGTCCAGGGCGTCCAGCACTCGGGACCC
ACTAGGATCGTGCTCTACTTCACCGGAGCAACAAACATACTCTACACCTTCGGGGGACAC
GCAGTCACAGTCGAGATCATGCACGCGATGTGGCGTCCTCAGAAGTTCAAGGCCATCTAC
CTGCTGGCGACGCTGTACGTGCTGACGCTGACGCTGCCATCCGCCGCGGCCGCCTACTGG
GCGTTCGGCGACGAGCTGCTGACGCACTCCAACGCGCTGGCGCTGCTCCCTCGGACCCGG
TTCCGCGACGCCGCCGTGGTGCTCATGCTCATCCACCAGTTCATCACCTTCGGCTTCGCC
TGCACCCCACTCTACTTCGTCTGGGAGAAGCTCATCGGCCTCCACGACTGCCGCAGCCTC
TGCAAGCGCGCCGCCGCGAGGCTCCCCGTCGTCGTCCCCATCTGGTTCCTCGCCATCATC
TTCCCCTTCTTCGGGCCCATCAACTCCGCCGTCGGATCGCTGCTCGTCAGCTTCACCGTC
TACATCATACCGGCGCTCGCGCACATGGTCACATTCAGGTCGCCACAGTCCAGGGAGAAC
GCTGTGGAGCGGCCTCCGAGGTTCGCCGGCGGGTGGACGGGCGCGTACGTGATCAACTCC
TTCGTGGTGGCGTGGGTGCTGGTGGTCGGCTTCGGCTTCGGCGGCTGGGCAAGCATAACC
AACTTCGTGCAGCAGGTCAACACCTTCGGCCTCTTCGCCAAGTGCTACCAATGCCCGCCG
CACCTCCCTCCGCCACCAATGAATGCCACCGCCCCGGCTCCGGCTCCGTCGCCCTTCCTC
CGCCACCACCACCGCAGGCACCACCGCCACGGCCTG
>gnl_Sorbi_v3.1_Sobic.001G439000.1
GGCGTCGTCGCCAACGAGAAGGGAGCGGAGACGGTCGGCGTCGGGCGGTACGTGGAAATG
---GAGCAG---GAC------------CAGGAG---------------------------
---TCCAACACCGTCAAGTCGCGGCTCTCCGGCCTGCTCTGGCACGGCGGCTCCGCCTAC
GACGCTTGGTTCAGCTGCGCCTCCAACCAGGTGGCTCAGGTGCTGCTGACCCTGCCCTAC
TCGTTCTCGCAACTGGGGATGCTGAGCGGCATCCTGTTCCAGCTCTTCTACGGCCTGATG
GGCAGCTGGACGGCGTACCTCATCAGCATCCTCTACGTGGAGTACCGGACCAGGAAGGAG
AGGGAGAAGGCCGACTTCAGGAACCATGTCATCCAGTGGTTCGAGGTGCTGGACGGGCTG
CTCGGGAGGCACTGGAGGAACGTCGGCCTGGCCTTCAACTGCACGTTCCTGCTCTTCGGC
TCTGTCATCCAGCTCATCGCTTGCGCAAGCAACATCTACTACATCAACGACAAGCTGGAC
AAGCGGACGTGGACGTACATCTTCGGCGCCTGCTGCGCCACGACGGTGTTCATCCCGTCG
TTCCACAACTACCGGATCTGGTCGTTCCTGGGCCTCGTCATGACCACCTACACCGCGTGG
TACCTCGCCGTCGCCTCCCTCATCCACGGCCAGGTTGATGGCGTGAAGCACTCCGGGCCG
ACCAAGATGGTGCTCTACTTCACCGGGGCCACAAACATTCTCTACACCTTCGGAGGGCAC
GCTGTTACTGTGGAGATCATGCACGCGATGTGGCGGCCGCAGAAGTTCAAGGCGATCTAC
CTGATGGCGACGCTGTACGTGCTGACGCTGACGCTGCCGTCGGCGGCGAGCGTGTACTGG
GCGTTCGGGGACCAGCTGCTGACGCACTCCAACGCGCTGGCGCTGCTCCCGCGGACGCCC
TTCCGCGACGCCGCCGTCGTGCTCATGCTCGTCCACCAGTTCATCACCTTCGGCTTCGCC
TGCACGCCGCTCTACTTCGTCTGGGAGAAGCTCATCGGCCTCCACGACTGCCGCAGCCTC
TGCAAGCGCGCCGCCGCCAGGCTCCCCGTCGTCGTGCCCATCTGGTTCCTCGCCATCATC
TTCCCTTTCTTTGGGCCCATCAACTCCGCCGTGGGGTCGCTCCTCGTCAGCTTCACCGTC
TACATCATCCCGGCGCTCGCGCACATGATCACCTTCCGATCCGCAACCGCCCGTGAGAAC
GCGGTGGAGCCGCCGCCGCGGCTGGTGGGGCGTTGGACGGGCACGTACATGATCAACGCG
TTCGTGGTGGCGTGGGTGCTGGTGGTCGGCTTCGGCTTCGGCGGCTGGGCAAGCATGACC
AACTTCGTCCGCCAGATCGACACCTTCGGCCTCTTCACCAAGTGCTACCAGTGCCCGCCG
CCGCCTCCGCCGGGCGCCGCCAACGGGACCCCTCCGGCACCGGCTCCTTCGCCG---TTC
CGCCACCACCAC---CGACATCACAGCCACCGGCTC
>gnl_Spipo_v2_Spipo22G0014900
---------------ATGAAGCCGGCGGAGGAGATGGGGGGGGGCGGAGCGGGGGAGGTG
---GCCAAG---GAA------------GGGGGAGCC------------GAGGGCACGCCG
GCGGCGCCGTCACTCAGAGATACCTGGAATGCGCTGGTGTGGCACGGCGGCTCCGTCTAC
GACGCCTGGATCAACGCCGTCGCCGCTCAGGTGGGGTCGCTGATCCTCACGCTGCCGTAC
ACCTTCTCCCAAATGGGCTACTTCTTCGGGGTGGCCTCCCAGTTCCTGTACGGGGCCTTC
GGTTGCTGGACCGTCTACCTCCTCAGCCTCTTCCACGCCGAGGCCTCCCGCCGCACGCGG
GAGGCCGGGACACTCCACCGGCGGCACGTCCTGCAGTACCACGAGGTCATCGGCATCGTC
GCCGGGCCGGCGCTCGGCAGGGCGGTGCTGGCCTTCAACATGGTCGCCCTCACCTTCGCC
TGCGTCCTGCAGCTCATCGCCTGCTCCAGCCACATCTACTACATGAGCTCGAGGTGGAAC
AAGAGGGAGTGGCTGTACCTGTTCGGAGCGCTCGCCCTGCCCACGGTTCTCCTGCCGTCG
ATCCACAATTTCCGGGTGGTGTCGATTCTGGGGATCGCCACGACGACCGTGACGTCGGCC
TACATGACGGTGGCGGCCGTCCAGCACGGCCAGATTGAGGGCGCGACTCACCAGGGGCCG
AAGAAGCTGGTGGACTTCTTCACGGGCAGCACCAACATCCTCTTCTCGTTCGGCAGCCAC
GGGCTCTGCATAGAGCTGATGGAGGCGATGTGGAAGCCCCAGAAGTACAAGTTTGCCTAC
GTGGCTGCAGTGCTGTACACCTATCTGCTGACAATTCCGGACTCCGTGGCGGTCTACTGG
GCGTACGGGGACACCCTGCTCCATCGCTCCAATGCCTTCGGGGTTCTTCCGCCCTCCACG
GCGAAGAATGTCTGCATCATCGCCATGATCATCCACCAGTACGTGGCGTTCCTGTTAAAC
GTGAACCCGCTCTTTCTGGCCTGGGAGAAGCTCGTGAGGGTTCACTACAGCGGAGTGTTT
CTTCTCAAGGCGGCCGCTAGAATTCCCGTGGTCCTCTTCATCTGGTTCCTGGCGCTGGCC
ATTCCCTTCTTCGGACCCATCAACTCTATCATGGGCGCCTTCCTGATCTCCTTCTCCGTG
TACATCATCCCCTGCGTGGCTTTCATGAGAGCCTACAAGAGCAATCAGCTGGAGTCGATG
AAGGCA---GACCCA------------AGAGGAGGGCGGCCGAGCTTCTGGATCAGTGCT
TTCATAGCAGTCTGGGTCTTCATCCTCGGCTTTGGTTTCGGAGGATGGGCCAGTGGGACG
ACCTTCCTCAGGCAAATCCGCTCATTCGGGTTCTTCGACAAGTGCTATCAGTGCCCATCA
AGCCAC------------------------------------------------------
------------------------------------
>gnl_Spipo_v2_Spipo23G0003300
------ATG---------------------------------------------GAGGTT
TTT---------------------------------------------------------
------------------------------------------------------------
---------------------------AGAGTGGCGCAGGTGCTGCTTACGCTTCCGTAT
TCCTTCTCCCAGCTGGGGATGCTGTCGGGCGTGCTACTGCAGCTCTTCTACGGTTTCATG
GGCAGCTGGACCGCCTACCTCATCAGCGTCCTCTACGTCGAGTACCGAAGCCGCAAGGAG
AAGGAGAATGTCAGCTTCAAGAACCACGTAATCCAGTGGTTCGAGGTGCTGGACGGGCTT
CTGGGGCCCTACTGGAAGGCCGTCGGCCTCGCATTCAACTGCACCTTCCTCCTCTTCGGC
TCCGTCATCCAGCTGATCGCCTGTGCCAGCAACATCTACTACATCAACGACCGGCTGGAC
AAGCGGACGTGGACGTACATCTTCGGCGCCTGCTGCGCCACTACCGTCTTCATCCCCTCC
TTCCACAACTACCGCATCTGGTCCTTTCTCGGCCTCGGCATGACCACCTACACCGCCTGG
TACCTCACCGTCGCCGCCCTCGTCCATGGCCAGGTGCAGGGAGTGGCGCACTCGGCCCCG
ACAAAGCTGGTGCTCTACTTCACCGGCGCCACCAACATCCTCTACACCTTCGGCGGCCAC
GCCGTGACAGTGGAGATAATGCACGCCATGTGGAAGCCGCAGAAGTTCAAGTACATCTAC
CTGCTGGCGACGCTCTACGTGTTCACGCTGACCCTGCCGTCGGCGGCGGCCATGTACTGG
GCCTTCGGGGACCAGCTGCTGAACCACTCCAACGCCTTCTCGCTACTGCCCAAGACGGGC
TTCCGCGACGCCGCCGTGGTGCTGATGCTCATCCACCAGTTCATCACCTTCGGGTTCGCC
TGCACGCCGCTCTACTTCGTGTGGGAGAAGGCCGTCGGCATGCACGACACCAAGAGCGTC
TGTCTGCGCGCCCTCGTCCGCCTCCCCGTCGTCGTCCCCATCTGGTTCCTCGCCATCATC
TTCCCCTTCTTCGGGCCCATCAACTCCGCCGTCGGCGCCCTCCTCGTCAGCTTCACCGTC
TACATCATCCCCGCCCTCGCCCACATGCTCACCTACCGCTCCGCCGCCGCCCGCCAGAAT
GCGGCGGAGAAGCCGCCCTTCTTCCTCCCAAGCTGGGCGGCAATGTACGCGCTCAACATC
TTCGTGGTGCTGTGGGTGTTCGTGGTCGGCTTCGGCTTCGGCGGCTGGGCCTCCATGACC
AACTTCATCAGGCAGGTCGACACCTTCGGGCTCTTCGCCAAATGCTACCAGTGCGCTAAG
CCTCCCCCGCCCCCC---------------TCCGCCGCGGCCTCCCCT------CCGCGC
CACCAC------------------------------
>gnl_Stras_v2.0_SGA_v2.0_scaffold60T21018
------ATGTTTCCTCAGAAACAGGCAGAGGAGGCTATAATCCATAATTATCATGACAAT
---GAGAGA---GAT---------------GAGGAG---------------------ATG
AGTAATGCAAAATTCAGGTTTAGCTTCAAAAGCATTATTTGGCATGGGGGCTCTGTTTAT
GATGCTTGGTTCAGCTGTGCTTCAAATCAGGTGGCACAGGTTTTATTGACATTGCCATAC
TCCTTTTCTCAAATGGGAATGGTTTCAGGAGTAATTCTTCAAATATTTTATGGCTTGCTT
GGAAGTTGGACTGCTTATCTTATTAGTGTGCTCTATGTTGAGTACAGAACCAGAAAAGAA
AAAGAGAATGTTTCCTTCAGAAACCATGTCATCCAGTGGTATGAAGTCTTGGATGGCTTA
TTAGGTCCCTATTGGAAGGCTGTGGGATTAGCCTTCAATTGCACATTCCTTTTGTTTGGC
TCAGTTATCCAGCTTATAGCTTGTGCAAGCAACATATACTACATTAACGAT---------
------------------------------------------------------------
------------CGGTTATGGTCGTTTTTGGGGCTCGGGATGACTACTTATACTGCCTGG
TACTTGACTATAGCTTCTTTTGCCCATGGCCAGGTTGAAGGAGTGACTCACTCTGGACCA
ACCACAATGGTTTTGTATTTTACTGGAGCCACCAATATTCTTTATACTTTTGGTGGCCAT
GCTGTCACTGTTGAAATTATGCATGCAATGTGGAAACCGAGTAAATTCAAGTACATATAC
CTACTTGCTACATTATATGTGTTCACGCTCACAATCCCTTCAGCCTCAGCCGTTTACTGG
GCTTTCGGAGATAAACTCCTCACGCACTCCAATGCATTCTCTCTTCTTCCACGAACACAT
TACCGTGATTCAGCAGTTGTCCTAATGCTCATCCACCAGTTCATAACGTTCGGGTTCGCA
TGTACGCCTTTGTACTTTGTGTGGGAGAAAGTGATTGGCATGCACGACACGAAAAGCATA
TTCGTACGGGCCCTCGCCAGATTACCTGTGGTGATACCCATATGGTTTCTTGCCATTATT
TTCCCCTTTTTCGGGCCCATAAATTCAGCCGTGGGCTCACTTCTCGTTAGCTTCACGGTC
TACATAATTCCAGCCCTGGCCCATATGCTCACTTACAAAGAAGCCTCCGCTCGTCAGAAT
GCATCAGAAAAGCTTCCGTTTTTCCTCCCGAGCTGGACTGGAATGTACGTTGTTAACATT
TTTGTGGTTTTGTGGTTTTTTGTGGTGGGTTTTGGGTTCGGTGGGTGGGCCAGCATGACT
AATTTCATCAAGCAAGTCGACACATTTGGTCTTTTTGCGAGATGCTACCAATGCAAGGCC
TCGCCC---------------------------------------------------GCA
AAGCAC------------------------------
>gnl_Stras_v2.0_SGA_v2.0_scaffold240T44101
------ATGTTGGCCCAGAAGCAAGCAGAGGAAGCCATTGTCTCCGCCGAAAACGGCGGC
GTC---GCC------------------GGCAAGGATGCC---------GCCGGA---AAA
TCCGACGAGCCGCCCCTTTTCGGCGTCAAAAACATGCTCTGGCACGGCGGCTCCGCCTGG
GACGCCTGGTTCAGCTGCGCTTCCAATCAAGTGGCCCAAGTGCTTCTAACTCTTCCATAC
TCATTCTCACAACTTGGGATTTTTTCTGGGATTATATTCCAAGTTTTCTATGGTTTGGTC
GGCAGCTGGACAGCATATCTCATCAGCGTTCTGTACATAGAATATCGTAACAGAAAAGAA
AAAGAAGGCCATAGCTTCAAAAACCATGTCATTCAGTGGTTTGAGGTGCTAGATGGATTG
CTAGGTCCATACTGGAAAGCAGCGGGTTTAGCATTTAACTGCACTTTTCTTCTATTTGGG
TCTGTTATACAACTCATTGCTTGTGCA---------------------------------
------------------------------------------------------------
------------AGAATTTGGTCCTTTTTAGGACTTGGAATGACCACTTATACTGCTTGG
TACTTGACTATAGCAGCACTTACTCATGGCCAGGTTGAGGATGTTCAACATTCGGGTCCA
AAGAAGGTAGTCCTTTACTTCACAGGCGCCACTAACATACTGTACACATTTGGTGGACAT
GCTGTCACTGTTGAGATCATGCATGCTATGTGGAAGCCACAAAAGTTCAAGTACATTTAC
TTGGTGGCCACACTTTATGTTTTCACCCTAACTTTACCGTCGGCCTCTGCCGTGTATTGG
GCTTTTGGCGATGAGCTTCTCAACCACTCAAATGCTTTCTCCCTCCTCCCGAAGTCCGGG
TGGAGAGATGCCGCGGTTATTTTAATGCTTATTCATCAGTTTATTACGTTCGGTTTCGCA
TGCACGCCACTCTACTTCGTGTGGGAGAAAATGATCGGGATGCACGACACGAAGAGCATA
TGCCTGAGAGCACTTGCTCGTCTCCCTGTGGTAATCCCGATATGGTTCCTTGCCATCATC
TTCCCCTTCTTCGGCCCGATTAACTCGGCGGTTGGGGCCCTATTGGTGAGCTTCACCGTC
TACATTATCCCGGCCCTAGCCCACATGCTCACATATAGAAAAGCCACTGCACGCCAGAAT
GCTGCTGAGAAGCCTCCACCCTTTATGCCTAGCTGGACAGCCATGTACGCTGTGAACACA
TTCATTGTAATATGGGTATTGGTGGTGGGCTTTGGGTTCGGAGGTTGGGCCAGCGTGACC
AATTTTATCAAACAAATCGACACGTTTGGGCTTTTCGCCAAGTGTTATCAATGCAAGCCT
CCATCCCCGGCTCAT---------------TCATCGCCACCGTTGCCA---------TCC
CACCAT------------------------------
>gnl_Stras_v2.0_SGA_v2.0_scaffold80T25851
---ATGGCGGCCACTGATAAAGCGGTGGAGACAGTTATGGTCGGAAATTACGTCGAAATG
---GAGAGCTCAAGC------------GGCAAA---------------------------
---CCAGCCGACGTAAAGTCAAAGGTTTCGAAGCTCTTTTGGCACGGCGGCTCGACTTAC
GATGCTTGGTTCAGCTGCGCTTCTAATCAAGTGGCTCAGGTTCTGCTGACGTTGCCTTAC
TCGTTTTCTCAGCTGGGAATGATGTCAGGAATTCTTTTCCAGCTGTTTTACGGCGTAATG
GGCAGCTGGACGGCGTACCTTATCAGCATTCTCTACGTTGAGTACAGAACCAGAAAAGAG
AGGGAGAAATTTGATTTTAGAAATCATGTCATTCAGTGGTTTGAGGTGCTTGATGGGCTG
CTTGGAAAGCACTGGAGGAACGTGGGTTTGGCTTTCAATTGCACTTTCCTTCTGTTTGGA
TCTGTAATTCAGCTCATTGCCTGTGCA---------------------------------
------------------------------------------------------------
------------AGAATTTGGTCTTTTTTGGGTTTGATTATGACCACTTATACAGCTTGG
TACCTCACTATTGCCTCCTTATTACATGGACAGGTGGAGGGTGTTAAGCATTCGGGGCCA
GCAAGGATGGTTTTGTATTTCACAGGGGCCACCAACATTCTCTACACATTTGGGGGACAT
GCAGTTACAGTAGAGATAATGCATGCTATGTGGAAACCCCAAAAGTTCAAATCCATATAT
TTGGTAGCCACACTCTATGTGTTGACTTTGACCTTACCTTCTGCATCGGCTGTCTATTGG
GCATTTGGCGATTTACTCCTCAACCACTCCAATGCTTTTTCTCTCCTCCCCAAGTCTCCT
TTCAGGGACATGGCC------------------------TTCATAACGTTCGGATTCGCT
TGCACGCCGTTGTATTTTGTGTGGGAGAAGGCGATTGGTATGCACGAGTGCCGGAGCATG
TGCAAACGGGCCGCGGCCCGATTGCCGGTCGTGGTGCCCATATGGTTCCTAGCGATAATC
TTCCCGTTTTTCGGGCCCATCAACTCGACAGTCGGCTCGCTCCTCGTCAGCTTCACCGTC
TACATAATCCCGGCTCTAGCGTACATGTTCACCTTTCGATCGGCCACGGCACGCGAGAAT
GCAGTGGAGCAACCACCAAAATACTTTGGAAGATGGGTTGGGGCTTATGTGATCAACATA
TTTGTAGTTGTTTGGGTTTTGATAGTTGGGTTTGGGTTTGGTGGATGGGCCAGCATGACC
AATTTTATCCACCAAATCGACACATTTGGGCTTTTCACTAAATGCTACCAATGCCCACCT
CAGCTGCCACCGCATGTGGCCAATGCCACC---GGCCCACCGCCGCCTTTGGCC------
ACTCATTCGCCGCCGTATGTTCACGGCCAT------
>gnl_Stras_v2.0_SGA_v2.0_scaffold85T26751
------ATGTTGACTGAAAAACAAGCAGAGGAAGCCATAGTCTCCAGCTTCAACGACGCC
---GACGGC---GGC------------GCCAAGGCGGAG---------GAGGCGTCGGAG
GCGGAGGAGCAGGGGATTTTCAGCGTCAAGAACATGCTCTGGCACGGCGGCTCCGCCTGG
GACGCCTGGTTCAGCTGCGCCTCCAATCAAGTGGCCCAAGTTCTTCTGACCCTGCCGTAC
TCTTTTTCGCAACTGGGCATGCTTTCCGGCGTCGTTTTCCAGATATTTTACGGGCTGATG
GGCAGCTGGACGGCGTATCTTATAAGTGTTCTGTATGTCGAATATCGGAGCAGAAAGGAG
AAAGAAGGTGTTAGCTTCAAGAATCATGTTATTCAGTGGTTTGAGGTGCTGGACGGCCTG
CTCGGCCCC---------------------------------------------------
------------------------------AACATATACTACATTAATGACCACCTGGAT
AAAAGGACATGGACTTACATATTTGGGGCTTGCTGTGCAACTACTGTGTTTATTCCCTCT
TTTCACAACTACAGAATTTGGTCCTTTTTGGGCCTTGGAATGACCACTTATACTGCTTGG
TACCTCACTATTGCAGCTATTGTTCATGGCCAGGTTGAAGATGTGCAACACTCAGGCCCC
AAAAAGCTGGTTCTGTATTTCACAGGGGCTACAAACATACTCTACACTTTTGGTGGCCAT
GCTGTTACTGTTGAAATTATGCACGCGATGTGGAAGCCCCGAAAGTTCAAGTACATTTAC
CTTTTGGCCACATTGTACGTTTTCACTCTTACCTTACCATCGGCCTCTGCAATGTATTGG
GCGTACGGAGATCAACTTCTCACTCATGCTAATGCATTCTCTCTCCTCCCGAGGACCGGT
TGGCGTGATGCTGCCGTTGTTCTCATGCTCATCCATCAGTTCATCACGTTCGGGTTCGCG
TGCACGCCATTGTACTTTGTTTGGGAGAAAGTAATCGGAATGCACGACACGAGAAGCATA
TGCTTGAGGGCGCTTGCTAGACTCCCAGTTGTGATACCGATTTGGTTTTTGGCCATAATT
TTCCCCTTTTTCGGCCCGATCAACTCAGCTGTCGGAGCCCTATTAGTGAGCTTCACCGTT
TACATTATCCCATCGCTTGCTCATATGCTCACGTATAGGAAAGCCTCCGCTCGACAGAAT
GCGGCCGAGAAGCCGCCGTTTTTCATGCCGAGCTGGACGGCAATGTACGCCGTGAACGCC
TTTGTGGTGGTTTGGGTCTTGGTAATCGGGTTCGGGTTTGGAGGTTGGGCCAGCGTTACA
AATTTTGTGAGGCAAGTGGACACATTTGGGCTTTTTGCAAAGTGTTACCAGTGCAAGCCT
CCGCCAGCGGCCCAC---------------TCAACACCG------------------CCA
CACCAT------------------------------
>gnl_Stras_v2.0_SGA_v2.0_scaffold24T10485
------ATGGCTTCTGAGAAA---GTTGAGACTGTAGTTGCA---AACTATATAGAAATG
---GAAAGAGATGAA---GAT------GGAAAA---------------------------
---TCAGGCTCAGCCAAGACCAAATTATCAAACATCTTTTGGCATGGTGGCTCTGTTTAT
GATGCTTGGTTTAGTTGTGCTTCTAATCAGGTTGCCCAAGTGTTACTTACTCTGCCTTAC
TCATTTTCACAACTTGGTATGTTATCTGGGATTATATTTCAACTGTTTTATGGCCTAATG
GGGAGTTGGACCGCGTATCTTATAAGCGTGCTTTATGTCGAGTATCGAACTAGAAAAGAA
AGGGAGAAAGTTGATTTTAGAAATCATGTAATTCAGTGGTTTGAAGTTCTTGATGGGCTG
CTGGGTAAACACTGGAGAAACATAGGCCTTTTTTTCAACTGCACTTTTCTTCTGTTTGGG
TCTGTGATTCAGCTCATTGCATGTGCAAGTAACATCTACTACATAAATGACAATCTTGAT
AAGAGGACTTGGACATATATATTTGGAGCTTGCTGTGCCACAACAGTGTTTATCCCATCT
TTCCATAACTACAGAATTTGGTCATTTTTAGGCCTTATTATGACTACTTACACAGCTTGG
TATTTAACCATAGCTTCCCTAATCCATGGACAGGTTGAAGGAGTAAAGCACTCAGGGCCA
GCCAAAATAGTGCTATACTTTACTGGGGCTACAAACATTCTTTACACATTTGGTGGTCAT
GCTGTCACAGTGGAAATAATGCATGCTATGTGGAAGCCACAAAAATTCAAGCTAATATAT
TTGTTGGCAACAATTTATGTGCTAACACTAACACTTCCTTCAGCAAGTGCTGTTTATTGG
GCTTTTGGGGACATGCTTTTGAACAGATCCAATGCTTTAGCTTTGCTCCCAAGAACTAGA
TTTAGAGATATTGCTGTTGTACTCATGCTCATTCACCAGTTCATAACGTTCGGATTCGCG
TGCACGCCTTTATACTTTGTCTGGGAGAAATTTATCGGCGTGCACAATACGAAAAGCTTG
TTCAAGCGTGCTATGGCAAGGTTGCCAGTGGTTATTCCGATTTGGTTTTTGGCAATTATT
TTCCCCTTTTTTGGGCCTATAAACTCGACCGTTGGATCACTTCTAGTTAGCTTCACGGTG
TACATTATTCCGGCCATGGCACATATGATCACTTTCGCATCCGCGTCAGCCAGAGAGAAT
GCTGTGGAAAGGCCTCCAAAATTTCTTGGAGGATGGGCTGGACTTTACTCAATGAATATT
TTCGTTGTGGTATGGGTTTTTATTGTTGGATTTGGATTTGGAGGGTGGGCCAGCATGGTC
AACTTCATCCACCAAATTGACACATTTGGACTATTCACAAAGTGCTATCAGTGCCCAAAA
CATAAT------------------------------------------------------
------------------------------------
>gnl_Theca_v1.1_Thecc1EG021727t1
------ATGTTGCCTCCGAAGCAAGCAGAAGAAGCAATAGTCTCCAACTTCAGCGAGACG
---GAGCAT---GAA------------ACCAGAGAAGAA---------GAGAAA---GAA
GATGAACAACACTCAATGTTCAGCGTCAAGAGCTTCCTCTGGCATGGTGGCTCTGCCTGG
GATGCCTGGTTCAGCTGCGCTTCCAATCAAGTGGCGCAAGTGCTGTTGACACTGCCCTAT
TCCTTCTCTCAATTGGGTATGCTGTCAGGAATTCTGCTTCAGGTATTCTATGGACTGCTG
GGAAGTTGGACTGCATATCTCATCAGTGTGCTCTATATAGAGTACAGAAGCAGGAAGGAG
AAGGAGAACGTCAGCTTCAAGAACCATGTCATCCAGTGGTTTGAAGTGCTTGATGGTCTG
CTGGGTCCGTACTGGAAGGCAGTTGGACTTGCCTTCAACTGTACTTTCCTCTTATTCGGA
TCTGTCATACAACTTATAGCTTGTGCAAGTAATATTTACTACATCAATGACAAATTAGAC
AAGAGGACATGGACCTATATTTTTGGAGCTTGCTGCGCAACCACAGTTTTCATACCCTCC
TTTCACAACTACCGTATTTGGTCTTTTCTAGGCCTTGGGATGACCACCTATACGGCCTGG
TACTTGGCCATAGCCTCCCTTGTTCACGGCCAGGTTGACGGCGTGACCCACTCCGGTCCA
ACAAAGCTAGTGCTCTACTTCACCGGAGCCACCAACATTCTCTACACCTTTGGCGGACAT
GCTGTGACTGTGGAAATCATGCATGCAATGTGGAAGCCTCAGAAATTCAAGTACATCTAC
TTGTTGGCCACATTATACGTTTTTACTCTAACCCTTCCATCTGCTTCCGCCGTCTACTGG
GCATTCGGGGACCAGCTCCTCAACCATTCCAATGCCTTCTCTCTCCTCCCCAAGAACCGC
TTCCGTGACGCCGCCGTCATCTTAATGCTTATTCACCAGTTTATCACATTTGGGTTTGCT
TGTACTCCGCTGTACTTCGTGTGGGAGAAGGTGATAGGGATGCATGACACAAGAAGCATT
TGTTTGAGGGCACTGGCAAGGCTGCCAGTGGTGATTCCAATCTGGTTCCTGGCCATCATC
TTCCCATTCTTTGGGCCCATAAACTCTGCAGTTGGTGCTCTTTTGGTTAGCTTCACCGTC
TACATCATCCCAGCTTTAGCCCATATGCTCACCTACAGAAAAGCCTCTGCTCGACAGAAT
GCTGCAGAAAAGCCTCCATTCTTCATGCCAAGCTGGACTGCAATGTATGTATTCAACGCC
TTCGTTGTGGTGTGGGTTCTGGTGGTCGGGTTTGGGTTCGGTGGATGGGCTAGCATGACC
AACTTCATCAGGCAAATTGACACCTTCGGGTTGTTTGCCAAGTGCTATCAGTGCAAGCCT
CCGACACCAGTACCA---------------GGAGCAGCTGCA---------------CAG
CACCAC------------------------------
>gnl_Theca_v1.1_Thecc1EG042567t2
------ATGTCAGGACAGAAACAGGCTGAGGAAGCAATTGTTCCAAGCCTTAATGAGGCT
TCTGAACAT---GAA------------GAGAAAGAGGAA------------------GAG
AAGGGAGATCATTCCATCTTCAGTGTTAAGAGCCTTCTTTGGCATGGTGGTTCTGTTTAT
GATGCCTGGTTTAGCTGTGCTTCAAATCAGGTGGCTCAAGTTCTGTTAACACTACCATAT
TCTTTCTCTCAAATGGGAATGCTTTCGGGGATTATTCTGCAGATTTTTTATGGCTTTCTT
GGAAGCTGGACTGCTTATCTCATCAGTGTTCTGTATATTGAGTACCGAAGCAGAAAGGAG
AAAGAGAATGTCAGCTTCAAGAACCATGTCATACAGTGGTTTGAAGTGCTAGATGGTCTC
TTGGGACCTTACTGGAAAGCTGTTGGATTGGCTTTTAACTGCACTTTTCTGCTCTTTGGA
TCTGTCATTCAGCTTATAGCCTGTGCCAGCAACATATATTACATAAATGACAAGTTAGAC
AAGAGGACATGGACTTATATCTTTGGAGCTTGCTGTGCTACCACAGTCTTCATCCCCTCA
TTTCACAACTATAGAATGTGGTCTTTTCTGGGGCTCGGCATGACCACCTACACTGCTTGG
TATCTGACCATAGCAGCCCTTGTCCATGGCCAGGTGGAGGGTGTAACTCACCAAGGTCCA
ACTAAGTTGGTTTTGTACTTCACTGGCGCCACCAATATCCTCTATACTTTCGGCGGACAT
GCTGTCACTGTTGAAATTATGCATGCGATGTGGAAGCCTCAGAAATTCAAGTGCATATAC
CTATTGGCCACTCTCTATGTTTTCACGCTAACCATCCCATCTGCTGCTGCTGTCTATTGG
GCTTTCGGTGATCAACTCCTTAACCATTCCAATGCCTTTTCACTCCTTCCACACTCTGGA
TGGCGTGATGCAGCAGTTGTGCTAATGTTAATTCACCAGTTTATTACATTTGGGTTTGCT
TGTACGCCATTGTACTTTGTGTGGGAGAAAGTGGTGGGGATGCATGATACAAAGAGCATA
TGTTTGAGGGCAGTATGCCGCTTACCTGTGGTGATACCTATCTGGTTCTTGGCTATCATA
TTTCCTTTCTTTGGTCCCATTAACTCGGCTGTAGGATCTCTTCTGGTCAGCTTCACTGTC
TACATCATCCCTGCCTTGGCTCATATGCTCACTTATAAATCAGCCTCCGCCCGACAGAAT
GCAGCAGAGAAGCCTCCTTTCTTCCTCCCAAGCTGGACAGCAGTGTATGCAGTGAACACA
TTCATTGTGGCATGGGTCTTCGTAGTTGGCTTTGGATTGGGAGGTTGGGCTAGTATGACA
AACTTCATCAAGCAAGTCGATACATTCGGGCTCTTTGCCAAGTGCTACCAATGCCCACCC
TCACCATCATCAAAG---------------------------------------------
CATCAC------------------------------
>gnl_Theca_v1.1_Thecc1EG035054t1
------ATGGCATCTGAGAAG---GTTGAAACTATCGTAGCTGGAAACTATGTAGAAATG
---GAAAGAGATGAA------------GGGGAT---------------------------
---TCCAGTTCTGCAAAGAGCAAATTTTCAAAGTTGTTTTGGCACGGTGGCTCAGTCTAT
GATGCATGGTTCAGCTGTGCTTCTAACCAGGTTGCTCAAGTGCTACTCACACTGCCATAT
TCATTCTCACAACTGGGAATGTTATCTGGGATTCTATTTCAATTATTCTATGGCCTGATG
GGAAGCTGGACAGCATACCTTATAAGTGTACTTTATGTTGAGTACAGAACAAGGAAGGAA
AGAGAGAAGGTTGATTTCAGGAATCATGTAATTCAGTGGTTTGAAGTTCTTGATGGGTTG
TTGGGGAAACATTGGAGAAACGTAGGGCTTTTTTTCAACTGCACTTTCCTTCTGTTTGGA
TCTGTGATTCAGTTAATTGCCTGTGCAAGCAACATCTATTATATAAATGACAACCTTGAC
AAGAGAACTTGGACGTACATTTTTGGCGCCTGCTGTGCAACAACTGTGTTTATTCCTTCA
TTCCATAACTACAGAATTTGGTCATTTCTGGGCCTCATCATGACTTCTTACACTGCATGG
TACCTGACAATTGCTTCCCTTATCCATGGACAGATTGAGGGAGTGAAGCACTCAGGGCCA
ACCAAGATGGTTCTCTACTTCACAGGAGCCACCAACATTCTCTACACCTTTGGTGGACAT
GCTGTCACAGTGGAGATTATGCATGCGATGTGGAAGCCACAAAAGTTCAAGATGATATAC
TTGATAGCTACACTTTATGTGTTAACCCTAACTTTACCATCAGCTTCTGCTGTTTACTGG
GCTTTTGGTGACTTGCTTCTTACCCATGCCAATGCTTTATCATTGCTCCCAAGGACTGGA
TTCCGAGATACTGCTATTATTCTCATGCTCATTCATCAGTTTATTACATTTGGATTTGCC
TGCACTCCTCTATACTTTGTGTGGGAGAAATTCATTGGGGTTCATGAAACAAAGAGTTTG
TTCAAGAGGGCACTGGCTAGACTCCCGGTGGTGATCCCAATTTGGTTCCTGGCAATTATC
TTCCCTTTCTTTGGCCCTATCAATTCCACTGTTGGATCTCTCCTTGTCAGCTTCACCGTT
TACATAATTCCTTCATTAGCTCACATGATAACTTTTGCGCCTGCAGCCGCCCGAGAAAAT
GCAGTGGAGAGACCACCATCATTCCTAGGAGGCTGGGCTGGCATGTACTCCATGAATGCC
TTTGTAGTGGTATGGGTTTTGATTGTGGGATTCGGGTTTGGTGGATGGGCAAGCATGCTC
AATTTCATACAACAGATTGATACATTTGGCTTGTTCACCAAGTGCTATCAATGCCCCCCT
CACAAGGCT---------------------------------------------------
------------------------------------
>gnl_Theca_v1.1_Thecc1EG006657t1
------ATGGCAACTGATAAGGTGGTGGAGACTGTGATTGTTGGGAATTATGTGGAGATG
---GAAACT---GAA------------GGGAAG---------------------------
---CCTACGGGTATGAAAAGCAGGATTTCTAAGATCTTTTGGCATGGTGGTTCTGTTTAT
GATGCCTGGTTTAGCTGTGCATCTAATCAGGTGGCTCAAGTGTTGCTTACATTGCCATAC
TCATTTTCCCAGCTGGGGATGCTCTCTGGCATTCTCTTTCAGCTGTTCTATGGGTTGCTG
GGTAGCTGGACAGCTTATCTCATTAGCATACTCTATGTAGAATATAGAACAAGAAAAGAA
AGAGAAAAAGTTGATTTCAGGAACCATGTCATTCAGTGGTTTGAGGTTCTTGATGGACTC
CTTGGAAAACACTGGAGGAACGTGGGTTTGGCATTTAACTGCACTTTTCTTCTCTTTGGA
TCTGTCATTCAACTCATAGCTTGTGCAAGCAACATATATTACATAAATGATAATCTGGAC
AAGCGGACCTGGACTTACATCTTTGGGGCTTGTTGTGCCACCACAGTCTTTATTCCTTCA
TTCCACAATTACAGAATCTGGTCCTTTCTTGGCCTTGTCATGACCACCTACACTGCATGG
TATCTCACCATTGCCTCCCTCCTTCATGGCCAGGTAGAGGGAGTCCGGCATTCTGGTCCG
ACCAAGCTGGTGCTATACTTCACCGGGGCCACAAACATTCTCTACACATTTGGGGGACAT
GCTGTTACTGTGGAGATCATGCACGCAATGTGGAAGCCTCAGAAGTTCAAGGCTATATAC
CTGCTAGCCACACTGTATGTGCTGACACTGACACTTCCCTCGGCTGCTGCTGTTTATTGG
GCATTTGGAGACATGCTTCTCAATCACTCAAATGCTTTTTCTCTTCTCCCAAGAACTCCC
TTCAGAGACATGGCTGTCATTTTAATGCTTATCCACCAGTTCATAACATTTGGGTTTGCA
AGCACGCCACTGTATTTTGTATGGGAGAAAGCAATCGGGATGCATGAGTGCAAGAGCCTG
TGCAAGAGAGCAGCAGCAAGATTGCCAGTGGTCATTCCCATTTGGTTCTTGGCCATCATT
TTCCCATTCTTTGGACCCATCAACTCTACCGTAGGATCCCTCCTCGTTAGCTTCACTGTC
TACATCATTCCTGCACTGGCGCACATCTTCACCTTCAGATCAGCCACTGCCCGAGAGAAT
GCAGTGGAGCAACCACCGAAGTACTTCGGAAGATGGGTGGGGACGTACGTGATCAACATC
TTTGTAGTGGTTTGGGTGCTGATTGTTGGGTTTGGATTCGGTGGTTGGGCGAGCATGACA
AATTTCATTCACCAGATTGACACATTCGGGCTCTTCACAAAATGTTACCAATGCCCACCG
CCAGCACCACCTCACGGCCTCAACGCCACC---GCGGCT---GCTCCTCTACAC------
---CACCCT------TTCAACCACACTCGCAGCCCT
>gnl_Utrgi_v4.1_Scf00696.g20900.t1
------ATGTTGAGCGAGAAGCAAGCTGAAGAGGCTATTGTACCCAGCCTCAGCCAATCG
---GATAAC---GAC------------GGGGAAGCT------------------GCGGAC
GCGGAGGAGCAAAATGGTTTCAGTATTAGACACATACTCTGGCACGGCGGCTCATCTTGG
GATGCCTGGTTCAGCTGTGCTTCCAATCAAGTAGCTCAAGTTCTGTTAACCCTTCCATAC
TCATTTTCCCAACTGGGAATGCTTTCTGGGATCATATTCCAAGTGTTCTATGGATTGATG
GGCAGCTGGACAGCTTATTTAATCAGTGTTTTATATGTTGAATATCGAAGTAGAAGGGAA
AAGGAAGGTGTTAGCTTCAAAAACCATGTCATTCAGTGGTTCGAAGTTCTCGATGGATTA
TTAGGTCCCGTGGGGAAAGCTGTGGGCTTAGCATTTAACTGCACCTTTCTTCTCTTTGGC
TCCGTCATTCAACTCATTGCTTGTGCAAGTAACATATACTACATAAATGATCACTTGGAC
AAGAGGACTTGGACATACATATTTGGAGCATGTTGTGCAACTACTGTCTTCATTCCTTCT
TTCCATAACTACCGAATTTGGTCGTTTTTGGGACTTGGGATGACTACCTACACCGCCTGG
TATCTGACGATCGCGGCGTTGGTCCACGGCCAGTCGACCCATCTTCAG------------
---------------------------------------------TCTGCTAACCGCCCT
TCCCTGTACAGGGAAATCATGCACGCTATGTGGAAGCCGAGGAAGTTCAAGTACATTTAC
TTGTACGCAACGCTGTATGTTTTCACATTGACGATTCCCTCCGCGACTGCGATCCGCCTG
GCG---------CGACATTGCCGTGATCCTGATGCTCATTCACCAGTTCATCACATTCGG
GTTCGCCTGCACCCCATTGTACTTCGTATGGGAAAACGG---------------------
------------------------GAGAAGCATCTGCCTCAGAGCGCTGGC---------
------CAGGCTGCCGGTCGTGATTCCCATCTGGTTCCTGGCCATCATCTTCCCCTTCTT
CGGGCCGATCAACTCCGCCGTGGGGGCTCTCCTGGTCAGCTTCGTCTACATCATACCCGC
TATTGC------GCATATGCTCACGTACAGAACGCCCTCAGCTCGTCAGAACGCCGCGAA
GCCGCCGGCGTTCCTCCGGAGCTGGGC---------------------------------
---------------------------GATCTGGGTCCTGGTTGTCGGCTTCGCGTTCGG
AGGGTGGGCCACCAATTTCGTGAGACAGGATCAGTTCGGGCTGTTCGCCAAGTGTTACCA
CCCGCC------------------------GTCGCGGCACCGAGCCCAGATCGCGCCGTC
AACAACCGAAGG------------------------
>gnl_Utrgi_v4.1_Scf00500.g18673.t1
------ATGGCGGGCGAGAAGCAGGCTGAAGAGGCGATTGTACCCAGCCTGAACCAATTG
---GAAAAC---GACGTT------------GAA------------------------GCT
GCGGAGGAGGAAAATGGTTTCAGTATTAAACACGTACTCTGGCACGGCGGCTCCTCTTGG
GATGCCTGGTTCAGCTGCGCGTCCAATCAAGTAGCTCAAGTGCTGTTAACTCTTCCATAC
TCATTTTCCCAACTGGGAATACTTTCTGGGATCATATTCCAATTGTTTTATGGACTGATG
GGTAGTTGGACTGCGTATTTAATCAGCGTTTTATACATCGAGTATCGAAATAGAAAGGAG
AAAGAAGGCGCAAGCTTCAAAAACCATGTCATTCAGTGGTTTGAAGTTCTTGATGGATTA
CTTGGTCCCATGTGGAAAGCTCTGGGCTTGGCCTTTAACTGCACCTTCCTCCTCTTCGGC
TCTGTGATTCAGCTCATAGGCTGCGCAAGTAACATATACTACATCAATGATCACTTGGAC
AAGAGGACATGGACGTATATCTTCGGAGCTTGCTGTGCAACCACAGTCTTCATTCCTTCC
TTCCATAACTATCGAATTTGGTCGTTTTTGGGACTTGGGATGACCACCTACACCGCCTGG
TATCTGACGATCGCGGCGTTGGTTCATGGGCCGGTCGAAAATGTGCATCATTCC---GAA
TCGCAGTGGGTTGTTCGGTTTGCTGCTGCT---------------AACTGGAATTGGAAT
CATCTGTGCAGGGAAATCATGCACGCTATGTGGAAGCCAAGGAAATTCAAGTACATTTAC
TTGTACGCAACATTGTATGTTTTCACATTGACGATTCCCTCGGCGACCGCCGTGTACTGG
GCCTTCGGCGATCAGCTTCTTAACCACTCCAACGCGCTTTCGCTGCTTCCGAGATCCGGC
TCGCGCGACACGGCGGTGATCCTCATGCTCATTCATCAGTTCATCACCTTCGGGTTCGCC
TGCACTCCACTGTACTTCGTGTGGGAGAAGGTCATCGGGATGCACGAGACGAAGAGCGTA
TGCCTGAGAGCGCTGGTGAGGCTTCCCGTCGTGATCCCGATTTGGTTCATGGCGATCATT
TTCCCGTTCTTCGGCCCGATCAACTCCGCCGTGGGAGCTCTCCTGGTCAGCTTTACGGTC
TATATCATCCCCGCCCTCGCCCATATGCTCACCTACAGCAAACCCTCTGCTCGCCAGAAC
GCCGCCGAGAAGCCGCCGGCGTTCATTGGGAGCTGGGCGGCGATGTACGTGGTGAACGCC
TTCATCGCGATCTGGGTTCTGGTAGTTGGCTTCGGATTCGGAGGTTGGGCGAGCATCACC
AACTTCGCGAGGCAAGTCGACCAGTTTGGGCTGTTCGCAAAGTGTTACCAGTGCCCGCCG
TCGCCG------------------------------------------------------
---CACCGGCGC------------------------
>gnl_Utrgi_v4.1_Scf00021.g2910.t1
------ATGACGGCGAACAAGGCATCGCCGGGGGCGGAGGAGGGTCCCATCATCGATATA
---GAG---------------------GCCCCG---------------------------
---GCGTCCAACGCCAAATCTAAGATTTCTAAGTTTTTCTGGCACGGCGGCTCCGTCTAC
GACGCCTGGTTCAGCTGCGCCTCCAACCAGGTGGCTCAAGTTCTGCTAACTCTCCCGTAC
TCGTTCTCTCAGCTGGGAATGGCGTCGGGGATTGCATTTCAGATCTTCTACGGCGTCATG
GGTAGCTGGACGGCGTATCTAATTAGCGCTCTTTACGTCGAGTACAGAAGCAGAAAAGAA
AAGGAGAAAGTTGATTTCAGAAACCACGTCATTCAGTGGTTCGAAGTTCTTGATGGGCTT
CTCGGGAAACACTGGAGGAACCTTGGGTTGGCCTTCAACTGCACTTTTCTCCTCTTTGGG
TCCGTCATTCAGCTCATAGCCTGCGCGAGCAACATCTACTACATAAATGACCATTTGGAC
AAGAGAACATGGACTTACATCTTCGGAGCATGCTGTGCCACCACAGTCTTCATCCCCTCT
TTCCATAACTACAGAGTTTGGTCCTTCCTCGGCTTGCTCATGACAACCTACACAGCTTGG
TACCTCACCATTGCCTCTCTCCTCCACGGGCAGGTGGAGGGCGTGAAGCATTCCGGGCCA
ACGAAGCTCGTGCTCTACTTCACGGGGGCAACCAACATTCTCTACACTTTCGGAGGACAC
GCAGTTACCGTGGAGATCATGCACGCAATGTGGAAGCCTCGGAGGTTCAAAGCAATTTAC
CTTTTTGCCACTCTGTACGTCCTGACGCTCACTCTGCCTTCCGCTTCGGCTGTCTACTGG
GCTTTTGGGGACTTGCTGCTCAACCATTCCAACGCCTTTTCGCTTCTCCCCAAGTCGCCC
TTCAGGGACATGGCCGTCATTTTGATGCTCATCCACCAGTTCATCACATTTGGGTTCGCG
TGTACGCCCTTGTATTTTGTGTGGGAGAAGATGATCGGGATGCACGAATGCAAGAGTCTG
TGCAAGAGGGCGGCGGCGCGGCTGCCGGTGGTGGTGCCCGTCTGGTTCCTGGCTATCATA
TTCCCTTTCTTCGGCCCCATCAACTCCACCGTCGGTTCCCTCCTTGTCAGCTTCACCGTT
TACATCATTCCGGCCTTGGCCTACTCCTGCACCTTCCGATCACCATCCGCGCGTGAGAAT
GCGGTGGAGCAACCTCCGAGATTCTTAGGGAGGTGGGTCGGCGCGTACGTCATCAACTCA
TTCGTGGTGGTCTGGGTTTTTGTTGTCGGGTTCGGGTTCGGCGGCTGGGCGAGCATGACC
AACTTCGTTCACCAAATCGACACCTTTGGCCTTTTCACCAAGTGCTATCAGTGCCCGCCT
CCGCATCCTCCGCTGCCACAGAACCTCACT---------CCGCCGCCC---------TTT
CACCATCGT---------------------------
>gnl_Utrgi_v4.1_Scf00685.g20784.t1
------ATGATGAGTCAGAAACAAGCAGAGGAAGCTATTGTTCCCACCTTCAATGAAACC
---GATAAC---GAC---ACCGGTGCCGGAAAGGAT---------------------GAG
GAAATGGACGCCGGCGGTTTTAGCGTTAAGAGCTTCCTCTGGCACGGCGGCTCTGCCTGG
GATGCCTGGTTTAGCTGCGCTTCAAATCAAGTTGCGCAAGTTCTGCTAACGCTGCCTTAC
TCCTTCTCTCAACTGGGTATGCTCTCTGGGATCATATTTCAAATATTCTACGGCCTAATC
GGCAGCTGGACTGCGTATCTCATAAGCGTCCTCTACATCGAGTACCGAACCAGGAAGGAA
AAAGAAGGCGTCAGCTTCAAGAACCACGTTATTCAGTGGTTTGAAGTATTGGATGGATTA
CTGGGTCCTTACTGGAAAGCTGCGGGATTAGCATTCAACTGCACATTTCTCCTCTTCGGA
TCAGTCATCCAGCTTATAGCCTGCGCCAGTAACATCTACTACATCAACGATAATCTGGAC
AAGCGGACATGGACATACATCTTCGGAGCTTGCTGCGCGACGACGGTGTTCATTCCTTCG
TTCCATAACTACAGAATTTGGTCTTTCCTTGGCCTTGGAATGACCACTTATACTGCCTGG
TATCTCACCATCGGCGCCCTTGTTCATGGCCAGGTAGAAAACGTCCAACACACCGGCCCC
AGAACCCTTGTTCTTTACTTCACCGGCGCCACCAACATTCTCTACACCTTCGGTGGCCAT
GCCGTTACTGTGGAAATAATGCACGCAATGTGGAAGCCTCGGAAGTTCAAGTGCATATAC
TTGATTGCCACTGCGTATGTCTTCACGTTGACAATCCCGTCGGCCTCCGCCGTGTACTGG
GCCTTCGGCGACCAGCTTTTGACGCATTCCAACGCCTTGGCGCTTCTACCACGGACCGGT
TGGCGCGACGCCGCCGTCATTCTTATGCTCATCCATCAGTTCATCACATTCGGATTCGCT
TGCACGCCTCTGTATTTCGTGTGGGAGAAGGTGATCGGCGTCCACGACACCCGGAGCATC
TGTTTGCGGGCGGTGGCACGTCTCCCGGTCGTGATTCCGATTTGGTTCCTGGCCATCATC
TTCCCCTTCTTCGGCCCGATCAATTCCGCCGTGGGAGCCCTTCTCGTTAGCTTCACAGTC
TACATCATCCCATCAGTTGCCCACATGCTCACTTACCGCAAAGCCGTCGCTCGTCAGAAC
GCTGCCGAGAAGCCGCCCTTCTTCATGCCGAGCTGGGCTGCAATGTACGTGATAAACACG
TTCATCGTGATCTGGGTGTTCGTCGTAGGGTTCGGGTTCGGGGGGTGGGCGAGCGTGACG
AACTTCGTGAAGCAGATCGACACATTCGGGCTGTTCGCCAAATGCTACCAGTGTAAATCT
CCGCCT---------------------------------------------------CCT
CGCCAT------------------------------
>gnl_Utrgi_v4.1_Scf00001.g131.t1
------ATGGCTTCAGAAAGG---GTGGAGACTATAGTAGCGGGAAACTATGTGGAAATG
---GAAGGCAACGAG---GGAGCATCTGGCAAA---------------------------
---TCTGGGAATCTCAAAAGCAAACTGTCAAAGATTCTTTGGCATGGTGGCTCTGTATAT
GATGCATGGTTCAGCTGTGCTTCTAATCAGGTTGCTCAAGTGCTGCTCACACTTCCTTAT
TCTTTCTCTCAACTTGGGTTGGTTTCTGGGATTGTCTTTCAGCTGTTCTACGCGATGATG
GGCAGCTGGACTGCCTATCTTATCAGCGTTCTTTACATTGAGTACAGAACCAGGAAGGAG
AGAGAGAAGGTTGATTTCAGAAATCATGTCATTCAGTGGTTCGAAGTTCTAGATGGGCTT
CTGGGGAAGCACTGGAGAAACGTAGGCCTCTTCTTCAACTGCACTTTTCTTCTCTTCGGA
TCAGTGATTCAGCTCATTGCATGTGCAAGCAACATCTACTACATAAATGATAATCTTGAT
AAGAGAACTTGGACCTACATATTCGGGGCATGCTGTGCTACAACTGTGTTTATTCCTTCA
TTCCACAACTACAGGATCTGGTCATTCTTAGGCCTGACCATGACAACTTATACAGCATGG
TACCTCACCATTGCTTCTCTCATCCATGGCCAGGTTGAAGGGGTGAAGCACTCTGGACCC
ACGAAAGCTGTCCTCTATTTCACAGGGGCTACCAACATCCTTTACACCTTTGGTGGGCAT
GCTGTCACAGTGGAAGTAATGCATGCGATGTGGAAACCTCAGAAGTTCAAGCTAATCTAT
TTGATGGCCACGGTGTACGTGCTAACCATCACCCTCCCATCTGCCAGTGCCGTGTACTGG
GCCTTCGGGGATATGCTCCTCAACAGATCCAATGCATTGGCCCTGCTACCCAGAACCGGC
TTCCGGGACGCTGCTGTCATCCTCATGCTCATTCATCAATTCATAACTTTTGGATTCGCC
TGCACCCCTCTGTACATGGTGTGGGAGAAGCTGATCGGCGTGCATGGGACGAAGAGCTTG
TTCAAGCGCGCCTTGGCCAGACTCCCCGTGGTGATGCCTATATGGTTCCTGGCGATCATC
TTCCCCTTCTTCGGCCCAATCAACTCAACCGTGGGATCCCTCCTCGTCAGCTTCACTGTC
TACATTATTCCCGCTCTAGCACACATGGCCACCTTCGCCACGCCTTCTGCAAGAGAGAAC
GCAGTGGAGAGAGCTCCCAGGCTGCTGGGAGGATGGGCGGGGTTGTTCTCCATCAACATG
TTCGTAGTGGTGTGGGTTCTCATCGTTGGGTTCGGACTGGGAGGGTGGGCGAGCATGATC
AACTTCGTCCACCAGGTTCACACCTTCGGGCTCTTCACCAAGTGCTACCAGTGCCCCAAG
------------------------------------------------------------
------------------------------------
>gnl_Vitvi_Genoscope.12X_GSVIVT01008917001
------ATGGCTTCCGAGAAG---GTTGAGACCATTGTTGCCGGCAACTACTTGGAGATG
---GAAAGGGAAGAA------------GGCGAT---------------------------
---TCCAAGTCGACTAAGAGCAGATTATCGGCCTTGTTTTGGCACGGCGGCTCGGTCTAT
GATGCCTGGTTCAGCTGTGCTTCTAATCAGGTTGCCCAAGTGCTTCTCACACTGCCTTAC
TCGTTTTCACAACTGGGGATGTTATCTGGAATTCTCTTTCAACTGTTTTATGGGTTGATG
GGGAGTTGGACTGCTTATCTCATAAGCGTACTTTATGTTGAGTACAGAACTAGAAAGGAG
AGAGAAAAGGTTGATTTTAGAAATCATGTAATTCAGTGGTTTGAAGTCCTTGATGGGCTT
TTGGGGAAGCACTGGAGGAATGTAGGCCTACTTTTCAACTGCACTTTCCTTCTCTTTGGC
TCCGTGATACAGCTGATTGCCTGTGCAAGCAACATCTACTACATAAATGACAATTTCGAC
AAGAGAACTTGGACGTACATCTTCGGCGCCTGCTGTGCTACGACCGTTTTCATTCCTTCA
TTCCATAATTACAGAATTTGGTCATTCTTAGGCCTTATGATGACCACCTACACTTCTTGG
TATCTAACCATTGCTTCCTTTATCCATGGGCAGGTTGAGGGGGTGAAGCACTCTGGCCCA
ACCAAAATGGTTCTCTACTTCACTGGGGCTACCAACATTCTCTACACCTTTGGTGGTCAT
GCTGTCACAGTGGAGATAATGCATGCGATGTGGAAGCCCCAAAGGTTCAAGCTAATATAC
TTGACAGCAACTCTCTATGTGCTGACCCTAACACTGCCGTCAGCTTCCGCTGTTTATTGG
GCTTTTGGGGATATGCTCCTTAACCATTCCAATGCTTTCTCTTTGCTGCCAAGGTCTGGA
TACAGAGACACTGCTGTCATCCTCATGCTCATTCATCAGTTCATAACATTCGGATTTGCA
TGCACTCCTCTGTACTTTGTTTGGGAAAAGTTCGTCGGTGTGCACGACACAAAGAGTGTG
TGCAAGCGAGCCCTAGCCCGACTACCCGTGGTGATCCCCATATGGTTCCTGGCCATCATT
TTCCCTTTCTTCGGTCCCATCAACTCCACAGTTGGATCACTTCTTGTCAGCTTCACCGTC
TACATAATCCCAGCCTTAGCTCACATGATAACATTTTCTTCGCCATCTTCTAGAGAGAAT
GCAGTGGAGAGACCACCGTCATTCTTAGGAGGTTGGGCCGGCGTATACTCAATGAACGCC
TTTGTGGTGGGATGGATTTTGGTGGTGGGATTCGGGTTTGGAGGGTGGGCAAGCATGCTC
AACTTCATTCAACAAATTAATACATTTGGACTCTTCACAAAATGCTACCAGTGCCCT---
CGCAAGGCT---------------------------------------------------
------------------------------------
>gnl_Vitvi_Genoscope.12X_GSVIVT01024054001
------ATGGCTTCTGATAAGGTGGTGGAGACAGTGATGGTGGGGAATTATGTGGAGATG
---GAGACT---GAA------------GGCAAG---------------------------
---CCCCAGGATGTGAAGACAAGGCTGTCCAAGTTCTTCTGGCATGGTGGCTCTGTGTAT
GATGCCTGGTTTAGCTGTGCTTCAAACCAGGTGGCTCAGGTTCTGCTGACTTTGCCATAC
TCATTTTCCCAGCTGGGGATGCTGTCTGGGATTCTATTCCAGCTGTTCTATGGCTTGATG
GGAAGCTGGACAGCCTATCTCATCAGCATCCTCTATGTGGAATACAGAACCAGAAAGGAA
AGAGAGAAAGCTGATTTCAGAAACCATGTCATTCAGTGGTTTGAAGTTCTTGATGGGCTG
CTTGGCAAACACTGGAGGAACGTGGGGTTGGCTTTCAACTGCACTTTTCTTCTGTTTGGA
TCCGTGATTCAACTCATAGCTTGTGCCAGCAACATATATTACATAAATGATAATCTGGAC
AAGAGGACATGGACTTACATCTTCGGAGCCTGCTGTGCCACCACAGTCTTTATTCCTTCA
TTCCACAACTACAGAATCTGGTCCTTCTTGGGCTTGATCATGACCACTTACACTGCCTGG
TACCTCACTGTTGCATCCCTCCTCCATGGCCAGATGGAAGGAGTGAAACACTCAGGTCCA
TCCAAGCTGGTGCTATACTTCACAGGGGCTACAAACATTCTCTACACATTCGGGGGACAT
GCTGTGACTGTAGAGATAATGCATGCAATGTGGAAACCACAGAAATTCAAGGCCATATAC
CTGCTGGCTACCGTGTATGTGCTGACACTGACACTTCCGTCCGCGGCAGCAGTCTATTGG
GCATTTGGTGATGCACTTCTCAGTCACTCCAACGCCTTTGCCCTCCTTCCCAGATCACAC
TTCAGGGACATGGCTGTCCATGTTGTGGTGTTGCTGCAGTTCATCACCTTTGGATTCGCA
TGCACACCTCTGTACTTCGTGTGGGAGAAAGCGATAGGGATGCACGAGTGCAAGAGCCTT
TGCAAGCGTGCGGCGGCGAGATTGCCTGTGGTCGTCCCCATCTGGTTTCTTGCCATCATC
TTCCCTTTCTTTGGGCCCATCAACTCCACCGTCGGATCTCTCCTTGTGAGTTTCACTGTC
TATATCATCCCCGCTCTGGCCCACATCTTCACCTTCAAATCAGCGGCTGCCCGTGAGAAC
GCAGTGGAGCAACCACCAAAGTACTTGGGAAGATGGGCTGGTGCCTATACAATCAACATC
TTTGTGGTGGTTTGGGTGTTTGTGGTTGGTTTTGGGTTTGGTGGGTGGGCCAGTATGATC
AATTTTGTACACCAGATTGACACTTTTGGGCTCTTCACCAAGTGTTACCAGTGCCCACCA
TCATCACCACCGCAACACCCTAACACCACCGTCTCTCCACCGCCTCCTCTCCAC------
---CATCTC------CACCACCAC------------
>gnl_Vitvi_Genoscope.12X_GSVIVT01032855001
------ATGCTACCTCAGAGACAAGCTGAAGAAGTCATGGTCTCCGGCCTCAACGAGACA
---GAGGGT---GAT------------GAGAGAGAGGAA------------------GAC
AAGGGAGACGAGAGCCAGCTCAGCCTCAAAACCCTTCTCTGGCATGGTGGGTCTGTTTAC
GATGCCTGGTTCAGCTGTGCGTCAAACCAGGTTGCCCAGGTTCTGTTAACGTTGCCATAC
TCCTTCTCTCAATTGGGTATGCTCTCAGGAGTCATTTTTCAGATCTTCTATGGCATTCTC
GGAAGCTGGACTGCCTATCTCATCAGTGTTCTTTACATTGAGTACCGCAGCAGGAAGGAG
AAAGAGAACGTCAGCTTCAAGAATCATGTCATTCAGTGGTTTGAAGTGCTGGATGGTTTG
TTGGGTCCCTACTGGAAAGCAATGGGATTGGCCTTCAACTGTACTTTCCTCCTTTTTGGA
TCCGTCATACAGCTGATTGCTTGTGCAAGCAATATATACTACATAAATGATCGACTGGAC
AAGAGGACATGGACCTACATCTTCGGAGCTTGCTGTGCCACAACTGTCTTCATTCCTTCA
TTCCACAACTACAGGCTTTGGTCTTTTCTTGGTCTTGGTATGACCACTTACACTGCCTGG
TATTTGACCATTGCAGCCCTGGTTCAAGGCCAGGTTGAAAATGTGAAGCACACAGGCCCT
ACTAAGCTGGTCCTGTATTTCACTGGGGCCACCAACATCCTCTACACTTTCGGCGGACAC
GCCGTCACTGTGGAAATCATGCATGCAATGTGGAAGCCTCAAAAATTCAAGTACATATAC
CTTGTTGCCACCCTATATGTATTCACCCTAACAATTCCATCGGCTGTTGCGGTATACTGG
GCCTTTGGGGACCAACTCCTCGACCATTCCAATGCCTTTTCGCTCCTTCCCCAAACTGGA
TTCCGTGATGCTGCTGTGATCCTAATGCTCATCCACCAGTTCATTACATTTGGATTTGCT
TGTACACCCCTGTATTTTGTGTGGGAGAAGGTGGTGGGGGTGCATGATACAAAGAGCATA
TGTTTAAGGGCACTCGCTCGGCTGCCAGTGGTCATACCGATATGGTTCTTGGCCATCATA
TTTCCTTTCTTTGGGCCCATTAATTCAGCTGTGGGGGCTCTTTTGGTCAGCTTCACCGTC
TACATCATCCCAGCTCTTGCCCATATGCTCACTTACAGAAAGGCCTCAGCCAGAAAGAAT
GCAGCAGAGAAGCCCCCATTCTTCCTCCCAAGCTGGTCAGGAATGTATATGGTAAATGCA
TTTGTAGTCATCTGGGTCTTCATAGTTGGCTTCGGCTTTGGAGGGTGGGCTAGCATGAAC
AACTTCATCAAACAAGTCGATACTTTTGGGCTCTTTGCCAAGTGCTACCAGTGCCAACCC
TCATCACCCCATCGT---------------------------------------------
------------------------------------
>gnl_Vitvi_Genoscope.12X_GSVIVT01033986001
------ATGTTGCCTCAGAAGCAAGCAGAAGAAGCAATTGTCTCGAACATCAGCGAGGCA
---GACCAT---GAG------------GGGAAGGAGGAT------------------AAG
GAAGAAGATGAGTCGTTTTTTAGCATCAAGAACGCCCTCTGGCACGGTGGCTCCGCTTGG
GATGCCTGGTTCAGTTGCGCCTCGAATCAAGTGGCACAAGTTCTGTTGACACTGCCCTAC
TCCTTCTCTCAGCTGGGCATGCTATCAGGGATCATATTCCAGATATTCTATGGCCTCGTG
GGAAGCTGGACAGCCTACCTCATCAGTGTTCTCTACATAGAGTATCGAAGTCGGAAGGAG
AAAGAGAATGTTAGCTTCAAGAACCATGTCATACAGTGGTTTGAAGTGCTTGATGGGTTA
TTGGGTCCTTACTGGAAAGCAGTGGGTCTGGCCTTCAACTGTACTTTCCTCCTCTTTGGA
TCTGTCATTCAGCTGATAGCGTGTGCAAGTAACATATACTATATCAATGACAAATTGGAT
AAGAGGACATGGACTTACATATTTGGAGCTTGCTGTGCTACTACTGTGTTCATACCCTCC
TTTCACAACTACCGTATTTGGTCTTTTCTGGGTCTTGGCATGACCACCTACACAGCATGG
TACTTGGCCATCGCAGCTCTAATTCACGGACAGTCTGAAGGAGTGGCACACTCAGCTCCA
ACAAAGCTAGTGCTGTATTTTACTGGCGCCACCAACATCCTCTACACCTTTGGTGGACAT
GCTGTTACTGTGGAAATCATGCACGCCATGTGGAAACCCCAGAAATTCAAGTACATATAC
TTAATGGCCACACTCTACGTTTTCACTCTAACACTTCCCTCAGCTTCCGCCGTCTACTGG
GCTTTTGGGGACCAGCTTCTCAATCACTCTAACGCCTTCTCCCTCCTTCCCAAGACCCGC
TGGCGCGATGCGGCTGTTATCCTAATGCTCATTCACCAGTTTATTACATTTGGGTTCGCA
TGTACGCCACTGTACTTCGTGTGGGAGAAGGTGATAGGGATGCATGACACAAGGAGCATC
TGTTTAAGGGCACTGGCCAGACTCCCAGTTGTTATCCCGATATGGTTCTTGGCCATAATC
TTCCCCTTCTTTGGCCCTATTAACTCTGCCGTCGGGGCCCTTTTGGTTAGCTTCACTGTC
TACATCATCCCATCTCTGGCTCATATGCTCACTTACAGAAAGGCCTCTGCCCGTCAGAAT
GCTGCGGAGAAGCCCCCTTTCTTCCTTCCAAGCTGGACGGCAATGTATGTGGTCAACACC
TTTGTGGTGGTGTGGGTGCTAGTGGTTGGGTTTGGGTTCGGTGGTTGGGCCAGCATGACC
AACTTCGTCAGGCAAGTTGACACATTTGGACTCTTCGCCAAGTGCTATCAGTGCAAGCCT
CCCACGCCTCAGCAT---------------CCTTCTGCTCCC---------------CCG
CATCAC------------------------------
>Frave_07619-v2.0.a2-hybrid.t1
---ATGGAATCTTCAGACAAGGTGGTGGAGACTGTGATAGTAGGAAACTATGTAGAAATG
---GAGGCT---GAT------------GGGAAA---------------------------
---GGCAAGGATCTCAAGTCCAAGCTTTCCAAGTTCTTCTGGGATGGTGGCTCTACTTAT
GATGCTTGGTTCAGCTGTGCTTCTAATCAGGTGGCTCAAGTCCTGCTTACTCTGCCATAC
TCATTTTCACAGCTGGGAATGCTTTCAGGGATACTCTTCCAGCTCTTCTATGGCTTGTTG
GGTAGCTGGACTGCTTATCTCATTAGTGTGCTCTATGTTGAATACAGAACCAGAAAAGAA
AGAGAAAAAGTTGATTTCAGAAACCATGTCATTCAGTGGTTTGAAGTTCTTGATGGGCTG
CTTGGGAAGCACTGGAGGAACGTGGGGTTGGCATTCAACTGCACATTTCTTCTGTTTGGA
TCTGTAATTCAGCTCATTGCTTGTGCAAGCAACATATATTACATAAATGACAATATGGAC
AAGAGGACTTGGACTTACATCTTCGGAGCTTGTTGTGCCACCACCGTCTTTATTCCTTCT
TTTCACAACTACAGAATCTGGTCCTTTTTGGGACTAGTAATGACCACCTACACTGCTTGG
TACCTCACCATTGCTTCAATCCTCCATGGTCAGGTTGAGGGAGTGAAGCACTCTGGTCCA
ACTAAGCTGGTGCTATACTTCACAGGTGCCACAAACATTCTCTACACTTTTGGGGGACAT
GCTGTTACTGTAGAGATCATGCACGCAATGTGGAAGCCTCAGAAGTTCAAGGCCATATAT
TTACTGGCAACCATCTATGTGCTGACACTGACCCTTCCTTCTGCATCAGCTGTATACTGG
GCATTTGGAGACTTGCTTCTTAATCACTCCAATGCCTTTGCTCTCCTCCCCAAATCTCCC
TTCAGAGACATGGCAGTCATTTTAATGCTCATCCACCAGTTTATAACATTTGGGTTTGCA
TGCACACCACTATACTTTGTGTGGGAGAAAGCCATTGGCATGCATGATTGCAAGAGCTTA
TGCAAGAGAGCAGCAGCAAGATTGCCAGTGGTGATCCCCATTTGGTTCTTGGCCATCATC
TTCCCATTTTTTGGACCAATAAACTCCACAGTTGGATCACTTCTGGTTAGCTTCACAGTC
TACATCATCCCATCTTTGGCCCACATTTTCACCTACAGATCAGCTGCTGCTAGAGAGAAT
GCAGTGGAACGGCCACCGAGATTTCTAGGAGGGTGGATCGGGTCGTACACGATCAATGTG
TTTGTGGTGGTGTGGGTGTTCGTGGTTGGGTTTGGATTTGGTGGGTGGGCGAGCATTACA
AACTTTGTGCGCCAGATTGACACATTTGGGCTGTTCACAAAGTGTTACCAGTGTCCTCCT
CAAGCAGCACCAATGGTCTTCAACGCTACT---GCAGCTCCTCCTCCTCTCCAC------
---CACCCCCTC---CTCAACCACACTCACCACCCT
>Frave_11123-v2.0.a2-hybrid.t1
------ATGGCTTCCGAGAAG---GTCGAGACCATTATTGCCGGAAGCTACTTAGAGATG
---GAAAGGGAAGAT------------GGTGAT---------------------------
GCCAAGGCTTCTGCTAAGAGCAAGCTATCGACGTTTCTCTGGCACGGCGGCTCCGCCTAT
GATGCATGGTTTAGCTGTGCTTCTAACCAGGTTGCACAAGTGCTTTTGACACTGCCGTAC
TCATTTTCACAGCTGGGTTTGTTATCTGGGATTCTATTTCAGCTTTTCTATGGATTGATG
GGAAGCTGGACTGCTTACCTTATCAGTCTACTGTATATTGAGTACAGAACTAGAAAGGAA
AGAGAAAAGGCCGATTTCAGAAACCACGTCATTCAGTGGTTTGAAGTTCTTGATGGACTT
CTGGGAAAGCACTGGAGGAATTTAGGCCTCTTTTTCAACTGTACTTTTCTTCTGTTCGGA
TCTGTAATTCAGTTAATTGCTTGTGCAAGTAACATCTACTACATAAACGACAATCTTGAC
AAGAGAACTTGGACGTATATCTTTGGAGCTTGCTGTGCTACAACTGTCTTCATACCTTCA
TTTCATAATTACAGAATTTGGTCGTTCTTGGGTCTTATTATGACTACTTACACTGCATGG
TATCTAACCATTGCTTCCCTTATCCATGGACAGGTTGAAGGAGTGAAGCACTCAGGTCCA
ACCACGATGGTTCTCTACTTCACTGGAGCCACCAACATTCTCTACACTTTTGGTGGACAT
GCTGTTACAGTAGAGATTATGCATGCAATGTGGAAGCCACAGAAATTCAAGATGATATAC
TTGATGGCAACACTATATGTGCTGACCTTAACTTTACCATCAGCCTCTGCTGTGTACTGG
GCTTTTGGAGACGCCCTCTTGACTCATTCCAACGCTCTCGCTTTGCTTCCGAGGACCAGA
TTTAGAGACACTGCTGTTGTTCTCATGCTCATTCACCAGTTTATAACATTTGGGTTTGCT
TGCACTCCATTGTACTTTGTGTGGGAGAAGTTCTTGAGGATTCATGAGACCAAAAGCATG
TTGAAGAGGGCCATTGCTAGACTTCCAGTGGTGATCCCAATTTGGTTCCTTGCAATCATA
TTCCCATTCTTTGGCCCCATCAACTCAACTGTTGGATCTCTTCTTGTCAGCTTTACTGTC
TACATAATCCCTGCTTTAGCTCACATGGTCACTTTTGCTTCTCCACAGGCGAGAGAGAAT
GCTGTCGAGAGACCACCATCATTCTTAGGAGGGTGGCCAGGATCATACACCATGAACATC
TTTGTGGTGGTGTGGGTGGCAATAGTGGGATTTGGATTTGGAGGGTGGGCAAGCATGCTC
AACTTCATACACCAAGTTGATACATTTGGTCTATTCACTAAGTGCTACCAATGCCCACCT
CACAAAGCT---------------------------------------------------
------------------------------------
>Frave_18832-v1.0-hybrid.t1
------ATGTTGCCTCAGAAGCAAGCAGAGGAGGCAATAGTCTCCAACTCTAGCGATGGA
GCAGATCAT---GAA------------GCAAAGGAATTGGGAGCAGAAGAGAATAAAGAA
GATGAAAACTCCTCATTCTTTAACGTCAAGAACTTTCTCTGGCATGGTGGCTCTGTTTGG
GACGCCTGGTTCAGCTGTGCTTCCAACCAAGTGGCGCAAGTACTATTGACACTTCCATAC
TCATTCTCTCAGTTGGGACTCTTATCAGGCATCTTGCTTCAGCTGTTTTATGGAATCGTC
GGAAGCTGGACGGCTTACTTAATCAGTGTGCTCTATGTTGAGTACCGGAGCAGGAAGGAG
AGGGAGAATGTTAACTTCAAGAACCATGTGATCCAGTGGTTTGAAGTGCTTGATGGGTTA
CTTGGTCCTTATTGGAAAGCACTGGGGCTTGCCTTCAACTGTACTTTCCTTCTATTTGGA
TCTGTCATTCAGCTCATTGCTTGCGCAAGCAACATATATTACATCAATGACAATTTGGAC
AAGAGGACTTGGACATATATCTTTGGAGCTTGCTGTGCCACTACAGTGTTCATACCTTCT
TTCCATAACTATCGGATTTGGTCTTTCCTTGGACTTGGAATGACCACTTACACAGCCTGG
TACTTGACCATAGCAGCTGCTGTTCATGGACAGGTTGAAGGTGTGACACACTCTGCTCCC
CAAAAGATGGTGCTGTATTTCACCGGCGCCACCAATATACTATACACCTTTGGTGGCCAT
GCCGTTACAGTGGAAATCATGCATGCCATGTGGAAGCCTCAAAAATTCAAGTACATCTAC
TTGTATGCCACACTCTACGTTTTCACACTGACAATTCCTTCGGCTTCCATGGTTTACTGG
GCCTTCGGCGACGAGTTACTTAACCATTCCAACGCCTTCTCTCTCCTCCCCAAGAATGCC
TGGCGTGACGCAGCTGTCATCCTCATGCTCATTCACCAGTTTATCACTTTTGGGTTTGCT
TGCACACCACTGTACTTTGTGTGGGAGAAGGTGATTGGTATGCATGACACAAGAAGCATT
TGCTGGAGGGCACTGGCCAGGCTTCCAGTTGTGATCCCAATTTGGTTCTTGGCTATAATC
TTTCCGTTCTTCGGACCCATCAACTCTGCAGTTGGGGCTCTCCTGGTTAGCTTCACGGTC
TACATCATCCCATCTATGGCTCATATGCTCACATACAGAACAGCCTCTGCCAGACAGAAT
GCTGCAGAGAAGCCACCATTCTTTCTAAGGAGCTGGACAGCCATGTTTGTGATCAACTCC
CTCATAGTTGTGTGGGTTTTGGTAATCGGGTTCGGGTTCGGTGGATGGGCCAGCATGACC
AACTTCGTGAGGCAAGTGGACACATTTGGGCTGTTTGCAAAGTGCTATCAATGCAAGCCT
CCAACGCCAGTAGTA---------------GCACCAGCC------------------CCA
CATCGC------------------------------
>Frave_20938-v1.0-hybrid.t3
------ATGTTACCTCAGAAGCAAGCAGAGGAGGCCATAGTGAAC---------CAGAGC
ATCGATCAA---GAA------------GACAGAGACGAA---------GAAATCCCAGAT
CATGAGAAGCAAACTGGTTTCAGCCTCAGCAACTTTCTCTGGCATGGTGGCTCTGTTTAT
GATGCATGGTTCAGCTGTGCATCAAATCAAGTTGCTCAGGTTCTGCTGACATTGCCATAC
TCCTTCTCTCAACTTGGTATGCTCTCAGGCATCATATTTCAAGTGTTTTATGGCATTCTG
GGAAGCTGGACTGCTTATATCATTAGTATTCTCTATGTTGAGTACCGAAGCCGAAAGGAG
AAAGAAAATGTTAGCTTCAAGAACCATGTCATCCAGTGGTTTGAAGTGCTAGATGGTTTG
TTGGGTCCATCTTGGAAAGCAATCGGGTTGGCCTTCAACTGTACTTTTCTCCTCTGTGGA
TCTGTCATTCAGCTCATAGGCTGTGCAAGTAATATCTACTATATAAACGATCATCTGGAC
AAGAGGACTTGGACATACATATTTGGAGCTTGTTGTGCCACCACTGTGTTCATACCCTCA
TTCCACAACTACAGAATTTGGTCATTTCTTGGTCTCGGAATGACCACCTACACTGCTTGG
TATATGACCATTGCAGCTATCATTCATGGCCAGGTTGAGGGTGTCAAACACTCAGGACCA
GATAAGATGGTTTTGTACTTCACTGGCGCCACCAATATACTATACACTTTCGGCGGACAC
GCCGTCACTGTGGAGATCATGCATGCAATGTGGAAGCCTCAGAAGTTTAAGTACGTTTAT
CTGTATGCAACCCTCTATGTGTTCACCCTAACCCTTCCATCTGCTACTGCTGTCTACTGG
GCCTTTGGTGACCAACTCCTCACTCATTCGAATGCCTTCTCGCTCCTTCCCCGAAATGCT
TGGCGTGATGCAGGCGTCGTGCTGATGCTCATTCATCAGTTCATCACTTTTGGATTTGCC
TGTACGCCGTTGTATTTCGTATGGGAGAAAGTGATAGGAATGCATGACACAAGGAGCATT
TTTCTAAGGGCGTTTGCTAGGTTGCCGGTGGTGATTCCCATATGGTTCTTGGCCATCATA
TTTCCTTTCTTCGGTCCCATTAACTCCGCTGTTGGAGCTCTTTTGGTCAGCTTCACCGTC
TACATCATACCTGCTTCAGCTCATATGCTCACTTTCCGATCTGCCTCTGCTCGAAAGAAT
GCGGCAGAGAAGCTTCCCTTCTTCCTCCCTAGCTGGACTGGAATGTACGTGGTGAATGCA
TTTATAGTGGTGTGGGTGTTAATAGTCGGGTTTGGATTTGGAGGATGGGCTAGCATGACC
AACTTCATCAGGCAAGTCGACACTTTCGGGTTGTTTGCCAAGTGTTACCAGTGTCCACCG
CGAGTCGCAGCTGCT---------------CCACCGCCACAT---CCA---------TTG
CAACAC------------------------------
>Maldo_GDDH_01G1149100
TCAGCAATGGCAGCACAGAAGCAATCAGAGGAAGCCATA------ACCTTCAACCAGACT
GTTGACAGG---GAG---------------GAAGAAGAA---------GAACAC---GCA
GCAGATCATAACTCTGGTTTTAACGTCAGAAACTTCCTCTGGCATGGCGGATCCGTCTAC
GACGCCTGGTTCAGCTGTGCATCGAACCAGGTTGCTCAGGTTCTGCTGACTTTGCCCTAC
TCTTTCTCCCAACTGGGAATGCTCTCGGGAATCATATTCCAGGTCTTCTACGGAATCATG
GGGAGCTGGACCGCTTATCTGATCAGCATTCTCTACGTCGAATATCGAAGCCGAAAAGAA
AAGGAAAATGTCAGCTTCAAGAACCATGTCATCCAGTGGTTCGAAGTGTTGGATGGTTTG
CTGGGTCCTTACTGGAAAGCCGTTGGATTGGCCTTCAACTGCACTTTCCTCCTCTTTGGA
TCTGTCATCCAGCTTATTGGTTGTGCAAGCAACATATACTACATAAATGACCATCTGGAC
AAGAGGACATGGACCTACATATTTGGGGCATGTTGTGCCACCACAGTCTTCATCCCTTCC
TTCCACAACTACAGAATATGGTCCTTTTTAGGGCTTGGGATGACCACCTACACTGCCTGG
TACATGACCATTGCAGCCATTGTTCATGGCCAGGTTGAAGGTGTGAAACACTCAGGACCA
GATAAACTGGTTTTGTATTTCACCGGCGCCACCAACATTCTCTACACTTTCGGCGGACAC
GCCGTCACTGTGGAAATCATGCATGCAATGTGGAAGCCTCAGAAGTTTAAGTATGTCTAT
CTGTTTGCTACCCTTTATGTGTTCACTCTAACCCTTCCGTCTGCAACTGCTGTGTACTGG
GCGTTTGGCGACCAGCTCCTCACACACTCGAATGCCTTCTCGCTCCTTCCCCGGACTAAG
TGGCGCGATGCGGGTGTCACATTGATGCTCATTCACCAGTTCATCACATTCGGGTTTGCT
TGTACGCCATTGTATTTCGTGTGGGAGAAAGTAATTGGAATGCATGACACCAAGAGCATA
TGTTTGAGGGCAATTGCCAGGTTGCCTGTGGTGATACCTATTTGGTTCTTGGCCATCATA
TTTCCTTTCTTCGGTCCCATTAATTCAGCCGTTGGCGCTCTTTTGGTCAGCTTCACCGTC
TACATCATACCCGCCTTAGCTCATATGCTCACCTTCAAATCCGCCTCTGCTCGCCAGAAT
GCGGCAGAGAAGCTTCCGTTCTTCCTCCCGAGCTGGACAGGCATGTACGTGGTGAACGCA
TTCATCGTGGTGTGGGTTCTCGTAGTCGGGTTCGGGTTCGGAGGGTGGGCTAGCGTGACC
AACTTCATCAGGCAAGTTGACACTTTTGGGCTGTTTGCAAAGTGCTACCAGTGCCCTCCC
AAAGTCCCAGCCTCC---------------CTACCA---------CCA---------CCA
CATCAC------------------------------
>Maldo_GDDH_04G1149300
------ATGTTGGCTCAGAAGCAAGCAGAGGAAGCAATAGTCTCCAAT------------
---GACCAT---GAA------------GGAAAAGAAGAACATCTCCAAGAAAAC---GAT
GAGGAAAACACCTCCATGTTTAATGTTAAGAACTTCCTCTGGCATGGCGGCTCTGTCTGG
GACGCCTGGTTCAGCTGCGCTTCCAATCAAGTGGCACAAGTGCTTTTGACACTGCCCTAC
TCGTTCTCTCAGCTGGGGTTACTATCCGGAATCTTACTGCAAATTTTTTACGGAATCGTC
GGAAGTTGGACGGCTTATCTGATCAGTGTGCTCTACATGGAGTACAGAAGCCGGAAGGAG
AAAGAGAACGTTAACTTCAAGAACCACGTCATCCAGTGGTTTGAAGTTCTTGATGGGTTA
CTTGGCCCTTACTGGAAAGCCTTGGGGCTTGCTTTCAACTGCACTTTCCTCCTCTTTGGA
TCTGTCATCCAGCTTATTGCTTGTGCCAGTAACATATATTACATCAATGACAATTTGGAC
AAGAGGACCTGGACCTACATCTTCGGAGCTTGCTGTGCCACCACAGTTTTTATACCTTCT
TTCCATAACTATCGGATTTGGTCTTTTCTCGGACTTGGAATGACCACTTACACAGCCTGG
TATTTGACCATTGCAGCTGCTGTTCATGGCCAGGATGAAGGTGTGACACACACAGCTCCA
ACAAAGCTAGTGCTGTATTTCACCGGAGCCACCAACATACTATACACGTTCGGTGGGCAT
GCTGTTACTGTGGAAATTATGCATGCCATGTGGAAGCCACAGAAATTCAAGTACATTTAC
TTGTATGCCACATTGTACGTTTTCACACTAACAATTCCTTCTGCTACCTCTGTCTACTGG
GCTTTTGGTGACGAGCTTCTCAACCACTCCAACGCTTTCTCTCTCCTCCCCAAGAACGGC
TGGCGCGACGCCGCCGTCATACTCATGCTCATCCACCAGTTTATAACATTTGGGTTTGCA
TGTACACCATTGTACTTTGTGTGGGAGAAGGTGATTGGCATGCATGACACAAAGAGCATT
TGCTTGAGGGCACTTGCTAGGCTTCCGGTTGTGATCCCAATTTGGTTCTTGGCTATAATC
TTCCCCTTCTTTGGGCCCATCAACTCTGCCGTTGGGGCTCTCTTGGTTAGCTTCACTGTC
TATATCATCCCATCTCTAGCTCATATGCTCACCTACAGAAAAGCCTCTGCCAGACAGAAT
GCTGCAGAGAAGCCACCTTTCTTTTTGCGAAGCTGGACTGCCATGTACGTAATCAACTCC
TTCATAGTGGTGTGGGTTCTGGTGATTGGGTTCGGGTTCGGTGGCTGGGCCAGCATGACC
AACTTTGTGAGACAGGTCGACACATTTGGGCTGTTTGCCAAGTGCTATCAGTGCAAGCCT
CCAAAACCGCCACTA---------------GCAGCCGCAGCT---CCT---------CCC
CATCAC------------------------------
>Maldo_GDDH_05G1118600
---ATGGAGTCATCAGATAAGGTGGTGGAAACAGTGATAGTAGGAAATTATGTAGAAATG
---GAGGCA---GAT------------GGGAAG---------------------------
---GCCAAGAGCTTCAAGAGCAAGCTCTCCAAGTTCTTCTGGGATGGTGGGTCTGCTTAT
GATGCTTGGTTCAGCTGTGCTTCTAATCAGGTGGCTCAAGTTCTGCTTACTTTGCCGTAC
TCGTTCTCGCAGCTGGGAATGCTCTCTGGGATTCTCTTCCAGCTTTTCTATGGCTTGCTG
GGCAGCTGGACTGCTTACCTTATTAGCACACTCTATATTGAATACAGAACAAGAAAAGAA
AGAGAAAAGGTTGATTTCAGAAACCATGTCATCCAGTGGTTTGAAGTTCTTGATGGGCTG
CTTGGGAAACACTGGAGGAACGTGGGGTTGGCATTTAACTGCACATTTCTTCTGTTTGGA
TCTGTCATTCAGCTGATAGCTTGTGCAAGTAATATATATTACATAAATGATAATCTGGAC
AAGAGGACTTGGACTTACATCTTCGGAGCTTGCTGTGCCACCACTGTCTTTATCCCTTCA
TTTCACAACTACAGAGTTTGGTCATTTTTGGGCCTTGTTATGACCACTTACACTGCTTGG
TACCTTACCATTGCCTCCTTCCTCCATGGCCAGGTTGAGGGAGTGAAGCACTCTGGTCCG
ACTAAGGTGGTGCTATACTTCACTGGGGCCACAAACATTCTCTACACTTTTGGAGGACAT
GCTGTTACTGTGGAGATCATGCATGCGATGTGGAAACCTCAGAAGTTCAAGGCCATATAT
TTATTTGCTACCCTGTATGTGCTGACATTGACCCTTCCCTCTGCATCAGCAGTGTATTGG
GCATTTGGAGACTTGCTTCTTAACCACTCCAACGCTTTCTCTCTCCTCCCTAAATCTCCC
TTCAGAGACATGGCTGTCATTTTAATGCTCATCCACCAGTTTATAACATTTGGGTTTGCA
TGCACACCACTATACTTTGTGTGGGAGAAAGCCATAGGCATGCATGAATGTAAAAGCTTG
TGCAAGAGAGCAGCAGCAAGACTGCCTGTGGTGATCCCAATCTGGTTCTTGGCCATCATC
TTCCCATTCTTTGGACCTATCAACTCCACCGTTGGATCACTCCTAGTCAGCTTCACAGTC
TACATCATCCCAGCTCTGGCCCATATTTTCACTTACAGATCAGCTGCTGCAAGAGAGAAT
GCTGTGGAGAGTCCCCCAAGGTTCCTAGGAGGATGGATAGGATCATACACAATCAATGTG
TTTGTGGTGGTGTGGGTGTTTGTAGTTGGATTTGGATTCGGTGGGTGGGCGAGCATTACG
AACTTTGTACACCAGATCGACACATTTGGCCTCTTCACCAAGTGTTACCAATGCCCTCTG
CCGCCGCCGCCCACGATCTTCAACACAACC---TCAGCTCCTCCTCCTCTCCAC------
---CACCTTCTGCCTCGTAATCACTCCCATACCCCT
>Maldo_GDDH_07G1215900
TCAGAAATGTCAGCCCAGAAGCAATCAGAGGAAGCCATA------ACCTTCAACCAGACC
GACGGTAGA---GAG---------------GAAGAAGAA---------GAACAC---GCA
GCAGATAAGAACTCGGGTTTTAACCTCACAAGCTTCCTCTGGCATGGCGGCTCCGTCTAC
GACGCCTGGTTCAGCTGCGCATCGAACCAGGTTGCTCAGGTTCTGCTGACTCTGCCCTAC
TCCTTCTCCCAACTGGGAATGCTCTCGGGAATCATATTCCAGGTATTTTACGGAATCATG
GGGAGCTGGACTGCTTATCTGATCAGCATTCTCTACGTCGAATATCGAAGCCGAAAAGAA
AAGGAAAATGTCAGCTTCAAGAACCATGTCATCCAGTGGTTTGAAGTGTTGGATGGTTTG
CTGGGTCCTTACTGGAAAGCCATTGGATTGGCCTTCAACTGCACTTTCCTCCTCTTTGGA
TCTGTCATCCAACTTATAGGCTGTGCAAGCAACATATACTATATAAATGACCATCTGGAC
AAGAGGACATGGACCTACATATTTGGAGCATGCTGTGCCACCACAGTCTTCATCCCCTCC
TTTCACAACTACAGAATTTGGTCCTTTTTAGGGCTTGGAATGACCACCTACACTGCCTGG
TACATGACCATTGCAGCCATTGTTCATGGCCAGGTTGAGGGTGTGAAACACTCAGGACCA
GATAAACTGGTTTTGTATTTCACCGGCGCCACCAACATACTGTACACTTTCGGCGGCCAC
GCCGTTACTGTGGAAATCATGCATGCAATGTGGAAGCCTCAGAAGTTTAAGTATGTCTAT
CTCTTTGCTACCCTCTATGTATTCACTCTAACCCTTCCATCTGCAACTGCTGTGTACTGG
GCCTTTGGCGACCAACTCCTCACCCACTCGAACGCCTTCTCGCTCCTTCCCCGGAATAAG
TGGCGCGATGCGGGTGTCACATTGATGCTCATTCACCAGTTCATCACATTCGGGTTTGCT
TGTACGCCATTGTATTTCGTTTGGGAGAAAGTAATTGGAATGCATGACACCAAGAGCATA
TGTTTGAGGGCAATTGCCAGGTTGCCTGTGGTGATACCTATTTGGTTCTTGGCCATCATA
TTTCCTTTCTTTGGTCCCATTAATTCAGCCGTTGGCGCTCTTTTGGTCAGCTTCACCGTC
TACATCATACCCGCCTTAGCTCATATGCTCACCTTCAAATCCGCCGCTGCTCGCCAGAAT
GCAGCAGAGAAGCTTCCGTTCTTCCTCCCGAGCTGGACAGGCATGTACGTGGTGAACGCA
TTCATCGTGGTGTGGGTGCTCGTAGTCGGGTTCGGATTCGGAGGGTGGGCTAGCATGACC
AACTTCATCAGGCAAGTAGACACTTTTGGGTTGTTTGCAAAGTGCTACCAGTGCCCTCCC
AAAGTCTCAGCCTCC---------------CCA------------CCA---------CCG
CATCAC------------------------------
>Maldo_GDDH_08G1169200
------------------------------------------------------------
------------------------------------------------------------
------------------------------------------------------------
------------------------------------------------------------
------------------------------------------------------------
------------------------------------------------------------
------------------------------------------------------------
------------------------------------------------------------
------------------------------------TACTATATAAACGACAATCTCGAC
AAGAGAACTTGGACTTACATCTTTGGAGCTTGCTGTGCTACAACTGTCTTCATCCCCTCA
TTCCATAATTACAGAATTTGGTCATTTTTGGGCCTTATTATGACTACTTACACTGCTTGG
TATCTCACCATTGCTTCCCTTATCCATGGACAGGTTGAGGGAGTGAAGCACTCTGGTCCA
AGCACAATGGTTCTCTACTTCACTGGGGCTACTAACATTCTCTACACATTTGGTGGACAT
GCTGTTACAGTGGAGATTATGCATGCAATGTGGAAGCCACAGAAATTCAAGTTAATATAC
TTGATGGCAACACTGTATGTGCTGACCTTAACCCTACCATCTGCGTCTGCTGTGTACTGG
GCATTCGGGGACAATCTCTTGACTCATTCCAATGCCCTAGCCATGCTTCCAAAGACTAGA
TTTAGAGACACTGCAGTAGTCCTAATGCTCATTCATCAATTTATCACGTTTGGGTTTGCT
TGCACTCCTTTGTACTTTGTGTGGGAGAAATTCATTCAGATGCATGAGACCAAGAGCATG
GTGAAGAGGGCACTGGCAAGGCTCCCAGTGGTGATCCCGATATGGTTCCTTGCCATCATA
TTCCCGTTCTTTGGGCCCATCAACTCAACTGTTGGATCTCTTCTTGTCAGCTTTACTGTC
TACATAATTCCTGCTTTAGCTCACATGGTCACCTTTGCTTCTGCATCTGCTAGAGAGAAT
GCTGTGGAGAAACCACCATCATTCTTAGGAGGCTGGGCAGGATCATACACCATGAACATC
TTTGTGGTGGCATGGGTTTTGATAGTGGGATTTGGGTTTGGAGGATGGGCAAGCATGCTT
AACTTCATAAACCAAGTTAACACCTTTGGTCTATTCACAAAGTGCTACCAGTGCCCCCCT
CGCAAGGCT---------------------------------------------------
------------------------------------
>Maldo_GDDH_10G1121700
---ATGGAGTCATCGGATAAGGTGGTGGAAACAGTGATAGTAGGAAATTATGTAGAAATG
---GAGGCA---GAT------------GGGAAG---------------------------
---GCCAAGAGCTTCAAGAGCAAGCTCTCCAAGTTCTTATGGGATGGTGGGTCTGCTTAT
GATGCTTGGTTCAGCTGTGCTTCCAATCAGGTGGCTCAAGTTCTGCTTACTTTGCCGTAC
TCGTTCTCGCAGCTGGGAATGCTCTCTGGGATTCTCTTCCAGCTTTTCTATGGCTTGTTG
GGCAGTTGGACTGCTTACCTGATTAGCACACTCTATATTGAATACAGAACCAGAAAAGAA
AGAGAAAAAATTGATTTCAGAAACCATGTCATCCAGTGGTTTGAAGTTCTTGATGGACTG
CTTGGGAAACACTGGAGGAACGTGGGGTTGGCATTTAACTGCACATTTCTTCTATTTGGA
TCTGTCATTCAACTCATAGCTTGTGCAAGTAATATATATTACATAAATGATAATCTGGAC
AAGAGGACTTGGACTTACATCTTCGGAGCTTGCTGTGCCACCACTGTCTTTATCCCTTCA
TTTCACAACTACAGAGTTTGGTCATTTTTGGGCCTTGTTATGACCACTTACACTGCTTGG
TACCTCACCATTGCCTCCTTCCTCCATGGCCAGGTTGAGGGAGTGAAGCACTCTGGTCCG
ACTAAGCTGGTGCTATACTTCACCGGGGCCACAAACATTCTCTACACTTTCGGGGGACAT
GCTGTTACTGTGGAGATCATGCATGCTATGTGGAAACCTCAGAAGTTCAAGGCCATATAT
TTATTTGCTACCCTGTATGTGCTGACACTGACCCTTCCCTCTGCATCAGCAGTGTATTGG
GCATTTGGAGACTTGCTTCTTAACCACTCCAACGCTTTCTCTCTCCTCCCTAAATCTCCC
TTCAGAGACATGGCTGTCATTTTAATGCTCATCCACCAGTTTATAACATTTGGGTTTGCA
TGCACACCACTATACTTTGTGTGGGAGAAAGCCATTGGCATGCATGAATGCAAGAGCTTG
TGCAAGAGAGCAGCAGCAAGACTGCCTGTGGTGATCCCTATCTGGTTCTTGGCCATCATC
TTCCCATTCTTTGGACCAATCAATTCCACCGTTGGATCACTCCTAGTCAGCTTCACAGTC
TACATCATCCCATCCCTGGCCCACATTTTCACTTACAGATCAGCTGCTGCAAGAGAGAAT
GCAGTGGAGAGCCCACCGAGATTCCTAGGAGGATGGATAGGATCATACACAATCAATGTG
TTTGTGGTGGTGTGGGTGTTTGTGGTTGGGTTTGGATTCGGGGGTTGGGCGAGCATTACA
AACTTTGTGCACCAGATCGACACATTTGGCCTCTTCACCAAGTGTTACCAATGCCCTCCG
CCGCTGCCGCCCATGGTCTTTAACACAACT---TCCGCTCCTCCTCCTCTCCGC------
---CACCCTCTGCCTCGCAATCACTCCCTTACCCCT
>Maldo_GDDH_12G1162400
------ATGTTGGCTCAGAAGCAAGCAGAGGAAGCAATAGTCTCCAAT------------
---GACCAT---GAA------------GGAAAAGAAGATCATCCCCAAGAAAAC---GAT
GAGGAAAACACCTCCATGTTTAATGTCAAGAACTTCCTCTGGCATGGAGGCTCCGTTTGG
GACGCCTGGTTCAGCTGCGCTTCCAATCAAGTGGCGCAAGTGCTTTTGACACTGCCGTAT
TCGTTCTCCCAGCTGGGGTTTCTATCCGGCATCTTGCTGCAGCTATTCTACGGAATCCTC
GGAAGCTGGACGGCTTATCTGATCAGTGTGCTGTACATGGAATACAGAACCCGGAAGGGA
AAAGAGAACGTTAACTTCAAGAACCACGTTATTCAGTGGTTTGAAGTTCTTGATGGGTTG
CTTGGCCCCTACTGGAAAGCCGTGGGGCTTGCTTTCAACTGCACTTTCCTCCTCTTTGGA
TCTGTCATCCAGCTAATTGCTTGTGCAAGTAACATATATTACATAAATGACCATTTGGAC
AAGAGGACGTGGACCTACATCTTCGGAGCTTGCTGTGCCACCACAGTTTTCATACCTTCT
TTCCATAACTATCGGATTTGGTCTTTTCTCGGACTTGGAATGACCACTTACACGGCCTGG
TACTTGACCATTGCAGCTGTTGTCCATGGCCAGGTTGAAGGTGTGACACACACAGCTCCC
ACAAAGCTAGTGCTGTATTTCACCGGAGCCACCAACATACTATACACGTTCGGTGGCCAT
GCTGTTACTGTGGAAATTATGCATGCCATGTGGAAGCCACAGAAATTCAAGTCCATTTAC
TTGTATGCCACACTCTACGTTTTCACACTAACACTTCCTTCTGCTACCTCTGTCTACTGG
GCCTTTGGTGATGAGCTCCTTAACCATTCCAACGCCTTCTCTCTCCTCCCCAAAAACGGC
TGGCGTGACGCCGCCGTTATACTTATGCTCATCCACCAGTTTATAACATTTGGGTTTGCA
TGTACACCACTGTACTTTGTGTGGGAGAAGGTGATTGGCATGCATGACACAAAGAGCATT
TGCTTGAGGGCACTTGCTAGGCTTCCAGTTGTGATCCCAATTTGGTTCTTGGCTATAATC
TTCCCCTTCTTTGGGCCCATAAACTCTGCAGTTGGGGCTCTCTTGGTTAGCTTCACCGTC
TACATCATCCCATCTTTAGCTCATATGCTCACCTACAGAAAAGCTTCTGCCAGACAGAAT
GCTGCAGAGAAGCCACCTTTCTTTTTACGAAGCTGGACTGCCATGTACGTGATCAACTCC
TTCATGGTGGTGTGGGTTCTGGTGATTGGGTTCGGGTTCGGTGGCTGGGCCAGCGTGACC
AACTTTGTGAGACAAGTCGACACATTTGGGCTGTTTGCCAAGTGCTATCAGTGCCACCCT
CCAAAACCACCACTA---------------GCAGCCGCAGCT---CCT---------CCC
CATTAC------------------------------
>Maldo_GDDH_15G1355600
------ATGGCTTCCGAGAAG---GTTGAGACTGTTATAGCCGGAAACTACGTCGAAATG
---GAAAGGGAACAG------------AGTGAT---------------------------
GCCCAGACAAGTGCTAAGAGCAAGCTATCAACATTTCTTTGGCATGGTGGCTCAGCATAT
GATGCATGGTTTAGCTGCGCTTCTAACCAGGTTGCTCAAGTGCTTCTCACACTGCCATAC
TCATTTTCCCAACTGGGTTTGTTATCTGGAATACTATTTCAGCTTTTTTATGGATTGATG
GGAAGCTGGACTGCTTACCTCATCAGTTTACTATATGTCGAGTACAGAACTAGAAAGGAG
AGAGAAAAGGTGGATTTTAGGAACCATGTAATTCAGTGGTTTGAAGTTCTTGATGGGCTT
TTGGGAAAACATTGGAGGAATGTAGGCCTTTTTTTCAACTGCACTTTTCTTCTCTTTGGA
TCTGTAATTCAGTTAATTGCCTGTGCAAGTAACATCTACTACATAAACGACAATCTCGAC
AAGAGAACTTGGACTTACATCTTTGGAGCTTGCTGTGCTACAACTGTCTTCATCCCCTCA
TTCCATAATTACCGAATTTGGTCATTTTTGGGCCTTATTATGACTACTTACACTGCTTGG
TATCTCACCATTGCTTCCCTTATCCATGGGCAGGTTGAGGGAGTGAAGCACTCTGGTCCA
AGCACAATGGTTCTATACTTTACTGGGGCTACCAACATTCTCTACACATTTGGTGGACAT
GCTGTTACAGTGGAAATTATGCATGCAATGTGGAAGCCACAAAAGTTCAAGTTAATATAC
TTGATGGCAACACTGTATGTGCTGACCTTAACCCTACCATCTGCGTCTGCTGTGTACTGG
GCTTTCGGGGACAATCTCTTGACTCATTCCAATGCCCTAGCCATGCTTCCAAAGACTAGG
TTTAGAGACACTGCAGTAGTCCTAATGCTCATTCATCAGTTTATCACATTTGGATTTGCT
TGCACTCCTTTGTACTTTGTGTGGGAGAAATTCATTCAAATGCATGAGACCAAGAGCATG
GTGAAGAGGGCACTGGCGAGGCTCCCAGTGGTGATCCCGATATGGTTCCTTGCCATCATT
TTCCCATTCTTTGGGCCCATCAACTCAACTGTTGGATCTCTTCTTGTCAGCTTTACTGTC
TACATAATTCCTGCTTTAGCTCACATGGTCACCTTTGCTTCTGCATCTGCTAGAGAGAAT
GCTGTGGAGAAACCACCATCATTCTTAGGAGGCTGGGCAGGATCATACACCATGAACATC
TTTGTGGTGGTATGGGTTTTGATAGTGGGATTTGGGTTTGGAGGATGGGCAAGCATGCTC
AACTTCATAAACCAAGTTAACACATTTGGTCTATTCACAAAGTGCTACCAATGCCCCCCT
CACAAAGCT---------------------------------------------------
------------------------------------
>Maldo_Gala_01g013260
------ATGGCAGCACAGAAGCAATCAGAGGAAGCCATA------ACCTTCAACCAGACT
GTTGACAGG---GAG---------------GAAGAAGAA---------GAACAC---GCA
GCAGATCATAACTCTGGTTTTAACGTCAGAAACTTCCTCTGGCATGGCGGATCCGTCTAC
GACGCCTGGTTCAGCTGTGCATCGAACCAGGTTGCTCAGGTTCTGCTGACTTTGCCCTAC
TCTTTCTCCCAACTGGGAATGCTCTCGGGAATCATATTCCAGGTCTTCTACGGAATCATG
GGGAGCTGGACCGCTTATCTGATCAGCATTCTCTACGTCGAATATCGAAGCCGAAAAGAA
AAGGAAAATGTCAGCTTCAAGAACCATGTCATCCAGTGGTTCGAAGTGTTGGATGGTTTG
CTGGGTCCTTACTGGAAAGCCGTTGGATTGGCCTTCAACTGCACTTTCCTCCTCTTTGGA
TCTGTCATCCAGCTTATTGGTTGTGCAAGCAACATATACTACATAAATGACCATCTGGAC
AAGAGGACATGGACCTACATATTTGGGGCATGTTGTGCCACCACAGTCTTCATCCCTTCC
TTCCACAACTACAGAATATGGTCCTTTTTAGGGCTTGGGATGACCACCTACACTGCCTGG
TACATGACCATTGCAGCCATTGTTCATGGCCAGGTTGAAGGTGTGAAACACTCAGGACCA
GATAAACTGGTTTTGTATTTCACCGGCGCCACCAACATTCTCTACACTTTCGGCGGACAC
GCCGTCACTGTGGAAATCATGCATGCAATGTGGAAGCCTCAGAAGTTTAAGTATGTCTAT
CTGTTTGCTACCCTTTATGTGTTCACTCTAACCCTTCCGTCTGCAACTGCTGTGTACTGG
GCGTTTGGCGACCAGCTCCTCACACACTCGAATGCCTTCTCGCTCCTTCCCCGGACTAAG
TGGCGCGATGCGGGTGTCACATTGATGCTCATTCACCAGTTCATCACATTCGGGTTTGCT
TGTACGCCATTGTATTTCGTGTGGGAGAAAGTAATTGGAATGCATGACACCAAGAGCATA
TGTTTGAGGGCAATTGCCAGGTTGCCTGTGGTGATACCTATTTGGTTCTTGGCCATCATA
TTTCCTTTCTTCGGTCCCATTAATTCAGCCGTTGGCGCTCTTTTGGTCAGCTTCACCGTC
TACATCATACCCGCCTTAGCTCATATGCTCACCTTCAAATCCGCCTCTGCTCGCCAGAAT
GCGGCAGAGAAGCTTCCGTTCTTCCTCCCGAGCTGGACAGGCATGTACGTGGTGAACGCA
TTCATCGTGGTGTGGGTTCTCGTAGTCGGGTTCGGGTTCGGAGGGTGGGCTAGCGTGACC
AACTTCATCAGGCAAGTTGACACTTTTGGGCTGTTTGCAAAGTGCTACCAGTGCCCTCCC
AAAGTCCCAGCCTCC---------------CTACCA---------CCA---------CCA
CATCAC------------------------------
>Maldo_Gala_04g013280
------ATGTTGGCTCAGAAGCAAGCAGAGGAAGCAATAGTCTCCAAT------------
---GACCAT---GAA------------GGAAAAGAAGAACATCTCCAAGAAAAC---GAT
GAGGAAAACACCTCCATGTTTAATGTTAAGAACTTCCTCTGGCATGGCGGCTCTGTCTGG
GACGCCTGGTTCAGCTGCGCTTCCAATCAAGTGGCACAAGTGCTTTTGACACTGCCCTAC
TCGTTCTCTCAGCTGGGGTTACTATCCGGAATCTTACTGCAAATTTTTTACGGAATCGTC
GGAAGTTGGACGGCTTATCTGATCAGTGTGCTCTACATGGAGTACAGAAGCCGGAAGGAG
AAAGAGAACGTTAACTTCAAGAACCACGTCATCCAGTGGTTTGAAGTTCTTGATGGGTTA
CTTGGCCCTTACTGGAAAGCCTTGGGGCTTGCTTTCAACTGCACTTTCCTCCTCTTTGGA
TCTGTCATCCAGCTTATTGCTTGTGCCAGTAACATATATTACATCAATGACAATTTGGAC
AAGAGGACCTGGACCTACATCTTCGGAGCTTGCTGTGCCACCACAGTTTTTATACCTTCT
TTCCATAACTATCGGATTTGGTCTTTTCTCGGACTTGGAATGACCACTTACACAGCCTGG
TATTTGACCATTGCAGCTGCTGTTCATGGCCAGGATGAAGGTGTGACACACACAGCTCCA
ACAAAGCTAGTGCTGTATTTCACCGGAGCCACCAACATACTATACACGTTCGGTGGGCAT
GCTGTTACTGTGGAAATTATGCATGCCATGTGGAAGCCACAGAAATTCAAGTACATTTAC
TTGTATGCCACATTGTACGTTTTCACACTAACAATTCCTTCTGCTACCTCTGTCTACTGG
GCTTTTGGTGACGAGCTTCTCAACCACTCCAACGCTTTCTCTCTCCTCCCCAAGAACGGC
TGGCGCGACGCCGCCGTCATACTCATGCTCATCCACCAGTTTATAACATTTGGGTTTGCA
TGTACACCATTGTACTTTGTGTGGGAGAAGGTGATTGGCATGCATGACACAAAGAGCATT
TGCTTGAGGGCACTTGCTAGGCTTCCGGTTGTGATCCCAATTTGGTTCTTGGCTATAATC
TTCCCCTTCTTTGGGCCCATCAACTCTGCCGTTGGGGCTCTCTTGGTTAGCTTCACTGTC
TATATCATCCCATCTCTAGCTCATATGCTCACCTACAGAAAAGCCTCTGCCAGACAGAAT
GCTGCAGAGAAGCCACCTTTCTTTTTGCGAAGCTGGACTGCCATGTACGTAATCAACTCC
TTCATAGTGGTGTGGGTTCTGGTGATTGGGTTCGGGTTCGGTGGCTGGGCCAGCATGACC
AACTTTGTGAGACAGGTCGACACATTTGGGCTGTTTGCCAAGTGCTATCAGTGCAAGCCT
CCAAAACCGCCACTA---------------GCAGCCGCAGCT---CCT---------CCC
CATCAC------------------------------
>Maldo_Gala_05g011800
---ATGGAGTCATCAGATAAGGTGGTGGAAACAGTGATAGTAGGAAATTATGTAGAAATG
---GAGGCA---GAT------------GGGAAG---------------------------
---GCCAAGAGCTTCAAGAGCAAGCTCTCCAAGTTCTTCTGGGATGGTGGGTCTGCTTAT
GATGCTTGGTTCAGCTGTGCTTCTAATCAGGTGGCTCAAGTTCTGCTTACTTTGCCGTAC
TCGTTCTCGCAGCTGGGAATGCTCTCTGGGATTCTCTTCCAGCTTTTCTATGGCTTGCTG
GGCAGCTGGACTGCTTACCTTATTAGCACACTCTATATTGAATACAGAACAAGAAAAGAA
AGAGAAAAGGTTGATTTCAGAAACCATGTCATCCAGTGGTTTGAAGTTCTTGATGGGCTG
CTTGGGAAACACTGGAGGAACGTGGGGTTGGCATTTAACTGCACATTTCTTCTGTTTGGA
TCTGTCATTCAGCTGATAGCTTGTGCAAGTAATATATATTACATAAATGATAATCTGGAC
AAGAGGACTTGGACTTACATCTTCGGAGCTTGCTGTGCCACCACTGTCTTTATCCCTTCA
TTTCACAACTACAGAGTTTGGTCATTTTTGGGCCTTGTTATGACCACTTACACTGCTTGG
TACCTTACCATTGCCTCCTTCCTCCATGGCCAGGTTGAGGGAGTGAAGCACTCTGGTCCG
ACTAAGGTGGTGCTATACTTCACTGGGGCCACAAACATTCTCTACACTTTTGGAGGACAT
GCTGTTACTGTGGAGATCATGCATGCGATGTGGAAACCTCAGAAGTTCAAGGCCATATAT
TTATTTGCTACCCTGTATGTGCTGACATTGACCCTTCCCTCTGCATCAGCAGTGTATTGG
GCATTTGGAGACTTGCTTCTTAACCACTCCAACGCTTTCTCTCTCCTCCCTAAATCTCCC
TTCAGAGACATGGCT------------------------TTTATAACATTTGGGTTTGCA
TGCACACCACTATACTTTGTGTGGGAGAAAGCCATAGGCATGCATGAATGTAAAAGCTTG
TGCAAGAGAGCAGCAGCAAGACTGCCTGTGGTGATCCCAATCTGGTTCTTGGCCATCATC
TTCCCATTCTTTGGACCTATCAACTCCACCGTTGGATCACTCCTAGTCAGCTTCACAGTC
TACATCATCCCAGCTCTGGCCCATATTTTCACTTACAGATCAGCTGCTGCAAGAGAGAGT
TCAGAAGAGTCCCCCCCTAGGAGGATGGATAGGATCATACACAATCAATGTGTTGGTGTG
GGTGTTTGTAGTTGGATTTGGATTCGGTGGGTGGGC------------------------
------------------GAGCATTACGAACTTTGTACACCAGATCGACACATTTGGCCT
CTTCACCAAGTGTTACCAATGCCCTCTGCC---GCCGCCGCCCACGATCTTCAA------
---CACAACCTCAGCTCCTCCTCCTCTCCACCACCT
>Maldo_Gala_06g019790
------------------------------------------------------------
---GAGGAA---GAA---------------------------------------CACGCA
GCAGATGATAACTCTGGTTTTAACCTCAGAAGCTTCCTCTGGCATGGCAGATCCGTCTAC
GACGCTTGGTTCAGCTGCGCATCGAACCAGGTTGCTCAGGTC------------------
---------------------------------------------TTCTACGGAATCATG
GGGAGATGGACCGCTTATCTAATCAGCATTCTCTACGTCGAATATCGAAGCCGAAAAGAA
AAGGAAAATGTCAGCTTTAAGAACCATGTCATCCAGTGGTTCAAAGTGTTGGATGGTTTG
CTGGGTTCTTATTGGAAAGTCGTTGGATTGGCCTTCAACTGCACTTTCCTTCTCTTTGGA
TATGTCATCCAGCTTATTGGTTGTGCAAGTTTCAGGGGAGTGGTGCAATGGGCAGAGCCA
CGGCGTCGATGGCAGCTACTACATTGGGGAACTCAAGTA---------------------
---------------------------------------------------------TGG
------------------------------------------------CACCAAGCACGG
CCTCGG------------------------------------------------------
------------------------------------------------------------
------------------------------TTGCTACCATCT------------------
------------------------------------------------------------
------------------------------------CAG---------------------
------------------------------------------------------------
------------------------------------------------------------
------------------GTCAATTCTTCGGTTCCTGATCTCAACTGTGCACTCGAC---
TATACACTTGATTGCAGCAAAGTTAAGAGACAGAGAAAAGCATCAAGAGCCATTCAGAAT
GTGATAGAGACAAGA------------GAG------------------------AACGTG
ACCGCGAGGGTG---------------GGGACCGGG------------------------
---------AGAAGGATAAAGAGC---GGTCACGTCGAAGCAGGA------------GCC
------------------------------------------------------------
------------------------------------
>Maldo_Gala_07g018530
------ATGTCAGCCCAGAAGCAATCAGAGGAAGCCATA------ACCTTCAACCAGACC
GACGGTAGA---GAG---------------GAAGAAGAA---------GAACAC---GCA
GCAGATAAGAACTCGGGTTTTAACCTCACAAGCTTCCTCTGGCATGGCGGCTCCGTCTAC
GACGCCTGGTTCAGCTGCGCATCGAACCAGGTTGCTCAGGTTCTGCTGACTCTGCCCTAC
TCCTTCTCCCAACTGGGAATGCTCTCGGGAATCATATTCCAGGTATTTTACGGAATCATG
GGGAGCTGGACTGCTTATCTGATCAGCATTCTCTACGTCGAATATCGAAGCCGAAAAGAA
AAGGAAAATGTCAGCTTCAAGAACCATGTCATCCAGTGGTTTGAAGTGTTGGATGGTTTG
CTGGGTCCTTACTGGAAAGCCATTGGATTGGCCTTCAACTGCACTTTCCTCCTCTTTGGA
TCTGTCATCCAACTTATAGGCTGTGCAAGCAACATATACTATATAAATGACCATCTGGAC
AAGAGGACATGGACCTACATATTTGGAGCATGCTGTGCCACCACAGTCTTCATCCCCTCC
TTTCACAACTACAGAATTTGGTCCTTTTTAGGGCTTGGAATGACCACCTACACTGCCTGG
TACATGACCATTGCAGCCATTGTTCATGGCCAGGTTGAGGGTGTGAAACACTCAGGACCA
GATAAACTGGTTTTGTATTTCACCGGCGCCACCAACATACTGTACACTTTCGGCGGCCAC
GCCGTTACTGTGGAAATCATGCATGCAATGTGGAAGCCTCAGAAGTTTAAGTATGTCTAT
CTCTTTGCTACCCTCTATGTATTCACTCTAACCCTTCCATCTGCAACTGCTGTGTACTGG
GCCTTTGGCGACCAACTCCTCACCCACTCGAACGCCTTCTCGCTCCTTCCCCGGAATAAG
TGGCGCGATGCGGGTGTCACATTGATGCTCATTCACCAGTTCATCACATTCGGGTTTGCT
TGTACGCCATTGTATTTCGTTTGGGAGAAAGTAATTGGAATGCATGACACCAAGAGCATA
TGTTTGAGGGCAATTGCCAGGTTGCCTGTGGTGATACCTATTTGGTTCTTGGCCATCATA
TTTCCTTTCTTTGGTCCCATTAATTCAGCCGTTGGCGCTCTTTTGGTCAGCTTCACCGTC
TACATCATACCCGCCTTAGCTCATATGCTCACCTTCAAATCCGCCGCTGCTCGCCAGAAT
GCAGCAGAGAAGCTTCCGTTCTTCCTCCCGAGCTGGACAGGCATGTACGTGGTGAACGCA
TTCATCGTGGTGTGGGTGCTCGTAGTCGGGTTCGGATTCGGAGGGTGGGCTAGCATGACC
AACTTCATCAGGCAACATCTAGTTGAGCACTTAGTGAGCAAGTCGTTTTCTTCCAAGCCT
AATGTCGAGCGTCAC---------------CCTTGCCAAGGCATGCCGCTAAGGGTTGAG
CATCACTTGCTATCGTCTAATAGTGACCATAGGGTC
>Maldo_Gala_08g015210
------ATGGCTTCCGAGAAG---GTTGAGACTGTTATAGCCGGAAACTACGTCGAAATG
---GAAAGGGAAGAG------------AGTGAT---------------------------
GCCAAGACAACCGCCAAGAGCAAGCTATCATCATTTCTTTGGCATGGTGGCTCAGCATAT
GATGCATGGTTTAGCTGCGCTTCTAACCAGGTTGCTCAAGTGCTTCTCACACTGCCGTAT
TCGTTTTCCCAACTGGGTTTGCTATCTGGAATACTATTTCAGCTTTTTTATGGATTGATG
GGAAGCTGGACTGCTTACCTCATCAGTCTACTATATGTTGAGTACAGAACTCGAAAGGAG
AGAGAAAAGGTGGATTTTAGGAACCATGTAATTCAGTGGTTTGAAGTTCTTGATGGGCTC
TTGGGAAAACATTGGAGGAATGTAGGCCTCTTTTTTAACTGCACTTTTCTACTCTTTGGG
TCTGTAATTCAGTTAATTGCCTGTGCAAGTAACATCTACTATATAAACGACAATCTCGAC
AAGAGAACTTGGACTTACATCTTTGGAGCTTGCTGTGCTACAACTGTCTTCATCCCCTCA
TTCCATAATTACAGAATTTGGTCATTTTTGGGCCTTATTATGACTACTTACACTGCTTGG
TATCTCACCATTGCTTCCCTTATCCATGGACAGGTTGAGGGAGTGAAGCACTCTGGTCCA
AGCACAATGGTTCTCTACTTCACTGGGGCTACTAACATTCTCTACACATTTGGTGGACAT
GCTGTTACAGTGGAGATTATGCATGCAATGTGGAAGCCACAGAAATTCAAGTTAATATAC
TTGATGGCAACACTGTATGTGCTGACCTTAACCCTACCATCTGCGTCTGCTGTGTACTGG
GCATTCGGGGACAATCTCTTGACTCATTCCAATGCCCTAGCCATGCTTCCAAAGACTAGA
TTTAGAGACACTGCAGTAGTCCTAATGCTCATTCATCAATTTATCACGTTTGGGTTTGCT
TGCACTCCTTTGTACTTTGTGTGGGAGAAATTCATTCAGATGCATGAGACCAAGAGCATG
GTGAAGAGGGCACTGGCAAGGCTCCCAGTGGTGATCCCGATATGGTTCCTTGCCATCATA
TTCCCGTTCTTTGGGCCCATCAACTCAACTGTTGGATCTCTTCTTGTCAGCTTTACTGTC
TACATAATTCCTGCTTTAGCTCACATGGTCACCTTTGCTTCTGCATCTGCTAGAGAGAAT
GCTGTGGAGAAACCACCATCATTCTTAGGAGGCTGGGCAGGATCATACACCATGAACATC
TTTGTGGTGGCATGGGTTTTGATAGTGGGATTTGGGTTTGGAGGATGGGCAAGCATGCTT
AACTTCATAAACCAAGTTAACACCTTTGGTCTATTCACAAAGTGCTACCAGTGCCCCCCT
CGCAAGGCT---------------------------------------------------
------------------------------------
>Maldo_Gala_10g012080
---ATGGAGTCATCGGATAAGGTGGTGGAAACAGTGATAGTAGGAAATTATGTAGAAATG
---GAGGCA---GAT------------GGGAAG---------------------------
---GCCAAGAGCTTCAAGAGCAAGCTCTCCAAGTTCTTATGGGATGGTGGGTCTGCTTAT
GATGCTTGGTTCAGCTGTGCTTCCAATCAGGTGGCTCAAGTTCTGCTTACTTTGCCGTAC
TCGTTCTCGCAGCTGGGAATGCTCTCTGGGATTCTCTTCCAGCTTTTCTATGGCTTGTTG
GGCAGTTGGACTGCTTACCTGATTAGCACACTCTATATTGAATACAGAACCAGAAAAGAA
AGAGAAAAAATTGATTTCAGAAACCATGTCATCCAGTGGTTTGAAGTTCTTGATGGACTG
CTTGGGAAACACTGGAGGAACGTGGGGTTGGCATTTAACTGCACATTTCTTCTATTTGGA
TCTGTCATTCAACTCATAGCTTGTGCAAGTAATATATATTACATAAATGATAATCTGGAC
AAGAGGACTTGGACTTACATCTTCGGAGCTTGCTGTGCCACCACAGTCTTTATCCCTTCA
TTTCACAACTACAGAGTTTGGTCATTTTTGGGCCTTGTTATGACCACTTACACTGCTTGG
TACCTCACCATTGCCTCCTTCCTCCATGGCCAGGTTGAGGGAGTGAAGCACTCTGGTCCG
ACTAAGCTGGTGCTATACTTCACCGGGGCCACAAACATTCTCTACACTTTCGGGGGACAT
GCTGTTACTGTGGAGATCATGCATGCTATGTGGAAACCTCAGAAGTTCAAGGCCTTATAT
TTATTTGCTACCCTGTATGTGCTGACACTGACCCTTCCCTCTGCATCAGCAGTGTATTGG
GCATTTGGAGACTTGCTTCTTAACCACTCCAACGCTTTCTCTCTCCTCCCTAAATCTCCC
TTCAGAGACATGGCT------------------------TTTATAACATTTGGGTTTGCA
TGCACACCACTATACTTTGTGTGGGAGAAAGCCATTGGCATGCATGAATGCAAGAGCTTG
TGCAAGAGAGCAGCAGCAAGACTGCCTGTGGTGATCCCTATCTGGTTCTTGGCCATCATC
TTCCCATTCTTTGGACCAATCAATTCCACCGTTGGATCACTCCTAGTCAGCTTCACAGTC
TACATCATCCCATCCCTGGCCCACATTTTCACTTACAGATCAGCTGCTGCAAGAGAGAAT
GCAGTGGAGAGCCCACCGAGATTCCTAGGAGGATGGATAGGATCATACACAATCAATGTG
TTTGTGGTGGTGTGGGTGTTTGTGGTTGGGTTTGGATTCGGGGGTTGGGCGAGCATTACA
AACTTTGTGCACCAGATCGACACATTTGGCCTCTTCACCAAGTGTTACCAATGCCCTCCG
CCGCTGCCGCCCATGGTCTTTAACACAACT---TCCGCTCCTCCTCCTCTCCGC------
---CACCCTCTGCCTCGCAATCACTCCCTTACCCCT
>Maldo_Gala_12g015050
------ATGTTGGCTCAGAAGCAAGCAGAGGAAGCAATAGTCTCCAAT------------
---GACCAT---GAA------------GGAAAAGAAGATCATCCCCAAGAAAAC---GAT
GAGGAAAACACCTCCATGTTTAATGTCAAGAACTTCCTCTGGCATGGAGGCTCCGTTTGG
GACGCCTGGTTCAGCTGCGCTTCCAATCAAGTGGCGCAAGTGCTTTTGACACTGCCGTAT
TCGTTCTCCCAGCTGGGGTTTCTATCCGGCATCTTGCTGCAGCTATTCTACGGAATCCTC
GGAAGCTGGACGGCTTATCTGATCAGTGTGCTGTACATGGAATACAGAACCCGGAAGGGA
AAAGAGAACGTTAACTTCAAGAACCACGTTATTCAGTGGTTTGAAGTTCTTGATGGGTTG
CTTGGCCCCTACTGGAAAGCCGTGGGGCTTGCTTTCAACTGCACTTTCCTCCTCTTTGGA
TCTGTCATCCAGCTAATTGCTTGTGCAAGTAACATATATTACATAAATGACCATTTGGAC
AAGAGGACGTGGACCTACATCTTCGGAGCTTGCTGTGCCACCACAGTTTTCATACCTTCT
TTCCATAACTATCGGATTTGGTCTTTTCTCGGACTTGGAATGACCACTTACACGGCCTGG
TACTTGACCATTGCAGCTGTTGTCCATGGCCAGGTTGAAGGTGTGACACACACAGCTCCC
ACAAAGCTAGTGCTG---------------------------------------------
------------GAAATTATGCATGCCATGTGGAAGCCACAGAAATTCAAGTCCATTTAC
TTGTATGCCACACTCTACGTTTTCACACTAACACTTCCTTCTGCTACCTCTGTCTACTGG
GCCTTTGGTGATGAGCTCCTTAACCATTCCAACGCCTTCTCTCTCCTCCCCAAAAACGGC
TGGCGTGACGCCGCCGTTATACTTATGCTCATCCACCAGTTTATAACATTTGGGTTTGCA
TGTACACCACTGTACTTTGTGTGGGAGAAGGTGATTGGCATGCATGACACAAAGAGCATT
TGCTTGAGGGCACTTGCTAGGCTTCCAGTTGTGATCCCAATTTGGTTCTTGGCTATAATC
TTCCCCTTCTTTGGGCCCATAAACTCTGCAGTTGGGGCTCTCTTGGTTAGCTTCACCGTC
TACATCATCCCATCTTTAGCTCATATGCTCACCTACAGAAAAGCTTCTGCCAGACAGAAT
GCTGCAGAGAAGCCACCTTTCTTTTTACGAAGCTGGACTGCCATGTACGTGATCAACTCC
TTCATGGTGGTGTGGGTTCTGGTGATTGGGTTCGGGTTCGGTGGCTGGGCCAGCGTGACC
AACTTTGTGAGACAAGTCGACACATTTGGGCTGTTTGCCAAGTGCTATCAGTGCCACCCT
CCAAAACCACCACTA---------------GCAGCCGCAGCT---CCT---------CCC
CATTAC------------------------------
>Maldo_Gala_15g032030
------ATGGCTTCCGAGAAG---GTTGAGACTGTTATAGCCGGAAACTACGTCGAAATG
---GAAAGGGAACAG------------AGTGAT---------------------------
GCCCAGACAAGTGCTAAGAGCAAGCTATCAACATTTCTTTGGCATGGTGGCTCAGCATAT
GATGCATGGTTTAGCTGCGCTTCTAACCAGGTTGCTCAAGTGCTTCTCACACTGCCATAC
TCATTTTCCCAACTGGGTTTGTTATCTGGAATACTATTTCAGCTTTTTTATGGATTGATG
GGAAGCTGGACTGCTTACCTCATCAGTTTACTATATGTCGAGTACAGAACTAGAAAGGAG
AGAGAAAAGGTGGATTTTAGGAACCATGTAATTCAGTGGTTTGAAGTTCTTGATGGGCTT
TTGGGAAAACATTGGAGGAATGTAGGCCTTTTTTTCAACTGCACTTTTCTTCTCTTTGGA
TCTGTAATTCAGTTAATTGCCTGTGCAAGTAACATCTACTACATAAACGACAATCTCGAC
AAGAGAACTTGGACTTACATCTTTGGAGCTTGCTGTGCTACAACTGTCTTCATCCCCTCA
TTCCATAATTACCGAATTTGGTCATTTTTGGGCCTTATTATGACTACTTACACTGCTTGG
TATCTCACCATTGCTTCCCTTATCCATGGGCAGGTTGAGGGAGTGAAGCACTCTGGTCCA
AGCACAATGGTTCTATACTTTACTGGGGCTACCAACATTCTCTACACATTTGGTGGACAT
GCTGTTACAGTGGAAATTATGCATGCAATGTGGAAGCCACAAAAGTTCAAGTTAATATAC
TTGATGGCAACACTGTATGTGCTGACCTTAACCCTACCATCTGCGTCTGCTGTGTACTGG
GCTTTCGGGGACAATCTCTTGACTCATTCCAATGCCCTAGCCATGCTTCCAAAGACTAGG
TTTAGAGACACTGCAGTAGTCCTAATGCTCATTCATCAGTTTATCACATTTGGATTTGCT
TGCACTCCTTTGTACTTTGTGTGGGAGAAATTCATTCAAATGCATGAGACCAAGAGCATG
GTGAAGAGGGCACTGGCGAGGCTCCCAGTGGTGATCCCGATATGGTTCCTTGCCATCATT
TTCCCATTCTTTGGGCCCATCAACTCAACTGTTGGATCTCTTCTTGTCAGCTTTACTGTC
TACATAATTCCTGCTTTAGCTCACATGGTCACCTTTGCTTCTGCATCTGCTAGAGAGAAT
GCTGTGGAGAAACCACCATCATTCTTAGGAGGCTGGGCAGGATCATACACCATGAACATC
TTTGTGGTGGTATGGGTTTTGATAGTGGGATTTGGGTTTGGAGGATGGGCAAGCATGCTC
AACTTCATAAACCAAGTTAACACATTTGGTCTATTCACAAAGTGCTACCAATGCCCCCCT
CACAAAGCT---------------------------------------------------
------------------------------------
>Maldo_HF07163-RA
------------------------------------------------------------
------------------------------------------------------------
------------------------------------------------------------
---------------ATGGCTTCCGAGAAGGTTGCTCAAGTGCTTCTCACACTGCCGTAT
TCGTTTTCCCAACTGGGTTTGCTATCTGGAATACTATTTCAGCTTTTTTATGGATTGATG
GGAAGCTGGACTGCTTACCTCATCAGTCTACTATATGTTGAGTACAGAACTCGAAAGGAG
AGAGAAAAGGTGGATTTTAGGAACCATGTAATTCAGTGGTTTGAAGTTCTTGATGGGCTC
TTGGGAAAACATTGGAGGAATGTAGGCCTCTTTTTTAACTGCACTTTTCTACTCTTTGGG
TCTGTAATTCAGTTAATTGCCTGTGCAAGTAACATCTACTATATAAACGACAATCTCGAC
AAGAGAACTTGGACTTACATCTTTGGAGCTTGCTGTGCTACAACTGTCTTCATCCCCTCA
TTCCATAATTACAGAATTTGGTCATTTTTGGGCCTTATTATGACTACTTACACTGCTTGG
TATCTCACCATTGCTTCCCTTATCCATGGACAGGTTGAGGGAGTGAAGCACTCTGGTCCA
AGCACAATGGTTCTCTACTTCACTGGGGCTACTAACATTCTCTACACATTTGGTGGACAT
GCTGTTACAGTGGAGATTATGCATGCAATGTGGAAGCCACAGAAATTCAAGTTAATATAC
TTGATGGCAACACTGTATGTGCTGACCTTAACCCTACCATCTGCGTCTGCTGTGTACTGG
GCATTCGGGGACAATCTCTTGACTCATTCCAATGCCCTAGCCATGCTTCCAAAGACTAGA
TTTAGAGACACTGCAGTAGTCCTAATGCTCATTCATCAATTTATCACGTTTGGGTTTGCT
TGCACTCCTTTGTACTTTGTGTGGGAGAAATTCATTCAGATGCATGAGACCAAGAGCATG
GTGAAGAGGGCACTGGCAAGGCTCCCAGTGGTGATCCCGATATGGTTCCTTGCCATCATA
TTCCCGTTCTTTGGGCCCATCAACTCAACTGTTGGATCTCTTCTTGTCAGCTTTACTGTC
TACATAATTCCTGCTTTAGCTCACATGGTCACCTTTGCTTCTGCATCTGCTAGAGAGAAT
GCTGTGGAGAAACCACCATCATTCTTAGGAGGCTGGGCAGGATCATACACCATGAACATC
TTTGTGGTGGCATGGGTTTTGATAGTGGGATTTGGGTTTGGAGGATGGGCAAGCATGCTT
AACTTCATAAACCAAGTTAACACCTTTGGTCTATTCACAAAGTGCTACCAGTGCCCCCCT
CGCAAGGCT---------------------------------------------------
------------------------------------
>Maldo_HF10410-RA
---ATGGAGTCATCAGATAAGGTGGTGGAAACAGTGATAGTAGGAAATTATGTAGAAATG
---GAGGCA---GAT------------GGGAAG---------------------------
---GCCAAGAGCTTCAAGAGCAAGCTCTCCAAGTTCTTCTGGGATGGTGGGTCTGCTTAT
GATGCTTGGTTCAGCTGTGCTTCTAATCAGGTGGCTCAAGTTCTGCTTACTTTGCCGTAC
TCGTTCTCGCAGCTGGGAATGCTCTCTGGGATTCTCTTCCAGCTTTTCTATGGCTTGCTG
GGCAGCTGGACTGCTTACCTTATTAGCACACTCTATATTGAATACAGAACAAGAAAAGAA
AGAGAAAAGGTTGATTTCAGAAACCATGTCATCCAGTGGTTTGAAGTTCTTGATGGGCTG
CTTGGGAAACACTGGAGGAACGTGGGGTTGGCATTTAACTGCACATTTCTTCTGTTTGGA
TCTGTCATTCAGCTGATAGCTTGTGCAAGTAATATATATTACATAAATGATAATCTGGAC
AAGAGGACTTGGACTTACATCTTCGGAGCTTGCTGTGCCACCACTGTCTTTATCCCTTCA
TTTCACAACTACAGAGTTTGGTCATTTTTGGGCCTTGTTATGACCACTTACACTGCTTGG
TACCTTACCATTGCCTCCTTCCTCCATGGCCAGGTTGAGGGAGTGAAGCACTCTGGTCCG
ACTAAGGTGGTGCTATACTTCACTGGGGCCACAAACATTCTCTACACTTTTGGAGGACAT
GCTGTTACTGTGGAGATCATGCATGCGATGTGGAAACCTCAGAAGTTCAAGGCCATATAT
TTATTTGCTACCCTGTATGTGCTGACATTGACCCTTCCCTCTGCATCAGCAGTGTATTGG
GCATTTGGAGACTTGCTTCTTAACCACTCCAACGCTTTCTCTCTCCTCCCTAAATCTCCC
TTCAGAGACATGGCTGTCATTTTAATGCTCATCCACCAG------------------GCA
TGTACA------------------------------------CATACACAT---------
------------------------------------------------------------
------------------------------------------------------------
---------------------------------------------------------AAC
TCATTACGCTCTCCC---------------------------------------------
------------------------------------------------------------
------------------GATACACTT---------------------------------
------------------------------------------------------------
------------------------------------
>Maldo_HF15394-RA
------ATGTTGGCTCAGAAGCAAGCAGAGGAAGCAATAGTCTCCAAT------------
---GACCAT---GAA------------GGAAAAGAAGAACATCTCCAAGAAAAC---GAT
GAGGAAAACACCTCCATGTTTAATGTTAAGAACTTCCTCTGGCATGGCGGCTCTGTCTGG
GACGCCTGGTTCAGCTGCGCTTCCAATCAAGTGGCACAAGTGCTTTTGACACTGCCCTAC
TCGTTCTCTCAGCTGGGGTTACTATCCGGAATCTTACTGCAAATTTTTTACGGAATCGTC
GGAAGTTGGACGGCTTATCTGATCAGTGTGCTCTACATGGAGTACAGAAGCCGGAAGGAG
AAAGAGAACGTTAACTTCAAGAACCACGTCATCCAGTGGTTTGAAGTTCTTGATGGGTTA
CTTGGCCCTTACTGGAAAGCCTTGGGGCTTGCTTTCAACTGCACTTTCCTCCTCTTTGGA
TCTGTCATCCAGCTTATTGCTTGTGCCAGTAACATATATTACATCAATGACAATTTGGAC
AAGAGGACCTGGACCTACATCTTCGGAGCTTGCTGTGCCACCACAGTTTTTATACCTTCT
TTCCATAACTATCGGATTTGGTCTTTTCTCGGACTTGGAATGACCACTTACACAGCCTGG
TATTTGACCATTGCAGCTGCTGTTCATGGCCAGGATGAAGGTGTGACACACACAGCTCCA
ACAAAGCTAGTGCTGTATTTCACCGGAGCCACCAACATACTATACACGTTCGGTGGGCAT
GCTGTTACTGTGGAAATTATGCATGCCATGTGGAAGCCACAGAAATTCAAGTACATTTAC
TTGTATGCCACATTGTACGTTTTCACACTAACAATTCCTTCTGCTACCTCTGTCTACTGG
GCTTTTGGTGACGAGCTTCTCAACCACTCCAACGCTTTCTCTCTCCTCCCCAAGAACGGC
TGGCGCGACGCCGCCGTCATACTCATGCTCATCCACCAGTTTATAACATTTGGGTTTGCA
TGTACACCATTGTACTTTGTGTGGGAGAAGGTGATTGGCATGCATGACACAAAGAGCATT
TGCTTGAGGGCACTTGCTAGGCTTCCGGTTGTGATCCCAATTTGGTTCTTGGCTATAATC
TTCCCCTTCTTTGGGCCCATCAACTCTGCCGTTGGGGCTCTCTTGGTTAGCTTCACTGTC
TATATCATCCCATCTCTAGCTCATATGCTCACCTACAGAAAAGCCTCTGCCAGACAGAAT
GCTGCAGAGAAGCCACCTTTCTTTTTGCGAAGCTGGACTGCCATGTACGTAATCAACTCC
TTCATAGTGGTGTGGGTTCTGGTGATTGGGTTCGGGTTCGGTGGCTGGGCCAGCATGACC
AACTTTGTGAGACAGGTCGACACATTTGGGCTGTTTGCCAAGTGCTATCAGTGCAAGCCT
CCAAAACCGCCACTA---------------GCAGCCGCAGCT---CCT---------CCC
CATCAC------------------------------
>Maldo_HF23995-RA
TCAGCAATGGCAGCACAGAAGCAATCAGAGGAAGCCATA------ACCTTCAACCAGACT
GTTGACAGG---GAG---------------GAAGAAGAA---------GAACAC---GCA
GCAGATCATAACTCTGGTTTTAACGTCAGAAACTTCCTCTGGCATGGCGGATCCGTCTAC
GACGCCTGGTTCAGCTGTGCATCGAACCAGGTTGCTCAGGTTCTGCTGACTTTGCCCTAC
TCTTTCTCCCAACTGGGAATGCTCTCGGGAATCATATTCCAGGTCTTCTACGGAATCATG
GGGAGCTGGACCGCTTATCTGATCAGCATTCTCTACGTCGAATATCGAAGCCGAAAAGAA
AAGGAAAATGTCAGCTTCAAGAACCATGTCATCCAGTGGTTCGAAGTGTTGGATGGTTTG
CTGGGTCCTTACTGGAAAGCCGTTGGATTGGCCTTCAACTGCACTTTCCTCCTCTTTGGA
TCTGTCATCCAGCTTATTGGTTGTGCAAGCAACATATACTACATAAATGACCATCTGGAC
AAGAGGACATGGACCTACATATTTGGGGCATGTTGTGCCACCACAGTCTTCATCCCTTCC
TTCCACAACTACAGAATATGGTCCTTTTTAGGGCTTGGGATGACCACCTACACTGCCTGG
TACATGACCATTGCAGCCATTGTTCATGGCCAGGTTGAAGGTGTGAAACACTCAGGACCA
GATAAACTAGTTTTGTATTTCACCGGCGCCACCAACATTCTCTACACTTTCGGCGGACAC
GCCGTCACTGTGGAAATCATGCATGCAATGTGGAAGCCTCAGAAGTTTAAGTATGTCTAT
CTGTTTGCTACCCTTTATGTGTTCACTCTAACCCTTCCGTCTGCAACTGCTGTGTACTGG
GCGTTTGGCGACCAGCTCCTCACACACTCGAATGCCTTCTCGCTCCTTCCCCGGACTAAG
TGGCGCGATGCGGGTGTCACATTGATGCTCATTCACCAGTTCATCACATTCGGGTTTGCT
TGTACGCCATTGTATTTCGTGTGGGAGAAAGTAATTGGAATGCATGACACCAAGAGCATA
TGTTTGAGGGCAATTGCCAGGTTGCCTGTGGTGATACCTATTTGGTTCTTGGCCATCATA
TTTCCTTTCTTCGGTCCCATTAATTCAGCCGTTGGCGCTCTTTTGGTCAGCTTCACCGTC
TACATCATACCCGCCTTAGCTCATATGCTCACCTTCAAATCCGCCTCTGCTCGCCAGAAT
GCGGCAGAGAAGCTTCCGTTCTTCCTCCCGAGCTGGACAGGCATGTACGTGGTGAACGCA
TTCATCGTGGTGTGGGTGCTCGTAGTCGGGTTTGGGTTCGGAGGGTGGGCTAGCGTGACC
AACTTCATCAGGCAAGTTGACACTTTTGGGCTGTTTGCAAAGTGCTACCAGTGCCCTCCC
AAAGTCCCAGCCTCC---------------CTACCA---------CCA---------CCA
CATCAC------------------------------
>Maldo_HF25339-RA
TCAGAAATGTCAGCCCAGAAGCAATCAGAGGAAGCCATA------ACCTTCAACCAGACC
GACGGTAGA---GAG---------------GAAGAAGAA---------GAACAC---GCA
GCAGATAAGAACTCGGGTTTTAACCTCACAAGCTTCCTCTGGCATGGCGGCTCCGTCTAC
GACGCCTGGTTCAGCTGCGCATCGAACCAGGTTGCTCAGGTTCTGCTGACTCTGCCCTAC
TCCTTCTCCCAACTGGGAATGCTCTCGGGAATCATATTCCAGGTATTTTACGGAATCATG
GGGAGCTGGACTGCTTATCTGATCAGCATTCTCTACGTCGAATATCGAAGCCGAAAAGAA
AAGGAAAATGTCAGCTTCAAGAACCATGTCATCCAGTGGTTTGAAGTGTTGGATGGTTTG
CTGGGTCCTTACTGGAAAGCCATTGGATTGGCCTTCAACTGCACTTTCCTCCTCTTTGGA
TCTGTCATCCAACTTATAGGCTGTGCAAGCAACATATACTATATAAATGACCATCTGGAC
AAGAGGACATGGACCTACATATTTGGAGCATGCTGTGCCACCACAGTCTTCATCCCCTCC
TTTCACAACTACAGAATTTGGTCCTTTTTAGGGCTTGGAATGACCACCTACACTGCCTGG
TACATGACCATTGCAGCCATTGTTCATGGCCAGGTTGAGGGTGTGAAACACTCAGGACCA
GATAAACTGGTTTTGTATTTCACCGGCGCCACCAACATACTGTACACTTTCGGCGGCCAC
GCCGTTACTGTGGAAATCATGCATGCAATGTGGAAGCCTCAGAAGTTTAAGTATGTCTAT
CTCTTTGCTACCCTCTATGTATTCACTCTAACCCTTCCATCTGCAACTGCTGTGTACTGG
GCCTTTGGCGACCAACTCCTCACCCACTCGAACGCCTTCTCGCTCCTTCCCCGGAATAAG
TGGCGCGATGCGGGTGTCACATTGATGCTCATTCACCAGTTCATCACATTCGGGTTTGCT
TGTACGCCATTGTATTTCGTTTGGGAGAAAGTAATTGGAATGCATGACACCAAGAGCATA
TGTTTGAGGGCAATTGCCAGGTTGCCTGTGGTGATACCTATTTGGTTCTTGGCCATCATA
TTTCCTTTCTTTGGTCCCATTAATTCAGCCGTTGGCGCTCTTTTGGTCAGCTTCACCGTC
TACATCATACCCGCCTTAGCTCATATGCTCACCTTCAAATCCGCCGCTGCTCGCCAGAAT
GCAGCAGAGAAGCTTCCGTTCTTCCTCCCGAGCTGGACAGGCATGTACGTGGTGAACGCA
TTCATCGTGGTGTGGGTGCTCGTAGTCGGGTTCGGATTCGGAGGGTGGGCTAGCATGACC
AACTTCATCAGGCAAGTAGACACTTTTGGGTTGTTTGCAAAGTGCTACCAGTGCCCTCCC
AAAGTCTCAGCCTCC---------------CCA------------CCA---------CCG
CATCAC------------------------------
>Maldo_HF36004-RA
---ATGGAGTCATCGGATAAGGTGGTGGAAACAGTGATAGTAGGAAATTATGTAGAAATG
---GAGGCA---GAT------------GGGAAG---------------------------
---GCCAAGAGCTTCAAGAGCAAGCTCTCCAAGTTCTTATGGGATGGTGGGTCTGCTTAT
GATGCTTGGTTCAGCTGTGCTTCCAATCAGGTGGCTCAAGTTCTGCTTACTTTGCCGTAC
TCGTTCTCGCAGCTGGGAATGCTCTCTGGGATTCTCTTCCAGCTTTTCTATGGCTTGTTG
GGCAGTTGGACTGCTTACCTGATTAGCACACTCTATATTGAATACAGAACCAGAAAAGAA
AGAGAAAAAATTGATTTCAGAAACCATGTCATCCAGTGGTTTGAAGTTCTTGATGGACTG
CTTGGGAAACACTGGAGGAACGTGGGGTTGGCATTTAACTGCACATTTCTTCTATTTGGA
TCTGTCATTCAACTCATAGCTTGTGCAAGTAATATATATTACATAAATGATAATCTGGAC
AAGAGGACTTGGACTTACATCTTCGGAGCTTGCTGTGCCACCACTGTCTTTATCCCTTCA
TTTCACAACTACAGAGTTTGGTCATTTTTGGGCCTTGTTATGACCACTTACACTGCTTGG
TACCTCACCATTGCCTCCTTCCTCCATGGCCAGGTTGAGGGAGTGAAGCACTCTGGTCCG
ACTAAGCTGGTGCTATACTTCACCGGGGCCACAAACATTCTCTACACTTTCGGGGGACAT
GCTGTTACTGTGGAGATCATGCATGCTATGTGGAAACCTCAGAAGTTCAAGGCCATATAT
TTATTTGCTACCCTGTATGTGCTGACACTGACCCTTCCCTCTGCATCAGCAGTGTATTGG
GCATTTGGAGACTTGCTTCTTAACCACTCCAACGCTTTCTCTCTCCTCCCTAAATCTCCC
TTCAGAGACATGGCT------------------------TTTATAACATTTGGGTTTGCA
TGCACACCACTATACTTTGTGTGGGAGAAAGCCATTGGCATGCATGAATGCAAGAGCTTG
TGCAAGAGAGCAGCAGCAAGACTGCCTGTGGTGATCCCTATCTGGTTCTTGGCCATCATC
TTCCCATTCTTTGGACCAATCAATTCCACCGTTGGATCACTCCTAGTCAGCTTCACAGTC
TACATCATCCCATCCCTGGCCCACATTTTCACTTACAGATCAGCTGCTGCAAGAGAGAAT
GCAGTGGAGAGCCCACCGAGATTCCTAGGAGGATGGATAGGATCATACACAATCAATGTG
TTTGTGGTGGTGTGGGTGTTTGTGGTTGGGTTTGGATTCGGGGGTTGGGCGAGCATTACA
AACTTTGTGCACCAGATCGACACATTTGGCCTCTTCACCAAGTGTTACCAATGCCCTCCG
CCGCTGCCGCCCATGGTCTTTAACACAACT---TCCGCTCCTCCTCCTCTCCGC------
---CACCCTCTGCCTCGCAATCACTCCCTTACCCCT
>Maldo_HF37657-RA
------ATGTTGGCTCAGAAGCAAGCAGAGGAAGCAATAGTCTCCAAT------------
---GACCAT---GAA------------GGAAAAGAAGATCACCCCCAAGAAAAC---GAT
GAGGAAAACACCTCCATGTTTAATGTCAAGAACTTCCTCTGGCATGGAGGCTCCGTTTGG
GACGCCTGGTTCAGCTGCGCTTCCAATCAAGTGGCGCAAGTGCTTTTGACACTGCCGTAT
TCGTTCTCCCAGCTGGGGTTTCTATCCGGCATCTTGCTGCAGCTATTCTACGGAATCCTC
GGAAGCTGGACGGCTTATCTGATCAGTGTGCTGTACATGGAGTACAGAACCCGGAAGGGA
AAAGAGAACGTTAACTTCAAGAACCACGTTATTCAGTGGTTTGAAGTTCTTGATGGGTTG
CTTGGCCCCTACTGGAAAGCCGTGGGGCTTGCTTTCAACTGCACTTTCCTCCTCTTTGGA
TCTGTCATCCAGCTAATTGCTTGTGCAAGTAACATATATTACATAAATGACCATTTGGAC
AAGAGGACGTGGACCTACATCTTCGGAGCTTGCTGTGCCACCACAGTTTTCATACCTTCT
TTCCATAACTATCGGATTTGGTCTTTTCTCGGACTTGGAATGACCACTTACACGGCCTGG
TACTTGACCATTGCAGCTGTTGTTCATGGCCAGGTTGAAGGTGTGACACACACAGCTCCC
ACAAAGCTAGTGCTGTATTTCACCGGAGCCACCAACATACTATACACGTTCGGTGGCCAT
GCTGTTACTGTGGAAATTATGCATGCCATGTGGAAGCCACAGAAATTCAAGTCCATTTAC
TTGTATGCCACACTCTACGTTTTCACACTAACACTTCCTTCTGCTACCTCTGTCTACTGG
GCCTTTGGTGATGAGCTCCTTAACCATTCCAACGCCTTCTCTCTCCTCCCCAAAAACGGC
TGGCGTGACGCCGCCGTTATACTTATGCTCATCCACCAGTTTATAACATTTGGGTTTGCA
TGTACACCACTGTACTTTGTGTGGGAGAAGGTGATTGGCATGCATGACACGAAGAGCATT
TTCTTGAGGGCACTTGCTAGGCTTCCAGTTGTGATCCCAATTTGGTTCTTGGCTATAATC
TTCCCCTTCTTTGGGCCCATAAACTCTGCAGTTGGGGCTCTCTTGGTTAGCTTCACCGTC
TACATCATCCCATCTTTAGCTCATATGCTCACCTACAGAAAAGCTTCTGCCAGACAGAAT
GCTGCAGAGAAGCCACCTTTCTTTTTACGAAGCTGGACTGCCATGTACGTGATCAACTCC
TTCATAGTGGTGTGGGTTCTGGTGATTGGGTTCGGGTTCGGTGGCTGGGCCAGCGTGACC
AACTTTGTGAGACAAGTCGACACATTTGGGCTGTTTGCCAAGTGCTATCAGTGCCACCCT
CCAAAACCACCACTA---------------GCAGCCGCAGCT---CCT---------CCC
CTTCAC------------------------------
>Maldo_HF44530-RA
------ATGGCTTCCGAGAAG---GTTGAGACTGTTATAGCCGGAAACTACGTCGAAATG
---GAAAGGGAACAG------------AGTGAT---------------------------
GCCCAGACAAGTGCTAAGAGCAAGCTATCAACATTTCTTTGGCATGGTGGCTCAGCATAT
GATGCATGGTTTAGCTGCGCTTCTAACCAGGTTGCTCAAGTGCTTCTCACACTGCCATAC
TCATTTTCCCAACTGGGTTTGTTATCTGGAATACTATTTCAGCTTTTTTATGGATTGATG
GGAAGCTGGACTGCTTACCTCATCAGTTTACTATATGTCGAGTACAGAACTAGAAAGGAG
AGAGAAAAGGTGGATTTTAGGAACCATGTAATTCAGTGGTTTGAAGTTCTTGATGGGCTT
TTGGGAAAACATTGGAGGAATGTAGGCCTTTTTTTCAACTGCACTTTTCTTCTCTTTGGA
TCTGTAATTCAGTTAATTGCCTGTGCAAGTAACATCTACTACATAAACGACAATCTCGAC
AAGAGAACTTGGACTTACATCTTTGGAGCTTGCTGTGCTACAACTGTCTTCATCCCCTCA
TTCCATAATTACAGAATTTGGTCATTTTTGGGCCTTATTATGACTACTTACACTGCTTGG
TATCTCACCATTGCTTCCCTTATCCATGGGCAGGTTGAGGGAGTGAAGCACTCTGGTCCA
AGCACAATGGTTCTCTACTTTACTGGGGCTACCAACATTCTCTACACATTTGGTGGACAT
GCTGTTACAGTGGAAATTATGCATGCAATGTGGAAGCCACAAAAGTTCAAGTTAATATAC
TTGATGGCAACACTGTATGTGCTGACCTTAACCCTACCATCTGCGTCTGCTGTGTACTGG
GCTTTCGGGGACAATCTCTTGACTCATTCCAATGCCCTAGCCATGCTTCCAAAGACTAGG
TTTAGAGACACTGCAGTAGTCCTAATGCTCATTCATCAGTTTATCACATTTGGATTTGCT
TGCACTCCTTTGTACTTTGTGTGGGAGAAATTCATTCAAATGCATGAGACCAAGAGCATG
GTGAAGAGGGCACTGGCGAGGCTCCCAGTGGTGATCCCGATATGGTTCCTTGCCATCATT
TTCCCATTCTTTGGGCCCATCAACTCAACTGTTGGATCTCTTCTTGTCAGCTTTACTGTC
TACATAATTCCTGCTTTAGCTCACATGGTCACCTTTGCTTCTGCATCTGCTAGAGAGAAT
GCTGTGGAGAAACCACCATCATTCTTAGGAGGCTGGGCAGGATCATACACCATGAACATC
TTTGTGGTGGTATGGGTTTTGATAGTGGGATTTGGGTTTGGAGGATGGGCAAGCATGCTC
AACTTCATAAACCAAGTTAACACATTTGGTCTATTCACAAACTATTTTGTAAGACCTCCT
TATGTGTTGATTAAT---------------------------------------------
------------------------------------
>Malsi_01g013510
------ATGGCAGCACAGAAGCAATCAGAGGAAGCCATA------ACCTTCAACCAGACT
GTTGACAGG---GAG---------------GAAGAAGAA---------GAACAC---GCA
GCAGATCATAACTCTGGTTTTAACGTCAGAAACTTCCTCTGGCATGGCGGATCCGTCTAC
GACGCCTGGTTCAGCTGTGCATCGAACCAGGTTGCTCAGGTTCTGCTGACTTTGCCCTAC
TCTTTCTCCCAACTGGGAATGCTCTCGGGAATCATATTCCAGGTCTTCTACGGAATCATG
GGGAGCTGGACCGCTTATCTGATCAGCATTCTCTACGTCGAATATCGAAGCCGAAAAGAA
AAGGAAAATGTCAGCTTCAAGAACCATGTCATCCAGTGGTTCGAAGTGTTGGATGGTTTG
CTGGGTCCTTACTGGAAAGCCGTTGGATTGGCCTTCAACTGCACTTTCCTCCTCTTTGGA
TCTGTCATCCAGCTTATTGGTTGTGCAAGCAACATATACTACATAAATGACCATCTGGAC
AAGAGGACATGGACCTACATATTTGGGGCATGTTGTGCCACCACAGTCTTCATCCCTTCC
TTCCACAACTACAGAATATGGTCCTTTTTAGGGCTTGGGATGACCACCTACACTGCCTGG
TACATGACCATTGCAGCCATTGTTCATGGCCAGGTTGAAGGTGTGAAACACTCAGGACCA
GATAAACTGGTTTTGTATTTCACCGGCGCCACCAACATTCTCTACACTTTCGGCGGACAC
GCCGTCACTGTGGAAATCATGCATGCAATGTGGAAGCCTCAGAAGTTTAAGTATGTCTAT
CTGTTTGCTACCCTTTATGTGTTCACTCTAACCCTTCCGTCTGCAACTGCTGTGTACTGG
GCGTTTGGCGACCAGCTCCTCACACACTCGAATGCCTTCTCGCTCCTTCCCCGGACTAAG
TGGCGCGATGCGGGTGTCACATTGATGCTCATTCACCAGTTCATCACATTCGGGTTTGCT
TGTACGCCATTGTATTTCGTGTGGGAGAAAGTAATTGGAATGCATGACACCAAGAGCATA
TGTTTGAGGGCAATTGCCAGGTTGCCTGTGGTGATACCTATTTGGTTCTTGGCCATCATA
TTTCCTTTCTTCGGTCCCATTAATTCAGCCGTTGGCGCTCTTTTGGTCAGCTTCACCGTC
TACATCATACCCGCCTTAGCTCATATGCTCACCTTCAAATCCGCCTCTGCTCGCCAGAAT
GCGGCAGAGAAGCTTCCGTTCTTCCTCCCGAGCTGGACAGGCATGTACGTGGTGAACGCA
TTCATCGTTGTGTGGGTGCTCGTAGTCGGGTTTGGGTTCGGAGGGTGGGCTAGCGTGACC
AACTTCATCAGGCAAGTTGACACTTTTGGGCTGTTTGCAAAGTGCTACCAGTGCCCTCCC
AAAGTCCCAGCCTCC---------------CTACCA---------CCA---------CCA
CATCAC------------------------------
>Malsi_04g013750
------ATGTTGGCTCAGAAGCAAGCAGAGGAAGCAATAGTCTCCAAT------------
---GACCAT---GAA------------GGAAAAGAAGAACATCTCCAAGAAAAC---GAT
GAGGAAAACACCTCCATGTTTAATGTTAAGAACTTCCTCTGGCATGGCGGCTCTGTCTGG
GACGCCTGGTTCAGCTGCGCTTCCAATCAAGTGGCACAAGTGCTTTTGACACTGCCCTAC
TCGTTCTCTCAGCTGGGGTTACTATCCGGAATCTTACTGCAAATTTTTTACGGAATCGTC
GGAAGTTGGACGGCTTATCTGATCAGTGTGCTCTACATGGAGTACAGAAGCCGGAAGGAG
AAAGAGAACGTTAACTTCAAGAACCACGTCATCCAGTGGTTTGAAGTTCTTGATGGGTTA
CTTGGCCCTTACTGGAAAGCCTTGGGGCTTGCTTTCAACTGCACTTTCCTCCTCTTTGGA
TCTGTCATCCAGCTTATTGCTTGTGCCAGTAACATATATTACATCAATGACAATTTGGAC
AAGAGGACCTGGACCTACATCTTCGGAGCTTGCTGTGCCACCACAGTTTTTATACCTTCT
TTCCATAACTATCGGATTTGGTCTTTTCTCGGACTTGGAATGACCACTTACACAGCCTGG
TATTTGACCATTGCAGCTGCTGTTCATGGCCAGGATGAAGGTGTGACACACACAGCTCCA
ACAAAGCTAGTGCTGTATTTCACCGGAGCCACCAACATACTATACACGTTCGGTGGGCAT
GCTGTTACTGTGGAAATTATGCATGCCATGTGGAAGCCACAGAAATTCAAGTACATTTAC
TTGTATGCCACATTGTACGTTTTCACACTAACAATTCCTTCTGCTACCTCTGTCTACTGG
GCTTTTGGTGACGAGCTTCTCAACCACTCCAACGCTTTCTCTCTCCTCCCCAAGAACGGC
TGGCGCGACGCCGCCGTCATACTCATGCTCATCCACCAGTTTATAACATTTGGGTTTGCA
TGTACACCATTGTACTTTGTGTGGGAGAAGGTGATTGGCATGCATGACACAAAGAGCATT
TGCTTGAGGGCACTTGCTAGGCTTCCGGTTGTGATCCCAATTTGGTTCTTGGCTATAATC
TTCCCCTTCTTTGGGCCCATCAACTCTGCCGTTGGGGCTCTCTTGGTTAGCTTCACTGTC
TATATCATCCCATCTCTAGCTCATATGCTCACCTACAGAAAAGCCTCTGCCAGACAGAAT
GCTGCAGAGAAGCCACCTTTCTTTTTGCGAAGCTGGACTGCCATGTACGTAATCAACTCC
TTCATAGTGGTGTGGGTTCTGGTGATTGGGTTCGGGTTCGGTGGCTGGGCCAGCATGACC
AACTTTGTGAGACAGGTCGACACATTTGGGCTGTTTGCCAAGTGCTATCAGTGCAAGCCT
CCAAAACCGCCACTA---------------GCAGCCGCAGCT---CCT---------CCC
CATCAC------------------------------
>Malsi_05g013200
---ATGGAGTCATCAGATAAGGTGGTGGAAACAGTGATAGTAGGAAATTATGTAGAAATG
---GAGGCA---GAT------------GGGAAG---------------------------
---GCCAAGAGCTTCAAGAGCAAGCTCTCCAAGTTCTTCTGGGATGGTGGGTCTGCTTAT
GATGCTTGGTTCAGCTGTGCTTCTAATCAGGTGGCTCAAGTTCTGCTTACTTTGCCGTAC
TCGTTCTCGCAGCTGGGAATGCTCTCTGGGATTCTCTTCCAGCTTTTCTATGGCTTGCTG
GGCAGCTGGACTGCTTACCTTATTAGCACACTCTATATTGAATACAGAACAAGAAAAGAA
AGAGAAAAGGTTGATTTCAGAAACCATGTCATCCAGTGGTTTGAAGTTCTTGATGGGCTG
CTTGGGAAACACTGGAGGAACGTGGGGTTGGCATTTAACTGCACATTTCTTCTGTTTGGA
TCTGTCATTCAGCTGATAGCTTGTGCAAGTAATATATATTACATAAATGATAATCTGGAC
AAGAGGACTTGGACTTACATCTTCGGAGCTTGCTGTGCCACCACTGTATTTATCCCTTCA
TTTCACAACTACAGAGTTTGGTCATTTTTGGGCCTTGTTATGACCACTTACACTGCTTGG
TACCTTACCATTGCCTCCTTCCTCCATGGCCAGGTTGAGGGAGTGAAGCACTCTGGTCCG
ACTAAGGTGGTGCTATACTTCACTGGGGCCACAAACATTCTCTACACTTTTGGAGGACAT
GCTGTTACTGTGGAGATCATGCATGCGATGTGGAAACCTCAGAAGTTCAAGGCCATATAT
TTATTTGCTACCCTGTATGTGCTGACATTGACCCTTCCCTCTGCATCAGCAGTGTATTGG
GCATTTGGAGACTTGCTTCTTAACCACTCCAACGCTTTCTCTCTCCTCCCTAAATCTCCC
TTCAGAGACATGGCTGTCATTTTAATGCTCATCCACCAGTTTATAACATTTGGGTTTGCA
TGCACACCACTATACTTTGTGTGGGAGAAAGCCATAGGCATGCATGAATGTAAAAGCTTG
TGCAAGAGAGCAGCAGCAAGACTGCCTGTGGTGATCCCAATCTGGTTCTTGGCCATCATC
TTCCCATTCTTTGGACCTATCAACTCCACCGTTGGATCACTCCTAGTCAGCTTCACAGTC
TACATCATCCCAGCTCTGGCCCATATTTTCACTTACAGATCAGCTGCTGCAAGAGAGAAT
GCTGTGGAGAGTCCACCAAGGTTCCTAGGAGGATGGATAGGATCATACACAATCAATGTG
TTTGTGGTGGTGTGGGTGTTTGTAGTTGGATTTGGATTCGGTGGGTGGGCGAGCATTACG
AACTTTGTACACCAGATCGACACATTTGGCCTCTTCACCAAGTGTTACCAATGCCCTCTG
CCGCCGCCGCCCACGATCTTCAACACAACC---TCAGCTCCTCCTCCTCTCCAC------
---CACCCTCTGCCTCGCAATCACTCCCATACCCCT
>Malsi_07g017840
------ATGTCAGCCCAGAAGCAATCAGAGGAAGCCATA------ACCTTCAACCAGACC
GACGGTAGA---GAG---------------GAAGAAGAA---------GAACAC---GCA
GCAGATAAGAACTCGGGTTTTAACCTCAGAAGCTTCCTCTGGCATGGCGGCTCCGTCTAC
GACGCCTGGTTCAGCTGCGCATCGAACCAGGTTGCTCAGGTTCTGCTGACTCTGCCCTAC
TCCTTCTCCCAACTGGGAATGCTCTCGGGAATCATATTCCAGGTATTTTACGGAATCATG
GGGAGCTGGACTGCTTATCTGATCAGCATTCTCTACGTCGAATATCGAAGCCGAAAAGAA
AAGGAAAATGTCAGCTTCAAGAACCATGTCATCCAGTGGTTTGAAGTGTTGGATGGTTTG
CTGGGTCCTTACTGGAAAGCCATTGGATTGGCCTTCAACTGCACTTTCCTCCTCTTTGGA
TCTGTCATCCAACTTATAGGCTGTGCAAGCAACATATACTATATAAATGACCATCTGGAC
AAGAGGACATGGACCTACATATTTGGAGCATGCTGTGCCACCACAGTCTTCATCCCCTCC
TTTCACAACTACAGAATTTGGTCCTTTTTAGGGCTTGGAATGACCACCTACACTGCCTGG
TACATGACCATTGCAGCCATTGTTCATGGCCAGGTTGAGGGTGTGAAACACTCAGGACCA
GATAAACTGGTTTTGTATTTCACCGGCGCCACCAACATACTGTACACTTTCGGCGGCCAC
GCCGTTACTGTGGAAATCATGCATGCAATGTGGAAGCCTCAGAAGTTTAAGTATGTCTAT
CTCTTTGCTACCCTCTATGTATTCACTCTAACCCTTCCATCTGCAACTGCTGTGTACTGG
GCCTTTGGCGACCAACTCCTCACCCACTCGAACGCCTTCTCGCTCCTTCCCCGGAATAAG
TGGCGCGATGCGGGTGTCACATTGATGCTCATTCACCAGTTCATCACATTCGGGTTTGCT
TGTACGCCATTGTATTTCGTTTGGGAGAAAGTAATTGGAATGCATGACACCAAGAGCATA
TGTTTGAGGGCAATTGCCAGGTTGCCTGTGGTGATACCTATTTGGTTCTTGGCCATCATA
TTTCCTTTCTTTGGTCCCATTAATTCAGCCGTTGGCGCTCTTTTGGTCAGCTTCACCGTC
TACATCATACCCGCCTTAGCTCATATGCTCACCTTCAAATCCGCCGCTGCTCGCCAGAAT
GCAGCAGAGAAGCTTCCGTTCTTCCTCCCGAGCTGGACAGGCATGTACGTGGTGAACGCA
TTCATCGTGGTGTGGGTGCTCGTAGTCGGGTTCGGATTCGGAGGGTGGGCTAGCATGACC
AACTTCATCAGGCAAGTTGACACTTTTGGGTTGTTTGCAAAGTGCTACCAGTGCCCTCCC
AAAGTCTCAGCCTCC---------------CCA------------CCA---------CCA
CATCAC------------------------------
>Malsi_08g015390
------ATGGCTTCCGAGAAG---GTTGAGACTGTTATAGCCGGAAACTACGTCGAAATG
---GAAAGGGAAGAG------------AGTGAT---------------------------
GCCAAGACAACCGCCAAGAGCAAGCTATCATCATTTCTTTGGCATGGTGGCTCAGCATAT
GATGCATGGTTTAGCTGCGCTTCTAACCAGGTTGCTCAAGTGCTTCTCACACTGCCGTAT
TCGTTTTCCCAACTGGGTTTGCTATCTGGAATACTATTTCAGCTTTTTTATGGATTGATG
GGAAGCTGGACTGCTTACCTCATCAGTCTACTATATGTTGAGTACAGAACTCGAAAGGAG
AGAGAAAAGGTGGATTTTAGGAACCATGTAATTCAGTGGTTTGAAGTTCTTGATGGGCTC
TTGGGAAAACATTGGAGGAATGTAGGCCTCTTTTTTAACTGCACTTTTCTACTCTTTGGG
TCTGTAATTCAGTTAATTGCCTGTGCAAGTAACATCTACTATATAAACGACAATCTCGAC
AAGAGAACTTGGACTTACATCTTTGGAGCTTGCTGTGCTACAACTGTCTTCATCCCCTCA
TTCCATAATTACAGAATTTGGTCATTTTTGGGCCTTATTATGACTACTTACACTGCTTGG
TATCTCACCATTGCTTCCCTTATCCATGGACAGGTTGAGGGAGTGAAGCACTCTGGTCCA
AGCACAATGGTTCTCTACTTCACTGGGGCTACTAACATTCTCTACACATTTGGTGGACAT
GCTGTTACAGTGGAGATTATGCATGCAATGTGGAAGCCACAGAAATTCAAGTTAATATAC
TTGATGGCAACACTGTATGTGCTGACCTTAACCCTACCATCTGCGTCTGCTGTGTACTGG
GCATTCGGGGACAATCTCTTGACTCATTCCAATGCCCTAGCCATGCTTCCAAAGACTAGA
TTTAGAGACACTGCAGTAGTCCTAATGCTCATTCATCAATTTATCACGTTTGGGTTTGCT
TGCACTCCTTTGTACTTTGTGTGGGAGAAATTCATTCAGATGCATGAGACCAAGAGCATG
GTGAAGAGGGCACTGGCAAGGCTCCCAGTGGTGATCCCGATATGGTTCCTTGCCATCATA
TTCCCGTTCTTTGGGCCCATCAACTCAACTGTTGGATCTCTTCTTGTCAGCTTTACTGTC
TACATAATTCCTGCTTTAGCTCACATGGTCACCTTTGCTTCTGCATCTGCTAGAGAGAAT
GCTGTGGAGAAACCACCATCATTCTTAGGAGGCTGGGCAGGATCATACACCATGAACATC
TTTGTGGTGGCATGGGTTTTGATAGTGGGATTTGGGTTTGGAGGATGGGCAAGCATGCTT
AACTTCATAAACCAAGTTAACACCTTTGGTCTATTCACAAAGTGCTACCAGTGCCCCCCT
CGCAAGGCT---------------------------------------------------
------------------------------------
>Malsi_10g012560
---ATGGAGTCATCGGATAAGGTGGTGGAAACAGTGATAGTAGGAAATTATGTAGAAATG
---GAGGCA---GAT------------GGGAAG---------------------------
---GCCAAGAGCTTCAAGAGCAAGCTCTCCAAGTTCTTATGGGATGGTGGGTCTGCTTAT
GATGCTTGGTTCAGCTGTGCTTCCAATCAGGTGGCTCAAGTTCTGCTTACTTTGCCGTAC
TCGTTCTCGCAGCTGGGAATGCTCTCTGGGATTCTCTTCCAGCTTTTCTATGGCTTGTTG
GGCAGTTGGACTGCTTACCTGATTAGCACACTCTATATTGAATACAGAACCAGAAAAGAA
AGAGAAAAAATTGATTTCAGAAACCATGTCATCCAGTGGTTTGAAGTTCTTGATGGACTG
CTTGGGAAACACTGGAGGAACGTGGGGTTGGCATTTAACTGCACATTTCTTCTATTTGGA
TCTGTCATTCAACTCATAGCTTGTGCAAGTAATATATATTACATAAATGATAATCTGGAC
AAGAGGACTTGGACTTACATCTTCGGAGCTTGCTGTGCCACCACTGTCTTTATCCCTTCA
TTTCACAACTACAGAGTTTGGTCATTTTTGGGCCTTGTTATGACCACTTACACTGCTTGG
TACCTCACCATTGCCTCCTTCCTCCATGGCCAGGTTGAGGGAGTGAAGCACTCTGGTCCG
ACTAAGCTGGTGCTATACTTCACCGGGGCCACAAACATTCTCTACACTTTCGGGGGACAT
GCTGTTACTGTGGAGATCATGCATGCTATGTGGAAACCTCAGAAGTTCAAGGCCATATAT
TTATTTGCTACCCTGTATGTGCTGACACTGACCCTTCCCTCTGCATCAGCAGTGTATTGG
GCATTTGGAGACTTGCTTCTTAACCACTCCAACGCTTTCTCTCTCCTCCCTAAATCTCCC
TTCAGAGACATGGCTGTCATTTTAATGCTCATCCACCAGTTTATAACATTTGGGTTTGCA
TGCACACCACTATACTTTGTGTGGGAGAAAGCCATTGGCATGCATGAATGCAAGAGCTTG
TGCAAGAGAGCAGCAGCAAGACTGCCTGTGGTGATCCCTATCTGGTTCTTGGCCATCATC
TTCCCATTCTTTGGACCAATCAATTCCACCGTTGGATCACTCCTAGTCAGCTTCACAGTC
TACATCATCCCATCCCTGGCCCACATTTTCACTTACAGATCAGCTGCTGCAAGAGAGAAT
GCAGTGGAGAGCCCACCGAGATTCCTAGGAGGATGGATAGGATCATACACAATCAATGTG
TTTGTGGTGGTGTGGGTGTTTGTGGTTGGGTTTGGATTCGGGGGTTGGGCGAGCATTACA
AACTTTGTGCACCAGATCGACACATTTGGCCTCTTCACCAAGTGTTACCAATGCCCTCCG
CCGCTGCCGCCCATGGTCTTTAACACAACT---TCCGCTCCTCCTCCTCTCCGC------
---CACCCTCTGCCTCGCAATCACTCCCTTACCCCT
>Malsi_12g014340
------ATGTTGGCTCAGAAGCAAGCAGAGGAAGCAATAGTCTCCAAT------------
---GACCAT---GAA------------GGAAAAGAAGATCATCCCCAAGAAAAC---GAT
GAGGAAAACACCTCCATGTTTAATGTCAAGAACTTCCTCTGGCATGGAGGCTCCGTTTGG
GACGCCTGGTTCAGCTGCGCTTCCAATCAAGTGGCGCAAGTGCTTTTGACACTGCCGTAT
TCGTTCTCCCAGCTGGGGTTTCTATCCGGCATCTTGCTGCAGCTATTCTACGGAATCCTC
GGAAGCTGGACGGCTTATCTGATCAGTGTGCTGTACATGGAATACAGAACCCGGAAGGGA
AAAGAGAACGTTAACTTCAAGAACCACGTTATTCAGTGGTTTGAAGTTCTTGATGGGTTG
CTTGGCCCCTACTGGAAAGCCGTGGGGCTTGCTTTCAACTGCACTTTCCTCCTCTTTGGA
TCTGTCATCCAGCTAATTGCTTGTGCAAGTAACATATATTACATAAATGACCATTTGGAC
AAGAGGACGTGGACCTACATCTTCGGAGCTTGCTGTGCCACCACAGTTTTCATACCTTCT
TTCCATAACTATCGGATTTGGTCTTTTCTCGGACTTGGAATGACCACTTACACGGCCTGG
TACTTGACCATTGCAGCTGTTGTCCATGGCCAGGTTGAAGGTGTGACACACACAGCTCCC
ACAAAGCTAGTGCTGTATTTCACCGGAGCCACCAACATACTATACACG------------
------------GAAATTATGCATGCCATGTGGAAGCCACAGAAATTCAAGTCCATTTAC
TTGTATGCCACACTCTACGTTTTCACACTAACACTTCCTTCTGCTACCTCTGTCTACTGG
GCCTTTGGTGATGAGCTCCTTAACCATTCCAACGCCTTCTCTCTCCTCCCCAAAAACGGC
TGGCGTGACGCCGCCGTTATACTTATGCTCATCCACCAGTTTATAACATTTGGGTTTGCA
TGTACACCACTGTACTTTGTGTGGGAGAAGGTGATTGGCATGCATGACACAAAGAGCATT
TGCTTGAGGGCACTTGCTAGGCTTCCAGTTGTGATCCCAATTTGGTTCTTGGCTATAATC
TTCCCCTTCTTTGGGCCCATAAACTCTGCAGTTGGGGCTCTCTTGGTTAGCTTCACCGTC
TACATCATCCCATCTTTAGCTCATATGCTCACCTACAGAAAAGCTTCTGCCAGACAGAAT
GCTGCAGAGAAGCCACCTTTCTTTTTACGAAGCTGGACTGCCATGTACGTGATCAACTCC
TTCATAGTGGTGTGGGTTCTGGTGATTGGGTTCGGGTTCGGTGGCTGGGCCAGCGTGACC
AACTTTGTGAGACAAGTCGACACATTTGGGCTGTTTGCCAAGTGCTATCAGTGTCAGCCT
CCAAAACCACCACTA---------------GCAGCCGCAGCT---CCT---------CCC
CATCAC------------------------------
>Malsi_15g032140
------ATGGCTTCCGAGAAG---GTTGAGACTGTTATAGCCGGAAACTACGTCGAAATG
---GAAAGGGAACAG------------AGTGAT---------------------------
GCCCAGACAAGTGCTAAGAGCAAGCTATCAACATTTCTTTGGCATGGTGGCTCAGCATAT
GATGCATGGTTTAGCTGCGCTTCTAACCAGGTTGCTCAAGTGCTTCTCACACTGCCATAC
TCATTTTCCCAACTGGGTTTGTTATCTGGAATACTATTTCAGCTTTTTTATGGATTGATG
GGAAGCTGGACTGCTTACCTCATCAGTTTACTATATGTCGAGTACAGAACTAGAAAGGAG
AGAGAAAAGGTGGATTTTAGGAACCAT---------------------------------
------------------------------------------------------------
---GTAATTCAGTTAATTGCCTGTGCAAGTAACATCTACTACATAAACGACAATCTCGAC
AAGAGAACTTGGACTTACATCTTTGGAGCTTGCTGTGCTACAACTGTCTTCATCCCCTCA
TTCCATAATTACAGAATTTGGTCATTTTTGGGCCTTATTATGACTACTTACACTGCTTGG
TATCTCACCATTGCTTCCCTTATCCATGGGCAGGTTGAGGGAGTGAAGCACTCTGGTCCA
AGCACAATGGTTCTCTACTTTACTGGGGCTACCAACATTCTCTACACATTTGGTGGACAT
GCTGTTACAGTGGAAATTATGCATGCAATGTGGAAGCCACAAAAGTTCAAGTTAATATAC
TTGATGGCAACACTGTATGTGCTGACCTTAACCCTACCATCTGCGTCTGCTGTGTACTGG
GCTTTCGGGGACAATCTCTTGACTCATTCCAATGCCCTAGCCATGCTTCCAAAGACTAGG
TTTAGAGACACTGCAGTAGTCCTAATGCTCATTCATCAGTTTATCACATTTGGATTTGCT
TGCACTCCTTTGTACTTTGTGTGGGAGAAATTAATTCAAATGCATGAGACCAAAAGCATG
GTGAAGAGGGCACTGGCGAGGCTCCCAGTGGTGATCCCGATATGGTTCCTTGCCATCATT
TTCCCATTCTTTGGGCCCATCAACTCAACTGTTGGATCTCTTCTTGTCAGCTTTACTGTC
TACATAATTCCTGCTTTAGCTCACATGGTCACCTTTGCTTCTGCATCTGCTAGAGAGAAT
GCTGTGGAGAAACCACCATCATTCTTAGGAGGCTGGGCAGGATCATACACCATGAACATC
TTTGTGGTGGTATGGGTTTTGATAGTGGGATTTGGGTTTGGAGGATGGGCAAGCATGCTC
AACTTCATAAACCAAGTTAACACATTTGGTCTATTCACAAAGTGCTACCAATGCCCCCCT
CACAAAGCT---------------------------------------------------
------------------------------------
>Malsy_01g013910
------ATGGCAGCACAGAAGCAATCAGAGGAAGCCATA------ACCTTCAACCAGACA
GTTGACAGG---GAG---------------GAAGAAGAA---------GAACAC---GCA
GCAGATCATAACTCTGGTTTTAACCTCAGAAACTTCCTCTGGCATGGCGGATCCGTCTAC
GACGCCTGGTTCAGCTGTGCATCGAACCAGGTTGCTCAGGTTCTGCTGACTTTGCCCTAC
TCTTTCTCCCAACTGGGAATGCTCTCGGGAATCATATTCCAGGTCTTCTACGGAATCATG
GGGAGCTGGACCGCTTATCTGATCAGCATTCTCTACGTCGAATATCGAAGCCGAAAAGAA
AAGGAAAATGTCAGCTTCAAGAACCATGTCATCCAGTGGTTCGAAGTGTTGGATGGTTTG
CTGGGTCCTTACTGGAAAGCCGTTGGATTGGCCTTCAACTGCACTTTCCTCCTCTTTGGA
TCTGTCATCCAGCTTATTGGTTGTGCAAGCAACATATACTACATAAATGACCATCTGGAC
AAGAGGACATGGACCTACATATTTGGGGCATGTTGTGCCACCACAGTCTTCATCCCTTCC
TTCCACAACTACAGAATATGGTCCTTTTTAGGGCTTGGGATGACCACCTACACTGCCTGG
TACATGACCATTGCAGCCATTGTTCATGGCCAGGTTGAAGGTGTGAAACACTTAGGACCA
GATAAACTGGTTTTGTATTTCACCGGCGCCACCAACATTCTCTACACTTTCGGCGGACAC
GCCGTCACTGTGGAAATCATGCATGCAATGTGGAAGCCTCAGAAGTTTAAGTATGTCTAT
CTGTTTGCTACCCTTTATGTGTTCACTCTAACCCTTCCGTCTGCAACTGCTGTGTACTGG
GCGTTTGGCGACCAGCTCCTCACACACTCGAATGCCTTCTCGCTCCTTCCCCGGACTAAG
TGGCGCGATGCGGGTGTCACATTGATGCTCATTCACCAGTTCATCACATTCGGGTTTGCT
TGTACGCCATTGTATTTCGTGTGGGAGAAAGTAATTGGAATGCATGACACCAAGAGCATA
TGTTTGAGGGCAATTGCCAGGTTGCCTGTGGTGATACCTATTTGGTTCTTGGCCATCATA
TTTCCTTTCTTCGGTCCCATTAATTCAGCCGTTGGCGCTCTTTTGGTCAGCTTCACCGTC
TACATCATACCCGCCTTAGCTCATATGCTCACCTTCAAATCCGCCTCTGCTCGCCAGAAT
GCGGCAGAGAAGCTTCCGTTCTTCCTCCCGAGCTGGACAGGCATGTACGTGGTGAACGCA
TTCATCGTGGTGTGGGTGCTCGTAGTCGGGTTTGGGTTCGGAGGGTGGGCTAGCGTGACC
AACTTCATCAGGCAAGTTGACACTTTTGGGCTGTTTGCAAAGTGCTACCAGTGCCCTCCC
AAAGTCCCAGCCTCC---------------CTACCA---------CCA---------CCA
CATCAC------------------------------
>Malsy_04g013510
------ATGTTGGCTCAGAAGCAAGCAGAGGAAGCAATAGTCTCCAAT------------
---GACCAT---GAA------------GGAAAAGAAGAACATCTCCAAGAAAAC---GAT
GAGGAAAACACCTCCATGTTTAATGTTAAGAACTTCCTCTGGCATGGCGGCTCTGTCTGG
GACGCCTGGTTCAGCTGCGCTTCCAATCAAGTGGCACAAGTGCTTTTGACACTGCCCTAC
TCGTTCTCTCAGCTGGGGTTACTATCCGGAATCTTACTGCAAATTTTCTACGGAATCGTC
GGAAGTTGGACGGCTTATCTTATCAGTGTGCTCTACATGGAGTACAGAAGCCGGAAGGAG
AAAGAGAACGTTAACTTCAAGAACCACGTCATCCAGTGGTTTGAAGTTCTTGATGGGTTA
CTTGGCCCTTACTGGAAAGCCTTGGGGCTTGCTTTCAACTGCACTTTCCTCCTCTTTGGA
TCTGTCATCCAGCTTATTGCTTGTGCCAGTAACATATATTACATCAATGACAATTTGGAC
AAGAGGACCTGGACCTACATCTTCGGAGCTTGCTGTGCCACCACAGTTTTTATACCTTCT
TTCCATAACTATCGGATTTGGTCTTTTCTCGGACTTGGAATGACCACTTACACAGCCTGG
TATTTGACCATTGCAGCTGCTGTTCATGGCCAGGATGAAGGTGTGACACACACAGCTCCA
ACAAAGCTAGTGCTGTATTTCACCGGAGCCACCAACATACTATACACGTTCGGTGGGCAT
GCTGTTACTGTGGAAATTATGCATGCCATGTGGAAGCCACAGAAATTCAAGTACATTTAC
TTGTATGCCACATTGTACGTTTTCACACTAACAATTCCTTCTGCTACCTCTGTCTACTGG
GCTTTTGGTGACGAGCTTCTCAACCACTCCAACGCTTTCTCTCTCCTCCCCAAGAACGGC
TGGCGCGACGCCGCCGTCATACTCATGCTCATCCACCAGTTTATAACATTTGGGTTTGCA
TGTACACCATTGTACTTTGTGTGGGAGAAGGTGATTGGCATGCATGACACAAAGAGCATT
TGCTTGAGGGCACTTGCTAGGCTTCCGGTTGTGATCCCAATTTGGTTCTTGGCTATAATC
TTCCCCTTCTTTGGGCCCATCAACTCTGCCGTTGGGGCTCTCTTGGTTAGCTTCACTGTC
TATATCATCCCATCTCTAGCTCATATGCTCACCTACAGAAAAGCCTCTGCCAGACAGAAT
GCTGCAGAGAAGCCACCTTTCTTTTTACGAAGCTGGACTGCCATGTACGTAATCAACTCC
TTCATAGTGGTGTGGGTTCTGGTGATTGGGTTCGGGTTCGGTGGCTGGGCCAGCATGACC
AACTTTGTGAGACAGGTCGACACATTTGGGCTGTTTGCCAAGTGCTATCAGTGCAAGCCT
CCAAAACCGCCACTA---------------GCAGCCGCAGCT---CCT---------CCC
CATCAC------------------------------
>Malsy_05g011890
---ATGGAGTCATCAGATAAGGTGGTGGAAACAGTGATAGTAGGAAATTATGTAGAAATG
---GAGGCA---GAT------------GGGAAG---------------------------
---GCCAAGAGCTTCAAGAGCAAGCTCTCCAAGTTCTTCTGGGATGGTGGGTCTGCTTAT
GATGCTTGGTTCAGCTGTGCTTCTAATCAGGTGGCTCAAGTTCTGCTTACTTTGCCGTAC
TCGTTCTCGCAGCTGGGAATGCTCTCTGGGATTCTCTTCCAGCTTTTCTATGGCTTGCTG
GGCAGCTGGACTGCTTACCTTATTAGCACACTCTATATTGAATACAGAACAAGAAAAGAA
AGAGAAAAGGTTGATTTCAGAAACCATGTCATCCAGTGGTTTGAAGTTCTTGATGGGCTG
CTTGGGAAACACTGGAGGAACGTGGGGTTGGCATTTAACTGCACATTTCTTCTGTTTGGA
TCTGTCATTCAGCTGATAGCTTGTGCAAGTAATATATATTACATAAATGATAATCTGGAC
AAGAGGACTTGGACTTACATCTTCGGAGCTTGCTGTGCCACCACTGTCTTTATCCCTTCA
TTTCACAACTACAGAGTTTGGTCATTTTTGGGCCTTGTTATGACCACTTACACTGCTTGG
TACCTTACCATTGCCTCCTTCCTCCATGGCCAGGTTGAGGGAGTGAAGCACTCTGGTCCG
ACTAAGGTGGTGCTATACTTCACTGGGGCCACAAACATTCTCTACACTTTTGGAGGACAT
GCTGTTACTGTGGAGATCATGCATGCGATGTGGAAACCTCAGAAGTTCAAGGCCATATAT
TTATTTGCTACCCTGTATGTGCTGACATTGACCCTTCCCTCTGCATCAGCAGTGTATTGG
GCATTTGGAGACTTGCTTCTTAACCACTCCAACGCTTTCTCTCTCCTCCCTAAATCTCCC
TTCAGAGACATGGCT------------------------TTTATAACATTTGGGTTTGCA
TGCACACCACTATACTTTGTGTGGGAGAAAGCCATAGGCATGCATGAATGTAAAAGCTTG
TGCAAGAGAGCAGCAGCAAGACTGCCTGTGGTGATCCCAATCTGGTTCTTGGCCATCATC
TTCCCATTCTTTGGACCTATCAACTCCACCGTTGGATCACTCCTAGTCAGCTTCACAGTC
TACATCATCCCAGCTCTGGCCCATATTTTCACTTACAGATCAGCTGCTGCAAGAGAGAAT
GCTGTGGAGAGTCCCCCAAGGTTCCTAGGAGGATGGATAGGATCATACACAATCAATGTG
TTTGTGGTGGTGTGGGTGTTTGTAGTTGGATTTGGATTCGGTGGGTGGGCGAGCATTACG
AACTTTGTACACCAGATCGACACATTTGGCCTCTTCACCAAGTGTTACCAATGCCCTCTG
CCGCCGCCGCCCACGATCTTCAACATAACC---TCAGCTCCTCCTCCTCTCCAC------
---CACCCTCTGCCTCGCAATCACTCACATACCCCT
>Malsy_06g019610
------ATGACAGCACAGAAGCAATCAGAGGAAGCCATAACC---AACCAGACTGACAGG
---GAGGAA---GAA---------------------------------------CACGGA
GCAGATGATAACTCTAGTTTTAACCTCAGAAGCTTCCTCTGGCATGGCGGATCCGTCTAC
GACGCTTGGTTCAGCTGCGCATCGAACCAGGTTGCTCAGGTC------------------
---------------------------------------------TTCTACGGAATCATG
GAGAGATGGACCGCTTATCTGATCAGCATTCTCTACGTCGAATATCGAAGCCGAAAAGAA
AAGGAAAATGTCAGCTTCAAGAACCATGTCATCCAGTGGTTCGAAGTGTTGGAT------
---GGGGAGTGGTGCAATGGGCAG---------------------------------AGC
CACGACGTCGGAGTGCAAACTTGCTCCGATGGCAGCTACTACATTGGGGAA---------
------AAGTATGGCACTAAGCACGGCCTCGGTTGC------------------------
---------TACCATCTCAGATCAGTTCTTCGGTTCCTGATCTCAACTGTGCACTCGATT
GTACACTCGATTGCAGCAAAGTTAAGAGACAGA---------GAAAAGCATCAAGTGCCA
TTCAGA------------------------------------------------------
------------------------------------------------------------
---------------------------ATG------------------------------
------------------------------------------------------------
------------------------------------------------------------
------------------------------------------------------------
------------------------------------------------------------
------------------------------------------------------------
------------------------------------------------------------
------------------------------------------------------------
------------------------------------------------------------
------------------------------------------------------------
------------------------------------------------------------
------------------------------------
>Malsy_07g018770
------ATGTCAGCCCAGAAGCAATCAGAGGAAGCCATA------ACCTTCAACCAGACC
GACGGTAGA---GAG---------------GAAGAAGAA---------GAACAC---GCA
GCAGATAAGAACTCGGGTTTTAACCTCAGAAGCTTCCTCTGGCATGGCGGCTCCGTCTAC
GACGCCTGGTTCAGCTGCGCTTCGAACCAGGTTGCTCAGGTTCTGCTGACTCTGCCCTAC
TCCTTCTCCCAACTGGGAATGCTCTCGGGAATCATATTCCAGGTGTTTTACGGAATCATG
GGGAGCTGGACTGCTTATCTGATCAGCATTCTCTACGTCGAATATCGAAGCCGAAAAGAA
AAGGAAAATGTCAGCTTCAAGAACCATGTCATCCAGTGGTTTGAAGTGTTGGATGGTTTG
CTGGGTCCTTACTGGAAAGCCATTGGATTGGCCTTCAACTGCACTTTCCTCCTCTTTGGA
TCTGTCATCCAACTTATAGGCTGTGCAAGCAACATATACTATATAAATGACCATCTGGAC
AAGAGGACATGGACCTACATATTTGGAGCATGCTGTGCCACCACAGTCTTCATCCCCTCC
TTTCACAACTACAGAATTTGGTCCTTTTTAGGGCTTGGAATGACCACCTACACTGCCTGG
TACATGACCATTGCAGCCATTGTTCATGGCCAGGTTGAGGGTGTGAAACACTCAGGACCA
GATAAACTGGTTTTGTATTTCACCGGCGCCACCAACATACTGTACACTTTCGGCGGCCAC
GCCGTTACTGTGGAAATCATGCATGCAATGTGGAAGCCTCAGAAGTTTAAGTATGTCTAT
CTCTTTGCTACCCTCTATGTATTCACTCTAACCCTTCCATCTGCAACTGCTGTGTACTGG
GCCTTTGGCGACCAACTCCTCACCCACTCGAACGCCTTCTCGCTCCTTCCCCGGAATAAG
TGGCGCGATGCGGGTGTCACATTGATGCTCATTCATCAGTTCATCACATTCGGGTTTGCT
TGTACGCCATTGTATTTCGTTTGGGAGAAAGTAATTGGAATGCATGACACCAAGAGCATA
TGTTTGAGGGCAATTGCCAGGTTGCCTGTGGTGATACCTATTTGGTTCTTGGCCATCATA
TTTCCTTTCTTTGGTCCCATTAATTCAGCCGTTGGCGCTCTTTTGGTCAGCTTCACCGTC
TACATCATACCCGCCTTAGCTCATATGCTCACCTTCAAATCCGCCGCTGCTCGCCAGAAT
GCAGCAGAGAAGCTTCCGTTCTTCCTCCCGAGCTGGACAGGCATGTACGTGGTGAACGCA
TTCATCGTGGTGTGGGTGCTCGTAGTCGGGTTCGGATTCGGAGGGTGGGCTAGCATGACC
AACTTCATCAGGCAAGTAGACACTTTTGGGTTGTTTGCAAAGTGCTACCAGTGCCCTCCC
AAAGTCTCAGCCTCC---------------CCA------------CCA---------CCA
CATCAC------------------------------
>Malsy_08g015210
------------------------------------------------------------
------------------------------------------------------------
------------------------------------------------------------
---------------ATGGCTTCCGAGAAGGTTGCTCAAGTGCTTCTCACACTGCCGTAT
TCGTTTTCCCAACTGGGTTTGCTATCTGGAATACTATTTCAGCTTTTTTATGGATTGATG
GGAAGCTGGACTGCTTACCTCATCAGTCTACTATATGTTGAGTACAGAACTCGAAAGGAG
AGAGAAAAGGTGGATTTTAGGAACCATGTAATTCAGTGGTTTGAAGTTCTTGATGGGCTC
TTGGGAAAACATTGGAGGAATGTAGGCCTCTTTTTTAACTGCACTTTTCTACTCTTTGGG
TCTGTAATTCAGTTAATTGCCTGTGCAAGTAACATCTACTATATAAACGACAATCTCGAC
AAGAGAACTTGGACTTACATCTTTGGAGCTTGCTGTGCTACAACTGTCTTCATCCCCTCA
TTCCATAATTACAGAATTTGGTCATTTTTGGGCCTTATTATGACTACTTACACTGCTTGG
TATCTCACCATTGCTTCCCTTATCCATGGACAGGTTGAGGGAGTGAAGCACTCTGGTCCA
AGCACAATGGTTCTCTACTTCACTGGGGCTACTAACATTCTCTACACATTTGGTGGACAT
GCTGTTACAGTGGAGATTATGCATGCAATGTGGAAGCCACAGAAATTCAAGTTAATATAC
TTGATGGCAACACTGTATGTGCTGACCTTAACCCTACCATCTGCGTCTGCTGTGTACTGG
GCATTCGGGGACAATCTCTTGACTCATTCCAATGCCCTAGCCATGCTTCCAAAGACTAGA
TTTAGAGACACTGCAGTAGTCCTAATGCTCATTCATCAGTTTATCACGTTTGGGTTTGCT
TGCACTCCTTTGTACTTTGTGTGGGAGAAATTCATTCAGATGCATGAGACCAAGAGCATG
GTGAAGAGGGCACTGGCAAGGCTCCCAGTGGTGATCCCGATATGGTTCCTTGCCATCATA
TTCCCGTTCTTTGGGCCCATCAACTCAACTGTTGGATCTCTTCTTGTCAGCTTTACTGTC
TACATAATTCCTGCTTTAGCTCACATGGTCACCTTTGCTTCTGCATCTGCTAGAGAGAAT
GCTGTGGAGAAACCACCATCATTCTTAGGAGGCTGGGCAGGATCATACACCATGAACATC
TTTGTGGTGGCATGGGTTTTGATAGTGGGATTTGGGTTTGGAGGATGGGCAAGCATGCTT
AACTTCATAAACCAAGTTAACACCTTTGGTCTATTCACAAAGTGCTACCAGTGCCCCCCT
CGCAAGGCT---------------------------------------------------
------------------------------------
>Malsy_10g011990
---ATGGAGTCATCGGATAAGGTGGTGGAAACAGTGATAGTAGGAAATTATGTAGAAATG
---GAGGCA---GAT------------GGGAAG---------------------------
---GCCAAGAGCTTCAAGAGCAAGCTCTCCAAGTTCTTATGGGATGGTGGGTCTGCTTAT
GATGCTTGGTTCAGCTGTGCTTCCAATCAGGTGGCTCAAGTTCTGCTTACTTTGCCGTAC
TCGTTCTCGCAGCTGGGAATGCTCTCTGGGATTCTCTTCCAGCTTTTCTATGGCTTGTTG
GGCAGTTGGACTGCTTACCTGATTAGCACACTCTATATTGAATACAGAACCAGAAAAGAA
AGAGAAAAAATTGATTTCAGAAACCATGTCATCCAGTGGTTTGAAGTTCTTGATGGACTG
CTTGGGAAACACTGGAGGAACGTGGGGTTGGCATTTAACTGCACATTTCTTCTATTTGGA
TCTGTCATTCAACTCATAGCTTGTGCAAGTAATATATATTACATAAATGATAATCTGGAC
AAGAGGACTTGGACTTACATCTTCGGAGCTTGCTGTGCCACCACTGTCTTTATCCCTTCA
TTTCACAACTACAGAGTTTGGTCATTTTTGGGCCTTGTTATGACCACTTACACTGCTTGG
TACCTCACCATTGCCTCCTTCCTCCATGGCCAGGTTGAGGGAGTGAAGCACTCTGGTCCG
ACTAAGCTGGTGCTATACTTCACCGGGGCCACAAACATTCTCTACACTTTCGGGGGACAT
GCTGTTACTGTGGAGATCATGCATGCTATGTGGAAACCTCAGAAGTTCAAGGCCATATAT
TTATTTGCTACCCTGTATGTGCTGACACTGACCCTTCCCTCTGCATCAGCAGTGTATTGG
GCATTTGGAGACTTGCTTCTTAACCACTCCAACGCTTTCTCTCTCCTCCCTAAATCTCCC
TTCAGAGACATGGCTGTCATTTTAATGCTCATCCACCAGTTTATAACATTTGGGTTTGCA
TGCACACCACTATACTTTGTGTGGGAGAAAGCCATTGGCATGCATGAATGCAAGAGCTTG
TGCAAGAGAGCAGCAGCAAGACTGCCTGTGGTGATCCCTATCTGGTTCTTGGCCATCATC
TTCCCATTCTTTGGACCAATCAATTCCACCGTTGGATCACTCCTAGTCAGCTTCACAGTC
TACATCATCCCATCCCTGGCCCACATTTTCACTTACAGATCAGCTGCTGCAAGAGAGAAT
GCAGTGGAGAGCCCACCGAGATTCCTAGGAGGATGGATAGGATCATACACAATCAATGTG
TTTGTGGTGGTGTGGGTGTTTGTGGTTGGGTTTGGATTCGGGGGTTGGGCGAGCATTACA
AACTTTGTGCACCAGATCGACACATTTGGCCTCTTCACCAAGTGTTACCAATGCCCTCCG
CCGCTGCCGCCCATGGTCTTTAACACAACT---TCCGCTCCTCCTCCTCTCCGC------
---CACCCTCTGCCTCGCAACCACTCCCTTACCCCT
>Malsy_12g014800
------ATGTTGGCTCAGAAGCAAGCAGAGGAAGCAATAGTCTCCAAT------------
---GACCAT---GAA------------GGAAAAGAAGATCACCCCCAAGAAAAC---GAT
GAGGAAAACACCTCCATGTTTAATGTCAAGAACTTCCTCTGGCATGGAGGCTCCGTTTGG
GACGCCTGGTTCAGCTGCGCTTCCAATCAAGTGGCGCAAGTGCTTTTGACACTGCCGTAT
TCGTTCTCCCAGCTGGGGTTTCTATCCGGCATCTTGCTGCAGCTATTCTACGGAATCCTC
GGAAGCTGGACGGCTTATCTGATCAGTGTGCTGTACATGGAGTACAGAACCCGGAAGGGA
AAAGAGAACGTTAACTTCAAGAACCACGTTATTCAGTGGTTTGAAGTTCTTGATGGGTTG
CTTGGCCCCTACTGGAAAGCCGTGGGGCTTGCTTTCAACTGCACTTTCCTCCTCTTTGGA
TCTGTCATCCAGCTAATTGCTTGTGCAAGTAACATATATTACATAAATGACCATTTGGAC
AAGAGGACGTGGACCTACATCTTCGGAGCTTGCTGTGCCACCACAGTTTTCATACCTTCT
TTCCATAACTATCGGATTTGGTCTTTTCTCGGACTTGGAATGACCACTTACACGGCCTGG
TACTTGACCATTGCAGCTGTTGTTCATGGCCAGGTTGAAGGTGTGACACACACAGCTCCC
ACAAAGCTAGTGCTGTATTTCACCGGAGCCACCAACATACTATACACG------------
------------GAAATTATGCATGCCATGTGGAAGCCACAGAAATTCAAGTCCATTTAC
TTGTATGCCACGCTCTACGTTTTCACGCTAACACTTCCTTCTGCTACCTCTGTCTACTGG
GCCTTTGGTGATGAGCTCCTTAACCATTCCAACGCCTTCTCTCTCCTCCCCAAAAACGGC
TGGCGTGACGCCGCCGTTATACTTATGCTCATCCACCAGTTTATAACATTTGGGTTTGCA
TGTACACCACTGTACTTTGTGTGGGAGAAGGTGATTGGCATGCATGACACAAAGAGCATT
TGCTTGAGGGCACTTGCTAGGCTTCCAGTTGTGATCCCAATTTGGTTCTTGGCTATAATC
TTCCCCTTCTTTGGGCCCATAAACTCTGCAGTTGGGGCTCTCTTGGTTAGCTTCACCGTC
TACATCATCCCATCTTTAGCTCATATGCTCACCTACAGAAAAGCTTCTGCCAGACAGAAT
GCTGCAGAGAAGCCACCTTTCTTTTTACGAAGCTGGACTGCCATGTACGTGATCAACTCC
TTCATAGTGGTGTGGGTTCTGGTGATTGGGTTCGGGTTCGGTGGCTGGGCCAGCGTGACC
AACTTTGTGAGACAAGTCGACACATTTGGGCTGTTTGCCAAGTGCTATCAGTGCCACCCT
CCAAAACCACCACTA---------------GCAGCCGCAGCT---CCT---------CCC
CTTCAC------------------------------
>Malsy_15g031080
------------------------------------------------------------
------------------------------------------------------------
------------------------------------------------------------
---------------ATGGCTTCCGAGAAGGTTGCTCAAGTGCTTCTCACACTGCCATAC
TCATTTTCCCAACTGGGTTTGTTATCTGGAATACTATTTCAGCTTTTTTATGGATTGATG
GGAAGCTGGACTGCTTACCTCATCAGTTTACTATATGTCGAGTACAGAACTAGAAAGGAG
AGAGAAAAGGTGGATTTTAGGAAGCATGTAATTCAGTGGTTTGAAGTTCTTGATGGGCTT
TTGGGAAAACATTGGAGGAATGTAGGCCTTTTTTTCAACTGCACTTTTCTTCTCTTTGGA
TCTGTAATTCAGTTAATTGCCTGTGCAAGTAACATCTACTACATAAACGACAATCTCGAC
AAGAGAACTTGGACTTACATCTTTGGAGCTTGCTGTGCTACAACTGTCTTCATCCCCTCA
TTCCATAATTACCGAATTTGGTCATTTTTGGGCCTTATTATGACTACTTACACTGCTTGG
TATCTCACCATTGCTTCCCTTATCCATGGGCAGGTTGAGGGAGTGAAGCACTCTGGTCCA
AGCACAATGGTTCTATACTTTACTGGGGCTACCAACATTCTCTACACATTTGGTGGACAT
GCTGTTACAGTGGAAATTATGCATGCAATGTGGAAGCCACAAAAGTTCAAGTTAATATAC
TTGATGGCAACACTGTATGTGCTGACCTTAACCCTACCATCTGCGTCTGCTGTGTACTGG
GCTTTCGGGGACAATCTCTTGACTCATTCCAATGCCCTAGCCATGCTTCCAAAGACTAGG
TTTAGAGACACTGCAGTAGTCCTAATGCTCATTCATCAGTTTATCACATTTGGATTTGCT
TGCACTCCTTTGTACTTTGTGTGGGAGAAATTCATTCAAATGCATGAGACCAAGAGCATG
GTGAAGAGGGCACTGGCGAGGCTCCCAGTGGTGATCCCGATATGGTTCCTTGCCATCATT
TTCCCATTCTTTGGGCCCATCAACTCAACTGTTGGATCTCTTCTTGTCAGCTTTACTGTC
TACATAATTCCTGCTTTAGCTCACATGGTCACCTTTGCTTCTGCATCTGCTAGAGAGAAT
GCTGTGGAGAAACCACCATCATTCTTAGGAGGCTGGGCAGGATCATACACCATGAACATC
TTTGTGGTGGTATGGGTTTTGATAGTGGGATTTGGGTTTGGAGGATGGGCAAGCATGCTC
AACTTCATAAACCAAGTTAACACATTTGGTCTATTCACAAAGTGCTACCAATGCCCCCCT
CACAAAGCT---------------------------------------------------
------------------------------------
>Malsy_16g021910
---GAGGAGTTAAAGAAGAAGCAATCAGAGGAAGCCATAACC---AACCAGACTAACAGG
---GAGGAA---GAA---------------------------------------CACGCA
GCAGATGATAACTCTGGTTTTAACCTCAGAAGCTTCATCTGGCATGGCGGATCCATCTAC
GACGCCTGGTTCAGCTGCGCATCGAACCAGGTTGCTCAAGTTCTGCTGACTCTACCCTAC
TCTTTCTCCCAACTGGGAATGCTCTTGGGAATCGTGTTCCAGGTCTTCTACGAAATCATG
GGGAGCTGGATCGTTTATCTGATCAGCATTCTCTACGTCGAATATCGAAGCCGAAAAGAA
AAGGAAAATGTCAGCTTTAAGAACGCTGTCATCCAATGGTTCGAAGTGTTGGAT------
---AGGGAGTGGTGCAATGGGCAG---------------------------------AGC
CATGGCGTCGGAGTTCAGACTTACTCCAATGGCAGCTGCTACATTGAGGAA---------
------AAGTATGGCGCCAAGCACGACCTCGGTTGC------------------------
---------TACCATCTCAGGTCAGTTCTTCGGTTTCTGATCTCGACT------------
GTACACTCGATTGCAGCAAAGTTAAGAGACAGA---------GAAAAGCATCAAGAGCCA
TTCAGA------------------------------------------------------
------------------------------------------------------------
------------------------------ACG---------------------------
------------------------------------------------------------
------------------------------------------------------------
------------------------------------------------------------
------------------------------------------------------------
------------------------------------------------------------
------------------------------------------------------------
------------------------------------------------------------
------------------------------------------------------------
------------------------------------------------------------
------------------------------------------------------------
------------------------------------
>Pruav_sc0000030.1_g1280.1.mk
------ATGGCTTCTGAGAAG---GTTGAGACTGTTATAGCCGGAAGCTACGTGGAAATG
---GAAAGA---GAA------------GGGGAAGAG---------------------ATT
GACTCAAAGACAACTAAGAGCAAGCTCTCCACCTTTCTTTGGCATGGCGGCTCAGCCTAT
GATGCA------------------------------------------------------
------------------------TGTGGTTTGAAGTTC---------------TTGATG
GGCTGCTGGGGAAGC---------------------------------------------
------------------------------------------------ACTGGAGGAATG
TTGGCCTCTTTTTCAACTGCACTT---------TTCTTCTGTTCGGATCTT---------
------------------------------AATATCTACTACATAAACGACAATCTTGAC
AAGAGGACTTGGACTTATATCTTCGGAGCTTGCTGTGCTACAACTGTCTTCATCCCCTCC
TTCCATAATTACAGAATTTGGTCATTCTTGGGCCTCATTATGACCACCTACACTGCTTGG
TATCTCACCATTGCTTCCCTTATCCATGGAAAGGTTGAGGGAGTGAAGCACTCTGGTCCA
ACCACAATGGTTCTCTACTTCACTGGGGCTACCAACATTCTCTACACATTTGGTGGACAT
GCTGTTACAGTGGAGATTATGCATGCAATGTGGAAGCCACAGAAATTCAAGTTGATATAC
TTGATGGCCACACTCTATGTGCTGACCTTAACTCTGCCATCAGCTTCTGCTGTTTACTGG
GCTTTTGGGGACAATCTCTTGACTCATTCCAATGCTCTAGCTTTGCTTCCAAGGACTGGA
TTTAGAGACACTGCTGTTGTGCTCATGCTCATCCATCAGTTTATCACATTTGGATTTGCT
TGCACCCCTTTGTACTTTGTGTGGGAGAAATTCATTCAAATGCATGAGACCAAGAGCATG
TTGAAGAGGGCCCTGGCTAGGCTCCCAGTGGTGATCCCAATTTGGTTCCTTGCTATCATA
TTCCCATTCTTTGGGCCCATCAACTCAACTGTTGGATCTCTACTTGTCAGCTTTACTGTC
TACATAATTCCTGCTTTAGCTCACATGGTCACCTTTGCTTCTGCATCTGCTAGAGAGAAT
GCTGTAGAGAGACCACCATCCTTGTTGGGAGGCTGGGCTGGCTCATACGCCATTAACAGC
TTTGTGGTAGTTTGGGTTTTGATAGTGGGATTTGGGTTTGGAGGGTGGGCAAGCATGCTC
AACTTCATACGACAAGTCGACACATTTGGTCTATTCACCAAGTGCTACCAATGCCCCCCA
CACAAA------------------------------------------------------
------------------------------------
>Pruav_sc0000373.1_g220.1.mk
ATGGCTGCTTCTGCAGAAAAGGTGGCGGACACAGTGATTGTAGGAAGTTATGTGGAGATG
---GAGACT---GAA------------GGGAAG---------------------------
---CCCAAGAGCGTCAAGAGCAAGCTCTCCAAGTTCTTTTGGGATGGTGGCTCTGCTTAT
GATGCTTGGTTTAGCTGTGCTTCTAAT---------------------------------
------------------------------------------------------------
------------------------------------------------------------
---------------------------------CAGTGGTTTGAAGTTCTTGATGGGCTG
CTTGGAAAACACTGGAGGAACGTGGGCTTGGCATTTAACTGCACATTTCTTCTGTTTGGA
TCTGTCATTCAACTCATAGCTTGTGCAAGCAACATATATTACATAAATGATAATCTGGAC
AAGAGAACTTGGACTTACATCTTTGGAGCATGTTGTGCAACCACTGTCTTCATCCCTTCA
TTTCACAACTACAGAGTCTGGTCCTTTTTGGGCCTTGTTATGACCACTTACACTGCTTGG
TACCTCACCATTGCCTCCTTCCTTCATGGCCAG---------------------------
------TTGGTGCTATACTTCACTGGGGCCACAAACATCCTCTACACTTTTGGGGGACAT
GCTGTTACTGTGGAGATCATGCATGCGATGTGGAAACCTCAGAAGTTCAAGGCCATATAT
TTATATGCTACCCTGTATGTGCTGACACTGACGCTTCCCTCTGCATCGGCAGTGTATTGG
GCATTTGGAGACATGCTTCTTAACCACTCCAACGCCTTCTCTCTCCTCCCCAAATCTCCC
TTCAGAGACATGGCT------------------------TTTATAACATTTGGGTTTGCA
TGCACGCCACTATACTTTGTGTGGGAGAAGGCCATTGGCATGCATGAGTGCAAGAGCTTG
TGCAAGAGAGCAGCAGCAAGATTGCCTGTGGTCATCCCCATCTGGTTCCTGGCCATCATC
TTCCCATTCTTTGGCCCCATCAACTCCACCGTAGGATCACTCCTTGTCAGCTTCACAGTC
TACATCATCCCAGCTCTGGCCCACATCTTCACGTACAAATCCGCTGCTGCAAGAGAGAAT
GCAGTGGAGAGGCCACCAAGATTTCTGGGAGGGTGGATTGGTTCATATACAATCAATGTG
TTTGTGGTGGTGTGGGTTTTCGTGGTAGGGTTTGGATTCGGTGGGTGGGCGAGCATCACA
AACTTTGTGCACCAGATTGACACATTTGGGCTCTTCACCAAGTGCTACCAGTGCCCTCCA
CCACCACCACCCATGGTCTTCAACACAACT---TCAGCTCCTGCTCCAATCCAC------
---CACCCT------------CACCCTCACCGGCCT
>Pruav_sc0001687.1_g170.1.mk
------------------------------------------------------------
------------------------------------------------------------
------------------------------------------------------------
------------------------------------------------------------
------------------------------------------------------------
------------------------------------------------------------
------------------------------ATGCAGTGGTTTGAAGTCCTTGATGGGTTA
CTTGGTCCTTACTGGAAAGCTGTGGGGCTTGCTTTCAACTGTACCTTCCTCCTATTTGGA
TCCGTCATACAGCTTATTGCTTGTGCAAGTAACATATATTACATCAATGACAATTTGGAC
AAGAGGACATGGACCTACATCTTCGGAGCTTGCTGTGCCACTACAGTTTTCATACCTTCT
TTCCATAACTATCGGATTTGGTCCTTTCTTGGCCTTGGAATGACCACTTACACAGCCTGG
TACTTGACCATTGCAGCGGTTGTTCATGGCCAGAAGGAAGGAGTAACACACACAGCTCCC
ACAAAGCTTGTGCTGTATTTCACCGGCGCCACCAACATACTATACACGTTTGGTGGCCAT
GCTGTCACAGTGGAAATCATGCATGCCATGTGGAAGCCACAGAAATTCAAGTACATCTAC
TTGTTTGCCACAGTATACGTTTTCACACTTACAATTCCTTCTGCTACCTCTGTCTACTGG
GCTTTTGGTGATGAGCTTCTCAACCATGCCAATGCCTTCTCTCTCCTCCCCAAGAATGCC
TGGCGTGATGCCGCTGTTATTTTAATGCTCATTCACCAGTTTATAACATTTGGGTTTGCA
TGTACACCATTGTACTTTGTGTGGGAGAAGGTGATTGGCATGCATGACACAAAGAGCATT
TGCTTGAGGGCACTGGCTAGGCTTCCAGTTGTGATCCCAATTTGGTTCTTGGCTATAATA
TTTCCTTTCTTTGGGCCCATTAACTCTGCAGTTGGGGCTCTCCTGGTTAGCTTCACAGTT
TACATCATCCCATCTTTAGCTCATATGCTCACCTACAGAAAAGCCTCTGCTAGACAG---
------------CCTCCTTTCTTTTTACCAAGCTGGACTGCCATGTATGTGATCAACTCC
TTCATAGTTGTGTGGGTTCTGGTGATCGGGTTCGGGTTCGGTGGATGGGCCAGCATGACC
AACTTTGTGAGGCAAGTGGACAATTTTGGGCTCTTTGCCAAGTGCTATCAATGCAACTCT
CCAAAACTGCCAGCA---------------GCAGCAGCT------------------CCT
CACCAC------------------------------
>Pyrbr_009340597.2_cds_XP_009338872.1_1
------ATGTTGGCTCAGAAGCAAGCAGAGGAAGCAATAGTCTCCAAT------------
---GACAAT---GAA------------GGAAAAGAAGATCATCTCCAAGAAAAC---GAT
GAGGAAAACACCTCCATGTTTAATGTCAAGAACTTCCTCTGGCATGGAGGCTCCGTTTGG
GACGCCTGGTTCAGCTGCGCTTCCAATCAAGTGGCGCAAGTGCTTTTGACACTGCCGTAC
TCGTTCTCCCAGCTGGGGTTTCTATCCGGCATCTTGCTGCAGCTATTCTACGGAATCCTC
GGAAGCTGGACGGCTTATCTGATCAGTGTGCTGTACATGGAGTACAGAAACCGGAAGGAG
AAAGAGAACGTTAACTTCAAGAACCACGTTATTCAGTGGTTTGAAGTTCTTGATGGGTTG
CTTGGCCCCTACTGGAAAGCCGTGGGGCTTGCTTTCAACTGCACTTTCCTCCTCTTTGGA
TCTGTCATCCAGCTAATTGCTTGTGCAAGTAACATATATTACATAAACGACCATTTGGAC
AAGAGGACTTGGACCTACATCTTCGGAGCTTGCTGTGCCACCACAGTTTTCATACCTTCT
TTCCATAACTATCGGATTTGGTCTTTTCTCGGACTTGGAATGACCACTTACACGGCCTGG
TACCTGACCATTGCAGCTGTTGTTCATGGCCAGGTTGAAGGTGTGACACACACAGCTCCC
ACAAAGCTAGTGCTGTATTTCACCGGAGCCACCAACATACTATACACGTTCGGTGGCCAT
GCTGTTACCGTGGAAATTATGCATGCCATGTGGAAGCCACAGAAATTCAAGTCCATTTAC
TTGTATGCCACACTGTACGTTTTCACACTAACACTTCCTTCTGCGACCTCTGTCTACTGG
GCTTTTGGTGATGAGCTCCTGAACCATTCCAACGCCTTTTCTCTCCTCCCCAAAAACGGC
TGGCGTGACGCCGCCGTTATACTGATGCTCATCCACCAGTTTATAACATTTGGGTTTGCA
TGTACACCATTGTACTTTGTGTGGGAGAAGGTGATTGGCATGCATGGCACAAAGAGCATT
TGCTTGAGGGCACTTGCTAGGCTTCCAGTTGTGATCCCAATTTGGTTCTTGGCTATAATC
TTCCCCTTCTTTGGGCCCATCAACTCTGCGGTTGGGGCTCTCTTGGTTAGCTTCACCGTC
TACATCATCCCATCTTTAGCTCATATGCTCACCTACAGAAAAGCTTCTGCCAGACAGAAT
GCTGCAGAGAAGCCGCCTTTCTTTTTACGAAGCTGGACTGCCATGTATGTGATCAACTCC
TTCATAGTGGTGTGGGTTCTGGTGATTGGGTTCGGGTTCGGTGGCTGGGCCAGCATGACC
AACTTTGTGAGACAAGTCGACACATTTGGGCTGTTTGCCAAGTGCTATCAGTGCCAGCCT
CCAAAACCACCACTA---------------GCAGCCGCAGCT---CCT---------CCC
CATCAC------------------------------
>Pyrbr_009341962.2_cds_XP_009340237.1_1
---ATGGAGTCATCAGATAAGGTGGTGGAAACAGTGATAGTAGGAAATTATGTAGAAATG
---GAGGCA---GAT------------GGGAAG---------------------------
---GCCAAGAGCTTCAAGAGCAAGCTCTCCAAGTTCTTCTGGGATGGTGGGTCTGCTTAT
GATGCTTGGTTCAGCTGTGCTTCTAATCAGGTGGCTCAAGTTCTGCTTACTTTGCCGTAC
TCGTTCTCGCAGCTGGGAATGCTCTCTGGGATTCTCTTCCAGCTTTTCTATGGCTTGCTG
GGCAGCTGGACTGCTTACCTTATTAGCACACTCTATATCGAATACAGAACAAGAAAAGAA
AGAGAAAAGGTTGATTTCAGAAACCATGTCATCCAGTGGTTTGAAGTTCTTGATGGGCTG
CTTGGGAAACACTGGAGGAACGTGGGGTTGGCATTTAACTGCACATTTCTTCTGTTTGGA
TCTGTCATTCAACTGATAGCTTGTGCAAGTAATATATATTACATAAATGATAATCTGGAC
AAGAGGACTTGGACTTACATCTTCGGAGCTTGCTGTGCCACCACTGTCTTTATCCCTTCA
TTTCACAACTACAGAGTTTGGTCATTTTTGGGCCTTGTTATGACCACTTACACTGCTTGG
TACCTTACCATTGCCTCCTTCCTCCATGGCCAGGTTGAGGGAGTGAAGCACTCTGGTCCG
ACTAAGGTGGTGCTATACTTCACTGGGGCCACAAACATTCTCTACACTTTTGGAGGACAT
GCTGTTACTGTGGAGATCATGCATGCGATGTGGAAACCTCAGAAGTTCAAGGCCATATAT
TTATTTGCTACCCTGTATGTGCTGACATTGACCCTGCCCTCTGCATCAGCAGTGTATTGG
GCATTTGGAGACTTGCTTCTTAACCACTCCAACGCTTTCGCTCTCCTCCCTAAATCTCCC
TTCAGAGACATGGCTGTCATTTTAATGCTCATCCACCAGTTTATAACATTTGGGTTTGCA
TGCACACCACTATACTTTGTGTGGGAGAAAGCCATAGGCATGCATGAATGCAAAAGCTTG
TGCAAGAGAGCAGCAGCAAGACTGCCTGTGGTGATCCCAATCTGGTTCTTGGCCATCATC
TTCCCATTCTTTGGACCCATCAACTCGACCGTTGGATCACTCCTAGTCAGCTTCACAGTC
TACATTATCCCAGCCCTGGCCCACATTTTCACATACAGATCAGCTGCTGCAAGAGAGAAT
GCTGTGGAGAGTCCACCAAGGTTCCTAGGAGGATGGATAGGATCATACACAATCAATGTG
TTTGTGGTGGTGTGGGTGTTTGTAGTTGGATTTGGATTCGGTGGGTGGGCGAGCATTACG
AACTTTGTACACCAGATCGACACGTTTGGCCTCTTCACCAAGTGTTACCAATGCCCTCTG
CCGCCGCCGCCCGCGATCTTCAACACAACC---TCAGCTCCTCCTCCTCTCCAC------
---CACCCTCTGCCTAGCAATCACTCCCATACCCCT
>Pyrbr_009343393.2_cds_XP_009341668.1_1
------ATGGCTTCCGAGAAG---GTTGAGACTGTTATAGCCGGAAACTATGTCGAAATG
---GAAAGG---GAG------------AGTGAT---------------------------
GTGAAGACAAGTGCTAAGAGCAAGCTATCAACATTTCTTTGGCATGGTGGCTCAGCATAT
GATGCATGGTTTAGCTCCGCTTCTAACCAGGTTGCTCAAGTGCTTCTCACACTGCCGTAC
TCGTTTTCCCAACTGGGTTTGTTATCTGGAATACTATTTCAGCTTTTTTATGGATTGATG
GGAAGCTGGACTGCTTACCTCATCAGTCTACTATATGTTGAGTACAGAACTCGGAAGGAG
AGAGAAAAGGTGGATTTTAGGAACCATGTAATTCAGTGGTTTGAAGTTCTTGATGGGCTC
TTGGGGAAACATTGGAGGAATGTAGGCCTCTTTTTCAACTGCACTTTTCTACTCTTTGGG
TCTGTAATTCAGTTAATTGCCTGTGCAAGTAACATCTACTACATAAACGACAATCTCGAC
AAGAGAACTTGGACTTACATCTTTGGAGCTTGCTGTGCTACAACTGTCTTCATCCCCTCA
TTCCATAATTACAGAATTTGGTCATTTTTGGGCCTTATTATGACTACTTACACTGCTTGG
TATCTCACCATTGCTTCCCTTATCCATGGACAGGTTGAGGGAGTGAAGCACTCTGGTCCA
AGCACAATGGTTCTCTACTTCACTGGGGCTACTAACATTCTCTACACATTTGGTGGACAT
GCCGTTACAGTGGAGATTATGCATGCAATGTGGAAGCCACAGAAATTCAAGTTAATATAC
TTGATGGCAACACTGTATGTGCTGACCTTAACCCTACCATCTGCGTCTGCTGTGTACTGG
GCATTCGGGGACAATCTCTTGACTCATTCCAATGCCCTAGCCATGCTTCCAAAGACTAGA
TTTAGAGACACTGCAGTAGTCCTAATGCTCATTCATCAGTTTATCACGTTTGGATTTGCT
TGCACTCCTTTGTACTTTGTGTGGGAGAAATTCATTCAGATGCATGAGACCAAGAGCATG
GTGAAGAGGGCACTGGCAAGGCTCCCAGTGGTGATCCCGATATGGTTCCTTGCCATCATA
TTCCCATTCTTTGGGCCCATCAACTCAACTGTTGGATCTCTTCTTGTCAGCTTTACTGTC
TACATAATTCCTGCTTTAGCTCACATGGTCACCTTTGCTTCTGCATCTGCTAGAGAGAAT
GCTGTGGAGAAACCACCATCATTCTTAGGAGGCTGGGCAGGATCATACACCATGAACATC
TTTGTGGTGGTATGGGTTTTGATAGTGGGATTTGGGTTTGGAGGATGGGCAAGCATGCTT
AACTTCATAAACCAAGTTAACACATTTGGTCTATTCACAAAGTGCTACCAATGCCCCCCT
CACAAAGCT---------------------------------------------------
------------------------------------
>Pyrbr_009346343.2_cds_XP_009344618.1_1
------ATGGCAGCACAGAAGCAATCAGAGGAAGCCATA------ACCTTCAACCAGACT
GTTGACAGG---------------------GAGGAAGAA---------GAACAC---GCA
GCAGATCCTAACTCTGGTTTTAACCTCAGAAGCTTCCTCTGGCATGGCGGATCCGTCTAC
GACGCCTGGTTCAGCTGCGCATCGAACCAGGTTGCTCAGGTTCTGCTGACTCTGCCCTAC
TCTTTCTCCCAACTGGGAATGCTCTCGGGAATCATATTCCAGGTCTTCTACGGAATCATG
GGGAGCTGGACCGCTTATCTGATTAGCATTCTCTACGTCGAATATCGAAGCCGAAAAGAA
AAGGAAAATGTCAGCTTCAAGAACCACGTCATCCAGTGGTTCGAAGTGTTGGATGGTTTG
CTGGGTCCTTACTGGAAAGCCGTTGGATTGGCCTTCAACTGCACTTTCCTCCTCTTTGGA
TCTGTCATCCAGCTTATAGGTTGTGCAAGCAACATATACTACATAAATGACCATCTGGAC
AAGAGGACGTGGACCTACATATTTGGGGCATGTTGTGCCACCACAGTCTTCATCCCTTCC
TTCCACAACTACAGAATATGGTCCTTTTTAGGGCTTGGGATGACCACCTACACTGCCTGG
TACATGACCATTGCAGCCATCGTTCATGGCCAGGTTGAGGGTGTGAAACACTCAGGACCA
GATAAACTGGTTTGGTATTTCACCGGCGCCACCAACATTCTCTACACTTTCGGCGGACAC
GCCGTCACTGTGGAAATCATGCATGCAATGTGGAAGCCTCAGAAGTTTAAGTATGTCTAT
CTGTTTGCTACCCTTTATGTGTTCACTCTAACCCTTCCATCTGCAACTGCTGTGTACTGG
GCGTTTGGCGACCAGCTCCTCACACACTCGAACGCCTTGGCACTCCTTCCCCGGACTAAG
TGGCGCGATGCGGGTGTCACATTGATGCTTATTCACCAGTTCATCACATTCGGGTTTGCT
TGTACGCCTTTGTATTTTGTGTGGGAGAAAGTAATTGGAATGCATGACACCAAGAGCATA
TGTTTGAGGGCAATTGCCAGGTTGCCTGTGGTGATACCGATTTGGTTCTTGGCCATCATA
TTTCCTTTCTTCGGTCCCATTAATTCGGCCGTTGGTGCTCTTTTGGTCACCTTCACCGTC
TACATCATACCTGCCTTGGCTCATATGCTCACCTTCAAATCCGCCTCTGCTCGCCAGAAT
GCGGCAGAGAAGCTTCCGTTCTTCCTCCCGAGCTGGACAGGCATGTACGTGGTGAACGCA
TTCATCGTGGTGTGGGTGCTCGTAGTCGGGTTCGGGTTCGGAGGGTGGGCTAGCGTGACT
AACTTCATCAGGCAAGTTGACACTTTTGGGTTGTTTGCAAAGTGCTACCAGTGCCCTCCC
AAAGTCTCAGCCTCC---------------CTA------------CCA---------CCA
CATCAC------------------------------
>Pyrbr_009352564.2_cds_XP_009350839.1_1
------ATGTCAGCCCAGAGGCAATCAGAGGAGGCCATA------ACCTTCAACCAGACC
GACGGCAGAGAGGAA---------------GAAGAAGAA---------GAACAC---GCG
GCAGATCAGAACTCGGGTTTTAACCTCAGAAGCTTCCTCTGGCATGGCGGCTCCGTCTAC
GACGCCTGGTTCAGCTGCGCATCGAACCAGGTTGCTCAGGTTCTGCTGACTCTGCCCTAC
TCCTTCTCCCAACTGGGAATGCTCTCGGGGATCATATTCCAGGTATTTTACGGGATCATG
GGAAGCTGGACTGCTTATCTGATCAGCATTCTCTACGTCGAATATCGAAGCCGAAAAGAA
AAGGAAAATGTCAGCTTCAAGAACCATGTCATCCAGTGGTTTGAAGTGTTGGATGGTTTG
CTGGGTCCTTACTGGAAAGCCATTGGATTGGCCTTCAACTGCACTTTCCTCCTCTTTGGA
TCTGTCATCCAACTTATAGGCTGTGCAAGCAACATATACTATATAAATGACCATCTGGAC
AAGAGGACATGGACCTACATATTTGGAGCATGCTGTGCCACCACAGTCTTCATCCCCTCC
TTCCACAACTACAGAATTTGGTCCTTTTTAGGGCTTGGAATGACCACCTACACTGCCTGG
TACATGACCATTGCATCCATTGTTCATGGCCAGGTTGAGGGTGTGAAACACTCGGGACCA
GATAAACTGGTTTTGTATTTCACCGGCGCCACCAACATTCTGTACACTTTCGGCGGCCAC
GCCGTTACTGTGGAAATCATGCATGCAATGTGGAAGCCTCAGAAGTTTAAGTATGTCTAT
CTCTTTGCTACGCTCTATGTATTCACTCTAACCCTTCCATCTGCAACTGCTGTGTACTGG
GCCTTTGGCGACCAACTCCTCACCCACTCGAACGCCTTCTCGCTCCTTCCCCGCAATAAG
TGGCGCGATGCGGGTGTCACATTGATGCTCATTCACCAGTTCATCACATTCGGGTTTGCT
TGTACGCCATTGTATTTCGTTTGGGAGAAAGTAATTGGAATGCATGACACCAAGAGCATA
TGTTTGAGGGCAATTGCCAGGTTGCCTGTGGTGATACCTATTTGGTTCTTGGCCATCATA
TTTCCTTTCTTCGGTCCCATTAATTCAGCCGTTGGCGCTCTTTTGGTCAGCTTCACCGTC
TACATCATACCCGCCTTAGCTCATATGCTCACCTTCAAATCCGCCGCTGCTCGCCAGAAT
GCGGCAGAGAAGCTTCCGTTCTTCCTCCCGAGCTGGACAGGCATGTACGTGGTGAACGCA
TTCATCGTGGTGTGGGTGCTCGTAGTCGGGTTCGGATTTGGAGGGTGGGCTAGCATGACC
AACTTCATCAGGCAAGTTGACACTTTTGGGTTGTTCGCAAAGTGCTACCAGTGCCCTCCC
AAAGTCTCAGCCTCC---------------CCA------------CCA---------CCA
CATCAC------------------------------
>Pyrbr_009360588.2_cds_XP_009358863.1_1
------ATGTTGGCTCAGAAGCAAGCAGAGGAAGCAATAGTCTCCAAT------------
---GACAAT---GAA------------GGAAAAGAAGATCATCTCCAAGAAAAC---GAT
GAGGAAAACACCTCCATGTTTAATGTCAAGAACTTCCTCTGGCATGGAGGCTCCGTTTGG
GACGCCTGGTTCAGCTGCGCTTCCAATCAAGTGGCGCAAGTGCTTTTGACACTGCCGTAC
TCGTTCTCCCAGCTGGGGTTTCTATCCGGCATCTTGCTGCAGCTATTCTACGGAATCCTC
GGAAGCTGGACGGCTTATCTGATCAGTGTGCTGTACATGGAGTACAGAAACCGGAAGGAG
AAAGAGAACGTTAACTTCAAGAACCACGTTATTCAGTGGTTTGAAGTTCTTGATGGGTTG
CTTGGCCCCTACTGGAAAGCCGTGGGGCTTGCTTTCAACTGCACTTTCCTCCTCTTTGGA
TCTGTCATCCAGCTAATTGCTTGTGCAAGTAACATATATTACATAAACGACCATTTGGAC
AAGAGGACTTGGACCTACATCTTCGGAGCTTGCTGTGCCACCACAGTTTTCATACCTTCT
TTCCATAACTATCGGATTTGGTCTTTTCTCGGACTTGGAATGACCACTTACACGGCCTGG
TACTTGACCATTGCAGCTGTTGTTCATGGCCAGGTTGAAGGTGTGACACACACAGCTCCC
ACAAAGCTAGTGCTGTATTTCACCGGAGCCACCAACATACTATACACGTTCGGTGGCCAT
GCTGTTACCGTGGAAATTATGCATGCCATGTGGAAGCCACAGAAATTCAAGTCCATTTAC
TTGTATGCCACACTGTACGTTTTCACACTAACACTTCCTTCTGCGACCTCTGTCTACTGG
GCTTTTGGTGATGAGCTCCTGAACCATTCCAACGCCTTTTCTCTCCTCCCCAAAAACGGC
TGGCGTGACGCCGCCGTTATACTGATGCTCATCCACCAGTTTATAACATTTGGGTTTGCA
TGTACACCATTGTACTTTGTGTGGGAGAAGGTGATTGGCATGCATGGCACAAAGAGCATT
TGCTTGAGGGCACTTGCTAGGCTTCCAGTTGTGATCCCAATTTGGTTCTTGGCTATAATC
TTCCCCTTCTTTGGGCCCATCAACTCTGCAGTTGGGGCTCTCTTGGTTAGCTTCACCGTC
TACATCATCCCATCTTTAGCTCATATGCTCACCTACAGAAAAGCTTCTGCCAGACAGAAT
GCTGCAGAGAAGCCGCCTTTCTTTTTACGAAGCTGGACTGCCATGTATGTGATCAACTCC
TTCATAGTGGTGTGGGTTCTGGTGATTGGGTTCGGGTTCGGTGGCTGGGCCAGCATGACC
AACTTTGTGAGACAAGTCGACACATTTGGGCTGTTTGCCAAGTGCTATCAGTGCCAGCCT
CCAAAACCACCACTA---------------GCAGCCGCAGCT---CCT---------CCC
CATCAC------------------------------
>Pyrbr_009368703.2_cds_XP_009366978.1_1
------ATGGCTTCCGAGAAG---GTTGAGACTGTTATAGCCGGAAACTACGTCGAAATG
---GAAAGGGAAGAG------------AGTGAT---------------------------
GCCCAGACAAGTGCTAAGAGCAAGCTATCAACATTTCTTTGGCATGGTGGCTCAGCATAT
GATGCATGGTTTAGCTGCGCTTCTAACCAGGTTGCTCAAGTGCTTCTCACACTGCCATAC
TCATTTTCCCAACTGGGTTTGTTATCTGGAATACTATTTCAGCTTTTTTATGGATTGATG
GGAAGCTGGACTGCTTACCTCATCAGTTTACTATATGTCGAGTACAGAACTAGAAAGGAG
AGAGAAAAGGTGGATTTTAGGAACCATGTAATTCAGTGGTTTGAAGTTCTTGATGGGCTC
TTGGGAAAACACTGGAGGAATGTAGGCCTCTTTTTCAACTGCACTTTTCTTCTCTTTGGA
TCTGTAATTCAGTTAATTGCCTGTGCAAGTAACATCTACTACATAAACGACAATCTCGAC
AAGAGAACTTGGACTTACATCTTTGGAGCTTGCTGTGCTACAACTGTCTTCATCCCCTCA
TTCCATAATTACAGAATTTGGTCATTTTTGGGCCTTATTATGACTACTTACACTGCTTGG
TATCTCACCATCGCTTCGCTTATCCATGGGCAGGTTGAGGGAGTGAAGCACTCTGGTCCA
AGCACAATGGTTCTCTACTTCACTGGGGCTACCAACATTCTCTACACATTTGGTGGACAT
GCGGTTACAGTGGAAATTATGCATGCAATGTGGAAGCCACAGAAGTTCAAGTTAATATAC
TTGATGGCAACACTGTATGTGCTGACCTTAACCCTACCATCTGCGTCTGCTGTATACTGG
GCTTTCGGGGACAATCTCTTGACTCATTCCAATGCCCTAGCCATGCTTCCAAAGACTAGG
TTTAGAGACACTGCAGTAGTCCTAATGCTCATTCATCAGTTTATCACATTTGGATTTGCT
TGCACTCCCTTGTACTTTGTGTGGGAGAAATTCATTCAAATGCATGAGACCAAGAGCATG
GTGAAGAGGGCACTGGCGAGGCTCCCAGTGGTGATCCCGATATGGTTCCTTGCCATCATA
TTCCCATTCTTTGGGCCCATCAACTCAACTGTTGGATCTCTTCTTGTCAGCTTTACTGTC
TACATAATTCCTGCTTTAGCTCACATGGTCACCTTTGCTTCTGCATCTGCTAGAGAGAAT
GCTGTGGAGAAACCACCATCATTCCTAGGAGGCTGGGCAGGATCATACACCATGAACATC
TTTGTGGTCGTATGGGTTTTGATAGTGGGATTTGGGTTTGGAGGATGGGCAAGCATGCTC
AACTTCATAAACCAAGTTAATACATTTGGTCTATTCACAAAGTGCTACCAATGCCCCCCT
CACAAAGCT---------------------------------------------------
------------------------------------
>Pyrbr_009371923.2_cds_XP_009370198.1_1
------ATGTTGGCTCAGAAGCAAGCAGAGGAAGCAATAGTCTCCAAT------------
---GACCAT---GAA------------GGAAAAGAAGAACATCTCCAAGAAAAC---GAT
GAGGAAAATACCTCCATGTTTAATGTTAAGAACTTCCTCTGGCATGGCGGCTCTGTCTGG
GACGCCTGGTTCAGCTGCGCTTCCAATCAAGTGGCACAAGTGCTTTTGACACTGCCCTAC
TCGTTCTCTCAGCTGGGGTTACTATCTGGAATCTTACTGCAAATTTTCTACGGAATCGTC
GGAAGTTGGACGGCTTATCTGATCAGTGTGCTCTACATGGAGTACAGAAGCCGGAAGGAG
AAAGAGAACGTTAACTTCAAGAACCATGTCATCCAGTGGTTTGAAGTTCTTGATGGGTTA
CTTGGCCCTTACTGGAAAGCCTTGGGGCTTGCTTTCAACTGCACTTTCCTCCTCTTTGGA
TCTGTCATCCAGCTTATTGCTTGTGCCAGTAACATATATTACATCAATGACAATTTGGAC
AAGAGGACCTGGACCTACATCTTCGGAGCTTGCTGTGCCACCACAGTTTTTATACCTTCT
TTCCATAACTATCGGATTTGGTCTTTTCTCGGACTTGGAATGACCACTTACACAGCCTGG
TACTTGACCATTGCAGCTGCTGTTCATGGCCAGGATGAAGGTGTGACACACACAGCTCCA
ACAAAGCTAGTGCTGTATTTCACCGGAGCCACCAACATACTATACACGTTCGGTGGGCAT
GCTGTTACTGTGGAAATTATGCATGCCATGTGGAAGCCACAGAAATTCAAGTACATTTAC
TTGTATGCCACACTGTACGTTTTCACACTAACAATTCCTTCTGCTACCTCTGTCTACTGG
GCTTTTGGTGATGAGCTCCTCAACCACTCCAACGCTTTCTCTCTCCTCCCCAAGAACGGC
TGGCGTGACGCCGCCGTCATACTCATGCTCATCCACCAGTTTATAACATTTGGGTTTGCA
TGTACACCATTGTACTTTGTGTGGGAGAAGGTGATTGGCATGCATGACACAAAGAGCATT
TGCTTGAGGGCACTTGCTAGGCTTCCAGTTGTGATCCCAATTTGGTTCTTGGCTATAATC
TTCCCCTTCTTTGGGCCCATCAACTCTGCCGTTGGGGCTCTCTTGGTTAGCTTCACTGTC
TATATCATCCCATCTCTAGCTCATATGCTCACCTACAGAAAAGCCTCTGCCAGACAGAAT
GCTGCAGAGAAGCCACCCTTCTTTCTACGAAGCTGGACTGCCATGTACGTAATCAACTCC
TTCATAGTGCTGTGGGTTCTGGTGATTGGGTTCGGGTTCGGTGGCTGGGCCAGCATGACC
AACTTTGTGAGACAGGTCGACACATTTGGGCTGTTTGCCAAGTGCTATCAGTGCAAGCCT
CCAAAACCACCACTA---------------GCAGCCGCAGCT---CCT---------CCC
CATCAC------------------------------
>Pyrbr_009379402.2_cds_XP_009377677.1_1
---ATGGAGTCATCAGATAAGGTGGTGGAAACAGTGATAGTAGGAAATTATGTAGAAATG
---GAGGCA---GAT------------GGGAAG---------------------------
---GCCAAGAGCTTCAAGAGCAAGCTCTCCAAGTTCTTATGGGATGGTGGGTCTGCTTAT
GATGCTTGGTTCAGCTGTGCTTCCAATCAGGTGGCTCAAGTTCTGCTTACTTTGCCGTAC
TCATTCTCGCAGCTGGGAATGCTCTCTGGGATTCTCTTCCAGCTTTTCTATGGCTTGTTG
GGCAGTTGGACTGCTTACCTGATTAGCACACTCTATATTGAATACAGAACCAGAAAAGAA
AGAGAAAAAATTGATTTCAGAAACCATGTCATCCAGTGGTTTGAAGTTCTTGATGGACTA
CTTGGGAAACACTGGAGGAACGTGGGGTTGGCATTTAACTGCACATTTCTTCTATTTGGA
TCTGTCATTCAACTCATAGCTTGTGCAAGTAATATATATTACATAAATGATAATCTGGAC
AAGAGGACTTGGACTTACATCTTCGGAGCTTGCTGTGCCACCACTGTCTTTATCCCTTCA
TTTCACAACTACAGAGTTTGGTCATTTTTGGGCCTTGTTATGACCACTTACACTGCTTGG
TACCTCACCATTGCCTCCTTCCTCCATGGCCAGGTTGAGGGAGTGAAGCACTCTGGTCCG
ACTAAGCTGGTGCTATACTTCACCGGGGCCACAAACATTCTATACACCTTCGGGGGACAT
GCTGTTACTGTGGAGATCATGCATGCAATGTGGAAACCTCAGAAGTTCAAGGCCATATAT
TTATTTGCTACCCTGTATGTGCTGACACTGACCCTTCCCTCTGCATCAGCAGTGTATTGG
GCATTTGGAGACTTGCTTCTTAACCACTCCAACGCTTTCTCTCTCCTCCCTAAATCTCCC
TTCAGAGACATGGCTGTTATTTTAATGCTCATCCACCAGTTTATAACATTTGGGTTTGCA
TGCACACCACTATACTTTGTGTGGGAGAAAGCCATTGGCATGCATGAATGCAAGAGCTTG
TGCAAGAGAGCAGCAGCAAGACTGCCTGTGGTGATCCCCATCTGGTTCTTGGCCATCATC
TTCCCGTTCTTTGGACCAATCAATTCCACCGTTGGATCACTCCTAGTCAGCTTCACAGTC
TACATCATCCCAGCCCTGGCCCACATTTTCACTTACAGATCAGCTGCTGCAAGAGAGAAT
GCAGTGGAGAGCCCACCGAGATTCCTAGGAGGATGGATAGGATCATACACAATCAATGTG
TTTGTGGTGGTGTGGGTGTTTGTGGTCGGGTTTGGATTCGGGGGGTGGGCGAGCATTACA
AACTTTGTGCACCAGATCGACACATTTGGCCTCTTCACCAAGTGTTACCAATGCCCTCCG
CCGCTGCCGCCCATGGTCTTCAACACAACT---TCCGCTCCTCCTCCTCTCCGC------
---CACACTCTGCCTCGCAATCACTCCCATACCCCT
>Pyrbr_009379404.2_cds_XP_009377679.1_1
---ATGGAGTCATCAGATAAGGTGGTGGAAACAGTGATAGTAGGAAATTATGTAGAAATG
---GAGGCA---GAT------------GGGAAG---------------------------
---GCCAAGAGCTTCAAGAGCAAGCTCTCCAAGTTCTTATGGGATGGTGGGTCTGCTTAT
GATGCTTGGTTCAGCTGTGCTTCCAATCAGGTGGCTCAAGTTCTGCTTACTTTGCCGTAC
TCATTCTCGCAGCTGGGAATGCTCTCTGGGATTCTCTTCCAGCTTTTCTATGGCTTGTTG
GGCAGTTGGACTGCTTACCTGATTAGCACACTCTATATTGAATACAGAACCAGAAAAGAA
AGAGAAAAAATTGATTTCAGAAACCATGTCATCCAGTGGTTTGAAGTTCTTGATGGACTA
CTTGGGAAACACTGGAGGAACGTGGGGTTGGCATTTAACTGCACATTTCTTCTATTTGGA
TCTGTCATTCAACTCATAGCTTGTGCAAGTAATATATATTACATAAATGATAATCTGGAC
AAGAGGACTTGGACTTACATCTTCGGAGCTTGCTGTGCCACCACTGTCTTTATCCCTTCA
TTTCACAACTACAGAGTTTGGTCATTTTTGGGCCTTGTTATGACCACTTACACTGCTTGG
TACCTCACCATTGCCTCCTTCCTCCATGGCCAGGTTGAGGGAGTGAAGCACTCTGGTCCG
ACTAAGCTGGTGCTATACTTCACCGGGGCCACAAACATTCTATACACCTTCGGGGGACAT
GCTGTTACTGTGGAGATCATGCATGCAATGTGGAAACCTCAGAAGTTCAAGGCCATATAT
TTATTTGCTACCCTGTATGTGCTGACACTGACCCTTCCCTCTGCATCAGCAGTGTATTGG
GCATTTGGAGACTTGCTTCTTAACCACTCCAACGCTTTCTCTCTCCTCCCTAAATCTCCC
TTCAGAGACATGGCTGTTATTTTAATGCTCATCCACCAGTTTATAACATTTGGGTTTGCA
TGCACACCACTATACTTTGTGTGGGAGAAAGCCATTGGCATGCATGAATGCAAGAGCTTG
TGCAAGAGAGCAGCAGCAAGACTGCCTGTGGTGATCCCCATCTGGTTCTTGGCCATCATC
TTCCCGTTCTTTGGACCAATCAATTCCACCGTTGGATCACTCCTAGTCAGCTTCACAGTC
TACATCATCCCAGCCCTGGCCCACATTTTCACTTACAGATCAGCTGCTGCAAGAGAGAAT
GCAGTGGAGAGCCCACCGAGATTCCTAGGAGGATGGATAGGATCATACACAATCAATGTG
TTTGTGGTGGTGTGGGTGTTTGTGGTCGGGTTTGGATTCGGGGGGTGGGCGAGCATTACA
AACTTTGTGCACCAGATCGACACATTTGGCCTCTTCACCAAGTGTTACCAATGCCCTCCG
CCGCTGCCGCCCATGGTCTTCAACACAACT---TCCGCTCCTCCTCCTCTCCGC------
---CACACTCTGCCTCGCAATCACTCCCATACCCCT
>Pyrco_BartlettDH_AUX.Chr12
------ATGTTGACTCCGAAGCAAGCAGAGGAAGCAATAGTCTCCAAT------------
---GACCAT---GAA------------GGAAAAGAAGATCATCTCCAAGAAAAT---GAT
GAGGAAAACACCTCCATGTTTAATGTCAAGAATTTCCTCTGGCATGGAGGCTCCGTTTGG
GACGCCTGGTTCAGCTGCGCTTCCAATCAAGTGGCGCAAGTGCTTTTGACACTGCCGTAC
TCGTTCTCCCAGCTGGGGTTTCTATCCGGCATCTTGCTGCAGCTATTCTACGGAATCCTC
GGAAGCTGGACAGCTTATCTGATCAGTGTGCTGTACATGGAGTACAGAAACCGGAAGGAG
AAAGAGAACGTTAACTTCAAGAACCACGTTATTCAGTGGTTTGAAGTTCTTGATGGGTTG
CTTGGCCCCTACTGGAAAGCCGTGGGGCTTGCTTTCAACTGCACTTTCCTCCTCTTTGGA
TCTGTCATCCAGCTAATTGCTTGTGCAAGTAACATATATTACATAAACGACCATTTGGAC
AAGAGGACTTGGACCTACATCTTCGGAGCTTGCTGTGCCACCACAGTTTTCATACCTTCT
TTCCATAACTATCGGATTTGGTCTTTTCTCGGACTTGGAATGACCACTTACACGGCCTGG
TACTTGACCATTGCAGCTGCTGTTCATGGCCAGGTTGAAGGTGTGACACACACAGCTCCC
ACAAAGCTAGTGCTGTATTTCACCGGAGCCACCAACATACTATACACGTTCGGTGGCCAT
GCTGTTACTGTGGAAATTATGCATGCTATGTGGAAGCCACAGAAATTCAAGTCCATTTAC
TTGTATGCCACACTGTACGTTTTCACACTAACACTTCCTTCTGCGACCTCTGTCTACTGG
GCTTTTGGTGATGAGCTCCTGAACCATTCCAACGCCTTCTCTCTCCTCCCCAAAAACGGA
TGGCGTGACGCCGCCGTTATACTGATGCTCATCCACCAGTTTATAACATTTGGGTTTGCA
TGTACACCATTGTACTTTGTGTGGGAGAAGGTGATTGGCATGCATGGCACAAAGAGCATT
TGCTTGAGGGCACTTGCTAGGCTTCCAGTTGCGATCCCAATTTGGTTCTTGGCGATAATC
TTCCCCTTCTTTGGGCCCATCAACTCTGCAGTTGGGGCTCTCTTGGTTAGCTTCACCGTC
TACATCATCCCATCTTTAGCTCATATGCTCACCTACAGAAAAGCTTCTGCCAGACAGAAT
GCTGCAGAGAAGCCACCTTTCTTTTTACGAAGCTGGACTGCCATGTACGTGATCAACTCC
TTCATAGTGGTGTGGGTTCTGGTGATTGGGTTCGGGTTCGGTGGCTGGGCCAGCATGACC
AACTTTGTGAAACAAGTCGACACGTTTGGGCTGTTTGCCAAGTGCTATCAGTGCCAGCCT
CCAAAACCACCACTA---------------GCAGCCGCAGCT---CCT---------CCC
CATCAC------------------------------
>Pyrco_BartlettDH_AUX.Chr4
------ATGTTGGCTCAGAAGCAAGCAGAGGAAGCAATAGTCTCCAAT------------
---GACCAT---GAA------------GGAAAAGAAGAACATGTCCAAGAAAAC---GAT
GAGGAAAATACCTCCATGTTTAATGTTAAGAACTTCCTCTGGCATGGCGGCTCTGTCTGG
GACGCCTGGTTCAGCTGCGCTTCCAATCAAGTGGCACAAGTGCTTTTGACACTGCCCTAC
TCGTTCTCTCAGCTGGGGTTACTATCCGGAATCTTACTGCAAATTTTCTACGGAATCGTC
GGAAGTTGGACGGCTTATCTGATCAGTGTGCTCTACATGGAGTACAGAAGCCGGAAGGAG
AAAGAGAACGTTAACTTCAAGAACCATGTCATCCAGTGGTTTGAAGTTCTTGATGGGTTA
CTTGGCCCTTACTGGAAAGCCTTGGGGCTTGCTTTCAACTGCACTTTCCTCCTTTTTGGA
TCTGTCATCCAGCTTATTGCTTGTGCCAGTAACATATATTACATCAATGACAATTTGGAC
AAGAGGACCTGGACCTACATCTTCGGAGCTTGCTGTGCCACCACAGTTTTTATACCTTCT
TTCCATAACTATCGGATTTGGTCTTTTCTCGGACTTGGAATGACCACTTACACAGCCTGG
TACTTGACCATTGCAGCTGCTGTTCATGGCCAGGATGAAGGTGTGACACACACAGCTCCA
ACAAAGCTAGTGCTGTATTTCACCGGAGCCACCAACATACTATACACGTTCGGTGGGCAT
GCTGTTACTGTGGAAATTATGCATGCCATGTGGAAGCCTCAGAAATTCAAGTACATTTAC
TTGTATGCCACACTGTACGTTTTCACACTAACAATTCCTTCTGCTACCTCTGTCTACTGG
GCTTTTGGTGATGAGCTCCTCAACCACTCCAACGCTTTCTCTCTCCTCCCCAAGAACGGC
TGGCGTGACGCCGCCGTCATACTCATGCTCATCCACCAGTTTATAACATTTGGGTTTGCA
TGTACACCATTGTACTTTGTGTGGGAGAAGGTGATTGGCATGCATGACACAAAGAGCATT
TGCTTGAGGGCACTTGCTAGGCTTCCAGATGAGATCCCAATTTGGTTCTTGGCTATAATC
TTCCCCTTCTTTGGGCCCATCAACTCTGCCGTTGGGGCTCTCTTGGTTAGCTTCACTGTC
TATATCATACCATCTCTAGCTCATATGCTCACCTACAGAAAAGCCTCTGCCAGACAGAAC
GCTGCAGAGAAGCCACCCTTCTTTCTACGAAGCTGGACTGCCATGTACGTAATCAACTCC
TTCATTGTGCTGTGGGTTCTGGTGATTGGGTTCGGGTTCGGTGGCTGGGCCAGCATGACC
AACTTTGTGAGACAGGTCAACACATTTGGGCTGTTTGCCAAGTGCTATCAGTGCAAGCCT
CCAAAACCACCACTA---------------GCAGCCGCAGCT---CCT---------CCC
CATCAC------------------------------
>Pyrco_BartlettDH_new_AUX.Chr1
TCAGCAATGGCAGCACAGAAGCAATCAGAGGAAGCCATA------ACCTTCAACCAGACT
GTTGACAGG---GAG---------------GAAGAAGAA---------GAACAC---GCA
GCAGATCCTAACTCTGGTTTTAACCTCAGAAGCTTCCTCTGGCATGGTGGATCAGTCTAC
GACGCCTGGTTCAGCTGCGCATCGAACCAGGTTGCTCAGGTTCTGCTGACTCTGCCCTAC
TCTTTCTCCCAACTGGGAATGCTCTCGGGAATCATATTCCAGGTCTTCTATGGAATCATG
GGGAGCTGGACCGCTTATCTGATCAGCATTCTCTACGTCGAATATCGAAGCCGAAAAGAA
AAGGAAAATGTCAGCTTCAAGAACCACGTCATCCAGTGGTTCGAAGTGTTGGATGGTTTG
CTGGGTCCTTACTGGAAAGCCGTTGGATTGGCCTTCAACTGCACTTTCCTCCTCTTTGGA
TCTGTCATCCAGCTTATAGGTTGTGCAAGCAACATATACTACATAAATGACCATCTGGAC
AAGAGGACGTGGACCTACATATTTGGGGCATGTTGTGCCACCACGGTCTTCATCCCTTCC
TTCCACAACTACAGAATATGGTCCTTTTTAGGGCTTGGGATGACCACCTACACTGCCTGG
TACATGACCATTGCAGCCATCGTGCATGGCCAGGTTGAGGGTGTGAAACACTCAGGACCA
GATAAACTGGTTTGGTATTTCACCGGCGCCACCAACATTCTCTACACTTTCGGCGGACAC
GCCGTCACTGTGGAAATCATGCATGCAATGTGGAAGCCTCAGAAGTTTAAGTATGTCTAT
CTGTTTGCTACCCTTTATGTGTTCACTCTAACCCTTCCATCTGCAACTGCTGTGTACTGG
GCGTTTGGCGACCAGCTCCTCACACACTCGAATGCCTTGGCACTCCTTCCCCGGACTAAG
TGGCGCGATGCGGGTGTCACATTGATGCTTATTCACCAGTTCATCACATTCGGCTTTGCT
TGTACGCCTTTGTATTTTGTGTGGGAGAAAGTAATTGGAATGCATGACACCAAGAGCATA
TGTTTGAGGGCAATTGCCAGGTTGCCTGTGGTGATACCGATTTGGTTCTTGGCCATCATA
TTTCCTTTCTTCGGTCCCATTAATTCAGCCGTTGGTGCTCTTTTGGTCACCTTCACCGTC
TACATCATACCCGCCTTAGCTCATATGCTCACCTTCAAATCCGCCTCTGCTCGCCAGAAT
GCGGCAGAGAAGCTTCCGTTCTTCCTCCCGAGCTGGACAGGCATGTACGTGGTGAACGCA
TTCATCGTGGTGTGGGTGCTCGTAGTCGGGTTCGGGTTCGGAGGGTGGGCTAGCGTGACT
AACTTCATCAGGCAAGTTGACACTTTTGGGTTGTTTGCAAAGTGCTACCAGTGCCCTCCC
AAAGTCTCAGCCTCC---------------CTA------------CCA---------CCA
CATCAC------------------------------
>Pyrco_BartlettDH_new_AUX.Chr7
------ATGTCAGCCCAGAAGCAATCAGAGGAGGCCATA------ACCTTCAACCAGACC
GATGGCAGAGAGGAC---------------GAAGAAGAA---------GAACAC---GCA
GCAGATCAGAACTCGGGTTTTAACCTCAGAAGCTTCCTCTGGCATGGCGGCTCCGTCTAT
GACGCCTGGTTCAGCTGCGCATCGAACCAGGTTGCTCAGGTTCTGCTGACTCTGCCCTAC
TCCTTCTCCCAACTGGGAATGCTCTCGGGGATCATATTCCAGGTATTTTACGGGATCATG
GGGAGCTGGACTGCTTATCTGATCAGCATTCTCTACGTCGAATATCGAAGCCGAAAAGAA
AAGGAAAATGTCAGCTTCAAGAACCATGTCATCCAGTGGTTTGAAGTGTTGGATGGTTTG
CTGGGTCCTTACTGGAAAGCCATTGGATTGGCCTTCAACTGCACTTTCCTCCTCTTTGGA
TCTGTCATCCAACTTATAGGCTGTGCAAGCAACATATACTATATAAATGACCATCTGGAC
AAGAGGACATGGACCTACATATTTGGAGCATGCTGTGCCACCACAGTCTTCATCCCCTCC
TTCCACAACTACAGAATTTGGTCCTTTTTAGGGCTTGGAATGACCACCTACACTGCCTGG
TACATGACCATTGCATCCATTGTTCATGGCCAGGTTGAGGGTGTGAAACACTCGGGACCA
GATAAACTGGTTTTGTATTTCACCGGCGCCACCAACATACTGTACACTTTCGGCGGCCAC
GCCGTTACTGTGGAAATCATGCATGCAATGTGGAAGCCTCAGAAGTTTAAGTATGTCTAT
CTCTTTGCTACCCTCTATGTATTCACTCTAACCCTTCCATCTGCAACTGCTGTGTACTGG
GCCTTTGGCGACCAACTCCTCACCCACTCGAACGCCTTCTCGCTCCTTCCCCGCAATAAG
TGGCGTGATGCGGGTGTCACATTGATGCTCATTCACCAGTTCATCACATTCGGGTTTGCT
TGTACGCCATTGTATTTCGTTTGGGAGAAAGTAATTGGAATGCATGACACCAAGAGCATA
TGTTTGAGGGCAATTGCCAGGTTGCCTGTGGTGATACCTATTTGGTTCTTGGCCATCATA
TTTCCTTTCTTCGGTCCCATTAATTCAGCCGTTGGCGCTCTTTTGGTCAGCTTCACCGTC
TACGTCATACCCGCCTTAGCTCATATGCTCACCTTCAAATCCGCCGCTGCTCGCCAGAAT
GCGGCAGAGAAGCTTCCGTTCTTCCTCCCGAGCTGGACAGGCATGTACGTGGTGAACGCA
TTCATCGTGGTGTGGGTGCTCGTAGTCGGGTTCGGATTCGGAGGGTGGGCTAGCATGACC
AACTTCATCAGGCAAGTTGACACTTTTGGGTTGTTTGCAAAGTGCTACCAGTGCCCTCCC
AAAGTCTCAGCCTCC---------------CCA------------CCA---------CCA
CATCAC------------------------------
>Pyrco_BartlettDH_new_AUX_Chr10
---ATGGAGTCATCAGATAAGGTGGTGGAAACAGTGATAGTAGGAAATTATGTAGAAATG
---GAGGCA---GAT------------GGGAAG---------------------------
---GCCAAGAGCTTCAAGAGCAAGCTCTCCAAGTTCTTATGGGATGGTGGGTCTGCTTAT
GATGCTTGGTTCAGCTGTGCTTCCAATCAGGTGGCTCAAGTTCTGCTTACTTTGCCGTAC
TCATTCTCGCAGCTGGGAATGCTCTCTGGGATTCTCTTCCAGCTTTTCTATGGCTTGTTG
GGCAGTTGGACTGCTTACCTGATTAGCACACTCTATATTGAATACAGAACCAGAAAAGAA
AGAGAAAAAATTGATTTCAGAAACCATGTCATCCAGTGGTTTGAAGTTCTTGATGGACTG
CTTGGGAAACACTGGAGGAACGTGGGGTTGGCATTTAACTGCACATTTCTTCTATTTGGA
TCTGTCATTCAACTCATAGCTTGTGCAAGTAATATATATTACATAAATGATAATCTGGAC
AAGAGGACTTGGACTTACATCTTCGGAGCTTGCTGTGCCACCACTGTCTTTATCCCTTCA
TTTCACAACTACAGAGTTTGGTCATTTTTGGGTCTTGTTATGACCACTTACACTGCTTGG
TACCTCACCATTGCCTCCTTCCTCCATGGCCAGGTTGAGGGAGTGAAGCACTCTGGTCCG
ACTAAGCTGGTGCTATACTTCACCGGGGCCACAAACATTCTATACACCTTCGGGGGACAT
GCTGTTACTGTGGAGATCATGCATGCTATGTGGAAACCTCAGAAGTTCAAGGCCATATAT
TTATTTGCTACCCTGTATGTGCTGACACTGACCCTTCCCTCTGCATCAGCAGTGTATTGG
GCATTTGGAGACTTGCTTCTTAACCACTCCAACGCTTTCTCTCTCCTCCCTAAATCTCCC
TTCAGAGACATGGCT------------------------TTTATAACATTTGGGTTTGCA
TGCACACCACTATACTTTGTGTGGGAGAAAGCCATTGGCATGCATGAATGCAAGAGCTTG
TGCAAGAGAGCAGCAGCAAGACTGCCTGTGGTGATCCCCATCTGGTTCTTGGCCATCATC
TTCCCATTCTTTGGACCAATCAATTCCACCGTTGGATCACTCCTAGTCAGCTTCACAGTC
TACATCATCCCAGCCCTGGCCCACATTTTCACTTACAGATCAGCTGCTGCAAGAGAGAAT
GCAGTGGAGAGCCCACCGAGATTCCTAGGAGGATGGATAGGATCATACACAATCAATGTG
TTTGTGGTGGTGTGGGTGTTTGTGGTCGGGTTTGGATTCGGGGGGTGGGCGAGCATTACA
AACTTTGTGCACCAGATCGACACATTTGGCCTCTTCACCAAGTGTTACCAATGCCCTCCG
CCGCTGCCGCCCATGGTCTTCAACACAACT---TCCGCTCCTCCTCCTCTCCGC------
---CACCCTCTGCCTCGCAATCACTCCCATACCCCT
>Pyrco_BartlettDH_new_AUX_Chr15
------ATGGCTTCCGAGAAG---GTTGAGACTGTTATAGCCGGAAACTACGTCGAAATG
---GAAAGGGAAGAG------------AGTGAT---------------------------
GCCCAGACAAGTGCTAAGAGCAAGCTATCAACATTTCTTTGGCATGGTGGCTCAGCATAT
GATGCATGGTTTAGCTGCGCTTCTAACCAGGTTGCTCAAGTGCTTCTCACACTGCCATAC
TCATTTTCCCAACTGGGTTTGTTATCTGGAATACTATTTCAGCTTTTTTATGGATTGATG
GGAAGCTGGACTGCTTACCTCATCAGTTTACTATATGTCGAGTACAGAACTAGAAAGGAG
AGAGAAAAGGTGGATTTTAGGAACCATGTAATTCAGTGGTTTGAAGTTCTTGATGGGCTC
TTGGGAAAACATTGGAGGAATGTAGGCCTCTTTTTCAACTGCACTTTTCTTCTCTTTGGA
TCTGTAATTCAGTTAATTGCCTGTGCAAGTAACATCTACTACATAAACGACAATCTCGAC
AAGAGAACTTGGACTTACATCTTTGGAGCTTGCTGTGCTACAACTGTCTTCATCCCCTCA
TTCCATAATTACAGAATTTGGTCATTTTTGGGCCTTATTATGACTACTTACACTGCTTGG
TATCTCACCATCGCTTCGCTTATCCATGGGCAGGTTGAGGGAGTGAAGCACTCTGGTCCA
AGCACAATGGTTCTCTACTTCACTGGGGCTACCAACATTCTCTACACATTTGGTGGACAT
GCTGTTACAGTGGAAATTATGCATGCAATGTGGAAGCCACAGAAGTTCAAGTTAATATAC
TTGATGGCAACACTGTATGTGCTGACCTTAACCCTACCATCTGCGTCTGCTGTGTACTGG
GCTTTCGGGGACAATCTCTTGACTCATTCCAATGCCCTAGCCATGCTTCCAAAGACTAGG
TTTAGAGACACTGCAGTAGTCCTAATGCTCATTCATCAGTTTATCACATTTGGATTTGCT
TGCACTCCCTTGTACTTTGTGTGGGAGAAATTCATTCAAATGCATGAGACCAAGAGTATG
GTGAAGAGGGCACTGGCGAGGCTCCCAGTGGTGATCCCGATATGGTTCCTTGCCATCATA
TTCCCATTCTTTGGGCCCATCAACTCAACTGTTGGATCTCTTCTTGTCAGCTTTACTGTC
TACATAATTCCTGCTTTAGCTCACATGGTCACCTTTGCTTCTGCATCTGCTAGAGAGAAT
GCTGTGGAGAAACCACCATCATTCTTAGGAGGCTGGGCAGGATCATACACCATGAACATC
TTTGTGGTGGTATGGGTTTTGATAGTGGGATTTGGGTTTGGAGGATGGGCAAGCATGCTC
AACTTCATAAACCAAGTTAATACATTTGGTCTATTCACAAAGTGCTACCAATGCCCCCCT
CACAAAGCT---------------------------------------------------
------------------------------------
>Pyrco_BartlettDH_new_AUX_Chr5
---ATGGAGTCATCAGATAAGGTGGTGGAAACAGTGATAGTAGGAAATTATGTAGAAATG
---GAGGCA---GAT------------GGGAAG---------------------------
---GCCAAGAGCTTCAAGAGCAAGCTCTCCAAGTTCTTCTGGGATGGTGGGTCTGCTTAT
GATGCTTGGTTCAGCTGTGCTTCTAATCAGGTGGCTCAAGTTCTGCTTACTTTGCCGTAC
TCGTTCTCGCAGCTGGGAATGCTCTCTGGGATTCTCTTCCAGCTTTTCTATGGCTTGCTG
GGCAGCTGGACTGCTTACCTTATTAGCACACTCTATATCGAATACAGAACAAGAAAAGAA
AGAGAAAAGGTTGATTTCAGAAACCATGTCATCCAGTGGTTTGAAGTTCTTGATGGGCTG
CTTGGGAAACACTGGAGGAACGTGGGGTTGGCATTTAACTGCACATTTCTTCTGTTTGGA
TCTGTCATTCAACTGATAGCTTGTGCAAGTAATATATATTACATAAATGATAATCTGGAC
AAGAGGACTTGGACTTATATCTTCGGAGCTTGCTGTGCCACCACTGTCTTTATCCCTTCA
TTTCACAACTACAGAGTTTGGTCATTTTTGGGCCTTGTTATGACCACTTACACTGCTTGG
TACCTTACCATTGCCTCCTTCCTCCATGGCCAGGTTGAGGGAGTGAAGCACTCTGGTCCG
ACTAAGGTGGTGCTATACTTCACTGGGGCCACAAACATTCTCTACACTTTTGGAGGACAT
GCTGTTACTGTGGAGATCATGCATGCGATGTGGAAACCTCAGAAGTTCAAGGCCATATAT
TTATTTGCTACCCTGTATGTGCTGACATTGACCCTTCCCTCTGCATCAGCAGTGTATTGG
GCATTTGGAGACTTGCTTCTTAACCACTCAAACGCTTTCGCTCTCCTCCCTAAATCTCCC
TTCAGAGACATGGCTGTCATTTTAATGCTCATCCACCAGTTTATAACATTTGGGTTTGCA
TGCACACCACTATACTTTGTGTGGGAGAAAGCCATAGGCATGCATGAATGCAAAAGCTTG
TGCAAGAGAGCAGCAGCAAGACTGCCTGTGGTGATCCCAATCTGGTTCTTGGCCATCATC
TTCCCATTCTTTGGACCCATCAACTCAACCGTTGGATCACTCCTAGTCAGCTTCACAGTC
TACATTATCCCAGCCCTGGCCCACATTTTCACATACAGATCAGCTGCTGCAAGAGAGAAT
GCTGTGGAGAGTCCACCAAGGTTCCTAGGAGGATGGATAGGATCATACACAATCAATGTG
TTTGTGGTGGTGTGGGTGTTTGTAGTTGGATTTGGATTCGGTGGGTGGGCGAGCATTACG
AACTTTGTACACCAGATCGACACGTTTGGCCTCTTCACCAAGTGTTACCAATGCCCTCTG
CCGCCGCCGCCCGCGATCTTCAACACAACC---TCAGCTCCTCCTCCTCTCCAC------
---CACCCTCTGCCTAGCAATCACTCCCATACCCCA
>Pyrco_BartlettDH_new_AUX_Chr8
------ATGGCTTCCGAGAAG---GTTGAGACTGTTATAGCCGGAAACTATGTCGAAATG
---GAAAGGGAAGAG------------AGTGAT---------------------------
GTGAAGACAAGTGCTAAGAGCAAGCTATCAACATTTCTTTGGCATGGTGGCTCAGCATAT
GATGCATGGTTTAGCTCCGCTTCTAACCAGGTTGCTCAAGTGCTTCTCACACTGCCGTAC
TCGTTTTCCCAACTGGGTTTGTTATCTGGAATACTATTTCAGCTTTTTTATGGATTGATG
GGAAGCTGGACTGCTTACCTCATCAGTCTACTATATGTTGAGTACAGAACTCGGAAGGAG
AGAGAAAAGGTGGATTTTAGGAACCATGTAATTCAGTGGTTTGAAGTTCTTGATGGGCTC
TTGGGAAAACACTGGAGGAATTTAGGCCTCTTTTTTAACTGTACTTTTCTACTCTTTGGG
TCTGTAATTCAGTTAATTGCCTGTGCAAGTAACATCTACTATATAAACGACAATCTCGAC
AAGAGAACTTGGACTTACATCTTTGGAGCTTGCTGTGCTACAACTGTCTTCATCCCCTCA
TTCCATAATTACAGAATTTGGTCATTTTTGGGCCTTATTATGACTACTTACACTGCTTGG
TATCTCACCATTGCTTCCCTTATCCACGGACAGGTTGAGGGAGTGAAGCACTCTGGTCCA
AGCACAATGGTTCTCTACTTCACTGGGGCTACTAACATTCTCTACACATTTGGTGGACAT
GCTGTTACAGTGGAGATTATGCATGCAATGTGGAAGCCACAGAAATTCAAGTTAATATAC
TTGATGGCAACACTGTATGTGCTGACCTTAACCCTACCATCTGCGTCTGCTGTGTACTGG
GCATTCGGGGACAGTCTCTTGACTCATTCCAATGCCCTAGCCATGCTTCCAAAGACTAGA
TTTAGAGACACTGCAGTAGTCCTAATGCTCATTCATCAGTTTATCACGTTTGGATTTGCT
TGCACTCCTTTGTACTTTGTGTGGGAGAAATTCATTCAGATGCATGAGACCAAGAGCATG
GTGAAGAGGGCACTGGCAAGGCTCCCAGTGGTGATCCCGATATGGTTCCTTGCCATCATA
TTCCCATTCTTTGGGCCCATCAACTCAACTGTTGGATCTCTTCTTGTCAGCTTTACTGTC
TACATAATTCCTGCTTTAGCTCACATGGTCACCTTTGCTTCTGCATCTGCTAGAGAGAAT
GCTGTGGAGAAACCACCATCATTCTTAGGAGGCTGGGCAGGATCATACACCATGAACATC
TTTGTGGTGGTATGGGTTTTGATAGTGGGATTTGGGTTTGGAGGATGGGCAAGCATGCTT
AACTTCATAAACCAAGTTAACACATTTGGTCTATTCACAAAGTGCTACCAATGCCCCCCT
CACAAAGCT---------------------------------------------------
------------------------------------
>Pyrco_Bartlett_001009.1
---ATGGAGTCATCAGATAAGGTGGTGGAAACAGTGATAGTAGGAAATTATGTAGAAATG
---GAGGCA---GAT------------GGGAAG---------------------------
---GCCAAGAGCTTCAAGAGCAAGCTCTCCAAGTTCTTATGGGATGGTGGGTCTGCTTAT
GATGCTTGGTTCAGCTGTGCTTCCAATCAGGTGGCTCAAGTTCTGCTTACTTTGCCGTAC
TCATTCTCGCAGCTGGGAATGCTCTCTGGGATTCTCTTCCAGCTTTTCTATGGCTTGTTG
GGCAGTTGGACTGCTTACCTGATTAGCACACTCTATATTGAATACAGAACCAGAAAAGAA
AGAGAAAAAATTGATTTCAGAAACCAT---------TGGTTTGAAGTTCTTGATGGACTG
CTTGGGAAACACTGGAGGAACGTGGGGTTGGCGTTTAACTGCACATTTCTTCTATTTGGA
TCTGTCATTCAACTCATAGCTTGTGCAAGTAATATATATTACATAAATGATAATCTGGAC
AAGAGGACTTGGACTTACATCTTCGGAGCTTGCTGTGCCACCACTGTCTTTATCCCTTCA
TTTCACAACTACAGAGTTTGGTCATTTTTGGGTCTTGTTATGACCACTTACACTGCTTGG
TACCTCACCATTGCCTCCTTCCTCCATGGCCAGGTTGAGGGAGTGAAGCACTCTGGTCCG
ACTAAGCTGGTGCTATACTTCACCGGGGCCACAAACATTCTATACACCTTCGGGGGACAT
GCTGTTACTGTGGAGATCATGCATGCTATGTGGAAACCTCAGAAGTTCAAGGCCATATAT
TTATTTGCTACCCTGTATGTGCTGACACTGACCCTTCCCTCTGCATCAGCAGTGTATTGG
GCATTTGGAGACTTGCTTCTTAACCACTCCAACGCTTTCTCTCTCCTCCCTAAGTCTCCC
TTCAGAGACATGGCT------------------------TTTATAACATTTGGGTTTGCA
TGCACACCACTATACTTTGTGTGGGAGAAAGCCATTGGCATGCATGAATGCAAGAGCTTG
TGCAAGAGAGCAGCAGCAAGACTGCCTGTGGTGATCCCCATCTGGTTCTTGGCCATCATC
TTCCCATTCTTTGGACCAATCAATTCCACCGTTGGATCACTCCTAGTCAGCTTCACAGTC
TACATCATCCCAGCCCTGGCCCACATTTTCACTTACAGATCAGCTGCTGCAAGAGAGAAT
GCAGTGGAGAGCCCACCGAGATTCCTAGGAGGATGGATAGGATCATACACAATCAATGTG
TTTGTGGTGGTGTGGGTGTTTGTGGTCGGGTTTGGATTCGGGGGGTGGGCGAGCATTACA
AACTTTGTGCACCAGATCGACACATTTGGCCTCTTCACCAAGTGTTACCAATGCCCTCCG
CCGCTGCCGCCCATGGTCTTCAACACAACT---TCCGCTCCTCCTCCTCTCCGC------
---CACCCTCTGCCTCGCAATCACTCCCATACCCCT
>Pyrco_Bartlett_017232.1
------ATGTTGGCTCAGAAGCAAGCAGAGGAAGCAATAGTCTCCAAT------------
---GACCAT---GAA------------GCAAAAGAAGAACATGTCCAAGAAAAC---GAT
GAGGAAAATACCTCCATGTTTAATGTTAAGAACTTCCTCTGGCATGGCGGCTCTGTCTGG
GATGCCTGGTTCAGCTGCGCTTCCAATCAAGTGGCACAAGTGCTTTTGACACTGCCCTAC
TCGTTCTCTCAGCTGGGGTTACTATCCGGAATCTTACTGCAAATTTTCTACGGAATCGTC
GGAAGTTGGACGGCTTATCTGATCAGTGTGCTCTACATGGAGTACAGAAGCCGGAAGGAG
AAAGAGAACGTTAACTTCAAGAACCATGTCATCCAGTGGTTTGAAGTTCTTGATGGGTTA
CTTGGCCCTTACTGGAAAGCCTTGGGGCTTGCTTTCAACTGCACTTTCCTCCTTTTTGGA
TCTGTCATCCAGCTTATTGCTTGTGCCAGTAACATATATTACATCAATGACAATTTGGAC
AAGAGGACCTGGACCTACATCTTCGGAGCTTGCTGTGCCACCACAGTTTTTATACCTTCT
TTCCATAACTATCGGATTTGGTCTTTTCTCGGACTTGGAATGACCACTTACACAGCCTGG
TACTTGACCATTGCAGCTGTTGTTCATGGCCAGGATGAAGGTGTGACACACACAGCTCCA
ACAAAGCTAGTGCTGTATTTCACCGGAGCCACCAACATACTATACACGTTCGGTGGGCAT
GCTGTTACTGTGGAAATTATGCATGCCATGTGGAAGCCTCAGAAATTCAAGTACATTTAC
TTGTATGCCACACTGTACGTTTTCACACTAACAATTCCTTCTGCTACCTCTGTCTACTGG
GCTTTTGGTGATGAGCTCCTCAACCACTCCAACGCTTTCTCTCTCCTCCCCAAGAACGGC
TGGCGTGACGCCGCCGTCATACTCATGCTCATCCACCAGTTTATAACATTTGGGTTTGCA
TGTACACCATTGTACTTTGTGTGGGAGAAGGTGATTGGCATGCATGACACAAAGAGCATT
TGCTTGAGGGCACTTGCTAGGCTTCCAGTTGTGATCCCAATTTGGTTCTTGGCTATAATC
TTCCCCTTCTTTGGGCCCATCAACTCTGCCGTTGGGGCTCTCTTGGTTAGCTTCACTGTC
TATATCATACCATCTCTAGCTCATATGCTCACCTACAGAAAAGCCTCTGCCAGACAGAAC
GCTGCAGAGAAGCCACCCTTCTTTCTACGAAGCTGGACTGCCATGTACGTAATCAACTCC
TTCATAGTGCTGTGGGTTCTGGTGATTGGGTTCGGGTTCGGTGGCTGGGCCAGCATGACC
AACTTTGTGAGACAGGTCAACACATTTGGGCTGTTTGCCAAGTGCTATCAGTGCAAGCCT
CCAAAACCACCACTA---------------GCAGCCGCAGCT---CCT---------CCC
CATCAC------------------------------
>Pyrco_Bartlett_023752.1
---ATGGAGTCATCAGATAAGGTGGTGGAAACAGTGATAGTAGGAAATTATGTAGAAATG
---GAGGCA---GAT------------GGGAAG---------------------------
---GCCAAGAGCTTCAAGAGCAAGCTCTCCAAGTTCTTCTGGGATGGTGGGTCTGCTTAT
GATGCTTGGTTCAGCTGTGCTTCTAATCAGGTGGCTCAAGTTCTGCTTACTTTGCCGTAC
TCGTTCTCGCAGCTGGGAATGCTCTCTGGGATTCTCTTCCAGCTTTTATATGGCTTGCTG
GGCAGCTGGACTGCTTACCTTATTAGCACACTCTATATCGAATACAGAACAAGAAAAGAA
AGAGAAAAGGTTGATTTCAGAAACCATGTCATCCAGTGGTTTGAAGTTCTTGATGGGCTG
CTTGGGAAACACTGGAGGAACGTGGGGTTGGCATTTAACTGCACATTTCTTCTGTTTGGA
TCTGTCATTCAACTGATAGCTTGTGCAAGTAATATATATTACATAAATGATAATCTGGAC
AAGAGGACTTGGACTTATATCTTCGGAGCTTGCTGTGCCACCACTGTCTTTATCCCTTCA
TTTCACAACTACAGAGTTTGGTCATTTTTGGGCCTTGTTATGACCACTTACACTGCTTGG
TACCTTACCATTGCCTCCTTCCTTCATGGCCAGGTTGAGGGAGTGAAGCACTCTGGTCCG
ACTAAGGTGGTGCTATACTTCACTGGGGCCACAAACATTCTCTACACTTTTGGAGGACAT
GCTGTTACTGTG------------------------------------------------
------------------------------------------------------------
------------------------------------------------------------
------------------------------------------------------------
------------------------------------------------------------
------------------------------------------------------------
------------------------------------------------------------
------------------------------------------------------------
------------------------------------------------------------
------------------------------------------------------------
------------------------------------------------------------
------------------------------------------------------------
------------------------------------
>Pyrco_Bartlett_027126.1
------ATGTTGGCTCAGAAGCAAGCAGAGGAAGCAATAGTCTCCAAT------------
---GACCAC---GAA------------GGAAAAGAAGATCATCTCCAAGAAAAC---GAT
GACGAAAACACCTCCATGTTTAATGTCAAGAACTTCCTCTGGCATGGAGGCTCCGTTTGG
GACGCCTGGTTCAGCTGCGCTTCCAATCAAGTGGCGCAAGTGCTTTTGACACTGCCGTAC
TCGTTCTCCCAGCTGGGGTTTCTATCCGGCATCTTGCTGCAGCTATTCTACGGAATCCTC
GGAAGCTGGACGGCTTATCTGATCAGTGTGCTGTACATGGAGTACAGAAACCGGAAGGAG
AAAGAGAACGTTAACTTCAAGAACCACGTTATTCAGTGGTTTGAAGTTCTTGATGGGTTG
CTTGGCCCCTACTGGAAAGCCGTGGGGCTTGCTTTCAACTGCACTTTCCTCCTCTTTGGA
TCTGTCATCCAGCTAATTGCTTGTGCAAGTAACATATATTACATAAACGACCATTTGGAC
AAGAGGACTTGGACCTACATCTTCGGAGCTTGCTGTGCCACCACAGTTTTCATACCTTCT
TTCCATAACTATCGGATTTGGTCTTTTCTCGGACTTGGAATGACCACTTACACGGCCTGG
TACTTGACCATTGCAGCTGCTGTTCATGGCCAGGTTGAAGGTGTGATACACACAGCTCCC
ACAAAGCTAGTGCTGTATTTCACCGGAGCCACCAACATACTATACACGTTCGGTGGCCAT
GCTGTTACTGTG------------------------------------------------
------------------------------------------------------------
------------------------------------------------------------
------------------------------------------------------------
------------------------------------------------------------
------------------------------------------------------------
------------------------------------------------------------
------------------------------------------------------------
------------------------------------------------------------
------------------------------------------------------------
------------------------------------------------------------
------------------------------------------------------------
------------------------------------
>Pyrco_Bartlett_035008.1
------ATGGCTTCCGAGAAG---GTTGAGACTGTTATAGCCGGAAACTACGTCGAAATG
---GAAAGGGAAGAG------------AGTGAT---------------------------
GCCCAGACAAGTGCTAAGAGCAAGCTATCAACATTTCTTTGGCATGGTGGCTCAGCATAT
GATGCATGGTTTAGCTGCGCTTCTAACCAGGTTGCTCAAGTGCTTCTCACACTGCCATAC
TCATTTTCCCAACTGGGTTTGTTATCTGGAATACTATTTCAGCTTTTTTATGGATTGATG
GGAAGCTGGACTGCTTACCTCATCAGTTTACTATATGTCGAGTACAGAACTAGAAAGGAG
AGAGAAAAGGTGGATTTTAGGAACCATGTAATTCAGTGGTTTGAAGTTCTTGATGGGCTC
TTGGGAAAACATTGGAGGAATGTAGGCCTCTTTTTCAACTGCACTTTTCTTCTCTTTGGA
TCTGTAATTCAGTTAATTGCCTGTGCAAGTAACATCTACTACATAAACGACAATCTCGAC
AAGAGAACTTGGACTTACATCTTTGGAGCTTGCTGTGCTACAACTGTCTTCATCCCCTCA
TTCCATAATTACAGAATTTGGTCATTTTTGGGCCTTATTATGACTACTTACACTGCTTGG
TATCTCACCATCGCTTCGCTTATCCATGGGCAGGTTGAGGGAGTGAAGCACTCTGGTCCA
AGCACAATGGTTCTCTACTTCACTGGGGCTACCAACATTCTCTACACATTTGGTGGACAT
GCTGTTACAGTGGAAATTATGCATGCAATGTGGAAGCCACAGAAGTTCAAGTTAATATAC
TTGATGGCAACACTGTATGTGCTGACCTTAACCCTACCATCTGCGTCTGCTGTGTACTGG
GCTTTCGGGGACAATCTCTTGACTCATTCCAATGCCCTAGCCATGCTTCCAAAGACTAGG
TTTAGAGACACTGCAGTAGTCCTAATGCTCATTCATCAGTTTATCACTTTTGGATTTGCT
TGCACTCCCTTGTACTTTGTGTGGGAGAAATTCATTCAAATGCATGAGACCAAGAGTATG
GTGAAGAGGGCACTGGCGAGGCTCCCAGTGGTGATCCCGATATGGTTCCTTGCCATCATA
TTCCCATTCTTTGGGCCCATCAACTCAACTGTTGGATCTCTTCTTGTCAGCTTTACTGTC
TACATAATTCCTGCTTTAGCTCACATGGTCACCTTTGCTTCTGCATCTGCTAGAGAGAAT
GCTGTGGAGAAACCACCATCATTCTTAGGAGGCTGGGCAGGATCATACACCATGAACATC
TTTGTGGTGGTATGGGTTTTGATAGTGGGATTTGGGTTTGGAGGATGGGCAAGCATGCTC
AACTTCATAAACCAAGTTAATACATTTGGTCTATTCACAAAGTGCTACCAATGCCCCCCT
CACAAAGCT---------------------------------------------------
------------------------------------
>Pyrco_Bartlett_035949.1
------ATGGCTTCCGAGAAG---GTTGAGACTGTTATAGCCGGAAACTATGTCGAAATG
---GAAAGGGAAGAG------------AGTGAT---------------------------
GTGAAGACAAGTGCTAAGAGCAAGCTATCAACATTTCTTTGGCATGGTTGCTCA------
------------------------------------------------------------
------------------------------------------------------------
---------AGTGCTTCTCACACTGCCGTACTCGTTTTCCCAACTGGAACTCGGAAGGAG
AGAGAAAAGGTGGATTTTAGGAACCATGTAATTCAGTGGTTTGAAGTTCTTGATGGGCTC
TTGGGAAAACATTGGAGGAATGTAGGCCTCTTTTTCAACTGCACTTTTCTACTCTTTGGG
TCTGTAATTCAATTAATTGCCTGTGCAAGTAACATCTACTATATAAACGACAATCTCGAC
AAGAGAACTTGGACTTACATCTTTGGAGCTTGCTGTGCTACAACTGTCTTCATCCCCTCA
TTCCATAATTACAGAATTTGGTCATTTTTGGGCCTTATTATGACTACTTACACTGCTTGG
TATCTCACCATTGCTTCCCTTATCCATGGACAGGTTGAGGGAGTGAAGCACTCTGGTCCA
AGCACAATGGTTCTCTACTTCACTGGGGCTACTAACATTCTCTACACATTTGGTGGACAT
GCTGTTACAGTGGAGATTATGCATGCAATGTGGAAGCCACAGAAATTCAAGTTAATATAC
TTGATGGCAACACTGTATGTGCTGACCTTAACCCTACCATCTGCGTCTGCTGTGTACTGG
GCATTCGGGGACAGTCTCTTGACTCATTCCAATGCCCTAGCTATGCTTCCAAAGACTAGA
TTTAGAGACACTGCAGTAGTCCTAATGCTCATTCATCAGTTTATCACGTTTGGATTTGCT
TGCACTCCTTTGTACTTTGTGTGGGAGAAATTCATTCAGATGCATGAGACCAAGAGCATG
GTGAAGAGGGCACTGGCAAGGCTCCCAGTGGTGATCCCGATATGGTTCCTTGCCATCATA
TTCCCATTCTTTGGGCCCATCAACTCAACAGTTGGATCTCTTCTTGTCAGCTTTACTGTC
TACATAATTCCTGCTTTAGCTCACATGGTCACCTTTGCTTCTGCATCTGCTAGAGAGAAT
GCTGTGGAGAAACCACCATCATTCTTAGGAGGCTGGGCAGGATCATACACCATGAACATC
TTTGTGGTGGTATGGGTTTTGATAGTGGGATTTGGGTTTGGAGGATGGGCAAGCATGCTT
AACTTCATAAACCAAGTTAACACATTTGGTCTATTCACAAAGTGCTACCAATGCCCCCCT
CACAAAGCT---------------------------------------------------
------------------------------------
>Pyrco_DAnjou_AUX.Chr1
------ATGGCAGCACAGAAGCAATCAGAGGAAGCCATA------ACCTTCAACCAGACT
GTTGACAGG---GAG---------------GAAGAAGAA---------GAACAC---GCA
GCAGATCCTAACTCTGGTTTTAACCTCAGAAGCTTCCTCTGGCATGGTGGATCAGTCTAC
GACGCCTGGTTCAGCTGCGCATCTAACCAGGTTGCTCAGGTTCTGCTGACTCTGCCCTAC
TCTTTCTCCCAACTGGGAATGCTCTCGGGAATCATATTCCAGGTCTTTTACGGAATCATG
GGGAGCTGGACCGCTTATCTGATCAGCATTCTCTACGTCGAATATCGAAGCCGAAAAGAA
AAGGAAAATGTCAGCTTCAAGAACCACGTCATCCAGTGGTTCGAAGTGTTGGATGGTTTG
CTGGGTCCTTACTGGAAAGCCGTTGGATTGGCCTTCAACTGCACTTTCCTCCTCTTTGGA
TCTGTCATCCAGCTTATAGGTTGTGCAAGCAACATATACTACATAAATGACCATCTGGAC
AAGAGGACGTGGACCTACATATTTGGGGCATGTTGTGCCACCACAGTCTTCATCCCTTCC
TTCCACAACTACAGAATATGGTCCTTTTTAGGGCTTGGGATGACCACCTACACTGCCTGG
TACATGACCATTGCAGCCATCGTGCATGGCCAGGTTGTGGGTGTGAAACACTCAGCACCA
GATAAACTGGTTTGGTATTTCACCGGCGCCACCAACATTCTCTACACTTTCGGCGGACAC
GCCGTCACTGTGGAAATCATGCATGCAATGTGGAAGCCTCAGAAGTTTAAGTATGTCTAT
CTGTTTGCTACCCTTTATGTGTTCACTCTAACCCTTCCATCTGCAACTGCTGTGTACTGG
GCGTTTGGCGACCAGCTCCTCACACACTCGAATGCCTTCTCACTCCTTCCCCGGACTAAG
TGGCGCGATGCGGGTGTCACATTGATGCTTATTCACCAGTTCATCACATTCGGGTTTGCT
TGTACGCCGTTGTATTTTGTGTGGGAGAAAGTAATTGGAATGCATGACACCAAGAGCATA
TGTTTGAGGGCAATTGCCAGGTTGCCTGTGGTGATACCGATTTGGTTCTTGGCCATCATA
TTTCCTTTCTTCGGTCCCATTAATTCAGCCGTTGGTGCTCTTTTGGTTACCTTCACCGTC
TACATCATACCCGCCTTAGCTCATATGCTCACCTTCAAATCCGCCTCTGCTCGCCAGAAT
GCGGCAGAGAAGCTTCCGTTCTTCCTCCCGAGCTGGACAGGCATGTACGTGGTGAACGCA
TTCATCGTGGTGTGGGTGCTCGTAGTCGGGTTCGGGTTCGGAGGGTGGGCTAGCGTGACT
AACTTCATCAGGCAAGTTGACACTTTTGGGTTGTTTGCAAAGTGCTACCAGTGCCCTCCC
AAAGTCTCAGCCTCC---------------CTA------------CCA---------CCA
CATCAC------------------------------
>Pyrco_DAnjou_AUX.Chr10
---ATGGAGTCATCAGATAAGGCGGTGGAAACAGTGATAGTAGGAAATTATGTAGAAATG
---GAGGCA---GAT------------GGGAAG---------------------------
---GCCAAGAGCTTCAAGAGCAAGCTCTCCAAGTTCTTATGGGATGGTGGGTCTGCTTAT
GATGCTTGGTTCAGCTGTGCTTCCAATCAGGTGGCTCAAGTTCTGCTTACTTTGCCGTAC
TCATTCTCGCAGCTGGGAATGCTCTCTGGGATTCTCTTCCAGCTTTTCTATGGCTTGTTG
GGCAGTTGGACTGCTTACCTGATTAGCACACTCTATATTGAATACAGAACCAGAAAAGAA
AGAGAAAAAATTGATTTCAGAAACCATGTCATCCAGTGGTTTGAAGTTCTTGATGGATTG
CTTGGGAAACACTGGAGGAACGTGGGTTTGGCATTTAACTGCACATTTCTTCTATTTGGA
TCTGTCATTCAACTCATAGCTTGTGCAAGTAATATATATTACATAAATGATAATCTGGAC
AAGAGGACTTGGACTTACATCTTCGGAGCTTGCTGTGCCACCACTGTCTTTATCCCTTCA
TTTCACAACTACAGAGTTTGGTCATTTTTGGGTCTTGTTATGACCACTTACACTGCTTGG
TACCTCACCATTGCCTCCTTCCTCCATGGCCAGGTTGAGGGAGTGAAGCACTCTGGTCCG
ACTAAGCTGGTGCTATACTTCACCGGGGCCACAAACATTCTATACACCTTCGGGGGACAT
GCTGTTACTGTGGAGATCATGCATGCTATGTGGAAACCTCAGAAGTTCAAGGCCATATAT
TTATTTGCTACCCTGTATGTGCTGACACTGACCCTTCCCTCTGCATCAGCAGTGTATTGG
GCATTTGGAGACTTGCTTCTTAACCACTCCAACGCTTTCTCTCTCCTCCCTAAATCTCCC
TTCAGAGACATGGCT------------------------TTTATAACATTTGGGTTTGCA
TGCACACCACTATACTTTGTGTGGGAGAAAGCCATTGGCATGCATGAATGCAAGAGCTTG
TGCAAGAGAGCAGCAGCAAGACTGCCTGTGGTGATCCCCATCTGGTTCTTGGCCATCATC
TTCCCATTCTTTGGACCAATCAATTCCACCGTTGGATCACTCCTAGTCAGCTTCACAGTC
TACATCATCCCAGCCCTGGCCCACATTTTCACTTACAGATCAGCTGCTGCAAGAGAGAAT
GCAGTGGAGAGCCCACCGAGATTCCTAGGAGGATGGATAGGATCATACACAATCAATGTG
TTTGTGGTGGTGTGGGTGTTTGTGGTCGGGTTTGGATTCGGGGGGTGGGCGAGCATTACA
AACTTTGTGCACCAGATCGACACATTTGGCCTCTTCACCAAGTGTTACCAATGCCCTCCG
CCGCTGCCGCCCATGGTCTTCAACACAACT---TCCGCTCCTCCTCCTCTCCGC------
---CACCCTCTGCCTCGCAATCACTCCCATACCCCT
>Pyrco_DAnjou_AUX.Chr12
------ATGTTGGCTCAGAAGCAAGCAGAGGAAGCAATAGTCTCCAATGACCACGAAGGA
---AAAGAA---GATCAT------------CAAGAAAAC------------------GAT
GACGAAAACACCTCCATGTTTAATGTCAAGAACTTCCTTTGGCATGGAGGCTCCGTTTGG
GACGCCTGGTTCAGCTGCGCTTCCAATCAAGTGGCGCAAGTGCTTTTGACACTGCCGTAC
TCGTTCTCCCAGCTGGGGTTTCTATCCGGCATCTTGCTGCAGCTGTTCTACGGAATCCTC
GGAAGCTGGACGGCTTATCTGATCAGTGTGCTGTACATGGAGTACAGAAACCGGAAGGAG
AAAGAGAACGTTAACTTCAAGAACCACGTTATTCAGTGGTTTGAAGTTCTTGATGGGTTG
CTTGGCCCCTACTGGAAAGCCGTGGGGCTTGCTTTCAACTGCACTTTCCTCCTCTTTGGA
TCTGTCATCCAGCTAATTGCTTGTGCAAGTAACATATATTACATAAACGACCATTTGGAC
AAGAGGACTTGGACCTACATCTTCGGAGCTTGCTGTGCCACCACAGTTTTCGTACCTTCT
TTCCATAACTATCGGATTTGGTCTTTTCTCGGACTTGGAATGACCACTTACACGGCCTGG
TACTTGACCATTGCAGCTGTTGTTCATGGCCAGAATAAGCATATCACACATTGTAGTGCG
TGTTCAGTT---------------------------------------------------
------------------------------------------------------------
------------------------------------------------------------
------------------------------------------------------------
------------------------------------------------------------
------------------------------------------------------------
------------------------------------------------------------
------------------------------------------------------------
---------------------------------------------------------AGA
GCTTTG------------------------------------------------------
------------------------------------------------------------
------------------GATACCATCGGCTCG---------------------------
------------------------------------------------------------
------------------------------------
>Pyrco_DAnjou_AUX.Chr15
------------------------------------------------------------
------------------------------------------------------------
------------------------------------------------------------
---------------ATGGCTTCCGAGAAGGTTGCTCAAGTGCTTCTCACACTGCCATAC
TCATTTTCCCAACTGGGTTTGTTATCTGGAATACTATTTCAGCTTTTTTATGGATTGATG
GGAAGCTGGACTGCTTACCTCATCAGTTTACTATATGTCGAGTACAGAACTAGAAAGGAG
AGAGAAAAGGTGGATTTTAGGAACCAT---------------------------------
------------------------------------------------------------
---GTAATTCAGTTAATTGCCTGTGCAAGTAACATCTACTACATAAACGACAATCTCGAC
AAGAGAACTTGGACTTACATCTTTGGAGCTTGCTGTGCTACAACTGTCTTCATCCCCTCA
TTCCATAATTACAGAATTTGGTCATTTTTGGGCCTTATTATGACTACTTACACTGCTTGG
TATCTCACCATCGCTTCGCTTATCCATGGGCAG---------------------------
------------------------------------------------------------
------------------------------------------------------------
------------------------------------------------------------
------------------------------------------------------------
------------------------------------------------------------
------------------------------------------------------------
------------------------------------------------------------
------------------------------------------------------------
------------------------------------------------------------
------------------------------------------------------------
------------------------------------------------------------
------------------------------------------------------------
------------------------------------------------------------
------------------------------------
>Pyrco_DAnjou_AUX.Chr4
------ATGTTGGCTCAGAAGCAAGCAGAGGAAGCAATAGTCTCCAAT------------
---GACCAT---GAA------------GGAAAAGAAGAACATGTCCAAGAAAAC---GAT
GAGGAAAATACCTCCATGTTTAATGTTAAGAACTTCCTCTGGCATGGCGGCTCTGTCTGG
GACGCCTGGTTCAGCTGCGCTTCCAATCAAGTGGCACAAGTGCTTTTGACACTGCCCTAC
TCGTTCTCTCAGCTGGGGTTACTATCCGGAATCTTACTGCAAATTTTCTACGGAATCGTC
GGAAGTTGGACGGCTTATCTGATCAGTGTGCTCTACATGGAGTACAGAAGCCGGAAGGAG
AAAGAGAACGTTAACTTCAAGAACCATGTCATCCAGTGGTTTGAAGTTCTTGATGGGTTA
CTTGGCCCTTACTGGAAAGCCTTGGGGCTTGCTTTCAACTGCACTTTCCTCCTTTTTGGA
TCTGTCATCCAGCTTATTGCTTGTGCCAGTAACATATATTACATCAATGACAATTTGGAC
AAGAGGACCTGGACCTACATCTTCGGAGCTTGCTGTGCCACCACAGTTTTTATACCTTCT
TTCCATAACTATCGGATTTGGTCTTTTCTCGGACTTGGAATGACCACTTACACAGCCTGG
TACTTGACCATTGCAGCTGCTGTTCATGGCCAGGATGAAGGTGTGACACACACAGCTCCA
ACAAAGCTAGTGCTGTATTTCACCGGAGCCACCAACATACTATACACGTTCGGTGGGCAT
GCTGTTACTGTGGAAATTATGCATGCCATGTGGAAGCCTCAGAAATTCAAGTACATTTAC
TTGTATGCCACACTGTACGTTTTCACACTAACAATTCCTTCTGCTACCTCTGTCTACTGG
GCTTTTGGTGATGAGCTCCTCAACCACTCCAACGCTTTCTCTCTCCTCCCCAAGAACGGC
TGGCGTGACGCCGCCGTCATACTCATGCTCATCCACCAG---------------------
------------------------------GTGATTGGCATGCATGACACAAAGAGCATT
TGCTTGAGGGCACTTGCTAGGCTTCCAGTTGTGATCCCAATTTGGTTCTTGGCTATAATC
TTCCCCTTCTTTGGGCCCATCAACTCTGCCGTTGGGGCTCTCTTGGTTAGCTTCACTGTC
TATATCATACCATCTCTAGCTCATATGCTCACCTACAGAAAAGCCTCTGCCAGACAGAAC
GCTGCAGAGAAGCCACCCTTCTTTCTACGAAGCTGGACTGCCATGTACGTAATCAACTCC
TTCATTGTGCTGTGGGTTCTGGTGATTGGGTTCGGGTTCGGTGGCTGGGCCAGCATGACC
AACTTTGTGAGACAGGTCAACACATTTGGGCTGTTTGCCAAGTGCTATCAGTGCAAGCCT
CCAAAACCACCACTA---------------GCAGCCGCAGCT---CCT---------CCC
CATCAC------------------------------
>Pyrco_DAnjou_AUX.Chr5
---ATGGAGTCATCAGATAAGGTGGTGGAAACAGTGATAGTAGGAAATTATGTAGAAATG
---GAGGCA---GAT------------GGGAAG---------------------------
---GCCAAGAGCTTCAAGAGCAAGCTCTCCAAGTTCTTCTGGGATGGTGGGTCTGCTTAT
GATGCTTGGTTCAGCTGTGCTTCTAATCAGGTGGCTCAAGTTCTGCTTACTTTGCCGTAC
TCGTTCTCGCAGCTGGGAATGCTCTCTGGGATTCTCTTCCAGCTTTTCTATGGCTTGCTG
GGCAGCTGGACTGCTTACCTTATTAGCACACTCTATATCGAATACAGAACAAGAAAAGAA
AGAGAAAAGGTTGATTTCAGAAACCATGTCATCCAGTGGTTTGAAGTTCTTGATGGGCTG
CTTGGGAAACACTGGAGGAACGTGGGGTTGGCATTTAACTGCACATTTCTTCTGTTTGGA
TCTGTCATTCAACTGATAGCTTGTGCAAGTAATATATATTACATAAATGATAATCTGGAC
AAGAGGACTTGGACTTATATCTTCGGAGCTTGCTGTGCCACCACTGTCTTTATCCCTTCA
TTTCACAACTACAGAGTTTGGTCATTTTTGGGCCTTGTTATGACCACTTACACTGCTTGG
TACCTTACCATTGCCTCCTTCCTCCACGGCCAGGTTGAGGGAGTGAAGCACTCTGGTCCG
ACTAAGGTGGTGCTATACTTCACTGGGGCCACAAACATTCTCTACACTTTTGGAGGACAT
GCTGTTACTGTGGAGATCATGCATGCGATGTGGAAACCTCAGAAGTTCAAGGCCATATAT
TTATTTGCTACCCTGTATGTGCTGACATTGACCCTTCCCTCTGCATCAGCAGTGTATTGG
GCATTTGGAGACTTGCTTCTTAACCACTCCAACGCTTTCGCTCTCCTCCCTAAATCTCCC
TTCAGAGACATGGCT------------------------TTTATAACATTTGGGTTTGCA
TGCACACCACTATACTTTGTGTGGGAGAAAGCCATAGGCATGCATGAATGCAAAAGCTTG
TGCAAGAGAGCAGCAGCAAGACTGCCTGTGGTGATCCCAATCTGGTTCTTGGCCATCATC
TTCCCATTCTTTGGACCCATCAACTCGACCGTTGGATCACTCCTAGTCAGCTTCACAGTC
TACATTATCCCAGCCCTGGCCCACATTTTCACATACAGATCAGCTGCTGCAAGAGAGAAT
GCTGTGGAGAGTCCACCAAGGTTCCTAGGAGGATGGATAGGATCATACACAATCAATGTG
TTTGTGGTGGTGTGGGTGTTTGTAGTTGGATTTGGATTCGGTGGGTGGGCGAGCATTACG
AACTTTGTACACCAGATCGACACGTTTGGCCTCTTCACCAAGTGTTACCAATGCCCTCTG
CCGCCGCCGCCCGCGATCTTCAACACAACC---TCAGCTCCTCCTCCTCTCCAC------
---CACCCTCTGCCTAGCAATCACTCCCATACCCCA
>Pyrco_DAnjou_AUX.Chr7
------ATGTCAGCCCAGAAGCAATCAGAGGAGGCCATA------ACCTTCAACCAGACC
GACGGCAGAGAGGAA---------------GAAGAAGAA---------GAACAC---GCA
GCAGATCAGAACTCGGGTTTTAACCTCAGAAGCTTCCTCTGGCATGGCGGCTCCGTCTAC
GACGCCTGGTTCAGCTGCGCATCGAACCAGGTTGCTCAGGTTCTGCTGACTCTGCCCTAC
TCCTTCTCCCAACTGGGAATGCTCTCGGGGATCATATTCCAGGTATTTTACGGGATCATG
GGGAGCTGGACTGCTTATCTGATCAGCATTCTCTACGTCGAATATCGAAGCCGAAAAGAA
AAGGAAAATGTCAGCTTCAAGAACCATGTCATCCAGTGGTTTGAAGTGTTGGATGGTTTG
CTGGGTCCTTACTGGAAAGCCATTGGATTGGCCTTCAACTGCACTTTCCTCCTCTTTGGA
TCTGTCATCCAACTTATAGGCTGTGCAAGCAACATATACTATATAAATGACCATCTGGAC
AAGAGGACATGGACCTACATATTTGGAGCATGCTGTGCCACCACAGTCTTCATCCCCTCC
TTCCACAACTACAGAATTTGGTCCTTTTTAGGGCTTGGAATGACCACCTACACTGCCTGG
TACATGACCATTGCATCCATTGTTCATGGCCAGGTTGAGGGTGTGAAACACTCGGGACCA
GATAAACTGGTTTTGTATTTCACCGGCGCCACCAACATACTGTACACTTTCGGCGGCCAC
GCCGTTACTGTGGAAATCATGCATGCAATGTGGAAGCCTCAGAAGTTTAAGTATGTCTAT
CTCTTTGCTACCCTCTATGTATTCACTCTAACCCTTCCATCTGCAACTGCTGTGTACTGG
GCCTTTGGCGACCAACTCCTCACCCACTCGAACGCCTTCTCGCTCCTTCCCCGCAATAAG
TGGCGTGATGCGGGTGTCACATTGATGCTCATTCACCAGTTCATCACATTCGGGTTTGCT
TGTACGCCATTGTATTTCGTTTGGGAGAAAGTAATTGGAATGCATGACACCAAGAGCATA
TGTTTGAGGGCAATTGCCAGGTTGCCTGTGGTGATACCTATTTGGTTCTTGGCCATCATA
TTTCCTTTCTTCGGTCCCATTAATTCAGCCGTTGGCGCTCTTTTGGTCAGCTTCACCGTC
TACGTCATACCCGCCTTAGCTCATATGCTCACCTTCAAATCCGCCGCTGCTCGCCAGAAT
GCGGCAGAGAAGCTTCCGTTCTTCCTCCCGAGCTGGACAGGCATGTACGTGGTGAACGCA
TTCATCGTGGTGTGGGTGCTCGTAGTCGGGTTCGGATTCGGAGGGTGGGCTAGCATGACC
AACTTCATCAGGCAAGTTGACACTTTTGGGTTGTTTGCAAAGTGCTACCAGTGCCCTCCC
AAAGTCTCAGCCTCC---------------CCA------------CCA---------CCA
CATCAC------------------------------
>Pyrco_Danjou_new_AUX.Chr8
------ATGGCTTCCGAGAAG---GTTGAGACTGTTATAGCCGGAAACTATGTCGAAATG
---GAAAGGGAAGAG------------AGTGAT---------------------------
GTGAAGACAAGTGCTAAGAGCAAGCTATCAACATTTCTTTGGCATGGTGGCTCAGCATAT
GATGCATGGTTTAGCTCCGCTTCTAACCAGGTTGCTCAAGTGCTTCTCACACTGCCGTAC
TCGTTTTCCCAACTGGGTTTGTTATCTGGAATACTATTTCAGCTTTTTTATGGATTGATG
GGAAGCTGGACTGCTTACCTCATCAGTCTACTATATGTTGAGTACAGAACTCGGAAGGAG
AGAGAAAAGGTGGATTTTAGGAACCATGTAATTCAGTGGTTTGAAGTTCTTGATGGGCTC
TTGGGAAAACACTGGAGGAATTTAGGCCTCTTTTTTAACTGTACTTTTCTACTCTTTGGG
TCTGTAATTCAGTTAATTGCCTGTGCAAGTAACATCTACTATATAAACGACAATCTCGAC
AAGAGAACTTGGACTTACATCTTTGGAGCTTGCTGTGCTACAACTGTCTTCATCCCCTCA
TTCCATAATTACAGAATTTGGTCATTTTTGGGCCTTATTATGACTACTTACACTGCTTGG
TATCTCACCATTGCTTCCCTTATCCACGGACAGGTTGAGGGAGTGAAGCACTCTGGTCCA
AGCACAATGGTTCTCTACTTCACTGGGGCTACTAACATTCTCTACACATTTGGTGGACAT
GCTGTTACAGTGGAGATTATGCATGCAATGTGGAAGCCACAGAAATTCAAGTTAATATAC
TTGATGGCAACACTGTATGTGCTGACCTTAACCCTACCATCTGCGTCTGCTGTGTACTGG
GCATTCGGGGACAGTCTCTTGACTCATTCCAATGCCCTAGCCATGCTTCCAAAGACTAGA
TTTAGAGACACTGCAGTAGTCCTAATGCTCATTCATCAGTTTATCACGTTTGGATTTGCT
TGCACTCCTTTGTACTTTGTGTGGGAGAAATTCATTCAGATGCATGAGACCAAGAGCATG
GTGAAGAGGGCACTGGCAAGGCTCCCAGTGGTGATCCCGATATGGTTCCTTGCCATCATA
TTCCCATTCTTTGGGCCCATCAACTCAACTGTTGGATCTCTTCTTGTCAGCTTTACTGTC
TACATAATTCCTGCTTTAGCTCACATGGTCACCTTTGCTTCTGCATCTGCTAGAGAGAAT
GCTGTGGAGAAACCACCATCATTCTTAGGAGGCTGGGCAGGATCATACACCATGAACATC
TTTGTGGTGGTATGGGTTTTGATAGTGGGATTTGGGTTTGGAGGATGGGCAAGCATGCTT
AACTTCATAAACCAAGTTAACACATTTGGTCTATTCACAAAGTGCTACCAATGCCCCCCT
CACAAAGCT---------------------------------------------------
------------------------------------
>Pyrusco0g019900.1
---ATGGAGTCATCAGATAAGGTGGTGGAAACAGTGATAGTAGGAAATTATGTAGAAATG
---GAGGCA---GAT------------GGGAAG---------------------------
---GCCAAGAGCTTCAAGAGCAAGCTCTCCAAGTTCTTATGGGATGGTGGGTCTGCTTAT
GATGCTTGGTTCAGCTGTGCTTCCAATCAGGTGGCTCAAGTTCTGCTTACTTTGCCGTAC
TCATTCTCGCAGCTGGGAATGCTCTCTGGGATTCTCTTCCAGCTTTTCTATGGCTTGTTG
GGCAGTTGGACTGCTTACCTGATTAGCACACTCTATATTGAATACAGAACCAGAAAAGAA
AGAGAAAAAATTGATTTCAGAAACCATGTCATCCAGTGGTTTGAAGTTCTTGATGGACTG
CTTGGGAAACACTGGAGGAACGTGGGGTTGGCATTTAACTGCACATTTCTTCTATTTGGA
TCTGTCATTCAACTCATAGCTTGTGCAAGTAATATATATTACATAAATGATAATCTGGAC
AAGAGGACTTGGACTTACATCTTCGGAGCTTGCTGTGCCACCACTGTCTTTATCCCTTCA
TTTCACAACTACAGAGTTTGGTCATTTTTGGGTCTTGTTATGACCACTTACACTGCTTGG
TACCTCACCATTGCCTCCTTCCTCCATGGCCAGGTTGAGGGAGTGAAGCACTCTGGTCCG
ACTAAGCTGGTGCTATACTTCACCGGGGCCACAAACATTCTATACACCTTCGGGGGACAT
GCTGTTACTGTGGAGATCATGCATGCTATGTGGAAACCTCAGAAGTTCAAGGCCATATAT
TTATTTGCTACCCTGTATGTGCTGACACTGACCCTTCCCTCTGCATCAGCAGTGTATTGG
GCATTTGGAGACTTGCTTCTTAACCACTCCAACGCTTTCTCTCTCCTCCCTAAATCTCCC
TTCAGAGACATGGCTGTCATTTTAATGCTCATCCACCAGTTTATAACATTTGGGTTTGCA
TGCACACCACTATACTTTGTGTGGGAGAAAGCCATTGGCATGCATGAATGCAAGAGCTTG
TGCAAGAGAGCAGCAGCAAGACTGCCTGTGGTGATCCCCATCTGGTTCTTGGCCATCATC
TTCCCATTCTTTGGACCAATCAATTCCACCGTTGGATCACTCCTAGTCAGCTTCACAGTC
TACATCATCCCAGCCCTGGCCCACATTTTCACTTACAGATCAGCTGCTGCAAGAGAGAAT
GCAGTGGAGAGCCCACCGAGATTCCTAGGAGGATGGATAGGATCATACACAATCAATGTG
TTTGTGGTGGTGTGGGTGTTTGTGGTCGGGTTTGGATTCGGGGGGTGGGCGAGCATTACA
AACTTTGTGCACCAGATCGACACATTTGGCCTCTTCACCAAGTGTTACCAATGCCCTCCG
CCGCTGCCGCCCATGGTCTTCAACACAACT---TCCGCTCCTCCTCCTCTCCGC------
---CACCCTCTGCCTCGCAATCACTCCCATACCCCT
>Pyrusco10g015790.1
---ATGGAGTCATCAGATAAGGTGGTGGAAACAGTGATAGTAGGAAATTATGTAGAAATG
---GAGGCA---GAT------------GGGAAG---------------------------
---GCCAAGAGCTTCAAGAGCAAGCTCTCCAAGTTCTTATGGGATGGTGGGTCTGCTTAT
GATGCTTGGTTCAGCTGTGCTTCCAATCAGGTGGCTCAAGTTCTGCTTACTTTGCCGTAC
TCATTCTCGCAGCTGGGAATGCTCTCTGGGATTCTCTTCCAGCTTTTCTATGGCTTGTTG
GGCAGTTGGACTGCTTACCTGATTAGCACACTCTATATTGAATACAGAACCAGAAAAGAA
AGAGAAAAAATTGATTTCAGAAACCATGTCATCCAGTGGTTTGAAGTTCTTGATGGACTG
CTTGGGAAACACTGGAGGAACGTGGGGTTGGCATTTAACTGCACATTTCTTCTATTTGGA
TCTGTCATTCAACTCATAGCTTGTGCAAGTAATATATATTACATAAATGATAATCTGGAC
AAGAGGACTTGGACTTACATCTTCGGAGCTTGCTGTGCCACCACTGTCTTTATCCCTTCA
TTTCACAACTACAGAGTTTGGTCATTTTTGGGCCTTGTTATGACCACTTACACTGCTTGG
TACCTCACCATTGCCTCCTTCCTCCACGGCCAGGTTGAGGGAGTGAAGCACTCTGGTCCG
ACTAAGCTGGTGCTATACTTCACCGGGGCCACAAACATTCTATACACCTTCGGGGGACAT
GCTGTTACTGTGGAGATCATGCATGCAATGTGGACACCTCAGAAGTTCAAGGCCATATAT
TTATTTGCTACCCTGTATGTGCTGACACTGACCCTTCCCTCTGCATCAGCAGTGTATTGG
GCATTTGGAGACTTGCTTCTTAACCACTCCAACGCTTTCTCTCTCCTCCCTAAATCTCCC
TTCAGAGACATGGCTGTTATTTTAATGCTCATCCACCAGTTTATAACATTTGGGTTTGCA
TGCACACCACTATACTTTGTGTGGGAGAAAGCCATTGGCATGCATGAATGCAAGAGCTTG
TGCAAGAGAGCAGCAGCAAGACTGCCTGTGGTGATCCCCATCTGGTTCTTGGCCATCATC
TTCCCGTTCTTTGGACCAATCAATTCCACCGTTGGATCACTCCTAGTTAGCTTCACAGTC
TACATCATCCCAGCCCTGGCCCACATTTTCACTTACAGATCAGCTGCTGCAAGAGAGAAT
GCAGTGGAGAGCCCACCGAGATTCCTAGGAGGATGGATAGGATCATACACAATCAATGTG
TTTGTGGTGGTGTGGGTGTTTGTGGTCGGGTTTGGATTCGGGGGGTGGGCGAGCATTACA
AACTTTGTGCACCAGATCGACACATTTGGCCTCTTCACCAAGTGTTACCAATGCCCTCCG
CCGCTGCCGCCCATGGTCTTCAACACAACT---TCCGCTCCTCCTCCTCTCCGC------
---CACACTCTGCCTCGCAATCACTCCCATACCCCT
>Pyrusco12g007890.1
------ATGTTGGCTCAGAAGCAAGCAGAGGAAGCAATAGTCTCCAAT------------
---GACAAT---GAA------------GGAAAAGAAGATCATCTCCAAGAAAAC---GAT
GAGGAAAACACCTCCATGTTTAATGTCAAGAACTTCCTCTGGCATGGAGGCTCCGTTTGG
GACGCCTGGTTCAGCTGCGCTTCCAATCAAGTGGCGCAAGTGCTTTTGACACTGCCGTAC
TCGTTCTCCCAGCTGGGGTTTCTATCCGGCATCTTGCTGCAGCTATTCTACGGAATCCTC
GGAAGCTGGACGGCTTATCTGATCAGTGTGCTGTACATGGAGTACAGAAACCGGAAGGAG
AAAGAGAACGTTAACTTCAAGAACCACGTTATTCAGTGGTTTGAAGTTCTTGATGGGTTG
CTTGGCCCCTACTGGAAAGCCGTGGGGCTTGCTTTCAACTGCACTTTCCTCCTCTTTGGA
TCTGTCATCCAGCTAATTGCTTGTGCAAGTAACATATATTACATAAACGACCATTTGGAC
AAGAGGACTTGGACCTACATCTTCGGAGCTTGCTGTGCCACCACAGTTTTCATACCTTCT
TTCCATAACTATCGGATTTGGTCTTTTCTCGGACTTGGAATGACCACTTACACGGCCTGG
TACTTGACCATTGCAGCTGTTGTTCATGGCCAGGTTGAAGGTGTGACACACACAGCTCCC
ACAAAGCTAGTGCTGTATTTCACCGGAGCCACCAACATACTATACACGTTCGGTGGCCAT
GCTGTTACCGTGGAAATTATGCATGCCATGTGGAAGCCACAGAAATTCAAGTCCATTTAC
TTGTATGCCACACTGTACGTTTTCACACTAACACTTCCTTCTGCGACCTCTGTCTACTGG
GCTTTTGGTGATGAGCTCCTGAACCATTCCAACGCCTTTTCTCTCCTCCCCAAAAACGGC
TGGCGTGACGCCGCCGTTATACTGATGCTCATCCACCAGTTTATAACATTTGGGTTTGCA
TGTACACCATTGTACTTTGTGTGGGAGAAGGTGATTGGCATGCATGGCACAAAGAGCATT
TGCTTGAGGGCACTTGCTAGGCTTCCAGTTGTGATCCCAATTTGGTTCTTGGCTATAATC
TTCCCCTTCTTTGGGCCCATCAACTCTGCAGTTGGGGCTCTCTTGGTTAGCTTCACCGTC
TACATCATCCCATCTTTAGCTCATATGCTCACCTACAGAAAAGCTTCTGCCAGACAGAAT
GCTGCAGAGAAGCCGCCTTTCTTTTTACGAAGCTGGACTGCCATGTATGTGATCAACTCC
TTCATAGTGGTGTGGGTTCTGGTGATTGGGTTCGGGTTCGGTGGCTGGGCCAGCATGACC
AACTTTGTGAGACAAGTCGACACATTTGGGCTGTTTGCCAAGTGCTATCAGTGCCAGCCT
CCAAAACCACCACTA---------------GCAGCCGCAGCT---CCT---------CCC
CATCAC------------------------------
>Pyrusco15g003270.1
------ATGGCTTCCGAGAAG---GTTGAGACTGTTATAGCCGGAAACTACGTCGAAATG
---GAAAGGGAAGAG------------AGTGAT---------------------------
GCCCAGACAAGTGCTAAGAGCAAGCTATCAACATTTCTTTGGCATGGTGGCTCAGCATAT
GATGCATGGTTTAGCTGCGCTTCTAACCAGGTTGCTCAAGTGCTTCTCACACTGCCATAC
TCATTTTCCCAACTGGGTTTGTTATCTGGAATACTATTTCAGCTTTTTTATGGATTGATG
GGAAGCTGGACTGCTTACCTCATCAGTTTACTATATGTCGAGTACAGAACTAGAAAGGAG
AGAGAAAAGGTGGATTTTAGGAACCATGTAATTCAGTGGTTTGAAGTTCTTGATGGGCTC
TTGGGAAAACATTGGAGGAATGTAGGCCTCTTTTTCAACTGCACTTTTCTTCTCTTTGGA
TCTGTAATTCAGTTAATTGCCTGTGCAAGTAACATCTACTACATAAACGACAATCTCGAC
AAGAGAACTTGGACTTACATCTTTGGAGCTTGCTGTGCTACAACTGTCTTCATCCCCTCA
TTCCATAATTACAGAATTTGGTCATTTTTGGGCCTTATTATGACTACTTACACTGCTTGG
TATCTCACCATCGCTTCGCTTATCCATGGGCAGGTTGAGGGAGTGAAGCACTCTGGTCCA
AGCACAATGGTTCTCTACTTCACTGGGGCTACCAACATTCTCTACACATTTGGTGGACAT
GCTGTTACAGTGGAAATTATGCATGCAATGTGGAAGCCACAGAAGTTCAAGTTAATATAC
TTGATGGCAACACTGTATGTGCTGACCTTAACCCTACCATCTGCGTCTGCTGTGTACTGG
GCTTTCGGGGACAATCTCTTGACTCATTCCAATGCCCTAGCCATGCTTCCAAAGACTAGG
TTTAGAGACACTGCAGTAGTCCTAATGCTCATTCATCAGTTTATCACTTTTGGATTTGCT
TGCACTCCCTTGTACTTTGTGTGGGAGAAATTCATTCAAATGCATGAGACCAAGAGTATG
GTGAAGAGGGCACTGGCGAGGCTCCCAGTGGTGATCCCGATATGGTTCCTTGCCATCATA
TTCCCATTCTTTGGGCCCATCAACTCAACTGTTGGATCTCTTCTTGTCAGCTTTACTGTC
TACATAATTCCTGCTTTAGCTCACATGGTCACCTTTGCTTCTGCATCTGCTAGAGAGAAT
GCTGTGGAGAAACCACCATCATTCTTAGGAGGCTGGGCAGGATCATACACCATGAACATC
TTTGTGGTGGTATGGGTTTTGATAGTGGGATTTGGGTTTGGGGGATGGGCAAGCATGCTC
AACTTCATAAACCAAGTTAATACATTTGGTCTATTCACAAAGTGCTACCAATGCCCCCCT
CACAAAGCT---------------------------------------------------
------------------------------------
>Pyrusco15g004150.1
------ATGGCTTCCGAGAAG---GTTGAGACTGTTATAGCCGGAAACTACGTCGAAATG
---GAAAGGGAAGAG------------AGTGAT---------------------------
GCCCAGACAAGTGCTAAGAGCAAGCTATCAACATTTCTTTGGCATGGTGGCTCAGCATAT
GATGCATGGTTTAGCTGCGCTTCTAACCAGGTTGCTCAAGTGCTTCTCACACTGCCATAC
TCATTTTCCCAACTGGGTTTGTTATCTGGAATACTATTTCAGCTTTTTTATGGATTGATG
GGAAGCTGGACTGCTTACCTCATCAGTTTACTATATGTCGAGTACAGAACTAGAAAGGAG
AGAGAAAAGGTGGATTTTAGGAACCATGTAATTCAGTGGTTTGAAGTTCTTGATGGGCTC
TTGGGAAAACACTGGAGGAATGTAGGCCTCTTTTTCAACTGCACTTTTCTTCTCTTTGGA
TCTGTAATTCAGTTAATTGCCTGTGCAAGTAACATCTACTACATAAACGACAATCTCGAC
AAGAGAACTTGGACTTACATCTTTGGAGCTTGCTGTGCTACAACTGTCTTCATCCCCTCA
TTCCATAATTACAGAATTTGGTCATTTTTGGGCCTTATTATGACTACTTACACTGCTTGG
TATCTCACCATCGCTTCGCTTATCCATGGGCAGGTTGAGGGAGTGAAGCACTCTGGTCCA
AGCACAATGGTTCTCTACTTCACTGGGGCTACCAACATTCTCTACACATTTGGTGGACAT
GCGGTTACAGTGGAAATTATGCATGCAATGTGGAAGCCACAGAAGTTCAAGTTAATATAC
TTGATGGCAACACTGTATGTGCTGACCTTAACCCTACCATCTGCGTCTGCTGTATACTGG
GCTTTCGGGGACAATCTCTTGACTCATTCCAATGCCCTAGCCATGCTTCCAAAGACTAGG
TTTAGAGACACTGCAGTAGTCCTAATGCTCATTCATCAGTTTATCACATTTGGATTTGCT
TGCACTCCCTTGTACTTTGTGTGGGAGAAATTCATTCAAATGCATGAGACCAAGAGCATG
GTGAAGAGGGCACTGGCGAGGCTCCCAGTGGTGATCCCGATATGGTTCCTTGCCATCATA
TTCCCATTCTTTGGGCCCATCAACTCAACTGTTGGATCTCTTCTTGTCAGCTTTACTGTC
TACATAATTCCTGCTTTAGCTCACATGGTCACCTTTGCTTCTGCATCTGCTAGAGAGAAT
GCTGTGGAGAAACCACCATCATTCCTAGGAGGCTGGGCAGGATCATACACCATGAACATC
TTTGTGGTCGTATGGGTTTTGATAGTGGGATTTGGGTTTGGAGGATGGGCAAGCATGCTC
AACTTCATAAACCAAGTTAATACATTTGGTCTATTCACAAAGTGCTACCAATGCCCCCCT
CACAAAGCT---------------------------------------------------
------------------------------------
>Pyrusco4g007240.1
------ATGTTGGCTCAGAAGCAAGCAGAGGAAGCAATAGTCTCCAAT------------
---GACCAT---GAA------------GCAAAAGAAGAACATGTCCAAGAAAAC---GAT
GAGGAAAATACCTCCATGTTTAATGTTAAGAACTTCCTCTGGCATGGCGGCTCTGTCTGG
GATGCCTGGTTCAGCTGCGCTTCCAATCAAGTGGCACAAGTGCTTTTGACACTGCCCTAC
TCGTTCTCTCAGCTGGGGTTACTATCCGGAATCTTACTGCAAATTTTCTACGGAATCGTC
GGAAGTTGGACGGCTTATCTGATCAGTGTGCTCTACATGGAGTACAGAAGCCGGAAGGAG
AAAGAGAACGTTAACTTCAAGAACCATGTCATCCAGTGGTTTGAAGTTCTTGATGGGTTA
CTTGGCCCTTACTGGAAAGCCTTGGGGCTTGCTTTCAACTGCACTTTCCTCCTTTTTGGA
TCTGTCATCCAGCTTATTGCTTGTGCCAGTAACATATATTACATCAATGACAATTTGGAC
AAGAGGACCTGGACCTACATATTCGGAGCTTGCTGTGCCACCACAGTTTTTATACCTTCT
TTCCATAACTATCGGATTTGGTCTTTTCTCGGACTTGGAATGACCACTTACACAGCCTGG
TACTTGACCATTGCAGCTGTTGTTCATGGCCAGGATGAAGGTGTGACACACACAGCTCCA
ACAAAGCTAGTGCTGTATTTCACCGGAGCCACCAACATACTATACACGTTCGGTGGGCAT
GCTGTTACTGTGGAAATTATGCATGCCATGTGGAAGCCACAGAAATTCAAGTACATTTAC
TTGTATGCCACACTGTACGTTTTCACACTAACAATTCCTTCTGCTACCTCTGTCTACTGG
GCTTTTGGTGATGAGCTCCTCAACCACTCCAACGCTTTCTCTCTCCTCCCCAAGAACGGC
TGGCGTGACGCCGCCGTCATACTCATGCTCATCCACCAGTTTATAACATTTGGGTTTGCA
TGTACACCATTGTACTTTGTGTGGGAGAAGGTGATTGGCATGCATGACACAAAGAGCATT
TGCTTGAGGGCACTTGCTAGGCTTCCAGTTGTGATCCCAATTTGGTTCTTGGCTATAATC
TTCCCCTTCTTTGGGCCCATCAACTCTGCCGTTGGGGCTCTCTTGGTTAGCTTCACTGTC
TATATCATCCCATCTCTAGCTCATATGCTCACCTACAGAAAAGCCTCTGCCAGACAGAAT
GCTGCAGAGAAGCCACCCTTCTTTCTACGAAGCTGGACTGCCATGTACGTAATCAACTCC
TTCATAGTGCTGTGGGTTCTGGTGATTGGGTTCGGGTTCGGTGGCTGGGCCAGCATGACC
AACTTTGTGAGACAGGTCGACACATTTGGGCTGTTTGCCAAGTGCTATCAGTGCAAGCCT
CCAAAACCACCACTA---------------GCAGCCGCAGCT---CCT---------CCC
CATCAC------------------------------
>Pyrusco5g012080.1
---ATGGAGTCATCAGATAAGGTGGTGGAAACAGTGATAGTAGGAAATTATGTAGAAATG
---GAGGCA---GAT------------GGGAAG---------------------------
---GCCAAGAGCTTCAAGAGCAAGCTCTCCAAGTTCTTCTGGGATGGTGGGTCTGCTTAT
GATGCTTGGTTCAGCTGTGCTTCTAATCAGGTGGCTCAAGTTCTGCTTACTTTGCCGTAC
TCGTTCTCGCAGCTGGGAATGCTCTCTGGGATTCTCTTCCAGCTTTTATATGGCTTGCTG
GGCAGCTGGACTGCTTACCTTATTAGCACACTCTATATCGAATACAGAACAAGAAAAGAA
AGAGAAAAGGTTGATTTCAGAAACCATGTCATCCAGTGGTTTGAAGTTCTTGATGGGCTG
CTTGGGAAACACTGGAGGAACGTGGGGTTGGCATTTAACTGCACATTTCTTCTGTTTGGA
TCTGTCATTCAACTGATAGCTTGTGCAAGTAATATATATTACATAAATGATAATCTGGAC
AAGAGGACTTGGACTTATATCTTCGGAGCTTGCTGTGCCACCACTGTCTTTATCCCTTCA
TTTCACAACTACAGAGTTTGGTCATTTTTGGGCCTTGTTATGACCACTTACACTGCTTGG
TACCTTACCATTGCCTCCTTCCTTCATGGCCAGGTTGAGGGAGTGAAGCACTCTGGTCCG
ACTAAGGTGGTGCTATACTTCACTGGGGCCACAAACATTCTCTACACTTTTGGAGGACAT
GCTGTTACTGTGGAGATCATGCATGCGATGTGGAAACCTCAGAAGTTCAAGGCCATATAT
TTATTTGCTACCCTGTATGTGCTGACATTGACCCTTCCCTCTGCATCAGCAGTGTATTGG
GCATTTGGAGACTTGCTTCTTAACCACTCAAACGCTTTCGCTCTCCTCCCTAAATCTCCC
TTCAGAGACATGGCTGTCATTTTAATGCTCATCCACCAGTTTATAACATTTGGGTTTGCA
TGCACACCACTATACTTTGTGTGGGAGAAAGCCATAGGCATGCATGAATGCAAAAGCTTG
TGCAAGAGAGCAGCAGCAAGACTGCCTGTTGTGATCCCAATCTGGTTCTTGGCCATCATC
TTCCCATTCTTTGGACCCATCAACTCGACCGTTGGATCACTCCTAGTCAGCTTCACAGTC
TACATTATCCCAGCCCTGGCCCACATTTTCACATACAGATCAGCTGCTGCAAGAGAGAAT
GCTGTGGAGAGTCCACCAAGGTTCCTAGGAGGATGGATAGGATCATACACAATCAATGTG
TTTGTGGTGGTGTGGGTGTTTGTAGTTGGATTTGGATTCGGTGGGTGGGCGAGCATTACG
AACTTTGTACACCAGATCGACACGTTTGGCCTCTTCACCAAGTGTTACCAATGCCCTCTG
CCGCCGCCGCCCGCGATCTTCAACACAACC---TCAGCTCCTCCTCCTCTCCAC------
---CACCCTCTGCCTAGCAATCACTCCCATACCCCA
>Pyrusco7g016180.1
------ATGTCAGCCCAGAGGCAATCAGAGGAGGCCATA------ACCTTCAACCAGACC
GACGGCAGAGAGGAA---------------GAAGAAGAA---------GAACAC---GCG
GCAGATCAGAACTCGGGTTTTAACCTCAGAAGCTTCCTCTGGCATGGCGGCTCCGTCTAC
GACGCCTGGTTCAGCTGCGCATCGAACCAGGTTGCTCAGGTTCTGCTGACTCTGCCCTAC
TCCTTCTCCCAACTGGGAATGCTCTCGGGGATCATATTCCAGGTATTTTACGGGATCATG
GGAAGCTGGACTGCTTATCTGATCAGCATTCTCTACGTCGAATATCGAAGCCGAAAAGAA
AAGGAAAATGTCAGCTTCAAGAACCATGTCATCCAGTGGTTTGAAGTGTTGGATGGTTTG
CTGGGTCCTTACTGGAAAGCCATTGGATTGGCCTTCAACTGCACTTTCCTCCTCTTTGGA
TCTGTCATCCAACTTATAGGCTGTGCAAGCAACATATACTATATAAATGACCATCTGGAC
AAGAGGACATGGACCTACATATTTGGAGCATGCTGTGCCACCACAGTCTTCATCCCCTCC
TTCCACAACTACAGAATTTGGTCCTTTTTAGGGCTTGGAATGACCACCTACACTGCCTGG
TACATGACCATTGCATCCATTGTTCATGGCCAGGTTGAGGGTGTGAAACACTCGGGACCA
GATAAACTGGTTTTGTATTTCACCGGCGCCACCAACATTCTGTACACTTTCGGCGGCCAC
GCCGTTACTGTGGAAATCATGCATGCAATGTGGAAGCCTCAGAAGTTTAAGTATGTCTAT
CTCTTTGCTACGCTCTATGTATTCACTCTAACCCTTCCATCTGCAACTGCTGTGTACTGG
GCCTTTGGCGACCAACTCCTCACCCACTCGAACGCCTTCTCGCTCCTTCCCCGCAATAAG
TGGCGCGATGCGGGTGTCACATTGATGCTCATTCACCAGTTCATCACATTCGGGTTTGCT
TGTACGCCATTGTATTTCGTCTGGGAGAAAGTAATTGGAATGCATGACACCAAGAGCATA
TGTTTGAGGGCAATTGCCAGGTTGCCTGTGGTGATACCTATTTGGTTCTTGGCCATCATA
TTTCCTTTCTTCGGTCCCATTAATTCAGCCGTTGGCGCTCTTTTGGTCAGCTTCACCGTC
TACATCATACCCGCCTTAGCTCATATGCTCACCTTCAAATCCGCCGCTGCTCGCCAGAAT
GCGGCAGAGAAGCTTCCGTTCTTCCTCCCGAGCTGGACAGGCATGTACGTGGTGAACGCA
TTCATCGTGGTGTGGGTGCTCGTAGTCGGGTTCGGATTTGGAGGGTGGGCTAGCATGACC
AACTTCATCAGGCAAGTTGACACTTTTGGGTTGTTCGCAAAGTGCTACCAGTGCCCTCCC
AAAGTCTCAGCCTCC---------------CCA------------CCA---------CCA
CATCAC------------------------------
>Pyrusco7g016520.1
------ATGTCAGCCCAGAAGCAATCAGAGGAGGCCATA------ACCTTCAACCAGACC
GACGGCAGAGAGGAA---------------GAAGAAGAA---------GAACAC---GCA
GCAGATCAGAACTCGGGTTTTAACCTCAGAAGCTTCCTCTGGCATGGCGGCTCCGTCTAC
GACGCCTGGTTCAGCTGCGCATCGAACCAGGTTGCTCAGGTTCTGCTGACTCTGCCCTAC
TCCTTCTCCCAACTGGGAATGCTCTCGGGGATCATATTCCAGGTATTTTACGGGATCATG
GGGAGCTGGACTGCTTATCTGATCAGCATTCTCTACGTCGAATATCGAAGCCGAAAAGAA
AAGGAAAATGTCAGCTTCAAGAACCATGTCATCCAGTGGTTTGAAGTGTTGGATGGTTTG
CTGGGTCCTTACTGGAAAGCCATTGGATTGGCCTTCAACTGCACTTTCCTCCTCTTTGGA
TCTGTCATCCAACTTATAGGCTGTGCAAGCAACATATACTATATAAATGACCATCTGGAC
AAGAGGACATGGACCTACATATTTGGAGCATGCTGTGCCACCACAGTCTTCATCCCCTCC
TTCCACAACTACAGAATTTGGTCCTTTTTAGGGCTTGGAATGACCACCTACACTGCCTGG
TACATGACCATTGCATCCATTGTTCATGGCCAGGTTGAGGGTGTGAAACACTCGGGACCA
GATAAACTGGTTTTGTATTTCACCGGCGCCACCAACATACTGTACACTTTCGGCGGCCAC
GCCGTTACTGTGGAAATCATGCATGCAATGTGGAAGCCTCAGAAGTTTAAGTATGTCTAT
CTCTTTGCTACCCTCTATGTATTCACTCTAACCCTTCCATCTGCAACTGCTGTGTACTGG
GCCTTTGGCGACCAACTCCTCACCCACTCGAACGCCTTCTCGCTCCTTCCCCGCAATAAG
TGGCGTGATGCGGGTGTCACATTGATGCTCATTCACCAGTTCATCACATTCGGGTTTGCT
TGTACGCCATTGTATTTCGTTTGGGAGAAAGTAATTGGAATGCATGACACCAAGAGCATA
TGTTTGAGGGCAATTGCCAGGTTGCCTGTGGTGATACCTATTTGGTTCTTGGCCATCATA
TTTCCTTTCTTCGGTCCCATTAATTCAGCCGTTGGCGCTCTTTTGGTCAGCTTCACCGTC
TACGTCATACCCGCCTTAGCTCATATGCTCACCTTCAAATCCGCCGCTGCTCGCCAGAAT
GCGGCAGAGAAGCTTCCGTTCTTCCTCCCGAGCTGGACAGGCATGTACGTGGTGAACGCA
TTCATCGTGGTGTGGGTGCTCGTAGTCGGGTTCGGATTCGGAGGGTGGGCTAGCATGACC
AACTTCATCAGGCAAGTTGACACTTTTGGGTTGTTTGCAAAGTGCTACCAGTGCCCTCCC
AAAGTCTCAGCCTCC---------------CCA------------CCA---------CCA
CATCAC------------------------------
>Pyrusco8g014310.1
------ATGGCTTCCGAGAAG---GTTGAGACTGTTATAGCCGGAAACTATGTCGAAATG
---GAAAGG---GAG------------AGTGAT---------------------------
GTGAAGACAAGTGCTAAGAGCAAGCTATCAACATTTCTTTGGCATGGTGGCTCAGCATAT
GATGCATGGTTTAGCTCCGCTTCTAACCAGGTTGCTCAAGTGCTTCTCACACTGCCGTAC
TCGTTTTCCCAACTGGGTTTGTTATCTGGAATACTATTTCAGCTTTTTTATGGATTGATG
GGAAGCTGGACTGCTTACCTCATCAGTCTACTATATGTTGAGTACAGAACTCGGAAGGAG
AGAGAAAAGGTGGATTTTAGGAACCATGTAATTCAGTGGTTTGAAGTTCTTGATGGGCTC
TTGGGAAAACATTGGAGGAATGTAGGCCTCTTTTTCAACTGCACTTTTCTACTCTTTGGG
TCTGTAATTCAGTTAATTGCCTGTGCAAGTAACATCTACTACATAAACGACAATCTCGAC
AAGAGAACTTGGACTTACATCTTTGGAGCTTGCTGTGCTACAACTGTCTTCATCCCCTCA
TTCCATAATTACAGAATTTGGTCATTTTTGGGCCTTATTATGACTACTTACACTGCTTGG
TATCTCACCATTGCTTCCCTTATCCATGGACAGGTTGAGGGAGTGAAGCACTCTGGTCCA
AGCACAATGGTTCTCTACTTCACTGGGGCTACTAACATTCTCTACACATTTGGTGGACAT
GCCGTTACAGTGGAGATTATGCATGCAATGTGGAAGCCACAGAAATTCAAGTTAATATAC
TTGATGGCAACACTGTATGTGCTGACCTTAACCCTACCATCTGCGTCTGCTGTGTACTGG
GCATTCGGGGACAATCTCTTGACTCATTCCAATGCCCTAGCCATGCTTCCAAAGACTAGA
TTTAGAGACACTGCAGTAGTCCTAATGCTCATTCATCAGTTTATCACGTTTGGATTTGCT
TGCACTCCTTTGTACTTTGTGTGGGAGAAATTCATTCAGATGCATGAGACCAAGAGCATG
GTGAAGAGGGCACTGGCAAGGCTCCCAGTGGTGATCCCGATATGGTTCCTTGCCATCATA
TTCCCATTCTTTGGGCCCATCAACTCAACTGTTGGATCTCTTCTTGTCAGCTTTACTGTC
TACATAATTCCTGCTTTAGCTCACATGGTCACCTTTGCTTCTGCATCTGCTAGAGAGAAT
GCTGTGGAGAAACCACCATCATTCTTAGGAGGCTGGGCAGGATCATACACCATGAACATC
TTTGTGGTGGTATGGGTTTTGATAGTGGGATTTGGGTTTGGAGGATGGGCAAGCATGCTT
AACTTCATAAACCAAGTTAACACATTTGGTCTATTCACAAAGTGCTACCAATGCCCCCCT
CACAAAGCT---------------------------------------------------
------------------------------------
>Rosch_v2.0_Chr1g0369771
------ATGTTACCTCAGAAGCAAGCAGAGGAGGCCATAGTGAGC---------CAGAGC
ATTGATCAT---GAA------------GACAGAGACGAA---------GAAATC---CCA
GATCACCATCAAACTGGTTTCAGCCTCAGCAACTTTCTCTGGCATGGTGGCTCTGTTTAT
GATGCCTGGTTCAGCTGTGCATCAAATCAAGTTGCTCAAGTTCTGCTGACACTGCCATAC
TCCTTCTCTCAACTTGGTATGCTTTCAGGCATCATATTTCAAGTGTTTTATGGCATTTTG
GGGAGCTGGACTGCTTATCTCATTAGTATTCTGTATGTTGAGTACCGAAGCCGAAAGGAG
AAGGAAAATGTTAACTTCAAGAATCATGTCATCCAGTGGTTTGAAGTGCTAGATGGTTTG
TTGGGTCCATACTGGAAAGCAATTGGTTTAGCCTTCAACTGTACTTTCCTCCTCTGTGGA
TCTGTCATTCAGCTCATAGGTTGTGCAAGTAATATCTACTATATAAATGACCATCTGGAC
AAGAGGACATGGACATACATATTTGGAGCTTGTTGTGCCACCACTGTGTTCATACCCTCA
TTCCACAACTACAGAATTTGGTCTTTCCTTGGTCTTGGAATGACCACCTACACTGCTTGG
TATATGACCATTGCGGCCCTCATTCATGGCCAGGTTGAGGGTGTAACACACTCAGGACCA
GATAAGTTGGTTTTGTACTTCACTGGCGCCACCAATATACTATACACTTTCGGCGGGCAC
GCCGTCACTGTGGAGATCATGCATGCAATGTGGAAGCCTCAGAAGTTCAAGTACGTTTAT
CTGTTTGCAACCCTCTATGTATTCACCCTAACCCTTCCATCTGCTACTGCTGTCTACTGG
GCCTTTGGTGACCAACTCCTCGATCACTCAAACGCCTTCTCGCTCCTTCCCCGGACTAGG
TGGCGTGACGCAGGGGTTTCGCTGATGCTCATTCACCAGTTCATCACTTTTGGGTTTGCT
TGTACGCCATTGTATTTCGTGTGGGAGAAAGTAATAGGAATGCATGACACGAAGAGCATT
TGTCTAAGAGCACTTGCTAGGTTGCCGGTGGTGATTCCCATATGGTTCTTGGCCATCATA
TTTCCTTTCTTCGGTCCCATTAACTCCGCTGTTGGAGCTCTTTTGGTCAGCTTCACTGTT
TACATTATACCCTCTTTAGCTCATATGCTCACTTACCGATCTGCCTCTGCTCGAAAGAAT
GCGGCAGAGAAGCTTCCCTTCTTCCTTCCTAGCTGGACTGGAATGTACGTGGTGAATGCA
TTTATAGTGGTGTGGGTGTTGATAGTCGGGTTTGGATTCGGAGGATGGGCTAGCATGACC
AACTTCATCAAGCAAGTCGACACTTTTGGGCTGTTTGCCAAGTGTTACCAGTGTCCACCG
CGAGTCTCAGCTGCT---------------ACACCACCACAT---CCA---------TTG
CATCAC------------------------------
>Rosch_v2.0_Chr3g0463551
------ATGTTGCCTCAGAAGCAAGCAGAGGAGGCAATAGTCTCCAACTTTAGCGAGGGA
GCAGATCAT---GAA------------GGAAAGGAATTGGGAGCAGAAGAGAATAAAGAT
GGAGAAAACGCCTCATTGTTTAGTGTCAAGAACTTTCTCTGGCATGGTGGCTCTGCTTGG
GACGCCTGGTTCAGCTGTGCTTCCAATCAAGTGGCGCAAGTACTATTGACACTTCCATAC
TCATTCTCTCAGCTCGGACTTTTATCCGGTATCTTGCTTCAGCTGTTCTACGGGATCGTC
GGAAGCTGGACGGCTTATCTAATCAGTGTGCTCTATATTGAGTACCGGAGCAGGAAGGAG
AAGGAGAATGTTAATTTCAAGAACCATGTTATCCAGTGGTTTGAAGTGCTTGATGGGTTA
CTTGGTCCTTACTGGAAAGCAGTGGGGCTTGCCTTCAACTGTACTTTCCTCCTATTTGGA
TCTGTCATTCAGCTCATTGCTTGTGCAAGCAACATATATTACATCAATGACAATTTGGAC
AAGAGGACTTGGACATATATCTTTGGAGCTTGCTGTGCCACTACAGTGTTCATACCTTCT
TTCCATAACTATCGGATTTGGTCTTTCCTTGGACTTGGAATGACCACTTACACAGCCTGG
TACATGACCATAGCAGCTGCTGTTCATGGACAGGTTGAAGGTGTTACACACTCGGCTCCC
CACAAGATGGTACTGTATTTCACCGGCGCCACCAACATACTATACACCTTTGGTGGCCAT
GCTGTTACAGTGGAAATCATGCATGCCATGTGGAAGCCACAAAAATTCAAGTACATTTAC
TTGTTTGCCACACTCTATGTTTTCACATTGACAATTCCTTCGGCTTCGGTCGTTTACTGG
GCCTTCGGCGATGAGCTTCTCAACCATTCCAACGCCTTCTCTCTCCTCCCCAAGAATGCG
TGGCGTGACGCTGCTGTTATCCTCATGCTCATTCACCAGTTTATTACTTTTGGGTTTGCT
TGCACACCATTGTACTTTGTGTGGGAGAAGGTGATCGGTATGCATGACACAAGAAGCATT
TGCTTGAGGGCACTGGCTAGGCTTCCAGTTGTGATTCCAATTTGGTTCTTGGCTATTATC
TTTCCGTTTTTCGGACCGATTAACTCTGCGGTTGGGGCTCTCTTGGTTAGTTTCACAGTC
TACATCATCCCATCTTTGGCTCATATGCTCACATACAGAAAAGCATCTGCCAGACAGAAT
GCTGCGGAGAAGCCACCATTCTTTTTACCAAGTTGGACAGCCATGTTTGTGATCAACTCC
TTCATAGTTGTGTGGGTTCTGGTAATCGGGTTCGGGTTCGGTGGATGGGCTAGCATGACC
AACTTTGTGAGGCAAGTGGACACATTTGGGCTGTTTGCAAAGTGCTATCAATGCAAGCCT
CCAAAGCCAGTAGTA---------------GCACCAGCC------------------CCA
CATAAC------------------------------
>Rosch_v2.0_Chr6g0244221
---ATGGAATCTTCGGACAAGGTGGTGGAGACTGTGATAGTAGGAAACTATGTAGAAATG
---GAGGCT---GAT------------GGGAAA---------------------------
---GGCAAGGACTTCAAGTCCAAGCTTTCCAAGTTCTTCTGGGATGGTGGCTCCACTTAT
GATGCTTGGTTCAGCTGTGCTTCAAATCAGGTGGCTCAAGTCCTGCTGACTCTGCCATAC
TCATTTTCACAGCTGGGAATGCTTTCAGGAATACTCTTCCAGCTCTTCTATGGCTTATTG
GGTAGCTGGACTGCTTATCTCATTAGTGTACTCTATGTTGAATACAGAACCAGAAAAGAA
AGAGAAAAAGTTGATTTCAGAAACCATGTCATTCAGTGGTTTGAAGTTCTTGATGGGCTG
CTTGGGAAGCACTGGAGGAACGTGGGGTTAGCATTTAACTGCACATTTCTTCTGTTTGGA
TCTGTGATTCAGCTCATAGCTTGTGCAAGCAACATATATTACATAAATGACAATCTGGAC
AAGAGGACCTGGACTTACATCTTCGGAGCTTGTTGTGCCACCACAGTGTTTATTCCTTCC
TTTCACAATTACAGAATCTGGTCCTTTTTGGGCCTAGTAATGACTACTTACACTGCTTGG
TACCTCACCATTGCTTCAATCCTCCATGGTCAGGTTGAGGGAGTGAAGCACTCTGGTCCA
ACTAAGCTGGTGCTATACTTCACAGGGGCTACAAACATTCTCTACACTTTTGGGGGACAT
GCTGTTACTGTGGAGATTATGCACGCAATGTGGAAGCCTCAGAAGTTCAAGGCCATATAT
TTACTGGCTACCATCTATGTGCTGACACTGACCCTTCCTTCTGCATCGGCTGTATACTGG
GCATTTGGAGACTTGCTTCTTGATCACTCCAATGCCTTTTCTCTCCTCCCAAAATCGCAC
TTCAGAGATATGGCAGTCATTTTAATGCTCATCCACCAGTTCATAACATTTGGGTTTGCA
TGCACACCGCTATACTTTGTTTGGGAAAAAGCTATTGGTATGCATGACTGCAAGAGCTTG
TGCAAGAGAGCAGCAGCAAGATTGCCGGTGGTCATCCCCATTTGGTTCTTGGCCATCATC
TTCCCATTTTTTGGACCCATAAACTCCACAGTTGGATCACTTCTAGTTAGCTTCACAGTC
TACATTATCCCATCTCTGGCCCACATCTTCACCTACAGATCAGCTGCTGCTAGAGAGAAT
GCAGTGGAGCGGCCACCAAGATTTCTCGGAGGGTGGATCGGGTCGTACACCATCAATGTG
TTTGTGGTGGTGTGGGTGTTCGTGGTTGGGTTTGGTTTCGGAGGGTGGGCGAGCATTACA
AACTTTGTGCGCCAGATTGACACATTTGGGCTCTTCACAAAGTGTTACCAGTGTCCTCCA
CAAGCAGCACCAACGCTCTTCAACGCTACT---TCAGCTCCTCCTCCTCTCCAC------
---CACCCTCTC---CTCAACCACACTCACCGCCCT
>Rosch_v2.0_Chr6g0295041
------ATGGCTTCCGAGAAG---GTCGAGACCATTATCGCCGGAAGCTACTTAGAGATG
---GAAAGGGAAGAT------------GGTGAT---------------------------
TCCAAGGCTTCTGCTAAGAGCAAGCTATCGACGTTTTTCTGGCACGGCGGCTCCGCCTAT
GATGCATGGTTTAGCTGTGCTTCTAACCAGGTTGCACAAGTGCTTTTGACACTGCCATAC
TCATTTTCACAACTGGGTTTGTTGTCTGGGATTCTATTTCAGCTTTTTTATGGGTTGATG
GGAAGCTGGACTGCTTACCTTATCAGTCTACTGTATGTTGAGTACAGAACTAGAAAGGAG
AGAGAAAAGGTCGATTTCAGAAACCACGTAATTCAGTGGTTTGAAGTTCTTGATGGACTT
CTGGGAAAGCACTGGAGAAATTTAGGCCTCTTTTTCAACTGTACTTTTCTTCTGTTCGGA
TCTGTCATTCAGTTAATCGCCTGTGCAAGTAACATCTACTACATAAACGACAACCTCGAC
AAGAGAACTTGGACGTATATCTTTGGAGCTTGCTGTGCTACAACTGTCTTCATCCCTTCA
TTTCATAATTACAGAATCTGGTCATTCTTGGGTCTTATTATGACTACTTATACTGCATGG
TACCTCACCATTGCTTCCCTTATCCATGGACAGGTTGAAGGAGTGAAGCACTCAGGTCCA
ACCACGATGGTTCTCTACTTCACTGGAGCTACCAACATTCTCTACACTTTTGGTGGACAT
GCTGTTACAGTGGAGATTATGCATGCAATGTGGAAGCCACAGAAATTCAAGATGATATAC
TTGATGGCAACACTTTATGTGCTGACCTTAACTTTACCATCAGCTTCTGCTGTGTACTGG
GCTTTTGGAGACGCCCTCTTGACTCATTCGAACGCTCTCGCTTTGCTTCCGAGGACCAGA
TTTAGAGACACTGCTGTTGTTCTCATGCTTATTCACCAGTTTATAACATTTGGATTTGCT
TGCACTCCATTGTACTTTGTGTGGGAGAAATTCCTGAGGGTTCATGAGACCAAGAGCATG
TTAAAGAGGGCCCTTGCCAGACTTCCAGTGGTGATCCCAATTTGGTTCCTTGCAATCATA
TTCCCGTTCTTTGGCCCCATCAACTCAACTGTTGGATCTCTTCTTGTCAGCTTTACTGTC
TATATAATCCCTGCTTTAGCTCACATGGTCACTTTTGCTTCTCCACAAGCCCGAGAGAAT
GCTGTGGAGAGACCACCATCATTCTTGGGAGGGTGGGCAGGATCATACACCATGAACATC
TTTGTGGTGGTGTGGGTGGCAATAGTGGGATTTGGATTCGGAGGGTGGGCAAGCATGCTC
AACTTTATACACCAGGTTAATACATTTGGTCTATTCACCAAGTGCTACCAATGCCCTCCC
CACAAAGCT---------------------------------------------------
------------------------------------
>Ruboc_02_G01406
------ATGGCTTCCGAGAAG---GTTGAGACCATTATCGCTGGAAGCTACTTAGAAATG
---GAAAGGGAAGAG------------GGTAGT---------------------------
GATAAGGCTACAGCTAAGAGCAAGCTATCCACGTTTCTTTGGCACGGCGGCTCGGCCTAT
GATGCATGGTTTAGCTGTGCTTCTAACCAGGTTGCACAAGTGCTTTTGACACTGCCATAC
TCATTTTCACAACTGGGTTTATTATCTGGGATTCTATTTCAGCTTTTTTATGGGTTGATG
GGAAGCTGGACTGCTTACCTTATCAGTCTACTGTATGTTGAGTACAGAACTAGGAAGGAG
AGGGAAAAAGTTGATTTCAGAAACCATGTAATTCAGTGGTTTGAAGTTCTTGATGGGCTT
CTGGGAAAGCACTGGAGGAACTTAGGCCTCTTTTTCAACTGCACTTTTCTTCTGTTCGGA
TCTGTAATTCAGTTAATTGCTTGTGCAAGTAACATCTACTACATAAACGACAATCTCGAC
AAGAGAACTTGGACGTATATCTTTGGAGCTTGCTGTGCTACAACTGTCTTCATCCCTTCA
TTTCATAATTACAGAATTTGGTCATTCTTGGGTCTTATTATGACTACTTACACTGCATGG
TATCTCACAATTGCTTCCCTTATCCATGGACAGGTCGAGGGAGTGAAGCACTCAGGTCCA
ACCACAATGGTTCTCTACTTCACTGGAGCTACTAACATTCTCTACACCTTTGGTGGACAT
GCTGTTACTGTGGAGATTATGCATGCAATGTGGAAGCCACAGAAATTCAAGGTGATATAC
TTGATGGCAACACTCTATGTCCTGACCTTAACTTTACCATCAGCTTCTGCCGTGTACTGG
GCTTTTGGAGATTCCCTTTTGACCCATTCCAATGCTCTGGCTTTGCTTCCAAAGACCAGA
TTTAGAGACACTGCTGTTATACTCATGCTCATTCATCAGTTTATAACATTTGGATTTGCT
TGCACTCCCTTGTACTTTGTGTGGGAGAAATTCCTGAGGGTTCATGAGACCAAGAGCATG
TTGAAGAGGGCCCTTGCTAGGCTTCCAGTGGTGATCCCAATTTGGTTCCTTGCAATCATT
TTCCCATTTTTTGGACCCATCAACTCAACTGTTGGATCTCTTCTTGTCAGCTTTACTGTC
TACATTATCCCTGCTTTAGCTCACATGGTCACTTTTGCTTCTCCACAAGCCCGAGAGAAT
GCTGTGGAGAGACCACCATCATTCTTAGGAGGGTGGGCAGGATCATACACCATGAACATC
TTTGTGGTGGTGTGGGTGTCAATAGTGGGATTTGGGTTTGGAGGATGGGCAAGCATGCTC
AATTTCATACACCAAGTCGACACATTTGGTCTCTTCACAAAGTGCTACCAATGCCCACCT
CACAAAGCT---------------------------------------------------
------------------------------------
>Ruboc_02_G08823
---ATGGAGTCATCAGACAAGGTGGTGGAGACAGTGATAGTGGGAAACTATGTAGAAATG
---GAGGCT---GAT------------GGGAAA---------------------------
---GCCAAGGACTTCAAGTCTAAGCTTTCCAAGTTCTTATGGGATGGTGGCTCTACTTAT
GATGCTTGGTTCAGCTGTGCTTCAAATCAGGTGGCTCAAGTCCTGCTTACCCTGCCATAC
TCATTTTCACAGCTGGGAATGCTTTCAGGCATACTTTTCCAGCTCTTCTATGGCTTATTG
GGTAGCTGGACTGCTTATCTCATCAGCACACTCTATGTTGAATACAGAACTAGAAAAGAA
AGAGAGAAAGTTGATTTCAGAAACCATGTTATTCAGTGGTTTGAAGTTCTTGATGGGTTG
CTTGGAAAGCACTGGAGGAACGTGGGGTTGGCATTTAACTGCACATTTCTTCTGTTTGGA
TCTGTGATCCAGCTAATAGCTTGTGCAAGCAATATATATTACATAAATGACAATCTCGAC
AAGAGGACTTGGACTTACATCTTCGGAGCTTGTTGTGCCACCACAGTCTTTATTCCTTCT
TTTCACAACTACAGAATCTGGTCCTTTTTGGGCCTTGTAATGACCACTTACACTGCTTGG
TATCTCACCATTGCCTCAATCCTCCATGGTCAGGTTGAGGGAGTGAAGCACTCTGGTCCA
ACTAAGCTGGTACTATACTTCACAGGGGCCACAAACATTCTCTACACTTTTGGGGGACAT
GCTGTTACTGTGGAGATCATGCACGCTATGTGGAAGCCTCAGAAGTTCAAGGCCATATAT
TTACTGGCGACTCTGTATGTGCTGACACTGACCCTTCCCTCTGCATCAGCAGTGTACTGG
GCATTTGGAGACTTGCTTCTTAACCACTCCAATGCTTTTTCTCTCCTCCCAAAATCTCCC
TTCAGAGATATGGCT------------------------TTTATAACATTTGGGTTTGCA
TGCACACCACTATACTTTGTGTGGGAAAAAGCTATTGGTTTGCATGAATGCAAGAGCTTG
TGCAAGAGAGCAGCAGCACGATTGCCTGTGGTCATCCCCATCTGGTTCTTGGCCATCATC
TTCCCATTCTTTGGTCCCATAAACTCCACCGTTGGATCACTTCTGGTTAGCTTCACAGTC
TACATCATCCCAGCTCTGGCCCACATCTTCACCTACAGATCAGCTGCTGCCAGAGAGAAT
GCAGTGGAGCGGCCACCGAGATTTCTTGGAGGGTGGATAGGGTCGTACACGATCAATGTG
TTTGTGGTGGTGTGGGTGTTTGTGGTTGGGTTTGGATTTGGTGGGTGGGCAAGCATCACA
AACTTTGTGCGCCAGATTGACACATTTGGGCTCTTCACAAAGTGTTACCAGTGTCCTCCA
CAGGCAGCACCAATGGTCTTCAACGCTACT---GCAGCTCCTCCTCCTCTCCAC------
---CACCCTCTC---CTCAACCACACTCACCGCCCT
>Ruboc_06_G14424
------ATGTTGCCTCAGAAGCAAGCAGAGGAGGCAATAGTCTCCAACTTCAGCGAGGCA
GGAGATCAT---GAA------------GGGAAGGAATTGGGAGCAGAAGAAAATAAAGAA
GAAGAAAACGCCTCATTGTTTAGCGTCAAGAATTTTCTCTGGCACGGCGGCTCTGTTTGG
GACGCTTGGTTCAGCTGTGCCTCCAATCAAGTGGCTCAAGTGCTACTGACACTGCCCTAC
TCCTTCTCCCAGCTCGGACTTTTATCAGGCATCTTGCTCCAGCTGTTCTATGGAATCGTC
GGAAGCTGGACGGCTTATCTAATCAGTGTGCTATACATAGAGTACCGAAGCAGGAAGGAG
AAAGAGAACGTTAATTTCAAGAATCATGTTATCCAGTGGTTTGAAGTGCTTGATGGGTTA
CTTGGTCCTTACTGGAAAGCAGTGGGGCTCGGCTTCAACTGTACTTTCCTCCTATTTGGA
TCTGTCATTCAGCTCATTGCTTGTGCA---------------------------------
------------------------------------------------------------
------------AGGATCTGGTCTTTCCTTGGCCTTGGAATGACCACCTACACAGCCTGG
TACTTGACCATAGCAGCTGCTGTTCATGGACAGAAAGAAGGTGTGACACACTCAGCTCCC
CAAAAGATGGTGCTGTATTTCACCGGCGCCACCAACATACTATACACCTTTGGTGGCCAT
GCTGTTACAGTGGAAATCATGCATGCCATGTGGAAGCCACAAAAATTCAAGTACATCTAC
TTGTTTGCCACACTCTATGTTTTCACATTAACCATTCCTTCGGCTTCAACCGTTTACTGG
GCCTTTGGTGATGAGCTTCTCGACCATTCCAACGCCTTCTCTCTCCTCCCCAAGAATGCC
TGGCGTGATGCTGCTGTCATACTCATGCTCATTCACCAGTTTATTACATTTGGGTTTGCT
TGTACACCATTGTACTTTGTGTGGGAGAAGGTGATTGGTATGCATGACACAAGAAGCATT
TGCTTGAGGGCATTGGCTAGGCTTCCAGTTGTGATCCCAATTTGGTTCTTGGCCATAATC
TTTCCATTTTTCGGACCAATTAACTCTGCAGTTGGGGCTCTCTTGGTTAGCTTCACAGTC
TACATCATCCCAGCTTTGGCTCATATGCTCACATATAGAAAAGCCTCTGCCAGACAGAAT
GCTGCAGAGAAGCCACCCTTCTTTTTACCGAGCTGGACAGCCATGTTTGTGATCAACTCA
TTCATAGTTGTGTGGGTTCTGGTAGTCGGGTTTGGGTTCGGTGGATGGGCCAGCGTGACC
AACTTTGTGAGACAAATTGACACATTTGGGCTGTTTGCAAAGTGCTATCAATGCAAGCCT
CCAAAACCAGTAGTA---------------GCACCAGCC------------------CCA
CATCAC------------------------------
>Ruboc_07_G07839
TTAACAATGTTACCTCAGAAGCAAGCAGAGGAGGCCATAGTCAAC---------CAGAGC
AGTGATCAT---GAC------------GACAGAGACGAA---------GAAATC---CCA
GATCACCATCAAACTGGTTTTAGCCTCAGTAACTTTCTCTGGCATGGTGGTTCTGTCTAT
GATGCCTGGTTCAGCTGTGCATCAAATCAAGTTGCTCAAGTTCTGCTGACATTGCCATAC
TCTTTCTCTCAACTGGGTATGCTTTCAGGCATCATATTCCAAGTCTTTTATGGCATTCTG
GGAAGCTGGACTGCTTATCTCATCAGTGTTCTCTACGTTGAGTACAGAAGCCGAAAGGAG
AAAGAAAACGTCAACTTCAAGAACCATGTCATTCAGTGGTTTGAAGTGCTAGATGGTTTA
TTGGGTCCATACTGGAAAGCAGTTGGGTTAGCCTTCAACTGTACTTTTCTCCTCTGTGGA
TCTGTCATTCAGCTTATAGGCTGTGCAAGTAATATCTACTATATAAATGACCATCTGGAC
AAGAGGACATGGACTTACATATTTGGAGCTTGTTGTGCCACCACAGTGTTCATACCCTCA
TTCCACAACTACAGAATATGGTCATTTCTTGGTCTAGGAATGACTACTTACACTGCTTGG
TACATGACCATTGCAGCCATTATTCATGGCCAGGTTGAGGGTGTAAAACACTCGGGACCA
GATAAATTGGTTTTGTATTTCACTGGCGCTACCAACATACTCTACACTTTCGGCGGACAT
GCCGTCACCGTGGAAATTATGCATGCAATGTGGAAGCCTCAGAAGTTCAAGTACGTTTAT
CTGTTTGCCACCCTATATGTGTTCACTCTAACCCTTCCATCTGCTACTGCTGTCTACTGG
GCCTTTGGCGACCAACTCCTCACCCACTCGAACGCCTTCTCTCTCCTTCCCCGAAATGCC
TGGCGTGACGCTGGGGTTATGTTGATGCTCATTCACCAGTTTATCACCTTCGGGTTTGCT
TGTACGCCGTTGTATTTCGTGTGGGAGAAAGTAATAGGAATGCATGACACAAAGAGCATA
TGTTTAAGGGCACTTGCTAGGTTGCCGGTGGTGATTCCCATATGGTTCCTGGCCATCATA
TTTCCTTTCTTCGGTCCCATCAACTCTGCCGTCGGGGCTCTTTTGGTCAGTTTCACCGTC
TACATCATACCTGCTTTAGCGTATATGCTTACTTACCGATCTGCCTCTGCTCGAAAGAAT
GCGGCAGAGAAGCTTCCGTTCTTCCTCCCGAGCTGGACAGGAATGTTTGTGGTGAACACA
TTTATAGTGGTGTGGGTATTGATAGTCGGCTTCGGATTCGGAGGATGGGCAAGCATGACC
AACTTCATCAGGCAAGTTGACACTTTTGGGCTGTTTGCCAAGTGTTACCAGTGTCCACCG
CGAGCCTCAGCCGCT---------------CCACCACCGCAT---CCA---------CTA
CATCAC------------------------------
