# Supplementary material for: Building a foundation for gene family analysis in Rosaceae genomes with a novel workflow: A case study in Pyrus architecture genes
Source: Front Plant Sci. 2022 Nov 14;13:975942. doi: 10.3389/fpls.2022.975942 (PMC9702816; doi:10.3389/fpls.2022.975942)
Supplement: Supplementary file 1 [file DataSheet_1.zip › SupFiles/SupFile2_gene_family_trimmed_alignments/2407.faa.aln]

>gnl_Ambtr_v1.0_evm_27.model.AmTr_v1.0_scaffold00197.22
--MAGGNEVTLNDSRMVVPLNTWVLISNFKLAYNLLRRPDGTFNRHLAEFLDRKVSPNAT
PVDGVYSFDVIVDRTSSLLSRIYRPEPETEPGLGSVSIE-PAPSTSTLPIIIFFHGGSFA
HSSSNSAIYDTLCRRLVGLCNAVVISVNYRRSPENRYPCAYDDGWAALKWVSSRPWLKC-
-EAESKLRIFLMGDSSGGNIAHHVTQMAVESGMEIAGNILLTPMFGGQKRTESERRLDGK
YFVTIQDRDWYWKAFLPEGVDRDHPACNPFGPKGMDLEGLSFPKSLIVVAGLDLMQDWQL
GYAEGLKKVGKEVKLIYLEQATIGFYLLPNTEHYYSVMEEIRNFRGSTA--LK
>gnl_Aquco_v3.1_Aqcoe2G319700.1
--MAGSNEVNINESKMAVPLNTWVLISNFKLAYTMLRRPDGTFNRNLAEFLDRKVPANAN
PVDGVFSFDVIIDRATGLLCRIYRQATAVPVQPSYMQLEQPLSSDVVVPVIVFFHGGSFA
HSSANSAIYDTLCRRLVRNCKAVVVSVNYRRAPENRYPCAYDDGCAALKWVHSRAWLRS-
-GKDSKAHVYLAGDSSGGNIVHNVALRAVESGAEILGNILLNPMFGGAERMESEKRLDGK
YFVTLQDRDWYWRAFLPEGADRTHPACDPFGPNAASLEGVKFPKSLVVVAGLDLIHDRQL
AYAQGLKKAGQDIKLMFLEQATIGFYLLPNNNHFFCLMDEINNFVS--C----
>gnl_Aquco_v3.1_Aqcoe0041s0004.1
--MAGSNEVNINESKMAVPLNTWVLISNFKLAYTMLRRPDGTFNRNLAEFLDRKVPANAN
PVDGVFSFDVIIDRATGLLCRIYRQATAVPVQPSYMQLEQPLSSDVVVPVIVFFHGGALL
NSSANSAIYDTLCRRLVRNCKAVVVSVNISRHVDNIKPKNGFNGLSSVTW-KTRA-----
--------------------------RVV-------------------------------
------------------------------------------------------------
-----------------------------------------------------
>gnl_Aquco_v3.1_Aqcoe7G245200.1
----------------------------------MLRRPDGTFNRNLAEFLDRKVTANAN
PVDGVFSFDVIIDRATGLLCRIYRQATAIPVQPSYMQLEQPLSSDVVVPVIVFFHGGSFA
Q---------LLC-----------------------------------------------
------------------------------------------------------------
------------------------------------------------------------
-----------------------------------------------------
>gnl_Arath_TAIR10_AT3G63010.1
--MAGGNEVNLNECKRIVPLNTWVLISNFKLAYKVLRRPDGSFNRDLAEFLDRKVPANSF
PLDGVFSFDH-VDSTTNLLTRIYQPASLHQTRHGTLELTKPLSTTEIVPVLIFFHGGSFT
HSSANSAIYDTFCRRLVTICGVVVVSVDYRRSPEHRYPCAYDDGWNALNWVKSRVWLQS-
-GKDSNVYVYLAGDSSGGNIAHNVAVRATNEGVKVLGNILLHPMFGGQERTQSEKTLDGK
YFVTIQDRDWYWRAYLPEGEDRDHPACNPFGPRGQSLKGVNFPKSLVVVAGLDLVQDWQL
AYVDGLKKTGLEVNLLYLKQATIGFYFLPNNDHFHCLMEELNKFVHSISQS--
>gnl_Arath_TAIR10_AT3G05120.1
--MAASDEVNLIESRTVVPLNTWVLISNFKVAYNILRRPDGTFNRHLAEYLDRKVTANAN
PVDGVFSFDVLIDRRINLLSRVYRPAYADQEQPSILDLEKPVD-GDIVPVILFFHGGSFA
HSSANSAIYDTLCRRLVGLCKCVVVSVNYRRAPENPYPCAYDDGWIALNWVNSRSWLKS-
-KKDSKVHIFLAGDSSGGNIAHNVALRAGESGIDVLGNILLNPMFGGNERTESEKSLDGK
YFVTVRDRDWYWKAFLPEGEDREHPACNPFSPRGKSLEGVSFPKSLVVVAGLDLIRDWQL
AYAEGLKKAGQEVKLMHLEKATVGFYLLPNNNHFHNVMDEISAFVNAEC----
>gnl_Arath_TAIR10_AT5G27320.1
--MAGSEEVNLIESKTVVPLNTWVLISNFKLAYNLLRRPDGTFNRHLAEFLDRKVPANAN
PVNGVFSFDVIIDRQTNLLSRVYRPADAGT--PSITDLQNPVD-GEIVPVIVFFHGGSFA
HSSANSAIYDTLCRRLVGLCGAVVVSVNYRRAPENRYPCAYDDGWAVLKWVNSSSWLRS-
-KKDSKVRIFLAGDSSGGNIVHNVAVRAVESRIDVLGNILLNPMFGGTERTESEKRLDGK
YFVTVRDRDWYWRAFLPEGEDREHPACSPFGPRSKSLEGLSFPKSLVVVAGLDLIQDWQL
KYAEGLKKAGQEVKLLYLEQATIGFYLLPNNNHFHTVMDEIAAFVNAECQ---
>gnl_Betvu_v1.2_Bv4_083210_ngft.t1
--MAGNNEVNVNESKRVVPLNTWILISNFKLAYNLLRRPDGTFNRHLAEFLDRKVPANAN
PVNGVLSFDVIVDRRTSLLCRIYRPAIAEEDERTIMDLEKPVESDVVVPVIIFFHGGSFA
HSSANSAIYDTLCRRLVQVCKAVVVSVNYRRAPENRYPCAYDDGWTVLEWVNSRNWLQS-
--KDSKVHIYLSGDSSGGNIAYHVALRAVDSDIEVLGNILLNPMFGGEERTKSEKNLDGK
YFVTLQDRDWYWRAFLPQGENRDHPACNPFGPRGQSLEGLKFPKSLVVVAGLDLIQDWQL
AYVEGLKKAGHNVKLLYLEEATIGFYLLPNNSHFYTVMDEIRNFMG-------
>gnl_Betvu_v1.2_Bv7_165780_dcxg.t1
--MAGSNEINVNECKKVVPLNTWILISNFKLAYNLLRRPDGTFNRELNEFLDRKVAANTI
PVDGVFSFDI-FDKSTNLLNRVYMPSPDNEAQWGIVELEKPLSCEEIVPVIVYFHGGSFT
HSSANSAIYDTLCRRLVSLCKAVVVSVNYRRSPEQRYPAAYDDGWSAVKWVSTRPWLQS-
-GKESKVHVYMAGDSSGGNIAHHVAVRAAEEGVQVIGNILLHPMFGGEKRTESEKRLDGK
YFVTVQDRDWYWRAYLPEGEDRDHPACNIFGPRGREIKGLNLPKSLVVVAGLDLVQDWQL
AYVEGLKSAGHKVKLLYLEQATIGFYFLPNNDNFYTLMEEIKKFVNPNC----
>gnl_Carpa_v0.4_evm.model.supercontig_731.1
--MAGGNEVNLNESKRVVPLNTWVLISNFKLAYNILRRSDGSFNRELAEFLDRKLPANTI
PVDGVFSFDH-VDRATGLLNRVYQPAPSNPTQWGTVDLENSLSTTEIVPVIVFFHGGSFT
HSSANSAIYDTFCRRLVSVCKAVVVSVNYRRSPEYRYPSAYDDGWAALKWVKSRTWLQS-
-GKDSKVYVYLAGDSSGGNIAHNVAVRAAESDIEVFGNILLHPMFGGQERTESEKRLDGK
YFVTIQDRDWYWRAFLPEGEDRDHPASNPFGPRGKNIEELKFPKSLVVVAGFDLIQDWQL
NYVEGLRKAGQAVKLLFLEQATIGFYFLPNNSHFYCLMEEIKDFIHPNC----
>gnl_Carpa_v0.4_evm.model.supercontig_84.118
--MARSNEVNLSESKLVVPLNTWVLISNFKLAYNLLRRPDGTFNRHLAEFLDRKVSANAN
PVDGVFSFDVIIDRETGLLTRIYRPVDAEEPHASIVELEKPVN-GDIVSVIIFFHGGSFA
HSSANSAIYDMLCRRLVGLCKAVVVSVNYRRAPENRYPCAYDDGWTALNWVNSRSWLRS-
-KKDSKVHIYLAGDSSGGCLT-----------LTLFGSVLLH-----QQHHERQGRVQFQ
I-------------------------CS----KGKRMIG---------------------
---------GRE-----------------------------------------
>gnl_Elagu_v2.0_p5_sc00040.V1.gene485
FAMAGSNEVNANESRMVVPLNTWVLISNFKLAYNMLRRPDGTFNRHLAEFLDRTVPANVF
PANGVISFDLVIDRQTALLARVYRPAPSTPFDPSHADLRSPPS-PDPFPVIIFFHGGSFA
HSSFNSAIYDSLCRRFVLLCGAVVISVNYRRSPEHQYPCAYDDGWTALKWASTEPWLHS-
-GKDAKLRVFLSGDSSGGNIAHHVAVRAAESGIEVSGNILLNPMFGGNQRTESEKRLDGK
YFVTIQDRDWYWKAFLPEAADRDHPACNPFGPNGMKLEELPFTKTLVTVAGLDLSQDWQL
AYAEGLKKAGHDVKLVYRDQATIGFYFLPNTDHFYEVMEEIKNFVSSNYGLIA
>gnl_Elagu_v2.0_p5_sc00212.V1.gene62
---------------MVVPLNTWVLISNFKLAYNMLRRPDGTFDRHLAEFLDRKVPANAF
PVNGVISFDLLIDRATNLLARIYRPAPTAPPDPSHADLQSPPS-PDPFPVIIFFHGGSFA
HSSSNSAIYDSLCRRFVSLCGAVVISVNYRRSPEHRYPCAYDDGWTALKWASTEPWLHS-
-GKDAKLRVFLSGDSSGGNIAHHVAVRAAESGIEVSGNILLNPMFGGNQRTESENTLDGK
YFVTVQDRYWYWKAFLPEGADRDHPACNPFGPNGMKLEELPFTKTLVTVAGLDLTRDWQL
AYAEGLEKAGHDVKLVYREQATIGFYFLPNTDHFYEVMEEIKNFFPGAFGFIS
>gnl_Eucgr_v2.0_Eucgr.H01611.1
--MAGSDEVNVNESKSVVPLNTYVLISNFKLAYNLLRRPDGTFNRELDDFLDRKVPANAI
PVNGVFSFDH-VDRTTGLLNRVYLAAPENEARWGIIDLEKPLSTTEVVPVIIFFHGGSFT
HSTASTAIYDTLCRRFVNICKVAVVSVNYRRSPEYRYPCAYDDGWAALKWVKSRPWLQS-
-GKDSKVYVYLAGDSSGGNIVHHVAVQAADAGVEVLGNILLHALFGGQKRTESEMRLDGK
YFVRVPDRDWYWRAFLPEGEDRDHPACNPFGPRGRSLEGLKFPKSLVVVAGLDLLQDWQL
AYAEGLAKYGHEVKLLHLKEATIGFYFLPNNDHFYRLMEEINEFVHSNC----
>gnl_Eucgr_v2.0_Eucgr.B02030.1
--MAGSNEVGLSESKMVVPLNMWVLISNFKLKYNLLRRPDGTFDRHLAEFLDRKVPANAN
PVDGIFSFDVIIDRTMNLLCRIYRPAFTEEPQPSLIDLEKPVD-AEFVPVIVFFHGGSFA
HSSANSAIYDTLCRRLVGICKAIVVSVNYRRAPENRYPCAYDDGWLALKWVSSRSWLQS-
-KIDSKVHIFLAGDSSGGNIVHSVALRAAEAEIEVSGNILLNPMFGGEERTESEKKLDGK
YFVGIRERDWYWRAFLPEGENRDHPACNPFGPRGKSLEGIKFPKSLVVVAGLDLIQDWQL
AYAKGLEKAGQEVKLLFLEQATIGFYLLPNNNHFYTVMNEISSFVNPNGK---
>gnl_Eucgr_v2.0_Eucgr.K03422.1
--MAGDNEVNANESKRVVPLNTWVLISNFRLAYNLLRRPDGTFNRDLAEFLDRKVPANTI
PVDGVLSFDHVVDRPTGLLNRVYLPVPHDASQWGFEELEKPLSTTEAVPVILFFHGGSFS
HSSANSAIYDTFCRRLVGLCKGAVVSVNYRRSPEHRYPCANDDGWAALKWVKSRPWLMS-
-GKDSKVHVYLAGDSSGGNIAHHVAVRAAEAEVEILGNILLHPLFGGQERTESEKRLDGK
YFVKIEERDWYWRAYLPEGEDRDHPACNPFGPRGRSLEGLKFPKSLIVVAGLDILQDWQI
AYVEGLKRNGQEVKLLYLKQATIGFYFLPNNEHFYCLMEEIKNFVKPNC----
>gnl_Manes_v6.1_Manes.08G124700.1
--MAGSNEVNLNESKMVVPLNTWVLISNFKLAYNLLRRPDGTFNRHLAEFLDRKVPANVN
PVDGVFSFDAVIDRGTSLLCRIYRPTDGEPSQPNLAELEKPVS-SEIVPVIIFFHGGSFA
HSSANSAIYDTLCRRLVGICKAVVVSVNYRRAPENRYPCAYDDGWTALNWVNSRTWLES-
-KKDSKVHIYLAGDSSGGNIVHHVAIRAVESGIDILGNILLNPMFAGEERTESEKRLDGK
YFVTLRDRDWYWRAFLPEGADRDHPACNPFGPKGKNLKGVKFPKSLVVVAGLDLVQDWQL
AYVEGLKKDGQVVKLLYLEQATIGFYLLPNNNHFHTVMDEISEFVSSDC----
>gnl_Manes_v6.1_Manes.05G070500.1
--MAGSNEVNLNESKRVVPLNTWVLISNFKLAYNLLRRPDGTFNRELAEFLDRKVNANTI
PVDGVFSFDY-VDRSTGLLSRVYQPAPENEAQWGIVELEKPLSTTEIVPVIIFFHGGSFT
HSSANSAIYDTFCRRLVSICKAVVVSVNYRRSPEYRYPCAYDDGWAALKWVKSRTWLQS-
-GKDSKVHVYLAGDSSGGNIAHHVAVRAAEAEIEVLGNILLHPMFGGQERTESEKRLDGK
YFVTIQDRDWYWRAYLPEGEDRDHPACNIFGPRGKNLAALKFPKSLVVVAGFDLVQDWQL
AYVEGLQRAGHEVKLLYLEQATIGFYFLPNNDHFYCLMEEIKNFVNPNC----
>gnl_Manes_v6.1_Manes.09G161600.1
--MAGSNEVNLNESKRVVPLNTWVLISNFKLAYNLLRRPDGTFNRHLAEFLDRKVPANAN
PVDGVFSFDFVIDRGTSILSRIYRPSEGEQLQPNIADLEKPVS-SELVPVIIFFHGGSFA
HSSANSAIYDTLCRRLVGICKAVVVSVNYRRAPEHRYPCAYDDGWTALNWVNSRTWLQS-
-KKDSKVHIYLAGDSSGGNIVHHVAVRAVESGIDILGNILLNPMFSGQERTESEKRLDGK
YFVTLQDRDWYWRAFLPEGADRDHSACNPFGPNGINLEGMKFPKSLVVVAGLDLIQDWQL
AYVEGLKKAGQVVKLLYLEQATIGFYLLPNNNHFHTVMDEISKFVSSNF----
>gnl_Manes_v6.1_Manes.01G212300.1
--MAGSNEVNLNESKKVVPLNTWILISNFKLAYNLLRRPDGTFNRELAEFLERKVNANTI
PVDGVFSFDH-VDRTTGLLNRVYQPAPVNEAQWGIVELEKPLSTTEIVPVIIFFHGGSFT
HSSANSAIYDTFCRRLVSVCKAVVVSVNYRRSPEYRYPCAYDDGWAALQWVKSRTWLQS-
-GKSPKVHVYLAGDSSGGNIAHHVAVRAAEAEIEVLGNILLHPMFGGQERSESEKRLDGK
YFVTIQDRDWYWRAYLPEGEDRDHPACNIFGPRGRNLAKLKFPKSLVVVAGLDLVQDWQL
AYVEGLQRAGHEVKLLYLKQATIGFYFLPNNDHFYCLMEEIKNFVNPNC----
>gnl_Medtr_Mt4.0v1_Medtr7g093950.1
--MTGTNEVNLSESRSVVPLNTYVLISNFKLAYNLLRRADGTFNRDLAEFLDRKVPANAI
PVDGVFSFDH-IERNTGLFNRVYLPSSENESQWGVKDLEKPLSTTEIVPVIVFFHGGSFS
HSSANSAIYDTFCRRLVSVCKAAVVSVNYRRSPEYRFPCAYEDGWNALKWVKSRKWLQS-
-GKEKKVYVYMAGDSSGGNIVHHVAVKACEEKIEVLGNILLHPLFGGEKRTDSEMRLDGK
YFVRLQDRDWYWRAFLPEGEDRDHPACNPFGPKGKNLKGLKFPKSLVCVAGLDLLQDWQL
AYVDGLRNFGQDVKLLYLKEATIGFYFLPNNDHFYCLMEEIKNFVNPNC----
>gnl_Medtr_Mt4.0v1_Medtr1g082210.1
--MAGSNQLNPNDSKMVVPLNMWVLISNFKLAYNLLRRPDGTFNRDLAEFLDRKVPANAN
PVDGVFSFDVIVDRETNLLTRIYRPVEGEEQHVNIVDLEKPVT-AEVLPVVMFFHGGSFA
HSSANSAIYDTLCRRLVGICNAVVVSVNYRRAPENRYPCAYEDGWKAVKWVNSRTWLQS-
-KKDSKVHIYMVGDSSGGNIVHHVALKALDSGIPVLGNILLNPLFGGEERTESEKRLDGR
YFVRVKDRDWYWRAFLPEGEDRDHHACNPFGPKGRSLEGVAFPKSLVVVAGLDLVQDWQL
GYAKGLEKAGQNVKLLFLEQATVGFYLLPNNEHFSVVMDEIKHFVNSDCS---
>gnl_Medtr_Mt4.0v1_Medtr1g089310.1
INMAGSNEVNLNESKSVVPLNTWVLISNFKLAYNLLRRADGTFNRELAEFLDRKVPANTI
PVDGVFSFDH-VDRNSGLFNRVYQPAPENVTTWGIIELEKPLSTTEIVPVIIFFHGGSFS
HSSANSAIYDTFCRRLVSMCKAVVVSVNYRRSPEHRYPCAYEDGWNALNWVKSRTWLQS-
-GKDSKVYAYMAGDSSGGNIAHHVAVRAAEEDVEVLGNILLHPLFGGEKRTESEKKLDGK
YFVRLQDRDWYWRAFLPEGEDRDHPACNPFGPKGKSLVGLKFPKSLVCVAGLDLLQDWQL
EYVEGLENSDQDVKLLYLKEATIGFYFLPNNDHFYCLMNEINTFVHPNC----
>gnl_Mimgu_v2.0_Migut.N02128.1
--MAASSEVNVNESKRVVPLNTWILISNFKLAYTMLRRPDGTFNRDLNEYLDRKVPANAI
PVDGVYSFDV-VDRVTGLLNRVYLTAGENTPQWGIMEVDKPLSTTEIVPVILFFHGGSFV
HSSANSAIYDTFCRRLVTTCKAAVVSVNYRRSPEYRYPCAYDDGWAALKWVHSKSWLKS-
-GKDSKVHVYLAGDSSGGNIAHHVAVRAAEEGVEVLGNILLHPLFGGEERTESEKKLDGK
YFVRIQDRDWYWRAYLPEGEDRDHPACNVFGPRSRSLEGLKLPKSLVVVAGLDLLQDWQS
GYVEGLKKFGQDVKLLFLEKATIGFYFLPNNEHFHCLMDEMRSFIES------
>gnl_Mimgu_v2.0_Migut.D00244.1
--MAGSNEVNANESKRVVPLNTWILISNFKLAYNLLRRPDGTFNRDLNEYLDRKVTANAN
PVDGVYSFDV-VDRSTSLLNRVYLSARENGAHWGINELEKPLSTTEVIPVIVFFHGGSFV
HSSANSAIYDTFCRRLVSTCKAAVVSVNYRRSPENRYPCAYDDGWTALKWVQSRLWLRS-
-GQSSRVHVYLAGDSSGGNIAHHVAVRAAEEGVEVKGNILLHPLFGGQERTESEKLLDGK
YFVKIQDRDWYWRAYLPEGEDRDHPACNVFGPRGKSVQGFNFPKSLVVVAGLDLLQDWQL
RYVDGLEKSGQEVKLLYLEKATIGFYFLPNNDHFHSLMDEMRSFIHS------
>gnl_Musac_v1_GSMUA_Achr3T24930_001
--MAGSNEVNANESKMVVPLNTWVLISNFKLAYNMLRRPDGTFDRHLAEFLDRKVPANAT
PVNGVVSFDVLIDRPNNLLARIYRPAPSTASVAPLIDLYRAPS-PDPFPVIIFFHGGSFA
HSSSNSAIYDSLCRRFVSLCGAVVVSVNYRRAPEHKYPCAYDDGWAALKWASGEPWLRS-
-GKDAKLRVFLAGDSSGGNIAHHVALRAAESGI---------------------------
------------EAYLPEGADRDHPACNPFGPKGVTLEGLPFAKSLVIVAGLDLVQDWQL
AYADGLKKAGHFVKLVYREQATIGFYLLPNTNHFYQVMEEIKNFVSSNL----
>gnl_Musac_v1_GSMUA_Achr8T05910_001
--MAGSNEINANESKTVVPLNTWVLISNFKLAYNMLRRPDGTFDRHLAEFLDRKVPANVA
PVNGVVSFDVLIDRPTSLLARIYRPATASAAVA-LPDLCRPPS-PDPFPVIIFFHGGSFA
HSSSNSAIYDSLCRRFVSLCGAVVVSVNYRRAPEHKYPCAYDDGWAALRWASGEPWLRS-
-GKDAKLRVFLAGDSSGGNIAHHVAIRAAKSGV---------------------------
------------EAYLPEGANRDHPASNPLGPNGAKLEGLPFTRSLVVVAGLDLVQDWQL
AYAQGLKKAGHSVKLVYREQATIGFYLLPNTDHFYQVMDEIHDFVGSNL----
>gnl_Musac_v1_GSMUA_Achr6T16090_001
--MAGSNEVNANECRMVVPLNTWVLISNFKLAYNMLRRPDGTFDRHLAEFLDRKVPANAA
PVNGVVSFDILIDRTNNLLARIYRPAPPNPSPTTLADFHRPPS-PDPFPVIIFFHGGSFA
HSSPNTAIYDSLCRRFVSLCGAVVISVDYRRSPEYRYPCAYDDGWAALKWASTEPWLHG-
-GKDAKLRVFLCGDSSGGNIAHHVAVRAAESGI---------------------------
------------EAYLPEGADRDHPACNPFGPNGVPLEELPFTKSLVIVAGLDLVQDWQL
AYADGLKTAGKDVKLVYREQATIGFYLLPNTDHFYEVMEEIKHFVTSNL----
>gnl_Musac_v1_GSMUA_Achr10T12580_001
--MAGSNEVNANESKMVVPLHTWVLISNFKLAYNMLRRPDGTFDRHLAEFLDRKVPANAS
PVNGVVSFDVVIDRTNNLLARIYRPAPPNPTT--LADLHRPPS-PDPFPVIIFFHGGSFA
HSSSNTAIYDSLCRRFVSLCGAVVISVDYRRSPEYRYPCAYDDGWAALKWASTEPWLHS-
-GKDAKLRVFLCGDSSGGNIAHHVAVKAAESGI---------------------------
------------EAYLPEGADRDHPACNPFGPNGMKLEELPFTKSLVIVAGLDLVQDWQL
AYTEGLKKAGKEVKLVYREQATIGFYLLPNTDHFYEVMEEIRNFVTCNLKQ--
>gnl_Musac_v1_GSMUA_Achr5T27450_001
FTMAGSNEVNANESKMAVPLNTWVLISNFKLAYNMLRRPDGTFDRHLAEFLDRKVPANAT
PVNGVISFDVLIGRTSKLLSRIYRPAPSTSAAVPLADLYQPPS-ADPFPVIIFFHGGSFA
HSSSNSAIYDSLCRRFVSLCGAVVVSVNYRRSPEYKYPCAYDDGWAALKWASAEPWLQS-
-GKDAKFRVFLAGDSSGGNIAHHVAVRAAE------------------------------
--------DWYWKAYLPEGADRDHPACNPFGPNAAKLDGLPFTKSLIIVAGLDLVQDWQL
AYAEGLKKAGHSVKLVYREQATIGFYLLPNTDHFYQVMDEIKNFVMANVQ---
>gnl_Musac_v1_GSMUA_Achr5T27430_001
--MAGSNEVNANESKMAVPLNTWVLISNFKLAYNMLRRPDGTFDRHLAEFLDRKVPANAT
PVNGVISFDVLIGRTSKLLSRIYRPAPSTSAAVPLADLYQPPS-ADPFPVIIFFHGGSFA
HSSSNSAIYDSLCRRFVSLCGAVVVSVNYRRSPEYKYPCAYDDGWAALKWASAEPWLQS-
-GKDAKFRVFLAGDSSGGNIAHHVAVRAAE------------------------------
--------DWYWKAYLPEGADRDHPACNPFGPNAAKLDGLPFTKSLIIVAGLDLVQDWQL
AYADGLKKAGHSVKLVYREQATIGFYLLPNTDHFYQVMDEIKNFVMTNVQ---
>gnl_Nelnu_v1.0_NNU_024334-RA
--MAGGNEITVNEAKMVVPLNTWILISNFKVAYNLLRRPDGTFNRHLAEFLDRKVTANTT
PVDGVFSFDVIVDRATSLLSRIYRPAPADEAQAGVMELERPLS-TEVVPVIIFFHGGSFA
HSSANSAIYDTLCRRLVGICNAVVVSVNYRRSPENRYPCAYEDGWAALKWVNSRPWLQS-
-GKESKVHIYLAGDSSGGNIAHHVALKAGESGIQVMGNILLNPMFGGQERTESEKRLDGK
YFVTIQDRDWYWRAFLPAGADRDHPACNPFGPNGKSLKGVEFPKSLVVVAGLDLVQDWQL
AYVEGLKKAGQDVNLIYLEQATIGFYLLPNNNHFYTVMEEIKRFVNSNC----
>gnl_Nelnu_v1.0_NNU_001643-RA
--MAGGNEINLNEAKMVVPLNTWILISNFKVAYNLLRRPDGTFNRHLAEFLDRKVPANTT
PVDGVFSFDVIVDRATSLLSRIYRPAPADEAQGGIMELERPLS-TEVVPVIIFFHGGSFA
HSSSNSAIYDTLCRRLVNMCNAVVVSVNYRRAPENRYPCAYEDGWAALKWVNSRQWLQS-
-GKDSKVHIYLAGDSSGGNIVHHVALKAVESDIQVKGNILLNAMFGGKERTESEKRLDGK
YFVTIQDRDWYWRAFLPEGTDRDHPACNPFGPSGKSLKGVKFPKSLVVVAGLDLVQDWQL
AYVEGLKKAGQDVKLIYLEQATIGFYLLPNNNHFYTVMEEIKHFVNSNC----
>gnl_Orysa_v7.0_LOC_Os05g33730.1
--MAGSDEVNRNECKTVVPLHTWVLISNFKLSYNILRRADGTFERDLGEYLDRRVPANAR
PLEGVSSFDHIIDQSVGLEVRIYRAAAEGDAEEGAAAVTRPIPAAEPFPVIIFFHGGSFV
HSSASSTIYDSLCRRFVKLSKGVVVSVNYRRAPEHRYPCAYDDGWTALKWVMSQPFMRS-
-GGDAQARVFLSGDSSGGNIAHHVAVRAADEGVKVCGNILLNAMFGGTERTESERRLDGK
YFVTLQDRDWYWKAYLPEDADRDHPACNPFGPNGRRLGGLPFAKSLIIVSGLDLTCDRQL
AYADALREDGHHVKVVQCENATVGFYLLPNTVHYHEVMEEISDFLNANL----
>gnl_Phavu_v2.1_Phvul.007G167600.1
--MTGSDEVNLSESKSVVPLNTWVLISNFKLAYNLLRRADGTFNRELAEFLDRKVPANAI
PVDGVFSFDH-VDRNTGLFNRVYQVAPEKEARCNIIELEKPLSTTEIVPVIIFFHGGSFS
HSSANSAIYDTFCRRLVSLCKAVVVSVNYRRSPEHRYPCAYDDGWAALKWVKSRKWLQC-
-GKDSKVHVYLAGDSSGGNIAHHVAVRAAEEDIEVLGNILLHPLFGGEKRTESEKKLDGK
YFVRLQDRDWYWRAFLPEGADRDHPACNPFGPKGKNLAGLKLPKSLVCVAGLDLLQDWQL
EYVEGLKNCGQDVKLLYLKEATIGFYFLPNNDHFYILMEEIKNFVNSNC----
>gnl_Phavu_v2.1_Phvul.007G183400.1
--MAGTNELNPNDSKMVVPLNMWVLISNFKLAYNLLRRPDGTFNRDLAEFLDRKVPANAN
PVEGVFSFDVIVDRETNLLTRIYRPAEGEERPVNILELEKPVS-SEVVPVIIFFHGGSFA
HSSANSAIYDTLCRRLVGICKAVVVSVNYRRAPENRYPCAYDDGWTALKWVSSRSWLQS-
-RKDKKVHIYMAGDSSGGNIVHHVALKAVESGIEVFGNILLNPLFGGQERTESEKRLDGR
YFVRVKDRDWYWRAFLPEGEDRDHPACNPFGPKGESLEGTIFPKSLVVVAGLDLVQDWQL
GYARGLEKAGQEVKLLFLEQATIGFYLLPNNEHFSPVMDEIKYFVSPDC----
>gnl_Phavu_v2.1_Phvul.001G146300.1
--MAGSNQVNLNESRSVVPLNTWVLISNFKLSYKLLRRDDGTFNRELAEFLDRKVPANAI
PVDGVFSIDH-VDRNVGLFYRVYLPSSADEAQWGIKDLERPLSTTEIVPVIIFFHGGSFS
HSSANSAIYDTFCRRLVSICKAAVVSVNYRRSPEHRYPCAYDDGWAALEWVKSRTWLQS-
-GRESKVHVYLAGDSSGGNIVHHVAVRAAEEEIEVLGNILLHPLFGGEKRTESELRLDGK
YFVRLKDRDWYWRAFLPEGESRDHPACNPFGPRGRSLAGLRFPKSLVCVAGLDLLQDWQS
AYAKGLEDSGQEVKLLYLQDATIGFYFLPNNEHFYCLMREINNFVNSDC----
>gnl_Poptr_v3.0_Potri.013G028700.1
--MAGSNEVNLNESKMVVPLNTWVLISNFKLAYNLLRRPDGTFNRHLAEFLDRKVPANAN
AVDGVFSFDVIIDRGTSLLSRIYRQADAQVSQPNIVDLEKPNN-LDVVPVIIFFHGGSFA
HSSANSAIYDTLCRRLVGLCKAVVVSVNYRRAPENRYPCAYDDGWTALKWVNSRAWLQS-
-KKDSKVHIYLAGDSSGGNIVHHVASRAVESGIEVLGNMLLNPMFGGKERTESEKRLDGK
YFVTLQDRDWYWRAFLPEGEDRDHPACNPFGPKGKSLEGMKFPKSLVVVAGLDLVQDWQL
AYAEGLKKAGQDVKLLYLEQATIGFYLLPNNNHFHTVMNEISEFVSPNC----
>gnl_Poptr_v3.0_Potri.002G213100.1
--MAGSNEVNLNESKRVVPLNTWVLISNFKLAYNLLRRPDGTFNRELAEFLERKVQANTI
PVDGVFSFDH-VDRTTGLLNRVYQPAPESEAQWGIVELEKPLNTTEVVPVIIFFHGGSFT
HSSANSAIYDTFCRRLVSACKAVVVSVNYRRSPEYRYPCAYDDGWTALKWVKSRTWLQS-
-GKDSKVHVYLAGDSSGGNIAHHVAARAAEEEIDVLGNILLHPMFGGQQRTESEKILDGK
YFVTIQDRDWYWRAYLPEGEDRDHPACNIFGPRGKKLEGLEFPKSLVVVAGFDLVQDWQL
AYVEGLQRAGHEVKLLYLKQATIGFYFLPNNDHFYCLMEEIKKFVNSNC----
>gnl_Poptr_v3.0_Potri.005G040600.1
--MAGSNGVNLNESKRVVPLNTWVLISNFKLAYNLLRRPDGTFNRHLAEFLDRKVPANAN
PVDGVFSFDVIIDRGTSLLSRIYRRADAQESQPNIVDLEKPVN-SEVVPVIIFFHGGSFA
HSSSNSAIYDTLCRRLVGLCKAVVVSVNYRRAPENRYPCAYDDGWTALKWVNSRTWLQS-
-KKDSKVHIYLAGDSSGGNIVHHVALRAVESGIDVLGNILLNPMFGGQERTESEKRLDGK
YFVTLQDRDWYWRAFLPEREDRDHPACNPFGPKGKSLEGIKFPKSLVVVAGLDLVHDRQI
TYAEGLKKAGQDVKLLYLEQATIGFYLLPNNNYFHTVMDEISEFVSPNC----
>gnl_Poptr_v3.0_Potri.014G135900.1
--MAGSNEVNLNESKRVVPLNTWILISNFKLAYNLLRRPDGTFNRELAEFLERKVQANTI
PVNGVFSFDH-VDRTTGLLNRVYQPAPENEAQWGIAELEKPLSTTEVVPVIIFFHGGSFT
HSSADSAIYDTFCRRLVSVCKAVVVSVNYRRSPEYRYPCAYDDGWTALKWVKSRTWLQS-
-GKDSKVHVYLAGDSSGGNIAHHVAVRAAEEEIEVLGNILLHPMFGGQQRTESEKMLDGK
YFVTIQDRDWYWRAYLPEGEDRDHPACNIFGPRGKNLEGLEFPRSLVVVAGFDLVRDWQL
AYVEGLQRAGYEVKLLYLKEATIGFYFLPNNEHFCCLMEEIKKFVNSNC----
>gnl_Prupe_v2.1_Prupe.8G249800.1
--MAGSNEVNVNESKRVVPLNTWVLISNFKLAYNLLRRADGTFNRELAEFLDRKVPANTI
PVDGVFSFDH-VDRGTGLLNRVYLQAPENEAQWGIVDLEKPLSTTKIVPVIIFFHGGSFT
HSSANSAIYDTFCRRLVNTCKAVVVSVNYRRSPEHRYPCAYDDGWATLKWVKSRTWLRS-
-GKDSKVHVYLAGDSSGGNIAHHVAVKAAEAEVEVLGNILLHPMFGGQKRTESEKRLDGK
YFVTIQDRDWYWRAFLPEGEDRDHPACNIFGPRDKSLEGLKFPKSLVVVAGFDLVQDWQL
AYVEGLKNSGQDVKLLYLKQATIGFYFLPNNEHFYCLMEEISNFVNPDC----
>gnl_Prupe_v2.1_Prupe.6G332800.1
--MAGTNEVNVNESRTVVPLNTWVLISNFKLSYNLLRRPDGTFNRHLAEFLDRKVPANAK
PVDGVVSFDVIIDRETGLLTRIYQPANAEESVLNILNLDKPVS-NEVVPVIIFFHGGSFA
HSSANSGIYDILCRRLVGICKAVVVSVNYRRAPENRFPCAYDDGWTALQWVNSRSWLKS-
-TKDSKVHIYLAGDSSGGNIVHNVALRAVESGIDVLGNILLNPMFGGQERTESEKRLDGK
YFVTIQDRDWYWRAFLPEGEDRDHPACNPFGPRGNNLEAIKFPKSLVVVAGLDLVQDWQL
AYAKGLEKAGKNIKLMYLEQATIGFYLLPNNDHFYTVMDEISKFVCSNC----
>gnl_Selmo_v1.0_97885
-------------AQEVVPLNTWVLISNLKLAYNLTRNSDGSFNRNLDEFLDRKVPVSSV
ERDPVTFMDVTIDRTSGIWSRIFIPRASHNNNAS--------STTHGTPIFFYFHGGSFV
HMSANSAVYHTVCQQLARLCQAVVISVNYRRAPEHKYPAAYNDCYAALTWLKAHAWLPR-
-TADLG-RCFLVGDSNGGNIVHHVGVRAAESGLRVAGHILIIPMFGGNRRTQSELRFDGQ
YFVTIKDRDFYWQSFLPAGADRDHPACNIFGPSSRSLEGVVLPPSLVAVAGLDMIKDWQL
QYVEGMRNAGKDVELLFLEEATVGFFIFPNTGHFHRLMDKITAFIDRDLTRIT
>gnl_Selmo_v1.0_271143
--MNSCSKAILKPSKDVVPLSTWILISKLKVEYMLTRGADGSFNRNLAEFHDRKASASLA
PHDGVASMDVTIDRSSGLWSRIFLPAIAYA------QEEQE-NRDDKVPIIFYFHGGSYA
HSSANTALYDMVCRQLCRTCRAVVISVNYRRAPEHRCPAAYRDGLAALRWLRAATWLPP-
-GADLS-RCFLAGDSSGGNMVHHVGVAAATARVRVVGHVLLMPMFGGVERTASERRLDGQ
YFVTVKDRDYYWKLFLPEGADRDHPACNVFGPGSRVLGEIPVPKSLVVVAGLDLTQDWQL
RYARGMERSGKSVEVLVLEDTPVGFFIFPNTEQYYRVMDKIRGFVRDEMDSLA
>gnl_Solly_v2.4_Solyc06g008870.2.1
--MAGSNEINANESKRVVPLNTWILISNFKLSYNMLRRPDGTFDRDLAEFIDRKVPTNSI
PVDGVYSFDV-FDRVTSLLNRIYRPAPENEADWGKIELEKPLSTTEIVPVIIYFHGGSFT
HSSANSAIYDTFCRRLVKICKAVVVSVNYRRSPEHRYPCAYDDGWAALKWVKSRTWLQS-
-GKDSKVHVYMAGDSSGGNIAHHVAVRAAEAGVEVLGNIHLHPMFGGQNRTESEKRLDGK
YFVTVQDRDWYWRAYLPEGEDRDHPACNIFGSRSRSLKGLKFPKSLVVVAGLDLSQDWQL
AYVDGLKNSGHEVNLLYLKQATIGFYFLPNNDHFPCLMEEITNFIHPNCS---
>gnl_Solly_v2.4_Solyc09g074270.2.1
--MVDTKEINTNESKRVVPLNTWILISNFKLAYNMLRRSDGTFNRDLAEFLERKVGANSI
PVDGVYSFDV-VDRCTSLLNRVYKPAPKNECDWGKIDLDTPLSTSEIVPVIIFFHGGSFT
HSSANSAIYDTFCRRLVSICKAVVVSVNYRRSPENRYPCAYDDGWAALQWVKSRAWLQS-
-GEDLKVHVYMSGDSSGGNIAHHVAVQAAESGVEVLGNILLHPMFGGQNRTESESRLDGK
YFVTVQDRDWYWRAYLPVGEDRDHPACNIFGPRGKTLQGLKFPKSLVVVAGLDLVQDWQL
NYVEGLKKSGHEVNLLYLKQATIGFYFLPNNDHFRCLMEEITSFIHPNHS---
>gnl_Solly_v2.4_Solyc01g098390.2.1
--MARNNEAVANESKRVVPLNTWILISNFKLSYNLLRRPDGTFNRHLAEFLDRKVPANAN
PVDGVFSFDVLIDREIGLLSRVYRPSFEDGASPNMAELEKPVT-ADVVPVIIFFHGGSFA
HSSFNSAIYDTLCRRLVGICKAVVVSVNYRRAPENRYPCAYNDGWTVLEWVNSREWLRS-
-KKDSKAHIYLAGDSSGGNIVHNVAFRAVESNIEVLGNILLNPMFGGQERTESEKRLDGK
YFVTLQDRDWYWRAYLPEDSDRDHPACNPFGPNGINLKGVKFPKNLVVVAGLDLVQDWQL
AYADGLKKAGQEVNLIYLEKATIGFYLLPNNEHFYTVMDEISSFVSSDSQ---
>gnl_Sorbi_v3.1_Sobic.009G134600.1
--MAGSDEVNRNECKGAVPIHTWVLISNFKLAYNMLRRADGTFDRDLAEFLDRRVPPDAR
AQEGVSSFDHVIDTSTGLEVRIYRAAAAAANNGGAAAVTLPIPSPDPFPVILFFHGGSFA
HSSSGTAIYDNLCRRFVKLSKGVVVSVNYRRAPEHRYPCAYDDGWTALKWAMSQPFLRS-
-GGDARPRVFLSGDSSGGNIAHHVAVRAADAGINICGNILLNAMFGGTERTESERRLDGK
YFVTLQDRDWYWKAYLPEDADRDHPACNPFGPNGRRLRGLPFTKSLIIVSGLDLTCDRQL
AYAEGLQEDGHHAKLVYREKATVGFYLLPNTDHYHEVMEEIADFLRANL----
>gnl_Spipo_v2_Spipo3G0045000
MGFAGIP--------SVVPLNTWVLISNFKLAYNLLRRPDGTFNRDLAEFLDRKVPANAS
PVDGVISFDVIIDRSTNLLSRVYRPAPAPAPAASLAEIERPLS-AAPVPVIVFFHGGSFA
HSSSNSAIYDSLCRRFVSMCGAVVVSVSYRRSPEFRFPCAYDDGWAALKWASTRPWLRS-
-GRDSKVRIFLAGDSSGGNIAHNVALRAVESGIEISGNVLLNPMFGGEGRKESELMLDGK
YFVTLQDRDWYWRAFLPEGADRDHPACNPFGPHGVDLRGLPFPRSLVVVAGFDLIRDWQL
AYADGLKKAGQSVKLLYLLQATIGFYLLPNNNHFFEVMEEIRTFLSSDC----
>gnl_Stras_v2.0_SGA_v2.0_scaffold1T00430
----------------------------------MLRRPDGTFNRDLNEFLDRKVPANAN
PIAGIYSFDVIIDRSTGLLNRVYMPAHNNGPTYKLPDLDQPLSPTGPVPVIIFFHGGSFV
HSSANSAIYDTFCRRLAATCRAAVVSVNYRRSPEHRFPAAYEDGWAALKWAHSRPWLAS-
-GGRRKVHAYLAGDSSGGNIAHHVAARAAEENVEVLGSILLHPLFGGEERTESEKMLDGK
YFVKIEDRDWYWRAYLPEGEDRDHPACNVFGPRAQPIKSLGFPKSLVVVAGLDLLQDWQL
GYVDGLRKNGVEVRLLFLEKATIGFYFLPNNEHFCCLMDEMNEFLHS------
>gnl_Stras_v2.0_SGA_v2.0_scaffold11T05776
--MAGSNDVNTNESKRVVPLNTWILISNFKLAYNMLRKPDGSFDRDLNEFLDRKVPANSN
PIAGVYSFDVIINRSTGLLNRVYLPATDNGLGYGFPEPNNPLSSTKPVPVIIFFHGGSFV
HSSANSAIYDTFCRRLVATCQAAVVSVNYRRSPEHRCPAAYEDGWAALMWARSRPWLTS-
-GEDLKVRAYLAGDSSGGNIAHHVAARAAEEKVEVSGVILLHPLFGGKERTESEKRLDGK
YFVKIEDRDWYWRAYLPEGEDRDHPACNVFGPRARPVKGLDFPKSLVVVAGLDLLQDWQL
GYVDWLKENGHDVRLVFLEKATIGFYFLPNNEHFRCLMDELTDFLHS------
>gnl_Stras_v2.0_SGA_v2.0_scaffold172T39045
--MAGSNELNVSESKSVVPLNTWILISNFKLAYNMLRRPDGTFNRDLNEFLDRKVPSNAN
PVDGIYSFDVILDRTTNLLNRVYMPSSE-PRHVSILEPDTPLSSSEIVPVVIFFHGGSFV
HSSANSAIYDTFCRRLAATLRAAVVSVDYRRSPEHRFPCAYDDGWASLMWARSRSWLKS-
-GEEGKVHVYLAGDSSGGNIAHHVAVRAANENVEVLGSILLHPLFGGEERTESEKRLDGK
YFVRIQDRDWYWRAYLPEGEDRDHPACNVFGPRGRALDGLNFPKSLVVVAGLDLLQDWQL
GYVEGLRKYGHEVKLLYLEKASIGFYFLPNNDHFPALMDEMKRFVRPDC----
>gnl_Theca_v1.1_Thecc1EG026504t1
--MAGSNEVNLNECKMVVPLNTWVLISTYKLAYNLLRRPDGTFKRHLAEFLDRKVPANAN
PVDGVFSFDVIIDRSTSLFSRIYRPATAEEPQPNIVELEKPVM-AEVVPVIIFFHGGSFA
HSSANSAIYDTLCRRLVGVCKAVVVSVNYRRAPENRYPSAYDDGWTALKWVNSRSWLQS-
-QKDSKVHIYLAGDSSGGNIAHHVAAQAVESGIDVLGNILLNPMFGGQERTESEKRLDGK
YFVTLQDRDWYWRAFLPEGEDRDHPACNPFGPNGKSLEGIKFPKSLVVVAGLDLVQDWQM
AYVEGLKNAGQEVKLLYLDQATIGFYLLPNNNHFHTVMGEISKFVSSNC----
>gnl_Theca_v1.1_Thecc1EG004494t1
--MAGSNEVNLNESRRVVPLNTWVLISNFKLAYNLQRRPDGTFNRDLSEFLDRKVPANIN
PVDGVFSFDH-VDGGTGLLNRVYQPSSQNEAQWGIVDLEKPLSTTEIVPVIVFFHGGSFT
HSSANSAIYDTFCRRVVSFCKAVVVSVNYRRSPEHRYPCAYDDGWAALKWVKSRTWLQS-
-GKDSKVYVYLAGDSSGGNIAHHVAVRAAEADVEVLGNILLHPMFGGQRRTESEKRLDGK
YFVTLLDRDWYWRAYLPEGEDRDHPACNPFGPRGKSLKGLKFPKSLLVVAGLDLIQDWQL
AYVEGLRRSGQEVKLLFLEKATIGFYFLPNNDHFYCLMEEIKNFVTSNC----
>gnl_Utrgi_v4.1_Scf00655.g20521.t1
MKLASVNRRSSRVSSRIVPLNTWILISNFKLAYNMLRRPDGTFNRELSEFLDRKVPANAL
PVDGVYSFDV-VDRSSCLINRVYLSSPENPSKWGVVELEKPLSATEIVPVIIFFHGGSFV
HSSVNSAIYDTLCRRLVRSCRAAVVSVNYRRSPEHRCPAPYDDGWAALKWVHSRSWLRS-
-GNDSKVHVYLAGDSSGGNIAHHVAVRAAEEGIEVLGNILLHPLFGGEERTESEKQLDGK
FFVRIQDRDWYWRAYLPEGENRDHPACNVFGPRCRKLQGVNFPKSLVVVAGLDLLQDWQL
RYVQGLRNSGQRVKLLYLEKATIGFYFMPNNDYFPCLMNQITDFIHA------
>gnl_Utrgi_v4.1_Scf00202.g12401.t1
--MTGGGEVNAAEPRMLVPLNTWILISKFKLDYTMLRRSDGTFNRELNEYLDRKVPANAI
PVDGVYSFDV-FDRPTMLVNRVYLPAPENELECDIPEVGKPLSATEIVPVIIFFHGGSFV
HSSANSAIYDTFCRRLVKTCSAAVVSVNYRRSPEHRFPCAYEDGWTALKWVHSTSWLRS-
-GKENKAHVYLAGDSSGGNIAHHVAVRAAQEGVEVLGNILLHPLFGGEERTESEKRLDGK
YFVRIRDRDWYWRAYLPEGEDRDHPACNVFGRRSTSINGLTFPRSLVVVAGLDLVQDWQM
RYVEGLEKQGQQVKLLYLEKATIGFYFFPNNDHFQCLMDEIRGFIQAGS--LE
>gnl_Utrgi_v4.1_Scf00415.g17268.t1
--MAGSSEANANESKRIVPLNTWILISNFKLAYNMLRRPDGTFNRELNEFLDRKVPANAI
PVDGVYSFDV-VDRTTNLLNRVYLSSPGNQSRWGLVELEQPLSETEIVPVILFFHGGSFV
HSSANSAIYDTFCRRLVRTCNAAVVSVNYRRSPENRYPAAYDDGWTALKWVHSRSWLRS-
-GENAKVHVYLAGDSSGGNIAHHVAVRAAEEEIEVLGNILLHPLFGGEERTESERRLDGK
FFVRIQERDWYWRAYLPEGENRDHPACNVFGPRSPSLEPLNFPKSLVVVAGLDLLQDWQL
RYVSGLEKSGKQVKLLYLEKATIGFYFLPNNDHFQCLMKEFQSFLHS-C----
>gnl_Vitvi_Genoscope.12X_GSVIVT01011037001
--MAGSDEVNHNESKRVVPLNTWILISNFKLAYNLLRRPDGTFERELAEFLERKAPANSF
PVDGVFSFDI-VDKTTGLLNRVYQPAPENEAH----------------------------
------AIYDYFCRRLVGNCKAVVVSVNYRRSPEHRYPCAYDDGWAALKWVKSRSWLQS-
-GKDSKVHVYLAGDSSGGNITHHVAVRAAESGIEVL------------------------
------DRDWYWRAFLPEGEDRDHPACNPFGPRGKSLEGLNFPKSLVVVAGFDLVQDWQL
AYVEGLKKAGQDVNLLFLEQATIGFYFLPNNDHFYCLMEEIKNFVKSNC----
>gnl_Vitvi_Genoscope.12X_GSVIVT01022014001
--MAGSNEVNLSESKRVVPLNTWILISNFKLAYNLLRRPDGTFNRHLAEFLDRKVPANAN
PVEGVFSFDVIIDRSTSLLSRIYRPATGEEALPSIMELEKPVT-GDIVPVILFFHGGSFA
HSSANSAIYDTLCRRLVGICKAVVVSVNYRRAPENPYPCAYDDGWAALKWVNSRPWLKS-
-EEDSKVHIYMVGDSSGGNIVHNVALKAVESGIEVLGNILLNPMFGGQERTESEKRLDGK
YFVTIQDRDWYWRAFLPEGEDRDHAACNPFGPNGKSLVGMKFPKSLVVVAGLDLVQDWQL
AYVEGLKKAGQEVKHLYLDKATIGFYLLPNNDHFYTVMDEISNFMESHCHQIV
>Frave_20092-v2.0.a2-hybrid.t1
--MTGSNEDNLNESKRVVPLNTWVLISNFKLSYNLLRRSDGTFNRELAEFLDRKVPANTI
PVDGVFSFDH-VDRSTGLLNRVYQMAPANYAQWDIANLEKPLSTTEIVPVIIFFHGGSFT
HSSANSAIYDTFCRRLVKTCKAAAVSVDYRRSPEHRYPCAYEDGCAALKWVKSRTWLQS-
-GKDSKVYVYLAGDSSGGNIVHHVAVRAAEAEVEVLGNILVHPMFGGQMRTESEVKLDGK
YFVTVQDRDWYWRAFLPEGEDRDHPACNTFGPRDKGIQGLKFPKSLVVVAGLDLMQDWQL
AYVEGLRISGQEVKLVFLKEATIGFYFLPNNKHFCRLMEEISNFVKPDC----
>Frave_22353-v2.0.a2-hybrid.t1
--MADGEDHDYLDSKMVVPLNTWVLISNFKLSYTLLRRPDGDFNRHLAEFLDRREPANTI
PVEGVFSFDVIIDRETSLLTRVYRPASADAPNLTIFDLMKPVE-DEIVPVIIFFHGGSFA
HSSANSAIYDIMCRRLVKTCNAVVVSVNYRRSPEHRYPCAYDDGWTTVKWVNSRSWLRS-
-TKDSKVHIYLAGDSSGGNIVHNVALRAADSEIDVLGNILLNPMFGGQERTATETRLDGK
YFVTIQDRDWYWRAFLPEGEDRDHHACNPFGPRGISVKGLKFPRSLVVVAGLDLVQDWQL
AYAKGLEDAGQDVKLLYLEQATIGFYLLPNTVHYHTVMNEMSSFCVSLCS---
>Frave_27756-v2.0.a2-hybrid.t1
--MAGSNEVNLNESKRVVPLNTWVLISNFKLAYNLLRRSDGTFNRELAEFLDRKVPANTV
PVDGVFSFDH-VDRSTGLLNRVYQMAPANNAQWGFVNLEKPLSTTEIVPVIIFFHGGSFT
HSSANSAIYDTFCRRLVNTCKAAVVSVDYRRSPEHRYPCAYDDGWSALKWVKSRTWLQS-
-GKDSKVYVYLAGDSSGGNIAHHVAVKAAEAEVEVLGNILLHPMFAGQMRTASEVKLDGK
YFVSIQDRDWYWRAFLPEGEDRDHPACNIFGPRGKGIQGLKFPKSLVVVAGLDLMQDWQL
AYVEGLRNSGQDVKLLFLEEATIGFYFLPNNKHFYCLMEEMSNFVKPDC----
>Maldo_GDDH_03G1273300
--MAGSNEVSVNESKKVVPLNTWVLISNFKLAYNLLRRADGTFNRELAEFLERKVPANVT
PVDGVFSFDH-VDTATGLLNRVYKFAPKNESQWGISDLEQPLSTTKVVPVIIFFHGGSFT
HSSANSAIYDTFCRRLVNTCKAVVVSVNYRRSPEHRYPCAYEDGWAALKWVKSRKWLQSG
KGKNSKVHVYLAGDSSGGNIAHHVAVKAAEAEVEVLGNILLHPMFGGQKRTETEKRLDGK
YFVTIQDRDWYWRAFLPEGEDRDHPACHVFGPRDKSLEGLKFPKSLVVVAGFDLMQDWQL
AYVEGLKNAGQDVKLRFLKQATIGFYFLPNNEHFYCLMEEVKSFVNPDC----
>Maldo_GDDH_04G1212400
--MSGGNEVNVSESRMVVPLNTWVLISNFKLSYNLLRRPDGTFNRHLAEFLDRKVPANSN
PVDGVVSFDVIIDRETSLLSRIYHPDDANLSPLNIVDPERAVS-QEVLPVIVFFHGGSFA
HSSSNSGIYDILCRRLVGICKAVVVSVNYRRAPENRYPCAYDDGWTALRWVNSRSWLKS-
-TRDSNVHIYLAGDSSGGNIVHNVALRAAESGINVLGNILLNPMFGGQERTESELRLDGK
YFVTIQDRDWYWRAFLPDGEDRDHPACNPFGPRGQSLEAVKFPKSLVVVAGLDLVQDWQL
AYARGLESAGKNIKLMYLEQATIGFYLLPNNEHFYTVMDEISKFVLSDN----
>Maldo_GDDH_07G1046000
-------------------------------------------------MID-------N
PVNGVVSFDVIIAHETSLLSRIYHLFNVNLSPLNIVDPERAVS-QEVIPVIIFFHGGSFA
HSSSNNGIYDILCRRLVGICKAVVVSVNYRRASKNRYPCAYDDGWTSLRWVNSRSWLKS-
-TRDSNIHIYLADDSFGRNI------------------------------TESKLRLDGK
YFVTIQDWDWYWRAFLPDGEDRDHPTCNPFGPRGQSLEAVKFPKSLVVVAGLDLVQDWQL
AYARGLESAGKNIKLLYLKQATIGFYLLPNNEHFYPVMDDISKFMLFDN----
>Maldo_GDDH_11G1296000
--MAGSNEVNVNESKKVVPLNTWVLISNFKLAYNLLRRADGTFNRELAEFLDRKVPANTV
PVDGVFSFDH-VDRATGLLNRVYQFAPQNESQWGIVDLEHPLSTTKVVPVIIFFHGGSFT
HSSANSAIYDTFCRRLVNTCKAVVVSVNYRRSPEHRYPCAYEDGWAALKWVKSRKWLQSG
KGKDLKVHVYLAGDSSGGNIAHHVAVKAAEAEVEVLGNILLHPMFAGQKRTESEKRLDGK
YFVTIQDRDWYWRAFLPEGEDRDHPACHVFGPRDKSLEGLKFPKSLVVVAGFDLMQDWQL
AYVEGLKNAGQDVKLLFLKQATIGFYFLPNNEHFYCLMEEMKTFVNPDC----
>Maldo_GDDH_12G1227200
VSMAGGNEVNVNESRTVVPLNTWVLISNFKLSYNLLRRPDGTFNRHLAEFLDRKVPANAK
PVDGVVSFDVIIDRETSLLSRIYHPDNADLSPLNIVDLKRPVN-KEVLPVIVFFHGGSFV
HSSSNSGIYDILCRRLVGVCKAVVVSVNYRRAPENRYPCAYDDGWTALKWVKSRPWLKS-
-TKDSKVHIYLAGDSSGGNIVHNVALRAVEFGINVLGNILLNPMFGGQERTESEMRLDGK
YFVTIQDRDWYWRALLPEGEDRDHPACNPFGPRGQSLEAVKFPKSLIVVAGLDLIQDWQL
AYARGLERAGINVKLMYLEHATIGFYLLPNNEHFYTVMDEISKFVCSDY----
>Maldo_Gala_03g023920
--MAGSNEVSVNESKKVVPLNTWVLISNFKLAYNLLRRADGTFNRELAEFLERKVPANVT
PVDGVFSFDH-VDTATGLLNRVYKFAPKNESQWGISDLEQPLSTTKVVPVIIFFHGGSFT
HSSANSAIYDTFCRRLVNTCKAVVVSVNYRRSPEHRYPCAYEDGWAALKWVKSRKWLQSG
KGKNSKVHVYLAGDSSGGNIAHHVAVKAAEAEVEVLGNILLHPMFGGQKRTETEKRLDGK
YFVTIQDRDWYWRAFLPEGEDRDHPACHVFGPRDKSLEGLKFPKSLVVVAGFDLMQDWQL
AYVEGLKNAGQDVKLRFLKQATIGFYFLPNNEHFYCLMEEVKSFVNPDC----
>Maldo_Gala_04g018470
--MSGGNEVNVSESRMVVPLNTWVLISNFKLSYNLLRRPDGTFNRHLAEFLDRKVPANSN
PVDGVVSFDVIIDRETSLLSRIYHPDDANLSPLNIVDPERAVS-QEVLPVIVFFHGGSFA
HSSSNSGIYDILCRRLVGICKAVVVSVNYRRAPENRYPCAYDDGWTALRWVNSRSWLKS-
-TRDSNVHIYLAGDSSGGNIVHNVALRAAESGINVLGNILLNPMFGGQERTESELRLDGK
YFVTIQDRDWYWRAFLPDGEDRDHPACNPFGPRGQSLEAVKFPKSLVVVAGLDLVQDWQL
AYARGLESAGKNIKLMYLEQATIGFYLLPNNEHFYTVMDEISKFVLSDN----
>Maldo_Gala_07g003750
-------------------------------------------------MID-------N
PVNGVVSFDVIIAHETSLLSRIYHLFNVNLSPLNIVDPERAVS-QEVIPVIIFFHGGSFA
HSSSNNGIYDILCRRLVGICKAVVVSVNYRRASKNRYPCAYDDGWTSLRWVNSRSWLKS-
-TRDSNIHIYLADDSFGRNI----------------------------EQTESKLRLDGK
YFVTIQDWDWYWRAFLPDGEDRDHPTCNPFGPRGQSLEAVKFPKSLVVVAGLDLVQDWQL
AYARGLESAGKNIKLLYLKQATIGFYLLPNNEHFYPVMDDISKFMLFDN----
>Maldo_Gala_11g026310
--MAGSNEVNVNESKKVVPLNTWVLISNFKLAYNLLRRADGTFNRELAEFLDRKVPANTV
PVDGVFSFDH-VDRATGLLNRVYQFAPQNESQWGIVDLEQPLSTTKVVPVIIFFHGGSFT
HSSANSAIYDTFCRRLVNTCKAVVVSVNYRRSPEHRYPCAYEDGWAALKWVKSRKWLQSG
KGKDLKVHVYLAGDSSGGNIAHHVAVKAAEAEVEVLGNILLHPMFAGQKRTESEKRLDGK
YFVTIQDRDWYWRAFLPEGEDRDHPACHVFGPRDKSLEGLKFPKSLVVVAGFDLMQDWQL
AYVEGLKNAGQDVKLLFLKQATIGFYFLPNNEHFYCLMEEMKTFVNPDCKSLS
>Maldo_Gala_12g020650
VSMAGGNEVNVNESRTVVPLNTWVLISNFKLSYNLLRRPDGTFNRHLAEFLDRKVPANAK
PVDGVVSFDVIIDRETSLLSRIYHPDNADLSPLNIVDLKRPVN-KEVLPVIVFFHGGSFV
HSSSNSGIYDILCRRLVGVCKAVVVSVNYRRAPENRYPCAYDDGWTALKWVKSRPWLKS-
-TKDSKVHIYLAGDSSGGNIVHNVALRAVEFGINVLGNILLNPMFGGQERTESEMRLDGK
YFVTIQDRDWYWRALLPEGEDRDHPACNPFGPRGQSLEAVKFPKSLIVVAGLDLIQDWQL
AYARGLERAGINVKLMYLEHATIGFYLLPNNEHFYTVMDEISKFVCSDY----
>Maldo_HF02883-RA
--MAGSNEVSVNESKKVVPLNTWVLISNFKLAYNLLRRADGTFNRELAEFLERKVPANVT
PVDGVFSFDH-VDTATGLLNRVYKFAPKNESQWGISDLEQPLSTTKVVPVIIFFHGGSFT
HSSANSAIYDTFCRRLVNTCKAVVVSVNYRRSPEHRYPCAYEDGWAALKWVKSRKWLQSG
KGKNSKVHVYLAGDSSGGNIAHHVAVKAAEAEVEVLGNILLHPMFGGQKRTETEKRLDGK
YFVTIQDRDWYWRAFLPEGEDRDHPACHVFGPRDKSLEGLKFPKSLVVVAGFDLMQDWQL
AYVEGLKNAGQDVKLRFLKQATIGFYFLPNNEHFYCLMEEVKSFVNPDC----
>Maldo_HF15941-RA
------MESDALLLQMVVPLNTWVLISNFKLSYNLLRRPDGTFNRHLAEFLDRKVPANSN
PVDGVVSFDVIIDRETSLLSRIYHPDDANLSPLNIVDPERAVS-QEVLPVIVFFHGGSFA
HSSSNSGIYDILCRRLVGICKAVVVSVNYRRAPENRYPCAYDDGWTALRWVNSRSWLKS-
-TRDSNVHIYLAGDSSGGNIVHNVALRAAESGINVLGNILLNPMFGGQERTESELRLDGK
YFVTIQDRDWYWRAFLPDGEDRDHPACNPFGPRGQSLEAVKFPKSLVVVAGLDLVQDWQL
AYARGLESAGKNIKLMYLEQATIGFYLLPNNEHFYTVMDEISKFVLSDN----
>Maldo_HF28338-RA
--MAGSNEVNVNESKKVVPLNTWVLISNFKLAYNLLRRADGTFNRELAEFLDRKVPANTV
PVDGVFSFDH-VDRATGLLNRVYQFAPQNESQWGIVDLEQPLSTTKVVPVIIFFHGGSFT
HSSANSAIYDTFCRRLVNTCKAVVVSVNYRRSPEHRYPCAYEDGWAALKWVKSRKWLQSG
KGKDLKVHVYLAGDSSGGNIAHHVAVKAAEAEVEVLGNILLHPMFAGQKRTESEKRLDGK
YFVTIQDRDWYWRAFLPEGEDRDHPACHVFGPRDKSLEGLKFPKSLVVVAGFDLMQDWQL
AYVEGLKNAGQDVKLLFLKQATIGFYFLPNNEHFYCLMEEMKTFVNPDCKSLS
>Maldo_HF38270-RA
VSMAGGNEVNVNESRTVVPLNTWVLISNFKLSYNLLRRPDGTFNRHLAEFLDRKVPANAK
PVDGVVSFDIIINRETSLLSRIYHPDNADLSPLNIVDLKRPVN-KEVLPVIVFFHGGSFV
HSSSNSGIYDILCRRLVGVCKAVVVSVNYRRAPENRYPCAYDDGWTALKWVKSRPWLKS-
-TKDSKVHIYLAGDSSGGNIVHNVALRAVEFGINVLGNILLNPMFGGQERTESEMRLDGK
YFVTIQDRDWYWRALLPEGEDRDHPACNPFGPRGQSLEAVKFPKSLIVVAGLDLIQDWQL
AYARGLERAGINVKLMYLEHATIGFYLLPNNEHFYTVMDEISKFVCSDY----
>Malsi_03g023610
--MAGSNEVSVNESKKVVPLNTWVLISNFKLAYNLLRRADGTFNRELAEFLERKVPANVT
PVDGVFSFDH-VDTATGLLNRVYKFAPKNESQWGISDLEQPLSTTKVVPVIIFFHGGSFT
HSSANSAIYDTFCRRLVNTCKAVVVSVNYRRSPEHRYPCAYEDGWAALKWVKSRKWLQSG
KGKNSKVHVYLAGDSSGGNIAHHVAVKAAEAEVEVLGNILLHPMFGGQKRTETEKRLDGK
YFVTIQDRDWYWRAFLPEGEDRDHPACHVFGPRDKSLKGLKFPKSLVVVAGFDLMQDWQL
AYVEGLKNAGQDVKLRFLKQATIGFYFLPNNEHFYCLMEEVKSFVNPDC----
>Malsi_04g018930
--MSGGNEVNVSESRMVVPLNTWVLISNFKLSYNLLRRPDGTFNRHLAEFLDRKVPANSN
PVDGVVSFDVIIDRETSLLSRIYHPDDANLSPLNIVDPERAVS-QEVLPVIVFFHGGSFA
HSSSNSGIYDILCRRLVGICKAVVVSVNYRRAPENRYPCAYDDGWTALRWVNSRSWLKS-
-TRDSNVHIYLAGDSSGGNIVHNVALRAAESGINVLGNILLNPMFGGQERTESELRLDGK
YFVTIQDRDWYWRAFLPDGEDRDHPACNPFGPRGQSLEAVKFPKSLVVVAGLDLVQDWQL
AYARGLESAGKNIKLMYLEQATIGFYLLPNNEHFYTVMDEISKFVLSDN----
>Malsi_11g024600
--MAGSNEVNVNESKKVVPLNTWVLISNFKLAYNLLRRADGTFNRELAEFLDRKVPANTV
PVDGVFSFDH-VDRATGLLNRVYQFAPQNESQWGIVDLEQPLSTTKVVPVIIFFHGGSFT
HSSANSAIYDTFCRRLVNTCKAVVVSVNYRRSPEHRYPCAYEDGWAALKWVKSRKWLQSG
KGKDLKVHVYLAGDSSGGNIAHHVAVKAAEAEVEVLGNILLHPMFAGQKRTESEKRLDGK
YFVTIQDRDWYWRAFLPEGEDRDHPACHVFGPRDKSLEGLKFPKSLVVVAGFDLMQDWQL
AYVEGLKNAGQDVKLLFLKQATIGFYFLPNNEHFYCLMEEMKTFVNPDC----
>Malsi_12g019730
VSMAGGNEVNVNESRTVVPLNTWVLISNFKLSYNLLRRPDGTFNRHLAEFLDRKVPANAK
PVDGVVSFDVIIDRETSLLSRIYHPDNADLSPLNIVDLKRPVN-KEVLPVIVFFHGGSFV
HSSSNSGIYDILCRRLVGVCKAVVVSVNYRRAPENRYPCAYDDGWTALKWVKSRPWLKS-
-TKDSKVHIYLAGDSSGGNIVHNVALRAVEFGINVLGNILLNPMFGGQERTESEMRLDGK
YFVTIQDRDWYWRALLPEGEDRDHPACNPFGPRGQSLEAVKFPKSLIVVAGLDLIQDWQL
AYARGLERAGINVKLMYLEHATIGFYLLPNNEHFYTVMDEISKFVCSDY----
>Malsy_03g024790
--MAGSNEVSVNESKKVVPLNTWVLISNFKLAYNLLRRADGTFNRELAEFLERKVPANVT
PVDGVFSFDH-VDTATGLLNRVYKFAPKNESQWGISDLEQPLSTTKVVPVIIFFHGGSFT
HSSANSAIYDTFCRRLVNTCKAVVVSVNYRRSPEHRYPCAYEDGWAALKWVKSRKWLQSG
KGKNSKVHVYLAGDSSGGNIAHHVAVKAAEAEVEVLGNILLHPMFGGQKRTETEKRLDGK
YFVTIQDRDWYWRAFLPEGEDRDHPACHVFGPRDKSLEGLKFPKSLVVVAGFDLMQDWQL
AYVEGLKNAGQDVKLRFLKQATIGFYFLPNNEHFYCLMEEVKSFVNPDC----
>Malsy_04g018730
--MSGGNEVNVSESRMVVPLNTWVLISNFKLSYNLLRRPDGTFNRHLAEFLDRKVPANSN
PVDGVVSFDVIIDRETSLLSRIYHPDDANLSPLNIVDPERAVS-QEVLPVIVFFHGGSFA
HSSSNSGIYDILCRRLVGICKAVVVSVNYRRAPENRYPCAYDDGWTALRWVNSRSWLKS-
-TRDSNVHIYLAGDSSGGNIVHNVALRAAESGINVLGNILLNPMFGGQERTESELRLDGK
YFVTIQDRDWYWRAFLPDGEDRDHPACNPFGPRGQSLEAVKFPKSLVVVAGLDLVQDWQL
AYARGLESAGKNIKLMYLEQATIGFYLLPNNEHFYTVMEEISKFVLSDN----
>Malsy_07g003370
-------------------------------------------------MID-------N
PVDGVVSFNVIIARETSLLSRIYHLYNVNLSPLNIVDPEIAVS-QEVIPIIIFFHGGSFA
HFSSNNGIYDILCRRLVGIYKAVVVSVNYRRASKNRYPCAYDDGWTSLRWVNSRSWLKS-
-TRDSNIHIYLADDSFGRNI----------------------------EQTESKLRLDGK
YFVTIQDWDWYWRAFLPDGEDRDHPTCNPFGPRGQSLEAVKFPKSLVVVAGLDLVQDWQL
AYARGLESAGKNIKLLYLKQATIGFYLLPNNEHFYPVMDDISKFMLFDN----
>Malsy_11g026010
--MAGSNEVNVNESKKVVPLNTWVLISNFKLAYNLLRRADGTFNRELAEFLDRKVPANTV
PVDGVFSFDH-VDRATGLLNRVYQFAPQNESQWGIVDLEHPLSTTKVVPVIIFFHGGSFT
HSSANSAIYDTFCRRLVNTCKAVVVSVNYRRSPEHRYPCAYEDGWAALKWVKSRKWLQSG
KGKDLKVHVYLAGDSSGGNIAHHVAVKAAEAEVEVLGNILLHPMFAGQKRTESEKRLDGK
YFVTIQDRDWYWRAFLPEGEDRDHPACHVFGPRDKSLEGLKFPKSLVVVAGFDLMQDWQL
AYVEGLKNAGQDVKLLFLKQATIGFYFLPNNEHFYCLMEEMKTFVNPDCKSLS
>Malsy_12g020440
VSMAGGNEVNVNESRTVVPLNTWVLISNFKLSYNLLRRPDGTFNRHLAEFLDRKVPANAK
PVDGVVSFDVIIDRETSMLSRIYHPDNADLSPLNIVDLKRPVN-KEVLPVIVFFHGGSFV
HSSSNSGIYDILCRRLVGVCKAVVVSVNYRRAPENRYPCAYDDGWTALKWVKSRPWLKS-
-TKDSKVHIYLAGDSSGGNIVHNVALRAVEFGINVLGNILLNPMFGGQERTESEMRLDGK
YFVTIQDRDWYWRALLPEGEDRDHPACNPFGPRGQSLEAVKFPKSLIVVAGLDLIQDWQL
AYARGLERAGINVKLMYLEHATIGFYLLPNNEHFYTVMDEISKFVCSDY----
>Pruav_sc0000700.1_g870.1.mk
--MAGTNEVNVNESRTVVPLNTWVLISNFKLSYNLLRRPDGTFNRHLAEFLDRKVPANAK
PVDGVVSFDVIIDRETGLLTRIYQPANAEESVLNILNLDKPVS-----------------
------------------------------------------------------------
----------------------------------------------NEERTESEKRLDGK
YFVTIQDRDWYWRAFLPEGEDRDHPACNPFGPRGNNLEAIKFPKSLVVVAGLDLVQDWQL
AYAKGLEKAGKNIKLMYLEQATIGFYLLPNNDHFYTVMDEISKFIKHNCNT--
>Pruav_sc0000848.1_g080.1.mk
--MAGSNEVNVNESKRVVPLNTWVLISNFKLAYNLLRRADGTFNRELAEFLDRKVPANTI
PVDGVFSFDH-VDRGTGLLNRVYLQAPENEAQWGIVDLEKPLSTTKIVPVIIFFHGGSFT
HSSANSAIYDTFCRRLVNTCKAVVVSVNYRRSPEYRYPCAYDDGWATLKWVKSRTWLQS-
-GKDSKVHVYLAGDSSGGNIAHHVAVKAAEAEVEVLGNILLHPMFGGQKRTESEKRLDGK
YFVTIQDRDWYWRAFLPEGEDRDHPACNIFGPRDKSLEGLKFPKSLVVVAGFDLVQDWQL
AYVEGLKNSGQDVKLLYLKQATIGFYFLPNNEHFYCLMEEISNFVNPDC----
>Pyrbr_009337376.2_cds_XP_009335651.1_1
--MSGGNEVNVSESRMVVPLNTWVLISNFKLSYNLLRRPDGTFNRHLAEFLDRKVPANTN
PVDGVVSFDVIIDRETSLLSRIYHPDNANLSPLNIVDPERAVS-QEILPVIIFFHGGSFA
HSSSNSGIYDILCRRLVGICKAVVVSVNYRRAPENRYPCAYDDGWTALRWVNSRSWLKS-
-TRDSNVHIYLAGDSSGGNIVHNVALRAAESGINVLGNILLNPMFGGQERTESELRLDGK
YFVTIQDRDWYWRAFLPDGEDRDHPACNPFGPRGQSLEAVKFPKSLVVVAGLDLVQDWQL
AYARGLESAGKNIKLLYLEQATIGFYLLPNNEHFYTVMDEISKFVLSDN----
>Pyrbr_009348836.2_cds_XP_009347111.1_1
--MAGSNEVNVNESKKVVPLNTWVLISNFKLAYNLLRRADGTFNRELAEFLDRKVPANTV
PVDGVFSFDH-VDRATGLLNRVYQFAPQNESQWGIVNLEQPLSTTEVVPVIIFFHGGSFT
HSSANSAIYDTFCRRLVNTCKAVVVSVNYRRSPEHRYPCAYEDGWAALKWVKSRKWLQSG
KGKDLKVHVYLAGDSSGGNIAHHVAVKAAEAEVEVIGNILLHPMFAGQKRTESEKRLDGK
YFVTIQDRDWYWRAFLPEGEDRDHPACHVFGPRDKSLEGLKFPKSLVVVAGFDLMQDWQL
AYVQGLKNAGQDVKLLFLKQATIGFYFLPNNEHFYCLMEKMKSFVNPDC----
>Pyrbr_009375675.2_cds_XP_009373950.1_1
VSMAGGNEVNVNESRTVVPLNTWVLISNFKLSYNLLRRPDGTFNRHLAEFLDRKVPANAN
PVDGVVSFDVIIDRETSLLSRIYHPDNADLSPLNIVDLKRPVN-KEVLPVIVFFHGGSFV
HSSSNSGIYDILCRRLVGICKAVVVSVNYRRAPENRYPCAYDDGWTALKWVKSRPWLKS-
-TKDSKVHIYLAGDSSGGNIVHNVALRAAESGINVLGNILLNPMFGGQERTESEMRLDGK
YFVTIQDRDWYWRALLPEGEDRDHPACNPFGPRGQSLEAVKFPKSLVVVAGLDLVQDWQL
AYARGLERAGINMKLMYLEQATIGFYLLPNNEHFYTVMDEISKFVCSNY----
>Pyrco_BartlettDH_GID.Chr4
--MSGGNEVNVSESRMVVPLNTWVLISNFKLSYNLLRRPDGTFNRHLAEFLDRKVPANTN
PVDGVVSFDVIIDRETSLLSRIYHPDNANLSPLNIVDPERAVS-QEILPVIIFFHGGSFA
HSSSNSGIYDVLCRRLVGICKAVVVSVNYRRAPENRYPCAYDDGWTALRWVNSRSWLKS-
-TRDSNVHIYLAGDSSGGNIVHNVALRAAESGINVLGNILLNPMFGGQERTESELRLDGK
YFVTIQDRDWYWRAFLPDGEDRDHPACNPFGPRGQSLEAVKFPKSLVVVAGLDLVQDWQL
AYARGLESAGKNIKLLYLEQATIGFYLLPNNEHFYTVMDEISKFVLSDN----
>Pyrco_BartlettDH_new_GID.Chr11
--MAGSNEVNVNESKKVVPLNTWVLISNFKLAYNLLRRADGTFNRELAEFLDRKVPANTV
PVDGVFSFDH-VDRATGLLNRVYQFAPQNESQWGIVNLEQPLSTTEVVPVIIFFHGGSFT
HSSANSAIYDTFCRRLVNTCKAVVVSVNYRRSPEHRYPCAYEDGWAALKWVKSRKWLQSG
KGKDLKVHVYLAGDSSGGNIAHHVAVKAAEAEVEVIGNILLHPMFAGQKRTESEKRLDGK
YFVTIQDRDWYWRAFLPEGEDRDHPACHVFGPRDKSLEGLKFPKSLVVVAGFDLMQDWQL
AYVQGLKNAGQDVKLLFLKQATIGFYFLPNNEHFYCLMEEMKSFVNPDC----
>Pyrco_BartlettDH_new_GID.Chr12
----GGNEVNVNESRTVVPLNTWVLISNFKLSYNLLRRPDGTFNRHLAEFLDRKVPANAN
PVDGVVSFDVIIDRETSLLSRIYHPDNADLSPLNIVDRKRSLN-KDVLPVIVFFHGGSFV
HSSSNSGIYDILCRRLVGICKAVVVSVNYRRAPENRYPCAYDDGWTALKWVKSRPWLKS-
-TKDSKVHIYLAGDSSGGNIVHNVALRAAESGINVLGNILLNPMFGGQERTESEMRLDGK
YFVTIQDRDWYWRALLPEGEDRDHPACNPFGPRGQSLEAVKFPKSLVVVAGLDLVQDWQL
AYARGLERAGINMKLMYLEQATIGFYLLPNNEHFYTVMDEISKFVCSNY----
>Pyrco_BartlettDH_new_GID.Chr3
-GMAGSNEVNVNESKKVVPLNTWVLISNFKLAYNLLRRADGTFNRELAEFLERKVPANIT
PVDGVFSFDH-VDTATSLLNRVYKFAPGNESQWGILDLEQPLSTTKVVPVIIFFHGGSFT
HSSANSAIYDTFCRRLVNTCKAVVVSVNYRRSPEHRYPCAYEDGWAALKWVKSRKWLQSG
KGKDSKVHVYLAGDSSGGNIAHHVAVKAAEAEVEVLGNILLHPMFGGQKRTETEKRLDGK
YFVTIQDRDWYWRAFLPEGEDRDHPACHVFGPRDKSLVGLKFPKSLVVVAGFDLMQDWQL
AYVEGLKNAGQDVKLLFLKQATIGFYFLPNNEHFYCLMEEMKNFVNPDC----
>Pyrco_Bartlett_004361.1
--MAGSNEVNVNESKKVVPLNTWVLISNFKLAYNLLRRADGTFNRELAEFLERKVPANIT
PVDGVFSFDH-VDTATSLLNRVYKFAPGNESQWGILDLEQPLSTTKVVPVIIFFHGGSFT
HSSANSAIYDTFCRRLVNTCKAVVVSVNYRRSPEHRYPCAYEDGWAALKWVKSRKWLQSG
KGKDSKVHVYLAGDSSGGNIAHHVAVKAAEAEVEVLGNILLHPMFGGQKRTETEKRLDGK
YFVTIQDRDWYWRAFLPEGEDRDHPACHVFGPRDKSLVGLKFPKSLVVVAGFDLMQDWQL
AYVEGLKNAGQDVKLLFLKQATIGFYFLPNNEHFYCLMEEMKNFVNPDC----
>Pyrco_Bartlett_008715.1
------------------------------------------------------------
------------------------------------------------------------
------------------------------------------------------------
-------------------------------------------MFGGQERTESELQLVGK
YFVTIQDRDWYWRAFLPDGEDRDHPSCNPFGPWGQSLEAVKFPKSLVVVAGLDLVQDWQL
AYARGLESAGKNIKLLYLEQATIGFYLLPNNEHFYPVMDMISKFVLSDN----
>Pyrco_Bartlett_016445.1
---------------TVVPLNTWVLISNFKLSYNLLRRPDGTFNRHLAEFLDRKVPANAN
PVDGVVSFDVIIDRETSLLSRIYHPDNADLSPLNIVDRKRPVN-KEVLPVIVFFHGGSFV
HSSSNSGIYDILCRRLVGICKAVVVSVNYRRAPENRYPCAYDDGWTALKWVKSRPWLKS-
-TKDSKVHIYLAGDSSGGNIVHNVALRAAESGINVLGNILLNPMFGGQERTESEMRLDGK
YFVTIQDRDWYWRALLPEGEDRDHPACNPFGPRGQSLEAVKFPKSLVVVAGLDLVQDWQL
AYARGLERAGINMKLMYLEQATIGFYLLPNNEHFYTVMDEISKFVCSNY----
>Pyrco_Bartlett_024282.1
--MAGSNEVNVNESKKVVPLNTWVLISNFKLAYNLLRRADGTFNRELAEFLDRKVPANTV
PVDGVFSFDH-VDRATGLLNRVYQFAPQNESQWGIVNLEQPLSTTEVVPVIIFFHGGSFT
HSSANSAIYDTFCRRLVNTCKAVVVSVNYRRSPEHRYPCAYEDGWAALKWVKSRKWLQSG
KGKDLKVHVYLAGDSSGGNIAHHVAVKAAEAEVEVIGNILLHPMFAGQKRTESEKRLDGK
YFVTIQDRDWYWRAFLPEGEDRDHPACHVFGPRDKSLEGLKFPKSLVVVAGFDLMQDWQL
AYVQGLKNAGQDVKLLFLKQATIGFYFLPNNEHFYCLMEEMKSFGSPRCKSLS
>Pyrco_Bartlett_027823.1
---------------MVVPLNTWVLISNFKLSYNLLRRPDGTFNRHLAEFLDRKVPANTN
PVDGVVSFDVIIDRETSLLSRIYHPDNANLSPLNIVDPERAVS-QEILPVIIFFHGGSFA
HSSSNSGIYDVLCRRLVGICKAVVVSVNYRRAPENRYPCAYDDGWTALRWVNSRSWLKS-
-TRDSNVHIYLAGDSSGGNIVHNVALRAAESGINVLGNILLNPMFGGQERTESELRLDGK
YFVTIQDRDWYWRAFLPDGEDRDHPACNPFGPRGQSLEAVKFPKSLVVVAGLDLVQDWQL
AYARGLESAGKNIKLLYLEQATIGFYLLPNNEHFYTVMDEISKFVLSDN----
>Pyrco_DAnjou_GID.Chr11
--MAGSNEVNVNESKKVVPLNTWVLISNFKLAYNLLRRADGTFNRELAEFLDRKVPANTV
PVDGVFSFDH-VDRATGLLNRVYQFAPQNESQWGIVNLEQPLSTTEVVPVIIFFHGGSFT
HSSANSAIYDTFCRRLVNTCKAVVVSVNYRRSPEHRYPCAYEDGWAALKWVKSRKWLQSG
KGKDLKVHVYLAGDSSGGNIAHHVAVKAAEAEVEVIGNILLHPMFAGQKRTESEKRLDGK
YFVTIQDRDWYWRAFLPEGEDRDHPACHVFGPRDKSLEGLKFPKSLVVVAGFDLMQDWQL
AYVQGLKNAGQDVKLLFLKQATIGFYFLPNNEHFYCLMEEMKSFVNPDC----
>Pyrco_DAnjou_GID.Chr3
--MAGSNEVNVNESKKVVPLNTWVLISNFKLAYNLLRRADGTFNRELAEFLERKVPANIT
PVDGVFSFDH-VDTATSLLNRVYKFAPGNESQWGILDLEQPLSTTKVVPVIIFFHGGSFT
HSSANSAIYDTFCRRLVNTCKAVVVSVNYRRSPEHRYPCAYEDGWAALKWVKSRKWLQSG
KGKDSKVHVYLAGDSSGGNIAHHVAVKAAEAEVEVLGNILLHPMFGGQKRTETEKRLDGK
YFVTIQDRDWYWRAFLPEGEDRDHPACHVFGPRDKSLVGLKFPKSLVVVAGFDLMQDWQL
AYVEGLKNAGQDVKLLFLKQATIGFYFLPNNEHFYCLMEEMKNFVNPDC----
>Pyrco_DAnjou_GID.Chr4
--MSGGNEVNVSESRMVVPLNTWVLISNFKLSYNLLRRPDGTFNRHLAEFLDRKVPANTN
PVDGVVSFDVIIDRETSLLSRIYHPDNANLSPLNIVDPERAVS-QEILPVIIFFHGGSFA
HSSSNSGIYDVLCRRLVGICKAVVVSVNYRRAPENRYPCAYDDGWTALRWVNSRSWLKS-
-TRDSNVHIYLAGDSSGGNIVHNVALRAAESGINVLGNILLNPMFGGQERTESELRLDGK
YFVTIQDRDWYWRAFLPDGEDRDHPACNPFGPRGQSLEAVKFPKSLVVVAGLDLVQDWQL
AYTRGLESAGKNIKLLYLEQATIGFYLLPNNEHFYTVMDEISKFVLSDN----
>Pyrusco11g002070.1
--MAGSNEVNVNESKKVVPLNTWVLISNFKLAYNLLRRADGTFNRELAEFLDRKVPANTV
PVDGVFSFDH-VDRATGLLNRVYQFAPQNESQWGIVNLEQPLSTTEVVPVIIFFHGGSFT
HSSANSAIYDTFCRRLVNTCKAVVVSVNYRRSPEHRYPCAYEDGWAALKWVKSRKWLQSG
KGKDLKVHVYLAGDSSGGNIAHHVAVKAAEAEVEVIGNILLHPMFAGQKRTESEKRLDGK
YFVTIQDRDWYWRAFLPEGEDRDHPACHVFGPRDKSLEGLKFPKSLVVVAGFDLMQDWQL
AYVQGLKNAGQDVKLLFLKQATIGFYFLPNNEHFYCLMEEMKSFVNPDC----
>Pyrusco12g003350.1
VSMAGGNEVNVNESRTVVPLNTWVLISNFKLSYNLLRRPDGTFNRHLAEFLDRKVPANAN
PIDGVVSFDVIIDRETSLLSRIYHPDNADLSPLNIVDLKRPVN-KEVLPVIVFFHGGSFV
HSSSNSGIYDILCRRLVGICKAVVVSVNYRRAPENRYPCAYDDGWTALKWVKSRPWLKS-
-TKDSKVHIYLAGDSSGGNIVHNVALRAAESGINVLGNILLNPMFGGQERTESEMRLDGK
YFVTIQDRDWYWRALLPEGEDRDHPACNPFGPRGQSLEAVKFPKSLVVVAGLDLVQDWQL
AYARGLERAGINMKLMYLEQATIGFYLLPNNEHFYTVMDEISKFVCSNY----
>Pyrusco3g015570.1
--MAGSNEVNVNESKKVVPLNTWVLISNFKLAYNLLRRADGTFNRELAEFLERKVPANIT
PVDGVFSFDH-VDTATSLLNRVYKFAPGNESQWGILDLEQPLSTTKVVPVIIFFHGGSFT
HSSANSAIYDTFCRRLVNTCKAVVVSVNYRRSPEHRYPCAYEDGWAALKWVKSRKWLQSG
KGKDSKVHVYLAGDSSGGNIAHHVAVKAAEAEVEVLGNILLHPMFGGQKRTETEKRLDGK
YFVTIQDRDWYWRAFLPEGEDRDHPACHVFGPRDKSLEGLKFPKSLVVVAGFDLMQDWQL
AYVEGLKNAGQDVKLLFLKQATIGFYFLPNNEHFYCLMEEMKNFVNPDC----
>Pyrusco7g002120.1
------------------------------------------------------------
------------------------------------------------------------
------------------------------------------------------------
-------------------------------------------MFGGQERTESELQLVGK
YFVTIQDRDWYWRAFLPDGEDRDHPSCNPFGPWGQSLEAVKFPKSLVVVAGLDLVQDWQL
AYARGLESAGKNIKLLYLEQATIGFYLLPNNEHFYPVMDMISKFVLSDN----
>Rosch_v2.0_Chr3g0453451
--MEDNNEVDLTDSKMVVPLNTWVLISNFKLSYNLLRRPDGTFNRHLAEFLDRKVAPNAN
PVDGVLSFDVIIDKGTSLLTRIYQPASADAPQPNILDFHKPVG-VEVLPVIIFFHGGSFA
HSSANSGIYDILCRRLVGNCKAVVVSVNYRRAPENRFPCAYDDGWTALKWVNSRSWLKS-
-TKDSKVHIYLAGDSSGGNIVHNVALRAAESGIEVLGNILLNPMFGGLERTESEERLDGK
YFVTIQDRDWYWRAFLPEGEDRDHPACNPFGPRGIRLKDVKFPKSLVVVAGLDLVQDWQL
AYAKGLEKAGQDVKLLFLDKATIGFYLLPNNDHFYTVMNEISSFVRSDC----
>Rosch_v2.0_Chr6g0292241
--MAGSNEVNLNESKRVVPLNTWVLISNFKLAYNLLRRSDGTFNRELAEYLERKVPANTF
PVDGVVSFDH-VDRSTGLLNRIYQMAPANHAQWGIVNLEKPLSTTEIVPVIIFFHGGSFT
HSSANSAIYDTFCRRLVNTCKAAVVSVDYRRSPEHRYPCAYDDGWAALKWVKSRTWLQS-
-GKDSKVYVYLAGDSSGGNIAHHVAVRAAEAEVEVLGNILLHPMFGGQMRTESEVKLDGK
YFVTIQDRDWYWRAFLPEGEDRDHPACNPFGPRDKGIEGLKFPKSLVVVAGLDLMQDWQL
AYVEGLKNSGQEVKLIFLKEATIGFYFLPNNKHFYCLMEEISNFVNPDC----
>Ruboc_02_G09631
--MAGSNEVNLNESKRVVPLNTWVLISNFKLAYNLLRRSDGTFNRELSEFLDRKVPANTI
PVDGVFSFDH-VDRGTGLLNRVYQMSPENHAQWGIVDLEKPLSSTEIVPVIIFFHGGSFT
HSSANSAIYDTFCRRLVNTCKAAVVSVDYRRSPEHRYPCAYDDGWAALKWVKSRTWLQS-
-GKDSKVYVYLAGDSSGGNIAHHVAVRAAEAEVEVLGNILLHPMFGGQMRTATEIRLDGK
YFVTIQDRDWYWRAFLPEGEDRDHPACNPFGPRDKGIEGLKFPKSLVVVAGLDLMQDWQL
AYVEGLKNSGQEVKLIFLNEATIGFYFLPNNEHFYCLMEEISNFVNPDC----
>Ruboc_06_G15075
--MADSDEVNLSESKTVVPLNTWVLISNFKLSYNLLRRPDGTFNRHLAEFLDRKVPANVR
PVDGVFSFDVIIDQGTSLLTRIYQPASAEVPQPNILDLEKPVG-NEVLPVIIFFHGGSFA
HSSANSGIYDILCRRLVNICKAVVVSVNYRRAPEHRFPCAYDDGWTALQWVTCRSWLKS-
-TKDSKVHIYLAGDSSGGNIVHNVALRAVESGIDVMGNILLNPMFGGQERTDSEKLLDGK
YFVTIQDRDWYWRAFLPEGEDRDHPACNPFGPRGKSLEDIKFPKSLVVVAGLDLVQDWQL
AYAEGLEKAGKDVKLLFLKKATIGFYLLPNNDHFYTVMDEISNFGVDSIK-LC
