# Supplementary material for: Building a foundation for gene family analysis in Rosaceae genomes with a novel workflow: A case study in Pyrus architecture genes
Source: Front Plant Sci. 2022 Nov 14;13:975942. doi: 10.3389/fpls.2022.975942 (PMC9702816; doi:10.3389/fpls.2022.975942)
Supplement: Supplementary file 1 [file DataSheet_1.zip › SupFiles/SupFile2_gene_family_trimmed_alignments/394.fna.aln]

>gnl_Ambtr_v1.0_evm_27.model.AmTr_v1.0_scaffold00029.413
ATGGTG------------------------------CTCTTTATGCTGGTGCTC------
------GGCCTTGTTTCTTTCTTT------------------CTCTTCTTTCTTCATCTC
---------TCAACA------------------------------------AGA------
AAATAC---AGAATAAGGGGCCTTCCTCCTGGTTCCTTTGGGCTACCTCTCGTTGGAGAG
ACTCTGCAACTTATCTCGGCGTACAAAGCCACCAATCCAGAGCCATTTCTCGACTCCAGA
AGATCCAGGTATGGGAATGTGTTCACAACACATGTTTTTGGAGAGCCAACAATATTTTCA
ACAGACCCTGAGGTGAACAGGTTCATACTGCAAAATGAAGGCAAGCTTTTTGTTAGCAGC
TATCCAAGTTCAATATCCAACCTTTTAGGGAAGCACTCTCTCCTTCTAATGAAAGGAAGC
TTGCACAAAAAAATGCATTCTCTCACTATGAGCTTTGCCAATTCCTCAATAATCAAAGAC
CACCTTCTCCTCGACATCGATCGACTGGTTCGCCTCAGCTTGGATTCATGGAGA------
GGCCGTGTTCTTCTGCAAGAGGAGGCCAAGAAGATAACTTTCGAATTGACAATCAAGCAG
CTCATGAGCGTTGATCCAGGG---GATTGGAGTGAGAATCTAAGAAAGGAATACATGCTC
TTGATTGAGGGCTTCTTCACTGTGCCTTTCCCCTTCTTAGGCACCACATATGCCAGAGCT
ATCAAAGCCAGGGGCAAAGTGGCAGAGGCTCTGAGGGAGATGGTTAGAGAGAGAAAGAGA
GAGAGTGGGGATGTC------------------GAGGAGAAGAAAGACATGGTGGCAAGT
CTGGTGAGAGAA------------------------GGTCTCTCTGATGAAGAGATTGTG
GATTTCTTGCTTGCCCTGCTCGTTGCTGGTTACGAGACCACATCCACCATCATGACCCTC
GCAGTCAAATTCCTCACTGAGACGCCTCAGGCTTTTGCCTCGCTAAAGGAAGAACATGAG
GAGATCCGAAGAAAGAAGGCAGGG---TCTGAA---CCCTTGGATTGGGCTGATTATAAA
TCCATGTCCTTTACCCAATGTGTGATTAATGAAACTCTGAGGGTGGCAAATATCATCAGT
GGGGTTTTTCGTCGAGCTGTTTGTGATGTTCACATCAAAGGGTGCACAATCCCAAAGGAC
TGGAAGGTATTTGTGTCGTTTCGTGCAGTTCATCTCGACCAAGATTTTTACAAAGACGCC
AGATCTTTCAATCCTTGGAGATGGCAGGGCACTCTACCT---------------------
---------TCCACTAATCCC------CCCTCAGTTTTCACTCCCTTTGGCGGGGGCCCA
CGCCTCTGCCCTGGTTATGAGCTTGCAAGAGTTGAAATCTCAGTTTTCCTACACTACCTT
GTCGCAAATTTCAGCTCTGTGACCTCAGAGGAGGACAAAGTGGTTTTCTTCCCAACAACA
AGAGCCCTTAAGAGATGTCCCATCCTTGTTACCAGGAAAGAAGCC---------------
------------
>gnl_Ambtr_v1.0_evm_27.model.AmTr_v1.0_scaffold00002.327
------------------------------------------------------------
------------------------------------------------------------
------------------------------------------------------------
------------------------------------------------------------
------------ATGTCTTGGGGTTACACAGCAAAGCCAGAGGCTTTCATGGAGAAGCGC
AGCTCACTATATGGTAAAGTATTCAAGACGCACGTGTTTGGACGTGCTACAATCGTGTCC
ACGGATGCGGAGGTGAGCAAAAGTGTGCTCCAAAACGATGGTCGCATATTCGTCCCGTAT
TACCCGAAGTCCCTGACCATGCTCATGGGTGACCCTTCCATACTCCTCATCAACGGTGCT
CCTCATCGTAAGCTCCACGCCCTCCTCTCCTCTTTCTTCAAATCTCCCTCCCTCAAAGCC
CAGGTCGCACGTGACATGGAGCACCACCTCCACCTCTCTATGCCATCCTGGTCCCAACGC
TCCCCCCTTCGCATTCAAGACCAGGCCAAGAGCATGGCATTTGAAATTTTAGTAAGAGCC
TTGATGAGTGTGGGCTCAGGC---AAAGACATGAACTTCTTGAGGCACGAGTTCCGAGAG
TTTATTGCTGGTTTGATGTCTTTGCCTTTCAACTTACCCGGTACCAGGCTACGCAAGTCT
CTGCAGGCCAAGAAGAGGATCATGAAATTGGTACGTCAAATTATTGAGGAGAAAAGGAAG
AAGAGGAAGCAAGGTTTG---------------AATCCCATGGATGATGTTATAGACGTG
CTAATCAACGATAGCCAACAAGGAAATGAAATA---GAAATGAAGGATGATCTTATGGCT
AACACTGTCATAGACATGATGATACCCGGAGAAGATTCGGTCCCTGTCCTCATAACGCTT
GCCCTCAAATTCCTCACTGATAATCCTACTGCTCTCCAGCAAATGCGGGAGGAGAATTTG
AAGCTGAAGAGATTGAAAGCTCAGGCAGGTGAA---AAGCTGTGTTGGACAGACTATATG
TCGTTGTCGTTTACACAGAATGTGATCACCGAAACTTTGAGGATTGGAAACATAATAAAT
GCGGTGATGCGCAAAGCTCTAAAAGACGTGGAGATCAAGGGATATTTGATACCAAAGGGG
TGGTGTGTGTTGACTTCATTTAGAGCAGTTCACCTAGATGAGGAAAACTTCAGCAACCCT
TACCAATTTAATCCTTGGAGATGGAAAGATAAAGAA------------------------
---------------GCTGGC------GGTTTCACCTTCACTCCTTTTGGGGGCGGCTAC
AGGCTTTGCCCTGGCATTGAGCTCTCTAGGCTTGAAGCTGCTGTTTTCCTCCACCACTTT
GTCACTTCTTTCAGCTGGGTG---GCCGAAGAAGATTCAATTGTCAACTTTCCAACAGTC
CGGATGAAATGTGGACTGCCTCTTACCCTAACACCCCTTCCTTCTTACCCA---TCCTTC
CCTTCTCAA---
>gnl_Ambtr_v1.0_evm_27.model.AmTr_v1.0_scaffold00061.116
ATGGAA---------GGATTACCT---------TATTGCTTCTCTTTGGTTTTGGGGTGC
TTTGGGCTGGTTTTTACA---CTG------------GTTTTTCTCCATTTTTTGTCATTC
TTCAAG---AGACATGGG------------------------------------------
------------------GTTGTTCCTTGTGGGAGTGTTGGGTGGCCTCTGCTTGGTGAA
ACCTTGGAGTTTTTGAGCCCTCATCCTTCAAACTCCATTGGAGGGTTCTTACATGAGCAT
TGTTCTAGGTATGGGAAGGTATTCAAATCCCACCTTTTTGGCTCACCCACTGTGGTCTCA
TGTGACCAAGAGCTCAACTCTTTCATCCTTCAAAATGAAGAGAAGCTTTTTGAGTGCAGT
TACCCCAAGGCTATCCATGGAATTCTTGGAAAGTCATCCATGCTTGTAGTGGTTGGTGAC
ACTCACAAAAGACTAAGGGGCTTGGCCCTAACACTGGTCAACACTTCAAAGTCCAAGCTT
GAATATCTCAATGACATAGAAAACACTGCAAAATTCATCATGGAGTCATGGAGAGAGAAG
CCACAAGTCATCTTTTGTGAGGAGGCAAGGAAGTTCACATTCAATGTGATTGTGAAGCAA
GTTCTTAGTTTGAGACAAGATGAGCCACAGACTACAAAAATATTGGAAGATTTTCTCACC
TTTATGAAAGGCTTAATTTCTTTCCCACTTTATATCCCAGGGACACCATATGCAAGAGCA
GTTCAGGCTAGAGCGAGGATATTTTCGACTGTAAAAGCCATCATTGAAGAAAGAAGGAAC
ACTGGCAGT------------TATGCTAATAATGGGAGGAATGAAGATTTTCTGGATATT
TTAATGGGGAGT------AAT---------------ACTTTGTGTGAAGATGAGAAGGTT
AGCCTGGTGCTTGATCTCCTTCTTGGTGGTTATGAAACAACCTCCTTGCTCATGGCCATG
GTGGTCCATTTCCTTAGCTTCTCACCCTTGGCTCTTGAACAACTCAAGGAAGAGCATCAA
AATATAAGAGGCCGAAAACGAAAC---GATGAG---TACTTGAACTGGGAAGATTACAAG
CAGATGGAGTTCACTCAGAGTGTTGTTAATGAAGCCCTGAGATGTGGAAATATTGTCAAA
TTTGTGCATAGAAAGGCCCGCAAGGATGTCAAATTTAAAGATTATTTAATACCATCAGGC
TGGAAGGTGCTGCCAGTTTTCAGTGCAGTGCACCTTGACCCAACCCTTCATGAAGATGCA
CTTCAATTCCATCCATGGAGATGGGAGGTTCAGGGC------------------------
---------------CCTCCA------AGCAAGAAATTTACACCATTTGGCGGAGGACCG
AGGTTTTGTCCAGGCTCCGATCTTGCTAAAGTTGAAACTGCATTCTTTGTCCACCACCTT
GTACTTAAATTCAAGTGGACAACTGAAGGAGCAGACCATCCAATGGCATATCCCTACGTT
GAATTCCAAAGAGGGTTGCCTCTAAATGTTCAGCCAATTTTATCGCAACCT---CCTTTC
------------
>gnl_Ambtr_v1.0_evm_27.model.AmTr_v1.0_scaffold00059.35
ATGGAG------------------GAAACAGAGCTTTTTCTCCTCCTTTTCTCT------
------GCAATCTCAGTG---GCT------------ATTCTAATG---TGGAGAGCCATG
---------AAA---------------------------------------------AGA
GAGAGA---AAGTTTCAGAAGGTTCCTCCAGGTAGAATGGGATGGCCTTTTGTGGGAGAA
ACCCTGGCCTATCTCAAGCCCCACCCTTCAACTTCAATGGGAGAATTCATGGAGCAACAT
ATATCCAGGTATGGAAAAATATTTGTGTCCAATTTATTTGGAGAACCCACCATTGTTTCA
GCTGACCTTGGGCTCAATAAGTTTATATTGCAAAATGAGGGTAAGCTCTTTGAGAGCAGC
TATCCAAAGAGCATAGAGGGCATTTTAGGGAAATGGTCTATGCTTGTTTTGGTGGGAGAT
ATGCATAGGAACATGAGAATACTCTCTCTAAACTTCATGAGCAACACTAAGCTGAGGGTG
CATTTGTTGCATGAGATTGAGAAGCACACTTTGCTGGTTCTTGGTGCTTGGAGAGAGAAA
CAGGTCTTCTCAGCTAAAGAAGAGGCCAAGAAGTTTACATTTAATTTGATGGCTGAAAAC
ATAGTGAGCATGAAACCTGGTAAGCCAGAAACTGAAAGCCTCAAGAGAGAGTACATTACT
TTCATGAAAGGAGTTATATCAGCACCTATCAATTTGCCTGGAACATCTTATAGAAGAGCC
TTACAGTCTAGAAAGACCATTCTTGGAGTCCTTGAGATGAAGATGGAAGAGAAGAAAATG
AGAACAAATGGAAGAGAA------CCAGAAATAGAGGAAGAAGAAGACTTTCTTGGATGG
GTCATGAAGCAA------TCT---------------GATCTCTCAAGTGAACAAATTCTT
GATTTAATACTAAGCCTCTTATTTGCTGGCCATGAAACCTCTACAGTGGCCATAACCATG
GCCATGTACTTCTTAGATGGATGCCCTAGAGCAATTGAGCAATTACAGGAGGAGCATATG
GGAATAGCTAGAGAGAAGAGAGAGAAAGGAGAAAGTGGCCTTAATTGGGAAGACTACAAG
AGGATGGAGTTTACACATAGTGTTATCAATGAAACTCTTCGACTTGGAAACGTTGTTCAG
TTTGTTCATCGCAAGGCGCTTTGCAACGTTCAATTCAAAGGGTACGACATACCAAGAGGG
TGGAAAGTTCTTCCTGTCTTTGCAGCAGTGCATTTGGACCCTCTCAACCACCACAAACCC
CATCATTTTAATCCTTGGAGATGGCAGGATAGCAAC------------------------
------------------AAC------AGTAGTAACTTCATGCCATTTGGTGGTGGTCCG
AGGCTCTGTGCTGGTGCAGATTTAGCCAAGCTTGAAATGGCCATTTTTATTCATCACCTC
GTCCTCAATTTTACATGGGAAGTGACAGAACCAGATATCCCAACGGCCTTCCCATTCATT
GATTTCCCCAAGGGCCTCCCCATCACCGTCCATCGTCTCTCATCAAACACGACCAGCACC
ATCAGAGAAACT
>gnl_Ambtr_v1.0_evm_27.model.AmTr_v1.0_scaffold00064.7
ATGAGT---------------------ACAGTGATATTCGCGGCAGCGGCGGCA------
------GCTTTGGTG------GTG------------------------GCGATAATGGTG
---------AGAGAGTGG------------------------------------AGAAAA
AGGAAA---GAGAGAGAGTCGGGAGTGAAGGGCAGTTTGGGGTGGCCGTTCATCGGAGAG
ACTCTCGAATTCATTGCCTGCGCTTACTCTTCGACACCGGAGAGCTTCATGGACAAGCGC
CGCCTCTTGTATGGGAATGTGTTCAAATCTCACATACTAGGGAGCAAGACCGTGATATCG
ACGGATGCGGAGGTGACACGTGTGGTGTTACAAAGCGATGGACGGACGCTAGTGCCCTTC
TACCCCGCGTCTCTCACTAAGCTCATGGGATCCTCGTCCATTCTTCTCATCAACGGTCCA
CAGCAAAAGAGACTCCACGGCCTACTTGGGTCCTTCCTCAAGTCGGCCCACATCAAGGCC
CAAATCACCCAAGACATTCACTCCTACGTTTCTCTCTCTATGTCTAATTGGAAGGAAGGC
CACCTCGTCTACATTCAAGACCTAACCAAAGATATTGCATTTCAAGTACTAGTGAAAGCA
CTTATCAGCCTCGATCCGGGC---GAAGAAATGGAATTTCTAAAGGAACAATTCAGAGAG
TTCATCGCCGGTTTAATCTCTCTACCGATAAATCTACCGGGAACCAGACTCTACAGATCA
TTACAGGCCAAAACGAAGATGGTGAAAGTGGTGCTGAAGATACTTGGAGAGAGAAAAGAG
CAT---------------------GGTCCTACTTCTCCTCCAAAAGACGTGATCGATGTG
CTTCTAAGTGAG------------------------AAGATGAGTGTTGATGTGATATGT
GACAACATGATCGATATGATGATCCCTGGAGAAGATTCAGTTCCCATCCTCATCACCCTC
GCCCTCAAATACCTCACTGATTCTCCTCTTGCCCTCCAACAATTATATTTAGAAAACATG
GAGTTGAAGAGGCGCAAAGCACAAGAAGGCCAG---CAACCGTGTTGGAACGACTACATA
TCTTTGCCATTTATGCAAAACGTTCTAAGTGAAACTTTGAGAATGGGGAACATAATAACA
GGAGTTATGCGCAGAGCAGTGACAGATGTGGAGATCAAAGGCCACTTAATACCGAAAGAT
TGGTGCGTCTTTACGTACTTTCGATCAGTTCATCTCGACGATGAAATTTACGAGAATGCA
CACCAATTCAATCCATGGAGATGGCAAGGAAAAGAT------------------------
---------------ACATGC------ACCAATAACTTTACTCCTTTTGGTGGTGGGCAA
AGGTTATGTCCTGGTGTGGACCTGGCCAGGCTCGAAGCTTCCATCTTCCTTCACCACTTT
GTCACGAACTACAGGTGGGTT---GCAGAGGAGGATTCGGTCGTCAACTTTCCGACTGTG
AGAATGAAAAATAGAATGCCAATTAGGGTCACTAGAAGACCCCAG---------------
------------
>gnl_Ambtr_v1.0_evm_27.model.AmTr_v1.0_scaffold00064.104
ATGGAG---------GGAGAGTGG---CACCATTTCCATTATACAGTTGCAGTT------
------GCAATCTTTATGGGG---------------GCATCTTTTGCCATTGCTCTGATT
------TTCAGGCGA---------------------------------------------
---CAA---AAAATGTCAAAACTGCCGCCTGGAAATCTTGGCTGGCCCTTCTTGGGCCGA
ACCCTCGGCTTCGTCAACCCGCATCCCTCCACCTCCAATGGCCACTTCCTCGATCAAAAT
ATCATCAAATATGGGAAGATATTTCGCAGTCATTTGTTCGGGCACCGGACTATTGTGTCA
TGTGATCAAGAGTTTAACAATTTTGTGCTGCAAAATGAAGATAGGTTCTTTGTTAGCAGT
TACCCTGCAAATATCCCTGGCATTCTCGGGCGTTTGACACTGCTTGTGGCAACTGGAACT
GTCCACAAGAGGCTCAGAGCAGTGGCTCTCAGCCTCTTTGCTGCCATAAGGAATCAACAA
ACATTTCTCGACGACCTGCAAAATTGCGCTCTCCTCCTCGTGAAATCATGGAAGAATACA
GAAACCATCATCTTTTGCAACGAAGCTCGAAAGTATACCTTTACAGTGATAGTGAAGGAG
ATATTGAGCTTGAAAGCAGATGATCCAGAAACCTCCATGATCCTGGAAAACTTCTTGACT
TTCATGAAGGGTCTATGTTCTATCCCCATCAAACTCCCCGGAACCGCGTATGAAATGGCC
ATACAGGTACCC------------------------------------------------
------------------------------------------------------------
------------------------------------------------------------
------------------------------------------------------------
------------------------------------------------------------
------------------------------------------------------------
------------------------------------------------------------
------------------------------------------------------------
------------------------------------------------------------
------TTCAATCCG---------AAA---------------------------------
------------------------------------------------------------
---------CCCGACCTGGAACTCTCTCGA------------------------------
------------------------------------------------------------
------------------------------------------------------------
------------
>gnl_Aquco_v3.1_Aqcoe6G130300.1
ATGCAATGGATTATAGGAATTTGG---------------------GTGTTGGTA------
------GCTATAATA------ACAGGG---TGGTGG------------TGGTATTGTTGG
------ACAAAGAAGAGTATCTTCAAGAAGACAAGTTCATCATCATCAAGACAAGAAAGT
GATCAT---AGTACTTATAAGATTCCAAAAGGTAATTCAGGTTGGCCTTTTATAGGAGAA
ACTCTTCATTTCATTGCTTCTGGTTGCTCTTCTCATCCTGTTAGCTTCATGGAGAAAAGA
AGATCTCTGTATGGAAAAGTGTTCAAATCACATCTTTTGGGAATTCCCATCATAGTATCA
ACAGACCCAGATGTAAACAAAGTGGTATTACAAAATAATGGTAGCACTTTTATTCCTTAT
TACCCCAAATCAGTCACAGAATTGCTTGGAAAATCTTCAATACTTCAAATGAATGGTAAT
CTACAAAAGAAAGTACATGGATTCATAGGAGGGTTTTTGAAATCTCCTCAACTTAAAGCT
AGAATTACAAAAGAGATAGAAAAGATTGTGTTTCTTTCTATGGAATCTTGGAATGATAAA
GAGATCATTTACATGCAAGAAGAAACAAAAAATATTACATTTCCAGTGTTGGTTAAAGTA
TTAATGGGAGTTGATCAAGCT---GAAGATTTGGAGTTTTTGAAGAAAGAATTTGGAGAA
TTTATCAAAGGATTAGTTTGTTTACCAATCAAGTTGCCAGGAACAAGGTTATACAAGTCT
TTGAAGGCTAAAGAGAATTTGTTAAAGATGGTGAAGAGGATAGTAGAGGAAAAGAAATTG
AAGTTAGAGAGAATAAGA------ACTGAAGAAATTGATCAAATGGATGTAGTGGAAGTG
TTATTAGGTGATATCGGTGAA---------------TCTGTACCATCCGATTTCATTAGT
GGAAATATCATAGAGATGATGATTCCAGGTGAAGAATCTGTGCCAATGCTGATGACACTT
GCTATCAAATATCTCTCTGATTGCCCTCTTGCTCTCCAACAGTTAATGGAAGAGAACATG
GAGTTGAAGAGACAAAAGAACCAGTTAAATGAACAAGATTATGTCTGGACTGATTACATG
TCCTTGCCATTTACCCAGAATGTGATTAGTGAAGCTCTGAGAATGGCAAACATTGTCAAT
GGTGTTTGGAGAAAAGCTCTCAAAGATGTGGAAATCAAAGGTTATTTGGTTCCCAAGGGA
TGGGGTGTGTTGGCTTCCTTTCTTTCCGTACATATGGATGAAGAAAATTATGAAAACCCA
TATCAATTTAATCCATGGAGATGGCAGAATAAACAAGGACAT------------------
---------------GTTGCTGTTAATTATAATAGTTTTACACCCTTCGGTGGAGGGCAA
CGACTCTGTCCTGGTCTGGAATTTTCAAGGCTTGAAGTTTCAATTTTCCTCCATCATTTC
ATCACCAGCTATAGATGGGAG---GCAGAGGAAGATTACATAGTCAATTTTCCTACAGTC
AGGATGAAGAGGAAACTACCCATCAGAGTCGCACCCATCACAACT---------------
------------
>gnl_Aquco_v3.1_Aqcoe6G117800.1
ATGCCT------------------GAGCTTGTGTTTTTCTTTTCATTAGCTCCA------
------GCAATTTTAGCA---CTA------------ATACTTCTC---TTGAAACTCTTC
---------AAA---------------------------------------------AGG
AAGAAA---AAGTCATATAATCTTCCACCAGGAAACATGGGTTGGCCATATCTAGGCGAA
ACTCTTGGTTATTTGAAGCCTTATTGTGCTATCACTACTGGAGATTTCATGGAGCAACAT
ATATCAAGGTATGGGAAGATCTACAAGTCAAATTTATTTGGTTATCCTACAATAGTTTCA
GTTGATCCTGAATTAAATCGATATGTATTACAAAACGAAGGAAGACTGTTTGAATGTAGT
TATCCAAGTAGTTTAGGTGGGATTCTTGGCAAATGGTCAATGTTAGTTTTGGTTGGAGAC
ATGCATAAAAACATGAGGATGATCTCTGTCAACTTCATGAGCAGCGCAAGACTTCGAACA
CATCTAATTCAAGATGTGGAGACTCAAGCCTTATTGGTGCTGAAATCTTGGCAGGTTGAT
AAAAAGATTTTGGCCCAAGATGAAGCAAAGAAGTTTACCTTCAATTTAATTGTAAAAAAT
ATAATGAGCATGGAACCTGGAACACCTGAAAGTGAGAAGCTTAGGAGGGAATACATTACA
TTCATGAAAGGAATCATTTCTGCGCCTTTGAATTTGCCTGGAACTGCATATAGAAGAGCC
TTAAAGTCTCGATCGAACATTCTGCAACTTATCGAGCATAACATGAATGAGAGACTCCAA
AAGACTAACGGAGATGGT---------AAGAAAGTGGAAGATGATGATCTACTTGGATGG
GTCTTGAAGCAT------TCA---------------AATCTTACCACTGAACAAATTCTT
GATTTGATACTAAGTATGCTTTTCGCGGGTCATGAAACTTCCTCAGTATCTATATCTCTA
GCCATATACCTTTTGCAAGGATGCCTAAAAGCAGTTGAAGAGTTAAGGGAAGAGCATATT
AGAATTGCTAAAGCAAAAGAACAGGCAGGACAGTCTGGATTAAATTGGGAAGATTACAAA
CACATGGAATTCACTCAATGTGTTATTAACGAAACTCTTCGCCTTGGAAACGTCGTTAGG
TTTCTTCATAGAAAAACTCTCAAAGATGTTCAGTACAAAGGGTATGACATTCCATGTGGT
TGGAAAGTTCTTCCAGTATTTGCAGCAGTTCATTTGGACCCTTTAAATTTCGACCAACCT
CATGCTTTCAATCCATGGAGATGGCAGAATGGGAAG------------------------
---------ACAAGCACGACG------ACTAACAACTTCATGCCGTTTGGTGGTGGATTA
CGGTTATGTGCTGGTTCAGAGCTAGCCAAGTTGGAAATGGCTATTTTCATTCACCATTTG
GTCTTGAATTATGATTGGGATATAGCAGAACCAGATCAACCATTTGCCTACCCATTTGTT
GAATTTCCAAAAGGTCTACCAATTAAGGTCTATGAC---CATCAGTGCTTAACA------
------------
>gnl_Aquco_v3.1_Aqcoe1G376900.1
GGGATT---------TTTAGT------------GTTTGTTATGTCTTTTTAGTTGGCTTT
GTTGGACTAGTTTTGAGT---CTC------------ATCATCTATCACTTCTTGCCTTTG
CTGTTGATCAATCTTGGT------------------------------------------
------------AGTAGTGTTGTTCCAAAGGGTAACTTTGGGTGGCCATTGCTTGGTGAA
ACTCTTGCTTTCTTGAAGCCCCACACTTCTAATTCACTTGGTTCTTTTCTCCAACATCAC
TGTTCTAGGTATGGGAAAGTGTTTAAATCCCACTTATTTTTCTCCCCTGCAATAGTTTCA
TGTGATCAAGAGCTCAACTATTTCATACTTCAGAATGAAGACAAACTTTTCCAGTGCAGC
TATCCAAACTCCATACATGGAGTGCTTGGTAAATCCTCTATGCTTGTAGTGGTGGGAGAA
ACACATAAGAGACTTAGAAGCTTGGCTCTCACATTAGTCACTTCTACTAAATTAAGTCCT
GACTACCTCAATGATATAGAAAGCACAGCCATTCAAATATTAGCTTCATGGAAAGGCAAG
CACCAAGTTACCTTCTGTGAAGAAGCCAGAAAGTTTACATTCAATGTGATAGTAAAGCAA
GTGCTTGGATTAACACCTGAAGATCCACAAACAACCAAAATACTAGAAGACTTTCTTGCT
TTCATGAAAGGACTCATATCTTTTCCACTCTATATTCCTGGCACTCCATATGCAAGAGCT
GTTCAGGCTAGAACAAGGATATCTACCACTGTCAAAGCACTGGTGGAGGAAAGAAGAAGA
AGTATTGGTGAA------------AACAAGAGTAACAAGAAGGGTGATTTCCTTGAGATA
CTACTCTCAGTA------AAT---------------AACTTGTCTGAAGATGAAAAAGTC
AGTTTTGTTCTTGATGCACTGCTAGGTGGCTATGAAACCACTTCTCTTCTGATGGCCATT
GCAGTGCAATGTCTTGGTCAGTCACCACTTGCACTAGAACAGTTAAAGAAAGAGCATCAT
AACATAAGAAGCCTCAAGAAGAAA---GATGAG---TATTTGAACTGGGAAGATTACAAG
AAAATGGAATTTACCCAAAATGTAATAAATGAAGCTCTAAGATGTGGGAATATTGTCAAG
TTTGTGCACAGAAAGGCTATCAAGGATGTCAGATTTAAAGAGTATCTAATTCCATTAGGC
TGGAAGGTCCTACCAGTTTTCAGTGCAGTACATCTAGACCAATCTCTCCATGATGATGCT
CTTCAGTTCCATCCTTGGAGATGGGAGACTCAGGGT------------------------
---------------CAGACA------GCCAAGAAGTTCACTCCCTTTGGTGGAGGACCA
AGATTTTGTCCAGGGTCTGAACTTGCCAAAGTGGAGACTGCCTTTTTTCTTTACCATCTT
GTGTTAAATTACAGATGGAAGGCAGAAGGGCCGGATCAATCCATGGCTTATCCGTATGTG
GAGTTTCCGAGGGGGTTGCCATTAAAACTTGATCCAATTGTATCAGAATCT---TCAGCC
------------
>gnl_Aquco_v3.1_Aqcoe1G424100.1
ATGGCT------------------------TTTCTTCTCTATCTTTCTCTCTTC------
------CTCTGTTCTTCAACCTTT------------------TTCTATTTACTTTTCCTT
---------CGATTC------------------------------------ACT------
CTCCAA---CGAAGACTAAGTTTACCACCTGGTTCTTTTGGTCTACCAATCATAGGAGAA
ACACTTCAACTAATCTCAGCTTATAAAACAGAAAACCCAGAACCATTCATTGATGATCGA
GTTAATCGTTATGGAAATCTGTTTTCAACACATATCTTTGGTGAAAGAACTGTGTTTTCT
GCTGATCCAGAAGTAAATCGTTTTGTTTTACAAAATGAAGGAAGATTATTTGAAAGTAGT
TATCCAACTTCAATTTCAAATCTTCTTGGAAAACATTCTTTGTTATTGATGAAAGGAAAT
TTGCATAAACGTATGCATTCTTTAACAATGAGTTTTGCTAATTCTCCTATCATTCGGAAT
GATTTACTTGTCGATATTGATCGACTTATTCGTCTTAATTTGGATTCTTGGACG------
AACAAAGTTTTTCTTCAAGATCAAGCTAAAAAGATAACATTTTCGTTGACAGTTAAGCAA
CTTATGAGTTATGATCCAGGA---GAATGGACAGAGCAATTGAGGAAAGAATATCTACTT
GTTATTGATGGTTTCTTTGGTCTTCCATTGCCTTTTTTCTTCACTACTTATGGCAGAGCT
ATTAAAGCAAGAACAAAGGTAGCAGAAGCACTGAGATTAATAGTAAGAGAGAGAAGAAAA
GAATTTGAAGAAAACATAAAC------------AATAGAAAGAAAGATATGTTGAATGCT
TTGTTTTTAGAAGAAGGTGGT---------------GGGATTTCAGATGAAGAAATTGTT
GATTTCTTAGTAGCTTTACTTGTTGCTGGTTATGAAACTACTTCAACTATAATGACTCTT
GCTGTCAAGTTTCTTACAGAAACTCCTCTTGCTTTAGCTCAATTAAAGAAAGAACAAGAA
GGAATCAGAGCAAAGAAGAATGAG---ACTGAG---TCCTTAGAGTGGAGTGATTACAAA
TCTATGCCGTTCACGCAGTGTGTAATTAATGAGACTTTGCGTGTATCTAACATCATTAGT
GGTGTGTTTAGGCGCGCAACAACGGATGTCAACATAAAAGGATTTACTATACCGAAAGGA
TGGAAAGTTTTTGCCTCTTTTAGAGCCGTGCATCTTGACCAAGACTACTACAAAGAAGCT
CGAACCTTCAATCCTTGGAGATGGCAGAACGAGAATGATATTTCAGAA---------GCA
CCTTCAACTGCATCAAGTCAA------GGGAACACATACACACCATTTGGTGGAGGACCA
AGACTATGCCCAGGATATGAGCTTGCTAGAGTTGAAATCTCTGTTTTCCTTCATTACCTT
GTCACCAAGTACAGTTGGGAGCCTGCCGAAAAGGACAAGCTGGTCTTCTTTCCGACCACC
AGGACTCAAAAGAACTACCCTATCAATGTACACAGGAGAAAACTTGGACAT---GAACTC
------------
>gnl_Aquco_v3.1_Aqcoe5G448000.1
ATGGAC---------------------AACATTTCGTGGAATAGTTGTGTGATA------
------GGAATCTTTATC---TTC---------------TTTTTCAGCATACTTCTCTAC
---------AGAATTTGGAGC------------------------------AGAATCAGA
TCAAAA---ACCACAACCCCACTTCCTTTGGGTACACTTGGATGGCCTATTATTGGCGAA
ACTTTAGAGTTCATCTCCTCTGCCTACTCGGACCAACCAGAAAGCTTCATGAATAGGCGT
CGCTTGAAGTATGGAAAGGTATTCAAGTCCCACCTCTTCGGTAGTGCAACTGTAATATCT
ACTGATGCTGAGGTTAGTAAATTTATTCTTCAAAGTGATGCTAGAACGTTTGTACCTTCG
TACCCGAGTTCACTCACTGAGTTAATGGGAAAGTCCTCAATTCTACTCATCAATGGAAGC
CTACAAAGAAGAGTTCATGGACTGATTGGAGCCTTCTTCAAATCTCCAAATCTCAAAGCT
CAAATCACTGGAGACATGGAAAAATATTTACAAGAGTCAATGGACAGTTGGAAAGATGAT
CAGCTTATCTACATCCAGGATGTAGCGAAAAATATTACCTTCCATGTACTAGTCAAAGCA
TTGATTAGTTTGGATCCAGGT---GCAGAAATGGAGTTGCTACAGAAACATTTTCAAGAA
TTTATTGCTGGCTTGATGTCTTTACCCATAAATTTACCTGGGAGTCAGCTATACAGATCG
CTGCAGGCAAAGAAGAGAATGGTGAAGTTAGTACATAAAATTCTACGAGAAAGAAGGAAA
AACTGC---------------------ACTTTAAGTGCCCCAAAGGATGTTGTAGATGTG
TTGCTAAGCGACGGAAGCAAA---------------CAATTAACTGTCGATCTAATATCA
GATAATATGATTGATTTGATGATACCCGGGGAGGATTCAGTACCTATCCTAATGACACTT
GCGATTAAATATCTTAGCAGTTGCCCGCGAGCTCTCCATCAGTTAATGGAGGAGAACATG
AACCTAAGAAGAACTAAGATTCAACTGGGTGAA---CCTTTGCGCTGGACTGACTACATG
TCTTTGTCATTTACACAAAATGTAATAACAGAGACCCTAAGGATGGGGAACATTATAATT
GGAGTAATGCGCAAGGCGATGAAAGATGTGGAGATAAAAGGACAACTGATACCCAAGGGG
TGGTGTGTCTTTGCATATTTCAGATCCGTTCATCTTGATGAAAGCACATATGATTGGCCT
CATCAATTCAATCCTTGGAGATGGCAGGACAAAGAT------------------------
---------------ATGGGT------ACTTGCAACTTCACCCCATTTGGAGGTGGTCAG
AGACTTTGTCCCGGACTTGACTTGGCCAGGCTGGAAGCTTCAATTTTCCTCCACCACTTG
GTTACTCAATTCAGGTACCTT---GGACCACATTCT------GTGTCTATTCCTGGTAGT
CCCCTGTCTTCCAGGGTGTTTTTAAGAGTTAAAAGGGAGTTCTGT---------------
------------
>gnl_Aquco_v3.1_Aqcoe5G389600.1
ATGGTT---------GGAATTCTA---------TTGCTATTGGCTGTCCTGTTAGGA---
------CTAGCTTTGGCCTTCATG------------GCATCAAGCTTCTTGTTT------
------------------------------------------------------GCTAAA
AAGCAA------CCTAAGAACATACCACCTGGTAGCATGGGTTGGCCCTTGTTAGGGGAA
ACACTAGGCTATCTCAAGCCACACCAATCAAATTCAATTGGAACTTTCTTACAAGACCAT
TGCTCCAGATATGGAAAGGTATTTAAATCACATTTATTTTGTTGCCCGACGATTGTCTCC
TGCGACTATGAGCTCAACATGTTTATACTTCAAAATGAAGAGAAGCTATTTCAGTGTAGC
TACCCAAAGGCCATCCACGGTATACTTGGACAACTATCATTGCTTGTTGTGGTTGGAGAT
GTTCATAAAAAGCTAAGAAGCTTTGCAGTTAGCTTTGCTAGTACTTGCAAAGGAAGACCT
GACTACTTCCATAACATAGAGAAGCTTGCTATTTTGACCATGGAACCTTGGAAGACCAGA
AAAGAAATCATCTTCTGCCATGAAGCAAAAAAGTTCACCTTCAATCTTATACTGAAGCAA
ATACTGAGTATGGATTTAGATGACCCACTAGCTTCAAAGATTCTAGAAGACTTCACTTTC
TTCATGGAAGGCTTGATATCTCTTCCACTAAATCTTCCTGGAAGCCGGTATGCTAAGGCG
TTAAAGGCCAGAGAAAGGATTTCTACCACTGTAAGATCAATAATAGAAGAAAGGGAAAAA
AGGGGCGCGGAT---------------------CATAAGAAAGGTGACTTTCTAGATGTG
CTTTTGTCCAAT------GAA---------------GGTTTAAGTTATGAAGGTAAAAGT
AGTATATTGGTGGACCTTCTGCTTGGAGGCTATGAGACAACCTCCATTCTAATGTCCATG
GTTGTCTACTTTCTTGGAACCTCACCACATGCTCTTGATAAGTTAAAGGAAGAACATCAA
GCAATAAGAGCAAGCAAAAAGGAA------AAA---CTCTTGAATGGGGATGATTACAAG
AAGATGGAATTCACTCAAAATGTGATAAGTGAAGCACTAAGATGTGGCAACGTAGTCAAG
TTCTTGCACAGGAAGGCTCTTCAAGATGTCAACTTCAAAGGGTACTTCATTCCCTCTGGA
TGGAAAGTCCTTCCTGTTTTAACTGCAGTGAATTTAGACCCATCTCTACATAGCAATGCT
TCAGAGTTTAATCCATGGAGATGGAATGGTCAG---------------------------
---------------TCAATG------ACGAAAAATATGATACCATTTGGTGGAGGGCCA
AGGCTATGTCCTGGACTTGAACTTGCTAAAGTAGAGACATCCTTTTTTCTTCATCACCTT
GTGCTTAAATATAGATGGAGTGCGAAAGAAATAGATCATCCACTGGCACACCCTTACGTA
GAATTCAAAAGTGGATTGCCTCTAGAAATTGAACCTTTGAAAATGAACGAG---CGACGT
CAG---------
>gnl_Arath_TAIR10_AT4G36380.1
ATGGATTATTTGGTCGGTTTCTTG---------------------GTTTTGACGGCC---
------GGAATACTT------CTCCGTCCATGGCTC------------TGGTTACGTCTA
------CGAAACTCGAAAACGAAAGATGGA---------GATGAAGAAGAAGATAATGAG
GAGAAG---AAGAAGGGAATGATTCCAAACGGAAGCTTAGGCTGGCCGGTGATCGGAGAA
ACCCTAAACTTCATCGCTTGTGGTTATTCTTCTCGGCCTGTTACCTTCATGGACAAACGA
AAGTCTTTATACGGGAAAGTGTTCAAAACGAACATAATAGGGACACCAATCATAATATCA
ACCGATGCAGAGGTGAATAAAGTGGTGCTCCAAAACCATGGGAACACATTTGTCCCTGCA
TACCCTAAATCAATTACGGAACTACTTGGAGAAAACTCTATTCTCAGCATCAATGGACCT
CATCAAAAAAGGCTTCACACGCTCATTGGCGCGTTCCTCAGATCTCCTCACCTCAAAGAC
CGGATCACTCGAGACATTGAGGCCTCGGTTGTTCTCACTTTGGCGTCTTGGGCTCAACTT
CCATTGGTTCATGTTCAGGATGAGATCAAAAAGATGACGTTTGAGATATTAGTAAAAGTG
TTGATGAGCACATCTCCTGGT---GAAGATATGAACATTCTCAAACTTGAGTTCGAAGAA
TTCATCAAAGGTTTGATTTGTATCCCAATCAAATTCCCTGGCACTAGACTCTACAAATCC
TTAAAGGCGAAAGAGAGGTTAATAAAGATGGTAAAAAAGGTTGTGGAGGAGAGACAAGTG
GCGATGACAACGACG------------------TCTCCGGCAAATGACGTGGTGGACGTA
CTTCTAAGAGACGGTGGTGAT---TCAGAGAAGCAATCTCAACCGTCAGATTTCGTCAGC
GGAAAGATCGTAGAGATGATGATACCCGGAGAGGAAACAATGCCAACGGCGATGACCTTG
GCTGTCAAATTCTTAAGTGACAACCCCGTCGCTCTAGCCAAACTCGTGGAGGAGAATATG
GAGATGAAGAGGCGTAAATTGGAATTGGGAGAA---GAATACAAGTGGACCGATTATATG
TCTCTCTCTTTTACTCAAAATGTGATAAACGAAACGCTTAGAATGGCTAACATTATTAAC
GGGGTGTGGAGGAAAGCTCTCAAGGATGTAGAAATTAAAGGTTACTTAATACCGAAAGGA
TGGTGTGTATTGGCATCATTCATATCGGTTCACATGGATGAAGACATTTATGATAATCCC
TATCAATTCGATCCGTGGAGATGGGACAGAATTAAT------------------------
---------------GGATCGGCAAACAGTATTTGCTTCACACCCTTTGGTGGTGGGCAA
AGGCTATGTCCTGGTTTAGAGCTGTCGAAGCTCGAAATATCCATCTTTCTTCACCACCTT
GTAACCCGGTACAGTTGGACG---GCTGAGGAAGACGAGATAGTGTCATTTCCGACTGTG
AAGATGAAGCGGAGGCTCCCGATCCGAGTGGCTACTGTAGATGATAGTGCTTCT------
------------
>gnl_Arath_TAIR10_AT3G13730.1
ATGGAC---------------------ACTTCTTCTTCACTTTTGTTCTTC---------
------TCCTTCTTC------TTC---------------TTTATCATCATCGTCATCTTC
---------AACAAGATCAAC---------GCTTCAAAGAATGATCATCATGTTACATCC
CAGAGT---CACGGACCAAAGTTTCCACACGGAAGCTTGGGATGGCCCGTCATCGGTGAA
ACCATCGAGTTCGTCTCTTCTGCTTACTCAGACCGTCCTGAGAGTTTCATGGACAAGCGT
CGTCTCATGTATGGGAGAGTGTTTAAGTCGCATATTTTTGGAACGGCGACGATCGTGTCG
ACGGATGCTGAAGTGAACAGAGCCGTTTTACAGAGCGACTCGACAGCTTTCGTGCCGTTT
TACCCAAAAACGGTAAGGGAGCTAATGGGAAAATCGTCGATACTTCTTATCAACGGGAGT
TTACATAGACGGTTCCATGGATTAGTCGGTTCTTTCTTAAAGTCGCCACTTCTCAAAGCT
CAAATCGTTAGAGACATGCACAAGTTTTTGTCGGAATCCATGGATCTATGGTCCGAGGAC
CAACCTGTGCTCCTCCAAGACGTCTCCAAGACTGTTGCATTCAAAGTACTTGCCAAGGCA
TTGATAAGTGTAGAGAAAGGA---GAAGATTTAGAAGAGCTAAAGAGAGAGTTTGAAAAT
TTCATATCAGGACTCATGTCATTACCAATTAACTTCCCTGGAACGCAACTCCATAGATCT
CTCCAAGCTAAGAAGAATATGGTGAAGCAAGTTGAAAGAATCATAGAAGGCAAAATTAGG
AAAACAAAGAACAAG------GAGGAAGATGATGTTATTGCAAAGGATGTTGTGGATGTG
TTGCTTAAGGACTCAAGTGAA---------------CATTTAACTCACAATTTGATTGCT
AACAATATGATCGACATGATGATCCCTGGCCACGATTCTGTCCCTGTCCTCATTACCCTT
GCCGTCAAATTCCTCTCTGATTCTCCTGCTGCCCTCAATCTCCTAACGGAAGAAAACATG
AAGCTGAAAAGTTTGAAGGAATTGACAGGAGAG---CCACTATATTGGAATGACTACTTG
TCGTTACCTTTTACACAAAAGGTGATTACAGAGACACTGAGAATGGGAAATGTTATAATT
GGAGTGATGAGAAAGGCGATGAAAGATGTTGAAATAAAAGGATATGTGATACCAAAAGGA
TGGTGTTTCTTGGCCTATCTCAGATCAGTTCATCTTGATAAGCTTTATTATGAGTCTCCC
TACAAATTTAATCCCTGGAGATGGCAAGAAAGGGAC------------------------
---------------ATGAAC------ACGAGTAGTTTCAGTCCTTTTGGAGGTGGTCAG
AGATTGTGCCCTGGTCTCGATTTGGCTCGTCTTGAAACTTCAGTTTTTCTTCACCATCTT
GTCACTCGCTTCAGATGGATA---GCAGAAGAAGACACAATCATAAACTTCCCAACGGTG
CATATGAAGAACAAATTACCCATTTGGATCAAAAGAATA---------------------
------------
>gnl_Arath_TAIR10_AT3G50660.1
ATGTTC------------------CATACTCTCTTACCTCTTCTTCTTCTCCCA------
------TCGCTTTTGTCT---CTT------------CTTCTCTTC---TTGATTCTCTTG
---------AAG---------------------------------------------AGA
AGAAATAAAACCAGATTCAATCTACCTCCGGGTAAATCCGGTTGGCCATTTCTTGGTGAA
ACCATCGGTTATCTTAAACCGTACACCGCCACAACACTCGGTGACTTCATGCAACAACAT
GTCTCCAAGTATGGTAAGATATATAGATCGAACTTGTTTGGAGAACCAACGATCGTATCA
GCTGATGCTGGACTTAATAGATTCATATTACAAAACGAAGGAAGGCTCTTTGAATGTAGT
TATCCTAGAAGTATAGGTGGGATTCTTGGGAAATGGTCGATGCTTGTTCTTGTTGGTGAC
ATGCATAGAGATATGAGAAGTATCTCGCTTAACTTCTTAAGTCACGCACGTCTTAGAACT
ATTCTACTTAAAGATGTTGAGAGACATACTTTGTTTGTTCTTGATTCTTGGCAACAAAAC
TCTATTTTCTCTGCTCAAGACGAGGCCAAAAAGTTTACGTTTAATCTAATGGCGAAGCAT
ATAATGAGTATGGATCCTGGAGAAGAAGAAACAGAGCAATTAAAGAAAGAGTATGTAACT
TTCATGAAAGGAGTTGTCTCTGCTCCTCTAAATCTACCAGGAACTGCTTATCATAAAGCT
CTTCAGTCACGAGCAACGATATTGAAGTTCATTGAGAGGAAAATGGAAGAGAGAAAATTG
GATATCAAGGAAGAAGAT---------CAAGAAGAAGAAGACGATGATCTTTTGGGATGG
GTTTTGAAACAT------TCG---------------AATTTATCGACGGAGCAAATTCTC
GATCTCATTCTTAGTTTGTTATTTGCCGGACATGAGACTTCTTCTGTAGCCATTGCTCTC
GCTATCTTCTTCTTGCAAGCTTGCCCTAAAGCCGTTGAAGAGCTTAGGGAAGAGCATCTT
GAGATCGCGAGGGCCAAGAAGGAACTAGGAGAGTCAGAATTAAATTGGGATGATTACAAG
AAAATGGACTTTACTCAATGTGTTATAAATGAAACTCTTCGATTGGGAAATGTAGTTAGG
TTTTTGCATCGCAAAGCACTCAAAGATGTTCGGTACAAAGGATACGATATCCCTAGTGGG
TGGAAAGTGTTACCGGTGATCTCAGCCGTACATTTGGATAATTCTCGTTATGACCAACCT
AATCTCTTTAATCCTTGGAGATGGCAACAGCAAAACAACGGAGCG---TCATCCTCAGGA
AGTGGTAGTTTTTCGACGTGG------GGAAACAACTACATGCCGTTTGGAGGAGGGCCA
AGGCTATGTGCTGGTTCAGAGCTAGCCAAGTTAGAAATGGCAGTGTTTATTCATCATCTA
GTTCTTAAATTCAATTGGGAATTAGCAGAAGATGATAAACCATTTGCTTTTCCTTTTGTT
GATTTTCCTAACGGTTTGCCTATTAGGGTTTCTCGTATTCTG------------------
------------
>gnl_Arath_TAIR10_AT5G14400.1
------------------------------------------------------------
------------------------------------------------------------
------------------------------------------------------------
------------------------------------------------------------
------------------------------------------------------------
------------------------------------------------------------
------------------ATGTTCATACTTCAAAACGAAGGGAAGTTGTTTACATCGGAT
TATCCAAAAGCGATGCATGACATTCTCGGCAAATATTCCCTTCTATTAGCCACCGGAGAA
ATTCACAGGAAACTAAAAAATGTTATTATTAGCTTCATCAATCTCACAAAGTCGAAACCT
GACTTTCTTCACTGCGCAGAGAACCTCTCTATCTCGATACTAAAGTCATGGAAAAATTGC
CGAGAAGTCGAATTCCATAAAGAAGTTAAAATATTTACTCTCAGTGTTATGGTAAACCAA
CTCTTGAGCATCAAGCCAGAAGACCCAGCAAGACTTTATGTATTGCAAGATTTTTTATCT
TATATGAAAGGGTTTATCTCCTTACCAATACCGCTTCCAGGAACGGGTTATACAAACGCA
ATTAAGGCTAGGAAGAGATTGTCGGCGAGGGTTATGGGGATGATAAAAGAAAGAGAGCGC
GAAGAAGAAGACATGAAT---------AATGCAATAAGAGAAGAAGATTTTCTGGATTCG
ATAATTTCGAAT------GAA---------------GATCTAAATTATGAAGAGAAAGTT
AGCATTGTGTTGGACATTTTGCTTGGAGGCTTTGAGACAAGTGCTACTACTCTTTCCTTA
GTCGTCTATTTTCTAGCAAAATCTCCAAATCTTCTTCACAAACTCAAGGAAGAACATGCA
GCCATTAGAGCCAAGAAAGGGGAT---GGGGAA---CTTTTGAATTGGGAAGATTATCAG
AAGATGGAATTCACTCAATGTGTGATTTCTGAGGCACTACGATGT---------------
---------------------------------------GAATATGTGATTCCAAAGGGG
TGGAAGGTGTTTCCAATCTTCACAGCAGTACATCTTGATCCCTCTCTTCATGAAAATCCT
TTTGAATTTAATCCCATGAGATGGACCGATAAG---------------------------
---------------GCTATG------AACAAGAAAACGACGGCGTTTGGAGGAGGAGTA
AGGGTATGTCCTGGTGGTGAACTTGGCAAGCTCCAAATTGCTTTCTTCCTTCATCATCTT
GTCCTCTCCTATAGGTGGAAAATAAAGTCAGATGAAATGCCAATCGCGCACCCTTACGTG
GAGTTTAAGAGAGGCATGCTTTTGGAGATAGAGCCAACAAAATTCCTTGAA---GAT---
------------
>gnl_Arath_TAIR10_AT5G05690.1
ATGGCC---------------------------TTCACCGCTTTTCTCCTCCTC------
------CTCTCTTCCATCGCCGCC------------------GGCTTCCTCCTCCTACTC
---------CGCCGT------------------------------------ACA------
CGTTAC---CGTCGGATGGGTCTGCCTCCGGGAAGCCTTGGTCTCCCTCTGATAGGAGAG
ACTTTTCAGCTGATCGGAGCTTACAAAACAGAGAACCCTGAGCCTTTCATCGACGAGAGA
GTAGCCCGGTACGGTTCGGTTTTCATGACGCATCTTTTTGGTGAACCGACGATTTTCTCA
GCTGACCCGGAAACGAACCGGTTTGTTCTTCAGAACGAAGGGAAGCTTTTTGAGTGTTCT
TATCCTGCTTCCATTTGTAACCTTTTGGGGAAACACTCTCTGCTTCTTATGAAAGGTTCT
TTGCATAAACGTATGCACTCTCTCACCATGAGCTTTGCTAATTCTTCAATCATTAAAGAC
CATCTCATGCTTGATATTGACCGGTTAGTCCGGTTTAATCTTGATTCTTGGTCT------
TCTCGTGTTCTCCTCATGGAAGAAGCCAAAAAGATAACGTTTGAGCTAACGGTGAAGCAG
TTGATGAGCTTTGATCCAGGG---GAATGGAGTGAGAGTTTAAGGAAAGAGTATCTTCTT
GTCATCGAAGGCTTCTTCTCTCTTCCTCTCCCTCTCTTCTCCACCACTTACCGCAAAGCC
ATCCAAGCGCGGAGGAAGGTGGCGGAGGCGTTGACGGTGGTGGTGATGAAAAGGAGGGAG
GAGGAGGAAGAAGGAGCG---------------GAGAGAAAGAAAGATATGCTTGCGGCG
TTGCTTGCGGCGGAT---GAT---------------GGATTTTCCGATGAAGAGATTGTT
GACTTCTTGGTGGCTTTACTTGTCGCCGGTTATGAAACAACCTCCACGATCATGACTCTC
GCCGTCAAATTTCTCACCGAGACTCCTTTAGCTCTTGCTCAACTCAAGGAAGAGCATGAA
AAGATTAGGGCAATGAAGAGTGAT---TCGTAT---AGTCTTGAATGGAGTGATTACAAG
TCAATGCCATTCACACAATGTGTGGTTAATGAGACGCTACGAGTGGCTAACATCATCGGC
GGTGTTTTCAGACGTGCAATGACGGATGTTGAGATCAAAGGTTATAAAATTCCAAAAGGG
TGGAAAGTATTCTCATCGTTTAGAGCGGTTCATTTAGACCCAAACCACTTCAAAGATGCT
CGCACTTTCAACCCTTGGAGATGGCAGAGCAACTCGGTA---------------------
---------ACGACAGGCCCT------TCTAATGTGTTCACACCGTTTGGTGGAGGGCCA
AGGCTATGTCCCGGTTACGAGCTGGCTAGGGTTGCACTCTCTGTTTTCCTTCACCGCCTA
GTGACAGGCTTCAGTTGGGTTCCTGCAGAGCAAGACAAGCTGGTTTTCTTTCCAACTACA
AGAACGCAGAAACGGTACCCGATCTTCGTGAAGCGCCGTGATTTTGCTACT---------
------------
>gnl_Betvu_v1.2_Bv2_023920_qyup.t1
------------------------------------------------------------
------------------------------------------------------------
------------------------------------------------------------
------------------------------------------------------------
------------------------------------------------------------
------------------------------------------------------------
------------------------------------------------------------
------------------------------------------------------------
------------------------------------------------------------
------------------------------------------------------------
------------------------------------------------------------
------------------------------------------------------------
------------------------------------------------------------
------------------------------------------------------------
------------------------------------------------ATGTTAGGGGCA
ATGCTCGAGGAGGAAGCCGGC---------------GGACTTTCCGACGAGATGATAGTG
GATTTCCTAGTGTCTTTATTGGTGGCAGGCTATGAAACCACCTCCACAACTATGACTCTA
GCAGTGAAATTTTTAACTGAGACTCCACTTGCTCTTGCTCAAATTAAGGAAGAGCAAGAA
AAGATAAGAGCTCAAAAGGGTGAA---GATGAG---CCTTTGCTATGGACTGATTACAAA
TCAATGCCCTTCACTCAATGTGTTGTGAATGAGACGTTGCGAGTCGCAAATATCATCGGA
GGCATATTTAGGCGTACTATATCAGACGTTCACATTAGTGGCTATACAATACCAAAAGGA
TGGAAAGTGTTTGCGGCATTTAGAGGCGTACATATGAATGATGAATACTTTAAGGATGCT
CGATCGTTCAATCCTTGGAGATGGCAGAGCGATACAGTA---------------------
------------GCGTGCCCT------CCAAGTGCATTTACTCCATTTGGCGGAGGCCCA
AGATTGTGCCCGGGATATGAGCTTTCTAGGGTCTCAATATCCGTCTTCCTCCACCACCTC
GTCACCAAATATAGTTGGGAGCCTGCCGAAAAGGATAAATTGGTCTTTTTTCCAACAACT
CGGACACAGAAGCGATACCCCATTTACGTGCACCGACGAAATCTAGACATG---------
------------
>gnl_Betvu_v1.2_Bv2_023920_qyup.t2
------------------------------------------------------------
------------------------------------------------------------
------------------------------------------------------------
------------------------------------------------------------
------------------------------------------------------------
------------------------------------------------------------
------------------------------------------------------------
------------------------------------------------------------
------------ATGCATTCTCTTACTATGAGTTTTACTAATTCTGCTATTATTCGTGAC
CATCTTTTGCTTGATATTGATCGATTGATCAGCTTTAATTTGAACTCTTGGCCA------
TCCAAAGTTTTGCTTATGGAAGAAGCTAAGAAGATTACATTTGCATTAACAATGAAGCAG
CTACTGAGCTTTGATCCTTGT---GAGTGGACGGAGAGCGTTAGAAAAGAGTACCTACTT
GTCATTGATGGCTTCTTCAGCATTCCCCTGCCTTTCTTCTCAACCACCTATAATCGGGCT
ATTAAAGCTAGGACGAAAGTGGCCGAGGCACTTGGCTTGGTGGTAAAGGAGAGAAGACGA
GAGAAGGAGCGAGGG------------------GAGAGAAAAAACGACATGTTAGGGGCA
ATGCTCGAGGAGGAAGCCGGC---------------GGACTTTCCGACGAGATGATAGTG
GATTTCCTAGTGTCTTTATTGGTGGCAGGCTATGAAACCACCTCCACAACTATGACTCTA
GCAGTGAAATTTTTAACTGAGACTCCACTTGCTCTTGCTCAAATTAAG------------
------------------------------------------------------------
------------------------------------------------------------
------------------------------------------------------------
------GTACTAAACTCTTTT---------------------------------------
------------------------------------------------------------
------------------------------------------------------------
------------------------------------------------------------
------------------------------------------------------------
------------------------------------------------------------
------------
>gnl_Betvu_v1.2_Bv6_129580_xaoe.t1
ATGGAG---------GGATGGTGGTTGATGATGTTATTTCTGCTACTACTACTA------
------CGCTTATTA------GTTGGA---------------------TGGTTGAGATTT
------GTTAAGAAGATGCAAAACTATAGT---------TATCATGATAATATTAAGAAG
AAAAAA---AGTTCAAGTAGGGTTCCTAAAGGAAGTTCAGGTTGGCCTTTTATTGGTGAA
ACTCTTGAATTTATCGCCTCTTCTTACACTTCTAAGCCAGTCACTTTCATGCATAAACGC
AAGGCCATGTACGGAAAAGTTTTCAGAACACATTTATTAGGAAAACCTGTAATAGTGTCA
ACTGATCCAGAAATAAACAAAGTGGTGTTACAAAACCATGGGAATATTTTCATCCCATCT
TATCCAAAATCAATAACTGAATTATTTGGTGAATCCTCTATTTTGAGAATGAATGGAGCT
CTCCATAAGAGAGTACATGCATCGATTGGAAGATTTTTGAAATCCCCAGAATTGAAAGCC
GAAATTACAAGAGACATTGAAAATTCTGTCAAATTATCCTTGAAGAATTGGAAGCATAAT
GACCTTATTTACATACAAGATCAAACTAATCAGCTTACATTTGAGATATTGGTGAAAGTG
TTAATGAGCTTGGGTCCTGGT---GAAGAAATGGAGTTGTTCAAGAAAGAGTACAAAGAG
TTCATCAAAGGGTTGATTTGTTTACCAATCAAGCTGCCTGGAACACAACTTTATAAATCT
CTAAAGGCCAAAGAGAGGTTGCAAAAGATGATAAGAAGGATCATAGAAGAAAGGCTAATG
TACAAAACACAAGACACGAGCATAGCAACATGCAACACCAGCAATGATGCAATTGACGTA
TTATTACGTGACATTGATGACAGAAGCGAGGATGAATGTCAGCCATTGGATTTCATCGCC
GGAAATATAATCGAGATGATGGTCCCTGGAGAGGACTCGGTGCCGATGGTGATGACTCTA
GCTGTCAAATACCTCAGTGACAACCCTGTTGCTTTAAAGCAACTTGTGGATGAGAACCTG
GATTTGAAGAGGCAAAAGGCGAATTCCGGGAAC---TCTTATGCTTGGACAGACTACATG
TCCTTAACGTTCACCCAAAACGTAATTAGTGAAACACTAAGAATGGCGAATATCATAAAT
GCAATTTGGAGACAAGCTACTAAAGATGTAGAAATTAAAGGTTATTTGATACCAAAAGGA
TGGTGTGTACTTGCATCCTTAACTTCAATTCACATGGATGAACAGAATTATGAGAACCCA
TATCATTTTGATCCTTGGAGATGGGAGAATAAAGGA------------------------
---------------ATTGTTGGAAGTACTTATACATTTGCTCCTTTTGGGGGTGGACAA
AGACTATGTCCTGGTCTTGAATTTGCAAGGCTGGAAATCTCTATATTTCTCCATCATTTT
GTTACTACTTATGGATGGGTA---GCTGAGAAAGACGAAATAGTATACTTCCCAACTGTG
AAGATGAAGCAAAAACTTCCCATCTCAGTCACACCTCACTCT------------------
------------
>gnl_Betvu_v1.2_Bv6_137400_tnss.t1
ATGTCT------------------GACTTACAATTCTTCTTGTACCTTCTCCCA------
------TTTGTTTTGGCT---TTA------------TCTTGGACC---TTAAACTTTCTT
---------AAA---------------------------------------------AGA
AAAAAT---CCCCTCCCAAATCTTCCTCCTGGCAACAAGGGCTTGCCCTTTATTGGTGAA
ACTATTGGCTACTTGAAGCCACATCCTGCCACTACCATTGGAAAATTCATGGAGCAACAC
ATAGCAAGGTTTGGGAAAATTTACAAAGCAAATTTGTTTGGAGAACCAACAATAGTATCA
GCAGATGCAGGGTTGAATAGATTTATCTTTCAAAATGAAGGGAAATTATTTGAAAGTAGC
TATCCAAGTAGCATTGGTGGGATACTTGGAAAGTGGTCTATGTTAGTTTTGGTTGGAGAT
TTACACAGAGATATGAGAAATATTTCTCTTAATTTTTTGAGTCATAGCAGACTTAAAGCT
CATCTTATTAGAGAGGTTGAAAGCCATGCTCTTCTTGTTTTTGAAACTTGGCAAGAGAAT
TGTTCTTTTTCTGCTCAAGATGAAGCCAAGAAGTTTACATTCAATGTAATGGCAAAGCAA
ATACTGAGTTTAAATCATGGGGAAGCTGAAACAGAGCAGCTTAAAAAAGAATATATTAAT
TTCATGAAAGGAGTTGTATCAGCTCCTGTTAATTTGCCAGGAAGTCCATATAGAAGAGCA
TTAAAGTCAAGAACAGCCATATTAGATTTCATAGAGATGAAAATGGAGGAGAAGATAAAG
AAGATGAATGATGGTAGT---------GAACAAAAGGAAGAAGATGATCTTCTTGGGTGG
GTGTTGAAGTAT------TCA---------------AGTCTATCAACAGAACAAATACTT
GACTTAATTTTGAGTTTGCTGTTTGCTGGCCATGAAACTTCCTCTGTTTCCATTGCTTTA
GCCATCTTTTTCTTGGAGGGCTCCCCTTCTGCTGTTGAGCAATTAAGAGAAGAACACCTT
ATGATTGCCAGAGCCAAGCAACAATTAGGAGAGAAAGAATTGAATTGGGAGGACTACAAA
AAAATGGAATTTACTCAATGTGTCATTAACGAAACATTGAGACTGGGAAATGTAGTAAGG
TTCCTGCATAGGAAGGCTCTTAAAGATGTTCGGTATAAAGGTTATGACATTCCATGTGGA
TGGAAAGTGCTGCCTGTTATAGCAGCCGTGCATTTGGATTCTGCCCATTATGACCATCCT
CATCTCTTCAATCCTTGGAGATGGCACCAGAATGGTAATAACAGAGGATCATCTTCAGCA
ACGAATTCGAACCCGACAATC------GGACATAATTTCATGCCATTTGGGGGTGGACAA
AGACTATGTCCAGGATCTGAACTGGCTAAGTTAGAGATGGCAATTTTTATCCATCATTTG
GTTCTCAAATTCCAGTGGAAAATAGCAGATAAAGATCAAGCTTTTGTTTACCCATTCGTG
GAATTTCCCAAAGGTTTACCAATTGAAGTTCAACGCTTAAGT------------------
------------
>gnl_Betvu_v1.2_Bv7_176680_hhum.t1
ATGGACATTCTCTGC------------AATTGCTTTGCTTTTGTCATAGCAACA------
------GCAATTTCT------GTG---------------TCTTACATTTTCCATATTTTT
---------AGGAAAATTGCC---------TTATCATCAAAAAGATGCCCCAAAACTACA
AATATT---GATACTCCAATACTTCCTTTAGGCACTCTTGGGTGGCCACTTCTTGGTGAA
ACCATGGAGTTCATCTCTTGTGCCTATTCAGATTATCCTGAGAGATTCATGGACAAACGA
CGTCGTTTGTATGGTAAGGTATTCAAGTCTCACATCTTTGGAAAACAAACCATCATATCA
ACAGATGCAGAGGTGAACAGGTTTATACTACAGAGTGATGCAAAATTATTTGTGCCATCT
TACCCAAAATCTTTAACAGAATTAATGGGGAAGTCTTCAATTCTTCTCATTAATGGAAGT
TTACAAAAAAGAATCCATGGACTTGTTGGTTCCTTCTTTAAATCATCACATCTCAAAGCT
CAAATCACTAGAGACATGCAGATTTATGTCCAACAAGCTATGGATAAATGGGCTGATAAT
ACTCCCATATTCATTCAAGATGAAGCCAAAAATATTGCTTTTCAAGTACTGGTGAAAGCA
TTGATTAGTCTGGACCCAGGG---AAAGAAATGCAATTCTTAAAAAGGCAATTTCAAGAA
TTTGTTTCTGGGCTTATGTCTTTGCCTATAAACTTACCTGGTACTCAACTTTATCGATCG
TTACAGGCAAAAAAGGCGATGGTGAAGTTAGTGAAGAAAATAATAGAAGCTAAAAGGAAG
AATATG------------------GTCCCAGGAGCAGAGGCAAATGATGTGTTAGATGTT
CTGTTAAATGACCAAACTGGA---------------CAATTAACAGATGATTTAATGTCT
GATAATATCATTGATATGATGATACCAGGGGAAGATTCTGTCCCACTTCTTATTACTCTT
GCCATCAAATATTTATCAGATTCCCCATTGGCTCTCCAAAAAATAACGGAGGAAAATATG
AAACTTAAAGAGTTAAAAGCGGAGCTAGTGGAG---CACATGTATTGGAGTGATTACCTT
TCATTGCCTTTTACACAAAGTGTCATTACAGAAACTTTGAGAATGGGAAATATAATAACA
GGAGTAATGAGAAAAGCCATGAAAGAAGTGGAGATAAAGGGTTATGTGATACCAAAAGGA
TGTTGTGTTCTGACTTATTTTAGATCAGTTCACCTTGATCAAACTCTATATGACTCACCT
TACCAATTCAATCCATGGAGATGGCATAATCAAGAT------------------------
---------------ACAAAC------AGTAATAACTTCATGCCTTTTGGCGGCGGGCAA
AGGTTGTGTCCTGGACTAGACTTGGCCAGATTAGAAGCCTCTATTTTCCTCCATCATTTT
ATTACAGAATTTAGGTGGGTG---GCCGAAGATGATTCCATTGTCCATTTTCCTACAGTA
AGAATGAAAAAGGGAATGCCAGTTTGTGTCAAAAGAAGAAGGGAATCT------------
------------
>gnl_Carpa_v0.4_evm.model.supercontig_130.65
------------------------------------------------------------
------------------------------------------------------------
------------------------------------------------------------
------------------------------------ATGGGGTGGCCCTTGCTTGGAGAG
ACTCTTGCCTTCCTCAAGCCTCATAAATCAAATTCAGTTGGCCATTTCTTGCAAGACCAC
TGCCTTAGGTATGGGAAGATTTTTAAGTCACATCTATTTGGTTCCCCGACCATAGTTTCC
TGTGACCATGAGTTCAACATGTTCATACTCCAGAATGAAGAGAAGCTGTTTCAGGTGAGC
TATCCCAAGCCCATCCATGGCATTCTTGGCAAGTTCTCTTTACTCACCATTTCAGGAGAG
CTTCACAAGAAGCTGAGAAACATTGCTGTATCTTTCATTGCTACTGCCAAATCAACACAA
GACTTCCTTCTTTATGTCGAAAAGCTTTCAATCTCAATGATGAACTCTTGGAAAGGTTGC
ACGGAAATTGCCTTCCATAAAGAAATTAAAAGGTTTACTCTCAATCTCATGGTGAAGCTT
CTGTTGAGTATTGAACCAGAAGATCCACTAGCCTTAAACATATTGGAAGATTTCCTAACT
TACATGAATGGTTTTGTGTCATTGCCAATAAATATCCCTGGGACAGCTTACTCCAATGCA
GTCAAGGCTCGAAGAAGGCTTTCATCAATTGTAAGAGGGGTAATGAGAGAAAGGGAAGGA
AAGATGGATTTGATGGAA------TTA------AGAAGAAAAGAAGACTTCTTAGATGTG
CTAATGTCCAAG------AGA---------------AAACTAAGTGATGAAGAGACAGTA
AGCATTGTGTTGGACATCTTACTGGGAGGATATGAAACAACTGCTACTCTACTTGCTTTA
ATTGTCTACTTTTTGGCCCAATCTCCTAATGCTTTTCAAACACTAAAGGAAGAACACCAA
GCAATAAGAGAAAAGAAAGAAAAT---GGAGAA---CCCTTAAACTGGGAAGATTACCAG
CAAATGGAATTCACTTCCTATGTGATATGTGAAGCCATGAGATGTGGGAATGTAGTTAAG
TTCGTTCACCGAAAAGCTCTTCAAGACATCAACTTCAAAGGATTTGTGATTCCTTCTGGA
TGGAAGGTTCTTCCTGTCTTCACAGCAGCACACTTTAATCCATTTCTTCATGAAAATCCT
TCAGAGTTCAATCCCTGGAGATGGACTGATAAA---------------------------
---------------GGAATG------AGCAAAAGAGTGACACCGTTTGGTGGTGGACCG
CGGCTATGTCCTGGGGCAGAACTTGCCAAAGTTGAAATTGCCTTCTTCCTTCATCATCTT
GTCTTAACTTATAGGTGGAAAACAAAATCAGATGACTTCCCGCTTGCATACCCTTACGTG
GAATTTCGACAAGGCTTACTTTTGGAGATTGAACCGTCAAGAAATCTTAAT---------
------------
>gnl_Carpa_v0.4_evm.model.supercontig_136.73
ATGGTT---------CTGTGT------------GTTTGGCTTATCCTGGTGAGTGGTTTA
GTTGGGTTTGTGGTAGTG---GTT------------ATATTGAACCATTTCTTGCCTTTG
TTCTGG---AAGCCTGTC------------------------------------------
------------------CTTGCTCCTAAGGGCACTTTTGGGTGGCCGATCCTCGGTGAA
ACACTCGGGTTTTTGACGCCCCACCCTTCCAATTCTCTTGGCTCTTTTCTTCAAGACCAC
TGTTCTCGATATGGAAAAGTGTTCAAATCCCACTTGTTCTTCTCTCCAACAGTGGTGTCT
TGTGACCCAGAACTCAACTACTTCATACTCCAAAACGAAGGTAAATTGTTTCAGTGCAGC
TACCCGAAGCCTATCCATGGAATTCTTGGCAAAGTCTCCATGCTGGTTGCAGTGGGTGAA
ACCCATAAGAGGCTAAGAAATGTGGCTCTTTCCCTTGTCACCATCACCAAATCAAACCCT
GACTTCCTCCACGACATTGAGAGATTTGCCATCCAGATTCTCCACTCTTGGAAAGATAAG
CCACAAGTCATCTTCTGTGAAGAGGCCAGAAAATTCACATTCAATGTAATAGTAAAGCAA
GTGCTAGGTTTAACACCAGATGATCCAGAGACCTCAAAAATTCTTGAAGATTTTCTTACT
TTCATGAGGGGACTTATATCTCTTCCACTCTACATCCCTGGCACTCCATATGCAAGAGCT
GTTCAGGCTAGAAGCAGAATATCTTCTACTGTCAAAGCAATTATAGAGGAAAGAAGAAAG
AGTAATGGTGGAAAA------------------AGTAGTAGCAGTGATTTTCTGGGGATA
CTTCTGGGAGTT------GAT---------------ACCTTATCTGAAGATGAAAAAGTG
AGCTTTGTTCTTGATTCTCTTCTGGGTGGCTATGAAACTACATCTCTCTTAATGGCAATG
CTGGTGCATTTTCTAGCTCACTCACCCAATGCATTACGACAGTTAAAGGTAGAGCATGAG
ACTATCAGAAACATGAAGCAGAAA---GATGAG---TTTTTGAACTGGGAAGACTACAGG
AGAATGGATTTTACCCAACATGTCATCAATGAAGCTCTCAGATATGGGAACGTTGTAAAA
TTTGTGCACAGAAAAGCCCTTAAAGAAGTCAAATTTAGAGATTATGTAATTCCATGTGGT
TGGAAGGTTCTACCTGTTTTTACTGCAGTACATTTAGACCCATCTCTCCATGCAAGTGCT
CCCCAATTCTATCCTTGGAGATGGGAGAGCCAAGAT------------------------
---------------CAAACA------TGCAAGAAATTCACACCCTTTGGTGGAGGCTCT
AGGTGCTGTCCAGGTTCTGAACTTGCCAAGGTTGAGGTTGCATTCTTCCTCCACCACCTT
GTACGGAATTTCAGATGGAGAACAGAAGAGAATGAGCAACCGATAGCATATCCATATGTG
GAATTCCAAAGAGGGCTCATGTTAAATCTGGAGAAATTCTCTATT---------------
------------
>gnl_Carpa_v0.4_evm.model.supercontig_19.182
ATGGCG---------------------------TTCACCGTCTACCTCTATCTT------
------CTCCTCGCTCTTTCCACC------------------GTCATATTCTTCGTCCTC
---------CGAAACATC---------------------------------TCC------
CGCCGT---CGCCGGCATATTTTGCCGCCGGGGAGCCTGGGTCTTCCCTTCATCGGCGAG
ACGTTGCAGCTGATATCAGCGTACAAGACGGAGAACCCGGAGCCGTTTATCGACGAAAGA
GTAAGGCGGTTCGGGCCGATCTTCACCACCCACGTATTCGGAGAGCCGACGGTTTTTTCT
GCCGAGCCGGAAACGAACCGGTTCATTCTGCAGAACGAAGGGAAGCTTTTCGAGTGCAGC
TACCCCGGTTCGATATCGAACCTGCTGGGCAAACACTCACTGCTGCTGATGAAAGGAAGC
CTCCATAAACGAATGCATTCACTCACCATGAGTTTCGCCAACTCGTCCATTATTAAAGAC
CACCTGTTGCTCGACATCGACCGGCTCGTCCGGCTCAACTTGGACTCCTGGACC------
GGCCGGGTCCTCCTCATGGAGGAGGCCAAGAAGATTACGTTCGAGTTAACAGTGAAGCAG
CTGATGAGTTTTGATCCAGGG---GAATGGAGTGAGAGCTTGAGGAAAGAGTACGTGCTT
GTAATTGAAGGCTTCTTTACTCTTCCTTTCCCTCTCTTCTCCACCACTTACAGAAAAGCC
ATTAAAGCAAGGACGAAAGTGGCGGAGGCACTAAGCTTGATAGTGAGGGAGCGGAGGAAG
GAAGAAGAGGGTGGG------------------AAGAAAAAAGATGACATGTTGGGAGCT
CTTTTGGCCGGCGAC---GAC---------------AACTTTTCCGACGAACAAATCGTT
GACTTTCTCGTCGCTCTTCTCGTCGCCGGTTATGAAACAACCTCCACTATCATGACTCTC
GCCGTCAAGTTCTTGACTGAGACTCCTCTCGCTCTGGCTCAACTCAAGGAGGAACATGAT
GGGATAAGAGAAAGGAAGAGTAAG---TCAGAG---ACTCTTGAATGGAGTGATTACAAG
TCAATGCCATTCACTCAATGTGTTGTTAATGAGACCTTGCGTGTGGCAAACATAATCAGT
GGTATTTTCAGACGAGCAATGACAGACGTTCATATAAAAGGATACACAATTCCCAAAGGA
TGGAAAGTTTTTGCATCATTTAGAGCTGTACATTTAGACCACGATCACTTCAAGGATGCT
CGCACTTTCAATCCATGGAGATGGCAGAACAATTCCGGA---------------------
---------ACAACAAGTCCC------GGGAATGTATTTACTCCATTTGGAGGCGGGCCA
CGGCTATGTCCCGGGTACGAGCTAGCTAGGGTAGAACTCTCGGTTTTCCTTCACCATCTT
GTCACATGCTTCAGTTGGGTTCCGGCAGAAGAAGACAAGTTGGTTTTCTTCCCAACGACA
AGAACCCAGAAACGGTATCCGATCATTGTTCGGCGGAGAGACGTGTGT------------
------------
>gnl_Carpa_v0.4_evm.model.supercontig_25.63
------------------------------------------------ATGGCA------
------CCAATAGTC------TTG------------------------TCCATCATCTAC
---------AAGTGCATG---------------------AGATTACTATCATCATCATCA
CCAAGC---CATGGAGCCGCCCTTCCCTCGGGCAACCTCGGGTGGCCTCTCGTCGGCGAA
ACCATCGACTTCATTTCTTCTGCTTGCTCCGACCGCCCGGAGACCTTCGTGGATAAGCGC
CGCCGCATGTACGGGAAAGTGTTCAAGTCACACATATTTGGAGCTCCGATGATCGTGTCA
ACAGATGCAGAAGTGAGTCGGGTAGTTCTTCAGAGTGATTCAAAGGCTTTTATACCGTCT
TACCCCAAATCACTCACCGAGTTGATGGGTAAATCTTCCATTCTTCTCATCAATGGCAGC
TTGCAGAGGAGAATCCATGGCCTCGTTGGAGCTTTCTTCAAATCTCCTCATCTCAAGCTC
AAA---------TCACCAAACAAATGTACACATATCTCCATCAATCAATGCAAA------
------------CTTGGACACCAGACAAGCCCATTTACATTCAAGATGAGACCAAAAATG
TTAGTC------------------------------------------------------
------------------------------------------------------------
ATC---------------------------------------------------------
---------------------------------------CCAAAT---------------
------------------------------------------------------------
------------------------------------------------------------
------------------------------------------------------------
------------------------------------------------------------
------------------------------------------------------------
------------------------------------------------------------
------------------------------------------------------------
------------------------------------------------------------
------------------------------------------------------------
---------------------------------------TCATTTTTCTTC---------
------------------------------------------------------------
------------------------------------------------------------
------------
>gnl_Carpa_v0.4_evm.model.supercontig_25.64
------------------------------------------------------------
------------------------------------------------------------
------------------------------------------------------------
---------------------------------------------------ATGGGGTTC
ACA---------------------------------------------------------
------------------------------------------------------------
------------------------------------------------------------
------------------------------------------------------------
---------------------ATCATT---------------------------------
------------------------------------------------------------
---------------------------------CTTGCCTTTCAAGTGCTAGTCAAAGCA
TTGATTAGTCTGGAACCAGGT---GAGGAGATGGAACTTTTGAAGAAAAACTTCCAACAG
TTCATCTCAGGCCTCATGTCCTTGCCTATTAACATACCTGGAACTCAACTTTATCGTTCC
CTCCAAGCGAAGAAGAAGATGGTTAAGTTGGTAAAAGTTATTATCCAAAGTAAAAGGGGT
AATAGTAATGTT------------GGAGGCGGCGTGGCAATTAAAGATGTAGTAGATGTT
TTGATGAAT---------GAA---------------GAATTCTCAGATGATCTAATTGCA
GATAATATGATTGATATGATGATTCCAGGAGAGGATTCAGTCCCCGTTCTCATCACTCTT
GCCATTAAATACCTCTCTGATTCTCCCGCCGCCTTACAACATTTAACAGAGGAAAATATG
AAGATGAAAAGACTGAAAGCTGAGCTTGGGCAG---GAAATGAATTGGAACGATTACTTA
TCCTTACCTTTTACACAAAAGGTGATTACAGAAACACTAAGGATGGGGAACATTATAATT
GGAGTGATGAGAAAGGCCATGAAAGACATTGAGATAAAAGGCTACTTAATACCCAAAGGA
TGGTGCTTTTTCGCCTATTTTAGATCGGTTCATCTCGATGACACTCACTACGATTGCCCT
TATAACTTCAATCCATGGAGGTGGCAAGAGAAAGAC------------------------
---------------ACAAGC------AGTTGTAATTTTACTCCTTTTGGAGGTGGGCAG
AGGTTATGTCCAGGTCTTGACTTGGCCAGGCTGGAGGCTTCCGTCTTCCTACATAATTTT
GTCACTAGATTCAGGTGGGTG---GCTGAGGATGATACGATCGTCAACTTCCCCACGGTC
AGAATGAGGAGGAGATTGCCTATTTGGGTCAAAAGGAGAGAAGAT---------------
------------
>gnl_Carpa_v0.4_evm.model.supercontig_6.104
------------------------------------------------------------
------------------------------------------------------------
------------------------------------------------------------
------------------------------------ATGGGCTGGCCATTTATCGGCGAA
ACAATCGGATATTTGAAGCCTTTCTCTGCAACTTCCATCGGAGAATTCATGTCGGAACAC
ATATCGAGGTACGGGAAAATCTACAAGTCGAATTTGTTCGGCGAGCCGACGATAGTTTCG
GCAGATGCGGGGCTGAACAGATTTATTTTGCAGAACGAAGGAAGATTATTCGAATGCAGT
TACCCGAGAAGCATCGGCGGCATTCTTGGGAAATGGTCGATGCTGGTTCTTGTCGGAGAC
ATGCATAGAGATATGAGGATTATATCGCTGAATTTTCTCAGCCACGCGAGACTCAGAACT
CATCTGTTGAAAGAAGTTGAGAAGCAGACCCTTCTGGTTTTGAATTTATGGAAGGAGAAC
TCTGTGTTTTCAGCTCAAGACGAAGCGAAAAAGTTTACGTTCAACTTAATGGCAAAGCAT
ATCATGAGCATGGACCCTGGGCACCCCGAAACAGAACAGCTTAAAAGAGAGTACGTTACT
TTCATGAAAGGAGTTGTTTCTGCTCCATTGAATTTTCCTGGAACTCCATATCGAAAAGCT
TTGCAGTCTCGGTCAACCATATTGAGGTTCATCGAGAGAAAAATGGAGGAGAGGATAAGA
GAAAGCAAG---------------------------GAGGAAGACGATCTTCTCGGGTGG
GTCTTGAAGCAT------TCG---------------GACCTCTCAACTGAGCAAATTCTT
GACTTGATTCTCAGTCTACTCTTTGCGGGCCACGAAACTTCATCTGTCGCCATAGCTTTG
GCCATCTACTTCTTGCAGGCTTGTCCCCGTGCTGTTCAGCAGTTAAAGGAAGAACATCTT
GAAATAGTGAGAGCAAAGAAGCAAACAGGGGAAGTGGAGTTGGATTGGGAAGATTACAAA
AAAATGGATTTTACTCAATGTGTTATCAGTGAGACCCTTCGGCTTGGAAACGTAGTCAGG
TTTTTGCACAGAAAGGCTCTTAAAGACGTGAGGTACAAAGGATATGACATTCCATGCGGG
TGGAAAGTGTTGCCGGTTATTTCAGCGGTACACCTAGATCCGTCACTTTTCGAGGAGCCG
CAGCAGTTCAATCCATGGAGATGGCAGCAAAATAATAATAACAACGGAAATTCAAGTTGG
CCGAGCACGAGCGCAACAAGC------AGCAATTACTTCATGCCATTCGGGGGAGGACCA
CGGCTATGTGCTGGGTCCGAATTGGCTAAGCTAGAAATGGCCGTTTTCATCCACCACTTG
GTCCTCAATTTCCACTGGGACTTGGCTGATTTTGATCAAGCCTTTGCTTTCCCCTTCGTT
GATTTTCCCAAAGGCTTACCCATCAAAGTCTACCAC---CACACATTAAAA---------
------------
>gnl_Carpa_v0.4_evm.model.supercontig_6.188
ATGAAGTGGATTTCTGCGTGTTGG---------------------ATTTTTCTG------
---------CTTTTT------GTTGGGGTATGGTTT------------TGGTTCGACAGA
------GATCGTCGCCATGGGAGGAGGAGG---------------ACGACGGAAATGAAG
AGTGGT---GTTAGTGGAGTACTTCCAGAAGGGAACCTTGGTTGGCCTTTCGTCGGAGAA
ACTCTCGACTTCATTGCTTCTGGTTATACTTCTCAGCCTGTCTCCTTCATGGACAAACGC
AAATCTCGGTTTGGAAAAGTGTTCAAGACGCATATATTGGGAACCCCAATAATAGTTTCC
ACAGATCCCGATGTGAACAAGGTGATTTTACAAAACCACGGCAGCACTTTTATACCAGCT
TACCCAAAATCCATTACAGAGCTGCTTGGAAAATATTCCATATTGCAAATGAATGGAAAT
CTTCAGAAGAAACTCCATGCACTCATCGGTGGATTCTTGAGATCTCCTCAGCTCAAATCC
CAGATCACTGACGCTATTGAAGACTCTGTCAAGCTCGCTTTGGATTCTTGGCGGGACATG
TCTTTGGTTTACGTACAACAGGAAACCAGAAAGATTACGTTTAAAATCTTGGTTAAAGTA
TTGATGAGCATCGGACCCGGT---GAAGATTTAGACTTTCTCATGAGAGAATTTGGAGAA
TTCATTAAAGGGTTGATTTGTTTGCCTATCAAGTTCCCAGGAACAAGACTATATAAATCT
TTAAAGGCTAAAGAAAGATTGCTGAAGATGGTGAGAAGGATTGTTGAGGAGAGAAAGTTG
GCAATGGAGAAATCA---------CAAGAAAAAGGTCGGGTCGAGGATGTATTAGACTTG
CTGTTGCGCGAAAACGGTGAAGGAAACGAGAAGCAATCCCTGCCGTTGGATTTCATCACT
GATAGCATCATAGAGATGATGATTCCCGGAGAGGAGACTGTGCCAATGGCAATGACACTA
GCAGTCAAATTCCTGAGTGACTGCCCCGTCGCGATAGCGCAACTCACG------------
------------------------------------------------------------
---------------------GTGATCAATGAAACGCTTAGAAGGGCAAATATCATCAAT
GGGGTTTGGAGAAAGGCTCTCAAAGATGTTGAGGTTAAAGGGTACTTAATACCGCGAGGA
TGGTGTGTATTGGCTTCTTTTATTTCTATTCACATGGATATAGAGAACTACGAGAACCCA
TATAAGTTTGATCCGTGGAGATGGGAAAAGATTGAA------------------------
---------------GGTGCAGTTAACAACAGTAGGTTTACACCATTTGGCGGAGGACAG
AGACTATGCCCTGGTTTAGAACTATCAAAGCTTGAAATCTCAATCTTCCTTCACCATTTT
GTCACTACTTACAGATGGGTT---GCAGAGAAGGATGATATTATCCACTTTCCAACGGTG
AAGATGAAGAGGAAGCTGCCAATCAGAGTGACTCCAGTAGCCACT---------------
------------
>gnl_Elagu_v2.0_p5_sc00011.V1.gene433
TCTATA------------------ATAAAAGAGCTACTCTTCCTCCTTCCTCCA------
------GCTCTTGTATCC---CTC------------TTTCTCTAC---ATCAACCTCATC
---------AAA------------------------------------------TGGATT
AAGAGA---AAGAAGCCCAACCTCCCCCCTGGAGGTTTGGGATGGCCTTTCCTTGGCGAG
ACCTTCTCCTACCTCAAGCCTCACCTTGCCACCTCCATGGGCCAATTCATGGAACAACAT
ATATCAAGGTATGGGAAGATCTACAGGTCCAGTCTTTTCGGTGAGCCGACGATAGTATCG
GCCGATGCCGGCTTGAACCGGTTCATACTGCAGAACGAGGGGAGATACTTCGAGTGTAGC
TACCCAAAGAGCATCAGCGGTATACTTGGGAAGTGGTCGATGCTCGTTCTAGTCGGAGAG
ATGCACCGAGAGATGAGGATGATCTCACTCAACTTCATGAGCAATGCAAGGCTCCGGTCA
TACCTCCTCCCTGAGGTGGAGCGCCACGCTTGGCTAGTTCTTAAGTCTTGGAAGGAGAAT
TCAGCCTTCTCGGCCCAAGAGGAAGCAAAGAAA---------------------------
------------------------------------------------------------
------------------------------------------------------------
------TCAAGGTCGACCATCCTTAAGGTGATCGAACTGAGAATGAATGAAAGATTCCAA
AAGATGAGCAAGGGGCAA---------GAAAGAATTGAGGAAGATGATCTCCTTGGATGG
GCTCTAAAGCAG------TCC---------------AGTCTTTCTAAAGAGCAGATCCTT
GATCTCTTGCTAAGCTTGCTCTTTGCTGGCCATGAAACCTCATCTATGGCTTTAGCTTTA
GCCATCTTCTTCCTCGAAGGCTGCCCAAAAGCTGTCCAAGAACTGCAG------------
------------------------------------------------------------
------------------------------------------------------------
------------------------------------------------------------
---------------------------GTGAAACTGGACAATAATCTC------------
------------------------------------------------------------
------------------------------------------------------------
------------------------------------------------------------
------------------ACC---------------------------------TTTGTA
ACATTTTTCAGC------------------------------------------------
------------
>gnl_Elagu_v2.0_p5_sc00011.V1.gene448
------------------------------------------------------------
------------------------------------------------------------
------------------------------------------------------------
------------------------------------------------------------
------------------------------------------------------------
------------------------------------------------------------
------------------------------------------------------------
------------------------------------------------------------
------------------------------------------------------------
------------------------------------------------------------
------------------------------------------------ATGGCCAAGAAT
ATCCTGAGTATGGAGCCTGGAACTCCAGTAACTGAGAAGTTGAGAAAGGAATATGAGGCA
TTTGCCAAGGGGGTTGTGTCCCTGCCGCTTAAGTTGCCTGGAACTGCATACAGTAAGGCT
CTGAAGGCCAGGTCATACATTCTCAAAGTTGTGGGGCAATGTATGGAAGAGAGACTTTGT
AGGAAGAAGGATGTGGAG---------GAAGAAGATGCTAAGAATGACTTGCTTCAATGG
ACTATAGAGAAT------TCG---------------AACTATTCGGAAGAACAAATTGGT
GATCTGATATTAGGCGCATTTTTTAGTGGTTACAACACCACATCAAAAGCCATAGCTTTG
GCAATATACTTCCTTGGAGGCTGCCCCAAAGCAGTTAAGCATTTACGGCAATTCGAGTTA
------------------------------------------------------------
------------------------------------------------------------
------------------------GATACCAAGTAT------------------------
------------------------------CATGTTGATGCC------------------
------------------------------------------------------------
------------------------------------------------------------
------------------------------------------------------------
---------------TGGGAG---------------------------------------
------------------------------------------------------------
------------
>gnl_Elagu_v2.0_p5_sc00014.V1.gene219
------------------------------------------------------------
------------------------------------------------------------
------------------------------------------------------------
------------------------------------------------------------
------------------------------------------------------------
------------------------------------------------------------
------------------------------------------------------------
------------------------------------------------------------
------------------------------------------------------------
------------------------------------------------------------
------------------------------------------------------------
------------------------------------------------------------
------------------------------------------------------------
------------------------------------------ATGGCGGAGAGAATCCAC
CAGAAGAAAGATGGATGT---------GATGAAATTGGAGACTCAGACCTCTTGGCATTC
ATTTTGGAGCAA------TCC---------------AATCTTGATGCTGAGCAGTTTGCT
GATCTCCTACACGGTTTGCTCTTTGGTGGCCACGAAACCTCTTCCACAGCCATGACATTA
GCCATCCATTTCCTTGGAGACAGTCGCAGAGCCTTAGAAGAGCTCCGA------------
------------------------------------------------------------
---------------------ATTGTAAATGAGACTCTACGTCTTGGTAATGTTATCAGG
TTTGTTCATCGAAAGGCAAGAAGCAACGTCCAATTTCAAGGT------------------
------------------------ACAACATCGATGCAACCTGCCTTCTTTTATTTCAGT
CAGATCATAGAAACTCTCTCTGCC------------------------------------
---------AGCACTACAAAA------GATGACAGCTACATGGCATTTAGTCATGGCATA
AGAAGATGCCCAGGACAAGAGCTAGCAAAGATGGAGATTACTATTTTTCTCCATCATTTT
GTCCCAAACTTTGACTGGGAATTAGCAGAGTTGGATCATCCACTTGCCTGTCCTTTCCCT
GAGTTTCCCAAAGGCCTCCCCATCAAGAAGCAACGGATCTTATCTGCTGCAACA------
------------
>gnl_Elagu_v2.0_p5_sc00028.V1.gene329
------------------------------------------------------------
------------------------------------------------------------
------------------------------------------------------------
------------------------------------------------------------
------------------------------------------------------------
------------------------------------------------------------
------------------------------------------------------------
------------------------------------------------------------
------------------------------------------------------------
------------------------------------------------------------
------------------------------------------------------------
------------------------------------------------------------
------------------------------------------------------------
------------------ATGGTAATGCTTGTCCAAAATATCATCCAAGAAAAGAGAAGG
AACAAAGGT------------------------TGCAACCCGAGAAATGTCATCGATGTG
TTGCTCAATGATGCTACCAAT---------------CAACTAACCAATGATCTCATATCA
GACAATATTATTGATCTGATGATCCCAGGCGAGGACTCTGTGCCCATGCTCATGACGCTT
GCAATAAAATACCTCAGCGACTGCCCTCTTGCTCTCCAACAGTTGGAG------------
------------------------------------------------------------
---------------------GTTATAATGGAGACATTGCGAATGGGAAACATCATCTTG
GGCGTCATGCGCAAGGCCATGAAAGATGTGGTGATAAATGGATACTTCATACCAAAGGGA
TGGTGCGTCTTTGCCTACTTTAGATCGGTTCACTTAGACAGGAACCACTATGATGACCCT
TATAGCTTCAACCCATGGAGGTGGAAGGATAAGGAC------------------------
---------------ATAGCA------GCTTGTAGCTTTACTCCCTTTGGAGGTGGACAG
AGGCTTTGCCCCGGGCTTGATCTGGCCAGGCTTAAAGCTTCCATCTTCCTCCACCACATG
GCACCCAGTCAGAATTCACGG---GCACTTCCGGAT---------------CCCAAAGCC
ACGCGTGGTCGTTGTAGACCCCAT---ATA------------TCT---------------
------------
>gnl_Elagu_v2.0_p5_sc00028.V1.gene330
------------------------------------------------------------
------------------------------------------------------------
------------------------------------------------------ATGAGG
GGAAGA---AGAAGAAACCAACTCCCTCGAGGGAGCCTCGGTTGGCCTCTTATTGGAGAG
ACACTGGAATTCATGTCATGCGCATACTCACCTTGTCCTGAGAGGTTCATGGACAAGCGG
CGGACCATGTATGGGAAAGTATTCAAGTCACACATCTTTGGTAGTCCTACCATTGTGTCA
ACAGAGGCTGAGGTCAATAGGTTTATTCTGCAGAGCGATGCAAGTATATTTGTGCCATCC
TATCCAAAATCCCTTACTGAATTGATGGGAAAGTCCTCCATTCTGTCGATCAATGGTAGC
CTGCAAAGGAGAGTTCATGGGCTTATCGGTGCCTTCCTCAAATCCCCAAGCCTTAAGGCT
CAAATCACCCTCGACATGCAAAACTACTTGAAGGCATCAATGGCTTGCTGGAAGGATGAT
CAGCTCATCTACATCCAAGATGAAACGAAACAGATGGTGTTCGATGTACTGGTGAAAGAG
TTGATAGGTCTTCAGCCAGGG---GATGAGATGCAGTTTCTAAAGCAACAGTTCCAGGAA
TTTATTGCTGGTCTGATTTCCTTACCTGTGAAGTTACCTGGGACCAGACTCTACAGATCA
CTGCAGGCAAGTCCTTTCTGTATAAAA---------------------------------
------------------------------------------------------------
------------------------------------------------------------
------------------------------------------------------------
------------------------------------------------------------
------------------------------------------------------------
------------------------------------------------------------
------------------------------------------------------------
------------------------------------------------------------
------------------------------------------------------------
------------------ACT------------------AAGCCA---------------
---------------CTCTTCCTGGCCAGGCTAACTGGAAGAATGTTT------------
------------------------------------------------------------
------------------------------------------------------------
------------
>gnl_Elagu_v2.0_p5_sc00028.V1.gene365
ATGTCT---------CTCCTCCTG---CACCCTTTTACGCTATCACTCGTCATT------
------TCTCTCTTCCTCTACCTT------------TTCTTCCATCATATCTTG------
---AGG---AGGCAC---------------------------------------------
---ACG---AGAGCTTCTAAGCTTCCACCAGGATCCTTTGGCTGGCCATTCCTTGGTGAC
ACCCTATCTTTCATCACTCCTCATTTCTCTTTCTCCAGAGGCAAATTTCTGGACGAAAAC
ATCAAGCGGTACGGGAAGATCTTTCGGTCGCATCTCTTCGGGCATCCTACCATCGTATCC
TGCGATGCGGAGTTTAATTCCTTCATCCTCCAAAACGAGGATAGATTGTTTCAAAGTAGC
TATCCGAAGAACATCCCGGGGGTCCTCGGCAACCTCACGTTGCTCTTCGTGACGGGTTCT
GAACACAAACGCCTGCGCGGGTTGGCTCTCGACCTTTTCGCGGGCATGAGAACCAACGCC
TCCTTCATCTCCGATATCGAAGACAACGTCCTCCAAGTGATGGACTCTTGGAAGACCAAA
AAGACTTTGGTTTTCTGCGAGGAAACCCGGAAG---------------------------
------------------------------------------------------------
------------------------------------------------------------
------GCCAAATGGCGGATACGGGAAATCGTGAGGAACATTTGGCATCGGCGAGAGAGT
GGAGAACAG------------------CAGGTCAAAGGGAGGATGGACTTCCTTGATGTA
TTGATAGATGGT------AAT---------------AGGATTCCGGAGGAAGAGGTGCTT
AGTTTGGTGCTCGATCTTCTACTTGGAGGATATGAGACTACTGCTATGCTGATTGCTATT
ATTGTGAGGTTTCTCAGCGTCAACCCAAAGATGCTGGGTGATCTCAAGGGTACCACATCC
CTGCTGGGTGGAAAGTTCTACCAATAC------GCGGTGCTCACTTGGACCAGTCTAAAA
AAAGCTTTCCATGCTCCACCTAACGTTGTGGAATGCCTGCTTTTAGGAAACACGGTG---
------------------------------------------------------------
------------------------------------------------------------
------------------------------------------------------------
------------------------------------------------------GGG---
------------------------------------------------------------
------------------------------------------------------------
------------------------------------------------------------
------------
>gnl_Elagu_v2.0_p5_sc00039.V1.gene542
ATGGAC---------------------AATTTGTTCATCACTTGGGTGGCCGTG------
------ACCGTGCTAGCA------------------------------ACCATCCTTTGG
---------AATAAGCTG---------------------------------AGGAAGTGG
AGAAAG---ACATCAGCCCAACTTCCTCGAGGGAGCTTCGGTTGGCCTCTCATTGGCGAG
ACGCTCGATTTCGTGTCCTGCTCCTACTCGTCTCGCCCCGAAAGCTTCATGGACAAGCGC
CGGCTCCTGCATGGGAAGGTGTTCAAATCTCACCTGTTCGGTAGCCCGACGATAGTTTCG
ACCGATGCCGAGGTTAGCCGGTTCGTTCTACAGAGTGATGCGAATAAGTTCGTGCCATGG
TATCCCAAGTCCCTCACTGAATTGATGGGCAAGTCTTCCATCCTCTTGATCAATGGTAGC
CTCCAAAAGAGGATCCATGGGCTCATTGGCACCTTCTTTAAATCGCCGCACCTGAAGGCT
CGAATCACCGGGGACATGCAGTGCTACGTGCTCGAGGCCATGAAGCATTGGAAGGATGAT
CAGCTCATCTACATCCAAGAGGAGAGCAAACGAGTCAGTCCCACCCTTCTC---------
------------------------------------------------------------
------------TTCCTCTGTTTTCCTCTC------------------------------
ATGCAAGCATGC------------------------------------------------
------------------------------------------------------------
------------------------------------------------------------
------------------------------------------------------------
---------------------ACACCTGGGGCATCACATGAAAGGCCC------------
---------------AAGGGT------GGGCAG---------------------------
---------------------------AGTGAGACTCTTCGAATGGGAAACATTATAAGC
GGAATCATGCGCAAGGCAGTGAGAGATGTGGAGATAAAAGGGCATTTCATACCCAAGGGA
TGGTGCATCTTAACGTATTTTAGATCGGTCCACCTTGACGAGAGCCTTTACAAGGAGGCC
TACAAGTTCAATCCATGGAGGTGGAAGGTAAGGGAA------------------------
---------------GGCCCT------AGC------------------------------
------------------------------------------------------------
------------TCCTGG------------------------------------------
------------------------------------------------------------
------------
>gnl_Elagu_v2.0_p5_sc00084.V1.gene62
CTCTCC------ACTCAGTTCCTG------------CTCCTGCCGGTGCTC---------
------TCGGTG---GTGGCCGTC---------------GTC------CTCCAGCTCCTC
---------CGCCGC------------------------------------TCC------
TCATGG---ATGAGGAAGCTTCCACCGCCGGGGAGCGTGGGGCTGCCGCTGGTTGGGGAG
ACGCTGAGGCTGATCGCGGCCTACAAGACGGAGGACCCGGAGCCCTTCATCGACGAGCGG
GTGCGGCGGCACGGGCGGCTCTTCACGACGCACGTGTTCGGGGAGCGCACCGTGTTCTCG
GCGGACCCGGAGTTCAACCGCGTGGTGCTGGGCGGCGAGGGCCGGTCGGTGGAGTGCAGC
TACCCCTCCTCCATCTCGACGCTGCTGGGCCGCCACTCGTTGCTTCTCATGAGGGGGGCC
CTCCACAAGCGTATGCACTCCCTCACCCTCACCCTCGCCTCCCCCGCCGCCATCCGCGAT
CCACTCCTCTTCCACATCGACCGCCTCGTCCAGACCACGCTGGACTCCTGGGCCTCC---
---CGGGTTCTTCTCCTCGACCAGGCCAAGAAGATCACCTTCGAGCTCACGGTCAAGCAG
CTCGTGAGCTACGACCCGGGG---GAATGGACGGAGGCCCTGCGACGCGAGTACCTCCTC
CTCATCGAGGGTTTCTTCTCCATCCCCTTCCCTTCCTTCTTCACCACCTATGGCCGGGCC
ATCAAGGCGCGGAGGAAGGTGGCGGAGGCGCTGAGGGAGGTGATAAGAAAGAGGAAAGAG
GAGGAGGGACAGGGG------------------AGGAGAAAGAAGGACATGGTTGCGGAG
CTCTTGGAAGCGGAG---GAG---------------GGATTCTCGGAGGAGGAGATGGTG
GACTTCCTGCTGGCTCTGCTGGTGGCCGGCTACGAGACCACCCCGACCATCATGACCCTT
GCCGTCAAGTTCGTCACCGACAACCCTCCTGCCCTCTCCTTCCTCGCGATTCAACATCCC
CACCTTAGGATA---------------GGATGC---GCGCTTTTATTGTCCCCATCCCGG
TTTCCTCCT------------CCAATTACGGGAATGCGCGCGGATCCTCGCATCGTGGGA
GGATGCCTGAGAAGAGTGGTGGTGTGTGCGAACCGTAGA------ACCGTCGTCCGTGGA
TCATCGTCCTACATGAAAATGGGACCCATC---------------------------CTT
TCTACCCTCGCTCCCTACTTTGGAGAAGGCAAATCT------------------------
---------------GGGAGCATATGCGTGAACGCGCAATCGGGATTTGGC---------
------------------GAGATACAAGGG------------------------------
------------------------------------------------------------
------------------------------------------------------------
------------
>gnl_Elagu_v2.0_p5_sc00092.V1.gene416
------------------------------------------------------------
------------ATGGGA------------------------------------------
---------AGGTTGAGA------------------------------------------
---GAT------------------------------------TGGATAATT---------
------------------------------------------------------------
TCTGGCAGGTATGGCAAGGTATTCAGGTCTCATCTGTTCTGGTCCCCAACAATAGTATCA
TGTGATCAGGAGCTAAACCACTTCATACTCCAGAATGAGGAGAAGCTCTTCCAGTGCAGC
TACCCAAAGCCCATCCATGGCATACTTGGCAAGTCCTCCATGATTGTGGTTGTGGGGGAT
GCACACAGGAGGCTAAGGAATGTGGCCCTGACACTGGTCACCACGACCAAATCTAGAGCT
GGGTATCTCGATGACATAGAGAGGATAGCACTTCACATATTAGGGTCATGGAAAAAGAGG
------GTTGTCTTCTGTGAAGAGGCTAGAAAGGTTGAATCATATCCCCTAAAACAAGGA
AACTTAGAGAGCACAAAGCTATCAGAGCAAACAAGAAGAAGGATGAATGCT---------
------------------------------------------------------------
------------------------------------------------------------
------------------------------------------------------------
------------------------------------------------------------
------------------------------------------------------------
------------------------------------------------------------
------------------------------------------------------------
------------------------------------------------------------
------------------------------------------------------------
------------------------------------------------------------
------------------------------------------------------------
------------------------------------------------------------
------------------------------------------------------------
------------------------------------------------------------
------------------------------------------------------------
------------
>gnl_Elagu_v2.0_p5_sc00123.V1.gene301
------------------------------------------------------------
------------------------------------------------------------
------------------------------------------------------------
---------------------ATG------------------------------------
------------------------------------------AGAATGCTAGAGCTTCAA
CGAGAGAAGTATGGGAAGATCTATAGGTCCAGTCTTTTCGGCGAGCCGACGATAGTATCG
GCCGATGCGGGTTTGAACCGGTTCATTCTCCAGAACGAGGGGAAGTACTTTGAGTGTAGC
TACCCGAGGAGCATCGGCGGGATTCTCGGCAAGTGGTCGATGCTAGTTCTTGTCGGAGAG
ATGCATCGAGAGATGAGGATGATCTCACTCAACTTCATGAGCAACGTCAGGCTCCGTTCG
CATCTCCTCCCGGAGGTGGAGAGGCATGCTTTGCTTGTTCTTAGGTCTTGGAAGGAGAAT
TCAGTCTTCTCGGCACAAGAGGAAGCTAAGAAATATACTTTTAATCTGATGGCAAAGAAT
ATAATGAGCATGGATCCAGGAGACCCCCAGACTGAGAAGTTGAGAAGAGAGTACATAACC
TTCATGAAGGGAGTGGTATCCGCCCCACTGAACTTTCCTGGGACTCCATACTGGAAGGCT
CTAAAGTCACGATCGACGATCCTTGGGGTGATCGAGCGGAAAATGGATGAAAGATTCCAA
AACATGAGCCAGGGACAA---------GAGAGATGTGAGGAAGATGATCTCCTTGGGTGG
GCTCTAAAGCAA------TCC---------------AATCTTTCTAAAGAGCAGATCCTT
GATCTCTTGCTGAGCTTGCTCTTTGCTGGCCATGAAACATCATCCATGGCCTTAGCTTTA
ACCATCTTTTTCCTCGAAGACTGCCCAAAAGCTGTTCAAGAACTGCAGGAGGAGCACCTT
GAGATTGCCTCCAGGAAGAAACTAAAAGGAGATTCCGGACTAAACTGGGAAGACTACAAG
CAAATGGAATTCACCCAATGTGTAGGCTCTCGGAACGTACAC------------------
------CAC---------------------------------------------------
------------------------------------------------------------
------------------------------------------------------------
------------------------------------------------------------
------------------------------------------------------------
------------------------------------------------------------
------------------------------------------------------------
------------
>gnl_Eucgr_v2.0_Eucgr.J02384.1
ATGGAGTGGATTTGGGGAACTTGG---------------------TTTCTGGTG------
------GCTGTTCTT------ACGGTGTGT------------------TGGTATCGACAT
------AGATCAGTGAAG------------------------------------AACAAG
ATATAT---GAGAGGCGCGGAGTTCCGAAAGGTAGCTCGGGTTGGCCTCTTATTGGAGAA
ACACTTGACTTCATTGCCTGTGGATACACTTCCAGACCTGTCAGCTTCATGGACAAGCGC
AAACATCTGTACGGCAAAGTATTCAAGACACACATATTGGGAACGCCCATTATTGTGTCC
ACAGATCCTGATGTGAATAAGGTGGTTCTGCAAAACCATGGGAACACTTTTATCCCGGCT
TATCCTAAATCAATTACAGAGTTGCTGGGGCAAAATTCTATACTTCAAACGAATGGATAT
CTTCAAAAGAGGCTTCACGCGCTGATTGGGGGCTTCTTAAGATCGCCACAATTTAAAGCT
CGTATAACCAAAGACATCGAGAACAGCGTTAAACTTACTTTGGCTTGTTGGAAAGATATG
CACGTGATACACATACAAGAGGAAATTCGAAAGATCACATTCGAAGTTTTGGTTAAGATG
TTGATCAGTATTGGTCCCGGT---GGAGACCTCGACAATTTAAAGAGAGATTTTGAGGAA
TTCATCAAAGGTTTGATTTGTGTACCTATCAAACTTCCTGGAACAAGACTATACAAGTCT
CTGAAGGCAAAGGAGAGGCTACTAAAGAAGGTCGAAAGAATTGTTCAAGAAAGAAAACTT
TCTATCGAGGAATCA---------GATGGAAACGGCACACCAAATGATGCGCTTGATGTG
CTGCTATATGATAATGGTGAGCCCAATGAGAAGCAATGCCTTCCGATGGACTTTATCTGT
GGAAATATCATTGAAATGATGATCCCAGGAGAAGAGACTGTGCCCACAGCCATGACCCTG
GCCATCAAATTTCTCAGTGATTCACCTGTTGCTTTAAAGCAGTTGCTGGTGGAAAATCTG
GAATTGAAGAGGCAGAAGGCTGATTCTGGTGAT---GACTATGGATGGACTGACTATATG
TCTCTGTCATTTACTCAAAATGTGATTAGCGAAACCCTGAGATTGGCAAATATTATTAAC
GGGGTGTGGAGAAAAGCAGTGAAAGATGTTGAAATCAAAGGTCACTTGATACCACAAGGG
TGGTGTGTTTTGGCATCCTTTATCTCCGTACACATGGATGAAGACAACTATGAAGATCCA
TATGAATTCAATCCTTGGAGATGGGAGAAAACAGGA------------------------
---------------GCTGCGGTCAATAACACCTGCTTTACACCATTTGGGGGTGGACAG
AGGCTATGTCCAGGCCTAGAATTGTCCAGACTTGAGATCTCAATCTTTCTTCATCACTTT
GTCACCACTTACGGTTGGATA---GCTGAAAAAGATGAGATTGTCTCCTTTCCGACTGTC
AAGATGAAAAGGAAGCTACCCATAAAGGTTACACCGTTAAGTGCAACTGTCATA------
------------
>gnl_Eucgr_v2.0_Eucgr.J00224.1
ATGGAG------------------------TTGTTCCTCACATGTCTGCTCATACCC---
------ACCGCCTTCTTCGTCACC------------------TTCGTCCTCCTCCTCCTC
---------CGCGCC------------------------------------TCC------
GGCCGA---CGGGGGCGCAGGCTGCCGCCAGGGAACCTGGGACTGCCGGTAATCGGCGAG
ACGCTGCAGCTCATCGCGGCCTACAAGACGGAGAACCCCGAGCCGTTCATCGACGACCGG
GTGCGTCGGTTCGGGGCGGTGTTCGCGACCCACGTGTTCGGGGAGCCGACGGTCTTCTCG
GCCGACCCGGAGACGAACCGTTTCATATTGCAGAACGAAGGGAAGCTCTTCGAGTGCAGC
TATCCGAGGTCGCTCTGCAATCTTCTCGGGAAGCATTCGTTGCTTCTGATGAAGGGGAGC
CTCCACAAGAGGATGCATTCGCTGACCATGAGCTTCGGGAATTCTTCCATTATTAGGGAC
CACTTGCTGGTGGACATCGACCGGTTGATCCGGCTCAACCTGGAGTCCTGGTCC------
GACCGGGTCCTCCTGATGGAGGAGGCCAAGAAGATAACGTTCGAGCTGACGTTGAAGCAG
CTGATGAGTTTCGATCCGTGT---GACTGGACGGAGAGCTTGAGGAAGGAGTACGTCCTT
GTGATTGAAGGGTTCTTCAGTGTTCCTTTGCCCATCTTCTCTACCACCTACCGCAGAGCC
ATTAAAGCCAGGACAAAGGTGGCGGAAGCTTTGAGCTTAGTGGTGAGGCAGAGGAGGAAG
CAGTGCGAGGCGGGT------------------GCGAGAAAGAAGGACATGCTGGGGGCT
CTCCTGGACGGGGGCGGTAGT---------------GGCTTCTCCGACGAGCAGATCGTC
GACTTCCTGGTGGCGCTGCTTGTCGCTGGCTATGAAACCACCTCCACAATCATGACCCTC
GCCGTCAAGTTCCTTACCGAGACGCCCCGCGCCTTGGCCCAGCTTAAGGAAGAGCACGAC
AAGATCAGAGCGGGGAAGTATCCT---TGCGAG---GGTCTGGACTGGAATGACTACAAG
TCCATGCCTTTCACCCAATGCGTTATCAATGAGACGCTGCGAGTTGCGAACATCATCGGC
GGGGTATTCCGGCGAGCGATGACGGATGTCAACGTGAAAGGCTATACGATTCCTAAAGGT
TGGAAGGTGTTCGCTTCGTTTCGCGCCGTGCATCTAGATCAAGATCACTTCAAGGAAGCT
CGGACTTTTAACCCGTGGAGATGGCAGAGCAATTCTGGC---------------------
---------TCACCGACCCCG------GGAAACATCTTTACACCTTTCGGAGGAGGGCCT
CGACTCTGTCCCGGATACGAGCTAGCCAGAGTAGAGATATCCGTATTCCTTCACCAACTA
GTTACTCGCTTCAGTTGGGAGCCGGCGGAAGAAGATAAGTTGGTTTTCTTCCCGACGACG
CGGACGCAGAAGCGGTATCCCATCTATGTTCGTCGACATGACGCAAGCGGG---CAATGT
ATA---------
>gnl_Eucgr_v2.0_Eucgr.F03127.1
ATGGAT---------------------AATGCCTTGATTTTGTTGACAACA---------
------GCAATCTTA------TAT---------------TGTGCCATCGTTTTCTGCTAC
---------AAAGTGATCGTC---------ATGTCATTGAGGCGCAGTCGGCATCAGAAC
CCACCT---CTTCAACTTGAAGTCCCTCCAGGTTCTCTTGGATGGCCCTTCATCGGTGAA
ACCATCGAGTTTGTCGCTTCTGCCTACTCAGACAGACCCGAGACCTTCATGAACAAACGG
CGTCACATGTATGGAAAGGTGTTCAAGTCACACATATTTGGGAGCCCCACGGTTGTATCA
ACCGATGCAGAAGTGACCAAATTCATTCTGCTAAGTGATGCCAAGACTTTCGTGCCATCA
TACCCAAAGTCCCTCACCGAGCTGATGGGCAAGACCTCCATTTTGCTCATCAACGGAAGC
TTGCAGAGGAGGATTCATGGCCTTGTTGGGTCTTTCTTCAAGTCGCCCCAGCTCAAAGCA
CAGATCACCCAAGACATGCAAAAGTACGTCCAGCAATCCATGGCATGTTGGAGGGATGAT
CACCCAATACTCATCCAAGATGAAGCCAAAAATATTGCCTTTCAAGTACTGGTCAAGGCC
TTGATTAGCCTTGATCCTGGC---AATGGAATGGAGTTCTTGAAGAAACAGTTCCAAGAA
TTTATCTTAGGGCTCATGTCTCTTCCAATAAATGTACCTGGAAGTAGACTTCACAGATCC
CTTCAGGCAAAGAAGAGAATGTCCAAATTGGTGAAAAATCTTATAAAATCTAAAAGGAAC
AAAGGTCGA---------------ATGATCTCAACAGTGGCACAAGATGTAGTGGATGTT
TTGCTAAATGACTCAAATGAG---------------AATTTGACAGATGATTTAATAGCA
GATAATATCATTGATATGATGATACCAGGAGAAGATTCAGTGCCAGTTCTGATTACTCTA
GCAGTAAAATACCTCTCAGATTGTCCAGCTGCTCTACAACAGTTAACGGAGGAAAACATG
AAGCTGAAAAGAAGCAAGGCAAAGCTTGAAGAG---CAATTGAGTTGGAATGACTATTTG
TCCCTATCATTCACACAAGATGTCATTACAGAGACTCTAAGGATGGGAAACATAATAATC
GGAGTGATGAGAAAGGCGATGAGAGATGTCGAAATTAAAGGGTACTCAATTCCAAAAGGG
TGGTGCGTACTTGCATATTTTCGGTCAGTTCATCTTGATGAGACCAACTATGAATGGCCA
TACCAGTTTTACCCATGGAGGTGGCAACATAAAGAG------------------------
------------ATGATGACG------AATAGCAACTTCACTCCTTTTGGAGGTGGACAA
CGACTCTGTCCTGGACTGGATTTGGCCAGGCTGGAAGCTTCCATCTTCTTACACCATCTC
GTCACTCAATTTAGTTGGAAG---GCTGAAGATGACACGGTAGTGAACTTCCCCACGGTG
AGACTGAAGAGGAGAATGCCAATTTGGGTCAAAAGGAGA---------------------
------------
>gnl_Eucgr_v2.0_Eucgr.I02453.1
ATGTCT------------------GACTCGGAGCTAATCCTCTGCCTCCTTCCC------
------TCAATCTTGGCT---CTG------------CTTCTCGCC---TCCATCCTCATC
---------CAG---------------------------------------------AGG
AGGCAGTACAACAAGCTCAACCTCCCGCCCGGCCGCGCCGGCTGGCCCTTCCTCGGCGAG
ACCATTGCCTACCTCAAGCCTTACTCCGCCACTACCGTCGGCGCCTTCATGGACCAGCAC
ATCTCCAGGTTTGGGAAGATATACAGGTCCCATCTGTTCGGGGAGCCGACGATCGTGTCG
GCAGACGCGGAGCTGAACCGGTTCATCCTGCAGAACGAGGGGAAGCTGTTCGAGTGCAGC
TACCCAAGGAGCATCGGGGGGATCCTCGGCAAGTGGTCGATGCTCGTCCTGGTCGGGGAC
ATGCACAGGGACATGCGGAGTATCTCCCTCAACTTCCTCAGCCACGCCAGGCTCAGGACC
GTCCTGCTCCGGGAGGTCGAGCAGAACACTCTGCTCGTATTGAGCTCTTGGAAGGAGCAC
TGCACTTTCTCTGCTCAAGATGAAGCCAAGAAGTTCACGTTCAACCTGATGGCGAAGCAC
ATAATGAGCTTGGACCCCGGCGAAATGGAGACAGAGCAGCTGAAGAAGGAGTACGTCACT
TTCATGAAAGGGGTGGTGTCTCCGCCGCTGAATTTCCCCGGAACCGCCTATCGAAAGGCT
TTGCGGTCCAGATCGACGATTCTGAAGTTCATAGAGAGGAAGATGGAGGGGCGGGTGCAG
AGGATGAAGGAAGGGGAT---------AGCTCGAGGGATGACGACGACCTGCTGGGGTGG
GTGCTGAAGCAC------TCC---------------AACCTGTCGACGGAGCAGATCCTG
GACCTGATACTGAGCCTGCTCTTCGCCGGCCACGAGACCTCCTCGGTCGCCATTGCTCTG
GCCATCTTCTTCCTGCAGGCCTGCCCCAGGGCCATCGACCAGCTGAGGAAAGAGCATCTT
GAGATCGCGAGAGGGAAGAAGAGAGCTGGAGAGACGGAGCTGAACTGGGAGGACTACAAG
AAGATGGAATTCACCCAGTGTGTGATTAGCGAGACACTTCGGCTGGGAAACGTGGTGAGG
TTTCTGCATAGAAAGGCGCTGCAAGATGTCAGGTTCAAAGGGTATGACATTCCATGTGGA
TGGAAAGTGCTGCCGGTGATAGCAGCGGTGCACTTGGATCCCCTGCTTTTTGACCACCCA
CACCACTTCAACCCTTGGCGATGGCAGAACAAATGCGCTTCTAACCCTTCAACTTCGGCG
TCTTCTTCAACATGCCCAAAT------GCAAATTATTTCTTGCCATTCGGCGGAGGACCG
CGGCTCTGCGCGGGATCCGAGCTGGCTAAGCTCGAGATGGCGGTTTTCATCCACCATCTG
GTACTCAACTTCAGCTGGGAGCTAGCCGAGCCCGATGAGGCCTTCGCCTTCCCATTCGTC
GACTTCCCTAAAGGCTTGCCGATCAGAGTTCAGGGC---CACACTTTGCTA---------
------------
>gnl_Eucgr_v2.0_Eucgr.I01717.1
ATGGAT---------------------------ATCGTGTCTGCCATCTTCCTAGGC---
------CTTTGCTTGGCTTTTCTC------------TTCTTCAACTTCTTCTTC------
------------------------------------------------------TCGAAG
CAAGACATTACGGCAAGAAATCTGCCTCGGGGAAGCGCGGGATGGCCTCTTCTCGGAGAA
ACTCTCGCCTTCCTCTCGCCTCACCGGTCCAACTCTTTCAGTAGCTTCCTGCAAGATCAC
TGCTCTAGGTACGGTAAGGTATTCAAGTCCCATCTCTTCGGGTCACCGACCATAGTCTCC
TGCGACCACGAGCTCAACACGTTCGTCCTCCAGAACGAGGAGAGGCTGTTCCAAGCGAGC
TATCCGAAGCCCATGCACGGGATTCTTGGCAAGTACTCCCTCCTCGTGGTCTCTGGAGAC
CTCCACAAGAAGCTGAGGAGCGTGGCCGTCAACTTCGTCACTGCCTCCAAGTCGAGCCCT
GAATTCCACCGGTGCGTCGAGAGGCTGTCGGTCTCCATGTTGGAGTCGTGGAAAGGGCGT
GAACAAGTTGCTTTCTGCAAAGAAGCCAAAATGTTTGCACTAAGCCTTATGGTGAAGACC
CTTTTGAGTATTGAACCAGAAGATCCGAGGGCCAGGAAGATACTTGCTGATTTCTTGACG
TACATGAAGGGTTTCGTGTCCTTGCCCTTATATATTCCCGGGACCCCATACGCCATGGCC
GTGAAGGCAAGAGCAAGGCTTTCCTCAACCGTAAGGGAGATAATAGAAGAGAGAAGAAGG
ACAGGCAATGCAGCAGGG---------------TTGAAGAAAGGAGACTTCATGGACGTG
ATCCTGGGGAAG------GAG---------------GGGTTGAACGAGGAAGAGATGGTG
AGCATCGTGCTGGATATCTTGCTCGGCGGCTACGAAACCACCGCCACCCTCATGGCCCTG
ATCGTCTTCTTTCTCGCCCACGAGCCCGCCTCTCTCCTCCAACTCAAGGAAGAGCACCTA
GCAATAAGGCGGAAAAAGGGGAGA---GAAGAG---CCCTTGAACGGCGAAGATTACAAG
CAAATGGAGTACACTAATGATGTCATATGTGAAGCTTTGAGATGTGGAAATGTGGTCAAG
TTTGTGCACCGAAAAGCCCTTCAGGATATTGAGTTCAAAGGTTTAACCATACCCTCGGGT
TGGAAAGTATTTCCTGTCTTTATTGGGACGCATCTTGATCCGACTCTACATGAAAATCCC
ATGAAATTCGATCCCTCAAGATGGAAGGATAAA---------------------------
---------------GCGATG------AGCAAGAAGGTCATGCCTTTCGGAGGTGGACTT
CGACTTTGTCCCGGCGCCGAACTCGCGCGGCTCATAATTGCCTTCTTTCTTCATCACCTC
GTCCTCAGCTTCAGGTGGAAGACAAAACCAGATGATTTCCCCATTGCTTACCCTTATGTG
GAGTTCAAGAGGGATTTGGTGCTGGAGATTGAGCCAACAGAAAACCGCAGC---------
------------
>gnl_Eucgr_v2.0_Eucgr.I01718.1
ATGGAT---------------------------ATCGTGTTTGCTATCTTCCTAGGC---
------CTCTGCTTGGCTCTTCTC------------TTCTTCAAATCCTTCTTC------
------------------------------------------------------TGGAAG
CAGGACATTAGGGCAAGAAACCTGCCTCGGGGAAGCGAGGGATGGCCTCTTCTCGGAGAA
ACTCTCGCCTTCCTCTCGCCTCACCGGTCCAACTCTCTCGGTAGCTTCTTGCAAGATCAC
TGCTCTAGGTACGGTAAGGTATTCAAGTCCCATCTCTTCGGGTCACCGACCATAGTCTCC
TGCGACCACGAGCTCAACACGTTCGTCCTCCAGAACGAGGAGAGGCTGTTCCAGGCGAGC
TATCCGAAGCCCATGCACGGGATTCTTGGCAAGTACTCCCTCCTCGTGGTCTCTGGAGAC
CTCCATAAGAAGCTGAGGAGCGTGGCCGTCAACTTCGTCACTGCCTCCAAGTCGAGCTCT
GAATTCCACCGGTGCGTCGATAGGCTGTCGGTCTCCATGTTGGAGTCGTGGAAAGGGCGT
CAACAGGTTGCTTTCTGTAAAGAAGCCAAAATGTTTGCACTAAGCCTTATGGTGAAGACC
CTTTTGAGTATTGAACCAGAAGACCCGAGGGCAAGGAAGATACTTGCTGATTTCTTGACG
TACATGAAGGGTTTCGTGTCCTTGCCCTTATATATTCCCGGGACCCCATACGCCATGGCC
GTGAAGGCAAGAGCAAGGCTTTCCTCAACCGTGAGAGAGATAATAGAAGAGAGAAGAAGG
ACAGGCAGTGCGGCGGGT---------------TTGAAGAAAGGAGACTTCATGGACGTG
ATCCTGGGGAAG------GAG---------------GAGTTGAACGAGGAAGAGATGGTG
AGCATCGTGCTCGACATCTTGCTCGGCGGCTACGAAACCACCGCCACCCTCATGGCCCTG
ATCGTCTTCTTTCTCGCCCACGAGCCCGCCTCTCTCCTCCAACTCAAGGAAGAGCACCTA
GCAATAAGGCGAAAAAAGGGGAGC---GAAGAG---CCCTTGAACGGGGAAGATTACAAG
CAAATGGAGTACACTAATGATGTCATATGTGAAGCTTTGAGATGTGGGAATGTGGTCAAG
TTTGTGCACCGAAAAGCCCTTCAGGACGTTGAGTTAAAAGGTTTGATCATACCCTCAGGT
TGGAAAGTATTTCCTATCTTTGTCGGGACGCATCTTGATCTGACTCTTCATGAAAATCCC
ATGAAATTCGATCCCTTGAGATGGAAGGATAAA---------------------------
---------------GCGATA------AGCAAGAAGGTCATGCCTTTCGGAGGTGGACTT
CGACTTTGTCCCGGCGCCGAACTCGCGCGGCTCATAATTGCCTTCTTTCTTCATCACCTC
GTCCTCAGCTTC------------AAACCAGATGATTTCCCCATCGCTTACCCTTATGTG
GAGTTCAAGAGAGATTTGGTGCTGGAGATTGAGCCAACAGAAAACCACAGC---------
------------
>gnl_Eucgr_v2.0_Eucgr.G03059.1
ATGGCT---------------------TCCATCGCCATTGCCCTCCTCTCCATATCC---
------CTCACCGCCCTCCTCCTC------------------CTCCTCCTCCTCCTCCTC
---------CGTGCC------------------------------------TCC------
CGCCGG---CGGCGGATCCCCCTGCCGCCGGGGACCCTCGGGCTGCCCCTCGTCGGCGAG
ACCCTCCAGCTCATCTCCGCCTACAAGACCGAGAACCCGGAGCCCTTCATCGACGAGCGG
GTGGGCCGGTTCGGGACCCTCTTCACGACCCACGTCTTCGGCGAGCCCACGGTCTTCTCC
GCCGACCCGGAGACGAACCGGTTCATCCTGCAGAACGAAGGGCGGCTGTTCGAGTGCAGC
TACCCCGGCTCGATCGCGAACCTGCTCGGCAAGCACTCGCTGCTGCTCATGACCGGCGGC
CTCCACAAGCGGATGCACTCGCTCACCATGAGCTTCGCCAACTCCTCCATCATCCGGGAC
CACCTGCTGGTCGACATCGACCGGCTGGTCCGGCTCAACCTCGACTCGTGGTCG------
GACCGGATCTTGCTCATGGAGGAGGCCAAGAAGATCACGTTCGAGCTGACGGTGAAGCAG
CTGATGAGCTATGATCCGGGC---GACTGGACGGAAAGCCTGAGAAAGGAGTACGTCCTC
GTCATCGAAGGCTTTTTCACCCTCCCCTTTCCCCTCTTCTCCGCCACCTACCGCCGCGCC
ATCAAGGCACGGACAAAAGTGGCGGAGGCATTGACTCTGGTGGTGAGGCGGAGGAGGAAA
GAGAGCGAGACGGGC------------------GCCAAGAAGGAGGACATGCTGGGGGCC
CTGCTGGCCGGGGACGGCGGC---------------GGCTTCTCCGACGAGGAGATCGTG
GACTTCCTGGTGGCGCTGCTCGTCGCCGGCTACGAGACCACCTCGACGATCATGACGCTC
GCCGTCAAGTTCCTCACCGAGACGCCTCTCGCCTTGGCCCAACTCAAGGAAGAGCATGAG
AAAATCAGGGCAAACAAGAATCGA---TCGGAG---GGGTTGCAGTGGAATGATTACAAG
TCCATGCCTTTCACACAATGTGTGATCAATGAGACGCTGCGAGTCGCAAACATTATAAGT
GGGGTATTCCGACGAACGATGACAGATGTCCAGATAAAAGGTTATATGATTCCAAAAGGA
TGGAAGGTCTTTGCTTCGTTTAGGGCTGTTCATCTAGACCACGAGTACTTCAAAGAAGCT
CGTACTTTCAATCCTTGGCGGTGGCAGAGTAACGGGGCA---------------------
---------TCAAGCAGTGCA------GTTAATGTCTACACACCGTTCGGAGGGGGGCCA
AGGCTGTGCCCGGGATATGAACTCGCGAGAGTAGAAATTGCTGTCTTCCTTCACCACCTC
GTCACCAGTTTCAGCTGGGCTCCAGCTGAGGAAGATAAGCTGGTATTCTTCCCGACCACC
CGGATGCAGAAGCGATATCCCATCAATCTCCAGAGGCGGAACATATCCTCG---------
------------
>gnl_Manes_v6.1_Manes.02G093100.1
ATGACT------------------GACTTACAGCTTCCTATCTTTCTTCTTCCT------
------TCAGTTTTATCT---CTA------------CTTCTCTTC---CTTGTTCTCATT
---------CGA---------------------------------------------AGA
AAGCAA---GCCAGATTCAATCTCCCTCCAGGCAACATGGGTTGGCCTTTTATTGGAGAA
ACTTTTGGTTACTTGAAGCACTACTATGCTACTTCAATTGGAGAATTCATGGAACAACAC
ATCACAAGATATGGGAAGATATACAAGTCCAATTTGTTTGGGGAGCCAACAATAGTCTCT
GCAGATGCTGGATTAAACAGATTTATACTGCAGAATGAAGGGAGGTTATTTGAATGCAGC
TACCCGAGAAGTATAGGTGGAATTCTTGGGAAGTGGTCTATGTTGGTTCTAGTTGGAGAT
ATGCATAGAGATATGAGGATCATATCTCTCAATTTTCTCAGCCATGCCAGGCTCAGGACT
CATCTGTTGAGAGAGGTAGAGAACCATACTTTGCTTGTTCTCAACTCATGGAGAGAGAAT
TCTGTATTTTCAGCTCAAGATGAGGCAAAGAAGTTCACCTTCAATTTGATGGCCAAACAT
ATCATGAGCATGGATCCTGGAAAGCCAGAGACTGAGCAGCTGAAGAAAGAGTATGTTACT
TTCATGAAAGGAGTGGTATCTGCTCCTTTAAATTTGCCTGGAACCGCATATAGGAAGGCC
TTACAGTCTCGATCAATCATCCTGAAGTTCATAGAGCAAAAGATGGAGGAAAGAATTGAG
AAAATGAAGGAAGGAGTA---------GAAAATTTGGAGGAAGATGATCTTCTTGGATGG
GTTTTGAAGCAT------TCC---------------AATCTTTCTACTGAACAAATCCTC
GACTTAATACTGAGCTTGCTCTTCGCTGGCCATGAAACTTCCTCAGTCGCCATAGCTTTA
GCTATCTACTTCTTGGAATCTTGTCCAAGAACTATACAACAATTACGAGAAGAACACCTG
GAAATTGCAAAAACCAAGAAGCAATCAGGAGAGAAAGGCTTGAACTGGGATGATTACAAG
AAAATGGAATTCACCCAATGTGTTATCAGTGAGACACTTAGACTGGGAAACGTGGTGAGG
TTCCTGCACAGAAAAGCTTTAAAAGACGTTCGATATAAAGGATTTGATATTCCACGTGGA
TGGAAAGTGCTTCCAGTGATCTCAGCAGTGCACTTGGATTCTACTCTTTTTGACCATCCT
CAACTCTTCAATCCATGGAGATGGCTGCAGGGTAGCACTGCTCGTGGATCTTCTAGTTGT
CCGAGCATTGGCAGCAGTAGT------AGTAATTACTTCATGCCGTTTGGGGGAGGACCA
AGACTATGCGCTGGGTCTGAGTTGGCAAAACTCGAAATGGCTGTGTTCATTCACCATTTG
GTGCTGAACTACCAATGGGAGTTAGCCAATGATGATCAAGCTTATGCGTATCCATTTGTC
GATTTTCCTAAAGGATTGCCTATCAGGGTGGTCAAGCTCCACGACTCAATA---------
------------
>gnl_Manes_v6.1_Manes.02G099000.1
ATGAACTTTTTGCTAGATTCTTGG---------------------GTTTTCATG------
------GGTCTTCTTTTTCTTTTGGGATGCTGGTGT------------TTCTTCTTCAAC
------AATAACAAGAAA------------------------------------GTAGAA
AAGAAA---TTTCATGGTATTATTCCAAAGGGAAGCTTGGGTTGGCCTTTGCTTGGTGAA
ACTCTGGAGTTCATTGCCTCTGGTTACACCTCTCAGCCTGTTGCTTTCATGGACAAACGA
AAAACGCTATACGGTGAGGTGTTCAAAACTCATATTCTTGGAACACCCATCATTGTTTCA
ACAGATCCAGAGGTGAACAAAGTTGTTTTACAAAACCATGGCAATGTCTTCATCCCTGCT
TATCCTAAATCAATCAGGATTTTGCTTGGAGAGTTTTCTATACTTCAAATGAATGGAAAT
CTGCAGAAGAAACTCCATGCACTAGTTGGCGGCTTCTTGAGATCACCACAGTTCAAATCC
AGGATTACCAAAGATATTGAAAACTCTGTCAAACCAACCTTGTCTACTTGGCAGGACATG
GATCTTATTCTAGTCCAAGAAGAAACCAAAAAGATTACATTCCCAATTTTAGTAAAAGTT
TTAATGAGCATTGGGCCTGGC---CAAGATCTAGACTTTCTAAAGAAGGAATTTGAAGAA
TTCATCAAAGGGTTAATCTGTTTACCAATCAAATTCCCAGGAACTAGGCTATATAAATCT
TTAAAGGCCAAGGGAAAGCTACTGAAGGTGGTGAAGAAGATAGTAGAGGAGAGGAAAATC
GCCATGGAAAGATCA---------GATGAAAAGGGTAATATTGAAGATGTAGTGGACTTG
CTTTTACGTGAGTATGGTGAAGCAAATGAGATGCAATCTCTACCGTTGGATTTCATCAGT
GACAACATTATAGAGATGATGATCCCAGGAGAAGAGACTGTACCGACGGCAATGACACTA
GCTGTGAAATTCCTCAGCGACTGCCCCGTCGCTTTAAAGCAAATGACGGAGGAGAACATG
GAACTGAAGAGGCAGAAGACTGAGTCTCGAGAG---GATTATAACTGGACAGACTACATG
TCGTTGCGATTTACTCAAAATGTGATCAGTGAAACTCTTAGAATGGCAAACATCATTAAT
GCGGTTTGGAGGAAAGCTATCAAGGATGTGGAAATTAAAGGCAAGTTGATTCCACAAGGA
TGGTGTGTTTTGGCATCGTTTACTTCTGTTCATATGGACAAAGAAAATTATGACAACCCC
TATCAGTTTGATCCTTGGAGATGGGAGAAAACGGGA------------------------
---------------GGAGCTTCTGTTAACTGCACCTTTACACCTTTTGGAGGAGGACAA
AGGCTGTGCCCTGGACTAGATCTATCGAGGCTTGAAATATCAATATTCCTTCACCACCTG
GTCACTACGTACCAATGGACA---GCTGAAAAGGACGAGATTGTCTACTTTCCAACAGTG
AAGATGAGGAGGAAGCTACCCACGAGAGTAAAAGCTACACAAACTCAACCACCA------
------------
>gnl_Manes_v6.1_Manes.13G059100.1
ATGGCT---------AGTGGG------------TTTTGGTTTAGTGTTCTTGTTGGTCTT
GTTGGTGCGTTCTTTGGT---CTC------------ATCTTGAATCATTTCCTCCCCATG
TTCTTG---AAAGGTGGC------------------------------------------
------------------CATGTCCCTAAAGGATCTTTTGGGTGGCCAATACTTGGCGAA
ACACTTGGTTTTTTAAAACCTCATCCTTCTAATTCTCTCGGAGCATTTCTTCAAGATCAT
TGCTCTAGGTATGGAAAAGTGTTCAAGTCCCATTTGTTCTTCTCTCCAACAGTGGTTTCA
TGTGATCAGGAGCTGAACTATTTCATTCTTCAAAATGAAGGGAAGTTGTTTCAATGCAGT
TACCCAAAGCCTATCCATGGTATTCTTGGAAATGTCTCTCTGCTTGTAGCCGTTGGTGAT
ACTCACAAAAGACTCAGAAACGTGGCTCTATCTCTCGTCACCATTACCAAATCAAAGCCT
GAGTTCCTCAATGACATAGAGAGAACTGCTATTCAGATACTTAACTCTTGGAAAGATAAA
CAGCAAGTCATTTTCTGTGAGGAAGCCAGAAAGTTCACATTCAATGTAATAGTAAAGCAA
GTGTTAGGCTTGACACCAGAGGAACCAGAAACTACAAAAATCCTTGAAGATTTTCTCACT
TTCATGAGAGGACTCATCTCTCTCCCTGTCTATATTCCTGGAACCCCATATGCCAGAGCT
GTTCAGGCTAGAATCAGAATATCATCTACTGTCAAAGCAATTATAGAGGAAAGAAGAAGA
AATGGTTGTAGTTCTAGA---------------AAAAGGGGAAGTGATTTTCTTGAGATA
CTTCTTGGTGTT------GAT---------------ACCTTATCTGAAGATGAAAAAGTT
AGTTTTATTTTAGATTCTCTGTTGGGTGGTTATGAAACCACCTCTCTCTTGATGGCTATG
GCTGTGCATTTTCTAAGTCAGTCACCCACTGCCTTTGAGCAGCTAAAGTTGGAGCATCAG
GCAATAAGAAGTTTGAAGGAGAAAGATGATGAG---TATTTGAATTGGGAAGATTATAAA
AAAATGGAATTCACCCAAAATGTCATCAATGAAGCTCTCAGATATGGCAACATTGTAAAA
TTTGTGCACAGAAAGGCTTTGAAAGATGTCAAATTTAGAGACTACATAATTCCATGTGGT
TGGAAGGTTCTGCCTGTTTTTACTGCAGTACATTTAGACTCATCTCTGCATGCAAATGCC
TTCCAGTTTTATCCATGGAGATGGGAGACACAAGAT------------------------
---------------CAAACA------TGCAAGAAATTTACACCTTTTGGTGGAGGATCT
AGATGCTGTCCTGGGTCTGAACTCGCAAAGGTTGAGGTTGCATTTTTCCTCCACCATCTT
GTACAAAATTTCAGATGGAAAGCAGAGGATGTTGAGCAACCTATGGCATACCCATATGTA
GAATTTCAAAGAGGGTTAAGTTTACATTTGGATCACATA---------------------
------------
>gnl_Manes_v6.1_Manes.15G153000.1
------------------------------------------------------------
------------------------------------------------------------
------------------------------------------------------------
------------------------------------ATGGGATGGCCTCTCTGTGGTGAG
ACTCTTGCCTTTCTCAAGCCTCATAGATCAAACTCCATGGGCACCTTCTTGCAACAACGC
TGTTCAAAGTATGGGAAAGTTTTCAAATCACATCTCTTTGGTTCTCCTGCTATAGTTTCT
TGTGACCATGAGTTCAACTTGTTTATCCTTCAGAATGAAGAGAAGTTGTTCCAAGCCAGC
TATCCTACAGCCATGCATGGCATTCTTGGGAAGTTCTCATTACTGCTCGTCTCCGGTGAC
CTTCATAAGAAGCTTAGAAGCATAGCCGTAAGCTTCATTGCGGTGTCAAAGTCGACCCCC
AGCTTCCTTCACTGTGTGGAAAAGTTTGCTATTTCAATGATGGAATCATGGAAAGAGTGT
AAAGAAGTTACCTTTGATAAAGAAGTTAGAAAGTTTACACTCAATCTCATGGTGAAGACT
CTTATGAGTATTGAACCAGAAGAGCCAGCAGCCTCCAAGATACTGAAAGATTTTCGAACT
TACATGAAAGGGTTCGTGTCTTTGCCATTAGACTACCCTGGATCTCCTTACAGCAAAGCA
GTAAAGGCAAGAGCGAGACTTTCTTCCACTGTGAGAGAGATTATTAAAGAAAGAGAAAAG
GAGATCAATGCG---------------------GGGCTAAAAGTAGACTTTTTGGATGTT
ATTTTATCGAAA------CGT---------------AGGCTAACCGATGAAGAAACTGTA
AGCATTGTTTTGGACATCTTGCTTGGAGGCTATGAGACAACCTCGACACTCATTTCTCTA
ATTGTTTACTTTCTTGGACATGCACCAGCTGCTTTGGAAACCTTGAAGAAAGAACATGAA
GCTATAAGAAGAAGCAAAGAGGAT---GGCAAA---CCCTTGGACTGGGAAGATTACCAG
AAAATGGAGTTTACCCACAATGTTATATCAGAAGCTATGAGATGTGGGAACGTTGTCAAG
TTTGTCCACCGTGAAGCTCTTCAAGATGTCAAATACAAAGAATATTTCATTCCTTCAGGA
TGGAAAGTGTTACCTGTGTTTACAGGAGCACATTTTGATCCATCCCTTCATGAAAATCCT
TTCGAGTTTAATCCATGGAGATGGACTGATAAA---------------------------
---------------GCGACA------AGCAAAAAGGTGGTGCCGTTTGGTGGTGGACCT
CGGCTATGTCCAGGGGCCGACCTAGCTAAAGTAGTGACTGCATTCTTCCTCCATCATCTT
GTCCTAAGTTACAGATGGAAAACAAAAGCAGATGACTTTCCTGTGGCTTATCCTTATGTG
GAATTCCGGCGAGGCTTGCTTTTGGAGATTGAAGCAGCTCAGGCCATGATG---GGAAAG
GAA---------
>gnl_Manes_v6.1_Manes.07G128700.1
ATGGCG---------------------------TTTCTTTTCTATATCCTTTTC------
------TGGGTTTCTCTCTCAGCT------------------CTTATCTTTATCATTCAC
---------CGGACT------------------------------------TCC------
CGGTAC---CGGAGGCTCCGGTTGCCGCCGGGGAACCTGGGTCTTCCTTTTCTTGGTGAG
ACTCTGCAGTTGATATCTGCATACAAGACTGAAAACCCAGAACCCTTTATTGATGAGAGG
GTGAGCCGGTTCGGTTCGTTGTTTACCACCCATGTTTTTGGTGAACCGACGGTGTTCTCT
GTCGACCCTGAAACGAACCGGTTCATCCTCCAAAATGAAGGGAAGTTGTTTGAATCTAGC
TACCCAGGTTCTATATCCAACTTGCTTGGAAAACATTCTTTGTTGCTGATGAGGGGTAGC
CTCCATAAAAGAATGCATTCTTTAACCATGAGTTTTGCTAATTCTTCCATTATCAGAGAC
CATCTTTTGGTTGATATAGACCGATTGGTTCGACTCAACTTGGATTCTTGGACC------
GACCTAGTTTTCCTCATGGAGGAGGCCAAGAAGATAACGTTTGAGCTAACAATGAAGCAG
CTGATGAGCTTTGATCCAGGG---GAATGGACTGAGAGTTTGAGGAAACAATATTTGCTT
GTTATCGAAGGATTCTTCACTGTGCCTTTGCCCATTTTCTCCACCACATACCGCAGAGCA
ATCCAAGCTAGGACTAAGGTGGCAGAGGCTTTAAGCTTGATAGTGAGGCAAAGAAGAAGT
GAAAGTGAAGCAGGG------------------GAGAGAAAGAATGATATGTTAGAAGCT
CTTCTCTCCGCCGATGATGGG---------------GGGTTTTCCGACGAGGAAATAGTA
GATTTCTTGGTGGCTCTGCTAGTTGCCGGCTACGAAACCACTTCTACTATCATGACTCTT
GCCGTCAAGTTCCTCACCGAGACTCCTCTAGCTTTGGCTCAGCTCAAGGAGGAGCATGAG
GGGATTAGGGCAAGAAAAAGTGAG---GGAGAA---GCTCTCAAGTGGAGTGATTACAAG
TCAATGCCTTTTACTCAATGTGTTGTTAATGAGACTTTGAGAGTAGCAAACATAATTAGT
GGGGTATTTAGAAGAGCAATGACAGACATCAATATTAAAGGTTACACAATCCCTAAGGGA
TGGAAGTTTTTTGCTTCATTTCGAGCTGTACATTTAGATCATAATCACTTCAAAGACGCT
CGAACTTTCAATCCATGGAGGTGGCAGAGCAACTCAGGG---------------------
---------ACAACAAGTCCA------GTGAATGTGTTCACTCCATTTGGAGGAGGCCCC
AGGCTGTGCCCTGGATATGAGCTTGCAAGAGTAGAACTCTCAGTTTTCCTCCATCACCTA
GTAACAAGTTTCAGTTGGACTCCTGCTGAGGAAGATAAATTGGTTTTCTTTCCGACAACC
CGAACGCAGAAACGATACCCCATCAACGTGCAACGTCGAAGCAATGTAAAG---AGT---
------------
>gnl_Manes_v6.1_Manes.11G027200.1
ATGGAC---------------------AATTTATTGTGGATTGTATTA------------
------GCAATCTTG------------------------TTGTCTTCCATAATCCTGTAC
---------AAGAACAGGAAC------------------------------ATCAGATCA
TCAAAG---TACAAAACCCCACTTCCTTTAGGCAACCTTGGATGGCCTTTTCTCGGAGAA
ACCCTCGACTTCATTTCCTGTGCTTACTCAGACCGCCCTGAAACCTTCATGGATAAACGT
CGCCGCATGTATGGGAAGGTGTTCAAGTCTCACATATTTGGAAGTCCTACTATAGTATCA
ACAGATGCAGAAGTGAGCAAATTTATACTACAAAGTGATGCAAAGATCTTTGTTCCTTCT
TACCCGAAATCTCTCACAGAGTTGATGGGAAAATCCTCCATTTTGCTCATCAATGGTAGC
TTACAGAAGAGAATACATGGCCTTGTAGGCGCCTTCTTCAAGTCCGCTCATCTCAAAGTT
CAAATCACCAGAGACATGCAAGTTTATGTTCAAGAATCAATGCAGAAATGGAACGATCAC
CACCCAGTATACATACAAGACGAAACCAAGAATATTGCCTTTCAAGTCTTAGTCAAGGCA
TTGATCAGCTTGGATCCTGGT---GAAGAAATGGAGTCACTGAAGAAGCAGTTCCAAGAA
TTTATCTCTGGTCTCATGTCTCTACCCATCAATATCCCTGGAACTCAACTTTATCGCTCT
TTACAGGCCAAGAAGAGAATGGTGAAGTTGGTGCAGAAAATTATTCAATCTAAAAGGGAT
CATCAAGATGGT------------GGAAGCTCAACAGCAGCTAAAGATGTGGTGGATATT
CTGCTTAATGATGCAAGTGAA---------------CAATTCACCCATGAACTAATAGCA
GATAACATAATTGATATGATGATTCCTGGGGAGGATTCTGTTCCAGTTCTTATGACTCTA
GCCATCAAATACCTTTCAGATTGCCCTGCTGCCTTGCAACAATTAACAGATGAGAACATG
AAATTGAAAAATCTCAAAGCTCAGCTTGGGGAG---CCACTAAGTTGGACTGATTACTTA
TCACTACCATTTACACAGAAGGTGATCACAGAAACTTTAAGAATGGGAAACATTATAGTT
GGGGTAATGAGAAAGGCCATGAAGGATGTAGAGATCAAAGGGTATTTGATTCCAAAAGGA
TGGTGTGCTTTTGCATATTTTAGATCAATTCATCTTGATGGAAATCACTATGATTGGCCT
TATCAGTTCAATCCATGGAGGTGGCAAGACAAAGAC------------------------
---------------ACAAGC------AATAGCAACTTCACTCCATTTGGAGGTGGACAG
AGATTATGTCCTGGTCTTGACTTGGCTAGGCTGGAAGCTTCCATCTTCTTACACCACTTA
GTTACACAATTTAGTTGGGTG---GCTGAGGAAGATGCAATTGTAAACTTCCCAACAGTG
AGAATGAAGAGAAGAATGCCAATTTGGGTCAAAAGGAGAGAAATAAATAAT---ATAAAT
AAA---------
>gnl_Manes_v6.1_Manes.17G109900.1
ATGGTT---------GATTTCTTC---CCC---ATTTTATTAACTCTTTTTTTAGGC---
------CTAGGCTTGGCCTTTGTT------------CTCTCTCGTCTTCTC---------
------------------------------------------------------ACAAGA
AAAAAC------CCAGCAAATTTGCCTAAGGGAACTATGGGGTGGCCTCTCTGTGGAGAA
ACTCTTGCACTTCTCAAGCCTCATAGATCAAATTCCATGGGCTTCTTCTTGCAACAACGT
TGTTCTAGGTATGGGAAAATTTTCAAATCACATCTGTTTGGTTACCCTGCTATAGTTTCT
TGTGATTATGATTTCAACATGTTTATCCTTCAAAACGAAGGAAAATTATTCCGAGCCAGC
TACCCTACAGCCATGCATGACATTCTCGGCAAGTTCTCATTGCTTCACATCACCGGTGAC
CTTCATAAAAAGCTAAGAAACATCGCCGTAAGCTTCATCACCGTGTCTAAATCGACCCCC
AGCTTCCTTCACTGTGTGGAGAAATTCTCTATCTCAATGATGGAATCATGGAAAGATCGT
AAAGAAATTGGCTTTCACAAAGATATTAGAAAGTTCACACTCGATCTCATGGTGAACACC
CTTATGGGTATTGAACCAGATGAGCCAGTAGCCTCGAAGATATTGAAACTTTTTCGAACT
TACATGAAAGGGTTCGTCTCTCTGCCATTACACTTCCCTGGATCGCCTTATTCCAAAGCA
GTAAAGGCAAGAGAAAAGCTTTCTTCCACCGTGAGAGAGATAATCAAAGAAAAGGAAAAG
GAGATGAATGTGGAGATA---------------GCAAGAAAAGAAGACTTCTTGGATGTT
ATTTTATCAAAA------AGG---------------AGGCTAAGTGATGATGAGACTGTA
AGCATTGTATTGGACATCTTGCTTGGAGGCTATGAGACAACCTCGACACTCATTTCTTTA
ATTGTTTACTTTCTTGCGCATTCACCCGTTGCTTTTGAAAGCTTGAAGAAAGAACATGAA
GTTATAAGAAGAAGCAAAGAGGAT---GGGAAA---CCCTTGGACTGGGAAGATTACCAG
AAAATGGAGTTCACCATTAATGTAATATCAGAATCTATGAGATGTGGGAACGTTGTCAAG
TTCGTCCATCGGAAAGCTCTTGAAGATGTGAAATACAAAGAATATGTCATTCCTTCCGGA
TGGAAAGTTTTACCAATGTTCACAGGAGCACATCTTGATGCATCCCTTCATGAAAACCCT
TTCGAGTTTAATCCATGGAGATGGAGTGATAAA---------------------------
---------------ACGACA------AGCAAAAAGATGATGCCGTTTGGTGGTGGAGCT
CGGCTATGTCCAGGGGCCGAGCTAGCTAAAGTGGTGATTGCATTCTTCCTTCATCATCTT
GTCCTTAATTATAGATGGAAAATAAAAGCAGATGAATATCCTGTTGCGTACCCTTACGTG
GAATTCCAGCGAGGCCTGCAACTGGAGGTTGAGCCAGCTGAACAGACGATA---TCTAAG
AAA---------
>gnl_Manes_v6.1_Manes.10G013700.1
ATGGCA---------------------------CTTCTCTTCTCTCTACTCTTC------
------TGGGTTTCTCTTTCTTCT------------------CTCGTCTTTATCATTCAC
---------CGCACA------------------------------------TCA------
CATCGC---CGGCGGCTTCGTTTGCCGCCAGGGAACCTGGGTCTTCCCTTTCTCGGAGAG
ACTCTGCAGTTGATATCTGCATACAAGACTGAAAACCCAGAACCCTTCATTGATGAACGT
GTGAACCGGTTTGGTTCGTTGTTTACCACCCATGTTTTTGGCGAACCGACGGTTTTCTCT
GTTGACCCGGATACGAACCGGTTCATCCTTCAAAATGAAGGGAAGTTGTTTGAATCTAGC
TATCCAAGTTCTATATCCAACTTGCTTGGAAAACATTCTTTGTTGCTTATGAAGGGAAGC
CGCCATAAAAGATTGCATTCTTTAACCATGAGTTTTGCTAATTCATCCATTATCAGAGAC
CAGCTTTTGGTTGATATAGACCGGTTGGTTCGATTCAACTTGGATTCCTGGACG------
GACCGGGTTTTTCTCATGGAAGAAGCCAAGAAGATAACGTTTGAGTTAAGCATGAAGCAG
CTGATGAGTTTTGATCCAGGA---GAATGGACAGAGAGCTTAAGGAAAGAGTATATGCTT
GTTATTGAAGGATTTTTCACTTTGCCTTTGCCAATCTTCTCTGCTACATATAGGAGAGCC
ATCAAAGCTAGGACTAAGGTGGCAGAGGCTTTGAACTTGATAGTGAGACAAAGAAGAAGA
GGAAGTGAGGGAGGA------------------GAGAGAAAAAAGGACATGTTAGGAGCT
CTTCTCTCCGCCGATGACGGC---------------GGCTTCTCCGACGAGGAAATAGTA
GATTTCTTGGTGGCTCTTCTCGTTGCTGGCTACGAAACCACCTCTACTATAATGACTCTT
GCCGTTAAGTTCCTCACCGAGACTCCTCTTGCTTTGGCTCAGCTCAAGGAGGAGCATGAG
GAGATTAGGGCAAAAAAAAGTGAG---GGAGAA---GCTCTTGACTGGAGAGATTACAAG
TCAATGCATTTTACTCAATGCGTTGTTAATGAGACTTTGAGAGTAGCAAACATAATTAGT
GGGGTATTTAGAAGAGCAATGGCAGACATTGATGTTAAAGGTTACAAAATACCTAAAGGA
TGGAAGGTTTTCGCTTCATTTCGAGCTGTTCATTTAGACTATGATCACTTCAAAGATGCT
CGAACTTTCAATCCGTGGCGATGGCAGAGTAATTCAGGA---------------------
---------GCAACAAGTTCA------GGGAATGTGTTCACTCCATTTGGAGGAGGACCG
AGGTTATGTCCAGGATATGAGCTTGCTAGGGTAGAACTATCTGTTTTCCTCCATCATCTA
GTAACAAGTTTCAGTTGGACTCCAGCTGAGGATGATAAGTTGGTTTTCTTTCCAACGACC
CGGACACAGAAACGTTACCCTATCAACGTGCACCGTCGAAATCATGTAAAG---TGT---
------------
>gnl_Medtr_Mt4.0v1_Medtr3g070380.1
ATGGCT---------------------------------TATTTCCTCTTCTTC------
------ATCATCTTCATCTTCTTC------------------CTCTTCCTCCTCCTCCTC
---------AGAAAA------------------------------------CTC------
CGTTAC---GCGAGACTCCAGCTACCACCGGGGAGTCTCGGTTTACCGTTCATCGGAGAA
ACTTTACAAATGATATCAGCATACAAGAGTGACAATCCAGAGCCATTCATCGACCAGCGA
GTGAACCGGTACGGTTCAATCTTTACTAGTCATGTTTTTGGTGAACCGACAGTTTTCTCT
GCTGACCCGGAAACAAACCGATTTATTATTATGAATGAAGGGAAGCTTTTTGAATGTAGC
TACCCCGGTTCAATATCAAACCTTCTTGGAAAACATTCATTGCTTCTTATGAAGGGTTCT
CTTCACAAGAAAATGCATTCTCTCACTATGAGTTTTGCTAATTCGTCTATTATTAAGGAT
CATCTTCTCTTTGATATAGACCGGCTCATCCGGCTCAACTTGGATTCTTGGTCC------
GACCGGGTTCTTCTCATGGAGGAGGCTAAGAAGATAACATTTGAGTTGACAGTTAAACAG
CTGATGAGTTTTGATCCAGAT---GAATGGACTGAGAGTTTAAGGAAAGAGTACATGCTT
GTAATTGAAGGGTTTTTCACTCTCCCATTTCCTCTTTTCTCTACCACCTACCGTAGAGCC
ATCAAGGCAAGAACAAAGGTGGCAGAGGCACTGACACTAGTAGTGAGGCAGAGGAGAAAA
GAGAATGAAATAGGCATA---------------GAGAAAAAGAATGACATGCTTGGAGCA
TTGTTGGCATCTGGT---GAA---------------CAGTTCTCAAACGAGGAAATAGTT
GATTTTATGTTGGCTTTGCTCGTTGCTGGTTATGAAACTACTTCTACAATTATGACTCTT
GCCATCAAATTTCTCACTGAAACTCCTTTAGCCTTGGCACAACTCAAGGAAGAGCATGAG
CAGATAAGAGCAAGGAGTGAGCCA---GAGGCA---GCACTGGAATGGACAGATTACAAG
TCAATGACATTTACTCAATGTGTTGTGAATGAGACCTTAAGGGTTGCAAACATAATTGGT
GCCATATTTAGGAGAACAACCACAGACATCGACATAAAAGGTTACACAATTCCTAAGGGA
ATGAAGGTGATTGCATCATTTCGTGCTGTGCATTTGAATCCTGAACATTTCAAAGATGCT
CGCACCTTCAATCCATGGAGATGGCAGAATAATAACTCA---------------------
---GAAGCTGTAGCAAGCCCT------GGGAGCATATTTACACCATTTGGAGGAGGGCCA
AGGTTGTGCCCAGGCTATGAGCTTGCCAGAGTTGTTCTTTCCGTCTTCCTTCACCGCATG
GTTACTCGCATCAGTTGGGTTCCTGCTGAAGAAGATAAGTTGGTGTTTTTTCCAACCACT
AGGACGCAGAAGAGGTATCCTATTTTAGTGAAGCGCAGAGAAGAATCTACA---AGATCA
TGCATTGGATTT
>gnl_Medtr_Mt4.0v1_Medtr8g076510.1
ATGGGATGGATTATAGGACTATGG---------------------TTTTTAATG------
------GGTACTTTT------TTATTATGTTGG---------------TGGTTTTTGTTT
------ATGAAGAAGAAG------------------------AAGAATAAAGTGAAGATG
AATAAG---AAGAAAGGAAAAGTTCCAAGAGGGAACAAAGGTTGGCCTTTACTTGGAGAG
ACCCTTGATTTCATTGCTTGTGGATACACTTCTAACCCCGTCAGCTTCATGGAAAAGCGC
AAGTCTTTGTATGGTGATGTATTTAAGACGAGTATTTTGGGAACCGGTGTGATTGTGTCC
ACAGACCCAGATGTGAACAAGGTGATTCTACAAAACCAAGGGAGCATCTTCATCCCAGCT
TATCCAAAATCAATTAGAGAACTAATGGGAGAACACTCTATACTTCAAATGAATGGGAAC
ATGCATAGGAAACTTCATGCACTCCTAGGAGGATTCCTACGATCCCCACAATTCAAAGCT
CGAATCACAAGAGATATTGAGCACTCTGTCAAACAATGTTTAGCTTCTTGGACTCAC---
CAACCAATATACGTTCAAGATCAAGTCAAAAAGATTACGTTTACTATTTTGGTGAAAGTT
CTGATGAGCATTGATCCTGGT---GAAGATTTATATAATTTGAAGAGAGAGTTTGAAGAG
TTCATAAAAGGGTTGATTTGCTTGCCCATTAAGTTACCAGGAACAAGACTATACAAATCC
TTGAAGGCTAAGGAGAGAATGATGAAGATAGTGCAAAGGATAATAGAGGAAAGGAATGAT
AAT------------------------AAGGATTGTGTGGCAAATGATGTAGTGGATGTA
CTCTTGCAAGATAAAGATGAGTCCAACACAATCCCCAATATATGGTTGAAAAATATGAGT
GAGAACATCATTGAGATGATGATTCCTGGTGAAGAGACTCTTCCTACGGCTATGACCATG
GCTGTCAAGTTTCTTAGTGACTCTCCTCTTGCTCTATCCAAATTAGTGGAAGAAAACATT
GAACTAAAGAAGAGCAAA---AATTGTTCCGAT---GATTACGCATGGAGTGACTACCTC
TCACTGCAATTTACTCAAAATGTAATCAACGAAACCCTTAGAATGGCAAATATTGTCAAT
GCCATTTGGAGAAAAGCTATAAAAGATGTAGATATTAAAGGGTACCTAATTCCTAAGGAT
TGGTGTGTTGTAGCATCTCTTACATCCGTTCATTTAGATGGCACGAACTATGAAAAACCT
TTAGAGTTTGATCCATGGAGATGGGAGAAAATTGAA------------------------
---------------GCTGGAACTAGAAACAATTGTTTTACACCATTTGGTGGTGGACAA
AGACTGTGTCCTGGGATTGAACTCTCTAGGCTAGAGCTCTCTATTTTCCTTCATCATCTA
GTTACAACTTACAGATGGGTT---GCTGAGAAGGATGAAATTATTTACTTTCCAACAGTG
AAAATGAAAAAGAAGCTCCCAATTATTGTGACAACCATCAACACT---------------
------------
>gnl_Medtr_Mt4.0v1_Medtr8g077810.1
ATGTCT------------------AACTCATACTTAACTTGCAGTTTTCTTTCT------
------TCCATCTTTGTT---CTT------------TCTTTGATT---TTCATTTTCATC
---------AAA---------------------------------------------AGA
AAGAAA---ACAAGGTATAATCTTCCACCTGGAAAAATGGGATGGCCCTTTATAGGAGAA
ACCATTGGTTATTTGAAGCCTTACACTGCCACCACAATGGGAGAATTTATGGAAAATCAC
ATAGCAAGGTATGGGACAATTTACAAGTCAAATTTGTTTGGAGGGCCAGCTATTGTATCA
GCAGATGCAGAATTGAATAGGTTCATATTACAAAATGATGGAAAATTGTTTGAGTGTAGC
TATCCAAAAAGCATTGGTGGAATACTTGGAAAATGGTCAATGTTGGTTTTAGTAGGTGAC
ATGCATAGGGAAATGAGGAATATATCACTAAACTTTATGAGCTATGCTAGGCTTAAAACA
CATTTTTTGAAAGATATGGAGAAGCATACCCTTTTTGTTCTAAGCTCTTGGAAAGAAAAT
TGTACATTTTCAGCTCAAGATGAAGCAAAAAAGTTCACCTTCAATTTGATGGCCAAACAA
ATCATGAGTTTGGATCCAGGGAATCTTGAGACAGAACAGTTGAAAAAAGAGTATGTCTGT
TTCATGAAAGGTGTTGTTTCTGCTCCTTTGAATTTGCCAGGAACTGCATACAGAAAAGCA
TTAAAGTCTAGGAACAATATATTGAAGTTCATAGAGGGGAAAATGGAAGAAAGGGTGAAG
AGAAACCAAGAAGGAAAA---------AAAGGGATGGAGGAAAATGATCTTCTAAATTGG
GTTTTAAAGCAT------TCA---------------AATCTTTCCACTGAGCAAATTCTT
GACTTGATTCTAAGTTTACTTTTTGCTGGCCATGAAACTTCATCTGTGGCTATAGCTCTA
GCTATTTACTTTTTGCCTAGTTGTCCTCAAGCTATACAACAATTAAGGGAAGAGCATAGA
GAAATAGCTAGATCCAAGAAGAAAGCAGGGGAGGTTGAATTAACTTGGGATGATTATAAA
AGAATGGAATTTACTCATTGTGTTGTGAATGAAACACTAAGGTTGGGTAATGTTGTGAGA
TTCCTTCACAGGAAGGCTATCAAAGATGTTCATTACAAAGGTTATGACATTCCATGTGGA
TGGAAAGTCCTTCCGGTGATTTCAGCGGTACATTTGGATCCTTCAAATTTTGACCAACCT
CAACACTTCAATCCTTGGAGATGGCAGGTTAGTAGTAAAAGTGGA---------------
---AATTGTGCAAGCATGAGC------AATAACAACTTCATGCCATTTGGAGGAGGACCA
AGGCTATGTGCAGGATTAGAATTAGCCAAACTTGAAATGGCTGTTTTCATTCACCATATC
ATCCTCAAATACAACTGGGACATGGTCGATGTTGATCAACCTATTGTATACCCTTTTGTT
GATTTTCCCAAAGGTTTGCCAATTAGAGTCCAAAGT---GAAGAAGAGATAGAAGAAGAA
TCAGAAGAGAGA
>gnl_Medtr_Mt4.0v1_Medtr8g016180.1
ATGGAC---------------------ACTACTTGGATTCTATTTGTGACA---------
------CCAATTTTC------TTG---------------TGCACTTTGATCCTCTACTAC
---------AGAAACAGGCTT------------------------AGTCTTAAGCTCAAA
CCAAAA---CAAAGAAATCAGCTTCCACTAGGCACTCTTGGATGGCCTTTTATTGGTGAA
ACCATAGATTTTGTTTCTTGTGCTTACACCGACCGCCCTGAGAGCTTCATGAACAAGCGA
TGCGCCATGTATGGTAAAGTGTTCAAGTCACACATATTTGGAAGCCCTACCATTGTTTCA
ACAGATGCAGATGTGAATAAGTTTATACTACAAAGTGATGCAAAGGTTTTTGTTCCTTCT
TATCCCAAGTCATTGATGCAGTTAATGGGAGAGTCTTCTATTTTGCTCATCAATGGAACC
TTGCAAAGGAGAATACATGGACTTATTGGTGCTTTCTTCAAGTCTCAACAGTTAAAGGTT
CAGATTACCTCAGATATGCAGAAGTATGTACAAGAATCAATGGCAAATTGGAAAGAGGAC
CAACCTATATACATACAAGATGAAACAAAAAAGATTGCCTTTCATGTACTGGTTAAGGCA
TTGATTAGTTTGGAACCAGGT---GAAGAAATGGAACTTCTAAAAAAACATTTTCAGGAA
TTTATCTCTGGCCTAATGTCTTTGCCAATAAACCTACCAGGAACCAAACTCTATCAATCT
TTACAGGCAAAAAAGAAAATGGTGAAATTAGTGAGAAAAACTGTCCAAGCTAAAAGAAAT
AAA---------------------GGCATCTTTGAAGTTCCAAGAGATGTAGTGGATGTC
CTTCTTAATGATACAAGTGAG---------------AAATTGACAGATGATTTAATAGCA
GATAATATTATTGATATGATGATTCCTGGAGAGGACTCAGTTCCAGTTCTTATGACTCTA
GCTACAAAATACCTATCAGAATGCCCTCCTGCTTTACAACAATTGACGGTGGAGAATATA
AAGCTCAAGAAACTCAAAGATCAGCTTGGGAAG---CCTTTGTGTTGGAATGATTACTTA
TCATTGCCATTTACTCAAAAAGTAATCACAGAAACTTTGAGAATGGGAAATATTATAAAT
GGTGTTATGAGAAAGGCCTTAAAAGATGTTGAAATAAAAGGGTATTTAATACCACAAGGA
TGGTGTGTGTTTGCAAATTTTAGATCAGTTCATCTAGATGAGAAAAACTATGAGTGCCCA
TATCAATTCAATCCATGGAGGTGGCAAGATAAGGAC------------------------
---------------ATGAAC------AGTTACAATTTCACTCCTTTTGGAGGAGGACAA
AGGCTGTGTCCTGGTCTTGACTTGGCAAGGTTGGAAGCTTCCATCTTTCTGCATCACCTT
GTTACTCAATTCAGATGGTAT---GCAGAAGAAGATACAATAGTGAACTTCCCCACAGTA
AGAATGAAAAGAAAGATGCCTATCTTAGTAAGGAGAGTGGAACCT---------------
------------
>gnl_Medtr_Mt4.0v1_Medtr7g033040.1
ATGGTT---------GAGTTTATG---ACC---ATTATTTTAGCTTTCATT---------
------TCAATCTTAACCTTTGCT------------TATCTTGTTAAATATCTT------
------------------------------------------------------AGCAAC
CAAGGT---TCTTTACACAAATTACCCCATGGAACTATGGGGTGGCCATTCATTGGAGAA
ACTCTTAAATTCCTCAAGCCTCATAGATCAAACTCCTTAGGAAGCTTCTTACAAGAACGT
TGTTCTAGGTATGGCCGAGTTTTCAAGTCGCATTTGTTTGGCTATCCCACCATAGTTTCA
TGTGACTTTGAGCTCAACATGTTTATTCTTCAAAATGAAGGGAAACTATTCCCAGTTGAT
TACCCTAAGGTAATGCACAAAATCTTAGGGAAATATGCTTTACTTCTTGTCACAGGAGAA
CTTCACAAGAAGCTAAGAAGCACTGTAATCAGTTTTGTTAGTGCATCAAAGTCTGAATCC
AACTTCCTTCATTTTGTTGAAATGCTTGCACTCTCAAGGATTAACTCATGGGGTAATTGT
AAACAAGTTGCTTTCTATAAAGAAGCTAAAAGGTTTTCCATTAATGTTATGCTTAAGCAC
CTTCTGAATATCAATCCTGATGATCCCCTAGCCGTCAAGATTTTGGAGAACTTTGAGAAT
TATATAAAGGGCTTCATTACATTGCCAATAAATATTCCAGGGACTACATACTCCAAAGCT
GTGAAGGCTAGAATAAGACTCTCATCTATTATCAATGATATTATAATAGAGAGGCGTAAA
GTTAATATTGCTGGACCT---------------GTGGAAGGAGGGGACCTCTTGAATTTG
ATTTTATCAAAG------CAG---------------AATTTAAGTGATGAAGAGATGGTG
AGCATTGTTATGGACCTTTTGTTTGGGGGATATGAGACAACCTCAAAACTTCTGTCTCTG
ATTGTCTATTTCCTTGAGGGTGCCCCTAATGCTTTGGAAAGCTTAAAGGAAGAGCATCAA
GTGATAAGGAAAAGTAAATTGGAA---GGGGAG---CTATTGAACTGGGAGGACTATAGG
CAAATGCAGTTCACTCAAAATGTGATTAATGAAGCTATGAGATGTGGGAATGTTGTCAAA
TATCTGCACAGGAAAGCTGTTCAAGATATCAAATTCAAAGAGTTTGTGATACCAGCAGGG
TGGAAGGTTCTTCCTGTCTTGTCAGCATCACATTTGGATCCTAACCTTTTGGAAAATCCA
TTAGAATTCAATCCCTATCGATGGAATGATGAAAAT------------------------
---------------TCGACC------AGCAAGAAAGTTGCACCATTTGGTGGTGGTCCA
CGTCTATGTCCTGGTGCTGATCTTGCTAAAGTGGAAATAGCATTCTTCCTTCATCATCTT
GTCCTTAATTATAGGTGGAAAATGAAGGCAAACGATAACCCAATTGCTTTCCCTTACGTG
GAATTCAAAGGAGGGCTGTTGTTGGATCTTGAACCTACCGGCACTACTCTT---CGGAAA
CAC---------
>gnl_Medtr_Mt4.0v1_Medtr5g020020.1
ATGTCT------------------GACTCAGATATAACTTTCTATTTTCTTTCT------
------TCAATTCTTTCT---CTT------------CTCATCTTCATTTTCTTTCTCATC
---------AAA---------------------------------------------ACA
AAACAAAAACCCAACCTTAATCTTCCACCAGGAAGAATGGGTTGGCCTTTCATTGGAGAA
ACTATTGGTTACTTGAAGCCTTATTCTGCTACAACTATAGGAAAATTTATGGAACAACAC
ATAGCAAGGTATGGTAAAATTTACAAATCAAACTTGTTTGGTGGACCAACAATAGTTTCA
GCAGATGCAGGATTGAATAGGTTCATATTACAAAATGAAGGGAAATTATTTGAGTGCAGT
TATCCTAGTAGCATTGGTGGAATACTTGGGAAATGGTCTATGTTGGTTTTGGTTGGTGAC
ATGCATAGAGACATGCGTAATATATCACTCAATTTTTTGTGTCATGCTAGGCTTAGAACA
CATCTATTGAAAGAGGTTGAGAAACATACCCGTCTTGTTTTAAGTTCTTGGAAGGAAAAA
ACCACATTTGCAGCTCAAGATGAAGCTAAAAAGTTCACATTTAATTTGATGGCAGAACAC
ATTATGAGTCTTCAACCTGGGAAAATAGAGACAGAGAACTTAAAGAAAGAGTATGTTACT
TTTATGAAAGGTGTTGTATCAGCACCATTGAATTTTCCTGGAACTGCATACTGGAGAGCA
TTAAAGTCTAGATGCACAATACTGAAGTTCATAGAGGGAAAAATGGAAGAAAGGATGAAA
AGAATGCAAGAGGGAAAT---------GAAAATTCGGAGGAAAATGATCTTTTGAACTGG
GTTTTAAAACAT------TCA---------------AATCTTTCAACAGAGCAAATTCTT
GACTTGATTCTCAGCTTGCTCTTTGCTGGTCATGAAACTTCATCTGTTTCCATAGCTCTT
GCTATTTACTTTCTTCCTGGTTGTCCTCAAGCTATACTACAATTAAGGGAAGAACACAAA
GAAATCGCCAGAGCAAAAAAACAAGCAGGGGAAACAGAACTGACTTGGGAAGACTACAAA
AAAATGGAATTTACTCACTGTGTTGTGAACGAGACACTTAGGTTGGGTAATGTTGTGAGG
TTCCTTCATAGGAAGGCTCTTAAAGATGTTCGGTACAAAGGTTATGATATTCCATGTGGG
TGGAAAGTCCTTCCGGTCATTGCAGCCGTGCATTTGGATCCTTTACTTTTTGACCAACCT
CACCACTTTAATCCATGGAGATGGCAGAACAATGATGGTGCATCTGGC------------
------------------AAT------AGTAATATTTTCTTACCGTTTGGAGGAGGACCA
AGATTATGCGCAGGATCAGAATTAGCAAAGCTTGAAATGGCTGTTTTCATTCACCATCTC
ATTCTCAACTACAATTGGGAATTGACTGATAACGATCAAGCTTTTGCATATCCTTTTGTT
GATTTTCCTAAAGGCCTACAAATTAGAGTCCAAGCT---CACTCTCTAATA---------
------------
>gnl_Medtr_Mt4.0v1_Medtr5g021220.1
ATGGAATGGTTTATAGGTGTATAT---------------------GTGAGCATA------
------ATTGTATTG------TTAATGAGTTTA---------------TGGTTTGTGAAG
---------AAGGAGAAG------------------------------AATAATATTAAG
CTAAGA---AATGGAATTAAAATTCCAAAAGGAAACTCAGGTTGGCCTTTACTTGGAGAG
ACTCTTGACTTCATTGCTTCTGGCTATTCTTCTTGCCCTGTCACCTTCATGGAAAAACGC
AAGTCTATTTATGGGAATGTGTTTAAGACAAACATTTTGGGAAGCAATGTGATAATTTCA
ACGGACCCAGAAGTGAACAAGGTGGTTCTACTGAATCAAAAGAACAATTTTATCCCTGCT
TATCCAAAATCAATTAGAGAATTAATGGGAAAACACTCTATACTCCAATTGAACGGGACC
ATGCACAAGAAACTGCATTCACTCATTGCAGTGTTTCTTAAGTCCCCACAATTTAAATCT
CAAATCACTAGAGATATTCAACACTCTGTCAAACAATGCTTAGCATCTTGGACCAAC---
AAAACAATATACATTCAAGATGAAGTAAAAAAGATTACATTTCCTATTTTGATTAAAGTT
TTGATGAGCGTTGGTCCTGGT---GAAGATTTGGACTTGTTGAAAAGAGAATTTGAAGAA
TTTATCAAAGGCTTGATTTGCTTACCCATCAAGTTTCCAGGAACAACACTATACAAATCC
TTAAAGGCTAAGGAAAGGATGATGAAGATGGTGGGGAGGATAGTTGAGGAGAGAATGAAG
TTAATGGATAATAATGCAGAAGATGAGAAGGTTGGTGTAGTGAATGATGTGGTGGATGCA
CTCCTAAGGGATAAGGGTGAGTCAAGCTCAAGTTCAAACCTGATGGTGGAAATGATTAGC
CAAAACATCATCGAGTTTATGATCCCAGGGGAAGAGACCCTTCCTACGGCCATGACCTTG
GCCCTCAAATTCCTCACTGATTATCCTCTTGCTCTATCCAAACTTATGGAGGAGAACATG
GAATTGAAGAAGCAGAAGACTAATTGCCCAGAT---GGTTATACATGGACCGACTACATG
TCACTACCATTTACTCAAAATGTCATCAGTGAAACTCTTAGAATGGCCAATATAGTCAAT
GGGATTTGGAGGAAAGCAGTCAAAGATGTAGAAATTAAAGGGTACTTAATTCCAAAAGAT
TGGGGTGTTATGGCATCTCTTACCTCTGTTCACATGGACTCAAAAAACTATGAAAACCCT
TATAAGTTTGATCCATGGAGATGGGAGAAAATTGGA------------------------
---------------GTTGTGCCTAGTAACAATTGCTTTACCCCGTTTGGGAGTGGACAT
AGACTGTGTCCTGGGTTAGAACTTTCCAGGCTAGAGCTCTCTATCTTCCTTCACCATCTT
GTTACTACTTATAGATGGGAG---GCTGAGAGGGATGAAATAGTATACTTTCCAACTGTT
AAGATGAAGAAGAAGCTCCCAATTAGAGTGCAACCCATTAGCACT---------------
------------
>gnl_Medtr_Mt4.0v1_Medtr5g082520.1
------------------------------------ATGGCAACTATACTCTTC------
------TTTGTTATCATCTTCACC------------------ATCTTTTTTCTCATTCAC
---------CGGAGT------------------------------------ACT------
CACCGG---CGGCGATACAAGCTCCCACCGGGGAGTCTTGGACTACCCTTTGTAGGGGAA
ACTATGCAACTAATATCAGCTTACAAAACCGACAACCCAGAACCATTCATAGACCAACGA
GTGAACCGGTACGGTTCAATCTTCACAACTCATGTTTTCGGCGAACCAACTGTTTTTTCA
GCTGACCCGGAAACGAACCGGTTTATTTTAATGAATGAAGGGAAACTTTTTGAATGTAGT
TACCCCGGTTCAATATCGAACCTTTTGGGAAAACACTCTTTGCTTCTTATGAAAGGTTCT
CTTCATAAGAGAATGCATTCGCTTACTATGAGTTTTGCTAACTCCTCAATTATTAAGGAT
CATCTTCTTCTTGATATTGATCGGCTTATTCGGCTTAATTTGGATTCTTGGTCC------
GACCGGGTTTTACTAATGGAGGAAGCCAAGAAGATAACGTTTGAGTTGACAGTGAAGCAG
CTGATGAGTTTTGATCCAGGT---GAATGGACTGAGACTCTAAGGAAAGAGTACGTTCTC
GTGATTGAAGGATTTTTTACCCTTCCCTTACCACTCCTCTCTAGTACCTACCGCAGAGCA
ATCAAGGCAAGAACGAAGGTAGCAGAGGCATTGACATTGATTGTGAGGCAGAGAAGAAAA
GAAAGTGTAATGGGG------------------GAGACAAAAACTGACATGCTAGGTGCA
TTGTTGGCATCTGGC---GAC---------------CACTTTTCCAATGAACAAATAGTC
GATTTCATGTTGGCATTACTCGTCGCCGGATATGAAACCACCTCTACCATAATGACATTC
GCGGTCAAGTTTCTCACCGAACATCCTCTAGCATTGGCACAACTCAAGGAAGAGCATGAC
CAAATCAGAGCAAAGAAAAGTCAA---GACGTA---CCATTGGAGTGGACAGATTACAAG
TCAATGGCATTTACTCAATGTGTTGTGAATGAGACTTTAAGGATGGCAAACATAATTGGT
GGGATATTTAGGAGAGCAATGACAGACATCAATATCAAAGGCTACACTATTCCAAAGGGG
TGGAAAGTCTTTGCATCATTTCGTGCCGTACATCTAAACCCCGATCATTTCAAAGATGCG
CGCACCTTCAATCCATGGAGATGGCAGAGGAAATCAGAA---------------------
---------GCAACAAGCCCT------GCAAATGTCTATACACCATTTGGAGGAGGGCCA
CGGCTGTGTCCCGGTTATGAGCTAGCCAGAGTTGTACTCTCAGTATTTCTTCACCGCATT
GTAACTCGATACAGTTGGTCTCCTGCAGAAGAAGATAAGTTGGTGTTTTTCCCAACCACT
AGGACGCAGAAGAGGTTCCCTATCATAGTGAAGCGTAGAGTGGAGTCCAAA---TTATGT
AAT---------
>gnl_Mimgu_v2.0_Migut.E01775.1
ATGTCC---------ATGGCA------------ATATATTGGATTACCTTTGCCTTGTTA
TTTTTTTTGTTAGTGATT---ATT------------ATTTTGCACCATTTCTTGCCCATA
TTATTGTTCAAAAATTAC------------------------------------------
------------------ACTCTCCCCAAAGGATCTTTTGGTTGGCCTATTTTTGGTGAA
ACCCTTAATTTTTTAAAGCCTCACTCTTCAACTTCAATTGGCCCTTTCTTGCAACAACAT
TGTACTAGGTATGGGAAAGTGTTCAAATCACACTTGTTCTTTTCTCCGACGGTGGTTTCG
TGCGACGGCGAACTGAATTATTACGTATTGCAGAACGAGGATAGGTTGTTCGAGTGCAGC
TATCCGAAACCTATCCATGGAATATTGGGGAGGAGCTCCATGCTGGTGGCTGCCGGAGAA
ACCCACCGCCGCCTGAGGAGTGTCGCCGTCGCACTCGTCACCACCATCAAATTGAAGCCG
GATTTCTTGGTCGATATCGAGACGAACGCCACCCGGATTCTTGGTTCTTGGAGGGATAAG
CAGCAAGTTGTCTTCTGTGAGGAAGCTAGAAAGTACACATTTAATGTAATAGTGAAGCAG
GTGCTTGGTTTAAGACCGAATGAGCCACATACAAAGGAAATACTTGAAGATTTCTTGACT
TTCATGAGAGGCCTTATTTCTCTACCAATCTACATTCCTTTTACTCCATATGCAAGAGCT
GTTAAGGCTAGAAGTAGAATATCTTCAACTGTGAAAGCAATCATAGAAGAAAGAAGAAAA
AGAGGTAGAAATGAAATAAATTGCAAAAAGAGTTGGAGTAATAATGATTTTCTCAATATA
CTCCTCGGCGTC------GAA---------------ACCTTATCCGAAGACGAAAAAGTT
AGCTTCGTGTTGGATTCTTTACTCGGTGGCTACGAAACCACTTCCCTTCTTTTGTCTATG
GCCGTCTTTTTCCTTCATCGCTCCCCTCTCGCCGTTGATCAACTCAAGGGAGAGCATCGG
AAAATACGAAGCACGAAGAAAAAG---GACGAA---TTTCTGAGTTGGGAGGACTATAAA
GCAATGGAATTCACACACAATGTCATAAATGAAGCTCTAAGATTAGGCAACATTGTTAAA
TTTGTCCACCGAAAGGCAATCAAAGATGTCAAATTTAGAGATTATATAATTCCGTCGGGT
TGGAAAGTCCTACCCGTTTTCTCGGCGGTTCATCTCGACCCGTCTCTTCATGCTAATTCT
CTCCAGTTTGATCCTTGGAGATGGCAGACAGAAGAT------------------------
---------------CAAACA------TGCAAGAAGTTTATCCCATTTGGTGGAGGGTCC
AGATGCTGCCCAGGATTTGAACTGGCAAAAGTTGAGGTTGCTTTTTTCCTACACCACCTC
ATACAAAATTATAGTTGGAAAGTAGAAGATGGCGAACAGCCGATCGCGTATCCATATGTA
GAGTTTCGAAGAGGATTAAAATTGAGTCTGCATTCCTTATGCAGCTCA------------
------------
>gnl_Mimgu_v2.0_Migut.I01018.1
ATGGAC---------------------ATGATTTTCTGGAATTTGGTATTAACA------
------ATCTTGTGG------TTT---------------TCCTCCGCCATTTATGCGTAC
------------------------------------------------ATGAAAATCAAA
TTAATC---ACATCATCAAAACTTCCTCTTGGCAGCCTCGGAATACCTTTCCTCGGAGAA
TCTCTCCACTTCATCTCCTCCGCTTATTCCGACCGCCCCGAGTCCTTCGCCATCAAACGC
CGCCGCATGTATGGGAAGGTATTCAAGACACACTTATTTGGGAATCCAACAATAGTATCA
ACTGATGCAGAAGTAAGCAGAATCATTCTGCAGAGTGATGCCAGAATATTCGTTCCATCT
TACCCAAAATCACTTATGGAATTGATGGGAAAATCCTCCATTCTGCTAATTAATGGAAGC
TTACAGAGAAGAATCCATGGCTTAATTGGTAATTTCTTCAAATCTGCAAATTTAAAAGCT
CAGATTACATCCGAAATGGAGAAGTATTTGTTGAAATCAATGGGTAATTGGAGGGAAGAT
TCTCCTGTTTACATTCAAGATGAAGCTAAACATATTGCATTTCAAGTGCTGGTGAAAGCA
CTGATTAGCTTGGACCCTGGC---AATGAAATGGAGCTGCTAAAGAATCATTTTCAAGAA
TTTATTAAGGGACTTATGTCTTTACCATTTAATTTTCCCGGCACTCAGCTTTATCGATCG
TTACACGCAAAAAAGAAAATGGTGAAGATAATTGATGGAATAATCCAAGCAAAAAGGGAT
AATAATTGCAGCAAGAAGATTGGATTAAGTAGTAATATAGGAAAAGATGTAGCAGATGCA
TTGATTAATGACAAAAGTGAG---------------GAGCTGACAGATGAACTAATTGCA
GAAAATATGATTGATTTAATGATTCCTGGTGAAGATTCTGTCCCTCTTCTTATCACTCTT
GCTATCAAATACCTCTCTGATTCTCCTGCCTCCCTCGAACAATTTACGGAGGAGAATCTT
AAATTGAAGAAGCTAAAGGAGAAACTTGGGGAG---CCATTTTCATGGAATGATTATTTG
TCCATGCCCTTTACACAAAATGTAATTACAGAAACTCTAAGGATGGGAAATATAATAACA
GGAGTAATGAGAAAAGCCATGAAAGATGTTGAAATAAAGGGATATTTAATTCCAAAAGGG
TGGTGTGTTTTTGCATATTTCAGATCAGTTCATTTGGATGATAAATTATATGATTTTCCT
TATCAATTTAATCCATGGAGATGGCAAGGTAAAGAA------------------------
---------------GTTAGT------AATTGCAATTTCACCCCATTTGGTGGTGGTCAA
CGCCTGTGCCCGGGGCTTGACCTTGCCAGGCTGGAAGCTTCTATTTTTCTTCACTATTTC
GTTACTCAATTCAGATGGGAA---GCTGAAGATGACTCCATTATTAATTTCCCCACTGTG
AGAATGAAGAAACGGATGCCAGTTTGGGTGAAAAGACGAATA------------------
------------
>gnl_Mimgu_v2.0_Migut.F00677.1
------------------------------ATGTTTCTCTACCCTCTCCTCATA------
------TCACTCTCGCTCCCATTC------------------CTAATCTACCTCCTCCTA
---------CGCGCC------------------------------------ACC------
TCCACA---CGGCGGCGCCGCCTCCCGCCGGGAAACCCCGGCCTCCCCTTCATCGGAGAA
ACACTCCAGCTGATCTCCGCCTACAAGACCGAGAACCCGGAGCCATTCATCGACGACAGG
GTGTCCAAATACGGCGCCGTTTTCACCACCCACGTGTTCGGCGAGCCGACCGTGTTCTCC
GCCGACCCGGAAACGAACCGGTTCATCCTGCAGAACGAGGGCCGCCTGTTCGAGTCGAGC
TACCCCGGTTCGATATCGAATTTGCTCGGGCGGCACTCGCTCCTGCTCATGAGGGGGAAC
CTCCACAAGCGGATGCATTCACTCACCATGAGCTTCGCTAACTCGGCCATCATCAGGGAC
CACTTGCTGCTCGATATAGACCGGCTTGTCCGGCTCAACATGGACTCCTGGACC------
GGCCGGGTCCTTCTCATGGACGAGGCCAAAAAGATAACTTTTCAGTTAACAGTGAAGCAG
TTGATGAGTTTAGATCCGTGT---GAATGGACCGAGAATCTGATGAAGGAGTACATGCTA
GTTATTGAAGGCTTTTTCTCCATCCCTTTGCCCTTTTTCTCTACCACTTACAGAAGGGCT
ATCCAAGCGCGGAGCAAGGTGGCGGAGGCGTTGAGTTTGGTTGTTGGGGAGAGGAGGAGA
GAGAGTGAGAGAGGA------------------GAGAGAAAGAAGGACATGCTGGCGGCG
CTGCTTGATGAGGAGGGCGGA---------------GGATTCTCCGACGAAGAGATTGTT
GATTTTATGCTTGCTTTGCTGGTGGCGGGGTACGACACCACCTCCACAATTATGACTCTC
GCTGTTAAATATCTCACTGAGACCCCTCTTGCTTTGGCTCAACTCAAGGAAGAGCATGTT
GAAATCAGTGCAAGAAAATGTGAA---AAGGAG---CCTCTTCAGTGGGAAGATTACAAG
TCCATGCCTTTCACTCAATGTGTGGTAAACGAAACTCTCCGAGTAGCTAACATAATCAGC
GGCGTGTTTAGACGTGCGATGACGGATGTTAACATCAAAGGATATACGATTCCGAAGGGA
TGGAAGGTGTTTGCTTCACTGCGGGCAGTGCACATGGACCATCACCACTTCAAAGATGCT
CGAACTTTTAATCCATGGAGGTGGCAGAATAATTCAGGC---------------------
---------------AGCTCG------GTAAATGTGTTCACCCCGTTTGGTGGTGGGCCC
CGGCGTTGCCCGGGTGCCGAGCTTGCTAGGGTTGAGCTTTCCGTTTTTCTTCACCGCTTA
GTCACCGAATTCAGTTGGGAGGCAGCTGAACAAGATAAGGTGATTTTCTTCCCGACGACA
CGGACACAGAAGCGGTACCCGGTTAACGTTCATAGGCTAAAACGACATGTA---AAGATG
------------
>gnl_Mimgu_v2.0_Migut.H02504.1
ATGGGATGGTTGAGTGAGATTTGG---------------------GTTTTGATT------
------GTAGTACTG------TTGGTGTCGTTGTGTAAAAAAATA---TGGATGATGATG
ATG---GTTAAAAGGGAAAAAGAAGAGAGA------------------GAAGAGAGAGGA
GAGAGA---AAGAATGGAAGTGTACCGAAGGGGAGCTGGGGTTGGCCTTTGATTGGTGAA
ACTTTGGAATTTATTGCTTCTGGTTACACCTCCAAACCTGTTTGCTTCATGGATAAGCGC
AAATCTCTGTATGGAGATGTCTTTCGAACACACATTCTCGGAAAAGCCATCATCGTCTCG
ACCGATCCCGATGTGAACAAAGTTATTCTACAAAACCACGGCAATGCTTTTATACCGTGT
TATCCGAAATCCATCTCCGAATTATTAGGGAAATCCTCAATTTTGCAAATGAATGGTCCT
ATGCACAAAAAGATGCACACCCTTATCGGAGTTTTCCTCAAATCTCCACAATTTAAAGAC
CGAATTACCCTTGATATCGAGAAAGTCGTAAGGCTGTCACTATCTACTTGGATGGATAAG
GGTCAAGTTTTCGTTCAAGATGAAACCAAAAAGATTACATTTGAAATTCTAGTGAGAGTG
CTAATGAGCATTGGTCCGGGC---GAAGAGATGAACGTACTAAAGAAAGAGTTTGAGGAA
TTTATCAAAGGCTTAATATGCTTGCCCGTTAAATTTCCCGGTACAAGACTCTACAAATCT
TTGAAGGCGAAGGAGAGAATGTTGAAAATGGTGGATAAAATTATATTGGAGAGAAAAATC
GGCATGGATAATAACAAAACAGATAGTAAAGAAGAGTTGCCAAATGATGCAATTGATGTC
CTATTGCGCGACGCGTCAGAAGGAGATCAGCAAATGCGGGTCCCGCTCGATTTTGTCGCC
GGAAATATAATAGAGATGATGATTCCGGGAGAAGAGACTGTGCCCACAGCCATGACCTTG
GCTGTCAAATTTCTAAGTGACAGCCCTGTCGCGTTAGCGCATTTAGTGGAAGAGAACATG
GAACTTAGGAACAAGAAGGATCAATCCGGCGAA---GAATATTCTTGGACCGATTATATG
TCATTGCCATTCACACAAAATGTTATTAGTGAAACACTTCGACTGGCTAATATCATTAAC
GCGGTGTGGAGAAAAGCTCTCAAGGATGTCAAAATAAAAGGTTATTTAATACCGAAAGGA
TGGTGCGTTTTAGCTTCGTTCAGCTCGGTTCACATGGATGAAACGAATTACGAGAACCCT
TATGAATTTGATCCATGGAGATGGAAGAAAATAGGA------------------------
---------------GCTGCTGTGAGTAGCAATACTTTCACACCATTTGGTGGTGGACAA
AGACTATGCCCCGGACTCGAACTCTCGAGGCTCGAAATCTCGATTTTCCTTCATTTTCTC
GTTACAACATATCGATGGAAC---TCCGATAAAGACGAAATAATATACTTTCCGACGGTG
AGAATGAAGAAGAAGCTTCCAATCACAATCATGCCCCTACACACA---------------
------------
>gnl_Mimgu_v2.0_Migut.H00997.1
ATGTGG------------------GATAATTTGGGCGTGGAGTTCACTCTCTTC------
------CTCTTATGCGTG---TCT------------CTAATCTTC---CTTAACCTCTGC
---------AAA---------------------------------------------CGA
AAACAA---AAGCATCTCAATCTTCCACCGGGAAGCATGGGCTGGCCTTTTCTCGGCGAA
ACAATCGCCTACCTCAAACCATACACCGCCAACACCATCGGCAAATTCATGGAACAACAC
ATTTCCAGGTACGGAAAAATATACAAGTCGCATTTGTTCGGGGAACCGACAATAGTGTCC
GCGGATGCAGGGCTGAACAGATTCATCCTACAGAACGAAGGGAAACTGTTCGAGTGCAGT
TACCCGAGGAGCATCGGCGGAATCCTCGGGAAATGGTCTATGCTTGTTCTGGTCGGAGAA
ATGCACAGAGATATGAGAATCATTTCTCTCAATTTTTTGAGCAATTCACGCCTCAAAACT
CATCTCCTCCGTGAAGTCGAAAAGCACACTTTGCTCGTTCTCTCCAAATGGATGCACAAC
TCCATTATCTCAGCCCAAGACGAATCCAAAAAGTTCACATTCAATTTAATGGCGGAGCAT
ATAATGAGCCTGGAACCGGGAAAACCGGAAACGGAGCAGTTGAAGAGAGAGTACATTACT
TTCATGAAAGGCGTGGTTTCCGCTCCGTTGAATTTTCCGGGAACCGCCTACCGGAAAGCC
TTGCAGTCACGATCGATAATACTGAGATTTATCGAGCGGAAAATGGAGGAGAGGATAGAG
AAAAAAGTGGAA---------------------GAAGAAGAAGATGATTTATTGGGATGG
GTGGTGAAGAAT------TCT---------------GATCTGTCGAAAGAGCAAATACTT
GACCTGGTTTTGAGCTTGTTGTTCGCCGGCCATGAAACTTCGTCGGTTGCTATTTCTCTC
GCTATTTACTTCTTGCAGGCCTGCCCCTCTGCTGTTCAACAATTACGAGAAGAACACATG
AAAATTGCTACGGCGAAGAGAGAGAGAGGGGAAGCAGAATTGAGCTGGGATGATTATAAG
AAAATGGAGTTCACACAATGTGTAATAAGCGAGACACTGAGGCTGGGGAACGTGGTTAGA
TTTCTACACAGGAAAGCCCTAAAAGATGTTAGGTACAAAGAATATGACATTCCATGTGGG
TGGAAAGTGTTGCCGGTGATAGCAGCAGTGCATTTAGATCCAACACTTTATGAACAGCCT
TGGCACTTCAACCCATGGAGATGGCAGGGTAACACTCACGGGCGT---------------
---------GCACCAAATCCG------ACCAACCACATGATGCCATTTGGCGGAGGACCG
CGCCTCTGCGCCGGATCGGAACTCGCGAAGCTCCAGATGGCGGTATTCATCCACCACCTA
GTCCTCAACTTCCAATGGGCCACAGCAGATTCCGATCTCCCCTACGCATTCCCGTTCGTC
GATTTCCCCAAAGGACTCTACATCTCCGTCAAACGCCTAGAGGAAAAA------------
------------
>gnl_Mimgu_v2.0_Migut.H00033.1
------------------------------------------------------------
------------------------------------------------------------
------------------------------------------------------------
------------------------------------ATGGGTTGGCCGTTCCTAGGAGAG
ACTCTTGCCTTTCTCAAGCCGCATAAATCCAACTCTATCGGCACCTTCTTGCAACAACAT
TGCTCTAGGTATGGAAATATATTCAAATCCCACCTATTCGGTGGCCCAACAATAGTGTCT
TGTGATCTGGAGTTTAATGTTTTTATTCTTCAAAACGAGGAGAGGCTGTTTCAGACAAGC
TATCCTAAACCTGTTCACGACATTCTTGGGAAGTTATCGATGATGCTCGTTTCTGGAGAT
CTTCACAAGAAACTCAGAAGTGCTGCTGTTAGTTTCATTAATGTTTCCAAATCGAGCCCT
GATTTTCTTTCTTATGTCGACGACTTATGTATCTCTTTGGTTGATTCTTGGAGAGATAAG
AAGCAAGTTGTTTTCTTCAAGGAAGCGAAAGAATTAACTTTTTATCTAATGCTGAAGAAT
CTGCTGAGCATCGAACCGGAAGATCCAATTGCTGGAGAAATACTTGGAGATTTCCTCACT
TTCATGAAAGGTTTTGTTTCTCTGCCTATACTAATTCCAGGGACTGCTTATGCAAAAGCT
GTCAAGGCAAGAAAAAGGATATCATACACTTTAAAAGAAATGATAAGAAATCGGGAAAAT
GAAGGAATGCAT---------------------AAAAAAAGAGGAGATTTTCTGGATGAA
CTATTGGGAAAA------GTA---------------TGGCTGAATGACGAGGAAAAAGTG
AGCATTTTGCTGGACCTTTTACTAGCTGGTTATGAAACAACTTCCGGTCTCATGGCCCTC
GTTGTTTATTTTCTCGCGCACTCCCCTTCTTCTCTTCAAACACTCAAGGATGAACACCAA
GCACTGAGGAAAACGAAGAAAGAT---GGAGAG---CCGTTGAATTGGGAAGATTTCAAG
AAAATGGAATTTACTTCTCATGTCATTAGTGAATCTCTGCGTTGCGGGAATCTAGTTAAG
TTTGTGCATCGGAGAGCTCTCAAGGATGTTAAGTTCAAAGAGTATGTAATTCCAGGTGGA
TGGCAAGTTCTCCCCATTTTCACAGCTGCACATCTTGATCCCTCCATACATGAACATCCC
TTGGAGTTTAACCCTTGGAGATGGGCTGACCAA---------------------------
---------------ACAACG------AGCAAAAAGGTGACGCCTTTTGGTGGTGGACTG
CGGATTTGTCCAGGGGCAGAACTTGGTAAACTAGAGATTGCGTTTTTTCTTCACCATTTT
GTTCTTCATTTTAGGTGGGAAGCAAAGGAAGAAGATTGTCCAATTTCATGCCCTTACTTG
GATTTCAAGAGAGGTTTGGTTCTCCAGATTCACCAATTACACAAA---------------
------------
>gnl_Musac_v1_GSMUA_Achr3T08890_001
ATGGAT---------GGCAGGTGG---TCTCTTCAGCTGTTCGATGTGATGCTC------
------GTTGTAATTGCAGGTATA------------------GTTTTTTGGGAATTGGGG
---------AGGAGG------------------------------------AGGAGGACG
CGGGCG---GCAGCGGGGCGGCTGCCACCGGGGAGCGTGGGGCTGCCGGTGGTGGGGGAG
ACGCTGCGGCTGATCGCGGCGTACAAGACGGAGGACCCGGAGCCGTTCATCGACGAGCGG
GTGCGGCGGCACGGGCGGCTGTTCACGACGCACGTCTTCGGGGAGCGCACGGTC------
------------------------------------------------------------
TACCCGTCGTCTATCTCCACGCTGCTGGGCGCCCACTCCCTCCTCCTCATGCGCGGCGCC
CGTCACAAGCGCATGCACTCCCTCACCCTCACCCGCCTCGCCTCCCCCGCCGCCCGCGCC
GCCCTCCTCCCGGACATCGACCGCCTCGTCCGCCGCACCCTCGACTCCTGGTCCTCCTCT
TCTCGTGTCCTCCTCCTCGACCAGGCCAAAAAGATCACCTTCGAGCTCACCGTCAAGCAG
CTGGTGAGCTTCGACCCGGGC---GAGTGGACCGAGTCCCTCCGCCGCGAGTACCTCCTC
CTCATCGAGGGCTTCTTCTCCATCCCCTTCCCTTCCTTCTTCACCACCTACGGCCGCGCC
CTCAAGGCGAGGAAGAAGGTGGAGGCGGCTCTGAAGGAAGTGATTAGGAAGAGGAAACAG
GAGGCTGGAGGCGAC------------------AAGCAGAGGAAGGACATGCTGGAGGAA
CTGATGGACGGTGGCGATGAG---------------GGAATGACAGAAGAAGAGACGGTC
GACTTCCTGCTGGCGCTGCTGGTGGCCGGCTACGAGACCACCTCCACCATCATGACTCTA
GCCGTAAAGTTCCTCACCGACCTCCCCCACGCCCTCGCCCTCCTCCGGGAGGAGCAGGAA
GGGATCAGGGCAAAGAAGGGAGACGACGAGCAG---CCCTTGTCCTGGAGCGACTACAAG
TCTATGCCCTTCACTCAATGCGTGATCAACGAGACGCTTCGAGTGGCCAACATCATCAGT
GGCGTGTTCAGACGCGCCATGACAGACATCCATTTCAAAGGGTACAAGATTCCCAAGGGG
TGCAAAGTTTTCATCTCTTTTCGTGCCGTCCATCTTGATCCTGAATACTTCGAGGATGCC
CGGACCTTCAATCCCTGGAGATGGCAGAACAACGAGGTGGCGCAG---------------
---CTGCAGCAGACCGGCGGT------GCTGGCGTCTACACACCGTTCGGTGGCGGCTCT
CGGCTGTGCCCCGGTTACGAGCTAGCGCGGGTCGTCATCTCTGTCTTCCTCCATTACCTC
GTCACTGGCTTCAGTTGGGAGGAAGCAGAGAGAGATCGGCTGGTGTTCTTCCCGACCACG
AGGACGCTCAAGGGCTATCCCATCAATGTCCAGCGCCGCGAGAAGGAACGA---CGAGGA
------------
>gnl_Musac_v1_GSMUA_AchrUn_randomT22170_001
ATGTCC------------------ATAGACGAGCTCCCCCTCCTCCTTCTTCCT------
------GCTCTGGTAGCC---CTC------------TTCTTCTAC---GTCAACCTCGTC
---------AGA---------------------------------------------TGG
AAGAGGCTGAAGAGGTTGAACCTCCCACCTGCCGGTAGCGGTTGGCCTTTCATCGGCGAC
ACCTTCGCATACCTCAAGCCTCATCTGGCCACCTCCACTGGCCTGTTCATGGAGCAACAC
ATCTCCAGGTACGGGAAGATCTATCGGTCTAATCTCTTCGGTGAGCCGACCATAGTCTCA
GCCGACGCGGGCTTGAACCGCTTCGTACTTCAGAACGAAGGGAAGCTGTTCCAGTGCAGT
TACCCGAAGAGCATCGGAGGAATTCTCGGGAAGTGGTCGATGCTGGTTCAGGTGGGAGAA
ATGCACAGGGAGATGCGGATGATCTCTCTCAACTTCATGAGCAACGTGAGGCTCCGGTCG
CATCTCTTGCCGGAGGTGGAGCGCCACACGCTGCTTGTGCTGCGGTCTTGGAGGGAGAAT
TCTCCTTTCTCTGCTCAGGAAGAAGCTAAGAAGTTCACCTTCAATTTGATGGCCAAGAAC
ATCATGAGCATGGACCCATGTGAACCTGAGACCGAGAAGCTGAGGCTGGAGTACATAACC
TTCATGAAGGGTGTAGTATCTGCCCCTCTAAACTTCCCCGGAACTCCATACTGGAAGGCC
TTGAGGTCACGGTCAAACATCCTGAGGGTCATCGAGCAAAAGATGGAGCAGAGGATCCAG
GAGAAGAGCGAGAGACAA---------GGAGGA------GCAGAGGATCTCCTTGGATGG
TCTTTAAAGGAG------TCA---------------AACCTGTCCAAAGAACAGATCCTC
GATCTCTTGCTGAGCTTGCTCTTTGCTGGCCATGAGACCTCATCGATGGCCTTGGCTTTG
GTTATCTTTTTCCTCGAAAGCTGCCCGAAAGCTGTTCGACAACTGCGGGAAGAGCACAGC
GAGATCGACCGAAAG---AAGCAACGAGGAGAGGCTGGTCTAAACTGGGAAGACTACAAG
CAAATGGAGTTCACCCGATGCGTTATAAACGAGACCCTGCGGCTTGGCAACGTCGTAAGG
TTCGTGCACAGAAAGGTTCTACAGGATTTGCAGTACAAAGGATACGACATCCCCTGCGGA
TGGAAAATTCTTCCGGTGTTTGCTGCGGTTCACTTGGACTCTTCTGTTTATGATCATCCT
CATCAATTCAACCCGTGGAGGTGGCAGAACAACTCC------------------------
---TCCAGCGTGACGGCGGCG------ACGAACAACTTCATGGCTTACGGCGGTGGCCCC
CGTCTCTGCGCGGGCTCCGAGCTCGCCAAGCTCGAGATGGCGGTCTTCTTGCACCACCTC
GTACTGCGCTACAGGTGGGAGTTAGCCGAGCCGGATCAAGCGTTCGCCTTCCCCTTCGTG
GAGTTCCGAAAGGGACTCCCCATAAAAGTATACTCCATACATGACAGTCCTGTG------
------------
>gnl_Musac_v1_GSMUA_Achr4T10750_001
ATGGCC---------------------GAAGAGCTTCTGTTCTTCCTCCCTCCG------
------GCTCTGGTGGCG---CTG------------TTCTTCTAT---GTCTACCTCACC
---------AAA---------------------------------------------TGG
AGGAGG---AAGAGGTTGAACCTCCCGCCTGGTGGCACCGGTTGGCCTTTCGTCGGTGAC
ACCTTCGCCTACCTCAAGCCTCATCCGGCCACCACTGTCGGCCGGTTCATGGAGCAGCAC
ATCGCCAGGCATGGGAAGATTTATAGGTCGAATCTCTTCGGGGAGCCCACCATCGTCTCC
GCCGACGCAGGGCTGAACCGCTTCATTCTTCAGAACGAGGGGAAGCTGTTCGAGTGCAGT
TACCCGAGCAGCATCGGGGGGATCCTCGGCAAGTGGTCGATGCTTGTTCAGGTGGGCGAA
ATGCACAGAGAAATGCGGATGATCTCGCTCAACTTCATGAGCAATCTGAGGCTCCGCTCC
CACCTCCTGCCCGAGGTGGAGCGCCACACGCTGCTGGTCCTCCGGTCTTGGAGGGAGAGC
TCTACTTTCTCGGCACAGGAGGAAGCTAAGAAGTTCACCTTCAATTTGATGGCCAAGAAC
ATCATGAGCATGAACCCACGCGAGCCTGAGACAGAGAAGCTGAGGCTGGAGTACATAACC
TTCATGAAGGGAGTAGTATCTGCTCCTCTAAACTTCCCCGGAACTGCATACTGGAGGGCC
TTGAAGTCGCGGTCAAACATCCTTAGGGTGATTGAACAAAAGATGGAGGAAAGGATCCAA
GAGATGACGAGCGAGACA---------GAAGAA---AGATCGGAGGATCTGCTCGGGTGG
GCTCTAAAGCAG------TCA---------------AACCTATCCAAAGAACAGATTCTT
GATCTCTTGCTGAGCTTGCTCTTCGCTGGCCATGAGACGTCGTCGATGGCTCTGGCTTTA
GCCATATTCTTCCTCGAAGGCTGCCCAAAAGCTGTCCGACAATTGAGGATCGAGCACAGA
GAGATTGCCCGGAAGAGGAAGCAAAGAGGAGACGCCGGACTCAACTGGGAAGACTACAGA
CGGATGGAGTTCACCCAATGCGTCATAAACGAGACGCTACGGCTCGGCAACGTCGTCAGG
TTCGTCCACAGGAAGGTTCTCAAAGACGTGGAGTACCAAGGCTACAACATTCCCTGCGGA
TGGAAAATTCTACCGGTGTTCGCAGCAGTTCACTTGGATCCTTCCATTTACGATGATCCG
CACGGGTTCAACCCCTGGAGGTGGCAGCAGGTTAAGCACCGGATT---TGTCTTCTGCAG
AGTAACAACGCGGCGGCGGTG------GCGAACAGCTTCATGCCTTACGGCGGCGGGCCT
CGTCTGTGCGCTGGGTCGGAGCTGGCGAAGCTGGAGATGGCCGTGTTCTTGCACCATCTC
GTGTTGAGCTACACGTGGGAGCTGGCGGAGGCGGACCAAGCGTTCGCCTTCCCCTTCGTG
GAGTTCCGACGAGGGCTTCCCATAAGAGTTCACGCCTTGCACGAC---------------
------------
>gnl_Musac_v1_GSMUA_Achr4T09180_001
ATGTTT---------CTTCTCCTG---CAACCTCTCGCTCTCCTCTTCCTCACC------
------------------------------------GTCCTGTTTCTGTACCCTTTATTT
---------CGGCAC------------------------------------GCCTATGGA
GAGCCC---AAGGGTTGTAAGCTTCCACCCGGCTCTTTTGGCTGGCCACTGATCGGCAAG
ACCATGTCTTTCATCAATCCCCATTTGTCATGCACGACGGGTCAATTCCTGGAGGAGAAC
ATCAAGCGGTACGGGAAGATCTTCCGATCGCATCTATTCGGTCACCCCACCGTGGTATCA
TGCGACGTGGACTTCAATCACTTCATCATGCAGAACGAGGGAAGACTATTCGAGGCCAGT
TATCCTGCGAGCATCCCAAAAGTTATTGGCGATTTCACGATGCTTGTTATGACCGGCGAT
GCGCACAAGCGCATTCGCGGGGTGGCTCTCGGCCTCTTCTCCTCCATGAAGACGGAGGCT
GCCACTATTTCCGACATCGACAACATCGTCGTCCGGCTCATGGATTCTTGGAAGAACAAA
AAGACCTTGGTCTTCTGCGATGAGACTCGCAAGTTCACTTTCAGTGTGATAGTCAAGCAT
ACCCTGAGCTTGAGCCCCGAAGACCCCGAGACCGTGCAGCTCCTCGATAACTACAAGACA
TTCATGAAAGGGTTTGTGTCAGCCCCAATAAACCTCCCCGGCACGGCCTTTGTCAAAGCT
CGACGAGCGAAGTTTCAGATTACAAAAATAGTGGGGGAAATCCGGGATCGACGACGGCGA
CAGAGGATTGCTGGAGCG------CCGGAGGTGGAAGGGACGAAAGATTTTCTCGACTTG
CTGGAGTCCCAT------GGT---------------GGCCTGGCGGAGGAAGAGATCTTT
GGCCTCGTGATCGATCTTTTGATCGGAGGGTACGAGACCACCGCCATGCTCATCGCTATC
ATCGTCAAATTTGTAGGGAACGACCCGGAGATTCTGAGCGAGCTCAGGGCAGAGCATGCT
GCAGCGAGGAAGAAGAAAGCAGGA---GATGAG---CCACTGAAATGGCAGGATTACAAG
GACATGCGGCTCACTCAGTGCCTCATAAACGAAGCTTTGCGTCTGGGGAACGTGGTGAAG
TTTGTTCACCGCAAAGCAATAAAGCCCGTCCGATACAAAGAGTTCGAGATTCCTGCTGGG
TGGAAAGTTCTGCCGATACTTTCCGGTGTTCATCTGGACGGTTCTCTCCACAATGATCCT
TTCCGGTTCGACCCACGGAGATGGCAGAACGAGGAG------------------------
---------------GTGATC------GCAAGGAACTTTATGCCATTTGGTGGAGGGAAA
AGGTTGTGCCCTGGATCTGATCTGGCATGGTTGGACACCTGCATTTTTCTGCATCATCTG
CTCCTCAAGTACTCATGGAAGACGCAGGAGGAGGACTGGCCCATGTCCTTCCCGTTCCTC
GACTTCAAGAAAGGACTTAAGATTGCCATACAACCTCTGAGCTCTGAGCAG---GCCACA
GGT---------
>gnl_Musac_v1_GSMUA_Achr7T09630_001
ATGGAC---------------------AAATTGTTGATGCTATGGGTGGCG---------
------TCGCTTGCA------TTC---------------CTTGTGACAGCGACCATCGCC
---------CGGACTTGG---------------------------AGGACGAAGAAGACG
AACAAC---CAACGAGCGCAGCTCCCTGCAGGCTCCCGTGGTTGGCCTCTAGTCGGCGAG
ACCCTCCACTTCGTGTCCTCCGCCTACTCGCCTCGCCCCGAGAGATTCATGGACAAGCGT
AGGCTCATGTACGGGAAGGTGTTCAGGTCTCACCTGTTCGGTAGCCCGACGATCGTGTCC
ACCGACGCGGAGGTCAGCAGGCGCATACTGCAGAGCGACGCGAGTTCCTTCGTGCCGTGG
TATCCCAAATCCCTCACCGAGCTGATGGGGAAGTCCTCCATCCTGTTGATCAACGGGAAC
CTCCAGCGAAGAGTTCACGGCCTCATCGGCGCCTTCTTCAAGTCCCCCGACCTCAAGGCT
CAGATCACCGGTGACATGCAGAGGTACGTGCGGGAGTCCATGGCCAAGTGGAAGGACCAT
CAGCTCATCCACATCCAAGACGAGACCAAGAATGTAGTCTTCCAAATACTAGTAAAAGCA
TTGATAGGGCTGGAGAAAGAG---AAGGAGATGACGTTCTTGAAGCAACAATTCAAAGAA
TTTATTGCCGGGTTGATGTCTTTGCCTGTGAAGCTGCCCGGAAGTAGACTCTACAGATCG
CTACAGGCAAGTCTACGGATGGGGATGTTGATAGAGAGCATCATCGAAGAGAAGAGGAAG
AAC---------------------AACTCGGGATGCTCCCCGCGCGATGTTGTCGACGTG
TTGATCAACGACGCCAGTGAT---------------CAACTTACCGACGATCTGATATCG
GACAACATGATCGATCTGATGATTCCGGCTGAAGATTCCGTCCCTGTTCTTGTCACACTA
GCAGTCAAGTACCTCAGCGAATGCCCTCTTGCTCTCCAGCATCTGCAGGAAGAGAATACG
CAGCTGAAGAAGAGGAGATCGCTGGTCGGTGAG---GATCTGCGATGGACAGACTACATG
TCTTTGTCCTTTACGCAAGACGTCATAACGGAGACTCTACGTATGGGGAACATAATTAGT
GGGATCATGCGCAAGGCCGTGAAGGATGTGGAGATCAGGGGACACTTGATACCCAAAGGG
TGGTGCGTGCTCACGTACTTCCGGTCGGTCCACCTCGACGAGAACCACTACGGCGAGGCC
TACAGGTTCGATCCATGGAGGTGGAAGGACAGGGAC------------------------
---------------ATGTCT------TCTTGTAGCTTTACTCCTTTTGGAGGTGGGCAA
AGGCTGTGCCCTGGGCTGGACCTGGCCAGGCTGGAGGCTGCCATCTTTCTTCACCACTTG
GTCACCAACTTCACGTGGGCG---GCAGAGGAGGACCAGATAGTGAACTTTCCCACCGTG
AGACTGAAGAGGGGATTGCCCATCAGGGTAAGGAGGAAGAGC------------------
------------
>gnl_Musac_v1_GSMUA_Achr2T16740_001
ATGGAT---------------------AAGTTGTTGATCATATGGCTGGCA---------
------GCATCAGTT------ATC---------------GTGGTGACCGTGATCCTCTGC
---------AAGAGTCGG------------------------------AAGCTGAAGAGG
AGAACG---AGAGCTGGTCGTCTCCCCAAAGGAGCCCTCGGCTGGCCTCTTATCGGAGAG
ACGCTCGAGTTCGTGTCCTGCGCCTACTCGCCTCGCCCGGAGAGCTTCATGGACAAGCGC
CGTCTCGTGTATGGGAAGGTGTTCAAGTCGCATATCTTCGGAAGTCCAACGATCGTGTCA
ACCGATGCAGAAGTCAGTCGGTTCATCCTGCAAAGTGACGAG------------------
---------------------------------------------------------AAC
CTCCAAAAACGAGTTCATGGCCTCATCGGCGCCTTCCTGAAGTCCGGCCACCTCAAGAGT
CAAGTCACCAAAGACATGCAGCGCTACGTGCAGGAGACCATGAGCAATTGGAAGGATGGG
CACCTCATCCACCTCCAAGATGAGGCCAAACTAATTGTTTTCCAAATCCTGGTGAAAGGA
TTGATTGGGTTGGAGCCAGGA---GAGGAAATGCACATCTTAAAGCAACAATTCCAGGAA
TTTATTGCTGGTTTGATGTCTTTGCCAGTGAAGCTACCGGGAAGTAGACTTTATAGATCG
CTGCAGGCAAAGAAGAAGATGGTGATGCTGATCCAGAGGACCATCCAAGAGAAGAGGATG
AGC---------------------GAACCTCGGTGCCCTCCACGGGACGTGGTGGATGTT
CTGCTGAATGACAGCAACGAT---------------CAGTTGCCCGACGACCTCATATCG
GACAATATGATCGATCTGATGATACCAGCGGAGGACTCGGTGCCGGTTCTTCTGACGCTT
GCAGCCAAGTACCTCAGCGACTGCCCTCTTGCTCTCCAGCAACTGGAGGAAGAGAACATG
CAATTGAAGAAGAGCAAATCTCTCCTCGGGGAG---ACACTGCAGTGGACCGACTACATG
TCCTTGTCCTTCACACAAGATGTCATAACAGAGACGCTGCGTATGGGGAACATAATTAGC
GGCATCATGCGCAAGGCCATGAAAGATGTGGAGATCAAAGGGCACCTGATCCCCAAGGGA
TGGTGCGTGTTCGCCTACTTCCGATCGGTCCACCTCGAAGACGACCTCTACGAGGAGGCC
TACTGCTTCAATCCATGGAGATGGAAAGGCAAGGAC------------------------
---------------ACGAGT------ACTTGTGGCTTTACTCCTTTCGGTGGTGGGCGA
AGGCTGTGCCCGGGGCTGGATTTGGCCAGGCTGGAAGCTTCCATCTTTCTGCACCATTTG
GTTACTGGCTTCACATGGGTG---GCTGAGGAGGACCAGATCGTGAACTTCCCCACGGTG
AGGATGAAGAGAAGGATGCCCATCATAGTGAGGAGGAAGAAC------------------
------------
>gnl_Musac_v1_GSMUA_Achr9T28740_001
------------------------------------------------------------
------------------------------------------------------------
------------------------------------------------------------
------------------------------------------------------------
------------------------------------------------------------
------------------------------------------------------------
------------------------------------------------------------
------------------------------------------------------------
------------------------------------------------------------
------------------------------------------------------------
------------------------------------------------------------
------------------------------------------------------------
------------------------------------------------------------
------------------ATGGTGATGTTGATAAAGAGCATCATTCTGGAGAAGAGGAAG
AAC---------------------AACTGCGGACGCACCCCGCTCGACGTCGTCGACGTC
CTCATCAACGACGCCAGTGAT---------------CAGTTGACCGACGATCTCATATCG
GACAACATGATCGATCTGATGATTCCAGCCGAGGATTCGGTGCCTGTTCTTGTGACACTT
GCAGTCAAGTACCTCAGTGAATGTCCTCTTGCGCTCCAACAGTTGGAGGAAGAGAACATG
CAGTTGAAGAAGCGAAGATCACTACCTGGTGAG---GATCTGCAATGGACCGACTACATG
TCCTTATCATTCACACAAGATGTCATAACGGAGACTCTACGGCTGGGGAACATCATCAGC
GGGATCATGCGCAAGGCTGTGAGAGATGTGGAGATCAAGGGGCACTTCATACCTAAGGGA
TGGTGCGTGTTCGCCTACTTTCGATCGGTTCATCTCGACGAGAACCATTACGAGGAGGCC
TACAAGTTCAATCCATGGAGGTGGAAGGACAAGGAC------------------------
---------------ATGAGT------ACTTGTAGCTTTACTCCTTTTGGAGGTGGGCAA
AGGCTGTGCCCTGGGCTGGATCTGTCCAGGCTGGAGGCTTCCATCTTTCTCCACCACTTG
GTCACCAACTTCACGTGGGTG---GCAGAGGAGGACCAGATTGTGAACTTCCCCACTGTA
AGAATGAAGCGAAGAATGCCCATCAGGGTGAGAAGGAAGACC------------------
------------
>gnl_Musac_v1_GSMUA_Achr9T28730_001
------------------------------------------------------------
------------------------------------------------------------
---------------------------------------------------ATGAGGAGA
AGCCAC---AAGAGAGCTCGGCTCCCTGCAGGGTCCCCGGGTTGGCCGCTCGTCGGCGAG
ACCTTCGAGTTCGTCTCCTGCGCCTACTCGCCTCGGCCGGAGAGCTTCATGGACAAGCGT
CGACTCTTGTACGGGAAGGTGTTCAGGTCGCATCTCTTCGGCAGCCCGACGATCGTGTCG
ACGGACGCAGAGGTCAGCAGGTGGGTGCTGCAGAGCGACGGGCGGTCGTTCGTGCCGTCG
TATCCGAAATCCCTCACGGAGCTGATGGGGAAATCCTCCATCCTACTGATCAACGGGAAC
CTCCAAAGACGAGTCCATGGTCTCATCGGCGCATTCTTCAAGTCGTCTGACCTCAAGGCT
CAGATCACCAGAGACATGCAGTGCTACGTGCAGCAGTCCATGAGCAGCTGGAAGAACGAG
CGGCTCATCCACATCCAAGACGAGGCTAAACACATCGTCTTCCAAATCCTAGTAAAAGGG
CTGATTGGTCTACAGTCAGTG---ACGGAGACGCAATTCTTAAAGCAACAATTCAAAGAA
TTTATTGCTGGTTTAATGTCTTTGCCTGTGAAGCTACCAGGAAGCAGACTCTATCGATCG
CTGCAGGCAAGTGATCTACTCCTACGC---------------------------------
------------------------------------------------------------
------------------------------------------------------------
------------------------------------------------------------
------------------------------------------------------------
------------------------------------------------------------
------------------------------------------------------------
------------------------------------------------------------
------------------------------------------------------------
------------------------------------------------------------
------------------------------------------------------------
------------------------------------------------------------
------------------------------------------------------------
------------------------------------------------------------
------------
>gnl_Musac_v1_GSMUA_Achr8T00150_001
ATGGCC---------GGCGTGTGG---TCTCCCTCGCTGATTGATGTGGTGTTG------
------TTTGCGATCGCAGCGGTG------------------GTGGTCTGGAAATTGGAG
---------AGGAGG------------------------------------AGGAGGAGG
GGTTGG---GCGACGGGGCGGTTGCCGCCGGGGAGCGAGGGGCTGCCGGTGGTAGGGGAG
ACCCTGCAGCTGATCGCGGCGTACAAATCGGAGAACCCGGAGCCGTTCATGGACGAGCGG
GTACGGCGGCATGGGCGGCTGTTCACCACGCACGTTTTCGGGGAGCGCACCGTC------
------------------------------------------------------------
TATCCGTCGTCCCTCTCCACGCTGCTGGGCACCCACTCCCTCGTCGTGATGAAAGGCGCC
CGCCACAAGCGCATGCACTCCCTCACCCTCGCCCGCCTCACCTCCCCCGCCGCTCGTGCC
AAACTCCTTCTCCATATCGACCGCCTCGTCCGCCGCACCCTCGACTCCTGGCCCTCCTCC
TCCCCGGTCCTCCTCCTCGACGAGGCCAAGAAGATCACCTTCGAGCTTACCGTCAAGCAG
CTGGTCAGCTACGACCAGCAC---AAGTGGATCGAGTCCCTCCGCCACGAGTACCTCCTC
CTCATCAATGGCTTCTTCTCCATCCCCTTCCCTTCCTTCTTCACCACCTACGGTCGTGCC
CTGAAGGCTAGGAAGAAGGTGGAGGAGGCGCTGAAGGAGGTGATAAGAAAGAGAAAGCTG
GAGAGCCAGAATAAC------------------ACGAAGAAAAAAGACATGCTGGAGGAG
CTGTTGGAGGGAGAAGCGGAA---------------GGGATGACGGACGAGGCGATAGTG
GACTTCCTGCTGTCGTTGTTGGTGGCGGGATACGAGACCACGTCCACCATCATGACCCTG
GCCGTCAAGTTCCTCACCGACCACCCCCGAGCCCTCGCGCAGCTCAGGGAAGAGCAGGAA
GGGATACGGAAGCAGAAGAAAGACGAGGAGGCG---GCCTTGGACTGGGATGAATACAAG
TCCATGCCCTTCACACAGTGCGTGATCAACGAGACCCTTCGAGTGGTCAACATCATTGGC
GGAGTGTTCCGGCGAGCCAAGACAGACCTCCATTTCAAAGGGTACACGATTCCCGAGGGG
TGCAAGGTCTTCCTCTCCTTCCGTGCTGTCCACCTCGACACCGAATACTTCGATGACGCC
CGGACCTTCAACCCCTGGAGATGGCAGAAGAATGCAGCGGCG------------------
------CAGCAGGTCGGGGGG------GCCACTGTCTACACCCCCTTCGGCGGGGGCTCG
CGGCTGTGCCCCGGCTATGAGCTCGCTCGGGTGGTCATATCCGTCTTCCTCCATTACCTC
GTCACTCGATTCAATTGGGAGGAGGCGGAGAAAGATAGGCTGGTGTTCTTCCCCACCACA
AGGACTCTCAAGAGCTATCCCATCAACGTCTGGCGGCGCGAGGAGGAAGAA---GGAGCA
------------
>gnl_Musac_v1_GSMUA_Achr8T26330_001
ATGGCT------------------CCTGTGATCATTCTCTTCTTCCTGTTCCCC------
------ACCCTCCTAGTC---CTC------------CTGGCCGCCGCCCTTGGCCTAAGG
---------AACAGC------------------------------------GAGAGCCGG
AAGACC---AAGGGCCTCAACCTCCCACCTGGGAGCATGGGATGGCCTCTTCTTGGCGAG
ACCATCGCTTTTCGGAGGCAACATCCTTGCAACTCCCTGGGGGAGTACATGGAAGATCGC
ATTAACAAATATGGGAGGATATACAAGTCCAACCTGTTCGGCGCGCCCACCATCGTGTCG
GCCGACGCCGAGCTCAACCGGTTCGTGCTGATGAATGACGACAGGCTGTTCGTGCCAAGC
TTCCCCAAGAGCGTGGCGGATATCCTCGGCAAGACGTCGATGCTTGTGCTCACGGGGGAG
ATGCACCGCTACATGAAGTCGCTCGCCGTCAACTTCATGGGCATCGCGAGGCTCCGAGCC
AACTTCCTCGTCGACTCCGAGTTGTACGTCGTGCAGAACCTCGAGTCCTGGCCCGAGAAC
ACGCCTTTCCCGGCCAAAGAGGAGGCTTGCAAGATTACCTTCAACCTTATGGTGAAGAAC
ATACTGAGCATGAACCCCGGTGAGGAGGAGACGGAGCGGCTTCGGAAGCTGTACATGTCA
TTCATGAAGGGGGTGATCGCACTTCCTCTCAACATCCCCGGAACTGCTTACAGAAAGGCT
GTTAAGTCGCGAGCCACAATCTTGAAGGTGATCGAGAGATTGATGGAGGAAAGGCTTCAT
AAGAAGAAAGAGGGAACA---------GACAGTATCGGTGAAGCGGATCTTCTCGGGTTC
ATTCTGGAGCAA------TCG---------------AACCTTGATGCCGAGCAATTCGGT
GACCTCTTGCTGGGTTTGCTCTTTGGCGGCCACGAGACCTCTTCCACGGCCATCACATTG
GTTCTCTATTTCCTCCATGACTGTCCAAAAGCAGTCGAGCAGCTCAGGGAAGAGCACCTT
GAGATAGTTAGAGCCAAGAAACAAAGGGGAGGACCGGCCCTGACCTGGGAGGATTACAAG
CACATGGAGTTTACCCAATGCGTCATAAGCGAGACGCTGCGGCTTGGCAACATCATCAAA
TTCGTTCACAGGAAGGCCAACACTAACGTCCAGTTCAAAGGGTATGACATCCCTCGTGGA
TGGAGCATCATTCCCATATTTGCCGCTGCACATTTGGATCCTGACGTCTACGAGAACCCC
CGGAAGTTTGATCCTTGGAGGTGGCAGACAATCTCC------------------------
------AGTAGCACTGCGAGG------ATCGACAATTACATGCCATTTGGGCAAGGCCTG
CGCAACTGCGCAGGGTTGGAGCTCGCCAAGATGGAGATCGCTGTCTTCCTTCATCACCTC
GTCCTCAATTACGACTGGGAGATAGCGGAGCCCGATGAGCCTCTTGCCTACGCCTTTCCT
GAGTTCGCCAAAGGCCTTCCTATCAAGGCCCGCAAGGTCTCACAAGCCAAACAGTCACGA
ATG---------
>gnl_Musac_v1_GSMUA_Achr8T26350_001
ATGGCA---------------------CTCGAGCTCCTCCTCCTGATCTCCACG------
------GCCGTAATAGCC---GTC------------ATAATCTTC---TTCGCCTTTAGG
---------AGCAAC------------------------------------GGGAATGGA
GACGGC---AAGGCGTACAAACTGCCACCGGGCAAGATGGGTCTGCCTCTCATCGGCCAG
ACCATTGCTTTCATGCAGCCTCACTCCTCCGCCTCCTTGGGAGACTTCGTGGACCGAAGC
ATGGACAAGTACGGGAAGATCTTTAGGATGAACTTGCTGGGGAAGCCGACGATCGTGTCG
ACCGACCCGGACTTCAATCGGCTCATCCTGCAAAGCGAGGGGAAGATGTTCGAGAACAGC
TGCCCCACCAGCATTGCCGAGATCATGGGAAGGTGGTCGATGCTGGCGCTGGTGGGGGAC
ATCCACCGGGAGTTGAGATCCATCGCCGTCAACTTCATGAGCAACGTGAAGCTCCGGACA
TACTTCCTGGGAGACATCGAGCGTCAGGCCGTGAAGATTCTCGACTCGTGGACGGAGAAC
GCCACCTTCTCCGCCCAAGAGGCGGCGAAGAAGTTTGCCTTCGGCCTGATGGTGAAGCAT
CTGATGAGCATGGACGAGAGCATGCCGGAGACGGAGCAGCTGAGGAGAGAGTATCACACC
TTCATGAAGGGAATGGCTTCCATCCCTCTCAACTTACCGGGCACCGCCTACAGAAAAGCC
TTGCAGTCAAGGGCCATCATCCTCACGATCATGGGGCAGAAGCTGGACGAAAGGATCACT
AAGATCCGCGAGAAATGT---------GAGGGGCTTGAAGAGGATGACCTCCTGGCATCG
GTGTCGACGCAT------CCA---------------ACTCTCACCAGAGAACAGATCCTT
GACCTGATACTCAGCATGCTCTTCGCCGGCCACGAAACATCCTCCGGTGCCATCTCTCTT
GCCATTTATTTCCTGCAGGCCTGTCCTAAAGCGGTTCGACAACTGCGGGAGGAGCACGCT
GAGATCGCGAGGCTGAAGAAGGAACGAGGGGAGACCGCACTGACCTGGGATGACTACAAG
AAGATGGAGTTCACGCATGCTGTCATCAATGAGACGCTAAGGCTAGGCAACATCGTCCAC
TTCCTGCACCGGAAAGCCATCAAAGATGTCCAGTACAAAGGTTACGATATTCCATGTGGG
TGGGAAGTGGTTCCTATAATCTCAGCAGCACATCTGGATCCGTCGATCTACGATGAACCA
CAGTGTTACAACCCATGGAGATGGAAGGCTATCCTT------------------------
------GCGACCGTGACGAAG------AACAGCAACGTGATGTCGTTCAGCGGCGGCCCG
CGACTCTGCCCTGGAGCAGAGCTTGCAAAGCTAGAGATGGCCGTCTTCCTCCACCACCTT
GTCCTCAAGTACGACTGGGAGCTGGCCGAGCGTGACTTCCCCGTCTCCTTTCCTTTCCTC
GGCTTCCCCAAGGGCTTGCCCATTAAGGTTAGGCGCTTCGGTGGTAACCAAGTG------
------------
>gnl_Musac_v1_GSMUA_Achr10T27520_001
ATGGAC---------------------ACGTCGCTGGTGCTGTGGGCGGCG---------
------TCGGTTACA------CTC---------------TTGGCGACGGTGATCATCGCC
---------CGGACATGG---------------------------GGGATGAAGAGAAGC
GGCCAA---AGAGGTCATCGACTCCCTGCAGGATCCCGGGGTTGGCCTCTCGTCGGCGAG
ACCCTCCAGTTCGTGTCCTGCGCCTACTCGCCTCGGCCGGAGAGGTTCATGGACAAGCGG
ACGCTCATGTACGGGAAGGTGTTCAGGTCGCATCTGTTCGGCAGCTCGACGATCGTGTCG
ACCGACGCAGAGGTCAGTCGGTGTATCCTGCAAAGCGATGCGAGGACCTTC---------
------------------------------------------------------------
------AGACGAGTTCACGGCCTCATCGGCGCCTTCTTCAAGTCCTCCGACCTCAAGGCT
CAGATCACCAGAGACATGCAGAGCTACGTGCAGGAGTCCATGATCAATTGGCAGGATGAT
CAGCTCATCCGCATCCAAGACGAGACCAAGAAGATAATCTTCCAAATACTAGTCAAAGGG
TTGATTGGATTGGAGCCGGGA---AAGGAGATGCAGTTGTTGAAGCAACAATTCAAAGAA
TTTATTGCCGGGTTGATGTCTTTGCCGGTGAAGCTGCCCGGGAGTAGACTCTACAGATCA
CTACAGGCAAGTCTACCGCCTATTCGTTCAGTCTTCAGCATCATCGAGGAGAAGAGGAAG
AAC---------------------AAGTTGGGATGCGCGCCGCGGGATGTGGTGGATGTG
CTGATCAACGACGCCAGCGGC---------------CAATTGACGGACAATCTAATATCG
GACAACATGATCGATCTGATGATACCGGCCGAGGATTCCGTGCCTGTTCTTGTTACACTA
GCAGTCAAGTACCTCAGCGAATGTCCTCTTGCTCTCCAACATCTGGAGGAGGAGAATACG
CGGCTGGAGAAGAGGAGATCGATGCTGGGTGGG---GAACTGCAATGGGCCGACTACATG
TCGTTGAGCTTCACGCAACACGTGATAACGGAGACGCTACGTATGGGGAACATAATTAGC
GGGATCATGAGGAAGGCGGTGAAGGATGTGGAGATCAGGGGGCACTTGATACCCAAAGGC
TGGTGCGTGTTCACGTACTTCCGATCGGTACACCTGGACGAGAAGCACTACGAGGAGGCG
TACAAGTTCAATCCATGGAGGTGGAAGGACAAGGAC------------------------
---------------ATGAGT------TCTTGTGGCTTTACTCCTTTTGGAGGTGGGCAA
AGGCTGTGCCCTGGGCTGGATCTGGCCAGGCTGGAGGCTTCCATCTTTCTTCACCACTTG
GTCACCAACTTCACGTGGGTG---GCAGAGGAGGACCACATCGTGAACTTTCCTACTGTA
AGAATGAAGGGGGGAATGCCCATCCGGGTAAGGAGGAGGAGC------------------
------------
>gnl_Musac_v1_GSMUA_Achr5T04260_001
ATGGAG---------GGAGGG------------CTGCTCTCTGCTCTTCTCCTGGGATCC
ATC---GTGATGTTGGTT---GTG------------GTGTTGAACCATTTCCTTCCCTTG
TTACTG---AATCTTGGA------------------------------------------
------------------GCTGCTCCAAGGGGGAGCTTCGGATGGCCTTTGTTAGGCGAG
ACCTTGAGGTTTTTGAGCCCACATGCTTCATATGCTCTTGGAAGTTTCTTAGAAGACCAT
TGTTCTAGGTATGGGAAGGTCTTCAAGTCGCAGCTCTTCTGTACCCCGACCATCGTCTCC
TGTGACCAGGAGCTGAACCACTTCATACTCCAGAACGAGGAGAAGCTGTTCCAGTGCAGC
TACCCGAGACCCATACATGGCATACTGGGCAAGTCTTCCATGATTGTGGTGGTAGGTGAC
ACCCACAAGAAGCTGAGAAACCTGGCCTTGACACTGGTCACCACCACCAAGGCAAGAGCT
GGATATCTCAATGATATAGAGAGAATCGCTCTTCGAGTCATGGGCTCATGGAAGGACAAG
AAGAGGATCTTCTTCTGTGAGGAGGCCAGAAAGTTCACTTTCAGTGTCATAGTGAAACAA
GTCCTCGGGTTGTCACAAGATGAGCCACAGACTGCAAAAATTCTTGAGGACTTCCTGACT
TTTATGAAGGGTCTCATTTCTTTTCCCCTCTACATCCCAGGAACCGCATATGCCAAAGCT
GTTCAGGCTAGAGCTAGGATTTCTTTAACTGTGAAAGCCATACTAGAAGAAAGAAGAAAG
AACGGAGGGGAT------------------TCCAGTCAGAAGGGTGACTTCCTTGATGAA
CTCCTATCAGTT------GGT---------------AATTTGTCTGAGGAGGAAAAGGTC
AGTTTCTTGCTGGACTCCTTGCTGGGTGGCTATGAGACCACCTCCCTGCTGATGTCAATG
GCTGTTTACTTTCTCGGGCAATGTCCATCAGCTCTGGAGCAGCTCAAGTCAGAACACCAG
TCCATTAGAGCCAACAAG---AAG---GATGAG---TACTTGAACTCAGAAGGCTACAAG
AAAATGGAGTTTACCCAACATGTCATAAATGAGACTTTAAGATGTGGAAACATTGTTAAG
TTTGTTCACAGAAAGGCTCTCAAGGATGTCAGATACAAAGAGTATCTGATCCCATGTGGC
TGGAAGGTCCTGCCCGTCCTCAGTGCAGTACATTTAGACTCTTCCCTTCATGGAAATCCC
CAAGAGTTTCACCCCTGGAGATGGGAGGGTTACAAC------------------------
---------------CAATCA------ACCAAAAAGTTCACTCCATTTGGTGGTGGGCCA
AGGCTTTGCCCAGGATCTGAACTTGCCAAAGTGGAGGTTGCTTTCTTCCTCCACTTCATG
GTGCTCAATTTCAGGTGGAAACTGGAAGGCGAAGACATTCCCATCGCTTACCCCTACGTG
GAGTTCCCAAGAGGATTACCACTGGAAATTGAACCGGTGCCATCCGAATAT---------
------------
>gnl_Nelnu_v1.0_NNU_019288-RA
ATGAAATTGGTTTTAGCATTCTGG---------------------GTTTTGGTG------
------GGTTTTATC------GGGTGGTGTTGG---------------TGGAAGAAGAAG
------AAGAAGAAGAAG------------------------------GAGAAGGAGCAA
TTAGAA---AACCAGTCCGGGATTCCCAAAGGGACTTTAGGGTGGCCTTTAATAGGAGAG
ACCTTGAATTTCATCGCCTCCGGCTACACTTCTCGACCTGTTAGCTTCATGGAAAAGCGC
AAATCTCTATACGGTAATGTGTTCAAATCTCACATATTAGGAATGCCCATCATAATCTCG
ACCGATCCAGACGTGAACAAGGTAATTCTACAGAACAATGGAAGCATCTTCGTCCCTTTC
TACCCCAAATCGATCACAGAACTACTGGGAAAATCTTCTATACTTCAAATGAATGGTAAT
CTACAAAAGAGAGTGCATGGGTTGATCGGAGGCTTCTTTAGATCACCTCAACTCAAAGTT
CGAATCACACGAGAGATAGAGAATGCTGTCAACAAAGCCATGGAGGCTTGGAGGGATGGA
GATCTCGTTTACATGCAGGAAGAAACCAGAAACATTACGTTTCAAGTATTGGTTAGGGTG
TTGATGAGCGTTGGCCCAGGT---GAAGATTTACAGTTTCTGAAGAGAGAATTCGGAGAA
TTCATTAAAGGATTGGTCTGCTTACCGATTAAGCTACCGGGAACCAGGCTATATAAATCA
CTGAAGGCTAAGGAGAGGCTGTTGAAGATGGTGAAGAGGATTGTGGAGGAGAGGAAAATG
AGAATGGAGAGTATA---------GATGAGAGAGGTCCTCTCATGGACGCAATAGATGTT
TTATTGTGTGACGCAGGAGAAACAGAAGACAAACAACATCTACCGTTGGATTTCATCAGT
GGGAATATCATAGAGATGATGATCCCAGGAGAGGACTCGGTGCCCATGCTGATGACACTG
GCAGTCAATTATCTCAGCGAGTCTCCCCTCGCTTTAAAGCAGTTAGTGGAGGAGAACATG
GAGTTGAAAAGACAGAAGACACAATTAGGTGAA---GATTATGCTTGGACGGATTACATG
TCGTTGCCATTCACTCAAAACGTGATTAATGAAACCCTTAGAATGGCAAACATCATTAAT
GGTGTTTGGAGAAAAGTTCTCAGAGATATAGAAATCAAGGGTTATTTTATTCCAAAGGGG
TGGTGTGTACTGGCTTCCTTTATTTCTGTTCACATGAATGAAGAGAATTATGAGAACACT
AACCAATTTGATCCTTGGCGATGGCAGAGAAAAGGA------------------------
---------------GGAAACATCAACAATTACTGTTTTACACCGTTTGGAGGAGGGCAG
CGGTTGTGCCCTGGTCTTGAACTCTCTAGGCTCGAAGTCTCCATTTTCCTTCATCATCTT
GTCACCCGTTTCAGATGGGTG---GCTGAGGAAGATTACATCGTCCACTTTCCGACAGTG
AAGATGAAAAGGAAACTGCCTGTCTTTGTCACACCCATCTCATCT---------------
------------
>gnl_Nelnu_v1.0_NNU_011246-RA
ATGGAG------------------------TTTCTCTTACTCTGTTTCCTCATC------
------TCTTCTTCTTCTCTGTAT------------------CTCCTCTTTCTCCTCCTC
---------CGTTAC------------------------------------TTCCGATTC
AGACAT---CGAAAACTTGGCCTCCCGCCAGGTAACCTTGGTTTCCCACTCATCGGCGAG
ACCCTGCAACTCATCGCGGCCTACAAGACCGAGAACCCCGAACCGTTCATCGACGTGCGG
GTGGCTCGGTACGGGAACTTGTTCACGACTCATGTGTTCGGCGAGCCGACCGTGTTCTCA
GCGGACCCGGAGGCGAATCGGTTCATACTGCAGAACGAAGGCAAGCTGTTCGAGTGCAGC
TACCCGTCCTCCATCTCCAACCTCCTCGGGAAGCATTCTCTATTGCTAATGAAAGGAAGC
CTCCATAAGCGGATGCATTCCCTCACCATGAGCTTCGCTAATTCCTCCATCATCAAGGAC
AATCTTCTTGTCGACATCGACCGGCTGGTTCGGCTCAACTTGGACTCCTGGACC------
GGCCATGTTTTCCTTCAAGAGGAAGCGAAGAAGATTACATTCAATTTGGCAGTGAAGCAG
CTGATGAGCTTTGATCCAGGG---GAATGGACTGAGAGCTTGAGAAAGGAGTACCTTCTC
CTCATCGAGGGCTTCTTCTCCGTTCCCTTGCCTTTCTTCTTCAGCGCTTATGGCCGAGCT
ATCAAAGCCCGAAAGAAGGTGGCAGAGGCTCTCCGGTTGATCGTGGGGAAGAGGAGAAGG
GAGAGCGAAGGAGGAGAA---------------GTCAAGAAGAAAGACATGCTAGCAGCA
CTATTGGAAGGTGGGGAAGGC---------------GGGTTCTCGGATGAGGAGATCGTA
GACTTCCTGCTGGCTCTGCTCGTGGCGGGTTACGAGACCACCTCCACCATTATGACACTG
GCGGTGAAGTTTCTCACTGAGACACCTGCCGCCTTGGCTCAGCTCATGGAGGAGCACGAC
CAGATCAGGGCTCGGAAGGAACGAAACGAGGAG---AGCCTACAGTGGAACGATTATAAG
TCCATGCCCTTCACTCAATGCGTGATTAACGAGACCTTGCGTGTGGCAAACATCATTAGT
GGTGTATTTAGGAGAGCAATGACGGATGTCAATATCAAGGGCTACACCATACCAAAGGGT
TGGAAAGTTTTTGCATCATTTCGGGCTGTGCATCTGGACGAAAACCACTATAAAGATGCT
CGAACCTTTAATCCCTGGAGATGGCAGCAGAGTAATACG---------------------
GGGGGAGCAGCAACAGCGACA------GGGAATCTGTTTACGCCATTCGGCGGAGGCCCA
CGTCTTTGTCCTGGGTATGAGCTTGCTCGAGTCGAGATCTCAGTCTTCCTCCACCACCTT
GTCACCCGCTTCAGCTGGGATCCGGCCGACGAAGACAAACTGGTTTTCTTCCCGACCACC
AGGACTCTCAAGCGATATCCAATCAACGTTCAGCGTAGAAGGAAAATTGCA---GCAAGA
ACAGAAGAAAAA
>gnl_Nelnu_v1.0_NNU_006312-RA
ATGAAACTGGTCTTAGGATTTTGG---------------------GTTTTGGTG------
------GGTTTTGTG------GGATGGTGTTGG---------------TGGAAGAGGAAG
------AGCAAGAAACGA------------------------------------------
TTAGAG---AACAAGGCTGCGATTCCTAGAGGGAGTTCAGGGTGGCCTCTAATAGGAGAG
ACTCTGGATTTCATCGCCTCCGGCTACACCTCTCGACCTGTTAGCTTCATGGAAAAGCGC
AAAGCTCTATATGGGAAGGTGTTCAGATCTCACATATTAGGAGTACCCATCATAATTTCC
ACTGATCCGGACGTGAACAAGGTGGTTTTGCAGAACAATGGAAGCATCTTCATCCCTTTC
TACCCCAAATCGATCACCGAATTACTGGGAAAATCTTCTATACTTCAAATGAACGGTAAT
CTACAGAAGAGAGTGCATGGTTTAATAGGAAGCTTCCTTAAGTCTCCTCAACTCAAAGCT
CGAATCACACGAGAGATAGAGAAGGCTGTCGATCAAACCATGGGAACTTGGAAGGAGGGA
AACCTCGTTTACATGCAAGAAGAAACCAGAAACATTACTTTCCAAGTGTTGGTTAAAGCA
TTGATGAGCGTTGGCCCAGGC---GAAGATTTACAGTTCTTGAGAAGAGAGTTTGGAGAA
TTCATTAAAGGTTTGGTCTGTTTACCGATTAAGCTACCGGGAACCAGACTGTATAAATCA
TTGAAGGCTAAGGAAAGGCTGTTGAAGATGGTGAGGAGAATTGTGGAGGAGAAGAAAATG
AAAATGGAGAACACA---------GACGAGAGAGGTCCTCCCATGGACGCAGTAGATGTG
TTGTTGTGTGACTCTGGTGAAGCTGATGAGAAGCAACGGTTACCGTTGGATTTCATCAGT
GGGAATATTATTGGGATGATGATACCGGGAGAGGACTCGGTGCCCATGCTGATGACACTC
GCAATCAAATACCTTAGTGATTCTCCTCTCGCTCTAAGGCAATTACAGGAGGAGAACATG
GAGTTGAAAAGACGGAAGGCCCATTTGGGTGAA---GATTATGCTTGGACTGATTACATG
TCATTGCCGTTTACCCAAAATGTGATTAATGAGACTCTCAGAATGGCGAACATCATCAAT
GCTGTTTGGAGAAAAACTCTGAAGGACATAGAAATCAAGGGTTATTTTATTCCCAAAGGA
TGGTGCGTATTGGCGTCGTTTGTGTCTGTTCACATGAATGAAGAGAACTATGAGGACCCT
TACAGATTTGATCCTTGGAGATGGGAGAGAAAAGGA------------------------
---------------GGGAACTTTAACAACAACTGCTTTACACCATTTGGTGGAGGGCAG
AGGTTGTGTCCTGGTTTTGAACTCTCGAGGCTGGAAGTCTCCATTTTCCTCCATCACCTT
GTCACCCGCTACAGATGGGTG---GCTGAGGAAGATTGCATCGTCAACTTTCCGACAGTG
AAGATGAAGAGGAAACTGCCCGTCGTCGTCACATCCATCTCATCT---------------
------------
>gnl_Nelnu_v1.0_NNU_006423-RA
GCTGCT------------------GAAATAGAGCTTCTTCTCCTGCTCTCTCCA------
------TCAATTTTAGCT---CTT------------TTTCTCGTA---TGGCTCCTCATC
---------AAA---------------------------------------------AGG
AAGGAA---AGAACACTAAAGCTTCCACCTGGAAACATGGGTTGGCCTTTTCTCGGTGAA
ACGATCAGTTATTTGAAGCCTTATTCAGCTACTTCCGTAGGAGAATTCATGGAGCAACAC
ATATCGAGGTATGGAAAGATCTACAAGTCCAACTTGTTTGGTGAGCCAACCATAGTTTCT
GCAGATGCGGGACTAAATCGATTTATATTACAGAACGAGGGGCGCCTGTTTGAATGCAGT
TATCCAAGGAGTATTGGTGGGATTCTTGGGAAATGGTCGATGTTGGTCTTGGTTGGAGAC
ATGCACAGAGACATGAGGATGATCTCTCTCAACTTCATGAGCAATGTGAGGCTTCGAACT
CATCTCCTGCCGGAAGTCGAGAGGCATACCTTGCTGGTTTTAAGGTCTTGGAAAGAAAAT
TCAACACTTTCAGCTCAAGATGAAGCAAAGAAGTTCACTTTCAATTTGATGGCGAAACAT
ATCATGAGCATGGATCCCGGAAAGCTCGAGACCGAGCAGCTGAAGAAAGAGTACATTACG
TTCATGAAAGGAGTGGTCTCGGCGCCGTTGAATTTGCCTGGAACAGCATATTGGAAGGCC
TTACGGTCGAGGTCGACGATCCTGAAAGTAATCGAGCGAAAAATGGAAGAGAGGATCCGG
CACATGAGAGATGAATGC---------GAGAGAAGGGAAGAAGATGATCTCCTCGGGTGG
GTATTGAAGCAT------TCA---------------AACCTTTCGACGGAGCAAATTCTG
GATTTGATACTGAGTTTGCTCTTTGCCGGCCATGAAACTTCGTCAGTAGCCATAGCTTTA
GCCATTTACTTCTTGCAAGACTGTCCAAAAGCACTTCAGCAGTTGAGGGAAGAGCATCTT
AAAATTGCCCGAGCCAAGAAACAAGCTGGAGAGTCTCAGTTGAATTGGGATGACTACAAG
AAAATGGAATTCACCCATTGCGTCATTAGTGAGACACTTCGTCTCGGCAACGTCGTTAGA
TTTGTACACAGGAAGGCTATCAAAGACGTCCGGTATAAAGGTTATGATATCCCAAGTGGG
TGGAAAGTTCTTCCGGTGTTTGCAGCGGTCCATTTGGATCCATCCACCTATGATCACCCT
CAACATTTCAATCCCTGGAGATGGCAGCAGAACATTAGTAGCAGTAGTAGCAGCGTGGGT
GCTAATTCGAATGCGACGATG------AGCATCAACTTTATGCCATTTGGGGGTGGACCA
CGACTGTGCGCCGGGTCCGAACTTGCCAAGCTGGAGATGGCCGTGTTCATGCATCACCTG
GTCCTGAATTACCAGTGGGAGTTAGCCGAATCAGATCATGCACTGGCCTACCCATTCGTC
GACTTCCCCAAAGGCCTACCCATCAAGGTCCACAAAATCCAGCACCACCACACCACAACC
TCAAGCAACATT
>gnl_Nelnu_v1.0_NNU_011762-RA
ATGACT------------------GGAATGGAACTTCTTCTGATTCTATCCCTA------
------TCAATTTTAACT---CTT------------GTTCTCGTA---TGGCGTCTCGTC
---------AAC---------------------------------------------AAT
AAGGAA---AAAGAAGTAAAGCTTCCGCCAGGAAAAATGGGTTGGCCTTTCCTCGGCGAA
ACGATGGGTTATTTGAAGCCTCATCCAGCTACTTCCATGGGAGAATTCATGGAGCAGCAC
ATAGCAAGGTATGGCAAGATCTACAAGTCGAATTTGTTCGGTGAGCCAACGATAGTTTCT
GCAGATGCGGGGCTAAACCGATTCATATTACAGAACGAGGGTCGCTTGTTTGAATGCAGT
TATCCAAGAAGCATTGGCGAAATTCTTGGGAAATGGTCGATGTTGGTTTTGGTTGCAGAC
ATGCACAGAGGCATGAGGATGATCGCTGTTAACTTCATGAGCAATGTGAGGCTTCGGACG
CATTTCTTGCCGGAAGTGGAGAGGCACTGCTTACTGGTTCTAATGTCTTGGGAGGAGAAT
TCTACGTTTTCAGCTCTAGATGAAATAAAGAAGTTCACCTTCAATTTGATAGCGAAACAG
ATAATGAGCATGGATCCTGGAACGCCTGAGACCGAGCAGCTGAAGAGAGAGTACCTTACA
TTCATGAAAGGAGTGGTATCAGTGCCTTTGAATTTGCCTGGAACTGCATATAGGATGGCC
TTACAGTCAAGGTCGAGGATTCTGAAAATTATCGAGCGAAAAATGGAAGAAAGAAACCGA
AAGATGGGAGACGAATGC---------CAGAGAATAGAAGAAGATGATCTTCTTGGATGG
GTGTTGAAGCAT------TCA---------------AACCTGTCGACGGAGCAAAGTCTG
GATTTAATACTAAGCTTACTTTTCGCCGGCCACGAAACTTCATCTATAGGCATTTCTCTG
GCTATCTACTTCTTGCATGACTGTCCGAAAGCAATTCAACAGTTGAGGGAAGAGCACCTT
AAAATAGCTACAGACAAGAAACAAGCAGGAGATTCCCAATTGAATTGGGACGACTACAGG
AAAATGGAATTCACCCAATGTGTTATATGTGAGACGCTTCGTCTGGGCAGCGTCGTTAGA
TTCGTACACAGAAAGGCTATCAAAGACGTCCAGTACAAAGGTTTTGTGATCCCAAGTGGG
TGGAAAGTTCTTCCGGTGTTCACAGCGGTCCACTTGGATCCTTCGATCTACGACAACCCT
CAATGCTTCAATCCCTGGAGATGGCAGAACACC---------------------------
---------AGCATGGCAGCA------AGCAACAATTTCATGCCGTTTGGAGGTGGACCA
CGATTGTGCGCCGGAGCAGAATTGGCCAAATTAGAGATGGCTGTGTTCATACATCACCTA
GTTCTGAATTACGAATGGGAGCTAGCCGAGCCCGACCAGGCACTCGCCTTCCCATTCGTG
GACTTCCCAAAAGGCCTACCCATCAAGGTTCACAAAATCCACCACAACCTCGGT------
------------
>gnl_Nelnu_v1.0_NNU_022976-RA
ATGGAC---------------------ATGTCCTTGATTATTAGTGTGGTA---------
------GCAATCCTG------------------------TTGTCCTCCATCATTCTGTGC
---------AGGAGTTGG---------------------AGGAGGAGAATCAGGTCATCA
ACACAC---AGAGGCGGCCAACTTCCTCTGGGAAGTCTAGGATGGCCCCTTGTCGGCGAA
ACCTTGGAGTTCATTTCCTGCGCTCTCTCAGACCACCCTGAGAGCTTCATGGACAAGCGC
CGACGCATGTATGGGAAGGTGTTCAAATCACACATTCTTGGTAGTCGAACCATCATATCG
ACGGACGCCGAGGTTAGCAAATTTATTCTGCAGAGTGATGCCAAGGTCTTCGTGCCTTCT
TATCCGGGATCGCTCACCGAGCTGATGGGAAAGTCATCCATTCTTCAAATCAACGGAAGC
CTGCATAGAAGAATCCATGGATTGATCGGAGCCTTCTTAAAATCTTCACACCTCAAGGAC
CAGATCACCCAAGACATGCAAAAGTACGTGCAACAGTCAATGGGAAGATGGAAAGATGAT
AAGCTCATCTACATCCAAGATGAAACCAAAAATATTGGGTTTCAAATCCTGGTCAAAGTA
TTGATTAGTTTGGATCCTGGT---AAAGAAATGGAGTATCTAAGGCAACAGTTTCAAGAA
TTTATTGCGGGTCTAATTTCTTTACCCATTAACTTACCTGGGAGCAGACTCCACAGGTCA
TTGCAGGCAAAGAAAAGAATGGTGAAGTTGGTGCAAGAAATCATTCAGGATAAAAGGAAG
GAG---------------------GGGAGCCCAACCGTTCCAAGAGACGTGATTGACGTC
TTGCTAGGTGACACAAACGAT---------------CAACTGACGGATGAGCTAATATCT
GATAACATGATTGACTTGATGATACCAGGAGAGGACTCTGTGCCTGTCCTCATAACTCTT
GCAATAAAGTATCTCAGTGATTCTCCTTTGGCTCTCCAACAATTGACGGAAGAGAACATG
AAGCTGAAAACACTAAAAGCTCAAGCGGGGGAA---CCTCTGTGCTGGAGTGACTACATG
TCTTTGTCATTTACTCAAAATGTGATAACAGAGACTCTGAGGATGGGAAACATTATCGTA
GGAGTGATGCGTAAGGCCATGAAAGATGTGGAGGTGAAAGGATATCTAATTCCCAAAGGA
TGGTGTGTGTTTACATATTTCAGATCAGTTCATCTTGATGAACATCTTTATGACTGGCCT
TACCAATTCAATCCATGGCGATGGCAGGACAAAGAC------------------------
---------------CCGAGT------ACTTGTAACTTCACTCCTTTTGGAGGTGGCCAA
CGACTTTGTCCGGGGCTTGACCTTGCCAGGCTGGAAGCTTCCATTTTCCTCCACCACTTC
GTTACTCAATTCAGGTGGGTG---GCCGAGGGTGACTCAGTTGTCAATTTTCCGACGGTA
AGAATGAAGAGGGGAATGCCTATTTGGGTCAAAAGGAGAAGCAACCTTCAG---TCTCCG
ACTTCAGAGAAA
>gnl_Nelnu_v1.0_NNU_005795-RA
ATGGAG---------------------------GTTCTTCTCTCTGTTCTCCTC------
------TGTTCTTCCTCTCTGTAT------------------CTCCTCTTCTTCCTCCTC
---------CGCTAC------------------------------------TCCCGCTTC
AGCCTT---CGGAAACTCGGGCTACCGCCAGGTAGCCTCGGCCTCCCTTTCATCGGCGAG
ACTCTGCAACTCATCGCAGCCTACAAGACCGAGAACCCCGAACCTTTCATCGACGCGCGG
GTGGCTCGGTACGGGAGCCTGTTCACGACTCATGTGTTCGGCGAGCCAACCGTATTCTCA
GCCGACCCGGAAGCCAATCGGCTCATTCTGCAGAATGAAGGAAAGCTGTTCGAATGCAGC
TACCCGTCCTCGATCTCCAACCTCCTCGGCAAGCATTCCTTGCTGCTGATGAAAGGGAGC
CTTCATAAGAGGATGCATTCGCTCACCATGAGCTTCGCCAATTCCTCCATCATCAGAGAC
AATCTCCTCGTGGACATCGACCGGCTGGTTCGGCTCAACTTGGATTCCTGGACC------
GGCCTGGTTTTCCTCCAGGAAGAAGCCAAGAAGATAACATTCGAATTGACGGTGAAGCAG
TTGATGAGCTTCGATCCTGGG---GAATGGACTGAGAGCTTGAGGAAGGAATACCTTCTC
CTTATTGAGGGCTTTTTCTCGGTTCCTCTCCCTTTTTTCTTCACTACTTACGGCCGAGCG
ACCAAAGCTCGAACGAAGGTAGCAGAGGCGCTTCGGTTGATCGTGAGGAAGAGGAGAGAG
GAGAGTAGAGGAGGAAAG---------------AGTAAGAAGAAAGACATGCTGGCAGCA
TTGTTGGAGGGGGGAGAGGGC---------------GGGTTCTCAGACGAGGAAATCGTG
GATTTCTTGCTGGCCCTACTGGTCGCCGGTTACGAGACCACCTCCACCATCATGACTCTT
GCTGTCAAATTCCTCACCGAGACACCGCTCGCTTTGGCTCAGCTAAAGGAGGAGCACGAC
GGGATCAGGGCAGCGAAGGAGCAATCAGAAGAA---GGGCTACAGTGGAGCGATTATAAA
TCCATGCCTTTCACTCAATGCGTGATTAACGAGACATTGAGGGTAGCCAACATCATTAGT
GGAATATTTAGGCGGGCAATGGCGGACGTCAATATCAAGGGCTACACCATACCCAAAGGG
TGGAAGGTCTTTGCATCATTTCGGGCAGTCCACCTGGATCACGACCACTATAAAGAAGCT
CGAACCTTTAATCCCTGGAGATGGCAGCAGAGCAATACA---------------------
GGGGGAGCGACATCAGGAACA------GTGAATCTGTTCACGCCGTTCGGCGGGGGCCCA
CGCCTCTGTCCTGGATATGAATTGGCTCGAGTCGAGATCTCAGTCTTCCTTCACCACCTG
GTCACCCGTTTCAGCTGGGTTCCGGCCGAAGAAGATAAGCTGGTTTTCTTCCCAACCACC
AGGACCCTCAAGCGGTATCCAATCAATGTCCAGCGCCGAATCAAAATTCCA---GCAAAA
ACAGGGGAAGGA
>gnl_Nelnu_v1.0_NNU_002932-RA
ATGGTT---------GGAATTGGA---GTACTACTTCTCCTGCCACTTTTATTAGCTACC
CTAGGACTAGTTTTGGCTTTTGTT------------TTCCTACAATCCTTGTTT------
------------------------------------------------------TTAAAA
CAAGAG---CCCATCAATAACTTACCTCATGGGAGCATGGGATGGCCCTTTCTGGGGGAA
ACCCTGGCCTTCCTCAGGCCACACCAATCAAACACTCGGGGGAGCTTCTTAGACGACCAT
TGCTCTAGGTACGGGAAAATTTTCAAGTCTCATCTATTTGGGTGTCCAACCATCGTCTCC
TGCGACCACGAGCTCAACATGTTCATCCTTCAGAACGAAGAGAAGCTATTCCAGTGCAGC
TACCCCAAGCCCATCCACGGAATACTCGGAAAGCATTCTTTGCTCGTTGTGGTTGGTGAT
GTTCACAAGAAACTAAGAAGCTTCGCACTTAGCTTGGCCAGTACATGCAAGTCAAAGCCC
GAATACCTCCACGACATAGAGAAGCTCGCGATCAGTCTCATGGAGTCCTGGAAG------
---------------------GAGAGAAAGGAATTCACGTTCAATCTGATAGTGAAAGAA
ATACTTAGCATGGAACCGGAAGATCCAGTAGCCTCAAAGATATTGAAAGACTTTCTTACC
TTCATGAAGGGGTTGGTGTCTCTCCCGATATATATACCAGGAACCCCATACGCCAAGGCA
GTTAAGGCCAGAGCGAGGATTTCTTCCACGGTGAGTTCCATTATAAAAGAAAGGGAAAAG
GTGGATGTGGGG---------------------CTTAAAAAAGGAGACTTTTTAGATGTG
CTTTTGTCAAAT------GCA---------------AGCTTAAATGATGAAGGGAAAGTG
AGTATTGTGTTGGATCTTCTGCTCGGAGGATACGAAACTACCTCGATACTTATGGCCTTA
ACTGTCTACTTTCTTGCTCACTCACCACATGCTCTTGAGCATCTAAAGGAAGAACACGAG
GCTATAAGGAAGTACAAGCCAGAG---AAAGAA---TCCTTGAATTGGGAAGATTACAAG
CAAATGGAGTTCACACAAAATGTCATCAATGAAGCTCTAAGATGTGGTAACGTAGTCAAG
TTTGTTCACAGGAAGGCGATTAAGGATGTCAACTTCAAAGGGTACTTCATTCCCTCTGGA
TGGAAGGTTCTTCCCATCTTTACAGCCGTACATCTAGACCCATCTCTTCATGAAAATGCA
TCAGAGTTCAATCCTTGGAGATGGGTTGGTCAA---------------------------
---------------GCACCG------GGCAAAAACTTCTCACCTTTTGGTGGAGGGCTT
CGTCTCTGTCCAGGTGCCGAACTTGCCAAAGTAGAGACTGCATTCTTCCTTCATCATCTT
GTCCTAAATTATAGATGGAGAACAAAAGGAGAAGACTATCCGCTAGCCTACCCTTACGTG
GAATTCAAGAGAGGTTTGCTTCTGGAGATGGAGCCACTGGAGACGAGATTACCTGATAGG
CGT---------
>gnl_Nelnu_v1.0_NNU_017108-RA
ATGGTT---------GAAGGT------------GTTTGTTTTGTCGTTTTAGTTGGTCTG
CTTGGAGCGGCTTTGGGT---CTC------------GTCTTCAACCATTTCCTTCCGTTG
TTGTTG---AAGCTCGGT------------------------------------------
------------------GTTGCTCCAAGGGGCACTTTTGGGTGGCCTTTATTTGGTGAA
ACCCTTAGTTTCTTGAAGCCGCATGCTTCAAATGCTCTGGGAACCTTTCTTCTGGACCAC
TGTTCTAGGTATGGGAAAGTATTCAAATCCCATTTGTTCTTCTCTCCTACAGTGGTGTCA
TGTGATCAGGAGCTGAACTACTTCATTCTTCAAAATGAAGACAAGCTGTTCCAATGTAGC
TACCCAAAGCCCATACATGGAGTACTTGGGAAATCTTCCTTGCTTGTGGTGGTGGGCGAC
ACACACAAGAGGCTGAGGAACGTAGCTCTGACACTGGTCAGCACAACAAAATCGAATCCC
GAGTATCTCAACGACATCGAGAGGACAGCCATTCATATATTAGATTCATGGAAAGGCAAA
CAAGTAGTCAGCTTCTGCGAAGAGGCTAGAAAGTTTACATTTAACGTGATAGTAAAGCAG
GTCCTTGGGTTAACACCCGATGAGCCACGAACAGCAGAAATCCTGGGAGATTTCCTTGCT
TTCATGAGAGGACTCATCTCTTTTCCGCTCTACATCCCTGGAACGCCATATGCAAGAGCT
GTTCAGGCTAGAACTAGAATATCCTCCACTATCAAAGCAATCGTTGAAGAAAGAAGAAGA
AACGGTGGTAAC------------------TCTAACAAAAATGGTGATTTCCTTGAGATA
CTCTTATCGGTG------AAT---------------AACTTATCAGAGGATGAGAAAGTG
AGCTTTGTTCTGGATTCTCTGCTGGGTGGCTACGAAACTACTTCTCTTTTGATGGCCATG
GCAGTGCAGTTTCTAGCTCATTCACCAGCTGCACTGGAACAATTAAAGCTAGAGCAACAA
AACATCAGAAGCATCAAGAAGCATGGAGACGAG---TATTTGAACTGGGAAGATTATAAG
AAGATGGAATTTACCCAGAATGTTATTAATGAGGCTCTCAGATGCGGGAACATTGTCAAA
TTTGTCCACCGAAAGGCTCTCAAGGATGTCAGATTTAAAGATTATGTAATTCCGTCCGGT
TGGAAGGTCCTACCAATCTTCAGTGCAGTACATTTAGACCCATCTCTTCACGGAAGTGCC
CTTCAATTCGATCCTTGGAGATGGGAGAACGCTGGC------------------------
---------------CAAACA------TGCAAGAAATTTATGCCCTTTGGCGGAGGGCCA
AGGTTCTGCCCAGGATCTGAGCTTGCTAAAGTAGAAACTGCATTTTTCCTCCATCACCTC
GTACTCACTTACAGATGGAGGACCGAAGGCGATGACCAACCAATGGCGTATCCATACGTT
GAGTTTCAAAGTGGGTTGCAACTAAGAGTGGACCCAATTTTATCGAATCGT---CAGGTT
AAC---------
>gnl_Orysa_v7.0_LOC_Os10g19110.1
ATGGCA------------------------------------------------------
------------------------------------------------------------
------------------------------------------------------------
------------------CAA------------CAACGTTGGTGGCGCATAATAGCGGAG
AGC---------------------------------------------------------
AAGAAGGGGTGGGGCGAG---------------------GGGAGGCCGCTGGTGGTGCAT
------------------------------------------------------------
------------------------------------------------------GGC---
------------------------------------------------------------
------------------------------------------------------------
AGTCGTCAGTATGGAGAGGCGGAGAGTGAGAGGATGATATTCAGCGTTACAGCCAAGAAG
TTAATCAGCTATGATTCTTCC---ACCTCCGACGGAAAGATGTGGAAACACTACGATGCT
TTCGCTCAGGGCCTTATAACACTTCCACTATGCATTCCTGGCACTGCGTTCTACAAATGT
ATGCAGGTCTACACTTATCTGGTT------------------------------------
------------------------------------------------------------
------------------------------------------------------------
------------------------------------------------------------
------------------------------------------------------------
------------------------------------------------------------
------------------------------------------------------------
------------------------------------------------------------
------------------------------------------------------------
------------------------------------------------------------
------------------------------------------------------------
------------------------------------------------------------
------------------------------------------------------------
------------------------------------------------------------
------------
>gnl_Orysa_v7.0_LOC_Os04g39430.1
ATGGTG---------GGAGAG------------CTTGTGCTGGCTGCTCTGGTGATCCTG
CTTGCTTTGCTGCTGACC---CTG------------GTGCTGAGCCACTTCCTGCCTTTG
CTCCTG------------------------------------------------------
------------AATCCCAAGGCTCCCAAGGGAAGCTTTGGGTGGCCTCTCCTTGGTGAG
ACGCTGAGGTTCCTCAGTCCTCATGCTAGCAACACCCTGGGCAGCTTCCTGGAGGATCAC
TGCTCCAGGTATGGGAGGGTGTTTAAGTCCCATCTGTTCTGCACCCCCACCATAGTGTCC
TGTGACCAGGAGCTGAACCACTTCATCCTTCAGAATGAGGAGAGGCTGTTTCAGTGCAGC
TACCCCAGGCCAATTCATGGCATTCTGGGCAAGTCCTCCATGTTAGTGGTCCTAGGGGAG
GACCACAAGAGGCTCAGGAACCTTGCTCTAGCACTGGTCACCTCCACAAAGCTCAAGCCC
AGCTACCTTGGCGACATTGAGAAGATTGCACTGCATATAGTTGGGTCATGGCATGGCAAG
AATGTCATCGCCTTCTGCGAGGAGGCAAGAAAGTTTGCATTCAGTGTAATAGTGAAGCAG
GTGCTGGGGCTATCACCAGAGGAGCCGGTCACTGCCATGATACTTGAAGATTTCCTCGCC
TTCATGAAGGGTCTCATCTCTTTCCCTCTCTACATCCCAGGGACGCCCTATGCCAAAGCT
GTGCAGGCCAGAGCGAGGATATCAAGCACTGTGAAGGGTATTATTGAGGAGAGGAGGAAT
GCTGGCTCC------------------------AGCAACAAGGGTGATTTCCTTGATGTG
CTGCTTTCAAGC------AAT---------------GAGCTCTCTGATGAGGAGAAAGTG
AGCTTTGTGCTGGATTCCTTACTGGGAGGATATGAGACCACCTCACTCTTGATCTCCATG
GTTGTGTATTTCCTTGGGCAGTCAGCTCAAGATCTGGAACTAGTGAAGAGGGAGCATGAA
GGCATAAGATCGAAGAAAGAGAAG---GACGAG---TTCTTGAGCTCTGAAGACTATAAG
AAGATGGAATATACCCAACATGTTATCAATGAGGCACTGAGATGTGGCAACATTGTCAAG
TTTGTCCACAGGAAGGCTCTCAAAGATGTCAGATACAAAGAGTATCTGATTCCTTCTGGT
TGGAAGGTCCTACCTGTTTTCAGTGCTGTTCATTTGAACCCCTTACTTCATGGAAATGCC
CAACAATTTCAGCCCTGCAGATGGGAGGGTGCAAGC------------------------
---------------CAAACA------AGCAAGAAGTTTACGCCGTTCGGCGGTGGCCCC
CGGCTCTGCCCTGGATCAGAGCTTGCAAAAGTAGAGGCTGCTTTCTTCCTCCATCACCTT
GTGCTCAATTATAGATGGAGAATCGATGGCGATGACATTCCGATGGCATACCCGTACGTG
GAGTTCCAGAGAGGTCTGCCCATAGAAATCGAGCCACTTTGCTCTGAATCC---------
------------
>gnl_Orysa_v7.0_LOC_Os07g04410.1
------------------------------------------------------------
------------------------------------------------------------
------------------------------------------------------------
------------------------------------------------------------
------------------------------------------------------------
------------------------------------------------------------
------------------------------------------------------------
------------------------------------------------------------
------------------------------------------------------------
------------------------------------------------------------
------------------------------------------------------------
------------------------------------------------------------
------------------------------------------------------------
------------------------------------------------------------
------------------------------------------------------------
------------------------------------------------------------
------------------------------------------------------------
------------------------------------------------------------
------------------------ATGGGTGAG---ACCTTGCAATGGACAGAC---ATG
TCATTGTCATTCACA---CATGTGATAACAGAGACGCTGTGGTTGGGCAACATCATCGGT
GGGATCATGCACAAGGCGGTGCGCGGCGTCGAGGTGAATGGGTACCTCATTCCCAAGGGG
TGGTGT------------------------------------------------------
---------------------------------GATCGG---------------------
------------------TCC------ACC---------------------------TCG
ATGATATGCTCTACGATGAGC---------------------------------------
---------------------------------------------------CCTACAAGT
TCAACCCATGAAGGT---------------CGAAGG------------------------
------------
>gnl_Orysa_v7.0_LOC_Os01g10040.1
ATGGTG---------------------TCGGCGGCCGCCGGTTGGGCGGCGGCG------
------GTCGCCGCC------GTG---------------GTTATTTGGGTGGTGCTGTGT
---------AGTGAGCTCCTG---------CGGAGGCGGGCAGGCAGCGGCAAGGGGGAC
GCGGCG---GCGGCGGCGCGCCTCCCGCCGGGGAGCTTCGGGTGGCCAGTGGTGGGCGAG
ACGCTGGAGTTCGTGTCGTGCGCCTACTCGCCGCGCCCCGAGGCGTTCGTCGACAAGCGC
CGGAAGCTGCACGGGAGCGTGTTCAGGTCGCACCTGTTCGGGTCGGCGACGGTGGTGACG
GCGGACGCGGAGGTGAGCCGGTTCGTGCTGCAGAGCGACGCGCGGGCGTTCGTGCCGTGG
TACCCGCGGTCGCTGACGGAGCTGATGGGCAAGTCCTCCATCCTCCTCATCAACGGCGCG
CTCCAGCGACGCGTCCACGGCCTCGTCGGCGCCTTCTTCAAGTCCTCCCACCTCAAGTCC
CAGCTCACCGCCGACATGCGCCGCCGCCTCTCCCCCGCCCTCTCCTCCTTCCCCGACTCC
TCCCTCCTCCACGTCCAGCACCTCGCCAAGTCGGTGGTGTTCGAAATCCTGGTGAGGGGC
CTGATCGGGCTGGAGGCAGGG---GAGGAGATGCAGCAGCTGAAGCAGCAATTCCAGGAA
TTTATTGTCGGCCTCATGTCCCTCCCCATTAAGCTGCCTGGCACTAGGCTCTACAGATCA
CTCCAGGCCAAGAAGAAGATGGCGAGGCTGATACAGAGGATCATCCGGGAGAAGAGGGCA
AGG------------------AGGGCCGCCGCCTCGCCGCCGCGGGACGCCATCGACGTG
CTCATCGGAGACGGCAGCGAT---------------GAGCTCACCGACGAGCTCATCTCC
GACAACATGATCGACCTCATGATCCCCGCCGAGGACTCCGTCCCGGTGCTCATCACGCTC
GCCGTCAAGTTCCTCAGCGAGTGCCCTCTCGCCCTGCACCAACTGGAAGAGGAGAACATA
CAGCTCAAGAGGCGAAAAACCGACATGGGTGAG---ACCTTGCAATGGACAGACTACATG
TCATTGTCATTCACACAACATGTGATAACAGAGACGCTGCGGTTGGGCAACATCATCGGT
GGGATCATGCGCAAGGCGGTGCGCGACGTCGAGGTGAAGGGGCACCTCATCCCCAAGGGG
TGGTGCGTGTTTGTGTACTTCCGGTCAGTCCACCTCGATGATACGCTCTACGATGAGCCC
TACAAGTTCAACCCATGGAGGTGGAAGGAGAAGGAC------------------------
---------------ATGAGC------AATGGCAGCTTCACTCCTTTTGGTGGTGGGCAG
AGGCTGTGCCCAGGCCTGGATCTGGCCAGGCTGGAAGCTTCCATCTTCCTTCACCACTTG
GTCACCAGCTTCAGGTGGGTG---GCGGAGGAGGACCACATCGTCAACTTCCCCACCGTG
CGGCTCAAGCGGGGCATGCCCATCAGGGTCACCGCCAAGGAGGACGACGAC---------
------------
>gnl_Orysa_v7.0_LOC_Os03g12660.1
ATGGCG------------------ACCAGCGAGCTGCTCTTCTTTCTCCCCTTC------
------ATCCTCCTTGCC---CTG------------CTCACGTTC---TACACCACCACC
------GCCAAATGCCAC------------GGCGGG---CGAGGTGGGACGACGCCGGCG
AAGAGG---AAGCGGATGAACCTGCCGCCCGGCGCCGCCGGGTGGCCGCTCGTCGGCGAG
ACGTTCGGCTACCTCCGCGCCCACCCCGCCACCTCCGTCGGCCGCTTCATGGAGCAGCAC
ATCGCACGGTACGGGAAGATATACCGGTCGAGCCTGTTCGGGGAGCGGACGGTGGTGTCG
GCGGACGCGGGGCTCAACCGGTACATCCTGCAGAACGAGGGGAGGCTGTTCGAGTGCAGC
TACCCGCGCAGCATCGGCGGCATCCTGGGCAAGTGGTCCATGCTGGTCCTCGTCGGGGAC
CCGCACCGCGAGATGCGCGCCATCTCCCTCAACTTCCTCTCCTCCGTCCGCCTCCGCGCC
GTCCTCCTCCCCGAGGTCGAGCGCCACACCCTCCTCGTCCTCCGCGCCTGGCCCCCTTCC
TCCACCTTCTCCGCTCAGCACCAAGCCAAGAAGTTCACGTTCAACCTGATGGCGAAGAAC
ATAATGAGCATGGACCCGGGGGAGGAAGAGACGGAGCGGCTGCGGCGGGAGTACATCACC
TTCATGAAGGGCGTGGTCTCCGCGCCGCTCAACCTGCCCGGGACGCCCTACTGGAAGGCT
CTCAAGTCGCGTGCTGCCATTCTCGGAGTAATAGAGAGGAAAATGGAAGAGCGGGTTGAG
AAGCTGAGCAAGGAGGAT---------GCAAGCGTAGAGCAAGACGATCTTCTCGGATGG
GCTCTGAAACAA------TCT---------------AACCTTTCAAAAGAGCAAATCCTG
GACCTCTTGCTGAGCTTGCTCTTCGCCGGGCACGAGACGTCGTCCATGGCGCTCGCCCTC
GCCATCTTCTTCCTTGAAGGCTGCCCCAAGGCTGTCCAAGAACTGAGGGAGGAGCATCTT
GGGATTGCAAGGAGACAAAGGCTAAGAGGGGAGTGCAAATTGAGCTGGGAAGACTACAAA
GAGATGGTTTTCACGCAATGTGTCATAAACGAGACGTTGCGGCTAGGAAACGTGGTCAGG
TTCCTGCACCGGAAGGTCATCAAGGACGTGCACTACAAGGGTTATGACATTCCAAGCGGA
TGGAAGATCCTGCCGGTGTTAGCCGCGGTGCATCTGGACTCGTCCCTGTACGAGGACCCC
CAGCGCTTCAATCCCTGGAGATGGAAGAGTAGCGGATCATCCGGC---------------
---------GGCTTGGCTCAG------AGCAGCAGCTTCATGCCGTACGGCGGCGGGACG
CGGCTGTGCGCCGGGTCGGAGCTCGCGAAGCTGGAGATGGCCGTGTTCTTGCACCACCTG
GTGCTCAACTTCAGGTGGGAGCTCGCCGAGCCGGACCAAGCCTTCGTCTTCCCCTTCGTC
GACTTCCCCAAGGGCCTTCCCATTAGGGTTCATAGAATTGCACAGGATGATGAGCAGGAG
------------
>gnl_Orysa_v7.0_LOC_Os12g04480.1
ATGGCC---------------------GCGGCCGCGCTGCTCCTCCTCGCC---------
------GCGGCCGCCGCCGCCGTCGTG---------ATGGCGCTCAGATGGCTCCTCCTC
GGC---GGGAGGCTG---------------------------------------------
---GGG---AAGAGGGCGCGGATGCCGCCGGGGAGCACGGGCCTGCCTCTGATTGGCGAG
ACGCTGCGGCTCATCTCGGCGTACAAGACGCCCAACCCGGAGCCGTTCATCGACGAGCGC
GTGGCGCGCCACGGCGGCGTGTTCACCACCCACGTCTTCGGCGAGCGCACCGTGTTCTCC
GCCGACCCGGCCTTCAACCGCCTCCTCCTCGCCGCCGAGGGCCGCGCCGTCCACTCCAGC
TACCCGTCCTCCATCGCCACGCTCCTCGGCGCGCGCTCCCTGCTCCTCACCCGCGGCGCC
GCGCACAAGCGGCTCCACTCCCTCACCCTCACCCGCCTCGGCCGCCCCGCG---TCGCCG
CCCCTCCTCGCGCACATCGACCGCCTCGTGCTCGCCACCATGCGCCAGTGGGAGCCCGCC
GCCACCGTCCGCCTCATGGACGAGGCCAAGAAGATCACCTTCAACCTCACCGTCAAGCAG
CTCGTCAGCATCGAGCCGGGA---CCGTGGACCGAGAGCCTCCGCCGCGAGTACGTCAAG
CTCATCGACGGCTTCTTCTCCATCCCCTTTCCTCTCGCCTTTACCACCTACGGCCAGGCC
CTCAAGGCGAGGAAGAAGGTGGCCGGTGCACTGCGGGAGGTGATAAAGAAGAGGATGGAG
GAGGATGAGGGGAAG------------------AAGGAGAAGAAGGACATGGTGGAGGAG
CTTCTTCAGGCGGAGGGTGGC---------------AGCTTCTCGGAGGAAGAGATGGTG
GATTTCTGCCTTTCTCTGCTGGTGGCTGGGTATGAGACTACGTCCGTGCTCATGACGCTC
GCGGTCAAGTTCCTCACTGAGACGCCTGCTGCGCTAGCTGAGCTCAAGGAAGAGCATGCC
AATATCAGGGATATGAAAGGGAAA---AACCAA---CCATTAGAGTGGAGCGATTACAAG
TCCATGCCATTTACTCAATGTGTGATAAATGAGACACTCCGTGTGGGTAACATTATTAGT
GGAGTATTCAGGCGAGCAAACACTGATATTCATTATAAAGATTACACAATTCCAAAGGGA
TGCAAGATTTTTGCTTCATTCCGAGCTGTGCACCTTAATAATGAACACTACGAGAATGCT
CGGACATTTAACCCTTGGAGATGGCAGATCAACAATAAA---------------------
---CTTCAGAATGCGGTAGGG------GCCAATATATTTACTCCATTTGGTGGTGGACCT
CGGTTGTGTCCTGGCTATGAGCTTGCCCGGGTTGTCGTTTCTATCTTCCTCCATCATCTT
GTAACGCGCTTTAGCTGGGAAGAAACCGAAGAAGATAGACTTGTCTTCTTCCCCACCACA
CGAACTCTCAAAGGATACCCTATCAATCTTCGGCTGCTTTCAGAATCAATT---------
------------
>gnl_Orysa_v7.0_LOC_Os05g11130.1
ATGCAACCACTCGCTGTCTCTTGG---CCGTTGTACGCCGCCACCGTCGCGGCG------
------GCGCTGCTC------------------------GTCACCGCCATCGTCCTGCGG
---------------------------------------CTCGCCGCGCGGTCGACGGCG
GCCGCC---TGCAAGGCACGTCCCCCCGCCGGGTCTCTCGGCTGGCCGCTCGTCGGCGAG
ACGCTGCAGTTCATCTCCGCCGCCTACTCCTCCCGCCCCGAGTCCTTCGTCGAGAAGCGC
TGCCGCCGGTACGGGAAGGTGTTCAGGTCGCACCTGTGGGGGTCGCCGGCGGTGGTGAGC
GCGGACGCCGAGGCGAGCCGCGCGGTGCTGCAGAGCGACGCGTCGGCGTTCGTGCCGTGG
TACCCGAGGTCGCTGATGGAGCTGATGGGGGAGTCGTCCATCCTGGTGCTCGGCGGCGCC
CTCCAGCGCCGGGTGCACGGCCTCGCCGGCGCCTTCTTCAAGTCGCCGGAGCTCAAGGCC
CGGGTCACCGCCGACATGCGCAGCCGCCTCGCCGCCGCCATGGACGCGTGGCGCGCCGGC
GCGGCCGTGCGCGTCCAGGACGAGGCCAAGTTGATTGTTTTTGAAATCTTAGTGAGGGCA
CTGATAGGGTTAGAGCAAGGT---CAGGAAATGAATTACCTCAGGCAGCAGTTCCACATA
TTCATTGCCGGCCTGATCTCCCTGCCCATCAAGCTTCCAGGGACTCAGCTCTACAGATCC
CTCAAGGCTAAGAAGAGGATGACAAGTTTGATACAAAATATCATTCAAGAGAAAAGGAGG
AGGATCTTTGAAGGC------AAGGATCTCTGCGCTGTTTCGCGCGACTTGATCGATGTG
CTGATGAGCAACGGGAGCGAC---------------GAGCTCACCGACGAGCTGATATCC
GACAATATGATCGACTTCATGATCCCCGCAGAGGACTCCGTGCCAGTGCTCATCACACTT
GCCATCAAGTACCTCAGCGAATGCCCATTGGCTTTGCAGCAACTAGAGGAGGAGAACATG
GAGCTGAAGAGGCAGAAATCAGACGTGGGCGAA---ACCCTAGAGTGGACAGACTACATG
TCACTGACGTTCACGCAGCATGTAATCACGGAGACCCTACGGATAGGCAACATCATCAGC
GGGATAATGAGGAAGGCAGTAAGGGATGTGGAGGTGAAGGGGGTGGTGATCCCCAAGGGG
TGGTGTGTCCTCGTTTACTTCCGTTCTGTCCACCTAGACGCCAACATCTACGACGACCCC
TATGCCTTCAACCCATGGAGATGGAAAGAGAGGGAC------ATG---------------
GCGGCCGCGACTGCCAACAGT------GGTAGCGGCTTCACTCCCTTTGGGGGCGGGCAA
AGGCTATGCCCGGGGCTAGACTTGGCCAGGCTCCAGACCTCCATCTTTCTCCACCACCTC
GTCACTAATTTCACGTGGGTG---GCACAGGGGGACGTCGTCGTCAACTTCCCAACAGTG
CGGCTCAAACGAGGAATGCCCATCAAGGTCACGCCCAAGACA------------------
------------
>gnl_Orysa_v7.0_LOC_Os11g04710.1
ATGGCC---------------------GCGGCCGCGCTGCTCCTCCTCGCC---------
------GCGGCCGCCGCCATCGTCGTG---------ATGGTGCTCAGATGGCTCCTCCTC
GGC---GGGAGGCTG---------------------------------------------
---GGG---AAGAGGGCGCTGATGCCGCCGGGGAGCACGGGCCTGCCGCTGATTGGCGAG
ACGCTGCGGCTCATCTCGGCGTACAAGACGCCCAACCCGGAGCCGTTCATCGACGAGCGC
GTGGCGCGCCACGGCGGCGTGTTCACCACCCACGTCTTCGGCGAGCGCACCGTGTTCTCC
GCCGACCCGGCCTTCAACCGCCTCCTCCTCGCCGCCGAGGGCCGCGCCGTCCACTCCAGC
TACCCGTCCTCCATCGCCACGCTCCTCGGCGCGCGCTCCCTGCTCCTCACCCGCGGCGCC
GCGCACAAGCGGCTCCACTCCCTCACCCTCACCCGCCTCGGCCGCCCCGCG---TCGCCG
CCCCTCCTCGCGCACATCGACCGCCTCGTGCTCGCCACCATGCGCCAGTGGGAGCCCGCC
GCCACCGTGCGCCTCATGGACGAGGCCAAGAAAATCACCTTCAACCTCACCGTCAAGCAG
CTCGTCAGCATCGAGCCGGGA---CCGTGGACCGAGAGCCTCCGCCGCGAGTACGTCAAG
CTCATCGACGGCTTCTTCTCCATCCCCTTTCCTCTCGCCTTTACCACCTACGGCCAGGCC
CTCAAGGCGAGGAAGAAGGTGGCCGGTGCACTGCGGGAGGTGATAAAGAAGAGGATGGAG
GAGGATGAGGGGAAG------------------AAGGAGAAGAAGGACATGGTTGAGGAG
CTTCTTGAGGCGGAGGGTGGC---------------AGCTTCTCGGAGGAAGAGATGGTG
GATTTCTGCCTTTCTCTGCTGGTGGCTGGGTATGAGACTACGTCCATGCTCATGACGCTC
GCGGTCAAGTTCCTCACTGAGACGCCTGCTGCGCTAGCTGAGCTCAAGGAAGAGCATGCC
AATATCAGGGATATGAAAGGGAAA---AAACAA---CCACTAGAGTGGAGCGATTACAAG
TCCATGCCATTTACTCAATGTGTGATAAATGAGACACTCCGTGTGGGTAACATTATTAGT
GGAGTATTCAGGCGAGCAAACACTGATATTCATTATAAAGATTACACAATTCCAAAGGGA
TGCAAGATTTTTGCTTCATTCCGAGCTGTGCACCTTAATAATGAACACTACGAGAATGCT
CGGACATTTAACCCTTGGAGATGGCAGATCAACAATAAA---------------------
---CTTCAGAATGCGGTAGGG------GCCAATATATTTACTCCATTTGGCGGTGGACCC
CGGTTGTGTCCTGGCTATGAGCTTGCCCGGGTTGTCGTTTCTATCTTCCTCCATCATCTT
GTAACGCGCTTTAGCTGGGAAGAAACCGAAGAAGATAGACTTGTCTTCTTCCCCACCACA
CGAACTCTCAAAGGATACCCTATCAATCTTCGGCTGCTTTCAGAATCAATT---------
------------
>gnl_Phavu_v2.1_Phvul.010G139600.1
ATGGAC---------------------AACATTTGGATTGTTTCTGTGACA---------
------GTGTTTCTC------TTG---------------TGCACTGTGATCTTCCTCTAC
---------AGGAAAAGGCTT------------------------AGCCTCATGCTCAAA
TCAAAA---TATAGAAGTAAACTTCCATTAGGGACTCTTGGATGGCCTTTTATAGGTGAA
ACCATTGAGTTTGTTTCTTGTGCTTACTCTGATCGCCCTGAGAGCTTCATGGACAAGCGA
CGCAGCATGTATGGCAAGGTGTTTAAGTCACACATATTTGGAAGCCCCACAATTGTTTCC
ACGGATGCTGATGTGAATAAGTTTATACTGCAAAGTGATGCAAAAGTTTTTGTTCCTTCA
TATCCCAAGTCTCTTACTCAGTTGATGGGGGAGTCTTCTATTTTGCTTATCAATGGAAGC
CTTCAGAGGAGAATACATGGACTTATTGGAGCTTTCTTCAAATCTCAACAGCTAAAGGCT
CAGATCACCAGAGATATGCAAAAGTATGTCCAAGAATCAATGGCTAGTTGGAAAGAGGAC
TGCCCCATATACATACAAGACGAAACAAAAAAGATTGCTTTTCATGTACTAGTCAAAGCA
TTGATTAGTTTGGATCCAGGA---GAAGAAATGGATCTTCTGAAGAAACATTTTCAGGAA
TTTATCTCTGGCCTCATGTCTCTACCAATAAATCTACCAGGAACTAAACTTTATCAATCT
TTGCAGGCAAAAAAGAAAATGGTGAAATTAGTGCGAAGAATTATCCTAGCTAAAAGAAAC
AGT---------------------GGCATTTGCAGAGTTCCAAAAGATGTGGTGGATGTG
CTTCTTAATGATGCAAGTGAA---------------AAATTGACCGATGATTTAATAGCA
GATAATATTATTGATATGATGATTCCTGGGGAAGACTCAGTGCCAGTTCTTATGACTCTA
GCTACAAAATATCTATCAGAATGTCCTGCTGCTTTGCAGCAATTGACGGAGGAAAATATG
AAGCTTAAGAAACTTCAAGACCAGGTTGGGGAG---TCCTTGTGTTGGAGCGATTACCTA
TCATTGCCATTTACTCAAACAGTCATCACTGAAACTCTCAGAATGGGAAATATTATAATT
GGAGTAATGAGAAAGGCCTTAAGAGATGTTGAAATAAAAGGGAACTTTATACCACAAGGG
TGGTGTGTGTTTGCAAATTTTAGATCAGTTCATCTAGATGAGAAGAACTATGAATGTCCA
TATCAATTCAATCCATGGAGGTGGCAAGACAAAGAC------------------------
---------------ATGAGC------AGTTGCAATTTCAGTCCTTTTGGAGGGGGACAA
AGGCTTTGCCCTGGCCTTGACTTGGCCAGGCTGGAAGCTTCCATCTTCCTACACCACTTT
GTCACTCAATTCAGATGGCAT---GCTGAAGCAGATGCAATAGTGAACTTCCCCACAGTA
AGAATGAAAAGGAGGATGCCTGTGATGGTAAGGAGAGTGGAATCT---------------
------------
>gnl_Phavu_v2.1_Phvul.003G258400.1
ATGGAATGGATTATTGGACTGTGG---------------------ACTCTGATG------
------GGTGTGTTT------ATATGTTGTTGGTAC------------TGGTTTGTGTGC
------GTGAAAAAGGAGAACAGTAATAGG------------------GTGAAGCAGAAG
AAGAAG---AAGAAGGGGAAAGTTCCTAGAGGGAACAAAGGTTGGCCTTTACTTGGAGAG
ACCCTTGAGTTCATTGCTTGTGGCTACACATCCAACCCGGTGAGCTTCATGGAAAAGCGC
AAGTCTCTGTATGGTAATGTATTTAAGACAAGCATTTTGGGAACTGGTGTGATTGTGTCC
ACAGACCCAGAAGTGAACAAGGTGATTCTGCAGAACCAGGGGAACATATTCGTCCCTGCT
TATCCAAAATCGGTAAGAGAACTAATGGGAGAGTACTCTATCCTCCAAATGAACGGAAAC
ATGCATAGGAAAATTCATTCACTCCTTGGAGGCTTCCTACGATCCCCTCAATTCAAAGCT
CGAATCACTACAGATATTCAGCACTCTGTTCAACAATGCTTTGCAACTTGGACCCAC---
CAACCAATTTACGTTCAAGATCAAGTCAAAAAGATCACATTCACTATTTTGGTTAAAGTT
CTTCTTAGCATTGGTCCCGGT---GAAGATTTAGACTTCTTGAAGAGAGAATTTGAAGAG
TTCATAAAAGGGTTGATTTGCTTACCCATCAAGTTTCCTGGAACAAGACTGCATAAATCC
TTGAAGGCTAAGGAAAGAATGATGAAGATAGTGCAGAGGGTAGTAGAGGAAAGGAACAAT
AGTATTCATAACAACAAGAATGAAGAGAAGGGAGTTGCAGCAAATGATGTGGTGGACGTG
CTCTTGAGGGATATTGGTGATAGAAACACTATCTCTAACATG---TTGGAAAATATCTGT
GAGAATATAATTGAGATGATGATCCCTGGGGAGGAGACTCTTCCCACGGCTATGACCATG
GCAGTCAAATTTCTCAGTGACTATCCCCTTGCTCTATCCAAATTACTGGAAGAGAACATG
GAATTGAAGAGGCAGAAA---AATAGTTCAGAT---GATTATGTATGGAGTGACTACCTT
CAACTGCCATTTACTCAAAATGTTATCAGCGAAACTCTTAGAATGGCAAATATTGTGAAT
GCCATTTGGAGAAAAGCAGTAAAAGACGTAGAAATTAAAGGGTATTTAATTCCTAAGGAT
TGGTGTGTTGTGGCATCTCTTACTTCTGTTCATATGGATGGCATGAATTATGAAAACCCT
TTTAAGTTTGATCCTTGGAGATGGGAGAAAAGTGGA------------------------
---------------GCTGGAGCTAATAACAATTGCTTTACACCATTTGGTGGTGGACAG
AGACTGTGCCCTGGCATAGAACTCTCAAGGCTAGAGCTCTCTATTTTCCTTCACCATCTT
GTTACTACTTACAGATGGGTT---GCTGAGGAGGATGAAATCATCTACTTTCCAACAGTT
AAGATGAAGAGGAAGCTCCCAATTAGTGTAACAACCATTAACACC---------------
------------
>gnl_Phavu_v2.1_Phvul.003G253100.1
ATGTCA------------------GACTCACACCTGACTTTCTGTTTTCTTTCT------
------TCTATCCTTGCT---CTT------------ATAGTCATCACCTTCATTTTCACC
---------AAA---------------------------------------------AGA
AAGAAA---CCATCCCTTAATCTTCCCCCTGGCCAAATGGGGTGGCCCCTTCTTGGGGAA
ACCATAGGGTATTTGAAGACTTACCAAGCTCTTACACTAGGAGAGTTTATGGAGAAGCAC
ATAGCAAGGTATGGTACAATTTACAAGTCAAACTTGTTTGGGGAGCCAGCCATTGTGTCC
ACAGATGCAGGGCTGAATAGGTTCATAATGCAGAATGAAGGGAAGTTGTTCGAGGCTAGT
TATCCTAAGAGCCTTGGGGGAGTACTTGGGAAATGGTCTATGTTGGTCTTAGTAGGAGAC
ATGCACAGGGACATGAGAAACATATCACTCAACTTTCTCAGCTATGCCAAGATCCGAACT
CATCTAGTCAAAGACGTGGATAAGCATGTCCTTCATGTTCTTTCCTCGTGGAAACATAAT
TCTACATTATCAGCTCAAGGAGAAGCAAGAAGGTTCACCTTCAATTTCATGGCAAAACAT
ATCATGAGTTTGGATCCTGGTAAACTCGAGACAGAACAATTGAAGACAGAATACGTCTCT
TTCATGAAGGGTATTGTATCTGCTCCTGTGAATTTGCCCGGAACAGCATACAGGAAAGCA
TTAAAGTCTAGGTCCACCATTCTGAAGTTCATAGAGGCGAAAATGGAAGAGAGGGCCAAG
AGGGTCCAAAATGGTGAC---------GCATTGGAGGAAGATCATGATCTTCTAAACTGG
GTTTTGACTCAT------ACA---------------AATCTTTCAAATGAACAAATACTT
GACTTGGTACTGAGCTTGCTCTTTGGTGGCCATGAAACCTCATCGATAGCCATAGCTCTA
GTAATTTACTTCTTGCCGAGTTGTCCTCGAGCTATGCAACAATTAAGGGAGGAACACGTG
GAAATAGTCACCTCGAAGAAGAAGACAGGGGAAGTTGAATTGACTTGGGATGATTACAAA
AAAATGGAGTTTACTCACTGTGTTTTGAACGAAACACTTCGACTAGGAAATGTTGTGAGA
TATATTCACCGGAAGGCTCTTAAGGATGTTCGGTACAAAGGTTATGACATTCCATGTGGG
TGGAAAGTTCTTCCAGTGATTTCAGCAGCACATTTGGATCCTGAACTCTTTGACCAACCT
AACCAATTCAATCCATGGAGATGGCAGGGCAATAAC------------------------
---------------AGTAAA------AGTGATAACTTCATGCCATTTGGAGGAGGATCA
AGGTTGTGTGCAGGGTCAGAGTTAGCGAAGGTTGAAATGGCTGTGTTCATCCACCATCTC
ATCCTCAACTACAACTGGGAAGTTCTTGATGGTGATGAACCTTTTGTATACCCTTATGTC
GATTTCCCCAAAGGTTTACCCATCAAAGTTCAATCC---TACTCTTCCATC------AAA
CTT---------
>gnl_Phavu_v2.1_Phvul.008G147500.1
ATGGTT---------GAGCTTTTG---GCT---GTGATATTAACTCTCCTCTCA------
------GGCCTTATTGCCTTTGTT------------TATCTTCTCAAATATGTTAACAAA
------------------------------------------------------AATCAA
CAAGAT---TTCCCACACAAATTGCCCCCAGGAAGCATGGGGTGGCCTTTTTCTGGGGAG
ACTCTTGGCTTTCTCAAGTCTCATAAATCAAACTCCTTGGGAAGCTTCTTAAAAGAACAT
TGCTCTAGGTACGGCAAAGTTTTCAAGTCACATCTGTTTGGTTCTCCCACCATAGTTTCA
TGTGACTTTGAGTTCAACATGTATATTCTTCAGAATGAAGGGGAGTTATTCCCTGTTGAT
TACCCCAAGGTGATGCATAACATCCTCGGGAAGTTCTCTGTGCTTCTTTCCAAAGGAGAC
CTTCACAGGAAGCTGAGAAGCACCATTATCAGTTTTGTCAGTGCAACAAAGTACGAAACC
AAATTTCTCCACTCTATGGAAATCCTTGTACTCTCAACCATTAATTCTTGGGATAACTCT
AAACAAGTTGCTTTCTATAAAGAAGCTAAAAGGTTTACGATCAATGTTATGATGAAGCAC
CTACTGTACATTAATACTGATGAGCCATTGGGCTCCAAGATTCTCGAAAACTTTGAGAAG
TACATCAAAGGATTTATTTCATTGCCAATAAATATACCTGGAACTGCATATTTCAAAGCT
TTGCAGGCTAGAAAAAGACTTGCGGCCATTATCAAAAATATTATACTTGGGAGACAAAAA
AGTAGTAATGCGAGGCCT---------------GTGCAAGGAGGGGACCTCTTGAATATG
ATTTTGTCAAAG------CAG---------------AACCTAAGTGTTGAAGAGATGGTG
AGCATTGTGTTAGACCTCTTGTTTGGTGGTTATGAGACAACTGCAAAACTTCTATCCTTG
ATTGTCTATTTCCTTGGTGGAGCCTCTAATGCTTTACAACGGTTAAAGGAAGAACATCAA
GAGATAAGGAAAAGAAAAAAGGAA---GGAGAA---CCACTTAATTGGGATGATTATAAG
CAAATGGAGTTCACTCAAAAGGTGATATACGAAGCTATGAGATGTGGTAACGTAGTCAAA
TTTTTGCACAGGAAAGCTGTCCAAGATGTCAAATTCAAAGATTATGTGATACCTGCAGGA
TGGAAGGTTCTTCCTGTCTTGTCTGCGGGACATTTGGATCCCACCCTTTTTGAAAATCCT
TTGGAGTTCGATCCCTTTCGGTGGAATGACAAT---------------------------
---------------TCGATA------AGAAAGAAAGTGGCACCATTTGGTGGGGGTCCA
CGACTCTGTCCAGGGGCTGATCTAGCAAAAGTGGAGACAGCATTCTTCCTTCATCATTTT
GTCCTCAATTATAGGTGGAAAATAAAGGCTGATGATCCCCCACTTGCTTTACCGTATGTG
GAATTCACGGGAGGGTTGCTATTGGATCTTGAACCCATAAGC------------------
------------
>gnl_Phavu_v2.1_Phvul.008G224600.1
ATGGCA---------------------------TCTTTCATCACACTACTCATC------
------CTTCTCTTCATCTCCGCC------------------CTCTTCCTCTTCCTCCAC
---------CGTCGA------------------------------------TCCCGCTAC
CGCCGC---CTCCGCCTCCGCCTCCCTCCGGGAACCCTCGGTCTCCCCTTCGCCGGTGAG
ACCCTGCAGCTCATATCAGCCTACAAGACCGACAACCCTGAACCATTCATCGACCACCGT
GTCCACCGCTACGGTCCAATCTTCACCACCCACGTCTTCGGCGAACCCACCGTCTTCTCC
GCAGACCCGGAGACCAACCGCTTCATTCTGCTCAACGAAGGGAAACTCTTCGAATGTAGC
TACCCCGGTTCCATATCCAACCTCCTCGGAAAACACTCTCTCCTTCTCATGAAGGGCTCT
CTCCACAAGAGAATGCACTCCCTCACCATGAGTTTCGCCAACTCTTCCATCATCAAGGAT
CATTTGCTCGTTGACATAGACCGCCTCATCCGGCTCAATCTCGATTCCTGGTCC------
GACCGGGTTTTTCTCATGGAAGAAGCCAAAAAGATAACGTTTGAGTTGACAGTGAAGCAG
TTGATGAGCTTTGATCCAGGT---GAATGGAGTGAGACTCTAAGGAAAGAGTATGTTCTT
GTGATCGAAGGATTTTTCACTCTACCATTGCCTCTCTTTTCAACCACCTACCGCAGAGCC
ATCAAGGCTAGGACGAAGGTGGCAGAGGCATTAACGTTGATAGTGAGGGAGAGAAGAAAA
GAAAGCGTAAAGGAG------------------GAGAAAAAAAATGACATGCTAGGGGCA
TTGTTGGCCTCCGGC---AAC---------------CACTTCTCCGACGAGGAAATAGTG
GATTTTATGTTGGCTTTGCTCGTCGCCGGTTATGAAACCACCTCCACCATAATGACTCTT
GCCGTCAAGTTCCTCACGGAGACTCCTCTAGCACTGGCACAACTCAAGGAAGAGCATGAT
CAAATCAGAGCCAAGAAGAGTCCA---GAAGAA---CCGCTGGAGTGGACAGATTACAAG
TCAATGGCATTTACTCAATGCGTTGTGAATGAGACTTTGAGGGTGGCAAACATAATTGGT
GGGATATTTAGAAGAGCAATGACAGACATAAACATAAAAGGTTACACTATTCCAAAGGGA
TGGAGAGTCTTTGCTTCATTTCGTGCTGTACATCTAAACCCTGATCATTACAAAGATGCT
CGCACCTTCAATCCATGGAGATGGCAGAGTAACTCAGAA---------------------
---------GCAACTAGCCCT------GGGAATGTATACACCCCCTTTGGAGGAGGGCCA
CGTCTTTGCCCTGGTTATGAGCTTGCCCGAGTGGTGCTCTCTGTCTTCCTTCACCGCATT
GTCACCCGTTATAGTTGGTTTCCTGCAGAAGAAGACAAGTTGGTGTTTTTCCCAACCACT
AGGACGCAGAAGAGGTATCCTATCATAGTGAAGCGTAGAGAGGAGTTCAGA---CCAAGT
AAATCG------
>gnl_Phavu_v2.1_Phvul.001G242200.1
ATGGTT---------------------------TCTCTGCCAACACTCCTCTTA------
------TTAATCGCCGCCTTCGCC------------------GCCGCGATGTTCCTCCGC
---------CGCGCG------------------------------------TTG------
AACCGT---CGGAAGTTTCGGCTGCCGCCGGGGAGCTACGGCCTTCCGTTCATCGGCGAG
ACTTTGCAGCTGATATCCGCGTACAAGAGTTCCAATCCGGAGCCGTTCATGGACGAGCGC
GTGAGGCGCTACGGGTCGATCTTCACGACGCACGTGTTTGGCGAGCCGACGGTGTTCTCG
GCGGACCCGGAGCTGAACCGGTTCATTCTGCAGAACGAAGGGAAGCTGTTGGATTGCAGT
TACCCCGGTTCCATATCGAACCTGCTTGGAAAACACTCTCTTCTGTTGATGAAAGGCGCT
CTCCACAAGAGAATGCACTCGCTCACCATGAGCTTCGCCAACTCCTCCATCATCAAGGAT
CACCTTCTCCACCATATCGACCGCCTCATCGGCCTCAACCTCGATACCTGGTCC------
GATCGTGTTACTCTCATGGACCAGGCAAAAAAGATTACGTTTGAGCTAACAGTGAAGCAG
TTGATGAGCTTTGACCCTGAT---GAATGGACTGAGAGTTTGAGGAAAGAGTATGTTCTT
GTCATTGAAGGTTTCTTCACTCTCCCTTTACCTCTCTTCTCCACCACATACCGCAGAGCC
ATCAAGGCAAGAACAAAGGTGGCAGAGGCACTAACGTTGGTAGTGAGGCAGAGGAGAGAA
GAGTATAATGAAGGGAAA---------------GAGAAAAAGAGTGACATGCTAGGGGCA
CTATTGGCCTCTGGT---GAC---------------CACTTTTCCGACGAGCAAATAGTG
GATTTTTTGTTGGCTTTGCTCGTCGCCGGTTACGAGACCACCTCTACCATAATGACTCTT
GCAGTCAAGTTCCTCACTGAGACTCCTCTGGCCCTGGCACAGCTCAAGGAAGAACATGAC
CAAATCAGAGCAAGGAGTGACCCA---GGGGCA---CCACTGGAATGGACGGATTACAAG
TCAATGGTTTTTACCCAATGTGTTGTGAATGAGACCTTGAGGGTGGCTAACATAATTGGT
GGGATATTTAGAAGAGCAACAACAGACATCAACATAAAAGGTTACACTATTCCTAAGGGA
TGGAAGGTCTTTGCATCATTTCGTGCTGTACATCTGAATCCTGAATATTACAAAGATGCA
CGCACCTTCAATCCCTGGAGATGGCAGAGTAACTCATCA---------------------
------GAAGCAGCAAACCCG------GGGAATGTTTATACACCTTTTGGGGGAGGGCCA
CGGTTGTGCCCTGGTTATGAGCTAGCCAGAGTTGTACTTTCTGTCTTCCTTCACCGCATT
GTCACCCGCTTTAGTTGGGTTCCTGCCGAGGAAGATAAGTTGGTGTTTTTCCCAACAACT
AGGACGCAGAAGAGGTATCCCATTATTGTGAAGCATAGAAGTGCAAACCAT---GTA---
------------
>gnl_Phavu_v2.1_Phvul.002G029700.1
ATGTCT------------------GACTCACATCTAACTTTCTACTCTCCTTCT------
------TCCATTCTTGCT---CTTCTCCCA------TTCATCTTC---TTCATTCTTATC
---------AAA---------------------------------------------AGA
AAGCAAAAACCCAGGCTCAACCTTCCCCCAGGTAACATGGGCTGGCCATTCCTTGGTGAA
ACCATTGGCTATTTAAAGCCTTATTCTGCCACCACCATAGGGGAATTCATGGAGAAACAC
ATAGCAAGGTATGGTACAATCTACAAGTCCAAGCTATTTGGGGAGCCGGCAATAGTGTCA
GCAGATGCAGGACTCAACAGGTTCATTCTGCAGAACGAAGGGAAACTGTTCGAATGCAGC
TATCCGAGAAGCATTGGCGGAATACTCGGGAAATGGTCCATGTTGGTCTTAGTCGGCGAC
ATGCATAGAGACATGCGGGTTATATCACTCAACTTTCTGAGCCACGCCAGGCTCAGAACC
CACCTCCTGAAAGAGGTGGAGAAACACACCCTCTTGGTTCTAAACTCTTGGAACCAAAAT
TGCACGTTCTCAGCCCAAGATGAAGCCAAGAAGTTCACCTTCAACCTGATGGCTAAGCAT
ATCATGAGCATGGATCCTGGGGAAATCGAGACAGAGCAACTAAAGAAAGAGTACGTCACT
TTCATGAAAGGGGTGGTATCCGCGCCATTGAATCTACCTGGAACTGCATACCGAAAGGCG
TTAAAGTCTAGGTCCACCATACTGAAGTTCATAGAGGGGAAAATGGAAGAGAGAGTGAAG
AGAATCCAAGAGGGAAAC---------GAGAGTTTGGAGGAAGACGATCTTCTGAACTGG
GTTTTGAAGCAC------TCC---------------AATCTCTCCACGGAACAAATTCTT
GACTTGATTCTCAGTCTGCTCTTCGCTGGCCATGAAACTTCCTCAGTAGCCATAGCTCTA
GCCATCTACTTTTTGCCCGGTTGTCCTCAAGCTATGCAACAGTTAAGGGAAGAGCACGGT
GAAATTGTCAGAGCCAAGAAACAAGCAGGGGAAGTCGAACTCACTTGGGACGATTACAAA
AGAATGGAATTCACTCACTGCGTTGTGAACGAGACACTAAGGTTGGGAAATGTTGTGAGG
TTTCTCCACAGGAAGGCTCTGAAAGATGTTAATTATAAAGGTTATGACATTCCATGTGGG
TGGAAAGTCCTTCCGGTGATTGCAGCCGTGCATCTGGATCCTTCACTTTTTGACCAACCT
CAACACTTCAATCCATGGAGATGGCAGAACCATGGCGGCAGCGGTGGTGGAGGTTGTCCG
AGCAACAAGAGCACGGCGGCG------AACAATAACTTTCTGGCGTTCGGCGGAGGGTCA
CGGCTGTGCGCGGGATCGGAGTTAGCGAAGCTTGAAATGGCGGTTTTCATCCATCATCTG
ATCATCAACTACCACTGGGAGTTGGCCGAAACAGATGAAGCTTTTGCCTACCCTTTTGTG
GACTTCCCAAAGGGCCTACCCATTAGAGTCCAAGCC---CAATCTTTGATC---------
------------
>gnl_Phavu_v2.1_Phvul.002G167400.1
ATGGAATGGATGATAGGGGTGTGT---------------------GTTGTGATG------
------GGGATGTTG------GTGATGAGTTGG---------------TGGATTCTACTA
------TATGGGAAGAAG------------------------------AATGATGAGAAG
ACGGTG---GGAAAAGGGAAAATCCCAAAAGGGAACTCAGGTTGGCCTTTACTCGGAGAG
ACCCTTGATTTCATTGCTTCTGGCTACACCTCAAACCCTGTCACCTTCTTGGAAAAACGC
AAGTCTTTGTACGGGAATGTGTTCAAGACATGCATTTTGGGAAGCAATGTCATAATATCG
ACTGACCAGGACGTGAACAAGGTGGTTCTGCAGAACCACCAGGCCAACTTCGTCCCTGCT
TATCCAAAATCGATTAGAGAATTGATGGGAGAACAATCCATACTCAAAATGAACGGGACC
ATGCATAAGAAAGTGCACACACTCATCGCAGGGTTTCTCCGATCCCCACAATTCAAAGCT
CGAATCACCAGAGACATTGAACACACTGTCAAACAGTGCTTCGCTTCTTGGACGCCCCAC
CAACCAATATACGTTCAAGATCAACTCAAAAGGATTACATTTCCTGTTTTGGTCAAAGTT
CTGATGAGCGTTGGTCCCGGT---GAAGAATTGGACTTCCTGTATAGAGAATTTGCAGAA
TTCATTAAAGGGTTGATTTGTTTACCCCTCAAATTTCCGGGAACAAGACTATATAAATCC
TTGCAGTCGAAAGATAGGATGGTGAAGATGGTGAGGAAGATAGTAGAGGAGAGGAAGAAG
CTGATGAGAGATAACAATGGAGATGAGGAAGGTAATGCAGTGAATGATGTATTGGACGCA
CTATTACGGGATAAGGGTGACTCCAGCTCAAGCGCAGGCTTGAGTCCTGAAATGATTAGC
CAAAACATCATAGAGATGATGATACCAGGGGAGGAAACACTTCCTACAGCTATGACCATG
GCCATCAAGTTCCTCACTGACTCCCCTCTCGCTCTATCTAAACTTCAGGAGGAGAACATG
GAACTGAAGAGGCTGAAGACTAATTGCTCAGAA---GATTATTCATGGACTGAATACATG
TCACTGCCATTTACTCAAAATGTTATCAGCGAAACTCTCAGAATGGCCAATATTGTCAAT
GGCATTTGGAGGAAATCGGTCAATGACATAGAAATTAAAGGGTACCTAATTCCGAAGCAC
TGGTGTGTCATGGCATCTCTTACCTCGGTTCACATGGATGAGAAGAACTATGAAAACCCT
TTTAAATTTGATCCATGGAGATGGGAGAAAATTGGA------------------------
---------------GCTGTGACTGGTAACAACAGCTTCACCCCATTTGGCGGTGGACAT
AGATTATGTCCTGGATTAGAACTCTCCAGGCTAGAGCTCTCTATTTTCCTTCACCATCTT
GTCACTACTTACAGGTGGGTG---GCTGAGAGGGATGAAATCATCTACTTTCCAACTGTC
AAGATGAAGAGGAAGCTCCCAATTAGCTTGGAACCCATTAACGCT---------------
------------
>gnl_Phypa_v3.3_Pp3c9_7820V3.1
ATGGAT------------------------------ACGACACTGGTTTTGTTG------
------GAGATTGTAGCTTTTATTTGT---------TTGACTCTCATTATGCAACTGTGG
------TCTAGAAAC------------------------------------AACGAGCAG
GCAAAA---ATTAACAAACGATTGCCTGGGGGCTCGTTCGGTTTGCCCCTTCTCGGAGAG
ACGCTGAAGTACATGGCTAGCATGAAGACATCTATGCCC---ACATTCATGGCGGAGCAT
CGGCAGAAGTACGGCGAGATGTTCAAGTCGAAACTGATGGGCGCCTTTTGCATTGTCACG
ACGAAATCAGACACGATCAAGTGGGTGTTGGCCCACGAAGGCAAGCAGTTCGTGACCGGG
TATCCGAAATCCTTCCGTAAGGTGTTGGGAGAGTACACCGCACTGAGCCTCCACGGCGAG
CAGTGGAAGAGTACTCGGAGGTTCCTGGTGAACAGCCTCCGTGTCGAGCTCCTGAAG---
GAGCGCATTCCGATGATTGAGCAAACAGTGTTGGAGAATCTGAACTCGTGGGCGATCAAA
GGGTGTGTGAGCATTCGAGAGGAGACGAAGACACTGGCCTTCAATGTTGTAGCGCAGTAC
CTGCTCGGACTGAAATCGGGG---CCCGTGAACGATTCCCTACGAAACGACTTCTATGTG
TTGACGGAGGGCCTCTTCGCATTGCCAATCAATTTTCCCGGGACTAACTTCAGGAATGCT
CTTGAGGCGCGCGCGCGCATCTTGAAAACACTGGAGGAAGACATCGTCAGCAAGCCGCGA
CCAGCTGGAGAT---------------------GATCAGTACGTCGATTACATGGACTAC
ATGCGGAAAGAGAATTTGGAT---------------GAGTTGCTGCGCGAGAAGACAAGG
TGTCACATCCTTGGGCTTCTGTTTGCTGGTCATGAGACAGCCGCAAGCGCGATGCTCTTT
GCCGTAAAATATATCATGGATAATCCCCGCGTCTGGAATGAGCTTCGTGCAGAACATGAC
AACATTCAAGTGTCGAAATTCGAA---GGGGGC---AACCTGACTTGGGACGATTACAAG
AACATGCGGTTCTCGCAATCAGTCATTACGGAGACGCTGAGGCTTGCAAATCCCGTCGCG
CTGCTGTGGCGTGAAGCGACCGAAGACGTGCAATTGAACGGGTCTCTAATACCGAAGGGA
TGGAAGACGGTTTGCGCAATCCGAGAAGCGCACCACGATCCTGAGTTCTTCGACCATCCA
CATGAATTCAATCCGTGGCGCCATCAGCATGAAGTGCTG---------------------
---------AATCCAGCTAAG------AAACCGCCACTGTTAGCATTCGGAGGGGGCCCT
CGGTATTGTCCCGGAGCTGAGCTAGCCCGTGCTGAACTCTGCATTTTTCTGCATCACCTT
GTGACGAAGTTCGACTTGAAGGCCTGCGAGACGGAAATTGTGTCCTTTTTCCCAGTCCCT
ATGTTCAGCAATGGACTTCAAGTGCGAGTGCAGGAGCGCGACAAATCCCAAAAAATGGCT
TAT---------
>gnl_Phypa_v3.3_Pp3c2_17920V3.1
ATGGCA---------GGCGTTTCGATGAACACCTTTACACTTCCATTGCTGTTT------
---------------------CTG------------GCGACAGTGGTATGGTGGATATGG
------CAGCGCCACAAA------------GCGAACCTG---------------------
------------GAGTCAGGGCTG---CCTGGCACCTTCGGCCTGCCCTTCATTGGAGAG
ACCCTGACTTACGTCGCCAAAATGAAATCA---CCACTCGGCAACTTCGTCGATGAGAAG
ACTAAAAGATACGGACAGGCGTTCAAGTCGTCGCTGTTCTTCCAACCCACGGTTATTGCG
ACGGAGGTGGAGACGGTGAAGATGATCGTGGCCAAGGAAGGGCGGTCGTTCGTGTCGAAC
TACCCCTCAAGTTTCGCCCTGCTCCTGGGGCGCTTCAATGGCTTGAACATGAATGGCGAG
AACTGGAAGCGGCTGCGCAAGTTTGTAATAAGTCACATCATGCGTGTGGACCTGCTCAAG
GAGCGTATGGCCGATATCGAAGACCTCGTAGTCCGCACCCTCGACTCCTGGGCCGATGAT
CGCACAATTTATGTCGAAGACGAAACAAAAACGATAGCATTCAACATCACAGCATTGATA
GTGCTGAATCTGAAGCCAGGC---AAGGTGAGCCAGACGATGCAGCGGGACTACTACCCA
CTGATTGAGGGCATGTTCTCTCTGCCCATCAACCTCCCCTGGACAATCTACGGCAAGGCC
ACTCAGGCACGCGTGCGAATTCTTAAGACCCTGGAGGAATTTTTACAATCGAGAACAGTT
AAGGACGATGTG---------------------------TTCGATAACTATGTACAGTTG
CTGCAAGAAGAGTTACCTCCA---------------GCGCTGAAGCATGAAATGGGTTTG
GACCTACTCACCAGCTTGCTCTTCGCTGGCCACGATACCACCGCCGCTACCATGGTCTTT
TCTGTGAAATACATTGGCGAAAACCCAAAAGTCCTTGCCGAGTTGCGGAGGGAGCACGAA
GAACTTTTGAAGAGAAAG---CAACCAGGGGAG---CGAATCAGCTGGGATGATTGCAAG
ACCCTGTCCTTCTCCAACAGCATCATCACAGAGACACTCCGAATGTGCAACATCTCCACA
ACAGTATTCCGGAAGTCATTGGAGGACGTTCACGTTGGTGACTACGTGATTCCCAAGGGA
TGGCTGGTGCTCCCCTACTTCCGGGCCGTGCATTTCAACCCCAGCATTTATCCAGACCCC
TACACTTTCAACCCATTTCGTTACCAGGATGCTGCA------------------------
---------------GGGTCC------AAACTGCCGTTTTTTGGCTTCGGTGGAGGTGCA
CGACTATGCCCGGGGATGGATTTAGCACGAGCCGAGCTGTGCCTGTTTCTCCACCACCTC
GTCATGAAATTTGAGTGGGAGCTGCTCGGCAACGACGTGGTGTCTTACTTCCCTTTTCCC
CGCCTCAGCGCGAGGCTTCCCATCCGTGTGAAGCGTAGGACCCAATCGACG---------
------------
>gnl_Pinta_v2.0_PITA_000048874-RA
ATGGGA---------GCCATAGGCGCTGGAGCTCTCTTCCTGCTAATTTTGATT------
------TGGGTGATCAAA---GTG------------AGGTTAAAC---------------
ACTAAGGAGAACAAG---------------------------------------CAGAAG
AGGTTG---ATGCATCTGAATCTGCCTCCTGGGAATATTGAATGGCCAGTGTTGGGTGGA
ACACTGAAATTCTTGAAGCCTCATGCAGCTACCTCACCTGGGTATTTCATGCAAGAAAAT
TCTTCAAGGCATGGCAAGATATTCAAGTCTCATCTATTTGGGCATCCCACCATAGTATCT
GCAGACCCGGACCTGAACAAATTTATCCTGGTGAACGAAGGGAGGCTGTTTGAATGCAGT
TATCCGAGCACCATCGGGGGAATTTTGGGCAAATGGTCGATGCTCGTTCTGGTCGGAGAA
ATGCATAAATGCATGCGAACCATAGCTGTAAATTTCATGAGTATTGGCAACCTGAGGAGC
CGTTTATTGGGTGATATTGAGAAACACACCCTTCTCACACTCGACTCATGGGAGGAGCAG
CGCCCCTTCTCTGCACAGCTTGAAGCCAAGAAGTTTACTTTCAATTTGATGGCAAAACAG
ATGATGAGCTTCAATCCTGGGGAGCCTGAGACGGATGATCTCATGAAGGAGTATTTCACG
TTCATGAAGGGTGCCATCTCTGTGCCTATAAATCTTCCCGGGACTAGTTACAGTAAAGCG
TTGAAGTCTAGAGTAAAGATACTGGACTTTGTGAAAAAGACCATGGACGAGAGAAAAAGA
CAT------------------------CCAGACGTACACTACGACGACCTCCTCAGCAAT
GTCATGGATGAT------GGA---------------AGGCTTTCGACTGAACAAATACTG
GATCTCATACTCAACATCCTCTTTGCTGGCCATGAAACTTCTGCAGTGGGCTTAACTCTG
GCCTTGCATTTTTTGGCCAAATCGCCATGGGCAGTGGATACTCTCAGGTCAGAGCATTTG
GGTATTGTCAGAACAAGGCAACAACAGCCAGAGAAAACTTTAAACTGGGACGATTACAAA
TCCATGGATTTCACTCAAAATGTCATCAATGAAACTCTTCGGCTAGGCAACGTGGTTCGC
TTTGTGCACAGAAAAGCAATAAGGGACGTGCATTTCAAAGGATATGACATCCCTGCTGGA
TGGAAAGTTCTGCCAGTTTTTGCAGCGGTCCACTTGGATCCGGATCTATATGATGAACCT
GTGGAATTCAATCCCCACAGATGGAAGAAACTG---------------------------
---------------GAGCCC------AATACATATTTTACTCCATTTGGAGGAGGACCA
CGACTCTGTGCTGGTCTCGAGCTTGCCAAGTTGGAGATTGCTGTTTTCCTTCATCACCTC
GTTCTGAACTTCGGCTGGGAATTGGCAGAAGAAGACCGTGCGCTTGCTTTTCCTTTCGTA
GAGTTTGAGAAGGGCCTTCCCATAAGAGTGAGACCAATCAGAGAATCACATTGC------
------------
>gnl_Pinta_v2.0_PITA_000069443-RA
ATGGTG---------GGAGTCTTT------------TGGGTGGTAGTACTGCCAGCTCTG
------GTAGGATTTGGCTATACA------------ATATTGTGCCACTACCTACCTTTC
ATTCAG------------------------------------------------------
------------ATGAAAAGAGCACCCCCTGGATCCATGGGATGGCCATTAGTGGGGGAA
ACCTTGGCTTTCCTCAAACCACACTATTCAAACAGAAGAGGAACATTTTTGGATGATCAC
TGCAGAAGGTATGGAAAGGTTTTCAAGTCCCATCTGTTTGGATCACCCACCATTGTTTCA
TGTGACCCGGAGCTGAATGCTTTTGTACTCCAAAACGAGAATCGTCTATTTCAATGCAGT
TATCCAAAGGCCATAAATGGTATTTTAGGAAATTCATCTCTCATTGCGGTAGTTGGAGAT
GTTCACAAACGACTGCGTAGTCATGTAATAAATCTCGTGAATGCTGTAAAATCCAAAGAT
GAATTTCTAGTGGACATCGAGAGAAATGCGCTGCTGGTGATAAATTCATGGAAGGACAAA
CAGACAGTAATCTTCTGTGAAGAAACTAGAAAGTTCACATTCAATGTTATAGTGAAGCAG
ATGCTGAGTTTGACACCTGAGAATCCAGTGACTGTTGGAATCCTTCATGACTTTGGTACG
TTCATGAGAGGACTTGTATCAGTGCCAATAAAGATCCCAGGCACACCTTATGCAAAAGCA
GTACAGGCTAGGCAAAGAATCTTTTCTGCTGTGCAGATGATAGCAGATGATAGATGGAGG
CAAGGATCAGGT---------------------AAACCATCGGGAGATTTCCTTGATATA
CTTATGGGTAGC------GAT---------------AATCTGAAAAGCCATGAAAAGTTA
AGCCTCGTGTTAGATATGCTGCTTGCTGGGCATGAGACCACTTATTTGTTGTTGGCAATT
ATCATTCACTTCCTCGGTGATTCCCATTTGGCCTTACAACAGTTGAAG------------
------------------------------------------------------------
---------------------GTGATCAATGAAGCTTTACGCTATGGCAACATAGTCAAA
TTTCTCCATAGAAAGGCATTGAAGGACATTAAATTCAAGGATCTCCAAATCCCAGCAGGG
TGGAAGGTGCTTCCAATGTTAGCAGGGGTGCATCTAGATGAATCCCTTCATAAAGATGCT
TTGGAATTCAATCCGTGGAGGGGGCAGAGT------------------------------
---------------TCATAT------GAAAAGGCATTTATTCCTTTTGGTGGAGGTCCA
AGGCTTTGTCCGGGATACGAACTTGCCAAACTGGAGACTGCTTTCTTCCTTCATCACCTA
ATTCTTAACTTCAGATGGAAAATACAAGAGCGGGATTGTGTTCGGGCATATCCATACGTG
GAGTTTGAGAAAGGATTACCGATTGTCGTCGAGAATTTGATTGGGAAAAAA---GAAAAA
------------
>gnl_Pinta_v2.0_PITA_000050806-RA
------------------------------------------------------------
------------------------------------------------------------
------------------------------------------------------------
------------------------------------------------------------
------------------------------------------------------------
------------------------------------------------ATGATTGTGCCT
GTGGATCCAGAATTCAACAAACATGTTTTGCAAAATGAAGGCAGGTTGTTTCAATCCAAT
TATCCGAGACCTTTTCGAAATCTCATCGGCAAATTCGCTTTGCTTTCGGTGCACAGAGAT
CTCCAGAAGAAGCTCCACAGA---------------------------------ACGGCC
------------------------------------------------------------
---------------------------------CTTGTTGTGAATTTGATGGCAAAACAA
TTGCTGGACTTATCTCCGTCC---AAGGAGACGGAAGAGATCGGTAAGGCATTCGCCGTT
TTTTCTAAAGCTCTCCTTGCCGTTCCCATTAGAATCCCGGGTACCTCGTACGCCAGAGGA
ATTAAGATAAGG------------------------------------------------
---------CAG---------CATCCCGATGAAGCTGTCCATAGTGATTTCTTAGGAGAA
CTCTTGAAAGAA------GAC---------------TTGCATTCAGAAGAAGTTATAGCA
GATTTGGTACTATTCCTGCTCTTGGCTGGTCACGAGACCTCAGGCTCAGCGATGGAGCTC
TCA---------------------------------------------------------
---------------AAG------------------------------------------
------------------------------------------------------------
------------------------------------------------------------
------------------------------------------------------------
------------------------------------------------------------
---------------------------AACCCCTCTTTTATACCTTTTGGAGGGGGTGCC
AGGTTCTGTCCAGGAATGCATCTGGCAAAACTTGAGCTGGCCCTCTTTCTTCATAACTTC
GTGACCAAATTCAGGTTGGAG---------------------------------------
------------AGAAAACCAATA------------------------------------
------------
>gnl_Pinta_v2.0_PITA_000047689-RA
------------------------------------------------------------
------------------------------------------------------------
------------------------------------------------------------
------------------------------------------------------------
------------------------------------------------------------
------------------------------------------------------------
------------------------------------------------------------
------------------------------------------------------------
------------------------------------------------------------
------------------------------------------------------------
------------------------------------------------------------
------------------------------------------------------------
------------------------------------------------------------
---------------------------------------ATGGTACAAGAGAGAAGGAAT
AATCCTCAT------------------------GTTGTTCATAATGATCTGTTACAAAAA
CTTATGGAAGAA------GGA---------------TCCCTCTCAGATGAAATTATTTGT
GAGTTTATTCTATTTTTACTCATTGCTGGACATGAGACCTCATTCAGAGCCATGACATTT
GATATCAAGTTTCTTACTTATTGCCCTCAGGCATGGGAGCAAATGAAGGAAGAGCATGAT
GCTATATTAAAAACCAAGGGGAAG---CATAAG---AAGTTGGAATGGGAAGTTTACAAA
TCGATGAAATTTACAAAATGTGTAATTAATGAAACACTTCGATTAGATTCT---------
---------------------------------------------CTCATTCCAAAAGGA
TGGGTGGTCTTTGCATTTTTAACTGCAACACATTTACATGGAAACTCCTACAATGAAGCT
CTTATATTTAAC------------------------------------------------
---------------------------TCA------------------------------
------------------------------------------------------------
------------------------------------------------------------
------------------------------------------------------------
------------
>gnl_Pinta_v2.0_PITA_000027632-RA
ATGGCT------------------CAGACACCAGCTATGTTCATGATTTTCACA------
------GCAGCGGTGGCG---CTT------------ATTATATTTGTACTTGTCAAGGTC
---------AGGAGA---------------------------------------TCGATT
CCCACC---CAAAGGATGAAATTACCACCAGGAACCATGGGGTGGCCGTTCGTTGGAGAG
ACAGTTGCTTACTTGAAGCCTCACCCTGCTACATCTCCGGGAACATTCATGGAAGAACAT
ATATCTAGATATGGAAAGGTATTCAAATCGCATTTATTTGGATATCCGACTGTTGTTTCA
GTTGACCCAGAACTCAACAAGTTCATTCTTCAGAACGAAGATCGATTGTTCCAGTCTAGT
TATCCTAGTACCATTGGTGGCATTCTGGGGAAATGGTCCATGTTGGTGTTGGTTGGAGAC
ATGCACAAAGAAATGAGAGCCATAGCTTTGAATTTCATGGGCAACAACAAGCTGAAGAAC
TCCCTGTTACAAGATATACAGACACATGCTCTTCTCATTCTCAATTCATGGAAGGAAAAC
CAGGCCTTTTCTGCACAAGCTGAGACCAAAAAGTATACCTTCAACCTAATGGCGAAGCAA
ATAATGAGCTGCAATCCTGAGGATCTTGAGACCGAGTACCTGATGAAAGAATACTTTTCT
TTCATGAAAGGGGTTGTGTCTGCACCTGTGAATCTTCCTGGCACTACGTACAGGAAAGCT
TTGAAGTCAAGAGCTGCAATACTTCAAGCAGTCAAGAACACCATGAACGAGAGAAGAAAA
CAA---------------------CCTGAAATGACCTGGAACTCGGACCTGCTAAGCAGA
ATCATGGAGGAA------GGC---------------AGCCTCAACACTGAGCAGATTTTA
GATCTTATTCTCAACTTGCTGTTCGCTGGTCATGAGACCTCTTCAATAGCCTTGTCTCTT
GCAATATACTTTCTGGCCCAATCTCCTGAGTCAGCCAAGCAGCTTAGGTGGGAGCATCTG
GACATACGACGAACAATAGAGCAGCGGGGGACGTCGAATTTGCACTGGGACGATTATAAA
CGCATGGAGTTCACCCAACAGGTTATTAATGAAACCCTAAGGCTGGGGAACGTGGTGCGT
TTTGTGCACAGGAAAGCCCTGCTAAACGTCCAATACAAAGGATACGATATTCCTGCTGGA
TGGAAAGTTCTTCCAGTATTTGATGCTGTTCACTTAGATCCAGATGTCTACGACAATCCT
CTTGTGTTTAACCCCTGGAGATGGCAGAAAGTTGAG------------------------
------------------GGG------AGTACGTATTTCACACCTTTTGGAGGGGGGTCA
AGGCTGTGCACGGGGGTAGAACTTGCAAAACTGGAGATTGCTGTTTTCCTCCATCACCTC
GTACTAAGTTACAGATGGGAATTGGCAGAACCAGATCTCCCCCTTGTTTTCCCATTTGTG
GAGTTTGAAAAGGGTCTTCCAGTTAGAGTTCAGTCTATCAGACAGAAT------------
------------
>gnl_Pinta_v2.0_PITA_000086967-RA
------------------------------------------------------------
------------------------------------------------------------
------------------------------------------------------------
------------------------------------------------------------
------------------------------------------------------------
------------------------------------------------------------
------------------------------------------------------------
------------------------------------------------------------
------------------------------------------------------------
---------ATGGACATTGAGAGAAATGCATTGCAGGTGACAAATTCATGGAAGGATAAA
CAAACAATAATTTTCTATGAAGAAGCTAGAATTTTCACATTCAACGTTATAGTGATGCAG
ATGCTGAACTTGTCACCTGAGAATCCATTGACAGCCAGAATCCTTCATGACTTCCTTACA
TTCATGAAAAGACTTATATCAGTGCCAATATATATCCCTGGCACACCCTATGCAAAAGCA
GTGCAGGCTAGACAAAGGATTGTTTCGGCTGTGCATATGATAGCAGAAGAGAGATCCAAA
CAAGGATCAGAT---------------------AAACCATTAGGGGAATTCCTTGACATC
CTTATAGCAAGC------AAT---------------AATGTGGAAATCGATGAAAAATTA
AGTCTGGTCATGGATCTACTGCTGGCTAATAAGCAA------------------------
------------------------------------------------------------
------------------------------------------AAGTTGTGC---TACAAA
---------------------------------------AGAGGAGGCGAAATG------
------------------------------------------------------------
---------------------------------------------------------GCA
TTG---------------------------------------------------------
------------------------------------------------------------
------------------------------------------------------------
------------------------------------------------------------
------------------------------------------------------------
------------
>gnl_Pinta_v2.0_PITA_000026028-RA
------------------------------------------------------------
------------------------------------------------------------
------------------------------------------------------------
------------------------------------------------------------
------------------------------------------------------------
------------------------------------------------------------
------------------------------------------------------------
------------------------------------------------------------
------------------------------------------------------------
------CAATCCAGCTATCTGAGACATTTTCGAAAACTCATCGGCAAATACGGTTTGCTT
TCGGTGTACGGAGATCTCCAGAAGAAGCTCCACGGAACGGCCGTAAATTTCCTGAGGTTC
GAGAGGCTGAGTGTGCACTTC---ATGGAGGACATACAGAACCTTATGCACAACACCTTC
GCCCAGTGGCAAGCCAAGGGGCATATCCATCTTCATCATGAGTGTCATCAGTTTGTTCTG
AACTTGATGGCAAAACAATTGCTGGACTTATCTCCGTCCAAGGAGATGGAAGAGATCGGT
AAAGCATTC------------------------GACGATTTTTCTAAATCTTTCATTGTC
CTTCCCATTAGA------ATC---------------CCGGGTACAGCGTACTGGAAAGGA
TTGAAGGCCAGAGATTTTATGATGAAAAATATTTATGCGAGTATAAAGTACAGAAGGGAG
AATCCAGAAGTTGTCCATAATGATTTCTTAGGAGAACTCTTGAAAGAAGACTTGCATTCA
GAAGAAGTTATAGCAGATTTTGTACTAGTGTTC---TTCGCTGGTCACGAGACCTCAGCT
TCAACGATGGCATTTGCTATCAAATTTCTCACGGACTGTCCCCAGGCACTTCGGGAGCTG
AAGGCGGAACACAACGCTTTGTTAAAGAGAAAGGGGAGTAGAAACCAAAACCTCACTTGG
GATGACTACCAGTCACTGAAATTCACCCAATGTGTCATAAATGAAACACATCGTCTCGCC
AACGTTGCTCCAGTGGTTTTCAGAGAAGCAATTAAA------------------------
---------ATTAAAGGAGGC------TTTGTCATCCCAAAAGGGTGGTCAGTCTTGGTG
CTTATGAACGGCATCCATCTGGACGACAAGTACCATTCTTCTCCGCTCAAGTTTGACCCA
TGGCGTTGGCAACAGATTCTGGAAAATAATGAGCTCTACAAGAACCCCTCTTTTATGCCA
TTTGGAGGGGGGTTCAGGCTTTGTCCAGGAATGCATCTGGCAAAACTTGAGCTG------
------------
>gnl_Pinta_v2.0_PITA_000016718-RA
ATGGAG---------------------CTCCCTCGGAAACTGTTGAGCTTTATG------
------TCCATCATC------ATG------------GGAATTGTTTGGACTATACTGGTA
---------TGGAGT------------------------AAATCAGGGGAGTACAGAGGA
AGAAGA---CAGAGGGCAGTGCTTCCTCTTGGCAGCTTGGGATGGCCCTTCATAGGAGAA
ACCTTGGAGTTCATTTCCTCTGGGTATTCCTCACGCCCTGAGAGTTTCATGGACAAGCGC
CGACAACTCTATGGAAAGGTATTTAAATCACACCTCTTTGGGAACCCCACGATCATATCA
ATAGACCCAGAAGTCAGCAAGGTGGTTCTGCAAAACGATGGCAGGATATTTGTTCCCTCT
TATCCCAAGTCACTCAACGAGCTCATGGGGAAGTCTTCAATACTTATGTTAACTGGGAAC
TTGCAGAAGAAGCTGCACGGCCTCATAGGGGGTTTTCTCAAATCTCTACAGCTGAAAGAG
CAGATAACCGTGGACATAGAAAAATACATTCTGAGCTCTATGACAAACTGGAAGGACAAT
CAACTCGTTTACATCCAAGAAGAAACAAAAAATATAGCATTTCATGTACTCTTGAAAGCT
CTGATGAGTCTTAGCCCGGGA---GATGACATGGAATGTCTTAAACAAGAATTCAGAAAG
TTCATCTCAGGTTTGGTCTCATTGCCAGTCAAGCTACCTGGAACAAGGCTCTACAACTCA
TTGAAGGCAAAAGCAAGAATGGTTAAGATGTTACACAGAATCATAGAAGAGAAGAAGTCA
AACTATGCCGCCTGC---------AATTACCCAAGTCGTCCAAAGGATGTGTTAGACGTG
TTACTGCAGGAAACAAATGAT---------------ACATTCTCTATGGATGTCATATGT
GATAACATGATAGATTTGATGATTCCAGGAGAAGACTCAGTACCAATGCTAATGACTCTT
GCAGTCAAGTTTCTCACAGATTGTCCCCTTGCACTACAACAATTACAGGCTGAAAACATG
AAGTTGAAGAAATCCAAGGAACAGAAGAAAGAG---CAGCTGACTTGGAACGATTATACT
TCCTTACCATTTACTCAGAATGTGATAACCGAGACTTTGCGAATGGGGAATATCATAACT
GGTGTTATGAGGAAAGCATTGCAGGACGTGGAGATTAAAGGGCACTTCATTCCTGAAGGA
TGGTGTGTGCTCACATACTTGAGATCCATTCACCTTGATGAAGACTTTTATGAAAATCCA
CACAAATTCAATCCTTGGAGATGGCAAGAAAAGGAT------------------------
---------------CCAAGT------GGCAACAGTTTTATTCCATTTGGAGGAGGCCAC
AGACTTTGCCCGGGCATTGACATGGCAAGGCTGGAAGCTTCCATCTTCTTGCACCATCTT
GTGACCCAATACAGTTGGGAG---GCAGATGACGATTCCATTGTGAGTTTCCCAACTGTC
CAAATGAAGAAAAGATTGCCCATCCGAGTCAAGAAGATCATTTCAGAGTGC---------
------------
>gnl_Pinta_v2.0_PITA_000016716-RA
ATGGAG---------------------CCAGCTCGGTCTCTGTTGAGCTTTTTG------
------TCCATCATC------ATA------------ATGGTTGGGATGCTATTGTTATGG
---------AGTAGTAGA------------------------------GGTGGAAAGCAC
AGAGGA---AACAGGGCTGGGCTTCCTCTGGGCAGAATGGGATGGCCTTTCATAGGAGAG
ACCTTGGAGTTCATTTCTTGTGGTTATTCATCACGCCCTGAGAGCTTCATGGATAAGCGC
CGAAAACTATATGGAAAGGTATTCAAATCACATCTTCTTGGGAGCCCTACAATCGTATCA
ACAGACCCAGAAGTAAGCAGGGTGGTTCTGCAAAACGATGGCAGGATATTTGTTCCCTCT
TATCCCAAATCACTGAACGAGCTCATGGGGAAGTCTTCGATACTTATGCTGAGTGGGAAC
TTGCAGAAGAAGTTGCACGGACTCATAGGAGGTTTTCTCAAATCTCCACAGCTGAAAGAG
CAGATAACTGTGGAGATAGAGAAGTACATTCTAAGCTCTATGATAAACTGGAAGGACGGT
CAACTGGTTTACATCCAAGATGAAACTAAAAATATAGCATTTCATGTGCTCTTGAAAGCA
CTGATGAGTCTTAGTCCTGGC---AATGACATGGAATATCTAAAACAAGAATTCAGAAAG
TTCATGTCGGGTTTGGTCTCATTGCCAGTCAAGTTGCCTGGAACAAGGCTTTACAACTCA
TTGCAGGCAAAAGCAAGAATGGTTAAGATGGTACACAGAATCATAGAAGAGAAGAGAACC
AGCTATGCCACCTGC---------ACATACCCAAGTCCTCCAAGGGATGTGTTAGACGTG
TTACTGCAGGAAACAAATGAT---------------TTATTCCCCATAGATGTCATATGT
GATAACATGATAGATTTGATGATACCAGGAGAAGATTCTGTACCAATGCTAATGACTCTT
GCAGTCAAATTTCTCACGGACTGCCCGCTTGCAGTACAACAATTACGGGAAGAAAACATG
AAATTGAAGAAAGCCAAGGAACAGGAAAAAGAG---CAGCTGACTTGGAGTGATTACACG
TCCTTGTCCTTTACTCAGAATGTGATAACTGAGACTTTACGAATGGGGAATATTATCACT
GGTGTAATGAGAAAAGCATTGCATGATGTGGAGATTAAAGGACACTTCATTCCCAAGGGA
TGGTGTGTATTCACATACTTCAGATCCATTCACCTGGACAAAGATTTCTACGAATGCCCA
TACAAATTCAATCCTTGGAGATGGCAAGAAAAGGAT------------------------
---------------CCGATT------GGCAGCAGTTTTATTCCATTTGGAGGAGGCCAG
AGACTTTGCCCGGGCATTGACATGGCAAGATTGGAAGCTTCCATTTTCTTGCATCAGCTT
GTTACTCAATACAGTTGGGAG---GCAGAGGATGATTCTATTGTGAGTTTTCCAACAGTT
CAAATGAAGAAAAGAATGCCCATCCGGATCAAGAAGATCACCAGTTCACAATTT------
------------
>gnl_Pinta_v2.0_PITA_000002642-RA
ATGATTTGGTGGGGA------------------------------------GTA------
------GTGATAGCATCCGGGTTGGCA---------GCCTCTGCAGTTTGGTTTATGTCA
---------AAAAATGCCAAA------------------------ATTCGTGAAGGAAAA
TTAGGA---GAGAAATCAGAGCTGCCCCCTGGCAGCATGGGTTGGCCATTCATTGGAGAA
ACTCTGCAATATCTTTCTCCATCCCAGTCCTCCAATGTTGGTCCCTTCCTTCATAAAAGA
ATTTCAAGGTATGGAGACGTATTCAAAACCCACTTATTTGGGAAGCCTACCATCATGACA
ACTAGCGTAGAAGCAAACCAATTTGTTTTCCTAAACGAAGGCCGGCTGTTCAAGTGCGCT
TATCCAAAGTCATTTGTGAGCATTTTAGGGAAGAATAATATCCTCGAATCCCACGGCCCC
ATGCACCTAAAACTGCGAAAATTAGGTCTGAGTCTCATGGGCACTCAAAATCTCACTGCC
ACTTTGCTACAAGCCGTGGAGAAGCAAGTGATAGAAACCCTGGACACATGGGAGGAGGGT
AATACTATCCAAATGAATGAAGAAGCAGGAAAGATAACATTCAACATGCTGATGAAACAA
CTCATTAGTTTGGATTCTGGAAGTGCTGAGGCGCAGAAGCTCATGAATAGTTACAAACAG
TTTACGACAGGATTATTCTCCTTCCCAATCAGAATTCCAGGCACACCTTATACCAACAGT
ATGAAGGGACGAGAGAAAGTATTAAATGCTCTGAGGAATGTTATCTCGGAACGTAAAAAA
GAGAAAAGA------------------------ATTGTTAAGGAGGATTTCCTGGACCAA
GTATTAGAGAAGGCCGTTGAG---------------CATTTTAACGATGAAGTCGTTTTG
GATTACCTGTTCAGTTCTCTCTTTGCTGGATACGACGCCACTTCAGTAGCAATGACAATG
GCTGTCAAATATCTCACTGAAACACCCAGGGCTCTCAACGAATTGAGGGAAGAACATGAG
GGCATACTCCGGGAGAAAAAGAGCAGAGGAGAAGTATATTTAACGTGGGACGACTATAAA
TCGATGACATTCGCATCAAATGTAATAACGGAGACTTTGCGCGTATCAAACATAGGCACC
TATTTGTTTCGAGAATGCATAGAGGAAACAAAAATCAACGGATATCGCGTTCCCAAGGGC
TGGAGGGTTATTGCATGCACTTCACCGGTGAATCTTGATCCGTCTATCCACTTTGAACCG
CTATCTTTTAATCCATGGAGATGGGAGAAAAGGACG------------------------
---------------TGCAAC------AAAAGTGATTTTCAAGTTTTTGGAGGGGGGCTT
AGATATTGTGTGGGATCAGAATTAGCCAAAGTACAAATAGCAGTGTTTCTACATCATCTC
GTGACAAAATTCAGATGGGAGAAAGGATGGAAAGAAGCAATAATCCGTCGTCCGCGTATT
ATATTTAAAAATGGGTACCCGATCTGCTTAACGAAGCGCATG------------------
------------
>gnl_Pinta_v2.0_PITA_000009686-RA
------------------------------------------------------------
------------------------------------------------------------
------------------------------------------------------------
------------------------------------------------------------
------------------------ATGAACAATGGCCGAGGC------------------
------AGATACGACAAG------------------------------------------
------------------------------------------------------------
------------------------CTTGGC------------ATCGGGCTCATCGGG---
------------------------GCACTGAGCCTCATAAACGCTACCAAATCCAAACAT
GAATTTCTGATGGACATTGAGAGAAATGCATTGCGGGTGATAAATTCATGGAAGGATAAA
CAAACAATAATTTTCTGTGAAGAAGCCAGAATGTTCACATTCAACGTTATAGTGAAGCAG
ATGCTGAACTTGACACCTGAGAATCCATTGACAGCCAGAATCCTTCATGACTTCCTTACA
TTCATGAAAGGACTTGTATCAGTGCCAATATATATCCCTGGCACACCCTATGCAAAAGCA
GTGCAGGCTAGACAAAGGATTGTTTCGGCTGTGCAGATGATAGCAGAAGAGAGATCCAAA
CAAGGATCAGAT---------------------AAACCATCAGGGGATTTCCTTGATATC
CTTCTAGCCAGC------AAT---------------AATGTGGAAAGCGATGAAAAATTA
AGTCTGGTCATGGATCTACTGCTGGGTGGATACGAGACCACCTATTTACTGCTAGCAATC
ATTATGCACCTGCTTAGTGACTCCCAGCTGGCTTTACAACAGTTGAAAGCTGAGCATGAA
ATGATAGCCAGCACGAAGCACAAG---GAGGAG---CACTTGAGTTGGTGTCATTATAAG
CAAATGACATTTACACAGCACGTAATGAACGAGGCTTTAAGGTATGGCAACGTAGTCAAA
TTTGTGCATAGAAAAGCATTGAAGGACATTAAATTCAAAGACTTCCAAATCCCCGCAGGA
TGGAAGGTGCTTCCAGTGTTCACAGGGGTGCATTTAGATGAATCACTTTATAAGGACGCT
TTGGAGTTCGATCCTTGGAGATGGCAGGGT------------------------------
---------------------------------------------CTTGGAAACGGTCCC
------------------------------------------------------------
------ACTTCAAGATGGATT---------------------------------------
------------------------------------------------------------
------------
>gnl_Poptr_v3.0_Potri.010G189800.1
ATGGCG------------------------GTTATTTCTCTTTATTTGGTTTTC------
------TTTGTGGTTCTCCCGGCG------------------ATAGTCCTTATCGCTCAC
---------CGGAGT------------------------------------TCG------
CGGTGC---CGACGGCTCCGGTTGCCGCCGGGGAGTTTGGGTCTGCCCTTTGTTGGGGAG
ACTCTACAGTTGATATCTGCATACAAGACCGAGAACCCTGAACCGTTTATAGATGAGCGG
GTGAGCCGGTTCGGTTCGTTGTTTACGACCCATGTTTTCGGTGAACCCACTGTTTTTTCT
GTTGATCCGGAAACGAACCGGTTCATCATGCAAAATGAAGGGAAGTTGTTTGAGTGTAGT
TACCCGGGTTCGATAAGCAACTTGCTGGGAAAACACTCCTTGTTGTTGATGAAGGGCAGT
CTTCACAAAAGAATGCACTCTTTGACCATGAGTTTTGCTAACTCTTCAATCATTAGAGAC
CATCTTCTGGTTGATATAGACCGGTTGATCCGTCTCAATTTAGATTCCTGGTCT------
GACCGGGTTCTTCTCATGGAGGAGGCCAAGAAGATTACATTTGAGTTGACAATGAAGCAG
CTAATGAGCTTTGATCCATGT---GAATGGACCGAGAGTCTAAGAAAAGAGTACGTTCTT
GTTATTGAAGGCTTTTTCAGTGTGCCACTACCCATCTTTTCCCCCACTTACCGCAGAGCT
ATCAAAGCTAGGACTAAGGTGGCAGAGGCTTTGAGCTTGGTAGTGAAGCAAAGGAGGATA
GAGAGTGAGTCAGGA------------------GAGAAAAGGAAGGACATGCTGGCAGCT
CTTGTAGCTTCAGATGATGGC---------------AGCTTCTCGGACGAGGAAATAGTG
GATTTCTTGGTAGCTTTGCTTGTCGCAGGCTATGAAACTACATCTACCAGCATGACTCTT
GCTGTTAAGTTCCTCACTGAGACACCTCTCGCTTTGGCTCAGATCACGGAGGAGCATGAA
CAGATTAGAGCAAAGAAGGGTGAG---GGGGAA---GCTCTTGAGTGGAGTGATTACAAG
TCAATGACCTTCACTCAATGCGTTGTTAATGAGACGCTGAGAATCGCGAACATTATAGGT
GGGATATTTAGACGAACGATGACAGATATCAATGTAAAAGGCTATACAATTCCTAAAGGA
TGGAAGGTTTTTGCATCCTTTCGTGGTGTGCATTTAGACCACGAATACTTTAAAGATGCT
CGGACTTTCAATCCATGGAGATGGCAGAACAACTCGGGG---------------------
---------GCAACATGCCCA------GCAAATGTGTTCACTCCATTTGGAGGAGGGCAA
CGGCTATGCCCAGGATATGAGCTTGCTAGAGTAGAACTCTCTGTTTTCCTTCACCACCTA
GTCACCCGTTTCAGTTGGACTCCAGCTGGAGAAGATAAGCTGGTTTTCTTTCCAACTACA
CGGACACAGAAGCGATATCCCATCAATGTGCAGCGTCGAGATCGTGTCCAA---GCCATG
------------
>gnl_Poptr_v3.0_Potri.003G038200.1
------------------------------------------------------------
---------------------------------------AGTACCATAATATTTCTGTAC
---------AGGAACAGCAGCTGGTTTAGTATGGTGATGATGATGATCAAATCATCATCA
ATGTAC---GAAAAAACCTTACTTCCTTTAGGCGCTCTTGGATGGCCCTTTATCGGCGAA
ACCATCGACTTCGTTTCCTGTGCTTACTCAGACCGCCCTGAAAGCTTCATGGATAAACGT
CGTCGCATGTACGGGAAGGTGTTCAAGTCACATATATTTGGAAGTCCTACAATAGTATCA
ACAGATGCAGAAGTGAGCAAATTTATACTACAAAGTGATGCAAGGTTGTTCGTTCCTTCT
TACCCGAAATCTCTCACTGAGTTGATGGGAAAATCTTCAATTTTGCTCATCAATGGGAGC
TTACAAAGGAGAATTCATGGACTCATAGGTGCCTTCTTCAAGTCACCTCATCTCAAAGCT
CAAATCACTCGAGACATGCAAAGTTATGTTCAAGAATCAATGGAGAAATGGAGAGAAGAC
CACCCCATTTTCATACAAGATGAAACCAAGAATATAGCCTTTCAAGTGTTGGTCAAGGCA
TTGATTAGTTTGGATCCTGGT---GAAGAAATGGAGTTGCTAAAAAAACAGTTCCAAGAA
TTCATTGCAGGGCTCATGTCTTTACCTTTAAACATTCCTGGAAGCCAACTTTATCGATCA
TTACAGGCAAAGAAAAAAATGGTGAAGTTAGTGCAAAAAATTATCAAATCTAAGAGAGAT
CAT------GGG------------ATGATTTCAATGGTACCAAAAGATTTAGTGCAAGTG
TTGCTTAACGATGCAAGCGAA---------------CAACTAACAGATGATTTGATAGCT
GATAATATGATCGACATGATGATACCTGGCGAAGATTCAGTCCCAGTCCTTATGACTCTT
GCTGTTAAATACCTTTCAGACTGCCCTCCTGCGCTACACCAATTGACGGAGGAGAACATG
AAATTGAAAAGTCTCAAAGCTCAGCATGGGGAG---CCGATGTGCTGGAGTGATTATTTA
TCTCTACCCTTTACACAAACAGTGATTACAGAAACCCTAAGAATGGGGAACATTATAATT
GGGGTGATGAGAAAGGCGATGAAGGACATAGAGATTAAAGGGTATTTGATACCCAAAGGA
TGGTGTGCTTTTGCATACTTCAGATCAGTTCATCTTGATGAAAACAACTATGAGTGGCCT
TACCAGTTCAATCCATGGAGGTGGCAAGACAAGGAT------------------------
---------------ATGAGC------AATAGTAGCTTCACTCCATTTGGAGGAGGACAA
AGATTATGTCCTGGACTTGACTTGGCCAGGCTGGAAGCTTCAATTTTCTTGCACCACTTT
GTCACCCAGTTTAGATGGGTG---GCTGAGGACGATACTATTGTAAATTTCCCTACTGTG
AGGATGAAGAGAAGAATGCCGATTTGGGTCAAAAGGAGAGGAGAAAAT------------
------------
>gnl_Poptr_v3.0_Potri.003G035900.1
ATGGAC---------------------AGTTTATTGTGGATTTTGTTAGCAATC------
------TTCTTGTCCTGC---AGT---------------AGTACCATAGTATTTCTGTAC
---------AGGAACAGCAGCTGGTTTAGTATGGTGATGATGATGATCAAATCATCATCA
ATGTAC---GAAAAAACCTTACTTCCTTTAGGCGCTCTTGGATGGCCCTTTATCGGCGAA
ACCATCGACTTCGTTTCCTGTGCTTACTCAGACCGCCCTGAAAGCTTCATGGATAAACGT
CGTCGCATGTATGGGAAGGTGTTCAAGTCACATATATTTGGAAGTCCTACAATAGTATCA
ACAGATGCAGAAGTGAGCAAATTTATACTACAAAGTGATGCAAGGTTGTTCGTTCCTTCT
TACCCGAAATCTCTCACTGAGTTGATGGGAAAATCTTCAATTTTGCTCATCAATGGGAGC
TTACAAAGGAGAATTCATGGACTCATAGGTGCCTTCTTCAAGTCACCTCATCTCAAAGCT
CAAATCACTCGAGACATGCAAAGTTATGTTCAAGAATCAATGGAGAAATGGAGAGAAGAC
CACCCCATTTTCATACAAGATGAAACCAAGAATATAGCCTTTCAAGTGTTGGTCAAGGCA
TTGATTAGTTTGGATCCTGGT---GAAGAAATGGAGTTGCTAAAAAAACAGTTCCAAGAA
TTCATTGCAGGGCTCATGTCTTTACCTTTAAACATTCCTGGAAGCCAACTTTATCGATCA
TTACAG------------------------------------------------------
------------------------------------------------------------
------------------------------------------------------------
------------------------------------------------------------
------------------------------------------------GAGGAGAACATG
AAATTGAAAAGTCTCAAAGCTCAGCAAGGGGAG---CCGATGTGCTGGAGTGATTATTTA
TCTCTACCCTTTACACAAACAGTGATTACAGAAACCCTAAGAATGGGGAACATTATAATT
GGGGTGATGAGAAAGGCGATGAAGGACATAGAGATTAAAGGGTATTTGATACCCAAAGGA
TGGTGTGCTTTTGCATACTTCAGATCAGTTCATCTTGATGAAAACAACTATGAGTGGCCT
TACCAGTTCAATCCATGGAGGTGGCAAGACAAGGAT------------------------
---------------ATGAGC------AATAGTAGCTTCACTCCATTTGGAGGAGGACAA
AGATTATGTCCTGGACTTGACTTGGCCAGGCTGGAAGCTTCAATTTTCTTGCACCACTTT
GTCACCCAGTTTAGATGGGTG---GCTGAGGACGATACTATTGTAAATTTCCCTACTGTG
AGGATGAAGAGAAGAATGCCGATTTGGGTCAAAAGGAGAGGAGAAAAT------------
------------
>gnl_Poptr_v3.0_Potri.007G018400.1
ATGGAATGGTTTATGGGATTTTGG---------------------ATTTTGGTT------
------GGTATCTTT------GTTGGA---TGGTGT------------TGGTATAGTAAA
------GAGAAGAGCAGCAGCAGCAGCAGC------------------GACATGAAAATG
GAACAA---AAGAGTGGAGTGCTTCCAAAGGGAAGCTTTGGCTGGCCTCTGATAGGAGAA
ACTCTTGACTTCATTGCTGCTGGCTACACTTCTCAACCTGTTAGTTTCATGGAGAAACGC
AGATCACTGTACGGGAAGGTGTTCAAAACACACATCCTGGGGACACCCATCATAGTATCC
ACGGATCCAGCAGTGAACAAAGTTGTTTTACAAAACCATGGCAACATTTTTATTCCTGCT
TATCCTAAATCAGTCAGGGAAATATTTGGAGAATATTCTATACTTCAAACCAATGGAACT
CTACAGAAGAAGGTCCATGCACTTATTGGTGGTTTCTTGAGGTCACCACAGTTCAAAACT
AGAATTACCAAAGACATTGAGCACCATGTCAAACTCACCTTGACTTCTTGGAAGGACCTG
CCCCTTCTATTCGTCCAAGAAGAAACCCAAAAGTTCACGTTCAAAGTCTTGGTTAAAGCA
TTGCTAAGTCTTGATCCTAGT---GATGATTTGGATTTTCTTAAGAGAGAATTCGATGAA
TTCATCAAAGGGTTGATATGTCTGCCGATCAAATTACCAGGAACAAGATTATACAAATCC
TTAAAGGCTAAAGAGAGAATATTCAAGCTAGTAAAAAAGATTGTTGAGCAAAGAAAATTG
GGCTTGGAGAAATCAGAAGATGAACATCAAAATACAATCCCTAATGATGCGGTGGACGTG
CTTTTACGTGACATTTCTGAACAAAATGACAAGCAATCTCTATCGTTGGATTTCATCATT
TCACATATTATTGAGCTGATGATCCCTGGAGAAGAAACCGTGCCTATGTCCATGACCTTA
GCTGTCAAATTCCTCAGTGACTGCCCTGTCGCTCTAGAGCTATTAACGGAGGAGAACATG
AAATTGAAGAGGCAGAAGACTGATTCTGGTGAT---GATTATTGTTGGACTGATTACATG
TCCTTGCAATTTACTCAGAATGTGATAAATGAAACTCTTAGAGTAGCAAACATAATCAAT
GCAGTTTGGAGGAAAGCTCTCAAGGATGTAGAGATCAAAGGAATTCTGATTCCCGAAGGA
TGGTGTGTCCTGACATCTTTCAGCTCTGTACATATGGATGAAGAAAATTATGAAAACCCA
CATGAGTTTGATCCATGGAGATGGGAGAAAACAGGA------------------------
---------------GCTTCTGTTAAGAACAATTGCTTTACACCTTTTGGAGGTGGACAA
AGGCTATGCCCTGGTCTAGAACTATCCAGGCTTGAAATCTCCATCTTCCTTCACCATCTT
GTCACAACTTACAGATGGATT---GCTGAAAAGGATGACATTATTTACTTTCCAACAGTG
AAGTTAAAGAAAAAGCTGCCTATCAGAGTCACCTCCATAGGCAACTCTTCA---------
------------
>gnl_Poptr_v3.0_Potri.007G026500.1
ATGTCT------------------CACTCAGAGCTTGTTGTCTTTCTCCTTCCA------
------TCGATTTTATCA---CTA------------CTCTTGCTC---TTCATTCTCGTG
---------CAA---------------------------------------------AGA
AAGCAA---GTAAGATTTAATCTCCCACCAGGCAACATGGGGTGGCCATTTCTTGGAGAA
ACCATTGGCTACCTGAAGCCTTACTCTGCTACTTCAATAGGAGAATTCATGGAACAGCAC
ATATCAAGGTATGGAAAGATTTACAAGTCCAATTTGTTTGGGGAGCCAACAATAGTATCC
GCAGATGCTGGACTTAACAGATTTATACTACAGAATGAGGGAAGATTATTTGAATGCAGC
TATCCAAAAAGTATTGGTGGAATTCTTGGAAAATGGTCCATGTTGGTTCTTGTTGGAGAC
ATGCATAGAGACATGAGGATTATATCTCTTAACTTTTTGAGCCATGCCAGGTTAAGAACT
CATCTATTGAAAGAAGTGGAGAAGCAAACCCTGCTTGTTCTTAGCTCTTGGAAGGAGAAT
TGTACATTTTCAGCTCAAGATGAAGCAAAGAAGTTTACCTTCAATTTGATGGCAAAACAT
ATCATGAGCTTGGATCCTGGAAAGCCAGAGACTGAGCAGCTGAAAAAAGAGTATGTTACT
TTCATGAAAGGAGTAGTTTCAGCTCCTATAAATTTGCCTGGAACCCCATATAGAAAAGCC
TTGAAGTCTCGATCAATCATCTTGAAATTTATAGAGCGAAAGATGGAGGAGAGAATTGCT
GAAACGAAGGGTGGAGTA---------GAAAACTTGGAAGACGATGATCTTCTTGGATGG
GTCTTGAAGCAT------TCA---------------AATCTTTCTACGGAGCAAATCCTT
GACTTAATCTTAAGCTTGCTCTTTGCTGGCCACGAAACTTCTTCTGTGTCCATAGCTCTA
GCCATCTACTTCTTGCAAGCTTGTCCTGGTGCTATTCAACAGTTAAAAGAAGAACATATT
CAAATCTCCAGAGCCAAGAAACGGTCAGGAGAGACGGAATTGAACTGGGATGATTACAAA
AAAATGGAATTCACCCAATGCGTTATAAGCGAGACACTGAGGCTTGGAAACGTAGTCAGG
TTTCTTCACAGAAAAGCTCTAAAAGATGTTCGGTACAAAGGGTACGACATTCCATGTGGA
TGGAAAGTGCTACCAGTGATCTCAGCCGTCCATTTAGATTCAACTCTTTTCGACCAACCT
CAACACTTCAATCCATGGAGATGGCAGCATAACAATGCTCGTGGTGCT------TCTACA
AGTTCGAGTGGGACGACGAGT------AGTAATTACTTCATGCCATTTGGGGGAGGACCG
CGACTTTGTGCAGGATCGGAATTGGCAAAACTAGAAATGGCCGTGTTCATCCACCATTTG
GTCCTCAACTTCCACTGGGAACTGGTTGATACCGATCAAGCCTTTGCCTTTCCTTTTGTC
GATTTTCCCAAGGGCTTGCCCATAAGAGTCAAGCAC---CTACTCACAGTTACA------
------------
>gnl_Poptr_v3.0_Potri.005G124000.1
ATGTCT------------------CACTCAGAGCTTGTTGTGCTTCTCCTTCCT------
------TCAATTTTATCT---CTA------------CTCCTGGTC---TTCATTCTCATG
---------CAA---------------------------------------------AGA
AAGCAA---GCAAGATTTAATCTCCCACCTGGCAACATGGGCTGGCCATTTCTTGGAGAA
ACTATTGGCTACTTGAAGCCTTACTCTGCTACTTCAATAGGGGAATTCATGGAACAACAC
ATATCAAGGTATGGAAAGATTTACAAGTCCAATTTGTTTGGGGAGCCGACAATAGTATCT
GCAGATGCTGGACTTAACAGATTTATACTCCAGAGTGAAGGAAGATTGTTTGAATGCAGC
TATCCAAGAAGTATTGGTGGAATTCTTGGAAAATGGTCTATGCTGGTTCTAGTTGGAGAC
ATGCATAGAAACATGAGGAGTATATCTCTCAACTTTTTGAGCCATGCCAGGTTAAGAAGT
CATCTATTGAAAGAAGTGGAGAAGCAAACCTTGCTTGTTCTTAGTTCTTGGAAGGAGAAT
TGTACATTTTCAGCTCAAGATGAAGCAAAGAAGTTTACCTTCAATTTGATGGCAAAACAT
ATGATGAGCTTGGATCCTGGAAAGCCAGAGACTGAGCAGCTGAAGAAAGAGTATGTTACT
TTCATGAAAGGAGTGGTTTCTGCTCCACTAAATTTTCCTGGAACACCGTATAGAAAAGCC
TTGAAGTCTCGATCAATCATCCTTAAATTTATAGAGCAAAAAATGGAAGAGAGAATTGCT
AGATTGAAGGAGGGAGTG---------GAAGATTTAGAGGAAGATGATCTTCTTGGATGG
GTTTTGAAGCAT------TCA---------------AATCTTTCTACCGAGCAAATCCTT
GACTTGATATTAAGCTTGCTCTTTGCTGGCCATGAAACTTCTTCTGTCTCCATAGCTTTA
GCCATCTACTTCTTGCAAGCTTGTCCCGGTGCTATTCAACAGTTAAAAGAAGAACATATT
GAAATTTCCAGAGCCAAGAAACAGTCAGGAGAGATGGAAATAAACTGGGATGATTACAAA
AAAATGGAATTCACTCAATGTGTTATAAGTGAGACACTGAGGCTTGGAAACGTAGTCAGG
TTCCTTCATAGAAAAGCTGTCAGAGATGTTCGCTATAAAGGGTATGACATTCCATGTGGA
TGGAAAGTGCTGCCAGTGATCTCAGCCGTGCATTTAGATTCTACTGTTTTTGACCAGCCT
CAACAGTTCAATCCATGGAGATGGCAGCAGCACAACAATGCTCGTGGATCTTCTACTTGT
TCGAGTGCGGCGGCGGCGAGT------AGTAATCACTTCATGCCATTTGGGGGAGGACCG
CGACTCTGTGCAGGATCGGAATTGGCAAAACTTGAAATGGCAGTTTTCATTCACCATTTG
GTTCTGAACTTCCATTGGGAATTGGTCGGTGCCGATCAAGCCTTTGCCTTTCCTTTTGTT
GATTTTCCTAAAGGCTTGCCAATAAGAGTCAAGCAC---CACACAGTCATA---------
------------
>gnl_Poptr_v3.0_Potri.014G171700.1
ATGGCT---------GGAGAG------------CTCTGGGTTGGTGTTTTGGTTGGTATA
ACTAGTGGTCTGTTGGGT---CTA------------ATAATGAATCATTTTCTGCCCATG
TTCTTG---AAGCTTGGT------------------------------------------
---------------CATAATGTCCCAAAGGGCTCTTTTGGGTGGCCTCTACTTGGTGAA
ACCCTCGGTTTCTTGAAACCTCACCCTTCTAACACCCTTGGTGCGTTTCTTCAAGATCAT
TGTTCCAGGTACGGGAATGTGTTCAAGTCCCATTTATTTCTCTCTCCAACAGTGGTGTCC
TGTGACCAGGAGCTGAACTATTTCATTCTTCAAAACGAAGGCAAGTTATTCCAGTGCAGT
TATCCTAAGCCTATTCACGGAATTCTTGGCAATGTCTCCATGCTGGTGGCTGTTGGGGAT
ACTCACAAGAGACTCAGAAATGTGGCTATCTCTCTAAAAGAA------------------
---------------------------------------CTGAGCTCCTGGAAAGATAAA
CAACAGGTCATGTTCTGTGAAGAGGCTAGAAAGTTCTCATTCAATGTAATAGTAAAGCAA
GTGCTTGGTTTAACATCAGAGGAGCCGGAGACTAGAGAAATTCTTGAA------------
---------GGACTAGTATCCATCCCTCTGTATATTCCTGGTACTCCATATGCTAGAGCT
GTTCAGGCTAGAAGCAGGATATCTTCTAGAGTTAAAGCAATTATAGAGGAAAGAAGATCA
AGAAATAGTAGG---------------------AGTTCAAGGAATGATTTTCTTGAAATA
CTTCTAAGTGTT------GAT---------------ACCTTATCTGAAGATGAAAAGGTG
AGCTTTGTGTTGGATTCTCTTTTGGGTGGGTATGAAACTACCTCGCTCTTAATGGCCATG
GTGGTGCATCTTCTAGGCCAGTCACCCACTGCATTAGAACAGTTAAAGCTAGAGCATGAG
CAAATAACAAGCCTGAAGGAGAAA---GATGAG---TGTTTGAATTGGGAAGATTATAAG
ACGATGGAATTCACTCAAAATGTCATCAGTGAAGCACTGAGATATGGAAACATTGTGAAA
TTTGTACACCGAAAGGCTCTCAAAGACGTAAAGTTCAGAGACTACCTCATTCCATCTGGG
TGGAAGGTCCTACCTGTTTTTACAGCTGTGCATTTAGACTCGTCTGTCCATGCAAATGCT
CTCCAGTTTCATCCTTGGAGATGGGAGACTCAGGAT------------------------
---------------CAGACT------AGCAAGAGGTTTACCCCTTTTGGTGGAGGATCT
AGATGCTGTCCCGGATCTGAACTTGCCAAGATTGAGGTTGCCTTCTTCCTTCACCACCTT
GTTCAGAACTTCAGATGGACAGCCGAGGATGCTGACCAACCCATGGCATATCCATACGTT
GAATTTGGAAAAGGGCTGTTGATAAATTTGGATCGTTGTTCCACC---------------
------------
>gnl_Poptr_v3.0_Potri.008G067500.1
ATGGCG---------------------------GTTTCTGTTTGTCTTGTTCTC------
------TTTATTGTTCTCCCAGCG------------------ATAGTCTTTATCGTTCAC
---------AGGAGT------------------------------------TCC------
CGGTTC---CGGAGGCTCCGGCTGCCGCCGGGGAGTTTGGGTCTGCCCTTTGTTGGAGAG
ACTCTACAGCTGATATCTGCATACAAGACTGAGAACCCTGAACCGTTTATAGATGAGCGG
GTGAACCGGTTCGGTTCGTTGTTTAAAACCCATATTTTTGGTGAACCGACCGTTTTTTCT
GTTGACCCGGAAACGAACAGGTTCATTTTGCAAAATGAAGGGAAGCTGTTTGAGTGTAGT
TACCCCGGTTCGATAAGCAACCTGCTGGGAAAACATTCTTTGTTGCTAATGACGGGTAAT
CTTCACAAAAAAATGCATTCCTTAACCATGAGTTTCGCTAACTCTTCAATCATCAGAGAC
CATCTCTTGGTCGATATAGACCGGTTGATCCGTCTCAATTTAGATTCTTGGTCC------
GACCGGGTTCTTCTCATGGAGGAGGCCAAGAAGACTACATTTGAGTTGACAATGAAGCAG
CTAATGAGCTTTGATCCATGT---GAATGGACCGAGAGTCTGAGAAGAGAGTACGTGCTT
GTTATTGAAGGCTTTTTCAGCGTGCCTCTACCCATCCTTTCCCCCACATACCGCAGAGCT
ATCAAAGCTAGGACTAAGGTGGCAGAGGCTTTGAGTTTGGTAGTGAAGCAAAGGAGGATA
GAGAGTGAGTCAGGA------------------GAGAAAAAGAAAGACATGCTTGGAGCT
CTTTTAGCTTCAGATGATGGA---------------GGCTTCTCGGACGAGGAGATAGTA
GATTTCTTGGTGGCTCTGCTTGTTGCAGGCTATGAAACTACATCTACAAGCATGACTCTT
GCTGTTAAGTTCCTCACCGAGACACCTCTGGCTCTGGCTCAGATCAAGGAGGAGCATGAA
CAGATTAGAGGAAAGAAGGGCGAG---GAGGGA---GCTCTTGAGTGGAGTGATTACAAG
TCAATGACCTTCACTCAGTGTGTTGTTAATGAGACTTTGAGAATAGCAAACATAATAGGT
GGGATATTTAGACGAACAATGACAGATATAAATGTTAAAGGTTATACAATTCCTAAAGGA
TGGAAGGTTTTTGCATCCTTTCGTGGTGTACATTTAGACCATGAATACTTCAAAGATGCT
CGAACTTTCAATCCGTGGAGATGGCAGGACGACTCGGGG---------------------
---------GCAACATGCCCA------GCAAATGTGTTCACTCCTTTTGGAGGAGGGCAA
CGGTTATGCCCAGGATATGAACTTGCTAGAGTAGAACTCTCTGTTTTCCTTCACCACCTG
GTCACCCGTTTCAGTTGGACCCCAGCTGAACAAGACAAGCTGGTTTTCTTTCCAACTACG
CGGACACAAAAGCGATATCCCATCAATGTGCAGCGTCGAAATCGTGTC------------
------------
>gnl_Poptr_v3.0_Potri.001G341000.1
------------------------------------------------------------
------------------------------------------------------------
------------------------------------------------------------
------------------------------------ATGGGATTTCCCTTTGTAGGGGAA
ACTCTTTCCTTACTGAAGCCTCATTCATCAAACTCAATGGGAACCTTCCTGCAAGAACGT
GTTTCCAGATATGGGAAAGTTTTCAAATCACATCTATTTGGTTCTCCAGCCATAGTTTCT
TGCGACCATGAGCTCAACATGTTTATCCTTCAAAATGAAGAGAGGTTATTCGAAGCCAGC
TACCCCAAGGCCATGCACGATATTCTTGGAAAATTCTCATTACTTGTTATCTCCGGAGAC
CTCCATAGGAAGTTAAGAAATTTTGTTGTCACCTTCAACACAGTGTCCAAGTCATCCCCA
AGATTCCTTAATTTTGCAGAAAATCTAGCAATCACAATGCTGGAGTCATGGAAAGGCTGT
AAAGAAATCGACTTCCTTAAAGATATCAGAAAGTTTACACTTAGTCTCATGGTGAAGAGC
GTTTTGAGTATTGAACCGGAAGAACCAAGAGCCTTGAAGATATTAGATGATTTTCGAACT
TACATGAAAGGCTTTGTGTCTTTGCCATTAAACTTCCCTGGATCATCTTATTCCAAAGCT
GTAAAGGCAAGAACAAGACTTGCTTCCACCATGAAAGGGATTATTAATGAAAGGGAAAAG
GAGAAGGTGGGG---------------------CTTATTACAGGAGACTTCTTAGACGTG
ATTTTGTCAAAA------CGA---------------GGGCTAACCGATGGACAGATTGTT
AGCGTGGCGTTGGACATCTTGCTAGGTGGCTATGAGACAACCTCCATACTTATAGCCTTA
ATTGTTTACTTTCTTGGGCATGTACCGAAGGCTTTTCAGACCTTAAAGGAAGAACATGAC
GCAATTAGAAAAAGTAAACAGGCG---GGGGAA---CCCTTGGACATGGAAGATTACAGG
AAAATGGAGTTCACGAAAAATGTTATATATGAGTCTATGAGATGCGGGAATGTGGTAAAA
TTCTTACACCGTAAAGCTATTCAAGATGTCAAATACAAAGAATACTTCATTCCATCCGGT
TGGAAGGTTATACCTGTGTTATCCGGCCCACATCTTGATCCATCCCTTCATGAAAGTCCT
TTGAAATTCAATCCCTGGAGATGGAAAAATCAA---------------------------
---------------GAGACT------AGGAAAACAGTGATGCCATTTGGTGGTGGACCA
CGGTTATGTCCAGGAGCCGAACTTGCCAAAGTGGAGATAGCATTTTTCCTTCATCATCTT
GTCCTTAATTATAGGTGGAAAGTAAAAGAAGACGACTTCCCAGTTGCTTATCCTTATGTG
GAATTCCGAAGAGGCTTGCTACTGGAGGTTGAACCAGCACAGGAAGAGTTT---AGAAAA
------------
>gnl_Poptr_v3.0_Potri.001G200100.1
ACGGAC---------------------AATTTATTGTGGATTGCGTTAGCAATC------
------TCGTTGTCC------AGT---------------ACTGCCATAATATTTCTCTAC
---------AGGAACAGCAGCTGGTTTAGTAGTAGTATGATGACGATCAGATTATCATCA
TCAAAG---TACAAAACCCCACTTCCTTTAGGCACTCTTGGATGGCCCTTTATCGGTGAA
ACCATCGACTTCGTTTCATGTGCTTACTCAGACCGCCCTGAAAGCTTCATGGATAAACGC
CGTCGCATGTATGGGAAGGTGTTCAAGTCACATATATTTGGAAGTCCGACTATAGTATCA
ACAGATGCAGAAGTGAGCAAATTTATACTACAAAGTGATGCAAAGGTGTTCGTTCCTTCT
TACCCGAAATCTCTAACCGAGTTGATGGGAAAATCTTCCATTTTGCTCATCAATGGGAGC
TTACAAAGGAGAATTCATGGTCTCATAGGTGCCTTCTTCAAATCCCCTCATCTCAAAGCT
CAAATCACCCGAGACATGCAAAGTTATGTTCAAGAATCAATGGAGAAATGGAGAGAAGAC
CAGCCCATTTTCATACAAGATGAAACCAAGAATATTGCCTTTCAAGTATTAGTCAAGGCA
TTGATTAGTTTGGATCCTGGT---GAAGAAATGGAGCTGCTAAAGAAACAGTTCCAAGAA
TTCATTGCTGGTCTCATGTCCTTACCTTTAAACATCCCTGGAAGTCAACTTTATCGATCA
TTACAGGCAAAGAAGAAAATGGTGAAGTTAGTGCAGAAAATCATCCAATCTAAAAGAGAA
GGTAGAGCTGGG------------ATTGTTTCAATGGCACCAAAGGATGTAGCGGAAGTG
TTGCTTAATGATGCAAGTGAA---------------CAGTTAACAGATGATTTAATAGCT
GATAATATGATCGATATGATGATACCTGGTGAGGATTCAGTGCCGGTCCTCATGACTCTT
GCTGTTAAGTACCTTTCAGATTGCCCTGCTGCTCTGCAACAATTGACGAAGGAGAACATG
AAATTGAAAAGTCTCAAAGCTCAGCATGGGGAG---CCATTGTGCTGGACTGATTATTTA
TCTCTACCCTTTACTCAAACGGTGATCACAGAAACTCTAAGAATGGGAAACATAATAATC
GGGGTGATGAGAAAGGCGATGAAGGACACAGAAATTAAAGGGTATTTGATACCCAAAGGA
TGGTGTGCTTTTGCATATTTCAGGTCAGTTCATCTTGATGAAAACAACTATGAGTGGCCT
TACGAATTCAATCCATGGAGGTGGCAAGACAAGGAT------------------------
---------------ATGAGCATT---AATGGCAGCTTCACTCCATTTGGAGGAGGACAA
AGATTATGTCCTGGACTTGACCTCGCCAGGCTGGAAGCTTCAATCTTCTTGCACCACTTT
GTCACCCAGTTCAGGTGGGTG---GCTGAGGAGGATACTGTAGTGAATTTCCCTACTGTA
AGAATGAAGAGAAGAATGCCGATTTGGGTCAAAAGGGGAGGAGAAAAT------------
------------
>gnl_Prupe_v2.1_Prupe.2G249100.1
ATGGAG---------------------------TTCCTTTTCTCATTTCTAGTGGCT---
------ATTTCTGTCCTTTCTAGC------------------TTCATTTTTGTTTTCCTT
---------AGGAAC------------------------------------TCT------
CGATGC---CGGAGGCTAAGGCTGCCTCCGGGAAATCTCGGGTTGCCACTTATAGGGGAG
ACTCTGCAGCTGATCTCAGCCTACAAGACTGAGAATCCCGAACCGTTCATCGACGAGAGG
GTGAACCGGTTCGGGCCCATATTCACCACCCACGTGTTCGGCGAGCCGACGGTGTTCTCG
TCCGACCCGGAGACGAACCGGTTCATCTTGCAGAACGAAGGGAAGCTGTTCGAGTGTAGC
TACCCGAGCTCCATATCCAACCTTTTGGGGAAGCACTCGTTGCTGCTCATGAAGGGCAGC
CTCCATAAGCGAATGCACTCTCTCACTATGAGCTTCGCCAACTCTTCGATTATAAGAGAC
CATCTGTTGGACGATATAGACCGGTTGATCCGGCTCAATATGGATTCCTGGACC------
GACCGGGTCTTTCTCATGGAGGAGGCCAAGAAGATAACTTTTGAGCTAGCAGTGAAGCAG
CTAATGAGCTTTGATCCAGGT---GAATGGACTGAGGGTTTACGGAAAGAGTACGTCCTA
CTAATTGAAGGCTTCTTCAGCGTTCCTTTCCCTCTCTTTTCCACCACCTACCGCAGGGCC
ATTAAAGCTAGGACGAAGGTGGCAGAGGCATTGAGGTTGATAGTGAGGCAGAGGAGGGAA
GAGAGTGAGGCAGGG------------------GAGAGAAAAGAGGACATGTTGGGTGCT
CTTTTGGGTGGAGAC---AAC---------------GCATTCTCCGACGAGGAGATCGTG
GATTTCTTGCTTGCTTTGCTGGTCGCCGGCTACGAAACCACCTCAACAATCATGACACTT
GCCGTCAAGTTCTTAACTGAGACACCTCTGGCCCAGGCTCAACTCAAGGAGGAACATGAC
CAAATTAGGGCAAAAAAGAAGTCG---TCAGAG---ACTCTGGAATGGAGTGATTATAAG
TCAATGCCATTCACTCAATGCGTTGTCAACGAGACATTGCGGGTTGCAAACATAATTAGC
GGGGTGTTTAGGCGGGCAATGACAGACGTCCACATCAAAGGCTATACAATTCCAAAAGGG
TGGAAGGTTTTTGCATCATTTCGTGCTGTACATCTAGACCAAGATCATTTCAAGGACGCT
CGCACTTTTAATCCGTGGAGGTGGCAGAACAATTCAGGA---------------------
------GCAAGCACAAGCCCA------GCAAATGTGTTCACGCCATTTGGAGGAGGGCCT
AGGCTTTGCCCTGGTTATGAGCTTGCTAGAGTAGAACTCTCAGTTTTCCTTCACCACTTA
ATCACCCGTTTCAGTTGGGTTCCTGCCGAGGACGATAAGTTGGTGTTCTTTCCAACCACA
AGGACGCAGAAGAGGTACCCTATCAATGTGCAGCGCAGGAATTATGGGTCT---GGGCCA
CCATGTAAACAG
>gnl_Prupe_v2.1_Prupe.7G153500.1
TCTTCT------------------GACTCAGAGGTAATTCTCTGTCTTCTTCCA------
------TCAGTCTTAGCT---CTG------------TTCCTCTTC---CTCATTCTCATC
---------AGA---------------------------------------------AGG
AAGCAGCAAACAAGACTTCATCTCCCACCAGGCAACATGGGGTGGCCTTTTCTTGGTGAA
ACCCTAGGCTATTTGAAGCCTTACTCTGCTACCTGCACAGGCCAGTTCATGGAGCAACAT
ATCTCAAGGTATGGAAAAATCTACAAGTCCAATCTGTTTGGTGAGCCAACCATAGTCTCA
GCAGATGCAGGGCTCAACAGGTTCATATTGCAAAATGAAGGGAGATTGTTTGAATGCAGC
TACCCAAGAAGCATAGGTGGAATTCTTGGAAAATGGTCTATGTTGGTTTTAGTTGGTGAC
ATGCATAGAGACATGAGGATGATATCTCTCAATTTCTTAAGCCATGCCAGGCTCAGAACC
CATCTGATGAGAGAAGTTGAAAAACACACTCTGCTTGTTTTAGGGAGCTGGAAAGAGAAT
TCTGTTTTTTCAGCTCAAGATGAAGCTAAGAAGTTCACATTCAATTTGATGGCCAAACAT
ATCATGAGCTTAGATCCTGGAAAACCAGAGACTGAGCAGCTGAAGAAATTGTATGTTACT
TTCATGAAAGGTGTGGTTTCTGCTCCAGTCAATTTACCAGGAACAGCTTACAGAAAAGCC
TTGCAGTCAAGATCAACCATTCTGAAGTTTATAGAGAGCAAAATGGAAGGAAGATTAAAG
GAA---------GGAAAA---------GAAAACATAGATGAAGATGATCTTCTTGGATGG
GTTTTGAAGCAT------TCC---------------AATCTCTCCAAAGAGCAGATTCTT
GACTTGATATTGAGCTTGCTCTTTGCTGGCCATGAAACATCCTCAGTGGCCATAGCTTTA
GCCATATACTTCTTACCAGGCTGTCCTAATGCAATTCAGCAGTTAAGGGAAGAACACACA
GAAATTGCCAAAGCCAAGAAACAAGCAGGAGAGACAGAGTTGAATTGGGATGACTACAAG
AAAATGGAGTTCACTCAATGTGTTATCAGTGAGACACTTCGGCTTGGAAATGTAGTGAGG
TTTTTACACAGAAAGGCTTTGAAGGATGTTAGGTACAAAGGTTATGACATTCCATGTGGA
TGGAAAGTGCTTCCGGTCATTGCAGCCGTGCATTTGGATCCTTTACTTTTTGACCAGCCT
CAACACTTCAATCCATGGAGATGGCAGCAGAATAACAACAGT------GGAGCATCTTCA
TCATCTTACACGAGCATGACA------AGCAGCAACTTTATGCCATTTGGGGGAGGACCA
CGACTTTGCGCCGGTTCAGAACTGGCCAAACTTGAAATGGCGGTTTTCATCCACCATCTG
GTCCTCAACTTCCACTGGGACTTAGAAGACTTGGATCAGCCTTTTGCCTTCCCTTTTGTC
GATTTTCAAAATGGCCTACCAATCACAGCCCGGAGG---CACCAAAACCAATCT------
---CAT------
>gnl_Prupe_v2.1_Prupe.7G162900.1
ATGGAATGGATTGTGGGATGTTGG---------------------GTTTTGGTG------
------GGAATTTTT------GTAGGATCGTTGTGT------------TGGGTTTCGAAG
------GAGATGAAGAAGAAGAGCAAA---------------------------AGCCAA
AATCAT---AAGGGTGCTAAAGTCCCCAAAGGGAATTTAGGTTGGCCCTTGATAGGAGAA
ACTCTTGACTTCATTGCTTGCGGCTACACCTCTCGACCTGTCAGCTTCATGGAAAAACGC
AGATCTCTGTATGGAAAGGTCTTCAAGACGAACATATTGGGAACTCCAATCATAGTGTCC
ACTGATGCTGAAGTGAACAAGGTGGTGTTAAAAAACCATGGAAATACCTTCATCCCTGCT
TATCCAAAATCTGTCAAAGAACTGCTGGGAAAATTTTCGATTCTGCAAATAAATGGAAGC
ATTCATAAGAGAGTGCATGGGCTTATCGGTGGCTTCCTCAAATCACCACAGTTCAAAGAT
CGAATCACTAGAGACATTGAAAACTCTGTCAAGCTCAACTTGGCTCGTTGGAGACACCAA
TCTCCCATTTACGTTCAAGATGAAACCCAAAAGATAACATTTGAAATTCTAGTTAAAGTA
CTAATGAGCGTCGGTCCTGGA---GAAGATTTGAACTTTCTCAAGAGAGAATTTGAAGAA
TTCATCAAAGGTTTAATTTGCATACCAATTAAGCTACCTGGTACTAGACTCTACAAATCT
CTCAAGGCTAGGGAGCGATTGTTGAAGATGGTGGGAAAAATAGTGGAGCAGAAGAAAAAG
GCCATGGAAAATAATAGT---ATCCAAGAAACAAGTCCAGTCAATGACGCAATGGATGTG
CTGTTGCGTGATGGCGGTGACAGCAACGAGACGCAACGCCTGCCGTTGGATTTCATCACG
GGGAATATCATAGAGATGATGATCCCAGGAGAGGAGACTGTGCCTGTGGCCATGACCCTA
GCCGTCAAGTTCCTCAGTGACAGCCCTGTGGCGTTAGACAAACTAAGGGATGAGAACATG
GAATTGAAGAGGCAGAAGGTTGGTTCCTCTGAA---AATTATGCATGGACTGATTACCTG
TCCTTGCCATTTACTCAAAATGTGATAAGTGAGACTCTTAGAATGGCAAATATTATCAAT
GCTATTTGGAGAAAAGCTCTTAAAGATGTTGAAATCAAAGGGTATTTGATACCACAAGGA
TGGTGTGTCTTGGCATCTTTAACTTCTGTTCACATGGATGAAGAGAACTATGAAAACCCA
TATCAGTTTGATCCATGGAGATGGGAGAAGTTAGAA------------------------
---------------GCTGCTGTAAACACTTCTAGTTTCACTCCATTTGGTGGGGGACAG
AGGCTCTGCCCTGGTTTGGAACTCTCTAGGCTTGAATTATCAATCTTCCTTCATCATCTT
GTCACTAATTACAGATGGGTA---GCTGAGAAGGATGAAATTGTTCACTTTCCAACGGTC
AAGATGAAGAGGAAGCTGCCCATTTCTGTCACATCCACAAGCACT---------------
------------
>gnl_Prupe_v2.1_Prupe.3G193900.1
ATGGCC---------AGCACT------------TTTTGGCCTGTGGTTCTATTTGGAATG
TTTGGCTCCCTTTTGGGT---CTC------------ATTTTAAACCACTTCTTACCCTTA
TTGCTA---AGGCTTAAT------------------------------------------
------------GGTAGCCCTCCACCCAAAGGGTCTTTTGGGTGGCCTATATTGGGACAA
ACACTTGCCTTCTTGAAGCCTCATCCATCTAATTCTCTTGGTGCCTTCCTTCAACACCAT
TGTTCTAGGTATGGGAAAGTGTTTAAATCGCATTTGTTCCTGTCTCCCACAATTGTGTCA
TGTGATCAAGAGCTCAACTACTTCATACTTCAGAATGAAGGCAAGTTGTTTGAATGCAGC
TATCCAAAGCCCATCCATGGAATCCTTGGCAAGAGCTCCATGCTTGTGGCTGTGGCTGAT
ACTCACAAAAGGCTCAGAAATGTGGCTGTCTCCTTGGTCACCATTACCAAGTCCAAGCCT
GAGTTTCTCAGTGACATTGAAGCCACAACCATTAGCATACTTCACTCTTGGAAAGATAAA
TCACAAGTCATCTTTTGTGAGGAAGCCAGAAAGTTCACATTCAATGTAATAGTAAAGCAA
GTGCTAGGTTTGACCCCAGATGAGCCACAGACCACAAGAATTCTTGAAGATTTCTTGACT
TTCATGAGAGGCCTCATTTCACTCCCTCTTTACATTCCTGGAACCCCATACGCAAGAGCT
GTTAAGGCTAGACGGAGGATATCTTCAACTGTGAAAGCAATTATAGAGGAAAGAAGAAGA
CAAGCTGAGACAAGCACT---AATTCCAGCAGTAGTAAAAGGAGTGATTTTCTTGAGATA
CTTATGGATGTT------GAT---------------ACCTTATCTGAAGATGAAAAAGTG
AGTTTCATCTTGGATTCTCTATTGGGTGGCTATGAGACTACCTCTCTCTTAATCAGCATG
GCAGTTTATTTTCTAGCTCAATCACCTTCTGCATTACAACAATTAAAGGTGGAGCATCAG
AACATTAGAAGAGGGAAGCAGAAA---GAGGAG---TATTTGAACTGGGAAGATTATAAG
AAAATGGAGTTTACCCAAAATGTGATCAACGAAGCTCTCAGATGTGGAAACGTTGTAAAA
TTCGTGCACCGAAAGGCTCTCAAAGATGTGAAATTTAGAGATTATTTAATTCCATCTGGC
TGGAAAGTTCTACCCGTCTTTAGTGCAGCTCATTTGGACCCTTCCCTTCATGCAAGTGCT
CTTGAGTTTCATCCTTGGAGATGGGAGAGCCAAGAC------------------------
---------------CAAACG------TGCAAGAGATTTACTCCCTTTGGTGGAGGGTCT
AGATGCTGTCCTGGATCTGAACTTGGGAAGCTTGAAGTTGCAATTTTTCTCCACCACCTT
GTACAGAATTTCAGGTGGAGGACTGAGGATGATGACCAACCCATAGCGTTTCCATACGTG
GAATTTCAAAGAGGCCTGCCACTGCACTTGGAGCATTGCCCTATC---------------
------------
>gnl_Prupe_v2.1_Prupe.3G147200.1
ATGGCT---------AGCATT------------TTTTGGCCTGTGGTTTTATTTGGAATG
TTTGGCTCCCTTTTGGGT---CTC------------ATTTTAAACCACTTCTTGCCCTTA
TTGCTA---AGGCTTAAT------------------------------------------
------------GGTAGCCCTCCACCCGAAGGGTCTTTTGGGTGGCCTATATTGGGACAA
ACACTTACCTTCTTGAAGCCTCATCCTTCTAATTCTCTTGGTGCCTTCCTTCAACACCAT
TGTTCTAGGTATGGGAAAGTGTTTAAATTGCATTTGTTCCTGTCTCCCACAATTGTGTCA
TGTGATCAAGAGCTCAACTACTTCATACTTCAGAATGAAGGCAAGTTGTTTGAATGCAGC
TATCCAAAGCCCATCCATGGAATCCTTGGCAAGAGCTCCATGCTTGTGGCTGTGGCTGAT
ACTCACAAAAGGCTCAGAAATGTGGCTGTCTCCTTGGTCACCATTACCAAGTCCAAGCCT
GAGTTTCTCAGTGACATTGAAGCCACAACCATTAGCATACTTCACTCTTGGAAAGATAAA
TCACAAGTCATCTTTTGTGAGGAAGCCAGAAAGTTCACATTCAATGTAATAGTAAAGCAA
GTGCTGGGTTTGACCCCAGATGAGCCACAGACCACAAGAATTCTTGAAGATTTCTTAACT
TTCATGAGAGGCCTCATTTCACTCCCTCTTTACATTCCTGGAACCCCATATGCAAGAGCT
GTTAAGAGTAAAGAAGAAGACAAGCATGCAGCTGAGACA---------------------
------------AGCACT---AATTCCAGCAGTAGTAAAAGGAGTGATTTTCTTGAGATA
CTTATGGATGTT------GAT---------------ACCTTATCTGAAGATGAAAAAGTG
AGTTTCATCTTGGATTCTCTATTGGGTGGCTATGAGACTACCTCTCTTGGACTACTGTGG
TCC---------------------------------------------------------
---------------AAGAGATCA---GGACTG---TATATCAATCCCGAT---------
---------------------------------------------------CTCTTGGAT
CACCGGAATCCAAGAGATTTGTGGTCACTCACCGTTGGATATTATTTAATTCCATCTGGC
TGGAAAGTTCTACCCGTCTTTAGTGCAGCTCATTTGGACCCTTCCTTTCTTGCAAGTGCT
CTTGAGTTTCATCCTTGGAGATGGGAGAGCCAAGAC------------------------
---------------CAAACG------TGCAAAAGATTTACTCCCCTTGGTGGAGGG---
------------------------------------------------------------
---------------TGGAGGACTGAGAATGATGACCAACCCATAGCGTTTCCATACGTA
GAATTTCAAAGAGGCCTGCCACTGCACTTGGAGCATTGCCCTATC---------------
------------
>gnl_Prupe_v2.1_Prupe.3G295600.1
ATGGTT---------GGTTTAGCA---CCT---ATTTTATTTGCTCTCCTGCTAGGA---
CTACCCATATTGTTGGCTTGTGTT------------CTTGTGCAAAAGTTC---TCTGCA
------------------------------------------------ACACATGATCAT
CAAAAT---CCTGCTAAAAACTTGCCTCCTGGAAGCATGGGTTGGCCTTGGCTTGGAGAG
ACCCTTGACTTCCTTAAGCCTCATTATACTTACTCTGTGGGAACCTTCTTGCAACAGCAT
TGCTCTAGATATGGGAAGGTTTTTAAATCGCATCTATTTGGTTCACCAACCATAGTTTCA
TGTGACCTTGAGCTCAACATGTTTATTCTTCAGAATGAAGAGAAGCTATTCCAAGCCAGC
TACCCCAAGGCCATCCATGGCATTCTTGGAAAGCATTCGTTACTCACCATATCCGGAGAG
CTTCATAGAAAGCTTAGAAGCATTGCTGTCAGCTTCATTGCCAACTCTAAGTCGGCCCCC
GATTTCCTTCACTGGGTTCAGAAGCTGTCAATCTCAATGATGGATTCATGGAATGGCTGC
AAACAAGTATCCTTCTACAAACAAGCTAAAGCTTTTACACTGAGTCTTATGGTGAAGCAC
CTTCTAAGTGTTAAACCAGAGGAGCCAGTAGCCTCGAGGATATTGCAAGACTTCGAAACC
TACATGACAGGCTTTGTTTCTCTACCAGTAAATATCCCTGGGACCTCTTATGCCAAGGCT
GTGAAGGCTAGAGTAAGGCTGTCTTCCACTGTCAAAGAGATTATGGAAGAAAGAAGAAAA
GGGAATGTTAAT---------------------AGAAACACAGAGGACTTCTTGGATGTG
ATATTATCAAAA------CAG---------------AGCCTAAACGATGAAGAAATAGTG
AGCATTGTGTTGGACATAATGTTAGGAGGCTACGAGACAACCGCTACTCTTATGTCCTTG
ATTGTCTACTTTCTTGCCCATGCGCCTATTGCTTTCCGCAAGTTAAAGGAAGAACACCAG
AGCATAAGGCAAAACAAAAAAGAT---GGGGAA---TTTTTGAACTGGGAAGATTACAAG
AAAATGGATTTTTCCCACTATGTTATATATGAAGCTATGAGATGTGGGAATGTAGTCAAA
TTTGTGCACAGAAAAGCTCTTGTCGACGTGAAATTTAAAGAGTTTGTCATACCATCAGGA
TGGAAGGTTCTTCCAATCTTTTCTGGGGCGCATTTGGATCAAGCTCTTCACGAAAATCCC
ACGCAGTTTGATCCTTGCAGATGGGCAGAAAAA---------------------------
---------------GAAATG------AGCAAAAAAGTGACAGTGTTTGGTGGTGGAGTG
AGGCTCTGTCCGGGAGCAGAACTGGCTAAAGTAGTGATTGCATTCTTCCTTCATCATCTT
GTCCTCAGTTATAGATGGAAAACAAAACCAGATGAGTCTCCACTTGCTTACCCTTTCGTG
CAATTCCGGAGAGGCTTGCAATTAGAGATTGAGCCAGCTGATGCAGCAGCT---GCC---
------------
>gnl_Prupe_v2.1_Prupe.3G050900.1
ATGGAC---------------------AATTTGCTGATTGTACTAATATTGACA------
------GCAATTTTG------ATA---------------TTGTCCATTATATTTCTCTAC
---------AGAAACAACAGC---------------------AACTTGATCCTGAGATCA
AAACAC---AGAAGAAGGCCACTTCCTTTAGGCACTCTTGGATGGCCATTTCTTGGTGAA
ACCATTGAGTTTGTGTCTTGTGCTTACTCTGACTGCCCTGAGAGCTTCATGGACAAACGC
CGCCACTTGTATGGGAAGGTGTTCAAGTCACACATATTTGGAAGTCCAACAATTGTATCA
ACAGATGCAGAAGTGAGTAAGTTTGTGCTGCAAAGTGATGCAAAGGCTTTTGTACCATCT
TACCCAAAATCTCTCACTGAGTTGATGGGAAAGTCCTCTATATTGCTTATCAATGGAGCC
TTGCAGAGAAGAGTCCATGGGCTCATAGGAGCCTTCTTTAAGTCTCCACATCTCAAAGCT
CAAATCACCACAGACATGCAGAAGTATGTCCAACAATCAATGGCAAATTGGAGAGATGAT
CGTTCCATTTACATACAAGATGAAACCAAAAATATTGCATTCCAAGTACTTGTCAAGGCA
TTGATTAGTTTGGATCCTGGT---GCAGACATGGAGTTCCTAAAGAAACAGTTCCAAGAA
TTCATTGCTGGCCTCATGTCTCTACCCATAAACATTCCTGGAAGCAGACTTTACAGATCA
TTACAGGCAAAGAAGAAAATGATCAAGCTTGTACAGAAAATTATACAAGCTAGAAAAAAA
GGGACTAGTAGC------------ATCTCCAACAAGGTTGCCAGAGATGTGGTAGATGTT
TTGCTAAGTGACACAAGTGGG---------------CAATTGACAGATGACCTGATAGCA
GATAACATGATTGATATGATGATACCAGGGGAGGATTCGGTCCCAGTTCTTATGACTCTT
GCAATCAAATACCTCTCAGATTCCCCCACTGCTCTTCAACAGTTAACAGAGGAGAACATG
AAGTTAAAAACACTCAAGGATCAGCTTGGAGAG---CCTTTATGTTGGAGTGATTACTTA
TCCTTACCATTTACACAAAATGTGATCACAGAAACTCTAAGGATGGGAAACATCATCATT
GGGGTGATGAGGAAGGCCATGAAAGATGTTGAGATAAAAGGGTATCTAATACCAAAGGGC
TGGTGTGTCTTCACATATTTTAGATCAGTTCACCTGGATGAGAACAATTATGATTGGCCT
TATGACTTCAATCCATGGAGGTGGCAAGACAAAGAC------------------------
---------------ATGAGC------AGCTCTAACTTCACTCCTTTTGGAGGTGGACAA
AGGCTGTGTCCTGGGCTTGACTTAGCTAGGCTGGAAGCCTCCATCTTTTTACACCACTTT
GTCACTCAATTCAGGTGGGTG---GCTGAGGAGGACACGATTGTTAACTTTCCCACAGTA
AGAATGAAGAGGAGGATGCCAGTAAGGGTCAAAAGGAAAGGGGACCAC------------
------------
>gnl_Selmo_v1.0_417566
ATTTCT------------------------------ACTGTTTGGGCATGGACG------
------TCTTTGGCAGGA---GTTGCTGGA------TGGCTTGCGGCGCTCGTCTACTGG
---------AGGTCA---------------------------------------TGGCGA
TTCCGA---AAGCTCCAGAGGCTCCCACCCGGGAGCATGGGATGGCCGCTCATTGGCGAG
CTGGTGCCATACGTGACAATTGTTCGATCCGAGACTCCATTTCGCTTCACAAGAGAAAGA
GAGAGCAAGTATGGACCAGTGTTCAAGACGAGCTTGCTGACGGGCAAGACTGTCATGATC
ACTGATGTGGAGGGTGTCAAGTTTGTTCTCCACAACGAGGGTGTTCTCTTCGAGACGGGC
TATCCCCGATCGCTCAAGGATGTCCCAGGCGAGCACGCGATGCTCTTCCATCACGGTGAC
TTGCAAAAGAGAATGCACGCCATGCTAAAGAGGTTTGTGAGCTCCACGCCCCTCAAGAAG
CATCTCACGCGAGAGATGGAGCTCCTTACCAAGCAAGGGATGAGAACGTGGAGCAGAGGC
CAAAGGATTCTTCTCCAGGACGAGATCCAAAGGATCACCCACGACTTTTTGATGAAGCAA
TTGTTTGGATTGGAGCCTGGC---AAGCTTTCCACAACTATATTGAAAGAGTTCCACACC
CTCATGGCGGGGATCATTGGTATTCCTATGATGATTCCAGGAACTCCATACTTTAAATCA
ATGAAGGCACGAGAGAAGCTGTCCAAGATTATAATGGATATGGTAGCTACTCGAAGGGCC
AAGCCAGAC------------------------ATAGAACACAAGGACATCCTCAACGCA
TTGATCGAA---------------------------------------------------
------------------------------GAAAATGTTCCGGCAGTCGTCATTGCTTTG
GCTGTGAAAAACTTATCAGAAACTCCCAAAGCACTCGAGCACATCAGAGAAGAGAACCTT
GCAATCAGGAAGGGGAAAGATCCA---AGCGAA---GGCCTTTCTTGGAATGATTACATG
TCTTTAGAGTTCACCCAAGCTGTTTTTAACGAGACACTTCGCCTTGCCAATGGAGCTCAA
GGAGTAATGAGGAAAGCCCTCAAAGACGTGGAATACAGAGGTTACATAATTCCGAAGGGC
TGGACAGTGCTTCCTTATTTTCTCAACATCCATTTCGATGAAAATATGTTTCCAAATTCA
GCCAAGTTCCACCCATGGCGCTGGCTAGAGAAAAAC------------------------
---------------ATTCCG------CCAAGTTACGTGCTTCCTTTTGGTGGTGGATCT
AGATTGTGTCCAGGCCAAGAGCTTGCTAAAGTCCAAACTGCAGTGTTTCTTCACCATTTG
GTCACCCAGTTCAAATGGGAT---GCAGAGCCAGAAAAGGTGATCAACTTTCCGATGATC
AGCACCAGAAACCATGTCCCAGTTGTGCTGTATGATCTAAAC------------------
------------
>gnl_Selmo_v1.0_89147
ATG---------------------------------------------------------
------------------------------------------------------------
------------------------------------------------------------
------------------AATTTGCCACCGGGACGAATGGGCTGGCCTCTCGTCGGCGAG
ACTCTAGAGTATCTCGCAACCAGGCCGATCGGAGTGCCTCAGCCTTTTATTGCGAAAAGA
GTCGCACGGTACGGGAGTATCTTCAAGACGCACCTGTTCGGGTGTCCCACGATCGTGACG
ACTGATCCGGACTTTAACAGGTTTGTCCTCGCCAACGAAGGGAAATTGTTCCAGAGCTCC
TATCCCGCTGGCGTTGATCGCGTCCTCGGCAAGTTCTCGATGGTGCAGGCCAGCGGCGAG
CTCCACAAGAGGATGCGAGCTTTGACGGTGAGCTTCATGCAAGCCCAGAGTCTCAAGGAC
AATTTCCTGCAAACAATTCAAGCGCGAGTGATCAGTCTCTTGTCAACTTGGGAGGGA---
CGAGTTGTTAAGATCCAGGACGAAGCACAATCGCTGTCATTCGACTGTATTGTTGGTCAC
GTCCTGGGCATGGATCCTGGAGCAGAGAACACAAAAACCATAAAGGAGGACTTTTTCAAC
TTGGTGTACGGTTTG---ACAATACCTTTGAGAATCCCGGGAACTCGGTACTGGACAGCC
ATGAAGGGACGGCAAAACATCGTGAGGCTCGTCGAGCAAATGGTCGCGGAGAGAACGACA
AAGCCTTGC------------------------ACAGCTCGCAAAGATTTCCTTCAACAA
TTGCTACAGGATGACAATAAG---------------AATCTCACCTTGGAACAGATAAGC
GACTTCATCGTGTTCATGCTCTTTGCAGCACACGATACAACAGCGACAGCAATGACCATG
GCGATCAAATACCTTCTGGCTAATCCACAAGCGCTAAATCAGCTGCAGGAAGAACACCTT
GAGATTCGAAGGAACAAAAGGAGTCCAGACGAA---CCACTAGAATGGAATGATTACCTT
CAAATGACCTTCACTCAACACGTTATAAACGAGACACTGAGGCTCACTAACGTGCTAACA
TCTGCCCATAGGATAGCTCTGCAAGACGTTCAAACTGAAGGATATGTGATACCGAAGGGC
TGGAAAGTGGTTTCCAGCTGGACCACGATACATCTCAATCCAAAACTTTACGCAGAACCA
TTAGAGTTCAACCCCTGGCGCTGGAAGACTCAAAGC------------------------
---------------------------GTTAAGTACTTCACTCCTTTTAGTGGCGGCCCA
AGATTTTGTACCGGATCTGAGCTAGCTAGACTGGAGATCGCGCTTTTGCTGCATTTTATC
ATAACCAAATACTCGTTGCACCCTGCTGAAGACGACGAAGCTGTTTATTTTGGAACTGTG
AAAATGCGGAAAGGTCTCCCTGTTACTGTCACCAAACTCTCACAG---------------
------------
>gnl_Selmo_v1.0_157387
ATGGTG------------------------------AGAATTATGGTGTGGACG------
------TCCATAGCAGGG---ATCGCCGGA------TGGCTCGTGGCGCTTGTTTACTGG
---------CGATCA---------------------------------------TGGAGG
TTCCGG---AAGCTGGAGAGGCTCCCCCCTGGAAGCATGGGATGGCCTCTCATTGGGGAG
CTCATTCCTTACGTGACGATTGCTCGCTCCGAGGCTCCTTACATCTTCCCAATGGAGAGG
GAAAAGAAGTATGGGACGGTGTTCAAGACGAGCTTGCTCACGGGCAAGACGATCATGATC
ACGGACGTGGAGGGCGTCAAGTTTGTGCTCCACAACGAGGGGGTGCTGTTTGAGTCTGGC
TACCCTCGATCGCTCAAGGACGTGCTGGGAGAGCACGCAATGCTCTTCCAGCACGGCGAG
CTCCACAAGAGAATGCACGCCATGCTCAAGAGGTTTGTGAGCTCCACGCCTCTCAAGAAG
CACCTCACTCGCGAGATGGAGCTCCTGACCAAGCAAGGGATGAGTACGTGGAGCAGGGGC
ACCAAGATCTTGCTCCAGGACGAAATCCAGAGGATCACGCACGACTTTCTGATGAAGCAG
CTGTTTGGCCTGGAGCCAGGC---AAGCTCTCGGCAACGATCTTCGAGGAATTTAACAGG
CTCATGGGGGGTATAATTGGAATCCCATTGATGATACCAGGGACTCCATACCACCGGGCC
ATGAAGGCACGTAAGAAGCTGACCAAGATCATAAGTGGCATGGTAGCGTTCCGGAGATCT
CGGCCAGAC------------------------ATCGAGCACAAGGACATCCTCAATGCC
TTGATCGAGGAGATTAAGGAG---------------AGAGACGCGGACCAGATCATCGTC
GACAATGCCCTCATCAACATTGCAAACGCAGAGGGCATTCCAGCGGTTATCATCGCCTTT
GCAGTCAAGAATTTGTCGGAGAATCCCAAAGCTCTGGAACAGATCAGAGAGGAAAATCTC
GCGATCCGAAAGGGAAAAGATCCA---AGCGAG---GGCCTAACATGGAATGAATACATG
TCGCTAGATTTCACTCACGCGGTTTTCAATGAGACACTCCGCCTGGCAAATGGGGCTCAA
GGAGTGATGAGAAAGGCACTCAAGGACGTGGAATTCCGAGGCTATGTGATCCCAAAAGGC
TGGACAGTTCTTCCTTATTTTCTCAACATTCACTTCGATGAGAAGATGTTTCCACAGCCC
ACCAAGTTCCACCCCTGGCGCTGGTTAGAGAGAAGC------------------------
---------------ATTCCA------TCATCGTATGTGCTGCCGTTTGGAGGAGGGGCG
AGACTTTGCCCGGGACAAGAACTGGCCAAAGTACAAACTGCAGTGTTTCTTCATCACTTT
GTGACTCAATTCAGATGGGAA---GCGGAGCCAGAGAAAGTGATCAACTTCCCAAAGATC
AGCACCAAGAACCATTTACCAGTGGTGTTACACGATCTA---------------------
------------
>gnl_Selmo_v1.0_151754
------------------------------------------------------------
------------------------------------------------------------
------------------------------------------------------------
------------------------------------------------------------
------------------------------------------------------------
------------------------------------------------------ATGATC
ACTGATGTGGAGGGTGTCAAGTTTGTTCTCCACAACGAGGGTGTTCTCTTCGAGACGGGC
TATCCCCAATCGCTCAAGGATGTCCTGGGCGAGCGCGCGATGCTCTTCCATCACGGTGAC
TTGCAAAAGAGAATGCACGCCATGCTAAAGAGGTTTGTGAGCTCCACGCCCCTCAAGAAG
TATCTCACGCGAGAGATGGAACTCCTCACTAAGCAAGGCATGAGTACGTGGAGCAGAGGC
CAAAGGATTCTTCTCCAGGACGAGATCCAAAGGATCACCCACGACTTTTTGATGAAGCAA
TTGTTTGGATTGGAGCCTGGC---AAGCTTTCCACAACCATATTGGAAGAGTTTAACACC
CTCATGGCGGGGATCATTGGTGTTCCTATGATGATTCCAGGGACTCCATACTTCAAAGCA
ATGAAGGCAAGGGAGAAGCTGTCCCAGATTATAATGGATATGGTGGCTGCTCGAAGGGCC
AGACCAGAC------------------------ATAGAGCACAAAGACATCCTCAATGCA
TTGATCGAAGAAGTGAAAGAT---------------GGTGATGTGGAGAAGATTATAATC
GACAATGTTTTGGTCAACATTGCAAATGCAGAGGGTATTCCGGCAATCGTCATTGCTTTT
GCTGTGAAAAACTTATCAGAAACTCCCAAAGCACTCGAGCACATCAGAGAAGAGAACCTT
GCAATCAAGAGGGGAAAAGATTCG---AATGAA---GGCCTTTCTTGGAATGACTACATG
TCTTTAGAGTTCACCCAAGCTGTTTTTAACGAGACACTTCGTCTTGCCAATGGAGCTCAA
GGAGTAATGCGGAAAGCCCTCAAAGACGTGGAATACAGAGGTTACATAATTCCCAAGGGC
TGGACAGTGCTTCCTTATTTTCTCAACATCCACTTCGATGAAAATATGTTTCCAAATCCA
ACTAAGTTCCACCCATGGCGCTGGCTAGAGAAAAAC------------------------
---------------ATTCCA------TCAACTTATGTGCTTCCTTTTGGTGGTGGGTCG
AGATTGTGTCCGGGCCAAGAGCTTGCTAGAGTCCAGACTGCAGTGTTTCTTCACCATTTC
GTCACGCAGTTCAAATGGGAT---GCAGAGCCAGAAACGGTGATCAACTTTCCGAAGATC
AGCACCAGAAACCATGTCCCAGTTGTGCTGTACGATCTACAC------------------
------------
>gnl_Selmo_v1.0_233379
ATTTCT------------------------------ACTGCTTGGGCATGGACG------
------TCTTTGGCAGGA---GTTGCTGGA------TGGCTTGCGGCGCTCGTCTACTGG
---------AGGTCA---------------------------------------TGGCGA
TTCCGA---AAGCTCCAGAGGCTCCCGCCCGGGAGCATGGGATGGCCGCTCATTGGCGAG
CTGGTGCCATACGTGACAATTGTTCGATCCGAGACTCCATTTCGCTTCACAAGAGAAAGA
GAGAGCAAGTATGGACCAGTGTTCAAGACGAGCTTGCTGACGGGCAAGACTGTCATGATC
ACTGATGTGGAGGGTGTCAAGTTTGTTCTCCACAACGAGGGTGTTCTCTTCGAGACGGGC
TATCCCCGATCGCTCAAGGATGTCCTGGGCGAGCACGCGATGCTCTTCCAGCACGGTGAC
TTGCAAAAGAGAATGCACGCCATGCTAAAGAGGTTTGTGAGCTCCACGCCCCTCAAGAAG
CATCTCACGCGAGAGATGGAGCTCCTTACCATGCAAGGGATGAGTACGTGGAGCAGAGGC
CAAAGGATTCTTCTCCAGGACGAGATCCAAAGGATCACCCACGACTTTTTGATGAAGCAA
TTGTTTGGATTGGAGCCCGGC---AAGCTTTCCACAACCATATTGAAAGAGTTCCACACT
CTCATGGCGGGGATCATTGGTATTCCTATGATGATTCCAGGAACTCCATACTTTAAAGCA
ATGAAGGCAAGAGAGAAGCTGTCCAAGATTATAATGGATATGGTAGCTACTCGAAGGGCC
AAGCCAGAC------------------------ATAGAACACAAGGACATCCTCAACGCA
TTGATCGAAGAAGTGAAAGAT---------------GGAGATATGGAGAAGATTATAATT
GACAATGTTCTGGTCAACATTGCAAATGCAGAGAATGTTCCGGCAGTCGTCATTGCTTTG
GCTGTGAAAAACTTATCAGAAACTCCCAAAGCACTCGAGCAAATCAGAGAAGAGAACCTT
GCAATCAGGAAGGGGAAAGATCCA---AGCGAA---GGCCTTTCTTGGAATGAATACATG
TCTTTAGAGTTCACCCAAGCTGTTTTTAACGAGACACTTCGCCTTGCCAATGGAGCTCAA
GGAGTAATGCGGAAAGCCCTCAAAGACGTGGAATACAGAGGTTACATAATTCCCAAGGGC
TGGACAGTGCTTCCTTATTTTCTCAACATCCACTTTGATGAAAATATGTTTCCAAATTCA
GCCAAGTTCCACCCATGGCGCTGGCTAGAGAAAAAC------------------------
---------------ATTCCA------CCAAGTTATGTGCTTCCTTTTGGTGGTGGATCT
AGATTGTGTCCAGGCCAAGAGCTTGCTAAAGTCCAGACTGCAGTGTTTCTTCACCATTTG
GTCACCCAGTTCAAATGGGAT---GCAGAGCCAGAAAAGGTGATCAACTTTCCCATGATC
AGCACTAGAAACCATGTCCCAGTTGTGCTGTATGATCTAAAC------------------
------------
>gnl_Solly_v2.4_Solyc06g051750.2.1
ATGGAT------------------------------ACCATCGATCTTTTTCTC------
------TATCTTTTTCTCTCTGTT------------------TTCACCTTTTATCTCCTC
---------CGGTGTATG---------------------------GCGGCGGCCCATCTT
CGCGGG---CGTAAAACTCGACTCCCGCCGGGAACCCTTGGCCTCCCGTTTATCGGAGAA
ACCCTCCAGTTAATTTCTGCGTACAAAACGGAAAATCCTGAACCGTTCATCGATGACCGT
GTTTCAAAATACGGCAGCATTTTCACGACCCATGTTTTTGGTGAACCGACGGTTTTCTCT
GCTGACCCGGAAACGAACCGGTTTATTTTGCAGAATGAAGGTCGGCTTTTTGAGTCGAGT
TATCCCGGTTCGATACAGAATTTACTTGGGAGATACTCTCTGTTGCTTATGAGAGGAAGT
CTACACAAACGAATGCATTCATTAACTATGAGTTTTGCTAATTCTTCCATTCTTAAAGAT
CATCTGTTGGGCGATATAGATCGATTGGTTAGGCTTAATTTGGATTCATGGACC------
GGCAGGGTTTTCCTCATGGACGAGGCTAAGAAGATAACGTTTAATCTAACAGTGAAGCAG
TTGATGAGTTTTGATCCATGT---GAGTGGACAGAGAATCTGATGAAAGAGTATATGCTT
GTTATTGAAGGTTTCTTCTGCATTCCTTTGCCTATTTTCTCATCCACCTATCGCAAGGCC
ATTCAAGCGAGAACGAAAGTAGCGGAGGCGTTGGGATTGGTAGTGAGAGATCGGAGAAAA
GAACGAGACGGAGGA------------------GAACGAAAGAATGATATGTTGGAGGCA
TTGTTCGAAGGAGACGGAGTA---------------GGATTTTCCGATGAGGAAATTGTT
GATTTTATACTGGCGTTGCTTGTTGCTGGCTATGAAACTACCTCCACCATCATGACCCTT
GCTGTAAAATTCCTCACGGAGACACCCCGTGCTCTATCACTACTTAAGGAAGAGCACGAG
GAGATCAGGTTAAGAAAAGGTGAA---GTTAAG---TCTTTACAATGGGAAGATTACAAG
TCAATGCCCTTCACTCAATGCGTTGTTAATGAAACTCTGCGAATCGCTAACATAATTAGT
GGAGTGTTCAGGAGAGCCATGACTGACATAAATATCAAAGGTTATACCATTCCAAAAGGT
TGGAAGGTTTTTGCTTCTCTCCGAGCTGTTCATCTAGACCATGAACATTTCAAAGATGCG
CGTACATTTGATCCATGGAGGTGGCAGAGTAGTGCAGGA---------------------
---------CCGACAAGCTCA------CCTAACGTATTCACACCATTTGGTGGTGGACCT
CGTCGATGTCCTGGTTACGAGCTTGCTAGAGTGGAACTCTCTGTTTTCCTTCACCACTTG
GTGACTCGTTTTAGTTGGGTTCCGGCTGAGGCAGATAAGTTAGTTTTCTTCCCAACGACA
AGGATGCTGAAGCGATATCCAATTAACGTCCAACATCGAAGCTTGTTTGAG---CAGAAA
GAAGAAGAGAAG
>gnl_Solly_v2.4_Solyc03g121510.2.1
TATAAT---------------------TATAGTGTTTGGAGTTCGTTAGCAATT------
------GCAATTTTTATC---ATCATTTTT------AAATTATTCATCATAATCATTCAT
---------AGAGTGAAACGA---------------------------TATGCACAATCA
AACAAG---ACGATTTCACTACTTCCTTTGGGAAATCTTGGATGGCCTTACATTGGAGAA
ACCTTAGAGTATATTTCTTCTGCTTACACTCATTCTCCTGAATCCTTTATGGATAAACGT
CGCCACATGTATGGGAAAGTGTTCAAGTCGCATATATTTGGAAGTCCAACTATAATTTCA
ACAGATGCAGAAGTTAATAGAAGTATTCTTCAAAGTGATGCAAAGACTTTTGTGCCCTTT
TATCCAAAATCTCTTACTGAATTAATGGGAAAATCCTCAATTTTGCTAATTAATGGAAGT
TTACAAAGAAGAATCCATGGCTTAATTGGATCTTTTTTCAAATCTCCTCATATTAAAGCT
AGAATTACACATGACATGAAGAAATATGTACAAAAATCTATGGATAATTGGCAAGAAAAT
TGCCCCGTCTACATCCAACATCAAGCTAAAAATATTGCTTTTCAAGTACTAGTCAAAGCA
TTGATTGGTATAGATGGAGGT---GAAAAATTGGACATATTAAAAATCAATTTTCAAGAA
TTTATTGCTGGTCTTATGTCTTTGCCAATTAATTTCCCTGGCACTACACTTTATCGTTCG
TTACAGGCAAAAAAGAGGATGGTGAAATTGATACAAAATATTATACAAGAAAAAAGGGAA
AAGAAT------------------ATTATGTCAACAGTAAATGACGATGTAGCTGATGTT
TTATTAAATGATACAAGTAAA---------------GAATTAACAGATGAATTAATATCT
GATAATATGATTGATTTTATGATACCTGGTGAAGATTCTGTTCCA---------------
------------------------------------------------GAGGAGAACATG
ACACTAAAGAGGTTGAAAGAAAAGCAAGGAGAA---ACATTAGTGTGGAGTGACTATTTA
TCATTACCATTTACACAAAACGTGATATCAGAGACATTAAGATTGGGAAACATAATAATA
GGGGTAATGAGAAAATCAGTGAAAGATGTGGAAATAAAAGGATATTTAATTCCAAAAGGA
TGGTGTACTTTTGTTTATTTTAGATCAGTTCATCTTGATGATAATCACTATGACTTCCCT
CATCAGTTTAATCCTTGGCGTTGGCAAAGCAAGGAT------------------------
---------------ACAAAT------AATTGTAACTTTACCCCATTTGGAGGTGGACAA
AGGTTGTGCCCTGGGCTGGACCTTGCTAGGCTGGAGGCTTCAATTTTTCTCCACCACTTT
ACTACTCAATTCAAGTGGGTA---GCTGAGGAGGATTCAATTATCAATTTTCCAACTGTA
AGAATGAAGAAAGGAATGCCCGTTTGGATTAAACGAAGAGAGACTAAACAA---TGT---
------------
>gnl_Solly_v2.4_Solyc02g093540.2.1
ATGATT---------TTACTCCTT---CCT---GTGATGTTATCTTTCTTATTTGGTACT
------GTAATTTTTGTATTCACG------------TTTCACCATTTATTTTTC------
---------------------------------------------------CGTTTTTAT
AAACAT---GATACTAAAATCTTACCTGGTGGGAACATGGGGTTTCCCTTCGTTGGAGAG
GCATTTGGCTTTTTTACCCCTCATAAATCGTTCTCCATTGGTAACTTCTTGCAACAACGT
TGCTCTAGATATGGAAAAGTGTTTAAATCGTATATATTTGGGTCTCCAACAATAATTTCG
TGCGACTTGGAGCTCAACAAATTTATCCTTCAAAAAGAGGGAAAATTGTTCCAAAGCAGC
TACCCTAAACCAATTAGAGACATTCTTGGTAATCACTCTTTGATGATTGTCACTGACGAA
CGTCACAAAAAGTTGCGACGTATTGAAGTTGGCCTCATCAACAAATTCAGTTCCACATCC
AATTTTCTCTGTGAAATTGATAAATTATGTGTCTCGTTAATGGAATCGTGGAGAGGAAAT
CAACTTATTCTCTTCTCAAAACAAGCTAAACAGTTTAGTTTTAATTTGATGTTGATGAAT
TTGTTGGACATGCAACCGGGAGAGCCACTTGGTTTGCAGTTATTACAAGATTTCCTCACA
TTTATGGAAGGATTTGTCTCTATTCCAATTAACCTCCCCTGGACACCCTATGCCAAGGCG
GTTAAGGCTCGTAGGAGGATTTCATCGACGTTGAAACAAATACTAAATGAAAGGAAAAAT
AGAAAAGACGTG---------------------CAAGGAAAAGGAGACCCTTTTGATGAG
ATTTTGATGAAA------GAG---------------GACATTAGTGATGTGGAGAAAGTA
AGCATTTTACTGGACCTTTTATTGGCAGGTTATGAAACAACCTCAGGACTTTTATCCCTG
CTCGTCTATTTTCTTGCCCAATCACCACAAGCTCTTCAAACTTTGAAGGATGAACATCTC
GCAATAAGGAGAAACAAAAAGGAA---GGGGAA---CCCCTAAATTGGGAAGATTATAAG
CAAATGGAATTCACCACTATGGTAATAAATGAAACTCTACGTTGTGGCAACTTGGTGAAG
TTTGTTCATAGAGAAGCTATCAAGGATGTAAAATTCAAAGGATATCATATTCCAGCAGGC
TGGAAAGTGCTTCCTATTTTGTCTGCAGTACATCTTGAACCGTCGCTGCATGAAAATCCA
TCGGAGTTTAATCCTTGGAGATGGACTGATCCA---------------------------
---------------GCTACA------AGCAAAAATGTGGTCCCATTCGGAGGTGGATCC
CGATTGTGTCCTGGATCAGAGCTTGGTAAATTAGAAGCATCTTTCTTCCTACACTATCTT
CTCCTCAATTACAGGTGGACAATGAAAGAAGAAGAATATCCAATGTTATACCCATATATG
GACTTCCCAAAAGGATTGCTAATAGCTTTGGAGACGGAAACAAAAAATGTT---------
------------
>gnl_Solly_v2.4_Solyc02g084740.2.1
ATGGAA---------GAAAATTGG---------------------ATTTGGATA------
------TGTATGGTA------ACAGTTTTT------------------TGGTTGATTTAT
------ATTAGAAAAAAG------------------------------CAAAAAGAAGAT
AAAGAA---AGGGAAATTGGAGTTCCAAGGGGAAATTCTGGTTGGCCTCTTTTAGGAGAA
ACGCTCGATTTCATTGCTTCTGGATACACTTCTCGTCCTGTCACTTTCATGGAAAAACGA
AAATCTCTGTACGGGAATGTGTTTAAAAGTAATATACTAGGAAAAGGAATAATAGTATCC
ACAGATGCAGAGGTGAACAAAGTGGTTCTACAGAACAATGGAGATGTATTTATACCATGT
TATCCAAAATCAATAACAGAATTATTTGGGAAGAATTCAATATTGCAAATGAATGGGGCA
GTACATAAAAGACTACACGGACTGATCGGAAGCTTCTTAAAATCGCCACAACTCAAGGCT
CGTATCACACGGGACATTGAAGCCTCTGTCCGCCATTTCTTGTCAACATGGAAACAACAC
AACGTCGTCTACCTACAAGATGAAGCCAAAAAGATTTCATTTGAAGTATTAGTCAAGCTG
ATACTAGGCGTGGACCCTGGA---GAAGAATTGAACTTACTCAAGAAAGAATTTGAAGAA
CTCACCAAAGGCTTGATTTGTTTGCCCATTAAGCTTCCTGGAACCACTCTCTACAAATCA
TTAAAGGCGAAAGAAAGGTTAACAAGAATGGTAGAGAAGATGGTAGAGGAGAGAAAATTA
AGCATGGAGAAAAAA---------GAAGAAAAGGGTTTCCCAAATGATGCAATTGACGTG
CTCTTAGGGAATGCTGAT------GGGGCAAAGCAACCTCTGCCGTATGATTTCACCAGT
GGCAACTTGATAGAGATGATGATCCCTGGAGAAGAGACCGTACCAACCGTGATCACCTTA
GCCGTCAAATTTCTAAGCGACAATCCCGTCGCTCTGCATCGCTTGCTGGAGGAGAATTTG
GAATTGAAGCAGCAGAAGATAAGCTGTTGTGAG---GACTATAGTTGGACTGATTATTTG
TCAATGCCCTTCACTCAGAATGTTATCAGTGAAACGTTGAGATTGGCAAATATCATTAAT
GCAGTTTGGAGAAAATCTCTCAAAGATGTCAAAATTAAAGGGCATTTGATACCAAAAGGA
TGGTGTGTTTTGGCATCCTTCACTTCAGTTCACATGGATGAAGAAAATTATGAAAATCCA
TACAATTTTGATCCCTCCAGATGGGAGAAAGTTGGA------------------------
---------------GTTGCTGTGACCAGCAATACATTTACACCCTTTGGTGGAGGACAG
AGGCTATGTCCTGGTTTAGAACTTTCAAGGCTTGAAATCTCAATTTTCCTCCACCATCTT
GTCACCACCTACCGATGGGTG---GCAGAGAAGGATGAGATTGTCTATTTTCCAACAGTG
AAGATGAAGAACAAACTGCCTATCAACATCATGCCCCTTCAGCAAAACCCACTA------
---ACCAAACAA
>gnl_Solly_v2.4_Solyc02g085360.2.1
ATGTCT------------------GACTTAGAGTTTTTTCTTTTTCTTATTCCT------
------CCAATCTTAGCA---GTA------------CTTATAATT---CTTAATCTATTC
---------AAA---------------------------------------------AGA
AAACAC---AACTTTCAAAATCTTCCACCAGGGGATATGGGTTGGCCTTTTCTTGGTGAA
ACTATTGGTTATTTGAGACCTTATTCAGCTACTACTATTGGAGATTTCATGCAAGATCAT
ATTTCTAGGTATGGGAAAATTTTCAAGTCAAATTTGTTTGGAGAGCCAACAATAGTTTCA
GCAGATGCAGGGCTAAACAGATACATTCTGCAGAATGAAGGGAGATTATTTGAGTGTAAT
TATCCAAGAAGTATAGGTGGGATACTTGGTAAATGGTCTATGTTAGTTCAAGTTGGACAA
ATGCATAGAGATATGAGGATGATTTCTCTGAATTTTTTGAGCAATGCTAGGCTAAGGAAT
CAACTTTTAAGTGAAGTTGAAAAGCATACTTTGCTTGTTCTTGGCTCTTGGAAACAGGAT
TCTGTTGTTTGTGCACAAGATGAAGCAAAGAAGTTAACATTCAACTTTATGGCAGAGCAT
ATCATGAGTCTACAACCTGGAAATCCAGAGACAGAGAAGCTGAAAAAAGAGTACATCACA
TTTATGAAAGGAGTGGTTTCTGCTCCATTGAATTTTCCAGGAACAGCTTACAGAAAGGCC
TTACAGTCTCGATCAACAATTCTTGGATTTATTGAGAGAAAAATGGAGGAGAGGCTTAAG
GAAATGAAC------------------------AGAAACGAAAACGACCTTCTAGGTTGG
GTTCTGAAGAAT------TCA---------------AATCTCTCAAAAGAGCAAATTCTT
GATTTGCTACTGAGTTTGCTCTTTGCTGGCCATGAAACTTCATCAGTAGCAATAGCTCTG
TCTATTTTCTTACTCGAAAGCTGTCCTGCTGCTGTTCAACAATTAACAGAAGAGCACTTG
GAGATTTCCCGGGCAAAAAAACAGTCAGGAGAAACAGAATTAAATTGGGATGACTACAAG
AAAATGGAATTCACCCAATGTGTTATTAATGAGACTCTAAGACTTGGGAATGTAGTGAGG
TTTCTGCACAGGAAAGCTGTGAAAGATGTTCGATATAAAGGTTATGATATTCCATGTGGA
TGGAAAGTGTTGCCGGTGATTTCAGCAGCGCATTTAGATCCTTCACTTTTCGACCGACCT
CACGACTTTGATCCTTGGAGATGGCAGAACGCAGAAGAGTCGCCTTCAGGAAGCACAGGC
ACAAGCAGCACAACAAAAAGT------AGTAATAATTTCATGCCATTTGGGGGAGGTCCA
CGTCTATGTGCAGGATCTGAACTGGCCAAACTTGAGATGGCCATTTTCATTCACTATCTT
GTTCTTAATTTTCACTGGAAATTAGCTGCAACTGATCAGGCTTTTGCCTATCCTTACGTA
GATTTTCCCAATGCCCTACCTATCAATATCCAACAT---CGATCGTTAAAT------AAA
TTA---------
>gnl_Solly_v2.4_Solyc07g056160.2.1
ATGGGT---------GGTAGT------------CTTTTGATAATTGTTATCACCCTAGTT
TTTAGTTTTGTAATTGGC---ATA------------ACATTAAACCATTTTTGGCCTTTG
TTCTTCAATAATTATGGT------------------------------------------
---ACT---ACTCTTCATGTTATTCCCAAGGGCACTTTTGGATGGCCTTTACTTGGTGAA
ACCCTTTCCTTTTTGAAGCCTCATCCTTCTAATTCTATTGGTACTTTCCTTCAACAACAT
TGTTCTAGGTATGGGAAAGTGTTCAAGTCACATTTATTTTTCTCCCCAACAGTGGTGTCA
TGTGACCAAGACCTTAATTACTTCATATTACAAAACGAAGATAAGTTATTTCAGTGTAGT
TATCCAAAGCCAATTCATGGTATACTTGGCAAAGTTTCATTGCTTGTGGCTGTTGGCGAC
ACACATAAAAGGCTTAGGAATGTTTCATTATCACTAATCAGCACCATTAAGTCTAAACCT
GAGTTTATTAATGATGTTGAAACATTAGCACTTCAGATTCTCCAATCATGGAAAGATAAA
CATCAAGTCAGATACTGGGAAGAGGCAAGAAAGTTTTCATTCAATGTGATAGTGAAGCAA
GTACTTGGATTAACTCCAGATAATCCACAAAGTGCATTAATTCTTCAAGATTTTCTTGCT
TTTATGAGAGGATTAATTTCTTTACCATTATACATACCTGGAACTCCATATGCAAGAGCA
GTGCAGGCTAGAAGTAGAATATCTTCAACTATCAAAGCAATTATAGAGGAAAGAAGAAGA
AAACATGTT------------GTTGATGGTGATGGTAAAAAAAATGATTTTCTAGAGATA
CTTCTTTGTGTT------GAT---------------ACCTTATCTGAAGAGGAAAAAGTT
AGCTTTGTTCTTGATTCTTTACTTGGTGGTTATGAGACCACTTCTCTCCTTATGGCTATG
GTTGTCTTTTTTATTGGTCAATCACAAACTGCTTTCGATCGACTCAAGGAAGAGCATGAT
AACATACGAAGCACGAAGGAAAAG------GAG---TTATTGAATTGGGAAGATTACCAA
AAGATGGACTTCACTCAAAAGGTAATAAATGAAGCTTTAAGATATGGGAATGTTGTCAAA
TTTGTGCACCGAAAGGCACTTAAAGATGTCAAATTTAAAGATTATGTGATTCCAGCGGGT
TGGAAGGTCCTACCAGTATTCAGTGCTGTTCATTTGGACCCATCAGTTCATCCTAATGCA
CTCCACTTTAATCCTTGGAGATGGGAGAGTGATGAG------------------------
---------------CAAATA------AGCAAGAAGTTGACTCCTTTTGGGGGAGGATCA
AGATGTTGTCCTGGATTTGAACTTGCAAAGGTTGAAGTAGCCTTCTTCCTTCACCACCTT
GTACAAAAATACAGATGGGAGGTAGAAGAAGGAGAACAACCCATTGCTTATCCATATGTG
GAGTTCAAAAATGGTTTAACAATCAGACTTCATAAAAATTCTACT---------------
------------
>gnl_Sorbi_v3.1_Sobic.003G030600.1
ATGTCGATCACCACCCTTCCGTGGGCCGCCGTGCTGCCCCTGCTGCTCGCGGCG------
------GCGGTCGTC------GTC---------------TGCCTGTGGGCGCTGCTGTCC
---------CGCAGGCTCATC---------AGCAGGGAGCGGGCCGCCGGAGGGAAGGAG
CAGGCG---GTCCCGGCACGGCTCCCGCCTGGCAGCTTCGGGTGGCCGGTCGTCGGCGAG
ACGCTGGAGTTCGTGTCCTGCGCCTACTCCTCCCGCCCGGAGGCCTTCGTCGACAAGCGC
CGCCTGCTGCACGGGAGCGTGTTCCGGTCGCACCTGTTCGGCTCGGCGACGGTGGTGACG
TCGGACGCGGAGGTGAGCCGGTTCGTGCTGCAGAGCGACGCGCGCGCCTTCGTGCCCTGG
TACCCGCGCTCGCTGACGGAGCTCATGGGCAAGTCCTCCATCCTGCTCATCAACGGCAGC
CTGCAGCGGCGCGTGCACGGCCTCGTCGGCGCCTTCTTCAAGTCGCCGCAGCTCAAGGCG
CAGGTCACCGCCGACATGCAGCGGCGACTCGCGCCCGCGCTCGACGCCTGGCGGGCCAGA
CCGCCGCTCCGCATCCAGGACCACGCCAAGACGATCGTGTTCGAGATCCTGGTGAAGGGT
CTGATCGGGCTGGAGGCAGGC---CCGGAGATGCAGCAGCTCAAGCACCAGTTCCAGGAA
TTCATTGTCGGCCTCATGTCCCTCCCCATCAAGCTGCCGGGGACTAGGCTCTACAGGTCC
CTCCAGGCCAAGAAGAGGATGGCCAGGCTGATACAGGGGATCATACAGGAGAAGAGGCGG
CGGCTTGACGACGGCGGC---AAGGGCGAGCCCGGCCCCCCGCGCGACGCCATCGACGTG
CTCATAAGCGGCGGCAGCGAC---------------GAGCTCACCGACGACCTCATCTCC
GACAACATGATCGACCTGATGATCCCCGCCGAGGACTCTGTGCCCGTGCTCATCACGCTC
GCCGTCAAGTATCTCAGCGAGTGCCCGCTTGCTCTGCAACAGCTCGAGGAGGAGAACATG
CAGCTCAAAAGGCGAAAAACCGACATGGGAGAG---ACCTTGCAGTGGACAGACTACATG
TCACTGTCATTCACACAACATGTGATAACAGAGACACTGCGGATGGGCAATATCATCAAC
GGAATCATGCGCAAGGCGGTGCGGGACGTTGAGGTGAAAGGGCACCTCATCCCCAAAGGT
TGGTGCGTGTTCGTGTACTTCCGGTCGGTCCACCTTGACGACAAGCGCTACGATGAGCCC
TACAGGTTCAATCCATGGAGGTGGAAGGAGAAGGAC------------------------
---------------ACGAGC------ACCAGCAGCTTCACCCCTTTTGGTGGTGGGCAG
AGGCTGTGCCCAGGCCTGGATCTGGCCAGGCTGGAAGCTTCCATCTTTCTCCATCACTTG
GTGACCAGCTTCAGGTGGGTG---GCGGAGGAGGACCACATCGTCAACTTCCCAACCGTG
CGGCTGAAGCGAGGCATGCCCATCAGGCTCACCAGCAAAGAC------------------
------------
>gnl_Sorbi_v3.1_Sobic.009G074300.1
ATGTGGCCCATCATCGGTTCTTGG---TCCGTCGACGTCGGCTCTGTCACGGCG------
------GCGCTGCTC------CTCGCC------------GCCGCCGTCATCTTCATCCCC
---------CGTGTCTGGTCTTCATCAAGA---------GTACCGGCGAGCGGCGGCAGT
ACTGCC---GGAGGAGCACGGCTCCCTGCCGGCTCGCTCGGGTGGCCGCTCCTCGGCGAG
ACGCTGGCCTTCATCCGGGCTGCGTATTCTCCTCGCCCGGAGTCCTTCGTCGAGAAACGC
CGCCTCTGGTACGGCAAGGTGTTCAAGTCGCACCTGTGGGGTTCCCCGGCGGTGGTGAGC
TCGGACCCGGAGGTGAGCCGCGCGGTGCTGCAGGCCGACGCGTCGGCGTTCGTGCCGTGG
TACCCGCGGTCGCTCATGGAGCTGATGGGGCAGTCGTCCATCCTGGTGCTCGGCGGCGGC
CTCCAGCGCCGGGTGCACGGCCTCGCCGGCGCCTTCTTCAAGTCGCCACAGCTCAAGGCG
CAGGTCACCGCCGACATGCAGCGCCGCGTCGGCCGCGCCATGGACGTCTGGAGCAGGCGC
CATCCCGTGCGGGTACAGGACGAGGCCAAGTCGATTGTGTTTGAAATCCTAGTGAGAGCG
CTGATTGGGATAGAGGAAGGA---GACGAAATGCAGTACCTCAGGCAACAATTTCAGGAA
TTCATTGCCGGTTTGATATCACTTCCTGTCAAACTTCCAGGGTGTCAACTCTATAGATCC
CTCAGGGCTAAGAAGAGGATGACAAAGTTGATAAAAATGATCATCCAAGAGAAGAGGAAG
AAGATGATCGCCGAAGGCGAGGATCTGCGTGGGACTCATCCACGTGATATGATCGACGTT
CTGCTAGGCAATGGCAACGAC---------------GAGCTCACTGACGAGCTGATATCT
GACAACATGATCGACTTCATGATCCCTGCAGAGGACTCCGTGCCGGTGCTCATTACGTTG
GCAGTCAAGTATCTCAGCGAATGCCCACTAGCTTTGCAGCAGCTCGAGGAGGAGAACATG
GAGCTAAAGAGCCAGAAATCAGACACGGGAGAA---ACCCTAGAATGGACAGACTACATG
TCGCTCACCTTCACACAGCACGTGATCACGGAGACGCTGCGGATGGGCAACATCATAAAC
GGGATCATGCGGAAGGCGGTGCGGGACGTGGAGGTGAGGGGCCACCTCATCCCCAAGGGC
TGGCGCGTCCTCGTCTACTTCCGCGCCGTCCACCTCGACGCCGCCGTCCACGACGACCCG
CACGCCTTCAACCCCTGGAGGTGGAAGGAGAGGGCCGACGTGGTA---------------
CCGGTCATGAGCAGCGGCGGC------GGCGGCGGCTTCACCCCCTTCGGCGGCGGCCAG
AGGCTGTGCCCGGGGCTCGACCTGGCAAGGCTCGAGGCCTCCATCTTTCTGCACCATCTC
GTCACCAGCTTCAGGTGGGTG---GCGGAGGAGGACACCGTCGTCAACTTCCCCACGGTG
CGGCTCAAGCGAGGGATGCCAATCACAGTGACGCCTAGAACC------------------
------------
>gnl_Sorbi_v3.1_Sobic.005G030400.2
ATGGAC------------------GGTTCGCCGCCACTGTTCCTCCTTGCC---------
------GCGGCGGCGACCGCCGTGCTG---------GCGGCGCTGGGGTGGCTGCTCCTG
GGGCGGGGGCGGCGG------------------------------------CGGCGGTCC
GCGTCG---TCGGCGCCGCGGCTGCCACCGGGCAGCACGGGGCTGCCGCTCATCGGGGAG
ACGCTGCGGCTCATCGCGGCGTACAAGACGCCGAACCCGGAGCCGTTCATCGACGAGCGC
GTGGCGCGGCACGGCAGCGTGTTCACCACGCACGTCTTCGGCGAGCGCACCGTCTTCTCC
GCCGACCCGGCCTTCAACCGCCTCCTGCTGGCGGCCGAGGGCCGCGCCGTCAGCTGCAGC
TACCCGTCCTCCATCGCCACGCTGCTCGGCCCGCGCTCGCTGCTCCTCACGGCGGGTCCC
GCGCACAAGCGCCTCCACTCGCTCACGCTCACCCGCCTGGGGCGTCCGGCC---TCGCCG
CCGCTGCTGGCGCACATCGACCGCCTCGTCCTCGCCACCATGAGGGACTGGCCCGGCGCC
GCCCCCGTCCGCCTCCTCGACGAGGCCAAGAAGATCACCTTCAACCTCACCGTCTGGCAG
CTCGTCAGCATCGAGCCCGGG---CCATGGACCGAGAGCGTCCGCCGCGAGTATGTCAAG
CTCATCGACGGCTTCTTCTCCATCCCCTTCCCCTTCGCCTTCACCGTCTACGGCCAGGCC
CTCAAGGCGAGGAAGAAGGTGGCCGGAGCTCTTCGGGAGGTGATAAGGAAGAGGATGGAC
GAGGATGAGGAGAAG------------------AGGGAGAAGAAGGACATGGTGGAGGAG
CTTCTCGAAGCAGAGGGTGGG---------------AGCTTCTCCGTGGAGGAGATGGTG
GATTTCTGCCTGTCTCTGCTGGTGGCTGGCTACGAGACCACCTCCGTGCTCATGACGCTC
GCCGTCAAGTTCCTCACCGAGACACCCGCTGCACTGGCGCAGCTGAAGGAAGAGCATGAC
AATATCAGAGGCATAAAAGGCAAA---GACCAA---CCTCTGGAATGGAGTGATTACAAG
TCGATGCCATTTACACAATGTGTGATAAGTGAAACACTGCGCGTGGCTAACTTAATTGGC
GGGGTGTTCAGGCGTGCAAACACTGATATTCACTTTAAAGATTACGTTATTCCAAAGGGC
TGCAAAATATTCGCTTCGTTCCGAGCTGTGCACCTTAATCTGGAACACTATGAGAATGCT
CGGACCTTCGACCCTTGGAGATGGCAGAGCAAGAACAAG---------------------
---CTTCAGAATGCAGAAGGG------GCAAGTCTGTTCACTCCCTTCGGCGGCGGACCT
CGCCTGTGCCCGGGCTACGAGCTTGCCCGGGTGGTGGTTTCTGTTTTCCTCCACCATCTC
GTCACATGCTTTAGCTGGGAAGAAGCTGAGGAGGACAGGATTGTCTTCTTCCCCACCACC
CGGACCCTCAAAGGATACCCCATCAACCTGCGGCGGCGACCGGATTATGCA---------
------------
>gnl_Sorbi_v3.1_Sobic.004G196200.1
ATGGTG---------------------ACGACTGTGCTGCTGGCTGTCTTTGTAGCCGCC
------GCCGTCCTCGCCGCGGTG------------GTGTACCGCCACTTCGTGCCGCTG
CTCCGC------------------------------------------------------
------------AACCCCGGCGCCCCAAGGGGCAGCTTCGGCTGGCCCCTCGTCGGTGAG
ACCATCGGCTTCCTCCGCCCCCACGCCTCCAACACCACCGGCGACTTCTTGCACAGTCAC
ATCACCAGGTACGGCGCGGTGTTCAAGTCGCACCTGTTCGGCGCGCCGACGGTGGTGTCG
TGCGACGAGGAGCTCAACCAGTTGGTGCTGCAGAACGAGGAGCGACTGTTCCAGTGCAGC
TACCCGGGCTCCATCCGGGGCATCCTGGGCGCGTCCTCCCTGCTGGTGGTCACGGGCGAG
CGCCACCGCCGGATCCGCGGCGTGTCGCTGGCATTCGTCGCCTCCAGGGGGATGCGCCCC
GCCCACCTCGCCGACGTCGACCGGGCCGCGCGCGCCGCCATCGCGTCCTGGCGCGGCCGC
GCCGTCGTTGTCTTCTGCGACGAGGCAAGACAGTTTGCATTCGGCGCGATCGTGGAGCAG
GTGCTGGGCTTGTCCCCGGAGGAGCCGCTCATCCGCAGGCTCCTGGAGCACTACTCCACC
TTCATGAAAGGGCTCGTCGCTCTCCCTCTCAACATCCCTGGGACACCGTATGCCAGAGCT
GTAGAGGCGAGGAGGAAGATATCTCTCACTTTGGAAGAGATTATGGACGAGAGGTGGAAG
GAAGATGGGTCA---------------------AGGAAGTCATCCGCTTTCCTAGACGTG
CTCATCGCAAAT------AGC---------------GAGCTGTCCCACGATGACAAGGTC
ACCTTCCTGCTGGACTCGCTTTTAGCAGGCTATGAGACCACCTCCGTCTTGCTGTCCATG
CTCGTGTATTTCATCGGGCAATCTCCCCAGTGTTTGCAGCAACTCAAGGTTGAGCATGAG
AGCATAAGGTCCAGCAAGGGGACA---GATGAG---TTCTTGAACGCTGAAGACTACAGG
AAGATGGAATATACCCAACGTGTTATCAACGAGACGTTAAGATGCGGTAACATTGTCAAG
TTTCTGCACCGGAAGGCCCTCAAGGATGTCAAATATAAAGGGTATGTGATCCCAGCTGGC
TGGAAAGTGCTGCCAATTTTGAGCTCCGTTCATTTGGACCCTGCTCTCTACAAGAACCCT
CAAGAGTTCGATCCTTGCAGATGGGAGGGGCAGGAC------------------------
---------CAGGCGTCGTCA------GGCAAGAAGTTTGCGCCGTTCGGCGGCGGGCTC
CGGCTGTGCCCCGGATCGGAGCTGGGCAAACTGGAGGCTGCCTTCTTCCTGCACCACCTC
GTGCTCCAGTACAGGTGGAGCTTGGACGGCGAGGACGTCCCGATGGCGCACCCGTACGTG
GAGTTCAGCAAGGGCCTGCCCATCAAGATATGGCGCCACCAGCAGGAGTCGTCTGATACG
ACG---------
>gnl_Sorbi_v3.1_Sobic.001G445900.1
ATGGCC------------------ACCAGGGAGCTCCTCTTCTTCCTCCCCTTC------
------ATCCTGCTGGCC---CTC------------CTCGCCCTG---TACACCACCACC
------GCCAAATGCCAC------------GCCACCCACCGC------------CGGCCG
AAGAAG---AAGCGGCCGAACCTGCCCCCGGGCGCCCTCGGATGGCCTTTCGTCGGCGAG
ACCTTCGGCTACCTCCGCGCCCACCCGGCCACCTCCGTCGGCCGCTTCATGGAGCAGCAC
GTCGCACGGTACGGCAAGATATACCGGTCGAGCCTGTTCGGGGAGCGGACGGTGGTGTCG
GCGGACGCGGGGCTGAACCGCTACATCCTGCAGAACGAGGGGCGGCTGTTCGAGTGCAGC
TACCCGCGCAGCATCGGCGGCATCCTGGGCAAGTGGTCCATGCTGGTGCTGGTGGGCGAC
GCGCACCGGGAGATGCGCGCCATCTCGCTCAACTTCCTCAGCTCCGTCCGCCTCCGCGCC
GTGCTGCTGCCGGAGGTGGAGCGCCACACCCTGCTGGTGCTCCGCTCCTGGCCCTCCGAC
GGCACCTTCTCCGCGCAGCACCAAGCCAAGAAGTTCACGTTTAACCTGATGGCGAAGAAC
ATAATGAGCATGGACCCCGGCGAGGAGGAGACGGAGCGGCTGCGGCTGGAGTACATCACC
TTCATGAAGGGCGTCGTGTCAGCGCCGCTCAACTTCCCGGGCACGGCCTACTGGAAGGCG
CTCAAGTCACGCGCGTCCATACTTGGAGTAATAGAGAAGAAGATGGAGGACAGGCTTGAG
AAAATGAGCAAGGAGAAC---------TCGAGTGTGGAGGAAGATGATCTTCTTGGATGG
GCCCTGAAGCAG------TCC---------------AATCTGTCAAAGGAACAGATCCTG
GACCTCTTGCTGAGCCTGCTCTTCGCTGGGCACGAGACCTCGTCAATGGCGCTGGCCCTC
GCCATCTTCTTCCTTGAAGGATGCCCTAAGGCTGTTCAAGAACTCCGGGAAGAGCATCTG
GAGATTGCTAGGAGACAAAGGCAAAGAGGGGCGTCCAAATTGAGCTGGGAAGACTACAAG
GAAATGGTTTTCACGCAATGTGTTATAAACGAGACATTGCGGCTTGGCAACGTGGTCAGG
TTCCTGCACCGGAAGGTCATCCGAGATGTGCACTACAATGGGTACGACATACCACGGGGG
TGGAAAATCCTGCCGGTTTTAGCGGCAGTGCATCTGGATTCGTCGTTGTACGAGGACCCC
AACCGGTTCAACCCTTGGAGATGGAAGAGCAAC---------------------------
------------------GCG------CCGAGCAGTTTCATGCCGTACGGCGGCGGGCCG
CGGCTGTGCGCCGGGTCGGAGCTGGCCAAGCTGGAGATCGCCATCTTCCTGCACCACCTG
GTGCTCAACTTCCGGTGGGAGCTGGCGGAGGCGGACCAGGCCTTCGTCTACCCCTTCGTC
GACTTCCCCAAGGGCCTGCCGATCAGGGTCCAGCGGATCGCCGACGACCAAGGGCATCGC
AGCACCGAGAGC
>gnl_Sorbi_v3.1_Sobic.006G114600.1
ATGATG---------GGGGAG------------CTCGTGCTGGCCGCTGTGGCGACCCTG
CTCGCGTCGCTCCTGGCT---CTG------------GTGCTCAGCCACTTCCTGCCTTTG
CTTCTG------------------------------------------------------
------------AATCCCAAGGCCCCCAAGGGAAGCTTCGGGTGGCCGCTCCTCGGCGAG
ACGCTGCGGTTCCTCACGCCGCACGCGTCCAACACGCTGGGCGGCTTCCTGGAGGATCAC
TGCTCCAGGTATGGGCAGGTGTTCAAGTCCCACCTGTTCTGCACCCCCACGGTGGTGTCC
TGCGACCAGGACCTCAACCACTTCATCCTGCAGAACGAGGAGCGGCTGTTCCAGTGCAGC
TACCCCAGGCCGATCCATGGCATCCTGGGCAAGTCCTCCATGCTCGTGGTCCTGGGCGAG
GACCACAAGCGCCTCAGGAACCTCGCCCTCGCCCTCGTCACCTCCACCAAGCTCAAGCCC
AGCTACCTCGGCGACATCGAGAAGATCGCGCTGCACGTCGTCGGCGCATGGCGACGACAC
AGAGTCATCGCCTTCTGCGAGGAGGCAAGAAAGTTCGCATTCAGTGTGATAGTGAAGCAG
GTGCTGGGGCTGTCACCAGAGGAGCCGGTCACTGCAAGGATACTGGAGGACTTCCTGGCC
TTCATGAAGGGCCTCATCTCCTTCCCTCTCTACATCCCAGGGACCCCATATGCCAAGGCT
GTCCAGGCGAGGGAGAGGATATCCAACACTGTGAAGGGCATCATCGAGGAGCGGAGGAGT
GCTGGGTCA------------------------TGCAACAAGGGTGACTTCCTTGACGTG
CTGCTGTCAAGC------AAC---------------GAGCTCTCTGACGAGGAGAAAGTG
AGCTTCGTGCTGGACTCCCTGCTGGGAGGATATGAGACCACCTCGCTCCTCATCTCCATG
GTCGTTTACTTCCTTGGGCAGTCTGCTCAAGATCTGGACCTGGTTAAGAGGGAGCACGAC
AGCATAAGATCCAACAAAGGGAAG---GAGGAG---TGCTTGACTTCAGAAGACTACAAG
AAGATGGAATATACCCAACAAGTTATCAACGAGGCGCTGAGATGTGGCAACATTGTCAAG
TTTGTCCACCGGAAGGCGCTCAAAGATGTCAAATACAAAGAGTATCTGATTCCATCTGGC
TGGAAGGTCCTACCGGTCTTCAGCGCTGTTCATCTGAACCCCTCACTTCATGGAAACGCA
CAACAGTTTCAGCCCTGTAGATGGGAGGGGACAAGC------------------------
---------------CAAACA------AGCAAGAGGTTTACACCGTTCGGTGGTGGCCCC
CGGCTCTGCCCAGGATCAGAGCTTGCTAAAGTAGAGGCTGCTTTCTTCCTCCATCACCTT
GTCCTCAATTATAGATGGAGAATTGATGGCGATGACATTCCGATGGCATACCCATATGTG
GAGTTTCAGAGAGGTCTGCCAATAGAAATCGAGCCAACTTCACCTGAATCT---GGACTG
TCC---------
>gnl_Spipo_v2_Spipo2G0104100
ATGGCA------------------GAGCTTCCTGTTCTCCTTGTTCTTCGTCTT------
------CTTGTTCTCGCA---GTAGCCTCA------TTCGTCTAT---CTCCGTCGCATC
---------AGG---------------------------GCG------------GGGAGC
CCGAGG---AGGCCCGGCAACCTACCTCCGGGGCGCCGAGGGTGTCCCTTCATCGGGGAG
ACCCTGGGCTATCTGAAGCCCCACCCGGCCATCTCCATGGGAGAATTCATGGAGGATCAC
ATCTCCAGGTTCGGGAAGATCTATCGATCCAACCTGTTCGGGGGGCCGACAATAGTGTCG
GCCGACGCTGGGCTGAATCGCTTCATCCTTCAGAACGAGGGACGGCTCTTCGAGTGCAGC
TACCCGAGGAGCATTGGGGAGATACTGGGGAAGTGGTCCATGCTGGTGCTGGTGGGTGAC
ATGCACAAGAACATGAGGACCATATCCTTGAACTTCATGTGCAGCGCCAGGCTGCAGACC
CAGCTCCTGCGGGAGGTCGAGCAGCACGCTCTCTTCATCTTGAGGTCCTGGCGAGAAGGT
TCCACTTTCTTGGCTCAGGACGAAGCTAAGAAGTTTACTTTCAATCTGATGGCCAAGCAT
ATCATGAGCATGGAGCCCGGGGAGCCGGAGACGGAGAGCTTGAAGAAAGAGTACATCACC
TTCATGAAGGGCGTGGTCTCTGCTCCTCTGAATTTCCCCGGCACTGCGTATTGGAAGGCC
AAGAAATCGAGGTCAACCATCCTCAAGTTTATCGAGAGGAAGATCGAGGAGCGGCGACGG
AGGAAGGCCGACGGCCGC---------GATGGTTCAGAGCAGGACGACCTCCTGAGTTCG
GTCCTGAAACAG------TCC---------------AATCTCTCCAAGGAACAGATCCTT
GACTTGATCCTGAGCCTGCTGTTCGCAGGACACGAGACCTCATCGGTTTCCATTGCTCTA
GCCATCTACTTCCTCGAAGCTTGCCCCGAGGCAGTGGAAGAATTAAAGGCTGAGCACCAG
CGAATCATTCTAAACAAGGCACACAGGGGAGACTCTCTCCTTGATTGGGAGGACTACAAG
CAGATGCACTTCACCCAATGCGTTATAAACGAGACTCTCCGCCTCGGCAACGTCGTCCGG
TTCGTCCACCGGAAGGCCCTTCGCGACGTCCGGTACAAGGGGTACGATATTCCGGCCGGA
TGGAAGGTCCTGCCCGTGTTCGCCGCCGTCCACCTGGACCCTTCCTTATACGGCGACCCT
CAGCAGTTTAATCCGTGGAGGTGGCAGCGGCGGAACTGCGGCGGC---------------
---------GCTGCGACGGCG------GGGGCCAATTTCATGCCGTTCGGGGGAGGCCCG
CGGCTCTGCGCGGGGTCTGAGCTGGCGAAGCTGGAGATGGCCGTCTTCCTGCACCATCTG
GTGCTGAGTTACCGGTGGGAACTGGCGGAGCCCGATCAGCCTCTCGTCTTCCCCTTCGTT
GACTTCCCCAAGGGACTGCCCATCAGGGTCCACCGGACGACG------------------
------------
>gnl_Spipo_v2_Spipo3G0092100
ATGGAT---------------------TTATCATTTTCGTTAGCCATTTTCATT------
------GAACTGACCGAAGAGTTGGCACCTTTGCTGAGCCTTCGTTTTGTCGAATTGGTC
---CGTTCTCGGAAATGCACAGAAGCT---------------------------------
------------CAGAGCATGCTGCCATTCGGAAATCTGAATCAGGCCATCCTCGGTGAT
GAGCTGGCGGCGTGGTCTCTTAGTGATGCTTCATCAGTTAACCTTCTCCCCAAAGAAGGC
AGCCCGAGGTACGGGAGGGTGTTCCGGACGCACATTCTGGGGAAGGCGATTGCGGTGTCA
ACGGACGCGGAGGTCAACCGAGCGGTGCTGAGTAGCGACGGC------TTCGTACCGTGC
TACCCGCGGTCGGTGGCGGAGCTGCTGGGGAAAGACTCCATCTTGAAGGCGGAGGGGGCG
CTCCACCGCCGAGTCCACGGGCTCATCGGCGGCTTTCTCAAGTCCCCCGCCGCCAAGGCC
GCCGCCTGCGCCGAAGTTGAGCGCTGCATCCTCCGGTCCCTCGCTGATTGGCCGGGAAAG
GGCCTCGTCCTCGTCCAGGAAGAGACCCAGAAGATTACATTCCCACCGTTGGTTAAGGTC
TTGATGGGGATGGGGCCTGGA---GAAGAACTGGACATCATGAAGGAGCAGTTTCATGAG
TTCATTCAAGGTCTTATCTGTCTGCCCATTAAGCTGCCTGGAACAAGGCTATCGAAGTCT
CTGAAGGCGAAGGAGAAAGTTCAGAATATCATAGATAAGATTGTTGAAGACAAGATTCAA
GCAGGGGAGCCG---------------------AACGTGGTGAAGGATGTGGTTGATGTG
TTAATTAATGAAATCGTC---ACAAATAAGTTCCCAGAGATGCCCATCAGTTTGATATCT
TCGATCATCACAGAGATGATGGTACCTGGGGAGCACTCAGTGCCCATGGTGATGACACTG
GCAGTGAAATACTTGACTGACACCCCCCTGGCATTGAAGCAACTAAGGGAGGAGAATTTG
ACTTTGAGAAGGCAAAAGGTCAAAAGCGGTGAA---CCATATACTTGGGCTGATTACATG
TCCTTGACTTTTACTCATCATGTGATCAATGAAACCCTTCGGATGGGAAACATCGTCAAT
GGCGTCTGGAGGAAGGCCATAAGGGACATAGAAGTGAAGGGCTATCTAATTCCGAAAGAC
TGGTGCATTTTGGCGTCCTTCAGTTCGGTACATTTCGACGAGGAGAATTATTCAAACCCA
TATAAGTTCAATCCGTGGAGATGGGAAGCGAACGGG------------------------
---------------ATCTGC------GTAAGCAAGCTAACACCTTTCGGCGGAGGGCAG
AGGCTTTGCCCGGGGCAAGAGATTTCCAGGCTTGAGATTTCGATCTTCCTCCATCACTTA
GTTACCAAGTATAGCTGGGTG---GCCGAGGAAGATACCATTGTGAGCTTCCCCATCGTG
AAGATGAAGAGGAAGATGCCCATCAGGGTCTCACCAGTTTCTGTC---------------
------------
>gnl_Spipo_v2_Spipo23G0002100
ATGGCG---------AGG------------------------------------------
------------------------------------------------------------
------------------------------------------------------------
------------------GGTCTCCCTCCCGGCAGCCTCGGCCTCCCGCTGCTGGGCGAG
ACGGTGCGCCTCATTTCCGCCTACAGGAGCGAGCATCCGGAGCCGTTCGTCGACGAACGT
CTGCGGCGCCTGGGCAGGGTATTCACTACTCACCTCTTCGGAGAGCCCACCGTCTTCTCC
GCCGACCCCGATGTGAACAAGCAGGTCCTCCAGGGCGAGGGACGCCTGTTCCAGAGTAGC
TACCCGTCCTCCCTCACGACTCTGCTAGGGCGGCGCTCCCTGCTTGTTATGCGCGGCGCC
TTCCACCGCCGTATGCACGCCCTCAGTGCCACCATTGCCAGCCCCACCGTTATCCGCGAC
CACCTCCTCCCCGACATCGACCACCTCATCCGTCGTACCCTCGACTCGTGGGAGGAGAAA
AGGCGGGTGCTGCTTCAGGACCAGGCCAAGAAGATCACGTTCGAGCTGTCGGTGAAGCAG
TTGATGAGCATGGATCCAGGG---GAGTGGACAGAGGGGCTGAGGAAGGAGTATCTTCAC
CTCATCGACGGCTTCTTCTCCATCCCCCTTCCCTTCTCCTTCACCACTTACGGCCGAGCT
CTCCAGGCGAAGAGGAAGCGGGAGATGGTGCAGAGGAGGGCGGAGGACGGCAAGCAGGTG
GAAGAGGAGGCGGAGCTGAAGATGAGCAAGAAGAGGCGGAGCTCGGACCTGCTGGGGGCC
CTGCTGGAGGCGGAGTCGGTG---------------GAGTTCACGGAGGAGGAGGCCGTG
GATTTTCTGCTGGCCCTTCTGGTGGCCGGATACGAGACAACGTCTACGATCATGACCTTG
GCCGTCAAGTACTTGGCGGACCACCCCCGCGCCCTCGCTCTCCTCCGGGAGGAGCAGGAG
GATATCCGGAGAAGGAAGGAGGAGGCGGACGAC---GCCTTGGACTGGGCGGACTACAAA
TCCATGGCCTTCACTCAGTGCGTGATTAACGAGACGATGCGGGTGGGCAACATCATCAGC
GGAGTGTTCAGGCGTGCCACCGCCGACGTCCCCATCAAAGGGTACACCATCCCCAAGGGC
TGCAAGGTGTTTGCCTCCTTCCGAGCAGTTCACATGGACCCAGCGTACTATACCGACGCC
CGGAGCTTCGATCCCTGGCGTTGGTGGTCGGCCGGCGGCGGGAAT---------------
GGCAGGCAGCAGGGCGGCGGG------GCGAGCGTCTTCTGCCCCTTTGGGGGGGGGCCG
CGCTTCTGCCCCGGCTACGAGCTCGCCCGCGTCGAGATCTCGGTCTTCCTCCACTACCTC
GTCACCCGATTCAACTGGGAGCCCGCTGAGGATGATAAGGCTGCC---------ACTAGC
------------------------------------------------------------
------------
>gnl_Spipo_v2_Spipo10G0030400
ATGGCG---------CCGGCAATC---CTCCCTATTCTCTGGGTCACCCTAGGGGGGCTC
------TTCGTCATCGGGTGTCTA------------CTCTTCACACACCTCCTCCCTTCT
CTAATG------------------------------------------------------
------------CACTCCAAGCTCCCCCTGGGAAGCTTCGGGTGGCCCTTGCTCGGGGAG
ACACTGAGATTCCTGCAACCTCACTCGTCAGATGCCCGCGGAAGCTTTCTTCAGGACCAC
TGCTCTAGGTACGGGAAGGTATTCAAGTCGCACCTCTTTCTCTCTCCCACCATTGTCTCC
TGTGACCATGAGCTCAACAACTTCATACTCCAGAACGAGGACAGGTTTTTCCAGGGTAGC
TATCCGAAGCCTGTCCATGGTGTTCTGGGGAAGAACTCCCTGCTGGTTGTGGTGGGAGAA
ACCCATAAACGTCTGAGGACAATGGCCCTAGCTCTGGTCAACGCCACGAAGGCAAAGCCC
GGTTACCTCAACGACATAGAAACGATGGCAACATACGTCATGACGCGATGGAAGGGCAAG
GAGGAAGTCTACTTCTACGATGAGGCCAGGAAGTTCACGTTCAGTGTGATAGTGAAGCAG
GTGCTGGGCCTATCCCCAGATGACGCAACAACCGCTATCATTCTTCGTGACTTTAGGACT
TTCATGAACGGACTAATCTCTTTCCCTCTATACATTCCGGGTCTTCCATACGCCAAGGCT
ATTCAGGCTAGAACTAGAATATCTTCTTCTGTGAAAAACATACTAGAAGAAAGAGCGAGA
AGTAGAGGAAATTCCACC---------CCCTGCAACGGGGGCCAAGACTTCCTCGATGTG
CTCCTCTCAGTC------GGT---------------AACTTATCTGACGAAGAAAAGGTA
AGCTTCGTGATGGATTCTCTTCTGGGGGGATATGAAACTACCAGCCTCTTACTGGCTATG
GCGGTGCACTTCCTCGGGCAGTGCCCAGCCGCGCTAGACCAGCTCTTGTCGGAGCATCGG
CATATCAGAGCCGACAGAGACGAA---AACCAG---CCTCTGTCCTGGGACGACTATAAG
AAGATGGAGTTCACGCAGAATGTGATTAACGAGTCTCTCAGGTGCGGAAACATCGTAAAG
TTCGTTCATCGAAAGGCTCTCAAAGATTGCAGATTTAAAGATTACGTGATTCCGTCGGGC
TGGAAGGTCCTACCGGTGCTTTCCGCAGTACATCTTGACCCATCCCTTCATGAAGATCCC
TTGACCTTCAATCCGTGGAGATGGGAGGGCCAAAAC------------------------
---------------CAGGCA------TCCAAGAAGTTCACCCCTTTTGGGGGAGGCACG
AGGCTGTGCCCAGGATCCGAGCTCGCCAAAGTAGAAACGGCCGTCTTCCTCCATCACTTT
CTCCTCAATTTCAGGTGGAAACCTGCGGCAAAAGACGGCCCCATTGCTTACCCGTACGTG
GAATTCCCGAGGGGGCTGCCGCTGAAAGTTGAACCGATCCACGGGGAA------------
------------
>gnl_Stras_v2.0_SGA_v2.0_scaffold135T34924
ATGGCT---------GCATTTTTG---CCTATG---GCATTGGCTTTTTTGTTA------
------GGAATCACTGCA---ATTTGC---------AAGCTTTTCAAAGTTTCCATTTTC
---------AGACAA---------------------------------------------
---AAA---ACTGCAACACCACCACCAAATGGAAGCATGTTCTACCCTTTGTTAGGTGAA
ACTTTATCTTTTCTCAAGCCACACAAATCAAATTCCCCAGGCACATTCTTACAACAACAT
TGCTCCAGGTATGGAAGAGTCTTCAAATCCCATCTATTCGGCCGCCCGACAATAGTTTCG
TGTGATCACGATTTCAACATGTTCGTACTTCAAAACGAGGAAAGGCTTTTTCGGAGCAGC
TATCCTAAGCCAATCCACGACATTCTCGGAAAACTATCGATGATGTTGGTCTCGGGAGAT
CTTCATAAGAAGCTTAGAAGTGTAGCCGTTGGATTCATTAACGGTTCAAAATCGAGGCCT
GATTTTCTTGATTATGTCGACAAGTTGTGCGTTTGCTTAGTCGATTCGTGGAGAGCAAAA
ACACAA---------------------------CTAACTTTTTACATTATGCTGAAAAAT
TTGGTGAGCATTGAGCCAGAGGATCCACTTGCTGCAAATATACTTGAAGATTTTCTCACA
TTTATGGAGGGTTTTGTTTCTCTGCCTCTCTACATTCCAGGGACTGCTTATTCTAAGGCC
ATCAATGCTAGGAAAAGGATATCGAACACTCTACACGAAATTATAAAAAAGCGGGAAAAT
AAGTTAACG---GGTACA---------AAAACACAAAGAAGAGGAGATTTTCTTGACGAG
ATCTTAGCAAAT------GGA---------------GGATTAAATTATGAGGAAAAAGTG
AGTGTTTTACTGGACCTTTTGCTAGCTGGTTACGAAACAACCTCAGGGCTGATGGCCCTC
GTCGTCTATTTTCTGGCTAAGGCCCCATTAGCCCTTCAGACACTTCAG------------
------------------------------------------------------------
------------------------------------------------------------
------------------------------------------------------------
------------------------------------GACCCAGCA---------------
------------------------------------------------------------
------------------ACA------AGCAGAAAAGTGAGCCCTTATGGTGGTGGACTT
CGAATTTGTCCTGGGGCAGAGCTTGGTAAATTGGAGACTGCATTTTTTCTTCACCATCTT
GTGCTTAATTTTAGAGGCCAAAGTGCTAAACCAAACCAGCACAGAGCGTATGACTACGTT
GAATTTGGGGCTGGCAGGCCGATTAAGCTTGAGAAAATTCAGTCCAACGAG---TCGTCG
GGAATCAAAATT
>gnl_Stras_v2.0_SGA_v2.0_scaffold71T23776
ATGGAC---------------------TCTCTCTGGACTCTGTTACTAGTCTCT------
------TTTATAATACTC---TGT---------------TTTTCAGCCATTTTTCTTCAA
---------TGGAAGCTC------------------------------TTTAATAACCAC
ACCAAA---AAACCATCAAAAATCCCTCTTGGGAGCTTTGGCTTTCCTTTCATCGGTGAA
ACTATTCACTTCATTTCTTGCGCGTATTCCGATCGACCCGAATGCTTCACGAACAAACGT
CGTCAAATGTATGGAGATGTTTTCAAGTCACATTTATTTGGGAGCCCAACAATAGTATCA
ACTGATGCAGAGGTGAACAGAGTTATTCTACAAAGCGACTCGACAAAATTCGTGCCTTCT
TACCCGAAATCGCTAATGGAATTGATGGGAAAGACGTCGATTTTGGTCGTTAACGGGGCT
TTGCAGAGGCGAATCCATGGATTGATTGGGAATTTTCTAAAGTCTCCATTTTTAAAAGCT
CAAATCACTGCTGATATGCAAAAGTATGTGACTCAGTCTATGGAGAATTGGAGGGAAGAT
TGTCTAGTGTACATTCAAGATGAAGCAAAGAATATTGCATTTCGAGTGCTGGTAAAAGCA
TTAATTAGTGTGGAATGTGGT---GATGAAATGGAGCTGCTAAAGAAGCATTTTCAAGAA
TTTATTGCGGGCCTAATGTCGTTGCCAATAAATTTACCTGGCACTCAGCTTTACCGATCT
TTACAGGCAAAAAGGAAAATGATAAAGCTAATTGATGCAATTATTCAATCCAAAAGGGAC
CAAAAAAATTTT------------CCAGGGGCACATTTGTCAAAAGACGTGATAGATGCA
CTGATGAATGATACTAGTGGG---------------CTGCTTACAGATGAACTAATAGCA
GAAAATATGATTGATTTAATGATTCCTGGTGAAGATTCAGTTCCGCTTTTAGTGACTCTT
GCAATAAAATACCTGTCAGATTCTCCAGCTGCTCTCAAGCAATTAACA------------
------------------------------------------------------------
---------------------GTCATTACAGAGACTTTAAGGATGGGCAATATAATCACA
GGGGTTATGAGAAAAGCCACAAAAGATGTTGAAATAAAGGGGCTTTTGATACCAAAGAAC
TGGTGTGTGTTTGCATATTTTAGATCAGTGCATTTGGATGACAGAGTCTATGATTCACCT
TACCAGTTCAGTCCATGGAGATGGCAAGATAGGGAA------------------------
---------------GTAAGC------AGTGCAAATTTCAGTCCATTTGGAGGTGGACAA
AGGCTGTGCCCAGGGCATGATCTGGCCAGGCTGGAGGCTTCTATTTTCCTACATCATTTA
GTAACTCAATTCAGATGGGAA---GCTGAAGACGACACAATTATCAATTTCCCCACTGTG
AGGATGAAGAACAGAATGCCAGTTTGGGTCAAAAGAAGGGATCTCCTT------------
------------
>gnl_Stras_v2.0_SGA_v2.0_scaffold44T16690
ATGCTA------------------------------CTCTACTTCCTCCTC---------
---------------CTCCTCCTC------------------CCCCTTCTCCTCCTCCTC
---------CGCTCC------------------------------------GCCGCCGTC
CGCCGT---CGCCGTCGCCTCCTCCCGCCGGGAAACCTCGGGCCGCCCCTCATCGGCGAG
ACGCTCCAGCTCATCTCCGCCTACAAAACCTCCAATCCGGAGCCCTTCATCGACGACCGG
GTCGCCCGGTTCGGATCGCTCTTCACCACCCACGTCTTCGGCGAGCCGACCGTCTTCTCC
GCCGACCCGGACGCGAACCGGCTCATCCTCCACAGCGAGGGCCGGCTCTTCGAGTCAAGC
TACCCCGGCTCCATCTGCAACCTCCTCGGCCGCCACTCGCTCCTCCTCATGCGCGGCGGT
CTCCACCGCCGGATGCACTCTCTGACCACCAGCTTCGCCGGCTCCGCCATCATCCGGAGC
CACCTGCTGGGGGATATTGACCGACTCGTCCGGCTCAACATGGACGCCTGGACC------
GGCCGGGTTCTTCTCATGGAGGAGACCAAAAAG---------------------------
------------------------------------------------------------
------------------------------------------------------------
------GCTCGGACAAAGGTGGCGGAGGCGCTGAGCCTGGTGGTTCGGGAAAGGAGGAGA
GAGAGTGAGAGAGGA------------------GAGAGAAAGAATGACATGCTGGCGGCG
CTGCTAGACGAGGACGGCGGT---------------GGCTTTTCCGACGAGGAGATTGTG
GATTTCATGGTGGCTCTGCTGGTGGCCGGTTATGAAACCACATCAACTATCATGACGCTC
GCCGTTAAGTATCTGACGGAGACACCTACGGCGTTGGCTCAGCTCAAGGAAGAGCATGAT
CAAATCAGAGCAAAAAAAGGTGAC---ATTAAT---TCTCTTGAGTGGGAAGATTGCAAA
TCCATGCCCTTCACTCAATGTGTCGTGAATGAAACCCTTCGTGTAGCTAACATAATCAGC
---------------------------------------GGTTTTACAATTCCTAAGGGA
TGGAAAGTGTTTGCTTCCCTTCGAGCCGTACACATGGATCATCAACACTTTAAAGATGCT
CGAACTTTTAATCCGTGGAGATGGCAGAATGGCTCGAAT---------------------
---------------GGCGTG------GCGAATGTTTTCACGCCATTTGGAGGTGGGCCC
CGGCGATGCCCCGGCGCTGAGCTGGCGAGGGTTGAGCTCTCGGTTTTTCTCCATCGACTA
GTCACCCAATTCAGTTGGGAGCCTGCAGAAGAAGATAAAGTGATATTCTTCCCAACCACA
AGAACTCAGAAGAAATATCCAATTCTTGTAAAGAGGAGGATT------------------
------------
>gnl_Stras_v2.0_SGA_v2.0_scaffold276T46634
------------------------------------------------------------
------------------------------------------------------------
------------------------------------------------------------
------------------------------------------------------------
------------------------------------ATGGGTGATTTT------------
------GGGTATGGAAAGATCTACAGGTCCCACTTATTCGGGGAGCCGGCAATTGTCTCG
GCCGACGCCGACCTGAACCGATTCATCCTGCAAAACGAGGGCCGGTTGTTTGAGTGCAGC
TATCCGAGGAGCATCGGGGGCATTTTGGGAAAATGGTCAATGCTCGTCCTCGTTGGCGAT
ATGCACCGAGATATGAGGACTATCTCCCTCAATTTCCTCACAAATGCCAGCCTCAAAACC
CGTCTCTTAGCCGAGGTTGAAAAGCACGCGCTCCTCGTCCTCTCCTCGTGGCCGCACAAC
TCTGTTGTCCGCGCACAGGACGAGGCCAAAAAGTTCACATTCAATTTAATGGCTGAGCAT
ATAATGAGCCTTCAGCCAGGGAAGCCCGAGACAGAGAAGCTGAAGTTGGAATATATCACG
TTTATGAAAGGCGTAATTTCTGCACCCTTGAATTTCCCGGGAACTGCTTACTGGAAGGCC
TTACGGTCTCGATCGACGATCCTTGGATTTATCGAGCGGAAAATGGAGGAGAGGATG---
---TTGATGGAG---------------------AATAGAGGGAATGATCTGCTGGGTTGG
GTGCTCAACAAT------TCA---------------AATCTATGGAAAGAGCAAATAATG
GACTTAGTTTTGAGCTTGTTGTTTGCTGGCCATGAAACCTCTTCAGTTGCTATAGCTCTC
GCCATATATTTTCTGCAAGGCTGCCCCACTGCACTTCACCAATTGAGAGAAGAGCATTTG
GGAATAAGCATGGCGAAAAGGGAAAGAGGGGAGACAAGATTGAGCTGGGATGACTACAGA
AAAATGGAGTTCACTCAATGTGTCATAAGCGAGACTTTGAGGCTGGGGAACGTGGTTAGA
TTTCTACACAGAAAAGCCCTCAAAGATGTTAGGTAT------------------------
---AAAGTGTTGCCGGTGATTGCAGCAGTGCATTTAGATGCGTCAGCATTTGACCAGCCT
TGGCACTTCTACCCATGGAGATGGCAG---------------------------------
------------------------------------------------------------
---------------------------------CAGCAGGTAATTTCTTTATTTACTCTA
CTCATTAAT---------------------------------------------------
------------------------------------------------------------
------------
>gnl_Stras_v2.0_SGA_v2.0_scaffold280T46860
---------------------------------------------------TTG------
------------------------------------------------------------
------------------------------------------------------------
------------------------------------------------------------
------------------------------------------------------------
GTGATTAGATATGGAGATGTCTTTAGAACACACATTCTCGGCAAGGCGATCATTGTCTCG
ACTGACCCTGAAGTCAACAAAATGATTTTGCATAATCATGGGAATATTTTCATCCCAAGC
TATCCTAAAACTATCACCAAACTTCTTGGAAAATCCTCAATACTGCAAATAAACGGGCCT
TTGCACAAGCGAGTGCATTCCCTTATAGGCGTTTTTCTCAAGTCGCCCGAGCTCAAGGCC
CGAATCACAAGAGATATCGAGAAAACCGTTAAGCTTTCCCTATCTAATTGGTCGACCGAA
AAACAAGTTCACGTTCAAGACGAAACTAAAATGATTACATTTGAGATTCTTGTACGAGTG
CTAATGAGCATTGGTTGTGGT---GAAGAAATGGAGTTGCTGAAAAAAGAATTTGGCGAA
TTTATCAAAGGACTAATTTGTGTGCCCATTAAGTTCCCTGGGACAAGGCTGTACAAGTCT
TTGAAGGCAAAGAAGAAATTACTGAAAATGGTGAACAAAATTGTAGAGGAGAGGAAAGCA
GCTATGAACAAAAAT---------AACGAAAAATCGCAGCCAAATGATGCGATTGATGTG
TTATTATGTAACTTTAATGAATCCGACGAGCAGCATCGACTCCCGTTGGATTTTATTAGT
GGAAATATAGTTGAAATGATGATTCCAGGTGAGGAGACTGTGCCAACTGCCATGACCTTG
GCAGTTAAATTTCTCGTCGATAACCCTGCGGCCTTAGCCCACTTAGTG------------
------------------------------------------------------------
------------------------------------------------------------
------------------------------------------------------------
------------------------------------------------------------
------------------------------------------------------------
------------------------------------------------------------
------------------------------------------------------------
------------------------------------------------------------
------------------------------------------------------------
------------
>gnl_Stras_v2.0_SGA_v2.0_scaffold4T02125
ATGTCA---------GGTGAAGGA---------TATTGGATTGCCTTGATTTTTCTGGTT
------ATTTTGTTGGGTTTATTG------------ACACTTCACCATTTCATGCCATTG
CTATTGATGAGAGATAGT------------------------------------------
------------------CGCATTCCGAAAGGGTCCTTCGGCTGGCCGATTATTGGGGAG
ACCCTTTCATATCTTAAGCCTCATCCTTCAACCTCTTCCGGAGCTTTTTTGCAAAACCAT
TGTTCTAGATACGGAAAGGTGTTCAAATCCCATCTGTTTTTCTCACCGACTGTAATCTCG
TGCGACAAAGAGCTGAATCACTACGTATTACAAAACGAAGGGCGATATTTCGAGTGCAGC
TACCCGAAAAATGTACATCAAGTCCTTGGCCAGAGATCTTTGCTGGTGGCCGTGGGGGAG
ACCCACAAAAGGCTCAGGAATGTTGCTGTCTCGCTCGTCACCAATATCAAATCCAAACCC
GACTTTTTGAACGATATCGAGAGAAATGCGGCACGAGTACTCGATTCTTGGAAAGATAAG
AGC---------------------------------------------------------
------------------------------------------------------------
------------------------------------------------------------
---CAGGCAAGACGTAGAATATCTTCACGCGTCAAGGCAATCATAGATGATAGAAGAAAA
AATGCGGGAAAT---------------TGTTGCGAAATGAGTGATGATTTCCTTAAGATA
CTTTTGAATGTC------GAC---------------TCTTTGACGGAAGCTGAG------
------------------------------------------------------------
---------------------------------------------AAACTAGAGCACGAG
ACAATAAGAAGCATGAAGAAAAAG---GATGAA---TTACTCAACTGGAACCATTATAAA
GCTATGGAATTCACACACAACGTTATAAATGAAGCCTTGAGATTAGGTAACATTGTTAAA
TTTGTCCACCGAAGGGCAATCCAAGATGTTAAATTCAAAGATCACATAATACCATCGGGA
TGGAAGGTCCTACCTATCTTCTCCGCCGTTCATCTCGATCCTTCTTTTCATGTGAATCCC
CTCGATTTTAATCCTTGGAGATGGCAGAAAGAAGAT------------------------
---------------GAAGCG------GGCAAGACATTTACTCCATTTGGGGGAGGGTCC
AGGTACTGCCCTGGTTTTGAACTAGCTAAAGTTGAGGTTGCTTTTTTCCTCCATCGCCTC
CTACAAAAATATAGG---------------------------------------------
------------------------------------------------------------
------------
>gnl_Theca_v1.1_Thecc1EG000402t2
ATGCCT------------------GACTCAGAGCATATTTTCTTGTTTCTTCCT------
------TCTTTCTTATCT---CTG------------ATTCTGTTC---TTCATTCTCATC
---------AAG---------------------------------------------AGA
AAGCAA---AGAACATTCAACCTTCCACCAGGCAGAATGGGTTGGCCTTTTGTGGGTGAA
ACAATTGGTTACTTGAAGCCTTACTCTGCTATATCAGTAGGAGAATTCATGCAGCAGCAC
ATATCAAGGTATGGGAACATCTACAAATCAAATTTGTTTGGCGATAAGACAATCGTCTCT
GCAGATGCTGGGTTGAATAAGTTCATATTACAGAACGAAGGAAGATTATTTGAGTGCAGC
TATCCGAGAAGTATCGGTGGCATTCTTGGGAAATGGTCTATGTTGGTTCTAGTTGGAGAC
ATGCACAGAGACATGAGAATTATATCACTGAACTTCTTGAGCAACGCCAGGCTGAGGACT
CATCTGTTGAGGGAAGTGGAGAAGCATACCTTACTTGTTCTGAGTACCTGGAAAGAGGAT
TGTATATTTTCAGCTCAGGATGAAGCAAAAAAGTTCACTTTCAATTTGATGGCAAAAAAT
ATTATGAGCATGGATCCTGGACATCCTGAGACCGAGCAGCTCAAGAAGGAATATGTTACT
TTCATGAAAGGAGTTGTTTCTGCTCCTTTAAATTTACCTGGAACTGCATATAGAAAGGCC
TTACAGTCTCGATCAACTATCCTCAAATTTATTGAGAGAAAAATGGAAGAGAGGATAAAG
AAAACGAAGGAGGGAAAA---------GAAAATCCCGAGGAAGATGATCTTCTTGAATGG
GTTTTGAAGCAT------TCA---------------AACCTTTCGACAGAGCAAATCCTT
GACTTGATCCTGAGCTTGCTCTTCGCTGGGCATGAAACTTCATCAGTAGCCATAGCTTTA
GCCATCTACTTCCTGCCGGGTTGTCCCACCGCTATTCAACAGTTGAGAGAAGAACACCTT
GAAATTTTCAGAGCCAAGAAGCAGTCAGGGGAGATGGAACTGAACTGGGATGATTACAAG
AAAATGAAATTCACACAATGCGTTATCAATGAGACGCTTAGGCTCGGAAATGTTGTCAGA
TTTCTTCATAGAAAGGCTCTCAAAGATGTTCGGTATGGAGGTTATGATATTCCATGTGGC
TGGAAAGTGCTGCCAGTGATTGCAGCTGTGCACTTGGATCCCTCTCTTTTTGACCAGCCT
GAACACTTCAATCCATGGAGATGGCAGCAAAATGATAATACTACTCGATCTTCGTGCCCG
TCAACGCCCAGCGCGTCGAGC------AGCAATTACTTCTTGCCATTCGGGGGAGGACCA
CGGCTATGCGCGGGATCAGAACTGGCTAAACTCGAAATGGCGGTTTTCATCCACCATTTG
GTCCTCAACTACCAATGGGAGTTAGCTGATGTGGATCAAGCCTTTGCCTTCCCTTTTGTC
GACTTTCCCAAAGGCTTACCCATCAGAGTCCAGCGC---CACACTTCGGATATGAAT---
------------
>gnl_Theca_v1.1_Thecc1EG002483t3
ATGGCA---------GAAGGT------------TTTTGGCTTGTGGTTTTGGTTGGAGTT
GTTGGTTTTCTGTTAGGT---CTT------------GTCTTGAACCACTTCTTGCCCTTG
CTCTTC---AAGGGTGGC------------------------------------------
------------------CTTGTCCCCAAGGGAACTTTTGGGTGGCCTTTACTTGGTGAA
ACATATAGTTTCTTAAAGCCTCACTCATCCAATTCTGTGGGGGCATTTCTTCAAGACCAT
TGTTCTAGATATGGGAAAGTGTTCAGATCCCATTTGTTCTTCTCCCCCACAGTGGTTTCC
TGTGACCCAGAGCTGAACTATTTCATACTTCAAAACGAAGGCAAGCTGTTCGAGTGCAGT
TATCCAAAGCCTATCCATGGCATTCTTGGTAAGGTTTCCATGCTGGTGGCAGTAGATGAC
ACTCACAAGAGGCTCAGAAATGTGGCCCTCTCTCTGGTCAGCATTTCCAAATCAAAGCCT
GAGTTTCTCAATGACATTGAAAGCATAGCCATTCAGATACTGGACTCATGGAAAGATAAA
CCAAAAGTTATCTTCTGTGAAGAGGCTAGAAAGTTCACATTCAATGTAATAGTAAAGCAG
GTGCTAGGGTTGACGCCACAGGAGCCAGAGACATCAAAAATTCTAGAAGATTTTCTCACC
TTTATGAGAGGACTTATCTCTCTCCCACTCTATATTCCTGGAACCCCATATGCAAGAGCT
GTTCAGGCTAGAAGCAGAATATCTTCTTCTGTCAAAGCAATTATAGAGGAAAGAAGAAGA
AATCCTGAGAATTCT------------------AAGAAAAGGAGTGATTTCGTTGAAATC
CTTCTATCTATT------GAT---------------ACCTTATCTGAAGATGAAAAAGTG
AGTTTTGTTTTGGATTCTCTATTGGGTGGCTATGAAACTACTTCCCTTTTAGTGTCCATG
GTGGTTCATTTTCTAACCCACTCACCGACTGCATTACAACAGTTAAAGCAAGAACATCAG
AACATAAGGAGCAGGAAGCAGAAC---GATGAT---CATTTGGATTGGGAAGATTATAAG
AAAATGGAGTTTACCCAAATTGTCATCAATGAAGCTCTCAGATACGGCAACATTGTCAAA
TTCGTGCACCGAAAGGCTCTCAAAGATGTCAAATTTAGAGGTTACCTAATTCCATCTGGC
TGGAAGGTCCTGCCTGTTTTCACTGCAGTTCATTTAGACCCATCTCTCCATGAAAATGCT
CCCCAGTTCCATCCATGGAGATGGGAGAGCCAGGAT------------------------
---------------CCCATG------TGCAAGAAATTTACACCCTTTGGAGGTGGGTCA
AGATGCTGCCCTGGATCTGACCTAGCTAAGGTTGAGGTTGCATTCTTCCTCCACCACCTT
GTTCAAAACTTCAGGTGGAAAGCAGAAGATGAGGATCAACCCATGGCATATCCATATGTA
GAATTTCAAAGAGGACTAGTTCTAAATGTGGATCGGTGTTCTACTACCATG---------
------------
>gnl_Theca_v1.1_Thecc1EG000287t1
ATGGACCGGGGAATAGGATTGTTT------------------GTGTTGATGGGT------
------GCTGTCTTG------GTAGGATATTGGTTT------------TGGCACAAGAAG
------AAGATGAAGAGAGTAGGCGTAGGA------------------------GAGGTA
GTAGCA---AAGAAAAGTGGGGTTCCTAAAGGGAGCTTGGGTTGGCCTTTCATAGGAGAA
ACTCTCGACTTCATTGCTTGTGGTTACACCTCCCGGCCTGTCAGTTTCATGGACAAACGC
AAATCCCTGCATGGGACGGTGTTCAAAACTCACATCTTGGGAACACCCATCATTGTTTCC
ACCGATCCCGACGTGAACAAGGTGGTTTTACAGAACCATGGCAATGTTTTTATCCCTGCT
TACCCCAAATCGATCCGGGAGTTGCTTGGAGAACATTCCATCCTTCAGATGAATGGGAAT
CTTCAGAAGAGAGTTCATGCACTCCTCGGAGGTTTCTTGAGATCCCCACAACTCAAGAGC
CGTGTCACTAGATACATTGAAAACTCTGTCAAACTAACTTTGGGCTCATGGCAAGACATG
CAGCTGATACATGTTCAAGAAGAAACCAAAAAGATTACATTCAATGTCTTGGTAAAAGTT
TTGATGAGTGTTGGTCCTGGA---GAAGACTTGAACTTTCTGAAGAGAGAATTTGAAGAA
TTCATCAAAGGCTTAATCTGCTTACCCATCAAATTTCCAGGAACAAGACTATATAAATCT
TTGAAGGCCAAAGAAAGGTTACTGAAAATGGTGAAAAAGATTGTGGAGGAGAGAAAATTG
GCTATGGAGAAAACA---------GACGAAAGAGGTATGGCCAATGATGCGGTGGACGTG
CTGCTGCGTGACAGGGAAGAAGCAAACGACAAGCAATCTCTACCGTTGGATTTCGTCAGC
GGAAACATAATAGAGATGATGATCCCTGGAGAAGAGACGGTTCCCATGGCAATGACCCTA
GCTGTCAAATTCCTCAGTGACTGCCCTGTTGCACTCCACCAGTTGATGGAGGAGAACATG
GAACTGAAGAAGCAGAAGATGAATTCTGCTGAA---GACTATAGTTGGACTGACTACTTG
TCTTTGCCTTTCACTCAAAATGTGATAAGTGAAACTCTTAGACTGGCAAATATCATCAAT
GGAGTTTGGAGGAAAGCACTCAAGGATATAGACATTAAAGGTTATTTGATACCACAGGGA
TGGTGTGTCCTGGCATCTTTCATTTCTGTTCATATGGATGAGGAAAATTATGAAAACCCA
TATCGTTTTGATCCATGGAGATGGGAGAAACTTGGA------------------------
---------------GCTGCTGTTAACAACAATAGCTTTACACCCTTTGGAGGTGGGCAG
AGGCTCTGCCCTGGTTTAGAACTGTCAAGGCTAGAGCTTTCAATCTTCCTTCACCATCTT
GTCACCAGTTACAGATGGGTT---ACTCAGGAGGATGAAATCATCTACTTTCCAACTGTT
AAGATGAAGAGGAAGCTGCCAATCACAGTCACCCCCTTATGCAACTACCAG---------
------------
>gnl_Theca_v1.1_Thecc1EG029010t1
ATGAAA---------GGG---------------------------------GCT------
------GCTACCCTG---------------------------------------------
------------------------------------------------------------
------------------CACCTGCCAAGGGAAGGCCTGGCCTGGCCCCTCATCAAACCC
ACAATTTCTTTTACAGCAATATTT------------------ATTTTGTTCTCTTTTCTT
TCACCTTGGTATGGCAAGGTGTTCAAATCACACATATTTGGAACTCCAACTATTGTTTCA
ACAGACGCAGAAGTGAGTAGATTTGTTCTACAAAGTGATGCAAAGGCTTTCGTGCCCTTT
TATCCGAAATCCCTCACTGAGTTGATGGGAAACTCCTCCATTCTGCTAATCAATGGGAGC
TTACAAAGGAAAATCCATGGTCTTATAGGATCCTTCTTCAAGTCTCCACATCTCAAAGAT
CAGATCACTAGAGACATGCAAAATTATGTCCAACAATCAATGGATAAATGGAGAGATGAT
CAGCCCATATACATACAAGATGAAACCAAAAATATTGCCTTTCAAGTACTAGTCAAGGCA
TTGATTAGTTTGAATCCAGGT---GAAGAAATGGAACTTCTCAAAAAACAGTTCCAAGAA
TTTATCTTAGGCCTAATGTCTTTACCTGTAAAAGTACCCGGAAGTCAACTTTATCGATCC
TTGCAGGCAAAGGAGAGAATGGTTAAGATTGTACACAAAATTATCCAATCTAAAAGGAAT
TCT---------------------GGCATCTCAACAGTTGCAAAAGATGTGGTAGACGTT
TTGCTCAAAGATGCTAGTGAA---------------CTATTAACAGATGATCTAATAGCA
GATAACATGATTGATATGATGATCCCTGGTGAAGATTCAGTGCCGGTCCTAATGACTCTT
GCAATAAAATACCTTTCAGATTGCCCTGCTGCTCTGCATCAATTGACGGAGGAAAACATG
AAGCTGAAAAAGGTCAAAGCGCAGAATGGAGAG---CCATTGATTTGGAGTGATTACTTA
TCATTACCTCTTACACAAAGCGTTATTACAGAGACTCTCAGGATGGGAAACATTATAATA
GGGGTGATGAGAAAGGCCATGAAGGACATTGAGATAAAAGGGTATCTAATACCAAAAGGA
TGGTGCTTTTTTGCGTATTTTAGATCAGTTCATCTTGATGAAAATCACTATGATTGGCCT
TATCAGTTCAATCCATGGAGATGGCAAGACAAAGAC------------------------
------------GTAATTAGC------AGCTACAACTTCACCCCATTTGGAGGTGGGCAA
AGGCTGTGTCCTGGACTTGACTTGGCCAGGCTGGAAGCTTCCATTTTCTTACACCATTTT
GTCACTACTTTCAGATGGGTG---GCCGAAGATGACACGATTGTCAACTTTCCAACAGTA
AGAATGAAGAAGAGAATGCCGATTTGGGTCAAAAGAAGGGAAGACTCC------------
------------
>gnl_Theca_v1.1_Thecc1EG042532t1
ATGGCT------------------------TTTGTTTACTACTATCTCTGTTTC------
------ACCGCCGTCGTCTCCGCC------------------GTCTTCTTCCTCCTCCTC
---------CGTTCT------------------------------------TCC------
CGTCTC---CGGCGGCTCTGTTTGCCGCCGGGAAACTTGGGTTTACCTTTCGTCGGGGAG
ACTTTACAGCTCATAGCAGCTTACAAGACCGAGAACCCCGAACCCTTTATCGACGAGAGG
GTGAGCCGGTACGGTTCAATCTTCACCACCCATGTTTTCGGCGAACCCACTGTTTTCTCA
GCTGACCCCGAAACCAACCGGTTCATCTTGCAAAACGAAGGGAAGCTCTTCGAGTGTAGT
TACCCCGGTTCGATATCGAATTTGCTTGGCAAACATTCATTGCTCTTGATGAAAGGAAGC
CTCCACAAAAGAATGCACTCCTTGACCATGAGCTTCGCTAACTCGTCGATTATCAGGGAT
CATCTTTTGGTCGATATAGACCGGTTGGTCCGGCTCAACTTGGATTCCTGGACC------
GACCGCGTCTTCCTCATGGAAGAAGCCAAGAAGATTACTTTTGAGTTAACAGTGAAGCAG
CTGATGAGCTTTGATCCTGGT---GAATGGAGTGAGAGTTTGAGAAAAGAATACGTTCTT
GTCATTGAAGGCTTCTTCACTGTCCCTTTGCCTCTCTTTTCCACCACCTACCGTCGAGCA
ATCAAAGCGAGAACAAAGGTGGCAGAGGCATTGAGCTTGATAGTAAGGGAGAGGAGGAAA
GAGTTTGAAGGCGGG------------------GAAAGGAAGAACGACATGTTGGCAGCT
TTATTAGCGGGGGAT---GAC---------------AACTTTTCCGATGAGGAAATTGTT
GATTTCTTGGTAGCTTTGCTTGTTGCTGGCTATGAAACAACCTCAACTATCATGACTCTT
GCTGTCAAGTTCTTGACTGAGACCCCTCTTGCTTTGGCTCAACTCAAGGAAGAGCACGAG
GGGATTAGAGCAAAGAAAAGTGAG---TCAGAG---GCTCTAGAATGGATTGATTATAAG
TCAATGCCATTCACTCAATGTGTTGTTAATGAGACATTGCGAGTAGCAAACATAATCAGC
GGAGTCTTCAGGCGAGCAATGACAGATATCAACATAAAAGGTTATACAATTCCAAAGGGT
TGGAGGGTTTTTGCATCGTTTCGGGCTGTACATCTCGACCATGATCACTTCAAAGATGCT
CGCACTTTCAATCCATGGAGATGGCAGAATAACTCCGGG---------------------
---------ATGAGCTGTCCT------GGAAACGTTTACACACCGTTCGGAGGAGGGCCT
CGACTCTGCCCGGGTTATGAGCTTGCTAGAGTAGAACTCTCTGTATTTCTACACCACCTT
GTAACTCGGTTCAGTTGGGTTCCTGCTGAAGAAGATAAGTTGGTATTCTTCCCAACAACC
CGAACACAGAAGCGGTATCCGATCAATGTGCAGCGTCGTCTTCAGAACGCA---ACATTA
GCCACA------
>gnl_Theca_v1.1_Thecc1EG017014t1
ATGGTT---------GGTCTCTTT---CCCCTCCTCTTGTTATCTCTCTTGCTAGGG---
------CTAGGACTCCAT---TTC------------CTTCTACAAGTTTTT---------
------------------------------------------------------GCAAAA
CAAGAG------CCTGCAAACTTGCCCCATGGGAGTATGGGGTGGCCTTTGTGTGGGGAG
ACTCTTGGTTTCCTTAAGCCTCACAGATCAAACTCCATGGGAAACTTCTTGCAAGAACAT
TGCTCTAGGTACGGAAGAGTGTTCAAATCTCATCTGTTTGGTTCCCCAACAGTAGTTTCC
TGCGACCATGAGCTTAACTGGTTTGTTCTTCAGAATGAAGAGAAGTTTTTTCGGGTCAGC
TACCCCAAGGCCATGCATGGCATTCTTGGCAAGTTCTCTTTGCTTATTGTTTCTGGGGAT
GTTCACAAAAAGCTACGAAATGTTGGGGCCAGCTTCATCAGTGCCTCTAAATCAAAGCCG
AACTTCGCTAATTGTGTCGAAAAGATGTCAATCTCGATGATGAATTCATGGAAAAATTGT
AAACAAATTGGCTTCTATAAAGAAGTGAAAAAGTTCACACTCAACCTTATGTTGAAGCAT
CTCTTGAGTATTGAACCAGAGGAGCCACTGGCCGTCAAGATCCTGGAAGATTTTCTAACT
TACATGAAAGGTTTTGTGTCTTTGCCAGTATACATCCCTGGAACACCTTACGCCAGTGCG
GTGAAGGCTAGAGCAAGGCTTTCGGCAACTGTTAGAGAGATTATTAAAGAAAGGAAAAAG
GAGAAGTTGGGG---------------------CTTGAAGAAGGAGATTTCTTGGATATA
ATTTTGTCAAAA------GGT---------------AGTTTGAGTGATGAAGAAACAGTT
AGCATTGTGTTGGACATTTTGCTTGGAGGCTATGAAACAACAGCAACACTGATGGCCTTG
ATTGTCTACTTTCTTGCCCATGCTCCAGATGCTTTAGAAAAATTAAAGCAAGAACATAAT
GCAATAAGGAACAGCAAAGAGGAT---GGAGAA---CCCTTGAGCTGGGAAGATTACCAG
AAAATGGAATTCACCTGCAATGTTGTTTATGAAGCAATGAGGTGTGGGAATGTGGTCAAA
TTTGTGCACAGGATAGCTCTTCAAGATGTCAAATTCAAAGGATATTTCATTCCCTCGGGA
TGGAAGGTTCTTCCTGTCTTCACAGCAGCTCACTTTGATCCATCTCTTCATGAAAATCCT
TTGGAGTTTAATCCTTGGAGATGGACTGATAAA---------------------------
---------------GCAACA------AGCAAAAAGGTGATGCCATTTGGTGGTGGTCCT
CGGCTATGTCCAGGGGCTGAGCTTGCTAAAGTAGAGATTGCATTCTTCCTTCATCATCTT
GTCCTGAATTATAGGTGGAAAACAATGGCAGATGATTTCCCTCTTGCTTACCCCTATGTG
GAGTTCAGGAGAGGCTTGCTTTTGGAGATTGAGCCAGTAGAAGCTATGCTG---GAAAAG
AAA---------
>gnl_Utrgi_v4.1_Scf00518.g18937.t1
ATGGAATGGGCGGATGGGATCTGG---------------------GTTCTATCT------
------TTTATTGTG------TTAGCTGTTCTCTGTAAAGTTGCAGGGTGGATGAAGAAG
---------------------------------------GCAGAAGAAAATGATACAAAG
AGAGAG---ATGATCCCTGTTATCCCCAGAGGGAGCTGGGGTTGGCCGGTGATTGGGGAA
ACCTTAGAATTTATAGCCTGTGGATACTCTTCCACGCCTGTCAACTTCATGAACAAGCGC
AAAGCCAGGTATGGAAATGTGTTCAGAACATGTCTTCTTGGGAAGGCAATCATTGCATCA
ACAGATCCTGAGTTTAACAGAATCATCTTGCAGAATCATGGGGATGTGTTTGTACCCTCC
TACCCAAAATCCATTACAGAACTTCTTGGGAAGTCCTCCATTCTGCAAATGAATGGACCC
TTGCACAGGAAAATGCATACTCTAATCAGCGTTTTCTTGAAGTCTCCTCAGTTTAAAGCG
CAAATCACAAAGGAAATTGAGAATGTTGTTCGATTATCCTTTTCAGCTTGGGGTGAACAA
ACCCGTGTTTACATTCAAGAGGAAACCAAAAAGATTACATTTGAAATTCTTGTCAAAGTG
CTGTTGGGAGATTGCCCTGGA---AAAGAGATCAAGTTGCTGAAGCAAGAATTTGAGGAA
GTTGTCAAAGGCTTGATCTGCTTGCCAATTAAACTTCCTGGTACAAGGCTGTACAAGTCT
CTAAAGGCAAAGCAAAGATTGATCCAAATGGTTAGAAGAATTGTAGAGAGAAAAACTTGT
GCAGAGGCA---------------ACACAAGACAAGTTGCCAAGCAGTATTGTCGATTTA
CTACTTCGTGACAATGGAGAA---------------GATGGCAAGCTTGATGTCATCATC
GAAAACATAATAGAAATGATGATTCCTGGAGAGGAGACTGTGCCTACAGCAATGACTCTA
GCAGTGAAGTTTCTTGTAGACAACCCTGCCGCTCTTTCCCATCTCACGGAAGAAAACATG
CAACTCAAGCAGAGGAAAGGT------GATGAT---GAATACAGTTGGAGTGATTACCTT
TCATTGCCCTTCACACAAAACGTTATCAGCGAAACTCTGAGACTTGGTAACATCATCAAT
GCGGTGTGGAGAGAAGCTCTAAAAGATGTTACAATCAAAGGTTACTTGATACCAAAGGGG
TGGTGTGTCATGACTTCTTTCAGTTCAATTCACATGGACGAAATGCATTATGAGAATCCT
TATGAATTTGATCCCTGGAGATGGAATGAAGCAGGA------------------------
---------------GCAGGTGCTGGTAGTCATATTTTCACCCCATTCGGGGGAGGCCAA
AGGCTATGCCCTGGACTGGAACTCACACGGCTAGAGACTTCAATTTTTCTTCATCATCTT
GTTACAAGCTACAGAGTGCAGGATGGTGAGGAAGATGAAGCTTCCAGTCACGCCAGTGTG
AGAATGGAAAAGTCCATCATGATTACTATCACACAGATACGGCAG---------------
------------
>gnl_Utrgi_v4.1_Scf00215.g12835.t1
------------------------------------------------------------
------------------------------------------------------------
------------------------------------------------------------
------------------------------------------------------------
------------------------------------------------------------
------------------------------------------------------------
------------------------------------------------------------
------------------------------------------------------------
------------------------------------------------------------
------------------------------------------------------------
---------------------------------ATGACTTTTCAGTTGACGGTGAAGCTG
TTGATGAGTGTTGATCCATGC---GAATGGACAGAGAAGCTTATGCAAGAGTATGTGCTA
GTAATCGAAGGATTTTTCACTATACCTTACCCCATCTTGTCTCCTACGTACAGGAGGGCC
ATCCAAGCTCGGGGCAAGGTTGCAGAGGCCCTGGGCGTCGTGGTCAAGGAAAGGAGGAGT
GCAAGGGAA------------------------GAGCGCAAGGAGGACATGCTGGATGCC
CTCCTTGCTGATGAA---GTA---------------GGCTTCTCAGATGAGGAGATAGTG
GATTTTATGTTAGCCTTGTTGGTTGCAGGATACGAGACAACCTCCACAACCATGACACTT
GCTGTCAAGTACCTCACCGATACGCCCCTTGCATTGGCCCAGCTCAAGGATGAGCATGCT
GCAATCAGGGCGAGAAAAGGC------TCTCGG---GTTCTTCAATGGGATGACTATAAA
TCTATGTCCTTCACTCAGTGTGTTGTGAATGAGACTCTACGAGTAGCAAACATAACCAGC
GGCGTATTTCGAAGAGCCACGACGGATGTAAACATCAAGGGTTACACCATTCCAAAGGGA
TGGAGGCTCTTCGCCTCTCTTCGAGCTGTACACATGGATGAGCACCACTTCAAAGATGCT
CGCACCTTCAATCCATGGAGATGGCAGAGCACTTCCGGC---------------------
---------------------------ACAAGCACCTTCGCCCCTTTCGGAGGAGGGCCG
AGGCGTTGCCCCGGTGCAGAGCTCGCCAGAGTGATGATCTCAGTTTTCCTTCATCATCTG
GTCACCCAATTCAGGTGGGAGGAGGCAGAAAGAGATAAAGTTGTCTTCTTCCCAACAACG
CGAACACAGAAGAGGTATCCTGTGCACGTTACAAGGCTGAGC------------------
------------
>gnl_Vitvi_Genoscope.12X_GSVIVT01016845001
ATGCAC---------------------AACTTGTGGATTGTGTTTTTGACA---------
------GCCATCTTC------TTG---------------TCCACCATAATTCTTCTCTAC
---------AGAAACAGATCT------------------------------AGAATCAGA
TCATCA---CCAAGCTCATCACTTCCTCTAGGAACTCTTGGATGGCCTCTTATCGGCGAA
ACCCTAGAGTTCATCTCTTGTGCCTACTCAGACCGCCCTGAGAGCTTCATGGAGCGGCGG
CGTCGCATGTATGGAAAGGTGTTCAAGTCTCACATATTTGGGAGCCCAACAATAGTTTCC
ATTGATGCAGAAGTGAGTAGATTTGTGTTGCAGAGTGATTCAAAGGCCTTTGTGCCATCT
TACCCTAAATCTCTCACTGAGCTGATGGGGCAGTCCTCCATTTTGCTCATCAATGGAAGC
TTGCAGAGGAGAGTCCATGGACTGATTGGAGCCTTCTTCAAATCCCCACATCTCAAAGCT
CAAATCACTCAAGAAATGGAGAGTTATATTCAGAAATCAATGGGGTCTTGGAGAGATGAT
CACCCCATTTTCATCCAGGATGAAGCAAAAAATATTGCTTTTCAAGTCCTAGTGAAGGCA
CTGATCAGTTTGAATCCAGGT---GAAGAAATGGAGTTTCTAAGAAAACAGTTCCAGGAA
TTCATCTCAGGCCTCATGTCCTTGCCTGTAAACATACCCGGAACAAGGCTTTACAGATCT
TTACAGGCCAAGAAGAAAATGGTTCAATTAGTAGGAAAAATCATCCAAGAAAGGAGAAAT
ATCAAC------------------CAACCCTCCAAGGTCCCCAAAGATGTTCTGGATGTT
CTCCTCAATGACTCAAGCCAA---------------CTACTGACCGATACCCTCATATCC
GATAATATGATCGATCTGATGATTCCTGGAGAGGATTCAGTACCAGTTCTCGTGACTCTC
GCGATCAAATACCTCTCCGATTGCCCTGCAGCCCTCCAACAACTGACGGAGGAGAACATG
AGACTGAAGAGACTAAAAGCCGAGCGGGGAGAG---ACGATGACTTGGAGCGATTACTTA
TCGCTACCATTCACGCAGACGGTGATCACAGAAACACTAAGGTTGGGAAACGTTATTATA
GGGGTGATGAGGAAGGCCATGAAGGATGTGGAGATAAAGGGACATAGGATACCAAAAGGA
TGGTGCGTTTTCGCATATTTTCGGTCTGTCCATCTTGATGAAAGCCAGTATGACTGGCCT
TATCAGTTCAACCCATGGAGGTGGCAAGACAAAAAT------------------------
---------------ATTAGC------AGTTGTAGCTTCACTCCTTTTGGTGGTGGACAA
AGGCTGTGTCCAGGGCTTGACTTGGCCAGGCTGGAGGCTTCAATCTTCCTCCACCACTTT
GTTACTCAATTCAGGTGGGTG---GCTGAGGATGATTCAATTGTCAACTTCCCCACAGTA
AGAATGAAGAGAAGGATGCCTGTTTGGGTCAAAAGGAGAAGAGACTACTCT---------
------------
>gnl_Vitvi_Genoscope.12X_GSVIVT01018857001
ATGGAGGTGATTCATTGGTGTTGG---------------------GTTGTGGTG------
------GGTGTTGTG------ATGGGG---TGGTGT------------TGGTATAAGAGC
------ATCAAGAACAAG---------------------------------------GCG
AAGGAG---GAGGGAAGTGGGGTTCCCAGAGGAAACCCTGGTTGGCCAGTAATAGGAGAG
ACTCTTGACTTCATTGCTTCTGGTTGGAGCTCTCGACCAGTCAGCTTCATGGAGAAGCGC
AAGTCTCGATATGGGAAGGTGTTCAAGACAAACATATTGGGAAAGCCGGTGATAGTGTCG
ACGGATCCGGAGGTGAACAAGGTGGTTCTGCAGAACATTGGGAATGTATTTATCCCTGCC
TATCCCCAAACCATCACGGAGATACTTGGAGAATCATCTATACTCCAGATGAACGGCAGT
CTGCAGAAGAGAGTGCATGCACTGCTTGGTGGCTTCTTGAGATCACCACAACTCAAAGCT
CGAATCACCCGTGACATTGAACGCTATGTCAAACTCACCCTTGATTCTTGGAAAGACCAG
CACATTGTTTACGTCCAAGATGAAGTCAGAAAGATCACGTTTGACGTTCTGGTTAGAGTT
CTGGTGAGCATTACTCCAGGT---GAAGATTTGAACTTTATGAAGAGAGAATTCGCAGAA
GTCATCAAAGGCTTGATTTGTCTCCCAATTAAACTTCCCGGAACTAGACTATATAAATCT
CTCAAGGCTAAGGAGAGGCTGTTGAAGCTGGTGAGAAGGATCGTGGAGGAGAGGAAGGCA
GCCATGGATAGAGGTGATCATGAGACCCTCAAGGGTCCACCCAACGATGCCGTGGACGTG
CTGCTCCGTGACACAGGGGATTCATCTGAGACGTCGCGTCTGTCGTTGGATTTCATCAGT
TCGAATATGATCGAGATGATGATCCCCGGGGAGGAGACTCTGCCGACCGCCATGACCCTG
GCCGTCAAATTTCTAAGTGACTGCCCCGTCGCTCTGAACCAGCTGATGGAGGAGAACATG
GAGTTAAAGAAGGGAAAGGCTCTTTCCGGGGAG---GATTATGCCTGGACTGACTACATG
TGCTTGCCATTTACTCAAAATGTGATCAATGAAACTCTGAGAATGGCAAATATCATAAAT
GCGGTTTGGAGAAAAGCTGTTAAAGATGTCAAAATCAAAGATTACCTGATACCAGAGGGA
TGGGGTGTCATGGCATCTTTCACTTCCATTCACATGGATGAAGAGAATTATGAAAACCCT
TATCAGTTCAATCCATGGAGATGGGAGAAGGCAGCT------------------------
---------------AGTGTCAACAACAACAATAGCTATACACCCTTCGGAGGTGGACAG
AGGCTGTGCCCTGGTTTAGAATTATCGAAACTCGAAATCTCAATTTTTCTTCATCATCTC
GTCACCACCTACCGGTGGGTG---GCTAAGAAGGACGACGTAGTTTACTTTCCAACAGTG
AAGATGAGGAAGAAGTTACCCATCACCGTCACACCCTTACCA------------------
------------
>gnl_Vitvi_Genoscope.12X_GSVIVT01018977001
ATGTCT------------------GACTTGGAGTTTTTTCTCCTCCTCCTTGCG------
------TCAATCTCAGTT---CCC------------CTTGTGATT---CTCAATCTGATC
---------AAA---------------------------------------------AGA
AAGCAA---AGCGGACTTAATCTACCTCCGGGAAACACGGGTTGGCCTTTTCTGGGTGAA
ACCATCGGCTATTTAAAGCCGTACTCGGCCACTTCAATAGGAGACTTCATGGAGCAACAC
ATATCAAGGTTCGGAGAAATCTACAAGTCCAATCTGTTTGGCGAGCCAACCATAGTCTCA
GCGGATTCTGGGCTGAACAGATTCATACTACAGAACGAAGGAAAATTGTTTGAATGCAGC
TATCCCAGAAGCATAGGTGGAATTCTTGGGAAATGGTCCATGCTGGTTTTAGTTGGAGAC
ATGCATAGAGACATGAGAACCATCTCCCTCAACTTCTTGAGCCATGGCAGGCTTAGGACT
CATCTCCTACCAGAGGTGGTGAAGCACACTTTGCTTGTTCTAAGCTCTTGGAAGGAGAAT
TGTACATTTTCTGCTCAAGATGAAGCTAAGAAGTTTACCTTCAATCTGATGGCAAAACAT
ATCATGAGCTTGGATCCCGGAAAGCCGGAGACTGAGCAGCTTAAGAAAGAGTATGTTACT
TTCATGAAAGGAGTGGTATCTGCTCCTTTGAATTTCCCTGGAACTGCATACAGAAAAGCC
CTACAGTCTCGGTCCACCATCTTAAAATTTATCGAGCTGAAGATGGAAGAGAGGATTCAG
AAACTGAGGGGAGGGTTT---------GAGAATATGGAGGATGACGATCTTCTTGGATGG
GTGCTGAAGCAT------TCC---------------AACCTTTCAACTGAGCAAATCCTG
GACTTGGTACTGAGCTTGCTCTTTGCTGGCCATGAAACTTCATCAGTAGCAATAGCTTTA
GCTATCTACTTCTTGGAAGGCTGTCCCAACGCCGTTCAACAGCTAAGAGAAGAACACCTT
GAAATTTCCAGGGCCAAGAAGCAATCAGGAGAGTTGGAATTGAGTTGGGAAGACTACAAA
AAAATGGAATTCACTCAATGTGTTATTAGTGAGACACTGAGGCTTGGAAATGTGGTTAGG
TTTCTACACAGAAAGGCCCTGAAAGATGTCCGGTACAAAGGGTATGACATTCCATGTGGG
TGGAAAGTGCTTCCGGTGATTGCAGCAGTGCACTTGGATCCTTCCCTTTTCGACCAACCT
CAACACTTCAATCCTTGGAGATGGCAGCAGAATAATGGTAACCGAGGA------AATTCG
ACTAGCTGGAGCACAGCCACG------AATCAAAACTTCATGCCATTTGGGGGAGGACCA
CGGCTATGTGCGGGCTCTGAATTGGCCAAACTGGAAATGGCGGTGTTCATCCACCATTTG
GTTCTCAACTACAACTGGGAGTTGGTTGATAAGGATCAGGCTTTTGCCTTCCCATTCGTC
GATTTTCCGAAGGGCCTACCCATCAAGGTCCGACAC---CACAATTTCACG---------
------------
>gnl_Vitvi_Genoscope.12X_GSVIVT01030139001
ATGGCT---------GTAGGT------------TTTTGGTTTGTTCTTTTAGTTGGTCTG
GTTGGGCTTGTCTTGGGT---CTC------------ATCTTGAACCACTTTCTGCCCTTG
TTCTTC---AAGCTTGGG------------------------------------------
------------------CATGTCCCTAAAGGGACTTTTGGGTGGCCTCTACTGGGTGAA
ACCCTTTGTTTTTTGAAGCCTCACCCTTCTAATTCTCTTGGTGCATTTCTTCAAGACCGT
TGTTCTAGGTTTGGCAAAGTGTTCAAATCCCACTTGTTCTTCTCTCCAACTGTGGTATCT
TGTGACCAGGAGCTCAACTACTTCATACTTCAGAATGAAGACAAGTTGTTCCAGTGCAGT
TATCCAAAGCCCATCCATGGTATTCTCGGGAAGATTTCCATGCTGGTGGCGGTAGGCGAC
ACCCACAAGAGGCTCAGAAACGTGGCTCTCTCACTGGTCACCACTACAAAAACAAAGCCT
GAGTTTCTCAACGAGGTGGAGAGGGCGGCCATTCGGGTTCTTGATTCCTGGAAAGATAAA
CCACAAATCATCTTCTGTGAAGAGGCTAGAAAGTTCACATTCAATGTAATAGTAAAGCAG
GTCTTAGGCTTGACACCAGATGATCCACAGACTGCTAAAATTCTTCAAGATTTCCTCACT
TTTATGAGAGGACTCATATCTCTCCCACTCTATATTCCCGGAACTCCATACGCAAGAGCT
GTTCAGGCTAGAATTAGGATATCTTCTACTGTCAAAGCAATTATAGAGGAAAGAAGAAGA
GATGCTGAGAATTCT------------------AGCAAAAGGGATGATTTCCTTGAGATC
CTTTTATGTGTT------GAT---------------ACCTTATCAGAAGATGAAAAAGTG
AGCTTCGTTTTGGATTCTCTACTGGGTGGCTATGAAACTACCTCTCTCTTAATGGCCTTG
GCTGTGCATTTTCTGGGTAAATCACCCACTGCACTGGAACAGTTAAAGCTGGAGCATCAG
AAGATAAGAAGCATGAAGCAGAAA---GATGAC---TATTTGAACTGGGATGATTATAAG
CGAATGGATTTTACTCAAAATGTCATTCATGAAGCTCTCAGATGTGGCAATGTCGTGAAG
TTTGTGCACAGAAAGGCTCTCAAAGATGTCAAATTTAGAGATTATCTAATTCCATCTGGT
TGGAAGGTCCTACCAGTTTTCAGTGCAGTTCATTTGGACCCATCTCTCCATGCAAGTGCT
CTCCAGTTCCATCCATGGAGATGGGAGGGCCGAGAT------------------------
---------------CAAACA------TGCAAGAAATTTACTCCCTTTGGTGGAGGGTCA
AGATGCTGCCCCGGATCTGAGCTTGCTAAGATACAGGTTGCCTTCTTCCTCCACCACCTT
GTACAGAATTTCAGATGGAATACCAAGGATGGTGATCAACCCTTTGCATATCCATATGTT
GAATTCCAGAGAGGATTGGCACTAAATTTGGATCACTGTTCCACC---------------
------------
>gnl_Vitvi_Genoscope.12X_GSVIVT01032365001
------------------------------------------------------------
------------------------------------------------------------
------------------------------------------------------------
------------------------------------ATGGGATGGCCCCTTCTGGGGGAG
ACTCTTGCCTACCTGAAGCCACATAAATCCGACTCTATAGGGATCTTCTTGCAGGAACAT
TGCTCTAGGTATGGGAAAGTCTTCAAATCACATCTATTTGGTCACAGAACCATAGTTTCC
TGCGACCATGAGCTCAACATGTTCATTCTTCAGAATGAAGAGAAGCTATTCCAGTCCAGC
TATCCCCAGGCCCTTCATGGCATCTTAGGAAGAAATTCTTTGATTCTTGTGTCCGGGGAC
GTTCACAAAAAGCTAAGAAGTCTTGCTCTAGGCATGATTGGTGGTACTAAGTCGACAGTC
AACTTCCTTCCTTCCATAGAAAGACTGTCAATATCAATGATGGAGTTATGGAAAGGATGC
AAAGAAGTTGTCTTCTGCAAAGAAGCTAAAAGGTTCACGTTCAATCTCATGATGAAGCAA
AGTCTAAGTATTGGACCAGATGAGGCAGTGACCGCTCAGATATTGGAAGACTTCCATACC
TTCATGAAGGGCTTTGTGTCTCTCCCAATATATATCCCAGGAACCTCCTATCATAAGGCT
GTGAAGGCTAGAGAAAGGATCACCTCTACTGTCAAAGGGATCATAGAAGGAAGGAGGAAA
GAGAACAGG------------------------CTTCAAAATGGAGACTTTCTAGATGTG
ATTTTATCAAAG------GAG---------------AACTTAACTGATGAAGAG------
------------------------------------------------------------
------------------------------------------------AGAGAACACCTA
GCCATAAGGAAAAACAAAAACGAT---GGAGAG---CTCTTGAGTTGGGAAGATTACAAG
CAGATGAACTTCACCCTCAATGTCATATATGAAGGCCTGAGATGTGGGAATGTGGTCAAG
TTTGTGCACAGAAAATCTCTTGAAGATATCAGATTCAAAGAGTATCTCATTCCTGCAGGA
TGGAAGGTTCTCCCTGTCTTTACTGCAGTGCACCATGATCCCTGTCTTCATGAAAATCCT
TGGGATTTCAACCCTTGGAGATGGGACGATCAA---------------------------
---------------GCAACC------AACAAAAAGGTCAGCTTCTTTGGCGGAGGACAG
CGGCTGTGTCCAGGGGCAGACCTAGCCAAATTGGAAACCGCTTTCTTCCTTCACCATCTT
GTCCTCAACTATAGGTGGAAAATAAAAGGAGATAATTTCCCTCTTGCTTACCCTTATGTG
GAGTTCCACAAAGAATTGGCGATTGAGATAGAGCCAATACACAAGACATTG---GAACAG
AAA---------
>gnl_Vitvi_Genoscope.12X_GSVIVT01032837001
------------------------------------------------------------
------------------------------------------------------------
------------------------------------------------------------
------------------------------------------------------------
------------------------------------------------------------
------------------------------------------------------------
------------------------------------------------------------
------------------------------------------------ATGAAGGGTAAT
CTCCACAAAAAAATGCATTCCCTCACCATGAGTTTCGGTAATTCTTCCATCATCAAGGAC
CACTTGCTGCTCGACATCGACCGCTTGATCCGCTTCAACATGGACTCATGGACC------
AGCCGGATCTTACTTATGGAAGAGGCCAAGAAGATAACATTCGATTTGACAGTGAAGCAG
CTGATGAGCTTTGATCCAGGG---GAGTGGACTGAGTCTCTGAGAAAAGAATATGTGCTT
GTGATTGAAGGCTTCTTTACCGTCCCTTTCCCTCTCTTCTCCGCCACCTACCGCAGAGCC
ATCCAAGCAAGGACGAAGGTAGCAGAGGCACTGAACTTGGTAGTGAGGGAAAGGAGGAAA
GCCAAGGAAGAAGGAGAAGAG------------GAGAAGAAGAACGACATGCTGGCCGCC
CTCCTCGACAGCGGC---GAT---------------AACTTCTCCGACGAGCAGATCGTG
GATTTCATCCTGGCCCTGCTGGTGGCTGGCTACGAGACCACCTCCACCATCATGACCCTC
GCGATCAAGTTCCTCACAGAGACCCCTCTCGCCTTGGCTCAGCTCAGGGAGGAGCATGAC
GAGATTAGGGCAAGGATAAGTGAC---CCTAAT---GTTCTGGAATGGAGTGATTATAAA
TCCATGCCTTTCACTCAATGTGTTGTGAATGAGACTTTGAGGGTGGCAAACATAATAGGT
GGGATTTTCAGGCGAGTAACCACTGACATCCATGTCAAAGGTTACACAATTCCTAAGGGA
TGGAAGGTGTTTGCATCATTTCGAGCTGTACACCTGGACCATGAATACTTCAAGGATGCT
CGTACTTTTAATCCCTGGAGATGGCAGAATAATTCTGGA---------------------
---------CCCACGGTTCCAGGGAGTGTGAATGTGTTCACACCATTTGGAGGAGGGCCG
CGCCTGTGCCCTGGCTATGAGCTTGCAAGGGTGGTGCTCTCGGTTTTCCTTCACCGCATG
GTCACTCGATACAGCTGGGCTCCTGCAGAGGAGGATAAGTTGGTGTTCTTTCCAACCACT
AGGACTCAGAAGCGATACCCCATCAATGTGGAGAGGCGAAAAGTGTCATCC---GCCGCA
GAAAAAGGTGAG
>Frave_14783-v2.0.a2-hybrid.t1
ATGCCT------------------GACTCAGAGCTCATCCTCTGTGCTCTTCCC------
------TCAATCCTAGCT---CTG------------TTCCTCTTC---CTCATTCTCATC
---------ACG---------------------------------------------AGA
AAGCAGATCAGAGGACTCAATCTCCCACCAGGAAACATGGGGTGGCCTTTTCTTGGAGAA
ACCATAGGCTACTTGAAGCCTTACTGTGCAACCTCTATAGGAGAATTCATGGAGCAACAT
ATTTCAAGGTATGGGAAAATTTACAAGTCCAGTTTGTTTGGGGAGCCAACTATAGTTTCA
GCTGATGCAGGGCTGAATAGATTCATACTACAAAATGAAGGCAGATTGTTTGAATGTAGC
TACCCAAGAAGCATAGGAGGGATTCTTGGAAAATGGTCTATGCTGGTTTTGGTCGGTGAC
ATGCATAGAGATATGAGGACTATATCCCTCAACTTCTTAAGCCATGCCAGACTCAGAACC
CATTTGCTGAGAGAAGTTGAGAAGCATACTTTGCTTGTTTTGGGGAGCTGGAAAGAGAAT
TCTGTATTTTCAGCTCAGGATGAAGCTAAGAAGTTCACTTTCAATTTGATGGCAAAACAC
ATCATGAGCTTGGATCCTGGAGAACCAGAAACAGAGCAGCTCAAGAAATTGTATGTAACT
TTCATGAAGGGTGTGGTTTCTGCTCCATTGAATTTACCAGGAACAGCTTACAGAAAAGCC
TTGCAGTCTCGATCAACCATTCTGAAGTTCATTGAGCGCAAAATGGAAGAAAGGTTGAAG
GAG---------GGAAGT---------GAAAACATAGGAGAAGATGATCTTCTTGGGTGG
GTTTTGAAGCAT------TCA---------------AATCTTTCAAAGGAGCAAATTCTT
GACTTGATATTGAGCTTGCTCTTTGCTGGTCATGAAACTTCATCAGTCTCCATAGCTTTA
GCCATCTACTTCTTGCCTGGCTGTCGTAATGCAATTGAACACTTGAGGGAAGAGCACATT
GAAATTGTCAAAGCCAAGAAGATAGCAGGAGAGACAGAGTTGAACTGGGACGACTACAAG
AAAATGGAATTCACTCAATGTGTTATTAGTGAGACACTGAGGCTCGGAAACGTGGTGAGG
TTTTTACACAGAAAGGCACTAAAAGATGTAAGGTACAAAGGTTATGACATTCCATGTGGG
TGGAAAGTGCTTCCGGTGATTGCAGCCGTGCATTTGGATCCTTTGCTTTTTGACCACCCT
CAACACTTCAATCCATGGAGATGGCAGCAGAGCAACAGCGCGCGATCTTCTTCATCATCA
AAATCTTATTCGAGCATGACA------AGTAGCAACTTTATGCCATTTGGGGGAGGACCA
CGGCTTTGCGCCGGATCAGAATTGGCCAAGCTAGAAATGGCTGTGTTCATCCACCACCTG
GTCCTCAACTACCAGTGGGACTTGGCCAATGATGACCAAGCTTTCGCATTCCCTTTTGTT
GACTTCCAGAAAGGACTACAGATCAGAGCTCGACGC---CAAACAAACTTCATG------
------------
>Frave_14904-v2.0.a2-hybrid.t1
ATGGAAATGGTTACAGGGTGTTGG---------------------GTTTTGGTG------
------GGATTTTTT------CTGGGATCAATATGC------------TGGTTTATTAGT
AATAAGGAGAAGGAGAAGGAGAAGGAGAAG------------AACTACCAAGATGAATAT
GTTAAG---GGTCGTCCTCAAGTTCCGAAAGGGAGGTTAGGTTGGCCTTTGATAGGAGAA
ACCCTCGACTTCATTGCTTGTGGCTACACCTCTCGACCTGTCAGCTTCATGGAAAATCGT
ACATCTCAGTATGGGAAGGTTTTCAAGACACACATTCTGGGAACCCCTATCATAGTGTCT
ACAGATGCTGAAGTGAACAAGGTGGTGTTGCAAAACCATGGCAACACATTCATTCCTGCT
TATCCAAAATCAATCAAAGAACTTCTGGGAAAAAACTCGATTCTCCAAATCAACGGAAGC
CTCCACAAACGAGTTCATGGACTCATCGGCGGCTTCCTGAAATCCCCGCAGTTCAAAGCC
AGAATCACCAGAGACATTGAGAACTCTGTCAAGCTCAACTTGGCTGGCTGGACAGATCAT
CACCCCATTTACATCCAAGACGAAACCCAAAAGATCACATTTGAAGTTCTGGTTAGAGTA
TTAATGAGCATTGGTCCTGGT---GAAGAGTTGAATGTTCTCAAGAGAGAATTTGAAGAG
TTCATCAAAGGCTTGATCTGCTTACCTATCAAGCTCCCTGGAACTAGGCTCTACAAATCT
CTCAAGGCTAGGGAGAGATTGTTGAAGATGGTAGGGAAAATAGTAGAGGAGAAGAGAAAG
GCGATGGAAAAGAGT------------AGTACCATACCATGTGTCGACGCAATGGACGCT
CTGTTACGGGATAGCTGCGACTCGGACGACGCACAACGGCTGCCGTTGGATTACGTCACC
GGGAACATAATAGAGATGATGATTCCGGGAGAGGAGACGGTGCCGATGGCCATGACCCTC
GCCGTCAAGTTCCTCAGTGACAGCCCCCTCGCTCTGGACAAGTTAAGGGAGGAGAACATG
GAATTGAAGAAGCAGAAGAATGATTCCTCGGAG---AACTATTCATGGACTGATTACATG
TCCTTGCCATTTACTCAAAATGTGATAAGCGAGACTCTTAGAATGGCAAATATTATCAAT
GCTATTTGGAGAAAAGCTCTCCGAGATGTTGAAATCAAAGGGTATTTGATTCCAAAAGGA
TGGTGTGTTTTGGCGTCTTTCAGTTCTGTCCACATGGATGAAGAGAACTATGAACACCCA
TATCAGTTTGATCCATGGAGATGGGAGAAGGGAGAA------------------------
---------------GCTGCCTTAAACAGTACTAGTTTTACACCATTTGGTGGTGGACAG
AGACTGTGTCCTGGTTTGGAACTATCTCGTCTCGAATTATCAATCTTCCTTCATCATCTT
GTCACCAGTTATAAATGGGTA---GCTGAGAAAGATGACATTGTCCACTTTCCGACGGTC
AAAATGAAGAGGAAGCTGCCTATTTCAATCACATCCACAAGCACT---------------
------------
>Frave_20962-v2.0.a2-hybrid.t1
ATGGAT---------------------------TTCCTTCTCTCATTTCTACTCTCT---
------CTTTCTCTCCTTTCCTCT------------------ACCATCTTCTTCCTTCTC
---------CGCAAC------------------------------------TCT------
CGTTGC---CGGAGACTCAAACTCCCACCGGGAAACCTCGGCCTGCCCTTCATAGGCGAG
ACATGGCAGCTCATCTCGGCCTACAAGACAGAAAACCCAGAACCTTTCATCGACGAGAGG
GTCAACCGGTTCGGTCCCATCTTCACGACGCACGTCTTCGGCGAGCCGACAGTGTTTTCC
TCCGACCCGGAGACGAACCGGTTCATTCTGCAAAACGAAGGGAAGCTGTTCGAGTGTAGC
TACCCGAGCTCCATATCCAACTTGTTGGGAAAACACTCGTTGCTGTTAATGAAGGGAAAT
CTTCATAAGAAAATGCATTCTCTCACTATGAGCTTTGCTAACTCGTCGATCATAAGAGAT
CATCTTTTGGTCGATATAGACCGGTTGATCCGGCTCAACATGGACTCCTGGACC------
GGCCGGGTCCTTCTCATGGAAGAGGCCAAGAAGATTACCTTTGAGCTAGCAGTGAAGCAG
CTAATGAGCTTCGATCCCGGC---GAATGGACGGAAAGTTTGAGGAAAGAGTACGTCCTA
CTCATCGAAGGCTTCTTCAGCGTCCCGTTACCTCTCTTCTCCACCACTTACCGGCGGGCG
ATTAAAGCGAGGACGAAGGTGGCGGAGGCATTGGGGTTGATAGTGAGGCAGAGGAGGAGG
GAGTTCGAGGAAGGG------------------AAGAGGAAGGAGGACATGCTGGGTGCT
TTGTTGGCCGGAGACAATAAT---------------GGATTCTCCGACGAGGAGATTGTG
GATTTCCTGCTTGCTTTGCTGGTTGCTGGATATGAAACGACGTCGACAATCATGACTCTT
GCCGTCAAGTTCTTAACGGAGACACCTCAGGCCCATGCCCAACTCAAGGAAGAACATGAC
CAGATTCGGATGAAAAAGAGGTCA---TCGGAG---GCTCTGGAATGGACTGATTACAAA
TCAATGCCTTTTACCCAATGTGTTGTGAACGAGACATTGCGAGTCGCAAACATTATTAGT
GGAGTATTTAGGCGGGCAATGACAGACGTTAATATTAAAGGCTATACGATACCAAAAGGG
TGGAAGGTATTTGCTTCATTTCGCGCCGTGCATTTAGACCATGATCATTTCAAGGCTGCT
CGAACTTTTAATCCATGGAGGTGGCAGCAGAACAACGCC---------------------
---GTAGCTCCCCCAAGCCCG------GTAAATGTGTTCACACCATTTGGAGGAGGGCCG
AGGCTGTGTCCTGGTTACGAACTAGCTAGAGTAGAACTCTCGGTTTTTCTTCATCACCTA
ATCACCCGTTTCAGTTGGGTTCCTGCTGAGGACGATAAGTTGGTATTCTTTCCAACTACT
AGAACACAGAAGAAGTACCCTATCAATGTGTATCCCCGGAATGTCGATGAT---GAGAGC
ATG---------
>Frave_23077-v2.0.a2-hybrid.t4
ATGGAG---------------------AATTTGTTGTTGACTGTACTAATCGCT------
------ACTATATTC------TTG---------------TCCATAGTACTAATTCTCTAC
---------AGAAACTACCTC---------GGTTCAGTCTGTTTCATTATCGGATCATCA
AAAAAC---AGAAGACTCTCACTTCCTTTAGGCAGTCTTGGATGGCCGTTTCTTGGTGAA
ACCATTGAGTTTGTGTCTTGTGCTTACTCTGATTGCCCCGAGAGTTTCGTCAATAAACGT
CGCCATAGGTATGGGAAGGTGTTTAAATCACACATATTTGGGAGTCCAACTATTGTTTCA
ACAGATGCAGAAGTGAGCAAGTTTGTTCTGCAAAGTGATGCCAAGGCTTTTGTTCCATCT
TATCCAAAATCTCTCACAGAGTTGATGGGAAAGTCTTCTATATTGCTCATCAATGGAAGC
TTGCAAAGAAGAATCCATGGACTCATAGGAGCCTTCTTTAAGTCTTCACACCTCAAAGCT
CAAATCACCAGAGACATGAAGAAGTATGTCCAAGAATCAATGGCAACTTGGAGAGATGAC
CTTCCCATTTTCATTCAAGATGAAACCAAAAATATTGCATTCCAAGTACTTGTCAAGGCA
TTGATTAGTCTGGATCCTGGT---GAAGACATGGAGTTTCTAAAGAAACAGTTCCAAGAA
TTCATTGCTGGCCTCATGTCAATACCCATCAATATCCCTGGAAGTAGACTATACAGATCA
TTACAGGCCAAGAAGAAAATGGTCAAGCTAGTGCAGAAAATTATACAAGCTAAAAAGGAG
AGT---------------------GGGATCTCCAATGTTTCCAAGGATGTGGTGGATGTT
TTGCTCAATGACACAAGTGAT---------------CAGTTAACAGATGATCTTATAGCA
GATAACATGATTGACATGATGATACCAGGAGAGGATTCAGTACCACTACTTATGACTCTT
GCAATCAAATACCTTTCAGATTCCCCCACTGCTCTTCAACAATTAACGAAAGAGAACATG
GAGTTCAAAACAATCAAAGAGCAGCTTGGAGAG---CCATTGTGTTGGAGTGATTACTTA
TCCTTACCATTTACACAAAATGTGATTACAGAAACTCTAAGAATGGGTAACATCATAAAT
GGGGTGATGAGGAAGGCCATGAAAGATGTTGAGATCAAAGGTTATCAAATACCAAAGGGG
TGGTGTGTCTTCACATACTTCAGATCAGTTCATCTTGATGAGAATAACTATGATGGGGCT
TATGACTTCAATCCATGGAGGTGGCAGGAAAAAGAC------------------------
---------------ATAAGC------AGCTGTAACTTCACTCCTTTTGGAGGTGGACAA
AGACTTTGTCCTGGGCTTGACCTGGCTAGGCTTGAAGCTTCTATCTTCCTACACCACTTC
ATCACTCAATTCAGTTGGGTG---GCTGACGATGACACAATTGTAAACTTCCCCACTGTA
AGAATGAAGAGGAGGATGCCAATCTGGGTCGAAAGGAAGTTGAATAGTACT---AAAGAA
ACAAAA------
>Frave_25417-v1.0-hybrid.t1
ATGGCC---------AGCACT------------TTTTGGCTGCTTATTCTGGTTGTTATG
TTCATCTTTCTTGTGGGTCGTCTC------------ATTCTGAACCAGTACTCACCCTTG
TTCTTA---AGGGTTGGT------------------------------------------
------------CCTACTACACTGCCTAAAGGCTCTTTCGGGTGGCCCGTTTTGGGTGAA
ACTCTTGCCTTCTTGAACCCCCATCCTTCTAATTCTCTTGGAGCTTTCCTTCAGTACCAT
TGCTCTAGGTATGGGAAGGTGTTCAAATCCCATTTGTTCTTGTCCCCAACCATTGTGTCC
TGTGATGAAGAGCTGAACTACTTCATACTTCAGAATGAAGGTAAGTTGTTCGAATGTAGC
TACCCGAAACCCATCCATGGCATTCTCGGCAAGTCCTCAATGCTGGTGGCTGTTGGTGAC
ACTCACAAAAGGCTTAGAAGTGTGGCCGTCTCTCTGGTCACCATTACCAAATCCAAGCCT
GAGTTTCTCCACGACATCGAGAACACTGCGATTCGCGTTCTTCGCTCGTGGAAAGATAAA
CCACAAGTCATCTTCTGCAAAGAAGCTAGAAAGTTCACATTCAATGTAATAGTGAAACAA
GTGCTAGGTTTGAGCCCAGATGAGCCACAGACTACACAAATTCTTGAAGATTTTCTGACT
TTCATGAAAGGGCTCATCTCTCTCCCTCTCTACATTCCTGGAACTCCTTATGCAAGAGCT
GTGAAGGCTAGAATTAGGATATCTGCAACTGTGAAAGCAATCATAGAGGAAAGAAGAAGA
AGAAGAAGAAATATCACTAAGAAGTCTACTACTAGAAGTAATAGTGATTTTCTTGAGATA
CTTCTGGATGTT------GAT---------------ACCTTATCTGAAGATGAAAAAGTG
AGTTTCGTCTTGGATTCTCTTTTGGGTGGCTATGAGACTACCTCTTTGTTAATGGCCATG
GTTGTTTATTTTCTAGCTCAATCACCCTCTGCATTACAACAAGTAAAGGTTGAGCATCAG
AATATTAGAAGGGTGAAGAAGAAA---GATGAG---TATCTGAACTGGGAAGACTATAAC
AAAATGGAGTTTACTCAAAATGTCATAAACGAAGCTATGAGATGTGGGAACATTGTAAAA
TTTGTGCACCGAAAGGCTCTCAAAGATGTGAAATTCAGAGATTATATAATTCCTTCAGGC
TGGAAAGTTCTACCCGTCATTAGTGCTTCTCATTTGGACTCTTCTCTTCATGCAAATGCT
CTTCAGTTTCATCCTTGGAGATGGGAGAGCGAAGAT------------------------
---------------CAAATT------TGCAAGAGATTCACTCCCTTTGGTGGAGGGTCT
AGATGCTGTCCGGGATCTGAACTTGGCAGGCTTGAAGTTGCATTTTTTCTCCACCACCTT
GTACAAAATTTCAGGTGGAGGACTGAGAATGATGAGCAACCTATGGCTTATCCGTACGTA
GAATTCAAAAGAGGCTTGCCAATTTACCTGGAGCATTGCCCCATT---------------
------------
>Frave_27978-v2.0.a2-hybrid.t1
ATGGAT---------GGATTTTCC---CCTGCTTTGTTATTATCTTTGTTGCTTGTG---
CTACCA---ACACTGGCCTATATT------------CTCCTCATCAGATTACTTCGAAGT
------------------------------------------------AGAGATGAAAAG
CTTGCTCTTGCCGCTAAAAGCTTGCCGCCGGGAAGCATGGGATGGCCGCTTTTCGGTGAA
ACTCTTCACTTTCTCAAGCCTCATTTTTCGGGTTCCCCCGGAATCTTCCTGCAACAACAC
TGCTCTAGGTACGGGAAGGTTTTCAAGTGCCATCTATTTGGTTCGCCGACCATAGTTTCA
TGCGACTTTGAGCTCAACATGTTCGTTCTTCAGAACGAAGAGAAGCTCTTCCAGGCCAGC
TACCCCAAACCTATTCATGGCATTCTTGGCAAGTACTCTTTGCTCACCGTCTCCGGTGAC
CTTCACCGGAAGCTACGGAACATTGGCGTCAGCTTCATCGCCTCTTCCAAGTCCTCGCCT
CATTTTCTCCACTGGATCGAGAAGCTGTCGATCTCCATGATGGACTCGTGGAGTGGTAGG
AATGAAGTCTCCTTCTTCAAAGAAGCTAAAGCTTTTACACTTCGTCTTATGGTGAAGCAC
TTGTTGAGTGTTAACCCGGAGGAGGCACTAGCGTCGAGGATACTAGAAGACTTCCAAACG
TACATGAGAGGGTTTGTTTCTCTGCCGATAAATCTCCCTGGAACCGCTTATGCTAAGGCT
GTCAAGGCTAGAGCGAGGCTTTCTTCGAGCGTCAAGGAGATTATGGAAGGAAGGCGAAAA
CGGAGAAGCGGAGAAGAA---------TTAGGAGAAGGAGAAGGAGACTTTTTAGATGCG
ATACTGTCGAAA------CAA---------------AGCCTAAACGACGACGAAATAGTA
AGCATTGTGTTGGACATAATGCTGGGAGGGTACGAGACAACCTCAACACTCATGGCCTTG
ATTGTCTATTTTCTTCATCATTCGCCAATTGCTTTGGCCAAACTAAAGGAAGAACAACAA
GCTATAAGGAAAAACAAAAAGGATGAGAGTGCT---CCCTTAGACTGGGAAGATTACAAG
AAAATGGAGTACTCTTACAATGTTATTTATGAAGCCATGAGATGTGGCAATGTAGTGAAA
TTTGTGCACAGGAAAGCTCTTCAAGATGTGAAATTTAAAGAGCTTGTGATACCGTCTGGA
TGGAAGGTTCTTCCGATCTTCACCGCGTCGCATATGGATCCAGATCTTCATAAGAATCCT
GCCCAATTTGATCCTTCGAGATGGACTGATAAA---------------------------
---------------GAAATG------AGCAGAAAAGTGACACCGTTTGGCGGAGGAGCA
AGGCTTTGTCCAGGAGCTGAGCTCGCTAAAGTAGTCATTTCCTTCTTCCTTCATCATCTG
GTCCTTAGATATAGATGGAAAACGAAATCCGATGAGTGCCCTCTTGCTTACCCCTATGTT
GAATTCCGAAGAGGTTTAATGATAGAGATTGAACCTGCTGCAGCCGGAGGTGACGATCTA
CTA---------
>Maldo_GDDH_01G1152100
ATGGAT---------------------------TTCCTCTTCTCATTTTTCTTGGTT---
------TTCTCTATCCTTTCAACC------------------CTAGTTTACGTTTTTCTG
---------AGAAAG------------------------------------TCT------
AGGTGC---CGGAGGCTGAGGCTGCCTCCGGGGAATCTAGGGTTACCATTTATAGGGGAG
ACTCTGCAGCTCATCTCAGCCTACAAGACTGAGAACCCCGAACCGTTCATCGACGAGCGC
GTGACCCGGTTCGGATCCATATTCACAACTCACGTGTTTGGAGAGCCGACCGTGTTCTCC
ACCGACCCGGAGACCAATCGGTTCATCCTGCAGAACGAAGGGAAGCTGTTCGAGTGCAGC
TACCCTGGCTCCATAACCAACCTTATGGGGAAGCACTCTTTGTTGCTGATGAAGGGCAGC
CTCCATAAACGGATGCATTCTCTGACTATGAGCTTTGCAAACTCCTCTATCATTAGGGAC
CACCTTTTGGACGACATAGACCGGTTGATCCGGCTCAACATGGATTCATGGGCC------
GACCGGATCTTTCTCATGGAGGAGGCCAAAAAGATAACTTTTGAACTAGCAGTGAAGCAA
CTCATGAGCTTTGATCCAAAT---GAATGGACCGAAAGTCTAAGGAAGGAGTACGTCCTA
CTGATCGAAGGCTTCTTCTCCGTTCCTTTGCCTCTATTTTCCACCACCTACCGCCGGGCC
ATTACTGCGCGGACAAAGGTGGCGGAGGCATTGACCTTGATAGTGAGGCAAAGGAGGGAG
GAGAGCGAAGCCGGG------------------CAGATAAAAGAGGACATGTTAGGCGCA
CTTTTGAGCGGAGAC---ACC---------------GCACTCTCCGACGAGGAGATTGTG
GATTTCTTGCTTGCTTTGCTGGTGGCCGGCTATGAAACCACCTCAACAATCATGACACTT
GCCGTAAAGTTCTTGACGGAGACACCTCTGGCCCATGCTCAACTCAAGGAGGAACATGAG
CAAATTAGGGCGAACAAGAAGTCA---TCCGAG---ACTTTGGAATGGAGTGATTATAAG
TCAATGCCATTCACTCAGTGTGTTGTAAACGAGACACTGCGAGTAGCAAACATAATTAGC
GGGATATTTAGGCGGGCAATGACGGATGTTCACATTAAAGGATACACAATCCCTAAAGGT
TGGAAGGTATTTGCATCGTTCCGTGCTGTACATCTTGATCAAGATCATTTCAAGGACGCT
CGAACTTTTAATCCATGGAGGTGGCAGAGCAACTCTGGA---------------------
------CCGGCCACAAGCCCA------GCAAATGTGTTCACACCATTCGGAGGAGGGCCA
AGGCTGTGCCCAGGCTATGAGCTTGCCAGAGTAGAAATCTCAGTCTTCCTTCACCACTTA
GTCACTCGTTTCAGTTGGGTTCCTGATGAGGAAGATAAGCTGGTGTTTTTTCCGACGACG
AGGACGCAGAAGAGGTACCCGATCAATGTGCAGCGGAGGAACAATGTGTCA---TATGGG
CAATGTAAAGAG
>Maldo_GDDH_02G1137700
ATGGGATGGGTTTTGGGATGTTGG---------------------GTTTTGGTG------
------GGAATTCTT------GTAGGATCATTGTAT------------TGGTTT------
------------AAGGACCAGAACAAGAAA------------------------GAGAGG
GAAAAT---CAAAAGGGTCAAGTTCCAAAAGGGAAGTTAGGTTGGCCTTTCATAGGAGAA
ACCCTTGACTTCATTGCTTGTGGCTACACCTCTCGACCTGTCAGCTTCATGGAAAAACGC
AGATCTCTGTATGGAAAGGTGTTCAAGACTAACATATTGGGGACTCCTATCATAGTATCC
ACGGATGCTGAGGTGAACAAGGTGGTAATGCAAAACCATGGAAATACTTTCATTCCTGCT
TATCCGAAATCAATTACAGAACTGATGGGAAAATACTCCATTCTCCAAACAAATGGAAGC
CTTCATAAGAGAGTGCATGGACTCATCGCTGGTTTTCTGAAATCACCACAGTTCAAAGCT
CGAATCACCACCGACATCGAAAACTCAATCAAACTCAACTTGGCTCTTTGGAGAGACCAG
TCTCCCATTTACGTCCAAGATGAAACCCAAAAGATTACCTTTGAAGTACTGGTTAAAGTA
TTAATGAGCGTTAATCCTGGT---GAAGACTTAAACCTTCTCAAGAGAGAATTTGAAGAG
TACATCAAAGGATTAATTTGCATACCTATCAAGCTCCCTGGAACAAGGCTATATAAATCT
CTCAAGGCTAGAGAGCGATTGTTGAAGATGGTGGGGAAGATATTAGACATGAAAAAGGTA
GCAATGGAGAATATAAATTGTCCTCAAAATACAATTCCAGTAAAAGATGCAATGGATGTG
CTGTTA---GAAGGTGGTGACAACAACGAGGCTCAAGGCCTGCCGTTGGATTTCATCACC
GGAAATATAATAGAGATGATGATCCCAGGAGAGGAGACTGTTCCCATGGCCATGACCCTA
GCCGTCAAATTTCTAAGTGACAGCCCTGTGGCCTTAGACAAATTACGGGAGGAGAACATG
GAATTGAAGAGGCAGAAGACTGATTCCACGGAA---AATTATGCATGGACTGATTACATG
TCCTTGCCATTTACTCAAAATGTGATAAGTGAGACTCTTAGAATGGCAAATATCATCAAT
GCTGTTTGGAGAAAAGCTCAAAGGGATGTTGAAATCAAAGGTTATTTGATACCAAAAGGA
TGGTGTGTCTTGGCATCTTTTACTTCTGTTCACATGGATGAAGAAAACTATAAAAACCCA
TACCAGTTTGATCCTTGGAGATGGGAGAAATTAGAA------------------------
---------------GCTGCTGTAAACAACACTAGTTTTACACCCTTTGGTGGAGGACAG
AGGCTGTGCCCTGGTTTGGAGCTATCCAGGCTTGAATTATCAATCTTTCTTCATCATCTT
GTCACCAATTATAGATGGGTT---GCTGAGAAGGATGACATTGTTCACTTTCCAATGGTC
AAGATGAAGAGGAAGTTGCCCATTAAAGTCACGTCCATAAACACT---------------
------------
>Maldo_GDDH_02G1149000
ATGGCT------------------GACTCAGAGATAATTCTCTGTCTTCTTCCA------
------TCAATCCTAGCT---CTC------------TTCCTCTTC---CTCATTCTCCTC
---------AGA---------------------------------------------AGG
AAACAGAAAACCAGACTCAATCTCCCGCCAGGAAACATGGGTTGGCCTTTTCTTGGTGAA
ACCATTGGCTACTTGAAGCCCTACTCTGCAATCTCCATTGGCAAATTCATGGAGCAGCAT
ATCTCAAGGTATGGGAAAATTTACAAGTCAAATTTATTTGGGGAGTCAACAATTGTGTCA
GCAGATGCAGGGCTCAACAGATTCATACTGCAGAATGAAGGGACATTGTTTGAATGCAGC
TACCCAAGAAGCATAGGAGGGATTCTTGGGAAATGGTCCATGCTGGTTTTGGTCGGTGAC
ATGCACAGAGACATGAGGATGATTTCTCTCAATTTCTTGAGCCATGCCAGGCTCAGGACC
CATCTGATGAGAGAAGTTGAAAAGCACACTCTTCTTGTTATGGGGAGTTGGAAGGAGAAC
TCTGTTTTTTCAGCTCAGGATGAAGCTAAGAAGTTCACATTTAACTTGATGGCCAAACAT
ATCATGAGCTTGGAACCTGGAAAGCCAGAGACTGAGCAGCTCAAGAAACTGTATGTTACT
TTCATGAAAGGTGTGGTTTCTCCTCCTGTGAATTTACCAGGAACAGCTTACAGAAGAGCC
TTACAGTCAAGATCAACAATTCTGAAGTTTATAGAGTGCAAAATGAAAGAAAGATTAACG
GAG---------GGAACC---------GAAAACATTGGGGAAGATGATCTGCTTGGATGG
GTTTTGAAGAAT------TCA---------------AATCTTTCAAAAGAGCAAATCCTT
GACTTAATATTGAGCTTGCTCTTTGCTGGCCATGAAACTTCATCAGTCTCCATAGCTTTA
GCAATTTACTTTTTACCAAGCTGCCCTAATGCAATTCTGCAATTAAGGGAAGAACACAGT
GAAATTGCCAAAGCCAAGAAACTAGCTGGGAAGACAGAGTTGGATTGGGAGGACTACAAG
AAAATGGAGTTCACTCAATGTGTTATCAGTGAGACGCTTCGGCTTGGGAATGTGGTGAGA
TTTTTACACAGAAAGGCTCTGAAGGATGTTCGGTACAAAGGGTATGACATTCCATGTGGG
TGGAAAGTGCTTCCGGTGATTGCAGCCGTGCATTTGGATCCTTTACTTTTTGACCACCCT
CAACACTTCAATCCATGGAGATGGCAGCAGAATAACAACCACCACCACTCATCATCAGCA
TCATGTTACACGAGCATGACA------AGTAACAACTTTATGCCATTTGGGGGAGGACCA
CGACTTTGCGCCGGTTCAGAACTAGCCAAACTTGAAATGGCCGTTTTCATCCACCACCTT
GTCCTCAACTTCCACTGGGACCTAGCCGATTTCGACCAACCTCTTGCTTTCCCTTTTGTC
GATTTCCAAAAAGGACTACCAATCACAGCCCACCGC---TACCAAACTAATCTC------
------------
>Maldo_GDDH_07G1220800
ATGGAT---------------------------TTCCTCTTCTCATTTTTCTTGGTT---
------TTCTGTCTCCTTTCAACC------------------CTAGTTTTTATTTTTCTC
---------AGAAAG------------------------------------TCT------
AGGTGC---CGGAGGCTGAGGCTGCCTCCGGGGAACCTAGGGTTACCATTTATAGGGGAG
ACTCTGCAGCTTATCTCAGCCTACAAGACTGAGAACCCGGAACCGTTCATCGACGAGCGC
GTGAACCGGTTCGGACCCTTGTTCACAACTCACGTGTTCGGAGAGCCGACCGTGTTCTCC
ACCGACCCGGAGACCAATCGTTTCATCTTGCAGAACGAAGGGAAGCTGTTCGAGTGCAGC
TACCCGGGCTCCATAACCAACCTTATGGGGAAGCACTCTTTGCTGCTGATGAAGGGCAGC
CTCCATAAACGGATGCATTCTCTGACCATGAGCTTTGCAAACTCTTCGATCATTAGGGAC
CACCTTTTGGACGACATAGACCGGTTGATCCGGCTCAACATGGATTCCTGGGCC------
GACCGGATCTTTCTCATGGAGGAGGCCAAAAAGATAACTTTTGAACTAGCAGTGAAGCAA
CTCATGAGCTTTGATCCAAAT---GAATGGACCGAGAGTCTAAGAAAGGAGTACGTCCTA
CTAATCGAAGGCTTCTTCTCCGTTCCTTTGCCTCTAGTTTCCACCACCTACCGCCGGGCC
ATTACCGCTAGGACAAAGGTGGCGGAAGCGTTGAGCTTGATAGTGAGGCAGAGGAGGGAG
GAGAGCGAAGCCGGG------------------AAGAGAAAAGAGGACATGTTAGGCGCA
CTTTTGGGCGGAGAC---ACC---------------GCATTCTCAGATGAGGAGATTGTG
GATTTCTTGCTTGCTTTGCTGGTGGCTGGCTACGAAACCACTTCAACAATCATGACACTT
GCCGTCAAGTTCTTAACGGAGACACCTCTGGCCCATGCTCAACTCAAGGAAGAACATGAG
CAAATTAGGGCGAAAAAGAAGTCG---TCAGAG---CCTCTAGAATGGAGTGATTATAAG
GCAATGCCATTCACTCAATGTGTTGTCAACGAGACCTTGCGAGTTGCAAACATAATTAGC
GGGGTATTTAGGCGGGCAATGACGGACGTTCACATTAAGGGATACACAATCCCCAAAGGA
TGGAAGGCATTTGCATCGTTTCGTGCCGTACATCTAGACCAAGATCATTTCAAGGACGCT
CGAACTTTTAATCCATGGAGGTGGCAGAACAAATCTGGA---------------------
------CCGACGACAAGCCCA------TCAAATGTGTTCACACCATTTGGAGGAGGGCCA
AGGTTCTGCCCCGGCTCTGAGCTTGCTAGAGTAGAAATCTCCGTCTTCCTTCATCACTTG
GTCACTCGTTTCAGTTGGGTTCCTGCCGAGGAAGATAAGCTGGTGTTTTTTCCGACGACG
AGGACACAGAAGAGGTACCCGATCAATGTGCAGCGGAGGAACAATGTGTCA---TATGGG
CAATGTAAAGAG
>Maldo_GDDH_09G1020600
ATGGTT---------GGCTTAGCC---CCT---ATTTTATTTGCTCTCTTGCTA------
CTACCA---ATATTTGCTTATATT------------CTTGTGCAAATATTCTTTGTAGCA
------------------------------------------------CTACATGATCAT
AAAAAC---CCCGCTAAAAACTTGCCTCCTGGAAGCATGGGATGGCCCTTGTTTGGAGAG
ACCCTTGGCTTCCTTAAACCTCATTGTTCCAACACCCTCGGAAGCTTCTTGGAACAACAT
TGCTCTAGATATGGGAAGGTTTTTAAATCGAATCTATTTGGTTCACCAACCATAGTTTCA
TGCGACCTTGAGCTCAACGCGTTTATTCTCCAGAACGAAGAGAAGCTTTTCCAAGCCAGC
TACCCCAAGCCCATCCATGGCATTCTTGGAAAGCATTCTTTGCTCACTGTCACCGGCGAG
CTTCATAGAAAGCTTAGAAACATTGGTGTCAGCTTCATTGCCACCTCTAAGTCCTCGCCG
GATTTCCTCCATTGGGTTCAGAAGCTGTCTATCTCAATGATGGAGTCGTGGAATGGCTGC
GAACAAGTCTTCTTCTACAAACAAACTAAAGCGTTTACACTCCGTCTAATGGTGAACCAC
CTTCTGAGCGTTAAACCGGATGAGCCGCTAGCCTCGAGAATATTACAAGACTTTGAAACC
TACATGACGGGCTTTGTGTCTTTGCCGTTAAACATTCTGGGAACCGCTTATGCCAGGGCT
GTGAAGGCTAGAGCAAGGCTTTCTTTCTCTGTTAAAGAGATTATGACAGAAAGAAGAAAA
GGGAAAGCTAGTGGGCAG---------CTCAGAGGAGGAGAAGAAGACTTCTTAGACGTG
ATACTGTCGAAA------CAG---------------AGTCTAACGGACGAAGAAATAGTG
AGCATTGTGTTGGATATAATGCTCGGAGGCTACGAGACAACAGCGACCCTTATGTCATTG
ATTGTCTACTTTCTCGGCCATGCGCCAATTGCTTTTCACAAATTAAAGGAAGAACACCAA
ACGATAAGGGAAAACAAAAAGGAT---GGGGAA---TTGTTAAATTGGGAAGATTACAAG
AAAATGGATTTTACTGACTATGTTATATATGAAGGTATGAGGTGTGGGAATGTAGTCAAA
TTTGTGCACAGGAAAGCTCTTGTAGACGTCAAATTTAAAGAATTCCTGATACCATCTGGA
TGGAAGGTTCTTCCAATTTTTACGGGGGCGCATATGGATCCAGATCTTCATGAGAATCCC
ACAGAGTTTGATCCTTGGAGATGGATTAATAAA---------------------------
---------------GAAATG------AGCAAAAAGGTGACAGTGTTTGGTGGTGGATCA
AGGCTTTGTCCGGGAGCTGAACTCGCTAAAGTAGTCATTTCATTCTTCCTTCATCATCTT
ATCCTTAGTTATAGATGGAAAACAAAATCAGATGATTGCCCACTTGCTTACCCTTACGTG
CAATTTCGGAGAGGTTTGTTATTAGAAATTGAACCAGCTGCTTCAGATCAA---CAAGAA
AAG---------
>Maldo_GDDH_09G1020700
ATGGTT---------GTGCTATCC---CCA---ATTTTACTTTCTCTCTTGCTAGGAATA
TTACTT---ATATTTTCTTACATT------------CTTCTCAAAATCTTT---------
---------------------------------------------------GCAGCACAT
GAAAAT---CCAGCTAATAACTTACCTCTTGGAAGCATGGGATGGCCCTTGCTTGGGGAG
ACCCTTGGCTTCCTTAAGCCTCATTCTTCGAACTCTGTCGGAACCTTCTTGCAACAACAT
TGCTCTAGATATGGGAAGGTTTTCAAATCGCATCTATTTGGTTCACCAACCATAGTTTCC
TGTCACCTTGAGCTCAACATGTTCATTCTTCAGAACGAGGACAAACTATTCCAAGCCAGC
TACCCCAAGTCCCTTCACGGGATTGTTGGAAAACATTCGTTACTCACCGTCTCCGGCAAC
CTTCATAGAAAGTTAAGAAGTATTGCTGTCAGCTTCATCTCTGTGTCCAAGTCGTCCCCT
GATTTCCTTGACTTGGTTCAGAAGCTGTCAATCTCAATGATGGAGTCATGGAATGGCTGC
AAACAAGTCTCCTTCTTCGAACAAGCTAAAGCTTTTTCGCTCGGTCTTATGGTGAAGAAC
CTTCTGAGTGTTAAACCAGAAGAGCCTTTAGCCTCAAGGATTTTAGAAGACTTCGAAACC
TTCATGACAGGCTTTGTTTCTCTCCCATTTAATATTCCTGGAACCGCTTATGCCAAGGCT
GTCAAGGCTAGAGCAAGGCTTTCTTCCACTGTTAGAGAGATCATGGAAGAGAGAAGAAAA
GGGAACATCAGTGGGCTG---------CTTAGAAGAGAAGAAGAAGACTTCTTAAACGTT
ATACTGTCGAAA------CAA---------------AACCTAACCGACGAAGAAATAGTG
AGCATTGTATTGGATATCATGCTAGGAGGCTACGAGACTACCGCTACTCTTATGTCGTTG
ATTGTCTACTTTCTTGGCCATGCGCCACTTGCTTTCCACAAATTAAAGGAAGAACACCAA
ACGATAAGGGAAAATAAAAGGGAT---GGAGAG---TTCTTAACTTGGGAAGATTACAAG
AAAATGAACTTTACCAACTATGTTATATATGAAGCTATGAGATGTGGGAATGTAGTCAAA
TTTGTGCACAGGAAAGCTCTCGTAGACATCAAATTAGAAGAATTCGTCATACCATCAGGA
TGGAAGGTTCTTCCAATCTTCACCGGGGCGCATTTGGATCCCGATCTTCATGAGAATGCA
ACAGAGTTTGATCCTTGGAGATGGACTGACAAA---------------------------
---------------GAAATG------AACAAAAAGATTATAGCGTTTGGTGGTGGAGTA
AAGCTTTGTCCGGGATCTGAAGTTGCAAAAGTAGTGATTGCATTCTTCCTTCATCATCTT
GTCCTTAGTTATAGATGGAAAACAAAACCAGATGAATGCCCACTTGCTTACCCTTATGTG
CAATTCAGGAGAGGTTTGCTGTTAGAGATTGAACCAGCTGCTGCAGCTTAT---CAAATC
CAT---------
>Maldo_GDDH_09G1194400
ATGGAA---------------------AATTCACTGATTGTACTAATATCAGCA------
------ACCGTGTCG------ATC---------------TTGTCCATAATATTCCTCTAC
---------AGAAACAACACGACCAACTCCGCTTCTGCTAATACTTCACTCATCGGATCA
AAACAC---AGAAGAACCCAACTTCCTTTGGGAACTCTTGGGCTTCCTTTTCTTGGTGAA
ACCATTGAGTTTGTGACTTGTGCTTACTCCGACTGCCCTGAGAGCTTCATGGACAAGCGC
CGCCACTTGTATGGGAAGGTGTTCAGGTCACACATATTTGGAAGTCCAACAATTGTATCA
ACAGATGCAGAAGTGAGTAAAATTGTTCTGCAGAGTGATGCAAAATCTTTTGTGCCATCT
TACCCAAAATCTCTCACTGAATTGATGGGGAAGTCCTCTATTTTGCTCATCAACGGAGCC
CTGCAGAGAAGAATCCATGGACTCATTGGAGCCTTTTTAAAGTCCCCACACCTCAAAGCT
CAAATCACCACAGACATGCAAAACTATGTCCAACAATCCATGGCAAATTGGACAGACGAC
CATCCCATTTACATACAAGATGAAACCAAACATATTGCTTTCCAAGTACTTGTCAAGGCA
TTGATTAGTTTGGATCCTGGT---GAGGACATGGAGTTCCTAAAGAAACAGTTCCAAGAA
TTCATTGCAGGCCTCATGTCTATACCCATAAACATTCCTGGAAGTAGACTTTACAGATCA
TTACAGGCAAAGAAGAAAATGGTCAAGCTAGTACAGGAAATCATACAAGCTAAAAAAAAA
GAGAGTGATATA------------ATCTCCAACAAGGTTCCCAAAGATGTGGTAGATGTT
CTGCTGAGAGACACAAGTGAG---------------CAGTTAACAGGAGATCTGATAGCA
GATAACATGATTGATATGATGATACCAGGGGAGGATTCAGTGCCACTTCTCATGACTCTT
GCAATCAAATACCTCTCAGACTCCCCCACTGCTCTCCAACAATTAACTGAGGAGAACATG
AAGTTAAAAGCACTGAAAGATGAGCTTGGAGAG---CCACCGTGTTGGAGTGATTACTTG
TCCTTACCATTTACACAAAATGTGATCACAGAAACCCTAAGGATGGGAAACATCATAACT
GGGGTGATGAGGAAGGCCATGAAAGATGTGGAGATAAAAGGGTATTTAATACCAAAGGGA
TGGTGTGTCTTCACATATTTCAGATCAGTTCATCTTGATCAGAATAACTATGATTGGCCT
TATCACTTCAATCCATGGAGGTGGCAAGACAAAGAT------------------------
---------------ATGAGC------AGCTGCAACTTCACTCCTTTTGGAGGAGGACAA
AGGCTGTGTCCTGGACTTGACTTAGCAAGGCTTGAAGCCTCCATTTTCTTACACCACTTT
GTCACTCAATTCAGGTGGGCG---GCCGAGGAGGACACAGTTGTGAACTTCCCCACTGTA
AGAATGAAGCGGAGGATGCCGATAAGGGTCAAAAGGAGAGTTGGTGGGACC---CAC---
------------
>Maldo_GDDH_15G1251500
ATGGGATGGGTTTTGGGATGTTGG---------------------GTTTTGGTG------
------GGAATTCTT------GTAGGATCATTGTAC------------TGGTTTAATGAG
------CAGAAGAAGAACCAGAACAAGAAC------------------------GAGAGG
GAAAAT---CAAAAGGGTCAAGTTCCAAAAGGAAAGTTAGGTTGGCCTTTGATAGGAGAA
ACCATTGACTTCATTGCTTGTGGCTACACCTCTCGACCTGTCAGCTTCATGGAAAAACGC
AGATCTCTGTATGGAAAGGTGTTCAAGACAAACATATTGGGGACTCCTATCATAGTGTCT
ACGGATGCTGAGGTGAACAAGGTGGTAATGCAAAACCATGGAAATACCTTCATTCCTGCT
TATCCGAAATCAATTACAGAACTGATGGGAAAATATTCAATTCTCCAAATAAATGGAAGC
CTTCATAAGAGAGTGCATGGACTCATCGCTGGTTTTCTGAAATCACCACAGTTCAAAGCT
CGAATCACCGCCGACATCGAAAACTCAGTCAAGCTCAACCTGTCTCTTTGGAGAGACCAG
TCTCCCATTTACGTCCAAGATGAAACCCAAAAGATTACATTTGAAGTTTTGGTTAAAGTA
TTAATGAGCATTGATCCCGGT---GAAGACTTAAACCTTCTGAAGAGAGAATTTGAAGAG
TTCATCAAGGGTTTAATTTGCATACCTATCAAGCTCCCTGGAACTAGGCTGTATAAATCT
CTCAAGGCTAGAGAGCGATTGTTGAAGATGGTGGGGAAAATTTTAGAGGTGAAAAAGATG
GCAATGGAAAATACAAATTGTACCCAAATTACAATTCCAGTCAAAGACGCAATGGATGTG
CTGTTACGTGAAGGTGGTGAAAACAACGAGACTCATGGCCTGCCGTTGGATTTCATCACC
GGAAATATAATAGAGATGATGATCCCAGGAGAGGAGACTGTTCCCATGGCCATGACCCTA
GCGGTCAAATTCCTAAGTGACAGCCCTGTGGCGTTAGACAAATTACGGGAGGAGAACATG
GAATTCAAGAGGCAGAAGTTTGATTCCTCGGAA---AATTATGCATGGACTGATTACATG
TCCTTGCCATTTACTCAAAATGTGATAAGTGAGACTCTTAGAATGGCAAATATCATCAAT
GCTGTTTGGAGAAAAGCTCAAAGGGATGTTGAAATCAAAGGTTATCTGATACCAAAAGGA
TGGTGTGTCTTGGCATCTTTTACTTCTGTTCATATGGATGAAGAAAACTACAAAAGCCCA
TATCAGTTTGATCCATGGAGATGGGAGAAATTAGAA------------------------
---------------GCTGCTGTAAACAACACTAGATTTACACCATTTGGTGGAGGACAG
AGGCTTTGCCCTGGTTTGGAGCTATCCAGGCTTGAATTATCAGTCTTTCTTCATCATCTT
GTCACTAATTATAGATGGGTA---GCTGAGAAGGATGGCATTGTTCACTTTCCAACGGTC
AAGATGAAGAGGAAGCTGCCCATTACAGTCACATCCATAAGCACT---------------
------------
>Maldo_GDDH_15G1263900
ATGTCT------------------GACTCAGAGATTATTCTCTGTCTTCTTCCA------
------TCAATTGTAGCT---CTC------------TTCCTCTTC---CTCATTCTTCTC
---------AGA---------------------------------------------AGG
AAGCAGAAAACCAGACTCAATCTCCCGCCAGGAAACATGGGTTGGCCTTTTCTTGGTGAA
ACCATTGGCTACTTGAAGCCCTACTCTGCAATCACCATTGGCAAATTCATGGAGGAGCAT
ATCTCAAGGTACGGGAAAATTTACAAGTCGAATTTGTTTGGGGAGCCAACAATTGTGTCA
GCAGATGCAGGGCTCAACAGATTCATATTGCAGAATGAAGGGAGATTGTTTGAATGCAGC
TACCCAAGAAGCATAGGAGGGATTCTTGGGAAATGGTCCATGCTGGTTTTGGTCGGTGAC
ATGCACAGAGACATGAGGATGATATCTCTCAACTTCTTGAGCCATGCCAGACTCAGAACC
CATCTGATGAGAGAAGTTGAAAAGCACACTCTTCTTGTTTTGGGGAGTTGGAAGGAAAAC
TCTGTTTTTTCAGCTCAGGATGAAGCTAAGAAGTTCACGTTCAACTTGATGGCCAAACAT
ATCATGAGCTTGGATCCTGGAAAACCAGAGACTGAGCAGCTGAAGAAATTGTATGTTACT
TTCATGAAAGGTGTGGTTTCTCCTCCTCTGAATTTACCAGGAACAGCTTACAGAAGAGCC
TTACAGTCAAGATCAACGATTCTGAAGTTTATAGAGTGCAAAATGAAAGAAAGATTGATG
GAG---------GGAACC---------GAAAACATTGGGGAAGATGATCTGCTTGGATGG
GTTCTGAAGAAT------TCA---------------AATCTTTCAAAGGAGCAAATTCTT
GACTTAATATTGAGCTTGCTCTTTGCTGGCCATGAAACTTCATCAGTGTCTATAGCCTTA
GCAATTTACTTTTTACCAAGCTGCCCTAATGCAATTCTGCAGTTAAGGGAAGAACACAGT
GAAATTGCCAAAGCCAAGAAACTGGCAGGCGAGACAGAGTTGAATTGGGAGGACTACAAG
AAAATGGAGTTCACCGAATGTGTAATCTGTGAGACACTTCGGCTTGGGAATGTGGTGAGA
TTTTTACACAGAAAGGCTCTGAAGGATGTTCGGTACAAAGGGTATGACATTCCATCTGGG
TGGAAAGTGCTTCCGGTGATTGCAGCCGTGCATTTGGATCCTTTACTTTTTGACCACCCG
CAACACTTCAATCCATGGAGATGGCAGCAGAATAACAACCACCACCACTCGTCGTCATCA
TCATGCTACACGAGCATGACA------AGTCACAACTTTATGCCATTTGGGGGAGGACCA
CGACTTTGCGCCGGTTCAGAATTGGCCAAACTTGAAATGGCCGTGTTCATCCACCACCTT
GTCCTCAACTTCCACTGGGAGTTAGCCGATTTCGACAAACCTTTTGCTTTCCCCTTCGTC
GATTTCCAAAATGGCCTACCAATCACAGCCCACCGC---TACGTACCAAAC---------
------------
>Maldo_GDDH_17G1120200
ATGGCA---------AGCACT------------TTTTGGCTTGTTCTTCTAATTGGGGTT
TTTGGCTTTCTTTTGGTT---CTA------------ATTCTAAACCACTTCTTGCCCTTA
TTGTTA---AGGCTTAAT------------------------------------------
------------GGTACTCTTCCGCCTAAGGGCTCTTTTGGGTGGCCTCTGTTGGGAGAA
ACTCTTAGCTTCTTGAAGCCTCATCCTTCTAATTCTCTTGGTGCCTTCCTTAAACACCAT
TGTTCTAGGTATGGGAAAGTGTTCAAATCCCATTTGTTCTTGTCTCCCACAATTGTGTCA
TGTGATCAAGAGCTGAACTACTTCATACTTCAGAATGAAGGTAAGTTGTTTGAATGCAGC
TATCCAAAGCCTATCCATGGCATCCTTGGAAAATCCTCCATGCTTGTGGCTGTAGGTGAC
ACTCACAAAAGGCTCAGAAATGTGGCTGTCTCCTTGGTCACCATCACCAAGACCAAGCCT
GAGTTTCTTAGTGACATTGAAGCCACAGCCATTGGCATACTTCACTCTTGGAAAGATAAA
TCAAGAGTCATCTTCTGTGAGGAAGCCAGAAAGTTCACATTCAATGTAATAGTGAAGCAA
GTGCTAGGTTTAACCCCAGTTGAGCCACAGGCTACACAAATTCTTGAAGATTTCCTGACT
TTCATGAGAGGGCTCATTTCTCTTCCTCTCTATATTCCTGGAACCCCATATGCAAGAGCT
GTTAAGGCTAGAAGCAGGATATCTTCAACTGTGAAAGCAATCATAGAGGAAAGAAGAAGA
AATGCAGATGGGAGCACG---AAT---TCTTGTACTAAAAGAAGTGATTTCCTTGAGATA
CTTCTGGATGTT------GAT---------------TCCTTGTCTGAAGATGAGAAAGTG
AGTTTTATCTTGGATTCTCTATTGGGTGGCTATGAAACCACCTCTCTCTTGATGGCCATG
GTAGTTTATTTTCTAGCCCAATCACCATCTGCATTACAACGATTAAAGGTAGAGCATCAG
AACATTAGAAGAGTGAAGCAGAAA---GATGAG---TATCTGAACTGGGACGACTATAAA
AAAATGGAATTCACCCAAAATGTCATTAACGAAGCTCTCAGATGTGGAAACGTTGTAAAA
TTCGTGCACCGAAAGGCTCTCAAAGATGTAAAATTTAGAGATTATTTAATTCCATCTGGC
TGGAAAGTTTTACCAGTTTTTAGTGCAGCTCATTTAGACCCTTCTCTTCATGCAAGTGCT
CTTGAGTTTGATCCTTGGAGATGGGAGAGCCAAGAC------------------------
---------------CATGTA------TGCAAGAAATTTACTCCCTTCGGTGGAGGGTCT
AGATGCTGTCCTGGATCTGAACTTGGGAAGCTTGAAGTTGCTGTTTTTCTCCACCACCTT
GTACAGAATTTCAGGTGGAGGACCGAGGACGACGACGAACCCGTAGCGTTTCCATACGTA
GAATTTCAAAGAGGATTGCCACTGTACCTGGAGCATTGCCCCCAT---------------
------------
>Maldo_GDDH_17G1175000
ATGGAC---------------------AATTTGTTGATTGTACTAATATTGACA------
------ACAATGTCG------ATC---------------TTGTCCATAATATTCCTCTAC
---------AGAAACAACACC---AACTTGTCTTCTGCTACTTCTTCACTCATCAGATCA
AAACAC---AACAGAATCCAACTTCCTTTAGGAACTCTTGGGCTTCCATTTCTTGGTGAA
ACCATTGAGTTTGTAACTTGTGCTTACTCTGACTCCCCTGAGAACTTCATGGACAAACGC
CACCACTTGTATGGGAAGGTGTTCAAGTCACACATATTTGGAGGTCCAACAATTGTATCA
ACATATGCAGAAGTGAGTAAAATTGTTCTGCAGAGTGATGCAAAATCTTTTGTGCCATGT
TACCCTAAATCTCTCACAGGGTTGATGAGGAAGTCTTCGATTTTGCTCATCAATGGAGCC
CTGCAGAGAAGAATCCATGGACTCATTGGAGCCTTCTTTAAGTCCCCACATCTCAAAGCT
CAAATCACCATAGGCATGGAGAACTATGTCCAACAATCCATGGAAAATTGGAGAGATGAC
CATTTCATTTACACACAAGATGCAACCAAACATTCTTTTACAAAAGTTTTTGTCTGCAGA
TTGATTAGTTTGGATCTTGTT---GAAGACATGCAGTTCCTAAAGAAACAGTTCCAAGAA
TTCATCACTAGCCTCATGTCTATTCCCATAAATATTCCTGGAAGTAGACTTTATAGATCA
TTACAGGCAAGT------------------------------------------------
------------------------------------------------------------
------------------------------------------------------------
------------------------------------------------------------
------------------------------------------------------------
------------------------------------------------------------
------------------------------------------------------------
------------------------------------------------------------
------------------------------------------------------------
------------------------------------------------------------
------------------------------------------------------------
------------------------------------------------------------
------------------------------------------------------------
------------------------------------------------------------
------------
>Maldo_Gala_01g013530
ATGGAT---------------------------TTCCTCTTCTCATTTTTCTTGGTT---
------TTCTCTATCCTTTCAACC------------------CTAGTTTACGTTTTTCTG
---------AGAAAG------------------------------------TCT------
AGGTGC---CGGAGGCTGAGGCTGCCTCCGGGGAATCTAGGGTTACCATTTATAGGGGAG
ACTCTGCAGCTCATCTCAGCCTACAAGACTGAGAACCCCGAACCGTTCATCGACGAGCGC
GTGACCCGGTTCGGATCCATATTCACAACTCACGTGTTTGGAGAGCCGACCGTGTTCTCC
ACCGACCCGGAGACCAATCGGTTCATCCTGCAGAACGAAGGGAAGCTGTTCGAGTGCAGC
TACCCTGGCTCCATAACCAACCTTATGGGGAAGCACTCTTTGTTGCTGATGAAGGGCAGC
CTCCATAAACGGATGCATTCTCTGACTATGAGCTTTGCAAACTCCTCTATCATTAGGGAC
CACCTTTTGGACGACATAGACCGGTTGATCCGGCTCAACATGGATTCATGGGCC------
GACCGGATCTTTCTCATGGAGGAGGCCAAAAAGATAACTTTTGAACTAGCAGTGAAGCAA
CTCATGAGCTTTGATCCAAAT---GAATGGACCGAAAGTCTAAGGAAGGAGTACGTCCTA
CTGATCGAAGGCTTCTTCTCCGTTCCTTTGCCTCTATTTTCCACCACCTACCGCCGGGCC
ATTACTGCGCGGACAAAGGTGGCGGAGGCATTGACCTTGATAGTGAGGCAAAGGAGGGAG
GAGAGCGAAGCCGGG------------------CAGATAAAAGAGGACATGTTAGGCGCA
CTTTTGAGCGGAGAC---ACC---------------GCACTCTCCGACGAGGAGATTGTG
GATTTCTTGCTTGCTTTGCTGGTGGCCGGCTATGAAACCACCTCAACAATCATGACACTT
GCCGTAAAGTTCTTGACGGAGACACCTCTGGCCCATGCTCAACTCAAGGAGGAACATGAG
CAAATTAGGGCGAACAAGAAGTCA---TCCGAG---ACTTTGGAATGGAGTGATTATAAG
TCAATGCCATTCACTCAGTGTGTTGTAAACGAGACACTGCGAGTAGCAAACATAATTAGC
GGGATATTTAGGCGGGCAATGACGGATGTTCACATTAAAGGATACACAATCCCTAAAGGT
TGGAAGGTATTTGCATCGTTCCGTGCTGTACATCTTGATCAAGATCATTTCAAGGACGCT
CGAACTTTTAATCCATGGAGGTGGCAGAGCAACTCTGGA---------------------
------CCGGCCACAAGCCCA------GCAAATGTGTTCACACCATTCGGAGGAGGGCCA
AGGCTGTGCCCAGGCTATGAGCTTGCCAGAGTAGAAATCTCAGTCTTCCTTCACCACTTA
GTCACTCGTTTCAGTTGGGTTCCTGATGAGGAAGATAAGCTGGTGTTTTTTCCGACGACG
AGGACGCAGAAGAGGTACCCGATCAATGTGCAGCGGAGGAACAATGTGTCA---TATGGG
CAATGTAAAGAG
>Maldo_Gala_02g011850
ATGGGATGGGTTTTGGGATGTTGG---------------------GTTTTGGTG------
------GGAATTCTT------GTAGGATCATTGTAT------------TGGTTT------
------------AAGGACCAGAACAAGAAG------------------------GAGAGG
GAAAAT---CAAAAGGGTCAAGTTCCAAAAGGGAAGTTAGGTTGGCCTTTCATAGGAGAA
ACCCTTGACTTCATTGCTTGTGGCTACACCTCTCGACCTGTCAGCTTCATGGAAAAACGC
AGATCTCTGTATGGAAAGGTGTTCAAGACTAACATATTGGGGACTCCTATCATAGTATCC
ACGGATGCTGAGGTGAACAAGGTGGTAATGCAAAACCATGGAAATACTTTCATTCCTGCT
TATCCGAAATCAATTACAGAACTGATGGGAAAATACTCCATTCTCCAAACAAATGGAAGC
CTTCATAAGAGAGTGCATGGACTCATCGCTGGTTTTCTGAAATCACCACAGTTCAAAGCT
CGAATCACCACCGACATCGAAAACTCAATCAAACTCAACTTGGCTCTTTGGAGAGACCAG
TCTCCCATTTACGTCCAAGATGAAACCCAAAAGATTACCTTTGAAGTACTGGTTAAAGTA
TTAATGAGCGTTAATCCTGGT---GAAGACTTAAACCTTCTCAAGAGAGAATTTGAAGAG
TACATCAAAGGATTAATTTGCATACCTATCAAGCTCCCTGGAACAAGGCTATATAAATCT
CTCAAGGCTAGAGAGCGATTGTTGAAGATGGTGGGGAAGATATTAGACATGAAAAAGGTA
GCAATGGAGAATATAAATTGTCCTCAAAATACAATTCCAGTAAAAGATGCAATGGATGTG
CTGTTA---GAAGGTGGTGACAACAACGAGGCTCAAGGCCTGCCGTTGGATTTCATCACC
GGAAATATAATAGAGATGATGATCCCAGGAGAGGAGACTGTTCCCATGGCCATGACCCTA
GCCGTCAAATTTCTAAGTGACAGCCCTGTGGCCTTAGACAAATTACGGGAGGAGAACATG
GAATTGAAGAGGCAGAAGACTGATTCCACGGAA---AATTATGCATGGACTGATTACATG
TCCTTGCCATTTACTCAAAATGTGATAAGTGAGACTCTTAGAATGGCAAATATCATCAAT
GCTGTTTGGAGAAAAGCTCAAAGGGATGTTGAAATCAAAGGTTATTTGATACCAAAAGGA
TGGTGTGTCTTGGCATCTTTTACTTCTGTTCACATGGATGAAGAAAACTATAAAAACCCA
TACCAGTTTGATCCTTGGAGATGGGAGAAATTAGAA------------------------
---------------GCTGCTGTAAACAACACTAGTTTTACACCCTTTGGTGGAGGACAG
AGGCTGTGCCCTGGTTTGGAGCTATCCAGGCTTGAATTATCAATCTTTCTTCATCATCTT
GTCACCAATTATAGATGGGTT---GCTGAGAAGGATGACATTGTTCACTTTCCAATGGTC
AAGATGAAGAGGAAGTTGCCCATTAAAGTCACGTCCATAAACACT---------------
------------
>Maldo_Gala_02g012630
ATGGCT------------------GACTCAGAGATAATTCTCTGTCTTCTTCCA------
------TCAATCCTAGCT---CTC------------TTCCTCTTC---CTCATTCTCCTC
---------AGA---------------------------------------------AGG
AAACAGAAAACCAGACTCAATCTCCCGCCAGGAAACATGGGTTGGCCTTTTCTTGGTGAA
ACCATTGGCTACTTGAAGCCCTACTCTGCAATCTCCATTGGCAAATTCATGGAGCAGCAT
ATCTCAAGGTATGGGAAAATTTACAAGTCAAATTTATTTGGGGAGTCAACAATTGTGTCA
GCAGATGCAGGGCTCAACAGATTCATACTGCAGAATGAAGGGACATTGTTTGAATGCAGC
TACCCAAGAAGCATAGGAGGGATTCTTGGGAAATGGTCCATGCTGGTTTTGGTCGGTGAC
ATGCACAGAGACATGAGGATGATTTCTCTCAATTTCTTGAGCCATGCCAGGCTCAGGACC
CATCTGATGAGAGAAGTTGAAAAGCACACTCTTCTTGTTATGGGGAGTTGGAAGGAGAAC
TCTGTTTTTTCAGCTCAGGATGAAGCTAAGAAGTTCACATTTAACTTGATGGCCAAACAT
ATCATGAGCTTGGAACCTGGAAAGCCAGAGACTGAGCAGCTCAAGAAACTGTATGTTACT
TTCATGAAAGGTGTGGTTTCTCCTCCTGTGAATTTACCAGGAACAGCTTACAGAAGAGCC
TTACAGTCAAGATCAACAATTCTGAAGTTTATAGAGTGCAAAATGAAAGAAAGATTAACG
GAG---------GGAACC---------GAAAACATTGGGGAAGATGATCTGCTTGGATGG
GTTTTGAAGAAT------TCA---------------AATCTTTCAAAAGAGCAAATCCTT
GACTTAATATTGAGCTTGCTCTTTGCTGGCCATGAAACTTCATCAGTCTCCATAGCTTTA
GCAATTTACTTTTTACCAAGCTGCCCTAATGCAATTCTGCAATTAAGGGAAGAACACAGT
GAAATTGCCAAAGCCAAGAAACTAGCTGGGAAGACAGAGTTGGATTGGGAGGACTACAAG
AAAATGGAGTTCACTCAATGTGTTATCAGTGAGACGCTTCGGCTTGGGAATGTGGTGAGA
TTTTTACACAGAAAGGCTCTGAAGGATGTTCGGTACAAAGGGTATGACATTCCATGTGGG
TGGAAAGTGCTTCCGGTGATTGCAGCCGTGCATTTGGATCCTTTACTTTTTGACCACCCT
CAACACTTCAATCCATGGAGATGGCAGCAGAATAACAACCACCACCACTCATCATCAGCA
TCATGTTACACGAGCATGACA------AGTAACAACTTTATGCCATTTGGGGGAGGACCA
CGACTTTGCGCCGGTTCAGAACTAGCCAAACTTGAAATGGCCGTTTTCATCCACCACCTT
GTCCTCAACTTCCACTGGGACCTAGCCGATTTCGACCAACCTCTTGCTTTCCCTTTTGTC
GATTTCCAAAAAGGACTACCAATCACAGCCCACCGC---TACCAAACTAATCTC------
------------
>Maldo_Gala_07g019050
ATGGAT---------------------------TTCCTCTTCTCATTTTTCTTGGTT---
------TTCTGTCTCCTTTCAACC------------------CTAGTTTTTATTTTTCTC
---------AGAAAG------------------------------------TCT------
AGGTGC---CGGAGGCTGAGGCTGCCTCCGGGGAACCTAGGGTTACCATTTATAGGGGAG
ACTCTGCAGCTTATCTCAGCCTACAAGACTGAGAACCCGGAACCGTTCATCGACGAGCGC
GTGAACCGGTTCGGACCCTTGTTCACAACTCACGTGTTCGGAGAGCCGACCGTGTTCTCC
ACCGACCCGGAGACCAATCGTTTCATCTTGCAGAACGAAGGGAAGCTGTTCGAGTGCAGC
TACCCGGGCTCCATAACCAACCTTATGGGGAAGCACTCTTTGCTGCTGATGAAGGGCAGC
CTCCATAAACGGATGCATTCTCTGACCATGAGCTTTGCAAACTCTTCGATCATTAGGGAC
CACCTTTTGGACGACATAGACCGGTTGATCCGGCTCAACATGGATTCCTGGGCC------
GACCGGATCTTTCTCATGGAGGAGGCCAAAAAGATAACTTTTGAACTAGCAGTGAAGCAA
CTCATGAGCTTTGATCCAAAT---GAATGGACCGAGAGTCTAAGAAAGGAGTACGTCCTA
CTAATCGAAGGCTTCTTCTCCGTTCCTTTGCCTCTAGTTTCCACCACCTACCGCCGGGCC
ATTACCGCTAGGACAAAGGTGGCGGAAGCGTTGAGCTTGATAGTGAGGCAGAGGAGGGAG
GAGAGCGAAGCCGGG------------------AAGAGAAAAGAGGACATGTTAGGCGCA
CTTTTGGGCGGAGAC---ACC---------------GCATTCTCAGATGAGGAGATTGTG
GATTTCTTGCTTGCTTTGCTGGTGGCTGGCTACGAAACCACTTCAACAATCATGACACTT
GCCGTCAAGTTCTTAACGGAGACACCTCTGGCCCATGCTCAACTCAAGGAAGAACATGAG
CAAATTAGGGCGAAAAAGAAGTCG---TCAGAG---CCTCTAGAATGGAGTGATTATAAG
GCAATGCCATTCACTCAATGTGTTGTCAACGAGACCTTGCGAGTTGCAAACATAATTAGC
GGGGTATTTAGGCGGGCAATGACGGACGTTCACATTAAGGGATACACAATCCCCAAAGGA
TGGAAGGCATTTGCATCGTTTCGTGCCGTACATCTAGACCAAGATCATTTCAAGGACGCT
CGAACTTTTAATCCATGGAGGTGGCAGAACAAATCTGGA---------------------
------CCGACGACAAGCCCA------TCAAATGTGTTCACACCATTTGGAGGAGGGCCA
AGGTTCTGCCCCGGCTCTGAGCTTGCTAGAGTAGAAATCTCCGTCTTCCTTCATCACTTG
GTCACTCGTTTCAGTTGGGTTCCTGCCGAGGAAGATAAGCTGGTGTTTTTTCCGACGACG
AGGACACAGAAGAGGTACCCGATCAATGTGCAGCGGAGGAACAATGTGTCA---TATGGG
CAATGTAAAGAG
>Maldo_Gala_09g001910
------------------------------------------------------------
------------------------------------------------------------
------------------------------------------------------------
------------------------------------ATGGGATGGCCCTTGTTTGGAGAG
ACCCTTGGCTTCCTTAAACCTCATTGTTCCAACACCCTCGGAAGCTTCTTGCAACAACAT
TGCTCTAGATATGGGAAGGTTTTTAAATCGAATCTATTTGGTTCACCAACCATAGTTTCA
TGCGACCTTGAGCTCAACGCGTTTATTCTCCAGAACGAAGAGAAGCTTTTCCAAGCCAGC
TACCCCAAGCCCATCCATGGCATTCTTGGAAAGCATTCTTTGCTCACTGTCACCGGCGAG
CTTCATAGAAAGCTTAGAAACATTGGTGTCAGCTTCATTGCCACCTCTAAGTCCTCGCCG
GATTTCCTCCATTGGGTTCAGAAGCTGTCTATCTCAATGATGGAGTCGTGGAATGGCTGC
GAACAAGTCTTCTTCTACAAACAAACTAAAGCGTTTACACTCCGTCTAATGGTGAACCAC
CTTCTGAGCGTTAAACCGGATGAGCCGCTAGCCTCGAGAATATTACAAGACTTTGAAACC
TACATGACGGGCTTTGTGTCTTTGCCGTTAAACATTCTGGGAACCGCTTATGCCAGGGCT
GTGAAGGCTAGAGCAAGGCTTTCTTTCTCTGTTAAAGAGATTATGACAGAAAGAAGAAAA
TGGAAAGCTAGTGGGCAG---------CTCAGAGGAGGAGAAGAAGACTTCTTAGACGTG
ATACTGTCGAAA------CAG---------------AGTCTAACGGACGAAGAAATAGTG
AGCATTGTGTTGGATATAATGCTCGGAGGCTACGAGACAACAGCGACCCTTATGTCATTG
ATTGTCTACTTTCTCGGCCATGCGCCAATTGCTTTTCACAAATTAAAGGAAGAACACCAA
ACGATAAGGGAAAACAAAAAGGAT---GGGGAA---TTGTTAAATTGGGAAGATTACAAG
AAAATGGATTTTACTGACTATGTTATATATGAAGGTATGAGGTGTGGGAATGTAGTCAAA
TTTGTGCACAGGAAAGCTCTTGTAGACGTCAAATTTAAAGAATTCCTGATACCATCTGGA
TGGAAGGTTCTTCCAATTTTTACGGGGGCGCATATGGATCCAGATCTTCATGAGAATCCC
ACAGAGTTTGATCCTTGGAGATGGATTAATAAA---------------------------
---------------GAAATG------AGCAAAAAGGTGACAGTGTTTGGTGGTGGATCA
AGGCTTTGTCCGGGAGCTGAACTCGCTAAAGTAGTCATTTCATTCTTCCTTCATCATCTT
ATCCTTAGTTATAGATGGAAAACAAAATCAGATGATTGCCCACTTGCTTACCCTTACGTG
CAATTTCGGAGAGGTTTGCTGTTAGAGATTGAACCAGCTGCTGCAGCTTAT---CAAATC
CAT---------
>Maldo_Gala_09g016810
ATGGAA---------------------AATTCACTGATTGTACTAATATCAGCA------
------ACCGTGTCG------ATC---------------TTGTCCATAATATTCCTCTAC
---------AGAAACAACACGACCAACTCCGCTTCTGCTAATACTTCACTCATCGGATCA
AAACAC---AGAAGAACCCAACTTCCTTTGGGAACTTTTGGGCTTCCTTTTCTTGGTGAA
ACCATTGAGTTTGTGACTTGTGCTTACTCCGACTGCCCTGAGAGCTTCATGGACAAGCGC
CGCCACTTGTATGGGAAGGTGTTCAGGTCACACATATTTGGAAGTCCAACAATTGTATCA
ACAGATGCAGAAGTGAGTAAAATTGTTCTGCAGAGTGATGCAAAATCTTTTGTGCCATCT
TACCCAAAATCTCTCACTGAATTGATGGGGAAGTCCTCTATTTTGCTCATCAACGGAGCC
CTGCAGAGAAGAATCCATGGACTCATTGGAGCCTTTTTAAAGTCCCCACACCTCAAAGCT
CAAATCACCACAGACATGCAAAACTATGTCCAACAATCCATGGCAAATTGGACAGACGAC
CATCCCATTTACATACAAGATGAAACCAAACATATTGCTTTCCAAGTACTTGTCAAGGCA
TTGATTAGTTTGGATCCTGGT---GAGGACATGGAGTTCCTAAAGAAACAATTCCAAGAA
TTCATTGCAGGCCTCATGTCTATACCCATAAACATTCCTGGAAATCAT---TACAGG---
---CAAGCAAAGAAGAAAATGGTCAAGCTAGTACAGGAAATCATACAAGCTAAAAAAAAA
GAGAGTGATATA------------ATCTCCAACAAGGTTCCCAAAGATGTGGTAGATGTT
CTGCTGAGAGACACAAGTGAG---------------CAGTTAACAGGAGATCTGATAGCA
GATAACATGATTGATATGATGATACCAGGGGAGGATTCAGTGCCACTTCTCATGACTCTT
GCAATCAAATACCTCTCAGACTCCCCCACTGCTCTCCAACAATTAACTGAGGAGAACATG
AAGTTAAAAGCTCTGAAAGATGAGCTTGGAGAG---CCACCGTGTTGGAGTGATTACTTG
TCCTTACCATTTACACAAAATGTGATCACAGAAACCCTAAGGATGGGAAACATCATAACT
GGGGTGATGAGGAAGGCCATGAAAGATGTGGAGATAAAAGGGTATTTAATACCAAAGGGA
TGGTGTGTCTTCACATATTTCAGATCAGTTCATCTTGATCAGAATAACTATGATTGGCCT
TATCACTTCAATCCATGGAGGTGGCAAGACAAAGAC------------------------
---------------ATGAGC------AGCTGCAACTTCACTCCTTTTGGAGGAGGACAA
AGGCTGTGTCCTGGACTTGACTTAGCAAGGCTTGAAGCCTCCATTTTCTTACACCACTTT
GTCACTCAATTCAGGTGGGCG---GCCGAGGAGGACACAGTTGTGAACTTCCCCACTGTA
AGAATGAAACGGAGGATGCCGATAAGGGTCAAAAGGAGAGTTGGTGGGACC---CAC---
------------
>Maldo_Gala_15g022890
ATGGGATGGGTTTTGGGATGTTGG---------------------GTTTTGGTG------
------GGAATTCTT------GTAGGATCATTGTAC------------TGGTTTAATGAG
------CAGAAGAAGAACCAGAACAAGAAC------------------------GAGAGG
GAAAAT---CAAAAGGGTCAAGTTCCAAAAGGAAAGTTAGGTTGGCCTTTGATAGGAGAA
ACCATTGACTTCATTGCTTGTGGCTACACCTCTCGACCTGTCAGCTTCATGGAAAAACGC
AGATCTCTGTATGGAAAGGTGTTCAAGACAAACATATTGGGGACTCCTATCATAGTGTCT
ACGGATGCTGAGGTGAACAAGGTGGTAATGCAAAACCATGGAAATACCTTCATTCCTGCT
TATCCGAAATCAATTACAGAACTGATGGGAAAATATTCAATTCTCCAAATAAATGGAAGC
CTTCATAAGAGAGTGCATGGACTCATCGCTGGTTTTCTGAAATCACCACAGTTCAAAGCT
CGAATCACCGCCGACATCGAAAACTCAGTCAAGCTCAACCTGTCTCTTTGGAGAGACCAG
TCTCCCATTTACGTCCAAGATGAAACCCAAAAGATTACATTTGAAGTTTTGGTTAAAGTA
TTAATGAGCATTGATCCCGGT---GAAGACTTAAACCTTCTGAAGAGAGAATTTGAAGAG
TTCATCAAGGGTTTAATTTGCATACCTATCAAGCTCCCTGGAACTAGGCTGTATAAATCT
CTCAAGGCTAGAGAGCGATTGTTGAAGATGGTGGGGAAAATTTTAGAGGTGAAAAAGATG
GCAATGGAAAATACAAATTGTACCCAAATTACAATTCCAGTCAAAGACGCAATGGATGTG
CTGTTACGTGAAGGTGGTGAAAACAACGAGACTCATGGCCTGCCGTTGGATTTCATCACC
GGAAATATAATAGAGATGATGATCCCAGGAGAGGAGACTGTTCCCATGGCCATGACCCTA
GCGGTCAAATTCCTAAGTGACAGCCCTGTGGCGTTAGACAAATTACGGGAGGAGAACATG
GAATTCAAGAGGCAGAAGTTTGATTCCTCGGAA---AATTATGCATGGACTGATTACATA
------------------------------------------------------------
------------AAAGCTCAAAGGGATGTTGAAATCAAAGGTTATCTGATACCAAAAGGA
TGGTGTGTCTTGGCATCTTTTACTTCTGTTCATATGGATGAAGAAAACTACAAAAGCCCA
TATCAGTTTGATCCATGGAGATGGGAGAAATTAGAA------------------------
---------------GCTGCTGTAAACAACACTAGATTTACACCATTTGGTGGAGGACAG
AGGCTTTGCCCTGGTTTGGAGCTATCCAGGCTTGAATTATCAGTCTTTCTTCATCATCTT
GTCACTAATTATAGATGGGTA---GCTGAGAAGGATGGCATTGTTCACTTTCCAACGGTC
AAGATGAAGAGGAAGCTGCCCATTACAGTCACATCCATAAGCACT---------------
------------
>Maldo_Gala_15g023830
ATGTCT------------------GACTCAGAGATTATTCTCTGTCTTCTTCCA------
------TCAATTGTAGCT---CTC------------TTCCTCTTC---CTCATTCTTCTC
---------AGA---------------------------------------------AGG
AAGCAGAAAACCAGACTCAATCTCCCGCCAGGAAACATGGGTTGGCCTTTTCTTGGTGAA
ACCATTGGCTACTTGAAGCCCTACTCTGCAATCACCATTGGCAAATTCATGGAGGAGCAT
ATCTCAAGGTACGGGAAAATTTACAAGTCGAATTTGTTTGGGGAGCCAACAATTGTGTCA
GCAGATGCAGGGCTCAACAGATTCATATTGCAGAATGAAGGGAGATTGTTTGAATGCAGC
TACCCAAGAAGCATAGGAGGGATTCTTGGGAAATGGTCCATGCTGGTTTTGGTCGGTGAC
ATGCACAGAGACATGAGGATGATATCTCTCAACTTCTTGAGCCATGCCAGACTCAGAACC
CATCTGATGAGAGAAGTTGAAAAGCACACTCTTCTTGTTTTGGGGAGTTGGAAGGAAAAC
TCTGTTTTTTCAGCTCAGGATGAAGCTAAGAAGTTCACGTTCAACTTGATGGCCAAACAT
ATCATGAGCTTGGATCCTGGAAAACCAGAGACTGAGCAGCTGAAGAAATTGTATGTTACT
TTCATGAAAGGTGTGGTTTCTCCTCCTCTGAATTTACCAGGAACAGCTTACAGAAGAGCC
TTACAGTCAAGATCAACGATTCTGAAGTTTATAGAGTGCAAAATGAAAGAAAGATTGATG
GAG---------GGAACC---------GAAAACATTGGGGAAGATGATCTGCTTGGATGG
GTTCTGAAGAAT------TCA---------------AATCTTTCAAAGGAGCAAATTCTT
GACTTAATATTGAGCTTGCTCTTTGCTGGCCATGAAACTTCATCAGTGAAG---------
------------------------------------------------------------
------------------------------------------------------------
------------------------------------------------AACACAGTGAAA
------------------------------------------------------------
---------TTGCCA---------------------------------------------
---------AAGCCAAGAAACTGGCAGGCGAGACAGAGT---------------------
------------------------------------------------------------
------------------------------------------------------------
------------------------------------------------------------
------------------------------------------------------------
------------
>Maldo_Gala_17g011690
ATGGCA---------AGCACT------------TTTTGGCTTGTTCTTCTAATTGGGGTT
TTTGGCTTTCTTTTGGTT---CTA------------ATTCTAAACCACTTCTTGCCCTTA
TTGTTA---AGGCTTAAT------------------------------------------
------------GGTACTCTTCCGCCTAAGGGCTCTTTTGGGTGGCCTCTGTTGGGAGAA
ACTCTTAGCTTCTTGAAGCCTCATCCTTCTAATTCTCTTGGTGCCTTCCTTAAACACCAT
TGTTCTAGGTATGGGAAAGTGTTCAAATCCCATTTGTTCTTGTCTCCCACAATTGTGTCA
TGTGATCAAGAGCTGAACTACTTCATACTTCAGAATGAAGGTAAGTTGTTTGAATGCAGC
TATCCAAAGCCTATCCATGGCATCCTTGGAAAATCCTCCATGCTTGTGGCTGTAGGTGAC
ACTCACAAAAGGCTCAGAAATGTGGCTGTCTCCTTGGTCACCATCACCAAGACCAAGCCT
GAGTTTCTTAGTGACATTGAAGCCACAGCCATTGGCATACTTCACTCTTGGAAAGATAAA
TCAAGAGTCATCTTCTGTGAGGAAGCCAGAAAGTTCACATTCAATGTAATAGTGAAGCAA
GTGCTAGGTTTAACCCCAGTTGAGCCACAGGCTACACAAATTCTTGAAGATTTCCTGACT
TTCATGAGAGGGCTCATTTCTCTTCCTCTCTATATTCCTGGAACCCCATATGCAAGAGCT
GTTAAGGCTAGAAGCAGGATATCTTCAACTGTGAAAGCAATCATAGAGGAAAGAAGAAGA
AATGCAGATGGGAGCACG---AAT---TCTTGTACTAAAAGAAGTGATTTCCTTGAGATA
CTTCTGGATGTT------GAT---------------TCCTTGTCTGAAGATGAGAAAGTG
AGTTTTATCTTGGATTCTCTATTGGGTGGCTATGAAACCACCTCTCTCTTGATGGCCATG
GTAGTTTATTTTCTAGCCCAATCACCATCTGCATTACAACGATTAAAGGTAGAGCATCAG
AACATTAGAAGAGTGAAGCAGAAA---GATGAG---TATCTGAACTGGGACGACTATAAA
AAAATGGAATTCACCCAAAATGTCATTAACGAAGCTCTCAGATGTGGAAACGTTGTAAAA
TTCGTGCACCGAAAGGCTCTCAAAGATGTAAAATTTAGAGATTATTTAATTCCATCTGGC
TGGAAAGTTTTACCAGTTTTTAGTGCAGCTCATTTAGACCCTTCTCTTCATGCAAGTGCT
CTTGAGTTTGATCCTTGGAGATGGGAGAGCCAAGAC------------------------
---------------CATGTA------TGCAAGAAATTTACTCCCTTCGGTGGAGGGTCT
AGATGCTGTCCTGGATCTGAACTTGGGAAGCTTGAAGTTGCTGTTTTTCTCCACCACCTT
GTACAGAATTTCAGGTGGAGGACCGAGGACGACGACGAACCCGTAGCGTTTCCATACGTA
GAATTTCAAAGAGGATTGCCACTGTACCTGGAGCATTGCCCCCAT---------------
------------
>Maldo_Gala_17g016180
ATGGAC---------------------AATTTGTTGATTGTACTAATATTGACA------
------ACAATGTCG------ATC---------------TTGTCCATAATATTCCTCTAC
---------AGAAACAACACC---AACTTGTCTTCTGCTACTTCTTCACTCATCAGATCA
AAACAC---AACAGAATCCAACTTCCTTTAGGAACTCTTGGGCTTCCATTTCTTGGTGAA
ACCATTGAGTTTGTAACTTGTGCTTACTCTGACTCCCCTGAGAACTTCATGGACAAACGC
CACCACTTGTATGGGAAGGTGTTCAAGTCACACATATTTGGAGGTCCAACAATTGTATCA
ACATATGCAGAAGTGAGTAAAATTGTTCTGCAGAGTGATGCAAAATCTTTTGTGCCATGT
TACCCTAAATCTCTCACAGGGTTGATGAGGAAGTCTTCGATTTTGCTCATCAATGGAGCC
CTGCAGAGAAGAATCCATGGACTCATTGGAGCCTTCTTTAAGTCCCCACATCTCAAAGCT
CAAATCACCATAGGCATGGAGAACTATGTCCAACAATCCATGGAAAATTGGAGAGATGAC
CATTTCATTTACACACAAGATGCAACCAAACATTCTTTTACAAAAGTTTTTGTCTGCAGA
TTGATTAGTTTGGATCTTGTT---GAAGACATGCAGTTCCTAAAGAAACAGTTCCAAGAA
TTCATCACTAGCCTCATGTCTATTCCCATAAATATTCCTGGAAGTAGACTTTATAGATCA
TTACAGGCAAGT------------------------------------------------
------------------------------------------------------------
------------------------------------------------------------
------------------------------------------------------------
------------------------------------------------------------
------------------------------------------------------------
------------------------------------------------------------
------------------------------------------------------------
------------------------------------------------------------
------------------------------------------------------------
------------------------------------------------------------
------------------------------------------------------------
------------------------------------------------------------
------------------------------------------------------------
------------
>Maldo_HF00377-RA
ATGGAA---------------------AATTCACTGATTGTACTAATATCAGCA------
------ACCGTGTCG------ATC---------------TTGTCCATAATATTCCTCTAC
---------AGAAACAACACGACCAACTCCGCTTCTGCTAATACTTCACTCATCGGATCA
AAACAC---AGAAGAACCCAACTTCCTTTGGGAACTCTTGGGCTTCCTTTTCTTGGTGAA
ACCATTGAGTTTGTGACTTGTGCTTACTCCGACTGCCCTGAGAGCTTCATGGACAAGCGC
CGCCACTTGTATGGGAAGGTGTTCAGGTCACACATATTTGGAAGTCCAACAATTGTATCA
ACAGATGCAGAAGTGAGTAAAATTGTTCTGCAGAGTGATGCAAAATCTTTTGTGCCATCT
TACCCAAAATCTCTCACTGAATTGATGGGGAAGTCCTCTATTTTGCTCATCAACGGAGCC
CTGCAGAGAAGAATCCATGGACTCATTGGAGCCTTTTTAAAGTCCCCACACCTCAAAGCT
CAAATCACCACAGACATGCAAAACTATGTCCAACAATCCATGGCAAATTGGACAGACGAC
CATCCCATTTACATACAAGATGAAACCAAACATATTGCTTTCCAAGTACTTGTCAAGGCA
TTGATTAGTTTGGATCCTGGT---GAGGACATGGAGTTCCTAAAGAAACAGTTCCAAGAA
TTCATTGCAGGCCTCATGTCTATACCCATAAACATTCCTGGAAATCAT---TACAGG---
---CAAGCAAAGAAGAAAATGGTCAAGCTAGTACAGGAAATCATACAAGCTAAAAAAAAA
GAGAGTGATATA------------ATCTCCAACAAGGTTCCCAAAGATGTGGTAGATGTT
CTGCTGAGAGACACAAGTGAG---------------CAGTTAACAGTAGATCTGATAGCA
GATAACATGATTGATATGATGATACCAGGGGAGGATTCAGTGCCACTTCTCATGACTCTT
GCAATCAAATACCTCTCAGACTCCCCCACTGCTCTCCAACAATTAACTGACGAGAACATG
AAGTTAAAAGCTCTGAAAGATGAGCTTGGAGAG---CCACCGTGTTGGAGTGATTACTTG
TCCTTACCATTTACACAAAATGTGATCACAGAAACCCTAAGGATGGGAAACATCATAACT
GGGGTGATGAGGAAGGCCATGAAAGATGTGGAGATAAAAGGGTATTTAATACCAAAGGGA
TGGTGTGTCTTCACATATTTCAGATCAGTTCATCTTGATCAGAATAACTATGATTGGCCT
TATCACTTCAATCCATGGAGGTGGCAAGACAAAGAT------------------------
---------------ATGAGC------AGCTGCAACTTCACTCCTTTTGGAGGAGGACAA
AGGCTGTGTCCTGGACTTGACTTAGCAAGGCTTGAAGCCTCCATTTTCTTACACCACTTT
GTCACTCAATTCAGGTGGGCG---GCCGAGGAGGACACAGTTGTGAACTTCCCCACTGTA
AGAATGAAACGGAGGATGCCGATAAGGGTCAAAAGGAGAGTTGGGAGACAT---CGTGTT
CGGCGCGAAGCA
>Maldo_HF23973-RA
ATGGAT---------------------------TTCCTCTTCTCATTTTTCTTGGTT---
------TTCTCTATCCTTTCAACC------------------CTAGTTTACGTTTTTCTG
---------AGAAAG------------------------------------TCT------
AGGTGC---CGGAGGCTGAGGCTGCCTCCGGGGAATCTAGGGTTACCATTTATAGGGGAG
ACTCTGCAGCTCATCTCAGCCTACAAGACTGAGAACCCCGAACCGTTCATCGACGAGCGC
GTGACCCGGTTCGGATCCATATTCACAACTCACGTGTTTGGAGAGCCGACCGTGTTCTCC
ACCGACCCGGAGACCAATCGGTTCATCCTGCAGAACGAAGGGAAGCTGTTCGAGTGCAGC
TACCCTGGCTCCATAACCAACCTTATGGGGAAGCACTCTTTGTTGCTGATGAAGGGCAGC
CTCCATAAAAGGATGCATTCTCTGACTATGAGCTTTGCAAACTCCTCTATCATTAGGGAC
CACCTTTTGGACGACATAGACCGGTTGATCCGGCTCAACATGGATTCATGGGCC------
GACCGGATCTTTCTCATGGAGGAGGCCAAAAAGATAACTTTTGAACTAGCAGTGAAGCAA
CTCATGAGCTTTGATCCAAAT---GAATGGACCGAGAGTCTAAGGAAGGAGTACGTCCTA
CTGATCGAAGGCTTCTTCTCCGTTCCTTTGCCTCTATTTTCCACCACCTACCGCCGGGCC
ATTACTGCGCGGACAAAGGTGGCGGAGGCATTGACCTTGATAGTGAGGCAAAGGAGGGAG
GAGAGCGAAGCCGGG------------------CAGATAAAAGAGGACATGTTAGGCGCA
CTTTTGAGCGGAGAC---ACC---------------GCACTCTCCGACGAGGAGATTGTG
GATTTCTTGCTTGCTTTGCTGGTGGCCGGCTATGAAACCACCTCAACAATCATGACACTT
GCCGTAAAGTTCTTGACGGAGACACCTCTGGCCCATGCTCAACTCAAGGAGGAACATGAG
CAAATTAGGGCGAACAAGAAGTCA---TCCGAG---ACTTTGGAATGGAGTGATTATAAG
TCAATGCCATTCACTCAATGTGTTGTAAACGAGACACTGCGAGTAGCAAACATAATTAGC
GGGATATTTAGGCGGGCAATGACGGATGTTCACATTAAAGGATACACAATCCCTAAAGGT
TGGAAGGTATTTGCATCGTTCCGTGCTGTACATCTTGATCAAGATCATTTCAAGGACGCT
CGAACTTTTAATCCATGGAGGTGGCAGAGCAACTCTGGA---------------------
------CCGGCCACAAGCCCA------GCAAATGTGTTCACACCATTCGGAGGAGGGCCA
AGGCTGTGCCCAGGCTATGAGCTTGCCAGAGTAGAAATCTCAGTCTTCCTTCACCACTTA
GTCACTCGTTTCAGTTGGGTTCCTGATGAGGAAGATAAGCTGGTGTTTTTTCCGACGACG
AGGACGCAGAAGAGGTACCCGATCAATGTGCAGCGGAGGACCAATGTGTCA---TATGGG
CAATGTAAAGAG
>Maldo_HF27612-RA
ATGGCT------------------GACTCAGAGATAATTCTCTGTCTTCTTCCA------
------TCAATCCTAGCT---CTC------------TTCCTCTTC---CTCATTCTCCTC
---------AGA---------------------------------------------AGG
AAACAGAAGACCAGACTCAATCTCCCGCCAGGAAACATGGGTTGGCCTTTTCTTGGTGAA
ACCATTGGCTACTTGAAGCCCTACTCTGCAATCTCCATTGGCAAATTCATGGAGCAGCAT
ATCTCAAGGTATGGGAAAATTTACAAGTCAAATTTATTTGGGGAGTCAACAATTGTGTCA
GCAGATGCAGGGCTCAACAGATTCATACTGCAGAATGAAGGGACATTGTTTGAATGCAGC
TACCCAAGAAGCATAGGAGGGATTCTTGGGAAATGGTCCATGCTGGTTTTGGTCGGTGAC
ATGCACAGAGACATGAGGATGATTTCTCTCAATTTCTTGAGCCATGCCAGGCTCAGGACC
CATCTGATGAGAGAAGTTGAAAAGCACACTCTTCTTGTTATGGGGAGTTGGAAGGAGAAC
TCTGTTTTTTCAGCTCAGGATGAAGCTAAGAAGTTCACATTTAACTTGATGGCCAAACAT
ATCATGAGCTTGGAACCTGGAAAGCCAGAGACTGAGCAGCTCAAGAAACTGTATGTTACT
TTCATGAAAGGTGTGGTTTCTCCTCCTGTGAATTTACCAGGAACAGCTTACAGAAGAGCC
TTACAGTCAAGATCAACAATTCTGAAGTTTATAGAGTGCAAAATGAAAGAAAGATTAACG
GAG---------GGAACC---------GAAAACATTGGGGAAGATGATCTGCTTGGATGG
GTTTTGAAGAAT------TCA---------------AATCTTTCAAAAGAGCAAATCCTT
GACTTAATTTTGAGCTTGCTCTTTGCTGGCCATGAAACTTCATCAGTCTCCATAGCTTTA
GCAATTTACTTTTTACCAAGCTGCCCTAATGCAATTCTGCGATTAAGGGAAGAACACAGT
GAAATTGCCAAAGCCAAGAAACTAGCTGGGAAGACAGAGTTGGATTGGGAGGACTACAAG
AAAATGGAGTTCACTCAATGTGTTATCAGTGAGACGCTTCGGCTTGGGAATGTGGTGAGA
TTTTTACACAGAAAGGCTCTGAAGGATGTTCGGTACAAAGGGTATGACATTCCATGTGGG
TGGAAAGTGCTTCCGGTGATTGCAGCCGTGCATTTGGATCCTTTACTTTTTGACCACCCT
CAACACTTCAATCCATGGAGATGGCAGCAGAATAACAACCACCACCACTCATCATCAGCA
TCATGTTACACGAGCATGACA------AGTAACAACTTTATGCCATTTGGGGGAGGACCA
CGACTTTGCGCCGGTTCAGAACTAGCCAAACTTGAAATGGCCGTTTTCATCCACCACCTT
GTCCTCAACTTCCACTGGGACCTAGCCGATTTCGACCAACCTCTTGCTTTCCCTTTTGTC
GATTTCCAAAAAGGACTACCAATCACAGCCCACCGC---TACCAAACTAATCTC------
------------
>Maldo_HF27680-RA
ATGGGATGGGTTTTGGGATGTTGG---------------------GTTTTGGTG------
------GGAATTCTT------GTAGGATCATTGTAT------------TGGTTT------
------------CAGGACCAGAACAAGAAG------------------------GAGAGG
GAAAAT---CAAAAGGGTCAAGTTCCAAAAGGGAAGTTAGGTTGGCCTTTCATAGGAGAA
ACCCTTGACTTCATTGCTTGTGGCTACACCTCTCGACCTGTCAGCTTCATGGAAAAACGC
AGATCTCTGTATGGAAAGGTGTTCAAGACTAACATATTGGGGACTCCTATCATAGTATCC
ACGGATGCTGAGGTGAACAAGGTGGTAATGCAAAACCATGGAAATACTTTCATTCCTGCT
TATCCGAAATCAATTACAGAACTGATGGGAAAATACTCCATTCTCCAAACAAATGGAAGC
CTTCATAAGAGAGTGCATGGACTCATCGCTGGTTTTCTGAAATCACCACAGTTCAAAGCT
CGAATCACCACCGACATCGAAAACTCAATCAAACTCAACTTGGCTCTTTGGAGAGACCAG
TCTCCCATTTACGTCCAAGATGAAACCCAAAAGATTACCTTTGAAGTACTGGTTAAAGTA
TTAATGAGCGTTAATCCTGGT---GAAGACTTAAACCTTCTCAAGAGAGAATTTGAAGAG
TACATCAAAGGATTAATTTGCATACCTATCAAGCTCCCTGGAACAAGGCTATATAAATCT
CTCAAGGCTAGAGAGCGATTGTTGAAGATGGTGGGGAAGATATTAGACATGAAAAAGGTA
GCAATGGAGAATACAAATTGTCCTCAAAATACAATTCCAGTAAAAGACGCAATGGATGTG
CTGTTA---GAAGGTGGTGACAACAACGAGGCTCAAGGCCTGCCGTTGGATTTCATCACC
GGAAATATAATAGAGATGATGATCCCAGGAGAGGAGACTGTTCCCATGGCCATGACCCTA
GCCGTCAAATTTCTAAGTGACAGCCCTGTGGCCTTAGACAAATTACGGGAGGAGAACATG
GAATTGAAGAGGCAGAAGACTGATTCCACGGAA---AATTATGCATGGACTGATTACATG
TCCTTGCCATTTACTCAAAATGTGATAAGTGAGACTCTTAGAATGGCAAATATCATCAAT
GCTGTTTGGAGAAAAGCTCAAAGGGATGTTGAAATCAAAGGTTATTTGATACCAAAAGGA
TGGTGTGTCTTGGCATCTTTTACTTCTGTTCACATGGATGAAGAAAACTATAAAAACCCA
TACCAGTTTGATCCTTGGAGATGGGAGAAATTAGAA------------------------
---------------GCTGCTGTAAACAACACTAGTTTTACACCCTTTGGTGGAGGACAG
AGGCTGTGCCCTGGTTTGGAGCTATCCAGGCTTGAATTATCAATCTTTCTTCATCATCTT
GTCACCAATTATAGATGGGTT---GCTGAGAAGGATGACATTGTTCACTTTCCAATGGTC
AAGATGAAGAGGAAGTTGCCCATTAAAGTCACGTCCATAAACACT---------------
------------
>Maldo_HF28702-RA
ATGGAC---------------------AATTTGTTGATTGTACTAATATTGACA------
------ACAATGTCG------ATC---------------TTGTCCATAATATTCCTCTAC
---------AGAAACAACACC---AACTTGTCTTCTGCTACTTCTTCACTCATCAGATCA
AAACAC---AACAGAATCCAACTTCCTTTAGGAACTCTTGGGCTTCCATTTCTTGGTGAA
ACCATTGAGTTTGTAACTTGTGCTTACTCTGACTCCCCTGAGAACTTCATGGACAAACGC
CACCACTTGTATGGGAAGGTGTTCAAGTCACACATATTTGGAGGTCCAACAATTGTATCA
ACATATGCAGAAGTGAGTAAAATTGTTCTGCAGAGTGATGCAAAATCTTTTGTGCCATGT
TACCCTAAATCTCTCACAGGGTTGATGAGGAAGTCTTCGATTTTGCTCATCAATGGAGCC
CTGCAGAGAAGAATCCATGGACTCATTGGAGCCTTCTTTAAGTCCCCACATCTCAAAGCT
CAAATCACCATAGGCATGGAGAACTATGTCCAACAATCCATGGAAAATTGGAGAGATGAC
CATTTCATTTACACACAAGATGCAACCAAACATTCTTTTACAAAAGTTTTTGTCTGCAGA
TTGATTAGTTTGGATCTTGTT---GAAGACATGCAGTTCCTAAAGAAACAGTTCCAAGAA
TTCATCACTAGCCTCATGTCTATTCCCATAAATATTCCTGGAAGTAGACTTTATAGATCA
TTACAGGCAAGT------------------------------------------------
------------------------------------------------------------
------------------------------------------------------------
------------------------------------------------------------
------------------------------------------------------------
------------------------------------------------------------
------------------------------------------------------------
------------------------------------------------------------
------------------------------------------------------------
------------------------------------------------------------
------------------------------------------------------------
------------------------------------------------------------
------------------------------------------------------------
------------------------------------------------------------
------------
>Maldo_HF29207-RA
ATGGCA---------AGCACT------------TTTTGGCTTGTTCTTCTAATTGGGGTT
TTTGGCTTTCTTTTGGTT---CTA------------ATTCTAAACCACTTCTTGCCCTTA
TTGTTA---AGGCTTAAT------------------------------------------
------------GGTACTCTTCCGCCTAAGGGCTCTTTTGGGTGGCCTCTGTTGGGAGAA
ACTCTTAGCTTCTTGAAGCCTCATCCTTCTAATTCTCTTGGTGCCTTCCTTAAACACCAT
TGTTCTAGGTATGGGAAAGTGTTCAAATCCCATTTGTTCTTGTCTCCCACAATTGTGTCA
TGTGATCAAGAGCTGAACTACTTCATACTTCAGAATGAAGGTAAGTTGTTTGAATGCAGC
TATCCAAAGCCTATCCATGGCATCCTTGGAAAATCCTCCATGCTTGTGGCTGTAGGTGAC
ACTCACAAAAGGCTCAGAAATGTGGCTGTCTCCTTGGTCACCATCACCAAGACCAAGCCT
GAGTTTCTTAGTGACATTGAAGCCACAGCCATTGGCATACTTCACTCTTGGAAAGATAAA
TCACAAGTCATCTTCTGTGAGGAAGCCAGAAAGTTCACATTCAATGTAATAGTGAAGCAA
GTGCTAGGTTTAACCCCAGTTGAGCCACAGGCTACACAAATTCTTGAAGATTTCCTGACT
TTCATGAGAGGGCTCATTTCTCTTCCTCTCTATATTCCTGGAACCCCATATGCAAGAGCT
GTTAAGGCTAGAAGCAGGATATCTTCAACTGTGAAAGCAATCATAGAGGAAAGAAGAAGA
AATGCAGATGGGAGCACG---AAT---TCTTGTACTAAAAGAAGTGATTTCCTTGAGATA
CTTCTGGATGTT------GAT---------------TCCTTGTCTGAAGATGAGAAAGTG
AGTTTTATCTTGGATTCTCTATTGGGTGGCTATGAAACCACCTCTCTCTTGATGGCCATG
GTAGTTTATTTTCTAGCCCAATCACCATCTGCATTACAACGATTAAAGGTAGAGCATCAG
AACATTAGAAGAGTGAAGCAGAAA---GATGAG---TATCTGAACTGGGACGACTATAAA
AAAATGGAATTCACCCAAAATGTCATTAACGAAGCTCTCAGATGTGGAAACGTTGTAAAA
TTCGTGCACCGAAAGGCTCTCAAAGATGTAAAATTTAGAGATTATTTAATTCCATCTGGC
TGGAAAGTTTTACCAGTTTTTAGTGCAGCTCATTTAGACCCTTCTCTTCATGCAAGTGCT
CTTGAGTTTGATCCTTGGAGATGGGAGAGCCAAGAC------------------------
---------------CATGTA------TGCAAGAAATTTACTCCCTTCGGTGGAGGGTCT
AGATGCTGTCCTGGATCTGAACTTGGGAAGCTTGAAGTTGCTGTTTTTCTCCACCACCTT
GTACAGAATTTCAGGTGGAGGACCGAGGACGACGACGAACCCGTAGCGTTTCCATACGTA
GAATTTCAAAGAGGATTGCCACTGTACCTGGAGCATTGCCCCCAT---------------
------------
>Maldo_HF31082-RA
ATGGGATGGGTTTTGGGATGTTGG---------------------GTTTTGGTG------
------GGAATTCTT------GTAGGATCATTGTAC------------TGGTTTAATGAG
------CAGAAGAAGAACCAGAACAAGAAC------------------------GAGAGG
GAAAAT---CAAAAGGGTCAAGTTCCAAAAGGAAAGTTAGGTTGGCCTTTGATAGGAGAA
ACCATTGACTTCATTGCTTGTGGCTACACCTCTCGACCTGTCAGCTTCATGGAAAAACGC
AGATCTCTGTATGGAAAGGTGTTCAAGACAAACATATTGGGGACTCCTATCATAGTGTCT
ACGGATGCTGAGGTGAACAAGGTGGTAATGCAAAACCATGGAAATACCTTCATTCCTGCT
TATCCGAAATCAATTACAGAACTGATGGGAAAATATTCAATTCTCCAAATAAATGGAAGC
CTTCATAAGAGAGTGCATGGACTCATCGCTGGTTTTCTGAAATCACCACAGTTCAAAGCT
CGAATCACCGCCGACATCGAAAACTCAGTCAAGCTCAACCTGTCTCTTTGGAGAGACCAG
TCTCCCATTTACGTCCAAGATGAAACCCAAAAGATTACATTTGAAGTTTTGGTTAAAGTA
TTAATGAGCATTGATCCCGGT---GAAGACTTAAACCTTCTGAAGAGAGAATTTGAAGAG
TTCATCAAGGGTTTAATTTGCATACCTATCAAGCTCCCTGGAACTAGGCTGTATAAATCT
CTCAAGGCTAGAGAGCGATTGTTGAAGATGGTGGGGAAAATTTTAGAGGTGAAAAAGATG
GCAATGGAAAATACAAATTGTACCCAAATTACAATTCCAGTCAAAGACGCAATGGATGTG
CTGTTACGTGAAGGTGGTGAAAACAACGAGACTCATGGCCTGCCGTTGGATTTCATCACC
GGAAATATAATAGAGATGATGATCCCAGGAGAGGAGACTGTTCCCATGGCCATGACCCTA
GCGGTCAAATTCCTAAGTGACAGCCCTGTGGCGTTAGACAAATTACGGGAGGAGAACATG
GAATTCAAGAGGCAGAAGTTTGATTCCTCGGAA---AATTATGCATGGACTGATTACATG
TCCTTGCCATTTACTCAAAATGTGATAAGTGAGACTCTTAGAATGGCAAATATCATCAAT
GCTGTTTGGAGAAAAGCTCAAAGGGATGTTGAAATCAAAGGTTATCTGATACCAAAAGGA
TGGTGTGTCTTGGCATCTTTTACTTCTGTTCATATGGATGAAGAAAACTACAAAAGCCCA
TATCAGTTTGATCCATGGAGATGGGAGAAATTAGAA------------------------
---------------GCTGCTGTAAACAACACTAGATTTACACCATTTGGTGGAGGACAG
AGGCTTTGCCCTGGTTTGGAGCTATCCAGGCTTGAATTATCAGTCTTTCTTCATCATCTT
GTCACTAATTATAGATGGGTA---GCTGAGAAGGATGGCCTTGTTCACTTTCCAACGGTC
AAGATGAAGAGGAAGCTGCCCATTACAGTCACATCCATAAGCACT---------------
------------
>Maldo_HF31168-RA
ATGTCT------------------GACTCAGAGATTATTCTCTGTCTTCTTCCA------
------TCAATTGTAGCT---CTC------------TTCCTCTTC---CTCATTCTTCTC
---------AGA---------------------------------------------AGG
AAGCAGAAAACCAGACTCAATCTCCCGCCAGGAAACATGGGTTGGCCTTTTCTTGGTGAA
ACCATTGGCTACTTGAAGCCCTACTCTGCAATCACCATTGGCAAATTCATGGAGGAGCAT
ATCTCAAGGTACGGGAAAATTTACAAGTCGAATTTGTTTGGGGAGCCAACAATTGTGTCA
GCAGATGCAGGGCTCAACAGATTCATATTGCAGAATGAAGGGAGATTGTTTGAATGCAGC
TACCCAAGAAGCATAGGAGGGATTCTTGGGAAATGGTCCATGCTGGTTTTGGTCGGTGAC
ATGCACAGAGACATGAGGATGATATCTCTCAACTTCTTGAGCCATGCCAGACTCAGAACC
CATCTGATGAGAGAAGTTGAAAAGCACACTCTTCTTGTTTTGGGGAGTTGGAAGGAAAAC
TCTGTTTTTTCAGCTCAGGATGAAGCTAAGAAGTTCACGTTCAACTTGATGGCCAAACAT
ATCATGAGCTTGGATCCTGGAAAACCAGAGACTGAGCAGCTGAAGAAATTGTATGTTACT
TTCATGAAAGGTGTGGTTTCTCCTCCTCTGAATTTACCAGGAACAGCTTACAGAAGAGCC
TTACAGTCAAGATCAACGATTCTGAAGTTTATAGAGTGCAAAATGAAAGAAAGATTGATG
GAG---------GGAACC---------GAAAACATTGGGGAAGATGATCTGCTTGGATGG
GTTCTGAAGAAT------TCA---------------AATCTTTCAAAGGAGCAAATTCTT
GACTTAATATTGAGCTTGCTCTTTGCTGGCCATGAAACTTCATCAGTGTCTATAGCCTTA
GCAATTTACTTTTTACCAAGCTGCCCTAATGCAATTCTGCAGTTAAGGGAAGAACACAGT
GAAATTGCCAAAGCCAAGAAACTGGCAGGCGAGACAGAGTTGAATTGGGAGGACTACAAG
AAAATGGAGTTCACCCAATGTGTAATCTGTGAGACACTTCGGCTTGGGAATGTGGTGAGA
TTTTTACACAGAAAGGCTCTGAAGGATGTTCGGTACAAAGGGTATGACATTCCATCTGGG
TGGAAAGTGCTTCCGGTGATTGCAGCCGTGCATTTGGATCCTTTACTTTTTGACCACCCG
CAACACTTCAATCCATGGAGATGGCAGCAGAATAACAACCACCACCACTCGTCGTCATCA
TCATGCTACACGAGCATGACA------AGTCACAACTTTATGCCATTTGGGGGAGGACCA
CGACTTTGCGCCGGTTCAGAATTGGCCAAACTTGAAATGGCCGTGTTCATCCACCACCTT
GTCCTCAACTTCCACTGGGAGTTAGCCGATTTCGACAAACCTTTTGCTTTCCCCTTCGTC
GATTTCCAAAATGGCCTACCAATCACAGCCCACCGC---TACGTACCAAAC---------
------------
>Maldo_HF33035-RA
ATGGTT---------GGCTTAGCC---CCT---ATTTTATTTGCTCTCTTGCTA------
CTACCA---ATATTTGCTTATATT------------CTTGTGCAAATATTCTTTGTAGCA
------------------------------------------------CTACATGATCAT
AAAAAC---CCCGCTAAAAACTTGCCTCCTGGAAGCATGGGATGGCCCTTGTTTGGAGAG
ACCCTTGGCTTCCTTAAACCTCATTGTTCCAACACCCTCGGAAGCTTCTTGCAACAACAT
TGCTCTAGATATGGGAAGGTTTTTAAATCGAATCTATTTGGTTCACCAACCATAGTTTCA
TGCGACCTTGAGCTCAACGCGTTTATTCTCCAGAACGAAGAGAAGCTTTTCCAAGCCAGC
TACCCCAAGCCCATCCATGGCATTCTTGGAAAGCATTCTTTGCTCACTGTCACCGGCGAG
CTTCATAGAAAGCTTAGAAACATTGGTGTCAGCTTCATTGCCACCTCTAAGTCCTCGCCG
GATTTCCTCCATTGGGTTCAGAAGCTGTCTATCTCAATGATGGAGTCGTGGAATGGCTGC
GAACAAGTCTTCTTCTACAAACAAACTAAAGCGTTTACACTCCGTCTAATGGTGAACCAC
CTTCTGAGCGTTAAACCGGATGAGCCGCTAGCCTCGAGAATATTACAAGACTTTGAAACC
TACATGACGGGCTTTGTGTCTTTGCCGTTAAACATTCTGGGAACCGCTTATGCCAGGGCT
GTGAAGGCTAGAGCAAGGCTTTCTTTCTCTGTTAAAGAGATTATGACAGAAAGAAGAAAA
TGGAAAGCTAGTGGGCAG---------CTCAGAGGAGGAGAAGAAGACTTCTTAGACGTG
ATACTGTCGAAA------CAG---------------AGTCTAACGGACGAAGAACTAGTG
AGCATTGTGTTGGATATAATGCTCGGAGGCTACGAGACAACAGCGACCCTTATGTCATTG
ATTGTCTACTTTCTCGGCCATGCGCCAATTGCTTTTCACAAATTAAAGGAAGAACACCAA
ACGATAAGGGAAAACAAAAAGGAT---GGGGAA---TTGTTAAATTGGGAAGATTACAAG
AAAATGGATTTTACTGACTATGTTATATATGAAGGTATGAGGTGTGGGAATGTAGTCAAA
TTTGTGCACAGGAAAGCTCTTGTAGACGTCAAATTTAAAGAATTCCTGATACCATCTGGA
TGGAAGGTTCTTCCAATTTTTACGGGGGCGCATATGGATCCAGATCTTCATGAGAATCCC
ACAGAGTTTGATCCTTGGAGATGGATTAATAAA---------------------------
---------------GAAATG------AGCAAAAAGGTGACAGTGTTTGGTGGTGGATCA
AGGCTTTGTCCGGGAGCTGAACTCGCTAAAGTAGTCATTTCATTCTTCCTTCATCATCTT
ATCCTTAGTTATAGATGGAAAACAAAATCAGATGATTGCCCACTTGCTTACCCTTACGTG
CAATTTCGGAGAGGTTTGCTGTTAGAGATTGAACCAGCTGCTGCAGCTTAT---CAAATC
CAT---------
>Malsi_01g013750
ATGGAT---------------------------TTCCTCTTCTCATTTTTCTTGGTT---
------TTCTCTATCCTTTCAACC------------------CTAGTTTACGTTTTTCTG
---------AGAAAG------------------------------------TCT------
AGGTGC---CGGAGGCTGAGGCTGCCTCCGGGGAATCTAGGGTTACCATTTATAGGGGAG
ACTCTGCAGCTCATCTCAGCCTACAAGACTGAGAACCCCGAACCGTTCATCGACGAGCGC
GTGACCCGGTTCGGATCCATATTCACAACTCACGTGTTTGGAGAGCCGACCGTGTTCTCC
ACCGACCCGGAGACCAATCGGTTCATCCTGCAGAACGAAGGGAAGCTGTTCGAGTGCAGC
TACCCTGGCTCCATAACCAACCTTATGGGGAAGCACTCTTTGTTGCTGATGAAGGGCAGC
CTCCATAAACGGATGCATTCTCTGACTATGAGCTTTGCAAACTCCTCTATCATTAGGGAC
CACCTTTTGGACGACATAGACCGGTTGATCCGGCTCAACATGGATTCATGGGCC------
GACCGGATCTTTCTCATGGAGGAGGCCAAAAAGATAACTTTTGAACTAGCAGTGAAGCAA
CTCATGAGCTTTGATCCAAAT---GAATGGACCGAAAGTCTAAGGAAGGAGTACGTCCTA
CTGATCGAAGGCTTCTTCTCCGTTCCTTTGCCTCTATTTTCCACCACCTACCGCCGGGCC
ATTACTGCGCGGACAAAGGTGGCGGAGGCATTGACCTTGATAGTGAGGCAAAGGAGGGAG
GAGAGCGAAGCCGGG------------------CAGATAAAAGAGGACATGTTAGGCGCA
CTTTTGAGCGGAGAC---ACC---------------GCACTCTCCGACGAGGAGATTGTG
GATTTCTTGCTTGCTTTGCTGGTGGCCGGCTATGAAACCACCTCAACAATCATGACACTT
GCCGTAAAGTTCTTGACGGAGACACCTCTGGCCCATGCTCAACTCAAGGAGGAACATGAG
CAAATTAGGGCGAACAAGAAGTCA---TCCGAG---ACTTTGGAATGGAGTGATTATAAG
TCAATGCCATTCACTCAGTGTGTTGTAAACGAGACACTGCGAGTAGCAAACATAATTAGC
GGGATATTTAGGCGGGCAATGACGGATGTTCACATTAAAGGATACACAATCCCTAAAGGT
TGGAAGGTATTTGCATCGTTCCGTGCTGTACATCTTGATCAAGATCATTTCAAGGACGCT
CGAACTTTTAATCCATGGAGGTGGCAGAGCAACTCTGGA---------------------
------CCGGCCACAAGCCCA------GCAAATGTGTTCACACCATTCGGAGGAGGGCCA
AGGCTGTGCCCAGGCTATGAGCTTGCCAGAGTAGAAATCTCAGTCTTCCTTCACCACTTA
GTCACTCGTTTCAGTTGGGTTCCTGATGAGGAAGATAAGCTGGTGTTTTTTCCGACGACG
AGGACGCAGAAGAGGTACCCGATCAATGTGCAGCGGAGGAACAATGTGTCA---TATGGG
CAATGTAAAGAG
>Malsi_02g012170
ATGGGATGGGTTTTGGGATGTTGG---------------------GTTTTGGTG------
------GGAATTCTT------GTAGGATCATTGTAT------------TGGTTT------
------------CAGGACCAGAACAAGAAG------------------------GAGAGG
GAAAAT---CAAAAGGGTCAAGTTCCAAAAGGGAAGTTAGGTTGGCCTTTCATAGGAGAA
ACCCTTGACTTCATTGCTTGTGGCTACACCTCTCGACCTGTCAGCTTCATGGAAAAACGC
AGATCTCTGTATGGAAAGGTGTTCAAGACTAACATATTGGGGACTCCTATCATAGTATCC
ACGGATGCTGAGGTGAACAAGGTGGTAATGCAAAACCATGGAAATACTTTCATTCCTGCT
TATCCGAAATCAATTACAGAACTGATGGGAAAATACTCCATTCTCCAAACAAATGGAAGC
CTTCATAAGAGAGTGCATGGACTCATCGCTGGTTTTCTGAAATCACCACAGTTCAAAGCT
CGAATCACCACCGACATCGAAAACTCAATCAAACTCAACTTGGCTCTTTGGAGAGACCAG
TCTCCCATTTACGTCCAAGATGAAACCCAAAAGATTACCTTTGAAGTACTGGTTAAAGTA
TTAATGAGCGTTAATCCTGGT---GAAGACTTAAACCTTCTCAAGAGAGAATTTGAAGAG
TACATCAAAGGATTAATTTGCATACCTATCAAGCTCCCTGGAACAAGGCTATATAAATCT
CTCAAGGCTAGAGAGCGATTGTTGAAGATGGTGGGGAAGATATTAGACATGAAAAAGGTA
GCAATGGAGAATACAAATTGTCCTCAAAATACAATTCCAGTAAAAGACGCAATGGATGTG
CTGTTA---GAAGGTGGTGACAACAACGAGGCTCAAGGCCTGCCGTTGGATTTCATCACC
GGAAATATAATAGAGATGATGATCCCAGGAGAGGAGACTGTTCCCATGGCCATGACCCTA
GCCGTCAAATTTCTAAGTGACAGCCCTGTGGCCTTAGACAAATTACGGGAGGAGAACATG
GAATTGAAGAGGCAGAAGACTGATTCCACGGAA---AATTATGCATGGACTGATTACATG
TCCTTGCCATTTACTCAAAATGTGATAAGTGAGACTCTTAGAATGGCAAATATCATCAAT
GCTGTTTGGAGAAAAGCTCAAAGGGATGTTGAAATCAAAGGTTATTTGATACCAAAAGGA
TGGTGTGTCTTGGCATCTTTTACTTCTGTTCACATGGATGAAGAAAACTATAAAAACCCA
TACCAGTTTGATCCTTGGAGATGGGAGAAATTAGAA------------------------
---------------GCTGCTGTAAACAACACTAGTTTTACACCCTTTGGTGGAGGACAG
AGGCTGTGCCCTGGTTTGGAGCTATCCAGGCTTGAATTATCAATCTTTCTTCATCATCTT
GTCACCAATTATAGATGGGTT---GCTGAGAAGGATGACATTGTTCACTTTCCAATGGTC
AAGATGAAGAGGAAGTTGCCCATTAAAGTCACGTCCATAAACACT---------------
------------
>Malsi_02g012880
ATGGCT------------------GACTCAGAGATAATTCTCTGTCTTCTTCCA------
------TCAATCCTAGCT---CTC------------TTCCTCTTC---CTCATTCTCCTC
---------AGA---------------------------------------------AGG
AAACAGAAGACCAGACTCAATCTCCCGCCAGGAAACATGGGTTGGCCTTTTCTTGGTGAA
ACCATTGGCTACTTGAAGCCCTACTCTGCAATCTCCATTGGCAAATTCATGGAGCAGCAT
ATCTCAAGGTATGGGAAAATTTACAAGTCAAATTTATTTGGGGAGTCAACAATTGTGTCA
GCAGATGCAGGGCTCAACAGATTCATACTGCAGAATGAAGGGACATTGTTTGAATGCAGC
TACCCAAGAAGCATAGGAGGGATTCTTGGGAAATGGTCCATGCTGGTTTTGGTCGGTGAC
ATGCACAGAGACATGAGGATGATTTCTCTCAATTTCTTGAGCCATGCCAGGCTCAGGACC
CATCTGATGAGAGAAGTTGAAAAGCACACTCTTCTTGTTATGGGGAGTTGGAAGGAGAAC
TCTGTTTTTTCAGCTCAGGATGAAGCTAAGAAGTTCACATTTAACTTGATGGCCAAACAT
ATCATGAGCTTGGAACCTGGAAAGCCAGAGACTGAGCAGCTCAAGAAACTGTATGTTACT
TTCATGAAAGGTGTGGTTTCTCCTCCTGTGAATTTACCAGGAACAGCTTACAGAAGAGCC
TTACAGTCAAGATCAACAATTCTGAAGTTTATAGAGTGCAAAATGAAAGAAAGATTAACG
GAG---------GGAACC---------GAAAACATTGGGGAAGATGATCTGCTTGGATGG
GTTTTGAAGAAT------TCA---------------AATCTTTCAAAAGAGCAAATCCTT
GACTTAATTTTGAGCTTGCTCTTTGCTGGCCATGAAACTTCATCAGTCTCCATAGCTTTA
GCAATTTACTTTTTACCAAGCTGCCCTAATGCAATTCTGCGATTAAGGGAAGAACACAGT
GAAATTGCCAAAGCCAAGAAACTAGCTGGGAAGACAGAGTTGGATTGGGAGGACTACAAG
AAAATGGAGTTCACTCAATGTGTTATCAGTGAGACGCTTCGGCTTGGGAATGTGGTGAGA
TTTTTACACAGAAAGGCTCTGAAGGATGTTCGGTACAAAGGGTATGACATTCCATGTGGG
TGGAAAGTGCTTCCGGTGATTGCAGCCGTGCATTTGGATCCTTTACTTTTTGACCACCCT
CAACACTTCAATCCATGGAGATGGCAGCAGAATAACAACCACCACCACTCATCATCAGCA
TCATGTTACACGAGCATGACA------AGTAACAACTTTATGCCATTTGGGGGAGGACCA
CGACTTTGCGCCGGTTCAGAACTAGCCAAACTTGAAATGGCCGTTTTCATCCACCACCTT
GTCCTCAACTTCCACTGGGACCTAGCCGATTTCGACCAACCTCTTGCTTTCCCTTTTGTC
GATTTCCAAAAAGGACTACCAATCACAGCCCACCGC---TACCAAACTAATCTC------
------------
>Malsi_07g018080
ATGGAT---------------------------TTCCTCTTCTCATTTTTCTTGGTT---
------TTCTGTCTCCTTTCAACC------------------CTAGTTTTTATTTTTCTC
---------AGAAAG------------------------------------TCT------
AGGTGC---CGGAGGCTGAGGCTGCCTCCGGGGAACCTAGGGTTACCATTTATAGGGGAG
ACTCTGCAGCTTATCTCAGCCTACAAGACTGAGAACCCGGAACCGTTCATCGACGAGCGC
GTGAACCGGTTCGGACCCTTGTTCACAACTCACGTGTTCGGAGAGCCGACCGTGTTCTCC
ACCGACCCGGAGACCAATCGTTTCATCTTGCAGAACGAAGGGAAGCTGTTCGAGTGCAGC
TACCCGGGCTCCATAACCAACCTTATGGGGAAGCACTCTTTGCTGCTGATGAAGGGCAGC
CTCCATAAACGGATGCATTCTCTGACCATGAGCTTTGCAAACTCTTCGATCATTAGGGAC
CACCTTTTGGACGACATAGACCGGTTGATCCGGCTCAACATGGATTCCTGGGCC------
GACCGGATCTTTCTCATGGAGGAGGCCAAAAAGATAACTTTTGAACTAGCAGTGAAGCAA
CTCATGAGCTTTGATCCAAAT---GAATGGACCGAGAGTCTAAGAAAGGAGTACGTCCTA
CTAATCGAAGGCTTCTTCTCCGTTCCTTTGCCTCTAGTTTCCACCACCTACCGCCGGGCC
ATTACCGCTAGGACAAAGGTGGCGGAAGCGTTGAGCTTGATAGTGAGGCAGAGGAGGGAG
GAGAGCGAAGCCGGG------------------AAGAGACAAGAGGACATGTTAGGCGCA
CTTTTGGGCGGAGAC---ACC---------------GCATTCTCAGATGAGGAGATTGTG
GATTTCTTGCTTGCTTTGCTGGTGGCCGGCTACGAAACCACTTCAACAATCATGACACTT
GCCGTCAAGTTCTTAACGGAGACACCTCTGGCCCATGCTCAACTCAAGGAAGAACATGAG
CAAATTAGGGCGAAAAAGAAGTCG---TCAGAG---CCTCTAGAATGGAGTGATTATAAG
GCAATGCCATTCACTCAATGTGTTGTCAACGAGACCTTGCGAGTTGCAAACATAATTAGC
GGGGTATTTAGGCGGGCAATGACGGACGTTCACATTAAGGGATACACAATCCCCAAAGGA
TGGAAGGCATTTGCATCGTTTCGTGCCGTACATCTAGATCAAGATCATTTCAAGGACGCT
CGAACTTTTAATCCATGGAGGTGGCAGAACAAATCTGGA---------------------
------CCGACGACAAGCCCA------TCAAATGTGTTCACACCATTTGGAGGAGGGCCA
AGGCTCTGCCCCGGCTCTGAGCTTGCTAGAGTAGAAATCTCCGTCTTCCTTCATCACTTA
GTCACTCGTTTCAGTTGGGTTCCTGCCGAGGAAGATAAGCTGGTGTTTTTTCCGACGACG
AGGACGCAGAAGAGGTACCCGATCAATGTGCAGCGGAGGAACAATGTGTCA---TATGGG
CAATGTAAAGAG
>Malsi_09g002040
------------------------------------------------------------
------------------------------------------------------------
------------------------------------------------------------
------------------------------------ATGGGATGGCCCTTGTTTGGAGAG
ACCCTTGGCTTCCTTAAACCTCATTGTTCCAACACCCTCGGAAGCTTCTTGGAACAACAT
TGCTCTAGATATGGGAAGGTTTTTAAATCGAATCTATTTGGTTCACCAACCATAGTTTCA
TGCGACCTTGAGCTCAACGCGTTTATTCTCCAGAACGAAGAGAAGCTTTTCCAAGCCAGC
TACCCCAAGCCCATCCATGGCATTCTTGGAAAGCATTCTTTGCTCACTGTCACCGGCGAG
CTTCATAGAAAGCTTAGAAACATTGGTGTCAGCTTCATTGCCACCTCTAAGTCCTCGCCG
GATTTCCTCCATTGGGTTCAGAAGCTGTCTATCTCAATGATGGAGTCGTGGAATGGCTGC
GAACAAGTCTTCTTCTACAAACAAACTAAAGCGTTTACACTCCGTCTAATGGTGAACCAC
CTTCTGAGCGTTAAACCGGATGAGCCGCTAGCCTCGAGAATATTACAAGACTTTGAAACC
TACATGACGGGCTTTGTGTCTTTGCCGTTAAACATTCTTGGAACCGCTTATGCCAGGGCT
GTGAAGGCTAGAGCAAGGCTTTCTTTCTCTGTTAAAGAGATTATGACAGAAAGAAGAAAA
GGGAAAGCTAGTGGGCAG---------CTCAGAGGAGGAGAAGAAGACTTCTTAGACGTG
ATACTGTCGAAA------CAG---------------AGTCTAACGGACGAAGAAATAGTG
AGCATTGTGTTGGATATAATGCTCGGAGGCTACGAGACAACAGCGACCCTTATGTCATTG
ATTGTCTACTTTCTCGGCCATGCGCCAATTGCTTTTCACAAATTAAAGGAAGAACACCAA
ACGATAAGGGAAAACAAAAAGGAT---GGGGAA---TTGTTAAATTGGGAAGATTACAAG
AAAATGGATTTTACTGACTATGTTATATATGAAGGTATGAGGTGTGGGAATGTAGTCAAA
TTTGTGCACAGGAAAGCTCTTGTAGACGTCAAATTTAAAGAATTCCTGATACCATCTGGA
TGGAAGGTTCTTCCAATTTTTACGGGGGCGCATATGGATCCAGATCTTCATGAGAATCCC
ACAGAGTTTGATCCTTGGAGATGGATTAATAAA---------------------------
---------------GAAATG------AGCAAAAAGGTGACAGTGTTTGGTGGTGGATCA
AGGCTTTGTCCGGGAGCTGAACTCGCTAAAGTAGTCATTTCATTCTTCCTTCATCATCTT
ATCCTTAGTTATAGATGGAAAACAAAATCAGATGATTGCCCACTTGCTTACCCTTACGTG
CAATTTCGGAGAGGTTTGCTGTTAGAGATTGAACCAGCTGCTGCAGCTTAT---CAAATC
CAT---------
>Malsi_09g017170
ATGGAA---------------------AATTCACTGATTGTACTAATATCAGCA------
------ACCGTGTCG------ATC---------------TTGTCCATAATATTCCTCTAC
---------AGAAACAACACGACCAACTCCGCTTCTGCTAATACTTCACTCATCGGATCA
AAACAC---AGAAGAACCCAACTTCCTTTGGGAACTCTTGGGCTTCCTTTTCTTGGTGAA
ACCATTGAGTTTGTGACTTGTGCTTACTCCGACTGCCCTGAGAGCTTCATGGACAAGCGC
CGCCACTTGTATGGGAAGGTGTTCAGGTCACACATATTTGGAAGTCCAACAATTGTATCA
ACAGATGCAGAAGTGAGTAAAATTGTTCTGCAGAGTGATGCAAAATCTTTTGTGCCATCT
TACCCAAAATCTCTCACTGAATTGATGGGGAAGTCCTCTATTTTGCTCATCAACGGAGCC
CTGCAGAGAAGAATCCATGGACTCATTGGAGCCTTTTTAAAGTCCCCACACCTCAAAGCT
CAAATCACCACAGACATGCAAAACTATGTCCAACAATCCATGGCAAATTGGACAGACGAC
CATCCCATTTACATACAAGATGAAACCAAACAT---------------------------
------------------------------------------------------------
------------------------------------------------------------
------GCAAAGAAGAAAATGGTCAAGCTAGTACAGGAAATCATACAAGCTAAAAAAAAA
GAGAGTGATATA------------ATCTCCAACAAGGTTCCCAAAGATGTGGTAGATGTT
CTGCTGAGAGACACAAGTGAG---------------CAGTTAACAGGAGATCTGATAGCA
GATAACATGATTGATATGATGATACCAGGGGAGGATTCAGTGCCACTTCTCATGACTCTT
GCAATCAAATACCTCTCAGACTCCCCCACTGCTCTCCAACAATTAACTGAGGAGAACATG
AAGTTAAAAGCTCTGAAAGATGAGCTTGGAGAG---CCACCGTGTTGGAGTGATTACTTG
TCCTTACCATTTACACAAAATGTGATCACAGAAACCCTAAGGATGGGAAACATCATAACT
GGGGTGATGAGGAAGGCCATGAAAGATGTGGAGATAAAAGGGTATTTAATACCAAAGGGA
TGGTGTGTCTTCACATATTTCAGATCAGTTCATCTTGATCAGAATAACTATGATTGGCCT
TATCACTTCAATCCATGGAGGTGGCAAGACAAAGAC------------------------
---------------ATGAGC------AGCTGCAACTTCACTCCTTTTGGAGGAGGACAA
AGGCTGTGTCCTGGACTTGACTTAGCAAGGCTTGAAGCCTCCATTTTCTTACACCACTTT
GTCACTCAATTCAGGTGGGCG---GCCGAGGAGGACACAGTTGTGAACTTCCCCACTGTA
AGAATGAAGCGGAGGATGCCGATAAGGGTCAAAAGGAGAGGAGACTGGAAA---GAGGTG
GTG---------
>Malsi_15g022960
ATGGGATGGGTTTTGGGATGTTGG---------------------GTTTTGGTG------
------GGAATTCTT------GTAGGATCATTGTAC------------TGGTTTAATGAG
------CAGAAGAAGAACCAGAACAAGAAC------------------------GAGAGG
GAAAAT---CAAAAGGGTCAAGTTCCAAAAGGAAAGTTAGGTTGGCCTTTGATAGGAGAA
ACCATTGACTTCATTGCTTGTGGCTACACCTCTCGACCTGTCAGCTTCATGGAAAAACGC
AGATCTCTGTATGGAAAGGTGTTCAAGACAAACATATTGGGGACTCCTATCATAGTGTCT
ACGGATGCTGAGGTGAACAAGGTGGTAATGCAAAACCATGGAAATACCTTCATTCCTGCT
TATCCGAAATCAATTACAGAACTGATGGGAAAATATTCAATTCTCCAAATAAATGGAAGC
CTTCATAAGAGAGTGCATGGTCTCATCGCTGGTTTTCTGAAATCACCACAGTTCAAAGCT
CGAATCACCGCCGACATCGAAAACTCAGTCAAGCTCAACCTGTCTCTTTGGAGAGACCAG
TCTCCCATTTACGTCCAAGATGAAACCCAAAAGATTACATTTGAAGTTTTGGTTAAAGTA
TTAATGAGCATTGATCCTGGT---GAAGACTTAAACCTTCTGAAGAGAGAATTTGAAGAG
TTCATCAAGGGTTTAATTTGCATACCTATCAAGCTCCCTGGAACTAGGCTGTATAAATCT
CTCAAGGCTAGAGAGCGATTGTTGAAGATGGTGGGGAAAATTTTAGAGGTGAAAAAGATA
GCAATGGAAAATACAAATTGTACCCAAATTACAATTCCAGTCAAAGACGCAATGGATGTG
CTGTTACGTGAAGGTGGTGAAAACAACGAGACTCATGGCCTGCCGTTGGATTTCATCACC
GGAAATATAATAGAGATGATGATCCCAGGAGAGGAGACTGTTCCCATGGCCATGACCCTA
GCGGTCAAATTCCTAAGTGACAGCCCTGTGGCGTTAGACAAATTACGGGAGGAGAACATG
GAATTCAAGAGGCAGAAGTTTGATTCCTCGGAA---AATTATGCATGGACTGATTACATG
TCCTTGCCATTTACTCAAAATGTGAGTCACAAGTTGTTTCAA------------------
---------AGAGAATATAAAATGATTCTTCATATTATTTCCTACATTGTT---------
------------------------------------------------------------
------------------------------------------------------------
------------------------------------------------------------
TTTTTCTGT---------------------------------------------------
------------------------------------------------------------
------------------------------------------------------------
------------
>Malsi_15g023900
ATGTCT------------------GACTCAGAGATTATTCTCTGTCTTCTTCCA------
------TCAATTGTAGCT---CTC------------TTCCTCTTC---CTCATTCTTCTC
---------AGA---------------------------------------------AGG
AAGCAGAAAACCAGACTCAATCTCCCGCCAGGAAACATGGGTTGGCCTTTTCTTGGTGAA
ACCATTGGCTACTTGAAGCCCTACTCTGCAATCACCATTGGCAAATTCATGGAGGAGCAT
ATCTCAAGGTACGGGAAAATTTACAAGTCGAATTTGTTTGGGGAGCCAACAATTGTGTCA
GCAGATGCAGGGCTCAACAGATTCATATTGCAGAATGAAGGGAGATTGTTTGAATGCAGC
TACCCAAGAAGCATAGGAGGGATTCTTGGGAAATGGTCCATGCTGGTTTTGGTCGGTGAC
ATGCACAGAGACATGAGGATGATATCTCTCAACTTCTTGAGCCATGCCAGACTCAGAACC
CATCTGATGAGAGAAGTTGAAAAGCACACTCTTCTTGTTTTGGGGAGTTGGAAGGAAAAC
TCTGTTTTTTCAGCTCAGGATGAAGCTAAGAAGTTCACGTTCAACTTGATGGCCAAACAT
ATCATGAGCTTGGATCCTGGAAAACCAGAGACTGAGCAGCTGAAGAAATTGTATGTTACT
TTCATGAAAGGTGTGGTTTCTCCTCCTCTGAATTTACCAGGAACAGCTTACAGAAGAGCC
TTACAGTCAAGATCAACGATTCTGAAGTTTATAGAGTGCAAAATGAAAGAAAGATTGATG
GAG---------GGAACC---------GAAAACATTGGGGAAGATGATCTGCTTGGATGG
GTTCTGAAGAAT------TCA---------------AATCTTTCAAAGGAGCAAATTCTT
GACTTAATATTGAGCTTGCTCTTTGCTGGCCATGAAACTTCATCAGTGTCTATAGCCTTA
GCAATTTACTTTTTACCAAGCTGCCCTAATGCAATTCTGCAGTTAAGGGAAGAACACAGT
GAAATTGCCAAAGCCAAGAAACTGGCAGGCGAGACAGAGTTGAATTGGGAGGACTACAAG
AAAATGGAGTTCACCGAATGTGTAATCTGTGAGACACTTCGGCTTGGGAATGTGGTGAGA
TTTTTACACAGAAAGGCTCTGAAGGATGTTCGGTACAAAGGGTATGACATTCCATCTGGG
TGGAAAGTGCTTCCGGTGATTGCAGCCGTGCATTTGGATCCTTTACTTTTTGACCACCCG
CAACACTTCAATCCATGGAGATGGCAGCAGAATAACAACCACCACCACTCGTCGTCATCA
TCATGCTACACGAGCATGACA------AGTCACAACTTTATGCCATTTGGGGGAGGACCA
CGACTTTGCGCCGGTTCAGAATTGGCCAAACTTGAAATGGCCGTGTTCATCCACCACCTT
GTCCTCAACTTCCACTGGGAGTTAGCCGATTTCGACAAACCTTTTGCTTTCCCCTTCGTC
GATTTCCAAAATGGCCTACCAATCACAGCCCACCGC---TACGTATGCAACTGT------
---GAT------
>Malsi_17g011150
ATGGCA---------AGCACT------------TTTTGGATTGTTCTTCTAATTGGGGTT
TTTGGCTTTCTTTTGGTT---CTA------------ATTCTAAACCACTTCTTGCCCTTA
TTGTTA---AGGCTTAAT------------------------------------------
------------GGTACTCTTCCGCCTAAGGGCTCTTTTGGGTGGCCTCTGTTGGGAGAA
ACTCTTAGCTTCTTGAAGCCTCATCCTTCTAATTCTCTTGGTGCCTTCCTTAAACACCAT
TGTTCTAGGTATGGGAAAGTGTTCAAATCCCATTTGTTCTTGTCTCCCACAATTGTGTCA
TGTGATCAAGAGCTGAACTACTTCATACTTCAGAATGAA---------------------
------------------------------------------------------GGTGAC
ACTCACAAAAGGCTCAGAAATGTGGCTGTCTCCTTGGTCACCATCACCAAGACCAAGCCT
GAGTTTCTTAGTGACATTGAAGCCACAGCCATTGGCATACTTCACTCTTGGAAAGATAAA
TCACAAGTCATCTTCTGTGAGGAAGCCAGAAAGTTCACATTCAATGTAATAGTGAAGCAA
GTGCTAGGTTTAACCCCAGTTGAGCCACAGGCTACACAAATTCTTGAAGATTTCCTGACT
TTCATGAGAGGGCTCATTTCTCTTCCTCTCTATATTCCTGGAACCCCATATGCAAGAGCT
GTTAAGGCTAGAAGCAGGATATCTTCAACTGTGAAAGCAATCATAGAGGAAAGAAGAAGA
AATGCAGATGGGAGCACG---AAT---TCTTGTACTAAAAGAAGTGATTTCCTTGAGATA
CTTCTGGATGTT------GAT---------------TCCTTGTCTGAAGATGAGAAAGTG
AGTTTTATCTTGGATTCTCTATTGGGTGGCTATGAAACCACCTCTCTCTTGATGGCCATG
GTAGTTTATTTTCTAGCCCAATCACCATCTGCATTACAACGATTAAAGGTAGAGCATCAG
AACATTAGAAGAGTGAAGCAGAAA---GATGAG---TATCTGAACTGGGACGACTATAAA
AAAATGGAATTCACCCAAAATGTCATTAACGAAGCTCTCAGATGTGGAAACGTTGTAAAA
TTCGTGCACCGAAAGGCTTTCAAAGATGTAAAATTTAGAGATTATTTAATTCCATCTGGC
TGGAAAGTTTTACCAGTTTTTAGTGCAGCTCATTTAGACCCTTCTCTTCATGCAAGTGCT
CTTGAGTTTGATCCTTGGAGATGGGAGATCCAAGAC------------------------
---------------CATGTA------TGCAAGAAATTTACTCCCTTCGGTGGAGGGTCT
AGATGCTGTCCTGGATCTGAACTTGGGAAGCTTGAAGTTGCAGTTTTTCTCCACCACCTT
GTACAGAATTTCAGGTGGAGGACCGAGGACGACGACGAACCCGTAGCGTTTCCATACGTA
GAATTTCAAAGAGGATTGCCACTGTACCTGGAGCATTGCCCCCAT---------------
------------
>Malsi_17g015770
ATGGAC---------------------AATTTGTTGATTGTACTAATATTGACA------
------ACAATGTCG------ATC---------------TTGTCCATAATATTCCTCTAC
---------AGAAACAACACC---AACTTGTCTTCTGCTACTTCTTCACTCATCAGATCA
AAACAC---AACAGAATCCAACTTCCTTTAGGAACTCTTGGGCTTCCATTTCTTGGTGAA
ACCATTGAGTTTGTAACTTGTGCTTACTCTGACTCCCCTGAGAACTTCATGGACAAACGC
CACCACTTGTATGGGAAGGTGTTCAAGTCACACATATTTGGAGGTCCAACAATTGTATCA
ACATATGCCGAAGTGAGTAAAATTGTTCTGCAGAGTGATGCAAAATCTTTTGTGCCATGT
TACCCTAAATCTCTCACAGGGTTGATGAGGAAGTCTTCGATTTTGCTCATCAATGGAGCC
CTGCAGAGAAGAATCCATGGACTCATTGGAGCCTTCTTTAAGTCCCCACATCTCAAAGCT
CAAATCACCATAGGCATGGAGAACTATGTCCAACAATCCATGGAAAATTGGAGAGATGAC
CATTTCATTTACACACAAGATGCAACCAAACATTCTTTTACAAAAGTTTTTGTCTGCAGA
TTGATTAGTTTGGATCTTGTT---GAAGACATGCAGTTCCTAAAGAAACAGTTCCAAGAA
TTCATCACTAGCCTCATGTCTATTCCCATAAATATTCCTGGAAGTAGACTTTATAGATCA
TTACAGGCAAGT------------------------------------------------
------------------------------------------------------------
------------------------------------------------------------
------------------------------------------------------------
------------------------------------------------------------
------------------------------------------------------------
------------------------------------------------------------
------------------------------------------------------------
------------------------------------------------------------
------------------------------------------------------------
------------------------------------------------------------
------------------------------------------------------------
------------------------------------------------------------
------------------------------------------------------------
------------
>Malsy_01g014120
ATGGAT---------------------------TTCCTCTTCTCATTTTTCTTGGTT---
------TTCTCTATCCTTTCAACC------------------CTAGTTTACGTTTTTCTG
---------AGAAAG------------------------------------TCT------
AGGTGC---CGGAGGCTGAGGCTGCCTCCGGGGAATCTAGGGTTACCATTTATAGGGGAG
ACTCTGCAGCTCATCTCAGCCTACAAGACTGAGAACCCCGAACCGTTCATCGACGAGCGC
GTGACCCGGTTCGGATCCATATTCACAACTCACGTGTTTGGAGAGCCGACCGTGTTCTCC
ACCGACCCGGAGACCAATCGGTTCATCCTGCAGAACGAAGGGAAGCTGTTCGAGTGCAGC
TACCCTGGCTCCATAACCAACCTTATGGGGAAGCACTCTTTGTTGCTGATGAAGGGCAGC
CTCCATAAACGGATGCATTCTCTGACTATGAGCTTTGCAAACTCCTCTATCATTAGGGAC
CACCTTTTGGACGACATAGACCGGTTGATCCGGCTCAACATGGATTCATGGGCC------
GACCGGATCTTTCTCATGGAGGAGGCCAAAAAGATAACTTTTGAACTAGCAGTGAAGCAA
CTCATGAGCTTTGATCCAAAT---GAATGGACCGAGAGTCTAAGGAAGGAGTACGTCCTA
CTGATCGAAGGCTTCTTCTCCGTTCCTTTGCCTCTATTTTCCACCACCTACCGCCGGGCC
ATTACTGCGCGGACAAAGGTGGCGGAGGCATTGACCTTGATAGTGAGGCAAAGGAGGGAG
GAGAGCGAAGCCGGG------------------CAGATAAAAGAGGACATGTTAGGCGCA
CTTTTGAGCGGAGAC---ACC---------------GCACTCTCCGACGAGGAGATTGTG
GATTTCTTGCTTGCTTTGCTGGTGGCCGGCTATGAAACCACCTCAACAATCATGACACTT
GCCGTAAAGTTCTTGACGGAGACACCTCTGGCCCATGCTCAACTCAAGGAGGAACATGAG
CAAATTAGGGCGAACAAGAAGTCA---TCCGAG---ACTTTGGAATGGAGTGATTATAAG
TCAATGCCATTCACTCAGTGTGTTGTAAACGAGACACTGCGAGTAGCAAACATAATTAGC
GGGATATTTAGGCGGGCAATGACGGATGTTCACATTAAAGGATACACAATCCCTAAAGGT
TGGAAGGTATTTGCATCGTTCCGTGCTGTACATCTTGATCAAGATCATTTCAAGGACGCT
CGAACTTTTAATCCATGGAGGTGGCAGAGCAACTCTGGA---------------------
------CCGGCCACAAGCCCA------GCAAATGTGTTCACACCATTCGGAGGAGGGCCA
AGGCTGTGCCCAGGCTATGAGCTTGCCAGAGTAGAAATCTCAGTCTTCCTTCACCACTTA
GTCACTCGTTTCAGTTGGGTTCCTGATGAGGAAGATAAGCTGGTGTTTTTTCCGACGACG
AGGACGCAGAAGAGGTACCCGATCAATGTGCAGCGGAGGACCAATGTGTCA---TATGGG
CAATGTGATGGC
>Malsy_01g021220
ATGGAT---------------------------TTCCTCTTCTCATTTTTCTTGGTT---
------TTCTCTATCCTTTCAACC------------------CTAGTTTACGTTTTTCTG
---------AGAAAG------------------------------------TCT------
AGGTGC---CGGAGGCTGAGGCTGCCTCCGGGGAATCTAGGGTTACCATTTATAGGGGAG
ACTCTGCAGCTCATCTCAGCCTACAAGACTGAGAACCCCGAACCGTTCATCGACGAGCGC
GTGACCCGGTTCGGATCCATATTCACAACTCACGTGTTTGGAGAGCCGACCGTGTTCTCC
ACCGACCCGGAGACCAATCGGTTCATCCTGCAGAACGAAGGGAAGCTGTTCGAGTGCAGC
TACCCTGGCTCCATAACCAACCTTATGGGGAAGCACTCTTTGTTGCTGATGAAGGGCAGC
CTCCATAAACGGATGCATTCTCTGACTATGAGCTTTGCAAACTCCTCTATCATTAGGGAC
CACCTTTTGGACGACATAGACCGGTTGATCCGGCTCAACATGGATTCATGGGCC------
GACCGGATCTTTCTCATGGAGGAGGCCAAAAAGATAACTTTTGAACTAGCAGTGAAGCAA
CTCATGAGCTTTGATCCAAAT---GAATGGACCGAGAGTCTAAGGAAGGAGTACGTCCTA
CTGATCGAAGGCTTCTTCTCCGTTCCTTTGCCTCTATTTTCCACCACCTACCGCCGGGCC
ATTACTGCGCGGACAAAGGTGGCGGAGGCATTGACCTTGATAGTGAGGCAAAGGAGGGAG
GAGAGCGAAGCCGGG------------------CAGATAAAAGAGGACATGTTAGGCGCA
CTTTTGAGCGGAGAC---ACC---------------GCACTCTCCGACGAGGAGATTGTG
GATTTCTTGCTTGCTTTGCTGGTGGCCGGCTATGAAACCACCTCAACAATCATGACACTT
GCCGTAAAGTTCTTGACGGAGACACCTCTGGCCCATGCTCAACTCAAGGAGGAACATGAG
CAAATTAGGGCGAACAAGAAGTCA---TCCGAG---ACTTTGGAATGGAGTGATTATAAG
TCAATGCCATTCACTCAATGTGTTGTAAACGAGACACTGCGAGTAGCAAACATAATTAGC
GGGATATTTAGGCGGGCAATGACGGATGTTCACATTAAAGGATACACAATCCCTAAAGGT
TGGAAGGTATTTGCATCGTTCCGTGCTGTACATCTTGATCAAGATCATTTCAAGGACGCT
CGAACTTTTAATCCATGGAGGTGGCAGAGCAACTCTGGA---------------------
------CCGGCCACAAGCCCA------GCAAATGTGTTCACACCATTCGGAGGAGGGCCA
AGGCTGTGCCCAGGCTATGAGCTTGCCAGAGTAGAAATCTCAGTCTTCCTTCACCACTTA
GTCACTCGTTTCAGTTGGGTTCCTGATGAGGAAGATAAGCTGGTGTTTTTTCCGACGACG
AGGACGCAGAAGAGGTACCCGATCAATGTGCAGCGGAGGACCAATGTGTCA---TATGGG
CAATGTGATGGC
>Malsy_02g012830
ATGGGATGGGTTTTGGGATGTTGG---------------------GTTTTGGTG------
------GGAATTCTT------GTAGGATCATTGTAT------------TGGTTT------
------------AAGGACCAGAACAAGAAA------------------------GAGAGG
GAAAAT---CAAAAGGGTCAAGTTCCAAAAGGGAAGTTAGGTTGGCCTTTCATAGGAGAA
ACCCTTGACTTCATTGCTTGTGGCTACACCTCTCGACCTGTCAGCTTCATGGAAAAACGC
AGATCTCTGTATGGAAAGGTGTTCAAGACTAACATATTGGGGACTCCTATCATAGTATCC
ACGGATGCTGAGGTGAACAAGGTGGTAATGCAAAACCATGGAAATACTTTCATTCCTGCT
TATCCGAAATCAATTACAGAACTGATGGGAAAATACTCCATTCTCCAAACAAATGGAAGC
CTTCATAAGAGAGTGCATGGACTCATCGCTGGTTTTCTGAAATCACCACAGTTCAAAGCT
CGAATCACCACCGACATCGAAAACTCAATCAAACTCAACTTGGCTCTTTGGAGAGACCAG
TCTCCCATTTACGTCCAAGATGAAACCCAAAAGATTACCTTTGAAGTACTGGTTAAAGTA
TTAATGAGCGTTAATCCTGGT---GAAGACTTAAACCTTCTCAAGAGAGAATTTGAAGAG
TACATCAAAGGATTAATTTGCATACCTATCAAGCTCCCTGGAACAAGGCTATATAAATCT
CTCAAGGCTAGAGAGCGATTGTTGAAGATGGTGGGGAAGATATTAGACATGAAAAAGGTA
GCAATGGAGAATATAAATTGTCCTCAAAATACAATTCCAGTAAAAGATGCAATGGATGTG
CTGTTA---GAAGGTGGTGACAACAACGAGGCTCAAGGCCTGCCGTTGGATTTCATCACC
GGAAATATAATAGAGATGATGATCCCAGGAGAGGAGACTGTTCCCATGGCCATGACCCTA
GCCGTCAAATTTCTAAGTGACAGCCCTGTGGCCTTAGACAAATTACGGGAGGAGAACATG
GAATTGAAGAGGCAGAAGACTGATTCCACGGAA---AATTATGCATGGACTGATTACATT
------------------------------GAGACTCTTAGAATGGCAAATATCATCAAT
GCTGTTTGGAGAAAAGCTCAAAGGGATGTTGAAATCAAAGGTTATTTGATACCAAAAGGA
TGGTGTGTCTTGGCATCTTTTACTTCTGTTCACATGGATGAAGAAAACTATAAAAACCCA
TACCAGTTTGATCCTTGGAGATGGGAGAAATTAGAA------------------------
---------------GCTGCTGTAAACAACACTAGTTTTACACCCTTTGGTGGAGGACAG
AGGCTGTGCCCTGGTTTGGAGCTATCCAGGCTTGAATTATCAATCTTTCTTCATCATCTT
GTCACCAATTATAGATGGGTT---GCTGAGAAGGATGACATTGTTCACTTTCCAATGGTC
AAGATGAAGAGGAAGTTGCCCATTAAAGTCACGTCCATAAACACT---------------
------------
>Malsy_02g013580
ATGGCT------------------GACTCAGAGATAATTCTCTGTCTTCTTCCA------
------TCAATCCTAGCT---CTC------------TTCCTCTTC---CTCATTCTCCTC
---------AGA---------------------------------------------AGG
AAACAGAAAACCAGACTCAATCTCCCGCCAGGAAACATGGGTTGGCCTTTTCTTGGTGAA
ACCATTGGCTACTTGAAGCCCTACTCTGCAATCTCCATTGGCAAATTCATGGAGCAGCAT
ATCTCAAGGTATGGGAAAATTTACAAGTCAAATTTATTTGGGGAGTCAACAATTGTGTCA
GCAGATGCAGGGCTCAACAGATTCATACTGCAGAATGAAGGGACATTGTTTGAATGCAGC
TACCCAAGAAGCATAGGAGGGATTCTTGGGAAATGGTCCATGCTGGTTTTGGTCGGTGAC
ATGCACAGAGACATGAGGATGATTTCTCTCAATTTCTTGAGCCATGCCAGGCTCAGGACC
CATCTGATGAGAGAAGTTGAAAAGCACACTCTTCTTGTTATGGGGAGTTGGAAGGAGAAC
TCTGTTTTTTCAGCTCAGGATGAAGCTAAGAAGTTCACATTTAACTTGATGGCCAAACAT
ATCATGAGCTTGGAACCTGGAAAGCCAGAGACTGAGCAGCTCAAGAAACTGTATGTTACT
TTCATGAAAGGTGTGGTTTCTCCTCCTGTGAATTTACCAGGAACAGCTTACAGAAGAGCC
TTACAGTCAAGATCAACAATTCTGAAGTTTATAGAGTGCAAAATGAAAGAAAGATTAACG
GAG---------GGAACC---------GAAAACATTGGGGAAGATGATCTGCTTGGATGG
GTTTTGAAGAAT------TCA---------------AATCTTTCAAAAGAGCAAATCCTT
GACTTAATATTGAGCTTGCTCTTTGCTGGCCATGAAACTTCATCA---------------
------------------------------------------------GAAGAACACAGT
GAAATTGCCAAAGCCAAGAAACTAGCTGGGAAGACAGAGTTGGATTGGGAGGACTACAAG
AAAATGGAGTTCACTCAATGTGTTATCAGTGAGACGCTTCGGCTTGGGAATGTGGTGAGA
TTTTTACACAGAAAGGCTCTGAAGGATGTTCGGTACAAAGGGTATGACATTCCATGTGGG
TGGAAAGTGCTTCCGGTGATTGCAGCCGTGCATTTGGATCCTTTACTTTTTGACCACCCT
CAACACTTCAATCCATGGAGATGGCAGCAGAATAACAACCACCACCACTCATCATCAGCA
TCATGTTACACGAGCATGACA------AGTAACAACTTTATGCCATTTGGGGGAGGACCA
CGACTTTGCGCCGGTTCAGAACTAGCCAAACTTGAAATGGCCGTTTTCATCCACCACCTT
GTCCTCAACTTCCACTGGGACCTAGCCGATTTCGACCAACCTCTTGCTTTCCCTTTTGTC
GATTTCCAAAAAGGACTACCAATCACAGCCCACCGC---TACCAAACTAATCTC------
------------
>Malsy_07g019060
ATGGAT---------------------------TTCCTCTTCTCATTTTTCTTGGTT---
------TTCTCTCTCCTTTCAACC------------------CTAGTTTTTATTTTTCTC
---------AGAAAG------------------------------------TCT------
AGGTGC---CGGAGGCTGAGGCTGCCTCCGGGGAACCTAGGGTTACCATTTATAGGGGAG
ACTCTGCAGCTTATTAAAGCCTACAAGACTGAGAACCCGGAACCGTTCATCGATGAGCGC
GTGAACCGGTTCGGACCCTTGTTCACAACTCACGTGTTCGGAGAGCCGACCGTGTTCTCC
ACCGACCCGGAGACCAATCGTTTCATCTTGCAGAACGAAGGGAAGCTGTTCGAGTGCAGC
TACCCGGGCTCCATAACCAACCTTATGGGGAAGCACTCTTTGCTGCTGATGAAGGGCAGC
CTCCATAAACGGATGCATTCTCTGACCATGAGCTTTGCAAACTCTTCGATCATTAGGGAC
CACCTTTTGGACGACATAGACCGGTTGATCCGGCTCAACATGGATTCCTGGGCC------
GACCGGATCTTTCTCATGGAGGAGGCCAAAAAGATAACTTTTGAACTAGCAGTGAAGCAA
CTCATGAGCTTTGATCCAAAT---GAATGGACCGAGAGTCTAAGAAAGGAGTACGTCCTA
CTAATCGAAGGCTTCTTCTCCGTTCCTTTGCCTCTAGTTTCCACCACCTACCGCCGGGCC
ATTACCGCTAGGACAAAGGTGGCGGAAGCGTTGAGCTTGATAGTGAGGCAGAGGAGGGAG
GAGAGCGAAGCCGGG------------------AAGAGACAAGAGGACATGTTAGGCGCA
CTTTTGGGCGGAGAC---ACC---------------GCATTCTCAGATGAGGAGATTGTG
GATTTCTTGCTTGCTTTGCTGGTGGCCGGCTACGAAACCACTTCAACAATCATGACACTT
GCCGTCAAGTTCTTAACGGAGACACCTCTGGCCCATGCTCAACTCAAGGAAGAACATGAG
CAAATTAGGGCGAAAAAGAAGTTG---TCAGAG---CCTCTAGAATGGAGTGATTATAAG
GCAATGCCATTCACTCAATGTGTTGTCAACGAGACCTTGCGAGTTGCAAACATAATTAGC
GGGGTATTTAGGCGGGCAATGACGGACGTTCACATTAAGGGATACACAATCCCCAAAGGA
TGGAAGGCATTTGCATCGTTTCGTGCCGTACATCTAGACCAAGATCATTTCAAGGACGCT
CGAACTTTTAATCCATGGAGGTGGCAGAACAAATCTGGA---------------------
------CCGACGACAAGCCCA------TCAAATGTGTTCACACCATTTGGAGGAGGGCCA
AGGTTCTGCCCCGGCTCTGAGCTTGCTAGAGTAGAAATCTCCGTCTTCCTTCATCACTTA
GTCACTCGTTTCAGTTGGGTTCCTGCCGAGGAAGATAAGCTGGTGTTTTTTCCCACGACG
AGGACGCAGAAGAGGTACCCGATCAATGTGCAGCGGAGGAACAATGTGTCA---TATGGG
CAATGTAAAGAG
>Malsy_09g001880
ATGGTT---------GGCTTAGCC---CCT---ATTTTATTTGCTCTCTTGCTA------
CTACCA---ATATTTGCTTATATT------------CTTGTGCAAATATTCTTTGTAGCA
------------------------------------------------CTACATGATCAT
AAAAAC---CCCGCTAAAAACTTGCCTCCTGGAAGCATGGGATGGCCCTTGTTTGGAGAG
ACCCTTGGCTTCCTTAAACCTCATTGTTCCAACACCCTCGGAAGCTTCTTGCAACAACAT
TGCTCTAGATATGGGAAGGTTTTTAAATCGAATCTATTTGGTTCACCAACCATAGTTTCA
TGCGACCTTGAGCTCAACGCGTTTATTCTCCAGAACGAAGAGAAGCTTTTCCAAGCCAGC
TACCCCAAGCCCATCCATGGCATTCTTGGAAAGCATTCTTTGCTCACTGTCACCGGCGAG
CTTCATAGAAAGCTTAGAAACATTGGTGTCAGCTTCATTGCCACCTCTAAGTCCTCGCCG
GATTTCCTCCATTGGGTTCAGAAGCTGTCTATCTCAATGATGGAGTCGTGGAATGGCTGC
GAACAAGTCTTCTTCTACAAACAAACTAAAGCGTTTACACTCCGTCTAATGGTGAACCAC
CTTCTGAGCGTTAAACCGGATGAGCCGCTAGCCTCGAGAATATTACAAGACTTTGAAACC
TACATGACGGGCTTTGTGTCTTTGCCGTTAAACATTCTGGGAACCGCTTATGCCAGGGCT
GTGAAGGCTAGAGCAAGGCTTTCTTTCTCTGTTAAAGAGATTATGACAGAAAGAAGAAAA
GGGAAAGCTAGTGGGCAG---------CTCAGAGGAGGAGAAGAAGACTTCTTAGACGTG
ATACTGTCGAAA------CAG---------------AGTCTAACGGACGAAGAAATAGTG
AGCATTGTGTTGGATATAATGCTCGGAGGCTACGAGACAACAGCGACCCTTATGTCATTG
ATTGTCTACTTTCTCGGCCATGCGCCAATTGCTTTTCACAAATTAAAGGAAGAACACCAA
ACGATAAGGGAAAACAAAAAGGAT---GGGGAA---TTGTTAAATTGGGAAGATTACAAG
AAAATGGATTTTACTGACTATGTTATATATGAAGGTATGAGGTGTGGGAATGTAGTCAAA
TTTGTGCACAGGAAAGCTCTTGTAGACGTCAAATTTAAAGAATTCCTGATACCATCTGGA
TGGAAGGTTCTTCCAATTTTTACGGGGGCGCATATGGATCCAGATCTTCATGAGAATCCC
ACAGAGTTTGATCCTTGGAGATGGATTAATAAA---------------------------
---------------GAAATG------AGCAAAAAGGTGACAGTGTTTGGTGGTGGATCA
AGGCTTTGTCCGGGAGCTGAACTCGCTAAAGTAGTCATTTCATTCTTCCTTCATCATCTT
ATCCTTAGTTATAGATGGAAAACAAAATCAGATGATTGCCCACTTGCTTACCCTTACGTG
CAATTTCGGAGAGGTTTGCTGTTAGAGATTGAACCAGCTGCTGCAGCTTAT---CAAATC
CAT---------
>Malsy_09g016080
ATGGAA---------------------AATTCATTGATTGTACTAATATCAGCA------
------ACCGTGTCG------ATC---------------TTGTCCATAATATTCCTCTAC
---------AGAAACAGCACGACCAACTCCGCTTCTGCTAATACTTCACTCATCGGATCA
AAACAC---AGAAGAACCCAACTTCCTTTGGGAACTTTTGGGCTTCCTTTTCTTGGTGAA
ACCATTGAGTTTGTGACTTGTGCTTACTCCGACTGCCCTGAGAGCTTCATGGACAAGCGC
CGCCACTTGTATGGGAAGGTGTTCAGGTCACACATATTTGGAAGTCCAACAATTGTATCA
ACAGATGCAGAAGTGAGTAAAATTGTTCTGCAGAGTGATGCAAAATCTTTTGTGCCATCT
TACCCAAAATCTCTCACTGAATTGATGGGGAAGTCCTCTATTTTGCTCATCAACGGAGCC
CTGCAGAGAAGAATCCATGGACTCATTGGAGCCTTTTTAAAGTCCCCACACCTCAAAGCT
CAAATCACCACAGACATGCAAAACTATGTCCAACAATCCATGGCAAATTGGACAGACGAC
CATCCCATTTACATACAAGATGAAACCAAACATATTGCTTTCCAAGTACTTGTCAAGGCA
TTGATTAGTTTGGATCCTGGT---GAGGACATGGAGTTCCTAAAGAAACAGTTCCAAGAA
TTCATTGCAGGCCTCATGTCTATACCCATAAACATTCCTGGAAGTAGACTTTACAGATCA
TTACAGGCAAAGAAGAAAATGGTCAAGCTAGTACAGGAAATCATACAAGCTAAAAAAAAA
GAGAGTGATATA------------ATCTCCAACAAGGTTCCCAAAGATGTGGTAGATGTT
CTGCTGAGAGACACAAGTGAG---------------CAGTTAACAGGAGATCTGATAGCA
GATAACATGATTGATATGATGATACCAGGGGAGGATTCAGTGCCACTTCTCATGACTCTT
GCAATCAAATACCTCTCAGACTCCCCCACTGCTCTCCAACAATTAACTGAGGAGAACATG
AAGTTAAAAGCTCTGAAAGATGAGCTTGGAGAG---CCACCGTGTTGGAGTGATTACTTG
TCCTTACCATTTACACAAAATGTGATCACAGAAACCCTAAGGATGGGAAACATCATAACT
GGGGTGATGAGGAAGGCCATGAAAGATGTGGAGATAAAAGGGTATTTAATACCAAAGGGA
TGGTGTGTCTTCACATATTTCAGATCAGTTCATCTTGATCAGAATAACTATGATTGGCCT
TATCACTTCAATCCATGGAGGTGGCAAGACAAAGAC------------------------
---------------ATGAGC------AGCTGCAACTTCACTCCTTTTGGAGGAGGACAA
AGGCTGTGTCCTGGACTTGACTTAGCAAGGCTTGAAGCCTCCATTTTCTTACACCACTTT
GTCACTCAATTCAGGTGGGCG---GCCGAGGAGGACACAGTTGTGAACTTCCCCACTGTA
AGAATGAAACGGAGGATGCCGATAAGGGTCAAAAGGAGAGTTGGTGGGACC---CAC---
------------
>Malsy_15g021350
ATGGGATGGGTTTTGGGATGTTGG---------------------GTTTTGGTG------
------GGAATTCTT------GTAGGATCATTGTAC------------TGGTTTAATGAG
------CAGAAGAAGAACCAGAACAAGAAC------------------------GAGAGG
GAAAAT---CAAAAGGGTCAAGTTCCAAAAGGAAAGTTAGGTTGGCCTTTGATAGGAGAA
ACCATTGACTTCATTGCTTGTGGCTACACCTCTCGACCTGTCAGCTTCATGGAAAAACGC
AGATCTCTGTATGGAAAGGTGTTCAAGACAAACATATTGGGGACTCCTATCATAGTGTCT
ACGGATGCTGAGGTGAACAAGGTGGTAATGCAAAACCATGGAAATACCTTCATTCCTGCT
TATCCGAAATCAATTACAGAACTGATGGGAAAATATTCAATTCTCCAAATAAATGGAAGC
CTTCATAAGAGAGTGCATGGACTCATCGCTGGTTTTCTGAAATCACCACAGTTCAAAGCT
CGAATCACCGCCGACATCGAAAACTCAGTCAAGCTCAACCTGTCTCTTTGGAGAGACCAG
TCTCCCATTTACGTCCAAGATGAAACCCAAAAGATTACATTTGAAGTTTTGGTTAAAGTA
TTAATGAGCATTGATCCCGGT---GAAGACTTAAACCTTCTGAAGAGAGAATTTGAAGAG
TTCATCAAGGGTTTAATTTGCATACCTATCAAGCTCCCTGGAACTAGGCTGTATAAATCT
CTCAAGGCTAGAGAGCGATTGTTGAAGATGGTGGGGAAAATTTTAGAGGTGAAAAAGATG
GCAATGGAAAATACAAATTGTACCCAAATTACAATTCCAGTCAAAGACGCAATGGATGTG
CTGTTACGTGAAGGTGGTGAAAACAACGAGACTCATGGCCTGCCGTTGGATTTCATCACC
GGAAATATAATAGAGATGATGATCCCGGGAGAGGAGACTGTTCCCATGGCCATGACCCTA
GCGGTCAAATTCCTAAGTGACAGCCCTGTGGCGTTAGACAAATTACGGGAGGAGAACATG
GAATTCAAGAGGCAGAAGTTTGATTCCTCGGAA---AATTATGCATGGACTGATTACATG
TCCTTGCCATTTACTCAAAATGTGATAAGTGAGACTCTTAGAATGGCAAATATCATCAAT
GCTGTTTGGAGAAAAGCTCAAAGGGATGTTGAAATCAAAGGTTATCTGATACCAAAAGGA
TGGTGTGTCTTGGCATCTTTTACTTCTGTTCATATGGATGAAGAAAACTACAAAAGCCCA
TATCAGTTTGATCCATGGAGATGGGAGAAATTAGAA------------------------
---------------GCTGCTGTAAACAACACTAGATTTACACCATTTGGTGGAGGACAG
AGGCTTTGCCCTGGTTTGGAGCTATCCAGGCTTGAATTATCAGTCTTTCTTCATCATCTT
GTCACTAATTATAGATGGGTA---GCTGAGAAGGATGGCATTGTTCACTTTCCAACGGTC
AAGATGAAGAGGAAGCTGCCCATTACAGTCACATCCATAAGCACT---------------
------------
>Malsy_15g022260
ATGTCT------------------GACTCAGAGATTATTCTCTGTCTTCTTCCA------
------TCAATTGTAGCT---CTC------------TTCCTCTTC---CTCATTCTTCTC
---------AGA---------------------------------------------AGG
AAGCAGAAAACCAGACTCAATCTCCCGCCAGGAAACATGGGTTGGCCTTTTCTTGGTGAA
ACCATTGGCTACTTGAAGCCCTACTCTGCAATCACCATTGGCAAATTCATGGAGGAGCAT
ATCTCAAGGTACGGGAAAATTTACAAGTCGAATTTGTTTGGGGAGCCAACAATTGTGTCA
GCAGATGCAGGGCTCAACAGATTCATATTGCAGAATGAAGGGAGATTGTTTGAATGCAGC
TACCCAAGAAGCATAGGAGGGATTCTTGGGAAATGGTCCATGCTGGTTTTGGTCGGTGAC
ATGCACAGAGACATGAGGATGATATCTCTCAACTTCTTGAGCCATGCCAGACTCAGAACC
CATCTGATGAGAGAAGTTGAAAAGCACACTCTTCTTGTTTTGGGGAGTTGGAAGGAAAAC
TCTGTTTTTTCAGCTCAGGATGAAGCTAAGAAGTTCACGTTCAACTTGATGGCCAAACAT
ATCATGAGCTTGGATCCTGGAAAACCAGAGACTGAGCAGCTGAAGAAATTGTATGTTACT
TTCATGAAAGGTGTGGTTTCTCCTCCTCTGAATTTACCAGGAACAGCTTACAGAAGAGCC
TTACAGTCAAGATCAACGATTCTGAAGTTTATAGAGTGCAAAATGAAAGAAAGATTGATG
GAG---------GGAACC---------GAAAACATTGGGGAAGATGATCTGCTTGGATGG
GTTCTGAAGAAT------TCA---------------AATCTTTCAAAGGAGCAAATTCTT
GACTTAATATTGAGCTTGCTCTTTGCTGGCCATGAAACTTCATCAGTGTCTATAGCCTTA
GCAATTTACTTTTTACCAAGCTGCCCTAATGCAATTCTGCAGTTAAGGGAAGAACACAGT
GAAATTGCCAAAGCCAAGAAACTGGCAGGCGAGACAGAGTTGAATTGGGAGGACTACAAG
AAAATGGAGTTCACCGAATGTGTAATCTGTGAGACACTTCGGCTTGGGAATGTGGTGAGA
TTTTTACACAGAAAGGCTCTGAAGGATGTTCGGTACAAAGGGTATGACATTCCATCTGGG
TGGAAAGTGCTTCCGGTGATTGCAGCCGTGCATTTGGATCCTTTACTTTTTGACCACCCG
CAACACTTCAATCCATGGAGATGGCAGCAGAATAACAACCACCACCACTCGTCGTCATCA
TCATGCTACACGAGCATGACA------AGTCACAACTTTATGCCATTTGGGGGAGGACCA
CGACTTTGCGCCGGTTCAGAATTGGCCAAACTTGAAATGGCCGTGTTCATCCACCACCTT
GTCCTCAACTTCCACTGGGAGTTAGCCGATTTCGACAAACCTTTTGCTTTCCCCTTCGTC
GATTTCCAAAATGGCCTACCAATCACAGCCCACCGC---TACGTACCAAAC---------
------------
>Malsy_17g010890
ATGGCA---------AGCACT------------TTTTGGCTTGTTCTTCTAATTGGGGTT
TTTGGCTTTCTTTTGGTT---CTA------------ATTCTAAACCACTTCTTGCCCTTA
TTGTTA---AGGCTTAAT------------------------------------------
------------GGTACTCTTCCGCCTAAGGGCTCTTTTGGGTGGCCTCTGTTGGGAGAA
ACTCTTAGCTTCTTGAAGCCTCATCCTTCTAATTCTCTTGGTGCCTTCCTTAAACACCAT
TGTTCTAGGTATGGGAAAGTGTTCAAATCCCATTTGTTCTTGTCTCCCACAATTGTGTCA
TGTGATCAAGAGCTGAACTACTTCATACTTCAGAATGAAGGTAAGTTGTTTGAATGCAGC
TATCCAAAGCCTATCCATGGCATCCTTGGAAAATCCTCCATGCTTGTGGCTGTAGGTGAC
ACTCACAAAAGGCTCAGAAATGTGGCTGTCTCCTTGGTCACCATCACCAAGACCAAGCCT
GAGTTTCTTAGTGACATTGAAGCCACAGCCATTGGCATACTTCACTCTTGGAAAGATAAA
TCACAAGTCATCTTCTGTGAGGAAGCCAGAAAGTTCACATTCAATGTAATAGTGAAGCAA
GTGCTAGGTTTAACCCCAGTTGAGCCACAGGCTACACAAATTCTTGAAGATTTCCTGACT
TTCATGAGAGGGCTCATTTCTCTTCCTCTCTATATTCCTGGAACCCCATATGCAAGAGCT
GTTAAGGCTAGAAGCAGGATATCTTCAACTGTGAAAGCAATCATAGAGGAAAGAAGAAGA
AATGCAGATGGGAGCACG---AAT---TCTTGTACTAAAAGAAGTGATTTCCTTGAGATA
CTTCTGGATGTT------GAT---------------TCCTTGTCTGAAGATGAGAAAGTG
AGTTTTATCTTGGATTCTCTATTGGGTGGCTATGAAACCACCTCTCTCTTGATGGCCATG
GTAGTTTATTTTCTAGCCCAATCACCATCTGCATTACAACGATTAAAGATTATT------
------------------------------------------------------------
------------------------------------------------------------
------------------------------------------------------------
------------------------------------------------------------
------------------------------------------------------------
------------------------------------------------------------
------------------------------------------------------------
------------------------------------------------------------
------------------------------------------------------------
------------
>Malsy_17g015680
------------------------------------------------------------
---------ATGTCG------ATC---------------TTGTCCATAATATTCCTCTAC
---------AGAAACAACACC---AACTTGTCTTCTGCTACTTCTTCACTCATCAGATCA
AAACAC---AACAGAATCCAACTTCCTTTAGGAACTCTTGGGCTTCCATTTCTTGGTGAA
ACCATTGAGTTTGTAACTTGTGCTTACTCTGACTCCCCTGAGAACTTCATGGACAAACGC
CGCCACTTGTATGGGAAGGTGTTCAAGTCACACATATTTGGAGGTCCAACAATTGTATCA
ACATATGCAGAAGTGAGTAAAATTGTTCTGCAGAGTGATGCAAAATCTTTTGTGCCATGT
TACCCTAAATCTCTCACAGGGTTGATGAGGAAGTCTTCGATTTTGCTCATCAATGGAGCC
CTGCAGAGAAGAATCCATGGACTCATTGGAGCCTTCTTTAAGTCCCCACATCTCAAAGCT
CAAATCACCATAGGCATGGAGAACTATGTCCAACAATCCATGGAAAATTGGAGAGATGAC
CATTTCATTTACACACAAGATGCAACCAAACATTCTTTTACAAAAGTTTTTGTCTGCAGA
TTGATTAGTTTGGATCTTGTT---GAAGACATGCAGTTCCTAAAGAAACAGTTCCAAGAA
TTCATCACTAGCCTCATGTCTATTCCCATAAATATTCCTGGAAGTAGACTTTACAGATCA
TTACAGGCAAGT------------------------------------------------
------------------------------------------------------------
------------------------------------------------------------
------------------------------------------------------------
------------------------------------------------------------
------------------------------------------------------------
------------------------------------------------------------
------------------------------------------------------------
------------------------------------------------------------
------------------------------------------------------------
------------------------------------------------------------
------------------------------------------------------------
------------------------------------------------------------
------------------------------------------------------------
------------
>Pruav_sc0000040.1_g810.1.mk
ATGGTT---------GGTTTAGCA---CCT---ATTTTATTTGCTCTCCTGCTAGGA---
CTACCCATATTGTTGGCTTGTATT------------CTTGTGCAAAAGTTC---TCTGCA
------------------------------------------------ACACATGATCAT
CAAAAT---CCTGCTAAAAACTTGCCTCCTGGAAGCATGGGGTGGCCTTGGTTTGGAGAA
ACCCTTGACTTCCTTAAGCCTCATTATACTTACTCTGTGGGAAGCTTCTTGCAACAGCAT
TGCTCTAGATATGGGAAGGTTTTTAAATCGCATCTATTTGGTTCACCAACCATAGTTTCA
TGTGACCTTGAGCTCAACATGTTTATTCTTCAGAATGAAGAGAAGCTATTCCAAGCCAGC
TATCCCAAGGCCATCCATGGCATTCTTGGAAAGCATTCGTTACTCACTGTGTCCGGAGAG
CTTCATAGAAAGCTTAGAAGCATTGCTGTCAGCTTCATTGCCAACTCTAAGTCGGCCCCC
GATTTCCTTCACTGGGTTCAGAAGCTCTCAATCTCAATGATGGATTCATGGAATGGCTGC
AAACAAGTCTCCTTCTACAAACAAGCTAAAGCTTTTACACTGAGTCTTATGGTGAAGCAC
CTTCTAAGTGTTAAACCAGAGGAGCCAGTAGCCTCAAGGATATTGCAAGACTTCGAAACC
TACATGACAGGCTTTGTTTCTCTACCAGTAAATATCCCTGGGACCGCTTATGCCAAGGCT
GTGAAGGCTAGAGCAAGGCTGTCTTCCACTGTCAAAGAGATTATGGAAGAAAGACGAAAA
GGGAATGTTAAT---------------------AGAAACACAGAAGACTTCTTGGATGTG
ATATTATCAAAG------CAG---------------AGCCTAAACGATGAAGAAATTGTG
AGCATTGTGTTGGACATAATGCTGGGAGGCTACGAGACAACCGCTACTCTTATGTCCTTG
ATTGTCTACTTTCTTGCCCATGCGCCTATTGCTTTCGACAAGTTAAAGGAAGAACACCAG
AGCATAAGGCAAAACAAAAAAGAT---GGGGAA---TTCTTGAACTGGGAAGATTACAAG
AAAATGGATTTTTCCCACTATGTTATATATGAAGCTATGAGATGTGGGAATGTAGTCAAA
TTTGTGCACAGGAAAGCTCTTGTCGACGTGAAATTTAAAGAGTTGGTCATCCCATCAGGA
TGGAAGGTTCTTCCAATCTTTTCTGGGGCGCATTTGGATCAAGCTGTTCACGACNNNNAT
GGGCAGTATGTAGCTTCTGATTTTCAGGAAAAA---------------------------
---------------GAAATG------AGCAAAAAAGTGACAGTGTTTGGTGGGGGAGTG
AGGCTCTGTCCTGGAGCAGAACTGGCTAAAGTAGTGATTGCATTCTTCCTTCATCATCTT
GTCCTCAGTTATAGATGGAAAACAAAACCAGATGAGTCTCCACTTGCTTACCCTTTCGTG
CAATTCCGGAGAGGCTTGCAATTAGAGATTGAGCCAGCTGATGCAGCAGCT---GCC---
------------
>Pruav_sc0000099.1_g020.1.mk
ATGGAATGGATTGTGGGATGTTGG---------------------GTTTTGGTG------
------GGAATTTTT------GTAGGATCGTTGTGT------------TGGGTTTCTAAG
------GAGATGAAGAAGAAGAACGAA---------------------------AGCCAA
AATAAT---AAGGGTGCTAAAGTCCCCAAAGGGAAGTTAGGGTGGCCTTTGATAGGAGAA
ACCCTTGACTTCATTGCTTGTGGCTACACCTCTCGACCTGTCAGCTTCATGGAAAAACGC
AGATCTCTGTATGGAAAGGTGTTCAAGACGAACATATTGGGAACTCCAATCATAGTGTCC
ACCGATGCTGAAGTGAACAAGGTGGTGTTAAAAAACCATGGAAATACCTTCATCCCTGCT
TATCCAAAATCTGTTAAAGAACTGCTGGGAAAATTTTCGATTCTGCAAATAAATGGAAGC
ATTCATAAGAGAGTGCATGGGCTCATCGGTGGCTTCCTCAAATCACCACAGTTCAAAGAT
CGAATCACTAGAGACATTGAAAACTCTGTCAAGCTCAACCTGGCTCGTTGGAGACACCAA
TCTCCCATTTACGTTCAAGATGAAACCCAAAAGATAACATTTGAAATTCTAGTTAAAGTA
TTAATGAGCGTCGGTCCTGGG---GAAGATTTGAACTTTCTCAAGAGAGAATTTGAAGAA
TTCATCAAAGGTTTAATTTGCATACCAATCAAGCTACCTGGTACTAGACTCTACAAATCT
CTCAAGGCTAGGGAGCGATTGTTGAAGATGGTGGGAAAAATAGTGGAGCAGAAGAAAAAG
GCTATGGAAAATAATAGT---ATCCAAGAAACAAGTCCAGTCAATGACGCGATGGATGTG
CTGTTACGTGATGGCGGTGACAACAACGAGACGCAACGCCTGCCGTTGGATTTCATCACG
GGGAATATCATAGAGATGATGATCCCAGGAGAAGAGACTGTGCCGGTGGCCATGACCCTA
GCCGTCAAGTTCCTCAGTGACAGCCCTGTGGCGTTAGACAAACTAAGGGATGAGAACATG
GAATTTAAGAGGCAGAAGGTTGGTTCCTCAGAA---AATTATGCATGGACTGATTACCTG
TCCTTGCCATTTACTCAAAATGTGATAAGTGAGACTCTTAGAATGGCAAATATTATCAAT
GCTATTTGGAGAAAAGCTCTTAAAGATGTTGAAATCAAAGGGTATTTGATACCACAAGGA
TGGTGTGTCTTGGCATCTTTAACTTCTGTTCACATGGATGAAGAGAACTATGAAAACCCA
TATCAGTTTGATCCATGGAGATGGGAGAAGTTAGAA------------------------
---------------GCTGCTGTAAACACTTGTAGTTTCACTCCATTTGGTGGAGGACAG
AGGCTGTGCCCTGGTTTGGAACTCTCTAGGCTTGAATTATCAATCTTCCTTCATCATCTT
GTCACTAATTACAGATGGGTA---GCTGAGAAGGATGAAATTGTTCACTTTCCAACGGTC
AAGATGAAGAGGAAGCTGCCCATTTCAGTCACATCCACAAGCACT---------------
------------
>Pruav_sc0000099.1_g960.1.mk
TCTTCT------------------GACTCAGAGGTAATTCTCTGTCTTCTTCCA------
------TCAGTCTTAGCT---CTG------------TTCCTCTTC---CTCATTCTCATC
---------AGA---------------------------------------------AGG
AAGCAGCAAACAAGACTTCATCTCCCACCAGGCAACATGGGGTGGCCTTTTCTTGGTGAA
ACCCTAGGCTATTTGAAGCCTTACTCTGCTACCTCCACAGGCCAGTTCATGGAGCAACAT
ATCTCAAGGTATGGAAAAATCTACAAGTCCAATCTGTTTGGTGAGCCAACTATAGTCTCA
GCAGATGCAGGGCTCAACAGGTTCATATTGCAAAATGAAGGGAGATTATTTGAATGCAGC
TACCCAAGAAGCATAGGTGGAATTCTTGGGAAATGGTCTATGTTGGTTTTAGTTGGTGAC
ATGCATAGAGACATGAGGATGATATCTCTCAATTTCTTAAGCCATGCCAGGCTCAGAACC
CATTTGATGAGAGAAGTTGAAAAACACACTCTGCTGGTTTTGAGCAGCTGGAAAGAGAAT
TCTGTTTTTTCAGCTCAAGATGAAGCTAAGAAGTTCACATTCAATTTGATGGCCAAACAT
ATCATGAGCTTAGATCCTGGAAAACCAGAGACTGAGCAGCTGAAGAAATTGTATGTTACT
[truncated: 112,279 more chars]
