# Supplementary material for: Building a foundation for gene family analysis in Rosaceae genomes with a novel workflow: A case study in Pyrus architecture genes
Source: Front Plant Sci. 2022 Nov 14;13:975942. doi: 10.3389/fpls.2022.975942 (PMC9702816; doi:10.3389/fpls.2022.975942)
Supplement: Supplementary file 1 [file DataSheet_1.zip › SupFiles/SupFile2_gene_family_trimmed_alignments/660.faa.aln]

>gnl_Ambtr_v1.0_evm_27.model.AmTr_v1.0_scaffold00001.185
MGC---------------------------------TEVNPLVFDAARLRQANTIPERFV
WPEHERP-NNPSELDVPLIDLSGLRLGDAHTTFEAVKLVREACSRHGFFQVVNHWVESSL
LKEAHEHMDRFFAMGLGEKQRAQRKPGESCGYASSFTGRFASKLPWKETLSFHFSPA--M
PHVVTDYFRSVLGDGFGSSGEVYQKYCDSMSEVSMNIMELLGLSLGVDRAHFRDFFMEND
SIMRLNYYPPCQQPGLVLGTGPHCDPTSLTILHQDDVSGLQVFVDDQWHSIKPNPHAFVI
NIGDTFMALSNGRYKSCLHRAVVNSREPRKTLAFFLSPKMERVVRPPQDLVD-QEHPRLY
PDFTWATLLEFTQKHYRADMKTLDSFTRWLQTH--------
>gnl_Ambtr_v1.0_evm_27.model.AmTr_v1.0_scaffold00114.27
----------------MLSLPSRKA-TLSNLSLPFKKDEAFALFDSK---PEGCIANQFV
WPQEERPSP-PHELQQPLIDFHGFLDGDTTATQVAAELVREACTDHGFFQVINHGIHPEL
IDAAHYHTETFFARSSADKLQFRRARGETSGYTNGHAQLFSSKLPWKETLSFEYIG-FHP
DN-VVHYFSDKMGPKSQQTG----------------------------------------
------------------------------------------------------------
------------------------------------------------------------
-----------------------------------------
>gnl_Aquco_v3.1_Aqcoe6G030000.1
M-------------------PSMDPK-------YLQRDNGVVGFDSSL--KQTSIPREFI
WPQRDLAHS-VEALNEPVVDLQGVLRGDNREIMKAANLVRKACSEHGFFQVTNHGVDAHL
ISAAHDHMDAFFKLPIGEKLKVLKKPGSFNGYSNAHATRFSSPLPWKETLSFGYHE-NDS
NPVVLDYFKSALGKEFEQTGLIYQKYCKVMKELSLVIMELLAISLGVDRLHFRKFFEDSN
NITRCNYYPPCQEPSLTFGTGPHTDPTSLTILHQDQVGGLEVFTRNKWQSVQPRPDALVI
NIGDTFMALSNGRYKSCLHRAVVNRNKERRSVVFFVCPKEDKVVRPPEDLLC-REGTRKY
PDFTWSLFFEFTQKHYRADVSTLQSFTHWLLSSSTGQPS--
>gnl_Aquco_v3.1_Aqcoe7G054600.1
MAI-DCI---ANAS----HSPS------PPESPNEEKQQQSFVFDASVLQYESNIPKQFV
WPDEEKPAPGTKELPVPLIDLGGFLSGDPIASIEASRLVGEACSKHGFFLVGNHGVDTKL
IADAHRYMDLFFNMPLSEKQRARRKPGESCGYASSFTGRFLAKLPWKETLSFRFTDEEEP
SNVVEDYFFNIMGENYREFGRVYQNYCDAMNSLSLGIMELLGISLGVGRAYFKDFFRGND
SIMRLNYYPKCKKPDLTLGTGPHCDPTSLTILHQDHVGGLQVFVNDEWRSITPNSEAFVV
NIGDTFMALSNGKYKSCLHRAVVNSETPRKSLAFFLCPQKDKLVSPPSQLID-LEHPRVY
PDFTWPELLEFTQTRYRADVNTLKAFSNWLQQETTDEV---
>gnl_Arath_TAIR10_AT4G25420.1
MAV-SFV---TTSP------------EEDKPKLGLGNIQTPLIFNPSMLNLQANIPNQFI
WPDDEKPSINVLELDVPLIDLQNLLS-DPSSTLDASRLISEACKKHGFFLVVNHGISEEL
ISDAHEYTSRFFDMPLSEKQRVLRKSGESVGYASSFTGRFSTKLPWKETLSFRFCDDMSR
SKSVQDYFCDALGHGFQPFGKVYQEYCEAMSSLSLKIMELLGLSLGVKRDYFREFFEEND
SIMRLNYYPPCIKPDLTLGTGPHCDPTSLTILHQDHVNGLQVFVENQWRSIRPNPKAFVV
NIGDTFMALSNDRYKSCLHRAVVNSESERKSLAFFLCPKKDRVVTPPRELLD-SITSRRY
PDFTWSMFLEFTQKHYRADMNTLQAFSDWLTK---------
>gnl_Arath_TAIR10_AT1G44090.1
MCIYQ-----TVCP----YLTPFKVK------RPKSREMNSSDVNFSLLQSQPNVPAEFF
WPEKDVAPS-EGDLDLPIIDLSGFLNGNEAETQLAAKAVKKACMAHGTFLVVNHGFKSGL
AEKALEISSLFFGLSKDEKLRAYRIPGNISGYTAGHSQRFSSNLPWNETLTLAF--KKGP
PHVVEDFLTSRLGNHRQEIGQVFQEFCDAMNGLVMDLMELLGISMGLDRTYYRRFFEDGS
GIFRCNYYPPCKQPEKALGVGPHNDPTAITVLLQDDVVGLEVFAAGSWQTVRPRPGALVV
NVGDTFMALSNGNYRSCYHRAVVNKEKVRRSLVFFSCPREDKIIVPPPELVEGEEASRKY
PDFTWAQLQKFTQSGYRVDNTTLHNFSSWLVSNSDKKST--
>gnl_Arath_TAIR10_AT1G60980.1
M---ECI---IKLP---------------QRFNKNKSKKNPLIFDSTVLNHQPHIPQEFV
WPDHEKPSKNVPILQVPVIDLAGFLSNDPLLVSEAERLVSEAAKKHGFFLVTNHGVDERL
LSTAHKLMDTFFKSPNYEKLKAQRKVGETTGYASSFVGRFKENLPWKETLSFSFSPTEKS
SQTVKNYISKTMGDGYKDFGSVYQEYAETMSNLSLKIMELLGMSLGIKREHFREFFEDNE
SIFRLNYYPKCKQPDLVLGTGPHCDPTSLTILQQDQVSGLQVFVDNQWQSIPPIPQALVV
NIGDTLMALTNGIYKSCLHRAVVNGETTRKTLAFFLCPKVDKVVKPPSEL----EGERAY
PDFTWSMFLEFTMKHYRADMNTLEEFTNWLKNKGS------
>gnl_Arath_TAIR10_AT5G07200.1
MAT-ECI---ATVP---------------QIFSENKTKEDSSIFDAKLLNQHSHIPQQFV
WPDHEKPSTDVQPLQVPLIDLAGFLSGDSCLASEATRLVSKAATKHGFFLITNHGVDESL
LSRAYLHMDSFFKAPACEKQKAQRKWGESSGYASSFVGRFSSKLPWKETLSFKFSPEEKH
SQTVKDFVSKKMGDGYEDFGKVYQEYAEAMNTLSLKIMELLGMSLGVERRYFKEFFEDSD
SIFRLNYYPQCKQPELALGTGPHCDPTSLTILHQDQVGGLQVFVDNKWQSIPPNPHAFVV
NIGDTFMALTNGRYKSCLHRAVVNSERERKTFAFFLCPKGEKVVKPPEELVNGKSGERKY
PDFTWSMFLEFTQKHYRADMNTLDEFSIWLKNRRS------
>gnl_Arath_TAIR10_AT5G51810.1
MAIL-CT---TTSP--AE--------EHEPKQDLEKDQTSPLIFNPSLLNLQSQIPNQFI
WPDEEKPSIDIPELNVPFIDLS-----SQDSTLEAPRVIAEACTKHGFFLVVNHGVSESL
IADAHRLMESFFDMPLAGKQKAQRKPGESCGYASSFTGRFSTKLPWKETLSFQFSNDNSG
SRTVQDYFSDTLGQEFEQFGKVYQDYCEAMSSLSLKIMELLGLSLGVNRDYFRGFFEEND
SIMRLNHYPPCQTPDLTLGTGPHCDPSSLTILHQDHVNGLQVFVDNQWQSIRPNPKAFVV
NIGDTFMALSNGIFKSCLHRAVVNRESARKSMAFFLCPKKDKVVKPPSDILE-KMKTRKY
PDFTWSMFLEFTQKHYRADVNTLDSFSNWVITNNN------
>gnl_Betvu_v1.2_Bv1_010440_wmet.t1
M---D-----S-SVSILTFVTPWELQ---------QKKNNSISPKNSIVQKQTNVPKSFI
WSLDDINQP-KQKLDAPIIDLEGFIRGDEMATKDAAELLKDVCSNHGFFQVINHGLDPKL
LKEAYDNIGHFFMLPTTLKAKALKKPGQLWGLSVAHADRLSTNLPWKETLSFPHHA-MNN
DDSAIDYFTSVLGTEFEHIGAIYQNYCNEMHKLSLIILELLAISLGVDRSYYRDFFEDAK
SIMRLNYYPSCDEPDLVLGTGPHCDPTSLTVLYQNEVEGLEVFVNNKWQAVEPRADALVI
NIGDTFMAMTNGQYKSCLHRAVVNEKVARTTMAFFLCPKEDKVVKPPESL----NKPRKY
PDFTWSDFVLFTQKHYRADANTLESFTNWMWSRLSSDDSKK
>gnl_Betvu_v1.2_Bv4_079020_wwzc.t1
------------------------------------------------MQNQPKLPKEFI
WSKDPLQEN-HDVLDEPLIDLEGFFRGDEEATKHAAELINEACLAHGFFQVTNHRIDSSL
LRAAHDQMDGLFKLPMEKKLRVQRSNGDMWGYSGAHAHRFSKQLPWKETFSFGYNYMSSH
KPLVLDYIKSSFGEEFELTGWVYERYCEAMKDLSLVIFELLGIGLGVERQYFRQFYKDGN
ALLRCNSYPPCKEPSLTFGTGPHCDPTSLTILHQDQVGGLEVFTNNKWQAVRPRQDALVI
NIGDTFMALSNGRYKSCLHRAVVNKKKERRSLAFFVSPKEDKVVRAPQDLIDRGTKSRRY
PDFKWPHFLEFTQKHYRADVTTLQNFVQWLPSSNM------
>gnl_Betvu_v1.2_Bv_011460_ojrs.t1
MAI-DCMRNLSSTP--------------KSYQNSKQEQNNPLIFDASFLNHQSHIPQQFI
WPDGEKPFIEPEELAVPLIDLQGFLSDDPEETLKASKLIGEACLKHGFFLVVNHGVERDL
IKDAHNLMDDFFEEPLSLKQKALRKLGEHCGYASSFTGRFSCNLPWKETLSFNYSPQESS
SSKVQDYFNNKFGDSFNHLGTTYQQYCEAMSTLSLRIMELLGLSLGVGRRHFREFFEGHE
SVMRLNYYPPCQRPDLTLGTGPHCDPTSLTILHQDQVGGLQVFADGKWRSISPNFNAFVV
NIGDTFMALSNGRYKSCLHRAVVNSEKPRKSLAFFLCPNKDKVVKPPRELVDEENNPRVY
PDFTWPLLLEFTQKHYRADMNTLKVFSQWVQQQRSTQQVEK
>gnl_Betvu_v1.2_Bv_011570_zmmm.t1
MQAL------LTVP-------------------------TPVEFNTSILKHEHNIPTQFI
WPDDEKPSQTPPELQVPPIDLGGFLSGDPVAVSNSTRLANEACKKHGFFLVFNHGVDSKL
LAKAHEAMDVFFEQPFSQKQRALRKQGDHCGYASSFVGRFATKLPWKETLSFPYSADHKS
SNMVEDYFFNKMGSEFQEFGKVYQEYCKAMSNLSLGIMELLGMSLGVERSHFRDFFEENE
SIMRLNYYPPCLKPDLTLGTGPHCDPTSLTILHQDHVGGLEVFVDQKWYSIRPNSEAFVV
NIGDTFMALSNGIYKSCLHRAVVNSETPRKSLAFFLCPRGDKVISPPNELMD-LKSLRVY
PDFTWQLFLEFTQKHYRADMKTLDTFTKWLQNRREQ-----
>gnl_Carpa_v0.4_evm.model.supercontig_18.162
-----------MSP--AQILPV----HAETNTRSKYGEGYSIVFDASVIQSESNIPSEFI
WPDEDQPSPDPPELDVPVIDLADFFSEDEETISRASKLLNEACKKHGFFVVVNHGVKREI
VAKAEKYMDLFFGMKLKEKQRAQRKVGESLGYTSSYTGRFNSNLPWKETFTFTYSGDPEK
TNIVQKYIADTLGEDFTEFGKVYQEYCDEMGELLVAILEVLGMSLGIGKEFLKEFYSDHE
SLVRLNYYPPCQTPNLTLGTGPHCDPTSITILHQTKSAALKFSTMENGRTFAP-------
-----FQLLS--------------------------------------------------
-----------------------------------------
>gnl_Carpa_v0.4_evm.model.supercontig_18.163
------------------------------------------------------------
------------------------------------------------------------
------------------------------------------------------------
------------------------------------------------------------
------------------------------------------------------------
------MALSNDIYKSCLHRAVVNSRCVRKSIGFFANPRANKVVTPPLSLVT-AENPRVY
PDFNWETFLNYTQKYYRPDIKTLDAFSNWLQKNAT------
>gnl_Carpa_v0.4_evm.model.supercontig_4.188
MAV-DCI---TKIP--TMSL--------VTGKEDEQRNGQRLVFDASVLRYQSHIPKQFI
WPDHEKPCVNARELKVPLVDLSGLLSSTSDAVMEAASLVSQACKNHGFFLVVNHGVDATL
IADAHMYMDSFFELPLCEKQKSQRKLGDHCGYASSFTGRFSCHLPWKETLSFRYSEEKGS
SQVVEEYLCNTMGEGFKQFGKVYQEYCNAMSRLSLRIMELLAISLGVGRNHFREFFEEND
SIMRLNYYPPCQKPDLTLGTGPHCDPASLTILHQDQVGGLQVFVDNEWRAISPNFNAFVV
NIGDTFMALSNGKYRSCLHQAVVNSRTPRKSLAFFLCPKSDRVVKPPGELVD-ACNPRRY
PDFTWPMLLEFTQKYYRADMNTLEAFTKWVQQRNS------
>gnl_Carpa_v0.4_evm.model.supercontig_823.1
M---E-----SNGSSNLL-----------GHCDEAKHKNGVLVFDSSSLQKQSELPNEFV
WS--DLVDA-QQDLNEPLIDLGGFMRGDAEATERAVEQIRKACRSHGFFQVMNHGVDGKL
IEAAYEEIDSVFKLSLEKKHSFRRKAAEVAGYSGAHSDRIKSQLPWKETFTFMYEFGDDS
ETSVSDYFNSVLGEDFNQTGFVYQKYCEAMKDLSMVIFELLGISLGIDRLYFRNYFQDGN
AIMRCNNYPLCNNACLTLGTGPHTDPISLAILHQDQVGGLQVFTENKWQAIRPRPDVFVI
NIGDTFMALTNGIYKSGKHRAVVNREKERRSLVFFVCPKKDKVVRPPQDLVD-REGPRRF
PDFLWSDLLAFTQCEYRPDFHTLHSFVNYFLSSKF------
>gnl_Elagu_v2.0_p5_sc00002.V1.gene1908
MATA-------------------------------AQQPPSLDFDAADLSQRPDIPVEFV
WPEEDKPTPDAEELSVPLIDLGDFLSGDPAAVADVSRLVGEACSRHGFFHVVNHGIPSAL
FAKGHRCVDGFFSMPLAEKQRAQRKPGESCGYASSFTGRFANRLPWKETLSFRFSSSPLS
PNIVQDYFVRTLGEDFLHFG----------------------------------------
------------------------------------------------------------
------------------------------------------------------------
-----------------------------------------
>gnl_Elagu_v2.0_p5_sc00051.V1.gene159
MVDCDVRVSPPRTPVHLLAEPRAHSQGPPPTAVSLRRS-DYTIFNRA---KQSKIPQQFI
WPPSERPRT-LKELNAPVVDLHGFLRGDEASTLRAAELIRTACTTHGFFQVTNHGVDISL
TRDAFACMDQFFTLPLGCKLRAKRKPGSLWGYAGAHADRFSSKLPWKETLSFGYHD-AGP
QRMVVDYFTSVLGTDLERMG----------------------------------------
------------------------------------------------------------
------------------------------------------------------------
-----------------------------------------
>gnl_Elagu_v2.0_p5_sc00742.V1.gene30
MQE-GWKVATCSEPWALRGERRSGAYGGGRADIKKDTNTGGVVFDSSLLRKQTKIPREFI
WPLSERPST-PKEFNAPVVDLQGFFQGDEASTMRAAELIRTICMTHGFFQVTKHRVDASL
AQDAFDCMDEFFRLPLRRKLRAKRKPGSMWGYAGAHSDRFSSKLPWKETLSFGYHE-AGP
EHTFVDYFTSILGKDFERMG----------------------------------------
------------------------------------------------------------
------------------------------------------------------------
-----------------------------------------
>gnl_Eucgr_v2.0_Eucgr.E01336.1
MNGL----------------------------------FSLLSLSLSLSTFLIKLTSSF-
---HSLPSTSHPSLSLSL---------QKSKNTEAAWRVNDACRKHGFFLVVNHGVDPRL
IKKAHESVDSFFRMQLSTKQRAQRKPGEHWGYASSFTGRFSSKLPWKETLSFRYSADGQS
SESVEKYFSNVMGEDFREFGETCQEYCEATSNLSLGIMELLGTSLGVGRSHFREFFEGND
SIMRLNYYPPCQKPDQTLGTGPHCDPTSLTILHQDEVSGLQVFVDGKWYSVSPNPDTFVV
NIGDTFMALSNGIYKSCLHRAVVNDQAVRKSLAFFLCPRRDKVVTPPSQLVDRQDSRRIY
PDFTWPTFLEFTQKHYRADTKTLDAFSDWLRERSN------
>gnl_Eucgr_v2.0_Eucgr.H05152.1
MSFLD-----T-SPSTHVLCPAMELK----------DGKETLVFDSSLLQKQPNLPKEFI
WPHKDLVRT-QEDLKEPLIDLSGFLKGNEEATSRAAELIRTACTNHGFFQVINHGVDPGL
ISAAHNEIESIFKLPISKKLGMKRRPGGVFGYAGAHADRYSSKLPWKETFSFEFRKNESS
ELLVVDYFKSVLGDDFEHTGWVYQKYCEAMKELALVIMELLAISLGIDRMHYRDFFEDGS
SIMRCNSYPPCLNHGLAMGTGPHTDPTSLTILHQDQVGGLQVFASNKWQAITPRQDALVI
NIGDTFMALTNGMYKSCLHRAVVNRERERKSLVFFVCPREDRIVRPPPDLLGTKEVPRNY
PDFTWSDLFEFTQTHYRSDVATFQNFIHWFLSPKA------
>gnl_Eucgr_v2.0_Eucgr.F02524.1
------------------------------------------------------------
------------------------------------------------------------
-------------MTLSNKLRAQRKPNSLWGHSIAHNARFSSKLPWKETFSFGYHE-NSP
DS-VVGFFKSTLGMDFEPAGKVYQKYCEEMKKLALSITELLAISLGLDRSYYREFFEDGC
SIMRCNSYPPCQEPSLVLGTGPHCDPTALTILHQDQVGGLEVFVNDKWYKVRPRPHALVV
NIGDTFVALTNGVYKSCLHRAVVNRHSERRSLAFFLCPREDKVVAPAPKLA--PGGSRKY
PDFTWSDLLRFTQRHYRADQSTLPKFTEWLLSLQDRTLYS-
>gnl_Eucgr_v2.0_Eucgr.F02523.1
------------------------------------------------------------
---GTL--S-HGKLEEPLVNLKGFLLGDQEETHRAADTVRAACLNHGFFQVINHGVDPSL
IRDAHDGIDSIFKMTLSDKLMAGKKPNSPWGHSI-HDDRFSLKLPRKETFPFGYHE-SSP
DS-VVHFFKSTLGMDFEPAGKVHQKYCEEMKRLALSITEVLAISLGLDRSYYREFFEDGC
SIMRCNSYPPCQEPSLVLGTGPHCDPTALTILHQDQVGS------------SPRTHALVI
NIGDTFTALTNGRYKSCLHRAVVNRHRERRSLTFFLCPREDRVIAPAPELA--PGGTRKY
PDFTWSDLLRFTQKHYRADQSTFPKFKGWLLSLQDRNLDC-
>gnl_Eucgr_v2.0_Eucgr.K00184.1
MAV-DCL---TSKT--SPAMP-------PQHKDEAREDKKHLVFDASVIRHQPDIPKQFI
WPDEEKPCANAPDLAVPLIDLDGFLSKDPSASEEASRLVGDACQKHGFFLVVNHGVDAGL
ISDAHKYMDKFFGLPLSEKQRAQRKLGEHCGYASSFTGRFSSKLPWKETLSFGYSAEKSS
ANVVEDYFKNTMGEEFEQSGRVYQDYCEAMSRLSLGIMELLGMSLGIGRDHFREFFESND
SIMRLNYYPPCQKPDLTLGTGPHCDPTSLTILHQDQVGGLQVFVDNEWRSISPNFNAFVV
NIGDTFMALSNGLYKSCLHRAVVNSRTPRKSLAFFLCPRSDKVVRPPSELVA-MSCPRAY
PDFTWPVLLEFTQKHYRADMNTLRAFTNWLQQRTSEPVR--
>gnl_Manes_v6.1_Manes.02G170100.1
--------------------------------------------------------MEFL
WPKDELVSA-DKELMEPEVDLEGFFKGDEEETWKAAEMIKAACLNHGFFQVINHGVDLNL
ISAAHRQIDLFFSLPTTEKIRARRMPGSLSGYSGAHADRYSSKLPWKETLSFGYHE-NSS
DPVVLDFFKITLGEDFVQTGMVYQKYCEAMKNLSLSIMELLAISLGVDRHHYKKFFQDGC
SMMRCNFYPKCQEPDLALGTGPHSDPTSLTILHQDHVEGLQVFANNMWQTVKPRHGALVI
NIGDTFMALSNGVYKSCLHRAVVNKYEARKSLAFFLCPREDKVVTPPKDLVS-REGKRIY
PDFTWSDLLHYTQKYHRADNATLQNFIKWLLSSQSGKV---
>gnl_Manes_v6.1_Manes.05G042300.1
MSI-DC----TSNM--AMHLPP---------YPTTQLQQDPFVFDASILQHQSNIPSQFI
WPDDEKPCLESPELVIPPIDLRGFLSGDLSAVSKASQLINEACKKHGFFLVVNHGVDSEL
IARAHEYMDMFFGMPLAEKQRAQRKIGDHCGYASSFTGRFSSKLPWKETLSFRYSDDNKF
SNIVQEYFLKVMGEEFRQFGKVYQEYCQAMNTLSLGIMELLGFSLGVGREFFRQFFEGND
SIMRLNHYPPCQKPDLTLGTGPHCDPTSLTILHQDEVGGLQVFVDEKWYFVRPDPKAFVV
NIGDTFMALSNGIFKSCLHRAVVNNRTVRKSLAFFLCPNMDKVVKPPNTLVN-SNNPRMY
PDFTWSNLLEFTQKHYRADMKTLDVFTSWLQQNS-------
>gnl_Manes_v6.1_Manes.13G085900.1
M---N-----T-----------------------REQLAGVLVFDSSALQKQPNLPTEFV
WPHKDLVGN-QDELEEPLIDLDGFLKGDEVETAHAAELLRVACLHHGFFQVTNHGIDSSL
IRAAYQEIDTIFKLPLDKKLSVRRQPGGVCGYSGAHADRYSSKLPWKETFSFEYNG-NHS
HPVVVDYFKHFLGEHFQPTGWVYQRYCEEMRRLSLVIFELLAVSLRVDRYYYKEFFEDGS
SIMRCNNYPPCNNSGLTLGTGPHCDPTSLTILHQDEVGGLEVFANNKWQAIRPRSDAFVV
NIGDTFMALSNGKYKSCLHRAVVNRERERRSLVFFVCPKEDKVVRPPQDLVC-IEGPRKY
PDFTWSDLLDFTQNHYRADVATFQSFIKWLPSSKTI-----
>gnl_Manes_v6.1_Manes.12G096800.1
MAI-----------------PK-------------IEKHEHVVFDASIIQHQTNVPSEFI
WPEHEKPCLESPELVIPPIDLGSFLSGDPSAVSKAFQLINEACRKHGFFLIVNHGVDSIL
TAKAHEYMDKFFGLSLAEKQRAQRKLGEHSGYTSSFTGRFSSKLPWKETLSLRCSDDDQL
SNIVQEYFFNVMGEEFEDCGKVYQEYCEAMNTLALKIMELLGFSLGAGREYFKEFFKGND
SIMRLNNYPPCQQPHLTLGTGPHCDPTSLTILHQDEVGGLQVLVDEKWHFIRPDPQAFVV
NIGDTFMALSNGIFRSCLHRAVVNNKTVRKSIAFFLSPNMDKVVKPPNNLID-SNNPRLY
PDFTWSELLEFTQTHYRADMNTLDVFSSWVLQKNT------
>gnl_Manes_v6.1_Manes.12G157700.1
M---N-----I-A------------R--------DDELAGLHVFDSSLLQKQPNLPTQYI
WPNGDLVPN-QDELNETLIDLNGFFKGDKMETAHAAQLLRAACLNHGFFQVTNHGVDPSL
IRAAHQEIDTIFNLPLHKKLSLRRQSGGLYGYSGAHADRFSSKLPWKETFTFGYHE-NDS
HPIVVDYFKNFLGEDFQPTGWVYQRYCEEMRRLSLVILELLEVSLGVERFHYRKFFEGGS
SIMRCNLYPPCNSPGLTLGTGPHCDPTSLTILHQDEVGGLQVFADNKWQAIRPRPDAFVI
NIGDTFMALSNGKYKSCMHRAVVNRERERRSLVFFVCPKEDKVVRPPQDLVR-REGTRKY
PDFTWSDLLDFTQNHYRADVATLQSFFQWLLSSKSF-----
>gnl_Manes_v6.1_Manes.06G141200.1
MAV-DCI---KTMP--SL--PQ------HHPKEERKDDRKPLVFDARLLSYQSNIPQQFV
WPDDEKPSANAPELPVPLIDLGGFLSGDPVSAMEASRLIGEACQKHGFFLVVNHGVDPHL
IADAHRYMDNFFELPLCDKQRAQRKIGEYCGYASSFTGRFSSKLPWKETLSFRYSAEKNS
PKLVQDYFHNTMGDSYAEFGKVYQKYCESMSTLSLGIMELLGMSLGVSKAHFREFFEEND
SIMRLNYYPPCQKPDLTLGTGPHCDPTSLTILHQDRVGGLQVFVDNEWRSISPNFEAFVV
NIGDTFMALSNGRYKSCLHRAVVNSETPRKSLAFFLCPRSDKMVIPPKEVVD-SCNPRVY
PDFTWAMLLEFTQKHYRADMKTLEMFTNWLQQRQ-------
>gnl_Manes_v6.1_Manes.18G084300.1
M---D---------------SPLHLQ----------GQRQRSIFGGSFLHKQSTLSTEFL
WPKDELVSA-HKELMEPAVDLAGFFRGDEEETWKAATMIKAACMNHGFFQVINHGVDLNL
INTAQYHMDHFFKLPISQKLRARKMPGSLWGYSGAHADRYLCKLSWKETLSFSYHE-NNS
DPVVLDFFRSTLGNDFEQTGMVYQKYCEAMKELSLSIVELLETSLGLDQPHYKKFFQESC
SIMRCNFYPTCQEPGLALGTGPHCDPTSLTILHRS-------------------------
---------------------------------------------------C--------
-----------------------------------------
>gnl_Manes_v6.1_Manes.11G066000.1
MAI-----------------PK-------------IEKQEPVVFDASIIQHQTNVPSEFI
WPEHEKSCLESPELVIPPIDLGSFLSGDPSAVSKAFQLINEACRKHGFFLIVNHGVDSGL
IAKAHEYMDKFFGLSPAEKQRAQRKLGEHCGYTSSFTGRFSSKLPWKETLSFRYSDDDQL
SNIVQEYFFNVMGEEFEDFGKVYQEYCEAMNTLALKIMELLGFSLGAGREYFKEFFKGND
SIMRLNNYPPCQQPHLTLGTGPHCDPTSLTILHQDEVGGLQVLVDEKWHFVRPDPQAFVV
NIADTFMALSNGIFRSCLHRAVLNNKTVRKSIAFFLCPNMDKVVKLPNNLID-SNNPRLY
PDFTWSELLEFTQTYYRADMNTLDVFGSWVLQKNT------
>gnl_Manes_v6.1_Manes.11G065700.1
MAI-----------------PK-------------IEKQEPVVFDASIIQHQNNIPSEFI
WPEHEKPCLESPELVIPPIDLGSFLSGDPSAVSKAFQLINEACRKHGFFLIVNHGVDSGL
IAKAHEYMDKFFGLSLAEKQRAQRKLGEHCGYTSSFTGRFSSKLPWKETLSFRYSDDDQL
SNIVQEYFFNVMGEEFEDFG------------------------LGAGREYFKEFFKGND
SIMRLNNYPPCQQPHLTLGTGPHCDPTSLTILHQDEVGGLQVLVDEKWHFVRPDSQAFVV
NIGDTFMALSNGIFRSCLHRAVVNNKKVRKSIAFFLCPNMDKVVKPPNNLID-SNNPRLY
PDFTWSELLEFTQTHYRADMNTLDVFGSWVLQKNT------
>gnl_Manes_v6.1_Manes.01G264100.1
MA---------------------------------IEKQEPVVFDASIIQHQANVPSEFI
WPEHEKPCLESPELVIPPIDLGSFLSGDPSAVSKAFQLINEACRKHGFFLIVNHGVDLGL
IAKAHEYMDKFFSLSLAEKQRAQRKLGEHCGYTSSFTGRFSSKLPWKETLSFRYSDDDQL
SNIVQEYFFNVMGEEFEDFGKLYQEYCEAMNTLALKIMELLGFSLGAGREYFKEFFKGND
SIMRLNNYPPCQQPHLTLGTGPHCDPTSLTILHQDEVGGLQVLVDEKWHFVRPDPQAFVV
NIGDTFMALSNGIFRSCLHRAVVNNKTVRKSIAFFLCPNMDKVVKPPNNLID-SNNPRLY
PDFTWSELLEFTQKHYRADMNTLDVFGSWLLQKNT------
>gnl_Manes_v6.1_Manes.14G031200.1
MAL-DCI---KTNL--SI--PH------HNPKEERKDEQKPLVFDARVLSHQSSIPQQFI
WPDTEKPKVNAPELLVPLIDLGGFLSGDPVAAMEASKLVGEACQKHGFFLVVNHGVDEKL
IADAHRYMDSFFELPLSEKQKAQRKIGEHWGYASSFTGRFCSKLPWKETLSFRYSADKNS
VKLVQDYFLNTMGDNYAEFGKLYQRYCECMSTLSLGIMELLGISLGVSKAHFREFFEDND
SIMRLNYYPTCQKPDLTLGTGPHCDPTSLTILHQDQVGGLQVFVDDEWRSINPNSKAFVV
NIGDTFMALSNGKYKSCLHRAVVNSVAQRKSLAFFLCPKSDKMVTPPTELVD-SCNPRIC
PDFTWAMLLEFTQKHYRADMKTLEMFKKWLQQTN-------
>gnl_Medtr_Mt4.0v1_Medtr3g096500.1
M---N-----S-STSTHVLYPALKTE-------EPKTENMVSIFDSNLLQNQVNMPKEFI
WPSMDLVNTAQEELKEPLIDLSVMKSGDEEAIASAAELVRKACLKHGFFQVINHGVDQEL
INDAYCEVDPIFNLPINKKLSAKRVHGGVSGYSGAHADRYSSKLPWKETFSFVYNHQNDS
NSQIVNYFKSVLGEDFQQTGWVYQKYCEAMKELSLVIMELLAISLGIDRLHYRRFFEDGD
SIMRCNYYPPCKSSNLTLGTGPHSDPTSLTILHQDQVGGLEVFADNKWVAVRPRPEALVI
NIGDTFMALSNGRYKSCLHRALVNRYRERRSLVFFVCPREDKVVRPPENLLS-KNEARKY
PDFTWSSLFEFTQKHYRADVATLQSFFQWHSSCNL------
>gnl_Medtr_Mt4.0v1_Medtr3g088745.1
M-------------------------------------------DSSQLQIQSHVPKNFI
WPKEYLEDA-HEELQAPVVDLEGFLKGDNEATQHAAMLINEACLNHGFFQVINHGVDLHL
ITQAYVQMDTIFKLPLHRKESVYKAPGSMWGYSGAHAHRFSSKLPWKETFSFPYLE-NAV
EPVVTNYFKSTLGDDFEQAGVTFEKYCNAMKELGMNLTELLAISLEVDRLHYRELFEEGC
SIMRCNNYPCCKQPSLVLGTGPHCDPTSITLLHQDQVGGLQVFVDNKWHTVQPLPNAIVV
NIGDTFMALSNGRYKSCLHRAVVNQHKQRRSLAFFLCPKEDKVVRPPHDIIS-RDGTKQY
PDFTWSDLLEFTQNYYRADESTLSNFTNWLLSSKSQNFTLI
>gnl_Medtr_Mt4.0v1_Medtr8g093930.1
--------------------MASNLK----------SENDFKLIDFKSLHEEAKVPQEFI
WSSEDLVETSKEELNVPVIDLEAIFNGDDAALAAAAKIVRETCMEHGFFQVTNHGVDQNL
IDATYQEFVSLFKLPLDRKLNAMRNP---WGYSGAHAARYSASLPWKETFTFQYKHYDQS
ETQIVDFFTAALGDDHQHAGWVLQKYCEAMKKLTDVILELLAISLDVDRSYYKKFFEDAE
TMMRCNSYPPCSGIHAALGTGPHCDPTSVTILFQDQVGGLEAFVDNKWLGIRPQPNNFVI
NIGDTFKALTNGVYKSCLHRVLANREKDRKTLAFFLCPKGDKIVRAPENILG-RQEPTKY
PDFTWKQFFEFTQRKHRADPNTLPDFVSWINSNSSF-----
>gnl_Medtr_Mt4.0v1_Medtr8g033380.1
MHIL--------NP--SMLFAP-------------PNTKEKQCHDTSFLPCQTNIPSEFI
WPEHEKPCLTPPKLQVPPIDLKAFLSGDPKAISNACSQVNDACKKHGFFLVVNHGVDKKL
LAQAHKLVDDFFCMQLCEKQKAQRKVGEHCGYANSFIGRFSSKLPWKETLSFRYSDDK-S
CRTVEDYFVNVMGEDFRQFGSVYQDYCEAMSNLSLGIMELLGMSLGVDKEYFRHFFEAND
SVMRLNYYPPCKNPDLALGTGPHCDPTSLTILHQDQVEGLQVLVDGIWHSIVPKEDAFVV
NIGDTFMALSNGIFKSCLHRAVVNDTIVRKSLAFFLCPNEEKIVTPPKELIN-KENPMIY
PNFTWPSLLEFTQKHYRADERTLDAFSRWLQEKQLN-----
>gnl_Medtr_Mt4.0v1_Medtr8g093980.1
M---E-----INTPSLPFFPPPKDQ----------QGENKVQFFDFTLLQKEGNVPKEFI
WPSEHWVKSSGENIELPLIDI-GVIKSDEAAMANAARIVREACIKHGAFEVTNIGVDSDF
INAVLQETYNIFKLPLSKKITAIAK---DSGFSVAHAERYTTVLPWKETFTFMYKHNTKN
ETQVVDVVNSLLGEDFQQSGLVYQKYSDAMNDLTEVIMELLAISLGVDRKHYQRFFEDAE
SMMRCNFYPPCSANLTALGNGPHCDPISITILLQDQVGGLEVFADNKWLAVPPKPDTFVI
NIGDTFMALTNGLYKSCLHRVLVSNELERKSLTFFLNPRGDKTVSPPNELLE-NEEARKY
PDYKWSELYEYTQKTRRVDASTLDSFIAWRHSSETSKF---
>gnl_Medtr_Mt4.0v1_Medtr1g102070.1
MAI-ECI---T-------SMPQ------QLLNQETKEQEKPLVFDASVLKHQVNLPTQFI
WPDEEQACLNVPELHVPFIDLGGFLSGDPVAAMEASKVVGEACKKHGFFLVVNHGIDEKL
ISDAHAFMDDFFELPLSQKQRAQRKTGEHCGYASSFTGRFSSKLPWKETLSFQFSADEKS
PNLVRDYLCNTMGNEFEKFGEVYQDYCKAMSNLSLGIMEILGMSLGVGKAHFREFFEENS
SIMRLNYYPTCQKPELTLGTGPHCDPTSLTILHQDQVGGLQVYVDDQWHSISPHFNAFVV
NIGDTFMALSNGRYKSCLHRAVVNSEKTRKSLAFFLCPLSDKVVTPPCELVD-NYNPRIY
PDFTWSMLLEFTQKHYRADIKTLEAFAKWVQCKST------
>gnl_Medtr_Mt4.0v1_Medtr1g081840.1
M---D---------SGLCLVSSPN-----------HQNVQNNFYDPSWLQKQRNVPMNFV
WPKEYLVNA-NEEFQAPLIDLDGFLKGNEETTNNVAMLISKACSTHGFFQVINHGVDLSL
IGEAYDQMDAFFKQPIDKKLIARKIKGSMWGYSGAHADRFSSKLPWKETLSFPFHDNNVF
EPSVTNYFDSTLGEDFQQTGVAFQKYCEAMKKLGMKLMEILAISLGLDRFHFKSLFEDGC
SIMRCNYYPSCQEPSVALGTGPHCDPTTLTILHQDQVGGLDVFADQKWQTVRPRSDAFVV
NIGDTFTALSNGRYKSCLHRAVVNRYKERRSLAFFLCPKEDKMVRPSQDIVS-RDGTKQY
PDFTWSQLLQFTQNHYRADEATLQNFTKWLLSSKITNTLP-
>gnl_Medtr_Mt4.0v1_Medtr6g464620.1
MAI-ECI---TSTK--AMTQSP------KQNHGKNEDEESSLVFDASFLRHTINLPKQFI
WPDEEKPCMNVPELDVPLIDLKNFLSGDPFAAMEASKIIGEACEKHGFFLVVNHGIDAKL
IEHAHSYMDGFFENPLSQKQRAQRKIGEHCGYASSFTGRFSSKLPWKETLSFQFSDEKNS
PNIVKDYLCNTLGEDFEEFGEVYQKYCEAMSTLSLGIMELLGMSLGVGKDCFRDFFEENK
SIMRLNYYPPCQKPDLTLGTGPHCDPTSLTILHQDQVGGLQVFVDNEWHSIRPNFNAFVV
NIGDTFMALSNGRYKSCLHRAVVNNKTTRKSLAFFLCPKGDKVVCPPSELVS-DLTPRIY
PDFTWPMLLEFTQKYYRADMRTLEAFTKWIQQKSS------
>gnl_Mimgu_v2.0_Migut.N01412.1
MVLLEYVVG-RQNPGGEGELASVTE--GVSNKDSGHNSYGPITRNRARTRHLSSTVRQ--
-------STSAGSL-------------RARGGSEAARLVDRACRGHGFFLVVNHGIDMKL
IEEVHKGVDLFFKLPLDAKEKALRKKGDHCGYASSFTNRFSSNLPWKETLSFRYSAERHL
SNVVESYFLDVMGEDFDAFGSVCQRYCEAMNSLSLKVMEILGMSLGVGENYFRDFFEGND
SIMRLNYYPPCQKPDLVLGTGPHCDPTSLTILHQDSVGGLEVFVDEKWHSIAPNPHAFLV
NIGDTFMALTNGIYKGCLHRAVVNSTSPRKSLAFFLCPKTDKIVRPPKELVS-EENPRMY
PDFTWPALLEFTQKHYRSDMKTLEAFVSWLRQNA-------
>gnl_Mimgu_v2.0_Migut.F01163.1
MTI-DNI---TSSP--SV----------PQPTKHENDQKRSPIFDAKLLQHQLDIPSQFV
WPHHERPRANPPELQVPLIDLGGFLSGDPTASARASMLVGQACRKHGFFLVVNHGVSPDL
ISDGHRCMDHFFDQPLHEKQKALRKAGEHCGYASSFTGRFSSKLPWKETLSFQYSAHEAS
SHIVEDYFHKTLGDDFDHLGKVYQQYCGAMNKLSLGIMELLGMSLGVRQDHFKQFFEENE
SIMRLNYYPPCRKPDQTLGTGPHCDPTSLTILHQDKINGLQVFVDDEWRSITPNSDAFVV
NIGDTFMALSNGRYKSCLHRAVVNSESSRKSLAFFLCPKKDKVVRPPHELVD-SDNPRLY
PDFRWPSFLEFTQKHYRADMNTLQAFANYYMDIQHKQQDGN
>gnl_Mimgu_v2.0_Migut.F00399.1
MTVINSII--TSQT--------------TAAAATPQSPKKSVVFDANLLQHESNIPPQFI
WPDHEKPSPNPKELHVPLIDLGGFLSGDPAASLRASDLVGKACRKHGFFLVVNHGVDAGL
ISDAHRYMDHFFEQPLHQKQKAQRKLGEHCGYASSFTGRFSSKLPWKETLSFEYSPENSS
SRIVEDYFNRTLGEDFSHLGKVYEEYSSSMSKLSLGIMELLAMSLGVNRNHFKDFFEGNE
SIMRLNYYPPCKKPDQALGTGPHCDPTSLTILHQDTVGGLQVFVDNEWRSITPNVNAFVV
NIGDTFMALSNGRYKSCLHRAVVNRTSTRKSLAFFLCPKKDKVVSPPQELVD-SNNPRIY
PDFSWPNLLEFTQKHYRADMNTLNTFSEWIIKQQQQQKTSE
>gnl_Mimgu_v2.0_Migut.L00253.1
M---D-----S-STSTLLLCPPLELLRDNNSNSNNNNNNGVLLFDTNLLEKQQNLPTQFL
WPNEDLAYAAQDELTDPPVDLNGFLSGDQESTDRAAAQIRAACLNHGFFQVINHGVDGTL
VSAVHDEMDAFFNLPLSKKLSVKRKPGCLYGYSGAHADRFSSKLPWKETLSFTYEHANEP
QLDVVNYIKSSLGQEFEGSGYVYQKYCEAMNNLSQVILELLAISLGVERFYYSKFFEDGR
SVMRGNNYPPCRNAGLTFGTGPHSDPNSLTILHQDQVGGLEIFSDNKWRAIKPRRDAFVV
NIGDTFMALSNGRYKSCLHRAVVNKERVRRSIVFFVNPKDDKIVRPPPPQKRKEEEERVY
PDFTWLDLQEFTQNHYRADTTTLQNFVHWLSSNKQTQP---
>gnl_Mimgu_v2.0_Migut.L00664.1
------------------------------------------------------------
------------------------------------------------------------
------------------------------------------------------------
-----------------------------MNNLSQVILELLAISLGVDRLYYCKFFEDGR
SVMRGNNYPPCRNAGLTFGTGPHSDPNSLTILHQDQVGGLEIFSDNKWRAIKPRRDAFVV
NIGDTFMALSNGRYKSCLHRAVVNKERVRRSIVFFVNPKDDKIVRPPPPQKRKEEEERVY
PDFTWLDLQEFTQNHYRADTTTLQNFVHWLSSNKQTQP---
>gnl_Mimgu_v2.0_Migut.C01290.1
M---D-----S----------------------------NALLHELSLPKLPSMIPQKFI
WPKEKDIAN-QEELNEPVVDLEGFYNGDTESTRVTAELVRSACLSHGLFQVINHGVDMEL
INTVNDDVRDFFNLPIDEKMRVQREPDSFWGYSFAHADRFSLNLPWKETISCFFHG-DGD
DSEETAFFKSAFRQEFENKGLIFEKYCEAMKKLSLTIMEILGISLGVNRSYFKEFFEDGS
SIMRCNFYPPCQEPDLALGTGPHCDPTALTILHQDQVGGLQVFSKNKWKSVKPRPNALVI
NLGDTFAALSNGVYKSCEHRAVVNEKMARVSLVFFMCPKEDKVIVPPKELV--KKRQRLY
PDFKWSEYLGFTQKHYRVDIATLPNFITWLVSHHTT-----
>gnl_Mimgu_v2.0_Migut.H00683.1
M---D---------STLVLCPPFKIK--------TQNEINNLVFDTSHIEKQPNLPTQFL
WPHEDLASAAEEELKQPPVDLTGFFAGDREATLSAAAQIRAACLDHGFFQVVNHGVDPSL
VRAAHEQMDAFFKLPVDKKLAVRRKPGGVCGYSGAHADRFSSKLPWKETFSFTYQH-NSN
GADVVNYIESSLGQDFHQAG----------------------------------------
------------------------------------------------------------
------------------------------------------------------------
-----------------------------------------
>gnl_Musac_v1_GSMUA_AchrUn_randomT21840_001
MVLND-----TATP---------------------GPPGTPLVFDAAFHSQQADIPKQFV
WPEDETPTPDAEELVVPMIDLGGVMFGDPAAAAMITRSIADACQQHGFF-----------
------------------QQRAQRRTGESFGYASSFTGRFTDRLPWKETFTFRFSPSPLA
GDIVQDYVVRTLGEDFRHFGEVYQRYCDAMSNLSLQIMEVIGLSLGMGRAHFRDFFGDND
SIMRLNYYPRCQKPELTLGTGPHYDPTSLTILLQDDVQGMQVFADGKWRTISPKPNAFVV
NIGDTFMALSNGRYKSCLHRAVVNSKVARKSLAFFMCPATDKV-----------------
-------------KHHRPDMNTLDAFTSWIAA---------
>gnl_Musac_v1_GSMUA_Achr4T16380_001
M---D-----C-NPTSILLRTPLDLN------KERDAGAGGVVFNSSVLGNQASIPKAFI
WPQCHRPAT-IDDLDAPVVDLGGFLRGDEASTARAVEYVRAACSTHGFFQVANHGVDASL
AREAMDCVDGFFKLPLCHKLRARRKPGSVWGYTGAHADRFSSELPWKETLSFGYHEAGGG
DRVVVDYFASILGPDFDRTGLVLQRYCEAMKKLSLVIMELLAISLGVERSHYRDFFEDSC
SIMRCNYYPPCQEPELTLGTGPHCDPTSLTILQQDQVEGLEVFSANKWRSVRPIRDALVI
NIGDTFMALSNGRYKSCLHRAVVNRHRERKSLAFFVCPREDRTIRPPPGDL---GGSRLY
PDFTWAEFMQFTQRHYRSDTRTLHSFTNWLSSSNSLRQST-
>gnl_Musac_v1_GSMUA_Achr2T01010_001
MSI--------AKP---------------------ETKATPPVFNAAVLSREDYIPEQFV
WPEHEKPTPDAEELSVPLIDLGGLRSGDPAAAAAVTRSVAGACERHGFF-----------
------------------HQLARRKPGESCGYASSFTGRFASKLPWKETLSFRFSPSPLA
GGVVRDYIVDALGEDFRHLGEVYQRYCEAMSRLSLEIMEVLGLSLGVGEAHFRDFFEGND
SIMRLNYYPPCRQPELTLGTGPHCDPTSLTILHQDDVRGLQVLADGRWRTISPKPDAFVV
NIGDTFMALSNGRYKSCLHRAVVNREVPRKSLAFFLCPATDRV-----------------
-------------KHYRADMKTLDAFTSWIRRAEATA----
>gnl_Musac_v1_GSMUA_Achr8T19120_001
M----------AKP---------------------GPPGTPLIFDAAFHSRQASIPEQFV
WPEGEAPTPDAEELVVPLIDLSGIMSGDPAAAAAITGSVADACQRHGFF-----------
------------------QQRAQRRTGESCGYASSFAGRFANKLPWKETLSFRFSPSPLA
GDIVEDYIVRTLGEDFRYSGEVYQRYCEAMSNLSLQIMEVLGLSLGVGRAHFREFFEGND
SIMRLNYYPPCQRPELTLGTGPHCDPTSLTILHQDDVQGLQVFADGKWRTICPKPDAFVV
NIGDTFMALSNGRYKSCLHRAVVNSKVPRKSLAFFLCPATDKV-----------------
-------------KHYRADMKTLDAFTSWILRAAA------
>gnl_Musac_v1_GSMUA_Achr8T32560_001
M---D-----C-NPTSVVLRPSLALD------KEREAGSGGVVFSSALLPNQATIPKAFI
WPQCDRPTA-IEELDSPVVDLDGFLRGDEASTARAVDCVRAACSTHGFFQ----------
-------------------LRARRKPGNMWGYVGAHADRFSSELPWKETLSFGYHE-AGD
DRVVIDYFTSTLGNDFQRMGLVFQRYCEAMKKLSLVIMELLAMSLGVDRTHYRDFFEDSR
SIMRCNYYPPCPEPELTLGTGPHCDPTSLTILRQDQVDGLEVFDGNRWRSVRPIRDALVI
NIGDTFMALSNGRYKSCLHRAVVNRRRQRKSLAFFLCPREDRV-----------------
-------------RHYRADMKTLHSFTDWLLSSSSPSPLRS
>gnl_Musac_v1_GSMUA_Achr11T11840_001
M---D-----S-SPATLDLDK-----------GKSDCGNSVVVFDPSVLQKQSNIPEAFI
WPRCERPHQ-PEELEVPVVDLKGFLEGDAASTSRTAAAIRGACASHGFFQVMNHKVDAAA
LHDALRVADEFFELPLSTKLRARRRPGCTWGYVGAHADRFASMLPWKETLSFAYDY-SGN
RDGVVDYITSKLGEEFQPMGRVHRRYCAAMKDLSLSIMELLGISLRMGRDYYRNFFEDGS
SIMRCNNYPPCQEPELTLGTGPHSDPTALTILHQDQVAGLQVFAEGKWRSVSPIAGALVI
NIGDTFMALTNGRYKSCLHRAVVNRDRRRRSLAFFVCPQADKV-----------------
-------------SHYRTDASTLQNFTQRFLTYSIHLSLSS
>gnl_Musac_v1_GSMUA_Achr11T18740_001
M---D-----L-SPTSVLLCPPLDIS---------HGNAGGVIFDSSSLRQQTTIPKAFI
WPSTDRPAA-TEELDAPVVDLGGFFHGDEESTMRAAKLVANACERHGFFQ----------
-------------------LRARRKPGGVWGYSGAHADRFSSKLPWKETLSFGYREAAGS
ERIVIDYFVSVLGEEFERMGLAYQMYCEAMTGLSLAIMELLAISLGADRMTYREFFDDNR
SIMRCNYYPPCQEPELTLGTGPHCDPTALTILQQDHVGGLEVFSGRAWRYVRPVHNALVV
NIGDTFMALSNGRYKSCLHRAVVNRHRERRSLAFFVCPREDK------------------
-------FMDFTQRHYRADMRTLRSFAKWLESSSSATAT--
>gnl_Musac_v1_GSMUA_Achr6T25910_001
M---D-----SVSPVTLDLNK-----------EEGHCSNGAVVFDTSFLRRQAKIPESFV
WPRNDRPHP-LEELEVPVVDLRGLFEGDEASISRAAEASRAACVRHGFFQVINH------
------------------------KPGSAWGYVGAHADRFASKLPWKETLTFGYDY-GER
GDGVVDYFTSKLGEGFEPMGRVYRRYCEAMKDLSLSIMELLGISLGVGREYYRQFFEDGS
SIMRCNSYPLCQEPELALGTGPHCDPTALTILLQDQVGGLQVFTEGKWQAVRPVRSALVI
NIGDTFMALSNGRYKSCLHRAVVNSERERLSLAFFVCPRGDRV-----------------
-------------THYRADTTTLQSFARRFLASSP------
>gnl_Nelnu_v1.0_NNU_015010-RA
M---D-----S-SASTLLLCPPLELK--------VERDNGGVVFDSSLLQKQSKIPTEFV
WPQGELVYC-QEELREPLVDLRGFLNGDEEAIKEAAELVRTACLSHGFFQVTNHGVDACL
IAEAHDHLDAFFKLPIGQKLRGRRKAGSMWGYSGSHADRFSSRLPWKETLSFGFDD-RSC
DSVVVDYFQSVLGEEFKQTGLVYQRYCEAMKELSLVIMELLAISLGIDRFHFRRFFEDSS
SIMRCNYYPPCEEPGLTLGTGPHCDPTSLTILHQDQVGGLEVLAQNKWQTVRPRSDAFVI
NIGDTFMALSNGRYKSCQHRAVVNRYRERRSLAFFLCPKEDKVVIPPQDLVG-REGPRKY
PDFTWSDLLEFTQKHYRADLKTLQNFTQWFLSNKPPNY---
>gnl_Nelnu_v1.0_NNU_015894-RA
M---D-----S-TASTLLLRPPLELK-------DRTKDTRGVVFDSSLLRKQPNIPTEFI
WSHGDLIYP-LEELREPLVDLRGFLNGDEMATNHAAELVRAACLSHGFFQVINHGVDAHL
IQAAHHHMDAFFKLPITQKLRARRKPGGMWGYSGAHADRFSSSLPWKETLSFGFDD-HSC
ETMVTDYFKSVLGEDFEQTGSIYQRYCESMKELSLVIMELLGISLGIDRFHFRRFFQDSS
SIMRCNYYPPCQEPGLTFGTGPHCDPTALTILHQDQVGGLQVFAQNKWQTVRPRSDAFVI
NIGDTFMALSNGRYKSCLHRAVVNRYRERRSLAFFVCPKEDKVVRPPQDLVG-REGPRKY
PDFTWLDLLEFTQKHYRADVRTLQSFTQWFLSSKPPLY---
>gnl_Nelnu_v1.0_NNU_006879-RA
MTV-DCT---AIVS--------------LDGREDKKDEQQSLVFDASVLQYQPNIPTQFV
WPDDEKPSAEAPELRVPLINLGKVLSGDPVAALEASRLVGEACKKHGFFVVVNHGVEARL
IADAHRYMDLFFGMPLHQKQRAQRKPGESCGYASSFTGRFSSKLPWKETLSFSYMADVQS
NTTVEEYFLNVLGEGFRDFGRAYQEYCEAMSTLSVRIMELLGMSLGVGPTHYRDFFEGND
SIMRLNYYPPCQKPLLTLGTGPHCDPTSLTILHQDQVGGLQVFVDGQWRSISPNSEAFVV
NIGDTFMALSNGQYKSCLHRAVVNSKTPRKSLAFFLCPQVDKVVCPPRGLVD-SEHPRMY
PDFTWSSLLEFTQKHYRSDMKTLDTFSNWLRQENKRRDII-
>gnl_Nelnu_v1.0_NNU_024793-RA
------------------------------------------------------------
------------------------------------------------------------
------------------------------------------------------------
-------------------------------------MDLLGMSLGVGLTTIHNARSQN-
--------PP-------LEQGPHYDPTSLTILHQDHVSSVQ-------------------
-----------GKYKSCLHRVVVNNVKPRKSLTFFLCPRVDKVVNPPRGLVN-SEYPK--
-----------------------------------------
>gnl_Nelnu_v1.0_NNU_021866-RA
------------------------------------------------------------
------------------------------------------------------------
------------------------------------------------------------
-------------------------------------MELLGMILGVGPTHFMDFFEGND
SIMRLNYY----------------------------FHDLQVFVDNKWHSISPNPEAFVV
NVGSV-----QGQYKSCLHRAVVNNKTPMQSLIFFLCLRADKVVNPPRGLVD-SVHPK--
-----------------------------------------
>gnl_Nelnu_v1.0_NNU_017327-RA
MTV-DCI---ANVT--SD--------GPPPRKDENKEQQPSLVFDASVLRYQSNIPKQFV
WPDHEKPSADAPELQVPLINLSGFLSGDPVAAWEASRLVGEACRKHGFFLVVNHGVKARL
IADAHRYMDLFFDMPLHEKQRAQRKPGESCGYASSFTGRFSFKLPWKETLSFSYSAHQQP
HKTVEEYFLNVLGEGFREFGRVYQEYCEAMSTLSLGIMELLGMSLGVGPTHFRDFFEEND
SIMRLNYYPQCQKPELTLGTGPHCDPTSLTILHQDHVGGLQVFVDNKWHSISPNPEAFVV
NVGDTFMALSNGQYKSCLHRAVVNSKTPRKSLAFFLCPRADMVVSPPRGLVD-SEHPRMY
PDFTWLTLLEFTQKHYRADMMTLDAFSNWLQQESK------
>gnl_Orysa_v7.0_LOC_Os07g07420.1
M--------------------------------------AAVVFDAAILSKQEAIPAQFV
WPADEAPAADDEEIAIPVVDLAAFL-----ASGGIGRDVAEACERHGFFQVVNHGVDPAL
LAEAYRCCDAFYARPLAEKQRARRRPGENHGYASSFTGRFDCKLPWKETMSFNCSAAPGN
ARMVADYFVDALGEEYRHMGEVYQEYCDVMTRLALDVTEVLAVALGLGRGELRGFFADGD
PVMRLNHYPPCRQPHLTLGTGPHRDPTSLTLLHQDDVGGLQVLPDGGWRAVRPRADAFVV
NIGDTFAALTNGRHASCLHRAVVNGRVARRSLTFFLNPRLDRVVSPPPALVD-AAHPRAF
PDFTWREFLEFTQRHYRSDTNTMDAFVAWIKQRNGYESLDK
>gnl_Orysa_v7.0_LOC_Os01g66100.1
M---V-----HPTPPQPHQPPPMDST----AGSGIAAPAAAAVCD---LRMEPKIPEPFV
WPNGDRPAS-AAELDMPVVDVGVLRDGDAEGLRRAAAQVAAACATHGFFQVSEHGVDAAL
ARAALDGASDFFRLPLAEKRRARRVPGTVSGYTSAHADRFASKLPWKETLSFGFHD-RAA
APVVADYFSSTLGPDFAPMGRVYQKYCEEMKELSLTIMELLELSLGVERGYYREFFADSS
SIMRCNYYPPCPEPERTLGTGPHCDPTALTILLQDDVGGLEVLVDGEWRPVSPVPGAMVI
NIGDTFMALSNGRYKSCLHRAVVNQRRERRSLAFFLCPREDRVVRPPPS----AATPQHY
PDFTWADLMRFTQRHYRADTRTLDAFTRWLAPPAADAAATA
>gnl_Orysa_v7.0_LOC_Os03g63970.1
MSMV-------------------------------VQQEQEVVFDAAVLSGQTEIPSQFI
WPAEESPGSVAEELEVALIDVG-----AGAERSSVVRQVGEACERHGFFLVVNHGIEAAL
LEEAHRCMDAFFTLPLGEKQRAQRRAGESCGYASSFTGRFASKLPWKETLSFRYSSDEEG
EEGVGEYLVRKLGAEGRRLGEVYSRYCHEMSRLSLELMEVLGESLGIRRHYFRRFFQRND
SIMRLNYYPACQRPLDTLGTGPHCDPTSLTILHQDHVGGLEVWAEGRWRAIRPRPGALVV
NVGDTFMALSNARYRSCLHRAVVNSTAPRRSLAFFLCPEMDTVVRPPEELVD-DHHPRVY
PDFTWRALLDFTQRHYRADMRTLQAFSDWLNHHRHLQPTIY
>gnl_Orysa_v7.0_LOC_Os05g34854.1
MHASDCT---TGSTTAMVISNAQDASGGGGEADDAAASSAAVVLD--LWRQPAKIPAPFV
WPRADVASPPTGELDVPVVDLAAALR-DAAGMRRAVAQVAAACASHGFFQVSGHGVPPSL
ARAALDGAAGFFRLPPAAKQRARRAPGTVTGYTAAHADRFVDNLPWKETLSFGHRHANAN
SSTVADYF-STLGDDFKHLGEVYQEYCEAMEEVTKAIMAVLGESLGVGGGYYREFFEDSS
SIMRCNYYPPCPEPERTLGTGPHCDPSALTVLLQDDVDGLQVLVAGAWRPVRPLPGAFVV
NIGDTFMALTNGRYKSCLHRAVVHREQERRSLAFFLCPREDRVVRPPAGAG--AGERRLY
PDFTWADFMRFTQRHYRADTRTLDAFARWLRPPACSGAAPV
>gnl_Phavu_v2.1_Phvul.010G087500.1
MLIP--------HP--SM----------LLASQNTNMEPQQINLQAP-TPNQSNIPSEFV
WPDNEKPCLEPPKLKIPPIDMKGFLSGDPETVSAICAEVNAACRKHGFFLVVNHGVDKKL
VEKAHKLIDTFFCMELPEKQKLQRKLGEHCGYANSFIGRFSSKLPWKETLSFHYAPD---
TKTVEDYFLNSMGEEFREFGSFFQEYCEVMSNLSLEIMELLGMSLGVSRECFRDFFKNNE
SVMRLNYYPPCHKPELALGTGPHCDPTSLTVLHQDQVEGLQVFVDGKWCSVAPKEDAFVV
NIGDTFMALSNGIFKSCLHRAVVNNQIVRKSLAFFLCPNKDKVVSAPKELIT-VENPKKY
PDFTWPNLLEFTQLHYRSDPETLDAFANWVLEKNK------
>gnl_Phavu_v2.1_Phvul.009G155400.1
M---E-----L-SASTLVLYPASQSE-------ESKKENGVLAFESNFPQMKGEMPKEFF
WPSGDLIKATQEELKEPLVNLGIMKNGDEKAIANAAELVRHACLKHGFFQVINHGVNPDL
IDAAYHQIDTLFNLPISQKLTAKRKPGALSGYSGAHADRFSSKLPWKETFSFLFHHQGFS
NSQIVDYFESVLGQDLQHTGRVYEEYCEAMKELSSVIMELLGISLGVDGLHYQRFFEDGV
SIMRCNYYPPCNSANHTFGTGPHTDPTSLTILHQDQVGGLEVFVDNKWHAVRPRAEAFVV
NIGDTFMALSNGRYKSCVHRAVVNRLRERRSMAYFVCPREDKVVKPPEILTS-KNEERKY
PDFTWSNLREFTQNHYRADAATLQSFLQWQTSSNSSNF---
>gnl_Phavu_v2.1_Phvul.009G131500.1
M-------------------------------------------DSSLVDAVPHLPTNFI
WPNEYLVDV-QGELQAPVVDLDGFLRGDQEATQYAAKLIREACLNHGFFQVINHGVDSRL
IREAHSQIDTFFKLPIHRKLSVQKTPASMWGYSGAHAHRFSSKLPWKETLSFPYHE-NTL
EHVVTNYFKSTIGEDFEQAGVIFQKYCDGMKQLGLKLVELLAISLGVDRLHYRELFSDGC
SIMRCNNYPSCQQPSLTLGTGPHCDPTSITILHQDLVGGLHVFADKKWKTVQPRLDALVV
NIGDTFTALSNGRYKSCLHRAVVNKYKERKSLAFFLCPKEDKVLRAPDSVVG-MDGTKQY
PDFTWSDLLQFTQNHYRADQATLPNFINWLLSSKTTN----
>gnl_Phavu_v2.1_Phvul.004G123600.1
MAI-DCM---TNIQ--TMSQPQ------KHHHQDNKEDEAPLVFDASLLRHQLNLPKQFI
WPDDEKPCMNVPELVVPLIDLRGFLSGDPVATMEAARMVGEACQKHGFFLVVNHGIDANL
ISHAHSYMDDFFEVPLTQKQRAQRKTGEHCGYASSFTGRFSSKLPWKETLSFQFSAEEKS
STIVKDYLCNTLGQEFEQFGRVYQDYCDAMSNLSLGIMELLGMSLGVGKACFREFFEEND
SIMRLNYYPPCQKPDLTLGTGPHCDPTSLTILHQDQVGGLQVFVDNEWHSINPNFNAFVV
NIGDTFMALSNGRYKSCLHRAVVNSKTTRKSLAFFLCPKGDKVVSPPSELVD-DLTPRLY
PDFTWPMLLEFTQKHYRADMKTLEAFTNWLQQKRS------
>gnl_Phavu_v2.1_Phvul.007G064800.1
MAI-D-M---HPIP----IMPQ------PSNQEIKEQDQHPLVFDASLLRHQLHIPSQFV
WPDEEKACLNEPELPVPFIDLGGFLSGDPLAATEASRLVGEACQKHGFFLVVNHGIQQQL
ISDAHLYMDHFFALPLSHKQRAQRMPGEHCGYASSFTGRFSSKLPWKETLSFQYSPRNDS
QTLVKDYLCDKMGKEFEKFGNVYQDYCEAMSNLSLGIMELLGLSLGVGRGYFREFFEENN
SIMRLNYYPPCQKPDLTLGTGPHCDPTSLTILHQDQVGGLQVCVDNEWHSIKPDVNAFVV
NVGDTFMALSNGRYKSCLHRAVVNSETTRKSLAFFLCPRSDKVVSPPCELVD-KLSPRLY
PDFTWPMLLEFTQKHYRADMKTLEAFTNWLQRRSNFDNHIM
>gnl_Phavu_v2.1_Phvul.001G066000.1
M---N---------SGFCMVSSLN-----------HQEVQSRFFDPSWLKMQPHVPMSFV
WPKECVVDA-NEEFQAPMVDLGGFFRGDEEATNVAVKLIRKACSTHGFFQVINHGVDPLL
IGEAYEQMDAFFKLPINRKVSIHKTPGSVWGYSGAHADRFSSKLPWKETLSFPFHDNNTL
DPVVTSFFNSTLGQDFEQAGVVFQKYCESMKELGMKLLELLAISLGVDRLHYKELFEDGC
SVMRCNFYPSCQQPSLALGTGPHCDPTSLTILHQDQVGGLDVFADNTWQTVPPRPRALVV
NIGDTFTALSNGRYKSCLHRAVVNKYKERRSLAFFLCPKEDKVVRAPEDIVR-RDGTKQY
PDFTWSNLLEFTQKYYRSDEATLQNFTKWLLSSKQQTL---
>gnl_Phypa_v3.3_Pp3c3_32410V3.1
MVALEWFKSIATWP----------------------SR----LLQSSLLSQSSQDLADFV
WPEEERPTIPHRDRELPVIDLSGLQGGSEATKLRLAKRIAAACSEWGFFQLINHGIPVAE
LDEVQMQTRRFFELPMEHKQRAMTNASNVYGYGLNTTGYKYAGRPWIERFQCSWSPKSN-
---LREQAQRLLGQAFQDFQTAVESFCSGAEKLAKLTLELCALGLGLSPDTFSKHMNPSH
SIARLNYYPACPTPDLTLGLGAHTDPYTLTLLHQCQVGGLQVCKDGKWITVKPRRGAYVV
NVGDNLQAWTNGRFKSVEHRAVLNDKVPRLSLVFFYAPPLETVITAPDAIIQ-ADGKRRY
KSFTWAEYLNFLKRQNFEKGKN-----RWVEG---------
>gnl_Phypa_v3.3_Pp3c8_3050V3.1
MASNNPFSLISITP----------------------A------AQSSLLSQGSQDLADFV
WPEDERPTIPHRDRELPVIDLSGLQDGSDETKMKLAKRIAAAGSEWGFFHLINHGIPVAD
LDEVQLQTRRFFELPMEHKQRAMSNANNVYGYGLNTTGYKYAGRPWIERFQCSWSPKSN-
---LREQAQRLLGQAFHDFQAAVESFCSGAEKLAKLTLELCALGLGLAPDTFSQHMNPSQ
SIARLNYYPACPTPDLTLGLGAHTDPYTLTFLHQCQVGGLQVCKDGKWITVKPRRGAYVV
NVGDNLQAWTNGRFKSVEHRAVLNDKVSRLSLVFFYAPPLDTVISAPQELIQ-ADGKRRY
KSFTWGEYLDYLKRQNFEKGKN-----RWVEG---------
>gnl_Poptr_v3.0_Potri.007G103800.1
M---D-----S-TSSSLLLCPPPYLT---------KDETGALVFDSSFLQKQASLPTEFM
WPHGDLVHN-EDELKEPMIDLEGFLKGDEVATAQAAELVRTACLNHGFFQVTNHGVDISL
IHSAHEEIGKIFKLPLDKKLSVRRKPGDVSGYSGAHAHRYSSKLPWKETFSFGYHGDDDS
VPLVVDYFKSVLGKDFEHTGWVYQSYCEAMKKVSLVIFELLAISLGVDRLHYRKFFEDGS
SIMRCNYYPPCNNSTLTLGTGPHCDPTSLTILHQDQVGGLQVFSNNKWLAIRPRPDALVV
NIGDTFMALSNGRYKSCLHRAVVNRDSERRSLVFFVSPKEEKVVRPPQDLVS-REGQRIY
PDFTWSDLLEFTQKHYRADVATLQSFIQWLSSSKPSTF---
>gnl_Poptr_v3.0_Potri.015G134600.1
MAI-DCI---KTMP--SITTPH----HHPKDQDQCKDDGKSFVFDAQVLRHQTNIPQQFI
WPDHEKPNINAPELQVPLVDLGDFLSGNPVAAVEASRLVGEACQKHGFFLVVNHGVDKTL
IAHAHNYMDTFFELPLSEKQKAQRKIGESCGYASSFTGRFSSKLPWKETLSFRYTAEKNS
SKHIEEYFHNRMGEDFAEFGSVYQDYCEAMSTLSLGIMELLGMSLGVSREHFREFFDEND
SIMRLNYYPPCQKPDLTLGTGPHCDPTSLTILHQDQVGGLQVFVDNEWRSISPNFDAFVV
NIGDTFMALSNGIYKSCLHRAVVNSQTPRKSLAFFLCPKNDKMVTPPHELVD-TCNPRIY
PDFTWPMLLEFTQKHYRADMKTLEVFTNWLHQQSF----S-
>gnl_Poptr_v3.0_Potri.002G151300.1
-----------------MVMPPTL-----------PPPRQPLVFDASILQHQANIPSQFI
WPDHEKPCLESPKLAIPPIDFGSFLTGDPLAVSKATQLVNEACKKHGFFLVVNHGVDSKL
IAKAHEYMNMFFGIQLSEKQRAQRKIGEQYGYASSFTGRFSSKLPWKETLSFRYCADNQS
SDIVQEYFLNVMGENFKQFGKVYQEYCEAMNTLSLGIMELLGVSLGVGREYFRDFFEGND
SIMRLNYYPPCQKPDLTLGTGPHCDPTSLTILHQDHVGGLQVFVDEKWHSVSPDPEAFVV
NIGDTFTALSNGIFKSCLHRAVVNNVTVRKSLAFFLCPKLDKVVKPPNTLID-SKNPRVY
PDFTWPTLSEFTQKHYRADMKTLDVFTTWLQQKNN------
>gnl_Poptr_v3.0_Potri.005G184400.1
M---D---------------SPLKLQ----------EQSKGFLFDS-VLHKQAGFPKEFL
WP--DLVRA-QQELSEPLVDLEGFFKGDEEATKQAANIIKDACSRHGFFQVINHGVDPNV
IRDAEDYMDHFFRLPVSEKLKARRMPGSLCGYSGAHADRYASKLPWKETLSFRYHE-NSS
DLVVLDFFKSALGNDFEQTGMVYQKYCEAMMDLSFAILELLAISLGVDRKLYRKFFEDGF
SILRCNFYPPCQEPGNTLGTGPHCDSNSITILHQDQVGGLEIFTNKVWQTIPPLQGALII
NIGDTFTALSNGKYKSCLHRAMVNQHEQRKSLAFFLSPREDKVVRPPQELVC-SEGKRMY
PDFTWLNLSRFVQNHYRADDSTLQNFTNWSQSVNL------
>gnl_Poptr_v3.0_Potri.005G184200.1
------------------------------------------------------MPRRFV
WPKQDLVGA-HQELTEPVVDLEGFFRGDEEAIKQASDIIKAACLQHGFFQVINHGVDLNL
ISLAHDHMHNFFKLPTCDKLRVRRMPGSIWGYSSGHADRYLSKLPWKETLSFGYNE-NCP
NPIGIDFFKSTLGKDFEQTGLVYLKYCEAMKGLSLSIMELLAISLGVDRGYYKSFFEDGC
SIMRCNFYPPCQEPGLILGTGPHRDPTSLTILHQDQVGGLEVFSDNVWQTVRPRQSALVI
NIGDTFMALSNGTYKSCLHRAVVNKYEERRSLAFFLCPKEDKVVRPPLDLVC-NQGRRMY
PDFTWSDLLHFTQKYYRADDATLQNFTKWIISLKSASL---
>gnl_Poptr_v3.0_Potri.005G065400.1
M---D-----S-TSSSLLLSPPPFHS---------KDETDAPVLYSSFLQKQANMPTEFI
WPIGDLVHN-QDELKEPLIDLDGFLKGDERATADAAELVRTACLNHGFFQVINHGVDIGL
IHAAHEEIDKIFKLPLDKKLSTRRKPGDVSGYSGAHAHRYSSKLPWKETFSFGYHGDDDS
EPLVVDYFKSVLGENFEHTGWVYQRYCEAMKKVSLVIFELLGISLGVDRLHYRKFFEDGS
SIMRCNNYPPCNNSSLTLGTGPHCDPTSLTILHQDQVGGLEVFANNKWQAIRPRPDALVV
NIGDTFTALSNGRYQSCLHRAVVNRERERKSLVFFVSPKEEKVVRPPQDLVC-REGPRKY
PDFTWSDLLEFTQKHYRADVATLQSFIQWLLSAKP------
>gnl_Poptr_v3.0_Potri.014G073700.1
MPI-DCF---PSNM---TIMPPP------------PPPPEPLVFDASILQHQANLPSQFI
WPDHEKPCLEPPELAIPPIDFGSFLTGDPLAVSKLAQQVNEACKKHGFFVIVNHGVDSKL
IAKAHEGMNMFFGKQLSEKP-VQRKIGEQYGYASSFTGRFSSKLPWKETLSFRYCADNQS
SNIVQEYFLNVMGEEFKQFGKVYQEYCEAMNTLSLGIMELLGVSLGVGNEYFRDFFEGND
SIMRLNYYPPCQKPELTLGTGPHCDPTSLTILHQDHVSGLQVFVEEKWHSVTPDPEAFVV
NIGDTFMALSNGIFKSCLHRAVVNNVTVRKSLAFFLCPKMDKVVKPPNTLVD-YKNPRVY
PDFTWLALSEFTQKHYRADMKTLDVFTTWLQQKNNGGTKN-
>gnl_Poptr_v3.0_Potri.012G132400.1
MAI-DCI---KTMP--SKTTHH----HHPKDQDQCKDDNKSLVFDAQVLRYQSSIPQQFI
WPDHEKPSANAPKLQVPLIDLGDFLSGNPDAAMEASRLVGEACQKHGFFLVVNHGVDKTL
IAHALNYMDNFFELPLSEKQKAQRKIGESCGYASSFTGRFSSKLPWKETLSFSYTAEKNS
SKHIEQYFHDRMGEDFAKFGRVYQDYCEAMSTLSLGIMELLGMSLGVSRAHFREYFEEND
SIMRLNYYPPCQKPELTLGTGPHCDPTSLTILHQDQVGGLQVYVDNEWCSISPNFDAFVV
NIGDTFMALSNGRYKSCLHRAVVNSQTPRKSLAFFLCPRNDKKVTPPKELVD-TCNPRIY
PDFTWPMLLEFTQKHYRADMKTLEMFTNWLQQRNV----S-
>gnl_Prupe_v2.1_Prupe.2G150700.1
MLS--------------MPMPPPQH-LPPTNEAKNENEENPLVFDASVAQYQSSIPSKFI
WPDHEKPCPEPPELPVPHIDMKGFLTGDTREVSNATCLVDEACRKHGFFLVVNHGVDSQL
IAKAHEYMDLFFGMQLSQKQRAQRKTGDHCGYASSFIGRFSSKLPWKETLSFRYSADSHC
S--VNDYFVNVMGEDFKEIGKVYQEYCEAVSNLSSGIMELLGMSLGVGQEYFREFFEGND
SIMRLNYYPRCQKPDLTLGTGPHCDPTSLTILHQDQVGGLQVFVDEKWRSVTPKPDAFVV
NIGDTFMALSNGIYKSCLHRAVVNNRTVRKSLTFFLCPKKDRVVTPPRGLVD-SKSPRMY
PDFTWPTLLEFTQKHYRADMKTLDAFSDWIINKNN------
>gnl_Prupe_v2.1_Prupe.2G286800.1
MAI-ECMITTRSTQ--SMAQPP------SLKTEHKQDDQKPLVFDASVLRYQTEIPKQFI
WPDEEKPCANTPELQVPLIDLGGFLSGNKQAATKASTIVGEACQKHGFFLVVNHGVDNQL
IADAHRYMDDFFGLPLSEKQRAQRLLGEHCGYASSFTGRFSSKLPWKETLSFRYSADKSS
SSIVQDYLCSKMGEEFKEFGRVYQDYSEAMSTLSIGIMELLGLSLGVDRAHFKEFFEDND
SIMRLNYYPPCQKPDQTLGTGPHCDPTSLTILHQDQVGGLEVFVDDKWHSISPNLNAFVV
NIGDTFMALSNGRYKSCLHRAVVNSQTPRKSLAFFLCPRDDKVVKPPNGLVDDTSCPRIY
PDFTWPMLLEFTQKHYRADMKTLQVFSNWLQQKSS------
>gnl_Prupe_v2.1_Prupe.1G535900.1
M---A-----S-SPSVLLSSPP------------PTAKDGSRFIDSNYLQKQSHVPANFK
WPEEDAASA-QEELNAPVVDLEGFFNGDVVATENAAKLIRSSCLRHGFFQVTNHRVDADL
IQLAYDHVDDFFNLPIEEKIKVQRRPGSPYGYSGAHMDRFSSNLPWKETFSFAFQD--GP
EKTVADYFKFTISKDFEQTGLVYQKYSEAMHSLSLSIMELLAIGLGVDRMLYREFFEDAV
SIMRTNLYPTCQEPNLSLGTGPHCDPNALTILHQDLVGGLDVFVDNKWHKVRPVLGALVI
NIGDVFAALSNGIYRSCLHRAAVNSHKERRSLVFFMCPRADKV-----------------
-----------------------------------------
>gnl_Prupe_v2.1_Prupe.1G442200.1
M---D-----S-SASVVLSSPCAKLP----GNHGNIEKGGAPFIDSAFLQKQSQVPTGFV
WPEADLVSA-HQELNEPLVDLEGFFKGDVVATENAAKAIRSSCVSHGFFQVINHGVDLNL
IKLADDHLDKFFKLPVEEKAKVKRCPGSPYGYSGSHADRFSAKLPWKETLSFAFHQ--GP
NPVVADFCKSKLGKDFEETGRVYQKYCEAMHNLALSITELLAISLKVDRMHYREFFEDAH
SILRCNFYPTCQEPSLSLGTGPHCDPISLTILYQDQVRGLDVFVNNLWQTVRPIQGALVI
NIGDTFSALTNGMYKSCLHRAVVNSQKERRSMAFFLCPRDDKVVKPPEDLLCIEGMTRKF
PDFTWSDFLRFTQYNYRPDETTLQKFSNWLLAADNNKHL--
>gnl_Prupe_v2.1_Prupe.1G442300.1
L---R-----V-SSRVML------------------------------------------
WQLRML----------------------------PSSLIRSSCLSHGFFLVTNHKVDAYL
IQLAYDHVDHLFNLPIEEKIKV--------------------------------------
---------------------VYQKYNEAMHGLALSIMELLAIGLGVDRMLYREFFEDAV
SVMRTNLYPTCQEPNLSLGTGPHCDSNALTILHQDLVGGLDVFVDNKWQKVRPIPGALVI
NIGGVFAALSNGIYRSSLHRAVVNSHKERRSSVFFMCPRADKLVKLAEELVTSEGAQESF
HGQIYSKLL--------------------------------
>gnl_Prupe_v2.1_Prupe.1G535600.1
M---A-----S-SPSVLLSSPP------------PTAKDGSRFIDSNYLQKQSHVPANFK
WPEEDAASA-QEELNAPVVDLEGFFNGDVVATENAAKLIRSSCLRHGFFQVTNHRVDADL
IQLAYDHVDDFFNLPIEEKIKVQRRPGSPYGYSGAHMDRFSSNLPWKETFSFAFQD--GP
EKTVADYFKFTISKDFEQTGLVYQKYSEAMHSLSLSIMELLAIGLGVDRMLYREFFEDAV
SIMRTNLYPTCQEPNLSLGTGPHCDPNALTILHQDLVGGLDVFVDNKWHKVRPVLGALVI
NIGDVFAALSNGIYRSCLHRAAVNSHKERRSLVFFMCPRADKVVKPAEELVRKEGGTRKF
PDFTWSDLLEFTQNHYRVNETTLENFTDWFLSADRSNFKPT
>gnl_Selmo_v1.0_115673
-------------------------------------------------MNTSCELESYV
WPRGDCSLPEHSQQDVPTIDLAG---GSKAK----VDEIGRACRQSGFFQVVNHGVDHEL
VNQVHASARQFFEFPSDTKLRAARSAGNSFGFAGKFAGRFKSKCPWKETFSLQYTPNSN-
---IKDYMIKVYAEQHEQHCARYETYCKAMEKLGRELIELIAQSLELAPDALNSYFDDGF
SIFRMNMYPPSEHFPRLLGTGPHTDPCALTILHQDEVGGLQVYRDETWVTVEPRADAFVI
SIGDTFQ-------------------VNRARILLFLLVPLLSLLAAL-------------
-----------------------------------------
>gnl_Solly_v2.4_Solyc06g035530.2.1
MAI-DCMV--------------------M---PMIQDEKKSLIFDSSVLKNESNIPRQFI
WPDHEKPSGFVGELDVPLIDLGAFLSGDPIAAKRESSLVDEACKKHGFFLVANHGVDTNL
ISLAHRYMDMFFELPLSDKQKIQRKRGDHCGYASSFTERFSSKLPWKETLSFPYSTLQGS
SHMLDQYFLKTMGEDFSHIGKFYQEYCNAMSTLSSGIMELLGESLGVSKNHFKQFFEENE
SIMRLNYYPTCLKPDLALGTGPHCDPTSLTILHQDNVSGLQVFMDNQWRSISPNNSAFVV
NIGDTFMALSNGRYKSCLHRAVVNNKTPRKSLAFFLCPKKDKVVRPPAELVD-SNNPRIY
PDFTWPTLFEFTQKHYRADTNTLRFFSTWLQQKTTEI----
>gnl_Solly_v2.4_Solyc06g050110.1.1
MDI-DSII--------------------TNDKSSMVDEKNSLIFDASQMKH---------
---GKKDCAIPQELHAPLIDLGGFFSGDPTTMQEASRLVGEACKSHGFFLVVNHGVDENL
ISNAHRNMDMFFSLPLSEKLKAERKIGEHCGYASSFTGTFLSKLPWKETLSFQYSAKEHS
SHIVEEYFQKTMGKSFNNLGKVYQEYCNSMSKLSLRIMELLGMSLGVQKENFKDFFEDNE
SIMRINYYPPCHNPELTLGTWPHYDPTSLTILHQDGVSGLQVFVDNEWHSINPNYNAFVV
NIGDTFMALSNGIFKSCLHRAVVNNYIPRKSLVFFLCPDKDKVVRPPTELVD-FNKPRIY
PDFTWPTLLEFTQKHHPADTNTLQAFSNWLQHNNVQP----
>gnl_Solly_v2.4_Solyc09g018410.1.1
------------------------------------------------------------
------------------------------------------------------------
------------------------------------------------------------
------------------------------------------------------------
--MRLNYFPPCNKQDLTLGTGSYYDATSLIVLHEG-------------------------
------CALSNGREKSFIHREVVNNKTPRKSHDFILYPENNKVVSPPTKLVD-DNNPRIY
PEFTWPTLFEVTQMTSGRDRHM--RFTRFLLL---------
>gnl_Solly_v2.4_Solyc09g009110.2.1
MTT-NSII--------------------TKEKSPMLGEEKPLIFDSSHMKNEFNIPTQYI
WPDDEKPCVVAQELHVPLIDLMSFFSGDPVATQQASRLVDEACRSHGFFLVVNHGVESNL
ISNAHRYMDTFFDMPLYEKQKARRKIGEHCGYASSFTGRFSSKLPWKETLSLRYTAKENS
SHIIKEYFQRTLGESFNNLGNVYQEYCNSMNTLSLRIMELLGISLGVQKSHFKEFFEDND
SIMRLNYYPPCLKPELTLGTGPHYDPTSLTVLHQDCVSGFQVFVDNEWYSISPNFNAFVV
NIGDTFMALSNGIYKSCLHRAVVNNTTPRKSLAFFLCPHKDKVVTPPTELVD-YNNPRLY
PDFTWPALLEFTQKHYRADKNTLQAFSMWLQENNAEAKYE-
>gnl_Solly_v2.4_Solyc03g006880.2.1
MAI-DCMI--------------------TNGKSPMLDEKKQFIFDASHMKRESNIPTQFI
WPDHEKPCALVQQLHVPLIDLRGFLSGDPDAAQQASELVGEACRGHGFFLVVNHGVDANL
ISNAHRYMDTFFELPLLEKQKAQRKIGEHCGYASSFTGRFSSKLPWKETLSFRYSAKKES
SHIVEEYFQSTLGESFNHLGNVYQEYCNSMNTLSLGIMELLGMSLGVEKSHFKEFFEEND
SIMRLNYYPPCQKPELALGTGPHCDPTSLTILHQDCVGGLQVFVDDEWRSISPNFNAFVV
NIGDTFMALSNGRYKSCLHRAVVNNKTPRKSLAFFLCPNKDKVVSPPNELVD-SNNPRIY
PDFTWPTLLEFTQKHYRADMNTLQTFSNWLHDQHNTTTQA-
>gnl_Solly_v2.4_Solyc01g093980.2.1
M-----------------------------HDERQNDEETSLVFD--FLANNSNIPPQFI
WPDDEKPCPQPPPLHVPPIDLNGYLSGDPLAVSNATRLVNEACRKHGFFLVVNHGIDTKL
INEAHKNMDFFFGKPLVEKEKAKRKVGDYCGYASSFTSRFSCNLPWKETLSFRYSAELPS
HHIVQNYILNVMGQEYTHFGDVYQKYCEEMSKLSLSVMELLGESIGVGRSYFREFFEEND
SIMRLNYYPICQKPDLTLGTGPHCDPTSLTILHQDDVGGLEVFVDDKWHSIPTNTNAFVV
NIGDTFMVMSNGTYKSCLHRAIVNCRRTRKSLAFFLCPKQDKIVSPPKELIT-KNLPRKF
PDFTWPLFLEFTQKHYRADKNTLDAFVHWLLHKT-------
>gnl_Solly_v2.4_Solyc11g072310.1.1
MAI-DYMI--TRNN--------------NMISKEDQVSNKSLSFNASLMKNESNIPSQFI
WPDHEKPASVTRELQVPLIDLSGVLSNDPIEIKKATRLVNEACTKHGFFLVVNHGVDTNL
IKNAHVYIDKFFQLPLCEKQKAQRKVGEHCGYASSFVGRFSSKLPWKETLSFQYSDQKGS
SHIVEDYFQRTLGEKFSYIGKVYQEYCNAVSTLSLGIMELLGLSLGVSKNHFKEFFQGNE
SIMRLNYYPTCQKPELTLGTGPHCDPTSLTILHQDSVGGLQVFVDNEWHTITPNFNAFVV
NIGDTFMALSNGRYKSCLHRAVVNNKIPRKSLAFFLCPKKDKVITPPNELVD-SNNPRIY
PDFTWPTLLEFTQKQYRADMNTLQTFSNWLKKTQS------
>gnl_Solly_v2.4_Solyc11g013360.1.1
MGCSD-------KEKILLLSPP----------------NGSYTMD--PFHQQTNTPKEFI
YLKEDSIQA-QEELNEPIIDLIGDINS-------VSMLVKTACLNHGFFQVINHGVDSQL
INMAHAHVNHFFKLPLEVKLKVQKQHGSLWGYSSAHAERFTSRLPWKETLSFNFHENCGS
GGIVVDFFESSLGKEFEQMGLVFERYCKEMKRVGLTIMEILGISLGLEKCYYKEFFKDTS
SIMRCNFYPTCQDPNLVFGTPPHCDFNSFTILHQDQVGGLEVFVDNKWKSIQPRHDALVI
NIGDTFTALSNGIYKSCLHRAIVKRQVERISLAFFLCPKEDKVIVPPQHLL--VSNSRIY
PDFT-------------------------------------
>gnl_Solly_v2.4_Solyc10g045690.1.1
------------------------------------------------------------
------------------------------------------------------------
-------MDMFFDITLSEKNKTQRKNREHCVYAIIFTGRFSLKRLWKETFSLQNSIQKGS
SHIVEEYLQRT------------------MSTLSLTIMELLGMSLGVQKSHFKSFLEDNE
SIMRLQYFLPRQNPELTLGTRPQYDPTSLTLLHHVLVCKLQVFEDNKWYSIRPNFNDFVF
KIG-----LSNGRYTSCSHRTMFNNKTPRKSLALFLRPVR--------------------
-----------------------------------------
>gnl_Sorbi_v3.1_Sobic.003G379500.1
M---D-----SPAPPLLLRAPTPSPS----IDLPAAAGKAAAVFD---LRREPKIPAPFL
WPHEERPTS-AAELEVPVVDVGVLRNGDRAGLRRAAAQVASACATHGFFQVCGHGVDAAL
GRAALDGASDFFRLPLADKQRARRVPGTVSGYTSAHADRFASKLPWKETLSFGFHD-GAA
SPVVVDYFTGTLGQDFEPMGRVYQRYCEKMKELSLTIMELLELSLGVERGYYREFFEDSR
SIMRCNYYPPCPEPERTLGTGPHCDPTALTILLQDDVGGLEVLVDGEWRPVRPVPGAMVI
NIGDTFMALSNGRYKSCLHRAVVNQRQERRSLAFFLCPREDRVVRPPAS----SATPRQY
PDFTWADLMRFTQRHYRADTRTLDAFTRWLSHPAQEAAAPC
>gnl_Sorbi_v3.1_Sobic.009G142400.2
M---------PENPRLLLVSPAADDG---------KDDNGAAVIN---LWGQLKIPDPFV
WSHAETMVSSERELDAPVVDVGAAMRGGDDDIRRAAELVSGACSSHGLFQVTGHGLDPAL
ARAALDGAAAFFRLPLATKQRASRAPGNVTGYTAAHADRFTANLPWKETLSFGHRDRRTS
SHVVVDYFTSTLGSDFKPLGVVYQNYCNAMKEVSLAIMEVIGVSLGVGRSYYRDFFADGS
SIMRCNYYPPCPEPERTLGTGPHCDPSALTVLLQDDVDGLQVLVDGEWRTVRPRPGALVV
SIGDTFMSLSAGRWSSSSARARTAWCARRRASS-----------SPSPHASSSGGGTRTS
PGRTWRASRSDTRRRPRAQTRPTRQFSKWLFKPSN------
>gnl_Sorbi_v3.1_Sobic.001G005300.1
MVQQS-----LGEP---------------------QPPPPSLVFDAARLSGLSDIPQQFL
WPADESPTPDAEELAVPLIDLSG----D---AAEVVRQVRRACDLHGFFQVVNHGIDDAL
LQEAHRCMDAFFTLPMSDKQRAQRRQGDSCGYASSFTGRFASKLPWKETLSFRYSDDQGD
GDVVVDYFVDKLGDAYRHHGEVYGRYCSEMSRLSLELMEVLGESLGVGRRHFRRFFQGND
SIMRLNYYPPCQRPYDTLGTGPHCDPTSLTILHQDDVGGLQVFGTGRWRSIRPHPGAFVV
NIGDTFMALSNGRYRSCLHRAVVNSRVPRRSLAFFLCPEMDKVVRPPAELVD-DANPRAY
PDFTWRTLLDFTMRHYRSDMRTLEAFSNWLNHGGHLSSPP-
>gnl_Sorbi_v3.1_Sobic.002G046500.1
MAA-----------------------------------AGVVVFDAEVLSREERIPAQFV
WPAEDAPSAGGEEIAIPVVDLGEFLHG----DRELPRGVAEACERHGFFQVVNHGVPAAL
LADAYRCLDAFYARPLADKQRAQRRPGESHGYASSFTGRFRSCLPWKETLSFNCPADTQS
AAAVVDYFVDVLGEDYRHMGEVYQEYSDEMARLAMDVTEVLAAALGLRRGALRGFFDGGD
SIMRLNHYPACRQPQLTLGTGPHRDPTSLTLLHQDDVGGLQVCAGGEWRAVRPRADAFVV
NIGDTFAALTDGRHASCLHRAVVSGDRARRSLAFFFNPPLDRVVRPPDALLDERRRPRAF
PDFTWREFLEFTQKHYRSDASTMDAFVSWIAGGRGRQEGK-
>gnl_Spipo_v2_Spipo0G0090700
------------------------------------------------MQKKSKIPREFI
WPSTERLQT-LDELAAPVVDLGGFLSGDEESTLRAAGLVAAACKVHGFFQVTNHGVDLAL
IAAAVDCLDAFFRLPLRNKLRARQLPGSLCGYAGAHAHRFSSNLPWKETLSFPHIH-SGA
DNAVVRFFTSILGKDFEAMGWVYQRYCEAMEELSLAIMELLGVSLGVGRSHYRSFFEEGS
SIMRCNYYPACPEPELAMGTGPHCDPTAMTVLHQDLVGGLEVFSGGRWRAVNPVSGALVV
NIGDTFMVFKDRQLTAA-------------------------------------------
-----------------------------------------
>gnl_Spipo_v2_Spipo17G0005300
MVLPQ-----AAATRKAEMTPGDGH-PSALDGGNGEQQSSPLVFDAAVLQHQSEIPPQYV
WPDEEKPAPDAAELSLPVIDLGEFMRGDPSATMKVASSVREACERHGFFQVVNHGVDPGL
LAEAHRRVMGFFQMPLEEKQRAQRKRGESCGYASSFTGRFTSKLPWKETLSFRYSPSPSS
GSGVLAYFLETLGPAFLRDG----------------------------------------
------------------------------------------------------------
------------------------------------------------------------
-----------------------------------------
>gnl_Spipo_v2_Spipo17G0005500
VQVP-CNASTEEAP--AMMLSGGGE----------ENRLSLPAFDAAVMQHQVDIPAEYI
WPEDERPKPDAKELVLPLIDLGAFLGGRSAPVLETTRLVREACEKHGFFLVVNHGVDAGL
LAEARRRMVTFFEMPLKEKQRAQRKNGESYGYASSFTGRFTSKLPWKEGLSMRYTPTSSG
DGTVLDYFLKTLGPDFKNLGEIYQAYSEATAGVALGTLELLAVSLGLERRTFREFFEEHD
SILRLNYYPRCQSSQLTLGTGPHFDPTSLTILQQDDVDGLQVFSEGCWRSVRPNPAALVV
NIGETFTALSNGRYKSCLHRAVVNSAKARTSLAFFLSPSMGKLVRPPPELVD-EAHPRLY
PDFTWSELLEFTQKQYRSDMNTLDVFTKWLLSKRPT-----
>gnl_Stras_v2.0_SGA_v2.0_scaffold273T46460
M---E-----S-SA------------------------SSTLILSSLQNPQHNKLPPQFI
WPHEELAHSTQHELEDPPLDLSGFLNGDQEATALAAAQIRAACLTRGFFQVINHGVDLGL
THAAQTHMDHFFNLPMDRKLAVKRKLGDLCGYSVGHADRFSSKLTWKEMFSFTYKY-DTR
DDDVAHHFKSVLGQDFEEAGLIYEKYCKAMEKLSLAILELLAISLGVERGYYREFFKDGS
SIVRANYYPPCIEAELTLGTGPHCDPNSLTILLQDQVGGLQIFVHGKWQALKPCAGALVI
NIGDTFKALSNGKYKSCLHRAVVNKERARISIAFFVNPKDNKIVSPPNNLI---AAVREY
PDFTWSDFRKFLLNHYRADGTSLQNFVHWLSDQNKTHN---
>gnl_Stras_v2.0_SGA_v2.0_scaffold11T05613
M----------------------------------PSQQEHFSFDASVLKNLPHIPAQFI
WPDHDKPCPHPPALDVPPIDLGAFLSGDPDSVSRAVRLVDRACRKHGFFLVVNHGIDKGL
LERAHRGTDSFFTKPLKEKERALRRPGDHCGYASSFTNRFSSNLPWKETLSFGYTAGQA-
--TVERYFSDTMGGDYAEFGRVCQEYCEAMSKLSLSVMELLGISLGVGPAYFREFFQGNE
SIMRLNYYPPCRKPELALGTGPHCDPTSLTILHQDQVGGLEVYVDEKWHSITPNPQAFVV
NIGDTFMALSNGIYKGCLHRAVVNSTTPRKSLAFFLCPKTDKIVTPPKELVC-EGNPRQY
PDFTWPALLEFTQKHYRSDMKTLEAFVNWLGHNKFLQSEV-
>gnl_Stras_v2.0_SGA_v2.0_scaffold2T01096
MT--DYI---TTNK--AF----------MPHHQLTNSLPKPIIFDASLLNLESNIPSQFI
WPDHEKPCPEPMELDVPLIDLTGFLSDDIAASTRAAKLVGEACRKHGFFMVVNHGIDFNL
ILDAHQCMDDFFKQPLVQKQRAQRKLGEHCGYASSFTGRFMSKLPWKETLSFEYFARDGY
SRNVEEYFKRTLGQNFGKSGKVYQEYCGSMSKLSLAIMELLAMSLGVERNHFKAFFEANE
SIMRLNYYPPCQKPDQTLGTGPHCDPTSLTILHQDSVGGLQVFVDDQWRSINPIPNAFVV
NIGDTFMALSNGKYKSCLHRAVVNSKSSRKSLAFFLCPNKDKLVRPPAELVD-KNSPRIY
PDFKWPALLEFTQKHYRADMNTLQNFSKWILEQQDKTHHHQ
>gnl_Stras_v2.0_SGA_v2.0_scaffold20T08992
MY--Q-----T-TSTSFM-----------------ESSASTLILSSLLHHNQTNLPTQFV
WPPEDLAHTTQHELKDPPIDLTGFFNGNRDSTHSAAAQIRTACSNHGFFQIINHGVDPTL
VCAAQDQMDSFFSLPLTRKLAVKRKQGELCGYSGAHADRFSSRLPWKETFSFAYDYENG-
--NVADRIKSLLGQDFEEAGFIYEKYCEAMKKLSLAIFELLAISLGVEQGYFQEFFKDGS
SIVRGNHYPPCIEAGVTLGTGPHCDPNSLTILHQDQVGGLQIFINGKWQAVKPFPGAFVI
NIGDTFMALSNGKYKSCLHRAVVNKERARKSLVFFVNPKDDKIVRPPKDII--KLSLREY
PDFTWSDLRKFTVNHYRADGTTLQNFVTWLSDQKKTINLP-
>gnl_Theca_v1.1_Thecc1EG005462t1
MPIC-CVLVCSTTPNPDKPMPLAGQ-PNTLPTSAAKHENQPLVFDASVLGSESNIPSQFI
WPDHEKPCLEAPELVIPTIDMGVLLSGDPLAVSKAAELVNEACKKHGFFLVVNHGVDSGL
IDKAQQYMDLFFGMQLSEKQRAQRKTGENYGYASSFVGRFSSKLPWKETLSFRYCSDSQ-
-NIVEEYLVNVMGADFRHFGRLYQDYCEAMGKLSQGIMQLIGISLGLDQAYFRDFFEGHD
SILRLNHYPPCQKPELALGTGPHSDPTALTILHQDQVGGLQVFADGKWHAVTPIPGSFVV
NIGDTFMALSNGIYKSCLHRAVVNSQTVRRSLAFFLCPRMDKPVTPPAGLLS-SENPRIY
PDFTWATLLEFTQKYYRADMKTLDAFSHWLQEQDTNKKTP-
>gnl_Theca_v1.1_Thecc1EG001532t1
M---D-----S-SSSTLLLRPSIEPR---------AEDNNVVLFDPSKLQKQANIPAEFV
WPHVDLVHT-QEELNEPLIDLEGFIKGDDEATSHAVDLVRSACLNHGFFQVTNHGVDATL
IQAAYEEIDPVFKMPLNKKLSFQRKPGDFSGFSAAHADRFSSKLPWKETFSFGYHG-NNS
DPVVVDYFRSALGEDFEHTGWIYQNYCEKMRELSLVIFELLAVSLGVDRMHYHKFFEDGN
SIMRCNYYPPCNNSGLTLGTGPHCDPTSLTILHQDQVGGLEVFANNKWQTVRPRPDALVI
NIGDTFMALCNGRYKSCLHRAVVNSERVRRSLVYFVCPKEDKVVRPPQDLVC-RDVPRLY
PDFTWSDLLEFTQKHYRADVDTLQSFFPWLLSSKRSNF---
>gnl_Theca_v1.1_Thecc1EG015040t1
MAI-DCV---SNLA--SM--P-------HHPKDERNDEQKQLVFDVSVLKYDSNIPKEFI
WPDDEKPCVNAPELQVPLIDLGDFLSGDSAAAKEASRLVGEACQQHGFFLVVNHGVDATL
VADAHKYMDNFFELPLSEKQRAHRKLGEHCGYASSFTGRFSSKLPWKETLSFRYSAEKNS
SRMVEDYLVNKMGDEFRQFGRVYQDYCEAMSKLSLGIMELLAISLGVGRAHFREFFEEND
SIMRLNYYPPCQKPDLTLGTGPHCDPTSLTILHQDRVGGLQVFVDNEWRSISPNFEAFVV
NIGDTFMALSNGRYKSCLHRAVVNSHTPRKSLAFFLCPKGDKVVTPPTELVD-AYSPRIY
PDFTWPMLLEFTQKHYRADMNTLEVFSNWVQQRNS------
>gnl_Theca_v1.1_Thecc1EG035257t1
M---D-----S-SASTCLLSSPLE----------DQRLNQDSFIDSSFLQNQTNVPKEFL
WPKVDLVNA-HQELLDPLVDLEGFFKGDELAIQQAARVIRAACLSHGCFQVINHGVDSHL
IKAAYEHLNRFFQLPVSQKVRARKMTTTTLSYSGAHADRFSSNLPWKETLTFVFEE-NPK
EAGIEDLCNACLGDDFKQMGMIYQKYCEGMKGLALVVMEILAISLGVDRLHYKKFFQDGR
SIMRCNYYPRCPEPGLTFGTGPHCDSTSLTILHQDEVGGLEIFANNKWQIVRPRHDALVI
NIGETFTALSNGNYKSCLHRAVVNRQRARRSLAFFLCPREDKVVRPPEDLVH-SEVTRAY
PDFTWSDFHLFTQKYYRADAHTLHNFTKWLLFSKPFDNN--
>gnl_Utrgi_v4.1_Scf00037.g4438.t1
MVM-HYMIVDLAAA------------GRPGEDVGEGDQGKPCLFDAAILSHQLRIPSQFI
WPENERPSGGMPELHVPVIDVAAFLSGDSAAAARATRLVGEACRNHGFFSVVNHGVDLNL
VRQAHRCNEYFFNLPVEQKEQARREPGELCGYASSFTGRFSSKLPWKETLSFQCSAEE-S
SHIVEEYFRRTLGEEFSMIGKVYQEYCRKMNHLSLTIMEILAKSLGVKQGRFHELFQGNE
SIMRLNHYPPCQRPDQTLGTGPHCDPTSLTILHQESINGLQVFVDGEWRSISPSFDKFIV
NIGDTFMALSNGIYRSCLHRAVVNKESSRHSLAFFLCPNKAKVVAPPPELVS-PDRPRKY
PDFKWPTFLQFTQKHYRADTKTLENFSNWLSDANRSI----
>gnl_Utrgi_v4.1_Scf00254.g13894.t1
M---E-------------------------------TEKDYICAMKALSEKPTNMPSQFC
WSPEDLASAAADELSGAAVDLKGFFEGDAEATGIAVKKIREACLSHGFFHVVNHGVDEGL
IREAHEQMGVLFQLPMDRKLAMKRKPGELCGYSGAHADRFSENLPWKEMLSFHYEHASSP
GHDVVRYITSILGNDFHETGVVFQRYCEALKELAMGIFRLLGMSLGVEGRYFEEIFEDGG
SLMRINNYPPCPHAELTLGTGPHTDPNALTILHEDLVGGLQVFTDGKWRRVAPLSHAFAV
NIGDTFMALSNGRYKSCVHRAVVNKHKERRSMVFFVSPRDDKVLRPPPEILTTSGEERKY
ADFTWSLLRGFTQKYYRVDSATLQSFTRWLAVSGENSSSVL
>gnl_Utrgi_v4.1_Scf00016.g2305.t1
MGIL------YQIP---------------------------IVFDAAV-QNAATLPSQFI
WPSDEKPGDKTPELHSPYIDLAGFLGGDRDAAVKASKLVGESCQKNGFFRVVNHGVDPRL
IAETHRHMDSFFRQPLDRKRTAERKIGDPWGYASSFTGRFSSKLPWKETLSFEYKE---Q
KPVVEEYIRRTLGDEFLHLGRLFQEYCRAMSKLSLAIMELLALSLGVKPESFTEFYQDNE
SIMRFNYYPRCRHPEQALGTGPHCDPTTITLLHQDNVAGLEAFVDGQWRSIAPNPDAFVV
IIGDTLTALSNGRYKSCLHRAVVNSKSPRKSLAFFLCPRKDRVVAPPPEVVD-SDHPRVY
PDFRWETLHCFTQLHYRSDAKTLQVFSEWMNQHSKS-----
>gnl_Utrgi_v4.1_Scf00864.g22336.t1
MTII------LPTP---------------QPNTKRDSATPALVFDAAVLQNAATIPSQFV
WPDHERPCLDPPELQGACVDVSGLLTGDPDALLEASRLVGEACSRYGFFLVVNHGVDAGL
IAEAHRCMEHFFRQPLDRKQAIERKLGEHCGYASSFTRRFSSKLPWKETLSFEYKESKGK
SGNVEEYFRTALGGEFSHLGKAYQEYCGAMSELALGIMKVLALSLGVPPENFTDVYEENE
SIMRLNYYPPCREPAQALGTGPHCDPTTITLLHQDKVPGLQVFSDDQWWSVNPSSDAFV-
-------ALSNGRYKSCLHRAVVNRQNPRKSLAFFLCPKKARVVAPPMELVD-SDHPRLY
PDFRWGDFLAFTQKHYRADIKTLEAFAEWTVNESTQRQR--
>gnl_Utrgi_v4.1_Scf00541.g19237.t1
MGKL------YQIP---------------------------IVFDASVLQNAATLPSQFI
WPTDEKPDADPPELHIPYIDLSGFLTGNHEATVEAANLVRDSCRKNGIFSVVNHGVDPRL
IAEAHSYMEFFFGLPLDRKRAAERKIGDPWGYASSFTGRFSSKLPWKETLSFEYREA--Q
ESIVEEYFRRTLGNEFFHLGRVYQEYSREMSKLSLAIMELLALGLGLKPESFSEFYEDNE
SIMRLNYYPRCRYPEQALGTGPHCDPTTITLLHQDKVAGLEAFVDGRWWSITPNSDAFVV
LVGDTLTV--------------------RKIPLLF-------------------------
--------HTMQSVKQSTLSGTLK----WKVQQKKS-----
>gnl_Utrgi_v4.1_Scf00068.g6703.t1
M------------------------------TPSGQPDRSSLVFDSSVLAHQTHIPSEYV
WPDHEKPTLDPRELPVPEIDLTGFLAGDPEASAVAAELVGKACRSHGFFLAVNHGVDDGL
IADAHRCVDHFFRRPLLEKQKAPKKTGEHCGYASSFTGRFSSKLPWKETLSFQYSADGNK
SHIVEEYFCNTLGQDFAPMGKIYQQYCHSMSNLSSRIMELLGMSLGVSPCYFREFFEENE
SIMRLNYYPQCQRPDQTLGTGPHCDPTSLTILHQDDIGGLQVFFDDEWRSIRPDPGAFVV
NIGDTFVALSNGRYKSCLHRAVVNSKSPRKSLAFFLCPKKDRVVRPPLELVD-SNHPRTV
PDFTWPLFLEYTQRHYRADMNTLQNFSKWLQQPKS------
>gnl_Utrgi_v4.1_Scf00078.g7207.t1
M-----------------------------------------------LSQTPTASGQFV
WPESYRRPVPPPPLDVPQVDLQNFDHA-------AARVVDQACRHHGFFVVVNHGFDMKL
VEEVHRGIDMFMQLPMEEKRRATRQPGARDGYSSAFIGRFETKLPWKETLTFRHTVEGD-
---LEKFFMEVMEKDYAAFGRTLQKYGDAVYGLCLKVLGVLGESLGVGAEYFKEFFQDHD
SIIRFNHYPSCPAPELTMGTGPHCDPTAVTVLHQDHVPGLEVFVDGQWRSIPPNPRDFVV
NIGDTFTALSNGVYKGCLHRAVVNSDASRKSVAFFLCPSRERLVCPPTCLVS-EENPRMY
PDFTWPELLEFTQKHHRADEETLRAFVAWIQDRE-------
>gnl_Utrgi_v4.1_Scf00506.g18753.t1
MVM-HCMIVGLQAP------------VRLAGDAGDGEQTQPSIHDATILSHKLSIPSQFI
WSEQERPSAGIPELRVPVIDIAAFLHGDPIAVARANRLVGEACRSHGFFSVVNHGVDHNL
IRQAHRCNEHFFGLGVKEKQRALRKPGEISGYASSFTGRFSAKLPWKETLSFQCSAEK-S
SHIVEEYFRRTLGEEFSKTGELYQEYCSKMNDLSLTIMEILGKSLGVNQGRFQGLFQGNE
SIMRLNHYPPCQRPDQTLGTGPHCDPTALTILHQESINGLQVFVDEEWRSISPNFDEFIV
NIGDTFMALSNGIYRSCLHRAVVNKESSRNSLAFFLCPNKDKMVAPPPELLT-PDRPRQY
PDFKWPMFLQFTQQHYRADTKTLESFSNWLKNASLAQKG--
>gnl_Utrgi_v4.1_Scf00022.g2994.t1
MTII------LPTP----------------PSSIKRETTPALTFDATVLQNAAPIPSQFV
WPTHERPCSDLPELHPSYVDLSGLLAGDHDAVREVSRVVGEACLKHGFFLVVNHGVSAEL
LAEVHRCMDHFFRQPLDRKQKVERRLGEHCGYSSSFTRRFSSKLPWKETLSFEYKETNGG
SNNVEEYFRRKLGVEFPHLGKAYQEYCRAMSKLALVIMEVLALSLGVRPEKFREVYEEHE
SIMRLNYYPPCREPDQALGTGPHCDPTTITLLHQDKVPGLQVFSDYQWWSVNPKSDAFVV
IIGDTFTALSNGRYKSCLHRAVVNRQNPRKSLAFFLCPKKDRVVAPPTELVD-SGHPRLF
PDFRWENFLAFTQKHYRADTKTLEAFSEWITEQQQCKNSDR
>gnl_Vitvi_Genoscope.12X_GSVIVT01008782001
M---D-----L-GASTLLC-PPLELT--------DKKEHGVSPSDSSFFKKQPNIPMEFI
WAKGEVGHA-HEELREPVVDLEGFFSGDEVATQHAAMLVRSACLNHGFFQVINHRVDPHL
ITVAHDHMEAFFKLPWSKKLRAQRKPGSLWGYSGAHADRFSLKLPWKETLSFGFHE-NGS
ESVVEDFFKSTLGEEFEQTGLVYQKYCQAMKDLSLVLMELLAISLGVDRLHYRKFFEDGS
SIMRCNYYPPCQEPGLAFGTGPHCDPTSLTILHQDQVGGLEVYVNNKWRTIRPRCDALVI
NLGDTFKALSNGRYKSCLHRAVVNRYKERRSLVFFVCPRENKV-----------------
--------------YYRADDATLQNFTKWLLSSNPPNHHYI
>gnl_Vitvi_Genoscope.12X_GSVIVT01018453001
MSIV-CV---EGNP-PSM----------FNPPTDDHKNQEPLVFDASVLRHQSNIPKQFI
WPDAEKPGDKATELSVPLIDLGGFLSGDPAAAMEATRLVREACQKHGFFLV---------
------------------------------------------------TLSFSYSAEKKS
SNAVQEYFLNKMGEDFSEFGQVYQDYCEAMSTLSLVIMELLGMSLGIGGAHFREFFEEND
SIMRLNYYPPCLKPDLTLGTGPHCDPTSLTILHQDQVGGLQVFVDDKWWSISPNFDAFVV
NIGDTFMALSNGRYKSCLHRAVVNSQTPRKSLAFFLCPEKDKV-----------------
-------------KHYRADMKTLEVFSSWLQQKTAEAV---
>gnl_Vitvi_Genoscope.12X_GSVIVT01026453001
M---D-----S-SASTILMPPPLELK--------DERKKGSVVFDSSKMQKQEKLPTEFI
WPDADLVRA-QQELNEPLIDLDGFFKGDEAATAHAAELIRMACLNHGFFQVTNHGVDLDL
IRAAQEDMGAFFKLPLSRKLSVKKKPGELSGYSGAHADRYTSKLPWKETLSFVYYD-SGS
KPMVADYFKTALGEDFEQIGWIYQKYCDALKELSLGIMQLLAISLDVDSSYYRKLFEDGY
SIMRCNSYPPCKEAGLVMGTGPHCDPVALTILHQDQVKGLEVFVDNKWQSVKPRPGALVV
NIGDTFMALSNGKYKSCIHRAVVNMDKERRSLTFFMSPKDDKVVSPPQELIV-REGPRKY
PDFKWSELLEFTQKHYRPNNDTLQSFVEWRLSSQTK-----
>gnl_Vitvi_Genoscope.12X_GSVIVT01026466001
M---A-----S-RTSTVVMAPPSEEK----------HDVGFLVFDPKKMAKQ-ELPKQFI
WPNEDLVEA-KEELNEPLVDMEGFLKGDEVATAHAAELVRQACVTHGFFQVINHGVNPDI
LRATEVGLDPYFNLPMSRKLSMHKKVDELCGYCGAHSDRFAAKLTWKEMLTFEYHFKGDT
DSEVADYFKNVVGEDFEETGWVFQRFCEAMKDLSLKIFKLLAISLNLDTSYCEKFFEDGF
AVLRCNYYPVCPESGLTFGTGPHCDPTSLTILHQDQVGGLEVFSNEKWYYVKPQPGALVI
NIGDTLMALTNGIYKSCLHRAAAKNDRDRISFAYFISPRQDKLVSPIKDLIA-REGSKKY
PDFKWEQLLDFTQVHDRTDDTTIKRFVEFLESSETK-----
>gnl_Vitvi_Genoscope.12X_GSVIVT01027572001
MAM-ECC---TSTM----LMPPPR--PPLKPLDEANTQHQSLVFDASVLKYQSTIPSQFI
WPDEEKPCAKPPELLVPPIDLGGFLSADPLAISNAARLVNEACRKHGFFLV---------
------------------------------------------------TLSFRYCDDDQS
SRIIEKYFSNVMGEDFKQFGRVYQQYCEAMSRLSLGIMELLGMSLGVGREYFREFFEGND
SIMRLNYYPPCQKPNLTLGTGPHCDPTSLTILHQDQVSGLQVFVDEKWHSISPNSEAFVV
NIGDTFMALSNGIYKSCLHRAVVNSQTPRKSLAFFLCPKMEKV-----------------
-------------KHYRADTKTLHVFSNWLQQKNN------
>Frave_09034-v1.0-hybrid.t1
M---------L---PILLSSS-SKLH----------TKRGPCPIDSSFLQRQTHVPSGFI
WPEADLVAA-HEELNEHLIDLKGFFKGDDVATENAAKLIRASCLNHGFFQVTNHGIDSSL
IQLVEDHFDKFFHLPISEKLRVKRVPGSPWGYSGSHADRFSTKLPWKETLSFGFHE-NGP
EKVVVDFFKSKLGNGFEDTGKVYQKYCEAMTSLALSIMELLAISLGVKRSQYREFFKDAH
SIMRCNYYPTCQEPKLSLGTGPHCDPTSLTILHQDQVRGLEVFVDNKWQCVKPIRGALVI
NIGDTFTALSNGLYKSCLHRASVNAVTERRSLAFFLCPKDDNVVKPPEELVT-EVGTRKY
PDFTWSELLGFTQNHYRCDEFTLHQFFKFIKSESKSVN---
>Frave_13360-v2.0.a2-hybrid.t1
MAV-ECM---------------------KTLSHHKEDDQKPLVFDASLLRYETDIPKQFI
WPDDEKPCPNTRELQVPLIDLGDFLSGNPEAAMKASRLVGEACEKHGFFLVVNHGVKESL
IADAHQYMDEFFGLPLSEKQRAQRKAGEHCGYASSFTGRFSSKLPWKETLSFSYTADQSS
SNVVKDYLCNAMGEEFDEFGRVYQDYSEAMSTLSIGIMELLGMSLGVGRTHFKEFFGDND
SIMRLNYYPPCQKPDQTLGTGPHCDPTSLTILHQDQVGGLEVFVDEEWRSISPNLNAFVV
NIGDTFMALSNGRYKSCLHRAVVNSKTPRKSLAFFLCPKDDKVVKPPRELID-SSYPRIY
PDFTWPMLLEFTQKHYRADMKTLQAFTNWLQEQRSS-----
>Frave_19436-v2.0.a2-hybrid.t1
M-----------------------------------EQTTPVVFDTEVIQYQSNIPSPFI
WPDDEKPGSDLPDLQAPAIDLNGFLSGDPSIVAESIRAVDEACKKHGFFLIVNHGVDPEL
AAKAHDYFDVFFGRKLSEKQRAQRKVGDSWGYTSSFTGRFNSKLPWKETLSVRYSSESQC
STIVDDYFVNVLGEDFREMGKLYQEYSEVVNKVGNVVLELLGLSLGVGREYFKEYYKGNE
AILRWNYYPICQKPDLTLGTGPHRDPTSVTILHQDQVGGLEVFVDEKWHTVTPVPGSFVI
NIGDTFMALCNGIYKSCKHRAVVNNKTARKSLAFFIVPHKDRVVSAPASLIS-ADSPRLY
PDFTWPTLLEFTQKKRRADLSTIDAFVDWIKQEGGEKNKD-
>Frave_38247-v2.0.a2-hybrid.t1
MLA--------------MPMPPSNH-PSSLNQTKHENERTSLVFDAPVLQYESNIPPQFI
WPDNEKPCPDRLELLVPPIDLKGFLTGDASVVSEAIRTVDEACKKHGFFLIVNHGVDFQL
IEKAHEYMDAFFSMKLAEKQRAQRKVGDSCGYASSFTGRFSSKLPWKETLSFRSCADSQC
STIVKDYFVNVMGEDFAEFGKVYQEYVEAMNNLTNGIMELLGLSLGVGREYFKEFFEGND
SIMRLNYYPICQKPDLTLGTGPHCDPTSLTILHQDQVGGLEVFVDEKWHAITPILDSFVI
NVGDTFMALSNGIYKSCLHRAVVNNKTVRKSLAFFLCPNKDKVVTPPTSLVD-TETPRLY
PDFTWPSLLEFTQKHYRADIRTLDAFSDWISQNSN------
>Maldo_GDDH_00G1003600
MAV-ECMIKPSSLQ--TMTQPPSP--KTQQTQQHKEDDQKPLVFDASVFRYQTEIPSQFI
WPDHEKPCKNTPELQVALIDLGGFLSGDKEAVAKASQLVGEACQKHGFFLIVNHGVDNKL
IADAHCYMDDFFGMPLSEKQRAERKAGESCGYASSFTGRFSSKLPWKETLSFSYSAEKGS
TNFIQDYFCDKMGEEFKEFGRVYQDYCKAMSTLSIGIMELLGLSLGVDRAYFKEFFEDNN
SIMRLNYYPPCQRPEQTLGTGPHCDPTSLTILHEDQVGGLEVFVDDQWHSVTPNLNAFVV
NIGDTFMALSNGKYKSGLHRAVVNSETPRKSLAFFLCPRDDKVVKPPSGLVD-TSSPRKY
PDFTWSMLLEFTMKHYRADMKTLQVFSNWVQQKSNQKL---
>Maldo_GDDH_00G1123700
MPI-----------------PPPEL-PLPMNETNKENEDSPMAFDASVAQYQSSIPSKFI
WPDHEKPCSESPELPVPLVDLKGFLSGDAWEVSNATRSVGEACKKHRFFLIVNHGVDSQL
VGKAHELKERLFN-----------------------------------------------
-----------------------QEYCDAMNNLSNGITELL-------------------
------------------------------------------------------------
------------------------------------------------------------
-----------------------------------------
>Maldo_GDDH_01G1192100
MAV-ECMIKPSSMQ--TMAQPPSP--QTQKTQQHKEDDQKPLVFDASVLRYQTEIPSQFI
WPDDEKPCKNTPELRVPLIDLGGFLSGDKEAAAKASQLVGEACQKHGFFLIVNHGVDNTL
IADAHRCMDDFFGMPLSEKQRAQRKAGESCGYASSFTGRFSSKLPWKETLSFSYSAEKGS
INIIQDYFCNKMGEEFKEFGRVYQDYSEAMSTLSIGIMELLGLSLGVDRAYFKEFFEDND
SIMRLNYYPPCQKPEQTLGTGPHCDPTSLTILHQDQVGGLEVFVDDQWHSISPNLNAFVV
NIGDTFMALSNGKYKSGLHRAVVNSETPRKSLAFFLCPRDDKVVKPPSGLVD-TSSPRKY
PDFTWSMLLEFTMKHYRADVKTLQAFSNWVQQKTNQKL---
>Maldo_GDDH_02G1198000
MLS--------------MPMPP-QH-LPPMNETNKENEETPLVFDASVAQYQSSIPSKFI
WPDHEKPCSESPELPAPLVDLKGFLSGDTCEVLNATRLVDEACKKHGFFLIVNHGVDLQL
VGKAHEYMDSFFGMQLSQKQRAQRKAGEHCGYASSFVGRFSSKLPWKETLSFRYSADNQS
S--VNDYFVNVMGEDFRDFGKVYQEYCDAMNNLSNAIMELLGMSLGVGRNYFKEFFEGND
SIMRLNYYPMCQKPDLTLGTGPHCDPTSLTILHQDQVGGLQVFVDDKWHSVTPKLDAFVV
NIGDTFMALSNGIYKSCLHRAVVNNKTVRKSLTFFLCPKKDRVVTPPRGLVD-SNSPRKY
PDFTWPTFLEFTQKHYRADMRTLDAFSDWIRTTTN------
>Maldo_GDDH_15G1088200
M---D-----S-SASVLLSSP-SKLE----ETNSHIQKGGAPFIDSSYLQKQSHVPTGFI
WPESHLVAA-LEELNEPLVDLEGFFKGDAVATEHAAKLIRASCLSHGFFQVTNHGVDPNL
LKLADDHMDHFFKLPVEEKAKVKRVPGSPWGYSGSHADRFSTNLPWKETLSFGFQA-NGT
DTVVADFFKSKLGEDFEQTGLVYQKYCESMNVLALSIMELLAISLGVDRMHYREFFEDAH
SIMRCNFYPTCQEPSLTLGTGPHCDPTSLTILNQDQVGGLDVFVNKKWHSVRPIQGALVI
NIGDTFSALSNGKYKSCLHRAMVNRRKERRSLAFFLCPRDDKVVKPPEDLLRKEQETRKY
PDFTWSDLLRFTQYHYRADEATLQNFTNWFLSESNSTN---
>Maldo_Gala_01g017010
MAV-ECMIKPSSMQ--TMAQPPSP--QTQKTQQHKEDDQKPLVFDASVLRYQTEIPSQFI
WPDDEKPCKNTPELRVPLIDLGGFLSGDKEAAAKASQLVGEACQKHGFFLIVNHGVDNTL
IADAHRCMDDFFGMPLSEKQRAQRKAGESCGYASSFTGRFSSKLPWKETLSFSYSAEKGS
INIIQDYFCNKMGEEFKEFGRVYQDYSEAMSTLSIGIMELLGLSLGVDRAYFKEFFEDND
SIMRLNYYPPCQKPEQTLGTGPHCDPTSLTILHQDQVGGLEVFVDDQWHSISPNLNAFVV
NIGDTFMALSNGKYKSGLHRAVVNSETPRKSLAFFLCPRDDKVVKPPSGLVD-TSSPRKY
PDFTWSMLLEFTMKHYRADVKTLQAFSNWVQQKTNQKL---
>Maldo_Gala_02g016730
MLS--------------MPMPP-QH-LPPMNETNKENEETPLVFDASVAQYQSSIPSKFI
WPDHEKPCSESPELPAPLVDLKGFLSGDTCEVLNATRLVDEACKKHGFFLIVNHGVDLQL
VGKAHEYMDSFFGMQLSQKQRAQRKAGEHCGYASSFVGRFSSKLPWKETLSFRYSADNQS
S--VNDYFVNVMGEDFRDFGKVYQEYCDAMNNLSNAIMELLGMSLGVGRNYFKEFFEGND
SIMRLNYYPMCQKPDLTLGTGPHCDPTSLTILHQDQVGGLQVFVDDKWHSVTPKLDAFVV
NIGDTFMALSNGIYKSCLHRAVVNNKTVRKSLTFFLCPKKDRVVTPPRGLVD-SNSPRKY
PDFTWPTFLEFTQKHYRADMRTLDAFSDWIRTTTN------
>Maldo_Gala_05g020810
MPI-----------------PPPEL-PLPMNETNKENEDSPMAFDASVAQYQSSIPSKFI
WPDHEKPCSESPELPVPLVDLKGFLSGDAWEVSNATRSVGEACKKHRFFLIVNHGVDSQL
VGKAHELKERL-------------------------------------------------
-----------------------------VSTTDIPVASL--------------------
------------------------------------AGGLKVFVHDKLHSVTPKLDAFVV
NIGDTFMALSNGIYKSCLHRAVLNNKTARKSLFLLVSPKGQS-GNPTERL-------RLF
-----------------------------------------
>Maldo_Gala_07g022120
MAV-ECMIKPSSLQ--TMTQPPSP--KTQQTQQHKEDDQKPLVFDASVFRYQTEIPSQFI
WPDHEKPCKNTPELQVALIDLGGFLSGDKEAVAKASQLVGEACQKHGFFLIVNHGVDNKL
IADAHCYMDDFFGMPLSEKQRAERKAGESCGYASSFTGRFSSKLPWKETLSFSYSAEKGS
TNFIQDYFCDKMGEEFKEFGRVYQDYCKAMSTLSIGIMELLGLSLGVDRAYFKEFFEDNN
SIMRLNYYPPCQRPEQTLGTGPHCDPTSLTILHEDQVGGLEVFVDDQWHSVTPNLNAFVV
NIGDTFMALSNGKYKSGLHRAVVNSETPRKSLAFFLCPRDDKVVKPPSGLVD-TSSPRKY
PDFTWSMLLEFTMKHYRADMKTLQVFSNWVQQKSNQKL---
>Maldo_Gala_15g008320
M---D-----S-SASVLLSSP-SKLE----ETNSHIQKGGAPFIDSSYLQKQSHVPTGFI
WPESHLVAA-LEELNEPLVDLEGFFKGDAVATEHAAKLIRASCLSHGFFQVTNHGVDPNL
LKLADDHMDHFFKLPVEEKAKVKRVPGSPWGYSGSHADRFSTNLPWKETLSFGFQA-NGT
DTVVADFFKSKLGEDFEQTGLVYQKYCESMNVLALSIMELLAISLGVDRMHYREFFEDAH
SIMRCNFYPTCQEPSLTLGTGPHCDPTSLTILNQDQVGGLDVFVNKKWHSVRPIQGALVI
NIGDTFSALSNGKYKSCLHRAMVNRRKERRSLAFFLCPRDDKVVKPPEDLLRKEQETRKY
PDFTWSDLLRFTQYHYRADEATLQNFTNWFLSESNSTN---
>Maldo_HF12972-RA
M---D-----S-SASVLLSSP-SKLE----ETNSHIQKGGAPFIDSSYLQKQSHVPTGFI
WPESHLVAA-LEELNEPLVDLEGFFKGDAVATEHAAKLIRASCLSHGFFQVTNHGVDPNL
LKLADDHMDHFFKLPVEEKAKVKRVPGSPWGYSGSHADRFSTNLPWKETLSFGFQA-NGT
DTVVADFFKSKLGEDFEQTG------------------------LGVDRMHYREFFEDAH
SIMRCNFYPTCQEPSLTLGTGPHCDPTSLTILNQDQVGGLDVFVNKKWHSVRPIQGALVI
NIGDTFS-----------------------------------VVKPPEDLLRKEQETRKY
PDFTWSDLLRFTQYHYRADEATLQNFTNWFLSESNATN---
>Maldo_HF14755-RA
MPI-----------------PPPEL-PLPMNETNKENEDSPMAFDASVAQYQSSIPSKFI
WPDHEKPCSESPELPVPLVDLKGFLSGDAWEVSNATRSVGEACKKHRFFLIVNHGVDSQL
VGKAHELKERL-------------------------------------------------
------------------------------------------------------------
----------------------------------DQVGGLKVFVHDKLHSVTPKLDAFVV
NIGDTFMALSNGIYKSCLHRAVLNNKTARKSLFLLVSPKGQS-GNPTERL-------RLF
-----------------------------------------
>Maldo_HF23633-RA
MAV-ECMIKPSSMQ--TMAQPPSP--QTQKTQQHKEDDQKPLVFDASVLRYQTEIPSQFI
WPDDEKPCKNTPELRVPLIDLGGFLSGDKEAAAKASQLVGEACQKHGFFLIVNHGVDNTL
IADAHRCMDDFFGMPLSEKQRAQRKAGESCGYASSFTGRFSSKLPWKETLSFSYSAEKGS
INIIQDYFCNKMGEEFKEFGRVYQDYSEAMSTLSIGIMELLGLSLGVDRAYFKEFFEDND
SIMRLNYYPPCQKPEQTLGTGPHCDPTSLTILHQDQVGGLEVFVDDQWHSISPNLNAFVV
NIGDTFMALSNGKYKSGLHRAVVNSETPRKSLAFFLCPRDDKVVKPPSGLVD-TSSPRKY
PDFTWSMLLEFTMKHYRADVKTLQAFSNWVQQKTNQKL---
>Maldo_HF25725-RA
MAV-ECMIKPSSLQ--TMTQPPSP--KTQQTQQHKEDDQKPLVFDASVFRYQTEIPSQFI
WPDHEKPCKNTPELQVALIDLGGFLSGDKEAVAKASQLVGEACQKHGFFLIVNHGVDNKL
IADAHCYMDDFFGMPLSEKQRAERKAGESCGYASSFTGRFSSKLPWKETLSFSYSAEKGS
TNFIQDYFCDKMGEEFKEFGRVYQDYCKAMSTLSIGIMELLGLSLGVDRAYFKEFFEDNN
SIMRLNYYPPCQRPEQTLGTGPHCDPTSLTILHEDQVGGLEVFVDDQWHSVTPNLNAFVV
NIGDTFMALSNGKYKSGLHRAVVNSETPRKSLAFFLCPRDDKVVKPPSGLVD-TSSPRKY
PDFTWSMLLEFTMKHYRADMKTLQVFSNWVQQKSNQKL---
>Maldo_HF27207-RA
MLS--------------MPMPP-QH-LPPMNETNKENEETPLVFDASVAQYQSSIPSKFI
WPDHEKPCSESPELPAPLVDLKGFLSGDTCEVLNATRLVDEACKKHGFFLIVNHGVDLQL
VGKAHEYMDSFFGMQLSQKQRAQRKAGEHCGYASSFVGRFSSKLPWKETLSFRYSADNQS
S--VNDYFVNVMGEDFRDFGKVYQEYCDAMNNLSNAIMELLGMSLGVGRNYFKEFFEGND
SIMRLNYYPMCQKPDLTLGTGPHCDPTSLTILHQDQVGGLQVFVDDKWHSVTPKLDAFVV
NIGDTFMALSNGIYKSCLHRAVVNNKTVRKSLTFFLCPKKDRVVTPPRGLVD-SNSPRKY
PDFTWPTFLEFTQKHYRADMRTLDAFSDWIRTTTN------
>Malsi_01g017260
MAV-ECMIKPSSMQ--TMAQPPSP--QTQKTQQHKEDDQKPLVFDASVLRYQTEIPSQFI
WPDDEKPCKNTPELRVPLIDLGGFLSGDKEAAAKASQLVGEACQKHGFFLIVNHGVDNTL
IADAHRCMDDFFGMPLSEKQRAQRKAGESCGYASSFTGRFSSKLPWKETLSFSYSAEKGS
INIIQDYFCNKMGEEFKEFGRVYQDYSEAMSTLSIGIMELLGLSLGVDRAYFKEFFEDND
SIMRLNYYPPCQKPEQTLGTGPHCDPTSLTILHQDQVGGLEVFVDDQWHSISPNLNAFVV
NIGDTFMALSNGKYKSGLHRAVVNSETPRKSLAFFLCPRDDKVVKPPSGLVD-TSSPRKY
PDFTWSMLLEFTMKHYRADVKTLQAFSNWVQQKTNQKL---
>Malsi_02g017110
MLS--------------MPMPP-QH-LPPMNETNKENEETPLVFDASVAQYQSSIPSKFI
WPDHEKPCSESPELPAPLVDLKGFLSGDTCEVLNATRLVDEACKKHGFFLIVNHGVDLQL
VGKAHEYMDSFFGMQLSQKQRAQRKAGEHCGYASSFVGRFSSKLPWKETLSFRYSADNQS
S--VNDYFVNVMGEDFRDFGKVYQEYCDAMNNLSNAIMELLGMSLGVGRNYFKEFFEGND
SIMRLNYYPMCQKPDLTLGTGPHCDPTSLTILHQDQVGGLQVFVDDKWHSVTPKLDAFVV
NIGDTFMALSNGIYKSCLHRAVVNNKTVRKSLTFFLCPKKDRVVTPPRGLVD-SNSPRKY
PDFTWPTFLEFTQKHYRADMRTLDAFSDWIRTTTN------
>Malsi_04g021840
MADADGLFAILESPLSLLNHQETNSH---------QKG-GAHLIDSSYLQKQSYVPTGVI
WPERHLVAA-FEELNKPLVDLKGFFKGDAVATEHAAKLIRAS------------------
------------------------------------------------------TP----
------------------------------------------MAASV-------------
--------PPCA---------------------------------TTWMTSTP-------
-------SL----------------------------PK---------------------
P----------------------------------------
>Malsi_07g020960
MAV-ECMIKPSSLQ--TMTQPPSP--KTQQTQQHKEDDQKPLVFDASVFRYQTEIPSQFI
WPDHEKPCKNTPELQVALIDLGGFLSGDKEAVAKASQLVGEACQKHGFFLIVNHGVDNKL
IADAHCYMDDFFGMPLSEKQRAERKAGESCGYASSFTGRFSSKLPWKETLSFSYSAEKGS
TNFIQDYFCDKMGEEFKEFGRVYQDYCKAMSTLSIGIMELLGLSLGVDRAYFKEFFEDNN
SIMRLNYYPPCQRPEQTLGTGPHCDPTSLTILHEDQVGGLEVFVDDQWHSVTPNLNAFVV
NIGDTFMALSNGKYKSGLHRAVVNSETPRKSLAFFLCPRDDKVVKPPSGLVD-TSSPRKY
PDFTWSMLLEFTMKHYRADMKTLQVFSNWVQQKSNQKL---
>Malsi_15g008700
M---D-----S-SASVLLSSP-SKLE----ETNSHIQKGGAPFIDSSYLQKQSHVPTGFI
WPESHLVAA-LEELNEPLVDLEGFFKGDAVATEHAAKLIRASCLSHGFFQVTNHGVDPNL
LKLADDHMDHFFKLPVEEKAKVKRVPGSPWGYSGSHADRFSTNLPWKETLSFGFQA-NGT
DTVVADFFKSKLGEDFEQTGLVYQKYCESMNVLALSIMELLAISLGVDRMHYREFFEDAH
SIMRCNFYPTCQEPSLTLGTGPHCDPTSLTILNQDQVGGLDVFVNKKWHSVRPIQGALVI
NIGDTFSALSNGKYKSCLHRAMVNRRKERRSLAFFLCPRDDKVVKPPEDLLRKEQETRKY
PDFTWSDLLRFTQYHYRADEATLQNFTNWFLSESNSTN---
>Malsy_01g017390
MAV-ECMIKPSSMQ--TMAQPPSP--QTQKTQQHKEDDQKPLVFDASVLRYQTEIPSQFI
WPDDEKPCKNTPELRVPLIDLGGFLSGDKEAAAKASQLVGEACQKHGFFLIVNHGVDNTL
IADAHRCMDDFFGMPLSEKQRAQRKAGESCGYASSFTGRFSSKLPWKETLSFSYSAEKGS
INIIQDYFCNKMGEEFKEFGRVYQDYSEAMSTLSIGIMELLGLSLGVDRAYFKEFFEDND
SIMRLNYYPPCQKPEQTLGTGPHCDPTSLTILHQDQVGGLEVFVDDQWHSISPNLNAFVV
NIGDTFMALSNGKYKSGLHRAVVNSETPRKSLAFFLCPRDDKVVKPPSGLVD-TSSPRKY
PDFTWSMLLEFTMKHYRADVKTLQAFSNWVQQKTNQKL---
>Malsy_02g017670
MLS--------------MPMPP-QH-LPPMNETNKENEETPLVFDASVAQYQSSIPSKFI
WPDHEKPCSESPELPAPLVDLKGFLSGDTCEVLNATRLVDEACKKHGFFLIVNHGVDLQL
VGKAHEYMDSFFGMQLSQKQRAQRKAGEHCGYASSFVGRFSSKLPWKETLSFRYSADNQS
S--VNDYFVNVMGEDFRDFGKVYQEYCDAMNNLSNAIMELLGMSLGVGRNYFKEFFEGND
SIMRLNYYPMCQKPDLTLGTGPHCDPTSLTILHQDLVGGLQVFVDDKWHSVTPKLDAFVV
NIGDTFMALSNGIYKSCLHRAVVNNKTVRKSLTFFLCPKKDRVVTPPRGLVD-SNSPRKY
PDFTWPTFLEFTQKHYRADMRTLDAFSDWIRTTTN------
>Malsy_03g016950
SAI-DNMVEKTIEPITRQNKPQFSRESHGRNHGLDEGEVNEVCFSTKICFFQSRISSKFV
RPDHEKPCSESLELPAHLIDLKGFLSAYAWEVSNATCSVDKACKKHGFFLIVNHGVDSQL
VAKAHELMDSFLVCN-SRRSKGLRE-----------------------------------
---------------------------RLVSTADIPIASLAGSPPNFGKKHFLS------
----------------DVVTGPHCDPTSLTILQQDQAGGLQVFVDDKWHSVTPKLDGFVI
NIGYRFMALSNGTYKSCLHRAVVNNKTVRKSLAFFLSPKEDRVVTPPRGLVD-SDSPKMY
PDFTWPTFLEFTQKHYRSDARTLDAFSNWIRNTTN------
>Malsy_07g011040
MPI-----------------PPPEL-PLPMNETNKENEDSPMAFDASVAQYQSSIPSKFI
WPDHEKPCSESPELPAPLVDLKGFLSGDAWEVSNATRSVGEACKKHRFFLIVNHGVDSQL
VGKAHELRERLVST------------------TDIPVASFSSKLPWKETLSFSYSANNQS
S--VNDYYVHVMGEDFREFGKFNQEYCDAMNNLSNGITELLGMSLGVGQNYFKEFFEGND
SIVRLNYYPMCKKPELTLGTGPHCDPTSLTILHQDQVGGLKVFVHDKLHSVTPKLDAFVV
NIGDTFMALSNGIYKSCLHRAVLNNKTARKSLFLLVSPKGQS-GNPTERL-------RLF
-----------------------------------------
>Malsy_07g022010
MAV-ECMIKPSSLQ--TMTQPPSP--KTQQTQQHKEDDQKPLVFDASVFRYQTEIPSQFI
WPDHEKPCKNTPELQVALIDLGGFLSGDKEAVAKASQLVGEACQKHGFFLVVNHGVDNKL
IADAHCYMDDFFGMPLSEKQRAERKAGESCGYASSFTGRFSSKLPWKETLSFSYSAEKGS
TNFIQDYFCDKMGEEFKEFGRVYQDYCKAMSTLSIGIMELLGLSLGVDRAYFKEFFEDNN
SIMRLNYYPPCQRPEQTLGTGPHCDPTSLTILHEDQVGGLEVFVDDQWHSVTPNLNAFVV
NIGDTFMALSNGKYKSGLHRAVVNSETPRKSLAFFLCPRDDKVVKPPSGLVD-TSSPRKY
PDFTWSMLLEFTMKHYRADMKTLQVFSNWVQQKSNQKL---
>Malsy_15g007600
M---D-----S-SASVLLSSP-SKLE----ETNSHIQKGGAPFIDSSYLQKQSHVPTGFI
WPESHLVAA-LEELNEPLVDLEGFFKGDAVATEHAAKLIRASCLSHGFFQVTNHGVDPNL
LKLADDHMDHFFKLPVEEKAKVKRVPGSPWGYSGSHADRFSTNLPWKETLSFGFQA-NGT
DTVVADFFKSKLGEDFEQTG------------------------LGVDRMHYREFFEDAH
SIMRCNFYPTCQEPSLTLGTGPHCDPTSLTILNQDQVGGLDVFVNKKWHSVRPIQGAL--
-------ALSNGKYKSCLHRAMVNRRKERRSLAFFLCPRDDKVVKPPEDLLRKEQETRKY
PDFTWSDLLRFTQYHYRADEATLQNFTNWFLSESNSTN---
>Pruav_sc0000072.1_g640.1.mk
-----------------MPMPPLQH-LPPTNEAKNENEENPLVFDASVAQYQSSIPSKFI
WPDHEKPCPEPPELPVPPIDMKGFLTGDTWEVSNATRLVDEACRKHGFFLVVNHGVDSQL
IAKAHEYMDLFFGMQLSQKQRAQRKTGDHCGYASSFIGRFSSKLPWKETLSFRYSADSHC
S--VNDYFVNAMGEDFKEFG----------------------------------------
------------------------------------------------------------
--------------------AVVNNRTVRKSLTFFLCPKKDGVVTPPRSLVD-TNNPRMY
PDFTWSTLLEFTQKHYRADMKTLDAFSDWIINKNN------
>Pruav_sc0000800.1_g100.1.br
M---D-----S-SASVVLSSPCAKLP----GNHGNIEKGGAPFIDSAFLQKQSQVPTGFV
WPEADLVSA-HQELNEPLVDLEGFFKGDVVATENAAKAIRSSCVSHGFFQVTNHGVDLNL
IKLADDHLDQFFKLPVEEKAKVKRCPGSPYGYSGSHADRFSAKLPWKETLSFAFHQ--GP
NPVVADFCKSKLGKDFEETGRVYQKYCEAMHNLALSITELLAISLKVDRMHYREFFEDAH
SILRCNFYPTCQEPSLSLGTGPHCDPISLTILYQDEVRGLDVFVNNIWQTVRPIQGALVI
NIGDTFSALTNGMYKSCLHRAVVNSQKERRSMAFFLCPRDDKVVKPPEDLLRIEGMTRKF
PDFTWSDFLRFTQYNYRPDETTLQKFSNWLLSADNNKHL--
>Pruav_sc0000800.1_g110.1.br
M---A-----A-SASVVLPSP-------------RASKDGSRFIDSTYLQKQSHVPSNFK
WPEEDVVSA-QQELNAPVVDLEGFFKGDIVATENAAKIIRSSCLSHGFFQVTNHRVDADL
IQLAYDHVDHIFKLPIEEKIKVQRRPGSPYGYSGAHMD----------------------
------------------------------------------------------------
------------------------------------------------------------
------------------------------------------------------------
-----------------------------------------
>Pruav_sc0000800.1_g120.1.br
------------------------------------------------------------
------------------------------------------------------------
------------------------------------------------------------
-------------------------------------MELLAIGLGVDRMLYREFFEDAV
SIMRTNLYPTCQEPNLSLGTGPHCDPNALTILHQDLVGGLDLFVDNKWHMVLPIPGALVI
NIGDVFADGSRFIDSTYLQK-------QSHVPSNFIWPEED-VVSAQQELNDLTENAAKL
IRSSCLSHGFFQVTNHRVDADLIQLAYHFFQA---SH----
>Pruav_sc0000800.1_g130.1.br
------------------------------------------------------------
------------------------------------------------------------
------------------------------------------------------------
-----------------------------MHGLALSIMELLAIGLGVDRMLYREFFEDAV
SIMRTNLYPTCQEPNLSLGTGPHCDPNALTILHQDLVGGLDVFVDNKWHKVRPIPGALVI
NFGDVFAALSNGIYRSCLHRAVVNSHKERRSLVFFMRPRADKLVKPAEELVR-TSSQPIY
-------------HHAKSLADSLAAINEPVSPKELAHAPQF
>Pruav_sc0001405.1_g250.1.mk
MAI-ECMITTRSTQ--SMAQPP------SLKTEHKQDDQKPLVFDASVLRYQTEIPEQFI
WPDEEKPCANTPELQVPLIDLGGFLSGNKQAAMKASTIVGEACQKHGFFLVVNHGVDNQL
IADAHRYMDDFFGLPLSEKQRAQRLAGEHCGYASSFTGRFSSKLPWKETLSFRYSADKSS
SSIVQDYLCSKMGEEFKEFG----------------------------------------
------------------------------------------------------------
------------------------------------------------------------
-----------------------------------------
>Pruav_sc0002327.1_g090.1.br
M---A-----S-SPSVVLSSPP------------PTSKDGSRFIDSNYLQKQSHVPANFK
WPEEDAASA-QEELNAPVVDLEGFFNGDVVATENAAKLIRSSCLRHGFFQVTNHRVDADL
IQLAYDHVDDFFNLPIEEKIKVQRRPGSPYGYSGAHMDRFSSNLPWKETFSFAFQD--GP
DKIVADYFKFTISKDFEQTGLVYQKYSEAMHSLSLSIMELLAIGLGVDRMLYREFFEDAV
SIMRTNLYPTCQEPNLSLGTGPHCDPNALTILHQDLVGGLDVFVDNKWHKVRPVLGALVI
NIGDVFAALSNGIYRSCLHRAAVNSHKERRSLVFFMCPRADKVVKPAEELVCKEGGTRKF
PDFTWSDLLEFTQNHYRVNETTLENFTDWFLSADRSNFKPT
>Pruav_sc0002327.1_g100.1.br
M---A-----S-SPSVVLSSPP------------PTSKDGSRFIDSNYLQKQSHVPANFK
WPEEDAASA-QEELNAPVVDLEGFFNGDVVATENAAKLIRSSCLRHGFFQVTNHRVDADL
IQLAYDHVDDFFNLPIEEKIKVQRRPGSPYGYSGAHMDRFSSNLPWKETFSFAFQD--GP
DKIVADYFKFTISKDFEQTGLVYQKYSEAMHSLSLSIMELLAIGLGVDRMLYREFFEDAV
SIMRTNLYPTCQEPNLSLGTGPHCDPNALTILHQDLVGGLDVFVDNKWHKVRPVLGALVI
NIGD---ALSNGIYRSCLHRAAVNSHKERRSLVFFMCPRADKVVKPAEELVCKEGGTRKF
PDFTWSDLLEFTQNHYRVNETTLENFTDWFLSANRSNFKPT
>Pruav_sc0002327.1_g130.1.br
M---A-----S-SPSVVLSSPP------------PTSKDGSRFIDSNYLQKQSHVPANFK
WPEEDAASA-QEELNAPVVDLEGFFNGDVVATENAAKLIRSSCLRHGFFQVTNHRVDADL
IQLAYDHVDDFFNLPIEEKIKVQRRPGSPYGYSGAHMDRFSSNLPWKETFSFAFQD--GP
DKIVADYFKFTISKDFEQTGLVYQKYSEAMHSLSLSIMELLAIGLGVDRMLYREFFEDAV
SIMRTNLYPTCQEPNLSLGTGPHCDPNALTILHQDLVGGLDVFVDNKWHKVRPVLGALVI
NIGDVFAALSNGIYRSCLHRAAVNSHKERRSLVFFMCPRADKVVKPAEELVCKEGGTRKF
PDFTWSNLLEFTQNHYRVNETTLENFTDWFLSADRSNFKPT
>Pyrbr_009352794.2_cds_XP_009351069.1_1
MAV-ECMIKPSSMQ--TMTQPPSP--QTQQTQQHKEDDQKPLVFDASVFRYQTEIPSQFI
WPDHEKPCKNTPELQVALIDLGGFLSGDKEAVAKASQLVGEACQKHGFFLIVNHGVDNKL
IADAHCYMDDFFGMPLSEKQRTERKAGESCGYASSFTGRFSSKLPWKETLSFSYSAEKGS
TNFIQDYFCDKMGEEFKEFGRVYQDYSKAMSTLSIGIMELLGLSLGVDRAYFNEFFEDND
SIMRLNYYPPCQTPEQTLGTGPHCDPTSLTILHQDEVGGLEVFVDDQWHSVSPNLNSFVV
NIGDTFMALSNGKYKSGLHRAVVNSETPRKSLAFFLCPRDDKVVKPPSGLVD-TSSPRKY
PDFTWSMLLEFTMKHYRADMKTLQAFSNWVQQKSNQKL---
>Pyrbr_009369215.1_cds_XP_009367490.1_1
M---D-----S-SASVLLSSP-SKLE----ETNSHIQKGGAPFIDSSYLQKQSHVPTGFI
WPERHLVAA-LEELNEPLVDLEGFFKGDAVATEHAAKLIRASCLSHGFFQVTNHGVDPNL
LKLADDHMDHFFKLPVEEKAKVKRVPSSPWGYSGSHADRFSTNLPWKETLSFGFQA-NGT
DTVVADFFKSKLGEHFEQTGLVYQRYCESMNVLALSIMELLAISLGVDRMHYREFFEDAH
SIMRCNFYPTCQEPSLSLGTGPHCDPTSLTILNQDQVGGLDVFVNKKWHSVRPIQGALVI
NIGDTFSALSNGKYKSCLHRATVNRYKERRSLAFFLCPRDDKVVKPPEDLLRKEQETRKY
PDFTWSDLLRFTQCHYRADEATLQNFTNWFLFESNSTN---
>Pyrbr_009372977.2_cds_XP_009371252.2_1
TAV-ECVIKPSSMQ--TMAQPPSP--QTQKTQQHKEDDQKPLVFDASVLRYQTEIPSQFI
WPDDEKPCKNTPELRVPLIDLGGFLSGDKEAAVKASKLVGEACQKHGFFLIVNHGVDDKL
IADAHRCMDDFFGMPLSEKQRAQRKAGESCGYASSFTGRFSSKLPWKETLSFSYSAKKGS
TNIIQDYFCNKMGEEFKEFGRVYQDYSEAMSTLSIGIMELLGLSLGVDRAYFKEFFDDND
SIMRLNYYPPCQKPEQTLGTGPHCDPTSLTILHQDQVGGLEVFVDDQWHSISPNLNAFVV
NIGDTFMALSNGKYKSGLHRAVVNSETPRKSLAFFLCPRDDKVVKPPSGLVD-TLSPRKY
PDFTWSMLLEFTMKHYRADVKTLQAFSNWVQQKTNQKL---
>Pyrco_BartlettDH_GA20OX.Chr2
-----------------MPMPP-QH-LPPMNETNKENEENSLVFDASVAQYQSSIPSKFI
WPDHEKPCSESPELPAPLVDLKGFLSGDTWEVLNATRLVDEACKKHGFFLIVNHGVDLQL
VGKAHEYMDSFFGMQLSQKQRAQRKAGEHCGYASSFVGRFSSKLPWKETISFRYSADNQS
S--VNDYFVNVMGEDFRDFGKVYQEYCDAMNNLSSAIMELLGMSLGVGRNYFKEFFEGND
SIMRLNYYPMCQKPDLTLGTGPHCDPTSLTILHQDQVGGLQVFVDDKWHSVTPKLDAFVV
NIGDTFMALSNGIYRSCLHRAVVNNKTVRKSLTFFLCPKKDRVVTPPRGLVD-SNSPRKY
PDFTWPTFLEFTQKHYRADMRTLDAFSDWIRTTTN------
>Pyrco_BartlettDH_new_GA20OX.Chr1
------MIKPSSMQ--TMAQPPSP--QTQKTQQHKEDDQKPLVFDASVLRYQTEIPSQFI
WPDDEKPCKNTPELRVPLIDLGGFLSGDKEAAAKASQLVGEACQKHGFFLIVNHGVNDKL
IADAHRCMDDFFGMPLSEKQRAQRKAGESCGYASSFTGRFSSKLPWKETLSFSYSAKKGS
TNIIQDYFCNKMGEEFKEFGRVYQDYSEAMSTLSIGIMELLGLSLGVDRAYFKEFFDDND
SIMRLNYYPPCQKPEQTLGTGPHCDPTSLTILHQDQVGGLEVFVDDQWHSISPNLNAFVV
NIGDTFMALSNGNYKSGLHRAVVNSETPRKSLAFFLCPRDDKVVKPPSGLVD-TLSPRKY
PDFTWSMLLEFTMKHYRADVKTLQAFSNWVQQKTNQKL---
>Pyrco_BartlettDH_new_GA20OX.Chr15
M---D-----S-SASVLLSSP-SKLE----ETNGHIQKGGAPFIDSSYLQKQSHVPTGFI
WPERHLVAA-LEELNEPLVDLEGFFKGDAVATEHATKLIRASCLSHGFFQVTNHGVDPNL
LKLADDHMDHFFKLPVEEKAKVKRVPGGPWGYSGSHADRFSTNLPWKETLSFGFQA-NGT
DTVVADFFKSKLGEDFEQTGLVYQKYCESMNVLALSIMELLAISLGVDRMHYREFFEDAH
SIMRCNFYPTCQEPSLSLGTGPHCDPTSLTVLNQDQVGGLDVFVNKKWHSVRPIQGALVI
NIGDTFSALSNGKYKSCLHRATVNRHKERRSLAFFLCPRDDKVVKPPEDLLRKEQETRKY
PDFTWSDLLRFTQCHYRADEATLQNFTNWFLSESNSTN---
>Pyrco_BartlettDH_new_GA20OX.Chr7
MAV-ECMIKPSSMQ--TMTQPPSP--QTQQTQQHKEDDQKPLVFDASVFRYQTEIPSQFI
WPDHEKPCKNIPELQVALIDLGGFLSGDKEAVAKASQLVGEACQKHGFFLIVNHGVDNKL
IADAHCYMDDFFGMPLSEKQRTERKAGESCGYASSFTGRFSSKLPWKETLSFSYSAEKGS
TNFIQDYFCDKMGEEFKEFGRVYQDYSKAMSTLSIGIMELLGLSLGVDRAYFNEFFEDND
SIMRLNYYPPCQTPEQTLGTGPHCDPTSLTILHQDEVGGLEVFVDDQWHSVTPNLNSFVV
NIGDTFMALSNGKYKSGLHRAVVNSETPRKSLAFFLCPRDDKVVKPPSGLVD-TSSPRKY
PDFTWSMLLEFTMKHYRADMKTLQAFSNWVQQKSNQKL---
>Pyrco_Bartlett_002218.1
------------MQ--TMAQPPSP--QTQKTQQHKEDDQKPLVFDASVLRYQTEIPSQFI
WPDDEKPCKNTPELRVPLIDLGGFLSGDKEAAAKASQLVGEACQKHGFFLIVNHGVNDKL
IADAHRCMDDFFGMPLSEKQRAQRKAGESCGYASSFTGRFSSKLPWKETLSFSYSAKKGS
TNIIQDYFCNKMGEEFKEFGRVYQDYSEAMSTLSIGIMELLGLSLGVDRAYFKEFFDDND
SIMRLNYYPPCQKPEQTLGTGPHCDPTSLTILHQDQVGGLEVFVDDQWHSISPNLNAFVV
NIGDTFMALSNGNYKSGLHRAVVNSETPRKSLAFFLCPRDDKVVKPPSGLVD-TLSPRKY
PDFTWSMLLEFTMKHYRADVKTLQAFSNWVQQKTNQKL---
>Pyrco_Bartlett_003450.1
M---D-----S-SASVLLSSP-SKLE----ETNGHIQKGGAPFIDSSYLQKQSHVPTGFI
WPERHLVAA-LEELNEPLVDLEGFFKGDAVATEHATKLIRASCLSHGFFQVTNHGVDPNL
LKLADDHMDHFFKLPVEEKAKVKRVPGGPWGYSGSHADRFSTNLPWKETLSFGFQA-NGT
DTVVADFFKSKLGEDFEQTGLVYQKYCESMNVLALSIMELLAISLGVDRMHYREFFEDAH
SIMRCNFYPTCQEPSLSLGTGPHCDPTSLTILNQDQVGGLDVFVNKKWHSVRPIQGALVI
NIGDTFSALSNGKYKSCLHRATVNRHKERRSLAFFLCPRDDKVVKPPEDLLRKEQETRKY
PDFTWSDLLRFTQCHYRADEATLQNFTNWFLSESNSTN---
>Pyrco_Bartlett_018321.1
------------MQ--TMTQPPSP--QTQQTQQHKEDDQKPLVFDASVFRYQTEIPSQFI
WPDHEKPCKNTPELQVALIDLGGFLSGDKEAVAKASQLVGEACQKHGFFLIVNHGVDNKL
IADAHCYMDDFFGMPLSEKQRTERKAGESCGYASSFTGRFSSKLPWKETLSFSYSAEKGS
TNFIQDYFCDKMGEEFKEFGRVYQDYSKAMSTLSIGIMELLGLSLGVDRAYFNEFFEDND
SIMRLNYYPPCQTPEQTLGTGPHCDPTSLTILHQDEVGGLEVFVDDQWHSVTPNLNSFVV
NIGDTFMALSNGKYKSGLHRAVVNSETPRKSLAFFLCPRDDKVVKPPSGLVD-TSSPRKY
PDFTWSMLLEFTMKHYRADMKTLQAFSNWVQQKSNQKL---
>Pyrco_Bartlett_023387.1
-----------------------------MNETNKENEENPLVFDASVAQYQSSIPSKFI
WPDHEKPCSESPELPAPLVDLKGFLSGDTWEVLNATRLVDEACKKHGFFLIVNHGVDLQL
VGKAHEYMDSFFGMQLSQKQRAQRKAGEHCGYASSFVGRFSSKLPWKETISFRYSADNQS
S--VNDYFVNVMGEDFRDFGKVYQEYCDAMNNLSSAIS-------GATRN----------
-----------EPRHLTLGTGPHCDPTSLTILHQDQVGGLQVFVDDKWHSVTPKLDAFVV
NIGDTFMALSNGIYRSCLHRAVVNNKTVRKSLTFFLCPKKDRVVTPPRGLVD-SNSPRKY
PDFTWPTFLEFTQKHYRADMRTLDAFSDWIRTTTN------
>Pyrco_DAnjou_GA20OX.Chr15
M---D-----S-SASVLLSSP-SKLE----------QKGGAPFIDSSYLQKQSHVPTGFI
WPERHLVAA-LEELNEPLVDLEGFFKGDAVATEHATKLIRASCLSHGFFQVTNHGVDPNL
LKLADDHMDHFFKLPVEEKAKVKRVPGGPWGYSGSHADRFSTNLPWKETLSFGFQA-NGT
DTVVADFFKSKLGEDFEQTGLVYQKYCESMNVLALSIMELLAISLGVDRMHYREFFEDAH
SIMRCNFYPTCQEPSLSLGTGPHCDPTSLTILNQDQVGGLDVFVNKKWHSVRPIQGALVI
NIGDTFSALSNGKYKSCLHRATVNRHKERRSLAFFLCPRDDKVVKPPEDLLRKEQETRKY
PDFTWSDLLRFTQCHYRADEATLQNFTNWFLSESNSTN---
>Pyrco_DAnjou_GA20OX.Chr2
TLS--------------MPMPP-QH-LPPMNETNKENEENPLVFDASVAQYQSSIPSKFI
WPDHEKPCSESPELPAPLVDLKGFLSGDTWEVLNATRLVDEACKKHGFFLIVNHGVDLQL
VGKAHEYMDSFFGMQLSQKQRAQRKAGEHCGYASSFVGRFSSKLPWKETLSFRYSADNQS
S--VNDYFVNVMGEDFRDFGKVYQEYCDAMNNLSSAIMELLGMSLGVGRNYFKEFFEGND
SIMRLNYYPMCQKPDLTLGTGPHCDPTSLTILHQDQVGGLQVFVDDKWHSVTPKLDAFVV
NIGDTFMALSNGIYRSCLHRAVVNNKTVRKSLTFFLCPKKDRVVTPPRGLVD-SNSPRKY
PDFTWPTFLEFTQKHYRADMRTLDAFSDWIRTTTN------
>Pyrco_DAnjou_new_GA20OX.Chr1
----------------------SP--QTQKTQQHKEDDQKPLVFDASVLRYQTEIPSQFI
WPDDEKPCKNTPELRVPLIDLGGFLSGDKEAAAKASQLVGEACQKHGFFLIVNHGVNDKL
IADAHRCMDDFFGMPLSEKQRAQRKAGESCGYASSFTGRFSSKLPWKETLSFSYSAKKGS
TNIIQDYFCNKMGEEFKEFGRVYQDYSEAMSTLSIGIMELLGLSLGVDRAYFKEFFDDND
SIMRLNYYPPCQKPEQTLGTGPHCDPTSLTILHQDQVGGLEVFVDDQWHSISPNLNAFVV
NIGDTFMALSNGKYKSGLHRAVVNSETPRKSLAFFLCPRDDKVVKPPSGLVD-TLSPRKY
PDFTWSMLLEFTMKHYRADVKTLQAFSNWVQQKTNQK----
>Pyrco_DAnjou_new_GA20OX.Chr7
----------------------SP--QTQQTQQHKEDDQKPLVFDASVFRYQTEIPSQFI
WPDHEKPCKNTPELQVALIDLGSFLSGDKEAVAKASQLVGEACQKHGFFLIVNHGVDNKL
IADAHCYMDDFFGMPLSEKQRTERKAGESCGYASSFTGRFSSKLPWKETLSFSYSAEKGS
TNFIQDYFCDKMGEEFKEFGRVYQDYSEAMSTLSIGIMELLGLSLGVDRAYFNEFFEDND
SIMRLNYYPPCQTPEQTLGTGPHCDPTSLTILHQDEVGGLEVFVDDQWHSVTPNLNSFVV
NIGDTFMALSNGKYKSGLHRAVVNSETPRKSLAFFLCPRDDKVVKPPSGLVD-TSSPRKY
PDFTWSMLLEFTMKHYRADMKTLQAFSNWVQQKSNQK----
>Pyrusco15g025060.1
M---D-----S-SASVLLSSP-SKLE----ETNGHIQKGGAPFIDSSYLQKQSHVPTGFI
WPERHLVAA-LEELNEPLVDLEGFFKGDAVATEHATKLIRASCLSHGFFQVTNHGVDPNL
LKLADDHMDHFFKLPVEEKAKVKRVPGGPWGYSGSHADRFSTNLPWKETLSFGFQA-NGT
DTVAG-----------------LSKYCESMNVLALSIMELLAISLGVDRMHYREFFEDAH
SIMRCNFYPTCQEPSLSLGTGPHCDPTSLTILNQDQVGGLDVFVNKKWHSVRPIQGALVI
NIGDTFSALSNGKYKSCLHRATVNRHKERRSLAFFLCPRDDKVVKPPEDLLRKEQETRKY
PDFTWSDLLRFTQCHYRADEATLQNFTNWFLSESNSTN---
>Pyrusco1g015160.1
------MIKPSSMQ--TMAQPPSP--QTQKTQQHKEDDQKPLVFDASVLRYQTEIPSQFI
WPDDEKPCKNTPELRVPLIDLGGFLSGDKEAAAKASQLVGEACQKHGFFLIVNHGVNDKL
IADAHRCMDDFFGMPLSEKQRAQRKAGESCGYASSFTGRFSSKLPWKETLSFSYSAKKGS
TNIIQDYFCNKMGEEFKEFGRVYQDYSEAMSTLSIGIMELLGLSLGVDRAYFKEFFDDND
SIMRLNYYPPCQKPEQTLGTGPHCDPTSLTILHQDQVGGLEVFVDDQWHSISPNLNAFVV
NIGDTFMALSNGKYKSGLHRAVVNSETPRKSLAFFLCPRDDKVVKPPSGLVD-TLSPRKY
PDFTWSMLLEFTMKHYRADVKTLQAFSNWVQQKTNQKL---
>Pyrusco2g002700.1
-----------------MLMPP-QH-LPPMNETNKENEENPLVFDASVAQYQSSIPSKFI
WPDHEKPCSESPELQAPLVDLKGFLSGDTWEVLNATRLVDEACKKHGFFLIVNHGVDLQL
VGKAHEYMDSFFGMQLSQKQRAQRKAGEHCGYASSFVGRFSSKLPWKETLSFRYCADNQS
S--VNDYFVNVMGEDFRDFGKVYQEYCDAMNNLSNAIMELLGMSLGVGRNYFKEFFEGND
SIMRLNYYPMCQKPDLTLGTGPHCDPTSLTILHQDQVGGLQVFVDDKWHSVTPKLDAFVV
NIGDTFMALSNGIYRSCLHRAVVNNKTVRKSLTFFLCPKKDRVVTPPRGLVD-SNSPRKY
PDFTWPTFLEFTQKHYRADMRTLDAFSDWIRTTPN------
>Pyrusco7g019760.1
------MIKPSSMQ--TMTQPPSP--QTQQTQQHKEDDQKSLVFDASVFRYQTEIPSQFI
WPDHEKPCKNTPELQVALIDLGGFLSGDKEAVAKASQLVGEACQKHGFFLIVNHGVDNKL
IADAHCYMDDFFGMPLSEKQRTERKAGESCGYASSFTGRFSSKLPWKETLSFSYSAEKGS
TNFIQDYFCDKMGEEFKEFGRVYQDYSKAMSTLSIGIMELLGLSLGVDRAYFNEFFEDND
SIMRLNYYPPCQTPEQTLGTGPHCDPTSLTILHQDEVGGLEVFVDDQWHSVTPNLNSFVV
NIGDTFMALSNGKYKSGLHRAVVNSETPRKSLAFFLCPRDDKVVKPPSGLVD-TSSPRKY
PDFTWSMLLEFTMKHYRADMKTLQAFSNWVQQKSNQKL---
>Rosch_v2.0_Chr1g0351591
MLA--------------MPMPP-NH-PSSLNQTKHENERTPLVFDAPVLQYESNIPPQFI
WPDDDKPCPERPELHVPPIDLKGFLSGDALIVSEAIRSVDEACKKHGFFLIVNHGVDSQL
IAKAHEYMDAFFSMKLAEKQRAQRKVGDSCGYASSFTGRFSSKLPWKETLSFRYCTDRQC
STVVEDYFVNVMGEDFTEFGKVYQEYGEAMNNLSNGIMELLGLSLGVGQEYFKEFFEGND
SIMRLNYYPICQKPDLTLGTGPHCDPTSLTILHQDQVGGLEVFVDEKWHAITPILDSFVI
NVGDTFMALSNGIYKSCLHRAVVNNKIVRKSLAFFLCPNKDKVVTPPTSLVD-TETPRLY
PDFTWPSLLEFTQKHYRADTRTLDAFSDWISRKSN------
>Rosch_v2.0_Chr1g0351601
-------------------------------------------------------MAGVV
VPDHEKPSPNRQDLLAPAIDLNGFLSGDPTIPANSIRSVYETCKKHGFFLIVNHGVDREL
IAKAHEYMDLFFKMKLSEKQRAQRK----------------------------------S
STFVKDYFVNVLGEDFKEIGKFYQEYSEVMNKLSNGILELLGLSLGVGQECFKEFYGGND
SIM--------------------SDPTSLTILHQDQVEGLEVFFDEKWHTVTPVLGSFVI
NIGDTFMALCNGIYKSCFHRAVVNNKTVRKSLAFFLNPNKDRVVTPPASLIR-ADSPRLY
PNFTWPTLLEFTQKHYRADRSTIDAFSDWINKQKGEEKKD-
>Rosch_v2.0_Chr1g0351611
-----------------MPVPA-------------AAEQTPVVFDSQVIQYQSNIPIKFI
WPDHEKPSPNRPDLLAPAID----LRSDSAIVANSIRSVDEACKKHGFFLIVNHGVDPVL
FAKAHEYMDVFFEMKLSEKQRAQRKIGESNGYSSSFTGRFNSKLPWKETLSFRYSAERQS
STVVKDYFVNVLGEDFREIGKFYQEYLEVMNKLSNGILELLGLSLGVGQEYFKEFYEGNN
SIIRLNYYPMCKKPDLTLGTGPHCDPTSLIILHQDQVGGLEVFFDEKWHTVTPVLGSFVV
NIGDTFMLLCNNQYGSLLKLT---------NLSHYI------------------------
-----------------------------------------
>Rosch_v2.0_Chr1g0351621
MLA--------------MPVPA-------------PAEQTPMVFDSQVIQYQSNIPSQFI
WPDHEKPTPDRQDLLSPAIDLNGFLSGDPAIVANSIRSVDEACKKHGFFLIVNHGVDPEL
IAKAHEYMDVFFKMKLSEKQRAQRKVGESYGYTSSFTGRFNSKLPWKETLSFRYSAESQS
STVVKDYFVNVLGEDFKEIGKFYQEYTEVMNKLSHGILELLGLSLGVGREYFKEFYGGND
SIMRLNYYPMCQKPDLTLGTGPHRDPTSLTILHQDQVGGLEVFFDEKWHTVTPVLGSFVI
NIGDTFMALCNGIYKSCLHRAVVNNKTVRKSLAFFLNPSKDRVVTPPASLIS-SDNPRLY
PDFTWPTLLEFTQKHYRADMSTMDAFSDWINKQKGEEKKE-
>Rosch_v2.0_Chr1g0351631
MLA--------------MLVPA-------------PAEQTPMVFDSQVIQYQSNIPSQFI
WPDHEKPSPDRPDLLAPAIDLNGFLSGDPAIVANSIRSVDEACKKHGFFLIVNHGVDPEL
IAKAHEYMDVFFEMKLSEKQRAQRKVGESNGYTSSFTGRFNSKLPWKETLSFRYSAESQS
STVVKDYFVNVLGEDFREIGKLYQEYSEVMNKLSNGILELLGLSLGVAREYFKEFYDGND
SIMRLNYYPMCQKPDLTLGTGPHCDPTSLTILHQDQVGGLEVFLDEKWHTVTPVLGSFVV
NIGDTFMALCNGIYKSCLHRAVVNNRTVRKSLAFFLNPNKDRVVTPPASLIS-ADNPRLY
PDFTWPTLLEFTQKHYRADMSTIDAFSDWINEQKGEEKKE-
>Rosch_v2.0_Chr1g0353771
MLA--------------LPVPA-------------PPDQTPVIFDSQVIQYQSNIPYQFI
WPDHEKPIPNRPDILAPAIDLNGFLSGDPAIVANSIRLVDEACKKHGFFLIVNHGVDPEL
LAKAHEYMDVFFEMKLSEKNRAQRKVGESYGYASSFTGRFNSNLPWKETLSFRYSAESQS
STVVKDYFVNTLGEDFREIGKFYQEYCEVMNKLSKGILELLGLSLRVG-QYFKEFYEGND
SIMRLNYYPMCQKPDLTLGTGPHCDPTSLTILHQDQVGGLEVFFDEKWHTVTPVLGSFVV
NIGDTFMALSNGIYKSCLHRAVVNNKAVRKSLTFFLNSNKDRVVTPPASLIS-ADNQRLY
PDFTWPALLEFTQKQYRADRSTIDAFLAWSSKQKGEEKKD-
>Rosch_v2.0_Chr1g0353791
-----------------MPVPA-------------PPEQTPVIFDSQVIQYQSNIPSQFI
WPEHEKPSRNRPDLLAPAIDLNGFISGDPAIVANSIHIVDRACKKHGFFLIVNHGVDPEL
IAKAHEYMDVFFEMKLSEKQRAQRKVGESYGYASSFTGRFNSKLPWKETLSFRYSAESQS
STVIKDYFVNMLGEDFREMGKFYQEYCEVMNELSKGILELLGLSLAVGREYLKEFYEGND
SIMRLNYYPMCQRPDLTLGTGPHCDPTSLTILHQDQVGGLEVFFDEKWHAVTPVLGSFVV
NVGDTFMALSNGIYKSCLHRAVVNNKAVRKSLTFFLNSNKDRVVTPLASLIS-ADTPRLY
PDFTWPTLLEFTQKQYRADRSTIDAFSDWINKQKGEEKKD-
>Rosch_v2.0_Chr1g0376161
MAI-ECM---------------------KTLNHHKEDDQKPLVFDASLLRYQTDIPKQFI
WPDDEKPCPNAPELQVPLIDLGDFLSGDPEAAMKASRLVGEACEKHGFFLVVNHGVKDSL
IADAHQYMDDFFGLPLSEKQRAQRKAGEHCGYASSFTGRFSSKLPWKETLSFRYTADQSE
SNVVKNYLCNAMGEDFEEFGRVYQDYSEAMSTLSIGIMELLGMSLGVDRTHFKEFFGDND
SIMRLNYYPPCQKPDQTLGTGPHCDPTSLTILHQDQVGGLQVFVDEEWRSISPNLNAFVV
NIGDTFMALSNGRYKSCLHRAVVNSKTPRKSLAFFLCPRDDKVVKPPSGLVD-SSYPRIY
PDFTWPMLLEFTQKHYRADMMTLQAFTNWLQEQRSS-----
>Rosch_v2.0_Chr6g0306941
M---------A---SILLSSP-SKLH----------TNRG--PIDSSFLQRQTRVPSGFI
WPEADLVAA-DEELDEPLIDLKGFFKGDGVAIENAAKLIRASCLSHGFFQVTNHGVDTSL
IKLADDHLDQFFNLPVSEKLRVKRVPGSPWGYSGSHADRFSTKLPWKETLSFGFHD-NGS
EKVVADFFKSKLGDSFKETGKVYQKYCEAMKSLALSIMELLAITLGVKRLHYKEFFEDAH
SIMRCNYYPTCQEPSLSLGTGPHCDPTSLTILHQDQVGGLEVFVNNKWQSVRPIQGALVI
NIGDTFTALSNGLYKSCLHRASVNAVKERRSLAFFLCPKDDKVVKPPEELVT-EVGTRKY
PDFTWAKLLGFTQNHYRADESTLQQFSKFTQSESKSVN---
>Ruboc_02_G00648
M---------A---SILLSSPSSKLH----------TNRA--PIDSSFLQKQTHVPSGFL
WPEADLVAA-QQELNAPLIHLEGFFKGDDVATENAAKLIRASCLSHGFFQVTNHGVDSSL
IKLADDHFDQFFHLPVSEKLRIMRTPGSPWGYSGSHSDRYSTKLPWKETLSFGFHK-NGS
ETVVVDFFNSRLGDDFEETGKVYQKYCEAMKSLALSILELLAISLGVKRSHYREFFEDSH
SIMRCNYYPTCQEPSLSLGTGPHCDPTSLTILKQDQVGGLEVFVDDKWQTVKPIQGALVI
NIGDTFTALSNGLYKSCLHRASVNAVKDRRSLAFFLCPRDDKAVKPPEELVT-QVGTRKY
PDFTWSEFLKFTQSHYRVDDSTLQHFCNFILSESKSVN---
>Ruboc_07_G09516
MAI-VCM----------------------KTQQHKEDDQQSLVFDASVLRYESDIPKQFI
WPDDEKPCPNTPELQVPLIDLGDFLSGNPEAAMKASKLVGEACEKHGFFLVVNHGVEEGL
ISDAHRYMEDFFGLPLFQKQRAQRKVGEHCGYASSFTGRFSSKLPWKETLSFRYTADQSS
SNVVKDYLCNAMGEDFEEFGRVYQDYSQAMSTLSIGIMELLGMSLGVDRAHFKEFFGDND
SIMRLNYYPPCQKPDQTLGTGPHCDPTSLTILHQDQVGGLQVFVDDEWRSISPNLNAFVV
NIGDTFMALSNGRYKSCLHRAVVNSQTPRKSLAFFLCPRDDKVVKPPSGLVD-SSYPRIY
PDFTWPMLLEFTQKHYRADMKTLQAFSNWLLEQRSS-----
>Ruboc_07_G21921
MLA--------------MPMPPSNH-PSPLNQTKNENERTPLVFDAPVLQYESNIPSQFI
WPDHEKPCPERFELLVPPIDLKGFLRGDASVVSEAIRSVDEACKKHGFFLIVNHGVDAQL
IAKAHEYMDAFFGMKLAEKQRAQRKVGDSCGYASSFTGRFSSKLPWKETLSFRYCADSHC
STIVKDYFVNVIGQDFIEFGQVYQEYCEAMNNLTNGIMELLGLSLGVGRDYFKEFFAGND
SIMRLNYYPICQKPDLTLGTGPHCDPTSLTILHQDQVGGLEVFVDEKWHAITPILDSFVI
NVGDTFMALSNGIYKSCLHRAVVNNRSVRKSLAFFLCPNKDRVVTPPTTLVD-TDTPRLY
PDFTWPNLLEFTQKHYRADIRTLDAFSDWITQQSN------
>Ruboc_07_G21922
MLS--------------MPVTA-------------PPEKTPVVFDTQVIQYQSNIPSQFI
WPDQDKPSPDLPELFAPAIDLNGFLSGDPAIVANTIRSVDEACKKHGFFLIVNHGVDLEL
IAKAHQYIDLFFGMKLSEKQRAQRKVGESEGYTSSFTGRFNSKLPWKETFTFRSSAESQC
STIVKDYFVNVLGEDFSEMGKFYQEYCEVMNNLSNVILELLGLSLGVGREYFKKFYEGND
SLMRMNYYPMCQKPYLTLGTGPHSDPNSLTILHQDKVGGLEVLFDDKWHTVTPILGSFVV
NIGDTFMALCNGIYKSCLHRAVVNNKTVRKSLAFFLSPNKDRVVTPPTSLID-ADSPRLY
PDFTWPALLEFTQNYYRVDSSTLDAFVDRIKQKGGDEKKDH
