# Supplementary material for: Building a foundation for gene family analysis in Rosaceae genomes with a novel workflow: A case study in Pyrus architecture genes
Source: Front Plant Sci. 2022 Nov 14;13:975942. doi: 10.3389/fpls.2022.975942 (PMC9702816; doi:10.3389/fpls.2022.975942)
Supplement: Supplementary file 1 [file DataSheet_1.zip › SupFiles/SupFile2_gene_family_trimmed_alignments/3163.fna.aln]

>gnl_Ambtr_v1.0_evm_27.model.AmTr_v1.0_scaffold00036.59
ATGGAGGGCTTTTTGAGGGTAACAAGCCCATACTTTTCCATAAGAAACTTGTTTGAGAGG
------------------TGGGTTCCCTTGATTTGTACAGTGATAGCCATTGTAGTAGGT
ATTATTTATGTGTACTTCTCAGCGCCCTCTTGGAGAGTAAGAGCTGTTCCGGGTCATCCA
ACTAGGTGGTTCTTGGGCCACCTACACTTATTGGCAAAGCATGGGCCGGGGGTGTTCAGT
GTTTTGGCGAAAGAGTACGGACCCATATACAGGTTTCACATGGGTCGACAACCGTTGGTG
ATAATTGCTGACGCGGAATTGTGCAGAGAAGCTGGTATAAAGAAGTTCAAGGATTTGCCT
AATCGAAGTATTCCATCTCCCATCTCAGCCTCACCTCTCCACCTCAAGGGATTGTTCTTT
AGCAGGGGCTCAAGATGGTCCATCATGAGAAATACCATAACTTCTCTGTACCAGCCATCC
CACCTTGCCAGCCTCATTCCCACCATGCATTTCTTCATTGCCTCTGCCTCCTCAATGCTG
GAATCCCACCAGAGGAAAGAAGACGACGTCAACTTCTCCGAACTCACCTTAAAGCTCACC
ACCGACGTGATCGGACGAGCAGCGTTTGGTGTGAACTTCGGCCTCACAGGCTCATCAAGT
GCACAATCTGGGCAAAATACCCTCAAGAAAGATGAAAACTCTGAAGATGGCTACATTTCC
AAATTCCTAAATCAACACATATACTCAACTACCTCTCTCAAGATGGACCTTACTGGTACC
TTTTCCATCATCCTTGGCCTCTTCTTCCCCATTCTTCAGAACCCAGTTCGATGGCTACTT
TGTAGGATTCCTGGCACTGCTGACAGGGAGCACGAACTCGCCAATAAGGAACTGAGCCAG
AGGGTTGATGAGGTGGTTGAGAAGAGGTGCAAAGAAATTGAAGGCGGTTCCTCTGACTTA
CTGACGGCTGTGCTTAATGCACAGGAGTCAAGGGCAATATCAAAAAAAATTTTCACACCA
GAGTGTGTGAGCTCGCTTGCTTACGAGCATCTCCTCGCTGGCTCTGCCACAACTTCATTT
ACAATGGCAGCAACGGTGTATTTGGTGTCGGCTCACCCGGAGGTGGAGGAGAAGCTACTC
AGAGAGATCGATACCTTCGGACCTCCTAACAAGAGGCCCGACGCTGAAGATCTACGCCTC
AATTTTCCCTATCTTGATATG------------------GTGGTAAAAGAGGCCATGAGG
TTCTTTACAGTCTCGCCATTGGTTGCGAGGGAAGCAGAGCGAGATGTTCAAATTGGAGGA
TACCTCTTACCCAAGGGAACATGGATATGGCTAGCACTGGGAGTTTTGGCTAAGGATCCA
AGCAACTTCCCTGAGCCTGAAAAGTTCAAACCAGAGAGGTTCGATCCACAAGGGGAGGAG
GAGAAGAAGAGGCACCCCTATGCACACATTCCTTTTGGAATTGGCCCAAGAGCATGCGTA
GGGGGGAAATTTTCCATACAAGAGATAAAACTAACTCTTATATACCTCTATCAGAGGTAC
ATTTTTCGGCACTCACCCAATATGGAGAGCCCCCTTGAATTCGATTATGGAGTCGTCCTC
AACTACAAGCATGGTGTCAAGCTGCGCATTTTGAAACGGTCCCGAGTT---
>gnl_Aquco_v3.1_Aqcoe7G425500.1
ATGACA---------------------TGGGAGAGTGGAGCAAGATGGTTCACAGAGGTG
GGAATCTCTATAGCT---ATAGCTCCAATGTTTTTCACCTCACTTGCCATACTAGCTAGT
---GTTTTGGTCTATTTCTATGCACCTTACTGGGGTGTAAGAAAGGTACCTGGACCTCCC
ACCACTCCTCTTCTAGGACACTTACCCCTCTTGGCTAAGTATGGTCCAGATGTTTTCACA
GTTCTAGCCAAACGCTATGGTTCCATCTTCAGGTTCCATATGGGCAGGCAACCACTAGTG
ATCATAGCTGACCCTGAATTGTGTAGAGAGGTTGGAATAAAGAAATTCAAGGATGTGCCG
AACCGAAGCATCCCCTCTCCCATTTCAGCATCCCCTCTTCACCAAAAGGGCCTCTTCTTC
ACCAGGGATACAAGATGGTCAATAATGAGAAACACCATCATATCTCTTTACCAACCATCA
CATTTGTCTAGCCAGCTTCCCATGATGCAATCAGTCATGGACTCTCTAACTTCCAATCTC
CAAAAC------TCAGCAGAAGAAGACATCCTTTTCTCTAATCTCTCCCTTAGAATGGCA
ACTGATATAATTGGCCAATCTGCTTTTGGTTTTGATTTTGGCCTATCTAAACAAAGCTCA
GACAATAGCTCTATCAATACTAGTGATGGAAGCAGTGATCACATTGATGATGAAGTCTCG
GATTTCATCAAACAACACATTTACTCCACCACTAAACTCAAAATGGACCTCTCAGGTTCA
TTCTCTATCATAGTTGGTCTTCTGTTACCTATTCTTCAAGAACCATTTCGCCAAATACTC
AAAAGACTACCATGGACTACAGACTGGAAAGTGGACCAAACGAATGAAAAACTGACACGC
CGACTTGATGAGATTGTAGCAAAAAGATCAAATGATGATCGAAGACAATCCAAGGATTTC
TTGTCACTTGTATTGAATGCAAGGGAGTCACAGAAAGCAGCCAAAGATATTTTCACCTCA
GATTATATTAGTGCACTTGCCTATGAACACCTTCTTGCTGGATCAGCAACAACATCATTT
ACACTGTCTTCCATTCTTTATCTTGTGGCTGGTCATCCTGAAGTTGAGCAAAAGCTTCTC
CAAGAGATTGATGAGTTTGGTCCAAATGATTTGACGCCAACAGCACAAGATCTTCAACAT
AAATTTCCCTATGTTGATCAG------------------GTGATAAAAGAGGCAATGAGG
TTCTACACTGTTTCGCCATTAGTTGCTAGGGAAACCTCCAAACAAGTCGAGATAGGAGGC
TACGTTCTGCCTAAGGGTACATGGGTCTGGCTAGCACTTGGGGTCCTGGCGAAAGATCCC
AAACAGTTTCCAGAGCCAAACAAGTTCAAGCCAGAGAGGTTTGATCCCAACTGCGACGAA
GAGAAACAAAGGCATCCTTATGCGAATATTCCTTTTGGAATTGGGCCTCGAGCATGCATT
GGAATGAAATTTGCCATACAAGAATTACGTCTAGCCATGGTTCATCTTTACCAAAGATAT
TCATTTCGACATTCCCCCAACATGGAGAAACCTCTGGCTCTAGACTATGGCATTGTTCTA
AACTTCAAGCATGGTGTCAAACTCAGAGTTACTAAGAGAACA---------
>gnl_Arath_TAIR10_AT2G26170.1
ATGAAG---------ACGCAACATCAATGGTGGGAAGTTCTTGATCCATTCTTGACACAA
CAC------------GAAGCTCTTATTGCATTCTTGACTTTTGCAGCGGTTGTA------
---ATTGTGATTTACTTGTACCGACCCTCCTGGTCCGTATGCAATGTTCCCGGTCCAACC
GCTATGCCTCTAGTTGGTCACTTGCCCTTGATGGCTAAGTATGGTCCTGATGTCTTCTCC
GTTCTTGCTAAGCAATATGGCCCTATTTTCAGATTTCAGATGGGGAGGCAACCACTGATA
ATAATAGCAGAAGCAGAGCTTTGCAGAGAAGTTGGGATAAAGAAGTTCAAAGATCTTCCA
AACAGAAGCATTCCTTCCCCAATCTCAGCTTCTCCTCTTCACAAGAAAGGCCTCTTCTTC
ACCAGGGACAAGAGATGGTCTAAAATGAGAAACACCATCCTATCTCTCTATCAGCCTTCA
CATTTAACAAGTCTTATCCCTACAATGCATAGTTTCATCACTTCTGCTACTCATAATCTT
GATTCT---------AAACCGCGAGATATCGTTTTCTCCAACCTCTTCCTCAAACTTACC
ACTGATATCATCGGACAAGCGGCTTTTGGAGTCGACTTCGGTCTTTCCGGGAAGAAACCA
ATC---------------------------------------AAAGATGTGGAGGTGACT
GATTTCATAAACCAGCATGTCTACTCTACAACACAACTCAAGATGGATTTATCAGGATCA
CTCTCTATCATCTTAGGCTTACTGATTCCGATTCTTCAAGAGCCGTTTAGGCAGGTGTTG
AAGAGGATACCGGGAACAATGGACTGGAGAGTCGAGAAGACTAATGCAAGACTGAGTGGA
CAACTTAATGAGATTGTGTCAAAGCGAGCCAAGGAGGCTGAGACTGACTCAAAAGACTTC
TTGTCATTGATTTTGAAAGCTCGAGAGTCCGATCCTTTCGCCAAAAACATCTTCACATCG
GATTATATTAGTGCTGTGACTTATGAGCATCTTCTTGCTGGCTCTGCAACCACTGCTTTC
ACACTATCCTCTGTTCTTTACTTAGTCTCTGGTCATCTTGATGTTGAGAAACGTCTGCTT
CAAGAAATTGACGGGTTTGGGAACCGTGATCTGATCCCGACTGCTCATGACTTACAACAC
AAGTTTCCATACCTCGATCAG------------------GTCATTAAAGAGGCTATGAGA
TTCTACATGGTTTCTCCTTTGGTTGCAAGGGAAACTGCTAAAGAAGTGGAGATAGGAGGT
TATTTACTCCCAAAGGGGACATGGGTTTGGTTAGCACTAGGAGTTCTAGCAAAGGACCCT
AAAAACTTTCCAGAACCGGAGAAGTTCAAGCCGGAAAGATTTGATCCGAACGGAGAAGAG
GAGAAACATAGACATCCATACGCTTTCATCCCATTCGGTATCGGTCCACGAGCCTGTGTT
GGACAGAGATTTGCCCTGCAAGAGATCAAACTCACATTACTGCATCTCTACCGTAATTAC
ATTTTCAGACATTCCCTAGAAATGGAGATACCACTGCAGCTTGATTATGGTATAATTCTC
AGCTTCAAGAACGGGGTTAAGCTCAGAACCATCAAAAGATTC---------
>gnl_Betvu_v1.2_Bv2_034480_wkro.t1
ATGTAC---------------------------TTAGAATTGTCCTCCATTTTTAAGGCA
------CCCATGTTA---ATGTTCCCAAGTTTAGTGGCAATAATATTAGTATGTAGTGGG
TTGGTGATTCACTATTTGTATGCACCATATTGGAAGGTCAAGAGGGTACCTGGCCCTGCA
CCATACCCTTTGTTAGGTCACCTTCCCTTGATGGCTAAGTATGGTCCTGATGTTTTCGCC
ACCTTTGCCAAACTCTATGGTCCTATTTTCAGATTTCACTTAGGGAGACAGCCACTAGTA
ATAATAGCAGATCCAGAGCTATGCAGAGAAGTTGGAATAAAGAAGTTCAAATATCTTCCC
AACAGAAGCATTCCTTCCCCTATTTATGCTTCACACCTACACCAAAAGGGTCTTTTCTTC
ACCAGGGATTCAAGGTGGTCAACAATGAGGAACACAATAATCTCAATGTACCAGCCTTCT
CATCTAGCCAGTTTACTACCCACCATGCAATCAATCATAGAATCAGCCACCCAAAATCTC
ACTCATTTAGAAAATCATAACAAATACATAATCTTCTCTAACTTTTCCCTCAAATTGACC
ACTGATATTATAGGACAGGCAGCATTTGGTATCAATTTTGGCCTCTCTAAACCAAGCTCA
ACAAATGATCAACCA---------------------------AAAAATACTCAAGTCTCA
GATTTCATCAACCAACATATATATTCCACAACCACACTCAAAATGGATCTCTCAGGATCA
TTTTCTATCATATTAGGCCTATTAGTCCCCTTCCTTCAAGAGCCATTTCGACAACTTCTT
AAGAGGATACCAGGAACTATGGACTGGAAAGTCGAAAGGACTAATAACAAGTTGAGTAGC
CGGCTTGATGAGATTGTTTCGAGGCGAGACAAAGAAGAGAAAAAAGATTTGAAGGACTTC
TTGTCTTTGATATTGAGTGCTAGGTACTCTGAGAAAGTGTCTAGAAATTTGTTCACTTCA
GATTATGTTAGTGCACTTGCATATGAACACCTTTTAGCTGGGTCAGCAACAACAGCCTTT
ACATTGTCTTCAATTGTGTATCTAGTTTCTGGACATCCTGAGGTTGAGAAGAAGTTGGTT
CAAGAGATTGATGAGTTTGGACCGCGTGATCAGGTGCCAACTGCTCATGATCTTCAACAT
AAGTTTCCCTATCTCGATCAG------------------GTAATCAAGGAATCCATGAGG
TGCTACACAGTATCTCCATTAGTTGCAAGAGAAACAGCTGCAGCAGTTGAGATAGGAGGT
TACCTGCTCCCAAAGGGAACATGGGTATGGCTAGCACCAGGTGTTCTAGCCAAGGATCCG
AAGAACTTTCCAGAACCCGAGAAATTTAAACCAGAAAGATTCAATCCGAATGGGGAAGAG
GAGAAGCATAGGAATCCATACGCGCACATACCCTTTGGGCTTGGTCCGAGAGCTTGCATT
GGGCAGAAATTCGCTATGCAAGAAATAAAGCTCACAATCATTCACCTATACCGCCATTAT
GTGTTCCGACACTCCCCTGAGATGGAGAAGCCTGTAGAGCTAGAGTATGGCATCATTTTG
AACTACAAACATGGAGTCAAGCTTCAAGTCATCAAGCGAATTGAAAGGAGT
>gnl_Betvu_v1.2_Bv2_034480_wkro.t2
ATGTAC---------------------------TTAGAATTGTCCTCCATTTTTAAGGCA
------CCCATGTTA---ATGTTCCCAAGTTTAGTGGCAATAATATTAGTATGTAGTGGG
TTGGTGATTCACTATTTGTATGCACCATATTGGAAGGTCAAGAGGGTACCTGGCCCTGCA
CCATACCCTTTGTTAGGTCACCTTCCCTTGATGGCTAAGTATGGTCCTGATGTTTTCGCC
ACCTTTGCCAAACTCTATGGTCCTATTTTCAGATTTCACTTAGGGAGACAGCCACTAGTA
ATAATAGCAGATCCAGAGCTATGCAGAGAAGTTGGAATAAAGAAGTTCAAATATCTTCCC
AACAGAAGCATTCCTTCCCCTATTTATGCTTCACACCTACACCAAAAGGGTCTTTTCTTC
ACCCGGGATTCAAGGTGGTCAACAATGAGGAACACAATAATCTCAATGTACCAGCCTTCT
CATCTAGCCAGTTTACTACCCACCATGCAATCAATCATAGAATCAGCCACCCAAAATCTC
ACTCATTTAGAAAATCATAACAAATACATAATCTTCTCTAACTTTTCCCTCAAATTGACC
ACTGATATTATAGGACAGGCAGCATTTGGTATCAATTTTGGCCTCTCTAAACCAAGCTCA
ACAAATGATCAACCA---------------------------AAAAATACTCAAGTCTCA
GATTTCATCAACCAACATATATATTCCACAACCACACTCAAAATGGATCTCTCAGGATCA
TTTTCTATCATATTAGGCCTATTAGTCCCCTTCCTTCAAGAGCCATTTCGACAACTTCTT
AAGAGGATACCAGGAACTATGGACTGGAAAGTCGAAAGGACTAATAACAAGTTGAGTAGC
CGGCTTGATGAGATTGTTTCGAGGCGAGACAAAGAAGAGAAAAAAGATTTGAAGGACTTC
TTGTCTTTGATATTGAGTGCTAGGTACTCTGAGAAAGTGTCTAGAAATTTGTTCACTTCA
GATTATGTTAGTGCACTTGCATATGAACACCTTTTAGCTGGGTCAGCAACAACAGCCTTT
ACATTGTCTTCAATTGTGTATCTAGTTTCTGGACATCCTGAGGTTGAGAAGAAGTTGGTT
CAAGAGATTGATGAGTTTGGACCGCGTGATCAGGTGCCAACTGCTCATGATCTTCAACAT
AAGTTTCCCTATCTCGATCAG------------------GTAATCAAGGAATCCATGAGG
TGCTACACAGTATCTCCATTAGTTGCAAGAGAAACAGCTGCAGCAGTTGAGATAGGAGGT
TACCTGCTCCCAAAGGGAACATGGGTATGGCTAGCACCAGGTGTTCTAGCCAAGGATCCG
AAGAACTTTCCAGAACCCGAGAAATTTAAACCAGAAAGATTCAATCCGAATGGGGAAGAG
GAGAAGCATAGGAATCCATACGCGCACATACCCTTTGGGCTTGGTCCGAGAGCTTGCATT
GGGCAGAAATTCGCTATGCAAGAAATAAAGCTCACAATCATTCACCTATACCGCCATTAT
GTGTTCCGACACTCCCCTGAGATGGAGAAGCCTGTAGAGCTAGAGTATGGCATCATTTTG
AACTACAAACATGGAGTCAAGCTTCAAGTCATCAAGCGAATTGAAAGGAGT
>gnl_Carpa_v0.4_evm.model.supercontig_7.164
ATGGGTTTG------------GTTGAAATGTTGATGGGCGTAAGGTGGTTCAATACG---
------ACACTGCCTCCCGCCGTATCAACCTTCTTCACAATTCTTGCAGTAGCTGCAGGG
---ATATTGGTGTACTTGTACGGACCCTACTGGGGAGTCAGGAGAGTTCCCGGCCCACCC
ATTATCCCCCTGGTCGGACATCTTCCATTGATGGCAAAATATGGCCCTGATGTTTTCTCA
GTTCTTGCCAAAAGACATGGTCCTATTTTCAGGTTTCACATGGGAAGACAGCCACTCATA
ATTGTAGCAGATCCAGAGTTATGTAGAGAAGTGGGTATTAAAAAATTTAAAGATATTCCA
AACAGGAGCATCCCTTCACCTATCTCAGCTTCTCCTCTTCATCAAAAAGGTCTCTTCTTC
ACAAGAGATGCAAGGTGGTCGACTATGCGAAACACCATAGTTTCAGTTTACCAACCATCG
CACCTCGCTAGCCTAGTTCCCACCATGCAAGAATTCATCGAGTCTGCAACTCAAAATCTT
GAGTCT------------CAACAAGATGTCAACTTTTCTAACATGTCTCTAAAACTGGCA
ACAGATGTGATAGGCCGAGCAGCCTTCGGGGTTAACTTTGGGCTCTCAAAACCCCAATCA
ATCGATGAATCAATCAACAAAAAGACTAACCAAGATGACAATGATGATCATGAAGTATCA
AGCTTTATAAATCAACATATCTACTCCACAACCCAGTTAAAGATGGACTTGTCAGGATCT
TTCTCCATCATTCTTGGCCTACTAATTCCCATATTGCAAGAGCCTTTTAGGCAAATTCTT
AAGAGAATACCAGGCGCTATGGACCGGAAAGTTGACCAAACTAATAGAAAGATAAGTAGG
AAGCTAGATGAGATTGTGACAAAGAGAATGAAGGATGATAAAAGGTCAAATGTTGACTTT
TTATCTCTCATATTGAGAGCCAGGGAGTCCGGGACAGCGGCAAAGAATGTTTTTAGTCCA
GACTATATCAGCGCTGTTACTTATGAACACCTTTTGGCTGGCTCAGCAACGACGTCGTTC
ACCCTCTCGTCAGTTCTCTACTTAGTTGCTGGACATCCTGAAGTTGAGAAGAAGTTGCTT
GCTGAAATTGATAGCTTTGGCCCCCATAAAAAGTTGCCAACTTTTCACCATCTTCAATAC
AACTTTCCCTATCTTGACCAG------------------GTAATCAAAGAGTCCATGAGG
TTTTACTTGGTGTCTCCACTAATTGCAAGAGAAACATCAAAAGATGTGGAAATTGGAGGT
TACTTTCTCCCCAAGGGAACATGGGTGTGGTTAGCGCCTGGAGTCCTAGCAAAGGATCCC
AAGAACTTCCCAGAGCCAGACAAGTTCAAGCCGGAGAGATTTGATCCAAATTGCGAAGAA
GAGAAACAAAGACATCCTTATGCATTTATCCCTTTCGGCATTGGCCCTCGAGCATGCATT
GGTCAAAAATTCAGCATACAAGAAATAAAACTCTTGCTCATACATTTGTATAGAAATTAT
GTCTTTCGACATTCACCTAACATGGAAAACCCTATAGAACTCGAATATGGAATAGTTCTC
AATTTCAAGTATGGTGTCAAGCTTAGGGTCATAAAACGTACA---------
>gnl_Elagu_v2.0_p5_sc00001.V1.gene363
------------------------------------------------------------
------------------------------------------------------------
------------------------------------------------------------
------------------------------ATGGCT------------------------
------------------------------------------------------GCTGTT
TCATTTAGTGATGCATCGATTTGC------------------------------------
------------------------------------------------------------
---AGGGATTCAAGGTGGTCAGCAATGCGAAACACCATCATTTCCCTCTACCAACCCTCC
CACCTCGCAAGCCTCATTCCTACCATGCAATCTTACGCTGAGTCCCTTTCTCTGAATGTC
TCCAAT---GCCCAAGAGGAAGAAGATATCGACTTCTCCAAGCTCACCTTTAGAATGGCG
ATCGATGTCATTGGTAAAACAGCTTTCGGCGTCGAATTCCACCTCTCCAAACACACCTCT
TCCCAAAAATCACTCCAAAATCACTACGGTGATGTCGGTAACAATGATGACGAAGTCTCG
GGCTTTCTCAAGCAGCACATGTACTCCATCCAAACTCTTAAGATGGACCTCTCCAGCTCT
TTCTCCACAAGCTTGGGCTTGATAGCCCCGCTCCTACAAAAGCCATGCAGAGAAGTCCTC
AAACGGATCCCGGGTACTGGCGACTATAAGATCTACCAAAAGAACCAGAAATTATGCAAG
AGAATCGATGCGATCATTGCAAAAAGATGCAAGGAGAGGACACATGATCCGAAGGATTTT
CTAGCAGCAGTACTGAATGCCACCCTTTCAGATGTGGGC---GAGAAGCTCTTCAGTCAT
AACTACATCCGGGCGCTCACGTATGAGCAGCTTCTTGCCGGGACCAAGACGACAGCTTTC
ACGGTGGCTTCTACTGTTTACTTGGTCTCCAAACATCCTGAGGTTGAGACGAAGCTGCTC
CAGGAGATCGATAGCTTCGGTCCCCATGAGGTAATTCCGACTGCCGAAGATCTACAAAAC
AAGTTCCCCTATCTTGATCAG------------------GTAGTGAAAGAGGCAATGAGA
TTCTATACAGTCTCCCCATTGGTTGCAAGAGAAACATCTCGGCAAATTGAAATTGGAGGC
TATGTCCTCCCCAAG---------------------------------------------
------------------------------------------------------------
------------------------------------------------AAATCATGTACA
------------------------------------------------------AACTAT
TGTCGCCAATTAGAAACTGTTCTTGAGAAC------------------------------
---------------------------------------------------
>gnl_Elagu_v2.0_p5_sc00001.V1.gene364
---------------------------------------ATGGACTTTGTGGGGGACAAC
TTCGGAAGCTTTCTTGCATGGGCACCCAGCCTCTACACTGGAGTTGCTTTGCTTATTGGG
---TTTCTAGTTTACTTCTACGCACCATATTGGAGGGTGAGGAAGGTGCCCGGACCTCCA
GCCACATTCCTCGTCCGACACCTTCCTTCGCTCGCCAAGTACGGGCCAGATGTTTTCAGA
GTCTTTGCCAAGGAATATGGACCAGTCTTCAGGAGGCACGCATATGAAGTCACCTTAACT
AGTGTTTCTGAT------------------------------------------------
---------------GCACAGATTTCA------------------CATGGGAAGACAGCC
ACTCATAATAGCAGATCCAGAACTATGCAGAATAAAGAAATTCAAAGATATGAACCGGAG
CAG---------------CCCTGCACCCGCCTCTGGATCGCCTCT---------------
------------CCATCAGGAAGGACTGTTTCTTACGAGATTGCTTGTCTACAA------
------------------------------------------------------------
---------------------------------------AAC------------------
------------------------------------CTCAGTATGGAT------------
---------------------------------------------------GAGTGCGCT
AACAAAGCCCCGAATAAAGCGATGCCAAAAGTGCACCCAGCCCAACGCACTTTG------
---------------------------------------GAGGAAGGA------------
---------ATGCTCGATGGAAGCACGTCA---------AATCGT---------------
------------------------------------GATGGCCCTCTGACCACGCAC---
------------------------------------------------------------
------------------------------------------------------------
------------------CAA---------------------------------------
------------------------------------------------------------
---------CCAAGG---------------------------------------------
------------------------------------------------------------
---------------------------------------------CCGAAA---------
------------------------------------------------------------
------------------------------------------------------------
---------------------------------------------------
>gnl_Elagu_v2.0_p5_sc00039.V1.gene638
------------------------------------------------------------
------------------------------------------------------------
------------------------------------------------------------
------------------------------------------------------------
------------------------------------------------------------
------------------------------------------------------------
------------------------------------------------------------
------------------------------------------------------------
------------------------------------------------------------
------------------------------------------------------------
------------------------------------------------------------
------------------------------------------------------------
------------------------------------------------------------
------------------------------------------------------------
------------------------------------ATGACGGATGGGAAATTG------
------------------------------------------------------------
---------ATTTTG---------------------------------------------
------------------------------------------------------------
------------------------------------------------------------
------------------------------------------------------------
------------------CAG------------------GTGGTAAAAGAGGCAATGAGG
TTATATATAGTGTCACCATTGGTTGCAAGAGAAACATCTCAG---GTGGAAGTTGGCGGC
TATGTTCTCCCAAAGGGCACATGGGTCTGGCTAGCACTTGGAGTCTTGGCCAAAGACCAC
AAGAACTTCCCGGAGCCCCATGTGTTCCGGCCGGAGAGGTTCGACCCCGCCTGCGATGAA
GAGAAGCGACGGCATCCCTACGCACACATTCCATTTGGAATCGGACCGAGGGCGTGCATT
GGGCAGAAGTTCTCATTGCAGGAGATCAAGCTGTCGGTCATACACCTCTACCGCAAGTAT
GTTTTCAGGCACTCCCCTCAAATGGAAAGCCCTCTGGAATTCCAATATGGCATTGTGCTC
AATTTCAAACATGGCGTCAAGCTTCAAGTCATCAAGAGATCCATTACG---
>gnl_Elagu_v2.0_p5_sc00039.V1.gene639
------------------------------------------------------------
------------------------------------------------------------
------------------------------------------------------------
------------------------------------------------------------
------------------------------------------------------------
------------------------------------------------------------
------------------------------------------------------------
------------------------------------------------------------
------------------------ATGCAATCCTACATAGAATCTGCTACTCGAAACCTC
TCCAAA------GCTGAAGCAGAAGACGTCACCTTCTCCGATCTCTCTCTCAAACTTGCC
ACCGATGTCATCGGCCAGGCCGCCTTTGGTGTTGACTTTGGCCTTTCCAAAGAAGGCTCC
CCTGATAAACCC---------------------------AACAAAGATGATGAAGTCTCA
GCCTTCATTAAAGAGCATATATACTCCACCACCTCCCTCAAAATGGATCTTTCTGGTTCC
TTCTCCATCATACTTGGCCTACTTATCCCAATTCTCCAAGAGCCATTCAGGCAACTCCTC
AGACGAATACCGGGAACCGCCGACAGGAAGATAGACCAGACCAACCTAAGACTGAGCAGC
AGAGTGAACAAGATCGTCGCAAAGAGGGCTTGTGAGAAGCAAAGAGGCAGCAAGGACTTC
TTATCAGCCATATTAAATGCCAGGGAGTCGGATAGAGCATCGAGCGACCTCTTCACCTCC
GACTACATCGGTGCTCTAACTTACGAGCACCTTCTTGCTGGGTCGGCGACCACTTCCTTC
ACACTGTCATCGATTCTTTACCTCGTCTCCCAACATCCAGAAGTTGAGAAAAAGCTCCTT
CAGGAAATTGATGCATTCGGGCCGCATGATCTGATTCCGACTGCAGAGGACCTTCAGCAC
AAATTCCCCTACCTTGATCAG------------------GCAAAGATCCATTCA------
------------------------------------------------------------
------------------------------------------------------------
---AACTTA---------------------------------------------------
------------------------------------------------------------
------------------------------------------------------------
------------------------------------------------------------
---------------------------------------------------
>gnl_Elagu_v2.0_p5_sc00039.V1.gene640
ATGGAC------------------------------------------------------
---------------GGAGGGGCAGCATATCTCTTCACATTGGTGGCTTTGGTGGTGGGA
---TTCTTGGTGTACTTCTACGGTCCCTACTGGGGGTTGAGGAAGGTACCCGGACCTCCC
AGCACCCCGCTGGTTGGGCACCTGCCCTTGCTCGCCAAGCATGGACCGGATGTGTTCAGT
ATCCTCGCCAAGACTTATGGTCCCATCTACAGGTTCCACATGGGTAGACAGCCTTTGATA
ATAATTGCGGATGCAGAACTGTGCAAAGAGGTCGGGATAAAGAAGTTCAAGAGCATCTCC
AACCGAAGCCTGCCTTCTCCCATCGCTGGATCTCCTCTCCACCAAAAAGGCCTTTTCTTC
ACAAGG------------------------------------------------------
------------------------------------------------------------
------------------------------------------------------------
------------------------------------------------------------
------------------------------------------------------------
------------------------------------------------------------
------------------------------------------------------------
------------------------------------------------------------
------------------------------------------------------------
------------------------------------------------------------
------------------------------------------------------------
------------------------------------------------------------
------------------------------------------------------------
------------------------------------------------------------
------------------------------------------------------------
------------------------------------------------------------
------------------------------------------------------------
------------------------------------------------------------
------------------------------------------------------------
------------------------------------------------------------
---------------------------------------------------
>gnl_Eucgr_v2.0_Eucgr.C00666.1
------------------------------------------------------------
------------------------------------------------------------
------------------------------------------------------------
------------------------------------------------------------
------------------------------------------------------------
------------------------------------------------------------
------------------------------------------------------------
------------------------------------------------------------
------------------------------------------------------------
------------------------------------------------------------
------------------------------------------------------------
------------------------------------------------------------
------------------------------------------------------------
------------------------------------------------------------
------------------------------------------------------------
------------------------------------------------------------
------------------------------------------------------------
------------------------------------------------------------
------------------------------------------------------------
------------------------------------------------------------
------------------------------------------------------ATGAGG
TTTTACCTGGTTTCGCCTTTAGTCGCAAGAGAAACATCGAGAGAAGTAGAAATAGGTGGC
TATCTTCTCCCAAAGGGCACATGGGTCTGGTTGGCGCCCGGAGTTCTAGCGAAAGACCCA
AAGAACTTCCCCGAGCCAGAGAAATTCAGACCAGAGAGGTTTGATCCAAATTGCGAGGAG
CAGAAATGGAGGCATCCTTACGCCCACATACCATTTGGAATCGGTCCTCGTGCCTGCATA
GGACAGAAGTTCTCCTTACAGGAAATCAAACTCTCTTTGATCCACTTATACAGGAAATAC
ATATTCCGGCACTCCTCAAGTATGGAGAAACCGTTGGAACTCGAGTTCGGCATAGTCCTC
AACTTCAAGCATGGCGTGAAGCTTAGGGTCCTCGAGAGAAAA---------
>gnl_Eucgr_v2.0_Eucgr.C00665.1
ATGGCA------------------------------------------------------
------AGCCCTCCTGCTCTGTCAACGCTTGCGTTCACCGGGCTGGCCATCCTGACGGGC
---CTCGTGAGCTACCTGTACGCGCCCTACTGGGGAGTGAGGAAGGTCCCGGGACCGCCT
GCCTTCCCTCTCGTGGGCCACCTCCCCTTGATGGCCAAGTACGGCCCCGATGTCTTCTCC
ATCCTCGCCAAGCGTTATGGCCCTATTTTCAGGTTTCACATGGGAAGGCAACCCCTGATA
ATCATAGCAGATGCAGAGCTTTGCAAAGAGGTTGGGATAAAGAAGTTCAAAGACATTCCT
AATAGAAGCATCCCTTCCCCAATCGCTGCATCCCCACTGCACCAAAAGGGTCTCTTCTTC
ACCAAGGACGCAAGGTGGTTGACAATGAGGAACACGATCCTCTCTCTTTACCAGCCGTCA
CACCTTGCGAGCTTAGTCCCCACGATGCAGGAGTACATTGAGTCGGCAACGGAGAATCTC
CAATCT------TTCAAAGAGGAGGACATCGCATTCTCCAACCTCTCTCTCAAGTTGGCC
ACTGATGTGATCGGCCAGGCGGCCTTCGGCGTGGACTTTGGCCTTTCCAGAGGGCAGTCC
GAGCAAGGTCATGGGAGTAGTGCCAATGAAGGCAATGGTGACAGAGACAATGAAGTCAGC
GATTTCATCAACAAACACATCTACTCGACGACACAGCTCAAGATGGACTTATCGGGCTCA
TTCTCGATCATACTCGGCCTGCTTGTCCCTATTCTCCAGGAACCTTTCAGGCAGATACTT
AAGAGAATTCCTGGCACGATGGATCGAAAAGTCAACCAGGCTAATAAGGAATTGGCAGGT
CGGCTTAATGGAATCGTGTCAAAGAGAATGAAGGAGAAGGAAAGGAGCTCAAAGGATTTC
CTGTCACTCATACTCAACGCTAGAGAGTCGGAGAGGGCTGCCAAGAATGTATTCACCCCG
GACTATGTAAGTGCAGTCACGTACGAGCACTTGCTTGCTGGGTCAGCGACGACGTCTTTC
ACGCTGTCTTCCGTGGTCTATCTCGTTGCTGGACACCCAGAAGTCGAGAAGAAGTTGCTC
GAAGAGATCGATGGGTTTGGTCCACGTGACCAGTTGCCAACTGCTCAGGATCTCCAAAAA
AAATTCCCCTATCTCGATCAG---------------------------------------
------------------------------------------------------------
------------------------------------------------------------
------------------------------------------------------------
------------------------------------------------------------
------------------------------------------------------------
------------------------------------------------------------
---------------------------------GAAAGATCT---------
>gnl_Manes_v6.1_Manes.16G081600.1
ATGGTT------------------------CTGAGTATGGCAGAAGCGTTTTTTAAT---
------AGTGTTCCC---ATGCTTACAGTTATTTTCACAGCTTTGGCCCTA---------
---GTGTTGGGCTACTTGTACAGGCCCTACTGGGGCGTCAGGAAGGTCCCAGGCCCTCCA
GCAATCCCGCTCTTAGGACACCTTCCATTGCTCGCCAAGTATGGCCCCGACGTATTCTCT
GTTCTTGCCAAGCAGTATGGTCCTATTTTCAGGTTTCATATGGGAAGACAGCCACTGATA
ATTGTGGCGGATGCAGAGCTTTGTAAAGAAGTTGGAATAAAGAAATTCAAAGATATCCCA
AACAGGAGCATTCCATCTCCCATCTCAGCTTCTCCTCTTCATCAAAAAGGCCTCTTCTTC
ACAAGGGATACAAGATGGTCAACCATGAGAAACACAATATTATCAGTCTACCAGCCATCA
CATTTGGCCAGCCTAGTGCCCACCATGCAATCATTCATTGAGTCTGCAACTGCGAATTTC
CAATCCTTTGAAGAACAAGAAGAAGATATCACTTTCTCTAATCTCTCGCTCAAACTGGCC
ACAGATGTTATAGGACAAGCTGCATTTGGGGTTGACTTTGGCCTTTCTAAGCCACAGTCA
GCCAAGAACATTTCT---------------CATAACCAAGAGAATGGGAATGAGGTCTCA
GACTTTATCAATCAACATGTCTACTCAACAACACAACTTAAGATGGACTTATCAGGGTCC
TTTTCGATTATAATTGGTCTTCTTATCCCTATATTGCAAGAGCCTTTCAGACAGATTCTT
AAGCGAATTCCCGGCACTATGGACTGGAAGGTTGACAGGACTAATAAGAATTTAAGTGGT
AAGCTAGATGAGATTGTAACGAAGAGAATGAACGACAAAAATCGGGGTTCCAAGGACTTC
TTGTCTCTCATATTAAGTGCAAGGGAGTCAGAAACTCTGTCAAGAAATGTTTTCACTCCA
GATTACATCAGTGCAGTTACATACGAGCACCTTCTTGCCGGATCAGCAACAACATCATTC
ACATTATCTTCTATTGTTTATTTAGTTGCTGGACATCCAGAAGTTGAGAAGAAGTTGCTT
GCAGAAATTGATGGGTTTGGTCCACCTGATCAGATGCCAACTGCTCATGATCTTCAAACC
AAGTTTCCCTATCTTGACAAG------------------GTGATTAAAGAGTCCATGAGG
TTCTATGTAGTGTCCCCATTAGTTGCCAGAGAGACATCAAAAGATGTAGAGATAGGAGGT
TACCTTCTCCCAAAGGGAACATGGGTTTGGTTAGCACTTGGAGTTCTAGCAAAAGACCCA
AAGAACTTCCCCGAGCCAGACAAGTTCAAACCTGAGAGGTTTGATCCTAATTGTGAAGAA
GAGAAACAAAGGCACCCTTATGCCCTGATACCCTTCGGAATAGGGCCCCGAGCTTGCATT
GGCCAGAAATTTTCCCTACAAGAATTAAAGTTGTCACTGATACACCTATACCGCAAATTT
ATATTCCGACATTCTCCAAACATGGAAAAACCTCTGGAACTTGAATATGGCATTGTTCTA
AATTTCAAGCATGGTGTAAAGCTTAGAGTTATAAAACGAAGA---------
>gnl_Medtr_Mt4.0v1_Medtr3g104560.1
ATGGTG------------------------TTCATGGATTTGGAATGGTTGTTTCCAATT
CCA------------ATTAGTGTCTCTTTTGCTTCAACAATATTGGCTTTAGCAGGAGGA
---TGGTTGATTTATCTGTATGAGCCGTATTGGAGGGTAAGGAAGGTTCCTGGTCCACCA
TCTCTGCCGTTGGTAGGGCACCTTCACTTGCTGGCTAAACATGGCCCTGATGTTTTCTCA
GTCCTTGCCAAGCAATATGGTCCAATTTACAGATTTCATATGGGAAGACAGCCACTAATA
ATAGTAGCAGATGCAGAACTGTGTAAAGAGGTTGGAATCAAAAAATTTAAAGACATTCCA
AACAGAAGCACTCCCTCTCCTATTAAAGCTTCTCCACTTCACCAAAAGGGTCTCTTCTTC
AGCCGGGATTCACAATGGTCTACAATGAGAAACACCATATTGTCGGTATATCAACCATCA
CACCTATCAAGATTAGTGCCAACAATGCAATCATTCATAGAATCTGCCACTCAAAATCTT
GACTCA---------CAAAAAGAAGACATTTTCTTTTCTAATTTATCACTTAAACTCGCG
ACTGACGTGATTGGACAAGCAGCCTTTGGTGTCAACTTTGGCCTCTCTCAATCTCATTCC
GTTCACAACGAAAGCAAGAATGTTGCTACTATGAATGCAAGTGGTAGTAATGAAGTAACT
GACTTCATTAATCAACACATATACTCAACAACTCAACTTAAGATGGACTTGTCAGGTTCT
TTCTCAATCATACTTGGTCTACTTGTTCCGATTCTTCAGGAACCATTTAGGCAGATTTTG
AAGCGAATACCGGGTACCATGGATTGGAAAATTGAGCGTACTAATGAAAAACTAGGTGGC
CGTCTTGACGAGATTGTAGAGAAAAGAACGAAAGATAGAACACGTAGTTCAAAGGATTTT
TTGTCGCTTATCCTAAATGCTAGAGAATCAAAAGCTGTTTCGGAAAATGTTTTCACACCT
GAATATATCAGTGCTGTTACTTATGAGCACTTGCTTGCTGGATCAGCAACCACTTCCTTT
ACATTGTCTTCTGTTGTATATTTGGTTGCTGCACATCCAGAAGTTGAGAAAAAGATGCTT
GAAGAGATTGATGGGTATGGTTCACTAGATCAGATACCTACTTCCCAAGATCTTCATGAC
AAGTTTCCTTATCTTGATCAG------------------GTGATCAAAGAGGCAATGAGA
TTTTACATTGTATCACCATTAGTTGCAAGAGAAACATCGAATGAAGTAGAGATTGGAGGT
TACCTTCTTCCAAAGGGGACTTGGGTTTGGTTAGCCCTTGGAGTTCTAGCAAAAGATCAC
AAAAACTTTCCAGAGCCAGAAAAGTTCAAACCAGAAAGGTTTGACCCTAACTGCGAAGAA
ATGAAACAAAGACACCCTTATGCTTTCATACCATTTGGAATTGGTCCTAGAGCTTGCATT
GGTCAGAAATTTTCCATGCAAGAGATCAAGCTTTCACTTATTCATTTATACAAAAAATAC
TTGTTTCGGCATTCAGCTGATATGGAAAGCCCTTTAGAACTCGAGTATGGAATAGTCCTC
AACTTCAAGCATGGTGTCAAGTTCAGTGTCATAAAAAGAACAGAGATGAGC
>gnl_Medtr_Mt4.0v1_Medtr1g015860.1
ATGTTG------------------------------------------TTTATTAGTGTA
ATCTTAAATGTTCCT---TTGGCTTCAACAATATTCATCTTAGTGACTTTAATGGGAGGA
---TTAGTGGGTTATCTCTATTGGCCATTTTGGAAGTTAAGGAAAGTTCCAGGCCCACCA
TCTCTGCCTCTTGTAGGACACCTTCCATTGCTAGCAAAGTATGGTCCTGACGTTTTCTCA
GTCCTTGCTAAGCAATATGGCCCTATCTACAGATTTCATATGGGAAGACAACCTCTTATA
ATCATAGCAGATGCAGAGCTTTGTAAAGAAGTGGGAATTAAAAAATTCAAAGAAATTCCA
AACAGAAGCATTCCTTCTCCTATCTCTGCTTCTCCTCTTCACCAAAAAGGTCTATTCTTC
ACCAGGAACTCACAATGGTCTACGATGAGAAATACCATATTATCAGTATACCAACCATCA
CACTTAGCCAACTTAGTGCCTAAAATGCAATCATTTATTGAATCAGCAACCCAAAATCTT
GATGAC------ACCTCAAAAGAAGACATAATATTTTCAAATCTTTCCCTAAGACTAGCA
ACTGATGTTATTGGAGATGCAGCATTTGGTGTCAACTTTGGTCTCTCTAAGCCTCATTCA
ATTTGTGAATCAATGAACAATGTAGAACAA---TCAAGTGCTAATAGTGATGAAGTATCA
ATTTTCATCAATCAACACATTTACTCCACAACACAACTTAAGATGGACTTGTCTGGTTCC
TTCTCAATTATAATTGGCCTAATTGCTCCTATTCTTCAAGAGCCAATAAGGCAGATTTTG
AAGAGAATACCAGGCACTATGGATTGGAAAATGGAGTGTACAAATAAAAATTTAACCGGT
CGTCTTGATGATATTGTTAAGAAGAGAATGGAAGATAAAAGCCGAACTTCAAAGAACTTC
TTGTCGCTTATATTGAATACAAGAGAGTCGAAGAGTGTGTCGGAGAATGTGTTTTCATTT
GACTACATAAGTGCCGTTACTTATGAACACTTACTTGCCGGCTCGGCTACCACATCTTTT
ACATTGTCATCTATTGTTTATTTGGTTGCTGGTCATCCAAATGTTGAGGAAAAATTGCTT
CAAGAGATTGATGGATTTGGTCCACATGATAAGATACCTAATGCTAAAGATCTCAATGAA
AGTTTTCCATACCTTGATCAG------------------GTGATTAAAGAGGCAATGAGG
ATTTACACCGTCTCTCCATTAGTTGCTAGAGAAACATCAAATGAAGTAGAAATAGGAGGT
TACCTTCTTCCAAAGGGAACATGGGTATGGTTAGCACTTGGAGTTCTAGCAAAAGACTCA
AGAAACTATGCAGAGCCAGAAAAATTCAAACCAGAGAGGTTTGACCCAAAATGTGGAGAA
ATGAAACGAAGGCACCCTTATGCATTCATACCATTTGGAATAGGTCCAAGGGCATGTATT
GGACAGAAATTTTCTTTGCAAGAGATCAAGCTTACTTTGATTCATTTGTATAGAAAATAT
ATATTTCGTCATTCACTTAACATGGAAAAACCTGTAGAACTTGAATATGGTTTAGTTCTT
AACTTCAAGCATGGTATCAAGCTTAGAGTAATAAAAAGAACA---------
>gnl_Mimgu_v2.0_Migut.A00238.1
------------------------------------------------------------
------------------------------------------------------------
TTATTATTATGGTATTTTTATGAGCCATATTGGAGTGTTAGAAAAGTGCCAGGTCAGCCA
CCAATTCCAATTCTAGGACATCTCCCTTTGCTTGCCAAACATGGCCCTGATGTTTTCTCT
GTTCTTGCCAACCAATACGGTCCCATTTTCAGGTTTCATATGGGGAGACAGCCACTAGTG
ATTATAGCTGATGCAGAGTTATGCAGAGAAGTTGGTATAAAGAAATTCAAATACTTTTCC
AACAGAAGCATCCCTTCTCCCATTGCAGCTTCTCCTCTTCATCAAAAAGGCCTCTTCTTC
ACAAAGGACGGACAATGGTCGGCTATGCGAAACACGATTCTATCCGTTTATCAGCCGTCT
CATCTTGCGAAATTAATTCCTACCATGCAAGAATTCATTGAATCCGCCACTTCGAATCTC
GACGCT---------------AAAGATTTCGTCTTTTCTGATCTATCACTTAAATTAGCA
ACAGATGTGATTGGACAAGCTGCATTCGGGGTCGATTTCGGCCTCTCCAAGCCCAATTCC
GTCACTAAGTTAAACAACAAA------------------AACGACGAAAATCAAGTCCAG
GAATTCATCAAGCAACATATTTACTCCACTACCCAACTCAAAATGGATTTATCCGGCTCG
TTTTCGATCATATTAGGCCTCCTTATTCCGATCCTACAAGAACCCTTTCGACAGATTCTC
AAACGAATACGTTTCACCATGGACTGGAAAGTCGAACGAACAAACAAGAATCTGACTAAC
AGGCTCGATGAGATCGTTCAGAAAAGAACGAAAGAC---AACGTTGGATCGAAAGATTTC
TTGTCCCTTATACTTCGAGCAAGAGAAATGGAGACAGCTGCAAAGAACGTCTTCACATCG
GATTACATCAGCGCAGTCACTTACGAGCATTTATTGGCCGGATCAGCAACTACTTCGTTT
ACGTTATCTTGCATCGTTTATTTGGTAGCTTCCCATTTAGAAGTCGAGCGGAAGGTTCTA
GAAGAAATCGACTCGTTTGGGCCCCACGGTCAAATTCCCACAGCCAATGATCTTCAACAC
AAGTTTCCTTATCTTGATCAG------------------GTAATTAAAGAAGCAATGAGG
TTCTATACAGTTTCACCTTTAGTTGCTAGAGAAACATCAGCAGAAGTTAGTATTGGAGGC
TATGTTCTCCCAAAGGGAACATGGGTGTGGTGGGCTATAGGTGTTCTAGCAAAAGATCCG
AAAAATTTCCAAGAACCGGAGAAATTCAGACCAGAAAGATTCGATCCAAACTGCGAAGAG
GAAAAAAGAAGGCATCCTTACGCAAACATCCCGTTTGGCATAGGGCCTCGTGCTTGCATC
GGACAGAAATTCACCTTGCAAGAACTCAAACTTTCGATGATTCATCTATACAGAAATTAC
GTATTCCGCCACTCCCCACAGATGGAGAACCCCTTGGAATTCGACTACGGCATTGTACTC
AACTTCAGACATGGCGTAAAGGTTCAAGCCATCAAACGCCCA---------
>gnl_Mimgu_v2.0_Migut.A00123.1
---------------------------------------ATGGAGTTTTTAGCATCAGTT
TTTCATGAGTTTACAATGGAGGCACCTGTTTTATCAGCAATATTAGCAATTTTATCAGGA
TTAATATTATGGTATTTTTATGAGCCATATTGGAGTGTTAGAAAAGTGCCAGGTCAGCCA
CCAATTCCAATTCTAGGACATCTCCCTTTGCTTGCCAAACATGGCCCTGATGTTTTCTCT
GTTCTTGCCAACCAATACGGTCCCATTTTCAGGTTTCATATGGGGAGACAGCCACTAGTG
ATTGTAGCTGATGCAGAGTTATGCAGAGAAGTTGGTATAAAGAAATTCAAATACTTTTCC
AACAGAAGCATCCCTTCTCCAATTGCAGCTTCTCCTCTTCATCAAAAAGGCCTCTTCTTC
ACAAAGGACGGACAATGGTCGGCTATGCGAAACACGATTCTATCCGTTTATCAGCCGTCT
CATCTTGCGAAATTAATTCCTACCATGCAAGAATTCATCGAAACCGCCACTTCGAATCTT
GATTCT---------------AAAGATTTCGTCTTTTCTGACCTATCACTCAAATTAGCA
ACAGATGTGATTGGACAAGCTGCATTCGGGGTCGATTTCGGCCTCTCCAAGCCCAATTCC
GTTACTAAGTTAAACAACAAA------------------AACGACGAAAATCAAGTCCAG
GAATTCATCAAGCAACACATTTACTCCACTACCCAACTCAAAATGGATTTATCAGGCTCG
TTTTCGATCATATTAGGCCTCCTTATTCCGATCCTACAAGAACCCTTTCGACAGATTCTC
AAACGAATACCTTTCACCATGGACTGGAAAGTCGAACGAACAAACAAGAATCTGACTAAC
AGGCTCGATGAGATCGTTCAGAAAAGAACGAAAGAC---AACGTTGGATCGAAAGATTTC
TTGTCCCTTATACTTCGAGCAAGAGAAATGGAGACAGCTGCAAAGAACGTCTTCACATCG
GATTACATCAGCGCAGTCACTTACGAGCATTTATTGGCCGGATCAGCAACTACTTCGTTT
ACGTTATCTTGCATCGTTTATTTGGTAGCTTCCCATTTAGAAGTCGAGCGGAAGGTTCTA
GAAGAAATCGACTCGTTTGGGCCCCACGGTCAAATTCCCACAGCCAATGATCTTCAACAC
AAGTTTCCTTATCTTGATCAG------------------GTAATTAAAGAAGCAATGAGG
TTCTATACAGTTTCACCTTTAGTTGCTAGAGAAACATCAGCAGAAGTTAGTATTGGAGGC
TATGTTCTCCCAAAGGGAACATGGGTGTGGTTGGCTATAGGTGTTCTAGCAAAAGATCCG
AAAAATTTCCAAGAACCGGAGAAATTCAGACCAGAAAGATTCGATCCAAACTGCGAAGAG
GAAAAAAGAAGGCATCTTTACGCAAACATCCCGTTTGGCATAGGGCCTCGTGCTTGCATC
GGACAGAAATTCACCTTGCAAGAACTCAAACTTTCGATGATTCATCTATACAGAAATTAC
GTATTCCGCCACTCCCCACAGATGGAGAACCCCTTGGAATTCGACTACGGCATTGTACTC
AACTTCAGACATGGCGTAAAGGTTCAAGCCATCAAACGCCCA---------
>gnl_Musac_v1_GSMUA_Achr7T09210_001
------------------------------------------------------------
------------------------------------------ATGGCTTTGCTTTTAGGG
---TTCCTGGTTTACTTCTACGCACCATACTGGAGAGTGAGAAGAGTGCCCGGTCCTCCA
ACAACGTTTCCTCTTGGCCACATTCCTTTCCTCGCCAAGCACGGGCCAGATATCTTGAGA
GTGTTTGCTAAGAACTACGGGCCAATCTTTAGATTTCATTTGGGAAGGCAACCACTAGTG
ATTGTAGCAGATGCAGAACTCTGCAGGAAGGTGGGGATTAAGAACTTTAAAGACATAAGG
AATAGAAGCAGCCCTTCGCCTGCAACTGGGTCACCTCTACTTCAGAATGGACTCTTTCTT
TTAAGGGACTCGAGGTGGACTTCAACGCGAAACATCATCACCTCCCTTTACCAACCCGCC
CACCTCGCAAGCCTTATCCCCACCATGCACCACTATGCCACCTCCTTCTGCCACACCATC
TCCACGATCCAACGCAACCGAGAAGACGTCCCATTCTCCGAGCTCTCCCTGCGCCTCGCC
ATCGACATCATCGGCAAGACCGCTTTCGGCATCGAGTTCGGGCTCCTCAACGACGAC---
---------------------------------------GACGACGATGATGATGGTTCC
TGCTTCCTCCGGCAGCACACCTACGCCATCTCCTCCCTCAAGATGGACCTCTCCGGCTCC
CTCTCCACGGCATTGGGCCTGATCGCCCCGGTGCTCCAAAACCCTTGCCGTGAAATATTC
AAGAGGATCCCCGGCGCCGCCGACTACAAGCTGCACCAGATGAACCAGCAGCTGTGCGAC
AGGATCGACGCCATCATCGCGAAGAGGTCGAGCGAGATGACCCGAGAGTCCAAGGACTTC
CTGGCGGCACTGCTGAACTCGAGACAGACG---CGACTCGCCGAGAACCTCCTCACCGAC
AGCTACGTCCGAGCACTCGTGTACGAGCACCTCATCGCTGGGACGAAGACGACGGCCTTC
ACGCTGGCGATGACGGTTTACCTGGTCTCGCGACACCCAGATGTGGAGAAGAAGCTGGTG
GACGAGATCGATCGCTTTGGCCCCCGTGATCTGATCCCAACCTTCGACGACCTTCACTCC
AAGTTTCCTTACCTCGATCAG------------------GTGATCAAAGAGTCCATGAGG
ATGTACACAGTCTCGCCACTGGTCGCAAGAGAGACGTCGCAGCAGGTTGAGATCGGAGGA
TACGTTCTACCGAAGGGGACATGGGTTTGGCTTGCGCTGGGGGTCGTGGCCAAAGACTCG
AAGCAGTTTCCGGCGCCGGACGTGTTCCGGCCAGAGAGGTTCGATCCGGCTCGTGATGAA
GAGAAGCGAAGGCACCCGTACGCGCACATTCCATTCGGCATCGGTCCGCGCGCATGCATC
GCCCAGAAGTTCGCCATACAAGAAGTCAAACTCGCGCTGATCCAGCTTTACCGGCATTAC
GTCTTCCGGCGCTCTCCCGAGATGGAGTTGCCGCCGGAGTTCCAGTATGGTCTGATCTTA
TCGTTCAAACGCGACATCATGCTCCGAGCAATCAAACGTGCCAATGAT---
>gnl_Musac_v1_GSMUA_Achr10T21290_001
---------------------------------------ATGGAGATGGGTAGTACTACT
---ATTACGCTTGGA---TGGGCGGAGTACGCCTTCACCTTGGTGGCCTTGCTGGTTGGG
---TTCTTGATGTACTTGTATGCACCGTCCTGGGGAGTGAGGAAGGTGCCCGGGCCTCCG
ACGATCCCCCTCCTCGGCCACCTTCCCTTGCTCGCAAAGCATGGACCGGACGTGTTCAGC
GTTCTAGCTCAGACCTACGGTCCCGTCTTCAGGTTCCATATGGGGAGGCAGCCGATGGTG
ATCGTTGCTGACCCAGAACTGTGCAAACAGGTTGGCATCAAAAAGTTCAAGAGCGTCCCC
AATCGAAGCCTGCCTACTCCCATCTCTGGATCGCCTCTCCACCAGAAGGGCCTTTTCTTC
ACAAGGGATTCAAGGTGGTCTGCTATGAGAAACACCATCATCTCCCTCTACCAACCCACG
CACCTGGCCGGCCTGATCCCCACCATGCAATCCTACATCGACTCCGCAACACGACACCTT
TCCTCG------ACCCAAAAAGACGACGTGACCTTCTCCGACCTGTCCCTCAGACTCGCC
ACCGATGTCATCGGTGAAGCCGCCTTTGGCGTCGACTTTGGCCTCTCCGGAGGAAGCCCA
CCTGATGGCGAGCGT------------------------AGCAAAGATGGCGAAGTCTCT
GAGTTCATCAAAGAGCATATATACTCCACCACCTCCCTCAAGATGGATCTATCCGGCTCC
TTCTCCATCGTGCTGGGCCTCCTCGTTCCTGTACTCCAAGAGCCAGTCCGGCAGCTCCTG
AAAAGAATTCCTGGCACAGCCGACTGGAAGATACACCAGACGAACCTAAAGCTGAGCAAG
AGACTGGAGGAGATCGTCGCCAAGAGGGCATCCGAGCGGGCCAGAGGCTCCAAGGACTTC
TTGTCGGCTATCCTGAACGCCAGGGACTCCGATGGAGCATCGAGGAAGCTCTTCACGTCC
GATTACATCAGCGCGCTCGCTTACGAGCATCTCCTCGCCGGCTCAGCCACCACTTCCTTC
ACGCTGTCGTCGGTCCTTTACCTCGTCTCCGAGCATCCGGAAGTCGAGCAAAAACTGCTA
CGGGAGATCGATGGATTCGGCCCGAGTGATCTGATTCCGACTTTTGATGACCTGCAGCAC
GAGTTCCCCTACCTCGATCAG------------------GTCATAAAAGAGGCGATGAGA
TTCTACACGGTGTCTCCGCTCGTCGCGAGAGAAACATCTCAGCCTGTCGAGGTCGGTGGC
TTTCTCCTCCCCAAGGGTACATGGGTTTGGATGGCACCGGGAGTCTTGGCCAAGGACCCA
AAGCACTTCCCGGAGCCCCACTTGTTCCGGCCCGAGAGGTTTGATCCGGCGTGCGACGAA
GAGAAGCAGAGGCATCCGTATGCGCACATCCCCTTCGGAATCGGACCCAGGGCATGCATC
GGGCAGAAGTTCTCGTTGCAGGAGATCAAGTTGGCGGTCATACATCTCTACCGCCGTTAT
GTATTCAGACACTCCCCGAGCATGGAATCTCCCTTGGAATTCCAATATGGCGTCGTCCTC
AACTTCAAGCATGGCGTCAAGCTTCGTGTCATTCGCAGATCCGAAGCCTTC
>gnl_Nelnu_v1.0_NNU_010740-RA
ATGGCCTTCTCA---AATACTCTTCAACCGGTGATCGGGGCAGCGATACCTTTAACAACG
---------TTGCCGCCCATTTCACCGTTGATCCTCACCATGCTTGCGTTGCTTGCTGGT
---GCTTTGCTCTACTTGTACACACCCTACTGGGGGGTGAGAAGGCTACCCGGCCCTCCC
ACCGTTCCTCTGGTGGGACACCTTCCTCTGCTCGCCAAGTACGGCCCAGATGTTTTCAGT
GTCCTCGCCAAACGCCATGGTCCCATCTTCAGGTTCCACATGGGTAGGCAGCCCATTGTG
ATTGTAGCGGACCCAGAACTGTGTAGGGAGGTTGGAATAAAGAAATTCAAGGATGTCAGC
AACCGAAGCATACCTTCCCCTATCTCAGCCTCCCCACTTCATCAAAAGGGCCTCTTCTTT
ACCAAAGACACTAGATGGTCCATCATGCGAAATTCCATAATATCTGTCTACCAACCCTCC
CACCTGTCCTACTTGCTGCCCTCTATGCAAACAGTGATAGACTCTGCTACTCTAAGCCTC
CCCTCA------TCTGAAGAGGAAGATATCACTTTCTCTAACCTTTCACTTCAACTGGCC
ACTGATGTCATCGGAAAAGCCGCTTTTGGTTTCGACTTTGGCCTCTCCAGACCACGGTCA
GCAGCTGGCAGCGTT---------------GAAGGTGGTCACAGTGATGATCAAGTCTCG
GACTTCGTCAAACAACACATCTACTCCACCACAGCTCTCAAAATGGACCTTTCAGGTTCC
TTTTCAATCGTACTGGGTCTGTTGGTTCCAATCCTTCAGGAGCCTTTCAGGCAAATCCTA
AGGAGAATACCGGGGACAACTGATTGGAAG------------------------------
------------------------------------------------------------
------------------------------------------------------------
------------------------------------------------------------
------------------------------------------------------------
------------------------------------------------------------
---------------------------------------GTAATAAAAGAAGCAATGAGA
TTCTACACTGTGTCGCCCTTAGTTGCAAGGGAAGCATCAAGAGAAATAGAGTTAGGAGGA
TACCATCTCCCAAAGGGCACATGGGTCTGGTTAGCTCCTGGGGCAATAGCCAAAGACCCA
AAACATTTCCCAGAGCCAGAAAAGTTTTGTCCCGAGAGATTTGATCCTGATTGTGATGAA
GAAAAGCAAAGACATCCATATGCACACATCCCCTTTGGGATTGGACCTCGAGCCTGCATT
GGGAAGAAGTTCGCGATACAAGAGATAAAGCTCTCACTGATTCACCTCTATCGCCGATAC
GTGTTTCGCCATTCCCCTAACATGGAGAAACCTTTGGCCCTTGATTACGGAATTGTTCTC
AACTTCAAGCATGGTGTAAAGCTCAGAGTCATTAAACGACCTCATCTAGTT
>gnl_Orysa_v7.0_LOC_Os01g50530.1
------------------------------------------------------------
------------------------------------------------------------
------------------------------------------------------------
------------------------------------------------------------
------------------------------------------------------------
------------------------------------------------------------
------------------------------------------------------------
------------------------------------------------------------
------------------------ATGGAGTCGTGTATTGAACGCGCGGCCGAGAATCTC
GAGGGC------------CAAGAGGAGATCAACTTCTCCAAGCTCTCTCTCAGCTTCACC
ACTGACGTCCTCGGGCAGGCAGCGTTCGGAACGGACTTTGGCCTGTCGAAAAAGTTGGCC
TCGTCGGACGACGACCGCAAGATCGCGGCCGATACCTGCGCGGAGGCCAAGGCATCATCG
GAGTTCATCAAGATGCACGTGCACGCGACCACGTCTCTAAAAATGGACATGTCCGGCTCG
CTCTCCATCATCGTCGGCCAGCTCCTGCCGTTCCTCCATGAACCGTTCCGGCAGGTTCTC
AAGAGGCTTCGCTGGACGGCGGACCACGAGATCGACCGCGTGAACCTCACGCTCGGGAGA
CAGCTTGACAGGATCGTCGCCGAGCGGACGGCTGCAATGAAGCGAGACCGCAAGGACTTC
CTGTCCGTCATGCTCACGGCGAGAGAGTCGAACAAATCCTCGAGGGAGCTGCTCACGCCG
GACTACATCAGCGCGCTCACTTACGAGCACCTCCTCGCCGGGTCGGCCACGACGGCGTTC
ACTCTCACCACGGCGCTCTACCTCGTCGCCAAGCACCCGGAGGTGGAGGAGAAGCTGCTC
AGAGAGATCGACGGGTTCGGACCCCGCGACCGCGTGCCGACGGCCGAGGATCTGCAGACC
AAATTCCCCTACCTTGATCAGGCACGCCAAACCCTTGTTGTCCTGAAGGAAGCGATGAGA
TATTACCCCTCATCGCCATTGATAGCAAGGGAACTAAACCAACAGCTCGAAATTGGAGGA
TATCCCCTTCCAAAGGGAACATGGGTGTGGATGGCACCTGGTGTCCTAGGAAAGGATCCC
AAAAATTTCCCAGAGCCAGAGGTGTTCCGGCCGGAGCGCTTCGACCCAAACGGCGAGGAA
GAGAAGAGGAGGCACCCGTACGCGCTCTTCCCGTTCGGGATAGGGCCGAGGGCGTGCATC
GGCCAGAAGTTCGCCATACAGGAGATGAAATTGTCAGCGATCCACTTCTACCGTCATTAC
GTATTTCGGCCCTCGCCCAGCATGGAGTCTCCTCCTGAGTTTGTGTACTCGATCGTCTCC
AATTTCAAGAACGGCGCCAAGCTTCAGGTCATCAAGAGGCAT---------
>gnl_Orysa_v7.0_LOC_Os01g50570.1
---------------------------------------ATGGAGATCATCAGCACAGTG
---CTGGGCTCAACG------GCGGAGTACGCGGTCACCTTGGTGGCCATGGCTGTGGGG
CTGCTGTTGGGCTACTTGTACGAGCCATACTGGAAAGTGCGGCACGTGCCGGGCCCCGTG
CCCCTGCCGTTCATCGGCCACCTCCACCTGCTCGCCATGCACGGGCCGGACGTGTTCACC
GTGCTCGCAAGGAAGTACGGTCCTGTCTTCAGATTTCACATGGGAAGACAACCATTGGTC
ATGGTGGCGGATGCCGAGCTGTGCAAGGAAGTGGGCGTAAAGAAATTCAAGAGCATTCCT
AACCGAAGCATGCCCTCAGCCATTGCCAATTCTCTTATTAATCAGAAAGGCCTGTGCTTC
ACAAGG------------------------------------------------------
------------------------------------------------------------
------------------------------------------------------------
------------------------------------------------------------
------------------------------------------------------------
------------------------------------------------------------
------------------------------------------------------------
------------------------------------------------------------
------------------------------------------------------------
------------------------------------------------------------
------------------------------------------------------------
------------------------------------------------------------
------------------------------------------------------------
------------------------------------------------------------
---------------------------------------------ATACAAGTA------
------------------------------------------------------------
------------------------------------------------------------
------------------------------------------------------------
------------------------------------------------------------
------------------------------------------------------------
---------------------------------------------------
>gnl_Orysa_v7.0_LOC_Os01g50590.1
---------------------------------------ATGGAC---ATCAGCGAGGTG
---CTGGGCGCAACG------GCGGAGTGGGCGGTCACCTTGGTGGCCATGGCTGTGGGT
CTGGTGGTGGCCTACTTGTACGAGCCGTACCGGAAGGTTTGGCACGTGCCGGGTCCCGTG
CCTCTGCCGCTCATCGGCCACCTCCACCTGCTCGCCATGCACGGGCCGGATGTGTTCTCC
GTTCTCGCTAGGAAGCACGGTCCTGTCTTCAGATTTCACATGGGAAGGCAACCACTGATC
ATTGTGGCGGATGCGGAGCTGTGCAAGGAAGTGGGCGTGAAGAAATTCAAGAGCATTCCA
AATCGAAGCATGCCCTCCCCCATTGCCAATTCTCCTATCCATAAGAAAGGGTTGTTCTTC
ATAAGGGGACCGAGGTGGACGTCGATGAGAAATATGATCATCTCCATCTACCAGCCGTCG
CACCTGGCCAGCCTGATCCCCACCATGGAGTCGTGCATTCAGCGTGCGTCCAAGAACCTC
GACGGC------------CAGAAGGAGATCACCTTCTCCGATCTCTCTCTCAGCCTCGCC
ACCGACGTGATCGGCCTCGCGGCGTTCGGCACGGACTTCGGCCTGTCAAAGCTGCCAGTC
ACACCTGACGACAGCGACAAGATCGCCGCTGATACCAGCGTGGAGGCTAAGGCATCGTCG
GAGTTCATCAAGATGCACATGCACGCGACCACATCTCTCAAGATGGACCTGTCCGGATCG
CTCTCCATACTCGTCGGTATGCTCCTACCGTTCCTCCAAGAGCCGTTCCGGCAAGTGCTC
AAGAGGATTCCCGGCATGGGGGACTACAAGATCGACCGGGTCAACCGCGCGCTGAAAACA
CATATGGACAGCATCGTCGCCGAGAGGGAGGCGGCAATGGAGCACGATCGCAAGGACTTC
CTGTCCGTCGTGCTCACGGCGAGGGAGTCTAACAAGTCATCGAGGGAGCTGCTCACGCCG
GACTACATCAGCGCGCTCACCTACGAGCACCTCCTCGCCGGGTCGACCACGACGGCGTTC
ACCCTCTCCACGGTGCTCTACCTCGTCGCGAAGCACCCGGAGGTGGAGGAGAAGTTGCTC
AAGGAGATTGACGCGTTCGGCCCCCGCTACTGCGTGCCGATGGCCGACGATCTGCAGACC
AAGTTCCCGTACCTTGATCAG------------------GTTGTGAAGGAATCGATGAGA
TTCTACATTATGTCGCCATTGCTAGCCAGGGAAACACTTGAACAAGTCGAAATTGGAGGA
TATGTCCTCCCAAAGGGAACGTGGGTGTGGTTGGCACCAGGAGTGCTAGCGAAGGATCCT
AAGAACTTCCCGGAGCCAGAAATATTCCGGCCGGAACGGTTCGACCCCAATGGCGAGGAG
GAGAGGAGGAGGCACCCGTACGCGTTCATCCCGTTCGGGATAGGACCAAGGGTGTGCATC
GGCCAGAAGTTCTCCATCCAGGAGATCAAACTGTCAATGATCCACCTCTACCGCCATTAC
GTGTTCCGGCACTCGCCTAGCATGGAGTCCCCTCTCGAGTTC------------------
---------------------------------------------------
>gnl_Orysa_v7.0_LOC_Os01g50520.1
---------------------------------------ATGGAG---ATCAGCACAGTG
---CTGGGCGCAATA---TTGGCAGAGTACGCGGTCACCTTGGTGGCCATGGCTGTGGGT
CTGGTGGTAGGCTACTTGTACGAGCCATACTGGAAAGTGCGGCACGTGCCAGGTCCCGTG
CCCCTGCCGCTCATCGGCCACCTCCACCTGCTCGCCATGCACGGGCCGGACGTGTTCTCA
GTGCTCACGAGGAAGTACGGCCCCATCTTCAGGTTTCACATGGGAAGGCAACCGTTGGTC
ATGGTGGCGGATGCTGAGTTGTGCAAGGAAGTGGGCGTGAAGAAATTCAAGAACTTCCCT
AACCGAAGTATGCCCTCACCCATTACCAATTCTCCTGTTCATCAGAAGGGCCTATTCTTC
ACAAGG------------------------------------------------------
------------------------------------------------------------
------------------------------------------------------------
------------------------------------------------------------
------------------------------------------------------------
------------------------------------------------------------
------------------------------------------------------------
------------------------------------------------------------
------------------------------------------------------------
------------------------------------------------------------
------------------------------------------------------------
------------------------------------------------------------
------------------------------------------------------------
------------------------------------------------------------
------------------------------------------------------------
------------------------------------------------------------
------------------------------------------------------------
------------------------------------------------------------
------------------------------------------------------------
------------------------------------------------------------
---------------------------------------------------
>gnl_Orysa_v7.0_LOC_Os01g50580.1
------------------------------------------------------------
------------------------------------------------------------
------------------------------------------------------------
------------------------------------------------------------
------------------------------------------------------------
------------------------------------------------------------
------------------------------------------------------------
------------------------------------------------------------
------------------------ATGCAGTCGTGCATTGAGTGCGTGTCCAAGAACCTT
GATGGC------------CAAGAGGACATAACATTCTCCGATCTCGCTCTCGGCTTCGCC
ACCGATGTCATCGGCCAGGCGGCGTTCGGAACGGACTTTGGCCTGTCAAAAATATCAGCA
TCTTCGAATGACGACGACAAGATCGCCACTGATACCAGCGCGGAGGCCAAGGCATCATCG
GAGTTCATCAGGATGCACGTGCACGCGACCACGTCTCTCAAGATGGACCTGTCCGGCTCA
CTGTCCATCATCATCGGCCAACTCCTGCCATTCCTCCAAGAGCCGTTCCGGCAGGTGCTC
AAGAGGATTCCCTGGACGGCGGACCACGAGATCGACCATGTGAACCTCGCGCTCGGGGGA
CAGATGGACAAAATCGTTGCCGAGAGAGCGGCGGCAATGGAGCGCGACCGCAAGGACTTC
CTGTCCGTCGTCCTCGCGGCGAGAGAGTCGAACAAATCCTGGCGGGAGCTTCTTACGCCG
GACTACATCAGCGCGCTCACTTACGAGCACCTCCTCGCCGGGTCGGCCACGACGGCGTTC
ACTCTCTCCACGGTGCTCTACCTCGTCTCCAAGCACCCGGAGGTGGAGGAGAAGTTGCTC
AGGGAGATTGACGGGTTCGGACCACACGACCATGCGCCGACGGCCGAGGATTTGCAGACC
AAGTTCCCCTACCTTGATCAGGCA---------------------------TGCATGCCC
TTCTTCGACATTGGTCGTATTTATGCAAGGGAAACGTGCGAACAGGTTGAAATTGGAGGA
TATGCCCTTCCAAAGGGAACATGGGTGTGGCTGGCACCAGGAGTCCTAGCGAAGGATCCC
AAGAACTTCCCGGAGCCAGAGGTATTCCGGCCGGAGCGGTTCGACCCCAACGGCGAGGAG
GAGAAGAGGAGGCACCCATACGCGTTCATTCCGTTTGGGATCGGGCCAAGGGCGTGCATC
GGCCAGAAGTTCTCCATCCAGGAGATCAAACTGTCAGTGATCCATCTGTACCGTAACTAC
GTGTTTCGGCACTCGCCCAGCATGGAGTCACCTCTCGAGTTTCAGTACTCGATCGTTTGC
AACTTCAAGTACGGCGTCAAGCTTCGGGTCATCAAGAGGCACACTGCA---
>gnl_Orysa_v7.0_LOC_Os02g12890.1
ATGCAAGCATCTTCC---------------GCAAGCAATTGCTCCATTGCACTTGAAATC
---GTTGCAACCCCATTACCTGTCCTGCTGCTTGGATCTTCACTGGCTCTGCTTGCTGTG
---TTTCTGGTATACTTCTATGCACCTTTCTGGAGCTTGAGGACAGTTCCAGGGCCTCCA
ACCAGGTTCCCCATAGGCCACCTTCATCTTCTCGCCAAGAACGGGCCGGACGTCTTTCGC
GCCATCACGAAGGAGTACGGTCCGATCTTCAGGTTTCACATGGGGAGGCAGCCACTGGTG
ATTGTGGCCAATGCTGAGCTCTGCAAGGAGGTCGGCATCAAGAAGTTCAAGGACATCCGC
AACCGCAGCACCCCGCCTCCCAACGTCGGCACG---CTTCACCAGGATGCCCTCTTCCTC
ACCAGGGACTCGACGTGGTCGTCGATGAGGAACATGGTGATCCCGCTGTACCAGCCGGCG
AGGCTCGCCGGACTCATCCCGACGATGCAGTCGTACGTGGACGCTCTGGTGGACAACATC
GCCGGG---TGCCCGGACCAGGACTGCATCCCCTTCTGCCAGCTCTCGCTGTGCATGGCC
ATCGACATCATCGGCAAGACGGCGTTCGGCATCGAGTTCGGCCTGTCCAGGAAGGCGGCC
GACACCGCCGCCGGCGACGAC---------GGAGACGGCGACGACGACGACGACGTGAAG
GAGTTCTTGAGGGAGTACAAGAAGTCCATGGAGTTCATCAAGATGGACCTGTCCAGCTCG
CTGTCCACCATCCTGGGCCTCTTCCTGCCGTGCGTCCAGACGCCGTGCAAGCGGCTGCTC
CGCCGTGTCCCCGGCACGGCGGACTACAAGATGGACCAGAACGAGCGCCGCCTGTGCCGC
CGCATCGACGCCATCATCGCCGGCCGGCGGCGTGACCGCGACGCCGGCGCGCTGGACTTC
ATCGCGGCGCTGCTTGACGCGAGAGAGAGCGGCGGCGGCGGGCACTTCGCGCTGGAGGAC
CGGCACGTCCGGGCGCTGGCGTACGAGCACCTGATCGCCGGGACGAAGACGACGGCGTTC
ACGGTGTCGTCGGTGGTGTACCTGGTGTCGTGCCACCCGCGCGTGGAGGAGAGGCTCCTC
CGGGAGATCGACGGGTTCGCGCCGCGCGGCCGCGTCCCCGGCGCCGACGAGCTCCACGCC
GGCCTCCCCTACCTCAACCAG------------------GTCATCAAGGAGGCCATGCGC
TTCCACCTCGTCTCGCCGCTCATCGCCCGGGAGACCTCCGAGCCCGTCGAGATCGCCGGC
CACCTCCTCCCAAAGGGGACGTACGTGTGGCTGGCGCCGGGGGTGTTGGCGAGGGACGCG
GCGCAGTTCCCGGAGCCGGAGGAGTTCAGGCCGGAGAGGTTCGCGGCGGGGGCGGCGGAG
GAGAGGGCGAGGCACCCGTACGCGCACATCCCGTTCGGGATCGGGCCACGGGCGTGCGTG
GGGCACAGGTTCGCGCTGCAGCAGGTGAAGCTCGCCGCCGTCGGCCTCTACCGCCGCTAC
GTGTTCCGCCACTCGCCGGCGATGGAGTCGCCCCTCCAGTTCGACTTCGACCTCGTCCTC
GCCTTCCGCCATGGCGTCAAGCTCAGGGCCATCAAGAGGACCAACACC---
>gnl_Orysa_v7.0_LOC_Os06g36920.1
---------------------------------------ATGGAGGCTCTAGTGGCGGCG
---GCGGCTGCGAGGCCATGGCTGCTGCTGCCGTGGTCCTGGCTCGCCGGCGTCGTGGTG
---GTGGTCGTCTACTTCTACGCGCCGTGGTGGGGCGTCCGGCGGGTGCCGGGGCCGGCC
GCCCTCCCCGTCGTCGGCCACCTGCCGCTGCTCGCCGCCCATGGCCCCGACGTGTTCGCC
GTCCTCGCCAAGAAATACGGGCCCATCTTCAGGTTTCATTTGGGGAGGCAGCCGCTGGTG
ATTGTGGCGGAGGCGGAGCTGTGCAAGGAGGTCGGGATCAGGCAGTTTAAGAGCATCGCA
AACCGGAGCTTGCCGGCGCCTATCGCCGGCTCCCCTCTCCACCAGAAGGGCCTCTTCTTC
ACAAGGGACGCGAGGTGGTCGGCGATGAGGAACACGATCATCTCGCTGTACCAGCCGTCG
CACCTCGCCGGCCTCATCCCCACCATGCACAGCTGCGTCGCGCGCGCCGCGGACGCCATA
GCGGCG------GCGGAGCAACGCGACGTCGACTTCTCCGACCTGTCACTCAAGCTCGCC
ACCGACGTCATCGGCCAGGCGGCGTTCGGCGTCGACTTCGGCCTGACGGCCGCCGCGGCG
GCAGCACCGCGCTCCGACGACGCCGACGCC------------GACGGCGGCGAGGCGGCG
GAGTTCATCAGGGAGCACGTCCACTCCACCACCTCCCTCAAGATGGACCTCTCGGGGTCG
CTCTCCATCGTGCTCGGCCTCGTCGCGCCGGCGCTGCAGGGGCCCGCGCGGCGGCTGCTG
AGCCGCGTCCCGGCGACGGCGGACTGGCGGACCGCGCGCGCCAACGAGCGGCTGCGGGCG
CGCGTGGGGGCGGTCGTGGCGAGGCGGGAGCGCGCCGCGAGGCGGGCGCGGCGGGACTTC
CTGTCCGCCGTGCTCAACGCCCGCGACGGCAGCGACAGGATGCGGGCGCTGCTCACGCCG
GACTACGTCGGCGCGCTCACCTACGAGCACCTCCTCGCCGGCTCCGCCACCACGGCGTTC
ACGCTCTCCTCCGCCGTGTACCTCGTCGCCGGCCACCCGGGCGTCGAGGCCAAGCTGCTC
GACGAGGTCGACCGCTTCGGCCCGCCCGACGCGGTCCCGACGGCAGACGACCTGGAGCAC
AAGTTCCCCTACCTCGACCAG------------------GTGATAAAGGAGGCGATGAGG
TTCTACACGGTGTCGCCGCTCATCGCGAGGGAGACGTCGGAGCAAGTAGAGGTCGGAGGC
TACACACTCCCAAAGGGGACGTGGGTGTGGCTGGCGCCGGGGGTCCTGTCGCGCGACGAG
GCGCAGTTCCGGGACGCCGGCGAGTTCCGGCCGGAGAGGTTCGACGCCGGCGGCGAGGAG
GAGCGGCGGCGGCACGCGTACGCGCACGTGCCGTTCGGGCTGGGCCCGCGCGCGTGCCCG
GGGCGGCGGTTCGCGCTGCAGGAGGTGAAGCTGGCCATGGCGCACCTCTACCGCCGCTTC
GTGTTCCGCCGGTCGCCGCGGATGGAGTCGCCGCCGGAGCTCCAGTTCGGGATGGTGCTC
AGCTTCAGGCGCGGCGTCAAGCTCACCGCCGTCGAGAGGCGCCACGCCGCC
>gnl_Phavu_v2.1_Phvul.009G078400.1
ATGGTG------------------------CTGATGGATTTGCAGTGGTTGCTTCCAGTT
CATACTGTTCTTTCTCTTTCTGCTTCAACAATGTTTACCTTGCTGGCTATAATAGCAGGA
---TTGTTGGTATATCTCTATAGACCTTATTGGGGTGTAAAGAAGGTTCCAGGTCCACCT
TCTTTGCCTCTTGTAGGACACCTTCCCTTGCTGGCTAAGTATGGTCCTGATGTCTTCTCA
GTCCTTGCCAAACAATATGGTCCAATTTACAGATTCCATATGGGAAGACAACCCCTAATA
ATTATAGCAAATGCAGAGCTGTGCAAGGAAGCAGGAATTAAGAAATTCAAAGATATTTCA
AACAGAAGTATTCCTTCACCAATTTCTGCTTCCCCTCTTCACCAAAAGGGCCTCTTCTTC
ACCAGGGACTCACAATGGTCTACCATGCGAAACACTATACTATCAATCTACCAACCATCG
TACTTATCTGGATTAGTGCCAATGATGCAGTCTTTCATAGAATCTGCCACCCAAAACCTT
GACTCT---------CAAAAACAAGACATTGTTTTTTCCAACTTGTCCCTCAGACTTGCA
ACTGATGTGATTGGTCAGGCAGCATTTGGTGTCAACTTTGACCTTTCTAGACCCCATTCA
GTTTGTGATTCTATCCAGAGTGTGGACAATGCAAGTTCTGGTAAGGACAATGAAGTATCG
GATTTCATCAACCAGCACATATACTCCACTACACAACTGAAGATGGACTTGTCTGGTTCC
TTATCCATCATATTGGGTCTGCTTTTGCCAATACTTCAAGAGCCATTTAGGCAGATTCTG
AAGAGAATTCCAGGAACCATGGACTGGAAGATTGAGCGTACAAACCAAAAACTAAGTGGG
CGTTTGGATGAGATAGTAGAAAAAAGAATGAAAGATAAGACCCGAAGTTCTAAGGATTTC
TTGTCACTCATACTTAATGCCAGAGAAACAAAAGCAGTTTCAGAGAATGTATTCACACCT
GACTACATCAACGCAGTTACTTACGAGCATCTACTAGCTGGTTCAGCAACCACGTCCTTT
ACCTTATCTTCTATTATCTATTTGGTTGCTGGACATCCTGAAGTTGAGAAAAAATTGCTT
CATGAGTTAGATGCCTTTGGTCCCCTGGATCAGATTCCGACTTCTCAAGATCTTCGTGAC
AACTTCCCTTATCTTGATCAG------------------GTGATCAAAGAGGCAATGAGA
TTTTACACTGTATCTCCATTGGTTGCAAGAGAAACATCAAATGAAGTGGAGATTGGAGGC
TATCTTCTCCCAAAGGGTACTTGGGTGTGGTTAGCACTTGGAGTTGTAGCAAAAGATCCC
AAGGACTTTCCAGAACCTGAAAAGTTCAAACCAGAGAGGTTTGATCCCAACTGTGAAGAA
ATGAAACGAAGGCATCCTTATGCTTTTATACCATTTGGAATTGGTCCTCGGGCTTGCATT
GGTAAACAATTTTCCCTACAAGAGATCAAGCTTTCTCTCATTCATTTATATAGGAAATAC
GTGTTTCGGCATTCACCCAATATGGAAAACCCCTTGCAACTCCAGTATGGGATAGTTCTC
AACTTCAAGCATGGGGTCAAGCTCAGAGCCATAAAAAGAACACACAGTTCC
>gnl_Phavu_v2.1_Phvul.001G037100.1
ATGGTG------------------------TTCATGCAATTGGAATGTTCATATCCTTTT
------------------CCATGTGTAGCCATGATCACCCTGCTTGCTTTACTAGGAGGG
---TTATTGGGTTATCTTTATGGGCCCTATTGGGGGCTAAGGAAAGTTCCAGGCCCACCA
TCTCTGCCTCTTGTAGGACACCTTCCCTTGCTGGCCAAATATGGCCCTGATGTCTTCTCA
CTCCTTGCCAAGCAATATGGCCCAATTTACAGATTTCACATGGGAAGACAACCACTAATC
TTGGTAGCAGATCCAGAGCTATGTAAAGAGGTGGGAATTAAGAAATTCAAAGACATTCCA
AACAGAAGCATTCCCTCTCCTATTTCTGCCTCACCTCTTCATCAAAAAGGCCTCTTCTTC
ACCAGGGACTCACGATGGTCTACCATGAGAAACACCATATTATCGGTGTATCAACCATCA
CACTTGGCTAGTTTAGTGCCAATGATGCAATCATTCATAGAATCTGCAACACAAAATCTT
GACACC---------CCAAATGAGGACATGATCTTTTCCAATCTTTCCCTAAGGCTAGCA
ACTGATGTGATTGGAGAGGCAGCATTTGGTGTCAACTTTGGCCTCTCTAAGCCCAATTCA
GTTTGTGAATCAATCAAGAGTGTTAGCAGTGATGGGGATAATGATGATGAAGAAGTATCA
GATTTCATCAATCAACACATCTACTCCACAACACAACTTAAGATGGACTTGTCTGGTTCC
TTCTCCATTATACTTGGTCTACTTGCTCCAATACTTCAGGAGCCATTTAGGCAGATTCTA
AAGAGAATAGCTGGTACAATGGACAGGAAAATAGAGAGTATTAATGAGAAACTGAGTGGT
CGTCTTGATGAGATTGTGAAGAGGAGAATGGAGGACAAGAACCGAACTTCAAAAAACTTC
TTATCACTAATTTTGAATGCAAGAGAATCAAAGATTGTATCAGAAAATGTGTTTTCACCT
GAATACATTAGTGCTGTTACTTATGAGCACTTACTTGCTGGGTCAGCTACCACAGCCTTT
ACCTTGTCATCCATTGTCTACTTGGTTGCTGCTCACCTAGAAGTTGAGAAAAAGTTACTT
CAAGAGATTGATGAATTTGGTCCAACTCATAAGATTCCCACTGCTCAAGATCTGCATGAT
AGTTTTCCTTATCTTGATCAG------------------GTTATTAAAGAGGCCATGAGG
TTTTACACTGTCTCCCCATTGGTTGCAAGAGAAACATCAAATGAGGTAGAGATAGGAGGT
TACCTTCTTCCAAAGGGAACGTGGGTATGGTTAGCTCTTGGAGTTCTAGCAAAAGATCCA
AGAAATTTTCCAGATCCAGAGAAGTTTAAACCAGAGAGGTTTGACCCCAAATGTGAAGAA
ATGAAACTAAGGCATCCTTATGCATTCATACCATTTGGAATTGGTCCTCGGGCATGTATT
GGTCAGAAATTTTCCCTACAAGAGCTCAAGCTTACTCTCATTCATTTGTACAGGAAATAT
GTGTTTCGACATTCCCTAAACATGGAAAAGCCTGTAGAAATGGAATATGGAATGGTTCTC
AACTTCAAGCATGGTGTCAAGCTTAGAGTCATAAGAAGAACACAA------
>gnl_Pinta_v2.0_PITA_000025276-RA
------------------------------------------------------------
------------------------------ATGCTGATTGTAGCAGCTGCATCAATCACA
---GTATGGATCTATCTAGCTATACCAACTTGGAAAGTGCGAAAGCTTCCCAGTCCTCTA
GCATTTTGGCTCCTCGGCCACTTGCATCTACTTGCAAAGGACGGACCCGATGTCTTCATT
CACTTAGCTCGCAAATATGGCCCTATCTACAGATTCAACATTGGAAGGCAGCCATTGGTG
ATCATCGCAGACGCAGATCTGTGCCGCGAGGTGGGGATTAAGAAATTCAAACAGTTTTCA
AACAGGAGCATCCCATCTCCCATCGCTTCTTCTCCTCTGCACCAGAAGGGTCTGTTTTTC
ACCAGGAACTCAAGGTGGTCATCAATGCGCGGGGCCATTCAGCCGCTTTATCAGACGGGG
CGGATATCGAATTTGCTCCCTGTGATCGAACATGTAGCTCGTGTTCTGAAGAGAAAGTTA
GCAACC---AAAGAAGAAGGCGAAGACATCGACTTCTCAGAGCTTCTCCTCAGGGTCGCT
ACTGACATCATTGGAGAAGCAGCTTTCGGCGAAAGATTTCAACTCACTGAAGAAAACACA
ACAGTCTCGAGCTCG---------------------------AATCCCTCTGAGGTTTCA
GAATTTATAAAACAGCACGTCTACTCGACAAGCTCGCTAAAGATGGACCTGAACGGGACA
TTCAGTATTCTCGTGGGAATTATGTTTCCGATCGCGCAAGAGCCATTTAGACAGATCCTT
AGTCGCATACCCGGAACAGGAGACTGGAAGGTTTCCATTAATAACAGCAGATTGACGGAC
AGGTTGAACGCGATTGTAGAAAAAAGAAAGAAAGATGTCGTGGGCAATGGAAAAGACTTC
CTTTCTGCAGTATTAGGGAGTAGGTTTTCA------------AGAGAATTGTTCAGTGAA
GAGTACATAACCGCTCTCACGTATGAGCATCTGCTGGCCGGATCGGCTACGACTTCGTTC
ACCATTTCTGTCATACTCTACCTCGTCTCGGCCCACCAGGATGTCCAAAGCAAATTGCTA
CGTGAAATCGACGAGTTTGGCCCTCCTGACAGGAATCCAACTGCTGAAGATCTCGATTCC
AAATTTCCGTATCTCACACAG------------------GTAATCAAAGAGGCAATGCGA
TTCTACACAGTTTCTCCTTTAGTTGCACGAGAGGCGTCGGAGCCCGTTCAGATAGGAGGC
TACATGTTGCCAAAGGGTACATGGGTGTGGATGGCATTAAACGCTCTGGCAAAAGATCCA
AGATACTTTCCGGAACCGGAATTGTTCAATCCAGAGAGGTTCGATCCCGAGTGCGAGGAA
GAAAAGAATAGACACCCTTACGCGAACATCCCATTTGGGATCGGCCCCCGCGCATGCATT
GGTATGAAATTTGCGTTTCAGGAAATTAAGGTGGTACTGATAAATCTCTATCAGGCATAC
ACCTTTGACCATTCTCCTGCCATGGAAAATCCGTTGGAGTTTCAATTTGGGATTGTGGTT
TCGGTCAAGTATGGTGTCAGGCTTCGGCTTCGACACCGACGAGCGCAATCC
>gnl_Poptr_v3.0_Potri.006G226700.1
---------------------------------ATGGATTTACAGGTCTTGTTTACA---
------GATGTACCTGTGGTCACAGCTATTATTTGCACAGTGTTCGCCATGCTATTGGGA
---TTATTGGGTTACTTGTATGGACCCTACTGGGGTGTTAGGAAGGTGCCAGGCCCTCCA
GTGATCCCCTTGTTGGGTCACCTTCCCTTGATGGCGAAGCATGGCCCTGATGTGTTTTCA
GTTCTTGCAAAACGTTATGGCCCCATTTTCAGGTTTCATATGGGGAGACAACCACTGATC
ATAGTTGCTGACCCAGAGCTTTGTAAAGAAGTTGCGATAAAGAAGTTCAAAGACATTCCA
AATAGAAGTGTTCCCTCTCCCATCTCAGCTTCTCCTCTTCATCAGAAAGGTCTCTTCTTC
ACCAGGGATGCAAGATGGTCAACCATGAGAAACACAATACTTTCAGTCTACCAGCCATCA
CACTTAGCCAGCTTAGTGCCCACCATGCAATCATTCATTGAGTCTGCAACCGATAATTTT
CAGTCT---------TCTAATGAAGAAATCACCTTCTCCAACTTCTCCCTCAAATTGGCC
ACGGATGTGATAGGACAAGCTGCTTTTGGTGTTGATTTTGGCCTCTCTAAACCACAATCA
GCCAGTGATTCAATCAACAGTTTCCATAAC---CAAGGCAAAGACAACTGTGATGTGTCA
GAGTTCATTAATCAACATATCTACTCAACAACACAACTTAAGATGGACTTGTCAGGTTCC
TTTTCAATTATAATAGGTCTACTTGTCCCCATACTGCAGGAGCCATTTAGGCAGATCCTT
AAACGAATTCCTGGCACCATGGACTGGAAAGTTGATAGGACTAATAGGAATATAAGCGGC
CGGCTTGATGAGATTGTCAGAAAGAAAATGGAAGAGAAAAATAGGGGTTCAAAGGACTTC
TTGTCACTAATATTACGTGCAAGGGAATCAGAGACTCTGTCAAAGAAAGTTTTTACTCCA
GATTATATTAGTGCAGTTACTTATGAGCATCTTCTTGCTGGATCTATTACAACATCCTTT
ACATTATCTTCAGTTGTTTATTTAGTTGCTCAACATCCAGAAACTGAGAAGAAGTTGCTT
GCTGAAATTGATGGGTTTGGTCCTCATGAGCAGATTCCAACAGCTCTTGATCTTCAAAAC
AAATTCCCCTATCTTGACCAG------------------GCAATTAAAGAGGCAATGAGG
TTTTACGTTGTTTCTCCATTAGTTGCAAGAGAAACATCAAAAGAAGTAGAGATAGGAGGT
TATGTTCTCCCGAAGGGCACATGGATCTGGTTAGCACCTGGAGTTCTAGCAAAAGACCCT
AAGAACTTCCCAGAGCCAGACAGGTTCAAGCCAGAGAGGTTTGATCCAAATTGCGAAGAA
GAAAAACGAAGGCATCCTTGCGCTCTTATACCCTTTGGAATCGGACCTAGAGCTTGCATT
GGCAAGAAATTTTCCATACAAGAAATCAAGCTCTCTCTGATACACTTGTACCGGAAATAT
TTATTTCGACATTCCCCAACCATGGAAAAACCTCTTGAATTTGAATTTGGCATAGTTCTC
AACTTCAAGCGTGGAGTAAAGCTTAGAATCATAAAACGAACT---------
>gnl_Poptr_v3.0_Potri.018G062100.1
ATGAGT---------------------------ACGGATTTACAGGTATTGTTCACACCC
------------------ATGGTCACACCTTTATGTACAGTGTTGGCTATGCTATTAGGC
---CTATTGGGTTACTTGTATGGGCCCTACTGGGGTGTTAGGAAGGTACCAGGCCCGCCT
GTGATCCCCTTGTTGGGTCACCTTCCCTTGATGGCAAAGCATGGCCCTGATGTGTTCACA
CTTCTTGCAAAGCTTTATGGCCCCATTTTCAGGTTTCATATGGGGAGACAACCACTGATC
ATAGTAGCTGACCCAGAGCTTTGTAGAGAAATTGGAATAAAGAAGTTCAAAGACATCCCA
AATAGAAGTATACCCTCTCCCATCTCAGCTTCACCTCTTCATCAGAAAGGTCTCTTCTTC
ACCAGGGATGCAATATGGTCAACCATGAGAAACTCAATACTGTCAGTCTACCAGCCATCA
CACTTGGCCAGCCTAGTGCCCACCATGCAATCATTCATTGAGTCTGCAACTGAGAATTTC
CAATCT------CTTAAAGAAGAAGAAATCACTTTCTCCAACCTCTCCCTCAAATTGGCC
ACAGATGTAATAGGACAAGCTGCATTCGGTGTTGACTTCGGCCTCTCCAAACCACAATCA
ACCAGTGATTCATTCAACAGTTTCCATAGC---CAAGGAAAAGACAACACTGATGTCTCA
GAGTTCATTAAACAACATATCTACTCAACAACACAACTTAAGATGGACTTATCAGGTTCC
TTTTCTATTATTCTTGGTCTACTTGTCCCAATACTGCAGGAGCCCTTTAGGCAGATCCTT
AAGCGAATTCCTGGCACTATGGACTGGAAAGTTGATAGGACTAATAAGAATATAAGTGGC
CGGCTTGAGGAGATTGTTAGAAAGAAAATGGAAGAGAAAAATAAGGGTTCAAAGGACTTC
TTGTCACTCATATTACGGGCAAGGGAATCAGAGACTCTGTCAAAGAATGCTTTCACTCCG
GACTATATCAGTGCAGTTACTTATGAGCATCTGCTTGCAGGATCAGCTACAACAGCATTC
ACATTATCTTCAGTTGTTTATTTAATTGCTCAACATCCAGAAGTCGAGAAGAAACTGCTT
GCTGAAATTGATGGGTTTGGTCCACATGAGCAGATGCCAACAGCTCAAGATCTTCAAAAC
GAATTCCCCTACCTTGACCAG------------------GTAGTTAAAGAGGCAATGAGG
TTTTACGTTGTCTCTCCATTAATTGCAAGAGAAACATCGAAAGAAGTAGAGATAGGAGGT
TATCTTCTCCCAAAGGGTACATGGATCTGGTTAGCACCTGGAGTTCTAGCAAAAGATCCC
AAGAATTTCCCAGAGCCAGACAAGTTCAAGCCGGAGAGGTTTGATCCAAATTGTGAAGAA
GAGAAACGAAGGCATCCTTATGCTCTCATACCCTTTGGACTTGGACCTAGAGCTTGTATT
GGCCAGAAATTTTCCATACAAGAAATCAAGCTCTCACTGATACATTTATACCGGAAATAT
TTATTTCGACATTCCCCTCACATGGAAAAACCTCTTGAACTTGACTTTGGCATAGTTCTC
AACTTCAGGCATGGCGTAAAGCTTAGAATTGTAAAACGAACT---------
>gnl_Prupe_v2.1_Prupe.1G410100.1
ATGATA------------------------------AGCATGGAGCTGTTTACCAATGTG
------TCACTGGTA---TCAGCACCAACCATCTTCACGGTGTTGGCGATGTTGGTTGGA
---GTTTTGGGCTACTTGTATGGGCCCTACTGGGGGGTCAGAAAGGTACCCGGACCACCA
GTTATCCCCTTGGTAGGGCACCTTCCCTTAATGGCCAAGTATGGTCCTGATCTGTTCCAA
ATTCTTGCCAAACAGTATGGCCCTATTTTCAGGTTTCATATGGGTAGACAACCACTAGTA
ATTGTAGCAGATGCAGAGCTCTGTAGAGAAGTTGGCATCAAGAAATTCAAAGACATTCCA
AACAGAAGCATGCCATCTCCCATACAAGCTTGCCCTCTTCATCAGAAGGGTCTCTTTTTC
ACCAGGGATGCAAGATGGTCGACGATGCGAAACACTCTAGTATCATTGTATCAGCCGTCA
CACTTGGCTAGCCTTGTGCCCACAATGCAGTCCTTTGTTGAAACTGCAACTCGAAACATT
GACCCC---TCCAAAGAAGAAGAAGATATTACCTTTTCCAAAATTTCCCTCGCATTGGCC
ACTGATACAATAGCACAAGCTGCCTTCGGTGTCAACTTTGGCCTTTCTAAACCACAATCC
ACCAGTGATTCAGTCAACAAGATTGACGGCGGCCGGCAAGACAAGAATGATGCAGTCTCA
AAGTTTACCGACCAATACGTATATTCCGTAGCGCAGGTTAAGATGGACTTGACAGGTTCC
TTATCAATCATACTTGGTCTACTTTTCCCCATCCTCCAGGAGCCGTTTAGGCAGATCTTG
AAGCGAATTCCGGGCACTATGGACTGGAAAATTGAACGTACTAATGACAACCTGAGCGGC
CGCCTTGATGAGATTGTTGAGAAGAGAATGAAAGACAGTGACCGAGGTTCGAAGGACTTC
TTGTCGCTCATACTGAATGCAAGGGAGTCAGAGAAGGTTTCGAAGAAGGTGTTCACACCA
GACTACATTAGTGCACTTACTTACGAGCATCTCGTTGCCGGGTCAGCCACCACAGCATTT
ACGTTGTCTACGACTGTCTACTTGATTTCTCAATACCCGGAAGTTGAAAAGAAGTTGCTT
GAAGAGCTGGATGCATTTGGACCAGCTGATCAGATGCCAACAGCTCATGATCTGCAAAAC
AAGTTTCCTTATGTTGATCAG------------------GTTATTAAGGAGTCAATGAGG
CTTTATCCGGTTTCGCCATTAATTGCAAGAGAAACATCTAGTGAAGTAGAAATCGGAGGT
TATGTTCTACCGAAGGGGACTTGGGTGTGGTTTGGAGTGGGAGTGATAGCAAAAGATCCA
AAAAACTTCCCAGAGCCGAACAAGTTCAAGCCAGAGAGGTTTGATCCAAACTGCAAAGAA
GAGAAAGAAAGGCATCCTTATGCATTTTTACCCTTCGGAATCGGGCCTCGGGCATGCCTT
GGTCAGAAATTTGCCCTGCAAGAGATAAAGCTGGCACTGATTCATTTATACCGCAAGTAC
GTGTTCCGGCACTCCCCTAACATGGAGAAACCTCTCGAATTTGAGTTCGGCATTATTCTG
GATTTCAAGAATGGTGTCAAGCTTAGAGCCCTGAAACGAACTCAAAAGTTT
>gnl_Prupe_v2.1_Prupe.1G410300.1
------------------------------ATGGGTGTTTTGGAAGTCTTGTTGTTTACC
------AATGTCTCT---CTGCTATCAACCATCTTCACAGTGTTGGCAATACTGGCAGGA
---GTTTTGGGGTACTTGTATGGGCCCTACTGGGGGGTGAGGAGGGTACCTAGCCCACCA
ACTATCCCCTTGGTAGGGCACCTTCCCTTGCTGGCAGAGTATGGTCCTGATGTATTCTCA
GTTCTTGCCAAACAGTATGGCCCTATTTTCAGGTTTCATATGGGCAGGCAGCCACTTATA
ATTGTAGCAGATGCAGAGCTTTGTAGAGAAGTTGGAATTAAGAAGTTCAAAGATATTCAA
AACAGAAGCATCCCATCTCCCATCTCAGCTTCCCCTCTTCATCAGAAAGGTCTCTTTTTC
ACCAGGGATGCAAGATGGTCTGCCATGCGAAACACTATATTATCAGTGTATCAACCATCA
CACCTAGCCAGCCTTGTGCCTACCATGCAGTCCTTCATTGAATCTGCGACTGAAAAACTT
GGCTCC------TCCAAAGAAGAAGATATTACCTTTTCCAATCTCTCCCTCAGATTGACC
ACAGATGTGATAGGACAAGCTGCCTTTGGTGTCAACTTTGGCCTTTCTAAACCACAGTCC
ATCAGTGATTCAATCAACAAGCAGATTGGTTCCCAAGACATTAACAATGTTGAAGTCTCA
GACTTTATCAACCAACACATATATTCCACAACACAGCTTAAGATGGACTTGTCAGGCTCC
TTATCAATCATACTGGGACTACTTGTACCTGTTCTCCAGGAGCCATTCAGGCAAATCTTG
AAGAGAATTCCTGGCACTATGGACTGGAAAGTTGAACGTACAAACCGGAAATTAAGCGGC
CGGCTTGATGAGCTTGTAGGGAAGAAAATGAGAGACAGGGACAGAGGTTCAAAGGACTTC
TTGTCACTCATAATGAATGCAAGGGATTCAGAGACAGTTTCAAAGAGTGTCTTTACCCCA
GACTACATTAGTGCTGTTACTTACGAGCATCTCCTTGCTGGGTCAGCCACAACAGCATTT
ACATTGTCTTCAATTGTTTACTTGGTTGCTGGACACCCAGAAGTTGAAGAAAAGTTGCTT
GCAGAGATTGATGGATTTGGACCTCCTGATCAGATGCCCACTGCTCATGATCTTCAACAC
AAATTTCCTTATATTGATCAG------------------GTTATCAAAGAGGCAATGCGG
TTTTACATGGTTTCCCCATTAGTTGCAAGAGAAACATCTAGACAAGTCGAAATAGGAGGT
TATCTTCTACCGAAGGGGACTTGGGTTTGGTTAGCACTTGGAGTTTTAGCAAAAGATCCA
AAGAACTTCCCAGAGCCGGACAAGTTCAGGCCAGAGCGGTTTGATCCCAGCTGCAAAGAA
GTGAAACAAAGGCATCCTTATGCTTTTATACCCTTCGGGATCGGACCTCGATCCTGCATT
GGTCAAAAGTTTTCCCTGCAAGAACTAAAGCTCTCACTCATTCACTTATACCGGAACTAT
GTGTTCCGGCACTCTCCCGGAATGGAGAAACCTCTACAACTTGAGTATGGCATTGTTCTC
AACTTCAAGAATGGTGTCAAGCTCAGAGTCATAAAGCGAACTTTATTTCAA
>gnl_Prupe_v2.1_Prupe.1G410000.1
------------------------------------------------------------
------------------------------------------------------------
------------------------------------------------------------
------------------------------------------------------------
------------------------------------------------------------
------------------------------------------------------------
------------------------------------------------------------
------------------------ATGCGAAACACGATCTTATCTGTGTATCAGCCATCA
CACCTAGCCAGCCTTGTGCCCACCATGCAGTCATACATTGAATCTGCAACTCAAAAACTT
GATGACTGCTCCAAAGAAGAAGAAGAAGTTACCTTTTCCAACATCTCCCTCAGATTGGCC
ACTGATGTGATAGGACAAGCTGCCTTTGGTGTCAACTTTGGCCTTTCTAAACCACAATCC
ATCACTGATTCAATCAACAAGCAGATTGGTGGCCAAGACATTAACATTGATGAAGTCTCA
GACTTTATAAACCAACACATATATTCCACAACACAGCTTAAGCTGGACTTTTCTGGTTCC
TTATCAATCATACTGGGACTACTTGTTCCCATACTCCAGGCGCCATTTTGGCAGATTTTG
AAGAGAATCCCTGGCACTATGGACAGGAAAATTGAACGTAACAACCAGAAATTGACTAGC
CGGCTTGATCAGATTGTTGAAAAGAGAATGAAAGACAGTGGCCGAGGTTCAAAGAATTTC
TTGTCGCTCATACTGAATGCAAGAGAGTCAGAGACAGTTTCAAAGAATTTCTTCACCCCA
GACTACATCAGTGCACTTACTTATGAGCATCTCCTTGCTGGGTCGGCCACCACATCATTT
ACATTGTCTTCTGTTGTTTACTTGGTTGCTGCCCACCCAGAAGTTGAGAAAAAGTTGCTG
GCAGAGATTGATGGATTTGGTCCACCTGCTCAGATGCCAACTGCTCATGATCTTCAACAC
AAATTTCCTTATATGGATCAG------------------GTTATCAAAGAGGCAATGAGG
TTTTACATGGTTTCCCCATTAGTTGCGAGAGAAACATCTAGACAAGTCGAAATAGGAGGT
TATCTTCTACCGAAGGGGACATGGGTGTGGTTAGCGCTTGGAGTTTTAGCAAAAGATCCA
AAGAACTTCCCAGAGCCACACAAGTTTAAGCCAGAGAGGTTTGATCCAAGCTGCAAAGAA
GAAAAACAAAGGCATCCTTATGCTTTTATACCCTTTGGCCTTGGACCTCGATCATGCATT
GGTCAGAAATTTTCCCTGCAAGAAATAAAGCTCTCGCTGATTCATTTATACCGGAAATAT
GTATTCCGGCACACTCCCAATATGGAGATACCTCTGGAACTTGAGTTTGGCATTGTTCTA
AAGTTCAAGTATGGTATCAAGCTTAGAGTCATAAAGCGCACA---------
>gnl_Selmo_v1.0_96541
------------------------------------------------------------
------------------ATGGCGCTGATCATCGCAGTTTTCTTTGTGATTGTTGTGACA
---ATCTTGATTTACTTGCAATGGCCCGCATGGAAGCTGTCGAAAATTCCTGCTGCTCCA
TACATCTCAGGTCTGGGACACCTCCCACTCATGGCCAAGTACCAAGCCGGCGTTTTCATC
AAGCTTGCCAAGCAGCTGGGGCCAATTTACAGGTTCCAGCTGGGCAGACAACCGATTGTC
TTTGTAGCCTCAGCTGACCTCTGCCAGGAGATTGCCATACGGAAGTTCAAGGTGTTCCCA
AACCGTGTCATCCTTCCTTACATGAAGGAGAGCTGGATCCACTTACACGGGCTGTTCATG
ACAAAGGCTCCTGATTGGGCGAGGATGAGGAACATACTCCTCCCCACGTTCCACACGGAG
AAGCTCTCTGCGTACGTGCCGCTCATGGAGCGAGTGATGGGCCAAGTGGTGGAGATCCTG
GACAAGCACGCAAACGCCGGGGAGGATGTCAACATGACCCAGCTCCTCCAGAGGATGGCC
CTGGACGTGATCGGGGAGAGCGCATTTGGCACCGGCTTCAAGCTCGTCAAGCCCTCTTGG
GCT------------------------------------GATGGTCGCAGCGAGGACAAG
GACATGGTGAATGCGGTACTCAATTCGCTCGATACGTTGACGATGAGCGAGAAGGCCCCG
GTGAGCACCTTCGCGGGGCTCTTCTTTCCCTTCCTCCAGCACCCGATCCGCGAGATCATG
AAGAGGATCCCGGGGACCGGCGACTGGAACCAGTACACGGGGAATCTGCTGCTCGAGGCC
CAGATGAGGGCGCTGCTGGAGCGGAGGGAGGCCGAGATGCGGGACGGAAGGAGCGATGCG
CTGTCGCTGCTGCTGGACGCGCGGGCCAAGAGCCAGGAGATGCGCGAGCTGTTGACCGAC
GAGCGGGTGCTGGCGCTGGCTTACGAGCTCATGATGGCCGGCTCGGAGTCAACTGGCACC
AATCTCTGCTACACGCTCTACTTCATCGCCGCGCACCCCGAGGTGGCGTCAAAGATGGTC
AAGGAGATTGACGAGCTCGCGCCACTGGGGTCAACGGTGGCCTTCGAGGACGTGGAC---
AAGTTCAAGTACGTTGACCAG------------------GTGATCAAAGAATCCATGAGG
ATGATCACGTTCTCCCCAGTTGTTGCTCGCGAGGCGATGGAGGATATCAAGGTGGTAGGC
TACCACATTCCAAAGGGAACTTGGGTTTGGCTGGTGATCAATGCGCTCGCCCAAGACGAG
GAGGATTTCCCGGAGCCGCATCTCTTCCGCCCGGAGCGCTTCGATCCCGACTGCGCCGAG
GCCAAGAAGCGCCACCCGTACGCTCACTCCCCCTTTGGAATCGGGCCCCGGATGTGCATC
GGCTACAAGTTGGCCTACCTGGAGATGAAGCTGGCCTTGATCCACTTCTACCAGCGCTAC
ACGTTTGAGCACTCGCCGGCCATGGAGAACCCCCTGGCCGTCCGCCTGAGCATTGTCGTA
CGCCCCATCCACGGCGTGAAGCTCCGCGTACGGAAGCGCGGG---------
>gnl_Solly_v2.4_Solyc08g062950.2.1
---------------------------------------------ATGATGTTTCTAAGC
------TCAGCAATTCAAGAATCACCTATAGCTTCAACCATATTCACCATACTAGCTGGT
---GTTTTGGTCTACTTGTATCGACCTTATTGGCGTGTGAGAAAAGTACCTGGTCCTCCA
GCTTTTCCACTTGTAGGACATCTTCCTTTGATGGCTAAATATGGCCCTGATGTCTTCTCT
GTCTTGGCCAAACAATATGGTCCTATTTACAGGTTTCACATGGGAAGGCAGCCACTAGTT
ATTGTTGCTGATGCAGAGTTATGCAGAGAAGTTGGGATTAAGAAATTCAAGGACATACCA
AACAGAAGCATTCCGTCTCCTATTGCAGCATCCCCTCTTCATCAGAAAGGCTTATTTTTT
ACTAGGGACTCAAGATGGTCAACAATGAGAAATACTATTCTATCAGTCTACCAGCCATCT
TATCTTGCTAAGTTAGTGCCAATCATGCAATCGTATATCGAGTCTGCGACTAAAAATCTT
GATTCT------------GAGGGAGATCTCACATTCTCTGATCTCTCTCTCAAGTTAGCA
ACAGATGTAATTGGACAAGCTTCTTTTGGTGTGGATTTTGGACTTTCTAAACCAATATCA
GACAAGATGAGT---------------------CATCATCAAGATGATAGTGAAGTACAG
GAATTCATTAAGCAGCATATTTACTCTACAACACAACTCAAAATGGATTTATCAGGTTCT
GTTTCAATCATACTAGGCTTGCTTGTTCCGATTCTTCAAGAGCCATTTCGCCAAGTTCTC
AAAAGAATCCCGGGTACTATGGACTGGAAGGTGGAAAGAACAAATAAGAATTTAAGCAGT
AGGCTGGATGAGATAGTGGCAAAGAGGATTGAGGAAAAAGATCGTAGCTCGAAAGACTTC
TTGTCACTTATAATGCAGGCAAGGGAGTCAGAGAAGTTAGCTAAGAATGTTTTTACCTCA
GATTATATCAGTGCTGTAACTTATGAGCACTTGCTGGCGGGTTCTGCAACAACATCCTTT
ACTTTGTCTTCTATCATCTATCTGGTTGCTTGCCATCCAGAAGTTGAGCAAAAGTTGCTT
GCTGAGATAGATGCTTTTGGCCCTGATGATAACATGCCCACTGCCAATGATCTTCAGCAG
AAATTCCCGTACCTCGATCAG------------------GTAATCAAAGAAGCAATGAGG
TGTTACATTGTCTCGCCCTTAGTTGCCAGAGAAACATCAGCTGAAGTGGAGATTGGAGGC
TATAAACTTCCCAAGGGAACATGGGTTTGGTTGGCTCTTGGAGTTCTTGCTAAGGACCCT
AAGAACTTCCCTGAACCAGAGAAATTTAAACCAGAGAGGTTCGATCCAAACTGTGCAGAG
GAAAAACAAAGACATCCTTATGCAAATATTCCATTTGGAATAGGTCCGCGGGCATGCATA
GGGCAGAAGTTCTCCATACAGGAAATCAAACTGTCATTGATTCATTTGTATCGCAAGTAC
ATTTTTCAACATTCTCCCCTCATGGAAAGCCCATTGGAACTTGAGTATGGCATAGTCCTA
AACTATAAGCATGGTGTCAAGGTTCATGCAATCAAGCGCAAA---------
>gnl_Sorbi_v3.1_Sobic.010G170400.1
---------------------------------------ATGGAGATGGCAGGCGCCGCA
---ACGGCGGAGACA---TGGTTGCCGTACGTCGCGGCGTCCTGCGCCGTCGCCGTCTTC
---TTCCTGCTCTACTTCTACGCGCCACAGTGGGCGGTCAGGGGCGTGCCGGGGCCGCCG
GCGTTGCCTGTCGTGGGGCACCTCCCTCTGCTCGCCCGGCACGGGCCTGACATCTTCGGC
CTCCTCGCCAAGAAATATGGCCCCATCTTCAGGTTCCATTTGGGGAGGCAGCCTCTGGTG
ATCGTCGCTGACCCGGAGCTCTGCAGGGAGGTTGGCGTCAGACAGTTCAAGCTCATCCCC
AACAGGAGCTTGCCGGCGCCGATCGCCGGCTCCCCTCTCCACCAGAAGGGTCTCTTCTTC
ACCAGGGACGAACGGTGGTCGGCGATGAGGAACACGATCATCTCGCTGTACCAGCCATCG
CACCTCGCCGGCCTCGTCCCCACCATGCAGCGCTGCATCGAGCGCGCCGCGGACGCCATA
CTGGCGCCGGGCGACGTCGACGTCGACGTCGACTTCTCCGACCTCTCGCTCAAGCTGGCC
ACGGACATCATCGGGCAGGCGGCGTTCGGCGTGGATTTCGGCCTCACGGCGAGCGGT---
---------------------------------------GATCCCGGCGGCGAGGCCGCG
GAGTTCATCAGAGAGCACGTCCACTCCACGACCTCCCTGAAGATGGACCTGTCCGCGCCG
CTCTCCGTCGCGCTCGGCCTCGTCGCGCCCGCGCTGCAGGGCCCGGTACGCCGGCTGCTG
AGCCGTGTCCCGGGGACGGCCGACTGGAAGGTCGCGCGGACCAACGCGCGGCTCCGCGCG
CGGGTGGACGAGGTCGTGGCGGCGCGGGCGCGGGCGCGCGAGCGCCGCACGAAGGACTTC
CTGTCAGCGGTGCTCGACGCCCGGGACCGCAGCGCCGCGCTCCGGGAGCTGCTCACGCCG
GACCACGTCAGCGCGCTCACCTACGAGCACCTCCTCGCCGGGTCGGCCACCACGGCGTTC
ACGCTCTCGTCCGCAGTGTACCTCGTCGCCGGCCACCCGGAGGTAGAGGCCAAGCTACTG
GCTGAGGTCGACGGTTTCGGGCCGCGCGGCGCCGTGCCGACCGCCGACGACCTGCACCAC
CGGTTCCCCTACCTTGATCAG------------------GTCATAATGGAGGCCATGAGA
TTCTACACAGTCTCGCCATTGATCGCCAGGGTGACGTCTCGACGAACAGAGCTCGGAGGC
CACGAGCTCCCAAAGGGCACGTGGCTGTGGATGGCGCCGGGCGTGCTGTCCCGCGACGCC
GCCAGCTTCCCGGACCCCGGCGCGTTCCGGCCGGAGCGGTTCGACCCGGCGAGCGAGGAG
CAGCGCGGGCGGCACCCGTGCGCGCACATCCCCTTCGGCATCGGCCCGCGGGCGTGCGTG
GGGCAGCGGTTCGCGCTGCAGGAGCTGAAGCTGTCCATGGTGCACCTGTACCAGCGCTTC
CTCTTCCGGCGGTCGCCGCAGATGGAGTCGCCGCCGGAGCTCCAGTTCGGGATCGTGCTC
AACTTCAAGAACGGCGTCAAACTCGTCGCAGTTGAGCGGTGCGCTGCCATG
>gnl_Sorbi_v3.1_Sobic.003G269500.1
ATGGGGTGGGGAGAA---------------ATCATCTCGAGCCAGCTGCTGATAGAGTCG
---TCGTCGTCGTCC---TTGCCGGCGGTTCTTTTCACCGCCGCGGCCTTGGCCGCCGGC
GCCTTTGCGGTCTACTTCTACATACCATCATGGCGCGTGCGAAGGGTCCCCGGGCCCGTC
GCGCTCCCGCTCGTCGGACACCTGCCGTTGTTCGCCAAGCACGGCCCGGGACTGTTCCGC
ATGTTGGCGAAGGAATACGGGCCAATCTACAGGTTCCACATGGGTAGGCAGCCACTGGTT
ATGGTGGCAGACGCGGAGCTTTGCAAGGAGGTGGGTATCAAGAAGTTCAAGAGCATCCCC
AACAGAAGCATACCCACTCCAATTCGTGGCTCACCTATTCACAACAAGGGCCTCTTCTTC
ACCAGGGACTCGAGATGGCAATCCATGAGGAACGTCATCCTCACCATCTACCAGCCGTCG
CACGTGGCAAGCCTCATCCCGGCCATCCAACCATACGTCGAGCGGGCGGGGCGTCTCCTC
CACCCC------------GGCGAGGAGATCACCTTCTCGGACCTCTCCTTAAAGCTCTTC
AATGACACCATCGGCCAGGTCGCCTTCGGCGTCGACTTCGGCCTCACCAAGGACGACACC
ACCGCCGCCACCTCGCCGGCGGCGCAGCAGGCCAATCAGAGCGTCGACGACCCGGCCACC
GACTTCATCCGGAAGCACTTCCGCGCCACGACGTCGCTCAAGATGGACCTGTCTGGCCCG
CTGTCCATCGTGCTCGGCCAGTTCGTGCCGTTCCTCCAGGAGCCCGTGCGGCAGCTCATG
CTGCGCGTGCCAGGCTCCGCCGACCGGCGCCTGGAAGAGGCCAACTCGGACATGAGCGGC
CTCCTTGACGAGATTGTGGCGGAGCGGGCGGCGCAGGCGGACAGGGGCCAGAAGAACTTC
CTGTCCGTGTTGCTCAACGCCAGAGAGAGCACGGAGGCCATGAAGAAGCTGCTCACTCCG
GACTACGTGAGCGCGCTCACGTACGAGCACCTGCTCGCCGGGTCTGTCACCATGTCGTTC
ACGCTCTCCAGCCTGGTCTACCTCGTCGCGATGCACCCGGAGGTGGAGGAGAAGCTGCTT
CGGGAGATCGACGCTTTTGGGCCCAAGGACGTGGTGCCCAGCTCCGACGACCTTGAGACA
AAGTTTCCCTACGTTGAACAG------------------GTTGTGAAGGAAACAATGAGA
TTCTACACTGCATCTCCACTGGTTGCAAGGCAAGCATCCGAGGATGTTGAGGTTGGAGGG
TACCTCCTGCCCAAGGGCACATGGGTGTGGCTGGCGCCCGGCGTGCTAGCGAAAGATCCC
AAGGACTTTCCAGACCCGGACGTATTCCGGCCGGAGCGTTTCGACCCGGAGAGTGAGGAG
TGCAAGCGAAGGCATCCCTACGCGTTCATCCCCTTCGGCATCGGCCCCCGGGCATGCATC
GGCCAGAAGTTTGCCATGCAGCAGCTGAAGCTAGTCGTCATCCACCTCTACCGCAACTAC
ATCTTCAGGCACTCGCCCAGGATGGAGTTTCCCCTGCAGTTCCAGTACTCCATTTTGGTC
AACTTCAAGTATGGTGTCAAGGTGCAGGTCATCGAGAGGAAAAAC------
>gnl_Sorbi_v3.1_Sobic.003G269600.1
---------------------------------------ATGGAG---ATGGGCACGGTT
---CTGGGTGCCATG------GAGGAGTACACCTTCACCTTCCTGGCCATGGCCGTGGGG
CTAGTGCTTGTGTATCTGTACGAGCCGTACTGGAAGGTGCGCCACGTGCCCGGGCCCGTG
CCGCTGCCGCTCATCGGCCACCTCCACCTGCTGGCGAAGCACGGCCCAGACGTCTTCCCT
GTGCTCGCCAAGAAGCACGGGCCTATCTTCAGATTTCACGTGGGAAGGCAGCCATTGATC
ATCGTGGCCGACGCAGAGCTCTGCAAGGAGGTGGGCATCAAGAAGTTCAAGAGCATGCCT
AACCGGAGCTTGCCTTCGCCCATCGCCAATTCTCCCATACATCGGAAAGGCCTCTTCGCT
ACAAGGGATTCGAGGTGGTCGGCGATGCGAAACGTTATCGTCTCGATCTACCAGCCGTCG
CACCTCGCCGGGCTGATGCCGACCATGGAGTCGTGCATCGAGGCTGCGACGACGAACCTC
GGCGAT------------GGCGAGGAGGTCGTCTTCTCCAAGCTGGCGCTGAGCCTCGCC
ACCGACATCATCGGGCAAGCGGCGTTCGGCACAGACTTTGGCCTCTCGGGAAAGCCGGTG
GTGCCTGACGATGACGACGTCGTCGTCGGAGATGCAGCGAAGGCGAAGGCGTCATCATCG
GAATTCATAAACATGCACATCCACTCGACCACGTCGCTCAAGATGGACCTGTCGGGGTCG
CTCTCCACCATCGTTGGCGCGCTCGTGCCCTTCCTGCAGAATCCGCTGCGGCAGGTGCTC
TTGAGGGTCCCCGGCTCCGCCGACCGGGAGATCAACCGTGTGAACGGCGAGCTCCGTAGG
ATGGTGGACGGCATCGTCGCCGCCCGCGCAGCGGAGAGGGAGCGTGCGCACAAGGACTTC
CTCTCCGTGGTGCTGGCGGCGAGGGAGAGCGACGCGTCCACGCGGGAGCTGCTCTCGCCG
GACTACTTGAGCGCGTTGACCTACGAGCACCTCATCGCTGGGCCGGCGACCGCGGCGTTC
ACGCTGTCCTCCGTGGTCTACCTCGTCGCCAAGCACCCGGAAGTGGAGGAGAAGCTGCTT
AGGGAGATGGACGCGTTCGGCCCTCGCGGCAGTGTGCCCACGGCGGATGATCTTCAGACC
AAGTTCCCCTACCTCGATCAG------------------GTGGTGAAGGAGTCGATGAGG
CTGTTCATGGTGTCGCCATTGGTGGCGCGAGAGACCTCCGAGCGAGTGGAGATCGGTGGC
TATGTGCTTCCAAAGGGCGCATGGGTGTGGATGGCACCAGGGGTCCTCGCCAAGGACGCC
CACAACTTCCCGGACCCGGAGCTGTTCCGACCAGAGCGGTTCGACCCAGCCGGCGACGAG
CAAAAGAAGCGTCACCCATACGCGTTCATCCCTTTTGGAATCGGCCCCAGGGTTTGCATC
GGCCAGAAGTTCGCCATCCAGGAGATCAAGCTCGCGATAATCCACCTCTATCAGCACTAT
GTGTTCCGGCATTCTCCCAGCATGGAGTCCCCTCTAGAGTTTCAGTTTGGGATTGTGGTC
AACTTCAAGCATGGTGTCAAGCTTCACGTCATCAAGAGGCATGAAAATAAT
>gnl_Sorbi_v3.1_Sobic.004G095500.1
---------------------------------------ATGGAGATTGCACTCACAGTT
---GTTTCTCACCAAGTACCTGTTCTGGTGCTCATATCTTTTCTGTCCCTGTTCAGCGCA
---TTTCTGATATACTTCTATGCACCCTTATGGAGTGTGAGGAGAGTCCCAGGGCCTCCA
ACCAGATTCCCCATAGGCCATCTTCACCTTCTTGCCAAGAATGGGCCAGACGTTTTCCGT
GCCATCGCGAAGGAGTATGGTCCAATCTTCAGGTTTCACATGGGAAGGCAGCCTCTGGTG
ATCGTGGCCAATGCCGAGCTGTGCAAGGAGGTTGGCATCAAGAAGTTCAAGGACATCCGC
AACCGGAGCACCCCGCCGCCGTCGATCGGTTCC---CTGCACCAAGATGCCCTCTTCCTC
ACCAGGGACTCAACGTGGTCGGCGATGAGGAGCACAGTGGTCCCGCTCTACCAGCCAGCG
CGGCTCGCCGGGCTCATTCCAGTGATGCAGTCGTATGTGGACATACTGGTGGCCAACATC
GCCGGC---TGGACGGACCAGGACTGCATCCCCTTCTGCCAGCTCTCGCTGCGGATGGCC
ATCGACATCATCGGCAAGACGGCCTTCGGCATCGAGTTCGGCCTGTCGAAGAATGCCGCA
---GGCGGCGGCGGCGAGACC---------GAAGGCGGCGAGGGCGACGACAACGTCAGG
GAGTTCCTCAAGGAGTACAAGCGGTCCATGGAGTTCGTCAAGATGGACCTGTCGAGCTCG
CTGTCCACCATCCTTGGTCTCTTCCTCCCGTGCGTCCAGACGCCGTGCAAGCGGCTGCTA
CGGCGGGTGCCCGGCACGGCGGACTACAAGATGAACGAGAACGAGCGCCGGCTGTGCTCC
CGCATCGACGCGATCATAGCCGGCCGGCGGCGAGATCGCAGCGAGGACCCGCTGGACTTC
ATCGCGGCGCTGCTGGACGCGATGGAGAACGGCGGCGGCGCCAAGTTCGCGCTGGCGGAC
AGGCACGTCCGCGCGCTGGCGTACGAGCACCTCATCGCCGGCACCAAGACGACGGCGTTC
ACGCTGTCGTCGGTGGTGTACCTGGTGTCCTGCCACCCGCGCGTCGAGGAGAAGCTGCTC
CGGGAGGTGGACGGCTTCGCGCCGCGCGGACGCGCGCCGGACGCCGACGAGCTCCAGAGC
AGGTTCCCCTACCTCGACCAG------------------GTCATCAAGGAGGCCATGCGG
TTCCACCTCGTCTCGCCGCTCATCGCCAGGCAGACCTCCGAGCGCGTGGAGATCGGCGGC
TACGTCCTCCCAAAGGGCGCGTACGTGTGGCTGGCGCCGGGGGTGCTGGCCAGGGACGCG
GCGCAGTTCCCGGACCCGGAGGAGTTCCGGCCAGAGCGGTTCGCGCCGGAGGCGGAGGAG
GAGCGGACGCGCCACCCGTACGCGCACATCCCCTTCGGCGTCGGGCCGAGGGCGTGCATC
GGGCACAAGTTCGCGCTACAGCAGGTGAAGCTCGCCGTGGTCGAGCTCTACCGCCGGTAC
ACATTCCGGCACTCGCCGGCCATGGAGTCGCCGCTCCAGTTCGACTTCGACCTCGTCCTT
GCCTTCCGCCACGGCGTCAAGCTCAGGGCCATCAGGAGAAGC---------
>gnl_Spipo_v2_Spipo8G0037700
ATGGGG---------------------------------CTGGCCGCGGCGGCGGAGGCG
GGG------------TCAGCCCCCTGGTTACTCCTGGCGGCCCTTGCCGCCCTCGTCGGT
---CTTCTGGTGTACCTTTACGCCCCATACTGGAGGGTGAGGAAGCTCCCGGGGCCTCCC
TTATCGCCTCTCCTGGGCCATCTCCCCTTGCTCGCCAAGCACGGGCCGGACATCTTCCGC
CTCCTCGCCGACCAGTACGGCCCCATTTACAGGTTCCACCTGGGGAGGCAGCCGCTGGTG
ATCGTCGCGGACCCGGAGCTGTGCAGGGAAGTGGGAATCAGGAAGTTCAAGAGCGTCGGG
AACAGAAGCCTCCCTTCCCCCATCTCCGGCTCCCCTCTCCATCAGAAGGGCCTCTTCTTC
ACCAGGGACGGGAGGTGGTCGGCCATGAGGAACACGATAATCTCCCTTTACCAGCCCTCT
CACCTAGCCAACCTGATCCCCACCATGCAGTCTCTGATTGAGGCGGCGTTGCTCGACCTG
GAGACG------GGGCCCGGTGGAGAAATCACCTTCTCCGACGTCTCCCTCAAGCTGGCC
ACCGACGTTATTGGGCAGGCCGCTTTCGGTGTTGACTTGGGTCTCTCCAAGGGAGACCAC
CGCAGGGCGGCGGCG---------------GCGGCGCCGGCGCCGGACGACCAAGTCTCC
GCCTTCGTCAAGCTACACGTCTACTCCACCACCTCGCTGAAGATGGACCTCTCCGGTTCC
TTCTCCATCGTGCTGGGCCTACTCGCGCCGATCCTCCAGGAGCCGTTCCGGCAGGTGCTG
AAGCGAGTCCCCGGTACCGCCGACTGGAAGATGGAGAGGATCAACGGCGAGCTCAGCAGA
AGAATGGACGCCATCGTGGCGAGGAGAGCAAGGGAGAGGGAGTTGCAGTGCAGAGACTTC
CTGTCGGCGATACTCAAGGCCCGGGAGTCCGGCGGCGCCGCTGAGGAGCTGTTCTCACCG
GACTACGTCAGCGCGCTGACCTATGAGCACCTCCTCGCTGGGTCGGCGACGACCTCCTTC
ACGTTGTCTTCCGTGCTGTACCTCGTCGCCGGGCATCCCCCCGTGGAGCGGCGGCTGCTG
GAAGAGATCGACGCCTTCGGGCCAAATGGCGTCGTGCCCTCCGCCGACGATCTCCACCTC
AAGTTCCCGTATCTCGACCAG------------------GTGATCAAGGAGGCCATGCGG
TTCTACACAGTGTCCCCGCTGGTGGCGAGGGAGGCCTCCCAGCCGGTGGAGATCGGCGGC
TACCACCTCCCCAAGGGCACCTGGATATGGCTGGCGTTGGGGGTGCTGGCGAAGGATCCC
AATAGCTTCCCCGAGCCCGATGAGTTCCGGCCGGAGAGGTTCGATCCCGCTGGCGAGGAG
GAGAAGCGCCGCCACCCGTACGCCCACATCCCATTCGGCATTGGCCCGCGGGCGTGCATT
GGGCAGAGGTTCTCTCTGCAGGAGATCAAGCTCTCACTCATCTTCCTCTACCGGAGGTAC
GTCTTCCGCCGGTCCCCCGCCATGGAGTCCCCTCTGGCCCTCGAGTATGGGATCGTCCTC
AGTTTCAAGCACGGGGTGAAGCTCCAGGTCCTCAAACGGCGG---------
>gnl_Spipo_v2_Spipo14G0012500
ATGGAG------------------------------------------------------
---GGGAGTTTGCTGTCTTCGGCGGCTTGTCTCAGTGCCATGGGGCTCCTGCTGGTCGTG
---TTTGGGATCTACTTCTACGCTCCATACTGGAAGGTGAGGAAGGTGCCGGGGCCTCAG
GGGGGCTTCCTCGTGGGGCATCTCCCTCTGCTGGCCAAGAGCGGGCCGGATATCTTCAGG
GCGCTCGCCAAGGAGTACGGCCCGATCTACAGG---------------------------
------------------------------------------------------------
------------------------------------------------------------
------------------------------------------------------------
------------------------------------------------------------
------------------------------------------------------------
------------------------------------------------------------
------------------------------------------------------------
------------------------------------------------------------
------------------------------------------------------------
------------------------------------------------------------
------------------------------------------------------------
------------------------------------------------------------
------------------------------------------------------------
------------------------------------------------------------
------------------------------------------------------------
------------------------------------------------------------
------------------------------------------------------------
------------------------------------------------------------
------------------------------------------------------------
------------------------------------------------------------
------------------------------------------------------------
------------------------------------------------------------
---------------------------------------------------
>gnl_Spipo_v2_Spipo14G0012400
------------------------------------------------------------
------------------------------------------------------------
------------------------------------------------------------
------------------------------------------------------------
------GAGAAGAACTTAGGAAAATCCAGCAGATTCCATATGGGAAGGCAACCGCTCGTA
ATAGTCGCCGACCCGGAGCTCTGCAGAGAAGTCGGAATAAAGAAGTTCAAGGACATCAAG
AACCGGAGCAAGCCTTCTCCGACCTCTGGATCTCCCATCCATGAGAAAGGGCTCTTCCTA
TCCAGGGATTCGAGGTGGTCGTCCATGAGAAACGCGATAGTACCCTTCTACCAGCCCACC
CACCTCGCCAATCTCGTCCCCACCATGCAGTCCTTCGTCGAGTCTGCGACCCGCTCCCTC
TCCGGC------------GAAGAAGAAGTCAACTTCTCTCACCTCTCCCTGAAGATGGCG
ATTGATATCGTCGGAAAGACGGCCTTCGGCTTTGACTTCGGCCTCTCCCGAGATGCTCCT
TCCGGC------------------------GGCGCCGGCGGCGGGGCCGACGAGGCTTCC
TCCTTCCTCAAGCAGCACATCTACTCCACAGAGTCCCTCAAGATGGATCTCTCGGGCTCA
TTCTCCACGATTCTCGGACTCGTCGCGCCACTTTTCCAGCCGCTGTTCAGATGGCTACTG
GGGAAGGTCCCATGGACGACCGATTATCAGATGCGTTGCACCACCGAGAAGCTCATAGAG
GTGATCCGCCAGGTGGTGGAGAAGAGGTCCGGAGATGGCGGCGGAGCGTCGCCGGACTTC
CTGGCGGCGATATTGAGGGCCAGGAAGGAGTCGCCCGCGGCCAGGGAGCTCTTCAGCTGG
GACTACGTAAGCGCGCTCGCCTTCGAGCACCTCATCGCCGGCTCCGCCACCACTTCCTTC
ACCCTGAGCTCGGTGGTCTACTTGGTCTCCAAGCACCGGGAGGTGGAGAGGAAGCTCCTG
GCGGAGATCGACGCCTTCGCCGCCCTCGGGAGATCTCCTACCGCTGACGACCTCAGCTGC
ATGTTTCCTTACCTCGATCAG------------------GTGGTGAAGGAGGCCATGAGA
TTCTACACAGTCTCTCCTCTGGTGGCGAGGGAGACCTCTCAACAAGTTCAGGTTGGAGGT
TACACCCTACCCAAGGGCACATGGGTCTGGCTGGCACTGGGTGTTCTAGCCAAGGACTCT
AGGAACTTCCCTCAGCCAGATGAGTTCCGACCGGAGCGGTTTGACCCAACATGCTCTGAG
GAGAGGAGGCGGCACCCCTACGCCCACATCCCCTTCGGCATTGGGCCAAGAATGTGCATC
GGTCACCGCTTCGCCCTCATGGAGATCAAGCTCTCCCTCATCCACCTCTACAGATCCTTC
GTCTTCGAGCTTCCCCCTTCCATGGAGGGCCCCCCGGAGCTCCACTATGGCATGGTCCTC
AACTTCAAAAATGGTATCATAGTCCGCCCAGTCAAGCGACGG---------
>gnl_Stras_v2.0_SGA_v2.0_scaffold20T09215
---------------------------------------ATGGAGATTTTTGCAGTGATC
AAC------------TCACCTGTGATTACAACATTCACAATATTTGCTATGGTCACAGGG
---GTATTGTGGTACTTTTACAAGCCTTATTGGGCCGTGAGGAAAGTTCCTGGGCCTCCA
GCAATGCCTGTTGTTGGACACCTCCCTCTGCTGGCTAAGTATGGACCTGACTTGTTCTCC
ATTCTTGCTGAGCGCTATGGTCCTATTTTCAGGTTTCAAATGGGCAGACAGCCACTAATA
ATTGTAGCAGATGCAGAGCTTTGCAAAGAAGTCGGTATAAAAAAATTCAAATACTTTCCC
AATAGAAGCATTCCTTCTCCCATAGCTGCTTCCCCTCTTCACCAAAAGGGCCTTTTCTTC
ACAAGGGATGCTAGGTGGTCCGCAATGCGGAACACCATACTATCCGTGTACCAACCGTCT
CACCTCGCCAAACTAATCCCCACCATGCAAGAAATCGTAAAATCGGCCACCGAGAATCTC
GACCGCTCGGACCTCTCGTTCTCCGACTTCTCGTTCTCCGACTTCTCGCTCAAGCTAGCC
ACGGACGTGATCGGCCAAGCCGCGTTTGGCGTCGATTTCGGCCTCTCGAAACCGAAACCG
AAAACGAACGGCGAA------------------------CGAGAAAACGGGCACGTGCGA
GAGTTCGTGAACGAGCACATTTACTCCACGACTCGTCTCAAAATGGACTTAACCGGCTCG
TTTTCGATCGTACTCGGCTTGCTAGTCCCTATATTGCAAGAGCCCTTTAGAAAGATTTTG
AAGAGAATCCCAGGCACGATGGATTGGAAGTTTGACCGGACGAACGCGAATTTGAGTAGT
CGTGTGGATGAGATTGTAAAAGAGAGGATGAAGATCGATTTTCGCGAGTCGAGGGATTTT
TTGTCGAACGTGTTGAGGGCGAGGGAGCGTGAGAAGGGTGCGGTGAGCGTGTTCATGGCG
GATTACATTAGCGCGGTGACTTACGAGCACCTCTTGGCGGGGTCTGCCACGACCTCGTTT
ACTTTGTCGTGTGTCGTTTATTTGGTCGCTTTGTATCCGGAAGTCGAGAGGAAGGTTTTG
GAGGAAATTGACGATTTTGCCCCTCGCGACCGGGTGCCGGACGCGCATGAACTTCATCAT
GAGTTCCCTTATCTTGATCAG------------------GTTATAAAAGAAGCCATGAGA
TTCCACACAGTTTCTCCCTTAGTTGCTAGAGAAGCTTCTGCAGAAGTTAATCTTGGAGGT
TATGTCCTTCCAAAGGGTACATGGGTGTGGCTAGCTCTAGGAGTTCTTGCAAAAGATCCA
AAGAATTTTCCTGACCCGGAAAAGTTCAAGCCCGAGAGGTTTGACCCGAATGGTAAGGAG
GAAAAATGGAGGCACCCTTATGCAAACATCCCGTTTGGAATCGGGCCTCGTGCATGCATC
GGCCAGAAATTCGCCTTGCAAGAAATCAAGTTGTCATTGATCCATTTATACAGAAATTAC
GTTTTTCGGCATTCGCCTGATATGGAGAATCCTTTGCAGCTGGACTATGGCATTGTGCTT
AACTTCAGAAATGGTGTAAAGGTTCGGGCGATCAGACGTGCA---------
>gnl_Theca_v1.1_Thecc1EG037310t1
ATGGGTCTAGTTTATGAAACTCCTCAAAGTTTAATTGGTGCAGAAGGGTTCTATCCT---
------AGTGTCCTC---ATGGTATCGACAATCTCCACGGTGTTAGCCATGGTGGCAGGA
---GTATTGGTCTATCTGTATGGGCCCTATTGGGGGGTGAGAAGGGTGCCTGGTCCACCA
GCTCTCCCGTTGGTAGGACACCTGCCCTTGATGGCAAAGTACGGTCCTGATGTGTTTTCA
GTCCTTGCCAAACGATATGGTCCTGTTTTCAGGTTTCATATGGGTAGACAACCCTTGATA
ATTGTAGCAGACCCGGAGCTCTGTAAAGAAGTTGGAATAAAGAAATTCAAAGACATTCCC
AACAGAAGCATTCCCTCACCTATCGCAGCCTCCCCACTTCATCAAAAGGGTCTCTTTTTC
ACGAGGGATGCAACATGGTCGACTATGAGAAATACAATATTATCTGTCTACCAGCCATCA
CACTTGGCAAGCCTTGTTCCAACCATGCAAAATATTATTGAATCTGCCACTGAAAATCTC
CATGCT---------TCTGAAGAGGGCATCACTTTTTCTAACCTCTCACTCAAACTGGCC
ACTGACGTAATAGGACAAGCTGCTTTCGGGGTTAACTTTGGCCTCTCCAAACCAAAATCA
ACAAGTGAATCAACCAGGACTGTAGATGAC---CAAGGCAGTCAAAACGACGAAGTCTCT
GACTTCATCAATCAACACATCTACTCCACAACACAACTTAAGATGGACTTATCAGGTTCT
CTTTCAATTATAATAGGTCTGCTTGTCCCCATATTACAGGAGCCTTTCAGGCAGATTTTG
AAAAGAATACCAGGAACTATGGACTGGAAAGTTGACAGGACTAATAAGAAGTTGAGTGGC
CGGCTTAACGAGATTGTATCAATCAGAATGAAAGAGAAGAACCGAGGTTCAAAGGATTTC
TTGTCTCAAATATTGAGTGCAAGGGAATCAGAGAATGTGGCTAAGAATGCTTTTACTCCG
GACTACATTAGTGCAGTTACTTATGAGCACCTTCTTGCTGGATCAGTAACAACTTCCTTT
ACACTATCCTCCATTGTATATTTAGTTGCTGGACATCCAGAGGTGGAGAAAAAATTGCTG
GAAGAGATTGATGGCTTTGGGCCGCATGACCGGGTGCCAACTGCTTATGACCTTCAACAT
AAATTTCCATATCTTGATCAG------------------GTGATTAAAGAGGCTATGAGG
TTCTACACAGTTTCCCCATTAGTAGCTAGAGAAACATCAAAAGAAGTGGAGATAGGAGGT
TACCTTCTACCTAAGGGAACGTGGGTCTGGTTAGCACCTGGTGTCTTGGCAAAAGATCCA
AAGAACTTCCCAGAACCAGATAAGTTTAAGCCAGAGAGGTTTGATCCGAACTGTGAGGAA
GAGAAAAGAAGGCATCCTTATGCTCTCATACCCTTTGGAATTGGGCCCCGGGCATGCGTT
GGCCAGAAATTCTCCTTGCAGGAAATCAAACTCTCCTTGATACACTTGTATCGGAATTAC
ACATTTCGACATTCCTTTAGCATGGAGAAACCTTTGGAGCTCGAATACGGCATAGTTCTC
AACTTCAAACATGGTGTAAAGGTCACAGCTATAAAAAGAACA---------
>gnl_Utrgi_v4.1_Scf00892.g22537.t1
ATGCGGTGTCCTGGT---TACGCACACTCAACCCAAAAAGTCCATATAAATAGTAGCAAT
GCGCCTTCCAAACCAGGCATGGAACTTGTTTTGCAGCTCATTTTCTCTTCTTTACTGGCA
---GCTCTCGCCTACTTCTACTGGCCGTACTGGGGCCTTCGGAGGATCCCAGGTGCCCGT
CCAATGCCCTTTTTCGGCCATCTCCCATTGTTTGCAAAACATGGACCTTTCTTGTTCACC
CTTCTTGCTAGACGCTATGGCCCTGTTTACCGG---------------------------
------------------------------------------------------------
------------------------------------------------------------
------------------------------------------------------------
------------------------------------------------------------
------------------------------------------------------------
------------------------------------------------------------
------------------------------------------------------------
------------------------------------------------------------
------------------------------------------------------------
------------------------------------------------------------
------------------------------------------------------------
------------------------------------------------------------
------------------------------------------------------------
------------------------------------------------------------
------------------------------------------------------------
------------------------------------------------------------
------------------------------------------------------------
------------------------------------------------------------
------------------------------------------------------------
------------------------------------------------------------
------------------------------------------------------------
------------------------------------------------------------
---------------------------------------------------
>gnl_Utrgi_v4.1_Scf00892.g22535.t1
------------------------------------------------------------
------------------------------------------------------------
------------------------------------------------------------
------------------------------------------------------------
------------------------------------------------------------
------------------------------------------------------------
------------------------------------------------------------
------------------------------------------------------------
------------------------ATGCAACACTTGATTGAATCCGCCTCCCAAGATCTT
GATGCT---------------AAAGACTTGGATTTCTCTGATTTTTCACTGAAACTAGCT
ACAGATGTGATCGGAAAAGCTGCTTTTGGTGTCGATTTCGGGCTGTCAAGGGAGGATGGC
ATGATTCAAGCACGA---------------------------AAAGGTGGTCAAGTCGAG
GAGTTTGTGAAGCAACATATTTACTCCACATCCCAGCTGAAAATGGACTTTTCTGGATCA
TTTTCCATCATTCTAGGCCTCCTCATCCCCTGCCTCCAGGAACCATTTCGACAGATCCTC
AGGAGAATACCAGGGAGCAAGGACTGGAGAACTGATAGGACGAATCAGAGTCTAAGTAGC
CGTCTGGACGAGATACTTCGCATGAGGATGAACGACAATCGCCATGGCTGCAGGGACTTC
TTGTCTCTCATACTGAATGCAAGAGAATCAGAGACTAGTGCAAAGCATCTGTTCACTCCT
GATTACATAACCGCAGTCACTTACGAACACTTGCTTGCTGGATCCACGACGACATCTTTT
ACGTTCTCTAGTGTGGTTTATCTAGTCGCTTGTCATCCAGAGGTGGAGAAGAAGCTTATC
GAGGAAATTGACTCGTTCGGCCCACATGATCGCTTGCCAAGTGCTGATGATCTTGAGCAC
AAGTTCCCATATCTTGATCAG------------------GCTGGTTTACTTCCCCTGTCC
TTCAGTCTTTTCCAGAAACTG---------GAAGCATCCACCCAAGTTGAGATTGGAGGT
TACATTGTTCCAAAGGGGACATGGGTATGGCTAGCTCCTGGTGTACTGGCAAAAGACCCC
AAAAACTTCCCAGAGCCTGAGAAGTTTAAGCCAGAGAGGTTTGATCCGAATGGCAAAGAA
GAAAAACAGAGACATCCGTATGCTAACATTCCATTCGGATTAGGTCCTCGTGCTTGCATC
GGACGGAGGTTTGCGTTACAGGAAATCAAGCTTGGCTTGATTCATTTGTACAGAAAGTAT
GTCTTCAGGCACTCCCCAGCCATGGAGAAGCCTCTGGAACTTCAATATGGGATTGTGCTC
AACTTCAAACATGGTGTAAAAGTTGAGGCCTCCAGGAGGACA---------
>gnl_Vitvi_Genoscope.12X_GSVIVT01035384001
ATGCTTGAATTTTTCTGGTCCCTCCAAGGTTTGATACAGATTGGGGTGTCCTTCATA---
------AGGACACCC---ATGGCACCAGCCTTCTTCACAGTGTTGGCTATGCTAGGAGGA
---CTTTTGGGCTACTTGTATGAACCCTATTGGAGGGTGAGAAGGGTACCAGGTCCACCA
GTCTTCCCTCTTGTTGGGCACCTCCCCTTGATGGCCAAGTATGGTCATGATGTGTTCTCA
GTCCTTGCCAAAAAATATGGTCCAATTTTCAGGTTCCATGTGGGTAGACAGCCCCTGGTG
ATTGTAGCAGATGCAGAGCTCTGTAGAGAAGTTGGAATAAAGAAATTCAAAGACATTCCC
AACAGAAGCATTCCCTCTGCCATCTCAGCATCCCCTCTCCACCAAAAGGGTCTCTTCTTC
ACCAGGGATGCAAGGTGGTCAACAATGAGAAACACCATAATATCAGTCTACCAGCAATCT
CACCTAGCCAACCTGGTGCCAACCATGCAAGCATTCATTGAACCAGCCTTTCGAAATCTC
CCGTCT------TCTGAAGAGGAAGATATCACTTTTTCCAATTTGTCCCTCAAACTGGCC
ACTGATGTAATTGGGCAAGCTGCATTTGGGGTTCATTTTGGTCTCTCCAAACCACCATCC
AGCAATGAAGTTAAG---------------------------AACAGTGATGAAGTATCA
GAGTTCATCAATCAACATATTTACTCTACCACAAATCTTAAGATGGATCTATCAGGATCT
TTCTCAATTATACTAGGCCTACTTGTCCCCATTCTCCAAAAACCAGTTCAACATATCCTT
AAGAGAATACCTGGGACGATGGACTGGAAAATTTACCAGACTAACAAGAAACTGAGCAGC
AGGCTTGATGAGATTGTTGCAAAGAGAATGAAGGACAAGGATAGAGGTTCCAAGGACTTC
TTGTCTCTCATATTGAATGCAAGGGAATCAGAGAAAGCCATGAAGAATATTTTCACCTCA
GACTACCTTAATGCAGTTACTTATGAACACCTACTTGCTGGGTCTGCAACAACATCCTTC
ACATTGTCTTCAACTATCTATCTGATTGCCGAGCATCCAGAAGTGGAGAAGAAGTTGCTT
GCAGAGATTGACGGGTTCGGTCCGCCTGATCAGATGCCAACAGCTCATGATCTCCAGCAC
AAATTCCCCTATCTTGATCAG------------------GCAAAGTCTCTTGCAATGAGG
TTTTATACAGTTTCCCCATTAGTTGCAAGAGAAACATCTGCAGAAGTAGAGATTGGAGGC
TATGTTCTTCCCAAGGGCACATGGATCTGGTTGGCACCTGGGGTTCTAGCAAAAGATCCA
AAAAATTTCCCGGAACCAGACAAGTTCAAGCCAGAGAGGTTTGACCCAAATTGTGAGGAG
GAGAAACAAAGGCATCCTTATGCTCTCATACCCTTTGGAATTGGTCCTCGAGCATGTCTA
GGCCAGAAGTTCTCCTTACAAGAAGTAAAGCTTTCGCTGATTCATCTATACCAAAGATAT
GTCTTTCGCCATTCCCCAAACATGGAGAAACCTCTGGAACTTGAGTATGGCATAATTCTC
AACTTCAAACATGCTGTCAAGCTCAGAGCCATCAAACGACAT---------
>Frave_02706-v1.0-hybrid.t1
---------------------------------ATGGGGATGGAGTTTTTGATTACC---
------AATGGTTCT---CTGGTGTCAACCATTTTCACAGTGCTGGCAGTATTGGCTGGA
---GTCTTGGGATACTTGTATGCACCATACTGGGGAGTGAGAAGGGTTCCTGGCCCACGA
ACTATCCCTTTTCTAGGACACCTTCCCTTGCTGGCTAAGCATGGTCCTGATTTGTTCTCA
GTTCTTGCCAAGCAATATGGCCCTATCTTCAGGTTTCATATGGGAAGGCAGCCACTTATA
ATTGTAGCAGATGCAGAACTTTGTAGAGAAGTTGGAATCAAGAAATTCAAAGACATTCCA
AACAGAAGCATACCATCTCCAATCTCAGCCTCACCTCTTCACCAAAAGGGTCTCTTTTTC
ACCAGGGATATAAGATGGTCAACCATGAGAAACACCATTTTATCAGTGTATCAACCTTCA
TACCTAGCCAGCCTTGTTCCCACCATGCAATCATATATTGAATCTGCAACTCAAAACCTT
GATGAC---TCTTCCAACAAGGAAGACATTACCTTTTCAAACCTCTCACTCAGATTGGCC
ACTGATGTTATTGGACAAGCTTCCTTTGGTGTCGACTTTGGCCTTTCAAAACCACAGTCT
ATTAGTAATTCAATCAACAAGGTTGATAATGGTGAAGACAAGAATGATGATGAAGTTTCA
GATTTTATCAACCAACACATCTATTCCACAACTCAGCTTAAGATGGACTTATCAGGTTCC
TTATCAATCATATTGGGACTACTTGTCCCCATAATACAAGAGCCATTTAGGCAAATCTTG
AAGAGAATTCCGGGCACTATGGACTGGAAAGTAGACCGGACTAACCAGAATTTGGCAGGC
CGGCTTGATCAGATTGTAATGAGGAGAATGAAAGATAGCGATCGAGGTACCAAGAATTTC
TTGTCACTCATAATGAATGCAAGGGAGTCAGAGGGGGTAGCAAAGAGTGTGTTCACTCCA
GACTACATTAGTGCAGTCACTTATGAACATTTGCTTGCTGGGTCGGCCACCACATCTTTT
ACATTGTCCTCAGCTGTTTACTTGATTTCTGGACACCCGGAAGTGGAAAGCAAGTTGCTA
GCAGAAATCGATGGATTTGGTCCACATGATCAGATCCCAACAGCTCCTGATCTTCAGCAC
AAATTCCCTTATCTTGAACAG------------------GTTATTAAAGAGGCAATGAGG
TTTTACTTGGTTTCTCCACTAGTTGCAAGAGAAACGTCAAGAGAAGTAGAAGTAGGAGGT
TATCTTCTACCAAAGGGGACTTGGGTCTGGTTAGCTCTCGGAGTTTTAGCGAAAGATCCA
AAGAACTTCCCTGAGCCAGAGAAGTTCAAGCCAGAGAGGTTTGATCCGAATGGCAAAGAA
GAGAAACAAAGGCATCCTTATGCTTTCATACCATTTGGAATAGGGCCTAGAGCATGCATT
GGTCAGAAGTTTTCTCTACAAGAACTAAAGCTCTCACTGATACATTTATACCGGAAATAT
GTATTCAGGCACTCTCCAAACATGGAGGCACCTCTGGAACTTGAGTTCGGCATTGTTCTT
AACTTCAAGAAAGGTGTCAAGCTTACAGTTATTAAGCGGACA---------
>Frave_02708-v2.0.a2-hybrid.t1
---------------------------------ATGGGGATGGAGTTTTTGATTACC---
------AATGGTTCT---CTGGTGTCAACCACTCTCACAGTGCTGGCAGTATTGGCTGGA
---GTCTTGGGATACTTGTATGCACCATACTGGGGAGTGAGAAGGGTTCCTGGCCCACGA
ACTATCCCTTTTCTAGGACACCTTCCCTTGCTGGCTAAGCATGGTCCTGATTTGTTCTCA
GTTCTTGCCAAGCAATATGGCCCTATCTTCAGGTTTCATATGGGAAGACAGCCACTTATA
ATTGTAGCAGATGCAGAACTTTGTAGAGAAGTTGGAATCAAGAAATTCAAAGACATTCCA
AACAGAAGCATACCATCTCCAATCTCAGCCTCACCTCCTCACCAAAAGGGTCTCTTTTTC
ACCAGGGATACAAGATGGTCAACCATGAGAAACACCATTTTATCAGTGTATCAACCTTCA
TACCTAGCCAGCCTTGTTCCCACCATGCAATCATATATTGAATCTGCAACTCAAAACCTT
GATGAC---TCTTCCAACAAGGAAGACATTACCTTTTCAAACCTCTCACTCAGATTGGCC
ACTGATGTTATTGGACAAGCTGCCTTTGGTGTCGACTTTGGCCTTTCAAAACCACAGTCT
ATTAGTGATTCAATCAACAAGGTTGATAATGGTGAAGACAAGAATGATGATGAAGTTTCA
GACTTTATCAACCAACACATCTATTCCACAACTCATCTTAAGATGGACTTGTCAGGTTCC
TTATCGATCATATTGGGACTACTTGTCCCCATAATACAAGAGCCATTTAGGCAAATGTTG
AAGAGAATTCCGGGCACTATGGACTGGAAAGTAGACCGGACTAACCAGAAATTGGCAGGC
CGGCTTGATCATATTGTAATGAGGAGAATGAAAGATAGCGATCGAGGTACCAAGAATTTC
TTGTCACTCATATTGAATGCAAGGGAGTCAGAGGGAGTAGCAAAGAGTGTGTTCACTCCA
GACTACATTAGTGCAGTCACTTATGAACATTTGCTTGCTGGGTCGGCCACCACATCTTTT
ACATTGTCCTCAGCTGTCTACTTGATTTCTGGACACCCGGAAGTGGAAAGCAAGTTGCTA
GCAGAAATCGATGGATTTGGTCCACATGATCAGATCCCAACAGCTCATGATCTTCAGCAC
AAATTCCCTTATCTTGAACAG------------------GTTATTAAAGAGGCAATGAGG
TTTTACTTGGTTTCTCCACTAGTTGCAAGAGAAACGTCAAGAGAAGTAGAAGTAGGAGGT
TATCTTCTACCAAAGGGGACTTGGGTCTGGTTAGCTCCCGGAGTTTTAGCGAAAGATCCA
AAGAACTTCCCTGAGCCAGAGAAGTTCAAGCCAGAGAGGTTTGATCCGAATGGCAAAGAA
GAGAAACAAAGGCATCCTTATGCTTTCATACCATTTGGAATAGGGCCTAGAGCATGCATT
GGTCAGAAGTTTTCTCTACAAGAACTAAAACTCTCACTGATACATTTATACCGGAAATAT
GTATTCAGGCACTCTCCAAACATGGACACACCTCTGGAACTTGAGTTCGGCATTGTTCTT
AACTTCAAGAATAGTGTCAAGCTTACAGTTATTAAGCGGACA---------
>Maldo_GDDH_02G1142400
---------------------------------ATGGAACTGCAGTTATTGTTCACCAAT
------GGTTTTCTGGTATCACCATCGACCCTTTTCACGGCGTTGGCAATGTTTGCAGGA
---GTTTTGAGTTACTTGTATGGGCCCTACTGGAGGGTGAGAAGGGTACCTGGCCCTCCA
GTTATCCCCTTGCTAGGACACCTTCCCTTGCTGGCAAAGTATGGTCCTGATGTATTCTCA
GTTCTTGCCAAACAATATGGCCCTCTTTTCAGGTTTCATATGGGTAGACAGCCACTAATA
ATTGTAGCAGATGCAGAGCTTTGTAGAGAAGTAGGAATAAAAAATTTCAAAGATATCAAC
AACAGAAGCATTCCGTCTCCCATCGCAGCTTCCCCACTCCATCAGAAGGGTCTCTTCTTC
ACCAGGGATGCAAGATGGTCGACGATGCGAAACACTATATTATCGTTGTATCAGCCATCA
CACCTAGCCAGCCTTGTGCCCACAATGCAGTCGTTCATCGAGTCTGCAACTCAAAAGCTC
GACTCC---TCCAAAGAAGCGGAAGATATTACCTTTTCTAACCTCTCCCTCAGGTTGGCC
ACTGATGTAATAGGACAAGCTGCATTCGGAGTCAACTTTGGCCTCTCTAAACTGGAATCC
ATCAACGAATCAATCGACAAGATTGACAGCAAAGACAACAACGACGATGACCAAGTCTCA
GATTTTATTAACCAACACATCTATTCCACTACTCAGCTTAAGATGGACTTATCCGGTTCC
TTCTCAATTATACTGGGATTACTTGCCCCTATTCTCCAGGAGCCATTTAGGCAGGTCTTG
AAAAGAATTCCTGGGACAATGGACTGGAAGGTTGAGCGTACAAACCGGAAGTTGAGTGGC
CGGCTTGATGAGATTGTGGTGAAAAGAATGAAAGACAGTGAACGCGGTTCAAAGGACTTC
TTGTCACTCATAATGAATGCGAGGGAGTCGGAAACTGTTGCAAAGAATGTCTTCACTCAA
GACTACATTAGTGCGGTTACTTATGAGCATCTCCTAGCTGGATCAGCCACTACATCATTC
ACATTGTCTTCAACTGTCTACTTGGTAGCTGGACACCCAGAAGTCGAGAGGAAGTTGCTG
GCGGAAATTGATGGATTTGGACCTCCTGATCAGATGCCAACTGCTTATGATCTTCAACAC
AAATTTCCTTATATTGATCAG------------------GTTATTAAAGAGGCAATGAGG
TTTTACTTGGTTTCACCATTGGTTGCAAGAGAAACATCTAGAGAAGTCGAAATAGGAGGC
TATCTTCTACCAAAGGGGACTTGGGTGTGGCTAGCACTCGGAGTTTTAGCGAAAGATCCA
AACAACTTTCCGGAACCAGACACGTTCAGGCCAGAGAGATTTGATCCAGATTGCAACGAA
GAGAAACAAAGGCATCCTTACGCTTTTATACCATTTGGAATCGGGCCACGAGCATGCATT
GGTCAGAAATTTTCACTACAAGAATTAAAGCTCTCGCTGATTCATTTATACCGGAAGTAT
GTATTCCGGCACTCTCCCAACATGGAGAAACCTCTGGCACTTGAGTATGGCATTGTTCTT
AATTTCAAGAATGGTGTCAAGGTTAGAGTCGTAAAGCGG------------
>Maldo_GDDH_08G1064200
ATGATA------------------------------------------------------
---GGCAGCATTGAA---ATGTTGTTTACCATCTTCATGGTGCTGGCAATACTGGGAGGA
---GTTTTGGGGTACTTGTATTGGCCCTACTGGGGAATGAGAAGGGTACCTGGCCCACCA
ACTATCCCTCTGGTAGGACACATTCCCTTGTTGGCAAAGTATGGTCCTGATGTATTCTCA
GTTCTTGCCAAAGAGTATGGCCCTATTTTCAGGTTTCATATAGGTAGACAACCACTCGTA
ATTGTAGCAGATGCAGAGCTTTGTAGGGAAGTTGGAATAAAGAAATTCAAAGACATGAAG
AACAGAAGCATTCCATCTCCCCTTGCAGCTTCCCCTCTCCATCAGAAGGGTCTCTTTTTA
ACCAGGGATGCAAGATGGGCGACGATGCGAAACACTATATTGTCAATGTATCAACCATCA
CACTTAGCCAATCTTGTGCCTACAATGCAGTCATTTGTTGAATGTGCAACTCAAAAACTT
GCCTCCACAGCGGAAGAAGAAGAAGATATTACCTTTTCCGACATCTCCCTTCAATTGACT
ACGGATGTAATAGGACAAGCTGCATTTGGTGTCAACTTTGGCCTTTCTAAACCACAATCC
CTCGGCGAGTCAGTGGAAAAGATTGATGGA---AAATACAACAATGACGATGAAGTCTCG
GACTTCATCAACCAACACATGTATTCCACAGCACAACTTAAGCTGGACTTTTCGGGTTCC
TTATCGATCATACTAGGACTACTTGTCCCCATACTCCAGTGGCCATTTTGGCAGATGTTG
AAGAGAATTCCTGGCACTATGGACAGAAAAATCGAACGTAGTAACTGGCATTTGGTTAGC
CGGCTTGATGCGGCTGTGGAAAAGAGAATGAAAGACAGCGGACGAGGTTCAAGGGACTTC
TTGTCACTCATACTGAATGCAAGGGAGTCGGGGAGGGTTTCGAAAAATGTTTTCACACAG
GATTACATTAGTGCACTTGCTTATGAGCATCTCCTTGCCGGGTCGGCCACCACAGCATTC
ACATTGTCTTCAGTTGTCTACTTGGTTGCTGGACATCCCGAAGTCGAAAAAAAGTTGCTG
GCAGAGATCGATGGATTTGGACCGCCAGATCAGATGCCAACTGCTACTGATCTCCAACAC
AACTTTCCTTATCTTGATCAG------------------GTTGTTAAAGAGGCAATGAGG
TTTTACATGGTTTCCCCATTAGTTGCAAGAGAAACATCCAAAGAAATCGAAATAGGCGGT
TATCTTCTACCGAAGGGGACTTGGGTTTGGTTAGCCCTCGGAGTTTTAGCGAAAGATCAA
AAGAACTTCCCAGAGCCAGAAAAGTTCAGGCCAGAGAGGTTTGATCCAAGTTGCAAAGAA
GAGAAACAAAGGCATCCATATGCCTTTATACCGTTTGGACTCGGGCCTCGAACCTGCATT
GGTCAGAAATTTGCTGTGCAAGAAATAAAGCTTGCGCTGATTCACTTATACCGGAAGTAT
GTGTTCCGGCACTCTCCATTTATGGAGGTACCTCTGGAGCTTGAATATGGCATTGTTCTC
AAGTTCAAGAATGGCGTCAAGCTTCGAGTCATAAAGCGGACA---------
>Maldo_GDDH_15G1057500
ATGATA------------------------------------------------------
---GGCAGCATTGAA---CTGTTGTTTAACATCTTCATGGTGTTGATAGTACTGGGAGGA
---ATTTTGGGGTATTTGTATGGGCCCTACTGGAGAGTAAGAAGGGTACCTGGCCCTCCA
ACTATCCCTCTGGTAGGACACATTCCCTTGATGGCAAAGTATGGTCCTGATATATTCTCA
GTTTTTGCTGAAGAGTATGGCCCTATTTTCAGGTTTCATATCGGGAGACAACCACTCATA
ATTGTAGCAGATGCAGAGCTTTGTAGAGAAGTTGGAATAAAGAAATTCAAAGACATTAAA
AACAGAAGCATTCCACCTCCCCTTGCAGCTTCCCCTCTTCATCAGAAGGGTCTCTTTTTA
ACCAGGGATGCGAGATGGGTGACGACGCGAAACACTATATTATCAGTGTATCAACCTTCC
CACTTAGCCAACCTTGTGCCTACAATGCAGTCATTTGTTGAATGTGCAACTGAAAAACTT
GACTCCATGGCGAAAGTAGAAGAAGATATTACCTTTTCCGCCATCTCCCTTCGATTGGCC
ACAGATGTAATAGGACAAGCTGCATTTGGTGTCAACTTTGGCCTTTCTAAACCACAATCA
GTCGGCGAATCAGTCGAAAAGTTTGATGGC---AAAGACAATAATGACGATGAAGTCTCA
GACTTTATCAACCAACACATATATTCCACAACACAGGTTAAGATGGATTTTTCGGGTTCC
TTATCGATCATACTAGGACTACTTGTCCCCATACTTCAGTGGCCATTTTGGCAGATGTTG
AAGAGAATTCCTGGCACTATGGATGGGAAAATCGAACATAATAACAGGCATTTGACTAGC
CGGCTTGGTGCAGTTGTGGAAAAGAGAATGAAAGACAGCAGACGAGGTTCAAAGGACTTC
TTGTCAGTTATACTGAATGCAAGGGAGTCAGGGAGGCTTTCGAAGAATGTTTTCACAACA
GATTACATTAGTGCACTTGCTTATGAGCATCTCCTTGCCGGGTCGGCCACCACAGCATTC
ACATTGTCTTCAGCTGTCTACTTGGTTGCTGGACATCCAGAAGTAGAAAAAAAGTTGCTG
GCAGAGATCGATGGATTTGGACCGCCTGATCAGATGGCAACTGCAAGTGATCTTCAACAC
AAATTTCCTTATCTTGATCAGGCAAGGCTTCTCAAATGC------------GCAATGAGG
TTTTACATGGTTTCCCCATTAGTTGCTAGAGAAACATCTCGAGACGTCGAAATAGGCGGT
TATATTTTACCAAAGGGGACTTGGGTTTGGTTAGCCCTCGGAGTATTAGCGAAAGATCAA
AAGAACTTCCCAGAGCCAGAAAAGTTCAGGCCAGAGAGGTTTGATCCAAGCTGCAAAGAA
GAGAAACAAAGGCATCCTTATGCTTTTATACCGTTTGGACTCGGGCCTCGATCCTGCATC
GGTCAGAAATTTGCCATACAAGAAATAAAGCTTGCACTGATTCACTTATACCGGAAGTAT
GTGTTCCGGCACTCTCCATATATGGAGTCACCTCTGGAGCTTGAGTTTGGCATTGTTCTC
AAGTTCAAGAATGGTGTCAAGCTTCGGGTCATAAAGCGGAAA---------
>Maldo_GDDH_15G1057600
ATGATGAAGAGCTTGGAGACCCTTCAGAAAATTGGTGGGATGGAAGTGTTGTTTGCTACC
------AGTGTTTGG---TTGATATCCACAATCTTCACAGGGTTGGCAATATTGGGAGGA
---ATTTTGGGGTACTTGTATGGACCCTACTGGGGGGTGAGAAGGGTACCTGGCCCACCA
ACTATCCCCTTGCTAGGACACCTTCCCTTGCTGGCAAAGTATGGTCCTGATGTATTCTCA
GTTCTTGCCGAACAGTACGGCCCTATTTTCAGGTTTCATATGGGCAGGCAACCATTGATA
ATTGTAGCAGATGCTGAGCTTTGTAGAGAAGTTGGAATAAAGAAATTCAAAGACATTCCA
AACAGAAGCATTCCAGCTCCCATATCAGCCTCCCCTCTTCATCAAAAGGGTCTTTTTTTC
ACCAGGGATGCAAGATGGTCGACAATGCGAAACACTATATTATCGGTGTATCAACCATCA
CACCTCGCCAGCCTTGTGCCTACCATGCAGTCCTTCATTGAATCTGCAACTGAGAAACTT
CACTCC------TCCAAAGAAGAAGAGATTACATTTTCTACCCTTTCCCTTGGATTGGCT
ACTGATGTACTAGGGCAAGCTGCATTTGGTGTCAACTTTGGCCTTTCTAATACACATTCG
ATCGGCAAATCAATCAAA---------GGA------GAAGACAACGACGATGAAGTCTCG
GACTTCATCAACCAACACATTTATTCCACAACGCAGCTTAAGATGGACTTATCAGGTTCC
TTATCCATCATACTCGGTTTACTAGTCCCTATACTCCAGGAGCCATTTAGGCAGATTTTC
AAGAGAATTCCGGGCACTATGGACTGGAAAGTTGAGCGTACTAACCGGAAGTTGAGTGGC
CGGCTTGATGGTATTGTGGCGAAGCGAATGCAAGACCGTGAGCGAGGCTCGAAGGACTTC
TTGTCGGTAATTATGAATGCAATGGAGTCAGAGGCGGTTTCGAAGAATGTCTTCACTCCT
GACTACATTAGTGCAGTTACTTACGAGCATCTCCTTGCTGGATCAGCCACCACAGCATTC
ACATTGTCTTCAATTGTCTACTTGGTTGCTGGACATCCAGAAGTCGAAAAAAAATTGCTG
GCAGAGATTGATGGATTTGGACCGCCTGATCAGATGCCAACTGCTCATGATCTTCAACAC
AAGTTTCCTTACATTGATCAG------------------GTGATTAAAGAGGCAATGAGG
TTTTACATGGTTTCCCCATTAGTTGCGAGAGAAACATCCGGAGACGTCGAAATAGGAGGT
TATCTTCTACCAAAGGGGACTTGGGTGTGGTTAGCACTCGGTGTTTTAGCGAAAGATCCA
AAGAACTTCCCGGAGCCAGACAAGTTCAGGCCAGAGAGGTTTGATCCAAATTGCCAAGAA
TTGAAACAAAGGCATCCTTACGCTTTTATACCGTTTGGAATCGGACCTCGATCCTGCATT
GGTCAGAAATTTTCCCTACAAGAACTAAAGCTCTCACTGATTCACTTATACCGGAAATAT
GTGTTCCGGCACTCTCCCGACATGGAGAAACCTCTTGAGCTTGAGTACGGCATTGTTCTC
AACTTCAAGAAAGGTGTCAAGCTTAGAGTCATAAAGAGGACA---------
>Maldo_GDDH_15G1255800
------------------------------------------------------------
------------------------------------------------------------
------------------------------------------------------------
------------------------------------------------------------
------------------------------------------------------------
------------------------------------------------------------
------------------------------------------------------------
---------------------------------ATGATGATCAAG---------------
------------------------------------------------------------
------------------------------------------------------------
---------------------------------TCTTGGGGT------------------
------------------------------------------------------------
---TTTATTAACCAACACATCTGTTCCACTACTCAGCTTAAGATGGATTTATCCGGTTCC
TTTTCAATTAAACTGGAACTACTTGTTTCTATTCTTCAGGAGCCATTTAGGCAGCTCTTG
AAAAGAATTCCCGGGACAATGAACTGGAAAGTTGAGCGTACTAACCGGAAGTTGAGTGGC
CGGCTTGATGAGATTGTGGTGAAGAGAATGAAAGACAGTGAACGTGGTTCAAAGGACTTC
TTGTCACCCATAATGAAAGCAAGGGAGTTGGAAATGGTTGCCGAGAATGTCTTCGCTCAA
GACTACATTAGTGCAGCTGCTTATGAGCATCTCCTGGCTGGATCAGCCACTACATCATTC
ACATTGTCTTCAATTGTCTACTTGGTTGCCGGACATCCAGATGCCGAAAAGAAGTTGCTA
GCGGAAATTGATGGATTTGGACCTCCTGATCAGATGCCTACTGCTCATAGTCTTCAACAC
AAATCTCCATATATTGATCAGGCATAT------------------------GCAATGAGG
TTTTGCCTGGTTTCCCCATTAGTTGCAAGAGAAACATCTAGAGAAGTCGAAATCGGAGGC
TATCTTCTACCAAAG---------------------------------------------
------------------------------------------------------------
------------------------------------------------------------
---------------------------------------GTATTGTTCTACTTATCCTAT
GTGAATCGGAAA---------------------------------------TGGTTGCAT
AATTTATGGGAC---------------------------------------
>Maldo_GDDH_15G1256100
------------------------------------------------------------
------------------------------------------------------------
------------------------------------------------------------
------------------------------------------------------------
------------------------------------------------------------
------------------------------------------------------------
------------------------------------------------------------
------------------------ATGCGAGACACTATATTATCAATGTATCAGCCATCA
CACCTAGCCAGCCTTGTGCCCACAATGCAGTCATTCACCGAGTCTGCAACTCAAAAGTTC
GACTTG---TTTAAAGAGGATGAAGAGATTACCTTCTCTAACCTCTCCCTCTGGTTGGCT
ACTGATGTAATAGGACAAGCTGCATTTGGTGTTAACTTTGGCCTTTCTAAACCACAATCC
ATCAGTGAATCAATCGACAAGATTGACAGCAAAGACAACAACGATGATGATCAAATCTTT
TATTTTGTTAACCAACACTTCTATTCCACTACTCAGCTTAAGATGGATTTATCTGGT---
------------------------------------CTTGAAAAGAATTCCCAG------
---------------GACAATGACTGGAAGGTTGAGTGTACTAACCGGAAGTTGAGTGGC
CGGCTTGATGAGATTGTGGTGAAAAGAATGAAAGACAGTGAACGTGGTTCAAAGGACTTC
TTGTCACTCATAATGAATGTGAGGGAGTCGGAAGTGGTTGCCAAGAATGTCATCACTCAA
TACTACATTAGTGCAGTTGCTTATGAGCATCTCCTGGCTGGATCAGCCACTACATCATTC
ACAATGTCTTCAATTGTCTACTTGGTTGCCGGACACCCAGATGTCGAAAAGAAGTTGCTG
GCGGAACTTGATGGATTTGGACCTCGTGATCAGATGCCAACTGCTCCTGGTCTTCTGAAT
TCC---------------AAA------------------GTG------------------
------------------------------------------------------------
------------------------------------------------------------
------------------------------------------------------------
------------------------------------------------------------
------------------------------------------------------------
------------------------------------------------------------
---------------------------------------------------
>Maldo_Gala_02g012160
---------------------------------ATGGAACTGCAGTTATTGTTCACCAAT
------GGTTTTCTGGTATCACCATCGACCCTTTTCACGGCGTTGGCAATGTTTGCAGGA
---GTTTTGAGTTACTTGTATGGGCCCTACTGGAGGGTGAGAAGGGTACCTGGCCCTCCA
GTTATCCCCTTGCTAGGACACCTTCCCTTGCTGGCAAAGTATGGTCCTGATGTATTCTCA
GTTCTTGCCAAACAATATGGCCCTCTTTTCAGGTTTCATATGGGTAGACAGCCACTAATA
ATTGTAGCAGATGCAGAGCTTTGTAGAGAAGTAGGAATAAAAAATTTCAAAGATATCAAC
AACAGAAGCATTCCGTCTCCCATCGCAGCTTCCCCACTCCATCAGAAGGGTCTCTTCTTC
ACCAGGGATGCAAGATGGTCGACGATGCGAAACACTATATTATCGTTGTATCAGCCATCA
CACCTAGCCAGCCTTGTGCCCACAATGCAGTCGTTCATCGAGTCTGCAACTCAAAAGCTC
GACTCC---TCCAAAGAAGCGGAAGATATTACCTTTTCTAACCTCTCCCTCAGGTTGGCC
ACTGATGTAATAGGACAAGCTGCATTCGGAGTCAACTTTGGCCTCTCTAAACTGGAATCC
ATCAACGAATCAATCGACAAGATTGACAGCAAAGACAACAACGACGATGACCAAGTCTCA
GATTTTATTAACCAACACATCTATTCCACTACTCAGCTTAAGATGGACTTATCCGGTTCC
TTCTCAATTATACTGGGATTACTTGCCCCTATTCTCCAGGAGCCATTTAGGCAGGTCTTG
AAAAGAATTCCTGGGACAATGGACTGGAAGGTTGAGCGTACAAACCGGAAGTTGAGTGGC
CGGCTTGATGAGATTGTGGTGAAAAGAATGAAAGACAGTGAACGCGGTTCAAAGGACTTC
TTGTCACTCATAATGAATGCGAGGGAGTCGGAAACTGTTGCAAAGAATGTCTTCACTCAA
GACTACATTAGTGCGGTTACTTATGAGCATCTCCTAGCTGGATCAGCCACTACATCATTC
ACATTGTCTTCAACTGTCTACTTGGTAGCTGGACACCCAGAA------------------
------------------------------------------------------------
---------------------------------------GTTATTAAAGAGGCAATGAGG
TTTTACTTGGTTTCACCATTGGTTGCAAGAGAAACATCTAGAGAAGTCGAAATAGGAGGC
TATCTTCTACCAAAGGGGACTTGGGTGTGGCTAGCACTCGGAGTTTTAGCGAAAGATCCA
AACAACTTTCCGGAACCAGACACGTTCAGGCCAGAGAGATTTGATCCAGATTGCAACGAA
GAGAAACAAAGGCATCCTTACGCTTTTATACCATTTGGAATCGGGCCACGAGCATGCATT
GGTCAGAAATTTTCACTACAAGAATTAAAGCTCTCGCTGATTCATTTATACCGGAAGTAT
GTATTCCGGCACTCTCCCAACATGGAGAAACCTCTGGCACTTGAGTATGGCATTGTTCTT
AATTTCAAGAATGGTGTCAAGGTTAGAGTCGTAAAGCGG------------
>Maldo_Gala_08g005680
ATGATA------------------------------------------------------
---GGCAGCATTGAA---ATGTTGTTTACCATCTTCATGGTGCTGGCAATACTGGGAGGA
---GTTTTGGGGTACTTGTATTGGCCCTACTGGGGAATGAGAAGGGTACCTGGCCCACCA
ACTATCCCTCTGGTAGGACACATTCCCTTGTTGGCAAAGTATGGTCCTGATGTATTCTCA
GTTCTTGCCAAAGAGTATGGCCCTATTTTCAGGTTTCATATAGGTAGACAACCACTCGTA
ATTGTAGCAGATGCAGAGCTTTGTAGGGAAGTTGGAATAAAGAAATTCAAAGACATGAAG
AACAGAAGCATTCCATCTCCCCTTGCAGCTTCCCCTCTCCATCAGAAGGGTCTCTTTTTA
ACCAGGGATGCAAGATGGGCGACGATGCGAAACACTATATTGTCAATGTATCAACCATCA
CACTTAGCCAATCTTGTGCCTACAATGCAGTCATTTGTTGAATGTGCAACTCAAAAACTT
GCCTCCACAGCGGAAGAAGAAGAAGATATTACCTTTTCCGACATCTCCCTTCAATTGACT
ACGGATGTAATAGGACAAGCTGCATTTGGTGTCAACTTTGGCCTTTCTAAACCACAATCC
CTCGGCGAGTCAGTGGAAAAGATTGATGGA---AAATACAACAATGACGATGAAGTCTCG
GACTTCATCAACCAACACATGTATTCCACAGCACAACTTAAGCTGGACTTTTCGGGTTCC
TTATCGATCATACTAGGACTACTTGTCCCCATACTCCAGTGGCCATTTTGGCAGATGTTG
AAGAGAATTCCTGGCACTATGGACAGAAAAATCGAACGTAGTAACTGGCATTTGGTTAGC
CGGCTTGATGCGGCTGTGGAAAAGAGAATGAAAGACAGCGGACGAGGTTCAAGGGACTTC
TTGTCACTCATACTGAATGCAAGGGAGTCGGGGAGGGTTTCGAAAAATGTTTTCACACAG
GATTACATTAGTGCACTTGCTTATGAGCATCTCCTTGCCGGGTCGGCCACCACAGCATTC
ACATTGTCTTCAGTTGTCTACTTGGTTGCTGGACATCCCGAAGTCGAAAAAAAGTTGCTG
GCAGAGATCGATGGATTTGGACCGCCAGATCAGATGCCAACTGCTACTGATCTCCAACAC
AACTTTCCTTATCTTGATCAG------------------GTTGTTAAAGAGGCAATGAGG
TTTTACATGGTTTCCCCATTAGTTGCAAGAGAAACATCCAAAGAAATCGAAATAGGCGGT
TATCTTCTACCGAAGGGGACTTGGGTTTGGTTAGCCCTCGGAGTTTTAGCGAAAGATCAA
AAGAACTTCCCAGAGCCAGAAAAGTTCAGGCCAGAGAGGTTTGATCCAAGTTGCAAAGAA
GAGAAACAAAGGCATCCATATGCCTTTATACCGTTTGGACTCGGGCCTCGAACCTGCATT
GGTCAGAAATTTGCTGTGCAAGAAATAAAGCTTGCGCTGATTCACTTATACCGGAAGTAT
GTGTTCCGGCACTCTCCATTTATGGAGGTACCTCTGGAGCTTGAATATGGCATTGTTCTC
AAGTTCAAGAATGGCGTCAAGCTTCGAGTCATAAAGCGGACA---------
>Maldo_Gala_15g005420
ATGATA------------------------------------------------------
---GGCAGCATTGAA---CTGTTGTTTAACATCTTCATGGTGTTGATAGTACTGGGAGGA
---ATTTTGGGGTATTTGTATGGGCCCTACTGGAGAGTAAGAAGGGTACCTGGCCCTCCA
ACTATCCCTCTGGTAGGACACATTCCCTTGATGGCAAAGTATGGTCCTGATATATTCTCA
GTTTTTGCTGAAGAGTATGGCCCTATTTTCAGGTTTCATATCGGGAGACAACCACTCATA
ATTGTAGCAGATGCAGAGCTTTGTAGAGAAGTTGGAATAAAGAAATTCAAAGACATTAAA
AACAGAAGCATTCCACCTCCCCTTGCAGCTTCCCCTCTTCATCAGAAG------------
---------------------------------------------GTGTATCAACCTTCC
CACTTAGCCAACCTTGTGCCTACAATGCAGTCATTTGTTGAATGTGCAACTGAAAAACTT
GACTCCATGGCGAAAGTAGAAGAAGATATTACCTTTTCCGCCATCTCCCTTCGATTGGCC
ACAGATGTAATAGGACAAGCTGCATTTGGTGTCAACTTTGGCCTTTCTAAACCACAATCA
GTCGGCGAATCAGTCGAAAAGTTTGATGGC---AAAGACAATAATGACGATGAAGTCTCA
GACTTTATCAACCAACACATATATTCCACAACACAGGTTAAGATGGATTTTTCGGGTTCC
TTATCGATCATACTAGGACTACTTGTCCCCATACTTCAGTGGCCATTTTGGCAGATGTTG
AAGAGAATTCCTGGCACTATGGATGGGAAAATCGAACATAATAACAGGCATTTGACTAGC
CGGCTTGGTGCAGTTGTGGAAAAGAGAATGAAAGACAGCAGACGAGGTTCAAAGGACTTC
TTGTCAGTTATACTGAATGCAAGGGAGTCAGGGAGGCTTTCGAAGAATGTTTTCACAACA
GATTACATTAGTGCACTTGCTTATGAGCATCTCCTTGCCGGGTCGGCCACCACAGCATTC
ACATTGTCTTCAGCTGTCTACTTGGTTGCTGGACATCCAGAAGTAGAAAAAAAGTTGCTG
GCAGAGATCGATGGATTTGGACCGCCTGATCAGATGGCAACTGCAAGTGATCTTCAACAC
AAATTTCCTTATCTTGATCAGGCAAGGCTTCTCAAATGCGTTATTAAAGAGGCAATGAGG
TTTTACATGGTTTCCCCATTAGTTGCTAGAGAAACATCTCGAGACGTCGAAATAGGC---
---------------------------------GCCCTCGGAGTATTAGCGAAAGATCAA
AAGAACTTCCCAGAGCCAGAAAAGTTCAGGCCAGAGAGGTTTGATCCAAGCTGCAAAGAA
GAGAAACAAAGGCATCCTTATGCTTTTATACCGTTTGGACTCGGGCCTCGATCCTGCATC
GGTCAGAAATTTGCCATACAAGAAATAAAGCTTGCACTGATTCACTTATACCGGAAGTAT
GTGTTCCGGCACTCTCCATATATGGAGTCACCTCTGGAGCTTGAGTTTGGCATTGTTCTC
AAGTTCAAGAATGGTGTCAAGCTTCGGGTCATAAAGCGGAAA---------
>Maldo_Gala_15g005430
ATGATGAAGAGCTTGGAGACCCTTCAGAAAATTGGTGGGATGGAAGTGTTGTTTGCTACC
------AGTGTTTGG---TTGATATCCACAATCTTCACAGGGTTGGCAATATTGGGAGGA
---ATTTTGGGGTACTTGTATGGACCCTACTGGGGGGTGAGAAGGGTACCTGGCCCACCA
ACTATCCCCTTGCTAGGACACCTTCCCTTGCTGGCAAAGTATGGTCCTGATGTATTCTCA
GTTCTTGCCGAACAGTACGGCCCTATTTTCAGGTTTCATATGGGCAGGCAACCATTGATA
ATTGTAGCAGATGCTGAGCTTTGTAGAGAAGTTGGAATAAAGAAATTCAAAGACATTCCA
AACAGAAGCATTCCAGCTCCCATATCAGCCTCCCCTCTTCATCAAAAGGGTCTTTTTTTC
ACCAGGGATGCAAGATGGTCGACAATGCGAAACACTATATTATCGGTGTATCAACCATCA
CACCTCGCCAGCCTTGTGCCTACCATGCAGTCCTTCATTGAATCTGCAACTGAGAAACTT
CACTCC------TCCAAAGAAGAAGAGATTACATTTTCTACCCTTTCCCTTGGATTGGCT
ACTGATGTACTAGGGCAAGCTGCATTTGGTGTCAACTTTGGCCTTTCTAATACACATTCG
ATCGGCAAATCAATCAAA---------GGA------GAAGACAACGACGATGAAGTCTCG
GACTTCATCAACCAACACATTTATTCCACAACGCAGCTTAAGATGGACTTATCAGGTTCC
TTATCCATCATACTCGGTTTACTAGTCCCTATACTCCAGGAGCCATTTAGGCAGATTTTC
AAGAGAATTCCGGGCACTATGGACTGGAAAGTTGAGCGTACTAACCGGAAGTTGAGTGGC
CGGCTTGATGGTATTGTGGCGAAGCGAATGCAAGACCGTGAGCGAGGCTCGAAGGACTTC
TTGTCGGTAATTATGAATGCAATGGAGTCAGAGGCGGTTTCGAAGAATGTCTTCACTCCT
GACTACATTAGTGCAGTTACTTACGAGCATCTCCTTGCTGGATCAGCCACCACAGCATTC
ACATTGTCTTCAATTGTCTACTTGGTTGCTGGACATCCAGAAGTCGAAAAAAAATTGCTG
GCAGAGATTGATGGATTTGGACCGCCTGATCAGATGCCAACTGCTCATGATCTTCAACAC
AAAGGCAATGAGGTT---------------------------------------------
------------------------------------------------------------
------------------------------------------TTACATGCGAAAGATCCA
AAGAACTTCCCGGAGCCAGACAAGTTCAGGCCAGAGAGGTTTGATCCAAATTGCCAAGAA
TTGAAACAAAGGCATCCTTACGCTTTTATACCGTTTGGAATCGGACCTCGATCCTGCATT
GGTCAGAAATTTTCCCTACAAGAACTAAAGCTCTCACTGATTCACTTATACCGGAAATAT
GTGTTCCGGCACTCTCCCGACATGGAGAAACCTCTTGAGCTTGAGTACGGCATTGTTCTC
AACTTCAAGAAAGGATTAGATTCAAGAGAC---------------------
>Maldo_Gala_15g023270
------------------------------------------------------------
------------------------------------------------------------
------------------------------------------------------------
------------------------------------------------------------
------------------------------------------------------------
------------------------------------------------------------
------ATGCTTGGTACTGCCATTGCTGTACATCCT------------------------
---AATGACGAAAGGATCAAGGAAACGCCTGCTCGAGTCTTGGAGCTTCTACAG------
------------------------------------------------------------
---------------------------------------------------AAGTTGGCC
TCTGATGTAATAGGACAAGCTGCATCTAGTGTCAACTTTGGCCTCTCTAAACCACAATCC
ATCATTGAATCAATGGACAAGATTGACATCAAAGACAACAACGATGATGAT---------
------------------------------------------------------------
------------------------------------CAAGAGCCATTTAGGCAGCTCTTG
AAAAGAATTCCCGGGACAATGAACTGGAAAGTTGAGCGTACTAACCGGAAGTTGAGTGGC
CGGCTTGATGAGATTGTGGTGAAGAGAATGAAAGACAGTGAACGTGGTTCAAAGGACTTC
TTGTCACCCATAATGAAAGCAAGGGAGTTGGAAATGGTTGCCAAGAATGTCTTCGCTCAA
GACTACATTAGTGCAGCTGCTTATGAGCATCTCCTGGCTGGATCAGCCACTACATCATTC
ACATTGTCTTCAATTGTCCACTTGGTTGCCGGACATCCAGATGCCGAAAAGAAGTTGCTA
GCGGAAATTGATGGATTTGGACCTCCTGATCAGATGCCAACTGCTCATAGTCTTCAACAC
AAATCTCCATATATTGATCAGGCATATGTTCTGAATGTG---------------------
------------------------------------------------------------
------------------------------------------------------------
------------------------------------------------------------
------------------------------------------------------------
------------------------------------------------------------
------------------------------------------------------------
---------------------------------------------------
>Maldo_Gala_15g023280
------------------------------------------------------------
------------------------------------------------------------
------------------------------------------------------------
------------------------------------------------------------
------------------------------------------------------------
------------------------------------------------------------
------------------------------------------------------------
------------------------ATGCGAGACACTATATTATCAATGTATCAGCCATCA
CACCTAGCCAGCCTTGTGCCCACAATGCAGTCATTCACCGAGTCTGCAACTCAAAAGTTC
TACTTG---TTTAAAGAGGATGAAGAGATTACCTTCTCTAACCTCTCCCTCTGGTTGGCT
ACTGATGTAATAGGACAAGCTGCATTTGGTGTTAACTTTGGCCTTTCTAAACCACAATCC
ATCAGTGAATCAATCGACAAGATTGACAGCAAAGACAACAACGATGATGATCAAATCTTT
TATTTTGTTAACCAACACTTCTATTCCACTACTCAGCTTAAGATGGATTTATCTGGTTCC
TTTTCGATTATTCTGGGACTGCTTGTTCCTATTCTTCAGGAGCCATTTAGGCAG------
---------------GACAATGACTGGAAGGTTGAGTGTACTAACCGGAAGTTGAGTGGC
CGGCTTGATGAGATTGTGGTGAAGAGAATGAAAGACAGTGAACGTGGTTCAAAGGACTTC
TTGTCACTCATAATGAATGTGAGGGAGTCGGAAGTGGTTGCCAAGAATGTCATCACTCAA
TACTACATTAGTGCAGTTGCTTATGAGCATCTCCTGGCTGGATCAGCCACTACATCATTC
ACAATGTCTTCAATTGTCTACTTGGTTGCCGGACACCCAGATGTCGAAAAGAAGTTGCTG
GCGGAACTTGATGGATTTGGACCTCGTGATCAGATGCCAACTGCTCATGGTCTTCTGAAT
TCC---------------AAA------------------GTAATTAACGAGGCAATGAGG
TTTTGCTGGGTTTCCCCGTTGGTTGCAAGGAAACATCTAGAGAGGTCCAAATCAGAGGCT
ATCTTCTACCAAAAGTCAACT---------------------------------------
------TTTCCTATAGCAAAT---------------------------------------
------------------------------------------------------------
------------------------------------------------------------
------------------------------------------------------------
---------------------------------------------------
>Maldo_HF13233-RA
---ATGAAGAGCTTGGAGACCCTTCAGAAAATTGGTGGGATGGAAGTGTTGTTTGCTACC
------AGTGTTTGG---TTGATATCCACAATCTTCACAGGGTTGGCAATATTGGGAGGA
---ATTTTGGGGTACTTGTATGGACCCTACTGGGGGGTGAGAAGGGTACCTGGCCCACCA
ACTATCCCCTTGCTAGGACACCTTCCCTTGCTGGCAAAGTATGGTCCTGATGTATTCTCA
GTTCTTGCCGAACAGTACGGCCCTATTTTCAGGTTTCATATGGGCAGGCAACCATTGATA
ATTGTAGCAGATGCTGAGCTTTGTAGAGAAGTTGGAATAAAGAAATTCAAAGACATTCCA
AACAGAAGCATTCCAGCTCCCATATCAGCCTCCCCTCTTCATCAAAAGGGTCTTTTTTTC
ACCAGGGATGCAAGATGGTCGACAATGCGAAACACTATATTATCGGTGTATCAACCATCA
CACCTCGCCAGCCTTGTGCCTACCATGCAGTCCTTCATTGAATCTGCAACTGAGAAACTT
CACTCC------TCCAAAGAAGAAGAGATTACATTTTCTACCCTTTCCCTTGGATTGGCT
ACTGATGTACTAGGGCAAGCTGCATTTGGTGTCAACTTTGGCCTTTCTAATACACATTCG
ATCGGCAAATCAATCAAA---------GGA------GAAGACAACGACGATGAAGTCTCG
GACTTCATCAACCAACACATTTATTCCACAACGCAGCTTAAGATGGACTTATCAGGTTCC
TTATCCATCATACTCGGTTTACTAGTCCCTATACTCCAGGAGCCATTTAGGCAGATTTTC
AAGAGAATTCCGGGCACTATGGACTGGAAAGTTGAGCGTACTAACCGGAAGTTGAGTGGC
CGGCTTGATGGTATTGTGGCGAAGCGAATGCAAGACCGTGAGCGAGGCTCGAAGGACTTC
TTGTCGGTAATTATGAATGCAATGGAGTCAGAGGCGGTTTCGAAGAATGTCTTCACTCCT
GACTACATTAGTGCAGTTACTTACGAGCATCTCCTTGCTGGATCAGCCACCACAGCATTC
ACATTGTCTTCAATTGTCTACTTGGTTGCTGGACATCCAGAAGTCGAAAAAAAATTGCTG
GCAGAGATTGATGGATTTGGACCGCCTGATCAGATGCCAACTGCTCATGATCTTCAACAC
AAGTTTCCTTACATTGATCAGGCAAGGCTAACCAAATGCGTGATTAAAGAGGCAATGAGG
TTTTACATGGTTTCCCCATTAGTTGCGAGAGAAACATCCGGAGACGTCGAAATAGGAGGT
TATCTTCTACCAAAGGGGACTTGGGTGTGGTTAGCACTCGGTGTTTTAGCGAAAGATCCA
AAGAACTTCCCGGAGCCAGACAAGTTCAGGCCAGAGAGGTTTGATCCAAATTGCCAAGAA
TTGAAACAAAGGCATCCTTACGCTTTTATACCGTTTGGAATCGGACCTCGATCCTGCATT
GGTCAGAAATTTTCCCTACAAGAACTAAAGCTCTCACTGATTCACTTATACCGGAAATAT
GTGTTCCGGCACTCTCCCGACATGGAGAAACCTCTTGAGCTTGAGTACGGCATTGTTCTC
AACTTCAAGAAAGGATTAGATTCAAGAGAC---------------------
>Maldo_HF13234-RA
ATGATA------------------------------------------------------
---GGCAGCATTGAA---CTGTTGTTTAACATCTTCATGGTGTTGATAGTACTGGGAGGA
---ATTTTGGGGTATTTGTATGGGCCCTACTGGAGAGTAAGAAGGGTACCTGGCCCTCCA
ACTATCCCTCTGGTAGGACACATTCCCTTGATGGCAAAGTATGGTCCTGATATATTCTCA
GTTTTTGCTGAAGAGTATGGCCCTATTTTCAGGTTTCATATCGGGAGACAACCACTCATA
ATTGTAGCAGATGCAGAGCTTTGTAGAGAAGTTGGAATAAAGAAATTCAAAGACATTAAA
AACAGAAGCATTCCACCTCCCCTTGCAGCTTCCCCTCTTCATCAGAAGGGTCTCTTTTTA
ACCAGGGATGCGAGATGGGTGACGACGCGAAACACTATATTATCAGTGTATCAACCTTCC
CACTTAGCCAACCTTGTGCCTACAATGCAGTCATTTGTTGAATGTGCAACTGAAAAACTT
GACTCCATGGCGAAAGTAGAAGAAGATATTACCTTTTCCGCCATCTCCCTTCGATTGGCC
ACAGATGTAATAGGACAAGCTGCATTTGGTGTCAACTTTGGCCTTTCTAAACCACAATCA
GTCGGCGAATCAGTCGAAAAGTTTGATGGC---AAAGACAATAATGACGATGAAGTCTCA
GACTTTATCAACCAACACATATATTCCACAACACAGGTTAAGATGGATTTTTCGGGTTCC
TTATCGATCATACTAGGACTACTTGTCCCCATACTTCAGTGGCCATTTTGGCAGATGTTG
AAGAGAATTCCTGGCACTATGGATGGGAAAATCGAACATAATAACAGGCATTTGACTAGC
CGGCTTGGTGCAGTTGTGGAAAAGAGAATGAAAGACAGCAGACGAGGTTCAAAGGACTTC
TTGTCAGTTATACTGAATGCAAGGGAGTCAGGGAGGCTTTCGAAGAATGTTTTCACAACA
GATTACATTAGTGCACTTGCTTATGAGCATCTCCTTGCCGGGTCGGCCACCACAGCATTC
ACATTGTCTTCAGCTGTCTACTTGGTTGCTGGACATCCAGAAGTAGAAAAAAAGTTGCTG
GCAGAGATCGATGGATTTGGACCGCCTGATCAGATGGCAACTGCAAGTGATCTTCAACAC
AAATTTCCTTATCTTGATCAGGCAAGGCTTCTCAAATGCGTTATTAAAGAGGCAATGAGG
TTTTACATGGTTTCCCCATTAGTTGCTAGAGAAACATCTCGAGACGTCGAAATAGGCGGT
TATATTTTACCAAAGGGGACTTGGGTTTGGTTAGCCCTCGGAGTATTAGCGAAAGATCAA
AAGAACTTCCCAGAGCCAGAAAAGTTCAGGCCAGAGAGGTTTGATCCAAGCTGCAAAGAA
GAGAAACAAAGGCATCCTTATGCTTTTATACCGTTTGGACTCGGGCCTCGATCCTGCATC
GGTCAGAAATTTGCCATACAAGAAATAAAGCTTGCACTGATTCACTTATACCGGAAGTAT
GTGTTCCGGCACTCTCCATATATGGAGTCACCTCTGGAGCTTGAGTTTGGCATTGTTCTC
AAGTTCAAGAATGGTGTCAAGCTTCGGGTCATAAAGCGGAAA---------
>Maldo_HF21369-RA
ATGATA------------------------------------------------------
---GGCAGCATTGAA---ATGTTGTTTACCATCTTCATGGTGCTGGCAATACTGGGAGGA
---GTTTTGGGGTACTTGTATTGGCCCTACTGGGGAATGAGAAGGGTACCTGGCCCACCA
ACTATCCCTCTGGTAGGACACATTCCCTTGTTGGCAAAGTATGGTCCTGATGTATTCTCA
GTTCTTGCCAAAGAGTATGGCCCTATTTTCAGGTTTCATATAGGTAGACAACCACTCGTA
ATTGTAGCAGATGCAGAGCTTTGTAGGGAAGTTGGAATAAAGAAATTCAAAGACATGAAG
AACAGAAGCATTCCATCTCCCCTTGCAGCTTCCTCTCTCCATCAGAAGGGTCTCTTTTTA
ACCAGGGATGCAAGATGGGCGACGATGCGAAACACTATATTGTCAATGTATCAACCATCA
CACTTAGCCAATCTTGTGCCTACAATGCAGTCATTTGTTGAATGTGCAACTCAAAAACTT
GCCTCCACAGCGGAAGAAGAAGAAGATATTACCTTTTCCGACATCTCCCTTCAATTGACT
ACGGATGTAATAGGACAAGCTGCATTTGGTGTCAACTTTGGCCTTTCTAAACCACAATCC
CTCGGCGAGTCAGTGGAAAAGATTGATGGA---AAATACAACAATGACGATCAAGTCTCG
GACTTCATCAACCAACACATGTATTCCACAGCACAACTTAAGCTGGACTTTTCGGGTTCC
TTATCGATCATACTAGGACTACTTGTCCCCATACTCCAGTGGCCATTTTGGCAGATGTTG
AAGAGAATTCCTGGGACTATGGACAGAAAAATCGAACGTAGTAACTGGCATTTGGTTAGC
CGGCTTGATGCGGTTGTGGAAAAGAGAATGAAAGACAGAGGACAAGGTTCAAGGGACTTC
TTGTCACTCATACTGAATGCAAGGGAGTCGGGGAGGGTTTCGAAAAATGTTTTCACACAG
GATTACATTAGTGCACTTTCTTATGAGCATCTCCTTGCCGGGTCGGCCACCACAGCATTC
ACATTGTCTTCAGTGGTCTACTTGGTTGCTGGACATCCCGAAGTTGAAAAAAAGTTGCTG
GCAGAGATCGATGGATTTGGACAGCCAGATCAGATGCCAACTGCTACTGATCTCCAACAC
AACTTTCCTTATCTTGATCAG------------------GTTGTTAAAGAGGCAATGAGG
TTCTACATGGTTTCCCCATTAGTTGCAAGAGAAACATCTAAAGAAATCGAAATAGGCGGT
TATCTTCTACCAAAGGGAACTTGGGTTTGGTTGGCCCTCGGAGTTTTAGCGAAAGATCAA
AAGAACTTCCCAGAGCCAGAAAAGTTCAGGCCAGAGAGGTTTGATCCAAGTTGCAAAGAA
GAGAAACAAAGGCATCCATATGCCTTTATACCGTTTGGACTCGGGCCTCGAACCTGCATT
GGTCAGAAATTTGCTGTGCAAGAAATAAAGCTTGCGCTGATTCACTTATACCGGAAGTAT
GTGTTCCGGCACTCTCCATTTATGGAGGTACCTCTGGAGCTTGAATATGGCATTGTTCTC
AAGTTCAAGAATGGCGTCAAGCTTCGAGTCATAAAGCGGACA---------
>Maldo_HF27654-RA
---------------------------------ATGGAACTGCAGTTATTGTTCACCAAT
------GGTTTTCTGGTATCACCATCGACCCTTTTCACGGCGTTGGCAATGTTTGCAGGA
---GTTTTGAGTTACTTGTATGGGCCCTACTGGAGGGTGAGAAGGGTACCTGGCCCTCCA
GTTATCCCCTTGCTAGGACACCTTCCCTTGCTGGCAAAGTATGGTCCTGATGTATTCTCA
GTTCTTGCCAAACAATATGGCCCTCTTTTCAGGTTTCATATGGGTAGACAGCCACTAATA
ATTGTAGCAGATGCAGAGCTTTGTAGAGAAGTAGGAATAAAAAATTTCAAAGATATCAAC
AACAGAAGCATTCCGTCTCCCATCGCAGCTTCCCCACTCCATCAGAAGGGTCTCTTCTTC
ACCAGGGATGCAAGATGGTCGACGATGCGAAACACTATATTATCGTTGTATCAGCCATCA
CACCTAGCCAGCCTTGTGCCCACAATGCAGTCGTTCATCGAGTCTGCAACTCAAAAGCTC
GACTCC---TCCAAAGAAGCGGAAGATATTACCTTTTCTAACCTCTCCCTCAGGTTGGCC
ACTGATGTAATAGGACAAGCTGCATTCGGAGTCAACTTTGGCCTCTCTAAACTGGAATCC
ATCAACGAATCAATCGACAAGATTGACAGCAAAGACAACAACGACGATGACCAAGTCTCA
GATTTTATTAACCAACACATCTATTCCACTACTCAGCTTAAGATGGACTTATCCGGTTCC
TTCTCAATCATACTGGGATTACTTGCCCCTATTCTCCAGGAGCCATTTAGGCAGGTCTTG
AAAAGAATTCCTGGGACAATGGACTGGAAGGTTGAGCGTACAAACCGGAAGTTGAGTGGC
CGGCTTGATGAGATTGTGGTGAAAAGAATGAAAGACAGTGAACGCGGTTCAAAGGACTTC
TTGTCACTCATAATGAATGCGAGGGAGTCGGAAACTGTTGCAAAGAATGTCTTCACTCAA
GACTACATTAGTGCGGTTACTTATGAGCATCTCCTAGCTGGATCAGCCACTACATCATTC
ACATTGTCTTCAACTGTCTACTTGGTAGCTGGACACCCAGAAGTCGAGAGGAAGTTGCTG
GCGGAAGTTGATGGATTTGGACCTCCTGATCAGATGCCAACC------------------
---------------------------------------GTTATTAAAGAGGCAATGAGG
TTTTACCTGGTTTCACCATTGGTTGCAAGAGAAACATCTAGAGAAGTCGAAATAGGAGGC
TATCTTCTACCAAAGGGGACTTGGGTGTGGCTAGCACTCGGAGTTTTAGCGAAAGATCCA
AACAACTTTCCGGAACCAGACACGTTCAGGCCAGAGAGATTTGATCCAGATTGCAACGAA
GAGAAACAAAGGCATCCTTATGCTTTTATACCATTTGGAATCGGGCCACGAGCATGCATT
GGTCAGAAATTTTCACTACAAGAATTAAAGCTCTCGCTGATTCATTTATACCGGAAGTAT
GTATTCCGGCACTCTCCCAACATGGAGAAACCTCTGGCACTTGAGTATGGCATTGTTCTT
AATTTCAAGAATGGTGTCAAGGTTAGAGTCGTAAAGCGG------------
>Maldo_HF31109-RA
ATGGAA---------------------------------CTGCCGTTGATGTTCACCAAT
------GGTTTTCTGATATCACCACCGACCCTTTTCACGGTGTTAGCAATGTTTGCAGGA
---GTTTTGAGCTACTTGTATGGCCCCTACTGGAAGGTGAGAAGGGTACCTGGCCCACCA
GTTATCCCTTTCGTAGGACACCTTCCCTTGCTGGCAAAGTATGGTCCTGATATATTCTCA
GTCTTGCCAAACAGTATGGCCTCGACATATTGTTTTCATCTG------CATCACTTATCG
ATCGACCACATGAGAGGTCAATGCCTTGAAGGAGGA------------CGTGACAACCCT
AAAAGGTCAGCTTGCGGCCCAGGGCGAGAAGATGAGGGCTATTGTACGGGCCTTACAGAT
GTCCGG------------------------------------------------CCTCCA
------------------------------------------------------------
------------------------------------------------------------
------------------------------------------------------------
---------------------------------------AATGATGCCAACACC------
------------------------------------------------------------
------------------------------------------------------------
------------------------------------------------------------
------------------------------------------------------------
------------------------------------------------------------
------------------------------------------------------------
------------------------------------------------------------
------------------------------------------------------------
------------------------------------------------------------
------------------------------------------------------------
------------------------------------------------------------
------------------------------------------------------------
------------------------------------------------------------
------------------------------------------------------------
------------------------------------------------------------
---------------------------------------------------
>Maldo_HF31112-RA
------------------------------------------------------------
------------------------------------------------------------
------------------------------------------------------------
------------------------------------------------------------
------------------------------------------------------------
------------------------------------------------------------
------------------------------------------------------------
------------------------------------------------------------
------------------------------------------------------------
------------------------------------------------------------
------------------------------------------------------------
------------------------------------------------------------
------------------------------------------------------------
------------------------------------------------------------
------------------------------------------------------------
------------------------------------------------------------
------------ATGAAAGCAAGGGAGTTGGAAATGGTTGCCAAGAATGTCTTCGCTCAA
GACTACATTAGTGCAGCTGCTTATGAGCATCTCCTGGCTGGATCAGCCACTACATCATTC
ACATTGTCTTCAATTGTCCACTTGGTTGCCGGACATCCAGATGCCGAAAAGAAGTTGCTA
GCGGAAATTGATGGATTTGGACCTCCTGATCAGATGCCAACTGCTCATAGTCTTCAACAC
AAATCTCCATATATTGATCAGGCATATGTTCTGAATACTGTTATTAAAGAGGCAATGAGG
TTTTGCCTGGTTTCCCCATTAGTTGCAAGAGAAACATCTAGAGAAGTCGAAATCGGAGGC
TATCTTCTACCAAAG---------------------------------------------
------------------------------------------------------------
------------------------------------------------------------
---------------------------------------GTATTGTTCTACTTATCCTAT
GTGAATCGGAAA---------------------------------------TGGTTGCAT
AATTTATGGGAC---------------------------------------
>Maldo_HF31114-RA
ATG---------------------------------------------------------
------------------------------------------------------------
------------------------------------------------------------
------------------------------------------------------------
------------------------------------------------------------
GTTGTTAAACATCTCAGAAGT------------AGATTCAAGAAATTCAAAGATATCAAC
AACATAAGCATTCCCTCTCCCATCGAAGCTTCCTCTTTTCATCAGAAGGGTCTCTTTTTC
ACCAGGTATTTGTTGTATGGGCTAATTAAGACAGCGGTAACAAAACTTTATAATCCATCA
CACCTAGCCAGCCTTGTGCCCACAATGCAGTCATTCACCGAGTCTGCAACTCAAAAGTTC
TACTTG---TTTAAAGAGGATGAAGAGATTACCTTCTCTAACCTCTCCCTCTGGTTGGCT
ACTGATGTAATAGGACAAGCTGCATTTGGTGTTAACTTTGGCCTTTCTAAACCACAATCC
ATCAGTGAATCAATCGACAAGATTGACAGCAAAGACAACAACGATGATGATCAAATCTTT
TATTTTGTTAACCAACACTTCTATTCCACTACTCAGCTTAAGATGGATTTATCTGGTTCC
TTTTCGATTATTCTGGGACTGCTTGTTCCTATTCTTCAGGAGCCATTTAGGCAG------
---------------GACAATGACTGGAAGGTTGAGTGTACTAACCGGAAGTTGAGTGGC
CGGCTTGATGAGATTGTGGTGAAGAGAATGAAAGACAGTGAACGTGGTTCAAAGGACTTC
TTGTCACTCATAATGAATGTGAGGGAGTCGGAAGTGGTTGCCAAGAATGTCATCACTCAA
TACTACATTAGTGCAGTTGCTTATGAGCATCTCCTGGCTGGATCAGCCACTACATCATTC
ACAATGTCTTCAATTGTCTACTTGGTTGCCGGACACCCAGATGTCGAAAAGAAGTTGCTG
GCGGAACTTGATGGATTTGGACCTCGTGATCAGATGCCAACTGCTCATGGTCTTCTGAAT
TCC---------------AAA------------------GTAATTAACGAGGCAATGAGG
TTTTGCTGGGTTTCCCCGTTGGTTGCAAGGAAACATCTAGAGAGGTCCAAATCAGAGGCT
ATCTTCTACCAAAAGTCAACT---------------------------------------
------TTTCCTATG---------------------------------------------
------------------------------------------------------------
------------------------------------------------------------
------------------------------------------------------------
---------------------------------------------------
>Malsi_02g012450
---------------------------------ATGGAACTGCAGTTATTGTTCACCAAT
------GGTTTTCTGGTATCACCATCGACCCTTTTCACGGCGTTGGCAATGTTTGCAGGA
---GTTTTGAGTTACTTGTATGGGCCCTACTGGAGGGTGAGAAGGGTACCTGGCCCTCCA
GTTATCCCCTTGCTAGGACACCTTCCCTTGCTGGCAAAGTATGGTCCTGATGTATTCTCA
GTTCTTGCCAAACAATATGGCCCTCTTTTCAGGTTTCATATGGGTAGACAGCCACTAATA
ATTGTAGCAGATGCAGAGCTTTGTAGAGAAGTAGGAATAAAAAATTTCAAAGATATCAAC
AACAGAAGCATTCCGTCTCCCATCGCAGCTTCCCCACTCCATCAGAAGGGTCTCTTCTTC
ACCAGGGATGCAAGATGGTCGACGATGCGAAACACTATATTATCGTTGTATCAGCCATCA
CACCTAGCCAGCCTTGTGCCCACAATGCAGTCGTTCATCGAGTCTGCAACTCAAAAGCTC
GACTCC---TCCAAAGAAGCGGAAGATATTACCTTTTCTAACCTCTCCCTCAGGTTGGCC
ACTGATGTAATAGGACAAGCTGCATTCGGAGTCAACTTTGGCCTCTCTAAACTGGAATCC
ATCAACGAATCAATCGACAAGATTGACAGCAAAGACAACAACGACGATGACCAAGTCTCA
GATTTTATTAACCAACACATCTATTCCACTACTCAGCTTAAGATGGACTTATCCGGTTCC
TTCTCAATCATACTGGGATTACTTGCCCCTATTCTCCAGGAGCCATTTAGGCAGGTCTTG
AAAAGAATTCCTGGGACAATGGACTGGAAGGTTGAGCGTACAAACCGGAAGTTGAGTGGC
CGGCTTGATGAGATTGTGGTGAAAAGAATGAAAGACAGTGAACGCGGTTCAAAGGACTTC
TTGTCACTCATAATGAATGCGAGGGAGTCGGAAACTGTTGCAAAGAATGTCTTCACTCAA
GACTACATTAGTGCGGTTACTTATGAGCATCTCCTAGCTGGATCAGCCACTACATCATTC
ACATTGTCTTCAACTGTCTACTTGGTAGCTGGACACCCAGAAGTCGAGAGGAAGTTGCTG
GCGGAAGTTGATGGATTTGGACCTCCTGATCAGATGCCAACCGTTCATGATCTTCAACAC
AAATTTCCTTATATTGATCAGGCATCTTTGAAATTCTATGTTATTAAAGAGGCAATGAGG
TTTTACCTGGTTTCACCATTGGTTGCAAGAGAAACATCGAGAGAAGTCGAAATAGGAGGC
TATCTTCTACCAAAGGGGACTTGGGTGTGGCTAGCACTCGGAGTTTTAGCGAAAGATCCA
AACAACTTTCCAGAACCAGACACGTTCAGGCCAGAGAGATTTGATCCAGATTGCAACGAA
GAGAAGCAAAGGCATCCTTATGCTTTTATACCATTTGGAATCGGGCCACGAGCATGCATT
GGTCAGAAATTTTCACTACAAGAATTAAAGCTCTCGCTGATTCATTTATACCGGAAGTAT
GTATTCCGGCACTCTCCCAACATGGAGAAACCTCTGGCACTTGAGTATGGCATTGTTCTT
AATTTCAAGAATGGTGTCAAGGTTAGAGTCGTAAAGCGG------------
>Malsi_08g005770
ATGATA------------------------------------------------------
---GGCAGCATTGAA---ATGTTGTTTACCATCTTCATGGTGCTGGCAATACTGGGAGGA
---GTTTTGGGGTACTTGTATTGGCCCTACTGGGGAATGAGAAGGGTACCTGGCCCACCA
ACTATCCCTCTGGTAGGACACATTCCCTTGTTGGCAAAGTATGGTCCTGATGTATTCTCA
GTTCTTGCCAAAGAGTATGGCCCTATTTTCAGGTTTCATATAGGTAGACAACCACTCGTA
ATTGTAGCAGATGCAGAGCTTTGTAGGGAAGTTGGAATAAAGAAATTCAAAGACATGAAG
AACAGAAGCATTCCATCTCCCCTTGCAGCTTCCCCTCTCCATCAGAAGGGTCTCTTTTTA
ACCAGGGATGCAAGATGGGCGACGATGCGAAACACTATATTGTCAATGTATCAACCATCA
CACTTAGCCAATCTTGTGCCTACAATGCAGTCATTTGTTGAATGTGCAACTCAAAAACTT
GCCTCCACAGCGGAAGAAGAAGAAGATATTACCTTTTCCGACATCTCCCTTCAATTGACT
ACGGATGTAATAGGACAAGCTGCATTTGGTGTCAACTTTGGCCTTTCTAAACCACAATCC
CTCGGCGAGTCAGTGGAAAAGATTGATGGA---AAATACAACAATGACGATGAAGTCTCG
GACTTCATCAACCAACACATGTATTCCACAGCACAACTTAAGCTGGACTTTTCGGGTTCC
TTATCGATCATACTAGGACTACTTGTCCCCATACTCCAGTGGCCATTTTGGCAGATGTTG
AAGAGAATTCCTGGCACTATGGACAGAAAAATCGAACGTAGTAACTGGCATTTGGTTAGC
CGGCTTGATGCGGCTGTGGAAAAGAGAATGAAAGACAGCGGACGAGGTTCAAGGGACTTC
TTGTCACTCATACTGAATGCAAGGGAGTCGGGGAGGGTTTCGAAAAATGTTTTCACACAG
GATTACATTAGTGCACTTGCTTATGAGCATCTCCTTGCCGGGTCGGCCACCACAGCATTC
ACATTGTCTTCAGTTGTCTACTTGGTTGCTGGACATCCCGAAGTCGAAAAAAAGTTGCTG
GCAGAGATCGATGGATTTGGACCGCCAGATCAGATGCCAACTGCTACTGATCTCCAACAC
AACTTTCCTTATCTTGATCAG------------------GTTGTTAAAGAGGCAATGAGG
TTTTACATGGTTTCCCCATTAGTTGCAAGAGAAACATCCAAAGAAATCGAAATAGGCGGT
TATCTTCTACCGAAGGGGACTTGGGTTTGGTTAGCCCTCGGAGTTTTAGCGAAAGATCAA
AAGAACTTCCCAGAGCCAGAAAAGTTCAGGCCAGAGAGGTTTGATCCAAGTTGCAAAGAA
GAGAAACAAAGGCATCCATATGCCTTTATACCGTTTGGACTCGGGCCTCGAACCTGCATT
GGTCAGAAATTTGCTGTGCAAGAAATAAAGCTTGCGCTGATTCACTTATACCGGAAGTAT
GTGTTCCGGCACTCTCCATTTATGGAGGTACCTCTGGAGCTTGAATATGGCATTGTTCTC
AAGTTCAAGAATGGCGTCAAGCTTCGAGTCATAAAGCGGACA---------
>Malsi_15g005710
ATGATGAAGAGCTTGGAGACCCTTCAGAAAATTGGTGGGATGGAAGTGTTGTTTGCTACC
AGTGGCAGCATTGAA---CTGTTGTTTAACATCTTCATGGTGTTGATAGTACTGGGAGGA
---ATTTTGGGGTATTTGTATGGGCCCTACTGGAGAGTAAGAAGGGTACCTGGCCCTCCA
ACTATCCCTCTGGTAGGACACATTCCCTTGATGGCAAAGTATGGTCCTGATATATTCTCA
GTTTTTGCTGAAGAGTATGGCCCTATTTTCAGGTTTCATATCGGGAGACAACCACTCATA
ATTGTAGCAGATGCAGAGCTTTGTAGAGAAGTTGGAATAAAGAAATTCAAAGACATTAAA
AACAGAAGCATTCCACCTCCCCTTGCAGCTTCCCCTCTTCATCAGAAG------------
---------------------------------------------GTGTATCAACCTTCC
CACTTAGCCAACCTTGTGCCTACAATGCAGTCATTTGTTGAATGTGCAACTGAAAAACTT
GACTCCATGGCGAAAGTAGAAGAAGATATTACCTTTTCCGCCATCTCCCTTCGATTGGCC
ACAGATGTAATAGGACAAGCTGCATTTGGTGTCAACTTTGGCCTTTCTAAACCACAATCA
GTCGGCGAATCAGTCGAAAAGTTTGATGGC---AAAGACAATAATGACGATGAAGTCTCA
GACTTTATCAACCAACACATATATTCCACAACACAGGTTAAGATGGATTTTTCGGGTTCC
TTATCGATCATACTAGGACTACTTGTCCCCATACTTCAGTGGCCATTTTGGCAGATGTTG
AAGAGAATTCCTGGCACTATGGATGGGAAAATCGAACATAATAACAGGCATTTGACTAGC
CGGCTTGGTGCAGTTGTGGAAAAGAGAATGAAAGACAGCAGACGAGGTTCAAAGGACTTC
TTGTCAGTTATACTGAATGCAAGGGAGTCAGGGAGGCTTTCGAAGAATGTTTTCACAACA
GATTACATTAGTGCACTTGCTTATGAGCATCTCCTTGCCGGGTCGGCCACCACAGCATTC
ACATTGTCTTCAGCTGTCTACTTGGTTGCTGGACATCCAGAAGTAGAAAAAAAGTTGCTG
GCAGAGATCGATGAATTTGGACCGCCTGATCAGATGGCAACTGCAAGTGATCTTCAACAC
AAATTTCCTTATCTTGATCAGGCAAGGCTTCTCAAATGCGTTATTAAAGAGGCAATGAGG
TTTTACATGGTTTCCCCATTAGTTGCTAGAGAAACATCTCGAGACGTCGAAATAGGCGGT
TATATTTTACCAAAGGGGACTTGGGTTTGGTTAGCCCTCGGAGTATTAGCGAAAGATCAA
AAGAACTTCCCAGAGCCAGAAAAGTTCAGGCCAGAGAGGTTTGATCCAAGCTGCAAAGAA
GAGAAACAAAGGCATCCTTATGCTTTTATACCGTTTGGACTCGGGCCTCGATCCTGCATC
GGTCAGAAATTTGCCATACAAGAAATAAAGCTTGCACTGATTCACTTATACCGGAAGTAT
GTGTTCCGGCACTCTCCATATATGGAGTCACCTCTGGAGCTTGAGTTTGGCATTGTTCTC
AAGTTCAAGAATGGTGTCAAGCTTCGGGTCATAAAGCGGAAA---------
>Malsi_15g023270
ATGGAA---------------------------------CTGCCGTTGATGTTCACCAAT
------GGTTTTCTGATATCACCACCGACCCTTTTCACGGTGTTAGCAATGTTTGCAGGA
---GTTTTGAGCTACTTGTATGGCCCCTACTGGAAGGTGAGAAGGGTACCTGGCCCACCA
GTTATCCCTTTCGTAGGACACCTTCCCTTGCTGGCAAAGTATGGTCCTGATATATTCTCA
GTCTTGCCAAACAGTATGGCCCATCTTGACAGGTTTGATATGGGTAGACAGCCACTAATA
ATTGTAGCTGATGGAGAGCTTTGTAGAGAAGTAGGAATCAAGAAATTCAAAGATATCCAC
AACAGAAGCATTCCGTCTCCCATCGCAGCTTCCCCTCTTCATCAGAAGGGTCTCTTTTTC
ACCAGGAGCATCTCTGGGAAGATGCTTCATGCT---------------------------
------------------------------------------------------------
------------------------------------------------------------
------------------------------------------------------------
------------------------------------------------------------
------------------------------------------------------------
------------------------------------------------------------
------------------------------------------------------------
------------------------------------------------------------
------------------------------------------------------------
------------------------------------------------------------
------------------------------------------------------------
------------------------------------------------------------
------------------------------------------------------------
------------------------------------------------------------
------------------------------------------------------------
------------------------------------------------------------
------------------------------------------------------------
------------------------------------------------------------
------------------------------------------------------------
---------------------------------------------------
>Malsi_15g023300
ATGTCATTCGGTTTACACATGGTCAATTGGGATTGTGGGTTGCTTATAGCAATATCTGAC
---------------ATTGAGGTGGATTATATTGATACGACATTACTCAGGGTTTCTGGA
GGCGTGTTAACTTCATTTTACACTGATTTTGGTGAGATT------GTGGCCACTACTAGA
GTGGAAACTATGCTTGGTGATACTGCCATTGCTATACATCCTAATGACGAAAGGTATAGA
CACCTTCATGGAAAACAT---GTCATCCATCCTTTCAATGGAAGAAGAATTCCTATAGTA
ATTCTCATTGATCTAGAGTTCACTAGTACTGTGAAGGTTGTTCATTTCAAAGGATCAAGG
AAACGC------------------------------------------------------
---------------------------------CTGATGCTCGAGTCTTGGAGC------
------------------------------------------------------------
---------------------------------------------------AAGTTGGCC
TCTGATGTAATAGGACAAGCTGCATCTAGTGTCAACTTTGGC------------------
------------------------------------------------------------
---CTCTCTAAACCACAATCCATCATTGAATCAATCGACAAGATTGACATCAAAGACAAC
AACGATGATGAT------------------------CAAGAGCCATTTAGGCAGCTCTTG
AAAAGAATTCCCGGGACAATGAACTGGAAAGTTGAGCGTACTAACCGGAAGTTGAGTGGC
CGGCTTGATGAGATTGTGGTGAAGAGAATGAAAGACAGTGAACGTGGTTCAAAGGACTTC
TTGTCACCCATAATGAAAGCAAGGGAGTTGGAAATGGTTGCCGAGAATGTCTTCGCTCAA
GACTACATTAGTGCAGCTGCTTATGAGCATCTCCTGGCTGGATCAGCCACTACATCATTC
ACATTGTCTTCAATTGTCTACTTGGTTGCCGGACATCCAGATGCCGAAAAGAAGTTGCTA
GCGGAAATTGATGGATTTGGACCTCCTGATCAGATGCCTACTGCTCATAGTCTTCAACAC
AAATCTCCATATATTGATCAGGCATATGTTCTGAATACTGTTATTAAAGAGGCAATGAGG
TTTTGCCTGGTTTCCCCATTAGTTGCAAGAGAAACATCTAGAGAAGTCGAAATCGGAGGC
TATCTTCTACCAAAG---------------------------------------------
------------------------------------------------------------
------------------------------------------------------------
---------------------------------------GTATTGTTCTACTTATCCTAT
GTGAATCGGAAA---------------------------------------TGGTTGCAT
AATTTATGGGAC---------------------------------------
>Malsi_15g023310
------------------------------------------------------------
------------------------------------------------------------
------------------------------------------------------------
------------------------------------------------------------
------------------------------------------------------------
------------------------------------------------------------
------------------------------------------------------------
------------------------ATGCGAGACACTATATTATCAATGTATCAGCCATCA
CACCTAGCCAGCCTTGTGCCCACAATGCAGTCATTCACCGAGTCTGCAACTCAAAAGTTC
GACTTG---TTTAAAGAGGATGAAGAGATTACCTTCTCTAACCTCTCCCTCTGGTTGGCT
ACTGATGTAATAGGACAAGCTGCATTTGGTGTTAACTTTGGCCTTTCTAAACCACAATCC
ATCAGTGAATCAATCGACAAGATTGACAGCAAAGACAACAACGATGATGATCAAATCTTT
TATTTTGTTAACCAACACTTCTATTCCACTACTCAGCTTAAGATGGATTTATCTGGTTCC
TTTTCGACTATTCTGGGACTGCTTGTTCCTATTCTTCAGGAGCCATTTAGGCAG------
---------------GACAATGACTGGAAGGTTGAGTGTACTAACCGGAAGTTGAGTGGC
CGGCTTGATGAGATTGTGGTGAAAAGAATGAAAGACAGTGAACGTGGTTCAAAGGACTTC
TTGTCACTCATAATGAATGTGAGGGAGTCGGAAGTGGTTGCCAAGAATGTCATCACTCAA
TACTACATTAGTGCAGTTGCTTATGAGCATCTCCTGGCTGGATCAGCCACTACATCATTC
ACAATGTCTTCAATTGTCTACTTGGTTGCCGGACACCCAGATGTCGAAAAGAAGTTGCTG
GCGGAACTTGATGGATTTGGACCTCGTGATCAGATGCCAACTGCTCCTGGTCTTCTGAAT
TCC---------------AAA------------------GTG------------------
------------------------------------------------------------
------------------------------------------------------------
------------------------------------------------------------
------------------------------------------------------------
------------------------------------------------------------
------------------------------------------------------------
---------------------------------------------------
>Malsy_02g013110
---------------------------------ATGGAACTGCAGTTATTGTTCACCAAT
------GGTTTTCTGGTATCACCATCGACCCTTTTCACGGCGTTGGCAATGTTTGCAGGA
---GTTTTGAGTTACTTGTATGGGCCCTACTGGAGGGTGAGAAGGGTACCTGGCCCTCCA
GTTATCCCCTTGCTAGGACACCTTCCCTTGCTGGCAAAGTATGGTCCTGATGTATTCTCA
GTTCTTGCCAAACAATATGGCCCTCTTTTCAGGTTTCATATGGGTAGACAGCCACTAATA
ATTGTAGCAGATGCAGAGCTTTGTAGAGAAGTAGGAATAAAAAATTTCAAAGATATCAAC
AACAGAAGCATTCCGTCTCCCATCGCAGCTTCCCCACTCCATCAGAAGGGTCTCTTCTTC
ACCAGGGATGCAAGATGGTCGACGATGCGAAACACTATATTATCGTTGTATCAGCCATCA
CACCTAGCCAGCCTTGTGCCCACAATGCAGTCGTTCATCGAGTCTGCAACTCAAAAGCTC
GACTCC---TCCAAAGAAGCGGAAGATATTACCTTTTCTAACCTCTCCCTCAGGTTGGCC
ACTGATGTAATAGGACAAGCTGCATTCGGAGTCAACTTTGGCCTCTCTAAACTGGAATCC
ATCAACGAATCAATCGACAAGATTGACAGCAAAGACAACAACGACGATGACCAAGTCTCA
GATTTTATTAACCAACACATCTATTCCACTACTCAGCTTAAGATGGACTTATCCGGTTCC
TTCTCAATTATACTGGGATTACTTGCCCCTATTCTCCAGGAGCCATTTAGGCAGGTCTTG
AAAAGAATTCCTGGGACAATGGACTGGAAGGTTGAGCGTACAAACCGGAAGTTGAGTGGC
CGGCTTGATGAGATTGTGGTGAAAAGAATGAAAGACAGTGAACGCGGTTCAAAGGACTTC
TTGTCACTCATAATGAATGCGAGGGAGTCGGAAACTGTTGCAAAGAATGTCTTCACTCAA
GACTACATTAGTGCGGTTACTTATGAGCATCTCCTAGCTGGATCAGCCACTACATCATTC
ACATTGTCTTCAACTGTCTACTTGGTAGCTGGACACCCAGAAGTCGAGAGGAAGTTGCTG
GCGGAAATTGATGGATTTGGACCTCCTGATCAGATGCCAACTGCTTATGATCTTCAACAC
AAATTTCCTTATATTGATCAGGCATCTTTGAAATTCTATGTTATTAAAGAGGCAATGAGG
TTTTACTTGGTTTCACCATTGGTTGCAAGAGAAACATCTAGAGAAGTCGAAATAGGAGGC
TATCTTCTACCAAAGGGGACTTGGGTGTGGCTAGCACTCGGAGTTTTAGCGAAAGATCCA
AACAACTTTCCGGAACCAGACACGTTCAGGCCAGAGAGATTTGATCCAGATTGCAACGAA
GAGAAACAAAGGCATCCTTATGCTTTTATACCATTTGGAATCGGGCCACGAGCATGCATT
GGTCAGAAATTTTCACTACAAGAATTAAAGCTCTCGCTGATTCATTTATACCGGAAGTAT
GTATTCCGGCACTCTCCCAACATGGAGAAACCTCTGGCACTTGAGTATGGCATTGTTCTT
AATTTCAAGAATGGTGTCAAGGTTAGAGTCGTAAAGCGG------------
>Malsy_08g005750
ATGATA------------------------------------------------------
---GGCAGCATTGAA---ATGTTGTTTACCATCTTCATGGTGCTGGCAATACTGGGAGGA
---GTTTTGGGGTACTTGTATTGGCCCTACTGGGGAATGAGAAGGGTACCTGGCCCACCA
ACTATCCCTCTGGTAGGACACATTCCCTTGTTGGCAAAGTATGGTCCTGATGTATTCTCA
GTTCTTGCCAAAGAGTATGGCCCTATTTTCAGGTTTCATATAGGTAGACAACCACTCGTA
ATTGTAGCAGATGCAGAGCTTTGTAGGGAAGTTGGAATAAAGAAATTCAAAGACATGAAG
AACAGAAGCATTCCATCTCCCCTTGCAGCTTCCTCTCTCCATCAGAAGGGTCTCTTTTTA
ACCAGGGATGCAAGATGGGCGACGATGCGAAACACTATATTGTCAATGTATCAACCATCA
CACTTAGCCAATCTTGTGCCTACAATGCAGTCATTTGTTGAATGTGCAACTCAAAAACTT
GCCTCCACAGCGGAAGAAGAAGAAGATATTACCTTTTCCGACATCTCCCTTCAATTGACT
ACGGATGTAATAGGACAAGCTGCATTTGGTGTCAACTTTGGCCTTTCTAAACCACAATCC
ATCGGCGAGTCAGTGGAAAAGATTGATGGA---AAATACAACAATGACGATGAAGTCTCG
GACTTCATCAACCAACACATATATTCCACAGCACAACTTAAGCTGGACTTTTCGGGTTCC
TTATCGATCATACTAGGACTACTTGTCCCCATACTCCAGTGGCCATTTTGGCAGATGTTG
AAGAGAATTCCTGGCACTATGGACAGAAAAATTGAACGTAGTAACTGGCATTTGGTTAGC
CGGCTTGATGCGGTTCTGGAAAAGAGAATGAAAGACAGAGGACAAGGTTCAAGGGACTTC
TTGTCACTCATACTGAATGCAAGGGAGTCGGGGAGGGTTTCGAAAAATGTTTTCACACAG
GATTACATTAGTGCACTTTCTTATGAGCATCTCCTTGCCGGGTCGGCCACCACAGCATTC
ACATTGTCTTCAGTGGTCTACTTGGTTGCTGGACATCCCGAAGTTGAAAAAAAGTTGCTG
GCAGAGATCGATGGATTTGGACAGCCAGATCAGATGCCAACTGCTACTGATCTCCAACAC
AACTTTCCTTATCTTGATCAG------------------GTTGTTAAAGAGGCAATGAGG
TTCTACATGGTTTCCCCATTAGTTGCAAGAGAAACATCTAAAGAAATCGAAATAGGCGGT
TATCTTCTACCAAAGGGAACTTGGGTTTGGTTGGCCCTCGGAGTTTTAGCGAAAGATCAA
AAGAACTTCCCAGAGCCAGAAAAGTTCAGGCCAGAGAGGTTTGATCCAAGTTGCAAAGAA
GAGAAACAAAGGCATCCATATGCCTTTATACCGTTTGGACTCGGGCCTCGAACCTGCATT
GGTCAGAAATTTGCTGTGCAAGAAATAAAGCTTGCGCTGATTCACTTATACCGGAAGTAT
GTGTTCCGGCACTCTCCATTTATGGAGGTACCTCTGGAGCTTGAATATGGCATTGTTCTC
AAGTTCAAGAATGGCGTCAAGCTTCGAGTCATAAAGCGGACA---------
>Malsy_15g004890
ATGATGAAGAGCTTGGAGACCCTTCAGAAAATTGGTGGGATGGAAGTGTTGTTTGCTACC
------AGTGTTTGG---TTGATATCCACAATCTTCACAGGGTTGGCAATATTGGGAGGA
---ATTTTGGGGTACTTGTATGGACCCTACTGGGGGGTGAGAAGGGTACCTGGCCCACCA
ATTATCCCCTTGCTAGGACACCTTCCCTTGCTGGCAAAGTATGGTCCCGATGTATTCTCA
GTTCTTGCCGAACAGTACGGCCCTATTTTCAGGTTTCATATGGGCAGGCAACCATTGATA
ATTGTAGCAGATGCTGAGCTTTGTAGAGAAGTTGGAATAAAGAAATTCAAAGACATTCCA
AACAGAAGCATTCCAGCTCCCATCTCAGCCTCCCCTCTTCATCAAAAGGGTCTTTTTTTC
ACCAGGGATGCAAGATGGTCGACAATGCGAAACACTATATTATCGGTGTATCAACCAGCA
CACCTCGCCAGCCTTGTGCCTACCATGCAGTCCTTCATTGAATCTGCAACTGAGAAACTT
CACTCC------TCCAAAGAAGAAGAGATTACATTTTCTACCCTTTCCCTTGGATTAGCT
ACTGATGTACTAGGGCAAGCTGCATTTGGTGTCAACTTTGGCCTTTCTAATACACATTCG
ATCGGCAAATCAATCAAA---------GGA------GAAGACAACGACGATGAAGTCTCG
GACTTCATCAACCAACACATTTATTCCACAACGCAGCTTAAGATGGACTTATCAGGTTCC
TTATCCATCATACTCGGTTTACTAGTCCCTATACTCCAGGAGCCATTTAGGCAGATTTTC
AAGAGAATTCCGGGCACTATGGACTGGAAAGTTGAGCGTACTAACCGGAAGTTGAGTGGC
CGGCTTGATGATATTGTGGCGAAGCGAATGCAAGACCGTGAGCGAGGCTCGAAGGACTTC
TTGTCGGTAATTATGAATGCAATGGAGTCAGAGGCGGTTTCGAAGAATGTCTTCACTCCT
GACTACATTAGTGCAGTTACTTACGAGCATCTCCTTGCTGGATCAGCCACCACAGCATTC
ACATTGTCTTCAATTGTCTACTTGGTTGCTGGACATCCAGAAGTCGAAAAAAAGTTGCTG
GCAGAGATTGATGGATTTGGACCGCCTGATCAGATGCCAACTGCTCATGATCTTCAACAC
AAG---------------------------------------------------------
TTTTACATGGTTTCCCCATTAGTTGCGAGAGAAACATCCAGAAACGTCGAAATAGGAGGT
TATCTTCTACCAAAGGGGACTTGGGTGTGGTTAGCACTCGGTGTTTTAGCGAAAGATCCA
AAGAACTTCCCGGAGCCAGACAAGTTCAGGCCAGAGAGGTTTGATCCAAATTGCCAAGAA
TTGAAACAAAGGCATCCTTACGCTTTTATACCGTTTGGAATCGGACCTCGATCCTGCATT
GGTCAGAAATTTTCCCTACAAGAACTAAAGCTCTCACTGATTCACTTATACCGGAAATAT
GTGTTCCGGCACTCTCCCGACATGGAGAAACCTCTTGAGCTTGAGTACGGCATTGTTCTC
AACTTCAAGAAAGGTGTCAAGCTTCGGGTCATAAAGCGGAAA---------
>Malsy_15g021650
------------------ATGGTCAATTGGGATTGTGGGTTGCTTATAGCAATATCTGAC
---------------ATTGAGGTGGATTATATTGATACGACATTACTCAGGGTTTCTGGA
GGCGTGTTAACTTCATTTTACACTGATTTTGGTGAGATT------GTGGCCACTACTAGA
GTGGAAACTATGCTTGGTGATACTGCCATTGCTATACATCCTAATGACGAAAGGTATAGA
CACCTTCATGGAAAACAT---GTCATCCATCCTTTCAATGGAAGAAGAATTCCTATAGTA
ATTCTCATTGATCTAGAGTTCACTAGTACTGTGAAGGTTGTTCATTTCAAAGGATCAAGG
AAACGC------------------------------------------------------
---------------------------------CTGATGCTCGAGTCTTGGAGCCCATCA
CACCTAGCCAGCCTTGTGCCCACAATGCAATCATTCGTCGAGTCCGTAACTCAAAAGTTC
GACTTG---TTTAAAGAGGATGAAGAGATTACCTTTTCTAACCTCTCCCTTAGGTTGGCC
TCTGATGTAATAGGACAAGCTGCATCTAGT---TCTTGGGGT------------------
------------------------------------------------------------
---TTTATTAACCAACACATCTGTTCCACTACTCAGCTTAAGATGGATTTATCCGGTTCC
TTTTCAATTAAACTGGAACTACTTGTTTCTATTCTTCAGGAGCCATTTAGGCAGCTCTTG
AAAAGAATTCCCGGGACAATGAACTGGAAAGTTGAGCGTACTAACCGGAAGTTGAGTGGC
CGGCTTGATGAGATTGTGGTGAAGAGAATGAAAGACAGTGAACGTGGTTCAAAGGACTTC
TTGTCACCCATAATGAAAGCAAGGGAGTTGGAAATGGTTGCCGAGAATGTCTTCGCTCAA
GACTACATTAGTGCAGCTGCTTATGAGCATCTCCTGGCTGGATCAGCCACTACATCATTC
ACATTGTCTTCAATTGTCTACTTGGTTGCCGGACATCCAGATGCCGAAAAGAAGTTGCTA
GCGGAAATTGATGGATTTGGACCTCCTGATCAGATGCCTACTGCTCATAGTCTTCAACAC
AAATCTCCATATATTGATCAGGCATATGTTCTGAATACTGTTATTAAAGAGGCAATGAGG
TTTTGCCTGGTTTCCCCATTAGTTGCAAGAGAAACATCTAGAGAAGTCGAAATCGGAGGC
TATCTTCTACCAAAG---------------------------------------------
------------------------------------------------------------
------------------------------------------------------------
---------------------------------------GTATTGTTCTACTTATCCTAT
GTGAATCGGAAA---------------------------------------TGGTTGCAT
AATTTATGGGAC---------------------------------------
>Malsy_15g021670
------------------------------------------------------------
------------------------------------------------------------
------------------------------------------------------------
------------------------------------------------------------
---------------------------------------ATGGGTAGACAGCCACTAATC
ATTGTAGCAGATGCTGAGCTTTGTAGAGAA------------AAATTCAAAGATATCAAC
AACATAAGCATTCCCTCTCCCATCGAAGCTTCCTCTTTTCATAAGAAGGGTCTCTTTTTC
ACCAGGTATTTGTTGTATGGGCTAATTAAGACAGCGGTAACAAAACTTTAT---------
---------------------ATTATCAATTCATTCACCGAGTCTGCAACTCAAAAGTTC
GACTTG---TTTAAAGAGGATGAAGAGATTACCTTCTCTAACCTCTCCCTCTGGTTGGCT
ACTGATGTAATAGGACAAGCTGCATTTGGTGTTAACTTTGGCCTTTCTAAACCACAATCC
ATCAGTGAATCAATCGACAAGATTGACAGCAAAGACAACAACGATGATGATCAAATCTTT
TATTTTGTTAACCAACACTTCTATTCCACTACTCAGCTTAAGATGGATTTATCTGGTTCC
TTTTCGACTATTCTGGGACTGCTTGTTCCTATTCTTCAGGAGCCATTTAGGCAGAATTCC
CAG------------GACAATGACTGGAAGGTTGAGTGTACTAACCGGAAGTTGAGTGGC
CGGCTTGATGAGATTGTGGTGAAAAGAATGAAAGACAGTGAACGTGGTTCAAAGGACTTC
TTGTCACTCATAATGAATGTGAGGGAGTCGGAAGTGGTTGCCAAGAATGTCATCACTCAA
TACTACATTAGTGCAGTTGCTTATGAGCATCTCCTGGCTGGATCAGCCACTACATCATTC
ACAATGTCTTCAATTGTCTACTTGGTTGCCGGACACCCAGATGTCGAAAAGAAGTTGCTG
GCGGAACTTGATGGATTTGGACCTCGTGATCAGATGCCAACTGCTCCTGGTCTTCTGAAT
TCC---------------AAA------------------GTAATTAACGAGGCAATGAGG
TTTTGCTGGGTTTCCCCGTTGGTTGCAAGGAAACATCTAGAGAGGTCCAAATCAGAGGCT
ATCTTCTACCAAAAGTCAACT---------------------------------------
------TTTCCTATG---------------------------------------------
------------------------------------------------------------
------------------------------------------------------------
------------------------------------------------------------
---------------------------------------------------
>Pc_BartlettDH_new_MAX.Chr15_3
---------------------------------------ATGGAAGTGTTGCTTGCTACC
------AGTGTTTGG---TTGATGTCCACAATCTTCACAGGGTTGGCAATATTGGGAGGA
---ATTTTGGGGTACTTGTATGGGCCCTACTGGGGGGTGAGAAGGGTACCTGGCCCACCA
ACTATCCCCTTGCTAGGACACCTTCCCTTGCTGGCAAAGTATGGTCCTGATGTATTCTCA
GTTCTTGCCGAACAGTACGGCCCTATTTTCAGGTTTCATATGGGCAGGCAACCATTGATA
ATTGTAGCAGATGCTGAGCTTTGTAGAGAAGTTGGAATAAAGAAATTCAAAGACATTCCG
AACAGAAGCATTCCAGCTCCCATCTCAGCCTCCCCTCTTCATCAAAAGGGTCTTTTTTTC
ACTAGGGATGCAAGATGGTCGACAATGCGAAACACTATATTATCGGTGTATCAGCCATCA
CACCTCGCCAGCCTTGTGCCTACCATGCAGTCCTTCATTGAATCTGCAACTGAGAAACTG
CACTCC------TCCAAAGAAGAAGAGATTACATTTTCTACCCTTTCCCTCGGATTAGCT
ACTGATGTACTAGGGCAAGCTGCATTTGGTGTCAACTTTGGCCTTTCTAATACACATTCG
ATCGGCAAATCAATCAAAAAGATTGACGGA------GAAGACAACGACGATGAAGTCTCG
GACTTTATCAACCAACATATTTATTCCACAACGCAGCTTAAGATGGACTTCTCAGGTTCC
TTATCTATCATACTCGGTTTACTAGTCCCCATACTCCAGGAGCCATTTCGGCAGATTTTG
AAGAGAATTCCGGGCACTATGGACTGGAAAGTTGAGCGAACGAACCGGAAGTTGAGTGGC
CGGGTTGACGATATTGTGGCGAAGAGAATGAAAGACCGTGAGCGAGGCTCGAAGGACTTC
TTGTCGGTAATTATGAATGCAATGGAATCAGAGGCGGTTTCGAAGAATTTCTTCACTCCT
GACTACATTAGTGCAGTTACTTACGAGCATCTCCTTGCTGGATCAGCCACCACAGCATTC
ACATTGTCTTCAATTGTCTACTTGGTTGCTGGACATCCAGAAGTCGAAAAAAAGTTGCTG
GCAGAGATTGATGGATTTGGACCGCCTGATCAGATGCCAACTGCTCATGATCTTCAACAC
AAGTTGGTTTATCTGTCGCAG------------------GTGATTAAAGAGGCAATGAGG
TTTTACATGGTTTCCCCATTAGTTGCGAGAGAAACATCTCGAGACGTCGAAATAGGTGGT
TATCTTCTACCAAAGGGGACTTGGGTGTGGTTAGCACTCGGGGTTTTAGCAAAAGATCCA
AAGAACTTCCCGGAGCCAGACAAGTTCAGGCCAGAGAGGTTTGATCCAAATTGCCAAGAA
TTGAAACAAAGGCATCCTTACGCTTTTATACCATTTGGAATCGGACCTCGATCCTGCATT
GGTCAGAAATTTGCCCTACAAGAACTAAAGCTCTCACTGATTCACTTATACCGGAAATAT
GTGTTCCGGCACTCTCCCGACATGGAGAAACCTCTTGAGCTTGAGTACGGCATTGTTCTC
AACTTCAAGAATGGTGTCAAGCTTAGAGTCATAAGGAGGACA---------
>Pc_BartlettDH_new_MAX.Chr2_1
---------------------------------ATGGAACTGCAGTTATTGTTCACCAAT
------GGTTTTCTGGTATCACCATCGACCCTTTTCACCGCGTTGGCAATGTTTGCAGGA
---GTTTTGAGTTACTTGTATGGGCCGTACTGGAGGGTGAGAAGGGTACCTGGCCCTCCA
GTTATCCCCTTGCTAGGACACCTTCCCTTGCTAGCAAAGTATGGTCCTGATGTATTCTCA
GTTCTTGCCAAACAATATGGCCCTATTTTCAGGTTTCATATGGGTAGACAGCCACTAATA
ATTGTAGCAGATGCAGAGCTTTGTAGAGAAGTAGGAATAAAAAAATTCAAAGATATCAAC
AACAGAAGCATTCCGTCTCCCATCGCAGCTTCCCCACTCCATCAGAAGGGTCTCTTCTTC
ACCAGGGATGCAAGATGGTCAACGATGCGAAACACTATATTATCGTTGTATCAGCCATCA
CACCTGGCCAGCCTTGTGCCCACAATGCAGTCATTCATCGAGTCTGCAACTCAAAAGCTC
GACTCC---TCCAAAAAAGCAGAAGATATTACCTTTTCTAACCTCTCCCTCAGGTTGGCC
ACTGATGTAATAGGACAGGCTGCATTTGGAGTCAACTTTGGCCTCTCTAAACCGGAATCC
ATCAACGAATCAATCGACAAGATTGACAGCAAAGACAACAACGATGATGACCAAGTCTCA
GATTTTATTAACCAACACATCTATTCCACTACTCGGCTTAAGATGGACTTAACCGGTTCC
TTCTCAATCATACTGGGATTACTTGCCCCTATTCTCCAGGAGCCATTTAGGCAGGTCTTG
AAAAGAATTCCTGGGACAATGGACTGGAAAGTTGAGCGTACAAACCGGAAGTTGAGTGGC
CGGCTTGATGAGATTGTGGTGAAAAGAATGAAAGACAGTGGACGCGGTTCAAAGGACTTC
TTGTCACTCATAATGAATGCAAGGGAATCGGAAACTGTTGCAAAGAATGTCTTCACTCAA
GACTACATTAGTGCGGTTACTTATGAGCATCTCCTAGCTGGATCAGCCACTACATCATTC
ACATTGTCTTCAATTGTCTACTCGGTAGCCGGACACCCAGAATTCGAAAGGAAGTTGCTG
GCAGAAATTGATGGATTTGGACCTCTTGATCAGATGCCAACTGCTCATGATCTTCAACAC
AAATTTCCTTACATTGAACAG------------------GTTATTAAAGAGGCAATGAGG
TTTTACCTGGTTTCACCATTGGTTGCAAGAGAAACATCTAGAGAAGTCGAAATAGGAGGC
TATCTTCTACCAAAGGGGACTTGGGTGTGGCTAGCACTCGGAGTTTTAGCGAAAGATCCA
AACAACTTTCCG------------------------------------------------
------------------------------------------------------------
------------------------------------------------------------
------------------------------------------------------------
---------------------------------------------------
>Pc_BartlettDH_new_MAX.Chr2_2
---------------------------------ATGGAACTGCAGTTATTGTTCACCAAT
------GGTTTTCTGGTATCACCATCGACCCTTTTCACCGCGTTGGCAATGTTTGCAGGA
---GTTTTGAGTTACTTGTATGGGCCATACTGGAGGGTGAGAAGGGTACCTGGCCCTCCA
GTTATCCCCTTGCTAGGACACCTTCCCTTGCTGGCAAAGTATGGTCCTGATGTATTCTCA
GTTCTTGCCAAACAATATGGCCCTATTTTCAGGTTTCATATGGGTAGACAGCCACTAATA
ATTGTAGCAGATGCAGAGCTTTGTAGAGAAGTAGGAATAAAAAAATTCAAAGATATCAAC
AACAGAAGCATTCCGTCTCCCATCGCAGCTTCCCCACTCCATCAGAAGGGTCTCTTCTTC
ACCAGGGATGCAAGATGGTCAACGATGCGAAACACTATATTATCGTTGTATCAGCCATCA
CACCTGGCCAGCCTTGTGCCCACAATGCAGTCATTCATCGAGTCTGCAACTCAAAAGCTC
GACTCC---TCCAAAAAAGCAGAAGATATTACCTTTTCTAACCTCTCCCTCAGGTTGGCC
ACTGATGTAATAGGACAGGCTGCATTTGGAGTCAACTTTGGCCTCTCTAAACCGGAATCC
ATCAACGAATCAATCGACAAGATTGACAGCAAAGACAACAACGATGATGACCAAGTCTCA
GATTTTATTAACCAACACATCTATTCCACTACTCAGCTTAAGATGGACTTAACCGGTTCC
TTCTCAATCATACTGGGATTACTTGCCCCTATTCTCCAGGAGCCATTTAGGCAGGTCTTG
AAAAGAATTCCAGGGACAATGGACTGGAAAGTTGAGCGTACAAACCGGAAGTTGAGTGGC
CGGCTTGATGAGATTGTGGTGAAAAGAATGAAAGACAGTGGACGCGGTTCAAAGGACTTC
TTGTCACTCATAATGAATGCAAGGGAATCGGAAACTGTTGCAAAGAATGTCTTCACTCAA
GACTACATTAGTGCGGTTACTTATGAGCATCTCCTAGCTGGATCAGCCACTACATCATTC
ACATTGTCTTCAATTGTCTACTTGGTAGCCGGACACCCAGAAGTCGAAAGGAAGTTGCTG
GCAGAAATTGATGGATTTGGACCTCCTGATCAGATGCCAACTGCTCATGATCTTCAACCC
AAATTTCCTTACATTGAACAG------------------GTTATTAAAGAGGCAATGAGG
TTTTACCTGGTTTCACCATTGGTTGCAAGAGAAACATCTAGAGAAGTCGAAATAGGAGGC
TATCTTCTACCAAAGGGGACTTGGGTGTGGCTAGCACTCGGAGTTTTAGCGAAAGATCCA
AACAACTTTCCGGAACCAGACACGTTCAGGCCAGAGAGATTTGATCCAGATTGCAACGAA
GAGAAACAAAGGCATCCTTATGCTTTTGTACCGTTTGGAATCGGGCCTCGAGCATGCATT
GGCCAGAATTTTTCACTACAAGAATTAAAACTCTCGCTGATTCATTTACACCGGAAGTAT
GTATTCCGACACTCTCCCAACATGGAAAAGCCTCTGGCGCTTGAGTACGGCATTGTTCTT
AATTTCAAGAATGGTGTCAAAGTTAGAGTCGTAAAGCGA------------
>Pc_BartlettDH_new_MAX.Chr2_3
ATGGAA---------------------------------CTGCAGTTATTGTTCACCAAT
------GGTTTTCTGGTATCAACATCGACCCTTTTCACGGCGTTGGCAATGTTTGTAGGA
---GTTTTGAGTTACTTGTATGGGCCGTACTGGAGGGTGAGAAGGGTACCTGGCCCTCCA
GTTATCCCCTTGCTAGGACACCTTCCCTTGCTGGCAAAGTATGGTCCTGATGTATTCTCA
GTTCTTGCCAAACAATATGGCCCTATTTTCAGGTTTCATATGGGTAGACAGCCACTAATA
ATTGTAGCAGATGCAGAGCTTTGTAGAGAAGTAGGAATAAAAAAATTCAAAGATATC---
AACAGAAGCATTCCGTCTCCCATCGCAGCTTCCCCACTCCATCAGAACGGTCTCTTCTTC
ACCAGGGATGCAAGATGGTCAATGATGCGAAACACTATATTATCGTTGTATCAGCCATCA
CACCTGGCCAGCCTTGTGCCCACAATGCAGTCATTCATCGAGTCTGCAACTCAAAAGCTC
GACTCC---TCCAAAAAAGCAGAAGATATTACCTTTTCCAACCTCTCCCTCAGGTTGGCC
ACTGATGTAATAGGACAAGCTGCATTGGAGTCAACTTTGGCCTCTCTAAACCGGAATCCA
------------------------------------------TCAACGAATCAATTGACA
AGATTGACAGCAAAGACAACAACGATGATGACCAAGTCTCAGATTTTATTAACCAACACA
TCTATTCCACTACTCAGCTTAACTTATCCG------------------------------
------GTTCCTTCTCAATCATACTGG---------------------------------
------------------------------------------------------GATTAC
TTGCCCCTA------------------------------TCCAGG---------------
------------------------AGCCATTTA---------------------------
------------------------------------------------------------
------------------------------------------------------------
------------------------------------------------------------
------------------------------------------------------------
------------------------------------------------------------
------------------------------------------------------------
------------------------------------------------------------
------------------------------------------------------------
------------------------------------------------------------
------------GGC---------------------AGGTCT---------
>Pruav_sc0000069.1_g580.1.mk
ATGTTGGTTGGAGTTGAGAAATTGATAGGTAGCATGGAAATGGAATTGTTAATGCTTTCC
------GATGCTTGT---CTGGTGTCAACCATCTTTACTTTGTTGGCAATGCTAGCAGGA
GTAGTTTTGGGCTACTTTTATAAGCCCTACTGGGGGGTGAGAAGGGTACCAGGCCCACCA
GCTATCCCTCTGATAGGGCACATTCCCTTGCTGGCAAAGCATGGTCCGGATGTATTCTCA
GTTCTTGCCAAACAGTATGGCCCTATTTTCAGGTTTCATATGGGCAGACAACCACTAATA
ATTGTAGCAGATGCAGAGCTTTGTAGAGAAGTTGGAATTAAGAAATTCAAAGACATAAAA
AACAGAAGCATTCCGTCTCCCCTTGCCGCTTCCCCTCTTCATCAGAAGGGTCTGTTTTTA
ACCAGGGATGCAAGGTGGTGGACGATGCGAAACACGATCTTATCGGTGTATCAGCCATCA
CACCTAGCCAGCCTTGTGCCCACCATGCAGTCATACATTGAATCTGCAACTCAAAAACTT
GATGACTGCTCCAAAGAAGAAGAAGAAGTTACCTTTTCCAACATCTCCCTCAGATTGGCC
ACTGATGTGATAGGACAAGCTGCCTTTGGTGTCAACTTTGGCCTTTCTAAACCACAATCC
ATCACTGATTCAATCAACAAGCAGATTGGTGGCCAAGACATTACCAATGATGAAGTCTCA
GACTTTATAAACCAACACATATATTCCACAACACAGCTTAAGCTGGACTTTTCTGGTTCC
TTATCAATCATACTGGGACTACTTGTCCCCATACTCCAGGCGCCCTTTTGGCAGATTTTG
AAGAGAATCCCTGGCACTATGGACAGGAAAATTGAACGTAACAACCAGAAATTGACTAGC
CGGCTTGATCAGATTGTTGAAAAGAGAATGAAAGACAATGGCCGAGATTCAAAGAATTTC
TTGTCTCTCATACTGAATGCAAGAGAGGCAGAGACAGTTTCAAAGAATTTCTTCACCCCA
GACTACATCAGTGCACTTGCTTATGAGCATCTCCTTGCTGGGTCGGCCACCACATCATTT
ACATTGTCTTCTGTTGTTTACTTGGTTGCTGCCCACCCAGAAGTTGAGAAGAAGTTGCTG
GCAGAGATTGATGGATTTGGTCCATCTGCTGAGATGCCAACTGCTCATGATCTTCAACAC
AAATTTCCTTATATTGATCAGGCAAGTCTTCTGAAT---GTTATCAAAGAGGCAATGAGG
TTTTACATGGTTTCCCCATTAGTTGCAAGAGAAACATCTAGACAAGTCGAAATAGGAGGT
TATCTTCTACCGAAGGGGACATGGGTGTGGTTAGCGCTCGGAGTTTTAGCAAAAGATCCA
AAGAACTTCCCAGAGCCACACAAGTTTAAGCCAGAGAGGTTTGATCCAAGCTGCAAAGAA
GAAAAACAAAGGCATCCTTATGCTTTTATACCCTTTGGCCTCGGACCTCGATCATGCATT
GGTCAGAAATTTTCCCTGCAAGAAATAAAGCTCTCGTTGATTCATTTATACCGGAAATAT
GTATTCCGCCACACTCCCAATATGGAGATACCTCTGGAACTTGAGTTTGGCATTGTTCTA
AAGTTCAAGTATGGTATCAAGCTTAGAGTCATAAAGCGCACA---------
>Pruav_sc0000069.1_g620.1.mk
------------------------------ATGGGTGTTTTGGAAGTCATGTTGTTTACC
------AATGTTTCT---CTGCTATCAACTATCTTCACAGTGTTGGCAATACTGGCAGGA
---GTTTTAGGGTACTTGTATGGGCCCTACTGGGGGGTGAGGGGGGTACCTAGCCCACCA
ACTATCCCCTTGGTAGGGCACCTTCCCTTGCTGGCAAAGTATGGTCCTGATGTATTCTCA
GTTCTTGCCAAACAGTATGGCCCTATTTTCAGGTTTCATATGGGCAGGCAGCCACTTATA
ATTGTAGCAGATGCAGAGCTTTGTAGAGAAGTTGGAATTAAGAAGTTCAAAGACATTCAA
AACAGAAGCATCCCATCTCCCATCTCAGCTTCCCCTCTTCATCAGAAAGGTCTCTTTTTC
ACCAGGGATGCAAGATGGTCTGCCATGCGAAACACTATATTATCAGTGTATCAACCATCA
CACCTAGCCAGCCTTGTGCCTACCATGCAGTCCTTCATTGAATCTGCTACTGAAAAACTT
GACTCC------TCCAAAGAAGAAGATATTACCTTTTCCAATCTCTCCCTCAGATTGACC
ACAGATGTGATAGGACAAGCTGCCTTTGGTGTCAACTTTGGCCTTTCTAAACCACAATCC
ATCAGTGATTCAATCAACAAGCAGATTGGTTCCCAAGACATTAACAATGATGAAGTCTCA
GACTTTATCAACCAACACATATATTCCACAACACAGCTTAAGATGGACTTATCAGGCTCC
TTATCAATCATACTGGGACTACTTGTACCTATTCTCCAGGAGCCATTCAGGCAAATCTTG
AAGAGAATTCCTGGCACTATGGACTGGAAAGTTGAACATACTAACCGGAAATTAAGCGGC
CGGCTTGATGAGATTGTAGGGAAGAAAATGAGAGACAGGGAAAGAGGTTCAAAGGACTTC
TTGTCACTCATAATGAATGCAAGGGAGTCAGAGACAGTTTCAAAGAATGTCTTCACCCCA
GACTACATTAGTGCTGTTACTTATGAGCATCTCCTTGCTGGGTCAGCCACAACAGCATTT
ACGTTGTCTTCAATTGTTTACTTGGTTGCTGGACACCCAGAAGTTGAAGAAAAGTTGCTT
GCAGAGATTGATGGATTTGGACCTCCTGATCAGATGCCAACTGCTCATGATCTTCAACAC
AAATTTCCTTATATTGATCAGGCAAGTCTTCTGAAA---GTTATCAAAGAGGCAATGAGG
TTTTACATGGTTTCCCCATTAGTTGCAAGAGAAACATCTAGACAAGTCGAAATAGGAGGT
TATCTTCTACCGAAGGGGACTTGGGTTTGGTTAGCACTTGGAGTTTTAGCAAAAGATCCA
AAGAACTTCCCAGAGCCAGACAAGTTCAGGCCAGAGAGGTTTGATCCCAGCTGCAAAGAA
GTGAAACAAAGGCATCCTTATGCTTTTATACCCTTCGGGATCGGACCTCGATCCTGCATT
GGTCAAAAGTTTTCCCTGCAAGAACTAAAGCTCTCACTCATTCACTTATACCGGAACTAT
GTGTTCCGGCACTCTCCCGGAATGGAGAAACCTCTACAACTTGAGTATGGCATTGTCCTC
AACTTCAAGAATGGTGTCAAGCTTAGAGTCATAAAGCGAACT---------
>Pyrbr_009342433.2_cds_XP_009340708.1_1
---------------------------------ATGGAACTGCAGTTATTGTTCACCAAT
------GGTTTTCTGGTATCACCATCGACCCTTTTCACGGCGTTGGCAATGTTTGCAGGA
---GTTTTGAGTTACTTGTATGGGCCATACTGGAGGGTGAGAAGGGTACCTGGCCCTCCA
GTTATCCCCTTGCTAGGACACCTTCCCTTGCTGGCAAAGTATGGTCCTGATGTATTCTCA
GTTCTTGCCAAACAATATGGCCCTATTTTCAGGTTTCATATGGGTAGACAGCCACTAATA
ATTGTAGCAGATGCAGAGCTTTGTAGAGAAGTAGGAATAAAAAAATTCAAAGATATCAAC
AACAGAAGCATTCCGTCTCCCATCGCAGCTTCCCCACTCCATCAGAAGGGTCTCTTCTTC
ACCAGGGATGCAAGATGGTCAACGATGCGAAACACTATATTATCGTTGTATCAGCCATCA
CACCTGGCCAGCCTTGTGCCCACAATGCAGTCATTCATCGAGTCTGCAACTCAAAAGCTC
GACTCC---TCCAAAAAAGCAGAAGATATTACGTTTTCTAACCTCTCCCTCGGGTTGGCC
ACTGATGTAATAGGACAGGCTGCATTTGGAGTCAACTTTGGCCTCTCTAAACCGGAATCC
ATCAACGAATCAATTGACAAGATTGACAGCAAAGACAACAACGATGATGACCAAGTCTCA
GATTTTATTAACCAACACATCTATTCCACTACTCAGCTTAAGATGGACTTAACCGGTTCC
TTCTCAATCATACTGGGATTACTTGCCCCTATTCTCCAGGAGCCATTTAGGCAGGTCTTG
AAAAGAATTCCTGGGACAAAGGACTGGAAAGTTGAGCGTACAAACCGGAAGTTGAGTGGC
CGGCTTGATGAGATTGTGGTGAAAAGAATGAAAGACAGTGGACGCGGTTCAAGGGACTTC
TTGTCACTCATAATGAATGCAAGGGAATCGGAAACTGTTGCAAAGAATGTCTTCACTCAA
GACTACATTAGTGCGGTTACTTATGAGCATCTCCTAGCTGGATCAGCCACTACACCATTC
ACATTGTCTTCAATTGTCTACTTGGTAGCCGGACACCCAGAAGTCGAAAGGAAGTTGCTG
GCAGAAATTGATGGATTTGGACCTCCTGATCAGATGCCAACTGCTCATGATCTTCAACAC
AAATTTCCTTACATTGAACAG------------------GTTATTAAAGAGGCAATGAGG
TTTTACCTGGTTTCACCATTGGTTGCAAGAGCAACATCTAGAGAAGTCGAAATAGGAGGC
TATCTTCTACCAAAGGGGACTTGGGTGTGGCTAGCACTCGAAGTTTTAGCGAAAGATCCA
AACAACTTTCCGGAACCAGACACGTTCAGGCCAGAGAGATTTGATCTAGATTGCAACGAA
GAGAAACAAAGGCATCCTTATGCTTTTGTACCGTTTGGAATCGGGCCTCGAGCATGCATT
GGCCAGAATTTTTCACTACAAGAATTAAAACTCTCGCTGATTCATTTATACCGGAAGTAT
GTATTCCGACACTCTCCCAACATGGAAAAGCCTCTGGCGCTTGAGTACGGCATCGTTCTT
AATTTCAAGAATGGTGTCAAGGTTAGAGTCGTAAAGCGA------------
>Pyrbr_009342434.2_cds_XP_009340709.1_1
---------------------------------ATGGAACTGCAGTTATTGTTCACCAAT
------GGTTTTCTGGTATCACCATCGACCCTTTTCACGGCGTTGGCAATGTTTGCAGGA
---GTTTTGAGTTACTTGTATGGGCCATACTGGAGGGTGAGAAGGGTACCTGGCCCTCCA
GTTATCCCCTTGCTAGGACACCTTCCCTTGCTGGCAAAGTATGGTCCTGATGTATTCTCA
GTTCTTGCCAAACAATATGGCCCTATTTTCAGTTTTCATATGGGTAGACAGCCACTAATA
ATTGTAGCAGATGCAGAGCTTTGTAGAGAAGTAGGAATAAAAAAATTCAAAGATATCAAC
AACAGAAGCATTCCGTCTCCCATCGCAGCTTCCCCACTCCATCAGAAGGGTCTCTTCTTC
ACCAGGGATGCAAGATGGTCAATGATGCGAAACACTATATTATCGTTGTATCAGCCATCA
CACCTGGCCAGCCTTGTGCCCACAATGCAGTCATTCATCGAGTCTGCAACTCAAAAGCTC
GACTCC---TCCAAAAAAGCAGAAGATATTACCTTTTCCAACCTCTCCCTCAGGTTGGCC
ACTGATGTAATAGGACAAGCTGCATTTGGAGTCAACTTTGGCCTCTCTAAACCGGAATCC
ATCAACGAATCAATTGACAAGATTGACAGCAAAGACAACAACGATGATGACCAAGTCTCA
GATTTTATTAACCAACACATCTATTCCACTACTCAGCTTAAGATGGACTTAACCGGTTCC
TTCTCAATCATACTGGGATTACTTGCCCCTATTCTCCAGGAGCCATTTAGGCAGGTCTTG
AAAAGAATTCCTGGGACAAAGGACTGGAAAGTTGAGCGTACAAACCGGAAGTTGAGTGGC
CGGCTTGATGAGATTGTGGTGAAAAGAATGAAAGACAGTGGACGCGGTTCAAGGGACTTC
TTGTCACTCATAATGAATGCAAGGGAATCGGAAACTGTTGCAAAGAATGTCTTCACTCAA
GACTACATTAGTGCGGTTACTTATGAGCATCTCCTAGCTGGATCAGCTACTACATCATTC
ACATTGTCTTCAATTGTCTACTTGGTAGCCGGACACCCAGAAGTCGAAAGGAAGTTGCTG
GCGGAAATTGATGGATTTGGACCTCCTGATCAGATGCCAACTGCTCATGATCTTCAACAC
AAATTTCCTTACATTGAACAG------------------GTTATTAAAGAGGCAATGAGG
TTTTACCTGGTTTCACCATTGGTTGCAAGAGAAACATCTAGAGAAGCCGAAATAGGAGGC
TATCTTCTACCAAAGGGGACTTGGGTGTGGCTAGCACTCGGAGTTTTAGCGAAAGATCCA
AACAACTTTCCGGAACCAGACACGTTCAGGCCAGAGAGATTTGATCCAGATTGCAACGAA
GAGAAACAAAGGCATCCTTATGCTTTTATACCGTTTGGAATCGGGCCTCGAGCATGCATT
GGCCAGAATTTTTCACTACAAGAATTAAAACTCTCGCTGATTCATTTATACCGGAAGTAT
GTATTCCGACACTCTCCCAACATGGAAAAGCCTCTGGCGCTTGAGTACGGCATTGTTCTT
AATTTCAAGAATGGTGTCAAGGTTAGAGTCGTAAAGCGA------------
>Pyrbr_009352878.1_cds_XP_009351153.1_1
------------------------------------------------------------
------------------------------ATGTTGTTATTGGTAGCTCTGGTGGCGGTG
---GCGCTGGCGGCGCTGTACTGGGACTACTGGAGCCGGCGGGGGGTGAAGTTCCCGCGG
CCGGCGCCGCTGCTGGGCAACTACGGCCTGCAGCGCCGCAACCTCGGCGAGGTGACGCGC
GCCATCTGCCGGCAGTTCCCGCCGCTCGTGGGCGCCTTCTACGGGCCGCACCCCGTCGCC
GTGGTGCAGGACCCCGCGCTGCTCAAGCTCATCACCACCAAGGACTTCTACTACTTCAAC
GGCCGCGAGGTC---TCTGAGCACACGCACAAGGAGATCACCACCAAGAATATGTTCTTT
AATAGTGGAGACAAGTGGAGGGTGCTCAGACAGAACCTGACGCCGCTGTTCTCCTCGGCT
AAGATGAAGAATATGTTCCATTTGATAGAGAAATGCGCGCGAGACTTCGAGGTGTTGCTG
GAAGAAGAAGCTAAGAAGAGTGAGATCGTGGAGGCGCGCACGCTGATGTCGCGGTTCACG
ATGGACGGCATCGGCGCCTGTGGCTTCGGCATCAACAGCGGCGTCATGCAGAACGAAGCC
AAGAACAATCCCTTT---------------------------------GCGGAAGTCGGT
GAAATGATATTTGAGGAATCCAAATGGAGAACCTTCCTGACGGCTTTCCGAGCAATTTTC
CCGTCAATATTCTATGGATTGCGATTCTCTTTTTTCAAAACA------------------
---CGCTTCCCT---------------------GACGCGATCAACTCGTTCTTCCACTCT
GTTTTAATGTCCGTGTTCAAAGAACGCAAATGGGAG------------CGCCAAGACTTC
GTGGACATGGTAATCGGCTTGAAGAAAAACAAATACATAAGCAGGATTGAAGTGGATGAT
GATTTCCTGGTGGCGCAGTGCGTTCTGTTCTTCGCTGCCGGATTCGAGACGTCGTCGACC
GCTTCGTCCTTTACTCTGTACGAGCTGGCGAGGCACCCCGAGCACCAGCAGCGGGTGATC
GACGAGGTGAACGCATACCTCGCC---ACTCGCGGTGAAGTCAGATACGACTGCACCACT
GAGTTACCCTTCCTCGACCAG------------------TGCGTTGAAGAGGGCTTGCGG
CTGCACACCACA------ATCGTCACTCGGGAGGTGGCCGAGGACTACACTCTCAACGGC
GTGAAGCTAGATAAAGGTCTCCGGGTCCACATCCCTCTGTTCCACATACAGAGGAACCCG
AAGTACTTCGAAGACCCGGATGAGTTCAAGCCCGAGCGCTTCTCTCCA------GAAGAG
AGGAAGAAGATCGTGCCGTACACCCACTTTCCATTTGGGGAAGGACCTAGAGCTTGCATC
GGAATGCGGTTCGCGCGGATGCAGATGATGGCGGGTCTAGTTACGGTGTTCAAGAGCTAC
CGAGTGGAACTGGCGCCCTCCATGCCTCGAGACCCGCAGTACTGCGCCGGGATGGTCGTG
CGGTTCAAGGGAGGCATCCAGCTCAAGCTGATCCCTAGAGAGAACGGACAG
>Pyrbr_009363850.2_cds_XP_009362125.1_1
ATGATA------------------------------------------------------
---GGCAGCACTGAA---CTGTTGTTTACCATCTTCATGGTGTTGATAGTACTGGGAGGA
---CTTTTGGGGTATTTATATGGGCCCTACTGGGGAGTAAGAAGGGTACCTGGCCCTCCA
ACTCTCCCTCTGGTAGGACACATTCCCTTGATGGCAAAGTATGGTCCTGATATATTCTCA
GTTCTTGCTAAAGAGTATGGCCCTGTTTTCAGGTTTCATATCGGTAGACAACCACTCATA
ATTGTAGCAGATGCAGAGCTTTGTAGGGTAGTTGGAATAAAGAAATTCAAAGACATTAAA
AACAGAAGCATTCCACCTCCTCTTGCAGCTTCCCCTCTTCATCAGAAGGGTCTCTTTTTA
ACCAGGGATACGAGATGGGTGACGATGCGAAACACTATATTATCAGTGTATCAACCTTCA
CACTTAGCCAACCTTGTGCCTACAATGCAGTCATTTGTTGAATGTGCAACTGAAAAACTT
GGCTCCATGGCGAAAGTAGAAGAAGATATTACCTTTTCCGCCATCTCCCTTCGATTGGCC
ACAGATGTAATAGGACAAGCTGCATTTGGTGTCAACTTTGGCCTTTCTAAACCACAATCC
TTCGGCGAATCAGTCAAAAAGATTGATGGC---AAAGACAATAATGACGATGAAGTCTCA
GACTTTATCAACCAACACATATATTCCACAACACAGGTTAAGATGGATTTTTCGGGTTCC
TTATCCATCATACTAGGACTACTTGTCCCCATACTTCAGTGGCCATTTTGGCAGATGTTG
AAGAGAATTCCTGGCACTATGGACGGGAAAATAGAACATAATAACAGGCATTTGACTAGC
CGGCTTGGTGCAGTTGTGGAAAAGAGAATGAAAGACAGCAGACAAGGTTCAAAGGACTTC
TTGTCAGTTATACTGAATGCAAGGGAGTCAGGGAGGCTTTCGAAGAATGTTTTCACAACA
GATTACATTAGTGCACTTGCTTATGAGCATCTCCTTGCCGGGTCGGCCACCACGGCATTC
ACTTTGTCTTCAGCTGTCTACTTGGTTGCTGGACATCCAGAAGTAGAAAAAAAGTTGCTG
GCAGAGATCGATGGATTTGGACCGCCTGATCAGATGCCAACTGCAAGTGATCTTCAACAC
AAATTTCCTTATCTTGATCAG------------------GTTATTAAAGAGGCAATGAGG
TTTTACATGGTTTCCCCATTAGTTGCTAGAGAAACATCTCGAGAAGTCGAAATAGGCGGT
TATCTTTTACCAAAGGGGACTTGGGTTTGGTTAGCCCTCGGAGTTTTAGCGAAAGATCAA
AAGAACTTCCCAGAGCCAGAAAAGTTCAGGCCAGAGAGGTTTGATCCAAGCTGCAAAGAA
GAGAAACAAAGGCATCCTTATGCTTTTATACCGTTTGGACTTGGGCCTCGATCCTGCATC
GGTCAGAAATTTGCCATACAAGAAATAAAGCTTGCACTGATTCACTTATACCGGAAGTAT
GTGTTCCGGCACTCTCCATATATGGAGTCACCTCTGGAGCTTGAGTTTGGCATTGTTCTC
AAGTTCAAGAATGGTATCAAGCTTCAGGTCATAAAGCGGAAA---------
>Pyrbr_009363863.2_cds_XP_009362138.1_1
---------------------------------------ATGGAAGTGTTGTTTGCTACC
------AGTGTTTGG---TTGATATCCACAATCTTCACAGGGTTGGCAATATTGGGAGGA
---ATTTTGGGGTACTTGTATGGGCCCTACTGGGGGGTGAGAAGGGTACCTGGCCCACCA
ACTATCCCCTTGCTAGGACACCTTCCCTTGCTGGCAAAGTATGGTCCTGATGTATTCTCA
GTTCTTGCCGAACAGTACGGCCCTATTTTCAGGTTTCATATGGGCAGGCAACCATTGATT
ATTGTAGCAGATGCTGAGCTTTGTAGAGAAGTTGGAATAAAGAAATTCAAAGACATTCCG
AACAGAAGCATTCCAGCTCCCATCTCAGCCTCCCCTCTTCATCAAAAGGGTCTTTTTTTC
ACTAGGGATGCAAGATGGTCGACAATGCGAAACACTATATTATCGGTGTATCAGCCATCA
CACCTCGCCAGCCTTGTGCCTACCATGCAGTCCTTCATTGAATCTGCAACTGAGAAACTG
CACTCC------TCCAAAGAAGAAGAGATTACGTTTTCTACCCTTTCCCTCGGATTAGCT
ACTGATGTACTAGGGCAAGCTGCATTTGGTGTCAACTTTGGCCTTTCTAATACACATTCG
ATCGGCAAATCAATCAAAAAGATTGACGGA------GAAGACAACGACGACGAAGTCTCG
GACTTTATCAACCAACATATTTATTCCACAACGCAGCTTAAGATGGACTTCTCAGGTTCC
TTATCTATCATACTCGGTTTACTAGTCCCCATACTCCAGGAGCCATTTCGGCAGATTTTG
AAGAGAATTCCGGGCACTATGGACTGGAAAGTTGAGCGTACTAACCGGAAGTTGAGTGGC
CGGGTTGACGATATTGTGGCGAAGAGAATGAAAGACCGTGAGCGAGGCTCGAAGGACTTG
TTGTCGGTAATTATGAATGCAATGGAATCAGAGGCGGTTTCGAAGAATTTCTTCACTCCT
GACTACATTAGTGCAGTTACTTACGAGCATCTCCTTGCTGGATCAGCCACCACAGCATTC
ACATTGTCTTCAATTGTCTACTTGGTTGCTGGACATCCAGAAGTCGAAAAAAAGTTGCTG
GCAGAGATTGATGGATTTGGACCGCCTGATCAGATGCCAACTGCTCATGATCTTCAACAC
AAGTTTCCTTACATTGATCAG------------------GTGATTAAAGAGGCAATGAGG
TTTTACATGGTTTCCCCATTAGTTGCGAGAGAAACATCTAGAGACGTCGAAATAGGAGGT
TATCTTCTACCAAAGGGGACTTGGGTGTGGTTAGCACTCGGGGTTTTAGCAAAAGATCCA
AAGAACTTCTCGGAGCCAGACAAGTTCAGGCCAGAGAGGTTTGATCCAAATTGCCAAGAA
TTGAAACAAAGGCATCCTTACGCTTTTATACCATTTGGAATCGGACCTCGATCCTGCATT
GGTCAGAAATTTGCCCTACAAGAACTAAAGCTCTCACTGATTCACTTATACCGGAAATAT
GTGTTCCGGCACTCTCCCGACATGGAGAAACCTCTTGAGCTTGAGTACGGCATTGTTCTC
AACTTCAAGAATGGTGTCAAGCTTAGAGTCATAAGGAGGACA---------
>Pyrco_BartlettDH_MAX1.Chr15_1
ATGATA------------------------------------------------------
---GGCAGCACTGAA---CTGTTGTTTACCATCTTCATGGTGTTGATAGTACTGGGAGGA
---CTTTTGGGGTATTTATACGGGCCCTACTGGGGAGTAAGAAGGGTACCTGGCCCTCCA
ACTATCCCTCTGGTAGGACACATTCCCTTGATGGCAAAGTATGGTCCTGATATATTCTCA
GTTCTTGCTAAAGAGTATGGCCCTGTTTTCAGGTTTCATATCGGTAGACAACCACTCATA
ATTGTAGCAGATGCAGAGCTTTGTAGGGAAGTTGGAATAAAGAAATTCAAAGACATTAAA
AACAGAAGCATTCCACCTCCCCTTGCAGCTTCCCCTCTTCATCAGAAGGGTCTCTTTTTA
ACCAGGGATGCGAGATGGGTGACGATGCGAAACACTATATTATCAGTGTATCAACCTTCA
CACTTAGCCAACCTTGTGCCTACAATGCAGTCATTTGTTGAATGTGCAACTGAAAAACTT
GGCTCCATGGCGAAAGTAGAAGAAGATATTACCTTTTCCGCCATCTCCCTTCGATTGGCC
ACAGATGTAATAGGACAAGCTGCATTTGGTGTCGACTTTGGCCTTTCTAAACCACAATCC
TTCGGCGAATCAGTCGAAAAGATTGATGGC---AAAGACAATAATGACGATGAAGTCTCA
GACTTTATCAACCAACACATATATTCGACAACACAGGTTAAGATGGATTTTTCGGGTTCC
TTATCGATCATACTAGGACTACTTGTCCCCATACTTCAGTGGCCATTTTGGCAGATGTTG
AAGAGAATTCCTGGCACTATGGACGGGAAAATAGAACATAATAACAGGCATTTGACTAGC
CGGCTTGGTGCAGTTGTGGAAAAGAGAATGAAAGACAGCAGACGAGGTTCAAAGGATTTC
TTGTCAGTTATACTGAATGCAAGGGAGTCAGGGAGGCTTTCGAAGAATGTTTTCACAACA
GATTACATTAGTGCACTTGCTTATGAGCATCTCCTTGCCGGGTCGGCCACCACGGCATTC
ACTTTGTCTTCAGCTGTCTACTTGGTTGCTGGACATCCAGAAGTAGAAAAAAAGTTGCTG
GCAGAGATCGATGGATTTGGACCGCCTGATCAGATGCCAACTGCAAGTGATCTTCAACAC
AAATTTCCTTATCTTGATCAG------------------GTTATTAAAGAGGCAATGAGG
TTTTACATGGTTTCCCCATTAGTTGCTAGAGAAACATCTCGAGAAATTGAAATAGGCGGT
TATCTTTTACCAAAGGGGACTTGGGTTTGGTTAGCCCTCGGAGTTTTAGCGAAAGATCAA
AAGAACTTCCCAGAGCCAGAAAAGTTCAGGCCAGAGAGGTTTGATCCAAGCTGCAAAGAA
GAGAAACAAAGGCATCCTTATGCTTTTATACCGTTTGGACTTGGGCCTCGATCCTGCATC
GGTCAGAAATTTGCCATACAAGAAATAAAGCTTGCACTGATTCACTTATACCGGAAGTAT
GTGTTCCGGCACTCCCCATATATGGAGTCACCTCTGAAGCTTGAGTTTGGCATTGTTCTC
AAGTTCAAGAATGGTGTCAAGCTTCAGGTCATAAAGCGGAAA---------
>Pyrco_BartlettDH_MAX1.Chr15_2
---------------------------------ATGGAACTGCCGTCGATGTTCACCAAT
------GGTTTTCTGATATCACCACCGACCCTTTTCACGGTGTTAGCAATGTTTGCAGGA
---GTTTTGAGTTACTTGTATGGCCCCTACTGGAAGGTGAGAAGGGTACCTGGCCCACCA
GTTATCCCTTTCGTAGGACACCTTCCCTTGCTGGCAAAATATGGTCCTGATATATTCTCA
GTTCTTGCCAAACAGTATGGCCCTATTTTCAGGTTTCATATGGGTAGACAGCCACTAATA
ATTGTAGCTGATGCAGAGCTTTGTAGAGAAGTAGGAATCAAGAAATTCAAAGATATCCAC
AACAGAAGCATTCCGTCTCCCATCGCAGCTTCCCCTCTTCATCAGAAGGGTCTCTTTTTC
ACCAGGGATGCAAGATGGTCGACAATGCGAAACACTATATTATCATTGTATCAGCCATCG
CACCTAGCCAGCCTTGTCCCCACAATGCAATCATTCATCGAGTCTGCAACTCAAAAGTTC
GACTCG---TTTAAAGAGGATGAAGAGATTACCTTTTCTGACCTCTCCCTCAGGTTGGCC
ACTGATGTAATAGGACAAACTGCATTTGGTGTCAACTTTGGCCTCTCTAAACCACAATCC
ATTAGTGAATCAATTGACAAGATTGACAGCAAAGACAGCAACAATGATGATCAAGTCTCG
GATTTTATTAACCAACACATATATTCCACTACTCAGCTTAAGATGGATTTATCCGGTTCC
TTTTCAATTATACTGGGACTACTTGTTCCTATTCTTCAGGAGCCATTTAGGCAGGTCTTG
AAAAGAATTCCCGGGACAATGGACTGGAAAGTTGAGCGTACTAACCGGAAGTTGAGTGGC
CGGCTTGATGAGATTGTGGTGAAGAGAATGAAAGACAGTGAACGTGGTTCAAAGGACTTC
TTGTCACTCATAATGAATGCGAGGGAATCGGAAATGGTTGCCAAAAACGTCTTCACTCTA
GACTACATTAGTGCAGTTGCTTATGAGCATCTCCTAGCTGGATCAACCACTACATCATTC
ACATTGTCTTCAATTGTCTACTTGGTTGCCGGACACCCAGATGTCGAAAAGAAGTTGCTG
GCGGAAATTGATGGATTTGGACCTCTTGATCAGATGCCAACTGCTCATGATCTTCAATAC
AAATTTCCTTATATTGATCAG------------------GTTATTAAAGAGGCAATGAGG
TTTTACCTGGTTTCCCCATTAGTTGCAAGAGAAACATCTAGGGAAGTTGAAATTGGAGGC
TATCTTCTACCAAAGGGAACTTGGGTGTGGTTAGCACTCGGAGTTTTAGCCAAAGATCCA
AACAACTTCCCGGAACCAGACTCGTTCATGCCAGAGAGATTTGATCCAAATTGCAAAGAA
GAGAAAGAAAGGCATCCTTATGCTTTTATACCGTTTGGAATCGGGCCTCGAGCATGCATT
GGTCAGAAATTTTCACTGCAAGAATTAAAGGTCTCGCTGATTCATTTGTACCGGAAGTAT
GTATTCAGGCACTCTCCCAACATGGAGAACCCTCTGGCACTCGAGTATGGCATTGTCCTT
AATTTCAAGAACGGTGTCAAGGTTAGAGTCGTAAAGCGG------------
>Pyrco_BartlettDH_MAX1.Chr8
ATGATA------------------------------------------------------
---GGAAGCATTGAA---CTGTTGTTTACCATCTTCATGGTGTTGGCAATACTGGGAGGA
---GTTTTGGGGTATTTGTACTGGCCCTACTGGGGAATGAGAAGGCTACCTGGCCCACCT
ACTATCCCTCTGGTAGGACACATTCCCTTGATGGCAAAGTATGGTCCTGATGTATTCTCA
GTTCTTGCCAAAGAGTATGGCCCTATTTTCAGGTTTCATATAGGTAGACAACCACTCGTA
ATTGTAGCAGATGCAGAGCTTTGTAGGGAAGTTGGAATAAAGAAATTCAAAGACATTAAG
AACAGAAGCATTCCATCTCCCCTTGCAGCTTCCCCTCTCCATCAGAAGGGTCTCTTTTTA
ACCAGGGATGCAAGATGGGCTACGATGCGAAACACTATATTGTCAATGTATCAACCATCA
CACTTAGCCAATCTTGTGCCTACAATGCAGTCATTTGTTGAATGTGCAACTCAAAAACTT
GCCTCCACAGCGGAAGTAGAAGAAGATATTACCTTTTCCGACATCTCCCTTCAATTGGCT
ACGGATGTAATAGGACAAACTGCATTTGGTGTCAACTTTGGCCTTTCTAAACCACAATCC
ATCGGCAAGTCAATGGAAAAGATTGATGGA---ATATACAACAATGACAATGAAGTCTCG
GACTTCATCAACCAACACATATATTCCACAGCACAACTTAAGCTGGACTTTTCGGGTTCC
TTATCGATCATACTAGGACTACTTGTCCCCATACTCCAGTGGCCGTTTTGGCAGATGTTG
AAGAGAATTCCTGGCACTATGGACAGAAAAATCGAACGTAGTAACTGGCATTTGACTAGC
CGGCTTGATGCGGTTGTGGAAAAGAGAATGAAAGACAGCGGACGAGGTTCAAAAGACTTC
TTGTCACTTATACTGAATGCAAGGGAGTCGGGGAGGGTTTCGCAAAATATTTTCGCACAG
GATTACATTAGTGCACTTGCTTATGAGCATCTCCTTGCCGGGTCGACCACCACAGCATTC
ACATTGTCTTCAGTTGTCTACTTGGTTGCTGGACATCCCGAAGTTGAAAAAAAGTTGCTG
GCAGAGATTGATGGATTTGGACAGCCAGATCAGATGCCAACTGCTAGTGATCTCCAACAC
AACTTTCCTTATCTTGATCAG------------------GTTGTTAAAGAGGCAATGAGG
TTTTACATGGTTTCCCCATTAGTTGCAAGAGAAACATCTAAAGAAATTGAAATAGGCGGT
TATCTTCTACCGAAGGGGACTTGGATTTGGTTAGCCCTCGGAGTTTTAGCGAAAGATCGA
AAGAACTTCCCAGAGCCAGAAAAGTTCAGGCCAGAGAGGATCGATCCAAGTTGCAAAGAA
GAGAAACAAAGGCATCCATATGCCTTTTTACCGTTTGGACTCGGGCCTCGAACCTGCATT
GGTCAGAAATTTGCCGTGCAAGAAATAAAGCTTGCACTGATTCACTTATACCGGAAGTAT
GTGTTCCGGCACTCTCCATTTATGGAGGTACCTCTGCAGCTTGAATACGGCATTGTTTTC
AAGTTCAAGAATGGCGTCAAGCTTCGAGTCATAAAGCGGACA---------
>Pyrco_Bartlett_014525.1
---------------------------------ATGGAACTGCCGTCGATGTTCACCAAT
------GGTTTTCTGATATCACCACCGACCCTTTTCACGGTGTTAGCAATGTTTGCAGGA
---GTTTTGAGTTACTTGTATGGCCCCTACTGGAAGGTGAGAAGGGTACCTGGCCCACCA
GTTATCCCTTTCGTAGGACACCTTCCCTTGCTGGCAAAATATGGTCCTGATATATTCTCA
GTTCTTGCCAAACAGTATGGCCCTATTTTCAGGTTTCATATGGGTAGACAGCCACTAGTA
ATTGTAGCTGATGCAGAGCTTTGTAGAGAAGTAGGAATCAAGAAATTCAAAGATATCCAC
AACAGAAGCATTCCGTCTCCCATCGCAGCTTCCCCTCTTCATCAGAAGGGTCTCTTTTTC
ACCAGGGATGCAAGATGGTCGACAATGCGAAACACTATATTATCATTGTATCAGCCATCG
CACCTAGCCAGCCTTGTCCCCACAATGCAATCATTCATCGAGTCTGCAACTCAAAAGTTC
GACTCG---TTTAAAGAGGATGAAGAGATTACCTTTTCTGACCTCTCCCTCAGGTTGGCC
ACTGATGTAATAGGACAAACTGCATTTGGTGTCAACTTTGGCCTCTCTAAACCACAATCC
ATTAGTGAATCAATTGACAAGATTGACAGCAAAGACAGCAACAATGATGATCAAGTCTCG
GATTTTATTAACCAACACATATATTCCACTACTCAGCTTAAGATGGATTTATCCGGTTCC
TTTTCAATTATACTGGGACTACTTGTTCCTATTCTTCAGGAGCCATTTAGGCAGGTCTTG
AAAAGAATTCCCGGGACAATGGACTGGAAAGTTGAGCGTACTAACCGGAAGTTGAGTGGC
CGGCTTGATGAGATTGTGGTGAAGAGAATGAAAGACAGTGAACGTGGTTCAAAGGACTTC
TTGTCACTCATAATGAATGCGAGGGAATCGGAAATGGTTGCCAAAAACGTCTTCACTCTA
GACTACATTAGTGCAGTTGCTTATGAGCATCTCCTAGCTGGATCAGCCACTACATCATTC
ACATTGTCTTCAATTGTCTACTTGGTTGCCGGACACCCAGATGTCGAAAAGAAGTTGCTG
GCGGAAATTGATGGATTTGGACCTCTTGATCAGATGCCAACTGCTCATGATCTTCAATAC
AAATTTCCTTATATTGATCAGGCATGC------------GTTATTAAAGAGGCAATGAGG
TTTTACCTGGTTTCCCCATTAGTTGCAAGAGAAACATCTAGGGAAGTTGAAATTGGAGGC
TATCTTCTACCAAAGGGAACTTGGGTGTGGTTAGCACTCGGAGTTTTAGCCAAAGATCCA
AACAACTTCCCGGAACCAGACTCGTTCATGCCAGAGAGATTTGATCCAAATTGCAAAGAA
GAGAAAGAAAGGCATCCTTATGCTTTTATACCGTTTGGAATCGGGCCTCGAGCATGCATT
GGTCAGAAATTTTCACTGCAAGAATTAAAGGTCTCGCTGATTCATTTGTACCGGAAGTAT
GTATTCAGGCACTCTCCCAACATGGAGAACCCTCTGGCACTCGAGTATGGCATTGTCCTT
AATTTCAAGAACGGTGTCAAGGTTAGAGTCGTAAAGCGG------------
>Pyrco_Bartlett_016141.1
ATGGATAGAGTGTTG---------------GTGAAAGAGGAGGAGGTTGTGACATGCACC
GTCTTCGTTGTGTGGAAGTTCTCCGCCACTCTTTTCGCAAACGAGGGTTTTCTAGGAGGG
---CAGAGGCATTTGCTGTTGGGGCAGTAT---GGAGTGCGGAGACTGGCTGCTAGTCCC
AGTCTGGAGAGTCTGCAAGAAGCGCCTTGTTTGGCCAATTATGGTGTTGAT---------
---------------CACCCTGGTGTCCATTGGTTTCATATGGGCAGGCAACCATTGATA
ATTGTAGCAGATGCTGAGCTTTGTAGAGAAGTTGGAATAAAGAAATTCAAAGACATTCCG
AACAGAAGCATTCCAGCTCCCATCTCAGCCTCCCCTCTTCATCAAAAGGGTCTTTTTTTC
ACTAGGGATGCAAGATGGTCGACAATGCGAAACACTATATTATCGGTGTATCAGCCATCA
CACCTCGCCAGCCTTGTGCCTACCATGCAGTCCTTCATTGAATCTGCAACTGAGAAACTG
CACTCC------TCCAAAGAAGAAGAGATTACATTTTCTACCCTTTCCCTCGGATTAGCT
ACTGATGTACTAGGGCAAGCTGCATTTGGTGTCAACTTTGGCCTTTCTAATACACATTCG
ATCGGCAAATCAATCAAAAAGATTGACGGA------GAAGACAACGACGATGAAGTCTCG
GACTTTATCAACCAACATATTTATTCCACAACGCAGCTTAAGATGGACTTCTCAGGTTCC
TTATCTATCATACTCGGTTTACTAGTCCCCATACTCCAGGAGCCATTTCGGCAGATTTTG
AAGAGAATTCCGGGCACTATGGACTGGAAAGTTGAGCGAACGAACCGGAAGTTGAGTGGC
CGGGTTGACGATATTGTGGCGAAGAGAATGAAAGACCGTGAGCGAGGCTCGAAGGACTTC
TTGTCGGTAATTATGAATGCAATGGAATCAGAGGCGGTTTCGAAGAATTTCTTCACTCCT
GACTACATTAGTGCAGTTACTTACGAGCATCTCCTTGCTGGATCAGCCACCACAGCATTC
ACATTGTCTTCAATTGTCTACTTGGTTGCTGGACATCCAGAAGTCGAAAAAAAGTTGCTG
GCAGAGATTGATGGATTTGGACCGCCTGATCAGATGCCAACTGCTCATGATCTTCAACAC
AAATTGGTTTATCTGTCGCAG------------------GTGATTAAAGAGGCAATGAGG
TTTTACATGGTTTCCCCATTAGTTGCGAGAGAAACATCTCGAGACGTCGAAATAGGCGGT
TATCTTCTACCAAAGGGGACTTGGGTGTGGTTAGCACTCGGGGTTTTAGCAAAAGATCCA
AAGAACTTCCCGGAGCCAGACAAGTTCAGGCCAGAGAGGTTTGATCCAAATTGCCAAGAA
TTGAAACAAAGGCATCCTTACGCTTTTATACCATTTGGAATCGGACCTCGATCCTGCATT
GGTCAGAAATTTGCCCTACAAGAACTAAAGCTCTCACTGATTCACTTATACCGGAAATAT
GTGTTCCGGCACTCTCCCGACATGGAGAAACCTCTTGAGCTTGAGTACGGCATTGTTCTC
AACTTCAAGAATGGTGTCAAGCTTAGAGTCATAAGGAGGACA---------
>Pyrco_Bartlett_019813.1
------------------------------------------------------------
------------------------------------------------------------
------------------------------------------------------------
------------------------------------------------------------
------------------------------------------------------------
------------------------------------------------------------
------------------------------------------------------------
---------------------------------------------ATGTATCAACCATCA
CACTTAGCCAATCTTGTGCCTACAATGCAGTCATTTGTTGAATGTGCAACTCAAAAACTT
GCCTCCACAGCGGAAGTAGAAGAAGATATTACCTTTTCCGACATCTCCCTTCAATTGGCT
ACGGATGTAATAGGACAAACTGCATTTGGTGTCAACTTTGGCCTTTCTAAACCACAATCC
ATCGGCAAGTCAATGGAAAAGATTGATGGA---ATATACAACAATGACAATGAAGTCTCG
GACTTCATCAACCAACACATATATTCCACAGCACAACTTAAGCTGGACTTTTCGGGTTCC
TTATCGATCATACTAGGACTACTTGTCCCCATACTCCAGTGGCCGTTTTGGCAGATGTTG
AAGAGAATTCCTGGCACTATGGACAGAAAAATCGAACGTAGTAACTGGCATTTGACTAGC
CGGCTTGATGCGGTTGTGGAAAAGAGAATGAAAGACAGCGGACGAGGTTCAAAAGACTTC
TTGTCACTTATACTGAATGCAAGGGAGTCGGGGAGGGTTTCGCAAAATATTTTCGCACAG
GATTACATTAGTGCACTTGCTTATGAGCATCTCCTTGCCGGGTCGACCACCACAGCATTC
ACATTGTCTTCAGTTGTCTACTTGGTTGCTGGACATCCCGAAGTTGAAAAAAAGTTGCTG
GCAGAGATCGACGGATTTGGACAGCCAGATCAGATGCCAACTGCTAGTGATCTCCAACAC
AACTTTCCTTATCTTGATCAG------------------GCA------AGGCTTCTCAAA
TTTCAATGTATTGCTCTGCTTCTTCTAAAGACCTCTTTGAAGAAAGTATATGTTGGATTA
ATTCGTCTTGAGCAGGGGACTTGGGTTTGGTTAGCCCTCGGAGTTTTAGCGAAAGATCAA
AAGAACTTCCCAGAGCCAGAAAAGTTCAGGCCAGAGAGGTTTGATCCAAGTTGCAAAGAA
GAGAAACAAAGGCATCCATATGCCTTTTTACCGTTTGGACTCGGGCCTCGAACCTGCATT
GGTCAGAAATTTGCCGTGCAAGAAATAAAGCTTGCACTGATTCACTTATACCGGAAGTAT
GTGTTCCGGCACTCTCCATTTATGGAGGTACCTCTGCAGCTTGAATATGGCATTGTTTTC
AAGTTCAAGAATGGCGTCAAGCTTCGAGTCATAAAGCGGACA---------
>Pyrco_Bartlett_023962.1
------------------------------------------------------------
------------------------------------------------------------
------------------------------------------------------------
------------------------------------------------------------
------------------------------------------------------------
------------------------------------------------------------
------------------------------------------------------------
------------------------------------------------------------
------------------------ATGCAGTCATTCATCGAGTCTGCAACTCAAAAGCTC
GACTCC---TCCAAAAAAGCTGAAGATATTACCTTTTCTAACCTCTCCCTCAGGTTGGCC
ACTGATGTAATAGGACAAGCTGCATTTGGAGTCAACTTTGGCCTCTCTAAACCGGAATCC
ATCAACGAATCAATTGACAAGATTGACAGCAAAGACAACAACGATGATGACCAAGTCTCA
GATTTTATTAACCAACACATCTATTCCACTACTCAGCTTAAGATGGACTTATCCGGTTCC
TTCTCAATCATACTGGGATTACTTGCCCCTATTCTCCAGGAGCCATTTAGGCAGGTCTTG
AAAAGAATTCCTGGGACAATGGACTGGAAAGTTGAGCGTACAAACCGGAAGTTGAGTGGC
CGGCTTGATGAGATTGTGGTGAAAAGAATGAAAGACAGTGGACGCGGTTCAAAGGACTTC
TTGTCACTCATAATGAATGCAAGGGAATCGGAAACTGTTGCAAAGAAAGTCTTCACTCGA
GACTACATTAGTGCG---------------------------------------------
------------------------------------------------------------
------------------------------------------------------------
---------------------------------------GTTATTAAAGAGGCAATGAGG
TTTTACCTGGTTTCACCATTGGTTGCAAGAGAAACATCTAGAGAAGTCGAAATAGGAGGC
TATCTTCTACCAAAGGGGACTTGGGTGTGGCTAGCACTCGGAGTTTTAGCGAAAGATCCA
AACAACTTTCCGGAACCAGACACGTTCAGGCCAGAGAGATTTGATCCAGATTGCAACGAA
GAGAAACAAAGGCATCCTTATGCTTTTATACCGTTTGGAATCGGGCCTCGAGCATGCATT
GGCCAGAATTTTTCACTACAAGAATTAAAACTCTCGCTGATTCATTTATACCGGAAGTAT
GTATTCCGACACTCTCCCAACATGGAAAAGCCTCTGGCGCTTGAGTACGGCATTGTTCTT
AATTTCAAGAATGGTGTCAAGCCCTGGCTGGCTGCCGAACGGCAGTTGTGT
>Pyrco_Bartlett_034938.1
------------------------------------------------------------
------------------------------------------------------------
------------------------------------------------------------
------------------------------------------------------------
------------------------------------------------------------
------------------------------------------------------------
------------------------------------------------------------
------------------------------------------------------------
------------------------------------------------------------
------------------------------------------------------------
------------------------------------------------------------
------------------------------------------------------------
------------------------------------------------------------
------------------------------------------------------------
------------------------------------------------------------
------------------------------------------------------------
------------------------------------------------------------
------------------------------------------------------------
------------------------------------------------------------
------------------------------------------------------------
------------------CAG------------------GTGATTAAAGAGGCAATGAGG
TTTTACATGGTTTCCCCATTAGTTGCGAGAGAAACATCTCGAGACGTCGAAATAGGCGGT
TATCTTCTACCAAAGGGGACTTGGGTGTGGTTAGCACTCGGGGTTTTAGCAAAAGATCCA
AAGAACTTCCCGGAGCCAGACAAGTTCAGGCCAGAGAGGTTTGATCCAAATTGCCAAGAA
TTGAAACAAAGGCATCCTTACGCTTTTATACCATTTGGAATCGGACCTCGATCCTGCATT
GGTCAGAAATTTGCCCTACAAGAACTAAAGCTCTCACTGATTCACTTATACCGGAAATAT
GTGTTCCGGCACTCTCCCGACATGGAGAAACCTCTTGAGCTTGAGTACGGCATTGTTCTC
AACTTCAAGAATGGTGTCAAGCTTAGAGTCATAAGGAGGACA---------
>Pyrco_Bartlett_043975.1
ATGATA------------------------------------------------------
---GGCAGCACTGAA---CTGTTGTTTACCATCTTCATGGCGTTGATAGTACTGGGAGGA
---CTTTTGGGGTATTTATATGGGCCCTACTGGGGAGTAAGAAGGGTACCTGGCCCTCCA
ACTATCCCTCTGGTAGGACACATTCCCTTGATGGCAAAGTATGGTCCTGATATATTCTCA
GTTCTTGCTAAAGAGTATGGCCCTGTTTTCAGGTTTCATATCGGTAGACAACCACTCATA
ATTGTAGCAGATGCAGAGCTTTGTAGGGAAGTTGGAATAAAGAAATTCAAAGACATTAAA
AACAGAAGCATTCCACCTCCCCTTGCAGCTTCCCCTCTTCATCAGAAGGGTCTCTTTTTA
ACCAGGGATGCGAGATGGGTGACGATGCGAAACACTATATTATCAGTGTATCAACCTTCA
CACTTAGCCAACCTTGTGCCTACAATGCAGTCATTTGTTGAATGTGCAACTGAAAAACTT
GGCTCCATGGCGAAAGTAGAAGAAGATATTACCTTTTCCGCCATCTCCCTTCGATTGGCC
ACAGATGTAATAGGACAAGCTGCATTTGGTGTCGACTTTGGCCTTTCTAAACCACAATCC
TTCGGCGAATCAGTCGAAAAGATTGATGGC---AAAGACAATAATGACGATGAAGTCTCA
GACTTTATCAACCAACACATATATTCGACAACACAGGTTAAGATGGATTTTTCGGGTTCC
TTATCGATCATACTAGGACTACTTGTCCCCATACTTCAGTGGCCATTTTGGCAGATGTTG
AAGAGAATTCCTGGCACTATGGACGGGAAAATAGAACATAATAACAGGCATTTGACTAGC
CGGCTTGGTGCAGTTGTGGAAAAGAGAATGAAAGACAGCGGACGAGGTTCAAAGGACTTC
TTGTCAGTTATACTGAATGCAAGGGAGTCAGGGAGGCTTTCGAAGAATGTTTTCACAACA
GATTACATTAGTGCACTTTCTTATGAGCATCTCCTTGCCGGGTCGGCCACCACGGCATTC
ACTTTGTCTTCAGCTGTCTACTTGGTTGCTGGACATCCAGAAGTAGAAAAAAAGTTGCTG
GCAGAGATCGATGGATTTGGACCGCCTGATCAGATGCCAACTGCA---------------
------------------------------------------------AAGGCAATGAGG
TTTTACATGGTTTCCCCATTAGTTGCTAGAGAAACATCTCGAGAAATTGAAATAGGCGGT
TATCTTTTACCAAAGGGGACTTGGGTTTGGTTAGCCCTCGGAGTTTTAGCGAAAGATCAA
AAGAACTTCCCAGAGCCAGAAAAGTTCAGGCCAGAGAGGTTTGATCCAAGCTGCAAAGAA
GAGAAACAAAGGCATCCTTATGCTTTTATACCGTTTGGACTTGGGCCTCGATCCTGCATC
GGTCAGAAATTTGCCATACAAGAAATAAAGCTTGCACTGATTCACTTATACCGGAAGTAT
GTGTTCCGGCACTCTCCATATATGGAGTCACCTCTGAAGCTTGAGTTTGGCATTGTTCTC
AAGTTCAAGAATGGTGTCAAGCTTCAGGTCATAAAGCGGAAA---------
>Pyrco_DAnjou_MAX1.Chr15_1
ATGATA------------------------------------------------------
---GGCAGCACTGAA---CTGTTGTTTACCATCTTCATGGTGTTGATAGTACTGGGAGGA
---CTTTTGGGGTATTTATATGGGCCCTACTGGGGAGTAAGAAGGGTACCTGGCCCTCCA
ACTATCCCTCTGGTAGGACACATTCCCTTGATGGCAAAGTATGGTCCTGATATATTCTCA
GTTCTTGCTAAAGAGTATGGCCCTGTTTTCAGGTTTCATATCGGTAGACAACCACTCATA
ATTGTAGCAGATGCAGAGCTTTGTAGGGAAGTTGGAATAAAGAAATTCAAAGACATTAAA
AACAGAAGCATTCCACCTCCCCTTGCAGCTTCCCCTCTTCATCAGAAGGGTCTCTTTTTA
ACCAGGGATGCGAGATGGGTGACGATGCGAAACACTATATTATCAGTGTATCAACCTTCA
CACTTAGCCAACCTTGTGCCTACAATGCAGTCATTTGTTGAATGTGCAACTGAAAAACTT
GGCTCCATGGCGAAAGTAGAAGAAGATATTACCTTTTCCGCCATCTCCCTTCGATTGGCC
ACAGATGTAATAGGACAAGCTGCATTTGGTGTCAACTTTGGCCTTTCTAAACCACAATCC
TTCGGCGAATCAGTCGAAAAGATTGATGGC---AAAGACAATAATGACGATGAAGTCTCA
GACTTTATCAACCAACACATATATTCCACAACTCAGGTTAAGATGGATTTTTCGGGTTCC
TTATCGATCATACTAGGACTACTTGTCCCCATACTTCAGTGGCCATTTTGGCAGATGTTG
AAGAGAATTCCTGGCACTATGGACGGGAAAATAGAACATAATAACAGGCATTTGACTAGC
CGGCTTGGTGCAGTTGTGGAAAAGAGAATGAAAGACAGCAGACGAGGTTCAAAGGACTTC
TTGTCAGTTATACTGAATGCAAGGGAGTCAGGGAGGCTTTCGAAGAATGTTTTCACAACA
GATTACATTAGTGCACTTGCTTATGAGCATCTCCTTGCCGGGTCGGCCACCACGGCATTC
ACTTTGTCTTCAGCTGTCTACTTGGTTGCTGGACATCCAGAAGTAGAAAAAAAGTTGCTG
GCAGAGATCGATGGATTTGGACCGCCTGATCAGATGCCAACTGCAAGTGATCTTCAACAC
AAATTTCCTTATCTTGATCAG------------------GTTATTAAAGAGGCAATGAGG
TTTTACATGGTTTCCCCATTAGTTGCTAGAGAAACATCTCGAGAAGTCGAAATAGGCGGT
TATCTTTTACCAAAGGGGACTTGGGTTTGGTTAGCCCTCGGAGTTTTAGCGAAAGATCAA
AAGAACTTCCCAGAGCCAGAAAAGTTCAGGCCAGAGAGGTTTGATCCAAGCTGCAAAGAA
GAGAAACAAAGGCATCCTTATGCTTTTATACCGTTTGGACTTGGGCCTCGATCCTGCATC
GGTCAGAAATTTGCCATACAAGAAATAAAGCTTGCACTGATTCACTTATACCGGAAGTAT
GTGTTCCGGCACTCTCCATATATGGAGTCACCTCTGAAGCTTGAGTTTGGCATTGTTCTC
AAGTTCAAGAATGGTGTCAAGCTTCAGGTCATAAAGCGGAAA---------
>Pyrco_DAnjou_MAX1.Chr15_2
---------------------------------ATGGAACTGCCGTCGATGTTCACCAAT
------GGTTTTCTGATATCACCACCGACCCTTTTCACGGTATTAGCAATGTTTGCAGGA
---GTTTTGAGTTACTTGTATGGCCCCTACTGGAAGGTGAGAAGGGTACCTGGCCCACCA
GTTATCCCTTTCGTAGGACACCTTCCCTTGCTGGCAAAATATGGTCCTGATATATTCTCA
GTTCTTGCCAAACAGTATGGCCCTATTTTCAGGTTTCATATGGGTAGACAGCCACTAATA
ATTGTAGCTGATGCAGAGCTTTGTAGAGAAGTAGGAATCAAGAAATTCAAAGATATCCAC
AACAGAAGCATTCCGTCTCCCATCGCAGCTTCCCCTCTTCATCAGAAGGGTCTCTTTTTC
ACCAGGGATGCAAGATGGTCGACGATGCGAAACACTATATTATCATTGTATCAGCCATCG
CACCTAGCCAGCCTTGTCCCCACAATGCAATCATTCATCGAGTCTGCAACTCAAAAGTTC
GACTCG---TTTAAAGAGGATGAAGAGATTACCTTTTCTGACCTCTCCCTCAGGTTGGCC
ACTGATGTAATAGGACAAGCTGCATTTGGTGTCAACTTTGGCCTCTCTAAACCACAATCC
ATTAGTGAATCAATTGACAAGATTGACAGCAAAGACAGCAACAATGATGATCAAGTCTCG
GATTTTATTAACCAACACATATATTCCACTACTCAGCTTAAGATGGATTTATCCGGTTCC
TTTTCAATTATACTGGGACTACTTGTTCCTATTCTTCAGGAGCCATTTAGGCAGGTCTTG
AAAAGAATTCCCGGGACAATGGACTGGAAAGTTGAGCGTACTAACCGGAAGTTGAGTGGC
CGGCTTGATGAGATTGTGGTGAAGAGAATGAAAGACAGTGAACGTGGTTCAAAGGACTTC
TTGTCACTCATAATGAATGCGAGGGAATCGGAAATGGTTGCCAAAAACGTCTTCACTCTA
GACTACATTAGTGCTGTTGCTTATGAGCATCTCCTAGCTGGATCAGCCACTACATCATTC
ACATTGTCTTCAATTGTCTACTTGGTTGCCGGACACCCAGATGTTGAAAAGAAGTTGCTG
GCGGAAATTGATGGATTTGGACCTCTTGATCAGATGCCAACTGCTCATGATCTTCAATAC
AAATTTCCTTATATTGATCAG------------------GTTATTAAAGAGGCAATGAGG
TTTTACCTGGTTTCCCCATTAGTTGCAAGAGAAACATCTAGGGAAGTTGAAATTGGAGGC
TATCTTCTACCAAAGGGAACTTGGGTGTGGTTAGCACTCGGAGTTTTAGCCAAAGATCCA
AACAACTTCCCTGAACCAGACTCGTTCATGCCAGAGAGATTTGATCCAAATTGCAAAGAA
GAGAAAGAAAGGCATCCTTATGCTTTTATACCGTTTGGAATCGGGCCTCGAGCATGCATT
GGTCAGAAATTTTCACTGCAAGAATTAAAGGTCTCGCTGATTCATTTGTACCGGAAGTAT
GTATTCAGGCACTCTCCCAACATGGAGAACCCTCTGGCACTCGAGTATGGCATTGTCCTT
AATTTCAAGAACGGTGTCAAGGTTAGAGTCGTAAAGCGG------------
>Pyrco_DAnjou_MAX1.Chr15_3
---------------------------------------ATGGAAGTGTTGTTTGCTACC
------AGTGTTTGG---TTGATATCCACAATCTTCACAGGGTTGGCAATATTGGGAGGA
---ATTTTGGGGTACTTGTATGGGCCCTACTGGGGGGTGAGAAGGGTACCTGGCCCACCA
ACTATCCCCTTGCTAGGACACCTTCCCTTGCTGGCAAAGTATGGTCCTGATGTATTCTCA
GTTCTTGCCGAACAGTACGGCCCTATTTTCAGGTTTCATATGGGCAGGCAACCATTGATA
ATTGTAGCAGATGCTGAGCTTTGTAGAGAAGTTGGAATAAAGAAATTCAAAGACATTCCG
AACAGAAGCATTCCAGCTCCCATCTCAGCCTCCCCTCTTCATCAAAAGGGTCTTTTTTTC
ACTAGGGATGCAAGATGGTCGACAATGCGAAACACTATATTATCGGTGTATCAGCCATCA
CACCTCGCCAGCCTTGTGCCTACCATGCAGTCCTTCATTGAATCTGCAACTGAGAAACTG
CACTCC------TCCAAAGAAGAAGAGATTACATTTTCTACCCTTTCCCTCGGATTAGCT
ACTGATGTACTAGGGCAAGCGGCATTTGGTGTCAACTTTGGCCTTTCTAATACACATTCG
ATCGGCAAATCAATCAAAAAGATTGACGGA------GAAGACAACGACGATGAAGTCTCG
GACTTTATCAACCAACATATTTATTCCACAACGCAGCTTAAGATGGACTTCTCAGGTTCC
TTATCTATCATACTCGGTTTACTAGTCCCCATACTCCAGGAGCCATTTCGGCAGATTTTG
AAGAGAATTCCGGGCACTATGGACTGGAAAGTTGAGCGTACTAACCGGAAGTTGAGTGGC
CGGGTTGACGATATTGTGGCGAAGAGAATGAAAGACCGTGAGCGAGGCTCGAAGGACTTG
TTGTCGGTAATTATGAATGCAATGGAATCAGAGGCGGTTTCGAAGAATTTCTTCACTCCT
GACTACATTAGTGCAGTTACTTACGAGCATCTCCTTGCTGGATCAGCCACCACAGCATTC
ACATTGTCTTCAATTGTCTACTTGGTTGCTGGACATCCAGAAGTCGAAAAAAAGTTGCTG
GCAGAGATTGATGGATTTGGACCGCCTGATCAGATGCCAACTGCTCATGATCTTCAACAC
AAGTTGGTTTATCTGTCGCAG------------------GTGATTAAAGAGGCAATGAGG
TTTTACATGGTTTCCCCATTAGTTGCGAGAGAAACATCTCGAGACGTCGAAATAGGCGGT
TATCTTCTACCAAAGGGGACTTGGGTGTGGTTAGCACTCGGGGTTTTAGCAAAAGATCCA
AAGAACTTCCCGGAGCCAGACAAGTTCAGGCCAGAGAGGTTTGATCCAAATTGCCAAGAA
TTGAAACAAAGGCATCCTTACGCTTTTATTCCATTTGGAATCGGACCTCGATCCTGCATT
GGTCAGAAATTTGCCCTACAAGAACTAAAGCTCTCACTGATTCACTTATACCGGAAATAT
GTGTTCCGGCACTCTCCCGACATGGAGAAACCTCTTGAGCTTGAGTACGGCATTGTTCTC
AACTTCAAGAATGGTGTCAAGCTTAGAGTCATAAGGAGGACA---------
>Pyrco_DAnjou_MAX1.Chr2
---------------------------------ATGGAACTGCAGTTATTGTTCACCAAT
------GGTTTTCTGGTATCAACATCGACCCTTTTCACGGCGTTGGCAATGTTTGCAGGA
---GTTTTGAGTTACTTGTATGGGCCGTACTGGAGGGTGAGAAGGGTACCTGGCCCTCCA
GTTATCCCCTTGCTAGGACACCTTCCCTTGCTGGCAAAGTATGGTCCTGATGTATTCTCA
GTTCTTGCCAAACAATATGGCCCTATTTTC------------------------------
------------------------------------------------------------
------------------------------------------------------------
---AGGGATGCAAGATGGTCAATGATGCGAAACACTATATTATCGTTGTATCAGCCATCA
CACCTGGCCAGCCTTGTGCCCACAATGCAGTCATTCATCGAGTCTGCAACTCAAAAGCTC
GACTCC---TCCAAAAAAGCAGAAGATATTACCTTTTCCAACCTCTCCCTCAGGTTGGCC
ACTGAT------------------------------------------------------
------------------------------------------------------------
------------------------------------CTTAAGATGGACTTATCCGGTTCC
TTCTCAATCATACTGGGATTACTTGCCCCTATTCTCCAGGAGCCATTTAGGCAGGTCTTG
AAAAGAATTCCTGGGACAATGGACTGGAAAGTTGAGCGTACAAACCGGAAGTTGAGTGGC
CGGCTTGATGAGATTGTGGTGAAAAGAATGAAAGACAGTGGACGCGGTTCAAAGGACTTC
TTGTCACTCATAATGAATGCAAGGGAATCGGAAACTGTTGCAAAGAAAGTCTTCACTCGA
GACTACATTAGTGCG---------------------------------------------
------------------------------------------------------------
------------------------------------------------------------
---------------------------------------GTTATTAAAGAGGCAATGAGG
TTTTACCTGGTTTCACCATTGGTTGCAAGAGAAACATCTAGAGAAGTCGAAATAGGAGGC
TATCTTCTACCAAAGGGGACTTGGGTGTGGCTAGCACTCGGAGTTTTAGCGAAAGATCCA
AACAACTTTCCGGAACCAGACACGTTCAGGCCAGAGAGATTTGATCCAGATTGCAACGAA
GAGAAACAAAGGCATCCTTATGCTTTTGTACCGTTTGGAATCGGGCCTCGAGCATGCATT
GGCCAGAATTTTTCACTACAAGAATTAAAACTCTCGCTGATTCATTTATACCGGAAGTAT
GTATTCCGACACTCTCCCAACATGGAAAAGCCTCTGGCGCTTGAGTACGGCATTGTTCTT
AATTTCAAGAATGGTGTCAAGGTTAGAGTCGTAAAGCGA------------
>Pyrco_DAnjou_MAX1.Chr8
ATGATA------------------------------------------------------
---GGAAGCATTGAA---CTGTTGTTTACCATCTTCATGGTGTTGGCAATACTGGGAGGA
---GTTTTGGGGTATTTGTACTGGCCCTACTGGGGAATGAGAAGGCTACCTGGCCCACCT
ACTATCCCTCTGGTAGGACACATTCCCTTGATGGCAAAGTATGGTCCTGATGTATTCTCG
GTTCTTGCCAAAGAGTATGGCCCTATTTTCAGGTTTCATATAGGTAGACAACCACTCGTA
ATTGTAGCAGATGCAGAGCTTTGTAGGGAAGTTGGAATAAAGAAATTCAAAGACATTAAG
AACAGAAGCATTCCATCTCCCCTTGCAGCTTCCCCTCTCCATCAGAAGGGTCTCTTTTTA
ACCAGGGATGCAAGATGGGCTACGATGCGAAACACTATATTGTCAATGTATCAACCATCA
CACTTAGCCAATCTTGTGCCTACAATGCAGTCATTTGTTGAATGTGCAACTCAAAAACTT
GCCTCCACAGCGGAAGTAGAAGAAGATTTTACCTTTTCCGACATCTCCCTTCAATTGGCT
ACGGATGTAATAGGACAAACTGCATTTGGTGTCAACTTTGGCCTTTCTAAACCACAATCC
ATCGGCAAGTCAATGGAAAAGATTGATGGA---AAATACAACAATGACAATGAAGTCTCG
GACTTCATCAACCAACACATATATTCCACAGCACAACTTAAGCTGGACTTTTCGGGTTCC
TTATCGATCATAATAGGACTACTTGTCCCCATACTCCAGTGGCCGTTTTGGCAGATGTTG
AAGAGAATTCCTGGCACTATGGACAGAAAAATCGAACGTAGTAACAGGCATTTGACTAGC
CGGCTTGATGCGGTTGTGGAAAAGAGAATGAAAGACAGCGGGCGAGGTTCAAAAGACTTC
TTGTCACTTATACTGAATGCAAGGGAGTCGGGGAGGGTTTCGAAAAATATTTTCGCACAG
GATTACATTAGTGCACTTGCTTATGAGCATCTCCTTGCCGGGTCGACCACCACAGCATTC
ACATTGTCTTCAGTTGTCTACTTGGTTGCTGGACATCCCGAAGTTGAAAAAAAGTTGCTG
GCAGAGATCGACGGATTTGGACAGCCAGATCAGATGCCAACTGCTAATGATCTCCAACAC
AACTTTCCTTATCTTGATCAG------------------GTTGTTAAAGAGGCAATGAGG
TTTTACATGGTTTCCCCATTAGTTGCAAGAGAAACATCTAAAGAAATTGAAATAGGCGGT
TATCTTCTACCGAAGGGGACTTGGGTTTGGTTAGCCCTCGGAGTTTTAGCGAAAGATCAA
AAGAACTTCCCAGAGCCAGAAAAGTTCAGGCCAGAGAGGTTTGATCCAAGTTGCAAAGAA
GAGAAACAAAGGCATCCATATGCCTTTTTACCGTTTGGACTCGGGCCTCGAACCTGCATT
GGTCAGAAATTTGCCGTGCAAGAAATAAAGCTTGCACTGATTCACTTATACCGGAAGTAT
GTGTTCCGGCACTCTCCATTTATGGAGGTACCTCTGCAGCTTGAATATGGCATTGTTTTC
AAGTTCAAGAATGGCGTCAAGCTTCGAGTCATAAAGCGGACA---------
>Pyrusco15g012620.1
---------------------------------ATGGAACTGCCGTTGATGTTCACCAAT
------GGTTTTCTGATATCACCACCGACCCTTTTCACGGTGTTAGCAATGTTTGCAGGA
---GTTTTGAGTTACTTGTATGGCCCCTACTGGAAGGTGAGAAGGGTACCTGGCCCACCA
GTTATCCCTTTCGTAGGACACCTTCCCTTGCTGGCAAAGTATGGTCCTGATATATTCTCA
GTTCTTGCCAAACAGTATGGCCCTATTTTCAGGTTTCATATGGGTAGACAGCCACTAATA
ATTGTAGCTGATGCAGAGCTTTGTAGAGAAGTAGGAATCAAGAAATTCAAAGATATCCAC
AACAGAAGCATTCCGTCTCCTATCGCAGCTTCCCCTCTTCATCAGAAGGGTCTCTTTTTC
ACCAGGGATGCAAGATGGTCGACGATGCGAAACACTATATTATCATTGTATCAGCCATCG
CACCTAGCCAGCCTTGTGCCCACAATGCAATCATTCATCGAGTCTGCAACTCAAAAGTTC
GACTCG---TTTAAAGAGGATGAAGAGATTACCTTTTCTGACCTCTCCCTCAGGTTGGCC
ACTGATGTAATAGGACAAGCTGCATTTGGTGTCAACTTTGGCCTCTCTAAACCACAATCC
ATTAGTGAATCAATTGACAAGATTGACAGCAAAGACAGCAACAATGATGATCAAGTCTCG
GATTTCATTAACCAACACATATATTCCACTACTCAGCTTAAGATGGATTTATCCGGTTCC
TTTTCAATTATACTGGGACTACTTGTTCCTATTCTTCAGGAGCCATTTAGGCAGGTCTTG
AAAAGAATTCCCGGGACAATGGACTGGAAAGTTGAGCGTACTAACCGGAAGTTGAGTGGC
CGGCTTGATGAGATTGTGGTGAAGAGAATGAAAGACAGTGAACGTGGTTCAAAGGACTTC
TTGTCATTCATAATGAATGCGAGGAAATCGGAAATGGTTGCCAAAAACGTCTTCACTCAA
GACTACATTAGTGCAGTTGCTTATGAGCATCTCCTAGCTGGATCAGCCACTACATCATTC
ACATTGTCTTCAATTGTCTACTTGGTTGCCGGACACCCAGATGTCGAAAAGAAGTTGCTG
GCGGAAATTGATGGATTTGGACCTCTTGATCAGATGCCAACTGCTCATGATCTTCAATAC
AAATTTCCTTATATTGATCAG------------------GTTATTAAAGAGGCAATGAGG
TTTTACCTGGTTTCCCCATTAGTTGCAAGAGAAACATCTAGGGAAATTGAAATTGGAGGC
TATCTTCTACCAAAGGGAACTTGGGTGTGGTTAGCACTCGGAGTTTTAGCCAAAGATCCG
AACAACTTCCCGGAACCAGACTCGTTCATGCCAGAGAGATTTGATCCAAATTGCAAAGAA
GAGAAAGAAAGGCATCCTTATGCTTTTATACCGTTCGGAATCGGGCCTCGAGCATGCATT
GGTCAGAAATTTTCACTGCAAGAATTAAAGGTCTCGCTGATTCATTTGTACCGGAAGTAT
GTATTCAGGCACTCTCCCAACATGGAGAACCCTCTGGCACTCGAGTATGGCATTGTCCTT
AATTTCAAGAACGGTGTCAAGGTTAGAGTCGTAAAGCGG------------
>Pyrusco15g027400.1
---------------------------------------ATGGAAGTGTTGTTTGCTACC
------AGTGTTTGG---TTGATATCCACAATCTTCACAGGGTTGGCAATATTGGGAGGA
---ATTTTGGGGTACTTGTATGGGCCCTACTGGGGGGTGAGAAGGGTACCTGGCCCACCA
ACTATCCCCTTGCTAGGACACCTTCCCTTGCTGGCAAAGTATGGTCCTGATGTATTCTCA
GTTCTTGCCGAACAGTACGGCCCTATTTTCAGGTTTCATATGGGCAGGCAACCATTGATA
ATTGTAGCAGATGCTGAGCTTTGTAGAGAAGTTGGAATAAAGAAATTCAAAGACATTCCG
AACAGAAGCATTCCAGCTCCCATCTCAGCCTCCCCTCTTCATCAAAAGGGTCTTTTTTTC
ACTAGGGATGCAAGATGGTCGACAATGCGAAACACTATATTGTCGGTGTATCAGCCATCA
CACCTCGCCAGCCTTGTGCCTACCATGCAGTCCTTCATTGAATCTGCAACTGAGAAACTG
CACTCC------TCCAAAGAAGAAGAGATTACATTTTCTACCCTTTCCCTCGGATTAGCT
ACTGATATACTAGGGCAAGCTGCATTTGGTGTCAACTTTGGCCTTTCTAATACACATTCG
ATCGGCAAATCAATCAAAAAGATTGACGGA------GAAGACAACGACGATGAAGTCTCG
GACTTTATCAACCAACATATTTATTCCACAACGCAGCTTAAGATGGACTTCTCAGGTTCC
TTATCTATCATACTCGGTTTACTAGTCCCCATACTCCAGGAGCCATTTCGGCAGATTTTG
AAGAGAATTCCGGGCACTATGGACTGTAAAGTTGAGCGTACTAACCGGAAGTTGAGTGGC
CGGGTTGACGATATTGTGGCGAAGAGAATGAAAGACCGTGAGCGAGGCTCGAAGGACTTC
TTGTCGGTAATTATGAAGGCAATGGAATCAGAGGCGGTTTCGAAGAATTTCTTCACTCCT
GACTACATTAGTGCAGTTACTTACGAGCATCTCCTTGCTGGATCAGCCACCACAGCATTC
ACATTGTCTTCAATTGTCTACTTGGTTGCTGGACATCCAGAAGTCGAAAAAAAGTTGCTG
GCAGAGATTGATGGATTTGGACCGTCTGATCAGATGCCAACTGCTCATGATCTTCAACAC
AAGTTTCCTTACATTGATCAG------------------GTGATTAAAGAGGCAATGAGG
TTTTACATGGTTTCCCCATTAGTTGCGAGAGAAACATCTCGAGACGTCGAAATAGGCGGT
TATCTTCTACCAAAGGGGACTTGGGTGTGGTTAGCACTCGGGGTTTTAGCAAAAGATCCA
AAGAACTTCCCGGAGCCAGACAAGTTCAGGCCAGAGAGGTTTGATCCAAATTGCCAAGAA
TTGAAACAAAGGCATCCTTACGCTTTTATACCATTTGGAATCGGACCTCGATCCTGCATT
GGTCAGAAATTTGCCCTACAAGAACTAAATCTCTCGCTGATTCACTTATACCGGAAATAT
GTGTTCCGGCACTCTCCCGACATGGAGAAACCTCTTGAGCTTGAGTACGGCATTGTTCTC
AACTTCAAGAATGGTGTCAAGCTTAGAGTCATAAGGAGGACA---------
>Pyrusco15g027410.1
------------------------------------------------------------
------------------------------------------------------------
------------------------------------------------------------
------------------------------------------------------------
------------------------------------------------------------
------------------------------------------------------------
------------------------------------------------------------
------------------------ATGCGAAACACTATATTATCAGTGTATCAACCTTCA
CACTTAGCCAACCTTGTGCCTACAATGCAGTCATTTGTTGAATGTGCAACTGAAAAACTT
GGCTCCATGGCGAAAGTAGAAGAAGATATTACCTTTTCCGCCATCTCCCTTCGATTGGCC
ACAGATGTAATAGGACAAGCTGCATTTGGTGTCAACTTTGGCCTTTCTAAACCACAATCC
TTCGGCGAATCAGTCAAAAAGATTGATGGC---AAAGACAATAATGACGATGAAGTCTCA
GACTTTATCAACCAACACATATATTCCACAACACAGGTTAAGATGGATTTTTCGGGTTCC
TTATCCATCATACTAGGACTACTTGTCCCCATACTTCAGTGGCCATTTTGGCAGATGTTG
AAGAGAATTCCTGGCACTATGGACGGGAAAATAGAACATAATAACAGGCATTTGACTAGC
CGGCTTGGTGCAGTTGTGGAAAAGAGAATGAAAGACAGCAGACAAGGTTCAAAGGACTTC
TTGTCAGTTATACTGAATGCAAGGGAGTCAGGGAGGCTTTCGAAGAATGTTTTCACAACA
GATTACATTAGTGCACTTTCTTATGAGCATCTCCTTGCCGGGTCGGCCACCACGGCATTC
ACTTTGTCTTCAGCTGTCTACTTGGTTGCTGGACATCCAGAAGTAGAAAAAAAGTTGCTG
GCAGAGATCGATGGATTTGGACCGCCTGATCAGATGCCAACTGCAAGTGATCTTCAACAC
AAATTTCCTTATCTTGATCAG------------------GTTATTAAAGAGGCAATGAGG
TTTTACATGGTTTCCCCATTAGTTGCTAGAGAAACATCTCGAGAAGTCGAAATAGGCGGT
TATCTTTTACCAAAGGGGACTTGGGTTTGGTTAGCCCTCGGAGTTTTAGCGAAAGATCAA
AAGAACTTCCCAGAGCCAGAAAAGTTCAGGCCAGAGAGGTTTGATCCAAGCTGCAAAGAA
GAGAAACAAAGGCATCCTTATGCTTTTATACCGTTTGGACTTGGGCCTCGATCCTGCATC
GGTCAGAAATTTGCCATACAAGAAATAAAGCTTGCACTGATTCACTTATACCGGAAGTAT
GTGTTCCGGCACTCTCCATATATGGAGTCACCTCTGAAGCTTGAGTTTGGCATTGTTCTC
AAGTTCAAGAATGGTGTCAAGCTTCAGGTCATAAAGCGGAAA---------
>Rosch_v2.0_Chr6g0311161
ATGGAA---------GAGAGCTTTCAGAAATTGATGGGGATGGAGTTTTTGATCACC---
------AATGTTTCT---CTGGTCTCGACCGTTTTCACAGTGCTGGCAATATTGGCTGGA
---GTTTTGGGCTACTTGTATGCACCATACTGGGGAGTGAGAAGGGTTCCTGGCCCACGA
ACTATCCCTTTTCTAGGACACCTTCCCTTGCTGGCTAAGCACGGTCCTGATGTGTTCTCA
GTTCTTGCCAAACAATATGGCCCTATCTTCAGGTTTCATATGGGTAGACAGCCACTTATA
ATTGTAGCAGATGCAGAGCTTTGTAGAGAAGTTGGAATCAAGAAATTCAAAGACATCCCA
AACAGAAGCATACCATCTCCAATCTCAGGCTCCCCTCTTCACCAAAAGGGTCTCTTTTTC
ACCAGGGACACAAGATGGTCAACTATGAGAAACACCATATTATCAGTGTATCAACCTTCA
TACCTAGCTAGCCTTGTTCCCACCATGCAATCATTTATTGAATCTGCAACTCAAAACCTT
GATGACTCTTCTTCCAAAAAGGAAGACATTACCTTTTCAAACCTCTCACTCAGATTGGCC
ACTGACGTAATTGGACAAGCTGCCTTTGGTGTCAACTTTGGCCTTTCAAAATCACAGTCC
ATTAGTGATTCAATCAGCAAGATTGATAATGGCCAAGACAAGAATGATGATGAAGTCTCG
GACTTTATCAACCAACATATCTATTCCACAACTCAGCTGAAGATGGACTTGTCAGGTTCC
GTATCAATCATATTGGGCCTACTCGTCCCCATATTGCAAGAGCCATTTAGGCAAATCTTG
AAGAGAATTCCGGGCACTATGGACCGGAAAGTAGACCGGACTAACCAGAATTTGTCTAGC
CGGCTTGATGGGATTGTAATGAAGAGAATGAACGATAGTGAGCGAGGTTCGAAAAATTTC
TTGTCGCTCATAATGAATGCAAGGGAGTCAGAAGGGGTAGCAAAGAGTGTGTTCACTCCA
GATTACATTAGCGCAGTCACCTATGAGCATTTGCTTGCTGGGTCAGCCACCACATCTTTT
ACCTTGTCCTCAGCTGTCTACTTGATTTCTGGACACCCGGAAGTCGAAAGCAAGTTGCTA
GCCGAAATCGATGGATTTGGTCCACATGATCAGATCCCAACAGCTCATGATCTTCAGCAC
AAATTCCCTTATCTTGAACAG------------------GTTATTAAAGAGGCAATGAGG
TTTTACATGGTTTCTCCGTTAGTTGCAAGAGAAACGTCAAGAGAAGTAGAAGTAGGAGGT
TATCTTCTACCAAAGGGGACTTGGGTCTGGTTAGCTCTCGGAGTTTTAGCAAAAGATCCA
AAGAACTTCCCGGAGCCAGAGAAGTTCAAGCCAGAGAGATTTGATCCGAACGGCAAAGAA
GAAAAACAAAGGCATCCTTATGCTTTCATACCATTTGGAATCGGGCCTCGAGCATGCATT
GGTCAGAAGTTTTCTCTACAAGAACTGAAGCTCTCACTAATTCATTTATACCGGAAGTAT
GTATTCAGGCACTCTCCAAACATGGAGACGCCTCTGGAACTTGAGTATGGCATTGTTCTC
AACTTCAAGAAGGGTGTCAAGCTTACAGTTATCAAGCGGACA---------
>Ruboc_02_G04494
---------------------------------ATGGGCTTGGAGCTGTTGCTTACC---
------AATGTTTCT---CTGGTGTCGACCATTTTCACAGTGCTGGCAATATTGGCCGGA
---GTTTTGGGCTACTTGTATGCACCATACTGGGGGGTGAGAGGGGTTCCTGGCCCACCA
ACCATCCCTTTTTTAGGACACCTTCCCTTGCTGGCCAAGTATGGTCCTGATGTGTTCTCA
GTTCTTGCCAAGCAGTATGGCCCTGTTTTCAGGTTTCATATGGGTAGACAGCCACTCATA
ATTGTAGCAGATGCAGAGCTTTGTAGAGAAGTTGGAATAAAGAAATTCAAAGACATCCCA
AACAGAAGCATACCATCTCCCATCTCAGCCTCCCCTCTTCACCAAAAGGGTCTCTTTTTC
ACCAGGGATACAAGATGGTCAACTATGAGAAACACCATATTATCAGTGTATCAACCATCA
TACCTAGCCAGCCTTGTGCCTACCATGCAATCATATATTGAATCTGCAACTCAAAACCTT
GATGTCTCTACTTCCAAACAAGAAGACATTACCTTTTCAAACCTCTCACTCAGATTGGCC
ACTGATGTAATAGGAGAAGCTGCCTTTGGAGTCAACTTTGGCCTTTCAAAATCACACTCC
ATTAGTGATTCAATTAACAAGATTGACGACGGTCAAGACAACAATGATGATCAAGTCTCA
GACTTCATCAACCAACACATCTATTCCACAACTCAGCTTAAGATGGACCTATCAGGCTCC
TTATCAATCATACTTGGTCTACTTGTCCCTATACTGCAAGAGCCATTTAGGCAGATCTTG
AAGAGAATTCGGGGCACTATGGACTGGAAAGTAGACCGGACTAACCAGAATTTGTCAGGC
CAGCTTGATGAGATTGTAATGAAGAGAATGAAAGATAGAGAGCGGGGTTCGAAGAATTTT
TTGTCACTCATAATGAATGCAAGGGAGTCACAGACGGTAGCAAAGAGTGTGTTCACTCCC
GACTACATTAGTGCAGTCGCTTATGAGCACTTGCTTGCTGGGTCAGCCACCACATCTTTT
ACATTGTCTTCAGCTGTCTACTTGATTTCGGGACACCCAGAAGTTGAAAACAAGTTGCTA
GCCGAAATCGATGGATTT------------------------------------------
------------------------------------------------------------
---------------------GTTGCAAGAGAAACATCAAGAGAAGTAGAAGTAGGAGGT
TATCTTCTACCAAAGGGAACTTGGGTCTGGTTAGCTCTCGGAGTTTTAGCAAAAGATCCA
AGGAACTTCCCGGAGCCAGAAAAGTTTAAGCCGGAGAGGTTTGATCCAAACGGCAAAGAA
GAGAAACAAAGGCATCCTTATGCTTTCATACCTTTTGGAATCGGGCCTCGATCGTGCATC
GGTCAGAGGTTTTCTCTACAAGAACTGAAGCTCTCGCTGATTCATTTATACCGGAAATAT
GTATTCAGGCACTCTCCCGACATGGAGAAACCTCTGGAACTAGAGTATGGCATTGTTCTC
AACTTCAAGAAGGGTGTCAAGCTTACAGTTATCAAGCGGACA---------
