# Supplementary material for: Building a foundation for gene family analysis in Rosaceae genomes with a novel workflow: A case study in Pyrus architecture genes
Source: Front Plant Sci. 2022 Nov 14;13:975942. doi: 10.3389/fpls.2022.975942 (PMC9702816; doi:10.3389/fpls.2022.975942)
Supplement: Supplementary file 1 [file DataSheet_1.zip › SupFiles/SupFile2_gene_family_trimmed_alignments/IGT_all.faa.aln]

>gnl_Ambtr_v1.0_evm_27.model.AmTr_v1.0_scaffold00013.93
----MQ-------------S-DMVIILVSGASCNCFSGRPSF-D-----GKPEFSF----
--GPISQKDRLYRK-SFA-GLESIED----EDPI-----EIED-DVFANLNERLLAIGTL
G-LDPVA-PDESQLEA---HFDIQDLP------EKES-------------------ELTP
THIK-LIN----EELEKVLNHH-AK-----EEAQGHAPAPAPPQAQGQVLINHHPNNNAK
D-SGVENQGQYG-NVCPLQGYL-FGSPVNIG-------------AVR-------V-K---
---EQRTSLGELFMRSKA-ED--VMREKEER-E---EKKEGNSNDNTKVGAHLV-RKIL-
-GRKSAH-RNTSSNANA--DSS-ID--PAANKLH-KV-----------------------
------------------------------------------------------------
-------------------------------F-L------------
>gnl_Aquco_v3.1_Aqcoe5G350200.1
----MKLLGWMHRKLKQT-STEP-KEIGIGGSCNCLSGQPSL-DDQEYYQKYYYGPRP--
---SKSPKDNLLRK-SFN-GKSGEG-----EDY--YFEEEYSE-DAESDYFNGLLAIGTL
G-SDTTM-VEPGTPTF---PVTFDTVT------ENET-------------------TVTE
NDLR-LIN----EELEKVLAAD-VK-----DDKWTDSSGRTS--------HVSTITLSAT
D------GIGNVTGVCPLQGYL-FGASIELP-------EH----TVV-------K-K---
---ENRTSLGELLQKTKVVEE--I----GEK-E---EKRGEKDGENQKSATKLI-RKIL-
-------------------GSS-ADSVSADKKLT-KI-LQMFHK-----KVH-PEGMVTS
KKSSKLNKTDSKNNIQHGGGYASGEHMIPDEDITTPRKISIS---KECLQRFKSNSNPPQ
CAIDRSDS-------IGNREYWIKTDAE---Y-LVLEL--------
>gnl_Arath_TAIR10_AT3G27025.1
----MKLLSWM-RTIKPN-GLDSSKKF---GLCS-LRAQVFS-DVQDIR-----------
---------------SFSHDPNPSKV----EQDLR----------FDEDEFCGFLAIGTL
G-------TDPETPKF---SAMVAE--------EDAT-------------------GEIK
EMAK-LIA----KKLDQFLKEY--------PED-----TRSKRVKI--------------
------------SNECPLQDYDLFRSSIELT-------KG-SN-GRV-------K-K---
---K-KSLLTSLFKRRQTVQG---------------EPYIEKHS--TRDAI----KRVF-
-KK--LHGASSKTR----NDDE-DDSMSKKKKLK-KN-VQTCRR-----KVH-PVLCIPQ
DDNEIDDRRKDLKVPSLTGG-------------------------ASS------------
----ISEA-------NRKRENWIKTDTE---Y-LVLEL--------
>gnl_Arath_TAIR10_AT5G14090.1
----MKFWGWMHHKFREN-SKEPLKDASTGNSYSILSAHPSL-DSQEVYPTACAGSRYNT
GFRKQVNLF--QES-SFA-GPKQYT-----EED----FKDERN----SDFFDGFLAIGTL
G-GETLD-EQPATPTF---GMSFEDPA------IDDA-------------------DVTE
NDLK-LIS----NELDKFLEAE-AK------EGHHQPSGRNS--------DTNTIASTIE
AIEGVDDEEDNQPMKFPLQEYF-FGSLIELP-------ES-K--IAG-------K-K---
---D-RASLGELFQITEVQDK--QSENIYGK-K---KKQP-NSA--HKSAKHLV-KKVL-
-KK--IH-PSSRGSVSG--KPE-VD--STKKKFQ-KM-VQVFHR-----KVH-PEESIME
TKIYSSVANPKSSKAN------SIDLTF-----------------EKVNHCHEASKRCIQ
YELRSSRS-------AKNGEHWIKTDED---Y-FVLEL--------
>gnl_Betvu_v1.2_Bv6_131140_qtao.t1
----MA-----------D-S-NFLLFLYSGSSCTCL-FLPSA-NNQVNYITPSNEAKQ--
---KWQQKG-HCQHHEFN-----------PESN-----EEFNE-KESTDIFPGFLTIGTL
S-MDP-I-SEAPTPKF---DMPHQVTN------KGGI-------------------PEMK
YDLK-LIN----EELERFLKVE-AE-----KEGTTDSSRRNS--------QASTITLSDE
VNEDVNDHNSTNKQVYPLQGYL-LGSSTELL-------TT-K--PKA-------K-K---
---E-KTFLYELFKKSTKKDR--RSINEADR-T---PRQATKE---IKSPDHLM-SKMQL
----TTQ-TSPRITRDFT-GHA-AESFLTLRRLT-KI-NQLFHT-----KVH-PEISKAA
SAAKEAKFDKQETRKNNS----YEDSVLGGGKSRTGCWGTLK---KRKKQRPSTDMKLPQ
DAITDTSG-------DAATEQWIKTDEE---Y-FVLEL--------
>gnl_Betvu_v1.2_Bv6_131140_qtao.t2
----MA-----------D-S-NFLLFLYSGSSCTCL-FLPSA-NNQVNYITPSNEAKQ--
---KWQQKG-HCQHHEFN-----------PESN-----EEFNE-KESTDIFPGFLTIGTL
S-MDP-I-SEAPTPKF---DMPHQVTN------KGGI-------------------PEMK
YDLK-LIN----EELERFLKVE-AE-----KEGTTDSSRRNS--------QASTITLSDE
VNEDVNDHNSTNKQVYPLQGYL-LGSSTELL-------TT-K--PKA-------K-K---
---E-KTFLYELFKKSTKKDR--RSINEADR-T---PRQATKE---IKSPDHLM-SKMQL
----TTQ-TSPRITRDFT-GHA-AESFLTLRRLT-KV-S---------------------
---------------------------------------------------------LPA
LHVT------------------------------------------
>gnl_Betvu_v1.2_Bv6_150430_qwnz.t1
----MKLLTWMHRKFKQG-NSETLKE--------CPMGQSLL-DDPHFYQKQIQG-----
---------RKRRS-SFT-SVETSKF----AE----YERKSSI-DEFPEYFEGFLAIGTL
GMRDSVI-SEPETPTF---AVSFEKLA------EGEA-------------------EVTE
NELA-LIN----DELERELAAE-AK-----DDGYTDSSGRNSHVSNGRISHASTITLSGK
PLEIPESTG-NNLMYCPLQEYL-LGSAVDLP-------EK-A--TAP-------K-K---
---ENRTSLGELFEKHK-AEE--SSEVKCKR-G---EKREDKDG--DKASMNLM-KKILT
KKKNALH-AASRNS----TRGT-AESASAEPKLC-KI-LQKFHK-----KVH-PECLIST
EKSNKMHNAGIKNMVPWDAGYYKDEHAFRDESTTTFSQKPGQ---SGYMLCRKSISNPTQ
FSEDGSDS-------NGSRECWIKTDAD---Y-LVLEL--------
>gnl_Carpa_v0.4_evm.model.supercontig_286.6
----MKLLGWMHRKFRQN-SSDLLKDFAI--------GQASV-DDQHCYSKANYG-----
---KQCQKE-QLRK-SFG-GVESAKG----EEE--EEYEDE----SVSELFHGFLAIGTL
G-NDPI-----STPTF---AISVDNIT------ERET-------------------EVTE
SELK-LIN----DELEKVLGGE-GQ-----DHE--YSSGRNSHVSTGRSSHGSSITLSGK
AMEGGVE-----STVCPLQGYL-FGSAIELS-------ET-T-ASVA-------K-K---
---EHRTSLGELFQRTKIAED--HSGGKWDK-E---EKRADKEA--DKSAVHIM-KKML-
-KKKMLQ-ASRTST---------NDSASQETKLH-KI-LQMFHR-----KVH-PESSTSL
QKHGKAGNN--KKNMWLDGANDARQMLLQDEDVATLPTRIIS---KEPIRRNKSQSNPSQ
FTLTTTDS-------NGNREYWIRTDAD---Y-LVLEL--------
>gnl_Carpa_v0.4_evm.TU.contig_42793.1
----MK------------------------------------------------------
------------------------------------------------------------
------------------------------------------------------------
---------------------------------DNDAS----------------------
------------------------------------------------------------
------------------------------------------------TAS----QKII-
-----LC-----------------DHDKWTDSPA-MV-IQMFHR-----KIH-PENSIAE
REFNKSRRCKTIGNSSDG--YRNGDLTHTTNNNRRFPWGSKS---KEGILCYENNSELPK
NGLNVSNS-------IRNGEHWIKTDADX-----------------
>gnl_Elagu_v2.0_p5_sc00073.V1.gene387
M---M-MLSYISRKRSK--S-------PKGGTCNCLSGGPSL-EEEH-------------
---------LRRRR-HLN-AVPSRSLR---AAEFVTGGGGGGD-ATMEELFGGLLAIGTL
G-IGAPIEEEAGTPAF-GAAAIVDAIA------EKRA------------------EATTE
TDLM-VVN----AELEKVLAVE-AEKAAEAAAGDRLSSARPSHVSAG-------------
------------SAACPLQGFH-FGSPIEIA-------ETTA--TGG-------R-K---
---ERRASLGDLFMRSRIAEE---GGKREEA-T---GAACDGEG--RSAGMHLM-KKLK-
-RR------GSRVS-----GGGPGE-TSAETKFQ-KI-LQIFHR-----KVH-PENTAAA
KKPAWPGKN-GSDCMHRGGGNDNG----TRGAAMTAAKGACR---KEGIPKSKFCSNSSS
LVLCGSDS-------NGNQDTAIKVDLD---FSLVLSLQHPVAHSS
>gnl_Elagu_v2.0_p5_sc00152.V1.gene104
----M-------------------------------------------------------
------------------------------------------------------------
------------------------------------------------------------
------------------------------------------------------------
------------------------------------------------------------
------------------------------------------------------------
-------------------GGG-VDAHDGQLFMP-QI-LQIFHR-----KVH-PENSVAA
KKTARSGKKNGSDCMPHGGGNDNG----SGGAVITASKSICR---KEGTPNFKFCLNAPS
LAIGGSDS-------NGNREHWIKTDADCGTYSF-LAF--------
>gnl_Eucgr_v2.0_Eucgr.H04615.1
----MKLLGWMHRKLRQN-GHEPLKDF------GATAGQPCL-DDQKFSQRRSCGAEH--
--LKQSQRE-VLRK-SFA-CLESAIS----QDD--HYKEEPLA-AEITDLFHGFLAIGTL
G-SEPALGHDPATPTF---SYSLENIT------EKET-------------------EVTE
NDLK-LIN----EELEKVLAAE-AN-----KDEGNQSSGRNSHVSTGRSSHVSTITLGGK
V-EAQETNSSNGSAVCPLQGYL-FGSAVEVL-------EA-P--KVD-------K-K---
---EHRTSLGELFQKTKMTEE--EFGYG------------KKDW--DSSMVHFV-KKKL-
-KKKALQNPAARSSSFD-AGTS-SDSGSAETKLH-KI-LHMFHK-----KVH-PENSSAA
KKSYEQQKIEVKKKATRGHGHNVGNQVLPEEDIVIVPEKILL---KEKIRRLRSQSNRAR
ILVTGDES-------NGNRECWIKTDAD------------------
>gnl_Eucgr_v2.0_Eucgr.B03522.1
-----------------------------------------M------------------
------------------------------------------------------------
------------VPDF--------------------------------------------
------------------------------------------------------------
-----------------------------------------K------------N-K---
---E--------------------------------------------------------
-------------------------PILSGQVRH-QI-LQMFHR-----KVH-PESSAST
KKTQKKQQKESKKKTNQES--------------------------KKKNRDQELHNKPPQ
FKLAGSES-------NGNRECWIKTDADCK-YSLVLETNTR-SS--
>gnl_Eucgr_v2.0_Eucgr.B03523.1
----MKLLGWMHRKFRQT-GGEPLKDLVIGNPCNCLSGQRSI-DDQEYYQHANYGVKP--
--ARHGQQENRLRK-SFA-SLEVARA----EYE--NRQQEEFL-VGEPQLFPGFLAIGTL
G-SDTPL-SDPSTPTF---DNSVDYIT------EKET-------------------EMTE
NELR-LIN----DELEKVLVAE-AK-----EDSSNDSSGRSSQVSMGRSSHGSTITLSGK
PIEGQETNNGSTNTVYPLQGYL-FGSAIELS-------ET-T--AAV-------K-K---
---EHRTSLGELFQRSKLTED--V--------H---ELKPEREE--RHTAMNLM-KKKL-
-KKKMLL--PSRSSTAT-VGMN-VDSTSAETKLQ-KV-----HR-----QIS--------
------------------------------------------------------------
----------------------------------------------
>gnl_Eucgr_v2.0_Eucgr.I01630.1
--------------------------------------------------MPNFSSRYAP
KSSESPAEE--YGN-SIS-------------------LEPETS----TELFHGFLAIGFL
G-SEAAP-SEPATPTF---AVTLDNMT------KEAV-------------------EVTE
DDLK-VIN----NELEKFLEAE-SQ-----EEG-HKGSSRNS--------YASTITLDSP
QMEAVEDEGPADTVVFPLQGYL-FGSSVELP-------ET-K--IEM-------K-K---
---Q-KASLLQLFQETRKTGG--DCSKKSEM-G---AKLV-EPI--HKSSKHIM-KKFL-
-KK--LC-ASSRPPSHSTGGDA-TESSLPKKKFH-KV-LQMFRR-----KIH-PENAMDT
AEMNKCKAYKSKKAFNDNSC-SHKDLIDQDKANISSAQGLMS---TEGE---KASLKLRP
PEIATATS-------DDCREHWIKTDAD---Y-LVLEL--------
>gnl_Manes_v6.1_Manes.04G088700.1
----MRFLGWMHNKIRDT-NIEPFKDFKIGNYCACLSAKTPL-DDQVSHIRPRFDSRHEA
-----------REN-NLS-EVEAKKA----EGN----CEDETS-MVIPDLFHGFLAIGTL
G-SEYGT-SEPATPTF---PRSLENIA------DEKI-------------------EVTE
NDLK-VLK----DETRKFLDTE-AE----AEEDCNESLGRNS--------CISTITLGGM
QMKGAKADDYVKVAPCPLQGYL-FGSLRELP-------ET-T--VEL-------E-K---
---E-KASPGEVFQRKKLTDE--TSAETEGK-R---EMHA-KKA--HKSAKHLI-KKIL-
-RK--FH--PSRSPAPPSTNEA-ASSVSTKKKLN-KV-LRMLHR-----QVH-PENSLAE
EEFIEFHKENIKALGH------NADLASENEDNRKFLTESKS---MERIQRYKN---DFQ
YGLSGSNI-------NGNGEYWIKTDADCK-Y--------------
>gnl_Manes_v6.1_Manes.13G009000.1
----------MHRKFRQN-SSEVLKDFAIGHACNCLIGQPSL-DDQQYYAKSNYGSRS--
--FKQAQKD-HLRK-SFA-GLEAARI----EEEEEEYFEEESS-AAISELFHGFLAIGTL
G-SDPVI-NDPSTPTF---AISVDNIT------EKET--------------------VTE
NELK-LIN----DELEKVLGAE-AR-----EDCCNDSSGRNSYVSAGRSSHGSTITLSGK
PTEGQDTNV-NGTTVCPLQGYL-FGSAIELS-------ET-T--TVA-------K-K---
---EHRTSLGELFQRTKLAEE--NSGGKCEK-D---EKHIEKEA--DKSAMHLM-KKIL-
-KKKTLH-ASSRSSAAT-AGGT-VDPASAEKKQH-KI-IHMFHR-----KVH-PETSTTT
RKADKPQKNENKKT--NNGGHNNGNQMLADEDITVLPQRYLS---KRSIRRYKSQSNPPQ
FTLGSSDS-------NGSRECWIKTDAD---Y-LVLEL--------
>gnl_Manes_v6.1_Manes.12G008500.1
----MKLLGWMHRKFRQN-SSEPLKDFAIGHACNCLIGQPSL-DDQQYYAKPNYGTRS--
--FKQAQKD-HLRK-SFA-GMEAARI----EEE--EDYEEESS-AAISELFHGFLAIGTL
G-SDPVN-TNPSTPTF---AISVENIT------EKET-------------------EVTE
NELK-LIN----DELEKVLVAE--------ED--NDSSGRNSYVSAGRSSQGSTITLSGK
PIEGQETNV-NESTVCPLQGYL-FGSAIELS-------ET-T--TVA-------K-K---
---ENRTSLGELFQRTKIAEE--NSGGKCER-D---EKRIEKEA--DKSTVHLM-KKML-
-KKKMSH-ASSRSSAAA-AGGT-VDPALAETKLH-KI-LQMFHR-----KVH-PESSTSA
RKADKPQKNENKKST-NNGGHNNGSQMLLDEDITVLPQRALS---KRSIRRYKSQSNPPQ
FTLSSSDS-------NGSREYWIKTDAD---Y-LVLEL--------
>gnl_Manes_v6.1_Manes.11G086900.1
----MRLLGWMHNKLRHT-SIEPFKDFTIGNYCACLSAKSPL-NDKVSYIRPRFASRHEA
-----------CDD-TLS-EVEAKSA----EGN----YEDETS-DAMPELFHGFLAIGTL
G-SKQVN-SEPATPTF---PMSLEDIG------DEKV-------------------EVIV
NDLK-LIN----DELEKFLDAE-A------EEGCNGSLARSS--------YVSTITLSGM
QMEGANADNYGSTAICPLQGYL-FGSSIEVP-------ET-P--VEL-------K-K---
---E-KTSLGEMFRRTKIADE--SSTGTEGK-G---EMHA-KQA--HKSAKHLI-RKIL-
-GK--FH--TSRNPAPST-NEA-ANSVSTKKKLN-KV-LRMLHR-----KVH-PENPLTE
KEFTKFHEENINKTLHK-----NAELVHLDEDNRKILPGRKS---MEGKQCDKNNLKLFQ
YGLSGSKS-------SGNGEYWIKTDAD---Y-VVLEL--------
>gnl_Medtr_Mt4.0v1_Medtr3g085710.1
----MKLLGWMHRKLRQN-STEPFKDLVT--------GQATSVDEENNYLKPKFGSKY--
--VKQTQKEFKLRK-SFE-AVGSGRA----VDE------EEDK-EAWSGVFPGFLAIGTL
G-LET-D-PSPLTPSF---SISVENIT------EREA-------------------EVTE
KELK-VIN----NELEKVLVLT-NN-----ND---DSSGRNSHVSTGRNSHGRISI----
----------ESNSICPLQGYL-FGSAVELS-------ET-K--TSSISVKNKQH-H---
---SQRTTLAELFQRSKQADQ--DNLVGAKD-D---TDKEKEEA--NKSAMHLM-RKKL-
-KKKRAH-ASSQTS---------VDSTSADRKLHNKI-LQMFHR-----KVH-PENPTCA
EKYE-------KKKIMNEGGHNKSNKV-EEESIMIQPKRAVG---KENIGQCKKRQLQIT
LGSGSEDS-------SENMEQWIKTDAD---Y-LVLEL--------
>gnl_Medtr_Mt4.0v1_Medtr7g028350.1
----MA--G---------------------NPCACLTVQLTL-DTKYSQTKPSFSSINES
DFFKPHDHE--SQKFWFR------------EDK----SQEETS-EVISEKFQGFLTIGTL
G-AE------PATPTF---ASPLGNIP------MKDA-------------------AVTE
TQLK-LIS----YELEKFVEAD--------EECFYESSGRIS--------FRSNVTLSRK
KTDGLETEDLGNKVICPLQEYL-LGSSFEIR-------EK----TEV-------R-I---
---E-RASVR--------------------------ETQV-KQG--RRSALHII-KKMS-
-NM--VL-SSSKSC--NTYGNT-ADATSTNEKLC-KV-LYKFHR-----KVF-PKDTKNA
NNFTKSHKGKIKSTPRDCFDYENGDITY-PNTGRRFHLDSKS---KNWSKHCEINWKLPQ
DGL-SSGS-------LGNNEHWINTDPE---Y-LVLEL--------
>gnl_Medtr_Mt4.0v1_Medtr7g022360.1
----MTLLGWMHRKFRQN-SSEPFKDLVIGNSCNCLSGQPSL-DEEQNYQKPNLGIRF--
--NKQTQKTNNFRK-SFA-GLESTRE----EHE--YGRQSQDD-DAMFDLFPGFLAIGTL
G-SDQIS-SNLSTPSF---PISVQTIT------ENENE-----------------DEVTE
NDLK-LIN----DELEKVLGAE-TK-----DDVSYDSSGRSSHVSTGRSSHVSIVTISGK
PIEGTDT-----NAVCPLQGYL-FGTAVEMS-------ETAT--SVG-------K-K---
---EHRTSLGELFQRSKLADE--IFGMKFEK-E---DKRNERDA--EKSALNMV-KEKL-
-KKRMFH-SCSKNSSST-NGAN-VDSASAETKLN-KI-LHMFRK-----KVH-PENSTVG
HKSGKHRKNENKKKNMNDGGPNKGYLVHPEED----------------------------
-------P-------SSYREHWIKTDAD---Y-LVLEL--------
>gnl_Medtr_Mt4.0v1_Medtr7g028590.1
----MKLFQWVHRKLRQN-DNDTFKDVKLGNPCACL----TL-DSQYSQTKQSFSSINQL
CFVKSHHQE--SQT-SWR-------------------REEETS-AVVSELFEGFLTIGTL
G-AEAVI-NEPATPTF---ATPSENIP------MKDA-------------------DVTE
NELK-LIS----YELEKFLETE--------EESFNESSGRNSR------LSLSNIKISGK
QTDGSEDEDCGNKDVCPLQGYL-LGSSFEIP-------EK----VQV-------R-K---
---E-RASLAELFQRTKTANE--DCIETGVK-----DTQV-KQA--HKSPMHIM-KKML-
-KM--VH-ISSKSC--NTSENI-ADSTTTNKKLS-KV-LRKFHR-----KVH-PEDTLNA
KSVTKSHKDKIKNLPRECFD------------------------------HCEINWNPPQ
DDLCCSGS-------TGNNEHWIKTDAE---Y-LVLEL--------
>gnl_Mimgu_v2.0_Migut.F00050.1
----M----F---------------------------------DEHSYYVKPTNSFSHSN
---------IKCQKYKSN-RMEANNM----EEL----IQEESF-----EPF-NFLAIGTF
G-TELLN-TDPPTPTF---SIPFEEST------NKQT-------------------GIIE
NDLK-LIN----YELEKFLEAQ-EK-----EIG-NDMSGRGN--------DANTITLSSK
QLEGADSEDHMFMKTCPLQNYL-FGTPVELV-------ET-D--KEV-------Q-R---
---E-KTSLEELFKRNNIIHD--DFKTKSDA-A---E---QKPK--KKDAAYFM-KKVV-
-KK--FY-SSPSSSMASSKSDA-AVLLSIKKKLS-KA-IKKFQR-----KIH-PEEI-ND
KRFVKTKKGENKNISHADAGGDNEDMMV----------------QANGRKAKNDTLKLYS
EDIFKGAT-------TINGGHWIKTDSD---Y-LVLEL--------
>gnl_Mimgu_v2.0_Migut.K01477.1
------LLGWMHRKLKHN-GEALNNNSTIGNGSTCFSVQTVF-DEHKYYIEPAKPLPHSN
---------MIHRK-SSN-GYEGGVV----EAS----YKEE-----LFEPF-DFLSIGTF
G-YE-I--TDTPTPTL---AVSIEKLT------GQQQI-----------------EMITE
NDVN-VMK----NELDKFIEAE-EA-----V-----SSQRTS--------QASIITLSYK
PIEGEDSDGHMHMATCPLQNYL-FAASVELL------AETEN--QEL-------K-R---
---E-RTSLEELFKRNSVYHE--NPPTKKCT-H---ELGSQKQA--KKNIIGFM-KKVA-
-NK--FH-CSSSNCVSAPDTAT-TASNPIKKKLS-KV-----------------------
RFT---------------------------------------------------------
---------------------------------LSLSL--------
>gnl_Mimgu_v2.0_Migut.K01003.1
----MKLL---HKSIFFR-N---------------ISSQAYL-DDLHCYGTGNNNCKP--
--FSKTQRY--RRN-SFT-SLESARD----DHDNNELMEPTSE-SDMTELFHGFLAIGTL
G-SHEAA-TDPSTPRF-----TMDHIA------EKQTQ-----------------EAITE
NELK-LIN----DELEKVLNIG--------DDDDIASSGRNSHVSSGRFSHVSSITLSG-
-------NNNRISDVCPLQSYL-LGTAAAAT-------TTET--AAA-------K-K---
---EQRTSLGELFQKTKQAEE-MNSGVKSER---------------DKSAVRLV-KKML-
-KKKIVH------------------AIDSETKLT-KI-LQIFNR-----KVH-PENYTAE
ESAC--NKKEKKNI--------NDDEMMNSESVPLVGCNNNYS--GGTIRRSSSAEDPDQ
HPIINKNA-------N---EFWVNTDSD---Y-LVLEL--------
>gnl_Musac_v1_GSMUA_Achr9T01410_001
----------MHRKFRQN-SGDVLKDYGNGGTCNCLSGRPSL-GEDL-------------
---------HRRRRSQYE-PFKARSLR---EVEEL-GNGGGGN-AAMEELLGGLLTIGTL
G-SGTPI-EDT------VTPAALEAIA------EKEA------------------ESTTE
TDLL-VVS----AELEKVLTAE-AE-----KGGGRISSARSSY---G-------------
------------SAACPLQGFL-FGSPIEVA-------ETMATAADA-------R-K---
---ERRASLGELFMISRITEE--ESGTAEQV-K-----GHDEDG--KSAEICLM-KKKMT
-KRR----GGKGSD-----GGGPSNGSTVETKFQ-KI-LQFFHK-----KVH-PESSIMS
KKPSKTGKNEKKEYAHPVGGSEAG----TDGCTAASAKGPCR---KEHIPDLNFCYNPPA
HAFGGDDS-------NGSREHWIKTDAD---Y-LVLEL--------
>gnl_Musac_v1_GSMUA_Achr6T06380_001
MPPFMRVLGWVHRTAVK--G----------GTCNCLAGQPSL-DEDP-------------
---------HRSRR-QYE-PFKVRSLR---DAEVLDGGGGGGD-PAMEVFFGGLLTVGTL
G-TGSPI-EEP------VTPAALEAIA------EKEA-------------------EATE
RDLM-VVG----AELEKVLATE-AEKG---GGGGGMSSARSSH---G-------------
------------AAACPLQGFP-FGSPIETA-------SGV---AGG-------R-K---
---ERRASLGELIMMSRIAEG---GGKAEEA-E---DSAGDGEG--KPAEMCLM-RTTMA
-KQR----KGSDGD-----GGS-THASTVETKIQ-KI-LQIFHR-----KVH-PESSIMT
KNASKTGKIEKKDHTALVGGIDSG----TGGSTLATLKGECR---KEDILNVSFCTDPPS
NAFSGCHS-------NINGEHWIKTDAD---Y-LVLEL--------
>gnl_Musac_v1_GSMUA_Achr6T20820_001
----------MHRKFRQN-SGDVFKDY--GGTCNCLSGRPSL-DEDL-------------
---------HGGRR-QYE-PFRARSLR---GVEEL-GRGGGGD-PAIEELLGGLLTIGTL
G-MGS-----P------VTPATLEAIA------EKEE------------------EATTE
TDLM-VVG----TELEKVLAAE-AE-----KGDGRMSSARSSY---G-------------
------------SAACPLQGFL-FGSPIEVA-------ETMA--TGA-------R-K---
---ERRASLGELFMMSRIVEE---GGKAEEG-K---DVSDDRER--KPVDICLM-RKKMT
-KRR----GGMGSD-----GGSPSNVSTVEKKFQ-KI-LQIFHR-----KVH-PESSLMA
KKASKTGKFEKNDYVSLAGGIDTG----TGGRRMTTVKGACR---KENIPN------PPS
YALGGSDS-------NSGREHWIKTDADCK----------------
>gnl_Nelnu_v1.0_NNU_004047-RA
----MKLLDWMHRKFRHN-SGEPLKDFTIGHPCNCLSGQSSLQDEQQYLARPSFSSRT--
--LRQHQKERVRRN-SFA-GLEATSV----EGE---FEDESSA-AASSELFDGLLTIGTF
G-SDP-----AATPSF---NFSVENIT------EKET-------------------EVTE
NDLK-LIN----EELEKVLVAE-AK-----EDGCNLSSGRSS--------HVSTITLSGK
QLEATDHTG-SGTAICPLQEYL-FGSPIELP-------ET-T--MVA-------K-K---
---EHRMSLGELFLKSKMADD--NSAGKCDK-D---EKRAEKDA--EKSGVHLM-KKML-
-KRRVPN-STTSRSSAA--AAP-ADPVSAEKKTH-KI-LQMFHR-----KVH-PESTLPA
KKPSKSHKTEIKSNGLNDGGCNNGDHTLPDEYIMIFPQRTIS---KERIRRYKSQSNPPQ
FALSGSDS-------NGNREYWIKTDAD------------------
>gnl_Nelnu_v1.0_NNU_003146-RA
----M-------------------------------------------------------
-----SQKERIRRK-SFA-GSETTVV----DED-------LEA-AAAAERFDGLLTIGTF
G-SDPVL-ADPTTSVF---TFSVENIT------EKET-------------------EVTE
SDLK-LIN----EELEKVLVTE-VK-----EDGCNLSSGRSSHVST--------------
--KTTENNGNSTMAICPLQEYL-FGSPIKIP-------ET-T--MVA-------K-K---
---QHRMSLSELFHRSKTTGN--SSDAKCER-K---AKRAEKEAIAEKSSHHLM-TKIL-
-KRRTSN-TCSRNPATA-VAAA-SDPVSAEKKTH-KI-LQMFHR-----RVH-PESSTTS
KKPGKLYKNEMKSDIPDDKGYNNGDQMPLEEDIMIFPQSAIS---KEGLRHCESPSNPPQ
LPLGGRDS-------NGNREYWIKTDAD---Y-LVLEL--------
>gnl_Orysa_v7.0_LOC_Os11g29840.1
----MKLLGWMHRKLRSN-N-DVFKEFNTGGACNCITGLASP-DHDNDY-----------
---------FSGDD-----AAHASPPV---------------------DLFSGLLTIGTL
G-IAAAIPSGAVTPTFTKAVAAVEAIA------EKDD------------------DTTTE
DDLM-VVS----AELEKVLGGV-D-----------VASARVSFAMGG-------------
------------GVDCPLQGFL-FGSPVSDV-------ESRS-GSCG---------G---
---GRRTSLGELFMRTRFADE--KDGVAGDD-G---GVGGDRAG--KGGGYKTM-KKRKV
-KDE----KGGGGA----AGGG-MPATVTKSKFQ-KI-LQIFHR-----KVY-PENTLLT
RNLTKKSRNRGAT--DNGGGTG------DPDGPLASPVLRCR---KDHMRGFGCCTN---
----GASSP-GNAEMNGNKSHWIKTDAD---Y-LVLEL--------
>gnl_Phavu_v2.1_Phvul.008G017100.1
----MKLLGWMHRKFRQN-SGEPFKDLVIGNSCNCLSGQPPF-DDEQIYQKPNLGIRL--
--SKHAQKGHNLRN-SFA-GLEAARV----DED------------YEGEFFPGFLAIGTL
G-SEQV--SDPSTPSF---PISVESIT------EKED-------------------EVTE
NDLK-LIN----DELEKVLGAE-TK-----DDVSIDSSGRSSHVSTGRSSHVSIITLSGK
PIEGTEPNG-NGAAICPLQGYL-FGTAIELS-------ET-T--AAA-------K-K---
---ENRTSLGELFQRSKSAEE--NFSAKCEK-E---DKRTEKEL--DKSAMNLM-KEKL-
-KKRMLH-AYSKNSSSI-NGGP-IDSASAETKLN-KI-LHMFRK-----KVH-PESSTAA
QKSAKHHKNMKKKKILNDGGYNKHDLVHPEED----------------------------
---------------SSAREYWIKTDAD---Y-LVLEL--------
>gnl_Phavu_v2.1_Phvul.007G001200.1
----MKLLGWMHRKFRQN-STEPFKDLVIG----------SC-DDEHNYPKGSFGNKH--
--VKQSQKEQNLRK-SFA-GVE--------DDE----YEEDSA-GAMYELFHGFLAIGTL
G-SEQVV-SDPTTPTF---AISVENIT------EKED-------------------EVTE
NELK-LIN----DELEKVLGAD-DE----------SSCGRNSHVSNGRSSHGSIITLSGK
PLLEGESNG-NGSAVCPLQGYL-FGSAIELS-------ET-T--TVAV-----KQ-K---
---EHRTSLGELFQRSKLAEE--SIGGNKD--D---NKRSEREA--EKSAMNLM-KKKL-
-KKRMLH-TSSRSSSSATSAQS-VDSASAERKLH-KI-LHMFHR-----KVH-PENWTGA
QKCDKYQKNENKKTMNEVVH--------GEEDIMIHPKRAVS---KENIMRQ-----YYK
IALGCEDS-------SDNKEHWIKTDAD---Y-LVLEL--------
>gnl_Phavu_v2.1_Phvul.001G088600.1
----MKLFQWVHRKLRQN-NIEPFKDSALGNPCTCLTVQPTL-DNQYSQTKPCF--ITQP
RFSKSDNQE--NQI-SYS-GLVDSR-----EDK----SQEETP-AISSQLFQGFLTIGTL
G-AETVT-DEPGTPTF---AMPSKNIT------MRSE-------------------EVTE
NEIK-LIS----YELEKFLEAE--R-----EESFHDSSGRNS--------YVSTITLGGK
EIDGPKAEEYINKAVCPLQGYL-LGSSFELP-------ET----KQL-------R-K---
---E-RASLAELLDRTKATSQ--DCTETGIR-S---ETQV-KKT--LKSAAHIM-RKIL-
-KK--VC-SSSKSC--NTSKND-ADSASTNKNLH-KV-LCLFHR-----KVY-PESPING
KDGIKSHKDEIQNVSHEFFHYDNGKPTN-PDKGKRFHPDTRS---REWSQHCMTNWNPPQ
LGQICSSS-------TGNNEHWIRTDAE---Y-LVLEL--------
>gnl_Poptr_v3.0_Potri.003G168700.1
----MKLLGWMHRKLRQN-GSEPLKDFAIGNACNCLTGQPSL-DDHQHYRKPNYGTRT--
--FRQAQKE-QLRN-SFS-GLEAARV----EEEEKGDYEEESS-AAISELFHGFLAIGTF
G-SEPVN-TDPSTPTF---PISVENIT------EKET-------------------EVTE
NELK-LIN----DELEKVLA----------EDCCNDSSGRNSYVSAGRSSHGSTITLSGK
PMEGRDSN-----AVCPLQGYL-FGSSIELS-------ET-T--PVA-------K-K---
---EHRTSLGELFQKTKIAEE--NSGIKFER-E---EKRMEKEA--DKSAVNLM-KKTL-
-KKKMLN-ASSRSSTSA-GGGT-LDSASAETKLS-KI-LHMFHR-----KVH-PESSTST
RKAGKPQKNENKKS------NNNGGQVLPNEDITIVP-RTLS---RRSTRRFKSQSNPPH
FTFTGCES-------NESRECWIKTDAD---Y-LVLEL--------
>gnl_Poptr_v3.0_Potri.001G059100.1
----MKLLGWMHRKLRQN-GSETLKDFAIGNPCNCLIGQPSL-DDQQYYTKPNYGTRT--
--FRQAQKE-HLRK-SFA-GLEAARV----EEEEGEDFEEESS-AAISELFHGFLAIGTL
G-SEPVN-TDPSTPTF---PISVENIT------EKET-------------------EVTE
NELK-LIN----DELEKVLA----------EDCSNDSSGRNSHVSAGRSSHGSTITLSGK
PMEGRDSN-----AVCPLQGYL-FGSAIELS-------ET-A--PVA-------K-K---
---EHRTSLGELFQKTKIAEE--NYGVKFER-E---EKRVEKEA--DKSAVNLM-KKIL-
-KKKMLH-ASSRSSTSA-GGAT-VDSASAETKLH-KI-LHMFHR-----KVH-PESSTST
RKADKPPKTENKKSN-NNGGNNNGGQMLLDEDITIVP-RTLS---KRSIRRFKSQSNPPH
FMFTGCDS-------NGSRECWIKTDAD---Y-LVLEL--------
>gnl_Poptr_v3.0_Potri.001G327500.1
----ERLIS-VCNKARHNRDIPPLRDKVQRSYCTCLSAQSPI-DDHVSYTGPSFNSRYGP
RLLKQPNEE--CEN-TFS-ENE--GV----DEN----NGDETS-IISSDLFHGFLTIGTL
G-SEPIT-SEPATPTF---PMSSESIT------EENI-------------------EVTE
NELK-IMN----NELEKFLEAE-AE-----EEGCNESLARSS--------YVSTITLSGM
QMEATDAEDYGKTVACPLQGYL-FGSSVELP-------ET-R--VGV-------K-K---
---E-KVSLGEMFRMTKVTDE--IPSEKEVK-G---EMQA-KKA--HKSAKYLI-KKIL-
-GM--FC-TTSGNPTPSTSDEA-SNSVSTKKTLN-KV-LKVFHR-----KVH-PENPLAE
REFTKSHKDKTMNTLN-DGG-YNAELTNQVKEKRKFLPGYKS---REGVQCHKNSLKLPQ
HDHICSNS-------SANGEYWIKTDADCK-Y--------------
>gnl_Prupe_v2.1_Prupe.3G308500.1
----MQLLQWVHHKFRHS-SIEPLKDLSI--------AQPSV-DDQHSHMKSSFGSSYGS
TSLEPPKRD--QEK-SFS-ESEANR-------------EEETS-AIISELFHGFLTIGTL
G-SEPSI-NEPETPTF---ATTLENLS------EPKT-------------------EVTQ
NDLK-LIS----YELEKFLEAE-TK-----EEGVRASSARNS--------HASTITLNGK
QMEESEDEEYWTTVVRPLKEYL-FGSSIELP-------DT-R--IEA-------K-K---
---E-KTSLQELFDRTKMTTE--NCKETSES-V---DIKS-EHK--HTSAMQFM-KKII-
-KK--LH-ASSKSSAPCTGGEA-SDSVSTKKKPH-KI-LRMFHR-----RIH-PESSTAA
REFVEAEKYKDKNNYSAHGR-CRENMMLMGRDNRRFPQGAMI---KEGTEHGKKYMNLPQ
YRLSGSNF-------RRKGEHWIKTDAD---Y-LVLEL--------
>gnl_Prupe_v2.1_Prupe.1G222800.1
-MP-LQLLGWMHRKFRQN-SNEPFKVFVI--------GQPSL-DDQQCYPKPNCGTKP--
--FKQTQRDQHLRK-SFN-GLEAARA----EEE---YYEDESS-AAASELFHGFLAIGTL
G-SEQVI-TEPSTPTL---AISVENIT------EKET-------------------EVTE
NELK-LIN----DELEKVLAADSAK-----DEICNDSSGRNSHVSNGRSSHGSTITLSGK
TLEGSESNGINGTTVCPLQGYL-FGSAYELS-------ET-T--TVA-------K-K---
---EHRTSLGELFQRTKLAEE--ISGPKSAK-E---EKRAEKEA--EKSAMHLM-KKKL-
-KKKMLY-ASSRSS-----GGP-ADPSSAETKLN-KI-LHMFHR-----KVH-PETSSAE
QKTGKYHKNENKKKTSNDGAYNSGDQVLPDEDIMLYPERGFSL--KQSMRRYKSQSNPPQ
FALSSIDS-------NENREHWIKTDAD---Y-LVLEL--------
>gnl_Solly_v2.4_Solyc05g015880.2.1
----MKLLGWMHRKFRQN-SSEPLKEFSVGNPCTCLTGQPSL-DDIHCYPKSNFYNKS--
--LSKTQRDNHLRK-SFA-GLEAAAR----ADH--YDLEEESS-AALSELFHGFLAIGTL
G-TDPLL-DDPSTPTF---SISVENIA------EKDT-------------------EVTE
NELK-LIN----DELEKVLGAE-AK-----DDTCNLSSGRNSYVSTGRSSHGSTITLSGK
QLESAENNG-NGTTVCPLQGYL-FGSTVEMQ-------ET-T-SASA-------K-K---
---EHRPSLGELFQKTKLAEE--NYGPKY---H---EKRTDKDS--DKSAVHLM-KKIL-
-KKKMLH-ASSRNSVSA-SGGT-VDSVSAESKPH-KI-LQMFHR-----KVH-PESSM--
-KPDKFLKNER--------AHDRGGLSLARDDITIIPHHRLS---KDSI---KGQPIMQQ
STVDG-DS-------NENRECWIKTDAD---Y-FVLEL--------
>gnl_Sorbi_v3.1_Sobic.005G117100.1
----MKLLGWMHRKLRQN-SNDVFKEFNNGGTCNCLTGLASP-DPATFLASAN---EY--
---------FAGDH-DFT-NIHSSPPD---------------------DLFSGLLTIGTL
G-ITAAVPADAVTPTFTAAVAVVEAIA------EKDD------------------DTTTE
DDLM-VVS----AELEKVLGGR-NS-----AAGDLIASARVSFAMG--------------
-------------VDCPLQGFL-FGSPVSDA-------ESRN--------------G---
---GRRTSLGELFMRTRFADE--KDG--GDG-G---ERDDGKAG--KGGGCKTT-KKRRV
-KDD----KVAGG-----DGTP-ASAAVTKSKFQ-KI-LQIFHR-----KVY-PESAALA
RNLTKKSRKRGSG-------AD------EPAEPASSNKLRCR---KEQAPGFGCCAN---
----GAASPIDDDELNGSKSHWIKTDAE---Y-LVLEL--------
>gnl_Spipo_v2_Spipo4G0054100
--------------------------MTAGLPSKCLSGRPSL-EELRSHHHPKTPARP--
---------------SLR-SLQDHRLF---EDDLCSPEEDQLA-AMDDVLFQGLLAIGTL
G---------SATPTF---PDSVDSII-------AEK-------------------EPSE
RELK-AIN----AELEKVLVPE-PG-----DMMDRLSSARPSHVS---------------
-------HKHLPAEVCPLQGYL-FGSTVEMA-------ET-S--ESA-----A-K-K---
---EHRVSLGELFMKSRVVEE--TAGGG--------KKGEEKER--SPAGMHLMVKKIL-
-KGRCSKTSSNRWPASSAGTRA-GDPVAGETKFQ-KV-RTLRHG-----PPA-PLQAGAA
K---------------------VGALYVIGGPILEIPT----------------------
--------------------RWV--------Y-L------------
>gnl_Spipo_v2_Spipo4G0054200
------------------------------------------------------------
------------------------------------------------------------
------------------------------------------------------------
------------------------------------------------------------
------------------------------------------------------------
------------------------------------------------------------
----------------------------------------MFHR-----KVH-PEALSSS
KKHGKSGRNFPHPVSGDGGC-----------DAIAAYTKGLK---KDGSRCLKCQSNPAP
PSTSRSDS-------NGNREHWIMTDADCKWH-LVLEL--------
>gnl_Stras_v2.0_SGA_v2.0_scaffold253T45184
----MKFLGWMHRKLMHN-GTEPNKKSTLGNVSACYSVHALF-DEQKGYKEPTKTMTYPD
---------IRCKK-SSD-IFESNKG----EMI----FQEE-----SFESF-DFLAIGTF
G-ME-LH-TDPPTPKL---ATPHENWT------DPQK-------------------KITE
NDLK-LIN----YELEKFLEAE-EK-----EIA-HDTSARSS--------QASIITLSHA
TTEGLASESQMYTMACPLQNYL-FPT----------------------------------
------------------------------------------------------------
------------------------------------------------------------
------------------------------------------------------------
----------------------------------------------
>gnl_Stras_v2.0_SGA_v2.0_scaffold47T17616
MSPSMKLLGWMHRKLMQN-STDPVKSYTIENHSSCFSS-----DDQNYYIAPTKTPTRQS
---------LKRER-SPN-SFD--------------------------EPF-DFLSIGTF
G-TELLN-TGPPTPTLP--APNVEALT------GQPI-------------------EITE
NDLD-LIS----HELEKFLESE-DV-----ETG-YDSSERSS--------RASVITLTDQ
G------NVQILASSCPLQNYL-LAAPVR---------------EEV-------K-K---
---T-RMSLEELFKEGKCGEE--NGGASVKK----------GEGVGGKNVARLV-KKVV-
-KR--LS-SNSSNSTSGFDDNA-GVSLPIKKKLAKKL-VKMFQK-----KVY-PEEMTGK
R-FFKVTKSNKKNKYNPSKEHNNSDQSA---------------------KSKKKTMRLFC
TGVCTGSS-------PVNAGHWIKTDSD---Y-LVLEL--------
>gnl_Stras_v2.0_SGA_v2.0_scaffold154T37199
----------MHRKLMQN-STEPLKND----------------TDQR-------------
---------------STN-AFEPAN-----------------------EPF-DFLSIGTF
G-TDLLH-TAPPTPTLL--PTPVEPLT------GQPI-------------------DINE
NDLD-LIS----QELEKFLESE-DA-----ETV-HNSSERSS--------KASVITINDQ
GN----------LQICPLQKYL-LAAPVELA-------EMGR--EEV-------K-K---
---T-RTSLEELFKEGN-------DGPLLKK----------GEGVGGKNVARLV-KKFV-
-KR--LS-HKSSDGTAGFNYDG-AVFRPTKKKLTKKL-VKMFNK-----KVY-PEEMA-E
KQILKVTKSNEKKNYNCSKEHNNDDQSA-------------------SNKSKKNTIGLFC
TGFGRGSS-------PVNAGHWVKTDSD---Y-LVLEL--------
>gnl_Theca_v1.1_Thecc1EG017254t1
MDPKLQLLGWMQHKLRQS-NIEPFKDFTIGNYCSCLSAHSSL-NDQDSNPKSASGHGHGS
RFSTLSQQE--SEN-SFT-EFEAKGV----EEN----FGDEAS-TVISGLFHGFLTIGTL
G-SELII-SEPVTPTF---AMSLEN-S------EDKA-------------------EVTE
NDLK-IIN----DELEKFLEAE-AE-----EHGSNESSGRNS--------QVSTITLSGK
PMQEANAKEYGKTIVCPLQGYL-FGSSIELP-------EA-R--FEV-------K-K---
---E-KASLAELFYRTKIAEE--SPTEKCGK-E---EMQT-KQA--NKPVKHLI-KKIL-
-KK--LH-ASSGSSTSTSSPKE-TNSISTKKKLH-KV-IKLFHR-----KIH-PESSIAE
RESKNLHTDKMNNAPYDDGEYTDVQQTHQGKGNRRFPQGSWS---KEGTQNYKTISKLPQ
YGLTGFTA-------GANGEHWIKTDAD---Y-LVLEL--------
>gnl_Theca_v1.1_Thecc1EG008615t1
MNPLVELLGWMHRKFRQN-SSEPLKDFAIGHSCNCLTGQSSL-DDQQFYSKPNYGTKP--
--FRQPQRD-HLRK-SFA-GVEAARV----EED----YEEESS-SAISELFHGFLAIGTL
G-SDPNI-PDPSTPTF---AISVENIT------EKET-------------------EVTE
NELK-LIN----DELEKVLGAE-VK-----EEGCNDSSGRNSHVSTGRSSHGSTITLSGK
PMEGPDTNG-NGTIVCPLQGYL-FGSAIELS-------ET-T--TVA-------K-K---
---EHRTSLGELFQRTKITEE--NFGSKYDK-E---EKRPEKEG--DKSAVHIM-KKML-
-KKKMLN-A-SRSSTAA-TGGN-IDSASAETKLH-KI-LHMFHR-----KVH-PESSTAT
YKHDKPQKNENKKGILYDGGHENGGHTLEDEDIMLFPQRALS---KN-MRRYKSQSNPPQ
FTISCNDS-------NGNRECWIKTDADCKPYTIVVAVRAA-----
>gnl_Utrgi_v4.1_Scf00195.g12156.t1
----------MLPKRQQR------KYNLAG-----FAGQVSL-IDQQCYAREGNGNKY--
--QNKPQED-KFRR-SFI-AFEATKI----DED----FREEPA-AALTDLFHGFLTIGTL
G-TESHI-KDPDTTKF---SISVDSIS------EEKT-------------------EDKE
DKLE-LIE----NLSEKVLEGD-HN-----DENNNDSSDRVSLISSAEKSESTLITLGNK
RAELAETYGTEG-VTCRKQSCP-LRSTVEVP-------AA-A--KSL-------K-K---
---K-HTTLEELFHKTEQAEE--NSGIKSHK-G---KKIAGKEP--DNSSIHLI-KKFM-
-KKRTVH-GLGKSFTHD--SGG-TSQSTPKEKLH-KI-MKTFSR-----KVH-PDDALLG
PIHHKPGKIWSQIRTSCTMEKSVGGRRSLDGDIIINPQDVFP----NQIFYSENQSHAPL
LTKARLSS-------TGN-EFWIKTDAD---Y-VVLEL--------
>gnl_Vitvi_Genoscope.12X_GSVIVT01010528001
----MKLLGWMHRKFRQN-SSEPLKDFAI--------GQRSL-DDQQYYPKSNYGTKP--
--LR--QRDYYLRK-SFA-GLEAARE----EEE--DDFEEESS-AAISELFHGFLAIGTL
G-SDPVV-NDPSTPTF---AISVENIT------EKET-------------------EVTE
NELK-LIN----DELEKVLGAE-AK-----EDG--YSSGRNSHVSTGRSSHGSTITLSGK
PMEGTESNG-NGTTVCPLQGYL-FGSAIELP-------ET-T--TVA-------K-K---
---EHRTSLGELFQRSK--EE--NSGAKCER-G---EKRTDKEA--DKSAVHIM-KKML-
-KKKMLH-ASSRNSTAA--GGT-VDSASAETKLH-KI-LHMFHR-----KVH-PESSTAT
EKPNRPHKNEIKNGIFYDGGCNNGDRMLPDEDIMIFPQRTLS---KESIRRYKSQSNPPQ
FTLCGNDS-------NGNREYWIKTDAD---Y-LVLEL--------
>gnl_Vitvi_Genoscope.12X_GSVIVT01033059001
MPP-MKLLRWMHHKLRQN-SIEPFKDFKIGNSCSCLSGQQWL-DDQPYYPTPTCGFRH--
--FKQPQKE--CQK-KIS-ECEAKRV----EED----YEEESS-NVVSDLFHGFLAIGTL
G-S-----NEPSTPTF---GVSSENMT------EKET-------------------EVTE
IDLK-LIN----DELEKFLEAE-AK-----DEGSIESPGRNS--------HVSIITLCGK
QMEAADVEESGKMIVCPLQGYL-FGSSIELP-------ETRS--TEV-------K-K---
---G-KASLGELFQRTKIADE--YATVKDEK-G---EIQA-KGT--NKSAMHLV-KKIL-
-RK--LQ-ASSRSTCATSAKEP-QGSLRSTSAIS-AK-EPHASR-----SPW-PTSDGRT
GGDPLSTKRKL--------------------HSIKFPHGYIS---RDANQ----CLNLPQ
DMLSNSGS-------SGSREHWIKTDAD---Y-LVLEL--------
>Frave_01344-v2.0.a2-hybrid.t1
----MQLLQWVHQKFQQS-SIEPLKDLSI--------AWPSD-DDKDAYTKPTIHHRHGS
TFLERPRKD--QKK-SFS-EFEDRR------------EGEETS-VIAPELFHGFLTIGTL
G-LETNA-SEPVTPTF---ATPLENLT------EQKP-------------------KVTE
NDLK-LIS----YEPERFLQAE-TR------EGLCPSSARDS--------HVSTITLGGW
GMEDSEDEEYCATVVCPLQEYL-LGSSVEVP-------QM-S--TEA-------K-K---
---E-KTSLQELFDRTKMTEN--F-----EK-S---EIDP-KQK--SKSATASM-KKII-
-KK--LY-ASSKSP-TSTSGEA-SDSVSTKKKPH-KV-LRMFQR-----KVH-PEGSIAE
KEIIKSKKYKDKSNSSDIGG-CNRNLKLMGEENRRLPQESKL---KEGTKNCNKYMDMPQ
YRLNGNDL-------KRNEEHWIKTDANCNGHVLVLEV--------
>Frave_07212-v2.0.a2-hybrid.t3
-MP-LQLLGWMHRKFRQN-SNEPV--FLIERSCACLAGQPSL-DDQQYYGKANYGNKP--
--FKQGQRDHQLRN-SFA-GLESAKV----DQE--DYFEDESY-AAASELFHGFLAIGTF
G-SDQVI-TEPSTPTL---GMSVENIT------EKET-------------------EATE
NELK-LIN----DELEKVLVAE-AK-----DEICNDSSGRNSHVSNGRSSHGSTITLSGK
MLEVPESNGTNGTTVCPLQGYL-FGSAYELP-------ET-T--TVA-------K-K---
---EQRTSLGELFQKSKLTEE--NSGAKLSK-E---EKRAQKEA--DKSSIHLM-KKKL-
-MKKVLHNASSRSS-----TAA-GEPGSAETKLN-KI-LQMFHR-----KVH-PENSTAG
EKSGKYQKSENKKRRSSDGISNHRDQVFDDQDIMLYPEQVSSS--NQIMRRYKSQSNPPQ
FALGALDS-------NGNKEHWIKTDAD---Y-LVLEL--------
>Maldo_GDDH_09G1008500
-------------------------------------------------MKSSFGSRYGS
TSLQPPARD--QEK-SLA-ESEAKR-------------EGETS-ATISELFHGFLTIGTL
G-SESSI-NEPETPTF---ATTLENLT------QQKA-------------------EVTE
NDLK-LIS----YELEKFLEAE-TK-----EEGVHASSARDS--------NASSITLSGM
QMEESEDEEYWT-AAYPLKGYL-FGSSTELP-------ET-T--MEA-------K-K---
---E-RASLQELFDRTKITTD--Y-KEKSEI-E---EIEV-KHK--HKSAMGFM-KNMI-
-KK--FH-ASSRRSSPSTGGEA-SDSLPTKKKPH-KVLLRTVH-----------------
---------------------------LMALHH--------------------------T
HTHTNTHT-------EQLNNIW------------------------
>Maldo_GDDH_13G1122400
----MKLLGWMHRKFRQN-SNDPFKVFVV--------GQPSL-DDQQYYPKPNCGTKP--
--FKQAPRDQHVRK-SFN-GLEAART----EEE---YYEEESS-AEASEYFHGFLAIGTL
GSSDQVT-TEPSTPTL---GISVENIT------EKET-------------------EATE
NELK-LIN----DELERELVADPAK-----DDICNDSSGRNSYVSNGRSSHGSTITLSGK
ALEGGESNGINGTAVCPLQGYL-FGSAYELS-------ET-T--SVT-------K-K---
---EHRTSLGELFQRTKLAEE--ISGAKLSK-E---EKRAEKEA--DKSAMHLM-KKML-
-KKKMIH-ASSRGS-----GGA-ADHASAETKLN-KI-LHMFHR-----KVH-PETSAAQ
QKPGKYERNQTKKKTSSEGTYSNGDQ---EDDIILYPQQGFSS--NPSMRRYKSQSNPPQ
IALSGMDS-------NDNREHWIKTDAD---Y-LVLEL--------
>Maldo_GDDH_16G1122900
MLPLGLNFGW---------------ASVV--------WQPSL-DDQQYYPKSNWGTKP--
--FKQAPKDQHLRK-SFN-GLDAARA----EEE---YYEEESS-AEASVLFHGFLAIGTL
GSSDQVN-TEPSTPML---GISVENIT------EKET-------------------EATE
NELN-LIN----DELEKELVAVPAK-----DDICNDSSGRNSYVSNGRSSQGSTITLSGK
ALEGAANKGNNGTAVCPLQGYL-FGSAYELS-------ET-T--IVA-------K-K---
---EHRTSLGELFQRTKLAEE--ISGAELIK-E---EKR----A--DKSAMHLI-KKML-
-KKKMLH-ASSRGS-----GRA-ADHASAETKLN-KI-LHMFRR-----KVH-PETSAAE
RKPGKYKGNQSKKKPSSEGTYNNGGQ---DEDILLYPQQGFSS--MQSMWHYKSQSNPLQ
FVLSGMDS-------KENREHWIKTGAD---Y-LVLEL--------
>Maldo_GDDH_17G1002300
----MKLLQWVHHKFRHG-SIEPFKDLTI--------AQPSL-DDQDAYMKSSFGSRYRS
TSLEPPARD--REK-SFS-ESEAKR-------------EEETS-AIISELFPGFLTIGTL
G-SESGI-NEPETPTF---GTTLENLT------QQKA-------------------EVTE
NDLK-LIR----YELEKFLDAE-TK-----EEGVRVSSARDS--------HASSVTPNGK
QMEESEDEEYWKDAACPLKGYL-FGSSTELP-------ET----MEA-------K-K---
---E-KASLQELFDRTKITTD--Y-KEKSES-E---ETEV-KYK--HKSAMGFM-KKMI-
-KK--FH-ASSKSS----GGEA-SDSLSTKKKPH-KV-LRMFHR-----TIH-PESSIAA
REVVKSEKYKKKKIFSADSG-CNENMMLKGGDNRRFPEGPLV---KEGTENCKKYMNFPQ
YRLNGSTY-------GTRAEHWIKTDAE---Y-LVLEL--------
>Maldo_Gala_09g000780
----MKLLQWVHYKFRHG-SIEPRKDL----------TQPSL-DDQDAYMKSSFGSRYGS
TSLQPPARD--QEK-SLA-ESEAKR-------------EGETS-ATISELFHGFLTIGTL
G-SESSI-NEPETPTF---ATTLENLT------QQKA-------------------EVTE
NDLK-LIS----YELEKFLEAE-TK-----EEGVHASSARDS--------NASSITLSGM
QMEESEDEEYWT-AAYPLKGYL-FGSSTELP-------ET-T--MEA-------K-K---
---E-RASLQELFDRTKITTD--Y-KEKSET-E---EIEV-KYK--HKSAMGFM-KNMI-
-KK--FH-ASSKRSSPSTGGEA-SDSLSTKKKPH-KV-LRMFHR-----RIH-PECSIAA
RESVKSEKYEKKNNSSAGSG-CNENMMLMSGDNGRFPDGAMA---KEGTENCKKFMNFPQ
YRQSGSSS-------RRKGEHWIKTDAE---Y-LVLEL--------
>Maldo_Gala_13g010480
-MP-LQLLGWMHRKFRQN-SNDPFKVFVV--------GQPSL-DDQQYYPKPNCGTKP--
--FKQAPRDQHVRK-SFN-GLEAART----EEE---YYEEESS-AEASEYFHGFLAIGTL
GSSDQVT-TEPSTPTL---GISVENIT------EKET-------------------EATE
NELK-LIN----DELERELVADPAK-----DDICNDSSGRNSYVSNGRSSHGSTITLSGK
ALEGAESNGINGTAVCPLQGYL-FGSAYELS-------ET-T--SMT-------K-K---
---EHRTSLGELFQRTKLAEE--ISGAKLNK-E---EKRAEKEA--DKSAMHLM-KKML-
-KKKMIH-ASSRGS-----GGA-ADHASAETKLN-KI-LHMFHR-----KVH-PETSAAQ
QKPGKYERNQTKKKTSSEGTYSNGDQ---EDDIILYPQQGFSS--NPSMRRYKSQSNPPQ
IALSGMDS-------NDNREHWIKTDAD---K-FTMH---------
>Maldo_Gala_16g011010
----LSLLGWMHRMFRQN-SNDPFKVSVV--------GQPSL-DDQQYYPKSNWGTKP--
--FKQAPKDQHLRK-SFN-GLDAARA----EEE---YYEEESS-AEASVLFHGFLAIGTL
GSSDQVN-TEPSTPML---GISVENIT------EKET-------------------EATE
NELN-LIN----DELEKELVAVPAK-----DDICNDSSGRNSYVSNGRSSQGSTITLSGK
ALEGAANKGNNGTAVCPLQGYL-FGSAYELS-------ET-T--IVA-------K-K---
---EHRTSLGELFQRTKLAEE--ISGAELIK-E---EKR----A--DKSAMHLI-KKML-
-KKKMLH-ASS---------------------------------------LH-PETSAAE
RKPGKYKGNQSKKKPSSEGTYNNGGQ---DEDILLYPQQGFSS--MQSMWHYKSQSNPLQ
FVLSGMDS-------KENREHWIKTGAD---C-SIMH---------
>Maldo_Gala_17g000870
----MKLLQWVHHKFRHG-SIEPFKDLTVGNPCVCLSAQPSL-DDQDAYMKSSFGSRYRS
TSLEPPARD--REK-SFS-ESEAKR-------------EEETS-AIISELFPGFLTIGTL
G-SESGI-NEPETPTF---GTTLENLT------QQKA-------------------EVTE
NDLK-LIR----YELEKFLDAE-TK-----EEGVRVSSARDS--------HASSVTPNGK
QMEESEDEEYWKDAACPLKGYL-FGSSTELP-------ET----MEA-------K-K---
---E-KASLQELFDRTKITTD--Y-KEKSES-E---ETEV-KYK--HKSAMGFM-KKMI-
-KK--FH-ASSKSS----GGEA-SDSLSTKKKPH-KV-LRMFHR-----TIH-PESSIAA
REVVKSEKYKKKKIFSADSG-CNENMMLKGGDNRRFPEGPLV---KEGTENCKKYMNFPQ
YRLNGSTY-------GTRAEHWIKTDAECKY---------------
>Maldo_HF26197-RA
----LAFSGWMHRMFRQN-SNDPFKVSVV--------GQPSL-DDQQYYPKSNWGTKP--
--FKQAPKDQHLRK-SFN-GLDAARA----EEE---YYEEESS-AEASVLFHGFLAIGTL
GSSDQVN-TEPSTPML---GISVENIT------EKET-------------------EATE
NELN-LIN----DELEKELVAVPAK-----DDICNDSSGRNSYVSNGRSSQGSTITLSGK
ALEGAANKGNNGTAVCPLQGYL-FGSAYELS-------ET-T--IVA-------K-K---
---EHGTSLGELFQRTKLAEE--ISGAELIK-E---EKR----A--DKSAMHLI-KKML-
-KKKMLH-ASSRGS-----GRA-ADHASAETKLN-KI-LHMFRR-----KVH-PETSAAE
RKPGKYKGNQSKKKPSSEGTYNNGGQ---DEDILLYPQQGFSS--MQSMWHYKSQSNPLQ
FVLSGMDS-------KENREHWIKTGAD---C-SIMH---------
>Maldo_HF32942-RA
----MKLV----FAFS---------------------AQPSL-DDQDAYMKSSFGSRYGS
TSLQPPARD--QEK-SLA-ESEAKR-------------EGETS-ATISELFHGFLTIGTL
G-SESSI-NEPETPTF---ATTLENLT------QQKA-------------------EVTE
NDLK-LIS----YELEKFLEAE-TK-----EEGVHASSARDS--------NASSITLSGM
QMEESEDEEYWT-AAYPLKGYL-FGSSTELP-------ET-T--MEA-------K-K---
---E-RASLQELFDRTKITTD--Y-KEKSEI-E---EIEV-KHK--HKSAMGFM-KNMI-
-KK--FH-ASSKRSSPSTGGEA-SDSLSTKKKPH-KV-LRMFHR-----RIH-PECSIAA
RESVKSEKYEKKNNSSAGSG-CNENMMLMSGDNGRFPDGAMA---KEGTENCKKFMNFPQ
YRQSGSSS-------RRKGEHWIKTDAE---Y-LVLEL--------
>Maldo_HF39049-RA
----MQLLQWVHHKFRHG-SIEPFKDLTIGNPFVCLSAQPSL-DDQDAYMKSSFGSRYRS
TSLEPPARD--REK-SFS-ESEAKR-------------EEETS-AIISELFPGFLTIGTL
G-SESGI-NEPETPTF---GTTLENLT------QQKA-------------------EVTE
NDLK-LIR----YELEKFLDAE-TK-----EEGVRVSSARDS--------HASSVTPNGK
QMEESEDEEYWKDAACPLKGYL-FGSSTELP-------ET----MEA-------K-K---
---E-KASLQELFDRTKITTD--Y-KEKSES-E---ETEV-KYK--HKSAMGFM-KKMI-
-KK--FH-ASSKSS----GGEA-SDSLSTKKKPH-KV-LRMFHR-----TIH-PESSIAA
REVVKSEKYKKKKIFSADSG-CNENMMLKGGDNRRFPEGPLV---KEGTENCKKYMNFPQ
YRLNGSTY-------GTRAEHWIKTDAECHRR-LVADVADI-----
>Maldo_HF42819-RA
----MKLLGWMHRKFRQN-SNDPFKVFVV--------GQPSL-DDQQYYPKPNCGTKP--
--FKQAPRDQHVRK-SFN-GLEAART----EEE---YYEEESS-AEASEYFHGFLAIGTL
GSSDQVT-TEPSTPTL---GISVENIT------EKET-------------------EATE
NELK-LIN----DELERELVADPAK-----DDICNDSSGRNSYVSNGRSSHGSTITLSGK
ALEGAESNGINGTAVCPLQGYL-FGSAYELS-------ET-T--SMT-------K-K---
---EHRTSLGELFQRTKLAEE--ISGAKLNK-E---EKRAEKEA--DKSAMHLM-KKML-
-KKKMIH-ASSRGS-----GGA-ADHASAETKLN-KI-LHMFHR-----KVH-PETSAAQ
QKPGKYERNQTKKKTSSEGTYSNGDQ---EDDIILYPQQGFSS--NPSMRRYKSQSNPPQ
IALSGMDS-------NDNREHWIKTDADSGDL-LSKNGK-------
>Malsi_09g000950
----MKIV----FTFS---------------------AQPSL-DDQDAYMKSSFGSRYGS
TSLQPPARD--QEK-SLA-ESEAKR-------------EEETS-ATISELFHGFLTIGTL
G-SESSI-NEPETPTF---ATTLENLT------QQKA-------------------EVTE
NDLK-LIS----YELEKFLEAD-TN-----EEGFHASSARDS--------HASSITLSGM
QMEESEDEEYWT-AAYPLKGYL-FGSSTELP-------ET-T--MEA-------K-K---
---E-RASLQELFDRTKITTD--Y-KEKSES-E---EIEV-KHK--HKSAMGFM-KKMI-
-KK--FH-ASSKRSSPSTGGEA-SDSLSTKKKPH-KV-LRMFHR-----RIH-PECSIAA
RESVKSEKYEKKNNSSAGSG-CNENMMLMGGDNGRFPDGARA---KEGTENCKKVMNFPQ
YRQSGSSS-------RRKGEHWIKTDAE---Y-LVLEL--------
>Malsi_13g010770
-MA-KQLLGWMHRKFRQN-SNDPFKVFVV--------GQPSL-DDQQYYPKPNCGTKP--
--FKQAPRDQHVRK-SFN-GLEAART----EEE---YYEEESS-AEASEYFHGFLAIGTL
GSSDQVT-TEPSTPTL---GISVENIT------EKET-------------------EATE
NELK-LIN----DELERELVADPAK-----DDICNDSSGRNSYVSNGRSSHGSTITLSGK
ALEGAESNGINGTAVCPLQGYL-FGSAYELS-------ET-T--SMT-------K-K---
---EHRTSLGELFQRTKLAEE--ISGAKLNK-E---EKRAEKEA--DKSAMHLM-KKML-
-KKKMIH-ASSRGS-----GGA-ADHASAETKLN-KI-LHMFHR-----KVH-PETSAAQ
QKPGKYERNQTKKKTSSEGTYSNGDQ---EDDIILYPQQGFSS--NPSMRRYKSQSNPPQ
IALSGMDS-------NDNREHWIKTDAD---K-FTMH---------
>Malsi_16g011230
----MKLLGWMHRMFRQN-SNDPFKVSVV--------GQPSL-DDQQYYPKSNWGTKP--
--FKQAPKDQHLRK-SFN-GLDAARA----EEE---YYEEESS-AEASVLFHGFLAIGTL
GSSDQVN-TEPSTPML---GISVENIT------EKET-------------------EATE
NELN-LIN----DELEKELVAVPAK-----DDICNDSSGRNSYVSNGRSSQGSTITLSGK
ALEGAANKGNNGTAVCPLQGYL-FGSAYELS-------ET-T--IVA-------K-K---
---EHRTSLGELFQRTKLAEE--ISGAELIK-E---EKR----A--DKSAMHLI-KKML-
-KKKMLH-ASS---------------------------------------LH-PETSAAE
RKPGKYKGNQSKKKPSSEGTYNNGGQ---DEDILLYPQQGFSS--MQSMWHYKSQSNPLQ
FVLSGMDS-------KENREHWIKTGAD---C-SIMH---------
>Malsi_17g000820
----MKLLQWVHHKFRHG-SIEPFKDLTIGNPCVCLSAQPSL-DDQDAYMKSSFGSRYRS
TSLEPPARD--QEK-SFS-ESEAKR-------------EEETS-AIISELFPGFLTIGTL
G-SESGI-NEPETPTF---GTTLENLT------QQKA-------------------EVTE
NDLK-LIR----YELEKFLDAE-TK-----EEGVRVSSARDS--------HASSVTPNGK
QMEESEDEEYWKDAACPLKGYL-FGSSTELP-------ET----MEA-------K-K---
---E-KASLQELFDRTKITTD--Y-KEKSES-E---ETEV-KYK--HKSAMGFM-KKMI-
-KK--FH-ASSKSS----GGEA-SDSLSTKKKPH-KV-LRMFHR-----TIH-PESSIAA
REVVKSEKYKKKKIFSADSG-CNENMMLKGGDNRRLPEGPLV---KEGTENCKKYMNFPQ
YRLKGSTY-------GTRGEHWIKTDAECHRR-LVADVADI-----
>Malsy_09g000750
-------------------------------------------------MKSSFGSRYGS
TSLQPPARD--QEK-SLA-ESEAKR-------------EGETS-ATISELFHGFLTIGTL
G-SESSI-NEPETPTF---ATTLENLT------QQKA-------------------EVTE
NDLK-LIS----YELEKFLEAE-TK-----EEGVHASSARDS--------NASSITLSGM
QMEESEDEEYWT-AEYPLKGYL-FGSSTELP-------ET-T--MEA-------K-K---
---E-RASLQELFDRTKITTD--Y-KEKSET-E---EIEV-KYK--HKSAMGFM-KNMI-
-KK--FH-ASSKRSSPSTGGEA-SDSLSTKKKPH-KV-LRMFHR-----RIH-PECSIAA
RESVKSEKYEKKNNSSAGSG-CNENMMLMSGDNGRFPDGAMA---KEGTENCKKFMNFPQ
YRQSGSSS-------RRKGEHWIKTDAE---Y-LVLEL--------
>Malsy_13g009560
----LQLLGWMHRKFRQN-SNDPFKVFVV--------GQPSL-DDQQYYPKPNCGTKP--
--FKQAPRDQHVRK-SFN-GLEAART----EEE---YYEEESS-AEASEYFHGFLAIGTL
GSSDQVT-TEPSTPTL---GISVENIT------EKET-------------------EATE
NELK-LIN----DELERELVADPAK-----DDICNDSSGRNSYVSNGRSSHGSTITLSGK
ALEGGESNGINGTAVCPLQGYL-FGSAYELS-------ET-T--SVT-------K-K---
---EHRTSLGELFQRTKLAEE--ISGAKLSK-E---EKRAEKEA--DKSAMHLM-KKML-
-KKKMIH-ASSRGS-----GGA-ADHASAETKLN-KI-LHMFHR-----KVH-PETSAAQ
QKPGKYERNQTKKKTSSEGTYSNGDQ---EDDIILYPQQGFSS--NPSMRRYKSQSNPPQ
IALSGMDS-------NDNREHWIKTDAD---K-FTMH---------
>Malsy_16g009410
----LQLLGWMHRMFRQN-SNDPFKVSVVEHSCGCLSGQPSL-DDQQYYPKSNWGTKP--
--FKQAPKDQHLRK-SFN-GLDAARA----EEE---YYEEESS-AEASVLFHGFLAIGTL
GSSDQVN-TEPSTPML---GISVENIT------EKET-------------------EATE
NELN-LIN----DELEKELVAVPAK-----DDICNDSSGRNSYVSNGRSSQGSTITLSGK
ALEGAANKGNNGTAVCPLQGYL-FGSAYELS-------ET-T--IVA-------K-K---
---EHRTSLGELFQRTKLAEE--ISGAELIK-E---EKR----A--DKSAMHLI-KKML-
-KKKMLH-ASSRGS-----GRA-ADHASAETKLN-KV-----------------------
------TLTKNMEK-------------------LCFLQ----------------------
--------------------HWRSN--D---F-M------------
>Malsy_17g000690
----MQLLQWVHHKFRHG-SIEPFKDLTIGNPCVCLSAQPSL-DDQDAYMKSSFGSRYRS
TSLEPPARD--REK-SFS-ESEAKR-------------EEETS-AIISELFPGFLTIGTL
G-SESGI-NEPETPTF---GTTLENLT------QQKA-------------------EVTE
NDLK-LIR----YELEKFLDAE-TK-----EEGVRVSSARDS--------HASSVTPNGK
QMEESEDEEYWKDAACPLKGYL-FGSSTELL-------ET----MEA-------K-K---
---E-KASLQELFDRTKITTD--Y-KEKSES-E---ETEV-KYK--HKSAMGFM-KKMI-
-KK--FH-ASSKSS----GGEA-SDSLSTKKKPH-KV-LRMFHR-----TIH-PESSIAA
REVVKSEKYKKKKIFSADSG-CNENMMLKGGDNRRFPEGPLV---KEGTENCKKYMNFPQ
YRLNGSTY-------GTRAEHWIKTDAECHRR-LVADVADI-----
>Pruav_sc0000555.1_g310.1.mk
----MKLLGWMHRKFRQN-SNEPFKVFVI--------GQPSL-DDQQCYPKPNCGTKP--
--FKQAQRDQHLRK-SFN-GLEAARA----EEE---YYEDESS-AAASELFHGFLAIGTL
G-SEQVI-TEPSTPTL---AISVENIT------EKET-------------------EVTE
NELK-LIN----DELEKVLAADSAK-----DEICNDSSGRNSHVSNGRSSHGSTITLSGK
TLEGSESNGINGTTVCPLQGYL-FGSAYELS-------ET-T--TVA-------K-K---
---EHRTSLGELFQRTKLAEE--ISGPKSAK-E---EKRAEKEA--EKSAMHLM-KKKL-
-KKKMLY-ASSRSS-----GGA-ADPSSAETKLN-KI-LHMFHR-----KVH-PETSSAE
QKTGKYHKNENKKKTSNDGAYNGGDQVLPDEDIMLYPERGFSL--KQSMRRYKSQSNPPQ
FALSSIDS-------NENREHWIKTDAD---Y-LVLEL--------
>Pruav_sc0001080.1_g850.1.mk
----MKLLQWVHHKFRHG-SIEPLKDLSIGDPGIFLSAQPSV-DDQHSYMKSSFGSSYGS
TSLEPPKRD--QEK-SFS-ESEANR-------------EEETS-AIISELFHGFLTIGTL
G-SEPSI-NEPETPTF---ATTLENLS------EQKT-------------------EVTQ
NDLK-LIS----YELEKFLEAE-TK-----EEGVHASSARNS--------QASTITLNGK
QMEESEDEEYWTTVVCPLKEYL-FGSSIELP-------DT-R--IEA-------K-K---
---E-KTSLQELFDRTKMTTE--NCKETSES-V---DIKS-EHK--HTSATQFM-KKII-
-KK--LH-ASSKSSAPCTGGEA-SDS----------I-LRMFHR-----RIH-PESSTAA
REFVEAEKYKDKNNSSAHGG-RSENMMLMGRDNIRFPQGAMI---KEGTEHCKKYMNFPQ
YRLSGSNF-------RRKGEHWIKTDAD------------------
>Pyrbr_009373976.2_cds_XP_009372251.1_1
----SLLLGWMHRMFRQN-SNDPFKVSVV--------GQPSL-DDQQYYQKSNWGTKP--
--FTQAPKDQHLGK-SFN-SLEAART----EEE---YYEEESS-AEASELFHGFLAIGTL
GSLDQVN-TEPSTPML---GISVENIT------AKET-------------------EAAE
NELN-LIN----DELEKVLVADPAK-----DDICNDSSGRNSYVSNGRSSQGSTITLSGK
ALEGAENNGNNGTAVCPLQGYL-FGSGYVLS-------ET-I--IVA-------K-Q---
---EHRTSLGELFQRTKLAEE--ISGAELIK-E---EKQ----A--DKSAMHLI-KKML-
-KKKMLH-ASSRGS-----GIA-ADHASAETKLN-KI-LHMFRR-----KVH-PETSAAE
RKPGKYKGNQSRKKPSSEGTYNNGDQ---DEDILLYPQQGFSS--NQSMRLYKSQSNPPQ
FVLSGMNS-------NENRGHWIKTGAD---Y-LILEL--------
>Pyrbr_009373977.2_cds_XP_009372252.1_1
----SLLLGWMHRMFRQN-SNDPFKVSVV--------GQPSL-DDQQYYQKSNWGTKP--
--FTQAPKDQHLGK-SFN-SLEAART----EEE---YYEEESS-AEASELFHGFLAIGTL
GSLDQVN-TEPSTPML---GISVENIT------AKET-------------------EAAE
NELN-LIN----DELEKVLVADPAK-----DDICNDSSGRNSYVSNGRSSQGSTITLSGK
ALEGAENNGNNGTAVCPLQGYL-FGSGYVLS-------ET-I--IVA-------K-Q---
---EHRTSLGELFQRTKLAEE--ISGAELIK-E---EKQ----A--DKSAMHLI-KKML-
-KKKMLH-ASSRGS-----GIA-ADHASAETKLN-KI-LHMFRR-----KVH-PETSAAE
RKPGKYKGNQSRKKPSSEGTYNNGDQ---DEDILLYPQQGFSS--NQSMRLYKSQSNPPQ
FVLSGMNS-------NENRGHWIKTD-------LILEL--------
>Pyrbr_018644468.1_cds_XP_018499984.1_1
----MKLLGWMHRKFRQN-SNDPFKVFVV--------GQPSL-DDQQYYPKPNCGTKS--
--FKQVPRDQHVRK-SFN-GLEAART----EEE---YYEEESS-AEASELFHGFLAIGTL
GSSDQLT-TEPSTPTL---GISVENIT------EKET-------------------EATE
NELK-LIN----DELERELVADPAK-----DDICNDSSGRNSYVSNGRSSHGSTITLSGK
ALEGAESNGINGTAVCPLQGYL-FGSAYELS-------ET-T--SVT-------K-K---
---EHRTSLGELFQRTKLAEE--ISGAKLSK-E---EKRAEKEA--DKSAMHLM-KKML-
-KKKMIH-ASSRGS-----GGA-ADPASAETKLN-NV-PLTLLR-----KVH-PETSAAE
QKPGKYERNQTKKKTSSEGTYSNGDQ---EDDIILYPQQGFSS--NPSMRRYKSQSNPPQ
IALSGMDS-------NDNREQWIKTDAD---K-LTMH---------
>Pyrbr_018644736.1_cds_XP_018500252.1_1
-------------------------------------------------MKSSFGSRYRS
TSLEPPARD--QEK-SFS-ESEAKR--------------EETS-DIISELFPGFLTIGTL
G-SESGI-NEPETPTF---GTTLENLT------QQKA-------------------EVTE
NDLK-LIR----YELEKFLEAE-TK-----EEGVRVSSARDS--------QAGSVTPNGK
QMEESEDDEYWKDAACPLKGYL-FGSSTELP-------ET----TEA-------K-K---
---E-KASLQELFDRTKITTD--Y-KEKSES-E---ETEV-KYK--HKSAMRFM-KKMI-
-KK--FH-ASSKSS----GDEA-SDSLSTKKKPH-KV-----------------------
--------------------------------------GFL-------------------
----------------------------------------------
>Pyrbr_018650941.1_cds_XP_018506457.1_1
----MKLLGWMHRMFRQN-SNDPFKVSVV--------GQPSL-DDQQYYQKSNWGTKP--
--FTQAPKDQHLGK-SFN-SLEAART----EEE---YYEEESS-AEASELFHGFLAIGTL
GSLDQVN-TEPSTPML---GISVENIT------AKET-------------------EAAE
NELN-LIN----DELEKVLVADPAK-----DDICNDSSGRNSYVSNGRSSQGSTITLSGK
ALEGAENNGNNGTAVCPLQGYL-FGSGYVLS-------ET-I--IVA-------K-Q---
---EHRTSLGELFQRTKLAEE--ISGAELIK-E---EKQ----A--DKSAMHLI-KKML-
-KKKMLH-ASSRGS-----GIA-ADHASAETKLN-KI-LHMFRR-----KVH-PETSAAE
RKPGKYKGNQSRKKPSSEGTYNNGDQ---DEDILLYPQQGFSS--NQSMRLYKSQSNPPQ
FVLSGMNS-------NENRGHWIKTGAD---Y-LILEL--------
>Pyrco_BartlettDH_LAZY.Chr16
----MKLLGWMHRMFRQN-SNDPFQVSVV--------GQPSL-DDQQYYQKSNWGTKP--
--LTQAPKDQHLRK-SFN-SLEAART----EEE---YYEEESS-AEASELFHGFLAIGTL
GSLDQVN-TEPSTPML---GISVENIT------EKET-------------------EAAE
NELN-LIN----DELEKELVADPAK-----DDICNDLSGRNSYVSNGRSSQGSTITLSGK
ALEGAENNGNNGTAVCPLQGYL-FGSGYVLS-------ET-I--IVA-------K-K---
---EHRTSLGELFQRTKLAEE--ISGAELIK-E---EKQ----A--DKSAMHLI-KKML-
-KKKMLH-ASSRGS-----GRA-ADHASAETKLN-KI-LHMFRR-----KVH-PETSAAE
RKPGKYKGNQSRKKPSSEGTYNNGDQ---DEDILLYPQQGFSS--NQSMRHYKSQSNPPQ
FVLSGMNS-------NENRGHWIKTGAD---Y-LILEL--------
>Pyrco_BartlettDH_new_LAZY.Chr111
----MKLLQWVHYKFRHG-TIEPRKDL----------TQPSL-DDQDAYMKSNFGSRYGS
TSLQPPARD--QEK-SFA-ESEAKR-------------EEETS-ATISDLFHGFLTIGTL
G-SESSI-NEPETPTF---ATTLENLT------QQKA-------------------EVTE
NDLK-LIS----YELEKFLEAE-TK-----EEGVCASSARDS--------NASSITLSGM
QMEESEDEEYWT-AAYPLKGYL-FGSSTELP-------ET-T--MEA-------K-K---
---E-KTSLQELFDRTKITTD--Y-KEKSEI-E---EIEV-KHK--HRSAMGFM-KKMI-
-KK--FH-ASSKRSSPSTGGEA-SDSLSTKKKPR-KV-LRMFHR-----RIH-PESSIAA
RESVKSEKYKKKNNSSAGSG-CNENMMLMGGDNGRFPDGARA---KEGTENCKKFMNFPQ
YRQSGSGS-------RRKGEHWIKTDAE---Y-LVLEL--------
>Pyrco_BartlettDH_new_LAZY.Chr13
----MKLLGWMHRKFRQN-SNDPFKVFVV--------GQPSL-DDQQYYPKPNCSTKP--
--FKQVPRDQHVRK-SFN-GLEAART----EEE---YYEEESS-AEASELFHGFLAIGTL
GSSDQVT-TEPSTPTL---GISVENIT------EKET-------------------EATE
NELK-LIN----DELERELVADPAK-----DDICNDSSGRNSYVSNGRSSHGSTITLSGK
ALEGAESNGINGTAVCPLQGYL-FGSAYELS-------ET-T--SVT-------K-K---
---EHRTSLGELFQRTKLAEE--ISGAKLSK-E---EKRAEKEA--DKSAMHLM-KKML-
-KKKMIH-ASSRGS-----GGA-ADHASAETKLN-KI-LHMFHR-----KVH-PETSAAE
QKPGKYERNQTKKKTSSEGTYSNGDQ---EDDIILYPQQGFSS--NPSMRRYKSQSNPPQ
IALSGMDS-------NDNREQWIKTDAD---Y-LVLEL--------
>Pyrco_BartlettDH_new_LAZY.Chr17
----MKLLQWVHHKFRHG-SIEPFKDLTIGNPCVCLSAQPSL-DDQDAYMKSSFGSRYRS
TSLEPPARD--QER-SFS-ESEAKR-------------EEETS-AIISELFPGFLTIGTL
G-SESGI-NEPETPTF---GTTLENLT------QQKA-------------------EVTE
NDLK-LIR----YELEKFLEAE-TK-----EEGVRVSSARDS--------QAGSVTPNGK
QMEESEDEEYWKDAACPLKGYL-FGSSTELP-------ET----TEA-------K-K---
---E-KASLQELFDRTKITTD--Y-KEKSES-E---ETEV-KYK--HKSAMRFM-KKMI-
-KK--FH-ASSKSS----GDEA-SDSLSTKKKPH-KV-LRMFHR-----TIH-PESSIAA
REFVKSEKY-KKKIFCADSG-CNENMMLKGGDNRRFPEGPLV---KEGTENCKKYMNFPQ
YRLSGSTY-------GKRGEHWIKTDAE---Y-LVLEL--------
>Pyrco_Bartlett_007253.1
----MKLLQWVHYKFRHG-TIEPRKDL----------TQPSL-DDQDAYMKSNFGSRYGS
TSLQPPARD--QEK-SFA-ESEAKR-------------EEETS-ATISELFHGFLTIGTL
G-SESSI-NEPETPTF---ATTLENLT------QQKA-------------------EVTE
NDLK-LIS----YELEKFLEAE-TK-----EEGVHASSARDS--------NASSITLSGM
QMEESEDEEYWT-AAYPLKGYL-FGSSTELP-------ET-T--MEA-------K-K---
---E-KTSLQELFDRTKITTD--Y-KEKSEI-E---EIEV-KHK--HRSAMGFM-KKMI-
-KK--FH-ASSKRSSPSTGGEA-SDSLSTKKKPR-KV-LRMFHR-----RIH-PESSIAA
RESVKSEKYKEEE-----------------------------------------------
----------------------------------------------
>Pyrco_Bartlett_008342.1
----------MHRKFRQN-SNDPFKVFVV--------GQPSL-DDQQYYPKPNCSTKP--
--FKQVPRDQHVRK-SFN-GLEAART----EEE---YYEEESS-AEASELFHGFLAIGTL
GSSDQVT-TEPSTPTL---GISVENIT------EKET-------------------EATE
NELK-LIN----DELERELVADPAK-----DDICNDSSGRNSYVSNGRSSHGSTITLSGK
ALEGAESNGINGTAVCPLQGYL-FGSAYELS-------ET-T--SVT-------K-K---
---EHRTSLGELFQRTKLAEE--ISGAKLSK-E---EKRAEKEA--DKSAMHLM-KKML-
-KKKMIH-ASSRGS-----GGA-ADHASAETKLN-KI-LHMFHR-----KVH-PETSAAE
QKPGKYERNQTKKKTSSEGTYSNGDQ---EDDIILYPQQGFSS--NPSMRRYKSQSNPPQ
IALSGMDS-------NDNREQWIKTDADSGDL-LSKYGK-------
>Pyrco_Bartlett_018859.1
MYPISLLLGWMHRMFRQN-SNDPFQVSVV--------GQPSL-DDQQYYQKSNWGTKP--
--LTQAPKDQHLRK-SFN-SLEAART----EEE---YYEEESS-AEASELFHGFLAIGTL
GSLDQVN-TEPSTPML---GISVENIT------EKET-------------------EAAE
NELN-LIN----DELEKELVADPAK-----DDICNDLSGRNSYVSNGRSSQGSTITLSGK
ALEGAENNGNNGTAVCPLQGYL-FGSGYVLS-------ET-I--IVA-------K-K---
---EHRTSLGELFQRTKLAEE--ISGAELIK-E---EKQ----A--DKSAMHLI-KKML-
-KKKMLH-ASSRGS-----GRA-ADHASAETKLN-KI-LHMFRR-----KVH-PETSAAE
RKPGKYKGNQSRKKPSSEGTYNNGDQ---DEDILLYPQQGFSS--NQSMRHYKSQSNPPQ
FVLSGMNS-------NENRGHWIKTGAD---WSVILPLNGLSTSIQ
>Pyrco_Bartlett_029516.1
----MKLLQWVHHKFRHG-SIEPFKDLTIGNACVCLSAQPSL-DDQDAYMKSSFGSRYRS
TSLEPPARD--QEK-SFS-ESEAKR-------------EEETS-AIISELFPGFLTIGTL
G-SESGI-NEPETPTF---GTTLENLT------QQKA-------------------EVTE
NDLK-LIR----YELEKFLEAE-TK-----EEGVRVSSARDS--------QAGSVTPNGK
QMEESEDEEYWKDAACPLKGYL-FGSSTELP-------ET----TEA-------K-K---
---E-KASLQELFDRTKITTD--Y-KEKSES-E---ETEV-KYK--HKSAMRFM-KKMI-
-KK--FH-ASSKSS----GDEA-SDSLSTKKKPH-KV-LRMFHR-----TIH-PESSIAA
REFVKSEKY-KKKIFSADSG-CNENMMLKGGDNRRFPEGPLV---KEGTENCKKYMNFPQ
YRLSGSTY-------GKRGEHWIKTDAECHRR-LVADG--------
>Pyrco_DAnjou_new_LAZY.Chr16
----MKLLGWMHRMFRQN-SNDPFQVSVV--------GQPSL-DDQQYYQKSNWGTKP--
--LTQAPKDQHLRK-SFN-SLEAART----EEE---YYEEESS-AEASELFHGFLAIGTL
GSLDQVN-TEPSTPML---GISVENIT------EKET-------------------EAAE
NELN-LIN----DELEKELVADPAK-----DDICNDLSGRNSYVSNGRSSQGSTITLSGK
ALEGAENNGNNGTAVCPLQGYL-FGSGYVLS-------ET-I--IVA-------K-K---
---EHRTSLGELFQRTKLAEE--ISGAELIK-E---EKQ----A--DKSAMHLI-KKML-
-KKKMLH-ASSRGS-----GRA-ADHASAETKLN-KI-LHMFRR-----KVH-PETSAAE
RKPGKYKGNQSRKKPSSEGTYNNGDQ---DEDILLYPQQGFSS--NQSMRHYKSQSNPPQ
FVLSGMNS-------NENRGHWIKTGAD---Y-LILEL--------
>Pyrco_DAnjou_new_LAZY.Chr17
----MKLLQWVHHKFRHG-SIEPFKDLTIGNPCVCLSAQPSL-DDQDAYMKSSFGSRYRS
TSLEPPARD--QEK-SFS-ESEAKR-------------EEETS-AIISELFPGFLTIGTL
G-SESGI-NEPETPTF---GTTLENLT------QQKA-------------------EVTE
NDLK-LIR----YELEKFLEAE-TK-----EEGVRVSSARDS--------QAGSVTPNGK
QMEESEDEEYWKDAACPLKGYL-FGSSTELP-------ET----TEA-------K-K---
---E-KASLQELFDRTKITTD--Y-KEKSES-E---ETEV-KYK--HKSAMRFM-KKMI-
-KK--FH-ASSKSS----GDEA-SDSLSTKKKPH-KV-LRMFHR-----TIH-PESSIAA
REFVKSEKY-KKKIFSADSG-CNENRMLKGGDNRRFPEGPLV---KEGTENCKKYMNFPQ
YRLSGSTY-------GKRGEHWIKTDAE---Y-LVLEL--------
>Pyrco_Danjou_new_LAZY.Chr13
----MKLLGWMHRKFRQN-SNDPFKVFVV--------GQPSL-DDQQYYPKPNCGTKP--
--FKQVPRDQHVRK-SFN-GLEAART----EEE---YYEEESS-AEASELFHGFLAIGTL
GSSDQVT-TEPSTPTL---GISVENIT------EKET-------------------EATE
NELK-LIN----DELERELVADPAK-----DDICNDSSGRNSYVSNGRSSHGSTITLSGK
ALEGAESNGINGTAVCPLQGYL-FGSAYELS-------ET-T--SVT-------K-K---
---EHRTSLGELFQRTKLAEE--ISGAKLSK-E---EKRAEKEA--DKSAMHLM-KKML-
-KKKMIN-ASSRGS-----GGA-PDHASAETKLN-KI-LHMFHR-----KVH-PETSAAE
QKPGKYERNQTKKKTSSEGTYSNGDQ---EDDIILYPQQGFSS--NPSMRRYKSQSNPPQ
IALSGMDS-------NDNREQWIKTDAD---Y-LVLEL--------
>Pyrco_Danjou_new_LAZY.Chr9
----MKLLQWVHDKFRHG-TIEPRKDL----------TQPSL-DDQDAYMKSNFGSRYGS
TSLQPPARD--QEK-SFA-ESEAKR-------------EEETS-ATISDLFHGFLTIGTL
G-SESSI-NEPETPTF---ATTLENLT------QQKA-------------------EVTE
NDLK-LIS----YELEKFLEAE-TK-----EEGVCASSARDS--------NASSITLSGM
QMEESEDEEYWT-AAYPLKGYL-FGSSTELP-------ET-T--MEA-------K-K---
---E-KTSLQELFDRTKITTD--Y-KEKSEI-E---EIEV-KHK--HRSAMGFM-KKMI-
-KK--FH-SSSKRSSPSTGGEA-SDSLSTKKKPR-KV-LRMFHR-----RIH-PESSIAA
RESVKSEKYKKKNNSSAGSG-CNENMMLMGGDNGRFPDGARA---KEGTENCKKFMNFPQ
YRQSGSGS-------RRKGEHWIKTDAE---Y-LVLEL--------
>Pyrusco0g065240.1
----LQLLGWMHRMFRQN-SNDPFKVSVV--------GQPSL-DDQQYYQKSNWGTKP--
--LTQAPK-EHLGK-SFN-SLEAART----EEE---YYEEESS-AEASELFHGFLAIGTL
GSLDQVN-TEPSTPML---GISVENIT------EKET-------------------EAAE
NELN-LIN----DELEKELVADPAK-----DDICNDSSGRNSYVSNGRSSQGSTITLSGK
ALEGAENNGNNGTAVCPLQGYL-FGSGYVLS-------ET-I--IVA-------K-K---
---EHRTSLGELFQRTKLAEE--ISGAELIK-E---EKQ----A--DKSAMHLI-KKML-
-KKKMLH-ASSRGS-----GIA-ADHASAETKLN-KI-LHMFRR-----KVH-PETSAAE
RKPGKYKGNQSRKKPSSEGTYNNGDQ---DEDILLYPQQGFSS--NQSMRLYKSQSNPPQ
FVLSGMNS-------NENRGHWIKTGAD---Y-LILEL--------
>Pyrusco13g000530.1
----MKLLGWMHRKFRQN-SNDPFKVFVV--------GQPSL-DDQQYYPKPNCGTKS--
--FKQVPRDQHVRK-SFN-GLEAART----EEE---YYEEESS-AEASELFHGFLAIGTL
GSSDQLT-TEPSTPTL---GISVENIT------EKET-------------------EATE
NELK-LIN----DELERELVADPAK-----DDICNDSSGRNSYVSNGRSSHGSTITLSGK
ALEGAESNGINGTAVCPLQGYL-FGSAYELS-------ET-T--SVT-------K-K---
---EHRTSLGELFQRTKLAEE--ISGAKLSK-E---EKRAEKEA--DKSAMHLM-KKML-
-KKKMIH-ASSRGS-----GGA-ADHASAETKLN-KI-LHMFHR-----KVH-PETSAAE
QKPGKYERNQTKKKTSSEGTYSNGDQ---EDDIILYPQQGFSS--NPSMRRYKSQSNPPQ
IALSGMDS-------NDNREQWIKTDAD---Y-LVLEL--------
>Pyrusco16g010360.1
----MKLLGWMHRMFRQN-SNDPFKVSVV--------GQPSL-DDQQYYQKSNWGTKP--
--FTQAPK-EHLGK-SFN-SLEAART----EEE---YYEEESS-AEASELFHGFLAIGTL
GSLDQVN-TEPSTPML---GISVENIT------EKET-------------------EAAE
NELN-LIN----DELEKELVADPAK-----DDICNDSSGRNSYVSNGRSSQGSTITLSGK
ALEGAENNGNNGTAVCPLQGYL-FGSGYVLS-------ET-I--IVA-------K-K---
---EHRTSLGELFQRTKLAEE--ISGAELIK-E---EKQ----A--DKSAMHLI-KKML-
-KKKMLH-ASSRGS-----GIA-ADHASAETKLN-KI-LHMFRR-----KVH-PETSAAE
RKPGKYKGNQSRKKPSSEGTYNNGDQ---DEDILLYPQQGFSS--NQSMRLYKSQSNPPQ
FVLSGMNS-------NENRGHWIKTGAD---Y-LILEL--------
>Pyrusco9g019070.1
----MKLLQWVHYKFRHG-SIEPCKDL----------TQPSL-DDQDAYMKSNFGSRYGS
TSLQPPARD--QEK-SFA-ESEAKR-------------EEETS-GTISELFHGFLTIGTL
G-SESSI-NEPETPTF---ATTLENLT------QQKA-------------------EVTE
NDLK-LIS----YELEKFLEAE-TK-----EEGVRASSARDS--------NASSITLSGM
QMEESEDEEYWT-AAYPLKGYL-FGSSTQLP-------ET-T--MEA-------K-K---
---E-KTSLQELFDRTKITTD--Y-KEKSEI-E---EIEV-KHK--HRSAMGFM-KKMI-
-KK--FH-ASSKRSSPSTGGEA-SDSLSTKKKPR-KV-LRMFHR-----RIH-PESSIAA
RESVKSEKYEKKNNSSAGSG-CNENMMLMGEDNGRFPDGARA---KEGTENCKKFMNFPQ
YRQSGSGS-------RRKGEHWIKTDAE---Y-LVLEL--------
>Rosch_v2.0_Chr4g0429831
-MP-LQLLGWMHRKFRQN-SNEPV--FLIERSCACLAGQPSL-DDQQYYPKANYGTKP--
--FKQGQRDHQLRN-SFA-GLESAKV----DQE--DYYEDESS-AAASELFHGFLAIGTF
G-SDQVI-TEPSTPTL---PMSVENIT------EKET-------------------EATE
NELK-LIN----DELEKVLVAE-AK-----DEICNDSSGRNSHVSNGRSSHGSTITLSGK
MLEVPESNGINGTTVCPLQGYL-FGSAYELS-------ET-T--TVA-------K-K---
---EQRTSLGELFQKSKLTEE--NSGAKLSK-E---EKRAQKEA--DKSSIHLM-KKKL-
-MKKVLHNASSRSS-----AAA-ADAGSAETKLN-KI-LQMFHR-----KVH-PENSNAG
EKSGKYQKGEKKKRMSTDGICNHGDQVLDDQDIMLYPEQVFSS--KQSMRRYKSQSNPPQ
FALGGLDS-------NGNKEHWIKTDAD---Y-LVLEL--------
>Ruboc_04_G07104
----MKLLGWMHRKFRQN-SNEPV--FFI--------GQPSL-DDQQYYPKPNYGTKP--
--FKPGQKDHQLRN-SFA-GLEAAKV----DQE--GYYEEEST-AAASELFHGFLAIGTF
G-SDQVI-TEPATPTL---AMSVENIT------EKET-------------------EATE
NELK-LIN----DELEKVLVAE-AK-----DEICNDSSGRNSHVSNGRSSHGSTITLSGK
MLEVSESNGINGTTVCPLQGYL-FGSAYELS-------ET-T--TVA-------K-K---
---EHRTSLGELFQKSKLTEE--NSGAKLSK-E---EKRAQKEA--DKSSIHLI-KKKL-
-RKKMLHNASSRSS-----AAA-ADPGSAETKLN-KI-LQMFHR-----KVH-PETSVAG
EKSGKYQK---KKRMSSDGICNHGDGVLDDQDIMLYPEQAFSS--NQSMRRYKSQSNPPQ
FALSGLDS-------NGNKEHWIKTDAD---Y-RGDRLHC------
>Ruboc_06_G03781
------------------------------NPCICLSAQPSD-DDQDAYTKPTIGYRYGS
TFLELPRKD--QKK-SFP-ESEARR------------EEEETS-VIVSELFHGFLTIGTL
G-SETSV-NEPATPTF---ATPLENLT------EQKK-------------------GVIE
NDLK-LIS----YELERFLEAE-TR-----EEGVCPSSARDS--------HVSTITLGGM
QMEDSEDEEYWATVICPLQGYL-LGSSVELP-------ET-R--TEA-------K-K---
---E-KASLQELFDRTKVTEN--F-----ERGE---EIDP-KQK--RKSAMSFM-KKII-
-KK--LY-SSSKSSASSTSGEE-SDS----------V-LHMFKR-----RIH-PEGSIAA
KEFIKSEKYNDMSNSSDSGG-RNRNLMLMGGENRRFPQGSKL---KEGTKHCKKYMDLPQ
YRLNGSDL-------RRNEEHWIKTDADCK-YTMVLDLVPP-----
>gnl_Ambtr_v1.0_evm_27.model.AmTr_v1.0_scaffold00131.75
----MKLLSWMQHKLN---G----RN-------------------TP-------------
------------KNTQLPPGFGTHEA--SKDTKS----KED-----NTQWQHGLLAIGTL
G-NNDLKE-DGENQEL------NKNAQE-----LEE---------M---------SEFTA
EEIA-KLQ----KELTRLLAFK-PS-----------SGDACSN-----------------
--NGGE------NSDCPLKKFLSCPSTLNL--------ER-R-YQLDATEDRI---ELRE
DSNCSSTVRS------KGKDVCVD----------------NKSVICQR-SISFLLKKMFV
CR-SGF---AP-VPS-------LRDPLP-ESRME-KLLRTILHR-----RIY-PQSTST-
-SSRKY----LSS-------------------------KSMA---KS--ETTN-------
-------EE-QG---QGDSCRWVKTDSD---F-IVLEM--------
>gnl_Aquco_v3.1_Aqcoe7G432200.1
----MKIFSWMQNKLN---G----RQ-------------------EV-------------
------------KKQTGG-LQHHGQ---VLHEPR----KEE-----FSDWPHGLLAIGTF
G-NSDIKE-EQQKCNM------NNQTSS-----DEN---------Q---------IDFRP
EEVG-KLQ----KELTKLLSRK-PK-----------KSS---------------------
--ECED------GLSLPLDKFLNCPSSLEV--------DR-T-NCNTFREDL----DEKD
IEEASSIVLS------NGKDMCMD----------------KNKSIRKK-SITFLLKKIFV
CH-GGF---GP-SPS-------LSDPIP-ESRME-KVLRTLLHK-----KIY-PQRPS-T
GSVKKY----LGD-------------------------RHNS---MS--KKDD-------
-----DQIE-EK---RDSGAKWVKTDSE---Y-IVLEI--------
>gnl_Arath_TAIR10_AT1G72490.1
----MKFFGWMQNKLH---G----KQ-------------------EI-------------
-----------THRPSIS-SASSHH-------P-----REE-----FNDWPHGLLAIGTF
G-NKKQTP-QTDQEVIQRQAQTDQELSS-----SDD---------L--------EEDFTP
EEVG-KLQ----KELTKLLTRR-SK-----------KRKS---DV---------------
--N-RE------LANLPLDRFLNCPSSLEV--------DR-R-ISNALC----DE-KEED
IERTISVILG------RCKAISTE-------------TKKNKRDLSKT-SVSHLLKKMFV
CT-EGF---SP-VPRP-----ILRDTFQ-ETRME-KLLRMMLHK-----KVN-TQASSKQ
TSTKKY----LQD-------------------------KQQL---SL--KNE--------
-----EEEG-RS---SNDGGKWVKTDSD---F-IVLEI--------
>gnl_Arath_TAIR10_AT1G17400.1
----MKFFGWMQNKLN---G----DH----------------------------------
------------NRTSTS-SASSHH---VKQEP-----REE-----FSDWPHALLAIGTF
G-TTSVSE-N-ESKNVHQSEQ-EEEPSS-----SVN---------L---------EDFTP
EEVG-KLQ----KELMKLLSRT-KK-----------RKS----DV---------------
--N-REL-----MKNLPLDRFLNCPSSLEV--------DR-R-ISNALSADSSEN-KEED
MERTINVILG------RCKEISIE--------------NKKKRDISKN-SVSYLFKKIFV
CA-DGI-STAP-SPS-------LRDTLQ-ESRME-KLLKMMLHK-----KIN-AQASSKP
TTTKRY----LQD-------------------------KKQL---SL--KSEEE------
----ETSER-RS---SSDGYKWVKTDSD---F-IVLEI--------
>gnl_Betvu_v1.2_Bv7_169760_mawi.t1
----------MQNKIN---G----KP-------------------GN-------------
------------QKPNTV-IPLNHL---PKQPSQ----REE-----FNDWPHGLLTIGTF
G-NTDLKD-KAASSEIQEQEQ-EQNPAS-----SPD---------L---------SEFTP
EEVG-KLQ----KELTKLLKRK-SA-----------KQ----------------------
--EEEN------ADHLPLDRFLNCPSSLEV--------SR-R-ISNVVCTDP-DN-KEDD
IERTISVIIG------KCKEVRAE---------------KTKNEIGKK-SLSFLLKKMFV
CA-NGF---SP-APS-------LRDTLQ-ESRME-KLLRTILHK-----KIY-PKTSNRT
SSMKRY----LGD-------------------------KHIA---EK--KNNEE------
----DTQEK-PR---PSEACKWDKTDSE---Y-IVLEI--------
>gnl_Betvu_v1.2_Bv7_169760_mawi.t2
----MKFLNWMQNKIN---G----KP-------------------GN-------------
------------QKPNTV-IPLNHL---PKQPSQ----REE-----FNDWPHGLLTIGTF
G-NTDLKD-KAASSEIQEQEQ-EQNPAS-----SPD---------L---------SEFTP
EEVG-KLQ----KELTKLLKRK-SA-----------KQ----------------------
--EEEN------ADHLPLDRFLNCPSSLEV--------SR-R-ISNVVCTDP-DN-KEDD
IERTISVIIG------KCKEVRAE---------------KTKNEIGKK-SLSFLLKKMFV
CA-NGF---SP-APS-------LRDTLQ-ESRME-KLLRTILHK-----KIY-PKTSNRT
SSMKRY----LGD-------------------------KHIA---EK--KNNEE------
----DTQEK-PR---PSEACKWDKTDSE---Y-IVLEI--------
>gnl_Betvu_v1.2_Bv_009460_xahe.t1
----MKLFSWVHDKLN---G----RQ-------------------SN-------------
------------NSNTNIHASNKNQT--QHLAAQ----KEE-----FSDWPQGFLSIGTL
F-TKSLKE-DNTTTTN------QQN--------SPNP--------I---------LDITL
EEVN-ELQ----KELNALISSN--------------------------------------
-------------------DLIDCFSEKEKN------HESLS-SSNKEEEED-EE-EESD
DQHFTSMVLN----HNKGKDVYLD-------------SNGNNNAISKK-SLSFLLKKMFV
CGVGGL---GP-TPS-------LRDPAPKTTRFS-KILRAMLRK-----KIY-PQNPGPN
MSRKRY----LGS-------------------------GQIG---SS--NYDDE------
-----DDMD-TE---ANNHIKWDKSDTE---Y-IVLEI--------
>gnl_Carpa_v0.4_evm.model.supercontig_25.141
----MKFFGWMQNKLS---G----KQ-------------------ES-------------
------------KKHNAI--STTHH---AKQES-----REE-----FSDWPHGLLAIGTF
G-NNDLKD-NSDDQGI-PSNI-QEDPSS-----SED---------L---------QDFSP
EEVG-KLQ----TELTKLLSRK-PT-----------S------DV---------------
--E-KE------LANLPLDRFLNCPSSLEV--------DR-R-ISNALNSDS-DD-KDGD
IERTISLILG------RCKDICAD---------------HKKKAIGKK-SLSFLLKKMFV
CR-SGF---AP-TPS-------LRNTLQ-ESRLE-KLLRVMLHK-----KIY-TQNYSRA
SSMKKY----LED-------------------------KQSS---DK--KDEE-------
-----DETR-EK--VSSDGYKWVKTDSE---Y-IVLEI--------
>gnl_Elagu_v2.0_p5_sc00035.V1.gene682
----MKLY-Y---------S----QQ-------------------EE-------------
------------------RMTGIAHA--SMPDVR----KEE-----FNDWPQALLSIGTF
G-NNDLKE-DPQRHEL-SENLSSENLDA-----SQD---------F---------PDFTM
EEVR-KLQ----KELTKLLSRK-SK-----------SSTKGPEVV---------------
--EEEE------RANLPLNRFLNFPSSLEV--------DR-T-ASLRLQDDL-DN-NKGD
LSPNTKIILN------KAKDWLLD----------------NRNAMKEK-TLTFLLKKIFV
CR-SGF---SP-TPS-------LRDPMP-ESRME-KILRTLLQK-----KIY-PRSSA-S
SSMRKC----LEE-------------------------RPVE---NV--QAEK-------
-------KE-EK---GEDRYKWGGGEDGSTLFSIVLEI----SGNK
>gnl_Elagu_v2.0_p5_sc00036.V1.gene183
------------------------------------------------------------
-------------M-----VVRDRDT--SMQDAC----KEE-----FSDWPQVLLSIGTF
G-NKELKE-DPQRHEP------SENLDS-----SQN---------L---------PDFTS
EEVR-KLQ----KELIKLLSGK-SK-----------AGTNGLEVG---------------
--E-EE------RANLPLNRFLNCPSSLEV--------DR-T-ASLRLHDDL-DN-NNGD
LSPTTKIIFK------KAKDLLFD----------------NGDAIKKK-SLTFLLKKIFV
CR-SGF---SP-APS-------LRDPIP-ESRME-KILRTLLHK-----KIY-PRSSASS
SSTRKY----LEE-------------------------KPME---KV--QAE--------
------EKE-EK---GEDRCKWVKTDSEFVAY-IILEREE--GSMR
>gnl_Eucgr_v2.0_Eucgr.J02802.1
----MKLFSWVQNKLN---G----TK-------------------GN-------------
------------AKPEPVPSNRHHH---VKQEP-----REE-----FSDWPQGLLAIGTF
G-NNDLGE-NQESQNNLQDNI-QENPSS-----SPD---------L---------SDFTP
EEVG-KLQ----KALTKLLSRK-PS-----------S------KV---------------
--E-RE------TTDQPLDRFLNCPSSLEV--------DR-R-VSSSLSSEP-GD-REED
IERTISIIIG------KCKEICAD---------------NSKKAIGKK-SISFLLKKMFV
CR-SGF---AP-APS-------LRDPLP-ESRME-KLLRTLLRK-----KMY-PQNTSRA
SSMKRY----LED-------------------------KPIS---RA--DKE--------
-------KQ-EE---ADEGSKWDKTDSE---Y-IVLEI--------
>gnl_Eucgr_v2.0_Eucgr.C00791.1
---------F--------------------------------------------------
----------------------------HTPEPF----KEE-----FSDWPNGLLTIGTF
G-NGDLNK-DQARQDQ------QDHTPSP----SQDQ--------L--------PQDLTI
EEVW-KLQ----QELNSFLNTQ-PQ-----------------------------------
---------------------------QE--------------IAEPIAHEP-NT-KDDN
FQETNGAVVS------RGKDTALD--------------GAKRNRIGKR-SLSLLMKKMFA
CK-SGFDELSP-VLN-------LKDPLP-ETRME-KILKAILHK-----KIY-PQSSSQA
LSAKRY----LEQ-------------------------RPMP---KS--SSDQ-------
-----EEVN--K---ETTKSKWDRTDSE---Y-IVLEI--------
>gnl_Manes_v6.1_Manes.04G147300.1
------------------------------------------------------------
------------------------N---VKQDS-----REE-----FSDWPHGLLAIGTF
G-NNELRE-NVEIQDV--QEE-EEDPSS-----SED---------L---------QDFTA
EEIG-KLQ----KELTKLLSRK-PT-----------C------DK---------------
--E-KE------VATLPLDRFLNCPSSLEV--------DR-R-ISNTVTSDM-DD-NEED
IERTISVILG------RCKDICEK---------------NKKKAIKKK-SISFLLRKIFV
CT-SGL---AP-QPS-------LRDTLQ-ESRME-KLLRTLLHK-----KIN-HQNSTRA
SSVKKY----IEDG------------------------KQKS---KK--ENEKE------
-----EGKR-NK---TCDGSKWVKTDSE------------------
>gnl_Manes_v6.1_Manes.16G093700.1
----MKIFGWMQKKLS---G----RH-------------------AA-------------
------------KKHNSI--SVNHHI--TQHEPR----NQE-----FSDWPHGLLAIGTF
G-NDSTKG-DSKPNYV------QENL-------SQD-------------------LQLTL
EEVE-KLQ----DELNLLFNKQ-YG-----------STSDEAE-----------------
----SN------TEKLALDKFVNGNPSSE---------------------ED-DK-DHCH
LQGSTTAILG------RGKGICAD---------------NTGCAINKK-SLSFLLKKMLI
CR-GGF---AP-TLS-------LRDQVP-ESRME-KMLRAILHK-----KIY-PQNPSSS
STTKKY----LEN-------------------------KHKP---RS--IKGE-------
-----DDIN-YK---DDNGSKWVKTDSE---Y-IVLEI--------
>gnl_Manes_v6.1_Manes.11G017200.1
----MKLFSWMQNKLN---G----KQ-------------------GI-------------
-----------IRKPNAA--SSTHH---EKQGS-----REE-----FSDWPHGLLAIGTF
G-NNELRE-NLEIQDVEEEEE-EEDPSS-----SED---------L---------QDFTP
EEIG-KLQ----KELTKLLSKK-PT-----------S------DK---------------
--E-KE------VATLPLDRFLNCPSSLEV--------DR-R-ISNTATSDI-DD-NEEN
IERTISVILG------RCKDIREK---------------NKKKSIGKK-SISFLLKKVFV
CR-GGF---AP-QPS-------LRDTFQ-ESRME-KLLRTLLHK-----KIN-HQNSSQT
SSMKKY----LEDN------------------------KQIT---ME--ENEK-------
-----EGKR-EK---TCDGGKWVKTDSE---Y-IVLEI--------
>gnl_Medtr_Mt4.0v1_Medtr2g042670.1
----MNIFKWMQNRLN---G----TN-------------------GK-------------
------------MKPSSI--SATHH---MLNETY----KQE-----FSDWDHAILAIGTL
G-NNNLNE-NSNKSID------EEDSHS-----FQDF--------T---------HEFSF
EEVG-NFQ----NELKMNLE----------------------------------------
--------------------------------------------------------ESGN
FYPSNNLICN------RGRKSL-D--------------KSNKNEVSNQ-SLSFLLKKIFV
CG-GEL---PP-TSV-------FKDPLSTESRME-KILRAILHK-----KIH-PHGSCST
TFVNKY----LEN-------------------------NSKP---EY--DYEDE------
-----DEDEDEENSVVEKGCKWVKTNSE---Y-IVLEI--------
>gnl_Medtr_Mt4.0v1_Medtr8g021237.1
----MKFFNWMQNKLG---G----KQ-------------------EN-------------
------------RKSNTS--TSTTY---AKPEP-----REE-----FSDWPHSLLAIGTF
G-NNEITQ-NIENQNT----Q-QEDPSS-----SEE---------V---------PDFTP
EEIG-KLQ----KELTRLLRRK-P-------------------NV---------------
--E-KE------ISELPLDRFLNCPSSLEV--------DR-R-ISNALCSESGGD-KDED
IEKTLSVILD------KCKDICAE---------------KSKKSIGKK-SISFLLKKMFV
CR-SGF---AP-TPS-------LRDTLQ-ESRME-KLLRTMLHK-----KLY-TQNNSRA
PVLKKC----LEN-------------------------KKSI---KK--RNE--------
-----DEAE-ER---IDEGSKWVKTDSE---Y-IVLEI--------
>gnl_Mimgu_v2.0_Migut.D00931.1
----MQFFNWMQKKFNA--G-------------------------QN-------------
------------GHD---QITTKKK----LIEPS----KQE-----FN---GLMLSIGTF
G-NKH----D-----------VVDQPSS-----SPDN--------F---------SEFTA
EEIV-KLE----KELTKLLTRK-SD-----------KN----------------------
-------------DHLPLDRFLNSPSSLLAT------SDT-S-FSTSFSDDKEEE-DDDE
IDRTVRIILK------RCKELSRN----------------KKSIIGKKSSLSFLVKKMFV
CT-GGF--AAA-APR-------FRDAFQ-ESRME-KLLRTMLTR-----TIF-PRNSSGA
SSTKKF----IEE--------------------------------RR--RNED-------
-----ESHD-QI---GDGSSKWIKTDSECE----LLLI--------
>gnl_Mimgu_v2.0_Migut.I01096.1
----------MQNKFT---G----AQ----------------------------------
---------------NAV--PASNH---AKKESP----KEE-----FSDWPHGLLAIGTF
G-DTDIQ--DEKNPHKN----LKEEEYS-----SGD---------L---------SEFTA
EEVV-KLQ----KELTKLLSKK-SA-----------TKST--------------------
--DKKS------VANLPLDRFLNCPSSLEM--------DR-I-NSNRFSTDN-RD-EEEE
IDRTIRIILG------RCKDVYEK--------------KNSNKTIGIK-SLSFLVKKMFV
CR-SGF---GP-TTS-------FRDTLQ-ESRME-KLLRTMLTK-----TIY-TQKCSRT
SSTKKY----IEN-------------------------YYKP---EM--KAEKE------
-----EEVE-ESHGISEEGSKWDKTDSE------------------
>gnl_Mimgu_v2.0_Migut.J00917.1
----MKIFGWTLNKRN---R----SE-------------------VS-------------
------------NKPNPE--SMSYDH--MMQHHC----KEV-----YSDWPNGLLAIGTL
G-NSDKLSVHA-----------NENTASQ----VQDN--FE--------------EEEEE
EEQQ-VID----KELRLLLN----------------------------------------
-------------NHISLDRFLDCSRE--------I--EE-R-AVHLLAN------EDAR
IQRTISSTVN------KAKDARLN-------------NNKRKNGIGKK-SISFLIKKALL
CR-GGF-V--------------LRDPVD-NSRLD-KILRALLHK-----KIY-PQRPT--
--SKKY----LDN--RP---------AI---------------------VDSD-------
-----DEEY-EE---SFHQTKWVKTDSE---Y-IVLEI--------
>gnl_Musac_v1_GSMUA_Achr2T21760_001
------------------------------------------------------------
------------------------------------------------------------
-----MKQ-DPQ---------IAENLDA-----SED---------L---------LDFTA
EEVN-TLQ----KELAKLLSRK-PK-----------CSTSGSEIA---------------
--E-EE-EEEEGRANLPLNRFLNCPSSLEV--------DR-T-TSLKL------D-NNGD
LSPYTKIILS------KVKDALQG----------------NRNAIRKK-SLSFLLKKICV
CG-SGF---ES-PPS-------FRDPIP-EPRIE-KVCQILILK-----AIL-TKKSSAP
TSMRSY----LES-------------------------KPNE---KL--QASK-------
-----VEED-DR---RKNQCRWVKTDSECKT--IVI----------
>gnl_Musac_v1_GSMUA_Achr2T07700_001
MLPLSRIFGWVQNKFH---G----RQ-------------------EK-------------
------------KSFDAG-SSSAHYP--SMPSSQ----KEE-----LNDWPQALLSIGTL
G-NSEMKE-EPRRDEH------SRTLDSP----SED---------L---------SNFTI
DEVS-NLQ----KELKKLLSLK-SK-----------TKSAGSEFG---------------
--E-ED------RAKLPLNRFLNCPSSLEV--------DR-I-ASAKLEYLD-ND-NNGD
LSPNTKIVLS------KVKEVLLG----------------NRNAIKKK-SISFLLKRMFV
CG-GGF---AP-APG-------FRDPMP-ESRME-KILRAILTK-----KMH-QQSST-P
SSSQKY----LEN-------------------------KPVG---RS--QEGEA------
-----EEEE-EK---RKAQCKWVKTDSECEFYSMIL----------
>gnl_Musac_v1_GSMUA_Achr1T12350_001
MLPLIQILSWVQNKFH---G----RQ-------------------EK-------------
------------KKFDAG-VSSAHYA--SMSGNQ----KEE-----PNDWPQALLTIGTL
G-NNDLKE-ESHRVEY------SQDLDS-----SQD---------L---------SDFTI
EEVN-KLQ----KELKKLLTRK-SK-----------LKSNGSEIG---------------
--E-ED------RANLPLNRFLNCPSSLEV--------DR-T-ANTKHECSE-NE-NNGD
LSPNTKIMLS------KLRDALLG----------------NRNTIKKK-SISFLLKKVFV
CG-GGF---AP-APS-------SRDPAP-ESRME-KILRAILAK-----KMS-QPNSAPA
SSEKKY----LEN-------------------------KPAE---RT--REGE-------
-------EE-DK---KKAQCKWVKTDSECKFY---LNM--------
>gnl_Musac_v1_GSMUA_Achr6T11640_001
-VPFMRILSWVQTKFS---G----RQ-------------------E--------------
------------HKRAAA-LSSASCT--SIPVIS----KEE-----FRDWPQALLAIGTL
G-NRDIKE-DPQRPES------SENLQA-----SED---------L---------PDFTM
EEVN-RFR----VELVKLLTRK-PN-----------SSTSAPEIA---------------
--E-AD------RANLLLNWFLNRPSSLEV--------DR-K-L----------E-NLGD
LSPSTKIILS------KVRDALLS----------------NRTAIKKE-SLSFLFKKMFV
CG-SGF---AP-PRN-------LKDPIP-EPRID-KVLRAILTK-----KIY-PRSSA-L
APAKKY----LAN-------------------------KPTE---KM--Q----------
-------EE-DK---RKDQYKWVKTDSECKM---------------
>gnl_Nelnu_v1.0_NNU_018181-RA
----MKIFNWVQNKLQ---G----RK-------------------QG-------------
-----------SKKQSGV--SANHQ---NFQEPYK--PKEE-----FSDWPHGLLAIGTF
G-NNDLKQ-EPEMCDP------PEDPSS-----SQD---------L---------LGFTP
EEVG-KLE----KELTKLLSRN-PV-----------PTGAEST-----------------
--E-GE------ATHLPLDKFLNCPSSLEV--------DR-T-ICQRFCHDL-DD-RDDD
HPGCSSSVVS------KGKDVNLE----------------GNTAIRRR-SISFLLKKIFV
CR-SGF---TP-IPS-------LRDQLX-ESKME-KLLKDMLHK-----RIY-PRSSS-T
SSTKKY----LEN-------------------------RQML---KT--GNE--------
----------------DDGCKWVKTDSE---Y-SIL----------
>gnl_Nelnu_v1.0_NNU_010573-RA
----MKIFSWMQSKIH---G----RP-------------------GN-------------
------------KKPSGV--LPNHL---NLREPL----KEE-----FSDWPHGLLAIGTF
G-NNDLKG-ESERCDP------LENPSS-----SQD---------L---------LDFTA
EEVG-KLE----KELTKLLSHK-PD-----------SIGTEST-----------------
--NLGE------TIHLPLDKFLNCPSSLDV--------DR-T-NCHKFCEDS-EDKNDNN
LLGNTSIVLS------KGKDVCVD----------------GKKAIGKR-SITFLLKKIFV
CR-SGF-PPAP-APS-------LWDQLP-ESRME-KLLRAILHK-----KIY-PQSST-S
SSLKKY----LDN-------------------------RQML---KA--INKD-------
-----DELE-ET---SDDGCKWDKTDSE---Y-IMIDF---GSAMN
>gnl_Orysa_v7.0_LOC_Os07g42290.1
----MGIINWMQNRLST--A----KQ-------------------DK-------------
------------RRTEAAASSARRRGGSCRQEEA----RDE-----IKIAGDHLLSIGTL
G-NESPPR--P----------AAAAATA-----AEE---------V---------ADFTI
EEVK-KLQ----EALNKLLRRA-KS--------TKSGSRRGSTAA---------------
--EHDADSSSGSQLLLPLDRFLNCPSSLEV--------DR-R-VAAA----------DGE
FSPDTQIILS------KARDLLVN--------------TNGGGAIKQK-SFRFLLKKMFV
CR-GGFSSPAP-PPT-------LKDPV--ESRIE-KLFRTMLHK-----RMN-ARPSNAA
ASRKYY----LED-------------------------KPRE---KMRHLHDD-------
-----EDDD-EN---AEDIFKWDKTDSD---F-IVLEM--------
>gnl_Orysa_v7.0_LOC_Os03g29270.1
MMPLMGIVSWVQGRLG---G----RTS----------------AAES---------RGLA
---------AGNGNPSVVVVAAGKE---RKHQQVV---PDD---LAGDQWPTHLFSIGTL
G-NDELPE-QG---------------EE-----EED---------L---------PEFSV
EEVR-KLQ----DALARLLLRA-RS--------KKYSEAVATAAAT--------------
-------GGGGADSGLPLDMFLNCPSSLEV--------DR-R-AQRDHGG---GA--AVG
LSPGTKMILT------KAKDILVD------------NTTTSGGDIKNK-SFKFLLKKMFV
CH-GGF---AP-APS-------LKDP---ESSME-KFLRTVLGK-----KIA-ARPSNSP
ASRTYF----LEG-------------------------NNAHGDRRRPCGEEEE------
----EEEEE-NK---GEESCKWDRTDSE---Y-IVLEI--------
>gnl_Orysa_v7.0_LOC_Os09g26840.1
----MKIFSWVANKIS---G----KQ-------------------EA-------------
------------NRF---NSSAPYRA--NVSDCR----KDE-----FSDWPQSLLAIGTF
G-NKQIEE-VAQVENS------SDNVQS-----VQDT------------------VKFTE
EEVD-KIR----KEFETLLAIK-DQ-----------AEAQRSH-----------------
--D-----------------------------------DD-Q-VGLQKRADG-ED-NEKH
IRQNKRIIVS------KSKNSLGK----------------KGNTLKPR-SVASLL-KLFM
CK-GGF---SV-VPE-------PRNTFP-QSRME-KLLKAILQK-----KIH-PQNSST-
-VAKRH----LDW-------------------------KPDE---TE--INECLE-----
-----DALRD-----DDDGAKWVKTDSE---Y-IVLEM--------
>gnl_Phavu_v2.1_Phvul.010G128000.1
----MKFLSWMQNKLG---G----KQ-------------------DN-------------
------------RKPNTH-TTATYH---AKQEP-----REE-----FSDWPHGLLAIGTF
G-NNEIKE-NSDDQNA------QEDPSS-----SEE---------I---------ADFTP
EEIG-NLQ----KELTKLLRRK-P-------------------NV---------------
--E-KE------ISELPLDRFLNCPSSLEV--------DR-R-ISNALCSES-DD-KEED
IEKTLSVIID------KCKDICAH---------------NRKKTIGKK-SISFLLKKIFV
CR-SGF---AP-TPS-------LRDTLQ-ESRME-KLLRTMLHK-----KIY-TQNSSRT
SLMTKC----IED-------------------------KKMT---RK--RSD--------
-----DESD-EK---TGDGCKWVKTDSE---Y-IVLEI--------
>gnl_Phavu_v2.1_Phvul.009G262800.1
----MKFLSWMQNKIG---G----KQ-------------------DN-------------
------------RKPDTY----TYD---GKQEG-----REE-----FSDWPDGLLAIGTF
G-NNN------------KEKA-TEDPSS-----SEQ---------I---------PDFTP
EEIG-KLQ----KELTKLLRQK-P-------------------KV---------------
--E-KE------IAHLPLDRFLNCPSSLEV--------DR-R-ISNVLCNDE-EEQTEED
IEKTLSVILG------KFKEICAK---------------NSKKAIGKK-SISFLLKKMFV
CR-SGF---AP-PPS-------LRDTLQ-ESRME-KLLRTILQK-----KIK-SQHCSRA
VSLKKR----LED-------------------------RQKM---PM--EEEEEA-----
----EDKAD-AE---TDDGCKWVKTDSE---Y-IVLEI--------
>gnl_Phavu_v2.1_Phvul.009G225800.1
----MKIFEWMQNRIS---G----SN-------------------GK-------------
------------NKRTLS-ISATHY---LKHEPC----KQE-----FSDWPQALLAIGTF
G-SNTIRE-DSGGRSNN----TAEDSSS-----FKDC--------T---------QEITL
EEVA-NLQ----NEFSIFFKGR-VE-----------PN-----GG---------------
--EQEE------HTNDLIKECLNSEHSLDS--------EG-K-ENESLSDGS-NA-NRGN
FYPSKSIIFS------RGKDCCLD--------------NSSKRGVGKK-SLSFLLKKILA
CK-SGF---QP-TPL-------FKDPLSTESRME-KILRAILHK-----KIY-PQGSCST
TFIKKY----LEA-------------------------TPIS---HS--DDDEDNYD---
----GDDEE-EHATISENGSKWVKTDSE---Y-IVLEI--------
>gnl_Poptr_v3.0_Potri.003G068300.1
----MKLFSWMQNKIN---G----KQ-------------------GN-------------
-----------CRKPNTV-LSATQH---VKQES-----REE-----FSDWPHGLLAIGTF
G-NNELRD-NNEIQDV------EEDPSP-----SDD---------L---------QDFTP
EEIG-KLQ----KELTELLTRK-PS-----------SQ-----DK---------------
--E-KE------IANLPLDRFLNCPSSLEV--------DR-R-ISNTVISDV-DN-HEDD
IERTISVILG------RCKDICEN--------------NNKKKAIGKR-SISFLLKKIFV
CT-SGF---AP-QPS-------LRDTLH-ESRME-KLLRTLLHK-----KIN-PQSTSRA
SSMKKY----IED-------------------------RSTP---KK--DKED-------
-----DEKR-DK---TSNGSKWVKTDSE---Y-IVLEI--------
>gnl_Poptr_v3.0_Potri.006G140100.1
----MEIFGWLQGRWAH-------------------------------------------
------------------LYSVKDH---IRQESR----KEE-----FIDWPNELLAIGTF
G-NKSIKE-EFKHNHF------SQN--------------------L--------PQELTP
EEVG-KLQ----NELSILLHKQ-GG-----------ST-----GA---------------
--E-SE------TA-----NFFNSQTSMED--------DS-T-NSDGCSDES-NN-KDCC
VQANTEVVTS------RRKDIWAD----------------NSAAINKK-SLSFLLKKMFI
CG-GGF---SP-TPS-------LKNQVP-ESRME-KILRAILHK-----KIY-PQNPSPK
SSRNKY----LEN-------------------------KQKP---KS--AEE--------
-----DGID-EK---ADEGSKWVKTDSECKF--IIIDM--------
>gnl_Poptr_v3.0_Potri.001G166700.1
----------MQNKLN---G----KQ-------------------GN-------------
-----------NTKPNAV-NSATRH---VKQES-----REE-----FSDWPHGLLAIGTF
G-NKELGE-SNEIQDA-DQLV-EEDPSS-----SHD---------L---------QDFTP
EEIG-KLQ----KELTKLLTRK-PT-----------SQ-----DK---------------
--E-KE------TANLPLDRFLNCPSSLEV--------DR-R-VSNTAIGDV-DD-KEDD
IERTISVILG------RCKDICEN---------------NKKKAIGKK-SISFLLKKIFV
CR-SGF---AP-QPS-------LRDTLQ-ESRME-KLLRTLLHK-----KIN-PQSTSRP
SSMKKY----IED-------------------------KKIS---KK--EKED-------
-----DEKQ-YK---TSDGSKWVKTDSECKFY-IYIKSRSN-----
>gnl_Prupe_v2.1_Prupe.7G195900.1
----------MQSKLT---G----KT-------------------QI-------------
------------KKPSSK-VFDDDK----VQKPP----KEE-----VNEWPHGLLTIGTL
G-NSDLKE-DQ-----------QSNPPSP----KNH---------P---------HGFTP
EEVR-NIQ----NELNSYLNEE-AD-----------HQSNSGT-----------------
--ELEK------VNFLPLDKFLNRQSSLKA--------ER-N-GNNA-DCDE-KE-NGSR
FQRSGNVVLS------RGKDVCLE---------------NTNTAIGKK-SLSFLLKKVCV
CR-SGF---APAAPG-------LRDPIL-ESRME-KILKAILHK-----KIY-PKSSSAS
TSMKKY----LEN-------------------------GHNI---AK--SAND-------
-----EEINIDK---EDEGSKWVKTDSE---Y-IVLEI--------
>gnl_Prupe_v2.1_Prupe.3G038300.1
----MKLFGWMQNKLN---G----KQ-------------------GN-------------
------------KKPNTV-PITTHP---AKQEP-----REE-----FSDWPHGLLAIGTF
G-NNDLKE--NAAESQ---DI-QEDPTS-----SEEI--------L---------DNFTP
EEVG-KLH----KELTKLLTRK-P-------------------NI---------------
--E-KE------IADLPLDRFLNCPSSLEV--------DR-R-NSNALCSDSADDHKDED
IEKTISVILG------RCKEICGD---------------KNKKAIGKK-SISFLLKKMFV
CR-SGF---AP-QPS-------LRDTLQ-ESRME-KLLRVMLNK-----KIINPQGSSRA
ASMKKY----LED-------------------------RQIPT--KK--ESNTE------
-----DDTK-EK---INNGCKWVKTDSE---Y-IVLEI--------
>gnl_Solly_v2.4_Solyc06g062970.1.1
----MKLFSWVQNKFN---G----GQ-------------------VN-------------
------------------KVQTKNQ---PSKEPR----NEE-----FNGWPDSLLAIGTF
G-ASSLKP-KIQNDNDNDNEI-SEDVSS-----SPD---------L---------AEFTP
EEVG-KLQ----KELTKLLSKK-PA-----------AAAKLTAAA---------------
--EGRQ------DGNLPLDRFLNCPSSLEV--------DR-R-TSSRFSSTN-SEIDEEE
IDRTIRAIIG------RLN--------------------------GMK-SVTFLLKKMFV
CS-SGF---AP-TPN-------LRDTLP-ESRME-KLLRTILSK-----KII-PQSASR-
-STKRY----LED-------------------------RCVP---KE--EVE--------
-----EKKR-DK---TCDGSKWVKTDSD---F-IVLEI--------
>gnl_Solly_v2.4_Solyc12g049380.1.1
----------MHNKLN---G----GQ-------------------GS-------------
------------RRSNAMPITTNHNI------------NEE-----FKDWPDSLLSIGTF
G-NRDLKE-QSKLHVK------DDETSS-----SPE---------L---------AEFTS
EEVE-KLQ----KELTKLLSRK-PP-----------PTASNSEFV---------------
--DIKN-GAANADDILPLDRFLNCPSSLEV--------DR-RVNSSRFSSNYSDY-DEEE
IDRTIRVIIG------RCKDVCRK--------------QSKKKSIGMK-SISFLLKKMLV
CTKGGF---AP-APN-------LRDTFP-ESRME-KLLRTMLSK-----KIH-PQNAP-R
TSTKRY----LEE-------------------------KHAQ---RE--EKEE-------
-----KKRE-EN---SYDGSKWVKTDSECKTY-I--AI--------
>gnl_Solly_v2.4_Solyc07g042100.2.1
----MKIFSWIQTKFN---G----KQ-------------------TT-------------
------------CKSNPV--AVTHHM-----------LHQE-----FSDWPNELLAIGTF
G---SLKN-DG--------------L-------KQQD------------------QSLTV
EEVG-QLH----KELKHLFPDH-EE-----------SN-----IG---------------
-------------SNKDLDKFFDCLQNLVD--------DD----------DHREN-KENI
FKRSNSTLVHV-----RSQEQSLD--------------NMTNTGISKK-SLSYLLKKTLF
CS-AGF--AAP-----------LRDPIQ-KSRME-KILRAILHK-----KIY-PQANSPS
TTRKRY----IDN-------------------------TCVI---ES--DTDQD------
-----DEFD-TT---VKNGSKWDKSDSD---F-IVLEI--------
>gnl_Sorbi_v3.1_Sobic.001G342000.1
----MGIINWMQNRFH---G----KT-------------------EN-------------
------------RIFDGGTATSSYR--QERQETII---REPEK-LDAEPWPAGLLSIGTL
G-SEEPP---P---------------PA-----AQD---------L---------PEFTV
EEVK-KLQ----DALAMLLRRA-KSK----------SSARGSAAG---------------
--E----------DRPPLDRFLNCPSCLEV--------DR-R-VQTTAKHECGQE-GEGD
LSPDTKIILT------RARDLL-D----------------SGGGIKQR-SFKFLLKKMFA
CN-GGF-SAAP-PRS-------LKDPV--ESRME-KFFRTVIGK-----KMN-ASSGNRS
SSRKYF----LED-------------------------GTSKG--KRRCGCQE-------
-------EE-EE---REESCKWDRTDSE---F-IVLEI--------
>gnl_Sorbi_v3.1_Sobic.002G373700.1
----MGIINWMQNRFN---G----KH-------------------EK-------------
------------RRPEATAAAAAFS--SCRQDHG----RED---IPTGDWPQGLLSIGTL
G-DDPPPAGDP---------------AS-----QAD---------V---------LDFTI
EEVK-KLQ----DALNKLLRRA-KS---------KSSSSRGSGAT---------------
--DEDR------ASQLPLDRFLNCPSSLEV--------DR-R-ISLRHAADG-GE--NGE
FSPDTQIILS------KARDLLVN---------------SNGTTIKKK-SFKFLLKKMFV
CH-GGF---AP-APS-------LKDPV--ESRIE-KLFRTMLQK-----KMNNARPSNAA
VSRKYY----LED-------------------------KPSG---RMIDGHHD-------
-----EEDD-EK---GSDRIKWDKTDTD---F-IVLEI--------
>gnl_Sorbi_v3.1_Sobic.002G215300.1
----MKIFSWVANKIG---G----KQ-------------------EP-------------
------------------RSPAPYRG--NVSECR----NDE-----FSDWPQSLLAIGTF
G-NKQLEE-EVASESS------SANAQT-----TQDP------------------AKFTE
EEVD-NIR----REFEVLLQGN-AQ-----------AEAQGSC-----------------
--E-----------------------------------DE-Q-VAASKEHDG-ED-NNEK
QRRNREMIIS------KARELVGK---------------KKSAKLKPR-SMVSLL-RLLA
CK-GGF---TP-VLE-------PRNAFP-QSRME-KLLKAILQK-----KIH-PQNSNT-
-ATRRH----LDW-------------------------KLDE---KE--INECLE-----
-----DALRDDD---DDDGAKWVKTDSD---F-IVLEM--------
>gnl_Theca_v1.1_Thecc1EG037503t1
-LPVTRFVSFLDFYFS---R----RH-------------------MFCL-------TFV-
---------GFLMKLSSLHSSDLDH---IQQPC-----KEE-----FSDWPHGLLTIGTF
G-NKIKQE-PDQKANL------QENFPSA----QDH---------L---------HGLTP
EEVG-KLQ----KELNLIFQEH-VG-----------VGPT---SD---------------
--N-LE------APNLPFEKFLDTNSSTEA--------EE-R-NCSACSHDS-NK-KNDH
IQCSTSLVHS------RGKDICFD---------------NSKGAIGKK-SLSFLLKKMFV
CR-SGF---SP-APS-------LRDPNL-ESRME-KLLRTILHK-----KIY-PQSSSPK
LSTNKP----LES-------------------------SYTP---KT--ANG--------
-----DEKV-EK---ADDGSKWVKTDSECKFY-AGLTM--------
>gnl_Theca_v1.1_Thecc1EG029168t1
----MKFFGWMQNKFN---G----KQ-------------------GS-------------
------------SKPNTV--SATRR---MKQEP-----REE-----FSDWPHGLLAIGTF
G-NNDLKE-NPQCQNTIPSDI-QEEPSS-----SED---------L---------QEFTQ
EEVG-KLQ----KELTKLLSRK-PT-----------S------DV---------------
--Q-KE------LANLPLDRFLNCPSSLEV--------DR-R-ISNALCSDS-GD-REED
IDRTISVILG------RCKDICAE---------------NKKKAIGKK-SISFLLKKMFV
CA-SGF---SP-APS-------LSDTLQ-ESRME-KLLRVMLHK-----KIY-SQNPSRA
SSLKKY----LED-------------------------KQTP---KR--QNNQ-------
-----DERE-RK---SEDGSKWVKTDSE---Y-IVLEI--------
>gnl_Vitvi_Genoscope.12X_GSVIVT01016727001
----------MQNKLN---V----RQ-------------------GN-------------
------------RKTNAP--SATHL---TKQEPI----KEE-----FSDWPHGLLAIGTF
G-NNDLKE-NPESQNP---PH-QEDPSS-----SEE---------L---------LDFTP
EEIG-KLQ----KELTKLLSRK-PA-----------S-----------------------
----------------------------NV--------DR-R-ISATLCSDS-DD-KDEN
IERTISVILG------KCREVCTD---------------HGKKNIGKR-SLSFLLKKMFV
CR-SGF---AP-APS-------LRDTLQ-ESRME-KLLRAMLHK-----KIY-PQNSSRA
SSMKKY----LED-------------------------KQRP---KR--ENEDE------
-----VQEK-HK---AKDGYKWVKTDSE---Y-IVLEI--------
>Frave_12532-v1.0-hybrid.t1
MGPDYHIFSWMQSKLT---G----KP-------------------Q--------------
------------KKPNLT-LLDDDH---KVQKPP----KED---QPISEWPHGLLTIGTL
GSNHESKE-VL-----------HAAPPSP----RDP---------L---------HDFTP
EEAT-HIQ----NELNSFFNEH-VD-----------QSSSSAA-----------------
----------------ELDKFLNRQSSLKT--------ER-T-SSNAADCDE-KE-HNSR
FQRSESVILS------RGKDVCLE---------------NTDTAIGKK-SLSFLLKKMFV
CR-SGF---APAAPT-------LRDPMP-KSRME-KLLRAILQK-----KIY-PQQSSNS
TSKKTH----LED-------------------------RHIT---KS-VTAI--------
------EDQLDS--DDDDGSKWDKSDSECKH----MQI--------
>Frave_37799-v2.0.a2-hybrid.t1
----MRLFGWVQDKLH---G----KQ-------------------GN-------------
------------KKPNTA-STSTHH---VKPEP-----REE-----FSDWPHSLLAIGTF
G-NNNLKE-STDYQSQ---HI-QEEPSS-----SDEI--------L---------ENFTP
EEVG-KLH----KELTKLLTRK-P-------------------DI---------------
--E-KE------IAALPLDRFLNCPSSLEV--------DR-R-TSNALCSDS-DDHKDED
IEKTISVILG------RCKDICAD---------------NNKKAIGKK-SISFLLKKMFV
CR-SGF---AP-APS-------LRDTFQ-ESRME-KFLRLMLNK-----KIINPQNSSRA
SSMKKY----LEDT------------------------RQNPT--KK--GNNNE------
-----EDKK-EK---INDGCKWVKTDSECECF-MILRI--------
>Maldo_GDDH_09G1179400
----------MQNKIN---G----KQ-------------------GN-------------
------------KKPNTV-STTTHS---AKQEP-----REE-----FSDWPHGLLAIGTF
G-NNELKE-KKAAQSQ---DI-QEDPSS-----SEEI--------L---------DNFTS
EEVG-KLQ----KELTKLLTRK-P-------------------DI---------------
--E-KQ------IADLPLDRFLNCPSSLEV--------DR-R-TSNALCSDSSDDHKDED
IEKTISVILG------RCKDIYAD----------------NKKAIGKK-SISFLLKKMFV
CR-SGF---AP-ASS-------LRDTLQ-ESRME-KLLRVMLNK-----NIINPQGASRA
SSMKKY----LED-------------------------RQNPT--KK--GNNNE------
-----DDTK-EK---INDGCKWVKTDSE---Y-IVLEI--------
>Maldo_GDDH_17G1165000
----MKLFGWMQNKIN---G----KQ-------------------RN-------------
------------KKPNTV-STTTHH---AKQEP-----REE-----FSDWPHGLLAIGTF
G-NNELKE-NNAAQSP---DI-QEDPSS-----SEEI--------L---------DNFTP
EEVG-KLH----KELTKLLTRK-P-------------------DI---------------
--E-KK------IADLPLDRFLNCPSSLEV--------DR-R-TSNVLCSDSSNDHKDED
IEKTISVILG------RCKDICAD----------------NKKAIGKK-SISFLLKKMFV
CR-SGF---AP-APS-------LRDTLQ-ESRME-KLLRVMLNK-----KIINPQGTPRA
SSMKKY----LED-------------------------GQNPT--KR--ENHNE------
-----DDTK-EK---INDGCKWVKTDSE---Y-IVLEI--------
>Maldo_Gala_02g008240
------------------------------------------------------------
----------------------------MQQKPS----KEE-----ANEWPHGLLAIGTL
G-NGDLKH-DQ-----------QTNPPSP----NDH---------L---------HDFTP
EEAT-HIQ----NELSSYWN-----------------QSNLAALL---------------
--ELEK------AN-----KFLSKRLSLKP--------ER-T-STDNVDCDQLKE-NMSR
FQRSSSVVLR------RGKDVCLD---------------NTNSTIGKK-SLSFLLKKVFF
CS-SGF---ALAAPG-------LRDPVP-DSRME-KILRAILHK-----KIY-PQSSSTS
TSMKKY----LEN-------------------------SNPK---SA--KAN--------
-----------------EESKWDKTDSEYLLY-VTLEA--------
>Maldo_Gala_09g015600
----------MQNKIN---G----KQ-------------------GN-------------
------------KKPNTV-STTTHS---AKQEP-----REE-----FSDWPHGLLAIGTF
G-NNELKE-KKAAQSQ---DI-QEDPSS-----SEEI--------L---------DNFTS
EEVG-KLQ----KELTKLLTRK-P-------------------DI---------------
--E-KQ------IADLPLDRFLNCPSSLEV--------DR-R-TSNALCSDSSDDHKDED
IEKTISVILG------RCKDIYAD----------------NKKAIGKK-SISFLLKKMFV
CR-SGF---AP-ASS-------LRDTLQ-ESRME-KLLRVMLNK-----NIINPQGASRA
SSMKKY----LED-------------------------RQNPT--KK--GNNNE------
-----DDTK-EK---INDGCKWVKTDSE---Y-IVLEI--------
>Maldo_Gala_17g015270
----MKLFGWMQNKIN---G----KQ-------------------GN-------------
------------KKPNTV-STTT-----------------Q-----FSDWPHGLLAIGTF
G-NNELKE-NNAAQSP---DI-QEDPSS-----SEEI--------L---------DNFTP
EEVG-KLH----KELTKLLTRK-P-------------------DI---------------
--E-KK------IADLPLDRFLNCPSSLEV--------DR-R-TSNVLCSDSSNDHKDED
IEKTISVILG------RCKDICAD----------------NKKAIGKK-SISFLLKKMFV
CR-SGF---AP-APS-------LRDTLQ-ESRME-KLLRVMLNK-----KIINPQGTPRA
SSMKKY----LED-------------------------GQNPT--KR--ENHNE------
-----DDTK-EK---INDGCKWVKTDSE---C-KYLYVT-------
>Maldo_HF00507-RA
M---LVLFSWMQNKIN---G----KQ-------------------GN-------------
------------KKPNTV-STTTHS---AKQEP-----REE-----FSDWPHGLLAIGTF
G-NNELKE-KKAAQSQ---DI-QEDPSS-----SEEI--------L---------DNFTS
EEVG-KLQ----KELTKLLTRK-P-------------------DI---------------
--E-KQ------IADLPLDRFLNCPSSLEV--------DR-R-TSNALCSDSSDDHKDED
IEKTISVILG------RCKDIYAD----------------NKKAIGKK-SISFLLKKMFV
CR-SGF---AP-ASS-------LRDTLQ-ESRME-KLLRVMLNK-----NIINPQGASRA
SSMKKY----LED-------------------------RQNPT--KK--GNNNE------
-----DDTK-EK---INDGCKWVKTDSE---YSLIVYIEKD-----
>Maldo_HF19045-RA
----MKIFDWMQSKLT---G----KP-------------------RL-------------
------------EKPSLK-FFDDEK---VQQKPS----KEE-----ANEWHHGLLAIGTL
G-NGDLKQ-DQ-----------QTNPPSP----NDH---------L---------HDFTP
EEAT-HIQ----NELSSYLN-----------------QSNSAALL---------------
--ELEK------AN-----KFLSNQSSLKP--------EI-T-STDNVDCDELKE-NMSR
FQRSSSVVLS------RGKDVCLD---------------NTNSTIGKK-SLSFLLKKVFV
CS-SGF---APAAPG-------LRDPVP-ESRME-KILRAILHK-----NIY-PQSSSTS
TSMKKY----LEN-------------------------SNPK---SA--KA---------
--------------------KWDKTDSECKHY-VILELDKE-GSMR
>Maldo_HF28801-RA
----MKLFGWMQNKIN---G----KQ-------------------RN-------------
------------KKPNTV-STTTHH---AKQEP-----REE-----FSDWPHGLLAIGTF
G-NNELKE-NNAAQSP---DI-QEDPSS-----SEEI--------L---------DNFTP
EEVG-KLH----KELTKLLTRK-P-------------------DI---------------
--E-KK------IADLPLDRFLNCPSSLEV--------DR-R-TSNVLCSDSSNDHKDED
IEKTISVILG------RCKDICAD----------------NKKAIGKK-SISFLLKKMFV
CR-SGF---AP-APS-------LRDTLQ-ESRME-KLLRVMLNK-----KIINPQGTPRA
SSMKKY----LED-------------------------GQNPT--KR--ENHNE------
-----DDTK-EK---INDGCKWVKTDSE---C-KYLYVT-------
>Malsi_02g008530
------------------------------------------------------------
----------------------------MHQKPS----KEE-----ANEWPHGLLAIGTL
G-NGDLKH-DQ-----------QTNPPSP----NDH---------L---------HDFTP
EEAT-HIQ----NELSSYWN-----------------QSNLAALL---------------
--ELEK------AN-----KFLSKRLSLKP--------ER-T-STDNVDCDELKE-NMSR
FQRSSSVILR------RGKDVCLD---------------NTNSTIGKK-SLSFLLKKVFV
CS-SGF---ALAAPG-------LRDPVP-DSRME-KILRAILHK-----KIY-PQSSSTS
TSMKKY----LEN-------------------------SNPK---SA--KAN--------
-----------------EESKWDKTDSE---Y-IVLEI--------
>Malsi_09g016010
----MKLFSWMQNKIN---G----KQ-------------------GN-------------
------------KKPNTV-STTTHS---AKQEP-----REE-----FSDWPHGLLAIGTF
G-NNELKE-KKAAQSQ---DI-QEDPSS-----SEEI--------L---------DNFTS
EEVG-KLQ----KELTKLLTRK-P-------------------DI---------------
--E-KQ------IADLPLDRFLNCPSSLEV--------DR-R-TSNALCSDSSDDHKDED
IEKTISVILG------RCKDIYAD----------------NKKAIGKK-SISFLLKKMFV
CR-SGF---AP-ASS-------LRDTLQ-ESRME-KLLRVMLNK-----NIINPQGASRA
SSMKKY----LED-------------------------RQNPT--KK--GNNNE------
-----DDTK-EK---INDGCKWVKTDSE---C-LGLDLEDE-----
>Malsi_17g014820
----MKLFGWMQNKIN---G----KQ-------------------GN-------------
------------KKPNTV-STTTHH---AKQEP-----REE-----FSDWPHGLLAIGTF
G-NNELKE-NNAAQSP---DI-QEDPSS-----SEEI--------L---------DNFTP
EEVG-KLH----KELTKLLTRK-P-------------------DI---------------
--E-KK------IADLPLDRFLNCPSSLEV--------DR-R-TSNVLCSDSSNDHKDED
IEKTISVILG------RCKDICAD----------------NKKAIGKK-SISFLLKKMFV
CR-SGF---AP-APS-------LRDTLQ-ESRME-KLLRVMLNK-----KIINPQGTPRA
SSMKKY----LED-------------------------GQNPT--KR--ENHNE------
-----DDTK-EK---INDGCKWVKTDSE---S-S------------
>Malsy_02g009390
----------MQSKLT---G----KP-------------------RL-------------
------------EKPSLK-FFDDEK---VQQKPS----KEE-----ANEWHHGLLAVGTL
G-NGDLKL-DQ-----------QTNPPSP----NDH---------L---------HDFTP
EEAT-HIQ----NELSSYLN-----------------QSNSAALL---------------
--ELEK------AN-----KFLSNQSSLKP--------EI-T-STDNVDCDELKE-NMSP
FQRSSSVVLS------RGKDVCLD---------------NTNSTIGKK-SLSFLLKKVFV
CS-SGF---APAAPG-------LRDPVP-ESRME-KILRAILHK-----KIY-PQSSSTS
TSMKKY----LEN-------------------------SNPK---SA--KA---------
--------------------KWDKTDSE---Y-IVLEI--------
>Malsy_09g014750
------------------------------------------------------------
-------------------MYCVDS---AKHEP-----REE-----FSDWPHGLLAIGTF
G-NNELKE-QKAAQSQ---DI-QEDPSS-----SEEI--------L---------DNFTS
EEVG-KLQ----KELTKLLTRK-P-------------------DI---------------
--E-KQ------IADLPLDRFLNCPSSLEV--------DR-R-TSNALCSDSSDDHKDED
IEKTISVILG------RCKDIYAD----------------NKKAIGKK-SISFLLKKMFV
CR-SGF---AP-ASS-------LRDTLQ-ESRME-KLLRVMLNK-----NIINPQGASRA
SSMKKY----LED-------------------------RQNPT--KK--GNNNE------
-----DDTK-EK---INDGCKWVKTDSECKY----LCLP-------
>Malsy_17g014770
------------------------------------------------------------
-------------------MHCVDH---AKQEP-----REE-----FSDWPHGLLAIGTF
G-NNELKE-NNAAQSP---DI-QEDPSS-----SEEI--------L---------DNFTP
EEVG-KLH----KELTKLLTRK-P-------------------DI---------------
--E-KK------IADLPLDRFLNCPSSLEV--------DR-R-TSNVLCSDSSNDHKDED
IEKTISVILG------RCKDICAD----------------NKKAIGKK-SISFLLKKMFV
CR-SGF---AP-APS-------LRDTLQ-ESRME-KLLRVMLNK-----KIINPQGTPRA
SSMKKY----LED-------------------------GQNPT--KR--ENHNE------
-----DDTK-EK---INDGCKWVKTDSE---Y-IVLEI--------
>Pruav_sc0000129.1_g1330.1.mk
----MKIFDWMKSKLT---G----KT-------------------LI-------------
------------KKPSSK-VFDDDK----VQKPP----KEE-----VNEWPHGLLTIGTL
G-NSDLKE-DQ-----------QSNPPSP----KDH---------L---------HGFTP
EEVR-NIQ----NELNSYLNEE-AD-----------HQSNSGA-----------------
--ELEK------VNFLPLDKFLNRQSSLKA--------ER-N-GISA-DCDE-KE-NGGR
FQRSGSAVLS------PGKDVCLE---------------NTNTAIGKK-SLSFLLKKVFV
CR-SGF---VPAAPG-------LRDPIL-ESRME-KILKAILHK-----KIY-PQSSSAS
TSMKKY----LEN-------------------------RHNI---AK--SAND-------
-----EEINIDK---EDEGSKWVKTDSECKHY-VILELGKE-GSMR
>Pruav_sc0001580.1_g190.1.mk
----MKLFGWMQNKLN---G----KQ-------------------GN-------------
------------KKQNTV-PTTTHP---AKQEP-----REE-----FSDWPHGLLAIGTF
G-NNDLKE--NAAESQ---DI-QEDPTS-----SEEI--------L---------DNFTP
EEVG-KLH----KELTKLLTRK-P-------------------NI---------------
--E-KE------IADLPLDRFLNCPSSLEV--------DR-R-NSNALCSDSADDHKDED
IEKTISVILG------RCKEICGD---------------NNKKAIGKK-SISFLLKKMFV
CR-SGF---AP-QPS-------LRDTLQ-ESRME-KLLRVMLNK-----KIINPQGSSRA
ASMKKY----LED-------------------------RQIPT--KK--ESNTE------
-----DDTK-EK---INDGCKWVKTDSE---Y-IVLEI--------
>Pyrbr_009338956.1_cds_XP_009337231.1_1
----MKIFDWMQSKLT---G----KP-------------------RL-------------
------------EKPSLK-VFDDEK---VKQKPS----KEE-----ASEWPHGLLAIGTL
G-NGDLKQ-DQ-----------QTNPPSP----NDH---------L---------HDFTP
EEAT-HIL----NELSSYWN-----------------QSNSAALL---------------
--ELEK------AN-----KFLSKQSSLKP--------ER-T-STDNVDCDELKE-NMSR
FQRSSSVVLS------RGKDVCLD---------------NINSTIGKK-SLSFLLKKVFV
CG-SGF---APAASG-------LRDPVP-ESRME-KILRAILHK-----KIY-PQSSSTS
TSMKKY----LEN-------------------------SNPK---SA--KAN--------
-----------------EGSKWDKTDSE---Y-IVLEI--------
>Pyrbr_009352585.1_cds_XP_009350860.1_1
----MKLFSWMQNKIN---G----KQ-------------------GN-------------
------------KKPNTV-STTTHH---AKQEP-----REE-----FSDWPHGLLAIGTF
G-NNELKE-NNAAQSP---DI-QEDPSS-----SEEI--------L---------DNFTP
EEVG-KLH----KELTKLLTRK-P-------------------DI---------------
--E-KK------IADLPLDRFLNCPSSLEV--------DR-R-TSNVLCSDSSDDHKDED
IEKTISVILG------RCKDICAD----------------NKKAIGKK-SISFLLKKMFV
CR-SGF---AP-APS-------LRDTLQ-ESRME-KLLRVMLNK-----KIINPQGTPRA
SSMKKY----LED-------------------------RQNPT--IR--ENQNE------
-----DDTK-EK---INDGCKWVKTDSE---Y-IVLEI--------
>Pyrco_BartlettDH_new_DRO.Chr17
----MKLFSWMQNKIN---G----KQ-------------------GN-------------
------------KKPNTV-SATTHH---AKQEP-----REE-----FSDWPHGLLAIGTF
G-NNELKE-NNAAQSP---DI-QEHPSS-----SEEI--------L---------DNFTP
EEVG-KLH----KELTKLLTRK-P-------------------DI---------------
--E-KK------IADLPLDRFLNCPSSLEV--------DR-R-TSNVLCSDSSDDHKDED
IEKTISVILG------RCKDICAD----------------NKKAIGKK-SISFLLKKMFV
CR-SGF---AP-APS-------LRDTLQ-ESRME-KLLRVMLNK-----KIINPQGTPRA
SSMKKY----LED-------------------------RQNPT--VR--ENHNE------
-----DDTK-EK---INGGCKWVKTDSE---Y-IVLEI--------
>Pyrco_BartlettDH_new_DRO.Chr2
----MKIFDWMQSKLT---G----KP-------------------RL-------------
------------EKPSLK-VFDDEK---VKQKPS----KEE-----ANEWRHGLLAIGTL
G-NGDLKQ-DQ-----------QTNPPSP----NDH---------L---------HDFTP
EEAT-HIQ----NELSSYWN-----------------QSNSAALL---------------
--ELEK------AN-----KFLSKQSSLKP--------ER-T-STDNVDCDELKE-NMSR
FQRSSSVVLS------RGKDVCLD---------------NINSTIGKK-SLSFLLKKVFV
CS-SGF---APAASG-------LRDPVP-ESRME-KILRAILHK-----KIY-PQSSSNS
TSMKKY----LEN-------------------------SNPK---SA--KAN--------
-----------------EGSKWDKTDSE---Y-IVLEI--------
>Pyrco_BartlettDH_new_DRO.Chr9
----MKLFSWMQNKIN---G----KQ-------------------GN-------------
------------KKPNTV-STTTHS---AKQEP-----REE-----FSDWPHGLLAIGTF
G-NNELKE-KNAAQSQ---DI-QEDPSS-----SEEI--------L---------DNFTP
EEVG-KLQ----KELMKLLTRK-P-------------------DI---------------
--E-KQ------IADLPLDRFLNCPSSLEV--------DR-R-TSNALCSDSSDDQKDED
IEKTISVILG------RCKDICAD----------------NKKAIGKK-SISFLLKKMFV
CS-SGF---AP-APS-------LRHTLQ-ESRME-KLLRVMLNT-----NIINPQGASRA
SSMKKY----LED-------------------------RQNPT--KK--GHNNE------
-----DDTK-EK---INDGCKWVKTDSE---Y-IVLEI--------
>Pyrco_Bartlett_005626.1
------------------------------------------------------------
-------------------MHCVDH---AKQEP-----REE-----FSDWPHGLLAIGTF
G-NNELKE-NNAAQSP---DI-QEHPSS-----SEEI--------L---------DNFTP
EEVG-KLH----KELTKLLTRK-P-------------------DI---------------
--E-KK------IADLPLDRFLNCPSSLEV--------DR-R-TSNVLCSDSSDDHKDED
IEKTISVILG------RCKDICAD----------------NKKAIGKK-SISFLLKKMFV
CR-SGF---AP-APS-------LRDTLQ-ESRME-KLLRVMLNK-----KIINPQGTPRA
SSMKKY----LED-------------------------RQNPT--VR--ENHNE------
-----DDTK-EK---INGGCKWVKTDSE---Y-IVLEI--------
>Pyrco_Bartlett_032768.1
----MKIFDWMQSKLT---G----KP-------------------RL-------------
------------EKPSLK-VFDDEK---VKQKPS----KEE-----ANEWRHGLLAIGTL
G-NGDLKQ-DQ-----------QTNPPSP----NDH---------L---------HDFTP
EEAT-HIQ----NELSSYWN-----------------QSNSAALL---------------
--ELEK------AN-----KFLSKQSSLKP--------ER-T-STDNVDCDELKE-NMSR
FQRSSSVVLS------RGKDVCLD---------------NINSTIGKK-SLSFLLKKVFV
CS-SGF---APAASG-------LRDPVP-ESRME-KILRAILHK-----KIY-PQSSSNS
TSMKKY----LEN-------------------------SNPK---SA--KAN--------
-----------------EGSKWDKTDSE------------------
>Pyrco_DAnjou_DRO.Chr9
----MKLFSWMQNKIN---G----KQ-------------------GN-------------
------------KKPNTV-STTTHS---AKQEP-----REE-----FSDWPHGLLAIGTF
G-NNELKE-KNAAQSQ---DI-QEDPSS-----SEEI--------L---------DNFTP
EEVG-KLQ----KELMKLLTRK-P-------------------DI---------------
--E-KQ------IADLPLDRFLNCPSSLEV--------DR-R-TSNALCSDSSDDHKDED
IEKTISVILG------RCKDICAD----------------NKKAIGKK-SISFLLKKMFV
CS-SGF---AP-APS-------LRHTLQ-ESRME-KLLRVMLNK-----NIINPQGASRA
SSMKKY----LED-------------------------RQNPT--KK--GHNNE------
-----DDTK-EK---INDGCKWVKTDSE---Y-IVLEI--------
>Pyrco_Danjou_new_DRO.Chr17
----MKLFSWMQNKIN---G----KQ-------------------GN-------------
------------KKPNTV-SATTHH---AKQEP-----REE-----FSDWPHGLLAIGTF
G-NNELKE-NNAAQSP---DI-QEHPSS-----SEEI--------L---------DNFTP
EEVG-KLH----KELTKLLTRK-P-------------------DI---------------
--E-KK------IADLPLDRFLNCPSSLEV--------DR-R-TSNVLCSDSSDDHKDED
IEKTISVILG------RCKDICAD----------------NKKAIGKK-SISFLLKKMFV
CR-SGF---AP-APS-------LRDTLQ-ESRME-KLLRVMLNK-----KIINPQGTPRA
SSMKKY----LED-------------------------RQNPT--VR--ENHNE------
-----DDTK-EK---INGGCKWVKTDSE---Y-IVLEI--------
>Pyrusco0g001230.1
----MKIFDWMQSKLT---G----KP-------------------RL-------------
------------EKPSLK-VFDDEK---VKQKPS----KEE-----ANEWPHGLLAIGTL
G-NGDLKQ-DQ-----------QTNPPSP----NDH---------L---------HGFTP
EEAT-HIQ----NELSSYWN-----------------QSNSAALL---------------
--EFEK------AN-----KFLSKQSSLKP--------ER-T-STDNVDCNELKE-NMSR
FQRSSSVVLS------RGKDVCLD---------------NINSTIGNK-SLSFLLKKVFV
CS-SGF---APAASG-------LRDPVP-ESRME-KILRAILDK-----KIY-PQSSSTS
TSMKKY----LEN-------------------------SNPK---SA--KAN--------
-----------------EGSKWDKTDSECKHD-IVLEI--------
>Pyrusco0g045440.1
----MGLFSWMQNKIN---G----KQ-------------------GN-------------
------------KKPNTV-STTTHH---AKQEP-----REE-----FSDWPHGLLAIGTF
G-NNELKE-NNAAQSP---DI-QEDPSS-----SEEI--------L---------DNFTP
EEVG-KLH----KELTKLLTRK-P-------------------DI---------------
--E-KK------IADLPLDRFLNCPSSLEV--------DR-R-TSNVLCSDSSDDHKDED
IEKTISVILG------RCKDICAD----------------NKKAIGKK-SISFLLKKMFV
CR-SGF---AP-APS-------LRDTLQ-ESRME-KLLRVMLNK-----KIINPQGTPRA
SSMKKY----LED-------------------------RQNPT--IR--ENQNE------
-----DDTK-EK---INDGCKWVKTDSE---Y-IVLEI--------
>Pyrusco17g010890.1
----MKLFSWMQNKIN---G----KQ-------------------GN-------------
------------KKPSTV-STTTHH---AKQEP-----REE-----FSDWPHGLLAIGTF
G-NNELKE-NNAAQSP---DI-QEDPSS-----SEEI--------L---------DNFTP
EEVG-KLH----KELTKLLTRK-P-------------------DI---------------
--E-KK------IADLPLDRFLNCPSSLEV--------DR-R-TSNVLCSDSSDDHKDED
IEKTISVILG------RCKDICAD----------------NKKAIGKK-SISFLLKKMFV
CR-SGF---AP-APS-------LRDTLQ-ESRME-KLFAIQNNK-----KII------II
TCIVNY----V-------------------------------------------------
---------------IN-----------------------------
>Pyrusco9g008650.1
----MKLFSWMQNKIN---G----KQ-------------------GN-------------
------------KKPNTV-STTTHS---AKQEP-----REE-----FSDWPHGLLAIGTF
G-NNELKE-KNDAQSQ---DI-QEDPSS-----SEEI--------L---------DNFTP
EEVG-KLQ----KELMKLLTRK-P-------------------DI---------------
--E-KQ------IADLPLDRFLNCPSSLEV--------DR-R-TSNALCSDSSDDHKDED
IEKTISVILG------RCKDICAD----------------NKKAIGKK-SISFLLKKMFV
CS-SGF---AP-APS-------LRHTLQ-DSRME-KVFANLHNR----------------
------------------------------------------------------------
------------------LCT-------------------------
>Rosch_v2.0_Chr2g0146241
----MRLFGWVQGKLN---G----KQ-------------------GN-------------
------------KKPNTA-STSTHL---VKPEP-----REE-----FNDWPHGLLAIGTF
G-NNNLKE-NTDHRSQ---NI-QEEPSS-----SDEI--------L---------ENFTP
EEVG-KLH----KELTKLLTRK-P-------------------DI---------------
--E-KE------IAALPLDRFLNCPSSLEV--------DR-R-TSNVLCSDS-DDPKDED
IEKTISVILG------RCKDICAD---------------SNKKAIGKK-SLSFLLKKMFV
CR-SGF---AP-APS-------LRDTFQ-ESRME-KFLRLMLNK-----KIINPQSSSRA
SSMKKY----LEDT------------------------RQSPT--KK--GNNNE------
-----ENTK-EK---INDGCKWVKTDSECKCI-MILRI--------
>Ruboc_01_G03016
----MKIFNWMQSKLT---R----KP-------------------QI-------------
------------KKPNLK-LFDDDH---KVQKPP----KED---EQISEWPHGLLTIGTL
GSNHDLKEDHL-----------HSNPPSP----RDP---------L---------HDFTP
EEAI-HLQ----NELNSFFNEQ-VD-----------PSISSAE-----------------
----------------ELGKFLNRQSSLKA--------ER-T-SNNAADSDE-KE-NSSR
FQRSASVVLG------RGKDVCLE---------------NTNTAIGKK-SLSFLLKKMFA
CR-SGF---SPAPPG-------LRDPIP-ESRME-KILRAILHK-----KIY-PQQSPNS
TSKKKY----LEN-------------------------RYMT---KS-VTAN--------
------EEQLES---DDDGSKWVKTDSESAR---------------
>Ruboc_06_G25085
-PPPMRLFGWVQDKLN---G----KQ-------------------GN-------------
------------KKPNTA-STSTHH---AKPEP-----REE-----FSDWPHGLLAIGTF
G-NNNLKE-NPDHRSQ---NI-QEEPSS-----SEEI--------L---------ENFTP
EEVG-KLH----KELTKLLTRK-P-------------------NI---------------
--E-KE------IADLPLDRFLNCPSSLEV--------DR-R-TSNALCSDS-DDHKDED
IEKTISVILG------RCKDICAD---------------NNKKAIGKK-SVSFLLKKMFV
CR-SGF---AP-APS-------LRDTLQ-ESRME-KLLRLMLNK-----KIINPQSSSRA
SSMKKY----LEDT------------------------RQNPT--KR--ENNNV------
-----EDAK-QK---INDGCKWVKTDSECE----------------
>gnl_Aquco_v3.1_Aqcoe2G387900.1
----MQILKRLFKV-AQEEQ----ATNTTP-----AKPKTDVTVFKE--AEPKVLI----
-FSK--------RR-QTK-VTEGAN--------------------LTYKVPH---SF---
--RIT-----ARA-FF-YHSLNLKRLGSFRG---KQH---------------------CT
FKGK-----------EKGFVMG-HK-----VDS-----A--VHVGN--------------
-------------KVSPISDATSISASTVGT-------Y--QC-WSS------EK-I---
-------------DDLKG-DK-------------------------NK-AISRM-KELW-
-KW----AATAKS-------------DKGGNYIRRKV-LHFRNRGGLKA-SL-QDDQWSL
SSPKISFRWETES-CSTTTS------AY----------SAFSL--PSSSKHDRKWSKAPD
SSIKDTTLVI-DNECSSRSGNWITTDDD---F-VVLEL--------
>gnl_Arath_TAIR10_AT3G24750.1
----------MAKIKAQGGE----EQVTST------------------------------
------------------------------------------------------------
------------------------------RFD---------------------------
-----LKK-----------------------------------AIR--------------
-------------VLQPEKDDT----------------N-----KEK------SK-S---
-------------EQSKG-----------------------------KATLSRM-KELI-
-KW----AAAAKS-------------DKAVKFFTPKIMMELKNRRKLKM-MR-EVNEMSS
VSANISLRWESSE-SCTTNS------SS----------DHISI--VSSPG--------IL
VSLSPTPLYR----CRSRKCNWITTDSE---F-VVLEL--------
>gnl_Betvu_v1.2_Bv7_167090_ttay.t1
----MQVLQWLFKV-PQDHK----QDINHH-----HSNLEIKSPKAR--ETSKEVI----
-SYKKK---RVYKK--FQ-KPEETS--------------------LDCRKFR---YLTFL
LKKGN-----SRSNYF-SSTLHQRRISNCSDYQ-KQH---------------------YI
LSMK-LKE----EIVRAGLGKN-LK-----ADS-----S--AHVGN--------------
-------------KVLPINDST-SSSSSSLS-------STCHC-RSS------DQ-K---
---KQR------SNKGES-NK-------------------------AK-TLSRM-KELL-
-RW----AAAAKS-------------DKGGKF-GKKV-LHFRNKATIKS-GG-LDDDVSI
ESPKISLRWEVESNCSTTCS------AA----------SA-----PPTLKYDESC-----
----------------RRTGSWITTDDE---F-VVLEL--------
>gnl_Carpa_v0.4_evm.model.supercontig_8.175
----QQILQWLFKA-AHDQA----RDT--------TPSNKEIANGQE--AKSKEII----
-NLVKNRS-WCTRK-HNK-IKDQGRN----------------C-GVGCKNFK---VFSFL
CRRNV-----AKA-CF-YSTLNLRRVNSFSRKQQQQQ------------------KMMMI
QSMK-MKK---LEEQQKVVD-----------SS-----A--TQAGN--------------
-------------KVLPVTDTP-LSSSNDQT-------E--SV-----------------
--------------KVKG-DK-------------------------TK-AMSRM-KEML-
-RW----VAAAKS-------------DKGKKFIGRKV-MHLRNRGSLKGVTG-DDDQLSF
ESPKISFRWEVES-SYSTTT------C-----------SGISM-ASSSSKND--------
ISLGSTPIHD-NPSRADRKGNWITTDSE---F-VVLEL--------
>gnl_Elagu_v2.0_p5_sc00076.V1.gene471
------------------------------------------------------------
------------------------------------------------------------
------------------------------------------------------------
--------------------MG-HK-----ADS-----A---NVGC--------------
-------------KVLPICDAV--STGSNGG-------DS----SDG------SE-K---
-------------DVQKG-ER-------------------------RR-AVSQM-KELL-
-KW----AAAARS-------------HKCGSK-GWKV-LYFRNRVRHPS-VKG-------
--------------CSSSSS------MN----------SSLSL--ASISGNDRTLVK--S
GNLRSSECDA-KSEEYVRPGRWITTDSDSDGA-NALRLP-------
>gnl_Eucgr_v2.0_Eucgr.H00807.1
----MQILQWLFRV-SQEEA----KGNSCS-----STDSKNTASDQET-SKGKSIV----
-LFKKS------RR-----GKEKAK--------------------PGHPRCA---SFAIL
CRKDV-----AKA-CF-YSTINLRRLSSLHR---RQN---------------------SI
HTKR-MKK----EDVARGLGIIGQK-----ADS-----A--AHGGN--------------
-------------KVLPISDTA-LTSSTSAN-------D--QY-SAS------EK-K---
-------------EKVKG-DK-------------------------AK-VISRM-KELI-
-RW----AAASKA-------------EKGGKFISRKV-LQFRQRGALKA-IP-DDDQFSN
ESPKISFRWDVES-CSTIST------SY----------SAISL--AS-ARIDPIASR---
LSADSLPPQM-TDQCLRRKGNWITTDSE---F-VVLEL--------
>gnl_Manes_v6.1_Manes.12G042000.1
----MQILHWLFKL-PQEQA----RES-----------NKHNTNDQE--TEGRDII----
-LFKYS---GSHQR--SA-RGKENK--------------------FSRRGFR---QFVIL
CRKDV-----ASA-CF-YSTINLKRLDSFNRRKQQQH---------------------WV
YSMK-MKK---EEEIAKEQSMN-NK-----MDS-----A--THAGN--------------
-------------KVLPITDTT-SLSSLSAN-------SNIQC-GSL------EK-K---
-------------NTLKG-DK-------------------------TK-AMSRM-KELL-
-KW----AAAAKS-------------EKKGNFIGRKV-LHFRNKATLKA-VP-DDDQLSN
ESPKISFRWDVES-CSTTSS------VY----------SAISM--GSCSKTDLAMNM---
LSLNSTPLH-------DRKGNWITTDSE---F-VVLEL--------
>gnl_Medtr_Mt4.0v1_Medtr7g059080.1
------------------------------------------------------------
------------------------------------------------------------
------------------------------------------------------------
-----MKE------------LL-TR-----QTQ-----Q--THGGN--------------
-------------KVLPITEAP-LSSSAERN-------D--QC-DNT------IT-K---
-------------DQVKG-DR-------------------------KK-PMSRM-KELL-
-RWA---AASAKT-------------DKGGKFYGRKV-LMFRRRGNLKA-VQ-DDDQVST
ESPKISFRWDMES-CSTTSS------AY----------SAFSM--ASSTRNGQNQTA---
STISIPSSQS-GHTTCRRKANWITTDSE---F-VVLEL--------
>gnl_Medtr_Mt4.0v1_Medtr0027s0200.1
----MRILQWLFKK-AQEQE----RKRSTY------------INEQN--GKGNISG----
-L-KQD---GSYKR--TK-RFSCSK--------------------DGYKNLK---IFSLL
YRKDI-----PKA-CF-FRTLSLKRI-GIS----RRH---------------------FV
YSMK-MKK----EESSRDEGIV-NK-----TDS-----T--THGGN--------------
-------------KVLPITEAP-LSSSAERN-------D--QC-DNT------IT-K---
-------------DQVKG-DR-------------------------KK-PMSRM-KELL-
-RWA---AASAKT-------------DKGGKFYGRK--PSYNAKWSPSL-TS-NDDIVRL
NT----------------------------------------------------------
-------------------------------F-I--QI--------
>gnl_Medtr_Mt4.0v1_Medtr0027s0180.1
M-PEKRIEQKSFDG-QDAPV----GEKSQWQPQIQGTQSRERVQEQN--GKGNISG----
-L-KQD---GSYKR--TK-RFSCSK--------------------DGYKNLK---IFSLL
YRKDI-----PKA-CF-FRTLSLKRI-GIS----RRH---------------------FV
YSMK-MKK----EESSRDEGIV-NK-----TDS-----T--THGGN--------------
-------------KVLPITEAP-LSSSAERN-------D--QC-DNT------IT-K---
-------------DQVKG-DR-------------------------KK-PMSRM-KELL-
-RWA---AASAKT-------------DKGGKFYGRKV-LMFRRRGNLKA-VQ-DDDQVST
ESPKISFRWDMES-CSTTSS------AY----------SAFSM--ASSTRNGQNQTA---
STISIPSSQS-GHTTCRRKANWITTDSE---F-VVLEL--------
>gnl_Mimgu_v2.0_Migut.D00520.1
----MQILQWLSKI-AQEPP----RAANSS-----PVNTKKVDKDQR--VKSKDTS---S
---------GNRQR-RLK-GVEESK--------------------LSCENLN---LFYYL
RRKDL-----SKT-YF-YRTLNLKRLGSFRR--KPQN---------------------SI
DPMKMMTK----EDFARGLGIS-QK-----TDN-----S-STHVGN--------------
-------------KILPITDQT-----TK-D-------Q--AC-MNV------DK-K---
-------------EKSKG-DK-------------------------TK-TISRM-KELL-
-KW----AAAAKS-------------EKGGKYIGRKM-MHFRNRTALKA-VP-DDEQMSN
DSPKISFRWEVES-CSTTTS------VY----------SAISSVAASSMRHDEMIMN--N
SSVNSTPAHV-RDLSVARPGNWITTDSE---F-VVLEL--------
>gnl_Nelnu_v1.0_NNU_022336-RA
----MQIFQWLFKV-TQEQQ----PRETTP-----TDKEIIGTVKKK--AESKDLV----
-LVKRS---DAYRRRSSK-GYQDDE--------------------VELKDSD---SFTIL
YSRGN-----AKA-CF-YSTLNLKRLGSLGK---GQN---------------------WM
QSLR-LKE----EELARQLVMG-HK-----VDL-----A--AHVGN--------------
-------------KVLPLCDAP-ASASTTMN-------D--QC-GSS------EK-K---
-------------DKPKG-ER-------------------------TR-AISRM-KELL-
-RW----ASAAKS-------------EKGGKHISRKV-LLFRNRGALKH--------GDE
SSPKISFRWEVGS-CSNSSS------VY----------SGFSL--ASSTNGRTSISP--S
EDISTSDCNKDEEWRPSRRGNWITTDED---F-VVLEL--------
>gnl_Orysa_v7.0_LOC_Os02g02160.1
------------------------------------------------------------
------------------------------------------------------------
------------------------------------------------------------
-----MG-----------------------HSG-----G--VEAAC--------------
-------------RVLPIIDEE--------S-------ES-DE-GSP------ER-K---
-------------VVD---DR-------------------------RKAIVSRM-RELL-
-RR----AAAQSSAQSKLS----TVLVSAKKW--KRV-V-----------VSLSDGGSPV
SSKSDSFSWDAES-CSSS-------PAQ----------SPLWP--AARLRRDSSGSA--S
MSCSGS----DDYGGSSRLCQWITTDSD---F-VVLEL--------
>gnl_Phavu_v2.1_Phvul.010G019300.1
MHTTMKLLQWVSKG-QNDHQ-------IGG-----NSNLKTIIRDKK--GKGKDII----
-ALRHH---RVDRG--TK-GIEMRK--------------------VGSKNLK---LFIFM
CGKDI-----PKA-CF-YRTLNINRL------KRRRS---------------------FI
RSVN-MKR----EELSGAVGIT-ER-----ADF-----V--VHVGN--------------
-------------KVLPISEES-FSKTTKTN-------D--KY-FNA------EA-K---
-------------HPTKGNNR-------------------------KK-SVSRM-KELL-
-RR----VASTKE-------------DKIEEFYEHKV-LQNIA-------FA-EDERGSS
ESPKISFIWDVDT-PSVLSL------AT----------FSENV--QTKISHSQICIP---
------------RNSTCRKENWITTDSE---C-KPICIYYE-----
>gnl_Phavu_v2.1_Phvul.010G019000.2
------------------------------------------------------------
-----------------------------------------------------------M
CGKYI-----PKA-CF-YKTLNINRL------KRRRS---------------------FI
RSVN-MKR----EELSGAVGII-ER-----ADF-----V--VHVGN--------------
-------------KVLPISEES-FSKTTKTN-------D--KC-FNA------EA-K---
-------------HPSKGNNR-------------------------KK-PVSRM-KELL-
-RR----VASTKE-------------DKIKEFYEHKV-LQNIA-------FA-KDERGSS
ESPKISFTWDVDT-PSVLSL------AT----------FSENV--QTEISHSQICIL---
------------RNSTCRKENWITTDSE---F-VVLEL--------
>gnl_Phavu_v2.1_Phvul.008G123300.1
----MQILQWLFKG-AHEQE----RKSSKN-----IPPKREDTSEKN--AKGKEVN----
-LQKGE---RSQKR--ER-RNKWST--------------------PGCKNFK---TFTFL
YRKDI-----PKA-FF-YSTLNLKRLASFN----RRQ---------------------SL
YFMK-MKK----EEPSKDVGSA-NK-----ADS-----A--SHVGN--------------
-------------KVLPLSEAP-LSSSAERN-------D--KCGDTT------ET-K---
-------------DQTKG-DK-------------------------KK-PMSRM-KELL-
-RW----AASAKS-------------EKGGKFNGRKV-LMFRRRGNLKA-VP-DDDQGCT
ESPKISFRWDVES-CSTTSS------VY----------SAISI--ASSSKHGHNQIS---
STLSIPPEHT-GLSNTTRKGNWITTDSE---F-VVLEL--------
>gnl_Poptr_v3.0_Potri.002G240300.1
----MQTFHKLFRV-THEQA----REHTSI---------PATKNNSN--AKGREII----
-LLKDS---GNHRR--SE-RVRESDR-------------------FGFKYSW---PFAFL
CRKDV-----AKA-CF-YSTLDLKRINSYNR---QQH---------------------CI
RSRK-MKQ---EETAARGQVTS-NK-----VDP-----A--AHAGN--------------
-------------KVLPVSDTT-LSSSASTN-------E--KC-STL------EK-K---
-------------DKVKG-DK-------------------------AK-AISRM-KELL-
-RW----AATAKS-------------EKAGKYIGRKV-LQLRSRATLKS-VP-DDEELSI
ESPKISFRWDVER-CSTTSS------AY----------SGISK--ASSKNMDLNM-----
LSLSSTPVH-------DRKGNWITTDSE---F-VVLEL--------
>gnl_Prupe_v2.1_Prupe.8G205000.1
MHPH--ILGW-----ESGAA----REDTSG-----SINKKATTNDQE--AKPNYII----
-VFKCGGV-GVYWK--FK-GIEERK--------------------SGSKKFK---PLAFL
RRKDV-----AKA-CF-YSTLQLKRLGSINRRQARQR---------------------WI
QSMK-MKK----EDIARGLGIS-TK-----ADS--------ANVGN--------------
-------------KVLPVTDST-LTTSTNTN-------E--QC-GTS------EK-K---
-------------ERVKG-DK-------------------------TK-TMSRM-KELL-
-RW----AAAAKS-------------ERGGKFIARKV-MQFRNRGTLKA-VP-DDDQLSN
DSPKISFRWDLES-CSTTSS------AY----------TSIST--ASSLKNDQIMII---
QALNSTKCQD--PDRAPRKGNWITSDSE---F-VVLEL--------
>gnl_Solly_v2.4_Solyc06g083560.2.1
----MQILQWLFKN-ANDTN----FNT--------NSSKKQVVTDEE--VNSQGIV----
-LFEIS---GKKRNR----AGKSANS-------------------SCCNILN---WFNTL
RRKDI-----AKE-YF-YSTIRLNRLESSRR---KQQ---------------------LV
HCMK-MKK----QSLTRGLSFR-RN-----SDS-----A--IA-----------------
-------------KVLPVSDAV-GTKNSH-K-------E--QN-LSA------DK-K---
-------------EKANG-DK-------------------------MK-TVSKM-KELI-
-RW----AAAVKS-------------QKGGKYFSQKV-LYLRDRPDLKT-VANDDDQLSC
DSPKISFRWDVDQ-------------NY----------STISV-----TKNHRSIKN---
SPLKSTVVHIDQCPAATRKGNWVTTDSE---F-VVLELEL------
>gnl_Solly_v2.4_Solyc09g061730.1.1
------------------------------------------------------------
------------------------------------------------------------
------------------------------------------------------------
--MK-MKK----EN----LRVT-NK-----ADS-----T----TGN--------------
-------------HVGNITQIL-PITHDSTN-------D--HK-DGG------EK-K---
-------------EKVKG-DK-------------------------AKMSISKM-KELL-
-RW----AAAAKT-------------DKGTRYITRKV-FNFRNRATLKA-VA-DDDQLSN
DSPKISFRWDAES-CSTTYS------AM----------SMPNS--STTKNHEQSIQI--F
ASVNSTPIHI--DHC--PKLNWITTDSE---F-VVLEPND------
>gnl_Sorbi_v3.1_Sobic.010G001000.1
----MHIAE---------------------------------------------------
---------------------------------------------------TGTVVIGC-
------------------------------------------------------------
------------------------------------------------------------
-------------KVLPIFN------------------EHG-IVDSA------MK-K---
-------------MVHR--DG-------------------------KK-AVARV-KELL-
-KR----AAQARP------------STVSGKKWK-KV-LSFHARDSAAATAS-ASDEISC
SSGKLSFKWDVGS-CSSSSS------AY----------SPLSL--MSTLRKDYCMSRMSQ
QSMLGSSKSLEEAACSCRTAQWITTDSD---F-VVLEL--------
>gnl_Sorbi_v3.1_Sobic.004G009300.1
------------------------------------------------------------
------------------------------------------------------------
------------------------------------------------------------
-----MGH----GGTGAAVAVV-DH-----HSA-----S--AAAGC--------------
-------------RVLPVIMEEEPPATTTAT-------ES-QQ-GSP------QE-T---
-------------RVA---ER-------------------------RKAIVARM-RELL-
-SR----AAAAQAAHSRLR----STVATAKKW--KRA-V--------------DDGASSI
SSNG-SFSWDVTF-CSSAAN----CPGP----------APLLW--PAVLRLSCSSGG---
-SWSAE----DDDDDIRMAAHWVTTDSD---F-VVLEL--------
>gnl_Stras_v2.0_SGA_v2.0_scaffold1T00715
----MQIIEWLSKITTQEP-----SRVANS-------------KDQKK-VKSKDIV----
-ACDEC---GFNQT-LPK-RVEQSG--------------------LNCEDFH---LFNFT
RK---------NS-YL-YHTLNLKSFISCRK---RPH---------------------SA
NSMK-MKE----E-----LGIA-QK-----SDS-----N----VGN--------------
-------------KVLPITDTS-HSSN---D-------E--QC-PNP------DK-K---
-------------EKSKG-DK-------------------------MK-TLFRM-KELL-
-KW----AAAAKA-------------EKGGKYIGRKV-LLFKNRAALKG-VP-DNDQLND
ESPKISFRWEVES-RSTTSS------VY----------SAISQV-ASSLKHDRTLVK---
ESISSTPLHV-RDLSVARPGNWITTDSD---F-VVLEL--------
>gnl_Theca_v1.1_Thecc1EG002988t1
----MQILQWLFKV-AHEQG----GQNTTS-----PSNKK-TAEDQE--GKPREII----
-LSK-------HRR--SK-----------------------------SKKFK---PFIFL
CNRDA-----AKA-CF-YSTIYLRRTGSSHR---RQH---------------------CA
QPMK-MKK----EDIARGLVVG-HK-----SDL-----A--THAGN--------------
-------------KVLPLIDAA-LSSSTDKN-------D--QC-STS------GK-K---
-------------EKHKG-DK-------------------------TK-AMSRM-KELL-
-RW----AAAAKS-------------ER-GKSIGRKV-LHFRNRGALKS-VP-DDDQLSN
DSPKISFRWDVES-CSTTSS------AF----------SGISA--TSSLKKDQTCNM---
VSLNSTPIHAGLNRCSGRRGNWITTDSE---F-VVLEL--------
>gnl_Utrgi_v4.1_Scf00051.g5501.t1
------------------------------------------------------------
------------------------------------------------------------
------------------------------------------------------------
------------------------------------------------------------
------------------------------------------------------------
----------------------------------------------MN-PILRM-KELV-
-NT----TTVARG-------------ERR---HTKKV-LHSKSKAGLKS-TPG-----KE
ESPKSSMKWGTDS------S------MY----------SAISN----------------E
MEFTS------RDEFIGLGGNWITTDSE---Y-VVLEL--------
>gnl_Utrgi_v4.1_Scf00059.g6133.t1
----MKFLRFSLSVPAQHRD----VPTADN--IRAFVFFMQDIRPRRL-VEPSSRM----
-HFRDDKT-RPRKK--LR-AVEETD--------------------LHCSSMN---LLCFL
RGRD------SNA-SF-SS---------------------------------------VP
SSKK-MKK-------------G-NN-----PDS-----V--PHVRH--------------
-------------KVLPITDAA-HPTN-----------------FNT------HY-L---
-------------EQSKGSNR-------------------------MN-PISRM-KELM-
-SM----TTATRG-------------ERH---HTKRV-LQSK---------PR-----KE
ESPKISMRWDRDA-----YS------NF----------SAISN----------------E
LGFNS------RDQLVDRDGNWITTDSE---Y-VVLELSE------
>Frave_17535-v2.0.a2-hybrid.t1
------------------------------------------------------------
------------------------------------------------------------
------------------------------------------------------------
--MK-MKK----EDIARGLENS-NK-----VDQ--------ANVGS--------------
-------------KVLPVSDST-LSTSTNTS------HD--QC-GAS------EK-K---
-------------ERIKG-DK-------------------------TK-TLSRM-KELI-
-RW----AAAAKSA------------EKGGKYIGRKV-LQFRNRGTLKP-VP-DDDQLSD
DSPKISFRWELES-CSTTSS------AY----------SAISV--ASSSKNDQVMNI---
QSLD-TKFQD-SDHWQPKKGNWITSDSD---F-VVLEL--------
>Maldo_GDDH_05G1178500
----MQLLQWLFGA-KVGQE----REEISS-----SSNKNATTNDQE--AKPNYII----
-VFRRGSA-SVYRK-SSK-GVEESK--------------------SGNKKFK---PFTFL
CRKDV-----ATA-CF-NSTLQLKRLNSINRRQGRQH---------------------WI
QSMKIMKK----EDIARGLGISSTK-----ADS--------VNVSN--------------
-------------KVLPVNDST-LSTSTRTN-------E--QC-GLP------EK-K---
-------------EQLKG-DK-------------------------TR-TLSRM-KELL-
-RW----AAAAKS-------------DKGGKFIARKV-KQFRNRGTLKA-VP-DDDQPSN
DSPKISFRWDLES-NSTTSS------AY----------TALST--ASSLKNDQIISL---
PSLNSTKFQD-PDHLEPKKGNWITSDSE---F-VVLEL--------
>Maldo_GDDH_10G1166700
----MQLLQWLFRV-KVGQE----GEEISS-----STNKKATTNDQE--VKPNYVI----
-VFRRGSV-GVYRK--SK-GVEESK--------------------LGSKKFK---TFTFL
CRKDV-----TTA-CF-YSTLQLKRLSSINRRQARQH---------------------WI
QSMKIMKK----DDIAGGLGISSTK-----ADS--------ANVGN--------------
-------------KVLPVTDST-LSTSTSTN-------E--QC-GTS------EK-K---
-------------ETLKG-DR-------------------------TK-TLSRM-KELL-
-RW----AAAAKS-------------EKGGKYFARKI-MQFRNRATLKA-VA-YDDRLSN
DLPKISFRWDLES-CSTTSS------AY----------TALST--ASSLKNDQIISL---
PSLNSTKFQH-LVDLELKKENWITSDSE---F-VVLEL--------
>Maldo_Gala_05g016400
----MQLLQWLFGA-KVGQE----REEISS-----SSNKNATTNDQE--AKPNYII----
-VFRRGSA-SVYRK-SSK-GVEESK--------------------SGNKKFK---PFTFL
CRKDV-----ATA-CF-NSTLQLKRLNSINRRQGRQH---------------------WI
QSMKIMKK----EDIARGLGISSTK-----ADS--------VNVSN--------------
-------------KVLPVNDST-LSTSTRTN-------E--QC-GLP------EK-K---
-------------EQLKG-DK-------------------------TR-TLSRM-KELL-
-RW----AAAAKS-------------DKGGKFIARKV-KQFRNRGTLKA-VP-DDDQPSN
DSPKISFRWDLES-NSTTSS------AY----------TALST--ASSLKNDQIISL---
PSLNSTKFQD-PDHLEPKKGNWITSDSECNTF-LL-----------
>Maldo_Gala_10g016380
----KQLLQWLFRV-KVGQE----GEEISS-----STNKKATTNDQE--VKPNYVI----
-VFRRGSV-GVYRK--SK-GVEESK--------------------LGSKKFK---TFTFL
CRKDV-----TTA-CF-YSTLQLKRLSSINRRQARQH---------------------WI
QSMKIMKK----DDIAGGLGISSTK-----ADS--------ANVGN--------------
-------------KVLPVTDST-LSTSTSTN-------E--QC-GTS------EK-K---
-------------ETLKG-DR-------------------------TK-TLSRM-KELL-
-RW----AAAAKS-------------EKGGKYFARKI-MQFRNRATLKA-VA-YDDRLSN
DLPKISFRWDLES-CSTTSS------AY----------TALST--ASSLKNDQIISL---
PSLNSTKFQH-LVDLELKKENWITSDSE---C-VV-SA--------
>Maldo_HF10903-RA
M---QQLLQWLFGA-KVGQE----REEISS-----SSNKNATTNDQE--AKPNYII----
-VFRRGSA-SVYRK-SSK-GVEESK--------------------SGSKKFK---PFTFL
CRKDV-----ATA-SF-NSTLQLKRLNSINRRQGRQH---------------------WI
QSMKIMKK----EDMARGLGISSTK-----ADS--------VNVSN--------------
-------------KVLPVNDST-LSTSTRTN-------E--QC-GLP------EK-K---
-------------EQLKG-DK-------------------------TK-TLSRM-KELL-
-RW----AAAAKS-------------DKGGKFIARRV-KQFRNRGTLKA-VP-DDDQPSN
DSPKISFRWDLES-NSTTSS------AY----------TALST--ASSLKNDQIISL---
PSLNSTKFQD-PDHLEPKKGNWITSDSECNTF-LL-----------
>Maldo_HF29867-RA
MHPHIQILGWRLRV-KVGQE----GEEISS-----STNKKATTNDQE--VKPNYVI----
-VFRRGSV-GVYRK--SK-GVEESK--------------------LGSKKFK---PFTFL
CRKDV-----TTA-CF-YSTLQLKRLSSINRRQARQH---------------------WI
QSMKIMKK----EDIAGGLGISSTK-----ADS--------ANVGN--------------
-------------KVLPVTDST-LSTSTSTN-------E--QC-GTS------EK-K---
-------------ETLKG-DR-------------------------TK-TLSRM-KELL-
-RW----AAAAKS-------------EKSGKYFARKI-MQFRNRATLKA-VA-YDDRLSN
DLPKISFRWDLES-CSTTSS------AY----------TALST--ASSLKNDQIISL---
PSLNSTKFQH-LVDLELK----------------------------
>Malsi_05g017810
----MQLLQWLFGA-KVGQE----REEISS-----SSNKNATTNDQE--AKPNYII----
-VFRRGSA-SVYRK-SSK-GVEESK--------------------SGSKKFK---PFTFL
CRKDV-----ATA-CF-NSTLQLKRLNSINRRQGRQH---------------------WI
QSMKIMKK----EDIARGLGISSTK-----ADS--------VNVSN--------------
-------------KVLPVNDST-LSTSTRTN-------E--QC-GLP------EK-K---
-------------EQLKG-DK-------------------------TK-TLSRM-KELL-
-RW----AAAAKS-------------DKGGKFIARKV-KQFRNRGTLKA-VP-DDDQPSN
DSPKISFRWDLES-NSTTSS------AY----------TALST--ASSLKNDQIISL---
PSLNSTKFQD-PDHLEPKKGNWITSDSE---F-VVLEL--------
>Malsi_10g017070
------------------------------------------------------------
------------------------------------------------------------
------------------------------------------------------------
--MKIMKK----EDIAGGLGISSTK-----ADS--------ANVGN--------------
-------------KVLPVTDST-LSTSTSTN-------E--QC-GTS------EK-K---
-------------ETLKG-DR-------------------------TK-TLSRM-KELL-
-RW----AAAAKS-------------EKGGKYFARKI-MQFRNRATLKA-VA-YDDRLSN
DLPKISFRWDLES-CSTTSS------AY----------TALST--ASSLKNDQIISL---
PSLNSTKFQH-LVDLELKKENWITSDSE---C-VV-SA--------
>Malsy_05g016780
------------------------------------------------------------
------------------------------------------------------------
------------------------------------------------------------
--MKIMKK----EDIARGLGISSTK-----ADS--------VNVSN--------------
-------------KVLPVNDST-LSTSTRTN-------E--QC-GLP------EK-K---
-------------EQLKG-DK-------------------------TR-TLSRM-KELL-
-RW----AAAAKS-------------DKGGKFIARKV-KQFRNRGTLKA-VP-DDDQPSN
DSPKISFRWDLES-NSTTSS------AY----------TALST--ASSLKNDQIISL---
PSLNSTKFQD-PDHLEPKKGNWITSDSECNTF-LL-----------
>Malsy_10g016040
M---QQLLQWLFRV-KVGQE----GEEISS-----STNKKATTNDQE--VKPNYVI----
-VFRRGSV-GVYRK--SK-GVEESK--------------------LGSKKFK---TFTFL
CRKDV-----TTA-CF-YSTLQLKRLSSINRRQARQH---------------------WI
QSMKIMKK----DDIAGGLGISSTK-----ADS--------ANVGN--------------
-------------KVLPVTDST-LSTSTSTN-------E--QC-GTS------EK-K---
-------------ETLKG-DR-------------------------TK-TLSRM-KELL-
-RW----AAAAKS-------------EKGGKYFARKI-MQFRNRATLKA-VA-YDDRLSN
DLPKISFRWDLES-CSTTSS------AY----------TALST--ASSLKNDQIISL---
PSLNSTKFQH-LVDLELKKENWITSDSE---F-VVLEL--------
>Pruav_sc0001963.1_g220.1.mk
MHPHIQILGWLFRA-TNGQT----REDTSG-----STNKKATTNDQE--AKPNYII----
-VFKCGGV-GVYRK--FK-GIEERK--------------------SGSKKFK---PLAFL
RGKDV-----AKA-CF-YSTLQLKRLGGINRRQARQR---------------------WI
QSMK-MKK----EDIARGLGIS-TK-----ADS--------ANVGN--------------
-------------KVLPVTDST-LTTSMNTN-------E--QC-GTS------EK-K---
-------------ERVKG-DK-------------------------TK-TMSRM-KELL-
-RW----AAAAKS-------------EKGGKFIARKV-MQFRNRGTLKA-VP-DDDQFSN
DSPKISFRWDLES-CSTTSS------AY----------TSIST--ASSLKNDQIMSI---
QALNSTKCQD--PDRAPRKGNWITSDSE---F-VVLEL--------
>Pyrbr_009373061.2_cds_XP_009371336.1_1
----MQLLQWLFGA-KVGQE----REEISS-----SSNKNATTNDQE--AKPNYII----
-VFRRGSV-CVYRK-SSK-GVEESK--------------------SGSKKFK---PFTFL
CRKVV-----ATP-CF-NSTLQLKRLNSINRRQARQH---------------------WI
QSMKIMKK----EDIAKGLGISSTK-----ADS--------VNVSN--------------
-------------KVLPVNDST-LSTLTSTN-------E--QC-GLP------EK-K---
-------------EQLKG-DK-------------------------TK-TLSRM-KELL-
-RW----AAAAKS-------------DKGGKFIARKV-KQFRNRGTLKA-VP-DDDQLSN
DSPKISFRWDLES-NSTTSS------AY----------TALST--ASSLKNDQIISL---
PSLNSTKFQD-PDHLEPKKGNWITSDSE---F-VVLEL--------
>Pyrco_BartlettDH_LAZY.Chr10_short2
------------------------------------------------------------
------------------------------------------------------------
------------------------------------------------------------
--MN---------NVAR-------------------------------------------
----------------------------------------------Q------RR-K---
-------------KRLKG-TE-------------------------PN-PV-KN-EGAS-
-EM----GCCCKI-------------RQGGNYFPRKV-MQFQNRATLKA-VA-YDDQLSN
DSPKISFRWDLES-CSTTSS------AY----------TALST--ASSLKNDQIISL---
PSLNSTKFQH-LDDFEPKKGNWITSNSE---F-VVLEL--------
>Pyrco_BartlettDH_new_LAZY.Chr5
----MQLLQWLFGA-KVGQG----REEISS-----SSNKNATTNDQE--AKPNYII----
-VFRRGCV-GVYRK-SSK-GVEESK--------------------SGSKKFK---PFTFL
CRKVV-----ATR-CF-NSTLQLKRLNSINRRQARQH---------------------WI
QSMKIMKK----EDIAKGLGISSTK-----ADS--------VNVSN--------------
-------------KVLPVNDST-LSTLTSTN-------E--QC-GLP------EK-K---
-------------EQLKG-DK-------------------------TK-TLSRM-KELL-
-RW----AAAAKS-------------DKGGKFIARKV-KQFRNRGTLKA-VP-DDDQLSN
DSPKISFRWDLES-NSTTSS------AY----------TALST--ASSLKNDQIISL---
PSLNSTKFHD-PDHLEPKKGNWITSDSE---F-VVLEL--------
>Pyrco_Bartlett_013165.1
MHPHIQILGW--RR-RLTRS----RLPVDS-----IGVFDNCCSNQE--AKPNYII----
-VFRRGCV-GVYRK-SSK-GVEESK--------------------SGSKKFK---PFTFL
CRKVV-----ATR-CF-NSTLQLKRLNSINRRQARQH---------------------WI
QSMKIMKK----EDIAKGLGISSTK-----ADS--------VNVSN--------------
-------------KVLPVNDST-LSTLTSTN-------E--QC-GLP------EK-K---
-------------EQLKG-DK-------------------------TK-TLSRM-KELL-
-RW----AAAAKS-------------DKGGKFIARKV-KQFRNRGTLKA-VP-DDDQLSN
DSPKISFRWDLES-NSTTSS------AY----------TALST--ASSLKNDQIISL---
PSLNSTKFQD-PDHLEPKKGNWITSDSE---F-VVLEL--------
>Pyrco_Bartlett_036082.1
------------------------------------------------------------
------------------------------------------------------------
------------------------------------------------------------
--MH---------NVAR-------------------------------------------
----------------------------------------------Q------RR-K---
-------------KRLKG-TE-------------------------PN-PV-KN-EGAS-
-KM----GCCCKI-------------RQGGKYFPRKV-MQFQNRATLKA-VA-YDDQLSN
DSPKISFRWDLES-CSTTSS------AY----------TALST--ASSLKNDQIISL---
PSLNSTKFQH-LDDFEPKKGNWITSNSE---C-II-SA--------
>Pyrco_DAnjou_new_LAZY.Chr5
----MQLLQWLFGA-KVGQE----REEISS-----SSNKNATTNDQE--AKPNYII----
-LFRRGSV-GVYQK-SSK-GVEESK--------------------SGSKKFK---PFTFL
CRKVV-----ATP-CF-NSTLQLKRLNSINRRQARQH---------------------WI
QSMKIMKK----EDIAKGLGISSTK-----ADS--------VNVSN--------------
-------------KVLPVNDST-LSTLTSTN-------E--QC-GLP------EK-K---
-------------EQLKG-DK-------------------------TK-TLSRM-KELL-
-RW----AAAAKS-------------DKGGKFIARKV-KQFRNRGTLKA-VP-DDDQLSN
DSPKISFRWDLES-NSTTSS------AY----------TALST--ASSLKNDQIISL---
PSLNSTKFQD-PDHLEPKKGNWITSDSE---F-VVLEL--------
>Pyrusco0g018570.1
M---QQLLQWLFRA-KVGQE----REEIFS-----STNKKATTNDQE--VKPNYVI----
-VFRRGSV-GVYRK--SK-GVEESK--------------------LGSKKFK---PFTFL
RQKDV-----ATA-CF-YSTLQLK-----------QH---------------------WI
QSMKIMKK----EDIARGLGISSTK-----ADS--------AN-----------------
------------------------------------------------------------
----------------------------------------------NQ-TLSRM-KELL-
-RW----AAAAKS-------------D--------KV-MQFQNRATLKA-VA-YDDQLSN
DSPKISFRWDLES-CSTTSS------AY----------TALST--ASSLKNDQIISL---
PSLNSTKFQH-LDDLEPKKGNWITSNSE---F-VVLEL--------
>Pyrusco10g012530.1
M---QQLLQWLFRA-KVGRE----REEISS-----STNKKATTNDQE--VKPNYVI----
-VFRRGSV-GVYRK--SK-GVEESK--------------------LGSKKFK---PFTFL
RRKDV-----ATA-CF-YSTLQLKRPSSINRRQARQH---------------------WI
QSMKIMKK----EDIARGLGISSTK-----ADS--------AIVGN--------------
-------------KVLPVTDST-LSTSTSIN-------A--QC-GTS------EK-K---
-------------ETLKG-ER-------------------------TK-TLSRM-KELL-
-RW----AAASKS-------------DKGGKYFPRKV-MQFQNRATLKA-VP-YDDQLRN
DSPKIRFRWDLES-CSTTSS------AY----------TALST--ASSLKNDQIVSL---
PSLNSTKFQH-LDDLEPKKGNWITSNSE---F-VVLEL--------
>Pyrusco5g015410.2
MHPH--ILGW-----ESGAE----REEISS-----SSNKNATTNDQE--AKPNYII----
-LFRRGSV-GVYQK-SSK-GVEESK--------------------SGSKKFK---PFTFL
CRKVV-----ATP-CF-NSTLQLKRLNSINRRQARQH---------------------WI
QSMKIMKK----EDIAKGLGISSTK-----ADS--------VNVSN--------------
-------------KVLPVNDST-LSTLTSTN-------E--QC-GLP------EK-K---
-------------EQLKG-DK-------------------------TK-TLSRM-KELL-
-RW----AAAAKS-------------DKGGKFIARKV------Q----------------
------------------------------------------------------------
-------------------------------F--------------
>Rosch_v2.0_Chr6g0285151
----MQFLRWLSKV-TQGQA----REETSA-----PTNKKKEISDQE--AKQNYII----
-VFKSGGV-GVYRK--TK-GFEEGK--------------------PARKKFK---PFAFL
CRKDI-----AQA-CF-DSTLHLRRLDSINRRQQKQC---------------------WT
RSMK-MKK----EDIARGLENS-NK-----VDA--------ANVGS--------------
-------------KVLPVSDST-LSTSTNKN------HD--QC-GAS------EK-K---
-------------ERIKG-DK-------------------------TK-TLSRM-KELI-
-RW----AAAAKSA------------EKGGKYIGRKV-LQFRNRGTLKP-VP-DDDQLSN
DSPKISFRWELES-CSTTSS------AY----------SAISV--ASSLKTDQIMNI---
QSLNSTKLQD-TDHWQPKNGNWITSDSD---F-VVLEL--------
>Ruboc_02_G06626
----MAIIGWTSYV-TQGQA----KEDTSA-----PTNKKEATNDQE--AKPNYII----
-VFKCGGV-GVYRE--TK-ELEESK--------------------FSTKKFK---PFAFL
CRRDV-----AQA-CF-YSTIRLKRLDSINRRQKKQC---------------------WT
QSMK-MKK----EDIARGLENS-NK-----EDS--------ANVGS--------------
-------------KVLPVSDST-LSTSTNTN------HD--PC-GAS------EK-K---
-------------ERVKV-DK-------------------------TK-TLSRM-KELI-
-RW----AAAAKSA------------EKGSKYINRKV-LQFRNRGTLKP-VP-DDDQLSN
DSPKISFRWELES-CSTTSS------AY----------SAISV--ASSLKNDQIMSI---
QSLNSTKFQD-SDQWQPRKGNWITSDSD---L-YGARF--------
>gnl_Ambtr_v1.0_evm_27.model.AmTr_v1.0_scaffold00027.15
----MKIFNWVHWKFRQNM------------------------DR---------------
------------------GVVEDTKGE---EGDKELLSEERSLVEVLNGWHHGILTIGTF
G-LDPVNQLEPQDPNSELGDVVVEP-SEGI---------------------------VLD
LNSKIVMK----GEAEDTFEAE--K-------------SMGSP-----------------
--E---------TEIVGLER------------------EDGQ-----------AKVKEG-
---RERTTLADLFSWD---DQ-V-GSKEESAGE---HTGKKKGGSRAKHGLSFA-KKLI-
-KWK-------------------GEESGRCTKLH-KLISRALKK-----KIH-PELETCV
EVREMK----ISS--------------------------------NENAMHENG------
----DDE----------------SNEAK----SL-LEVQS-YASV-
>gnl_Aquco_v3.1_Aqcoe5G462000.1
----MKIFNWVTKKLYQNAGISPKKDD---------------------------------
----------------FSYHVNKTKT-VINEADTKALLEYV---NSVDIWKDGILTIGTF
G-FDP------QD-EC-----SIEE-QKE----DQEEEEHSM---------------TST
EKQTHMLVTKASPKLEMVLQNL--K-----PDT-----TVAKP-----------ITVNVE
--E---------TDTLPLL----------------------Q-----------VN-E---
---KKRVTLADLLAATE-VDV-----KKPNAVKVPVSSGKKSAGTSKKGVLSFG-KK---
----------PK-----------EENSRPKRKLH-KMISKMLKK-----KIY-PDLDLK-
-KTTDS----TDG-------------------------RTIEII----------------
--------------------------------SF-LEAVS------
>gnl_Arath_TAIR10_AT2G46640.3
----MTIFNWVQKKLHQNV----IKE----------------IDG---------------
----------------VRKNEKKKRNESEIEKNTKAILDQVGLVDALDNWFDGVLTIGTF
G-FDTLN-FKEED-------------EMD-ECGSGDLDYVVIDGS------------NVD
QESDPLISNKFYDHHEDV-GN------YVQADT---------HIKT--------------
------------AETPAVT---------------AAAEAEIE------------P-Q---
---KKRTTLAELFMED--HDK---HCKKPNNPNLDGKYY-KQNGSKLSKRFSFV-KKLV-
---------MSKS----------KEDLRPIKKMR-QMIKRMLKK-----KIH-PDVDAKA
LKKDVP----YK--------------------------------------PTRN------
-----CE----------------ALESH----YL-LKIQD--A---
>gnl_Betvu_v1.2_Bv1_002530_kaif.t1
----MKVFNWVQRRLL-NVSTFPQE------------------NG---------------
----------------------------------ELEDSHDAHVNMLDHWNDGILAIGTL
A-IGPLENCD----EYD----IIEE-VNDG-HDKAITN-YVHD-----------------
------QDDIFSHELEKFIGAN-HEITEEVVEH---------------------------
---------------------------------------EGQ------------T-N---
---KRRVTLADLFLED--PDH------------IVEKMI-IKPTSRVKNRLSKA-KKLV-
-----------------------MEELHPLKKFN-KLVKRIMKK-----KIY-PDLEGKT
KDNKMQ----QSY--------------------------------N----STNE------
-----QD---VA-----------NHDSA----SL-LLVQG--NMV-
>gnl_Betvu_v1.2_Bv7_163910_yxco.t1
----MKVFNWVHQRFL-NASTFLQE------------------NA---------------
--------------------ADKNGS-LKIENEKHLLLEHNAHVQMLDHWKDGILSIGTL
A-IGPLED-S----TFG----SIEE-VGDGHHDHEITDVHNHDVN--DDDDHEGDDDDND
HEASPLMDEFFSHELEKVIGAN-HEIVEVVADN---------------------------
-------------------------------HLRDNNFDEGQ------------T-----
---KRRVTLAELFLEE--YSD---TQKELEDGDIMKEMS-TKPTFLAKNGLSKA-KKLL-
-----------------------KEDLHPVKKFN-QLMKRMMKK-----KIH-PDLEGK-
KDMQMH----PNY--GR---------S------------------S----PTND------
-----QD---PS-----------NNELA----SL-LLIQD--AMV-
>gnl_Carpa_v0.4_evm.model.supercontig_144.10
MMPCMKIFNWVQRRLHQSV----IKDG---------------------------------
----------------LAKNVKKTES-IAIDNNTQALLEQVAFVDVLEGWKDGILTIGTF
G-FDPLKNTHKQK-QHF----FLGS-DEE-DDDDEDADQFSISDD--DNNEDEEEDNVED
EEVNPLILRTFDEGRSNM-DDE-E---RKGDE----------------------LIMS--
------------VELGAIV--------------HVTTEIEQA------------V-Q---
---KRRTTLAELFMAD--SDD---MEKKVEGGD-EFEVT-KKACIRTKNGLSFA-KKLI-
----------PHV----------GDDSRPIKKIQ-QMMKRMLKR-----KIH-PELEGKS
HKSNDI-----------------------------------QLL----------------
-----------------------SADTV----SL-LQPPD-GTA--
>gnl_Eucgr_v2.0_Eucgr.E00024.1
----MKIFNWVQKRKRSNA----LQDH---------------------------------
---------------ELGGSVKEAES-IT--ADALALLEGLTFAGVLDGWKDGILTIGTF
G-YDPLKPLDQEK-DEL----FLES-HHESEDDQHDHDLYP---------GDPGEPIVED
EEQNPLMSTTFCNNDHVL-NDE-TRPLAKP-D----------------------RSMV--
------------VDNVELT-------------KGVVFEEEKK------------K-K---
---GHRVTLADLFSAD--SDV----KEKPYPSEGQPPLGKKESASTKKDGQSFA-KKLI-
---------HHMV----------SEDSRPTRKLN-RLMRKMLKK-----KIH-PELGSKI
NDKENQM---MKP-------------------------GCHQ-LTNN-------------
-----QQ----------------KDEYL----SL-LQSPQGGSSI-
>gnl_Manes_v6.1_Manes.05G019000.1
----MKIFNWVQRRFHHGA----LKDG---------------------------------
----------------LARNVKKAES-ITSGADKQALLKQVALVDVLDGWKGGILTIGTL
G-LDPLKPFNQQH-EYL----VLET-EGG-NDDEEEQEEYSVHSD--EEDSNVDEDEDEK
EEENPLIFTRFQHNFEEL-TSS-FGANAKSED----------------------IMII--
-------------DPTETK-------------SNIHDNDQRK------------R-K---
---GERITLAELFLAD--SDV----KKKPESFEVEPDSG-KKPAFRGKNGLSFA-KKLI-
----------PNV----------GEDSRPIKKFH-QLMRRMLKR-----KIH-PELEGKT
QKTDNQ----NKI-------------------------AIMEVGISK-------------
----GIA----------------ADESI----SL-LPTPP-----R
>gnl_Manes_v6.1_Manes.01G242600.1
----M-------------------------------------------------------
---------------------KKVES-ITSEADKQALLKQVALVDVLDGWKDGILRIGTL
G-LDPLKPFNQQH-EYF----VLER-EEE-NDEEEEQDRYSFHSD--DADGNMNE--EEE
EEENPLICTRFEHNFEEL-AST-FDANVKSKE----------------------IILF--
-------------SPIETD-------------SNVHENDERE------------R-K---
---GERTTLAELFLAD--SEM----KKKQESFEFETDIG-KKQAVGAKNGLFFA-KKLI-
----------PHV----------GEDSRPIKKFH-QLMRRMLKR-----KIH-PELEGKS
QKKDSQ----SKP-------------------------AIMEAAISN-------------
----GNE----------------SGESV----SL-LPTPP-----R
>gnl_Medtr_Mt4.0v1_Medtr8g027100.1
----MKIFNWVHKRFHPNT----LNDG---------------------------------
----------------FASNMKKNEP-SINNTDNQALLKQVALTDMLGDWKDGILTIGTL
G-YDPLKSMNNHK-EYF----ALEA-EKQ-----------------IDDDDVENFYDVEQ
EELNPLINNTFENNFEVVICEN-----HDVVDD-----ARKEE---------EMIIRN--
------------FKEIVEVPPMIC-HEIM--EANDVEADQKK------------------
-----RITLADLFLAD--SDV----KTKLDYSAVLVESS-EKPKLKAKNGFSFA-KKII-
----------PLV----------KENARPMKDIK-KLMKKMLKR-----KIH-PDIDLKN
HKAEEN------------------------------------IINNH-------------
----MNE----------------GNGSR----SF-IAV--------
>gnl_Mimgu_v2.0_Migut.B01906.1
----M-ITN--------N------------------------------------------
------------------------------------------------NYK---------
--LD-----------------VITH--------------------------------DSE
EEEQPLLY-VY-------------D-----HDY---------------------------
-------------ELLEMK--------ME----ESQPHDLHT------------N-K---
---KERTTLADLFSADSELDN-INKKKRLQAAT----VNNMKEADDDKNDLPFANYK---
-----------------------LDKARPIHKLH-RLMRRMMKR-----KIH-PEINGGT
NYSKLA------------------------------------------------------
-----AD----------------FTESA----SL-L------SS--
>gnl_Nelnu_v1.0_NNU_014139-RA
----MKIFNWVHRKFHHNV-TPHKKDA---------------------------------
---------------DFGHNTKKTEV-VTYENDTEALLEHVNLVDVLEGWKDGLLSIGTL
G-FDPLKRSNQPN-EY-----SVDHIQVE-SMMEEEE-----------EDADEEEDAENE
GELNPLVVKAFKREFEKVLGSY-TDSNSQKSD----------------------VLRA--
--D---------IDDTPLIRFL-ESPEIR-----NACDNSES------------D-K---
---KKRTTLADLFSAD--REV----PRKLDSTEVPPDSGKKTLECRTKHGVSLA-KKLL-
----------PRK----------GEDSRPITKLQ-RLMKRMLKR-----KIH-PELGDKI
DGVNGP----IDA-------------------------SKTEIGNNV-------------
----VNH-------------SWGGGDAAIEM-SL-L----------
>gnl_Phavu_v2.1_Phvul.010G116900.1
----MKIFNWVQKRFHHNS----LKDG---------------------------------
----------------FASNMKKTEP-IINNADSQALLKQVALTESLGGWEDGILTIGTL
G-YDPLKSINPHK-EYF----ALEI-EVE------------------DGEGEDSIMVDEQ
EELNPLIYNTFEHSLENI-VSE-N---YDDVD----------------------VVRS--
------------FNEIVVAPSVIS-YEVM--ESYDVEADEKK------------K-K---
---GERITLADLFLAD--SDV----KIKLNPAKCHLASS-EKPNLKAKHGLSFA-KKLI-
----------PRV----------KENPHPMKDIK-KLMKKMLKR-----KIH-PDLDVKN
HKPEGQ----EVS-------------------------AALNLDDNH-------------
----MNE----------------GNDSS----YF-LSI--------
>gnl_Phavu_v2.1_Phvul.010G116850.1
----MKIFNWVQKRFHHNS----LKDG---------------------------------
----------------FASNMKKTEP-IINNADSQALLKQVALTESLGGWEDGILTIGTL
G-YDPLKSINPHK-EYF----ALEI-EVE------------------DGEGEDSIMVDEQ
EELNPLIYNTFEHSLENI-VSE-N---YDDVD----------------------VVRS--
------------FNEIVVAPSVIS-YEVM--ESYDVEADEKK------------K-K---
---GERITLADLFLAD--SDV----KIKLNPAKCHLASS-EKPNLKAKHGLSFA-KKLI-
----------PRV----------KENPHPMKDIK-KLMKKMLKR-----KIH-PDLDVKN
HKPEGQ----EVS-------------------------AALNLDDNH-------------
----MNE----------------GNDSS----YF-LSI--------
>gnl_Poptr_v3.0_Potri.002G175300.1
MYDTMRIFNWVQRRFHHGT----IKDG---------------------------------
----------------LAGNVKKAES-ITKEADKQALLKQVALVDVLDGWKDGILTIGTL
G-LDPLIPFNQQNDQYF----ILES-DEEGKEEEREIEQYSV------DDDYYYDDNVED
EEVNPLIYATFDHSFEEI-GSD-S--------------------------------LH--
------------YDVITNS-------------TTIAEHEQRK------------N-K---
---GERITLAELFLED--SDM----KRKPDSVEVETEPGNKKPVARAKSSISFA-KKLI-
---------RSHV----------VEDSRPIKKFN-QLMRRMLKR-----KIH-PEFDWKG
NKTESK------------------------------------------------------
----------------------------------------------
>gnl_Poptr_v3.0_Potri.014G102600.1
M---MKIFNWVQRRFHHGA----IKDG---------------------------------
----------------LARNVKKAES-ITNEADKQALLKQVALVDVLDGWKDGILTIGTL
G-LDPLKPFNQQNDQYF----ILES-EEE-EEVEREQEQYSV------DDDYFDDDNVED
EEVSPLIYATFEHSFEGT-GSN-T--------------------------------VT--
------------CDVITTS--------------SITEQEQRK------------R-K---
---GERITLAELFLED--ADM----KKKPDSVEIETKSGNKKPVARAKGGLSFA-KKLI-
---------RPRP----------GEDSRPIKKFN-QLMRRMLKR-----KIH-PEFDGKG
NKTDNQ----NKP-------------------------GIMDVQIRK-------------
----GNE-----------------AESV---F-L-LQTPS-GPTI-
>gnl_Prupe_v2.1_Prupe.2G194000.1
----MKIFNWVHKRLHQRV----VKDG---------------------------------
----------------FAGNVKKSEL-ETNDKDTQAFLKQVGLVDGLDGWRDGILTIGTF
G-FDPLKPSTHQN-EYF----VLES-EED----DQESHGFSHSGN-DDDDDEHYDHSVED
EELNPLMFTTFEHSFEDI-GSN-FDAIQKPAD----------------------VILT--
------------VDGVPLTPFEGS-SEISTP-DQSANDQSKN------------K-K---
---GQRITLADLFQAD-VPDV---GQLKLDSGKVQPEME-KKMNARTRSGLAFA-KKLI-
----------PRV----------KDDSSPIKNMQ-RLMRRMLKR-----KIH-PELEVKI
HKSDGQ----KQP-------------------------SAVELISNV-------------
----END----------------AYESV----SL-LPIQG-APCVH
>gnl_Solly_v2.4_Solyc01g096260.2.1
----MKIFSWVHRKLNQ-------KDG---------------------------------
---------------LFCGNVKTDEV-IVINDHKQLLIQDE--FSMLGGWKEGILTIGTF
G-FDPIKELSS----------CLHD-ENEVSDHEEPNALMSA---------------NNE
PEESPIMANVI-------------------------------------------------
------------TSNNPLV---------------TAGDESND--------------K---
---KERITLADLFSADLSDDD---KEEKVQLPD---NIHKKSLKLPVKNGVTFA-KKII-
----------PRV----------KED---SRRIQ-KLMTRALKR-----KIH-PDMEGKN
QKNSQA----IAA-------------------------STLEL-----------------
--------------------FPITSKSI----SLILEIPA------
>gnl_Solly_v2.4_Solyc10g009320.2.1
----MKIFNWVHRKFH-------QKDG---------------------------------
---------------KDIDELKISNE-IIGHHDTQILLQDASFAHMLDIWNGGLLTIGTF
G-FDP--NVQDQQ-SVI----DIES-LED-EILEEEEEYYSVENE--ECEIPFNDHEGID
EELYPLIYANI--------GDE--------------------------------MIYN--
------------EDNIESN-----------NNSFTDQTNTKM------------M-K---
---KERITLADLFSAD--SDH---NRRSVRESEIFT--KKSNSSPQVKNGLSFA-KKLI-
----------PRV----------KDEPRPIQKLQ-KLMTKVLKR-----KVH-PDIENKL
SKNNNQ----VKA-------------------------GSLG-LVKH-------------
-----VR----------------VESSV----SL-LDLTA------
>gnl_Theca_v1.1_Thecc1EG005082t1
----MKIFNWVQRRFHHNV----LKDG---------------------------------
----------------LARNVKKTDS-IAIDTNTKALLEQVALVDVLDGWRDGILTIGTF
G-FDPLKSFSEQK-EYL----ASES-EEE-EEEEEEEERYSDNND-EDDDDHDDDDNNND
EEVNPLMFSTFEHSFEDV-ESD-VDHPYGKPD----------------------VTMT--
------------FDRVAGS----TDHEIK--FDLDATEGHSG------------K-L---
---RRRTTLADLFSED--SDM----KKKPSPLALDSNSC-KRASVRTKNGLSFA-KKLI-
----------PQV----------GEDSRPIKKLH-QMMRRMLKR-----KIH-PELEGKG
SKLEGQ----SKA-------------------------SVIDVLGSK-------------
----KHE----------------AGESV----SL-LQTPD-AAIA-
>gnl_Vitvi_Genoscope.12X_GSVIVT01027402001
MYPNIQIFNWVHRRFNHNVSPSLQKDG---------------------------------
----------------LAANLKKVES-ITNDTDTQALLKHVALVDMLDGWKDGILAIGTL
G-FDPLYSFSSEK-ECA----MTDE-EEG--EDEEEEEVYSLNN---ENGEVEDEDEEDE
TEVNPLVFSAFGDNVPKP-----------------------------------IPIMT--
------------VDGVPLSRFVGSSHEVGI-ESFTTENDQRK------------S-K---
---GERTTLADLFSAD--SEV----RAKVDPEGLKVDSG-KKPAPRSKNGLSFA-KKLI-
----------PRV----------GEDSRPIKKLH-QLMTRMLKR-----KIH-PELEGKI
QKPEDQ----IKA-------------------------STVGGLATV-------------
----GNG----------------AIESV----SL-LQTQD-ATMV-
>Frave_18660-v2.0.a2-hybrid.t1
M---MKIFNWVHKRFHHKV----PKDG---------------------------------
----------------VAGNGDNTEPEGNTDKDTQAFLSQVSLVDGIDGWRDGILTIGTF
G-FDPLKSFNNQS-DYT----VLES-EED----GKESQELTHGGD-D--DNDEDTDNV-C
EELNPLMFTTFGHSFEDM-GSN-SDAIVAEPD----------------------VI----
----------------SLTPFEGF-NEIIAP-DHDSETDHMK------------S-K---
---GERITLADLFMADG-HDF----QSQLDSRKVQPELK-KMSTTRTRNGLGFA-KKLI-
----------PRV----------KEESTPIKNVQ-RLMRRMLKR-----KIH-PDLDVK-
----------KPT-------------------------TAVELITNV-------------
----ETD----------------ASESV----SL-LPIQG-ATSVR
>Maldo_GDDH_00G1035800
----MKIFNWVHKRLHQ-------KVE---------------------------------
----------------FAGNVKKTELEETNHKGTQAFLKQVGLVDGLDGWREGILTIGTL
G-FDPVKPFNPQN-EYF----VLES-AEH----DQENNGFSHCGN-DDEDDEHYDDNFGD
EELNPLMFKTFGHSFEDV-GSN-SDATEKLVDD-------------------DHAILT--
------------VDGVPLTPYEGSNNEISIPRSEITDDDQRK------------K-R---
---GQRITLADLFQADHVHDV---GQLKLDSCKVQPKMQ-KKVNVRTKTGLSFA-KKLI-
----------LRV----------KEDSSPIKNLQ-RLMRRMLKR-----KIH-PEHDVKV
DKSDGQ----KQP-------------------------GAVELVTKV-------------
----KSD----------------ASESV----SL-LQIQGATACVH
>Maldo_GDDH_07G1155200
----MKIFNWVHKRLHH-------KDG---------------------------------
----------------FSASVKKTELEETNDKGTQAFLKQVGLVDGLDGWREGILTIGTL
G-FNPLKSFN-QN-EYF----VLES-EED----DQENNGFSHSDN-DDDNDEHYDDNFGD
EELNPLMFKTFGHSFEDV-GSN-SDAIEKPADD-------------------DHAILT--
------------VGGVPLAPFEGSHYEISISCSEITDEDQRK------------K-R---
---GQRITLADLFQADHVHDV---GQLNLDSCKVQPEMQ-KKVNVGTKSGLAFA-KKLI-
----------PRV----------KEDSSPIKNLQ-RLMRRMLKR-----KIH-PELDVNV
HKSDGL----KQP-------------------------RAVELITNV-------------
----ESD----------------ASDSV----SL-LPIQGATACVH
>Maldo_Gala_01g008390
----MKIFNWVHKRLHQ-------KVE---------------------------------
----------------FAGNVKKTELEETNHKGTQAFLKQVGLVDGLDGWREGILTIGTL
G-FDPVKPFNPQN-EYF----VLES-AEH----DQENNGFSHCGN-DDEDDEHYDDNFGD
EELNPLMFKTFGHSFEDV-GSN-SDATEKLVDD-------------------DHAILT--
------------VDGVPLTPYEGSNNEISIPRSEITDDDQRK------------K-R---
---GQRITLADLFQADHVHDV---GQLKLDSCKVQPKMQ-KKVNVRTKTGLSFA-KKLI-
----------LRV----------KEDSSPIKNLQ-RLMRRMLKR-----KIH-PEHDVKV
DKSDGQ----KQP-------------------------GAVELVTKV-------------
---------------------------L----LL-VSIEI-GDCYN
>Maldo_Gala_07g013910
-MPQMKIFNWVHKRLHH-------KDG---------------------------------
----------------FSASVKKTELEETNDKGTQAFLKQVGLVDGLDGWREGILTIGTL
G-FNPLKSFN-QN-EYF----VLES-EED----DQENNGFSHSDN-DDDNDEHYDDNFGD
EELNPLMFKTFGHSFEDV-GSN-SDAIEKPADD-------------------DHAILT--
------------VGGVPLAPFEGSHYEISISCSEITDEDQRK------------K-R---
---GQRITLADLFQADHVHDV---GQLNLDSCKVQPEMQ-KKVNVGTKSGLAFA-KKLI-
----------PRV----------KEDSSPIKNLQ-RLMRRMLKR-----KIH-PELDVNV
HKSDGL----KQP-------------------------RAVELITNV-------------
----ESD----------------ASDSV----SL-LPIQGATACVH
>Maldo_HF05689-RA
------------------------------------------------------------
------------------------------------------------------------
------------------------------------------------------------
------------------------------------------------------------
------------------------------------------------------------
------------------------------------------------------------
--------------------------------MP-KLMRRMLKR-----KIH-PEHDVKV
DKSDGQ----KQP-------------------------GAVELVTKV-------------
----KSD----------------ASESV----SL-LQIQVIGDCYN
>Maldo_HF05690-RA
----MKIFNWVHKRLHQ-------KVE---------------------------------
----------------FAGNVKKTELEETNHKGTQAFLKQVGLVDGLDGWREGILTIGTL
G-FDPVKPFNPQN-EYF----VLES-AEH----DQENNGFSHCGN-DDEDDEHYDDNFGD
EELNPLMFKTFGHSFEDV-GSN-SDATEKLVDD-------------------DHAILT--
------------VDGVPLTPYEGSNNEISIPRSEITDDDQRK------------K-R---
---GQRITLADLFQADHVHDV---GQLKLDSCKVQPKMQ-KKVNVRTKTGLSFA-KKLI-
----------LRV----------KEDSSPIKNLQ-RV-----------------------
------------------------------------------------------------
-----------------------------------------SHCL-
>Maldo_HF12502-RA
-HPQQFVFNWQLCSEKY-------EDG---------------------------------
----------------FSASVKKTELEETNDKGTQAFLKQVGLVDGLDGWREGILTIGTL
G-FNPLKSFN-QN-EYF----VLES-EED----DQENNGFSHSDN-DDDNDEHYDDNFGD
EELNPLMFKTFGHSFEDV-GSN-SDAIEKPADD-------------------DHAILT--
------------VGGVPLAPFEGSHYEISISCSEITDEDQRK------------K-R---
---GQRITLADLFQADHVHDV---GQLNLDSCKVQPEMQ-KKVNVGTKSGLAFA-KKLI-
----------PRV----------KEDSSPIKNLQ-RLMRRMLKR-----KIH-PELDVNV
HKSDGL----KQS-------------------------RAVELITNV-------------
----ESD----------------ASDSV----SL-LPIQGATACVH
>Malsi_01g008520
----MKIFNWVHKRLHQ-------K-----------------------------------
---------------------------ETNHKGTQAFLKHVGLVDGLDGWREGILTIGTL
G-FDPVKPFNPQN-EYF----VLES-AEH----DQENNGFSHCGN-DDEDDEHYDDNFGD
EELNPLMFKTFGHSFEDV-GSN-SDATEKLVDD-------------------DHAILT--
------------VDGVPLTPYEGSNNEISIPRSEITDDDQRK------------K-R---
---GQRITLADLFQADHVHDV---GQLKLDSCKVQPKMQ-KKVNVRTKTGLSFA-KKLI-
----------LRV----------KEDSSPIKNLQ-RLMRRMLKR-----KIH-PEHDVKV
DKSDGQ----KQP-------------------------GAVELVTKV-------------
----KSD----------------ASESV----LL-LSIEI-GDCYN
>Malsi_07g013360
-MPQMKIFNWVHKRLHH-------KDG---------------------------------
----------------FSASVKKTELEETNDKGTQAFLKQVGLVDGLDGWREGILTIGTL
G-FNPLKSFN-QN-EYF----VLES-EED----DQENNGFSHSDN-DDDNDEHYDDNFGD
EELNPLMFKTFGHSFEDV-GSN-SDAIEKPADD-------------------DHAILT--
------------VGGVPLAPFEGSHYEISISCSEITDEDQRK------------K-R---
---GQRITLADLFQADHVHDV---GQLNLDSCKVQPEMQ-KKVNVGTKSGLAFA-KKLI-
----------PRV----------KEDSSPIKNLQ-RLMRRMLKR-----KIH-PELDVNV
HKSDGL----KQP-------------------------RAVELITNV-------------
----ESD----------------ASDSV----SL-LPIQGATACVH
>Malsy_01g009070
-ASGLAFLNWQLSSEKY-------EVE---------------------------------
----------------FAGNVKKTELEETNHKGTQAFLKQVGLVDGLDGWREGILTIGTL
G-FDPVKPFNPQN-EYF----VLES-AEH----DQENNGFSHCGN-DDEDDEHYDDNFGD
EELNPLMFKTFGHSFEDV-GSN-SDATEKIVDD-------------------DHAILT--
------------VDGVPLTPYEGSNNEISIPRSEITDDDQRK------------K-R---
---GQRITLADLFQADHVHDV---GQLKLDSCKVQPKMQ-KKVNVRTKTGLSFA-KKLI-
----------LRV----------KEDSSPIKNLQ-RLMRRMLKR-----KIH-PEHDVKV
DKSDGQ----KQP-------------------------GAVELVTKV-------------
----KSD----------------ASESV----LL-LSIEI-GDCYN
>Malsy_07g014250
------------------------------------------------------------
---------------------------ETNDKGTQAFLKQVGLVDGLDGWREGILTIGTL
G-FNPLKSFN-QN-EYF----VLES-EED----DQENNGFSHSDN-DDDNDEHYDDNFGD
EELNPLMFKTFGHSFEDV-GSN-SDAIEKPADD-------------------DHAILT--
------------VGGVPLTPFEGSHYEISISCSEITDEDQRK------------K-R---
---GQRITLADLFQADHVHDV---GQLNLDSCKVQPEMQ-KKVNVGTKSGLAFA-KKLI-
----------PRV----------KEDSSPIKNLQ-RLMRRMLKR-----KIH-PELDVNV
HKSDGL----KQP-------------------------RAVELITNV-------------
----ESD----------------ASDSV----SL-LPIQATTRGVE
>Pruav_sc0000586.1_g750.1.mk
----MKIFNWVHKRLHQRV----VKDG---------------------------------
----------------FAGNVKKSEL-ETNDKDTQAFLKQVGLVDGLDGWRDGILTIGTF
G-FDPLKPFTHQN-EYF----VLES-EED----DQESHGFSHSGNDDDDDDDDYDHSVED
EELNPLMFTTFEHSFEDI-GSN-FDAIEKPAD----------------------VILT--
------------VDGVPLTPLEGS-SKISTP-DQSANDQSKN------------K-K---
---GQRITLADLFQAD-VPDV---GQLKLDSGKVQPEIE-KKMNARTRSGLAFA-KKLI-
----------PRV----------KDDSSPIKNMQ-RLMRRMLKR-----KIH-PELEVKI
HKSDGQ----KQP-------------------------SAVELISNV-------------
----KND----------------AYESV----SL-LPIQG-APCVH
>Pyrbr_009336107.2_cds_XP_009334382.1_1
----MKIFNWVHKRLHH-------KDG---------------------------------
----------------FSGSVKKTELEETNDKGTQAFLKQVGLVDGLDGWREGILTIGTL
G-FNPLKSFN-QN-EYF----VLES-EED----DQENNGFPHSDN-DDDNDEHYDDNFGD
EELNPLMFKTFGHSFEDV-GSN-SDAIEKPADD-------------------DHAILT--
------------VGGVPLTPFEGSHYEISISCSEITDEDQRK------------K-R---
---GQRITLADLFQADHVHDV---GQLNLDSCKVQPEMQ-KKVNVGTKSGLAFA-KKLI-
----------PRV----------KEDSSPIKNLQ-RLMRRMLKR-----KIH-PELDVNV
HKSDGL----KQS-------------------------CAVELITNV-------------
----ESD----------------ASDSV----SL-LPIQGATACVH
>Pyrbr_009377168.2_cds_XP_009375443.1_1
----MKIFNWVQKRLHQ-------KVE---------------------------------
----------------FAGNVKKTELEETNHKGTQAFLKQVGLVDGLDGWREGILTIGTL
G-FDPVKPFNSLN-EYF----VLESEQEH----DQENNGFSHCGD-DDEDDEHYDDNFGD
EELNPLIFKTFGHSFEDV-GSN-SDATEKLVDD-------------------DHAILT--
------------VDGVPLTPYEGSNNEISIPRSEITDDDQRK------------K-R---
---GQRITLADLFQADHVHDV---GQLKLDSCKFQPKMQ-KKVNARTKTGLSFA-KKLI-
----------LRV----------KEDSSPIKNLQ-RLMRRMLKR-----KIH-PEHDVKV
DKSDGQ----KQP-------------------------VAVELVTKV-------------
----ESD----------------ASESV----SL-LPIQGSTACVH
>Pyrco_BartlettDH_TAC.Chr7
----MKIFNWVHKRLHH-------KDG---------------------------------
----------------FSGSVKKTELEETNDKGTQAFLKQVGLVDGLDGWREGILTIGTF
G-FNPLKSFN-QN-EYF----VLES-EED----DQENNGFSHSDN-DDDNDEHYDDNFGD
EELNPLMFKTFGHSFEDV-GSN-SDAIEKPADD-------------------DHAILT--
------------VGGVPLTPFEGSHYEISISCSEITDEDQRK------------K-R---
---GQRITLADLFQADHVHDV---GQLNLDSCKVQPEMQ-KKVNVGTKSGLAFA-KKLI-
----------PRV----------KEDSSPIKNLQ-RLMRRMLKR-----KIH-PELDVNV
HKSDGL----KQP-------------------------RAVELITNV-------------
----ESD----------------ASDSV----SL-LPIQGATACVH
>Pyrco_BartlettDH_new_TAC1.Chr1
----MKIFNWVHKRLHQ-------KVE---------------------------------
----------------FAGNVKKTELEETNHKGTQAFLKQVGLVDGLDGWREGILTIGTL
G-FDPVKPFNSQN-EYF----VLEREQEH----DQENNGFSHCGD-DDEDYEHYDDNFGD
EELNPLIFKTFGHSFEDV-GSN-SDATEKLVDD-------------------DHAILT--
------------VDGVPLTPYEGSNNEISIPRCEITDDDQRK------------K-R---
---GQRITLADLFQADHVHDV---GQLKLDSCKVQPKMQ-KKVNARTKTGLSFA-KKLI-
----------LRV----------KEDSSPIKNLQ-RLMRRMLKR-----KIH-PEHDVKV
DKSDGQ----KQP-------------------------GAVELVTKV-------------
----ESD----------------ASESV----SL-LPIQGSTACVH
>Pyrco_Bartlett_019415.1
----MR--RWKWQREST-------AVE---------------------------------
----------------FAGNVKKTELEETNHKGTQAFLKQVGLVDGLDGWREGILTIGTL
G-FDPVKPFNSQN-EYF----VLESEQEH----DQENNGFSHCGD-DDEDDEHYDDNFGD
EELNPLIFKTFGHSFEDV-GSN-SDATEKLVDD-------------------DHAILT--
------------VDGVPLTPYEGSNNEISIPRSEITDDDQRK------------K-R---
---GQRITLADLFQADHVHDV---GQLKLDSCKVQPKMQ-KKVNARTKTGLSFA-KKLI-
----------LRV----------KEDSSPIKNLQ-RLMRRMLKR-----KIH-PEHDVKV
DKSDGQ----KQP-------------------------GAVELVTKV-------------
----ESD----------------ASESV----SL-LPIQGSTACVH
>Pyrco_Bartlett_044373.1
-HPQQFVFHWQLCSEKY-------EDG---------------------------------
----------------FSGSVKKTELEETNDKGTQAFLKQVGLVDGLDGWREGILTIGTF
G-FNPLKSFN-QN-EYF----VLES-EED----DQENNGFSHSDN-DDDNDEHYDDNFGD
EELNPLMFKTFGHSFEDV-GSN-SDAIEKPADD-------------------DHAILT--
------------VGGVPLTPFEGSHYEISISCSEITDEDQRK------------K-R---
---GQRITLADLFQADHVHDV---GQLNLDSCKVQPEMQ-KKVNVGTKSGLAFA-KKLI-
----------PRV----------KEDSSPIKNLQ-RLMRRMLKR-----KIH-PELDVNV
HKSDGL----KQP-------------------------RAVELITNV-------------
----ESD----------------ASDSV----SL-LPIQATTRGVE
>Pyrco_DAnjou_TAC1.Chr7
----MKIFNWVHKRLHH-------KDG---------------------------------
----------------FSGSVKKTELEETNDKGTQAFLKQVGLVDGLDGWREGILTIGTL
G-FNPLKSFN-KN-EYF----VLES-EED----DHENNGFSHSDN-DDDNDEHYDDNFGD
EELNPLMFKTFGHSFEDV-GSN-SDAIEKPADD-------------------DHAILT--
------------VGGVPLTPFEGSHYEISISCSEITDEDQRK------------K-R---
---GQRITLADLFQADHVHDV---GQLNLDSCKVQPEMQ-KKVNVGTKSGLAFA-KKLI-
----------PRV----------KEDSSPIKNLQ-RLMRRMLKR-----KIH-PELDVNV
HKSDGL----KQP-------------------------RAVELITNV-------------
----ESD----------------ASDSV----SL-LPIQGATACVH
>Pyrco_Danjou_TAC.Chr1
----MKIFNWVHKRLHQ-------KVE---------------------------------
----------------FAGNVKKTELEETNHKGTQAFLKQVGLVDGLDGWREGILTIGTL
G-FDPVKPFNSQN-EYF----VLESKQEH----DQENNGFSHCGD-DDEDDEHYDDNFGD
EELNPLIFKTFGHSFEDV-GSN-SDATEKLVDD-------------------DHAILT--
------------VDGVPLTPYEGSNNEISIPRSEITDDDQRK------------K-R---
---GQRITLADLFQADHVHDV---GQLKLDSCKVQPKMQ-KKVNARTKTGLSFA-KKLI-
----------LRV----------KEDSSPIKNLQ-RLMRRMLKR-----KIH-PEHDVKV
DKSDGQ----KQP-------------------------GAVELVTKV-------------
----ESD----------------ASESV----SL-LPIQGSTACVH
>Pyrusco0g020340.1
----MKIFNWVHKRLHH-------KDG---------------------------------
----------------FSGSVKKTELEETNDKGTQAFLKQVGLVDGLDGWREGILTIGTL
G-FNPLKSFN-QN-EYF----VLES-EED----DQENNGFSHSDN-DDDNDEHYDDNFGD
EELNPLMFKTFGHSFEDV-GSN-SDAIEKPADD-------------------DHAILT--
------------VGGVPLTPFEGSHYEISISCSEITDEDQRK------------K-R---
---GQRITLADLFQADHVHDV---GQLNLDSCKVQPEMQ-KKVNVGTKSGLAFA-KKLI-
----------PRV----------KEDSSPIKNLQ-RLMRRMLKR-----KIH-PELDVNV
HKSDGL----KQP-------------------------RAVELITNV-------------
----ESD----------------ASDSV----SL-LPIQGATACVH
>Pyrusco1g007870.1
----MKIFNWVQKRLHQ-------KVE---------------------------------
----------------FAGNVKKTELEETNHKGTQAFLKQVGLVDGLDGWREGILTIGTL
G-FDTVKPFNSQN-EYF----VLESEQEH----DQENNGFSHCGD-DDEDDEHYDDNFGD
EELNPLIFKTFEHSFEDV-GSN-SDATEKLVDD-------------------DHAILT--
------------VDGVPLTPYEGSNNEISIPRSEITDDDQRK------------K-R---
---GQRITLADLFQADHVHDV---GQLKLDSCKVQPKMQ-KKVNVRTKTGLSFA-KKLI-
----------LRV----------KEDSSPIKNLQ-RLMRRMLKR-----KIH-PEHDVKV
DKSDGQ----KQP-------------------------GAVELVTKV-------------
----ESD----------------ASESV----SL-LPIQGSTACVH
>Pyrusco7g023350.1
-MPQMKIFNWVHKRLHH-------KDG---------------------------------
----------------FSGSVKKTELEETNDKGTQAFLKQVGLVDGLDGWREGILTIGTL
G-FNPLKSFN-QN-EYF----VLES-EED----DQENNGFPHSDN-DDDNDEHYDDNFGD
EELNPLMFKTFGHSFEDV-GSN-SDAIEKPADD-------------------DHAILT--
------------VGGVPLTPFEGSHYEISISCSEITDEDQRK------------K-R---
---GQRITLADLFQADHVHDV---GQLNLDSCKVQPEMQ-KKVNVGTKSGLAFA-KKLI-
----------PRV----------KEDSSPIKNLQ-RLMRRMLKR-----KIH-PELDVNV
HKSDGL----KQS-------------------------RAVELITNV-------------
----ESD----------------ASDSV----SL-LPIQGATACVH
>Rosch_v2.0_Chr1g0360641
----MKIFNWVHKRFHHKV----LKDE---------------------------------
----------------VAGNGEKIEPESNTDKDTQAFLRQVSLVDGLDGWRDGILTIGTF
G-FDPLKPFNNQN-DYR----VLES-EED----GKEAQEVSHGGG-D--DSDEDTDNGEY
EELNPLMFTTFGHSFEET-ESN-SEAIVAKPD----------------------VILD--
------------IDGVPLAPFEGS-NEISTP-DHDSESDQRK------------R-K---
---GERITLADLFMADG-HDV----QSQLDSRKVQPELK-KKMNPRTRNGLAFA-KKLI-
----------PRV----------KEDSTPIKNVQ-RLMRRMLKR-----KIH-PDLDVK-
----------KPT-------------------------SAVELTTNV-------------
----ETD----------------ASESV----SL-LPIRG-ATSVH
>Ruboc_07_G07900
----MKIFNWVHKRFHHKV----LKDG---------------------------------
----------------FAGNVEQTEPESNIDKDTQAFLRQVSLVDGLDGWKDGILTIGTF
G-FELLKPFNNQN-EYS----VLES-KED----GKESQQLSRGGD-DDDDDDEDSDNVKY
EELNPLMFTTFGHSFEDM-GSN-SDAIVEKPD----------------------VILA--
------------IDGVPLTPFERS-NEISTA-DHDSESDQRK------------N-K---
---GERITLADLFMADG-HDG----QLKLDSSKVQPDLK-KKMNTRTRNGLAFA-KKLV-
----------PRV----------KEDSTPIKNMQ-RLMRRMLKR-----KIH-PDIDVK-
----------KPT-------------------------AAVQLITDV-------------
----EID----------------ASESV----SL-LPIQG-----K
