# Supplementary material for: Building a foundation for gene family analysis in Rosaceae genomes with a novel workflow: A case study in Pyrus architecture genes
Source: Front Plant Sci. 2022 Nov 14;13:975942. doi: 10.3389/fpls.2022.975942 (PMC9702816; doi:10.3389/fpls.2022.975942)
Supplement: Supplementary file 1 [file DataSheet_1.zip › SupFiles/SupFile2_gene_family_trimmed_alignments/394.faa.aln]

>gnl_Ambtr_v1.0_evm_27.model.AmTr_v1.0_scaffold00029.413
MV----------LFMLVL----GLVSFF------LFFLHL---ST------------R--
KY-RIRGLPPGSFGLPLVGETLQLISAYKATNPEPFLDSRRSRYGNVFTTHVFGEPTIFS
TDPEVNRFILQNEGKLFVSSYPSSISNLLGKHSLLLMKGSLHKKMHSLTMSFANSSIIKD
HLLLDIDRLVRLSLDSWR--GRVLLQEEAKKITFELTIKQLMSVDPG-DWSENLRKEYML
LIEGFFTVPFPFLGTTYARAIKARGKVAEALREMVRERKRESGDV------EEKKDMVAS
LVRE--------GLSDEEIVDFLLALLVAGYETTSTIMTLAVKFLTETPQAFASLKEEHE
EIRRKKAG-SE-PLDWADYKSMSFTQCVINETLRVANIISGVFRRAVCDVHIKGCTIPKD
WKVFVSFRAVHLDQDFYKDARSFNPWRWQGTLP----------STNP--PSVFTPFGGGP
RLCPGYELARVEISVFLHYLVANFSSVTSEEDKVVFFPTTRALKRCPILVTRKEA-----
----
>gnl_Ambtr_v1.0_evm_27.model.AmTr_v1.0_scaffold00002.327
------------------------------------------------------------
------------------------MSWGYTAKPEAFMEKRSSLYGKVFKTHVFGRATIVS
TDAEVSKSVLQNDGRIFVPYYPKSLTMLMGDPSILLINGAPHRKLHALLSSFFKSPSLKA
QVARDMEHHLHLSMPSWSQRSPLRIQDQAKSMAFEILVRALMSVGSG-KDMNFLRHEFRE
FIAGLMSLPFNLPGTRLRKSLQAKKRIMKLVRQIIEEKRKKRKQGL-----NPMDDVIDV
LINDSQQGNEI-EMKDDLMANTVIDMMIPGEDSVPVLITLALKFLTDNPTALQQMREENL
KLKRLKAQAGE-KLCWTDYMSLSFTQNVITETLRIGNIINAVMRKALKDVEIKGYLIPKG
WCVLTSFRAVHLDEENFSNPYQFNPWRWKDKE-------------AG--GFTFTPFGGGY
RLCPGIELSRLEAAVFLHHFVTSFSWV-AEEDSIVNFPTVRMKCGLPLTLTPLPSYP-SF
PSQ-
>gnl_Ambtr_v1.0_evm_27.model.AmTr_v1.0_scaffold00061.116
ME---GLP---YCFSLVLGCFGLVFT-L----VFLHFLSFFK-RHG--------------
------VVPCGSVGWPLLGETLEFLSPHPSNSIGGFLHEHCSRYGKVFKSHLFGSPTVVS
CDQELNSFILQNEEKLFECSYPKAIHGILGKSSMLVVVGDTHKRLRGLALTLVNTSKSKL
EYLNDIENTAKFIMESWREKPQVIFCEEARKFTFNVIVKQVLSLRQDEPQTTKILEDFLT
FMKGLISFPLYIPGTPYARAVQARARIFSTVKAIIEERRNTGS----YANNGRNEDFLDI
LMGS--N-----TLCEDEKVSLVLDLLLGGYETTSLLMAMVVHFLSFSPLALEQLKEEHQ
NIRGRKRN-DE-YLNWEDYKQMEFTQSVVNEALRCGNIVKFVHRKARKDVKFKDYLIPSG
WKVLPVFSAVHLDPTLHEDALQFHPWRWEVQG-------------PP--SKKFTPFGGGP
RFCPGSDLAKVETAFFVHHLVLKFKWTTEGADHPMAYPYVEFQRGLPLNVQPILSQP-PF
----
>gnl_Ambtr_v1.0_evm_27.model.AmTr_v1.0_scaffold00059.35
ME------ETELFLLLFS----AISV-A----ILM-WRAM---K---------------R
ER-KFQKVPPGRMGWPFVGETLAYLKPHPSTSMGEFMEQHISRYGKIFVSNLFGEPTIVS
ADLGLNKFILQNEGKLFESSYPKSIEGILGKWSMLVLVGDMHRNMRILSLNFMSNTKLRV
HLLHEIEKHTLLVLGAWREKQVFSAKEEAKKFTFNLMAENIVSMKPGKPETESLKREYIT
FMKGVISAPINLPGTSYRRALQSRKTILGVLEMKMEEKKMRTNGRE--PEIEEEEDFLGW
VMKQ--S-----DLSSEQILDLILSLLFAGHETSTVAITMAMYFLDGCPRAIEQLQEEHM
GIAREKREKGESGLNWEDYKRMEFTHSVINETLRLGNVVQFVHRKALCNVQFKGYDIPRG
WKVLPVFAAVHLDPLNHHKPHHFNPWRWQDSN--------------N--SSNFMPFGGGP
RLCAGADLAKLEMAIFIHHLVLNFTWEVTEPDIPTAFPFIDFPKGLPITVHRLSSNTTST
IRET
>gnl_Ambtr_v1.0_evm_27.model.AmTr_v1.0_scaffold00064.7
MS-------TVIFAAAAA----ALV--V--------AIMV---REW------------RK
RK-ERESGVKGSLGWPFIGETLEFIACAYSSTPESFMDKRRLLYGNVFKSHILGSKTVIS
TDAEVTRVVLQSDGRTLVPFYPASLTKLMGSSSILLINGPQQKRLHGLLGSFLKSAHIKA
QITQDIHSYVSLSMSNWKEGHLVYIQDLTKDIAFQVLVKALISLDPG-EEMEFLKEQFRE
FIAGLISLPINLPGTRLYRSLQAKTKMVKVVLKILGERKEH-------GPTSPPKDVIDV
LLSE--------KMSVDVICDNMIDMMIPGEDSVPILITLALKYLTDSPLALQQLYLENM
ELKRRKAQEGQ-QPCWNDYISLPFMQNVLSETLRMGNIITGVMRRAVTDVEIKGHLIPKD
WCVFTYFRSVHLDDEIYENAHQFNPWRWQGKD-------------TC--TNNFTPFGGGQ
RLCPGVDLARLEASIFLHHFVTNYRWV-AEEDSVVNFPTVRMKNRMPIRVTRRPQ-----
----
>gnl_Ambtr_v1.0_evm_27.model.AmTr_v1.0_scaffold00064.104
ME---GEW-HHFHYTVAV----AIFMG-----ASFAIALI--FRR---------------
-Q-KMSKLPPGNLGWPFLGRTLGFVNPHPSTSNGHFLDQNIIKYGKIFRSHLFGHRTIVS
CDQEFNNFVLQNEDRFFVSSYPANIPGILGRLTLLVATGTVHKRLRAVALSLFAAIRNQQ
TFLDDLQNCALLLVKSWKNTETIIFCNEARKYTFTVIVKEILSLKADDPETSMILENFLT
FMKGLCSIPIKLPGTAYEMAIQVP------------------------------------
------------------------------------------------------------
------------------------------------------------------------
----------------------FNP---K-------------------------------
---PDLELSR--------------------------------------------------
----
>gnl_Aquco_v3.1_Aqcoe6G130300.1
MQWIIGIW-------VLV----AII--TG-WW----WYCW--TKKSIFKKTSSSSSRQES
DH-STYKIPKGNSGWPFIGETLHFIASGCSSHPVSFMEKRRSLYGKVFKSHLLGIPIIVS
TDPDVNKVVLQNNGSTFIPYYPKSVTELLGKSSILQMNGNLQKKVHGFIGGFLKSPQLKA
RITKEIEKIVFLSMESWNDKEIIYMQEETKNITFPVLVKVLMGVDQA-EDLEFLKKEFGE
FIKGLVCLPIKLPGTRLYKSLKAKENLLKMVKRIVEEKKLKLERIR--TEEIDQMDVVEV
LLGDIGE-----SVPSDFISGNIIEMMIPGEESVPMLMTLAIKYLSDCPLALQQLMEENM
ELKRQKNQLNEQDYVWTDYMSLPFTQNVISEALRMANIVNGVWRKALKDVEIKGYLVPKG
WGVLASFLSVHMDEENYENPYQFNPWRWQNKQGH-----------VAVNYNSFTPFGGGQ
RLCPGLEFSRLEVSIFLHHFITSYRWE-AEEDYIVNFPTVRMKRKLPIRVAPITT-----
----
>gnl_Aquco_v3.1_Aqcoe6G117800.1
MP------ELVFFFSLAP----AILA-L----ILL-LKLF---K---------------R
KK-KSYNLPPGNMGWPYLGETLGYLKPYCAITTGDFMEQHISRYGKIYKSNLFGYPTIVS
VDPELNRYVLQNEGRLFECSYPSSLGGILGKWSMLVLVGDMHKNMRMISVNFMSSARLRT
HLIQDVETQALLVLKSWQVDKKILAQDEAKKFTFNLIVKNIMSMEPGTPESEKLRREYIT
FMKGIISAPLNLPGTAYRRALKSRSNILQLIEHNMNERLQKTNGDG---KKVEDDDLLGW
VLKH--S-----NLTTEQILDLILSMLFAGHETSSVSISLAIYLLQGCLKAVEELREEHI
RIAKAKEQAGQSGLNWEDYKHMEFTQCVINETLRLGNVVRFLHRKTLKDVQYKGYDIPCG
WKVLPVFAAVHLDPLNFDQPHAFNPWRWQNGK-----------TSTT--TNNFMPFGGGL
RLCAGSELAKLEMAIFIHHLVLNYDWDIAEPDQPFAYPFVEFPKGLPIKVYD-HQCLT--
----
>gnl_Aquco_v3.1_Aqcoe1G376900.1
GI---FS----VCYVFLVGFVGLVLS-L----IIYHFLPLLLINLG--------------
----SSVVPKGNFGWPLLGETLAFLKPHTSNSLGSFLQHHCSRYGKVFKSHLFFSPAIVS
CDQELNYFILQNEDKLFQCSYPNSIHGVLGKSSMLVVVGETHKRLRSLALTLVTSTKLSP
DYLNDIESTAIQILASWKGKHQVTFCEEARKFTFNVIVKQVLGLTPEDPQTTKILEDFLA
FMKGLISFPLYIPGTPYARAVQARTRISTTVKALVEERRRSIGE----NKSNKKGDFLEI
LLSV--N-----NLSEDEKVSFVLDALLGGYETTSLLMAIAVQCLGQSPLALEQLKKEHH
NIRSLKKK-DE-YLNWEDYKKMEFTQNVINEALRCGNIVKFVHRKAIKDVRFKEYLIPLG
WKVLPVFSAVHLDQSLHDDALQFHPWRWETQG-------------QT--AKKFTPFGGGP
RFCPGSELAKVETAFFLYHLVLNYRWKAEGPDQSMAYPYVEFPRGLPLKLDPIVSES-SA
----
>gnl_Aquco_v3.1_Aqcoe1G424100.1
MA--------FLLYLSLF----LCSSTF------FYLLFL---RF------------T--
LQ-RRLSLPPGSFGLPIIGETLQLISAYKTENPEPFIDDRVNRYGNLFSTHIFGERTVFS
ADPEVNRFVLQNEGRLFESSYPTSISNLLGKHSLLLMKGNLHKRMHSLTMSFANSPIIRN
DLLVDIDRLIRLNLDSWT--NKVFLQDQAKKITFSLTVKQLMSYDPG-EWTEQLRKEYLL
VIDGFFGLPLPFFFTTYGRAIKARTKVAEALRLIVRERRKEFEENIN----NRKKDMLNA
LFLEEGG-----GISDEEIVDFLVALLVAGYETTSTIMTLAVKFLTETPLALAQLKKEQE
GIRAKKNE-TE-SLEWSDYKSMPFTQCVINETLRVSNIISGVFRRATTDVNIKGFTIPKG
WKVFASFRAVHLDQDYYKEARTFNPWRWQNENDISE---APSTASSQ--GNTYTPFGGGP
RLCPGYELARVEISVFLHYLVTKYSWEPAEKDKLVFFPTTRTQKNYPINVHRRKLGH-EL
----
>gnl_Aquco_v3.1_Aqcoe5G448000.1
MD-------NISWNSCVI----GIFI-F-----FFSILLY---RIWS----------RIR
SK-TTTPLPLGTLGWPIIGETLEFISSAYSDQPESFMNRRRLKYGKVFKSHLFGSATVIS
TDAEVSKFILQSDARTFVPSYPSSLTELMGKSSILLINGSLQRRVHGLIGAFFKSPNLKA
QITGDMEKYLQESMDSWKDDQLIYIQDVAKNITFHVLVKALISLDPG-AEMELLQKHFQE
FIAGLMSLPINLPGSQLYRSLQAKKRMVKLVHKILRERRKNC-------TLSAPKDVVDV
LLSDGSK-----QLTVDLISDNMIDLMIPGEDSVPILMTLAIKYLSSCPRALHQLMEENM
NLRRTKIQLGE-PLRWTDYMSLSFTQNVITETLRMGNIIIGVMRKAMKDVEIKGQLIPKG
WCVFAYFRSVHLDESTYDWPHQFNPWRWQDKD-------------MG--TCNFTPFGGGQ
RLCPGLDLARLEASIFLHHLVTQFRYL-GPHS--VSIPGSPLSSRVFLRVKREFC-----
----
>gnl_Aquco_v3.1_Aqcoe5G389600.1
MV---GIL---LLLAVLLG---LALAFM----ASSFLF--------------------AK
KQ--PKNIPPGSMGWPLLGETLGYLKPHQSNSIGTFLQDHCSRYGKVFKSHLFCCPTIVS
CDYELNMFILQNEEKLFQCSYPKAIHGILGQLSLLVVVGDVHKKLRSFAVSFASTCKGRP
DYFHNIEKLAILTMEPWKTRKEIIFCHEAKKFTFNLILKQILSMDLDDPLASKILEDFTF
FMEGLISLPLNLPGSRYAKALKARERISTTVRSIIEEREKRGAD-------HKKGDFLDV
LLSN--E-----GLSYEGKSSILVDLLLGGYETTSILMSMVVYFLGTSPHALDKLKEEHQ
AIRASKKE--K-LLNGDDYKKMEFTQNVISEALRCGNVVKFLHRKALQDVNFKGYFIPSG
WKVLPVLTAVNLDPSLHSNASEFNPWRWNGQ--------------SM--TKNMIPFGGGP
RLCPGLELAKVETSFFLHHLVLKYRWSAKEIDHPLAHPYVEFKSGLPLEIEPLKMNE-RR
Q---
>gnl_Arath_TAIR10_AT4G36380.1
MDYLVGFL-------VLTA---GIL--LRPWL----WLRL--RNSKTKDG---DEEEDNE
EK-KKGMIPNGSLGWPVIGETLNFIACGYSSRPVTFMDKRKSLYGKVFKTNIIGTPIIIS
TDAEVNKVVLQNHGNTFVPAYPKSITELLGENSILSINGPHQKRLHTLIGAFLRSPHLKD
RITRDIEASVVLTLASWAQLPLVHVQDEIKKMTFEILVKVLMSTSPG-EDMNILKLEFEE
FIKGLICIPIKFPGTRLYKSLKAKERLIKMVKKVVEERQVAMTTT------SPANDVVDV
LLRDGGD-SEKQSQPSDFVSGKIVEMMIPGEETMPTAMTLAVKFLSDNPVALAKLVEENM
EMKRRKLELGE-EYKWTDYMSLSFTQNVINETLRMANIINGVWRKALKDVEIKGYLIPKG
WCVLASFISVHMDEDIYDNPYQFDPWRWDRIN-------------GSANSICFTPFGGGQ
RLCPGLELSKLEISIFLHHLVTRYSWT-AEEDEIVSFPTVKMKRRLPIRVATVDDSAS--
----
>gnl_Arath_TAIR10_AT3G13730.1
MD-------TSSSLLFF-----SFF--F-----FIIIVIF---NKIN---ASKNDHHVTS
QS-HGPKFPHGSLGWPVIGETIEFVSSAYSDRPESFMDKRRLMYGRVFKSHIFGTATIVS
TDAEVNRAVLQSDSTAFVPFYPKTVRELMGKSSILLINGSLHRRFHGLVGSFLKSPLLKA
QIVRDMHKFLSESMDLWSEDQPVLLQDVSKTVAFKVLAKALISVEKG-EDLEELKREFEN
FISGLMSLPINFPGTQLHRSLQAKKNMVKQVERIIEGKIRKTKNK--EEDDVIAKDVVDV
LLKDSSE-----HLTHNLIANNMIDMMIPGHDSVPVLITLAVKFLSDSPAALNLLTEENM
KLKSLKELTGE-PLYWNDYLSLPFTQKVITETLRMGNVIIGVMRKAMKDVEIKGYVIPKG
WCFLAYLRSVHLDKLYYESPYKFNPWRWQERD-------------MN--TSSFSPFGGGQ
RLCPGLDLARLETSVFLHHLVTRFRWI-AEEDTIINFPTVHMKNKLPIWIKRI-------
----
>gnl_Arath_TAIR10_AT3G50660.1
MF------HTLLPLLLLP----SLLS-L----LLF-LILL---K---------------R
RNKTRFNLPPGKSGWPFLGETIGYLKPYTATTLGDFMQQHVSKYGKIYRSNLFGEPTIVS
ADAGLNRFILQNEGRLFECSYPRSIGGILGKWSMLVLVGDMHRDMRSISLNFLSHARLRT
ILLKDVERHTLFVLDSWQQNSIFSAQDEAKKFTFNLMAKHIMSMDPGEEETEQLKKEYVT
FMKGVVSAPLNLPGTAYHKALQSRATILKFIERKMEERKLDIKEED---QEEEDDDLLGW
VLKH--S-----NLSTEQILDLILSLLFAGHETSSVAIALAIFFLQACPKAVEELREEHL
EIARAKKELGESELNWDDYKKMDFTQCVINETLRLGNVVRFLHRKALKDVRYKGYDIPSG
WKVLPVISAVHLDNSRYDQPNLFNPWRWQQQNNGA-SSSGSGSFSTW--GNNYMPFGGGP
RLCAGSELAKLEMAVFIHHLVLKFNWELAEDDKPFAFPFVDFPNGLPIRVSRIL------
----
>gnl_Arath_TAIR10_AT5G14400.1
------------------------------------------------------------
------------------------------------------------------------
------MFILQNEGKLFTSDYPKAMHDILGKYSLLLATGEIHRKLKNVIISFINLTKSKP
DFLHCAENLSISILKSWKNCREVEFHKEVKIFTLSVMVNQLLSIKPEDPARLYVLQDFLS
YMKGFISLPIPLPGTGYTNAIKARKRLSARVMGMIKEREREEEDMN---NAIREEDFLDS
IISN--E-----DLNYEEKVSIVLDILLGGFETSATTLSLVVYFLAKSPNLLHKLKEEHA
AIRAKKGD-GE-LLNWEDYQKMEFTQCVISEALRC------------------EYVIPKG
WKVFPIFTAVHLDPSLHENPFEFNPMRWTDK--------------AM--NKKTTAFGGGV
RVCPGGELGKLQIAFFLHHLVLSYRWKIKSDEMPIAHPYVEFKRGMLLEIEPTKFLE-D-
----
>gnl_Arath_TAIR10_AT5G05690.1
MA---------FTAFLLL----LSSIAA------GFLLLL---RR------------T--
RY-RRMGLPPGSLGLPLIGETFQLIGAYKTENPEPFIDERVARYGSVFMTHLFGEPTIFS
ADPETNRFVLQNEGKLFECSYPASICNLLGKHSLLLMKGSLHKRMHSLTMSFANSSIIKD
HLMLDIDRLVRFNLDSWS--SRVLLMEEAKKITFELTVKQLMSFDPG-EWSESLRKEYLL
VIEGFFSLPLPLFSTTYRKAIQARRKVAEALTVVVMKRREEEEEGA-----ERKKDMLAA
LLAAD-D-----GFSDEEIVDFLVALLVAGYETTSTIMTLAVKFLTETPLALAQLKEEHE
KIRAMKSD-SY-SLEWSDYKSMPFTQCVVNETLRVANIIGGVFRRAMTDVEIKGYKIPKG
WKVFSSFRAVHLDPNHFKDARTFNPWRWQSNSV----------TTGP--SNVFTPFGGGP
RLCPGYELARVALSVFLHRLVTGFSWVPAEQDKLVFFPTTRTQKRYPIFVKRRDFAT---
----
>gnl_Betvu_v1.2_Bv2_023920_qyup.t1
------------------------------------------------------------
------------------------------------------------------------
------------------------------------------------------------
------------------------------------------------------------
--------------------------------------------------------MLGA
MLEEEAG-----GLSDEMIVDFLVSLLVAGYETTSTTMTLAVKFLTETPLALAQIKEEQE
KIRAQKGE-DE-PLLWTDYKSMPFTQCVVNETLRVANIIGGIFRRTISDVHISGYTIPKG
WKVFAAFRGVHMNDEYFKDARSFNPWRWQSDTV-----------ACP--PSAFTPFGGGP
RLCPGYELSRVSISVFLHHLVTKYSWEPAEKDKLVFFPTTRTQKRYPIYVHRRNLDM---
----
>gnl_Betvu_v1.2_Bv2_023920_qyup.t2
------------------------------------------------------------
------------------------------------------------------------
--------------------------------------------MHSLTMSFTNSAIIRD
HLLLDIDRLISFNLNSWP--SKVLLMEEAKKITFALTMKQLLSFDPC-EWTESVRKEYLL
VIDGFFSIPLPFFSTTYNRAIKARTKVAEALGLVVKERRREKERG------ERKNDMLGA
MLEEEAG-----GLSDEMIVDFLVSLLVAGYETTSTTMTLAVKFLTETPLALAQIK----
------------------------------------------------------------
--VLNSF-----------------------------------------------------
------------------------------------------------------------
----
>gnl_Betvu_v1.2_Bv6_129580_xaoe.t1
ME---GWWLMMLFLLLLL----RLL--VG-------WLRF--VKKMQNYS---YHDNIKK
KK-SSSRVPKGSSGWPFIGETLEFIASSYTSKPVTFMHKRKAMYGKVFRTHLLGKPVIVS
TDPEINKVVLQNHGNIFIPSYPKSITELFGESSILRMNGALHKRVHASIGRFLKSPELKA
EITRDIENSVKLSLKNWKHNDLIYIQDQTNQLTFEILVKVLMSLGPG-EEMELFKKEYKE
FIKGLICLPIKLPGTQLYKSLKAKERLQKMIRRIIEERLMYKTQDTSIATCNTSNDAIDV
LLRDIDDRSEDECQPLDFIAGNIIEMMVPGEDSVPMVMTLAVKYLSDNPVALKQLVDENL
DLKRQKANSGN-SYAWTDYMSLTFTQNVISETLRMANIINAIWRQATKDVEIKGYLIPKG
WCVLASLTSIHMDEQNYENPYHFDPWRWENKG-------------IVGSTYTFAPFGGGQ
RLCPGLEFARLEISIFLHHFVTTYGWV-AEKDEIVYFPTVKMKQKLPISVTPHS------
----
>gnl_Betvu_v1.2_Bv6_137400_tnss.t1
MS------DLQFFLYLLP----FVLA-L----SWT-LNFL---K---------------R
KN-PLPNLPPGNKGLPFIGETIGYLKPHPATTIGKFMEQHIARFGKIYKANLFGEPTIVS
ADAGLNRFIFQNEGKLFESSYPSSIGGILGKWSMLVLVGDLHRDMRNISLNFLSHSRLKA
HLIREVESHALLVFETWQENCSFSAQDEAKKFTFNVMAKQILSLNHGEAETEQLKKEYIN
FMKGVVSAPVNLPGSPYRRALKSRTAILDFIEMKMEEKIKKMNDGS---EQKEEDDLLGW
VLKY--S-----SLSTEQILDLILSLLFAGHETSSVSIALAIFFLEGSPSAVEQLREEHL
MIARAKQQLGEKELNWEDYKKMEFTQCVINETLRLGNVVRFLHRKALKDVRYKGYDIPCG
WKVLPVIAAVHLDSAHYDHPHLFNPWRWHQNGNNRGSSSATNSNPTI--GHNFMPFGGGQ
RLCPGSELAKLEMAIFIHHLVLKFQWKIADKDQAFVYPFVEFPKGLPIEVQRLS------
----
>gnl_Betvu_v1.2_Bv7_176680_hhum.t1
MDILC----NCFAFVIAT----AIS--V-----SYIFHIF---RKIA---LSSKRCPKTT
NI-DTPILPLGTLGWPLLGETMEFISCAYSDYPERFMDKRRRLYGKVFKSHIFGKQTIIS
TDAEVNRFILQSDAKLFVPSYPKSLTELMGKSSILLINGSLQKRIHGLVGSFFKSSHLKA
QITRDMQIYVQQAMDKWADNTPIFIQDEAKNIAFQVLVKALISLDPG-KEMQFLKRQFQE
FVSGLMSLPINLPGTQLYRSLQAKKAMVKLVKKIIEAKRKNM------VPGAEANDVLDV
LLNDQTG-----QLTDDLMSDNIIDMMIPGEDSVPLLITLAIKYLSDSPLALQKITEENM
KLKELKAELVE-HMYWSDYLSLPFTQSVITETLRMGNIITGVMRKAMKEVEIKGYVIPKG
CCVLTYFRSVHLDQTLYDSPYQFNPWRWHNQD-------------TN--SNNFMPFGGGQ
RLCPGLDLARLEASIFLHHFITEFRWV-AEDDSIVHFPTVRMKKGMPVCVKRRRES----
----
>gnl_Carpa_v0.4_evm.model.supercontig_130.65
------------------------------------------------------------
------------MGWPLLGETLAFLKPHKSNSVGHFLQDHCLRYGKIFKSHLFGSPTIVS
CDHEFNMFILQNEEKLFQVSYPKPIHGILGKFSLLTISGELHKKLRNIAVSFIATAKSTQ
DFLLYVEKLSISMMNSWKGCTEIAFHKEIKRFTLNLMVKLLLSIEPEDPLALNILEDFLT
YMNGFVSLPINIPGTAYSNAVKARRRLSSIVRGVMREREGKMDLME--L--RRKEDFLDV
LMSK--R-----KLSDEETVSIVLDILLGGYETTATLLALIVYFLAQSPNAFQTLKEEHQ
AIREKKEN-GE-PLNWEDYQQMEFTSYVICEAMRCGNVVKFVHRKALQDINFKGFVIPSG
WKVLPVFTAAHFNPFLHENPSEFNPWRWTDK--------------GM--SKRVTPFGGGP
RLCPGAELAKVEIAFFLHHLVLTYRWKTKSDDFPLAYPYVEFRQGLLLEIEPSRNLN---
----
>gnl_Carpa_v0.4_evm.model.supercontig_136.73
MV---LC----VWLILVSGLVGFVVV-V----ILNHFLPLFW-KPV--------------
------LAPKGTFGWPILGETLGFLTPHPSNSLGSFLQDHCSRYGKVFKSHLFFSPTVVS
CDPELNYFILQNEGKLFQCSYPKPIHGILGKVSMLVAVGETHKRLRNVALSLVTITKSNP
DFLHDIERFAIQILHSWKDKPQVIFCEEARKFTFNVIVKQVLGLTPDDPETSKILEDFLT
FMRGLISLPLYIPGTPYARAVQARSRISSTVKAIIEERRKSNGGK------SSSSDFLGI
LLGV--D-----TLSEDEKVSFVLDSLLGGYETTSLLMAMLVHFLAHSPNALRQLKVEHE
TIRNMKQK-DE-FLNWEDYRRMDFTQHVINEALRYGNVVKFVHRKALKEVKFRDYVIPCG
WKVLPVFTAVHLDPSLHASAPQFYPWRWESQD-------------QT--CKKFTPFGGGS
RCCPGSELAKVEVAFFLHHLVRNFRWRTEENEQPIAYPYVEFQRGLMLNLEKFSI-----
----
>gnl_Carpa_v0.4_evm.model.supercontig_19.182
MA---------FTVYLYL----LLALST------VIFFVL---RNI-----------S--
RR-RRHILPPGSLGLPFIGETLQLISAYKTENPEPFIDERVRRFGPIFTTHVFGEPTVFS
AEPETNRFILQNEGKLFECSYPGSISNLLGKHSLLLMKGSLHKRMHSLTMSFANSSIIKD
HLLLDIDRLVRLNLDSWT--GRVLLMEEAKKITFELTVKQLMSFDPG-EWSESLRKEYVL
VIEGFFTLPFPLFSTTYRKAIKARTKVAEALSLIVRERRKEEEGG------KKKDDMLGA
LLAGD-D-----NFSDEQIVDFLVALLVAGYETTSTIMTLAVKFLTETPLALAQLKEEHD
GIRERKSK-SE-TLEWSDYKSMPFTQCVVNETLRVANIISGIFRRAMTDVHIKGYTIPKG
WKVFASFRAVHLDHDHFKDARTFNPWRWQNNSG----------TTSP--GNVFTPFGGGP
RLCPGYELARVELSVFLHHLVTCFSWVPAEEDKLVFFPTTRTQKRYPIIVRRRDVC----
----
>gnl_Carpa_v0.4_evm.model.supercontig_25.63
----------------MA----PIV--L--------SIIY---KCM-------RLLSSSS
PS-HGAALPSGNLGWPLVGETIDFISSACSDRPETFVDKRRRMYGKVFKSHIFGAPMIVS
TDAEVSRVVLQSDSKAFIPSYPKSLTELMGKSSILLINGSLQRRIHGLVGAFFKSPHLKL
K---SPNKCTHISINQCK------LGHQTSPFTFKMRPKMLV------------------
--------------------I--------------------------------PN-----
------------------------------------------------------------
------------------------------------------------------------
------------------------------------------------------------
-------------SFFF-------------------------------------------
----
>gnl_Carpa_v0.4_evm.model.supercontig_25.64
------------------------------------------------------------
-----------------MGFT---------------------------------------
-----------------------------------------------II-----------
-------------------------------LAFQVLVKALISLEPG-EEMELLKKNFQQ
FISGLMSLPINIPGTQLYRSLQAKKKMVKLVKVIIQSKRGNSNV----GGGVAIKDVVDV
LMN---E-----EFSDDLIADNMIDMMIPGEDSVPVLITLAIKYLSDSPAALQHLTEENM
KMKRLKAELGQ-EMNWNDYLSLPFTQKVITETLRMGNIIIGVMRKAMKDIEIKGYLIPKG
WCFFAYFRSVHLDDTHYDCPYNFNPWRWQEKD-------------TS--SCNFTPFGGGQ
RLCPGLDLARLEASVFLHNFVTRFRWV-AEDDTIVNFPTVRMRRRLPIWVKRRED-----
----
>gnl_Carpa_v0.4_evm.model.supercontig_6.104
------------------------------------------------------------
------------MGWPFIGETIGYLKPFSATSIGEFMSEHISRYGKIYKSNLFGEPTIVS
ADAGLNRFILQNEGRLFECSYPRSIGGILGKWSMLVLVGDMHRDMRIISLNFLSHARLRT
HLLKEVEKQTLLVLNLWKENSVFSAQDEAKKFTFNLMAKHIMSMDPGHPETEQLKREYVT
FMKGVVSAPLNFPGTPYRKALQSRSTILRFIERKMEERIRESK---------EEDDLLGW
VLKH--S-----DLSTEQILDLILSLLFAGHETSSVAIALAIYFLQACPRAVQQLKEEHL
EIVRAKKQTGEVELDWEDYKKMDFTQCVISETLRLGNVVRFLHRKALKDVRYKGYDIPCG
WKVLPVISAVHLDPSLFEEPQQFNPWRWQQNNNNNGNSSWPSTSATS--SNYFMPFGGGP
RLCAGSELAKLEMAVFIHHLVLNFHWDLADFDQAFAFPFVDFPKGLPIKVYH-HTLK---
----
>gnl_Carpa_v0.4_evm.model.supercontig_6.188
MKWISACW-------IFL-----LF--VGVWF----WFDR--DRRHGRRR-----TTEMK
SG-VSGVLPEGNLGWPFVGETLDFIASGYTSQPVSFMDKRKSRFGKVFKTHILGTPIIVS
TDPDVNKVILQNHGSTFIPAYPKSITELLGKYSILQMNGNLQKKLHALIGGFLRSPQLKS
QITDAIEDSVKLALDSWRDMSLVYVQQETRKITFKILVKVLMSIGPG-EDLDFLMREFGE
FIKGLICLPIKFPGTRLYKSLKAKERLLKMVRRIVEERKLAMEKS---QEKGRVEDVLDL
LLRENGEGNEKQSLPLDFITDSIIEMMIPGEETVPMAMTLAVKFLSDCPVAIAQLT----
---------------------------VINETLRRANIINGVWRKALKDVEVKGYLIPRG
WCVLASFISIHMDIENYENPYKFDPWRWEKIE-------------GAVNNSRFTPFGGGQ
RLCPGLELSKLEISIFLHHFVTTYRWV-AEKDDIIHFPTVKMKRKLPIRVTPVAT-----
----
>gnl_Elagu_v2.0_p5_sc00011.V1.gene433
SI------IKELLFLLPP----ALVS-L----FLY-INLI---K--------------WI
KR-KKPNLPPGGLGWPFLGETFSYLKPHLATSMGQFMEQHISRYGKIYRSSLFGEPTIVS
ADAGLNRFILQNEGRYFECSYPKSISGILGKWSMLVLVGEMHREMRMISLNFMSNARLRS
YLLPEVERHAWLVLKSWKENSAFSAQEEAKK-----------------------------
----------------------SRSTILKVIELRMNERFQKMSKGQ---ERIEEDDLLGW
ALKQ--S-----SLSKEQILDLLLSLLFAGHETSSMALALAIFFLEGCPKAVQELQ----
------------------------------------------------------------
---------VKLDNNL--------------------------------------------
--------------------------T-----------FVTFFS----------------
----
>gnl_Elagu_v2.0_p5_sc00011.V1.gene448
------------------------------------------------------------
------------------------------------------------------------
------------------------------------------------------------
------------------------------------MAKNILSMEPGTPVTEKLRKEYEA
FAKGVVSLPLKLPGTAYSKALKARSYILKVVGQCMEERLCRKKDVE---EEDAKNDLLQW
TIEN--S-----NYSEEQIGDLILGAFFSGYNTTSKAIALAIYFLGGCPKAVKHLRQFEL
------------------------------------------------DTKY--------
----------HVDA----------------------------------------------
-------------------------WE---------------------------------
----
>gnl_Elagu_v2.0_p5_sc00014.V1.gene219
------------------------------------------------------------
------------------------------------------------------------
------------------------------------------------------------
------------------------------------------------------------
----------------------------------MAERIHQKKDGC---DEIGDSDLLAF
ILEQ--S-----NLDAEQFADLLHGLLFGGHETSSTAMTLAIHFLGDSRRALEELR----
---------------------------IVNETLRLGNVIRFVHRKARSNVQFQG------
--------TTSMQPAFFYFSQIIETLSA---------------STTK--DDSYMAFSHGI
RRCPGQELAKMEITIFLHHFVPNFDWELAELDHPLACPFPEFPKGLPIKKQRILSAAT--
----
>gnl_Elagu_v2.0_p5_sc00028.V1.gene329
------------------------------------------------------------
------------------------------------------------------------
------------------------------------------------------------
------------------------------------------------------------
--------------------------MVMLVQNIIQEKRRNKG--------CNPRNVIDV
LLNDATN-----QLTNDLISDNIIDLMIPGEDSVPMLMTLAIKYLSDCPLALQQLE----
---------------------------VIMETLRMGNIILGVMRKAMKDVVINGYFIPKG
WCVFAYFRSVHLDRNHYDDPYSFNPWRWKDKD-------------IA--ACSFTPFGGGQ
RLCPGLDLARLKASIFLHHMAPSQNSR-ALPD-----PKATRGRCRPH-I----S-----
----
>gnl_Elagu_v2.0_p5_sc00028.V1.gene330
----------------------------------------------------------MR
GR-RRNQLPRGSLGWPLIGETLEFMSCAYSPCPERFMDKRRTMYGKVFKSHIFGSPTIVS
TEAEVNRFILQSDASIFVPSYPKSLTELMGKSSILSINGSLQRRVHGLIGAFLKSPSLKA
QITLDMQNYLKASMACWKDDQLIYIQDETKQMVFDVLVKELIGLQPG-DEMQFLKQQFQE
FIAGLISLPVKLPGTRLYRSLQASPFCIK-------------------------------
------------------------------------------------------------
------------------------------------------------------------
----------------------------------------------T------KP-----
-----LFLARLTGRMF--------------------------------------------
----
>gnl_Elagu_v2.0_p5_sc00028.V1.gene365
MS---LLL-HPFTLSLVI----SLFLYL----FFHHIL---R-RH---------------
-T-RASKLPPGSFGWPFLGDTLSFITPHFSFSRGKFLDENIKRYGKIFRSHLFGHPTIVS
CDAEFNSFILQNEDRLFQSSYPKNIPGVLGNLTLLFVTGSEHKRLRGLALDLFAGMRTNA
SFISDIEDNVLQVMDSWKTKKTLVFCEETRK-----------------------------
----------------------AKWRIREIVRNIWHRRESGEQ------QVKGRMDFLDV
LIDG--N-----RIPEEEVLSLVLDLLLGGYETTAMLIAIIVRFLSVNPKMLGDLKGTTS
LLGGKFYQY--AVLTWTSLKKAFHAPPNVVECLLLGNTV---------------------
----------------------------------------------------------G-
------------------------------------------------------------
----
>gnl_Elagu_v2.0_p5_sc00039.V1.gene542
MD-------NLFITWVAV----TVLA----------TILW---NKL-----------RKW
RK-TSAQLPRGSFGWPLIGETLDFVSCSYSSRPESFMDKRRLLHGKVFKSHLFGSPTIVS
TDAEVSRFVLQSDANKFVPWYPKSLTELMGKSSILLINGSLQKRIHGLIGTFFKSPHLKA
RITGDMQCYVLEAMKHWKDDQLIYIQEESKRVSPTLL-----------------------
----FLCFPL----------MQAC------------------------------------
-----------------------------------------------TPGASHERP----
-----KG--GQ------------------SETLRMGNIISGIMRKAVRDVEIKGHFIPKG
WCILTYFRSVHLDESLYKEAYKFNPWRWKVRE-------------GP--S----------
------------------------SW----------------------------------
----
>gnl_Elagu_v2.0_p5_sc00084.V1.gene62
LS--TQFL----LLPVL-----SV-VAV-----V--LQLL---RR------------S--
SW-MRKLPPPGSVGLPLVGETLRLIAAYKTEDPEPFIDERVRRHGRLFTTHVFGERTVFS
ADPEFNRVVLGGEGRSVECSYPSSISTLLGRHSLLLMRGALHKRMHSLTLTLASPAAIRD
PLLFHIDRLVQTTLDSWAS--RVLLLDQAKKITFELTVKQLVSYDPG-EWTEALRREYLL
LIEGFFSIPFPSFFTTYGRAIKARRKVAEALREVIRKRKEEEGQG------RRKKDMVAE
LLEAE-E-----GFSEEEMVDFLLALLVAGYETTPTIMTLAVKFVTDNPPALSFLAIQHP
HLRI-----GC-ALLLSPSRFPP----PITGMRADPRIVGGCLRRVVVCANRR--TVVRG
SSSYMKMGPI---------LSTLAPYFGEGKS-------------GSICVNAQSGFG---
------EIQG--------------------------------------------------
----
>gnl_Elagu_v2.0_p5_sc00092.V1.gene416
------------------------MG-----------------RLR--------------
-D------------WII-----------------------SGRYGKVFRSHLFWSPTIVS
CDQELNHFILQNEEKLFQCSYPKPIHGILGKSSMIVVVGDAHRRLRNVALTLVTTTKSRA
GYLDDIERIALHILGSWKKR--VVFCEEARKVESYPLKQGNLESTKLSEQTRRRMNA---
------------------------------------------------------------
------------------------------------------------------------
------------------------------------------------------------
------------------------------------------------------------
------------------------------------------------------------
----
>gnl_Elagu_v2.0_p5_sc00123.V1.gene301
------------------------------------------------------------
-------M--------------------------RMLELQREKYGKIYRSSLFGEPTIVS
ADAGLNRFILQNEGKYFECSYPRSIGGILGKWSMLVLVGEMHREMRMISLNFMSNVRLRS
HLLPEVERHALLVLRSWKENSVFSAQEEAKKYTFNLMAKNIMSMDPGDPQTEKLRREYIT
FMKGVVSAPLNFPGTPYWKALKSRSTILGVIERKMDERFQNMSQGQ---ERCEEDDLLGW
ALKQ--S-----NLSKEQILDLLLSLLFAGHETSSMALALTIFFLEDCPKAVQELQEEHL
EIASRKKLKGDSGLNWEDYKQMEFTQCVGSRNVH--------H-----------------
------------------------------------------------------------
------------------------------------------------------------
----
>gnl_Eucgr_v2.0_Eucgr.J02384.1
MEWIWGTW-------FLV----AVL--TVC------WYRH--RSVK------------NK
IY-ERRGVPKGSSGWPLIGETLDFIACGYTSRPVSFMDKRKHLYGKVFKTHILGTPIIVS
TDPDVNKVVLQNHGNTFIPAYPKSITELLGQNSILQTNGYLQKRLHALIGGFLRSPQFKA
RITKDIENSVKLTLACWKDMHVIHIQEEIRKITFEVLVKMLISIGPG-GDLDNLKRDFEE
FIKGLICVPIKLPGTRLYKSLKAKERLLKKVERIVQERKLSIEES---DGNGTPNDALDV
LLYDNGEPNEKQCLPMDFICGNIIEMMIPGEETVPTAMTLAIKFLSDSPVALKQLLVENL
ELKRQKADSGD-DYGWTDYMSLSFTQNVISETLRLANIINGVWRKAVKDVEIKGHLIPQG
WCVLASFISVHMDEDNYEDPYEFNPWRWEKTG-------------AAVNNTCFTPFGGGQ
RLCPGLELSRLEISIFLHHFVTTYGWI-AEKDEIVSFPTVKMKRKLPIKVTPLSATVI--
----
>gnl_Eucgr_v2.0_Eucgr.J00224.1
ME--------LFLTCLLIP---TAFFVT------FVLLLL---RA------------S--
GR-RGRRLPPGNLGLPVIGETLQLIAAYKTENPEPFIDDRVRRFGAVFATHVFGEPTVFS
ADPETNRFILQNEGKLFECSYPRSLCNLLGKHSLLLMKGSLHKRMHSLTMSFGNSSIIRD
HLLVDIDRLIRLNLESWS--DRVLLMEEAKKITFELTLKQLMSFDPC-DWTESLRKEYVL
VIEGFFSVPLPIFSTTYRRAIKARTKVAEALSLVVRQRRKQCEAG------ARKKDMLGA
LLDGGGS-----GFSDEQIVDFLVALLVAGYETTSTIMTLAVKFLTETPRALAQLKEEHD
KIRAGKYP-CE-GLDWNDYKSMPFTQCVINETLRVANIIGGVFRRAMTDVNVKGYTIPKG
WKVFASFRAVHLDQDHFKEARTFNPWRWQSNSG----------SPTP--GNIFTPFGGGP
RLCPGYELARVEISVFLHQLVTRFSWEPAEEDKLVFFPTTRTQKRYPIYVRRHDASG-QC
I---
>gnl_Eucgr_v2.0_Eucgr.F03127.1
MD-------NALILLTT-----AIL--Y-----CAIVFCY---KVIV---MSLRRSRHQN
PP-LQLEVPPGSLGWPFIGETIEFVASAYSDRPETFMNKRRHMYGKVFKSHIFGSPTVVS
TDAEVTKFILLSDAKTFVPSYPKSLTELMGKTSILLINGSLQRRIHGLVGSFFKSPQLKA
QITQDMQKYVQQSMACWRDDHPILIQDEAKNIAFQVLVKALISLDPG-NGMEFLKKQFQE
FILGLMSLPINVPGSRLHRSLQAKKRMSKLVKNLIKSKRNKGR-----MISTVAQDVVDV
LLNDSNE-----NLTDDLIADNIIDMMIPGEDSVPVLITLAVKYLSDCPAALQQLTEENM
KLKRSKAKLEE-QLSWNDYLSLSFTQDVITETLRMGNIIIGVMRKAMRDVEIKGYSIPKG
WCVLAYFRSVHLDETNYEWPYQFYPWRWQHKE------------MMT--NSNFTPFGGGQ
RLCPGLDLARLEASIFLHHLVTQFSWK-AEDDTVVNFPTVRLKRRMPIWVKRR-------
----
>gnl_Eucgr_v2.0_Eucgr.I02453.1
MS------DSELILCLLP----SILA-L----LLA-SILI---Q---------------R
RQYNKLNLPPGRAGWPFLGETIAYLKPYSATTVGAFMDQHISRFGKIYRSHLFGEPTIVS
ADAELNRFILQNEGKLFECSYPRSIGGILGKWSMLVLVGDMHRDMRSISLNFLSHARLRT
VLLREVEQNTLLVLSSWKEHCTFSAQDEAKKFTFNLMAKHIMSLDPGEMETEQLKKEYVT
FMKGVVSPPLNFPGTAYRKALRSRSTILKFIERKMEGRVQRMKEGD---SSRDDDDLLGW
VLKH--S-----NLSTEQILDLILSLLFAGHETSSVAIALAIFFLQACPRAIDQLRKEHL
EIARGKKRAGETELNWEDYKKMEFTQCVISETLRLGNVVRFLHRKALQDVRFKGYDIPCG
WKVLPVIAAVHLDPLLFDHPHHFNPWRWQNKCASNPSTSASSSTCPN--ANYFLPFGGGP
RLCAGSELAKLEMAVFIHHLVLNFSWELAEPDEAFAFPFVDFPKGLPIRVQG-HTLL---
----
>gnl_Eucgr_v2.0_Eucgr.I01717.1
MD---------IVSAIFLG---LCLAFL----FFNFFF--------------------SK
QDITARNLPRGSAGWPLLGETLAFLSPHRSNSFSSFLQDHCSRYGKVFKSHLFGSPTIVS
CDHELNTFVLQNEERLFQASYPKPMHGILGKYSLLVVSGDLHKKLRSVAVNFVTASKSSP
EFHRCVERLSVSMLESWKGREQVAFCKEAKMFALSLMVKTLLSIEPEDPRARKILADFLT
YMKGFVSLPLYIPGTPYAMAVKARARLSSTVREIIEERRRTGNAAG-----LKKGDFMDV
ILGK--E-----GLNEEEMVSIVLDILLGGYETTATLMALIVFFLAHEPASLLQLKEEHL
AIRRKKGR-EE-PLNGEDYKQMEYTNDVICEALRCGNVVKFVHRKALQDIEFKGLTIPSG
WKVFPVFIGTHLDPTLHENPMKFDPSRWKDK--------------AM--SKKVMPFGGGL
RLCPGAELARLIIAFFLHHLVLSFRWKTKPDDFPIAYPYVEFKRDLVLEIEPTENRS---
----
>gnl_Eucgr_v2.0_Eucgr.I01718.1
MD---------IVFAIFLG---LCLALL----FFKSFF--------------------WK
QDIRARNLPRGSEGWPLLGETLAFLSPHRSNSLGSFLQDHCSRYGKVFKSHLFGSPTIVS
CDHELNTFVLQNEERLFQASYPKPMHGILGKYSLLVVSGDLHKKLRSVAVNFVTASKSSS
EFHRCVDRLSVSMLESWKGRQQVAFCKEAKMFALSLMVKTLLSIEPEDPRARKILADFLT
YMKGFVSLPLYIPGTPYAMAVKARARLSSTVREIIEERRRTGSAAG-----LKKGDFMDV
ILGK--E-----ELNEEEMVSIVLDILLGGYETTATLMALIVFFLAHEPASLLQLKEEHL
AIRRKKGS-EE-PLNGEDYKQMEYTNDVICEALRCGNVVKFVHRKALQDVELKGLIIPSG
WKVFPIFVGTHLDLTLHENPMKFDPLRWKDK--------------AI--SKKVMPFGGGL
RLCPGAELARLIIAFFLHHLVLSF----KPDDFPIAYPYVEFKRDLVLEIEPTENHS---
----
>gnl_Eucgr_v2.0_Eucgr.G03059.1
MA-------SIAIALLSIS---LTALLL------LLLLLL---RA------------S--
RR-RRIPLPPGTLGLPLVGETLQLISAYKTENPEPFIDERVGRFGTLFTTHVFGEPTVFS
ADPETNRFILQNEGRLFECSYPGSIANLLGKHSLLLMTGGLHKRMHSLTMSFANSSIIRD
HLLVDIDRLVRLNLDSWS--DRILLMEEAKKITFELTVKQLMSYDPG-DWTESLRKEYVL
VIEGFFTLPFPLFSATYRRAIKARTKVAEALTLVVRRRRKESETG------AKKEDMLGA
LLAGDGG-----GFSDEEIVDFLVALLVAGYETTSTIMTLAVKFLTETPLALAQLKEEHE
KIRANKNR-SE-GLQWNDYKSMPFTQCVINETLRVANIISGVFRRTMTDVQIKGYMIPKG
WKVFASFRAVHLDHEYFKEARTFNPWRWQSNGA----------SSSA--VNVYTPFGGGP
RLCPGYELARVEIAVFLHHLVTSFSWAPAEEDKLVFFPTTRMQKRYPINLQRRNISS---
----
>gnl_Manes_v6.1_Manes.02G093100.1
MT------DLQLPIFLLP----SVLS-L----LLF-LVLI---R---------------R
KQ-ARFNLPPGNMGWPFIGETFGYLKHYYATSIGEFMEQHITRYGKIYKSNLFGEPTIVS
ADAGLNRFILQNEGRLFECSYPRSIGGILGKWSMLVLVGDMHRDMRIISLNFLSHARLRT
HLLREVENHTLLVLNSWRENSVFSAQDEAKKFTFNLMAKHIMSMDPGKPETEQLKKEYVT
FMKGVVSAPLNLPGTAYRKALQSRSIILKFIEQKMEERIEKMKEGV---ENLEEDDLLGW
VLKH--S-----NLSTEQILDLILSLLFAGHETSSVAIALAIYFLESCPRTIQQLREEHL
EIAKTKKQSGEKGLNWDDYKKMEFTQCVISETLRLGNVVRFLHRKALKDVRYKGFDIPRG
WKVLPVISAVHLDSTLFDHPQLFNPWRWLQGSTARGSSSCPSIGSSS--SNYFMPFGGGP
RLCAGSELAKLEMAVFIHHLVLNYQWELANDDQAYAYPFVDFPKGLPIRVVKLHDSI---
----
>gnl_Manes_v6.1_Manes.02G099000.1
MNFLLDSW-------VFM----GLLFLLGCWC----FFFN--NNKK------------VE
KK-FHGIIPKGSLGWPLLGETLEFIASGYTSQPVAFMDKRKTLYGEVFKTHILGTPIIVS
TDPEVNKVVLQNHGNVFIPAYPKSIRILLGEFSILQMNGNLQKKLHALVGGFLRSPQFKS
RITKDIENSVKPTLSTWQDMDLILVQEETKKITFPILVKVLMSIGPG-QDLDFLKKEFEE
FIKGLICLPIKFPGTRLYKSLKAKGKLLKVVKKIVEERKIAMERS---DEKGNIEDVVDL
LLREYGEANEMQSLPLDFISDNIIEMMIPGEETVPTAMTLAVKFLSDCPVALKQMTEENM
ELKRQKTESRE-DYNWTDYMSLRFTQNVISETLRMANIINAVWRKAIKDVEIKGKLIPQG
WCVLASFTSVHMDKENYDNPYQFDPWRWEKTG-------------GASVNCTFTPFGGGQ
RLCPGLDLSRLEISIFLHHLVTTYQWT-AEKDEIVYFPTVKMRRKLPTRVKATQTQPP--
----
>gnl_Manes_v6.1_Manes.13G059100.1
MA---SG----FWFSVLVGLVGAFFG-L----ILNHFLPMFL-KGG--------------
------HVPKGSFGWPILGETLGFLKPHPSNSLGAFLQDHCSRYGKVFKSHLFFSPTVVS
CDQELNYFILQNEGKLFQCSYPKPIHGILGNVSLLVAVGDTHKRLRNVALSLVTITKSKP
EFLNDIERTAIQILNSWKDKQQVIFCEEARKFTFNVIVKQVLGLTPEEPETTKILEDFLT
FMRGLISLPVYIPGTPYARAVQARIRISSTVKAIIEERRRNGCSSR-----KRGSDFLEI
LLGV--D-----TLSEDEKVSFILDSLLGGYETTSLLMAMAVHFLSQSPTAFEQLKLEHQ
AIRSLKEKDDE-YLNWEDYKKMEFTQNVINEALRYGNIVKFVHRKALKDVKFRDYIIPCG
WKVLPVFTAVHLDSSLHANAFQFYPWRWETQD-------------QT--CKKFTPFGGGS
RCCPGSELAKVEVAFFLHHLVQNFRWKAEDVEQPMAYPYVEFQRGLSLHLDHI-------
----
>gnl_Manes_v6.1_Manes.15G153000.1
------------------------------------------------------------
------------MGWPLCGETLAFLKPHRSNSMGTFLQQRCSKYGKVFKSHLFGSPAIVS
CDHEFNLFILQNEEKLFQASYPTAMHGILGKFSLLLVSGDLHKKLRSIAVSFIAVSKSTP
SFLHCVEKFAISMMESWKECKEVTFDKEVRKFTLNLMVKTLMSIEPEEPAASKILKDFRT
YMKGFVSLPLDYPGSPYSKAVKARARLSSTVREIIKEREKEINA-------GLKVDFLDV
ILSK--R-----RLTDEETVSIVLDILLGGYETTSTLISLIVYFLGHAPAALETLKKEHE
AIRRSKED-GK-PLDWEDYQKMEFTHNVISEAMRCGNVVKFVHREALQDVKYKEYFIPSG
WKVLPVFTGAHFDPSLHENPFEFNPWRWTDK--------------AT--SKKVVPFGGGP
RLCPGADLAKVVTAFFLHHLVLSYRWKTKADDFPVAYPYVEFRRGLLLEIEAAQAMM-GK
E---
>gnl_Manes_v6.1_Manes.07G128700.1
MA---------FLFYILF----WVSLSA------LIFIIH---RT------------S--
RY-RRLRLPPGNLGLPFLGETLQLISAYKTENPEPFIDERVSRFGSLFTTHVFGEPTVFS
VDPETNRFILQNEGKLFESSYPGSISNLLGKHSLLLMRGSLHKRMHSLTMSFANSSIIRD
HLLVDIDRLVRLNLDSWT--DLVFLMEEAKKITFELTMKQLMSFDPG-EWTESLRKQYLL
VIEGFFTVPLPIFSTTYRRAIQARTKVAEALSLIVRQRRSESEAG------ERKNDMLEA
LLSADDG-----GFSDEEIVDFLVALLVAGYETTSTIMTLAVKFLTETPLALAQLKEEHE
GIRARKSE-GE-ALKWSDYKSMPFTQCVVNETLRVANIISGVFRRAMTDINIKGYTIPKG
WKFFASFRAVHLDHNHFKDARTFNPWRWQSNSG----------TTSP--VNVFTPFGGGP
RLCPGYELARVELSVFLHHLVTSFSWTPAEEDKLVFFPTTRTQKRYPINVQRRSNVK-S-
----
>gnl_Manes_v6.1_Manes.11G027200.1
MD-------NLLWIVL------AIL--------LSSIILY---KNRN----------IRS
SK-YKTPLPLGNLGWPFLGETLDFISCAYSDRPETFMDKRRRMYGKVFKSHIFGSPTIVS
TDAEVSKFILQSDAKIFVPSYPKSLTELMGKSSILLINGSLQKRIHGLVGAFFKSAHLKV
QITRDMQVYVQESMQKWNDHHPVYIQDETKNIAFQVLVKALISLDPG-EEMESLKKQFQE
FISGLMSLPINIPGTQLYRSLQAKKRMVKLVQKIIQSKRDHQDG----GSSTAAKDVVDI
LLNDASE-----QFTHELIADNIIDMMIPGEDSVPVLMTLAIKYLSDCPAALQQLTDENM
KLKNLKAQLGE-PLSWTDYLSLPFTQKVITETLRMGNIIVGVMRKAMKDVEIKGYLIPKG
WCAFAYFRSIHLDGNHYDWPYQFNPWRWQDKD-------------TS--NSNFTPFGGGQ
RLCPGLDLARLEASIFLHHLVTQFSWV-AEEDAIVNFPTVRMKRRMPIWVKRREINN-IN
K---
>gnl_Manes_v6.1_Manes.17G109900.1
MV---DFF-P-ILLTLFLG---LGLAFV----LSRLL---------------------TR
KN--PANLPKGTMGWPLCGETLALLKPHRSNSMGFFLQQRCSRYGKIFKSHLFGYPAIVS
CDYDFNMFILQNEGKLFRASYPTAMHDILGKFSLLHITGDLHKKLRNIAVSFITVSKSTP
SFLHCVEKFSISMMESWKDRKEIGFHKDIRKFTLDLMVNTLMGIEPDEPVASKILKLFRT
YMKGFVSLPLHFPGSPYSKAVKAREKLSSTVREIIKEKEKEMNVEI-----ARKEDFLDV
ILSK--R-----RLSDDETVSIVLDILLGGYETTSTLISLIVYFLAHSPVAFESLKKEHE
VIRRSKED-GK-PLDWEDYQKMEFTINVISESMRCGNVVKFVHRKALEDVKYKEYVIPSG
WKVLPMFTGAHLDASLHENPFEFNPWRWSDK--------------TT--SKKMMPFGGGA
RLCPGAELAKVVIAFFLHHLVLNYRWKIKADEYPVAYPYVEFQRGLQLEVEPAEQTI-SK
K---
>gnl_Manes_v6.1_Manes.10G013700.1
MA---------LLFSLLF----WVSLSS------LVFIIH---RT------------S--
HR-RRLRLPPGNLGLPFLGETLQLISAYKTENPEPFIDERVNRFGSLFTTHVFGEPTVFS
VDPDTNRFILQNEGKLFESSYPSSISNLLGKHSLLLMKGSRHKRLHSLTMSFANSSIIRD
QLLVDIDRLVRFNLDSWT--DRVFLMEEAKKITFELSMKQLMSFDPG-EWTESLRKEYML
VIEGFFTLPLPIFSATYRRAIKARTKVAEALNLIVRQRRRGSEGG------ERKKDMLGA
LLSADDG-----GFSDEEIVDFLVALLVAGYETTSTIMTLAVKFLTETPLALAQLKEEHE
EIRAKKSE-GE-ALDWRDYKSMHFTQCVVNETLRVANIISGVFRRAMADIDVKGYKIPKG
WKVFASFRAVHLDYDHFKDARTFNPWRWQSNSG----------ATSS--GNVFTPFGGGP
RLCPGYELARVELSVFLHHLVTSFSWTPAEDDKLVFFPTTRTQKRYPINVHRRNHVK-C-
----
>gnl_Medtr_Mt4.0v1_Medtr3g070380.1
MA-----------YFLFF----IIFIFF------LFLLLL---RK------------L--
RY-ARLQLPPGSLGLPFIGETLQMISAYKSDNPEPFIDQRVNRYGSIFTSHVFGEPTVFS
ADPETNRFIIMNEGKLFECSYPGSISNLLGKHSLLLMKGSLHKKMHSLTMSFANSSIIKD
HLLFDIDRLIRLNLDSWS--DRVLLMEEAKKITFELTVKQLMSFDPD-EWTESLRKEYML
VIEGFFTLPFPLFSTTYRRAIKARTKVAEALTLVVRQRRKENEIGI-----EKKNDMLGA
LLASG-E-----QFSNEEIVDFMLALLVAGYETTSTIMTLAIKFLTETPLALAQLKEEHE
QIRARSEP-EA-ALEWTDYKSMTFTQCVVNETLRVANIIGAIFRRTTTDIDIKGYTIPKG
MKVIASFRAVHLNPEHFKDARTFNPWRWQNNNS--------EAVASP--GSIFTPFGGGP
RLCPGYELARVVLSVFLHRMVTRISWVPAEEDKLVFFPTTRTQKRYPILVKRREEST-RS
CIGF
>gnl_Medtr_Mt4.0v1_Medtr8g076510.1
MGWIIGLW-------FLM----GTF--LLCW-----WFLF--MKKK--------KNKVKM
NK-KKGKVPRGNKGWPLLGETLDFIACGYTSNPVSFMEKRKSLYGDVFKTSILGTGVIVS
TDPDVNKVILQNQGSIFIPAYPKSIRELMGEHSILQMNGNMHRKLHALLGGFLRSPQFKA
RITRDIEHSVKQCLASWTH-QPIYVQDQVKKITFTILVKVLMSIDPG-EDLYNLKREFEE
FIKGLICLPIKLPGTRLYKSLKAKERMMKIVQRIIEERNDN--------KDCVANDVVDV
LLQDKDESNTIPNIWLKNMSENIIEMMIPGEETLPTAMTMAVKFLSDSPLALSKLVEENI
ELKKSK-NCSD-DYAWSDYLSLQFTQNVINETLRMANIVNAIWRKAIKDVDIKGYLIPKD
WCVVASLTSVHLDGTNYEKPLEFDPWRWEKIE-------------AGTRNNCFTPFGGGQ
RLCPGIELSRLELSIFLHHLVTTYRWV-AEKDEIIYFPTVKMKKKLPIIVTTINT-----
----
>gnl_Medtr_Mt4.0v1_Medtr8g077810.1
MS------NSYLTCSFLS----SIFV-L----SLI-FIFI---K---------------R
KK-TRYNLPPGKMGWPFIGETIGYLKPYTATTMGEFMENHIARYGTIYKSNLFGGPAIVS
ADAELNRFILQNDGKLFECSYPKSIGGILGKWSMLVLVGDMHREMRNISLNFMSYARLKT
HFLKDMEKHTLFVLSSWKENCTFSAQDEAKKFTFNLMAKQIMSLDPGNLETEQLKKEYVC
FMKGVVSAPLNLPGTAYRKALKSRNNILKFIEGKMEERVKRNQEGK---KGMEENDLLNW
VLKH--S-----NLSTEQILDLILSLLFAGHETSSVAIALAIYFLPSCPQAIQQLREEHR
EIARSKKKAGEVELTWDDYKRMEFTHCVVNETLRLGNVVRFLHRKAIKDVHYKGYDIPCG
WKVLPVISAVHLDPSNFDQPQHFNPWRWQVSSKSG------NCASMS--NNNFMPFGGGP
RLCAGLELAKLEMAVFIHHIILKYNWDMVDVDQPIVYPFVDFPKGLPIRVQS-EEEIEEE
SEER
>gnl_Medtr_Mt4.0v1_Medtr8g016180.1
MD-------TTWILFVT-----PIF--L-----CTLILYY---RNRL--------SLKLK
PK-QRNQLPLGTLGWPFIGETIDFVSCAYTDRPESFMNKRCAMYGKVFKSHIFGSPTIVS
TDADVNKFILQSDAKVFVPSYPKSLMQLMGESSILLINGTLQRRIHGLIGAFFKSQQLKV
QITSDMQKYVQESMANWKEDQPIYIQDETKKIAFHVLVKALISLEPG-EEMELLKKHFQE
FISGLMSLPINLPGTKLYQSLQAKKKMVKLVRKTVQAKRNK-------GIFEVPRDVVDV
LLNDTSE-----KLTDDLIADNIIDMMIPGEDSVPVLMTLATKYLSECPPALQQLTVENI
KLKKLKDQLGK-PLCWNDYLSLPFTQKVITETLRMGNIINGVMRKALKDVEIKGYLIPQG
WCVFANFRSVHLDEKNYECPYQFNPWRWQDKD-------------MN--SYNFTPFGGGQ
RLCPGLDLARLEASIFLHHLVTQFRWY-AEEDTIVNFPTVRMKRKMPILVRRVEP-----
----
>gnl_Medtr_Mt4.0v1_Medtr7g033040.1
MV---EFM-T-IILAFI-----SILTFA----YLVKYL--------------------SN
QG-SLHKLPHGTMGWPFIGETLKFLKPHRSNSLGSFLQERCSRYGRVFKSHLFGYPTIVS
CDFELNMFILQNEGKLFPVDYPKVMHKILGKYALLLVTGELHKKLRSTVISFVSASKSES
NFLHFVEMLALSRINSWGNCKQVAFYKEAKRFSINVMLKHLLNINPDDPLAVKILENFEN
YIKGFITLPINIPGTTYSKAVKARIRLSSIINDIIIERRKVNIAGP-----VEGGDLLNL
ILSK--Q-----NLSDEEMVSIVMDLLFGGYETTSKLLSLIVYFLEGAPNALESLKEEHQ
VIRKSKLE-GE-LLNWEDYRQMQFTQNVINEAMRCGNVVKYLHRKAVQDIKFKEFVIPAG
WKVLPVLSASHLDPNLLENPLEFNPYRWNDEN-------------ST--SKKVAPFGGGP
RLCPGADLAKVEIAFFLHHLVLNYRWKMKANDNPIAFPYVEFKGGLLLDLEPTGTTL-RK
H---
>gnl_Medtr_Mt4.0v1_Medtr5g020020.1
MS------DSDITFYFLS----SILS-L----LIFIFFLI---K---------------T
KQKPNLNLPPGRMGWPFIGETIGYLKPYSATTIGKFMEQHIARYGKIYKSNLFGGPTIVS
ADAGLNRFILQNEGKLFECSYPSSIGGILGKWSMLVLVGDMHRDMRNISLNFLCHARLRT
HLLKEVEKHTRLVLSSWKEKTTFAAQDEAKKFTFNLMAEHIMSLQPGKIETENLKKEYVT
FMKGVVSAPLNFPGTAYWRALKSRCTILKFIEGKMEERMKRMQEGN---ENSEENDLLNW
VLKH--S-----NLSTEQILDLILSLLFAGHETSSVSIALAIYFLPGCPQAILQLREEHK
EIARAKKQAGETELTWEDYKKMEFTHCVVNETLRLGNVVRFLHRKALKDVRYKGYDIPCG
WKVLPVIAAVHLDPLLFDQPHHFNPWRWQNNDGASG----------N--SNIFLPFGGGP
RLCAGSELAKLEMAVFIHHLILNYNWELTDNDQAFAYPFVDFPKGLQIRVQA-HSLI---
----
>gnl_Medtr_Mt4.0v1_Medtr5g021220.1
MEWFIGVY-------VSI----IVL--LMSL-----WFVK---KEK----------NNIK
LR-NGIKIPKGNSGWPLLGETLDFIASGYSSCPVTFMEKRKSIYGNVFKTNILGSNVIIS
TDPEVNKVVLLNQKNNFIPAYPKSIRELMGKHSILQLNGTMHKKLHSLIAVFLKSPQFKS
QITRDIQHSVKQCLASWTN-KTIYIQDEVKKITFPILIKVLMSVGPG-EDLDLLKREFEE
FIKGLICLPIKFPGTTLYKSLKAKERMMKMVGRIVEERMKLMDNNAEDEKVGVVNDVVDA
LLRDKGESSSSSNLMVEMISQNIIEFMIPGEETLPTAMTLALKFLTDYPLALSKLMEENM
ELKKQKTNCPD-GYTWTDYMSLPFTQNVISETLRMANIVNGIWRKAVKDVEIKGYLIPKD
WGVMASLTSVHMDSKNYENPYKFDPWRWEKIG-------------VVPSNNCFTPFGSGH
RLCPGLELSRLELSIFLHHLVTTYRWE-AERDEIVYFPTVKMKKKLPIRVQPIST-----
----
>gnl_Medtr_Mt4.0v1_Medtr5g082520.1
------------MATILF----FVIIFT------IFFLIH---RS------------T--
HR-RRYKLPPGSLGLPFVGETMQLISAYKTDNPEPFIDQRVNRYGSIFTTHVFGEPTVFS
ADPETNRFILMNEGKLFECSYPGSISNLLGKHSLLLMKGSLHKRMHSLTMSFANSSIIKD
HLLLDIDRLIRLNLDSWS--DRVLLMEEAKKITFELTVKQLMSFDPG-EWTETLRKEYVL
VIEGFFTLPLPLLSSTYRRAIKARTKVAEALTLIVRQRRKESVMG------ETKTDMLGA
LLASG-D-----HFSNEQIVDFMLALLVAGYETTSTIMTFAVKFLTEHPLALAQLKEEHD
QIRAKKSQ-DV-PLEWTDYKSMAFTQCVVNETLRMANIIGGIFRRAMTDINIKGYTIPKG
WKVFASFRAVHLNPDHFKDARTFNPWRWQRKSE----------ATSP--ANVYTPFGGGP
RLCPGYELARVVLSVFLHRIVTRYSWSPAEEDKLVFFPTTRTQKRFPIIVKRRVESK-LC
N---
>gnl_Mimgu_v2.0_Migut.E01775.1
MS---MA----IYWITFALLFFLLVI-I----ILHHFLPILLFKNY--------------
------TLPKGSFGWPIFGETLNFLKPHSSTSIGPFLQQHCTRYGKVFKSHLFFSPTVVS
CDGELNYYVLQNEDRLFECSYPKPIHGILGRSSMLVAAGETHRRLRSVAVALVTTIKLKP
DFLVDIETNATRILGSWRDKQQVVFCEEARKYTFNVIVKQVLGLRPNEPHTKEILEDFLT
FMRGLISLPIYIPFTPYARAVKARSRISSTVKAIIEERRKRGRNEINCKKSWSNNDFLNI
LLGV--E-----TLSEDEKVSFVLDSLLGGYETTSLLLSMAVFFLHRSPLAVDQLKGEHR
KIRSTKKK-DE-FLSWEDYKAMEFTHNVINEALRLGNIVKFVHRKAIKDVKFRDYIIPSG
WKVLPVFSAVHLDPSLHANSLQFDPWRWQTED-------------QT--CKKFIPFGGGS
RCCPGFELAKVEVAFFLHHLIQNYSWKVEDGEQPIAYPYVEFRRGLKLSLHSLCSS----
----
>gnl_Mimgu_v2.0_Migut.I01018.1
MD-------MIFWNLVLT----ILW--F-----SSAIYAY----------------MKIK
LI-TSSKLPLGSLGIPFLGESLHFISSAYSDRPESFAIKRRRMYGKVFKTHLFGNPTIVS
TDAEVSRIILQSDARIFVPSYPKSLMELMGKSSILLINGSLQRRIHGLIGNFFKSANLKA
QITSEMEKYLLKSMGNWREDSPVYIQDEAKHIAFQVLVKALISLDPG-NEMELLKNHFQE
FIKGLMSLPFNFPGTQLYRSLHAKKKMVKIIDGIIQAKRDNNCSKKIGLSSNIGKDVADA
LINDKSE-----ELTDELIAENMIDLMIPGEDSVPLLITLAIKYLSDSPASLEQFTEENL
KLKKLKEKLGE-PFSWNDYLSMPFTQNVITETLRMGNIITGVMRKAMKDVEIKGYLIPKG
WCVFAYFRSVHLDDKLYDFPYQFNPWRWQGKE-------------VS--NCNFTPFGGGQ
RLCPGLDLARLEASIFLHYFVTQFRWE-AEDDSIINFPTVRMKKRMPVWVKRRI------
----
>gnl_Mimgu_v2.0_Migut.F00677.1
----------MFLYPLLI----SLSLPF------LIYLLL---RA------------T--
ST-RRRRLPPGNPGLPFIGETLQLISAYKTENPEPFIDDRVSKYGAVFTTHVFGEPTVFS
ADPETNRFILQNEGRLFESSYPGSISNLLGRHSLLLMRGNLHKRMHSLTMSFANSAIIRD
HLLLDIDRLVRLNMDSWT--GRVLLMDEAKKITFQLTVKQLMSLDPC-EWTENLMKEYML
VIEGFFSIPLPFFSTTYRRAIQARSKVAEALSLVVGERRRESERG------ERKKDMLAA
LLDEEGG-----GFSDEEIVDFMLALLVAGYDTTSTIMTLAVKYLTETPLALAQLKEEHV
EISARKCE-KE-PLQWEDYKSMPFTQCVVNETLRVANIISGVFRRAMTDVNIKGYTIPKG
WKVFASLRAVHMDHHHFKDARTFNPWRWQNNSG------------SS--VNVFTPFGGGP
RRCPGAELARVELSVFLHRLVTEFSWEAAEQDKVIFFPTTRTQKRYPVNVHRLKRHV-KM
----
>gnl_Mimgu_v2.0_Migut.H02504.1
MGWLSEIW-------VLI----VVL--LVSLCKKI-WMMMM-VKREKEER------EERG
ER-KNGSVPKGSWGWPLIGETLEFIASGYTSKPVCFMDKRKSLYGDVFRTHILGKAIIVS
TDPDVNKVILQNHGNAFIPCYPKSISELLGKSSILQMNGPMHKKMHTLIGVFLKSPQFKD
RITLDIEKVVRLSLSTWMDKGQVFVQDETKKITFEILVRVLMSIGPG-EEMNVLKKEFEE
FIKGLICLPVKFPGTRLYKSLKAKERMLKMVDKIILERKIGMDNNKTDSKEELPNDAIDV
LLRDASEGDQQMRVPLDFVAGNIIEMMIPGEETVPTAMTLAVKFLSDSPVALAHLVEENM
ELRNKKDQSGE-EYSWTDYMSLPFTQNVISETLRLANIINAVWRKALKDVKIKGYLIPKG
WCVLASFSSVHMDETNYENPYEFDPWRWKKIG-------------AAVSSNTFTPFGGGQ
RLCPGLELSRLEISIFLHFLVTTYRWN-SDKDEIIYFPTVRMKKKLPITIMPLHT-----
----
>gnl_Mimgu_v2.0_Migut.H00997.1
MW------DNLGVEFTLF----LLCV-S----LIF-LNLC---K---------------R
KQ-KHLNLPPGSMGWPFLGETIAYLKPYTANTIGKFMEQHISRYGKIYKSHLFGEPTIVS
ADAGLNRFILQNEGKLFECSYPRSIGGILGKWSMLVLVGEMHRDMRIISLNFLSNSRLKT
HLLREVEKHTLLVLSKWMHNSIISAQDESKKFTFNLMAEHIMSLEPGKPETEQLKREYIT
FMKGVVSAPLNFPGTAYRKALQSRSIILRFIERKMEERIEKKVE-------EEEDDLLGW
VVKN--S-----DLSKEQILDLVLSLLFAGHETSSVAISLAIYFLQACPSAVQQLREEHM
KIATAKRERGEAELSWDDYKKMEFTQCVISETLRLGNVVRFLHRKALKDVRYKEYDIPCG
WKVLPVIAAVHLDPTLYEQPWHFNPWRWQGNTHGR--------APNP--TNHMMPFGGGP
RLCAGSELAKLQMAVFIHHLVLNFQWATADSDLPYAFPFVDFPKGLYISVKRLEEK----
----
>gnl_Mimgu_v2.0_Migut.H00033.1
------------------------------------------------------------
------------MGWPFLGETLAFLKPHKSNSIGTFLQQHCSRYGNIFKSHLFGGPTIVS
CDLEFNVFILQNEERLFQTSYPKPVHDILGKLSMMLVSGDLHKKLRSAAVSFINVSKSSP
DFLSYVDDLCISLVDSWRDKKQVVFFKEAKELTFYLMLKNLLSIEPEDPIAGEILGDFLT
FMKGFVSLPILIPGTAYAKAVKARKRISYTLKEMIRNRENEGMH-------KKRGDFLDE
LLGK--V-----WLNDEEKVSILLDLLLAGYETTSGLMALVVYFLAHSPSSLQTLKDEHQ
ALRKTKKD-GE-PLNWEDFKKMEFTSHVISESLRCGNLVKFVHRRALKDVKFKEYVIPGG
WQVLPIFTAAHLDPSIHEHPLEFNPWRWADQ--------------TT--SKKVTPFGGGL
RICPGAELGKLEIAFFLHHFVLHFRWEAKEEDCPISCPYLDFKRGLVLQIHQLHK-----
----
>gnl_Musac_v1_GSMUA_Achr3T08890_001
MD---GRW-SLQLFDVML----VVIAGI------VFWELG---RR------------RRT
RA-AAGRLPPGSVGLPVVGETLRLIAAYKTEDPEPFIDERVRRHGRLFTTHVFGERTV--
--------------------YPSSISTLLGAHSLLLMRGARHKRMHSLTLTRLASPAARA
ALLPDIDRLVRRTLDSWSSSSRVLLLDQAKKITFELTVKQLVSFDPG-EWTESLRREYLL
LIEGFFSIPFPSFFTTYGRALKARKKVEAALKEVIRKRKQEAGGD------KQRKDMLEE
LMDGGDE-----GMTEEETVDFLLALLVAGYETTSTIMTLAVKFLTDLPHALALLREEQE
GIRAKKGDDEQ-PLSWSDYKSMPFTQCVINETLRVANIISGVFRRAMTDIHFKGYKIPKG
CKVFISFRAVHLDPEYFEDARTFNPWRWQNNEVAQ------LQQTGG--AGVYTPFGGGS
RLCPGYELARVVISVFLHYLVTGFSWEEAERDRLVFFPTTRTLKGYPINVQRREKER-RG
----
>gnl_Musac_v1_GSMUA_AchrUn_randomT22170_001
MS------IDELPLLLLP----ALVA-L----FFY-VNLV---R---------------W
KRLKRLNLPPAGSGWPFIGDTFAYLKPHLATSTGLFMEQHISRYGKIYRSNLFGEPTIVS
ADAGLNRFVLQNEGKLFQCSYPKSIGGILGKWSMLVQVGEMHREMRMISLNFMSNVRLRS
HLLPEVERHTLLVLRSWRENSPFSAQEEAKKFTFNLMAKNIMSMDPCEPETEKLRLEYIT
FMKGVVSAPLNFPGTPYWKALRSRSNILRVIEQKMEQRIQEKSERQ---GG--AEDLLGW
SLKE--S-----NLSKEQILDLLLSLLFAGHETSSMALALVIFFLESCPKAVRQLREEHS
EIDRK-KQRGEAGLNWEDYKQMEFTRCVINETLRLGNVVRFVHRKVLQDLQYKGYDIPCG
WKILPVFAAVHLDSSVYDHPHQFNPWRWQNNS---------SSVTAA--TNNFMAYGGGP
RLCAGSELAKLEMAVFLHHLVLRYRWELAEPDQAFAFPFVEFRKGLPIKVYSIHDSPV--
----
>gnl_Musac_v1_GSMUA_Achr4T10750_001
MA-------EELLFFLPP----ALVA-L----FFY-VYLT---K---------------W
RR-KRLNLPPGGTGWPFVGDTFAYLKPHPATTVGRFMEQHIARHGKIYRSNLFGEPTIVS
ADAGLNRFILQNEGKLFECSYPSSIGGILGKWSMLVQVGEMHREMRMISLNFMSNLRLRS
HLLPEVERHTLLVLRSWRESSTFSAQEEAKKFTFNLMAKNIMSMNPREPETEKLRLEYIT
FMKGVVSAPLNFPGTAYWRALKSRSNILRVIEQKMEERIQEMTSET---EE-RSEDLLGW
ALKQ--S-----NLSKEQILDLLLSLLFAGHETSSMALALAIFFLEGCPKAVRQLRIEHR
EIARKRKQRGDAGLNWEDYRRMEFTQCVINETLRLGNVVRFVHRKVLKDVEYQGYNIPCG
WKILPVFAAVHLDPSIYDDPHGFNPWRWQQVKHRI-CLLQSNNAAAV--ANSFMPYGGGP
RLCAGSELAKLEMAVFLHHLVLSYTWELAEADQAFAFPFVEFRRGLPIRVHALHD-----
----
>gnl_Musac_v1_GSMUA_Achr4T09180_001
MF---LLL-QPLALLFLT--------------VLFLYPLF---RH------------AYG
EP-KGCKLPPGSFGWPLIGKTMSFINPHLSCTTGQFLEENIKRYGKIFRSHLFGHPTVVS
CDVDFNHFIMQNEGRLFEASYPASIPKVIGDFTMLVMTGDAHKRIRGVALGLFSSMKTEA
ATISDIDNIVVRLMDSWKNKKTLVFCDETRKFTFSVIVKHTLSLSPEDPETVQLLDNYKT
FMKGFVSAPINLPGTAFVKARRAKFQITKIVGEIRDRRRRQRIAGA--PEVEGTKDFLDL
LESH--G-----GLAEEEIFGLVIDLLIGGYETTAMLIAIIVKFVGNDPEILSELRAEHA
AARKKKAG-DE-PLKWQDYKDMRLTQCLINEALRLGNVVKFVHRKAIKPVRYKEFEIPAG
WKVLPILSGVHLDGSLHNDPFRFDPRRWQNEE-------------VI--ARNFMPFGGGK
RLCPGSDLAWLDTCIFLHHLLLKYSWKTQEEDWPMSFPFLDFKKGLKIAIQPLSSEQ-AT
G---
>gnl_Musac_v1_GSMUA_Achr7T09630_001
MD-------KLLMLWVA-----SLA--F-----LVTATIA---RTW---------RTKKT
NN-QRAQLPAGSRGWPLVGETLHFVSSAYSPRPERFMDKRRLMYGKVFRSHLFGSPTIVS
TDAEVSRRILQSDASSFVPWYPKSLTELMGKSSILLINGNLQRRVHGLIGAFFKSPDLKA
QITGDMQRYVRESMAKWKDHQLIHIQDETKNVVFQILVKALIGLEKE-KEMTFLKQQFKE
FIAGLMSLPVKLPGSRLYRSLQASLRMGMLIESIIEEKRKN-------NSGCSPRDVVDV
LINDASD-----QLTDDLISDNMIDLMIPAEDSVPVLVTLAVKYLSECPLALQHLQEENT
QLKKRRSLVGE-DLRWTDYMSLSFTQDVITETLRMGNIISGIMRKAVKDVEIRGHLIPKG
WCVLTYFRSVHLDENHYGEAYRFDPWRWKDRD-------------MS--SCSFTPFGGGQ
RLCPGLDLARLEAAIFLHHLVTNFTWA-AEEDQIVNFPTVRLKRGLPIRVRRKS------
----
>gnl_Musac_v1_GSMUA_Achr2T16740_001
MD-------KLLIIWLA-----ASV--I-----VVTVILC---KSR----------KLKR
RT-RAGRLPKGALGWPLIGETLEFVSCAYSPRPESFMDKRRLVYGKVFKSHIFGSPTIVS
TDAEVSRFILQSDE-------------------------NLQKRVHGLIGAFLKSGHLKS
QVTKDMQRYVQETMSNWKDGHLIHLQDEAKLIVFQILVKGLIGLEPG-EEMHILKQQFQE
FIAGLMSLPVKLPGSRLYRSLQAKKKMVMLIQRTIQEKRMS-------EPRCPPRDVVDV
LLNDSND-----QLPDDLISDNMIDLMIPAEDSVPVLLTLAAKYLSDCPLALQQLEEENM
QLKKSKSLLGE-TLQWTDYMSLSFTQDVITETLRMGNIISGIMRKAMKDVEIKGHLIPKG
WCVFAYFRSVHLEDDLYEEAYCFNPWRWKGKD-------------TS--TCGFTPFGGGR
RLCPGLDLARLEASIFLHHLVTGFTWV-AEEDQIVNFPTVRMKRRMPIIVRRKN------
----
>gnl_Musac_v1_GSMUA_Achr9T28740_001
------------------------------------------------------------
------------------------------------------------------------
------------------------------------------------------------
------------------------------------------------------------
--------------------------MVMLIKSIILEKRKN-------NCGRTPLDVVDV
LINDASD-----QLTDDLISDNMIDLMIPAEDSVPVLVTLAVKYLSECPLALQQLEEENM
QLKKRRSLPGE-DLQWTDYMSLSFTQDVITETLRLGNIISGIMRKAVRDVEIKGHFIPKG
WCVFAYFRSVHLDENHYEEAYKFNPWRWKDKD-------------MS--TCSFTPFGGGQ
RLCPGLDLSRLEASIFLHHLVTNFTWV-AEEDQIVNFPTVRMKRRMPIRVRRKT------
----
>gnl_Musac_v1_GSMUA_Achr9T28730_001
---------------------------------------------------------MRR
SH-KRARLPAGSPGWPLVGETFEFVSCAYSPRPESFMDKRRLLYGKVFRSHLFGSPTIVS
TDAEVSRWVLQSDGRSFVPSYPKSLTELMGKSSILLINGNLQRRVHGLIGAFFKSSDLKA
QITRDMQCYVQQSMSSWKNERLIHIQDEAKHIVFQILVKGLIGLQSV-TETQFLKQQFKE
FIAGLMSLPVKLPGSRLYRSLQASDLLLR-------------------------------
------------------------------------------------------------
------------------------------------------------------------
------------------------------------------------------------
------------------------------------------------------------
----
>gnl_Musac_v1_GSMUA_Achr8T00150_001
MA---GVW-SPSLIDVVL----FAIAAV------VVWKLE---RR------------RRR
GW-ATGRLPPGSEGLPVVGETLQLIAAYKSENPEPFMDERVRRHGRLFTTHVFGERTV--
--------------------YPSSLSTLLGTHSLVVMKGARHKRMHSLTLARLTSPAARA
KLLLHIDRLVRRTLDSWPSSSPVLLLDEAKKITFELTVKQLVSYDQH-KWIESLRHEYLL
LINGFFSIPFPSFFTTYGRALKARKKVEEALKEVIRKRKLESQNN------TKKKDMLEE
LLEGEAE-----GMTDEAIVDFLLSLLVAGYETTSTIMTLAVKFLTDHPRALAQLREEQE
GIRKQKKDEEA-ALDWDEYKSMPFTQCVINETLRVVNIIGGVFRRAKTDLHFKGYTIPEG
CKVFLSFRAVHLDTEYFDDARTFNPWRWQKNAAA--------QQVGG--ATVYTPFGGGS
RLCPGYELARVVISVFLHYLVTRFNWEEAEKDRLVFFPTTRTLKSYPINVWRREEEE-GA
----
>gnl_Musac_v1_GSMUA_Achr8T26330_001
MA------PVIILFFLFP----TLLV-L----LAAALGLR---NS------------ESR
KT-KGLNLPPGSMGWPLLGETIAFRRQHPCNSLGEYMEDRINKYGRIYKSNLFGAPTIVS
ADAELNRFVLMNDDRLFVPSFPKSVADILGKTSMLVLTGEMHRYMKSLAVNFMGIARLRA
NFLVDSELYVVQNLESWPENTPFPAKEEACKITFNLMVKNILSMNPGEEETERLRKLYMS
FMKGVIALPLNIPGTAYRKAVKSRATILKVIERLMEERLHKKKEGT---DSIGEADLLGF
ILEQ--S-----NLDAEQFGDLLLGLLFGGHETSSTAITLVLYFLHDCPKAVEQLREEHL
EIVRAKKQRGGPALTWEDYKHMEFTQCVISETLRLGNIIKFVHRKANTNVQFKGYDIPRG
WSIIPIFAAAHLDPDVYENPRKFDPWRWQTIS----------SSTAR--IDNYMPFGQGL
RNCAGLELAKMEIAVFLHHLVLNYDWEIAEPDEPLAYAFPEFAKGLPIKARKVSQAKQSR
M---
>gnl_Musac_v1_GSMUA_Achr8T26350_001
MA-------LELLLLIST----AVIA-V----IIF-FAFR---SN------------GNG
DG-KAYKLPPGKMGLPLIGQTIAFMQPHSSASLGDFVDRSMDKYGKIFRMNLLGKPTIVS
TDPDFNRLILQSEGKMFENSCPTSIAEIMGRWSMLALVGDIHRELRSIAVNFMSNVKLRT
YFLGDIERQAVKILDSWTENATFSAQEAAKKFAFGLMVKHLMSMDESMPETEQLRREYHT
FMKGMASIPLNLPGTAYRKALQSRAIILTIMGQKLDERITKIREKC---EGLEEDDLLAS
VSTH--P-----TLTREQILDLILSMLFAGHETSSGAISLAIYFLQACPKAVRQLREEHA
EIARLKKERGETALTWDDYKKMEFTHAVINETLRLGNIVHFLHRKAIKDVQYKGYDIPCG
WEVVPIISAAHLDPSIYDEPQCYNPWRWKAIL----------ATVTK--NSNVMSFSGGP
RLCPGAELAKLEMAVFLHHLVLKYDWELAERDFPVSFPFLGFPKGLPIKVRRFGGNQV--
----
>gnl_Musac_v1_GSMUA_Achr10T27520_001
MD-------TSLVLWAA-----SVT--L-----LATVIIA---RTW---------GMKRS
GQ-RGHRLPAGSRGWPLVGETLQFVSCAYSPRPERFMDKRTLMYGKVFRSHLFGSSTIVS
TDAEVSRCILQSDARTF-------------------------RRVHGLIGAFFKSSDLKA
QITRDMQSYVQESMINWQDDQLIRIQDETKKIIFQILVKGLIGLEPG-KEMQLLKQQFKE
FIAGLMSLPVKLPGSRLYRSLQASLPPIRSVFSIIEEKRKN-------KLGCAPRDVVDV
LINDASG-----QLTDNLISDNMIDLMIPAEDSVPVLVTLAVKYLSECPLALQHLEEENT
RLEKRRSMLGG-ELQWADYMSLSFTQHVITETLRMGNIISGIMRKAVKDVEIRGHLIPKG
WCVFTYFRSVHLDEKHYEEAYKFNPWRWKDKD-------------MS--SCGFTPFGGGQ
RLCPGLDLARLEASIFLHHLVTNFTWV-AEEDHIVNFPTVRMKGGMPIRVRRRS------
----
>gnl_Musac_v1_GSMUA_Achr5T04260_001
ME---GG----LLSALLLGSI-VMLV-V----VLNHFLPLLL-NLG--------------
------AAPRGSFGWPLLGETLRFLSPHASYALGSFLEDHCSRYGKVFKSQLFCTPTIVS
CDQELNHFILQNEEKLFQCSYPRPIHGILGKSSMIVVVGDTHKKLRNLALTLVTTTKARA
GYLNDIERIALRVMGSWKDKKRIFFCEEARKFTFSVIVKQVLGLSQDEPQTAKILEDFLT
FMKGLISFPLYIPGTAYAKAVQARARISLTVKAILEERRKNGGD------SSQKGDFLDE
LLSV--G-----NLSEEEKVSFLLDSLLGGYETTSLLMSMAVYFLGQCPSALEQLKSEHQ
SIRANK-K-DE-YLNSEGYKKMEFTQHVINETLRCGNIVKFVHRKALKDVRYKEYLIPCG
WKVLPVLSAVHLDSSLHGNPQEFHPWRWEGYN-------------QS--TKKFTPFGGGP
RLCPGSELAKVEVAFFLHFMVLNFRWKLEGEDIPIAYPYVEFPRGLPLEIEPVPSEY---
----
>gnl_Nelnu_v1.0_NNU_019288-RA
MKLVLAFW-------VLV----GFI--GWCW-----WKKK--KKKK----------EKEQ
LE-NQSGIPKGTLGWPLIGETLNFIASGYTSRPVSFMEKRKSLYGNVFKSHILGMPIIIS
TDPDVNKVILQNNGSIFVPFYPKSITELLGKSSILQMNGNLQKRVHGLIGGFFRSPQLKV
RITREIENAVNKAMEAWRDGDLVYMQEETRNITFQVLVRVLMSVGPG-EDLQFLKREFGE
FIKGLVCLPIKLPGTRLYKSLKAKERLLKMVKRIVEERKMRMESI---DERGPLMDAIDV
LLCDAGETEDKQHLPLDFISGNIIEMMIPGEDSVPMLMTLAVNYLSESPLALKQLVEENM
ELKRQKTQLGE-DYAWTDYMSLPFTQNVINETLRMANIINGVWRKVLRDIEIKGYFIPKG
WCVLASFISVHMNEENYENTNQFDPWRWQRKG-------------GNINNYCFTPFGGGQ
RLCPGLELSRLEVSIFLHHLVTRFRWV-AEEDYIVHFPTVKMKRKLPVFVTPISS-----
----
>gnl_Nelnu_v1.0_NNU_011246-RA
ME--------FLLLCFLI----SSSSLY------LLFLLL---RY------------FRF
RH-RKLGLPPGNLGFPLIGETLQLIAAYKTENPEPFIDVRVARYGNLFTTHVFGEPTVFS
ADPEANRFILQNEGKLFECSYPSSISNLLGKHSLLLMKGSLHKRMHSLTMSFANSSIIKD
NLLVDIDRLVRLNLDSWT--GHVFLQEEAKKITFNLAVKQLMSFDPG-EWTESLRKEYLL
LIEGFFSVPLPFFFSAYGRAIKARKKVAEALRLIVGKRRRESEGGE-----VKKKDMLAA
LLEGGEG-----GFSDEEIVDFLLALLVAGYETTSTIMTLAVKFLTETPAALAQLMEEHD
QIRARKERNEE-SLQWNDYKSMPFTQCVINETLRVANIISGVFRRAMTDVNIKGYTIPKG
WKVFASFRAVHLDENHYKDARTFNPWRWQQSNT-------GGAATAT--GNLFTPFGGGP
RLCPGYELARVEISVFLHHLVTRFSWDPADEDKLVFFPTTRTLKRYPINVQRRRKIA-AR
TEEK
>gnl_Nelnu_v1.0_NNU_006312-RA
MKLVLGFW-------VLV----GFV--GWCW-----WKRK--SKKR--------------
LE-NKAAIPRGSSGWPLIGETLDFIASGYTSRPVSFMEKRKALYGKVFRSHILGVPIIIS
TDPDVNKVVLQNNGSIFIPFYPKSITELLGKSSILQMNGNLQKRVHGLIGSFLKSPQLKA
RITREIEKAVDQTMGTWKEGNLVYMQEETRNITFQVLVKALMSVGPG-EDLQFLRREFGE
FIKGLVCLPIKLPGTRLYKSLKAKERLLKMVRRIVEEKKMKMENT---DERGPPMDAVDV
LLCDSGEADEKQRLPLDFISGNIIGMMIPGEDSVPMLMTLAIKYLSDSPLALRQLQEENM
ELKRRKAHLGE-DYAWTDYMSLPFTQNVINETLRMANIINAVWRKTLKDIEIKGYFIPKG
WCVLASFVSVHMNEENYEDPYRFDPWRWERKG-------------GNFNNNCFTPFGGGQ
RLCPGFELSRLEVSIFLHHLVTRYRWV-AEEDCIVNFPTVKMKRKLPVVVTSISS-----
----
>gnl_Nelnu_v1.0_NNU_006423-RA
AA------EIELLLLLSP----SILA-L----FLV-WLLI---K---------------R
KE-RTLKLPPGNMGWPFLGETISYLKPYSATSVGEFMEQHISRYGKIYKSNLFGEPTIVS
ADAGLNRFILQNEGRLFECSYPRSIGGILGKWSMLVLVGDMHRDMRMISLNFMSNVRLRT
HLLPEVERHTLLVLRSWKENSTLSAQDEAKKFTFNLMAKHIMSMDPGKLETEQLKKEYIT
FMKGVVSAPLNLPGTAYWKALRSRSTILKVIERKMEERIRHMRDEC---ERREEDDLLGW
VLKH--S-----NLSTEQILDLILSLLFAGHETSSVAIALAIYFLQDCPKALQQLREEHL
KIARAKKQAGESQLNWDDYKKMEFTHCVISETLRLGNVVRFVHRKAIKDVRYKGYDIPSG
WKVLPVFAAVHLDPSTYDHPQHFNPWRWQQNISSSSSSVGANSNATM--SINFMPFGGGP
RLCAGSELAKLEMAVFMHHLVLNYQWELAESDHALAYPFVDFPKGLPIKVHKIQHHHTTT
SSNI
>gnl_Nelnu_v1.0_NNU_011762-RA
MT------GMELLLILSL----SILT-L----VLV-WRLV---N---------------N
KE-KEVKLPPGKMGWPFLGETMGYLKPHPATSMGEFMEQHIARYGKIYKSNLFGEPTIVS
ADAGLNRFILQNEGRLFECSYPRSIGEILGKWSMLVLVADMHRGMRMIAVNFMSNVRLRT
HFLPEVERHCLLVLMSWEENSTFSALDEIKKFTFNLIAKQIMSMDPGTPETEQLKREYLT
FMKGVVSVPLNLPGTAYRMALQSRSRILKIIERKMEERNRKMGDEC---QRIEEDDLLGW
VLKH--S-----NLSTEQSLDLILSLLFAGHETSSIGISLAIYFLHDCPKAIQQLREEHL
KIATDKKQAGDSQLNWDDYRKMEFTQCVICETLRLGSVVRFVHRKAIKDVQYKGFVIPSG
WKVLPVFTAVHLDPSIYDNPQCFNPWRWQNT------------SMAA--SNNFMPFGGGP
RLCAGAELAKLEMAVFIHHLVLNYEWELAEPDQALAFPFVDFPKGLPIKVHKIHHNLG--
----
>gnl_Nelnu_v1.0_NNU_022976-RA
MD-------MSLIISVV-----AIL--------LSSIILC---RSW-------RRRIRSS
TH-RGGQLPLGSLGWPLVGETLEFISCALSDHPESFMDKRRRMYGKVFKSHILGSRTIIS
TDAEVSKFILQSDAKVFVPSYPGSLTELMGKSSILQINGSLHRRIHGLIGAFLKSSHLKD
QITQDMQKYVQQSMGRWKDDKLIYIQDETKNIGFQILVKVLISLDPG-KEMEYLRQQFQE
FIAGLISLPINLPGSRLHRSLQAKKRMVKLVQEIIQDKRKE-------GSPTVPRDVIDV
LLGDTND-----QLTDELISDNMIDLMIPGEDSVPVLITLAIKYLSDSPLALQQLTEENM
KLKTLKAQAGE-PLCWSDYMSLSFTQNVITETLRMGNIIVGVMRKAMKDVEVKGYLIPKG
WCVFTYFRSVHLDEHLYDWPYQFNPWRWQDKD-------------PS--TCNFTPFGGGQ
RLCPGLDLARLEASIFLHHFVTQFRWV-AEGDSVVNFPTVRMKRGMPIWVKRRSNLQ-SP
TSEK
>gnl_Nelnu_v1.0_NNU_005795-RA
ME---------VLLSVLL----CSSSLY------LLFFLL---RY------------SRF
SL-RKLGLPPGSLGLPFIGETLQLIAAYKTENPEPFIDARVARYGSLFTTHVFGEPTVFS
ADPEANRLILQNEGKLFECSYPSSISNLLGKHSLLLMKGSLHKRMHSLTMSFANSSIIRD
NLLVDIDRLVRLNLDSWT--GLVFLQEEAKKITFELTVKQLMSFDPG-EWTESLRKEYLL
LIEGFFSVPLPFFFTTYGRATKARTKVAEALRLIVRKRREESRGGK-----SKKKDMLAA
LLEGGEG-----GFSDEEIVDFLLALLVAGYETTSTIMTLAVKFLTETPLALAQLKEEHD
GIRAAKEQSEE-GLQWSDYKSMPFTQCVINETLRVANIISGIFRRAMADVNIKGYTIPKG
WKVFASFRAVHLDHDHYKEARTFNPWRWQQSNT-------GGATSGT--VNLFTPFGGGP
RLCPGYELARVEISVFLHHLVTRFSWVPAEEDKLVFFPTTRTLKRYPINVQRRIKIP-AK
TGEG
>gnl_Nelnu_v1.0_NNU_002932-RA
MV---GIG-VLLLLPLLLATLGLVLAFV----FLQSLF--------------------LK
QE-PINNLPHGSMGWPFLGETLAFLRPHQSNTRGSFLDDHCSRYGKIFKSHLFGCPTIVS
CDHELNMFILQNEEKLFQCSYPKPIHGILGKHSLLVVVGDVHKKLRSFALSLASTCKSKP
EYLHDIEKLAISLMESWK---------ERKEFTFNLIVKEILSMEPEDPVASKILKDFLT
FMKGLVSLPIYIPGTPYAKAVKARARISSTVSSIIKEREKVDVG-------LKKGDFLDV
LLSN--A-----SLNDEGKVSIVLDLLLGGYETTSILMALTVYFLAHSPHALEHLKEEHE
AIRKYKPE-KE-SLNWEDYKQMEFTQNVINEALRCGNVVKFVHRKAIKDVNFKGYFIPSG
WKVLPIFTAVHLDPSLHENASEFNPWRWVGQ--------------AP--GKNFSPFGGGL
RLCPGAELAKVETAFFLHHLVLNYRWRTKGEDYPLAYPYVEFKRGLLLEMEPLETRLPDR
R---
>gnl_Nelnu_v1.0_NNU_017108-RA
MV---EG----VCFVVLVGLLGAALG-L----VFNHFLPLLL-KLG--------------
------VAPRGTFGWPLFGETLSFLKPHASNALGTFLLDHCSRYGKVFKSHLFFSPTVVS
CDQELNYFILQNEDKLFQCSYPKPIHGVLGKSSLLVVVGDTHKRLRNVALTLVSTTKSNP
EYLNDIERTAIHILDSWKGKQVVSFCEEARKFTFNVIVKQVLGLTPDEPRTAEILGDFLA
FMRGLISFPLYIPGTPYARAVQARTRISSTIKAIVEERRRNGGN------SNKNGDFLEI
LLSV--N-----NLSEDEKVSFVLDSLLGGYETTSLLMAMAVQFLAHSPAALEQLKLEQQ
NIRSIKKHGDE-YLNWEDYKKMEFTQNVINEALRCGNIVKFVHRKALKDVRFKDYVIPSG
WKVLPIFSAVHLDPSLHGSALQFDPWRWENAG-------------QT--CKKFMPFGGGP
RFCPGSELAKVETAFFLHHLVLTYRWRTEGDDQPMAYPYVEFQSGLQLRVDPILSNR-QV
N---
>gnl_Orysa_v7.0_LOC_Os10g19110.1
MA----------------------------------------------------------
------Q----QRWWRIIAES-------------------KKGWGE-------GRPLVVH
--------------------------------------G---------------------
--------------------SRQYGEAESERMIFSVTAKKLISYDSS-TSDGKMWKHYDA
FAQGLITLPLCIPGTAFYKCMQVYTYLV--------------------------------
------------------------------------------------------------
------------------------------------------------------------
------------------------------------------------------------
------------------------------------------------------------
----
>gnl_Orysa_v7.0_LOC_Os04g39430.1
MV---GE----LVLAALVILLALLLT-L----VLSHFLPLLL------------------
----NPKAPKGSFGWPLLGETLRFLSPHASNTLGSFLEDHCSRYGRVFKSHLFCTPTIVS
CDQELNHFILQNEERLFQCSYPRPIHGILGKSSMLVVLGEDHKRLRNLALALVTSTKLKP
SYLGDIEKIALHIVGSWHGKNVIAFCEEARKFAFSVIVKQVLGLSPEEPVTAMILEDFLA
FMKGLISFPLYIPGTPYAKAVQARARISSTVKGIIEERRNAGS--------SNKGDFLDV
LLSS--N-----ELSDEEKVSFVLDSLLGGYETTSLLISMVVYFLGQSAQDLELVKREHE
GIRSKKEK-DE-FLSSEDYKKMEYTQHVINEALRCGNIVKFVHRKALKDVRYKEYLIPSG
WKVLPVFSAVHLNPLLHGNAQQFQPCRWEGAS-------------QT--SKKFTPFGGGP
RLCPGSELAKVEAAFFLHHLVLNYRWRIDGDDIPMAYPYVEFQRGLPIEIEPLCSES---
----
>gnl_Orysa_v7.0_LOC_Os07g04410.1
------------------------------------------------------------
------------------------------------------------------------
------------------------------------------------------------
------------------------------------------------------------
------------------------------------------------------------
------------------------------------------------------------
--------MGE-TLQWTD-MSLSFT-HVITETLWLGNIIGGIMHKAVRGVEVNGYLIPKG
WC-----------------------------DR-------------S--T---------S
MICSTMS------------------------------PTSSTHEG-----RR--------
----
>gnl_Orysa_v7.0_LOC_Os01g10040.1
MV-------SAAAGWAAA----VAA--V-----VIWVVLC---SELL---RRRAGSGKGD
AA-AAARLPPGSFGWPVVGETLEFVSCAYSPRPEAFVDKRRKLHGSVFRSHLFGSATVVT
ADAEVSRFVLQSDARAFVPWYPRSLTELMGKSSILLINGALQRRVHGLVGAFFKSSHLKS
QLTADMRRRLSPALSSFPDSSLLHVQHLAKSVVFEILVRGLIGLEAG-EEMQQLKQQFQE
FIVGLMSLPIKLPGTRLYRSLQAKKKMARLIQRIIREKRAR------RAAASPPRDAIDV
LIGDGSD-----ELTDELISDNMIDLMIPAEDSVPVLITLAVKFLSECPLALHQLEEENI
QLKRRKTDMGE-TLQWTDYMSLSFTQHVITETLRLGNIIGGIMRKAVRDVEVKGHLIPKG
WCVFVYFRSVHLDDTLYDEPYKFNPWRWKEKD-------------MS--NGSFTPFGGGQ
RLCPGLDLARLEASIFLHHLVTSFRWV-AEEDHIVNFPTVRLKRGMPIRVTAKEDDD---
----
>gnl_Orysa_v7.0_LOC_Os03g12660.1
MA------TSELLFFLPF----ILLA-L----LTF-YTTT--AKCH----GG-RGGTTPA
KR-KRMNLPPGAAGWPLVGETFGYLRAHPATSVGRFMEQHIARYGKIYRSSLFGERTVVS
ADAGLNRYILQNEGRLFECSYPRSIGGILGKWSMLVLVGDPHREMRAISLNFLSSVRLRA
VLLPEVERHTLLVLRAWPPSSTFSAQHQAKKFTFNLMAKNIMSMDPGEEETERLRREYIT
FMKGVVSAPLNLPGTPYWKALKSRAAILGVIERKMEERVEKLSKED---ASVEQDDLLGW
ALKQ--S-----NLSKEQILDLLLSLLFAGHETSSMALALAIFFLEGCPKAVQELREEHL
GIARRQRLRGECKLSWEDYKEMVFTQCVINETLRLGNVVRFLHRKVIKDVHYKGYDIPSG
WKILPVLAAVHLDSSLYEDPQRFNPWRWKSSGSSG--------GLAQ--SSSFMPYGGGT
RLCAGSELAKLEMAVFLHHLVLNFRWELAEPDQAFVFPFVDFPKGLPIRVHRIAQDDEQE
----
>gnl_Orysa_v7.0_LOC_Os12g04480.1
MA-------AAALLLLA-----AAAAAVV---MALRWLLLG-GRL---------------
-G-KRARMPPGSTGLPLIGETLRLISAYKTPNPEPFIDERVARHGGVFTTHVFGERTVFS
ADPAFNRLLLAAEGRAVHSSYPSSIATLLGARSLLLTRGAAHKRLHSLTLTRLGRPA-SP
PLLAHIDRLVLATMRQWEPAATVRLMDEAKKITFNLTVKQLVSIEPG-PWTESLRREYVK
LIDGFFSIPFPLAFTTYGQALKARKKVAGALREVIKKRMEEDEGK------KEKKDMVEE
LLQAEGG-----SFSEEEMVDFCLSLLVAGYETTSVLMTLAVKFLTETPAALAELKEEHA
NIRDMKGK-NQ-PLEWSDYKSMPFTQCVINETLRVGNIISGVFRRANTDIHYKDYTIPKG
CKIFASFRAVHLNNEHYENARTFNPWRWQINNK--------LQNAVG--ANIFTPFGGGP
RLCPGYELARVVVSIFLHHLVTRFSWEETEEDRLVFFPTTRTLKGYPINLRLLSESI---
----
>gnl_Orysa_v7.0_LOC_Os05g11130.1
MQPLAVSW-PLYAATVAA----ALL--------VTAIVLR-------------LAARSTA
AA-CKARPPAGSLGWPLVGETLQFISAAYSSRPESFVEKRCRRYGKVFRSHLWGSPAVVS
ADAEASRAVLQSDASAFVPWYPRSLMELMGESSILVLGGALQRRVHGLAGAFFKSPELKA
RVTADMRSRLAAAMDAWRAGAAVRVQDEAKLIVFEILVRALIGLEQG-QEMNYLRQQFHI
FIAGLISLPIKLPGTQLYRSLKAKKRMTSLIQNIIQEKRRRIFEG--KDLCAVSRDLIDV
LMSNGSD-----ELTDELISDNMIDFMIPAEDSVPVLITLAIKYLSECPLALQQLEEENM
ELKRQKSDVGE-TLEWTDYMSLTFTQHVITETLRIGNIISGIMRKAVRDVEVKGVVIPKG
WCVLVYFRSVHLDANIYDDPYAFNPWRWKERD--M-----AAATANS--GSGFTPFGGGQ
RLCPGLDLARLQTSIFLHHLVTNFTWV-AQGDVVVNFPTVRLKRGMPIKVTPKT------
----
>gnl_Orysa_v7.0_LOC_Os11g04710.1
MA-------AAALLLLA-----AAAAIVV---MVLRWLLLG-GRL---------------
-G-KRALMPPGSTGLPLIGETLRLISAYKTPNPEPFIDERVARHGGVFTTHVFGERTVFS
ADPAFNRLLLAAEGRAVHSSYPSSIATLLGARSLLLTRGAAHKRLHSLTLTRLGRPA-SP
PLLAHIDRLVLATMRQWEPAATVRLMDEAKKITFNLTVKQLVSIEPG-PWTESLRREYVK
LIDGFFSIPFPLAFTTYGQALKARKKVAGALREVIKKRMEEDEGK------KEKKDMVEE
LLEAEGG-----SFSEEEMVDFCLSLLVAGYETTSMLMTLAVKFLTETPAALAELKEEHA
NIRDMKGK-KQ-PLEWSDYKSMPFTQCVINETLRVGNIISGVFRRANTDIHYKDYTIPKG
CKIFASFRAVHLNNEHYENARTFNPWRWQINNK--------LQNAVG--ANIFTPFGGGP
RLCPGYELARVVVSIFLHHLVTRFSWEETEEDRLVFFPTTRTLKGYPINLRLLSESI---
----
>gnl_Phavu_v2.1_Phvul.010G139600.1
MD-------NIWIVSVT-----VFL--L-----CTVIFLY---RKRL--------SLMLK
SK-YRSKLPLGTLGWPFIGETIEFVSCAYSDRPESFMDKRRSMYGKVFKSHIFGSPTIVS
TDADVNKFILQSDAKVFVPSYPKSLTQLMGESSILLINGSLQRRIHGLIGAFFKSQQLKA
QITRDMQKYVQESMASWKEDCPIYIQDETKKIAFHVLVKALISLDPG-EEMDLLKKHFQE
FISGLMSLPINLPGTKLYQSLQAKKKMVKLVRRIILAKRNS-------GICRVPKDVVDV
LLNDASE-----KLTDDLIADNIIDMMIPGEDSVPVLMTLATKYLSECPAALQQLTEENM
KLKKLQDQVGE-SLCWSDYLSLPFTQTVITETLRMGNIIIGVMRKALRDVEIKGNFIPQG
WCVFANFRSVHLDEKNYECPYQFNPWRWQDKD-------------MS--SCNFSPFGGGQ
RLCPGLDLARLEASIFLHHFVTQFRWH-AEADAIVNFPTVRMKRRMPVMVRRVES-----
----
>gnl_Phavu_v2.1_Phvul.003G258400.1
MEWIIGLW-------TLM----GVF--ICCWY----WFVC--VKKENSNR------VKQK
KK-KKGKVPRGNKGWPLLGETLEFIACGYTSNPVSFMEKRKSLYGNVFKTSILGTGVIVS
TDPEVNKVILQNQGNIFVPAYPKSVRELMGEYSILQMNGNMHRKIHSLLGGFLRSPQFKA
RITTDIQHSVQQCFATWTH-QPIYVQDQVKKITFTILVKVLLSIGPG-EDLDFLKREFEE
FIKGLICLPIKFPGTRLHKSLKAKERMMKIVQRVVEERNNSIHNNKNEEKGVAANDVVDV
LLRDIGDRNTISNM-LENICENIIEMMIPGEETLPTAMTMAVKFLSDYPLALSKLLEENM
ELKRQK-NSSD-DYVWSDYLQLPFTQNVISETLRMANIVNAIWRKAVKDVEIKGYLIPKD
WCVVASLTSVHMDGMNYENPFKFDPWRWEKSG-------------AGANNNCFTPFGGGQ
RLCPGIELSRLELSIFLHHLVTTYRWV-AEEDEIIYFPTVKMKRKLPISVTTINT-----
----
>gnl_Phavu_v2.1_Phvul.003G253100.1
MS------DSHLTFCFLS----SILA-L----IVITFIFT---K---------------R
KK-PSLNLPPGQMGWPLLGETIGYLKTYQALTLGEFMEKHIARYGTIYKSNLFGEPAIVS
TDAGLNRFIMQNEGKLFEASYPKSLGGVLGKWSMLVLVGDMHRDMRNISLNFLSYAKIRT
HLVKDVDKHVLHVLSSWKHNSTLSAQGEARRFTFNFMAKHIMSLDPGKLETEQLKTEYVS
FMKGIVSAPVNLPGTAYRKALKSRSTILKFIEAKMEERAKRVQNGD---ALEEDHDLLNW
VLTH--T-----NLSNEQILDLVLSLLFGGHETSSIAIALVIYFLPSCPRAMQQLREEHV
EIVTSKKKTGEVELTWDDYKKMEFTHCVLNETLRLGNVVRYIHRKALKDVRYKGYDIPCG
WKVLPVISAAHLDPELFDQPNQFNPWRWQGNN-------------SK--SDNFMPFGGGS
RLCAGSELAKVEMAVFIHHLILNYNWEVLDGDEPFVYPYVDFPKGLPIKVQS-YSSI--K
L---
>gnl_Phavu_v2.1_Phvul.008G147500.1
MV---ELL-A-VILTLLS----GLIAFV----YLLKYVNK------------------NQ
QD-FPHKLPPGSMGWPFSGETLGFLKSHKSNSLGSFLKEHCSRYGKVFKSHLFGSPTIVS
CDFEFNMYILQNEGELFPVDYPKVMHNILGKFSVLLSKGDLHRKLRSTIISFVSATKYET
KFLHSMEILVLSTINSWDNSKQVAFYKEAKRFTINVMMKHLLYINTDEPLGSKILENFEK
YIKGFISLPINIPGTAYFKALQARKRLAAIIKNIILGRQKSSNARP-----VQGGDLLNM
ILSK--Q-----NLSVEEMVSIVLDLLFGGYETTAKLLSLIVYFLGGASNALQRLKEEHQ
EIRKRKKE-GE-PLNWDDYKQMEFTQKVIYEAMRCGNVVKFLHRKAVQDVKFKDYVIPAG
WKVLPVLSAGHLDPTLFENPLEFDPFRWNDN--------------SI--RKKVAPFGGGP
RLCPGADLAKVETAFFLHHFVLNYRWKIKADDPPLALPYVEFTGGLLLDLEPIS------
----
>gnl_Phavu_v2.1_Phvul.008G224600.1
MA---------SFITLLI----LLFISA------LFLFLH---RR------------SRY
RR-LRLRLPPGTLGLPFAGETLQLISAYKTDNPEPFIDHRVHRYGPIFTTHVFGEPTVFS
ADPETNRFILLNEGKLFECSYPGSISNLLGKHSLLLMKGSLHKRMHSLTMSFANSSIIKD
HLLVDIDRLIRLNLDSWS--DRVFLMEEAKKITFELTVKQLMSFDPG-EWSETLRKEYVL
VIEGFFTLPLPLFSTTYRRAIKARTKVAEALTLIVRERRKESVKE------EKKNDMLGA
LLASG-N-----HFSDEEIVDFMLALLVAGYETTSTIMTLAVKFLTETPLALAQLKEEHD
QIRAKKSP-EE-PLEWTDYKSMAFTQCVVNETLRVANIIGGIFRRAMTDINIKGYTIPKG
WRVFASFRAVHLNPDHYKDARTFNPWRWQSNSE----------ATSP--GNVYTPFGGGP
RLCPGYELARVVLSVFLHRIVTRYSWFPAEEDKLVFFPTTRTQKRYPIIVKRREEFR-PS
KS--
>gnl_Phavu_v2.1_Phvul.001G242200.1
MV---------SLPTLLL----LIAAFA------AAMFLR---RA------------L--
NR-RKFRLPPGSYGLPFIGETLQLISAYKSSNPEPFMDERVRRYGSIFTTHVFGEPTVFS
ADPELNRFILQNEGKLLDCSYPGSISNLLGKHSLLLMKGALHKRMHSLTMSFANSSIIKD
HLLHHIDRLIGLNLDTWS--DRVTLMDQAKKITFELTVKQLMSFDPD-EWTESLRKEYVL
VIEGFFTLPLPLFSTTYRRAIKARTKVAEALTLVVRQRREEYNEGK-----EKKSDMLGA
LLASG-D-----HFSDEQIVDFLLALLVAGYETTSTIMTLAVKFLTETPLALAQLKEEHD
QIRARSDP-GA-PLEWTDYKSMVFTQCVVNETLRVANIIGGIFRRATTDINIKGYTIPKG
WKVFASFRAVHLNPEYYKDARTFNPWRWQSNSS---------EAANP--GNVYTPFGGGP
RLCPGYELARVVLSVFLHRIVTRFSWVPAEEDKLVFFPTTRTQKRYPIIVKHRSANH-V-
----
>gnl_Phavu_v2.1_Phvul.002G029700.1
MS------DSHLTFYSPS----SILA-LLP--FIF-FILI---K---------------R
KQKPRLNLPPGNMGWPFLGETIGYLKPYSATTIGEFMEKHIARYGTIYKSKLFGEPAIVS
ADAGLNRFILQNEGKLFECSYPRSIGGILGKWSMLVLVGDMHRDMRVISLNFLSHARLRT
HLLKEVEKHTLLVLNSWNQNCTFSAQDEAKKFTFNLMAKHIMSMDPGEIETEQLKKEYVT
FMKGVVSAPLNLPGTAYRKALKSRSTILKFIEGKMEERVKRIQEGN---ESLEEDDLLNW
VLKH--S-----NLSTEQILDLILSLLFAGHETSSVAIALAIYFLPGCPQAMQQLREEHG
EIVRAKKQAGEVELTWDDYKRMEFTHCVVNETLRLGNVVRFLHRKALKDVNYKGYDIPCG
WKVLPVIAAVHLDPSLFDQPQHFNPWRWQNHGGSGGGGCPSNKSTAA--NNNFLAFGGGS
RLCAGSELAKLEMAVFIHHLIINYHWELAETDEAFAYPFVDFPKGLPIRVQA-QSLI---
----
>gnl_Phavu_v2.1_Phvul.002G167400.1
MEWMIGVC-------VVM----GML--VMSW-----WILL--YGKK----------NDEK
TV-GKGKIPKGNSGWPLLGETLDFIASGYTSNPVTFLEKRKSLYGNVFKTCILGSNVIIS
TDQDVNKVVLQNHQANFVPAYPKSIRELMGEQSILKMNGTMHKKVHTLIAGFLRSPQFKA
RITRDIEHTVKQCFASWTPHQPIYVQDQLKRITFPVLVKVLMSVGPG-EELDFLYREFAE
FIKGLICLPLKFPGTRLYKSLQSKDRMVKMVRKIVEERKKLMRDNNGDEEGNAVNDVLDA
LLRDKGDSSSSAGLSPEMISQNIIEMMIPGEETLPTAMTMAIKFLTDSPLALSKLQEENM
ELKRLKTNCSE-DYSWTEYMSLPFTQNVISETLRMANIVNGIWRKSVNDIEIKGYLIPKH
WCVMASLTSVHMDEKNYENPFKFDPWRWEKIG-------------AVTGNNSFTPFGGGH
RLCPGLELSRLELSIFLHHLVTTYRWV-AERDEIIYFPTVKMKRKLPISLEPINA-----
----
>gnl_Phypa_v3.3_Pp3c9_7820V3.1
MD----------TTLVLL----EIVAFIC---LTLIMQLW--SRN------------NEQ
AK-INKRLPGGSFGLPLLGETLKYMASMKTSMP-TFMAEHRQKYGEMFKSKLMGAFCIVT
TKSDTIKWVLAHEGKQFVTGYPKSFRKVLGEYTALSLHGEQWKSTRRFLVNSLRVELLK-
ERIPMIEQTVLENLNSWAIKGCVSIREETKTLAFNVVAQYLLGLKSG-PVNDSLRNDFYV
LTEGLFALPINFPGTNFRNALEARARILKTLEEDIVSKPRPAGD-------DQYVDYMDY
MRKENLD-----ELLREKTRCHILGLLFAGHETAASAMLFAVKYIMDNPRVWNELRAEHD
NIQVSKFE-GG-NLTWDDYKNMRFSQSVITETLRLANPVALLWREATEDVQLNGSLIPKG
WKTVCAIREAHHDPEFFDHPHEFNPWRHQHEVL----------NPAK--KPPLLAFGGGP
RYCPGAELARAELCIFLHHLVTKFDLKACETEIVSFFPVPMFSNGLQVRVQERDKSQKMA
Y---
>gnl_Phypa_v3.3_Pp3c2_17920V3.1
MA---GVSMNTFTLPLLF---------L----ATVVWWIW--QRHK----ANL-------
----ESGL-PGTFGLPFIGETLTYVAKMKS-PLGNFVDEKTKRYGQAFKSSLFFQPTVIA
TEVETVKMIVAKEGRSFVSNYPSSFALLLGRFNGLNMNGENWKRLRKFVISHIMRVDLLK
ERMADIEDLVVRTLDSWADDRTIYVEDETKTIAFNITALIVLNLKPG-KVSQTMQRDYYP
LIEGMFSLPINLPWTIYGKATQARVRILKTLEEFLQSRTVKDDV---------FDNYVQL
LQEELPP-----ALKHEMGLDLLTSLLFAGHDTTAATMVFSVKYIGENPKVLAELRREHE
ELLKRK-QPGE-RISWDDCKTLSFSNSIITETLRMCNISTTVFRKSLEDVHVGDYVIPKG
WLVLPYFRAVHFNPSIYPDPYTFNPFRYQDAA-------------GS--KLPFFGFGGGA
RLCPGMDLARAELCLFLHHLVMKFEWELLGNDVVSYFPFPRLSARLPIRVKRRTQST---
----
>gnl_Pinta_v2.0_PITA_000048874-RA
MG---AIGAGALFLLILI----WVIK-V----RLN-----TKENK-------------QK
RL-MHLNLPPGNIEWPVLGGTLKFLKPHAATSPGYFMQENSSRHGKIFKSHLFGHPTIVS
ADPDLNKFILVNEGRLFECSYPSTIGGILGKWSMLVLVGEMHKCMRTIAVNFMSIGNLRS
RLLGDIEKHTLLTLDSWEEQRPFSAQLEAKKFTFNLMAKQMMSFNPGEPETDDLMKEYFT
FMKGAISVPINLPGTSYSKALKSRVKILDFVKKTMDERKRH--------PDVHYDDLLSN
VMDD--G-----RLSTEQILDLILNILFAGHETSAVGLTLALHFLAKSPWAVDTLRSEHL
GIVRTRQQQPEKTLNWDDYKSMDFTQNVINETLRLGNVVRFVHRKAIRDVHFKGYDIPAG
WKVLPVFAAVHLDPDLYDEPVEFNPHRWKKL--------------EP--NTYFTPFGGGP
RLCAGLELAKLEIAVFLHHLVLNFGWELAEEDRALAFPFVEFEKGLPIRVRPIRESHC--
----
>gnl_Pinta_v2.0_PITA_000069443-RA
MV---GVF----WVVVLPAL--VGFGYT----ILCHYLPFIQ------------------
----MKRAPPGSMGWPLVGETLAFLKPHYSNRRGTFLDDHCRRYGKVFKSHLFGSPTIVS
CDPELNAFVLQNENRLFQCSYPKAINGILGNSSLIAVVGDVHKRLRSHVINLVNAVKSKD
EFLVDIERNALLVINSWKDKQTVIFCEETRKFTFNVIVKQMLSLTPENPVTVGILHDFGT
FMRGLVSVPIKIPGTPYAKAVQARQRIFSAVQMIADDRWRQGSG-------KPSGDFLDI
LMGS--D-----NLKSHEKLSLVLDMLLAGHETTYLLLAIIIHFLGDSHLALQQLK----
---------------------------VINEALRYGNIVKFLHRKALKDIKFKDLQIPAG
WKVLPMLAGVHLDESLHKDALEFNPWRGQS---------------SY--EKAFIPFGGGP
RLCPGYELAKLETAFFLHHLILNFRWKIQERDCVRAYPYVEFEKGLPIVVENLIGKK-EK
----
>gnl_Pinta_v2.0_PITA_000050806-RA
------------------------------------------------------------
--------------------------------------------------------MIVP
VDPEFNKHVLQNEGRLFQSNYPRPFRNLIGKFALLSVHRDLQKKLHR-----------TA
-------------------------------LVVNLMAKQLLDLSPS-KETEEIGKAFAV
FSKALLAVPIRIPGTSYARGIKIR-------------------Q---HPDEAVHSDFLGE
LLKE--D-----LHSEEVIADLVLFLLLAGHETSGSAMELS-------------------
-----K------------------------------------------------------
-------------------------------------------------NPSFIPFGGGA
RFCPGMHLAKLELALFLHNFVTKFRLE-----------------RKPI------------
----
>gnl_Pinta_v2.0_PITA_000047689-RA
------------------------------------------------------------
------------------------------------------------------------
------------------------------------------------------------
------------------------------------------------------------
---------------------------------MVQERRNNPH--------VVHNDLLQK
LMEE--G-----SLSDEIICEFILFLLIAGHETSFRAMTFDIKFLTYCPQAWEQMKEEHD
AILKTKGK-HK-KLEWEVYKSMKFTKCVINETLRLDS------------------LIPKG
WVVFAFLTATHLHGNSYNEALIFN-------------------------S----------
------------------------------------------------------------
----
>gnl_Pinta_v2.0_PITA_000027632-RA
MA------QTPAMFMIFT----AAVA-L----IIFVLVKV---RR-------------SI
PT-QRMKLPPGTMGWPFVGETVAYLKPHPATSPGTFMEEHISRYGKVFKSHLFGYPTVVS
VDPELNKFILQNEDRLFQSSYPSTIGGILGKWSMLVLVGDMHKEMRAIALNFMGNNKLKN
SLLQDIQTHALLILNSWKENQAFSAQAETKKYTFNLMAKQIMSCNPEDLETEYLMKEYFS
FMKGVVSAPVNLPGTTYRKALKSRAAILQAVKNTMNERRKQ-------PEMTWNSDLLSR
IMEE--G-----SLNTEQILDLILNLLFAGHETSSIALSLAIYFLAQSPESAKQLRWEHL
DIRRTIEQRGTSNLHWDDYKRMEFTQQVINETLRLGNVVRFVHRKALLNVQYKGYDIPAG
WKVLPVFDAVHLDPDVYDNPLVFNPWRWQKVE--------------G--STYFTPFGGGS
RLCTGVELAKLEIAVFLHHLVLSYRWELAEPDLPLVFPFVEFEKGLPVRVQSIRQN----
----
>gnl_Pinta_v2.0_PITA_000086967-RA
------------------------------------------------------------
------------------------------------------------------------
------------------------------------------------------------
---MDIERNALQVTNSWKDKQTIIFYEEARIFTFNVIVMQMLNLSPENPLTARILHDFLT
FMKRLISVPIYIPGTPYAKAVQARQRIVSAVHMIAEERSKQGSD-------KPLGEFLDI
LIAS--N-----NVEIDEKLSLVMDLLLANKQ----------------------------
--------------KLC-YK-------------RGGEM----------------------
-------------------AL---------------------------------------
------------------------------------------------------------
----
>gnl_Pinta_v2.0_PITA_000026028-RA
------------------------------------------------------------
------------------------------------------------------------
------------------------------------------------------------
--MEDIQNLMHNTFAQWQAKGHIHLHHECHQFVLNLMAKQLLDLSPS-KEMEEIGKAFDD
FSKSFIVLPIRIPGTAYWKGLKARDFMMKNIYASIKYRRENPE--------VVHNDFLGE
LLKE--D-----LHSEEVIADFVLFVFFAGHETSASTMAFAIKFLTDCPQALRELKAEHN
ALLKRKGSPNQ-NLTWDDYQSLKFTQCVINETHRLANVAPVVFREAITYIKIKGFVIPKG
WSVLVLMNGIHLDDKYHSSPLKFDPWRWQQNN-----------ELYK--NPSFMPFGGGF
RLCPGMHLAKLELGLFLHHFITKFRWEPLDDDKISYFPVSHLTKGFPIRLHPQEQMDD--
----
>gnl_Pinta_v2.0_PITA_000016718-RA
ME-------LPRKLLSFM----SII--M----GIVWTILV---WS--------KSGEYRG
RR-QRAVLPLGSLGWPFIGETLEFISSGYSSRPESFMDKRRQLYGKVFKSHLFGNPTIIS
IDPEVSKVVLQNDGRIFVPSYPKSLNELMGKSSILMLTGNLQKKLHGLIGGFLKSLQLKE
QITVDIEKYILSSMTNWKDNQLVYIQEETKNIAFHVLLKALMSLSPG-DDMECLKQEFRK
FISGLVSLPVKLPGTRLYNSLKAKARMVKMLHRIIEEKKSNYAAC---NYPSRPKDVLDV
LLQETND-----TFSMDVICDNMIDLMIPGEDSVPMLMTLAVKFLTDCPLALQQLQAENM
KLKKSKEQKKE-QLTWNDYTSLPFTQNVITETLRMGNIITGVMRKALQDVEIKGHFIPEG
WCVLTYLRSIHLDEDFYENPHKFNPWRWQEKD-------------PS--GNSFIPFGGGH
RLCPGIDMARLEASIFLHHLVTQYSWE-ADDDSIVSFPTVQMKKRLPIRVKKIISEC---
----
>gnl_Pinta_v2.0_PITA_000016716-RA
ME-------PARSLLSFL----SII--I----MVGMLLLW---SSR----------GGKH
RG-NRAGLPLGRMGWPFIGETLEFISCGYSSRPESFMDKRRKLYGKVFKSHLLGSPTIVS
TDPEVSRVVLQNDGRIFVPSYPKSLNELMGKSSILMLSGNLQKKLHGLIGGFLKSPQLKE
QITVEIEKYILSSMINWKDGQLVYIQDETKNIAFHVLLKALMSLSPG-NDMEYLKQEFRK
FMSGLVSLPVKLPGTRLYNSLQAKARMVKMVHRIIEEKRTSYATC---TYPSPPRDVLDV
LLQETND-----LFPIDVICDNMIDLMIPGEDSVPMLMTLAVKFLTDCPLAVQQLREENM
KLKKAKEQEKE-QLTWSDYTSLSFTQNVITETLRMGNIITGVMRKALHDVEIKGHFIPKG
WCVFTYFRSIHLDKDFYECPYKFNPWRWQEKD-------------PI--GSSFIPFGGGQ
RLCPGIDMARLEASIFLHQLVTQYSWE-AEDDSIVSFPTVQMKKRMPIRIKKITSSQF--
----
>gnl_Pinta_v2.0_PITA_000002642-RA
MIWWG------------V----VIASGLA---ASAVWFMS---KNAK--------IREGK
LG-EKSELPPGSMGWPFIGETLQYLSPSQSSNVGPFLHKRISRYGDVFKTHLFGKPTIMT
TSVEANQFVFLNEGRLFKCAYPKSFVSILGKNNILESHGPMHLKLRKLGLSLMGTQNLTA
TLLQAVEKQVIETLDTWEEGNTIQMNEEAGKITFNMLMKQLISLDSGSAEAQKLMNSYKQ
FTTGLFSFPIRIPGTPYTNSMKGREKVLNALRNVISERKKEKR--------IVKEDFLDQ
VLEKAVE-----HFNDEVVLDYLFSSLFAGYDATSVAMTMAVKYLTETPRALNELREEHE
GILREKKSRGEVYLTWDDYKSMTFASNVITETLRVSNIGTYLFRECIEETKINGYRVPKG
WRVIACTSPVNLDPSIHFEPLSFNPWRWEKRT-------------CN--KSDFQVFGGGL
RYCVGSELAKVQIAVFLHHLVTKFRWEKGWKEAIIRRPRIIFKNGYPICLTKRM------
----
>gnl_Pinta_v2.0_PITA_000009686-RA
------------------------------------------------------------
----------------------------MNNGRG--------RYDK--------------
----------------------------LG----IGLIG---------ALSLINATKSKH
EFLMDIERNALRVINSWKDKQTIIFCEEARMFTFNVIVKQMLNLTPENPLTARILHDFLT
FMKGLVSVPIYIPGTPYAKAVQARQRIVSAVQMIAEERSKQGSD-------KPSGDFLDI
LLAS--N-----NVESDEKLSLVMDLLLGGYETTYLLLAIIMHLLSDSQLALQQLKAEHE
MIASTKHK-EE-HLSWCHYKQMTFTQHVMNEALRYGNVVKFVHRKALKDIKFKDFQIPAG
WKVLPVFTGVHLDESLYKDALEFDPWRWQG-------------------------LGNGP
----------------------TSRWI---------------------------------
----
>gnl_Poptr_v3.0_Potri.010G189800.1
MA--------VISLYLVF----FVVLPA------IVLIAH---RS------------S--
RC-RRLRLPPGSLGLPFVGETLQLISAYKTENPEPFIDERVSRFGSLFTTHVFGEPTVFS
VDPETNRFIMQNEGKLFECSYPGSISNLLGKHSLLLMKGSLHKRMHSLTMSFANSSIIRD
HLLVDIDRLIRLNLDSWS--DRVLLMEEAKKITFELTMKQLMSFDPC-EWTESLRKEYVL
VIEGFFSVPLPIFSPTYRRAIKARTKVAEALSLVVKQRRIESESG------EKRKDMLAA
LVASDDG-----SFSDEEIVDFLVALLVAGYETTSTSMTLAVKFLTETPLALAQITEEHE
QIRAKKGE-GE-ALEWSDYKSMTFTQCVVNETLRIANIIGGIFRRTMTDINVKGYTIPKG
WKVFASFRGVHLDHEYFKDARTFNPWRWQNNSG----------ATCP--ANVFTPFGGGQ
RLCPGYELARVELSVFLHHLVTRFSWTPAGEDKLVFFPTTRTQKRYPINVQRRDRVQ-AM
----
>gnl_Poptr_v3.0_Potri.003G038200.1
---------------------------------STIIFLY---RNSSWFSMVMMMIKSSS
MY-EKTLLPLGALGWPFIGETIDFVSCAYSDRPESFMDKRRRMYGKVFKSHIFGSPTIVS
TDAEVSKFILQSDARLFVPSYPKSLTELMGKSSILLINGSLQRRIHGLIGAFFKSPHLKA
QITRDMQSYVQESMEKWREDHPIFIQDETKNIAFQVLVKALISLDPG-EEMELLKKQFQE
FIAGLMSLPLNIPGSQLYRSLQAKKKMVKLVQKIIKSKRDH--G----MISMVPKDLVQV
LLNDASE-----QLTDDLIADNMIDMMIPGEDSVPVLMTLAVKYLSDCPPALHQLTEENM
KLKSLKAQHGE-PMCWSDYLSLPFTQTVITETLRMGNIIIGVMRKAMKDIEIKGYLIPKG
WCAFAYFRSVHLDENNYEWPYQFNPWRWQDKD-------------MS--NSSFTPFGGGQ
RLCPGLDLARLEASIFLHHFVTQFRWV-AEDDTIVNFPTVRMKRRMPIWVKRRGEN----
----
>gnl_Poptr_v3.0_Potri.003G035900.1
MD-------SLLWILLAI----FLSC-S-----STIVFLY---RNSSWFSMVMMMIKSSS
MY-EKTLLPLGALGWPFIGETIDFVSCAYSDRPESFMDKRRRMYGKVFKSHIFGSPTIVS
TDAEVSKFILQSDARLFVPSYPKSLTELMGKSSILLINGSLQRRIHGLIGAFFKSPHLKA
QITRDMQSYVQESMEKWREDHPIFIQDETKNIAFQVLVKALISLDPG-EEMELLKKQFQE
FIAGLMSLPLNIPGSQLYRSLQ--------------------------------------
--------------------------------------------------------EENM
KLKSLKAQQGE-PMCWSDYLSLPFTQTVITETLRMGNIIIGVMRKAMKDIEIKGYLIPKG
WCAFAYFRSVHLDENNYEWPYQFNPWRWQDKD-------------MS--NSSFTPFGGGQ
RLCPGLDLARLEASIFLHHFVTQFRWV-AEDDTIVNFPTVRMKRRMPIWVKRRGEN----
----
>gnl_Poptr_v3.0_Potri.007G018400.1
MEWFMGFW-------ILV----GIF--VG-WC----WYSK--EKSSSSSS------DMKM
EQ-KSGVLPKGSFGWPLIGETLDFIAAGYTSQPVSFMEKRRSLYGKVFKTHILGTPIIVS
TDPAVNKVVLQNHGNIFIPAYPKSVREIFGEYSILQTNGTLQKKVHALIGGFLRSPQFKT
RITKDIEHHVKLTLTSWKDLPLLFVQEETQKFTFKVLVKALLSLDPS-DDLDFLKREFDE
FIKGLICLPIKLPGTRLYKSLKAKERIFKLVKKIVEQRKLGLEKSEDEHQNTIPNDAVDV
LLRDISEQNDKQSLSLDFIISHIIELMIPGEETVPMSMTLAVKFLSDCPVALELLTEENM
KLKRQKTDSGD-DYCWTDYMSLQFTQNVINETLRVANIINAVWRKALKDVEIKGILIPEG
WCVLTSFSSVHMDEENYENPHEFDPWRWEKTG-------------ASVKNNCFTPFGGGQ
RLCPGLELSRLEISIFLHHLVTTYRWI-AEKDDIIYFPTVKLKKKLPIRVTSIGNSS---
----
>gnl_Poptr_v3.0_Potri.007G026500.1
MS------HSELVVFLLP----SILS-L----LLL-FILV---Q---------------R
KQ-VRFNLPPGNMGWPFLGETIGYLKPYSATSIGEFMEQHISRYGKIYKSNLFGEPTIVS
ADAGLNRFILQNEGRLFECSYPKSIGGILGKWSMLVLVGDMHRDMRIISLNFLSHARLRT
HLLKEVEKQTLLVLSSWKENCTFSAQDEAKKFTFNLMAKHIMSLDPGKPETEQLKKEYVT
FMKGVVSAPINLPGTPYRKALKSRSIILKFIERKMEERIAETKGGV---ENLEDDDLLGW
VLKH--S-----NLSTEQILDLILSLLFAGHETSSVSIALAIYFLQACPGAIQQLKEEHI
QISRAKKRSGETELNWDDYKKMEFTQCVISETLRLGNVVRFLHRKALKDVRYKGYDIPCG
WKVLPVISAVHLDSTLFDQPQHFNPWRWQHNNARGA--STSSSGTTS--SNYFMPFGGGP
RLCAGSELAKLEMAVFIHHLVLNFHWELVDTDQAFAFPFVDFPKGLPIRVKH-LLTVT--
----
>gnl_Poptr_v3.0_Potri.005G124000.1
MS------HSELVVLLLP----SILS-L----LLV-FILM---Q---------------R
KQ-ARFNLPPGNMGWPFLGETIGYLKPYSATSIGEFMEQHISRYGKIYKSNLFGEPTIVS
ADAGLNRFILQSEGRLFECSYPRSIGGILGKWSMLVLVGDMHRNMRSISLNFLSHARLRS
HLLKEVEKQTLLVLSSWKENCTFSAQDEAKKFTFNLMAKHMMSLDPGKPETEQLKKEYVT
FMKGVVSAPLNFPGTPYRKALKSRSIILKFIEQKMEERIARLKEGV---EDLEEDDLLGW
VLKH--S-----NLSTEQILDLILSLLFAGHETSSVSIALAIYFLQACPGAIQQLKEEHI
EISRAKKQSGEMEINWDDYKKMEFTQCVISETLRLGNVVRFLHRKAVRDVRYKGYDIPCG
WKVLPVISAVHLDSTVFDQPQQFNPWRWQQHNNARGSSTCSSAAAAS--SNHFMPFGGGP
RLCAGSELAKLEMAVFIHHLVLNFHWELVGADQAFAFPFVDFPKGLPIRVKH-HTVI---
----
>gnl_Poptr_v3.0_Potri.014G171700.1
MA---GE----LWVGVLVGITSGLLG-L----IMNHFLPMFL-KLG--------------
-----HNVPKGSFGWPLLGETLGFLKPHPSNTLGAFLQDHCSRYGNVFKSHLFLSPTVVS
CDQELNYFILQNEGKLFQCSYPKPIHGILGNVSMLVAVGDTHKRLRNVAISLKE------
-------------LSSWKDKQQVMFCEEARKFSFNVIVKQVLGLTSEEPETREILE----
---GLVSIPLYIPGTPYARAVQARSRISSRVKAIIEERRSRNSR-------SSRNDFLEI
LLSV--D-----TLSEDEKVSFVLDSLLGGYETTSLLMAMVVHLLGQSPTALEQLKLEHE
QITSLKEK-DE-CLNWEDYKTMEFTQNVISEALRYGNIVKFVHRKALKDVKFRDYLIPSG
WKVLPVFTAVHLDSSVHANALQFHPWRWETQD-------------QT--SKRFTPFGGGS
RCCPGSELAKIEVAFFLHHLVQNFRWTAEDADQPMAYPYVEFGKGLLINLDRCST-----
----
>gnl_Poptr_v3.0_Potri.008G067500.1
MA---------VSVCLVL----FIVLPA------IVFIVH---RS------------S--
RF-RRLRLPPGSLGLPFVGETLQLISAYKTENPEPFIDERVNRFGSLFKTHIFGEPTVFS
VDPETNRFILQNEGKLFECSYPGSISNLLGKHSLLLMTGNLHKKMHSLTMSFANSSIIRD
HLLVDIDRLIRLNLDSWS--DRVLLMEEAKKTTFELTMKQLMSFDPC-EWTESLRREYVL
VIEGFFSVPLPILSPTYRRAIKARTKVAEALSLVVKQRRIESESG------EKKKDMLGA
LLASDDG-----GFSDEEIVDFLVALLVAGYETTSTSMTLAVKFLTETPLALAQIKEEHE
QIRGKKGE-EG-ALEWSDYKSMTFTQCVVNETLRIANIIGGIFRRTMTDINVKGYTIPKG
WKVFASFRGVHLDHEYFKDARTFNPWRWQDDSG----------ATCP--ANVFTPFGGGQ
RLCPGYELARVELSVFLHHLVTRFSWTPAEQDKLVFFPTTRTQKRYPINVQRRNRV----
----
>gnl_Poptr_v3.0_Potri.001G341000.1
------------------------------------------------------------
------------MGFPFVGETLSLLKPHSSNSMGTFLQERVSRYGKVFKSHLFGSPAIVS
CDHELNMFILQNEERLFEASYPKAMHDILGKFSLLVISGDLHRKLRNFVVTFNTVSKSSP
RFLNFAENLAITMLESWKGCKEIDFLKDIRKFTLSLMVKSVLSIEPEEPRALKILDDFRT
YMKGFVSLPLNFPGSSYSKAVKARTRLASTMKGIINEREKEKVG-------LITGDFLDV
ILSK--R-----GLTDGQIVSVALDILLGGYETTSILIALIVYFLGHVPKAFQTLKEEHD
AIRKSKQA-GE-PLDMEDYRKMEFTKNVIYESMRCGNVVKFLHRKAIQDVKYKEYFIPSG
WKVIPVLSGPHLDPSLHESPLKFNPWRWKNQ--------------ET--RKTVMPFGGGP
RLCPGAELAKVEIAFFLHHLVLNYRWKVKEDDFPVAYPYVEFRRGLLLEVEPAQEEF-RK
----
>gnl_Poptr_v3.0_Potri.001G200100.1
TD-------NLLWIALAI----SLS--S-----TAIIFLY---RNSSWFSSSMMTIRLSS
SK-YKTPLPLGTLGWPFIGETIDFVSCAYSDRPESFMDKRRRMYGKVFKSHIFGSPTIVS
TDAEVSKFILQSDAKVFVPSYPKSLTELMGKSSILLINGSLQRRIHGLIGAFFKSPHLKA
QITRDMQSYVQESMEKWREDQPIFIQDETKNIAFQVLVKALISLDPG-EEMELLKKQFQE
FIAGLMSLPLNIPGSQLYRSLQAKKKMVKLVQKIIQSKREGRAG----IVSMAPKDVAEV
LLNDASE-----QLTDDLIADNMIDMMIPGEDSVPVLMTLAVKYLSDCPAALQQLTKENM
KLKSLKAQHGE-PLCWTDYLSLPFTQTVITETLRMGNIIIGVMRKAMKDTEIKGYLIPKG
WCAFAYFRSVHLDENNYEWPYEFNPWRWQDKD-------------MSI-NGSFTPFGGGQ
RLCPGLDLARLEASIFLHHFVTQFRWV-AEEDTVVNFPTVRMKRRMPIWVKRGGEN----
----
>gnl_Prupe_v2.1_Prupe.2G249100.1
ME---------FLFSFLVA---ISVLSS------FIFVFL---RN------------S--
RC-RRLRLPPGNLGLPLIGETLQLISAYKTENPEPFIDERVNRFGPIFTTHVFGEPTVFS
SDPETNRFILQNEGKLFECSYPSSISNLLGKHSLLLMKGSLHKRMHSLTMSFANSSIIRD
HLLDDIDRLIRLNMDSWT--DRVFLMEEAKKITFELAVKQLMSFDPG-EWTEGLRKEYVL
LIEGFFSVPFPLFSTTYRRAIKARTKVAEALRLIVRQRREESEAG------ERKEDMLGA
LLGGD-N-----AFSDEEIVDFLLALLVAGYETTSTIMTLAVKFLTETPLAQAQLKEEHD
QIRAKKKS-SE-TLEWSDYKSMPFTQCVVNETLRVANIISGVFRRAMTDVHIKGYTIPKG
WKVFASFRAVHLDQDHFKDARTFNPWRWQNNSG---------ASTSP--ANVFTPFGGGP
RLCPGYELARVELSVFLHHLITRFSWVPAEDDKLVFFPTTRTQKRYPINVQRRNYGS-GP
PCKQ
>gnl_Prupe_v2.1_Prupe.7G153500.1
SS------DSEVILCLLP----SVLA-L----FLF-LILI---R---------------R
KQQTRLHLPPGNMGWPFLGETLGYLKPYSATCTGQFMEQHISRYGKIYKSNLFGEPTIVS
ADAGLNRFILQNEGRLFECSYPRSIGGILGKWSMLVLVGDMHRDMRMISLNFLSHARLRT
HLMREVEKHTLLVLGSWKENSVFSAQDEAKKFTFNLMAKHIMSLDPGKPETEQLKKLYVT
FMKGVVSAPVNLPGTAYRKALQSRSTILKFIESKMEGRLKE---GK---ENIDEDDLLGW
VLKH--S-----NLSKEQILDLILSLLFAGHETSSVAIALAIYFLPGCPNAIQQLREEHT
EIAKAKKQAGETELNWDDYKKMEFTQCVISETLRLGNVVRFLHRKALKDVRYKGYDIPCG
WKVLPVIAAVHLDPLLFDQPQHFNPWRWQQNNNS--GASSSSYTSMT--SSNFMPFGGGP
RLCAGSELAKLEMAVFIHHLVLNFHWDLEDLDQPFAFPFVDFQNGLPITARR-HQNQS--
-H--
>gnl_Prupe_v2.1_Prupe.7G162900.1
MEWIVGCW-------VLV----GIF--VGSLC----WVSK--EMKKKSK---------SQ
NH-KGAKVPKGNLGWPLIGETLDFIACGYTSRPVSFMEKRRSLYGKVFKTNILGTPIIVS
TDAEVNKVVLKNHGNTFIPAYPKSVKELLGKFSILQINGSIHKRVHGLIGGFLKSPQFKD
RITRDIENSVKLNLARWRHQSPIYVQDETQKITFEILVKVLMSVGPG-EDLNFLKREFEE
FIKGLICIPIKLPGTRLYKSLKARERLLKMVGKIVEQKKKAMENNS-IQETSPVNDAMDV
LLRDGGDSNETQRLPLDFITGNIIEMMIPGEETVPVAMTLAVKFLSDSPVALDKLRDENM
ELKRQKVGSSE-NYAWTDYLSLPFTQNVISETLRMANIINAIWRKALKDVEIKGYLIPQG
WCVLASLTSVHMDEENYENPYQFDPWRWEKLE-------------AAVNTSSFTPFGGGQ
RLCPGLELSRLELSIFLHHLVTNYRWV-AEKDEIVHFPTVKMKRKLPISVTSTST-----
----
>gnl_Prupe_v2.1_Prupe.3G193900.1
MA---ST----FWPVVLFGMFGSLLG-L----ILNHFLPLLL-RLN--------------
----GSPPPKGSFGWPILGQTLAFLKPHPSNSLGAFLQHHCSRYGKVFKSHLFLSPTIVS
CDQELNYFILQNEGKLFECSYPKPIHGILGKSSMLVAVADTHKRLRNVAVSLVTITKSKP
EFLSDIEATTISILHSWKDKSQVIFCEEARKFTFNVIVKQVLGLTPDEPQTTRILEDFLT
FMRGLISLPLYIPGTPYARAVKARRRISSTVKAIIEERRRQAETST-NSSSSKRSDFLEI
LMDV--D-----TLSEDEKVSFILDSLLGGYETTSLLISMAVYFLAQSPSALQQLKVEHQ
NIRRGKQK-EE-YLNWEDYKKMEFTQNVINEALRCGNVVKFVHRKALKDVKFRDYLIPSG
WKVLPVFSAAHLDPSLHASALEFHPWRWESQD-------------QT--CKRFTPFGGGS
RCCPGSELGKLEVAIFLHHLVQNFRWRTEDDDQPIAFPYVEFQRGLPLHLEHCPI-----
----
>gnl_Prupe_v2.1_Prupe.3G147200.1
MA---SI----FWPVVLFGMFGSLLG-L----ILNHFLPLLL-RLN--------------
----GSPPPEGSFGWPILGQTLTFLKPHPSNSLGAFLQHHCSRYGKVFKLHLFLSPTIVS
CDQELNYFILQNEGKLFECSYPKPIHGILGKSSMLVAVADTHKRLRNVAVSLVTITKSKP
EFLSDIEATTISILHSWKDKSQVIFCEEARKFTFNVIVKQVLGLTPDEPQTTRILEDFLT
FMRGLISLPLYIPGTPYARAVKSKEEDKHAAET-----------ST-NSSSSKRSDFLEI
LMDV--D-----TLSEDEKVSFILDSLLGGYETTSLGLLWS-------------------
-----KRS-GL-YINPD--------------------LLDHRNPRDLWSLTVGYYLIPSG
WKVLPVFSAAHLDPSFLASALEFHPWRWESQD-------------QT--CKRFTPLGGG-
-------------------------WRTENDDQPIAFPYVEFQRGLPLHLEHCPI-----
----
>gnl_Prupe_v2.1_Prupe.3G295600.1
MV---GLA-P-ILFALLLG-LPILLACV----LVQKF-SA----------------THDH
QN-PAKNLPPGSMGWPWLGETLDFLKPHYTYSVGTFLQQHCSRYGKVFKSHLFGSPTIVS
CDLELNMFILQNEEKLFQASYPKAIHGILGKHSLLTISGELHRKLRSIAVSFIANSKSAP
DFLHWVQKLSISMMDSWNGCKQVSFYKQAKAFTLSLMVKHLLSVKPEEPVASRILQDFET
YMTGFVSLPVNIPGTSYAKAVKARVRLSSTVKEIMEERRKGNVN-------RNTEDFLDV
ILSK--Q-----SLNDEEIVSIVLDIMLGGYETTATLMSLIVYFLAHAPIAFRKLKEEHQ
SIRQNKKD-GE-FLNWEDYKKMDFSHYVIYEAMRCGNVVKFVHRKALVDVKFKEFVIPSG
WKVLPIFSGAHLDQALHENPTQFDPCRWAEK--------------EM--SKKVTVFGGGV
RLCPGAELAKVVIAFFLHHLVLSYRWKTKPDESPLAYPFVQFRRGLQLEIEPADAAA-A-
----
>gnl_Prupe_v2.1_Prupe.3G050900.1
MD-------NLLIVLILT----AIL--I-----LSIIFLY---RNNS-------NLILRS
KH-RRRPLPLGTLGWPFLGETIEFVSCAYSDCPESFMDKRRHLYGKVFKSHIFGSPTIVS
TDAEVSKFVLQSDAKAFVPSYPKSLTELMGKSSILLINGALQRRVHGLIGAFFKSPHLKA
QITTDMQKYVQQSMANWRDDRSIYIQDETKNIAFQVLVKALISLDPG-ADMEFLKKQFQE
FIAGLMSLPINIPGSRLYRSLQAKKKMIKLVQKIIQARKKGTSS----ISNKVARDVVDV
LLSDTSG-----QLTDDLIADNMIDMMIPGEDSVPVLMTLAIKYLSDSPTALQQLTEENM
KLKTLKDQLGE-PLCWSDYLSLPFTQNVITETLRMGNIIIGVMRKAMKDVEIKGYLIPKG
WCVFTYFRSVHLDENNYDWPYDFNPWRWQDKD-------------MS--SSNFTPFGGGQ
RLCPGLDLARLEASIFLHHFVTQFRWV-AEEDTIVNFPTVRMKRRMPVRVKRKGDH----
----
>gnl_Selmo_v1.0_417566
IS----------TVWAWT----SLAG-VAG--WLAALVYW---RS-------------WR
FR-KLQRLPPGSMGWPLIGELVPYVTIVRSETPFRFTRERESKYGPVFKTSLLTGKTVMI
TDVEGVKFVLHNEGVLFETGYPRSLKDVPGEHAMLFHHGDLQKRMHAMLKRFVSSTPLKK
HLTREMELLTKQGMRTWSRGQRILLQDEIQRITHDFLMKQLFGLEPG-KLSTTILKEFHT
LMAGIIGIPMMIPGTPYFKSMKAREKLSKIIMDMVATRRAKPD--------IEHKDILNA
LIE---------------------------ENVPAVVIALAVKNLSETPKALEHIREENL
AIRKGKDP-SE-GLSWNDYMSLEFTQAVFNETLRLANGAQGVMRKALKDVEYRGYIIPKG
WTVLPYFLNIHFDENMFPNSAKFHPWRWLEKN-------------IP--PSYVLPFGGGS
RLCPGQELAKVQTAVFLHHLVTQFKWD-AEPEKVINFPMISTRNHVPVVLYDLN------
----
>gnl_Selmo_v1.0_89147
M-----------------------------------------------------------
------NLPPGRMGWPLVGETLEYLATRPIGVPQPFIAKRVARYGSIFKTHLFGCPTIVT
TDPDFNRFVLANEGKLFQSSYPAGVDRVLGKFSMVQASGELHKRMRALTVSFMQAQSLKD
NFLQTIQARVISLLSTWEG-RVVKIQDEAQSLSFDCIVGHVLGMDPGAENTKTIKEDFFN
LVYGL-TIPLRIPGTRYWTAMKGRQNIVRLVEQMVAERTTKPC--------TARKDFLQQ
LLQDDNK-----NLTLEQISDFIVFMLFAAHDTTATAMTMAIKYLLANPQALNQLQEEHL
EIRRNKRSPDE-PLEWNDYLQMTFTQHVINETLRLTNVLTSAHRIALQDVQTEGYVIPKG
WKVVSSWTTIHLNPKLYAEPLEFNPWRWKTQS-----------------VKYFTPFSGGP
RFCTGSELARLEIALLLHFIITKYSLHPAEDDEAVYFGTVKMRKGLPVTVTKLSQ-----
----
>gnl_Selmo_v1.0_157387
MV----------RIMVWT----SIAG-IAG--WLVALVYW---RS-------------WR
FR-KLERLPPGSMGWPLIGELIPYVTIARSEAPYIFPMEREKKYGTVFKTSLLTGKTIMI
TDVEGVKFVLHNEGVLFESGYPRSLKDVLGEHAMLFQHGELHKRMHAMLKRFVSSTPLKK
HLTREMELLTKQGMSTWSRGTKILLQDEIQRITHDFLMKQLFGLEPG-KLSATIFEEFNR
LMGGIIGIPLMIPGTPYHRAMKARKKLTKIISGMVAFRRSRPD--------IEHKDILNA
LIEEIKE-----RDADQIIVDNALINIANAEGIPAVIIAFAVKNLSENPKALEQIREENL
AIRKGKDP-SE-GLTWNEYMSLDFTHAVFNETLRLANGAQGVMRKALKDVEFRGYVIPKG
WTVLPYFLNIHFDEKMFPQPTKFHPWRWLERS-------------IP--SSYVLPFGGGA
RLCPGQELAKVQTAVFLHHFVTQFRWE-AEPEKVINFPKISTKNHLPVVLHDL-------
----
>gnl_Selmo_v1.0_151754
------------------------------------------------------------
----------------------------------------------------------MI
TDVEGVKFVLHNEGVLFETGYPQSLKDVLGERAMLFHHGDLQKRMHAMLKRFVSSTPLKK
YLTREMELLTKQGMSTWSRGQRILLQDEIQRITHDFLMKQLFGLEPG-KLSTTILEEFNT
LMAGIIGVPMMIPGTPYFKAMKAREKLSQIIMDMVAARRARPD--------IEHKDILNA
LIEEVKD-----GDVEKIIIDNVLVNIANAEGIPAIVIAFAVKNLSETPKALEHIREENL
AIKRGKDS-NE-GLSWNDYMSLEFTQAVFNETLRLANGAQGVMRKALKDVEYRGYIIPKG
WTVLPYFLNIHFDENMFPNPTKFHPWRWLEKN-------------IP--STYVLPFGGGS
RLCPGQELARVQTAVFLHHFVTQFKWD-AEPETVINFPKISTRNHVPVVLYDLH------
----
>gnl_Selmo_v1.0_233379
IS----------TAWAWT----SLAG-VAG--WLAALVYW---RS-------------WR
FR-KLQRLPPGSMGWPLIGELVPYVTIVRSETPFRFTRERESKYGPVFKTSLLTGKTVMI
TDVEGVKFVLHNEGVLFETGYPRSLKDVLGEHAMLFQHGDLQKRMHAMLKRFVSSTPLKK
HLTREMELLTMQGMSTWSRGQRILLQDEIQRITHDFLMKQLFGLEPG-KLSTTILKEFHT
LMAGIIGIPMMIPGTPYFKAMKAREKLSKIIMDMVATRRAKPD--------IEHKDILNA
LIEEVKD-----GDMEKIIIDNVLVNIANAENVPAVVIALAVKNLSETPKALEQIREENL
AIRKGKDP-SE-GLSWNEYMSLEFTQAVFNETLRLANGAQGVMRKALKDVEYRGYIIPKG
WTVLPYFLNIHFDENMFPNSAKFHPWRWLEKN-------------IP--PSYVLPFGGGS
RLCPGQELAKVQTAVFLHHLVTQFKWD-AEPEKVINFPMISTRNHVPVVLYDLN------
----
>gnl_Solly_v2.4_Solyc06g051750.2.1
MD----------TIDLFL----YLFLSV------FTFYLL---RCM---------AAAHL
RG-RKTRLPPGTLGLPFIGETLQLISAYKTENPEPFIDDRVSKYGSIFTTHVFGEPTVFS
ADPETNRFILQNEGRLFESSYPGSIQNLLGRYSLLLMRGSLHKRMHSLTMSFANSSILKD
HLLGDIDRLVRLNLDSWT--GRVFLMDEAKKITFNLTVKQLMSFDPC-EWTENLMKEYML
VIEGFFCIPLPIFSSTYRKAIQARTKVAEALGLVVRDRRKERDGG------ERKNDMLEA
LFEGDGV-----GFSDEEIVDFILALLVAGYETTSTIMTLAVKFLTETPRALSLLKEEHE
EIRLRKGE-VK-SLQWEDYKSMPFTQCVVNETLRIANIISGVFRRAMTDINIKGYTIPKG
WKVFASLRAVHLDHEHFKDARTFDPWRWQSSAG----------PTSS--PNVFTPFGGGP
RRCPGYELARVELSVFLHHLVTRFSWVPAEADKLVFFPTTRMLKRYPINVQHRSLFE-QK
EEEK
>gnl_Solly_v2.4_Solyc03g121510.2.1
YN-------YSVWSSLAI----AIFI-IIF--KLFIIIIH---RVKR---------YAQS
NK-TISLLPLGNLGWPYIGETLEYISSAYTHSPESFMDKRRHMYGKVFKSHIFGSPTIIS
TDAEVNRSILQSDAKTFVPFYPKSLTELMGKSSILLINGSLQRRIHGLIGSFFKSPHIKA
RITHDMKKYVQKSMDNWQENCPVYIQHQAKNIAFQVLVKALIGIDGG-EKLDILKINFQE
FIAGLMSLPINFPGTTLYRSLQAKKRMVKLIQNIIQEKREKN------IMSTVNDDVADV
LLNDTSK-----ELTDELISDNMIDFMIPGEDSVP---------------------EENM
TLKRLKEKQGE-TLVWSDYLSLPFTQNVISETLRLGNIIIGVMRKSVKDVEIKGYLIPKG
WCTFVYFRSVHLDDNHYDFPHQFNPWRWQSKD-------------TN--NCNFTPFGGGQ
RLCPGLDLARLEASIFLHHFTTQFKWV-AEEDSIINFPTVRMKKGMPVWIKRRETKQ-C-
----
>gnl_Solly_v2.4_Solyc02g093540.2.1
MI---LLL-P-VMLSFLFGT--VIFVFT----FHHLFF-------------------RFY
KH-DTKILPGGNMGFPFVGEAFGFFTPHKSFSIGNFLQQRCSRYGKVFKSYIFGSPTIIS
CDLELNKFILQKEGKLFQSSYPKPIRDILGNHSLMIVTDERHKKLRRIEVGLINKFSSTS
NFLCEIDKLCVSLMESWRGNQLILFSKQAKQFSFNLMLMNLLDMQPGEPLGLQLLQDFLT
FMEGFVSIPINLPWTPYAKAVKARRRISSTLKQILNERKNRKDV-------QGKGDPFDE
ILMK--E-----DISDVEKVSILLDLLLAGYETTSGLLSLLVYFLAQSPQALQTLKDEHL
AIRRNKKE-GE-PLNWEDYKQMEFTTMVINETLRCGNLVKFVHREAIKDVKFKGYHIPAG
WKVLPILSAVHLEPSLHENPSEFNPWRWTDP--------------AT--SKNVVPFGGGS
RLCPGSELGKLEASFFLHYLLLNYRWTMKEEEYPMLYPYMDFPKGLLIALETETKNV---
----
>gnl_Solly_v2.4_Solyc02g084740.2.1
ME---ENW-------IWI----CMV--TVF------WLIY--IRKK----------QKED
KE-REIGVPRGNSGWPLLGETLDFIASGYTSRPVTFMEKRKSLYGNVFKSNILGKGIIVS
TDAEVNKVVLQNNGDVFIPCYPKSITELFGKNSILQMNGAVHKRLHGLIGSFLKSPQLKA
RITRDIEASVRHFLSTWKQHNVVYLQDEAKKISFEVLVKLILGVDPG-EELNLLKKEFEE
LTKGLICLPIKLPGTTLYKSLKAKERLTRMVEKMVEERKLSMEKK---EEKGFPNDAIDV
LLGNAD--GAKQPLPYDFTSGNLIEMMIPGEETVPTVITLAVKFLSDNPVALHRLLEENL
ELKQQKISCCE-DYSWTDYLSMPFTQNVISETLRLANIINAVWRKSLKDVKIKGHLIPKG
WCVLASFTSVHMDEENYENPYNFDPSRWEKVG-------------VAVTSNTFTPFGGGQ
RLCPGLELSRLEISIFLHHLVTTYRWV-AEKDEIVYFPTVKMKNKLPINIMPLQQNPL--
-TKQ
>gnl_Solly_v2.4_Solyc02g085360.2.1
MS------DLEFFLFLIP----PILA-V----LII-LNLF---K---------------R
KH-NFQNLPPGDMGWPFLGETIGYLRPYSATTIGDFMQDHISRYGKIFKSNLFGEPTIVS
ADAGLNRYILQNEGRLFECNYPRSIGGILGKWSMLVQVGQMHRDMRMISLNFLSNARLRN
QLLSEVEKHTLLVLGSWKQDSVVCAQDEAKKLTFNFMAEHIMSLQPGNPETEKLKKEYIT
FMKGVVSAPLNFPGTAYRKALQSRSTILGFIERKMEERLKEMN--------RNENDLLGW
VLKN--S-----NLSKEQILDLLLSLLFAGHETSSVAIALSIFLLESCPAAVQQLTEEHL
EISRAKKQSGETELNWDDYKKMEFTQCVINETLRLGNVVRFLHRKAVKDVRYKGYDIPCG
WKVLPVISAAHLDPSLFDRPHDFDPWRWQNAEESPSGSTGTSSTTKS--SNNFMPFGGGP
RLCAGSELAKLEMAIFIHYLVLNFHWKLAATDQAFAYPYVDFPNALPINIQH-RSLN--K
L---
>gnl_Solly_v2.4_Solyc07g056160.2.1
MG---GS----LLIIVITLVFSFVIG-I----TLNHFWPLFFNNYG--------------
-T-TLHVIPKGTFGWPLLGETLSFLKPHPSNSIGTFLQQHCSRYGKVFKSHLFFSPTVVS
CDQDLNYFILQNEDKLFQCSYPKPIHGILGKVSLLVAVGDTHKRLRNVSLSLISTIKSKP
EFINDVETLALQILQSWKDKHQVRYWEEARKFSFNVIVKQVLGLTPDNPQSALILQDFLA
FMRGLISLPLYIPGTPYARAVQARSRISSTIKAIIEERRRKHV----VDGDGKKNDFLEI
LLCV--D-----TLSEEEKVSFVLDSLLGGYETTSLLMAMVVFFIGQSQTAFDRLKEEHD
NIRSTKEK--E-LLNWEDYQKMDFTQKVINEALRYGNVVKFVHRKALKDVKFKDYVIPAG
WKVLPVFSAVHLDPSVHPNALHFNPWRWESDE-------------QI--SKKLTPFGGGS
RCCPGFELAKVEVAFFLHHLVQKYRWEVEEGEQPIAYPYVEFKNGLTIRLHKNST-----
----
>gnl_Sorbi_v3.1_Sobic.003G030600.1
MSITTLPWAAVLPLLLAA----AVV--V-----CLWALLS---RRLI---SRERAAGGKE
QA-VPARLPPGSFGWPVVGETLEFVSCAYSSRPEAFVDKRRLLHGSVFRSHLFGSATVVT
SDAEVSRFVLQSDARAFVPWYPRSLTELMGKSSILLINGSLQRRVHGLVGAFFKSPQLKA
QVTADMQRRLAPALDAWRARPPLRIQDHAKTIVFEILVKGLIGLEAG-PEMQQLKHQFQE
FIVGLMSLPIKLPGTRLYRSLQAKKRMARLIQGIIQEKRRRLDDGG-KGEPGPPRDAIDV
LISGGSD-----ELTDDLISDNMIDLMIPAEDSVPVLITLAVKYLSECPLALQQLEEENM
QLKRRKTDMGE-TLQWTDYMSLSFTQHVITETLRMGNIINGIMRKAVRDVEVKGHLIPKG
WCVFVYFRSVHLDDKRYDEPYRFNPWRWKEKD-------------TS--TSSFTPFGGGQ
RLCPGLDLARLEASIFLHHLVTSFRWV-AEEDHIVNFPTVRLKRGMPIRLTSKD------
----
>gnl_Sorbi_v3.1_Sobic.009G074300.1
MWPIIGSW-SVDVGSVTA----ALL--LA----AAVIFIP---RVWSSSR---VPASGGS
TA-GGARLPAGSLGWPLLGETLAFIRAAYSPRPESFVEKRRLWYGKVFKSHLWGSPAVVS
SDPEVSRAVLQADASAFVPWYPRSLMELMGQSSILVLGGGLQRRVHGLAGAFFKSPQLKA
QVTADMQRRVGRAMDVWSRRHPVRVQDEAKSIVFEILVRALIGIEEG-DEMQYLRQQFQE
FIAGLISLPVKLPGCQLYRSLRAKKRMTKLIKMIIQEKRKKMIAEGEDLRGTHPRDMIDV
LLGNGND-----ELTDELISDNMIDFMIPAEDSVPVLITLAVKYLSECPLALQQLEEENM
ELKSQKSDTGE-TLEWTDYMSLTFTQHVITETLRMGNIINGIMRKAVRDVEVRGHLIPKG
WRVLVYFRAVHLDAAVHDDPHAFNPWRWKERADVV-----PVMSSGG--GGGFTPFGGGQ
RLCPGLDLARLEASIFLHHLVTSFRWV-AEEDTVVNFPTVRLKRGMPITVTPRT------
----
>gnl_Sorbi_v3.1_Sobic.005G030400.2
MD------GSPPLFLLA-----AAATAVL---AALGWLLLGRGRR------------RRS
AS-SAPRLPPGSTGLPLIGETLRLIAAYKTPNPEPFIDERVARHGSVFTTHVFGERTVFS
ADPAFNRLLLAAEGRAVSCSYPSSIATLLGPRSLLLTAGPAHKRLHSLTLTRLGRPA-SP
PLLAHIDRLVLATMRDWPGAAPVRLLDEAKKITFNLTVWQLVSIEPG-PWTESVRREYVK
LIDGFFSIPFPFAFTVYGQALKARKKVAGALREVIRKRMDEDEEK------REKKDMVEE
LLEAEGG-----SFSVEEMVDFCLSLLVAGYETTSVLMTLAVKFLTETPAALAQLKEEHD
NIRGIKGK-DQ-PLEWSDYKSMPFTQCVISETLRVANLIGGVFRRANTDIHFKDYVIPKG
CKIFASFRAVHLNLEHYENARTFDPWRWQSKNK--------LQNAEG--ASLFTPFGGGP
RLCPGYELARVVVSVFLHHLVTCFSWEEAEEDRIVFFPTTRTLKGYPINLRRRPDYA---
----
>gnl_Sorbi_v3.1_Sobic.004G196200.1
MV-------TTVLLAVFVAA--AVLAAV----VYRHFVPLLR------------------
----NPGAPRGSFGWPLVGETIGFLRPHASNTTGDFLHSHITRYGAVFKSHLFGAPTVVS
CDEELNQLVLQNEERLFQCSYPGSIRGILGASSLLVVTGERHRRIRGVSLAFVASRGMRP
AHLADVDRAARAAIASWRGRAVVVFCDEARQFAFGAIVEQVLGLSPEEPLIRRLLEHYST
FMKGLVALPLNIPGTPYARAVEARRKISLTLEEIMDERWKEDGS-------RKSSAFLDV
LIAN--S-----ELSHDDKVTFLLDSLLAGYETTSVLLSMLVYFIGQSPQCLQQLKVEHE
SIRSSKGT-DE-FLNAEDYRKMEYTQRVINETLRCGNIVKFLHRKALKDVKYKGYVIPAG
WKVLPILSSVHLDPALYKNPQEFDPCRWEGQD-----------QASS--GKKFAPFGGGL
RLCPGSELGKLEAAFFLHHLVLQYRWSLDGEDVPMAHPYVEFSKGLPIKIWRHQQESSDT
T---
>gnl_Sorbi_v3.1_Sobic.001G445900.1
MA------TRELLFFLPF----ILLA-L----LAL-YTTT--AKCH----ATHR----RP
KK-KRPNLPPGALGWPFVGETFGYLRAHPATSVGRFMEQHVARYGKIYRSSLFGERTVVS
ADAGLNRYILQNEGRLFECSYPRSIGGILGKWSMLVLVGDAHREMRAISLNFLSSVRLRA
VLLPEVERHTLLVLRSWPSDGTFSAQHQAKKFTFNLMAKNIMSMDPGEEETERLRLEYIT
FMKGVVSAPLNFPGTAYWKALKSRASILGVIEKKMEDRLEKMSKEN---SSVEEDDLLGW
ALKQ--S-----NLSKEQILDLLLSLLFAGHETSSMALALAIFFLEGCPKAVQELREEHL
EIARRQRQRGASKLSWEDYKEMVFTQCVINETLRLGNVVRFLHRKVIRDVHYNGYDIPRG
WKILPVLAAVHLDSSLYEDPNRFNPWRWKSN---------------A--PSSFMPYGGGP
RLCAGSELAKLEIAIFLHHLVLNFRWELAEADQAFVYPFVDFPKGLPIRVQRIADDQGHR
STES
>gnl_Sorbi_v3.1_Sobic.006G114600.1
MM---GE----LVLAAVATLLASLLA-L----VLSHFLPLLL------------------
----NPKAPKGSFGWPLLGETLRFLTPHASNTLGGFLEDHCSRYGQVFKSHLFCTPTVVS
CDQDLNHFILQNEERLFQCSYPRPIHGILGKSSMLVVLGEDHKRLRNLALALVTSTKLKP
SYLGDIEKIALHVVGAWRRHRVIAFCEEARKFAFSVIVKQVLGLSPEEPVTARILEDFLA
FMKGLISFPLYIPGTPYAKAVQARERISNTVKGIIEERRSAGS--------CNKGDFLDV
LLSS--N-----ELSDEEKVSFVLDSLLGGYETTSLLISMVVYFLGQSAQDLDLVKREHD
SIRSNKGK-EE-CLTSEDYKKMEYTQQVINEALRCGNIVKFVHRKALKDVKYKEYLIPSG
WKVLPVFSAVHLNPSLHGNAQQFQPCRWEGTS-------------QT--SKRFTPFGGGP
RLCPGSELAKVEAAFFLHHLVLNYRWRIDGDDIPMAYPYVEFQRGLPIEIEPTSPES-GL
S---
>gnl_Spipo_v2_Spipo2G0104100
MA------ELPVLLVLRL----LVLA-VAS--FVY-LRRI---R---------A----GS
PR-RPGNLPPGRRGCPFIGETLGYLKPHPAISMGEFMEDHISRFGKIYRSNLFGGPTIVS
ADAGLNRFILQNEGRLFECSYPRSIGEILGKWSMLVLVGDMHKNMRTISLNFMCSARLQT
QLLREVEQHALFILRSWREGSTFLAQDEAKKFTFNLMAKHIMSMEPGEPETESLKKEYIT
FMKGVVSAPLNFPGTAYWKAKKSRSTILKFIERKIEERRRRKADGR---DGSEQDDLLSS
VLKQ--S-----NLSKEQILDLILSLLFAGHETSSVSIALAIYFLEACPEAVEELKAEHQ
RIILNKAHRGDSLLDWEDYKQMHFTQCVINETLRLGNVVRFVHRKALRDVRYKGYDIPAG
WKVLPVFAAVHLDPSLYGDPQQFNPWRWQRRNCGG--------AATA--GANFMPFGGGP
RLCAGSELAKLEMAVFLHHLVLSYRWELAEPDQPLVFPFVDFPKGLPIRVHRTT------
----
>gnl_Spipo_v2_Spipo3G0092100
MD-------LSFSLAIFI----ELTEELAPLLSLRFVELV-RSRKCTEA-----------
----QSMLPFGNLNQAILGDELAAWSLSDASSVNLLPKEGSPRYGRVFRTHILGKAIAVS
TDAEVNRAVLSSDG--FVPCYPRSVAELLGKDSILKAEGALHRRVHGLIGGFLKSPAAKA
AACAEVERCILRSLADWPGKGLVLVQEETQKITFPPLVKVLMGMGPG-EELDIMKEQFHE
FIQGLICLPIKLPGTRLSKSLKAKEKVQNIIDKIVEDKIQAGEP-------NVVKDVVDV
LINEIV-TNKFPEMPISLISSIITEMMVPGEHSVPMVMTLAVKYLTDTPLALKQLREENL
TLRRQKVKSGE-PYTWADYMSLTFTHHVINETLRMGNIVNGVWRKAIRDIEVKGYLIPKD
WCILASFSSVHFDEENYSNPYKFNPWRWEANG-------------IC--VSKLTPFGGGQ
RLCPGQEISRLEISIFLHHLVTKYSWV-AEEDTIVSFPIVKMKRKMPIRVSPVSV-----
----
>gnl_Spipo_v2_Spipo23G0002100
MA---R------------------------------------------------------
------GLPPGSLGLPLLGETVRLISAYRSEHPEPFVDERLRRLGRVFTTHLFGEPTVFS
ADPDVNKQVLQGEGRLFQSSYPSSLTTLLGRRSLLVMRGAFHRRMHALSATIASPTVIRD
HLLPDIDHLIRRTLDSWEEKRRVLLQDQAKKITFELSVKQLMSMDPG-EWTEGLRKEYLH
LIDGFFSIPLPFSFTTYGRALQAKRKREMVQRRAEDGKQVEEEAELKMSKKRRSSDLLGA
LLEAESV-----EFTEEEAVDFLLALLVAGYETTSTIMTLAVKYLADHPRALALLREEQE
DIRRRKEEADD-ALDWADYKSMAFTQCVINETMRVGNIISGVFRRATADVPIKGYTIPKG
CKVFASFRAVHMDPAYYTDARSFDPWRWWSAGGGN-----GRQQGGG--ASVFCPFGGGP
RFCPGYELARVEISVFLHYLVTRFNWEPAEDDKAA---TS--------------------
----
>gnl_Spipo_v2_Spipo10G0030400
MA---PAI-LPILWVTLGGL--FVIGCL----LFTHLLPSLM------------------
----HSKLPLGSFGWPLLGETLRFLQPHSSDARGSFLQDHCSRYGKVFKSHLFLSPTIVS
CDHELNNFILQNEDRFFQGSYPKPVHGVLGKNSLLVVVGETHKRLRTMALALVNATKAKP
GYLNDIETMATYVMTRWKGKEEVYFYDEARKFTFSVIVKQVLGLSPDDATTAIILRDFRT
FMNGLISFPLYIPGLPYAKAIQARTRISSSVKNILEERARSRGNST---PCNGGQDFLDV
LLSV--G-----NLSDEEKVSFVMDSLLGGYETTSLLLAMAVHFLGQCPAALDQLLSEHR
HIRADRDE-NQ-PLSWDDYKKMEFTQNVINESLRCGNIVKFVHRKALKDCRFKDYVIPSG
WKVLPVLSAVHLDPSLHEDPLTFNPWRWEGQN-------------QA--SKKFTPFGGGT
RLCPGSELAKVETAVFLHHFLLNFRWKPAAKDGPIAYPYVEFPRGLPLKVEPIHGE----
----
>gnl_Stras_v2.0_SGA_v2.0_scaffold135T34924
MA---AFL-PM-ALAFLL----GITA-IC---KLFKVSIF---RQ---------------
-K-TATPPPNGSMFYPLLGETLSFLKPHKSNSPGTFLQQHCSRYGRVFKSHLFGRPTIVS
CDHDFNMFVLQNEERLFRSSYPKPIHDILGKLSMMLVSGDLHKKLRSVAVGFINGSKSRP
DFLDYVDKLCVCLVDSWRAKTQ---------LTFYIMLKNLVSIEPEDPLAANILEDFLT
FMEGFVSLPLYIPGTAYSKAINARKRISNTLHEIIKKRENKLT-GT---KTQRRGDFLDE
ILAN--G-----GLNYEEKVSVLLDLLLAGYETTSGLMALVVYFLAKAPLALQTLQ----
------------------------------------------------------------
------------DPA-------------------------------T--SRKVSPYGGGL
RICPGAELGKLETAFFLHHLVLNFRGQSAKPNQHRAYDYVEFGAGRPIKLEKIQSNE-SS
GIKI
>gnl_Stras_v2.0_SGA_v2.0_scaffold71T23776
MD-------SLWTLLLVS----FIIL-C-----FSAIFLQ---WKL----------FNNH
TK-KPSKIPLGSFGFPFIGETIHFISCAYSDRPECFTNKRRQMYGDVFKSHLFGSPTIVS
TDAEVNRVILQSDSTKFVPSYPKSLMELMGKTSILVVNGALQRRIHGLIGNFLKSPFLKA
QITADMQKYVTQSMENWREDCLVYIQDEAKNIAFRVLVKALISVECG-DEMELLKKHFQE
FIAGLMSLPINLPGTQLYRSLQAKRKMIKLIDAIIQSKRDQKNF----PGAHLSKDVIDA
LMNDTSG-----LLTDELIAENMIDLMIPGEDSVPLLVTLAIKYLSDSPAALKQLT----
---------------------------VITETLRMGNIITGVMRKATKDVEIKGLLIPKN
WCVFAYFRSVHLDDRVYDSPYQFSPWRWQDRE-------------VS--SANFSPFGGGQ
RLCPGHDLARLEASIFLHHLVTQFRWE-AEDDTIINFPTVRMKNRMPVWVKRRDLL----
----
>gnl_Stras_v2.0_SGA_v2.0_scaffold44T16690
ML----------LYFLL--------LLL------PLLLLL---RS------------AAV
RR-RRRLLPPGNLGPPLIGETLQLISAYKTSNPEPFIDDRVARFGSLFTTHVFGEPTVFS
ADPDANRLILHSEGRLFESSYPGSICNLLGRHSLLLMRGGLHRRMHSLTTSFAGSAIIRS
HLLGDIDRLVRLNMDAWT--GRVLLMEETKK-----------------------------
----------------------ARTKVAEALSLVVRERRRESERG------ERKNDMLAA
LLDEDGG-----GFSDEEIVDFMVALLVAGYETTSTIMTLAVKYLTETPTALAQLKEEHD
QIRAKKGD-IN-SLEWEDCKSMPFTQCVVNETLRVANIIS-------------GFTIPKG
WKVFASLRAVHMDHQHFKDARTFNPWRWQNGSN------------GV--ANVFTPFGGGP
RRCPGAELARVELSVFLHRLVTQFSWEPAEEDKVIFFPTTRTQKKYPILVKRRI------
----
>gnl_Stras_v2.0_SGA_v2.0_scaffold276T46634
------------------------------------------------------------
--------------------------------MGDF------GYGKIYRSHLFGEPAIVS
ADADLNRFILQNEGRLFECSYPRSIGGILGKWSMLVLVGDMHRDMRTISLNFLTNASLKT
RLLAEVEKHALLVLSSWPHNSVVRAQDEAKKFTFNLMAEHIMSLQPGKPETEKLKLEYIT
FMKGVISAPLNFPGTAYWKALRSRSTILGFIERKMEERM--LME-------NRGNDLLGW
VLNN--S-----NLWKEQIMDLVLSLLFAGHETSSVAIALAIYFLQGCPTALHQLREEHL
GISMAKRERGETRLSWDDYRKMEFTQCVISETLRLGNVVRFLHRKALKDVRY--------
-KVLPVIAAVHLDASAFDQPWHFYPWRWQ-------------------------------
-----------QQVISLFTLLIN-------------------------------------
----
>gnl_Stras_v2.0_SGA_v2.0_scaffold280T46860
-----------------L------------------------------------------
----------------------------------------VIRYGDVFRTHILGKAIIVS
TDPEVNKMILHNHGNIFIPSYPKTITKLLGKSSILQINGPLHKRVHSLIGVFLKSPELKA
RITRDIEKTVKLSLSNWSTEKQVHVQDETKMITFEILVRVLMSIGCG-EEMELLKKEFGE
FIKGLICVPIKFPGTRLYKSLKAKKKLLKMVNKIVEERKAAMNKN---NEKSQPNDAIDV
LLCNFNESDEQHRLPLDFISGNIVEMMIPGEETVPTAMTLAVKFLVDNPAALAHLV----
------------------------------------------------------------
------------------------------------------------------------
------------------------------------------------------------
----
>gnl_Stras_v2.0_SGA_v2.0_scaffold4T02125
MS---GEG---YWIALIFLV--ILLGLL----TLHHFMPLLLMRDS--------------
------RIPKGSFGWPIIGETLSYLKPHPSTSSGAFLQNHCSRYGKVFKSHLFFSPTVIS
CDKELNHYVLQNEGRYFECSYPKNVHQVLGQRSLLVAVGETHKRLRNVAVSLVTNIKSKP
DFLNDIERNAARVLDSWKDKS---------------------------------------
---------------------QARRRISSRVKAIIDDRRKNAGN-----CCEMSDDFLKI
LLNV--D-----SLTEAE-------------------------------------KLEHE
TIRSMKKK-DE-LLNWNHYKAMEFTHNVINEALRLGNIVKFVHRRAIQDVKFKDHIIPSG
WKVLPIFSAVHLDPSFHVNPLDFNPWRWQKED-------------EA--GKTFTPFGGGS
RYCPGFELAKVEVAFFLHRLLQKYR-----------------------------------
----
>gnl_Theca_v1.1_Thecc1EG000402t2
MP------DSEHIFLFLP----SFLS-L----ILF-FILI---K---------------R
KQ-RTFNLPPGRMGWPFVGETIGYLKPYSAISVGEFMQQHISRYGNIYKSNLFGDKTIVS
ADAGLNKFILQNEGRLFECSYPRSIGGILGKWSMLVLVGDMHRDMRIISLNFLSNARLRT
HLLREVEKHTLLVLSTWKEDCIFSAQDEAKKFTFNLMAKNIMSMDPGHPETEQLKKEYVT
FMKGVVSAPLNLPGTAYRKALQSRSTILKFIERKMEERIKKTKEGK---ENPEEDDLLEW
VLKH--S-----NLSTEQILDLILSLLFAGHETSSVAIALAIYFLPGCPTAIQQLREEHL
EIFRAKKQSGEMELNWDDYKKMKFTQCVINETLRLGNVVRFLHRKALKDVRYGGYDIPCG
WKVLPVIAAVHLDPSLFDQPEHFNPWRWQQNDNTTRSSCPSTPSASS--SNYFLPFGGGP
RLCAGSELAKLEMAVFIHHLVLNYQWELADVDQAFAFPFVDFPKGLPIRVQR-HTSDMN-
----
>gnl_Theca_v1.1_Thecc1EG002483t3
MA---EG----FWLVVLVGVVGFLLG-L----VLNHFLPLLF-KGG--------------
------LVPKGTFGWPLLGETYSFLKPHSSNSVGAFLQDHCSRYGKVFRSHLFFSPTVVS
CDPELNYFILQNEGKLFECSYPKPIHGILGKVSMLVAVDDTHKRLRNVALSLVSISKSKP
EFLNDIESIAIQILDSWKDKPKVIFCEEARKFTFNVIVKQVLGLTPQEPETSKILEDFLT
FMRGLISLPLYIPGTPYARAVQARSRISSSVKAIIEERRRNPENS------KKRSDFVEI
LLSI--D-----TLSEDEKVSFVLDSLLGGYETTSLLVSMVVHFLTHSPTALQQLKQEHQ
NIRSRKQN-DD-HLDWEDYKKMEFTQIVINEALRYGNIVKFVHRKALKDVKFRGYLIPSG
WKVLPVFTAVHLDPSLHENAPQFHPWRWESQD-------------PM--CKKFTPFGGGS
RCCPGSDLAKVEVAFFLHHLVQNFRWKAEDEDQPMAYPYVEFQRGLVLNVDRCSTTM---
----
>gnl_Theca_v1.1_Thecc1EG000287t1
MDRGIGLF------VLMG----AVL--VGYWF----WHKK--KMKRVGVG--------EV
VA-KKSGVPKGSLGWPFIGETLDFIACGYTSRPVSFMDKRKSLHGTVFKTHILGTPIIVS
TDPDVNKVVLQNHGNVFIPAYPKSIRELLGEHSILQMNGNLQKRVHALLGGFLRSPQLKS
RVTRYIENSVKLTLGSWQDMQLIHVQEETKKITFNVLVKVLMSVGPG-EDLNFLKREFEE
FIKGLICLPIKFPGTRLYKSLKAKERLLKMVKKIVEERKLAMEKT---DERGMANDAVDV
LLRDREEANDKQSLPLDFVSGNIIEMMIPGEETVPMAMTLAVKFLSDCPVALHQLMEENM
ELKKQKMNSAE-DYSWTDYLSLPFTQNVISETLRLANIINGVWRKALKDIDIKGYLIPQG
WCVLASFISVHMDEENYENPYRFDPWRWEKLG-------------AAVNNNSFTPFGGGQ
RLCPGLELSRLELSIFLHHLVTSYRWV-TQEDEIIYFPTVKMKRKLPITVTPLCNYQ---
----
>gnl_Theca_v1.1_Thecc1EG029010t1
MK---G-----------A----ATL-----------------------------------
------HLPREGLAWPLIKPTISFTAIF------ILFSFLSPWYGKVFKSHIFGTPTIVS
TDAEVSRFVLQSDAKAFVPFYPKSLTELMGNSSILLINGSLQRKIHGLIGSFFKSPHLKD
QITRDMQNYVQQSMDKWRDDQPIYIQDETKNIAFQVLVKALISLNPG-EEMELLKKQFQE
FILGLMSLPVKVPGSQLYRSLQAKERMVKIVHKIIQSKRNS-------GISTVAKDVVDV
LLKDASE-----LLTDDLIADNMIDMMIPGEDSVPVLMTLAIKYLSDCPAALHQLTEENM
KLKKVKAQNGE-PLIWSDYLSLPLTQSVITETLRMGNIIIGVMRKAMKDIEIKGYLIPKG
WCFFAYFRSVHLDENHYDWPYQFNPWRWQDKD------------VIS--SYNFTPFGGGQ
RLCPGLDLARLEASIFLHHFVTTFRWV-AEDDTIVNFPTVRMKKRMPIWVKRREDS----
----
>gnl_Theca_v1.1_Thecc1EG042532t1
MA--------FVYYYLCF----TAVVSA------VFFLLL---RS------------S--
RL-RRLCLPPGNLGLPFVGETLQLIAAYKTENPEPFIDERVSRYGSIFTTHVFGEPTVFS
ADPETNRFILQNEGKLFECSYPGSISNLLGKHSLLLMKGSLHKRMHSLTMSFANSSIIRD
HLLVDIDRLVRLNLDSWT--DRVFLMEEAKKITFELTVKQLMSFDPG-EWSESLRKEYVL
VIEGFFTVPLPLFSTTYRRAIKARTKVAEALSLIVRERRKEFEGG------ERKNDMLAA
LLAGD-D-----NFSDEEIVDFLVALLVAGYETTSTIMTLAVKFLTETPLALAQLKEEHE
GIRAKKSE-SE-ALEWIDYKSMPFTQCVVNETLRVANIISGVFRRAMTDINIKGYTIPKG
WRVFASFRAVHLDHDHFKDARTFNPWRWQNNSG----------MSCP--GNVYTPFGGGP
RLCPGYELARVELSVFLHHLVTRFSWVPAEEDKLVFFPTTRTQKRYPINVQRRLQNA-TL
AT--
>gnl_Theca_v1.1_Thecc1EG017014t1
MV---GLF-PLLLLSLLLG---LGLH-F----LLQVF---------------------AK
QE--PANLPHGSMGWPLCGETLGFLKPHRSNSMGNFLQEHCSRYGRVFKSHLFGSPTVVS
CDHELNWFVLQNEEKFFRVSYPKAMHGILGKFSLLIVSGDVHKKLRNVGASFISASKSKP
NFANCVEKMSISMMNSWKNCKQIGFYKEVKKFTLNLMLKHLLSIEPEEPLAVKILEDFLT
YMKGFVSLPVYIPGTPYASAVKARARLSATVREIIKERKKEKLG-------LEEGDFLDI
ILSK--G-----SLSDEETVSIVLDILLGGYETTATLMALIVYFLAHAPDALEKLKQEHN
AIRNSKED-GE-PLSWEDYQKMEFTCNVVYEAMRCGNVVKFVHRIALQDVKFKGYFIPSG
WKVLPVFTAAHFDPSLHENPLEFNPWRWTDK--------------AT--SKKVMPFGGGP
RLCPGAELAKVEIAFFLHHLVLNYRWKTMADDFPLAYPYVEFRRGLLLEIEPVEAML-EK
K---
>gnl_Utrgi_v4.1_Scf00518.g18937.t1
MEWADGIW-------VLS----FIV--LAVLCKVAGWMKK-------------AEENDTK
RE-MIPVIPRGSWGWPVIGETLEFIACGYSSTPVNFMNKRKARYGNVFRTCLLGKAIIAS
TDPEFNRIILQNHGDVFVPSYPKSITELLGKSSILQMNGPLHRKMHTLISVFLKSPQFKA
QITKEIENVVRLSFSAWGEQTRVYIQEETKKITFEILVKVLLGDCPG-KEIKLLKQEFEE
VVKGLICLPIKLPGTRLYKSLKAKQRLIQMVRRIVERKTCAEA-----TQDKLPSSIVDL
LLRDNGE-----DGKLDVIIENIIEMMIPGEETVPTAMTLAVKFLVDNPAALSHLTEENM
QLKQRKG--DD-EYSWSDYLSLPFTQNVISETLRLGNIINAVWREALKDVTIKGYLIPKG
WCVMTSFSSIHMDEMHYENPYEFDPWRWNEAG-------------AGAGSHIFTPFGGGQ
RLCPGLELTRLETSIFLHHLVTSYRVQDGEEDEASSHASVRMEKSIMITITQIRQ-----
----
>gnl_Utrgi_v4.1_Scf00215.g12835.t1
------------------------------------------------------------
------------------------------------------------------------
------------------------------------------------------------
-------------------------------MTFQLTVKLLMSVDPC-EWTEKLMQEYVL
VIEGFFTIPYPILSPTYRRAIQARGKVAEALGVVVKERRSARE--------ERKEDMLDA
LLADE-V-----GFSDEEIVDFMLALLVAGYETTSTTMTLAVKYLTDTPLALAQLKDEHA
AIRARKG--SR-VLQWDDYKSMSFTQCVVNETLRVANITSGVFRRATTDVNIKGYTIPKG
WRLFASLRAVHMDEHHFKDARTFNPWRWQSTSG----------------TSTFAPFGGGP
RRCPGAELARVMISVFLHHLVTQFRWEEAERDKVVFFPTTRTQKRYPVHVTRLS------
----
>gnl_Vitvi_Genoscope.12X_GSVIVT01016845001
MH-------NLWIVFLT-----AIF--L-----STIILLY---RNRS----------RIR
SS-PSSSLPLGTLGWPLIGETLEFISCAYSDRPESFMERRRRMYGKVFKSHIFGSPTIVS
IDAEVSRFVLQSDSKAFVPSYPKSLTELMGQSSILLINGSLQRRVHGLIGAFFKSPHLKA
QITQEMESYIQKSMGSWRDDHPIFIQDEAKNIAFQVLVKALISLNPG-EEMEFLRKQFQE
FISGLMSLPVNIPGTRLYRSLQAKKKMVQLVGKIIQERRNIN------QPSKVPKDVLDV
LLNDSSQ-----LLTDTLISDNMIDLMIPGEDSVPVLVTLAIKYLSDCPAALQQLTEENM
RLKRLKAERGE-TMTWSDYLSLPFTQTVITETLRLGNVIIGVMRKAMKDVEIKGHRIPKG
WCVFAYFRSVHLDESQYDWPYQFNPWRWQDKN-------------IS--SCSFTPFGGGQ
RLCPGLDLARLEASIFLHHFVTQFRWV-AEDDSIVNFPTVRMKRRMPVWVKRRRDYS---
----
>gnl_Vitvi_Genoscope.12X_GSVIVT01018857001
MEVIHWCW-------VVV----GVV--MG-WC----WYKS--IKNK-------------A
KE-EGSGVPRGNPGWPVIGETLDFIASGWSSRPVSFMEKRKSRYGKVFKTNILGKPVIVS
TDPEVNKVVLQNIGNVFIPAYPQTITEILGESSILQMNGSLQKRVHALLGGFLRSPQLKA
RITRDIERYVKLTLDSWKDQHIVYVQDEVRKITFDVLVRVLVSITPG-EDLNFMKREFAE
VIKGLICLPIKLPGTRLYKSLKAKERLLKLVRRIVEERKAAMDRGDHETLKGPPNDAVDV
LLRDTGDSSETSRLSLDFISSNMIEMMIPGEETLPTAMTLAVKFLSDCPVALNQLMEENM
ELKKGKALSGE-DYAWTDYMCLPFTQNVINETLRMANIINAVWRKAVKDVKIKDYLIPEG
WGVMASFTSIHMDEENYENPYQFNPWRWEKAA-------------SVNNNNSYTPFGGGQ
RLCPGLELSKLEISIFLHHLVTTYRWV-AKKDDVVYFPTVKMRKKLPITVTPLP------
----
>gnl_Vitvi_Genoscope.12X_GSVIVT01018977001
MS------DLEFFLLLLA----SISV-P----LVI-LNLI---K---------------R
KQ-SGLNLPPGNTGWPFLGETIGYLKPYSATSIGDFMEQHISRFGEIYKSNLFGEPTIVS
ADSGLNRFILQNEGKLFECSYPRSIGGILGKWSMLVLVGDMHRDMRTISLNFLSHGRLRT
HLLPEVVKHTLLVLSSWKENCTFSAQDEAKKFTFNLMAKHIMSLDPGKPETEQLKKEYVT
FMKGVVSAPLNFPGTAYRKALQSRSTILKFIELKMEERIQKLRGGF---ENMEDDDLLGW
VLKH--S-----NLSTEQILDLVLSLLFAGHETSSVAIALAIYFLEGCPNAVQQLREEHL
EISRAKKQSGELELSWEDYKKMEFTQCVISETLRLGNVVRFLHRKALKDVRYKGYDIPCG
WKVLPVIAAVHLDPSLFDQPQHFNPWRWQQNNGNRG--NSTSWSTAT--NQNFMPFGGGP
RLCAGSELAKLEMAVFIHHLVLNYNWELVDKDQAFAFPFVDFPKGLPIKVRH-HNFT---
----
>gnl_Vitvi_Genoscope.12X_GSVIVT01030139001
MA---VG----FWFVLLVGLVGLVLG-L----ILNHFLPLFF-KLG--------------
------HVPKGTFGWPLLGETLCFLKPHPSNSLGAFLQDRCSRFGKVFKSHLFFSPTVVS
CDQELNYFILQNEDKLFQCSYPKPIHGILGKISMLVAVGDTHKRLRNVALSLVTTTKTKP
EFLNEVERAAIRVLDSWKDKPQIIFCEEARKFTFNVIVKQVLGLTPDDPQTAKILQDFLT
FMRGLISLPLYIPGTPYARAVQARIRISSTVKAIIEERRRDAENS------SKRDDFLEI
LLCV--D-----TLSEDEKVSFVLDSLLGGYETTSLLMALAVHFLGKSPTALEQLKLEHQ
KIRSMKQK-DD-YLNWDDYKRMDFTQNVIHEALRCGNVVKFVHRKALKDVKFRDYLIPSG
WKVLPVFSAVHLDPSLHASALQFHPWRWEGRD-------------QT--CKKFTPFGGGS
RCCPGSELAKIQVAFFLHHLVQNFRWNTKDGDQPFAYPYVEFQRGLALNLDHCST-----
----
>gnl_Vitvi_Genoscope.12X_GSVIVT01032365001
------------------------------------------------------------
------------MGWPLLGETLAYLKPHKSDSIGIFLQEHCSRYGKVFKSHLFGHRTIVS
CDHELNMFILQNEEKLFQSSYPQALHGILGRNSLILVSGDVHKKLRSLALGMIGGTKSTV
NFLPSIERLSISMMELWKGCKEVVFCKEAKRFTFNLMMKQSLSIGPDEAVTAQILEDFHT
FMKGFVSLPIYIPGTSYHKAVKARERITSTVKGIIEGRRKENR--------LQNGDFLDV
ILSK--E-----NLTDEE--------------------------------------REHL
AIRKNKND-GE-LLSWEDYKQMNFTLNVIYEGLRCGNVVKFVHRKSLEDIRFKEYLIPAG
WKVLPVFTAVHHDPCLHENPWDFNPWRWDDQ--------------AT--NKKVSFFGGGQ
RLCPGADLAKLETAFFLHHLVLNYRWKIKGDNFPLAYPYVEFHKELAIEIEPIHKTL-EQ
K---
>gnl_Vitvi_Genoscope.12X_GSVIVT01032837001
------------------------------------------------------------
------------------------------------------------------------
------------------------------------MKGNLHKKMHSLTMSFGNSSIIKD
HLLLDIDRLIRFNMDSWT--SRILLMEEAKKITFDLTVKQLMSFDPG-EWTESLRKEYVL
VIEGFFTVPFPLFSATYRRAIQARTKVAEALNLVVRERRKAKEEGEE----EKKNDMLAA
LLDSG-D-----NFSDEQIVDFILALLVAGYETTSTIMTLAIKFLTETPLALAQLREEHD
EIRARISD-PN-VLEWSDYKSMPFTQCVVNETLRVANIIGGIFRRVTTDIHVKGYTIPKG
WKVFASFRAVHLDHEYFKDARTFNPWRWQNNSG----------PTVPGSVNVFTPFGGGP
RLCPGYELARVVLSVFLHRMVTRYSWAPAEEDKLVFFPTTRTQKRYPINVERRKVSS-AA
EKGE
>Frave_14783-v2.0.a2-hybrid.t1
MP------DSELILCALP----SILA-L----FLF-LILI---T---------------R
KQIRGLNLPPGNMGWPFLGETIGYLKPYCATSIGEFMEQHISRYGKIYKSSLFGEPTIVS
ADAGLNRFILQNEGRLFECSYPRSIGGILGKWSMLVLVGDMHRDMRTISLNFLSHARLRT
HLLREVEKHTLLVLGSWKENSVFSAQDEAKKFTFNLMAKHIMSLDPGEPETEQLKKLYVT
FMKGVVSAPLNLPGTAYRKALQSRSTILKFIERKMEERLKE---GS---ENIGEDDLLGW
VLKH--S-----NLSKEQILDLILSLLFAGHETSSVSIALAIYFLPGCRNAIEHLREEHI
EIVKAKKIAGETELNWDDYKKMEFTQCVISETLRLGNVVRFLHRKALKDVRYKGYDIPCG
WKVLPVIAAVHLDPLLFDHPQHFNPWRWQQSNSARSSSSSKSYSSMT--SSNFMPFGGGP
RLCAGSELAKLEMAVFIHHLVLNYQWDLANDDQAFAFPFVDFQKGLQIRARR-QTNFM--
----
>Frave_14904-v2.0.a2-hybrid.t1
MEMVTGCW-------VLV----GFF--LGSIC----WFISNKEKEKEKEK----NYQDEY
VK-GRPQVPKGRLGWPLIGETLDFIACGYTSRPVSFMENRTSQYGKVFKTHILGTPIIVS
TDAEVNKVVLQNHGNTFIPAYPKSIKELLGKNSILQINGSLHKRVHGLIGGFLKSPQFKA
RITRDIENSVKLNLAGWTDHHPIYIQDETQKITFEVLVRVLMSIGPG-EELNVLKREFEE
FIKGLICLPIKLPGTRLYKSLKARERLLKMVGKIVEEKRKAMEKS----STIPCVDAMDA
LLRDSCDSDDAQRLPLDYVTGNIIEMMIPGEETVPMAMTLAVKFLSDSPLALDKLREENM
ELKKQKNDSSE-NYSWTDYMSLPFTQNVISETLRMANIINAIWRKALRDVEIKGYLIPKG
WCVLASFSSVHMDEENYEHPYQFDPWRWEKGE-------------AALNSTSFTPFGGGQ
RLCPGLELSRLELSIFLHHLVTSYKWV-AEKDDIVHFPTVKMKRKLPISITSTST-----
----
>Frave_20962-v2.0.a2-hybrid.t1
MD---------FLLSFLLS---LSLLSS------TIFFLL---RN------------S--
RC-RRLKLPPGNLGLPFIGETWQLISAYKTENPEPFIDERVNRFGPIFTTHVFGEPTVFS
SDPETNRFILQNEGKLFECSYPSSISNLLGKHSLLLMKGNLHKKMHSLTMSFANSSIIRD
HLLVDIDRLIRLNMDSWT--GRVLLMEEAKKITFELAVKQLMSFDPG-EWTESLRKEYVL
LIEGFFSVPLPLFSTTYRRAIKARTKVAEALGLIVRQRRREFEEG------KRKEDMLGA
LLAGDNN-----GFSDEEIVDFLLALLVAGYETTSTIMTLAVKFLTETPQAHAQLKEEHD
QIRMKKRS-SE-ALEWTDYKSMPFTQCVVNETLRVANIISGVFRRAMTDVNIKGYTIPKG
WKVFASFRAVHLDHDHFKAARTFNPWRWQQNNA--------VAPPSP--VNVFTPFGGGP
RLCPGYELARVELSVFLHHLITRFSWVPAEDDKLVFFPTTRTQKKYPINVYPRNVDD-ES
M---
>Frave_23077-v2.0.a2-hybrid.t4
ME-------NLLLTVLIA----TIF--L-----SIVLILY---RNYL---GSVCFIIGSS
KN-RRLSLPLGSLGWPFLGETIEFVSCAYSDCPESFVNKRRHRYGKVFKSHIFGSPTIVS
TDAEVSKFVLQSDAKAFVPSYPKSLTELMGKSSILLINGSLQRRIHGLIGAFFKSSHLKA
QITRDMKKYVQESMATWRDDLPIFIQDETKNIAFQVLVKALISLDPG-EDMEFLKKQFQE
FIAGLMSIPINIPGSRLYRSLQAKKKMVKLVQKIIQAKKES-------GISNVSKDVVDV
LLNDTSD-----QLTDDLIADNMIDMMIPGEDSVPLLMTLAIKYLSDSPTALQQLTKENM
EFKTIKEQLGE-PLCWSDYLSLPFTQNVITETLRMGNIINGVMRKAMKDVEIKGYQIPKG
WCVFTYFRSVHLDENNYDGAYDFNPWRWQEKD-------------IS--SCNFTPFGGGQ
RLCPGLDLARLEASIFLHHFITQFSWV-ADDDTIVNFPTVRMKRRMPIWVERKLNST-KE
TK--
>Frave_25417-v1.0-hybrid.t1
MA---ST----FWLLILVVMFIFLVGRL----ILNQYSPLFL-RVG--------------
----PTTLPKGSFGWPVLGETLAFLNPHPSNSLGAFLQYHCSRYGKVFKSHLFLSPTIVS
CDEELNYFILQNEGKLFECSYPKPIHGILGKSSMLVAVGDTHKRLRSVAVSLVTITKSKP
EFLHDIENTAIRVLRSWKDKPQVIFCKEARKFTFNVIVKQVLGLSPDEPQTTQILEDFLT
FMKGLISLPLYIPGTPYARAVKARIRISATVKAIIEERRRRRRNITKKSTTRSNSDFLEI
LLDV--D-----TLSEDEKVSFVLDSLLGGYETTSLLMAMVVYFLAQSPSALQQVKVEHQ
NIRRVKKK-DE-YLNWEDYNKMEFTQNVINEAMRCGNIVKFVHRKALKDVKFRDYIIPSG
WKVLPVISASHLDSSLHANALQFHPWRWESED-------------QI--CKRFTPFGGGS
RCCPGSELGRLEVAFFLHHLVQNFRWRTENDEQPMAYPYVEFKRGLPIYLEHCPI-----
----
>Frave_27978-v2.0.a2-hybrid.t1
MD---GFS-PALLLSLLLV-LP-TLAYI----LLIRLLRS----------------RDEK
LALAAKSLPPGSMGWPLFGETLHFLKPHFSGSPGIFLQQHCSRYGKVFKCHLFGSPTIVS
CDFELNMFVLQNEEKLFQASYPKPIHGILGKYSLLTVSGDLHRKLRNIGVSFIASSKSSP
HFLHWIEKLSISMMDSWSGRNEVSFFKEAKAFTLRLMVKHLLSVNPEEALASRILEDFQT
YMRGFVSLPINLPGTAYAKAVKARARLSSSVKEIMEGRRKRRSGEE---LGEGEGDFLDA
ILSK--Q-----SLNDDEIVSIVLDIMLGGYETTSTLMALIVYFLHHSPIALAKLKEEQQ
AIRKNKKDESA-PLDWEDYKKMEYSYNVIYEAMRCGNVVKFVHRKALQDVKFKELVIPSG
WKVLPIFTASHMDPDLHKNPAQFDPSRWTDK--------------EM--SRKVTPFGGGA
RLCPGAELAKVVISFFLHHLVLRYRWKTKSDECPLAYPYVEFRRGLMIEIEPAAAGGDDL
L---
>Maldo_GDDH_01G1152100
MD---------FLFSFFLV---FSILST------LVYVFL---RK------------S--
RC-RRLRLPPGNLGLPFIGETLQLISAYKTENPEPFIDERVTRFGSIFTTHVFGEPTVFS
TDPETNRFILQNEGKLFECSYPGSITNLMGKHSLLLMKGSLHKRMHSLTMSFANSSIIRD
HLLDDIDRLIRLNMDSWA--DRIFLMEEAKKITFELAVKQLMSFDPN-EWTESLRKEYVL
LIEGFFSVPLPLFSTTYRRAITARTKVAEALTLIVRQRREESEAG------QIKEDMLGA
LLSGD-T-----ALSDEEIVDFLLALLVAGYETTSTIMTLAVKFLTETPLAHAQLKEEHE
QIRANKKS-SE-TLEWSDYKSMPFTQCVVNETLRVANIISGIFRRAMTDVHIKGYTIPKG
WKVFASFRAVHLDQDHFKDARTFNPWRWQSNSG---------PATSP--ANVFTPFGGGP
RLCPGYELARVEISVFLHHLVTRFSWVPDEEDKLVFFPTTRTQKRYPINVQRRNNVS-YG
QCKE
>Maldo_GDDH_02G1137700
MGWVLGCW-------VLV----GIL--VGSLY----WF------KDQNKK--------ER
EN-QKGQVPKGKLGWPFIGETLDFIACGYTSRPVSFMEKRRSLYGKVFKTNILGTPIIVS
TDAEVNKVVMQNHGNTFIPAYPKSITELMGKYSILQTNGSLHKRVHGLIAGFLKSPQFKA
RITTDIENSIKLNLALWRDQSPIYVQDETQKITFEVLVKVLMSVNPG-EDLNLLKREFEE
YIKGLICIPIKLPGTRLYKSLKARERLLKMVGKILDMKKVAMENINCPQNTIPVKDAMDV
LL-EGGDNNEAQGLPLDFITGNIIEMMIPGEETVPMAMTLAVKFLSDSPVALDKLREENM
ELKRQKTDSTE-NYAWTDYMSLPFTQNVISETLRMANIINAVWRKAQRDVEIKGYLIPKG
WCVLASFTSVHMDEENYKNPYQFDPWRWEKLE-------------AAVNNTSFTPFGGGQ
RLCPGLELSRLELSIFLHHLVTNYRWV-AEKDDIVHFPMVKMKRKLPIKVTSINT-----
----
>Maldo_GDDH_02G1149000
MA------DSEIILCLLP----SILA-L----FLF-LILL---R---------------R
KQKTRLNLPPGNMGWPFLGETIGYLKPYSAISIGKFMEQHISRYGKIYKSNLFGESTIVS
ADAGLNRFILQNEGTLFECSYPRSIGGILGKWSMLVLVGDMHRDMRMISLNFLSHARLRT
HLMREVEKHTLLVMGSWKENSVFSAQDEAKKFTFNLMAKHIMSLEPGKPETEQLKKLYVT
FMKGVVSPPVNLPGTAYRRALQSRSTILKFIECKMKERLTE---GT---ENIGEDDLLGW
VLKN--S-----NLSKEQILDLILSLLFAGHETSSVSIALAIYFLPSCPNAILQLREEHS
EIAKAKKLAGKTELDWEDYKKMEFTQCVISETLRLGNVVRFLHRKALKDVRYKGYDIPCG
WKVLPVIAAVHLDPLLFDHPQHFNPWRWQQNNNHHHSSSASCYTSMT--SNNFMPFGGGP
RLCAGSELAKLEMAVFIHHLVLNFHWDLADFDQPLAFPFVDFQKGLPITAHR-YQTNL--
----
>Maldo_GDDH_07G1220800
MD---------FLFSFFLV---FCLLST------LVFIFL---RK------------S--
RC-RRLRLPPGNLGLPFIGETLQLISAYKTENPEPFIDERVNRFGPLFTTHVFGEPTVFS
TDPETNRFILQNEGKLFECSYPGSITNLMGKHSLLLMKGSLHKRMHSLTMSFANSSIIRD
HLLDDIDRLIRLNMDSWA--DRIFLMEEAKKITFELAVKQLMSFDPN-EWTESLRKEYVL
LIEGFFSVPLPLVSTTYRRAITARTKVAEALSLIVRQRREESEAG------KRKEDMLGA
LLGGD-T-----AFSDEEIVDFLLALLVAGYETTSTIMTLAVKFLTETPLAHAQLKEEHE
QIRAKKKS-SE-PLEWSDYKAMPFTQCVVNETLRVANIISGVFRRAMTDVHIKGYTIPKG
WKAFASFRAVHLDQDHFKDARTFNPWRWQNKSG---------PTTSP--SNVFTPFGGGP
RFCPGSELARVEISVFLHHLVTRFSWVPAEEDKLVFFPTTRTQKRYPINVQRRNNVS-YG
QCKE
>Maldo_GDDH_09G1020600
MV---GLA-P-ILFALLL--LP-IFAYI----LVQIFFVA----------------LHDH
KN-PAKNLPPGSMGWPLFGETLGFLKPHCSNTLGSFLEQHCSRYGKVFKSNLFGSPTIVS
CDLELNAFILQNEEKLFQASYPKPIHGILGKHSLLTVTGELHRKLRNIGVSFIATSKSSP
DFLHWVQKLSISMMESWNGCEQVFFYKQTKAFTLRLMVNHLLSVKPDEPLASRILQDFET
YMTGFVSLPLNILGTAYARAVKARARLSFSVKEIMTERRKGKASGQ---LRGGEEDFLDV
ILSK--Q-----SLTDEEIVSIVLDIMLGGYETTATLMSLIVYFLGHAPIAFHKLKEEHQ
TIRENKKD-GE-LLNWEDYKKMDFTDYVIYEGMRCGNVVKFVHRKALVDVKFKEFLIPSG
WKVLPIFTGAHMDPDLHENPTEFDPWRWINK--------------EM--SKKVTVFGGGS
RLCPGAELAKVVISFFLHHLILSYRWKTKSDDCPLAYPYVQFRRGLLLEIEPAASDQ-QE
K---
>Maldo_GDDH_09G1020700
MV---VLS-P-ILLSLLLGILL-IFSYI----LLKIF--------------------AAH
EN-PANNLPLGSMGWPLLGETLGFLKPHSSNSVGTFLQQHCSRYGKVFKSHLFGSPTIVS
CHLELNMFILQNEDKLFQASYPKSLHGIVGKHSLLTVSGNLHRKLRSIAVSFISVSKSSP
DFLDLVQKLSISMMESWNGCKQVSFFEQAKAFSLGLMVKNLLSVKPEEPLASRILEDFET
FMTGFVSLPFNIPGTAYAKAVKARARLSSTVREIMEERRKGNISGL---LRREEEDFLNV
ILSK--Q-----NLTDEEIVSIVLDIMLGGYETTATLMSLIVYFLGHAPLAFHKLKEEHQ
TIRENKRD-GE-FLTWEDYKKMNFTNYVIYEAMRCGNVVKFVHRKALVDIKLEEFVIPSG
WKVLPIFTGAHLDPDLHENATEFDPWRWTDK--------------EM--NKKIIAFGGGV
KLCPGSEVAKVVIAFFLHHLVLSYRWKTKPDECPLAYPYVQFRRGLLLEIEPAAAAY-QI
H---
>Maldo_GDDH_09G1194400
ME-------NSLIVLISA----TVS--I-----LSIIFLY---RNNTTNSASANTSLIGS
KH-RRTQLPLGTLGLPFLGETIEFVTCAYSDCPESFMDKRRHLYGKVFRSHIFGSPTIVS
TDAEVSKIVLQSDAKSFVPSYPKSLTELMGKSSILLINGALQRRIHGLIGAFLKSPHLKA
QITTDMQNYVQQSMANWTDDHPIYIQDETKHIAFQVLVKALISLDPG-EDMEFLKKQFQE
FIAGLMSIPINIPGSRLYRSLQAKKKMVKLVQEIIQAKKKESDI----ISNKVPKDVVDV
LLRDTSE-----QLTGDLIADNMIDMMIPGEDSVPLLMTLAIKYLSDSPTALQQLTEENM
KLKALKDELGE-PPCWSDYLSLPFTQNVITETLRMGNIITGVMRKAMKDVEIKGYLIPKG
WCVFTYFRSVHLDQNNYDWPYHFNPWRWQDKD-------------MS--SCNFTPFGGGQ
RLCPGLDLARLEASIFLHHFVTQFRWA-AEEDTVVNFPTVRMKRRMPIRVKRRVGGT-H-
----
>Maldo_GDDH_15G1251500
MGWVLGCW-------VLV----GIL--VGSLY----WFNE--QKKNQNKN--------ER
EN-QKGQVPKGKLGWPLIGETIDFIACGYTSRPVSFMEKRRSLYGKVFKTNILGTPIIVS
TDAEVNKVVMQNHGNTFIPAYPKSITELMGKYSILQINGSLHKRVHGLIAGFLKSPQFKA
RITADIENSVKLNLSLWRDQSPIYVQDETQKITFEVLVKVLMSIDPG-EDLNLLKREFEE
FIKGLICIPIKLPGTRLYKSLKARERLLKMVGKILEVKKMAMENTNCTQITIPVKDAMDV
LLREGGENNETHGLPLDFITGNIIEMMIPGEETVPMAMTLAVKFLSDSPVALDKLREENM
EFKRQKFDSSE-NYAWTDYMSLPFTQNVISETLRMANIINAVWRKAQRDVEIKGYLIPKG
WCVLASFTSVHMDEENYKSPYQFDPWRWEKLE-------------AAVNNTRFTPFGGGQ
RLCPGLELSRLELSVFLHHLVTNYRWV-AEKDGIVHFPTVKMKRKLPITVTSIST-----
----
>Maldo_GDDH_15G1263900
MS------DSEIILCLLP----SIVA-L----FLF-LILL---R---------------R
KQKTRLNLPPGNMGWPFLGETIGYLKPYSAITIGKFMEEHISRYGKIYKSNLFGEPTIVS
ADAGLNRFILQNEGRLFECSYPRSIGGILGKWSMLVLVGDMHRDMRMISLNFLSHARLRT
HLMREVEKHTLLVLGSWKENSVFSAQDEAKKFTFNLMAKHIMSLDPGKPETEQLKKLYVT
FMKGVVSPPLNLPGTAYRRALQSRSTILKFIECKMKERLME---GT---ENIGEDDLLGW
VLKN--S-----NLSKEQILDLILSLLFAGHETSSVSIALAIYFLPSCPNAILQLREEHS
EIAKAKKLAGETELNWEDYKKMEFTECVICETLRLGNVVRFLHRKALKDVRYKGYDIPSG
WKVLPVIAAVHLDPLLFDHPQHFNPWRWQQNNNHHHSSSSSCYTSMT--SHNFMPFGGGP
RLCAGSELAKLEMAVFIHHLVLNFHWELADFDKPFAFPFVDFQNGLPITAHR-YVPN---
----
>Maldo_GDDH_17G1120200
MA---ST----FWLVLLIGVFGFLLV-L----ILNHFLPLLL-RLN--------------
----GTLPPKGSFGWPLLGETLSFLKPHPSNSLGAFLKHHCSRYGKVFKSHLFLSPTIVS
CDQELNYFILQNEGKLFECSYPKPIHGILGKSSMLVAVGDTHKRLRNVAVSLVTITKTKP
EFLSDIEATAIGILHSWKDKSRVIFCEEARKFTFNVIVKQVLGLTPVEPQATQILEDFLT
FMRGLISLPLYIPGTPYARAVKARSRISSTVKAIIEERRRNADGST-N-SCTKRSDFLEI
LLDV--D-----SLSEDEKVSFILDSLLGGYETTSLLMAMVVYFLAQSPSALQRLKVEHQ
NIRRVKQK-DE-YLNWDDYKKMEFTQNVINEALRCGNVVKFVHRKALKDVKFRDYLIPSG
WKVLPVFSAAHLDPSLHASALEFDPWRWESQD-------------HV--CKKFTPFGGGS
RCCPGSELGKLEVAVFLHHLVQNFRWRTEDDDEPVAFPYVEFQRGLPLYLEHCPH-----
----
>Maldo_GDDH_17G1175000
MD-------NLLIVLILT----TMS--I-----LSIIFLY---RNNT-NLSSATSSLIRS
KH-NRIQLPLGTLGLPFLGETIEFVTCAYSDSPENFMDKRHHLYGKVFKSHIFGGPTIVS
TYAEVSKIVLQSDAKSFVPCYPKSLTGLMRKSSILLINGALQRRIHGLIGAFFKSPHLKA
QITIGMENYVQQSMENWRDDHFIYTQDATKHSFTKVFVCRLISLDLV-EDMQFLKKQFQE
FITSLMSIPINIPGSRLYRSLQAS------------------------------------
------------------------------------------------------------
------------------------------------------------------------
------------------------------------------------------------
------------------------------------------------------------
----
>Maldo_Gala_01g013530
MD---------FLFSFFLV---FSILST------LVYVFL---RK------------S--
RC-RRLRLPPGNLGLPFIGETLQLISAYKTENPEPFIDERVTRFGSIFTTHVFGEPTVFS
TDPETNRFILQNEGKLFECSYPGSITNLMGKHSLLLMKGSLHKRMHSLTMSFANSSIIRD
HLLDDIDRLIRLNMDSWA--DRIFLMEEAKKITFELAVKQLMSFDPN-EWTESLRKEYVL
LIEGFFSVPLPLFSTTYRRAITARTKVAEALTLIVRQRREESEAG------QIKEDMLGA
LLSGD-T-----ALSDEEIVDFLLALLVAGYETTSTIMTLAVKFLTETPLAHAQLKEEHE
QIRANKKS-SE-TLEWSDYKSMPFTQCVVNETLRVANIISGIFRRAMTDVHIKGYTIPKG
WKVFASFRAVHLDQDHFKDARTFNPWRWQSNSG---------PATSP--ANVFTPFGGGP
RLCPGYELARVEISVFLHHLVTRFSWVPDEEDKLVFFPTTRTQKRYPINVQRRNNVS-YG
QCKE
>Maldo_Gala_02g011850
MGWVLGCW-------VLV----GIL--VGSLY----WF------KDQNKK--------ER
EN-QKGQVPKGKLGWPFIGETLDFIACGYTSRPVSFMEKRRSLYGKVFKTNILGTPIIVS
TDAEVNKVVMQNHGNTFIPAYPKSITELMGKYSILQTNGSLHKRVHGLIAGFLKSPQFKA
RITTDIENSIKLNLALWRDQSPIYVQDETQKITFEVLVKVLMSVNPG-EDLNLLKREFEE
YIKGLICIPIKLPGTRLYKSLKARERLLKMVGKILDMKKVAMENINCPQNTIPVKDAMDV
LL-EGGDNNEAQGLPLDFITGNIIEMMIPGEETVPMAMTLAVKFLSDSPVALDKLREENM
ELKRQKTDSTE-NYAWTDYMSLPFTQNVISETLRMANIINAVWRKAQRDVEIKGYLIPKG
WCVLASFTSVHMDEENYKNPYQFDPWRWEKLE-------------AAVNNTSFTPFGGGQ
RLCPGLELSRLELSIFLHHLVTNYRWV-AEKDDIVHFPMVKMKRKLPIKVTSINT-----
----
>Maldo_Gala_02g012630
MA------DSEIILCLLP----SILA-L----FLF-LILL---R---------------R
KQKTRLNLPPGNMGWPFLGETIGYLKPYSAISIGKFMEQHISRYGKIYKSNLFGESTIVS
ADAGLNRFILQNEGTLFECSYPRSIGGILGKWSMLVLVGDMHRDMRMISLNFLSHARLRT
HLMREVEKHTLLVMGSWKENSVFSAQDEAKKFTFNLMAKHIMSLEPGKPETEQLKKLYVT
FMKGVVSPPVNLPGTAYRRALQSRSTILKFIECKMKERLTE---GT---ENIGEDDLLGW
VLKN--S-----NLSKEQILDLILSLLFAGHETSSVSIALAIYFLPSCPNAILQLREEHS
EIAKAKKLAGKTELDWEDYKKMEFTQCVISETLRLGNVVRFLHRKALKDVRYKGYDIPCG
WKVLPVIAAVHLDPLLFDHPQHFNPWRWQQNNNHHHSSSASCYTSMT--SNNFMPFGGGP
RLCAGSELAKLEMAVFIHHLVLNFHWDLADFDQPLAFPFVDFQKGLPITAHR-YQTNL--
----
>Maldo_Gala_07g019050
MD---------FLFSFFLV---FCLLST------LVFIFL---RK------------S--
RC-RRLRLPPGNLGLPFIGETLQLISAYKTENPEPFIDERVNRFGPLFTTHVFGEPTVFS
TDPETNRFILQNEGKLFECSYPGSITNLMGKHSLLLMKGSLHKRMHSLTMSFANSSIIRD
HLLDDIDRLIRLNMDSWA--DRIFLMEEAKKITFELAVKQLMSFDPN-EWTESLRKEYVL
LIEGFFSVPLPLVSTTYRRAITARTKVAEALSLIVRQRREESEAG------KRKEDMLGA
LLGGD-T-----AFSDEEIVDFLLALLVAGYETTSTIMTLAVKFLTETPLAHAQLKEEHE
QIRAKKKS-SE-PLEWSDYKAMPFTQCVVNETLRVANIISGVFRRAMTDVHIKGYTIPKG
WKAFASFRAVHLDQDHFKDARTFNPWRWQNKSG---------PTTSP--SNVFTPFGGGP
RFCPGSELARVEISVFLHHLVTRFSWVPAEEDKLVFFPTTRTQKRYPINVQRRNNVS-YG
QCKE
>Maldo_Gala_09g001910
------------------------------------------------------------
------------MGWPLFGETLGFLKPHCSNTLGSFLQQHCSRYGKVFKSNLFGSPTIVS
CDLELNAFILQNEEKLFQASYPKPIHGILGKHSLLTVTGELHRKLRNIGVSFIATSKSSP
DFLHWVQKLSISMMESWNGCEQVFFYKQTKAFTLRLMVNHLLSVKPDEPLASRILQDFET
YMTGFVSLPLNILGTAYARAVKARARLSFSVKEIMTERRKWKASGQ---LRGGEEDFLDV
ILSK--Q-----SLTDEEIVSIVLDIMLGGYETTATLMSLIVYFLGHAPIAFHKLKEEHQ
TIRENKKD-GE-LLNWEDYKKMDFTDYVIYEGMRCGNVVKFVHRKALVDVKFKEFLIPSG
WKVLPIFTGAHMDPDLHENPTEFDPWRWINK--------------EM--SKKVTVFGGGS
RLCPGAELAKVVISFFLHHLILSYRWKTKSDDCPLAYPYVQFRRGLLLEIEPAAAAY-QI
H---
>Maldo_Gala_09g016810
ME-------NSLIVLISA----TVS--I-----LSIIFLY---RNNTTNSASANTSLIGS
KH-RRTQLPLGTFGLPFLGETIEFVTCAYSDCPESFMDKRRHLYGKVFRSHIFGSPTIVS
TDAEVSKIVLQSDAKSFVPSYPKSLTELMGKSSILLINGALQRRIHGLIGAFLKSPHLKA
QITTDMQNYVQQSMANWTDDHPIYIQDETKHIAFQVLVKALISLDPG-EDMEFLKKQFQE
FIAGLMSIPINIPGNH-YR--QAKKKMVKLVQEIIQAKKKESDI----ISNKVPKDVVDV
LLRDTSE-----QLTGDLIADNMIDMMIPGEDSVPLLMTLAIKYLSDSPTALQQLTEENM
KLKALKDELGE-PPCWSDYLSLPFTQNVITETLRMGNIITGVMRKAMKDVEIKGYLIPKG
WCVFTYFRSVHLDQNNYDWPYHFNPWRWQDKD-------------MS--SCNFTPFGGGQ
RLCPGLDLARLEASIFLHHFVTQFRWA-AEEDTVVNFPTVRMKRRMPIRVKRRVGGT-H-
----
>Maldo_Gala_15g022890
MGWVLGCW-------VLV----GIL--VGSLY----WFNE--QKKNQNKN--------ER
EN-QKGQVPKGKLGWPLIGETIDFIACGYTSRPVSFMEKRRSLYGKVFKTNILGTPIIVS
TDAEVNKVVMQNHGNTFIPAYPKSITELMGKYSILQINGSLHKRVHGLIAGFLKSPQFKA
RITADIENSVKLNLSLWRDQSPIYVQDETQKITFEVLVKVLMSIDPG-EDLNLLKREFEE
FIKGLICIPIKLPGTRLYKSLKARERLLKMVGKILEVKKMAMENTNCTQITIPVKDAMDV
LLREGGENNETHGLPLDFITGNIIEMMIPGEETVPMAMTLAVKFLSDSPVALDKLREENM
EFKRQKFDSSE-NYAWTDYI------------------------KAQRDVEIKGYLIPKG
WCVLASFTSVHMDEENYKSPYQFDPWRWEKLE-------------AAVNNTRFTPFGGGQ
RLCPGLELSRLELSVFLHHLVTNYRWV-AEKDGIVHFPTVKMKRKLPITVTSIST-----
----
>Maldo_Gala_15g023830
MS------DSEIILCLLP----SIVA-L----FLF-LILL---R---------------R
KQKTRLNLPPGNMGWPFLGETIGYLKPYSAITIGKFMEEHISRYGKIYKSNLFGEPTIVS
ADAGLNRFILQNEGRLFECSYPRSIGGILGKWSMLVLVGDMHRDMRMISLNFLSHARLRT
HLMREVEKHTLLVLGSWKENSVFSAQDEAKKFTFNLMAKHIMSLDPGKPETEQLKKLYVT
FMKGVVSPPLNLPGTAYRRALQSRSTILKFIECKMKERLME---GT---ENIGEDDLLGW
VLKN--S-----NLSKEQILDLILSLLFAGHETSSVK-----------------------
------------------------------------NTVK--------------------
---LP------------------KPRNWQARQS---------------------------
------------------------------------------------------------
----
>Maldo_Gala_17g011690
MA---ST----FWLVLLIGVFGFLLV-L----ILNHFLPLLL-RLN--------------
----GTLPPKGSFGWPLLGETLSFLKPHPSNSLGAFLKHHCSRYGKVFKSHLFLSPTIVS
CDQELNYFILQNEGKLFECSYPKPIHGILGKSSMLVAVGDTHKRLRNVAVSLVTITKTKP
EFLSDIEATAIGILHSWKDKSRVIFCEEARKFTFNVIVKQVLGLTPVEPQATQILEDFLT
FMRGLISLPLYIPGTPYARAVKARSRISSTVKAIIEERRRNADGST-N-SCTKRSDFLEI
LLDV--D-----SLSEDEKVSFILDSLLGGYETTSLLMAMVVYFLAQSPSALQRLKVEHQ
NIRRVKQK-DE-YLNWDDYKKMEFTQNVINEALRCGNVVKFVHRKALKDVKFRDYLIPSG
WKVLPVFSAAHLDPSLHASALEFDPWRWESQD-------------HV--CKKFTPFGGGS
RCCPGSELGKLEVAVFLHHLVQNFRWRTEDDDEPVAFPYVEFQRGLPLYLEHCPH-----
----
>Maldo_Gala_17g016180
MD-------NLLIVLILT----TMS--I-----LSIIFLY---RNNT-NLSSATSSLIRS
KH-NRIQLPLGTLGLPFLGETIEFVTCAYSDSPENFMDKRHHLYGKVFKSHIFGGPTIVS
TYAEVSKIVLQSDAKSFVPCYPKSLTGLMRKSSILLINGALQRRIHGLIGAFFKSPHLKA
QITIGMENYVQQSMENWRDDHFIYTQDATKHSFTKVFVCRLISLDLV-EDMQFLKKQFQE
FITSLMSIPINIPGSRLYRSLQAS------------------------------------
------------------------------------------------------------
------------------------------------------------------------
------------------------------------------------------------
------------------------------------------------------------
----
>Maldo_HF00377-RA
ME-------NSLIVLISA----TVS--I-----LSIIFLY---RNNTTNSASANTSLIGS
KH-RRTQLPLGTLGLPFLGETIEFVTCAYSDCPESFMDKRRHLYGKVFRSHIFGSPTIVS
TDAEVSKIVLQSDAKSFVPSYPKSLTELMGKSSILLINGALQRRIHGLIGAFLKSPHLKA
QITTDMQNYVQQSMANWTDDHPIYIQDETKHIAFQVLVKALISLDPG-EDMEFLKKQFQE
FIAGLMSIPINIPGNH-YR--QAKKKMVKLVQEIIQAKKKESDI----ISNKVPKDVVDV
LLRDTSE-----QLTVDLIADNMIDMMIPGEDSVPLLMTLAIKYLSDSPTALQQLTDENM
KLKALKDELGE-PPCWSDYLSLPFTQNVITETLRMGNIITGVMRKAMKDVEIKGYLIPKG
WCVFTYFRSVHLDQNNYDWPYHFNPWRWQDKD-------------MS--SCNFTPFGGGQ
RLCPGLDLARLEASIFLHHFVTQFRWA-AEEDTVVNFPTVRMKRRMPIRVKRRVGRH-RV
RREA
>Maldo_HF23973-RA
MD---------FLFSFFLV---FSILST------LVYVFL---RK------------S--
RC-RRLRLPPGNLGLPFIGETLQLISAYKTENPEPFIDERVTRFGSIFTTHVFGEPTVFS
TDPETNRFILQNEGKLFECSYPGSITNLMGKHSLLLMKGSLHKRMHSLTMSFANSSIIRD
HLLDDIDRLIRLNMDSWA--DRIFLMEEAKKITFELAVKQLMSFDPN-EWTESLRKEYVL
LIEGFFSVPLPLFSTTYRRAITARTKVAEALTLIVRQRREESEAG------QIKEDMLGA
LLSGD-T-----ALSDEEIVDFLLALLVAGYETTSTIMTLAVKFLTETPLAHAQLKEEHE
QIRANKKS-SE-TLEWSDYKSMPFTQCVVNETLRVANIISGIFRRAMTDVHIKGYTIPKG
WKVFASFRAVHLDQDHFKDARTFNPWRWQSNSG---------PATSP--ANVFTPFGGGP
RLCPGYELARVEISVFLHHLVTRFSWVPDEEDKLVFFPTTRTQKRYPINVQRRTNVS-YG
QCKE
>Maldo_HF27612-RA
MA------DSEIILCLLP----SILA-L----FLF-LILL---R---------------R
KQKTRLNLPPGNMGWPFLGETIGYLKPYSAISIGKFMEQHISRYGKIYKSNLFGESTIVS
ADAGLNRFILQNEGTLFECSYPRSIGGILGKWSMLVLVGDMHRDMRMISLNFLSHARLRT
HLMREVEKHTLLVMGSWKENSVFSAQDEAKKFTFNLMAKHIMSLEPGKPETEQLKKLYVT
FMKGVVSPPVNLPGTAYRRALQSRSTILKFIECKMKERLTE---GT---ENIGEDDLLGW
VLKN--S-----NLSKEQILDLILSLLFAGHETSSVSIALAIYFLPSCPNAILRLREEHS
EIAKAKKLAGKTELDWEDYKKMEFTQCVISETLRLGNVVRFLHRKALKDVRYKGYDIPCG
WKVLPVIAAVHLDPLLFDHPQHFNPWRWQQNNNHHHSSSASCYTSMT--SNNFMPFGGGP
RLCAGSELAKLEMAVFIHHLVLNFHWDLADFDQPLAFPFVDFQKGLPITAHR-YQTNL--
----
>Maldo_HF27680-RA
MGWVLGCW-------VLV----GIL--VGSLY----WF------QDQNKK--------ER
EN-QKGQVPKGKLGWPFIGETLDFIACGYTSRPVSFMEKRRSLYGKVFKTNILGTPIIVS
TDAEVNKVVMQNHGNTFIPAYPKSITELMGKYSILQTNGSLHKRVHGLIAGFLKSPQFKA
RITTDIENSIKLNLALWRDQSPIYVQDETQKITFEVLVKVLMSVNPG-EDLNLLKREFEE
YIKGLICIPIKLPGTRLYKSLKARERLLKMVGKILDMKKVAMENTNCPQNTIPVKDAMDV
LL-EGGDNNEAQGLPLDFITGNIIEMMIPGEETVPMAMTLAVKFLSDSPVALDKLREENM
ELKRQKTDSTE-NYAWTDYMSLPFTQNVISETLRMANIINAVWRKAQRDVEIKGYLIPKG
WCVLASFTSVHMDEENYKNPYQFDPWRWEKLE-------------AAVNNTSFTPFGGGQ
RLCPGLELSRLELSIFLHHLVTNYRWV-AEKDDIVHFPMVKMKRKLPIKVTSINT-----
----
>Maldo_HF28702-RA
MD-------NLLIVLILT----TMS--I-----LSIIFLY---RNNT-NLSSATSSLIRS
KH-NRIQLPLGTLGLPFLGETIEFVTCAYSDSPENFMDKRHHLYGKVFKSHIFGGPTIVS
TYAEVSKIVLQSDAKSFVPCYPKSLTGLMRKSSILLINGALQRRIHGLIGAFFKSPHLKA
QITIGMENYVQQSMENWRDDHFIYTQDATKHSFTKVFVCRLISLDLV-EDMQFLKKQFQE
FITSLMSIPINIPGSRLYRSLQAS------------------------------------
------------------------------------------------------------
------------------------------------------------------------
------------------------------------------------------------
------------------------------------------------------------
----
>Maldo_HF29207-RA
MA---ST----FWLVLLIGVFGFLLV-L----ILNHFLPLLL-RLN--------------
----GTLPPKGSFGWPLLGETLSFLKPHPSNSLGAFLKHHCSRYGKVFKSHLFLSPTIVS
CDQELNYFILQNEGKLFECSYPKPIHGILGKSSMLVAVGDTHKRLRNVAVSLVTITKTKP
EFLSDIEATAIGILHSWKDKSQVIFCEEARKFTFNVIVKQVLGLTPVEPQATQILEDFLT
FMRGLISLPLYIPGTPYARAVKARSRISSTVKAIIEERRRNADGST-N-SCTKRSDFLEI
LLDV--D-----SLSEDEKVSFILDSLLGGYETTSLLMAMVVYFLAQSPSALQRLKVEHQ
NIRRVKQK-DE-YLNWDDYKKMEFTQNVINEALRCGNVVKFVHRKALKDVKFRDYLIPSG
WKVLPVFSAAHLDPSLHASALEFDPWRWESQD-------------HV--CKKFTPFGGGS
RCCPGSELGKLEVAVFLHHLVQNFRWRTEDDDEPVAFPYVEFQRGLPLYLEHCPH-----
----
>Maldo_HF31082-RA
MGWVLGCW-------VLV----GIL--VGSLY----WFNE--QKKNQNKN--------ER
EN-QKGQVPKGKLGWPLIGETIDFIACGYTSRPVSFMEKRRSLYGKVFKTNILGTPIIVS
TDAEVNKVVMQNHGNTFIPAYPKSITELMGKYSILQINGSLHKRVHGLIAGFLKSPQFKA
RITADIENSVKLNLSLWRDQSPIYVQDETQKITFEVLVKVLMSIDPG-EDLNLLKREFEE
FIKGLICIPIKLPGTRLYKSLKARERLLKMVGKILEVKKMAMENTNCTQITIPVKDAMDV
LLREGGENNETHGLPLDFITGNIIEMMIPGEETVPMAMTLAVKFLSDSPVALDKLREENM
EFKRQKFDSSE-NYAWTDYMSLPFTQNVISETLRMANIINAVWRKAQRDVEIKGYLIPKG
WCVLASFTSVHMDEENYKSPYQFDPWRWEKLE-------------AAVNNTRFTPFGGGQ
RLCPGLELSRLELSVFLHHLVTNYRWV-AEKDGLVHFPTVKMKRKLPITVTSIST-----
----
>Maldo_HF31168-RA
MS------DSEIILCLLP----SIVA-L----FLF-LILL---R---------------R
KQKTRLNLPPGNMGWPFLGETIGYLKPYSAITIGKFMEEHISRYGKIYKSNLFGEPTIVS
ADAGLNRFILQNEGRLFECSYPRSIGGILGKWSMLVLVGDMHRDMRMISLNFLSHARLRT
HLMREVEKHTLLVLGSWKENSVFSAQDEAKKFTFNLMAKHIMSLDPGKPETEQLKKLYVT
FMKGVVSPPLNLPGTAYRRALQSRSTILKFIECKMKERLME---GT---ENIGEDDLLGW
VLKN--S-----NLSKEQILDLILSLLFAGHETSSVSIALAIYFLPSCPNAILQLREEHS
EIAKAKKLAGETELNWEDYKKMEFTQCVICETLRLGNVVRFLHRKALKDVRYKGYDIPSG
WKVLPVIAAVHLDPLLFDHPQHFNPWRWQQNNNHHHSSSSSCYTSMT--SHNFMPFGGGP
RLCAGSELAKLEMAVFIHHLVLNFHWELADFDKPFAFPFVDFQNGLPITAHR-YVPN---
----
>Maldo_HF33035-RA
MV---GLA-P-ILFALLL--LP-IFAYI----LVQIFFVA----------------LHDH
KN-PAKNLPPGSMGWPLFGETLGFLKPHCSNTLGSFLQQHCSRYGKVFKSNLFGSPTIVS
CDLELNAFILQNEEKLFQASYPKPIHGILGKHSLLTVTGELHRKLRNIGVSFIATSKSSP
DFLHWVQKLSISMMESWNGCEQVFFYKQTKAFTLRLMVNHLLSVKPDEPLASRILQDFET
YMTGFVSLPLNILGTAYARAVKARARLSFSVKEIMTERRKWKASGQ---LRGGEEDFLDV
ILSK--Q-----SLTDEELVSIVLDIMLGGYETTATLMSLIVYFLGHAPIAFHKLKEEHQ
TIRENKKD-GE-LLNWEDYKKMDFTDYVIYEGMRCGNVVKFVHRKALVDVKFKEFLIPSG
WKVLPIFTGAHMDPDLHENPTEFDPWRWINK--------------EM--SKKVTVFGGGS
RLCPGAELAKVVISFFLHHLILSYRWKTKSDDCPLAYPYVQFRRGLLLEIEPAAAAY-QI
H---
>Malsi_01g013750
MD---------FLFSFFLV---FSILST------LVYVFL---RK------------S--
RC-RRLRLPPGNLGLPFIGETLQLISAYKTENPEPFIDERVTRFGSIFTTHVFGEPTVFS
TDPETNRFILQNEGKLFECSYPGSITNLMGKHSLLLMKGSLHKRMHSLTMSFANSSIIRD
HLLDDIDRLIRLNMDSWA--DRIFLMEEAKKITFELAVKQLMSFDPN-EWTESLRKEYVL
LIEGFFSVPLPLFSTTYRRAITARTKVAEALTLIVRQRREESEAG------QIKEDMLGA
LLSGD-T-----ALSDEEIVDFLLALLVAGYETTSTIMTLAVKFLTETPLAHAQLKEEHE
QIRANKKS-SE-TLEWSDYKSMPFTQCVVNETLRVANIISGIFRRAMTDVHIKGYTIPKG
WKVFASFRAVHLDQDHFKDARTFNPWRWQSNSG---------PATSP--ANVFTPFGGGP
RLCPGYELARVEISVFLHHLVTRFSWVPDEEDKLVFFPTTRTQKRYPINVQRRNNVS-YG
QCKE
>Malsi_02g012170
MGWVLGCW-------VLV----GIL--VGSLY----WF------QDQNKK--------ER
EN-QKGQVPKGKLGWPFIGETLDFIACGYTSRPVSFMEKRRSLYGKVFKTNILGTPIIVS
TDAEVNKVVMQNHGNTFIPAYPKSITELMGKYSILQTNGSLHKRVHGLIAGFLKSPQFKA
RITTDIENSIKLNLALWRDQSPIYVQDETQKITFEVLVKVLMSVNPG-EDLNLLKREFEE
YIKGLICIPIKLPGTRLYKSLKARERLLKMVGKILDMKKVAMENTNCPQNTIPVKDAMDV
LL-EGGDNNEAQGLPLDFITGNIIEMMIPGEETVPMAMTLAVKFLSDSPVALDKLREENM
ELKRQKTDSTE-NYAWTDYMSLPFTQNVISETLRMANIINAVWRKAQRDVEIKGYLIPKG
WCVLASFTSVHMDEENYKNPYQFDPWRWEKLE-------------AAVNNTSFTPFGGGQ
RLCPGLELSRLELSIFLHHLVTNYRWV-AEKDDIVHFPMVKMKRKLPIKVTSINT-----
----
>Malsi_02g012880
MA------DSEIILCLLP----SILA-L----FLF-LILL---R---------------R
KQKTRLNLPPGNMGWPFLGETIGYLKPYSAISIGKFMEQHISRYGKIYKSNLFGESTIVS
ADAGLNRFILQNEGTLFECSYPRSIGGILGKWSMLVLVGDMHRDMRMISLNFLSHARLRT
HLMREVEKHTLLVMGSWKENSVFSAQDEAKKFTFNLMAKHIMSLEPGKPETEQLKKLYVT
FMKGVVSPPVNLPGTAYRRALQSRSTILKFIECKMKERLTE---GT---ENIGEDDLLGW
VLKN--S-----NLSKEQILDLILSLLFAGHETSSVSIALAIYFLPSCPNAILRLREEHS
EIAKAKKLAGKTELDWEDYKKMEFTQCVISETLRLGNVVRFLHRKALKDVRYKGYDIPCG
WKVLPVIAAVHLDPLLFDHPQHFNPWRWQQNNNHHHSSSASCYTSMT--SNNFMPFGGGP
RLCAGSELAKLEMAVFIHHLVLNFHWDLADFDQPLAFPFVDFQKGLPITAHR-YQTNL--
----
>Malsi_07g018080
MD---------FLFSFFLV---FCLLST------LVFIFL---RK------------S--
RC-RRLRLPPGNLGLPFIGETLQLISAYKTENPEPFIDERVNRFGPLFTTHVFGEPTVFS
TDPETNRFILQNEGKLFECSYPGSITNLMGKHSLLLMKGSLHKRMHSLTMSFANSSIIRD
HLLDDIDRLIRLNMDSWA--DRIFLMEEAKKITFELAVKQLMSFDPN-EWTESLRKEYVL
LIEGFFSVPLPLVSTTYRRAITARTKVAEALSLIVRQRREESEAG------KRQEDMLGA
LLGGD-T-----AFSDEEIVDFLLALLVAGYETTSTIMTLAVKFLTETPLAHAQLKEEHE
QIRAKKKS-SE-PLEWSDYKAMPFTQCVVNETLRVANIISGVFRRAMTDVHIKGYTIPKG
WKAFASFRAVHLDQDHFKDARTFNPWRWQNKSG---------PTTSP--SNVFTPFGGGP
RLCPGSELARVEISVFLHHLVTRFSWVPAEEDKLVFFPTTRTQKRYPINVQRRNNVS-YG
QCKE
>Malsi_09g002040
------------------------------------------------------------
------------MGWPLFGETLGFLKPHCSNTLGSFLEQHCSRYGKVFKSNLFGSPTIVS
CDLELNAFILQNEEKLFQASYPKPIHGILGKHSLLTVTGELHRKLRNIGVSFIATSKSSP
DFLHWVQKLSISMMESWNGCEQVFFYKQTKAFTLRLMVNHLLSVKPDEPLASRILQDFET
YMTGFVSLPLNILGTAYARAVKARARLSFSVKEIMTERRKGKASGQ---LRGGEEDFLDV
ILSK--Q-----SLTDEEIVSIVLDIMLGGYETTATLMSLIVYFLGHAPIAFHKLKEEHQ
TIRENKKD-GE-LLNWEDYKKMDFTDYVIYEGMRCGNVVKFVHRKALVDVKFKEFLIPSG
WKVLPIFTGAHMDPDLHENPTEFDPWRWINK--------------EM--SKKVTVFGGGS
RLCPGAELAKVVISFFLHHLILSYRWKTKSDDCPLAYPYVQFRRGLLLEIEPAAAAY-QI
H---
>Malsi_09g017170
ME-------NSLIVLISA----TVS--I-----LSIIFLY---RNNTTNSASANTSLIGS
KH-RRTQLPLGTLGLPFLGETIEFVTCAYSDCPESFMDKRRHLYGKVFRSHIFGSPTIVS
TDAEVSKIVLQSDAKSFVPSYPKSLTELMGKSSILLINGALQRRIHGLIGAFLKSPHLKA
QITTDMQNYVQQSMANWTDDHPIYIQDETKH-----------------------------
----------------------AKKKMVKLVQEIIQAKKKESDI----ISNKVPKDVVDV
LLRDTSE-----QLTGDLIADNMIDMMIPGEDSVPLLMTLAIKYLSDSPTALQQLTEENM
KLKALKDELGE-PPCWSDYLSLPFTQNVITETLRMGNIITGVMRKAMKDVEIKGYLIPKG
WCVFTYFRSVHLDQNNYDWPYHFNPWRWQDKD-------------MS--SCNFTPFGGGQ
RLCPGLDLARLEASIFLHHFVTQFRWA-AEEDTVVNFPTVRMKRRMPIRVKRRGDWK-EV
V---
>Malsi_15g022960
MGWVLGCW-------VLV----GIL--VGSLY----WFNE--QKKNQNKN--------ER
EN-QKGQVPKGKLGWPLIGETIDFIACGYTSRPVSFMEKRRSLYGKVFKTNILGTPIIVS
TDAEVNKVVMQNHGNTFIPAYPKSITELMGKYSILQINGSLHKRVHGLIAGFLKSPQFKA
RITADIENSVKLNLSLWRDQSPIYVQDETQKITFEVLVKVLMSIDPG-EDLNLLKREFEE
FIKGLICIPIKLPGTRLYKSLKARERLLKMVGKILEVKKIAMENTNCTQITIPVKDAMDV
LLREGGENNETHGLPLDFITGNIIEMMIPGEETVPMAMTLAVKFLSDSPVALDKLREENM
EFKRQKFDSSE-NYAWTDYMSLPFTQNVSHKLFQ---------REYKMILHIISYIV---
------------------------------------------------------------
FFC---------------------------------------------------------
----
>Malsi_15g023900
MS------DSEIILCLLP----SIVA-L----FLF-LILL---R---------------R
KQKTRLNLPPGNMGWPFLGETIGYLKPYSAITIGKFMEEHISRYGKIYKSNLFGEPTIVS
ADAGLNRFILQNEGRLFECSYPRSIGGILGKWSMLVLVGDMHRDMRMISLNFLSHARLRT
HLMREVEKHTLLVLGSWKENSVFSAQDEAKKFTFNLMAKHIMSLDPGKPETEQLKKLYVT
FMKGVVSPPLNLPGTAYRRALQSRSTILKFIECKMKERLME---GT---ENIGEDDLLGW
VLKN--S-----NLSKEQILDLILSLLFAGHETSSVSIALAIYFLPSCPNAILQLREEHS
EIAKAKKLAGETELNWEDYKKMEFTECVICETLRLGNVVRFLHRKALKDVRYKGYDIPSG
WKVLPVIAAVHLDPLLFDHPQHFNPWRWQQNNNHHHSSSSSCYTSMT--SHNFMPFGGGP
RLCAGSELAKLEMAVFIHHLVLNFHWELADFDKPFAFPFVDFQNGLPITAHR-YVCNC--
-D--
>Malsi_17g011150
MA---ST----FWIVLLIGVFGFLLV-L----ILNHFLPLLL-RLN--------------
----GTLPPKGSFGWPLLGETLSFLKPHPSNSLGAFLKHHCSRYGKVFKSHLFLSPTIVS
CDQELNYFILQNE-------------------------GDTHKRLRNVAVSLVTITKTKP
EFLSDIEATAIGILHSWKDKSQVIFCEEARKFTFNVIVKQVLGLTPVEPQATQILEDFLT
FMRGLISLPLYIPGTPYARAVKARSRISSTVKAIIEERRRNADGST-N-SCTKRSDFLEI
LLDV--D-----SLSEDEKVSFILDSLLGGYETTSLLMAMVVYFLAQSPSALQRLKVEHQ
NIRRVKQK-DE-YLNWDDYKKMEFTQNVINEALRCGNVVKFVHRKAFKDVKFRDYLIPSG
WKVLPVFSAAHLDPSLHASALEFDPWRWEIQD-------------HV--CKKFTPFGGGS
RCCPGSELGKLEVAVFLHHLVQNFRWRTEDDDEPVAFPYVEFQRGLPLYLEHCPH-----
----
>Malsi_17g015770
MD-------NLLIVLILT----TMS--I-----LSIIFLY---RNNT-NLSSATSSLIRS
KH-NRIQLPLGTLGLPFLGETIEFVTCAYSDSPENFMDKRHHLYGKVFKSHIFGGPTIVS
TYAEVSKIVLQSDAKSFVPCYPKSLTGLMRKSSILLINGALQRRIHGLIGAFFKSPHLKA
QITIGMENYVQQSMENWRDDHFIYTQDATKHSFTKVFVCRLISLDLV-EDMQFLKKQFQE
FITSLMSIPINIPGSRLYRSLQAS------------------------------------
------------------------------------------------------------
------------------------------------------------------------
------------------------------------------------------------
------------------------------------------------------------
----
>Malsy_01g014120
MD---------FLFSFFLV---FSILST------LVYVFL---RK------------S--
RC-RRLRLPPGNLGLPFIGETLQLISAYKTENPEPFIDERVTRFGSIFTTHVFGEPTVFS
TDPETNRFILQNEGKLFECSYPGSITNLMGKHSLLLMKGSLHKRMHSLTMSFANSSIIRD
HLLDDIDRLIRLNMDSWA--DRIFLMEEAKKITFELAVKQLMSFDPN-EWTESLRKEYVL
LIEGFFSVPLPLFSTTYRRAITARTKVAEALTLIVRQRREESEAG------QIKEDMLGA
LLSGD-T-----ALSDEEIVDFLLALLVAGYETTSTIMTLAVKFLTETPLAHAQLKEEHE
QIRANKKS-SE-TLEWSDYKSMPFTQCVVNETLRVANIISGIFRRAMTDVHIKGYTIPKG
WKVFASFRAVHLDQDHFKDARTFNPWRWQSNSG---------PATSP--ANVFTPFGGGP
RLCPGYELARVEISVFLHHLVTRFSWVPDEEDKLVFFPTTRTQKRYPINVQRRTNVS-YG
QCDG
>Malsy_01g021220
MD---------FLFSFFLV---FSILST------LVYVFL---RK------------S--
RC-RRLRLPPGNLGLPFIGETLQLISAYKTENPEPFIDERVTRFGSIFTTHVFGEPTVFS
TDPETNRFILQNEGKLFECSYPGSITNLMGKHSLLLMKGSLHKRMHSLTMSFANSSIIRD
HLLDDIDRLIRLNMDSWA--DRIFLMEEAKKITFELAVKQLMSFDPN-EWTESLRKEYVL
LIEGFFSVPLPLFSTTYRRAITARTKVAEALTLIVRQRREESEAG------QIKEDMLGA
LLSGD-T-----ALSDEEIVDFLLALLVAGYETTSTIMTLAVKFLTETPLAHAQLKEEHE
QIRANKKS-SE-TLEWSDYKSMPFTQCVVNETLRVANIISGIFRRAMTDVHIKGYTIPKG
WKVFASFRAVHLDQDHFKDARTFNPWRWQSNSG---------PATSP--ANVFTPFGGGP
RLCPGYELARVEISVFLHHLVTRFSWVPDEEDKLVFFPTTRTQKRYPINVQRRTNVS-YG
QCDG
>Malsy_02g012830
MGWVLGCW-------VLV----GIL--VGSLY----WF------KDQNKK--------ER
EN-QKGQVPKGKLGWPFIGETLDFIACGYTSRPVSFMEKRRSLYGKVFKTNILGTPIIVS
TDAEVNKVVMQNHGNTFIPAYPKSITELMGKYSILQTNGSLHKRVHGLIAGFLKSPQFKA
RITTDIENSIKLNLALWRDQSPIYVQDETQKITFEVLVKVLMSVNPG-EDLNLLKREFEE
YIKGLICIPIKLPGTRLYKSLKARERLLKMVGKILDMKKVAMENINCPQNTIPVKDAMDV
LL-EGGDNNEAQGLPLDFITGNIIEMMIPGEETVPMAMTLAVKFLSDSPVALDKLREENM
ELKRQKTDSTE-NYAWTDYI----------ETLRMANIINAVWRKAQRDVEIKGYLIPKG
WCVLASFTSVHMDEENYKNPYQFDPWRWEKLE-------------AAVNNTSFTPFGGGQ
RLCPGLELSRLELSIFLHHLVTNYRWV-AEKDDIVHFPMVKMKRKLPIKVTSINT-----
----
>Malsy_02g013580
MA------DSEIILCLLP----SILA-L----FLF-LILL---R---------------R
KQKTRLNLPPGNMGWPFLGETIGYLKPYSAISIGKFMEQHISRYGKIYKSNLFGESTIVS
ADAGLNRFILQNEGTLFECSYPRSIGGILGKWSMLVLVGDMHRDMRMISLNFLSHARLRT
HLMREVEKHTLLVMGSWKENSVFSAQDEAKKFTFNLMAKHIMSLEPGKPETEQLKKLYVT
FMKGVVSPPVNLPGTAYRRALQSRSTILKFIECKMKERLTE---GT---ENIGEDDLLGW
VLKN--S-----NLSKEQILDLILSLLFAGHETSS---------------------EEHS
EIAKAKKLAGKTELDWEDYKKMEFTQCVISETLRLGNVVRFLHRKALKDVRYKGYDIPCG
WKVLPVIAAVHLDPLLFDHPQHFNPWRWQQNNNHHHSSSASCYTSMT--SNNFMPFGGGP
RLCAGSELAKLEMAVFIHHLVLNFHWDLADFDQPLAFPFVDFQKGLPITAHR-YQTNL--
----
>Malsy_07g019060
MD---------FLFSFFLV---FSLLST------LVFIFL---RK------------S--
RC-RRLRLPPGNLGLPFIGETLQLIKAYKTENPEPFIDERVNRFGPLFTTHVFGEPTVFS
TDPETNRFILQNEGKLFECSYPGSITNLMGKHSLLLMKGSLHKRMHSLTMSFANSSIIRD
HLLDDIDRLIRLNMDSWA--DRIFLMEEAKKITFELAVKQLMSFDPN-EWTESLRKEYVL
LIEGFFSVPLPLVSTTYRRAITARTKVAEALSLIVRQRREESEAG------KRQEDMLGA
LLGGD-T-----AFSDEEIVDFLLALLVAGYETTSTIMTLAVKFLTETPLAHAQLKEEHE
QIRAKKKL-SE-PLEWSDYKAMPFTQCVVNETLRVANIISGVFRRAMTDVHIKGYTIPKG
WKAFASFRAVHLDQDHFKDARTFNPWRWQNKSG---------PTTSP--SNVFTPFGGGP
RFCPGSELARVEISVFLHHLVTRFSWVPAEEDKLVFFPTTRTQKRYPINVQRRNNVS-YG
QCKE
>Malsy_09g001880
MV---GLA-P-ILFALLL--LP-IFAYI----LVQIFFVA----------------LHDH
KN-PAKNLPPGSMGWPLFGETLGFLKPHCSNTLGSFLQQHCSRYGKVFKSNLFGSPTIVS
CDLELNAFILQNEEKLFQASYPKPIHGILGKHSLLTVTGELHRKLRNIGVSFIATSKSSP
DFLHWVQKLSISMMESWNGCEQVFFYKQTKAFTLRLMVNHLLSVKPDEPLASRILQDFET
YMTGFVSLPLNILGTAYARAVKARARLSFSVKEIMTERRKGKASGQ---LRGGEEDFLDV
ILSK--Q-----SLTDEEIVSIVLDIMLGGYETTATLMSLIVYFLGHAPIAFHKLKEEHQ
TIRENKKD-GE-LLNWEDYKKMDFTDYVIYEGMRCGNVVKFVHRKALVDVKFKEFLIPSG
WKVLPIFTGAHMDPDLHENPTEFDPWRWINK--------------EM--SKKVTVFGGGS
RLCPGAELAKVVISFFLHHLILSYRWKTKSDDCPLAYPYVQFRRGLLLEIEPAAAAY-QI
H---
>Malsy_09g016080
ME-------NSLIVLISA----TVS--I-----LSIIFLY---RNSTTNSASANTSLIGS
KH-RRTQLPLGTFGLPFLGETIEFVTCAYSDCPESFMDKRRHLYGKVFRSHIFGSPTIVS
TDAEVSKIVLQSDAKSFVPSYPKSLTELMGKSSILLINGALQRRIHGLIGAFLKSPHLKA
QITTDMQNYVQQSMANWTDDHPIYIQDETKHIAFQVLVKALISLDPG-EDMEFLKKQFQE
FIAGLMSIPINIPGSRLYRSLQAKKKMVKLVQEIIQAKKKESDI----ISNKVPKDVVDV
LLRDTSE-----QLTGDLIADNMIDMMIPGEDSVPLLMTLAIKYLSDSPTALQQLTEENM
KLKALKDELGE-PPCWSDYLSLPFTQNVITETLRMGNIITGVMRKAMKDVEIKGYLIPKG
WCVFTYFRSVHLDQNNYDWPYHFNPWRWQDKD-------------MS--SCNFTPFGGGQ
RLCPGLDLARLEASIFLHHFVTQFRWA-AEEDTVVNFPTVRMKRRMPIRVKRRVGGT-H-
----
>Malsy_15g021350
MGWVLGCW-------VLV----GIL--VGSLY----WFNE--QKKNQNKN--------ER
EN-QKGQVPKGKLGWPLIGETIDFIACGYTSRPVSFMEKRRSLYGKVFKTNILGTPIIVS
TDAEVNKVVMQNHGNTFIPAYPKSITELMGKYSILQINGSLHKRVHGLIAGFLKSPQFKA
RITADIENSVKLNLSLWRDQSPIYVQDETQKITFEVLVKVLMSIDPG-EDLNLLKREFEE
FIKGLICIPIKLPGTRLYKSLKARERLLKMVGKILEVKKMAMENTNCTQITIPVKDAMDV
LLREGGENNETHGLPLDFITGNIIEMMIPGEETVPMAMTLAVKFLSDSPVALDKLREENM
EFKRQKFDSSE-NYAWTDYMSLPFTQNVISETLRMANIINAVWRKAQRDVEIKGYLIPKG
WCVLASFTSVHMDEENYKSPYQFDPWRWEKLE-------------AAVNNTRFTPFGGGQ
RLCPGLELSRLELSVFLHHLVTNYRWV-AEKDGIVHFPTVKMKRKLPITVTSIST-----
----
>Malsy_15g022260
MS------DSEIILCLLP----SIVA-L----FLF-LILL---R---------------R
KQKTRLNLPPGNMGWPFLGETIGYLKPYSAITIGKFMEEHISRYGKIYKSNLFGEPTIVS
ADAGLNRFILQNEGRLFECSYPRSIGGILGKWSMLVLVGDMHRDMRMISLNFLSHARLRT
HLMREVEKHTLLVLGSWKENSVFSAQDEAKKFTFNLMAKHIMSLDPGKPETEQLKKLYVT
FMKGVVSPPLNLPGTAYRRALQSRSTILKFIECKMKERLME---GT---ENIGEDDLLGW
VLKN--S-----NLSKEQILDLILSLLFAGHETSSVSIALAIYFLPSCPNAILQLREEHS
EIAKAKKLAGETELNWEDYKKMEFTECVICETLRLGNVVRFLHRKALKDVRYKGYDIPSG
WKVLPVIAAVHLDPLLFDHPQHFNPWRWQQNNNHHHSSSSSCYTSMT--SHNFMPFGGGP
RLCAGSELAKLEMAVFIHHLVLNFHWELADFDKPFAFPFVDFQNGLPITAHR-YVPN---
----
>Malsy_17g010890
MA---ST----FWLVLLIGVFGFLLV-L----ILNHFLPLLL-RLN--------------
----GTLPPKGSFGWPLLGETLSFLKPHPSNSLGAFLKHHCSRYGKVFKSHLFLSPTIVS
CDQELNYFILQNEGKLFECSYPKPIHGILGKSSMLVAVGDTHKRLRNVAVSLVTITKTKP
EFLSDIEATAIGILHSWKDKSQVIFCEEARKFTFNVIVKQVLGLTPVEPQATQILEDFLT
FMRGLISLPLYIPGTPYARAVKARSRISSTVKAIIEERRRNADGST-N-SCTKRSDFLEI
LLDV--D-----SLSEDEKVSFILDSLLGGYETTSLLMAMVVYFLAQSPSALQRLKII--
------------------------------------------------------------
------------------------------------------------------------
------------------------------------------------------------
----
>Malsy_17g015680
-----------------------MS--I-----LSIIFLY---RNNT-NLSSATSSLIRS
KH-NRIQLPLGTLGLPFLGETIEFVTCAYSDSPENFMDKRRHLYGKVFKSHIFGGPTIVS
TYAEVSKIVLQSDAKSFVPCYPKSLTGLMRKSSILLINGALQRRIHGLIGAFFKSPHLKA
QITIGMENYVQQSMENWRDDHFIYTQDATKHSFTKVFVCRLISLDLV-EDMQFLKKQFQE
FITSLMSIPINIPGSRLYRSLQAS------------------------------------
------------------------------------------------------------
------------------------------------------------------------
------------------------------------------------------------
------------------------------------------------------------
----
>Pruav_sc0000040.1_g810.1.mk
MV---GLA-P-ILFALLLG-LPILLACI----LVQKF-SA----------------THDH
QN-PAKNLPPGSMGWPWFGETLDFLKPHYTYSVGSFLQQHCSRYGKVFKSHLFGSPTIVS
CDLELNMFILQNEEKLFQASYPKAIHGILGKHSLLTVSGELHRKLRSIAVSFIANSKSAP
DFLHWVQKLSISMMDSWNGCKQVSFYKQAKAFTLSLMVKHLLSVKPEEPVASRILQDFET
YMTGFVSLPVNIPGTAYAKAVKARARLSSTVKEIMEERRKGNVN-------RNTEDFLDV
ILSK--Q-----SLNDEEIVSIVLDIMLGGYETTATLMSLIVYFLAHAPIAFDKLKEEHQ
SIRQNKKD-GE-FLNWEDYKKMDFSHYVIYEAMRCGNVVKFVHRKALVDVKFKELVIPSG
WKVLPIFSGAHLDQAVHDXXGQYVASDFQEK--------------EM--SKKVTVFGGGV
RLCPGAELAKVVIAFFLHHLVLSYRWKTKPDESPLAYPFVQFRRGLQLEIEPADAAA-A-
----
>Pruav_sc0000099.1_g020.1.mk
MEWIVGCW-------VLV----GIF--VGSLC----WVSK--EMKKKNE---------SQ
NN-KGAKVPKGKLGWPLIGETLDFIACGYTSRPVSFMEKRRSLYGKVFKTNILGTPIIVS
TDAEVNKVVLKNHGNTFIPAYPKSVKELLGKFSILQINGSIHKRVHGLIGGFLKSPQFKD
RITRDIENSVKLNLARWRHQSPIYVQDETQKITFEILVKVLMSVGPG-EDLNFLKREFEE
FIKGLICIPIKLPGTRLYKSLKARERLLKMVGKIVEQKKKAMENNS-IQETSPVNDAMDV
LLRDGGDNNETQRLPLDFITGNIIEMMIPGEETVPVAMTLAVKFLSDSPVALDKLRDENM
EFKRQKVGSSE-NYAWTDYLSLPFTQNVISETLRMANIINAIWRKALKDVEIKGYLIPQG
WCVLASLTSVHMDEENYENPYQFDPWRWEKLE-------------AAVNTCSFTPFGGGQ
RLCPGLELSRLELSIFLHHLVTNYRWV-AEKDEIVHFPTVKMKRKLPISVTSTST-----
----
>Pruav_sc0000099.1_g960.1.mk
SS------DSEVILCLLP----SVLA-L----FLF-LILI---R---------------R
KQQTRLHLPPGNMGWPFLGETLGYLKPYSATSTGQFMEQHISRYGKIYKSNLFGEPTIVS
ADAGLNRFILQNEGRLFECSYPRSIGGILGKWSMLVLVGDMHRDMRMISLNFLSHARLRT
HLMREVEKHTLLVLSSWKENSVFSAQDEAKKFTFNLMAKHIMSLDPGKPETEQLKKLYVT
FMKGVVSAPVNLPGTAYRKALQSRSTILKFIESKMEERLKE---GA---ENIDEDDLLGW
VLKH--S-----DLSKEQILDLILSLLFAGHETSSVAIALAIYFLPGCPNAIQQLREEHT
EIAKAKKQAGETELNWDDYKKMGFTQCVISETLRLGNVVRFLHRKALKDVRYKGYDIPCG
WKVLPVIAAVHLDPLLFDQPQHFNPWRWQQNNNS--GASSSSYTSMT--SSNFMPFGGGP
RLCAGSELAKLEMAVFIHHLVLNFHWDLEDLDQPFAFPFVDFQNGLPITARR-HQNQS--
-H--
>Pruav_sc0000143.1_g650.1.mk
MV---------FLFSFLVA---ISVLSS------FIFVFL---RN------------S--
RC-RRLRLPPGNLGLPLIGETLQLISAYKTENPEPFIDERVNRFGPIFTTHVFGEPTVFS
SDPETNRFILQNEGKLFECSYPSSISNLLGKHSLLLMKGSLHKRMHSLTMSFANSPIIRD
HLLDDIDRLIRLNMDSWT--GRVFLMEEAKKITFELAVKQLMSFDPG-EWTEGLRKEYVL
LIEGFFSVPLPLFSTTYRRAIKARTKVAEALRLIVRQRREESEAG------ERKEDMLGA
LLGGD-N-----AFSDEEIVDFLLALLVAGYETTSTIMTLAVKFLTETPLAQAQLKEEHD
QIRAKKKS-SE-TLEWSDYKSMPFTQCVVNETLRVANIISGVFRRAMTDVHIKGYTIPKG
WKVFASFRAVHLDQDHFKDARTFNPWRWQNNSG---------ASTSP--ANVFTPFGGGP
RLCPGYELARVELSVFLHHLITRFSWVPAEDDKLVFFPTTRTQKRYPINVQRRNYGS-GP
PCKQ
>Pruav_sc0000488.1_g280.1.mk
MA---ST----FWLVVLLGMFGSLLG-F----ILNHFLPLLL-RLN--------------
----GSPPPKGSFGWPILGQTLAFLKPHPSNSLGAFLQHHCSRYGKVFKSHLFLSPTIVS
CDQELNYFILQNEGKLFECSYPKPIHGILGKSSMLVAVADTHKRLRNVAVSLVTITKSKP
EFLSDIEATTISILHSWKDKSQVIFCEEARKFTFNVIVKQVLGLTPDEPQTTRILEDFLT
FMRGLISLPLYIPGTPYARAVKARRRISSTVKAIIEERRRQAETST-NSSRSKRSDFLEI
LMDV--D-----TLSEDEKVSFILDSLLGGYETTSLLINMAVYFLAQSPSALQQLK----
---------------------------VINEALRCGNVVKFVHRKALKDVKFRDYLIPSG
WKVLPVFSAAHLDPSLHASALEFHPWRWESQD-------------QT--CKRFTPFGGGS
RCCPGSELGKLEVAIFLHHLVQNFRWRTEDDDQPIAFPYVEFQRGLPLHLEHCPI-----
----
>Pruav_sc0001406.1_g230.1.mk
------------------------------------------------------------
------------------------------------------------------------
----------------------------MGKSSILLINGALQRRVHGLIGAFFKSPHLKA
QITTDMQKYVQQSMANWRDDRPIYIQDETKNIAFQVLVKALISLDPG-ADMEFLKKQFQE
FIAGLMSLPINIPGSRLYRSLQAKKKMIQLVQKIIQARKKEISS----ISNEVARDVVDV
LLSDTSG-----QLTDDLIADNMIDMMIPGEDSVPVLMTLAIKYLSDSPTALQQL-----
--------------------------TVITETLRMGNIIIGVMRKAMKDVEIKGYLIPKG
WCVFTYFRSVHLDENNYDWPYAFNPWRWQDKD-------------MS--SSNFTPFGGGQ
RLCPGLDLARLEASIFLHHFVTQFSKN-EEEDA-----NKGQKERGPLEPSQKYEVV-RN
SVKS
>Pyrbr_009343803.1_cds_XP_009342078.1_1
MD-------NLLIVLILT----TIS--I-----LSIIFLY---SNST-NSSSATSSLIRS
KH-NRIQLPLGTFGLPFLGETIEFVTCAYSDSPESFMNKRCHLYGKVFKSHIFGSPTIVS
TDAEVSKIVLQSDAKSFVPSYPKSLTELMGKSSILLINGALQRRIHGLIGAFFKSPHLKA
QITTGMQNYVQQSMENWRDDHFIYIQDETKHIAFQVLVKALISLDPG-EDMEFLKKQFQE
FIAGLMSIPINIPGSRLYRSLQAKKKMVKLVQKIIQARKKESDI----ISNKVPKDVVDV
LLSDTSE-----QLTDNLIADNMIDMMIPGEDSVPLLMTIAVKYLSDSPTALQQLAEGNT
KLKTQKDELGE-PLCWSDYLSLPFTQNVITETLRMGNIITGVMRKAMKDVEIKGYLIPKG
WCVFTYFRSVHLDQNNYDWPYHFNPWRWQDKD-------------MS--SCNFTPFGGGQ
RLCPGLDLARLEASIFLHHFVTQFSWA-ADEDTIVIFPTVRMKRRMPIRVKRKEEDR-AS
RKD-
>Pyrbr_009346541.2_cds_XP_009344816.1_1
MD---------FLFSFFLV---FSLLPT------LVYVFL---RK------------S--
RC-RRLRLPPGNLGLPFIGETLQLISAYKTENPEPFIDERVNRFGSIFTTHVFGEPTVFS
TDPETNRFILQNEGKLFECSYPGSITNLMGKHSLLLMKGSLHKRMHSLTMSFANSSIIRD
HLLDDIDRLIRLNMDSWA--DRIFLMEEAKKITFELAVKQLMSFDPN-EWTESLRKEYVL
LIEGFFSVPLPLFSTTYRRAITARTKVAEALTLIVRQRREESEAG------QIKEDMLGA
LLGGD-T-----ALSDEEIVDFLLALLVAGYETTSTIMTLAVKFLTETPLAYAQLQEEHE
QIRANKKS-SE-TLEWSDYKSMPFTQCVVNETLRVANIISGIFRRAMTDVHIKGYTIPKG
WKVFASFRAVHLDQDHFKDARTFNPWRWQNNSG---------PVTSP--ANVFTPFGGGP
RLCPGYELARVEISVFLHHLVTRFSWVPDEEDKLVFFPTTRTQKRYPINVQRRNNVS-YG
QCKE
>Pyrbr_009351726.2_cds_XP_009350001.1_1
MA------DSEIILCLLP----SILA-L----FLF-LILL---R---------------R
KQKTRLNLPPGNMGWPFLGETIGYLKPYSAVSIGKFMEQHISRYGKIYKSNLFGESTIVS
ADAGLNRFILQNEGRLFECSYPRSIGGILGKWSMLVLVGDMHRDMRMISLNFLSHARLRT
HLMREVEKHTLLVLGSWKENSVFSAQDEAKKFTFNLMAKHIMSLEPGKPETEQLKKLYVT
FMKGVVSPPVNLPGTAYRRALQSRSTILKFIECKMKERLME---GT---ENIGEDDLLGW
VLKN--S-----NLSKEQILDLILSLLFAGHETSSVSIALAIYFLPSCPNAVLQLREEHS
EIAKAKKLAGKTELDWEDYKKMEFTQCVISETLRLGNVVRFLHRKALKDVRYKGYDIPCG
WKVLPVIAAVHLDPLLFDHPQHFNPWRWQQNNNHHHSSSASCYTSMT--SNNFMPFGGGP
RLCAGSELAKLEMAVFIHHLVLNFHWDLADFDQPLAFPFVDFQKGLPITAHR-YQTNL--
----
>Pyrbr_009351727.2_cds_XP_009350002.1_1
MA------DSEIILCLLP----SILA-L----FLF-LILL---R---------------R
KQKTRLNLPPGNMGWPFLGETIGYLKPYSAVSIGKFMEQHISRYGKIYKSNLFGESTIVS
ADAGLNRFILQNEGRLFECSYPRSIGGILGKWSMLVLVGDMHRDMRMISLNFLSHARLRT
HLMREVEKHTLLVLGSWKENSVFSAQDEAKKFTFNLMAKHIMSLEPGKPETEQLKKLYVT
FMKGVVSPPVNLPGTAYRRALQSRSTILKFIECKMKERLME---GT---ENIGEDDLLGW
VLKN--S-----NLSKEQILDLILSLLFAGHETSSVSIALAIYFLPSCPNAVLQLREEHS
EIAKAKKLAGKTELDWEDYKKMEFTQCVISETLRLGNVVRFLHRKALKDVRYKGYDIPCG
WKVLPVIAAVHLDPLLFDHPQHFNPWRW-QNNNHHHSSSASCYTSMT--SNNFMPFGGGP
RLCAGSELAKLEMAVFIHHLVLNFHWDLADFDQPLAFPFVDFQKGLPITAHR-YQTNL--
----
>Pyrbr_009363232.1_cds_XP_009361507.1_1
MA---ST----FWLVLLIGFFGFLLG-L----ILNHFLPLLL-RLN--------------
----GT-PPKGSFGWPLLGETLSFLKPHPSNSLGAFLKHHCSRYGKVFKSHLFLSPTIVS
CDQELNYFILQNEGKLFECSYPKPIHGILGKSSMLVAVGDTHKRLRNVAVSLVTITKTKP
EFLSDIEATAIGILHSWKDKSQVIFCEEARKFTFNVIVKQVLGLTPDEPQSTQILEDFLT
FMRGLISLPLYIPGTPYARAVKARRRISSTVKAIIEERRRNADGST-N-SCTKRSDFLEI
LLDV--D-----TLSEDEKVSFILDSLLGGYETTSLLMAMVVYFLAQSPSALQRLKVEQQ
NIRRVKQK-DE-YLNWEDYKKMEFTQNVINEALRCGNVVKFVHRKALKDVKFRDYLIPSG
WKVLPVFSAAHLDPSLHASALEFDPWRWESQD-------------QV--CKKFTPFGGGS
RCCPGSELGKLEVAVFLHHLVQNFRWRTEDDDQPIAFPYVEFQRGLPLYLEHCPH-----
----
>Pyrbr_009370882.2_cds_XP_009369157.1_1
MD---------FVFSFFLV---FSLLST------LVFIFL---RK------------S--
RC-RRLRLPPGNLGLPFIGETLQLISAYKTENPEPFIDERVNRFGPLFTTHVFGEPTVFS
TDPETNRFILQNEGKLFECSYPGSITNLMGKHSLLLMKGSLHKRMHSLTMSFANSSIIRD
HLLDDIDRLIRLNMDSWA--DRIFLMEEAKKITFELAVKQLMSFDPN-EWTESLRKEYVL
LIEGFFSVPLPLVSTTYRRAITARTKVAEALSLIVRQRREESEAG------KRKEDMLGA
LLGRD-T-----AFSDEEIVDFLLALLVAGYETTSTIMTLAVKFLTETPLAHAQLKEEHE
QIRAKKKS-SK-PLEWSDYKAMPFTQCVVNETLRVANIISGIFRRAMTDVHIKGYTIPKG
WKVFASFRAVHLDQDHFKDARTFNPWRWQNKSG---------PTTSP--PNVFTPFGGGP
RLCPGYELARVEISVFLHHLITRFSWVPAEEDKLVFFPTTRTQKRYPINVQRRNNVS-YG
QCKE
>Pyrbr_009373310.2_cds_XP_009371585.1_1
MS------DSEIILCLLP----SIVA-L----FLF-LILL---R---------------R
KQKTRLNLPPGNMGWPFLGETIGYLKPYSAITIGKFMEEHISRYGKIYKSNLFGEPTIVS
ADAGLNRFILQNEGRLFECSYPRSIGGILGKWSMLVLVGDMHRDMRMISLNFLSQARLRT
HLMREVEKHTLLVLGSWRENSVFSAQDEAKKFTFNLMAKHIMSLDPGKPETEQLKKLYVT
FMKGVVSAPLNLPGTAYRRALQSRSTILKFIECKMKERLME---GT---ENIGEDDLLGW
VLKN--S-----NLSKEQILDLILSLLFAGHETSSVSIALAIYFLPSCPNAILQLREEHS
EIAKAKKLAGETELNWEDYKKMEFTQWVICETLRLGNVVRFLHRKALKDVRYKGYDIPCG
WKVLPVIAAVHLDPLLFDHPQHFNPWRWQQNNNHHHSSSSSCYTSMT--SNNFMPFGGGP
RLCAGSELAKLEMAVFIHHLVLNFHWELADFDKPFAFPFVDFQNGLPITAHR-YVPN---
----
>Pyrbr_009373311.2_cds_XP_009371586.1_1
MS------DSEIILCLLP----SIVA-L----FLF-LILL---R---------------R
KQKTRLNLPPGNMGWPFLGETIGYLKPYSAITIGKFMEEHISRYGKIYKSNLFGEPTIVS
ADAGLNRFILQNEGRLFECSYPRSIGGILGKWSMLVLVGDMHRDMRMISLNFLSQARLRT
HLMREVEKHTLLVLGSWRENSVFSAQDEAKKFTFNLMAKHIMSLDPGKPETEQLKKLYVT
FMKGVVSAPLNLPGTAYRRALQSRSTILKFIECKMKERLME---GT---ENIGEDDLLGW
VLKN--S-----NLSKEQILDLILSLLFAGHETSSVSIALAIYFLPSCPNAILQLREEHS
EIAKAKKLAGETELNWEDYKKMEFTQWVICETLRLGNVVRFLHRKALKDVRYKGYDIPCG
WKVLPVIAAVHLDPLLFDHPQHFNPWRW-QNNNHHHSSSSSCYTSMT--SNNFMPFGGGP
RLCAGSELAKLEMAVFIHHLVLNFHWELADFDKPFAFPFVDFQNGLPITAHR-YVPN---
----
>Pyrbr_018649852.1_cds_XP_018505368.1_1
ME-------NSLIVLISA----IVS--I-----LSIIFLY---RNNTTNSASATTSLIGS
KH-RRTQLPLGTLGLPFLGETIEFVTCAYSDCPESFMDKRRHLYGKVFKSHIFGSPTIVS
TDAEVSKIVLQSDAKSFVPSYPKSLTELMGKSSILLINGALQRRIHGLIGAFLKSPHLKA
QITTDMQNYVQQSMANWTDDHPIYIQDETKHIAFQVLVKALISLDPG-EDMEFLKKQFQE
FIAGLMSIPINIPGSRLYRSLRAKKKMVKLVQEIIQAKKKESDI----ISNKVPKDVVDV
LLRDTSE-----QLTGDLIADNMIDMMIPGEDSVPLLMTLAIKYLSDSPTALQQLTEENM
KLKALKDELGE-PLCWSDYLSLPFTQNVITETLRMGNIITGVMRKAMKDVEIKGYLIPKG
WCVFTYFRSVHLDQNNYDWPYHFNPWRWQDKD-------------MS--SCNFTPFGGGQ
RLCPGLDLARLEASIFLHHFVTRFR-----------------------------------
----
>Pyrco_BartlettDH_DWF4_Chr7
MD---------FLFSFFLV---FSLLST------LVFIFL---RK------------S--
RC-RRLRLPPGNLGLPFIGETLQLISAYKTENPEPFIDERVNRFGPLFTTHVFGEPTVFS
TDPETNRFILQNEGKLFECSYPGSITNLMGKHSLLLMKGSLHKRMHSLTMSFANSSIIRD
HLLDDIDRLIRLNMDSWA--DRIFLMEEAKKITFELAVKQLMSFDPN-DWTESLRKEYVL
LIEGFFSVPLPLVSTTYRRAITARTKVAEALSLIVRQRREESEAG------KRKEDMLGA
LLGRD-T-----AFSDEEIVDFLLALLVAGYETTSTIMTLAVKFLTETPLAHAQLKEEHE
QIRAKKKS-SK-PLEWSDYKAMPFTQCVVNETLRVANIISGIFRRAMTDVHIKGYTIPKG
WKVFASFRAVHLDQDHFKDARTFNPWRWQNKSG---------LTTSP--PNVFTPFGGGP
RLCPGYELARVEISVFLHHLVTRFSWVPAEEDKLVFFPTTRTQKRYPINVQRRNNVS-YG
QCK-
>Pyrco_BartlettDH_new_DWF4_Chr1
MD---------FLFSFFLV---FSLLPT------VVYVFL---RK------------S--
RC-RRLRLPPGNLGLPFIGETLQLISAYKTENPEPFIDERVNRFGSIFTTHVFGEPTVFS
TDPETNRFILQNEGKLFECSYPGSITNLMGKHSLLLMKGSLHKRMHSLTMSFANSSIIRD
HLLDDIDRLIRLNMDSWA--DRIFLMEEAKKITFELAVKQLMSFDPN-EWTESLRKEYVL
LIEGFFSVPLPLFSTTYRRAITARTKVAEALTLIVRQRREESEAG------QIKEDMLGA
LLGGD-T-----ALSDEEIVDFLLALLVAGYETTSTIMTLAVKFLTETPLAHAQLQEEHE
QIRANKKS-SE-TLEWSDYKSMPFTQCVVNETLRVANIISGIFRRAMTDVHIKGYTIPKG
WKVFASFRAVHLDQDHFKDARTFNPWRWQNNSG---------PVTSP--ANVFTPFGGGP
RLCPGYELARVEISVFLHHLVTRFSWVPDEEDKLVFFPTTRTQKRYPINVQRRNNV----
----
>Pyrco_BartlettDH_new_DWF4_Chr15_1
MGWVLGCW-------VLV----GIL--VGSLF----WFNE--KKKNQNKN--------ER
EN-QKGQVPKGKLGWPLIGETIDFIACGYTSRPVSFMEKRRSLYGKVFKTNILGTPIIVS
TDAEVNKVVMQNHGNTFFPAYPKSITELMGKYSILQINGSLHKRVHGLIAGYLKSPQFKA
RITADIENSVKLNLALWRDQSPIYVQDETQKITFEVLVKVLMSVDPG-EDLNLLKREFEE
FIKGLICIPIKLPGTRLYKSLKARERLLKMVGKILEVKKMAMENTNCTQNTIPVKDAMDV
LLREGGENNETHALPLDFITGNIIEMMIPGEETVPMAMTLAVKFLSDSPVALDKLREENM
EFKRQKFDSSE-NYAWTDYMSLPFTQNVISETLRMANIINAVWRKAQKDVEIKGYLIPKG
SCVLASFTSVHMDEENYKNPYQFDPWRWEKLE-------------AAVNNTSFTPFGGGQ
RLCPGLELSRLELSVFLHHLVTNYRWV-AEKDGIVHFPTVKMKRKLPITVTSIST-----
----
>Pyrco_BartlettDH_new_DWF4_Chr15_2
MS------DSEIILCLLP----SIVA-L----FLF-LILL---R---------------R
KQKTRLNLPPGNMGWPFLGETIGYLKPYSAITIGKFMEEHISRYGKIYKSNLFGEPTIVS
ADAGLNRFILQNEGRLFECSYPRSIGGILGKWSMLVLVGDMHRDMRMISLNFLSHARLRT
HLMREVEKHTLLVLGSWRENSVFSAQDEAKKFTFNLMAKHIMSLDPGKPETEQLKKLYVT
FMKGVVSAPLNLPGTAYRRALQSRSTILKFIECKMKERLME---GT---ENIGEDDLLGW
VLKN--S-----NLSKEQILDLILSLLFAGHETSSVSIALAIYFLPSCPNAILQLREEHS
EIAKAKKLAGETELNWEDYKKMEFTQWVICETLRLGNVVRFLHRKALKDVRYKGYDIPCG
WKVLPVIAAVHLDPLLFDHPQHFNPWRW-QNNNHHHSSSSSCYTSMT--SNNFMPFGGGP
RLCAGSELAKLEMAVFIHHLVLNFHWELADFDKPFAFPFVDFQNGLPITAHR-Y------
----
>Pyrco_BartlettDH_new_DWF4_Chr17_1
MD-------NLLIVLILT----TMS--I-----LSIIFLY---SNST-NSSFATSSLIRS
KH-NRIQLPLGTFGLPFLGETIEFVTCAYSDSPESFMNKRCHLYGKVFKSHIFGSPTIVS
TDAEVSKIVLQSDAKSFVPSYPKSLTELMGKSSILLINGALQRRIHGLIGAFFKSPHLKA
QITTGMQNSVQQSMENWRDDHFIYIQDETKHIAFQVLVKALISLDPG-EDMEFLKKQFQE
FIAGLMSIPINIPGSRLYRSLQAS------------------------------------
------------------------------------------------------------
------------------------------------------------------------
------------------------------------------------------------
------------------------------------------------------------
----
>Pyrco_BartlettDH_new_DWF4_Chr17_2
MA---ST----FWLVLLIGFFGFLLG-L----ILNHFLPLLL-RLN--------------
----A--PPKGSFGWPLLGETLSFLKPHPSNSLGAFLKHHCSRYGKVFKSHLFLSPTIVS
CDQELNYFILQNEGKLFECSYPKPIHGILGKSSMLVAVGDTHKRLRNVAVSLVTITKTKP
EFLSDIEATAIGILHSWKDKSQVIFCEEARKFTFNVIVKQVLGLTPDEPQTTQILEDFLT
FMRGLISLPLYIPGTPYARAVKARRRISSTVKAIIEERRRNADGST-N-SCTKRSVFLEI
LLDV--N-----TLSEDEKVSFILDSLLGGYETTSLLMAMVVYFLAQSPSALQRLKVEHQ
NIRRVKQK-DE-YLNWEDYKKMEFTQNVINEALRCGNVVKFVHRKALKDVKFRDYLIPSG
WKVLPVFSAAHLDPSLHASALEFDPWRWESQD-------------QV--CKKFTPFGGGS
RCCPGSELGKLEVAVFLHHLVQNFRWWTEDDDQPIAFPYVEFQRGLPLYLEHCPH-----
----
>Pyrco_BartlettDH_new_DWF4_Chr2_1
MGWILGCW-------VLV----GIL--VGSLY----WFNK--EKKNQNKK--------DR
EI-QKGQVPKGKLGWPFIGETLDFIACGYTSRPVSFMEKRRSLYGKVFKTNILGTPIIVS
TDAEVNKVVMQNYGNTFIPAYPKSITELMGKYSILQTNGSLHKRVHGLIAGFLKSPQFKA
RITADIENSIKLNLALWRDQSPIYVQDETQKITFEVLVKVLMSIDPG-EDLNLLKREFEE
FIKGLICIPIKLPGTRLYKSLKARERLLKMVGKILDTKKMAMENTICAQKTIPVKDAMDV
LL-EVGDKNETQGLPLDFITGNIIEMMIPGEETVPMAMTLAVKFLSDSPVALDKLREENM
ELKRQKIDSTE-NYAWTDYMSLPFTQNVISETLRMANIINAVWRKAQKDVEIKGYLIPKG
WCVLASFTSVHMDEENYKNPYQFDPWRWEKLE-------------AAVNNTSFTPFGGGQ
RLCPGLELSRLELSIFLHHLVTNYRWV-AEKDDIVHFPMVKMKRKLPIKVTSINT-----
----
>Pyrco_BartlettDH_new_DWF4_Chr2_2
MA------DSEIILCLLP----SILA-L----FLF-LILL---R---------------R
KQKTRLNLPPGNMGWPFLGETIGYLKPYSAITIGKFMEQHISRYGKIYKSNLFGESTIVS
ADAGLNRFILQNEGRLFECSYPRSIGGILGKWSMLVLVGDMHRDMRMISLNFLSHARLRT
HLMREVEKHTLLVLGSWKENSVFSAQDEAKKFTFNLMAKHIMSLEPGKPETEQLKKLYVT
FMKGVVSPPVNLPGTAYRRALQSRSTILKFIECKMKERLME---GT---ENIGEDDLLGW
VLKN--S-----NLSKEQILDLILSLLFAGHETSSVSIALAIYFLPSCPNAILQLREEHS
EIAKAKKLAGKTELDWEDYKKMEFTQCVISETLRLGNVVRFLHRKALKDVRYKGYDIPCG
WKVLPVIAAVHLDPLLFDHPQHFNPWRW-QNNNHHHSSSASCYTSMT--SNNFMPFGGGP
RLCAGSELAKLEMAVFIHHLVLNFHWDLDDFGQPLAFPFVDFQKGLPITAHR-YQTNL--
----
>Pyrco_BartlettDH_new_DWF4_Chr9_1
ME-------NSLIVLISA----IVS--I-----LSIIFLY---RNNTTNSASATTSLIGS
KH-RRTQLPLGTLGLPFLGETIEFVTCAYSDCPESFMDKRRHLYGKVFKSHIFGSPTIVS
TDAEVSKIVLQSDAKSFVPSYPKSLTELMGKSSILLINGSLQRRIHGLIGAFLKSPHLKA
QITTDMQNYVQQSMANWTDDHPIYIQDETKHIAFQVLVKALISLDPG-EDMEFLKKQFQE
FIAGLMSIPINIPGNH-YR--QAKKKMVKLVQEIIQAKKKESDI----ISNKVPKDVVDV
LLRDTSE-----QLTGDLIADNMIDMMIPGEDSVPLLMTLAIKYLSDSPTALQQLTEENM
KLKALKDELGE-PLCWSDYLSLPFTQNVITETLRMGNIITGVMRKAMKDVEIKGYLIPKG
WCVFTYFRSVHLDQHNYDWPYHFNPWRWQDKD-------------MS--SCNFTPFGGGQ
RLCPGLDLARLEASIFLHHFVTRFRWA-AEEDTIVNFPTVRMKRRMPIRVKRKVGGT-H-
----
>Pyrco_BartlettDH_new_DWF4_Chr9_2
MV---GLA-P-ILFALLL--LP-IFAYI----LVQIFFVA----------------LHGH
QK-PAKNLPPGSLGWPLFGETLGFLKPHCSNTLGSFLQQHCSRYGKVFKSNLFGSPTIVS
CDLELNAFILQNEEKLFQASYPKPIHGILGKHSLLTVTGELHRKLRNIGVSFIATSKSSP
DFLHWVQKLSISMMESWNGCEQVFFYKQTKAFTLRLMVNHLLSVKPDEPLASRILQDFET
YMTGFVSLPLNIPGTGYARAVKARARLSFSVKEIMTERRKGKASGQ---LRGGEEDFLDV
ILSK--Q-----SLTDEEIVSIVLDIMLGGYETTATLMSLIVYFLGHAPIAFHKLKEEHQ
TIRENKKD-GE-LLNWEDYKKMDFTDYVIYEGMRCGNVVKFVHRKALVDVKFKEFLIPSG
WKVLPIFTGAHMDPDLHENPTEFDPWRWIDK--------------EM--SKKVTVFGGGS
RLCPGAELAKVVISFFLHHLILSYRWKTKSDDCPLAYPYVQFRRGLLLEIEPAASDQ-QE
K---
>Pyrco_Bartlett_000290.1
SF---GFT-E-LCDVVWV--RPSSLVFV----LNNDGLPS----------------LHDH
QK-PAKNLPPGSLGWPLFGETLGFLKPHCSNTLGSFLQQHCSRYGKVFKSNLFGSPTIVS
CDLELNAFILQNEEKLFQASYPKPIHGILGKHSLLTVTGELHRKLRNIGVSFIATSKSSP
DFLHWVQKLSISMMESWNGCEQVFFYKQTKAFTLRLMVNHLLSVKPDEPLASRILQDFET
YMTGFVSLPLNIPGTGYARAVKARARLSFSVKEIMTERRKGKASGQ---LRGGEEDFLDV
ILSK--Q-----SLTDEEIVSIVLDIMLGGYETTATLMSLIVYFLGHAPIAFHKLKEEHQ
TIRENKKD-GE-LLNWEDYKKMDFTDYVIYEGMRCGNVVKFVHRKALVDVKFKEFLIPSG
WKVLPIFTGAHMDPDLHENPTEFDPWRWIDK--------------EM--SKKVTVFGGGS
RLCPGAELAKVVISFFLHHLILSYRWKTKSDDCPLAYPYVQFRRGLLLEIEPADAAY-QI
H---
>Pyrco_Bartlett_010873.1
ME-------NSLIVLIST----AIVS-I-----LSIIFLY---RNNTTNSASATTSLIGS
KH-RRTQLPLGTLGLPFLGETIEFVTCAYSDCPESFMDKRRHLYGKVFKSHIFGSPTIVS
TDAE--------------------------------------------------------
------------------------------------------------------------
----------------------AKKKMVKLVQEIIQAKKKESDI----ISNKVPKDVVDV
LLRDTSE-----QLTGDLIADNMIDMMIPGEDSVPLLMTLAIKYLSDSPTALQQLTEENM
KLKALKDELGE-PLCWSDYLSLPFTQNVITETLRMGNIITGVMRKAMKDVEIKGYLIPKG
WCVFTYFRSVHLDQHNYDWPYHFNPWRWQDKD-------------MS--SCNFTPFGGGQ
RLCPGLDLARLEASIFLHHFVTRFRWA-AEEDTIVNFPTVRMKRRMPIRVKRKVALT-AA
ASLP
>Pyrco_Bartlett_011658.1
MD---------FLFSFFLV---FSLLPT------VVYVFL---RK------------S--
RC-RRLRLPPGNLGLPFIGETLQLISAYKTENPEPFIDERVNRFGSIFTTHVFGEPTVFS
TDPETNRFILQNEGKLFECSYPGSITNLMGKHSLLLMKGSLHKRMHSLTMSFANSSIIRD
HLLDDIDRLIRLNMDSWA--DRIFLMEEAKKITFELAVKQLMSFDPN-EWTESLRKEYVL
LIEGFFSVPLPLFSTTYRRAITARTKVAEALTLIVRQRREESEAG------QIKEDMLGA
LLGGD-T-----ALSDEEIVDFLLALLVAGYETTSTIMTLAVKFLTETPLAHAQLQEEHE
QIRANKKS-SE-TLEWSDYKSMPFTQCVVNETLRVANIISGIFRRAMTDVHIKGYTIPKG
WKVFASFRAVHLDQDHFKDARTFNPWRWQNNSG---------PVTSP--ANVFTPFGGGP
RLCPGYELARVEISVFLHHLVTRFSWVPDEEDKLVFFPTTRTQKRYPINVQRRNNVS-YG
QCKE
>Pyrco_Bartlett_013214.1
MD---------FLFSFFLV---FSLLST------LVFIFL---RK------------S--
RC-RRLRLPPGNLGLPFIGETLQLISAYKTENPEPFIDERVNRFGPLFTTHVFGEPTVFS
TDPETNRFILQNEGKLFECSYPGSITNLMGKHSLLLMKGSLHKRMHSLTMSFANSSIIRD
HLLDDIDRLIRLNMDSWA--DRIFLMEEAKKITFELAVKQLMSFDPN-DWTESLRKEYVL
LIEGFFSVPLPLVSTTYRRAITARTKVAEALSLIVRQRREESEAG------KRKEDMLGA
LLGRD-T-----AFSDEEIVDFLLALLVAGYETTSTIMTLAVKFLTETPLAHAQLKEEHE
QIRAKKKS-SK-PLEWSDYKAMPFTQCVVNETLRVANIISGIFRRAMTDVHIKGYTIPKG
WKVFASFRAVHLDQDHFKDARTFNPWRWQNKSG---------LTTSP--PNVFTPFGGGP
RLCPGYELARVEISVFLHHLVTRFSWVPAEEDKLVFFPTTRTQKRYPINVQRRNNVS-YG
QCKE
>Pyrco_Bartlett_014543.1
------------------------------------------------------------
------------------------------------MYR----YGKVFKTNILGTPIIVS
TDAEVNKVVMQNHGNTFFPAYPKSITELMGKYSILQINGSLHKRVHGLIAGYLKSPQFKA
RITADIENSVNLNLALWRDQSPIYVQDETQKITFEVLVKVLMSVDPG-EDLNLLKREFEE
FIKGLICIPIKLPGTRLYKSLKARERLLKMVGKILEVKKMAMENTNCTQNTIPVKDAMDV
LLREGGENNETHALPLDFITGNIIEMMIPGEETVPMAMTLAVKFLSDSPVALDKLREENM
EFKRQKFDSSE-NYAWTDYMSLPFTQNVISETLRMANIINAVWRKAQKDVEIKGYLIPKG
SCVLASFTSVHMDEENYKNPYQFDPWRWEKLE-------------AAVNNTSFTPFGGGQ
RLCPGLELSRLELSVFLHHLVTNYRWV-AEKDGIVHFPTVKMKRKLPITVTSIST-----
----
>Pyrco_Bartlett_016276.1
MS------DSEIILCLLP----SIVA-L----FLF-LILL---R---------------R
KQKTRLNLPPGNMGWPFLGETIGYLKPYSAITIGKFMEEHISRYGKIYKSNLFGEPTIVS
ADAGLNRFILQNEGRLFECSYPRSIGGILGKWSMLVLVGDMHRDMRMISLNFLSHARLRT
HLMREVEKHTLLVLGSWRENSVFSAQDEAKKFTFNLMAKHIMSLDPGKPETEQLKKLYVT
FMKGVVSAPLNLPGTAYRRALQSRSTILKFIECKMKERLME---GT---ENIGEDDLLGW
VLKN--S-----NLSKEQILDLILSLLFAGHETSSVSIALAIYFLPSCPNAILQLREEHS
EIAKAKKLAGETELNWEDYKKMEFTQWVICETLRLGNVVRFLHRKALKDVRYKGYDIPCG
WKVLPVIAAVHLDPLLFDHPQHFNPWRWQQNNNHHHSSSSSCYTSMT--SNNFMPFGGGP
RLCAGSELAKLEMAVFIHHLVLNFHWELADFDKPFAFPFVDFQNGLPITAHR-YVPN---
----
>Pyrco_Bartlett_018942.1
------------------------------------------------------------
------------------------------------------------------------
------------------------------------------------------------
------------------------------------------------------------
--------------------------MVKLVQKIIQARKKESDI----ISNKVPKDVVDV
LLSDTSE-----QLTDNLIADNMIDMMIPGEDSVPLLMTIAVKYLSDSPTALQQLAEENT
KLKTQKDELGE-PLCWSDYLSLPFTQNVITETLRMGNIITGVMRKAMKDVEIKGYLIPKG
WCVFTYFRSVHLDQNNYDWPYHFNPWRWQDKD-------------MS--SCNFTPFGGGQ
RLCPGLDLARLEASIFLHHFVTQFRFS---------------------------------
----
>Pyrco_Bartlett_021841.1
MA------DSEIILCLLP----SILA-L----FLF-LILL---R---------------R
KQKTRLNLPPGNMGWPFLGETIGYLKPYSAISIGKFMEQHISRYGKIYKSNLFGESTIVS
ADAGLNRFILQNEGRLFECSYPRSIGGILGKWSMLVLVGDMHRDMRMISLNFLSHARLRT
HLMREVEKHTLLVLGSWKENSVFSAQDEAKKFTFNLMAKHIMSLEPGKPETEQLKKLYVT
FMKGVVSPPVNLPGTAYRRALQSRSTILKFIECKMKERLME---GT---ENIGEDDLLGW
VLKN--S-----NLSKEQILDLILSLLFAGHETSSVSIALAIYFLPSCPNAILQLREEHG
EIAKAKKLAGKTELDWEDYKKMEFTQCVISETLRLGNVVRFLHRKALKDVRYKGYDIPCG
WKVLPVIAAVHLDPLLFDHPQHFNPWRWQQNNNHHHSSSASCYTSMT--SNNFMPFGGGP
RLCAGSELAKLEMAVFIHHLVLNFHWDLDDFGQPLAFPFVDFQKGLPITAHR-YQTNL--
----
>Pyrco_Bartlett_026228.1
MGWILGCW-------VLV----GIL--VGSLY----WFNK--EKKNQNKK--------DR
EI-QKGQVPKGKLGWPFIGETLDFIACGYTSRPVSFMEKRRSLYGKVFKTNILGTPIIVS
TDAEVNKVVMQNHGNTFIPAYPKSITELMGKYSILQTNGSLHKRVHGLIAGFLKSPQFKA
RITADIENSIKLNLALWRDQSPIYVQDETQKITFEVLVKVLMSIDPG-EDLNLLKREFEE
FIKGLICIPIKLPGTRLYKSLKARERLLKMVGKILDTKKMAMENTICAQKTIPVKDAMDV
LL-EVGDKNETQGLPLDFITGNIIEMMIPGEETVPMAMTLAVKFLSDSPVALDKLREENM
ELKRQKIDSTE-NYAWTDYMSLPFTQNVISETLRMANIINAVWRKAQKDVEIKGYLIPKG
WCVLASFTSVHMDEENYKNPYQFDPWRWEKLE-------------AAVNNTSFTPFGGGQ
RLCPGLELSRLELSIFLHHLVTNYRWV-AEKDDIVHFPTVKMKRKLPIKVTSINT-----
----
>Pyrco_Bartlett_026259.1
MA---ST----FWLVLLIGFFGFLLG-L----ILNHFLPLLL-RLN--------------
----GT-PPKGSFGWPLLGETLSFLKPHPSNSLGAFLKHHCSRYGKVFKSHLFLSPTIVS
CDQELNYFILQNEGKLFECSYPKPIHGILGKSSMLVAVGDTHKRLRNVAVSLVTITKTKP
EFLSDIEATAIGILHSWKDKSQVIFCEEARKFTFNVIVKQVLGLTPDEPQTTQILEDFLT
FMRGLISLPLYIPGTPYARAVKARRRISSTVKAIIEERRRNADGST-N-SCTKRSVFLEI
LLDV--N-----TLSEDEKVSFILDSLLGGYETTSLLMAMVVYFLAQSPSALQRLKVEHQ
NIRRVKQK-DE-YLNWEDYKKMEFTQNVINEALRCGNVVKFVHRKALKDVKFRDYLIPSG
WKVLPVFSAAHLDPSLHASALEFDPWRWESQD-------------QV--CKKFTPFGGGS
RCCPGSELGKLEVAVFLHHLVQNFR-----------------------------------
----
>Pyrco_Bartlett_042843.1
MG---------FW-------VG--------------------------------------
---------------PLLGETLSFLKPHPSNSLGAFLKHHCSRYGKGFKSHLFLSPTIVS
CDQELNYIILQNEGKLFECSYPKPILGIHGKSSMLVAVGDTHKRLRNVAVSLVTITKIKP
EFLSDIEATAIGILHSWKDKSQVIFCEEARKFTFNVIVKQVLGLTPDGPQTTQILEDFLT
FMRGLISLPLYIPGTPYARAVKARRRISSTVKAIIEERRRNADGST-N-YCTKRSYFLEI
LLEV--D-----TLSEDEKVSFVLDSPLGGYETTSLLMAMVVYFLAQSPSALQRLKVEDQ
NIRRVKQK-DE-YLTWEDYKK--------------------------NGIHPKYYLIPSG
WKVLPVFSGAHLDPSLHASALEFDPWRWK-------------------------------
-------------------------------------------------V----------
----
>Pyrco_Danjou_DWF4.Chr1
MD---------FLFSFFLV---FSLLPT------VVYVFL---RK------------S--
RC-RRLRLPPGNLGLPFIGETLQLISAYKTENPEPFIDERVNRFGSIFTTHVFGEPTVFS
TDPETNRFILQNEGKLFECSYPGSITNLMGKHSLLLMKGSLHKRMHSLTMSFANSSIIRD
HLLDDIDRLIRLNMDSWA--DRIFLMEEAKKITFELAVKQLMSFDPN-EWTESLRKEYVL
LIEGFFSVPLPLFSTTYRRAITARTKVAEALTLIVRQRREESEAG------QIKEDMLGA
LLGGD-T-----ALSDEEIVDFLLALLVAGYETTSTIMTLAVKFLTETPLAHAQLQEEHE
QIRANKKS-SE-TLEWSDYKSMPFTQCVVNETLRVANIISGIFRRAMTDVHIKGYTIPKG
WKVFASFRAVHLDQDHFKDARTFNPWRWQNNSG---------PVTSP--ANVFTPFGGGP
RLCPGYELARVEISVFLHHLVTRFSWVPDEEDKLVFFPTTRTQKRYPINVQRRNNVS-YG
QCK-
>Pyrco_Danjou_DWF4.Chr15_1
MGWVLGCW-------VLV----GIL--VGSLF----WFNE--KKKNQNKN--------ER
EN-QKGQVPKGKLGWPLIGETIDFIACGYTSRPVSFMEKRRSLYGKVFKTNILGTPIIVS
TDAEVNKVVMQNHGNTFIPAYPKSITELMGKYSILQINGSLHKRVHGLIAGYLKSPQFKA
RITADIENSVKLNLALWRDQSPIYVQDETQKITFEVLVKVLMSVDPG-EDLNLLKREFEE
FIKGLICIPIKLPGTRLYKSLKARERLLKMVGKILEVKKMAMENTNCTQNTIPVKDAMDV
LLREGGENNETHGLPLDFITGNIIEMMIPGEETVPMAMTLAVKFLSDSPVALDKLREENM
EFKRQKFDSSE-NYAWTDYMSLPFTQNVISETLRMANIINAVWRKAQKDVEIKGYLIPKG
SCVLASFTSVHMDEENYKNPYQFDPWRWEKLE-------------AAVNNTSFTPFGGGQ
RLCPGLELSRLELSVFLHHLVTNYRWV-AEKDGIVHFPTVKMKRKLPITVTSIST-----
----
>Pyrco_Danjou_DWF4.Chr17_1
MD-------NLLIVLILT----TMS--I-----LSIIFLY---SNST-NSSFATSSLIRS
KH-NRIQLPLGTFGLPFLGETIEFVTCAYSDSPESFMNKRCHLYGKVFKSHIFGSPTIVS
TDAEVSKIVLQSDAKSFVPSYPKSLTELMGKSSILLINGALQRRIHGLIGAFFKSPHLKA
QITTGMQNSVQQSMENWRDDHFIYIQDETKH-----------------------------
----------------------AKKKMVKLVQKIIQARKKESDI----ISNKVPKDVVDV
LLSDTSE-----QLTDNLIADNMIDMMIPGEDSVPLLMTIAVKYLSDSPTALQQLAEENT
KLKTQKDELGE-PLCWSDYLSLPFTQNVITETLRMGNIITGVMRKAMKDVEIKGYLIPKG
WCVFTYFRSVHLDQNNYDWPYHFNPWRWQDKD-------------MS--SCNFTPFGGGQ
RLCPGLELARLEASIFLHHFVTQFRYN---------------------------------
----
>Pyrco_Danjou_DWF4.Chr17_2
MA---ST----FWLVLLIGFFGFLLG-L----ILNHFLPLLL-RLN--------------
-------PPKGSFGWPLLGETLSFLKPHPSNSLGAFLKHHCSRYGKVFKSHLFLSPTIVS
CDQELNYFILQNEGKLFECSYPKPIHGILGKSSMLVAVGDTHKRLRNVAVSLVTITKTKP
EFLSDIEATAIGILHSWKDKSQVIFCEEARKFTFNVIVKQVLGLTPDEPQTTQILEDFLT
FMRGLISLPLYIPGTPYARAVKARRRISSTVKAIIEERRRNADGST-N-SCTKRSDFLEI
LLDV--N-----TLSEDEKVSFILDSLLGGYETTSLLMAMVVYFLAQSPSALQRLKVEHQ
NIRRVKQK-DE-YLNWEDYKKMEFTQNVINEALRCGNVVKFVHRKALKDVKFRDYLIPSG
WKVLPVFSAAHLDLSLHASALEFDPWRWEEAS-------------EL--PKGLV------
-------LGN--------------------------------------------------
----
>Pyrco_Danjou_DWF4.Chr2_1
MGWILGCW-------VLV----GIL--VGSLY----WFNK--EKKNQNKK--------DR
EI-QKGQVPKGKLGWPFIGETLDFIACGYTSRPVSFMEKRRSLYGKVFKTNILGTPIIVS
TDAEVNKVVMQNYGNTFIPAYPKSITELMGKYSILQTNGSLHKRVHGLIAGFLKSPQFKA
RITADIENSIKLNLALWRDQSPIYVQDETQKITFEVLVKVLMSIDPG-EDLNLLKREFEE
FIKGLICIPIKLPGTRLYKSLKARERLLKMVGKILDTKKMAMENTICAQKTIPVKDAMDV
LL-EVGDKNETQGLPLDFITGNIIEMMIPGEETVPMAMTLAVKFLSDSPVALDKLR----
---------------------------VISETLRMANIINAVWRKAQKDVEIKGYLIPKG
WCVLASFTSVHMDEENYKNPYQFDPWRWEKLE-------------AAVNNTSFTPFGGGQ
RLCPGLELSRLELSIFLHHLVTNYRWV-AEKDDIVHFPMVKMKRKLPIKVTSINT-----
----
>Pyrco_Danjou_DWF4.Chr7
MD---------FLFSFFLV---FSLLST------LVFIFL---RK------------S--
RC-RRLRLPPGNLGLPFIGETLQLISAYKTENPEPFIDERVNRFGPLFTTHVFGEPTVFS
TDPETNRFILQNEGKLFECSYPGSITNLMGKHSLLLMKGSLHKRMHSLTMSFANSSIIRD
HLLDDIDRLIRLNMDSWA--DRIFLMEEAKKITFELAVKQLMSFDPN-EWTESLRKEYVL
LIEGFFSVPLPLVSTTYRRAITARTKVAEALSLIVRQRREESEAG------KRKEDMLGA
LLGGD-T-----AFSDEEIVDFLLALLVAGYETTSTIMTLAVKFLTETPLAHAQLKEEHE
QIRAKKLL-SK-PLEWSDYKAMPFTQCVVNETLRVANIISGIFRRAMTDVHIKGYTIPKG
WKVFASFRAVHLDQDHFKDARTFNPWRWQNKSG---------PTTSP--PNVFTPFGGGP
RLCPGYELARVEISVFLHHLVTRFSWVPAEEDKLVFFPTTRTQKRYPINVQRRNNVS-YG
QCK-
>Pyrco_Danjou_DWF4.Chr9_1
ME-------NSLIVLISA----IVS--I-----LSIIFLY---RNNTTNSASATTSHIGS
KH-RRTQLPLGTLGLPFLGETIEFVTCAYSDCPESFMDKRRHLYGKVFKSHIFGSPTIVS
TDAEVSKIVLQSDAKSFVPSYPKSLTELMGKSSILLINGALQRRIHGLIGAFLKSPHLKA
QITTDMQNYVQQSMANWTDDHPIYIQDETKHIAFQVLVKALISLDPG-EDMEFLKKQFQE
FIAGLMSIPINIPGSRLYRSLQAKKKMVKLVQEIIQAKKKESDI----ISNKVPKDVVDV
LLRDTSE-----QLTGDLIADNMIDMMIPGEDSVPLLMTLAIKYLSDSPTALQQLTEENM
KLKALKDELGE-PLCWSDYLSLPFTQNVITETLRMGNIITGVMRKAMKDVEIKGYLIPKG
WCVFTYFRSVHLDQNNYDWPYHFNPWRWQDKD-------------MS--SCNFTPFGGGQ
RLCPGLDLARLEASIFLHHFVTRFRWA-AEEDTIVNFPTVRMKRRMPIRVKRKVDLG-TN
S---
>Pyrco_Danjou_DWF4.Chr9_2
MV---GLA-P-ILFALFL--LP-IFAYI----LVQIFFVL----------------L--H
QK-PAKNLPPGSLGWPLFGETLGFLKPHCSNTLGSFLQQHCSRYGKVFKSNLFGSPTIVS
CDLELNAFILQNEEKLFQASYPKPIHGILGKHSLLTVTGELHRKLRNIGVSFIATSKSSP
DFLHWVQKLSISMMESWNGCEQVFFYKQTKAFTLRLMVNHLLSVKPDEPLASRILQDFET
YMTGFVSLPLNIPGTGYARAVKARARLSFSVKEIMTERRKGKASGQ---LRGGEEDFLDV
ILSK--Q-----SLTDEEIVSIVLDIMLGGYETTATLMSLIVYFLGHAPIAFHKLKEEHQ
TIRENKKD-GE-LLNWEDYKKMDFTDYVIYEGMRCGNVVKFVHRKALVDVKFKEFLIPSG
WKVLPIFTGAHMDPDLHENPTEFDPWRWIDK--------------EM--SKKVTVFGGGS
RLCPGAELAKVVISFFLHHLILSYRWKTKSDDCPLAYPYVQFRR----------------
----
>Pyrco_Danjou_new_DWF4.Chr15_2
MS------DSEIILCLLP----SIVA-L----FLF-LILL---R---------------R
KQKTRLNLPPGNMGWPFLGETIGYLKPYSAITIGKFMEEHISRYGKIYKSNLFGEPTIVS
ADAGLNRFILQNEGRLFECSYPRSIGGILGKWSMLVLVGDMHRDMRMISLNFLSHARLRT
HLMREVEKHTLLVLGSWRENSVFSAQDEAKKFTFNLMAKHIMSLDPGKPETEQLKKLYVT
FMKGVVSAPLNLPGTAYRRALQSRSTILKFIECKMKERLMV---GT---ENIGEDDLLGW
VLKN--S-----NLSKEQILDLILSLLFAGHETSSVSIALAIYFLPSCPNAILQLREEHS
EIAKAKKLAGETELNWEDYKKMEFTQWVICETLRLGNVVRFLHRKALKDVRYKGYDIPCG
WKVLPVIAAVHLDPLLFDHPQHFNPWRW-QNNNHHHSSSSSCYTSMT--SNNFMPFGGGP
RLCAGSELAKLEMAVFIHHLVLNFHWELADFDKPFAFPFVDFQNGLPITAHR-Y------
----
>Pyrco_Danjou_new_DWF4.Chr2_2
MA------DSEIILCLLP----SILA-L----FLF-LILL---R---------------R
KQKTRLNLPPGNMGWPFLGETIGYLKPYSAITIGKFMEQHISRYGKIYKSNLFGESTIVS
ADAGLNRFILQNEGRLFECSYPRSIGGILGKWSMLVLVGDMHRDMRMISLNFLSHARLRT
HLMREVEKHTLLVLGSWKENSVFSAQDEAKKFTFNLMAKHIMSLEPGKPETEQLKKLYVT
FMKGVVSPPVNLPGTAYRRALQSRSTILKFIECKMKERLME---GT---ENIGEDDLLGW
VLKN--S-----NLSKEQILDLILSLLFAGHETSSVSIALAIYFLPSCPNAILQLREEHS
EIAKAKKLAGKTELDWEDYKKMEFTQCVISETLRLGNVVRFLHRKALKDVRYKGYDIPCG
WKVLPVIAAVHLDPLLFDHPQHFNPWRW-QNNNHHHSSSASCYTSMT--SNNFMPFGGGP
RLCAGSELAKLEMAVFIHHLVLNFHWDLDDFGQPLAFPFVDFQKGLPITAHR-YQTNL--
----
>Pyrusco0g031830.1
------------------------------------------------------------
------------------------------------MNKRCHLYGKVFKSHIFGSPTIVS
TDAEVSKIVLQSDAKSFVPSYPKSLTELMGKSSILLINGALQRRIHGLIGAFFKSPHLKA
QITTGMQNYVQQSMENWRDDHFIYIQDETKHIAFQVLVKALISLDPG-EDMEFLKKQFQE
FIAGLMSIPINIPGSRLYRSLQAKKKMVKLVQKIIQARKKESDI----ISNKVPKDVVDV
LLSDTSE-----QLTDNLIADNMIDMMIPGEDSVPLLMTIAVKYLSDSPTALQQLAEENT
KLKTQKDELGE-PLCWSDYLSLPFTQNVITETLRMGNIITGVMRKAMKDVEIKGYLIPKG
WCVFTYFRSVHLDQNNYDWPYHFNPWRWQDKD-------------MS--SCNFTPFGGGQ
RLCPGLDLARLEASIFLHHFVTQFSWA-ADEDTIVSFPTVRMKRRMPIRVKRKVGSY-ET
F---
>Pyrusco0g045250.1
MA---ST----FWLVLLIGFFGFLLG-L----ILNHFLPLLL-RLN--------------
----GTAPPRGSFGWPLLGETLSFLKPHPSNSLGAFLKHHCSRYGKVFKSHLFLSPTIVS
CDQELNYFILQNEGKLFECSYPKPILGILGKSSMLVAVGDTHKRLRNVAVSLVTITKTKP
EFLSDIEATAIGILHSWKDKSQVIFCEEARKFTFNVIVKQVLGLTPDEPQTTQILEDFLT
FMRGLISLPLYIPGTPYARAVKKEDIFNCES---------NHRGKK-----KK-------
------R-----STKRNEKASFVLDSPLGGYETTSLLMAMVVFFLAQSPSALQRLK----
---------------------------VINEALRCGNVVKFVHRKALKDVKFR-------
------------DPSLHASALEFDHWRWK-------------------------------
-------------------------------------------------V----------
----
>Pyrusco0g045270.1
MA---ST----FWLVLLIGFFGFLLG-L----ILNHFLPLLL-RLN--------------
----GT-PPKGSFGWPLLGETLSFLKPHPSNSLGAFLKHHCSRYGKVFKSHLFLSPTIVS
CDQELNYFILQNEGKLFECSYPKPIHGILGKSSMLVAVGDTHKRLRNVAVSLVTITKTKP
EFLSDIEATAIGILHSWKDKSQVIFCEEARKFTFNVIVKQVLGLTPDEPQTTQILEDFLT
FMRGLISLPLYIPGTPYARAVKARRRISSTVKAIIEERRRNADGST-N-SCTKRSDFLEI
LLDV--D-----TLSEDEKVSFILDSLLGGYETTSLLMAMVVYFLAQSPSALQRLKVEHQ
NIRRVKQK-DE-YLNWEDYKKMEFTQNVINEALRCGNVVKFVHRKALKDVKFRDYLIPSG
WKVLPVFSAAHLDPSLHASALEFDPWRWESQD-------------QV--CKKFTPFGGGS
RCCPGSELGKLEVAVFLHHLVQNFRWRTEDDDQPIAFPYVEFQRGLPLYLEHCPH-----
----
>Pyrusco15g012010.1
MS------DSEIILCLLP----SIVA-L----FLF-LILL---R---------------R
KQKTRLNLPPGNMGWPFLGETIGYLKPYSAITIGKFMEEHISRYGKIYKSNLFGEPTIVS
ADAGLNRFILQNEGRLFECSYPRSIGGILGKWSMLVLVGDMHRDMRMISLNFLSHARLRT
HLMREVEKHTLLVLGSWRENSVFSAQDEAKKFTFNLMAKHIMSLDPGKPETEQLKKLYVT
FMKGVVSAPLNLPGTAYRRALQSRSTILKFIECKMKERLME---GT---ENIGEDDLLGW
VLKN--S-----NLSKEQILDLILSLLFAGHETSSVSIALAIYFLPSCPNAILQLREEHS
EIAKAKKLAGETELNWEDYKKMEFTQWVICETLRLGNVVRFLHRKALKDVRYKGYDIPCG
WKVLPVIAAVHLDPLLFDHPQHFNPWRWQQNNNHHHSSSSSCYTSMT--SNNFMPFGGGP
RLCAGSELAKLEMAVFIHHLVLNFHWELADFDKPFAFPFVDFQNGLPITAHR-YVPN---
----
>Pyrusco15g012760.1
MGWVLGCW-------VLV----GIL--VGSLF----WFNE--KKKNQNKN--------ER
EN-QKGQVPKGKLGWPLIGETIDFIACGYTSRPVSFMEKRRSLYGKVFKTNILGTPIIVS
TDAEVNKVVMQNHGNTFIPAYPKSITELMGKYSILRINGSLHKRVHGLIAGFLKSPQFKA
RITADIENSVKLNLALWRDQSPIYVQDETQKITFEVLVKVLMSVDPG-EDLNLLKREFEE
FIKGLICIPIKLPGTRLYKSLKARERLLKMVGKILEVKKMATENTNCTQNTIPVRDAMDV
LLREGGENNETHGLPLDFITGNILEMMIPGEETVPMAMTLAVKFLSDSPVALDKLREENM
EFKRQKFDSSE-NYAWTDYMSLPFTQNVISETLRMANIINAVWRKAQKDVEIKGYLIPKG
SCVLASFTSVHMDEENYKNPYQFDPWRWEKLE-------------AAVNNTSFTPFGGGQ
RLCPGLELSRLELSVFLHHLVTNYRWV-AEKDGIVHFPTVKMKRKLPITVTSIST-----
----
>Pyrusco15g014490.1
MGWILGCW-------VLV----GIL--VGSLY----WFNK--EKKNQNKK--------DR
EI-QKGQVPKGKLGWPFIGETLDFIACGYTSRPVSFMEKRRSLYGKVFKTNILGTPIIVS
TDAEVNKVIMQNHGNTFIPAYPKSITELMGKYSILQTNGSLHKRVHGLIAGFLKSPQFKA
RITADIENSIKLNLALWRDQSPIYVQDETQKITFEVLVKVLMSIDPG-EDLNLLKREFEE
FIKGLICIPIKLPGTRLYKSLKARERLLKMVGKILDMKKMAMENTICAQKTIPVKDAMDV
LL-EGGDKNETQGPPLDFITGNIIEMMIPGEETVPMAMTLAVKFLSDSPVALDKLREENM
ELKRQKIDSTE-NYAWTDYMSLPFTQNVISETLRMANIINAVWRKAQKDVEIKGYLIPKG
WCVLASFTSVHMDEENYKNPYQFDPWRWEKLE-------------AAVNNTSFTPFGGGQ
RLCPGLELSRLELSIFLHHLVTNYRWV-AEKDDIVHFPMVKMKRKLPIKVTSINT-----
----
>Pyrusco1g013070.1
MD---------FLFSFFLV---FSLLPT------LVYVFL---RK------------S--
RC-RRLRLPPGNLGLPFIGETLQLISAYKTENPEPFIDERVNRFGSIFTTHVFGEPTVFS
TDPETNRFILQNEGKLFECSYPGSITNLMGKHSLLLMKGSLHKRMHSLTMSFANSSIIRD
HLLDDIDRLIRLNMDSWA--DRIFLMEEAKKITFELAVKQLMSFDPN-EWTESLRKEYVL
LIEGFFSVPLPLFSTTYRRAITARTKVAEALTLIVRQRREESEAG------QIKEDMLGA
LLGGD-T-----ALSDEEIVDFLLALLVAGYETTSTIMTLAVKFLTETPLAHAQLQEEHE
QIRANKKS-SE-TLEWSDYKSMPFTQCVVNETLRVANIISGIFRRAMTDVHIKGYTIPKG
WKVFASFRAVHLDQDHFKDARTFNPWRWQNNSG---------PVTSP--ANVFTPFGGGP
RLCPGYELARVEISVFLHHLVTRFSWVPDEEDKLVFFPTTRTQKRYPINVQRRNNVS-YG
QCKE
>Pyrusco7g016750.1
MD---------FVFSFFLV---FSLLST------LVFIFL---RK------------S--
RC-RRLRLPPGNLGLPFIGETLQLISAYKTENPEPFIDERVNRFGPLFTTHVFGEPTVFS
TDPETNRFILQNEGKLFECSYPGSITNLMGKHSLLLMKGSLHKRMHSLTMSFANSSIIRD
HLLDDIDRLIRLNMDSWA--DRIFLMEEAKKITFELAVKQLMSFDPN-EWTESLRKEYVL
LIEGFFSVPLPLVSTTYRRAITARTKVAEALSLIVRQRREESEEG------KRKEDMLGA
LLGRD-T-----AFSDEEIVDFLLALLVAGYETTSTIMTLAVKFLTETPLAHAQLKEEHE
QIRAKKKS-SK-PLEWSDYKAMPFTQCVVNETLRVANIISGIFRRAMTDVHIKGYTIPKG
WKVFASFRAVHLDQDHFKDARTFNPWRWQNKSG---------PTTSP--PNVFTPFGGGP
RLCPGYELARVEISVFLHHLVTRFSWVPAEEDKLVFFPTTRTQKRYPINVQRRNNVS-YG
QCKE
>Pyrusco9g007440.1
ME-------NSLIVLISA----IVS--I-----LSIIFLY---RNNTTNSASATTSLIGS
KH-RRTQLPLGTLGLPFLGETIEFVTCAYSDCPESFMDKRRHLYGKVFKSHIFGSPTIVS
TDAEVSKIVLQSDAKSFVPSYPKSLTELMGKSSILLINGALQRRIHGLIGAFLKSPHLKA
QITTDMQNYVQQSMANWTDDHPIYIQDETKHIAFQVLVKALISLDPG-EDMEFLKKQFQE
FIAGLMSIPINIPGSRLYRSLQAKKKMVKLVQEIIQAKKKESDI----ISNKVPKDVVDV
LLRDTSE-----QLTGDLIADNMIDMMIPGEDSVPLLMTLAIKYLSDSPTALQQLTEENM
KLKALKDELGE-PLCWSDYLSLPFTQNVITETLRMGNIITGVMRKAMKDVEIKGYLIPKG
WCVFTYFRSVHLDQNNYDWPYHFNPWRWQDKD-------------MS--SCNFTPFGGGQ
RLCPGLDLARLEASIFLHHFVTRFRWA-AEEDTIVNFPTVRMKRRMPIRVKRKVALT-AA
AREA
>Pyrusco9g017990.1
MV---LLS-P-ILLSLLLGILP-TVSYI----LLKIF--------------------AAH
EN-PAKNLPLGSMGWPLLGETLVFLKPHSSNSVGTFLQQHCSRYGKVFKSHLFGSPTIVS
CDLELNMFVLQNKGKLFQASYPKSIHGIVGKHSLLTVSGNLHRKLRSIAVSFISVSKSSP
DFLDLVQKLSISMMGSWNGCKQVSFFEQAKAFSLRLMVKNLLSVKPEEPLASRILEDFET
FMTGFVSLPFNFPGTAYAKAVKARARLSSTVREIMEERRKGNINGL---LRREEEDFLDV
ILSK--Q-----NLTDEEIVSIVLDIMLGGYETTATLMSLIVHFLGHAPLAFHKLK----
---------------------------VIYEAMRCGTVVKFVHRKALVDIKFEEFVIPSG
WKVLPIFTGAHLDPDLHENATEFDPWRWTDK--------------EM--NKKIIALGGGV
KLCPGSEFAKVVIAFFLHHLVLSYRWKTKPDECPLAYPYVQFRKGLMLE---------QF
H---
>Pyrusco9g018000.1
MF---GLA-P-ILFALLL--LP-IFAYI----LVQIFFVA----------------LHNH
QK-SAKNLPPGSLGWPLFGETLGFLKPHCSNTLGSFLQQHCSRYGKVFKSNLFGSPTIVS
CDLELNAFILQNEEKLFQASYPKPIHGILGKHSLLTVTGELHRKLRNIGVSFIATSKSSP
DFLHWVQKLSISMMESWNGCEQVFFYKQTKAFTLRLMVNHLLSVKPDEPLASRILQDFET
YMTGFVSLPLNIPGTGYARAVKARARLSFSVKEIMTERRKGKASGQ---LRGGEEDFLDV
ILSK--Q-----SLTDEEIVSIVLDIMLGGYETTATLMSLIVYFLGHAPIAFHKLKEEHQ
TIRENKKD-GE-LLNWEDYKKMDFTDYVIYEGMRCGNVVKFVHRKALVDVKFKEFLIPSG
WKVLPIFTGAHMDPDLHENPTEFDPWRWIDK--------------EM--SKKVTVFGGGS
RLCPGAELAKVVISFFLHHLILSYRWKTKSDDCPLAYPYVQFRRGLLLEIEPAASDQ-QE
K---
>Rosch_v2.0_Chr1g0370071
MD---------FLLSFLLS---LCLFSF------TIFFLL---RN------------S--
RC-RRLRLPPGNLGLPFIGETWQLISAYKTENPEPFIDERVNRFGPIFTTHVFGEPTVFS
SDPETNRFILQNEGKLFECSYPSSISNLLGKHSLLLMKGTLHKKMHSLTMSFANSSIIKD
HLLVDIDRLIRLNMDSWT--GRILLMEEAKKITFELAVKQLMSFDPG-EWTESLRKEYVL
LIEGFFSVPLPLFSTTYRRAIKARTKVAEALRLIVRQRRRESEEG------KRKEDMLGA
LLAGDNN-----GFSDEEIVDFLLALLVAGYETTSTIMTLAVKFLTETPLAHAQLKEEHD
QIRMKKRS-SE-ALEWSDYKSMPFTQCVVNETLRVANIISGVFRRAMTDVNIKGYTIPKG
WKVFASFRAVHLDHDHFKAARTFNPWRWQQNDA--------GAPPSP--VNVFTPFGGGP
RLCPGYELARVELSVFLHHLVTRFSWVPAEDDKLVFFPTTRTQKKYPINVHPRNVVE-HM
----
>Rosch_v2.0_Chr2g0100151
--MVTGCW-------VLV----GIV--VGSIC----WFVSNKEKEEEEEK----ENQDQY
VK-GRPQVPKGRLGWPLIGETLDFIACGYTSRPVSFMESRTSQYGKVFKTHILGTPIIVS
TDAEVNKVVLQNHGNTFVPAYPKSIKELLGKNSILQINGSLHKRVHGLIGGFLKSPQFKA
RITRDIENSVKLNLAGWTDHHPIYIQDETQKITFEVLVRVLMSIGPG-EDLNFLKREFEE
FIKGLICLPIKLPGTRLYKSLKARERLLKMVGKIVEEKRKAKTQ----ERGGPVCDAMDA
LLRDSCDSNDAQRLPLDYVAGNIIEMMIPGEETVPMAMTLAVKYLSDSPVALDKLREENM
ELKKQKVDSSE-NYLWTDYMSLPFTQNVISETLRMANIINAIWRKAPGDVEIKGYLIPKG
WCVLASFSSVHMDEENYEHPYQFNPWRWEKGE-------------AALNSTSFTPFGGGQ
RLCPGLELSRLELSIFLHHLVTSYKWV-AEKDEIIHFPTVKMKRKLPISITSTIT-----
----
>Rosch_v2.0_Chr2g0101791
MS------DSELILCVLP----SILT-L----FLF-LILI---R---------------R
KQIRGLNLPPGNMGWPFLGETIGYLKPYCATSTGEFMEQHISRYGRIYKSSLFGEPTIVS
ADAGLNRFILQNEGRLFECSYPRSIGGILGKWSMLVLVGDMHRDMRTISLNFLSHARLRT
HLLREVEKHTLLVLGSWKENSVFSAQDEAKKFTFNLMAKHIMSLDPGEPETEQLKKLYVT
FMKGVVSAPLNLPGTAYRKALQSRSTILKFIERKMEERVKK---GS---ENIGEDDLLGW
VLKN--S-----NLSKEQILDLILSLLFAGHETSSVSIALAIYFLPGCPNAIEQLREEHI
EIVKAKKKAGETELNWDDYKKMEFTQCVISETLRLGNVVRFLHRKALKDVRYKGYDIPCG
WKVLPVIAAMHLDPLLFDYPQHFNPWRWQQSNSTRSSSSSTSYSSMT--SSNFMPFGGGP
RLCAGSELAKLEMAVFIHHLVLNYQWELADDDQAFAFPFVDFQKGLQIRAQR-QTTSYNQ
VH--
>Rosch_v2.0_Chr2g0142901
MD-------ILLLIVLVT----TIF--L-----STVLILS---RNYF---SPVCFNIRSS
KH-RRLSLPLGTLGWPFLGETIEFVSCAYSDCPESFVNKRRHRYGKVFKSHIFGSPTIVS
TDAEVSKFVLQSDAKAFVPSYPKSLTELMGKSSILLINGSLQRRIHGLIGAFFKSPHLKA
QITRDMQKYVQESMATWRDDLPIFIQDETKNIAFQVLVKALISLDPG-EDMEFLKKQFQE
FIAGLMSIPINIPGSRLYRSLQAKKKMVKLVQKIIQAKKES-------GISNVSQDVVDV
LLNDTSD-----QLTDDLIADNMIDMMIPGEDSVPLLMTLAIKYLSDSPTALQQLTKENM
ELKTLKEQLGE-PLFWSDYLSLPFTHNVITETLRMGNIINGVMRKAMKDVEIKGYQIPKG
WCVFTYFRSVHLDENNYDGAYDFNPWRWQDKD-------------IS--SCNFTPFGGGQ
RLCPGLDLARLEASIFLHHFITQFSWV-AEDDTIVNFPTVRMKRRMPIWVKRRRADQ-Y-
----
>Rosch_v2.0_Chr2g0155501
MA---ST----FWLLVLVGMFIFLLGRL----ILNQYSPLFL-RVG--------------
----P-TTPKGSFGWPVLGETLAFLNPHPSNSLGAFLQHHCSRYGKVFKSHLFLSPTIVS
CDEELNYFILQNEGKLFECSYPKPIHGILGKSSLLVAVGDTHKRLRNVAVSLVTITKSKP
EFLHDIENTAVRVLRSWKDKPQVIFCKEARKFTFNVIVKQVLGLSPDEPQTTQILEDFLT
FMKGLISLPLYIPGTPYARAVKARIRISSTVKAIIEERRRRRTNST-NKSSSSNSDFLEI
LLDV--D-----TLSEDEKVSFVLDSLLGGYETTSLLMAMVVYFLAQSPSALQQLKVEHQ
NIRRVKKK-DE-YLNWEDYSKMEFTQNVINEAMRCGNIVKFVHRKALKDVKFRDYKIPSG
WKVLPVISASHLDPSLHANALEFHPWRWESED-------------QM--CKRFTPFGGGS
RCCPGSELGRLEVAFFLHHLVQNFRWRTEDDEQPIAYPYVEFKRGLPLYLEDCPI-----
----
>Rosch_v2.0_Chr2g0173551
MF---GFS-P-ILLSFLLV-LP-ALAYI----LLIKLFRS----------------RHAK
LAHAAKNLPPGSMGWPVFGETLHFLKPHSSDSPGTFLQQHCSRYGKVFKSHLFGSPTIVS
CDLELNMFVLQNEEKLFQASYPKPVLGILGKYSLLTVSGDLHRKLRNIGVSFIASSKSSP
HFLHWIEKLSISMMDSWSGRNQVSFFKEAKTFTLRLMVKHLLSVNPEEALASRILEDFQT
YMRGFVSLPINLPGTAYAKAVKARARLSSSVKEIMEGRRKRRIGAE---LGEGEVDFLDA
ILSK--Q-----RLNDDEIVSIVLDIMLGGYETTSTLMALIVYFLHHSPIAFAKLKEEHQ
AIRENKEDESA-PLDWEDYKKMKYSYNVMCEAMRCGNVVKFVHRKALQDVKFKELVIPSG
WKVLPIFTASHMDPDLHDNPAQFDPSRWTDK--------------EM--SRKVTPFGGGA
RLCPGAEPAKVVISFFLHHLVLTYRWKTKSDECPLAYPYVEFRRGLLIEIEPAEPGS-DL
I---
>Ruboc_01_G01024
MS------DSELILCLLP----SILA-L----FLF-LILI---S---------------R
KQSRGLNLPPGNMGWPFLGETIGYLKPYCATSIGDFMEQHISRYGKIYKSSLFGEPTIVS
ADAGLNRFILQNEGRLFECSYPRSIGGILGKWSMLVLVGDMHRDMRTISLNFLSHARLRT
HLLREVEKHTLLVLGSWKENSVFSAQDEAKKFTFNLMAKHIMSLDPGEPETEQLKKLYVT
FMKGVVSAPLNLPGTAYRKALQSRSTILKFIERKMEERLKE---GN---ENIGEDDLLGW
VLKH--S-----NLSKEQILDLILSLLFAGHETSSVSIALAIYFLPGCPNAIEHLREEHI
EIARAKKKAGETELNWDDYKKMEFTQCVISETLRLGNVVRFLHRKALKD-----------
-----------------------------QSNSTRFSSSSTSYSSMT--SSHFMPFGGGP
RLCAGSELAKLEMAVFIHHLVLNYQWDLADDDQAFAFPFVDFQKGLQIRAQR-QTNFI--
----
>Ruboc_01_G01132
MGWVMGYW-------VLV----GIV--VGSIW----WFNSN-KNKQKKEK----KNQDQY
VK-DRPQVPKGRLGWPLIGETLDFIACGYTSRPVSFMENRTSLYGKVFKTNILGTPIIVS
TDTEVNKVVLQNHGNTFIPAYPKSIKELLGKNSILQINGGLHKRVHGLIGGFLKSPQFKS
RITGDIENSVKLNLACWTDHHPTYIQDETQKITFEVLVKVLMSVGPG-EDLKFLKREFEE
FIKGLICIPIKLPGTRLYKSLKARERLLKMVGKIVEEKRKAMENN--TQERGPVCDAMDA
LLRDSCDSNDAQRLPLDYVAGNIIEMMIPGEETVPMAMTLAVKYLSDSPVALDKLREENV
ELKRQKLVSSE-NYSWTDYMSLPFTQNVISETLRMANIINAIWRKALRDVEIKGYLIPKG
WCVLASFSSVHMDEENYENPYQFDPWRWEKGE-------------AALNSTSFTPFGGGQ
RLCPGLELSRLELSIFLHHLVTTYRWV-AEKDDIIHFPTVKMKRKLPISITSTST-----
----
>Ruboc_06_G03898
MV---GFS-P-ILLAFVIG-VP-VLAYI----LLIKSFQR----------------RHEK
PA-AAKNLPPGSMGWPVFGETLHFLKPHYSNSPGTFLQQHCSRYGKVFKSHLFGSRTIVS
CDLELNMFILQNEEKLFQASYPKPIHGILGKYSLLTVSGDLHRKLRNVGVSFIASSKSSP
HFLHWVEKLSIMMMDSWSGRKQVSFFKEAKAFTLHLMVKHLLSVKPEEALASRILEDFQT
YMRGFVSLPLNIPGTAYAKA--ARARLSSSVKEIMEERRKRKI-VE---LGEGEVDFLDS
ILSK--Q-----SLNDDEIVSIVLDIMLGGYETTSTLMALIVYFLHHSPIAFAKLKEEHT
AIRENKKDESA-PLNWEDYKKMEYSYNVICEAMRCGNVVKFVHRKALQDLKFKELVIPSG
WKVLPIFTASHLDPNLHENPAQFDPSRWTDK--------------EM--SKKVTPFGGGA
RLCPGAELAKVVISFFLHHLVLTYRWKTKPDECPLAYPYVEFRRGLLIEIEPAAAAG-AL
----
>Ruboc_06_G08472
MA---ST----FWLVVLVGMFMFLLGRL----ILNQYSPLFL-RVG--------------
----P-STPEGSFGWPVLGETLAFLNPHPSNSLGSFLQHHCSRYGKVFKSHLFLSPTIVS
CDEELNYFILQNEGKLFECSYPKPIHGILGKSSMLVAVGDTHKRLRNVAVSLVTITKSKP
EFLNDIENTAIRVLRSWKDKPQVIFCKEARKFTFNVIVKQVLGLSPDEPQTTQILEDFLT
FMKGLISLPLYIPGTPYARAVKARIRISSTVKAIIEERRRRRNGST-KKIYSSKSDFLEI
LLGI--D-----TLSEDEKVSFVLDSLLGGYETTSLLMAMVVYFLAQSPSALQQLKVEHQ
NIRRVKKK-DE-YLNWEDYNKMEFTQNVINEAMRCGNIVKFVHRKALKDVKFRGYLIPSG
WKVLPVISASHLDPSLHANALQFHPWRWESED-------------QI--CKRFTPFGGGS
RCCPGSELGRLEVAFFLHHLVQNFRWRTEDDEQPIAYPYVEFKRGLPLYLEHCSI-----
----
>Ruboc_06_G28398
ME-------NLWLIVLIT------F--F-----SIVLILY---RNYF---SPVCFNIRSS
KH-RRLSLPLGTLGWPFLGETIEFVSCAYSDCPESFVNKRRRRYGKVFKSHIFGSPTIVS
TDAEVSKFVLQSDSKAFVPSYPKSLTELMGKSSILLINGSLQRRIHGLIGAFFKSPHLKA
QITRDMQKYVQESMANWRDELPIFIQDETKN-----------------------------
----------------------AKKKMVKLVQKIIQAKKES-------GISNVPKDVVDV
LLNDTSE-----QLTDDLIADNMIDMMIPGEDSVPLLMTLAIKYLSDSPTALQQLTKENM
DLKTLKDQLGE-PLGWSDYLSLPFTQNVITETLRMGNIIIGVMRKAMKDVEIKGYLIPKG
WCVFTYFRSVHLDENNFDGPYDFNPWRWQDKD-------------MS--SCNFTPFGGGQ
RLCPGLDLARLEASIFLHHFVTQFSWV-AEDDTIVNFPTVRMKRRMPIRVKRKRDDH---
----
>Ruboc_07_G07849
MD---------ILFSFLLS---LVLFSF------TIFFLL---RN------------S--
RC-RRLRLPPGNLGLPFIGETWQLISAYKTENPEPFIDERVNRFGPIFTTHVFGEPTVFS
SDPETNRFILQNEGKLFECSYPSSISNLLGKHSLLLMKGNLHKKMHSLTMSFANSSIIRD
HLLDDIDRLIRLNMDSWT--GRVLLMEEAKKITFELAVKQLMSFDPG-EWTESLRKEYVL
LIEGFFSVPLPLFSTTYRRAIKARTKVAEALRLIVRQRRRESEEG------KRKEDMLGA
LLAGDNN-----AFSDEEIVDFLLALLVAGYETTSTIMTLAVKFLTETPLAQAQLKEEHD
QIKMKKRS-SE-ALEWSDYKSMPFTQCVVNETLRVANIISGVFRRAMTD-----------
-----------------------------NNSG---------APPSP--PNVFTPFGGGP
RLCPGYELARVELSVFLHHLVTRFSWVPAEDDKLVFFPTTRTQKKYPINVQPRNV-----
----
