# Supplementary material for: Building a foundation for gene family analysis in Rosaceae genomes with a novel workflow: A case study in Pyrus architecture genes
Source: Front Plant Sci. 2022 Nov 14;13:975942. doi: 10.3389/fpls.2022.975942 (PMC9702816; doi:10.3389/fpls.2022.975942)
Supplement: Supplementary file 1 [file DataSheet_1.zip › SupFiles/SupFile2_gene_family_trimmed_alignments/2407.fna.aln]

>gnl_Ambtr_v1.0_evm_27.model.AmTr_v1.0_scaffold00197.22
------ATGGCAGGGGGCAACGAAGTCACCCTCAACGATTCCAGGATGGTGGTTCCATTA
AACACATGGGTGCTCATCTCTAACTTCAAGCTGGCCTATAATCTCCTACGACGCCCGGAC
GGGACGTTCAATCGCCACTTGGCTGAATTCCTTGATCGCAAGGTCTCTCCCAACGCAACA
CCTGTCGATGGGGTCTACTCCTTTGATGTTATTGTGGACCGCACCTCTAGCCTCTTGAGC
CGCATATACAGGCCTGAACCTGAAACCGAGCCAGGCTTGGGCTCAGTGTCCATCGAG---
CCTGCCCCTTCCACCTCCACGCTACCCATCATCATTTTCTTCCATGGCGGCAGCTTTGCC
CACTCATCATCCAATAGCGCCATCTATGACACCCTTTGTCGCCGCCTTGTTGGCCTGTGC
AATGCAGTCGTGATCTCCGTGAATTATCGCCGATCCCCCGAGAACCGATACCCATGTGCT
TATGATGATGGGTGGGCGGCCCTCAAGTGGGTGAGCTCGAGGCCATGGCTCAAGTGT---
---GAAGCCGAATCGAAGCTCCGCATTTTCTTGATGGGCGATAGCTCGGGGGGTAATATC
GCCCACCACGTGACCCAAATGGCTGTGGAATCGGGAATGGAGATTGCCGGGAACATCTTG
TTGACGCCCATGTTCGGGGGACAGAAGAGGACGGAGTCGGAAAGGAGATTGGATGGGAAA
TACTTTGTGACAATTCAAGATAGGGATTGGTATTGGAAGGCCTTTCTACCTGAAGGCGTG
GATAGGGATCACCCAGCTTGTAATCCATTCGGTCCCAAGGGAATGGATTTGGAAGGACTT
TCATTTCCTAAGAGCCTCATTGTGGTTGCGGGGCTTGATCTTATGCAAGACTGGCAATTG
GGTTATGCTGAAGGGTTGAAGAAGGTGGGGAAAGAGGTGAAGCTAATATATTTGGAGCAG
GCGACGATCGGGTTTTATTTGCTGCCTAATACGGAGCATTACTATAGTGTGATGGAGGAA
ATCAGGAACTTTAGGGGTAGCACGGCA------CTGAAG
>gnl_Aquco_v3.1_Aqcoe2G319700.1
------ATGGCTGGAAGTAACGAAGTTAATATCAATGAGTCCAAGATGGCAGTTCCTTTG
AACACATGGGTTCTCATCTCCAATTTCAAGCTGGCATACACCATGCTTCGTCGTCCGGAT
GGAACCTTCAATCGTAATCTGGCAGAGTTCCTTGATCGGAAAGTCCCTGCCAATGCTAAC
CCTGTTGATGGGGTTTTCTCGTTCGATGTAATTATCGACAGGGCTACTGGCCTCCTTTGC
AGAATTTATCGACAGGCTACAGCAGTTCCAGTTCAACCAAGCTACATGCAGCTTGAACAG
CCCTTGAGCAGTGATGTGGTTGTCCCAGTTATAGTTTTCTTCCATGGAGGAAGCTTTGCT
CACTCCTCTGCTAATAGTGCTATCTATGACACTCTATGCCGTCGTCTTGTGCGTAATTGC
AAGGCTGTTGTGGTCTCTGTTAATTATCGACGTGCACCTGAGAACCGCTATCCATGTGCC
TATGATGATGGCTGTGCAGCACTTAAATGGGTTCATTCAAGGGCATGGCTCCGGAGT---
---GGGAAGGACTCAAAGGCTCATGTGTACCTTGCCGGAGATAGTTCTGGGGGTAATATT
GTCCATAATGTTGCACTGAGAGCAGTAGAATCAGGGGCCGAGATACTGGGGAATATACTA
CTTAATCCCATGTTTGGTGGGGCAGAACGGATGGAGTCAGAGAAGCGCTTGGATGGTAAA
TACTTCGTCACCCTCCAAGACCGAGATTGGTACTGGAGGGCTTTTCTCCCTGAAGGGGCA
GACAGAACACATCCTGCATGTGATCCGTTTGGCCCCAATGCTGCAAGCCTTGAAGGTGTT
AAGTTCCCTAAAAGCCTTGTTGTAGTTGCAGGGTTAGACCTAATCCACGATCGACAATTG
GCTTATGCCCAAGGACTCAAGAAGGCTGGACAAGATATTAAATTGATGTTTCTGGAACAG
GCCACCATTGGGTTCTACTTATTGCCGAATAACAATCACTTCTTCTGCCTCATGGATGAG
ATAAACAACTTTGTGAGT------TGC------------
>gnl_Aquco_v3.1_Aqcoe0041s0004.1
------ATGGCTGGAAGTAACGAAGTTAATATCAATGAGTCCAAGATGGCAGTTCCTTTG
AACACATGGGTTCTCATCTCCAATTTCAAGCTGGCATACACCATGCTTCGTCGTCCGGAT
GGAACCTTCAATCGTAATCTGGCAGAATTCCTTGATCGGAAAGTCCCTGCCAATGCTAAC
CCTGTTGATGGGGTTTTCTCGTTCGATGTAATTATCGACAGGGCTACTGGCCTCCTTTGC
AGAATTTATCGACAGGCTACGGCAGTTCCAGTTCAACCAAGCTACATGCAGCTTGAACAA
CCCTTGAGCAGTGATGTGGTTGTCCCAGTTATAGTTTTCTTCCATGGAGGAGCTTTGCTC
AACTCCTCTGCTAATAGTGCTATCTATGACACTCTATGCCGTCGTCTTGTGCGTAATTGC
AAGGCTGTTGTGGTCTCTGTTAATATATCTCGACACGTGGATAATATAAAACCAAAAAAT
GGTTTTAATGGTTTAAGTAGTGTCACGTGG---AAAACACGTGCA---------------
------------------------------------------------------------
------------------AGGGTAGTT---------------------------------
------------------------------------------------------------
------------------------------------------------------------
------------------------------------------------------------
------------------------------------------------------------
------------------------------------------------------------
------------------------------------------------------------
---------------------------------------
>gnl_Aquco_v3.1_Aqcoe7G245200.1
------------------------------------------------------------
------------------------------------------ATGCTTCGTCGTCCGGAT
GGAACCTTCAATCGTAATCTGGCAGAGTTCCTTGATCGGAAAGTCACTGCCAATGCTAAC
CCTGTTGATGGGGTTTTCTCGTTCGATGTAATTATCGACAGGGCTACTGGCCTCCTTTGC
AGAATTTATCGACAGGCTACGGCAATTCCAGTTCAACCAAGCTACATGCAGCTTGAACAG
CCATTGAGCAGTGATGTGGTTGTCCCAGTTATAGTTTTCTTCCATGGAGGAAGCTTTGCT
CAA---------------------------CTCCTCTGC---------------------
------------------------------------------------------------
------------------------------------------------------------
------------------------------------------------------------
------------------------------------------------------------
------------------------------------------------------------
------------------------------------------------------------
------------------------------------------------------------
------------------------------------------------------------
------------------------------------------------------------
------------------------------------------------------------
---------------------------------------
>gnl_Arath_TAIR10_AT3G63010.1
------ATGGCTGGTGGTAACGAAGTCAACCTTAACGAATGCAAGAGAATTGTCCCACTC
AACACATGGGTCCTCATTTCCAATTTCAAGCTTGCTTACAAAGTCCTCCGTCGCCCTGAC
GGTTCTTTCAACCGCGACCTCGCCGAGTTCCTTGACCGTAAAGTTCCCGCCAACTCTTTC
CCCCTCGACGGCGTTTTCTCCTTCGACCAC---GTCGACTCAACAACTAACCTTCTCACC
AGAATCTACCAACCTGCGTCTCTTCATCAGACCCGTCACGGAACCCTCGAGCTAACCAAA
CCTCTCAGTACTACAGAGATCGTCCCTGTTCTCATTTTCTTCCATGGAGGCAGCTTCACT
CATTCCTCCGCCAATAGTGCTATCTACGACACTTTCTGCCGACGCCTTGTCACCATTTGC
GGTGTTGTTGTTGTCTCTGTTGATTACCGGAGATCCCCTGAGCATCGCTACCCTTGTGCT
TACGACGATGGATGGAACGCTCTCAACTGGGTCAAGTCCAGAGTCTGGCTTCAGAGT---
---GGTAAAGACTCCAATGTTTATGTTTATTTGGCTGGAGATAGCTCTGGAGGCAACATT
GCTCACAATGTCGCTGTCAGAGCTACCAATGAAGGAGTCAAAGTGTTGGGGAACATTCTT
CTTCATCCAATGTTTGGTGGACAGGAGAGGACTCAGTCTGAGAAGACCCTTGATGGCAAA
TACTTTGTGACTATACAAGATCGAGATTGGTATTGGAGGGCTTATCTACCGGAAGGTGAA
GATAGAGATCATCCAGCATGTAATCCCTTTGGCCCGAGAGGTCAAAGCCTTAAAGGAGTC
AACTTTCCAAAGAGTCTTGTTGTTGTCGCTGGTTTAGATCTTGTTCAAGATTGGCAATTA
GCCTATGTGGATGGGCTTAAGAAGACTGGTCTTGAAGTCAATCTTTTGTATTTGAAACAA
GCTACCATTGGCTTTTACTTCTTGCCTAACAATGATCACTTTCATTGTCTTATGGAAGAG
TTGAATAAGTTTGTGCACTCCATATCTCAAAGC------
>gnl_Arath_TAIR10_AT3G05120.1
------ATGGCTGCGAGCGATGAAGTTAATCTTATTGAGAGCAGAACAGTGGTTCCTCTC
AATACATGGGTTTTAATATCCAACTTCAAAGTAGCCTACAATATCCTTCGTCGCCCTGAT
GGAACCTTTAACCGACACTTAGCTGAGTATCTAGACCGTAAAGTCACTGCAAACGCCAAT
CCGGTTGATGGGGTTTTCTCGTTCGATGTCTTGATTGATCGCAGGATCAATCTTCTAAGC
AGAGTCTATAGACCAGCTTATGCAGATCAAGAGCAACCTAGTATTTTAGATCTCGAGAAG
CCTGTTGAT---GGCGACATTGTCCCTGTTATATTGTTCTTCCATGGAGGTAGCTTTGCT
CATTCTTCTGCAAACAGTGCCATCTACGATACTCTTTGTCGCAGGCTTGTTGGTTTGTGC
AAGTGTGTTGTTGTCTCTGTGAATTATCGGCGTGCACCAGAGAATCCATACCCTTGTGCT
TATGATGATGGTTGGATTGCTCTTAATTGGGTTAACTCGAGATCTTGGCTTAAATCC---
---AAGAAAGACTCAAAGGTCCATATTTTCTTGGCTGGTGATAGCTCTGGAGGTAACATC
GCGCATAATGTGGCTTTAAGAGCGGGTGAATCGGGAATCGATGTTTTGGGGAACATTCTG
CTGAATCCTATGTTTGGTGGGAATGAGAGAACGGAGTCTGAGAAAAGTTTGGATGGGAAA
TACTTTGTGACGGTTAGAGACCGCGATTGGTACTGGAAAGCGTTTTTACCCGAGGGAGAA
GATAGAGAGCATCCAGCGTGTAATCCGTTTAGCCCGAGAGGGAAAAGCTTAGAAGGAGTG
AGTTTCCCCAAGAGTCTTGTGGTTGTCGCGGGTTTGGATTTGATTAGAGATTGGCAGTTG
GCATACGCGGAAGGGCTCAAGAAAGCGGGTCAAGAGGTTAAGCTTATGCATTTAGAGAAA
GCAACTGTTGGGTTTTACCTCTTGCCTAATAACAATCATTTCCATAATGTTATGGATGAG
ATTTCGGCGTTTGTAAACGCGGAATGT------------
>gnl_Arath_TAIR10_AT5G27320.1
------ATGGCTGGAAGTGAAGAAGTTAATCTTATTGAGAGCAAGACAGTGGTTCCTCTC
AATACATGGGTTCTAATATCCAACTTTAAGCTAGCTTACAATCTCCTGCGTCGCCCTGAC
GGAACTTTTAACCGTCATCTCGCAGAGTTTCTAGACCGGAAAGTCCCTGCAAATGCCAAC
CCTGTTAATGGGGTCTTCTCTTTTGATGTGATCATCGATCGCCAAACTAATTTGCTTAGC
AGAGTTTACAGACCAGCTGATGCTGGCACT------CCAAGTATTACTGATCTACAGAAT
CCTGTTGAT---GGTGAAATAGTGCCTGTTATTGTCTTCTTTCATGGTGGAAGCTTTGCA
CATTCTTCTGCAAACAGTGCTATTTATGATACTCTTTGTCGTAGGCTTGTTGGTTTGTGT
GGTGCTGTTGTTGTCTCTGTGAATTATCGTCGTGCACCAGAGAATCGATACCCTTGTGCT
TATGATGATGGATGGGCTGTTTTGAAATGGGTCAACTCGAGTTCTTGGCTTAGAAGC---
---AAGAAAGACTCAAAGGTTCGTATTTTCTTGGCGGGTGATAGCTCTGGGGGTAACATT
GTGCATAATGTCGCGGTAAGAGCGGTTGAGTCAAGGATCGATGTTTTGGGGAACATTTTG
CTTAACCCTATGTTTGGAGGGACCGAAAGAACGGAATCTGAGAAACGTTTGGATGGGAAG
TACTTTGTTACGGTTAGAGACCGAGATTGGTATTGGAGAGCGTTTCTTCCTGAGGGTGAA
GACAGAGAGCATCCAGCGTGTAGCCCGTTTGGCCCGAGAAGCAAGAGTCTAGAAGGGTTG
AGTTTCCCCAAGAGTCTTGTCGTTGTAGCGGGTTTAGATTTGATTCAAGATTGGCAATTG
AAGTACGCGGAAGGGCTCAAGAAAGCGGGTCAAGAGGTGAAGCTTCTTTACTTGGAGCAA
GCCACTATTGGCTTCTACTTATTGCCTAACAACAATCACTTCCATACCGTTATGGATGAG
ATAGCTGCATTTGTAAACGCAGAATGCCAA---------
>gnl_Betvu_v1.2_Bv4_083210_ngft.t1
------ATGGCTGGAAATAATGAAGTTAATGTTAACGAGTCAAAGAGGGTTGTACCACTG
AATACATGGATCCTGATCTCGAATTTCAAGTTGGCTTACAATCTGCTTCGACGTCCTGAT
GGTACTTTTAACCGTCACCTGGCTGAATTCCTTGATCGTAAAGTTCCTGCTAATGCAAAC
CCAGTTAATGGTGTTCTTTCATTCGATGTTATTGTTGATCGTCGTACTAGCCTCCTTTGT
AGGATATATCGTCCAGCCATAGCTGAAGAAGATGAAAGGACAATCATGGACCTTGAGAAG
CCTGTTGAGTCTGATGTTGTTGTTCCTGTGATAATATTTTTTCATGGGGGAAGCTTTGCT
CATTCTTCTGCCAATAGTGCTATCTATGACACACTTTGTCGTCGTTTAGTTCAGGTTTGT
AAGGCTGTGGTGGTTTCTGTAAACTATCGGCGTGCTCCTGAAAACCGTTACCCCTGTGCC
TATGATGACGGATGGACAGTTCTTGAGTGGGTAAATTCAAGGAATTGGCTCCAAAGT---
------AAGGACTCAAAAGTACATATATACTTATCCGGAGATAGCTCAGGTGGTAATATA
GCTTACCATGTTGCTTTACGAGCAGTCGATTCTGATATTGAAGTTTTGGGAAATATTCTT
CTCAATCCTATGTTTGGTGGGGAAGAGAGGACTAAATCAGAAAAGAATTTAGATGGGAAA
TATTTTGTGACTTTGCAGGACCGTGATTGGTATTGGAGAGCATTTCTTCCTCAAGGAGAA
AATCGGGACCATCCAGCATGTAATCCATTTGGTCCCCGTGGTCAGAGCCTTGAAGGATTG
AAGTTTCCTAAATCTCTTGTTGTGGTAGCGGGTTTGGATCTTATTCAAGATTGGCAATTA
GCATATGTAGAAGGGCTGAAGAAAGCAGGTCACAATGTGAAGCTTCTATATTTGGAGGAG
GCAACAATTGGATTCTACTTGCTACCAAATAACAGTCACTTCTACACTGTCATGGATGAA
ATCCGAAACTTTATGGGT---------------------
>gnl_Betvu_v1.2_Bv7_165780_dcxg.t1
------ATGGCCGGTAGTAATGAAATCAACGTCAATGAATGCAAGAAAGTAGTTCCTTTA
AACACATGGATTCTGATATCAAATTTCAAGCTAGCATACAACCTGCTACGCCGGCCTGAT
GGAACATTCAACAGAGAACTAAATGAATTCCTAGACCGTAAAGTTGCTGCCAATACAATC
CCAGTGGATGGAGTTTTTTCATTCGACATC---TTTGATAAGTCTACAAATCTCCTAAAC
CGCGTCTACATGCCGTCGCCAGATAATGAAGCGCAATGGGGAATTGTAGAGCTCGAAAAA
CCACTTAGCTGCGAAGAAATCGTACCTGTTATAGTATACTTTCACGGTGGTAGTTTCACT
CACTCGTCAGCTAATAGTGCCATATATGATACCCTGTGTCGCCGTCTTGTTAGCCTCTGT
AAGGCAGTCGTGGTGTCCGTAAACTATCGTAGATCACCAGAGCAAAGATACCCGGCAGCT
TATGATGATGGGTGGTCGGCAGTTAAATGGGTTAGTACAAGACCTTGGCTACAAAGT---
---GGGAAAGAAAGTAAAGTCCATGTTTATATGGCCGGGGATAGCTCTGGAGGTAACATT
GCACATCATGTGGCAGTCAGGGCTGCGGAGGAAGGGGTCCAGGTGATCGGGAACATCCTA
TTGCACCCGATGTTTGGGGGCGAAAAGAGGACCGAGTCAGAGAAGAGATTGGATGGGAAA
TACTTTGTTACAGTTCAAGATCGCGATTGGTATTGGAGAGCTTATCTACCGGAAGGTGAA
GATCGGGATCATCCAGCGTGTAATATATTCGGACCTCGTGGTAGGGAGATCAAAGGGCTA
AATTTACCAAAGAGTTTAGTGGTTGTGGCTGGTTTAGACTTGGTTCAAGATTGGCAATTA
GCTTATGTTGAAGGGTTAAAAAGTGCAGGACATAAGGTGAAACTTCTATACTTGGAACAA
GCAACAATTGGGTTTTATTTCTTGCCAAATAATGACAATTTCTATACTCTTATGGAAGAG
ATAAAGAAGTTTGTGAATCCTAACTGT------------
>gnl_Carpa_v0.4_evm.model.supercontig_731.1
------ATGGCTGGCGGTAATGAAGTTAATCTCAATGAATCCAAGAGAGTTGTCCCGTTG
AATACGTGGGTCCTCATTTCAAATTTCAAGCTGGCTTACAACATCCTCCGCCGTTCCGAC
GGCTCATTCAACCGGGAACTCGCCGAGTTTCTTGACCGGAAATTGCCGGCAAATACAATC
CCAGTTGACGGGGTTTTCTCTTTCGATCAT---GTCGATCGAGCCACCGGCCTTCTCAAC
AGAGTTTACCAACCAGCCCCCAGCAACCCCACTCAATGGGGAACTGTTGATCTCGAAAAT
TCCCTCAGCACAACCGAGATTGTTCCAGTCATTGTTTTCTTCCATGGCGGAAGCTTCACT
CATTCATCAGCCAATAGTGCTATCTATGACACCTTCTGTCGCCGCCTCGTTAGTGTCTGT
AAAGCTGTCGTGGTCTCTGTAAATTATCGCCGGTCACCGGAGTATCGGTACCCATCCGCA
TATGATGATGGCTGGGCTGCTCTCAAGTGGGTCAAGTCAAGAACTTGGTTGCAGAGT---
---GGGAAAGATTCAAAGGTTTATGTTTACTTGGCCGGTGATAGCTCTGGTGGTAATATA
GCTCATAATGTCGCAGTAAGGGCTGCTGAATCAGACATTGAGGTGTTTGGTAATATCCTA
CTTCACCCCATGTTTGGTGGGCAAGAAAGAACAGAATCAGAAAAGAGATTGGATGGAAAA
TACTTTGTTACAATCCAAGACCGAGATTGGTATTGGCGAGCTTTCCTCCCTGAAGGAGAA
GATAGAGATCATCCTGCTTCAAACCCATTTGGCCCTAGAGGCAAGAACATAGAAGAACTC
AAGTTTCCGAAAAGTCTTGTGGTAGTAGCGGGTTTCGATCTTATTCAAGATTGGCAATTG
AATTATGTCGAAGGGCTGAGGAAAGCTGGTCAGGCTGTGAAACTTCTTTTCCTAGAGCAG
GCAACAATTGGATTCTACTTCTTGCCAAACAACAGTCATTTCTATTGCCTAATGGAGGAG
ATTAAAGACTTCATCCATCCTAACTGT------------
>gnl_Carpa_v0.4_evm.model.supercontig_84.118
------ATGGCTAGGAGCAATGAAGTTAACCTCAGTGAGAGCAAGCTGGTGGTTCCACTG
AACACTTGGGTTCTTATCTCGAACTTCAAGCTGGCCTATAATCTCCTCCGGCGTCCTGAC
GGTACTTTCAACCGCCACCTTGCGGAATTCCTTGACCGAAAAGTCTCAGCCAACGCAAAT
CCAGTTGATGGGGTTTTCTCCTTTGATGTCATCATTGATCGTGAGACTGGCCTCCTTACC
CGCATCTACAGACCTGTCGATGCAGAGGAACCTCATGCAAGCATTGTTGAACTTGAGAAG
CCTGTCAAT---GGTGACATCGTATCTGTCATTATCTTCTTTCATGGTGGAAGTTTTGCA
CACTCCTCTGCAAACAGTGCTATATATGACATGCTATGTCGCAGATTAGTGGGCCTGTGC
AAGGCTGTTGTTGTCTCAGTGAATTACCGGCGTGCACCAGAGAATAGGTACCCTTGTGCA
TATGATGATGGATGGACAGCCCTTAACTGGGTGAACTCAAGATCATGGCTTCGTAGC---
---AAGAAAGATTCAAAAGTTCATATATACTTGGCTGGGGATAGCTCTGGTGGTTGTTTA
ACC---------------------------------CTAACCCTTTTTGGCTCTGTTCTG
CTCCAC---------------CAACAACACCATGAACGGCAAGGGAGAGTGCAGTTCCAG
ATA---------------------------------------------------------
------------------TGTTCA------------AAAGGCAAGAGAATGATTGGG---
------------------------------------------------------------
---------------------------GGGAGGGAA------------------------
------------------------------------------------------------
---------------------------------------
>gnl_Elagu_v2.0_p5_sc00040.V1.gene485
TTCGCCATGGCTGGAAGCAACGAGGTTAACGCTAACGAATCCAGGATGGTGGTTCCCCTC
AACACATGGGTCCTCATATCCAACTTCAAGCTGGCCTACAACATGCTCCGCCGCCCCGAC
GGCACCTTCAACCGCCACCTTGCCGAATTCCTCGACCGCACGGTCCCTGCCAATGTCTTC
CCTGCCAATGGTGTAATCTCCTTTGACCTCGTTATCGATCGCCAAACCGCCCTTCTTGCC
CGCGTCTACCGTCCTGCACCCTCCACCCCCTTTGACCCATCCCATGCTGACCTCCGATCC
CCCCCATCA---CCTGACCCTTTCCCTGTCATCATCTTCTTCCATGGTGGCAGCTTTGCC
CATTCATCGTTCAATAGTGCCATCTATGATTCACTTTGCCGCCGCTTTGTTTTACTCTGC
GGTGCGGTTGTCATATCTGTAAACTACCGCCGATCACCGGAGCACCAGTACCCCTGTGCC
TATGACGATGGGTGGACCGCCCTCAAATGGGCCTCCACCGAACCTTGGCTCCATAGC---
---GGTAAGGATGCCAAGCTCCGGGTTTTCCTCTCAGGGGATAGCTCTGGTGGGAACATT
GCACACCATGTTGCTGTCAGGGCTGCTGAGTCGGGAATTGAGGTCTCTGGGAACATTCTC
CTTAATCCCATGTTTGGTGGGAACCAACGAACCGAGTCGGAGAAGAGATTGGATGGAAAG
TACTTTGTCACGATTCAGGACAGGGACTGGTATTGGAAAGCATTCCTCCCCGAGGCGGCA
GATAGAGACCACCCTGCTTGCAACCCATTTGGTCCCAACGGAATGAAGCTCGAAGAGCTT
CCGTTCACAAAAACCCTTGTGACAGTGGCAGGACTGGATCTTTCCCAGGATTGGCAGCTG
GCTTATGCTGAAGGGCTCAAGAAGGCTGGCCATGATGTGAAGCTTGTCTATCGCGATCAG
GCCACTATTGGATTCTACTTCTTGCCTAACACAGACCATTTCTACGAAGTTATGGAGGAG
ATAAAAAACTTTGTCAGTTCTAACTATGGCTTAATTGCT
>gnl_Elagu_v2.0_p5_sc00212.V1.gene62
---------------------------------------------ATGGTGGTTCCCCTC
AACACATGGGTCCTCATCTCCAACTTCAAGCTGGCTTACAACATGCTTCGCCGCCCCGAC
GGCACCTTCGACCGCCACCTTGCTGAATTCCTCGACCGCAAGGTCCCTGCCAATGCCTTC
CCTGTCAATGGAGTAATCTCCTTCGATCTCCTTATCGATCGCGCAACCAATCTCCTTGCC
CGAATCTACCGCCCTGCTCCCACGGCCCCCCCCGACCCATCCCATGCTGACCTCCAATCC
CCCCCATCC---CCTGACCCTTTCCCTGTAATCATCTTCTTCCATGGTGGCAGCTTCGCC
CATTCCTCCTCCAATAGTGCCATCTATGACTCCCTTTGCCGCCGCTTTGTCTCCCTCTGC
GGCGCCGTCGTCATATCGGTGAACTACCGCCGATCACCGGAGCATCGGTATCCCTGTGCC
TATGATGATGGGTGGACTGCCCTTAAATGGGCCTCCACCGAGCCGTGGCTCCACAGC---
---GGTAAGGATGCCAAGCTCCGGGTTTTCCTCTCAGGGGATAGCTCTGGTGGGAACATT
GCTCACCATGTCGCCGTGAGGGCTGCTGAATCGGGAATTGAGGTCTCCGGGAACATTCTC
CTCAACCCAATGTTTGGTGGAAATCAGCGGACCGAATCGGAGAACACATTGGATGGGAAA
TACTTTGTCACGGTTCAGGACAGGTACTGGTATTGGAAGGCATTCCTCCCGGAGGGGGCG
GATAGAGACCACCCTGCTTGCAATCCCTTTGGTCCCAATGGAATGAAGCTCGAAGAGTTA
CCATTCACAAAAACCCTTGTGACGGTGGCAGGATTGGATCTCACCCGGGATTGGCAGCTG
GCTTATGCCGAAGGGCTCGAGAAGGCTGGCCATGATGTCAAGCTTGTCTATCGTGAGCAG
GCCACTATTGGCTTCTACTTCTTGCCTAACACAGACCATTTCTATGAAGTAATGGAGGAG
ATAAAGAACTTTTTTCCAGGAGCATTTGGATTTATATCC
>gnl_Eucgr_v2.0_Eucgr.H01611.1
------ATGGCCGGCAGTGATGAAGTCAACGTCAACGAATCTAAGAGCGTCGTCCCCCTC
AACACTTACGTCCTGATCTCCAACTTCAAGCTAGCATACAATCTCCTCCGCCGCCCCGAC
GGGACCTTCAACCGCGAATTGGACGATTTCCTCGACCGGAAGGTCCCCGCCAACGCCATA
CCGGTCAACGGGGTCTTCTCCTTCGATCAC---GTCGACCGGACGACCGGGCTCCTCAAC
CGGGTCTATCTGGCCGCCCCTGAAAACGAGGCCCGCTGGGGGATCATCGACCTCGAGAAG
CCCCTGAGCACCACCGAGGTCGTCCCGGTCATCATCTTTTTCCATGGAGGAAGCTTCACT
CATTCCACCGCGAGCACCGCCATTTACGACACGCTGTGCCGGCGGTTCGTGAACATCTGC
AAGGTCGCGGTGGTCTCTGTAAATTACCGGCGATCACCTGAATATCGGTACCCGTGTGCC
TACGACGACGGGTGGGCGGCCCTCAAGTGGGTCAAGTCAAGGCCGTGGCTCCAGAGC---
---GGGAAGGACTCGAAGGTCTATGTCTACTTGGCCGGAGATAGCTCGGGTGGCAATATC
GTGCACCACGTAGCTGTGCAGGCGGCCGATGCCGGAGTCGAGGTCTTGGGAAACATCCTC
CTCCATGCATTGTTCGGCGGCCAAAAGAGAACGGAATCGGAGATGAGATTGGACGGGAAG
TACTTCGTCAGGGTCCCCGACCGCGATTGGTACTGGCGGGCTTTCCTCCCGGAAGGGGAA
GACAGAGACCACCCGGCGTGTAACCCCTTCGGCCCGCGGGGCCGGAGCCTCGAGGGGCTC
AAGTTTCCGAAGAGCCTCGTGGTGGTGGCGGGCCTGGATCTCCTCCAGGACTGGCAATTG
GCATACGCAGAAGGGCTCGCCAAATACGGCCACGAGGTGAAGTTGCTGCACCTGAAGGAG
GCGACGATCGGCTTCTACTTCTTGCCGAACAATGACCATTTCTATCGGCTCATGGAGGAG
ATAAACGAGTTTGTCCATTCTAACTGT------------
>gnl_Eucgr_v2.0_Eucgr.B02030.1
------ATGGCTGGGAGCAATGAAGTCGGTCTCAGTGAATCGAAGATGGTTGTTCCTCTG
AATATGTGGGTCCTAATTTCCAATTTCAAGTTGAAGTACAATCTTCTCCGTCGCCCTGAT
GGAACTTTTGACCGCCATCTAGCAGAGTTCCTTGATCGGAAGGTTCCGGCAAATGCGAAC
CCTGTTGATGGCATCTTCTCCTTTGATGTTATAATTGATCGCACGATGAACCTCCTTTGC
CGGATTTACCGCCCGGCCTTTACTGAGGAACCTCAGCCAAGTTTAATTGATCTCGAGAAG
CCTGTGGAC---GCTGAATTTGTTCCAGTCATTGTTTTTTTCCATGGGGGAAGTTTCGCA
CATTCATCTGCTAACAGTGCCATATATGATACTTTATGCCGAAGATTAGTAGGCATTTGC
AAGGCCATCGTAGTTTCTGTGAACTATCGCCGTGCACCCGAGAATCGATATCCTTGTGCC
TATGATGATGGGTGGTTGGCTCTCAAATGGGTGAGCTCCAGATCTTGGCTCCAAAGT---
---AAAATTGATTCGAAAGTGCACATATTTTTGGCTGGCGACAGCTCTGGTGGAAACATA
GTTCACAGTGTTGCTCTAAGAGCTGCTGAAGCTGAAATAGAAGTGTCGGGAAACATACTG
CTCAATCCAATGTTTGGTGGAGAGGAGAGAACTGAGTCTGAGAAAAAATTAGATGGAAAA
TATTTTGTTGGCATACGAGAACGAGACTGGTACTGGAGAGCCTTCTTGCCTGAAGGTGAG
AATCGGGATCATCCTGCATGCAACCCATTTGGTCCCCGAGGGAAAAGTCTGGAAGGGATT
AAGTTTCCCAAGAGTCTCGTTGTTGTGGCTGGTTTGGACTTAATTCAGGATTGGCAGTTA
GCTTATGCTAAAGGGCTAGAGAAGGCCGGCCAGGAGGTGAAGCTACTGTTTTTGGAGCAG
GCAACAATTGGATTCTACTTGCTGCCAAACAACAACCATTTCTACACAGTGATGAATGAA
ATCAGTAGCTTTGTGAATCCCAATGGCAAA---------
>gnl_Eucgr_v2.0_Eucgr.K03422.1
------ATGGCTGGCGATAACGAAGTCAACGCCAATGAATCTAAGAGAGTTGTTCCCTTA
AACACATGGGTCCTCATCTCCAACTTCAGGCTCGCGTACAATCTCCTCCGCCGGCCCGAC
GGGACCTTCAATAGAGACTTGGCTGAGTTCCTTGACCGGAAAGTGCCTGCCAACACCATT
CCGGTCGACGGAGTCTTGTCGTTTGATCACGTCGTCGATCGCCCCACTGGCCTTCTGAAC
CGGGTGTACTTGCCGGTGCCCCATGATGCATCTCAATGGGGATTTGAAGAGCTCGAGAAG
CCTCTTAGCACCACCGAGGCTGTCCCTGTCATTTTATTCTTCCACGGCGGGAGCTTCAGC
CACTCCTCTGCCAACAGTGCAATTTATGACACCTTCTGCCGCCGCCTCGTCGGCCTTTGC
AAGGGGGCGGTCGTGTCGGTGAATTACCGCCGCTCGCCCGAACACAGATACCCCTGTGCC
AACGATGATGGTTGGGCAGCCCTGAAGTGGGTGAAGTCGAGACCTTGGCTAATGAGT---
---GGGAAAGACTCTAAAGTCCATGTCTATTTAGCTGGGGATAGCTCGGGCGGTAACATC
GCTCATCACGTGGCGGTCAGGGCTGCCGAGGCCGAGGTGGAAATACTAGGTAATATCCTT
CTTCATCCTTTGTTTGGCGGGCAAGAAAGAACCGAATCCGAGAAGAGATTAGATGGGAAA
TACTTCGTTAAAATAGAGGAACGCGATTGGTACTGGCGGGCTTATCTTCCGGAAGGGGAA
GACCGAGATCACCCTGCCTGCAATCCCTTCGGTCCCCGTGGCAGAAGCCTTGAGGGGCTT
AAGTTTCCGAAGAGCCTCATCGTTGTGGCGGGTCTGGATATTCTCCAGGACTGGCAAATA
GCTTATGTGGAAGGGTTAAAAAGGAACGGTCAAGAAGTGAAGTTGCTATATCTGAAGCAG
GCCACGATCGGCTTTTACTTCCTCCCGAACAACGAGCATTTCTACTGCCTGATGGAGGAG
ATCAAAAACTTTGTCAAGCCTAACTGT------------
>gnl_Manes_v6.1_Manes.08G124700.1
------ATGGCTGGGAGTAATGAAGTTAACCTCAATGAAAGCAAGATGGTGGTTCCACTG
AATACGTGGGTCCTCATATCCAATTTCAAGCTGGCTTACAATCTTCTCCGTCGCCCTGAT
GGCACTTTCAATCGCCATTTGGCAGAGTTCCTTGACCGGAAAGTTCCAGCAAATGTAAAC
CCAGTTGATGGAGTTTTCTCTTTTGATGCTGTCATTGACCGTGGGACTAGCCTCCTTTGC
AGGATATATCGACCTACTGATGGGGAGCCATCACAACCAAATTTGGCTGAACTTGAGAAG
CCTGTGAGC---TCTGAGATTGTCCCTGTCATTATCTTCTTTCATGGTGGAAGCTTTGCA
CACTCCTCTGCAAACAGTGCTATATATGACACGTTATGCCGCCGACTGGTGGGTATTTGC
AAAGCAGTGGTAGTCTCTGTGAACTATAGGCGTGCACCTGAAAATCGATACCCTTGTGCC
TATGATGATGGATGGACAGCTCTTAATTGGGTTAACTCAAGGACGTGGCTTGAGAGT---
---AAGAAAGATTCTAAAGTTCACATATATTTGGCTGGGGATAGCTCTGGTGGTAACATT
GTACATCATGTTGCAATAAGGGCAGTGGAATCAGGTATTGACATATTGGGGAACATACTA
CTAAACCCAATGTTTGCTGGGGAAGAGAGAACAGAATCTGAGAAGCGACTAGATGGAAAA
TATTTTGTCACTCTCCGAGACCGGGACTGGTATTGGCGAGCTTTCCTGCCTGAGGGGGCA
GATAGGGATCATCCAGCGTGTAATCCATTTGGTCCAAAAGGTAAAAACCTTAAAGGAGTG
AAATTCCCGAAGAGTCTTGTTGTGGTGGCCGGTTTGGATCTTGTTCAGGATTGGCAATTG
GCTTATGTTGAGGGGCTCAAGAAGGATGGCCAAGTAGTGAAACTTCTATATCTTGAGCAA
GCGACAATTGGCTTCTACTTGTTGCCGAATAACAATCACTTTCATACTGTTATGGATGAG
ATAAGTGAATTTGTGAGTTCCGACTGT------------
>gnl_Manes_v6.1_Manes.05G070500.1
------ATGGCTGGTAGTAATGAAGTCAACCTCAATGAATCCAAGAGGGTAGTTCCGCTG
AACACTTGGGTCCTCATCTCTAATTTCAAGCTCGCATATAATCTCCTTCGCCGTCCCGAC
GGAACCTTTAATCGTGAATTGGCAGAGTTTCTTGACCGTAAAGTCAATGCAAACACCATT
CCAGTTGATGGGGTTTTCTCCTTTGATTAT---GTCGATCGATCCACAGGCCTCCTTAGC
CGGGTTTATCAACCTGCCCCTGAAAATGAGGCTCAATGGGGGATTGTAGAGCTTGAAAAG
CCTTTGAGCACGACTGAGATTGTCCCAGTTATAATCTTTTTCCACGGCGGAAGCTTCACT
CATTCCTCTGCCAATAGTGCAATCTATGACACCTTTTGCCGCCGCCTTGTAAGTATTTGC
AAGGCTGTTGTGGTGTCTGTTAATTATCGGCGGTCACCTGAGTATCGATACCCATGTGCA
TACGATGATGGCTGGGCAGCTCTCAAGTGGGTTAAATCAAGAACATGGCTTCAAAGT---
---GGGAAAGATTCCAAGGTTCATGTATACTTGGCCGGGGATAGTTCCGGTGGAAATATA
GCACACCATGTCGCAGTGAGGGCAGCGGAAGCCGAAATCGAAGTATTGGGTAACATTCTT
CTGCATCCAATGTTCGGCGGCCAAGAGAGAACTGAATCAGAGAAGAGATTAGACGGAAAA
TACTTCGTTACGATTCAAGATCGTGACTGGTACTGGCGAGCATATCTACCTGAAGGAGAA
GATAGAGATCATCCAGCATGTAATATCTTTGGCCCTCGAGGGAAAAATCTCGCAGCACTC
AAATTCCCAAAAAGTCTAGTCGTTGTGGCTGGTTTCGATCTTGTTCAAGATTGGCAATTA
GCTTACGTTGAAGGATTACAGAGAGCTGGCCATGAAGTGAAACTTCTATATCTAGAGCAA
GCCACAATAGGATTCTACTTTTTGCCAAATAACGATCATTTCTATTGCCTCATGGAGGAG
ATAAAAAATTTCGTCAATCCTAACTGT------------
>gnl_Manes_v6.1_Manes.09G161600.1
------ATGGCTGGGAGTAATGAAGTTAACCTCAATGAAAGCAAGAGGGTGGTTCCACTT
AATACATGGGTCCTTATATCCAATTTCAAGCTGGCTTACAATCTCCTTCGTCGCCCTGAT
GGCACTTTCAATCGCCACTTGGCAGAGTTCCTTGACCGAAAAGTTCCAGCAAATGCAAAC
CCAGTTGATGGAGTTTTCTCTTTTGATTTTGTCATTGACCGTGGGACCAGCATCCTCAGC
CGGATCTATCGACCATCAGAAGGGGAGCAGTTGCAACCAAATATTGCTGACCTTGAGAAA
CCTGTAAGC---TCTGAGCTTGTCCCTGTCATTATATTCTTTCATGGTGGAAGCTTTGCA
CACTCGTCTGCAAACAGTGCTATATATGACACATTATGTCGCCGGCTGGTGGGTATTTGC
AAGGCAGTGGTAGTCTCTGTGAATTATAGGCGTGCACCTGAACATCGATACCCCTGTGCC
TATGATGATGGATGGACAGCTCTTAATTGGGTTAACTCAAGAACGTGGCTTCAGAGT---
---AAGAAAGATTCTAAAGTTCATATATACTTGGCAGGGGATAGCTCTGGCGGCAACATT
GTACATCATGTAGCTGTAAGAGCAGTTGAATCAGGTATTGACATATTGGGGAACATACTG
CTAAATCCCATGTTTAGTGGGCAAGAGAGAACAGAATCAGAGAAGCGATTAGATGGAAAA
TATTTTGTCACTCTACAAGACCGGGACTGGTATTGGAGAGCTTTCCTTCCTGAGGGGGCA
GATAGGGATCATTCAGCGTGCAATCCATTTGGTCCAAACGGTATAAACCTTGAAGGAATG
AAATTTCCCAAGAGTCTTGTTGTGGTAGCTGGTTTGGACCTTATTCAGGATTGGCAATTG
GCTTACGTTGAAGGGCTCAAGAAGGCTGGCCAAGTTGTGAAACTTCTATATCTTGAGCAA
GCAACAATTGGCTTCTACTTATTGCCCAATAACAATCACTTTCATACCGTCATGGATGAG
ATAAGCAAATTTGTGAGTTCTAACTTT------------
>gnl_Manes_v6.1_Manes.01G212300.1
------ATGGCTGGTAGTAATGAAGTCAACCTCAATGAATCCAAGAAGGTTGTTCCGCTG
AACACATGGATCCTCATCTCTAATTTCAAGCTTGCGTATAATCTCCTTCGCCGCCCCGAC
GGAACATTTAACCGTGAATTAGCAGAGTTCCTTGAACGTAAAGTCAATGCCAACACCATT
CCAGTTGATGGGGTTTTCTCCTTTGATCAC---GTCGATAGAACCACAGGCCTCCTTAAC
CGGGTTTACCAGCCTGCCCCCGTAAACGAGGCTCAATGGGGCATTGTAGAGCTCGAAAAG
CCTTTGAGCACCACTGAGATTGTCCCAGTTATAATATTCTTTCATGGTGGAAGCTTCACT
CACTCTTCTGCCAATAGTGCTATCTACGACACCTTCTGTCGCCGTCTTGTGAGCGTTTGC
AAGGCTGTTGTGGTGTCTGTTAATTATCGGCGGTCACCTGAGTATAGGTACCCATGTGCA
TACGATGACGGTTGGGCAGCTCTTCAGTGGGTTAAATCAAGAACTTGGCTTCAAAGT---
---GGAAAGAGTCCCAAGGTTCATGTGTACTTGGCTGGGGATAGTTCAGGTGGAAATATT
GCTCACCATGTTGCAGTGAGAGCAGCAGAAGCAGAAATCGAAGTATTGGGTAACATTCTT
CTTCACCCAATGTTCGGCGGGCAAGAGAGAAGTGAATCGGAGAAGAGATTAGATGGCAAA
TATTTCGTTACGATTCAAGACCGTGACTGGTATTGGAGAGCATATCTGCCCGAGGGAGAA
GATAGAGATCATCCAGCATGTAATATTTTTGGCCCCAGGGGAAGAAACCTCGCAAAACTC
AAGTTCCCCAAAAGTCTAGTTGTTGTAGCTGGTTTGGATCTTGTTCAAGATTGGCAATTG
GCTTACGTTGAAGGGCTACAGAGAGCTGGCCACGAAGTGAAACTTCTTTATCTCAAGCAA
GCCACAATTGGGTTTTACTTCTTGCCAAATAACGATCATTTCTATTGCCTCATGGAGGAG
ATTAAAAACTTCGTTAATCCTAACTGT------------
>gnl_Medtr_Mt4.0v1_Medtr7g093950.1
------ATGACTGGTACTAATGAAGTCAACCTCAGTGAATCTAGGAGTGTTGTTCCATTG
AATACTTATGTTCTTATCTCAAATTTCAAGCTTGCTTACAATCTTCTAAGAAGAGCAGAT
GGAACATTCAACAGAGATTTAGCAGAGTTTCTTGACAGAAAAGTCCCCGCAAACGCTATT
CCGGTCGATGGAGTCTTTTCATTCGATCAT---ATCGAACGAAACACCGGTCTATTCAAT
CGTGTTTATCTACCATCTTCAGAAAATGAATCTCAATGGGGTGTTAAAGATTTAGAGAAA
CCATTAAGTACAACAGAAATTGTTCCTGTTATAGTATTCTTCCATGGTGGAAGCTTCTCT
CATTCTTCAGCAAATAGTGCTATATATGATACATTTTGTAGAAGGTTAGTAAGTGTTTGT
AAAGCTGCTGTTGTTTCGGTCAATTACCGACGATCACCGGAGTATCGGTTTCCATGTGCT
TATGAAGATGGTTGGAATGCACTCAAATGGGTGAAGTCAAGAAAATGGCTTCAAAGT---
---GGGAAAGAAAAGAAAGTTTATGTTTACATGGCAGGTGATAGTTCTGGTGGAAACATT
GTTCATCATGTAGCAGTGAAAGCTTGTGAGGAAAAAATTGAAGTGTTAGGGAACATTCTT
CTTCATCCTTTGTTTGGTGGTGAAAAAAGAACAGATTCTGAAATGAGATTAGATGGAAAG
TACTTTGTTAGATTACAAGATCGTGATTGGTATTGGAGGGCTTTTTTACCAGAAGGTGAA
GATAGAGACCACCCTGCTTGTAACCCGTTTGGTCCAAAAGGGAAAAATCTTAAAGGACTT
AAGTTTCCTAAAAGTCTTGTTTGTGTTGCTGGTTTGGATCTTTTACAAGATTGGCAATTA
GCTTATGTGGATGGTTTAAGGAATTTTGGTCAAGATGTTAAACTTCTTTACCTTAAGGAG
GCTACTATTGGTTTTTACTTCTTGCCTAATAACGATCATTTCTATTGCCTTATGGAGGAA
ATCAAGAACTTTGTTAATCCTAACTGT------------
>gnl_Medtr_Mt4.0v1_Medtr1g082210.1
------ATGGCTGGAAGTAACCAACTCAACCCCAATGATTCAAAGATGGTGGTTCCATTG
AACATGTGGGTTTTGATCTCCAATTTTAAGTTAGCATACAATCTTCTCCGTCGTCCTGAT
GGAACTTTCAACCGTGACTTGGCAGAGTTTCTTGATCGGAAAGTTCCGGCTAATGCAAAT
CCTGTGGATGGAGTTTTCTCTTTTGATGTTATTGTTGATCGGGAAACCAATCTCCTTACT
CGAATCTACCGTCCTGTTGAAGGAGAAGAACAACATGTGAACATTGTTGACCTTGAGAAG
CCTGTTACC---GCTGAGGTTCTTCCTGTTGTCATGTTCTTCCATGGTGGAAGTTTTGCA
CATTCTTCGGCTAACAGTGCTATTTATGATACATTGTGTCGTCGATTGGTTGGTATTTGT
AATGCTGTTGTTGTCTCTGTGAATTATAGGCGTGCGCCTGAAAATAGGTATCCTTGTGCT
TATGAAGATGGGTGGAAAGCTGTTAAATGGGTTAACTCTAGAACATGGCTGCAGAGT---
---AAAAAGGATAGCAAGGTTCATATCTACATGGTTGGTGATAGCTCTGGCGGAAACATT
GTGCACCATGTTGCCTTGAAAGCTTTGGACTCTGGAATTCCAGTGTTGGGGAATATACTA
CTCAACCCTTTGTTTGGCGGGGAAGAAAGAACAGAATCCGAAAAGCGTCTTGATGGGAGA
TATTTTGTCAGAGTGAAAGATAGAGATTGGTATTGGAGGGCTTTTCTTCCCGAAGGGGAA
GACAGAGATCATCACGCGTGTAACCCTTTTGGTCCAAAGGGTCGAAGCCTTGAAGGAGTT
GCTTTTCCTAAGAGTCTTGTTGTGGTTGCTGGTTTGGATCTTGTTCAGGATTGGCAATTG
GGATATGCCAAAGGTCTTGAGAAAGCTGGACAAAATGTGAAGTTGCTATTCCTCGAGCAA
GCCACGGTCGGGTTTTACTTGCTACCAAATAATGAGCACTTCTCTGTTGTCATGGATGAG
ATAAAACATTTTGTCAACTCTGACTGTTCA---------
>gnl_Medtr_Mt4.0v1_Medtr1g089310.1
ATAAACATGGCTGGAAGTAATGAAGTCAACCTTAATGAATCTAAGAGTGTTGTTCCTCTC
AATACTTGGGTGCTTATCTCCAATTTCAAGCTTGCTTACAATCTACTAAGACGCGCTGAC
GGAACATTCAATAGAGAGTTAGCTGAGTTTCTTGACCGCAAGGTCCCAGCCAATACAATT
CCTGTAGATGGAGTATTCTCTTTCGATCAT---GTCGATAGAAATTCAGGACTTTTCAAT
AGGGTTTATCAACCTGCTCCAGAGAATGTTACTACTTGGGGAATTATAGAGCTAGAAAAG
CCCTTGAGCACAACAGAGATTGTCCCTGTCATAATCTTCTTCCATGGTGGAAGTTTCTCT
CATTCCTCAGCTAATAGTGCTATCTATGACACTTTCTGCCGTCGCCTTGTGAGCATGTGT
AAGGCTGTTGTTGTTTCTGTAAACTACAGAAGATCACCCGAGCATCGGTATCCGTGTGCT
TATGAAGATGGTTGGAATGCTCTAAATTGGGTCAAATCAAGGACATGGCTTCAAAGT---
---GGAAAGGACTCTAAGGTTTATGCTTACATGGCTGGTGATAGTTCCGGAGGCAACATT
GCTCATCACGTTGCGGTGAGAGCTGCCGAGGAAGATGTTGAGGTACTAGGTAACATTCTT
CTCCATCCACTCTTTGGCGGGGAGAAGCGAACAGAATCGGAGAAGAAACTGGATGGAAAG
TATTTTGTGAGGTTGCAAGATCGCGATTGGTATTGGCGAGCTTTTCTACCTGAAGGGGAA
GATAGAGATCATCCTGCTTGTAATCCATTTGGTCCTAAAGGTAAAAGCCTTGTAGGACTC
AAGTTCCCTAAAAGCCTTGTTTGTGTGGCTGGTTTGGATCTTCTACAAGATTGGCAATTG
GAATATGTGGAAGGTCTCGAGAATTCTGACCAAGATGTCAAACTTCTTTACCTAAAGGAA
GCCACTATTGGTTTCTACTTCCTGCCTAATAACGATCATTTCTATTGCCTCATGAATGAG
ATAAACACCTTTGTGCATCCTAACTGC------------
>gnl_Mimgu_v2.0_Migut.N02128.1
------ATGGCGGCCAGTAGTGAAGTAAATGTCAACGAATCGAAGAGGGTGGTTCCCCTT
AATACATGGATCCTTATATCCAACTTCAAGCTTGCTTATACCATGCTCCGACGCCCCGAC
GGTACGTTCAACCGAGACTTGAACGAGTATCTTGACCGGAAAGTGCCTGCAAACGCTATT
CCAGTAGACGGGGTTTACTCTTTCGATGTT---GTAGACCGTGTGACAGGACTTCTTAAC
CGTGTTTACTTGACTGCCGGTGAAAATACGCCTCAATGGGGGATTATGGAAGTGGACAAG
CCCTTGAGCACCACCGAAATAGTGCCCGTGATCTTATTCTTCCACGGCGGAAGCTTTGTT
CATTCCTCAGCCAACAGTGCTATCTACGATACATTCTGCCGCCGCCTCGTCACCACTTGC
AAGGCGGCAGTTGTCTCTGTGAACTACCGGCGGTCGCCCGAGTACAGGTACCCGTGCGCT
TATGATGATGGATGGGCAGCCCTCAAGTGGGTCCACTCAAAATCGTGGCTAAAGAGT---
---GGGAAGGATAGTAAAGTTCACGTTTATTTGGCGGGTGATAGTTCTGGTGGTAACATT
GCCCACCATGTTGCTGTTCGAGCGGCAGAAGAGGGTGTGGAGGTGTTGGGTAATATTCTT
CTTCATCCTCTGTTTGGTGGGGAAGAGAGGACAGAGTCGGAAAAAAAACTCGACGGGAAA
TACTTTGTGAGGATTCAAGATAGAGATTGGTATTGGAGAGCCTATTTACCGGAAGGAGAA
GATAGGGATCACCCTGCGTGTAATGTGTTTGGGCCGAGGAGTAGGAGCCTCGAGGGGCTG
AAATTACCGAAAAGCCTTGTCGTTGTGGCGGGATTGGATCTACTTCAGGATTGGCAATCG
GGATACGTGGAAGGGCTCAAGAAATTCGGTCAAGATGTGAAGCTTCTTTTTCTTGAAAAG
GCGACTATTGGGTTCTATTTCTTGCCGAATAACGAGCATTTCCATTGCCTAATGGATGAG
ATGAGAAGCTTCATCGAATCT------------------
>gnl_Mimgu_v2.0_Migut.D00244.1
------ATGGCGGGTAGTAACGAAGTAAATGCTAACGAATCAAAGAGAGTGGTTCCCCTC
AATACATGGATTCTAATATCAAATTTCAAGCTAGCATACAACTTGCTCCGCCGCCCGGAC
GGCACATTTAACCGTGACCTAAATGAATACCTCGACAGAAAAGTCACCGCGAACGCGAAC
CCTGTCGATGGTGTCTACTCGTTCGATGTT---GTTGACCGGTCAACCAGCCTCCTCAAC
CGTGTTTATCTTTCAGCCCGTGAAAACGGGGCTCACTGGGGTATAAACGAGCTCGAGAAG
CCCTTGAGCACAACTGAAGTAATCCCTGTTATAGTCTTCTTCCACGGCGGGAGCTTCGTC
CACTCCTCAGCCAATAGCGCAATCTACGACACCTTCTGCCGCCGCCTCGTCAGCACCTGC
AAGGCGGCGGTTGTGTCGGTCAACTACCGCCGCTCGCCGGAGAATCGGTACCCTTGCGCG
TACGACGACGGATGGACGGCGCTCAAGTGGGTCCAATCGAGGCTGTGGCTTAGGAGT---
---GGCCAATCTTCGAGGGTGCACGTTTACTTGGCCGGAGATAGCTCCGGCGGAAACATA
GCCCACCACGTGGCGGTGAGGGCGGCGGAGGAAGGGGTTGAAGTAAAAGGGAATATTCTC
TTGCACCCTCTGTTCGGTGGGCAAGAGAGGACCGAGTCGGAGAAGCTATTGGATGGGAAG
TACTTTGTCAAGATTCAAGACAGGGATTGGTACTGGAGGGCGTACCTTCCGGAAGGTGAG
GATAGAGACCACCCCGCGTGTAATGTGTTTGGCCCGAGGGGTAAAAGTGTCCAGGGCTTC
AATTTTCCGAAGAGCCTCGTTGTTGTGGCGGGATTGGATCTCCTTCAAGATTGGCAATTG
AGGTACGTGGATGGGCTCGAGAAATCGGGGCAAGAAGTGAAATTGCTTTATCTCGAAAAG
GCGACAATTGGATTCTACTTCTTGCCGAATAACGATCATTTCCATTCCTTAATGGACGAG
ATGAGAAGCTTCATCCACTCG------------------
>gnl_Musac_v1_GSMUA_Achr3T24930_001
------ATGGCTGGCAGCAACGAGGTCAACGCCAATGAGTCCAAGATGGTGGTTCCCCTC
AACACGTGGGTCCTCATCTCCAACTTCAAGCTGGCCTACAACATGCTGCGCCGACCCGAC
GGCACCTTCGACCGCCACCTCGCCGAATTCCTCGACCGCAAGGTTCCCGCCAACGCCACC
CCGGTCAACGGCGTCGTCTCGTTCGACGTCCTCATCGACCGCCCCAACAACCTGCTCGCC
CGCATCTACCGCCCCGCCCCCTCCACCGCCTCCGTCGCCCCGCTCATCGACCTCTACCGG
GCTCCCTCC---CCCGACCCCTTCCCCGTCATCATCTTCTTCCACGGCGGCAGCTTCGCC
CACTCCTCGTCCAACAGCGCCATCTACGACTCGCTGTGCCGCCGATTCGTCTCCCTCTGC
GGCGCGGTCGTCGTATCCGTCAATTACCGCCGCGCGCCCGAGCACAAGTATCCCTGCGCA
TACGACGACGGGTGGGCGGCCCTCAAGTGGGCGTCCGGCGAGCCATGGCTCCGCAGC---
---GGGAAGGACGCCAAGCTTCGGGTGTTCCTCGCGGGGGACAGCTCCGGCGGGAACATC
GCACACCATGTGGCTTTGAGGGCAGCGGAGTCTGGCATC---------------------
------------------------------------------------------------
------------------------------------GAAGCATATCTTCCCGAGGGGGCA
GACAGAGACCACCCCGCCTGCAACCCCTTCGGCCCCAAAGGTGTGACGCTCGAGGGTCTT
CCCTTCGCCAAAAGCCTGGTTATAGTGGCAGGGCTGGATCTCGTTCAGGACTGGCAATTG
GCATACGCAGATGGGTTGAAGAAGGCCGGCCACTTCGTGAAGCTTGTCTACCGCGAGCAG
GCCACGATCGGATTCTACTTGCTGCCCAACACCAACCATTTCTACCAAGTCATGGAGGAG
ATCAAGAACTTTGTCAGCTCCAACTTG------------
>gnl_Musac_v1_GSMUA_Achr8T05910_001
------ATGGCTGGAAGCAACGAGATTAACGCCAACGAGTCAAAGACGGTGGTTCCGCTC
AACACATGGGTCCTCATCTCCAACTTCAAGCTGGCCTACAACATGCTGCGCCGCCCGGAC
GGCACGTTCGACCGCCACCTCGCCGAGTTCCTCGACCGCAAGGTTCCCGCCAATGTCGCC
CCCGTCAATGGCGTCGTCTCGTTCGACGTCCTCATCGACCGCCCCACGAGCCTTCTCGCC
CGAATCTACCGCCCTGCCACCGCCTCCGCTGCCGTCGCG---CTCCCCGACCTGTGCCGG
CCGCCCTCG---CCCGACCCCTTCCCCGTCATCATCTTCTTCCACGGCGGCAGCTTCGCC
CACTCCTCATCCAACAGCGCCATCTACGACTCACTTTGCCGCCGGTTCGTATCCCTCTGC
GGCGCCGTCGTTGTGTCCGTCAATTACCGCCGAGCACCCGAGCACAAGTACCCCTGCGCC
TACGACGACGGATGGGCTGCGCTCCGGTGGGCGTCGGGCGAGCCATGGCTTCGCAGC---
---GGAAAGGACGCCAAGCTCCGGGTGTTCCTCGCGGGGGACAGCTCGGGGGGGAACATC
GCGCACCACGTGGCCATCAGGGCAGCGAAGTCCGGAGTC---------------------
------------------------------------------------------------
------------------------------------GAAGCGTACCTGCCCGAGGGAGCG
AACAGGGATCACCCGGCCAGCAACCCCTTGGGTCCCAACGGCGCGAAGCTTGAAGGGCTG
CCCTTCACGAGAAGCCTCGTGGTGGTGGCAGGTCTGGATCTGGTTCAGGACTGGCAACTG
GCGTACGCGCAGGGGTTGAAGAAGGCCGGCCACTCCGTGAAGCTCGTCTACCGCGAACAG
GCCACGATCGGGTTCTACTTGTTGCCCAACACCGACCATTTCTACCAAGTCATGGATGAG
ATACACGACTTCGTCGGCTCTAACTTG------------
>gnl_Musac_v1_GSMUA_Achr6T16090_001
------ATGGCGGGAAGCAACGAGGTGAACGCCAACGAGTGCAGGATGGTGGTTCCCCTC
AACACATGGGTCCTCATCTCCAACTTCAAGCTGGCCTACAACATGCTGCGCCGCCCCGAC
GGAACCTTCGATCGCCACCTCGCCGAATTCCTCGACCGCAAGGTCCCCGCCAACGCGGCC
CCCGTCAATGGCGTCGTCTCCTTTGACATCCTCATCGACCGCACCAACAATCTCCTCGCC
CGCATCTACCGCCCCGCCCCTCCGAACCCCTCCCCCACCACGCTCGCCGACTTCCACCGG
CCTCCCTCC---CCGGATCCCTTCCCCGTAATCATCTTCTTCCATGGCGGCAGCTTCGCC
CACTCCTCCCCGAACACCGCCATCTACGACTCCCTCTGCCGGCGCTTTGTCTCGCTGTGC
GGAGCAGTGGTTATCTCCGTCGACTACCGTCGCTCACCTGAATACCGGTACCCCTGCGCC
TACGACGACGGATGGGCGGCCCTCAAGTGGGCTTCCACCGAGCCATGGCTCCACGGC---
---GGCAAGGACGCCAAACTTCGGGTGTTCCTCTGCGGCGACAGCTCCGGGGGCAACATC
GCGCACCACGTAGCCGTAAGGGCTGCAGAATCCGGGATC---------------------
------------------------------------------------------------
------------------------------------GAGGCGTATCTCCCGGAGGGAGCC
GACAGGGACCACCCAGCTTGCAACCCCTTCGGTCCCAATGGCGTCCCCCTCGAGGAGCTT
CCTTTCACAAAGAGCCTCGTCATAGTGGCAGGCTTGGATCTTGTTCAGGACTGGCAATTG
GCCTATGCCGACGGGTTGAAGACGGCCGGCAAAGATGTGAAGCTCGTCTACCGGGAACAG
GCCACCATCGGCTTCTATTTGTTGCCCAATACTGACCATTTCTACGAAGTAATGGAGGAG
ATCAAGCACTTTGTTACCTCTAACTTA------------
>gnl_Musac_v1_GSMUA_Achr10T12580_001
------ATGGCGGGAAGCAACGAGGTGAACGCCAACGAGTCCAAGATGGTGGTTCCCCTG
CACACCTGGGTCCTCATCTCCAACTTCAAGCTGGCCTACAACATGCTGCGCCGCCCTGAC
GGCACCTTCGACCGCCACCTCGCCGAATTCCTCGACCGCAAGGTCCCCGCCAATGCCTCT
CCCGTCAATGGCGTCGTCTCCTTCGACGTCGTCATCGACCGCACCAACAACCTCCTCGCC
CGCATCTACCGCCCCGCCCCTCCCAACCCCACCACG------CTTGCCGACCTCCACCGG
CCTCCCTCC---CCCGATCCCTTCCCCGTGATAATCTTCTTCCACGGCGGCAGCTTCGCC
CACTCCTCGTCCAACACTGCCATCTACGACTCCCTCTGCCGCCGCTTCGTCTCCCTGTGC
GGTGCCGTCGTCATCTCCGTCGACTACCGTCGATCACCGGAATACCGGTATCCCTGTGCC
TACGACGACGGATGGGCCGCCCTCAAGTGGGCTTCCACCGAGCCATGGCTCCACAGC---
---GGCAAGGATGCTAAACTTCGGGTGTTCCTCTGTGGTGACAGCTCCGGGGGGAACATC
GCACACCATGTGGCAGTCAAGGCTGCAGAATCCGGGATC---------------------
------------------------------------------------------------
------------------------------------GAGGCTTATCTCCCCGAGGGAGCG
GACAGAGACCACCCCGCTTGCAACCCCTTTGGCCCCAACGGCATGAAGCTCGAAGAGCTT
CCTTTCACCAAAAGCCTCGTTATAGTGGCAGGTCTGGATCTTGTTCAGGACTGGCAATTG
GCCTACACCGAGGGGTTGAAGAAGGCCGGTAAAGAGGTCAAGCTTGTCTACCGTGAACAG
GCCACGATCGGGTTCTACTTGTTGCCGAACACCGACCATTTCTATGAAGTAATGGAGGAG
ATCAGGAACTTCGTTACTTGTAACTTAAAGCAA------
>gnl_Musac_v1_GSMUA_Achr5T27450_001
TTCACTATGGCCGGAAGCAACGAGGTTAATGCCAATGAGTCGAAGATGGCGGTTCCCCTC
AACACCTGGGTCCTCATCTCCAACTTCAAGCTGGCCTACAACATGCTGCGCCGCCCCGAC
GGCACCTTCGACCGCCACCTCGCCGAATTCCTCGACCGCAAGGTCCCTGCCAATGCCACC
CCTGTCAATGGCGTCATCTCGTTCGATGTCCTCATCGGCCGCACCAGTAAGCTGCTTTCA
CGCATCTACCGCCCTGCCCCCTCCACCTCAGCCGCCGTTCCTCTCGCCGACCTCTATCAG
CCGCCCTCT---GCTGACCCCTTTCCGGTCATCATCTTCTTCCACGGCGGAAGTTTTGCC
CATTCCTCATCCAACAGCGCCATCTACGACTCACTCTGCCGCCGGTTCGTCTCCCTATGC
GGCGCAGTCGTCGTGTCCGTCAACTACCGCCGGTCACCCGAGTACAAGTATCCCTGCGCT
TACGACGATGGGTGGGCTGCCCTTAAGTGGGCTTCTGCAGAGCCGTGGCTTCAAAGC---
---GGAAAGGATGCCAAGTTTCGGGTGTTCCTCGCAGGGGACAGTTCTGGAGGAAACATC
GCACACCATGTGGCCGTCAGGGCAGCGGAA------------------------------
------------------------------------------------------------
------------------------GATTGGTATTGGAAAGCGTATCTCCCCGAGGGAGCA
GATAGAGACCACCCGGCTTGCAATCCCTTCGGCCCCAACGCAGCGAAGCTGGATGGTCTT
CCCTTCACAAAGAGCCTCATTATAGTGGCAGGATTGGATCTTGTTCAGGACTGGCAATTG
GCGTATGCCGAAGGGTTGAAGAAGGCCGGCCATTCTGTGAAGCTTGTGTACCGGGAACAG
GCCACCATCGGATTCTACTTGTTGCCAAACACTGATCATTTTTACCAAGTGATGGATGAG
ATCAAGAACTTTGTCATGGCTAACGTGCAG---------
>gnl_Musac_v1_GSMUA_Achr5T27430_001
------ATGGCCGGAAGCAACGAGGTTAATGCCAATGAGTCCAAGATGGCGGTTCCCCTC
AACACCTGGGTCCTCATCTCCAACTTCAAGCTGGCCTACAACATGCTGCGCCGCCCCGAC
GGCACCTTCGACCGCCACCTCGCCGAATTCCTCGACCGCAAGGTCCCTGCCAATGCCACC
CCTGTCAATGGCGTCATCTCGTTCGATGTCCTCATCGGCCGCACCAGTAAACTGCTTTCA
CGCATCTACCGCCCTGCCCCCTCCACCTCAGCCGCCGTTCCTCTCGCCGACCTCTATCAG
CCGCCCTCT---GCTGACCCCTTTCCGGTCATCATCTTCTTCCACGGCGGAAGTTTTGCC
CATTCCTCATCCAACAGCGCCATCTACGACTCACTCTGCCGCCGGTTCGTCTCCCTATGC
GGCGCAGTCGTCGTGTCCGTCAATTACCGACGGTCACCCGAGTACAAGTATCCCTGCGCT
TACGACGATGGGTGGGCTGCCCTTAAGTGGGCTTCTGCGGAGCCGTGGCTTCAAAGC---
---GGAAAGGATGCCAAGTTTCGGGTGTTCCTCGCAGGGGACAGTTCTGGAGGAAACATC
GCACACCATGTGGCCGTCAGGGCAGCGGAA------------------------------
------------------------------------------------------------
------------------------GATTGGTATTGGAAAGCATATCTCCCCGAGGGGGCA
GATAGAGACCACCCGGCTTGCAATCCCTTCGGCCCCAACGCAGCGAAGCTGGATGGTCTT
CCCTTCACAAAGAGCCTCATTATAGTGGCAGGATTGGATCTTGTTCAGGACTGGCAATTG
GCGTATGCCGACGGGTTGAAGAAGGCCGGCCACTCTGTGAAGCTTGTGTACCGGGAACAG
GCCACCATCGGATTCTACTTGTTGCCAAACACTGATCATTTTTACCAAGTGATGGATGAG
ATCAAGAACTTTGTCATGACTAACGTGCAG---------
>gnl_Nelnu_v1.0_NNU_024334-RA
------ATGGCTGGAGGTAACGAAATCACCGTCAATGAGGCCAAGATGGTGGTTCCGCTG
AACACATGGATTCTCATCTCCAATTTCAAGGTGGCCTACAATCTCCTCCGCCGACCGGAC
GGTACGTTCAACCGCCACCTGGCGGAGTTCCTCGACCGGAAAGTCACTGCGAACACAACC
CCCGTCGATGGAGTGTTCTCTTTCGATGTCATAGTGGACCGCGCAACTAGCCTCCTCAGC
CGAATATACCGGCCAGCCCCGGCCGATGAAGCTCAAGCGGGTGTCATGGAGCTTGAGCGG
CCCCTGAGT---ACAGAGGTCGTCCCCGTCATAATTTTCTTCCACGGAGGTAGCTTCGCA
CACTCGTCCGCCAACAGTGCCATCTACGACACACTCTGCCGCCGGCTTGTGGGCATCTGC
AACGCCGTTGTGGTGTCCGTCAACTATCGTCGCTCGCCGGAGAACCGGTATCCATGTGCT
TATGAGGATGGGTGGGCAGCTCTCAAATGGGTTAACTCCAGGCCTTGGCTTCAGAGC---
---GGGAAGGAGTCCAAAGTTCACATTTACTTGGCCGGAGACAGTTCAGGGGGCAACATT
GCTCACCACGTCGCACTGAAAGCAGGGGAATCGGGCATCCAAGTAATGGGGAACATACTA
CTCAATCCGATGTTCGGCGGGCAAGAGAGGACGGAGTCGGAGAAGAGATTGGATGGAAAA
TACTTCGTGACAATTCAAGACCGAGACTGGTATTGGAGAGCTTTTCTTCCTGCAGGGGCG
GATAGAGACCACCCAGCATGTAATCCATTCGGTCCCAACGGCAAGAGCCTCAAAGGGGTG
GAGTTCCCGAAGAGTCTGGTGGTGGTGGCCGGTCTGGACCTTGTCCAGGATTGGCAATTG
GCCTACGTCGAAGGGCTGAAGAAGGCTGGCCAAGATGTGAATCTCATCTATCTGGAGCAG
GCTACCATTGGCTTCTACTTGCTGCCCAACAACAACCACTTCTATACAGTCATGGAGGAG
ATTAAACGCTTCGTGAATTCTAACTGT------------
>gnl_Nelnu_v1.0_NNU_001643-RA
------ATGGCTGGAGGTAACGAAATTAACCTCAATGAGGCCAAGATGGTGGTTCCGCTC
AATACATGGATTCTTATTTCCAATTTCAAGGTGGCCTACAACCTCCTCCGCCGTCCGGAC
GGTACGTTCAACCGCCACCTGGCGGAGTTCCTCGACCGGAAAGTCCCCGCCAACACAACC
CCGGTGGACGGGGTGTTCTCCTTCGATGTCATCGTGGACCGGGCGACCAGCCTCCTTAGC
AGGATATACCGGCCAGCCCCAGCAGACGAAGCTCAGGGCGGCATCATGGAGCTGGAAAGG
CCACTGAGC---ACGGAAGTGGTTCCGGTCATAATTTTCTTCCACGGAGGCAGCTTTGCA
CACTCTTCTTCGAACAGTGCCATCTACGATACACTCTGTCGTCGCCTTGTGAACATGTGC
AACGCTGTTGTGGTGTCTGTGAATTATCGTCGTGCACCAGAAAACCGGTATCCATGCGCC
TACGAGGATGGGTGGGCAGCTCTCAAATGGGTTAACTCCAGGCAGTGGCTTCAGAGC---
---GGGAAGGACTCCAAAGTCCACATTTACTTAGCAGGAGATAGTTCTGGAGGTAACATT
GTCCACCATGTTGCTCTCAAGGCAGTGGAATCAGACATCCAAGTAAAGGGAAATATACTA
CTGAATGCCATGTTCGGCGGGAAAGAAAGGACGGAGTCGGAGAAGAGATTGGACGGGAAG
TACTTTGTGACCATTCAGGACAGGGACTGGTATTGGAGAGCTTTTCTTCCAGAAGGAACT
GATAGAGACCACCCAGCATGTAACCCATTTGGTCCCAGTGGCAAAAGCCTCAAGGGAGTC
AAGTTCCCGAAGAGCCTGGTTGTGGTGGCAGGTCTCGACCTTGTGCAGGATTGGCAGTTG
GCCTATGTGGAAGGTCTGAAGAAGGCTGGTCAGGACGTGAAGCTCATATATCTGGAGCAG
GCCACCATCGGCTTCTACTTGTTGCCCAATAACAACCACTTCTATACAGTCATGGAAGAG
ATTAAGCACTTCGTGAATTCTAACTGT------------
>gnl_Orysa_v7.0_LOC_Os05g33730.1
------ATGGCCGGCAGCGACGAGGTCAACCGCAACGAGTGCAAGACGGTGGTGCCGCTC
CACACATGGGTGCTCATCTCCAACTTCAAGCTGTCGTACAACATTCTGCGGCGGGCGGAC
GGGACGTTCGAGCGGGACCTCGGGGAGTACCTGGACAGGAGGGTGCCGGCGAACGCGCGG
CCGCTGGAGGGGGTGTCGTCGTTCGACCACATCATCGACCAGTCGGTGGGGCTGGAGGTG
CGCATCTACCGGGCGGCGGCGGAGGGTGACGCGGAGGAGGGGGCGGCGGCGGTGACGCGG
CCCATCCCAGCGGCGGAGCCGTTCCCGGTGATCATATTCTTCCACGGCGGCAGCTTCGTG
CACTCGTCGGCCAGCTCGACCATCTACGACAGTCTGTGCCGCCGGTTCGTGAAGCTGAGC
AAGGGCGTCGTGGTGTCCGTCAACTACCGGCGCGCGCCGGAGCACCGCTACCCGTGCGCG
TACGACGACGGGTGGACCGCGCTCAAGTGGGTCATGTCGCAGCCGTTCATGCGCAGC---
---GGCGGCGACGCGCAGGCCCGCGTGTTCCTCTCCGGCGACAGCTCCGGCGGCAACATC
GCCCACCACGTCGCCGTCCGCGCCGCCGACGAGGGCGTCAAGGTCTGCGGCAACATCCTG
CTCAACGCCATGTTCGGCGGCACCGAGCGCACGGAGTCGGAGCGGCGGCTCGACGGCAAG
TACTTCGTGACGCTCCAGGACAGGGACTGGTACTGGAAGGCGTACCTGCCGGAGGACGCC
GACCGGGACCATCCGGCGTGCAACCCGTTCGGCCCGAACGGCCGGCGGCTCGGGGGCCTC
CCCTTCGCCAAGAGCCTCATCATCGTGTCGGGCCTGGACCTCACCTGCGACCGGCAGCTC
GCCTACGCCGACGCCCTCCGGGAGGACGGCCACCACGTCAAGGTTGTCCAATGCGAGAAC
GCCACGGTGGGGTTCTACCTGTTGCCCAACACCGTCCACTACCACGAGGTCATGGAGGAG
ATCTCCGACTTCCTCAACGCTAACCTC------------
>gnl_Phavu_v2.1_Phvul.007G167600.1
------ATGACTGGCAGTGATGAAGTCAACCTCAGTGAATCTAAGAGTGTTGTTCCACTC
AATACTTGGGTGCTTATCTCCAATTTCAAGCTTGCTTACAACCTACTAAGACGTGCTGAT
GGAACGTTCAATCGAGAATTGGCGGAATTCCTCGACCGCAAGGTCCCGGCTAACGCAATT
CCTGTTGATGGGGTATTCTCTTTTGATCAT---GTTGATCGAAACACCGGCCTATTCAAT
AGGGTGTATCAAGTAGCTCCTGAAAAGGAGGCTAGGTGCAACATAATAGAGCTGGAGAAG
CCCCTGAGCACTACAGAGATCGTTCCTGTTATAATTTTCTTCCATGGTGGAAGTTTCTCT
CATTCTTCCGCTAACAGTGCTATCTATGACACTTTCTGCCGCCGCCTTGTGAGCCTTTGC
AAGGCTGTGGTGGTTTCTGTAAACTACAGGCGATCGCCGGAGCACCGTTATCCATGTGCC
TATGATGATGGCTGGGCAGCCCTGAAGTGGGTTAAGTCTAGAAAGTGGCTTCAGTGT---
---GGAAAGGATTCCAAGGTTCATGTGTACTTGGCAGGCGATAGTTCTGGTGGTAATATT
GCTCATCATGTGGCTGTGAGGGCTGCTGAAGAAGATATTGAAGTGCTTGGCAATATTCTT
CTTCACCCACTGTTTGGTGGGGAGAAGCGAACCGAGTCAGAGAAGAAACTGGATGGGAAG
TACTTTGTGAGGCTGCAAGACCGTGATTGGTATTGGAGAGCTTTTCTTCCTGAAGGAGCA
GATAGAGATCATCCTGCTTGTAACCCATTTGGCCCCAAGGGTAAAAATCTTGCAGGCCTC
AAGTTGCCCAAAAGTCTTGTTTGTGTGGCTGGTTTGGATCTTCTCCAAGATTGGCAATTG
GAATATGTGGAAGGTCTCAAGAATTGTGGCCAAGATGTCAAACTTCTTTACCTTAAGGAG
GCAACTATCGGTTTCTACTTCTTGCCTAATAATGATCATTTCTATATCCTCATGGAGGAG
ATAAAGAACTTCGTCAATTCTAACTGT------------
>gnl_Phavu_v2.1_Phvul.007G183400.1
------ATGGCTGGGACTAACGAACTCAACCCCAACGATTCTAAGATGGTGGTTCCGTTG
AATATGTGGGTTCTGATCTCAAATTTCAAGTTGGCGTACAACCTTCTTCGTCGTCCGGAT
GGTACTTTCAACCGGGACTTAGCAGAGTTTCTTGATCGGAAAGTTCCGGCAAATGCGAAC
CCCGTGGAGGGAGTGTTCTCTTTTGATGTCATTGTTGACCGTGAAACGAATCTCCTGACG
CGAATCTACCGTCCTGCTGAGGGAGAAGAGCGTCCTGTGAACATTCTTGAGCTTGAGAAA
CCTGTGAGC---TCTGAGGTTGTTCCTGTGATCATATTCTTCCATGGTGGAAGTTTTGCT
CATTCTTCAGCCAATAGTGCCATATATGATACGCTTTGTCGTCGCCTGGTGGGTATCTGT
AAGGCCGTTGTGGTGTCTGTGAACTACAGGCGTGCACCTGAGAATAGGTATCCTTGTGCA
TACGATGATGGGTGGACAGCTCTTAAGTGGGTTAGCTCTAGATCTTGGCTTCAGAGT---
---AGGAAGGATAAGAAAGTTCATATCTACATGGCTGGGGATAGCTCGGGTGGGAACATT
GTGCACCATGTTGCCCTCAAAGCTGTGGAGTCCGGAATTGAAGTGTTTGGGAATATACTG
CTCAACCCATTGTTTGGCGGGCAGGAAAGAACCGAGTCTGAGAAGCGTTTAGATGGGAGG
TATTTTGTAAGAGTGAAGGATCGAGACTGGTATTGGAGGGCTTTTCTTCCTGAAGGGGAA
GATAGAGACCATCCTGCATGTAACCCGTTTGGGCCAAAGGGCGAAAGCCTTGAAGGGACT
ATATTTCCCAAGAGCCTTGTAGTGGTTGCTGGTTTAGACCTTGTTCAGGACTGGCAGCTG
GGTTATGCCAGAGGGCTTGAGAAGGCTGGCCAAGAAGTGAAATTGCTATTCCTGGAGCAA
GCAACCATTGGGTTTTACTTGCTGCCAAATAATGAGCACTTCTCTCCTGTTATGGACGAG
ATAAAATATTTTGTCAGCCCTGACTGT------------
>gnl_Phavu_v2.1_Phvul.001G146300.1
------ATGGCTGGCAGTAACCAAGTCAATCTCAATGAATCTAGGAGTGTTGTTCCGCTG
AATACATGGGTGTTAATCTCGAATTTCAAGCTGTCTTATAAGCTTCTTAGACGTGACGAT
GGAACTTTCAATCGTGAGTTGGCGGAGTTTCTTGATAGAAAGGTCCCCGCCAATGCAATT
CCTGTTGATGGGGTGTTTTCAATCGACCAT---GTCGATAGAAACGTTGGATTGTTTTAC
CGGGTGTATTTGCCATCCTCTGCGGACGAGGCTCAATGGGGTATCAAAGACCTCGAGAGG
CCTTTGAGCACTACGGAAATTGTTCCTGTAATCATATTCTTTCACGGGGGAAGCTTCTCG
CATTCCTCGGCAAATAGTGCTATCTACGATACCTTCTGCCGGCGCCTTGTGAGCATTTGC
AAGGCTGCTGTGGTGTCTGTGAACTACCGGAGATCGCCGGAGCATCGGTATCCGTGCGCC
TACGATGATGGCTGGGCAGCATTGGAGTGGGTGAAGTCAAGAACGTGGCTGCAAAGT---
---GGGAGGGAGTCCAAGGTTCATGTCTACTTGGCGGGGGACAGTTCTGGTGGGAACATT
GTTCATCATGTTGCGGTAAGGGCTGCGGAGGAAGAAATTGAGGTCCTGGGGAATATTCTT
CTTCACCCTTTGTTTGGAGGAGAGAAGAGGACGGAATCAGAGTTGAGATTGGATGGGAAA
TACTTTGTGAGGTTGAAGGATCGTGATTGGTATTGGAGGGCTTTTCTGCCTGAAGGAGAG
AGTAGAGACCATCCTGCTTGCAACCCCTTTGGACCAAGGGGGAGAAGCCTTGCGGGACTC
AGATTCCCCAAAAGTCTTGTTTGCGTGGCTGGTTTGGATCTTCTGCAGGATTGGCAATCG
GCATATGCAAAAGGTCTTGAGGATTCTGGACAAGAGGTCAAACTTCTTTATCTCCAGGAT
GCTACTATTGGCTTCTACTTCTTGCCAAACAATGAACATTTCTACTGCCTCATGAGGGAA
ATCAACAACTTCGTGAATTCTGACTGT------------
>gnl_Poptr_v3.0_Potri.013G028700.1
------ATGGCTGGAAGTAATGAAGTCAATCTCAATGAAAGCAAGATGGTGGTACCCCTG
AACACATGGGTCCTCATATCAAATTTCAAGCTGGCTTACAATCTTCTTCGTCGTCCTGAT
GGGACTTTCAACCGCCACTTGGCAGAGTTCCTTGACCGGAAAGTTCCTGCCAACGCAAAT
GCAGTTGATGGGGTTTTCTCATTTGATGTTATCATTGACCGTGGGACTAGTCTTCTTAGC
CGGATCTATCGACAGGCTGATGCGCAAGTATCACAACCAAATATTGTTGACCTTGAGAAG
CCTAACAAC---TTGGATGTTGTCCCTGTCATAATCTTCTTTCATGGTGGAAGCTTTGCT
CACTCTTCTGCAAACAGTGCTATATATGATACACTCTGTCGCCGCCTGGTGGGCCTTTGC
AAGGCTGTGGTAGTGTCTGTGAATTATAGGCGTGCACCTGAAAATCGATACCCATGTGCT
TATGATGATGGATGGACTGCTCTGAAGTGGGTTAATTCAAGGGCATGGCTCCAGAGT---
---AAGAAAGACTCTAAAGTTCATATATACTTGGCTGGGGATAGCTCTGGTGGTAACATT
GTTCACCATGTTGCTTCAAGAGCAGTAGAATCAGGAATTGAAGTATTGGGCAACATGCTG
CTGAACCCAATGTTTGGTGGGAAAGAGAGAACAGAATCGGAGAAGCGATTAGATGGCAAA
TATTTTGTAACTCTCCAGGACCGAGATTGGTACTGGAGAGCATTTCTTCCTGAAGGAGAA
GATAGGGACCATCCAGCATGTAATCCATTTGGTCCAAAAGGTAAAAGCCTTGAGGGAATG
AAATTCCCCAAGAGTCTTGTTGTGGTGGCTGGTTTAGATCTTGTTCAGGACTGGCAATTG
GCATATGCTGAAGGTCTCAAGAAGGCTGGTCAAGATGTGAAACTTTTATATCTGGAGCAA
GCAACAATAGGGTTCTACTTGTTACCCAATAACAATCACTTCCATACAGTGATGAATGAG
ATAAGTGAATTTGTGAGTCCTAACTGT------------
>gnl_Poptr_v3.0_Potri.002G213100.1
------ATGGCTGGTAGCAATGAAGTCAACCTAAATGAATCCAAGAGGGTTGTTCCGCTA
AACACATGGGTCCTCATTTCCAATTTCAAGCTTGCATATAATCTCCTTCGCCGCCCGGAT
GGGACCTTTAACCGCGAATTGGCAGAGTTCCTTGAACGAAAGGTCCAGGCCAACACCATC
CCAGTTGATGGGGTTTTCTCCTTTGATCAT---GTTGACAGAACCACGGGCCTCCTTAAC
CGGGTTTACCAACCTGCCCCTGAAAGTGAGGCGCAATGGGGCATTGTAGAACTTGAAAAG
CCCTTGAACACTACGGAGGTTGTTCCAGTCATAATCTTCTTCCACGGTGGAAGCTTTACT
CATTCCTCTGCTAATAGTGCTATTTATGACACCTTTTGTCGCCGCCTTGTCAGCGCTTGC
AAGGCTGTTGTGGTGTCTGTTAATTATCGTCGATCACCTGAGTATCGATACCCTTGCGCG
TATGATGATGGCTGGACGGCTCTTAAGTGGGTTAAATCTAGAACTTGGCTTCAAAGT---
---GGAAAGGATTCTAAGGTTCATGTCTATTTGGCTGGCGATAGTTCAGGTGGTAATATA
GCTCACCATGTTGCCGCGAGAGCGGCGGAGGAAGAAATCGATGTGTTGGGTAATATTCTT
CTTCACCCAATGTTTGGTGGTCAACAGAGAACAGAATCAGAGAAGATATTAGATGGCAAG
TACTTTGTTACAATTCAAGACCGCGACTGGTATTGGAGAGCATATCTACCTGAAGGAGAA
GATAGGGACCATCCAGCATGTAATATATTTGGTCCAAGGGGGAAAAAGCTTGAAGGACTG
GAGTTCCCTAAAAGTCTAGTTGTTGTGGCTGGTTTCGATCTCGTTCAAGACTGGCAATTG
GCATATGTTGAAGGACTCCAGAGAGCTGGCCATGAAGTGAAACTTCTCTATCTAAAACAG
GCCACAATAGGGTTCTACTTCCTGCCAAATAATGATCACTTCTATTGTCTCATGGAGGAG
ATAAAAAAGTTTGTGAATTCTAACTGT------------
>gnl_Poptr_v3.0_Potri.005G040600.1
------ATGGCTGGAAGTAATGGAGTTAATCTCAATGAAAGCAAGAGGGTGGTACCCCTG
AATACATGGGTCCTCATATCAAATTTCAAGCTGGCTTACAATCTTCTTCGTCGTCCTGAT
GGGACTTTCAACCGCCACTTGGCTGAGTTCCTTGACCGGAAAGTTCCTGCTAACGCGAAT
CCAGTTGATGGGGTTTTCTCATTTGATGTTATCATTGACCGTGGGACTAGCCTTCTTAGC
CGAATCTATAGACGAGCTGATGCGCAAGAATCACAACCAAATATTGTTGACCTTGAGAAG
CCTGTCAAC---TCGGAGGTTGTCCCTGTCATAATCTTCTTTCATGGCGGAAGCTTTGCT
CACTCTTCTTCAAACAGTGCTATATATGATACACTCTGTCGCCGCCTGGTGGGCCTTTGC
AAGGCTGTGGTAGTGTCTGTGAATTATAGGCGTGCACCTGAAAATCGATACCCATGTGCT
TATGATGATGGATGGACTGCTCTGAAGTGGGTTAATTCAAGAACATGGCTCCAGAGC---
---AAGAAAGATTCTAAAGTTCATATATACTTGGCTGGGGATAGTTCTGGTGGTAACATT
GTTCACCATGTTGCTTTAAGAGCAGTAGAATCGGGAATTGATGTTTTGGGAAACATACTG
CTGAACCCAATGTTTGGTGGGCAAGAGAGAACAGAATCAGAGAAGCGATTAGATGGCAAA
TATTTTGTTACTCTCCAAGACCGAGACTGGTATTGGAGAGCATTTCTTCCTGAAAGAGAG
GATAGGGACCATCCAGCATGTAATCCATTTGGTCCAAAAGGTAAAAGCCTCGAAGGAATT
AAATTTCCTAAGAGTCTTGTTGTGGTGGCCGGTTTAGACCTTGTTCACGACCGGCAAATA
ACATATGCTGAAGGTCTCAAGAAGGCTGGTCAAGATGTGAAACTTCTGTATCTGGAGCAG
GCAACAATAGGTTTCTACTTGTTGCCCAATAACAATTACTTCCATACAGTGATGGATGAG
ATAAGTGAATTCGTGAGTCCTAACTGT------------
>gnl_Poptr_v3.0_Potri.014G135900.1
------ATGGCTGGTAGCAATGAAGTCAACCTCAACGAATCCAAGAGGGTTGTTCCGCTA
AACACATGGATCCTCATTTCCAATTTCAAGCTTGCATATAATCTCCTTCGCCGCCCGGAT
GGGACCTTTAACCGCGAATTGGCGGAGTTCCTTGAACGAAAAGTCCAGGCCAACACCATT
CCAGTGAATGGAGTTTTCTCCTTTGATCAT---GTTGATCGCACCACAGGCCTCCTTAAC
CGGGTTTACCAACCTGCCCCTGAAAACGAGGCTCAATGGGGCATTGCAGAGCTTGAAAAG
CCCTTGAGCACTACGGAGGTTGTTCCAGTTATAATCTTCTTCCATGGTGGAAGCTTTACT
CATTCCTCTGCTGATAGTGCTATCTATGACACCTTCTGTCGCCGCCTTGTCAGCGTTTGC
AAGGCTGTTGTGGTGTCCGTCAATTATCGTCGATCGCCCGAGTATCGGTACCCTTGTGCA
TATGATGATGGCTGGACAGCTCTCAAATGGGTTAAATCTAGGACCTGGCTTCAAAGT---
---GGAAAGGATTCTAAGGTTCATGTCTATTTGGCCGGCGATAGTTCAGGCGGTAATATA
GCTCACCATGTTGCCGTGAGGGCAGCGGAAGAAGAAATCGAGGTGTTGGGTAATATTCTT
CTCCACCCAATGTTTGGTGGACAACAGAGAACAGAATCAGAGAAGATGTTAGATGGCAAG
TACTTCGTCACGATTCAAGACCGCGACTGGTATTGGAGAGCATATCTACCTGAAGGAGAA
GATAGGGACCATCCAGCGTGTAATATATTTGGTCCGAGGGGCAAAAATCTTGAGGGACTG
GAGTTCCCTAGAAGTCTAGTTGTTGTGGCTGGTTTCGATCTTGTTCGAGATTGGCAATTG
GCCTATGTTGAAGGACTCCAGAGAGCCGGTTATGAAGTAAAACTCCTGTATCTAAAAGAG
GCCACTATAGGGTTCTATTTCTTGCCAAATAATGAACACTTCTGCTGTCTCATGGAGGAG
ATAAAGAAGTTCGTGAATTCTAACTGT------------
>gnl_Prupe_v2.1_Prupe.8G249800.1
------ATGGCTGGCAGTAATGAAGTCAACGTCAATGAATCCAAGAGGGTCGTTCCGCTT
AATACATGGGTACTCATCTCCAATTTCAAGCTAGCTTACAATCTCCTGCGCCGGGCTGAT
GGAACATTCAACCGTGAGTTGGCAGAGTTTCTTGACCGCAAAGTCCCTGCCAATACAATT
CCAGTTGATGGGGTTTTCTCATTTGATCAC---GTTGATAGAGGTACCGGACTCCTTAAC
CGGGTTTACCTACAGGCCCCTGAAAATGAGGCTCAATGGGGGATTGTGGATCTTGAGAAA
CCCTTGAGCACCACCAAGATTGTCCCAGTCATAATTTTCTTCCATGGTGGTAGCTTCACT
CATTCCTCAGCCAACAGTGCCATCTATGATACATTCTGTCGCCGTCTTGTTAATACATGC
AAGGCTGTTGTAGTGTCAGTAAATTATCGTCGATCGCCTGAACATCGATATCCTTGTGCA
TATGATGATGGCTGGGCAACTCTCAAGTGGGTTAAATCAAGAACATGGCTTCGGAGT---
---GGGAAGGACTCAAAGGTTCATGTTTACCTGGCTGGAGACAGTTCAGGTGGCAACATT
GCTCACCATGTTGCAGTAAAAGCAGCTGAAGCAGAAGTTGAGGTATTGGGAAACATCCTT
CTTCACCCCATGTTTGGTGGGCAAAAGAGAACAGAATCAGAAAAGAGATTGGATGGGAAG
TATTTCGTTACAATTCAAGACCGCGATTGGTACTGGCGAGCTTTTCTTCCTGAAGGAGAA
GACAGAGACCACCCAGCATGTAATATATTTGGCCCCAGAGATAAAAGCCTTGAAGGGCTC
AAATTCCCCAAAAGTCTTGTTGTTGTGGCTGGTTTTGATCTTGTCCAAGATTGGCAATTG
GCGTATGTGGAAGGGCTGAAGAATTCAGGTCAGGATGTGAAGCTCCTTTATCTAAAGCAG
GCCACAATCGGTTTCTACTTCCTGCCAAACAATGAGCATTTCTATTGTCTCATGGAGGAG
ATAAGCAACTTCGTCAATCCTGACTGT------------
>gnl_Prupe_v2.1_Prupe.6G332800.1
------ATGGCTGGGACCAACGAAGTCAACGTTAATGAATCCAGGACGGTGGTTCCATTG
AATACATGGGTCCTCATCTCCAATTTCAAGTTGTCTTACAATCTTCTTCGTCGACCTGAT
GGGACTTTTAACCGTCACTTGGCAGAATTCCTTGATCGGAAAGTGCCAGCCAATGCAAAA
CCAGTTGATGGGGTTGTCTCATTTGATGTCATCATTGACCGTGAAACTGGCCTGCTTACT
CGAATCTATCAACCAGCCAATGCTGAAGAATCTGTGCTGAATATTCTTAATCTTGACAAA
CCTGTGAGC---AATGAGGTGGTGCCTGTCATAATTTTCTTCCATGGTGGAAGCTTTGCA
CACTCCTCTGCTAACAGTGGCATATATGATATTCTGTGCCGCCGACTAGTTGGTATTTGC
AAGGCTGTAGTGGTCTCTGTAAATTACCGCCGGGCACCTGAAAATCGATTTCCTTGTGCC
TATGATGATGGATGGACAGCCCTGCAGTGGGTCAACTCTAGATCGTGGCTTAAAAGT---
---ACAAAGGACTCAAAAGTTCATATATATCTTGCTGGTGATAGCTCTGGTGGGAACATT
GTACACAATGTTGCTTTAAGAGCAGTAGAATCTGGAATTGATGTATTGGGAAATATACTG
CTCAACCCAATGTTTGGGGGGCAGGAGAGAACTGAATCTGAGAAGCGATTGGACGGGAAA
TACTTTGTCACCATCCAAGACCGGGACTGGTATTGGAGAGCTTTTCTCCCTGAAGGGGAA
GACAGGGACCACCCGGCATGTAACCCATTTGGTCCAAGGGGTAATAACCTTGAAGCTATC
AAGTTCCCAAAGAGTCTTGTCGTGGTGGCTGGTTTGGATCTTGTTCAGGACTGGCAATTG
GCTTATGCTAAAGGGCTTGAGAAGGCTGGCAAAAACATCAAACTTATGTATCTTGAGCAG
GCCACAATTGGTTTCTACTTGCTGCCAAATAATGACCATTTCTACACCGTGATGGATGAG
ATAAGTAAATTTGTGTGTTCCAACTGT------------
>gnl_Selmo_v1.0_97885
---------------------------------------GCTCAGGAAGTTGTGCCGCTC
AACACCTGGGTCCTCATCTCCAACCTCAAGCTAGCTTACAACCTCACCCGCAATTCCGAC
GGCTCCTTCAACCGCAACCTGGACGAATTCCTCGACCGCAAAGTCCCCGTGAGCAGCGTG
GAGCGCGACCCCGTGACTTTCATGGACGTGACCATCGACCGCACCAGCGGCATCTGGTCG
CGAATTTTTATCCCCCGCGCCAGCCACAACAACAACGCAAGC------------------
------TCGACGACGCACGGTACGCCAATTTTCTTCTATTTCCACGGCGGCAGCTTCGTG
CACATGTCCGCTAACAGTGCAGTCTACCACACGGTATGCCAGCAGCTGGCCCGGCTGTGC
CAGGCGGTAGTCATCTCGGTTAACTACCGGCGAGCTCCCGAGCACAAGTACCCGGCCGCC
TACAACGACTGCTACGCAGCGCTCACCTGGCTCAAAGCGCATGCCTGGCTTCCACGG---
---ACTGCCGATCTCGGG---CGGTGCTTTTTGGTCGGGGACAGCAACGGTGGAAACATT
GTCCACCATGTCGGAGTCCGAGCAGCGGAGTCGGGGTTACGTGTGGCCGGACACATTCTG
ATTATACCAATGTTTGGTGGGAACCGGAGGACGCAGTCGGAGCTGAGATTCGACGGGCAG
TACTTTGTGACGATCAAGGACAGGGATTTCTACTGGCAGTCCTTTCTTCCGGCCGGGGCG
GACAGGGATCATCCGGCGTGCAACATATTCGGGCCGAGCTCGCGCAGCCTCGAGGGCGTG
GTGCTGCCACCTTCGCTGGTGGCGGTGGCGGGGCTGGATATGATCAAGGACTGGCAGCTC
CAGTACGTGGAGGGGATGAGAAACGCCGGCAAGGACGTGGAGCTCTTGTTCTTGGAGGAG
GCGACGGTGGGATTTTTCATCTTTCCAAACACTGGACACTTTCACAGGCTGATGGACAAG
ATCACGGCGTTTATCGACCGCGATCTAACACGAATAACT
>gnl_Selmo_v1.0_271143
------ATGAATTCCTGTAGCAAGGCGATTCTCAAGCCCTCGAAGGATGTGGTGCCGCTC
AGCACCTGGATCCTCATCTCCAAGCTCAAGGTGGAGTACATGCTCACGCGCGGCGCCGAC
GGATCCTTCAACCGCAACCTCGCCGAATTCCACGATCGCAAGGCCAGCGCTAGCCTCGCC
CCACACGACGGCGTCGCGTCCATGGACGTGACCATTGATCGCTCCTCCGGCCTTTGGTCC
CGGATCTTCCTCCCCGCCATCGCCTACGCC------------------CAAGAAGAGCAA
GAA---AATCGCGACGACAAAGTGCCCATAATCTTCTACTTCCACGGCGGCAGCTACGCG
CACTCCTCCGCCAATACCGCGCTGTACGACATGGTGTGCCGCCAGCTCTGCCGTACGTGC
CGGGCGGTGGTCATCTCCGTCAACTACCGCCGGGCGCCGGAGCACCGCTGCCCGGCGGCG
TACCGCGACGGCCTGGCGGCGCTCCGGTGGCTCCGGGCTGCCACGTGGCTACCGCCG---
---GGGGCCGACCTCTCG---CGGTGCTTTCTAGCGGGGGACAGCAGCGGCGGTAACATG
GTCCATCACGTGGGCGTCGCGGCGGCTACCGCGCGGGTGCGCGTCGTTGGGCACGTTCTC
TTGATGCCCATGTTTGGCGGTGTGGAGAGGACCGCGTCCGAGAGGAGGCTGGACGGGCAG
TACTTTGTGACGGTCAAGGACAGGGATTACTACTGGAAGCTCTTCTTGCCCGAGGGGGCG
GACAGGGATCACCCGGCTTGCAACGTTTTCGGGCCCGGCTCGAGGGTGCTCGGGGAGATT
CCAGTGCCAAAGTCGCTGGTGGTGGTGGCGGGGCTGGATTTGACGCAGGACTGGCAGCTA
CGGTACGCTAGGGGGATGGAGAGATCCGGGAAGAGCGTGGAGGTCCTGGTGCTCGAGGAC
ACGCCAGTGGGTTTCTTCATCTTTCCAAACACCGAGCAGTACTACCGGGTGATGGACAAG
ATCCGGGGGTTTGTGCGCGACGAGATGGATTCCCTCGCT
>gnl_Solly_v2.4_Solyc06g008870.2.1
------ATGGCTGGGAGTAATGAAATTAATGCTAATGAATCTAAGAGGGTGGTTCCACTT
AATACATGGATCCTTATATCCAATTTCAAGCTTTCTTACAACATGCTTCGTCGTCCTGAT
GGCACGTTTGATCGTGATTTAGCTGAGTTTATAGACCGGAAGGTCCCTACAAACTCGATT
CCAGTTGATGGTGTTTATTCTTTTGATGTA---TTTGATCGTGTAACGAGTCTTCTTAAT
CGAATATATCGACCTGCTCCTGAAAATGAGGCTGATTGGGGTAAAATAGAGCTCGAGAAA
CCTCTGAGCACCACGGAAATTGTTCCTGTTATAATTTATTTCCACGGCGGAAGTTTTACT
CATTCCTCAGCCAATAGTGCTATTTATGATACATTTTGTCGCCGCCTAGTTAAGATTTGC
AAGGCTGTTGTTGTTTCTGTGAACTATAGACGATCTCCAGAACATCGATATCCTTGTGCA
TACGATGACGGATGGGCTGCTCTAAAATGGGTAAAATCAAGGACATGGCTTCAAAGT---
---GGGAAGGACTCGAAAGTCCACGTCTATATGGCTGGCGATAGTTCAGGTGGTAATATT
GCTCACCACGTTGCTGTAAGGGCTGCTGAAGCAGGTGTCGAAGTATTAGGTAATATACAT
CTTCATCCAATGTTTGGTGGGCAAAACAGGACAGAATCTGAGAAGAGATTAGACGGGAAA
TACTTTGTTACCGTACAAGACAGAGATTGGTACTGGAGGGCCTATCTACCGGAAGGGGAA
GATAGAGATCATCCGGCATGTAACATATTTGGCTCGAGGAGTAGAAGCCTCAAAGGACTA
AAGTTTCCAAAGAGTCTAGTAGTGGTGGCTGGTTTGGATCTTAGTCAGGATTGGCAATTG
GCATATGTCGATGGTTTGAAGAACTCGGGGCATGAGGTAAATCTCTTGTATCTAAAACAG
GCAACAATCGGTTTCTATTTCTTGCCAAACAACGATCATTTTCCTTGCCTCATGGAGGAG
ATAACCAACTTCATCCATCCTAACTGTTCA---------
>gnl_Solly_v2.4_Solyc09g074270.2.1
------ATGGTGGACACTAAAGAGATCAACACTAATGAATCTAAGAGGGTGGTTCCACTT
AATACATGGATACTTATATCGAATTTCAAGTTAGCTTACAACATGCTACGACGATCTGAT
GGAACATTTAACCGTGATTTAGCTGAGTTTTTAGAAAGAAAAGTTGGTGCTAACTCGATT
CCAGTTGATGGTGTTTATTCATTTGATGTT---GTTGATCGGTGTACCAGCTTACTTAAC
CGTGTTTACAAACCTGCCCCGAAAAATGAGTGTGATTGGGGTAAAATTGATCTTGATACA
CCTCTCAGTACTAGTGAGATTGTCCCTGTCATTATCTTCTTCCACGGTGGAAGCTTTACT
CATTCATCAGCTAACAGTGCTATTTACGACACATTCTGTCGTCGTCTTGTTAGTATATGT
AAGGCTGTTGTTGTATCTGTGAATTATCGAAGATCTCCTGAGAATCGATATCCTTGTGCT
TATGATGATGGATGGGCTGCTCTTCAATGGGTAAAATCTAGAGCATGGCTTCAAAGT---
---GGAGAGGATTTGAAAGTTCATGTGTACATGAGTGGTGATAGTTCTGGTGGTAACATA
GCTCATCATGTTGCTGTTCAGGCTGCTGAATCAGGCGTCGAGGTTTTAGGAAATATTCTT
TTGCATCCCATGTTTGGTGGACAAAATCGAACTGAGTCAGAGAGTAGATTGGATGGTAAA
TACTTTGTGACAGTTCAAGATAGGGATTGGTATTGGAGAGCTTATTTGCCAGTAGGTGAA
GATAGAGATCATCCAGCTTGTAATATATTTGGCCCCAGAGGTAAAACACTCCAAGGACTT
AAATTTCCAAAGAGTTTAGTTGTTGTAGCAGGGTTAGATCTTGTTCAAGATTGGCAACTC
AATTACGTTGAAGGGTTAAAGAAATCAGGGCATGAGGTGAATCTGTTGTATCTAAAGCAA
GCAACCATAGGTTTCTATTTCTTGCCTAATAACGATCATTTTCGATGCTTAATGGAGGAG
ATAACAAGTTTCATACATCCTAACCATTCC---------
>gnl_Solly_v2.4_Solyc01g098390.2.1
------ATGGCAAGAAATAATGAAGCTGTTGCGAATGAATCTAAGAGAGTGGTTCCGCTC
AATACATGGATCCTAATTTCAAACTTCAAGTTGTCTTACAATCTTCTCCGTCGCCCTGAT
GGGACTTTCAATCGTCACTTGGCAGAGTTCCTTGACCGCAAGGTTCCAGCGAATGCAAAT
CCAGTTGATGGAGTTTTCTCTTTTGATGTTCTCATTGATCGTGAAATAGGCCTACTTAGC
CGTGTCTATCGGCCTTCTTTTGAGGATGGAGCTTCACCGAATATGGCTGAACTTGAAAAG
CCTGTGACT---GCTGATGTTGTACCTGTCATAATTTTCTTCCATGGTGGAAGTTTTGCA
CACTCTTCTTTCAATAGTGCCATCTATGACACACTTTGTCGCCGCCTTGTTGGCATTTGC
AAGGCAGTTGTTGTGTCAGTTAATTACAGGCGAGCTCCTGAAAACCGTTATCCTTGTGCT
TATAATGATGGATGGACAGTTCTTGAGTGGGTTAACTCAAGGGAATGGCTGCGGAGC---
---AAAAAGGACTCGAAGGCTCACATATACTTAGCTGGAGATAGCTCTGGTGGTAATATT
GTTCATAATGTGGCTTTCAGGGCAGTAGAATCCAACATAGAAGTGTTGGGAAATATACTG
CTGAACCCTATGTTTGGTGGACAAGAGAGAACAGAATCAGAGAAGCGATTGGATGGCAAA
TATTTTGTCACACTTCAAGACCGAGACTGGTATTGGAGAGCTTATCTTCCTGAAGATTCA
GACAGGGACCATCCTGCATGCAACCCTTTTGGTCCAAATGGTATAAACCTCAAAGGCGTC
AAGTTCCCAAAGAATCTTGTTGTTGTCGCAGGTTTGGACCTTGTTCAGGATTGGCAGTTG
GCTTATGCTGATGGGCTTAAGAAGGCTGGACAAGAGGTTAACCTGATATATTTGGAGAAG
GCAACAATAGGGTTCTACCTGTTGCCAAATAATGAACACTTCTACACTGTCATGGATGAG
ATAAGTAGCTTCGTGAGTTCTGACTCTCAG---------
>gnl_Sorbi_v3.1_Sobic.009G134600.1
------ATGGCCGGCAGCGACGAGGTCAACCGCAACGAGTGCAAGGGTGCGGTGCCGATC
CACACATGGGTGCTCATCTCCAACTTCAAGCTGGCGTACAACATGCTCCGGCGGGCCGAC
GGCACCTTCGACCGCGACCTCGCCGAGTTCCTGGACCGCCGGGTGCCGCCCGACGCGCGG
GCCCAGGAGGGGGTCTCCTCGTTCGACCACGTCATCGACACGTCCACCGGCCTCGAGGTC
CGCATCTACCGCGCCGCCGCCGCCGCCGCTAACAACGGTGGCGCGGCCGCGGTCACCCTG
CCCATCCCGTCCCCGGACCCGTTCCCGGTCATCCTCTTCTTCCACGGCGGCAGCTTCGCG
CACTCTTCCTCCGGCACGGCCATCTACGACAACCTGTGCCGCCGGTTCGTGAAGCTGAGC
AAAGGCGTGGTGGTGTCCGTCAACTACCGTCGCGCCCCGGAGCACCGGTACCCGTGCGCC
TACGACGACGGCTGGACGGCGCTCAAGTGGGCCATGTCGCAGCCCTTCCTCCGCAGC---
---GGCGGGGACGCCCGCCCCCGCGTCTTCCTGTCGGGCGACAGCTCCGGCGGCAACATC
GCCCACCACGTTGCCGTCCGCGCCGCCGACGCCGGGATCAACATCTGCGGCAACATCCTG
CTCAACGCCATGTTCGGCGGCACGGAGCGCACCGAGTCGGAGCGGCGGCTGGACGGCAAG
TACTTCGTCACGCTCCAGGACAGGGACTGGTACTGGAAGGCGTACCTGCCCGAGGACGCG
GACCGGGACCACCCGGCGTGCAACCCGTTCGGGCCGAACGGGCGGCGGCTCAGGGGGCTA
CCCTTCACCAAGAGCCTCATCATCGTGTCGGGCCTGGACCTCACCTGCGATCGGCAGCTG
GCGTACGCCGAGGGCCTCCAGGAAGATGGCCACCATGCCAAGCTCGTGTACCGTGAGAAG
GCCACCGTGGGTTTCTACCTGCTGCCCAACACGGACCACTACCACGAGGTGATGGAGGAG
ATCGCCGACTTCCTCAGGGCTAACCTC------------
>gnl_Spipo_v2_Spipo3G0045000
ATGGGATTCGCTGGGATTCCG------------------------AGCGTGGTTCCCCTG
AACACGTGGGTGCTCATCTCCAACTTCAAGCTCGCCTACAACCTCCTCCGGCGGCCGGAC
GGGACCTTCAACCGGGACCTGGCGGAGTTCCTCGACCGGAAGGTACCGGCCAACGCCAGT
CCCGTCGACGGCGTCATCTCCTTCGACGTCATCATCGACCGGAGCACGAACCTCCTCAGC
CGGGTCTACCGCCCCGCCCCCGCCCCCGCCCCCGCCGCCTCCCTCGCCGAGATCGAGCGC
CCGCTGAGC---GCCGCCCCCGTCCCCGTCATCGTCTTCTTCCACGGCGGCAGCTTCGCC
CACTCCTCCTCCAACAGCGCCATCTACGATTCCCTCTGCCGCCGCTTCGTCAGCATGTGC
GGCGCCGTCGTCGTCTCCGTCAGCTACCGCCGGTCGCCCGAGTTCCGCTTCCCCTGCGCC
TACGACGACGGCTGGGCGGCGCTCAAGTGGGCCTCCACCCGGCCGTGGCTCCGCAGC---
---GGGAGGGACTCCAAAGTGCGCATCTTCCTCGCCGGCGACAGCTCCGGCGGCAACATC
GCCCACAACGTGGCCCTGCGCGCAGTCGAATCTGGCATCGAGATCTCCGGGAACGTCCTC
CTCAACCCCATGTTCGGCGGCGAGGGCCGGAAGGAGTCGGAGCTGATGCTCGACGGCAAG
TACTTCGTCACTCTCCAGGACAGGGACTGGTACTGGCGGGCGTTCCTCCCCGAGGGCGCT
GACCGCGACCACCCGGCCTGCAACCCCTTCGGCCCCCACGGCGTTGACCTCCGGGGGCTC
CCATTCCCCCGGAGCTTGGTGGTGGTGGCCGGCTTCGACCTCATCCGGGACTGGCAGCTC
GCCTACGCCGACGGCCTCAAGAAGGCCGGCCAATCCGTGAAGCTGCTTTACCTCTTGCAG
GCCACCATTGGCTTCTACCTCCTGCCCAACAACAACCATTTCTTCGAGGTCATGGAGGAG
ATCAGGACCTTCTTGAGTTCTGATTGC------------
>gnl_Stras_v2.0_SGA_v2.0_scaffold1T00430
------------------------------------------------------------
------------------------------------------ATGCTCCGGCGTCCCGAC
GGCACCTTCAACCGTGACCTAAACGAATTCCTCGACCGCAAAGTCCCCGCCAACGCCAAC
CCCATCGCCGGAATCTACTCCTTCGACGTCATCATAGACCGCTCCACGGGCCTCCTCAAC
CGCGTCTACATGCCGGCCCACAACAACGGGCCCACCTACAAACTCCCAGACCTCGACCAA
CCCCTCAGCCCAACTGGACCCGTCCCCGTCATCATCTTCTTCCACGGCGGCAGCTTTGTC
CACTCCTCCGCCAACAGCGCCATATACGACACCTTCTGCCGCCGCCTCGCCGCCACTTGC
CGGGCGGCCGTCGTCTCCGTGAACTACCGCCGGTCGCCGGAGCACCGCTTCCCGGCCGCC
TATGAAGACGGTTGGGCCGCCCTGAAGTGGGCCCACTCGAGGCCATGGCTGGCGAGC---
---GGCGGTCGCCGGAAAGTCCACGCGTACCTCGCCGGAGATAGCTCCGGCGGCAACATA
GCCCACCATGTGGCGGCCCGCGCAGCCGAGGAAAACGTGGAGGTCTTGGGGAGTATACTC
TTGCACCCTTTGTTCGGTGGGGAGGAAAGGACCGAGTCAGAAAAAATGCTCGACGGGAAA
TATTTCGTGAAAATTGAGGATAGGGATTGGTATTGGCGGGCCTACTTGCCGGAGGGGGAA
GATAGGGACCACCCGGCTTGTAATGTGTTTGGGCCAAGGGCCCAGCCCATTAAGAGTCTT
GGGTTTCCCAAGAGCTTGGTTGTGGTGGCCGGGCTTGATCTTTTGCAGGATTGGCAATTG
GGATATGTGGATGGGCTAAGGAAAAATGGGGTTGAGGTTCGGTTGCTTTTTCTGGAGAAG
GCGACGATAGGGTTCTATTTCTTGCCGAACAACGAGCACTTTTGTTGCTTGATGGACGAG
ATGAACGAGTTCTTGCACTCT------------------
>gnl_Stras_v2.0_SGA_v2.0_scaffold11T05776
------ATGGCTGGGAGTAATGATGTGAACACTAACGAATCGAAGAGAGTGGTACCTCTC
AACACATGGATCCTAATCTCAAACTTCAAGCTTGCCTACAACATGCTCCGAAAGCCCGAC
GGCTCGTTCGACCGCGACTTAAATGAATTCCTCGACCGCAAAGTACCCGCCAACTCAAAC
CCCATCGCCGGAGTCTACTCCTTCGATGTCATCATAAACCGCTCCACGGGCCTCCTCAAC
CGGGTCTACTTACCCGCCACCGACAACGGGCTTGGGTACGGATTCCCCGAGCCCAATAAC
CCCCTAAGCTCTACCAAGCCCGTCCCCGTCATAATCTTCTTCCACGGCGGAAGCTTCGTT
CACTCCTCCGCAAACAGCGCCATATACGACACGTTCTGCCGCCGCCTCGTCGCCACCTGT
CAAGCGGCAGTTGTCTCGGTTAACTACCGCCGCTCGCCGGAGCACCGCTGCCCAGCCGCC
TACGAGGACGGTTGGGCGGCCTTGATGTGGGCCCGGTCAAGGCCCTGGCTGACAAGT---
---GGCGAGGATTTAAAAGTTCGCGCTTACCTGGCGGGCGACAGCTCGGGCGGCAACATA
GCCCACCACGTGGCGGCTCGGGCAGCCGAGGAAAAAGTCGAGGTTTCGGGCGTCATTTTG
TTGCACCCTTTGTTCGGCGGGAAGGAAAGGACGGAATCGGAAAAAAGATTGGACGGGAAG
TATTTTGTGAAAATCGAGGATCGGGATTGGTATTGGCGGGCTTATTTGCCCGAAGGTGAG
GATAGGGATCACCCGGCTTGTAATGTGTTTGGGCCTAGGGCCCGGCCCGTTAAGGGGCTC
GATTTTCCCAAGAGTTTGGTTGTGGTGGCCGGGTTGGATCTTTTGCAAGATTGGCAATTG
GGTTATGTGGATTGGTTGAAGGAAAACGGGCACGATGTTCGGTTGGTGTTTCTCGAGAAG
GCGACGATAGGGTTCTATTTCTTGCCGAACAACGAGCATTTTCGGTGCCTTATGGACGAG
TTGACCGACTTTTTGCACTCT------------------
>gnl_Stras_v2.0_SGA_v2.0_scaffold172T39045
------ATGGCGGGAAGTAATGAGCTGAACGTCAGTGAGTCTAAGAGTGTTGTCCCTCTC
AACACATGGATCCTCATATCCAACTTCAAGCTCGCCTACAACATGCTCCGTCGGCCAGAC
GGCACTTTCAACCGCGACCTCAACGAATTCCTCGACCGCAAAGTCCCTTCCAACGCAAAC
CCCGTCGACGGCATCTACTCCTTCGACGTCATCCTCGACCGCACCACAAACCTCCTCAAC
CGCGTCTACATGCCCTCCTCCGAA---CCCCGCCACGTCAGCATCCTCGAGCCCGACACC
CCTCTCAGCTCCTCCGAAATCGTCCCCGTCGTCATCTTCTTCCACGGGGGCAGTTTCGTC
CATTCCTCCGCAAACAGCGCCATTTACGACACCTTCTGCCGCCGCCTCGCCGCCACTCTC
CGCGCGGCGGTCGTCTCCGTCGACTACCGCCGCTCGCCAGAGCACCGGTTTCCGTGTGCG
TACGACGACGGTTGGGCCTCTCTCATGTGGGCCCGATCAAGGTCGTGGTTGAAGAGC---
---GGTGAAGAAGGTAAAGTTCATGTCTATCTGGCGGGCGACAGCTCGGGAGGAAATATT
GCTCATCATGTCGCGGTTCGTGCGGCGAACGAGAATGTCGAGGTGCTCGGGAGCATTCTT
TTGCACCCGTTGTTTGGAGGGGAAGAAAGGACGGAATCGGAAAAGAGGCTTGACGGGAAG
TATTTCGTGAGGATTCAGGATCGGGATTGGTATTGGCGTGCGTATTTGCCGGAAGGGGAG
GATAGGGATCACCCGGCTTGTAATGTGTTTGGGCCGAGGGGTCGGGCCTTAGACGGGCTG
AATTTTCCCAAGAGTCTTGTGGTGGTGGCTGGGTTGGATTTATTGCAGGATTGGCAGCTG
GGGTATGTGGAGGGGTTGAGGAAGTATGGGCATGAGGTGAAGCTGCTTTATTTGGAGAAG
GCGAGTATCGGGTTTTATTTCCTGCCGAATAATGATCATTTTCCGGCGTTGATGGACGAG
ATGAAAAGGTTTGTTCGGCCCGATTGC------------
>gnl_Theca_v1.1_Thecc1EG026504t1
------ATGGCTGGAAGTAATGAAGTCAACCTCAATGAGTGCAAGATGGTGGTTCCCCTA
AATACATGGGTCCTCATCTCCACTTATAAGTTGGCTTACAATCTTCTTCGTCGACCTGAT
GGCACTTTCAAACGTCACTTGGCAGAGTTTCTTGATCGGAAAGTCCCTGCTAATGCGAAC
CCAGTTGATGGGGTTTTCTCATTTGATGTCATCATTGATCGTAGCACGAGCCTTTTTAGT
CGGATTTATAGACCAGCTACTGCTGAAGAGCCTCAGCCAAACATTGTTGAGCTTGAGAAG
CCTGTTATG---GCTGAGGTTGTCCCTGTTATAATTTTCTTTCATGGTGGAAGCTTTGCA
CATTCCTCGGCAAATAGTGCTATATATGACACTCTTTGTCGCCGATTGGTAGGTGTTTGT
AAGGCTGTTGTGGTCTCTGTGAATTATCGGCGTGCACCTGAAAATAGATATCCAAGTGCT
TATGATGATGGGTGGACTGCTCTTAAGTGGGTTAACTCTAGATCATGGCTTCAAAGC---
---CAGAAAGATTCAAAGGTTCATATATATTTGGCTGGGGATAGCTCTGGTGGTAACATT
GCACACCATGTCGCAGCTCAAGCTGTAGAATCAGGAATTGATGTATTGGGAAATATATTA
CTCAATCCAATGTTTGGTGGACAAGAAAGAACTGAATCTGAAAAGCGTTTAGATGGGAAA
TATTTTGTTACTCTGCAAGACCGGGACTGGTACTGGAGAGCTTTTCTCCCTGAAGGAGAA
GACAGGGATCATCCTGCATGTAATCCATTTGGTCCTAATGGTAAGAGTCTTGAAGGAATC
AAATTTCCAAAGAGTCTGGTAGTGGTTGCTGGCTTGGACCTTGTTCAGGATTGGCAAATG
GCTTATGTTGAAGGGCTCAAAAACGCTGGCCAAGAGGTTAAACTTTTATATTTGGACCAG
GCAACAATTGGTTTCTACTTGTTACCGAACAACAACCACTTCCATACTGTTATGGGCGAG
ATAAGTAAATTTGTGAGTTCTAACTGT------------
>gnl_Theca_v1.1_Thecc1EG004494t1
------ATGGCCGGTAGCAATGAAGTCAACCTCAATGAATCCAGGAGGGTTGTTCCGTTG
AATACATGGGTCCTCATATCCAATTTCAAGCTAGCATACAATCTACAGCGCCGTCCAGAT
GGAACCTTTAACAGAGACTTATCGGAGTTCCTTGACCGCAAAGTCCCTGCCAATATCAAC
CCGGTTGATGGGGTTTTCTCCTTCGATCAT---GTTGATGGAGGCACCGGCCTTCTTAAC
AGGGTCTATCAGCCATCTTCTCAGAATGAGGCTCAATGGGGCATTGTGGACCTTGAAAAA
CCTTTGAGCACCACGGAGATCGTTCCAGTCATAGTCTTCTTCCATGGTGGAAGCTTCACT
CATTCTTCTGCCAATAGTGCTATCTACGACACTTTTTGTCGCCGCGTTGTTAGCTTTTGT
AAAGCCGTTGTGGTCTCTGTGAATTATCGCCGATCACCTGAACATAGATATCCTTGTGCA
TACGATGATGGTTGGGCTGCTCTTAAGTGGGTTAAATCAAGAACTTGGCTTCAAAGT---
---GGGAAGGATTCTAAAGTCTATGTTTATTTGGCTGGAGATAGTTCTGGTGGAAATATA
GCTCACCATGTAGCCGTGAGAGCAGCAGAAGCAGATGTTGAGGTATTAGGTAACATTCTT
CTCCATCCAATGTTTGGTGGGCAGAGGAGAACAGAATCAGAAAAGAGATTGGATGGGAAG
TATTTTGTCACACTGCTGGACCGTGACTGGTATTGGCGAGCTTATTTACCTGAAGGGGAA
GATAGAGACCATCCGGCTTGTAATCCCTTCGGCCCTAGGGGCAAAAGCCTTAAAGGACTC
AAGTTTCCCAAAAGTCTTCTTGTTGTGGCTGGTTTGGATCTAATTCAAGATTGGCAATTG
GCATACGTTGAAGGGCTTAGAAGATCTGGTCAAGAAGTAAAACTTCTTTTTCTAGAGAAG
GCCACAATCGGGTTCTACTTTTTGCCAAATAACGATCACTTCTATTGCCTCATGGAGGAG
ATAAAGAACTTCGTCACTTCTAACTGT------------
>gnl_Utrgi_v4.1_Scf00655.g20521.t1
ATGAAATTAGCATCAGTGAATCGAAGGTCCAGCAGAGTTTCCTCGAGAATAGTGCCTCTC
AACACTTGGATACTGATATCCAATTTCAAGCTCGCGTACAACATGCTCCGGCGACCGGAC
GGCACTTTCAACCGCGAATTGAGCGAGTTTCTTGACCGGAAGGTCCCTGCAAACGCTTTG
CCGGTAGATGGGGTTTACTCCTTCGATGTG---GTTGACCGATCTTCGTGTTTAATCAAC
CGCGTTTATCTTTCGTCGCCGGAAAACCCGTCGAAATGGGGGGTCGTGGAGCTGGAGAAG
CCTCTGAGCGCGACGGAGATTGTGCCGGTGATTATATTTTTCCACGGCGGAAGCTTCGTT
CATTCCTCCGTCAACAGCGCGATCTACGACACCTTGTGCCGCCGCCTCGTCAGATCCTGC
AGAGCCGCGGTTGTGTCCGTTAACTACCGCCGCTCGCCGGAGCACAGATGCCCCGCTCCG
TACGACGACGGCTGGGCCGCCCTCAAATGGGTACACTCCCGATCGTGGCTACGAAGT---
---GGGAACGACTCCAAAGTTCACGTTTATCTAGCCGGCGACAGCTCTGGCGGCAACATT
GCTCATCACGTTGCTGTACGAGCGGCGGAGGAGGGAATCGAAGTCCTCGGAAACATCCTT
CTTCACCCCCTGTTCGGCGGCGAGGAGCGAACGGAGTCGGAAAAACAACTGGACGGCAAA
TTCTTCGTCAGAATCCAGGACCGCGATTGGTATTGGAGAGCTTACTTGCCGGAAGGAGAA
AACAGAGATCATCCCGCCTGCAATGTCTTCGGACCCCGGTGCCGGAAACTCCAGGGCGTT
AATTTTCCGAAAAGCCTCGTCGTGGTGGCCGGCTTGGATCTTCTACAAGACTGGCAACTC
CGATATGTCCAAGGTCTGAGAAACTCCGGCCAACGAGTGAAGCTCCTTTACTTGGAAAAA
GCCACCATCGGATTCTACTTCATGCCCAACAACGACTATTTCCCCTGTCTCATGAACCAG
ATCACAGACTTCATTCATGCT------------------
>gnl_Utrgi_v4.1_Scf00202.g12401.t1
------ATGACAGGCGGAGGGGAAGTGAATGCAGCCGAACCACGGATGTTGGTACCCCTC
AATACATGGATTCTGATATCCAAATTTAAGCTCGACTACACGATGCTCCGGCGATCCGAC
GGCACGTTCAACAGAGAACTCAACGAGTACCTTGACCGGAAAGTGCCGGCGAATGCCATT
CCAGTTGATGGGGTTTACTCCTTTGATGTT---TTCGATCGGCCTACAATGCTGGTTAAC
CGGGTGTACTTGCCTGCACCTGAAAACGAACTGGAATGTGACATTCCTGAAGTAGGAAAG
CCGTTGAGCGCTACCGAAATAGTACCTGTTATCATCTTCTTCCATGGGGGCAGCTTTGTT
CATTCCTCTGCCAATAGTGCCATCTATGATACATTCTGTCGCCGGCTGGTTAAGACATGC
AGTGCTGCTGTTGTTTCTGTCAATTATCGCCGGTCGCCGGAGCACCGGTTCCCATGCGCC
TATGAGGACGGATGGACTGCTCTTAAGTGGGTGCATTCAACGTCATGGCTGAGAAGT---
---GGGAAGGAGAACAAGGCTCATGTGTATTTGGCAGGGGATAGTTCAGGAGGCAATATT
GCTCATCATGTAGCTGTAAGAGCAGCACAGGAAGGAGTTGAAGTACTGGGAAACATCCTT
CTCCATCCTCTGTTTGGAGGGGAAGAGAGAACAGAATCTGAGAAAAGATTGGATGGCAAA
TACTTTGTAAGGATCCGAGACAGGGATTGGTATTGGAGAGCCTATTTGCCAGAAGGAGAA
GACAGGGACCATCCCGCGTGCAACGTCTTCGGCCGAAGAAGCACAAGCATCAATGGGCTA
ACCTTTCCCAGAAGCCTTGTGGTTGTGGCTGGGTTAGACCTTGTGCAAGATTGGCAAATG
AGATATGTTGAAGGACTGGAGAAACAGGGGCAGCAAGTGAAACTCTTGTATCTTGAGAAG
GCCACAATTGGATTCTATTTCTTCCCAAACAATGATCATTTCCAGTGCCTGATGGATGAA
ATCAGGGGCTTTATCCAAGCGGGAAGT------CTAGAA
>gnl_Utrgi_v4.1_Scf00415.g17268.t1
------ATGGCGGGCAGCAGCGAAGCGAACGCGAATGAGTCGAAGAGAATTGTTCCACTC
AACACATGGATCTTGATTTCAAACTTCAAGCTTGCTTACAACATGCTCCGGCGGCCTGAC
GGCACTTTCAACCGCGAATTGAACGAGTTTCTGGACCGGAAGGTCCCGGCGAACGCTATT
CCGGTCGACGGTGTATACTCCTTTGACGTG---GTCGACCGGACAACTAATCTCCTGAAC
CGCGTGTATCTCTCGTCGCCGGGGAACCAGTCGCGGTGGGGGCTCGTTGAGCTGGAGCAA
CCGTTAAGCGAAACCGAAATCGTACCGGTGATTCTATTCTTTCACGGCGGAAGCTTCGTT
CATTCCTCCGCCAACAGCGCGATCTACGACACCTTCTGCCGCCGTCTTGTCCGGACCTGC
AACGCCGCCGTGGTATCCGTCAACTACCGCCGTTCCCCGGAAAACCGTTACCCCGCCGCC
TACGATGACGGCTGGACCGCCCTCAAATGGGTCCACTCCAGATCATGGCTCCGCAGC---
---GGAGAGAACGCCAAAGTCCACGTCTACCTCGCCGGTGACAGCTCTGGCGGCAACATC
GCGCACCACGTCGCCGTCCGCGCCGCCGAGGAAGAAATCGAAGTCCTAGGAAACATCCTC
CTCCACCCCCTCTTCGGCGGCGAGGAACGCACGGAATCCGAACGCAGGCTCGACGGCAAA
TTCTTCGTCCGAATCCAGGAACGCGACTGGTACTGGAGAGCTTATTTGCCGGAAGGCGAA
AACAGAGATCACCCTGCCTGCAATGTCTTCGGACCCAGATCCCCCAGTCTGGAGCCGCTG
AATTTCCCCAAGAGCCTGGTGGTCGTCGCCGGCCTCGACCTTCTCCAAGACTGGCAACTC
AGGTACGTCTCCGGATTGGAGAAATCAGGGAAGCAAGTGAAGCTCCTCTACCTGGAAAAA
GCAACCATTGGTTTCTACTTCCTGCCGAACAACGACCATTTCCAGTGCCTGATGAAGGAG
TTCCAGAGCTTCCTCCACTCA---TGC------------
>gnl_Vitvi_Genoscope.12X_GSVIVT01011037001
------ATGGCCGGGAGTGATGAAGTCAACCACAATGAATCTAAGAGGGTGGTTCCGCTC
AATACTTGGATTCTCATTTCCAATTTCAAGCTAGCATACAATCTCCTTCGCCGGCCAGAT
GGCACTTTTGAACGTGAATTGGCGGAGTTTCTTGAGCGAAAAGCCCCCGCCAATTCTTTT
CCGGTTGATGGGGTTTTCTCTTTTGATATC---GTTGATAAAACAACCGGTCTTCTCAAC
CGGGTTTACCAGCCTGCGCCTGAAAATGAGGCGCAT------------------------
------------------------------------------------------------
------------------GCTATATATGATTATTTTTGCCGCCGGCTTGTGGGGAATTGC
AAGGCAGTTGTGGTGTCCGTGAATTATCGCCGGTCACCCGAACATCGATACCCATGTGCA
TATGATGATGGATGGGCAGCTCTTAAGTGGGTTAAATCAAGATCATGGCTTCAGAGT---
---GGAAAGGACTCCAAGGTTCATGTGTACTTGGCCGGAGATAGTTCTGGTGGCAATATC
ACTCATCATGTTGCAGTGAGGGCAGCTGAATCAGGTATTGAGGTATTG------------
------------------------------------------------------------
------------------GACCGGGATTGGTACTGGAGGGCTTTTCTCCCTGAAGGGGAA
GATAGAGATCATCCAGCATGTAATCCGTTTGGTCCCAGGGGCAAAAGCCTAGAAGGGCTC
AACTTCCCCAAAAGCCTCGTTGTCGTGGCTGGTTTTGATCTTGTTCAAGACTGGCAATTG
GCTTATGTTGAAGGGCTCAAGAAAGCTGGGCAAGATGTGAATCTCTTATTCCTAGAGCAG
GCTACTATAGGTTTCTACTTCTTGCCAAATAACGATCACTTCTATTGCCTCATGGAGGAG
ATAAAGAATTTCGTGAAATCTAACTGT------------
>gnl_Vitvi_Genoscope.12X_GSVIVT01022014001
------ATGGCCGGGAGTAATGAAGTCAACCTCAGTGAGTCCAAGAGGGTGGTTCCACTA
AATACATGGATTCTAATATCCAATTTCAAGCTGGCTTACAATCTTCTGCGCCGTCCTGAT
GGCACCTTCAATCGCCACTTGGCTGAGTTCCTTGACAGGAAAGTCCCTGCCAATGCAAAC
CCAGTTGAGGGGGTGTTCTCTTTTGATGTCATCATCGACCGGAGCACAAGTCTCCTTAGC
CGAATCTATCGACCGGCCACAGGAGAAGAAGCTCTCCCCAGCATCATGGAGCTTGAAAAG
CCGGTGACG---GGTGATATTGTTCCTGTCATACTTTTCTTCCACGGTGGGAGCTTTGCA
CATTCCTCTGCTAATAGTGCAATATATGACACACTTTGCCGGCGCCTTGTTGGCATATGC
AAGGCTGTTGTTGTGTCTGTGAATTATCGGCGAGCACCTGAAAACCCATACCCTTGTGCC
TATGATGATGGCTGGGCTGCTCTTAAGTGGGTTAACTCGAGGCCATGGCTTAAAAGT---
---GAGGAGGACTCAAAAGTTCATATATACATGGTTGGGGATAGCTCTGGGGGCAACATT
GTTCACAATGTTGCTTTGAAGGCAGTAGAATCCGGAATTGAAGTATTGGGAAATATACTA
CTGAACCCAATGTTTGGTGGACAAGAGAGAACTGAATCAGAAAAGCGTTTAGATGGAAAA
TATTTTGTCACTATCCAAGACCGGGACTGGTACTGGAGAGCTTTTCTCCCTGAAGGGGAA
GATAGGGACCATGCGGCCTGTAACCCTTTTGGTCCCAATGGTAAAAGCCTTGTAGGAATG
AAATTCCCCAAGAGTCTTGTTGTGGTTGCTGGGTTGGATCTTGTTCAGGATTGGCAATTG
GCTTATGTTGAAGGGCTTAAGAAAGCTGGTCAAGAGGTGAAACATCTATACCTGGACAAG
GCAACAATCGGCTTCTACTTGTTGCCAAACAACGACCACTTCTATACTGTCATGGATGAG
ATAAGTAACTTTATGGAAAGTCACTGTCATCAAATTGTT
>Frave_20092-v2.0.a2-hybrid.t1
------ATGACTGGTAGTAACGAAGACAACCTCAATGAATCCAAGAGAGTTGTTCCACTC
AATACATGGGTACTCATCTCCAATTTCAAGCTTTCCTACAATCTCCTCCGCCGCTCTGAC
GGAACATTCAACCGTGAGCTGGCGGAGTTCCTTGACCGCAAAGTCCCTGCAAACACCATC
CCAGTTGACGGTGTCTTCTCCTTTGATCAT---GTCGACAGAAGCACCGGCCTACTCAAC
CGGGTTTACCAAATGGCCCCGGCAAACTATGCTCAATGGGACATTGCGAATCTTGAGAAA
CCCTTGAGTACCACTGAGATTGTGCCTGTCATAATCTTCTTCCATGGTGGAAGCTTCACT
CACTCCTCGGCCAACAGTGCTATCTACGACACTTTCTGCCGCCGCCTTGTGAAAACCTGC
AAGGCTGCTGCGGTGTCTGTAGACTACCGCAGATCACCTGAACATCGCTATCCTTGTGCT
TATGAAGATGGCTGTGCAGCTCTCAAGTGGGTTAAGTCAAGAACATGGCTGCAGAGT---
---GGGAAGGATTCTAAGGTTTATGTCTACTTGGCTGGAGATAGTTCTGGTGGCAACATT
GTACACCATGTTGCTGTGAGGGCAGCTGAGGCTGAAGTTGAGGTTTTGGGGAACATTCTT
GTTCATCCAATGTTTGGTGGCCAAATGAGGACTGAATCTGAGGTTAAACTAGATGGGAAG
TACTTTGTAACTGTTCAAGACCGTGATTGGTACTGGCGAGCATTTCTACCTGAAGGAGAA
GATAGAGACCACCCTGCATGTAACACATTTGGCCCCAGAGATAAGGGGATTCAAGGGCTC
AAGTTCCCCAAAAGTCTTGTTGTTGTGGCTGGTTTGGACCTTATGCAAGATTGGCAATTG
GCTTATGTTGAAGGGCTCAGGATTTCAGGGCAGGAGGTGAAGCTCGTTTTCCTCAAGGAG
GCGACAATTGGGTTCTACTTCCTGCCTAACAATAAGCATTTCTGTCGTCTAATGGAGGAG
ATAAGCAACTTCGTCAAACCTGACTGC------------
>Frave_22353-v2.0.a2-hybrid.t1
------ATGGCTGATGGGGAGGACCATGACTATCTTGACTCCAAGATGGTGGTGCCATTG
AACACTTGGGTGCTGATCTCCAACTTCAAGTTGTCCTACACCCTTCTCCGTCGCCCTGAC
GGGGATTTTAACCGCCACCTGGCTGAGTTTCTTGACCGGAGAGAGCCAGCCAATACAATC
CCAGTTGAAGGGGTTTTCTCATTTGATGTCATCATTGACAGAGAAACTAGCTTGCTGACT
CGAGTCTATCGACCCGCTAGTGCTGATGCCCCAAACCTGACCATTTTTGATCTCATGAAG
CCTGTGGAG---GATGAGATTGTTCCTGTCATTATTTTCTTCCATGGTGGAAGCTTTGCT
CACTCATCCGCCAACAGTGCCATATATGACATTATGTGCCGCAGACTTGTTAAGACTTGC
AATGCTGTTGTCGTCTCGGTGAACTATCGTCGATCACCTGAACACCGATATCCATGTGCC
TATGATGATGGATGGACAACCGTGAAGTGGGTGAACTCCCGGTCCTGGCTTAGAAGT---
---ACAAAGGACTCCAAAGTTCACATTTATCTGGCTGGTGACAGCTCTGGTGGCAACATT
GTACACAATGTTGCTTTGAGAGCAGCAGATTCTGAAATTGATGTGTTGGGTAACATACTG
CTCAACCCAATGTTTGGTGGGCAAGAGAGAACTGCAACTGAGACACGCCTGGATGGAAAA
TACTTTGTCACTATCCAAGACCGTGACTGGTATTGGAGAGCTTTTCTCCCTGAAGGAGAA
GATAGGGACCATCATGCATGTAATCCATTTGGCCCAAGGGGTATAAGCGTTAAAGGTCTC
AAGTTCCCAAGGAGCCTTGTGGTGGTGGCTGGTTTGGATCTTGTTCAGGACTGGCAACTA
GCTTATGCAAAAGGACTTGAGGATGCTGGCCAGGACGTCAAACTTCTATATCTTGAACAG
GCCACCATTGGTTTTTACTTGTTGCCAAACACTGTGCATTACCACACCGTGATGAATGAG
ATGAGTAGCTTTTGTGTAAGTTTGTGTAGC---------
>Frave_27756-v2.0.a2-hybrid.t1
------ATGGCTGGTAGTAATGAAGTCAACCTCAATGAATCCAAGAGAGTTGTTCCACTC
AATACATGGGTGCTCATCTCCAATTTCAAACTGGCCTACAATCTCCTCCGCCGCTCCGAC
GGAACATTCAACCGTGAGCTGGCGGAGTTCCTTGACCGCAAAGTCCCTGCAAACACCGTC
CCAGTTGACGGTGTCTTCTCCTTTGATCAT---GTTGACAGAAGCACCGGCCTCCTCAAC
CGGGTTTACCAAATGGCCCCTGCAAACAATGCTCAATGGGGCTTTGTGAATCTTGAGAAA
CCCTTGAGCACCACTGAGATTGTGCCTGTCATAATTTTCTTCCATGGTGGGAGCTTCACT
CACTCCTCGGCCAACAGTGCTATCTACGACACCTTTTGCCGCCGCCTTGTTAACACCTGC
AAGGCTGCTGTGGTGTCTGTGGACTACCGCCGCTCACCTGAACACCGGTATCCTTGTGCT
TATGATGACGGCTGGTCAGCTCTCAAGTGGGTTAAGTCGAGAACATGGCTGCAGAGT---
---GGGAAGGACTCTAAGGTCTATGTGTACTTGGCTGGAGATAGTTCTGGTGGCAACATT
GCACACCATGTTGCTGTGAAGGCAGCTGAAGCTGAAGTAGAGGTTTTGGGGAACATCCTT
CTTCATCCAATGTTTGCTGGCCAAATGAGGACTGCATCTGAGGTTAAACTAGATGGGAAG
TACTTTGTATCGATTCAAGACCGTGATTGGTACTGGCGAGCATTTCTACCTGAAGGAGAA
GATAGAGACCACCCTGCGTGCAACATATTTGGCCCCAGAGGTAAGGGGATTCAAGGGCTC
AAGTTCCCCAAAAGTCTTGTTGTTGTGGCTGGTTTGGACCTTATGCAAGATTGGCAATTG
GCTTATGTTGAAGGGCTGAGGAATTCAGGGCAGGATGTGAAGCTCCTTTTCCTTGAGGAG
GCGACAATTGGGTTCTACTTCCTGCCTAACAATAAGCATTTCTATTGTCTAATGGAGGAG
ATGAGCAACTTCGTCAAACCCGACTGT------------
>Maldo_GDDH_03G1273300
------ATGGCTGGTAGTAATGAAGTCAGCGTCAATGAATCCAAGAAAGTTGTTCCGCTC
AACACATGGGTACTAATCTCCAATTTCAAGCTAGCTTACAACCTCCTCCGCCGCGCTGAC
GGAACGTTCAACCGCGAGCTGGCGGAGTTCCTCGAACGGAAAGTCCCCGCCAACGTAACT
CCGGTTGACGGGGTTTTCTCGTTTGATCAC---GTCGACACAGCCACCGGCCTCCTCAAC
CGTGTTTATAAATTTGCCCCCAAAAACGAGTCGCAATGGGGCATTTCGGATCTTGAGCAG
CCCTTGAGCACCACCAAGGTCGTCCCGGTCATAATCTTCTTCCACGGCGGAAGCTTCACA
CATTCCTCAGCCAACAGCGCCATCTACGACACCTTCTGCCGCCGCCTTGTCAACACTTGC
AAGGCTGTTGTAGTCTCTGTAAACTACCGCCGTTCGCCTGAACATCGGTATCCTTGTGCT
TATGAAGACGGATGGGCGGCTCTCAAGTGGGTGAAATCGAGAAAGTGGCTGCAGAGCGGG
AAGGGTAAGAACTCGAAAGTTCACGTTTACCTAGCTGGAGACAGCTCGGGCGGCAACATT
GCTCACCACGTCGCAGTCAAGGCGGCAGAAGCGGAGGTTGAGGTGCTCGGAAACATCCTT
CTCCACCCGATGTTTGGGGGGCAGAAGAGAACAGAAACAGAGAAGAGATTGGATGGGAAG
TACTTCGTAACAATACAAGACCGTGATTGGTACTGGCGGGCATTTCTGCCAGAAGGCGAA
GACAGAGATCATCCGGCGTGTCACGTTTTCGGCCCGAGGGACAAGAGCCTCGAGGGCTTG
AAATTTCCCAAGAGTCTTGTTGTTGTGGCCGGTTTCGATCTCATGCAAGATTGGCAATTG
GCTTATGTGGAAGGGCTTAAAAACGCAGGGCAGGATGTGAAGCTTCGGTTCTTAAAGCAG
GCGACGATCGGGTTCTACTTCTTGCCGAACAACGAGCATTTCTACTGCCTCATGGAGGAG
GTGAAGAGCTTCGTGAATCCTGACTGT------------
>Maldo_GDDH_04G1212400
------ATGTCTGGGGGCAATGAAGTCAACGTTAGTGAATCCAGGATGGTGGTTCCATTG
AATACATGGGTCCTCATCTCCAATTTTAAGCTGTCATACAATCTTCTGCGCCGCCCTGAC
GGGACCTTCAACCGCCACTTGGCAGAATTCCTTGACCGGAAAGTGCCAGCCAATTCTAAC
CCTGTTGATGGGGTTGTCTCGTTTGATGTCATCATCGACCGTGAAACTAGCCTGCTCAGT
CGAATCTATCATCCGGACGATGCTAATCTATCCCCGCTGAACATTGTTGATCCTGAGAGA
GCGGTGAGC---CAAGAGGTTCTTCCTGTCATAGTTTTCTTCCATGGTGGAAGCTTTGCA
CACTCCTCTTCAAACAGCGGTATATATGATATTCTGTGTCGCCGACTAGTTGGTATCTGC
AAGGCTGTAGTGGTCTCTGTGAATTATCGTAGGGCTCCTGAAAATCGCTATCCATGTGCC
TATGATGATGGATGGACAGCCCTGAGGTGGGTGAACTCTAGATCATGGCTTAAAAGT---
---ACAAGGGACTCAAACGTTCATATCTATCTAGCTGGCGATAGCTCTGGCGGGAACATT
GTACACAATGTTGCTTTAAGAGCAGCAGAATCTGGAATCAATGTACTGGGAAATATACTG
CTCAACCCTATGTTTGGTGGGCAGGAGCGGACTGAATCCGAGTTGCGATTGGATGGGAAA
TACTTTGTAACCATCCAAGACCGGGACTGGTACTGGAGAGCTTTTCTCCCTGATGGTGAA
GATAGGGACCATCCAGCATGTAACCCATTTGGTCCCCGTGGTCAAAGCCTCGAAGCTGTC
AAGTTCCCGAAGAGCCTTGTTGTGGTGGCTGGTTTGGATCTTGTTCAGGACTGGCAATTG
GCTTACGCCAGAGGGCTCGAGAGTGCTGGCAAAAACATCAAACTTATGTATCTTGAGCAG
GCCACAATTGGTTTCTACCTGTTGCCGAATAATGAGCATTTCTACACCGTGATGGATGAG
ATAAGTAAATTCGTGCTCTCCGATAAT------------
>Maldo_GDDH_07G1046000
------------------------------------------------------------
------------------------------------------------------------
---------------------------ATGATAGAT---------------------AAC
CCTGTTAATGGGGTTGTCTCGTTTGATGTTATCATCGCCCACGAAACTAGCCTGCTCAGT
CGAATCTATCATCTGTTCAATGTTAATCTATCCCCACTGAACATTGTTGATCCTGAGAGA
GCGGTGAGC---CAAGAGGTTATTCCTGTCATAATTTTCTTCCATGGTGGAAGCTTTGCA
CACTCTTCTTCAAACAACGGCATATATGATATTCTGTGTCGTCGACTAGTTGGTATCTGC
AAGGCTGTAGTGGTCTCTGTTAATTATCGTAGGGCTTCTAAAAATCGCTATCCATGTGCC
TATGATGATGGATGGACATCCTTGAGGTGGGTGAACTCTAGATCATGGCTTAAAAGT---
---ACAAGGGACTCAAACATTCATATCTATCTAGCTGACGATAGCTTTGGCAGGAACATT
------------------------------------------------------------
------------------------------ACTGAATCCAAGTTGCGGTTGGATGGGAAA
TACTTTGTAACCATCCAAGACTGGGACTGGTACTGGAGAGCTTTTCTCCCCGATGGTGAA
GATAGGGACCATCCAACATGTAACCCATTTGGTCCCCGGGGTCAAAGCCTCGAAGCTGTC
AAGTTCCCAAAGAGCCTAGTTGTGGTGGCAGGTTTGGATCTTGTTCAGGACTGGCAATTG
GCTTACGCTAGAGGGCTCGAAAGTGCTGGCAAAAACATCAAACTTCTGTATCTTAAGCAA
GCCACAATTGGTTTCTACCTGTTGCCGAATAATGAGCATTTCTACCCCGTGATGGATGAC
ATAAGTAAATTCATGCTCTTCGACAAT------------
>Maldo_GDDH_11G1296000
------ATGGCTGGCAGTAATGAAGTCAACGTCAATGAATCCAAGAAGGTTGTTCCGCTC
AACACATGGGTACTAATCTCCAATTTCAAGCTGGCTTACAACCTCCTCCGCCGTGCCGAT
GGAACATTCAACCGCGAGCTGGCGGAGTTCCTCGACCGGAAAGTCCCCGCCAACACAGTT
CCGGTTGACGGGGTTTTCTCGTTTGATCAC---GTCGACAGAGCCACCGGCCTCCTCAAC
CGTGTTTACCAATTTGCCCCCCAAAACGAGTCTCAATGGGGTATCGTGGATCTTGAGCAT
CCCTTGAGCACCACCAAGGTCGTCCCGGTCATAATCTTCTTCCACGGTGGAAGCTTCACT
CATTCCTCCGCCAACAGCGCCATCTACGACACTTTCTGCCGCCGCCTTGTCAACACTTGC
AAGGCGGTTGTAGTCTCCGTAAACTACCGCCGTTCGCCAGAACATCGGTATCCTTGTGCT
TATGAGGACGGATGGGCGGCTCTCAAGTGGGTGAAATCGAGAAAGTGGCTGCAGAGCGGG
AAGGGGAAGGACTTGAAAGTTCATGTCTACTTAGCTGGAGACAGCTCCGGCGGCAACATT
GCTCACCACGTCGCGGTAAAGGCGGCAGAAGCGGAGGTTGAGGTGCTCGGAAACATCCTT
CTGCACCCGATGTTTGCAGGGCAAAAGAGAACAGAATCAGAGAAGAGATTGGACGGGAAG
TACTTCGTAACGATACAAGACCGCGATTGGTACTGGCGGGCATTTCTCCCCGAAGGCGAA
GATAGAGATCATCCTGCGTGTCACGTTTTCGGCCCGAGGGACAAGAGCCTCGAGGGCTTG
AAATTTCCCAAGAGTCTCGTTGTTGTGGCGGGCTTCGATCTTATGCAAGATTGGCAATTG
GCCTATGTGGAAGGGCTCAAAAATGCAGGGCAGGACGTGAAGCTTCTGTTCTTAAAGCAG
GCGACGATCGGGTTCTACTTCTTGCCGAACAACGAGCATTTCTACTGCCTCATGGAGGAG
ATGAAGACCTTCGTGAATCCTGACTGT------------
>Maldo_GDDH_12G1227200
GTTTCCATGGCTGGGGGCAATGAAGTCAACGTTAATGAATCCAGGACAGTGGTTCCACTG
AATACATGGGTCCTCATCTCCAATTTCAAGCTGTCATACAATCTTCTACGCCGCCCTGAC
GGGACTTTCAACCGCCACTTGGCGGAGTTCCTTGATCGGAAAGTGCCAGCCAATGCTAAA
CCCGTTGATGGGGTTGTCTCGTTTGACGTCATCATCGACCGCGAAACTAGCCTGCTAAGT
CGAATCTATCATCCAGACAATGCTGATCTATCCCCGCTGAACATTGTTGATCTTAAGAGA
CCTGTGAAC---AAGGAGGTTCTTCCTGTCATAGTTTTCTTCCATGGTGGGAGCTTTGTA
CACTCCTCTTCAAACAGCGGTATATATGATATTTTGTGCCGCCGACTAGTTGGTGTCTGC
AAGGCTGTAGTGGTTTCTGTGAACTATCGCCGGGCACCTGAAAATCGTTATCCATGTGCC
TATGATGATGGGTGGACAGCCCTGAAGTGGGTGAAATCTAGACCATGGCTTAAAAGT---
---ACGAAGGACTCAAAAGTTCATATCTATCTCGCTGGCGATAGCTCTGGTGGGAACATT
GTACACAATGTTGCTTTAAGAGCTGTAGAATTTGGAATCAATGTACTGGGAAATATACTG
CTCAACCCTATGTTTGGTGGGCAGGAGCGGACTGAATCTGAGATGCGATTGGATGGGAAA
TACTTTGTCACCATCCAAGACCGGGACTGGTACTGGAGAGCTTTACTCCCTGAGGGAGAA
GATAGGGACCATCCAGCATGTAACCCATTTGGTCCCCGGGGTCAAAGCCTCGAAGCTGTC
AAGTTCCCGAAGAGCCTTATTGTGGTGGCTGGTTTGGATCTTATTCAGGACTGGCAATTG
GCTTATGCTAGAGGGCTCGAGAGGGCTGGCATAAACGTGAAACTCATGTATCTTGAGCAT
GCCACAATTGGTTTCTACCTGTTGCCGAATAATGAGCACTTCTACACCGTGATGGATGAG
ATAAGTAAATTCGTGTGCTCCGACTAT------------
>Maldo_Gala_03g023920
------ATGGCTGGTAGTAATGAAGTCAGCGTCAATGAATCCAAGAAAGTTGTTCCGCTC
AACACATGGGTACTAATCTCCAATTTCAAGCTAGCTTACAACCTCCTCCGCCGCGCTGAC
GGAACGTTCAACCGCGAGCTGGCGGAGTTCCTCGAACGGAAAGTCCCCGCCAACGTAACT
CCGGTTGACGGGGTTTTCTCGTTTGATCAC---GTCGACACAGCCACCGGCCTCCTCAAC
CGTGTTTATAAATTTGCCCCCAAAAACGAGTCGCAATGGGGCATTTCGGATCTTGAGCAG
CCCTTGAGCACCACCAAGGTCGTCCCGGTCATAATCTTCTTCCACGGCGGAAGCTTCACA
CATTCCTCAGCCAACAGCGCCATCTACGACACCTTCTGCCGCCGCCTTGTCAACACTTGC
AAGGCTGTTGTAGTCTCTGTAAACTACCGCCGTTCGCCTGAACATCGGTATCCTTGTGCT
TATGAAGACGGATGGGCGGCTCTCAAGTGGGTGAAATCGAGAAAGTGGCTGCAGAGCGGG
AAGGGTAAGAACTCGAAAGTTCACGTTTACCTAGCTGGAGACAGCTCGGGCGGCAACATT
GCTCACCACGTCGCAGTCAAGGCGGCAGAAGCGGAGGTTGAGGTGCTCGGAAACATCCTT
CTCCACCCGATGTTTGGGGGGCAGAAGAGAACAGAAACAGAGAAGAGATTGGATGGGAAG
TACTTCGTAACAATACAAGACCGTGATTGGTACTGGCGGGCATTTCTGCCAGAAGGCGAA
GACAGAGATCATCCGGCGTGTCACGTTTTCGGCCCGAGGGACAAGAGCCTCGAGGGCTTG
AAATTTCCCAAGAGTCTTGTTGTTGTGGCCGGTTTCGATCTCATGCAAGATTGGCAATTG
GCTTATGTGGAAGGGCTTAAAAACGCAGGGCAGGATGTGAAGCTTCGGTTCTTAAAGCAG
GCGACGATCGGGTTCTACTTCTTGCCGAACAACGAGCATTTCTACTGCCTCATGGAGGAG
GTGAAGAGCTTCGTGAATCCTGACTGT------------
>Maldo_Gala_04g018470
------ATGTCTGGGGGCAATGAAGTCAACGTTAGTGAATCCAGGATGGTGGTTCCATTG
AATACATGGGTCCTCATCTCCAATTTTAAGCTGTCATACAATCTTCTGCGCCGCCCTGAC
GGGACCTTCAACCGCCACTTGGCAGAATTCCTTGACCGGAAAGTGCCAGCCAATTCTAAC
CCTGTTGATGGGGTTGTCTCGTTTGATGTCATCATCGACCGTGAAACTAGCCTGCTCAGT
CGAATCTATCATCCGGACGATGCTAATCTATCCCCGCTGAACATTGTTGATCCTGAGAGA
GCGGTGAGC---CAAGAGGTTCTTCCTGTCATAGTTTTCTTCCATGGTGGAAGCTTTGCA
CACTCCTCTTCAAACAGTGGTATATATGATATTCTGTGTCGCCGACTAGTTGGTATCTGC
AAGGCTGTAGTGGTCTCTGTGAATTATCGTAGGGCTCCTGAAAATCGCTATCCATGTGCC
TATGATGATGGATGGACAGCCCTGAGGTGGGTGAACTCTAGATCATGGCTTAAAAGT---
---ACAAGGGACTCAAACGTTCATATCTATCTAGCTGGCGATAGCTCTGGCGGGAACATT
GTACACAATGTTGCTTTAAGAGCAGCAGAATCTGGAATCAATGTACTGGGAAATATACTG
CTCAACCCTATGTTTGGTGGGCAGGAGCGGACTGAATCCGAGTTGCGATTGGATGGGAAA
TACTTTGTAACCATCCAAGACCGGGACTGGTACTGGAGAGCTTTTCTCCCTGATGGTGAA
GATAGGGACCATCCAGCATGTAACCCATTTGGTCCCCGTGGTCAAAGCCTCGAAGCTGTC
AAGTTCCCGAAGAGCCTTGTTGTGGTGGCTGGTTTGGATCTTGTTCAGGACTGGCAATTG
GCTTACGCCAGAGGGCTCGAGAGTGCTGGCAAAAACATCAAACTTATGTATCTTGAGCAG
GCCACAATTGGTTTCTACCTGTTGCCGAATAATGAGCATTTCTACACCGTGATGGATGAG
ATAAGTAAATTCGTGCTCTCCGATAAT------------
>Maldo_Gala_07g003750
------------------------------------------------------------
------------------------------------------------------------
---------------------------ATGATAGAT---------------------AAC
CCTGTTAATGGGGTTGTCTCGTTTGATGTTATCATCGCCCACGAAACTAGCCTGCTCAGT
CGAATCTATCATCTGTTCAATGTTAATCTATCCCCACTGAACATTGTTGATCCTGAGAGA
GCGGTGAGC---CAAGAGGTTATTCCTGTCATAATTTTCTTCCATGGTGGAAGCTTTGCA
CACTCTTCTTCAAACAACGGCATATATGATATTCTGTGTCGTCGACTAGTTGGTATCTGC
AAGGCTGTAGTGGTCTCTGTTAATTATCGTAGGGCTTCTAAAAATCGCTATCCATGTGCC
TATGATGATGGATGGACATCCTTGAGGTGGGTGAACTCTAGATCATGGCTTAAAAGT---
---ACAAGGGACTCAAACATTCATATCTATCTAGCTGACGATAGCTTTGGCAGGAACATT
------------------------------------------------------------
------------------------GAGCAGACTGAATCCAAGTTGCGGTTGGATGGGAAA
TACTTTGTAACCATCCAAGACTGGGACTGGTACTGGAGAGCTTTTCTCCCCGATGGTGAA
GATAGGGACCATCCAACATGTAACCCATTTGGTCCCCGGGGTCAAAGCCTCGAAGCTGTC
AAGTTCCCAAAGAGCCTAGTTGTGGTGGCAGGTTTGGATCTTGTTCAGGACTGGCAATTG
GCTTACGCTAGAGGGCTCGAAAGTGCTGGCAAAAACATCAAACTTCTGTATCTTAAGCAA
GCCACAATTGGTTTCTACCTGTTGCCGAATAATGAGCATTTCTACCCCGTGATGGATGAC
ATAAGTAAATTCATGCTCTTCGACAAT------------
>Maldo_Gala_11g026310
------ATGGCTGGCAGTAATGAAGTCAACGTCAATGAATCCAAGAAGGTTGTTCCGCTC
AACACATGGGTACTAATCTCCAATTTCAAGCTGGCTTACAACCTCCTCCGCCGTGCCGAC
GGAACATTCAACCGCGAGCTGGCGGAGTTCCTCGACCGGAAAGTCCCCGCCAACACAGTT
CCGGTTGACGGGGTTTTCTCGTTTGATCAC---GTCGACAGAGCCACCGGCCTCCTCAAC
CGTGTTTACCAATTTGCCCCCCAAAACGAGTCTCAATGGGGTATCGTGGATCTTGAGCAG
CCCTTGAGCACCACCAAGGTCGTCCCGGTCATAATCTTCTTCCACGGTGGAAGCTTCACT
CATTCCTCCGCCAACAGCGCCATCTACGACACTTTCTGCCGCCGCCTTGTCAACACTTGC
AAGGCGGTTGTAGTCTCCGTAAACTACCGCCGTTCGCCAGAACATCGGTATCCTTGTGCT
TATGAGGACGGATGGGCGGCTCTCAAGTGGGTGAAATCGAGAAAGTGGCTGCAGAGCGGG
AAGGGGAAGGACTTGAAAGTTCATGTCTACTTAGCTGGAGACAGCTCCGGCGGCAACATT
GCTCACCACGTCGCGGTAAAGGCGGCAGAAGCGGAGGTTGAGGTGCTCGGAAACATCCTT
CTGCACCCGATGTTTGCAGGGCAAAAGAGAACAGAATCAGAGAAGAGGTTGGACGGGAAG
TACTTCGTAACGATACAAGACCGCGATTGGTACTGGCGGGCATTTCTCCCCGAAGGCGAA
GATAGAGATCATCCTGCGTGTCACGTTTTCGGCCCGAGGGACAAGAGCCTCGAGGGCTTG
AAATTTCCCAAGAGTCTCGTTGTTGTGGCGGGCTTCGATCTTATGCAAGATTGGCAATTG
GCCTATGTGGAAGGGCTCAAAAATGCAGGGCAGGACGTGAAGCTTCTGTTCTTAAAGCAG
GCGACGATCGGGTTCTACTTCTTGCCGAACAACGAGCATTTCTACTGCCTCATGGAGGAG
ATGAAGACCTTCGTGAATCCTGACTGTAAGAGTCTGTCG
>Maldo_Gala_12g020650
GTTTCCATGGCTGGGGGCAATGAAGTCAACGTTAATGAATCCAGGACAGTGGTTCCACTG
AATACATGGGTCCTCATCTCCAATTTCAAGCTGTCATACAATCTTCTACGCCGCCCTGAC
GGGACTTTCAACCGCCACTTGGCGGAGTTCCTTGATCGGAAAGTGCCAGCCAATGCTAAA
CCCGTTGATGGGGTTGTCTCGTTTGACGTCATCATCGACCGCGAAACTAGCCTGCTAAGT
CGAATCTATCATCCAGACAATGCTGATCTATCCCCGCTGAACATTGTTGATCTTAAGAGA
CCTGTGAAC---AAGGAGGTTCTTCCTGTCATAGTTTTCTTCCATGGTGGGAGCTTTGTA
CACTCCTCTTCAAACAGCGGTATATATGATATTTTGTGCCGCCGACTAGTTGGTGTCTGC
AAGGCTGTAGTGGTTTCTGTGAACTATCGCCGGGCACCTGAAAATCGTTATCCATGTGCC
TATGATGATGGGTGGACAGCCCTGAAGTGGGTGAAATCTAGACCATGGCTTAAAAGT---
---ACGAAGGACTCAAAAGTTCATATCTATCTCGCTGGCGATAGCTCTGGTGGGAACATT
GTACACAATGTTGCTTTAAGAGCTGTAGAATTTGGAATCAATGTACTGGGAAATATACTG
CTCAACCCTATGTTTGGTGGGCAGGAGCGGACTGAATCTGAGATGCGATTGGATGGGAAA
TACTTTGTCACCATCCAAGACCGGGACTGGTACTGGAGAGCTTTACTCCCTGAGGGAGAA
GATAGGGACCATCCAGCATGTAACCCATTTGGTCCCCGGGGTCAAAGCCTCGAAGCTGTC
AAGTTCCCGAAGAGCCTTATTGTGGTGGCTGGTTTGGATCTTATTCAGGACTGGCAATTG
GCTTATGCTAGAGGGCTCGAGAGGGCTGGCATAAACGTGAAACTCATGTATCTTGAGCAT
GCCACAATTGGTTTCTACCTGTTGCCGAATAATGAGCACTTCTACACCGTGATGGATGAG
ATAAGTAAATTCGTGTGCTCCGACTAT------------
>Maldo_HF02883-RA
------ATGGCTGGTAGTAATGAAGTCAGCGTCAATGAATCCAAGAAAGTTGTTCCGCTC
AACACATGGGTACTAATCTCCAATTTCAAGCTAGCTTACAACCTCCTCCGCCGCGCTGAC
GGAACGTTCAACCGCGAGCTGGCGGAGTTCCTCGAACGGAAAGTCCCCGCCAACGTAACT
CCGGTTGACGGGGTTTTCTCGTTTGATCAC---GTCGACACAGCCACCGGCCTCCTCAAC
CGTGTTTATAAATTTGCCCCCAAAAACGAGTCGCAATGGGGCATTTCGGATCTTGAGCAG
CCCTTGAGCACCACCAAGGTCGTCCCGGTCATAATCTTCTTCCACGGCGGAAGCTTCACA
CATTCCTCAGCCAACAGCGCCATCTACGACACCTTCTGCCGCCGCCTTGTCAACACTTGC
AAGGCTGTTGTAGTCTCTGTAAACTACCGCCGTTCGCCTGAACATCGGTATCCTTGTGCT
TATGAAGACGGATGGGCGGCTCTCAAGTGGGTGAAATCGAGAAAGTGGCTGCAGAGCGGG
AAGGGTAAGAACTCGAAAGTTCACGTTTACCTAGCTGGAGACAGCTCGGGCGGCAACATT
GCTCACCACGTCGCAGTCAAGGCGGCAGAAGCGGAGGTTGAGGTGCTCGGAAACATCCTT
CTCCACCCGATGTTTGGGGGGCAGAAGAGAACAGAAACAGAGAAGAGATTGGATGGGAAG
TACTTCGTAACAATACAAGACCGTGATTGGTACTGGCGGGCATTTCTGCCAGAAGGCGAA
GACAGAGATCATCCGGCGTGTCACGTTTTCGGCCCGAGGGACAAGAGCCTCGAGGGCTTG
AAATTTCCCAAGAGTCTTGTTGTTGTGGCCGGTTTCGATCTCATGCAAGATTGGCAATTG
GCTTATGTGGAAGGGCTTAAAAACGCAGGGCAGGATGTGAAGCTTCGGTTCTTAAAGCAG
GCGACGATCGGGTTCTACTTCTTGCCGAACAACGAGCATTTCTACTGCCTCATGGAGGAG
GTGAAGAGCTTCGTGAATCCTGACTGT------------
>Maldo_HF15941-RA
------------------ATGGAATCGGATGCGCTCCTTTTACAGATGGTGGTTCCATTG
AATACATGGGTCCTCATCTCCAATTTTAAGCTGTCATACAATCTTCTGCGCCGCCCTGAC
GGGACCTTCAACCGCCACTTGGCAGAATTCCTTGACCGGAAAGTGCCAGCCAATTCTAAC
CCTGTTGATGGGGTTGTCTCGTTTGATGTCATCATCGACCGTGAAACTAGCCTGCTCAGT
CGAATCTATCATCCGGACGATGCTAATCTATCCCCGCTGAACATTGTTGATCCTGAGAGA
GCGGTGAGC---CAAGAGGTTCTTCCTGTCATAGTTTTCTTCCATGGTGGAAGCTTTGCA
CACTCCTCTTCAAACAGCGGTATATATGATATTCTGTGTCGCCGACTAGTTGGTATCTGC
AAGGCTGTAGTGGTCTCTGTGAATTATCGTAGGGCTCCTGAAAATCGCTATCCATGTGCC
TATGATGATGGATGGACAGCCCTGAGGTGGGTGAACTCTAGATCATGGCTTAAAAGT---
---ACAAGGGACTCAAACGTTCATATCTATCTAGCTGGCGATAGCTCTGGCGGGAACATT
GTACACAATGTTGCTTTAAGAGCAGCAGAATCTGGAATCAATGTACTGGGAAATATACTG
CTCAACCCTATGTTTGGTGGGCAGGAGCGGACTGAATCCGAGTTGCGATTGGATGGGAAA
TACTTTGTAACCATCCAAGACCGGGACTGGTACTGGAGAGCTTTTCTCCCTGATGGTGAA
GATAGGGACCATCCAGCATGTAACCCATTTGGTCCCCGTGGTCAAAGCCTCGAAGCTGTC
AAGTTCCCGAAGAGCCTTGTTGTGGTGGCTGGTTTGGATCTTGTTCAGGACTGGCAATTG
GCTTACGCCAGAGGGCTCGAGAGTGCTGGCAAAAACATCAAACTTATGTATCTTGAGCAG
GCCACAATTGGTTTCTACCTGTTGCCGAATAATGAGCATTTCTACACCGTGATGGATGAG
ATAAGTAAATTCGTGCTCTCCGATAAT------------
>Maldo_HF28338-RA
------ATGGCTGGCAGTAATGAAGTCAACGTCAATGAATCCAAGAAGGTTGTTCCGCTC
AACACATGGGTACTAATCTCCAATTTCAAGCTGGCTTACAACCTCCTCCGCCGTGCCGAC
GGAACATTCAACCGCGAGCTGGCGGAGTTCCTCGACCGGAAAGTCCCCGCCAACACAGTT
CCGGTTGACGGGGTTTTCTCGTTTGATCAC---GTCGACAGAGCCACCGGCCTCCTCAAC
CGTGTTTACCAATTTGCCCCCCAAAACGAGTCTCAATGGGGTATCGTGGATCTTGAGCAG
CCCTTGAGCACCACCAAGGTCGTCCCGGTCATAATCTTCTTCCACGGTGGAAGCTTCACT
CATTCCTCCGCCAACAGCGCCATCTACGACACTTTCTGCCGCCGCCTTGTCAACACTTGC
AAGGCGGTTGTAGTCTCCGTAAACTACCGCCGTTCGCCAGAACATCGGTATCCTTGTGCT
TATGAGGACGGATGGGCGGCTCTCAAGTGGGTGAAATCGAGAAAGTGGCTGCAGAGCGGG
AAGGGGAAGGACTTGAAAGTTCATGTCTACTTAGCTGGAGACAGCTCCGGCGGCAACATT
GCTCACCACGTCGCGGTAAAGGCGGCAGAAGCGGAGGTTGAGGTGCTCGGAAACATCCTT
CTGCACCCGATGTTTGCAGGGCAAAAGAGAACAGAATCAGAGAAGAGATTGGACGGGAAG
TACTTCGTAACGATACAAGACCGCGATTGGTACTGGCGGGCATTTCTCCCCGAAGGCGAA
GATAGAGATCATCCTGCGTGTCACGTTTTCGGCCCGAGGGACAAGAGCCTCGAGGGCTTG
AAATTTCCCAAGAGTCTCGTTGTTGTGGCGGGCTTCGATCTTATGCAAGATTGGCAATTG
GCCTATGTGGAAGGGCTCAAAAATGCAGGGCAGGACGTGAAGCTTCTGTTCTTAAAGCAG
GCGACGATCGGGTTCTACTTCTTGCCGAACAACGAGCATTTCTACTGCCTCATGGAGGAG
ATGAAGACCTTCGTGAATCCTGACTGTAAGAGTCTGTCG
>Maldo_HF38270-RA
GTTTCCATGGCTGGGGGCAATGAAGTCAACGTTAATGAATCCAGGACAGTGGTTCCACTG
AATACATGGGTCCTCATCTCCAATTTCAAGCTGTCATACAATCTTCTACGCCGCCCTGAC
GGGACTTTCAACCGCCACTTGGCGGAGTTCCTTGATCGGAAAGTGCCAGCCAATGCTAAA
CCCGTTGATGGGGTTGTCTCGTTTGATATCATCATCAACCGCGAAACTAGCCTGCTAAGT
CGAATCTATCATCCAGACAATGCTGATCTATCCCCGCTGAACATTGTTGATCTTAAGAGA
CCGGTGAAC---AAGGAGGTTCTTCCTGTCATAGTTTTCTTCCATGGTGGGAGCTTTGTA
CACTCCTCTTCAAACAGCGGTATATATGATATTTTGTGCCGCCGACTAGTTGGTGTCTGC
AAGGCTGTAGTGGTCTCTGTGAACTATCGCCGGGCACCTGAAAATCGTTATCCATGTGCC
TATGATGATGGGTGGACAGCCCTGAAGTGGGTGAAGTCTAGACCATGGCTTAAAAGT---
---ACGAAGGACTCAAAAGTTCATATCTATCTCGCTGGCGATAGCTCTGGTGGGAACATT
GTACACAATGTTGCTTTAAGAGCTGTAGAATTTGGAATCAATGTACTGGGAAATATACTG
CTCAACCCTATGTTTGGTGGGCAGGAGAGGACTGAATCTGAGATGCGATTGGATGGGAAA
TACTTTGTCACCATCCAAGACCGGGACTGGTACTGGAGAGCTTTACTCCCTGAGGGAGAA
GATAGGGACCATCCAGCATGTAACCCATTTGGTCCCCGTGGTCAAAGCCTCGAAGCTGTC
AAGTTCCCGAAGAGCCTTATTGTGGTGGCTGGTTTGGATCTTATTCAGGACTGGCAATTG
GCTTATGCTAGAGGGCTCGAGAGGGCTGGCATAAACGTGAAACTCATGTATCTTGAGCAT
GCCACAATTGGTTTCTACCTGTTGCCGAATAATGAGCATTTCTACACCGTGATGGACGAG
ATAAGTAAATTCGTGTGCTCCGACTAT------------
>Malsi_03g023610
------ATGGCTGGTAGTAATGAAGTCAGCGTCAATGAATCCAAGAAAGTTGTTCCGCTC
AACACATGGGTACTAATCTCCAATTTCAAGCTAGCTTACAACCTCCTCCGCCGCGCTGAC
GGAACGTTCAACCGCGAGCTGGCGGAGTTCCTCGAACGGAAAGTCCCCGCCAACGTAACT
CCGGTTGACGGGGTTTTCTCGTTTGATCAC---GTCGACACAGCCACCGGCCTCCTCAAC
CGTGTTTATAAATTTGCCCCCAAAAACGAGTCGCAATGGGGCATTTCGGATCTTGAGCAG
CCCTTGAGCACCACCAAGGTCGTCCCGGTCATAATCTTCTTCCACGGCGGAAGCTTCACA
CATTCCTCCGCCAACAGCGCCATCTACGACACTTTCTGCCGCCGCCTTGTTAACACTTGC
AAGGCTGTTGTAGTCTCTGTAAACTACCGCCGTTCGCCTGAACATCGGTATCCTTGTGCT
TATGAAGACGGATGGGCGGCTCTCAAGTGGGTGAAATCGAGAAAGTGGCTGCAGAGCGGG
AAGGGTAAGAACTCGAAAGTTCACGTTTACCTAGCTGGAGACAGCTCGGGCGGCAACATT
GCTCACCACGTCGCAGTCAAGGCGGCAGAAGCGGAGGTTGAGGTGCTCGGAAACATCCTT
CTCCACCCGATGTTTGGGGGGCAGAAGAGAACAGAAACAGAGAAGAGATTGGATGGGAAG
TACTTCGTAACAATACAAGACCGTGATTGGTACTGGCGGGCATTTCTGCCAGAAGGCGAA
GACAGAGATCATCCGGCGTGTCACGTTTTCGGCCCGAGGGACAAGAGCCTCAAGGGCTTG
AAATTTCCCAAGAGTCTTGTTGTTGTGGCCGGTTTCGATCTCATGCAAGATTGGCAATTG
GCTTATGTGGAAGGGCTTAAAAACGCAGGGCAGGATGTGAAGCTTCGGTTCTTAAAGCAG
GCGACGATCGGGTTCTACTTCTTGCCGAACAACGAGCATTTCTACTGCCTCATGGAGGAG
GTGAAGAGCTTCGTGAATCCTGACTGT------------
>Malsi_04g018930
------ATGTCTGGGGGCAATGAAGTCAACGTTAGTGAATCCAGGATGGTGGTTCCATTG
AATACATGGGTCCTCATCTCCAATTTTAAGCTGTCATACAATCTTCTGCGCCGCCCTGAC
GGGACCTTCAACCGCCACTTGGCAGAATTCCTTGACCGGAAAGTGCCAGCCAATTCTAAC
CCTGTTGATGGGGTTGTCTCGTTTGATGTCATCATCGACCGTGAAACTAGCCTGCTCAGT
CGAATCTATCATCCGGACGATGCTAATCTATCCCCGCTGAACATTGTTGATCCTGAGAGA
GCGGTGAGC---CAAGAGGTTCTTCCTGTCATAGTTTTCTTCCATGGTGGAAGCTTTGCA
CACTCCTCTTCAAACAGCGGTATATATGATATTCTGTGTCGCCGACTAGTTGGTATCTGC
AAGGCTGTAGTGGTCTCTGTGAATTATCGTAGGGCTCCTGAAAATCGCTATCCATGTGCC
TATGATGATGGATGGACAGCCCTGAGGTGGGTGAACTCTAGATCATGGCTTAAAAGT---
---ACAAGGGACTCAAACGTTCATATCTATCTAGCTGGCGATAGCTCTGGCGGGAACATT
GTACACAATGTTGCTTTAAGAGCAGCAGAATCTGGAATCAATGTACTGGGAAATATACTG
CTCAACCCTATGTTTGGTGGGCAGGAGCGGACTGAATCCGAGTTGCGATTGGATGGGAAA
TACTTTGTAACCATCCAAGACCGGGACTGGTACTGGAGAGCTTTTCTCCCTGATGGTGAA
GATAGGGACCATCCAGCATGTAACCCATTTGGTCCCCGTGGTCAAAGCCTCGAAGCTGTC
AAGTTCCCGAAGAGCCTTGTTGTGGTGGCTGGTTTGGATCTTGTTCAGGACTGGCAATTG
GCTTACGCCAGAGGGCTCGAGAGTGCTGGCAAAAACATCAAACTTATGTATCTTGAGCAG
GCCACAATTGGTTTCTACCTGTTGCCGAATAATGAGCATTTCTACACCGTGATGGATGAG
ATAAGTAAATTCGTGCTCTCCGATAAT------------
>Malsi_11g024600
------ATGGCTGGCAGTAATGAAGTCAACGTCAATGAATCCAAGAAGGTTGTTCCGCTC
AACACATGGGTACTAATCTCCAATTTCAAGCTGGCTTACAACCTCCTCCGCCGTGCCGAC
GGAACATTCAACCGCGAGCTGGCGGAGTTCCTCGACCGGAAAGTCCCCGCCAACACAGTT
CCGGTTGACGGGGTTTTCTCGTTTGATCAC---GTCGACAGAGCCACCGGCCTCCTCAAC
CGTGTTTACCAATTTGCCCCCCAAAACGAGTCTCAATGGGGTATCGTGGATCTTGAGCAG
CCCTTGAGCACCACCAAGGTCGTCCCGGTCATAATCTTCTTCCACGGTGGAAGCTTCACT
CATTCCTCCGCCAACAGCGCCATCTACGACACTTTCTGCCGCCGCCTTGTCAACACTTGC
AAGGCGGTTGTAGTCTCCGTAAACTACCGCCGTTCGCCAGAACATCGGTATCCTTGTGCT
TATGAGGACGGATGGGCGGCTCTCAAGTGGGTGAAATCGAGAAAGTGGCTGCAGAGCGGG
AAGGGGAAGGACTTGAAAGTTCATGTCTACTTAGCTGGAGACAGCTCCGGCGGCAACATT
GCTCACCACGTCGCGGTAAAGGCGGCAGAAGCGGAGGTTGAGGTGCTCGGAAACATCCTT
CTGCACCCGATGTTTGCAGGGCAAAAGAGAACAGAATCAGAGAAGAGATTGGACGGGAAA
TACTTCGTAACGATACAAGACCGCGATTGGTACTGGCGGGCATTTCTCCCCGAAGGCGAA
GATAGAGATCATCCTGCGTGTCACGTTTTCGGCCCGAGGGACAAGAGCCTCGAGGGCTTG
AAATTTCCCAAGAGTCTCGTTGTTGTGGCGGGCTTCGATCTTATGCAAGATTGGCAATTG
GCCTATGTGGAAGGGCTAAAAAATGCAGGGCAGGACGTGAAGCTTCTGTTCTTAAAGCAG
GCGACGATCGGGTTCTACTTCTTGCCGAACAACGAGCATTTCTACTGCCTCATGGAGGAG
ATGAAGACCTTCGTGAATCCTGACTGT------------
>Malsi_12g019730
GTTTCCATGGCTGGGGGCAATGAAGTCAACGTTAATGAATCCAGGACAGTGGTTCCACTG
AATACATGGGTCCTCATCTCCAATTTCAAGCTGTCATACAATCTTCTACGCCGCCCTGAC
GGGACTTTCAACCGCCACTTGGCGGAGTTCCTTGATCGGAAAGTGCCAGCCAATGCTAAA
CCCGTTGATGGGGTTGTCTCGTTTGACGTCATCATCGACCGCGAAACTAGCCTGCTAAGT
CGAATCTATCATCCAGACAATGCTGATCTATCCCCGCTGAACATTGTTGATCTTAAGAGA
CCTGTGAAC---AAGGAGGTTCTTCCTGTCATAGTTTTCTTCCATGGTGGGAGCTTTGTA
CACTCCTCTTCAAACAGCGGTATATATGATATTTTGTGCCGCCGACTAGTTGGTGTCTGC
AAGGCTGTAGTGGTTTCTGTGAACTATCGCCGGGCACCTGAAAATCGTTATCCATGTGCC
TATGATGATGGGTGGACAGCCCTGAAGTGGGTGAAGTCTAGACCATGGCTTAAAAGT---
---ACGAAGGACTCAAAAGTTCATATCTATCTCGCTGGCGATAGCTCTGGTGGGAACATT
GTACACAATGTTGCTTTAAGAGCTGTAGAATTTGGAATCAATGTACTGGGAAATATACTG
CTCAACCCTATGTTTGGTGGGCAGGAGCGGACTGAATCTGAGATGCGATTGGATGGGAAA
TACTTTGTCACCATACAAGACCGGGACTGGTACTGGAGAGCTTTACTCCCTGAGGGAGAA
GATAGGGACCATCCAGCATGTAACCCATTTGGTCCCCGGGGTCAAAGCCTCGAAGCTGTC
AAGTTCCCGAAGAGCCTTATTGTGGTGGCTGGTTTGGATCTTATTCAGGACTGGCAATTG
GCTTATGCTAGAGGGCTCGAGAGGGCTGGCATAAACGTGAAACTCATGTATCTTGAGCAT
GCCACAATTGGTTTCTACCTGTTGCCGAATAATGAGCACTTCTACACCGTGATGGATGAG
ATAAGTAAATTCGTGTGCTCCGACTAT------------
>Malsy_03g024790
------ATGGCTGGTAGTAATGAAGTCAGCGTCAATGAATCCAAGAAAGTTGTTCCGCTC
AACACATGGGTACTAATCTCCAATTTCAAGCTAGCTTACAACCTCCTCCGCCGCGCTGAC
GGAACGTTCAACCGCGAGCTGGCGGAGTTCCTCGAACGGAAAGTCCCCGCCAACGTAACT
CCGGTTGACGGGGTTTTCTCGTTTGATCAC---GTCGACACAGCCACCGGCCTCCTCAAC
CGTGTTTATAAATTTGCCCCCAAAAACGAGTCGCAATGGGGCATTTCGGATCTTGAGCAG
CCCTTGAGCACCACCAAGGTCGTCCCGGTCATAATCTTCTTCCACGGCGGAAGCTTCACA
CATTCCTCAGCCAACAGCGCCATCTACGACACCTTCTGCCGCCGCCTTGTCAACACTTGC
AAGGCTGTTGTAGTCTCTGTAAACTACCGCCGTTCGCCTGAACATCGGTATCCTTGTGCT
TATGAAGACGGATGGGCGGCTCTCAAGTGGGTGAAATCGAGAAAGTGGCTGCAGAGCGGG
AAGGGTAAGAACTCGAAAGTTCACGTTTACCTAGCTGGAGACAGCTCGGGCGGCAACATT
GCTCACCACGTCGCAGTCAAGGCGGCAGAAGCGGAGGTTGAGGTGCTCGGAAACATCCTT
CTCCACCCGATGTTTGGGGGGCAGAAGAGAACAGAAACAGAGAAGAGATTGGATGGGAAG
TACTTCGTAACAATACAAGACCGTGATTGGTACTGGCGGGCATTTCTGCCAGAAGGCGAA
GACAGAGATCATCCGGCGTGTCACGTTTTCGGCCCGAGGGACAAGAGCCTCGAGGGCTTG
AAATTTCCCAAGAGTCTTGTTGTTGTGGCCGGTTTCGATCTCATGCAAGATTGGCAATTG
GCTTATGTGGAAGGGCTTAAAAACGCAGGGCAGGATGTGAAGCTTCGGTTCTTAAAGCAG
GCGACGATCGGGTTCTACTTCTTGCCGAACAACGAGCATTTCTACTGCCTCATGGAGGAG
GTGAAGAGCTTCGTGAATCCTGACTGT------------
>Malsy_04g018730
------ATGTCTGGGGGCAATGAAGTCAACGTTAGTGAATCCAGGATGGTGGTTCCATTG
AATACATGGGTCCTCATCTCCAATTTTAAGCTGTCATACAATCTTCTGCGCCGCCCTGAC
GGGACCTTCAACCGCCACTTGGCAGAATTCCTTGACCGGAAAGTGCCAGCCAATTCTAAC
CCTGTTGATGGGGTTGTCTCGTTTGATGTCATCATCGACCGTGAAACTAGCCTGCTCAGT
CGAATCTATCATCCGGACGATGCTAATCTATCCCCGCTGAACATTGTTGATCCTGAGAGA
GCGGTGAGC---CAAGAGGTTCTTCCTGTCATAGTTTTCTTCCATGGTGGAAGCTTTGCA
CACTCCTCTTCAAACAGCGGTATATATGATATTCTGTGTCGCCGACTAGTTGGTATCTGC
AAGGCTGTAGTGGTCTCTGTGAATTATCGTAGGGCTCCTGAAAATCGCTATCCATGTGCC
TATGATGATGGATGGACAGCCCTGAGGTGGGTGAACTCTAGATCATGGCTTAAAAGT---
---ACAAGGGACTCAAACGTTCATATCTATCTAGCTGGCGATAGCTCTGGCGGGAACATT
GTACACAATGTTGCTTTAAGAGCAGCAGAATCTGGAATCAATGTACTGGGAAATATACTG
CTCAACCCTATGTTTGGTGGGCAGGAGCGGACTGAATCCGAGTTGCGATTGGATGGGAAA
TACTTTGTAACCATCCAAGACCGGGACTGGTACTGGAGAGCTTTTCTCCCTGATGGTGAA
GATAGGGACCATCCAGCATGTAACCCATTTGGTCCCCGTGGTCAAAGCCTCGAAGCTGTC
AAGTTCCCGAAAAGCCTTGTTGTGGTGGCTGGTTTGGATCTTGTTCAGGACTGGCAATTG
GCTTACGCCAGAGGGCTCGAGAGTGCTGGCAAAAACATCAAACTTATGTATCTTGAGCAG
GCCACAATTGGTTTCTACCTGTTGCCGAATAATGAGCATTTCTACACCGTGATGGAAGAG
ATAAGTAAATTCGTGCTCTCCGATAAT------------
>Malsy_07g003370
------------------------------------------------------------
------------------------------------------------------------
---------------------------ATGATAGAT---------------------AAC
CCTGTTGATGGGGTTGTCTCGTTTAATGTTATCATCGCCCGCGAAACTAGCCTGCTCAGT
CGAATCTATCATCTGTACAATGTTAATCTATCCCCACTGAACATTGTTGATCCTGAGATA
GCGGTGAGC---CAAGAGGTTATTCCTATCATAATTTTCTTCCATGGTGGAAGCTTTGCA
CACTTTTCTTCAAACAACGGCATATATGATATTTTGTGTCGCCGACTAGTTGGTATCTAC
AAGGCTGTAGTGGTCTCTGTTAATTATCGTAGGGCTTCTAAAAATCGCTATCCATGTGCC
TATGATGATGGATGGACATCCTTGAGGTGGGTGAACTCTAGATCATGGCTTAAAAGT---
---ACAAGGGACTCAAACATTCATATCTATCTAGCTGACGATAGCTTTGGCAGGAACATT
------------------------------------------------------------
------------------------GAGCAGACTGAATCCAAGTTGCGGTTGGATGGGAAA
TACTTTGTAACCATCCAAGACTGGGACTGGTACTGGAGAGCTTTTCTCCCCGATGGTGAA
GATAGGGACCATCCAACATGTAACCCATTTGGTCCCCGGGGTCAAAGCCTCGAAGCTGTC
AAGTTCCCAAAGAGCCTAGTTGTGGTGGCAGGTTTGGATCTTGTTCAGGACTGGCAATTG
GCTTACGCTAGAGGGCTCGAAAGTGCTGGCAAAAACATCAAACTTCTGTATCTTAAGCAA
GCCACAATTGGTTTCTACCTGTTGCCGAATAATGAGCATTTCTACCCCGTGATGGATGAC
ATAAGTAAATTCATGCTCTTCGACAAT------------
>Malsy_11g026010
------ATGGCTGGCAGTAATGAAGTCAACGTCAATGAATCCAAGAAGGTTGTTCCGCTC
AACACATGGGTACTAATCTCCAATTTCAAGCTGGCTTACAACCTCCTCCGCCGTGCCGAC
GGAACATTCAACCGCGAGCTGGCGGAGTTCCTCGACCGGAAAGTCCCCGCCAACACAGTT
CCGGTTGACGGGGTTTTCTCGTTTGATCAC---GTCGACAGAGCCACCGGCCTCCTCAAC
CGTGTTTACCAATTTGCCCCCCAAAACGAGTCTCAATGGGGTATCGTGGATCTTGAGCAT
CCCTTGAGCACCACCAAGGTCGTCCCGGTCATTATCTTCTTCCACGGTGGAAGCTTCACT
CATTCCTCCGCCAACAGCGCCATCTACGACACTTTCTGCCGCCGCCTTGTCAACACTTGC
AAGGCGGTTGTAGTCTCCGTAAACTACCGCCGTTCGCCAGAACATCGGTATCCTTGTGCT
TATGAGGACGGATGGGCGGCTCTCAAGTGGGTGAAATCGAGAAAGTGGCTGCAGAGCGGG
AAGGGGAAGGACTTGAAAGTTCATGTCTACTTAGCTGGAGACAGCTCCGGCGGCAACATT
GCTCACCACGTCGCGGTAAAGGCGGCAGAAGCGGAGGTTGAGGTGCTCGGAAACATCCTT
CTGCACCCGATGTTTGCAGGGCAAAAGAGAACAGAATCAGAGAAGAGATTGGACGGGAAG
TACTTCGTAACGATACAAGACCGCGATTGGTACTGGCGGGCATTTCTCCCCGAAGGCGAA
GATAGAGATCATCCTGCGTGTCACGTTTTCGGCCCGAGGGACAAGAGCCTCGAGGGCTTG
AAATTTCCCAAGAGTCTCGTTGTTGTGGCGGGCTTCGATCTTATGCAAGATTGGCAATTG
GCCTATGTGGAAGGGCTCAAAAATGCAGGGCAGGACGTGAAGCTTCTGTTCTTAAAGCAG
GCGACGATCGGGTTCTACTTCTTGCCGAACAACGAGCATTTCTACTGCCTCATGGAGGAG
ATGAAGACCTTCGTGAATCCTGACTGTAAGAGTCTGTCG
>Malsy_12g020440
GTTTCCATGGCTGGGGGCAATGAAGTCAACGTTAATGAATCCAGGACAGTGGTTCCACTG
AATACATGGGTCCTCATCTCCAATTTCAAGCTGTCATACAATCTTCTACGCCGCCCTGAC
GGGACTTTCAACCGCCACTTGGCGGAGTTCCTTGATCGGAAAGTGCCAGCCAATGCTAAA
CCCGTTGATGGGGTTGTCTCGTTTGATGTCATCATCGACCGCGAAACTAGCATGCTAAGT
CGAATCTATCATCCAGACAATGCTGATCTATCCCCGTTGAACATTGTTGATCTTAAGAGA
CCTGTGAAC---AAGGAGGTTCTTCCTGTCATAGTTTTCTTCCATGGTGGGAGCTTTGTA
CACTCCTCTTCAAACAGCGGTATATATGATATTTTGTGCCGCCGACTAGTTGGTGTCTGC
AAGGCTGTAGTGGTCTCTGTGAACTATCGCCGGGCACCTGAAAATCGTTATCCATGTGCC
TATGATGATGGGTGGACAGCCCTGAAGTGGGTGAAGTCTAGACCATGGCTTAAAAGT---
---ACGAAGGACTCAAAAGTTCATATCTATCTCGCTGGCGATAGCTCTGGTGGGAACATT
GTACACAATGTTGCTTTAAGAGCCGTAGAATTTGGAATCAATGTACTGGGAAATATACTG
CTCAACCCTATGTTTGGTGGGCAGGAGCGGACTGAATCTGAGATGCGATTGGATGGGAAA
TACTTTGTCACCATCCAAGACCGGGACTGGTACTGGAGAGCTTTACTCCCTGAGGGAGAA
GATAGGGACCATCCAGCATGTAACCCATTTGGTCCCCGGGGTCAAAGCCTCGAAGCTGTC
AAGTTCCCGAAGAGCCTTATTGTGGTGGCTGGTTTGGATCTTATTCAGGACTGGCAATTG
GCTTATGCTAGAGGGCTCGAGAGGGCTGGCATAAACGTGAAACTCATGTATCTTGAGCAT
GCCACAATTGGTTTCTACCTGTTGCCGAATAATGAGCATTTCTACACCGTGATGGACGAG
ATAAGTAAATTCGTGTGCTCCGACTAT------------
>Pruav_sc0000700.1_g870.1.mk
------ATGGCTGGGACCAACGAAGTCAACGTTAATGAATCCAGGACGGTGGTTCCATTG
AATACATGGGTCCTCATCTCCAATTTCAAGTTGTCTTACAATCTTCTTCGTCGGCCTGAT
GGGACTTTTAACCGTCACTTGGCAGAATTCCTTGATCGGAAAGTGCCAGCCAATGCAAAA
CCAGTTGATGGGGTTGTCTCATTTGATGTCATCATTGACCGTGAAACGGGCCTGCTTACT
CGAATCTATCAACCAGCCAATGCTGAAGAATCTGTGCTGAATATTCTTAATCTTGACAAA
CCTGTGAGC---------------------------------------------------
------------------------------------------------------------
------------------------------------------------------------
------------------------------------------------------------
------------------------------------------------------------
------------------------------------------------------------
------------------AATGAGGAGAGAACTGAATCTGAGAAGCGATTGGACGGGAAA
TACTTTGTCACCATCCAAGACCGGGACTGGTATTGGAGAGCTTTTCTCCCTGAAGGGGAA
GACAGGGACCACCCGGCATGTAACCCATTTGGTCCAAGGGGTAATAACCTTGAAGCTATC
AAGTTCCCAAAGAGCCTTGTCGTGGTGGCTGGTTTGGATCTTGTTCAGGACTGGCAATTG
GCTTATGCTAAAGGGCTTGAGAAGGCTGGCAAAAACATCAAACTTATGTATCTTGAGCAG
GCCACAATTGGTTTCTACTTGCTGCCAAATAATGACCATTTCTACACCGTGATGGATGAG
ATAAGTAAATTTATAAAGCACAATTGTAACACC------
>Pruav_sc0000848.1_g080.1.mk
------ATGGCTGGCAGTAATGAAGTCAACGTCAATGAATCCAAGAGGGTCGTTCCGCTT
AATACATGGGTACTCATCTCCAATTTCAAGCTAGCTTACAATCTCCTGCGCCGGGCTGAT
GGAACATTCAACCGTGAGTTGGCAGAGTTTCTTGACCGCAAAGTCCCTGCCAATACAATT
CCAGTTGATGGGGTTTTCTCATTTGATCAC---GTTGATAGAGGTACCGGGCTCCTTAAC
CGGGTTTACCTACAGGCCCCTGAAAATGAGGCTCAATGGGGGATTGTGGATCTTGAGAAA
CCCTTGAGCACCACCAAGATTGTCCCAGTCATAATTTTCTTCCATGGTGGTAGCTTCACT
CATTCCTCAGCCAACAGTGCCATCTATGATACATTCTGTCGCCGTCTTGTTAACACATGC
AAGGCTGTGGTAGTGTCAGTAAATTATCGTCGATCACCCGAATATCGATATCCTTGTGCA
TATGATGATGGCTGGGCAACTCTCAAGTGGGTTAAATCAAGAACATGGCTTCAGAGT---
---GGGAAGGACTCAAAGGTTCATGTTTACCTGGCTGGAGACAGTTCAGGTGGCAACATT
GCTCACCATGTTGCAGTAAAAGCAGCTGAAGCAGAAGTTGAGGTATTGGGAAACATCCTT
CTTCACCCCATGTTTGGTGGGCAAAAGAGAACAGAATCAGAAAAGAGATTGGATGGGAAG
TATTTCGTTACAATTCAAGACCGCGATTGGTACTGGCGAGCTTTTCTTCCTGAAGGAGAA
GACAGAGACCACCCAGCATGTAATATATTTGGCCCCAGAGATAAGAGCCTTGAAGGGCTC
AAATTCCCCAAAAGTCTTGTTGTTGTGGCTGGTTTTGATCTTGTCCAAGATTGGCAATTG
GCGTATGTGGAAGGGCTGAAGAATTCAGGTCAGGATGTGAAGCTCCTTTATCTGAAGCAG
GCCACAATCGGTTTCTACTTCCTGCCAAACAATGAGCATTTCTATTGTCTCATGGAGGAG
ATAAGCAACTTCGTCAATCCTGACTGT------------
>Pyrbr_009337376.2_cds_XP_009335651.1_1
------ATGTCTGGGGGCAATGAAGTCAACGTTAGTGAATCCAGGATGGTGGTTCCGTTG
AATACATGGGTCCTCATCTCCAATTTTAAGCTGTCATACAATCTTCTGCGCCGCCCTGAC
GGGACCTTCAACCGCCACTTAGCGGAATTCCTTGACCGGAAAGTGCCAGCCAATACTAAC
CCTGTTGATGGGGTTGTCTCGTTTGATGTCATCATTGACCGCGAAACTAGCCTGCTCAGT
CGAATCTATCATCCGGACAATGCTAATCTATCCCCGCTGAACATTGTTGATCCTGAGAGA
GCGGTGAGT---CAAGAGATTCTTCCTGTCATAATTTTCTTCCATGGTGGAAGCTTTGCA
CACTCCTCTTCAAACAGCGGTATATATGATATTCTGTGTCGCCGACTAGTTGGTATCTGC
AAGGCTGTAGTGGTCTCTGTGAATTATCGTAGGGCTCCTGAAAATCGCTATCCATGTGCC
TATGATGATGGATGGACAGCCCTGAGGTGGGTGAACTCTAGATCATGGCTTAAAAGT---
---ACAAGGGACTCAAACGTTCATATCTATCTAGCTGGCGATAGCTCTGGCGGGAACATT
GTACACAATGTTGCTTTAAGAGCTGCAGAATCTGGAATCAATGTACTGGGAAATATACTG
CTCAACCCTATGTTTGGTGGGCAGGAGCGGACTGAATCCGAGTTGCGATTGGATGGGAAA
TACTTTGTAACCATCCAAGACCGGGACTGGTACTGGAGAGCTTTTCTCCCTGATGGTGAA
GATAGGGACCATCCAGCATGTAACCCGTTTGGTCCCCGGGGTCAAAGCCTCGAAGCTGTC
AAGTTCCCAAAGAGCCTTGTTGTGGTGGCTGGTTTGGATCTTGTTCAGGACTGGCAATTG
GCTTACGCTAGAGGGCTCGAGAGTGCTGGCAAAAACATCAAACTTCTGTATCTTGAGCAG
GCCACAATTGGTTTCTACCTGTTGCCGAATAATGAGCATTTCTACACCGTGATGGATGAG
ATAAGTAAATTCGTGCTCTCCGACAAT------------
>Pyrbr_009348836.2_cds_XP_009347111.1_1
------ATGGCTGGTAGTAATGAAGTCAACGTCAATGAATCCAAGAAAGTTGTCCCTCTC
AACACATGGGTACTAATCTCCAATTTCAAGCTGGCTTACAACCTCCTCCGTCGTGCCGAC
GGAACATTCAACCGCGAGCTGGCGGAGTTCCTCGACAGGAAAGTCCCCGCCAACACAGTT
CCGGTTGACGGGGTTTTCTCGTTTGATCAC---GTCGACAGAGCCACCGGCCTCCTCAAC
CGTGTTTACCAGTTTGCGCCCCAAAACGAGTCTCAGTGGGGTATTGTGAATCTTGAGCAG
CCCTTGAGCACCACCGAGGTCGTCCCGGTCATAATCTTTTTCCACGGCGGAAGCTTCACT
CATTCCTCCGCCAACAGCGCCATCTACGATACTTTCTGCCGCCGCCTTGTCAACACTTGC
AAGGCGGTTGTAGTCTCCGTTAACTACCGCCGTTCGCCAGAACATCGGTATCCTTGTGCT
TATGAGGACGGATGGGCGGCTCTCAAGTGGGTGAAATCGAGAAAGTGGCTGCAGAGCGGG
AAGGGGAAGGACTTGAAAGTTCATGTCTACTTAGCTGGAGACAGCTCCGGCGGCAACATT
GCTCACCACGTCGCGGTGAAGGCGGCAGAAGCGGAGGTTGAGGTGATCGGAAACATCCTT
CTCCACCCGATGTTTGCAGGGCAAAAGAGAACGGAATCAGAGAAGAGATTGGACGGGAAG
TACTTCGTAACGATACAAGACCGCGACTGGTACTGGCGGGCATTTCTCCCCGAAGGCGAA
GATAGAGATCATCCGGCGTGTCACGTTTTCGGCCCGAGGGACAAGAGCCTCGAGGGCTTG
AAATTTCCCAAGAGTCTCGTTGTTGTGGCTGGCTTCGATCTTATGCAAGATTGGCAATTG
GCCTATGTGCAAGGGCTCAAAAATGCAGGGCAGGACGTGAAGCTTCTCTTCTTAAAGCAG
GCGACGATCGGGTTCTACTTCTTGCCGAACAACGAGCATTTCTACTGCCTCATGGAGAAG
ATGAAGAGCTTCGTGAATCCTGACTGT------------
>Pyrbr_009375675.2_cds_XP_009373950.1_1
GTTTCCATGGCTGGGGGCAATGAAGTCAACGTAAATGAATCCAGGACAGTGGTTCCACTG
AATACATGGGTCCTCATCTCAAATTTCAAGCTGTCATACAATCTTCTGCGCCGCCCTGAC
GGGACTTTCAACCGGCACTTGGCGGAGTTCCTTGATCGGAAAGTGCCAGCCAATGCTAAC
CCCGTTGATGGGGTTGTCTCGTTTGATGTCATCATCGATCGCGAAACTAGCCTGCTAAGT
CGAATCTATCATCCAGACAATGCTGATCTATCCCCGCTGAACATTGTTGATCTTAAGAGA
CCTGTGAAC---AAGGAGGTTCTTCCTGTCATAGTTTTCTTCCATGGTGGGAGCTTTGTA
CACTCCTCTTCAAACAGCGGTATTTATGATATTCTGTGCCGCCGACTAGTTGGTATCTGC
AAGGCTGTAGTGGTCTCTGTGAACTATCGCCGGGCACCTGAAAACCGCTATCCATGTGCC
TATGATGATGGGTGGACAGCCCTGAAGTGGGTGAAGTCTAGACCATGGCTTAAAAGT---
---ACGAAGGACTCAAAAGTTCATATCTATCTCGCTGGCGATAGCTCGGGTGGGAACATT
GTACACAATGTTGCTTTAAGAGCTGCAGAATCTGGAATCAATGTATTGGGAAATATACTG
CTCAACCCTATGTTTGGTGGGCAGGAGCGGACTGAATCCGAGATGCGATTGGATGGGAAA
TACTTTGTCACCATCCAAGACCGGGACTGGTACTGGAGAGCTTTACTCCCTGAGGGAGAA
GATAGGGACCATCCAGCATGTAACCCATTTGGTCCCCGGGGTCAAAGCCTCGAAGCTGTC
AAGTTCCCGAAGAGCCTTGTTGTGGTGGCTGGTTTGGATCTTGTTCAGGACTGGCAATTG
GCTTATGCTAGAGGGCTCGAGAGGGCTGGCATAAACATGAAACTCATGTATCTTGAGCAG
GCCACAATTGGTTTCTACCTGTTGCCGAATAATGAGCATTTCTACACCGTGATGGACGAG
ATCAGTAAATTCGTGTGCTCCAACTAT------------
>Pyrco_BartlettDH_GID.Chr4
------ATGTCTGGGGGCAATGAAGTCAACGTTAGTGAATCCAGGATGGTGGTTCCGTTG
AATACATGGGTCCTCATCTCCAATTTTAAGCTGTCATACAATCTTCTGCGCCGCCCTGAC
GGGACCTTCAACCGCCACTTGGCGGAATTCCTTGACCGGAAAGTGCCAGCCAATACTAAC
CCTGTTGATGGGGTTGTCTCGTTTGATGTCATCATTGACCGCGAAACTAGCCTGCTCAGT
CGAATCTATCATCCGGACAATGCTAATCTATCCCCGCTGAACATTGTTGATCCTGAGAGA
GCGGTGAGC---CAAGAGATTCTTCCTGTCATAATTTTCTTCCATGGTGGAAGCTTTGCA
CACTCCTCTTCAAACAGCGGTATATATGATGTTCTGTGTCGCCGACTAGTTGGTATCTGC
AAGGCTGTAGTGGTCTCTGTGAATTATCGTAGGGCTCCTGAAAATCGCTATCCATGTGCC
TATGATGATGGATGGACAGCCCTGAGGTGGGTGAACTCTAGATCATGGCTTAAAAGT---
---ACAAGGGACTCAAACGTTCATATCTATCTAGCTGGCGATAGCTCTGGCGGGAACATT
GTACACAATGTTGCTTTAAGAGCTGCAGAATCTGGAATCAATGTACTGGGAAATATACTG
CTCAACCCTATGTTTGGTGGGCAGGAGCGGACTGAATCCGAGTTGCGATTGGATGGGAAA
TACTTTGTAACCATCCAAGACCGGGACTGGTACTGGAGAGCTTTTCTCCCTGATGGTGAA
GATAGGGACCATCCAGCATGTAACCCGTTTGGTCCCCGGGGTCAAAGCCTCGAAGCTGTC
AAGTTCCCGAAGAGCCTTGTTGTGGTGGCTGGTTTGGATCTTGTTCAGGACTGGCAATTG
GCTTACGCTAGAGGGCTCGAGAGTGCTGGCAAAAACATCAAACTTCTGTATCTTGAGCAG
GCCACAATTGGTTTCTACCTGTTGCCGAATAATGAGCATTTCTACACCGTGATGGATGAG
ATAAGTAAATTCGTGCTCTCCGACAAT------------
>Pyrco_BartlettDH_new_GID.Chr11
------ATGGCTGGTAGTAATGAAGTCAACGTCAATGAATCCAAGAAAGTTGTCCCTCTC
AACACATGGGTACTAATCTCCAATTTCAAGCTGGCTTACAACCTCCTCCGCCGTGCCGAC
GGAACATTCAACCGCGAGCTGGCGGAGTTCCTCGACCGAAAAGTCCCCGCCAACACAGTT
CCGGTTGACGGGGTTTTCTCGTTTGATCAC---GTCGACAGAGCCACCGGCCTCCTCAAC
CGTGTTTACCAGTTTGCGCCCCAAAACGAGTCTCAGTGGGGTATTGTGAATCTTGAGCAG
CCCTTGAGCACCACCGAGGTCGTCCCGGTCATAATCTTTTTCCACGGCGGAAGCTTCACT
CATTCCTCCGCCAACAGCGCCATCTACGATACTTTCTGCCGCCGCCTTGTCAACACTTGC
AAGGCGGTTGTAGTCTCCGTTAACTACCGCCGTTCGCCAGAACATCGGTATCCTTGTGCT
TATGAGGACGGATGGGCGGCTCTCAAGTGGGTGAAATCGAGAAAGTGGCTGCAGAGCGGG
AAGGGGAAGGACTTGAAAGTTCATGTCTACTTGGCTGGAGACAGCTCCGGCGGCAACATT
GCTCACCACGTCGCGGTGAAGGCAGCAGAAGCGGAGGTTGAGGTGATCGGAAACATCCTT
CTCCACCCGATGTTTGCAGGGCAAAAGAGAACGGAATCAGAGAAGAGATTGGACGGGAAG
TACTTCGTAACGATACAAGACCGCGACTGGTACTGGCGGGCATTTCTCCCCGAAGGCGAA
GATAGAGATCATCCGGCGTGTCACGTTTTCGGCCCGAGGGACAAGAGCCTCGAGGGCTTG
AAATTTCCCAAGAGTCTCGTTGTTGTGGCTGGCTTCGATCTTATGCAAGATTGGCAATTG
GCCTATGTGCAAGGGCTTAAAAATGCAGGGCAGGACGTGAAGCTTCTCTTCTTAAAGCAG
GCGACGATCGGGTTCTACTTCTTGCCGAACAACGAGCATTTCTACTGCCTCATGGAGGAG
ATGAAGAGCTTCGTGAATCCTGATTGT------------
>Pyrco_BartlettDH_new_GID.Chr12
------------GGGGGCAATGAAGTCAACGTAAATGAATCCAGGACAGTGGTTCCACTG
AATACATGGGTCCTCATCTCGAATTTCAAGCTGTCATACAATCTTCTACGCCGCCCTGAC
GGGACTTTCAACCGGCACTTGGCGGAGTTCCTTGATCGGAAAGTGCCAGCCAATGCTAAC
CCCGTTGATGGGGTTGTCTCGTTTGATGTCATCATCGATCGCGAAACTAGCCTGCTAAGT
CGAATCTATCATCCAGACAATGCTGATCTATCCCCGCTGAACATTGTTGATCGTAAGAGA
TCTTTGAAC---AAGGATGTTCTTCCTGTCATAGTTTTCTTCCATGGTGGGAGCTTTGTA
CACTCCTCTTCAAACAGCGGTATTTATGATATTCTGTGCCGCCGACTAGTTGGTATCTGC
AAGGCTGTAGTGGTCTCTGTGAACTATCGCCGGGCACCTGAAAACCGCTATCCATGTGCC
TATGATGATGGGTGGACAGCCCTGAAGTGGGTGAAGTCTAGACCATGGCTTAAAAGT---
---ACGAAGGACTCAAAAGTTCATATCTATCTCGCTGGCGATAGCTCGGGTGGGAACATT
GTACACAATGTTGCTTTAAGAGCTGCAGAATCTGGAATCAATGTATTGGGAAATATACTG
CTCAACCCTATGTTTGGTGGGCAGGAGCGGACTGAATCCGAGATGCGATTGGATGGGAAA
TACTTTGTCACCATCCAAGACCGGGACTGGTACTGGAGAGCTTTACTCCCTGAGGGAGAA
GATAGGGACCATCCAGCATGTAACCCATTTGGTCCCCGGGGTCAAAGCCTCGAAGCTGTC
AAGTTCCCGAAGAGCCTTGTTGTGGTGGCTGGTTTGGATCTTGTTCAGGACTGGCAATTG
GCTTATGCTAGAGGGCTCGAGAGGGCTGGCATTAACATGAAACTCATGTATCTTGAGCAG
GCCACAATTGGTTTCTACCTGTTGCCGAATAATGAGCATTTCTACACCGTGATGGATGAG
ATCAGTAAATTCGTGTGCTCCAACTAT------------
>Pyrco_BartlettDH_new_GID.Chr3
---GGCATGGCTGGTAGTAATGAAGTCAACGTCAATGAATCCAAGAAAGTTGTTCCGCTC
AACACATGGGTACTAATCTCCAATTTCAAGCTAGCTTACAACCTCCTCCGCCGCGCTGAC
GGAACATTCAACCGCGAGCTGGCGGAGTTCCTCGAACGGAAAGTCCCTGCCAACATAACT
CCGGTTGATGGGGTTTTCTCGTTTGATCAC---GTCGACACAGCCACCAGCCTCCTCAAC
CGTGTTTATAAATTTGCCCCCGGAAACGAGTCGCAATGGGGCATTCTGGATCTTGAGCAG
CCCTTGAGCACCACCAAGGTCGTCCCGGTCATAATCTTCTTCCACGGTGGAAGCTTCACA
CATTCATCCGCCAACAGCGCCATCTACGACACCTTCTGCCGCCGCCTTGTCAACACTTGC
AAGGCTGTTGTAGTCTCTGTAAACTACCGCCGTTCGCCGGAACATCGGTATCCTTGTGCT
TATGAAGACGGATGGGCGGCTCTCAAGTGGGTGAAATCGAGAAAGTGGCTGCAGAGCGGG
AAGGGTAAGGACTCGAAAGTTCACGTTTACCTAGCCGGAGACAGCTCGGGCGGCAACATT
GCTCACCACGTCGCGGTCAAGGCGGCGGAAGCGGAGGTTGAGGTGCTCGGAAACATCCTT
CTCCACCCGATGTTTGGGGGGCAGAAGAGAACAGAAACAGAGAAGAGACTGGATGGGAAG
TACTTCGTAACAATACAAGACCGTGATTGGTACTGGCGGGCATTTCTGCCCGAAGGCGAA
GACAGAGATCATCCGGCGTGTCACGTTTTCGGCCCGAGGGACAAGAGCCTCGTGGGCTTG
AAATTTCCCAAGAGTCTTGTTGTTGTGGCTGGTTTCGATCTCATGCAAGATTGGCAATTG
GCTTATGTGGAAGGGCTAAAAAATGCAGGGCAGGATGTGAAGCTTCTCTTCTTAAAGCAG
GCGACGATCGGGTTCTACTTCTTGCCGAACAACGAGCATTTCTACTGCCTCATGGAGGAG
ATGAAGAACTTCGTGAATCCTGACTGT------------
>Pyrco_Bartlett_004361.1
------ATGGCTGGTAGTAATGAAGTCAACGTCAATGAATCCAAGAAAGTTGTTCCGCTC
AACACATGGGTACTAATCTCCAATTTCAAGCTAGCTTACAACCTCCTCCGCCGCGCTGAC
GGAACATTCAACCGCGAGCTGGCGGAGTTCCTCGAACGGAAAGTCCCTGCCAACATAACT
CCGGTTGATGGGGTTTTCTCGTTTGATCAC---GTCGACACAGCCACCAGCCTCCTCAAC
CGTGTTTATAAATTTGCCCCCGGAAACGAGTCGCAATGGGGCATTCTGGATCTTGAGCAG
CCCTTGAGCACCACCAAGGTCGTCCCGGTCATAATCTTCTTCCACGGTGGAAGCTTCACA
CATTCATCCGCCAACAGCGCCATCTACGACACCTTCTGCCGCCGCCTTGTCAACACTTGC
AAGGCTGTTGTAGTCTCTGTAAACTACCGCCGTTCGCCGGAACATCGGTATCCTTGTGCT
TATGAAGACGGATGGGCGGCTCTCAAGTGGGTGAAATCGAGAAAGTGGCTGCAGAGCGGG
AAGGGTAAGGACTCGAAAGTTCACGTTTACCTAGCCGGAGACAGCTCGGGCGGCAACATT
GCTCACCACGTCGCGGTCAAGGCGGCGGAAGCGGAGGTTGAGGTGCTCGGAAACATCCTT
CTCCACCCGATGTTTGGGGGGCAGAAGAGAACAGAAACAGAGAAGAGACTGGATGGGAAG
TACTTCGTAACAATACAAGACCGTGATTGGTACTGGCGGGCATTTCTGCCCGAAGGCGAA
GACAGAGATCATCCGGCGTGTCACGTTTTCGGCCCGAGGGACAAGAGCCTCGTGGGCTTG
AAATTTCCCAAGAGTCTTGTTGTTGTGGCTGGTTTCGATCTCATGCAAGATTGGCAATTG
GCTTATGTGGAAGGGCTAAAAAATGCAGGGCAGGATGTGAAGCTTCTCTTCTTAAAGCAG
GCGACGATCGGGTTCTACTTCTTGCCGAACAACGAGCATTTCTACTGCCTCATGGAGGAG
ATGAAGAACTTCGTGAATCCTGACTGT------------
>Pyrco_Bartlett_008715.1
------------------------------------------------------------
------------------------------------------------------------
------------------------------------------------------------
------------------------------------------------------------
------------------------------------------------------------
------------------------------------------------------------
------------------------------------------------------------
------------------------------------------------------------
------------------------------------------------------------
------------------------------------------------------------
------------------------------------------------------------
---------ATGTTTGGTGGGCAGGAGCGGACTGAATCCGAGTTGCAATTGGTTGGGAAA
TACTTTGTAACCATCCAGGACCGGGACTGGTACTGGAGAGCTTTTCTCCCTGATGGTGAA
GATAGGGATCATCCATCATGTAACCCATTTGGTCCCTGGGGTCAAAGCCTCGAAGCTGTC
AAGTTCCCAAAGAGCCTTGTTGTGGTGGCTGGTTTGGATCTTGTTCAGGACTGGCAATTG
GCTTACGCTAGAGGGCTCGAAAGTGCTGGCAAAAACATCAAACTTCTGTATCTTGAGCAG
GCCACAATTGGTTTCTACCTGTTGCCGAATAATGAGCATTTCTACCCCGTGATGGATATG
ATAAGTAAATTCGTGCTCTCCGACAAT------------
>Pyrco_Bartlett_016445.1
---------------------------------------------ACAGTGGTTCCACTG
AATACATGGGTCCTCATCTCGAATTTCAAGCTGTCATACAATCTTCTACGCCGCCCTGAC
GGGACTTTCAACCGGCACTTGGCGGAGTTCCTTGATCGGAAAGTGCCAGCCAATGCTAAC
CCCGTTGATGGGGTTGTCTCGTTTGATGTCATCATCGATCGCGAAACTAGCCTGCTAAGT
CGAATCTATCATCCAGACAATGCTGATCTATCCCCGCTGAACATTGTTGATCGTAAGAGA
CCTGTGAAC---AAGGAGGTTCTTCCTGTCATAGTTTTCTTCCATGGTGGGAGCTTTGTA
CACTCCTCTTCAAACAGCGGTATTTATGATATTCTGTGCCGCCGACTAGTTGGTATCTGC
AAGGCTGTAGTGGTCTCTGTGAACTATCGCCGGGCACCTGAAAACCGCTATCCATGTGCC
TATGATGATGGGTGGACAGCCCTGAAGTGGGTGAAGTCTAGACCATGGCTTAAAAGT---
---ACGAAGGACTCAAAAGTTCATATCTATCTCGCTGGCGATAGCTCGGGTGGGAACATT
GTACACAATGTTGCTTTAAGAGCTGCAGAATCTGGAATCAATGTATTGGGAAATATACTG
CTCAACCCTATGTTTGGTGGGCAGGAGCGGACTGAATCCGAGATGCGATTGGATGGGAAA
TACTTTGTCACCATCCAAGACCGGGACTGGTACTGGAGAGCTTTACTCCCTGAGGGAGAA
GATAGGGACCATCCAGCATGTAACCCATTTGGTCCCCGGGGTCAAAGCCTCGAAGCTGTC
AAGTTCCCGAAGAGCCTTGTTGTGGTGGCTGGTTTGGATCTTGTTCAGGACTGGCAATTG
GCTTATGCTAGAGGGCTCGAGAGGGCTGGCATTAACATGAAACTCATGTATCTTGAGCAG
GCCACAATTGGTTTCTACCTGTTGCCGAATAATGAGCATTTCTACACCGTGATGGATGAG
ATCAGTAAATTCGTGTGCTCCAACTAT------------
>Pyrco_Bartlett_024282.1
------ATGGCTGGTAGTAATGAAGTCAACGTCAATGAATCCAAGAAAGTTGTCCCTCTC
AACACATGGGTACTAATCTCCAATTTCAAGCTGGCTTACAACCTCCTCCGCCGTGCCGAC
GGAACATTCAACCGCGAGCTGGCGGAGTTCCTCGACCGAAAAGTCCCCGCCAACACAGTT
CCGGTTGACGGGGTTTTCTCGTTTGATCAC---GTCGACAGAGCCACCGGCCTCCTCAAC
CGTGTTTACCAGTTTGCGCCCCAAAACGAGTCTCAGTGGGGTATTGTGAATCTTGAGCAG
CCCTTGAGCACCACCGAGGTCGTCCCGGTCATAATCTTTTTCCACGGCGGAAGCTTCACT
CATTCCTCCGCCAACAGCGCCATCTACGATACTTTCTGCCGCCGCCTTGTCAACACTTGC
AAGGCGGTTGTAGTCTCCGTTAACTACCGCCGTTCGCCAGAACATCGGTATCCTTGTGCT
TATGAGGACGGATGGGCGGCTCTCAAGTGGGTGAAATCGAGAAAGTGGCTGCAGAGCGGG
AAGGGGAAGGACTTGAAAGTTCATGTCTACTTGGCTGGAGACAGCTCCGGCGGCAACATT
GCTCACCACGTCGCGGTGAAGGCAGCAGAAGCGGAGGTTGAGGTGATCGGAAACATCCTT
CTCCACCCGATGTTTGCAGGGCAAAAGAGAACGGAATCAGAGAAGAGATTGGACGGGAAG
TACTTCGTAACGATACAAGACCGCGACTGGTACTGGCGGGCATTTCTCCCCGAAGGCGAA
GATAGAGATCATCCGGCGTGTCACGTTTTCGGCCCGAGGGACAAGAGCCTCGAGGGCTTG
AAATTTCCCAAGAGTCTCGTTGTTGTGGCTGGCTTCGATCTTATGCAAGATTGGCAATTG
GCCTATGTGCAAGGGCTTAAAAATGCAGGGCAGGACGTGAAGCTTCTCTTCTTAAAGCAG
GCGACGATCGGGTTCTACTTCTTGCCGAACAACGAGCATTTCTACTGCCTCATGGAGGAG
ATGAAGAGCTTCGGTTCTCCTCGGTGTAAGAGCCTGTCG
>Pyrco_Bartlett_027823.1
---------------------------------------------ATGGTGGTTCCGTTG
AATACATGGGTCCTCATCTCCAATTTTAAGCTGTCATACAATCTTCTGCGCCGCCCTGAC
GGGACCTTCAACCGCCACTTGGCGGAATTCCTTGACCGGAAAGTGCCAGCCAATACTAAC
CCTGTTGATGGGGTTGTCTCGTTTGATGTCATCATTGACCGCGAAACTAGCCTGCTCAGT
CGAATCTATCATCCGGACAATGCTAATCTATCCCCGCTGAACATTGTTGATCCTGAGAGA
GCGGTGAGC---CAAGAGATTCTTCCTGTCATAATTTTCTTCCATGGTGGAAGCTTTGCA
CACTCCTCTTCAAACAGCGGTATATATGATGTTCTGTGTCGCCGACTAGTTGGTATCTGC
AAGGCTGTAGTGGTCTCTGTGAATTATCGTAGGGCTCCTGAAAATCGCTATCCATGTGCC
TATGATGATGGATGGACAGCCCTGAGGTGGGTGAACTCTAGATCATGGCTTAAAAGT---
---ACAAGGGACTCAAACGTTCATATCTATCTAGCTGGCGATAGCTCTGGCGGGAACATT
GTACACAATGTTGCTTTAAGAGCTGCAGAATCTGGAATCAATGTACTGGGAAATATACTG
CTCAACCCTATGTTTGGTGGGCAGGAGCGGACTGAATCCGAGTTGCGATTGGATGGGAAA
TACTTTGTAACCATCCAAGACCGGGACTGGTACTGGAGAGCTTTTCTCCCTGATGGTGAA
GATAGGGACCATCCAGCATGTAACCCGTTTGGTCCCCGGGGTCAAAGCCTCGAAGCTGTC
AAGTTCCCGAAGAGCCTTGTTGTGGTGGCTGGTTTGGATCTTGTTCAGGACTGGCAATTG
GCTTACGCTAGAGGGCTCGAGAGTGCTGGCAAAAACATCAAACTTCTGTATCTTGAGCAG
GCCACAATTGGTTTCTACCTGTTGCCGAATAATGAGCATTTCTACACCGTGATGGATGAG
ATAAGTAAATTCGTGCTCTCCGACAAT------------
>Pyrco_DAnjou_GID.Chr11
------ATGGCTGGTAGTAATGAAGTCAACGTCAATGAATCCAAGAAAGTTGTCCCTCTC
AACACATGGGTACTAATCTCCAATTTCAAGCTGGCTTACAACCTCCTCCGCCGTGCCGAC
GGAACATTCAACCGCGAGCTGGCGGAGTTCCTCGACCGAAAAGTCCCCGCCAACACAGTT
CCGGTTGACGGGGTTTTCTCGTTTGATCAC---GTCGACAGAGCCACCGGCCTCCTCAAC
CGTGTTTACCAGTTTGCGCCCCAAAACGAGTCTCAGTGGGGTATTGTGAATCTTGAGCAG
CCCTTGAGCACCACCGAGGTCGTCCCGGTCATAATCTTTTTCCACGGCGGAAGCTTCACT
CATTCCTCCGCCAACAGCGCCATCTACGATACTTTCTGCCGCCGCCTTGTCAACACTTGC
AAGGCGGTTGTAGTCTCCGTTAACTACCGCCGTTCGCCAGAACATCGGTATCCTTGTGCT
TATGAGGACGGATGGGCGGCTCTCAAGTGGGTGAAATCGAGAAAGTGGCTGCAGAGCGGG
AAGGGGAAGGACTTGAAAGTTCATGTCTACTTGGCTGGAGACAGCTCCGGCGGCAACATT
GCTCACCACGTCGCGGTGAAGGCAGCAGAAGCGGAGGTTGAGGTGATCGGAAACATCCTT
CTCCACCCGATGTTTGCAGGGCAAAAGAGAACGGAATCAGAGAAGAGATTGGACGGGAAG
TACTTCGTAACGATACAAGACCGCGACTGGTACTGGCGGGCATTTCTCCCCGAAGGCGAA
GATAGAGATCATCCGGCGTGTCACGTTTTCGGCCCGAGGGACAAGAGCCTCGAGGGCTTG
AAATTTCCCAAGAGTCTCGTTGTTGTGGCTGGCTTCGATCTTATGCAAGATTGGCAATTG
GCCTATGTGCAAGGGCTTAAAAATGCAGGGCAGGACGTGAAGCTTCTCTTCTTAAAGCAG
GCGACGATCGGGTTCTACTTCTTGCCGAACAACGAGCATTTCTACTGCCTCATGGAGGAG
ATGAAGAGCTTCGTGAATCCTGATTGT------------
>Pyrco_DAnjou_GID.Chr3
------ATGGCTGGTAGTAATGAAGTCAACGTCAATGAATCCAAGAAAGTTGTTCCCCTC
AACACATGGGTACTAATCTCCAATTTCAAGCTAGCTTACAACCTCCTCCGCCGCGCTGAC
GGAACATTCAACCGCGAGCTGGCGGAGTTCCTCGAACGGAAAGTCCCTGCCAACATAACT
CCGGTTGATGGGGTTTTCTCATTTGATCAC---GTCGACACAGCCACCAGCCTCCTCAAC
CGTGTTTATAAATTTGCCCCCGGAAACGAGTCGCAATGGGGCATTCTGGATCTTGAGCAG
CCCTTGAGCACCACCAAGGTCGTCCCGGTCATAATCTTCTTCCACGGTGGAAGTTTCACA
CATTCATCCGCCAACAGCGCCATCTACGACACCTTCTGCCGCCGCCTTGTCAACACTTGC
AAGGCTGTTGTAGTCTCTGTAAACTACCGCCGTTCGCCGGAACATCGGTATCCTTGTGCT
TATGAAGACGGATGGGCGGCTCTCAAGTGGGTGAAATCGAGAAAGTGGCTGCAGAGCGGG
AAGGGTAAGGACTCGAAAGTTCACGTTTACCTAGCCGGAGACAGCTCGGGCGGCAACATT
GCTCACCACGTCGCGGTCAAGGCGGCGGAAGCGGAGGTTGAGGTGCTCGGAAACATCCTT
CTCCACCCGATGTTTGGGGGGCAGAAGAGAACAGAAACAGAGAAGAGACTGGATGGGAAG
TACTTCGTAACAATACAAGACCGTGATTGGTACTGGCGGGCATTTCTGCCCGAAGGCGAA
GACAGAGATCATCCGGCGTGTCACGTTTTCGGCCCGAGGGACAAGAGCCTCGTGGGCTTG
AAATTTCCCAAGAGTCTTGTTGTTGTGGCTGGTTTCGATCTCATGCAAGATTGGCAATTG
GCTTATGTGGAAGGGCTAAAAAATGCAGGGCAGGATGTGAAGCTTCTCTTCTTAAAGCAG
GCGACGATCGGGTTCTACTTCTTGCCGAACAACGAGCATTTCTACTGCCTCATGGAGGAG
ATGAAGAACTTCGTGAATCCTGACTGT------------
>Pyrco_DAnjou_GID.Chr4
------ATGTCTGGGGGCAATGAAGTCAACGTTAGTGAATCCAGGATGGTGGTTCCGTTG
AATACATGGGTCCTCATCTCCAATTTTAAGCTGTCATACAATCTTCTGCGCCGCCCTGAC
GGGACCTTCAACCGCCACTTGGCGGAATTCCTTGACCGGAAAGTGCCAGCCAATACTAAC
CCTGTTGATGGGGTTGTCTCGTTTGATGTCATCATTGACCGCGAAACTAGCCTGCTCAGT
CGAATCTATCATCCGGACAATGCTAATCTATCCCCGCTGAACATTGTTGATCCTGAGAGA
GCGGTGAGC---CAAGAGATTCTTCCTGTCATAATTTTCTTCCATGGTGGAAGCTTTGCA
CACTCCTCTTCAAACAGCGGTATATATGATGTTCTGTGTCGCCGACTAGTTGGTATCTGC
AAGGCTGTAGTGGTCTCTGTGAATTATCGTAGGGCTCCTGAAAATCGCTATCCATGTGCC
TATGATGATGGATGGACAGCCCTGAGGTGGGTGAACTCTAGATCATGGCTTAAAAGT---
---ACAAGGGACTCAAACGTTCATATCTATCTAGCTGGCGATAGCTCTGGCGGGAACATT
GTACACAATGTTGCTTTAAGAGCTGCAGAATCTGGAATCAATGTACTGGGAAATATACTG
CTCAACCCTATGTTTGGTGGGCAGGAGCGGACTGAATCCGAGTTGCGATTGGATGGGAAA
TACTTTGTAACCATCCAAGACCGGGACTGGTACTGGAGAGCTTTTCTCCCTGATGGTGAA
GATAGGGACCATCCAGCATGTAACCCGTTTGGTCCCCGGGGTCAAAGCCTCGAAGCTGTC
AAGTTCCCGAAGAGCCTTGTTGTGGTGGCTGGTTTGGATCTTGTTCAGGACTGGCAATTG
GCTTACACTAGAGGGCTCGAGAGTGCTGGCAAAAACATCAAACTTCTGTATCTTGAGCAG
GCCACAATTGGTTTCTACCTGTTGCCGAATAATGAGCATTTCTACACCGTGATGGATGAG
ATAAGTAAATTCGTGCTCTCCGACAAT------------
>Pyrusco11g002070.1
------ATGGCTGGTAGTAATGAAGTCAACGTCAATGAATCCAAGAAAGTTGTCCCTCTC
AACACATGGGTACTAATCTCCAATTTCAAGCTGGCTTACAACCTCCTCCGCCGTGCCGAC
GGAACATTCAACCGCGAGCTGGCGGAGTTCCTCGACCGAAAAGTCCCCGCCAACACAGTT
CCGGTTGACGGGGTTTTCTCGTTTGATCAC---GTCGACAGAGCCACCGGCCTCCTCAAC
CGTGTTTACCAGTTTGCGCCCCAAAACGAGTCTCAGTGGGGTATTGTGAATCTTGAGCAG
CCCTTGAGCACCACCGAGGTCGTCCCGGTCATAATCTTTTTCCACGGCGGAAGCTTCACT
CATTCCTCCGCCAACAGCGCCATCTACGATACTTTCTGCCGCCGCCTTGTCAACACTTGC
AAGGCGGTTGTAGTCTCCGTTAACTACCGCCGTTCGCCAGAACATCGGTATCCTTGTGCT
TATGAGGACGGATGGGCGGCTCTCAAGTGGGTGAAATCGAGAAAGTGGCTGCAGAGCGGG
AAGGGGAAGGACTTGAAAGTTCATGTCTACTTGGCTGGAGACAGCTCCGGCGGCAACATT
GCTCACCACGTCGCGGTGAAGGCAGCAGAAGCGGAGGTTGAGGTGATCGGAAACATCCTT
CTCCACCCGATGTTTGCAGGGCAAAAGAGAACGGAATCAGAGAAGAGATTGGACGGGAAG
TACTTCGTAACGATACAAGACCGCGACTGGTACTGGCGGGCATTTCTCCCCGAAGGCGAA
GATAGAGATCATCCGGCGTGTCACGTTTTCGGCCCGAGGGACAAGAGCCTCGAGGGCTTG
AAATTTCCCAAGAGTCTCGTTGTTGTGGCTGGCTTCGATCTTATGCAAGATTGGCAATTG
GCCTATGTGCAAGGGCTTAAAAATGCAGGGCAGGACGTGAAGCTTCTCTTCTTAAAGCAG
GCGACGATCGGGTTCTACTTCTTGCCGAACAACGAGCATTTCTACTGCCTCATGGAGGAG
ATGAAGAGCTTCGTGAATCCTGATTGT------------
>Pyrusco12g003350.1
GTTTCCATGGCTGGGGGCAATGAAGTCAACGTAAATGAATCCAGGACAGTGGTTCCACTG
AATACATGGGTCCTCATCTCGAATTTCAAGCTGTCATACAATCTTCTGCGCCGCCCTGAC
GGGACTTTCAACCGGCACTTGGCGGAGTTCCTTGATCGGAAAGTGCCAGCCAATGCTAAC
CCCATTGATGGGGTTGTCTCGTTTGATGTCATCATCGACCGCGAAACTAGCCTGCTAAGT
CGAATCTATCATCCAGACAATGCTGATCTATCCCCGCTGAACATTGTTGATCTTAAGAGA
CCTGTGAAC---AAGGAGGTTCTTCCTGTCATAGTTTTCTTCCATGGTGGGAGCTTTGTA
CACTCCTCTTCAAACAGCGGTATTTATGATATTCTGTGCCGCCGACTAGTTGGTATCTGC
AAGGCTGTAGTGGTCTCTGTGAACTATCGCCGGGCACCTGAAAACCGCTATCCATGTGCC
TATGATGATGGATGGACAGCCCTGAAGTGGGTGAAGTCTAGACCATGGCTTAAAAGT---
---ACGAAGGACTCAAAAGTTCATATCTATCTCGCTGGCGATAGCTCGGGTGGGAACATT
GTACACAATGTTGCTTTAAGAGCTGCAGAATCTGGAATCAATGTACTGGGAAATATACTG
CTCAACCCTATGTTTGGTGGGCAGGAGCGGACTGAATCCGAGATGCGATTGGATGGGAAA
TACTTTGTCACCATCCAAGACCGGGACTGGTACTGGAGAGCTTTACTCCCTGAGGGAGAA
GATAGGGACCATCCAGCATGTAACCCATTTGGTCCCCGGGGTCAAAGCCTCGAAGCTGTC
AAGTTCCCGAAGAGCCTTGTTGTGGTGGCTGGTTTGGATCTTGTTCAGGACTGGCAATTG
GCTTATGCTAGAGGGCTCGAGAGGGCTGGCATAAACATGAAACTCATGTATCTTGAGCAG
GCCACAATTGGTTTCTACCTGTTGCCGAATAATGAGCATTTCTACACCGTGATGGACGAG
ATCAGTAAATTCGTGTGCTCCAACTAT------------
>Pyrusco3g015570.1
------ATGGCTGGTAGTAATGAAGTCAACGTCAATGAATCCAAGAAAGTTGTTCCGCTA
AACACATGGGTACTAATCTCCAATTTCAAGCTAGCTTACAACCTCCTCCGCCGCGCTGAC
GGAACATTCAACCGCGAGCTGGCGGAGTTCCTCGAACGGAAAGTCCCCGCCAACATAACT
CCGGTTGATGGGGTTTTCTCGTTTGATCAC---GTCGACACAGCCACCAGCCTCCTCAAC
CGTGTTTATAAATTTGCCCCCGGAAACGAGTCGCAATGGGGCATTCTGGATCTTGAGCAG
CCCTTGAGCACCACCAAGGTCGTCCCAGTCATAATCTTCTTCCACGGTGGAAGCTTCACA
CATTCATCCGCCAACAGCGCCATCTACGACACCTTCTGCCGCCGCCTTGTCAACACTTGC
AAGGCTGTTGTAGTCTCTGTAAACTACCGCCGTTCACCGGAACATCGGTATCCTTGTGCT
TATGAAGACGGATGGGCGGCTCTCAAGTGGGTGAAATCGAGAAAGTGGCTTCAGAGCGGG
AAGGGTAAGGACTCGAAAGTTCACGTTTACCTAGCCGGAGACAGCTCGGGCGGCAACATT
GCTCACCACGTGGCGGTCAAGGCGGCGGAAGCGGAGGTTGAGGTGCTCGGAAACATCCTT
CTCCACCCGATGTTTGGGGGGCAGAAGAGAACAGAAACAGAGAAGAGACTGGATGGGAAG
TACTTCGTAACAATACAAGACCGTGATTGGTACTGGCGGGCATTTCTGCCCGAAGGCGAA
GACAGAGATCATCCGGCGTGTCACGTTTTCGGCCCGAGGGACAAGAGCCTCGAGGGCTTG
AAATTTCCCAAGAGTCTTGTTGTTGTGGCTGGTTTCGATCTCATGCAAGATTGGCAATTG
GCTTATGTGGAAGGGCTAAAAAATGCAGGGCAGGATGTGAAGCTTCTCTTCTTAAAGCAG
GCGACGATCGGGTTCTACTTCTTGCCGAACAATGAGCATTTCTACTGCCTCATGGAGGAG
ATGAAGAACTTCGTGAATCCTGACTGT------------
>Pyrusco7g002120.1
------------------------------------------------------------
------------------------------------------------------------
------------------------------------------------------------
------------------------------------------------------------
------------------------------------------------------------
------------------------------------------------------------
------------------------------------------------------------
------------------------------------------------------------
------------------------------------------------------------
------------------------------------------------------------
------------------------------------------------------------
---------ATGTTTGGTGGGCAGGAGCGGACTGAATCCGAGTTGCAATTGGTTGGGAAA
TACTTTGTAACCATCCAGGACCGGGACTGGTACTGGAGAGCTTTTCTCCCTGATGGTGAA
GATAGGGATCATCCATCATGTAACCCATTTGGTCCCTGGGGTCAAAGCCTCGAAGCTGTC
AAGTTCCCAAAGAGCCTTGTTGTGGTGGCTGGTTTGGATCTTGTTCAGGACTGGCAATTG
GCTTACGCTAGAGGGCTCGAAAGTGCTGGCAAAAACATCAAACTTCTGTATCTTGAGCAG
GCCACAATTGGTTTCTACCTGTTGCCGAATAATGAGCATTTCTACCCCGTGATGGATATG
ATAAGTAAATTCGTGCTCTCCGACAAT------------
>Rosch_v2.0_Chr3g0453451
------ATGGAGGATAATAATGAAGTTGACCTTACTGACTCCAAGATGGTAGTTCCATTG
AACACTTGGGTCCTGATCTCTAACTTCAAGCTGTCCTACAACCTCCTCCGTCGCCCTGAC
GGGACTTTTAACCGCCACTTGGCAGAGTTCCTTGACCGGAAAGTGGCACCCAATGCAAAT
CCAGTTGATGGGGTTCTCTCATTTGATGTCATCATTGACAAAGGAACTAGCTTACTGACT
CGAATCTATCAACCTGCCAGTGCTGATGCACCACAGCCGAACATTCTTGATTTCCACAAG
CCTGTGGGG---GTTGAGGTTCTTCCTGTCATAATTTTCTTCCATGGTGGAAGCTTTGCT
CACTCCTCTGCAAACAGTGGCATATATGACATTCTGTGCCGCAGACTAGTTGGCAATTGC
AAGGCTGTAGTGGTCTCGGTGAACTATCGTCGAGCACCTGAAAACCGATTCCCATGTGCC
TATGATGATGGATGGACAGCCCTGAAGTGGGTGAACTCACGGTCCTGGCTTAAAAGT---
---ACAAAGGACTCAAAAGTTCACATATATCTGGCTGGTGACAGCTCCGGTGGGAACATT
GTACACAATGTTGCTTTGAGAGCAGCAGAATCTGGAATTGAGGTGTTGGGAAACATACTG
CTCAACCCAATGTTTGGTGGGCTAGAGAGAACTGAATCTGAGGAGCGCCTGGATGGGAAA
TACTTTGTCACTATCCAAGACCGGGACTGGTATTGGAGAGCTTTTCTCCCTGAAGGAGAA
GATAGGGACCATCCTGCATGTAATCCATTTGGCCCAAGGGGTATAAGGCTTAAAGATGTC
AAGTTCCCAAAGAGCCTTGTGGTGGTGGCTGGTTTGGATCTTGTTCAGGACTGGCAACTA
GCTTATGCTAAAGGACTTGAGAAGGCTGGCCAGGACGTCAAGCTTCTATTTCTCGACAAG
GCCACGATTGGTTTCTACTTGTTGCCAAACAATGACCACTTCTACACCGTAATGAATGAG
ATAAGTAGCTTTGTGAGGTCTGATTGT------------
>Rosch_v2.0_Chr6g0292241
------ATGGCTGGTAGTAATGAAGTCAACCTCAATGAGTCCAAGAGGGTTGTTCCACTC
AATACATGGGTACTGATCTCCAATTTCAAGCTGGCGTACAATCTCCTCCGCCGCTCCGAC
GGAACATTCAACCGTGAGCTGGCGGAGTACCTTGAACGCAAAGTCCCTGCAAACACATTC
CCAGTTGATGGTGTCGTCTCCTTTGATCAT---GTCGACAGAAGCACTGGCCTCCTCAAC
CGGATTTACCAAATGGCCCCCGCAAACCATGCTCAATGGGGCATTGTGAATCTTGAGAAA
CCCTTGAGCACCACTGAAATTGTGCCTGTCATAATATTCTTCCATGGTGGGAGCTTCACT
CACTCCTCGGCCAACAGTGCTATCTATGACACTTTCTGCCGCCGCCTTGTTAACACCTGC
AAGGCTGCTGTGGTGTCTGTAGACTACCGCCGATCACCTGAACATCGGTATCCCTGTGCT
TATGATGACGGCTGGGCAGCTCTCAAGTGGGTTAAGTCGCGAACATGGCTTCAGAGT---
---GGGAAGGACTCTAAGGTTTATGTGTACTTGGCTGGAGATAGTTCTGGTGGCAACATT
GCACACCATGTTGCTGTGAGGGCAGCTGAAGCTGAAGTTGAGGTTTTGGGGAACATCCTT
CTTCATCCAATGTTTGGCGGGCAAATGAGGACTGAATCCGAGGTTAAACTAGATGGGAAG
TACTTTGTAACGATTCAAGACCGCGATTGGTACTGGCGAGCCTTTTTGCCTGAAGGAGAA
GATAGAGACCACCCGGCATGTAATCCATTTGGCCCCAGAGATAAGGGGATTGAAGGGCTC
AAGTTCCCCAAAAGTCTTGTTGTTGTGGCTGGTTTGGACCTTATGCAAGATTGGCAATTG
GCTTATGTTGAAGGGCTCAAGAATTCGGGGCAGGAGGTAAAGCTCATTTTCCTGAAGGAG
GCGACAATTGGGTTCTACTTCCTGCCTAACAATAAGCATTTCTATTGTTTAATGGAGGAG
ATAAGCAACTTCGTCAATCCTGACTGT------------
>Ruboc_02_G09631
------ATGGCTGGTAGTAATGAAGTCAACCTCAATGAATCCAAGAGGGTTGTTCCACTC
AATACATGGGTACTCATCTCCAATTTCAAGCTTGCTTACAATCTCCTCCGCCGCTCTGAC
GGAACATTCAACCGCGAGCTCTCTGAGTTCCTTGACCGGAAAGTGCCTGCAAACACAATC
CCAGTTGATGGTGTCTTCTCATTTGATCAT---GTCGATAGAGGCACCGGCCTCCTCAAC
CGGGTTTACCAAATGTCCCCCGAAAACCATGCTCAATGGGGCATTGTGGATCTTGAGAAG
CCCTTGAGCTCCACTGAAATTGTGCCTGTCATAATTTTCTTCCATGGTGGAAGCTTCACT
CACTCCTCGGCCAACAGTGCTATCTATGACACCTTCTGTCGCCGCCTTGTTAACACCTGC
AAGGCTGCTGTGGTGTCCGTAGACTATCGAAGATCACCTGAGCATCGGTATCCTTGTGCT
TACGATGACGGCTGGGCGGCTCTCAAGTGGGTTAAGTCCAGAACATGGCTTCAGAGT---
---GGGAAGGACTCTAAGGTTTATGTGTACTTGGCTGGAGATAGTTCTGGTGGCAACATT
GCTCACCATGTTGCAGTGAGGGCAGCTGAAGCCGAAGTTGAGGTTTTGGGGAACATCCTT
CTTCATCCAATGTTTGGTGGGCAAATGAGGACTGCAACCGAGATTAGACTAGACGGGAAG
TACTTTGTAACGATTCAAGACCGCGATTGGTACTGGCGAGCTTTTCTTCCCGAAGGAGAA
GATAGAGACCACCCGGCGTGTAACCCATTTGGCCCCAGAGATAAGGGCATTGAAGGGCTC
AAGTTCCCTAAAAGTCTGGTTGTTGTGGCTGGTTTGGATCTTATGCAAGATTGGCAATTG
GCTTATGTGGAAGGGCTTAAGAATTCGGGGCAGGAGGTGAAGCTTATTTTTCTAAACGAG
GCGACAATCGGGTTCTACTTCCTGCCTAACAATGAGCATTTCTATTGTCTAATGGAGGAG
ATAAGCAACTTTGTCAATCCTGACTGT------------
>Ruboc_06_G15075
------ATGGCGGACAGTGATGAAGTCAACCTTAGTGAATCTAAGACTGTGGTTCCATTG
AACACTTGGGTCCTGATCTCCAACTTCAAGTTGTCCTACAACCTTCTTCGTCGCCCTGAT
GGGACTTTTAACCGCCACTTGGCAGAATTCCTTGACCGGAAAGTGCCAGCCAATGTAAGG
CCAGTTGATGGGGTTTTCTCATTTGATGTCATCATTGACCAGGGAACTAGCTTACTGACT
CGAATCTATCAACCCGCCAGTGCTGAAGTACCTCAGCCGAATATTCTTGATCTCGAGAAG
CCTGTGGGG---AATGAGGTTCTTCCTGTCATAATTTTCTTCCATGGTGGAAGCTTTGCA
CACTCCTCTGCAAACAGTGGCATATATGACATTCTCTGCCGCAGACTAGTTAACATTTGC
AAGGCTGTAGTGGTCTCAGTGAATTATCGTCGAGCACCTGAACACCGATTTCCATGTGCA
TATGATGATGGATGGACAGCCCTGCAGTGGGTGACCTGCCGATCCTGGCTTAAAAGT---
---ACAAAGGACTCAAAAGTTCACATATATCTGGCTGGTGATAGCTCTGGTGGGAACATT
GTGCACAATGTTGCTTTAAGAGCTGTGGAATCTGGAATTGATGTGATGGGAAACATACTG
CTCAACCCAATGTTTGGTGGGCAAGAGAGAACTGATTCCGAGAAGCTTTTAGATGGAAAA
TACTTTGTCACTATCCAAGACCGAGACTGGTATTGGAGAGCTTTTCTTCCTGAAGGAGAA
GATAGAGACCATCCTGCATGTAACCCATTTGGTCCGAGGGGTAAAAGCCTTGAAGATATC
AAGTTCCCAAAGAGCCTTGTTGTGGTGGCTGGTTTGGATCTTGTTCAGGACTGGCAACTA
GCTTATGCTGAAGGACTCGAGAAGGCTGGCAAGGACGTCAAACTTCTATTTCTCAAGAAG
GCCACGATTGGTTTCTACTTGTTGCCAAATAATGACCATTTCTACACCGTAATGGATGAG
ATAAGTAACTTTGGTGTTGATTCGATAAAG---CTTTGC
